# Supplementary material for: Differential Gene Expression Reveals Candidate Genes for Drought Stress Response in Abies alba (Pinaceae)
Source: PLoS One. 2015 Apr 29;10(4):e0124564. doi: 10.1371/journal.pone.0124564 (PMC4414588; doi:10.1371/journal.pone.0124564)
Supplement: S2 File — (GZ) [file pone.0124564.s002.gz]

Archive with 832 entries (832 files):
- comp38948_c0_seq1.fa
- comp35951_c0_seq1.fa
- comp22596_c0_seq1.fa
- comp13291_c0_seq1.fa
- comp10469_c0_seq1.fa
- TC134208.fa
- comp16485_c0_seq1.fa
- comp27460_c0_seq1.fa
- comp17693_c0_seq1.fa
- comp16510_c0_seq1.fa
- comp16399_c0_seq1.fa
- comp19473_c0_seq5 #or# comp19473_c0_seq8 #or# comp19473_c0_seq9.fa
- comp17867_c0_seq2 #or# comp17867_c0_seq3.fa
- comp19470_c0_seq2.fa
- comp19169_c0_seq2.fa
- comp5070_c0_seq1.fa
- comp17355_c0_seq1.fa
- comp9873_c0_seq1.fa
- comp11430_c0_seq1.fa
- comp19745_c0_seq1 #or# comp19745_c0_seq2.fa
- comp6779_c0_seq1.fa
- comp20095_c0_seq1 #or# comp20095_c0_seq4.fa
- comp42684_c0_seq1.fa
- comp7099_c0_seq1.fa
- comp20191_c0_seq1.fa
- comp19685_c0_seq1.fa
- comp15560_c0_seq1.fa
- comp15073_c0_seq1.fa
- comp18714_c0_seq1 #or# comp18714_c0_seq2.fa
- comp19320_c0_seq1 #or# comp19320_c0_seq2.fa
- comp18416_c0_seq1.fa
- comp20337_c0_seq1 #or# comp20337_c0_seq16 #or# comp20337_c0_seq9.fa
- comp31574_c0_seq1.fa
- comp20158_c0_seq3.fa
- comp18687_c0_seq1 #or# comp18687_c0_seq2.fa
- comp20346_c0_seq2 #or# comp20346_c0_seq5 #or# comp20346_c0_seq9.fa
- comp22714_c0_seq1.fa
- comp17337_c0_seq1.fa
- comp16248_c0_seq3.fa
- comp12343_c0_seq1.fa
- comp20574_c0_seq1.fa
- comp16718_c0_seq1 #or# comp16718_c0_seq2 #or# comp16718_c0_seq4.fa
- comp14821_c0_seq1.fa
- comp20321_c0_seq1 #or# comp20321_c0_seq2.fa
- comp16549_c0_seq2.fa
- comp27041_c0_seq1.fa
- comp19996_c0_seq3.fa
- comp19886_c0_seq4.fa
- comp18276_c0_seq2 #or# comp18276_c0_seq3 #or# comp18276_c0_seq4.fa
- comp6489_c0_seq1.fa
- comp18674_c0_seq1.fa
- comp20159_c0_seq1 #or# comp20159_c0_seq4.fa
- comp14673_c0_seq1.fa
- comp13594_c0_seq1.fa
- comp19520_c0_seq2.fa
- comp21827_c0_seq1.fa
- comp6428_c0_seq1.fa
- comp22491_c0_seq1.fa
- comp4905_c0_seq1.fa
- comp10210_c0_seq1.fa
- comp21573_c0_seq1.fa
- comp11183_c0_seq1.fa
- comp20108_c1_seq2.fa
- comp18269_c0_seq2.fa
- comp20228_c1_seq10 #or# comp20228_c1_seq9.fa
- comp20159_c0_seq10 #or# comp20159_c0_seq2.fa
- comp10630_c0_seq2.fa
- comp21512_c0_seq1.fa
- comp18727_c0_seq1 #or# comp18727_c0_seq4.fa
- comp12540_c0_seq1.fa
- comp13447_c0_seq1.fa
- comp20151_c0_seq3.fa
- comp34059_c0_seq1.fa
- comp16856_c0_seq1.fa
- comp19713_c0_seq3.fa
- comp19502_c0_seq2.fa
- comp20072_c0_seq1 #or# comp20072_c0_seq3 #or# comp20072_c0_seq6.fa
- comp10167_c0_seq1.fa
- comp19993_c0_seq1.fa
- comp17978_c0_seq1.fa
- comp9819_c0_seq1.fa
- comp6162_c0_seq1.fa
- comp19340_c0_seq1.fa
- comp10382_c0_seq1.fa
- comp10573_c0_seq1.fa
- comp17516_c0_seq1.fa
- comp13515_c0_seq1.fa
- comp19130_c0_seq1.fa
- comp20337_c0_seq23.fa
- comp17053_c0_seq1.fa
- comp20159_c0_seq12 #or# comp20159_c0_seq2 #or# comp20159_c0_seq8.fa
- comp19784_c0_seq1.fa
- comp10736_c0_seq2.fa
- comp20100_c0_seq1.fa
- comp30989_c0_seq1.fa
- comp15167_c0_seq1.fa
- comp5484_c0_seq1.fa
- comp14174_c0_seq1.fa
- comp19698_c0_seq1.fa
- comp18089_c0_seq1.fa
- comp17307_c0_seq1.fa
- comp10851_c0_seq1.fa
- comp12689_c0_seq1.fa
- comp16967_c0_seq1.fa
- comp19322_c0_seq1.fa
- comp15908_c0_seq1.fa
- comp20134_c0_seq1 #or# comp20134_c0_seq2.fa
- comp18429_c0_seq1.fa
- comp18634_c0_seq3.fa
- comp6545_c0_seq1.fa
- comp10303_c0_seq1.fa
- TC162484.fa
- comp19885_c0_seq3.fa
- comp30719_c0_seq1.fa
- comp25902_c0_seq1.fa
- comp19088_c0_seq1.fa
- comp11052_c0_seq1 #or# comp11052_c0_seq2.fa
- comp18372_c0_seq1.fa
- comp4387_c0_seq1.fa
- comp19580_c0_seq1.fa
- comp3605_c0_seq1.fa
- comp19978_c0_seq4 #or# comp19978_c0_seq7.fa
- comp13755_c0_seq1.fa
- comp10160_c0_seq1.fa
- comp21394_c0_seq1.fa
- comp13669_c0_seq1.fa
- comp6928_c0_seq1.fa
- comp3610_c0_seq1.fa
- comp10919_c0_seq2 #or# comp10919_c0_seq3.fa
- comp15933_c0_seq2.fa
- comp12424_c0_seq1.fa
- comp5849_c0_seq1.fa
- comp17146_c0_seq1.fa
- comp20116_c0_seq3.fa
- comp19748_c0_seq1.fa
- comp14840_c0_seq1.fa
- comp35261_c0_seq1.fa
- comp19694_c0_seq1 #or# comp19694_c0_seq4.fa
- comp6871_c0_seq1.fa
- comp28595_c0_seq1.fa
- comp19963_c0_seq1.fa
- comp19711_c0_seq1.fa
- comp6298_c0_seq1.fa
- comp20102_c0_seq1 #or# comp20102_c0_seq3.fa
- comp23726_c0_seq1.fa
- comp6724_c0_seq1.fa
- comp16431_c0_seq1.fa
- comp15690_c0_seq1.fa
- comp19711_c0_seq2 #or# comp19711_c0_seq3 #or# comp19711_c0_seq4.fa
- TC131616 #or# TC155098.fa
- comp19639_c0_seq1 #or# comp19639_c0_seq2.fa
- comp17553_c0_seq1.fa
- comp18761_c0_seq1.fa
- comp14736_c0_seq1.fa
- comp11007_c0_seq1 #or# comp11007_c0_seq2.fa
- comp5583_c0_seq1.fa
- comp17868_c0_seq1.fa
- comp10649_c0_seq1.fa
- comp6581_c0_seq1.fa
- comp10062_c0_seq1.fa
- comp18866_c0_seq1.fa
- comp28368_c0_seq1.fa
- comp19421_c0_seq1.fa
- comp5713_c0_seq1.fa
- comp4042_c0_seq1.fa
- comp20749_c0_seq1.fa
- comp5250_c0_seq1.fa
- comp29390_c0_seq1.fa
- comp41341_c0_seq1.fa
- comp19163_c0_seq2.fa
- comp27037_c0_seq1.fa
- comp33468_c0_seq1.fa
- comp5842_c0_seq1.fa
- comp17750_c0_seq1.fa
- comp32080_c0_seq1.fa
- comp20188_c0_seq1 #or# comp20188_c0_seq2.fa
- comp18798_c0_seq1 #or# comp18798_c0_seq3.fa
- comp20374_c0_seq3 #or# comp20374_c0_seq4 #or# comp20374_c0_seq7.fa
- comp19779_c0_seq1.fa
- comp5570_c0_seq1.fa
- comp18872_c0_seq1.fa
- comp15654_c0_seq1.fa
- comp10846_c0_seq1.fa
- comp18958_c0_seq2 #or# comp18958_c0_seq4.fa
- comp16862_c0_seq1.fa
- comp29367_c0_seq1.fa
- comp13391_c0_seq1.fa
- comp9949_c0_seq1.fa
- comp15244_c0_seq3.fa
- comp3809_c0_seq1.fa
- comp15717_c0_seq1.fa
- comp19787_c0_seq1 #or# comp19787_c0_seq2.fa
- comp19269_c0_seq2.fa
- comp18756_c0_seq1 #or# comp18756_c0_seq2.fa
- comp16991_c0_seq1.fa
- comp15044_c0_seq1.fa
- comp19169_c0_seq1.fa
- comp20337_c0_seq18 #or# comp20337_c0_seq21.fa
- comp4067_c0_seq1.fa
- comp20095_c0_seq1 #or# comp20095_c0_seq3.fa
- comp14452_c0_seq1.fa
- comp19384_c0_seq1.fa
- comp19589_c0_seq2.fa
- comp18929_c0_seq1 #or# comp18929_c0_seq2.fa
- comp18619_c0_seq1 #or# comp18619_c0_seq2.fa
- comp16718_c0_seq2 #or# comp16718_c0_seq3 #or# comp16718_c0_seq4.fa
- comp18195_c0_seq2.fa
- comp20228_c1_seq2 #or# comp20228_c1_seq8.fa
- comp26155_c0_seq1.fa
- comp22431_c0_seq1.fa
- comp25865_c0_seq1.fa
- comp31865_c0_seq1.fa
- comp20116_c0_seq1 #or# comp20116_c0_seq4.fa
- comp10218_c0_seq1.fa
- comp19829_c0_seq1.fa
- TC165949.fa
- comp22857_c0_seq1.fa
- comp11197_c0_seq1.fa
- comp30639_c0_seq1.fa
- comp26475_c0_seq1.fa
- comp20173_c3_seq1 #or# comp20173_c3_seq3.fa
- comp21080_c0_seq1.fa
- comp20116_c0_seq4 #or# comp20116_c0_seq5.fa
- comp18788_c0_seq2.fa
- comp18958_c0_seq1 #or# comp18958_c0_seq2 #or# comp18958_c0_seq6.fa
- comp20246_c0_seq11 #or# comp20246_c0_seq3 #or# comp20246_c0_seq7.fa
- comp20084_c0_seq1 #or# comp20084_c0_seq2 #or# comp20084_c0_seq6.fa
- comp7822_c0_seq1.fa
- comp14687_c0_seq1.fa
- comp5787_c0_seq1.fa
- comp12110_c0_seq1.fa
- comp6995_c0_seq1.fa
- comp7927_c0_seq1.fa
- comp20293_c0_seq2.fa
- comp11618_c0_seq1.fa
- comp12317_c0_seq1 #or# comp12317_c0_seq2.fa
- comp10014_c0_seq1.fa
- comp13633_c0_seq1.fa
- comp15237_c0_seq2.fa
- comp25212_c0_seq1.fa
- comp19305_c0_seq1 #or# comp19305_c0_seq3.fa
- comp21673_c0_seq1.fa
- comp16846_c0_seq2.fa
- comp18756_c0_seq1.fa
- comp10630_c0_seq1.fa
- comp5855_c0_seq1.fa
- comp22394_c0_seq1.fa
- comp20286_c0_seq1 #or# comp20286_c0_seq4 #or# comp20286_c0_seq5.fa
- comp20318_c0_seq1.fa
- comp14970_c0_seq1.fa
- comp26463_c0_seq1.fa
- comp19403_c0_seq1 #or# comp19403_c0_seq2.fa
- comp16408_c0_seq1.fa
- comp27671_c0_seq1.fa
- comp16809_c0_seq1.fa
- comp10272_c0_seq1.fa
- comp20318_c0_seq1 #or# comp20318_c0_seq2.fa
- comp19258_c0_seq3.fa
- comp20261_c0_seq4 #or# comp20261_c0_seq5.fa
- comp17430_c0_seq1.fa
- comp20136_c0_seq1 #or# comp20136_c0_seq3.fa
- comp20261_c0_seq1.fa
- comp20159_c0_seq1 #or# comp20159_c0_seq10 #or# comp20159_c0_seq6.fa
- comp20352_c0_seq4 #or# comp20352_c0_seq7.fa
- comp19459_c0_seq1.fa
- comp27986_c0_seq1.fa
- comp18466_c0_seq1.fa
- comp18214_c0_seq1.fa
- comp20108_c1_seq1 #or# comp20108_c1_seq3.fa
- comp17387_c0_seq1.fa
- TC173949.fa
- comp19737_c0_seq1.fa
- comp19473_c0_seq10 #or# comp19473_c0_seq5 #or# comp19473_c0_seq9.fa
- comp29565_c0_seq1.fa
- comp19742_c0_seq1.fa
- comp3642_c0_seq1.fa
- comp24035_c0_seq1.fa
- comp18658_c0_seq1.fa
- comp6774_c0_seq1.fa
- comp14934_c0_seq1.fa
- comp9506_c0_seq1.fa
- comp20077_c0_seq1.fa
- comp18873_c0_seq3 #or# comp18873_c0_seq4.fa
- comp18276_c0_seq2.fa
- comp11253_c0_seq1.fa
- comp19859_c1_seq8 #or# comp19859_c1_seq9.fa
- comp7520_c0_seq1.fa
- comp20036_c0_seq2.fa
- comp14300_c0_seq2.fa
- comp20261_c0_seq2 #or# comp20261_c0_seq3 #or# comp20261_c0_seq5.fa
- comp20116_c0_seq2.fa
- comp8241_c0_seq1.fa
- comp19954_c3_seq3.fa
- comp16802_c0_seq1.fa
- comp16654_c0_seq1.fa
- comp8155_c0_seq1.fa
- comp16926_c0_seq1.fa
- comp16716_c0_seq1.fa
- comp14238_c0_seq1.fa
- comp15933_c0_seq1.fa
[truncated: 532 more entries]
