# Supplementary material for: Differential Gene Expression Reveals Candidate Genes for Drought Stress Response in Abies alba (Pinaceae)
Source: PLoS One. 2015 Apr 29;10(4):e0124564. doi: 10.1371/journal.pone.0124564 (PMC4414588; doi:10.1371/journal.pone.0124564)
Supplement: S2 File — (GZ) [file pone.0124564.s002.gz › comp38948_c0_seq1.fa]

>comp38948_c0_seq1 len=513 path=[1:0-512]
GCTCCTGCTAAATGGATAGGCGGATTCGTTACTAAGGTAGGAGCGGTCGCAGCAGCAGATCTGGTTGTTGATGAAATAACAAATTAAATGGGACTTCAAACTATATTTGCTCCACAAGTCAGCGATATTGGGTGTTCATTGCAAGGGCACGAATGCAAGGCATGGCACTGGCAGTACTATGTTGTTTAGGTTCGTTTGATTTCCAGGCAGAGCTGCCATTTTTTTGTTTCCGTTATACGTATTTGTGATTAGGGTTGCTTTTGCTCTGTTATTGTGATAGCTGAATATATCATATACAGAAATTTGGTAGGAGGACTTCCTGTATAATAGTTTCAAAATTAGAAAAAAAAAAGAATCCACAGAAGCAGTTGAGAAGAAGAGGAAGTCAGCTTTGTATTTACGTTTACAGCATTATGAATCTAAATGTGTGTTTTCCTTCGGTTTTTGCCCCTGTTTGACAGCCCAGATTATGTAAAGACTTTCCTTTTATTTAATTTTACAGCCCAGATTATG

>Frequency_2_QualityScore_EAGGGFGFEHGGII?DHHIBDEAEIEFGGIHIFECFEDHEGFGHE?CGEGHHGGGIIFGGGGGHAE9A?@BAC6>AACCAAABCCA@==9?ACA_Mismatch_0_Sense_+_Library_PoolT
GTCGCAGCAGCAGATCTGGTTGTTGATGAAATAACAAATTAAATGGGACTTCAAACTATATTTGCTCCACAAGTCAGCGATATTGGGTGTTCAT
>Frequency_2_QualityScore_FEHHHHGJJJJIIJJIIIGIIIJJJJJIIIJJJJJIJJIIJJJIJJJJJIIIJJIIIJJIIHHGIIJHICGHGGGFEEDCEDDDDDCDDDDDDD_Mismatch_0_Sense_+_Library_PoolT
GTTGAGAAGAAGAGGAAGTCAGCTTTGTATTTACGTTTACAGCATTATGAATCTAAATGTGTGTTTTCCTTCGGTTTTTGCCCCTGTTTGACAG
>Frequency_2_QualityScore_FFGGGFHIIIJIJIJJIIIGIIIJGIIIIGIIIJJHIIJJJHGGIEIICFHGGHEHHGGFFFFCCCCCB?ACCCCCCCDCDDCABCDECCCCCC_Mismatch_0_Sense_+_Library_PoolT
TCGTTTGATTTCCAGGCAGAGCTGCCATTTTTTTGTTTCCGTTATACGTATTTGTGATTAGGGTTGCTTTTGCTCTGTTATTGTGATAGCTGAA
>Frequency_2_QualityScore_FDHHHHHJIJJJJJIIJHIJJIIJJHIJJIJJIJJJJIIJJJJIGIIJJJJJIIGHHGFFFEEDEEDCECDEECCEEECCDAADDDDDDCDDDD_Mismatch_0_Sense_+_Library_PoolT
GTACTATGTTGTTTAGGTTCGTTTGATTTCCAGGCAGAGCTGCCATTTTTTTGTTTCCGTTATACGTATTTGTGATTAGGGTTGCTTTTGCTCT
>Frequency_1_QualityScore_FFDDFHDDGHEIIGIJ@FGCCGH1?4DFH>EEGGGIIBDF<>FEGG>H>@)=B@FGHIGIGJF1=?EEHF>;7;?CBAC>CCDD@5;;@C_Mismatch_0_Sense_+_Library_PoolT
GGGTTGCTTTTGCTCTGTTATTGTGATAGCTGAATATATCATATACAGAAATTTGGTAGGAGGACTTCCTGTATAATAGTTTCAAAATTA
>Frequency_1_QualityScore_FFHGHHHJJJJJJJJJJJJJJJJIJJFHIJJJIIIJJJIJJCGIIJJJJIJIJIIIHGHHHFHFFFFFFEEEEEEEEEEEDEEEEDDDDDDDDD_Mismatch_0_Sense_+_Library_PoolT
TGCCATTTTTTTGTTTCCGTTATACGTATTTGTGATTAGGGTTGCTTTTGCTCTGTTATTGTGATAGCTGAATATATCATATACAGAAATTTGG
>Frequency_1_QualityScore_FDHHHHHJIGJJJJJJJJJIIIIJJJJIJIJIJJJJJIJIIFHHIHIJJJJEHIGHGEHHFFFEDCEEEEEEDCDBDBBCDDDDDDDEEDDDDD_Mismatch_0_Sense_+_Library_PoolT
GTTCATTGCAAGGGCACGAATGCAAGGCATGGCACTGGCAGTACTATGTTGTTTAGGTTCGTTTGATTTCCAGGCAGAGCTGCCATTTTTTTGT
>Frequency_1_QualityScore_EDH>FBFII@?CFEH@HGH<FEHEEGFHGCHIGHIBHGGGGHHIIIIIIIIIIEGI>HHIGGAFHHIIHGGGHHHHGHCDFEFFFE;;@DD_Mismatch_0_Sense_+_Library_PoolT
GTGATTAGGGTTGCTTTTGCTCTGTTATTGTGATAGCTGAATATATCATATACAGAAATTTGGTAGGAGGACTTCCTGTATAATAGTTTCA
>Frequency_1_QualityScore_FFHHHHHJJJJJJHIJJJJJJJHIIJJJJJJJJJJJJJJJJFIJGIIJJIFHIJGHFHIJJJIIJIJJJHHHFFFEEEDDDDDDDDCCCDDDDD_Mismatch_0_Sense_+_Library_PoolT
GAAGAAGAGGAAGTCAGCTTTGTATTTACGTTTACAGCATTATGAATCTAAATGTGTGTTTTCCTTCGGTTTTTGCCCCTGTTTGACAGCCCAG
>Frequency_1_QualityScore_DDHHHHHJHJJIJJJJJJJIIJJJJJJJJJJJJIIJJJJJJHIJJJJJIJJJJJJJIJJJJJJJHIJJJIJJJIJHHHHHFDDDBDDDDDDDDD_Mismatch_0_Sense_+_Library_PoolT
TGTTATTGTGATAGCTGAATATATCATATACAGAAATTTGGTAGGAGGACTTCCTGTATAATAGTTTCAAAATTAGAAAAAAAAAAGAATCCAC
>Frequency_1_QualityScore_FFHHHHHIHHIIJJAECFIIIIJIJJJJJJJJJJIJJJJJJJIJIJIJJIJJHHHFCFFFFFEEEECCDDDCCCDDBDDDCDDEDEEDDDDBDD_Mismatch_0_Sense_+_Library_PoolT
TCAGCGATATTGGGTGTTCATTGCAAGGGCACGAATGCAAGGCATGGCACTGGCAGTACTATGTTGTTTAGGTTCGTTTGATTTCCAGGCAGAG
>Frequency_1_QualityScore_ADHFDBFIGBB?@?EAHHEGGGH>FHEHECGIHHIIIHIEDCHBGCBF3DG)?;FG?BF<<CH>GAF8C=@==@D>EHEEAEFB<;B@9BBB>A_Mismatch_0_Sense_+_Library_PoolT
CTCTGTTATTGTGATAGCTGAATATATCATATACAGAAATTTGGTAGGAGGACTTCCTGTATAATAGTTTCAAAATTAGAAAAAAAAAAGAATC
>Frequency_1_QualityScore_FFHGHHHIJJJJJJJIJJJJIJJJJIJJJJJJJJIJIJHIJHHJHGIHHIHIJHEHHFFFFFFEEEDDD@BDDDDDDDDDEEDDDDDDDDDDDD_Mismatch_0_Sense_+_Library_PoolT
GCAAGGGCACGAATGCAAGGCATGGCACTGGCAGTACTATGTTGTTTAGGTTCGTTTGATTTCCAGGCAGAGCTGCCATTTTTTTGTTTCCGTT
>Frequency_1_QualityScore_FFHHHHHFHFEGHHGEFHIJIJHIJJJGIHIIJJHIJJJJIJJJJJIJJJIJJIJJJJJJJGHHHFHFFDFFFF_Mismatch_0_Sense_+_Library_PoolT
CTAAATGTGTGTTTTCCTTCGGTTTTTGCCCCTGTTTGACAGCCCAGATTATGTAAAGACTTTCCTTTTATTTA
>Frequency_1_QualityScore_FFHHHHHJHIJJIJJJIJJJJJJJJJJJJJJJJJJIJJJJJIJJIIJIJJIHHFGGFFFFFEFEEEEEDCDDCBDDDDDDDDDDDDDD@DDDED_Mismatch_0_Sense_+_Library_PoolT
TGTTTAGGTTCGTTTGATTTCCAGGCAGAGCTGCCATTTTTTTGTTTCCGTTATACGTATTTGTGATTAGGGTTGCTTTTGCTCTGTTATTGTG
>Frequency_1_QualityScore_FFHHHHHJJJHIHIIIJJJFHIJJJJJJJJJJJIIIJJJIIJIJJIJJGIIJJJJJJJJJJIIJIGIJJDHIHHHHFFFFCEEEEDDCDEEEEE_Mismatch_0_Sense_+_Library_PoolT
TACGTATTTGTGATTAGGGTTGCTTTTGCTCTGTTATTGTGATAGCTGAATATATCATATACAGAAATTTGGTAGGAGGACTTCCTGTATAATA
>Frequency_1_QualityScore_FFHHHHHIJIJIJJIJJIIJIIJHIIIHIJJIJJIGGIJJJJJJJJJEIHIIIIJJJGHFFFFFDCEDDDDDDDDDFFCCDEDDDDBC?BDDDD_Mismatch_2_Sense_+_Library_PoolT
CTGCCAGTGCTATGTTGTTTAGGTTCGTTTGATTTCCAGGCAGAGCTGCCATTTTTTTGTTTCCGTTATACGTATTTGTGATTAGGGTTGCTTT
>Frequency_1_QualityScore_DDHFBDHEF>FBE@?FG@F:BFFE>F;=F8@FH>G84=).(=A=77)6;B>BCC@@@C>;A;;;BDCDBA?<95:>>9@@+>:44:@>CC@4@:_Mismatch_0_Sense_+_Library_PoolT
CAAAATTAGAAAAAAAAAAGAATCCACAGAAGCAGTTGAGAAGAAGAGGAAGTCAGCTTTGTATTTACGTTTACAGCATTATGAATCTAAATGT
>Frequency_1_QualityScore_FFHHFHFIJJIJJJJJJJJJJJIJJIJJHIIJJJJGGIJJJGHGGHHJHIEHHFFFFFFEEEEECEDEDCDDCDDDDDDDCDEEDDEEEDEEEE_Mismatch_0_Sense_+_Library_PoolT
AGGCAGAGCTGCCATTTTTTTGTTTCCGTTATACGTATTTGTGATTAGGGTTGCTTTTGCTCTGTTATTGTGATAGCTGAATATATCATATACA
>Frequency_1_QualityScore_FFHHHHHJJJJJIJJIIJJJJJJJHIIJJJJJJJJJJJJJJJJJJJJJJJJJJJJJIJGHIEHI77@CHCHDFFDDDEDDDDDC_Mismatch_1_Sense_+_Library_PoolT
GAGAAGAAGAGGAAGTCAGCTTTGTATTTACGTTTACAGCATTATGAATCTAAATGTGTGTTTTCCTTCGGTTTTTGCCCCTGA
>Frequency_1_QualityScore_BDFFHFHBBHEEFFDHGGHHIF<BCGFFGIDGGGGIHCC?ECHFF?;?>ACEEDDDDCCCC3ABCDCCCAAABCBDDCDDDDCDCCAAB3:@::_Mismatch_0_Sense_+_Library_PoolT
GCGGATTCGTTACTAAGGTAGGAGCGGTCGCAGCAGCAGATCTGGTTGTTGATGAAATAACAAATTAAATGGGACTTCAAACTATATTTGCTCC
>Frequency_1_QualityScore_FFHHHGHJIHHIIJJJIIIJJJJIJJJJJJJJJJIHIJJJJJGIJJJJJGHIJJJJJHJGIJJJIFHIHIJJJJJJHHGGHHDDDDDDDDCCCD_Mismatch_0_Sense_+_Library_PoolT
CTGTTATTGTGATAGCTGAATATATCATATACAGAAATTTGGTAGGAGGACTTCCTGTATAATAGTTTCAAAATTAGAAAAAAAAAAGAATCCA
>Frequency_1_QualityScore_FFHHHHHJJJJJJJJJJIJJGHHIJJGIHIJIJIJGIJJIIJJJJJJJJGHHHHHHHFFFFFFDCCCEEEFEEEDFEDEDDDCDDDDDDDDDCD_Mismatch_0_Sense_+_Library_PoolT
TTTTTTGTTTCCGTTATACGTATTTGTGATTAGGGTTGCTTTTGCTCTGTTATTGTGATAGCTGAATATATCATATACAGAAATTTGGTAGGAG
>Frequency_1_QualityScore_FFHHHHHJJJJIJJJJJJJIJJHGJHIJJJJIJIJIIIIHIJJGHHIJJJFHIJIJJJJJJJHIHHHFEHFFFDDDEEEDDEFFECDDCDDDDD_Mismatch_0_Sense_+_Library_PoolT
TTGTATTTACGTTTACAGCATTATGAATCTAAATGTGTGTTTTCCTTCGGTTTTTGCCCCTGTTTGACAGCCCAGATTATGTAAAGACTTTCCT
>Frequency_1_QualityScore_FFHHHGHIIJIIJJJJHJJJJIIJEIIFHIGHJJJJJJJGIIJJJJJIJJJIJJJJJJJJIAFHIIIJGACCHEE@@BD7;@CEAD?BDDD_Mismatch_1_Sense_+_Library_PoolT
TCCACAGAAGCAGTTGAGAAGAAGAGGAAGTCAGCTTTGTATTTACGTTTACAGCATTATGAATCTAAATGTGTGTTTTCCTTCGGTTTTA
>Frequency_1_QualityScore_FFHHHHHJHJJJJJJJJJJJJJJJIJJJIIJJJJJJIJJJJJIJJJJJJJGIIHIJJJJJJIJJIJJHHEFFFFFFCEEFEEED@CDDDDCCDD_Mismatch_0_Sense_+_Library_PoolT
GATTAGGGTTGCTTTTGCTCTGTTATTGTGATAGCTGAATATATCATATACAGAAATTTGGTAGGAGGACTTCCTGTATAATAGTTTCAAAATT
>Frequency_1_QualityScore_FFHHHGHIIIIJJJJJJJJIJIJJJJJJJJJJJIIGIJJJJGIHIJJJJCFFIJJJJJJJCGIHHGFFFDDEDECDDDDDDDDDDDDDDDBCDC_Mismatch_0_Sense_+_Library_PoolT
TTAAATGGGACTTCAAACTATATTTGCTCCACAAGTCAGCGATATTGGGTGTTCATTGCAAGGGCACGAATGCAAGGCATGGCACTGGCAGTAC
>Frequency_1_QualityScore_FFHHHHGJJIIJHIIHEIJGJJIJJJJJJJJJIGHIIJJJIJIJJHIJGGIJJJJIHIEH_Mismatch_1_Sense_+_Library_PoolT
TGATAGCTGAATATATCATATACAGAAATTTGGTAGGAGGACTTCCTGTATAATAGTTAC
>Frequency_1_QualityScore_FFHHHFGJJJIJJIIFHHIGGIJHGIGIGGIEIGHIIHIIJIIIJHHFDDDDDDDDBDD@CDDD>ABBDACDDEACCCCDCCDDDDDCDEDDDD_Mismatch_0_Sense_+_Library_PoolT
GCTCCTGCTAAATGGATAGGCGGATTCGTTACTAAGGTAGGAGCGGTCGCAGCAGCAGATCTGGTTGTTGATGAAATAACAAATTAAATGGGAC
>Frequency_1_QualityScore_FFHHHHHIJJJJJJJJJJJIJJIGIJJJIHJGGHIJGHGJGIHIDGHIFIHEHFFFFFEEEEEEEDDDEDDEDDEFDDDDCDDEEEEEEDDDED_Mismatch_0_Sense_+_Library_PoolT
CAGGCAGAGCTGCCATTTTTTTGTTTCCGTTATACGTATTTGTGATTAGGGTTGCTTTTGCTCTGTTATTGTGATAGCTGAATATATCATATAC
>Frequency_1_QualityScore_FFHHHHHEEDHHJGHIJFIGIIJJHIJJIJIIIIIDGGGIIIBFHGIJJGHIG_Mismatch_1_Sense_+_Library_PoolT
CAGCTTTGTATTTACGTTTACAGCATTATGAATCTAAATGTGTGTTTTCCTTA
>Frequency_1_QualityScore_FFHHFHHJJJJIJJJIIJIIIJFHGGHIHHHHHHHFFFFFFEEDEEEEDDDDDDDDDDDDDDDEEEFDDCDDDDDDDDEDDDDDDDEEDD?BBD_Mismatch_0_Sense_+_Library_PoolT
GCGGTCGCAGCAGCAGATCTGGTTGTTGATGAAATAACAAATTAAATGGGACTTCAAACTATATTTGCTCCACAAGTCAGCGATATTGGGTGTT
>Frequency_1_QualityScore_FFHHHHHJJJJJJJJJJJIIJJJJJJJHJJJJJIJIIJJJHIJJJJGIIJIJJJHHHGFFFFFEEEEDEEDCEDDDDDEEDDDDDDDEEEFEEE_Mismatch_0_Sense_+_Library_PoolT
TTTCCAGGCAGAGCTGCCATTTTTTTGTTTCCGTTATACGTATTTGTGATTAGGGTTGCTTTTGCTCTGTTATTGTGATAGCTGAATATATCAT
>Frequency_1_QualityScore_DAD?DDBC+<A@::AECE>C?EE1C9C;?8?BBDECEDEDBDEAEIID@BC;47ADDDAAD@@A>AD;77;@BA?AAA@;;>:_Mismatch_1_Sense_+_Library_PoolT
ATCCACAGAAGCAGTTGAGAAGAAGAGGAAGTCAGCTTTGTATTTACGTTTACAGCATTATGAATCTAAATGTGTGTTTTCCA
>Frequency_1_QualityScore_<<:FHHHGE<FF9FH>CFC><:C@FGDD*?B<<?@;6.9C9BF@5;@A@7@C==7?=B?BCCABC;@AC?<BA<?<CCCC889<3>@>CC>4::_Mismatch_0_Sense_+_Library_PoolT
GGACTTCAAACTATATTTGCTCCACAAGTCAGCGATATTGGGTGTTCATTGCAAGGGCACGAATGCAAGGCATGGCACTGGCAGTACTATGTTG
>Frequency_1_QualityScore_FFHHHHGJJJJJJJJJJJJJGHIJGHJIJJIJJHJJHHIIHIJJJJJJJJJIIJIJIJJJJHHGHHFFFBDDDDDDDDDDDDEDDDDDDEEEDD_Mismatch_0_Sense_+_Library_PoolT
GCAAGGCATGGCACTGGCAGTACTATGTTGTTTAGGTTCGTTTGATTTCCAGGCAGAGCTGCCATTTTTTTGTTTCCGTTATACGTATTTGTGA
>Frequency_1_QualityScore_FFHHGHHIJJJJIJJJGJIIIIIIIGGJJJJJIJJJJJIIFHGGAEGIFHIGIJJJ@FAEHIIGHBHCEBFDFB@AB=5;>>C?BBCDAADCCC_Mismatch_0_Sense_+_Library_PoolT
TAACAAATTAAATGGGACTTCAAACTATATTTGCTCCACAAGTCAGCGATATTGGGTGTTCATTGCAAGGGCACGAATGCAAGGCATGGCACTG
>Frequency_1_QualityScore_FFHFADFH?CGFFDEGACC:?DDEHJIIHFHGIJGHGEFDGIIJGIEIGHFEEABDECC@CEACAACDD@CCACCA@DDDAA@CC?C8?CA@@A_Mismatch_0_Sense_+_Library_PoolT
TACTAAGGTAGGAGCGGTCGCAGCAGCAGATCTGGTTGTTGATGAAATAACAAATTAAATGGGACTTCAAACTATATTTGCTCCACAAGTCAGC
>Frequency_1_QualityScore_FFHHHHHJJJJJJJJJJJJJJJJJJJJGIJJJJJJJJJJJJJIIIIJJIJIJIJIJJJIJJJGIJIJJGEBDDDDDDDDDDDDDDDDDDDDDDD_Mismatch_0_Sense_+_Library_PoolT
CTGAATATATCATATACAGAAATTTGGTAGGAGGACTTCCTGTATAATAGTTTCAAAATTAGAAAAAAAAAAGAATCCACAGAAGCAGTTGAGA
>Frequency_1_QualityScore_FFHHHHHJIIJJJJIJJHGIHIJJGIJJIJJJJJJJGJJJIJIJJJJJJJJJJJHHFFFFDDEECCDDDDCDDEFDDCDDDDDD>ABDDDDDDD_Mismatch_0_Sense_+_Library_PoolT
GCAGTACTATGTTGTTTAGGTTCGTTTGATTTCCAGGCAGAGCTGCCATTTTTTTGTTTCCGTTATACGTATTTGTGATTAGGGTTGCTTTTGC
>Frequency_1_QualityScore_FFHCFFHJJJJIJJJJJJJJJJIJJJJJJJJJJIIJJJIIJIIHJIJJJDHHGHIGIIHHHHFHFFEDDEEDEDEEDCDDDDDDDDDDDCDEED_Mismatch_0_Sense_+_Library_PoolT
GGGTGTTCATTGCAAGGGCACGAATGCAAGGCATGGCACTGGCAGTACTATGTTGTTTAGGTTCGTTTGATTTCCAGGCAGAGCTGCCATTTTT
>Frequency_1_QualityScore_FFHHHHHJJJJJIJJJJJJJJJJJJJJJJJJJJJJJHIHHHIJJIHGIJJJIJJJJJIJJJJJHHGHGHHFFFFDCCEEDDDFEEFDDDDDDDD_Mismatch_0_Sense_+_Library_PoolT
TTTGTATTTACGTTTACAGCATTATGAATCTAAATGTGTGTTTTCCTTCGGTTTTTGCCCCTGTTTGACAGCCCAGATTATGTAAAGACTTTCC
>Frequency_1_QualityScore_FFHHHHHJJJFHIJGIJJJHIJIIJJJJJJJJJJJJJFHIHIJIJJJJHHHHHHFDFFFEEEEECDDDDDDDDDDDDDEEEEDDDDDDDBDCCD_Mismatch_0_Sense_+_Library_PoolT
GTTACTAAGGTAGGAGCGGTCGCAGCAGCAGATCTGGTTGTTGATGAAATAACAAATTAAATGGGACTTCAAACTATATTTGCTCCACAAGTCA
>Frequency_1_QualityScore_FF+@DHHJJIIJJJIJCHIJJJJIJHJJJJJIIHIJIJJJJJJJJIJIIJJJJJJJIHIFGDEHIHHGGEDFBCBDDDCDCDDDDDDDDDCDDD_Mismatch_1_Sense_+_Library_PoolT
TGCGAAGAAGAGGAAGTCAGCTTTGTATTTACGTTTACAGCATTATGAATCTAAATGTGTGTTTTCCTTCGGTTTTTGCCCCTGTTTGACAGCC
>Frequency_1_QualityScore_FFHHHHHJJJJJJJJJJJJJJIJJJGIIIIJIJJJIJJIIJHGHHGHFFFFFDEDEDDACEDDDDDDADADDFEDDDDBDDDDDDDDEEEEEDD_Mismatch_1_Sense_+_Library_PoolT
TAGTTTCAAAATTAGAAAAAAAAAAGAATCCACAGAAGCAGTTGAGAAGAAGAGGAAGTCAGCTTTGTATTTACGTTTACAGCATTATTAATCT
>Frequency_1_QualityScore_DDHHHFB<?E9<:AF9E4<F?E9ABFHEC?FHFGG><*):?F>DBFD=<FEGEDB8=@FHIHB@@DF7===7_Mismatch_1_Sense_+_Library_PoolT
CTCTGTTATTGTGATAGCTGAATATATCATATACAGAACTTTGGTAGGAGGACTTCCTGTATAATAGTTTCA
>Frequency_1_QualityScore_DFHHGHFIIGIIIIAFHHDGHDG?FAEEBGGHIGBFEGHI@GG@@AGHIIHBEHHCDDFFDEFEEEEEEEDDCCDDEEDEDEDFEEEDCDDCDC_Mismatch_0_Sense_+_Library_PoolT
GCTGCCATTTTTTTGTTTCCGTTATACGTATTTGTGATTAGGGTTGCTTTTGCTCTGTTATTGTGATAGCTGAATATATCATATACAGAAATTT
>Frequency_1_QualityScore_FDFHHHHJJIJIJJJJIJIJJJJJIIJJJJJJJJIJJJJJJJJHGHIGIJHIIIIIGHHCHHFFFDDEECDDEEDDDDDDDDDDDDDDDEEDDD_Mismatch_0_Sense_+_Library_PoolT
GTGTTCATTGCAAGGGCACGAATGCAAGGCATGGCACTGGCAGTACTATGTTGTTTAGGTTCGTTTGATTTCCAGGCAGAGCTGCCATTTTTTT
>Frequency_1_QualityScore_D>DHDBHGIGEGGFHIIGI4A+2@8CE?FDF>DGG9DG*09?FB<FFDDFHGGHG_Mismatch_1_Sense_+_Library_PoolT
TATCATATACAGAAATTTGGTGGGAGGACTTCCTGTATAATAGTTTCAAAATTAG
>Frequency_1_QualityScore_FFHHHHHIIJJHIIJJJJJJEHIIJJJJJJJJJJJJJJJJJJIJJJJJJHIIIJJJJJJJJIJIJIGIIEEHHHHFFFFDDDCDDDDDDDEDFF_Mismatch_0_Sense_+_Library_PoolT
ATACGTATTTGTGATTAGGGTTGCTTTTGCTCTGTTATTGTGATAGCTGAATATATCATATACAGAAATTTGGTAGGAGGACTTCCTGTATAAT
>Frequency_1_QualityScore_FFHHHHHJJJJJJJIJHHJJJJJJJGIJJJJJJHIJJJJIIIIJIJIIIJIJEHIIJHIGHHIJJHGHIIJHCHFFFDEEEDDDCDDDDDCDDD_Mismatch_0_Sense_+_Library_PoolT
TGAGAAGAAGAGGAAGTCAGCTTTGTATTTACGTTTACAGCATTATGAATCTAAATGTGTGTTTTCCTTCGGTTTTTGCCCCTGTTTGACAGCC
>Frequency_1_QualityScore_FFHHHGHJIIJIJJIIJJJJJJJJJJGIJJJJIJJJJJJIJJJIJHHGHHHHFFFFEEEEEEEDDDDEFDFDDDDDDDDDDDDDDDBDDDEEDD_Mismatch_0_Sense_+_Library_PoolT
AGGAGCGGTCGCAGCAGCAGATCTGGTTGTTGATGAAATAACAAATTAAATGGGACTTCAAACTATATTTGCTCCACAAGTCAGCGATATTGGG
>Frequency_1_QualityScore_FFHHHHHIHJJJJJJHIJGIJHIHIIIIJJIIJJJJJJJJJIJJIJIJJJIIJJJJJJJHIIHGIIJJJHIHHHHHHFFFFFFDEEDEDDDDCD_Mismatch_0_Sense_+_Library_PoolT
TGTTTCCGTTATACGTATTTGTGATTAGGGTTGCTTTTGCTCTGTTATTGTGATAGCTGAATATATCATATACAGAAATTTGGTAGGAGGACTT
>Frequency_1_QualityScore_FFHHHHHJJJIIJIJIJGICHIJJIGGIJJJJJIJJJJJJIJJJJJIJJJJJIJDHJIJJFFEACHFE_Mismatch_0_Sense_+_Library_PoolT
CCCCTGTTTGACAGCCCAGATTATGTAAAGACTTTCCTTTTATTTAATTTTACAGCCCAGATTATGCA
