# Supplementary material for: Differential Gene Expression Reveals Candidate Genes for Drought Stress Response in Abies alba (Pinaceae)
Source: PLoS One. 2015 Apr 29;10(4):e0124564. doi: 10.1371/journal.pone.0124564 (PMC4414588; doi:10.1371/journal.pone.0124564)
Supplement: S2 File — (GZ) [file pone.0124564.s002.gz › comp35951_c0_seq1.fa]

>comp35951_c0_seq1 len=504 path=[1:0-503]
GCCTGATTTGGCCTCTGCAAGTTTATGGGAAGAAGTACTGGGGATGGACCTTCCCACCTCAGGGCTATATACAAATATGTAATAATGATGGGAGTCCACTAGGGTTTCCCTTGCCCTTTCCAAAATGGCTGCACCAGAGCCGCCGGAACGACCAGAAGCATTCTTCGAATGAAGCAGGTGATTGATGTATAACAAATCAATTTGTTGTTTAATTTTGGATTAGTAGGTGAAATGAAAAGCGAAGTATAGCACAGCCGTGACATGGGCTCAAGAGTTAGGCGCATCCTGCATCAGCCCTTCTAGTTTGTAGCTCCTGGCCTTGCTGTTATAAGAGAAAGTGAATTGGTATTTATATATCCCAAGCTTCCATTTGTAACCTACGCTTATCAATTGCAAAATATGTTAATATATATCTCGAAAGGGCATACGAAAACCATACTGTCAAGCTCCCACCGAAGCTGGTGGTCGACCGAAGATAATATATTCTCTCTCTTTCTGTTTTTA

>Frequency_2_QualityScore_FDHGHGHJJIJJJIJJJJIHIJJJJJJHJIIIIJIIIJJIJJJIIGHHEGIIIIIGHGFFEEEEEEEDDDDDDDDCDCEEDDEDDCDDDDCDDC_Mismatch_0_Sense_+_Library_PoolT
GTGAAATGAAAAGCGAAGTATAGCACAGCCGTGACATGGGCTCAAGAGTTAGGCGCATCCTGCATCAGCCCTTCTAGTTTGTAGCTCCTGGCCT
>Frequency_1_QualityScore_FFHHHHHIJIJJIJHHEIIGIJJJJIGHIIIFHIJJJJJJJJJJJJIIJJJJJJHHHHHHFFFFFFFEEEEEEDDDDDDDCDDCCCAACCD_Mismatch_0_Sense_+_Library_PoolT
GTATAGCACAGCCGTGACATGGGCTCAAGAGTTAGGCGCATCCTGCATCAGCCCTTCTAGTTTGTAGCTCCTGGCCTTGCTGTTATAAGAG
>Frequency_1_QualityScore_FFHHHHHJJIJJCHIIGIJJJIIJJGIGJJJJJJJJJJJHGHFGIHJJJJJIHHHHFFEFFFDEDDDDCDDCCCC?DDDDCDDDCBDDDDDCCA_Mismatch_0_Sense_+_Library_PoolT
TGAAAAGCGAAGTATAGCACAGCCGTGACATGGGCTCAAGAGTTAGGCGCATCCTGCATCAGCCCTTCTAGTTTGTAGCTCCTGGCCTTGCTGT
>Frequency_1_QualityScore_FFHHHHHJIJJJJJJJJJJJIJJJJJJJJJJJJJJJJIJIJIJJJJJJJJ?FJIIJJIFGGIJJJIJ_Mismatch_0_Sense_+_Library_PoolT
CATCAGCCCTTCTAGTTTGTAGCTCCTGGCCTTGCTGTTATAAGAGAAAGTGAATTGGTATTTATAT
>Frequency_1_QualityScore_FFHHHHGJJJJJJJJFHIJJJJJEHHIJIJIJJJJJJJJJJJGIJJJJJJIJJJJJIIIJJJIJJJIJJHHEHHHHGFFBDDDFEEEDDEDEDD_Mismatch_0_Sense_+_Library_PoolT
TGTTATAAGAGAAAGTGAATTGGTATTTATATATCCCAAGCTTCCATTTGTAACCTACGCTTATCAATTGCAAAATATGTTAATATATATCTCG
>Frequency_1_QualityScore_FFHHFFDGBHGCHHIHCHGGHIGGFGIIIGG@FHGHHGIIIEHIID>AGEGEFFAC@DBFECCDECCCCAACCCBC@ACCCCD?AA>CDCAC>:_Mismatch_0_Sense_+_Library_PoolT
GAAAAGCGAAGTATAGCACAGCCGTGACATGGGCTCAAGAGTTAGGCGCATCCTGCATCAGCCCTTCTAGTTTGTAGCTCCTGGCCTTGCTGTT
>Frequency_1_QualityScore_FFHHHHHJHJJJJJJJJJJJJJJGGIJJJJJJJDGIJJJJJJJJJJJJJJJIJJJJIIJJJJJJJIHHHHFFDDDBDDDBDDDDDDDDCCDDEE_Mismatch_0_Sense_+_Library_PoolT
CAAATATGTAATAATGATGGGAGTCCACTAGGGTTTCCCTTGCCCTTTCCAAAATGGCTGCACCAGAGCCGCCGGAACGACCAGAAGCATTCTT
>Frequency_1_QualityScore_FFHHHHHJJJJHIJJIJJJJJJJJJJIJGIGJJJJJJJJJJJJJJJJJJJJJJHHHHHHHFFFFFFEEEEDEDDDDDDDCCCDDDDCDCCDDCC_Mismatch_0_Sense_+_Library_PoolT
TAGCACAGCCGTGACATGGGCTCAAGAGTTAGGCGCATCCTGCATCAGCCCTTCTAGTTTGTAGCTCCTGGCCTTGCTGTTATAAGAGAAAGTG
>Frequency_1_QualityScore_FFHGHHHJJJJJJJJJIEGHJJJIGIGJJJJJJIJJJJJJJJJIJJJJJJJJJJIJGIJJJIIIIIGHJIJJHHHGHFFFFDCBCDFDDDDDDD_Mismatch_0_Sense_+_Library_PoolT
TCTTCGAATGAAGCAGGTGATTGATGTATAACAAATCAATTTGTTGTTTAATTTTGGATTAGTAGGTGAAATGAAAAGCGAAGTATAGCACAGC
>Frequency_1_QualityScore_FFHHHHHBGIJJJJJJIJJJIJJJJIJJJIGJJJIJJJIJJJJJJJJJJJJIIIIHIGHIHIJHHHHHHCFFDFFFEEEEEFEEEDDDDDCDDD_Mismatch_0_Sense_+_Library_PoolT
TTAGGCGCATCCTGCATCAGCCCTTCTAGTTTGTAGCTCCTGGCCTTGCTGTTATAAGAGAAAGTGAATTGGTATTTATATATCCCAAGCTTCC
>Frequency_1_QualityScore_3BA1:CFI>4A<A:FC@?D<<22AEHFBGF>B3*::C<;DG9920BDF?9?FE<FEFF>8@)=C_Mismatch_1_Sense_+_Library_PoolT
AGGGCTATATACAAATATGTAATAATGATGGGAATCCACTAGGGTTTCCCTTGCCCTTTCCAAA
>Frequency_1_QualityScore_FFHHGFHIJJJJJJJJJJJJJJJJJJIJJJJJIIJJJJGIJJJJJGIHFFFFDDDDDDDDCDDDEEDDBBCDDDDDDDB?ACDEC@>@CDDDDD_Mismatch_0_Sense_+_Library_PoolT
TAGGGTTTCCCTTGCCCTTTCCAAAATGGCTGCACCAGAGCCGCCGGAACGACCAGAAGCATTCTTCGAATGAAGCAGGTGATTGATGTATAAC
>Frequency_1_QualityScore_FFHHHGHHGFHHIJIJIJIJJJJJEIIIJJJJJJJJEIDGIIIJIIHIIJJGGGHJJJJIEEHHHBEHHFFEEBCECEEEDDD_Mismatch_1_Sense_+_Library_PoolT
GCTCAAGAGTTAGGCGCATCCTGCATCAGCCCTTCTAGTTTGTAGCTCCTGGCCTTGCTGTTATAAGAGAAAGTGAATTGGCA
>Frequency_1_QualityScore_FFHHHHHJJJJJJJJJIIJJIJJJGHIJIJIIJJJIIJIIJJJJHFFDCECEDEFEFEFEDDDDDDDDDDDDDDDD_Mismatch_2_Sense_+_Library_PoolT
CGAAAACCATACTGTCAAGCTCCCACCGAAGCTGGTGGTCGACCGAAGATAATATATTCTCTCTCTTTCTGTTGTA
>Frequency_1_QualityScore_FFHHHHHJJJJJFAFHIJIIIJIIIJJHGJJJJJJIJGIJFI_Mismatch_0_Sense_+_Library_PoolT
GAAAGTGAATTGGTATTTATATATCCCAAGCTTCCATTTGTA
>Frequency_1_QualityScore_FFHHHHHJJJJJJJJJJJJJJJJJJJJJJJJJJFHIJJJJIFIIJJJJJJJIJIJJJJJIJJJJJJJJIGHIIJJJHHHFFFFEEEEDED_Mismatch_0_Sense_+_Library_PoolT
TGTAGCTCCTGGCCTTGCTGTTATAAGAGAAAGTGAATTGGTATTTATATATCCCAAGCTTCCATTTGTAACCTACGCTTATCAATTGCA
>Frequency_1_QualityScore_FFHHHHHJFIJJJGHI;FCHGHBEHGIICEHIJIIHCDBHICGHIIJJHIIJJJJJFFHGHHIJIACEHEHHHHEHGFFDDDBCDFECCDCCBA_Mismatch_0_Sense_+_Library_PoolT
CTTCGAATGAAGCAGGTGATTGATGTATAACAAATCAATTTGTTGTTTAATTTTGGATTAGTAGGTGAAATGAAAAGCGAAGTATAGCACAGCC
>Frequency_1_QualityScore_FFHHHHHJJHIJJJJIIJJIIJEHHIGIJJJJJJJIIGIHHIIGJJJJHHHHFFFFFEDEEDDDDDCDD@DD?DDDDDDDCDDDDDDDDDCCCD_Mismatch_0_Sense_+_Library_PoolT
AAAGCGAAGTATAGCACAGCCGTGACATGGGCTCAAGAGTTAGGCGCATCCTGCATCAGCCCTTCTAGTTTGTAGCTCCTGGCCTTGCTGTTAT
>Frequency_1_QualityScore_FFHHHGGIIDIIIIHHIIJJBHGIIJJFJIIJGIHIIIJJJJJJJJIJJJFAEEHEHDFDFFFAAEECDDCDDACCDCDCCA<>CCCDCADDCC_Mismatch_0_Sense_+_Library_PoolT
AGCCGTGACATGGGCTCAAGAGTTAGGCGCATCCTGCATCAGCCCTTCTAGTTTGTAGCTCCTGGCCTTGCTGTTATAAGAGAAAGTGAATTGG
>Frequency_1_QualityScore_DDFHHHHIJIIIIJJJIIJGJJJJIJJIJJJIIFIDIIGIJIIJBIJIJJIIJJJCHGIJIIHGHFFFFCECCEEDDDDDDDD?BB?BDDDDCC_Mismatch_0_Sense_+_Library_PoolT
TTTGTAACCTACGCTTATCAATTGCAAAATATGTTAATATATATCTCGAAAGGGCATACGAAAACCATACTGTCAAGCTCCCACCGAAGCTGGT
>Frequency_1_QualityScore_FFHHHHHJJJJJIJJJJJJJIIIJJIJJJJJJJJJJJHJIIJJJJJJJJIJJGIJJJJIJJJHHFFFEEDECD@CDDDDDDDDBDDDDDEEEEE_Mismatch_0_Sense_+_Library_PoolT
GCAAAATATGTTAATATATATCTCGAAAGGGCATACGAAAACCATACTGTCAAGCTCCCACCGAAGCTGGTGGTCGACCGAAGATAATATATTC
>Frequency_1_QualityScore_FFHGHHHJJIJIJJJJJJJJJJJJIIJJJJIJJIJJJIJJJJJJIJJIJJGGHDHHIJJIJJJJCHHGCGEHAEHHFFFFD_Mismatch_0_Sense_+_Library_PoolT
TTATATATCCCAAGCTTCCATTTGTAACCTACGCTTATCAATTGCAAAATATGTTAATATATATCTCGAAAGGGCATACGA
>Frequency_1_QualityScore_FFGHHHDHHDHBIIICGAGGIJJJJJIIFGIIFGIJJJJJJIJJIHIIIIHIJGEIIIGHDEHHFFEFDCDBDDDDCDDDDDDDDDDDCDDDDD_Mismatch_0_Sense_+_Library_PoolT
TTTTGGATTAGTAGGTGAAATGAAAAGCGAAGTATAGCACAGCCGTGACATGGGCTCAAGAGTTAGGCGCATCCTGCATCAGCCCTTCTAGTTT
>Frequency_1_QualityScore_FFHHHGHHIIJHGGGFHIJJIJIDGGGJDHIJJJJJFIIIIHIJJJJJJJJJJHFHEEEDFFEFDDDDDCDDDDDDDDDDDDDDDDDDDDDDED_Mismatch_0_Sense_+_Library_PoolT
GGATTAGTAGGTGAAATGAAAAGCGAAGTATAGCACAGCCGTGACATGGGCTCAAGAGTTAGGCGCATCCTGCATCAGCCCTTCTAGTTTGTAG
>Frequency_1_QualityScore_FFHHHHHJJJJGJGHHIIGJJJJJJIJJJJJJJJJJJJJJIJIIIIJJJJJJJJJJJJJJHHHHEEDFFBDFEEEEEACDEFEDDACDEEEFDE_Mismatch_0_Sense_+_Library_PoolT
ATGGGCTCAAGAGTTAGGCGCATCCTGCATCAGCCCTTCTAGTTTGTAGCTCCTGGCCTTGCTGTTATAAGAGAAAGTGAATTGGTATTTATAT
>Frequency_1_QualityScore_FFHHHHHJEHHJJJJJHIJJFIJJJJJJJJJIJJJJJJIJJJJJJJJGIJJJIJJIJJJIHHHHHFFBDCEEEEEDD>BDDDDDDDDDDDDDDD_Mismatch_0_Sense_+_Library_PoolT
GGAAGAAGTACTGGGGATGGACCTTCCCACCTCAGGGCTATATACAAATATGTAATAATGATGGGAGTCCACTAGGGTTTCCCTTGCCCTTTCC
>Frequency_1_QualityScore_FFFHHHHJJJJJJJJJJJJIIJJJJIJJJJJJIJJJJJJJJJJJJJJJJJJJJJJIHHFFFFEE;AEDDDDDDDDDCDCDEDDEDDDDDDDDDD_Mismatch_0_Sense_+_Library_PoolT
GGTGAAATGAAAAGCGAAGTATAGCACAGCCGTGACATGGGCTCAAGAGTTAGGCGCATCCTGCATCAGCCCTTCTAGTTTGTAGCTCCTGGCC
>Frequency_1_QualityScore_FFHHHHHJIJIJJJJJJJJJJJJJJJIJJJJJJIJJIJJJJJJJIIGIJHHHGFFFBCDBDDD?;@9C>@C@C@CCDEDDCDDDDDDDDACCDD_Mismatch_0_Sense_+_Library_PoolT
ATATCTCGAAAGGGCATACGAAAACCATACTGTCAAGCTCCCACCGAAGCTGGTGGTCGACCGAAGATAATATATTCTCTCTCTTTCTGTTTTT
>Frequency_1_QualityScore_FFHHHHHJIJJJJJJFHJJJJFIJIJJJJJJJJJJJJJJJJHIJJJIEDFIJJJJJIJJIHHIJHIIJJGHHHHHHFFFDDBCDFEDDDDDDDD_Mismatch_0_Sense_+_Library_PoolT
TTCGAATGAAGCAGGTGATTGATGTATAACAAATCAATTTGTTGTTTAATTTTGGATTAGTAGGTGAAATGAAAAGCGAAGTATAGCACAGCCG
>Frequency_1_QualityScore_FFHHHHHJJJJJJJJJJJJJJIIJJJJJJJJJJJJHHHHHFFFFFFEEED?CDDEDDEDFEFFEDDDDDDDDDEDDCDDDDDD>ADEDDDDDDD_Mismatch_0_Sense_+_Library_PoolT
CTGCACCAGAGCCGCCGGAACGACCAGAAGCATTCTTCGAATGAAGCAGGTGATTGATGTATAACAAATCAATTTGTTGTTTAATTTTGGATTA
>Frequency_1_QualityScore_FFHHHHHJJJJIJJJJIJJIJJJJJJJJJJJJJJJIIJH?CHHHFFFFFFFEEEEDEDDDDDEDDEDDCACDDDEEDDDDDDDDDEEDCDDDDD_Mismatch_0_Sense_+_Library_PoolT
CCGCCGGAACGACCAGAAGCATTCTTCGAATGAAGCAGGTGATTGATGTATAACAAATCAATTTGTTGTTTAATTTTGGATTAGTAGGTGAAAT
>Frequency_1_QualityScore_FFHHHHHJJJJJJJJJJJJJJJJJIHIJJJJJJJIIIIJJJHJJJJJJJJJJJIIIIJIIJ_Mismatch_0_Sense_+_Library_PoolT
TTTATATATCCCAAGCTTCCATTTGTAACCTACGCTTATCAATTGCAAAATATGTTAATAT
>Frequency_1_QualityScore_FFHHHHHJJJJJJIIJJIJJIGHJDHIIJJJJJIJJJJJJIJJJJJJJJJIJJJ=CHHIJJIJHHGGHGFEFFFFEEEEEEEDDDDDDDDDDEF_Mismatch_1_Sense_+_Library_PoolT
GAAGCATTCTTCGAATGAAGCAGGTGATTGATTTATAACAAATCAATTTGTTGTTTAATTTTGGATTAGTAGGTGAAATGAAAAGCGAAGTATA
>Frequency_1_QualityScore_FFHHHHHJJJIJJJJJJIJJJJJJFIIIJHJJJIJJJJJJJJJJJJJIJJGHIJJJJJJJIJJEHHFFFFFDEEDDDDDDACDDDDBDDDBDDD_Mismatch_0_Sense_+_Library_PoolT
AATCAATTTGTTGTTTAATTTTGGATTAGTAGGTGAAATGAAAAGCGAAGTATAGCACAGCCGTGACATGGGCTCAAGAGTTAGGCGCATCCTG
>Frequency_1_QualityScore_FFHHHGGJIJJJJJJJJJIJJEIIDGBFIIIJJJJIJJIJJJJJJJJIJJHIIGIIIHHJIIIFEHHFFFFFFFEDEEEEDDDCCBBBDD?CDE_Mismatch_0_Sense_+_Library_PoolT
GAAGCATTCTTCGAATGAAGCAGGTGATTGATGTATAACAAATCAATTTGTTGTTTAATTTTGGATTAGTAGGTGAAATGAAAAGCGAAGTATA
>Frequency_1_QualityScore_FFHHHHHJJJJJJIJJJJJJJHJJJJJJJJIIIJJJJHGHH?CCEFFEDEEEFDEEDDDDDDCDEDDEDBDDDDCCEEDDDCCDDD@ADDCCDC_Mismatch_0_Sense_+_Library_PoolT
AGCCGCCGGAACGACCAGAAGCATTCTTCGAATGAAGCAGGTGATTGATGTATAACAAATCAATTTGTTGTTTAATTTTGGATTAGTAGGTGAA
>Frequency_1_QualityScore_FFFHHHHIJJJJGJIIJIHEGJJGIJEGGJJJJJJJIHGHFGIEGBFHIJHGIIJEICEHGHAGFHFH@FHHGIHEHHH@EFEFFD_Mismatch_0_Sense_+_Library_PoolT
ATCAGCCCTTCTAGTTTGTAGCTCCTGGCCTTGCTGTTATAAGAGAAAGTGAATTGGTATTTATATATCCCAAGCTTCCATTTGTA
>Frequency_1_QualityScore_DEHHFHHJJJJJJJJJJGIJJJIJJJJJJJHHHHIIIJJJIIIJJGHHIIJJJJGIHHHHHFFFFFFBEEECEEDDDDDDDDDDDCDCDCDCDD_Mismatch_0_Sense_+_Library_PoolT
GAAGTATAGCACAGCCGTGACATGGGCTCAAGAGTTAGGCGCATCCTGCATCAGCCCTTCTAGTTTGTAGCTCCTGGCCTTGCTGTTATAAGAG
>Frequency_1_QualityScore_FFHHHHHJJJJJJIJJJJJIIIJGIHIIIJIJJJHHHJJJJJBGHIJJJJJJJJJIJJJJJJJJJJJJJJJJJJJJHHHFFFEECCEEEDD_Mismatch_0_Sense_+_Library_PoolT
TTGTAGCTCCTGGCCTTGCTGTTATAAGAGAAAGTGAATTGGTATTTATATATCCCAAGCTTCCATTTGTAACCTACGCTTATCAATTGCA
>Frequency_1_QualityScore_FFHHFHHJGIIJJJJHIJJJJJIJIIGGIJJJJJJJJJJDGIJJJIJDGIJIIJJJJJIJJJIJJIJJJHHHHHHHFFFFFFDDDDDDDECCDD_Mismatch_0_Sense_+_Library_PoolT
CTAGTTTGTAGCTCCTGGCCTTGCTGTTATAAGAGAAAGTGAATTGGTATTTATATATCCCAAGCTTCCATTTGTAACCTACGCTTATCAATTG
>Frequency_1_QualityScore_FFHHHHHFHEHIJJIHGIHJFIGIJJECDGGIJIFIEGIIGJHIGGIIIIBGHGIJJJIJJFIHGFHGF@C?BDFFDDDFFE=CEBDDDB9?BD_Mismatch_0_Sense_+_Library_PoolT
GAGAAAGTGAATTGGTATTTATATATCCCAAGCTTCCATTTGTAACCTACGCTTATCAATTGCAAAATATGTTAATATATATCTCGAAAGGGCA
>Frequency_1_QualityScore_FFHHFDDGF9GFFEHHGIJIIIJFGGIGCGGGG)?<@FGD*?9BG@GBC@FAAF=@ED)7==?6AA@EEB@?<CCACDCDA5(5>5:>@C_Mismatch_0_Sense_+_Library_PoolT
GAACGACCAGAAGCATTCTTCGAATGAAGCAGGTGATTGATGTATAACAAATCAATTTGTTGTTTAATTTTGGATTAGTAGGTGAAATGA
>Frequency_1_QualityScore_FFHHFHHJHHIJJJJJIJJIJJIIIHHIIJJIJJJJJJDHIIJIJIJIFIFGHHHGHIJHGHFEDCEDCCCCDDDDCDCCDDCDDDEDDACDDD_Mismatch_0_Sense_+_Library_PoolT
TTAGTAGGTGAAATGAAAAGCGAAGTATAGCACAGCCGTGACATGGGCTCAAGAGTTAGGCGCATCCTGCATCAGCCCTTCTAGTTTGTAGCTC
>Frequency_1_QualityScore_FFHHHHHIGIJJIIDHEEHHHGHGHEFHJJJIJBGGGIJJJJ_Mismatch_0_Sense_+_Library_PoolT
CTGGCCTTGCTGTTATAAGAGAAAGTGAATTGGTATTTATAT
>Frequency_1_QualityScore_FFHHHFHIHHIJJIJJJJJJJJIJGIGIJJHHJJJJJJJGIIIHIIJIJJIFHJIIJJIIJJHIJJGJIEGIJGHHHGEH_Mismatch_0_Sense_+_Library_PoolT
CCTTCTAGTTTGTAGCTCCTGGCCTTGCTGTTATAAGAGAAAGTGAATTGGTATTTATATATCCCAAGCTTCCATTTGTA
>Frequency_1_QualityScore_FFGHFHHIIIIGEHDCGHIFEBEHEGGIEIEIJJJGJJJJJJEIJEEHFGHJJJJJIJIIJJGJEHII@=DGHFHH_Mismatch_0_Sense_+_Library_PoolT
ATTCTTCGAATGAAGCAGGTGATTGATGTATAACAAATCAATTTGTTGTTTAATTTTGGATTAGTAGGTGAAATGA
>Frequency_1_QualityScore_FFHHHHHJJJJJJIJIJIJIHIIJJJFHIJJJJJGHIJJJJJJJJJJJJJIJIJJJJJIJJJJIJJJJJGIJHHHHGFFFFFFFCECEEEDDDE_Mismatch_0_Sense_+_Library_PoolT
CCTGGCCTTGCTGTTATAAGAGAAAGTGAATTGGTATTTATATATCCCAAGCTTCCATTTGTAACCTACGCTTATCAATTGCAAAATATGTTAA
>Frequency_1_QualityScore_DDFDHDDHIGHHIJJJIGGGEHIGD=FHIJ9ECG?:CGGIEGH>GHIBBBBFHB8CFGDHII7=3@@?>?3@>BBDB=BBD@BB3??CC994>C_Mismatch_0_Sense_+_Library_PoolT
TACAAATATGTAATAATGATGGGAGTCCACTAGGGTTTCCCTTGCCCTTTCCAAAATGGCTGCACCAGAGCCGCCGGAACGACCAGAAGCATTC
>Frequency_1_QualityScore_FFGHHFBEFHFDDDGHIGHEEBAFGIIGGIIIIFIIEEHFHHFFFFAEDCEDE@CDFDDDCD@:A@ACC>><AC?C@>@@::@5CC@>@(+>CC_Mismatch_0_Sense_+_Library_PoolT
CAGAGCCGCCGGAACGACCAGAAGCATTCTTCGAATGAAGCAGGTGATTGATGTATAACAAATCAATTTGTTGTTTAATTTTGGATTAGTAGGT
>Frequency_1_QualityScore_FFHHHHHJJJJJJJJJHIJJJJJIJJJFHGJJJJJFGHIJJJJJIJIIJJCIJJJJJIIJIJJEEGGIH_Mismatch_1_Sense_+_Library_PoolT
TCCTGGCCTTGCTGTTATAAGAGAAAGTGAATTGGTATTTATATATCCCAAGCTTCCATTTGTAACCGA
>Frequency_1_QualityScore_FFGHHHGIGIIIJJIJJJJIIGEIIIIIIJIJJJJJJFGIJIGIII_Mismatch_0_Sense_+_Library_PoolT
ACGCTTATCAATTGCAAAATATGTTAATATATATCTCGAAAGGGCA
>Frequency_1_QualityScore_DAFHHHGIIFGBFHEGEHGEHG@>GEAGEHBFHIIEGCFGG>FGIGIHIIFIGGGCGCGGGGBFCG>F@FEGHFEHEF>B;;;?_Mismatch_0_Sense_+_Library_PoolT
TCCTGGCCTTGCTGTTATAAGAGAAAGTGAATTGGTATTTATATATCCCAAGCTTCCATTTGTAACCTACGCTTATCAATTGCA
>Frequency_1_QualityScore_FFHHHHHJJJJJIIIJIIIIJJJIJIIIIIJJJJJHHHHHFFFFFFEDCEEDDDDDDDD<CCDEDCDCC@DDEDDDDDDDCCEDDAABABDDDD_Mismatch_0_Sense_+_Library_PoolT
CCAAAATGGCTGCACCAGAGCCGCCGGAACGACCAGAAGCATTCTTCGAATGAAGCAGGTGATTGATGTATAACAAATCAATTTGTTGTTTAAT
>Frequency_1_QualityScore_DFHHHHHJJJJJJJJIGIIGIAGGIJGJJJHIJJIHHFFFEEECEEDEEDD?BDDDDDDDDD<CCCDDCCCDDDDDDDDDDDDDDEDDCDDCDD_Mismatch_0_Sense_+_Library_PoolT
TTTCCAAAATGGCTGCACCAGAGCCGCCGGAACGACCAGAAGCATTCTTCGAATGAAGCAGGTGATTGATGTATAACAAATCAATTTGTTGTTT
>Frequency_1_QualityScore_BDDHHHHJIGIHGGHIIGJHIHIJIJJJIIIIIJJJJJJIJJJIJGIHBEHHHIGIHIIJ=FHIIAHHHGGGIIHHHHFDDFFFFEEEEECC@A_Mismatch_1_Sense_+_Library_PoolT
TGCATCAGCCCTTCTAGTTTGTAGCTCCTGGCCTTGCTGTTATAAGAGAAAGTGAATTGGTATTTATATATCCCAAGCTTCCATTTGTAACCAA
>Frequency_1_QualityScore_FFHHHGHJGAHIIGFHHDGIEHIJJIIIIIJJJJGGEHDGHIEFHIJIGEFGCHHFCC@DACEECDDCCACDDDDDCDDAD<BDCACCDCCDEE_Mismatch_0_Sense_+_Library_PoolT
AAGCGAAGTATAGCACAGCCGTGACATGGGCTCAAGAGTTAGGCGCATCCTGCATCAGCCCTTCTAGTTTGTAGCTCCTGGCCTTGCTGTTATA
>Frequency_1_QualityScore_FFHHHHHJJJJGIIIJJJJJJJJJJJJJJJJJJJIJJJJJJJIIJJJJJJJJGBEDDDDDDDBDDCDDDDDDCDAACDCDDDDDDACDDDCCDD_Mismatch_0_Sense_+_Library_PoolT
GTCCACTAGGGTTTCCCTTGCCCTTTCCAAAATGGCTGCACCAGAGCCGCCGGAACGACCAGAAGCATTCTTCGAATGAAGCAGGTGATTGATG
>Frequency_1_QualityScore_FFHGHHHJJBHIJJJJJJGIIGIIGIIJJFIGFHIDGHGHIGIHIDIIJIJJJJJJIHHHFEB>BEDEECEDDDDDDEEFEFEFDECDDDAADB_Mismatch_0_Sense_+_Library_PoolT
GCCTGATTTGGCCTCTGCAAGTTTATGGGAAGAAGTACTGGGGATGGACCTTCCCACCTCAGGGCTATATACAAATATGTAATAATGATGGGAG
>Frequency_1_QualityScore_FFHHHHHJJJJJJJJIIJJJJJJGEHIIIHIIJJJIIGHIGJJIJJJJJJDHIIIJGGHCHEHHGDDDF@DCEDBCCCCDDDDDCB@CDDDDDC_Mismatch_0_Sense_+_Library_PoolT
GTTTATGGGAAGAAGTACTGGGGATGGACCTTCCCACCTCAGGGCTATATACAAATATGTAATAATGATGGGAGTCCACTAGGGTTTCCCTTGC
>Frequency_1_QualityScore_FFHHHHHJJGIFJIJJIJJJJJJIJJJJJJJJJJIJJJIJGIIHHGHJIJJJFIIJIIIIEHEHEECCDEDCEEECCADFDDD@@CEEEFEFFE_Mismatch_0_Sense_+_Library_PoolT
GGGCTCAAGAGTTAGGCGCATCCTGCATCAGCCCTTCTAGTTTGTAGCTCCTGGCCTTGCTGTTATAAGAGAAAGTGAATTGGTATTTATATAT
>Frequency_1_QualityScore_DDF8D>DA@CE@@BFACGBEFHHGIIGE?FEFF<ADFGE/@BACAC;B>3?CEDC>>:;;@CCC;A>CCD_Mismatch_0_Sense_+_Library_PoolT
CATACTGTCAAGCTCCCACCGAAGCTGGTGGTCGACCGAAGATAATATATTCTCTCTCTTTCTGTTTCTA
>Frequency_1_QualityScore_FFHHHHHJJJJJJJJJIJJIJIJJJJJJJJJJJJJJJJJJJJGIJHHIHFFDDBD;C@CCDE>@CFDDDCDDDDDDDDDCCCDD_Mismatch_0_Sense_+_Library_PoolT
GGGCATACGAAAACCATACTGTCAAGCTCCCACCGAAGCTGGTGGTCGACCGAAGATAATATATTCTCTCTCTTTCTGTTTTTA
>Frequency_1_QualityScore_DDHHFHHIGEEHGHG?FGIECGHGBHCBEHGIIIIIIGHHGGGGHHIDCEH?DFCCDD?BDDCDACCB@@CCD@CDDACACCCC@C:?B?_Mismatch_0_Sense_+_Library_PoolT
TCGAAAGGGCATACGAAAACCATACTGTCAAGCTCCCACCGAAGCTGGTGGTCGACCGAAGATAATATATTCTCTCTCTTTCTGTTTTTA
>Frequency_1_QualityScore_FFHHHHHJJJIJJJJJJGJIIIIJIJJJJJJIIJJJJJIIJJIIJJJJJJJJJIJIJJJGHJIIHHHHH@DFDCDDDDDDACDBDBDDDD<BD<_Mismatch_0_Sense_+_Library_PoolC
CTTATCAATTGCAAAATATGTTAATATATATCTCGAAAGGGCATACGAAAACCATACTGTCAAGCTCCCACCGAAGCTGGTGGTCGACCGAAGA
>Frequency_1_QualityScore_DDHHHHHJJJJJJJIIGCGHIFEEFHEGHGIJIJJIJJJJIGIFHIJJJGIIJJJGHIHGHHFFEFFDECCCBDDCDDCDDDDDDDDCDDDDDD_Mismatch_0_Sense_+_Library_PoolC
TTGTTGTTTAATTTTGGATTAGTAGGTGAAATGAAAAGCGAAGTATAGCACAGCCGTGACATGGGCTCAAGAGTTAGGCGCATCCTGCATCAGC
>Frequency_1_QualityScore_DFHHHGDHGHGJGGHIGEIJJIIAHHIJIJJEGHJJJBGIIJJIIIIIIJGIGIGJGGIIIEIGGECHAEHEFD_Mismatch_0_Sense_+_Library_PoolC
TATATCCCAAGCTTCCATTTGTAACCTACGCTTATCAATTGCAAAATATGTTAATATATATCTCGAAAGGGCAT
>Frequency_1_QualityScore_DDAFDBFHGE?CFHCHIIGGGGIIIIIEFEGGGIIHHGIIIIIEIIIGIIEGEFGEHGEGGHEFECCEGEG@HHEFFCHHEEDDC>?BBCCCBB_Mismatch_0_Sense_+_Library_PoolC
AGTGAATTGGTATTTATATATCCCAAGCTTCCATTTGTAACCTACGCTTATCAATTGCAAAATATGTTAATATATATCTCGAAAGGGCATACGA
>Frequency_1_QualityScore_FFHHHHHCFFHHIGIIJIJJJJJJJJIIIIJJJHGJJJIJIIJJJJJHIIIIDGHIHHIIIJJJJJGIJHHHFBEFFEEEDEEDDDBDDDDCDD_Mismatch_0_Sense_+_Library_PoolC
AAGCAGGTGATTGATGTATAACAAATCAATTTGTTGTTTAATTTTGGATTAGTAGGTGAAATGAAAAGCGAAGTATAGCACAGCCGTGACATGG
