# Supplementary material for: Differential Gene Expression Reveals Candidate Genes for Drought Stress Response in Abies alba (Pinaceae)
Source: PLoS One. 2015 Apr 29;10(4):e0124564. doi: 10.1371/journal.pone.0124564 (PMC4414588; doi:10.1371/journal.pone.0124564)
Supplement: S2 File — (GZ) [file pone.0124564.s002.gz › comp22596_c0_seq1.fa]

>comp22596_c0_seq1 len=440 path=[1:0-439]
CAGCTCGTAGAAAAGGAAAAACAAAAGATCGCAGAGTTCTGTCAGGAGCTCCAGATTCTGTCATCTGACAGAGATTTATAGAGAGAGAAACTCCAGTCTCCAGGCTCCAGAGTTAATTATTATTTTTAACTGCTTTTCTGCATTTCAGTGAAAGGATCCTTGGTGCAGGCAGTACTGAGATTACCGTCATCATTTCCTTGCTTTGTCCATATTATTGAAGGATTTGATAAAAAATAGTTTTCTTACGACTTCCAATTTTCCCCTGCTCATCTGTTCATGTTTTCTGTCTAAATTTTACTATTGTGAACAGTTTAAAACTGCCGTTAATACACGTGAAAATAAAGATCTGTTCAGTCCTGTCAGTTGGCCAGGATTGGACGACGGGGACAGAATATGACGACCGCCCTAAAAATAATAATATTCTGAAAGATGCTCGTGGA

>Frequency_1_QualityScore_BDD8FHFGBFGHHDEGGIIC>HHIGGHFG9DFIIA?DH>FGIG>DGHEHGGA3DCFCGFGEIGGGGA=??CEHC;??1_Mismatch_0_Sense_+_Library_PoolT
AGTACTGAGATTACCGTCATCATTTCCTTGCTTTGTCCATATTATTGAAGGATTTGATAAAAAATAGTTTTCTTACGA
>Frequency_1_QualityScore_ADDFFHHIIIIIIIIIB6CFEDHHFGHGG?DCGA@C?F4?:BB0??DGBFG;DFFG:FCFCGHAD>@EEAEEHHCDB?_Mismatch_0_Sense_+_Library_PoolC
AGTACTGAGATTACCGTCATCATTTCCTTGCTTTGTCCATATTATTGAAGGATTTGATAAAAAATAGTTTTCTTACGA
>Frequency_1_QualityScore_FFHHHHHJJJJJJJJIJIJIIJJJJIJJIJJJJIJIIJJJJJJJJJJJJJJJJGIIJJGIJJJJJIJIJJJHHHHHFFFFFEEEDEEDDDDDDD_Mismatch_0_Sense_+_Library_PoolT
CAGTCTCCAGGCTCCAGAGTTAATTATTATTTTTAACTGCTTTTCTGCATTTCAGTGAAAGGATCCTTGGTGCAGGCAGTACTGAGATTACCGT
>Frequency_1_QualityScore_FFHHHHHJIJJJJJJJJJJDHGIJJJJJJJIJJJJIJJJJJJJIJJJJJIJJJIJIJBGGIGIJIIJGIIIHIJHHHHF@DFFDDEDEECDDDB_Mismatch_0_Sense_+_Library_PoolC
CAGTCTCCAGGCTCCAGAGTTAATTATTATTTTTAACTGCTTTTCTGCATTTCAGTGAAAGGATCCTTGGTGCAGGCAGTACTGAGATTACCGT
>Frequency_1_QualityScore_FDHHHHHJIIJIJJJJHHIIJJJIJIJJJJJJJJJJJJJJJJJJJJIJJJJJJJIJJJJJIIIHIJGHHHEEFFBFFFFEEDEDDDBDDD>CDD_Mismatch_1_Sense_+_Library_PoolT
GTGAAAGGATCCTTGGTGCAGGCAGTACTGAGATTACCGTCATCATTTCCTTGCTTTTTCCATATTATTGAAGGATTTGATAAAAAATAGTTTT
>Frequency_1_QualityScore_FFHHHHHJJJJJJJJJJJJJJJIJJJJJIIHJJIHIGIJJJIJJJJJJJIJJJHHGHHHFFFFFFFEEEEECCDDDDDEEDDDDDDD?CDDCDD_Mismatch_0_Sense_+_Library_PoolT
CAGCTCGTAGAAAAGGAAAAACAAAAGATCGCAGAGTTCTGTCAGGAGCTCCAGATTCTGTCATCTGACAGAGATTTATAGAGAGAGAAACTCC
>Frequency_1_QualityScore_DFFHHHHGIIJJJIIHJIJIIIJJJJJJJIJJJIJJIIJIJIJJJJIJJJGHHHHHFFFFFFFDEEDEECCDDDDDDDEEDDDDDDDBCDDDDD_Mismatch_0_Sense_+_Library_PoolC
CAGCTCGTAGAAAAGGAAAAACAAAAGATCGCAGAGTTCTGTCAGGAGCTCCAGATTCTGTCATCTGACAGAGATTTATAGAGAGAGAAACTCC
>Frequency_1_QualityScore_FDFHHFHGHIIEAGIGIEIIIIIIEHIDECGIIGIIIIGIHHHIIGGIGIIHIGAHGIIIIIDGHIHHHAEEHDDEFDFFE>CCDCECDCDD@C_Mismatch_0_Sense_+_Library_PoolT
TATTATTGAAGGATTTGATAAAAAATAGTTTTCTTACGACTTCCAATTTTCCCCTGCTCATCTGTTCATGTTTTCTGTCTAAATTTTACTATTG
>Frequency_1_QualityScore_FFHHHHHJJIJJHJJJJJJJJJJJJJJJJJJJIJJJJIJIJGFGIJJJJJJJJJIIJJJIJJJHIJJJIEHIHHHHHFFFEEEEEEEEDDDDDD_Mismatch_0_Sense_+_Library_PoolT
GAGTTAATTATTATTTTTAACTGCTTTTCTGCATTTCAGTGAAAGGATCCTTGGTGCAGGCAGTACTGAGATTACCGTCATCATTTCCTTGCTT
>Frequency_3_QualityScore_FDGEFGGJJJIIGIJJJJJIIIJIJIIJJIIIGIIIIGIJJDEFEHGGHHIIIIGHHHIHEIJIIIIIFCEDEEEFEDDDEDDDDEEEDDCCDD_Mismatch_0_Sense_+_Library_PoolC
GAGTTAATTATTATTTTTAACTGCTTTTCTGCATTTCAGTGAAAGGATCCTTGGTGCAGGCAGTACTGAGATTACCGTCATCATTTCCTTGCTT
>Frequency_1_QualityScore_FFHHHHHJIJJJJJJJJJJJJJJJJJJJJJJJIJJJJJJHIJJJJJJIGIJJJJJJJJJJJJJJJJIIIHIJHFHHGEFFFFFFEEEEEECBDD_Mismatch_0_Sense_+_Library_PoolT
ATTTATAGAGAGAGAAACTCCAGTCTCCAGGCTCCAGAGTTAATTATTATTTTTAACTGCTTTTCTGCATTTCAGTGAAAGGATCCTTGGTGCA
>Frequency_1_QualityScore_FFHHHHHJJJIJJJJJJJJJJJJJIJJJJJJJJJJIJJJJJJJJJJJIIIJIIIIGGIJIJJJJIIIJJEHFFFFBDFEEEEEEDDDDD_Mismatch_1_Sense_+_Library_PoolT
GTGCAGGCAGTACTGAGATTACCGTCATCATTTCCTTGCTTTGTCCATATTATTGAAGGATTTGATAAAAAATAGTTTTCTTACGACTA
>Frequency_1_QualityScore_BDCFDHDEBG<?IGFEFCHDHGGHGGICFHHIIGIIGHGIIHIIGGGIHGIFGGHIGF@GGII@A;=?CAAAAEBBDCB@DCC@CC@@@CDCDC_Mismatch_0_Sense_+_Library_PoolT
TCTGCATTTCAGTGAAAGGATCCTTGGTGCAGGCAGTACTGAGATTACCGTCATCATTTCCTTGCTTTGTCCATATTATTGAAGGATTTGATAA
>Frequency_2_QualityScore_FFHHHHHJJJIJJJIIHIIIJJJJJJIGIJJJJJJJIIIIJIJJIJJJJIIIJJJJJJIJJIIIJIJJHGHGHHFFFFFFFFCDDEDEDCECED_Mismatch_0_Sense_+_Library_PoolC
TCTGCATTTCAGTGAAAGGATCCTTGGTGCAGGCAGTACTGAGATTACCGTCATCATTTCCTTGCTTTGTCCATATTATTGAAGGATTTGATAA
>Frequency_1_QualityScore_FFHHHHHGIJJJJJJJJJJIJHJJJJIJJGIIIJJIIIJJJJJJJJJIIJJJIJIJJJJIJJJJJHHHHFFFF?CCCEEDEEDDDEDDDDDDDD_Mismatch_0_Sense_+_Library_PoolT
TGTCAGGAGCTCCAGATTCTGTCATCTGACAGAGATTTATAGAGAGAGAAACTCCAGTCTCCAGGCTCCAGAGTTAATTATTATTTTTAACTGC
>Frequency_2_QualityScore_EEEGHHECEFEGIIIIIIIIIIIIIIIIGIGGFGEGIIIIEGGIHHIIFIGHGIHGIIIIIIIEAEEIEEGHHDEECEECEE<CEEEDABCCCC_Mismatch_0_Sense_+_Library_PoolC
TGTCAGGAGCTCCAGATTCTGTCATCTGACAGAGATTTATAGAGAGAGAAACTCCAGTCTCCAGGCTCCAGAGTTAATTATTATTTTTAACTGC
>Frequency_1_QualityScore_ADHHHDBGHEIGIGHIICHHGHIIECFIEHIGG>GGHHDDDFAD@BDGHGCB>F:@;CEGIIJEEAA?C?@BDCB=;;ACC@B>ACDDDDCF@C_Mismatch_0_Sense_+_Library_PoolT
CGCAGAGTTCTGTCAGGAGCTCCAGATTCTGTCATCTGACAGAGATTTATAGAGAGAGAAACTCCAGTCTCCAGGCTCCAGAGTTAATTATTAT
>Frequency_1_QualityScore_EFHHHHHHIJJJJJJJJIIIIJJJIIIJJJJJJJIJJJGIIIHJGHHIHHIIIJEHJJGIJJJHHHHHHEFFFFDDEEDDDDDDDDEEEDEEEE_Mismatch_0_Sense_+_Library_PoolC
CGCAGAGTTCTGTCAGGAGCTCCAGATTCTGTCATCTGACAGAGATTTATAGAGAGAGAAACTCCAGTCTCCAGGCTCCAGAGTTAATTATTAT
>Frequency_1_QualityScore_FFHHHHHJJJJJJHJIJJJHJIIIJJJJJJJJJJJJJJJJJJJJJJJJJJJJIJEHHIJJIJJJJJJIJJJHHGHHHFFFFFFFCEEEEEEDCC_Mismatch_0_Sense_+_Library_PoolT
TGTCATCTGACAGAGATTTATAGAGAGAGAAACTCCAGTCTCCAGGCTCCAGAGTTAATTATTATTTTTAACTGCTTTTCTGCATTTCAGTGAA
>Frequency_1_QualityScore_DDHHHHHJJJJJJGIIIIJJJJJJIIJIJJJJJJIJIIIIGJJJJJJEIIIJJJGHIIJJJJJGIIJJHHGHHHFFFFFFEEEECEDEECDDC@_Mismatch_0_Sense_+_Library_PoolC
TGTCATCTGACAGAGATTTATAGAGAGAGAAACTCCAGTCTCCAGGCTCCAGAGTTAATTATTATTTTTAACTGCTTTTCTGCATTTCAGTGAA
>Frequency_1_QualityScore_FFHHHHHJJJJJJIJJJIJHIJJIJJJIJJJJJIJJJJJJJJJJIIJJJJJJJJJJJIHIIIIHHHHHHHHFEFFFFEDEEEEDDDDCDEDEED_Mismatch_0_Sense_+_Library_PoolT
ATTCTGTCATCTGACAGAGATTTATAGAGAGAGAAACTCCAGTCTCCAGGCTCCAGAGTTAATTATTATTTTTAACTGCTTTTCTGCATTTCAG
>Frequency_1_QualityScore_FFHHHHHIJJJHIIIJIJJJJJJJIJJJJJJIJJJJJJIJJJDGIJJJJJJJJJJJJJJJJIIJJJHHHGFHFFFFFFFEECEECDDDDDDDDC_Mismatch_0_Sense_+_Library_PoolT
GAGATTTATAGAGAGAGAAACTCCAGTCTCCAGGCTCCAGAGTTAATTATTATTTTTAACTGCTTTTCTGCATTTCAGTGAAAGGATCCTTGGT
>Frequency_1_QualityScore_FFHHHHFJIJJIHIGJIJIJJJJIJJJJJJJIJJJJJJJHIGHIIIJJJJIIJJJJJIJJIIJJJIJJIHHHHHHHHFFFFFFEEDEEEDDDCB_Mismatch_0_Sense_+_Library_PoolT
AGATTTATAGAGAGAGAAACTCCAGTCTCCAGGCTCCAGAGTTAATTATTATTTTTAACTGCTTTTCTGCATTTCAGTGAAAGGATCCTTGGTG
>Frequency_1_QualityScore_FFHHHHHJJJJJJJJJJJJJHJJJIJJJJIIJIJJJJIHJJIHJJJIIJJJJJIJJJJIJJIJJIIIJJHHHHHHFFFFFFEEDEEDEEDDDDD_Mismatch_0_Sense_+_Library_PoolT
TAACTGCTTTTCTGCATTTCAGTGAAAGGATCCTTGGTGCAGGCAGTACTGAGATTACCGTCATCATTTCCTTGCTTTGTCCATATTATTGAAG
>Frequency_4_QualityScore_FFGHHHHJIJJJIJJIJJJJIIIIGIJIJIJJJJJJJGIIIIIJJJIIJIIIIHGIJJIIGIGGIIHHGDFEGFFECCEBDDDECCCDEEDCCD_Mismatch_0_Sense_+_Library_PoolC
TAACTGCTTTTCTGCATTTCAGTGAAAGGATCCTTGGTGCAGGCAGTACTGAGATTACCGTCATCATTTCCTTGCTTTGTCCATATTATTGAAG
>Frequency_1_QualityScore_FFGHHDHIIIIGHIIGIJIJJIIJIJIIIIJJJHHGDGHHHGIHIECHIJJJIIFHGIJGGJIJJIJJJEHHHHHHHFFFFFFFEEEDEEDECD_Mismatch_0_Sense_+_Library_PoolT
CTGTCATCTGACAGAGATTTATAGAGAGAGAAACTCCAGTCTCCAGGCTCCAGAGTTAATTATTATTTTTAACTGCTTTTCTGCATTTCAGTGA
>Frequency_2_QualityScore_FFHHHHGJJJJJJJGIGIIIIIIIIIIIIJIIIJJJJJJIIJIJJJJJJJJIIHIDGHIIJIIJIIIJJHGGHHHHEFFFFFFEEEEEEEDDCA_Mismatch_0_Sense_+_Library_PoolC
CTGTCATCTGACAGAGATTTATAGAGAGAGAAACTCCAGTCTCCAGGCTCCAGAGTTAATTATTATTTTTAACTGCTTTTCTGCATTTCAGTGA
>Frequency_1_QualityScore_FFHHHHHJJJJJJJJJJJJJJIJEHEGIJJJJJJIJJJJJJJJJJIJJJJJJJJIJJJJHGIGFHIIJICGHHHHHHHFFFFDDDDDDEDCCCD_Mismatch_0_Sense_+_Library_PoolT
AAACTCCAGTCTCCAGGCTCCAGAGTTAATTATTATTTTTAACTGCTTTTCTGCATTTCAGTGAAAGGATCCTTGGTGCAGGCAGTACTGAGAT
>Frequency_5_QualityScore_FFHHHHHJJJIIJJJJHIJIJGIEHIIIIIJIIIIIIHIIIIIJIJIIIJJJIIJIJJIIGIEGGGIHGFGGGFGGGFEEEEEEEDDDDDDDDE_Mismatch_0_Sense_+_Library_PoolC
CCAGATTCTGTCATCTGACAGAGATTTATAGAGAGAGAAACTCCAGTCTCCAGGCTCCAGAGTTAATTATTATTTTTAACTGCTTTTCTGCATT
>Frequency_5_QualityScore_DFGGHFHJIGIGIIIGIHJGIGIIIHIIIJIJIJJIIJIIIIIJIJIIHHEFHHIJHJJGHIIIIIHHHGGGGGFGFFEEEEEEDDDDA@BCCB_Mismatch_0_Sense_+_Library_PoolC
ATCTGACAGAGATTTATAGAGAGAGAAACTCCAGTCTCCAGGCTCCAGAGTTAATTATTATTTTTAACTGCTTTTCTGCATTTCAGTGAAAGGA
>Frequency_4_QualityScore_DCGGHGFGGHIIIHJGIFIIIHGIIIHIIICGHIIIIIIIHIIIFHIIIIIIHFHIIIIIIHFGFHGGEFGGEFEEEECDEEEEDCDDBDDDDC_Mismatch_0_Sense_+_Library_PoolC
TTTTCTGCATTTCAGTGAAAGGATCCTTGGTGCAGGCAGTACTGAGATTACCGTCATCATTTCCTTGCTTTGTCCATATTATTGAAGGATTTGA
>Frequency_4_QualityScore_FFGHGGGIIIIHIGHFHGHA@GGIIIIIFFIHGHHHIGGHIIIIIIIIIIHFHIHIIIIIJIIIIIIIHGGGGEFFFEEEFEECCDCCDDDDCC_Mismatch_0_Sense_+_Library_PoolC
TTCTGCATTTCAGTGAAAGGATCCTTGGTGCAGGCAGTACTGAGATTACCGTCATCATTTCCTTGCTTTGTCCATATTATTGAAGGATTTGATA
>Frequency_3_QualityScore_FFHHHHHJIIIJJIIGIIIJJJJHIJIJJJJJHGHIIGIHIHJJIDGGHIIIIIIIIIIIGHHHHFHGGDFFFFFFEDEDEEDDDDED_Mismatch_0_Sense_+_Library_PoolC
CATTTCAGTGAAAGGATCCTTGGTGCAGGCAGTACTGAGATTACCGTCATCATTTCCTTGCTTTGTCCATATTATTGAAGGATTTGAT
>Frequency_3_QualityScore_EDGFGGGHGHGIIHIFGEGGGGGGGHEEFHHHGGCGGEFHHFFHGGECEFHHFBHIEFHIGEHHDFHIHBFACDFGEC<BCBBB@BCAABCDDD_Mismatch_0_Sense_+_Library_PoolC
TTATTATTTTTAACTGCTTTTCTGCATTTCAGTGAAAGGATCCTTGGTGCAGGCAGTACTGAGATTACCGTCATCATTTCCTTGCTTTGTCCAT
>Frequency_3_QualityScore_FFHHHHHJIJJGIIJHGHHGIIHHIHGEDEHIIHIJIJJJIHIJIIJJFIHIJIIGIIIJIIIFGHEFGBDGHDEGCDFCDEEEDCCC@BDECC_Mismatch_0_Sense_+_Library_PoolC
GAGAAACTCCAGTCTCCAGGCTCCAGAGTTAATTATTATTTTTAACTGCTTTTCTGCATTTCAGTGAAAGGATCCTTGGTGCAGGCAGTACTGA
>Frequency_3_QualityScore_FEHHHHHJJJJIIIIJIIGIHIJIHIIJJJJJJHHHIIIIIIEGHHIIIIIIHHHIGGHIJIJIHFIIIHFHGGGEEFFCEEEDECDCDBCCCC_Mismatch_0_Sense_+_Library_PoolC
TGCTTTTCTGCATTTCAGTGAAAGGATCCTTGGTGCAGGCAGTACTGAGATTACCGTCATCATTTCCTTGCTTTGTCCATATTATTGAAGGATT
>Frequency_3_QualityScore_FEFHHEHHIHIIIHIIHIIIHJEGIHFHIIIFFIIIHIIHGIIIIHIIIIIIJIIJIIIIIGIGIHGHHFFFFHHGGFFFDEEDEED_Mismatch_0_Sense_+_Library_PoolC
ATTTCAGTGAAAGGATCCTTGGTGCAGGCAGTACTGAGATTACCGTCATCATTTCCTTGCTTTGTCCATATTATTGAAGGATTTGAT
>Frequency_3_QualityScore_FFHHHHHHHIIIJJJJJJJJJJJJJJJJJJJJJJJJJJJIJJJHIHHIJJIJJJJJJJHIJJJGIJJIHEHIHHHHHHFFFFDDCEEDEEEEDD_Mismatch_0_Sense_+_Library_PoolC
TCCAGAGTTAATTATTATTTTTAACTGCTTTTCTGCATTTCAGTGAAAGGATCCTTGGTGCAGGCAGTACTGAGATTACCGTCATCATTTCCTT
>Frequency_3_QualityScore_BEGFCDGGGIHEEFEGFHIIDIBEHFHHIFIGCGHIEGFHGHFFGHFGGIHEGHFHFFC?AEBGGGDBACFCACDEEBCCCDDCCAB7AACCCC_Mismatch_0_Sense_+_Library_PoolC
AAAGGATCCTTGGTGCAGGCAGTACTGAGATTACCGTCATCATTTCCTTGCTTTGTCCATATTATTGAAGGATTTGATAAAAAATAGTTTTCTT
>Frequency_3_QualityScore_FDHHHHHJIJIJJJJJFHIIJJIIIHIIJJJJJJJJJJJIJJJJIFHIJJJJIJJJJJIIIIIHIHHHHGEFFFDFEEEEEEEDDDDDDDADEC_Mismatch_0_Sense_+_Library_PoolC
GTGAAAGGATCCTTGGTGCAGGCAGTACTGAGATTACCGTCATCATTTCCTTGCTTTGTCCATATTATTGAAGGATTTGATAAAAAATAGTTTT
>Frequency_3_QualityScore_EEEHEEGGHIGIJIIIHFEGIIGHHIFGHIGIHHIGIFHEEHGHGHIHIIHCGHHGDGHHHEGGHHEGGDFDFDEADCDCDCDDBBDDDDDDCD_Mismatch_0_Sense_+_Library_PoolC
GTTAATTATTATTTTTAACTGCTTTTCTGCATTTCAGTGAAAGGATCCTTGGTGCAGGCAGTACTGAGATTACCGTCATCATTTCCTTGCTTTG
>Frequency_3_QualityScore_FFHHHHHJJJJJJJJJJJJJIJJJIJJIJIJIIHIIIJJIJJJJJJIIIIJJJJJHIJJJHIIIJJJIIIHGHHHGFFFFFEEEEEEEEDDDDC_Mismatch_0_Sense_+_Library_PoolC
TATTATTTTTAACTGCTTTTCTGCATTTCAGTGAAAGGATCCTTGGTGCAGGCAGTACTGAGATTACCGTCATCATTTCCTTGCTTTGTCCATA
>Frequency_3_QualityScore_EEGEDFGIIIG>FGIEIIFGGFHIGGIFEFDHHIAFHEIGFHGHIHHFGGFGHEDDEGEHBECFFGDFECBEFFECDCEE@;ADA>CACDCDDD_Mismatch_0_Sense_+_Library_PoolC
AGGATCCTTGGTGCAGGCAGTACTGAGATTACCGTCATCATTTCCTTGCTTTGTCCATATTATTGAAGGATTTGATAAAAAATAGTTTTCTTAC
>Frequency_3_QualityScore_FFHHHHHJJJIIJJJJJJJJJJIJJJJJJJJJJJJJIJIJHIIIIIIJJJIJJHHIJIIJIJIIJJJIHHIIHHGGGFEFEDEEEEEEDDDDDD_Mismatch_0_Sense_+_Library_PoolC
AGTTAATTATTATTTTTAACTGCTTTTCTGCATTTCAGTGAAAGGATCCTTGGTGCAGGCAGTACTGAGATTACCGTCATCATTTCCTTGCTTT
>Frequency_3_QualityScore_EEGGGFHIJJHIIHHHIHIFHIIFHIIJJJJIJHIJIHIHIJJJIIBGHIEHIIHIGIGIEHIHGGGGEEEEEDDDEEDDDDCDDDDDD@BCDD_Mismatch_0_Sense_+_Library_PoolC
AAAGATCGCAGAGTTCTGTCAGGAGCTCCAGATTCTGTCATCTGACAGAGATTTATAGAGAGAGAAACTCCAGTCTCCAGGCTCCAGAGTTAAT
>Frequency_2_QualityScore_CAC?CGDEHDGGBE;BACCEGFFCDGCAADCDCEHFIEEHEGFGIGGDEGGGGHHIDCCECFGEABE;>>@;<=?B?15=>?A?;?AC=A;ACC_Mismatch_0_Sense_+_Library_PoolC
GAAAGGATCCTTGGTGCAGGCAGTACTGAGATTACCGTCATCATTTCCTTGCTTTGTCCATATTATTGAAGGATTTGATAAAAAATAGTTTTCT
>Frequency_2_QualityScore_FFHGHHHJJJIIJJJJJIJGIJGHGICGIIIJJJJIJJJJJIIIIIIHHHHHHGGFFGGGGGHFEGGGGEEGFFFFFEDEEEEDDDCDDEDDDC_Mismatch_0_Sense_+_Library_PoolC
GAAACTCCAGTCTCCAGGCTCCAGAGTTAATTATTATTTTTAACTGCTTTTCTGCATTTCAGTGAAAGGATCCTTGGTGCAGGCAGTACTGAGA
>Frequency_2_QualityScore_FEHHHHHGIIIIJJJJJIIIIIIIIIJIIIIIIIIEHHIIIIIEGHEHIHIIHIIJJIHJFCGGIIIIGHHGGGFACDEFEEEEEEEDDECDEE_Mismatch_0_Sense_+_Library_PoolC
TATTTTTAACTGCTTTTCTGCATTTCAGTGAAAGGATCCTTGGTGCAGGCAGTACTGAGATTACCGTCATCATTTCCTTGCTTTGTCCATATTA
>Frequency_2_QualityScore_FFGGHGHIIIIIIIIIJIGIGHGIIIGIIIIIIIIIIJGJIIJIIIIIJIIIIJIIIGGICECIIHEGGEHIJDFHEDEFFEACCCECCCCCCC_Mismatch_0_Sense_+_Library_PoolC
CTCCAGTCTCCAGGCTCCAGAGTTAATTATTATTTTTAACTGCTTTTCTGCATTTCAGTGAAAGGATCCTTGGTGCAGGCAGTACTGAGATTAC
>Frequency_2_QualityScore_FFHHHGHIJJJIJJIJJJJJIJJJJIIJJJJJJJIJJJJIIIIGGHIJIJJJIIJJGHIIIIIJJIIIIHGGGGGGGGEDEDEEDEEEEEDDDD_Mismatch_0_Sense_+_Library_PoolC
CAGAGTTAATTATTATTTTTAACTGCTTTTCTGCATTTCAGTGAAAGGATCCTTGGTGCAGGCAGTACTGAGATTACCGTCATCATTTCCTTGC
>Frequency_2_QualityScore_FFHHGHHJJIIIJJJIIEHIIIIIHIGHIJJJJJIJJJJJIJJIJJJJIJJIJJIJIJJIIJHHGHGHHDEDFFFACEEEEEEDDDDDDDDCCC_Mismatch_0_Sense_+_Library_PoolC
AGTGAAAGGATCCTTGGTGCAGGCAGTACTGAGATTACCGTCATCATTTCCTTGCTTTGTCCATATTATTGAAGGATTTGATAAAAAATAGTTT
>Frequency_2_QualityScore_FFHHHHGIJJJJIJJJIIIIIIJGIIJGHIIIJIIIIJJJJJIIIHIIIIIHIJIJGIGIIIIIIJJJIEEHGHHFFEFECEEDEDEEDACCCD_Mismatch_0_Sense_+_Library_PoolC
ACTGCTTTTCTGCATTTCAGTGAAAGGATCCTTGGTGCAGGCAGTACTGAGATTACCGTCATCATTTCCTTGCTTTGTCCATATTATTGAAGGA
>Frequency_2_QualityScore_EFHHHHHJJIIJJJJIIJJJJJJJJJJJJJJJJJJIIJIIIJJJIJJJJJJIIJJJIJJJIIIIIIIIIGGIIHHGFFEEEEEEEEEEEDDDDD_Mismatch_0_Sense_+_Library_PoolC
TTAATTATTATTTTTAACTGCTTTTCTGCATTTCAGTGAAAGGATCCTTGGTGCAGGCAGTACTGAGATTACCGTCATCATTTCCTTGCTTTGT
>Frequency_2_QualityScore_?DCCCFADACCEGCHGGBCC==ADGGHF?CCADAAEEAEICBG9D9DHBAGC=?EEAFCFCEGC@=BC?ACC=A?BA?@CDD?@3;55ACC;77_Mismatch_0_Sense_+_Library_PoolC
GTCAGGAGCTCCAGATTCTGTCATCTGACAGAGATTTATAGAGAGAGAAACTCCAGTCTCCAGGCTCCAGAGTTAATTATTATTTTTAACTGCT
>Frequency_2_QualityScore_CEFEDFFIC>EEEGGGEE=EGHGAAGF@FDEBEFGGGHHC=9=DFEHF==9ACCACHEACGGEGGGGGGAABDGGFEACCBCBEDBCCCCCC8?_Mismatch_0_Sense_+_Library_PoolC
CAGTGAAAGGATCCTTGGTGCAGGCAGTACTGAGATTACCGTCATCATTTCCTTGCTTTGTCCATATTATTGAAGGATTTGATAAAAAATAGTT
>Frequency_2_QualityScore_FFHHHHHIHIIIIHIIJJIJIEHIIJJIIJIIIJJIJIIJIIIJIIIJJIIJIIJJJIIIIJJJIIEGGEHHGGGEEFEEEEEEEE_Mismatch_0_Sense_+_Library_PoolC
TTTCAGTGAAAGGATCCTTGGTGCAGGCAGTACTGAGATTACCGTCATCATTTCCTTGCTTTGTCCATATTATTGAAGGATTTGAT
>Frequency_2_QualityScore_FEHEGGHIIIIIIIIGIHIJGHHIIIIIIIIIIHIIIIJHIGIIIIFFDFGEFIIIGIGGCFEHIGCEGC@ADEECDDECEDCDDDDCCCCACC_Mismatch_0_Sense_+_Library_PoolC
CAAAAGATCGCAGAGTTCTGTCAGGAGCTCCAGATTCTGTCATCTGACAGAGATTTATAGAGAGAGAAACTCCAGTCTCCAGGCTCCAGAGTTA
>Frequency_2_QualityScore_EEHHGHHJJJJJJIIJIIHIIIJGHGGIJIHJJJJIJIIJJIJJIJJJJJJJJIIJIIIIIHFGHGFEFDCCDDDD9>ADBCCCDDECC6=ACD_Mismatch_0_Sense_+_Library_PoolC
TTTAAAACTGCCGTTAATACACGTGAAAATAAAGATCTGTTCAGTCCTGTCAGTTGGCCAGGATTGGACGACGGGGACAGAATATGACGACCGC
>Frequency_2_QualityScore_FFHHHHHJIJJHIHIGHHJJIGIJGHJJIJIIJJJJJJJJJJJJIJIIIGHIIEHGFIHHIIIIIJGIIIIGHGFDFEFECECDEEDDDDDDDD_Mismatch_0_Sense_+_Library_PoolC
CTCCAGGCTCCAGAGTTAATTATTATTTTTAACTGCTTTTCTGCATTTCAGTGAAAGGATCCTTGGTGCAGGCAGTACTGAGATTACCGTCATC
>Frequency_2_QualityScore_EEHHGFGIIGIHIJIGIIHIIIHIIJJIIIJJIJJJJJJIIIIJJJJHIIIIFEIGIJIHIIIGIIIIIAGGHFFEEEDACDCCDCDCACCCBC_Mismatch_0_Sense_+_Library_PoolC
CTTGGTGCAGGCAGTACTGAGATTACCGTCATCATTTCCTTGCTTTGTCCATATTATTGAAGGATTTGATAAAAAATAGTTTTCTTACGACTTC
>Frequency_2_QualityScore_EFHG9CCFEGIGIHIHGGGHHIHHGGIIDHCGDGIIHHGHIFGCFFGGIICHHGIGEDFHIGHFEEEAGEDGFDECCACCDA<ACDDEEEEECC_Mismatch_0_Sense_+_Library_PoolC
GCAGAGTTCTGTCAGGAGCTCCAGATTCTGTCATCTGACAGAGATTTATAGAGAGAGAAACTCCAGTCTCCAGGCTCCAGAGTTAATTATTATT
>Frequency_2_QualityScore_EEEHGAGGHIIIIIIIFGIIEIIFHHGIFEHGGHIIFCFEHEIGIFHHIGGG=BDECGIHFBC_Mismatch_0_Sense_+_Library_PoolC
GTCATCATTTCCTTGCTTTGTCCATATTATTGAAGGATTTGATAAAAAATAGTTTTCTTACGA
>Frequency_2_QualityScore_FFHHGAEIGIIIIIGIIIIIIIIIIIIHIIIHIIEHIIIEGHIIIIIGGIGGHHGHGFDEDEGEECECDDA?CECBDDCCCCBBCBCCCDDDDD_Mismatch_0_Sense_+_Library_PoolC
GCTCGTAGAAAAGGAAAAACAAAAGATCGCAGAGTTCTGTCAGGAGCTCCAGATTCTGTCATCTGACAGAGATTTATAGAGAGAGAAACTCCAG
>Frequency_2_QualityScore_FFHGHHHIGHIIIIIIIIJJIIIIIJJJIIJJJJJJJJJIJIIJHIGHFIIGIIIJJJIGGIHIIIIIGFHHHGGEGFEEEEDDDDDDCDEEEC_Mismatch_0_Sense_+_Library_PoolC
CTCCAGAGTTAATTATTATTTTTAACTGCTTTTCTGCATTTCAGTGAAAGGATCCTTGGTGCAGGCAGTACTGAGATTACCGTCATCATTTCCT
>Frequency_2_QualityScore_EFGGHGFGHIIIIJJHIIIIIIHGIIHIIGIIJGIHFGHIFDHGG@GGIIIIJJIHIGIIIIFIIGDEGGGEEFBECGEDDEDEECEEEEECCC_Mismatch_0_Sense_+_Library_PoolC
CCAGAGTTAATTATTATTTTTAACTGCTTTTCTGCATTTCAGTGAAAGGATCCTTGGTGCAGGCAGTACTGAGATTACCGTCATCATTTCCTTG
>Frequency_2_QualityScore_FCGHEGEGIIFHFGEEGGHFGEGIGIIHFHGHGIIIIIIIIHIFIEIIIIHGIIIGFGI?C@AGHEHIGFC?BFHCBCDCACCDEDDEDDDDDC_Mismatch_0_Sense_+_Library_PoolC
TCCAGTCTCCAGGCTCCAGAGTTAATTATTATTTTTAACTGCTTTTCTGCATTTCAGTGAAAGGATCCTTGGTGCAGGCAGTACTGAGATTACC
>Frequency_2_QualityScore_EEEBEEGAEDGIBGEHIIIICGIIIIIIIIIIIIGGGFHIFIHIEIIIIIGIIIIIIIIIGIIIIHIGIGHGHGEGG@CCCCDCCECABCCCCC_Mismatch_0_Sense_+_Library_PoolC
TTCAGTGAAAGGATCCTTGGTGCAGGCAGTACTGAGATTACCGTCATCATTTCCTTGCTTTGTCCATATTATTGAAGGATTTGATAAAAAATAG
>Frequency_2_QualityScore_EEFFGAAEGHHIIIIGH?GGHHIGHHHHCEADECH?EHIGG?EGGFFGGEHIGFHEGGGEEE>?:ACEDCCDEBCCC<@A@BAAB6=AAACCDE_Mismatch_0_Sense_+_Library_PoolC
TTTTTAACTGCTTTTCTGCATTTCAGTGAAAGGATCCTTGGTGCAGGCAGTACTGAGATTACCGTCATCATTTCCTTGCTTTGTCCATATTATT
>Frequency_2_QualityScore_FFHHGFGIJJIIIJJIIJJIJJIIIIIIJJIIIGGIIJGIHIIIIJIJJJJJIIIIIGGHGHGGGFEEECACEEECECBCCDDDDDCDDDDDDC_Mismatch_0_Sense_+_Library_PoolC
CTCGTAGAAAAGGAAAAACAAAAGATCGCAGAGTTCTGTCAGGAGCTCCAGATTCTGTCATCTGACAGAGATTTATAGAGAGAGAAACTCCAGT
>Frequency_2_QualityScore_@DFFGCHHHCGGGIHIGGGHGGAGHEAGCCCGEGEHGIFEGEHHGGGIECEGEFHEHCEEED@CEDEHEDCGDDECE@CDE@CDDCCC@CDCCC_Mismatch_0_Sense_+_Library_PoolC
TTTAACTGCTTTTCTGCATTTCAGTGAAAGGATCCTTGGTGCAGGCAGTACTGAGATTACCGTCATCATTTCCTTGCTTTGTCCATATTATTGA
>Frequency_2_QualityScore_FFHHHHHJJJJJJJJJJJJJJIIIHHIIIIIJJJJJJJIIIIJIJIIIJIIJIJIJJJJJJHIJJJIJIHHHHHHFFFFFFEEDECEEEEEDCD_Mismatch_0_Sense_+_Library_PoolC
TTAACTGCTTTTCTGCATTTCAGTGAAAGGATCCTTGGTGCAGGCAGTACTGAGATTACCGTCATCATTTCCTTGCTTTGTCCATATTATTGAA
>Frequency_2_QualityScore_FFHHHHHJJJJJJJJJJJJJJJIJJJJJIJIJIHIIJIIJJJJJJGHIJJJJJJIJJJJHIIIJJJIJIHHGGGFFFFFEEEEEEEEDDDDDCC_Mismatch_0_Sense_+_Library_PoolC
ATTATTTTTAACTGCTTTTCTGCATTTCAGTGAAAGGATCCTTGGTGCAGGCAGTACTGAGATTACCGTCATCATTTCCTTGCTTTGTCCATAT
>Frequency_2_QualityScore_FEHHHHHJIJJIIIHIIJIIIIIIIIIJGIIJJIJIJIIJJJJJJJJJJIIGIGIIIJJJIJIJIJJJIHIHHHHGGFFFFFEEEEEDEEECBC_Mismatch_0_Sense_+_Library_PoolC
GTCATCTGACAGAGATTTATAGAGAGAGAAACTCCAGTCTCCAGGCTCCAGAGTTAATTATTATTTTTAACTGCTTTTCTGCATTTCAGTGAAA
>Frequency_2_QualityScore_FEHFHHHIJJIIIIJIJJJJJJIIGGGGIIIJIIHIFIGGIIIIHIEGDGGIGIIIIIHHGGHGGGFGGCCEFEEBC?ADDDEEEEEFEEDCDC_Mismatch_0_Sense_+_Library_PoolC
GTTCTGTCAGGAGCTCCAGATTCTGTCATCTGACAGAGATTTATAGAGAGAGAAACTCCAGTCTCCAGGCTCCAGAGTTAATTATTATTTTTAA
>Frequency_2_QualityScore_AEFGEGCGEEGHFIGHI=DHEGIIHDGGHIHHHAD7CDEGHCECCCGGCHGGGEGGIIIIIGHEGGHEACGFE9>BC=:ACECBBC;?BBCBA?_Mismatch_0_Sense_+_Library_PoolC
ATAGAGAGAGAAACTCCAGTCTCCAGGCTCCAGAGTTAATTATTATTTTTAACTGCTTTTCTGCATTTCAGTGAAAGGATCCTTGGTGCAGGCA
>Frequency_2_QualityScore_FEFHHGHJJIIGGGIICGIIIIIJIIIIIIJJJIJJJJIJIJJIGIGIIIIIIIIJIIIIEHIIIGIIIHGHFFEEAEEEEEEDDCBCCCDCCD_Mismatch_0_Sense_+_Library_PoolC
GGTGCAGGCAGTACTGAGATTACCGTCATCATTTCCTTGCTTTGTCCATATTATTGAAGGATTTGATAAAAAATAGTTTTCTTACGACTTCCAA
>Frequency_2_QualityScore_FFEHGGHJIIIHIIIIGIIIHIIHGGGCGIIJIIIIHIJIJJIIIIIGIIIJJJIJIJIIJIIGHEGGFEGFIGIGGHEFFFEEDCDCEDECCC_Mismatch_0_Sense_+_Library_PoolC
AGAAACTCCAGTCTCCAGGCTCCAGAGTTAATTATTATTTTTAACTGCTTTTCTGCATTTCAGTGAAAGGATCCTTGGTGCAGGCAGTACTGAG
>Frequency_2_QualityScore_FFHHHHFGIIJIIGIHIIIIIIHIJJJJJIJIJJIJIIIIJGIIJIIIEHIGGHHIGHHIIGHEGIHHHGGGGFFECCEDCEEDDDDDDDDDDD_Mismatch_1_Sense_+_Library_PoolC
CCTTGGTGCAGGCAGTACTGAGATTACCGTCATCATTTCCTTGCTTTGTCCATATTATTGAAGGATTTGATAAAAAATAGTTTTCTTACGACTA
>Frequency_2_QualityScore_FFHHHHFIEIIIIJIJHIGIGIHIIIJJJJJJJJJJJGIIIJJIJIIEHGIIJIJJIIJJJIIIIIIIIIHHHEGGGFFFFEFED=;?CCCDCD_Mismatch_0_Sense_+_Library_PoolC
TGACAGAGATTTATAGAGAGAGAAACTCCAGTCTCCAGGCTCCAGAGTTAATTATTATTTTTAACTGCTTTTCTGCATTTCAGTGAAAGGATCC
>Frequency_1_QualityScore_FFHHHGHFGHHIJJIGIGIJJJGIIJJJIGIJIIIIGGHGHHEHHIGCHIJIIBGHIIGHHGIIJGIFHHFGHHFFFE@DCEEEEDEDDACDDC_Mismatch_0_Sense_+_Library_PoolC
ATAAAAAATAGTTTTCTTACGACTTCCAATTTTCCCCTGCTCATCTGTTCATGTTTTCTGTCTAAATTTTACTATTGTGAACAGTTTAAAACTG
>Frequency_1_QualityScore_FFHHHHHJF,AGHJJJJIJIJJJIJJJJJJJJIJJJJIJJIJJJIIIGHHIHIIJIIJJGIJJEGHIJIEEHHFGHGFFFFFDDDDDDDDEEED_Mismatch_1_Sense_+_Library_PoolC
CTCCAGAGTAAATTATTATTTTTAACTGCTTTTCTGCATTTCAGTGAAAGGATCCTTGGTGCAGGCAGTACTGAGATTACCGTCATCATTTCCT
>Frequency_1_QualityScore_FFHHHHHJIJJJIJJIJJIJJJJJJJJIJJJIJJJJJJJJJJJEHIJHIJIJGIIIJJJJIJJDHIJJEIH_Mismatch_0_Sense_+_Library_PoolC
CTGAGATTACCGTCATCATTTCCTTGCTTTGTCCATATTATTGAAGGATTTGATAAAAAATAGTTTTCTTA
>Frequency_1_QualityScore_FFHHHHHJJJJIJJJIJJJJJJJJJIJJJJIJJIJHJJJJJJIJIIIIJJJJJJJJJJHGIJIJJJIJJHFHFFBDFFFFEEFEEEEEDDDDDD_Mismatch_0_Sense_+_Library_PoolC
CTGTCAGGAGCTCCAGATTCTGTCATCTGACAGAGATTTATAGAGAGAGAAACTCCAGTCTCCAGGCTCCAGAGTTAATTATTATTTTTAACTG
>Frequency_1_QualityScore_FFHHHHHJJJJIJJJJHGJJJGIJIJJJJJJJJJJJJJJJJJJIJJJJJJJJJJGIJJJJJIJJJIGHHHHFFFFFFEEDCEDDDDB>@CDDEE_Mismatch_0_Sense_+_Library_PoolC
AGATCGCAGAGTTCTGTCAGGAGCTCCAGATTCTGTCATCTGACAGAGATTTATAGAGAGAGAAACTCCAGTCTCCAGGCTCCAGAGTTAATTA
>Frequency_1_QualityScore_FFHHHHHJJIGFHDIIJIIJHJJJIJFHIJJIIJJHIIIJGIJJJJJHJJJJJJIJIJJGJJIIJJJHGEHHEFFFEFFFFDCCEEEDDED_Mismatch_0_Sense_+_Library_PoolC
CTGCATTTCAGTGAAAGGATCCTTGGTGCAGGCAGTACTGAGATTACCGTCATCATTTCCTTGCTTTGTCCATATTATTGAAGGATTTGAT
>Frequency_1_QualityScore_DFHHDFHIHJG<ECDHGGIEIIGJIGIHFGGGIIJJIJIJJJJGFIIEGIHHIABGIIHIJIJIGIGFHHFFFFD_Mismatch_0_Sense_+_Library_PoolC
TCCTTGCTTTGTCCATATTATTGAAGGATTTGATAAAAAATAGTTTTCTTACGACTTCCAATTTTCCCCTGCTCA
>Frequency_1_QualityScore_FFHGGHGGIIJIIIJIJIJJIIIJJJJJIJJIJIJJJJIJIJJJJIIJJJIJJIIJIIJJGIIJIJJJFBEFADFCDDEE_Mismatch_1_Sense_+_Library_PoolC
CAGGCAGTACTGAGATTACCGTCATCATTTCCTTGCTTTGTCCATATTATTGAAGGATTTGATAAAAAATAGTTTTCTCA
>Frequency_1_QualityScore_FFHHHHHJJJJJJJIIJJJJJJJJJJJIJJGHIJJJJJJJJJJJJJJJJJJJJJJJJJJJJJJJJJIJIIGIJHHHHHFFFEFEEDEDDDDDDE_Mismatch_0_Sense_+_Library_PoolC
GAGAGAAACTCCAGTCTCCAGGCTCCAGAGTTAATTATTATTTTTAACTGCTTTTCTGCATTTCAGTGAAAGGATCCTTGGTGCAGGCAGTACT
>Frequency_1_QualityScore_DDHHHFGJIJIIIJJJJJJJJIJJJJJJJIJIIGIHHIIIIJJIJDIGGHHGGGIIIIJIIJGIIJJJJHFFHHHFFFECDDCCEEEDCCCCCD_Mismatch_0_Sense_+_Library_PoolC
CATGTTTTCTGTCTAAATTTTACTATTGTGAACAGTTTAAAACTGCCGTTAATACACGTGAAAATAAAGATCTGTTCAGTCCTGTCAGTTGGCC
>Frequency_1_QualityScore_FFHHHHHJJJIJJJJJJJIJIJIIIIJJJIJJJJJJJJIIJIJJJJJJJIJJJJJJJJJEGIJHHHHFFDDDEDEEEEEEEEEEDDDDDDDDDD_Mismatch_0_Sense_+_Library_PoolC
CAGGAGCTCCAGATTCTGTCATCTGACAGAGATTTATAGAGAGAGAAACTCCAGTCTCCAGGCTCCAGAGTTAATTATTATTTTTAACTGCTTT
>Frequency_1_QualityScore_FFHHHHHJJJJJIJJJJIGEHIGIIJJJIJGJJJJ9DHIIJJJJIIGIJJIJJJJIIIJJJJJJJHHEHHFFFFEEEECCDDEDDDDCDDDDDD_Mismatch_1_Sense_+_Library_PoolC
AAAAACAAAAGATCGCAGAGTTCTGTCAGGAGCTCCAGATTCTGTCATCTGACAGAGATTTATAGAGAGAGAAACTCCATTCTCCAGGCTCCAG
>Frequency_1_QualityScore_FFHHHHHIJEGIIJJJJJIJJJJJJJJJIJJIJJJJJJIJJJJJJGIHFHIJJJJJJJIGGHIIJJJJJJHHHHEHFFFFFFDDDDDDDDACCD_Mismatch_0_Sense_+_Library_PoolC
GCTCCAGAGTTAATTATTATTTTTAACTGCTTTTCTGCATTTCAGTGAAAGGATCCTTGGTGCAGGCAGTACTGAGATTACCGTCATCATTTCC
>Frequency_1_QualityScore_FFHHHGHJIJEHIJIJJJJJJIJJJJIGIJJJIJJJJIJJJJIIIHIIIIJIJJJJJIJJJJJGHHGHFDFFFFEECDD@BDCCCD@CCDDEDE_Mismatch_0_Sense_+_Library_PoolC
GATCGCAGAGTTCTGTCAGGAGCTCCAGATTCTGTCATCTGACAGAGATTTATAGAGAGAGAAACTCCAGTCTCCAGGCTCCAGAGTTAATTAT
>Frequency_1_QualityScore_FFHHHHHJIJJJJIJIJJIJJJIJJJJJJJJJJJJJJJJJJJJJJJIJJJJJJGIJJIJIJJFHEHIJJBDFF?DFFEEEEEDDDDDDDD_Mismatch_0_Sense_+_Library_PoolC
GCAGGCAGTACTGAGATTACCGTCATCATTTCCTTGCTTTGTCCATATTATTGAAGGATTTGATAAAAAATAGTTTTCTTACGACTTCCA
>Frequency_1_QualityScore_FFHHHHHJHHJJJIJJJCHIJJIIJJJJIJIIJJJJIIJJIJJJJJJJIJIIJDIJJJJJIIJJJGHHCCHFFFFFFDCD_Mismatch_0_Sense_+_Library_PoolC
CAGTACTGAGATTACCGTCATCATTTCCTTGCTTTGTCCATATTATTGAAGGATTTGATAAAAAATAGTTTTCTTACGAC
>Frequency_1_QualityScore_FFCFHHHGGEIJIJIJIIIJFCHGGIJJJJGIIJJGIIGIGIJIIIJGHIJJIJIIIJGEIIJIHEE?ECDFFFFFDDDDD_Mismatch_1_Sense_+_Library_PoolC
AGTACTGAGATTACCGTCATCATTTCCTTGCTTTGTCCATATTATTGAAGGATTTGATAAAAAATAGTTTTCTTACGACTA
>Frequency_1_QualityScore_FFHHHHHJJJIJJIJJJHJJIJJJJHIJJJJJJJIJJIJJJJJJJJJJHIJJJIIJJJJIJJJJIJHHHHHGFFFFFFFFCEEEEEDDED_Mismatch_0_Sense_+_Library_PoolC
TGCATTTCAGTGAAAGGATCCTTGGTGCAGGCAGTACTGAGATTACCGTCATCATTTCCTTGCTTTGTCCATATTATTGAAGGATTTGAT
>Frequency_1_QualityScore_DDHFHHHJIJJJJJJJJJJGIIIGIJIJJJJJJIHJJJJJIGIJJIJJJGIJJJHIHIHHEHHHHFDDFBFCDDDDDDDDDDDCCDDDDDDDDD_Mismatch_0_Sense_+_Library_PoolC
AGGAAAAACAAAAGATCGCAGAGTTCTGTCAGGAGCTCCAGATTCTGTCATCTGACAGAGATTTATAGAGAGAGAAACTCCAGTCTCCAGGCTC
>Frequency_1_QualityScore_DFHHHHHJJJHJJIIIIIIIJIIJJJIJJJJJJJJJJJJJJIJIIJJHHIJJJJIJJIJJJJJEHHHHBBFFFEEEDEEEDDDDDDCDCDCDEE_Mismatch_0_Sense_+_Library_PoolC
AAGATCGCAGAGTTCTGTCAGGAGCTCCAGATTCTGTCATCTGACAGAGATTTATAGAGAGAGAAACTCCAGTCTCCAGGCTCCAGAGTTAATT
>Frequency_1_QualityScore_DD?DHHFHEEHIJGGBFHHJJJGGCCFGIGGGIGIIEIBFGIGHIJGHIDHDCHG@CHIIGHH>AGHJGCAHCCDFFFFFEECCCDDDC5;AAC_Mismatch_0_Sense_+_Library_PoolC
TGAAAGGATCCTTGGTGCAGGCAGTACTGAGATTACCGTCATCATTTCCTTGCTTTGTCCATATTATTGAAGGATTTGATAAAAAATAGTTTTC
>Frequency_1_QualityScore_DFDHHHBHHEGIGHIGIIIIGIIICHIHGGHIIIIIIIIIHHIIIIIFEEECHHHHEHFFFBECCC?BDCA>A@?BB?C@CCCCCCCCEA>ACA_Mismatch_0_Sense_+_Library_PoolC
CCCCTGCTCATCTGTTCATGTTTTCTGTCTAAATTTTACTATTGTGAACAGTTTAAAACTGCCGTTAATACACGTGAAAATAAAGATCTGTTCA
>Frequency_1_QualityScore_BDBDBBFGGEGHFIDHGEE?EFH@@BFCC?9DDDHG>ABDIIFHIEHB@FGEIIAB=BFCHG4@D@AEHG2@EH>CHHEBDDC@>==A:5@_Mismatch_1_Sense_+_Library_PoolC
AGAAACTCCAGTCTCCAGGCTCCAGAGTTAATTATTATTTTTAACTGCTTTTCTGCATTTCAGTGAAAGGATCCTTTGTGCAGGCAGTACT
>Frequency_1_QualityScore_FFHHHFHIJJJJJIIJJIJJJJIIJJJGHIJJIJJJJJJJJGIIJJJIJIIGHIIJJGHIJJJJJHHEHCEDEFFFFFCEEECCEDDDDCDDDD_Mismatch_0_Sense_+_Library_PoolC
AATAGTTTTCTTACGACTTCCAATTTTCCCCTGCTCATCTGTTCATGTTTTCTGTCTAAATTTTACTATTGTGAACAGTTTAAAACTGCCGTTA
>Frequency_1_QualityScore_FFHHHHHJJJJJJHHIJJJJJJJJJJJJJFGIJIJJJJJJJJJJIIJIJJJJJJJJJJIJJIIIJIIGIGGHHGHHFFFFFFEECDDDDCDDED_Mismatch_0_Sense_+_Library_PoolC
AGAGAAACTCCAGTCTCCAGGCTCCAGAGTTAATTATTATTTTTAACTGCTTTTCTGCATTTCAGTGAAAGGATCCTTGGTGCAGGCAGTACTG
>Frequency_1_QualityScore_FFHHHHHJJJIHJJIJIIJJJJJJIJGIJJHIJJJGJGIIJJJIJJJJIIHIIIJJJIJJIIDGIIJJJHHHHFFFEED_Mismatch_0_Sense_+_Library_PoolC
TGAGATTACCGTCATCATTTCCTTGCTTTGTCCATATTATTGAAGGATTTGATAAAAAATAGTTTTCTTACGACTTCCA
>Frequency_1_QualityScore_ABFHDBFGHIGHHIGAFEHHC>EHDHIEHIEIC?CCH:1?<D?F@?BGEEFGGDB9F=C=._Mismatch_0_Sense_+_Library_PoolC
TAATTATTATTTTTAACTGCTTTTCTGCATTTCAGTGAAAGGATCCTTGGTGCAGGCAGTA
>Frequency_1_QualityScore_FFHHHHHJJJJJJJJJJJJJJJJJJJJJIJHIIJJJJJJJJJJJJJJJIJJJJGHJJJJJJJJJJJJIGIHHHHHHHFFFFFFCCCEEEEDDDD_Mismatch_1_Sense_+_Library_PoolC
AGGAGCTCCAGATTCTGTCATCTGACAGAGATTTATATAGAGAGAAACTCCAGTCTCCAGGCTCCAGAGTTAATTATTATTTTTAACTGCTTTT
>Frequency_1_QualityScore_FFHHHHHJJJIIJJJJJJJJJJJIJIJIJIJJJJJJJJJJJJIJJIIJJJJIJIJJJJJJJCGIHHHHHEHF_Mismatch_1_Sense_+_Library_PoolC
GAGATTACCGTCATCATTTCCTTGCTTTGTCCATATTATTGAAGGATTTGATAAAAAATAGTTTTCTTACCA
>Frequency_1_QualityScore_ADHHHHHJJIJJJJJJJJIGIJJIGIIJJBHIIJIIJIGJJJJJJJJIGIHGIGIIGIIJIJHHFHHBFEFFFFDEEDDD?DDDDDDDDCDCDD_Mismatch_0_Sense_+_Library_PoolC
TAGAAAAGGAAAAACAAAAGATCGCAGAGTTCTGTCAGGAGCTCCAGATTCTGTCATCTGACAGAGATTTATAGAGAGAGAAACTCCAGTCTCC
>Frequency_1_QualityScore_FFHHGHHJJJJJJJJJJJHIJJJIJJIIJJIJJJJJJJJJJJJJJIIIJJIIJJJJJJIJC_Mismatch_0_Sense_+_Library_PoolC
CATCATTTCCTTGCTTTGTCCATATTATTGAAGGATTTGATAAAAAATAGTTTTCTTACGA
>Frequency_1_QualityScore_FFHHHHHJJJJJJJJJIJJJJJJJJJJJJJIJJJJJJIJJJJJJJJJJJFIIJJJJIJIIIIJJJJGGHHFHHHFFFFF>CEEDEDCDEED>CE_Mismatch_0_Sense_+_Library_PoolC
ATCATTTCCTTGCTTTGTCCATATTATTGAAGGATTTGATAAAAAATAGTTTTCTTACGACTTCCAATTTTCCCCTGCTCATCTGTTCATGTTT
>Frequency_1_QualityScore_FFHHHHHJJJJJJJJJJJJIJJJJJJIJIJGJJJJJJJJJHIJJJIJJJJJJJJJJJJIJJJJJHHHCHECFFFFFEFEEFEEDDDDDDDDDDD_Mismatch_0_Sense_+_Library_PoolC
AGGAGCTCCAGATTCTGTCATCTGACAGAGATTTATAGAGAGAGAAACTCCAGTCTCCAGGCTCCAGAGTTAATTATTATTTTTAACTGCTTTT
>Frequency_1_QualityScore_FFHHFHHIJJIJIJIIHIIIJJJJIGJJJJJJJIJIJJJJJJJGIEFHIJJJJJJJJJJJJJHFHFGHFFFFFFFEDEEEDEDDEDDBDDDDDD_Mismatch_0_Sense_+_Library_PoolC
ACAGAGATTTATAGAGAGAGAAACTCCAGTCTCCAGGCTCCAGAGTTAATTATTATTTTTAACTGCTTTTCTGCATTTCAGTGAAAGGATCCTT
>Frequency_1_QualityScore_FFHHHHHJJJJJJIJIJJJJJJJJJJJJJJIFHIJJJJJJFIIJJJIJIIJIIGIIJGIJJJIIIJIGIIJHHHHHFFFFFFCDDEEDBDDDDD_Mismatch_0_Sense_+_Library_PoolC
AGAGAGAAACTCCAGTCTCCAGGCTCCAGAGTTAATTATTATTTTTAACTGCTTTTCTGCATTTCAGTGAAAGGATCCTTGGTGCAGGCAGTAC
>Frequency_1_QualityScore_FFABDHHGIIIIIGEEGIIIIIIGHIGIGDFDHIIIIIIIIIFIGGIIHGHF;=FACHGIGHGH;AACFDCBDFCCDDCDDDDDDC;_Mismatch_1_Sense_+_Library_PoolC
CCTTGGTGCAGGCAGTACTGAGATTACCGTCATCATTTCCTTGCTTTGTCCATATTATTGAAGGATTTGATAAAAAATAGTTTTCTA
>Frequency_1_QualityScore_EDHHFFHGIFIIJIJIGDHIIIIGGGIJJJJJFHIIIGHGHFGHFFGGGHHIGGHIEGGEHHII@EHGF?EEEEB_Mismatch_0_Sense_+_Library_PoolC
ACTGAGATTACCGTCATCATTTCCTTGCTTTGTCCATATTATTGAAGGATTTGATAAAAAATAGTTTTCTTACGA
>Frequency_1_QualityScore_EDHFFHHGIIHIJJJJIJJJJJJJJIJIEIJJJCH@GHIIDGIJDFHGIEGIIDJGHEEG>FGHEGHIICEHEHEF_Mismatch_1_Sense_+_Library_PoolC
ACTGAGATTACCGTCATCATTTCCTTGCTTTGTCCATATTATTGAAGGATTTGATAAAAAATAGTTTTCTTACGAA
>Frequency_1_QualityScore_FFHHHHHJJJJJJJIJJJJIJJJJJJJJJJJJJIJJJIJJJJJJJJJIJIIJJJJIJJJJJJJJJHJJJHHGHHGE_Mismatch_0_Sense_+_Library_PoolC
TACTGAGATTACCGTCATCATTTCCTTGCTTTGTCCATATTATTGAAGGATTTGATAAAAAATAGTTTTCTTACGA
>Frequency_1_QualityScore_DDDDDDDIIIIII+<CF3CEICDIDEDIDDADBDEEIIIICCCCDDEDIEIIIIIIDDCDDD).?ADDAAAABAEEBBAA?A??AAAA5>AA>>_Mismatch_1_Sense_+_Library_PoolC
TCGTAGAAAAGGAGAAACAAAAGATCGCAGAGTTCTGTCAGGAGCTCCAGATTCTGTCATCTGACAGAGATTTATAGAGAGAGAAACTCCAGTC
>Frequency_1_QualityScore_DBFDF4C<A3AEECHHCBCFHFIFIGID@CGFBFIFFIFFFIIIIEIIIIGGAEGIGIIFFIIIBEFFFFFCEB3;;;@BCBCDCCBBB?:@_Mismatch_0_Sense_+_Library_PoolC
CAGTGAAAGGATCCTTGGTGCAGGCAGTACTGAGATTACCGTCATCATTTCCTTGCTTTGTCCATATTATTGAAGGATTTGATAAAAAATAG
>Frequency_1_QualityScore_FFHHHHHJJJJJJJJJJJJJJJJJJIJIJIJJIJJJJJJJJJHHJJFIJJIIIJJJJIIJGJIIIHHHHDFFFFFFEEEDDEEDDDDEDDDEEF_Mismatch_1_Sense_+_Library_PoolC
ATTTTTAACTGCTTTTCTGCATTTCAGTGAAAGGATCCTTGGTGCAGGCAGTACTGAGATTACCGTCATCATTTCCTTGCTTTTTCCATATTAT
>Frequency_1_QualityScore_FFBFFHHJJJJJJJIIGGEHIIJJIIJIJJJJJJJJJJIJIIIIJJJGIJJIHIHGIGGIJIIJHIIIGHEHHFHHFFBEFEDEECCDCDCDDD_Mismatch_0_Sense_+_Library_PoolC
AGTCTCCAGGCTCCAGAGTTAATTATTATTTTTAACTGCTTTTCTGCATTTCAGTGAAAGGATCCTTGGTGCAGGCAGTACTGAGATTACCGTC
>Frequency_1_QualityScore_DFHHHHHJJJJIIHJIJIIIJJHHIJJJJJJJJJJJJJJJJJJJJJJJGIHH=FFHIJJIJIIIJIGGGHHHHHHGGFEFFFFFEEDECE@ACD_Mismatch_0_Sense_+_Library_PoolC
TCATCTGACAGAGATTTATAGAGAGAGAAACTCCAGTCTCCAGGCTCCAGAGTTAATTATTATTTTTAACTGCTTTTCTGCATTTCAGTGAAAG
>Frequency_1_QualityScore_DDHHHHHIJIIIJJJJJJJJIJIJIJJIJJJJJJIIIHFHIJJJJJJJJJJJJIJJJJJJJJJJJJJIIIHHEHHHB@BCFFDEEEDEDCDDDD_Mismatch_0_Sense_+_Library_PoolC
TTTATAGAGAGAGAAACTCCAGTCTCCAGGCTCCAGAGTTAATTATTATTTTTAACTGCTTTTCTGCATTTCAGTGAAAGGATCCTTGGTGCAG
>Frequency_1_QualityScore_+=AF?CDDGFBGHBH4AFEF@C?CFG=>GFFFFFBGF<BFFGGEGEAFDAFFIIGDADF=;@>E>@A7A=?EEDBDB;?BBCAA;>@ADB_Mismatch_1_Sense_+_Library_PoolC
TGCATTTCAGTAAAAGGATCCTTGGTGCAGGCAGTACTGAGATTACCGTCATCATTTCCTTGCTTTGTCCATATTATTGAAGGATTTGAT
>Frequency_1_QualityScore_EEDHHGHJIJJJIGJGFGGEFHIJGIIGEHIGGGIHCHIIGGJGGGIJIIHIGEHIIIJCFHIJJJCGIEFHH_Mismatch_1_Sense_+_Library_PoolC
GTACTGAGATTACCGTCATCATTTCCTTGCTTTGTCCATATTATTGAAGGATTTGATAAAAAATAGTTTTCAT
>Frequency_1_QualityScore_FFHHHHHJIJJJIJJJIHIJJJIJJJJJJJJJJJJIIJJIJJGIIJHJJJJIJJEHGHHHIIIJJJIIGIJIHEHHHHHHFFFFFDADBDEECD_Mismatch_0_Sense_+_Library_PoolC
TTTTCTTACGACTTCCAATTTTCCCCTGCTCATCTGTTCATGTTTTCTGTCTAAATTTTACTATTGTGAACAGTTTAAAACTGCCGTTAATACA
>Frequency_1_QualityScore_FFHHHHHJJIJJJIIJJIJIGJIIGIIJJJJJJJJJJJJJJJJJIJJJJIIIJJJJIIIJJJJEIEHHHHHGHHFFFFFFFEEEEEEDDDDDDD_Mismatch_0_Sense_+_Library_PoolC
GCTCCAGATTCTGTCATCTGACAGAGATTTATAGAGAGAGAAACTCCAGTCTCCAGGCTCCAGAGTTAATTATTATTTTTAACTGCTTTTCTGC
>Frequency_1_QualityScore_FFHHHGHJJDGHJHFHHIFIIHGFHHJJJJJIJJJIJIJHHGJJIFHHGIIIIIJIJIHHGGIEHHHHHEHFFFFDDC>CD@CDD>@CDBDCCD_Mismatch_0_Sense_+_Library_PoolC
CTTTTCTGCATTTCAGTGAAAGGATCCTTGGTGCAGGCAGTACTGAGATTACCGTCATCATTTCCTTGCTTTGTCCATATTATTGAAGGATTTG
>Frequency_1_QualityScore_DDFDFDFBB?G9C8C?BFGE<<DF<99?BDB>>F>BFFFIE=8CD>=DC@=;@DAE=CA@);?;;B>6>6>@3>@BB_Mismatch_0_Sense_+_Library_PoolC
AGATTTATAGAGAGAGAAACTCCAGTCTCCAGGCTCCAGAGTTAATTATTATTTTTAACTGCTTTTCTGCATTTCAG
>Frequency_1_QualityScore_?AHHHH:CFHGCEF>B@HGHC;;FAA?DFFG:C>FBF>@FGGFG@<FCF@F>GAF4CGGEGGHIIII@CCAEEFF@BDFECCC;@C3@;5>;AC_Mismatch_1_Sense_+_Library_PoolC
TGACAGAGATTTATAGAGAGAGAAACTCCAGTCTCCAGGCTCCAGAGTTAATTATTATTTTTAACTGCTTTTCTGCATTTCAGTGAAAGTATCC
>Frequency_1_QualityScore_FFHHGHHIIJIIIIJJJIJJIGIIIJJJIIJIGGGGHHJJIJJIJIIIIJIHIJHIGGIIJGIJJJIJIDCAEHCACH>BDEFFFFCCCCEDD@_Mismatch_1_Sense_+_Library_PoolC
TATAGAGAGAGAAACTCCAGTCTCCAGGCTCCAGAGTTAATTATTATTTTTAACTGCTTTTCTGCATTTCAGTGAAAGTATCCTTGGTGCAGGC
>Frequency_1_QualityScore_FFHHHHHIHIJIEHIIEIIIDEHIJ@FGGGDDHGGHIGHHIGGCEFGDHHD@HIIIEHCEHDHIEHHGB=DEE@_Mismatch_1_Sense_+_Library_PoolC
ATTACCGTCATCATTTCCTTGCTTTGTCCATATTATTGAAGGATTTGATAAAAAATAGTTTTCTTACGACTTCA
>Frequency_1_QualityScore_FFHHHHHIJJJIJJJJJIJIIDIJGIJJJJJJJJJJJIIIGIIHIJJIJIGJIJGJJJJ@HGGHGGIHGEEEHHFFFFFDDDDDDDD_Mismatch_0_Sense_+_Library_PoolC
GGCAGTACTGAGATTACCGTCATCATTTCCTTGCTTTGTCCATATTATTGAAGGATTTGATAAAAAATAGTTTTCTTACGACTTCCA
>Frequency_1_QualityScore_DFHFFGHJIGHBHIIIGHEHGHIHHGFHGGIIIJJJJJIJIIIIGIIIGGGIGEHG@GEIEIJJJJFJFGEHFFFF>@;CEEECDD=_Mismatch_0_Sense_+_Library_PoolC
GGTGCAGGCAGTACTGAGATTACCGTCATCATTTCCTTGCTTTGTCCATATTATTGAAGGATTTGATAAAAAATAGTTTTCTTACGA
>Frequency_1_QualityScore_FFHHHHHJJIJIJJGHIIJJJIIJJJIJJJJJJJJJJJJJJGIJHGIHIGHFGIJGIIJIGIJJJJJJHHHHHFFFFECD@AEDEEDEFDFEED_Mismatch_0_Sense_+_Library_PoolC
AGAGTTCTGTCAGGAGCTCCAGATTCTGTCATCTGACAGAGATTTATAGAGAGAGAAACTCCAGTCTCCAGGCTCCAGAGTTAATTATTATTTT
>Frequency_1_QualityScore_FFHHHHHJJJJJJJJIIIJCHGHHJIJJJJIIJIIHJJJJJJJJJIIJJIJJJJJJIJCHGHGIIIAGIGHHHHHGFFFFFFEEEEEDEDDEDD_Mismatch_0_Sense_+_Library_PoolC
AGATTCTGTCATCTGACAGAGATTTATAGAGAGAGAAACTCCAGTCTCCAGGCTCCAGAGTTAATTATTATTTTTAACTGCTTTTCTGCATTTC
>Frequency_1_QualityScore_DFHHHHHJIIIJIIIJJJIJJJJJJJJJJJJIIJJJIIJJJIJIIJJJGJIIIJJJHIJJHGHGIJIJIHGHHHEHFEFFFFFFEDDDDDDDCE_Mismatch_0_Sense_+_Library_PoolC
CAGGCTCCAGAGTTAATTATTATTTTTAACTGCTTTTCTGCATTTCAGTGAAAGGATCCTTGGTGCAGGCAGTACTGAGATTACCGTCATCATT
>Frequency_1_QualityScore_EFHHHHHIJJJIFGHIIJJEIIEHIJEIIJIJJIIIJIDHIJGIJJJJJJJIIGGIIJJIIJJJJHEEHECHFHHFFFDEFCDDDD;CCC:CCD_Mismatch_0_Sense_+_Library_PoolC
AAGGATCCTTGGTGCAGGCAGTACTGAGATTACCGTCATCATTTCCTTGCTTTGTCCATATTATTGAAGGATTTGATAAAAAATAGTTTTCTTA
>Frequency_1_QualityScore_FFHHHHHGIHIIJIJIJIGHHHIJJJJJJJJJJIJJEIJJJJIIGIJI?FEHIJJJJJJJJIJJIJJJJIHHHHHHFFFFFFFEEDA>CEDACC_Mismatch_0_Sense_+_Library_PoolC
CTGACAGAGATTTATAGAGAGAGAAACTCCAGTCTCCAGGCTCCAGAGTTAATTATTATTTTTAACTGCTTTTCTGCATTTCAGTGAAAGGATC
>Frequency_1_QualityScore_FFGHHHHIJIJJJIJJJJJJHIHIJIJIJIJJJJIIGIJJJJJGIIIJJJIIJJIGIGHJJJJJJJIJJDGHHG=EEEFFFFEEDEEDDDCDBB_Mismatch_0_Sense_+_Library_PoolC
TATAGAGAGAGAAACTCCAGTCTCCAGGCTCCAGAGTTAATTATTATTTTTAACTGCTTTTCTGCATTTCAGTGAAAGGATCCTTGGTGCAGGC
>Frequency_1_QualityScore_DDDHB<BEF4<@@F@D?CDHFEGGIIGIDF<9:CDF<?BBHGIIIII>*??BB@A>2@GA@CDH>))=;)=A>\;?D@>CCE>A3>((;;@@>5_Mismatch_1_Sense_+_Library_PoolC
TTAATTATTATTTTTAACTGCTTTTCTGCATTTCAGTGAAAGGATCCTTGGTGCAGGCAGTACTGAGATTACCGTCATCATTTCCTAGCTTTGT
>Frequency_1_QualityScore_DDFDDHFB@CEHG<HEH@HHG?@EFG?CGHGGIIEGHGAEGHGGEHDGCBGII=CHGGGHGIIFGFE;??_Mismatch_2_Sense_+_Library_PoolC
CCCCATCATTTCCTTGCTTTGTCCATATTATTGAAGGATTTGATAAAAAATAGTTTTCTTACGACTTCCA
>Frequency_1_QualityScore_FFHHHHHJIJCFHHIJJIJFGIEH@HHIIJJJJEHIIIDHIIIIJJJJJJJIHFHHEEEDEEFFEFEEEECEDED_Mismatch_0_Sense_+_Library_PoolC
GGATCCTTGGTGCAGGCAGTACTGAGATTACCGTCATCATTTCCTTGCTTTGTCCATATTATTGAAGGATTTGAT
>Frequency_1_QualityScore_FFHHHHHJIJJJJIIIIIIJJJJJJJJJJJJJJJJJJIJJJIJJJJIIJIJJJIJIJJIJIJJJIJJJIHHFFADFFFEEE_Mismatch_0_Sense_+_Library_PoolC
GCAGGCAGTACTGAGATTACCGTCATCATTTCCTTGCTTTGTCCATATTATTGAAGGATTTGATAAAAAATAGTTTTCTTA
>Frequency_1_QualityScore_FFHHHHHJJJJJJJJJJJIIJJIIJGIGIIJJIIIJJJJIIJJJIJIJJJJIIHHHHHHFFFFFEECEEFEDDDDDDBDDDDCDDDDDDDCCDD_Mismatch_0_Sense_+_Library_PoolC
GAAAAGGAAAAACAAAAGATCGCAGAGTTCTGTCAGGAGCTCCAGATTCTGTCATCTGACAGAGATTTATAGAGAGAGAAACTCCAGTCTCCAG
>Frequency_1_QualityScore_FFGDFFFIGGIIIJJJJJHHHIJIGIIGHIIJJJJIJJJIIGHIJJJJJJIJJGIIIHGIHGIIJGHHHEHFHFFFFFDEEEE_Mismatch_0_Sense_+_Library_PoolC
CAGTGAAAGGATCCTTGGTGCAGGCAGTACTGAGATTACCGTCATCATTTCCTTGCTTTGTCCATATTATTGAAGGATTTGAT
>Frequency_1_QualityScore_DFFGHGFIJJJJIJIICGIIBHHGDIGDGIJJHIJJIEIGIJJJIEHIIIIJIIIIJFHFHHGFFFBBDEBBDDDCCDDDDDDDDDDCDDDDDD_Mismatch_0_Sense_+_Library_PoolC
GGAAAAACAAAAGATCGCAGAGTTCTGTCAGGAGCTCCAGATTCTGTCATCTGACAGAGATTTATAGAGAGAGAAACTCCAGTCTCCAGGCTCC
>Frequency_1_QualityScore_FFFHHGGIJJJIGHFHHGEHIGIJEIHIGI_Mismatch_1_Sense_+_Library_PoolC
TTGATAAAAAATAGTTTTCTTACGACTTCA
>Frequency_1_QualityScore_FFHGHHHJHHIJIIIJJJJJJJIIEIJIJJIIIJJGEHIJJJJJJIJJJJIJIJIIIICFGICIIJIIJEFFFFCED;>CEEDDDDDDCCCA>A_Mismatch_2_Sense_+_Library_PoolC
ATCCTTGGTGCAGGCAGTACTGAGATTACCGTCATCATTTCCTTGCTTTGTCCATATTATTGAAGGATTTGATAAAAAATAGTTTTCTTATGAA
>Frequency_1_QualityScore_FFHHHHHJJJJJJJJJJIJJJJJIIIJFHGIJJJJJJJJJJJJHIJJJHIIIJIJJJHIIIJJJJHHHHFFFFDDDDDDDDDDDDCCDEEEDDD_Mismatch_0_Sense_+_Library_PoolC
ACAGTTTAAAACTGCCGTTAATACACGTGAAAATAAAGATCTGTTCAGTCCTGTCAGTTGGCCAGGATTGGACGACGGGGACAGAATATGACGA
>Frequency_1_QualityScore_FFHHHHHJJJJJJJIJIJJJJJJJJHIGHIIHIIIIJIJJJIIIJJJJJJIJIJJJJJJHHHHHFFCEFDEEEEEDFDEEDDDDDDDDDDDDDD_Mismatch_0_Sense_+_Library_PoolC
AGCTCCAGATTCTGTCATCTGACAGAGATTTATAGAGAGAGAAACTCCAGTCTCCAGGCTCCAGAGTTAATTATTATTTTTAACTGCTTTTCTG
>Frequency_1_QualityScore_FFHHHHHJJJIJJJJJIJJJJIJIIIJIJJJJJJJIJIIJJHIIJGGIJJJJJIIJJJJJJEHIJJJJHAHE_Mismatch_0_Sense_+_Library_PoolC
GAGATTACCGTCATCATTTCCTTGCTTTGTCCATATTATTGAAGGATTTGATAAAAAATAGTTTTCTTACGA
>Frequency_1_QualityScore_FFHHHHHJJJJJJJJIJJJJIIJIJJGHJJJJJJJJJJJJJJJJJIJFIIJJJJJJJGIJI_Mismatch_1_Sense_+_Library_PoolC
CATTTCCTTGCTTTGTCCATATTATTGAAGGATTTGATAAAAAATAGTTTTCTTACGACTA
>Frequency_1_QualityScore_FDFF<FFEHGEGHGGJIIHIHIGGFGHIHEGIIGIIJJJIJJJFCCGHIIEGHG<@DHGHCCACHHED<;BCECDDEEDDDDC:?@=@_Mismatch_2_Sense_+_Library_PoolC
GTGCAGGCAGTACTGAGATTACCGTCATCATTTCCTTGCTTTGTCCATATTATTGAAGGATTTGATAAAAAATAGTTTTCTTACGGCA
>Frequency_1_QualityScore_FFHHHHGIEHIICHAHGIEHGHIIGIGIIIGGHGGII>FGGIIIIE?DHIGEIGGIIFEDHIIGGGGECD=CEEHHFFDFFFDACDC@CDC?CC_Mismatch_0_Sense_+_Library_PoolC
GACAGAGATTTATAGAGAGAGAAACTCCAGTCTCCAGGCTCCAGAGTTAATTATTATTTTTAACTGCTTTTCTGCATTTCAGTGAAAGGATCCT
>Frequency_1_QualityScore_FFHHHHHJIJJIIJJJJJJJJJGGIIHIIJJJHIJJJIIGJJIIHJJJJJHIJIJHHHHHHHFEFFFDEECEEEFDDACCBDDBDDDDDDDDDD_Mismatch_0_Sense_+_Library_PoolC
TCGTAGAAAAGGAAAAACAAAAGATCGCAGAGTTCTGTCAGGAGCTCCAGATTCTGTCATCTGACAGAGATTTATAGAGAGAGAAACTCCAGTC
>Frequency_1_QualityScore_DDDFHHDHGB@CIHGCH9HH<FFAE>CGDEHIEI@HHGDHDADE<BFHGGG@_Mismatch_1_Sense_+_Library_PoolC
TTCCTTGCTTTGTCCATATTATTGAAGGATTTGATAAAAAATAGTTTTCTCA
>Frequency_1_QualityScore_FFHHHHGGIJJJJJJ+@FHIIJFIGIHJJIJJJJJJJJIIJJJJJJJJJJJJJJJJJGHHHHGHHHHFFFFDFEEEEEEDEDCDDDDDDDEEDD_Mismatch_1_Sense_+_Library_PoolC
TGAAAGGATCCTTGGCGCAGGCAGTACTGAGATTACCGTCATCATTTCCTTGCTTTGTCCATATTATTGAAGGATTTGATAAAAAATAGTTTTC
>Frequency_1_QualityScore_DDF:DFFG>FHIIDEHG@DGIB:EHGGGGFG@FF<DGEGGIIEFHIEGIIGIIIFHIIIIIIAG7_Mismatch_0_Sense_+_Library_PoolC
CCGTCATCATTTCCTTGCTTTGTCCATATTATTGAAGGATTTGATAAAAAATAGTTTTCTTACGA
>Frequency_1_QualityScore_FFHHHHHIJJJJJJJJHIJJJJJJGIJJJJJJJIIJJJJJJJJJJIJJJJJJJJJJJJJJJJJJJJJJIHEHHHFHHFFFFFEEEEEED_Mismatch_1_Sense_+_Library_PoolC
GCATTTCAGTGAAAGGATCTTTGGTGCAGGCAGTACTGAGATTACCGTCATCATTTCCTTGCTTTGTCCATATTATTGAAGGATTTGAT
>Frequency_1_QualityScore_?DF4CFAGGEGGFIH@B@ECH@HGHGIAE@GGGEEGFGIIIFG@FGHGDHICDGAAFGEHG>CFHIEHCGEGCE>EEHCD<@@@ADC>ACCCAC_Mismatch_0_Sense_+_Library_PoolC
CATCTGTTCATGTTTTCTGTCTAAATTTTACTATTGTGAACAGTTTAAAACTGCCGTTAATACACGTGAAAATAAAGATCTGTTCAGTCCTGTC
>Frequency_1_QualityScore_FFHHHHHJJJJJJJJJJJJJJJJJIJIJJJIIJJJJIJJJJJJJHHIJJJJJJIJIJJIJIJJJJIJIJEHHHHGFFFFFFEDEEEDECDEDDE_Mismatch_0_Sense_+_Library_PoolC
TTATTTTTAACTGCTTTTCTGCATTTCAGTGAAAGGATCCTTGGTGCAGGCAGTACTGAGATTACCGTCATCATTTCCTTGCTTTGTCCATATT
>Frequency_1_QualityScore_FFHHHHHHIIJJIJIJJJJJJIJJJJJJJJJJJJJJJIJJIIJJJJJJIJIJGJIIIIJJJJIJJJJJHHFHEFFFFFFECDD_Mismatch_0_Sense_+_Library_PoolC
CAGGCAGTACTGAGATTACCGTCATCATTTCCTTGCTTTGTCCATATTATTGAAGGATTTGATAAAAAATAGTTTTCTTACGA
>Frequency_1_QualityScore_FFHHHHHJJJJJJJJJJJJJJIIJGJJJIIFHHJJJJJJJJJJJJJJIHHIJJGGGIIHHHHHEECDFE@ACFEECDDDDDBCDDDDDDDDDDC_Mismatch_0_Sense_+_Library_PoolC
GTAGAAAAGGAAAAACAAAAGATCGCAGAGTTCTGTCAGGAGCTCCAGATTCTGTCATCTGACAGAGATTTATAGAGAGAGAAACTCCAGTCTC
>Frequency_1_QualityScore_FFFHFHDGIIIHGHGIJICHGEGGGGCHCGHJJGGGHIGGGHHGIJJJJJJJJGIJJIIIICHIHIIJJ:ACHCCEEBDDEFEEEEEEDBDDC;_Mismatch_0_Sense_+_Library_PoolC
TCAGTGAAAGGATCCTTGGTGCAGGCAGTACTGAGATTACCGTCATCATTTCCTTGCTTTGTCCATATTATTGAAGGATTTGATAAAAAATAGT
>Frequency_1_QualityScore_FFHHHHHJJJJJJJJJIJGJJIJJJJIJII<FHIJJJFIJJJJJJJJIJ_Mismatch_0_Sense_+_Library_PoolC
CTTTGTCCATATTATTGAAGGATTTGATAAAAAATAGTTTTCTTACGAC
>Frequency_1_QualityScore_FFHHHHHJJIJJJJJJJIJJIJJJJHIJJIJJJJJJJJJJJGIIJJJJIIIHIJJJJJJJJHH_Mismatch_1_Sense_+_Library_PoolC
CTTGCTTTGTCCATATTATTGAAGGATTTGATAAAAAATAGTTTTCTTACGACTTCCAATTTA
>Frequency_1_QualityScore_DFHHGHHEFFGGH@EGHDHGFF9ECBGHIBCEACEGGIIIFGHEHGGHIGGI_Mismatch_0_Sense_+_Library_PoolC
CTTGCTTTGTCCATATTATTGAAGGATTTGATAAAAAATAGTTTTCTTACGA
>Frequency_1_QualityScore_FFHHHHFGIJIJJJJJCEGH@HIJBGGEGEAGHJJJIJIJJJJJJJJJJJJIIIJEIGHHG>AHB?A>B?BBCEEECDDDDDACDDDDB?B?>C_Mismatch_0_Sense_+_Library_PoolC
AAAAACAAAAGATCGCAGAGTTCTGTCAGGAGCTCCAGATTCTGTCATCTGACAGAGATTTATAGAGAGAGAAACTCCAGTCTCCAGGCTCCAG
>Frequency_1_QualityScore_FFHFHHHIIJJJGFHIIIIJJJJIJIHIIJJJJJJIJGIJJJIIJFHEGIIIJIJJJIJIJCGIJJIIIGHGHFDFECECEEEE_Mismatch_1_Sense_+_Library_PoolC
TGGTGCAGGCAGTACTGAGATTACCGTCATCATTTCCTTGCTTTGTCCATATTATTGAAGGATTTGATAAAAAATAGTTTTCTA
>Frequency_1_QualityScore_FFDHHHHJJJJJJJJJIIJJJJJJIGIJJJJHHGJFIJJJJIJIGIJJJJJIIJGIJJJJHHHHHHFFFDEFFEEDEEDDCDDDCDDDDDDDDB_Mismatch_0_Sense_+_Library_PoolC
TTTTCTGTCTAAATTTTACTATTGTGAACAGTTTAAAACTGCCGTTAATACACGTGAAAATAAAGATCTGTTCAGTCCTGTCAGTTGGCCAGGA
>Frequency_1_QualityScore_FFHHHHGHIJJJJJJJIGIGJGIGIIJJIJJJJIJJJJJJJJJJIIIJJJJJJJGJJIHIJGHEEHHHFBDEFEEEEDDDDDFECDDDDDDBDD_Mismatch_0_Sense_+_Library_PoolC
TCCTTGGTGCAGGCAGTACTGAGATTACCGTCATCATTTCCTTGCTTTGTCCATATTATTGAAGGATTTGATAAAAAATAGTTTTCTTACGACT
>Frequency_1_QualityScore_FFHHHHHJIJJHIIEHIIIGIJHIGIIIFGFHIIJEIEHIGEHH<BB@@CDCC@<CCDEDDDDDCDEE_Mismatch_0_Sense_+_Library_PoolC
GTCAGTTGGCCAGGATTGGACGACGGGGACAGAATATGACGACCGCCCTAAAAATAATAATATTCTGA
>Frequency_1_QualityScore_FFHHHGHJJJJJJJJJJJJJJJJJJJJIJJJFHIJJIJJJJJJJJJJJJHHHHHHFFFFFFFEEDDEE?ACDCFDDCDDDDDBDDDDDDDDDDD_Mismatch_0_Sense_+_Library_PoolC
CGTAGAAAAGGAAAAACAAAAGATCGCAGAGTTCTGTCAGGAGCTCCAGATTCTGTCATCTGACAGAGATTTATAGAGAGAGAAACTCCAGTCT
>Frequency_1_QualityScore_FFHHHHHJJIJIJJJJJJJHJJJJJIIIJJJJJJJIJJJJJJJIJIJJIGIJJIJJJJJHFFDBDDDDDDEEEDDDDDDDDDDDDDCDDDDDCD_Mismatch_0_Sense_+_Library_PoolC
TAATACACGTGAAAATAAAGATCTGTTCAGTCCTGTCAGTTGGCCAGGATTGGACGACGGGGACAGAATATGACGACCGCCCTAAAAATAATAA
>Frequency_1_QualityScore_FFHHHGHIIJJJJJIIJGJJIIIHHH>FEFGIIIJJJJJIIJJDIHGIGIJJJJJIGCGHIJIJJIE>DBEDAGEHHHHABCBDFDCDCDDECA_Mismatch_1_Sense_+_Library_PoolC
GAGAAACTCCATTCTCCAGGCTCCAGAGTTAATTATTATTTTTAACTGCTTTTCTGCATTTCAGTGAAAGGATCCTTGGTGCAGGCAGTACTGA
>Frequency_1_QualityScore_EFHHHGGJJJJJJJIJJJJJJIIIIJJJJJJJJJIJDIJIIJIIIJJIJGGHIGEHJIFEFHGGIJGIJJGGEEFEFFCDFEDCCEDECDDCDD_Mismatch_0_Sense_+_Library_PoolC
AATTATTATTTTTAACTGCTTTTCTGCATTTCAGTGAAAGGATCCTTGGTGCAGGCAGTACTGAGATTACCGTCATCATTTCCTTGCTTTGTCC
>Frequency_1_QualityScore_FFHHHHHJJJJJJJJJJIJJJJJJJJJIGGIIJJJJJJJJJJIIJJJJJJJIJJJJJJJJJJIHIIJJHFHHHHFFFFFFEEEEEEEDEDDEEE_Mismatch_0_Sense_+_Library_PoolC
ATTTTTAACTGCTTTTCTGCATTTCAGTGAAAGGATCCTTGGTGCAGGCAGTACTGAGATTACCGTCATCATTTCCTTGCTTTGTCCATATTAT
>Frequency_1_QualityScore_FFHHHHHJJJJFHIJJJJJJJJJJJJJIJJJIIIJJJJJIJIIJIJJJIJIIJJJJJJIIHFFDDDDDDCCDDEEDDDDDDDDDDCCDDDDDDE_Mismatch_0_Sense_+_Library_PoolC
GTTAATACACGTGAAAATAAAGATCTGTTCAGTCCTGTCAGTTGGCCAGGATTGGACGACGGGGACAGAATATGACGACCGCCCTAAAAATAAT
>Frequency_1_QualityScore_FFHHHHGIIIGHIJJJIJHIGGHIIJJJIJJJJIJIJJJJJJJJJJJJIFHIJIJJJJJIGJJJJJJIJGGHHHHFFFFFFEEEEEECACDDAC_Mismatch_0_Sense_+_Library_PoolC
TCTGACAGAGATTTATAGAGAGAGAAACTCCAGTCTCCAGGCTCCAGAGTTAATTATTATTTTTAACTGCTTTTCTGCATTTCAGTGAAAGGAT
>Frequency_1_QualityScore_DBFFBA?<,22<<CFDEG@GFD<CFD?:CGDBFEFGIB:?BBGFIEFCEGEC;DFFEFIIIIIG46.7).=7=A;;7?599=@BB_Mismatch_0_Sense_+_Library_PoolC
CAGTACTGAGATTACCGTCATCATTTCCTTGCTTTGTCCATATTATTGAAGGATTTGATAAAAAATAGTTTTCTTACGACTTCCA
>Frequency_1_QualityScore_FFHHHHHGIIBFGIJJEIJEIIIJJIIHIGHIJJIJIIIHGJJJIIACD_Mismatch_0_Sense_+_Library_PoolC
GGCTCCAGAGTTAATTATTATTTTTAACTGCTTTTCTGCATTTCAGTGA
>Frequency_1_QualityScore_FFHHHGHJJJJJJJJJJJJJJIJJFHIIJJJJJJJJJJJJJJJJJIIJJJJJJIJJJJJJJJJJJJHHHCEEDDDDD@DDDDDDDEEEDDDDDD_Mismatch_0_Sense_+_Library_PoolC
GTTTAAAACTGCCGTTAATACACGTGAAAATAAAGATCTGTTCAGTCCTGTCAGTTGGCCAGGATTGGACGACGGGGACAGAATATGACGACCG
>Frequency_1_QualityScore_DA>FFHHGIGIIEHGBB??::??BFEHIIIIGEIGDGEDF>HGCDFECEGH>FCHH@AG=DG4=>)5@@.;@DCECC@_Mismatch_0_Sense_+_Library_PoolC
GGCAGTACTGAGATTACCGTCATCATTTCCTTGCTTTGTCCATATTATTGAAGGATTTGATAAAAAATAGTTTTCTTA
>Frequency_1_QualityScore_BAF8FHHBE+<C@B@D;EA@F<FEHGEGGDGCHGEFGEBFDDEGHIHA8*8D3BCHEHI<;7=8DH77A@CHEEE>B?_Mismatch_1_Sense_+_Library_PoolC
AGTACTGAGGTTACCGTCATCATTTCCTTGCTTTGTCCATATTATTGAAGGATTTGATAAAAAATAGTTTTCTTACGA
>Frequency_1_QualityScore_FDFBFDFHGIIJIJJIJJJJGGGGIJJJIIIIJIGIIGGHHJJJIIGIIIGIIGIJJJIJIJJJJJJHHEE>ACDECDFFDDDDBDDD_Mismatch_0_Sense_+_Library_PoolC
AGGCAGTACTGAGATTACCGTCATCATTTCCTTGCTTTGTCCATATTATTGAAGGATTTGATAAAAAATAGTTTTCTTACGACTTCCA
>Frequency_1_QualityScore_FFHHHHHIJJJJJJJJJIJJJIJJJJJJJJJJJJJJJJJJJJJIJJJJJJJIJJJIIJIIJIIJIJJJHFFFFFFEEEEDEDDDDDDDD_Mismatch_1_Sense_+_Library_PoolC
CAGGCAGTACTGAGATTACCGTCATCATTTCCTTGCTTTGTCCATATTATTGAAGGATTTGATAAAAAATATTTTTCTTACGACTTCCA
>Frequency_1_QualityScore_FFHHHHGJJIJIJIIJJJJJGJHIJJIJIJJIJJJJIJJJJJJJIJJJJJJIJJIJJJIHIGIJIIJJJHEHHHHHHFFFFFFFEEEEEDCDDD_Mismatch_0_Sense_+_Library_PoolC
CAGATTCTGTCATCTGACAGAGATTTATAGAGAGAGAAACTCCAGTCTCCAGGCTCCAGAGTTAATTATTATTTTTAACTGCTTTTCTGCATTT
>Frequency_1_QualityScore_FFHGBHHJGIJIJJIIIJHHEGIIIFFHJJIJIJJGGIIJJIJJIIIIIIJIIJJJHHHJGHEHHHHGGCDDDEBD?ACAC>CCDDDCD@:ACD_Mismatch_0_Sense_+_Library_PoolC
AAAGGAAAAACAAAAGATCGCAGAGTTCTGTCAGGAGCTCCAGATTCTGTCATCTGACAGAGATTTATAGAGAGAGAAACTCCAGTCTCCAGGC
>Frequency_1_QualityScore_FFHGHHHJJIJJJIJJJJJIJIIGIJJJJIJJJJIJJJJJJJJJJJJJJIIJJJIJJIJJJIJFIIIJJEEHHHHHFFEDDDDEDDDDBD@_Mismatch_0_Sense_+_Library_PoolC
CGACTTCCAATTTTCCCCTGCTCATCTGTTCATGTTTTCTGTCTAAATTTTACTATTGTGAACAGTTTAAAACTGCCGTTAATACACGTGA
>Frequency_1_QualityScore_DDFHGHHIHGIJGIEGHIHCEFGHHIIJHIJJJGIGJIIFIJIJJFIIGJIJIIGHHIECHGGHG:?E>=>AEFFDBEE>CDCDDD5_Mismatch_0_Sense_+_Library_PoolC
CTTGGTGCAGGCAGTACTGAGATTACCGTCATCATTTCCTTGCTTTGTCCATATTATTGAAGGATTTGATAAAAAATAGTTTTCTTA
>Frequency_1_QualityScore_FFHHHHHJJHIIJIJJIJFHEHIJJJIJJIJJJJJGIJJJJJJJJJJJJGGIIJEHIIH@GGGHHIHHHHHEEFDEFDDDDCDEDDDDDDDDDD_Mismatch_1_Sense_+_Library_PoolC
GCAGTCTCCAGGCTCCAGAGTTAATTATTATTTTTAACTGCTTTTCTGCATTTCAGTGAAAGGATCCTTGGTGCAGGCAGTACTGAGATTACCG
>Frequency_1_QualityScore_FFHHFHHJJJIJIIIJIJJIIGIJEHIJCHIIIIIBGCHADGIHIGGIFGHIIHHIFGHHIIIEIIIJCDBEEHHFFE@DFCDEDEECED@CC@_Mismatch_0_Sense_+_Library_PoolC
ATTATTATTTTTAACTGCTTTTCTGCATTTCAGTGAAAGGATCCTTGGTGCAGGCAGTACTGAGATTACCGTCATCATTTCCTTGCTTTGTCCA
>Frequency_1_QualityScore_FFHHHHHJJJJJJJJJJJJJJJJJGIDHIJJIJJJJJJJJJJJJJGIIJJIIIJJJIHHHHHFDFFFECEEEEEB?B=CCDCDDDDDDDDDDDD_Mismatch_1_Sense_+_Library_PoolC
GAAAGGAAAAACAAAAGATCGCAGAGTTCTGTCAGGAGCTCCAGATTCTGTCATCTGACAGAGATTTATAGAGAGAGAAACTCCAGTCTCCAGG
>Frequency_1_QualityScore_FFHHHHHJJJJJJJJJJIJIJJJJIJIJIJJJJJJJJJJJJHHJJJIIJJHIJJJGJGGIJJIJHIIJHHHHHHHFFFFFFEEEEEEEDDEDFF_Mismatch_1_Sense_+_Library_PoolC
ATTTTAACTGCTTTTCTGCATTTCAGTGAAAGGATCCTTGGTGCAGGCAGTACTGAGATTACCGTCATCATTTCCTTGCTTTGTCCATATTATT
>Frequency_1_QualityScore_3=C>CADBE@<C<FE:8FAEEFFFFFD4?DFEF<?DBD?F>GFEBFFFCCFFEDFGGIIIIAA>DC)73.=A>EB==_Mismatch_0_Sense_+_Library_PoolC
GTACTGAGATTACCGTCATCATTTCCTTGCTTTGTCCATATTATTGAAGGATTTGATAAAAAATAGTTTTCTTACGA
>Frequency_1_QualityScore_FFG?AFDG@GHDDADFHGHDFEC8?BBDHFFFBEA<DFGDFFAEHFHC:DBBCFHGFG@=FGEHGBEHJEDEFABEECECEE7;>@DD_Mismatch_1_Sense_+_Library_PoolC
GCAGGCAGTACTGAGATTACCGTCATCATTTCCTTGCTTTGTCCATATTATTGAAGGATTTGATAAAAAATAGTTTTCTTACGACTAC
>Frequency_1_QualityScore_FFHHHHHJJJJJJJJJJJJJJJJJJJJJJJJJJJJJJIIJIJIJJJJJJJJJJJJJJJJHGIJJIJIJJHHGJHHH_Mismatch_0_Sense_+_Library_PoolC
TAATTATTATTTTTAACTGCTTTTCTGCATTTCAGTGAAAGGATCCTTGGTGCAGGCAGTACTGAGATTACCGTCA
>Frequency_1_QualityScore_FFHHGFHHJJJJIJIIJHJIIIIIIIIIJJI<DHIJJJGGIGIJIJIIJJJJHJJHGG>EEFFFCFDCC=AD?CCDDCDDDCCCDDACCDDDDC_Mismatch_0_Sense_+_Library_PoolC
GAAAAACAAAAGATCGCAGAGTTCTGTCAGGAGCTCCAGATTCTGTCATCTGACAGAGATTTATAGAGAGAGAAACTCCAGTCTCCAGGCTCCA
>Frequency_1_QualityScore_FFHHHHHJJJJJJJJJJJIJGIIJJJIJJIJJJJJIJJJJJJJJJJIJIIJJJJIIGIGHIIJGIJJJJJJGHHGFFFFDCCEEEDCCCCDDDD_Mismatch_0_Sense_+_Library_PoolC
CCAGTCTCCAGGCTCCAGAGTTAATTATTATTTTTAACTGCTTTTCTGCATTTCAGTGAAAGGATCCTTGGTGCAGGCAGTACTGAGATTACCG
>Frequency_1_QualityScore_FFHHHHHJJJIJJJJIJEIIJJJIHIHGFHIIIIIJIJJJIJJJIJIJJJJHJIEHIJJJGJJJJIGCEEEFHHHFFFFFFFCCEEEEDDDDDD_Mismatch_0_Sense_+_Library_PoolC
GAGCTCCAGATTCTGTCATCTGACAGAGATTTATAGAGAGAGAAACTCCAGTCTCCAGGCTCCAGAGTTAATTATTATTTTTAACTGCTTTTCT
>Frequency_1_QualityScore_DDFFFAFFGCFEF?@IECFCFG3<@GHFHIFBBGHBAF@G3CAEEE?EHBBBBBBBBC9C:@BACC::C>BCCCDECCCCCCCCCB9?@?_Mismatch_0_Sense_+_Library_PoolC
TCAGTCCTGTCAGTTGGCCAGGATTGGACGACGGGGACAGAATATGACGACCGCCCTAAAAATAATAATATTCTGAAAGATGCTCGTGGA
>Frequency_1_QualityScore_FFHHHHHJJJJFHIJJJIJIHIJJJJJJJJJIJIIIIJJJIIJJJJJJIJJJJJJJIIIJJDHJJIJJJGHHHHFFFFFFFDDDDDDDDDDDDD_Mismatch_0_Sense_+_Library_PoolC
AGGATCCTTGGTGCAGGCAGTACTGAGATTACCGTCATCATTTCCTTGCTTTGTCCATATTATTGAAGGATTTGATAAAAAATTTTTCTTACGA
