# Supplementary material for: Differential Gene Expression Reveals Candidate Genes for Drought Stress Response in Abies alba (Pinaceae)
Source: PLoS One. 2015 Apr 29;10(4):e0124564. doi: 10.1371/journal.pone.0124564 (PMC4414588; doi:10.1371/journal.pone.0124564)
Supplement: S2 File — (GZ) [file pone.0124564.s002.gz › comp13291_c0_seq1.fa]

>comp13291_c0_seq1 len=551 path=[1:0-196 198:197-345 347:346-415 417:416-550]
CCAAATCCTTGGGTCTCCCAACCCTACCTAATCTATTCCTTCTAGGCTCCTCGCGCCAACAGCCACCAGGTTCAAACCATTTCGACCAAAATCTACTGCTTCTACCTCCTAAACCTGTTCAAACCTCCCACATGACCCTCTTCCGTCCCCTGTTTCAGTTATCTTCCGCATCTATCCTCCAGCGTCTCTCTTCAGTGTACCTCGCGCATGGTGAACCTGGAATTCTTGGGCAATTGAAGTTCGAATAAGTTTTATGGGATGTTCAAGGATTTTGACTTTGTCAGCTGCTAATACAGTTTAAATTGTAATCCGAGGGTTGCGAATCTCATGCTTTCACATTGTGTTTTCAACATTTTGGCATTTGCTGAATGTTTGTAATGTTTTAGCTATTTAGAATTAGAGTTTTGTTCTCAACAACCTACTGCCTACTGCCTTGTCATTTTCATAGTGTTGCAAGAAGAATCTTGACCAAAAAAATAGCTGCGAATCCATTAAGTGTTAGGTGTTGCAAGAAGAATGTTGACCACAAAATGGCTGTGAATCCATTACTA

>Frequency_1_QualityScore_FDHHHHHJJIJJJJJJJIJJJJIJJJJJIJJJJJJJJJJJJJIJIIJJJIIJJJJJGHFFDEEEEDEDDDDDDDEEDDDDDDDDDCDDCDEDDD_Mismatch_0_Sense_+_Library_PoolT
GTTTCAGTTATCTTCCGCATCTATCCTCCAGCGTCTCTCTTCAGTGTACCTCGCGCATGGTGAACCTGGAATTCTTGGGCAATTGAAGTTCGAA
>Frequency_2_QualityScore_FFHHHHHJIJJIJJJJJJJJJJJIGGHIJJJJJJJJJJJJIJJJJJJJJJIIIIHIIJIJJJJHIJJIHGGGHGFFFEEFEEEDE?BCCDCCCE_Mismatch_0_Sense_+_Library_PoolC
TGCGAATCTCATGCTTTCACATTGTGTTTTCAACATTTTGGCATTTGCTGAATGTTTGTAATGTTTTAGCTATTTAGAATTAGAGTTTTGTTCT
>Frequency_2_QualityScore_EEGGFGFGIFIIIIIIIIEGGGGIIIGICFHEFGHFIIIIHIGEGGHIIGIIGHGCEFGEACDCCECEEC?CCBCECCAA=?ABDD>BAABB;?_Mismatch_0_Sense_+_Library_PoolC
CTCCCACATGACCCTCTTCCGTCCCCTGTTTCAGTTATCTTCCGCATCTATCCTCCAGCGTCTCTCTTCAGTGTACCTCGCGCATGGTGAACCT
>Frequency_2_QualityScore_EECGHGGGFCHHIEEEGIIGGIIIIII>EHIGIIIIIIHIIIIIEG=CCGIBBEGDCCCBCCCCCCACBA7=?CCCCCCCBD<>BACCB?AB??_Mismatch_0_Sense_+_Library_PoolC
CCAAATCCTTGGGTCTCCCAACCCTACCTAATCTATTCCTTCTAGGCTCCTCGCGCCAACAGCCACCAGGTTCAAACCATTTCGACCAAAATCT
>Frequency_2_QualityScore_EFFHHHHIIIIIJJIIJIEHIIIHFIIGHIIJJJFIIIGIIIIGHIGIIHIGGGHEDEGGFFFEECDDAACDECDCDDDDDDDDDDDDDEDDDD_Mismatch_0_Sense_+_Library_PoolC
AGTGTACCTCGCGCATGGTGAACCTGGAATTCTTGGGCAATTGAAGTTCGAATAAGTTTTATGGGATGTTCAAGGATTTTGACTTTGTCAGCTG
>Frequency_2_QualityScore_FFHHHHHGHEHIIEIIIIIHFIIEGBEHIFGIGIGHIIGIIIGIIIIIIIIIIIGGEFFEDEECCDECDCACCCCCECCCACCCCDDCACCCCA_Mismatch_0_Sense_+_Library_PoolC
CTAATACAGTTTAAATTGTAATCCGAGGGTTGCGAATCTCATGCTTTCACATTGTGTTTTCAACATTTTGGCATTTGCTGAATGTTTGTAATGT
>Frequency_1_QualityScore_FFHHHGHIHIJJIJJJJJIIJJIJJJIJIJHIJIIJIJJDIIJJJJJIIHIJJJGIJFIJJJJJIEHIIGHIHHGHHFHFFFDDD@ABDDDDBD_Mismatch_0_Sense_+_Library_PoolC
AATTGAAGTTCGAATAAGTTTTATGGGATGTTCAAGGATTTTGACTTTGTCAGCTGCTAATACAGTTTAAATTGTAATCCGAGGGTTGCGAATC
>Frequency_1_QualityScore_FFHHHHHJJIJJJJJJJJJJJJJJJIJJJIJJJHIJJJJJJJJJIIJJJJJJJJJHHHEHHFFFFFEEECEEEDBDDDDDEDDDCDDDCDEDDE_Mismatch_0_Sense_+_Library_PoolC
GCTGCTAATACAGTTTAAATTGTAATCCGAGGGTTGCGAATCTCATGCTTTCACATTGTGTTTTCAACATTTTGGCATTTGCTGAATGTTTGTA
>Frequency_1_QualityScore_EFGHGFHJIJIHGHIIHHJGIIIIJJHHIHGGHGHIJIGGIGHIIIIJGDFFEHHEHHE8BDEFEDEACDC>>@CCDCCC<CCCDDDDCCCCDA_Mismatch_0_Sense_+_Library_PoolC
CAAGGATTTTGACTTTGTCAGCTGCTAATACAGTTTAAATTGTAATCCGAGGGTTGCGAATCTCATGCTTTCACATTGTGTTTTCAACATTTTG
>Frequency_1_QualityScore_FFHHHHHJJJJIJJJJJJJJJJJIIIIHIIIHIJJJJJJJJJJHIJJGIJJHHHFFFFEEEEDEDDDDCCDDDDDDDDDDDCCDDEEDDDDDDD_Mismatch_0_Sense_+_Library_PoolC
TTTTGACTTTGTCAGCTGCTAATACAGTTTAAATTGTAATCCGAGGGTTGCGAATCTCATGCTTTCACATTGTGTTTTCAACATTTTGGCATTT
>Frequency_1_QualityScore_FFHHHHHJJIHHIJHIJJJHIIHIJIJJJHIJJJJJJIJJJJJJIJJJJJGIIIIIJGIHEGDHIJIJJCGGIEFFDAEDDDB==BDDDEDDDE_Mismatch_0_Sense_+_Library_PoolC
TTCGAATAAGTTTTATGGGATGTTCAAGGATTTTGACTTTGTCAGCTGCTAATACAGTTTAAATTGTAATCCGAGGGTTGCGAATCTCATGCTT
>Frequency_1_QualityScore_FFHHHHHHIJJJJJIJJJJJIJJJJJIJJJJJJJIJJJJJJJJJJJGIJJGIIJHHFFFEEEEEDEEDDDDCDDDDCCCDDDDDDDDDEEDBDD_Mismatch_0_Sense_+_Library_PoolC
GGATTTTGACTTTGTCAGCTGCTAATACAGTTTAAATTGTAATCCGAGGGTTGCGAATCTCATGCTTTCACATTGTGTTTTCAACATTTTGGCA
>Frequency_1_QualityScore_FFHHHHHJJJJJJJIIJJIJIJJIIJJIJJJJJJJJJIIJIJIGIDGIJJFGIIIIHGEIIIJJJJIJJIGHJIIHHHHHFFFFEFFEEEDCED_Mismatch_0_Sense_+_Library_PoolC
GCATTTGCTGAATGTTTGTAATGTTTTAGCTATTTAGAATTAGAGTTTTGTTCTCAACAACCTACTGCCTACTGCCTTGTCATTTTCATAGTGT
>Frequency_1_QualityScore_BDFFHGHBHIIIGHCB?FEHGGFGHDGEHHG@FAEHC@HEEGCGIDGGIGEHIEHHEEDFFBEEEECACACCDEDDCDDDDDDDCADEEDBC@C_Mismatch_0_Sense_+_Library_PoolC
ATACAGTTTAAATTGTAATCCGAGGGTTGCGAATCTCATGCTTTCACATTGTGTTTTCAACATTTTGGCATTTGCTGAATGTTTGTAATGTTTT
>Frequency_1_QualityScore_FDFGHFHJJIIJIJGIGFHIIHIIIIA?FHGIGEGGIJGHJGGIIGIIHIFFFHHHFFEFEDCDECCCA@CCDDDD:@ACBDEDC53;CCCCDE_Mismatch_0_Sense_+_Library_PoolC
GTTTAAATTGTAATCCGAGGGTTGCGAATCTCATGCTTTCACATTGTGTTTTCAACATTTTGGCATTTGCTGAATGTTTGTAATGTTTTAGCTA
>Frequency_1_QualityScore_4AAFHBB>BED@=<FHC<AC@99?<?FHBCHI91??FF><?F<??**BBC@FB=<BBHAGC@;7@EACAAAECAEED?@?@>>@ACAA;@CDAC_Mismatch_1_Sense_+_Library_PoolC
TGGAATTCTTGGGCAATTGAAGTTCGAATAAGTTTTATGGGATGTGCAAGGATTTTGACTTTGTCAGCTGCTAATACAGTTTAAATTGTAATCC
>Frequency_1_QualityScore_FFHGGHHJJJGIEIGHIJJJJJJJIJGIJGJJJJJJJJJJJJHGHJFFHIHABHHHGGHHFFFFFFFEECEEEDCDDDDDDDDCEEDBDCCCDE_Mismatch_0_Sense_+_Library_PoolC
TTTGACTTTGTCAGCTGCTAATACAGTTTAAATTGTAATCCGAGGGTTGCGAATCTCATGCTTTCACATTGTGTTTTCAACATTTTGGCATTTG
>Frequency_1_QualityScore_FFHDHHHJJJJJJJIGIJJJIIGGIJIIJJJIJJJJJIIIJIJJJGHJJIIJJJHHHFFFFFFEEEEEECCCDDDDDDDDDCDCDDDDDDDCAC_Mismatch_0_Sense_+_Library_PoolC
CATGACCCTCTTCCGTCCCCTGTTTCAGTTATCTTCCGCATCTATCCTCCAGCGTCTCTCTTCAGTGTACCTCGCGCATGGTGAACCTGGAATT
>Frequency_1_QualityScore_DEHDDFHGIIIIJJJFHGGGIGHDHIHG?EGGHFGHHCFIECHIJIEGHIC<GADGHGI===CF@>CC=@CGHICAAEA=.;@>CC_Mismatch_0_Sense_+_Library_PoolC
TTTTCAACATTTTGGCATTTGCTGAATGTTTGTAATGTTTTAGCTATTTAGAATTAGAGTTTTGTTCTCAACAACCTACTGCCTAC
>Frequency_1_QualityScore_FFHHHHHJJJJJJIIJJJJJJJIJIHIJJJJJJJJJJJJJJJJJJJJJJJJJIJJJJJJJJJJJJJJJJJGIJJHHFFFD@BDDDD38?CDDED_Mismatch_0_Sense_+_Library_PoolC
AAGTTCGAATAAGTTTTATGGGATGTTCAAGGATTTTGACTTTGTCAGCTGCTAATACAGTTTAAATTGTAATCCGAGGGTTGCGAATCTCATG
>Frequency_1_QualityScore_FFHHHHHJJJJJJJJJJJIJJJJHJIJJJJJJJJJJJJHIJJHIJJJJJJJJJJJHHHHHHFFFFFFEEEEEEDDDDDDDFEDDDDDCCEDDDD_Mismatch_0_Sense_+_Library_PoolC
ACTTTGTCAGCTGCTAATACAGTTTAAATTGTAATCCGAGGGTTGCGAATCTCATGCTTTCACATTGTGTTTTCAACATTTTGGCATTTGCTGA
>Frequency_1_QualityScore_FFHHHHHJJJJJGIJJJJIJIJJJGHJJHIIIJJJJJIJJJJJJJJJHHHHFFFFFDCEDDEDBDDCDECCDDDDDDDCDEEEDDDDDDDDDDD_Mismatch_0_Sense_+_Library_PoolC
GTCTCTCTTCAGTGTACCTCGCGCATGGTGAACCTGGAATTCTTGGGCAATTGAAGTTCGAATAAGTTTTATGGGATGTTCAAGGATTTTGACT
>Frequency_1_QualityScore_FFHHHFHIJIIJJIGGIIJJIJJIJJIJJHIJJJJJJIJJIIJJIFHIJJII4AEHHGDFFFFFFEEEECCDDDDDDDFEDDDDDDDEDDDCCD_Mismatch_1_Sense_+_Library_PoolC
TTTGTCAGCTGCTAATACAGTTTAAATTGTAATCCGAGGGTTGCGAATCTCAGGCTTTCACATTGTGTTTTCAACATTTTGGCATTTGCTGAAT
>Frequency_1_QualityScore_FFFFHHHJJJIIIGIIJJJJI@DDDHHEGIIGIIJGIIJIIIJIJIEEHFFFFEEEDBBACDDDDDDBDCCDCB?BDBDDCCDDDEDDCCCDDD_Mismatch_2_Sense_+_Library_PoolC
GGTCTCCCAACCCTGCCTAATCTATTCCTTCTACGCTCCTCGCGCCAACAGCCACCAGGTTCAAACCATTTCGACCAAAATCTACTGCTTCTAC
>Frequency_1_QualityScore_FFHHHHHIJIIIJJJGIIJJIJJJJGHIJJJJJIJIJIJJJJIJIIIJJJGHIIJIHHHHFFF?DFEEEECEDDDCDEECCDACDDDDDDCCDD_Mismatch_0_Sense_+_Library_PoolC
TCTCTTCAGTGTACCTCGCGCATGGTGAACCTGGAATTCTTGGGCAATTGAAGTTCGAATAAGTTTTATGGGATGTTCAAGGATTTTGACTTTG
>Frequency_1_QualityScore_FFHHHHHJJJJJJJJHIIIJJJJJJJJJIGIFHIJJGGIIHIIJJJJIJIJFGGHIGBHHFFFFFFFED@C_Mismatch_0_Sense_+_Library_PoolC
AGGATTTTGACTTTGTCAGCTGCTAATACAGTTTAAATTGTAATCCGAGGGTTGCGAATCTCATGCTTTCA
>Frequency_1_QualityScore_FFFHHHHJJJJIJIIJJJJJJGIIJJJHIJJJJIJJJJJJJJJJJJJJJGHIIJJJJJIJJJJJJIJJHHDDFDC>@BDDDEDDDEDDDDDDDD_Mismatch_0_Sense_+_Library_PoolC
AGTTTTATGGGATGTTCAAGGATTTTGACTTTGTCAGCTGCTAATACAGTTTAAATTGTAATCCGAGGGTTGCGAATCTCATGCTTTCACATTG
>Frequency_1_QualityScore_FFHH?FHIJFGGIHIIIIGHIIJIIIIIJEHIIIJIIJIJJJJIIIIJGGFGHGIIGCCFHIGIJGIIICGHH_Mismatch_0_Sense_+_Library_PoolC
AGAGTTTTGTTCTCAACAACCTACTGCCTACTGCCTTGTCATTTTCATAGTGTTGCAAGAAGAATCTTGACCA
>Frequency_1_QualityScore_FFHHHHGJIJGGIJGJIGGJIIIGGHIIJGGGIGHIIIHEIJIJIIIJJIJJIGHGGGIIJIAHHJIFGHHH@HDFDFFFEEED@CCCB;?C@C_Mismatch_1_Sense_+_Library_PoolC
GCGAATCTCATGCTTTCACATTGTGTTTTCAACATTTTGGCATTTGCTGAATGTTTGTAATGTTTTAGCTATTTAGAATTAGATTTTTGTTCTC
>Frequency_1_QualityScore_FFGHHHHJJJJJJHHHIIJJJEFHGIGIJGGIIJFIIIGIIJJJJJIJIJJJGIJJJJJJJJHFFFFFFCDBDDDDD_Mismatch_0_Sense_+_Library_PoolC
CAACCTACTGCCTACTGCCTTGTCATTTTCATAGTGTTGCAAGAAGAATCTTGACCAAAAAAATAGCTGCGAATCCA
>Frequency_1_QualityScore_FFHHHHHJIIJJJJJGIJJHIGIJJJJJJJJJJJJJJJJJIJJJIJHJIIHHHHHHFFFFFEEDEEEDDCACDDCDDDDEEEDDEEDDDDDEDD_Mismatch_0_Sense_+_Library_PoolC
TTAAATTGTAATCCGAGGGTTGCGAATCTCATGCTTTCACATTGTGTTTTCAACATTTTGGCATTTGCTGAATGTTTGTAATGTTTTAGCTATT
>Frequency_1_QualityScore_FDHHHHHJJJIIJJJJJJJJJJJJJJGGHHIJJJJJJJJIJJJHIJIJHIIIJIJJIJIIJJJJJJJHHHHHHHFFFFFEEEEEEEEDEEDDEE_Mismatch_0_Sense_+_Library_PoolC
GTGAACCTGGAATTCTTGGGCAATTGAAGTTCGAATAAGTTTTATGGGATGTTCAAGGATTTTGACTTTGTCAGCTGCTAATACAGTTTAAATT
>Frequency_1_QualityScore_FFHFDDHGGIHIIICGEGGGIBHIIIGGGIGEHIHBFHGHGBCGHBDHGGIIIJHHHHFFFFFFCCECE@@@CA@CDDDEEDDDDDCDCCDCCC_Mismatch_0_Sense_+_Library_PoolC
TTGTAATCCGAGGGTTGCGAATCTCATGCTTTCACATTGTGTTTTCAACATTTTGGCATTTGCTGAATGTTTGTAATGTTTTAGCTATTTAGAA
>Frequency_1_QualityScore_DEHHGHGJJJJIJJFHIJJJIJJGIJJJJHIIJIIJJJJJIGHIHIHEEEEFBEFFFDEEEEDDDDDDD@CB_Mismatch_2_Sense_+_Library_PoolC
AACCTCGCGCATGGTGAACCTGGAATTCGTGGGCAATTGAAGTTCGAATAAGTTTTATGGGATGTTCAAGGA
>Frequency_1_QualityScore_FFHHHHHIJJJJJJJJJJIJIJJIIJJJJJJJJJHIIIIJJJJJJJJJJJHIJJHHJIJBHFFFFFEEDCEEEDDCCDDCDDDDDDDCDCDDEE_Mismatch_0_Sense_+_Library_PoolC
TCAAGGATTTTGACTTTGTCAGCTGCTAATACAGTTTAAATTGTAATCCGAGGGTTGCGAATCTCATGCTTTCACATTGTGTTTTCAACATTTT
>Frequency_1_QualityScore_DAFA?AFBGHB<EBI@?EAF93AF>HHIEGHD;;DB<?BFAD?B?DGG<D8BFB<><CECH==@=F;4C==CEEEEA>A>?DBCD_Mismatch_0_Sense_+_Library_PoolC
CTATTTAGAATTAGAGTTTTGTTCTCAACAACCTACTGCCTACTGCCTTGTCATTTTCATAGTGTTGCAAGAAGAATCTTGACCA
>Frequency_1_QualityScore_DDFFHBDGHIIIIIIEFHBHGIII9GHIIFGDGGGIIGGI@BFFEFGGIIIIFCEEEFHD@BDFCEEEEC@C=@AACDDCDDDDDDDCDDCDDD_Mismatch_0_Sense_+_Library_PoolC
GTACCTCGCGCATGGTGAACCTGGAATTCTTGGGCAATTGAAGTTCGAATAAGTTTTATGGGATGTTCAAGGATTTTGACTTTGTCAGCTGCTA
>Frequency_1_QualityScore_FFHHHHHJJJJGIJJFGIGJC0?DGHJJJJJJJJJJIHIJHHHIJJIH_Mismatch_0_Sense_+_Library_PoolC
ATTGTAATCCGAGGGTTGCGAATCTCATGCTTTCACATTGTGTTTTCA
>Frequency_1_QualityScore_FDHHFHHJJIGIHHIGGJJJIIJHAHFEHIIJJJJJJIJJJJIJJJJJJJIJIGIJIGIEEHGHHHFFEDFFFFDDDDD@BDBDDBDDD_Mismatch_1_Sense_+_Library_PoolC
AGTTCGAATAAGTTTTATGGGATGTTCAAGGATTTTGACTTTGTCAGCTGCTAATACAGTTTAAATTGTAATCCGAGGGTTGCGAATCA
>Frequency_1_QualityScore_FFHHDHFGIIIJIJIHGHHIHIGIIGIJIJJJFDEGDGIIJJIJJJIIIJDEHCHEFE?BDCCD?ABCDDCBDDDCCDCBCCBCDEA@ADDDDA_Mismatch_0_Sense_+_Library_PoolC
CCAGCGTCTCTCTTCAGTGTACCTCGCGCATGGTGAACCTGGAATTCTTGGGCAATTGAAGTTCGAATAAGTTTTATGGGATGTTCAAGGATTT
>Frequency_1_QualityScore_FDFHHHHGGGDEGDHAFGHIFHHIIGIIIGIIIIIHIIGBGIIHEIHIIEGGFFHGIDIII>F=CEGCGEHHHHFECEDDCCECC=BA?B?CDC_Mismatch_1_Sense_+_Library_PoolC
CATTTAGAATTAGAGTTTTGTTCTCAACAACCTACTGCCTACTGCCTTGTCATTTTCATAGTGTTGCAAGAAGAATCTTGACCAAAAAAATAGC
>Frequency_1_QualityScore_FFHHHHHJJIIJJJJJJJJJJHIJJJIJJJJJJJJJJJJJJJJIJJJJJIJJJJJJJHHFFFFFFDDDC@DEDDDCDCDDDCDDDDDCDDDCED_Mismatch_1_Sense_+_Library_PoolC
CTGCCTTTTCATTTTCATAGTGTTGCAAGAAGAATCTTGACCAAAAAAATAGCTGCGAATCCATTAAGTGTTAGGTGTTGCAAGAAGAATGTTG
>Frequency_1_QualityScore_FFGHHGHIIJHIIJIGIIHJJIJJIIJJJJJGJJJJJJJIJIHIJJIHJJGHGHIIIEIIIIHIGIIIIDGFFFFCEDDBDDDDDEDDDEDDCD_Mismatch_0_Sense_+_Library_PoolC
AATAAGTTTTATGGGATGTTCAAGGATTTTGACTTTGTCAGCTGCTAATACAGTTTAAATTGTAATCCGAGGGTTGCGAATCTCATGCTTTCAC
>Frequency_1_QualityScore_BDAFHDHHIGGIIEH>H<@EHEEGHIGG>FHIGCDBGGGGB>:BDC<BFGBGGIGHHH=CHGHGGFGHIHGCDB<A<<,6\;;=\3<@CCDCAC_Mismatch_1_Sense_+_Library_PoolC
TTTCGAATAAGTTTTATGGGATGTTCAAGGATTTTGACTTTGTCAGCTGCTAATACAGTTTAAATTGTAATCCGAGGGTTGCGAATCTCATGCT
>Frequency_1_QualityScore_FFGHHHHIIJJJIJJJJJJIIJJIJJIJJIHHIIIJJGIIIGHFHJJJGJIJJHHEHHDFFFFDEEEEDCDDDDDDDDDCDDDDCDDDDCBCEE_Mismatch_0_Sense_+_Library_PoolC
CATGGTGAACCTGGAATTCTTGGGCAATTGAAGTTCGAATAAGTTTTATGGGATGTTCAAGGATTTTGACTTTGTCAGCTGCTAATACAGTTTA
>Frequency_1_QualityScore_FFHHHHHJIJJJIJJJIJJJJJJJJJJJIIIJIIIGIJJIJGIIJJJJDHIJHIGJIIHHFFFFFFDEEEEEEDCCCCDCDDDDDDDDDDFDCD_Mismatch_0_Sense_+_Library_PoolC
AAGGATTTTGACTTTGTCAGCTGCTAATACAGTTTAAATTGTAATCCGAGGGTTGCGAATCTCATGCTTTCACATTGTGTTTTCAACATTTTGG
>Frequency_1_QualityScore_DFHHHHAGHIJJJJJIJJJJIIJJJJJJJIJJIJIIJJJJJJJJJJIIEHHIFHFDHGIJIJIIGIJIJHIEGFEFFFEDBDCDCDDCDDDDBD_Mismatch_0_Sense_+_Library_PoolC
TTAGAGTTTTGTTCTCAACAACCTACTGCCTACTGCCTTGTCATTTTCATAGTGTTGCAAGAAGAATCTTGACCAAAAAAATAGCTGCGAATCC
>Frequency_1_QualityScore_FFHHHHHJJJJJJJJJJJIIJJIJIJJJJJJJJJJJJJJJJIJHIHIJJIJJJJJJJJIJJJJJJJIHHHFDEDDDDDDB@BDDD_Mismatch_1_Sense_+_Library_PoolC
TGTTCTCAACAACCTACTGCCTACTGCCTTGTCATTTTCATAGTGTTGCAAGAAGAATCTTGACCAAAAAAATAGCTGCGAATCA
>Frequency_1_QualityScore_FFGHHHFIJJJJJJJJJJJJIIJJJIJJJJJIIIIJJIJCHJJIJJJIJJJIIJIJFHFFFFFFFEEEEEBBDDDDDDDDCCDDDEEDDDDDCD_Mismatch_0_Sense_+_Library_PoolC
CCTGTTCAAACCTCCCACATGACCCTCTTCCGTCCCCTGTTTCAGTTATCTTCCGCATCTATCCTCCAGCGTCTCTCTTCAGTGTACCTCGCGC
>Frequency_1_QualityScore_FDHHHHHJJJJJIJIIJJIHHIGGIJIJEGGJJJJJJJIIJJJJJJJIIJJHGHHHHGFFCEFFECEEDDDDDDDDCDDDCDDDDBCDDDDDBB_Mismatch_0_Sense_+_Library_PoolT
CTCTTCCGTCCCCTGTTTCAGTTATCTTCCGCATCTATCCTCCAGCGTCTCTCTTCAGTGTCTACCTCGCGCATGGTGAACCTGGAATTCGTGG
>Frequency_1_QualityScore_DDHF?AAFHIFIIIIIIIC<FCFHICGFFGBEGB)BGGIHIGHEHHEHCEGHIIEGGHC?AE>AHHFF?ABDDDDB>:>A>89AD?@CA>?C?B_Mismatch_0_Sense_+_Library_PoolC
CTCTTCCGTCCCCTGTTTCAGTTATCTTCCGCATCTATCCTCCAGCGTCTCTCTTCAGTGTCTACCTCGCGCATGGTGAACCTGGAATTCGTGG
>Frequency_1_QualityScore_FFHHGB>FHHIGIFIJJJIGIJIIGGEEHGGHGFEDHHCHDHIGGDGIIIJGHEGEHIGGIICGHIEGGEEHGGIFEHHCCEHFFFCECCEEDC_Mismatch_1_Sense_+_Library_PoolC
TACTGAATGTTTGTAATGTTTTAGCTATTTAGAATTAGAGTTTTGTTCTCAACAACCTACTGCCTTGTCATTTTCATAGTGTTGCAAGAAGAAT
>Frequency_1_QualityScore_FFHHHHHJJIJJJJIIIJJJJIJJIJJFGIJJJJJJJIJJJJJJHHHFFFFFFEEEEDEDDDDDDDDDCACCDDDDDDEEDDDDBCDCDBBDBB_Mismatch_1_Sense_+_Library_PoolC
ACGCTCCTCGCGCCAACAGCCACCAGGTTCAAACCATTTCGACCAAAATCTACTGCTTCTACCTCCTAAACCCTGTTCAAACCTGTCCGGCGTC
>Frequency_1_QualityScore_FFGHHGHIIEHADGGHEHIEHGGGGGGHIIIIIIIIIIIIIIIIIIHIHHHEHHEFFFFFDDBDBBC>@CBBBB??ACDCDC@@C???A?:>4>_Mismatch_1_Sense_+_Library_PoolC
CCCCTGTTTCAGTTATCTTCCGCATCTATCCTCCAGCGTCTCTCTTCAATGTCTACCTCGCGCAATTCGTGGGCAATTGAAGTTCGAATAAGTT
>Frequency_1_QualityScore_FFHHHHHJJJJJIIJJJJJHIJJJJIJJJJJJJJJJJJJJJJJJJJJIJJIHJJJJHHHHFHFFFFFEFEEEDDDDDDDDDDDDDDDDBDDDDD_Mismatch_0_Sense_+_Library_PoolC
GACCCTCTTCCGTCCCCTGTTTCAGTTATCTTCCGCATCTATCCTCCAGCGTCTCTCTTCAGTGTCTACCTCGCGCATGGTGAACCTGGAATTC
>Frequency_1_QualityScore_FFHHHHHJJJJJJJJJJJJJJJJJJJJJJJJJJJJJJJJHIJJIJJHHGIHHHHHFFFFFEEEEEEDDDABBABCDDDDDDDEEEDDDDEDDDE_Mismatch_0_Sense_+_Library_PoolC
AAGAATCTTGACCAAAAAAATAGCTGCGAATCCATTAAGTGTTAGGTGTTGCAAGAAGAATGTTGACCACAAAATGGCTGTGAATCCATTACTA
