# Supplementary material for: Differential Gene Expression Reveals Candidate Genes for Drought Stress Response in Abies alba (Pinaceae)
Source: PLoS One. 2015 Apr 29;10(4):e0124564. doi: 10.1371/journal.pone.0124564 (PMC4414588; doi:10.1371/journal.pone.0124564)
Supplement: S2 File — (GZ) [file pone.0124564.s002.gz › comp10469_c0_seq1.fa]

>comp10469_c0_seq1 len=744 path=[680:0-63 1146:64-743] : sp|Q9LZV8|ATL74_ARATH RING-H2 finger protein ATL74 OS=Arabidopsis thaliana GN=ATL74 PE=2 SV=1 e-value: 4e-11 blast score: 65.1
GGAAATGGTGCGACTGCTGCCCAACTGCAATCATGCATTCCACATGGAATGCATTGATAAATGGCTCTGCTCGCATTCTTCCTGCCCTATGTGTAGACATCGTCTGTATCTTCTTGACGGAAACCAGAAGCCCGAAGGCGCTCCAGTTGTTCAGGCTACTGAATCAAACAACGCGTTCAATGTAGTCATAGAGACCACGGATTCAACTCAAGCTATTCTGGAAACGTTAGAGAGAATTCCAGAAGAAGTGACGGAGGTTGCAAATTCCTCACGGTTGCCTCGGTCGTCCGTTGCATGAGTTATTCATAAAATATAAAAGTTTTTCATGAATTCTCTGAAGCAAATCAGATATATGAAATCCTACTTTCTCAATCTACAGCCAATGTGTAGAGCTGTCTTTCCAACTGGAAGATGGTTTTCGTTTTGGTTTTATATTGTATATAATGTTGTTAATCGGAGCAATGAATTTTAATATGATAAGTAGTTATTTTAGTGAAATTCCCCTGAGGGCACTCGTGGTTTTGTAGCAGGCCAGTGTTGGATCAGTTAACAGGCCAGTGTTGGCTGTGACACCATATTAAATAGTAGGAGAGTAAAGATAGTTTCCACACATTAACATTGATTATATGATGGATTCAAAATATAGATATTCATACATCAATATTTTTATCACTGTTATCTTACCATTAATTTTTTTGTCATTGCTATCTTGTCACATTATCTTATCTTTAATTTTTTTTTGTC

>Frequency_3_QualityScore_FFHHHHHJJJJHIHIIJJJJJJIJJJIIJJJJJJIIIHIJJGHIJJJGHIIJJHIJJJJIIJJHHHGGFHHHGHGFFEFFEDCDDDCDDDDDEE_Mismatch_0_Sense_+_Library_PoolT
TACAGCCAATGTGTAGAGCTGTCTTTCCAACTGGAAGATGGTTTTCGTTTTGGTTTTATATTGTATATAATGTTGTTAATCGGAGCAATGAATT
>Frequency_4_QualityScore_FFHGGGHIHIJFHHIHIIIIIHIIIIIIIIIJIIGIIIIIIGIHIIIHIIJHIHIIIGGGIIIGHHIGGHGHGEFFFEEEEDDBCCDDDDDDEE_Mismatch_0_Sense_+_Library_PoolC
TACAGCCAATGTGTAGAGCTGTCTTTCCAACTGGAAGATGGTTTTCGTTTTGGTTTTATATTGTATATAATGTTGTTAATCGGAGCAATGAATT
>Frequency_1_QualityScore_FFFHHHHIIJIIIIJIGIFHJJJIJJJJJJJJIJGHIJIIIJJDIHIIIHHJJHHHCFIIJHIGIIIHHHFF@CFFDDECEDDDD@CCDDB@BD_Mismatch_0_Sense_+_Library_PoolT
GAATTTTAATATGATAAGTAGTTATTTTAGTGAAATTCCCCTGAGGGCACTCGTGGTTTTGTAGCAGGCCAGTGTTGGATCAGTTAACAGGCCA
>Frequency_2_QualityScore_EEHHHHHIJJGIIDIIJIEHHEIGIIJJIIIIHIHIJGIIIIIEHGHIIGGIIGGGEGGIHHIIIIHGECEECEEEDDEEECDEEDDDDCD=AD_Mismatch_0_Sense_+_Library_PoolC
GAATTTTAATATGATAAGTAGTTATTTTAGTGAAATTCCCCTGAGGGCACTCGTGGTTTTGTAGCAGGCCAGTGTTGGATCAGTTAACAGGCCA
>Frequency_1_QualityScore_FFHHHHHJJJJJJIJJJJJJIIJJJJIJJJJJHJJJJJJJJJIJIHIIHIJIIJIJJJJJJJFHFFFFFEEEEEEEDDEDEEEEDDEEDDEDED_Mismatch_0_Sense_+_Library_PoolT
TCTTTCCAACTGGAAGATGGTTTTCGTTTTGGTTTTATATTGTATATAATGTTGTTAATCGGAGCAATGAATTTTAATATGATAAGTAGTTATT
>Frequency_1_QualityScore_FFHGHFDEGFGHHGGHHIGGEIIE@FBGIGIJGIJGHIJIGIEIGHC>ACEEEF;@@D;>BDDDDDCCE@ACCCDDDDDDEDEDCCCCCCDDDC_Mismatch_1_Sense_+_Library_PoolT
GCGCTCCAGTTGTTCAGGCTACTGAATCAAACAACGCGTTCAATGTAGTCATAGAGACCACGGATTCAACTCAAGCTATTCTGGAAACTTTAGA
>Frequency_1_QualityScore_FFGHBHFJGGIIJIHJIJJJEHIJJJJJJJFGIIIJJJJIGGHHIJJJGIAGIJGIGDDGHIGHEHFFHBBDEFDDEDEEDCEECCCCC_Mismatch_0_Sense_+_Library_PoolT
GAAGATGGTTTTCGTTTTGGTTTTATATTGTATATAATGTTGTTAATCGGAGCAATGAATTTTAATATGATAAGTAGTTATTTTAGTGA
>Frequency_1_QualityScore_FFHHHGHJGIJJJJHIJJJJHIJJHIHIJJIJJJJJJJJIJJIJJJIJIJIJJJJJJJJHHHHHHHFFFFFFFEEEEDEEEDEEEDCDD_Mismatch_0_Sense_+_Library_PoolC
GAAGATGGTTTTCGTTTTGGTTTTATATTGTATATAATGTTGTTAATCGGAGCAATGAATTTTAATATGATAAGTAGTTATTTTAGTGA
>Frequency_1_QualityScore_FFHFHHFIJJJJJJJJJJJJJJJJJJJJJJJJGIIFHGFBEEDEEECDADDEDEFDDDDDEDEEEDCD>ACDDDDEDDDEECDDDDD@CCDDCD_Mismatch_0_Sense_+_Library_PoolT
CGGAGGTTGCAAATTCCTCACGGTTGCCTCGGTCGTCCGTTGCATGAGTTATTCATAAAATATAAAAGTTTTTCATGAATTCTCTGAAGCAAAT
>Frequency_4_QualityScore_EEFCGE>EGGGGGHGEBAGGHGEFFGFAFGEE9DGEGGGBBE?DEFEC>ACDDDEACCCCCCCEEECC<>@BBCCCCCCC??@BABBA@@ACBA_Mismatch_0_Sense_+_Library_PoolC
CGGAGGTTGCAAATTCCTCACGGTTGCCTCGGTCGTCCGTTGCATGAGTTATTCATAAAATATAAAAGTTTTTCATGAATTCTCTGAAGCAAAT
>Frequency_1_QualityScore_DDHHHHFIIJIIJFHIIJJGGHIGGGHIEGHBHIHDDFFIIGHIIGIIIJJIIJJ7AGIHHHHHFFEDDFFEDEEEECCCDDFDDDDEEECDDE_Mismatch_0_Sense_+_Library_PoolT
AACTGGAAGATGGTTTTCGTTTTGGTTTTATATTGTATATAATGTTGTTAATCGGAGCAATGAATTTTAATATGATAAGTAGTTATTTTAGTGA
>Frequency_2_QualityScore_AEGHEECCG>GGI@GGGH@GHIGHI?EGHEEBGGICDGGGBDEEECGBCAFHGEB?=?DGEECEGEGGEBAACBACCCCACCACCECEDCCCCA_Mismatch_0_Sense_+_Library_PoolC
AACTGGAAGATGGTTTTCGTTTTGGTTTTATATTGTATATAATGTTGTTAATCGGAGCAATGAATTTTAATATGATAAGTAGTTATTTTAGTGA
>Frequency_1_QualityScore_DAFHD>C4C4AA<FEHIIFC9AFCED7:8C;C@4C<:BB?D99BGGIH<@8BDBD<DHEEGGHIG_Mismatch_0_Sense_+_Library_PoolT
ATATTGTATATAATGTTGTTAATCGGAGCAATGAATTTTAATATGATAAGTAGTTATTTTAGTGA
>Frequency_1_QualityScore_FFHHHHCGGIJJJJIJJJJIIJJJJJJJJIJJIJJHIIJJIJJJJJIJJIHHIGIHJIIIIJFGI_Mismatch_0_Sense_+_Library_PoolC
ATATTGTATATAATGTTGTTAATCGGAGCAATGAATTTTAATATGATAAGTAGTTATTTTAGTGA
>Frequency_1_QualityScore_FFHHHHDHIIGIJJIJJJIJIIHIIIIIJIIJJGIIGJJJGHIJJIFHIIJIFHIIIIJIJJJJJIJGHCEEFFDFFFFFCD?BDDDDDDCEED_Mismatch_0_Sense_+_Library_PoolT
ACAGCCAATGTGTAGAGCTGTCTTTCCAACTGGAAGATGGTTTTCGTTTTGGTTTTATATTGTATATAATGTTGTTAATCGGAGCAATGAATTT
>Frequency_4_QualityScore_EEGGEEFGHDFGHEFEGCGBCFGHFGGGHIHHFFDEEEGF@EGHHEGGGHGEDFHHEGGHHIGGGGGFGBE=AACDEDDDCC?BCA@ACAACDC_Mismatch_0_Sense_+_Library_PoolC
ACAGCCAATGTGTAGAGCTGTCTTTCCAACTGGAAGATGGTTTTCGTTTTGGTTTTATATTGTATATAATGTTGTTAATCGGAGCAATGAATTT
>Frequency_1_QualityScore_FFGHHHHJJJJJJJIJJJJJJJJJJJJJJJJJJJJJJIIJJJJJJJJJJJJIIHIJIJJJIIJJJJJJJIHIJJGGHFGHH@DFFFDDEDDDDD_Mismatch_0_Sense_+_Library_PoolT
CTGAAGCAAATCAGATATATGAAATCCTACTTTCTCAATCTACAGCCAATGTGTAGAGCTGTCTTTCCAACTGGAAGATGGTTTTCGTTTTGGT
>Frequency_2_QualityScore_FFHHHHGJJJJJIJJJJIJJJJJIIJJIJJJJJJJJJIJJJIJIJJJIIIIIIGGIHIIIIIIJJJJJIIGHIIIHHGGFGBEFEEDCEDDDCC_Mismatch_0_Sense_+_Library_PoolC
CTGAAGCAAATCAGATATATGAAATCCTACTTTCTCAATCTACAGCCAATGTGTAGAGCTGTCTTTCCAACTGGAAGATGGTTTTCGTTTTGGT
>Frequency_1_QualityScore_FFHHFHHJGIIIIGGJJHJJGIIGJJJJHGIIJJJJJIIJIJIIIJIIEIJJIIIFGIIJJIJJJIJGJEGHGIIHHH_Mismatch_0_Sense_+_Library_PoolT
TTATATTGTATATAATGTTGTTAATCGGAGCAATGAATTTTAATATGATAAGTAGTTATTTTAGTGAAATTCCCCTGA
>Frequency_1_QualityScore_FFHHHHHJJJJJJJJJJJJJJJJJJJJJIJJJJJJJJJJJJJJJIJJJJJJJJJJJJIFIIGIHIIHHHHHHFFFFFFFEEEEECCCACDD>CD_Mismatch_0_Sense_+_Library_PoolT
CATGAATTCTCTGAAGCAAATCAGATATATGAAATCCTACTTTCTCAATCTACAGCCAATGTGTAGAGCTGTCTTTCCAACTGGAAGATGGTTT
>Frequency_5_QualityScore_FFHHHHHJJJJJJJJJJJJJJJJJJJJJJJJJJJJJJJJJJJJIJJJIJIJJIJIJJIIIJGIHIGIJJIIIHIIHHHGGHGFEEDCDDEE?CC_Mismatch_0_Sense_+_Library_PoolC
CATGAATTCTCTGAAGCAAATCAGATATATGAAATCCTACTTTCTCAATCTACAGCCAATGTGTAGAGCTGTCTTTCCAACTGGAAGATGGTTT
>Frequency_1_QualityScore_FFHHHHHJJJJJJJJIJJIIJJJHHJJJJGHJJJJGGIJJJJJJJIIJIIIIIJGJIIIIJJJJJIGHFFFFFEDEEEEEEEFEEEEDDDDDDE_Mismatch_0_Sense_+_Library_PoolT
CTGTCTTTCCAACTGGAAGATGGTTTTCGTTTTGGTTTTATATTGTATATAATGTTGTTAATCGGAGCAATGAATTTTAATATGATAAGTAGTT
>Frequency_1_QualityScore_FFHHHHHJJJJJJJJJHIJIJJJHIJJJJIJJJJJHIJJJJIJJJIIGIIHHIJIIJJJIJJJJJFHFFDFFEDEEEEEDDDDEDDDDDDDDDE_Mismatch_0_Sense_+_Library_PoolC
CTGTCTTTCCAACTGGAAGATGGTTTTCGTTTTGGTTTTATATTGTATATAATGTTGTTAATCGGAGCAATGAATTTTAATATGATAAGTAGTT
>Frequency_1_QualityScore_FDBFFFACBCEBEGG9IH<FGCAHIGEGEAGGD<FHHIGG<BBFHHEGDG>BD*BDCG=CGE9).@_Mismatch_0_Sense_+_Library_PoolT
TATATTGTATATAATGTTGTTAATCGGAGCAATGAATTTTAATATGATAAGTAGTTATTTTAGTGA
>Frequency_1_QualityScore_FFHHHHHJJJJJJJJJJJJJJJIIIJIJJJJJHIIJCIIIJJHIIJJJJJIJJJJGIHHJIJFHGJIHEEHFFFACEDDDEEEEDEEEDFDDDC_Mismatch_0_Sense_+_Library_PoolT
TGAAATCCTACTTTCTCAATCTACAGCCAATGTGTAGAGCTGTCTTTCCAACTGGAAGATGGTTTTCGTTTTGGTTTTATATTGTATATAATGT
>Frequency_3_QualityScore_EEGHHHHJIIIIIIIJIIHHIIIGIHIJIHIIHHIJIIJIJIGIIIIIFGFIIGHFFGFHIIEGHGHGAADGHFFFEEEDCDEDDDDCCCCDDD_Mismatch_0_Sense_+_Library_PoolC
TGAAATCCTACTTTCTCAATCTACAGCCAATGTGTAGAGCTGTCTTTCCAACTGGAAGATGGTTTTCGTTTTGGTTTTATATTGTATATAATGT
>Frequency_1_QualityScore_FFHHHHHJJJJJJIJJJJJJJHGJJJJJJJJJJJJJJJJJJJJJJJJJJJJJJJGJJJIJJIJJJJJJJGHIJIJJJJIJJHHHHFFDFCEFCE_Mismatch_0_Sense_+_Library_PoolT
GTTATTCATAAAATATAAAAGTTTTTCATGAATTCTCTGAAGCAAATCAGATATATGAAATCCTACTTTCTCAATCTACAGCCAATGTGTAGAG
>Frequency_4_QualityScore_FEHHHHHJJJJJJJIJJJIIJGIJJIJJJJJIJIJIJJJIHIIJIIIJIJIIIJJJJIIIJIIIIIIIJGGIIGIIHGGGGGGGFEECEEEDBD_Mismatch_0_Sense_+_Library_PoolC
GTTATTCATAAAATATAAAAGTTTTTCATGAATTCTCTGAAGCAAATCAGATATATGAAATCCTACTTTCTCAATCTACAGCCAATGTGTAGAG
>Frequency_1_QualityScore_FFHHHHHJJJJJJJJIJHEHGGGICGIGIJHIGIJJHIJIIIJJIJJIJJJIIIJHHHHHFFFFFDDDDBDDDDDEEDDEDCDFEEEEDDCCDD_Mismatch_0_Sense_+_Library_PoolT
GCTGTCTTTCCAACTGGAAGATGGTTTTCGTTTTGGTTTTATATTGTATATAATGTTGTTAATCGGAGCAATGAATTTTAATATGATAAGTAGT
>Frequency_1_QualityScore_DDHFHHHI<EBB<EHIEGBCBFGIBEGFD@HGGGEE;DHGI4BGFCFHG4)/8BCCHHGGIIC_Mismatch_0_Sense_+_Library_PoolT
GATAGTTTCCACACATTAACATTGATTATATGATGGATTCAAAATATAGATATTCATACATCA
>Frequency_1_QualityScore_FFHHHHHJJFGIJJJJJJJJJIIJJHGIIJJJJJJGIIIJIJIJJIJJIJIJJJJFGIIJJIJJJJJHHHHFFFFFFFFEEDCEFE>CCCBDDE_Mismatch_0_Sense_+_Library_PoolT
CTACTTTCTCAATCTACAGCCAATGTGTAGAGCTGTCTTTCCAACTGGAAGATGGTTTTCGTTTTGGTTTTATATTGTATATAATGTTGTTAAT
>Frequency_4_QualityScore_FFHHHGHJJJIIJJJJJIIIJIIIIEHHIJFIIJJIJJJJJIIIIJJHEGHHIIIEHIIIJGIIIIIGGEEEEEFFFEEEECDEEECDCCCCEE_Mismatch_0_Sense_+_Library_PoolC
CTACTTTCTCAATCTACAGCCAATGTGTAGAGCTGTCTTTCCAACTGGAAGATGGTTTTCGTTTTGGTTTTATATTGTATATAATGTTGTTAAT
>Frequency_1_QualityScore_FFHHGHHJJIEIGGJIIIEHHJJEGHFGGGCHIJIIJGIIIFIIIGEBHGIJJJIJFIGHHHFC@7@BDBBDDBBB:BBDDCCC>ACCCDDDDC_Mismatch_0_Sense_+_Library_PoolT
TCTGCTCGCATTCTTCCTGCCCTATGTGTAGACATCGTCTGTATCTTCTTGACGGAAACCAGAAGCCCGAAGGCGCTCCAGTTGTTCAGGCTAC
>Frequency_1_QualityScore_FFHHHHHJJJIJJJHIJJJJIIJJJJHIJJJJJJJJIJIIJIHIJIIHHHGIJJJJIIJIHHHGHHHFFFFFFEEEEEEEEFDCEDEDEEEDCD_Mismatch_0_Sense_+_Library_PoolT
CAACTGGAAGATGGTTTTCGTTTTGGTTTTATATTGTATATAATGTTGTTAATCGGAGCAATGAATTTTAATATGATAAGTAGTTATTTTAGTG
>Frequency_1_QualityScore_DDDDDDD3?EE>B@3AFEEAFE@EAD?DDDEEIEEDB<DCEIBDD@>DDDAEICDD@DDIIDC?CDDDDB@A@BDA@>AABDB>>ADAAAD?:5_Mismatch_0_Sense_+_Library_PoolC
CAACTGGAAGATGGTTTTCGTTTTGGTTTTATATTGTATATAATGTTGTTAATCGGAGCAATGAATTTTAATATGATAAGTAGTTATTTTAGTG
>Frequency_1_QualityScore_FFHHHHHJJJJJJJJJJHJJJJIJJJJJJJJJJJJJIJJJJJJJJJJJJJIJJIJIJJJJJJJIJIJJJJHIJJJJJIJHHHGEFDFFDFFEEE_Mismatch_0_Sense_+_Library_PoolT
TTCATAAAATATAAAAGTTTTTCATGAATTCTCTGAAGCAAATCAGATATATGAAATCCTACTTTCTCAATCTACAGCCAATGTGTAGAGCTGT
>Frequency_1_QualityScore_FFHDHHHJIJJJJJIJJJJJJJJJIJIIJIJIJIFHIIIJJHGHHIIJIGIIIHGHHFEADDEDDDDDDDDCCCCDEEDD@CCCD?CDBDCCDD_Mismatch_0_Sense_+_Library_PoolT
TCCAGTTGTTCAGGCTACTGAATCAAACAACGCGTTCAATGTAGTCATAGAGACCACGGATTCAACTCAAGCTATTCTGGAAACGTTAGAGAGA
>Frequency_1_QualityScore_FFHHGHHJJJJIJJJJGJJJJIHHIJJJJJJJJJJJIJHHIJJIJJJGJJJIJJJHHHHHHFFFFDDEDCCDDDDDDDDDBDDDDDDDDDEDDD_Mismatch_1_Sense_+_Library_PoolT
AGCTATTCTGGAAACGTTAGAGAGAATTCCAGAAGAAGTGACGGAGGTTGCAAATTCCTCACGGTTGCCTCGGTCGTCCGTTGCCTGAGTTATT
>Frequency_1_QualityScore_FFHHHHHJJJJJJJJJJJIIJJIHIJJIJJJJJJJGJHJIJJIJJJJJJJJHIJJJJJHHHGFFFDDDD?BDDBDDDCDDDDCDCDDDDDDDDD_Mismatch_1_Sense_+_Library_PoolT
TTCGCATTCTTCCTGCCCTATGTGTAGACATCGTCTGTATCTTCTTGACGGAAACCAGAAGCCCGAAGGCGCTCCAGTTGTTCAGGCTACTGAA
>Frequency_1_QualityScore_FFHHHHHJJHIIJJJIJJJJJJIIJJJJJJJJJJJJJJIJJJJJJIJIJJJJJJJJJJJJJIHJJJJIIHIHHHIDHHHHGGHHFFFFFFEEED_Mismatch_0_Sense_+_Library_PoolT
ATATAAAAGTTTTTCATGAATTCTCTGAAGCAAATCAGATATATGAAATCCTACTTTCTCAATCTACAGCCAATGTGTAGAGCTGTCTTTCCAA
>Frequency_2_QualityScore_FFGHGHHJJGIJJJJJJJJJJJIJGIIIIJJJJJJJIJJJJJJJJIJIJIJJJJIJJJIJIHIIJJIHIFHHHIHFIGHFGGGHFFFFFFEEED_Mismatch_0_Sense_+_Library_PoolC
ATATAAAAGTTTTTCATGAATTCTCTGAAGCAAATCAGATATATGAAATCCTACTTTCTCAATCTACAGCCAATGTGTAGAGCTGTCTTTCCAA
>Frequency_1_QualityScore_FFHHHHHJJJJJJJJJJJJJJIJJJJJJJGJIJJJJJIJIIJJJJJJIIJJJGGIJJJIGJJJJIJHHHHHHGFEFFFFEEEEEECDDCCCDBC_Mismatch_0_Sense_+_Library_PoolT
TTTTTCATGAATTCTCTGAAGCAAATCAGATATATGAAATCCTACTTTCTCAATCTACAGCCAATGTGTAGAGCTGTCTTTCCAACTGGAAGAT
>Frequency_1_QualityScore_FFHHHFHIDEEGI<HHGGGII3?FHIG@FEHDHIFGADHID?FHIIIIIAFHIGIGIIIIIIIIIGGHECEECHEFDFFFFFDECECCECACBA_Mismatch_0_Sense_+_Library_PoolC
TTTTTCATGAATTCTCTGAAGCAAATCAGATATATGAAATCCTACTTTCTCAATCTACAGCCAATGTGTAGAGCTGTCTTTCCAACTGGAAGAT
>Frequency_1_QualityScore_FFHHHFHIIJJJJJIJJJEHIJHIJIJJJJJHIJIIIHCHHFFFFDEAECEEEEEEDCDDDEEEEDDCDACDCDDDDCEEDDDDDCDDDDDDDD_Mismatch_1_Sense_+_Library_PoolT
GGAGGTTGCAAATTCCTCACGGTTGCCTCGGTCGTCCGTTGCCTGAGTTATTCATAAAATATAAAAGTTTTTCATGAATTCTCTGAAGCAAATC
>Frequency_1_QualityScore_FFHHHHHJJJJJIJJIIJJHIJJJJJIIBGHJJJJJJJJJJJIJHHHHAEFFFFFFEEEEEEEDDDDDDCDDDDDDDDDDEEEEEEDDDDDDDD_Mismatch_0_Sense_+_Library_PoolT
CGGTTGCCTCGGTCGTCCGTTGCATGAGTTATTCATAAAATATAAAAGTTTTTCATGAATTCTCTGAAGCAAATCAGATATATGAAATCCTACT
>Frequency_1_QualityScore_FFGHGHHIJJIIJJJGIJJJJGIJJJJJJJJJJJJJJJJJIIGHDHHHIJIIJJJIIJJIJGIJJJIGIEGHGGAEEEHFDFDDEDBDDDCCAD_Mismatch_0_Sense_+_Library_PoolT
AAATCAGATATATGAAATCCTACTTTCTCAATCTACAGCCAATGTGTAGAGCTGTCTTTCCAACTGGAAGATGGTTTTCGTTTTGGTTTTATAT
>Frequency_2_QualityScore_FFHHHGHJJJIIJJIJIJJIJJIJJJJJJIJJJIJJJJJJJIIJIIIIJJJJJJIIIJJIIIJIIJJEHAGIGHFGGF@CCEDDDDCDDDCDCD_Mismatch_0_Sense_+_Library_PoolC
AAATCAGATATATGAAATCCTACTTTCTCAATCTACAGCCAATGTGTAGAGCTGTCTTTCCAACTGGAAGATGGTTTTCGTTTTGGTTTTATAT
>Frequency_1_QualityScore_FDHHFHHJIJJJJJJIJIGIEIIIGBDGFGHGIIJJJJJHGGIIJJEHIC_Mismatch_1_Sense_+_Library_PoolT
TCGGTCGTCCGTTGCCTGAGTTATTCATAAAATATAAAAGTTTTTCATGA
>Frequency_1_QualityScore_FFHHHHHJJJJJJJJJJJJJJIJJJJIJIHIJGIIJJJJJJJIJJHHHHHHFFFFDDDDDDDEEDCDDCCDDDDDDDDDDDDDBDDDDDCDDDD_Mismatch_0_Sense_+_Library_PoolT
CGGAAACCAGAAGCCCGAAGGCGCTCCAGTTGTTCAGGCTACTGAATCAAACAACGCGTTCAATGTAGTCATAGAGACCACGGATTCAACTCAA
>Frequency_1_QualityScore_DEFHFHDGGHJJJJGHIGIJHGCHIIIGIIGIGIJIIGIIIGJJIIJIIGHJJJIIIIGGIIGIIIGHIHFGGIGIGIGJHHHHDDFFBDCCCD_Mismatch_0_Sense_+_Library_PoolT
AGTTATTCATAAAATATAAAAGTTTTTCATGAATTCTCTGAAGCAAATCAGATATATGAAATCCTACTTTCTCAATCTACAGCCAATGTGTAGA
>Frequency_3_QualityScore_EFGGHHHJIJIJIJIIIIIIJIHIIJJIHIIJHIIJJIHHGIIJJIIJIGHIIJJIIIJIIIIIJHJIIHHIJIHHGHGGFEFFECBD@CACCD_Mismatch_0_Sense_+_Library_PoolC
AGTTATTCATAAAATATAAAAGTTTTTCATGAATTCTCTGAAGCAAATCAGATATATGAAATCCTACTTTCTCAATCTACAGCCAATGTGTAGA
>Frequency_1_QualityScore_FFHFHHFHIIJJJJJJIJJJJJJFGIJJJJJJGIJIJJJGIHHHHHFFDDFFEEEEEEEDEDEEEDDDCCDDDDDEDDDEEDEDDDCCDDDDDD_Mismatch_1_Sense_+_Library_PoolT
CGGAGGTTGCAAATTCCTCACGGTTGCCTCGGTCGTCCGTTGCCTGAGTTATTCATAAAATATAAAAGTTTTTCATGAATTCTCTGAAGCAAAT
>Frequency_1_QualityScore_FFHFHHDGIJJJJJJIJGJIJIJIIIJJJJGHHIJGIJJ@EHJJHHHHADFFFFFFDEEEEEEEEECDAADDDDDEDDCEEDEDDDACCDDCDD_Mismatch_1_Sense_+_Library_PoolC
CGGAGGTTGCAAATTCCTCACGGTTGCCTCGGTCGTCCGTTGCCTGAGTTATTCATAAAATATAAAAGTTTTTCATGAATTCTCTGAAGCAAAT
>Frequency_1_QualityScore_FFGHBDHJIIIIGJJIHIGIIIJJJIIIJJJJDBHGGGGEHIJEHGIAGGICGIDCEEHCDDEEECD?CCC>CDCDCC9CCCCCC@B<<@88?A_Mismatch_0_Sense_+_Library_PoolT
ACAACGCGTTCAATGTAGTCATAGAGACCACGGATTCAACTCAAGCTATTCTGGAAACGTTAGAGAGAATTCCAGAAGAAGTGACGGAGGTTGC
>Frequency_1_QualityScore_FDFHHFFIJIIEEGFGHEHIGHIIGJIGIJIJGBDHCHIFIHIJGIIGEHGHGGGFGDHGID>GEHFDFDFCEEEC@@CACCDDEDDDDCCDCD_Mismatch_0_Sense_+_Library_PoolT
GTCTTTCCAACTGGAAGATGGTTTTCGTTTTGGTTTTATATTGTATATAATGTTGTTAATCGGAGCAATGAATTTTAATATGATAAGTAGTTAT
>Frequency_2_QualityScore_FEGHHHGIGIIIIIEGGGIIICGIIGICIIIIIDGHIIIIIIIEHIGIECEGHIIIIIFGIIIEGGGEECEEEEEDCCCEDEECDDDDECDDBE_Mismatch_0_Sense_+_Library_PoolC
GTCTTTCCAACTGGAAGATGGTTTTCGTTTTGGTTTTATATTGTATATAATGTTGTTAATCGGAGCAATGAATTTTAATATGATAAGTAGTTAT
>Frequency_1_QualityScore_FFFHFHHJJJJJIJIJJIGGIIIIJJIJGHHGJG?GHGHIGGIGFGGIIJIJIIIIEHIEHIJJIHGFFEFFEEEECEDCDFEEDECDDDDDEC_Mismatch_0_Sense_+_Library_PoolT
TGTCTTTCCAACTGGAAGATGGTTTTCGTTTTGGTTTTATATTGTATATAATGTTGTTAATCGGAGCAATGAATTTTAATATGATAAGTAGTTA
>Frequency_4_QualityScore_?CFCEGGGEGIHGHGHHGGDGEAEGGFGCFGGGFDFFGIGGEEFCGGIGGGHGDGEBEEEFEEEECCBDBDDAABBBCCCEEDCBCCC<@CA??_Mismatch_0_Sense_+_Library_PoolC
TGTCTTTCCAACTGGAAGATGGTTTTCGTTTTGGTTTTATATTGTATATAATGTTGTTAATCGGAGCAATGAATTTTAATATGATAAGTAGTTA
>Frequency_1_QualityScore_FFHHHHHJJJJGIJJIJIIJJHIIIJJIJIHIJIJJJJJIJJIJJJJJJJIJJJJJJJIJJJJIJGHIECHFHHHFFDFF_Mismatch_0_Sense_+_Library_PoolT
TTTCGTTTTGGTTTTATATTGTATATAATGTTGTTAATCGGAGCAATGAATTTTAATATGATAAGTAGTTATTTTAGTGA
>Frequency_8_QualityScore_BDFGGGGHHHIIIGDHIIGHHIIHGHHIIIIHHHGHIHIIIIIIIHIIIHHHIHHGGIIEGEFFFGGHHGFGFGGGEEFFEDCBCBCCC;@ABC_Mismatch_0_Sense_+_Library_PoolC
TGAATTCTCTGAAGCAAATCAGATATATGAAATCCTACTTTCTCAATCTACAGCCAATGTGTAGAGCTGTCTTTCCAACTGGAAGATGGTTTTC
>Frequency_7_QualityScore_FFHHGGHIIIJJIIIIJIIIIIJJJIIJJJIIJJIJJJIHIJIIJIJIJJJJIFHFHIGIJIIHIHIHJHHHHIHFGFFEEFFBCDDDC@CBCC_Mismatch_0_Sense_+_Library_PoolC
CTCTGAAGCAAATCAGATATATGAAATCCTACTTTCTCAATCTACAGCCAATGTGTAGAGCTGTCTTTCCAACTGGAAGATGGTTTTCGTTTTG
>Frequency_6_QualityScore_FFGHFGGHHHFHFIIIIIIIIIGIIIIIIIIGIIIIHGIIIHHHIEGFGHFIGHHHHGIEEEBEEGGGDBBEFFD@DECDCACBCCCABCCDDD_Mismatch_0_Sense_+_Library_PoolC
CAAATCAGATATATGAAATCCTACTTTCTCAATCTACAGCCAATGTGTAGAGCTGTCTTTCCAACTGGAAGATGGTTTTCGTTTTGGTTTTATA
>Frequency_5_QualityScore_EFHHGGGGHIJIIIHIIIJIIHHHHHIBFHIIIEGIIHIGHHIIIHHIHHHHHIGGGHFFFFGGHHHFGCCCACDEDDEEDDDDCDDEDCCCDC_Mismatch_0_Sense_+_Library_PoolC
AGAGCTGTCTTTCCAACTGGAAGATGGTTTTCGTTTTGGTTTTATATTGTATATAATGTTGTTAATCGGAGCAATGAATTTTAATATGATAAGT
>Frequency_5_QualityScore_FFHGGHHIHIIIIIHHIFIJIIIHIJIIIIIIIHIIIJDGHIGHGIIIGHIIHGIIJJJIIIIIJJEHHHIIHIIFHHHGGGGGFEEEEACAEC_Mismatch_0_Sense_+_Library_PoolC
GAGTTATTCATAAAATATAAAAGTTTTTCATGAATTCTCTGAAGCAAATCAGATATATGAAATCCTACTTTCTCAATCTACAGCCAATGTGTAG
>Frequency_5_QualityScore_FFHHHHHHIJJJJIFHGIIIIIJJIIJJJIIIJIIJJGHIHIJJDGHIJJGIJIJIFGIIHIGHHHGGGEEFGGFEEEEEEEEECDCDDCDDDD_Mismatch_0_Sense_+_Library_PoolC
ATCTACAGCCAATGTGTAGAGCTGTCTTTCCAACTGGAAGATGGTTTTCGTTTTGGTTTTATATTGTATATAATGTTGTTAATCGGAGCAATGA
>Frequency_5_QualityScore_FFHHHHHIIJJIJJIIJJJIIJJJJJJIJJJJIIJJJIJIJIJIJIJIJJIJIIIIIIJJJJJJJJIIJFHHIIHIIGGFFHFFFFFFFEEDDE_Mismatch_0_Sense_+_Library_PoolC
ATAAAATATAAAAGTTTTTCATGAATTCTCTGAAGCAAATCAGATATATGAAATCCTACTTTCTCAATCTACAGCCAATGTGTAGAGCTGTCTT
>Frequency_5_QualityScore_EAFFHGGIIIHGIGHFGIEHEHGEGIIHGGGIIHHICFHIHIHEHHIIICGHGFGABGGHHDFHGEFEE@EEEEBDBCC@BCCC@<ACBCDCCC_Mismatch_0_Sense_+_Library_PoolC
TCTACAGCCAATGTGTAGAGCTGTCTTTCCAACTGGAAGATGGTTTTCGTTTTGGTTTTATATTGTATATAATGTTGTTAATCGGAGCAATGAA
>Frequency_5_QualityScore_FFHHHHFHFIIIIJJJHIIJIIIIIJIIJIJIIIIJBEGHIIFHIHIIEHIHIHHIIIEGGIIJIIHDFBDFFFEEFDCDDDDBCCCEDDDDAC_Mismatch_0_Sense_+_Library_PoolC
CCAATGTGTAGAGCTGTCTTTCCAACTGGAAGATGGTTTTCGTTTTGGTTTTATATTGTATATAATGTTGTTAATCGGAGCAATGAATTTTAAT
>Frequency_4_QualityScore_FFGHHGGHIJIIJIIIIJJIIGIIIIIIIJJJJJJIIJIIJIIIIIJJIIIIIIJJIIFIIGHHIIGHIGFGEGFGEFFGEEFDEEEEEDDECD_Mismatch_0_Sense_+_Library_PoolC
TAAAAGTTTTTCATGAATTCTCTGAAGCAAATCAGATATATGAAATCCTACTTTCTCAATCTACAGCCAATGTGTAGAGCTGTCTTTCCAACTG
>Frequency_4_QualityScore_EEGGGHGIIIIIIIJJJIIIJJIJJIIJIJIHIIIIIIIIIIJIIJIJHHIIIIIIHIJJIIIIBFIIHHHHIIIHHHFFFFGFFEFEDECEEE_Mismatch_0_Sense_+_Library_PoolC
AAAATATAAAAGTTTTTCATGAATTCTCTGAAGCAAATCAGATATATGAAATCCTACTTTCTCAATCTACAGCCAATGTGTAGAGCTGTCTTTC
>Frequency_4_QualityScore_EEHHHGHIJIJJIHIIIIIIJJJJGIIJIIIIIIIIIIIIIIIIIJIIHIIJIJIIGIIJJIIIIIHIIGGGIJHIIGIIHHGGFCDCEEEEEC_Mismatch_0_Sense_+_Library_PoolC
TATTCATAAAATATAAAAGTTTTTCATGAATTCTCTGAAGCAAATCAGATATATGAAATCCTACTTTCTCAATCTACAGCCAATGTGTAGAGCT
>Frequency_4_QualityScore_EEGFGGGIHHGIHIIHHHEHEIHIGIIFGIEIHIHIFHHHIIHGGHGGGIGIHIIHHEFFIIGHHIIGFCEGIIHGGGGD@ADDDDE:ABBDB?_Mismatch_0_Sense_+_Library_PoolC
AATTCTCTGAAGCAAATCAGATATATGAAATCCTACTTTCTCAATCTACAGCCAATGTGTAGAGCTGTCTTTCCAACTGGAAGATGGTTTTCGT
>Frequency_4_QualityScore_CEEGFGDIIIIEDHAGIHEEHIGIFECHHCFGHIGHHHIIDGIDFAEGGGGIGGGFGGHHFF?CEFCA?<?BBBBCCECBDDCBCCCCCCDCDE_Mismatch_0_Sense_+_Library_PoolC
TTTCCAACTGGAAGATGGTTTTCGTTTTGGTTTTATATTGTATATAATGTTGTTAATCGGAGCAATGAATTTTAATATGATAAGTAGTTATTTT
>Frequency_4_QualityScore_EEGGGGFGHIIFIHIJHIFGHHHIHGHIGIIGHGIHIJGGGHIJHAGHFGCGIGGHIGFHFGGDGFIIGHAFGGGIFFBFEBEFADDCCBDCCC_Mismatch_0_Sense_+_Library_PoolC
ATTCATAAAATATAAAAGTTTTTCATGAATTCTCTGAAGCAAATCAGATATATGAAATCCTACTTTCTCAATCTACAGCCAATGTGTAGAGCTG
>Frequency_4_QualityScore_EEFGFGHGIIHIIIIIHHFIIIHGIIHIIIIIIIIIIIHIIIIIIIIJHIIHIIGGHEHHHIIIIIGIIFHHHIIIHFEEFEEEEACDCECACC_Mismatch_0_Sense_+_Library_PoolC
TTCTCTGAAGCAAATCAGATATATGAAATCCTACTTTCTCAATCTACAGCCAATGTGTAGAGCTGTCTTTCCAACTGGAAGATGGTTTTCGTTT
>Frequency_4_QualityScore_EEHHHHHJJJJJIJJJJIHHIJIJIFGIIIIJJIJJJIIIIIJHIIIJIJJIIJIJJJIJIIJJHHIIJIIIJHHHIFHGGGGGGFEEEEDACD_Mismatch_1_Sense_+_Library_PoolC
CTGAGTTATTCATAAAATATAAAAGTTTTTCATGAATTCTCTGAAGCAAATCAGATATATGAAATCCTACTTTCTCAATCTACAGCCAATGTGT
>Frequency_4_QualityScore_EFHHHHHJJJJJJJJJJIJJJJJJJJJJJJJJJJHIIIJIJJJJIIIIJJJJJJJJIIIIHJJJFHIJJGGGHHHFEFEDEEEEFEDEDEDCDE_Mismatch_0_Sense_+_Library_PoolC
TATGAAATCCTACTTTCTCAATCTACAGCCAATGTGTAGAGCTGTCTTTCCAACTGGAAGATGGTTTTCGTTTTGGTTTTATATTGTATATAAT
>Frequency_4_QualityScore_BEGGHGHFGIIIJIJJIIIIGHIIIHGIIIJGIIJIIJIHIJGIIIIIIIIIIHFHEGHIHHHIHHGEHFGGGGGHGEEEFFEABE?BCCDB?A_Mismatch_0_Sense_+_Library_PoolC
ATTCTCTGAAGCAAATCAGATATATGAAATCCTACTTTCTCAATCTACAGCCAATGTGTAGAGCTGTCTTTCCAACTGGAAGATGGTTTTCGTT
>Frequency_3_QualityScore_FFHHHHHJJJJJIJJJJJIIHIJIJDFHIJIGHIIIJHJJJIJGIHHIIJIIHIIIFGIIJJIIHGFDEAAEDEDDECDDCCBEEEEEEDDDDD_Mismatch_0_Sense_+_Library_PoolC
AGCTGTCTTTCCAACTGGAAGATGGTTTTCGTTTTGGTTTTATATTGTATATAATGTTGTTAATCGGAGCAATGAATTTTAATATGATAAGTAG
>Frequency_3_QualityScore_FFHHHHHJJIIJJJIJIIIJJJJIJJJJJJJJJJIIJJIIGIIJJGHIIIIIIIHJJJJIIIIFEHIIIHGHHIIHCEEEFD@BCCDDDEEEDD_Mismatch_0_Sense_+_Library_PoolC
CAGATATATGAAATCCTACTTTCTCAATCTACAGCCAATGTGTAGAGCTGTCTTTCCAACTGGAAGATGGTTTTCGTTTTGGTTTTATATTGTA
>Frequency_3_QualityScore_FFHHGGHJIIHJJIJJJIJHIHDHHIJGIJJJIFIJJIHIHHJIIFHGDHIIEFHIHGFGIIJIFFGGHDFFEFEFEEDCCDCCDDCCDEDDBB_Mismatch_0_Sense_+_Library_PoolC
CTTTCTCAATCTACAGCCAATGTGTAGAGCTGTCTTTCCAACTGGAAGATGGTTTTCGTTTTGGTTTTATATTGTATATAATGTTGTTAATCGG
>Frequency_3_QualityScore_FFHHGHHJJJJJIIIIIJJJJJJJIJJIIJJJJJJJJJJJJJJJJJIJJHHIIJIJIIJHGIIIJJJIIFHGGHGGGGGDEFEEDCDDDCD@BD_Mismatch_0_Sense_+_Library_PoolC
GAAGCAAATCAGATATATGAAATCCTACTTTCTCAATCTACAGCCAATGTGTAGAGCTGTCTTTCCAACTGGAAGATGGTTTTCGTTTTGGTTT
>Frequency_3_QualityScore_EEGHGGGHHHHIIHHEIEIIIIIJJGIJJIIIHIIJIIJHIHHHIGDGHGHHADDEGGFED>BECDDACCBCDDDCC>BCCDDCBAC@?=@BB?_Mismatch_0_Sense_+_Library_PoolC
ACGGATTCAACTCAAGCTATTCTGGAAACGTTAGAGAGAATTCCAGAAGAAGTGACGGAGGTTGCAAATTCCTCACGGTTGCCTCGGTCGTCCG
>Frequency_3_QualityScore_FEHHHHHIIJJJJJJIIHIJJJGJIJIJJJIJJJJJJFIHJJJIJJJIJJIIJJJIIIIIJIHIHIHIHGGGGGGGFFFFEEDDEDEEEDDDDD_Mismatch_0_Sense_+_Library_PoolC
GTCGTCCGTTGCATGAGTTATTCATAAAATATAAAAGTTTTTCATGAATTCTCTGAAGCAAATCAGATATATGAAATCCTACTTTCTCAATCTA
>Frequency_3_QualityScore_FFGHHHGIJJJJJIIIIJIHIIIIIHIIIJJJJJJJJJIJIIJJHHJIIIIJJIIHHIHHHGHHHHHHHFEFHIHHHFFFFDEEDEEEABDDDC_Mismatch_0_Sense_+_Library_PoolC
GAATTCTCTGAAGCAAATCAGATATATGAAATCCTACTTTCTCAATCTACAGCCAATGTGTAGAGCTGTCTTTCCAACTGGAAGATGGTTTTCG
>Frequency_3_QualityScore_FFHHGHHJJJIIJJJJJJJJJJJIJJJJJIJJJIJJJJJJIJJJJJIHIIIIFIHJIIIJIJHIIIIIJIGHFGHHH@DFFFFAEDDDDCDDDD_Mismatch_0_Sense_+_Library_PoolC
AGCAAATCAGATATATGAAATCCTACTTTCTCAATCTACAGCCAATGTGTAGAGCTGTCTTTCCAACTGGAAGATGGTTTTCGTTTTGGTTTTA
>Frequency_3_QualityScore_EFHHGHGHIHIHIJFIHIIIIJHHHIIHIHIIIJHHIHJIIJJGHGHIHIIJIIHJIJGHIIIIIIJJEBFHDEEGGGFFFGDFEFEEECDCBD_Mismatch_0_Sense_+_Library_PoolC
TCATAAAATATAAAAGTTTTTCATGAATTCTCTGAAGCAAATCAGATATATGAAATCCTACTTTCTCAATCTACAGCCAATGTGTAGAGCTGTC
>Frequency_3_QualityScore_FFHGHHHIIJJJJJJJIJJJJJJIJJJJHIIJJJIIHJJJJJJJJJJJHJFHHIJJHIHDGGFFFEEEEEEEDDDDCCDDDDDDDCCDDDDDBD_Mismatch_0_Sense_+_Library_PoolC
GGATTCAACTCAAGCTATTCTGGAAACGTTAGAGAGAATTCCAGAAGAAGTGACGGAGGTTGCAAATTCCTCACGGTTGCCTCGGTCGTCCGTT
>Frequency_3_QualityScore_EFHHHHHIJIIIJJJJJJIIJJIIIJHIIGIIIJJJJJJIIJJJJJJIIIJJJJJIJJHGIIIJJJJJJHIJIJJIIIIIIGGGGGGFFEEFDE_Mismatch_0_Sense_+_Library_PoolC
TTGCATGAGTTATTCATAAAATATAAAAGTTTTTCATGAATTCTCTGAAGCAAATCAGATATATGAAATCCTACTTTCTCAATCTACAGCCAAT
>Frequency_3_QualityScore_FFHHHHHIIJJJIJIIJIIJIJJHHIIJJIJJIJIJJIIJIHJJJJEGHGHIICFHGIIEGIIHIEGGGDEFEDEDEEFFEEDDDDDDDDCDD?_Mismatch_0_Sense_+_Library_PoolC
ACTTTCTCAATCTACAGCCAATGTGTAGAGCTGTCTTTCCAACTGGAAGATGGTTTTCGTTTTGGTTTTATATTGTATATAATGTTGTTAATCG
>Frequency_3_QualityScore_FFHGHGHIIIJJJJJJJJJJJJHIJJJHJJIJIIHIIIIHIJJJJJHIIJJIJIJJIHIHHHHIIIIIJGHGIIIIIHHGGGECEDDEED@DDD_Mismatch_0_Sense_+_Library_PoolC
ATGAATTCTCTGAAGCAAATCAGATATATGAAATCCTACTTTCTCAATCTACAGCCAATGTGTAGAGCTGTCTTTCCAACTGGAAGATGGTTTT
>Frequency_3_QualityScore_EFHGGGGIIJIJIJJIIIIIJJJJIIJJJIJJIJJIIHIIJIHJIJIIIJIGIIJIIIIHJIIIJEHIIFCGHIIIGGGHGGGGEEDEDDDCED_Mismatch_0_Sense_+_Library_PoolC
TTTTCATGAATTCTCTGAAGCAAATCAGATATATGAAATCCTACTTTCTCAATCTACAGCCAATGTGTAGAGCTGTCTTTCCAACTGGAAGATG
>Frequency_3_QualityScore_FFFGGHHJJIIJJIIHIJJJJJJIJJHJIHIJJJJJJIHHHIJIIIIIHIJJGHIIIIIJJIIJHIHIDEEGIHIIIHGGHHHGFEEEFCD=BB_Mismatch_0_Sense_+_Library_PoolC
AGTTTTTCATGAATTCTCTGAAGCAAATCAGATATATGAAATCCTACTTTCTCAATCTACAGCCAATGTGTAGAGCTGTCTTTCCAACTGGAAG
>Frequency_3_QualityScore_EEHFDGGIDHFHIIEHFFHIGIIHBFHIJGIIJJIJJIEFIGGDIHFEDAFDFHFGGGFFCDEEECDDCCDDCDDDCBCCDCCECCDDD@CCCA_Mismatch_0_Sense_+_Library_PoolC
ACTGAATCAAACAACGCGTTCAATGTAGTCATAGAGACCACGGATTCAACTCAAGCTATTCTGGAAACGTTAGAGAGAATTCCAGAAGAAGTGA
>Frequency_3_QualityScore_FFHHFEGIIIIHIHIHHGGIJIIJIIJJJJJFHIIJJGIJEHIJIJJJJJJJJJJJIHHGFFFEDD@BCCCCDACCCCDDCDCEDEDEDE_Mismatch_0_Sense_+_Library_PoolC
CTGGAAACGTTAGAGAGAATTCCAGAAGAAGTGACGGAGGTTGCAAATTCCTCACGGTTGCCTCGGTCGTCCGTTGCATGAGTTATTCAT
>Frequency_3_QualityScore_FFHHFHHIJJJJJIIJIJJIJHIJJJJGHIHIIJFHIIJJGIJJJJGIJJIJHIIIGIIHGDFHGGHIG@DGGGFEDECCDDDDCDEDDCDDED_Mismatch_0_Sense_+_Library_PoolC
AATGTGTAGAGCTGTCTTTCCAACTGGAAGATGGTTTTCGTTTTGGTTTTATATTGTATATAATGTTGTTAATCGGAGCAATGAATTTTAATAT
>Frequency_3_QualityScore_EFGGHHHIJIGHGIIIIIIGIJJIHIHFFDGHIJJJJHIJHIIHHIIJHJFFGFHII>EHGIIDGHIHGFFFFFFEFEECDBCDCCDDBDDCCD_Mismatch_0_Sense_+_Library_PoolC
TCCTACTTTCTCAATCTACAGCCAATGTGTAGAGCTGTCTTTCCAACTGGAAGATGGTTTTCGTTTTGGTTTTATATTGTATATAATGTTGTTA
>Frequency_3_QualityScore_FFHHHHHJJJJHHIJJJJHIJJIJJJHIHIJJJJJJJJIJIJJJHIIJIGHHHIJJEGIIJJGHJIHHGADEFFCDEECDDDCCCDDCDDCDDC_Mismatch_0_Sense_+_Library_PoolC
CCTACTTTCTCAATCTACAGCCAATGTGTAGAGCTGTCTTTCCAACTGGAAGATGGTTTTCGTTTTGGTTTTATATTGTATATAATGTTGTTAA
>Frequency_3_QualityScore_FFHHHGHIJIHIFHGEHHIEGGIIDHCGEEDFD?EHDDFHIGIIHIIJGIIJIHIHFIHIIIGGHIFFIBCHHIIEHDDEDBDFFEEEABBCC?_Mismatch_0_Sense_+_Library_PoolC
TTCATGAATTCTCTGAAGCAAATCAGATATATGAAATCCTACTTTCTCAATCTACAGCCAATGTGTAGAGCTGTCTTTCCAACTGGAAGATGGT
>Frequency_3_QualityScore_EEGGEGGFHFIFGEGDFFDDEGGB>EEHFHEGFIHH?DGIHHFGFCEFF@DGGGE@DDFHEAFEFFFFDBEDCDEE@BCC@?BBBCCDC>A<@B_Mismatch_0_Sense_+_Library_PoolC
TCTCAATCTACAGCCAATGTGTAGAGCTGTCTTTCCAACTGGAAGATGGTTTTCGTTTTGGTTTTATATTGTATATAATGTTGTTAATCGGAGC
>Frequency_3_QualityScore_EEHHGHHIJJJJJJHIHIJJJIIJHIFGIIIHIJJJJJJJJJIJIJIJJJJJJHIGIIIIHIIHHHHIGCHIIGGIJIGGHGHGGEFCCDDC?B_Mismatch_0_Sense_+_Library_PoolC
CATGAGTTATTCATAAAATATAAAAGTTTTTCATGAATTCTCTGAAGCAAATCAGATATATGAAATCCTACTTTCTCAATCTACAGCCAATGTG
>Frequency_3_QualityScore_DCFFFECGIFHHIIIGHIIIIHIIIGIJIIIIIFHHIHHIGGJIHGHHIGGHIGIDFFHFFGGIIFGBGEHGHFHIIGHHFDFFDEDFEEDCCD_Mismatch_0_Sense_+_Library_PoolC
CATAAAATATAAAAGTTTTTCATGAATTCTCTGAAGCAAATCAGATATATGAAATCCTACTTTCTCAATCTACAGCCAATGTGTAGAGCTGTCT
>Frequency_3_QualityScore_FFHGHHHJJHHJJIJHIJJIHIIJIJJJHIJIIIIJJJJIIJIJJJJIJJJJIIIJJJJJJJJHHHHHHGHHGGFFFE_Mismatch_0_Sense_+_Library_PoolC
TCGTTTTGGTTTTATATTGTATATAATGTTGTTAATCGGAGCAATGAATTTTAATATGATAAGTAGTTATTTTAGTGA
>Frequency_3_QualityScore_EFHHHGGIIIJIJHJJJIIIJDGHHJGIIJIJJJJJJIIIIIJHEFHIJJJFHIIIIGIIIIIGFHGGGGGGEEFFEFEEEDDDEDDDDEDDCB_Mismatch_0_Sense_+_Library_PoolC
TTTCTCAATCTACAGCCAATGTGTAGAGCTGTCTTTCCAACTGGAAGATGGTTTTCGTTTTGGTTTTATATTGTATATAATGTTGTTAATCGGA
>Frequency_3_QualityScore_FFHHHHHJJIJJJJJJJJJJJJJGIJJJJJJIHIJJJJJJJJJJJIFIHIJJJJJJJIJHIIJJJJJIJIIGGIHHAEFGFFCDDCEBACDDDD_Mismatch_0_Sense_+_Library_PoolC
GCAAATCAGATATATGAAATCCTACTTTCTCAATCTACAGCCAATGTGTAGAGCTGTCTTTCCAACTGGAAGATGGTTTTCGTTTTGGTTTTAT
>Frequency_3_QualityScore_FFHHHHHJJJJJJJJJJIJIIIJJJJJJJJJJJJJJJJJJIJJIIJJJJJIIJHGHHIIIIJJIIHIIIGGHHHHGFDEEDEEEACCDEDBDDC_Mismatch_0_Sense_+_Library_PoolC
TCTCTGAAGCAAATCAGATATATGAAATCCTACTTTCTCAATCTACAGCCAATGTGTAGAGCTGTCTTTCCAACTGGAAGATGGTTTTCGTTTT
>Frequency_3_QualityScore_FEGGHGGHIIHHIBHIJIHEHGHGHIFIIIGFCE@DHGGEGGGGGHFBFFFEHGHGGGHHDDFDGGEDGFHHFEHHGFFCDCGGDEFECCCDDD_Mismatch_0_Sense_+_Library_PoolC
TAAAATATAAAAGTTTTTCATGAATTCTCTGAAGCAAATCAGATATATGAAATCCTACTTTCTCAATCTACAGCCAATGTGTAGAGCTGTCTTT
>Frequency_3_QualityScore_EEGFGGHJJJJJJIJGIDFGIIIBGH=CGHIIHIJJGHGHGGGHIJJFHIJHHCDDDDB@DCDBDCCDB<BCDCEEEBCCDDDEED@C?BDCCD_Mismatch_0_Sense_+_Library_PoolC
GAGAATTCCAGAAGAAGTGACGGAGGTTGCAAATTCCTCACGGTTGCCTCGGTCGTCCGTTGCATGAGTTATTCATAAAATATAAAAGTTTTTC
>Frequency_2_QualityScore_EEHCGFEGGIIGDDCIIGIFEDGIHHCEEGGGICGIHGGEGHIIGHIIIEGGHHIEEFDEAADGCEEIICGEGHFCDDBEDCBBDEDDABBDED_Mismatch_0_Sense_+_Library_PoolC
ATGTGTAGAGCTGTCTTTCCAACTGGAAGATGGTTTTCGTTTTGGTTTTATATTGTATATAATGTTGTTAATCGGAGCAATGAATTTTAATATG
>Frequency_2_QualityScore_FFHHGHGIJJIIIIIHJJJGIIIJJHIIJIIIIJJJJJJIIJIJJIIIIIIJGIIIIIJGIJIIIIIGGGGEEEEEEEEEEEEEEDDEDDCDDD_Mismatch_0_Sense_+_Library_PoolC
AATCCTACTTTCTCAATCTACAGCCAATGTGTAGAGCTGTCTTTCCAACTGGAAGATGGTTTTCGTTTTGGTTTTATATTGTATATAATGTTGT
>Frequency_2_QualityScore_FFFHHHHJGIIJIJHIJJHJIIJJIIIIJIIIIIIJIJJIJJIJIIJHIJJIGIIIIIIHGIHGGGGGD?CCDEECEEEECED_Mismatch_0_Sense_+_Library_PoolC
GGTTTTCGTTTTGGTTTTATATTGTATATAATGTTGTTAATCGGAGCAATGAATTTTAATATGATAAGTAGTTATTTTAGTGA
>Frequency_2_QualityScore_FFHGGGHJJIJJJJJIEGIEGFIIJGIIGHHGIIHHHHHHHGGGGFFGEGFFFFCDDCDDDDDDDDEDDCCCCEDEEEEDCDEDEEEEDDACED_Mismatch_0_Sense_+_Library_PoolC
GAGAGAATTCCAGAAGAAGTGACGGAGGTTGCAAATTCCTCACGGTTGCCTCGGTCGTCCGTTGCATGAGTTATTCATAAAATATAAAAGTTTT
>Frequency_2_QualityScore_FFHHHHHIHJGHIIJIEIIGIJJJIJJJJJJJJJIJIIJJJJJJJGHIHGGFCEDCEEDACADDEDEEEECDDEDEEEEDDBCEDDDDEDDCEE_Mismatch_1_Sense_+_Library_PoolC
CCAGAAGAAGTGACGGAGGTTGCAAATTCCTCACGGTTGCCTCGGTCGTCCGTTGCCTGAGTTATTCATAAAATATAAAAGTTTTTCATGAATT
>Frequency_2_QualityScore_FDHHHHHJJJJIJJJJIJJJJJJJJJJJJJIJJIIJJJJIJJJJIJJJJJJJIGIJJJDHIIJIIJJEGIHGGGGGGGGEEEEEEEEEEDDCCD_Mismatch_0_Sense_+_Library_PoolC
GTTTTTCATGAATTCTCTGAAGCAAATCAGATATATGAAATCCTACTTTCTCAATCTACAGCCAATGTGTAGAGCTGTCTTTCCAACTGGAAGA
>Frequency_2_QualityScore_EFHHGGEGGIGHGIIIEDEBHGEGIIIHIGGGGIIIEIIIIIJIIIIGICGGIIIGIEIHGHHFIHIEIEIICGA_Mismatch_0_Sense_+_Library_PoolC
TTTTGGTTTTATATTGTATATAATGTTGTTAATCGGAGCAATGAATTTTAATATGATAAGTAGTTATTTTAGTGA
>Frequency_2_QualityScore_FEHHGGHIIIIIIIIJJGIGIIIGGFHIGIIGGFHIIIHIHIHJGIGIIFGGFDBACCEDABAC@CEDECCA?@ACBCC;AACDECCDACCDDD_Mismatch_0_Sense_+_Library_PoolC
AACCAGAAGCCCGAAGGCGCTCCAGTTGTTCAGGCTACTGAATCAAACAACGCGTTCAATGTAGTCATAGAGACCACGGATTCAACTCAAGCTA
>Frequency_2_QualityScore_EFHFHHHIIGIIHIIIGIEHIIGIIIGGHHIIIEGHIHIGHIIIIIGCEFGHIIHIIGIIGGHHGIIHIGFG_Mismatch_0_Sense_+_Library_PoolC
TGGTTTTATATTGTATATAATGTTGTTAATCGGAGCAATGAATTTTAATATGATAAGTAGTTATTTTAGTGA
>Frequency_2_QualityScore_EFHGHHHIIIIGGIGGIIIJEIIIIJJJIIEGIIIJIIIDGIIIIHIIIIIIJJIJEGHFEEFFCCDDDCCDACDDDDDCDADDDDEEE_Mismatch_1_Sense_+_Library_PoolC
TGGAAACGTTAGAGAGAATTCCAGAAGAAGTGACGGAGGTTGCAAATTCCTCACGGTTGCCTCGGTCGTCCGTTGCCTGAGTTATTCAT
>Frequency_2_QualityScore_FFGHGHHIIIIIIGHIIIGIEGAHGIIIIIHIHIJIIIIIIIIFHIIEGI?EHIIICFHHIIGGIHFGHHEGCECEEEFFD?CCDDDEEDAAAB_Mismatch_0_Sense_+_Library_PoolC
TTCTCAATCTACAGCCAATGTGTAGAGCTGTCTTTCCAACTGGAAGATGGTTTTCGTTTTGGTTTTATATTGTATATAATGTTGTTAATCGGAG
>Frequency_2_QualityScore_FFHHHHHJJJJJJJJJIJJIIJJJJJIJIIIJJIJJJJJJJJIFIGIIGIIIJIJIIJJJIIIIIJHIIHIIIEGHHHGCEEEEDCCDDDDEEE_Mismatch_0_Sense_+_Library_PoolC
AATCAGATATATGAAATCCTACTTTCTCAATCTACAGCCAATGTGTAGAGCTGTCTTTCCAACTGGAAGATGGTTTTCGTTTTGGTTTTATATT
>Frequency_2_QualityScore_EFEGFGHIGGHEIHGHGGGIHIIIGIIIHIIGGGEEGIFFECGEICEHIIIIGIEFHIGIIGIIGHIIIIFFGIIDHEHEHFFCEDCCC@BACC_Mismatch_0_Sense_+_Library_PoolC
CGTTGCATGAGTTATTCATAAAATATAAAAGTTTTTCATGAATTCTCTGAAGCAAATCAGATATATGAAATCCTACTTTCTCAATCTACAGCCA
>Frequency_2_QualityScore_FFHHHHGJJJIJJJJJJJIIJJJIIGIJJJJIJJIIJJJJJIJJIJIIJJIJJIIIIIIJJIIJIGIIIJIIIIIIIEGIIGGGGGFEEEEBDD_Mismatch_0_Sense_+_Library_PoolC
ATGAGTTATTCATAAAATATAAAAGTTTTTCATGAATTCTCTGAAGCAAATCAGATATATGAAATCCTACTTTCTCAATCTACAGCCAATGTGT
>Frequency_2_QualityScore_EEB=CA;DEFHCEGGGIGFGIHDHFIIIGGHEEDBGGEGIIIIAE?FA=CGDACEFBDADFFFGCEE=C;ACCADACCDABDAACCE_Mismatch_0_Sense_+_Library_PoolC
AGATGGTTTTCGTTTTGGTTTTATATTGTATATAATGTTGTTAATCGGAGCAATGAATTTTAATATGATAAGTAGTTATTTTAGTGA
>Frequency_2_QualityScore_FFCGFHHGGIGHIIIIGEHIGIJJDIIJJIGIIIIEHEGIIIIIIIIHIGIIIH_Mismatch_1_Sense_+_Library_PoolC
TAATGTTGTTAATCGGAGCAATGAATTTTAATATGATAAGTAGTTATTTTAGTA
>Frequency_2_QualityScore_BEGAFGHIIIIIIHIGGIIHAEGGAGEEIEGHGHE>GD=ECEGECE>ECEBEEEDFFACCCCDCCDCCCAA?ACCC?;CCCAAACCACCCACCB_Mismatch_0_Sense_+_Library_PoolC
ATCAAACAACGCGTTCAATGTAGTCATAGAGACCACGGATTCAACTCAAGCTATTCTGGAAACGTTAGAGAGAATTCCAGAAGAAGTGACGGAG
>Frequency_2_QualityScore_FFHHHHHJJJJJIJIJJJJJIIJJIIIIGIHIIIIIJJJJJJJIJIIIJJIGIHFIIIEHIIIIEGIIIGEGFFEEEEEEEEEDCCEEDEEDDC_Mismatch_0_Sense_+_Library_PoolC
ATCCTACTTTCTCAATCTACAGCCAATGTGTAGAGCTGTCTTTCCAACTGGAAGATGGTTTTCGTTTTGGTTTTATATTGTATATAATGTTGTT
>Frequency_2_QualityScore_EDGHGHFEGIIIIGIIIGEHHIGGHHGFIIIIIIIIGGHIEGHIIIIHIIGGGFIICGGIHFIIDGIHHHEFGDEF_Mismatch_0_Sense_+_Library_PoolC
GTTTTGGTTTTATATTGTATATAATGTTGTTAATCGGAGCAATGAATTTTAATATGATAAGTAGTTATTTTAGTGA
>Frequency_2_QualityScore_EEGGFEGIDHGEEGFFHBEGCEI?CGIGBEGGIGG::AEDHDIGEAFHCBGIIIA?;EEGEGHGACGGGGEFCCDEBCECACDCDDECC@@ABC_Mismatch_0_Sense_+_Library_PoolC
CTCAATCTACAGCCAATGTGTAGAGCTGTCTTTCCAACTGGAAGATGGTTTTCGTTTTGGTTTTATATTGTATATAATGTTGTTAATCGGAGCA
>Frequency_2_QualityScore_FFHHHHHJJJIIJJJJJIJIIHIIJJJIIJJJJIIJIHIJIIJGIJHIIIIIGGGGHHHGFEFBDEEEEDCDDDDDDDDACDDDEDDDCCCDDE_Mismatch_0_Sense_+_Library_PoolC
GCTATTCTGGAAACGTTAGAGAGAATTCCAGAAGAAGTGACGGAGGTTGCAAATTCCTCACGGTTGCCTCGGTCGTCCGTTGCATGAGTTATTC
>Frequency_2_QualityScore_FFHHHHHJIIIIIJIJFIHIHGIJJJIIIIJIJJIJJJHHIIIIIJGIIIIJIIIIIJEIHGGGFGGGGECEFCEEEEDDCCEEECDDCDDCCC_Mismatch_0_Sense_+_Library_PoolC
CAATCTACAGCCAATGTGTAGAGCTGTCTTTCCAACTGGAAGATGGTTTTCGTTTTGGTTTTATATTGTATATAATGTTGTTAATCGGAGCAAT
>Frequency_2_QualityScore_FEGHHFEGIIJIIIHJJIIIHHIIJJIJIIIIIIIIJJIGIIIGGIGIHIIIJIJIIIIIHGIIJJIIIGIIGGIJIIIFCFHEEFCACECADE_Mismatch_0_Sense_+_Library_PoolC
TTATTCATAAAATATAAAAGTTTTTCATGAATTCTCTGAAGCAAATCAGATATATGAAATCCTACTTTCTCAATCTACAGCCAATGTGTAGAGC
>Frequency_2_QualityScore_FFGHGHHIJJJJJJJJIJIIJIJJJJIJHIIHIIIGIJIIIJJGIHIJIIIJFIHGGHHGFFFFFDECECEECCCDDDDCDDDCCCCACCBCCE_Mismatch_0_Sense_+_Library_PoolC
TGTTCAGGCTACTGAATCAAACAACGCGTTCAATGTAGTCATAGAGACCACGGATTCAACTCAAGCTATTCTGGAAACGTTAGAGAGAATTCCA
>Frequency_2_QualityScore_EEHHHHHJJIIIGGCHGCGGIIIIGGIIIIIIIHIGIIIIII@EGIGECFEGIJHGIIIIGIGGGGGEHGHGF?CCCCEDEEDCDBBDCCDCAC_Mismatch_0_Sense_+_Library_PoolC
CTACAGCCAATGTGTAGAGCTGTCTTTCCAACTGGAAGATGGTTTTCGTTTTGGTTTTATATTGTATATAATGTTGTTAATCGGAGCAATGAAT
>Frequency_2_QualityScore_FFHHHHHJJJIIIIIIIIIIJJIJIJIJJIIJGHIIJJHIIGGHIIJIJJJIIJIJJIGHFFFFFDDCCAABDDCCDDCEDDDACCDDEEE_Mismatch_0_Sense_+_Library_PoolC
TCTGGAAACGTTAGAGAGAATTCCAGAAGAAGTGACGGAGGTTGCAAATTCCTCACGGTTGCCTCGGTCGTCCGTTGCATGAGTTATTCAT
>Frequency_2_QualityScore_FFHHHHHIJJJJJJJJJJJIJJJJJJJJIJJJIJIIJJJIJJHIIIJIJJJJJIJJIIJIJIIJIHIIIHGICHIHHHEFFFEDCDDDDDDEFE_Mismatch_0_Sense_+_Library_PoolC
ATCAGATATATGAAATCCTACTTTCTCAATCTACAGCCAATGTGTAGAGCTGTCTTTCCAACTGGAAGATGGTTTTCGTTTTGGTTTTATATTG
>Frequency_2_QualityScore_FEHHHHHJIIJJJJJIJIIIIIJJJJIIIJJJJIJJIJJJIJIJIJHGGIIIGHIHIIHHHIIHGHGFGBEFEEDCDECDDDD?BCCCCCCCCD_Mismatch_0_Sense_+_Library_PoolC
GTTCAATGTAGTCATAGAGACCACGGATTCAACTCAAGCTATTCTGGAAACGTTAGAGAGAATTCCAGAAGAAGTGACGGAGGTTGCAAATTCC
>Frequency_2_QualityScore_DFGHHGCGEHIA?GFGEEEEADCCGBBEFGGIGGICCEGDGGEGFGEGGD@AC=5;;9?ACEDB?CCCDACCAAA;??BD?@A>BBCCBBCDDC_Mismatch_0_Sense_+_Library_PoolC
GGAAACCAGAAGCCCGAAGGCGCTCCAGTTGTTCAGGCTACTGAATCAAACAACGCGTTCAATGTAGTCATAGAGACCACGGATTCAACTCAAG
>Frequency_2_QualityScore_EDHGGEHIFHHEIIGIIGIIIAHGIIIIIIIDHIIEGHHIIIIHIIIIIEHIEIGHIIIIGIIGGIIIIIIGGG?D9CCGE=?ACACCCDAABC_Mismatch_0_Sense_+_Library_PoolC
TATAAAAGTTTTTCATGAATTCTCTGAAGCAAATCAGATATATGAAATCCTACTTTCTCAATCTACAGCCAATGTGTAGAGCTGTCTTTCCAAC
>Frequency_2_QualityScore_EDGGCF@GGIIIIIGIIHIGGFGEIIEIEDEGGEBGHFEGIIIGEGADHECCEECECEEAADECCA?AB=?CCDCCCAC?CCCCCCABCABCCC_Mismatch_0_Sense_+_Library_PoolC
GAGGTTGCAAATTCCTCACGGTTGCCTCGGTCGTCCGTTGCATGAGTTATTCATAAAATATAAAAGTTTTTCATGAATTCTCTGAAGCAAATCA
>Frequency_2_QualityScore_FFHGGGHIIIJJJIIJFJJJIIJIJEIGIIIIGGIIIIIHIIIIIIGEGIIIHCEI@CFGFFGGFGGEECDED@CCDDDDDCCDDBCCBACCDC_Mismatch_0_Sense_+_Library_PoolC
TTCAACTCAAGCTATTCTGGAAACGTTAGAGAGAATTCCAGAAGAAGTGACGGAGGTTGCAAATTCCTCACGGTTGCCTCGGTCGTCCGTTGCA
>Frequency_2_QualityScore_FFHHHHGIIJJJIJJIGIIIIJIJJIIIIJFIGGIIIIIJIIIIJIIIIIJJIGIIJJJJEHGIIICGHCGEDEEDDEEFEEEDDEEEEEEDED_Mismatch_2_Sense_+_Library_PoolC
AAATCCTACTTTCTCAATCTACAGCCAATGTGTAGAGCTGTCTTTCCAACTGGAAGATGGTTTTCGTTTTGGTTTTATATTGTATATAATAATG
>Frequency_2_QualityScore_FFHGGGGIJIIJJJJIIIIIJJJGIIIJJIJJJIIIHIIIJIJJIIJJIIGIIIIIGIIIIIJHHIJIIIIGHHFEFFDEEEEEEEEEDEBDED_Mismatch_0_Sense_+_Library_PoolC
ATGAAATCCTACTTTCTCAATCTACAGCCAATGTGTAGAGCTGTCTTTCCAACTGGAAGATGGTTTTCGTTTTGGTTTTATATTGTATATAATG
>Frequency_2_QualityScore_FFGCGGHIGGIGIIIIIIGIIIHDHFHIIIIIGIGIIGIIGHIGGIIDHIGIIIGIIIGGHIFHIDHHIEHGHIIIHGEGGGFFFCCCACED=?_Mismatch_0_Sense_+_Library_PoolC
TCATGAATTCTCTGAAGCAAATCAGATATATGAAATCCTACTTTCTCAATCTACAGCCAATGTGTAGAGCTGTCTTTCCAACTGGAAGATGGTT
>Frequency_2_QualityScore_FFHHHHHJJJJIIJJJIFHIEHIJIHIIJIJJIJIJIIIIJJHIIHIIJJIIIHIIGHHEFEEEEEEDCA?ACDDBDDDDCCDEDCDDEDCDCC_Mismatch_0_Sense_+_Library_PoolC
TCCCCTGAGGGCACTCGTGGTTTTGTAGCAGGCCAGTGTTGGATCAGTTAACAGGCCAGTGTTGGCTGTGACACCATATTAAATAGTAGGAGAG
>Frequency_2_QualityScore_FFHHHHHIJIIIJJJJIJJIJIJJIFGHIJJIJJDHHJJIJJJJJJJJJJJFIIGHGHFFDCDACDDBDACDEDDDCDDEDEEEBCCDECE_Mismatch_0_Sense_+_Library_PoolC
ACGTTAGAGAGAATTCCAGAAGAAGTGACGGAGGTTGCAAATTCCTCACGGTTGCCTCGGTCGTCCGTTGCATGAGTTATTCATAAAATAT
>Frequency_2_QualityScore_ECFEFFFGAGGDEGGG=EGAGGEG@E9EE=EGFGGGFGGGEDGG@@CFEGCEGEEFGGEFGE@BAACEC?CEDCCBEECEEBCCBCCCCC@CCC_Mismatch_1_Sense_+_Library_PoolC
TGCCTCGGTCGTCCGTTGCCTGAGTTATTCATAAAATATAAAAGTTTTTCATGAATTCTCTGAAGCAAATCAGATATATGAAATCCTACTTTCT
>Frequency_2_QualityScore_FFGHHHHGIEIIEGIGHHIIHIHIIIFHGHIIGIIIIHHFIHIIIIGGIIAHGHGIIBGIHFHGGFEEFDEEDCEEECCCBCDFCBDDECEEC?_Mismatch_0_Sense_+_Library_PoolC
TCCAACTGGAAGATGGTTTTCGTTTTGGTTTTATATTGTATATAATGTTGTTAATCGGAGCAATGAATTTTAATATGATAAGTAGTTATTTTAG
>Frequency_2_QualityScore_FFHHHHHJIJJJJJJIJIJIJJJIJJJIJJJJJJJIIIIJJJJIIJJIIIIIGGIHHIIJIIIJJJJIIEGIJGGGGHGHBEFFFDAEDDDDAA_Mismatch_0_Sense_+_Library_PoolC
TGAAGCAAATCAGATATATGAAATCCTACTTTCTCAATCTACAGCCAATGTGTAGAGCTGTCTTTCCAACTGGAAGATGGTTTTCGTTTTGGTT
>Frequency_2_QualityScore_@<EBCEEIIIAEIIEECCHCFHGFIGGII?GGIICIGAGAEHGHGIGHGGGAEDDGEEEGGIEGIGGBEFFHB??CBCCCGEEAC:?<BAACC@_Mismatch_0_Sense_+_Library_PoolC
AATATAAAAGTTTTTCATGAATTCTCTGAAGCAAATCAGATATATGAAATCCTACTTTCTCAATCTACAGCCAATGTGTAGAGCTGTCTTTCCA
>Frequency_2_QualityScore_FFHHHGHIJJIGHIIEFIIIIHIJBHIIIIJIIJJJJJJJEGIIGIHGHGBEFFDCDCCDCDCCCCBAC?BCDEECDDEDEEEEDD>BDCCDDE_Mismatch_0_Sense_+_Library_PoolC
GAATTCCAGAAGAAGTGACGGAGGTTGCAAATTCCTCACGGTTGCCTCGGTCGTCCGTTGCATGAGTTATTCATAAAATATAAAAGTTTTTCAT
>Frequency_2_QualityScore_FFHHHHHJJJJIIIIJJJIJGIHHIIIGIIIJIJGIGGIIIIIIIIJJIJJJJHHHAHGGFFFFFEEEEEEECCCCCCDDDDDDDDDDEEEECE_Mismatch_1_Sense_+_Library_PoolC
ATTCCTCACGGTTGCCTCGGTCGTCCGTTGCCTGAGTTATTCATAAAATATAAAAGTTTTTCATGAATTCTCTGAAGCAAATCAGATATATGAA
>Frequency_2_QualityScore_FFGGGHGJGIIGIEIGHIJIJFIIIFGGHIJGIHIIHGIIIIHIIIIJJHIIIIIHICEGFGHEEEEFFACCDEEDCDCCCACCFD?CCEEEDC_Mismatch_0_Sense_+_Library_PoolC
CCAACTGGAAGATGGTTTTCGTTTTGGTTTTATATTGTATATAATGTTGTTAATCGGAGCAATGAATTTTAATATGATAAGTAGTTATTTTAGT
>Frequency_2_QualityScore_FFHGHHHJJJJJJJJJJJIIJJJJIIIIJIIJJJIIIIIJIJJJJIIIGIIHIGGHHEEFBCECEECCEEEDDDDACBCDDDDDDDCCDBCDDC_Mismatch_0_Sense_+_Library_PoolC
CGGATTCAACTCAAGCTATTCTGGAAACGTTAGAGAGAATTCCAGAAGAAGTGACGGAGGTTGCAAATTCCTCACGGTTGCCTCGGTCGTCCGT
>Frequency_2_QualityScore_FFHGHHGGGIIIIIGGIIHIIIIJGIJJIJJJJIIIJIIJIJFIGGHICIIIIGGIIIIIIGIIIIIHHAEGIIIIIGHIGEGEGFFFFFE@@A_Mismatch_0_Sense_+_Library_PoolC
TGAGTTATTCATAAAATATAAAAGTTTTTCATGAATTCTCTGAAGCAAATCAGATATATGAAATCCTACTTTCTCAATCTACAGCCAATGTGTA
>Frequency_2_QualityScore_FFHFHHGIJIIIJIJJIHIHGGFIIIIIJJJJJIIIHIIGAEHCHHIEHIIIIGGIIJEEFHIIGGHHHHHGGFFFEEEFEDCEEEECCCDBBC_Mismatch_0_Sense_+_Library_PoolC
TCAATCTACAGCCAATGTGTAGAGCTGTCTTTCCAACTGGAAGATGGTTTTCGTTTTGGTTTTATATTGTATATAATGTTGTTAATCGGAGCAA
>Frequency_2_QualityScore_FFHHHGHJJIJJIIJGIIIGIJIGGGHIJJJGIIJIIIIJIIIIIIIIIJHIJJJIGIJIJEGHGHFFFEEFEEEEEEEEACECDCDDDDCCCE_Mismatch_0_Sense_+_Library_PoolC
CTTTCCAACTGGAAGATGGTTTTCGTTTTGGTTTTATATTGTATATAATGTTGTTAATCGGAGCAATGAATTTTAATATGATAAGTAGTTATTT
>Frequency_2_QualityScore_FFHHHHHJJJJJIJJJJIJJJJJJIJJJJJJIJJJJIJJJIJIIJJIJJJJJJJJGIIJJIIJJJJJIIIHIIJHIIHHHGGGGFFEFEEEDDC_Mismatch_0_Sense_+_Library_PoolC
AAGTTTTTCATGAATTCTCTGAAGCAAATCAGATATATGAAATCCTACTTTCTCAATCTACAGCCAATGTGTAGAGCTGTCTTTCCAACTGGAA
>Frequency_2_QualityScore_FFHHGHHJIIGIIIIJJJHJJJJJJIIJJJJIIIIJJJCHHIJJGIJIIJIHGIIIHIJJIIHIHGIIHGGGGGFFEEEDDCCDDDDDDEEDDE_Mismatch_0_Sense_+_Library_PoolC
AGCCAATGTGTAGAGCTGTCTTTCCAACTGGAAGATGGTTTTCGTTTTGGTTTTATATTGTATATAATGTTGTTAATCGGAGCAATGAATTTTA
>Frequency_1_QualityScore_FFHHHHHJJIIJIHJIIJEHIFGIIJJJJJJJJJJJJJIJJJJJJIJHIJHHHFDFDDEEEDDDEDEDEEDECDDEDEEEEDDADEDDDDEDDD_Mismatch_0_Sense_+_Library_PoolC
TTCCAGAAGAAGTGACGGAGGTTGCAAATTCCTCACGGTTGCCTCGGTCGTCCGTTGCATGAGTTATTCATAAAATATAAAAGTTTTTCATGAA
>Frequency_1_QualityScore_DA?DDDBEFH@:F@CFAGBBFCG?D<BFGGHI@?DF?EG6;CHGIACHG3===CE>)?>@@@;B>@ABC;@;?;@>(,>>@C_Mismatch_0_Sense_+_Library_PoolC
ATCAAACAACGCGTTCAATGTAGTCATAGAGACCACGGATTCAACTCAAGCTATTCTGGAAACGTTAGAGAGAATTCCAGAA
>Frequency_1_QualityScore_FFHHGHGHHIHIIGGHJJ=FGEGGGIJJJJJJIIHIGHIICHBFGHIIIJIJJGIJJ_Mismatch_1_Sense_+_Library_PoolC
TATAATGTTGTTAATCGGAGCAATGAATTTTAATATGATAAGTAGTTATTTTAGCGA
>Frequency_1_QualityScore_FFHHHHHIJJJJJJJIIIJJJFHIJJJFIJBFHJIIIJJJJIJJJJIIIIJJJJJGEHFCDDDBDDDCEACD@CDDDEEEDCDDEDEEEECC>C_Mismatch_0_Sense_+_Library_PoolC
TAGAGAGAATTCCAGAAGAAGTGACGGAGGTTGCAAATTCCTCACGGTTGCCTCGGTCGTCCGTTGCATGAGTTATTCATAAAATATAAAAGTT
>Frequency_1_QualityScore_FFHHHHHJJJJJJJIHIJGGJJJJJJJFHIHIJJHHJJJJJIJGIJHHHHHEHFFFFFFFEEECEEEDDDEDDDEEDEDDDDDDDDDDDDDDCD_Mismatch_0_Sense_+_Library_PoolC
GTTGCAAATTCCTCACGGTTGCCTCGGTCGTCCGTTGCATGAGTTATTCATAAAATATAAAAGTTTTTCATGAATTCTCTGAAGCAAATCAGAT
>Frequency_1_QualityScore_DDFDD?FGHHHHDHAIJGEGGG<C?D9GHJJ@FBBFGGCHHHGHHIEIC8?BFGCACFFCHGGHIJIAGE?ECEADD;?@ECA>@AEDECEA;>_Mismatch_0_Sense_+_Library_PoolC
GTTGGATCAGTTAACAGGCCAGTGTTGGCTGTGACACCATATTAAATAGTAGGAGAGTAAAGATAGTTTCCACACATTAACATTGATTATATGA
>Frequency_1_QualityScore_FFHHHHHIJJJIIJJGIEIJGIIGIIGIIIIIJIJJJJJJJIJJJJJJJJJJJJGHIIIJIJJJJDGHECHHHHFFFFFBC_Mismatch_0_Sense_+_Library_PoolC
TTTCGTTTTGGTTTTATATTGTATATAATGTTGTTAATCGGAGCAATGAATTTTAATATGATAAGTAGTTATTTTAGTGAA
>Frequency_1_QualityScore_DDBFDFFFFDB:CAIEE<AEDHFGEBE?G1BF@BFFAAFBBD?DBBFF?DGFFFFGDA:FEIFEFFFB?@BBD;@ADDDDDBBDDBBBBB@@DD_Mismatch_0_Sense_+_Library_PoolC
TTCCAACTGGAAGATGGTTTTCGTTTTGGTTTTATATTGTATATAATGTTGTTAATCGGAGCAATGAATTTTAATATGATAAGTAGTTATTTTA
>Frequency_1_QualityScore_DD?4C?FIII<F>?FIF+3<AA@+A<CFHEC9C91?FG*1?FGFBGFICG>GEEFGGG8?BF8=8/888@FC48=)@@)=?CC>;@?BDBDBAC_Mismatch_2_Sense_+_Library_PoolC
ATTAATAAAATATAAAAGTTTTTCATGAATTCTCTGAAACAAATCAGATATATGAAATCCTACTTTCTCAATCTACAGCCAATGTGTAGAGCTG
>Frequency_1_QualityScore_FFHHHHHJJIJJJIIJJIJGIIIJJHIJGHJJIJIJJJJJJJJJIHHJJIJJJHHHFFDDDBCDDDDDDCACCEDEEEDCDDEDDDDDDD4:AC_Mismatch_1_Sense_+_Library_PoolC
GAGAGAATTCCAGAAGAAGTGACGGAGGTTGCAAATTCCTCACGGTTGCCTCGGTCGTCCGTTGCCTGAGTTATTCATAAAATATAAAAGTTTT
>Frequency_1_QualityScore_DFHHFFHAEHIIIIIIIIIDGHICDDHIGHGIIIIIGIIIIGHIIHIIGGGIIIIIIHHHEHHHFFFFFCFECACEEEEECEEDCCCD_Mismatch_0_Sense_+_Library_PoolC
AAGATGGTTTTCGTTTTGGTTTTATATTGTATATAATGTTGTTAATCGGAGCAATGAATTTTAATATGATAAGTAGTTATTTTAGTGA
>Frequency_1_QualityScore_FFHHHHHJJFHJJIJJJJJJJJGIJJGIJJJJJAHIIIJJJJHHHHFFFFFCDEEEEFEEDDDEDFEEDCC>CDDDDDEDDDEEDDDDDCCDDD_Mismatch_1_Sense_+_Library_PoolC
TGACGGAGGTTGCAAATTCCTCACGGTTGCCTCGGTCGTCCGTTGCCTGAGTTATTCATAAAATATAAAAGTTTTTCATGAATTCTCTGAAGCA
>Frequency_1_QualityScore_FFHHHHHIJJFHJJJJIJIJJJIJJJIJIJJJIJJJJJJJJJJJJJJJJJJJGIJJJJJJJHHHHHHHFBEFFFFEEEEFEDEDEEEDDC_Mismatch_2_Sense_+_Library_PoolC
TGGAAGATGGTTTTCGTTTTGGTTTTATATTGTATATAATGTTGTTAATCGGAGCAATGAATTTTAATATGATAAGTAGTTATTTTAGCA
>Frequency_1_QualityScore_DDHFFFH?EH@DHHHF>FFHGI@HGIGIHIIGGD@HEEGIGFHGGDGBCFGIIIGGGCFGCG:EHI@DCHEEEEFEB?A5@CDCCADDCC@CA:_Mismatch_1_Sense_+_Library_PoolC
CAATGTGTAGAGCTGTCTTTCCAACTGGAAGATGGTTTTCGTTTTGGTTTTATATTGTATATAATGTTGTTAATCGGAGTAATGAATTTTAATA
>Frequency_1_QualityScore_FFHHHHHIJJIJJJJJIJJJJIIJJJJJIIJJJHIIIGIJJIJJJJJJJJJJJJJHIJJHHFFF?CEEDCCDDDDDDDDDDBDDDDDDDDDDDD_Mismatch_0_Sense_+_Library_PoolC
ACCACGGATTCAACTCAAGCTATTCTGGAAACGTTAGAGAGAATTCCAGAAGAAGTGACGGAGGTTGCAAATTCCTCACGGTTGCCTCGGTCGT
>Frequency_1_QualityScore_FFHHHHHJJIJJIJJJFHIJJJHIJJJJHIIJJJIJJJIJJJJJJJJHIJIJJJJJJJIHHFFFFEDEECEEECEFEEDEDDDFDFEDEDEEED_Mismatch_1_Sense_+_Library_PoolC
TCCAACTGGAAGATGGTTTTCGTTTTGGTTTTATATTGTATATAATGTTTTTAATCGGAGCAATGAATTTTAATATGATAAGTAGTTATTTTAG
>Frequency_1_QualityScore_FFHHFHHHIJJHIJJJJHIJJJJIIJJGJHIJJIIIIJGIIIIJJJJJJJJJJGHJJIIHFFHHGHFDEFCFEEEECDEEEDEEDEEFCC@_Mismatch_2_Sense_+_Library_PoolC
CTGGAAGATGGTTTTCGTTTTGGTTTTATATTGTATATAATGTTGTTAATCGGAGCAATGAATTTTAATATGATAAGTAGTTATTTTAGGA
>Frequency_1_QualityScore_FFHHHHFHHIIJGIJEHIJIJJJJJJJJJJJJHIJJJJJJJIIJJIIHAHFFFFEEECDEEDEEEDDDC@CDEEECDCDEDDDDEDDCDEDEDD_Mismatch_1_Sense_+_Library_PoolC
AAGAAGTGACGGAGGTTGCAAATTCCTCACGGTTGCCTCGGTCGTCCGTTGCCTGAGTTATTCATAAAATATAAAAGTTTTTCATGAATTCTCT
>Frequency_1_QualityScore_DDAHFB?DGDFGIIIGGGBGG@<FHHGIF@AHA@?BCHICFEGHIIICDD??DBB?BD<=CBFC/BFAC>@CGEGHIG>CHFHHBHFFDDDFEC_Mismatch_0_Sense_+_Library_PoolC
TAAAGATAGTTTCCACACATTAACATTGATTATATGATGGATTCAAAATATAGATATTCATACATCAATATTTTTATCACTGTTATCTTACCAT
>Frequency_1_QualityScore_FFHHHHHJJHIJJJJIJJJJIHIJJIJGJJJJJIIJJIIIIIIJJJIJJJJIIJJIJJGIIJHHHHHGHCCEDFEEEEEEEEEEEE_Mismatch_0_Sense_+_Library_PoolC
GGAAGATGGTTTTCGTTTTGGTTTTATATTGTATATAATGTTGTTAATCGGAGCAATGAATTTTAATATGATAAGTAGTTATTTTA
>Frequency_1_QualityScore_FFHHHHHJJJJJJGHHIJIJJIIJJIIJJIIJJJJIJJJJHHFFDDDDEEDDEEEEEEFDDDDDDDDDDDDDDDEDDDDDDDDCDDEDDCCCDD_Mismatch_0_Sense_+_Library_PoolC
CCGAAGGCGCTCCAGTTGTTCAGGCTACTGAATCAAACAACGCGTTCAATGTAGTCATAGAGACCACGGATTCAACTCAAGCTATTCTGGAAAC
>Frequency_1_QualityScore_FFHHHHHJJJJJJJJJJJJJJJJJJJJJJIJJJJJJJJJIIJJJJJJJJJIJJJJJJJJJJJIIGIJJJJGIIJHEHFFFDACDDCDEEEEEED_Mismatch_1_Sense_+_Library_PoolC
AGATATATGAAATCCTACTTTCTCAATCTACAGCCAATGTGTAGATCTGTCTTTCCAACTGGAAGATGGTTTTCGTTTTGGTTTTATATTGTAT
>Frequency_1_QualityScore_FFHHHHHIJJJJJJJJJJFHIGGHIAEHIIJHJIIIJDHIGIIHEGIJHIIIHHIJIJJIIIIIIIFHFDDEEEECEEEDDDDEEEDDDDDBCD_Mismatch_1_Sense_+_Library_PoolC
AGCTGTCTTTCCAACTGGAAGATGGTTTTCGTTTTGGTTTTATATTTTATATAATGTTGTTAATCGGAGCAATGAATTTTAATATGATAAGTAG
>Frequency_1_QualityScore_FFHHHHHJJJJJJJJHJJJJJJJJGIFIJJJJJJJJJIIIJJHIJJJJIIFHJJJGIJJGHIJJJJJJIEHHGHHFFFFFFFEEEFEEEDDDDD_Mismatch_0_Sense_+_Library_PoolC
CAGTTAACAGGCCAGTGTTGGCTGTGACACCATATTAAATAGTAGGAGAGTAAAGATAGTTTCCACACATTAACATTGATTATATGATGGATTC
>Frequency_1_QualityScore_?ACFHD?GBHHIGF?IIHBCHAGAEEAFG>BFCIEIIBHCG@=D:8??FFHCBAGFHGGH;@FH=@AHH>=?C7?5_Mismatch_0_Sense_+_Library_PoolC
ATGTGTAGAGCTGTCTTTCCAACTGGAAGATGGTTTTCGTTTTGGTTTTATATTGTATATAATGTTGTTAATCGGA
>Frequency_1_QualityScore_FFHHHH?GGHJGIFGIJJJJJGIIIJIJJJGEFHIJJGGHIHIIJEIHIGEFIHGHGIJ@=CHEHGBDD?BCEEEEDD>ACCDC@ACDEDDDEC_Mismatch_0_Sense_+_Library_PoolC
CTCGGTCGTCCGTTGCATGAGTTATTCATAAAATATAAAAGTTTTTCATGAATTCTCTGAAGCAAATCAGATATATGAAATCCTACTTTCTCAA
>Frequency_1_QualityScore_FFHHFFHIJJJEHJHGHI@FGGIHEFG?BHIJHIJIIEHGIJJJJJJ=@DFHIDIJJHGGCEEEHGHFFCEFEEEEEEDEEEDDED@A@ACCCC_Mismatch_1_Sense_+_Library_PoolC
GGTTGCCTCGGTCGTCCGTTGCCTGAGTTATTCATAAAATATAAAAGTTTTTCATGAATTCTCTGAAGCAAATCAGATATATGAAATCCTACTT
>Frequency_1_QualityScore_DDHHFBBGHDHIIIIFGGHIIGFHIIGIIIGEICEGIIIII@?DHHHEHEGIGHIIIGGGDHG;)7CHEDGG>GGHECHGHFFBDBCEC>CCCC_Mismatch_1_Sense_+_Library_PoolC
GAGTTATTCATAAAATATAAAAGTTTTTCATGAATTCTCTGAAGCAAATCAGATATATGAAATCTTACTTTCTCAATCTACAGCCAATGTGTAG
>Frequency_1_QualityScore_DDHFHBFIJJJJJIJGJCI@IJIIIJJCGIJIIJHJJBF<FHGGIGIEGEHJFFFGG@GHGIGJJCHGH;DEHGBCACCEFF@@BBEC=CD@A@_Mismatch_0_Sense_+_Library_PoolC
TCTGAAGCAAATCAGATATATGAAATCCTACTTTCTCAATCTACAGCCAATGTGTAGAGCTGTCTTTCCAACTGGAAGATGGTTTTCGTTTTGG
>Frequency_1_QualityScore_FFHHHHGIIJJJJHIJGGIIIHIJJJJJIJJJHHHIIIIJJJJJJIJJJIIIIJI@GGEHGGHFFFDFECCCEDDDDEDEEDDDEDDC<@>@CD_Mismatch_0_Sense_+_Library_PoolC
CTGAGGGCACTCGTGGTTTTGTAGCAGGCCAGTGTTGGATCAGTTAACAGGCCAGTGTTGGCTGTGACACCATATTAAATAGTAGGAGAGTAAA
>Frequency_1_QualityScore_FDHHHCDGIHIEGIIJJHIJJIJIIGIIGGIJIJIJFGIHIIIIICGBHHGEHIIJJJJHCAEHEHCFFDEDDECEDEDEECDCD_Mismatch_1_Sense_+_Library_PoolC
GATGGTTTTCGTTTTGGTTTTATATTGTATATAATGTTGTTAATCGGAGCAATGAATTTTAATATGATAAGTAGTTATTTTAGTA
>Frequency_1_QualityScore_FFHHHHHJJJHIJJJJIIJJJJHIJJHIDIIJIGHIIIIIJIJJIJIJJJJJGJJIJJJHEHHHHEDEEADDEEEDCECBDDEDEEEDDDD_Mismatch_0_Sense_+_Library_PoolC
TGGAAGATGGTTTTCGTTTTGGTTTTATATTGTATATAATGTTGTTAATCGGAGCAATGAATTTTAATATGATAAGTAGTTATTTTAGTGA
>Frequency_1_QualityScore_??DHAA:C<CAEFFGH:??C@?9::900?09BH@F90BDF<89?C\-5A;C@;;7)?EE7.77?@3@;@;>@@6;(65>>5;AA_Mismatch_0_Sense_+_Library_PoolC
ATGGTTTTCGTTTTGGTTTTATATTGTATATAATGTTGTTAATCGGAGCAATGAATTTTAATATGATAAGTAGTTATTTTAGTG
>Frequency_1_QualityScore_DFHGGHHIJJJJIJIGHHGJGEHIJJJEGGIJJH?HDDGGEICGIHIJGH<CC@AGBE?EEFFFFE@>@@@CBB>=1;9>ACD@@9@<?B5?3<_Mismatch_0_Sense_+_Library_PoolC
GATTCAACTCAAGCTATTCTGGAAACGTTAGAGAGAATTCCAGAAGAAGTGACGGAGGTTGCAAATTCCTCACGGTTGCCTCGGTCGTCCGTTG
>Frequency_1_QualityScore_FFHHGGHIGJJIIIIIIGGGDHHIIIIJJDIGIGIJIIGIIIIEIIJGGGHIIHGEHFHFFFFFFEEEA@CCBACCBDDCDDCD@CA@CACCCC_Mismatch_0_Sense_+_Library_PoolC
GGCTACTGAATCAAACAACGCGTTCAATGTAGTCATAGAGACCACGGATTCAACTCAAGCTATTCTGGAAACGTTAGAGAGAATTCCAGAAGAA
>Frequency_1_QualityScore_FFHHGHHAFHHIE:FHFHIIJIJJJGIGHEHIGFHIFHIJJIGIHHGFFEEDD@CDCC@CCE;AC<CDCCACFEE<CC4>>CDDCEDDDDDDDC_Mismatch_0_Sense_+_Library_PoolC
GAAGAAGTGACGGAGGTTGCAAATTCCTCACGGTTGCCTCGGTCGTCCGTTGCATGAGTTATTCATAAAATATAAAAGTTTTTCATGAATTCTC
>Frequency_1_QualityScore_FFHHHHHJJJJJJJJJJJJJIIJJIJJJJJHIJGIIJIIJJJJJJJJJJHHHHIJJJJHHHHGFHFFFFDBCEEEFDDDDDDDCDDDDBCCDDD_Mismatch_0_Sense_+_Library_PoolC
ATTTTAGTGAAATTCCCCTGAGGGCACTCGTGGTTTTGTAGCAGGCCAGTGTTGGATCAGTTAACAGGCCAGTGTTGGCTGTGACACCATATTA
>Frequency_1_QualityScore_FFGHHHHJJJJJJJJJIIIJJIIIGIIJJJJJJJJJEIIJIJJJHIHIGIGHGGHIIJJHHGHHHFFFFDDDDDDDDDDDDDDDDDDDDDDEDD_Mismatch_0_Sense_+_Library_PoolC
AACTCAAGCTATTCTGGAAACGTTAGAGAGAATTCCAGAAGAAGTGACGGAGGTTGCAAATTCCTCACGGTTGCCTCGGTCGTCCGTTGCATGA
>Frequency_1_QualityScore_FDHHHHHJJJIJJHIJJJJIJJJHIJJJJJIJDIJJIJJJJIJGIIEGIJHGHJJJIHHIJJGIHHHEECEECFFFFFECED_Mismatch_0_Sense_+_Library_PoolC
GTTTTCGTTTTGGTTTTATATTGTATATAATGTTGTTAATCGGAGCAATGAATTTTAATATGATAAGTAGTTATTTTAGTGA
>Frequency_1_QualityScore_FFGHHHBHGEBBFEHHIGGIJJJCG?FHIEIIDIGFIIDGGIIHFHHIGIIJJEGEGEEFHHHFFFFFB>;@CC@C@;@CDDDCDEDEEEC_Mismatch_1_Sense_+_Library_PoolC
AACTGGAAGATGGTTTTCGTTTTGGTTTTATATTGTATATAATGTTGTTAATCGGAGCAATGAATTTTAATATGATAAGTAGTTATTTTAA
>Frequency_1_QualityScore_FDHHHGHIJGGIHIGIEBGHIJIHHFGIGBFGHEHDGIIIGFHIGEEFHGACFHCCHIG@@EHHDCBFCAEEEACDDDDC_Mismatch_0_Sense_+_Library_PoolC
CTGTCTTTCCAACTGGAAGATGGTTTTCGTTTTGGTTTTATATTGTATATAATGTTGTTAATCGGAGCAATGAATTTTAA
>Frequency_1_QualityScore_FFHHHHHJJJJIJJJJJJDHIJJJIJIJJIFHJJJJJJJJHIIIJIJIJHIJHIJJJJJIIIHHHHHFFCFFFFEEDEEDEEDDEDDDDDEDED_Mismatch_1_Sense_+_Library_PoolC
TTTCCAACTGGAAGATGGTTTTCGTTTTGGTTTTATATTGTATATAATGTTGTTAATCGGAGCAATGAATTTTAATATGATAAGTAGTTATTAT
>Frequency_1_QualityScore_FFHHGHHGIIJJJJJJJJJJGJJJJJJJIJJJJJJJJJJJJJJJJJJJHIIJIJJJJJJGIIIGIJJJJIIJIGHEFFHHGFFFFFFFEEEEED_Mismatch_0_Sense_+_Library_PoolC
ATAAAAGTTTTTCATGAATTCTCTGAAGCAAATCAGATATATGAAATCCTACTTTCTCAATCTACAGCCAATGTGTAGAGCTGTCTTTCCAACT
>Frequency_1_QualityScore_FFHHHHHJJIJJJJJJJJJGIIIJJJJJJJIJJJJJJJJJJJIIIIIJJFHIJIJHIIJJJEIJHFHCHEDEFEFFDFEDDEDEDCEDDDDBDD_Mismatch_2_Sense_+_Library_PoolC
TCTCAATCTACAGCCAATGTGTAGAGCTGTCTTTCCAACTGGAAGATGGTTTTCGTTTTGGTTTTATATTGTATATAATGTTGTTAATCGGAAA
>Frequency_1_QualityScore_FFHHHHHJJJJJJJJJJJJJJJJJJIJJJJJJJJIJIJJIJJJJIIJJJJJJJJJJIJJJJJJJIEHHFHHFFFFFFFEDDDDDDDDDDFCCCC_Mismatch_0_Sense_+_Library_PoolC
AACTGCAATCATGCATTCCACATGGAATGCATTGATAAATGGCTCTGCTCGCATTCTTCCTGCCCTATGTGTAGACATCGTCTGTATCTTCTTG
>Frequency_1_QualityScore_D?2A?BDB<EEIB>E:81:DB1?0*8@*99*99B=C8)8B=C)=A=@_Mismatch_0_Sense_+_Library_PoolC
CTCACGGTTGCCTCGGTCGTCCGTTGCATGAGTTATTCATAAAATAT
>Frequency_1_QualityScore_;BD@22@?C?:C?EDAH@FBE9219?FHIGBHAFADDHHIBABBD><FA@FHHI@>)8B>;>@HA@@GG7@7@?AH>EDD;7;@BCCCCCCCCB_Mismatch_0_Sense_+_Library_PoolC
CCGTTGCATGAGTTATTCATAAAATATAAAAGTTTTTCATGAATTCTCTGAAGCAAATCAGATATATGAAATCCTACTTTCTCAATCTACAGCC
>Frequency_1_QualityScore_FFHFFHFGGGIJCHGIJJHHIJJJHIIEIJIJJJIIJJIIJJJHIIIJJJJJJJJIJHHHHHGFFFFFFCDDDEEEEDDDD>DCDDEDED@CDC_Mismatch_1_Sense_+_Library_PoolC
ACTGGAAGATGGTTTTCGTTTTGGTTTTATATTGTATATAATGTTGTTAATCGGAGCAATGAATTTTAATATGATAAGTAGTTATTTTAGTGAG
>Frequency_1_QualityScore_FFHHHFHIJIJIJJJJJJIJJJHJJIJJJJJJIJIJJJEHHFFFFFFEEEEEEEEE;ACCDFEEEDD@CCCDDDEDDDEEDEDDDDCDDDDDDD_Mismatch_0_Sense_+_Library_PoolC
GGAGGTTGCAAATTCCTCACGGTTGCCTCGGTCGTCCGTTGCATGAGTTATTCATAAAATATAAAAGTTTTTCATGAATTCTCTGAAGCAAATC
>Frequency_1_QualityScore_FFHHHHHJJJJJJJJJJJJHJJJIJJEHIJJJHIIIJJHIJJJJJJJJIJIJJJJJJHHIHHIJJJIHGBDEEEEEDEEDDDDDEEED_Mismatch_0_Sense_+_Library_PoolC
GAGCTGTCTTTCCAACTGGAAGATGGTTTTCGTTTTGGTTTTATATTGTATATAATGTTGTTAATCGGAGCAATGAATTTTAATATGA
>Frequency_1_QualityScore_FFHHHHHJJJJJJJJJJJJJJJJHJJJJJJIJJJIIJIJJJJJJJJJJIIGHIIIJIHF?BFFEEDEEEECDDDDDDDDDDDDDDBDDDDBBAC_Mismatch_1_Sense_+_Library_PoolC
GGATTCAACTCAAGCTATTCTGGAAACGTTAGAGAGAATTCCAGAAGAAGTGACGGAGGTTTCAAATTCCTCACGGTTGCCTCGGTCGTCCGTT
>Frequency_1_QualityScore_FFHHHHHJJJIIJIJJIJJJJJJEHIJIJ:DHGGIJIIJJJJJJJJJJHHHFFFFFCBCDEEDDDDDCCCCDDDDDDDDDDD<@DDEDDCDDDD_Mismatch_1_Sense_+_Library_PoolC
TAGACATCGTCTGTATCTTCTTGACGGAAGCCAGAAGCCCGAAGGCGCTCCAGTTGTTCAGGCTACTGAATCAAACAACGCGTTCAATGTAGTC
>Frequency_1_QualityScore_FFHHHHHIJIIJJHIJJIGIHJHIJJJJJJJJJJJJJJJIJJFHJIJJJJJJJJJIJJIIJGHHHGHFFFFFFDDEFEEEDDDDDDDDDDCDDE_Mismatch_1_Sense_+_Library_PoolC
CCTCGGTCGTCCGTTGCCTGAGTTATTCATAAAATATAAAAGTTTTTCATGAATTCTCTGAAGCAAATCAGATATATGAAATCCTACTTTCTCA
>Frequency_1_QualityScore_DFHGHHHJJJJJIEJJHJJJIIIJIJJJIIIJGGIIIIIJGIJJJJJJGIGGIIGJIIIIEGIJI>DHHEHHGHDFDFFDBDCCDEDEEEDDD@_Mismatch_0_Sense_+_Library_PoolC
ACTGCAATCATGCATTCCACATGGAATGCATTGATAAATGGCTCTGCTCGCATTCTTCCTGCCCTATGTGTAGACATCGTCTGTATCTTCTTGA
>Frequency_1_QualityScore_FBFFDFFEHGFGHGDCAIEHGGIEGEECCGHHHEBEGDDHEEGHI@FEBAHIIIIGIGGG_Mismatch_0_Sense_+_Library_PoolC
GTATATAATGTTGTTAATCGGAGCAATGAATTTTAATATGATAAGTAGTTATTTTAGTGA
>Frequency_1_QualityScore_FFHHHHFGICFHIGHIIJJJJJJJJFHGIJJJJJJJJJJJJIJJJJJJCHDGIJIIIIJJJHHHEDEFFFFFEDDBEEDDDBB@CDDDDDDD>C_Mismatch_0_Sense_+_Library_PoolC
CACTCGTGGTTTTGTAGCAGGCCAGTGTTGGATCAGTTAACAGGCCAGTGTTGGCTGTGACACCATATTAAATAGTAGGAGAGTAAAGATAGTT
>Frequency_1_QualityScore_FFHHHHFIJJJJHIJJJJHIJJGIGIJJIJJJJIJJJIJJIJJJJJIIIIJIJJJIIJJJJJHHHHHHHFFFFFFFEEEEEEFDDE_Mismatch_1_Sense_+_Library_PoolC
AGATGGTTTTCGTTTTGGTTTTATATTGTATATAATGTTGTTAATCGGAGCAATGAATTTTAATATGATAAGTAGTTATTTTAGTA
>Frequency_1_QualityScore_FFHHHHHJIJHIIJJJJJJJJJHGGJJJGGFHJJJJJJJJIJJJJJJJIJJIJJJJJJJIIJJIGJJJJHIJIGHHHHHFFFCFFFDEEEEDDD_Mismatch_0_Sense_+_Library_PoolC
GTTGCATGAGTTATTCATAAAATATAAAAGTTTTTCATGAATTCTCTGAAGCAAATCAGATATATGAAATCCTACTTTCTCAATCTACAGCCAA
>Frequency_1_QualityScore_FBFHGGHGIIGHIIJJJHGGIIJHGJJJIGGIIJIJIIJJGHIIGGHHFIGGHIJJIHGGHHHHFFEBCBEEEDCACDDDDDDC:@DDCDDDDD_Mismatch_0_Sense_+_Library_PoolC
GTTTTGTAGCAGGCCAGTGTTGGATCAGTTAACAGGCCAGTGTTGGCTGTGACACCATATTAAATAGTAGGAGAGTAAAGATAGTTTCCACACA
>Frequency_1_QualityScore_FDHHHHHJJJJHIIJGJIGIJIIIGIGIJIIGHGIJJJIIIJJIJHIIJJJJJJIFHHCGGIJJJJIJJGJJJJGHHHEFEDDCDDBCCDBDDA_Mismatch_0_Sense_+_Library_PoolC
GTTTTATATTGTATATAATGTTGTTAATCGGAGCAATGAATTTTAATATGATAAGTAGTTATTTTAGTGAAATTCCCCTGAGGGCACTCGTGGT
>Frequency_1_QualityScore_FFFDHFHJJJJIGJJIJIGGJF=FHDHDFHDBFGGGIJIJJJECHAEEHFHFEFFEDEEECECCDDDDBBBBBBDEEDDED@@CDDDD@CCBCD_Mismatch_0_Sense_+_Library_PoolC
TGTATCTTCTTGACGGAAACCAGAAGCCCGAAGGCGCTCCAGTTGTTCAGGCTACTGAATCAAACAACGCGTTCAATGTAGTCATAGAGACCAC
>Frequency_1_QualityScore_FFHDHFHIJJJJIJJJJJJJJIJJJJIJJJJJIJJJJJJIJJJJIIIJIIJJIJJJHHHFFFFFFEEEEEEDDDEEEDDDCDDBCCBCDC?<AC_Mismatch_0_Sense_+_Library_PoolC
CAGTTGTTCAGGCTACTGAATCAAACAACGCGTTCAATGTAGTCATAGAGACCACGGATTCAACTCAAGCTATTCTGGAAACGTTAGAGAGAAT
>Frequency_1_QualityScore_FDFAH>DGIHI@FGC>GIGGDGDHHIIGGIIDHGGGGCBHFHHHHDB?AA>C3>?C5;AACCDDDACDE@BAADDC>CCCD?CDDDACCCDDCC_Mismatch_1_Sense_+_Library_PoolC
AGAAGTGACGGAGGTTGCAAATTCCTCACGGTTGCCTCGGTCGTCCGTTGCCTGAGTTATTCATAAAATATAAAAGTTTTTCATGAATTCTCTG
>Frequency_1_QualityScore_FFHHHHHJJIIIGJJIJJJJHIIIJIJJJJJJJJJJIJJJJJJJJIGIIJJJIJJHIJGEGJJJHGHHHEFFFDEEEFDDDDDDDEEDEDDDDD_Mismatch_0_Sense_+_Library_PoolC
ATGAATTTTAATATGATAAGTAGTTATTTTAGTGAAATTCCCCTGAGGGCACTCGTGGTTTTGTAGCAGGCCAGTGTTGGATCAGTTAACAGGC
>Frequency_1_QualityScore_FFHHHGHJJJJJJJJJIJJJJJJJHIIIJJJJJIIJJJJJJJJJJIJIJJJJJJFHIJIJFHIJJHHHHBDFFFFEEEEEEFEFDDEDDDDEED_Mismatch_1_Sense_+_Library_PoolC
TACTTTCTCAATCTACATCCAATGTGTAGAGCTGTCTTTCCAACTGGAAGATGGTTTTCGTTTTGGTTTTATATTGTATATAATGTTGTTAATC
>Frequency_1_QualityScore_FFHHGHHJJJJJJJJIJJIIJJHIJJIJJJJJJJJIJIJJIJHHGFDDDDDDDDDDDDEDDDDDDDDDCCCCDDDDDDDDDDDDDEEDDEEEEE_Mismatch_1_Sense_+_Library_PoolC
GGACATCGTCTGTATCTTCTTGACGGAAACCAGAAGCCCGAAGGCGCTCCAGTTGTTCAGGCTACTGAATCAAACAACGCGTTCAATGTAGTCA
>Frequency_1_QualityScore_FFHHHHHJJGHIJJIHIJJJJHIJJHIHIJJIJJIIIJJJIJJJJJJJJIIIIJIJJJJJGGGHHHHFFFFFFFEDFEEEDEDEEEDDDDDCDC_Mismatch_0_Sense_+_Library_PoolC
GGAAGATGGTTTTCGTTTTGGTTTTATATTGTATATAATGTTGTTAATCGGAGCAATGAATTTTAATATGATAAGTAGTTATTTTAGTGAAATT
>Frequency_1_QualityScore_FFHHHHDHHIJJJJJJJJJJJJJIIIJJIEHFGIJIIJIJJJJJJJJJJJHJJIIJCGGIJIII=CHHHHHFF;BFFFE_Mismatch_0_Sense_+_Library_PoolC
GGCCAGTGTTGGATCAGTTAACAGGCCAGTGTTGGCTGTGACACCATATTAAATAGTAGGAGAGTAAAGATAGTTTCCA
>Frequency_1_QualityScore_FFHHHHGIIJIGIHHGBHIEHIJJIJGIJJJJJJJJJJJIIIHGI@EIEEFHHHHGDFFFFFCECDDBD;CCDDDDDCDCDDDDEDED@CCDB?_Mismatch_0_Sense_+_Library_PoolC
GAAGGCGCTCCAGTTGTTCAGGCTACTGAATCAAACAACGCGTTCAATGTAGTCATAGAGACCACGGATTCAACTCAAGCTATTCTGGAAACGT
>Frequency_1_QualityScore_FFHHHHHJHJIIJJJJJJJIIGIIJIJJHIJIJJJJJJIJJIHIIJJIJJJJHIJEGGIJJJJJGHI_Mismatch_0_Sense_+_Library_PoolC
TTATATTGTATATAATGTTGTTAATCGGAGCAATGAATTTTAATATGATAAGTAGTTATTTTAGTGA
>Frequency_1_QualityScore_FFHHHHHJJJJJJJJHHIJJJJJIJJHIJJIJJJJJJJJIJJJJJGIJJJIJJJJJJJHFFFFDDDDDDC@CDCDDDDDD@CDDDCCCDDC_Mismatch_0_Sense_+_Library_PoolC
TCTTCCTGCCCTATGTGTAGACATCGTCTGTATCTTCTTGACGGAAACCAGAAGCCCGAAGGCGCTCCAGTTGTTCAGGCTACTGAATCAA
>Frequency_1_QualityScore_FFHHDHHJJJJIJJJIJJJJJJIIJJJJIJJJJJJJJJJJJJJIIJJJJGHGIIJJGGIJJJJGIIJJIGIIJIHFGHDHEDFFFFFEEEECAC_Mismatch_0_Sense_+_Library_PoolC
AAAGTTTTTCATGAATTCTCTGAAGCAAATCAGATATATGAAATCCTACTTTCTCAATCTACAGCCAATGTGTAGAGCTGTCTTTCCAACTGGA
>Frequency_1_QualityScore_DDDHDB?:2A4CHA@HGC3;?CB4@CF94?*??FGI9DD@*0)?F_Mismatch_1_Sense_+_Library_PoolC
CAAGCTATTCTGGAAACGTTAGAGAGAATTCCAGAAGAAGAGACG
>Frequency_1_QualityScore_;BA=FAFGHE<AGHGI8CGHGHGGFCGEDB86@FBDB9?;;BGB@AD@F;==@EHEEFFEE>(;@C@66>AA@@BCCC>@>AD_Mismatch_0_Sense_+_Library_PoolC
CCCCTGAGGGCACTCGTGGTTTTGTAGCAGGCCAGTGTTGGATCAGTTAACAGGCCAGTGTTGGCTGTGACACCATATTAAAT
>Frequency_1_QualityScore_FFHHHHHJJJJJJJJJJJJJJJJJJJJHIIJJJJJJJJJJIFIJJJJJJJJJJJJJGIIJIJJIJJJJICGIJIJJJJJHHGGFHFFFFFECEA_Mismatch_0_Sense_+_Library_PoolC
GCATGAGTTATTCATAAAATATAAAAGTTTTTCATGAATTCTCTGAAGCAAATCAGATATATGAAATCCTACTTTCTCAATCTACAGCCAATGT
>Frequency_1_QualityScore_DDFDFFHG::CGE<?DH?>6CE:C3CHIFFC<?@9D@FG=BA@<8)-\5;AE;?>;AC<>DAA>-;5@C>C@>@CCCCD@(;>C>CAC@CCD::_Mismatch_1_Sense_+_Library_PoolC
ATTCCAGAAGAAGTGACGGAGGTTGCAAATTCCTCACGGTTGCCTCGGTCGTCCGTTGCATGAGTTATTCATAAAATATACAAGTTTTTCATGA
>Frequency_1_QualityScore_DFHBFDDEDFHIG@E@FHHGIIIGC?BA:D8:09DFDBDFBDA8CBBBC=CCECHIC?CH=CD;677>6;==>@CCDDACA:CDCA@C9?(88C_Mismatch_1_Sense_+_Library_PoolC
CTGAGGGCACTCGTGGTTTTGTAGCAGGCCAGTGTTGGATCAGTTAACAGGCCAGTGTTGGCTGTGACACCATATTAAATAGTAGGAGAGGAAA
>Frequency_1_QualityScore_FFHCFHHJJJIGIFIHIJJJIHHIJJIJIJJJIFBHIJJDGIIJIIJJJIIJJJJHIHEGGHIIGHIIIGCEFHHEFDDEEDDCEEDCEDDEEE_Mismatch_1_Sense_+_Library_PoolC
ATGTGTAGAGCTGTCTTTCCAACTGGAAGATGGTTTTCGTTTTGTTTTTATATTGTATATAATGTTGTTAATCGGAGCAATGAATTTTAATATG
>Frequency_1_QualityScore_FFHHHHGJJJJJJJJJJJJJIJJJJJIJJHIJJJJJJJJJJJHIJJJJIJJFHIJJIJJJHHHHHHFFDABEDDDDDBDDDDDDBDDDDEDDDA_Mismatch_0_Sense_+_Library_PoolC
CTCAAGCTATTCTGGAAACGTTAGAGAGAATTCCAGAAGAAGTGACGGAGGTTGCAAATTCCTCACGGTTGCCTCGGTCGTCCGTTGCATGAGT
>Frequency_1_QualityScore_FBFHHHHIIJFIJJFIIIHIGGIGJDGIGDFHIGFGIJJJIHIEHCEEHFEEDDFFFDEEDACCEDDBDDDCCCDDADCDD@A@CCCCCDDD@C_Mismatch_1_Sense_+_Library_PoolC
GTTGCAAATTCCTCACGGTTGCCTCGGTCGTCCGTTGCCTGAGTTATTCATAAAATATAAAAGTTTTTCATGAATTCTCTGAAGCAAATCAGAT
>Frequency_1_QualityScore_FFHHHHHJJIJJJJIJIGIJGIIIHIHIGIIGGIGIIJJGIJJJJFGIIJJIHIJJIJJGHFBFFEEECDDDBDDDDD8@@BDDDCDCCCEDDD_Mismatch_1_Sense_+_Library_PoolC
CTATTCTGGAAACGTTAGAGAGAATTCCAGAAGAAGTGACGGAGGTTGCAAATTCCTCACGGTTGCCTCGGTCGTCCGTTGCCTGAGTTATTCA
>Frequency_1_QualityScore_FDHHHHHIGIIIIJEHJJIEGGIIHFIJJIIEHIIJIFHHHHFCDEFFEEEDDEDD@BBB=@BDEE@>BAAC@CEDDDDCDD?89&5<CCEDC>_Mismatch_0_Sense_+_Library_PoolC
GACGGAAACCAGAAGCCCGAAGGCGCTCCAGTTGTTCAGGCTACTGAATCAAACAACGCGTTCAATGTAGTCATAGAGACCACGGATTCAACTC
>Frequency_1_QualityScore_FFHHFHHJJJJJJJJIIJJJHHGIJJGIJDHIIIJJJJJJJJJJJJJJJJJJJJHHHFDDDDDDDDDEDDDDDCEDEEEDCCDEDEEEEDD>CD_Mismatch_0_Sense_+_Library_PoolC
AGAGAGAATTCCAGAAGAAGTGACGGAGGTTGCAAATTCCTCACGGTTGCCTCGGTCGTCCGTTGCATGAGTTATTCATAAAATATAAAAGTTT
>Frequency_1_QualityScore_FFHHHHHJJJJJJJJJJIJJJJJJJJJJJJHJIHIJJHIIJJJJIJHEHHHGHHDFFFFFFEEEDE@CD@?CDEDD_Mismatch_1_Sense_+_Library_PoolC
GAGGTTGCAAATTCCTCACGGTTGCCTCGGTCGTCCGTTGCCTGAGTTATTCATAAAATATAAAAGTTTTTCATGA
>Frequency_1_QualityScore_DDFDFAAF:AFEAHEIIIFBGFFIIFFICGFIFA?FF@FFE=EEEEFEDB@B;?A@;AA:6>BBEEEDB@:@>ABA@_Mismatch_1_Sense_+_Library_PoolC
GACGGAGGTTGCAAATTCCTCACGGTTGCCTCGGTCGTCCGTTGCATGAGTTATTCATAAAATATAAAAGTTTTCCA
>Frequency_1_QualityScore_FFHHHHHJJJJJJJHIJJJJJJJJJGHHGGIIJJJHIIIJJGIIJJJHIIFHIJJJJIJIGHHHHHFEFAECDDDDDDDDDDDDDDDCECDD>D_Mismatch_0_Sense_+_Library_PoolC
TCAAGCTATTCTGGAAACGTTAGAGAGAATTCCAGAAGAAGTGACGGAGGTTGCAAATTCCTCACGGTTGCCTCGGTCGTCCGTTGCATGAGTT
>Frequency_1_QualityScore_FFHHHHHJJJJJHJJIJIIJJJJJJJJJJJJJJJJJJJJJJJFHIJJJFHIJIJFHIJJIIJGIGIIHGHHHGHHFFFFFEEDCDDBDDDCDDE_Mismatch_1_Sense_+_Library_PoolC
CTACATCCAATGTGTAGAGCTGTCTTTCCAACTGGAAGATGGTTTTCGTTTTGGTTTTATATTGTATATAATGTTGTTAATCGGAGCAATGAAT
>Frequency_1_QualityScore_FFHHHHHJJJJJJJGIGHIJGIIGHJJJJJJJJJJJJJJJIJJIIJJJJIHHFFFDBEDDDDDDDCDDEDDFEEDDDEDDEEEDD@CEDDDDED_Mismatch_1_Sense_+_Library_PoolC
AATTCCAGAAGAAGTGACGGAGGTTGCAAATTCCTCACGGTTGCCTCGGTCGTCCGTTGCCTGAGTTATTCATAAAATATAAAAGTTTTTCATG
>Frequency_1_QualityScore_FFHHHHHJIIIJHJIHIJIJIICHIJIIIIJHIJJJJJJJJJJJJJJJIJJIJIJIJJJJJJJJJJJHIHGHGGGCE??AEHEFFFFFFEEDED_Mismatch_0_Sense_+_Library_PoolC
ACCATATTAAATAGTAGGAGAGTAAAGATAGTTTCCACACATTAACATTGATTATATGATGGATTCAAAATATAGATATTCATACATCAATATT
>Frequency_1_QualityScore_FDHHHHHIJJJIIJDHEGEHIIIIIIJJIGGIJEHIIJIJEGGII@GHIBFFFEHIJIGEHHHHHFFBDCBDDDDDDDDDDDDDDACBDDDD<?_Mismatch_1_Sense_+_Library_PoolC
ACTCAAGCTATTCTGGAAACGTTAGAGAGAATTCCAGAAGAAGTGACGGAGGTTGCAAATTCCTCACGGTTGCCTCGGTCGTCCGTTGCCTGAG
>Frequency_1_QualityScore_D?BFFHFEHIIIIIIIIGG33CBDHI9?DHEHFGIBCHDFHGEHFHHE=CFHII@GIIGGHIHIHHHHD?B@EECDDEDDDDDDEDD@ADCC@B_Mismatch_0_Sense_+_Library_PoolC
GAGCTGTCTTTCCAACTGGAAGATGGTTTTCGTTTTGGTTTTATATTGTATATAATGTTGTTAATCGGAGCAATGAATTTTAATATGATAAGTA
>Frequency_1_QualityScore_FFHHHHHJJJJJJIHIHIJGHICFHIGIIJJJJJJJJJJHIJJJJJJJHIHEHFFAEDDEEDCDCDCEDEEDEDDDEDEEEDCC>ACCDDDEDD_Mismatch_0_Sense_+_Library_PoolC
ATTCCAGAAGAAGTGACGGAGGTTGCAAATTCCTCACGGTTGCCTCGGTCGTCCGTTGCATGAGTTATTCATAAAATATAAAAGTTTTTCATGA
>Frequency_1_QualityScore_FFHHGG8BFHBGGG8FHIIIEFCGGGIIIICBHIEIHIGHGHGHIIII@GIIGHI/8@GHII=;>AEB<5=??CBCCCCCCCCCCBBCBBBBCC_Mismatch_2_Sense_+_Library_PoolC
CATAGAGACCACGGATTCAACTCAAGCTATTCTGGAAACGTTATAGAGAATTCCACAAGAAGTGACGGAGGTTGCAAATTCCTCACGGTTGCCT
>Frequency_1_QualityScore_FFH;?FDGDACFHBHFHGIA+C?BC??F:CFDGHHHGCHDGGCHICHIGAHEHIIGC@DGIBE@@A=ACEAEHHFFC_Mismatch_2_Sense_+_Library_PoolC
TCGTTTTGGTTTTATATTGTATATAATGTTGTTAATCGGAGCAATGAATTTTAATATGATAAGTAGTTATTTTAGCA
>Frequency_1_QualityScore_FFHHGHHIJJJHHIJJJHIJJJJHIJJGHGIIJIIIIJIIIJJJJHIIFHHIJHHGJJJHHHGHHFFFFFEFEEEEEEFECDDEDDEEDCDDDC_Mismatch_0_Sense_+_Library_PoolC
CTGGAAGATGGTTTTCGTTTTGGTTTTATATTGTATATAATGTTGTTAATCGGAGCAATGAATTTTAATATGATAAGTAGTTATTTTAGTGAAA
>Frequency_1_QualityScore_FDFHFHHJJIJJJJJJJGIJIJIGIGIJJFGHJJJHIJIJJFHGIJIIJJJJIHIICHHI?EHHHEFFFFDDDDDDDDCDDEDDCCDDFEDADC_Mismatch_0_Sense_+_Library_PoolC
GTAGAGCTGTCTTTCCAACTGGAAGATGGTTTTCGTTTTGGTTTTATATTGTATATAATGTTGTTAATCGGAGCAATGAATTTTAATATGATAA
>Frequency_1_QualityScore_FFHHHHHJIIIJJJJJJJJJJJJJJJJJJJJJJIJHIJJJJIJFHJJJJJJIIJJJJJJIJJJJJJJJJHHHHHHFFFFFFFFDEEEEEDDDCE_Mismatch_0_Sense_+_Library_PoolC
CAGGCCAGTGTTGGCTGTGACACCATATTAAATAGTAGGAGAGTAAAGATAGTTTCCACACATTAACATTGATTATATGATGGATTCAAAATAT
>Frequency_1_QualityScore_DEFHFFHJIIDGHIGIIJJJGHCIIJHHHHGGCHIHIJGGIJGIGHHIIIJJJFHIGIIEGEAEFEGHFDFDEDFDEEDEFCCC_Mismatch_1_Sense_+_Library_PoolC
ATGGTTTTCGTTTTGGTTTTATATTGTATATAATGTTGTTAATCGGAGCAATGAATTTTAATATGATAAGTAGTTATTTTAGAG
>Frequency_1_QualityScore_EFHFHHHJJJJJJIJJJIIJJJJIJGIJJJJJJJJJJJJJJJIJJJJJJJJJJJJIJFHIHIIJJJJJJHHHH_Mismatch_1_Sense_+_Library_PoolC
TGGTTTTATATTGTATATAATGTTGTTAATCGGAGCAATGAATTTTAATATGATAAGTAGTTATTTTAGTGAC
>Frequency_1_QualityScore_FFHHHHHJJJJJJJIJJJJIJJJIJIJGJJJJJJJJJIIIJIJJJJJJJJJJJJIJIJJJEGHIJJIEIHHHH?DFFEDBDDDDCEEFEEEEDD_Mismatch_0_Sense_+_Library_PoolC
ATATATGAAATCCTACTTTCTCAATCTACAGCCAATGTGTAGAGCTGTCTTTCCAACTGGAAGATGGTTTTCGTTTTGGTTTTATATTGTATAT
>Frequency_1_QualityScore_FDFHHHHIJJJJIJJJEHIJJIJIJJJJJJJJJJJJIHJJJJHGIIJJJJIGGJHHHGHHCFFFDEDEDDBBD8ACBCCDDDDDDDDBDB?BBD_Mismatch_0_Sense_+_Library_PoolC
GTCATAGAGACCACGGATTCAACTCAAGCTATTCTGGAAACGTTAGAGAGAATTCCAGAAGAAGTGACGGAGGTTGCAAATTCCTCACGGTTGC
>Frequency_1_QualityScore_FFHHHHFIJJJJIJGIJIJJJJJJJJJJJJJJJGJJJJGIHIJHEHHHHFFFFFFFEEEEECCBDDDDDDDDDEDDDDDDDDCDDEEEDDDDCB_Mismatch_0_Sense_+_Library_PoolC
CGAAGGCGCTCCAGTTGTTCAGGCTACTGAATCAAACAACGCGTTCAATGTAGTCATAGAGACCACGGATTCAACTCAAGCTATTCTGGAAACG
>Frequency_1_QualityScore_FFHHHGHJJJJIIJGJJIGHIGIIIGEGIJIIJIJJDCFHHGHIJIIFHHHHFFFFFFEEEEDDD@B==<CDDA@@C@CDDDCDDDDDDBDDBD_Mismatch_0_Sense_+_Library_PoolC
TCTTCTTGACGGAAACCAGAAGCCCGAAGGCGCTCCAGTTGTTCAGGCTACTGAATCAAACAACGCGTTCAATGTAGTCATAGAGACCACGGAT
>Frequency_1_QualityScore_FFHHHHHIJEHIIIJJIJJJJJIGGGFIJJJJJJJHGIIJJJJJIFHEHEIJIIJGIJIJJJHHHHHHFCFFFDEECDEEEEDDACCDDDDDEC_Mismatch_1_Sense_+_Library_PoolC
TTGCCTCGGTCGTCCGTTGCCTGAGTTATTCATAAAATATAAAAGTTTTTCATGAATTCTCTGAAGCAAATCAGATATATGAAATCCTACTTTC
>Frequency_1_QualityScore_FD?DHHFH<E@FHHIICGAFGIIIIFIGDHIGEGFGIIDFHHICGGDIEIIG@CEGGGEDEH>AACDBC?@@B<@BB>>@5@@>C<ACCC>:AA_Mismatch_1_Sense_+_Library_PoolC
GGAAATGGTGCGACTGCTGCCCAACTGCAATCATGCATTCCACATGGAATGCATTGATAAATGGCTCTGCTCGCATTCTTCCTGCCCTATGTTT
>Frequency_1_QualityScore_FFHHHHCFHIIIIGHHGIHIIJECGCHCGIIHEHHGHIIJFIGHIGGIIHGIIIJGGHGGIHIIGHHEHHHCHEFFFF@CEA_Mismatch_1_Sense_+_Library_PoolC
TTTTCGTTTTGGTTTTATATTGTATATAATGTTGTTAATCGGAGCAATGAATTTTAATATGATAAGTAGTTATTTTAGTGGA
>Frequency_1_QualityScore_DDHFAHHBGIDGI;FHIIGHIIIIGGEGGGEDDEC@BFBCHHHGGGCEGGHH@CCHHDCBBBCCCCEA?;;@CDDACC>;CA<ACBB5>CCCCC_Mismatch_0_Sense_+_Library_PoolC
AGGGCACTCGTGGTTTTGTAGCAGGCCAGTGTTGGATCAGTTAACAGGCCAGTGTTGGCTGTGACACCATATTAAATAGTAGGAGAGTAAAGAT
>Frequency_1_QualityScore_FFGHGHGJGFGGIIIHJJGGGGIEHIHDEIIIJEHIJICBDHFCCHGJEHGGJFHED8=>A>AADCC;<9==B<>(5<<B<CC:CC:?CD@_Mismatch_0_Sense_+_Library_PoolC
GCTCTGCTCGCATTCTTCCTGCCCTATGTGTAGACATCGTCTGTATCTTCTTGACGGAAACCAGAAGCCCGAAGGCGCTCCAGTTGTTCAG
>Frequency_1_QualityScore_FFHFHHHJJHHIJJIHIJJJJJJJIIJJJJJJJJHIJIJJJJJIIGIJFIJJIJJIIJIGHGHHEHHHHGHFDFFFFFEFECEE_Mismatch_0_Sense_+_Library_PoolC
TGGTTTTCGTTTTGGTTTTATATTGTATATAATGTTGTTAATCGGAGCAATGAATTTTAATATGATAAGTAGTTATTTTAGTGA
>Frequency_1_QualityScore_FFHHHHHJIJJJJJJJJIJIIIJIJJJJJJJJJJJIJJJIGIJJJJJJJJJJJJGHHIGJIIJJDHGHIHIIHJJIHHHHFFFFEFCBEDBCD@_Mismatch_1_Sense_+_Library_PoolC
ACTCTGAAGCAAATCAGATATATGAAATCCTACTTTCTCAATCTACAGCCAATGTGTAGAGCTGTCTTTCCAACTGGAAGATGGTTTTCGTTTT
>Frequency_1_QualityScore_FDHHHHHJJJIJJJJJJIJJJJJJIJIJJJJJJJJJJJJJJJJJJJFHJJJJJJJJHHHHHHHFFFFFFEEEEEEDDDEEFFEEDDDDDDDDDE_Mismatch_1_Sense_+_Library_PoolC
GTTGCCTCGGTCGTCCGTTGCCTGAGTTATTCATAAAATATAAAAGTTTTTCATGAATTCTCTGAAGCAAATCAGATATATGAAATCCTACTTT
>Frequency_1_QualityScore_FFHHHHHJJJJIIJJIJGIJJIHIHIIJIJIJIIJJJJJJJGIJJJJJJJJJJJGGIIJJJJJJJIHHHEEEHFFFFDFEEDCEE_Mismatch_1_Sense_+_Library_PoolC
TTTCGTTTTGGTTTTATATTGTATATAATGTTGTTAATCGGAGCAATGAATTTTAATATGATAAGTAGTTATTTTAGTGAAATTA
>Frequency_1_QualityScore_FFFHHHHJJJJJJJJJJJJJJJJIIJJJJJIIJJJJHIJJJJHIJJJJJJJJIJJJIJJJJIJJJHHHHEEEBCCDEDDDDEEDDEDDEFEEEE_Mismatch_0_Sense_+_Library_PoolC
TGTAGAGCTGTCTTTCCAACTGGAAGATGGTTTTCGTTTTGGTTTTATATTGTATATAATGTTGTTAATCGGAGCAATGAATTTTAATATGATA
>Frequency_1_QualityScore_:ACFDF8BDFIIE?FF@FCH@FEFBE9DBDCFFIEFFBBB;D?@F<CDFEECECEEICA=E?BBCCACA@B???B8?9<@BBAA>:@@DBABEB_Mismatch_0_Sense_+_Library_PoolC
CTATTCTGGAAACGTTAGAGAGAATTCCAGAAGAAGTGACGGAGGTTGCAAATTCCTCACGGTTGCCTCGGTCGTCCGTTGCATGAGTTATTCA
>Frequency_1_QualityScore_FFHHHHHJJJJJJJJJJJJJJJIJIJHIJJJJJJJDGHIJJIJJJJJJIIJJHHHHFFFFDDDDDDDDBCBDDEDCDCDDEDEEEECCDEDDEE_Mismatch_0_Sense_+_Library_PoolC
AACGTTAGAGAGAATTCCAGAAGAAGTGACGGAGGTTGCAAATTCCTCACGGTTGCCTCGGTCGTCCGTTGCATGAGTTATTCATAAAATATAA
>Frequency_1_QualityScore_FFHHHHHGIJJJHJJJJJJJJIJDHFHIJJJJJJJJJJJJJJJJIJHHHIJIJJJEGHHHHHDFFFFFFEEEECEEDDDDD;AADDCDDD@CDE_Mismatch_0_Sense_+_Library_PoolC
CTCGTGGTTTTGTAGCAGGCCAGTGTTGGATCAGTTAACAGGCCAGTGTTGGCTGTGACACCATATTAAATAGTAGGAGAGTAAAGATAGTTTC
>Frequency_1_QualityScore_FFHHHHHJJJJJJJJJJJIJJJJJIIJIJIJJJJJJJIGIJJGIJJJJJJJJJIIGIGHGHGFFFFFEDBDBDDBBDDDDDDCCCCDDECCDDD_Mismatch_0_Sense_+_Library_PoolC
CTCTGCTCGCATTCTTCCTGCCCTATGTGTAGACATCGTCTGTATCTTCTTGACGGAAACCAGAAGCCCGAAGGCGCTCCAGTTGTTCAGGCTA
>Frequency_1_QualityScore_FFHHHHHJJJIJJJJJJJJJJJJJJJJJJIJHIJJJJJIIJIHGIIJJJIJJJJJHHHFFFFFFEEDDECCDDEEECCDDDDDDDDDDDDBCCD_Mismatch_0_Sense_+_Library_PoolC
AGTTGTTCAGGCTACTGAATCAAACAACGCGTTCAATGTAGTCATAGAGACCACGGATTCAACTCAAGCTATTCTGGAAACGTTAGAGAGAATT
>Frequency_1_QualityScore_FFHHBHHJJJJJJIJJJEHGIIJ<FH@HIJJIJJJIHGHHHFFFDDEEDDDDDDDDDDDBDDDDEDDDDCCDDEEEEDDDEDEEEDDCCCDDDD_Mismatch_1_Sense_+_Library_PoolC
GAGAATTCCAGAAGAAGTGACGGGGGTTGCAAATTCCTCACGGTTGCCTCGGTCGTCCGTTGCATGAGTTATTCATAAAATATAAAAGTTTTTC
>Frequency_1_QualityScore_FFHHHHHJJJGIJJJJGIJJJJIJJJIJIJJJIIJJJIJIIIIJIIJJJJJJHIJJJJJJHHHHHHHFFCEEFFDEFEEEEDDDEEEDDD=_Mismatch_1_Sense_+_Library_PoolC
TGGAAGATGGTTTTCGTTTTGGTTTTATATTGTATATAATGTTGTTAATCGGAGCAATGAATTTTAATATGATAAGTAGTTATTTTAGCGA
>Frequency_1_QualityScore_DDHDBHHIDGBAEHEHEHGE@FFEGEGGHDHIEII=FBDBCHGIIGGCAHGCD=B1;EEEEDBA=>?BB7;ACBBCCC<A@CCDC>>C_Mismatch_2_Sense_+_Library_PoolC
GGAAACGTTAGAGAGAATTCCAGAAGAAGTTACGGAGGTTGCAAATTCCTCACGGTTGCCTCGGTCGTCCGTTGCCTGAGTTATTCAT
>Frequency_1_QualityScore_FFHHHHHJJJJJIJJJJJIJIJJJJJJJJJHIIJJJJIJJJIJJJJJIIIJJIFHHGIIJFHJJJJJJJHHGFFFFEECDEEEEDDFDDDDEED_Mismatch_0_Sense_+_Library_PoolC
AAATCCTACTTTCTCAATCTACAGCCAATGTGTAGAGCTGTCTTTCCAACTGGAAGATGGTTTTCGTTTTGGTTTTATATTGTATATAATGTTG
>Frequency_1_QualityScore_FFHHHFHIJJJIIJJJJJIIIJJJJJJJJJJJJJJJJJJJJJJIJJJJJJJJJJJJJJJJJIIGJJIHHEHHHFEFDFFEEEEDEEDDDDDDDD_Mismatch_0_Sense_+_Library_PoolC
AAAAGTTTTTCATGAATTCTCTGAAGCAAATCAGATATATGAAATCCTACTTTCTCAATCTACAGCCAATGTGTAGAGCTGTCTTTCCAACTGG
>Frequency_1_QualityScore_FFFHHHHIGGHIIIJJJJGJJJJIJJIIJJJIJIJIIJIJIDDBFHIJIJIJHIJJJGIEHHIHHHC@FCGCEHEHE?CEEFDACDDDDADDDD_Mismatch_0_Sense_+_Library_PoolC
TCAGATATATGAAATCCTACTTTCTCAATCTACAGCCAATGTGTAGAGCTGTCTTTCCAACTGGAAGATGGTTTTCGTTTTGGTTTTATATTGT
>Frequency_1_QualityScore_FFHHHHHJJFGGGIDGIIGHGIGHJGIHIIGIIJIIIJIIJJJJEHGHGHFFFDDEEEACCEDDDDEEEDDDEDFEEDCCCADDBCDDDDDDDD_Mismatch_1_Sense_+_Library_PoolC
CAGAAGAAGTGACGGAGGTTGCAAATTCCTCACGGTTGCCTCGGTCGTCCGTTGCCTGAGTTATTCATAAAATATAAAAGTTTTTCATGAATTC
>Frequency_1_QualityScore_FFGHHHHJJJIJIJJJIJJIIJJJIGGIIJJJJJJJJIIHJIJJJJIHIEGHIJJJGHGGIGIIHHHHHHEDFFFFFDDDBDDDDDDDDC@BBB_Mismatch_0_Sense_+_Library_PoolC
ACATGGAATGCATTGATAAATGGCTCTGCTCGCATTCTTCCTGCCCTATGTGTAGACATCGTCTGTATCTTCTTGACGGAAACCAGAAGCCCGA
>Frequency_1_QualityScore_FFHHHHHJJJJJJGIJJGHFHIIJJIJJIJJJJJJJJJJCHIJJJIJJJJIJJIJJJJHHFEHFFFFFF@CEEFEDEDDDDDDDDDEDCDE>@C_Mismatch_1_Sense_+_Library_PoolC
CGGTCGTCCGTTGCCTGAGTTATTCATAAAATATAAAAGTTTTTCATGAATTCTCTGAAGCAAATCAGATATATGAAATCCTACTTTCTCAATC
>Frequency_1_QualityScore_DBFCFHFAEHGIEHIHEHECHEHECGBFGFFHHIFEGHEHBGEGHAFIIIDGHGG@GICFHEGGGGIEIICGIEE?EFEHE;>;3?:A7@DCCE_Mismatch_0_Sense_+_Library_PoolC
CTGTGACACCATATTAAATAGTAGGAGAGTAAAGATAGTTTCCACACATTAACATTGATTATATGATGGATTCAAAATATAGATATTCATACAT
>Frequency_1_QualityScore_FFHGHHHJJJJJIJJJJJJJJIIJJJJJJJJJJJJHIHIIJJJIJJJJJIJJJJJJJJGIIGIJJCHHIHHEHHHHFDFEDEEDEEEEEDDDDE_Mismatch_0_Sense_+_Library_PoolC
ATATGAAATCCTACTTTCTCAATCTACAGCCAATGTGTAGAGCTGTCTTTCCAACTGGAAGATGGTTTTCGTTTTGGTTTTATATTGTATATAA
>Frequency_1_QualityScore_FFHHHHHJIJJJJJIJJJJJJJJJJJIIJJJJJJJIJJJJIJJIJJIJJJJGIGHGHGIGHFBDFEEECCEDDDDDDABBDDDDDDDDDDDBDD_Mismatch_0_Sense_+_Library_PoolC
CACGGATTCAACTCAAGCTATTCTGGAAACGTTAGAGAGAATTCCAGAAGAAGTGACGGAGGTTGCAAATTCCTCACGGTTGCCTCGGTCGTCC
>Frequency_1_QualityScore_FFHHHHHIHIIJIIJJJJJJJJJJJJJIJJJJJJJGIJJJJJIIIJJJIJIGIIIJIIJJJIJGIIIJJHIJJJIHHGFFFFDEDDADD?BDDD_Mismatch_0_Sense_+_Library_PoolC
TATATTGTATATAATGTTGTTAATCGGAGCAATGAATTTTAATATGATAAGTAGTTATTTTAGTGAAATTCCCCTGAGGGCACTCGTGGTTTTG
>Frequency_1_QualityScore_FFHHHHHJIJJJJJJJHHIIJIJJJJIJJJJJJJJJJJJIJJJJJJFHIJJJFHIJJJHIJJHHHHHHHFFFFFFFFEEEEDEEEDDDBDDDDD_Mismatch_1_Sense_+_Library_PoolC
AAATCTACAGCCAATGTGTAGAGCTGTCTTTCCAACTGGAAGATGGTTTTCGTTTTGGTTTTATATTGTATATAATGTTGTTAATCGGAGCAAT
>Frequency_1_QualityScore_FFHHFFBHIJJIJIGJJJHGHJJJHIIJJJJIGIJJIIJJGGHJJIIEHHHIHIIJIIJIHGFHEFFFFEFFCECEE_Mismatch_1_Sense_+_Library_PoolC
TTTCCAACTGGAAGATGGTTTTCGTTTTGGTTTTATATTGTATATAATGTTGTTAATCGGAGCAATGAATTTTAGTA
>Frequency_1_QualityScore_DDHHHHHIJJJIIGJGGGIIGIIJJJJJJGIJIAFHJJJGIJIIIJIFGIHHHFFDDCD>CC@@DCDDDDDDD=A@CC@CACDBDDDD9@@ADD_Mismatch_0_Sense_+_Library_PoolC
TATGTGTAGACATCGTCTGTATCTTCTTGACGGAAACCAGAAGCCCGAAGGCGCTCCAGTTGTTCAGGCTACTGAATCAAACAACGCGTTCAAT
>Frequency_1_QualityScore_FFHHHGHJJIIGIJGIJICHGIFHGIJIIEHJJJJJEHIJFHHI/=AEBCECEF@CEEBEDDDDDDDDDCDDDDDDD@BDDEEDDEEEEEEEAC_Mismatch_0_Sense_+_Library_PoolC
ATCGTCTGTATCTTCTTGACGGAAACCAGAAGCCCGAAGGCGCTCCAGTTGTTCAGGCTACTGAATCAAACAACGCGTTCAATGTAGTCATAGA
>Frequency_1_QualityScore_ADHBDHDHEGBHHIICHEHIGECAHC<EHIBD*??<FGHGFFHIGC@FBGEG<DGGG>@8BCBCFE>:CCCHCGIIIHBAADFFDEBDAAAC_Mismatch_0_Sense_+_Library_PoolC
ATTCATAAAATATAAAAGTTTTTCATGAATTCTCTGAAGCAAATCAGATATATGAAATCCTACTTTCTCAATCTACAGCCAATGTGTAGAGC
>Frequency_1_QualityScore_FFHFAHHIIJJICFHDHGHDHGHIJIIIFHIIJJJJJJJIIIHHHHHH=BEFFFEDEEEEEDEDDDDDCDCCDDDDDDDDEEEEECCACDDDDD_Mismatch_1_Sense_+_Library_PoolC
CGGTTGCCTCGGTCGTCCGTTGCCTGAGTTATTCATAAAATATAAAAGTTTTTCATGAATTCTCTGAAGCAAATCAGATATATGAAATCCTACT
>Frequency_1_QualityScore_FFHHGHHJJJJJJJJJJIJJJIIIIJJJIJIJIIJIIIJJJJIGIJJJIJGHJIJIIJJJIIJIIIIJHEHHHFFFB@DDEDEEEDCDDDDDBD_Mismatch_0_Sense_+_Library_PoolC
TCATGCATTCCACATGGAATGCATTGATAAATGGCTCTGCTCGCATTCTTCCTGCCCTATGTGTAGACATCGTCTGTATCTTCTTGACGGAAAC
>Frequency_1_QualityScore_FFHHGHFHDHIJIJJIIGEHIJJIEGIEFHGHEDIIIIJEHBFHGJJJJIGHHIGHHHHHH_Mismatch_1_Sense_+_Library_PoolC
GGCCAGTGTTGGCTGTGACACCATATTAAATAGTAGGAGAGTAAAGATAGTTTCCACACAC
>Frequency_1_QualityScore_FFHHGHHIJJJJJJJIJJJJJJJJJJFHJJJJIIJJJJJJJJJJJJJJJJJJJJJJJJJIJJFHIIJJJGIIJJIFIE_Mismatch_1_Sense_+_Library_PoolC
CCTGAGTTATTCATAAAATATAAAAGTTTTTCATGAATTCTCTGAAGCAAATCAGATATATGAAATCCTACTTTCTCA
>Frequency_1_QualityScore_FFHHGHHJFHJIJIIIIGHIIIJJIJJIJJJJJJJJJHIJGIJHAEHFFFFFEEEEEEEEEECDDEDFEEEDDCCDDDDDEDDDDEDEDDDDDD_Mismatch_1_Sense_+_Library_PoolC
AGTGACGGAGGTTGCAAATTCCTCACGGTTGCCTCGGTCGTCCGTTGCCTGAGTTATTCATAAAATATAAAAGTTTTTCATGAATTCTCTGAAG
>Frequency_1_QualityScore_FFFHHCFIIJJHJJJJJFHIJGIHIJJIIJIIIIIJIJJIIIIIJJGHJJIJIJJGIJJIHGHFHHGHHFFFEFEFDEEEEEEDDE_Mismatch_0_Sense_+_Library_PoolC
GATGGTTTTCGTTTTGGTTTTATATTGTATATAATGTTGTTAATCGGAGCAATGAATTTTAATATGATAAGTAGTTATTTTAGTGA
>Frequency_1_QualityScore_=DH;FBDGH9ECD@H?E9HCGIGHIIIIIBFGHEIGCHIIEEHFC8?BFEHEIEII4=C7;=DE7AEC@77@DEC3@CC>B>B\,<<3:>C:A3_Mismatch_1_Sense_+_Library_PoolC
GTTCAATGTAGTCATAGAGACCACGGATTCAACTCAAGCTATTCTGGAAACGTTAGAGAGAATTCCAGAAGAAGTGACGGAGGGTGCAAATTCC
>Frequency_1_QualityScore_FFHHHHHJJIIJJJJHIJJJJFHIJIJIJJJIJIIJIIJJGIJHIIIIJIJGIJIJIJHEHHHHHFFFFEFFEEEFFEEEEECEEEDDC_Mismatch_2_Sense_+_Library_PoolC
GGAAGATGGTTTTCGTTTTGGTTTTATATTGTATATAATGTTGTTAATCGGAGCAATGAATTTTAATATGATAAGTAGTTATTTTAGCA
>Frequency_1_QualityScore_FDFFHFHEHIGHGGGIJIGGGIGIJIDEHGIJJDGGGICHIB;AEBAEH?@DEEECEECDCCDCDDEDDCDCDCCDCC>CDDDDCCDD_Mismatch_1_Sense_+_Library_PoolC
GAAGAAGTGACGGAGGTTGCAAATTCCTCACGGTTGCCTCGGTCGTCCGTTGCCTGAGTTATTCATAAAATATAAAAGTTTTTCATGA
>Frequency_1_QualityScore_FDHHHHHJJJJIJJJJJJIIJJJIJJJIIJJGJJGIEIIIJJIJIJJJIIGIIJIIJJJJJFIJICDHIIIIJHHHHHFFFFFFFDEEDEEDDD_Mismatch_1_Sense_+_Library_PoolC
TAAAATATAAAATTTTTTCATGAATTCTCTGAAGCAAATCAGATATATGAAATCCTACTTTCTCAATCTACAGCCAATGTGTAGAGCTGTCTTT
>Frequency_1_QualityScore_FFHHHHHJJEHIJJJFHIJJJGHIJJJIJJJGGIJJJJJJIHJHIJJIJIIJJJJHHHHHGHFFFFFFFEEDEEEDDDFEDEDEEEDCDDD_Mismatch_1_Sense_+_Library_PoolC
GGAAGATGGTTTTCGTTTTGGTTTTATATTGTATATAATGTTGTTAATCGGAGCAATGAATTTTAATATGATAAGTAGTTATTTTAGTGGA
>Frequency_1_QualityScore_FFHHHHFHJJJJJJJJJJJIJJJIGIIJJJJJGIJJJIIJJJIJJIJJHIHIJIJJJJJHHHHHHFDFFACEEEEDBDCDDDDCDDDDDDDEEE_Mismatch_0_Sense_+_Library_PoolC
TTTTAGTGAAATTCCCCTGAGGGCACTCGTGGTTTTGTAGCAGGCCAGTGTTGGATCAGTTAACAGGCCAGTGTTGGCTGTGACACCATATTAA
>Frequency_1_QualityScore_FFHHHHHJIJ<EHIIJIJJJIJIGIJJJJJJJJJJJJJJJJJJJIIIGGIIIIJIJJJJJIIJIJJIIJGIIHIHHGEFFFFFDEDDDDBDBBD_Mismatch_1_Sense_+_Library_PoolC
AGCAAATCAGGTATATGAAATCCTACTTTCTCAATCTACAGCCAATGTGTAGAGCTGTCTTTCCAACTGGAAGATGGTTTTCGTTTTGGTTTTA
>Frequency_1_QualityScore_DDHHH?FHGIIIIIIEAFGHIIHBEFCHGGIIIIGIIIIIIIIIIIIG>0?FGHGBCEHHIFDGGGFHHEHHFHDEACDC?CAACCDAC?BBBB_Mismatch_1_Sense_+_Library_PoolC
TCTCAATCTACATCCAATGTGTAGAGCTGTCTTTCCAACTGGAAGATGGTTTTCGTTTTGGTTTTATATTGTATATAATGTTGTTAATCGGAGC
>Frequency_1_QualityScore_FFHHHHHJJJJGIIJJJHIJJJJHIJJJJIJJJIIIIIIJJJIIJHIJIIJIJHIJJIIJHHHHHHHFFFDFFFEEEFFEEEEEDEEFDDC_Mismatch_2_Sense_+_Library_PoolC
CTGGAAGATGGTTTTCGTTTTGGTTTTATATTGTATATAATGTTGTTAATCGGAGCAATGAATTTTAATATGATAAGTAGTTATTTTAGCA
>Frequency_1_QualityScore_FFHHHHHJJJJJJJJJJHGJJJJJJJJJJJJJJJJJJJJJJJJJJJJJJJJJJJJJJIJJJJJJJJIJJIHIJIJJJIJJHHHFHHFFFFFFEE_Mismatch_1_Sense_+_Library_PoolC
TTCATAAAATATAAAAGTTTTTCATGAATTCTCTGAATCAAATCAGATATATGAAATCCTACTTTCTCAATCTACAGCCAATGTGTAGAGCTGT
>Frequency_1_QualityScore_DFHHHHHJJIJJJJJJJJJJJJJJHIIJJJJJJJIJJJJJJJJJJJJHIIJJJJBHGIJJDHIIHHHFFDFFDEEEEEEEDDDDDDEDCBDEED_Mismatch_0_Sense_+_Library_PoolC
TACTTTCTCAATCTACAGCCAATGTGTAGAGCTGTCTTTCCAACTGGAAGATGGTTTTCGTTTTGGTTTTATATTGTATATAATGTTGTTAATC
>Frequency_1_QualityScore_FFHHHHHJJJJJJJJJJJEGIIIJJJJJJJJJHIIJJIJJJIJJJJJJJJJJJJJJJJJJJJFHIJJICDHHHHEFFDECEEFEEEEEEDEDDD_Mismatch_2_Sense_+_Library_PoolC
TGAAATCCTACTTTCTCAATCTACAGCCAATGTGTAGAGCTGTCTTTCCAACTGGAAGATGGTTTTCGTTTTGGTTTTATATTGTATATAATAA
>Frequency_1_QualityScore_FFHFHHHJJHIJJIJGHIJJJHGIIGIGIIIJJJGIIHJJJJJJIGIJJIJJIIJJJJIHIIIHHHHHHHCDBDDFDDEECDE_Mismatch_2_Sense_+_Library_PoolC
TGGTTTTCGTTTTGGTTTTATATTGTATATAATGTTGTTAATCGGAGCAATGAATTTTAATATGATAAGTAGTTATTTTAGGA
>Frequency_1_QualityScore_FFHHHHHJJJIHIIIGGHIJJJJJJJJIJJJFHIJJJFGI@FGIJJJJJHHHHHHFFFDDDEDDDDDBDDDDDADDDDDDCC@DCEDEEE_Mismatch_1_Sense_+_Library_PoolC
CTGGAAACGTTAGAGAGAATTCCAGAAGAAGTGACGGAGGTTGCAAATTCCTCACGGTTGCCTCGGTCGTCCGTTGCCTGAGTTATTCAT
>Frequency_1_QualityScore_FDHHHGHDGGIIIGGJIIAHHIIHGGIIIIHGIIIIIJJIEIIIJIIEF>BBGFHGIJJIG@EGHEEHH=BDACB;?CB>CCCDCCCCDDDDBD_Mismatch_0_Sense_+_Library_PoolC
TAGTCATAGAGACCACGGATTCAACTCAAGCTATTCTGGAAACGTTAGAGAGAATTCCAGAAGAAGTGACGGAGGTTGCAAATTCCTCACGGTT
>Frequency_1_QualityScore_DFBFHF?EEFHIIIICFHGIIEDGGGF@GIIDDHAFGGIGGIIHGHEHIIIEHIGIIIIGGCGFEEH:ABEFFFFCDEEDDEEED_Mismatch_2_Sense_+_Library_PoolC
AGAAGATGGTTTTCGTTTTGGTTTTATATTGTATATAATGTTGTTAATCGGAGCAATGAATTTTAATATGATAAGTAGTTATTTA
>Frequency_1_QualityScore_FFHHHHGHIJJJJJJJIJHEGIJJJJIJJIIJIJHIIIJIHIIFHIJJJJIJGIJJJJHHHFFFDEEDDDDBBDDDBCDDDDDDD@@ACCDDDC_Mismatch_1_Sense_+_Library_PoolC
ATTCTGGAAACGTTAGAGAGAATTCCAGAAGAAGTGACGGAGGTTGCAAATTCCTCACGGTTGCCTCGGTCGTCCGTTGCCTGAGTTATTCATA
>Frequency_1_QualityScore_FFHHHHHJJJJJJJJJJJJJJIJJJJIJJJJJJIJJJIHJJIIJJJJJJJJJJJIJJJJGHGHJJJ@GGCHGCHHHHFDFEDC_Mismatch_2_Sense_+_Library_PoolC
TATATGAAATCCTACTTTCTCAATCTACAGCCAATGTGTAGAGCTGTCTTTCCAACTGGAAGATGGTTTTCGTTTTGGTTTAC
>Frequency_1_QualityScore_FFHHHHFHJJIJJJJJJJJJIJIIFIJIJJIJJJIJJJJJJJJJJJJJJJJHHIHIJHGBF)>CHHIIIEEHIJIFHHHHHFFFF_Mismatch_0_Sense_+_Library_PoolC
GGAGAGTAAAGATAGTTTCCACACATTAACATTGATTATATGATGGATTCAAAATATAGATATTCATACATCAATATTTTTATCA
>Frequency_1_QualityScore_FFHFHHHJJHIJIIJIJJJIJJJJGIHIIJJJJJJHIIJJIJIJJJJGIHIJJHIJJJJJJEGIJIHHHHEHEFFFFFDDEEEDDCDDDDEDED_Mismatch_0_Sense_+_Library_PoolC
CAGTGTTGGATCAGTTAACAGGCCAGTGTTGGCTGTGACACCATATTAAATAGTAGGAGAGTAAAGATAGTTTCCACACATTAACATTGATTAT
>Frequency_1_QualityScore_FFHHHGFJJJJJJJJJIJJJIIJJJJJGIJJJJJIJJJIJIIIJHIJJJJJJJJJJJJJJJJJJHGHHHHFFEFFECEEDEDEDEDDDDDDDDD_Mismatch_0_Sense_+_Library_PoolC
ACTGCTGCCCAACTGCAATCATGCATTCCACATGGAATGCATTGATAAATGGCTCTGCTCGCATTCTTCCTGCCCTATGTGTAGACATCGTCTG
>Frequency_1_QualityScore_FFHHHHHJJJJJJIJIJIIJJJHIJJJJJJJJGIJJJJIJJJIJJJJIJJJJJJGIIJJJHFFFFDDBDBCDCACCBDDDDDDDDDDDDCDCDC_Mismatch_0_Sense_+_Library_PoolC
ATTCTTCCTGCCCTATGTGTAGACATCGTCTGTATCTTCTTGACGGAAACCAGAAGCCCGAAGGCGCTCCAGTTGTTCAGGCTACTGAATCAAA
>Frequency_1_QualityScore_DDFFFBFA@@::<CEEDHCBFC>B9E?C*?C?B?>GAGAFICEFFFBDC@;DGFFEE@C=CEEAEE;?A;??@DDC<;83?=AAB3>;>@BBAD_Mismatch_0_Sense_+_Library_PoolC
CAATGTGTAGAGCTGTCTTTCCAACTGGAAGATGGTTTTCGTTTTGGTTTTATATTGTATATAATGTTGTTAATCGGAGCAATGAATTTTAATA
>Frequency_1_QualityScore_FFHHHHHJJJJGIIJJJJJJJHHJJJJJIJIJJJJJJJJJJJJJJJJJIJGJJJJHGFHGHFFFFCDDEDBCDDDDEDCDDCCDACDDDDDDD@_Mismatch_0_Sense_+_Library_PoolC
CAAACAACGCGTTCAATGTAGTCATAGAGACCACGGATTCAACTCAAGCTATTCTGGAAACGTTAGAGAGAATTCCAGAAGAAGTGACGGAGGT
>Frequency_1_QualityScore_FFHFHHHGIJJJIIGIIFIJGGIIHGIHIGIIIIJJEGHFHJJIJJIJIJJIJJJIIIGIDHIHHHHEFDFDFFFEEEEDDDCDDDDDDDB_Mismatch_1_Sense_+_Library_PoolC
CGGTCGTCCGTTGCATGAGTTATTCATAAAATATAAAAGTTTTTCATGAATTCTCTGAAGCAAATCAGATATATGAAATCCTACTTTCGCA
>Frequency_1_QualityScore_EFHFFHHIIJFGIGHGCFHHIIGIIJJGHIGEHIHGHHGEGIJIIEGHIJJHEHGHIJCHIJGEII@HGCGGGBCHHHHF@CDCFFFECECCEA_Mismatch_1_Sense_+_Library_PoolC
GTCCGTTGCCTGAGTTATTCATAAAATATAAAAGTTTTTCATGAATTCTCTGAAGCAAATCAGATATATGAAATCCTACTTTCTCAATCTACAG
>Frequency_1_QualityScore_FFHHHHHIJJJJJIJIJJJJIJJJJJJJJJJJIJJJJJIGIIIJIJJIJJJIJJJJIJIJJJJIIIIJGHEHFFBEDBDEDDDECDDDDDDDBD_Mismatch_0_Sense_+_Library_PoolC
AATGTTGTTAATCGGAGCAATGAATTTTAATATGATAAGTAGTTATTTTAGTGAAATTCCCCTGAGGGCACTCGTGGTTTTGTAGCAGGCCAGT
>Frequency_1_QualityScore_FFHHHHHJJGIIJIIGIIJJJJJJJHIIJJJIIIIIIIIIIIJHIIIIJJJHIJJIJJJIIHHHHHHFFEFFFFEEEEFEEEDEEEDDDE_Mismatch_0_Sense_+_Library_PoolC
GGAAGATGGTTTTCGTTTTGGTTTTATATTGTATATAATGTTGTTAATCGGAGCAATGAATTTTAATATGATAAGTAGTTATTTTAGTGA
>Frequency_1_QualityScore_FDHHHHHIIJJGHIIGEHIIJIFHIHIIJJJJJIGIJJJJJIIIIIGGGGCHIIIIJGHI@GHGHHHFFFFBCDDDDCEDBDDDDDDEDDEDDD_Mismatch_0_Sense_+_Library_PoolC
CAATGAATTTTAATATGATAAGTAGTTATTTTAGTGAAATTCCCCTGAGGGCACTCGTGGTTTTGTAGCAGGCCAGTGTTGGATCAGTTAACAG
>Frequency_1_QualityScore_DDDDDD<E<EDE1AEE0CDB:?B?9B9?BB;DD?C)=BBB;@D=@CC@A>985>AA(-;>;>AAB>>AA?<<589>9;AAEA>AAA3>4>4>44_Mismatch_0_Sense_+_Library_PoolC
AGAAGCCCGAAGGCGCTCCAGTTGTTCAGGCTACTGAATCAAACAACGCGTTCAATGTAGTCATAGAGACCACGGATTCAACTCAAGCTATTCT
>Frequency_1_QualityScore_DA88AD?E@AFFG@<FGHFC41:D::DFGCFD87@AGHCA@C=<?B?;CEBCC@CD@65@ADC5;;A::>:5(8::@;>C@@@C@C@4>@3??9_Mismatch_1_Sense_+_Library_PoolC
ACGGAGGTTGCAAATTCCTCACGGTTGCCTCGGTCGTCCGTTGCCTGAGTTATTCATAAAATATAAAAGTTTTTCATGAATTCTCTGAAGCAAA
>Frequency_1_QualityScore_FFHHHHHIJIJJJGHIIGIJGJJIIJIHIJJHIJJJIIIJIJJJJIHHFFFDDDDDDCCC>ACCDDC?CCCDCCDD@CCDDBDDBB>BDDEEDD_Mismatch_0_Sense_+_Library_PoolC
TGTGTAGACATCGTCTGTATCTTCTTGACGGAAACCAGAAGCCCGAAGGCGCTCCAGTTGTTCAGGCTACTGAATCAAACAACGCGTTCAATGT
>Frequency_1_QualityScore_FFGHHHHJJJJIJJJJFIFHGIJIIJJDGIJIJIJIJJJJJJJIGIIJJJJJHHHFBDDDBDDDDEDDDDDDEDDEEEDCDDDEEEEDDCCECD_Mismatch_0_Sense_+_Library_PoolC
AGAGAATTCCAGAAGAAGTGACGGAGGTTGCAAATTCCTCACGGTTGCCTCGGTCGTCCGTTGCATGAGTTATTCATAAAATATAAAAGTTTTT
>Frequency_1_QualityScore_BDDF?BFF?CFGHEGGGIG>EH<FHCE:CDAGG?B?B???BDHGHFD?D<C==CFH2CCGHGG@A7A;7?CD>C=A3;???CC_Mismatch_0_Sense_+_Library_PoolC
AATGCATTGATAAATGGCTCTGCTCGCATTCTTCCTGCCCTATGTGTAGACATCGTCTGTATCTTCTTGACGGAAACCAGAAG
>Frequency_1_QualityScore_AAF3+<:<BC3AB+A@9?CFDB1:CFF?)?BGG>F>FD>F<D4?*/==FFEFF4)>=))).))).)7CCCD?7@B;A>>@6>;>>;5>>BBADD_Mismatch_1_Sense_+_Library_PoolC
TTCCAACTGGAAGATGGTTTTCGTTTTGGTTTTATATTGTATATAATGTTGTTAATCTGAGCAATGAATTTTAATATGATAAGTAGTTATTTTA
>Frequency_1_QualityScore_FFHHHHHJHHIJJJJJJIJJJGJJJJJJHHJIJJIJJJIIJJJJJIGGIJJIIJJJJJGIJIIJJJJJGHHIIJJJJJJGFFGHHFDFFFDECE_Mismatch_0_Sense_+_Library_PoolC
TGCATGAGTTATTCATAAAATATAAAAGTTTTTCATGAATTCTCTGAAGCAAATCAGATATATGAAATCCTACTTTCTCAATCTACAGCCAATG
>Frequency_1_QualityScore_FFHHHHHJFHIJJJJJJJJIJGJJJFHIHIJJJJIJJJJJJGIHHHHHEFCEFEFEFECDCCEDEEEDC@>ADDDDDEDDDEEDEDDDDDDDDC_Mismatch_0_Sense_+_Library_PoolC
GACGGAGGTTGCAAATTCCTCACGGTTGCCTCGGTCGTCCGTTGCATGAGTTATTCATAAAATATAAAAGTTTTTCATGAATTCTCTGAAGCAA
>Frequency_1_QualityScore_FFHHHHHJJFHIJJJJJJHIJGHIJHJJJJJJJJHIJIIJJJJJIIIJJJJJFICHHHHHCFFFFFFEECEEEEDDDDDDDDDDDCEEEEEEDD_Mismatch_0_Sense_+_Library_PoolC
TCCTCACGGTTGCCTCGGTCGTCCGTTGCATGAGTTATTCATAAAATATAAAAGTTTTTCATGAATTCTCTGAAGCAAATCAGATATATGAAAT
>Frequency_1_QualityScore_?DFDD<CGGHGHDBGDHGDB??@EG@ED???C??BFH;DHE@????BB8CGEA>B=77@7C=C=CGEEFHHH?;?@DB@@?ACC@CCCCCC>>C_Mismatch_0_Sense_+_Library_PoolC
GCCAGTGTTGGATCAGTTAACAGGCCAGTGTTGGCTGTGACACCATATTAAATAGTAGGAGAGTAAAGATAGTTTCCACACATTAACATTGATT
>Frequency_1_QualityScore_FFHHHHHJIIJJIJJJJJJJJJIIJJJJJJJJIJJIIJJJJJJJJJHHHFEFCCEEDEEEDDDDDDDDDDDDDCDDDDDDDBDDDEDDDDEDEC_Mismatch_0_Sense_+_Library_PoolC
AGACATCGTCTGTATCTTCTTGACGGAAACCAGAAGCCCGAAGGCGCTCCAGTTGTTCAGGCTACTGAATCAAACAACGCGTTCAATGTAGTCA
>Frequency_1_QualityScore_FFHHHHHJJJJJJJJIJJJJJJJIJJJJIJJIJJJJJJHIIJJIIIJIIIJJJJJJJJJJJHIGHIIJC@EHIHEHHFFFABEDCCDEEEEEDE_Mismatch_0_Sense_+_Library_PoolC
GATATATGAAATCCTACTTTCTCAATCTACAGCCAATGTGTAGAGCTGTCTTTCCAACTGGAAGATGGTTTTCGTTTTGGTTTTATATTGTATA
>Frequency_1_QualityScore_DDFHHHDHIIIHIHGGHIIDFGIJIIICEHGCFGGIIGJJIIIDAGIIGGECABGHIGIIIJCGGHIIHCE7B?DCDEEDCCDD>CDDDEDDEE_Mismatch_0_Sense_+_Library_PoolC
GTGTAGAGCTGTCTTTCCAACTGGAAGATGGTTTTCGTTTTGGTTTTATATTGTATATAATGTTGTTAATCGGAGCAATGAATTTTAATATGAT
>Frequency_1_QualityScore_DDADFFDEIA@DFFCHHH@FHICCC<BAEHFHEHDCC@FCCG<*B@B<DF<D>F@DGIC*9=BF@<F=;=@C)/=.7@9?_Mismatch_0_Sense_+_Library_PoolC
TTCATAAAATATAAAAGTTTTTCATGAATTCTCTGAAGCAAATCAGATATATGAAATCCTACTTTCTCAATCTACAGCCA
>Frequency_1_QualityScore_FFGHHHDDFIIFIIGG?FHGIICGEGEFFIIIICGIIIIDGFG?EEHGHIIIIIIGHGGGDHIIIGCEHEEFDD.;ACCECCE@DEEACD_Mismatch_0_Sense_+_Library_PoolC
TTTTGTAGCAGGCCAGTGTTGGATCAGTTAACAGGCCAGTGTTGGCTGTGACACCATATTAAATAGTAGGAGAGTAAAGATAGTTTCCAC
>Frequency_1_QualityScore_FFHHHGHHIJJJJJJJJJJHIJJGIIJIJHIIIJGIHIGIJHIJJJJIJGJIJJJJJIIJJEHHFGHHFCEFFFDECCEDDEEFDDC_Mismatch_2_Sense_+_Library_PoolC
AAGATGGTTTTCGTTTTGGTTTTATATTGTATATAATGTTGTTAATCGGAGCAATGAATTTTAATATGATAAGTAGTTATTTTAGGA
>Frequency_1_QualityScore_DFHHFHHIJJIIJJJIIIICHIGEGIIIIIJJJFFGEF>HGCHHIIJJCBHGIFGGHJJJIIJCDHGEHGIEHHFDFFDEEDFDECDCADCDCD_Mismatch_1_Sense_+_Library_PoolC
ATGAAATCCTACTTTCTCAATCTACAGCCAATGTGTAGAGCTGTCTTTCCAACTGGAAGATGGTTTTCGTTTTGGTTTTATATTGTATATAATA
>Frequency_1_QualityScore_B,CDDHBB9F<?<AEF<EDHGBFHH3CEGHE9?::CDAA?FFDC@?<BDAGG8*8?FHI_Mismatch_0_Sense_+_Library_PoolC
TGAAATCCTACTTTCTCAATCTACAGCCAATGTGTAGAGCTGTCTTTCCAACTGGAAGA
>Frequency_1_QualityScore_FFFHHHHIHIIGEHHIJIHIGIIIIIJIJJIJJJJIJJJJJJIIJJJJJJIGIIGHIIIIJJHIHEHHGHHFFFFFFEEEEEA_Mismatch_1_Sense_+_Library_PoolC
CGTTTTGGTTTTATATTGTATATAATGTTGTTAATCGGAGCAATGAATTTTAATATGATAAGTAGTTATTTTAGTGAAATTCA
>Frequency_1_QualityScore_DDFAF??C@G+2?FAFGEGE3E?;FGFCF@B<?B><D<<F?B4D?B<8?BBAA<8=EFECFF>EA?DDD;BDDDC<@B@B>AD;(5;9;?_Mismatch_2_Sense_+_Library_PoolC
TGGAAGATGGGTTTCGTTTTGGTTTTATATTGTATATAATGTTGTTAATCGGAGCAATGAATTTTAATATGATAAGTAGTTATTTTAGCG
>Frequency_1_QualityScore_FFHHHHHJHJJIIJJIJJJIJJGIHIJJJJJJIJJJJJJJJIJJHIJJJJJJJHJJJJIJJJGFHHGHFFFFFFEEEEEFEEDDDDDDDDDEDC_Mismatch_0_Sense_+_Library_PoolC
TGCCTCGGTCGTCCGTTGCATGAGTTATTCATAAAATATAAAAGTTTTTCATGAATTCTCTGAAGCAAATCAGATATATGAAATCCTACTTTCT
>Frequency_1_QualityScore_FFHHFFFGIGIIIGJJIIJJIIJGGIGIGDHGIGHGHGIJJIJIIGCDEHHHHHHFFFFFFFEAEE6;@;?CCDCD_Mismatch_0_Sense_+_Library_PoolC
GAGGTTGCAAATTCCTCACGGTTGCCTCGGTCGTCCGTTGCATGAGTTATTCATAAAATATAAAAGTTTTTCATGA
>Frequency_1_QualityScore_FFHHHHHJJJJJJJIJJGJHIJJJJJJJJJIJJJJJJJJJGIIJIJIIJIJJIIFGIJIJJJJDGHHEHCHFFFFFCEEEEEEEDECEFFEEDD_Mismatch_0_Sense_+_Library_PoolC
GGATCAGTTAACAGGCCAGTGTTGGCTGTGACACCATATTAAATAGTAGGAGAGTAAAGATAGTTTCCACACATTAACATTGATTATATGATGG
>Frequency_1_QualityScore_DFHDFF3CGBEBHHGGBHI>@F4BCGGCEGGIICGHEHGIIC?9BF?9??BBDFD;8C7F9CAEEEE9?@BDE36;?BBABCC;><9>AABCDD_Mismatch_0_Sense_+_Library_PoolC
CGGAGCAATGAATTTTAATATGATAAGTAGTTATTTTAGTGAAATTCCCCTGAGGGCACTCGTGGTTTTGTAGCAGGCCAGTGTTGGATCAGTT
>Frequency_1_QualityScore_DFHAHHBGIIIJJJJJJGBDGHIEIAEIIIIIIIHIIIIJJIIGHIJJHEEFFFEEECCEEDCCCCDDECDCDFDDFEADCDEDC@@B_Mismatch_1_Sense_+_Library_PoolC
AAGATGGTTTTCGTTTTGGTTTTATATTGTATATAATGTTGTTAATCGGAGCAATGAATTTTAATATGATAAGTAGTTATTTTAGCGA
>Frequency_1_QualityScore_FFHGHHHIJIJGHEIEGDFHIIEHHIJEHFCGHHIIJJGGIGHIIJJIJIGGHIGGEHGIDAHIGHHJJJJGHGHGHGHHEHFEB@DECCAACC_Mismatch_0_Sense_+_Library_PoolC
TTTCATGAATTCTCTGAAGCAAATCAGATATATGAAATCCTACTTTCTCAATCTACAGCCAATGTGTAGAGCTGTCTTTCCAACTGGAAGATGG
>Frequency_1_QualityScore_FFHHHHHHHHIJJJJJJJJJJJJEGIIJIIJJHIJJJJJJIHJJJIIJGFHIHHHHHFFFDDDDBBDDDCDDDDDEDEDEEDDDDDDCD_Mismatch_1_Sense_+_Library_PoolC
GTTAGAGAGAATTCCAGAAGAAGTGACGGAGGTTGCAAATTCCTCACGGTTGCCTCGGTCGTCCGTTGCCTGAGTTATTCATAAAATAT
>Frequency_1_QualityScore_FBHGADDGHIIGGHJIJIIGIICGCEGIJIGEGHIJIIIIGIGGIJJIIGIIIGGGGIGHHHB_Mismatch_0_Sense_+_Library_PoolC
ATTGTATATAATGTTGTTAATCGGAGCAATGAATTTTAATATGATAAGTAGTTATTTTAGTGA
>Frequency_1_QualityScore_FFHHHHHJJJJJJJJJJIIJJIIJIJJJJJJJGIJJHJJIIJJIJJIJIJJJJJJIJJJIJJJJJIIIHDHEHHFHGHFFFFFFEEEEEEDDCC_Mismatch_1_Sense_+_Library_PoolC
AAGTTTTTCATGAATTCTCTGAAGCAAATCAGATATATGAAATCCTACTTTCTCAATCTACAGCCAATTTGTAGAGCTGTCTTTCCAACTGGAA
>Frequency_1_QualityScore_FFHHHHHJJJJJJIJDHHIJJFHIDGHJJJJIIJJJJJJJJGIGIHIJJHEHFADDDDDBBDDDDDCDDDDEEEEDDDEDEDDDCD@CDDDDDD_Mismatch_1_Sense_+_Library_PoolC
GAATTCCAGAAGAAGTGACGGAGGTTGCAAATTCCTCACGGTTGCCTCGGTCGTCCGTTGCCTGAGTTATTCATAAAATATAAAAGTTTTTCAT
>Frequency_1_QualityScore_DFHHHHHJIIGIIDHIJIBICHGGIJIGEHIIGGGHJBH@CEHFFHGEE>DDFCCE>CCEDCDD?;?B808AC>3+:>@CC<>:A>>?BDBB<9_Mismatch_0_Sense_+_Library_PoolC
ATCTTCTTGACGGAAACCAGAAGCCCGAAGGCGCTCCAGTTGTTCAGGCTACTGAATCAAACAACGCGTTCAATGTAGTCATAGAGACCACGGA
>Frequency_1_QualityScore_FFHHHHHIJIJJJIIJIJIJGIIJIIJJJJJJJJGHJJJIIIJIJJJIJJJIJGIJJIHFHHHHFFFACB?=CBCCDDDDDDDDDD@?@@DDDD_Mismatch_0_Sense_+_Library_PoolC
ATAGAGACCACGGATTCAACTCAAGCTATTCTGGAAACGTTAGAGAGAATTCCAGAAGAAGTGACGGAGGTTGCAAATTCCTCACGGTTGCCTC
>Frequency_1_QualityScore_FFHHHHHJJJJJJJJJJJJIJJJJJJJJJJJJJJJJJJJJJJJJJJIJJJJJIJJJJJJJJJJJJJJJJFGHEHIHHHHCHFFFDCEDDDDDDD_Mismatch_1_Sense_+_Library_PoolC
GAAGCAAATCAGATATATGAAATCCTACTTTCTCAATCTACAGCCAATTTGTAGAGCTGTCTTTCCAACTGGAAGATGGTTTTCGTTTTGGTTT
>Frequency_1_QualityScore_FFHHHHHJJJJJJJJJJJJJJIGIIJGIGIIIHIJIJJJJJJJJJIJJIJJJJIHIJHIJJHFHHHHFFDFECDDDDDDDDDDDDDDDDDDDDD_Mismatch_0_Sense_+_Library_PoolC
ATTCAACTCAAGCTATTCTGGAAACGTTAGAGAGAATTCCAGAAGAAGTGACGGAGGTTGCAAATTCCTCACGGTTGCCTCGGTCGTCCGTTGC
>Frequency_1_QualityScore_FFGHHHHIJJJJJIJIJJAFHIIFHICHIJJIJJJJJJJJJJHHHIJJGGGEHIIJJGHGHHFFFDEDEACCCDAC>CDDD2@CDDDACA>CCD_Mismatch_0_Sense_+_Library_PoolC
TGAAATTCCCCTGAGGGCACTCGTGGTTTTGTAGCAGGCCAGTGTTGGATCAGTTAACAGGCCAGTGTTGGCTGTGACACCATATTAAATAGTA
>Frequency_1_QualityScore_AAFFFHAHHEHEHHIAFGHEIIIIDFHDDCHG?DHGGIHEFDGEGCGGIGG@GH=C>@CE<=D?B;AAAC>ACCCDDDDBB?@BDCDDBBBB@@_Mismatch_0_Sense_+_Library_PoolC
CCACGGATTCAACTCAAGCTATTCTGGAAACGTTAGAGAGAATTCCAGAAGAAGTGACGGAGGTTGCAAATTCCTCACGGTTGCCTCGGTCGTC
>Frequency_1_QualityScore_FFHHHHGJIGGIIJIJIIJIJIIIIJJIJIJJJJJ_Mismatch_0_Sense_+_Library_PoolC
GAAGCAAATCAGATATATGAAATCCTACTTTCTCA
>Frequency_1_QualityScore_FFHHHHHJJJJHHJGGIJGHIJIIJJJJJJGHIIJJIJJJJJIIJJJIJJJJJDHHHHHFFFFEEECEDDDDDEEFDEEDFFEDACBD@CC_Mismatch_0_Sense_+_Library_PoolC
GAGGGCACTCGTGGTTTTGTAGCAGGCCAGTGTTGGATCAGTTAACAGGCCAGTGTTGGCTGTGACACCATATTAAATAGTAGGAGAGTAA
>Frequency_1_QualityScore_DFGHHHDIFGBHIHIIJ;FHHIJJFHGIIJGGJ@FHIJIIJJJJJJJHGHHHG;BEFFFEEEEEDCDDDCDDDDDDDDDDDDDCCDEEEEEDDC_Mismatch_1_Sense_+_Library_PoolC
CCTCACGGTTGCCTCGGTCGTCCGTTGCCTGAGTTATTCATAAAATATAAAAGTTTTTCATGAATTCTCTGAAGCAAATCAGATATATGAAATC
>Frequency_1_QualityScore_DD)ADDDDCEBB42<22ACDE4C?CDE?BDD?EDDICD)?DA==B)8BC>7==@CCC;@C:@=;?A)?C@DA:@;?;_Mismatch_0_Sense_+_Library_PoolC
CGTTTTGGTTTTATATTGTATATAATGTTGTTAATCGGAGCAATGAATTTTAATATGATAAGTAGTTATTTTAGTGA
>Frequency_1_QualityScore_FFHHHHHJJIIGIIIIIJJJJJJJIIDIGIHHIIIIJJJJJIIJJJIIFHHIGIIIJJFHHHHEEBDDFBEEED@>CCDDDDDDDDDDDDDDDD_Mismatch_0_Sense_+_Library_PoolC
AGGCCAGTGTTGGATCAGTTAACAGGCCAGTGTTGGCTGTGACACCATATTAAATAGTAGGAGAGTAAAGATAGTTTCCACACATTAACATTGA
>Frequency_1_QualityScore_FDHHHHHFHIIHJHIIJHFIGGGHHIIIJIIJIIJJJIIJIJJJIGHIJJGHHHIJJJHIIIIIHHFHHEHEFFF?_Mismatch_1_Sense_+_Library_PoolC
GTTTTGGTTTTATATTGTATATAATGTTGTTAATCGGAGCAATGAATTTTAATATGATAAGTAGTTATTTTAGCGA
>Frequency_1_QualityScore_?DDHHGHJIIJHHHIJGHGJBCIIGIIJJIIIIGGGIHIGGGIIIIJIJJIJIJJHGHGEIJJGGIG>AAGIEHEHECA??E:@DFFFECECAA_Mismatch_0_Sense_+_Library_PoolC
AAATATAAAAGTTTTTCATGAATTCTCTGAAGCAAATCAGATATATGAAATCCTACTTTCTCAATCTACAGCCAATGTGTAGAGCTGTCTTTCC
>Frequency_1_QualityScore_FFDFHHHJGHIIJJHIJJDHCFGGIIIIGHIIJIIJIIIIGIIFGIIIJIJHIGJJJHHHHHHHFFFFFEEEEDEEEEECDD@_Mismatch_1_Sense_+_Library_PoolC
GGTTTTCGTTTTGGTTTTATATTGTATATAATGTTGTTAATCGGAGCAATGAATTTTAATATGATAATTAGTTATTTTAGTGA
>Frequency_1_QualityScore_DDA=C?;F<,AGDH<CEFD4AA<CAGHC@C<FECCFB?<DFEDBFFHEGHHIIH@CBGIGFHIE@GA;CAC@=EEECH;;?A_Mismatch_2_Sense_+_Library_PoolC
TGGTTTTATATTGTATATAATGTTGTTAATCGGAGCAATGAATTTTAATATGATAAGTAGTTATTTTAGTAAAATTCCCCCG
>Frequency_1_QualityScore_FFHHHHHJJJJJJJJJJJJIJJJJJIJJJGIIIJJJJJJJJJJJJJJJJJJJHIHHIIJBGIJJJHIJJHHGFFFFFCEFEDEE>CBDDDCDDD_Mismatch_2_Sense_+_Library_PoolC
CATCCTACTTTCTCAATCTACAGCCAATGTGTAGAGCTTTCTTTCCAACTGGAAGATGGTTTTCGTTTTGGTTTTATATTGTATATAATGTTGT
>Frequency_2_QualityScore_FFHHHGHIGIIIIIIGHIIIIIIGIGGIIIIIIIIIIIIHGIIIIIIIGHIIIFHIIIIGHIIIIHEGHGGFFEFFFEEEEEEEEEEDDEECCE_Mismatch_0_Sense_+_Library_PoolC
ACTTTCTCAATCTACAGCCAATGTGTAGAGCTGTCTTTCCAACTGGAAGATGGTTTTCGTTTTGGTTTTATATTGTATATAATAATGAATTTTA
>Frequency_2_QualityScore_FFGHHHGIJJIJJJJIIJIIGIIIIIJJJIJIJJJIJJJJIIIJIJJJFHGIIIHIIIIIHHHGGFGFFEEEEEEEEEEECDDDEEDDEDDEEE_Mismatch_0_Sense_+_Library_PoolC
CTCAATCTACAGCCAATGTGTAGAGCTGTCTTTCCAACTGGAAGATGGTTTTCGTTTTGGTTTTATATTGTATATAATAATGAATTTTAATATG
>Frequency_1_QualityScore_D?F1<CA4C@EB4:AI4<F?@AE>@EC3?F>?9C49C?GD9?B<B4??D?BGG*/?FB*?8883)878))8=)).).===E?EFD_Mismatch_0_Sense_+_Library_PoolC
TTTTCATGAATTCTCTGAAGCAAATCAGATATATGAAATCCTACTTTCTCAATCTACAGCCAATGTGTAGAGATGACTTTCAAAC
>Frequency_1_QualityScore_BDD@DDDHIGD<AFBEFGIIGHE?:?FHFHIGDBDBGHIABD9B?9?BFFHEG@FGIGGCE;?AEEBEED>@CAA_Mismatch_1_Sense_+_Library_PoolC
CTGGAATATGGTTTTCGTTTTGGTTTTATATTGTATATAATGTTGTTAATCGGAGCAATGAATTTTAATAAACGA
>Frequency_1_QualityScore_FFGHHHGFIIJJJGHIHIEHIJJJIJHJIIIJJJJJJJIFHIFHJJFIJIIIGGIJJJEHFHCHGHFFFEBEFFEDEEEECCDDDDECCA@DCD_Mismatch_0_Sense_+_Library_PoolC
CAATCTACAGCCAATGTGTAGAGCTGTCTTTCCAACTGGAAGATGGTTTTCGTTTTGGTTTTATATTGTATATAATAATGAATTTTAATATGAT
>Frequency_1_QualityScore_FFHHHHHJIJJJJJJJJIJJJJJJJJHIIIJJIEGGIJIF@HHJJDGHIIJIIIJHGHIJGIIIIJJBGDHHHCEEHFFEFFFFEEEDEEEEEE_Mismatch_0_Sense_+_Library_PoolC
ATGTGTAGAGCTGTCTTTCCAACTGGAAGATGGTTTTCGTTTTGGTTTTATATTGTATATAATAATGAATTTTAATATGATAAGTAGTTATTTT
>Frequency_1_QualityScore_FFHHHHHJIJJIJJJJJJIJJJJJJIJJJJJHIHIJJJDHIJJJHJJJIJIIJJIIIJJJJIJJJJIHHHHHHHFFFFCEEAEEEEEDDFDDDE_Mismatch_0_Sense_+_Library_PoolC
AGCCAATGTGTAGAGCTGTCTTTCCAACTGGAAGATGGTTTTCGTTTTGGTTTTATATTGTATATAATAATGAATTTTAATATGATAAGTAGTT
>Frequency_1_QualityScore_FFHHHHHJJJJJJJJJJJJJJJHIIIJIIJJJJJJJJJJJJJJJIIIIIIJJFJJJJIHIJJJJDHHGHEFFFFFFFFFEEEEEEDDDEEDDED_Mismatch_0_Sense_+_Library_PoolC
CTTTCTCAATCTACAGCCAATGTGTAGAGCTGTCTTTCCAACTGGAAGATGGTTTTCGTTTTGGTTTTATATTGTATATAATAATGAATTTTAA
>Frequency_1_QualityScore_DBHHGHHJHIEB?@FHHHGIJEEGIIJIHEFHJJIEGCFGGIIJIIGC@@@=DGI:)7?EA)7777@_Mismatch_2_Sense_+_Library_PoolC
AATTCCTCACGGTTGCCTCGGTCGTCCGTTGCATGAGTTATTCATAAATATAAAAGTTTTTCATGAA
>Frequency_1_QualityScore_FFHHHHGJJJJJIIGDDEGGIJIIJJJJJJIGIJJJIJIJJJHFHJGAH(?DFGICHIIIJIJIJIFEFEHFHFFFEFFFCEEEEEEEEDDDDD_Mismatch_0_Sense_+_Library_PoolC
TCTACAGCCAATGTGTAGAGCTGTCTTTCCAACTGGAAGATGGTTTTCGTTTTGGTTTTATATTGTATATAATAATGAATTTTAATATGATAAG
>Frequency_1_QualityScore_FFHHHHFGJJJJIJJJJJEHJJJIJHIIIJJJJJJJIJJIJJJJJIJJGIGIIJJJJIJJJJJGGGHFHAEEHFFFFFFFEDEEEEEBDDBDBD_Mismatch_0_Sense_+_Library_PoolC
TCATACATCAATATTTTTATCACTGTTATCTTACCATTAATTTTTTTGTCATTGCTATCTTGTCACATTATCTTATCTTTAATTTTTTTTTGTC
>Frequency_1_QualityScore_FFHHHHHHHIJJJJJJJJJJJJJJJJJJJJJJJJJJDHGJJIGHIJJJGIJJJJIJJJJJIJIIIIJJJIGFHEHHHFFFFFFFDEEEEEDDDE_Mismatch_0_Sense_+_Library_PoolC
CCAATGTGTAGAGCTGTCTTTCCAACTGGAAGATGGTTTTCGTTTTGGTTTTATATTGTATATAATAATGAATTTTAATATGATAAGTAGTTAT
>Frequency_1_QualityScore_FFHHHGHIJJJJJJIIJJJIJHIHIGGJJJJIIJJJJJDGIIJJHGHIGIHBFIJGHFHHIIJEHHHHGHFFFFFEFFDDCCCCEDCDDDDFCC_Mismatch_0_Sense_+_Library_PoolC
TTTCTCAATCTACAGCCAATGTGTAGAGCTGTCTTTCCAACTGGAAGATGGTTTTCGTTTTGGTTTTATATTGTATATAATAATGAATTTTAAT
>Frequency_1_QualityScore_DFHHHGHIIIJHIFHIJIJJIHIJJJJIJJJJJIIIIGJJIGGHGIIFHGHIHHIIDHIJFJJIHFFCHHEHFEEDCDFCEEEEDEEDDECCCB_Mismatch_0_Sense_+_Library_PoolC
TACAGCCAATGTGTAGAGCTGTCTTTCCAACTGGAAGATGGTTTTCGTTTTGGTTTTATATTGTATATAATAATGAATTTTAATATGATAAGTA
>Frequency_1_QualityScore_FFHHHHHJJJHJJJJIJJJJJJJJJIIIJJJJJJJJJJJJFHIJJJHIJJJJFHIJJJIJJHHHHHHHHCEFFFFFEEEEFEEEEEEEEDDDDD_Mismatch_0_Sense_+_Library_PoolC
ACAGCCAATGTGTAGAGCTGTCTTTCCAACTGGAAGATGGTTTTCGTTTTGGTTTTATATTGTATATAATAATGAATTTTAATATGATAAGTAG
>Frequency_1_QualityScore_FFHHHHHJJJJJJJJJIJIGHJJJJHIJJJJGHIJIJJJJJGIJIIJJIJJJJIIJJJJHIGII;EGIIDEHGEEEFHFFFFFFCEEEEEEDDD_Mismatch_1_Sense_+_Library_PoolC
CTTTCCAACTGGAAGATGGTTTTCGTTTTGGTTTTATATTGTATATAATAATGAATTTTAATATGATAAGTAGTTATTTTAGTGAAATTCCCCT
>Frequency_1_QualityScore_FFDFHHHJIIJJJIJIGHGIIIIGIEEI?EFGHIIIIIJJGHIIJJIIIJJIIJGHIIIJJJIJJJIIHHEHHHHFFFFDDFCECEDEEFC@AA_Mismatch_0_Sense_+_Library_PoolC
TAGAGCTGTCTTTCCAACTGGAAGATGGTTTTCGTTTTGGTTTTATATTGTATATAATAATGAATTTTAATATGATAAGTAGTTATTTTAGTGA
>Frequency_1_QualityScore_FFHHHFHIJIJJJJJJJIJIIJJJJCFHIIIJIIJJJJIHIJJIGHIJIIJJJJIIIJIIIIJJJD>CECGGGIHHGHHEHFFFFFECECACCC_Mismatch_1_Sense_+_Library_PoolC
CTGAGTTATTCATAAAATATAAAAGTTTTTCATGAATTCTCTGAAGCAAATCAGATATATGAAATCCTACTTCTCAATCTACAGCCAATGTGTA
>Frequency_1_QualityScore_?D?DDFFE4<E@<E:<ABBGF+AF>?G1DG@@FE*9*0B??@D)?<?B<)8))88@7@=CCD>@7=AAECAED:,(6=@@;?_Mismatch_1_Sense_+_Library_PoolC
GGAATGCATTGATAAATGGCTTTGCTCGCATTCTTCCTGCCCTATGTGTAGTCATCGTCTGTATCTTCTTGACGTAAACCAG
