# Supplementary material for: Differential Gene Expression Reveals Candidate Genes for Drought Stress Response in Abies alba (Pinaceae)
Source: PLoS One. 2015 Apr 29;10(4):e0124564. doi: 10.1371/journal.pone.0124564 (PMC4414588; doi:10.1371/journal.pone.0124564)
Supplement: S2 File — (GZ) [file pone.0124564.s002.gz › TC134208.fa]

>TC134208 similar to UniRef100_Q9M6U1 Cluster: Homogentisate 1,2-dioxygenase; n=1; Solanum lycopersicum|Rep: Homogentisate 1,2-dioxygenase - Solanum lycopersicum (Tomato) (Lycopersicon esculentum), partial (91%)
GCGATATTTATGGATTTGCTGCAGGCCAATATTTCAGGCAAAAAATCGTCATAATATAAGAATAATCTTAACTTCGATTTCCCTATGAATTTCAATTCGACCGAAGCTCTCGACAGCTGAATTCTGCAATTTGATTTGTGCGGGGTTAAAAATGGAAAAATTGGCGAAGTTAAACATCTCAGAAGAGGACCTGGAATCCGAATTTAGCCATCTGGGGTACCAGAGCGGATTTGGCAACCATTTTTCCTCGGAAGCAAAGCCGGGCGCACTGCCGGTGGGGCAGAATAATCCCTTGAAGTGTCCTTATGGCCTCTACGCCGAGCAAGTCTCAGGGACGGCATTTACAGTCCCCAGAAAGCTCAACCAGAGAAGTTGGCTGTACCGTATCAAGCCATCAGTAACACATGAACCTTTTCATCCTCGGGTTCCATCGCATGATTATCTGATTAGCGAGTTCAATCAGTCATCAAGTTCAGCAACACCAACACAACTGCGTTGGAGTCCTTTCGGCATTCCAGATACTAAAACAAACTTCATTGATGGACTGTTCACTATATGTGGAGCTGGTAGTTCATTCCTTCGGCATGGCTTTGCAGTGCACATGTATGCCGCAAATGCATCAATGGAAGGCTGCGCATTTGCTAATGCTGACGGGGACTTTTTGATAGTTCCACAACAAGGAAGATTATGGATAACGACAGAGTTAGGAAGATTGCAGGTTTCTCCAGGTGAAATAGTTGTGTTGCAGCAAGGTTTCCGATATTCCATTGATCTACCAGATGGTCCTTCTCGAGGGTATGTTGTAGAGGTTTTTAGTGGCCATTTCCAGCTTCCCGATCTTGGTCCAATTGGTGCAAATGGCCTTGCCTCACCACCTGACTTTCTAACCCCTACAGCATGGTTTGAGGACAAAGCATATCCTGGTTACACGATTGTTCATAAGTTTGGAGGTTCATTGTTTACAGCAAAACAAAATTTCTCCCCCTTCAATGTGGTTGCTTGGCACGGCAATTATGCACCTTACAAGTACGATTTGAAGAAGTTCTGTCCTTTCAATACTGTTTTATTTGATCATGGCGACCCATCAATAAACACAGTTCTGACAGTTCCATCAGAAAAGCCAGGAGTAGCTGTGGTCGACTTTGTTATTTTTCCACCTCGCTGGCTGGTAGCAGAACACACCTTCCGTCCTCCATATTACCACCGTAACTGCATGAGTGAATTTATGGGCCTGATTTATGGTAATTATGAGGCTAAAGCTGATGGGTTTCAGCCAGGAGGGGCAAGCTTGCATAGCTGCATGACCCCACATGGGCCTGATACTAGCACGTTTGAGAAAACTATAGCAGAAGAGGACGACGCAAAACCTGCCAAGATAAGAGATACCATGGCGTTCATGTTCGAGTCATCTTTGATTCCGAGAATCACACCATGGGTTCTCAAATCTCCCCATTTGGATAACGATTACTACAAGTGCTGGACCGGTCTCAAGTCCCATTTTCACCAGGAACATCTGCCAGAAAACGGGGAATTGCATAGTTAGTAAATCTATTTCTGTAAATATTGAGTACATATAATAAGACTGGCACCTATAATTAGTTATTTAAATCTATTGTAATTAGTCTAATACATCCATTGTATGTAGAGTTATTGGGTGCCGGAAATGTACAAGGTTAAAGAAAAATACAATTTTCTGTCCAATGTAAGGGTCCTATAATACAATATATATTGCTTACCCAAATGGGACATTCAACCTCCTAAAAAA

>Frequency_1_QualityScore_DBD?D3D@8@E?A<:988?F@81??:?4*1:*::09?9998**?9*BB=88=C_Mismatch_1_Sense_+_Library_PoolT
ATTCCGAGAATCACACCATGGGTTCTCAAATCTCCCCATTTGGATAATGATTA
>Frequency_1_QualityScore_FFGFDHHJJJIHHGJGIJIJJFGIIGJJIJJJIGGIJJJJIHIIIJII;FH@GGA@=DHHIEEF_Mismatch_1_Sense_+_Library_PoolT
TGAGGACAAAGCATATCCTGGTTACACGATTGTTCATAAGTTTGGAGGTTCATTGTTCACAGCA
>Frequency_1_QualityScore_FFDDHFFIGIJIJAGHEFGIEGHGG@GHHG?FGHIGGGDH@FGHI/==BFHHGIEFHHHHGHFFFFFCC>@ADDBBDDCCCCBDCCCADDCCBD_Mismatch_1_Sense_+_Library_PoolT
ATGGTCCTTCTCGAGGGTATGTTGTAGAGGTTTTTAGTGGCCATTTCCAGCTTCCCGATCTTGGTCCAATCGGTGCAAATGGCCTTGCCTCACC
>Frequency_1_QualityScore_FFHHHHHJJGJJGIJIIHIJJJIJJGHJIJJHHIJJJJJJJJJJJJGGEIHIIJJJJIIJGGIGIGHHHHFFFFFECEEEEEDDDDDDEDECCD_Mismatch_2_Sense_+_Library_PoolT
TTGATTCCGAGAATCACACCATGGGTTCTCAAATCTCCCCATTTGGATAATGATTACTACAAGTGCTGGACTGGTCTCAAGTCCCATTTTCACC
>Frequency_1_QualityScore_FFHHHHHJJJJJJJJIJJIJJJJJJGJJJIJJJJJJJHIJJJJJJBFHIJJJHIIIJIIJJ_Mismatch_1_Sense_+_Library_PoolT
GGACAAAGCATATCCTGGTTACACGATTGTTCATAAGTTTGGAGGTTCATTGTTCACAGCA
>Frequency_1_QualityScore_DFHHHHHJJJJIIJJJIIIIIIJJJJFGIJJGIGHIJIJJJIJJJJJFHGIIIHHHIJJJHHEEEHFFFFFEDDDCEDDECDECDDDDDEEEDD_Mismatch_2_Sense_+_Library_PoolT
TTTGATTCCGAGAATCACACCATGGGTTCTCAAATCTCCCCATTTGGATAATGATTACTACAAGTGCTGGACTGGTCTCAAGTCCCATTTTCAC
>Frequency_1_QualityScore_DFHHHHHIJJJIJJJJJFHIJJJJIJIJIJJJJJJIJJJJJJJJJFHJHHIIJJJHHHHHHFFFFEEEDEEECDCDDEEDDEDDDDACDEDDDD_Mismatch_2_Sense_+_Library_PoolT
TGGCGTTCATGTTTGAGTCATCTTTGATTCCGAGAATCACACCATGGGTTCTCAAATCTCCCCATTTGGATAATGATTACTACAAGTGCTGGAC
>Frequency_1_QualityScore_:?1??FF=GE;E<99?B9CFDGII>?GC;@?B*9=2.7@74./7@==;=A(==?@DD3>;@BAAB_Mismatch_1_Sense_+_Library_PoolT
GGGCAAGCTTGCATAGCTGCATGACCCCACATGGGCCTGATACTACCACGTTTGAGAAAACTATA
>Frequency_1_QualityScore_FFHHHHHJJJJJJJJJJJJJJJJJJJJJIJJJIJJJJJJJJJJJIJIJJJJJJHIGJGIGIHHHHHHFFEDDDEEEDEEDDDDDDECDEDDDDD_Mismatch_2_Sense_+_Library_PoolT
GTCATCTTTGATTCCGAGAATCACACCATGGGTTCTCAAATCTCCCCATTTGGATAATGATTACTACAAGTGCTGGACTGGTCTCAAGTCCCAT
>Frequency_1_QualityScore_DBDBDCFECGIEHCB<C:C>F<FFG@FEBFDG@GIGHEI9?FHGIIEHIGC=CDEGEDEG3BA8,.;>;;>>C>;>@;?>@BBC@C?B<9>CAA_Mismatch_0_Sense_+_Library_PoolT
AATAGTTGTGTTGCAGCAAGGTTTCCGATATTCCATTGATCTACCAGATGGTCCTTCTCGAGGGTATGTTGTAGAGGTTTTTAGTGGCCATTTC
>Frequency_1_QualityScore_FFHHHHHJJJJJIJJJJJIJJJJJJJJJJJJJJJJJJJJJJJJJIJIJJJJHIJJAEEHCDFFFFFEE>ACBDDDCDDDDDDDEEEDDDDDDDD_Mismatch_0_Sense_+_Library_PoolT
GTTGCAGCAAGGTTTCCGATATTCCATTGATCTACCAGATGGTCCTTCTCGAGGGTATGTTGTAGAGGTTTTTAGTGGCCATTTCCAGCTTCCC
>Frequency_1_QualityScore_FFHHHHHJJJJJJIJJIJIJJJJJIJJHHIIJIJJJGIJJ7CHHGHIFGIJJJ7AEHHHFFFFDEEEEEEDDDDCDDDDDBDDDDDDDDDDDCD_Mismatch_1_Sense_+_Library_PoolT
CCGATATTCCATTGATCTACCAGATGGTCCTTCTCGAGGGTATGTTGTAGAGGTTTTTAGTGGCCATTTCCAGCTTCCCGATCTTGGTCCAATC
>Frequency_1_QualityScore_FFHHHHHJJJJJJJJJJJIJJJJJJJJJJJJJJJJJJJJJJJJJJJJJGGHHHHHHFFFFF@CEDDDDDCBDDDDDEEEEDDDDDDDDDDDDDD_Mismatch_0_Sense_+_Library_PoolT
CAAGGTTTCCGATATTCCATTGATCTACCAGATGGTCCTTCTCGAGGGTATGTTGTAGAGGTTTTTAGTGGCCATTTCCAGCTTCCCGATCTTG
>Frequency_1_QualityScore_FFHHHFHJJJJJJJEHIJ?EGHIIIHIJIIJGGIIJJJHIJJJJJIJJJJJJJJJIJIFHFFFFFFEDCEEEDDDDDDDDDDCDDDDDDDDDDD_Mismatch_1_Sense_+_Library_PoolT
GATGGTCCTTCTCGAGGGTATGTTGTAGAGGTTTTTAGTGGCCATTTCCAGCTTCCCGATCTTGGTCCAATCGGTGCAAATGGCCTTGCCTCAC
>Frequency_3_QualityScore_FFHHHHHIJJJJJJJJJJJJJJJJHJJJJJIJJJJIIJJJIIJJJJJJJJJJJJJJJJJJJJJJJIJJJGHIHHHGGEEDDDDDDDEEDDEDDD_Mismatch_2_Sense_+_Library_PoolT
CATTTGGATAATGATTACTACAAGTGCTGGACTGGTCTCAAGTCCCATTTTCACCATGAACATCTGCCTGAAAACGGGGAATTACATAGTTAAT
>Frequency_3_QualityScore_EFFGGGHJJJIJJJJJJJIIIIIHHIIIIJJJIIIJJIHJIJJIJHGIIIIJJJJJIIHIDHHIHHGGFFBDDEEECDEDCDDDCDDECCBCBC_Mismatch_1_Sense_+_Library_PoolT
ATTCCGAGAATCACACCATGGGTTCTCAAATCTCCCCATTTGGATAATGATTACTACAAGTGCTGGACTGGTCTCAAGTCCCATTTTCACCATG
>Frequency_2_QualityScore_FFGHHHGJJJJJIJIIJJJIJJIIIJIIIIJJJJIJJJIIIJJIJIIIIIIJJHIIIIIIGGGEEEEECCCEECEEDEEEDDDDCDECCBCDAC_Mismatch_1_Sense_+_Library_PoolT
CGTTCATGTTTGAGTCATCTTTGATTCCGAGAATCACACCATGGGTTCTCAAATCTCCCCATTTGGATAATGATTACTACAAGTGCTGGACTGG
>Frequency_2_QualityScore_FFHHHHHJJIJJJJJJJJJJJJJGIIJJJIJJJJJJJJIJIIJJJIJIJJIIIIIJIIIJJJJJJJJJIGIJIIHHHHGGFFFFEECCEEECCD_Mismatch_2_Sense_+_Library_PoolT
GGTTCTCAAATCTCCCCATTTGGATAATGATTACTACAAGTGCTGGACTGGTCTCAAGTCCCATTTTCACCATGAACATCTGCCTGAAAACGGG
>Frequency_2_QualityScore_FFHHHHHIJJJIJJJJJJIIJJJIJJIIJJJJJIJIJJIIJIJJJJJJIJJJIIIIGGGHHHGGGGEDEDEFFFEEEEEEEEEEEEDDDDDDDD_Mismatch_1_Sense_+_Library_PoolT
CGAGAATCACACCATGGGTTCTCAAATCTCCCCATTTGGATAATGATTACTACAAGTGCTGGACTGGTCTCAAGTCCCATTTTCACCATGAACA
>Frequency_2_QualityScore_FFGGHEHIIIIJIIIIJIJIJIIHIIIIJIHEHFIIGIIIJIIIHIIIHHIIIIIHIGIHGHHHHEFFFEECCEEDEEDEEEDDEEECDDDDDC_Mismatch_1_Sense_+_Library_PoolT
TTCCGAGAATCACACCATGGGTTCTCAAATCTCCCCATTTGGATAATGATTACTACAAGTGCTGGACTGGTCTCAAGTCCCATTTTCACCATGA
>Frequency_2_QualityScore_FFHHGHGJJJJIIJJJJIJIGIIGGIIIIIJIJJJJIIIGIIHIIHGGGHGGFEEFEABCDEDEEEDCACCCDDDDDDCCDECCCCCCCCDCDD_Mismatch_2_Sense_+_Library_PoolT
AAAACTATAGCAGAAAAGGACGACACAAAACCTGCCAAGATAAGAGATACGATGGCGTTCATGTTTGAGTCATCTTTGATTCCGAGAATCACAC
>Frequency_2_QualityScore_FFHHHHHJJJJJIJJJJJJJHIJJJJIJJJJJJJJJJJJJJJJHIIIJJJIIJJGHIIJJJJJIJIJJJFIIHHHHHHFFFFFFEEEEEE_Mismatch_1_Sense_+_Library_PoolT
ATGGGTTCTCAAATCTCCCCATTTGGATAATGATTACTACAAGTGCTGGACTGGTCTCAAGTCCCATTTTCACCATGAACATCTGCCTGA
>Frequency_2_QualityScore_FFGHHGHIIJJGIIHIJJIJJIIIIIIIGIHIIIIIJIIGHIIIJIJIJJIJIJJJIIIIJIJHIJJIIIIIGIHGHGGFACCAACDDDDEEDC_Mismatch_2_Sense_+_Library_PoolT
TCCCCATTTGGATAATGATTACTACAAGTGCTGGACTGGTCTCAAGTCCCATTTTCACCATGAACATCTGCCTGAAAACGGGGAATTACATAGT
>Frequency_2_QualityScore_FFHHHHHJJJJIIJJJJGIJJJJIJJIJJJJJJJGIIIJJJJJJJGGHIIJIIJJJIIIIIIIHHHHHGFGGGGGFEEFECCDEEDCDC7?BCC_Mismatch_2_Sense_+_Library_PoolT
CAAATCTCCCCATTTGGATAATGATTACTACAAGTGCTGGACTGGTCTCAAGTCCCATTTTCACCATGAACATCTGCCTGAAAACGGGGAATTA
>Frequency_1_QualityScore_FFHHHHHIGIIIJJJIJJJJGIJJJIFGGGGGIIIIGIBIJGI?BFGFHHGIGE_Mismatch_2_Sense_+_Library_PoolT
ACATGGGCCTGATACTACCACGTTTGAGAAAACTATAGCAGAAAAGGACGACAC
>Frequency_1_QualityScore_FFHHHHHJJJJJJGIIIJJIJIGGGHIJJJJJJJJJJJIJJJJJJJJJJHHHFFFFFFEEEDCCCEFEDDDDDBDDDDDDDEDDDDCDCEEECD_Mismatch_2_Sense_+_Library_PoolT
CCTCGCTGGCTGGTAGCAGAGCACACCTTCCGCCCTCCATATTACCACCGTAATTGCATGAGTGAATTTATGGGCCTGATCTATGGTAATTACG
>Frequency_1_QualityScore_DDHHHHHGIJJJJHIJJJJEHIJIIJJJIIGIJJJJJJJIJIJJJIIIIJGIIIIJJJGGGIHIHJIJIDGHFHHHFBDFFDDABBBDCCDDDD_Mismatch_2_Sense_+_Library_PoolT
TCTCCCCATTTGGATAATGATTACTACAAGTGCTGGACTGGTCTCAAGTCCCATTTTCACCATGAACATCTGCCTGAAAACGGGGAATTACATA
>Frequency_1_QualityScore_FFHGHHHJIIJJIIJIJJJIIEHIJJJJJJJJJJJJJJHIIJIJIHGIIIIIHIJJHGHGHGHFFFFEECEEEDCCDDDDDEEDDEDDDDCCDA_Mismatch_2_Sense_+_Library_PoolT
ACGATGGCGTTCATGTTTGAGTCATCTTTGATTCCGAGAATCACACCATGGGTTCTCAAATCTCCCCATTTGGATAATGATTACTACAAGTTCT
>Frequency_1_QualityScore_FFHHHHHIJJJJJIIJGHIJIIJJJIJJJJJJJIIJJJIJJJJJJIHHHHHHHFFFFFFEEDEDDEED@@DDDDDDDEDDEDDDDDDDEDDDDD_Mismatch_1_Sense_+_Library_PoolT
GGCGTTCATGTTTGAGTCATCTTTGATTCCGAGAATCACACCATGGGTTCTCAAATCTCCCCATTTGGATAATGATTACTACAAGTGCTGGACT
>Frequency_1_QualityScore_FFHHHHHJJJJJIIIJJIJJGHJJJJEIJJJJJJJJIJJJJIJGHHIJIJIIJJJJJJIIJIGIDHFGHHGGFFFFFFEEDCEEDCCDBC?BCD_Mismatch_1_Sense_+_Library_PoolT
TTCATGTTTGAGTCATCTTTGATTCCGAGAATCACACCATGGGTTCTCAAATCTCCCCATTTGGATAATGATTACTACAAGTGCTGGACTGGTC
>Frequency_1_QualityScore_FFHHHHHJJJJJJJJIIIJJJJJJIJJJIJJJJJJJIJJJJJJIIJHHIJJJJIJJIHHHHFFFFFFEEEEEDCDEEDDEDDDDDDCEDDBDDD_Mismatch_1_Sense_+_Library_PoolT
GCGTTCATGTTTGAGTCATCTTTGATTCCGAGAATCACACCATGGGTTCTCAAATCTCCCCATTTGGATAATGATTACTACAAGTGCTGGACTG
>Frequency_1_QualityScore_FFHHHHHJJJJJJJJJJJJJHICFHGGIJIJIJJJJJJIJIIIJJJHIJIJJJJIIEHGGHGEHHGEFFFFCCCEEEDDDBBBDD?BDDDDDDD_Mismatch_2_Sense_+_Library_PoolT
ATTACCACCGTAATTGCATGAGTGAATTTATGGGCCTGATCTATGGTAATTACGAGGCTAAAGCAGATGGGTTTCAACCAGGAGGGGCAAGCTT
>Frequency_1_QualityScore_FFHHHHHJJJJJJJIJJJJJJJJJIJJJJHHHHHFFFFDDEDEDDDDDDDABDDCDBDDDDDDDDEDDDDDDDDDDDDDDDDDDDDDDDDDDDC_Mismatch_1_Sense_+_Library_PoolT
GGGCAAGCTTGCATAGCTGCATGACCCCACATGGGCCTGATACTACCACGTTTGAGAAAACTATAGCAGAAAAGGACGACACAAAACCTGCCAA
>Frequency_1_QualityScore_FFFHDFHGHHHIHIGEHFHIGHIGIJIIIIIIJJGJJGEFFFHGGGHGIIJGHCIIJGDDCEGGHHEE3=?EEFCECFCECEEBB@CACCCDED_Mismatch_1_Sense_+_Library_PoolT
TTGAGTCATCTTTGATTCCGAGAATCACACCATGGGTTCTCAAATCTCCCCATTTGGATAATGATTACTACAAGTGCTGGACTGGTCTCAAGTC
>Frequency_1_QualityScore_FFHHHHHIJJJJJJJJJJJJJJJJJJJGIJJJJJJJJIJJJJJJJIIJJJJJJJJAHHIJJIJIIJJJJHIJHHHHHHFFFFFFEEEEEED_Mismatch_1_Sense_+_Library_PoolT
CATGGGTTCTCAAATCTCCCCATTTGGATAATGATTACTACAAGTGCTGGACTGGTCTCAAGTCCCATTTTCACCATGAACATCTGCCTGA
>Frequency_1_QualityScore_FFHHHHHJHIIJJIIJJJJJJJJJJGGJJJJJJJJJHIJJJJJIJJIJGJJJJJJJJJJJJIGIIJJIJDHHHEEHEBEDDDDDDDDEEDDDDE_Mismatch_2_Sense_+_Library_PoolT
CCATTTGGATAATGATTACTACAAGTGCTGGACTGGTCTCAAGTCCCATTTTCACCATGAACATCTGCCTGAAAACGGGGAATTACATAGTTAA
>Frequency_1_QualityScore_FFHHGGHJJJJJJJJJJJJJIJIJJJJJJJJJJJIIJJIIJIJJJJJIJIJJJIIIIIGHHHHHFFFFFCCEEDDDDBDDDDDDDDBDDDDDCB_Mismatch_1_Sense_+_Library_PoolT
GGCAAGCTTGCATAGCTGCATGACCCCACATGGGCCTGATACTACCACGTTTGAGAAAACTATAGCAGAAAAGGACGACACAAAACCTGCCAAG
>Frequency_1_QualityScore_FFHHHHHJJIJJIHJJJJIJJJJJIJGIJJIIIJJJJIIJJJJJJJJJJIJJJJJJJJJJJJJJJJJJJHHHHHFFFFDDDDDDDDDDECCDDE_Mismatch_2_Sense_+_Library_PoolT
CCCATTTGGATAATGATTACTACAAGTGCTGGACTGGTCTCAAGTCCCATTTTCACCATGAACATCTGCCTGAAAACGGGGAATTACATAGTTA
>Frequency_1_QualityScore_FFHHHHHJJJJJJJJJJJFHJJJJJJJJJJJJJJJHIJJJJJJJJJJIJJJJJJJJJIJJJJJJJJJJIIIIJJHHHHHHFFFFFECBDDDDDD_Mismatch_2_Sense_+_Library_PoolT
TCAAATCTCCCCATTTGGATAATGATTACTACAAGTGCTGGACTGGTCTCAAGTCCCATTTTCACCATGAACATCTGCCTGAAAACGGGGAATT
>Frequency_1_QualityScore_DDA<A:2<:C@?;DFEFF<8:F???DB@BB3B8?@88B@F=CF@=FEEF;?3(=?D?@A@@AA66;AB;(58:<?ABBA>>@ABB>>@B>BAB@_Mismatch_1_Sense_+_Library_PoolT
ATGGGTTTCAACCAGGAGGGGCAAGCTTGCATAGCTGCATGACCCCACATGGGCCTGATACTACCACGTTTGAGAAAACTATAGCAGAAAAGGA
>Frequency_1_QualityScore_FFHHHHHJJJJJJJJJJJJIJJJJJGIJJJJJJJJJJJJJJJJJJJJJJJJJJIIGJGIJJJJJJJJJJJJJJHHHEHHFFFFFFEEECCCCCB_Mismatch_1_Sense_+_Library_PoolT
TGGGTTCTCAAATCTCCCCATTTGGATAATGATTACTACAAGTGCTGGACTGGTCTCAAGTCCCATTTTCACCATGAACATCTGCCTGAAAACG
>Frequency_1_QualityScore_FFHHHHHJIJGJJJJJJJJJJJIJIJJJJJJJIJJJJJJJJJIIJJJJJJHHHHHHFFFFFDDDDDDDDBDDDDEEDDDDCDEDDDDDDDDEED_Mismatch_2_Sense_+_Library_PoolT
CACGTTTGAGAAAACTATAGCAGAAAAGGACGACACAAAACCTGCCAAGATAAGAGATACGATGGCGTTCATGTTTGAGTCATCTTTGATTCCG
>Frequency_1_QualityScore_FFHHGHHJJJJJIJHIIJJJJJJIJIIJJJJJJJJJJIIJJJJJJJJJJJJJJIHHHFFFFFDDEEEDD?BDDDDCDDDDDDDCCDEEDCC>@C_Mismatch_2_Sense_+_Library_PoolT
TGCCAAGATAAGAGATACGATGGCGTTCATGTTTGAGTCATCTTTGATTCCGAGAATCACACCATGGGTTCTCAAATCTCCCCATTTGGATAAT
>Frequency_1_QualityScore_FFHHHHHJJJJJJJIJJIIJJJJJJJJJGGIIJJJJIJJHIIJGIIIGIIJJJHIJJJIJIHHHHFFDDDDDBDDDDCDBDDDDDDDCDDDDDD_Mismatch_1_Sense_+_Library_PoolT
CATAGCTGCATGACCCCACATGGGCCTGATACTACCACGTTTGAGAAAACTATAGCAGAAAAGGACGACACAAAACCTGCCAAGATAAGAGATA
>Frequency_1_QualityScore_FFHHHHHIIJJJJJJJJGEIAGHIGIIIFJJJJIJJJJIJJIJJIGIHHHIJJHHHHFHFFFFFEC@AC@ACACCCCDCCDEDDECCCCCCCEC_Mismatch_2_Sense_+_Library_PoolT
CGATGGCGTTCATGTTTGAGTCATCTTTGATTCCGAGAATCACACCATGGGTTCTCAAATCTCCCCATTTGGATAATGATTACTACAAGTGCTG
>Frequency_1_QualityScore_FFHHHGHJJIJJJJJJJJJICHHIJJIJJJJIJJJJIJJJJIJJJJJJJJIJJJIJJJJJJJJJJIIJIHHGHFFDCEDDDDDDDDDEEDEDDE_Mismatch_2_Sense_+_Library_PoolT
TGGATAATGATTACTACAAGTGCTGGACTGGTCTCAAGTCCCATTTTCACCATGAACATCTGCCTGAAAACGGGGAATTACATAGTTAATAAAT
>Frequency_1_QualityScore_FFHGHHHJIJJJJJJJJJJJJJJJJJJJJJJIJIJJJJJJJGIJJEIFHJJJJJJJIJJJJHFHHHFFFDDDDDDDDDDDDDDDCBBCCDDDDD_Mismatch_1_Sense_+_Library_PoolT
TGCATAGCTGCATGACCCCACATGGGCCTGATACTACCACGTTTGAGAAAACTATAGCAGAAAAGGACGACACAAAACCTGCCAAGATAAGAGA
>Frequency_1_QualityScore_FFHHFHHJIJIJJJIJJJJIJHHJJJJHJJJJHHJJJIJJJIJJJIJJJIJJJJJJJIIJIJJJJJJGGHIIJHHFFDDEEEDEEDDDEE_Mismatch_2_Sense_+_Library_PoolT
TTGGATAATGATTACTACAAGTGCTGGACTGGTCTCAAGTCCCATTTTCACCATGAACATCTGCCTGAAAACGGGGAATTACATAGTTAA
>Frequency_1_QualityScore_FFHHHHHJJJJJJJJJJJJJJJGIIJJJIJJJJJJJIIJIJJIJJGHJJJIIIJJJIJJJIJJIJJIJIIJJJJJHHHHHGFFFFEEECCBBDD_Mismatch_2_Sense_+_Library_PoolT
GTTCTCAAATCTCCCCATTTGGATAATGATTACTACAAGTGCTGGACTGGTCTCAAGTCCCATTTTCACCATGAACATCTGCCTGAAAACGGGG
>Frequency_1_QualityScore_FFHHHHFHIJIJJJJJJIJJIJIJJIJJJJJJJJJJJJJIJJJJJJJGHHHFFFFDDDEEDDDDDDDDDDDDDDDDDDDDDDDDEDDDDDDDDD_Mismatch_1_Sense_+_Library_PoolT
GATGGGTTTCAACCAGGAGGGGCAAGCTTGCATAGCTGCATGACCCCACATGGGCCTGATACTACCACGTTTGAGAAAACTATAGCAGAAAAGG
>Frequency_1_QualityScore_FFGHHHHJJJJJIJIJJIJIJIIJHJGIJJJIHJJJJJJJJJGIFHEHIJJJJJIIICHFHFFFFEEEDDDDDDDCDDDDEDDDDDDDDDDC@>_Mismatch_2_Sense_+_Library_PoolC
CAAAACCTGCCAAGATAAGAGATACGATGGCGTTCATGTTTGAGTCATCTTTGATTCCGAGAATCACACCATGGGTTCTCAAATCTCCCCATTT
>Frequency_1_QualityScore_FFHGHHHIIJJJJJGJJJJJIJJJJIJJJJGGIJIGIGGIIJJJJJJJJJJIIJJI4=FGIIIJIJFFHCHGHFCDEEC@CECCBDCDDD>@@A_Mismatch_1_Sense_+_Library_PoolC
TTGAGTCATCTTTGATTCCGAGAATCACACCATGGGTTCTCAAATCTCCCCATTTGGATAATGATTACTACAAGTGCTGGACTGGTCTCAAGTC
>Frequency_1_QualityScore_FFHHFHHJJJJIJJIJJIJJIJIJJGIJIJIJJJJDIJJIIDIHIJJJJJGGGGHHHFFD?CB@BBD@CEEDDD@ACCDDDCDDDDCDCA9>B@_Mismatch_2_Sense_+_Library_PoolC
TTTGAGAAAACTATAGCAGAAAAGGACGACACAAAACCTGCCAAGATAAGAGATACGATGGCGTTCATGTTTGAGTCATCTTTGATTCCGAGAA
>Frequency_1_QualityScore_EFHHHHHIIIJJJIJIJJJIJJJHIJJJJJJJJJJJHIIJJJJJHIIIJJIIJJJIIIJJJGHJGIHBHCHEDDEFDCEEEEEDDDEEEDDDDD_Mismatch_1_Sense_+_Library_PoolC
GATTCCGAGAATCACACCATGGGTTCTCAAATCTCCCCATTTGGATAATGATTACTACAAGTGCTGGACTGGTCTCAAGTCCCATTTTCACCAT
>Frequency_1_QualityScore_FFHHGHHJIJJJIFIEEHIGGGIDEHIJDHIIIEG@DFHI<?DGGHGGFHIGGIEIJIIIIIGHCHHFFEDC>@CCCCCCDDD@?B?CCCCCCD_Mismatch_1_Sense_+_Library_PoolC
AGATCTACCAGATGGTCCTTCTCGAGGGTATGTTGTAGAGGTTTTTAGTGGCCATTTCCAACTTCCCGATCTTGGTCCAATCGGTGCAAATGGC
>Frequency_1_QualityScore_ADHD2ACE;<C:FF82?F>F1CCFHIDABFGAG9DD9DDHG?FH6)=BFGIEE4CC=)-=.=@>DDD?A;;AC5;;5;C>5>5;:5(5>5>CCC_Mismatch_2_Sense_+_Library_PoolC
GAGATACGATGGCGTTCATGTTTGAGTCATCTTTGATTCCGAGAATCACACCATGGGTTCTCAAATCTCCCCATTTGGATAATGATTACTACAA
>Frequency_1_QualityScore_FFHHHHHJJJJJJJJJJJJJHHIJJJJIIJJJJJJJJJJJJGIIIHIHIJJJJJIJJJJJIIJJHHHHHFFEFFFEEEEDEEDEEEDDDDDDDC_Mismatch_1_Sense_+_Library_PoolC
TCCGAGAATCACACCATGGGTTCTCAAATCTCCCCATTTGGATAATGATTACTACAAGTGCTGGACTGGTCTCAAGTCCCATTTTCACCATGAA
>Frequency_1_QualityScore_FFHHHHHIHIJJJJIIJJJGIJIJJGIJJJGIJJJIJJJJJIJJJIJJIIJJJIIJJJJJIJJJJFHHHADEFDBDDDDDDEEDEFEEEEDDED_Mismatch_2_Sense_+_Library_PoolC
GGATAATGATTACTACAAGTGCTGGACTGGTCTCAAGTCCCATTTTCACCATGAACATCTGCCTGAAAACGGGGAATTACATAGTTAATAAATC
>Frequency_1_QualityScore_FFH+CFFHIJJIJGIIIIJJJGGGGIJJJJIIJJIJJJJJIIIHIJJHJGJIJJJJJJGHHHHHFFDFECBDDDDDDDDDDDDDDCDDDDDDDD_Mismatch_2_Sense_+_Library_PoolC
CTTACATAGCTGCATGACCCCACATGGGCCTGATACTACCACGTTTGAGAAAACTATAGCAGAAAAGGACGACACAAAACCTGCCAAGATAAGA
>Frequency_1_QualityScore_DDHHF<DAFFF@FGEHFHGIAF@BDDGEEGGHGEHEIIIIIBFHGGGIIIIIEDHIGGGDEIIGCGGIAGHIEEEFF6;ACCACAB@DDCC@DC_Mismatch_2_Sense_+_Library_PoolC
TTTGGATAATGATTACTACAAGTGCTGGACTGGTCTCAAGTCCCATTTTCACCATGAACATCTGCCTGAAAACGGGGAATTACATAGTTAATAA
