# Supplementary material for: Differential Gene Expression Reveals Candidate Genes for Drought Stress Response in Abies alba (Pinaceae)
Source: PLoS One. 2015 Apr 29;10(4):e0124564. doi: 10.1371/journal.pone.0124564 (PMC4414588; doi:10.1371/journal.pone.0124564)
Supplement: S2 File — (GZ) [file pone.0124564.s002.gz › comp16485_c0_seq1.fa]

>comp16485_c0_seq1 len=354 path=[1:0-146 148:147-149 151:150-218 355:219-250 252:251-292 294:293-314 316:315-353]
TTTCATTTCTTGTTCTTATTTTATTTCTGGAAACATTTGTTGCCATCATCTCCATCTCACCTGCAGGTTAGTAGCTGAATCCACACCGCAGCCCTCACATACACTCGCACACAAAGATCTGATCTGAAAAATTATTTTTGAGGTTCTTCAGCTCTCTTCGAAGGTACATCTCTTGCTGCCGATTTATATCTTTGTTTCAGCTGTTCTCCATCTCGCCCATGTTATTCATACACTTTTTCCTCAACCCCCCTCTCCAGCTCTGTAGATAAATGGTCACTCGATCCACATCTCTCCTCCTCTATTTTCAATCGCTGCGCACCCCGTGTTCGACCTCCACCTTCAGCTCCTCAACCA

>Frequency_1_QualityScore_FFHHGHHJJJJJJJJJJJGIIIIJGIIJIJJIJJJJIIJJJJJJJJJIJJIHIJGIIJCECHHIIGHHHHHHFFFDFFEEEEEDDDDDDDDDDC_Mismatch_0_Sense_+_Library_PoolT
GTACATCTCTTGCTGCCGATTTATATCTTTGTTTCAGCTGTTCTCCATCTCGCCCATGTTATTCATACACTTTTTCCTCAACCCCCCTCTCCAG
>Frequency_1_QualityScore_DDHHFDA<AF;DHIIGB@FGDGGGGGGHCHGGGAEEEHCBBCDCCCCCC=8>=/<19?:?CCACACCA>>ACC2ACC>@DDC<?2?3<ACCABB_Mismatch_2_Sense_+_Library_PoolT
CCCCCGCAGGTTAGTAGCTGAATCCACACCGCAGCCCTCACATACACTCGCCCACAAAGACCTGATCTGAAAAATTATTTTTGAGGTTCTCCGG
>Frequency_3_QualityScore_EFGHGHHJHIIJIJJJHFIGGIHIHIFHIIIIIHFHIHIJJJIIIJIIJJIIIIIGGHIIIIHHFFEDBCCABDB+6;<ABCBCBCCCCBCDCD_Mismatch_0_Sense_+_Library_PoolC
CAGCTCTGTAGATAAATGGTCACTCGATCCACATCTCTCCTCCTCTATTTTCAATCGCTGCGCACCCCGTGTTCGACCTCCACCTTCAGCTCCT
>Frequency_2_QualityScore_FFHGHHHIJIJJEIIIGIIIJJJJJJJIIJIIJJJIIIJJJIIIJIIJJIIIIGGFEEDDECDEEECEDCCDDDCCCDDEEEEDDDCDCCCCDD_Mismatch_0_Sense_+_Library_PoolC
CTCACCTGCAGGTTAGTAGCTGAATCCACACCGCAGCCCTCACATACACTCGCACACAAAGATCTGATCTGAAAAATTATTTTTGAGGTTCTTC
>Frequency_2_QualityScore_CDHHHGHIGIIIIIIIIIIIIIIIIIIIIIIIIIIHIIIIIHIIIIIIIIGGIIIIGEGGGFFEEEEEEDEEEDDDCCBCADEDDEDDDDDCBD_Mismatch_0_Sense_+_Library_PoolC
ATTCATACACTTTTTCCTCAACCCCCCTCTCCAGCTCTGTAGATAAATGGTCACTCGATCCACATCTCTCCTCCTCTATTTTCAATCGCTGCGC
>Frequency_2_QualityScore_FFHHHEGIIJJJJJJJJIJJJJHIJJIIIJJJJJJIIJJJJIJJIJJJJJIIJJJIJIIGHHEGGGGGGCEEEEEEEEEEEDCCDDDDDDDCDD_Mismatch_0_Sense_+_Library_PoolC
GAAGGTACATCTCTTGCTGCCGATTTATATCTTTGTTTCAGCTGTTCTCCATCTCGCCCATGTTATTCATACACTTTTTCCTCAACCCCCCTCT
>Frequency_2_QualityScore_FFHHHGGIFIIJIJIJGIIIIJIIIJJJIJJJJJJIJIJJIIHIIJJJIIJJJJJJIIIJJJJJIGIGEAACEDDDCCCCDDEDEDEDDEEDDD_Mismatch_0_Sense_+_Library_PoolC
ATTTATATCTTTGTTTCAGCTGTTCTCCATCTCGCCCATGTTATTCATACACTTTTTCCTCAACCCCCCTCTCCAGCTCTGTAGATAAATGGTC
>Frequency_1_QualityScore_FAFFHFHGHIJHGHHIJEHHIGHGGIEHIJIGCFHHJJJJJIJIBEEGEEH;??D2?C@CE>CCDCD@CACACDDEDEEDDEABDAB9&9@@B8_Mismatch_0_Sense_+_Library_PoolC
ATACACTTTTTCCTCAACCCCCCTCTCCAGCTCTGTAGATAAATGGTCACTCGATCCACATCTCTCCTCCTCTATTTTCAATCGCTGCGCACCC
>Frequency_1_QualityScore_D@D?FD?FHE?F?BB9?DD@FHGGIEIHIII;F@@A>BCC@C@A>>CCCCDCDEACCDECC@CCACB<C??@CCCCCCDCCCC9CCCCCCDDDC_Mismatch_1_Sense_+_Library_PoolC
GGCCCATGTTATTCATACACTTTTTCCTCAACCCCCCTCTCCAGCTCTGTAGATAAATGGTCACTCGATCCACATCTCTCCTCCTCTATTTTCA
>Frequency_1_QualityScore_FDHHHHHJJJJJJJJJJJJIIGIIJIIJJJJIJJJJHJJJJIJJJJJJJJJJHHHHHFFFFEFDEEEEEEDCDCDDDDBDDBCDCDDDDDDDDD_Mismatch_0_Sense_+_Library_PoolC
GTTCTCCATCTCGCCCATGTTATTCATACACTTTTTCCTCAACCCCCCTCTCCAGCTCTGTAGATAAATGGTCACTCGATCCACATCTCTCCTC
>Frequency_1_QualityScore_FFHHHGGJJJIJIIJJJHIJIIJJJJJJHJJJJJJJJJJJJJJJJJJJJJJJJHHHGHHFFFFFFDDEDDDDBBBDDD>BBBDD28>>CBDDDD_Mismatch_0_Sense_+_Library_PoolC
CCCCCTCTCCAGCTCTGTAGATAAATGGTCACTCGATCCACATCTCTCCTCCTCTATTTTCAATCGCTGCGCACCCCGTGTTCGACCTCCACCT
>Frequency_1_QualityScore_DFHHHHHJJJJHGIJJJIJJJJJIIJJJJDIJJICHIJIIIJJJJJJJHIIHIHHIGHGIJIJHHHHHHFEFFFFEDDDDDDDDDCDDDDDCAC_Mismatch_0_Sense_+_Library_PoolC
TCTTGCTGCCGATTTATATCTTTGTTTCAGCTGTTCTCCATCTCGCCCATGTTATTCATACACTTTTTCCTCAACCCCCCTCTCCAGCTCTGTA
>Frequency_1_QualityScore_DDBDF>BACE++<<CEF<A:C<CAC1?ECDFB?CG@GDFEFCDFBB<FFBEEEFF26\5-4=>B@>3@>;;(5-;@@;@>>5:5:@(5@@_Mismatch_0_Sense_+_Library_PoolC
TTTGTTTCAGCTGTTCTCCATCTCGCCCATGTTATTCATACACTTTTTCCTCAACCCCCCTCTCCAGCTCTGTAGATAAATGGTCACTCG
>Frequency_1_QualityScore_FFHHHFHJIGJJJJJJJJJJJIHJIDGHIJJIJJJJJJJJJIHEIICFGGIJJJJJIJJJGDE??BDEEEEDEECD@CDDACCDDDDDEACCDD_Mismatch_0_Sense_+_Library_PoolC
CTGATCTGAAAAATTATTTTTGAGGTTCTTCAGCTCTCTTCGAAGGTACATCTCTTGCTGCCGATTTATATCTTTGTTTCAGCTGTTCTCCATC
>Frequency_1_QualityScore_FFHHHHHJJJJIJJJJJJFHIJGIJJJJIIJIJIJJIIIJJJFIIJJJJJJJJJJJHHHFFDDCBDDDDCDDDEDEDDDCDDBDDEEEEDDBBC_Mismatch_0_Sense_+_Library_PoolC
CTCCATCTCACCTGCAGGTTAGTAGCTGAATCCACACCGCAGCCCTCACATACACTCGCACACAAAGATCTGATCTGAAAAATTATTTTTGAGG
>Frequency_1_QualityScore_FFHHHHHJJJJJJJJJJJJJJJJJIJJJJJJJJJIJJJFIJJJJJJJGIEHHH.5=BEDCEEDDDCDDDCDDDD_Mismatch_0_Sense_+_Library_PoolC
CTCGATCCACATCTCTCCTCCTCTATTTTCAATCGCTGCGCACCCCGTGTTCGACCTCCACCTTCAGCTCCTCA
>Frequency_1_QualityScore_FDHHHHHJIJGIFIIJJGIJJJIJJJJIJJJIJJJJJJIJJJJJJJIJIJIJJIJJJJIJJIGGIIJFFGHHIJJJGHHHFHFFFD?CDDDDDD_Mismatch_0_Sense_+_Library_PoolC
TTTCATTTCTTGTTCTTATTTTATTTCTGGAAACATTTGTTGCCATCATCTCCATCTCACCTGCAGGTTAGTAGCTGAATCCACACCGCAGCCC
>Frequency_1_QualityScore_FFFGHHHJJJIJJIJIJJGIJIGGGFGIIJJIIGEHIIIIJJJJJIHGICHGEGHHHEHHDFFFEECEE@A@CCDDCCC@BBDDDDDDDDBB9<_Mismatch_0_Sense_+_Library_PoolC
ACTTTTTCCTCAACCCCCCTCTCCAGCTCTGTAGATAAATGGTCACTCGATCCACATCTCTCCTCCTCTATTTTCAATCGCTGCGCACCCCGTG
>Frequency_1_QualityScore_FFHHHHHJGIGIIJJHIDHIIIJJJJJIIJGIJJJGIEGGGEGHG@GHIIGGIJGHJDHCHHIIJIJHHCEHFFFFFFECDEC@BDDDDCCCDD_Mismatch_0_Sense_+_Library_PoolC
TACATCTCTTGCTGCCGATTTATATCTTTGTTTCAGCTGTTCTCCATCTCGCCCATGTTATTCATACACTTTTTCCTCAACCCCCCTCTCCAGC
>Frequency_1_QualityScore_FFHHHHHJJJJJJJJJJJJJJJJJJJJJJJJJJJJJJJJJJJJIJIJIIJJJJJIIGJJJHEHHFFFFFEDEEEEDDDDDDDCEEEEDDEDDDD_Mismatch_0_Sense_+_Library_PoolC
TGTTATTCATACACTTTTTCCTCAACCCCCCTCTCCAGCTCTGTAGATAAATGGTCACTCGATCCACATCTCTCCTCCTCTATTTTCAATCGCT
>Frequency_1_QualityScore_FFHGHHHJJJJIJJJJIFHIHEHGIIJJJJJJIJIJJGGGIGIJIJJJJJIJHHHHHHHFFFFFFFEDECECCBBCBBCCCCDDDEDDDDDDDD_Mismatch_0_Sense_+_Library_PoolC
TCCATCTCGCCCATGTTATTCATACACTTTTTCCTCAACCCCCCTCTCCAGCTCTGTAGATAAATGGTCACTCGATCCACATCTCTCCTCCTCT
>Frequency_1_QualityScore_FFHHHHHJIJJJJJJJJJDHIIIIJJJJJIJJJJJHIJJJJJJJIIJIHIIJJJJJJJJJHHHHHHFFFFDDDDDDDCDDEEDDDDDDDDDDDD_Mismatch_0_Sense_+_Library_PoolC
TTCAGCTCTCTTCGAAGGTACATCTCTTGCTGCCGATTTATATCTTTGTTTCAGCTGTTCTCCATCTCGCCCATGTTATTCATACACTTTTTCC
>Frequency_1_QualityScore_DFHHHHHJJJGJJJJJJJIJIGGJJJJJJJJIIJIJJJJIGJJGGICHEGHIJIHEHHHHFFFFFEDEEEEEDDEDDBDDDDBDBDB@DDDABD_Mismatch_0_Sense_+_Library_PoolC
TTTTCCTCAACCCCCCTCTCCAGCTCTGTAGATAAATGGTCACTCGATCCACATCTCTCCTCCTCTATTTTCAATCGCTGCGCACCCCGTGTTC
>Frequency_1_QualityScore_FFHHHHHJJJJJJJJJIJJJFHHJJJJJJJJJJJJIJDGIJGIIIJJJJJJJJJGIJJJHIJJJGGHHHEFFFDCEDADADDEFEEDDDDDDDD_Mismatch_0_Sense_+_Library_PoolC
TCTTCAGCTCTCTTCGAAGGTACATCTCTTGCTGCCGATTTATATCTTTGTTTCAGCTGTTCTCCATCTCGCCCATGTTATTCATACACTTTTT
>Frequency_1_QualityScore_FFHHHGHJJJIJJJIJIGIIHIJIIIIJIJGGIIIJJIIJJIJJJIIJIIJFGGIIJJJIIJIJJJJHHDFDFDEEDFEEEDDDDEDDDCDDDE_Mismatch_0_Sense_+_Library_PoolC
AAGATCTGATCTGAAAAATTATTTTTGAGGTTCTTCAGCTCTCTTCGAAGGTACATCTCTTGCTGCCGATTTATATCTTTGTTTCAGCTGTTCT
>Frequency_1_QualityScore_FFHHHHHJJJJJHHIJHJGIGGJJJGHIIIJJJJJJJJIJJJJJJIIJJHJJJJGHIGHIIIJJJHHHHHHFFEFFDDDDDDDDDD@CCCDDDC_Mismatch_0_Sense_+_Library_PoolC
CTCTTGCTGCCGATTTATATCTTTGTTTCAGCTGTTCTCCATCTCGCCCATGTTATTCATACACTTTTTCCTCAACCCCCCTCTCCAGCTCTGT
>Frequency_1_QualityScore_FFHHHHHJJJJJJJJJJJJJJHHIIIHIGHIJIJJJIJJJJJJJJJJJEHJJJJIJJJJJJJJIHHHFFADBBBDDD5?BBDDDDDDDDDDDDD_Mismatch_0_Sense_+_Library_PoolC
TCCAGCTCTGTAGATAAATGGTCACTCGATCCACATCTCTCCTCCTCTATTTTCAATCGCTGCGCACCCCGTGTTCGACCTCCACCTTCAGCTC
>Frequency_1_QualityScore_EBHHFF?AFDFDIEIEE?FFHGHIEGIIIIIIIIGIGGHIIF@FAEEFIGHGIIIGAC==A>A7;B@B?@CEC;@;>AC>?C3<CCC@C@CCC@_Mismatch_0_Sense_+_Library_PoolC
CCCATGTTATTCATACACTTTTTCCTCAACCCCCCTCTCCAGCTCTGTAGATAAATGGTCACTCGATCCACATCTCTCCTCCTCTATTTTCAAT
>Frequency_1_QualityScore_FFFHHHHIIJJJIJJIIGIEHIIIDHIJJFIIGIIJJJIJIJFHIIJJGGIHHHGFFEFFFEEEEDEEEDCDCDDDDDDDD<CD7:>:C:>>CC_Mismatch_0_Sense_+_Library_PoolC
GCTGTTCTCCATCTCGCCCATGTTATTCATACACTTTTTCCTCAACCCCCCTCTCCAGCTCTGTAGATAAATGGTCACTCGATCCACATCTCTC
>Frequency_1_QualityScore_DEAFHHFGFGGGHFGEGCGAF@HG9CFGIIIIJJIGFIJJGEHHHIJGGGHIJ@EGHCCG@DC@EHHFBEFDDDDECEDDDACDACCACCDD>5_Mismatch_0_Sense_+_Library_PoolC
CTTCAGCTCTCTTCGAAGGTACATCTCTTGCTGCCGATTTATATCTTTGTTTCAGCTGTTCTCCATCTCGCCCATGTTATTCATACACTTTTTC
>Frequency_1_QualityScore_FDHHHHHJJJJJIJJJJJJJJJJJJJJJJJIJJJJJJIJJIJIIIJIIJGHHHFHHFFFFEDEEECCDCACDDDDDDDCDDEEEDDEDBDDDDD_Mismatch_0_Sense_+_Library_PoolC
TATTCATACACTTTTTCCTCAACCCCCCTCTCCAGCTCTGTAGATAAATGGTCACTCGATCCACATCTCTCCTCCTCTATTTTCAATCGCTGCG
>Frequency_1_QualityScore_FFHHFHHJJJJJJJJJJJJIIJJJGGGIIIJJIJJJIJJIJJJIHIGJJJJIJJHHEFFFFFFFFFEEBA@BDDDDDDADDDDCDDEDCDDDDD_Mismatch_1_Sense_+_Library_PoolC
GCCGATTTATATCTTTTTTTCAGCTGTTCTCCATCTCGCCCATGTTATTCATACACTTTTTCCTCAACCCCCCTCTCCAGCTCTGTAGATAAAT
>Frequency_1_QualityScore_FFHHHHHJJJJJJHGHIIJIJJJJJJJJJJIIIJIIJJIJJJJJJJJJJJIGGHJIIGIGIJJHEHFFFDFFD?CEDDEC@CACB;>BDCD@CD_Mismatch_0_Sense_+_Library_PoolC
ATTATTTTTGAGGTTCTTCAGCTCTCTTCGAAGGTACATCTCTTGCTGCCGATTTATATCTTTGTTTCAGCTGTTCTCCATCTCGCCCATGTTA
>Frequency_1_QualityScore_FFGHGHFIIH>GHCCHIJJFFHGIJDDHIGIIIJIJJJJJIIEGHGHHHEHBEHFEEFFFFCCEDDD?C??CCCCCDCDCC@C>CCCCAC@ACC_Mismatch_0_Sense_+_Library_PoolC
CGCCCATGTTATTCATACACTTTTTCCTCAACCCCCCTCTCCAGCTCTGTAGATAAATGGTCACTCGATCCACATCTCTCCTCCTCTATTTTCA
>Frequency_1_QualityScore_2=DFFHHIJJJJJIIJHGHJGGCIGIJJJJIJIIIJJJJJIHIHCFDHGIHGGBEHCGCGHGGEFHGFDFFFFECCCCCCDDDDDDDDDD@CD_Mismatch_0_Sense_+_Library_PoolC
ACATCTCTTGCTGCCGATTTATATCTTTGTTTCAGCTGTTCTCCATCTCGCCCATGTTATTCATACACTTTTTCCTCAACCCCCCTCTCCAGC
>Frequency_1_QualityScore_FFHHHHHJJJGI4FHGHJJHJJGICIIJIJJJJJJJJJJJJJJIJJJJIJJJHHHHGFFFFFECEEEEDCCCDDCDDDDDBACDDDDDDDDDED_Mismatch_1_Sense_+_Library_PoolC
GCTGTTCTCCATTTCGCCCATGTTATTCATACACTTTTTCCTCAACCCCCCTCTCCAGCTCTGTAGATAAATGGTCACTCGATCCACATCTCTC
>Frequency_1_QualityScore_FFHHHHHJJJJJFHJJJJJJJJJJJJJJJIIJJHIJJJJJJJJJJJJJJJ<HIJGHIJJHHHHHHFFFFEFEEEEEEDDDDDDDDDDDCDDECD_Mismatch_0_Sense_+_Library_PoolC
TTATTTTTGAGGTTCTTCAGCTCTCTTCGAAGGTACATCTCTTGCTGCCGATTTATATCTTTGTTTCAGCTGTTCTCCATCTCGCCCATGTTAT
>Frequency_1_QualityScore_FFHHHHHJJIJJGHIJJIJJJJJJJJJJIEGIJJJJJJIJJJIJJJJJJJJJJJJJJIIJJJJJHHDFFEFEEEDEEDDDDDDDDDDDDDCDDD_Mismatch_0_Sense_+_Library_PoolC
TCTCTTCGAAGGTACATCTCTTGCTGCCGATTTATATCTTTGTTTCAGCTGTTCTCCATCTCGCCCATGTTATTCATACACTTTTTCCTCAACC
>Frequency_1_QualityScore_FFHHHHHJJJIIJJJJJJIJIJJGIIIJJJGIIIJIJJJJJJJJJIIIIIJJIJHGGHHHFFFFFEEECAEEEEDDEDBDDDDDDDDDDDD<@8_Mismatch_0_Sense_+_Library_PoolC
CTTTTTCCTCAACCCCCCTCTCCAGCTCTGTAGATAAATGGTCACTCGATCCACATCTCTCCTCCTCTATTTTCAATCGCTGCGCACCCCGTGT
>Frequency_1_QualityScore_FFHFHHHIJIGIJGHIJJGGH)@FHEHJEGGGIIJJGGIIIJJIIIIIJGIJJJIGHHHBDDACDB?BC<,5=\52<?AB>ADDD@CDDCCCCB_Mismatch_1_Sense_+_Library_PoolC
CTGTAGATAAATGGTCACTCGGTCCACATCTCTCCTCCTCTATTTTCAATCGCTGCGCACCCCGTGTTCGACCTCCACCTTCAGCTCCTCAACC
>Frequency_3_QualityScore_EEGHGGGIJIIJJIGIHIJHIIHIHGIIIJJJJIIHJJJJIJJJIJJIIGCFGF159?BB@DCBCDCDDCDDDDCCDDC_Mismatch_0_Sense_+_Library_PoolC
ACTCGATCCACATCTCTCCTCCTCTATTTTCAATCGCTGCGCACCCCGTGTTCGACCTCCACCTTCAGCTCCTCAACCA
>Frequency_2_QualityScore_FFHHHHFIHIJIIEHIJGIJGGGIIJIIJJJJJJJJJJJJIIJIJIIJHIJIHIHGGE?AEC*,9=ACCCAACDDDDDDDDDCDCDC_Mismatch_0_Sense_+_Library_PoolC
AAATGGTCACTCGATCCACATCTCTCCTCCTCTATTTTCAATCGCTGCGCACCCCGTGTTCGACCTCCACCTTCAGCTCCTCAACCA
>Frequency_2_QualityScore_ECFGFEAEACEGGEDEBE?CDHGIIGFIHIIGHGIIHAEGIHEEGEGBCBE<C=CC=253-4>@A;?=A?ABAABAA?BCB=_Mismatch_0_Sense_+_Library_PoolC
GTCACTCGATCCACATCTCTCCTCCTCTATTTTCAATCGCTGCGCACCCCGTGTTCGACCTCCACCTTCAGCTCCTCAACCA
>Frequency_1_QualityScore_FFHHFHHJJJJJJJJJJJJJJHJJJIJIJJJJJJIJJJJJJJJHIIIIHIIJIIJHHFFFDDDDDDDDEEDDBDDDDDDDDDDDDDDDDDDDBC_Mismatch_1_Sense_+_Library_PoolC
AAGGTACATCTCTTGCTGCCGATTTATATCTCTGTTTCAGCTGTTCTCCATCTCGCCCACGTCAGTCATACGCTTTTGCCTCAACCCCCCACTC
>Frequency_1_QualityScore_DFGHHHHEHIIGIIGIIIEHIIJJJJIJDFHHJIIGIHGIJIJJDIIJJGHIIJJJCEHHJJJHGGFFFEFFDDDDB;<C<,\8<B?ACBBDCC_Mismatch_2_Sense_+_Library_PoolC
CCCCCACTCCAGCTCTGTAGATAAATGGTCACTCGATCCACATCTCTCTTCTATTTTCAATCGCTGTGCACCCCGTGTTCGCCCTCCACCTTCA
>Frequency_1_QualityScore_FFGHFFD<DGHGIIIBGGGCHEHBEEGGHICEGGHII9?DFFEHHAF>FHDIHG>AHHHFDEDDEDEAE;CDEDDCACCEDC@5ACCBDBD@DB_Mismatch_2_Sense_+_Library_PoolC
AAAATTATTTTTGAGGTTCTCCGGCTCTCTTCGAAGGTACATCTCTTGCTGCCGATTTATATCTCTGTTTCAGCTGTTCTCCATCTCGCCCACG
>Frequency_1_QualityScore_FFHHHHHJJJJIJJJIJJJJJIGIJFEHIJJJJJJJJJJJJJGHJJIJIJJJJJJJJJJHHHHEFDCEDDEEEDEDDDCDDCCDDDDDEDDCCD_Mismatch_2_Sense_+_Library_PoolC
CTGATCTGAAAAATTATTTTTGAGGTTCTCCGGCTCTCTTCGAAGGTACATCTCTTGCTGCCGATTTATATCTCTGTTTCAGCTGTTCTCCATC
>Frequency_1_QualityScore_FFHHHHHJJJJJHIJJJJJJJJJJJJJJJJJJDIJJJJJJJJJJJJJJJJJJJHHFFBEED.5;>CDCDABCDDDDDDDDDCDCDD_Mismatch_0_Sense_+_Library_PoolC
AATGGTCACTCGATCCACATCTCTCCTCCTCTATTTTCAATCGCTGCGCACCCCGTGTTCGACCTCCACCTTCAGCTCCTCAACCA
>Frequency_1_QualityScore_FFHHHHHJJJJJJJJJJJJJJJJJJJJJJJJJIJJJIJJJJJJJJJJJJJIIJJJJGHFFFEEEEEDDD?BCCDDEDDDEDDDDDDBB3>?BCD_Mismatch_2_Sense_+_Library_PoolC
CTCACATACACTCGCCCACAAAGACCTGATCTGAAAAATTATTTTTGAGGTTCTCCGGCTCTCTTCGAAGGTACATCTCTTGCTGCCGATTTAT
>Frequency_1_QualityScore_FFHHHGHJIJJJJJJJJJJJJJJJJJJJJJJJJJJJJJJIJJJJJDHHG.;B@DFEEEEEDDDDDDDDDDDDDD_Mismatch_0_Sense_+_Library_PoolC
ATCCACATCTCTCCTCCTCTATTTTCAATCGCTGCGCACCCCGTGTTCGACCTCCACCTTCAGCTCCTCAACCA
>Frequency_1_QualityScore_FFHHHHHJIJJJJJJJJJJJJJJIIJJJJJIJIIJJJJJJJHIIJJIJJJJIJJJIJIJIJFHHHFFFFFDDDDDDCDDDDDDDDDDDDDDCCD_Mismatch_1_Sense_+_Library_PoolC
GGTACATCTCTTGCTGCCGATTTATATCTCTGTTTCAGCTGTTCTCCATCTCGCCCACGTCAGTCATACGCTTTTGCCTCAACCCCCCACTCCA
