# Supplementary material for: Differential Gene Expression Reveals Candidate Genes for Drought Stress Response in Abies alba (Pinaceae)
Source: PLoS One. 2015 Apr 29;10(4):e0124564. doi: 10.1371/journal.pone.0124564 (PMC4414588; doi:10.1371/journal.pone.0124564)
Supplement: S2 File — (GZ) [file pone.0124564.s002.gz › comp27460_c0_seq1.fa]

>comp27460_c0_seq1 len=329 path=[1:0-328]
ATGATTTCAGAGATATTCTTGAATTTATTTGGTCTTTCAGAATCGATAGACTGCTGAGATTAACTGGAAGTTAATTTCATTCTCCAATGTTTCTTGAAGGCCTGGTTGTTGTGGCATTACTCAAAGGCAAGAAACTAGATAGGCAGATGACAGTGGATGTGCTGTAGAATGCATGTAAGAGTTGAAGCCCTTCAGTGTATTCCAATCCATTCCAGAGAAAATAACTCCAAAATATTTTTAAATTAAATAAAATCTTTTATTGAGATATCTCGAAATTCCCTGGCCCATCTGCTCAATTACGGGCTAATCAGAACTACAAGATAATTCCC

>Frequency_4_QualityScore_EEGHHHHIIJIJIIHIIJIIJIIJIIIJJJJJJHDHIIJHHIJJIIIIIIJJIHHIIJGHGEHIIHHGFGFFEFEDEDDEECACDCBABCCCDD_Mismatch_0_Sense_+_Library_PoolC
TAATTTCATTCTCCAATGTTTCTTGAAGGCCTGGTTGTTGTGGCATTACTCAAAGGCAAGAAACTAGATAGGCAGATGACAGTGGATGTGCTGT
>Frequency_3_QualityScore_FEGHHHHJJJJJJIJHHIIJHHIIIIJJJJIJIIHIJJJJJJHIIIJGIIIJHIIIJIIHIIHIIIJJJFFGHHIIGGGFGFEEEEEEEECCDD_Mismatch_0_Sense_+_Library_PoolC
GTAGAATGCATGTAAGAGTTGAAGCCCTTCAGTGTATTCCAATCCATTCCAGAGAAAATAACTCCAAAATATTTTTAAATTAAATAAAATCTTT
>Frequency_2_QualityScore_FFGGHHHJJJJIIIIGIJJJJJJJIIIIIIJJJJIIIGIIIIJEHIIIHIDGHIGIGIG=EG;EDFFFIEHHGEACEFCC<;ACADCCABCBCC_Mismatch_0_Sense_+_Library_PoolC
TAGACTGCTGAGATTAACTGGAAGTTAATTTCATTCTCCAATGTTTCTTGAAGGCCTGGTTGTTGTGGCATTACTCAAAGGCAAGAAACTAGAT
>Frequency_2_QualityScore_FFHHHHHJJJJJGIIJJJJIJIIIIIJJBGGGIIIIJJHIIJJHIJJIJIJJJJGHHGIIIIGGGHHGFEEDEEEDCEECDDCCDDDCDDECCD_Mismatch_0_Sense_+_Library_PoolC
CATTCTCCAATGTTTCTTGAAGGCCTGGTTGTTGTGGCATTACTCAAAGGCAAGAAACTAGATAGGCAGATGACAGTGGATGTGCTGTAGAATG
>Frequency_2_QualityScore_FFHGGHHJIIGIIJIIIIIIGIIGIIGHIIIIGHIJJIIJIJJIIIIGHIIJIIGIIIIIGIIIIJJIICEGGIGGGGFGFDEEEEEEED_Mismatch_0_Sense_+_Library_PoolC
CAAGAAACTAGATAGGCAGATGACAGTGGATGTGCTGTAGAATGCATGTAAGAGTTGAAGCCCTTCAGTGTATTCCAATCCATTCCAGAG
>Frequency_2_QualityScore_FFHHHHGJJJJJJJIIGIJIIIIIIIIIIJJIJIIIJJIIJFIIGGIIIHIGIIIJJIIIJIJJGHGIIIDGGGGFFEEEECCCEEEEDCDDDD_Mismatch_0_Sense_+_Library_PoolC
ATTACTCAAAGGCAAGAAACTAGATAGGCAGATGACAGTGGATGTGCTGTAGAATGCATGTAAGAGTTGAAGCCCTTCAGTGTATTCCAATCCA
>Frequency_2_QualityScore_FFGGFHGJJIIIIIIJJJIIJGIGIGH9AGGGHIIHFGIIJHJJJIJIJJGHIEIIIIJJGIIIJIIHIJIIIHHGHHGFFFFFFEEED_Mismatch_0_Sense_+_Library_PoolC
AAGAAACTAGATAGGCAGATGACAGTGGATGTGCTGTAGAATGCATGTAAGAGTTGAAGCCCTTCAGTGTATTCCAATCCATTCCAGAG
>Frequency_2_QualityScore_FFHGHGHGGIGIJEIIIIJJJIIIIIIIJIJJIIIIIJJJIJJJJIIJHIJJJIIHGIIHGFGGGGEEEEEEEEEEEEEEDCDACDDDCCDD?C_Mismatch_0_Sense_+_Library_PoolC
GGCCTGGTTGTTGTGGCATTACTCAAAGGCAAGAAACTAGATAGGCAGATGACAGTGGATGTGCTGTAGAATGCATGTAAGAGTTGAAGCCCTT
>Frequency_2_QualityScore_FFHGHGHJJJJIJJIJIJJIIJJJJJJJJJJIJIJIJJIJJJIEIIIIIIJJEHIHIIIIIIIIIIIIHHGGGFFFECEDEEDDCDDEDDDDDC_Mismatch_0_Sense_+_Library_PoolC
CTGAGATTAACTGGAAGTTAATTTCATTCTCCAATGTTTCTTGAAGGCCTGGTTGTTGTGGCATTACTCAAAGGCAAGAAACTAGATAGGCAGA
>Frequency_2_QualityScore_CEFHFHHJJIJIIIGGIIJIIHIIIGIGIIIIIHICEHIIIIIIIIIJJJIJJFIIIJGIIIJGIHIGGGGEGIGIHHGCGEEFFFFEACECCD_Mismatch_0_Sense_+_Library_PoolC
TGTAGAATGCATGTAAGAGTTGAAGCCCTTCAGTGTATTCCAATCCATTCCAGAGAAAATAACTCCAAAATATTTTTAAATTAAATAAAATCTT
>Frequency_2_QualityScore_EEHHEAADEFFHBGFCGEGGIG<AECGECEGGEGIIGHGICGFEFGEGGIGIHHGHGGGGGGEEEECDEA=?BBAB??AABACCAACCAA=??C_Mismatch_0_Sense_+_Library_PoolC
CCAATGTTTCTTGAAGGCCTGGTTGTTGTGGCATTACTCAAAGGCAAGAAACTAGATAGGCAGATGACAGTGGATGTGCTGTAGAATGCATGTA
>Frequency_1_QualityScore_FFHHHHHJJJJIIIJGIHJJJJJJJJHGIIIJIJJIJJIJJJJJJJJJIIIIHJIGIJIJJJJJGIIHHHHFFFFFEEEDEEDDDDDBDDDCCC_Mismatch_0_Sense_+_Library_PoolC
ATCGATAGACTGCTGAGATTAACTGGAAGTTAATTTCATTCTCCAATGTTTCTTGAAGGCCTGGTTGTTGTGGCATTACTCAAAGGCAAGAAAC
>Frequency_1_QualityScore_FFHHHHHJJJJJJJIJJJIJIIIIJJJIJJJJJJJJJJJJJJJJHIIGIJFHIJJGHJGIJJJIIJJIJEHHHFFFFFFFDEEEDEDCCDEEEE_Mismatch_0_Sense_+_Library_PoolC
TGTGGCATTACTCAAAGGCAAGAAACTAGATAGGCAGATGACAGTGGATGTGCTGTAGAATGCATGTAAGAGTTGAAGCCCTTCAGTGTATTCC
>Frequency_1_QualityScore_FFHHHHHJJJJIJJJJJIJJJJJJJJJJJJJJHIJJJJIJJJJJJIJJJJJJIIJJJJJJJIJJJIJJJHHHIHHHHHHHDHFFFFFFEAEEEE_Mismatch_0_Sense_+_Library_PoolC
ATGATTTCAGAGATATTCTTGAATTTATTTGGTCTTTCAGAATCGATAGACTGCTGAGATTAACTGGAAGTTAATTTCATTCTCCAATGTTTCT
>Frequency_1_QualityScore_DFGHHGHIFIBBH@C?FDDBAFEHIIGEHDEEAF>C:<<BD<DGHGGGH>>FGIIGCGFHHI_Mismatch_0_Sense_+_Library_PoolC
ATCCATTCCAGAGAAAATAACTCCAAAATATTTTTAAATTAAATAAAATCTTTTATTGAGAT
>Frequency_1_QualityScore_FFHGHHHJIJJJJJJJJIJJJJIJJJJIIJJIJJJJIIGIGGIJIJJIJJJJJJJJIIJJJIFGGHIJJGHHGFHHHFFBDCDDDDDDDDDDDD_Mismatch_0_Sense_+_Library_PoolC
AACTCCAAAATATTTTTAAATTAAATAAAATCTTTTATTGAGATATCTCGAAATTCCCTGGCCCATCTGCTCAATTACGGGCTAATCAGAACTA
>Frequency_1_QualityScore_FFGHHHHJJJJJJIJGIJIIJJJIJJJIJJJJJIHIJJJJIIJJFHIJGJFHIGGIJJJJJJJJEGHIH?AHFFFFFEEEDCDDDEDCCDDB@A_Mismatch_0_Sense_+_Library_PoolC
GAGATTAACTGGAAGTTAATTTCATTCTCCAATGTTTCTTGAAGGCCTGGTTGTTGTGGCATTACTCAAAGGCAAGAAACTAGATAGGCAGATG
>Frequency_1_QualityScore_FFHHHHHJJIJJJJJJJIJJJJIIJJJGIIJJJJJJJJJGGIJJJJJJJJJJJJJJJJIJIJJJIGHGHHDEFF@CDBCDDDBDDDDDDDDDDC_Mismatch_0_Sense_+_Library_PoolC
GTCTTTCAGAATCGATAGACTGCTGAGATTAACTGGAAGTTAATTTCATTCTCCAATGTTTCTTGAAGGCCTGGTTGTTGTGGCATTACTCAAA
>Frequency_1_QualityScore_FFHHHHHGHIJJJIJIJJIJJIIGJJIIJJJJIIIJJJJJJJGIHGHIIJJJIJJJJIIIJJIJJHHHHFFFFDFCEEDEEDDDDDDDDDCDDC_Mismatch_0_Sense_+_Library_PoolC
CTGGAAGTTAATTTCATTCTCCAATGTTTCTTGAAGGCCTGGTTGTTGTGGCATTACTCAAAGGCAAGAAACTAGATAGGCAGATGACAGTGGA
>Frequency_1_QualityScore_BFFFHHGJIGIGJJIGIJIJJJI@FGIJJJJIJIJJJJJIJJJGHIJJIGIJIJJJJJJJ)8@DHEGEGAHFHHHHD_Mismatch_0_Sense_+_Library_PoolC
GAGATATTCTTGAATTTATTTGGTCTTTCAGAATCGATAGACTGCTGAGATTAACTGGAAGTTAATTTCATTCTCCA
>Frequency_1_QualityScore_FFHHHHHIIIJJJJJJJJJJJJJJIJJIJJJJJIJJJJJJJIJJJJJJJJJJIJJJJJJJJIJJJGJIJHIJJIGHHH_Mismatch_0_Sense_+_Library_PoolC
CCTTCAGTGTATTCCAATCCATTCCAGAGAAAATAACTCCAAAATATTTTTAAATTAAATAAAATCTTTTATTGAGAT
>Frequency_1_QualityScore_BB32A2AG@G:<FIEFHC<FFBABEHIHFGEFFF?F>GGFFFFDBDFBGIE4FD<FGEGGGFFC@D@FECFAEEA;AAEEDDBDB?@@>A6;;>_Mismatch_0_Sense_+_Library_PoolC
GGATGTGCTGTAGAATGCATGTAAGAGTTGAAGCCCTTCAGTGTATTCCAATCCATTCCAGAGAAAATAACTCCAAAATATTTTTAAATTAAAT
>Frequency_1_QualityScore_FFHHHHHJJJJJJJJJJJIIHIIJJJJJJJJJJJJJJJJJJJJJJJJJJJJJJJJJIJJJJIIIJJJJJDGGJGHHFHHFFFFFFFEDE_Mismatch_0_Sense_+_Library_PoolC
AGAGTTGAAGCCCTTCAGTGTATTCCAATCCATTCCAGAGAAAATAACTCCAAAATATTTTTAAATTAAATAAAATCTTTTATTGAGAT
>Frequency_1_QualityScore_FFHHHGHJJJJJHHIJJJHIJJJGIJJJJJIJJJJJJJIJIJIJIJJJJJJIJJIHHIIJJJJGIJJJJGIIHHHHHFFFFFFEDEEEEDDDCE_Mismatch_0_Sense_+_Library_PoolC
GGCAGATGACAGTGGATGTGCTGTAGAATGCATGTAAGAGTTGAAGCCCTTCAGTGTATTCCAATCCATTCCAGAGAAAATAACTCCAAAATAT
>Frequency_1_QualityScore_FFHHGHHJIJIJIJHGIJJIJJJIJGCHIIGHIIIIGIJJJJIJJJIJJJHIIJJJGHGJJJGHGGIIIGHIHHHHHH_Mismatch_0_Sense_+_Library_PoolC
AATGCATGTAAGAGTTGAAGCCCTTCAGTGTATTCCAATCCATTCCAGAGAAAATAACTCCAAAATATTTTTAAATTA
>Frequency_1_QualityScore_FFHDFFHJJJJJJJJJJHHHFHIIJJJJJJIIIJJIGIGICGIFHGIJIIGGIIJJJJJIJIIGJIJJJDHHEHHEFHGFFFFF@CBC_Mismatch_0_Sense_+_Library_PoolC
GAGTTGAAGCCCTTCAGTGTATTCCAATCCATTCCAGAGAAAATAACTCCAAAATATTTTTAAATTAAATAAAATCTTTTATTGAGAT
>Frequency_1_QualityScore_FFHHHHHJJJGIJJJJJIJJJJJJJJFHIHIJIJJJJJJIJJJJJIJIJIJJJJGIIIJJJJJIHHHGFDFFFEEEDEEDDCDDDCCDEDDDDD_Mismatch_0_Sense_+_Library_PoolC
TTCTCCAATGTTTCTTGAAGGCCTGGTTGTTGTGGCATTACTCAAAGGCAAGAAACTAGATAGGCAGATGACAGTGGATGTGCTGTAGAATGCA
>Frequency_1_QualityScore_FFHHHHHJJJJJJJJJJJJJJJJJIJJJJJJJJJJJJIJJJIIJJHJHIIJJIIJIJJJIIJJJJJJJJJEHHFHHHFDFFEEEEDDEEEEDCD_Mismatch_0_Sense_+_Library_PoolC
GGCATTACTCAAAGGCAAGAAACTAGATAGGCAGATGACAGTGGATGTGCTGTAGAATGCATGTAAGAGTTGAAGCCCTTCAGTGTATTCCAAT
>Frequency_1_QualityScore_FFHHHHHJJJJJJJJJJJJJJJJJJJJJJJIJJJIJJJJJJJJJJJJJJIIJIIJJJJIGGIIJJJJIC=CBEFFFDDEEEDDDDDDADDDDBD_Mismatch_0_Sense_+_Library_PoolC
CAGAATCGATAGACTGCTGAGATTAACTGGAAGTTAATTTCATTCTCCAATGTTTCTTGAAGGCCTGGTTGTTGTGGCATTACTCAAAGGCAAG
>Frequency_1_QualityScore_B?DFHFHIIAFBFHHGABCF9EEBGIEEGEBDHCHGIIEGHGIGGHEFHIIGIFCDEHBBHIIIG3CC67CHEHEEHEDEECEEADCCCCCCAC_Mismatch_1_Sense_+_Library_PoolC
ATAGAATGCATGTAAGAGTTGAAGCCCTTCAGTGTATTCCAATCCATTCCAGAGAAAATAACTCCAAAATATTTTTAAATTAAATAAAATCTTT
>Frequency_1_QualityScore_FFHHHHHJJJIJJJJJJJJJJJJJJJJJJJJJJJJIJJJJJJJJJJJJIJJHJJJJJIGJJIJJIJJCGEEHFFFFDEEEDDCDDDDDDDDDDD_Mismatch_0_Sense_+_Library_PoolC
AGAATCGATAGACTGCTGAGATTAACTGGAAGTTAATTTCATTCTCCAATGTTTCTTGAAGGCCTGGTTGTTGTGGCATTACTCAAAGGCAAGA
>Frequency_1_QualityScore_DDHFHD?GGEGFACAF>EEHHGIGIIEFHIIGGHGFGIIIIIIIHGHIIIGHEEHIIIIIIIGIFADHID;DE@EHHHHB@_Mismatch_0_Sense_+_Library_PoolC
GAAGCCCTTCAGTGTATTCCAATCCATTCCAGAGAAAATAACTCCAAAATATTTTTAAATTAAATAAAATCTTTTATTGAG
>Frequency_1_QualityScore_DFDHHFHEEHGHIGHGIEEIGIGIGIGIEHGGHIJEIJFDGIIIHBEHIJIJJIHHIEGIGGIJFGI@CEHCEADDF@B?;6;ACACCDD>A@@_Mismatch_0_Sense_+_Library_PoolC
TGCTGAGATTAACTGGAAGTTAATTTCATTCTCCAATGTTTCTTGAAGGCCTGGTTGTTGTGGCATTACTCAAAGGCAAGAAACTAGATAGGCA
>Frequency_1_QualityScore_;BFFB;C3B1ABFFEGGDGEGDBFFIAGBEEIFIIFEFCFEF9?=FAF:@FGID=@=;7=.)7A>AB@)7?@AB>;@@D;;A@;5AB>3(5>@:_Mismatch_1_Sense_+_Library_PoolC
GCCTGGTTGTTGTGGCATTACTCAAAGGCAAGAAACTAGATAGGCAGATGACAGTGGATGTGCTGTAGAATGCATGTAAGAGTTGAAGCACTTC
>Frequency_1_QualityScore_D?FHDDHIGIIEIGGGIEHIIGIICBEI9FFBF@FGHGIE<DFGGH@CFFGGG@GGD?D;FGGGIG_Mismatch_1_Sense_+_Library_PoolC
TCCATTCCAGAGAAAATAACTCCAAAATATTTTTAAATTAAATAAAATCTTTTATTGAGATATCTA
>Frequency_1_QualityScore_D;FF?A<?:E:EC3AE::3+AA9<<:?B31C?:DB<??9FFFF<?9BBFC9BFCFC<=888FFCFC77@)7@_Mismatch_0_Sense_+_Library_PoolC
CATTACTCAAAGGCAAGAAACTAGATAGGCAGATGACAGTGGATGTGCTGTAGAATGCATGTAAGAGTTGAA
>Frequency_1_QualityScore_DFHHHHHJJHIJEHIGIJJIIIBHIIIJJIIIFGHBGIIHDHGIGIJJJHCFHGIIIDHG?CHEEEEFDDDCEECECCECDDCAC@CCCCDCBD_Mismatch_0_Sense_+_Library_PoolC
AAGGCCTGGTTGTTGTGGCATTACTCAAAGGCAAGAAACTAGATAGGCAGATGACAGTGGATGTGCTGTAGAATGCATGTAAGAGTTGAAGCCC
>Frequency_1_QualityScore_FFHHHHHJJJJJJJJJJJJJJIJJJJIJJJIIJJJJJJJJJJJJJJJJJJIIJJIJIJIJJJJJJJEHIHHHFFFEC_Mismatch_0_Sense_+_Library_PoolC
GAATCGATAGACTGCTGAGATTAACTGGAAGTTAATTTCATTCTCCAATGTTTCTTGAAGGCCTGGTTGTTGTGGCA
>Frequency_1_QualityScore_FFHHHHHJJJJJJGIIJJJIJJJJJIJJJJJJIJJJJJJJJJJJJGIIJJJJJJIJJHGIIJJIJJIIJGIIJIIHEFHHHHFDEEBEDEDD@C_Mismatch_0_Sense_+_Library_PoolC
TATTCTTGAATTTATTTGGTCTTTCAGAATCGATAGACTGCTGAGATTAACTGGAAGTTAATTTCATTCTCCAATGTTTCTTGAAGGCCTGGTT
>Frequency_1_QualityScore_DFHHFHHGGFFGH>@FHIABBGGIICFHFHGGI=FGFGIIBHHHICD@FGGIIIGGIHIII@=DHFH=?CCD@;>>AC@;@@AC>ACCC;3>C>_Mismatch_0_Sense_+_Library_PoolC
TCTCCAATGTTTCTTGAAGGCCTGGTTGTTGTGGCATTACTCAAAGGCAAGAAACTAGATAGGCAGATGACAGTGGATGTGCTGTAGAATGCAT
>Frequency_1_QualityScore_FFGHHHHIIIIHIJIJJJGHJHIIFHIIJIJJIIIJIJJIJIIJIIGGHIJIJJJIFIIJGIFGJIJJJGIGJIJHHHGHHFFFFFEEEEEEDD_Mismatch_0_Sense_+_Library_PoolC
TAGATAGGCAGATGACAGTGGATGTGCTGTAGAATGCATGTAAGAGTTGAAGCCCTTCAGTGTATTCCAATCCATTCCAGAGAAAATAACTCCA
>Frequency_1_QualityScore_FFHHHHHJJJJJJJJJIHIIJJJIJJJJJJJJJJJJJJJJJJJJJJIJJJJJJJJJJJJJJJIJJJIJIHIJJJJIFHHHHHHDFBD_Mismatch_0_Sense_+_Library_PoolC
AGTTGAAGCCCTTCAGTGTATTCCAATCCATTCCAGAGAAAATAACTCCAAAATATTTTTAAATTAAATAAAATCTTTTATTGAGAT
>Frequency_1_QualityScore_FFHGHHHJGIJJJIJJJJGJJGGIIJJGIIIIJIGGIJIJIIIGIIIIIIJEHIJIGGIGGGIJJGHHGC_Mismatch_0_Sense_+_Library_PoolC
GTGTATTCCAATCCATTCCAGAGAAAATAACTCCAAAATATTTTTAAATTAAATAAAATCTTTTATTGAG
>Frequency_1_QualityScore_FFHHHHHIJJJJJJJJJIJIJJJJJJIJJJJJJJJJJHJIJIJFIAHIGGHJJGGIIIJIJJIIJJHHHEHFFFFFEEDACCDDCDCDEDCDDD_Mismatch_0_Sense_+_Library_PoolC
GCTGAGATTAACTGGAAGTTAATTTCATTCTCCAATGTTTCTTGAAGGCCTGGTTGTTGTGGCATTACTCAAAGGCAAGAAACTAGATAGGCAG
>Frequency_1_QualityScore_FFHHHHHJJIIJGIJGIIJJHIJJJJJJJJJJJJJIIHIIIJJJJJJJJIJIIIIIJJJIIJJJGIJJJIIIIHGJHHHHHFFFFFFDEDEEEE_Mismatch_0_Sense_+_Library_PoolC
AGATGACAGTGGATGTGCTGTAGAATGCATGTAAGAGTTGAAGCCCTTCAGTGTATTCCAATCCATTCCAGAGAAAATAACTCCAAAATATTTT
>Frequency_1_QualityScore_FFHFFFFGHIIIIEHIJDGJJIJJJJHIJGHIIJJJIIGGGHIJIJGHAEHGHIGG@CEHFHEAEHFFFEDFFEEEEED>CAAC@>=A<ACDD>_Mismatch_0_Sense_+_Library_PoolC
TGGTTGTTGTGGCATTACTCAAAGGCAAGAAACTAGATAGGCAGATGACAGTGGATGTGCTGTAGAATGCATGTAAGAGTTGAAGCCCTTCAGT
>Frequency_1_QualityScore_FFHHHHHJJJJJJJIJIIJJJIJJJJJJIJHIGIIJJIIIJJJJJFJJJJJJJJJJJJJJJJIEIJJJJHHIJJJHHHHGFFFFFFFFCCEEEE_Mismatch_0_Sense_+_Library_PoolC
AGAATGCATGTAAGAGTTGAAGCCCTTCAGTGTATTCCAATCCATTCCAGAGAAAATAACTCCAAAATATTTTTAAATTAAATAAAATCTTTTA
>Frequency_1_QualityScore_FFHHHHHJJJJJIJJJJJJJJIIJJJJJJJJJHIIJJJJIJIJJIJJJJJJJJJJJJIIJJJJJJJIIJHHGHGGFGHHGHHFFFFEEC@CEEE_Mismatch_1_Sense_+_Library_PoolC
ATGATTTCAGAGTTATTCTTGAATTTATTTGGTCTTTCAGAATCGATAGACTGCTGAGATTAACTGGAAGTTAATTTCATTCTCCAATGTTTCT
>Frequency_1_QualityScore_;DAF?DDC@BDFAICHI+A<FH>,A42C2<81:):?B;:BBDDB9FDF88?8B@3==6@2;EE@AC;A=ACA>3?;(;AAACA_Mismatch_0_Sense_+_Library_PoolC
TTAATTTCATTCTCCAATGTTTCTTGAAGGCCTGGTTGTTGTGGCATTACTCAAAGGCAAGAAACTAGATAGGCAGATGACAG
>Frequency_1_QualityScore_FFHHGHGJGIIJJJJIJJJJHIIIJIHGICHIIIGCGHGHIHIIJJJJIIGIIJGG@FGIJDIEHHHFHE>BEFEFDEE>C@@>ACCDD>ACCD_Mismatch_0_Sense_+_Library_PoolC
TTAATTTCATTCTCCAATGTTTCTTGAAGGCCTGGTTGTTGTGGCATTACTCAAAGGCAAGAAACTAGATAGGCAGATGACAGTGGATGTGCTG
>Frequency_1_QualityScore_FFGHHHHHJGJIHIJJJIJJJJJJIJJJJJJJIJIIJIJJJJJJIJIJIIHHIIJJJJJJIEHIJJJJGCFHIJJJHHFHHGFFFFFEEEEEDE_Mismatch_0_Sense_+_Library_PoolC
TGACAGTGGATGTGCTGTAGAATGCATGTAAGAGTTGAAGCCCTTCAGTGTATTCCAATCCATTCCAGAGAAAATAACTCCAAAATATTTTTAA
>Frequency_1_QualityScore_DFHHHHHJJJJJJJHIJIJJJ?EHFHI?FHHJHHIIIIJJJJJJJIIDGIHGGIJJJJJJJJJJJJIIHHHGEHFFFFFFFEECDEDDCCDDDD_Mismatch_1_Sense_+_Library_PoolC
TACTAGATAGGCAGATGACAGTGGATGTGCTGTAGAATGCATGTAAGAGTTGAAGCCCTTCAGTGTATTCCAATCCATTCCAGAGAAAATAACT
>Frequency_1_QualityScore_D;4C8<?4CFG>133<+@CDGEBCFEGEFIIIEA<:?BF)B;F9?CBD=B)==@@C:;==C>=AEF:3;;3;6@@@AC@3;@>;5>;;AA(5>A_Mismatch_1_Sense_+_Library_PoolC
TCTTGAAGGCCTGGTTGTTGTGGCATTACTCAAAGGCAAGAAACTAGATAGGCAGATGACAGTGGATGTGCTGTAGAATGCATGTAAGAGATGA
>Frequency_1_QualityScore_BDHFBHFGDEHIIAHHICHIIEGHGGIIGGIAGEHBHIFGGGHGGGEHFFDHIGIEFDHHIJI@GHGHGEEEEHGHFCCBBC_Mismatch_1_Sense_+_Library_PoolC
AAGCCCTTCAGTGTATTCCAATCCATTCCAGAGAAAATAACTCCAAAATATTTTTAAATTAAATAAAATCTTTTATTGAGAC
>Frequency_1_QualityScore_DDFHHGHJJJJJIIJJJJJJIJJB>GHIJGIIIGGHJIJJJIIJJJIIIJCIJJJGBFH<CEHIJJBHIGIHHEHHHHFFFFCCCDEEEEDCBD_Mismatch_0_Sense_+_Library_PoolC
AGGCAAGAAACTAGATAGGCAGATGACAGTGGATGTGCTGTAGAATGCATGTAAGAGTTGAAGCCCTTCAGTGTATTCCAATCCATTCCAGAGA
>Frequency_1_QualityScore_FFHHGHGIJJJIIJJIIJGFHHHIGGHJJJJJJJJJJJIJJHJEIGIHIJIJJGIGHHHJJHIGIJIJJHIJJJHHHHHHHFFFFFEEEEEEDD_Mismatch_0_Sense_+_Library_PoolC
CTAGATAGGCAGATGACAGTGGATGTGCTGTAGAATGCATGTAAGAGTTGAAGCCCTTCAGTGTATTCCAATCCATTCCAGAGAAAATAACTCC
>Frequency_1_QualityScore_BDH<DFFHG><EFHGAF@CBHAA4CEGHFEGHI>F?CGG?BAGFFGIIGHGGHGEHDHEHGGI>@FGFHF@CCAHEC?CEEDCECCCCAC@@CB_Mismatch_0_Sense_+_Library_PoolC
ATGACAGTGGATGTGCTGTAGAATGCATGTAAGAGTTGAAGCCCTTCAGTGTATTCCAATCCATTCCAGAGAAAATAACTCCAAAATATTTTTA
>Frequency_1_QualityScore_FFHHHHHJJJJJHIHIJJJJIIJIJIJJJJJJJJJJEGHIJJ_Mismatch_0_Sense_+_Library_PoolC
AATCCATTCCAGAGAAAATAACTCCAAAATATTTTTAAATTA
>Frequency_1_QualityScore_FFHHHHHJJJJIIJJJJJJJJJJJJJJJJJJJJJJIIJJJIIIJJJIJJJJJJJJJJJGI_Mismatch_0_Sense_+_Library_PoolC
ATCCATTCCAGAGAAAATAACTCCAAAATATTTTTAAATTAAATAAAATCTTTTATTGAG
>Frequency_1_QualityScore_FDHFHHBGIDIIJJIGFHIIJGHHIIHJJJJIIJGHJIJJJJJJJJJJIIIIIBGIJIIGIHHHHHHHFBDEFFFFDEEEEEFEC@A_Mismatch_0_Sense_+_Library_PoolC
GAAACTAGATAGGCAGATGACAGTGGATGTGCTGTAGAATGCATGTAAGAGTTGAAGCCCTTCAGTGTATTCCAATCCATTCCAGAG
>Frequency_1_QualityScore_FFHHGFDHIIHHGIIFHBEHIIIHDDFCEGHIHIIIIIIIGIGFGGAG4BFHHHHGEBAB<;4@GEE4@3@CHHHEC_Mismatch_0_Sense_+_Library_PoolC
ATAGGCAGATGACAGTGGATGTGCTGTAGAATGCATGTAAGAGTTGAAGCCCTTCAGTGTATTCCAATCCATTCCAG
>Frequency_1_QualityScore_FFHHHHHJJJJJJIIEHHJIIIIIJIJJIJIJIJJIJJJJIJJJIJIJJJJJJHIIIJJJJJJIIJJJGGEGGGGHHHHGGEFFFEDD>CBBAB_Mismatch_0_Sense_+_Library_PoolC
CTTGAATTTATTTGGTCTTTCAGAATCGATAGACTGCTGAGATTAACTGGAAGTTAATTTCATTCTCCAATGTTTCTTGAAGGCCTGGTTGTTG
>Frequency_1_QualityScore_8DFF<C?<?E+AFFAA??HGHG@<<C<EBGIIIIIHIIIG?DABFGDF?DHGHGHFHEICEDGGGIGGI;DEGIIFHFHEEEEEEDDDECCCCC_Mismatch_0_Sense_+_Library_PoolC
ACAGTGGATGTGCTGTAGAATGCATGTAAGAGTTGAAGCCCTTCAGTGTATTCCAATCCATTCCAGAGAAAATAACTCCAAAATATTTTTAAAT
>Frequency_1_QualityScore_DB?A?DFB::<?<EHBA>DH3+<E41:9?9?CFDBFBFHIFGHGDDFF@@/8*?DBBC_Mismatch_0_Sense_+_Library_PoolC
CAGAATCGATAGACTGCTGAGATTAACTGGAAGTTAATTTCATTCTCCAATGTTTCTT
>Frequency_1_QualityScore_FFHHHHHJJJJJJJJJIJJJJJGJ_Mismatch_0_Sense_+_Library_PoolC
TTAAATAAAATCTTTTATTGAGAT
>Frequency_1_QualityScore_FFHHHHHJJJJJJJJJJJJJIJIIIJIGGIEGGDGIGHJIIIIIIJJIIGJJIHHHHIIIJGGCHEHHHHFFFFEEDEEEDCCCCDC>CCCDDD_Mismatch_0_Sense_+_Library_PoolC
TTCATTCTCCAATGTTTCTTGAAGGCCTGGTTGTTGTGGCATTACTCAAAGGCAAGAAACTAGATAGGCAGATGACAGTGGATGTGCTGTAGAA
>Frequency_1_QualityScore_DDHHHHHGIIJJJJIJJJGHHCHIHIGIJJJJJJJIIJGIIIJJIJJJIIJJHIJIJJJJJJJJIJJJJGIIIJJJHHH>EHHFFFFFF_Mismatch_0_Sense_+_Library_PoolC
TGTGCTGTAGAATGCATGTAAGAGTTGAAGCCCTTCAGTGTATTCCAATCCATTCCAGAGAAAATAACTCCAAAATATTTTTAAATTAA
>Frequency_1_QualityScore_DDFCFFBEHIGBHA<IDEHIIBEAHIBBHACEHGIGGGGGFFDHGIIAB?FAHDHIGIIFHIGGHHHG@@9CGAEHG_Mismatch_1_Sense_+_Library_PoolC
GTGTATTCCAATCCATTCCAGAGAAAATAACTCCAAAATATTTTTAAATTAAATAAAATCTTTTATTGAGATATCTA
>Frequency_1_QualityScore_DFGHHGHIJIIJIJJJJJIJJIIJJJJJJGIJJIJCIEGGG@DDGEEEHIIJJIIHIHHIHIJJJJIIGAGGIEIIIEEEHHF_Mismatch_0_Sense_+_Library_PoolC
ATGACAGTGGATGTGCTGTAGAATGCATGTAAGAGTTGAAGCCCTTCAGTGTATTCCAATCCATTCCAGAGAAAATAACTCCA
>Frequency_1_QualityScore_FFHHHHHJJJJGIJJJJIJJHIIIIIIJJJJJJJJJJIJJJJJJJJJJJJJJJJJJJIJJJFHHHHFFFCEDEEEEDEDDDDDDDCDDEDDEDD_Mismatch_0_Sense_+_Library_PoolC
AATGTTTCTTGAAGGCCTGGTTGTTGTGGCATTACTCAAAGGCAAGAAACTAGATAGGCAGATGACAGTGGATGTGCTGTAGAATGCATGTAAG
>Frequency_1_QualityScore_FFHHHHHJJJJJJJJJHHJJJCBFIGJJJJJJJJJIJJJJJJJJJJJJJIIJJIIIJIJJHHHHHHFDFBEDEEEDEEDDCDDDEDDEEDDD@C_Mismatch_0_Sense_+_Library_PoolC
TTTCTTGAAGGCCTGGTTGTTGTGGCATTACTCAAAGGCAAGAAACTAGATAGGCAGATGACAGTGGATGTGCTGTAGAATGCATGTAAGAGTT
>Frequency_1_QualityScore_FFHHHHHJJJGJIJJJJJJJJJJIJJJIJGGIIJJJJJIJIJIIJIJIIJJJIJJJJJJJJIJJJIJJHHFFFFFEDEEDEDDCCCDDDDEEDD_Mismatch_0_Sense_+_Library_PoolC
TTTTAAATTAAATAAAATCTTTTATTGAGATATCTCGAAATTCCCTGGCCCATCTGCTCAATTACGGGCTAATCAGAACTACAAGATAATTCCC
>Frequency_1_QualityScore_FFGHHHHJJJJJIJJIIJJFHIJGIFHIIJGGHGIGIJIIIHIIIIIIIIGIEHJIJJJIJFHIIIJJJGHIJJHHHHGHHFFEFFDEEEEDDD_Mismatch_0_Sense_+_Library_PoolC
CTAGATAGGCAGATGACAGTGGATGTGCTGTAGAATGCATGTAAGAGTTGAAGCCCTTCAGTGTATTCCAATCCATTCCAGAGAAGAGAAGCAT
>Frequency_1_QualityScore_FFHHHHHIJIJJIJJGIJJJHIGGIJJIIJJJJGIJJJJJIIJJJAHIIIJJIJJIIJGJJJJJIJJJJIGIHIIIHHGHHHFFFFFFFDCEEE_Mismatch_0_Sense_+_Library_PoolC
TAAGAGTTGAAGCCCTTCAGTGTATTCCAATCCATTCCAGAGAAAATAACTCCAAAATATTTTTAAATTAAATAAAATCTTTTATTGAGATTAA
