# Supplementary material for: Differential Gene Expression Reveals Candidate Genes for Drought Stress Response in Abies alba (Pinaceae)
Source: PLoS One. 2015 Apr 29;10(4):e0124564. doi: 10.1371/journal.pone.0124564 (PMC4414588; doi:10.1371/journal.pone.0124564)
Supplement: S2 File — (GZ) [file pone.0124564.s002.gz › comp17693_c0_seq1.fa]

>comp17693_c0_seq1 len=398 path=[1:0-149 399:150-172 174:173-229 554:230-242 244:243-306 590:307-346 348:347-397] : sp|Q8S8F8|GEM_ARATH GLABRA2 expression modulator OS=Arabidopsis thaliana GN=GEM PE=1 SV=1 e-value: 7e-10 blast score: 59.3
TACGAACAAAGATAATCCTGCTGAACGGTATATTCAGATCGTGACGGTGGACAGTTATGAGTTCTGGTTCATGGGATTCGTTAACTTCGAGAAAGCCGTGAGCAATCTACAGGAATCCGCCCCTGCTCAGCTTCCAACTCATGAGCATCATCCAAAACCTTCAACTTTCAACTCCACTGCTGCCCCCGTGTAACGGCGCCAGGTGTTCCTGGTCATATGTATTCTTGGTCGTCCACAGACTGCTTGTCATTATTTTATGCCTTATGACTGCAATTTTATCTTTAATGTAATTATATCTGTAAATTTTGTAGATATATATTTCTAAAATGTACTTTAAAAAAAATTATAACAAAATACTGAAATCTGATATTTTCATGAAGTTCGTGATTTAATTTCCA

>Frequency_5_QualityScore_FFHHHHHJJJJJJJJJJJJIJJJJJJHIJJJJJJHJIJJJJJJJJJJJJIIJJIJJIIIHHHGGGFFFFDEEDEEDDDDBCCDEDDDDDDDDDC_Mismatch_0_Sense_+_Library_PoolT
CAGGAATCCGCCCCTGCTCAGCTTCCAACTCATGAGCATCATCCAAAACCTTCAACTTTCAACTCCACTGCTGCCCCCGTGTAACGGCGCCAGG
>Frequency_4_QualityScore_EEGHHGHJIIIIIJIIIIHIJIAFHGIIIIIIJIIJJJJJIJIIIIIJIIIIIIHFGHGGGGFFEEEEEEEACDDDCCDDCDCCCAC>AACDDC_Mismatch_0_Sense_+_Library_PoolT
GCAATCTACAGGAATCCGCCCCTGCTCAGCTTCCAACTCATGAGCATCATCCAAAACCTTCAACTTTCAACTCCACTGCTGCCCCCGTGTAACG
>Frequency_1_QualityScore_DFHGHHHJGJIIGIIIJIGIJJJJJJI@HCGGGGGIEGIJEH@GIHCHGHIFIIGHHDFFFFFFECEEC>CDDDDCCAACCCBBDD@BDDCDAB_Mismatch_0_Sense_+_Library_PoolC
GCAATCTACAGGAATCCGCCCCTGCTCAGCTTCCAACTCATGAGCATCATCCAAAACCTTCAACTTTCAACTCCACTGCTGCCCCCGTGTAACG
>Frequency_3_QualityScore_FFHHHHHJIJJJJIJJJJJIJJJJJJJJJJJJJJJJJJJJJJJJJJIJHIJHIJJJIJFHGFHHHEFDDCCCD>A@ADDDDDCDDDDEEDCEDD_Mismatch_0_Sense_+_Library_PoolT
CTTCCAACTCATGAGCATCATCCAAAACCTTCAACTTTCAACTCCACTGCTGCCCCCGTGTAACGGCGCCAGGTGTTCCTGGTCATATGTATTC
>Frequency_3_QualityScore_FEHGHHHGIIHIJJJJJJIJJJJGGIIJHJJJIIJJIIJHIJIIGIIIJJIIIIJCFFGIJHIIHHGGFCDEEEDEDDDEEDECEEEDDCDDCA_Mismatch_2_Sense_+_Library_PoolT
TGTAATTATATCTGTAAATTTTGTAGATATATATTTCTGAAATGTACTTTAAAAAAAATTAGAACAAAATACTGAAATCTGATATTTTCATGAA
>Frequency_3_QualityScore_FFHHHHHJJJJJJJJJJJJJJJJJIJIIJJHJJJJJIHIIJIJJJHIGGEED@CBCDDDDDDDDDEEEFCDEDEEDDDDDDDDDDDDDDDDDDD_Mismatch_0_Sense_+_Library_PoolT
CCAAAACCTTCAACTTTCAACTCCACTGCTGCCCCCGTGTAACGGCGCCAGGTGTTCCTGGTCATATGTATTCTTGGTCGTCCACAGACTGCTT
>Frequency_2_QualityScore_FFHHGHHJJJJJJIJJJGIIIJJJIJJJJJJJJJIJJJJJIIJIJJJJJIJJJJJJIJJJJIIIJIJJIIJIIIFEEEEEECCCEDDCDDEDDD_Mismatch_2_Sense_+_Library_PoolT
TGCAATTTTATCTTTAATGTAATTATATCTGTAAATTTTGTAGATATATATTTCTGAAATGTACTTTAAAAAAAATTAGAACAAAATACTGAAA
>Frequency_2_QualityScore_FFHHGHGJJJJJJJJIIJJJJJIIJJJJJIJJJJJJJJIJIIIJJJJJEHGIIIGIHFDDCDDBCCACDCDDCCDDEEEDEEEEEEDDDDDDDD_Mismatch_0_Sense_+_Library_PoolT
ATGAGCATCATCCAAAACCTTCAACTTTCAACTCCACTGCTGCCCCCGTGTAACGGCGCCAGGTGTTCCTGGTCATATGTATTCTTGGTCGTCC
>Frequency_2_QualityScore_FFHHGHHJJJJJIJJJGIIJJIIGGHHIIIIIIJJJIIEEEGFFFEFEEEDEEECEEEEEEDDDDDDDCACDDCDDDDDDDDDEEECEEEEEDD_Mismatch_0_Sense_+_Library_PoolT
TTTCAACTCCACTGCTGCCCCCGTGTAACGGCGCCAGGTGTTCCTGGTCATATGTATTCTTGGTCGTCCACAGACTGCTTGTCATTATTTTATG
>Frequency_2_QualityScore_EECGHHE=EGIIIIIIIIIIIIIIIIIIEIIFIIIIIIIIIIEIFIIIGIIIIIGIFIHFHDGCAAC<A>=5;?@CCC??9=?ACA;57:?BCC_Mismatch_0_Sense_+_Library_PoolT
CGCCCCTGCTCAGCTTCCAACTCATGAGCATCATCCAAAACCTTCAACTTTCAACTCCACTGCTGCCCCCGTGTAACGGCGCCAGGTGTTCCTG
>Frequency_2_QualityScore_<CEFEFFGGDGGGGGGGGGEGIIE?EGG8DFGIGGGGEGHHGGD:BEGGGGGIFGGGGGGGGGGDGGGGECFEGGEGGDEGGGEFGIGFF_Mismatch_2_Sense_+_Library_PoolT
TCATTATTTTATGCCTTATGACTGCAATTTTATCTTTAATGTAATTATATCTGTAAATTTTATAGATATATATTTCTGAAATGTACTTTA
>Frequency_2_QualityScore_DECFHFGGFIEGGGFGHDEHCF@H=DGCEGHFHCGCHDCFAEHIIFCEHGGGIGBADGCDGGBEEGGF=;@?CAAA@?=;@CC?AACCAC??CC_Mismatch_0_Sense_+_Library_PoolT
TGAACGGTATATTCAGATCGTGACGGTGGACAGTTATGAGTTCTGGTTCATGGGATTCGTTAACTTCGAGAAAGCCGTGAGCAATCTACAGGAA
>Frequency_2_QualityScore_EFHHGHHJJJHIIJIJJJIJJIIJIIGIJIJIJIJIJIIJJIJIJJJJIIIIGIIHGEEEDEEDECDDDCCDDCDDDDCCDDDDDDDDCDDCDC_Mismatch_0_Sense_+_Library_PoolT
GGTTCATGGGATTCGTTAACTTCGAGAAAGCCGTGAGCAATCTACAGGAATCCGCCCCTGCTCAGCTTCCAACTCATGAGCATCATCCAAAACC
>Frequency_2_QualityScore_FFHGHHHIJJJIJJGIIJIIHIJJIJIIJIJIIHHIIIJJIIIIIIIIIJJIJHIIIJJIIIGHGGGFFDEEEDCCEDCDDDDDCDBDDDACDD_Mismatch_0_Sense_+_Library_PoolT
ATCCTGCTGAACGGTATATTCAGATCGTGACGGTGGACAGTTATGAGTTCTGGTTCATGGGATTCGTTAACTTCGAGAAAGCCGTGAGCAATCT
>Frequency_2_QualityScore_FFGGHHHJJJJJIIIIJJIIIIIJJJIIIIJJJJIJJJIIJIIIIIGIIIIIIIHGGGGFFFEEEECEEACDDDDDDDDDDDCDDDCDDCDDDC_Mismatch_0_Sense_+_Library_PoolT
GACAGTTATGAGTTCTGGTTCATGGGATTCGTTAACTTCGAGAAAGCCGTGAGCAATCTACAGGAATCCGCCCCTGCTCAGCTTCCAACTCATG
>Frequency_2_QualityScore_EEHGGCFGIIIIIEIDGEGIIHGEGGHIFIHIIIIIGCDECGGGGDACEEEEEDDEEEEECCACC?AACBCCCCCCCCCCCCCDDCDEEEECCA_Mismatch_0_Sense_+_Library_PoolT
TTCAACTCCACTGCTGCCCCCGTGTAACGGCGCCAGGTGTTCCTGGTCATATGTATTCTTGGTCGTCCACAGACTGCTTGTCATTATTTTATGC
>Frequency_2_QualityScore_FFHHHHHJIIJJJIJJJJJJJJJJJJJJJGIIJJIJJJJJJJJJJIIIIIIIJIJJIJIJJIIIIIJHGGHGGEFFFEDEEDEEDDEDECEEEE_Mismatch_2_Sense_+_Library_PoolT
CTTTAATGTAATTATATCTGTAAATTTTGTAGATATATATTTCTGAAATGTACTTTAAAAAAAATTAGAACAAAATACTGAAATCTGATATTTT
>Frequency_1_QualityScore_FFHGHDFGHEHHGGFHGHJIHEIIEIJGGEB>HIGJJJGEHIIIHIHCDGIHIIEEIGIIJGHGIHHHGE>C?BFCFCCEA>CCCDDDDACDDD_Mismatch_2_Sense_+_Library_PoolC
CTTTAATGTAATTATATCTGTAAATTTTGTAGATATATATTTCTGAAATGTACTTTAAAAAAAATTAGAACAAAATACTGAAATCTGATATTTT
>Frequency_2_QualityScore_@;EBEFCEAEGGHFDBGEGGGGHGEECGAAEFGBEAFGGFG?CCCBCEF@EGCDGGACE@ACDCEECECCB>@?=?=?7<AACCACA??A;;A@_Mismatch_0_Sense_+_Library_PoolT
GTGGACAGTTATGAGTTCTGGTTCATGGGATTCGTTAACTTCGAGAAAGCCGTGAGCAATCTACAGGAATCCGCCCCTGCTCAGCTTCCAACTC
>Frequency_1_QualityScore_FDHHHHHJIIIJJJJJJJJJJIJJIJJJJHIJJJJIJEHIIJIIJJJIIJIJFGGHGJIIHHEFHHFFDFFEDCDDBDBDDDDACDDDDC@AAC_Mismatch_0_Sense_+_Library_PoolC
GTGGACAGTTATGAGTTCTGGTTCATGGGATTCGTTAACTTCGAGAAAGCCGTGAGCAATCTACAGGAATCCGCCCCTGCTCAGCTTCCAACTC
>Frequency_2_QualityScore_FFHFGHHJIIJIIIIIIJIIIJIIIJJIIIIJIJJJJJJJJIJJIJIIIIHIIIIIHHHHHGGFEFFEEDEEEEECCCCCCDABDCEDDCCCDA_Mismatch_0_Sense_+_Library_PoolT
CTACAGGAATCCGCCCCTGCTCAGCTTCCAACTCATGAGCATCATCCAAAACCTTCAACTTTCAACTCCACTGCTGCCCCCGTGTAACGGCGCC
>Frequency_2_QualityScore_FFCFGHHJJJJGGIJJJJIIIJJJJJJHIIJJJIJIJJJJIHIIIJJJJJIJJIIJIHGIGIGGHGGGGFFDGFGFGFEFFEEEEEEEEEEEEE_Mismatch_2_Sense_+_Library_PoolT
GGTGTTCCTGGTCATATGTATTCTTGGTCCTCCACAGACTGTTTGTCATTATTTTATGCCTTATGACTGCAATTTTATCTTTAATGTAATTATA
>Frequency_2_QualityScore_FEHHHHHJJJJJJJJJDGHIIJIJJGIIJJJJIIIJJJJJJIJJIJIJIJIIHHHFGFFEFEEEEEEEEEEDCDDDDDDDDDDDDCDDDDEDCD_Mismatch_2_Sense_+_Library_PoolT
GTGTAACGGCGCCAGGTGTTCCTGGTCATATGTATTCTTGGTCCTCCACAGACTGTTTGTCATTATTTTATGCCTTATGACTGCAATTTTATCT
>Frequency_2_QualityScore_EEHFEHHJIIIGIIIFIIHIIIICHEIIHHIIFGIIIIJIIIIGGIHIGIIIEIGICCGIEHIIIIGGIGGEEEEFECCCADCDDDDCDE==AB_Mismatch_2_Sense_+_Library_PoolT
GCAATTTTATCTTTAATGTAATTATATCTGTAAATTTTGTAGATATATATTTCTGAAATGTACTTTAAAAAAAATTAGAACAAAATACTGAAAT
>Frequency_2_QualityScore_FFHHHHHGIIIJJJGHIIJJIIJIIJJJIDFEIIIJIIGHHGGGGDFFFFEEEEEEEDEDDDDDDDDDBCCDDDEEEDEEEEEDCDDDCCDCDD_Mismatch_2_Sense_+_Library_PoolT
CACTGCTGCCCCCGTGTAACGGCGCCAGGTGTTCCTGGTCATATGTATTCTTGGTCCTCCACAGACTGTTTGTCATTATTTTATGCCTTATGAC
>Frequency_2_QualityScore_FFHHHHGIJJJJJJJJJJJJJIJJJJIIJIJJIJJIIIJHIIIJIIJJHFEEDDCECCDDDDDCCCCEECCDEEEEEDDCDDCDDDCDDCCDDD_Mismatch_0_Sense_+_Library_PoolT
ATCCAAAACCTTCAACTTTCAACTCCACTGCTGCCCCCGTGTAACGGCGCCAGGTGTTCCTGGTCATATGTATTCTTGGTCGTCCACAGACTGC
>Frequency_2_QualityScore_FFHHHHHIIJIIIIIJIIIIIJJJIJIJJIIJJIIIIJJJJJJJIIJJJIJIJIIJIIHHHHHGEFFFFECDDCEDCCDCCCDDA?=@ACECA?_Mismatch_0_Sense_+_Library_PoolT
CAATCTACAGGAATCCGCCCCTGCTCAGCTTCCAACTCATGAGCATCATCCAAAACCTTCAACTTTCAACTCCACTGCTGCCCCCGTGTAACGG
>Frequency_2_QualityScore_FFHHGGGIIIIIIIIIIIGHEIIIIIIFGIIIIJHIIIJIGHGEIGHHEEEFEBCDEEEEDDDEEEEEEBCEDCDDCDDDCDDCCDDCDDDDED_Mismatch_0_Sense_+_Library_PoolT
CCGTGTAACGGCGCCAGGTGTTCCTGGTCATATGTATTCTTGGTCGTCCACAGACTGCTTGTCATTATTTTATGCCTTATGACTGCAATTTTAT
>Frequency_2_QualityScore_FFFHHGHHIIJGIIIIIIJHIHIIIIFHIJJIIIIIIJIJIIHIJIJJHIHGJIIIIEGHCGGEFDCCBACCCACCDDDCCCDDCACCCCDDDD_Mismatch_0_Sense_+_Library_PoolT
ATGAGTTCTGGTTCATGGGATTCGTTAACTTCGAGAAAGCCGTGAGCAATCTACAGGAATCCGCCCCTGCTCAGCTTCCAACTCATGAGCATCA
>Frequency_2_QualityScore_EFHHGHHJJIIIIJJJHJJJIJFIIJIJJIIJJJJIIJJIJJHHHHFFFFFEECEEEDFECDEEEFEDDDDDDDDDDDDCDDDDDDDDDEEDBC_Mismatch_0_Sense_+_Library_PoolT
TTCAACTTTCAACTCCACTGCTGCCCCCGTGTAACGGCGCCAGGTGTTCCTGGTCATATGTATTCTTGGTCGTCCACAGACTGCTTGTCATTAT
>Frequency_2_QualityScore_FFHHHHHIIIIJJJIJJJJJJ?DGHGHIGHFFGGGGGGEGGGGGFEEEEEEDEEDCDDDDCDDDDDDEEDDEEEEDDDDDCDCCCDDDDDCDCD_Mismatch_2_Sense_+_Library_PoolT
CCCCCGTGTAACGGCGCCAGGTGTTCCTGGTCATATGTATTCTTGGTCCTCCACAGACTGTTTGTCATTATTTTATGCCTTATGACTGCAATTT
>Frequency_2_QualityScore_FEHGHHGJJIHJIJGIIIIIJJHIIIJIIJJJJJJIIHIIJJJJJIIJIIIIIHGHHGHGFGEEFDEEDDACDDDDDDDDDCDDDDDDDCDDDD_Mismatch_0_Sense_+_Library_PoolT
GTTATGAGTTCTGGTTCATGGGATTCGTTAACTTCGAGAAAGCCGTGAGCAATCTACAGGAATCCGCCCCTGCTCAGCTTCCAACTCATGAGCA
>Frequency_2_QualityScore_FFHHHHHJJJJJJJJJJJJJJJJJIJJJJJJJIIJJIJJJIJJJJJJIJJJJJIJJJIIIIIHHHHHFECACDEEDCCCDDDCDAAABDDDDCB_Mismatch_0_Sense_+_Library_PoolT
CCCCTGCTCAGCTTCCAACTCATGAGCATCATCCAAAACCTTCAACTTTCAACTCCACTGCTGCCCCCGTGTAACGGCGCCAGGTGTTCCTGGT
>Frequency_1_QualityScore_DDHHHHHIJJJJJJJJHJJJJJJJJJJJJJJJJJJJJJJIJJJJJJJIJJJJJJJJJJIJIJJJJJHHHHHHHF>DFFFFFEEFEEEEEDEFED_Mismatch_1_Sense_+_Library_PoolT
TCATATGTATTCTTGGTCGTCCACAGACTGCTTGTCATTATTTTATGCCTTATGACTGCAATTTTATCTTTAATGTAATTATATTTGTAAATTT
>Frequency_1_QualityScore_FFHHHHHJIIJJJJJFHIJHJIGIJIJJHJJJJJIJJJJJJHIJJJIJCEHJIJHHHHHHFFFFFEDEEDDDDEDDBCA?CCDDBBDBDDDDDD_Mismatch_0_Sense_+_Library_PoolT
AATCCTGCTGAACGGTATATTCAGATCGTGACGGTGGACAGTTATGAGTTCTGGTTCATGGGATTCGTTAACTTCGAGAAAGCCGTGAGCAATC
>Frequency_1_QualityScore_FFHHHHHIJJJJJJHIHIIJJJJJJJJJJJIJJJJJJJJJJJJJJJJJJJJFHHHHHFFFFFFEEEEEECDDDDDDDDDDDDDDDDDDDDDDDD_Mismatch_0_Sense_+_Library_PoolT
CTTCGAGAAAGCCGTGAGCAATCTACAGGAATCCGCCCCTGCTCAGCTTCCAACTCATGAGCATCATCCAAAACCTTCAACTTTCAACTCCACT
>Frequency_1_QualityScore_FFHHHHHJIIIJIJIJIJJIIFGIJJJJIIIJJJIIHIJIJJJJJJJJIJJJJIJJJHGIJJJJJJIJICGGHHIJJGEHIIIJJHHHHFDBDD_Mismatch_1_Sense_+_Library_PoolT
ATTTTATGCCTTATGACTGCAATTTTATCTTTAATGTAATTATATCTGTAAATTTTGTAGATATATATTTCTGAAATGTACTTTAAAAAAAATT
>Frequency_1_QualityScore_FFHHHHHJJJJJJJJIJJJJJIJJJJJIJJJJJJJJJJJJJJJJJJJJJGIIJJJJGHIIHHHEFFFDC;BDDDDDDDBDDDDDCDCCEEEDEE_Mismatch_0_Sense_+_Library_PoolT
AGCTTCCAACTCATGAGCATCATCCAAAACCTTCAACTTTCAACTCCACTGCTGCCCCCGTGTAACGGCGCCAGGTGTTCCTGGTCATATGTAT
>Frequency_1_QualityScore_FFHHHHHJJJJJJJIHIIJJJJGIIIJJJJJJJJJJJJJJJJJJJJJJJJJJIJJJJIJJJJJJJJIIJJJJHHHFHGGHFFFFFFF_Mismatch_2_Sense_+_Library_PoolT
ATATGTATTCTTGGTCGTCCACAGACTGCTTGTCATTATTTTATGCCTTATGACTGCAATTTTATCTTTAATGTAATTATATTTGCA
>Frequency_1_QualityScore_FFHHHHHJJJJJJJIJJJJJJJIIGIJFJIIJJJIIIEFGIIJIIHFDDDD;@ABDDDDDCCCDEFEDDCDADDDDCDBDDBDCDDDDDDCDCC_Mismatch_0_Sense_+_Library_PoolT
CAAAACCTTCAACTTTCAACTCCACTGCTGCCCCCGTGTAACGGCGCCAGGTGTTCCTGGTCATATGTATTCTTGGTCGTCCACAGACTGCTTG
>Frequency_1_QualityScore_ADA?FFFE:ACEHHGGCCGEH@GHDBGHICHCH?F@8BFHICIIIEE@FHGGGIHIBCAHECEFHHEDF?BBACCEE3>CCCECCCECCCCCCC_Mismatch_0_Sense_+_Library_PoolT
GCGCCAGGTGTTCCTGGTCATATGTATTCTTGGTCGTCCACAGACTGCTTGTCATTATTTTATGCCTTATGACTGCAATTTTATCTTTAATGTA
>Frequency_1_QualityScore_DDFFFFDGHIIEGIII9H<BFHIGEECGHIFEHIIIIGIGGHG?FGIDEHHGIIHGHIIIIEIGIIIFGIHIIHH_Mismatch_1_Sense_+_Library_PoolT
TGCTTGTCATTATTTTATGCCTTATGACTGCAATTTTATCTTTAATGTAATTATATTTGTAAATTTTGTAGATAT
>Frequency_1_QualityScore_FFHHHHHJJJJJJJJJJJJJIJJJJJJIIJJJJJJIJJJJJJJJJJJIIJHHHHHDFFFFFFEEDEEEDCDDDDCDDDDDBDDCDDDBDBDDBD_Mismatch_0_Sense_+_Library_PoolT
ACAGGAATCCGCCCCTGCTCAGCTTCCAACTCATGAGCATCATCCAAAACCTTCAACTTTCAACTCCACTGCTGCCCCCGTGTAACGGCGCCAG
>Frequency_1_QualityScore_AD6DHDFGICDBGAH?FFFCHIGGD>G?DFG4DG@?D<>FGGB)==CGFGIDGGGC7=?=4;?@><<>@@?A<>@:@@A>?<<C>(5?@BB<@B_Mismatch_1_Sense_+_Library_PoolT
GTCAGATCGTGACGGTGGACAGTTATGAGTTCTGGTTCATGGGATTCGTTAACTTCGAGAAAGCCGTGAGCAATCTACAGGAATCCGCCCCTGC
>Frequency_1_QualityScore_FFHHHHHJJJJJJJ1EFHIJJJJJJJJJJJJJJJJJJJHHHFFFFFEEEEDEDDDDDDDDDDDDDDDDDDDDDDDDDDDDDDDDDDDDCDDDDD_Mismatch_1_Sense_+_Library_PoolT
CTTCGAGAAAGCCGCGAGCAATCTACAGGAATCCGCCCCTGCTCAGCTTCCAACTCATGAGCATCATCCAAAACCTTCAACTTTCAACTCCACT
>Frequency_1_QualityScore_FFHHHHHIJJJJJJJJJJJJJJJIJJJJJJHJJJJIJCHHFHHHHFFFFFFFEEEDDDDDDDBDDDDDDDDDDEEEEEEEEEDDDDDDCDDDDD_Mismatch_0_Sense_+_Library_PoolT
ACTGCTGCCCCCGTGTAACGGCGCCAGGTGTTCCTGGTCATATGTATTCTTGGTCGTCCACAGACTGCTTGTCATTATTTTATGCCTTATGACT
>Frequency_1_QualityScore_FFHHHHHJJEGHHJIGIJJJJJJJGIIJGHIIHJJHGIJJIJHIJJJJGHIJJIJJJIJJJIHGHHHFFBBE?BEDCDDDDDDDDDDDDDDDCD_Mismatch_0_Sense_+_Library_PoolT
GCTGAACGGTATATTCAGATCGTGACGGTGGACAGTTATGAGTTCTGGTTCATGGGATTCGTTAACTTCGAGAAAGCCGTGAGCAATCTACAGG
>Frequency_1_QualityScore_FFHHHHHJJJJJJJJJJJJJJJJJJJJJJJJJJJJJJJIJJJJJJJIIJIJIJGIJIJJIHHDDDDDDC>@BDDDDDDDDDCDEDCDEEEDDDD_Mismatch_0_Sense_+_Library_PoolT
AACTCATGAGCATCATCCAAAACCTTCAACTTTCAACTCCACTGCTGCCCCCGTGTAACGGCGCCAGGTGTTCCTGGTCATATGTATTCTTGGT
>Frequency_1_QualityScore_FFHHHGHJJJFHIIJJJJJGIJJIJJIJJJJJJJIJJIJJJJJIJIJJHHHHHFFFFFFFEEEFEDEDDCCDDDDDDDDCDDDDEDDDEDDDDD_Mismatch_0_Sense_+_Library_PoolT
CGGCGCCAGGTGTTCCTGGTCATATGTATTCTTGGTCGTCCACAGACTGCTTGTCATTATTTTATGCCTTATGACTGCAATTTTATCTTTAATG
>Frequency_1_QualityScore_DDDFHFHIIHIGI?C3B?GCCGBFG@BFEEFGHGHHCHGFEECH@E>ADGEC7?E3;BDEEEEDDC;>>CCCC;@C<CCC?:>CCCC@CCCDC3_Mismatch_2_Sense_+_Library_PoolT
TAACGGCGCCAGGTGTTCCTGGTCATATGTATTCTTGGTCCTCCACAGACTGTTTGTCATTATTTTATGCCTTATGACTGCAATTTTATCTTTA
>Frequency_1_QualityScore_FFBHDAHGGHGHHEGC@@FHCFHIG>FAH?FFIJGBDGGII@HDGBAFBGIEIIHII?GCB=7>E>9A=;;AC>@CC>>@A?9CAC?BD@@B?A_Mismatch_0_Sense_+_Library_PoolT
TTCAGATCGTGACGGTGGACAGTTATGAGTTCTGGTTCATGGGATTCGTTAACTTCGAGAAAGCCGTGAGCAATCTACAGGAATCCGCCCCTGC
>Frequency_1_QualityScore_FFGHHHHJJJJJIJJJJJJGIJJJIJJIJJIJJJJJJJJIJJJIJJJJJJJJJGGHHHHFFFFFFEEED?BDBDDDEDDDDDDDDDDCCDDDDD_Mismatch_0_Sense_+_Library_PoolT
CCGCCCCTGCTCAGCTTCCAACTCATGAGCATCATCCAAAACCTTCAACTTTCAACTCCACTGCTGCCCCCGTGTAACGGCGCCAGGTGTTCCT
>Frequency_1_QualityScore_FFHHHGHJJJJJJJJJJJIGJJIJJJJJJIIJJJJJIJJIJIJJJJJIJJJJIJIJIJIIIJJHHFEFFDFCBBDDDBD@CCBDDDDCCDDADD_Mismatch_0_Sense_+_Library_PoolT
GCTCAGCTTCCAACTCATGAGCATCATCCAAAACCTTCAACTTTCAACTCCACTGCTGCCCCCGTGTAACGGCGCCAGGTGTTCCTGGTCATAT
>Frequency_1_QualityScore_ADFFF8A:AE<??AB+<CG<FGEFDCFGDFII@GG@FB;D?B<=)BBFFGFBDEE:;6AA?EE3).;@;;>(6;AAB;5>ABA:99?@@_Mismatch_0_Sense_+_Library_PoolT
GAGCAATCTACAGGAATCCGCCCCTGCTCAGCTTCCAACTCATGAGCATCATCCAAAACCTTCAACTTTCAACTCCACTGCTGCCCCCG
>Frequency_1_QualityScore_FFHHHHHBHIHIJFGICHHIIIGIGGIFHIJJJGGEHIJJIDGHHGFHFGIJGGI=GHBEAHFFEDBBDCDCDDDDCCDDDDDDDDDDDBDDDD_Mismatch_0_Sense_+_Library_PoolT
CAGATCGTGACGGTGGACAGTTATGAGTTCTGGTTCATGGGATTCGTTAACTTCGAGAAAGCCGTGAGCAATCTACAGGAATCCGCCCCTGCTC
>Frequency_1_QualityScore_FFHHHHHJJIJJJJJJJJIJJJJHIJJJIIJJJJJJJIIGIIJJJJJJIJJJJJJJJIJJHHHHHFFFDDDDDDCDCDDDDDDCDCDDDDD:AD_Mismatch_0_Sense_+_Library_PoolT
AGTTATGAGTTCTGGTTCATGGGATTCGTTAACTTCGAGAAAGCCGTGAGCAATCTACAGGAATCCGCCCCTGCTCAGCTTCCAACTCATGAGC
>Frequency_1_QualityScore_FFHHHHHJJJJJIJJHJEIJJJJJIIJJJJJHGIIJJJJJJJJIJJGIIIJJGIIJJJIHEIJJJJIHGEHG_Mismatch_1_Sense_+_Library_PoolT
CTCTTTAATGTAATTATATCTGTAAATTTTGTAGATATATATTTCTAAAATGTACTTTAAAAAAAATTATAA
>Frequency_1_QualityScore_FFFHHHHJJJJJIJJJJJJJJJJIJJJJJJJJJJJJJJJJJJJJJIIJJIJIJJJJIIIHIGJJJHHHHHHHHFFFFFFFEEEEEEEEEEFDEF_Mismatch_1_Sense_+_Library_PoolT
GGTCGTCCACAGACTGCTTGTCATTATTTTATGCCTTATGACTGCAATTTTATCTTTAATGTAATTATATTTGTAAATTTTGTAGATATATATT
>Frequency_1_QualityScore_FFHHHHHIJJJJJIJIJJIIJIJJJJJJJJJJJHIJJJJJIJJJJIJJJIJJIJJJJJJIJIJEFHHHGDFFFFFFEEDEEC_Mismatch_2_Sense_+_Library_PoolT
CTGTAAATTTTGTAGATATATATTTCTGAAATGTACTTTAAAAAAAATTAGAACAAAATACTGAAATCTGATATTTTCATGA
>Frequency_1_QualityScore_FDBHHGHIJGIGHIJIJIIIGGII=BBGGGIII@EGGGIGIIHGHHHHGCCDBACBCCDCBCDCCDDDDACDCDEEECCDDDDDDDDDDDDDCC_Mismatch_0_Sense_+_Library_PoolT
CTGCCCCCGTGTAACGGCGCCAGGTGTTCCTGGTCATATGTATTCTTGGTCGTCCACAGACTGCTTGTCATTATTTTATGCCTTATGACTGCAA
>Frequency_1_QualityScore_FFHHHHHIEGHCHGFHIIIGIIIGGIICFGHEHEIIIEHEHIGII@FGHGII>AHGEIGHFFCD@ECCCCDCCA@ACCDDDDCDCACDDDDCD:_Mismatch_1_Sense_+_Library_PoolT
TTCTGGTTCATGGGATTCGTTAACTTCGAGAAAGCCGTGAGCAATATACAGGAATCCGCCCCTGCTCAGCTTCCAACTCATGAGCATCATCCAA
>Frequency_1_QualityScore_FFHHHHHIJJJJJIJIJJJHJJJJEFHIJJGIIIIJJIIJJJJHIJIIJIIIJJJHHGGIJJIEHHHHHCD@DEDDECDDDDEDDDC9?DDDDD_Mismatch_0_Sense_+_Library_PoolT
AACAAAGATAATCCTGCTGAACGGTATATTCAGATCGTGACGGTGGACAGTTATGAGTTCTGGTTCATGGGATTCGTTAACTTCGAGAAAGCCG
>Frequency_1_QualityScore_FFHHHHHJIIJJIJJJIJJJIJJJJJJJJIGGJJJJIJJIJHHIJJJJHIIJIGIIHDDDDDDCDC@CDACDCCCD>CD@CCDDEEDCDDDDDD_Mismatch_1_Sense_+_Library_PoolT
ATGAGCATCATCAAAAACCTTCAACTTTCAACTCCACTGCTGCCCCCGTGTAACGGCGCCAGGTGTTCCTGGTCATATGTATTCTTGGTCGTCC
>Frequency_1_QualityScore_FFHHHHHIGIJJJJJJJJJJHIIIIIIJJJJIJJJJJIIJJJJJJIJJJJJJJJJJJJJ_Mismatch_2_Sense_+_Library_PoolT
TGACTGCAATTTTATCTTTAATGTAATTATATCTGTAAATTTTATAGATATATATTTCA
>Frequency_1_QualityScore_FFHHHHHJIJIIIJJJJJJJJJJJHIJIJJJIJJJJJJJJIIJJJHIJJJJJJIJIJGIIJJIGHIIEHHEFFFFFFFEDEEEE>CDFEEDEDC_Mismatch_2_Sense_+_Library_PoolT
ATGTAATTATATCTGTAAATTTTGTAGATATATATTTCTGAAATGTACTTTAAAAAAAATTAGAACAAAATACTGAAATCTGATATTTTCATGA
>Frequency_1_QualityScore_FFHHHFHJJJGHGHJIGGIIHGIIIIJJIIJJJIJJJIJIGHHIIJJJJGGIIBHEHGGHHI3CHACEEHHFFFDF?DECB@DEEDCCD;>CDD_Mismatch_1_Sense_+_Library_PoolT
CTGGTCATATGTATTCTTGGTCGTCCACAGACTGCTTGTCATTATTTTATGCCTTATGACTGCAATTTTATCTTTAATGTAATTATATTTGTAA
>Frequency_1_QualityScore_DDHFFHHICGGIEHHGIGGFIHHIIIIIIFHIIIIGIIFIIIIIGIIIGHIIGHIIHGGGHGHACEHHHD>BDDE_Mismatch_1_Sense_+_Library_PoolT
AAATTTTGTAGATATATATTTCTAAAATGTACTTTAAAAAAAATTATAACAAAATACTGAAATCTGATATTTCCA
>Frequency_1_QualityScore_DDBFHFHHHIIIIIIIIIIIIGIII?DGHIIBCG>D@??FGAFE3@AGAA=?9CDDFDECEA@>ACCACCCC@>A@ACCCC>>88<?@>@4A3:_Mismatch_1_Sense_+_Library_PoolT
GGATTCGTTAACTTCGAGAAAGCCGTGAGCAATCTACAGGAATCCGCCCCTGCTCAGCTTCCAACTCATGAGCATCATCCAAAACCTTAAACTT
>Frequency_1_QualityScore_FFHHHHHJJJIIHIJJJJIEIIJJJJJJJJJJJHIIJJJJJIJIJJJJJJJJJJJJJJJJJHGEHHGHFFFFFFFEEEEE_Mismatch_1_Sense_+_Library_PoolT
TTGTAAATTTTGTAGATATATATTTCTAAAATGTACTTTAAAAAAAATTATAACAAAATACTGAAATCTGATATTTTCAT
>Frequency_1_QualityScore_FFHHHHHJGIJJJJJJHIJIJJJJJJJJJJJJDGHIJJJJIIJJGIJIJJIIIIGIJJJHHHFDDDBDDDDDDDDDCDDCDDDDDDDDDDDDDD_Mismatch_0_Sense_+_Library_PoolT
AGTTCTGGTTCATGGGATTCGTTAACTTCGAGAAAGCCGTGAGCAATCTACAGGAATCCGCCCCTGCTCAGCTTCCAACTCATGAGCATCATCC
>Frequency_1_QualityScore_FFHHHHFIJJJJJJJIIJHHIIJJJIIJJJJJJIJJJJIJJJJJJJJJJJJJJIJJJJGIJJJJJJJJJHIJJHHHHHHHHFFFFFFFECFEED_Mismatch_1_Sense_+_Library_PoolT
CATATGTATTCTTGGTCGTCCACAGACTGCTTGTCATTATTTTATGCCTTATGACTGCAATTTTATCTTTAATGTAATTATATTTGTAAATTTT
>Frequency_1_QualityScore_FFHHHHHJJJJJJJJJIJJJJJJJJJJJJJJJJJJJJIJJJJJJIJJJJJJJJJJJJJIJJJJJJHHHHHHFFFFFFFFEEEEE_Mismatch_0_Sense_+_Library_PoolT
ATATCTGTAAATTTTGTAGATATATATTTCTAAAATGTACTTTAAAAAAAATTATAACAAAATACTGAAATCTGATATTTTCAT
>Frequency_1_QualityScore_FFHHHHFHIIIJJJJJJJJJJIJJIJJJJIJJJJJJJJJJJJJJIJJJJIGIJJJJIJJJJIJGGHHHJHIJJHHHHHHHHFFFFFFEEEEEEE_Mismatch_1_Sense_+_Library_PoolT
TCTTGGTCGTCCACAGACTGCTTGTCATTATTTTATGCCTTATGACTGCAATTTTATCTTTAATGTAATTATATTTGTAAATTTTGTAGATATA
>Frequency_1_QualityScore_FFHHHFGIIIHGIHIAHGIJCHHHGIJGIJGJGJIIBGGIHHGBDGGIDDHFGEGIGIGIJIJ@AACEHCGH>EHEH_Mismatch_1_Sense_+_Library_PoolT
AGACTGCTTGTCATTATTTTATGCCTTATGACTGCAATTTTATCTTTAATGTAATTATATTTGTAAATTTTGTAGAT
>Frequency_1_QualityScore_FFHHHHHIJJIJIIHHJJJJIIIJJJEHIIJJJJIJJJJGIIIJJJIJGJGGGHJJJIHEHFFFFFFDECEEEDDDDDDDBDD@BDDDDDDDDA_Mismatch_0_Sense_+_Library_PoolT
TGACGGTGGACAGTTATGAGTTCTGGTTCATGGGATTCGTTAACTTCGAGAAAGCCGTGAGCAATCTACAGGAATCCGCCCCTGCTCAGCTTCC
>Frequency_1_QualityScore_FFGHHGHIJBHIGIIJGIJI@HIIJJIJGIIJJIHIJJIJJIFIIIJIIIIJHGHHGHFFFFFFEEEDEBDDDDDCDDCDDDDDDDDDCCCD>C_Mismatch_0_Sense_+_Library_PoolT
AGAAAGCCGTGAGCAATCTACAGGAATCCGCCCCTGCTCAGCTTCCAACTCATGAGCATCATCCAAAACCTTCAACTTTCAACTCCACTGCTGC
>Frequency_1_QualityScore_FFHHHHHJJJJJHIIHIJJJJIGJIJJJJJJJJJJJJJJJJJJIJJJJJIJJJJJJJJJJJIJJJIJJJHHHHEHHFFFEFFFFEEDEEEEDDE_Mismatch_1_Sense_+_Library_PoolT
ATGTATTCTTGGTCGTCCACAGACTGCTTGTCATTATTTTATGCCTTATGACTGCAATTTTATCTTTAATGTAATTATATTTGTAAATTTTGTA
>Frequency_1_QualityScore_FFHHHHHJIJJJJJJJIHIJJJJJJJJJIJIJIJJJJJIJJJJJJJJJJJJIIJIJJJHHHHHHHHHFFFFEDFFEEEDEEDEEEEEEFEFEEE_Mismatch_0_Sense_+_Library_PoolT
CGTCCACAGACTGCTTGTCATTATTTTATGCCTTATGACTGCAATTTTATCTTTAATGTAATTATATCTGTAAATTTTGTAGATATATATTTCT
>Frequency_1_QualityScore_DFFFFFFIIJJHGIJIGHHGIGJIIIJJJJIJIGHIGIIJIJJJJIIIGGGHGCGHDHIIIGEHHFDCB?AA@B?A@CDCCDDCDDDDDACCDD_Mismatch_0_Sense_+_Library_PoolT
ACAGTTATGAGTTCTGGTTCATGGGATTCGTTAACTTCGAGAAAGCCGTGAGCAATCTACAGGAATCCGCCCCTGCTCAGCTTCCAACTCATGA
>Frequency_1_QualityScore_EDHGAHHIIEHHIGI3BBGHGCGHFEHI>FFBAFFHJEGCHIJJGC_Mismatch_1_Sense_+_Library_PoolT
TGTAACGGCGCCAGGTGTTCCTGGTCATATGTATTCTTGGTCCTCC
>Frequency_1_QualityScore_FFHHH<CFHIIJIIJHII?FHIII:BGHIJJBFHIIJJ8BFDHH8@FHHGIIICFHHHFFFFFEED?E?BDDDDDDDDDDCDCDCDDDDDDDDD_Mismatch_0_Sense_+_Library_PoolT
AACGGTATATTCAGATCGTGACGGTGGACAGTTATGAGTTCTGGTTCATGGGATTCGTTAACTTCGAGAAAGCCGTGAGCAATCTACAGGAATC
>Frequency_1_QualityScore_FFHHHHHJJJIIJ@HHJIJIGIHIIJJJJJJJJHHEHEFFFFEDCEEEEFDFFEEFEEDDDCDBDBDDDBCDDDDDDDDDEEEEEEEEEDDDDC_Mismatch_0_Sense_+_Library_PoolT
CAACTCCACTGCTGCCCCCGTGTAACGGCGCCAGGTGTTCCTGGTCATATGTATTCTTGGTCGTCCACAGACTGCTTGTCATTATTTTATGCCT
>Frequency_1_QualityScore_FFHHHHGJJJJJJIJJJJIJJJIIJJJJJIJJJJJJJJJJJJJJJJIJJJJJIJJIIJJJIIBEEEFEDFBDDDDBDCCCBDCDDC>@@CDDDC_Mismatch_0_Sense_+_Library_PoolT
TCAGCTTCCAACTCATGAGCATCATCCAAAACCTTCAACTTTCAACTCCACTGCTGCCCCCGTGTAACGGCGCCAGGTGTTCCTGGTCATATGT
>Frequency_1_QualityScore_DA4CDBD4<AEB?<,3<AFAAC4,2A9EAA??11C?E?DFD@0)7B8=8)@=7A=2A@C4..=CD>A>D_Mismatch_0_Sense_+_Library_PoolT
GTAAATTTTGTAGATATATATTTCTAAAATGTACTTTAAAAAAAATTATAACAAAATACTGAAATCTGA
>Frequency_1_QualityScore_DDHHDBBGEEIGCEJIJJIJGGGIJJJJIJIBFHGHIGIGIGGIGIEC;CGHDHGGIJGH_Mismatch_2_Sense_+_Library_PoolT
ATATTTCTGAAATGTACTTTAAAAAAAATTAGAACAAAATACTGAAATCTGATATTTTCA
>Frequency_1_QualityScore_DDFHDFDHHEABCH?*:<?CBGHG>HBD@DHIIEI>BF@3=@=CFADA=BEEDCCC;>35>@C(5;@::@C>ACCCCCCCCA@@BBC>?CCACA_Mismatch_1_Sense_+_Library_PoolT
GGATTCGTTAACTTCAAGAAAGCCGTGAGCAATCTACAGGAATCCGCCCCTGCTCAGCTTCCAACTCATGAGCATCATCCAAAACCTTCAACTT
>Frequency_1_QualityScore_FFHHHHHJJJJJJJJJJJJJJIIJJJJJJJJJJJJJJIJJJIJJJJJJJJJJJJJJJJJIJJGHGFFDEEEEDDDDDDDDDCC@BDDDDDCDDD_Mismatch_0_Sense_+_Library_PoolT
CTGCTCAGCTTCCAACTCATGAGCATCATCCAAAACCTTCAACTTTCAACTCCACTGCTGCCCCCGTGTAACGGCGCCAGGTGTTCCTGGTCAT
>Frequency_1_QualityScore_FFGHFFHJJJJGIJJJJJGIJJJGCBHIIGIGIGHIIGIHGIHDHIFIHGIJJJIJIIIGIIIJGHHEGFGIGGHIGFEECDDDCDDA@CCCCE_Mismatch_1_Sense_+_Library_PoolT
GACTGCAATTTTATCTTTAATGTAATTATATTTGTAAATTTTGTAGATATATATTTCTAAAATGTACTTTAAAAAAAATTATAACAAAATACTG
>Frequency_1_QualityScore_FFHHHHHJJJJJJJJJJJJJIJJJJJJJJIJJJJJJJJJJ_Mismatch_2_Sense_+_Library_PoolT
AGATATATATTTCTGAAATGTACTTTAAAAAAAATTAGAA
>Frequency_1_QualityScore_FFHHHHGFHGJJJJJJJJJJJJ;DGHIJHHHHHHFFFFEFFFFFEEECEDDDDDDDDDBDDACDDDDEEADDEEEEDCCDDDDDDCDCDDDDDD_Mismatch_2_Sense_+_Library_PoolT
GCCCCCGTGTAACGGCGCCAGGTGTTCCTGGTCATATGTATTCTTGGTCCTCCACAGACTGTTTGTCATTATTTTATGCCTTATGACTGCAATT
>Frequency_1_QualityScore_FFHHHHHJJJJJJJJIJJJJJJJJJJJHIJJJJJJJIIIJJJJIHHHFF?CCDEEEDDDCDDDEEDDEECDDDDDDDDDDBDDBDDDDDDDDDD_Mismatch_0_Sense_+_Library_PoolT
AAACCTTCAACTTTCAACTCCACTGCTGCCCCCGTGTAACGGCGCCAGGTGTTCCTGGTCATATGTATTCTTGGTCGTCCACAGACTGCTTGTC
>Frequency_1_QualityScore_FFHHHHHJJJJJJJJJJJJJJJJJJJJJJJGHIIIHHHHHHFFFFFFFFFFEEEEEDDDDDDDDDCDDDDDDDDDEEEEEEEEEDDDDDDCDDD_Mismatch_2_Sense_+_Library_PoolT
CCACTGCTGCCCCCGTGTAACGGCGCCAGGTGTTCCTGGTCATATGTATTCTTGGTCCTCCACAGACTGTTTGTCATTATTTTATGCCTTATGA
>Frequency_1_QualityScore_FFHHHHDHHIJJJIJGHIJJJJHIJJJJJJJIIJJJJGJJJJJJIJIJJJJJJIJJJJJJJJJIJJHHHHHHFFFFFFEEEDEDEDDDDD>CDD_Mismatch_0_Sense_+_Library_PoolT
GCCAGGTGTTCCTGGTCATATGTATTCTTGGTCGTCCACAGACTGCTTGTCATTATTTTATGCCTTATGACTGCAATTTTATCTTTAATGTAAT
>Frequency_1_QualityScore_FFHHHHHJJJJJJJJJJJJJJJJIIJJJJJGJJJJJJJJJJJJJJJIJIJJJHHFFFFFFEEEEECCDDCDDDDDDDDDDDDDDDDDDDDDDDD_Mismatch_0_Sense_+_Library_PoolT
ATGGGATTCGTTAACTTCGAGAAAGCCGTGAGCAATCTACAGGAATCCGCCCCTGCTCAGCTTCCAACTCATGAGCATCATCCAAAACCTTCAA
>Frequency_1_QualityScore_DDFHFHHGGIHGGGIJJJJJJJGGIIHHIIGHGGIGIGICIJIEGHJJJIJJJIGIHIDCHGIH_Mismatch_2_Sense_+_Library_PoolT
TTATGACTGCAATTTTATCTTTAATGTAATTATATCTGTAAATTTTATAGATATATATTTCTGA
>Frequency_1_QualityScore_FFHHHHHJIIJJJJIGJJJJJJJJJJJIJJJJIJJJJJHIIJIJJIJJJJJJJJIJJJJJJJJJJJIJIHJJJJJIJJHHHHHHHFFFDFFFFE_Mismatch_2_Sense_+_Library_PoolT
GTTCCTGGTCATATGTATTCTTGGTCCTCCACAGACTGTTTGTCATTATTTTATGCCTTATGACTGCAATTTTATCTTTAATGTAATTATATCT
>Frequency_1_QualityScore_FFHHHHHJJJJJJJCGHHJJJJJGHIJJJJIIIJJJJJJHIJJIJJJJHHHHFFFFFFEEEEEEEEEEDDDDDDDDDDDDDDDCDDDDDDDDED_Mismatch_0_Sense_+_Library_PoolT
GTAACGGCGCCAGGTGTTCCTGGTCATATGTATTCTTGGTCGTCCACAGACTGCTTGTCATTATTTTATGCCTTATGACTGCAATTTTATCTTT
>Frequency_1_QualityScore_DDHHDHHJJJJJJJJJJIIIGIGJJJIJJJIJJJIIIFGGIGEHIHHFFD@CCBCDDDD>CCDEEEDDEBCDEDDCDDDDDDDDDDDDDDCCDB_Mismatch_0_Sense_+_Library_PoolT
AAAACCTTCAACTTTCAACTCCACTGCTGCCCCCGTGTAACGGCGCCAGGTGTTCCTGGTCATATGTATTCTTGGTCGTCCACAGACTGCTTGT
>Frequency_1_QualityScore_DDD?B+ACFBC:CF>DD<,AE3<CD1)?F?;:B;DDFFC>BBDFFFC)===F;F=7C7=@@ACFF;=??DD2=;ACBB888@>@B>@:@AA_Mismatch_2_Sense_+_Library_PoolT
CTGAACGGTATATTCAGATCGTGACGGTGGACAGTTATGAGTTCTGGGTCATGGGATTCTTTAACTTCGAGAAAGCCGTGAGCAATCTACA
>Frequency_1_QualityScore_FFGHGGHIBGGGHIGHIIEGHGIHIGJIGIGIJIIJJJJJJJIJJIIJIJJHEHHHFEFFEFEEEEDEDCD>CDDDDDDDDCDDDDCDDCDDDD_Mismatch_0_Sense_+_Library_PoolT
ACTTCGAGAAAGCCGTGAGCAATCTACAGGAATCCGCCCCTGCTCAGCTTCCAACTCATGAGCATCATCCAAAACCTTCAACTTTCAACTCCAC
>Frequency_1_QualityScore_FFHHHHFJJIHIJJJIJJJJJJIJJIJJIGIJIJJJJJIJJJJJJJIJIJIJJJIHHIIEHGGEFDDDD@>>?CCDDDCCCCDEECCFDEDDDD_Mismatch_1_Sense_+_Library_PoolT
CAACTCATGAGCATCATCCAAAACCTTCAACTTTCAACTCCACTGCTGCCCCCGTGTAATGGCGCCAGGTGTTCCTGGTCATATGTATTCTTGG
>Frequency_1_QualityScore_FFHHHHHJJJJIJJIJJJJJIJIJJIJHIHJIJGIJIJGGIIHEIJFEIIGIJJJJJJJFI_Mismatch_0_Sense_+_Library_PoolT
ATATTTCTAAAATGTACTTTAAAAAAAATTATAACAAAATACTGAAATCTGATATTTTCAT
>Frequency_1_QualityScore_FEHHHHHJJJJJJJJJJJJJJJJJJJJIJJJJIJIJJJJJJJJJJJJJJJJGIJHHFFDDEEEEDDDDDDDDDDDDDDDDDDDDDDDDCDDDDD_Mismatch_0_Sense_+_Library_PoolT
GTTCATGGGATTCGTTAACTTCGAGAAAGCCGTGAGCAATCTACAGGAATCCGCCCCTGCTCAGCTTCCAACTCATGAGCATCATCCAAAACCT
>Frequency_1_QualityScore_EDFFGGBDHGIIGBHGHGHJJJHGDHIHIGHHIJIJIDFGIJEGIIEHIGGIGHDH_Mismatch_1_Sense_+_Library_PoolT
GTCATTATTTTATGCCTTATGACTGCAATTTTATCTTTAATGTAATTATATTTGTA
>Frequency_1_QualityScore_FFHHHFHIJJJJJJGHIJJJJIJJJJJJJJHIJIJJJJJJJJJJJJJJJJJJJJJJJJJJJJJJIJJJIEHHHHFFFFFFFEEFEEEEECD_Mismatch_0_Sense_+_Library_PoolT
CCAGGTGTTCCTGGTCATATGTATTCTTGGTCGTCCACAGACTGCTTGTCATTATTTTATGCCTTATGACTGCAATTTTATCTTTAATGTA
>Frequency_1_QualityScore_FFHHHHHJJJJJJJJJJJJJJJJJJHIJJJJJGIIJJJIIIJJHHFF?BCCEEEEDDCDCDEEDDFEFEDDDCCDDDDDDDDDDDDDDDDBDEE_Mismatch_0_Sense_+_Library_PoolT
ACCTTCAACTTTCAACTCCACTGCTGCCCCCGTGTAACGGCGCCAGGTGTTCCTGGTCATATGTATTCTTGGTCGTCCACAGACTGCTTGTCAT
>Frequency_1_QualityScore_FFHHHHHJJJJJJJJIIJIIJJJJJJJJIJJJJJJJJJJJJJJIJJJIGIGJJJIIJJIJIGJFJICEHEHEFEFFFFEEEEEECDCDDDEEDE_Mismatch_0_Sense_+_Library_PoolT
TAATGTAATTATATCTGTAAATTTTGTAGATATATATTTCTAAAATGTACTTTAAAAAAAATTATAACAAAATACTGAAATCTGATATTTTCAT
>Frequency_1_QualityScore_FFFHCDHGIJJHIIIGIGHIIJJJGGGIJJIJIIIIIIIDIJJJJIGIEGGHHHHEFFCC<CCCDDC>@?BDDDDDDBBBBDDCDDCDDCD@>@_Mismatch_0_Sense_+_Library_PoolT
ACGGTGGACAGTTATGAGTTCTGGTTCATGGGATTCGTTAACTTCGAGAAAGCCGTGAGCAATCTACAGGAATCCGCCCCTGCTCAGCTTCCAA
>Frequency_1_QualityScore_DAFAFDDFHIJGIG>EEEAHGGHII:DB?FHHHIIGGGHJJEGGIHG>FIIDHDGEFFCE6?CBC@@CC@@ACDD:C@CD(:AC>C?_Mismatch_0_Sense_+_Library_PoolT
GTGAGCAATCTACAGGAATCCGCCCCTGCTCAGCTTCCAACTCATGAGCATCATCCAAAACCTTCAACTTTCAACTCCACTGCTGCC
>Frequency_1_QualityScore_FFHHHHHJJIJJIHIJIJJJJJJJBGFFHIJIJHGIGJIIGHHHHHHHFFFFFFEDDECCDDDCDDDDDECDDEEEEEDDDDDDDDDDDDDDD>_Mismatch_2_Sense_+_Library_PoolT
CTGCCCCCGTGTAACGGCGCCAGGTGTTCCTGGTCATATGTATTCTTGGTCCTCCACAGACTGTTTGTCATTATTTTATGCCTTATGACTGCAA
>Frequency_1_QualityScore_FFHHHHHEGHHIJJJJEHIJJJJIJJJJJJJJJJJJJIIJIJIJJJJJJJJJJJJIJJJJGIJHFGHGHFFFFFFECEEEEEDDDFDDDCDDFE_Mismatch_0_Sense_+_Library_PoolT
CGCCAGGTGTTCCTGGTCATATGTATTCTTGGTCGTCCACAGACTGCTTGTCATTATTTTATGCCTTATGACTGCAATTTTATCTTTAATGTAA
>Frequency_1_QualityScore_DDHHFH?GHGGIIIHGIIIIIIIIHHGIGEHGGIGGIIIGGFDFGHIGIHGGDHCHHGDHCHGGIIFGCFFGGGGHGGIIIGGCHEHECHHHFC_Mismatch_1_Sense_+_Library_PoolT
CTTGTCATTATTTTATGCCTTATGACTGCAATTTTATCTTTAATGTAATTATATTTGTAAATTTTGTAGATATATATTTCTAAAATGTACTTTA
>Frequency_1_QualityScore_FFHHHGFIIIJHGIJIIGIIFGIIGIJJJJGHJIJJJJJJJJJIJIJJJJJIIIJIJHGIHJJIFIGIHGEEHHHEFFEEFDEEEEECCDDDCD_Mismatch_0_Sense_+_Library_PoolT
ATTTTATCTTTAATGTAATTATATCTGTAAATTTTGTAGATATATATTTCTAAAATGTACTTTAAAAAAAATTATAACAAAATACTGAAATCTG
>Frequency_1_QualityScore_FFHFHHHIJIIIGIGIIIGIJIJHIJJJIJJGIIJJEHGGIJIJJIJJJJIGIJGIGHHHFFFFFFEECCEDDDDDDDDDDDDDDDDDCDDDCD_Mismatch_0_Sense_+_Library_PoolT
CGGTGGACAGTTATGAGTTCTGGTTCATGGGATTCGTTAACTTCGAGAAAGCCGTGAGCAATCTACAGGAATCCGCCCCTGCTCAGCTTCCAAC
>Frequency_1_QualityScore_FFHHHHHIJJJIIJJJJJIJJJIJIIIJIIJJHIJIJJIIIJIJIJJJJJGIJJIGJJJJJIEEHHHHHFFFFFFFEDE_Mismatch_0_Sense_+_Library_PoolT
TGTAAATTTTGTAGATATATATTTCTAAAATGTACTTTAAAAAAAATTATAACAAAATACTGAAATCTGATATTTTCAT
>Frequency_1_QualityScore_DEHHHGBGHIJJI>HJJIJJJJHHIGHIJJJJJJJJJJJJJHGIJJJJJJJJIJJJJIIJJJIIIDAHIHHHGHHHHFFFFCEFFEEEDFEEED_Mismatch_1_Sense_+_Library_PoolT
TCCTGGTCATATGAATTCTTGGTCGTCCACAGACTGCTTGTCATTATTTTATGCCTTATGACTGCAATTTTATCTTTAATGTAATTATATCTGT
>Frequency_1_QualityScore_DD<FHGAFHEGEGHGD?GEHD<DB@?@GIIGEEGFHIGHDGGGF7\;CA>25=>A@6;;;ACC;>?>:A5>>CC(:5>CCCCC<A?>:9>3:>A_Mismatch_0_Sense_+_Library_PoolT
GGATTCGTTAACTTCGAGAAAGCCGTGAGCAATCTACAGGAATCCGCCCCTGCTCAGCTTCCAACTCATGAGCATCATCCAAAACCTTCAACTT
>Frequency_1_QualityScore_FFHHHHHIJJJJJIJJHIIIIJJJJJJJJJJJJJIJIJJJJJJJJJJJJJHHHHHFFFFFFEEEEEEDDDDDDDDDDDDDDDDDDDDDDDDDDD_Mismatch_0_Sense_+_Library_PoolT
AACTTCGAGAAAGCCGTGAGCAATCTACAGGAATCCGCCCCTGCTCAGCTTCCAACTCATGAGCATCATCCAAAACCTTCAACTTTCAACTCCA
>Frequency_1_QualityScore_FDHHHHHJGHIJJJJIJIIIJJJJJIJGIJJHJJJJJJJJIIJJJJJIJJJJJJJJJJJJJIIJJJJJIHGIIJJIGHEHHHFHHHHFFFEDFF_Mismatch_2_Sense_+_Library_PoolT
GTCATATGTATTCTTGGTCCTCCACAGACTGTTTGTCATTATTTTATGCCTTATGACTGCAATTTTATCTTTAATGTAATTATATCTGTAAATT
>Frequency_1_QualityScore_FFHHHHHIJIJJIJJJIIJJJJJJJIJJJIJJJJJIJHIIJIJJJJJJJJJJJIE_Mismatch_1_Sense_+_Library_PoolT
TCATTATTTTATGCCTTATGACTGCAATTTTATCTTTAATGTAATTATATTTGTA
>Frequency_1_QualityScore_FFHHHHHJJJJJJJJJJJJJFHHIIJJJJHHJJJJIHIIJJJJJJHEHGHHFFFFEEEECEDDDDEEEEDFEEEDDDDDDDDDDDDDDDDDCDC_Mismatch_2_Sense_+_Library_PoolT
CCCCGTGTAACGGCGCCAGGTGTTCCTGGTCATATGTATTCTTGGTCCTCCACAGACTGTTTGTCATTATTTTATGCCTTATGACTGCAATTTT
>Frequency_1_QualityScore_FFHHHHHJJJIIJJJJIIJIJIIJJJJJJJJJJJJJJJJIJJJIJJJJJJIIHIJIIIGIJJJJJIJJJJIJJJHDFFFEDEEDDDDDCDDEAC_Mismatch_2_Sense_+_Library_PoolT
CTGCAATTTTATCTTTAATGTAATTATATCTGTAAATTTTGTAGATATATATTTCTGAAATGTACTTTAAAAAAAATTAGAACAAAATACTGAA
>Frequency_1_QualityScore_FFHHHHHJJIJIIJGIJJJJJJJJJJJJJJIJJFIIJJJJIJJJJJIJJIIJJJJCIIJJIJJJJJIIIGHIIIEEHHGIFJGGFGHHFHFFFF_Mismatch_1_Sense_+_Library_PoolT
CCACAGACTGCTTGTCATTATTTTATGCCTTATGACTGCAATTTTATCTTTAATGTAATTATATTTGTAAATTTTGTAGATATATATTTCTAAA
>Frequency_1_QualityScore_D;D?<FHBFGA?FDF<GC9BFEGGEDFCBG<BC===F@FHIGDHE=:55;;76@@@;;A@>@((,;5A;;;>CC::@CCCC<C@>CC>C4::::_Mismatch_1_Sense_+_Library_PoolT
CCGTGTAACGGCGCCAGGTGTTCCTGGTCATATGTATTCTTGGTCGTCCACAGACTGCTTGTCCTTATTTTATGCCTTATGACTGCAATTTTAT
>Frequency_1_QualityScore_FFHHHHHJJJJJIJIJJJJJIIJJJJJJJJJJJJIJJIJJJJIIJIIJJJJJJJJJJJIJIJJJJFHHHHFFFFFFFEEDECEEEEDCE_Mismatch_1_Sense_+_Library_PoolT
TAATTATATTTGTAAATTTTGTAGATATATATTTCTAAAATGTACTTTAAAAAAAATTATAACAAAATACTGAAATCTGATATTTTCAT
>Frequency_1_QualityScore_FFHHHHHJIJJJJJJIJIJJJJJJGIJJJJJJJJJHIJJIIJJJJJJJJJJJJJIJIJJIHJJIJJJIGHGIJJIIHHIJJHIGIJJH_Mismatch_1_Sense_+_Library_PoolT
ATTATTTTATGCCTTATGACTGCAATTTTATCTTTAATGTAATTATATCTGTAAATTTTGTAGATATATATTTCTGAAATGTACTTTA
>Frequency_1_QualityScore_FFHHHHHIJJJJJHIJJJJJJIJJJJHIJJJJJJIJJJJJIIIJHIJJJIJJJJJJJJJJHHHFHFFDDDDDDDDDDDDDDDDDDDDDDDDDDD_Mismatch_0_Sense_+_Library_PoolT
TTATGAGTTCTGGTTCATGGGATTCGTTAACTTCGAGAAAGCCGTGAGCAATCTACAGGAATCCGCCCCTGCTCAGCTTCCAACTCATGAGCAT
>Frequency_1_QualityScore_FFHHHHHJJIJJJJJJDGHIJJJJGHIJJJJGHIJJJJJHHHHHFHFDFFFFFFEDEEDDDDDDDDDDDCDDDDDDEEEEEEEEDDCDDDDDDD_Mismatch_0_Sense_+_Library_PoolT
TCCACTGCTGCCCCCGTGTAACGGCGCCAGGTGTTCCTGGTCATATGTATTCTTGGTCGTCCACAGACTGCTTGTCATTATTTTATGCCTTATG
>Frequency_1_QualityScore_FFHHHHHJJJJJJJJJJJJJJJJIJJJJJJJJJIJJJJJJJJJJJJJJIJJJJJJJJJJJJJJJJJJJJIIJJJJHIJJJJJJIJHFDDDDDEE_Mismatch_1_Sense_+_Library_PoolT
TTATGCCTTATGACTGCAATTTTATCTTTAATGTAATTATATTTGTAAATTTTGTAGATATATATTTCTAAAATGTACTTTAAAAAAAATTATA
>Frequency_1_QualityScore_FFHHHHHJJJJJJJJJJJJJJJJJJJJJJJJJIHIJJJIJIJIJJJJJJFDDDDDACCDDDDDDDCDDDCDDDEEEEEDDDDDDDBDCDDDDDD_Mismatch_0_Sense_+_Library_PoolT
CATCCAAAACCTTCAACTTTCAACTCCACTGCTGCCCCCGTGTAACGGCGCCAGGTGTTCCTGGTCATATGTATTCTTGGTCGTCCACAGACTG
>Frequency_1_QualityScore_FFHHHHHJJJJJJJJJJJJIJJJJJJJJJJJJJJJJJJJJIJJJJJJJJJJJJJJJJJJJJJJIJJJJJIIJJJJJJGIIJJIIJIJHH_Mismatch_0_Sense_+_Library_PoolT
CATTATTTTATGCCTTATGACTGCAATTTTATCTTTAATGTAATTATATCTGTAAATTTTGTAGATATATATTTCTAAAATGTACTTTA
>Frequency_1_QualityScore_FFFHHHHJJHIIJJJJJJHJIIJJJJIJIJJJJJJJIJJJJJJJJJJJJJJJIJJJJJJJJIJJJJJJJJJHHHHGHHFFFFFFFEEEFEEEED_Mismatch_1_Sense_+_Library_PoolT
GGTCATATGTATTCTTGGTCGTCCACAGACTGCTTGTCATTATTTTATGCCTTATGACTGCAATTTTATCTTTAATGTAATTATATTTGTAAAT
>Frequency_1_QualityScore_FFHHFHHIIJJJJHIIJJIJHIJJJJJJJJJJJJJJJJJIJJIGIJJJJJJJJJJJJJJJJJJJIJJJJHIJJGHHHHHHHFFFFFFFEEEFEE_Mismatch_2_Sense_+_Library_PoolT
CAGGTGTTCCTGGTCATATGTATTCTTGGTCCTCCACAGACTGTTTGTCATTATTTTATGCCTTATGACTGCAATTTTATCTTTAATGTAATTA
>Frequency_1_QualityScore_BDD+AD0<CCE@E;AFFEBB???ECE@@?<CDDC@DEDE@DB??<BDIEEI4BBCEA>CEC>=ADAACACAA==ACDD??37;;?ADDDEDDDD_Mismatch_1_Sense_+_Library_PoolT
TGGTCGTCCACAGACTGCTTGTCATTATTTTATGCCTTATGACTGCAATTTTATCTTTAATGTAATTATATTTGTAAATTTTGTAGATATATAT
>Frequency_1_QualityScore_FFHHHHHJJJJJIJJJJJJIJJJJJJJJJJJJJJJJJJJJIIJJJJJJIJJJJJJJJJHHHHHHFFFFFFCEEEEEEDEDEEEEECE_Mismatch_1_Sense_+_Library_PoolT
ATTATATTTGTAAATTTTGTAGATATATATTTCTAAAATGTACTTTAAAAAAAATTATAACAAAATACTGAAATCTGATATTTTCAT
>Frequency_1_QualityScore_FFHHHHHIJJJJJJJJIJJIJJJJJJIJJJHJJJJJJJJJJJJJJJJJJJJJJJJJJJJJIJJJJJJJJIIJJJJIIJIJHHHHHHHFFFFFFF_Mismatch_2_Sense_+_Library_PoolT
TCATATGTATTCTTGGTCCTCCACAGACTGTTTGTCATTATTTTATGCCTTATGACTGCAATTTTATCTTTAATGTAATTATATCTGTAAATTT
>Frequency_1_QualityScore_FFHHHHHJJJJJJJJJJIGIJJJJJHIIIJJJJJJJJJIJCEEHFFFFFEEEDDEECDDDEEEDDCDDDBDDCDDDDDDDDDDDDEEEDEEEEE_Mismatch_0_Sense_+_Library_PoolT
ACTTTCAACTCCACTGCTGCCCCCGTGTAACGGCGCCAGGTGTTCCTGGTCATATGTATTCTTGGTCGTCCACAGACTGCTTGTCATTATTTTA
>Frequency_1_QualityScore_FFHHHHHJJIEHIGIJJJJJJJJJIIJHJHIGIIJJGHIJIJJHIIIJIIIIJJGIJJJIJJEEHHGFFDFDECAEDDDDDDDDDDCCCDDDDD_Mismatch_0_Sense_+_Library_PoolT
TGCTGAACGGTATATTCAGATCGTGACGGTGGACAGTTATGAGTTCTGGTTCATGGGATTCGTTAACTTCGAGAAAGCCGTGAGCAATCTACAG
>Frequency_1_QualityScore_FFHHHHHJJJJIJJIJIJJJJJJJJIIJJJJJJJJJIGHJIJJJJJJJJJJJGCIIIJJJIJIJHJJJJIJJJJIJIIIJJIIJJIIIH_Mismatch_1_Sense_+_Library_PoolT
CATTATTTTATGCCTTATGACTGCAATTTTATCTTTAATGTAATTATATTTGTAAATTTTGTAGATATATATTTCTAAAATGTACTTTA
>Frequency_1_QualityScore_FDFHHHHIIE<FFHIIIHBHGIG=GDGHIII=7=@?AAEEH?BDFFEE;BCDCEECCCCBB?BBCC@CBCCCCA>?CDDEEEEEEECCCCCCCC_Mismatch_0_Sense_+_Library_PoolT
CTCCACTGCTGCCCCCGTGTAACGGCGCCAGGTGTTCCTGGTCATATGTATTCTTGGTCGTCCACAGACTGCTTGTCATTATTTTATGCCTTAT
>Frequency_1_QualityScore_DDHHDHHIJIJGHJIHIFGGIHIAGFHE@FFBHDBD@B@FHIGGGIB<GEF>FDGG@GHIIGIHHFGHFFDFDEDECDDDBDDDDDB@?BB>CD_Mismatch_0_Sense_+_Library_PoolT
ATAATCCTGCTGAACGGTATATTCAGATCGTGACGGTGGACAGTTATGAGTTCTGGTTCATGGGATTCGTTAACTTCGAGAAAGCCGTGAGCAA
>Frequency_1_QualityScore_FFHHGHFHIJJJJJIJJJJJJJFHJHIIJJJIJJJJIJJJJIIJIJJJJIJJJJJIIJJJIIJJIIIIJHGEFGGHHHFFFFFFFFEDEEEEEE_Mismatch_0_Sense_+_Library_PoolT
TCCTGGTCATATGTATTCTTGGTCGTCCACAGACTGCTTGTCATTATTTTATGCCTTATGACTGCAATTTTATCTTTAATGTAATTATATCTGT
>Frequency_1_QualityScore_DDHFDDDHGHHGH?EFCEF;FCAFHGGIIIEEGGIICHIIIEIGGIGIGHIIIIGGGGGGIIIGIIIIACEEAEHFHFFFFFEEEDEEEEDECA_Mismatch_1_Sense_+_Library_PoolT
TATGTATTCTTGGTCGTCCACAGACTGCTTGTCATTATTTTATGCCTTATGACTGCAATTTTATCTTTAATGTAATTATATTTGTAAATTTTGT
>Frequency_1_QualityScore_FFHHHHHJHIJJJJJJJJJJJIIJJJJIJJJJJJIJIJJJJJJJJHHHHHFFFFFFEEECEEDDDDDDDDDCDDDDDDDDDDDDDDDDDDDDDD_Mismatch_0_Sense_+_Library_PoolT
GAAAGCCGTGAGCAATCTACAGGAATCCGCCCCTGCTCAGCTTCCAACTCATGAGCATCATCCAAAACCTTCAACTTTCAACTCCACTGCTGCC
>Frequency_1_QualityScore_FFHHHHHJJJHIIIJJJJJIJIJIJJJJJJJJJJJJJJIJJJJJJJJHHHHHHFFFFFFEEEEEDDDDDDDDDDDDDDDDDDDDDDDDDDDDDD_Mismatch_0_Sense_+_Library_PoolT
GTTAACTTCGAGAAAGCCGTGAGCAATCTACAGGAATCCGCCCCTGCTCAGCTTCCAACTCATGAGCATCATCCAAAACCTTCAACTTTCAACT
>Frequency_1_QualityScore_FFHHHHHJIJJJJJJJJIJJJJJIGIHJJJJJJJJJJJIGHHEHHHFFFDFEDEEEEEEEEEDDDDDDD<?CDBCDDDDDDDDDEEEEEEE@DD_Mismatch_0_Sense_+_Library_PoolT
CTTTCAACTCCACTGCTGCCCCCGTGTAACGGCGCCAGGTGTTCCTGGTCATATGTATTCTTGGTCGTCCACAGACTGCTTGTCATTATTTTAT
>Frequency_1_QualityScore_FFHHHHHJJJJJJJJJJJJJJJJJJJJJJJJJJJJJJJJJIJJJJJIJJJJJJJJJJJJIJJJJHHHHHHGFFFFFFEECFFEEEDDED_Mismatch_1_Sense_+_Library_PoolT
ATTATATCTGTAAATTTTGTAGATATATATTTCTAAAATGTACTTTAAAAAAAATTATAACAAAATACTGAAATCTGATATTTTCATAA
>Frequency_1_QualityScore_FFHHHFHIIJJJJJGIJJJJJIIIJJJJJJHJJJJJJJIJHIJJJJJJHJJJJIJJJJJJJJJJJIJJICHHHHGFFFFFFFEFEEEEEEFEFF_Mismatch_0_Sense_+_Library_PoolT
CCAGGTGTTCCTGGTCATATGTATTCTTGGTCGTCCACAGACTGCTTGTCATTATTTTATGCCTTATGACTGCAATTTTATCTTTAATGTAATT
>Frequency_1_QualityScore_FEHHHHHJJIIIIJJJGJGIICIIIIIGIIJJJJIIJIJIIJJJJFHJJIGIJJJIJJIJJJJIGIJJHCEFFFFFFCDDECDDD@ACCC@@CE_Mismatch_1_Sense_+_Library_PoolT
TTTATCTTTAATGTAATTATATTTGTAAATTTTGTAGATATATATTTCTAAAATGTACTTTAAAAAAAATTATAACAAAATACTGAAATCTGAT
>Frequency_1_QualityScore_FFHHGHHJJJJJJJJJJJJJJJJJJJJJJJJJJJJJJJJJJJJJJHJJJJJIJJJJJIIJHHHHFFFFFDFEEEDEEDDDDDDDDBDDDDDDBD_Mismatch_0_Sense_+_Library_PoolT
TGAGCAATCTACAGGAATCCGCCCCTGCTCAGCTTCCAACTCATGAGCATCATCCAAAACCTTCAACTTTCAACTCCACTGCTGCCCCCGTGTA
>Frequency_1_QualityScore_ADFHHHHIJIIFGGGHCHEGIIEGGIIGFGBGIIGGGBGGIFEEEEBD@CE=;;@CDC@;BBCA@A;A,588<<@CCDDDDDDCDDACEDECDD_Mismatch_0_Sense_+_Library_PoolT
TCAACTTTCAACTCCACTGCTGCCCCCGTGTAACGGCGCCAGGTGTTCCTGGTCATATGTATTCTTGGTCGTCCACAGACTGCTTGTCATTATT
>Frequency_1_QualityScore_FFHHHHHJJJI?FHHIHIJIGIIGIIIDGGIIIIJJHHIJJJJJJJJJJHHHHHHFFFFFFFEEEEEEEDDDDDDDDDDDDDDDDEDDDDDDDD_Mismatch_2_Sense_+_Library_PoolT
ACGGCGCCAGGTGTTCCTGGTCATATGTATTCTTGGTCCTCCACAGACTGTTTGTCATTATTTTATGCCTTATGACTGCAATTTTATCTTTAAT
>Frequency_1_QualityScore_FFHHHHHJJJJJIJJJJJJJJJJJJJJJJJJIJJJIJJJJJJJJJJJJJJHGIJJJJGIHGHHFEFBDBDDDCCDDDDDDDCDCDDEEDDEDEE_Mismatch_0_Sense_+_Library_PoolT
TTCCAACTCATGAGCATCATCCAAAACCTTCAACTTTCAACTCCACTGCTGCCCCCGTGTAACGGCGCCAGGTGTTCCTGGTCATATGTATTCT
>Frequency_1_QualityScore_FFHHHHHJGIJJJIJJJJJIIJJIJJJIJIJJJJJJJJJJJJJJIJIJJJIIJIJJIJJIIJJJJIJJIJIIIJIGEHDEEEEEE_Mismatch_1_Sense_+_Library_PoolT
TGACTGCAATTTTATCTTTAATGTAATTATATTTGTAAATTTTGTAGATATATATTTCTAAAATGTACTTTAAAAAAAATTATAA
>Frequency_1_QualityScore_DDDFDFDEEFBFHGEHHGGFGGIE<?GGFGIGGFCDCEGEGHGHEHCGEEHIAGCHEFCADBBDBACCCCACCCCDDCACDCCC<@C>ABA@_Mismatch_1_Sense_+_Library_PoolT
ACCGTGAGCAATCTACAGGAATCCGCCCCTGCTCAGCTTCCAACTCATGAGCATCATCCAAAACCTTCAACTTTCAACTCCACTGCTGCCCC
>Frequency_1_QualityScore_FFHHHHHJIIJJJIJJGHIIJJJJJGHJJJJIGHIJJJJJJIIJJJJIGGHHHFFFFFFEEEEEDDEEDCCDDDDDDDDDDDCDDDDDDDEDDD_Mismatch_0_Sense_+_Library_PoolT
GTGTAACGGCGCCAGGTGTTCCTGGTCATATGTATTCTTGGTCGTCCACAGACTGCTTGTCATTATTTTATGCCTTATGACTGCAATTTTATCT
>Frequency_1_QualityScore_FFHHHHGJJJJJJJJIJJGIHIFEGGGJGIJJJJIJJIJJIHIIIIIICFIIJJJFGHJIJIFHHHHHFFFFFDCEDDDCCDDDD5;C@CBD>B_Mismatch_0_Sense_+_Library_PoolT
CAAAGATAATCCTGCTGAACGGTATATTCAGATCGTGACGGTGGACAGTTATGAGTTCTGGTTCATGGGATTCGTTAACTTCGAGAAAGCCGTG
>Frequency_1_QualityScore_FFHHHHHJJJJJIJJIJJJJJJJJJJIJJJJJIJJJJGIIJJJJJJJJJJJIIJJJJJJJJJJJJJIJJIIIJG_Mismatch_2_Sense_+_Library_PoolT
ATTTTATGCCTTATGACTGCAATTTTATCTTTAATGTAATTATATCTGTAAATTTTATAGATATATATTTCTGA
>Frequency_1_QualityScore_DFHHHHHJJJJJJJJJJJJJIJIJJJJJJJJJJJJJJJJJJJJJJJJJIJJJJIJJJJJJIIJJIJHHHHGHFFFFFFFEDFEEEEDDDDDDDD_Mismatch_2_Sense_+_Library_PoolT
AATTATATTTGTAAATTTTGTAGATATATATTTCTAAAATGTACTTTAAAAAAAATTATAACAAAATACTGAAATCTGATATTTTCATAAAGTT
>Frequency_1_QualityScore_FFHHHHHJJJJJJJJJJJIJJJIJJJIJJJJJJJJJJJJJJIJJJJJJJJJJJGIJIJJJJJHGJJIJIFHIJJE_Mismatch_0_Sense_+_Library_PoolT
TTATGACTGCAATTTTATCTTTAATGTAATTATATCTGTAAATTTTGTAGATATATATTTCTAAAATGTACTTTA
>Frequency_1_QualityScore_DDFDCDFGEG>@HDCB<FHGHHHCGGICB@F>GHH4DE7FHGGDHGIIE>FGEGGCGCCHHA;CDC>8B>@>>C18?80509A:@><>CCAC>A_Mismatch_0_Sense_+_Library_PoolT
CCCTGCTCAGCTTCCAACTCATGAGCATCATCCAAAACCTTCAACTTTCAACTCCACTGCTGCCCCCGTGTAACGGCGCCAGGTGTTCCTGGTC
>Frequency_1_QualityScore_FFHHHHHIJIIHIIIIGIJJJJIJJIGFHHJHEHIHGGGIJJJJGBGIJJJJIIGGIJIHFDDBBD:A><ACCDCDDDC@DCBADDDEECDDC@_Mismatch_0_Sense_+_Library_PoolT
CTCATGAGCATCATCCAAAACCTTCAACTTTCAACTCCACTGCTGCCCCCGTGTAACGGCGCCAGGTGTTCCTGGTCATATGTATTCTTGGTCG
>Frequency_1_QualityScore_FFHHHHHJHIJJJJJIJJJJJJIJJJJJJJJJJJJJJJJJJJJJJJJJJJIIJJJJIJJJIJJJJHHHHHHHFFFFFEDECEEDDCDDECFEFE_Mismatch_1_Sense_+_Library_PoolT
CTTTAATGTAATTATATTTGTAAATTTTGTAGATATATATTTCTAAAATGTACTTTAAAAAAAATTATAACAAAATACTGAAATCTGATATTTT
>Frequency_1_QualityScore_FDHHHHHJJJJJJJJIHIGIJIIJJJJIIJJJIJIIIJJJJJJJIJJJJJJJJIJJJIJJJJJJJJJJJJJJJJJHHHHHHFFFFFFFFFEEED_Mismatch_1_Sense_+_Library_PoolT
GTCCACAGACTGCTTGTCATTATTTTATGCCTTATGACTGCAATTTTATCTTTAATGTAATTATATTTGTAAATTTTGTAGATATATATTTCTA
>Frequency_1_QualityScore_FFHGHHHJJJJFHIJJJJIIJIIJJJJIJIJJJJGIIJJJJIJJIJJJJJJJJJJIJIGHIJHIIIJIJGGIJJJJJHHHHHDHFDFFFFFFFE_Mismatch_2_Sense_+_Library_PoolT
CTGGTCATATGTATTCTTGGTCCTCCACAGACTGTTTGTCATTATTTTATGCCTTATGACTGCAATTTTATCTTTAATGTAATTATATCTGTAA
>Frequency_1_QualityScore_EFHHHHHJGIGHIJJJIJIIJIJJJJJJJJJJJJJJJJIJJJJJJJJJJJIJIJJJIJJJJJJIJJJJJIHHHHGHHHFFF_Mismatch_1_Sense_+_Library_PoolT
ATTCTTGGTCGTCCACAGACTGCTTGTCATTATTTTATGCCTTATGACTGCAATTTTATCTTTAATGTAATTATATTTGTA
>Frequency_1_QualityScore_FFHHHHGJJJJJJJJJJJJJIJJJJIJJJJJJJJJJJJJJJJJJJJJIJJGIJIJJIIJJJJJJIJJJJHIJIGIIJJJJII_Mismatch_2_Sense_+_Library_PoolC
TTTTATGCCTTATGACTGCAATTTTATCTTTAATGTAATTATATCTGTAAATTTTGTAGATATATATTTCTGAAATGTACTA
>Frequency_1_QualityScore_DFFFHGHJIJIIIGFGIDGIIIIJJJJGIJICHIJEHHHJIIGHIHIJJJGIIJGIDGHGGGIIGGFEHADEFFDEFCEEDD_Mismatch_1_Sense_+_Library_PoolC
ATTTGTAAATTTTGTAGATATATATTTCTAAAATGTACTTTAAAAAAAATTATAACAAAATACTGAAATCTGATATTTTCAT
>Frequency_1_QualityScore_FFHHHGHIJJJJIJIJJIJJGIJJJJJJJIJIJJJJGIIJJJIIIJIIJJJJIJJIJJJJIIIJHHEHHEEFFFFDFFFEEEE_Mismatch_0_Sense_+_Library_PoolC
TATCTGTAAATTTTGTAGATATATATTTCTAAAATGTACTTTAAAAAAAATTATAACAAAATACTGAAATCTGATATTTTCAT
>Frequency_1_QualityScore_FFHHHHHJJJJJJJJJJIIJJJIIJJHIJIJJJJJJJJJJJJJJJJJJJHHFFFFEEEEEEDDDDDDDDCDDDDDDDDDDDDDDDDBDCDDCDD_Mismatch_0_Sense_+_Library_PoolC
GGGATTCGTTAACTTCGAGAAAGCCGTGAGCAATCTACAGGAATCCGCCCCTGCTCAGCTTCCAACTCATGAGCATCATCCAAAACCTTCAACT
>Frequency_4_QualityScore_FFHHGHHJJIIJJJJJJJJIJJJJJJGIIJJJJJJIJJJJJJJJJJJJJIJJIIIGGHGGGFFFEDCDCCDDCDCDDCDCCACDDDDDCDDCDD_Mismatch_1_Sense_+_Library_PoolT
CAGGAATCCGCCCCTGCTCAGCTTCCAACTCATGAGCATCACCCAAAACCTTCAGCCTTCAACCCCACTGCTGCCCCCGTGTAACGGCGCCAGG
>Frequency_3_QualityScore_FFHHHHHJJJJHJJJJJJJJJJJJJJJJJJJJJJJJJJIIIIIHHHGGGFEFFFEEDEEEDDDDDCDCDBCDDDDDDCDDDDDDDCDDDDDDDC_Mismatch_0_Sense_+_Library_PoolT
CGAGAAAGCCGTGAGCAATCTACAGGAATCCGCCCCTGCTCAGCTTCCAACTCATGAGCATCACCCAAAACCTTCAGCCTTCAACCCCACTGCT
>Frequency_3_QualityScore_DEHGHFGJHFG>FGHHGIHI@CFFGHHIGHFHIIEFCFHIIGIIEGHHHIHFFHGGGFEEFEFEEDDADCDCDCBCDCCCACDDDEDDCECCCC_Mismatch_2_Sense_+_Library_PoolT
ACGGCGCCAGGTGTTCCTGGTCATATGTATTCTTGGTCCTCCACAGACTTTTTGTCATTATTTTATGCCTTATGACTGCAATTTTATCTTTAAT
>Frequency_2_QualityScore_FEHHHHHJJJJJJJJJCGIIJJJJJFHIJIJJHIJJJJJGIIJJJJJIIIIHGGGGGFEEEEEEDDEEEDDDCDDDCCC?BCACDCCDDDEDDD_Mismatch_1_Sense_+_Library_PoolT
GTGTAACGGCGCCAGGTGTTCCTGGTCATATGTATTCTTGGTCCTCCACAGACTTTTTGTCATTATTTTATGCCTTATGACTGCAATTTTATCT
>Frequency_2_QualityScore_FFGHHHHHIIJIJJJJJJIIIIIIJJIJIJJJJJJJJIJIJJJJIIIJJJJIIIIHGGGGFEEEEDECDDDDDDCDDDDCDDCDDDDDDDDCDD_Mismatch_0_Sense_+_Library_PoolT
AAAGCCGTGAGCAATCTACAGGAATCCGCCCCTGCTCAGCTTCCAACTCATGAGCATCACCCAAAACCTTCAGCCTTCAACCCCACTGCTGCCC
>Frequency_2_QualityScore_EEEFFEFEFIGHIIIFFIIDIIIIIIIGIHGDGIGIHGIIFHIICCFHEGIHHIIEAGIDCEIEIIIFGECCGHGFC@BEEEECDEEEEEDEEC_Mismatch_2_Sense_+_Library_PoolT
GTCCTCCACAGACTGTTTGTCATTATTTTATGCCTTATGACTGCAATTTTATCTTTAATGTAATTATATCTGTAAATTTTATAGATATATATTT
>Frequency_2_QualityScore_FFHHHGHJJIJJFIIIIIJJIGIJJJJJHIIJJJJIJIJJJJJJIIIIIHHHGGFFEEEEEEEEEEEEDDDDDDDDDDDDDCDDDDEDDDEDCC_Mismatch_1_Sense_+_Library_PoolT
AACGGCGCCAGGTGTTCCTGGTCATATGTATTCTTGGTCCTCCACAGACTTTTTGTCATTATTTTATGCCTTATGACTGCAATTTTATCTTTAA
>Frequency_2_QualityScore_FFHGHHHIIIJJJJJJJIIJJJJIJIJJIJIJJJAGIJJJJGIIJJIJIIJIIIIIIGEGGFFFEEEEEDDCDDDDDDDCCDDDDDDCACBCCD_Mismatch_1_Sense_+_Library_PoolT
GCAATCTACAGGAATCCGCCCCTGCTCAGCTTCCAACTCATGAGCATCACCCAAAACCTTCAGCCTTCAACCCCACTGCTGCCCCCGTGTAACG
>Frequency_2_QualityScore_EFFHGGHIIGIGIIIFIDIGGGGIGHHGHEFGGEGGFIIIIIHGIIIIGGGHIIIHIHIIIEGHDGHGFBEGGGEEEEBCCECDADCDDCECBC_Mismatch_1_Sense_+_Library_PoolT
TGCAATTTTATCTTTAATGTAATTATATCTGTAAATTTTATAGATATATATTTCTGAAATGTACTTTAAAAAAAATTAGAACAAAATACTGAAA
>Frequency_2_QualityScore_FFGHGHHJGIHIIJIJIIIJJJJ?GEGIIJJJGHIJIJIHGHHHHHGGFFFFEEEEEEDDDDDDDDDDECEDEEEEEDDDDDDDDDCDDCDDCD_Mismatch_0_Sense_+_Library_PoolT
TGCCCCCGTGTAACGGCGCCAGGTGTTCCTGGTCATATGTATTCTTGGTCCTCCACAGACTTTTTGTCATTATTTTATGCCTTATGACTGCAAT
>Frequency_1_QualityScore_FFHHHHHIJJJJJJJJJIJJJJJJJJJJJJJJJJJJJJJJJIJJJJJIIIIJJIIJJJIJJJJJHHHGGHFFFFFEEEEEEDDEDECEFFEEDE_Mismatch_2_Sense_+_Library_PoolT
TAATGTAATTATATCTGTAAATTTTATAGATATATATTTCTGAAATGTACTTTAAAAAAAATTAGAACAAAATACTGAAATCTGATATTTTCAT
>Frequency_1_QualityScore_FFHHHHHJJJIJJJJJJIGIJJJJIJJJJGIJJIJIJJIIJJHHHHHFFFFFCDDEDDDDDDDCDDDDDDCDDDDDDDDDDDDDA@DDBDBDDC_Mismatch_0_Sense_+_Library_PoolT
AGCAATCTACAGGAATCCGCCCCTGCTCAGCTTCCAACTCATGAGCATCACCCAAAACCTTCAGCCTTCAACCCCACTGCTGCCCCCGTGTAAC
>Frequency_1_QualityScore_FFHHHHHJJJJJJJJJJJJJJJJJJIIJJJJJJJJJJJJJJJJJJJJJJJJJJIJGIJGJIIIHHHHHHEEFFFFFFEECCDCCDDDCCDDEDE_Mismatch_0_Sense_+_Library_PoolT
TTTGTAGATATATATTTCTAAAATGTACTTTAAAAAAAATTATAACAAAATACTGAAATCTGATATTTTCATAAAGTTCGTGATTTATTTTCCA
>Frequency_1_QualityScore_FFHHHHHJJJJJJJJJJIJJJJJJIJJJJJJJJJJJJJJJJJJJJJJJGIIJJJJJJJJJJJJIIJJJJJHIJJJJIJIJJJIJJHHHHHHFFF_Mismatch_2_Sense_+_Library_PoolT
CTTTTTGTCATTATTTTATGCCTTATGACTGCAATTTTATCTTTAATGTAATTATATCTGTAAATTTTGTAGATATATATTTCTGAAATGTACC
>Frequency_1_QualityScore_FFGHHHHJJJJJIIJJJIJIJJJJIIIJJJJJGIJIJJJJGIJJJJJJJJJJJJJHHHHGHFFFDDEEDDDDDDBDDDDDDEDDDDBDDDDDCD_Mismatch_1_Sense_+_Library_PoolT
GGAATCCGCCCCTGCTCAGCTTCCAACTCATGAGCATCACCCAAAACCTTCAGCCTTCAACCCCACTGCTGCCCCCGTGTAACGGCGCCAGGTG
>Frequency_1_QualityScore_ADF3CFHIHHIJIIIJIIIIJGGGJJGDHGIIJIEIIEGEHGGIIIIIIJHHDFFFFEEECEDDCDDDDCDDDDDDDDDDDD?BDD0>ACDDDD_Mismatch_1_Sense_+_Library_PoolT
GGGATTCGTTAACTTCGAGAAAGCCGTTAGCAATCTACAGGAATCCGCCCCTGCTCAGCTTCCAACTCATGAGCATCACCCAAAACCTTCAGCC
>Frequency_1_QualityScore_FFHHGHHJJIJJJJJJJJJJIJJJJJDFHJJJJJGHHGJJJJIJIIJIIGIJJJJJJJJJHHHHHFFDEEECCDDDDBD@B<ACCBDDDDD<BB_Mismatch_2_Sense_+_Library_PoolT
CAGGAATCCACCCCTGCTCAGCTTCCAACTCATGAGCATCACCCAAAACCTTCAGCCTTCAACCCCACTGCTGCCCCCGTGTAACGGCGCCAGG
>Frequency_1_QualityScore_FFGHHHHJJJJJJJJJJJJJIJJJJJJHIJJJJJJIJJJJJJJIJJIJJJJJJJHHHHHFFFFFFDDDDDDDDDDDDDDD@DAACDDDDDDDBD_Mismatch_1_Sense_+_Library_PoolT
ACAGGAATCCGCCCCTGCTCAGCTTCCAACTCATGAGCATCACCCAAAACCTTCAGCCTTCAACCCCACTGCTGCCCCCGTGTAACGGCGCCAG
>Frequency_1_QualityScore_FFHHHHHJJJJJJJJJJJJJJJJJJIIJJJJJJJJJJJJJJJJJJJJJJJJJJJIJJIJJJJIIJJJIIGIJJJJJEIJHFEEEECE_Mismatch_1_Sense_+_Library_PoolT
TATGACTGCAATTTTATCTTTAATGTAATTATATCTGTAAATTTTATAGATATATATTTCTGAAATGTACTTTAAAAAAAATTAGAA
>Frequency_1_QualityScore_FFHHHHHJJGIGIJJIJJJJJJJJJJJJIJJJJJJJJJJGJJIJJIJJJGJHHHGHHFFFFFFEDDEDDBCDDDDDDDDDDDDDDDDDDDDDDD_Mismatch_0_Sense_+_Library_PoolT
AGAAAGCCGTGAGCAATCTACAGGAATCCGCCCCTGCTCAGCTTCCAACTCATGAGCATCACCCAAAACCTTCAGCCTTCAACCCCACTGCTGC
>Frequency_1_QualityScore_FFHHHHHJJJJJJJJJJJJJJJJJJJJIIIJJJJJJJJJJJJJJJJJJJJJJJJJIJIIJJJJJJJJIJJIIJJJJHIJJHFDEEECDD_Mismatch_1_Sense_+_Library_PoolT
CTTATGACTGCAATTTTATCTTTAATGTAATTATATCTGTAAATTTTATAGATATATATTTCTGAAATGTACTTTAAAAAAAATTAGAA
>Frequency_1_QualityScore_FFHHHHHJJJJIJJJJIJJJJJJJIJIJJJJIJJIJJJJJJJJJJJIIJHJJJFIIJJJJJJJIJJHHHHHDFFFEFDEEECEDDDDDCEDECD_Mismatch_2_Sense_+_Library_PoolT
TATCTTTAATGTAATTATATCTGTAAATTTTATAGATATATATTTCTGAAATGTACTTTAAAAAAAATTAGAACAAAATACTGAAATCTGATAT
>Frequency_1_QualityScore_FFHHHHHJJJJJJIJJGIJJJJJGGHIIJJIJJJJJHHAEBEFFFEECEEEADD>BDEEFEDDDCDDDDCCDDDDDDCDDDDDEEEDDDDCDCD_Mismatch_2_Sense_+_Library_PoolT
CTTCAACCCCACTGCTGCCCCCGTGTAACGGCGCCAGGTGTTCCTGGTCATATGTATTCTTGGTCCTCCACAGACTGTTTGTCATTATTTTATG
>Frequency_1_QualityScore_FFHHHHGJJGHIJJJJIJIGIGGGIIIIIEEGEIICGFHIIGGIJJGCHIIGIJJGIJHJIIIIGIIJJFFFIIGGEGHIGGIGGHDH:CHCCD_Mismatch_1_Sense_+_Library_PoolT
GACTGTTTGTCATTATTTTATGCCTTATGACTGCAATTTTATCTTTAATGTAATTATATCTGTAAATTTTATAGATATATATTTCTGAAATGTA
>Frequency_1_QualityScore_FFHHHHHIJJJJJIJJGIJJIJJJJJIJJGIJJJJJJIJIJJJJJJJJJJGHIJJIJIJJJJEIIJJIJGIJJJJHHHHCAEHFFFFDFFEEED_Mismatch_2_Sense_+_Library_PoolT
TCTTGGTCCTCCACAGACTGTTTGTCATTATTTTATGCCTTATGACTGCAATTTTATCTTTAATGTAATTATATCTGTAAATTTTATAGATATA
>Frequency_1_QualityScore_DDDHHDBHH@FGEEEGGH??FGHEGHGGIG?CC.?A;???BB@?>BCDCDBDED@A5>@CCC?CA9?AC>>AC9<>>@DC@CAD:CC:@CCCCC_Mismatch_1_Sense_+_Library_PoolT
CCCACTGCTGCCCCCGTGTAACGGCGCCAGGTGTTCCTGGTCATATGTATTCTTGGTCCTCCACAGACTGTTTGTCATTATTTTATGCCTTATG
>Frequency_1_QualityScore_FDHADFHIJIBHIIJGIJJIIGHIGIIGHGIJIIJJJH@BGGIIIIICHIIJIJIHHHFFFFEEDDECA=ACCCDBBDBDBCCCAABDDD><B?_Mismatch_0_Sense_+_Library_PoolT
GTGAGCAATCTACAGGAATCCGCCCCTGCTCAGCTTCCAACTCATGAGCATCACCCAAAACCTTCAGCCTTCAACCCCACTGCTGCCCCCGTGT
>Frequency_1_QualityScore_FFHHHHHJJIIJIIIJIJEBGGCHIGIIIIIIJIJJJJIIIJGIIJJJJIIJIIIJJIFHIEGHHIJIIHFD??BDDDDBDDD@004485@B_Mismatch_0_Sense_+_Library_PoolT
TATTTTATGCCTTATGACTGCAATTTTATCTTTAATGTAATTATATCTGTAAATTTTGTAGATAAAAAAAAAAAAAAAAAAAAAGATCGGAA
>Frequency_1_QualityScore_A;:<C?C3CEFFH>F;EHCFAF?)?BDEF@F7@:B@@8C=;FGG===@G@@=@C<))7A>CDDAC?ACBBC5>>:(5<ACC:A?392<@@_Mismatch_0_Sense_+_Library_PoolT
AGAAAGCCGTGAGCAATCTACAGGAATCCGCCCCTGCTCAGCTTCCAACTCATGAGCATCACCCAAAACCTTCAGCCTTCAACCCCACTG
>Frequency_1_QualityScore_FFHHHHHJIIIHJJJJJJJJJJJEIIJJJJJJJJJJJIIJEIJJIIJIJJJIIIIIIIIGHGGEHDDFFBEEEEEED_Mismatch_2_Sense_+_Library_PoolT
CTGAAATGTACTTTAAAAAAAATTAGAACAAAATACTGAAATCTGATATTTTCATGAAGTTCGTGATTTAATTTCCA
>Frequency_1_QualityScore_FFHHHHHIJJIJHIHHEGEHIIIIIGIGEGIJJJJJJJJJJJGJJJJJIIJJIHHIIJJJJIJJJIJJJHHHGE_Mismatch_2_Sense_+_Library_PoolT
TTATCTTTAATGTAATTATATCTGTAAATTTTATAGATATATATTTCTGAAATGTACTTTAAAAAAAATTAGAA
>Frequency_1_QualityScore_FFHHHHHJJJJJHJHIIJJJIIJJJIIBFFHIJJJJIJHHHHHHHHFFFFFFFEEEEEDDDDDDDDDDDBDDEEEEEEEEEDDDDDDCCDDDDD_Mismatch_0_Sense_+_Library_PoolT
CTGCTGCCCCCGTGTAACGGCGCCAGGTGTTCCTGGTCATATGTATTCTTGGTCCTCCACAGACTTTTTGTCATTATTTTATGCCTTATGACTG
>Frequency_1_QualityScore_FFHHHHHJJJJJJJIIIJJJJ?FHHHIJJJGHGJFIIEHEIIHHHHHHFFFFFEECEEDDDDDDBDEEEADDEEECCCCDDDDDDDDDDDDDDD_Mismatch_1_Sense_+_Library_PoolT
CCCCCGTGTAACGGCGCCAGGTGTTCCTGGTCATATGTATTCTTGGTCCTCCACAGACTTTTTGTCATTATTTTATGCCTTATGACTGCAATTT
>Frequency_1_QualityScore_FFGHHHGFHHJJJJJJJIJJIJ?FFHHIJJJHGIJBHIHIIHHGHHGHFFFFFEEEEEDDDDDDDDDEEDDDEEEEDDDDDCDDDDDDDCDCDD_Mismatch_1_Sense_+_Library_PoolT
GCCCCCGTGTAACGGCGCCAGGTGTTCCTGGTCATATGTATTCTTGGTCCTCCACAGACTTTTTGTCATTATTTTATGCCTTATGACTGCAATT
>Frequency_1_QualityScore_FFHHHHHJJJJJGIIJJJGFHGIJJJJJJJJJJIHHHGHHGFFFFFFEDEFFEFFEEDDDDDDDDDDDDCDDDDDDDDDEEEDDEEEEDCDDCD_Mismatch_1_Sense_+_Library_PoolT
AACCCCACTGCTGCCCCCGTGTAACGGCGCCAGGTGTTCCTGGTCATATGTATTCTTGGTCCTCCACAGACTTTTTGTCATTATTTTATGCCTT
>Frequency_1_QualityScore_FFHHGHHIJJJGIIJIJJJJIJJHIIIJIIIJJJJJIJJJIJJJJJIHGHHJIJJJIJJJHIJIIJIIJGHJJJJIIHHHHHHHFFFFFFFEEE_Mismatch_2_Sense_+_Library_PoolT
CTTGGTCCTCCACAGACTGTTTGTCATTATTTTATGCCTTATGACTGCAATTTTATCTTTAATGTAATTATATCTGTAAATTTTATAGATATAT
>Frequency_1_QualityScore_DFHHHHHJJJJJJJJBGHIIJJJIHIJJJJJIJJJJJJJJJJJJJIHHHHGFFFFFFDEEEFEEEEEEECDCDDDDDDDDDDDDCDDDDEDDDE_Mismatch_1_Sense_+_Library_PoolT
TGTAACGGCGCCAGGTGTTCCTGGTCATATGTATTCTTGGTCCTCCACAGACTTTTTGTCATTATTTTATGCCTTATGACTGCAATTTTATCTT
>Frequency_1_QualityScore_FFHHHHHJJJJJJJJJJJJJIIJJHJJJIJJJJJJHIJJEIJJIJJHHFDDDEEECDDDDDDDDCDDDDCDDDDDDDDDDDDDDDDDDDDDDDD_Mismatch_0_Sense_+_Library_PoolT
GATTCGTTAACTTCGAGAAAGCCGTGAGCAATCTACAGGAATCCGCCCCTGCTCAGCTTCCAACTCATGAGCATCACCCAAAACCTTCAGCCTT
>Frequency_1_QualityScore_AB?B>;C;EFG>AEEGH7FEHAD<CGFG<GGIC338@B0;F;@F@G@G>D=?EFHBBB:)?@@CCC@>?5=?<?<<CACC@@<CCCCCA195@B_Mismatch_0_Sense_+_Library_PoolT
ACTTCGAGAAAGCCGTGAGCAATCTACAGGAATCCGCCCCTGCTCAGCTTCCAACTCATGAGCATCACCCAAAACCTTCAGCCTTCAACCCCAC
>Frequency_1_QualityScore_FFHHHHHJJJIIJJIIIIJIJJJIJJJJJJJJJJJJJJHIJJJIJJIJHIJJJJJJJJJJJJJJJJJIJHIIIHFFFFFD_Mismatch_1_Sense_+_Library_PoolT
GCAATTTTATCTTTAATGTAATTATATCTGTAAATTTTATAGATATATATTTCTGAAATGTACTTTAAAAAAAATTAGAA
>Frequency_1_QualityScore_EFHHHHHJJJJJJJJGJIJJJJGJJIIIJJJIJJJJJJJJJJIJJJJJIIJJJJJIIJJJIIJJJJIJIHIIJIIJIJJJIJIAEHGHHGHFEH_Mismatch_1_Sense_+_Library_PoolT
GTTTGTCATTATTTTATGCCTTATGACTGCAATTTTATCTTTAATGTAATTATATCTGTAAATTTTATAGATATATATTTCTGAAATGTACTTT
>Frequency_1_QualityScore_FFHHHHHJJJJJJJJJJJGIJJJJJJJJJJJJJJJJIIJJIJJJJJJJIJJHHHHHHFFFFFFDEEEDDDDDDDDDDDDDDDDDDDDDDDDDDD_Mismatch_0_Sense_+_Library_PoolT
TTAACTTCGAGAAAGCCGTGAGCAATCTACAGGAATCCGCCCCTGCTCAGCTTCCAACTCATGAGCATCACCCAAAACCTTCAGCCTTCAACCC
>Frequency_1_QualityScore_FFHHHHHIJJJJJJJJJJJJJJJJIJJJJJIJJIJJJJJJJJJJIJJJIJJJIIIHJJIJJJJIJJJJJJJJJJJIJIJJJJIGGHHHHHFFFF_Mismatch_2_Sense_+_Library_PoolT
CTTTTTGTCATTATTTTATGCCTTATGACTGCAATTTTATCTTTAATGTAATTATATCTGTAAATTTTGTAGATATATATTTCTGAAATGTACT
>Frequency_1_QualityScore_FFHDDHHJJH@GFHHH?EB@FGBAD.@=@DG@GG3@AEFEHCHDDFED;3;@CEACCDCA?=>@CCA:5:C@D:4>@CDC>CC>AC@ADC@_Mismatch_0_Sense_+_Library_PoolT
GCTGCCCCCGTGTAACGGCGCCAGGTGTTCCTGGTCATATGTATTCTTGGTCCTCCACAGACTTTTTGTCATTATTTTATGCCTTATGACT
>Frequency_1_QualityScore_FFGHHHHJGIFHHGIJJIIJJJJJIJJJJJIJJJJJJJJJIJJGIJIJHJJJJJIJJJJJIJJJGHHIJGHHHHHHFFFFFFFFDEEEEEEDDD_Mismatch_2_Sense_+_Library_PoolT
GTATTCTTGGTCCTCCACAGACTGTTTGTCATTATTTTATGCCTTATGACTGCAATTTTATCTTTAATGTAATTATATCTGTAAATTTTATAGA
>Frequency_1_QualityScore_FDHHHHHJJJJJJJJJJIJIJJHJIJJJJJJJJJJJJJJJJJJJIJIJJJJIIIJJJIIJJJJHHHHHHHDFFCCEDDDEDEEDEDEEDED_Mismatch_2_Sense_+_Library_PoolT
GTAGATATATATTTCTGAAATGTACTTTAAAAAAAATTAGAACAAAATACTGAAATCTGATATTTTCATGAAGTTCGTGATTTAATTTCCA
>Frequency_1_QualityScore_FFHHHHHIJJJJJJJJGJJIGJJIEHJJJJJJJJJJJIJJJJIIJJJIJJIJJJJHHGHHHFFFDDEEDDDDDDDDBDBCEDDDDDDDDDDACC_Mismatch_1_Sense_+_Library_PoolT
GAATCCGCCCCTGCTCAGCTTCCAACTCATGAGCATCACCCAAAACCTTCAGCCTTCAACCCCACTGCTGCCCCCGTGTAACGGCGCCAGGTGT
>Frequency_1_QualityScore_FFHHHHGJJJJJJJJJJJHIJIJIJJJJJJJJJJJIJJJJJJJJJJJJJJJJJJJJJJJJIIJJGIIJIHIJJJJJJHHHHHGHFFFFFFFFEE_Mismatch_2_Sense_+_Library_PoolT
TCCTCCACAGACTGTTTGTCATTATTTTATGCCTTATGACTGCAATTTTATCTTTAATGTAATTATATCTGTAAATTTTATAGATATATATTTC
>Frequency_1_QualityScore_FFHHHHHIJJJJJJGJJJJGIJJIIJIJJJJJJJJJJJJJJJIJJJHIIIIGIIJJJHGIJJJIIIIJJHHHE_Mismatch_2_Sense_+_Library_PoolT
GACTTTTTGTCATTATTTTATGCCTTATGACTGCAATTTTATCTTTAATGTAATTATATCTGTAAATTTTGCA
>Frequency_1_QualityScore_FFHHHHHJJIJJJJJJHIIJJJJJJJJJIJJHHHHHHHHHFFFFFFFDEEEEFEEDDDDDDDDDDDDDDDDDDDDDEEEDDEEEEDDDDDDDDD_Mismatch_2_Sense_+_Library_PoolT
CCCACTTCTGCCCCCGTGTAACGGCGCCAGGTGTTCCTGGTCATATGTATTCTTGGTCCTCCACAGACTTTTTGTCATTATTTTATGCCTTATG
>Frequency_1_QualityScore_FFHHHHHJJJJJIIIJJJIJJJIJJJJJJJJJIJJJJJIJJJJJIGIJJJJJJIIIJJJIJJJJJJJGGFIIIGGIJJJJIJIHHHFGHD_Mismatch_1_Sense_+_Library_PoolT
ACAGACTGTTTGTCATTATTTTATGCCTTATGACTGCAATTTTATCTTTAATGTAATTATATCTGTAAATTTTATAGATATATATTTCCA
>Frequency_1_QualityScore_FFHHHHHJJJJIJJJJIJJJJJJJJJJJJJJJJJJJJJJJJJJJJJJJIJJIJJJJJJJJJJJJJJJJIJJJJIJIJIJJJJJJJHJGHHHGGH_Mismatch_1_Sense_+_Library_PoolT
TGTTTGTCATTATTTTATGCCTTATGACTGCAATTTTATCTTTAATGTAATTATATCTGTAAATTTTATAGATATATATTTCTGAAATGTACTT
>Frequency_1_QualityScore_FFHHHGHEIGGGJIFBFGIJJIGJHHIHIIIIJIJJJJJJFIIJIEHIEHHHHHFFFFFFDEEDECCDDDDDDDDDDDDDDDDDDDDDDDDDDD_Mismatch_0_Sense_+_Library_PoolT
CTTCGAGAAAGCCGTGAGCAATCTACAGGAATCCGCCCCTGCTCAGCTTCCAACTCATGAGCATCACCCAAAACCTTCAGCCTTCAACCCCACT
>Frequency_1_QualityScore_FFHHHHHJJJJJJJJJJJIIIJJIJJJJJJJJJJJJJJJIIIIJJJJJJJJJJHGHHHFFFFEDEEDDDDDDDDDDDDDDDDDDDDCDDBDBD@_Mismatch_0_Sense_+_Library_PoolT
CCGTGAGCAATCTACAGGAATCCGCCCCTGCTCAGCTTCCAACTCATGAGCATCACCCAAAACCTTCAGCCTTCAACCCCACTGCTGCCCCCGT
>Frequency_1_QualityScore_FFHHHHHJJJJJJJJJJJJJJJJJJJIJJJJJJJJJJJJJIJJJHIJJHFFFFEEEEEEDDDDDDDDDDCDDDDDDDDDDDDDDDDDDDDDDDD_Mismatch_0_Sense_+_Library_PoolT
GGATTCGTTAACTTCGAGAAAGCCGTGAGCAATCTACAGGAATCCGCCCCTGCTCAGCTTCCAACTCATGAGCATCACCCAAAACCTTCAGCCT
>Frequency_1_QualityScore_FFHHHHHJJJJJJIHJJJJIIJJIJJJJJIJJJJJJJJJJIJIJJJJJJJIIJJJGGIJJJJJJIJJJJAFHIJJJJIJJHHHHHHGFFFFEFF_Mismatch_1_Sense_+_Library_PoolT
CCACAGACTGTTTGTCATTATTTTATGCCTTATGACTGCAATTTTATCTTTAATGTAATTATATCTGTAAATTTTATAGATATATATTTCTGAA
>Frequency_1_QualityScore_F?FDFDDHHFEEHHIDHGG@BBF6:FFEGHEHFHE@DHDEHE?CACDFEDFFFEACC36@CA?AC?C?CAACCDDDCD>CDCCDED@>:A>@CC_Mismatch_1_Sense_+_Library_PoolT
CCCACTGCTGCCCCCGTGTAACGGCGCCAGGTGTTCCTGGTCATATGTATTCTTGGTCCTCCACAGACTTTTTGTCATTATTTTATGCCTTATG
>Frequency_1_QualityScore_DDFHDHDHGHHGGIJFEHJ?DBFHGGGHIGHJIHIHGHIIIIHGIGHGHHGHEBDDFCEEEDDDDCDEEBCDDDDACAC@CDDCCDDCACCDCA_Mismatch_1_Sense_+_Library_PoolC
CCCGTGTAACGGCGCCAGGTGTTCCTGGTCATATGTATTCTTGGTCCTCCACAGACTTTTTGTCATTATTTTATGCCTTATGACTGCAATTTTA
>Frequency_1_QualityScore_DDDF8FHGEFGFHFGEGIDF<BCAC<9CB>FGGH3CF?FBFAFCBGEB?@DDGBBHGF>*BB)=FBHH@4CF_Mismatch_2_Sense_+_Library_PoolC
TTTTTGTCATTATTTTATGCCTTATGACTGCAATTTTATCTTTAATGTAATTATATCTGTAAATTTTGTAAA
