# Supplementary material for: Differential Gene Expression Reveals Candidate Genes for Drought Stress Response in Abies alba (Pinaceae)
Source: PLoS One. 2015 Apr 29;10(4):e0124564. doi: 10.1371/journal.pone.0124564 (PMC4414588; doi:10.1371/journal.pone.0124564)
Supplement: S2 File — (GZ) [file pone.0124564.s002.gz › comp16510_c0_seq1.fa]

>comp16510_c0_seq1 len=565 path=[1:0-162 164:163-175 177:176-421 425:422-564] : sp|Q6AUQ4|P2C47_ORYSJ Probable protein phosphatase 2C 47 OS=Oryza sativa subsp. japonica GN=Os05g0134200 PE=2 SV=1 e-value: 4e-15 blast score: 77.8
AGGAGATCGTATGCCAGGTGGATGAACGCGATTTCCCGTCGCCCATTGCGATTATTCCGGATTGTTTCGGCCCTGAGATAATCTCAGGATCGTCTCAGACACAGCTGGACTTGAAGACTGTGAGTTTGATTCCAAAGCCTTCCATTGAGAATGGGAAAGAGCAGTTTGTGCCAATCATACGGTCTGGCAGTTTTACAGATATTGGTCACAGGAGTTATATGGAAGATGAGCACATATGCATTGATGATTTGTCAAAACATCTTGGTGCAATGTTTGAGGGACCCAAACCAAATGCTTTTTATGGGGTAAGTGCCTTCTTTATATGTTAATCTTAGACTCTCCTTTAAAAATAAAAAAAATATAGTAAAATATTCATTGTGGGTAGCAATTCTAGATGCCCACAGCATCTAAGATTACCCTGAATCTCTGTAATATGAATGTGTTATCTTTGGGGTATTTCATCACCTTTGATGTCAATACAAATTATGTTCTTTTTAGCATATGTATGAGAATAGCCTCCAGGAGTAAAAATCGAATAATCTCATTTATCTTGGTTTAAGCCCTA

>Frequency_2_QualityScore_FFHHHHHIIFIIJJJJIIGIIJIIIJIIJJJIJJJIJJJJJJJJJIJJJJJJJJJJJJIIJJJJJJJIHIGHHGGGFGGEEEECDDDDCDDCDC_Mismatch_0_Sense_+_Library_PoolT
AGATATTGGTCACAGGAGTTATATGGAAGATGAGCACATATGCATTGATGATTTGTCAAAACATCTTGGTGCAATGTTTGAGGGACCCAAACCA
>Frequency_2_QualityScore_FFHHHHHIJJIJJJIIJJIHIJIIIJIIJIJJJJJIIJJJIIJJJIHFGIIJJJIIIIIGGGGGGGFFECEFEDEEDCEECCEDDFDCCACB@?_Mismatch_1_Sense_+_Library_PoolT
GTAAAATATTCATCGTGGGTAGCAATTCTAGATGCCCACAGCATCTAAGATTACCCTGAATCTCTGTAATATGAATGTGTTATCTTTGGGGTAT
>Frequency_2_QualityScore_FFHHHGGJJJJJJIJJJJIJIJIJGIIJJJJJJJHIIHEGIIJIJJJIJJJJJJIIJIIGIIJIIIJIIHHIEFGGFGGFFEEE_Mismatch_0_Sense_+_Library_PoolT
CCCTGAATCTCTGTAATATGAATGTGTTATCTTTGGGGTATTTCATCACCTTTGATGTCAATACAAATTATGTTCTTTTTAGCA
>Frequency_2_QualityScore_FFHHHHHJIJJIJJIIJIJJIIIIHIIIJIIIIIJJJJJIIIIIIIIIGGGHGHIGIIHGGICFGHIGHGGGGDGEEEEEEEEEEEEEDCDDDD_Mismatch_0_Sense_+_Library_PoolT
AGATGCCCACAGCATCTAAGATTACCCTGAATCTCTGTAATATGAATGTGTTATCTTTGGGGTATTTCATCACCTTTGATGTCAATACAAATTA
>Frequency_2_QualityScore_FFHHHHHJJJJJHIHIJJGIHIJJIJJJIJJJJIJIIIJIIJIIFIIIIIIIHIIIJJJJIIIJIIHHHGHHGFFFFFFEEEEEEEEDDDDDDD_Mismatch_0_Sense_+_Library_PoolT
CCAATCATACGGTCTGGCAGTTTTACAGATATTGGTCACAGGAGTTATATGGAAGATGAGCACATATGCATTGATGATTTGTCAAAACATCTTG
>Frequency_1_QualityScore_FFGHHHHJJJJIJGIJIIGHIIEHEGIJJJIEC@FBCGHIJJEGIIIIIIBHGHIJCHGGIHGGG4CGD;CHGAC??>CEDF?@@A3=;A;@1=_Mismatch_0_Sense_+_Library_PoolT
TTTTACAGATATTGGTCACAGGAGTTATATGGAAGATGAGCACATATGCATTGATGATTTGTCAAAACATCTTGGTGCAATGTTTGAGGGACCC
>Frequency_1_QualityScore_FFHHHHGJJJJJJJJJIJIIJJJJJJIGIJJJJJIIHIJJJJJJHIJHIJGIJIJIJIJJJJJIJJJIHHHHHHHFFFFFDEEEEDCCDDDDDD_Mismatch_0_Sense_+_Library_PoolT
ACGGTCTGGCAGTTTTACAGATATTGGTCACAGGAGTTATATGGAAGATGAGCACATATGCATTGATGATTTGTCAAAACATCTTGGTGCAATG
>Frequency_1_QualityScore_FAHHHHHIIIGGEHEF?CEHGHGCHIIGIIGGHCFHIIIIIIIIIIHGEGHIFHFDHGEEAHIIGHE@GIGHIIHH_Mismatch_0_Sense_+_Library_PoolT
AATCTCTGTAATATGAATGTGTTATCTTTGGGGTATTTCATCACCTTTGATGTCAATACAAATTATGTTCTTTTTA
>Frequency_1_QualityScore_FFHHHHHJJJJJJJJJGJIJJGBFGGIGIJIJIIIJJIJJJJJIHGIJJJJIJGGIJJJIJJIIJJJJJGIHHHHF?BEEFEDEED_Mismatch_0_Sense_+_Library_PoolT
TGGGTAGCAATTCTAGATGCCCACAGCATCTAAGATTACCCTGAATCTCTGTAATATGAATGTGTTATCTTTGGGGTATTTCATCA
>Frequency_1_QualityScore_FFHBFFHHGHJJHIJJJJIJIIEHGHII9D?GHG@GHIHGIIIIHHGGGCGEHJGIJIJJJIGIHHHHHFFDFEDDCEEEDDDCCDDDDCCCBA_Mismatch_2_Sense_+_Library_PoolT
GTGAGTTTGATTCCAAAGCCTTCCATTGAGAATGGGAAAGAGCAATTTGTGCCAATTATACGGTCTGGCAGTTTTACAGATATTGGTCACAGGA
>Frequency_1_QualityScore_@DDHHHDHDFHIHGHCHIIIEIIIIGGGGGIGIIIHIFIFHHIIGEGGIIGG=BFECCFAA;CHDHAEECCDEFFAEA>ADDCCDCCC>>BDDC_Mismatch_0_Sense_+_Library_PoolT
GAAGACTGTGAGTTTGATTCCAAAGCCTTCCATTGAGAATGGGAAAGAGCAGTTTGTGCCAATCATACGGTCTGGCAGTTTTACAGATATTGGT
>Frequency_1_QualityScore_FFHHHHHJJJJHIJJJJJJJJJJIJJJJJJJJJJJJJJJJJJJJJFHGJIIJJJJIJJIIJJHHHFHHHDEFFFFFCDECECDDD_Mismatch_0_Sense_+_Library_PoolT
TTGGTGCAATGTTTGAGGGACCCAAACCAAATGCTTTTTATGGGGTAAGTGCCTTCTTTATATGTTAATCTTAGACTCTCCTTTA
>Frequency_1_QualityScore_FFHHHHHJJJJJJJHHIJJJJJJJJJJJIJJJGHJJJJJJJJIJJJJJJJJJHHHHHFFDEFFEEEEEEACCDDDDDEDDEEEEFEDEEDDDDD_Mismatch_1_Sense_+_Library_PoolT
TAAAAAAAATATAGTAAAATATTCATCGTGGGTAGCAATTCTAGATGCCCACAGCATCTAAGATTACCCTGAATCTCTGTAATATGAATGTGTT
>Frequency_1_QualityScore_FDHHHGHGJJJIGHHJJHJIGJGGHGIIJJJJJJGIJGIGJJJIIIIIIIHCGDHIJJHHH=CEH?DDDCEFDDCEEDDDCCDDCC9@@CDDCC_Mismatch_0_Sense_+_Library_PoolT
GTTTCGGCCCTGAGATAATCTCAGGATCGTCTCAGACACAGCTGGACTTGAAGACTGTGAGTTTGATTCCAAAGCCTTCCATTGAGAATGGGAA
>Frequency_1_QualityScore_FFHHHHHJJJJJJJJJJIJJJJJJJJJIJJJIJJJJJJJJJJIIEFHHHHHFFFFFFEDEDDDDDDDDDDDDDDDABDDDDDDDDDCDDED>A@_Mismatch_0_Sense_+_Library_PoolT
TCCCGTCGCCCATTGCGATTATTCCGGATTGTTTCGGCCCTGAGATAATCTCAGGATCGTCTCAGACACAGCTGGACTTGAAGACTGTGAGTTT
>Frequency_1_QualityScore_FFHHHHHJIJJJJIJJJJJJJJJJJJJJJJJJJJJFHIGJIIGIIJIIJJJJIIJIJGHIIIIGIJHHHEHHFFFFCACECCDDCDCDDDDDEE_Mismatch_0_Sense_+_Library_PoolT
CACATATGCATTGATGATTTGTCAAAACATCTTGGTGCAATGTTTGAGGGACCCAAACCAAATGCTTTTTATGGGGTAAGTGCCTTCTTTATAT
>Frequency_1_QualityScore_FFHGHHHJJJJJIJJJJIFHIJIIIJHJJJJJFIIJJJIJJJIJJIJJJJIIJIJJJJJJIJJIJJJJHHGHHHHFDFFFFFDDEE>;;?88:A_Mismatch_1_Sense_+_Library_PoolT
TAAAATATTCATCGTGGGTAGCAATTCTAGATGCCCACAGCATCTAAGATTACCCTGAATCTCTGTAATATGAATGTGTTATCTTTGGGGTATT
>Frequency_1_QualityScore_FFHHHHHJJJJJJJJIJIJIJIIJJJJJJJJIJJJJJJJHHJIJJJJJJJJJJJHHDHHFFFFEEEDDEDDDDDDDCDCCCDDDEDDEDFEDEE_Mismatch_1_Sense_+_Library_PoolT
TTAAAAATAAAAAAAATATAGTAAAATATTCATCGTGGGTAGCAATTCTAGATGCCCACAGCATCTAAGATTACCCTGAATCTCTGTAATATGA
>Frequency_1_QualityScore_FFHHHGHJJJJJJFHJJJIJJIIJJIJJJJJJJJJJIIJJIIGHHIJJJJJJIGHIJGGGIJJJHHGFHAEEFFEFFFEFEEDEEECCDDDDDC_Mismatch_0_Sense_+_Library_PoolT
GCCAATCATACGGTCTGGCAGTTTTACAGATATTGGTCACAGGAGTTATATGGAAGATGAGCACATATGCATTGATGATTTGTCAAAACATCTT
>Frequency_1_QualityScore_FFHHHHHJJJJJJIJJJJJJJIJIJHIJJJJJJJJJJJIHIJJHIJJJJHHHHHHFFFFFFEDCEDDDDCDDDDDDDDDDDDDCDDDDEDDEEE_Mismatch_1_Sense_+_Library_PoolT
TCCTTTAAAAATAAAAAAAATATAGTAAAATATTCATCGTGGGTAGCAATTCTAGATGCCCACAGCATCTAAGATTACCCTGAATCTCTGTAAT
>Frequency_1_QualityScore_FFHHHHHJJJJHHIJJJJJJJJJJJJJJIJJJJJEHIIJJJJJJIIJJJJJIHHIFHIIIIIJJJJHHHH?DFFFFEECDCEDDDCDDFDCCFE_Mismatch_1_Sense_+_Library_PoolT
CAATTCTAGATGCCCACAGCATCTAAGATTACCCTGAATCTCTGTAATATTAATGTGTTATCTTTGGGGTATTTCATCACCTTTGATGTCAATA
>Frequency_1_QualityScore_FF<FHHHJIJJJJJJJJJJJIGIJJJJJJJJJJJIGIJJJJJIJJJIJJJJJJJIJJJJIIIIIGGIIHEHHHFDFFDCEEDDDCDCDDDDDEE_Mismatch_1_Sense_+_Library_PoolT
CATATATGCATTGATGATTTGTCAAAACATCTTGGTGCAATGTTTGAGGGACCCAAACCAAATGCTTTTTATGGGGTAAGTGCCTTCTTTATAT
>Frequency_1_QualityScore_FFHHHHHJJJJJJJJJJJJIJJJJJGIIJIIJJJJJJJJJJJJJJJJHIJJJJIJJIIIIGIJJHHIIJ=EHHHHDDDDDEEDEEEDDECFEEE_Mismatch_0_Sense_+_Library_PoolT
CCCAAACCAAATGCTTTTTATGGGGTAAGTGCCTTCTTTATATGTTAATCTTAGACTCTCCTTTAAAAATAAAAAAAATATAGTAAAATATTCA
>Frequency_1_QualityScore_FFHHGHHJJJJJJJIJJJIIJ6BFHIJBHIIIIJJIJHEFFDFFFACDD?A@CCDDDDDDDDDDDDDDDDDBDDDDDDD?AB@CD?BDC?ACB>_Mismatch_1_Sense_+_Library_PoolT
GAACGCGATTTCCCGTCGCCCATTGCGATTATTCCGGATTGTTTCGGCCCTGAGATAATCTCAGGATCGTCTCAGACACAGCTGGACTCGAAGA
>Frequency_1_QualityScore_D=?3AC?+12+CA:C99FA:C)?9:4:9:*:B)00B?F@*98??D?8)BF@F:7..==7)..7@CF?E=..)7?B3;@C3@_Mismatch_1_Sense_+_Library_PoolT
ATGAATGCGTTATCTTTGGGGTATTTCATCACCTTTGATGTCAATACAAATTATGTTCTTTTTAGCATATGTATGAGAATA
>Frequency_1_QualityScore_FFGGGGGJIJJJJIJIIIJIJIGIIFHJJIIIJJIJJIGEHJJIJIJHIHJJIIEHHGHIIGHIJGHHAEHHEEFFFCADDDDDDCDCCCCDDD_Mismatch_0_Sense_+_Library_PoolT
TGAGCACATATGCATTGATGATTTGTCAAAACATCTTGGTGCAATGTTTGAGGGACCCAAACCAAATGCTTTTTATGGGGTAAGTGCCTTCTTT
>Frequency_1_QualityScore_FDHHHHHJJJJJJJJHIJJJJGIIIJJJJJJJJJJJJJJJJJJJJIIFGIIJJJIIJJIJJIJJJJJHHHHHHHFFFFFFFEEEEEEEDDDDDD_Mismatch_0_Sense_+_Library_PoolT
GTGCCAATCATACGGTCTGGCAGTTTTACAGATATTGGTCACAGGAGTTATATGGAAGATGAGCACATATGCATTGATGATTTGTCAAAACATC
>Frequency_1_QualityScore_FFHHHHFHJJIJJJJJJJJJJIJIJJIJJJJJJJIJJJJJJJJJJIHGHIIJIJJJJJJIEHGIIIIJJHIJGHHHHFFF_Mismatch_1_Sense_+_Library_PoolT
ACAAAGTATGTTCTTTTTAGCATATGTATGAGAATAGCCTCCAGGAGTAAAAATCGAATAATCTCATTTATCTTGGTTTA
>Frequency_1_QualityScore_FEHHHHHJJJJJJJJIJIJJJJIJIJJJJJIJJJJJJJJJIGIJJJJJIJJJJJJIJJJJIGHHHHHHFFFFFFEDD?CDDDDDDDEEDDDDDD_Mismatch_1_Sense_+_Library_PoolT
GTAAGTGCCTTCTTTATATGTTAATCTTAGACTCTCCTTTAAAAATAAAAAAAATATAGTAAAATATTCATCGTGGGTAGCAATTCTAGATGCC
>Frequency_1_QualityScore_FFHHHHHJJJJJJJJJJIJJJJJJJJJJJJJJIJIJJJJJJJJJJIIJJIIJJHHHHHHFFFFFFFEEDDDDDDDDDDDCDDDDDDDDDDDDDD_Mismatch_1_Sense_+_Library_PoolT
AGACTCTCCTTTAAAAATAAAAAAAATATAGTAAAATATTCATCGTGGGTAGCAATTCTAGATGCCCACAGCATCTAAGATTACCCTGAATCTC
>Frequency_1_QualityScore_FFHHHHHJJJJJJJIJIJGIHIIIJJJJJJJJJJIJJJJJJJJIJJJIJJJIJJJJJJJJGIIJEHJJIHHHHHHFFFFDDEEDDDCDEDDDDD_Mismatch_1_Sense_+_Library_PoolT
CAGGACTTGAAGACTGTGAGTTTGATTCCAAAGCCTTCCATTGAGAATGGGAAAGAGCAGTTTGTGCCAATCATACGGTCTGGCAGTTTTACAG
>Frequency_1_QualityScore_EFHHHHHIIHHIJJIJJHJJIJJIJJJJJIJJJJJIJIJIJIJJJJJJJJJJIIJIJJJJIJJJIIJHIDGGHGGFFFFDCDDDDDBDDDCDCD_Mismatch_0_Sense_+_Library_PoolT
TCACAGGAGTTATATGGAAGATGAGCACATATGCATTGATGATTTGTCAAAACATCTTGGTGCAATGTTTGAGGGACCCAAACCAAATGCTTTT
>Frequency_1_QualityScore_FFHHHHHJJJIIJJJEJEHIIIGJJJJIHIIICFHIJIIIIIIIIJJIJJJJJBCGHIGDHHIJJJHIGFHIJJIFHA_Mismatch_0_Sense_+_Library_PoolT
ATCTCTGTAATATGAATGTGTTATCTTTGGGGTATTTCATCACCTTTGATGTCAATACAAATTATGTTCTTTTTAGCA
>Frequency_1_QualityScore_FF<CDFHIIIIFHGIG@GFHEG@DGHIE@FFHBFGHBEGGIIIICGEIIIFHHEGHE@BCDECEA_Mismatch_1_Sense_+_Library_PoolT
GGACCCAAACCAAATGCTTTTTATGGGGTAAGTGCCTTCTTTATATGTTAATCTTAGACTCTCCA
>Frequency_1_QualityScore_FFHHHHHHIJJIJIJJJIJJJ@EHIIIIJJJJJJJJJIJJJJJJJJJJIJJJIJJIIJJJJJJJJJJJIDHHHHHHHHFFFFFFEEDEEDDDDC_Mismatch_0_Sense_+_Library_PoolT
ATGAATGTGTTATCTTTGGGGTATTTCATCACCTTTGATGTCAATACAAATTATGTTCTTTTTAGCATATGTATGAGAATAGCCTCCAGGAGTA
>Frequency_1_QualityScore_FFGFFGHEGHIIIGIGIGIIJIJFGIIJJJICIIHIGIIHJJJJJJIJFIJIJJIHIJJJIHGCABHFFBDFFFEEEEACDDECDFEEDDCDCC_Mismatch_0_Sense_+_Library_PoolT
GATGATTTGTCAAAACATCTTGGTGCAATGTTTGAGGGACCCAAACCAAATGCTTTTTATGGGGTAAGTGCCTTCTTTATATGTTAATCTTAGA
>Frequency_1_QualityScore_FFHHHHHJIJIJIJJJDGHIJEIHIJJIJJJJJJJJJJJJJIJJIJJJJJJHHIJJIBEHHHHFFFFFFEEEEEEEFEEEEDDDEDDDDDDDDD_Mismatch_0_Sense_+_Library_PoolT
TGTCAAAACATCTTGGTGCAATGTTTGAGGGACCCAAACCAAATGCTTTTTATGGGGTAAGTGCCTTCTTTATATGTTAATCTTAGACTCTCCT
>Frequency_1_QualityScore_FFHHHHHJJJJIIJJJJIJIJIEHGIIIJFFIIIJIJIJJJJJJJIJJJJJIJIJJJIJJIJIHHHFCEDFFECEEEEEEFEDEEDEDDDEDDD_Mismatch_0_Sense_+_Library_PoolT
ATGATTTGTCAAAACATCTTGGTGCAATGTTTGAGGGACCCAAACCAAATGCTTTTTATGGGGTAAGTGCCTTCTTTATATGTTAATCTTAGAC
>Frequency_1_QualityScore_FFGHHHGIGCHIIGHGIJGGGGGIJJJJJJJJJGIJJCHHGGIIJCHHIJFJJGIGHHHHHHHHFFFFEDCEEEEEDDD_Mismatch_1_Sense_+_Library_PoolT
GAATGTTTGAGGGACCCAAACCAAATGCTTTTTATGGGGTAAGTGCCTTCTTTATATGTTAATCTTAGACTCTCCTTTA
>Frequency_1_QualityScore_FFHHHHHJJJJJJJIIJJIJGIJJIJJHIFHIIJJJJHGIJJJJJJJJJJHHHHHHHFFFFFFFEEEEEEEDBDDDDDDDDDDDDDDDEEDCDD_Mismatch_0_Sense_+_Library_PoolT
GGCAGTTTTACAGATATTGGTCACAGGAGTTATATGGAAGATGAGCACATATGCATTGATGATTTGTCAAAACATCTTGGTGCAATGTTTGAGG
>Frequency_1_QualityScore_FDDFFHHJJIGIGGGI<FHCAFEHIEHIFEGIEHHEIIIJJJIJJIJJIJIDGHHIIIGJJJJHFFED@?@CDC@@CECC@CCDDDDDEECEED_Mismatch_1_Sense_+_Library_PoolT
GAATGGGAAAGAGCAGTTTGTGCCAATCATACGGTCTGGCATTTTTACAGATATTGGTCACAGGAGTTATATGGAAGATGAGCACATATGCATT
>Frequency_1_QualityScore_FFHHHHHJJJJJJJJJIIJJJJJJJJJJJJJJJJJIJJHIJJJJJIJIJJJGIJHHHGFFFFDEEEEEEDDDCDDDDDDDDCDDDCDEEEDEDD_Mismatch_1_Sense_+_Library_PoolT
TAAAAATAAAAAAAATATAGTAAAATATTCATCGTGGGTAGCAATTCTAGATGCCCACAGCATCTAAGATTACCCTGAATCTCTGTAATATGAA
>Frequency_1_QualityScore_FFHHHGHJCCGGIHDHIIJJIIJJGHJJIJIIIGGHCGDFFFFIIHJJJIGHGH_Mismatch_1_Sense_+_Library_PoolT
CTTTGGGGTATTTCATCACCTTTGATGTCAATACAAAGTATGTTCTTTTTAGCA
>Frequency_1_QualityScore_FFFGGGHJJHHIIGIIJGGIGGIJ<FGHIGGGGDGIIIGIGIJIJGGHEBGIIIJIJIJJICGIIJIIIIFEHHHHFFDCCCA>6?CDDDDCDE_Mismatch_0_Sense_+_Library_PoolT
GTCTGGCAGTTTTACAGATATTGGTCACAGGAGTTATATGGAAGATGAGCACATATGCATTGATGATTTGTCAAAACATCTTGGTGCAATGTTT
>Frequency_1_QualityScore_FFHHFHHJJJJJGIIJIIJJJJJJJJIJJJJJJJIJIIJJJIHIJJIGIIIIGIJJIJIJHHHGHHGFFFFFFFEEEED_Mismatch_1_Sense_+_Library_PoolT
GTGCAATGTTTGAGGGACCCAAACCAAATGCTTTTTATGGGGTAAGTGCCTTCTTTATATGTTAATCTTAGACTCTCCA
>Frequency_1_QualityScore_FFHGHFHJJJJJIJJEHIJJIGIJJJJJJIIJIJIJJJJJIIJIIHFHHIJIHHHHDFFFFFFFEEEEEECDDDDDDCC:@CCDDCDDDDC?AC_Mismatch_2_Sense_+_Library_PoolT
ATTAGACTCTCCTTTAAAAATAAAAAAAATATAGTAAAATATTCATCGTGGGTAGCAATTCTAGATGCCCACAGCATCTAAGATTACCCTGAAT
>Frequency_1_QualityScore_FFHHGHHJGIJJJJJHIJIIJJJIIJJJIJJJJJJJJJJJJIJGHHIJJGHJJHHJJJJIJHHHHHHHFCFFFFFDEEEEDEDDDDDDD_Mismatch_0_Sense_+_Library_PoolT
CATCTTGGTGCAATGTTTGAGGGACCCAAACCAAATGCTTTTTATGGGGTAAGTGCCTTCTTTATATGTTAATCTTAGACTCTCCTTTA
>Frequency_1_QualityScore_FEGHHFHHJJIJFHGGIGIIJIJIJIJJJJJJJJIEIJJJIJJJJJHGIIGGIJJJJJIGHGEHHFHFFDFFFFCEEEDDDDDDD_Mismatch_1_Sense_+_Library_PoolT
CTTGGTGCAATGTTTGAGGGACCCAAACCAAATGCTTTTTATGGGGTAAGTGCCTTCTTTATATGTTAATCTTAGACTCTCCTTA
>Frequency_1_QualityScore_FFHHHHHJJJJJJJJJJJJJJJJIJJJJJIJJIJJJJJJJJJJJJJJFCGIFGHIJJJIJHJJHEGIIJGHHHGFGFFFFFFFDEEDECDDDCD_Mismatch_0_Sense_+_Library_PoolT
TAGATGCCCACAGCATCTAAGATTACCCTGAATCTCTGTAATATGAATGTGTTATCTTTGGGGTATTTCATCACCTTTGATGTCAATACAAATT
>Frequency_1_QualityScore_FFDHHHHJJJJJJIFIJJJJJIIGDGDDDEIJHIIEHGGIEGIIGEHIIIJJJJEGHHHHBFFFEC?@CACD@ACCDA@BDCDCDDDA?B?9CC_Mismatch_0_Sense_+_Library_PoolT
GTTTGATTCCAAAGCCTTCCATTGAGAATGGGAAAGAGCAGTTTGTGCCAATCATACGGTCTGGCAGTTTTACAGATATTGGTCACAGGAGTTA
>Frequency_1_QualityScore_FFHHHHHJJJIJJJJJJJJJJJIJGIIJJJJJJJJIJIJJJJJJJJJJIIJJIJJJJJJJJJIIHHHFFFDFFFEDEEEEDEEEDEEDEDDDED_Mismatch_0_Sense_+_Library_PoolT
TGATGATTTGTCAAAACATCTTGGTGCAATGTTTGAGGGACCCAAACCAAATGCTTTTTATGGGGTAAGTGCCTTCTTTATATGTTAATCTTAG
>Frequency_1_QualityScore_DDFGHHHGHJJJJIJJIIGGGIDHGGIIIJGGDEHIIIIIJJIGHGHJJGIEHIGFHIEDFHFGFE@EHAECAE<B99AACEEDECDCDCCCDD_Mismatch_0_Sense_+_Library_PoolT
TGGGTAGCAATTCTAGATGCCCACAGCATCTAAGATTACCCTGAATCTCTGTAATATGAATGTGTTATCTTTGGGGTATTTCATCACCTTTGAT
>Frequency_1_QualityScore_FFHHHHHJJJJJJJJJJJJJJJJJGIIJJJFHIIJJJJJJJIJJJIJJJJJJIIJJJIJIIJJHHHHHHFFFFFFEEEDEDDDDDCDDEE_Mismatch_1_Sense_+_Library_PoolT
AGGGACCCAAACCAAATGCTTTTTATGGGGTAATTGCCTTCTTTATATGTTAATCTTAGACTCTCCTTTAAAAATAAAAAAAATATAGTA
>Frequency_1_QualityScore_FFDFHFHGGHIIIIJIFGBHEHIEIGCHIICGFHHGHIIJ@FHJ?D@GHICIIIIGIIGGGIIEH>EEC@EHEHDEHDADEEFFCECCCC_Mismatch_0_Sense_+_Library_PoolT
AGATTACCCTGAATCTCTGTAATATGAATGTGTTATCTTTGGGGTATTTCATCACCTTTGATGTCAATACAAATTATGTTCTTTTTAGCA
>Frequency_1_QualityScore_FFHHHHGJJJIJJIJJJJIJJIIJIHGJJHGIIIJJIJJGGIIDGGIJJJJJIJJJJEIHIIIIEICGGHIJJJFFHCHHGFFFFFECC_Mismatch_0_Sense_+_Library_PoolT
GATTACCCTGAATCTCTGTAATATGAATGTGTTATCTTTGGGGTATTTCATCACCTTTGATGTCAATACAAATTATGTTCTTTTTAGCA
>Frequency_1_QualityScore_FFHHHHHJJJIIJJIJJGIJJJJIJJJIJJJJIEFFFFFFFDDDDDDDCCDDDDDDCDDDDDDDDCDDDEDDDDDDDDDDDADDDDCCDCDDDC_Mismatch_0_Sense_+_Library_PoolT
GCGATTTCCCGTCGCCCATTGCGATTATTCCGGATTGTTTCGGCCCTGAGATAATCTCAGGATCGTCTCAGACACAGCTGGACTTGAAGACTGT
>Frequency_1_QualityScore_FFHHDHHIJJJJJIJJJJIJIJJIIIJJJJGIIJJJJJHIIJJJJJIJJJJIJJIJIJJJIIIJHGGGJIJIIHHEHFFFDBECBECDCECACD_Mismatch_0_Sense_+_Library_PoolT
GGGGTATTTCATCACCTTTGATGTCAATACAAATTATGTTCTTTTTAGCATATGTATGAGAATAGCCTCCAGGAGTAAAAATCGAATAATCTCA
>Frequency_1_QualityScore_FFHHHHHJJJJIJJJJJJJJJJJJJIJJJJJJJJJJJIIJJJJJJJJJJJJJJJHHHFFFFFFEEEEEEEDDDDDDDDDDDDDDDDDDDDDDDD_Mismatch_1_Sense_+_Library_PoolT
AATCTTAGACTCTCCTTTAAAAATAAAAAAAATATAGTAAAATATTCATCGTGGGTAGCAATTCTAGATGCCCACAGCATCTAAGATTACCCTG
>Frequency_1_QualityScore_FFHHHHHJJJJJHIJIJJJJJJJJJJHIIJIJJJGIJJJJJJJJJJJJJGHIIJJJJJFHIGJJJJIHGHHHFFFFFEDEEEEEEEDDEDEFEE_Mismatch_0_Sense_+_Library_PoolT
AAGAGCAGTTTGTGCCAATCATACGGTCTGGCAGTTTTACAGATATTGGTCACAGGAGTTATATGGAAGATGAGCACATATGCATTGATGATTT
>Frequency_1_QualityScore_FFFHHHHJIIJJIIHHIJIIIGIJJJJJJJJJJJJJJJJJJJJJJJJJIJJJJJJGGIJJJIHIIIGIHEHFFFFDEDDDADDDDDDDDDDDCD_Mismatch_0_Sense_+_Library_PoolT
GGAGTTATATGGAAGATGAGCACATATGCATTGATGATTTGTCAAAACATCTTGGTGCAATGTTTGAGGGACCCAAACCAAATGCTTTTTATGG
>Frequency_1_QualityScore_FFHHHHHJJJJGHJJHIJJJJJJJJJJJJJJJJJJJJJJIIJJJJJJJJJJJJJJJJJJJJJJFFFFFFEFFEEEDEFEFEEDDDDDDDDDDDD_Mismatch_1_Sense_+_Library_PoolT
TTTTTATGGGGTAAGTGCCTTCTTTATATGTTAATCTTAGACTCTCCTTTAAAAATAAAAAAAATATAGTAAAATATTCATCGTGGGTAGCAAT
>Frequency_1_QualityScore_FFHHHHHIJJIJIJJJIJGIFGIIJIIJIJJJJJJJJJJJJJIJIIJIIJJGJJJJJJGIIIGIGHJJFEHHGHFFFFD@AB>@@DDEEEECAC_Mismatch_1_Sense_+_Library_PoolT
TCATCGTGGGTAGCAATTCTAGATGCCCACAGCATCTAAGATTACCCTGAATCTCTGTAATATGAATGTGTTATCTTTGGGGTATTTCATCACC
>Frequency_1_QualityScore_FFHHHHHJJJJJIJIIJJJJJJJJJJIIJJJJJJJJJJJJJJJIIJIJJIJJJJJJJIJJHEHHFFFEFFEDEEEEEDDDDDDDDDDDCDDDCD_Mismatch_0_Sense_+_Library_PoolT
TATGTTAATCTTAGACTCTCCTTTAAAAATAAAAAAAATATAGTAAAATATTCATTGTGGGTAGCAATTCTAGATGCCCACAGCATCTAAGATT
>Frequency_1_QualityScore_FFHFHHHJJJJHIJJJJJJJJJJJJJIJJJJJJIIGHHIIJJJIIIIJJJJJIIJJJJJJJIJJJJJJIJHFHHHEHFFFFDEEEEEDDDDDDD_Mismatch_0_Sense_+_Library_PoolT
CGGTCTGGCAGTTTTACAGATATTGGTCACAGGAGTTATATGGAAGATGAGCACATATGCATTGATGATTTGTCAAAACATCTTGGTGCAATGT
>Frequency_1_QualityScore_DDHHHHHIJJJJJJJJJHJJJGIJJJJJJJJJJIJJJJJJJJJJJJJHIGIGIJIJJIJJIJHHHHHHHFDFFFFFEEEDCEDDDDD_Mismatch_0_Sense_+_Library_PoolT
TCTTGGTGCAATGTTTGAGGGACCCAAACCAAATGCTTTTTATGGGGTAAGTGCCTTCTTTATATGTTAATCTTAGACTCTCCTTTA
>Frequency_1_QualityScore_FFHHHHHJIJJJJJIIIIJIFHIJJHJJHIGIFHIIDFIGGIJJJIJJJJIJJJJIIJJCEFHHEGIHHGHGGEFFFFEEEEEDCCDDDEEDDD_Mismatch_2_Sense_+_Library_PoolT
ATCGTCTCAGACACAGCTGGACTTGAAGACTGTGAGTTTGATTCCAAAGCCTTCCATTGAGAATGGGAAAGAGCAATTTGTGCCAATTATACGG
>Frequency_1_QualityScore_EFGHHHHJJJJJJJJJJJJJJJJJJJJJJJJJJJHHJJIJJJJJJJJJJJJJJHIJJIIJJJJJHDFHHFFFFFFFEEDEEDDDDDDDDEEDEE_Mismatch_0_Sense_+_Library_PoolT
TTTGAGGGACCCAAACCAAATGCTTTTTATGGGGTAAGTGCCTTCTTTATATGTTAATCTTAGACTCTCCTTTAAAAATAAAAAAAATATAGTA
>Frequency_1_QualityScore_FFHHHHHJJJJIJGIJJJJJJJJJJJJJJJJJJJJJJJJJJJHJJJJJJJJJHHHHHFFF>CDEDCDDDDDDDDDDDDDDDDDDDDDDDDDDCD_Mismatch_1_Sense_+_Library_PoolT
ATGTTAATCTTAGACTCTCCTTTAAAAATAAAAAAAATATAGTAAAATATTCATCGTGGGTAGCAATTCTAGATGCCCACAGCATCTAAGATTA
>Frequency_1_QualityScore_FDHHHHHJIJHHJJJJJJIJJHIJIJJJJJJJJJJJJJJJJJJJJJJJJJJJIJIJJJJJJHIJJJJJGEHIFHHGFFFDDDEDDDDDDDDDED_Mismatch_0_Sense_+_Library_PoolT
GTCACAGGAGTTATATGGAAGATGAGCACATATGCATTGATGATTTGTCAAAACATCTTGGTGCAATGTTTGAGGGACCCAAACCAAATGCTTT
>Frequency_1_QualityScore_FDHHHHHJJJJJJJJJJJJJJIJJJJJJJJJJJJJHIJJIJJJJIJJJIJIJJJHHGHHHHFFFFFFFDEEEDED@CDDDDDDDDDDDDDEEDD_Mismatch_0_Sense_+_Library_PoolT
GTTTGAGGGACCCAAACCAAATGCTTTTTATGGGGTAAGTGCCTTCTTTATATGTTAATCTTAGACTCTCCTTTAAAAATAAAAAAAATATAGT
>Frequency_1_QualityScore_FFHHHHGJJJJJJJJJJJJJJFHIIJJJJJJIJJJJJJJJIJJJJJJJGHJJJJJJJJJJHIIJJJHHHHHHHHFCDFFDFFEDEEEEDDCDD?_Mismatch_1_Sense_+_Library_PoolT
TAGTAAAATATTCATCGTGGGTAGCAATTCTAGATGCCCACAGCATCTAAGATTACCCTGAATCTCTGTAATATGAATGTGTTATCTTTGGGGT
>Frequency_1_QualityScore_DDFHDHHHIEHIEHIBFGHG@BE<FHIHIGIHIIEGEGHIIJEIGFGDHIGEJHIG<BCGGHGDHIGEE=CHEEEFFECE?DD??ACCCDCCD?_Mismatch_0_Sense_+_Library_PoolT
ACAGGAGTTATATGGAAGATGAGCACATATGCATTGATGATTTGTCAAAACATCTTGGTGCAATGTTTGAGGGACCCAAACCAAATGCTTTTTA
>Frequency_1_QualityScore_FFHHHGHJJGIHIIJJJIIJJGIJGIIJJJJJJJJJJJJJJJJJGHIJJIJJHIJJJJJJHHHHHHFEFCEFEDEDEDDDEEFDCDDDDDDDDD_Mismatch_0_Sense_+_Library_PoolT
CTTCCATTGAGAATGGGAAAGAGCAGTTTGTGCCAATCATACGGTCTGGCAGTTTTACAGATATTGGTCACAGGAGTTATATGGAAGATGAGCA
>Frequency_1_QualityScore_FFHFHFFIEHIGIH>IHHGFGIGIEHIIIIIIIIIIIFGIIIIGICFHIIGI@D@FGEIIGE=CC>EEC@>;?ACECEECED3>;@CCAA@CCC_Mismatch_0_Sense_+_Library_PoolT
ATTTGTCAAAACATCTTGGTGCAATGTTTGAGGGACCCAAACCAAATGCTTTTTATGGGGTAAGTGCCTTCTTTATATGTTAATCTTAGACTCT
>Frequency_1_QualityScore_FFHFHDHIIJJJJIIIHIJIJIEIJJIJJIJJJJJJJEIJJJJJJJFIIJJJJJJIGIIJJJJHHIJIIHJHHHFFFEDDDDBCDDCDDDDDDD_Mismatch_0_Sense_+_Library_PoolT
AGGAGTTATATGGAAGATGAGCACATATGCATTGATGATTTGTCAAAACATCTTGGTGCAATGTTTGAGGGACCCAAACCAAATGCTTTTTATG
>Frequency_1_QualityScore_FFHHHHGJHHGIGJJGIICGIFHEHIIIJJ@FHIJIJJHIIJJJGHEHEHBFFACEEEE?>@BDCCDD78<BDDDCCCDD@CCDCCCCDDC@??_Mismatch_0_Sense_+_Library_PoolT
AGGAGATCGTATGCCAGGTGGATGAACGCGATTTCCCGTCGCCCATTGCGATTATTCCGGATTGTTTCGGCCCTGAGATAATCTCAGGATCGTC
>Frequency_1_QualityScore_FFHHHHHJJJJJIJHIJJJJGIJJJGIIIJJJIJIIHIIJJJJJJJJIJJJJJJJIHJJHIHIIIJJGCAHHFFFFCEEEECEDDCDDDDDCDD_Mismatch_0_Sense_+_Library_PoolT
ATCGTCTCAGACACAGCTGGACTTGAAGACTGTGAGTTTGATTCCAAAGCCTTCCATTGAGAATGGGAAAGAGCAGTTTGTGCCAATCATACGG
>Frequency_1_QualityScore_FFHHHHHJJJJJHHJJIIIJJJJJJ_Mismatch_1_Sense_+_Library_PoolT
GTCAATACAAAGTATGTTCTTTTTA
>Frequency_1_QualityScore_FFHHHHHJIJJJJJJJJJJIIJIIIJJJJJIJJHIJJJJJJJJJJJJJJJJJJJIJJJIJJJJJIJJEIEHHHHHH_Mismatch_1_Sense_+_Library_PoolT
AATATCTGTAATATGAATGTGTTATCTTTGGGGTATTTCATCACCTTTGATGTCAATACAAATTATGTTCTTTTTA
>Frequency_2_QualityScore_FFHHHGHIJJHIGGIIIIIJJIIIJHIIIGIIGIIIJJJJJJIIJJIJIJIJIJJIJIGHGEHDGFFFFEEEDEEDDECCDEEEEEEEECADCC_Mismatch_0_Sense_+_Library_PoolT
AAAAAAATATAGTAAAATATTCATTGTGGGTAGCAATTCTAGATGCCCACAGCATCTAAGATTACCCTGACCATCTCTGTAATATGAATGTGTT
>Frequency_1_QualityScore_FDHHHGHIJJJFIEICHGHIGIJJJIJIJJIIJJJJJJIJJJIIJJJIGHIJJIIJIJJIIJJIEGHJJHEHHHG?BACDEFEEC>;=>>>CCD_Mismatch_0_Sense_+_Library_PoolT
AATATTCATTGTGGGTAGCAATTCTAGATGCCCACAGCATCTAAGATTACCCTGACCATCTCTGTAATATGAATGTGTTATCTTTGGGGTATTT
>Frequency_1_QualityScore_FFHFHHHJJJJJJJJJIIJJJHIJJJJJJJJJJJJJJJJJJJJJJJJJCGIJJJJJJJJJJIJJJJIIJHHHHHEHFBDFFDFFECEDEEECDD_Mismatch_0_Sense_+_Library_PoolT
TAGTAAAATATTCATTGTGGGTAGCAATTCTAGATGCCCACAGCATCTAAGATTACCCTGACCATCTCTGTAATATGAATGTGTTATCTTTGGG
>Frequency_1_QualityScore_FFHHHHHIGIIJJJJJIJJJIJJJJJJJIJJJJJJJJJJIJJJGHGHIJIJJJJJJJIJJJGHJGJJJGAEHHHHFFFD@B>A?CDEFEEEDAC_Mismatch_2_Sense_+_Library_PoolT
ATTGTGGGTAGCAATTCTAGATGCCCACAGCATCTAAGATTACCCTGACCATCTCTGTAATATGAATGTGTTATCTTTGGGGTATTTCATCACC
>Frequency_1_QualityScore_FFHHHHHJJJIJIJEHJIJJHIIIJIJJGIJJHIJIHIIJJJJIJJFIJJJJJJJIJIJIIFHGIIIGECEFFFFFEEEEEECEDDDDDDDBDC_Mismatch_0_Sense_+_Library_PoolT
ATCGTCTCAGACACAGCTGGACTTGAAGACTGTGAGTTTGATTCCAAAGCCTTCCATTGAGAATGGGAAAGAGCAGTTTGTCCAATCATACGGT
>Frequency_1_QualityScore_DDHHHHHJJJJJJJGHIJIIIJJJJJJIIJJJIJJJJJJJJJJJJJJJJJJJJJHHHHHFFFFFFDEEEEEDDDDDDDDEDDEEEEFEEEEDCD_Mismatch_0_Sense_+_Library_PoolT
TAAAAAAAATATAGTAAAATATTCATTGTGGGTAGCAATTCTAGATGCCCACAGCATCTAAGATTACCCTGACCATCTCTGTAATATGAATGTG
>Frequency_1_QualityScore_FFHHHHHJJJJJJIJHIJJJJIIJIJJJIIJJIIIJJIJJJJJIJIJJHHHHFFFFCEEEEEEDDDDDDDDDDDDDDDDDEDDEEEEEEEEDDC_Mismatch_0_Sense_+_Library_PoolT
ATAAAAAAAATATAGTAAAATATTCATTGTGGGTAGCAATTCTAGATGCCCACAGCATCTAAGATTACCCTGACCATCTCTGTAATATGAATGT
>Frequency_1_QualityScore_FFHHHHHJJJJJJJFHIJJJJJIJJJJJJJJJJJJJJJJJJIJJJJJJJJJJJIJJIIIJHHHHFCEHFDEFEFEEFEEEDEEDA?BD=@CDEE_Mismatch_0_Sense_+_Library_PoolT
ATATTCATTGTGGGTAGCAATTCTAGATGCCCACAGCATCTAAGATTACCCTGACCATCTCTGTAATATGAATGTGTTATCTTTGGGGTATTTC
>Frequency_1_QualityScore_FFHHHHHJJJJJJJJJJJJJJIJJIIJIIJJJJJJJJJJJJJJJIGGIJJJJJJJJHHHHHHFFFFEDEEEEDDDDDDDDDDDDDDDDDDDDED_Mismatch_0_Sense_+_Library_PoolT
TCTCCTTTAAAAATAAAAAAAATATAGTAAAATATTCATTGTGGGTAGCAATTCTATATGCCCACAGCATCTAAGATTACCCTGACCATCTCTG
>Frequency_1_QualityScore_FFHHHHHJJJJJJJJJJJIJJJFJFIIJJJJJJJJJJJJJJJHIJJJJJJJJJJJJHHHHHFFFFEEEEEEDCDDDDDDDDDDDDDDDDEDDDE_Mismatch_0_Sense_+_Library_PoolT
CCTTTAAAAATAAAAAAAATATAGTAAAATATTCATTGTGGGTAGCAATTCTAGATGCCCACAGCATCTAAGATTACCCTGACCATCTCTGTAA
>Frequency_1_QualityScore_FFGBHHDGGBEGFGGGEGGHGEEGGBBGGFGAFADHGHEGGHHIBG8?DDGB=FFHGFADHIGIIGEGGAEAE=AHDF@EFFB<B>?DEDDEDC_Mismatch_0_Sense_+_Library_PoolT
TTCATTGTGGGTAGCAATTCTAGATGCCCACAGCATCTAAGATTACCCTGACCATCTCTGTAATATGAATGTGTTATCTTTGGGGTATTTCATC
>Frequency_1_QualityScore_FFHHHHHJJJIJJJJJJJHJJIJJJJJJJJJJJJJJJJIJJJJJJIJJJJJJJIJJIJJJJJIJJJJJIGEEHHHEHFDEFFFFEEFEEABDBB_Mismatch_0_Sense_+_Library_PoolT
TAAAATATTCATTGTGGGTAGCAATTCTAGATGCCCACAGCATCTAAGATTACCCTGACCATCTCTGTAATATGAATGTGTTATCTTTGGGGTA
>Frequency_1_QualityScore_FFHHHHHJJJJJJIIJJIJJJJJJJJIJJJJJJIJIJJJJJJJJJJJJJIJIIJGIJJJJJJJGIIJJIHGIHHHHHHHFFFFDEEEEDDDDC?_Mismatch_1_Sense_+_Library_PoolT
TGTCAATACAAAGTATGTTCTTTTTAGCATATGTATGAGAATAGCCTCCAGGAGTAAAAATCGAATAATCTCATTTATCTTGGTTTAAGCCCTA
>Frequency_1_QualityScore_FFHGHHFHIJJJJJJJJJIIIIJJHIJJJJIJJJJJJJJJJJJIJJJJIJJJIIJJJJIIJIJJJIJJJIIHHHHHFHFFDFFFDECEEEEEFD_Mismatch_0_Sense_+_Library_PoolT
ATATAGTAAAATATTCATTGTGGGTAGCAATTCTAGATGCCCACAGCATCTAAGATTACCCTGACCATCTCTGTAATATGAATGTGTTATCTTT
>Frequency_1_QualityScore_FFHHHHHJJJJJJIGJJIIJJJJJIJJJJJJJJIJJJJJJJJJIIIJIIJIGEHHHGHFDFFFFEDEEEEDDDDDDDDDDDCDDDDDDDDCCCC_Mismatch_0_Sense_+_Library_PoolT
TTAGACTCTCCTTTAAAAATAAAAAAAATATAGTAAAATATTCATTGTGGGTAGCAATTCTAGATGCCCACAGCATCTAAGATTACCCTGACCA
>Frequency_1_QualityScore_FFHHHHHIJJJJJJJJJJJJJIJJJHIJJIJJJJJJJJJJJJJJJJJJJJJJJJJJJJJJJJJJJJJJJHFHHHFHHFFFFFFFFCDEECEDDF_Mismatch_0_Sense_+_Library_PoolT
AATATAGTAAAATATTCATTGTGGGTAGCAATTCTAGATGCCCACAGCATCTAAGATTACCCTGACCATCTCTGTAATATGAATGTGTTATCTT
>Frequency_1_QualityScore_FFHGHGHIIJJJJJJJIJJJJJJJJGIGIIHIIJJIJGGIJIIIEGIIAHIIHGDHFFCDFFDFEEEDDDBDDDCDDDDCCDDDDCDDDDCCCC_Mismatch_0_Sense_+_Library_PoolT
GACTCTCCTTTAAAAATAAAAAAAATATAGTAAAATATTCATTGTGGGTAGCAATTCTAGATGCCCACAGCATCTAAGATTACCCTGACCATCT
>Frequency_1_QualityScore_FFHHHGHJJJJJJJJJIJJJJJIJJJJJIIHHJJJIJJIJJIIJIJIJIIJIIJJIJJJJIHDHHHHHHHGFFFFFFEDDEDDDDEDEEEDDED_Mismatch_1_Sense_+_Library_PoolC
AGGAAAGAGCAGTTTGTGCCAATCATACGGTCTGGCAGTTTTACAGATATTGGTCACAGGAGTTATATGGAAGATGAGCACATATGCATTGATG
>Frequency_1_QualityScore_FFHHHHHJJJGIJJHIIJJJJJJJJJJJIJJJJJJJIIJJJJJJJJJJJJJJJJJJJJJJEHIJJHHFEEEFFFFFFEEEEEEEDEEEDDEDDE_Mismatch_0_Sense_+_Library_PoolC
GAAAGAGCAGTTTGTGCCAATCATACGGTCTGGCAGTTTTACAGATATTGGTCACAGGAGTTATATGGAAGATGAGCACATATGCATTGATGAT
>Frequency_1_QualityScore_FFHHHHHIJHHIJGIJJJJJJJGIIJGHJJJIJJJIJJJJIJJHHGIHIIJJGJJJHHGHGHHFFFFFDDCEEEDCEDDDDDD_Mismatch_0_Sense_+_Library_PoolC
GGTGCAATGTTTGAGGGACCCAAACCAAATGCTTTTTATGGGGTAAGTGCCTTCTTTATATGTTAATCTTAGACTCTCCTTTA
>Frequency_1_QualityScore_FFHGHHGJJJJJJIGJGGIIJJJGIJIIJGIIIJJFHIIIJJJJIIJGGGIJJIHHHHFFFF@DACECCCEDDDDDDDACDDEDDACDCDDCDE_Mismatch_0_Sense_+_Library_PoolC
AAATAAAAAAAATATAGTAAAATATTCATTGTGGGTAGCAATTCTAGATGCCCACAGCATCTAAGATTACCCTGACCATCTCTGTAATATGAAT
