# Supplementary material for: Differential Gene Expression Reveals Candidate Genes for Drought Stress Response in Abies alba (Pinaceae)
Source: PLoS One. 2015 Apr 29;10(4):e0124564. doi: 10.1371/journal.pone.0124564 (PMC4414588; doi:10.1371/journal.pone.0124564)
Supplement: S2 File — (GZ) [file pone.0124564.s002.gz › comp16399_c0_seq1.fa]

>comp16399_c0_seq1 len=479 path=[1:0-201 203:202-252 254:253-334 336:335-353 355:354-478]
TCTCCCCAGTAATCTTAATCTTGACGATCCTCTTGCATCCCAGTTGAAATATAATCTGCTGGCCTCGTACTATAATAACAATAAGTAGGTCCATGGTTATATTGAAAACAAGGTTAATTGTAATTGTGAAGTAATTTATTCCCGTGCTCATCTACTATACATTTAAAGCAGAGGCTATAGGTTTTGGGGAGCAATATGCACAGGGATGCATAAGCATAGTTGGATGATGTCTATGCATTTCGGGGTACATTAACTGCAGCCCAACTAGATGCATATGCCATGCTATAGGTTTTATTCTCCACTTTAATTGAGTGTATAGAGCCTCTGGAAGAAGTTTCCTCTATATATATATGCATTAGTCTTTTATTGAGATGGTTTTTTAAGTCCACATGTATATATTACATAAGTTTTTTATTGAGATTAATTTTTCATGAATGTTCATTTTGAATAGAAGAGAAGAATTTGAAAGTTTTTGGTGA

>Frequency_1_QualityScore_FFDDHGHJJJJBHGHEHIEIIEFGBGEGIJJGGJJJJIGHIJIJJH@FIHJIDHIII_Mismatch_0_Sense_+_Library_PoolT
GTATAGAGCCTCTGGAAGAAGTTTCCTCTATATATATATGCATTAGTCTTTTATTGA
>Frequency_3_QualityScore_DEGGFFGIDFHIHIFHIIHIIIIIDGHIGIIIJIGIGHHGIIHGGIIHGGHIHHHHGIIIGCGC;@DDEDDCDDDDDDDCA?BCDDDDDDDDED_Mismatch_0_Sense_+_Library_PoolC
TTTTGGGGAGCAATATGCACAGGGATGCATAAGCATAGTTGGATGATGTCTATGCATTTCGGGGTACATTAACTGCAGCCCAACTAGATGCATA
>Frequency_2_QualityScore_FFHHHHGJJIJJJJIJIIIJIJJJIJJJJIIIJJJJJJJJJJIIIJIIIJJIIIJEGHGHHEGGGGEGGDEEEDDDEDCDDDDEDDEDCDDDDD_Mismatch_0_Sense_+_Library_PoolC
GCAATATGCACAGGGATGCATAAGCATAGTTGGATGATGTCTATGCATTTCGGGGTACATTAACTGCAGCCCAACTAGATGCATATGCCATGCT
>Frequency_2_QualityScore_FFGHGGGIJJIJIIFIIHIIIIIHIJIGIIJJJIJIIIJJIIIII@FFIIIFIIIHIIIIIHHHGGFFFCDEEEEEEEEDDDDDCDEED?CCDC_Mismatch_0_Sense_+_Library_PoolC
CAGGGATGCATAAGCATAGTTGGATGATGTCTATGCATTTCGGGGTACATTAACTGCAGCCCAACTAGATGCATATGCCATGCTATAGGTTTTA
>Frequency_2_QualityScore_FFHHGHHIJJJJIJIIJHHIJJJJJIIJJJJJJJJJJIJJJJJJJJIJIIIIIHIGEGGGGGEEEFEEEEEEEEEEEDDDD@ACDEECCDDDDD_Mismatch_0_Sense_+_Library_PoolC
AAAGCAGAGGCTATAGGTTTTGGGGAGCAATATGCACAGGGATGCATAAGCATAGTTGGATGATGTCTATGCATTTCGGGGTACATTAACTGCA
>Frequency_2_QualityScore_FFHHHHHGGIIHIIIJIIIIJEIIJJIIIIJIIIIJIJIJIIIJJIIJIJJIIIIIHHGGGGFFFFFEEECEEEEDEEEDECDDC<@CCEEDDD_Mismatch_0_Sense_+_Library_PoolC
ATTTAAAGCAGAGGCTATAGGTTTTGGGGAGCAATATGCACAGGGATGCATAAGCATAGTTGGATGATGTCTATGCATTTCGGGGTACATTAAC
>Frequency_2_QualityScore_FEHHHHHJJJJJJIJJJIIIIJIJJJJIIGIHIIJJJJIJIIJIJJJJIIGIIIIJJAEGIGIGHHGHGFFFFDDDDDDDDDDDDECDEDDDDD_Mismatch_0_Sense_+_Library_PoolC
GAGCAATATGCACAGGGATGCATAAGCATAGTTGGATGATGTCTATGCATTTCGGGGTACATTAACTGCAGCCCAACTAGATGCATATGCCATG
>Frequency_2_QualityScore_FFHHHHHJJIIIJJHIGHHIIHIIIIJIJJJJJIJGHIGIIEGIIJJJJJJJJJJJIIGIJIIEGGIJJIIIIEIGIIIHGHGGDCECEEDDCD_Mismatch_0_Sense_+_Library_PoolC
CTCCACTTTAATTGAGTGTATAGAGCCTCTGGAAGAAGTTTCCTCTATATATATATGCATTAGTCTTTTATTGAGATGGTTTTTTAAGTCCACA
>Frequency_1_QualityScore_FDHGHHFCFGGIJGGEHGIJJJIIGHIIJ?CFFDHGIJJJIJJIJJIHIIIJJJHGIJJHHIII<BFHG=@FEGIHFCDEEE_Mismatch_2_Sense_+_Library_PoolC
AATTGAGTGTATAGAGCCTCTGGAAGAAGTTTCCTCTATATATATATGCATTAGTCTTTTATTGAGATGGTTTTTTAAGGCA
>Frequency_1_QualityScore_FFHHHHHJJJJJJJJHIJJJJJJJJJJJJIJJJJJJJIJJJJJJJHJJJJJHIIGJJHHHHHHFFFFFFDEEEEEEDDDBBDDEFDDDDDDDDD_Mismatch_0_Sense_+_Library_PoolC
AGCAGAGGCTATAGGTTTTGGGGAGCAATATGCACAGGGATGCATAAGCATAGTTGGATGATGTCTATGCATTTCGGGGTACATTAACTGCAGC
>Frequency_1_QualityScore_FFGHHHHJIJIJJJJJJJJJFHHIJJIJJJJJJJJJJJJJJIIIJJJJJIJJJJIJJJJEGGIJ=CHGGEFFFFFFFEEEEDEDDCD@CCDDDE_Mismatch_0_Sense_+_Library_PoolC
GATGTCTATGCATTTCGGGGTACATTAACTGCAGCCCAACTAGATGCATATGCCATGCTATAGGTTTTATTCTCCACTTTAATTGAGTGTATAG
>Frequency_1_QualityScore_FDHHGGHJJJIG@FGIFGCDGHG@FG9CDGGIGHDFHGGGEHIIHIJIIIHEHIIIFEEHEHFFHEFFE@C>CECEEEEDDEDEDEDDDD>BCD_Mismatch_0_Sense_+_Library_PoolC
TATACATTTAAAGCAGAGGCTATAGGTTTTGGGGAGCAATATGCACAGGGATGCATAAGCATAGTTGGATGATGTCTATGCATTTCGGGGTACA
>Frequency_1_QualityScore_FFHHHHHJIJIHHJJJIIJJJJJJJJJJJGIJJJJJIJGHGIJJJJJJJJJJJJJJJJJJJJJHHHHGHHFFFFFEEEEEEEACCBDCDDE>CC_Mismatch_0_Sense_+_Library_PoolC
GCATAAGCATAGTTGGATGATGTCTATGCATTTCGGGGTACATTAACTGCAGCCCAACTAGATGCATATGCCATGCTATAGGTTTTATTCTCCA
>Frequency_1_QualityScore_FFHHHCFEHIGGHIJIIIHGIGIGIIJJJJJJIJJJJJJJJJGHIJJIFHHI_Mismatch_1_Sense_+_Library_PoolC
GAAGAAGTTTCCTCTATATATATATGCATTAGTCTTTTATTGAGATGGTTTA
>Frequency_1_QualityScore_FFHHHHHGHIIJFIIJJJJJJJJJJJIJJJIJJHIFHGHIIIJJJJIJJJIEHIF9BBFE=>EEHGJEGGGEIGIIIJJHGHEFGHFFFF_Mismatch_0_Sense_+_Library_PoolC
CCATGCTATAGGTTTTATTCTCCACTTTAATTGAGTGTATAGAGCCTCTGGAAGAAGTTTCCTCTATATATATATGCATTAGTCTTTTAT
>Frequency_1_QualityScore_?:=C:DBE?:22+3:F<C:A@A@@DBEFEEA@9:DDED9D<D9**?D@DDE<9<DDDAD:88).@=8)8..77AE:.7=AA3=7;;@@?A_Mismatch_0_Sense_+_Library_PoolC
ATGCATATGCCATGCTATAGGTTTTATTCTCCACTTTAATTGAGTGTATAGAGCCTCTGGAAGAAGTTTCCTCTATATATATATGCATTA
>Frequency_1_QualityScore_FFHHHHHIJJJIJJGHIJGIJJJGIJJIFEHIJJFIIJJJJJJJJJJJJJIIJJIJIHHHHHHFFFCDFFEEEEFDDCDDEEDEEACDDB?B<@_Mismatch_0_Sense_+_Library_PoolC
ACTATACATTTAAAGCAGAGGCTATAGGTTTTGGGGAGCAATATGCACAGGGATGCATAAGCATAGTTGGATGATGTCTATGCATTTCGGGGTA
>Frequency_1_QualityScore_FFHHHHHJJJJJJJJEHIIJHEHJJJJIIIIJIJJJJJJIIJJJIJJJIIJJJHHHHHHDEFFFFDEEECDEEEDCDDCDC?@B<BCCEDDDCD_Mismatch_0_Sense_+_Library_PoolC
TTTAAAGCAGAGGCTATAGGTTTTGGGGAGCAATATGCACAGGGATGCATAAGCATAGTTGGATGATGTCTATGCATTTCGGGGTACATTAACT
>Frequency_1_QualityScore_FFHHHHHJJJJJJJJJJGIJJHIIIJJIJIJHIIHIIJJJJJIJJJJJJJJJJJJJJJJHFBDCEFFEECCDDDDDDDDDDDDDCDDDDECDED_Mismatch_0_Sense_+_Library_PoolC
TGGGGAGCAATATGCACAGGGATGCATAAGCATAGTTGGATGATGTCTATGCATTTCGGGGTACATTAACTGCAGCCCAACTAGATGCATATGC
>Frequency_1_QualityScore_FFGFHHHJJJJJJJJJJJJJJ?FHIJJJJJJIJJJJJJJJIJJIJFIJJIIGIJIIIIJJJIJJH?CHE@EFFFFFCEEEEEDDEDDDACCDEE_Mismatch_0_Sense_+_Library_PoolC
TGATGTCTATGCATTTCGGGGTACATTAACTGCAGCCCAACTAGATGCATATGCCATGCTATAGGTTTTATTCTCCACTTTAATTGAGTGTATA
>Frequency_1_QualityScore_FFHHHHHJJJHIJJJJJJJJJJIIIIJIJJJJJJJJJJJJJIJJJJIJJJHIGIJJIIHIJJJJHHHEF?DDCEEEEEEDDEDDDDDDDCDCDD_Mismatch_0_Sense_+_Library_PoolC
ATGCACAGGGATGCATAAGCATAGTTGGATGATGTCTATGCATTTCGGGGTACATTAACTGCAGCCCAACTAGATGCATATGCCATGCTATAGG
>Frequency_1_QualityScore_FFHHHHHJIJIGGIIJJJJJIIIJJJJJIJIJIIIJ8@FGHIGFHJIJJJIJIJJJHHHHHHFFFFFFECEEEEDDDDED>CCBDDDEDDDDDD_Mismatch_0_Sense_+_Library_PoolC
ATAAGCATAGTTGGATGATGTCTATGCATTTCGGGGTACATTAACTGCAGCCCAACTAGATGCATATGCCATGCTATAGGTTTTATTCTCCACT
>Frequency_1_QualityScore_FFHHHHHJJJEGIJJJGGIJJJJJJJJJJJJJJIJJJJJJJJJJJJJJIIJJJJGHIIIJJJIHGGHHHDFDDFFCECCCEEEDDDDDCCDDDD_Mismatch_0_Sense_+_Library_PoolC
CATTTCGGGGTACATTAACTGCAGCCCAACTAGATGCATATGCCATGCTATAGGTTTTATTCTCCACTTTAATTGAGTGTATAGAGCCTCTGGA
>Frequency_1_QualityScore_FFHHHHHJJJJJJJJJIJJIJJJJJJJJJJJJJJFGHJJJJIJJJJJJJIIJJJJJJJJJHHHHHGHFFFFFFDEEEE>CDDCDDEEDDDDDCD_Mismatch_0_Sense_+_Library_PoolC
AAGCATAGTTGGATGATGTCTATGCATTTCGGGGTACATTAACTGCAGCCCAACTAGATGCATATGCCATGCTATAGGTTTTATTCTCCACTTT
>Frequency_1_QualityScore_FFHHHHFIIJJJGJIJIHHHGIHGGGGHIJI*@FHHGIHIIJI?FHHDHIJJIIHIIIIJJIHFHHHEFEEFFEEEEEEDDDDDCDC5>ABCDC_Mismatch_1_Sense_+_Library_PoolC
GGGATGCATAAGCATAGTTGGATGATGTCTAAGCATTTCGGGGTACATTAACTGCAGCCCAACTAGATGCATATGCCATGCTATAGGTTTTATT
>Frequency_1_QualityScore_DDHHGHGGGIJJCFFHIGHIJEHJFIIIEIJIJHGHHIGIDGFGEIHIGHGIHDHGIIGIIG=CGGHH=CGIJGJHFHHHGEHFFFFFCDDACE_Mismatch_2_Sense_+_Library_PoolC
ATATGCCATGCTATAGGTTTTATTCTCCACTTTAATTGAGTGTATAGAGCCTCTGGAAGAAGTCTCCTCTATATATATATGTATTAGTCTTTTA
>Frequency_1_QualityScore_FFHHHHHFHIJIJJIJJJJJJJJIIJJIHIGHHIJJJJJJJIJJJJJJJIHIIJIJIJJJIIIJIGIIIFHHIJJJJGIHHHHFHHFEFEFECA_Mismatch_2_Sense_+_Library_PoolC
CTATAGGTTTTATTCTCCACTTTAATTGAGTGTATAGAGCCTCTGGAAGAAGTCTCCTCTATATATATATGTATTAGTCTTTTATTGAGATGGT
>Frequency_1_QualityScore_FFHHHHHJJIIJDHIJJJJJGIJIJJJJJJJJJJJJJJJJFIJIJJJJIIFHIGJJIHHHHFHGFFFFFCFEEDDDBDCDEFDDDDDDDDDDDD_Mismatch_0_Sense_+_Library_PoolC
AGAGGCTATAGGTTTTGGGGAGCAATATGCACAGGGATGCATAAGCATAGTTGGATGATGTCTATGCATTTCGGGGTACATTAACTGCAGCCCA
>Frequency_1_QualityScore_DAHDHHADAEGBHHEGGEGI>CHGHB@B?*11CBGGCD?@??<D?GGABF??FDBGHEHBF<=GEEHHGCF=C;A?;BDFEC>@@CEDAB3@;;_Mismatch_1_Sense_+_Library_PoolC
ATTGAGTGTATAGAGCCTCTGGAAGAAGTTTCCTCTATATATATATGCATTAGTCTTTTATTGAGATGGTTTTTTAAGTCCACATGTACATATT
>Frequency_1_QualityScore_FFHGHGHHJIJJJJJJJJJJJJEGGIJJJJJJIJIJJIIJJJJJIIJJJJJJJJJJJJJJJIJIHH?CE@CEFFFFEEEEEECDDEDDD>CCDF_Mismatch_0_Sense_+_Library_PoolC
ATGATGTCTATGCATTTCGGGGTACATTAACTGCAGCCCAACTAGATGCATATGCCATGCTATAGGTTTTATTCTCCACTTTAATTGAGTGTAT
>Frequency_1_QualityScore_DAHFGFHGGGHHIIIG<_Mismatch_0_Sense_+_Library_PoolC
CATTAGTCTTTTATTGA
>Frequency_1_QualityScore_FFHHHHHJJJJJJJJIJJJJJJIJIJIGJJJJJIJJJJJJJJJJJJJJHIJJ@FFHGJCHHJHHHHHFFFFBECECDDDDDCDEDDDDDDDDCC_Mismatch_0_Sense_+_Library_PoolC
ATATGCACAGGGATGCATAAGCATAGTTGGATGATGTCTATGCATTTCGGGGTACATTAACTGCAGCCCAACTAGATGCATATGCCATGCTATA
>Frequency_1_QualityScore_FEHGHGHIJIJJJJJJJIIJJHHJIIJJJIJJJJJIJGGHIIIJDHFHIEHIIIJIIIJIHIJFEGCHIH4=DHIGGIFHFHHHHHFEFFFFDD_Mismatch_1_Sense_+_Library_PoolC
GTGCATATGCCATGCTATAGGTTTTATTCTCCACTTTAATTGAGTGTATAGAGCCTCTGGAAGAAGTTTCCTCTATATATATATGCATTAGTCT
>Frequency_1_QualityScore_FFHHHHHIJJJJJIJJJJJJJJJJJJJJJJJJJJJIJGJIJIIIIJJJJJJJJJJJJJJJJJJHHHHFDDCCDDEDDDDDDDDDDDDDDDDDCD_Mismatch_0_Sense_+_Library_PoolC
ATAGGTTTTGGGGAGCAATATGCACAGGGATGCATAAGCATAGTTGGATGATGTCTATGCATTTCGGGGTACATTAACTGCAGCCCAACTAGAT
>Frequency_1_QualityScore_FEGHGHHJJIIIJJJJIJJJJJIIJJJIJJJJCGIHIJJJJJJGIIJIGEGGHHIFFCHIIJEHIIGIHGIEGH67;CB;)7>CACCEEEE>CD_Mismatch_0_Sense_+_Library_PoolC
AGCCCAACTAGATGCATATGCCATGCTATAGGTTTTATTCTCCACTTTAATTGAGTGTATAGAGCCTCTGGAAGAAGTTTCCTCTATATATATA
>Frequency_1_QualityScore_FFHBHHHIIIIIJJJJJIJIJJJEIJJJJJJIJJIJJJJJIJHIJIJFGHIIFEHIJHHGHFFFFCFCEDDDDBBDEDDCDCDDD@CDDDDDDE_Mismatch_0_Sense_+_Library_PoolC
TTTATTCCCGTGCTCATCTACTATACATTTAAAGCAGAGGCTATAGGTTTTGGGGAGCAATATGCACAGGGATGCATAAGCATAGTTGGATGAT
>Frequency_1_QualityScore_FFGHGFHJJJIGIJEEEEHHGIIGGIIJJJJJJJJJIIIHHIFFGGHEIGIIJJIIIJEIJJIGHIIIC@GHIGAEEGHH?EHHDCACEDFDDC_Mismatch_1_Sense_+_Library_PoolC
TCTCCACTTTAATTGAGTGTATAGAGCCTCTGGAAGAAGTTTCCTCTATATATATATGCATTAGTCTTTTATTGAGATGGTTTTTTAAGTCCAA
>Frequency_1_QualityScore_DDFAFDDHHB9<FG?4,<AFC9F@FGGGIIIGFHIIGIIGHGEIIGICB_Mismatch_2_Sense_+_Library_PoolC
CCTCTGGAAGAAGTCTCCTCTATATATATATGTATTAGTCTTTTATTGA
>Frequency_1_QualityScore_FFDHBDDHIIIGAEFFIBHGEFH>HE@FGGGEIC<@F:**00*??BBGGHCFGE*?DHGGGFCHGGDGH;@DGGBC_Mismatch_0_Sense_+_Library_PoolC
TTCTCCACTTTAATTGAGTGTATAGAGCCTCTGGAAGAAGTTTCCTCTATATATATATGCATTAGTCTTTTATTGA
>Frequency_1_QualityScore_DFFF?FFFHIIGDFCHGGCF<FFH<FHACGGFDHIICGHIGIIIIIIIIIIGBCD@EHBHHIIIIICG8=CAGH<D19ACCCDDED@CC??BB<_Mismatch_0_Sense_+_Library_PoolC
TTAATTGTAATTGTGAAGTAATTTATTCCCGTGCTCATCTACTATACATTTAAAGCAGAGGCTATAGGTTTTGGGGAGCAATATGCACAGGGAT
>Frequency_1_QualityScore_FFHGGHHJGHIHIIJJIJIIIIJIICIJIIIAHFHGIIIJJJIGIHGIFEHIIJJGHIIJJJIJJIGGGHFFHFFFFFDFFCCE@CBDCDCDCD_Mismatch_1_Sense_+_Library_PoolC
GGAAGAAGTTTCCTCTATATATATATGCATTAGTCTTTTATTGAGATGGTTTTTTAAGTCCACATGTACATATTACATAAGTTTTTTATTGAGA
>Frequency_1_QualityScore_FFHHHGHJIJJJHHJJIJJJJIJIJJFIIJJIJIIJJJJJJJJJJJJJIJIJJJJJJHHHHHEFFFFFFDEEFEEEEDEEDEEEDECDBDB>CC_Mismatch_2_Sense_+_Library_PoolC
TATACCTTTAAAGCAGAGGCTATAGGTTTTGGGGAGCAATATGCACAGGGATGCATAAGCATATTTGGATGATGTCTATGCATTTCGGGGTACA
>Frequency_1_QualityScore_FFHHGGHJIJJIJJJJIJJJJJJIJJJJJJJJJJIJHIIJJJJJJJJJJJJJJJJJIIJIJHBEDFFEECEEDDDDDDDDDDDDDDDDDDEDDE_Mismatch_0_Sense_+_Library_PoolC
TTGGGGAGCAATATGCACAGGGATGCATAAGCATAGTTGGATGATGTCTATGCATTTCGGGGTACATTAACTGCAGCCCAACTAGATGCATATG
>Frequency_1_QualityScore_FFHHHHHJJJGIJJIIJIIJJGHHJJIJGII@EHIJJJJJJIIIJIJJIJJJJJJJJJJHGHHFHFFFFFDEEEDEEFCDDEDEEDEEEDEDBD_Mismatch_0_Sense_+_Library_PoolC
TCTACTATACATTTAAAGCAGAGGCTATAGGTTTTGGGGAGCAATATGCACAGGGATGCATAAGCATAGTTGGATGATGTCTATGCATTTCGGG
>Frequency_1_QualityScore_FFHHHHHIGJJIJJJJJJEHGHJIJIIJJJJJJIJJJJFIJJJIJJJJHIIJJJIGIIGEHCGGGIIIGHIJIJFEHFHF@;@?AC@CCCEDDE_Mismatch_1_Sense_+_Library_PoolC
AACTGCAGCCCAACTAGATGCATATGCCATGCTATATGTTTTATTCTCCACTTTAATTGAGTGTATAGAGCCTCTGGAAGAAGTTTCCTCTATA
>Frequency_1_QualityScore_FFHHHHGJJJJJIIJJJIIJJJJJJJJJJJJJJJJJJJJJIIJJFIJIEIJJJJJJJJJJJIJIJGIAEHEHGGFFFFFEEED@CCDCDCDDDC_Mismatch_0_Sense_+_Library_PoolC
TACATTAACTGCAGCCCAACTAGATGCATATGCCATGCTATAGGTTTTATTCTCCACTTTAATTGAGTGTATAGAGCCTCTGGAAGAAGTTTCC
>Frequency_1_QualityScore_FFGHHHHJIIJJJIIJJJHHJJIIJJJJJJJJJJIJJJJIIFHHHJIGEHHHIIJJIGJIJIG==@7BDBGHIGHHHHHHHGDFFFFFFFEEDD_Mismatch_2_Sense_+_Library_PoolC
CATATGCCATGCTATAGGTTTTATTCTCCACTTTAATTGAGTGTATAGAGCCTCTGGAAGAAGTCTCCTCTATATATATATGTATTAGTCTTTT
>Frequency_1_QualityScore_FFHHHHHJJJJJJJJJJJJCFHIJJIJJJJJJJJJJJJJIIJJJJJJJGIIJIIIJIJIJJIJGHHHGHHFFFFFEEEECCCEDCDCDDEEEDC_Mismatch_0_Sense_+_Library_PoolC
ATGTCTATGCATTTCGGGGTACATTAACTGCAGCCCAACTAGATGCATATGCCATGCTATAGGTTTTATTCTCCACTTTAATTGAGTGTATAGA
>Frequency_1_QualityScore_FFHHHHHIJJJJJJJJJJJJJJJJJ?DHIJJJJJJJJJ*BFIIIJJJJJJJJJIJJJJJJJHHHHFHFFDEFFEDEEEEEDDDDDDCDEDDDCD_Mismatch_1_Sense_+_Library_PoolC
TGGATGATGTCTATGCATTTCGGGGTACATTAACTGCAACCCAACTAGATGCATATGCCATGCTATAGGTTTTATTCTCCACTTTAATTGAGTG
>Frequency_1_QualityScore_DBFDDFDAG=G?GHHBGCECGDEEEGGFHIAGFHGHGIG>FBFB?BFC:FHFEHIG4=CHGI>CADGCD;CDHCHAE2?@;);.6;ACCC@ACC_Mismatch_1_Sense_+_Library_PoolC
TGCAGCCCAACTAGATGCATATGCCATGCTATAGGTTTTATTCTCCACTTTAATTGAGTGTATAGAGCCTCTGGAAGAAGTCTCCTCTATATAT
>Frequency_1_QualityScore_DB+C:<A2@?EEEEFFFEEEECEE@DDID;DBDD@D@??DB>?DE>B=8B;A7A7(.@5)..73=).7;;@)76>A@AAA5;55>AA>?A_Mismatch_1_Sense_+_Library_PoolC
GCATTTCGGGGTACATTAACTGCAGCCCAACTAGATGCATATGCCATGCTATAGGGTTTATTCTCCACTTTAATTGAGTGTATAGAGCCT
>Frequency_1_QualityScore_FFHGGHHFHEFIJIJJEIFHIIJJJJGIIIGIJJIBGGEIIIGHIIJGFHGIIIIJJJEIFHHHEGFFFFEFEECCEEC5@CD;ACDDDDDDDD_Mismatch_0_Sense_+_Library_PoolC
TAAGCATAGTTGGATGATGTCTATGCATTTCGGGGTACATTAACTGCAGCCCAACTAGATGCATATGCCATGCTATAGGTTTTATTCTCCACTT
>Frequency_1_QualityScore_FFHHHGHIJHIIIJJIJIJIEIJIIIIJJJFHIIJJIJJJJFIJJIHGHIIIJIIEGIJJIJJJJJJJJFJIHAAEBA?C?DFDFFEEEEFEFE_Mismatch_0_Sense_+_Library_PoolC
CCCAACTAGATGCATATGCCATGCTATAGGTTTTATTCTCCACTTTAATTGAGTGTATAGAGCCTCTGGAAGAAGTTTCCTCTATATATATATG
>Frequency_1_QualityScore_FFHHHHHIJJJJJIJJJJJIJJJJ_Mismatch_0_Sense_+_Library_PoolC
ATATATGCATTAGTCTTTTATTGA
>Frequency_1_QualityScore_FFHGGFHIIIJIGIJIJGIJJJIJJJHJIIJJJJGJJJJJJJIHGGHHGBDFFFFEEEEEEDDDDDDDDCCD@CCDDDECCCDDDCCDCCDA9A_Mismatch_0_Sense_+_Library_PoolC
CGGGGTACATTAACTGCAGCCCAACTAGATGCATATGCCATGCTATAGGTTTTATTCTCCACTTTAATTGAGTGTATAGAGCCTCTGGAAGAAG
>Frequency_1_QualityScore_FFHHHFFIIIJIIIIJCHGIIIJIGIIDGHIJIGHCGHHIIGHHIDGIACBDA@CEEEEDDD?BBB?DBCDDDDCDD@@:@:ACDCCDCDCDEE_Mismatch_0_Sense_+_Library_PoolC
CCCGTGCTCATCTACTATACATTTAAAGCAGAGGCTATAGGTTTTGGGGAGCAATATGCACAGGGATGCATAAGCATAGTTGGATGATGTCTAT
>Frequency_1_QualityScore_FFHHHHHJJJIGIJJJJJJIJJJJJJIJJJJJJJIJJJIJIIIJJJJJJJIJJJJJJJJJIHHHFF=AECDFDDDDDDDDDDDDDDDDDDDDDD_Mismatch_0_Sense_+_Library_PoolC
GGTTTTGGGGAGCAATATGCACAGGGATGCATAAGCATAGTTGGATGATGTCTATGCATTTCGGGGTACATTAACTGCAGCCCAACTAGATGCA
>Frequency_1_QualityScore_ADD1+@:E@E>EFEDEEEC7DC7:B?9?DEIADDD9DD<DDEDCBABAACADAD>;@A<@5/>A(;36>>;;>>A=?2<?>AA34>A::4::AA_Mismatch_0_Sense_+_Library_PoolC
GGGGAGCAATATGCACAGGGATGCATAAGCATAGTTGGATGATGTCTATGCATTTCGGGGTACATTAACTGCAGCCCAACTAGATGCATATGCC
>Frequency_1_QualityScore_FFHHHHHJGIIJFIJJJJJHGJIIJIJJIIIIJFHIIJJJJJJJIJIJGIJIIIJJJIGHHHHFFFFFFEECCEEDDCCFDDCEDEEDEEDDED_Mismatch_0_Sense_+_Library_PoolC
CATCTACTATACATTTAAAGCAGAGGCTATAGGTTTTGGGGAGCAATATGCACAGGGATGCATAAGCATAGTTGGATGATGTCTATGCATTTCG
>Frequency_1_QualityScore_DFHHHHHJJIJJJJIJJJJJJJJJIJJIJJJJJJJJJFHIJJJJJJIJJIJJJHGFHGHFFFFDEECECCCCDDDACCDDDDCDDFCDEEEDED_Mismatch_0_Sense_+_Library_PoolC
TGCTCATCTACTATACATTTAAAGCAGAGGCTATAGGTTTTGGGGAGCAATATGCACAGGGATGCATAAGCATAGTTGGATGATGTCTATGCAT
>Frequency_1_QualityScore_FFHHHHHJJJJJJJJJIIIIIIJJIJJJIJJJJJJJJJJJIJJJJJHHJJJJJJJJJJJJJJHGHFFFFFFCEEEEEEDDCDDDDDDEED>CCD_Mismatch_0_Sense_+_Library_PoolC
ACAGGGATGCATAAGCATAGTTGGATGATGTCTATGCATTTCGGGGTACATTAACTGCAGCCCAACTAGATGCATATGCCATGCTATAGGTTTT
>Frequency_1_QualityScore_ADFHHHHJJJEEHJJIJIGEIJJJJGIJJJJIJJJIJIIJJJJIJJFIHGGGHHFFEFFFACEECDDE>;CBDB8=ACDCDDDDDDDDC?BDDD_Mismatch_0_Sense_+_Library_PoolC
AGGCTATAGGTTTTGGGGAGCAATATGCACAGGGATGCATAAGCATAGTTGGATGATGTCTATGCATTTCGGGGTACATTAACTGCAGCCCAAC
>Frequency_1_QualityScore_DDH?FFF9<?EGGIC?CCFHCDEHEGGHGI@EEEH?DCFHDFHGIHGI:FFHGII;FHCCFC(.88=4./7@CHGGHCHHHHHFEEEEDEECCD_Mismatch_0_Sense_+_Library_PoolC
TGCATATGCCATGCTATAGGTTTTATTCTCCACTTTAATTGAGTGTATAGAGCCTCTGGAAGAAGTTTCCTCTATATATATATGCATTAGTCTT
>Frequency_1_QualityScore_FFHHHHHFHFHIJJIJJJJJIJJHHIE:C?GIGGGHIIJJJJJJJIIJJJJJIJIJJJJJHJJIE_Mismatch_0_Sense_+_Library_PoolC
AATTGAGTGTATAGAGCCTCTGGAAGAAGTTTCCTCTATATATATATGCATTAGTCTTTTATTGA
>Frequency_1_QualityScore_DDFBHHFHHC?<CHHEAF:C@F=DGF9FHHICGIIIIIIIEHI<G@FFHDGEFHFG4BF==@FF(7@@2=6?E?B@@;BB;9(=CBB<CC@C>>_Mismatch_1_Sense_+_Library_PoolC
ATTGTGAAGTAATTTATTCCCGTGCTCATCTACTATACATTTAAAGCAGAGGCTATAGGTTTTGTGGAGCAATATGCACAGGGATGCATAAGCA
>Frequency_1_QualityScore_FFHHHHHJJJJJJJJJJIHIJJJIJJJJJJJJJJJJJJJJJJJJJIEIIIIJIIJHHJJJJJJGFFFFEEEEEEEDDDDDDDDCECDDDDDCDD_Mismatch_0_Sense_+_Library_PoolC
TGAAGTAATTTATTCCCGTGCTCATCTACTATACATTTAAAGCAGAGGCTATAGGTTTTGGGGAGCAATATGCACAGGGATGCATAAGCATAGT
>Frequency_1_QualityScore_DADD?D;:+C2CE3CEDECFEI@<CECF>DBEECFF4?BCDDDEID_Mismatch_0_Sense_+_Library_PoolC
CTGGAAGAAGTTTCCTCTATATATATATGCATTAGTCTTTTATTGA
>Frequency_1_QualityScore_FFHHHHGJIIGJJCHIJGIJGIIJHIGIIIIJJGGGDFGIJJIHGJJJJIJJ<8=..=.7@7C7@EEEA?CEEDFFDFFFDCECEEDDCA_Mismatch_0_Sense_+_Library_PoolC
GCCATGCTATAGGTTTTATTCTCCACTTTAATTGAGTGTATAGAGCCTCTGGAAGAAGTTTCCTCTATATATATATGCATTAGTCTTTTA
>Frequency_1_QualityScore_D?FHHFHIIGIIBHIII@HHHGGIBF@EHIIGHGHGGGDDHGIIHIIEFGHGHGE@FDHG>FGIG)=@ECHIIIICEHFHACHDEEEDEEDCCC_Mismatch_0_Sense_+_Library_PoolC
ATATGCCATGCTATAGGTTTTATTCTCCACTTTAATTGAGTGTATAGAGCCTCTGGAAGAAGTTTCCTCTATATATATATGCATTAGTCTTTTA
>Frequency_1_QualityScore_FFDHHHDFHEHGHHGFHIIJIHGIGEHIIGEFDGFCDHIJEGIJJJJJA@0?D@DCEFIIIJHIIJJJFFFHCAGHJGFFFFFCAAECE;A@DD_Mismatch_1_Sense_+_Library_PoolC
TTAATTGAGTGTATAGAGCCTCTGGAAGAAGTCTCCTCTATATATATATGTATTAGTCTTTTATTGAGATGGTTTTTTAAGTCCACATGTACAT
>Frequency_1_QualityScore_DDHHHHA@FIGIBDDHHHGIGIGIIIGIIIIFHHIIGIIIIIEIIIIGHEHII?DHEHIIIIEG@G@HIDDHCEHCEHHDFFFFFCCEECBCCC_Mismatch_2_Sense_+_Library_PoolC
CTCTGGAAGAAGTCTCCTCTATATATATATGTATTAGTCTTTTATTGAGATGGTTTTTTAAGTCCACATGTACATATTACATAAGTTTTTTATC
>Frequency_1_QualityScore_DDBFBHA<ACG@IGIB>B;?:EBHIGGFG??<*:?@BGHEGIHIFCG<4*?4?<**99B>DG)8(_Mismatch_2_Sense_+_Library_PoolC
AATTGAGTGTATAGAGCCTCTGGAATAAGTTTACTCTATATATATATGCATTAGACTTTTATCGA
