# Supplementary material for: Differential Gene Expression Reveals Candidate Genes for Drought Stress Response in Abies alba (Pinaceae)
Source: PLoS One. 2015 Apr 29;10(4):e0124564. doi: 10.1371/journal.pone.0124564 (PMC4414588; doi:10.1371/journal.pone.0124564)
Supplement: S2 File — (GZ) [file pone.0124564.s002.gz › comp19473_c0_seq5 #or# comp19473_c0_seq8 #or# comp19473_c0_seq9.fa]

>comp19473_c0_seq5 len=296 path=[1:0-20 22:21-51 53:52-83 85:84-135 137:136-148 2643:149-185 2680:186-190 192:191-193 195:194-295]
GCTCCTACTTCCTTCGCAGAACAGGGGCATCTAAGCCGTCAAAATCACCCAAGGATCGCACCCGGCCTGGACCGCACCAACCTACAACGCGGCTGGATTTTTTGTATCCGTGGGATTTCGAACCGGTGACCTTCCGCAAGGAGTGCCTCAACAAGCACCCATTCACCGACTGTTCTACACCTCTCGGATTTTTTATATTGTTTCCTTATTACATTACAGTGGCAAGCATTCACCCACTGGTATGGGAATTCGGTCCACAAATCAATAAAATGATCTTCTTACACTCCTTTTCCATA
>comp19473_c0_seq8 len=260 path=[909:0-56 966:57-75 985:76-78 2686:79-92 889:93-99 896:100-112 2643:113-149 2680:150-154 192:155-157 195:158-259]
TTCCAATGCGAATAGCAGGAAGCCGCTTTCAGTTGAAAAAAAAAGCAGGGATTTTTATGGATTTTTTGTATCCGCGGGGTTTCGAACCGGTGACCTTCCACAAGGAGTGCCTTAACAAGCACCCATTCACCGACTGTTCTACACCTCTCGGATTTTTTATATTGTTTCCTTATTACATTACAGTGGCAAGCATTCACCCACTGGTATGGGAATTCGGTCCACAAATCAATAAAATGATCTTCTTACACTCCTTTTCCATA
>comp19473_c0_seq9 len=782 path=[274:0-258 2742:259-276 551:277-515 790:516-575 850:576-578 853:579-614 889:615-621 896:622-634 2643:635-671 2680:672-676 192:677-679 195:680-781]
TCTTGCTCTGCTTCTCTGGTTCTATCAGAATACAAACTGATATGCCTTCGCCAGGGCCTCCCACTGCCGGGACGCCGACGCCTCCGCCAAAGAGGGGCAGCATAAAACGGCAGATATTTGCTTCCATGGCCACGTCATTTCTTGCCGTGGCAGCCTCCTCCTGCAAGATCTGCTGCCGTGGAAAGGCCATCTCCACCGGTTGTGCGCTGGATTTTTTGTGAGAGCTGAAGCCATAAATAATTAGAGGCAAGAAGGGTTTTGGGTTTTGGAAATATAGAGGTAAATGATTACTTCTTTTTCTTTGTTTGGAGTTCTTGCTTTGAGAATCAGCCCAAGTCATTCACAGGGTTTATGTGCTGTACTGTTGTTGTTGAATGGTAACGAGCAGACTAAACATTTGACGATTTCACCCATCCTACTGGCAGGTTTAGACTGCTCCTAATGTTAATAGTAAGTAGAGTTCATATATAATTGTTACTAGCTGGTACTGTCCAGCTTTAGTCATTTAAAAGGAAAGGGTTTGTTGTATATTGAGTTGTGGTGCTTTGTAAGTGTCCATCCAACCTATAATTATGCAGTTGGATTTTATGTATCCGCAGGGTTTCGAACTGGTGGCCTTCCACAAGGAGTGCCTTAACAAGCACCCATTCACCGACTGTTCTACACCTCTCGGATTTTTTATATTGTTTCCTTATTACATTACAGTGGCAAGCATTCACCCACTGGTATGGGAATTCGGTCCACAAATCAATAAAATGATCTTCTTACACTCCTTTTCCATA

>Frequency_4_QualityScore_EEGHHHFIIIJIHEGIIIIHHHIIIIIIIHGIIIIIIIIIIIIIIIHIGIIGGEEEDFGDEEECDCDED@BCCCA@C@@AACCCCCCABCCBBA_Mismatch_0_Sense_+_Library_PoolC
CGACTGTTCTACACCTCTCGGATTTTTTATATTGTTTCCTTATTACATTACAGTGGCAAGCATTCACCCACTGGTATGGGAATTCGGTCCACAA
>Frequency_4_QualityScore_FFHHHHHJIJIIJJJJJIIIJJIJJJIIJJJJJJJJJJJJJJIIJJJJJIJIJIIIIIHHGGGDGFEEEEDEEDDDCCDCDDCDDDDD_Mismatch_0_Sense_+_Library_PoolC
CACCTCTCGGATTTTTTATATTGTTTCCTTATTACATTACAGTGGCAAGCATTCACCCACTGGTATGGGAATTCGGTCCACAAATCAA
>Frequency_4_QualityScore_FFHHHHHJJJJJJJJIIIIJIIJJIJJJJJJJJIJJJIJJIJJJJJJJJJJJJJJIGGHHGFFFEEEEEEEDDDDDCBCDDDDDDDDDD?ACCC_Mismatch_0_Sense_+_Library_PoolC
CACCGACTGTTCTACACCTCTCGGATTTTTTATATTGTTTCCTTATTACATTACAGTGGCAAGCATTCACCCACTGGTATGGGAATTCGGTCCA
>Frequency_3_QualityScore_EEGGGHGJEGHIJIJJGIHIJJIHHIIIIJJJIGHIHIIJIIIJIIHHFHHIHGHIIIHHGHGGFGFFEDBCDCCDDCCCCCACCDDDBCDDC@_Mismatch_0_Sense_+_Library_PoolC
GTTCTACACCTCTCGGATTTTTTATATTGTTTCCTTATTACATTACAGTGGCAAGCATTCACCCACTGGTATGGGAATTCGGTCCACAAATCAA
>Frequency_3_QualityScore_EEEEEFDGAFGFGFGGGFGCBEEF@EECDFEEF@DEBFEGGHHHGCCF<ACEGFEEDEDEEDD?BCBCCCCCCDDCCDA@AABCB?BCA@BBCC_Mismatch_0_Sense_+_Library_PoolC
CACCCATTCACCGACTGTTCTACACCTCTCGGATTTTTTATATTGTTTCCTTATTACATTACAGTGGCAAGCATTCACCCACTGGTATGGGAAT
>Frequency_3_QualityScore_CCFFEFGIGHGFGIIIHGHCFCDCFDBEHGHFIIIGGHHHIFGGDGII>CFFGFHCFGGGCA<BCB@BCCCCABBBCCCCCC@CCCCCE>CCDC_Mismatch_0_Sense_+_Library_PoolC
ACCTCTCGGATTTTTTATATTGTTTCCTTATTACATTACAGTGGCAAGCATTCACCCACTGGTATGGGAATTCGGTCCACAAATCAATAAAATG
>Frequency_3_QualityScore_FFGHHHGJJHIGIJJJJFIIJJJJIJIJJJIJJJJJJJJJJJJJJJJJJHIJJIJJJHIHHHHFGEEEEEDDDDDDDDDDDDCCDDDCDBBCDD_Mismatch_0_Sense_+_Library_PoolC
TGTTCTACACCTCTCGGATTTTTTATATTGTTTCCTTATTACATTACAGTGGCAAGCATTCACCCACTGGTATGGGAATTCGGTCCACAAATCA
>Frequency_3_QualityScore_EFHHHHHJJJJJJJJJJJJJJJIJJJJJIJJJJJHIJJJJJJJJJJJJJJJJJJIGHIIIHGGGGFFFD>BCCDDDDDDCDDDDDEDDDDEDED_Mismatch_0_Sense_+_Library_PoolC
GGATTTTTTATATTGTTTCCTTATTACATTACAGTGGCAAGCATTCACCCACTGGTATGGGAATTCGGTCCACAAATCAATAAAATGATCTTCT
>Frequency_3_QualityScore_FFHGHHHJJJJGJIJJJJHJIJJIJJJJJJJJJJJJIJJJJJJIJJJJJJJJIJJJIIIIGGGGCEEEECDDDDDDDDDDDDDCCDDDC_Mismatch_0_Sense_+_Library_PoolC
ACACCTCTCGGATTTTTTATATTGTTTCCTTATTACATTACAGTGGCAAGCATTCACCCACTGGTATGGGAATTCGGTCCACAAATCAA
>Frequency_3_QualityScore_EEGBEGFHHHIGIEFGCFDHGGAGDFGIEIHGHIGAGHHGFHHFGFGFCDFEGFEDBDFFECABCCCCCAACC??@BCC;;=ABABBAAA?CCB_Mismatch_0_Sense_+_Library_PoolC
CCGACTGTTCTACACCTCTCGGATTTTTTATATTGTTTCCTTATTACATTACAGTGGCAAGCATTCACCCACTGGTATGGGAATTCGGTCCACA
>Frequency_2_QualityScore_ADGGHGGIHJIJJJJHIIIJIIIJIIIIIIJIJHIIJIJIIIIJJJJJJIJJJJJJJIIIGAEEHGFFDEEECCDCCCCCCCCDDDCECDCCAC_Mismatch_0_Sense_+_Library_PoolC
CCTCTCGGATTTTTTATATTGTTTCCTTATTACATTACAGTGGCAAGCATTCACCCACTGGTATGGGAATTCGGTCCACAAATCAATAAAATGA
>Frequency_2_QualityScore_EEGGFCGEGII9EEGHIEGAIDGEEIIIDG@9EFFIFEIIGGCACEGE?CGGGHGGGGFDEEFEEEEDCACD@BCCBC=AACACBCCA>ACCCA_Mismatch_0_Sense_+_Library_PoolC
CCCATTCACCGACTGTTCTACACCTCTCGGATTTTTTATATTGTTTCCTTATTACATTACAGTGGCAAGCATTCACCCACTGGTATGGGAATTC
>Frequency_2_QualityScore_EEGHHEHIIHIIIHHIGGIIGEGIGIHHIHIIGGIIGGIGGGGGIGGFGIIHHEGGECAGIFDEDB=CAACCCCCDDACCCDB@ACBDDCBCED_Mismatch_0_Sense_+_Library_PoolC
TCGGATTTTTTATATTGTTTCCTTATTACATTACAGTGGCAAGCATTCACCCACTGGTATGGGAATTCGGTCCACAAATCAATAAAATGATCTT
>Frequency_2_QualityScore_FFHHHHHJJJJJJJIJIIJJJJIIIJIJIJJJJJIIGGIJJJJIJIJJJIJIHHHHHGGFFFFFEEEEEDEDDDDDDDDDEDDDDDDCDCCDDD_Mismatch_0_Sense_+_Library_PoolC
CAAGCACCCATTCACCGACTGTTCTACACCTCTCGGATTTTTTATATTGTTTCCTTATTACATTACAGTGGCAAGCATTCACCCACTGGTATGG
>Frequency_2_QualityScore_FFHHGHFIGIIIIIJJIIJGIIIIIIIJJIIIIJJJHIIIJJJJJIIGIHGGAEGGGGGFFFFFECDCDBCCDDDDCDEDDCEDDDDECEDDCD_Mismatch_0_Sense_+_Library_PoolC
TTTTTTATATTGTTTCCTTATTACATTACAGTGGCAAGCATTCACCCACTGGTATGGGAATTCGGTCCACAAATCAATAAAATGATCTTCTTAC
>Frequency_2_QualityScore_FEHGHGHIJGIIGIIIIHHIIJGIIIIIJJIIIGHIIIJIHGGHIIGIIIIGDEHEEHGGGFFEFEEEDCCBCDCDDEDCCACDDDACBCCDAC_Mismatch_0_Sense_+_Library_PoolC
GCACCCATTCACCGACTGTTCTACACCTCTCGGATTTTTTATATTGTTTCCTTATTACATTACAGTGGCAAGCATTCACCCACTGGTATGGGAA
>Frequency_2_QualityScore_EEGHHGGEGIIIJJIGIIIJJJIIIIIIIIJFHIIIIJJIIHIJJIIGIIIGIIIIGIIJIIIHHHFEC@CEEEEDBCDDDDDCCACCDCDDCC_Mismatch_0_Sense_+_Library_PoolC
TTCTACACCTCTCGGATTTTTTATATTGTTTCCTTATTACATTACAGTGGCAAGCATTCACCCACTGGTATGGGAATTCGGTCCACAAATCAAT
>Frequency_2_QualityScore_?C=AEGECI=A>ECA::BGHEIGI?@=EEEEHGGIH?CA;ACHGFGGGEGGDEEGGCA?DEDCDEA@CAAA@CACCCCAACCCA;@;;A?AABC_Mismatch_0_Sense_+_Library_PoolC
TTCACCGACTGTTCTACACCTCTCGGATTTTTTATATTGTTTCCTTATTACATTACAGTGGCAAGCATTCACCCACTGGTATGGGAATTCGGTC
>Frequency_2_QualityScore_FFHGHHGJJJJJJJJIIJIIIIHIIIHGHHIJJIIIIIIJJIIJJJJJIIIIHHGHHHGFFFFFFEDCEECDDCCDDDDEDDDCDCDDCDDCAC_Mismatch_0_Sense_+_Library_PoolC
AAGCACCCATTCACCGACTGTTCTACACCTCTCGGATTTTTTATATTGTTTCCTTATTACATTACAGTGGCAAGCATTCACCCACTGGTATGGG
>Frequency_2_QualityScore_ECEEEEB=GHCGEHC?A:CFBCGEI;FIDHHHGHEGIIEHHDCFGEGGEGHIEGGBC;;9AA>=B=C=@=@BAAAAC668868@@AB<?@>?BC_Mismatch_0_Sense_+_Library_PoolC
TCACCGACTGTTCTACACCTCTCGGATTTTTTATATTGTTTCCTTATTACATTACAGTGGCAAGCATTCACCCACTGGTATGGGAATTCGGTCC
>Frequency_2_QualityScore_FFHHHHHJJJJIIJJJJJJJJJJJJJJJJJJJJIIJJJJJIJJJIIIJJJJJIJIJIJJJJIIHHHHHFCFFEBDEEDBDDDDDDDDDDCD_Mismatch_0_Sense_+_Library_PoolC
GACTGTTCTACACCTCTCGGATTTTTTATATTGTTTCCTTATTACATTACAGTGGCAAGCATTCACCCACTGGTATGGGAATTCGGTCCAC
>Frequency_2_QualityScore_EEGGHGEHIIJJJIIIIIHIIIIIJJIJJIJJIIIJGIIIJJJJJJIJJIIJJIIIIIIEGFGGGEEEEACCCCDDCCCDDDCCDEDDDEDCDD_Mismatch_0_Sense_+_Library_PoolC
TCTCGGATTTTTTATATTGTTTCCTTATTACATTACAGTGGCAAGCATTCACCCACTGGTATGGGAATTCGGTCCACAAATCAATAAAATGATC
>Frequency_2_QualityScore_FFEGGGCHHIIIIIJJIIIHIIIIJIIIIIJJJHIGIIJJIJIIHIJDGIGIIIIIGIIGAEDGIJHEHEGEEFFFFEEEEDCEEDCD_Mismatch_0_Sense_+_Library_PoolC
TATATTGTTTCCTTATTACATTACAGTGGCAAGCATTCACCCACTGGTATGGGAATTCGGTCCACAAATCAATAAAATGATCTTCTTA
>Frequency_2_QualityScore_DFEGHHGIHIJIJGIIIHIHGGIIJGIIJJIIIIGHIGIIJIEFGHIIIIIIICGIIGGHIIIIHGBDCACECECEBBACBCCEDDDDDCCCDD_Mismatch_0_Sense_+_Library_PoolC
ATTTTTTATATTGTTTCCTTATTACATTACAGTGGCAAGCATTCACCCACTGGTATGGGAATTCGGTCCACAAATCAATAAAATGATCTTCTTA
>Frequency_2_QualityScore_FFHHHHHJIIIIJJJIIIIGFGGIIIGFIGHIIJGIIIIGIIGIIIHGIIIJIIIIIHGGHGFEDEEDDCDEDEDCDDDDDDABCCCCCCCCCD_Mismatch_0_Sense_+_Library_PoolC
CCATTCACCGACTGTTCTACACCTCTCGGATTTTTTATATTGTTTCCTTATTACATTACAGTGGCAAGCATTCACCCACTGGTATGGGAATTCG
>Frequency_1_QualityScore_FFHDHHGHHIIIJJIIIJIEEHHHIJJJIGJJJJJJJJIJGHEGDDHCHGIIIGHGICHCHGFFFFFEECEDDDDDDDCDCACDCDCCBDC@BD_Mismatch_0_Sense_+_Library_PoolC
ATTCACCGACTGTTCTACACCTCTCGGATTTTTTATATTGTTTCCTTATTACATTACAGTGGCAAGCATTCACCCACTGGTATGGGAATTCGGT
>Frequency_1_QualityScore_FFHHHHHJJJJJJJJJIJJJJJGJJJJJJJIIJJJJJJJJJJJJJJJJJJJJJIHGHHHHHFFDFFDEECDDDDDEDDDDDDDDCCDDDDDDDD_Mismatch_0_Sense_+_Library_PoolC
ACCCATTCACCGACTGTTCTACACCTCTCGGATTTTTTATATTGTTTCCTTATTACATTACAGTGGCAAGCATTCACCCACTGGTATGGGAATT
>Frequency_1_QualityScore_FFHHFHHJIJIIJIJJJJJJIJJJJJIIHIIGIIGJJIHJGIIGGEHIDGGHJICHGIEGHC@BHHHHHEHEDFFDDCEECCEACDDDA_Mismatch_1_Sense_+_Library_PoolC
TTATATTGTTTCCTTATTACATTACAGTGGCAAGCATTCACCCACTGGTATGGGAATTCGGTCCACAAATCAATAAAATGATCTTCTGA
>Frequency_1_QualityScore_FFGHGGHHF<EGFHEHHIEGHIIIIGIGHIIHIIHIIIIIIIIIIGDHIHIIIIIGGIHHFHHHFD=BE@CACEDDB?CDDDDDBDDDDDABDD_Mismatch_0_Sense_+_Library_PoolC
CTGTTCTACACCTCTCGGATTTTTTATATTGTTTCCTTATTACATTACAGTGGCAAGCATTCACCCACTGGTATGGGAATTCGGTCCACAAATC
>Frequency_1_QualityScore_FFHHGGHJJJIIJJJGIJJJJJJIGGIJIEHJJJJJJJIIJJIJJJGIIE=FGGHIAHHEGHHIHHHHHEEDFCCCDEEEACDDDECCDDC_Mismatch_1_Sense_+_Library_PoolC
TTTTATATTGTTTCCTTATTACATTACAGTGGCAAGCATTCACCCACTGGTATGGGAATTCGTTCCACAAATCAATAAAATGATCTTCTTA
>Frequency_1_QualityScore_FFGHHHHJHIIJJJJGJJJJIHIJJJJJGIJJIJJJJJJJIIIJJJIJJJJJJJIJIIJGHDGICAEHHBDEDEDDDDDDDDDDDDCCDDDEDC_Mismatch_1_Sense_+_Library_PoolC
CCTCTCGGATTTTTTATATTGTTTCCTTATTACATTACAGTGTCAAGCATTCACCCACTGGTATGGGAATTCGGTCCACAAATCAATAAAATGA
>Frequency_1_QualityScore_DDADADFEGG>9?C??4?9?G<?BGHEEHEFG373)<9BA)8.@@@C1CHBE?EB>@C@AC>AC@BBAAA9?CC@:@;@4@@CACCC4:4>>@C_Mismatch_0_Sense_+_Library_PoolC
TTTTTATATTGTTTCCTTATTACATTACAGTGGCAAGCATTCACCCACTGGTATGGGAATTCGGTCCACAAATCAATAAAATGATCTTCTTACA
>Frequency_1_QualityScore_FFHHHHHIIJJJIJIHIIIIJJJJIGHHHIIJJJJIEHIJJJIJIGGG9EGIJIGGGCGHGAEHGHCHC=?DFCDFCCEEECDECDDDCD_Mismatch_1_Sense_+_Library_PoolC
TTATATTGTTTCCTTATTACATTACAGTGGCAAGCATTCACCCACTGGTATGGGAATTCGGTCCACAAATCAATAAAATGATCTTCTTAT
>Frequency_1_QualityScore_FFGHHHHJJJJIJIJIJJGIIIGHGGHJJJIJIIHIJJJIJJJJIJJJJJJJIJIHIHHHIJJGEHHHB@BCEEDEDDDDDECDDECCDCDDDC_Mismatch_1_Sense_+_Library_PoolC
GGATTTTTTATATTGTTTCCTTATTACATTACAGTGGCAAGCATTCACCCACTGGTATGGGAATTCGGTCCACAAATCAATAAAATGATCTTCC
>Frequency_1_QualityScore_BDAFHDHAFHHFIEHEBFGGHGIGIICHBGGHG=@<?DHDEDGHBGGIEHG?BCBB)=@DGGEH;AHHGHF@DEDFEEEEEECCCADAA@ACCC_Mismatch_1_Sense_+_Library_PoolC
TTTTTATATTGTTTCCTTATTACATTACAGTGGCAAGCATTCACCCACTGGTATGGAAATTCGGTCCACAAATCAATAAAATGATCTTCTTACA
>Frequency_1_QualityScore_FFHHHHHJJJJJJJJJJJJJJJJJJJJJJIIIJJJJJJJJJJJJJJJJJJHIJIIJGIIJJJJIIJHGHFHFFFFFFDEEEEDDCEDECCD_Mismatch_0_Sense_+_Library_PoolC
TTTTATATTGTTTCCTTATTACATTACAGTGGCAAGCATTCACCCACTGGTATGGGAATTCGGTCCACAAATCAATAAAATGATCTTCTTA
>Frequency_1_QualityScore_FFHHHHHJJJJJJJJHIJIJIIJJJJGFHIIIJGIJGJJIJJJJJJJJCHIJJHHHGHGHFFFFFFEEEEDDDBDDCDDEDDDDDDDACDDCDD_Mismatch_1_Sense_+_Library_PoolC
AAGCACCCATTCACCGACTGTTCTACACCTCTCGGATTTTTTATATTGTTTCCTTATTACATTACAGTGGCAAGCATTCACCCACTGTTATGGG
>Frequency_1_QualityScore_FFHHHHHJJJJJIJJJJJGIJJJJJJIJJIJJJJJIJJJJJJJJJJIJJJIJJJJJJJEHIJHHHHHFFFFCDDDDDDDDDDDDEDDDDCCDDE_Mismatch_0_Sense_+_Library_PoolC
CTCGGATTTTTTATATTGTTTCCTTATTACATTACAGTGGCAAGCATTCACCCACTGGTATGGGAATTCGGTCCACAAATCAATAAAATGATCT
>Frequency_1_QualityScore_F?FFDFHJGIIGGIIJJGGGIGIJJJIJIGEIIGIIBHECGEIHGGGGDHIIJFIGDDGC;==CEDFFDCA@C;=@CCCDCC@CDCCCCCC>CC_Mismatch_1_Sense_+_Library_PoolC
GATTTTTTATATTTTTTCCTTATTACATTACAGTGGCAAGCATTCACCCACTGGTATGGGAATTCGGTCCACAAATCAATAAAATGATCTTCTT
>Frequency_1_QualityScore_FFGHHDHJJJIIEHIJGFHHJJJJJBGIJJJJIJIJJJIIJICHGGIJJIGIIHGGFFGFFFFEDCEEEEDDDDDDDDA>CCDDDDDDDBDDDD_Mismatch_1_Sense_+_Library_PoolC
ACACCGACTGTTCTACACCTCTCGGATTTTTTATATTGTTTCCTTATTACATTACAGTGGCAAGCATTCACCCACTGGTATGGGAATTCGGTCC
>Frequency_1_QualityScore_FFHHHHHJJJJJJJJJJJJJJJIJJIJJJIJJJJJJJJJJJJJJJJJJJJHIJJJJIJJJJJJHHHHHHEFFFFFFEEEEEEDDDEDEDDDDDD_Mismatch_1_Sense_+_Library_PoolC
TTTTATATTGTTTCCTTATTACATTACAGTGGCAAGCATTCACCCACTGGTATGGGAATTCGGTCCACAAATCAATAAAATGATCTTCTTACAA
>Frequency_1_QualityScore_DB:DD3AFGGGI@BEDHIIDGFHHDGIIAAFHHIIIIIIIIIIIIIIIGIGIIIIIIHEEHEEEE@AACCCCCBCCBBBBBCCC<<CCC:_Mismatch_0_Sense_+_Library_PoolC
TACACCTCTCGGATTTTTTATATTGTTTCCTTATTACATTACAGTGGCAAGCATTCACCCACTGGTATGGGAATTCGGTCCACAAATCAA
>Frequency_1_QualityScore_FFHHHHHJJJJJJJJJJJJJJJJJJGIHIJJJIJIJJIJJJJJJJJJIHIJJIJJIIJJJIGIIIIHHHEHFFFFFFCEEEECEDEDDDDDDDD_Mismatch_0_Sense_+_Library_PoolC
TTATATTGTTTCCTTATTACATTACAGTGGCAAGCATTCACCCACTGGTATGGGAATTCGGTCCACAAATCAATAAAATGATCTTCTTACACTC
>Frequency_1_QualityScore_?DD<D2+ACAE::@D>9++8D*?C<?C930?@DDB9?DDBD@DDED93;=@CDC7)=AA=2;C;?A;@A?666>A(-52=?6A>A9<>>AA3>:_Mismatch_0_Sense_+_Library_PoolC
CTACACCTCTCGGATTTTTTATATTGTTTCCTTATTACATTACAGTGGCAAGCATTCACCCACTGGTATGGGAATTCGGTCCACAAATCAATAA
>Frequency_1_QualityScore_FFHHHHHJJJJJJJJJJJJJJJJIJJHIIJJJJJIJJJJJJJJJJIJJJJJJJJJJJJIJJJJHGHGHHDFFFDEEEEEDDDDDDDDACDDDDC_Mismatch_1_Sense_+_Library_PoolC
AGCACCCATTCACCTACTGTTCTACACCTCTCGGATTTTTTATATTGTTTCCTTATTACATTACAGTGGCAAGCATTCACCCACTGGTATGGGA
>Frequency_1_QualityScore_FFHHHHHJJJJJJJJJJJJJJJJJJJHIJJJJIJIIJJJJJJJIJJJJJJJJJJHHHHGHFFFFFFDEECEEDDDDDDEDDDDDDDDCCDDDDD_Mismatch_1_Sense_+_Library_PoolC
ATCACCCATTCACCGACTGTTCTACACCTCTCGGATTTTTTATATTGTTTCCTTATTACATTACAGTGGCAAGCATTCACCCACTGGTATGGGA
>Frequency_1_QualityScore_FFDFHHHJGIGGGGIEHGHIIIIJIJIGIIJJJGGGGHGJIJIGGEGHIGIIIIIJIEIIGJGIGEFED=BDEBEECDDCDDDDEDDDCEDDDD_Mismatch_0_Sense_+_Library_PoolC
GATTTTTTATATTGTTTCCTTATTACATTACAGTGGCAAGCATTCACCCACTGGTATGGGAATTCGGTCCACAAATCAATAAAATGATCTTCTT
>Frequency_1_QualityScore_FFHHHHHJJJJIJJJJJJJGJJIJJJJJJJHJHJJJIIIJJJJJJJJJJIHHHHHHFFFFFFFEEEEEEEECDDDDDDDDDDEDDDDDDDDCDD_Mismatch_0_Sense_+_Library_PoolC
AACAAGCACCCATTCACCGACTGTTCTACACCTCTCGGATTTTTTATATTGTTTCCTTATTACATTACAGTGGCAAGCATTCACCCACTGGTAT
>Frequency_1_QualityScore_FFHHHHHJIJJJJJJJJJJIJJJJJJJJJIJIJJJJIJJJJJJJJJIIJJJIGGJJJJIGIJIJHHHFFCECEEEEEDEDDDEDDDCEDEDDDD_Mismatch_1_Sense_+_Library_PoolC
TTTTTTATATTGTTTCCTTATTACATTACAGTGGCAAGCATTCACCCACTGGTATGGGAATTCGGTCCACAAATCAATAAAATGATCTTCTTGC
>Frequency_1_QualityScore_FFFDHHBFHIIIJIJJJJIGFHGBDHGJIIIJJICHHIEHGIIGIIGIGAFHHAGGICCHECA;=C;@B?@A@?3>CDDD?CCCCCDCCCC>>:_Mismatch_0_Sense_+_Library_PoolC
CTCTCGGATTTTTTATATTGTTTCCTTATTACATTACAGTGGCAAGCATTCACCCACTGGTATGGGAATTCGGTCCACAAATCAAAATGATCTT
