# Supplementary material for: Differential Gene Expression Reveals Candidate Genes for Drought Stress Response in Abies alba (Pinaceae)
Source: PLoS One. 2015 Apr 29;10(4):e0124564. doi: 10.1371/journal.pone.0124564 (PMC4414588; doi:10.1371/journal.pone.0124564)
Supplement: S2 File — (GZ) [file pone.0124564.s002.gz › comp17867_c0_seq2 #or# comp17867_c0_seq3.fa]

>comp17867_c0_seq2 len=1051 path=[1:0-626 628:627-696 698:697-774 776:775-1050] : sp|Q9SZY4|PTR27_ARATH Nitrate transporter 1.4 OS=Arabidopsis thaliana GN=NRT1.4 PE=1 SV=1 e-value: 7e-21 blast score: 98.2
CTATCTATGATAGCCATGTTGGCAGCTGCTTTAGTAGAGAAGAAACGCCTGGTTGTGGCTGCGCAGCATGGGCTTACAGATAAGGAAAAGGCAATGGTGCCCCTCAGTGTATATTGGCTTGTTCCCCAGTTTTTGCTAGTGGGTGCAGGAGAGGCTTTTGCCTACGTCGGGCAGCTGGAATTCTTCATAAAACAGGCGCCTGTGAGCATGAAATCAATGAGTACAGGCCTTTTTCTTAGCACTCTTTCACTTGGGTTTTTCTGGAGCAGTCTCCTGGTAACTTTAGTTAATAGCCTCACTGACCATGGCAGTAGTCCCGGGTGGCTCCCGGATAAATTGAACAGAGGAAGGCTAGATTACTTCTACTGGCTTCTCACATGCCTGAGTTTCCTGAACCTTCTAATGTTTTTCCTATTTGCTCGCCTCTACAAGTCCAAAGAAGAATCAGCAGGCGGCGAGAAGGAATCAAATTCTCTCGCTTTGAAGGAGATCGACTCCCGGGGCTTCAATGGCTCCAGCGATAAGGCAGAGAAGCCCAGGAATGAAGAACTGGAAATTTACGTTGATCACTGAAGGCTGCATTTTACTTGGTTGTGATCTTTCTTATTATTGGAAGAATGTGGAAGCATGCTCGTCATTTTGGGATTTCGATGCTCAGAGAAAAGGCTGATGGCCATTTCAGAATTTGATGTTGCAGAGTGGAATGGTTGGCTCTTGAGGATTTGAATGGATCCATTTTGTGATTAGCGACAATATATCCACTGAGATTCTCTAGATTATTCGCTCAATGTCTTTTCTGTGGGAATGGAATTATTTAGTTTTTATGTACAGAATATTCTGTAAAGAAAAGAAAAAGTAGTACAAATCCTCGTGTATATCTCCAAGTTAATAATATAATCATCATGTAGTCATCGTGTCCAATGGTATAAATGGAAATATTGTTTTTCAAAGTAAAATATTAAGTTGTAAGAAAAACGTGCAGGAGTTTGGAAAAAAAAATTAAGCCATCTTGTCAAAACTTGTCTGTGGAATTTTTTTGAGTAAAGTATTA
>comp17867_c0_seq3 len=981 path=[1:0-626 698:627-704 776:705-980] : sp|Q9SZY4|PTR27_ARATH Nitrate transporter 1.4 OS=Arabidopsis thaliana GN=NRT1.4 PE=1 SV=1 e-value: 6e-21 blast score: 98.2
CTATCTATGATAGCCATGTTGGCAGCTGCTTTAGTAGAGAAGAAACGCCTGGTTGTGGCTGCGCAGCATGGGCTTACAGATAAGGAAAAGGCAATGGTGCCCCTCAGTGTATATTGGCTTGTTCCCCAGTTTTTGCTAGTGGGTGCAGGAGAGGCTTTTGCCTACGTCGGGCAGCTGGAATTCTTCATAAAACAGGCGCCTGTGAGCATGAAATCAATGAGTACAGGCCTTTTTCTTAGCACTCTTTCACTTGGGTTTTTCTGGAGCAGTCTCCTGGTAACTTTAGTTAATAGCCTCACTGACCATGGCAGTAGTCCCGGGTGGCTCCCGGATAAATTGAACAGAGGAAGGCTAGATTACTTCTACTGGCTTCTCACATGCCTGAGTTTCCTGAACCTTCTAATGTTTTTCCTATTTGCTCGCCTCTACAAGTCCAAAGAAGAATCAGCAGGCGGCGAGAAGGAATCAAATTCTCTCGCTTTGAAGGAGATCGACTCCCGGGGCTTCAATGGCTCCAGCGATAAGGCAGAGAAGCCCAGGAATGAAGAACTGGAAATTTACGTTGATCACTGAAGGCTGCATTTTACTTGGTTGTGATCTTTCTTATTATTGGAAGAATGTGGAAGCAGTGGAATGGTTGGCTCTTGAGGATTTGAATGGATCCATTTTGTGATTAGCGACAATATATCCACTGAGATTCTCTAGATTATTCGCTCAATGTCTTTTCTGTGGGAATGGAATTATTTAGTTTTTATGTACAGAATATTCTGTAAAGAAAAGAAAAAGTAGTACAAATCCTCGTGTATATCTCCAAGTTAATAATATAATCATCATGTAGTCATCGTGTCCAATGGTATAAATGGAAATATTGTTTTTCAAAGTAAAATATTAAGTTGTAAGAAAAACGTGCAGGAGTTTGGAAAAAAAAATTAAGCCATCTTGTCAAAACTTGTCTGTGGAATTTTTTTGAGTAAAGTATTA

>Frequency_18_QualityScore_FFHHHGGIIIJIIIIIHIGHIIIJIIIIIIIIIIIIIIIIIIHIHIIIIIIGHGHGHHHIIHHHHHGHGFFFEFEEEEEEEEEDDDCEEEEEDD_Mismatch_0_Sense_+_Library_PoolT
GACAATATATCCACTGAGATTCTCTAGATTATTCGCTCAATGTCTTTTCTGTGGGAATGGAATTATTTAGTTTTTATGTACAGAATATTCTGTA
>Frequency_17_QualityScore_EFGGGGGIIJJIJIIIJIHIIIJJIIJHIIIHIIIIIHIJIJIIJJHIIIIIJJHIHIIIIJHIIIIIHHHHHFGGFEEEEEDDBCDEEDDCCD_Mismatch_0_Sense_+_Library_PoolT
TAGATTATTCGCTCAATGTCTTTTCTGTGGGAATGGAATTATTTAGTTTTTATGTACAGAATATTCTGTAAAGAAAAGAAAAAGTAGTACAAAT
>Frequency_17_QualityScore_FFHHHGHJJJJJJJIIJIJJJJJIJIJJJIJJJJJJJJIIIIIIIJJIHIJIIJJJJHIJJJIJJIIHHGHHHGHGGGGFFF_Mismatch_0_Sense_+_Library_PoolT
CTGAGATTCTCTAGATTATTCGCTCAATGTCTTTTCTGTGGGAATGGAATTATTTAGTTTTTATGTACAGAATATTCTGTAA
>Frequency_15_QualityScore_FFHHHHHIHIHIIHIJIJIIJIHIIIJJJJIIIJHIIIIJJJJHIIIGIIJIIHIIHIJIIIGGHIHHHGGGFFGGFFDEEFEEEEC_Mismatch_0_Sense_+_Library_PoolT
ATCCACTGAGATTCTCTAGATTATTCGCTCAATGTCTTTTCTGTGGGAATGGAATTATTTAGTTTTTATGTACAGAATATTCTGTAA
>Frequency_15_QualityScore_FFGHHHHJIJJJJIJJJIJJJJJIJJIJJJIIJJJJIJJIJJJIIHIIJJJJJIJIIIIJIHIIIJJIIHIGGGGHGFFFFEDBDDDDDCCCDC_Mismatch_0_Sense_+_Library_PoolT
AGATTATTCGCTCAATGTCTTTTCTGTGGGAATGGAATTATTTAGTTTTTATGTACAGAATATTCTGTAAAGAAAAGAAAAAGTAGTACAAATC
>Frequency_13_QualityScore_FEGHGHGIHIIIIIIIIGHEGIHHIIIGGGHHIIIHIIIHHHGHHHIIIIIIHGHHGHHHIGGGGGGGEEDCEEEEDDDCCCDDCBCCDEDDDD_Mismatch_0_Sense_+_Library_PoolT
CGACAATATATCCACTGAGATTCTCTAGATTATTCGCTCAATGTCTTTTCTGTGGGAATGGAATTATTTAGTTTTTATGTACAGAATATTCTGT
>Frequency_12_QualityScore_FFHHGGHIIHIIJJIJJJIIJJJIGHHIJJJJJIJJIJJIIJJJJJJJHIIIJJIIIIIHIIIHIHGGGDEEEEDDEEEEEDDDDDCCDCDCDC_Mismatch_0_Sense_+_Library_PoolT
GAGGATTTGAATGGATCCATTTTGTGATTAGCGACAATATATCCACTGAGATTCTCTAGATTATTCGCTCAATGTCTTTTCTGTGGGAATGGAA
>Frequency_11_QualityScore_FEHHGHGHIIJIHJIIIIIJIGIIJJIGHHIJJIJIIIJIIJJJJIIIIHIHIHIIIIJJIIIHHHHGHDEEFEEEEDDDDDDDDDDBABACCD_Mismatch_0_Sense_+_Library_PoolT
CTTGAGGATTTGAATGGATCCATTTTGTGATTAGCGACAATATATCCACTGAGATTCTCTAGATTATTCGCTCAATGTCTTTTCTGTGGGAATG
>Frequency_11_QualityScore_DFGGGFGGGGHHHIIEHHGIHHGIFHHGGHIIIIIIHHIGGFGHIGHIHIIGHGIGGGHFHEFFFDEFFCDDDECCCC@BCCCCCCCCDDDDCB_Mismatch_0_Sense_+_Library_PoolT
AATGGATCCATTTTGTGATTAGCGACAATATATCCACTGAGATTCTCTAGATTATTCGCTCAATGTCTTTTCTGTGGGAATGGAATTATTTAGT
>Frequency_10_QualityScore_EEHGHHGIIIIIIIIIIIIIIIIIIJJIIIJIIIJIHHHIIIIHIIIIIIIIIIIFGIIIIIIHHGHGGGHGGGGGGGGFEEDDEDDBCCDBCA_Mismatch_0_Sense_+_Library_PoolT
GAGATTCTCTAGATTATTCGCTCAATGTCTTTTCTGTGGGAATGGAATTATTTAGTTTTTATGTACAGAATATTCTGTAAAGAAAAGAAAAAGT
>Frequency_10_QualityScore_FFHHGGHIIIIIIJIJJJJIGHGIIIIIIIIIIIIIIJJJIIIJGIHHIJJJJIIIIIIIIIIIIGGFGEEEEEEEEEEDDDDBCCDDDCCDCD_Mismatch_0_Sense_+_Library_PoolT
ATTTGAATGGATCCATTTTGTGATTAGCGACAATATATCCACTGAGATTCTCTAGATTATTCGCTCAATGTCTTTTCTGTGGGAATGGAATTAT
>Frequency_10_QualityScore_FFHHHHHJIJJJJJJJIJJJIJJJJJJJJIJJJIJJJJJJJJJJIJJJHIIJJIJJIJIJIJJJIJJIJHIIIIGGHHGFFFFEEDCDDEEDDD_Mismatch_0_Sense_+_Library_PoolT
TCTAGATTATTCGCTCAATGTCTTTTCTGTGGGAATGGAATTATTTAGTTTTTATGTACAGAATATTCTGTAAAGAAAAGAAAAAGTAGTACAA
>Frequency_10_QualityScore_FFHHHHHJJJJJJHIIJJIJIJIJJJJJJJJJJJJJJIIHIJJJJJJIIJJIJJJIJIJIIIIGHHGGGEEFEFFDCEDEDDDDDDEEEEDCDE_Mismatch_0_Sense_+_Library_PoolT
TGGATCCATTTTGTGATTAGCGACAATATATCCACTGAGATTCTCTAGATTATTCGCTCAATGTCTTTTCTGTGGGAATGGAATTATTTAGTTT
>Frequency_10_QualityScore_FFHHHHHHIIIJJIIIIIJJIIIIIIJIJIJIIIIJIJJJJJIIJIJIIIIJJJJJIHIIIIIIHGFGGEDEEEEEDEEDEEEEDCCDDDCDDE_Mismatch_0_Sense_+_Library_PoolT
CATTTTGTGATTAGCGACAATATATCCACTGAGATTCTCTAGATTATTCGCTCAATGTCTTTTCTGTGGGAATGGAATTATTTAGTTTTTATGT
>Frequency_9_QualityScore_FEGGGGHIHIIIIIIHGHHHIIIIIHHIIFIIIIIIIIHJIJIJGIIIJIJJIIHHHIHIHHHIIIIHGFFGHGGGFFEEECBCCDEDDCCDCD_Mismatch_0_Sense_+_Library_PoolT
GATTATTCGCTCAATGTCTTTTCTGTGGGAATGGAATTATTTAGTTTTTATGTACAGAATATTCTGTAAAGAAAAGAAAAAGTAGTACAAATCC
>Frequency_9_QualityScore_FFHHGHGIJJHIIIIJJJIIIJIIHIIIHIHIHIIIJHHIJIHHIIIIIIIHIIHIHIHHIIIGIHGEEBDEEDEDDEFEEC@BCCCBCCEECE_Mismatch_0_Sense_+_Library_PoolT
TTTGTGATTAGCGACAATATATCCACTGAGATTCTCTAGATTATTCGCTCAATGTCTTTTCTGTGGGAATGGAATTATTTAGTTTTTATGTACA
>Frequency_9_QualityScore_EBFFFEFEGHHHHHHGHHIHHGHHIFGEGGHIHHHHHHHHHHGHHHHGHHHFGGHHGHIGEEFFDFFEBCCCDCDDDCB@ABCABCCCCDDCCC_Mismatch_0_Sense_+_Library_PoolT
GTGATTAGCGACAATATATCCACTGAGATTCTCTAGATTATTCGCTCAATGTCTTTTCTGTGGGAATGGAATTATTTAGTTTTTATGTACAGAA
>Frequency_9_QualityScore_FFHHHHHIJJJIJJIJJJIJIJIJJJJJJJJIJJJIIJJJJJJJIJJJJJHIJJJIJJIJHIIIJJIJJGHIIIHGGEGGEFEEEEEDCCDEDD_Mismatch_0_Sense_+_Library_PoolT
TCTCTAGATTATTCGCTCAATGTCTTTTCTGTGGGAATGGAATTATTTAGTTTTTATGTACAGAATATTCTGTAAAGAAAAGAAAAAGTAGTAC
>Frequency_8_QualityScore_EEFGGGGHHIIIIIIIFDGGHIHIGHHIHHIIIIIHIIIIIHIHIHHIIIIIGIHGHIGGHIIGEGFEDCEEEEEFDEDCBCCDCCBCDCDEEE_Mismatch_0_Sense_+_Library_PoolT
TGAATGGATCCATTTTGTGATTAGCGACAATATATCCACTGAGATTCTCTAGATTATTCGCTCAATGTCTTTTCTGTGGGAATGGAATTATTTA
>Frequency_8_QualityScore_FFGGHHHIJIIIJIIHIHIIHIJJIJHIJIIJIIIIIIIIIHHIIJIIIJIIIIHIIJJIIIJHIIIIIHHGGGGGGEEEEEEEECDEEEEDED_Mismatch_0_Sense_+_Library_PoolT
ACAATATATCCACTGAGATTCTCTAGATTATTCGCTCAATGTCTTTTCTGTGGGAATGGAATTATTTAGTTTTTATGTACAGAATATTCTGTAA
>Frequency_8_QualityScore_EEGGGHGIIIHHIEGHIHHIGEHHGHHHIIHIHFHIIIIGIHIIJJIIIIIFHIIHHHHFGHGHHHGFFEEEEECCCBCCDCCABBCBCBCCBB_Mismatch_0_Sense_+_Library_PoolT
TTGGCTCTTGAGGATTTGAATGGATCCATTTTGTGATTAGCGACAATATATCCACTGAGATTCTCTAGATTATTCGCTCAATGTCTTTTCTGTG
>Frequency_8_QualityScore_EEHGFGGIIIIIIIHIIIFHFHIFGHIGHIIIGIIIIIHIHHHHGHIHIIIIIIGGGDFHGGFEEFEEEDDEBDEDCCDDDEDECDCCCEDEEE_Mismatch_0_Sense_+_Library_PoolT
GCGACAATATATCCACTGAGATTCTCTAGATTATTCGCTCAATGTCTTTTCTGTGGGAATGGAATTATTTAGTTTTTATGTACAGAATATTCTG
>Frequency_8_QualityScore_FFHHHHHJJJJJJJJJJJJIJJJJJJJJIJJJIIJJJJJJJIJJJJJHIJJJJJJIJIJIIJJIJJIIJIJIIHGGGGGEFFEEDBDDDEE_Mismatch_0_Sense_+_Library_PoolT
CTAGATTATTCGCTCAATGTCTTTTCTGTGGGAATGGAATTATTTAGTTTTTATGTACAGAATATTCTGTAAAGAAAAGAAAAAGTAGTAC
>Frequency_8_QualityScore_EFHHGHHIJJJIJIJIIIJJIIIJIIJHIIIHIJJIIIIIIJJJJJJJFIIIIIIJJIIIIGIIIJIFHFGIHHGGGFGFFEEEFEEEEEE@DC_Mismatch_0_Sense_+_Library_PoolT
AATATATCCACTGAGATTCTCTAGATTATTCGCTCAATGTCTTTTCTGTGGGAATGGAATTATTTAGTTTTTATGTACAGAATATTCTGTAAAG
>Frequency_8_QualityScore_FFHHHHHJIJJJJJJJHJIJJJJIJJJJJJJJIJJJJJJJIJIJJJJJJIJJJIIIJJJIJJIJIJIIHHIHGGGGGGFEEFFEEEEEEEEEDD_Mismatch_0_Sense_+_Library_PoolT
CAATATATCCACTGAGATTCTCTAGATTATTCGCTCAATGTCTTTTCTGTGGGAATGGAATTATTTAGTTTTTATGTACAGAATATTCTGTAAA
>Frequency_8_QualityScore_EFHHHHFIIIIIJJJJJIIIJGIIJJJJJIHIJIHIIJIIIIJHIIIIIHIIJJIIJIIIIHIIIHIIIGHHIHGGEGFFEEEEECCACCDEDD_Mismatch_0_Sense_+_Library_PoolT
CTCTAGATTATTCGCTCAATGTCTTTTCTGTGGGAATGGAATTATTTAGTTTTTATGTACAGAATATTCTGTAAAGAAAAGAAAAAGTAGTACA
>Frequency_8_QualityScore_FFHHGHHIIIIIIIJJIIIIIIGIGIIJHIIJJJJJJIJIJHIIJIIIJJIJJJJJHIJJIIIIHIGIHGHGHGGGGGFFF_Mismatch_0_Sense_+_Library_PoolT
TGAGATTCTCTAGATTATTCGCTCAATGTCTTTTCTGTGGGAATGGAATTATTTAGTTTTTATGTACAGAATATTCTGTAA
>Frequency_8_QualityScore_EFFHHHHGIIJJIIIIIGIICHGIHFHIIIIIIJIJJJJIGIIIIIJIIIIJIIIIIIIIGHGGEGDEECDEEEDEDECDEECDDDCDDDBDDD_Mismatch_0_Sense_+_Library_PoolT
GGAATGGTTGGCTCTTGAGGATTTGAATGGATCCATTTTGTGATTAGCGACAATATATCCACTGAGATTCTCTAGATTATTCGCTCAATGTCTT
>Frequency_7_QualityScore_FFHHHHHJJJJJHIHIJIJJJIIJJJIJJJJIJJJJHIHIIJJJJJJIIJIJJJIIIIHHHHGGGGGFFFEEEEDBDDDDDDDDCEEEEDCDED_Mismatch_0_Sense_+_Library_PoolT
GGATCCATTTTGTGATTAGCGACAATATATCCACTGAGATTCTCTAGATTATTCGCTCAATGTCTTTTCTGTGGGAATGGAATTATTTAGTTTT
>Frequency_7_QualityScore_EDGHGFGHIHIHHJHIFIHHGHHGHIIHHIIIIGFHHIIEDFFHHHGGDEGHIIHIGIGDEHGHHGGGHBEFEEEFFEDDCEEC_Mismatch_0_Sense_+_Library_PoolT
CACTGAGATTCTCTAGATTATTCGCTCAATGTCTTTTCTGTGGGAATGGAATTATTTAGTTTTTATGTACAGAATATTCTGTAA
>Frequency_7_QualityScore_FFHGHHHJJIIIHIIHJHIIIIIHIIIIHHIIJIJJIJIIIHIJIHIIJJIJJIIIIJJIIIHHHGFGFDEEDEDCEEEEDBDEDDCDDEEDED_Mismatch_0_Sense_+_Library_PoolT
TTGTGATTAGCGACAATATATCCACTGAGATTCTCTAGATTATTCGCTCAATGTCTTTTCTGTGGGAATGGAATTATTTAGTTTTTATGTACAG
>Frequency_7_QualityScore_EEGHGGGIIIHIGHJIJIFHHHIHHIGIIIJIIIJJHGIHGGHIHGHIIHHIIIIHHHHHEHEGGFGFEDEBDEEEDDDBCBBCCCDDDDCEDD_Mismatch_0_Sense_+_Library_PoolT
TTGAATGGATCCATTTTGTGATTAGCGACAATATATCCACTGAGATTCTCTAGATTATTCGCTCAATGTCTTTTCTGTGGGAATGGAATTATTT
>Frequency_7_QualityScore_FFGHGGHJIEIIJIIIHIIIIHHIIJIIIHHHIJIIGIJIIHIIIIIJIIIIHHHFIHIIIIFHGGHGGCEFEEFDDEDDEEDDCDDCCCCCCD_Mismatch_0_Sense_+_Library_PoolT
CTCTTGAGGATTTGAATGGATCCATTTTGTGATTAGCGACAATATATCCACTGAGATTCTCTAGATTATTCGCTCAATGTCTTTTCTGTGGGAA
>Frequency_7_QualityScore_FFHGDGGIIHIHHHHHHEFGGFEHFEHHHIIHHHIHIHIIHJHGHIIIIHHIIIIIIIHHGFGFBDFDECEFFEEDDCDCCCDCDDD@CBCDCD_Mismatch_0_Sense_+_Library_PoolT
ATGGTTGGCTCTTGAGGATTTGAATGGATCCATTTTGTGATTAGCGACAATATATCCACTGAGATTCTCTAGATTATTCGCTCAATGTCTTTTC
>Frequency_7_QualityScore_FFHHHHGIJJJJJJJIIJIIJJJJIIIIJJIJJJJJJJJIJIJIJIIJIJJJJJJJJJHIIIJIIIIIHEFHHGGGFGGFEFE_Mismatch_0_Sense_+_Library_PoolT
ACTGAGATTCTCTAGATTATTCGCTCAATGTCTTTTCTGTGGGAATGGAATTATTTAGTTTTTATGTACAGAATATTCTGTAA
>Frequency_7_QualityScore_FFHHHHHJJIJJIJJJJJJJJIJJHJJJJJJJJHIJJHIJJJJGIIIJJJJJHJIJJIJJIIIIIHHHGGHIIIHGGGGGFFEECDEDDDCCDD_Mismatch_0_Sense_+_Library_PoolT
ATTCTCTAGATTATTCGCTCAATGTCTTTTCTGTGGGAATGGAATTATTTAGTTTTTATGTACAGAATATTCTGTAAAGAAAAGAAAAAGTAGT
>Frequency_7_QualityScore_FFHHHHHJJJJJJJJIJJJJJJJHIGIJJJJJJJJJJJJJJJJJJJJJJIIJJIJJJJIIHHGGGGFFFCEEEFEEEDDEDDDDDFEDEDDDDD_Mismatch_0_Sense_+_Library_PoolT
GATTAGCGACAATATATCCACTGAGATTCTCTAGATTATTCGCTCAATGTCTTTTCTGTGGGAATGGAATTATTTAGTTTTTATGTACAGAATA
>Frequency_7_QualityScore_FFHHHHHJHIIJIJJJJJIJJIJJJJJJIJJJIJJJJJJJJIJJJGHHIIIIIJIJJJJIGHIIIJIIIHGHGGGGFGFFFFFFE_Mismatch_0_Sense_+_Library_PoolT
CCACTGAGATTCTCTAGATTATTCGCTCAATGTCTTTTCTGTGGGAATGGAATTATTTAGTTTTTATGTACAGAATATTCTGTAA
>Frequency_7_QualityScore_FEHGHHHJJJIJIJJIFIHJJJIJIIJJJJJJJJIJJJJJIIHIIIIIIIIIHIHIIIHHHIGFGGEFFDEEEEEEDECCDDDDDDDDCDEEED_Mismatch_0_Sense_+_Library_PoolT
GAATGGATCCATTTTGTGATTAGCGACAATATATCCACTGAGATTCTCTAGATTATTCGCTCAATGTCTTTTCTGTGGGAATGGAATTATTTAG
>Frequency_7_QualityScore_FFHGHGHJJIJIIJJJJJJJIJJJIJJJJJJJJJJIJJJJJJJJIIJJIIIJJJIIIHIJIJIHIIIJHFHHHGGEFGGFFFFEFEEE_Mismatch_0_Sense_+_Library_PoolT
TATCCACTGAGATTCTCTAGATTATTCGCTCAATGTCTTTTCTGTGGGAATGGAATTATTTAGTTTTTATGTACAGAATATTCTGTAA
>Frequency_6_QualityScore_FFHGHGHJIIJIIJJJIJIIHIGHIIJJJIIIJIIJIJJIIJJJJIIIIIIHIHIGIIIHIHHGGFGFECEFFEDDEEDDDCEEEEDDDDCDEE_Mismatch_0_Sense_+_Library_PoolT
TAGCGACAATATATCCACTGAGATTCTCTAGATTATTCGCTCAATGTCTTTTCTGTGGGAATGGAATTATTTAGTTTTTATGTACAGAATATTC
>Frequency_6_QualityScore_EEGGHGHHIIHHIIGGIHGGIHHIJIHGIIIIGHFEHHGHGGHIHIIJHIIIIHFHGHGHIGGIHIHIGFFGGGGEEGFGGEEEEDCDDDDCAC_Mismatch_0_Sense_+_Library_PoolT
AGATTCTCTAGATTATTCGCTCAATGTCTTTTCTGTGGGAATGGAATTATTTAGTTTTTATGTACAGAATATTCTGTAAAGAAAAGAAAAAGTA
>Frequency_6_QualityScore_FFHHHHHJJJJHIIJJJJIIIJIJIJIJJIJJJJJIJHIIJIJJJIIIIIJJIIJIIIIIHGHGGGGFFFEEEEBDEDDDDDDCEEEEDCCEDD_Mismatch_0_Sense_+_Library_PoolT
GATCCATTTTGTGATTAGCGACAATATATCCACTGAGATTCTCTAGATTATTCGCTCAATGTCTTTTCTGTGGGAATGGAATTATTTAGTTTTT
>Frequency_6_QualityScore_FFHGHHHIIHIIJIIJJHIJJJIGIHIIIJJJIIJJJJJHJIIIIIIIIHIIIJIIJIIIJHIIHGGFFEFEEEEEEEEEDDDDDCBCCDDDCC_Mismatch_0_Sense_+_Library_PoolT
AGGATTTGAATGGATCCATTTTGTGATTAGCGACAATATATCCACTGAGATTCTCTAGATTATTCGCTCAATGTCTTTTCTGTGGGAATGGAAT
>Frequency_6_QualityScore_FFGHHHHJJJJJJJHIIJJJJJJIIJJJJJJJJJJJJJIIIIJJJJJIJIJJIJJJJJJJJIIIHHHGGGGFFEFFDCEEDDDDDDDEEEEDBC_Mismatch_0_Sense_+_Library_PoolT
ATGGATCCATTTTGTGATTAGCGACAATATATCCACTGAGATTCTCTAGATTATTCGCTCAATGTCTTTTCTGTGGGAATGGAATTATTTAGTT
>Frequency_6_QualityScore_FFHHHHHIIJJJIJJJJJIJIIGIHJIJJJJJJHIIIIJIIJJJIIIIHIIJIIIJIHIGIHGGGGGEEEDEEEEEDEEEDCDDEEDEDDDDCD_Mismatch_0_Sense_+_Library_PoolT
ATTAGCGACAATATATCCACTGAGATTCTCTAGATTATTCGCTCAATGTCTTTTCTGTGGGAATGGAATTATTTAGTTTTTATGTACAGAATAT
>Frequency_6_QualityScore_FFHHHHGIJJJJJJJJJJJJJJJJJJIJJJIIHIJIIJJIIIJJIJJJJJJJHIJJIJJJJJJJIGHHGFFFFEEEEEDEFEEDCDEDDDDDEE_Mismatch_0_Sense_+_Library_PoolT
ATTTTGTGATTAGCGACAATATATCCACTGAGATTCTCTAGATTATTCGCTCAATGTCTTTTCTGTGGGAATGGAATTATTTAGTTTTTATGTA
>Frequency_6_QualityScore_FFHHHHHIHIIIIHJIIHIIJIIIIJIIJJJJGIGIIIIIJIIGHIHIIIIJIJHGIJIIIIHHHHGHGEECEEEEDCDCCEEEEDBCEDCCDD_Mismatch_0_Sense_+_Library_PoolT
CCATTTTGTGATTAGCGACAATATATCCACTGAGATTCTCTAGATTATTCGCTCAATGTCTTTTCTGTGGGAATGGAATTATTTAGTTTTTATG
>Frequency_6_QualityScore_FFHHHGHIIIIJJJJJJJIJJIIJJJJIJIJJJIJJJIJJJJHIIIIIJIJIJJIIIJJJJHIIJJHIIIIGFEGGGFGFFEFFFC_Mismatch_0_Sense_+_Library_PoolT
TCCACTGAGATTCTCTAGATTATTCGCTCAATGTCTTTTCTGTGGGAATGGAATTATTTAGTTTTTATGTACAGAATATTCTGTAA
>Frequency_6_QualityScore_EEGGGHHIIIIHIJJIIIIIIIIIIIIIIIIIIIIJJIIIIIIIIIIJIIIIHHIGIIIIIGGHGGGGFFFEEEDEEEEEDDEDCDDDDEDDDD_Mismatch_0_Sense_+_Library_PoolT
TGTGATTAGCGACAATATATCCACTGAGATTCTCTAGATTATTCGCTCAATGTCTTTTCTGTGGGAATGGAATTATTTAGTTTTTATGTACAGA
>Frequency_6_QualityScore_EDFCFFFHHHHIIHHIIIIHIIIGIDFGHIIGHIHIIIJJJIIIHGIHIIIGGFHGHIHIHIIGGHHGEEEEEEEEDEECDDDDDBC@AAACAB_Mismatch_0_Sense_+_Library_PoolT
TGAGGATTTGAATGGATCCATTTTGTGATTAGCGACAATATATCCACTGAGATTCTCTAGATTATTCGCTCAATGTCTTTTCTGTGGGAATGGA
>Frequency_6_QualityScore_DEGDGFAGGHGEAGGGCFGGGHIIIHFGHHIGIGGGGHIHIHEHGDFHHHFFFGGGFHHHFCEGEFECCCCDECCDECDDDCCCDCBBA@ABCD_Mismatch_0_Sense_+_Library_PoolT
TTGAGGATTTGAATGGATCCATTTTGTGATTAGCGACAATATATCCACTGAGATTCTCTAGATTATTCGCTCAATGTCTTTTCTGTGGGAATGG
>Frequency_6_QualityScore_FFHHHHHJJJJJJJJJJJIIIGHIIJJJJJIJIIJJJIJJIJJJJIIJJJJJJJHIIIGHHHGGFGFFEEEEEDEEEDDDDEEDEDDDDCEEEE_Mismatch_0_Sense_+_Library_PoolT
AGCGACAATATATCCACTGAGATTCTCTAGATTATTCGCTCAATGTCTTTTCTGTGGGAATGGAATTATTTAGTTTTTATGTACAGAATATTCT
>Frequency_5_QualityScore_FFHHHHHJJJJJJJIJJJJJJJJJJJIJJJJJJJJJJJIJJJJJJJJIJJJIJJJIIJJJIJJJIJHIJHHGHHGHGHFFFFFFFFEEEFE_Mismatch_0_Sense_+_Library_PoolT
ATATATCCACTGAGATTCTCTAGATTATTCGCTCAATGTCTTTTCTGTGGGAATGGAATTATTTAGTTTTTATGTACAGAATATTCTGTAA
>Frequency_5_QualityScore_FFHHHEGIIJIIIJJHHIEHHIHHIIIIHHIIIJJJJIGGHIIIHIIIIJIJJJJIIHIJIHHGEFGFFDEFFEEEDDEDCCDDDDDDBCDDDD_Mismatch_0_Sense_+_Library_PoolT
AATGGTTGGCTCTTGAGGATTTGAATGGATCCATTTTGTGATTAGCGACAATATATCCACTGAGATTCTCTAGATTATTCGCTCAATGTCTTTT
>Frequency_5_QualityScore_FEHHHHHIIIIIIJJIIJJJIFHHIIHIIJJJIJJJIJJIJJJJJIIHIIIJJJIIIIHHHHHGHFFFEBDDEEEEEDDDCDCBBCCCCCCCDD_Mismatch_0_Sense_+_Library_PoolT
GATTTGAATGGATCCATTTTGTGATTAGCGACAATATATCCACTGAGATTCTCTAGATTATTCGCTCAATGTCTTTTCTGTGGGAATGGAATTA
>Frequency_5_QualityScore_CDAFFEGIIHIIIIGDHHIHGIIGGGHHFHHIIIHHHHEHIHHHHGFEGGHHGGGGHFGGGAFEGFFDECCDDDDEEDCACCABC@CDCCCCCC_Mismatch_0_Sense_+_Library_PoolT
GGTTGGCTCTTGAGGATTTGAATGGATCCATTTTGTGATTAGCGACAATATATCCACTGAGATTCTCTAGATTATTCGCTCAATGTCTTTTCTG
>Frequency_5_QualityScore_FFHHHHHJIJJJJIJJIIJIIHIIJHJJJJJJJJIIJJIIIJJJIJJJJJJIJIJJJJJIJIIIIIIIIGHIHHGGGGGFEEEFEDEDDDDBCD_Mismatch_0_Sense_+_Library_PoolT
GATTCTCTAGATTATTCGCTCAATGTCTTTTCTGTGGGAATGGAATTATTTAGTTTTTATGTACAGAATATTCTGTAAAGAAAAGAAAAAGTAG
>Frequency_5_QualityScore_FFHHHHHJJJJJIJJJJIJJJIJHIJJJJJJJJJJJJJJIJJJJJJJHIIJJJJJJIJIJIHHHGGGGFEFFFFEDEEEDDDDDEDDDCDDCEE_Mismatch_0_Sense_+_Library_PoolT
TTAGCGACAATATATCCACTGAGATTCTCTAGATTATTCGCTCAATGTCTTTTCTGTGGGAATGGAATTATTTAGTTTTTATGTACAGAATATT
>Frequency_4_QualityScore_FFHHHHHJJJJIJIIIIJJJJJJJJIJJJIJJJJIJJHIJJJJJJJIIIJIJIJJJJJJIJJJJJIIJJHIIHHGGHHHFFFFEFFEEEE_Mismatch_0_Sense_+_Library_PoolT
TATATCCACTGAGATTCTCTAGATTATTCGCTCAATGTCTTTTCTGTGGGAATGGAATTATTTAGTTTTTATGTACAGAATATTCTGTAA
>Frequency_4_QualityScore_EEGGGGGHFHHGFHEHCGFEHIAEGH>CBEEGEGIGBGFHIGIIFHHDGFEEFDDG;D?EBBCEEFDCA=BEECDBB@DCCCDB?ACBCBCC?A_Mismatch_0_Sense_+_Library_PoolT
GTGGAATGGTTGGCTCTTGAGGATTTGAATGGATCCATTTTGTGATTAGCGACAATATATCCACTGAGATTCTCTAGATTATTCGCTCAATGTC
>Frequency_4_QualityScore_FFHHHHHJJJJJJJJJJJJJJJJIIJJJJJJJIIJJIJJJJJJJJIJJJJJHIIJJIJJIIIIIJIJIJGHIIGHGFGGGFFFFEEEEDCCDEE_Mismatch_0_Sense_+_Library_PoolT
TTCTCTAGATTATTCGCTCAATGTCTTTTCTGTGGGAATGGAATTATTTAGTTTTTATGTACAGAATATTCTGTAAAGAAAAGAAAAAGTAGTA
>Frequency_4_QualityScore_EEEFFHFHHGGIEFGHGGGFFGEGGIGIIIJHFIIIIGHEGGIIIHJIIIIIIIIIGFGGHIHIHGGEGEEGEEEDDBBACCCCEDCDCDCB??_Mismatch_0_Sense_+_Library_PoolT
TGGCTCTTGAGGATTTGAATGGATCCATTTTGTGATTAGCGACAATATATCCACTGAGATTCTCTAGATTATTCGCTCAATGTCTTTTCTGTGG
>Frequency_4_QualityScore_FFHHHHHJJJJJJJJJJJJJIJJJIJHIJJJJJJJIIJIJJJIJJJJIJJIIIJJIIJJHIIHGHHGGFEEFEEEEEECDEDDCDDEEDEDDDC_Mismatch_0_Sense_+_Library_PoolT
TGATTAGCGACAATATATCCACTGAGATTCTCTAGATTATTCGCTCAATGTCTTTTCTGTGGGAATGGAATTATTTAGTTTTTATGTACAGAAT
>Frequency_4_QualityScore_FFHHHHGIIJDHIIHHIHIIHIJJIIJJJJHIIIIIIIJJJJIJJJJJIHIJJJIIIIIJIIIIHGHGFFEFFEEDCEEDDEEDDDDDDCCDCC_Mismatch_0_Sense_+_Library_PoolT
GCTCTTGAGGATTTGAATGGATCCATTTTGTGATTAGCGACAATATATCCACTGAGATTCTCTAGATTATTCGCTCAATGTCTTTTCTGTGGGA
>Frequency_3_QualityScore_FFHHHHHJJJJJIIIJJJJJJJJIIJJJJJJJJJJJHJIJIJJIJHIJIHJJJJJJIJIJJJGIIIJIHHGHGGGEFDEFFEEFFEEEE_Mismatch_0_Sense_+_Library_PoolT
ATATCCACTGAGATTCTCTAGATTATTCGCTCAATGTCTTTTCTGTGGGAATGGAATTATTTAGTTTTTATGTACAGAATATTCTGTAA
>Frequency_3_QualityScore_FFHHGGHIFHIIIIHIGIIHIJFIIIIHGIHIIIIIIIHIIIJHIHHIIJIJGIHHFIIJIIIHIHHEGEFGEFEBCD?CCDEDDDDCCDCBCC_Mismatch_0_Sense_+_Library_PoolT
TCTTGAGGATTTGAATGGATCCATTTTGTGATTAGCGACAATATATCCACTGAGATTCTCTAGATTATTCGCTCAATGTCTTTTCTGTGGGAAT
>Frequency_3_QualityScore_FFHHGHHJJJJJJJJJJJJGIIIJIJJJIJJJJJJJJJJJJJJIJHIJJJJJJJJJJIJJJJJIHGGGFFFFFEEEEEEEDCBDDDDCDDDDEF_Mismatch_0_Sense_+_Library_PoolT
TTTGAATGGATCCATTTTGTGATTAGCGACAATATATCCACTGAGATTCTCTAGATTATTCGCTCAATGTCTTTTCTGTGGGAATGGAATTATT
>Frequency_3_QualityScore_FFHHHHHIIIJDGHIHHIIJJGJJJIHJJJJHHIIIHHIJIJJJJIJIIIIJJJJEHHIIIIIGGFFGGEDFEFEDDDDDDDEEDDDDDDDDDC_Mismatch_0_Sense_+_Library_PoolT
GGCTCTTGAGGATTTGAATGGATCCATTTTGTGATTAGCGACAATATATCCACTGAGATTCTCTAGATTATTCGCTCAATGTCTTTTCTGTGGG
>Frequency_3_QualityScore_FEGHHHFHJJJIJJJJIJJGHIJHIJIJJJJJJJJJJJJHIGIIHIJJIJIIJIJJIHIIIHHDFDEFFDDFEEEEEDDEEDDDDCDDDDEEDD_Mismatch_0_Sense_+_Library_PoolT
GAATGGTTGGCTCTTGAGGATTTGAATGGATCCATTTTGTGATTAGCGACAATATATCCACTGAGATTCTCTAGATTATTCGCTCAATGTCTTT
>Frequency_3_QualityScore_FFHFHHHJJJJJJIJJGHHJIHIJJJIIJJIJJJJJIJIJJJJJJIJJJJJJJJJJJJIIGHHHHGGGFFFFFFEEEEEDDDDDDDDEEDDDDD_Mismatch_0_Sense_+_Library_PoolT
TGGTTGGCTCTTGAGGATTTGAATGGATCCATTTTGTGATTAGCGACAATATATCCACTGAGATTCTCTAGATTATTCGCTCAATGTCTTTTCT
>Frequency_3_QualityScore_EEHFHHHJFHHIHHGHHGEGIBDHIGAGGIIFHGIHIHIIIEFGHIHHHIHIIGHIJIIIIHHDGFFDCACEEEEEDDECDEDDDCCCDDDABD_Mismatch_0_Sense_+_Library_PoolT
TGGAATGGTTGGCTCTTGAGGATTTGAATGGATCCATTTTGTGATTAGCGACAATATATCCACTGAGATTCTCTAGATTATTCGCTCAATGTCT
>Frequency_3_QualityScore_FFHHHGHIJJJIJJJJJJJIIIJJJJJJJHJIIJJJJIJJIJJJJIJJJIIDIIJIJIJJJJJIHHHGFCDFFEDEDDEFEEDCDEDDDDDDDD_Mismatch_0_Sense_+_Library_PoolT
TTTTGTGATTAGCGACAATATATCCACTGAGATTCTCTAGATTATTCGCTCAATGTCTTTTCTGTGGGAATGGAATTATTTAGTTTTTATGTAC
>Frequency_2_QualityScore_FFHGFHHFIIIFHIGIIIIIIEIIIIEGHHIIGIIIIIIIIIIIIIII>CGGIEIIIIIHFIGIIH_Mismatch_0_Sense_+_Library_PoolT
CTTGAGGATTTGAATGGATCCATTTTGTGATTAGCGACAATATATCCACTGAGATTCTCTAGATTA
>Frequency_2_QualityScore_EFHHHHHIIJJIIJJIJIIIJJIIJJJJGIIJJIJJIIIIIJIJIJJJIIIIIJJJJJJJJJIJHIHHHGGHFFF_Mismatch_0_Sense_+_Library_PoolT
TCTTGAGGATTTGAATGGATCCATTTTGTGATTAGCGACAATATATCCACTGAGATTCTCTAGATTATTCGCTCA
>Frequency_2_QualityScore_FFHHHHHJJJIIIJJJJJIJIIIIIJJJJJIIJIHIIJJJJJJJJJIJHIIJJJIJGIIIIIJJJHHHHGHFFEFEEEEEEDDEEEEDCCEDDD_Mismatch_0_Sense_+_Library_PoolT
ATCCATTTTGTGATTAGCGACAATATATCCACTGAGATTCTCTAGATTATTCGCTCAATGTCTTTTCTGTGGGAATGGAATTATTTAGTTTTTA
>Frequency_2_QualityScore_EFHHGHGIIGIIJJJJIIIIIIIIIIIIIJIJJGIIJIJJIJJJIJJIJIJIIIIIFIIHHIIIJHHGEEFEEFFEEDCDECEEEEDBADDCCC_Mismatch_0_Sense_+_Library_PoolT
TCCATTTTGTGATTAGCGACAATATATCCACTGAGATTCTCTAGATTATTCGCTCAATGTCTTTTCTGTGGGAATGGAATTATTTAGTTTTTAT
>Frequency_2_QualityScore_FFGHHHHIIJJJJJJJIIJJJIGIHIJJJJJJJJJJJJJJJJJJJJGIGGIJJJJJIIIIIIHGGGFEEECEEEEEEEDDDEDDDCDDDDDCDD_Mismatch_0_Sense_+_Library_PoolT
GGATTTGAATGGATCCATTTTGTGATTAGCGACAATATATCCACTGAGATTCTCTAGATTATTCGCTCAATGTCTTTTCTGTGGGAATGGAATT
>Frequency_1_QualityScore_FFHHHHHJIJJJGIJJJJJJIIJJJJIJJIJJJJJJJJJJJJJJIJJJJJJJJHJJJJJIJHHHHHFFFDFFDFEEDDEDFEEEECDDCEEEEE_Mismatch_1_Sense_+_Library_PoolT
GCGACAATATATACACTGAGATTCTCTAGATTATTCGCTCAATGTCTTTTCTGTGGGAATGGAATTATTTAGTTTTTATGTACAGAATATTCTG
>Frequency_1_QualityScore_FFHHHHHJIJJJJIIIIHHJJIJJJIIJIIIJJJJJJJIJJJJJJJJJJJIIJIJJIJJIBHIGIJJGIHGHHFFFFFDEEEEEDDDFFCDDAC_Mismatch_1_Sense_+_Library_PoolT
ACAATATATCCACTGAGATTCTCTAGATTATTCGCTCAATGTCTTTTCTGTGGGAATGGAATTATTTATTTTTTATGTACAGAATATTCTGTAA
>Frequency_1_QualityScore_FFHHHHHJJJJGJJHIJJJIJJJJJJJJJJJIJJHJJJJJJJJJIIJJJJJJJJJJIJJIIJJJHHHHHHFFFFFFFDDDDDDDDDEDDDDDDC_Mismatch_0_Sense_+_Library_PoolT
GTTGGCTCTTGAGGATTTGAATGGATCCATTTTGTGATTAGCGACAATATATCCACTGAGATTCTCTAGATTATTCGCTCAATGTCTTTTCTGT
>Frequency_1_QualityScore_B?B<<,<CEE+C:CB<429B+2*:C@E9?B?BD>DD)00)7D?B*9?44BCDIE))8)=AD>C;=)=_Mismatch_2_Sense_+_Library_PoolT
TCTTGAGGATTTGAATGGATTCATTTTGTGATTAGCGTCAATATATCCACTGAGATTCTCTAGATTA
>Frequency_1_QualityScore_FFHHHHHJGIIIIJJJFHIHJJJIIIJJIJIJJJHGIIIJIIHHIJJJJJIJJJJJJJHHBFFFEECEECCEDDDDDDDDDDDDDDDDDEEDEC_Mismatch_1_Sense_+_Library_PoolT
GAATGTATCCATTTTGTGATTAGCGACAATATATCCACTGAGATTCTCTAGATTATTCGCTCAATGTCTTTTCTGTGGGAATGGAATTATTTAG
>Frequency_1_QualityScore_FFFHG?DBHIIGIIIJIJIIIGHIIJIJJEIGJIIHGIIIGIIHIJIHFHECAFHHIJJIIIIJHGH:==?D@BEEEEDEDECACDCDDDDFED_Mismatch_1_Sense_+_Library_PoolT
TTTTGTGATTAGCGACAATATATCCACTGAGATTCTCTAGATTATTCGTTCAATGTCTTTTCTGTGGGAATGGAATTATTTAGTTTTTATGTAC
>Frequency_1_QualityScore_FFHHHHHHIJJJJJJJIJJJIIJHIJIIIJGGGGIIJIJJGGHGIGIJJIIIJG_Mismatch_0_Sense_+_Library_PoolT
CATTTTGTGATTAGCGACAATATATCCACTGAGATTCTCTAGATTATTCGCTCA
>Frequency_1_QualityScore_FFHHHHHJJJJJJJJJJJJJJJJJJJJJJGIJJJJJJJJIJJJJJJJJGIJJJIJJJIIJIJJJIJJJJHIJIJHH_Mismatch_1_Sense_+_Library_PoolT
TCTAGATTATTCGCTCAATGTCTTTTCTGTGGGAATGGAATTATTTAGTTTTTATGTACAGAATATTCTGTAAGGA
>Frequency_1_QualityScore_FFGHGHHIIIGIIGIHHIIJIJJIJIJJJJJJJIIIIIIGEHJIIIJJIDIIIG>GHGBHFHHHGFDFFBCEEDDDDDDDDDEDDCDDDDCDBB_Mismatch_1_Sense_+_Library_PoolT
TCTCTTGAGGATTTGAATGGATCCATTTTGTGATTAGCGACAATATATCCACTGAGATTCTCTAGATTATTCGCTCAATGTCTTTTCTGTGGGA
>Frequency_1_QualityScore_?BD:C<:+2C)CFABCEEDAEDD?BDEIIED@DEEB?DD:6<@=@DADC>=@CD37C?AA@>?>?;ADA>;>;88;;>AA:AD<>A>>>AA>;?_Mismatch_1_Sense_+_Library_PoolT
GCTCTTGCGGATTTGAATGGATCCATTTTGTGATTAGCGACAATATATCCACTGAGATTCTCTAGATTATTCGCTCAATGTCTTTTCTGTGGGA
>Frequency_1_QualityScore_FFHHHHHHJJGIIIJJJJJIJJJJGIJJJJIIIJJIJJJJJEHIJJJJJJJIJJIJJJJJJJJJJGIHHHHHGFFFDEEEEEEDDDDDDDDDDD_Mismatch_2_Sense_+_Library_PoolT
TTTCTTGAGGATTTGAATGGATCCATTTTGTGATTAGCGACAATATATCCACTGAGATTCTCTAGATTATTCGCTCAATGTCTTTTCTGTGGGA
>Frequency_1_QualityScore_FFHHHHHJJJJJJJIIJJJJJJJJJJJJJJJJJJJIIJJIJJJJJIIJJJJJJJGHJJJIJJIJIHHHHEEFFFFFFDF_Mismatch_1_Sense_+_Library_PoolT
AGATTCTCTAAATTATTCGCTCAATGTCTTTTCTGTGGGAATGGAATTATTTAGTTTTTATGTACAGAATATTCTGTAA
>Frequency_1_QualityScore_FF+AFAFFGHJJEIEIJIJJJJJJJJEIIIIJJJIJGJFHIIGIJHHEIIJIJIJIGFGIIICIJJIEGCHHHHHHHFFFFD_Mismatch_1_Sense_+_Library_PoolT
CTAAGATTCTCTAGATTATTCGCTCAATGTCTTTTCTGTGGGAATGGAATTATTTAGTTTTTATGTACAGAATATTCTGTAA
>Frequency_1_QualityScore_FFHHHHHJJJJJJGIJJIJJJJJJJJIIJJJJJJJJJJJJJJJJJHIJJIJJIJJIIIJJJIJIJJJJIIJHHHHHFFFFEEDCCDEEDDDDDD_Mismatch_1_Sense_+_Library_PoolT
AGATTATTCGCTCAATGTCTTTTCTGTGGGAATGGAATTATTTAGTTTTTATTTACAGAATATTCTGTAAAGAAAAGAAAAAGTAGTACAAATC
>Frequency_1_QualityScore_DDHHHFGGIIJJJGHIJJEHIIFHEGIJJIJJJJIHJIJBGHIIIJGHEHHIJJJIJJIIGHHFHHGHHCFFFFFD?CEDCCDCDDEEEDDCCD_Mismatch_1_Sense_+_Library_PoolT
TGGATCCATTTTGTGATTAGCGACAATATATCCACTGAGATTCTCTAGATTATTCGCTCAATTTCTTTTCTGTGGGAATGGAATTATTTAGTTT
>Frequency_1_QualityScore_=D32ADDD+3?A?CCE9?C9CEECEAEE?DFCDIE9D@0???<=@BEC48==3.)7>)7;@3=)=77;B@7=<@?AA_Mismatch_0_Sense_+_Library_PoolT
TCTTGAGGATTTGAATGGATCCATTTTGTGATTAGCGACAATATATCCACTGAGATTCTCTAGATTATTCGCTCAAT
>Frequency_1_QualityScore_FFHHHHHIJJJJJJJJJJJJJJJJJJJJJJJIJJJJJJJJIIJIHIIIIJIIJGJJJJJGHIJJJJJII_Mismatch_0_Sense_+_Library_PoolT
CACTGAGATTCTCTAGATTATTCGCTCAATGTCTTTTCTGTGGGAATGGAATTATTTAGTTTTTATGTA
>Frequency_1_QualityScore_FFHHHHHJJJJJJJJIJIJJJ9FCHHIHJIJJJJJJJJJIJJJJJJJJIIJIJJIJJJJJGIJHHHHFFFFFEEEEEEEEDEDDDDDFDDEDDD_Mismatch_1_Sense_+_Library_PoolT
GTGATTAGCGACAATATATCCTCTGAGATTCTCTAGATTATTCGCTCAATGTCTTTTCTGTGGGAATGGAATTATTTAGTTTTTATGTACAGAA
>Frequency_1_QualityScore_?A@D:?:A?AFGFHH@BFG<*@BGE9?9*:1?FH??DB??BFHCFDH<=C8<FF;CFIIGGE_Mismatch_0_Sense_+_Library_PoolT
CTCTAGATTATTCGCTCAATGTCTTTTCTGTGGGAATGGAATTATTTAGTTTTTATGTACAG
>Frequency_1_QualityScore_FFHHHHHGIJHJJJJJJJJIJJJJJJJJIJJJIJJJJJJJJJIJJIJHHJJJIJJIJIJIJJIIJIJJIHGHGHEEFFEEEEEAB5>A>BA_Mismatch_1_Sense_+_Library_PoolT
CTAGATTATTCGCACAATGTCTTTTCTGTGGGAATGGAATTATTTAGTTTTTATGTACAGAATATTCTGTAAAGAAAAGAAAAAGTAGTAC
>Frequency_1_QualityScore_FFHHHHHIJJJHIIIJJJJJJJJJJIJJIJJJJJJJJJJJJJJJJJJJIIIJJJJJIIJHIJJJJHIJJHIJHHHGHGHHFFFFFFFEEC_Mismatch_1_Sense_+_Library_PoolT
TATATCCACTGAGATTCTCTAGATTATTCGCTCAATATCTTTTCTGTGGGAATGGAATTATTTAGTTTTTATGTACAGAATATTCTGTAA
>Frequency_1_QualityScore_FFHHHHHJHJIJJJJJJIIIJIJIJJJJJJJJIIGIJJJJJJJJJJJ_Mismatch_0_Sense_+_Library_PoolT
CCATTTTGTGATTAGCGACAATATATCCACTGAGATTCTCTAGATTA
>Frequency_1_QualityScore_FFHHHHHIJJJJJJGIJJHHGGIIJJJJJJJJJJJJJIJIJJJJHIJJJJJJJEIJJIGIHGHHHFFFFCEE@CEEDDDDDD_Mismatch_1_Sense_+_Library_PoolT
GCGACAATATATCCACTGAGATTCTCTAGATTATTCGCTCAATGTCTTTTCTGTGGGAATGGAATTATTTAGTTTTTATGGA
>Frequency_1_QualityScore_BDB=AFFF<@2<AEHEF@9?4EFCF?BHC@>AFEBDF?CDA>DFF9FBF0B<DDFGIDIGEE=BFE=FD@DEEFE>EF@@D;@BDC@@ADBB@B_Mismatch_1_Sense_+_Library_PoolT
TTGTGATTAGTGACAATATATCCACTGAGATTCTCTAGATTATTCGCTCAATGTCTTTTCTGTGGGAATGGAATTATTTAGTTTTTATGTACAG
>Frequency_1_QualityScore_FFFFHHHJGJIGGHIJIJIJIIGIIJJJJIIIJGJFHJGGGHIGIJJJEIIJJJIJJJJIJJIJIJIJJHGHHHHHHEHFFFFFCEDEEDDDCC_Mismatch_1_Sense_+_Library_PoolT
AGATTCTCTAGATTATTCGCTCAATTTCTTTTCTGTGGGAATGGAATTATTTAGTTTTTATGTACAGAATATTCTGTAAAGAAAAGAAAAAGTA
>Frequency_1_QualityScore_FFGHHHHJJJJJHIIJJJJIIJJIJIJIJJJJJJJIJIHIIJIHIJIJIJIIJJIGJJHHGGFFFFFFFFEEEECDDDDDDDCCDDCCDDCCDD_Mismatch_1_Sense_+_Library_PoolT
AGATCCATTTTGTGATTAGCGACAATATATCCACTGAGATTCTCTAGATTATTCGCTCAATGTCTTTTCTGTGGGAATGGAATTATTTAGTTTT
>Frequency_1_QualityScore_;ADH<CF?CFBCCGCEHIIB3A4AF?AAECG8FFGADDFHBF?89B?BCFDGBFDE@FFFFFCBA?=_Mismatch_0_Sense_+_Library_PoolT
ATTTGAATGGATCCATTTTGTGATTAGCGACAATATATCCACTGAGATTCTCTAGATTATTCGCTCA
>Frequency_1_QualityScore_FFHHHHHJJIJJJIJHJJJJJJJJIJJJJJJJJJJJHJJIJJJJJJJJEHFHHIJJJIJJJIJIIIJ@DDHHHHHHF_Mismatch_0_Sense_+_Library_PoolT
AATATATCCACTGAGATTCTCTAGATTATTCGCTCAATGTCTTTTCTGTGGGAATGGAATTATTTAGTTTTTATGTA
>Frequency_1_QualityScore_DD?FHHBHIDHGHIBHGIIEG>FHIG?19?:D<?FDGCCEDEDDEGIEFC@FGBH@FEH=7=3\?A>C:@>?B@CBCEC;;;@?BCCFDA_Mismatch_0_Sense_+_Library_PoolT
GTGATTAGCGACAATATATCCACTGAGATTCTCTAGATTATTCGCTCAATGTCTTTTCTGTGGGAATGGAATTATTTAGTTTTTATGTAC
>Frequency_1_QualityScore_FFHFHHHJJJIJIIIJJJJJJIJCHIJIJGIJJJJJJJJJJIJJJIJJJJJJJIJJJJJJJJIHHHHFFDFFCEDEEFEFDCCDDDB_Mismatch_0_Sense_+_Library_PoolT
TTGTGATTAGCGACAATATATCCACTGAGATTCTCTAGATTATTCGCTCAATGTCTTTTCTGTGGGAATGGAATTATTTAGTTTTTA
>Frequency_1_QualityScore_FFHHHHHJJJJJJJJJJJJJIJIJJJIFHIIJJJIIJJJJJJIJJJHHIJJIJIGIJJJJJJJJIJJIIJJJJIHHHHFFFFFD@CECFE_Mismatch_0_Sense_+_Library_PoolT
TAGATTATTCGCTCAATGTCTTTTCTGTGGGAATGGAATTATTTAGTTTTTATGTACAGAATATTCTGTAAAGAAAAGAAAAAGTAGTAC
>Frequency_1_QualityScore_FDHHFHHJJHIIGIIJIJIIIJHIIJEFIGGJJJJJJJIJJIHHIJJJJJJHHJJJJJFIJHGGHHGFEFDEFEEEECCDCDDDDDDDD_Mismatch_0_Sense_+_Library_PoolT
GTGGAATGGTTGGCTCTTGAGGATTTGAATGGATCCATTTTGTGATTAGCGACAATATATCCACTGAGATTCTCTAGATTATTCGCTCA
>Frequency_1_QualityScore_FFGHHHHJHIIJJJIJIJIIJJJJIJJJJJJJJJJJJJJJJJIJIJJJJJJJJJJIJJIIJJJJHHHFHEDEFFEEEEDDDEFEEDCDEDDDDD_Mismatch_1_Sense_+_Library_PoolT
ACATTTTGTGATTAGCGACAATATATCCACTGAGATTCTCTAGATTATTCGCTCAATGTCTTTTCTGTGGGAATGGAATTATTTAGTTTTTATG
>Frequency_1_QualityScore_FFHHHHDIEHGBHIGIGHDAGDFGHIIJFHGIJJJIGHGIEGDFCHIIIIIGIEHHGFHHHEE@@EFD@ACE>CDDDBDDBC_Mismatch_0_Sense_+_Library_PoolT
GCGACAATATATCCACTGAGATTCTCTAGATTATTCGCTCAATGTCTTTTCTGTGGGAATGGAATTATTTAGTTTTTATGTA
>Frequency_1_QualityScore_DDDD?C=EE:CE?@BB?+2AC<*::4<3DCDDAFDE4DBBDB4DD>0;A@CCAC)==@CCD>?>C7;;@?>@>;A>3@A;;;(3A>A_Mismatch_0_Sense_+_Library_PoolT
ATGGTTGGCTCTTGAGGATTTGAATGGATCCATTTTGTGATTAGCGACAATATATCCACTGAGATTCTCTAGATTATTCGCTCAATG
>Frequency_1_QualityScore_FFHHHHBHJIIJJJJIJJJJIJIJIJJJJJJJJJJJJJJHJGIJJJJJJJIJJDHJJIJJJHHHHHHHFFFFFFEEEDCDDDDDDDDDEFEED@_Mismatch_1_Sense_+_Library_PoolT
AATGGAACCATTTTGTGATTAGCGACAATATATCCACTGAGATTCTCTAGATTATTCGCTCAATGTCTTTTCTGTGGGAATGGAATTATTTAGT
>Frequency_1_QualityScore_FFFHGHGIIIIIIHIJIIIJJJJJJIJJIJIJJJIJJIGHJJFIIJJIIJIJJJIJJJJIIJJHHHHHHFFEFFFFFEDECECDDDDDCBDCCD_Mismatch_1_Sense_+_Library_PoolT
AATTCTCTAGATTATTCGCTCAATGTCTTTTCTGTGGGAATGGAATTATTTAGTTTTTATGTACAGAATATTCTGTAAAGAAAAGAAAAAGTAG
>Frequency_1_QualityScore_FFHHHGGIJJJFIGJJIJJJIIIJJIIJJJJIJJJIIHHGGIHJJJGIJGHIJJJJJJ_Mismatch_0_Sense_+_Library_PoolT
GATCCATTTTGTGATTAGCGACAATATATCCACTGAGATTCTCTAGATTATTCGCTCA
>Frequency_1_QualityScore_FFHHHHHJIJJJJJJJJJJJJJJGIJJJJJJJJJJJJJJJJJJJJJJJJIJJJJJJIHHHHHHHFFFDDDECDDEEDDDDDDDDDBDDBDDDDD_Mismatch_1_Sense_+_Library_PoolT
GGGATTTGAATGGATCCATTTTGTGATTAGCGACAATATATCCACTGAGATTCTCTAGATTATTCGCTCAATGTCTTTTCTGTGGGAATGGAAT
>Frequency_1_QualityScore_FFHHHHHJJJJJJJJJJHJJJJIIIJJJJJJJJJJIJHJIIJIJJJJIJJIJIJJJJJJGJJHFHHHGHEFFFFFEEDEEDBB_Mismatch_1_Sense_+_Library_PoolT
ATGGTTGGCTCTTGAGGATTTGAATGGATCCATTTTGTGATTAGCGACAATATATCCACTGAGATTCTCTAGATTATTCGCAC
>Frequency_1_QualityScore_FFHHG2AFEHGIIIIJIJJJJJIJCHIJJJJIJIJIIJJIIIJJIIIIHJJJJJJJIHJIIAHHHFFFFFFEEEDE>CEDDBCDDFDDEDDDCE_Mismatch_1_Sense_+_Library_PoolT
ATTAGAGACAATATATCCACTGAGATTCTCTAGATTATTCGCTCAATGTCTTTTCTGTGGGAATGGAATTATTTAGTTTTTATGTACAGAATAT
>Frequency_1_QualityScore_DDHFHFABHFGHHJIG@FH9EGCHGEIJGHHGIIEIIJBHGHICHIIGGIIIIEHCEHIJJJJHHHGGGECDFCD?_Mismatch_0_Sense_+_Library_PoolT
CTCTTGAGGATTTGAATGGATCCATTTTGTGATTAGCGACAATATATCCACTGAGATTCTCTAGATTATTCGCTCA
>Frequency_1_QualityScore_FFHHHHHJJJJJJJJJIJHIJJJIJJJGIJJJJJJJJJJJIJJJJJFHJJJJJJIJJJJJJJJJJJJJHE_Mismatch_0_Sense_+_Library_PoolT
TAGATTATTCGCTCAATGTCTTTTCTGTGGGAATGGAATTATTTAGTTTTTATGTACAGAATATTCTGTA
>Frequency_1_QualityScore_FFHHHHHJJJJJJIJHIJJJIJJJIJJJIJJJJIJIJJJJJIJJJJJJHIJIIJIJJIJJJJJJIGHCHEHHFFFFFDFE_Mismatch_0_Sense_+_Library_PoolT
AATATATCCACTGAGATTCTCTAGATTATTCGCTCAATGTCTTTTCTGTGGGAATGGAATTATTTAGTTTTTATGTACAG
>Frequency_1_QualityScore_FFHHHHHJJJJJJJJJJJJJJJJJJJJJJIJJJIJJJJIJJJHIIIIJIIJIIJJJJIIJJJGHHHHEHEFFFFFFEFEEFE_Mismatch_1_Sense_+_Library_PoolT
CCGAGATTCTCTAGATTATTCGCTCAATGTCTTTTCTGTGGGAATGGAATTATTTAGTTTTTATGTACAGAATATTCTGTAA
>Frequency_1_QualityScore_FFHHHHHJIJJJJJJJJJJJHIIJJJIJJJJJJHIIJIJIJJIJJJJJHIJJIIJJIIGIIJJJFIJJJIIHHGEHHFFDEFEEEDCDDEEDCC_Mismatch_1_Sense_+_Library_PoolT
TTTAGATTATTCGCTCAATGTCTTTTCTGTGGGAATGGAATTATTTAGTTTTTATGTACAGAATATTCTGTAAAGAAAAGAAAAAGTAGTACAA
>Frequency_1_QualityScore_FFHHHHHHIJJJJJJJIJJIIJJJJJJJIIJHIJJJJJIJIIJIIJIJJJJJJJJJJJFHJJIJIJIHFEHHHHFDFFFFFCF_Mismatch_0_Sense_+_Library_PoolT
CACTGAGATTCTCTAGATTATTCGCTCAATGTCTTTTCTGTGGGAATGGAATTATTTAGTTTTTATGTACAGAATATTCTGTA
>Frequency_1_QualityScore_FFGHHFHJJJJJIJJIJJJJIJJFIIHIJJGHHIJIJJJJIJJIJHJIJJIIJGIIIJJIJEGJJHHHHHEHFFFFFDEEEDB(>@@BD_Mismatch_0_Sense_+_Library_PoolT
AGATTATTCGCTCAATGTCTTTTCTGTGGGAATGGAATTATTTAGTTTTTATGTACAGAATATTCTGTAAAGAAAAGAAAAAGTAGTAC
>Frequency_1_QualityScore_FF?FHGFIJIJIIIGIIJJIIIBHHIFFGHIIIJIGIIIFHHJJIJJJJJJIIIGIHHHIHICDCDECEAEFFFFFFDDDECEE@CBDCDDDDC_Mismatch_1_Sense_+_Library_PoolT
GGATTCTCTAGATTATTCGCTCAATGTCTTTTCTGTGGGAATGGAATTATTTAGTTTTTATGTACAGAATATTCTGTAAAGAAAAGAAAAAGTA
>Frequency_1_QualityScore_FFHHHHHJJIJGIIJJJJJIHIJIJJJIJJJHHIJHJJJJJJJJGIJJJJJJJJJIJIJJJJJHHHHHGDFFFFFFEEECEFEEECDD_Mismatch_1_Sense_+_Library_PoolT
GATCCACTGAGATTCTCTAGATTATTCGCTCAATGTCTTTTCTGTGGGAATGGAATTATTTAGTTTTTATGTACAGAATATTCTGTAA
>Frequency_1_QualityScore_FFHHHHHIJJJJJJJJJJJJJJJJJJJJJJJIIJJHIIJJJJJJJJJJJJDHIJJIIJGIGHIIJJIIJGIJIJHHGGFHFFFFDEEDCDDDED_Mismatch_1_Sense_+_Library_PoolT
TCTCTAGATTATTCGCTCAATGTCTTTTCTGTGGGAATGGAATTATTTAGTTTTTATGTACAGAATATTCTGTAAAGAAAAGAAAAAGTAGTAA
>Frequency_1_QualityScore_FFHFHHHIJJJIJHIJIJJJIJIEHIJJJIEFHIJJJJJJJJJJJIIJJIIJIIJJHIJJIIJIHCHDHFEFFEFECCEEEEDCDBBDDDDDCC_Mismatch_1_Sense_+_Library_PoolT
AGGATTTGAATGGATCCATTTTGTGATTAGCGACAATATATCCACTTAGATTCTCTAGATTATTCGCTCAATGTCTTTTCTGTGGGAATGGAAT
>Frequency_1_QualityScore_FFHHHHHJJJJJHIJJJJJIIIJJJJJJJJJJJJJJJIJJJJJJJIJIJJGIJJJJJJ_Mismatch_1_Sense_+_Library_PoolT
GGATCCATTTTGTGATTAGCGACAATATATCCACTGAGATTCTCTAGATTATTCGCTA
>Frequency_1_QualityScore_FFHFHHHJJJJJJJJJJIJJJJIIJIIIJJJJJJJJJJJIJJJJJJIJJJJJJIJIJJJIJJGIIHHHHCDFFFEEEFEEEDDEDDBDDEFDEE_Mismatch_1_Sense_+_Library_PoolT
ATGTGATTAGCGACAATATATCCACTGAGATTCTCTAGATTATTCGCTCAATGTCTTTTCTGTGGGAATGGAATTATTTAGTTTTTATGTACAG
>Frequency_1_QualityScore_FFGHHHHJJJJIJJJJJJJJJJJJJJJJHIJJJJJJJIJJIJJJJJJJJJJJJJJJJJJJJFIJIGIJIIIHIJHHHHHHHFFFFF_Mismatch_1_Sense_+_Library_PoolT
TGAGATTCTCTAGATTATTCGCTCAATGTCTTTTCTGTGGGAATGGAATTATTTAGTTTTTATGTACAGAATATTCTGTAAAGGAA
>Frequency_1_QualityScore_DDDHGGHJIIIJJGIIJJJJJIHJIGFEHIIGGFGIJIJJJJJIGHJJHGGIJIJIGIJJJIJJIJFHDBBFF_Mismatch_0_Sense_+_Library_PoolT
TTGAGGATTTGAATGGATCCATTTTGTGATTAGCGACAATATATCCACTGAGATTCTCTAGATTATTCGCTCA
>Frequency_1_QualityScore_FFHHHHHJJJIJGIJIIGIJJJJJJIJIGIJIIJJJJJJJJIJJJJJJJJJJIJJIIJIJJGIHHGH_Mismatch_0_Sense_+_Library_PoolT
TCTTGAGGATTTGAATGGATCCATTTTGTGATTAGCGACAATATATCCACTGAGATTCTCTAGATTA
>Frequency_1_QualityScore_D:@@C@A<C?9?*:BFF9<*?D<B@F@9?FB9BFD9FFF<=FF@=CFFEEIIECE>2);>:;7>(;>3;;ABBDB;5>>@>>B>>AA@>B;@B@_Mismatch_1_Sense_+_Library_PoolT
CGACAATATATCCACTGAGCTTCTCTAGATTATTCGCTCAATGTCTTTTCTGTGGGAATGGAATTATTTAGTTTTTATGTACAGAATATTCTGT
>Frequency_1_QualityScore_FFHHDHHIIIFGJIJIJJIHJJIGIJJJJIIIIIHIJIJJJIJIIJJGIJIJJJJJJJJJJJFDHJIIJHEHE_Mismatch_0_Sense_+_Library_PoolT
ATCCACTGAGATTCTCTAGATTATTCGCTCAATGTCTTTTCTGTGGGAATGGAATTATTTAGTTTTTATGTAC
>Frequency_1_QualityScore_FFHHHHHJJJJJJJJJJJJJJJJJIHIHJJJJJJJJJJJJJJJJJJJIJJHHHHHHHFFFFFFDEEEEDDDDDDDDEEDDDDDDDDDDDDDDCD_Mismatch_1_Sense_+_Library_PoolT
GGAGGATTTGAATGGATCCATTTTGTGATTAGCGACAATATATCCACTGAGATTCTCTAGATTATTCGCTCAATGTCTTTTCTGTGGGAATGGA
>Frequency_1_QualityScore_DFHHHHHJJJJJJIJJJJJJJJJJJJJJGJHIJJJJJJJIJJIJJJJJJJJJJJIJJJJJJJJHHHHFFBFFECEECEFEEDCDEDDDDDDFDD_Mismatch_1_Sense_+_Library_PoolT
TTTGTGATTAGCGACAATATATCCACTGAGATTCTCTAGATTATTCGCTCAATGTCTTTTCTGTGGGAATGGAATTATTTAGTTTTTATGTAAA
>Frequency_1_QualityScore_;:=ADFAGHIBGDEE:CEBFEG?<FHII@FH@FFEG*:;@:98?F>B>DGHEGCGH=CFG=FHI_Mismatch_1_Sense_+_Library_PoolT
GAGATTCTCTAGATTATTCGCTCAATGTCTTTTCTGTGGGAATGGAATTATTTAGTTTTTATGA
>Frequency_1_QualityScore_FFHHHHHJJJJJJJJIJJHIJJJJJJJJJIJJJJJJJJJJJJJJJJJJJJJJJJIJJJJJJIIJJJJJJJJJJHHHHFFFFFEDCEEDDDDDDD_Mismatch_1_Sense_+_Library_PoolT
AAGATTATTCGCTCAATGTCTTTTCTGTGGGAATGGAATTATTTAGTTTTTATGTACAGAATATTCTGTAAAGAAAAGAAAAAGTAGTACAAAT
>Frequency_1_QualityScore_FFGFFHHJIJIJJI4CHHHJGHIHHJGIJJIJJJJJJJIIIJJJJJJJJJIGJJJIGGJJFIJHHFHFEEDFFFEEEEEEBDDDDDDDDDDEFE_Mismatch_1_Sense_+_Library_PoolT
TTGAATGGATCCATCTTGTGATTAGCGACAATATATCCACTGAGATTCTCTAGATTATTCGCTCAATGTCTTTTCTGTGGGAATGGAATTATTT
>Frequency_1_QualityScore_FFHHHFHGHIJJIGHIIJFCGGIHDGGIEGIIIGIIIJJIIGHHEIGIIIIHHIJJACGGG>ECHHHFFBD??DEDDEEFED_Mismatch_0_Sense_+_Library_PoolT
CGACAATATATCCACTGAGATTCTCTAGATTATTCGCTCAATGTCTTTTCTGTGGGAATGGAATTATTTAGTTTTTATGTAC
>Frequency_1_QualityScore_FFHHHHHDF?CBHIIIGCFHCF@FGI>GFHGIGIGIIGII_Mismatch_1_Sense_+_Library_PoolT
CGACAATATATCCACTGAGATTCTCTAGATTATTCGCCCA
>Frequency_1_QualityScore_DFHHHHDHIGHGCGDFHG<CFFGCBCCGFEGHICBHGGIHIGIHH_Mismatch_0_Sense_+_Library_PoolT
ATTAGCGACAATATATCCACTGAGATTCTCTAGATTATTCGCTCA
>Frequency_1_QualityScore_FFHHHHHJJJJJJJJJJJJJJJJJJJHJJJJJJJIJJJJJJJJJIJJJJJIJJJJJJHHFHHFEFFEEEECEDEEEEDCDEDDBDDFEEEEDDD_Mismatch_1_Sense_+_Library_PoolT
TGATTAGCGACAATATATCCACTGAGATTCTCTAGATTATTCGCTCAATGTTTTTTCTGTGGGAATGGAATTATTTAGTTTTTATGTACAGAAT
>Frequency_1_QualityScore_DDHHHFHHCGAF7FE@EFH><BG?FHH<?DB>FCGGIAGIIIC?DBDFD@9@BEAHCD@CCEHEEEC@@DECDCC>ACCADCCEECBBBBCCCC_Mismatch_0_Sense_+_Library_PoolT
AGTGGAATGGTTGGCTCTTGAGGATTTGAATGGATCCATTTTGTGATTAGCGACAATATATCCACTGAGATTCTCTAGATTATTCGCTCAATGT
>Frequency_1_QualityScore_FFHHHHHJJJJJJJJJJJJJJJJJIJIIIJJJJJJJIJJJJJJJJJIGJJJIJJIJJJJIJJJEHCHGFFFFCDDEEE@CEEDBDDDEC_Mismatch_0_Sense_+_Library_PoolT
TGATTAGCGACAATATATCCACTGAGATTCTCTAGATTATTCGCTCAATGTCTTTTCTGTGGGAATGGAATTATTTAGTTTTTATGTAC
>Frequency_1_QualityScore_FFGHHGHJJHHJJIJJJJJIJJIJIJIGIJJJJJJJIJJJJJIJJJJJJIJJIJJIHHHHHHHFFFFFDCEEEEEECDDEDDECDDDDBDDDCD_Mismatch_1_Sense_+_Library_PoolT
ATGGAATGGTTGGCTCTTGAGGATTTGAATGGATCCATTTTGTGATTAGCGACAATATATCCACTGAGATTCTCTAGATTATTCGCTCAATGTC
>Frequency_1_QualityScore_FFHGFHGIJJJGG3CHIJG@EEGIIGIGIGJ;FEHCHGGHGGIII@DFGGGGIHDHFHIIJJ<DCGIJFEHEEFHFDDFB>CDDEECDE_Mismatch_1_Sense_+_Library_PoolT
ATATCCACTGAGAGTCTCTAGATTATTCGCTCAATGTCTTTTCTGTGGGAATGGAATTATTTAGTTTTTATGTACAGAATATTCTGTAA
>Frequency_1_QualityScore_DDHHHDDFGGIIIIICGCHHIEEEBE>HIIGIEFHIHGIHGEHEGGHGH@FHF@GCHIIIIG_Mismatch_0_Sense_+_Library_PoolT
AATGGATCCATTTTGTGATTAGCGACAATATATCCACTGAGATTCTCTAGATTATTCGCTCA
>Frequency_1_QualityScore_FFHHHHHIJJJJJJJJJJJHIIIJIIJJJJJJJIIJJJJJJJJJJJJJIJJJJJJIJJJJJJHHHFHHFFFFFFFEEEEEEDDDDDCDDCEEDD_Mismatch_1_Sense_+_Library_PoolT
AAATGGTTGGCTCTTGAGGATTTGAATGGATCCATTTTGTGATTAGCGACAATATATCCACTGAGATTCTCTAGATTATTCGCTCAATGTCTTT
>Frequency_1_QualityScore_FFHHHHHJIJJIIJJJJJJJJJIIIJJJJJJJJJJJHIHJJHIJJJJJJJJHIJJJJJJJJIIGIIJJIGIIJHHHHHGDFFFEEEEEDCDDFF_Mismatch_1_Sense_+_Library_PoolT
TTCTCTAGATTATTCGCTCAATGTCTTTTCTGTGGGAATGGAATTATTTAGTTTTTATTTACAGAATATTCTGTAAAGAAAAGAAAAAGTAGTA
>Frequency_1_QualityScore_FFDAFFHJJJIJIGGIIJIJIJJJJJJHIJJIJJIHIJJIHGHIBD?B88BHACCHIHIC287/)).7@)=4?7.77=AD_Mismatch_0_Sense_+_Library_PoolT
GAGATTCTCTAGATTATTCGCTCAATGTCTTTTCTGTGGGAATGGAATTATTTAGTTTTTATGTACAGAATATTCTGTAA
>Frequency_1_QualityScore_2AFHHHIIHEIIIHHIGIGHIIIGGIGIHGIIIIIIIIIIIIGIHGFHGIIIGGCHHGGAHHHHHHFHDEEDCCCCCFCDDCCCCCCACCB?C_Mismatch_0_Sense_+_Library_PoolT
TCTTGAGGATTTGAATGGATCCATTTTGTGATTAGCGACAATATATCCACTGAGATTCTCTAGATTATTCGCTCAATGTCTTTTCTGTGGGAA
>Frequency_1_QualityScore_FFHHHHHJIJJJJJEHIJJIJJIJJJJIJJJJIIJEHIJIIJIIIIIHJIIFFGIIIIJGIG_Mismatch_0_Sense_+_Library_PoolT
TTCTCTAGATTATTCGCTCAATGTCTTTTCTGTGGGAATGGAATTATTTAGTTTTTATGTAC
>Frequency_1_QualityScore_FFHHHHHJIJIIIGIJJJJJJJJIIGIJJIJJJJGJJJJJJJJJJJJJIJIJJJJJJJGHGFHFFFEECAEDECDDD;ACCDBDDEE@CCCDDA_Mismatch_1_Sense_+_Library_PoolT
GATTAGCGACAATATATCCACTGAGATTCTCTAGATTATTCGCTCAATGTCTTTTCTGTGGGAATGGAATTATTTAGTTTTTATGTAAAGAATA
>Frequency_1_QualityScore_FFHHHHHJJJJJJJJJJJJIJJJIGHIJJJJJJIIJJIJJJIJIJJ_Mismatch_0_Sense_+_Library_PoolT
GATTAGCGACAATATATCCACTGAGATTCTCTAGATTATTCGCTCA
>Frequency_1_QualityScore_FFHHHGHJIGIJIIJJJJDGHIIIIIJJJJJJIFJJIJJJJJGIIIJHIJIIIJIIJIJIIIIJHGHHGHHFFFFFFCECD@CDDDDDDDCEDD_Mismatch_1_Sense_+_Library_PoolT
TTGAATGGATCCATTTTGTGATTAGCGACAATATATCCACTGAGATTCTCTAGATTATTCGCTCAATGTCTTTTCTGTGGGTATGGAATTATTT
>Frequency_1_QualityScore_FFHHHHHJJJJJJJJJJJJIJJJJJJIJJJJJJJJJJJJJJJJHJJJJJJJJJJJJIIJJJJJJIIJJHHHFHHHFFFFFFDEEEEECEDEFEE_Mismatch_1_Sense_+_Library_PoolT
GGACAATATATCCACTGAGATTCTCTAGATTATTCGCTCAATGTCTTTTCTGTGGGAATGGAATTATTTAGTTTTTATGTACAGAATATTCTGT
>Frequency_2_QualityScore_FFHHHGGIJIJIJJIJJJIJIIIJIIJIJJJJJJIJJJJJJJIIIIIJJJJHIIJIJIJJIIJIIIIJIFEGHHHDHGEFEFFFEECEEEEEEE_Mismatch_0_Sense_+_Library_PoolC
GACAATATATCCACTGAGATTCTCTAGATTATTCGCTCAATGTCTTTTCTGTGGGAATGGAATTATTTAGTTTTTATGTACAGAATATTCTGTA
>Frequency_1_QualityScore_FFHGHGHIIJJJJJJJJGHHIIJIEIJGIIIIIIIIIIJJJJJJJFIJJJJJJJGIGIIGJIIJJJJJJGIGIFFHHHFFFFEDEEDDEEDDDD_Mismatch_0_Sense_+_Library_PoolC
TAGATTATTCGCTCAATGTCTTTTCTGTGGGAATGGAATTATTTAGTTTTTATGTACAGAATATTCTGTAAAGAAAAGAAAAAGTAGTACAAAT
>Frequency_2_QualityScore_FEHEGEEGGFGHHIGIIGHIIGIHIFIIIIIIIIIIIIIIEG?CFGIGIHIGIIHFECGFIIGHIGGEGEGGECEDEEEEDB_Mismatch_0_Sense_+_Library_PoolC
CTGAGATTCTCTAGATTATTCGCTCAATGTCTTTTCTGTGGGAATGGAATTATTTAGTTTTTATGTACAGAATATTCTGTAA
>Frequency_1_QualityScore_FFHHHHHJIJJJJJJJIJJJJJJJJJJJJJJJJJIJJJJJJJJGHJJHIJJIJIJJIJJJIJIJJJHHGHHHGFFFFFFEFEEEDFE_Mismatch_0_Sense_+_Library_PoolC
ATCCACTGAGATTCTCTAGATTATTCGCTCAATGTCTTTTCTGTGGGAATGGAATTATTTAGTTTTTATGTACAGAATATTCTGTAA
>Frequency_1_QualityScore_FFGHHHGJJJJJJJJJJHHJJJJJJJIIIIIJJJIJJJJIJJJJJIJJJJJJJIJGIIIJJIJJJJJHIJIGIHGHFFFFFEDCCEFFDDDDDD_Mismatch_0_Sense_+_Library_PoolC
AGATTATTCGCTCAATGTCTTTTCTGTGGGAATGGAATTATTTAGTTTTTATGTACAGAATATTCTGTAAAGAAAAGAAAAAGTAGTACAAATC
>Frequency_1_QualityScore_FDHHGDDIGGIGIIIGIJJFHIGGGIGIFIHGIGECGIJIIIIHGHIIJJIGHGHG@DGGGHFHFHHHFFDDFFFDDEDEDDEEDDDDDADDCD_Mismatch_0_Sense_+_Library_PoolC
CGACAATATATCCACTGAGATTCTCTAGATTATTCGCTCAATGTCTTTTCTGTGGGAATGGAATTATTTAGTTTTTATGTACAGAATATTCTGT
>Frequency_2_QualityScore_FFHHGHHIJIIGGIIIIGIIJJIJIIIGHHIJIJIIIJJJJJJJJJIJJIJIIGIIIIJIGHGIIHHGGEEEEEEEECDEECCDDDEDDDCDDC_Mismatch_0_Sense_+_Library_PoolC
CTTGAGGATTTGAATGGATCCATTTTGTGATTAGCGACAATATATCCACTGAGATTCTCTAGATTATTCGCTCAATGTCTTTTCTGTGGGAATG
>Frequency_1_QualityScore_FFHHHHHIJIJJJJJGIIJJJJIJIIJIIIJJJJJIJJJIIHIJHJJJJJIIJJJJJIIEIHHGHEFFFDFFFECEEDDDDDDCDDDDDFEEDC_Mismatch_0_Sense_+_Library_PoolC
AATGGATCCATTTTGTGATTAGCGACAATATATCCACTGAGATTCTCTAGATTATTCGCTCAATGTCTTTTCTGTGGGAATGGAATTATTTAGT
>Frequency_2_QualityScore_EEHGHHEIIGIFIIIHGIIIGHIGIIIDIIIIIGIIIIIIIEIHIGGGHIHIHIIEHIIIIIIIIHGECCDDEEECDDDCCAA>?ACBAACCCC_Mismatch_0_Sense_+_Library_PoolC
ATTTGAATGGATCCATTTTGTGATTAGCGACAATATATCCACTGAGATTCTCTAGATTATTCGCTCAATGTCTTTTCTGTGGGAATGGAATTAT
>Frequency_1_QualityScore_FFHHHHHJJJJJJJJJJJJJJJJJJJJJJHIJJJJJJJJJJJJJJJJJHJJJJJJJJIJJJJIJIJIIJIJJJIFEHHGDDBFEEDEEDFECCC_Mismatch_0_Sense_+_Library_PoolC
TCTAGATTATTCGCTCAATGTCTTTTCTGTGGGAATGGAATTATTTAGTTTTTATGTACAGAATATTCTGTAAAGAAAAGAAAAAGTAGTACAA
>Frequency_1_QualityScore_FDHHHHHJJJIJJJJIJJIJJJJJJGIGHIJJJJJJJJJJJJJJIJJJGIIHIJJJJJJJHIHHHHFFFFFDEDEEEEDDDEDDBDDEEDDDDC_Mismatch_0_Sense_+_Library_PoolC
GTGATTAGCGACAATATATCCACTGAGATTCTCTAGATTATTCGCTCAATGTCTTTTCTGTGGGAATGGAATTATTTAGTTTTTATGTACAGAA
>Frequency_1_QualityScore_FFHHHHHJJJJJJJJJJJJJJJIJJJJJJJJIJJJJJJJJJJJHIIIIBFFHIJJJIIIIIJJJJJJJICHGHHHHHHHFFFFFEEEDACDBDC_Mismatch_0_Sense_+_Library_PoolC
TCTCTAGATTATTCGCTCAATGTCTTTTCTGTGGGAATGGAATTATTTAGTTTTTATGTACAGAATATTCTGTAAAGAAAAGAAAAAGTAGTAC
>Frequency_2_QualityScore_FFHHGHHIIIIIIIIGIGHIIIJIGIIIIJIIIIJIJGHIIJIIIIIIIGIIIHHIIIIGIIJIIIIIIIIHHGGGGGEEEAEEECEFEEEDDE_Mismatch_0_Sense_+_Library_PoolC
ACAATATATCCACTGAGATTCTCTAGATTATTCGCTCAATGTCTTTTCTGTGGGAATGGAATTATTTAGTTTTTATGTACAGAATATTCTGTAA
>Frequency_2_QualityScore_FFHGHGHJIJIJJJIJJIGIGIIJJJJJJIIIIIJJIJJJJJJJIJJJJJJJJIIIJGIIHHHGGGEFFDEEEEEEDCDDDEDEEDDDCEEEEE_Mismatch_0_Sense_+_Library_PoolC
GCGACAATATATCCACTGAGATTCTCTAGATTATTCGCTCAATGTCTTTTCTGTGGGAATGGAATTATTTAGTTTTTATGTACAGAATATTCTG
>Frequency_1_QualityScore_FFHHHFHIJJIJIJJIIJJJGIJJJGIJIJJJJJJJJJJJIIJJJJJJJIJIIIJIJGIGHIHHHHHHHHFFFFFEEECCCECDCEEEFEEFAF_Mismatch_0_Sense_+_Library_PoolC
CAATATATCCACTGAGATTCTCTAGATTATTCGCTCAATGTCTTTTCTGTGGGAATGGAATTATTTAGTTTTTATGTACAGAATATTCTGTAAA
>Frequency_1_QualityScore_ADDHHFGIGIIJJJJJIIJJJJJJGJJJHIIGIJJJJCHIIHEGIIIGGIIIJJGIFDFHIIIIIGIJGGIIEEEHFHHFF_Mismatch_0_Sense_+_Library_PoolC
TGAGATTCTCTAGATTATTCGCTCAATGTCTTTTCTGTGGGAATGGAATTATTTAGTTTTTATGTACAGAATATTCTGTAA
>Frequency_1_QualityScore_DDHFHHHIIIIIFGGIII>GEEGDGGGIEIGIAGHIGGDDHIIID@F@BD<CGDHGGIHIIG?EEHHGGDFFFFC?CE>CACDDDDDEED>A>C_Mismatch_0_Sense_+_Library_PoolC
GGATCCATTTTGTGATTAGCGACAATATATCCACTGAGATTCTCTAGATTATTCGCTCAATGTCTTTTCTGTGGGAATGGAATTATTTAGTTTT
>Frequency_1_QualityScore_DDDD?DBEE3?EEF99<4:CD>?CD?DBDDD9BBBD3@DD<ACDE@C@7=ADEDDDCC:@?DD7;6;@A@3;93,9>>:53;:;>>A>5:(5>A_Mismatch_0_Sense_+_Library_PoolC
CTCTTGAGGATTTGAATGGATCCATTTTGTGATTAGCGACAATATATCCACTGAGATTCTCTAGATTATTCGCTCAATGTCTTTTCTGTGGGAA
>Frequency_2_QualityScore_FFCGHEEHIHGGIIIIIIIIIGIEGIGIIGCGIIIIIIIDGFGCHIHHIBGIEHGHHHBGHGGFIIGEACEGFGGCHEEEEEF_Mismatch_0_Sense_+_Library_PoolC
ACTGAGATTCTCTAGATTATTCGCTCAATGTCTTTTCTGTGGGAATGGAATTATTTAGTTTTTATGTACAGAATATTCTGTAA
>Frequency_3_QualityScore_FFHHHHHJJJJJJJJJJJJJJJJJJJJJJJJJJIIJJIJJJJIJJJIJJJJJIIJJJJJJIIHIIJJJIHIIIIHHGHHGGFEFDEEEDCACDE_Mismatch_0_Sense_+_Library_PoolC
ATTCTCTAGATTATTCGCTCAATGTCTTTTCTGTGGGAATGGAATTATTTAGTTTTTATGTACAGAATATTCTGTAAAGAAAAGAAAAAGTAGT
>Frequency_1_QualityScore_FDHFBFDAEHB@AHGGHIIGGEHGG@EGHIIIG>GGGEEDGGHIIGIIGFFHIIIIIGIIB8=CHHHB:?BEEDDDCEEECBCCCDDEC>>CC@_Mismatch_0_Sense_+_Library_PoolC
GATTAGCGACAATATATCCACTGAGATTCTCTAGATTATTCGCTCAATGTCTTTTCTGTGGGAATGGAATTATTTAGTTTTTATGTACAGAATA
>Frequency_1_QualityScore_FFHHHHHJJJJJGJIJJJJJJJJIJJJJJJJJIJJJJJJJJFHEIHHJJJJJJJJJJGJIFHIJJJJJIHEHFHHHHHFFFFFFF_Mismatch_0_Sense_+_Library_PoolC
CCACTGAGATTCTCTAGATTATTCGCTCAATGTCTTTTCTGTGGGAATGGAATTATTTAGTTTTTATGTACAGAATATTCTGTAA
>Frequency_1_QualityScore_FDHHHHHJJJJJJJJJFGEIIIJJJIJJJJJJJJJJJJIJJIIJJJIJJJJJJJJIJIIIHHFFFFFFFCEEEEEEDDB?CDDDDDDDDEEEED_Mismatch_0_Sense_+_Library_PoolC
GAATGGATCCATTTTGTGATTAGCGACAATATATCCACTGAGATTCTCTAGATTATTCGCTCAATGTCTTTTCTGTGGGAATGGAATTATTTAG
>Frequency_1_QualityScore_FFHHHHHJJJJJJJJJJJJJIIJJJJJJJJJJJJJJJJJJJJJJJJJJJJJIJJJIJJJJJIHHHHHFFCFFFFEEEEDCDDDEEEEDDDDEEF_Mismatch_0_Sense_+_Library_PoolC
TAGCGACAATATATCCACTGAGATTCTCTAGATTATTCGCTCAATGTCTTTTCTGTGGGAATGGAATTATTTAGTTTTTATGTACAGAATATTC
>Frequency_1_QualityScore_FFHHHHHJJJJJJJGIIJIJJGJJJJJJJJJIJJJJIIHIGIJJJJJJJJJJJJJJJJJIJJIHHHHHHEFFFDFFDDEEDDDDDDDEEDED>A_Mismatch_0_Sense_+_Library_PoolC
ATGGATCCATTTTGTGATTAGCGACAATATATCCACTGAGATTCTCTAGATTATTCGCTCAATGTCTTTTCTGTGGGAATGGAATTATTTAGTT
>Frequency_1_QualityScore_FFHHHHHJJJJJJJJJJJJJJJIJIJIJJJJJJJJIGIJIIJJJJCHIHIIJJJJJJGIGEHHHHFHEFFFFFEFDCEEEDBDDDEEEDDDCDC_Mismatch_0_Sense_+_Library_PoolC
ATTAGCGACAATATATCCACTGAGATTCTCTAGATTATTCGCTCAATGTCTTTTCTGTGGGAATGGAATTATTTAGTTTTTATGTACAGAATAT
>Frequency_2_QualityScore_CDHHGHHIGHIIJIIHIIIIHIHJIIGHIIEGEIIIIIIIIGIFEGGGIIIJIGIIGGFGIIHHGCGGFECCEEEEEECEDDECABDCDDDDEE_Mismatch_0_Sense_+_Library_PoolC
ATTTTGTGATTAGCGACAATATATCCACTGAGATTCTCTAGATTATTCGCTCAATGTCTTTTCTGTGGGAATGGAATTATTTAGTTTTTATGTA
>Frequency_1_QualityScore_FFHHHHHIJHIIIJJJJJJJJJJJJJJJJJJJJIJJJJJJJJIJJJGIIJJJJJJIJJJJJJJJJJIIIIHFHDHHHFFFFFFFED_Mismatch_0_Sense_+_Library_PoolC
TCCACTGAGATTCTCTAGATTATTCGCTCAATGTCTTTTCTGTGGGAATGGAATTATTTAGTTTTTATGTACAGAATATTCTGTAA
>Frequency_1_QualityScore_FFFHGHHJJJIGGIJJJIJJJJFIIJFIIICHIJJIIJJIIIIJJJJJIGIIIIGDIJIJJIIJFHHHFFFFFEEEEEFEC@CCBBDCDDCDDA_Mismatch_0_Sense_+_Library_PoolC
TGTGATTAGCGACAATATATCCACTGAGATTCTCTAGATTATTCGCTCAATGTCTTTTCTGTGGGAATGGAATTATTTAGTTTTTATGTACAGA
>Frequency_1_QualityScore_FFHHHHHJJJIJJJJJJJJFGJJJIGHIJJJJJJJIJJJJJJJJJJJJJIIGIJJJJJJIHIIEHHHHHEFFEEEEEEEDDDDDEDDDBCBDDD_Mismatch_0_Sense_+_Library_PoolC
TGAGGATTTGAATGGATCCATTTTGTGATTAGCGACAATATATCCACTGAGATTCTCTAGATTATTCGCTCAATGTCTTTTCTGTGGGAATGGA
>Frequency_1_QualityScore_FFHHHHHJJJJJIJIJJIJJJJJIJJJJJJJJJJJJJJJJJJJJJJJHIIIIJJJJJJJJIJJJJJHJJHHJHHHHGHHFFFFFFFEEEEE_Mismatch_0_Sense_+_Library_PoolC
ATATATCCACTGAGATTCTCTAGATTATTCGCTCAATGTCTTTTCTGTGGGAATGGAATTATTTAGTTTTTATGTACAGAATATTCTGTAA
>Frequency_1_QualityScore_<BF?HFHGHIEHBF9FCF9;FH9CHCDDFFGHGH@FHD8BDHICG>FGAG@C@HEGEIIGIHE>CHEDE?B;@;>@C@B@CBBB=CCCC<@ACC_Mismatch_0_Sense_+_Library_PoolC
AATGGTTGGCTCTTGAGGATTTGAATGGATCCATTTTGTGATTAGCGACAATATATCCACTGAGATTCTCTAGATTATTCGCTCAATGTCTTTT
>Frequency_1_QualityScore_FFHGHHHJJIEGGGIHHIJJJEHCGHEGIIJJJIIGJIJGGIJJIFHCGHIIIJGJGIIIJJIJGGEEECDDDEDDEEEDEBCBBCBDCC@CCD_Mismatch_0_Sense_+_Library_PoolC
GATTTGAATGGATCCATTTTGTGATTAGCGACAATATATCCACTGAGATTCTCTAGATTATTCGCTCAATGTCTTTTCTGTGGGAATGGAATTA
>Frequency_1_QualityScore_DFHHHHHJJJJJJJJJJIJJJGIIJJJJJJJJJJJIJJJIJJJJJJIHJJJHHHHHEFFFDEEEEEEDDCDDEFDDDEDDDDDDEEEDDCDCEE_Mismatch_0_Sense_+_Library_PoolC
TTAGCGACAATATATCCACTGAGATTCTCTAGATTATTCGCTCAATGTCTTTTCTGTGGGAATGGAATTATTTAGTTTTTATGTACAGAATATT
>Frequency_2_QualityScore_FFHHHHHJIIJIIIJJJJJJJJJIIIJJJJJJIIJJHIIJJIIJJJJJIIIIJIJJIJJIGHIIIIIGJGIIIIHGHHHGFFEEEEEEDCDDEE_Mismatch_0_Sense_+_Library_PoolC
TTCTCTAGATTATTCGCTCAATGTCTTTTCTGTGGGAATGGAATTATTTAGTTTTTATGTACAGAATATTCTGTAAAGAAAAGAAAAAGTAGTA
>Frequency_1_QualityScore_FFHHHHHJJIJJHJJJJIJJIIJJIJJJIJJJIJJJGIJIJJJJJFHIIGGIJJJGIJIIJJJJIIJJJIIHHHGHHHFFFFFFFEEDE_Mismatch_0_Sense_+_Library_PoolC
ATATCCACTGAGATTCTCTAGATTATTCGCTCAATGTCTTTTCTGTGGGAATGGAATTATTTAGTTTTTATGTACAGAATATTCTGTAA
>Frequency_1_QualityScore_FFHHHHHJGIHIIHIJJJJJJJJJJJJJHJGIJJJIIJJJJJJJJJIJJIJJJJIJJIJJJJJJHHHHHHFFFDDEEEEEEDDDDDDEDDDDDD_Mismatch_0_Sense_+_Library_PoolC
TCTTGAGGATTTGAATGGATCCATTTTGTGATTAGCGACAATATATCCACTGAGATTCTCTAGATTATTCGCTCAATGTCTTTTCTGTGGGAAT
>Frequency_3_QualityScore_FFHHHHHJHIJGIIIIHIIJJHIJJIJJJJJIJHIJJJJIJIIJIJJIJHIJJJJIJGIIIIIIGGFGGEFFFFEDDCDDDDEEDDDDDDDDDC_Mismatch_0_Sense_+_Library_PoolC
GGCTCTTGAGGATTTGAATGGATCCATTTTGTGATTAGCGACAATATATCCACTGAGATTCTCTAGATTATTCGCTCAATGTCTTTTCTGTGGG
>Frequency_1_QualityScore_FEHFGHHJJJIJJJHJJJFJJECGHGHIIGJJIIIJJGIJIGGIIJJJJIJJJIIJJDIIJJFIGHGHHECEFFFFFDDDDDCDCDDCCDDDDD_Mismatch_0_Sense_+_Library_PoolC
GTTGGCTCTTGAGGATTTGAATGGATCCATTTTGTGATTAGCGACAATATATCCACTGAGATTCTCTAGATTATTCGCTCAATGTCTTTTCTGT
>Frequency_1_QualityScore_??:DADD@CE@E<AF?A@CE)?*1*1:CC?BDDA<B*9*990?<@D*/*?D)70@AA4)).)7@@7=;?7)5;A_Mismatch_1_Sense_+_Library_PoolC
TCCATTTTGTGATTAGCGACAATATATCCACTGAGAGTCTCTAGATTATTCGCTCAATGTCTTTTCTGTGGGAA
>Frequency_1_QualityScore_FFHHHHHJJJJJJJJJJJJJJJJJJJJIJJJJJJJJJJJJJJJJJIIJJJGHJJJJJJJJJJIIHHEHFDFFFEEDEEEEEDDEDDBDDFDDEE_Mismatch_1_Sense_+_Library_PoolC
TTGTGATTAGCGACAATATATCCACTGAGATTCTCTAGATTATTCGCTCAATTTCTTTTCTGTGGGAATGGAATTATTTAGTTTTTATGTACAG
>Frequency_1_QualityScore_FFBBFHHFGEHEJIIJHIIHFIFGGGHHEFEGIIGFDGGHGBFHGIGEGDFFGECHG;CFAACFDHIJJIIEEE_Mismatch_0_Sense_+_Library_PoolC
TCTCTAGATTATTCGCTCAATGTCTTTTCTGTGGGAATGGAATTATTTAGTTTTTATGTACAGAATATTCTGTA
>Frequency_1_QualityScore_?:CBB?DDHHDHCHFHBHIIIEEE*9EBF9?B??D:FE;?<DG??D<BDGC.8)8@C)8)88@@GHEGA37=?=CE_Mismatch_0_Sense_+_Library_PoolC
TTCTCTAGATTATTCGCTCAATGTCTTTTCTGTGGGAATGGAATTATTTAGTTTTTATGTACAGAATATTCTGTAA
>Frequency_1_QualityScore_FFHHHHHJJJJJJHJJJJIJJJIGIJJJJJJJJHJIJJJJJJJJJJJIIGGJGIJJJGHHHHHFFFFFFFEEEEECDDDB_Mismatch_1_Sense_+_Library_PoolC
TTGGCTCTTGAGGATTTGAATGGATCCATTTTGTGATTAGCGACAATATATCCACTGAGATTCTCTAGATTATTCGCCCA
>Frequency_1_QualityScore_FFHHGHGJJIIIFGHGGGHDGHIJIEIGIIJJJJGIIJJJIHIIIJJIGIGIGGJIJJJ_Mismatch_0_Sense_+_Library_PoolC
GGATCCATTTTGTGATTAGCGACAATATATCCACTGAGATTCTCTAGATTATTCGCTCA
>Frequency_1_QualityScore_FFHHHHHJJJIJJJJJJJJJIIJJIJJIJJJIJJJJIIIJJHIJJJIJJJJIJJHIIJIJIIIJJJIJAGGIHHHFGGFFFFEDEEEFEEDDDD_Mismatch_1_Sense_+_Library_PoolC
TAGATTATTCGCTCAATGTCTTTTCTGTGGGAATGGAATTGTTTAGTTTTTATGTACAGAATATTCTGTAAAGAAAAGAAAAAGTAGTACAAAT
>Frequency_1_QualityScore_FFHHHHHJJIIIHIIJIEHGIEHIGEIJIGFGIIJIJIJJIDIJIGHFHGJJGEHIHGHHHHFDEDFFFCEEEDDDD_Mismatch_0_Sense_+_Library_PoolC
GCTCTTGAGGATTTGAATGGATCCATTTTGTGATTAGCGACAATATATCCACTGAGATTCTCTAGATTATTCGCTCA
