# Supplementary material for: Differential Gene Expression Reveals Candidate Genes for Drought Stress Response in Abies alba (Pinaceae)
Source: PLoS One. 2015 Apr 29;10(4):e0124564. doi: 10.1371/journal.pone.0124564 (PMC4414588; doi:10.1371/journal.pone.0124564)
Supplement: S2 File — (GZ) [file pone.0124564.s002.gz › comp19470_c0_seq2.fa]

>comp19470_c0_seq2 len=408 path=[259:0-29 878:30-55 314:56-143 402:144-367 626:368-407]
CGATCGTATTGCGGGCCAGATTGGATGCTCAATTCGCAGCCGACTCATTCGTATTCGGATCGTATTGCGGGCCAGACTGGATGCTCGTAATAATCTGAGGGAGTACCGTTTAATGGATGAATTAAGTGTTCAACAGATTTCCATCTTCTGTTGTAATTGTAATTCATGGATCTGATGTTTCATGTATATCGCCAGGTTCTTAGGTTGGTTTTTAGGCAGATTTGGTTACATTTTCTATGGAAGATTGAGGTTGGCTCTGGTTTAGTTTCTTTAGGCTCATTCTAGTTTGGAAGGAAAAAAAAATATGTAAAAATGAAAGAAGTGCATATGTGACTTGATGGGATGTATTTTAAATCTAATTGTCTATCAAATTTAAAGGATTTGAATAACTCTGGGTTTTGGGTTTTA

>Frequency_11_QualityScore_FFGHHHHIIJGIIIIJIJIJJIHIIEHHIIIIJGHHIIJJGIIIIHIJGHIIIIHHIIIIIHIHHHGHGEGGFFFFFEEEDDCDDBCDC_Mismatch_0_Sense_+_Library_PoolT
AAAAAATATGTAAAAATGAAAGAAGTGCATATGTGACTTGATGGGATGTATTTTAAATCTAATTGTCTATCAAATTTAAAGGATTTGAA
>Frequency_8_QualityScore_EFHHHGHGIIIIIJIGHIDGGIIFHICGHIEHIIJIIIJIIHHIIIIFGHIIJIIIIIIJJIEHHFHHGEEEDDDCDBCCCD?CBDDBCDDDDD_Mismatch_0_Sense_+_Library_PoolT
TTCATGTATATCGCCAGGTTCTTAGGTTGGTTTTTAGGCAGATTTGGTTACATTTTCTATGGAAGATTGAGGTTGGCTCTGGTTTAGTTTCTTT
>Frequency_8_QualityScore_EFHHHHHJJJJJJIJJJJIIIIJJJFHIJHIJIIJJJJJJJJHIIJIIHHGHGGFFFDEEEEEEEDEDDBCCCDDDDDDDCCEEEEECDEDDDD_Mismatch_0_Sense_+_Library_PoolT
TTTCTTTAGGCTCATTCTAGTTTGGAAGGAAAAAAAAATATGTAAAAATGAAAGAAGTGCATATGTGACTTGATGGGATGTATTTTAAATCTAA
>Frequency_8_QualityScore_FFGHHGGIHIIIGIIGHIJIIIIJJBGHIJGHIJJJJIIIIIJIJIJJFHHIIIIEHHIEFHIHGEDDDCCDCDDECDCCCCCCDCCABCDEDD_Mismatch_0_Sense_+_Library_PoolT
TATGGAAGATTGAGGTTGGCTCTGGTTTAGTTTCTTTAGGCTCATTCTAGTTTGGAAGGAAAAAAAAATATGTAAAAATGAAAGAAGTGCATAT
>Frequency_8_QualityScore_FFGHHHHIJJIJJJIJJIIIIIJJJJHIJFHIIJHIJGHIIFHIIIIIIJIIGHIIIIGHHHHGGGGGFFEEECDEDDDDCDDCCDCDCCDDDA_Mismatch_0_Sense_+_Library_PoolT
GGATCTGATGTTTCATGTATATCGCCAGGTTCTTAGGTTGGTTTTTAGGCAGATTTGGTTACATTTTCTATGGAAGATTGAGGTTGGCTCTGGT
>Frequency_8_QualityScore_FEHHEGGIJHIIHIIJEHIJJGIIIIIGIIJJJHIIJIJJJJJJIIIIHHHGHIIEFGGGIHGGGGGF@?BCEBCEEDEECBCDDDDDEEEDDB_Mismatch_0_Sense_+_Library_PoolT
CAGGTTCTTAGGTTGGTTTTTAGGCAGATTTGGTTACATTTTCTATGGAAGATTGAGGTTGGCTCTGGTTTAGTTTCTTTAGGCTCATTCTAGT
>Frequency_8_QualityScore_FFHHGHHIIHIIHIIJHIIHHIHIIIIJGHIEGIIJHIIGGHIEFIHHGIHJJIGHIIIIGHHGGFFGGEFEEEDBCDDDDDBCBBBCBDDCDC_Mismatch_0_Sense_+_Library_PoolT
ATGGATCTGATGTTTCATGTATATCGCCAGGTTCTTAGGTTGGTTTTTAGGCAGATTTGGTTACATTTTCTATGGAAGATTGAGGTTGGCTCTG
>Frequency_7_QualityScore_EFGHHHHIJJJJIIIIJJJJJFHIDGHIJHHIFGHIFHIJJIHIIIIHIJJJJGHIIIIIIIHHGGGGBCDCDEECDDCCDDDCDDDDABBCDB_Mismatch_0_Sense_+_Library_PoolT
TGATGTTTCATGTATATCGCCAGGTTCTTAGGTTGGTTTTTAGGCAGATTTGGTTACATTTTCTATGGAAGATTGAGGTTGGCTCTGGTTTAGT
>Frequency_7_QualityScore_DEGGHHGHGHGBGGHIDHHFGHIDGGIJHIIIHHGHIIIIGGGGHIIHIIIFGHICEGDFFGBFEBCDDCBDCCC=BBBC@CCCCBCB@A>BBC_Mismatch_0_Sense_+_Library_PoolT
ATATCGCCAGGTTCTTAGGTTGGTTTTTAGGCAGATTTGGTTACATTTTCTATGGAAGATTGAGGTTGGCTCTGGTTTAGTTTCTTTAGGCTCA
>Frequency_7_QualityScore_FFHGHHHJJJIIJJJIIJIJJJHIIJHHJJJJJJJJJJJHHIJJJIHIHHGGGGCEEFEDEEDEEEDEDDDDDCDDCBDDEFEEDDEDDDDEED_Mismatch_0_Sense_+_Library_PoolT
CTTTAGGCTCATTCTAGTTTGGAAGGAAAAAAAAATATGTAAAAATGAAAGAAGTGCATATGTGACTTGATGGGATGTATTTTAAATCTAATTG
>Frequency_7_QualityScore_EFFFGFHIIHHIIHIJJIIIIHGEGGCEHHIHIIIIHIGGHCEEGGHHHEGEFFGFDDEEECDCCDDDECDCDDCCDDEEDCCDEEDDCDDDDC_Mismatch_0_Sense_+_Library_PoolT
CTAGTTTGGAAGGAAAAAAAAATATGTAAAAATGAAAGAAGTGCATATGTGACTTGATGGGATGTATTTTAAATCTAATTGTCTATCAAATTTA
>Frequency_6_QualityScore_EDHGFGFIIGGHIHGGGHIHHFGIGGCFGDEGHHHIIFGFGHHGEHHIDEFGBCEEEEEEEEDEEEEEDC@>BC?ABCCCCDDCCCBBBACDCC_Mismatch_0_Sense_+_Library_PoolT
GAAAAAAAAATATGTAAAAATGAAAGAAGTGCATATGTGACTTGATGGGATGTATTTTAAATCTAATTGTCTATCAAATTTAAAGGATTTGAAT
>Frequency_6_QualityScore_EFHHHHHFHIJGIJJJIIJJIIGIIJIJHIJJJJJJJJJIIJJHIIHIIIIIJFHIIJIJJIH@EGEG@?CFFEECCEEEDCDEEEDD@CCCC@_Mismatch_0_Sense_+_Library_PoolT
TCTTAGGTTGGTTTTTAGGCAGATTTGGTTACATTTTCTATGGAAGATTGAGGTTGGCTCTGGTTTAGTTTCTTTAGGCTCATTCTAGTTTGGA
>Frequency_6_QualityScore_FFHHHHGHIJFHIJJIJJJIJIJIJIJGHIJJJJJJJJIJIJGIHHIIIGIIGGHIIIIJJI@EGFGCEAEEFFEEDEEEDDEEECDACDCBAC_Mismatch_0_Sense_+_Library_PoolT
CTTAGGTTGGTTTTTAGGCAGATTTGGTTACATTTTCTATGGAAGATTGAGGTTGGCTCTGGTTTAGTTTCTTTAGGCTCATTCTAGTTTGGAA
>Frequency_6_QualityScore_FFHHGHGIJIIJIHIGIIIGHIIJGHHIJJIHIJIGHJJIIJIHEDDDCCCCCBDCBCCCA@@BCCDCDBCBAC<A7=BCB=AC<ACCDBCCAB_Mismatch_0_Sense_+_Library_PoolT
CTCAATTCGCAGCCGACTCATTCGTATTCGGATCGTATTGCGGGCCAGACTGGATGCTCGTAATAATCTGAGGGAGTACCGTTTAATGGATGAA
>Frequency_1_QualityScore_FFHHHHHJJIIJJJJIIJIIIIIJIJJIJFJHIJJHJJJJJIJJFDDDBDDDDCDDDDDD=@BDDD@C@ACDDD>B8ACCD@BD8CCAC@CC@>_Mismatch_0_Sense_+_Library_PoolC
CTCAATTCGCAGCCGACTCATTCGTATTCGGATCGTATTGCGGGCCAGACTGGATGCTCGTAATAATCTGAGGGAGTACCGTTTAATGGATGAA
>Frequency_6_QualityScore_EFHGGEDHIIIJIIHIHGIHHIFGIDGGIIGIIGHIIFEGIIIIGHHIEHIIIIEGHIHJIGGGGFGGGEEDDDEEBDCAAC@CCDDDD>BACD_Mismatch_0_Sense_+_Library_PoolT
CTGATGTTTCATGTATATCGCCAGGTTCTTAGGTTGGTTTTTAGGCAGATTTGGTTACATTTTCTATGGAAGATTGAGGTTGGCTCTGGTTTAG
>Frequency_6_QualityScore_FFHFHGEGHIJIIJGIIJFHIJJHIJIIJHIJIIJGIIJIJJJJJJIIJIGHIGHHHHHHEFGFEFFEEDABCDDBDDEDDDDCDDDDDDEEEC_Mismatch_0_Sense_+_Library_PoolT
GCCAGGTTCTTAGGTTGGTTTTTAGGCAGATTTGGTTACATTTTCTATGGAAGATTGAGGTTGGCTCTGGTTTAGTTTCTTTAGGCTCATTCTA
>Frequency_6_QualityScore_FFGHHHHJJIJJJJJJJJJJIIIIJJJGIIJIIJJJJJJJJJJJHIIIIIHGGGGGFFFCEEEEDEEEEECDDDDDDDDDDDADEEEEEDDEDD_Mismatch_0_Sense_+_Library_PoolT
AGTTTCTTTAGGCTCATTCTAGTTTGGAAGGAAAAAAAAATATGTAAAAATGAAAGAAGTGCATATGTGACTTGATGGGATGTATTTTAAATCT
>Frequency_6_QualityScore_FFGHHHHJJIIIFIHHIIIJJIIIIIHIIIGHIIIIJJGHHIIIIGHIIGHGGDFGFFFFEEEEDEDEEDDEDEEDDDDDDDDEDDDCDDDDED_Mismatch_0_Sense_+_Library_PoolT
GGAAAAAAAAATATGTAAAAATGAAAGAAGTGCATATGTGACTTGATGGGATGTATTTTAAATCTAATTGTCTATCAAATTTAAAGGATTTGAA
>Frequency_6_QualityScore_FEHHHHHJJJJJIIJIHIIGIJHGHIDGIIJIJJJIDGHIHEGHIIIJHIIIIIGHIIIGHGHHGGCEFDEFFFFDCDDCCDCBCEDDDCCCCC_Mismatch_0_Sense_+_Library_PoolT
GTTACATTTTCTATGGAAGATTGAGGTTGGCTCTGGTTTAGTTTCTTTAGGCTCATTCTAGTTTGGAAGGAAAAAAAAATATGTAAAAATGAAA
>Frequency_5_QualityScore_FFHHGHHJJHIJIJJJJJJGIIJJJJJJJJJJJJJJJJJJJJJIJJIJIIJJIJIIIJJIJJIIJJJGHGGHIIHIIIIHIHHEGFDEDACCDD_Mismatch_0_Sense_+_Library_PoolT
GTTTAATGGATGAATTAAGTGTTCAACAGATTTCCATCTTCTGTTGTAATTGTAATTCATGGATCTGATGTTTCATGTATATCGCCAGGTTCTT
>Frequency_5_QualityScore_FFHHGFHIIIHHIIIIJHIIHHIHIHIIJHIIEGHIHGIIHIGIEGIHIJHJJHIHHHIHIFFFFGFFF@DCDDDDACDACCCACB?@CBDDDD_Mismatch_0_Sense_+_Library_PoolT
CATGGATCTGATGTTTCATGTATATCGCCAGGTTCTTAGGTTGGTTTTTAGGCAGATTTGGTTACATTTTCTATGGAAGATTGAGGTTGGCTCT
>Frequency_5_QualityScore_FFHHFHHJJIJJJJJHJJJJJHIJJJJJJJJJIJJJHIJIJJJHIJHIIJJJJJJJFHIHHDGHIHHHGGGFFFEFFEEDDDEEDCBCDD@_Mismatch_0_Sense_+_Library_PoolT
TTGGTTTTTAGGCAGATTTGGTTACATTTTCTATGGAAGATTGAGGTTGGCTCTGGTTTAGTTTCTTTAGGCTCATTCTAGTTTGGAAGGA
>Frequency_5_QualityScore_FFHHHGHJIJHIJIIJJJJJJIJIIJJJHIGHIIIFGHIHHIJJJIJJIHGHGGHHFEFFFEDEDEDACCCDDDECDDDDDDDDDDDDDDCDDE_Mismatch_0_Sense_+_Library_PoolT
TCTGGTTTAGTTTCTTTAGGCTCATTCTAGTTTGGAAGGAAAAAAAAATATGTAAAAATGAAAGAAGTGCATATGTGACTTGATGGGATGTATT
>Frequency_5_QualityScore_FFHHHGHIIIHFIIJJJJIJJIIJJIGHIIJJIJGGIIIJIHIIIIIJIFHIHIIIIIHIHIHHADDEEEEEEDDEEDDDDDDDDDDDED_Mismatch_0_Sense_+_Library_PoolT
AAAAAAATATGTAAAAATGAAAGAAGTGCATATGTGACTTGATGGGATGTATTTTAAATCTAATTGTCTATCAAATTTAAAGGATTTGAA
>Frequency_5_QualityScore_FFHGHFHIJJIIJFHHICGIIIHIIIIIGIIIJIIIHIIIIIJJJFIIGHIIHIIGFHIFGGHGGGGFFEDDDD?CDDCDDBBCDDDCDEEECD_Mismatch_0_Sense_+_Library_PoolT
CCAGGTTCTTAGGTTGGTTTTTAGGCAGATTTGGTTACATTTTCTATGGAAGATTGAGGTTGGCTCTGGTTTAGTTTCTTTAGGCTCATTCTAG
>Frequency_1_QualityScore_FFHHHFHHIJGGJFIGGGIIJJJJIJIIHIGIJJGHGICGHJJJJJJJGGEGGGHIHJIJHJJHHHHGFB?BCE@EEEEECDCCDCDDDDEEED_Mismatch_0_Sense_+_Library_PoolC
CCAGGTTCTTAGGTTGGTTTTTAGGCAGATTTGGTTACATTTTCTATGGAAGATTGAGGTTGGCTCTGGTTTAGTTTCTTTAGGCTCATTCTAG
>Frequency_5_QualityScore_FFHHHHHIIIJJIIFHHGHIIJIIIIIHIIIJHHIIHIJJIHFHIJJGHIHHHGGDDDEFFFEDEEEEDACBCDDEEDCDDDDDDEDCDDCCDD_Mismatch_0_Sense_+_Library_PoolT
AAGGAAAAAAAAATATGTAAAAATGAAAGAAGTGCATATGTGACTTGATGGGATGTATTTTAAATCTAATTGTCTATCAAATTTAAAGGATTTG
>Frequency_5_QualityScore_FFEGHHHJIJIIIHIJJJJHIIJIHJJJJJIJJJHIIHJJJHIJGHIJJJJIJIDGHIIDGHIHHHHGGFEFEEEEEEECEEDCACDD@_Mismatch_0_Sense_+_Library_PoolT
GGTTTTTAGGCAGATTTGGTTACATTTTCTATGGAAGATTGAGGTTGGCTCTGGTTTAGTTTCTTTAGGCTCATTCTAGTTTGGAAGGA
>Frequency_5_QualityScore_EFHHHHGJJJJHJIIJJJHHIJHIJJJJJJJJJJJGIIJJIIIHIIHGGGFGFFFEEFEEEEEEEDDDDDDDDCDEEEEEDDEDDDDEEDDEDD_Mismatch_0_Sense_+_Library_PoolT
AGGCTCATTCTAGTTTGGAAGGAAAAAAAAATATGTAAAAATGAAAGAAGTGCATATGTGACTTGATGGGATGTATTTTAAATCTAATTGTCTA
>Frequency_5_QualityScore_DEHHGHHIJIJJJJJIGGIIFHHJJJIIJJJJJJJGHIJJJJJGHHHHHHGGGGFFFECEFFEEDDDEDCDDEEDCEDFEDDDDDDDDEDDDCD_Mismatch_0_Sense_+_Library_PoolT
TGGAAGGAAAAAAAAATATGTAAAAATGAAAGAAGTGCATATGTGACTTGATGGGATGTATTTTAAATCTAATTGTCTATCAAATTTAAAGGAT
>Frequency_5_QualityScore_FFHHHHHJJJJIIIIIGIIJJIJIJJJJJIJGHIIIIJJHHHIIJJGIIIHGGHFFFFFFFFEEEEEDECDDEDEEEDDDEDDDEDDDACDDDE_Mismatch_1_Sense_+_Library_PoolT
AGGAAAAAAAAATATGTAAAAATGAAAGAAGTGCATATGTGACTTGATGGGATGTATTTTAAATCTAATTGTCTATAAAATTTAAAGGATTTGA
>Frequency_5_QualityScore_DEEFGFFGHIGGGHIIHIHHHFFFHHGHIFGHIIIIHIIHIIHIIHGIDGHIIHHICEGHAEEGFFEDEEECEEEEEACDCCCEEDACBCC@@A_Mismatch_0_Sense_+_Library_PoolT
TGTTGTAATTGTAATTCATGGATCTGATGTTTCATGTATATCGCCAGGTTCTTAGGTTGGTTTTTAGGCAGATTTGGTTACATTTTCTATGGAA
>Frequency_5_QualityScore_FFHHHHGGIIIIHIJIJJIHIIHIHIIIHHHGHIIIJJJIHIIIJEIHGIIIIIIIIHIJIGIIGIIEGCHHEHGBDFFADEACCBCDCC@CDC_Mismatch_0_Sense_+_Library_PoolT
TCAACAGATTTCCATCTTCTGTTGTAATTGTAATTCATGGATCTGATGTTTCATGTATATCGCCAGGTTCTTAGGTTGGTTTTTAGGCAGATTT
>Frequency_5_QualityScore_DEEFGGHIJJJJJJHIJJGHIGIIIEHGEGIJIIJJJJGHIGIDHHIIJIIIIHJIIIHJHHHDHHIHEEGFCEFCDDDCDDD?CBDDDDDDDD_Mismatch_0_Sense_+_Library_PoolT
TGGTTACATTTTCTATGGAAGATTGAGGTTGGCTCTGGTTTAGTTTCTTTAGGCTCATTCTAGTTTGGAAGGAAAAAAAAATATGTAAAAATGA
>Frequency_5_QualityScore_FFHHHHHIIIIIJJJJJIHHIGHIJJIJJJIJJJIIGIJJIIIJGIHHHHGGGGGFFFEEEFEFEEEDDBDDDEEDDEDEEDDDDDDDDEDCCC_Mismatch_0_Sense_+_Library_PoolT
TTGGAAGGAAAAAAAAATATGTAAAAATGAAAGAAGTGCATATGTGACTTGATGGGATGTATTTTAAATCTAATTGTCTATCAAATTTAAAGGA
>Frequency_5_QualityScore_FFHHHHHJJJJHIIFHIIJIJJHHIJEHIJJIJJJJJIJJJIJGIJIIJJJJJJIJIIFHIGGGGEGFB>CCEEEEDD?ACDC<BCEDDDDCDD_Mismatch_0_Sense_+_Library_PoolT
TGTATATCGCCAGGTTCTTAGGTTGGTTTTTAGGCAGATTTGGTTACATTTTCTATGGAAGATTGAGGTTGGCTCTGGTTTAGTTTCTTTAGGC
>Frequency_1_QualityScore_FFHGHHHJJJJHJJGHIJJIJJHHIJFHJJJIIJJJJHJJJJJJJJJIJJJJJJJJJJGIJIHHHFFHD?DDEEEEDDCDDDDCDDEDDDDDDD_Mismatch_0_Sense_+_Library_PoolC
TGTATATCGCCAGGTTCTTAGGTTGGTTTTTAGGCAGATTTGGTTACATTTTCTATGGAAGATTGAGGTTGGCTCTGGTTTAGTTTCTTTAGGC
>Frequency_5_QualityScore_FFFHHHHIJJGHIJGIJJJIJJJJJGIJJJJHIJJJJJJJJJIJJJHIJHJJJGIJFHIGIIIHHHCGEEEDEFEEEEDEEDDDDDEEECDBDD_Mismatch_0_Sense_+_Library_PoolT
GGTTCTTAGGTTGGTTTTTAGGCAGATTTGGTTACATTTTCTATGGAAGATTGAGGTTGGCTCTGGTTTAGTTTCTTTAGGCTCATTCTAGTTT
>Frequency_1_QualityScore_FFDFHHHJJJAGHIFGHIJIJJIGIHIGIJIHIJIIIJIGJGGIGIFGGHIIJEHIDHFEHFFFFFEECEC;CDDCDDCCDDDDDDEECAC@C@_Mismatch_0_Sense_+_Library_PoolC
GGTTCTTAGGTTGGTTTTTAGGCAGATTTGGTTACATTTTCTATGGAAGATTGAGGTTGGCTCTGGTTTAGTTTCTTTAGGCTCATTCTAGTTT
>Frequency_5_QualityScore_FFHGHGGJIIIHIGHHFGGIHGIFHFHIJJGIIJJIIHHIICGGIHIHGFCCA@ABCCCACDBCA?9?B<<BACCBBABD9>2>CC=:@B?CAA_Mismatch_0_Sense_+_Library_PoolT
TGGATGCTCAATTCGCAGCCGACTCATTCGTATTCGGATCGTATTGCGGGCCAGACTGGATGCTCGTAATAATCTGAGGGAGTACCGTTTAATG
>Frequency_5_QualityScore_FFHHHHHHIIHIIIHIIEHIIJHIIJJCGIIJHIJJJJJGIIJIJHIJJJFIGHIHHFHHIEEGHHGFDBCDDDDEEDDDCDDDDDDDCABCCD_Mismatch_0_Sense_+_Library_PoolT
TCTATGGAAGATTGAGGTTGGCTCTGGTTTAGTTTCTTTAGGCTCATTCTAGTTTGGAAGGAAAAAAAAATATGTAAAAATGAAAGAAGTGCAT
>Frequency_4_QualityScore_EEHEGHHJJJIJJIIJJJJIIIJJJIJIIJHIIIIJIJJIIJIJJJIJJJJGIIHIJJHIIHIHIIIJJGHGIAEFGGGGGDEEE?ACCCC@AB_Mismatch_0_Sense_+_Library_PoolT
AAGTGTTCAACAGATTTCCATCTTCTGTTGTAATTGTAATTCATGGATCTGATGTTTCATGTATATCGCCAGGTTCTTAGGTTGGTTTTTAGGC
>Frequency_4_QualityScore_EEGHHHGHIJJJIHIIIIIIIJJJIIIJHIIHIIJIIJHHJIIIJIIJFHHGICGIHIJJHFGIIHGHIEGGHAEFEEADEDCDDCDDCDDDDE_Mismatch_0_Sense_+_Library_PoolT
TAGGCAGATTTGGTTACATTTTCTATGGAAGATTGAGGTTGGCTCTGGTTTAGTTTCTTTAGGCTCATTCTAGTTTGGAAGGAAAAAAAAATAT
>Frequency_4_QualityScore_CEGFGGGIIJEFIHIHHIGGHGGGIEHHIHHGIGHIIIGHHHIGFEHEIHHDGIIGEGHIIIHFHHIIICGGGG_Mismatch_1_Sense_+_Library_PoolT
ATGAAAGAAGTGCATATGTGACTTGATGGGATGTATTTTAAATCTAATTGTCTATAAAATTTAAAGGATTTGAA
>Frequency_4_QualityScore_FFHHHGHIIIIJIGIIIIHIHIHIIGIIIHIGIIIJJGIICGHIIGHICFHI@CGIIFIIIFGEGHGEGGEFEBEEEEEDDDED>AC?BCABDC_Mismatch_0_Sense_+_Library_PoolT
TTGTAATTCATGGATCTGATGTTTCATGTATATCGCCAGGTTCTTAGGTTGGTTTTTAGGCAGATTTGGTTACATTTTCTATGGAAGATTGAGG
>Frequency_4_QualityScore_CDGEEGFGGEHGGHFHEIGGFHFGFHIIIIGHGG@CEEEEFEHIIEGGB@GHGIEEIGHIIGIIFGGEIGBEGCACBEDEFEDD>@DC>?@ABB_Mismatch_0_Sense_+_Library_PoolT
ATTAAGTGTTCAACAGATTTCCATCTTCTGTTGTAATTGTAATTCATGGATCTGATGTTTCATGTATATCGCCAGGTTCTTAGGTTGGTTTTTA
>Frequency_4_QualityScore_FEHGHHHJJJJEHIIIJJJJIIJJJJJIJJJIJJJIIJIIJIIJIIIIIJIJJIIHIIJIIIFHIIIIIIIHHIJHIIGGGDCDFFEEEDDEC?_Mismatch_0_Sense_+_Library_PoolT
GATGAATTAAGTGTTCAACAGATTTCCATCTTCTGTTGTAATTGTAATTCATGGATCTGATGTTTCATGTATATCGCCAGGTTCTTAGGTTGGT
>Frequency_4_QualityScore_FFGHHHGIIJIJJJJIJIIHIIJJGIIIIIIGHIJIIIIIIGIHHCF>BDFEACEACCDDBCCBCCDBC>>AACCEEDDCCCDDCEDDCDDEDD_Mismatch_0_Sense_+_Library_PoolT
GGATCGTATTGCGGGCCAGACTGGATGCTCGTAATAATCTGAGGGAGTACCGTTTAATGGATGAATTAAGTGTTCAACAGATTTCCATCTTCTG
>Frequency_4_QualityScore_FFHHHHHHIJJJIJIIJJJIJJIIIIIJJJJIIJEGIJJHIJGHIJFHIIIHIJJIIEGHIIIGGGGGGEFFFFEEEDCDECDDDBCDABCCDD_Mismatch_0_Sense_+_Library_PoolT
TTCATGGATCTGATGTTTCATGTATATCGCCAGGTTCTTAGGTTGGTTTTTAGGCAGATTTGGTTACATTTTCTATGGAAGATTGAGGTTGGCT
>Frequency_4_QualityScore_?EGHHHHIIIIIJJHIIJHIIJJJJJJIIIIIJJJJJJJIJIJIIIGHHIHGGGEGFGFFFDEEEDCDDDEEEFEEDDEDDDDEEDCECDEDDD_Mismatch_0_Sense_+_Library_PoolT
TCATTCTAGTTTGGAAGGAAAAAAAAATATGTAAAAATGAAAGAAGTGCATATGTGACTTGATGGGATGTATTTTAAATCTAATTGTCTATCAA
>Frequency_4_QualityScore_FEHHHHHIJJGIGIIJIIHIIIIIIIJJJHIIIHIIHIIJHIHHHIIIIIJJHEGIIJHIHHIIIHGEEAEEEEEFCECEEECCCCCC_Mismatch_0_Sense_+_Library_PoolT
GTTTTTAGGCAGATTTGGTTACATTTTCTATGGAAGATTGAGGTTGGCTCTGGTTTAGTTTCTTTAGGCTCATTCTAGTTTGGAAGGA
>Frequency_2_QualityScore_FCGHHHHJJIJJHIIJJIHIHIIIIJJJJIJJJIJIIJJIJJJIIIIJJIJJJHIJIIGHHJJIIIIHHEGEEFEEEEEEEDDCEDBA_Mismatch_0_Sense_+_Library_PoolC
GTTTTTAGGCAGATTTGGTTACATTTTCTATGGAAGATTGAGGTTGGCTCTGGTTTAGTTTCTTTAGGCTCATTCTAGTTTGGAAGGA
>Frequency_4_QualityScore_CEEFGGEIIIFHGIGGGHIEFGHIGFIEGHHEGGIIIIIJIIEGHIGGGEIGHIHIIHIHHHHBDECCEDCBCBBCBCCCCCC>@BBC@CCECC_Mismatch_0_Sense_+_Library_PoolT
TTTCATGTATATCGCCAGGTTCTTAGGTTGGTTTTTAGGCAGATTTGGTTACATTTTCTATGGAAGATTGAGGTTGGCTCTGGTTTAGTTTCTT
>Frequency_4_QualityScore_CEGGHFGIIGIGGHHIIIIHIHDHGHIIHIHGIIIGHGGIIIIFIHFGFIDGHGGHGEHEGIFFGDGGIEEEGADCF@BEDCCAACCCCDDCCC_Mismatch_0_Sense_+_Library_PoolT
AACAGATTTCCATCTTCTGTTGTAATTGTAATTCATGGATCTGATGTTTCATGTATATCGCCAGGTTCTTAGGTTGGTTTTTAGGCAGATTTGG
>Frequency_4_QualityScore_EFHGGHHJIHFGCGIIGGIIDFGHGIIEIIIIHIICEGHIGIIJIIIIIIGGGHIIIIIIHIIIHIIGGHHHGIHH_Mismatch_0_Sense_+_Library_PoolT
AAATGAAAGAAGTGCATATGTGACTTGATGGGATGTATTTTAAATCTAATTGTCTATCAAATTTAAAGGATTTGAA
>Frequency_4_QualityScore_EFHHGGHJGIIIIIHGJIIIIIIGGGIJJIJHIIIIIJHIIJIHIIHIIIIGIHIIIIIIIIIHHIHGHGGEDFGFEFFEEEDDEED_Mismatch_0_Sense_+_Library_PoolT
AAAATATGTAAAAATGAAAGAAGTGCATATGTGACTTGATGGGATGTATTTTAAATCTAATTGTCTATCAAATTTAAAGGATTTGAA
>Frequency_4_QualityScore_FFHHHHGIJEGHIIHIJHHIJGHIJJIIJIIJIIJJJJHHIJJIIJJJJIIIIGHHGGHGEGFDCEEEECCEE@CCCDBCDEDDDCCDDDDCDE_Mismatch_0_Sense_+_Library_PoolT
ATCGCCAGGTTCTTAGGTTGGTTTTTAGGCAGATTTGGTTACATTTTCTATGGAAGATTGAGGTTGGCTCTGGTTTAGTTTCTTTAGGCTCATT
>Frequency_4_QualityScore_EEGGGHHIIIDGIIHIJIGGHIIIIGHIIIIIIGHIIIIHHIIJIJJJIIIIJIIIIHHIIIIHHIJIIDFHEH_Mismatch_0_Sense_+_Library_PoolT
ATGAAAGAAGTGCATATGTGACTTGATGGGATGTATTTTAAATCTAATTGTCTATCAAATTTAAAGGATTTGAA
>Frequency_4_QualityScore_EEFGGHHIJHFHIIHGIIIIIIHIBGDIIIIIHIIIIHIHIIGIIIHEGIIIJIGIIIHIIIJIIIEGIHFBEFGHHGGGFCCEEECC_Mismatch_0_Sense_+_Library_PoolT
AAAAATATGTAAAAATGAAAGAAGTGCATATGTGACTTGATGGGATGTATTTTAAATCTAATTGTCTATCAAATTTAAAGGATTTGAA
>Frequency_4_QualityScore_EFGCFGHJIIJGIIJGIIIIIJIJHIIIIIIJIIIJIIJIJJJIIIIGGHGGIIHIIFHIIHGHGGFAE?CEADEEDCCBCCCCCDDEEDDCAC_Mismatch_0_Sense_+_Library_PoolT
AGGTTCTTAGGTTGGTTTTTAGGCAGATTTGGTTACATTTTCTATGGAAGATTGAGGTTGGCTCTGGTTTAGTTTCTTTAGGCTCATTCTAGTT
>Frequency_1_QualityScore_FFHAFHHJIIJHIIJFIJJJIJJJIJIIJIJJHIJJJJJJJJIHHIJGHHJJIJIJJIIJJHHHHHFCEBDECCDEEEDDDDDDDDDEEEDDDC_Mismatch_0_Sense_+_Library_PoolC
AGGTTCTTAGGTTGGTTTTTAGGCAGATTTGGTTACATTTTCTATGGAAGATTGAGGTTGGCTCTGGTTTAGTTTCTTTAGGCTCATTCTAGTT
>Frequency_4_QualityScore_FEGGHGFGIIHIJIIIIHIIFIHGIIIIIIJGIIJJJJGHHIHGGGFFDEFFEEEFEDECD=ACEEEECCDDDDDCCCCDDEEDCDDBCCDDCD_Mismatch_0_Sense_+_Library_PoolT
GTTTGGAAGGAAAAAAAAATATGTAAAAATGAAAGAAGTGCATATGTGACTTGATGGGATGTATTTTAAATCTAATTGTCTATCAAATTTAAAG
>Frequency_4_QualityScore_EFHHHGHJJJJJJJIIJIJHGIIGIJJJIJJJJJJJIIIIIJJJIJJJIIHFHGGGFFFDEEEEEEDEEDCDDDCDEEFEEDDEDDDDEEDCED_Mismatch_0_Sense_+_Library_PoolT
TAGGCTCATTCTAGTTTGGAAGGAAAAAAAAATATGTAAAAATGAAAGAAGTGCATATGTGACTTGATGGGATGTATTTTAAATCTAATTGTCT
>Frequency_4_QualityScore_EFHGGGGIJIJJFIIGHIJJHIJGHIIFGIJJJIIJJIGIIIIJGIIIIIJJJJJGIHGEGHEHGGEFFFBEDEEEDDD?CCCDCCEEDDDCDD_Mismatch_0_Sense_+_Library_PoolT
ATGTATATCGCCAGGTTCTTAGGTTGGTTTTTAGGCAGATTTGGTTACATTTTCTATGGAAGATTGAGGTTGGCTCTGGTTTAGTTTCTTTAGG
>Frequency_1_QualityScore_DDHBFBFEG=GHGDG<9FHGHD<:CFG18CDHHIGAGHIIGEEHFGGIIEGIGCG@GHCGE;(77A;@@CDD>ACCCCC>CBCCCCDECCCCC@_Mismatch_0_Sense_+_Library_PoolC
ATGTATATCGCCAGGTTCTTAGGTTGGTTTTTAGGCAGATTTGGTTACATTTTCTATGGAAGATTGAGGTTGGCTCTGGTTTAGTTTCTTTAGG
>Frequency_4_QualityScore_EEGGGGGIIGIIHIHIHGHIIIAFIGIEHIIIIJHIJJIIIIJIIGIHIIHIEHIIGHIIIHECCCDEEEEEEDCCDDCCDCCCBCCCEDDDDD_Mismatch_0_Sense_+_Library_PoolT
GGAAGATTGAGGTTGGCTCTGGTTTAGTTTCTTTAGGCTCATTCTAGTTTGGAAGGAAAAAAAAATATGTAAAAATGAAAGAAGTGCATATGTG
>Frequency_4_QualityScore_EFHGHHHJIIIIIJJIIIIIHIIIIJIGHJBGHIJIIIEHIJFHIIJJIJIJIHIIJJJEGHGEGGGGGEEFEFCEEEEEDCDDCCDCDDDDCD_Mismatch_0_Sense_+_Library_PoolT
TGGATCTGATGTTTCATGTATATCGCCAGGTTCTTAGGTTGGTTTTTAGGCAGATTTGGTTACATTTTCTATGGAAGATTGAGGTTGGCTCTGG
>Frequency_4_QualityScore_FFHHGHHJJHIJIJGIIIIIJIIJIIIIJJJJJHIIDEIHIGIIEGIIEGIIIIHHIJIFHIIIHEGADDDEEEEEEEEECDCBDCDCDDBCDC_Mismatch_0_Sense_+_Library_PoolT
AATTCATGGATCTGATGTTTCATGTATATCGCCAGGTTCTTAGGTTGGTTTTTAGGCAGATTTGGTTACATTTTCTATGGAAGATTGAGGTTGG
>Frequency_4_QualityScore_EEGGHHHHIIIIIJJIIHIIIGIIHIIIHIIIIGIIIIJGHHHIIIIGHGFGFEEFDDDDCCCEEEEEECCEDCCDEEACEDEEDDDDDDDDCC_Mismatch_0_Sense_+_Library_PoolT
AGTTTGGAAGGAAAAAAAAATATGTAAAAATGAAAGAAGTGCATATGTGACTTGATGGGATGTATTTTAAATCTAATTGTCTATCAAATTTAAA
>Frequency_4_QualityScore_FEHHHHHJIIIJJJJIJHIIGGHIJGIJGHIIEGIIJIIIJIIIIIJJIHHIIGIIIIIAGHHGDDGDEAEEEE?ACCDDDDDD?CCDDACCED_Mismatch_0_Sense_+_Library_PoolT
GTTTCATGTATATCGCCAGGTTCTTAGGTTGGTTTTTAGGCAGATTTGGTTACATTTTCTATGGAAGATTGAGGTTGGCTCTGGTTTAGTTTCT
>Frequency_4_QualityScore_EEGHGHGIFIIIJIIIFIJJFIFFGGEFFHGIGHHEGGIHFGHFGHHFFEGHIEGIJIGHHFIGEFGGFDDEEEFEEEEECDBCCCDDDBABCA_Mismatch_0_Sense_+_Library_PoolT
ATTCATGGATCTGATGTTTCATGTATATCGCCAGGTTCTTAGGTTGGTTTTTAGGCAGATTTGGTTACATTTTCTATGGAAGATTGAGGTTGGC
>Frequency_4_QualityScore_FEFGHGGIIGIIJJHIIIIIGIIIIIEHGGIJJHJGIGIHGCEGGGHEEFHGGFAGIIIHIDEEEEAEEEEEEAB=?ABBCDDD?B@BCBA=AB_Mismatch_0_Sense_+_Library_PoolT
TTAGGTTGGTTTTTAGGCAGATTTGGTTACATTTTCTATGGAAGATTGAGGTTGGCTCTGGTTTAGTTTCTTTAGGCTCATTCTAGTTTGGAAG
>Frequency_4_QualityScore_EFEGHHFHIJJIIJJFIFHIJJJGIIIIJJJJJJIJJJGIIGIIJGIIFHHJJJJIIIEHGEFAFFFFFDEEEEEDDDEEECDADDCCACDA?C_Mismatch_0_Sense_+_Library_PoolT
GGTTGGTTTTTAGGCAGATTTGGTTACATTTTCTATGGAAGATTGAGGTTGGCTCTGGTTTAGTTTCTTTAGGCTCATTCTAGTTTGGAAGGAA
>Frequency_4_QualityScore_EFHHHHGIIJJIIIHIIIGIJHHJJJJIJJJFIIIJGIIJJJJIIIIIJIJJJJIIFHIIICGIIIIIIFECCDCDEEDEEEDDDDDDDDCCBA_Mismatch_0_Sense_+_Library_PoolT
ATTTTCTATGGAAGATTGAGGTTGGCTCTGGTTTAGTTTCTTTAGGCTCATTCTAGTTTGGAAGGAAAAAAAAATATGTAAAAATGAAAGAAGT
>Frequency_4_QualityScore_EFGHHGHJIIHIIIIJIJIIIJIJCHIIJGIJJIJJIIJIIIIIIGIICGGCFHIIFGGFHIIDGHIIGDEFEFEEEEEECDDCCEDDEECCDD_Mismatch_0_Sense_+_Library_PoolT
TTCTGTTGTAATTGTAATTCATGGATCTGATGTTTCATGTATATCGCCAGGTTCTTAGGTTGGTTTTTAGGCAGATTTGGTTACATTTTCTATG
>Frequency_4_QualityScore_EDFGDFFIFHG@FEHHGHGGHDGHHGFGGEFAGGECGGIHGEFGHHHIIHEGGGFHIHGEHGIFFFHBEDFHHGE_Mismatch_0_Sense_+_Library_PoolT
AATGAAAGAAGTGCATATGTGACTTGATGGGATGTATTTTAAATCTAATTGTCTATCAAATTTAAAGGATTTGAA
>Frequency_1_QualityScore_FFHGGHHJJIJJIIIJIJJEHHHIJIHIJIJIIIFHIJJJIIHIHJIJJIJHIJIIJGHHHJJIHJJJJHEDHEI_Mismatch_0_Sense_+_Library_PoolC
AATGAAAGAAGTGCATATGTGACTTGATGGGATGTATTTTAAATCTAATTGTCTATCAAATTTAAAGGATTTGAA
>Frequency_4_QualityScore_EEHGHHHJJJIIJJIJJHIJJHIIGIIIJJJJJJFIIIJHIJJJJJIIHIIIIIIIIEGDGHHHBFGHDEGGFDCCDDDEEEDDEDDCDDD_Mismatch_0_Sense_+_Library_PoolT
TACATTTTCTATGGAAGATTGAGGTTGGCTCTGGTTTAGTTTCTTTAGGCTCATTCTAGTTTGGAAGGAAAAAAAAATATGTAAAAATGAA
>Frequency_4_QualityScore_FFHGHHHJJJJJJJHJIIJJJGIIIGIIJJJJJJIIJJIIIJJJJIIIIIHHGBEEFFFFFCEEEEEEDCDDDDDDCDFEEEEDDEDDDDEEDD_Mismatch_0_Sense_+_Library_PoolT
TTTAGGCTCATTCTAGTTTGGAAGGAAAAAAAAATATGTAAAAATGAAAGAAGTGCATATGTGACTTGATGGGATGTATTTTAAATCTAATTGT
>Frequency_3_QualityScore_EEDDFHHIEHHIFHIIIHHCHHGDFHCGHGCFGBEGEFIHHIHDGHFIGFHHHIIDFFGGHBEDHFFE@ABEEBFECCCCCB>BCCBDDBACCD_Mismatch_0_Sense_+_Library_PoolT
AGATTTGGTTACATTTTCTATGGAAGATTGAGGTTGGCTCTGGTTTAGTTTCTTTAGGCTCATTCTAGTTTGGAAGGAAAAAAAAATATGTAAA
>Frequency_3_QualityScore_DEHEFGFHEHHGHHHGDGFHHIIBGHHFEGHDFGIFIHHGIHIJHGIIFHIIIIIICHGHHFHHIHIGIFFG_Mismatch_0_Sense_+_Library_PoolT
GAAAGAAGTGCATATGTGACTTGATGGGATGTATTTTAAATCTAATTGTCTATCAAATTTAAAGGATTTGAA
>Frequency_3_QualityScore_FFHHHHGHJIJIJJJJJJIJJJJJIJJJJIJHIIJJGHIJHIIJJJJJIHHHHGFGFFFFEDEEEEDDCBCDEDDEEDEDDDDDDDDDDDDCDE_Mismatch_0_Sense_+_Library_PoolT
CTCTGGTTTAGTTTCTTTAGGCTCATTCTAGTTTGGAAGGAAAAAAAAATATGTAAAAATGAAAGAAGTGCATATGTGACTTGATGGGATGTAT
>Frequency_3_QualityScore_EEGGHHHIJJHIJIJJJJJJHIJJJHIJIJJJJJJIIJJIJJJJHHIEGHHJGIJGGIJDGIIJHHGHGEBFFEEEDDDDDDEEDDDEEDDCDD_Mismatch_0_Sense_+_Library_PoolT
GTTGTAATTGTAATTCATGGATCTGATGTTTCATGTATATCGCCAGGTTCTTAGGTTGGTTTTTAGGCAGATTTGGTTACATTTTCTATGGAAG
>Frequency_3_QualityScore_DEEFFGGIIIIIJIIHGHAGIHHGHIEHHHIIJHHJIJHIIHHIJJIGIHIIJIIIIIGHIGHHHIGIIFGHIJIIIJHHDF_Mismatch_1_Sense_+_Library_PoolT
ATGTAAAAATGAAAGAAGTGCATATGTGACTTGATGGGATGTATTTTAAATCTAATTGTCTATAAAATTTAAAGGATTTGAA
>Frequency_3_QualityScore_EFHHHHHJJIJJJJJJJJJJJJJIJJIIJIJJJJJJJJJJJJJJJJJIJJIIJJJJIIJIHJJHIJHIJHFGIIHIGEFGEBDEDDDEDDDC@C_Mismatch_0_Sense_+_Library_PoolT
GTTCAACAGATTTCCATCTTCTGTTGTAATTGTAATTCATGGATCTGATGTTTCATGTATATCGCCAGGTTCTTAGGTTGGTTTTTAGGCAGAT
>Frequency_3_QualityScore_FFHEGHHEHIJJHIJHGIFHIJIJFIHIHIJJJJJHJJJGIIGIIIGIIFHIJJGHHHIBFGEGBEFEFCECDDEDDCDEDDBCCDDDC?CDD@_Mismatch_0_Sense_+_Library_PoolT
AGGTTGGTTTTTAGGCAGATTTGGTTACATTTTCTATGGAAGATTGAGGTTGGCTCTGGTTTAGTTTCTTTAGGCTCATTCTAGTTTGGAAGGA
>Frequency_1_QualityScore_BDD=CFFGGHGIFHIJGHHGIJIIHFHJDIJIJJJJJIJJGHD>FHAHECFCACFGHIG@EEHH?EHFFDDFFCEEEEEEEEEDADEDDACDBB_Mismatch_0_Sense_+_Library_PoolC
AGGTTGGTTTTTAGGCAGATTTGGTTACATTTTCTATGGAAGATTGAGGTTGGCTCTGGTTTAGTTTCTTTAGGCTCATTCTAGTTTGGAAGGA
>Frequency_3_QualityScore_FFHHHHHIJIIJJIIIGIHGIIHJJJJJIJJJIJJJJIIJDGIIIGIIFGHI@DHIIHEHIGIGGHHHGHCDEEFFFDEEEDDDCCCACCDDDD_Mismatch_1_Sense_+_Library_PoolT
TTGTAATTCATGGATGTGATGTTTCATGTATATCGCCAGGTTCTTAGGTTGGTTTTTAGGCAGATTTGGTTACATTTTCTATGGAAGATTGAGG
>Frequency_3_QualityScore_FFHHHGGJIIGIIHIIJFHHIGHJIJIJJJIJIJIIJJJJJJJJIIGHIEFEGGGFFDDDEEEEDDDDCCDDBDDDEEDBCEDDDDEEDDEDEE_Mismatch_0_Sense_+_Library_PoolT
GGCTCATTCTAGTTTGGAAGGAAAAAAAAATATGTAAAAATGAAAGAAGTGCATATGTGACTTGATGGGATGTATTTTAAATCTAATTGTCTAT
>Frequency_3_QualityScore_EEFHHGHJIJGIIIIIHHGIIGHFHGIGHHIIHIIIIIIIFGIHGIHIIIDGHFBGHHHFGFFEFEDFEEEEEDDCDCCDEEDDECEEEDEDDD_Mismatch_0_Sense_+_Library_PoolT
CTGGATGCTCGTAATAATCTGAGGGAGTACCGTTTAATGGATGAATTAAGTGTTCAACAGATTTCCATCTTCTGTTGTAATTGTAATTCATGGA
>Frequency_3_QualityScore_FFHGHGHJJJJIJJJJIJFHHJIIIJIIJJJJJHIJJJIIIGIJJJJIHHIJIJJJIJIJHIJJJIJJIFHIJIIHHIHGFG_Mismatch_0_Sense_+_Library_PoolT
ATGTAAAAATGAAAGAAGTGCATATGTGACTTGATGGGATGTATTTTAAATCTAATTGTCTATCAAATTTAAAGGATTTGAA
>Frequency_3_QualityScore_FFHHHHHFHHHIJJJIJJJHIJIIIJJJJIIHIJHIJIHIHIJIIIIIGGGHIJIIIIFHGIIIIGGGHHIEIIIHDFEDDGEF?>>B?9=@BC_Mismatch_0_Sense_+_Library_PoolT
AATTAAGTGTTCAACAGATTTCCATCTTCTGTTGTAATTGTAATTCATGGATCTGATGTTTCATGTATATCGCCAGGTTCTTAGGTTGGTTTTT
>Frequency_3_QualityScore_EFHHHHHJJJJJJJHIGHIIJIJJIJJJIIJJHIJIJIJGHIIJIIIJJIJJJJJJJJJJJJJIIJIIIEHIIGHGGGGGFFEFFEEDEDCDED_Mismatch_0_Sense_+_Library_PoolT
TAATAATCTGAGGGAGTACCGTTTAATGGATGAATTAAGTGTTCAACAGATTTCCATCTTCTGTTGTAATTGTAATTCATGGATCTGATGTTTC
>Frequency_3_QualityScore_DEFEDDCCEGHIHFHEFFFGGIAGFHDCGGHF<CFFHBFGIDHHHIHHHHFHIHDCGDBGGHDCEFDDFDEECACBCCDBACDDDAC@BACBAB_Mismatch_0_Sense_+_Library_PoolT
CATTTTCTATGGAAGATTGAGGTTGGCTCTGGTTTAGTTTCTTTAGGCTCATTCTAGTTTGGAAGGAAAAAAAAATATGTAAAAATGAAAGAAG
>Frequency_3_QualityScore_FFHGHHHJJIJJJHIJJJIJJJHJIJGIJJJHIIIJIIGGHHFGFGGFEFEDBC>@CDC?AB@CCCCBDBCCDDCCDCDBCCDDDCDDDDDCDB_Mismatch_0_Sense_+_Library_PoolT
CGTATTCGGATCGTATTGCGGGCCAGACTGGATGCTCGTAATAATCTGAGGGAGTACCGTTTAATGGATGAATTAAGTGTTCAACAGATTTCCA
>Frequency_3_QualityScore_FFHHGGHIIJJIJJCHHGIIIIJFHHBHGIJJJJEHIJEGHIIJIHJJIHHIJJJFGHHHIIIHGGGGGFEEEEEEECDECCDDDDDDDDD@AC_Mismatch_0_Sense_+_Library_PoolT
TCTGATGTTTCATGTATATCGCCAGGTTCTTAGGTTGGTTTTTAGGCAGATTTGGTTACATTTTCTATGGAAGATTGAGGTTGGCTCTGGTTTA
>Frequency_3_QualityScore_FFHHHHHJJJJJHHJIJIIJJJJJJJJJJJJJJJJJJIIIIJHIJJIJJJJJIGEFFEEEEEFEEDDDDDCDDDBCDDEDDEDDEDDDDDDDDD_Mismatch_0_Sense_+_Library_PoolT
GGTTGGCTCTGGTTTAGTTTCTTTAGGCTCATTCTAGTTTGGAAGGAAAAAAAAATATGTAAAAATGAAAGAAGTGCATATGTGACTTGATGGG
>Frequency_3_QualityScore_FFHHHHHGHIJJIJJGHIJFIIJJIJJJJJJIJJJJFHIJIJJJJGIIIJJHIIIHIGFGGCDFEEEEDDEBCDDDCDEEDDDCDCDDDDDEEE_Mismatch_0_Sense_+_Library_PoolT
CGCCAGGTTCTTAGGTTGGTTTTTAGGCAGATTTGGTTACATTTTCTATGGAAGATTGAGGTTGGCTCTGGTTTAGTTTCTTTAGGCTCATTCT
>Frequency_1_QualityScore_FFHHFFHAEGHIFHICFHIGGIJIGIJIJIHIJHJJGHIG;FHIJJJIJIGAAE@DFFFFFCCCBDDDDCCCDD:C>CDDDDCDCDDCD@CDEE_Mismatch_0_Sense_+_Library_PoolC
CGCCAGGTTCTTAGGTTGGTTTTTAGGCAGATTTGGTTACATTTTCTATGGAAGATTGAGGTTGGCTCTGGTTTAGTTTCTTTAGGCTCATTCT
>Frequency_3_QualityScore_FFHGGHHJJHHHIIJIIGIIGHIIJJIJIJJIIJJJIHJJJHJJGHIIIJJHHIHIIJJIHHHEGGHJIEFEGHGCDEEDDDDDDCBDDDDDCC_Mismatch_0_Sense_+_Library_PoolT
CAGATTTCCATCTTCTGTTGTAATTGTAATTCATGGATCTGATGTTTCATGTATATCGCCAGGTTCTTAGGTTGGTTTTTAGGCAGATTTGGTT
>Frequency_3_QualityScore_EEHHHHHJJJJJJJIHIHGIIIIIGIIJJJJJJGHIIJIJJGHHHHIHEHIHFFEFDFFFFFEEDEEEEDEEDCDCDEDDDDDDDDEDDDCDDD_Mismatch_0_Sense_+_Library_PoolT
GAAGGAAAAAAAAATATGTAAAAATGAAAGAAGTGCATATGTGACTTGATGGGATGTATTTTAAATCTAATTGTCTATCAAATTTAAAGGATTT
>Frequency_3_QualityScore_EFGHAEGIIJJJIJHHHIJJIHIHHIJHFGIGHHHIIIIJGJJJIIJJIIJIHIJHHIHIIIIHIIIIEEFBFGGGFGGEGFBABB>@BBCCCA_Mismatch_0_Sense_+_Library_PoolT
TAAGTGTTCAACAGATTTCCATCTTCTGTTGTAATTGTAATTCATGGATCTGATGTTTCATGTATATCGCCAGGTTCTTAGGTTGGTTTTTAGG
>Frequency_3_QualityScore_EFHHHHHJJGHIFHIIJIJJHIJJGIJJJJJJJJJIJJJJJIIJJJJJJJJJIJJJIIIHIHHGHGFFFDDDEEDDACCDDCDEEDDDDDDDDD_Mismatch_0_Sense_+_Library_PoolT
TATATCGCCAGGTTCTTAGGTTGGTTTTTAGGCAGATTTGGTTACATTTTCTATGGAAGATTGAGGTTGGCTCTGGTTTAGTTTCTTTAGGCTC
>Frequency_1_QualityScore_FFHHHHHJJHIJHIJJJIJJHHIJFIJJJJJIJJJJJJJJJHHIIJIJIIJJHIJJHIHHHHHEHHBDEDEEEEDD>CDDD@CDEDDDDDDDDD_Mismatch_0_Sense_+_Library_PoolC
TATATCGCCAGGTTCTTAGGTTGGTTTTTAGGCAGATTTGGTTACATTTTCTATGGAAGATTGAGGTTGGCTCTGGTTTAGTTTCTTTAGGCTC
>Frequency_3_QualityScore_FEGFGGHJJIJIIIIJJJJJGIICGHIJJJIFHHIDFHIGIFGIIIIIJJIIHGGGHGHHFGFFGFFEFBBDEDDCD?BCDDDDDDD=BCCCBB_Mismatch_0_Sense_+_Library_PoolT
GATGTTTCATGTATATCGCCAGGTTCTTAGGTTGGTTTTTAGGCAGATTTGGTTACATTTTCTATGGAAGATTGAGGTTGGCTCTGGTTTAGTT
>Frequency_3_QualityScore_FFHHEGGIJIJJIJGHIHIGHIIJJJIHIIJJJJJJJIJHHIIIFHIJFHIJJJHGEEEEEEDEEBCCDDDDDDCDACBDDDDEBDDDDDDCCD_Mismatch_0_Sense_+_Library_PoolT
GAGGTTGGCTCTGGTTTAGTTTCTTTAGGCTCATTCTAGTTTGGAAGGAAAAAAAAATATGTAAAAATGAAAGAAGTGCATATGTGACTTGATG
>Frequency_3_QualityScore_FFHGHHHJJIHIJHIIJJIIJJJFHIHIHHIJJJJIJJJJIIJJJJHIGHIJIHHJJHIHIJGFDDDDE@@BDFDDDCCCDDDCD<ABCEDDCC_Mismatch_0_Sense_+_Library_PoolT
TGGAAGATTGAGGTTGGCTCTGGTTTAGTTTCTTTAGGCTCATTCTAGTTTGGAAGGAAAAAAAAATATGTAAAAATGAAAGAAGTGCATATGT
>Frequency_3_QualityScore_FFHHHHHJJJHHJIIHHIHIJJHIIIIJIJJJJIJHIIIJEHIIGIIIIJIHGEEFEEEEEEDDDDDDDCCD@BCDDDDEACCDDDDCBDDCDD_Mismatch_0_Sense_+_Library_PoolT
TTGGCTCTGGTTTAGTTTCTTTAGGCTCATTCTAGTTTGGAAGGAAAAAAAAATATGTAAAAATGAAAGAAGTGCATATGTGACTTGATGGGAT
>Frequency_3_QualityScore_FFHHHHHIEHHJJIJJJJJJJIIIIJJJJJJHIIJJJJJJJJJJJJJJJJJJJJJIIJIIJIIJHIIIIHGIGGGGFFEEFEEEEEEEDDEEEE_Mismatch_0_Sense_+_Library_PoolT
TGAGGGAGTACCGTTTAATGGATGAATTAAGTGTTCAACAGATTTCCATCTTCTGTTGTAATTGTAATTCATGGATCTGATGTTTCATGTATAT
>Frequency_1_QualityScore_FFDFHHHIGFFGIHIJIJJIIAHGEHIJJIICFHGIJIIIJJJJIIIGGGIIJIIHIJHIGHHJDHGIIEHIFGHHGFFFFFDEEEEEECECDE_Mismatch_0_Sense_+_Library_PoolC
TGAGGGAGTACCGTTTAATGGATGAATTAAGTGTTCAACAGATTTCCATCTTCTGTTGTAATTGTAATTCATGGATCTGATGTTTCATGTATAT
>Frequency_3_QualityScore_EEF>@FCHGHFEHFHHIJDHFHFHHFFHGDHGGGIGGHCFEGGEGGGFGGHIIIFE@ACC?@?BCCACCABB@A@>ABA;?BB>??B:>AABBC_Mismatch_0_Sense_+_Library_PoolT
AGGTTGGCTCTGGTTTAGTTTCTTTAGGCTCATTCTAGTTTGGAAGGAAAAAAAAATATGTAAAAATGAAAGAAGTGCATATGTGACTTGATGG
>Frequency_1_QualityScore_FFHHHHHJJIJJJHHJJIIJJJJJJGJJJJJGIJJJIJIIIIJGIIJEGHIIJJHFFEEEDEEEEDDDDDDDDDDCCDDEDDEDDDDDDDCDDC_Mismatch_0_Sense_+_Library_PoolC
AGGTTGGCTCTGGTTTAGTTTCTTTAGGCTCATTCTAGTTTGGAAGGAAAAAAAAATATGTAAAAATGAAAGAAGTGCATATGTGACTTGATGG
>Frequency_3_QualityScore_FFHHHHHJJGIJJJIIJJJJJIJJJJJIJJJJHIHIIJJGIIJHIJJJJJJGFFFFFFFFEEEEDDDDDBDCDDDEDDEDFEDDDDCDDDDDDD_Mismatch_0_Sense_+_Library_PoolT
TGGCTCTGGTTTAGTTTCTTTAGGCTCATTCTAGTTTGGAAGGAAAAAAAAATATGTAAAAATGAAAGAAGTGCATATGTGACTTGATGGGATG
>Frequency_3_QualityScore_EEHHHHGHGIIFHCFHGHHIIIHIIFHIJIIIIHIIGHHIIIJJJIJJJJIHIJIJIIIJFII>DFGHGHHGFFFFFFDDDDDEDED@ADDECD_Mismatch_1_Sense_+_Library_PoolT
TAATCTGAGGGAGTACCGTTTAATTGATGAATTAAGTGTTCAACAGATTTCCATCTTCTGTTGTAATTGTAATTCATGGATCTGATGTTTCATG
>Frequency_3_QualityScore_EEGHHHGGIHIJJJIHIHIIJHIIIJHHIHHIIIIJIJ_Mismatch_1_Sense_+_Library_PoolT
TTTAAATCTAATTGTCTATAAAATTTAAAGGATTTGAA
>Frequency_3_QualityScore_EEDGGEFGGIIFHGGGEIHHHIJGEIEGHIJIJHIHIIGGHHGHGADFFIIIIBFHIEGIGIGCFHGGDDCECDAAECDEBEDDDDEECCDDCA_Mismatch_0_Sense_+_Library_PoolT
TGTAATTGTAATTCATGGATCTGATGTTTCATGTATATCGCCAGGTTCTTAGGTTGGTTTTTAGGCAGATTTGGTTACATTTTCTATGGAAGAT
>Frequency_3_QualityScore_FFHHHGHHJJJHIIHIJJJJIJIIGIIHIGIIJJJJHIIJJIIJJJJHIHHIIJFHIIHIIJJHEDDDDADCDEEDDCDDDDDDDDCDDDEDDE_Mismatch_0_Sense_+_Library_PoolT
ATGGAAGATTGAGGTTGGCTCTGGTTTAGTTTCTTTAGGCTCATTCTAGTTTGGAAGGAAAAAAAAATATGTAAAAATGAAAGAAGTGCATATG
>Frequency_3_QualityScore_EDGFGHGDHIIGDHGIIHIHGFDGHHIFIGHGEEIIIFFIHHFIIHIJJIIIHIIJJIFIIHGHIIIIGHIIIGHGGHHGGHCDEG_Mismatch_1_Sense_+_Library_PoolT
AAATATGTAAAAATGAAAGAAGTGCATATGTGACTTGATGGGATGTATTTTAAATCTAATTGTCTATAAAATTTAAAGGATTTGAA
>Frequency_3_QualityScore_FFHHHHGHIIJHHIJIJJHIIHGHHJIJJHIHHIJJIIJIJHHIHIJJJJJHHIJJIGIJJIIJEIHHHGGHIIIGHIEGGGGGD_Mismatch_0_Sense_+_Library_PoolT
AATATGTAAAAATGAAAGAAGTGCATATGTGACTTGATGGGATGTATTTTAAATCTAATTGTCTATCAAATTTAAAGGATTTGAA
>Frequency_3_QualityScore_FFHEHGHDFEHIIJJIHHHIGIIIJIIIIIJIIIIGHIIHIJIGGEHIIIFHHHGFFFEEFEEEEDEDDBCCDDDDDDDEEDEDDDDDEDDDCD_Mismatch_1_Sense_+_Library_PoolT
TGGAAGGAAAAAAAAATATGTAAAAATGAAAGAAGTGCATATGTGACTTGATGGGATGTATTTTAAATCTAATTGTCTATAAAATTTAAAGGAT
>Frequency_3_QualityScore_EDGGFEGIIICGIIJIIJJJHHGGIEDFFHHIJFHHHIFHFFGHHIBGGGHIIJIIGGIJIGFIHHHHGCGFHGGGFGCCEDA?CDDDB_Mismatch_1_Sense_+_Library_PoolT
AAAAAATATGTAAAAATGAAAGAAGTGCATATGTGACTTGATGGGATGTATTTTAAATCTAATTGTCTATAAAATTTAAAGGATTTGAA
>Frequency_3_QualityScore_FFHHGHHIIJJJGIJIIIJJIHBFHIHJJJJIHIIIIJIIJJJJJJJJJIIJIJJIJIJJJJJJJHIIJHFHIGIHHHHHHGFFFFFEDBCC@B_Mismatch_0_Sense_+_Library_PoolT
ACCGTTTAATGGATGAATTAAGTGTTCAACAGATTTCCATCTTCTGTTGTAATTGTAATTCATGGATCTGATGTTTCATGTATATCGCCAGGTT
>Frequency_3_QualityScore_DEFCFDAFGHGHIIIHDEFGD?DGFHHIDA<GGHEEGGIIFEHHIDAED?CCBDFCFEA?ADDACDCCB@BBCCBCBA>BBBDCCAAAAACCC>_Mismatch_0_Sense_+_Library_PoolT
TTGAGGTTGGCTCTGGTTTAGTTTCTTTAGGCTCATTCTAGTTTGGAAGGAAAAAAAAATATGTAAAAATGAAAGAAGTGCATATGTGACTTGA
>Frequency_3_QualityScore_FEGGGHGIFHIGHIJHHHIIJFHIIIGIIIIIJIJIIHHGHIJJIJHIIJIGIGHEHHIJHEDCDDEEDDEFDDDDDDDDBCDBCDDEDDECDD_Mismatch_0_Sense_+_Library_PoolT
GAAGATTGAGGTTGGCTCTGGTTTAGTTTCTTTAGGCTCATTCTAGTTTGGAAGGAAAAAAAAATATGTAAAAATGAAAGAAGTGCATATGTGA
>Frequency_3_QualityScore_FFGHGHHIIHJIIIIHIIIJGHHIHIIIJIIJJJIJIIIJJJJJJJJEHGHGEFGEFFFFEEEEDEECDCCDDDCCDDEFEEDCDDDDDEEDCD_Mismatch_0_Sense_+_Library_PoolT
TTAGGCTCATTCTAGTTTGGAAGGAAAAAAAAATATGTAAAAATGAAAGAAGTGCATATGTGACTTGATGGGATGTATTTTAAATCTAATTGTC
>Frequency_3_QualityScore_FFHHHHGFHIIJJJIIJEIIIIFIHIIHIJHIIJJJHIIIIIIJJJGGIHHHIHHIIJIIGHHGIJDIIII_Mismatch_0_Sense_+_Library_PoolT
AAAGAAGTGCATATGTGACTTGATGGGATGTATTTTAAATCTAATTGTCTATCAAATTTAAAGGATTTGAA
>Frequency_3_QualityScore_EEHHHFGIJJIJJJJJIJJJJJHJIIHIJJJJJIJJJGHIIJJJIHIGGHIIJIIIIDFGHHDFFGGGGEFEEEEDEEEEEDCDDDCCCDCACD_Mismatch_0_Sense_+_Library_PoolT
GTTGGTTTTTAGGCAGATTTGGTTACATTTTCTATGGAAGATTGAGGTTGGCTCTGGTTTAGTTTCTTTAGGCTCATTCTAGTTTGGAAGGAAA
>Frequency_3_QualityScore_FFHGGHGJGHIHJJJHIIHJJJIJHIEHHGIIICGHIFHIIIIIIJJHIHHFFHGFFEEEDDDDD@BDDCCADCDDDCDDDBCDCCCCC?CCDD_Mismatch_0_Sense_+_Library_PoolT
TGGTTTAGTTTCTTTAGGCTCATTCTAGTTTGGAAGGAAAAAAAAATATGTAAAAATGAAAGAAGTGCATATGTGACTTGATGGGATGTATTTT
>Frequency_3_QualityScore_EFGHHHGIJJJJJHIJJIIJGHIIEIJGHIIIJJJJJHIIIIGGJJJJJGIJJJJGIJJJHIGIIIHCEBECFGEFDDCCDDDEDDEEDDDDCC_Mismatch_0_Sense_+_Library_PoolT
GGTTACATTTTCTATGGAAGATTGAGGTTGGCTCTGGTTTAGTTTCTTTAGGCTCATTCTAGTTTGGAAGGAAAAAAAAATATGTAAAAATGAA
>Frequency_3_QualityScore_FEGHGGHJIHIJFHIIIJIIJJIHIIJBGGIIIHIFHHIIJIFHIIJIHIFHHHIHHHFGGGEFFFEDEBDDDEDCDDDDEDDCCDDDDECDED_Mismatch_0_Sense_+_Library_PoolT
AAAAAAAATATGTAAAAATGAAAGAAGTGCATATGTGACTTGATGGGATGTATTTTAAATCTAATTGTCTATCAAATTTAAAGGATTTGAATAA
>Frequency_2_QualityScore_EFHHHHHEIFHIJIHIJGIIJJHIJIIIJIIIGHIIJJIIIIGIIJJJIIIJJJJJIJJIJHIIJIIIIGIIHHGGHGFFEFFEEEEEEEDEDC_Mismatch_0_Sense_+_Library_PoolT
CTGAGGGAGTACCGTTTAATGGATGAATTAAGTGTTCAACAGATTTCCATCTTCTGTTGTAATTGTAATTCATGGATCTGATGTTTCATGTATA
>Frequency_2_QualityScore_EFHHHHHIIIJJJJJJJJJJJIIIIJJJJJJJJJJJJJJJGGIFGIJJHGIGGHIDGIIJJJJJIIGGHDFGEEFEEEEEEEEEEEDBCCCDDD_Mismatch_0_Sense_+_Library_PoolT
TAATTGTAATTCATGGATCTGATGTTTCATGTATATCGCCAGGTTCTTAGGTTGGTTTTTAGGCAGATTTGGTTACATTTTCTATGGAAGATTG
>Frequency_1_QualityScore_FFHHHHHJJJJJJJJJHIJJJIJJIJJJJJJIJIJJJIJJGHJDGIIIHHIFFIJFHIJIJJJJJHHHHBCD;?CECEEEEEDCDDDACCBDDD_Mismatch_0_Sense_+_Library_PoolC
TAATTGTAATTCATGGATCTGATGTTTCATGTATATCGCCAGGTTCTTAGGTTGGTTTTTAGGCAGATTTGGTTACATTTTCTATGGAAGATTG
>Frequency_2_QualityScore_FFHHHHHIJJJIIJJJJJIIJJIIJIIJJGIIGGIIIIJJJIFHIIJGIIJJJJHJIJIJIIJJJIIEICGHEGGGEEEECDDDDDDEEEE_Mismatch_0_Sense_+_Library_PoolT
GATTTGGTTACATTTTCTATGGAAGATTGAGGTTGGCTCTGGTTTAGTTTCTTTAGGCTCATTCTAGTTTGGAAGGAAAAAAAAATATGTA
>Frequency_2_QualityScore_FEGHHHGIIIJJJIJJIGFIIIIJJJIJIIIIIJJIIIIIIICEFFEFDEEEEDDD??9?CCC<?CACCCCCACCCEEBCC:==BADEDDDDCC_Mismatch_0_Sense_+_Library_PoolT
CATTCGTATTCGGATCGTATTGCGGGCCAGACTGGATGCTCGTAATAATCTGAGGGAGTACCGTTTAATGGATGAATTAAGTGTTCAACAGATT
>Frequency_2_QualityScore_FFHHHHHJJJJJJHIJJJGIIIJJJIIJJJJIIJJJIIHGIIIGIIIIIJJJIJJIJIHHHHGHGGEFFFFEDEECDDCDDDDDDEDDDDCDDD_Mismatch_2_Sense_+_Library_PoolT
AGGTTGGCTCTGGTTTAGTTTCTTTAGGCTCATTCTAGTTTGGAAGGAAAAAACAATATGTAAAAATGAAAGAAGTGCACATGTGACTTGATGG
>Frequency_2_QualityScore_FFHGGHHJIIFGIJJJJJEHIIJIIJIJIJJIIJIJJIJJJJIIJHIIIJJJIIIJJJJJIIIIIIHIIJIIIJJJJIJIJJGHHFFFACDEEE_Mismatch_0_Sense_+_Library_PoolT
TTTAATGGATGAATTAAGTGTTCAACAGATTTCCATCTTCTGTTGTAATTGTAATTCATGGATCTGATGTTTCATGTATATCGCCAGGTTCTTA
>Frequency_2_QualityScore_EFHHHHHJIJIJHIIGIIJIJHIIJDGIIIHHIJJJJIIIJJJIJJJIHIGHIIJCHIJJIIJJHGFFFEEEEEEEDEEDDDDDACCCCDDCCC_Mismatch_2_Sense_+_Library_PoolT
TATGGAAGATTGAGGTTGGCTCTGGTTTAGTTTCTTTAGGCTCATTCTAGTTTGGAAGGAAAAAACAATATGTAAAAATGAAAGAAGTGCACAT
>Frequency_2_QualityScore_FFHHHHHJIJHIIJJIIJJHIJJJJJJIJJJJGHJJJJJJJIJJIIIDGGGGFGGEEEEEEEEEEEDDD?ADEEEEEDDEDDDDEEDDEDEEED_Mismatch_1_Sense_+_Library_PoolT
CTCATTCTAGTTTGGAAGGAAAAAAAAATATGTAAAAATGAAAGAAGTGCATATGTGACTTGATGGGATGTATTTTAAATCTAATTGTCTATAA
>Frequency_2_QualityScore_EFGHHHEIIIHIJJJJJIJHIIHIGIIJJJJIIIJJJIJIIIGIGIIIHGIIJIIIIIJIGHHHGFDCCCEDEEEEEDDDCCACCDCCCCCDCC_Mismatch_2_Sense_+_Library_PoolT
AGATTGAGGTTGGCTCTGGTTTAGTTTCTTTAGGCTCATTCTAGTTTGGAAGGAAAAAACAATATGTAAAAATGAAAGAAGTGCACATGTGACT
>Frequency_2_QualityScore_FFHHHHHJJJJJJIIJJJIIJIIJJIJJJHIJJJHGIIIIJJJJIIHIJJIJJGHICEGIJHIIGGIJEEGHGGEFFEECEEEEEAACCCEEEE_Mismatch_0_Sense_+_Library_PoolT
CCATCTTCTGTTGTAATTGTAATTCATGGATCTGATGTTTCATGTATATCGCCAGGTTCTTAGGTTGGTTTTTAGGCAGATTTGGTTACATTTT
>Frequency_2_QualityScore_FFHGHHGIIJJJIJJIJJJJJJJIIJJGIIIJJJIIJIIIIIIJJJJGIIIIGIIJJJIIJIJIIHIGHFEGFGFFECEDDCEDDCDDDDDDEE_Mismatch_0_Sense_+_Library_PoolT
AGGCAGATTTGGTTACATTTTCTATGGAAGATTGAGGTTGGCTCTGGTTTAGTTTCTTTAGGCTCATTCTAGTTTGGAAGGAAAAAAAAATATG
>Frequency_2_QualityScore_FEHHHHHIJJJJJIJJJJJIJJIJIIGIJJJHIJJIJJJJJJJIJHHHEHHHFFFFFFEEEEEBCCDEDDDCDEDCCDCDDDBCCCACEEEEED_Mismatch_0_Sense_+_Library_PoolT
GTTTAGTTTCTTTAGGCTCATTCTAGTTTGGAAGGAAAAAAAAATATGTAAAAATGAAAGAAGTGCATATGTGACTTGATGGGATGTATTTTAA
>Frequency_2_QualityScore_FFHHGFGIGGHIJJJJGIHHIHIGIIIGIGICGIIIIIIIIJFHEIIEGHIIIIIGGIIIIHIGIJHIIGHG_Mismatch_1_Sense_+_Library_PoolT
GAAAGAAGTGCATATGTGACTTGATGGGATGTATTTTAAATCTAATTGTCTATAAAATTTAAAGGATTTGAA
>Frequency_2_QualityScore_FDHGHEFFHEHGHIII@GHGIGIG=CGIHIEFHHIIIIIIIGGGEHIIFCFIIHCFHHIIIFIGG_Mismatch_0_Sense_+_Library_PoolT
GTGCATATGTGACTTGATGGGATGTATTTTAAATCTAATTGTCTATCAAATTTAAAGGATTTGAA
>Frequency_2_QualityScore_FFHHHHHIIIJJIIIJJJIJJJIJIJJIIJHGIJIJJHIJIIJJIIHIIEGHFIIIJCFHIFDIIHGGGDGFDFFFEEACEDDEDDEDDEEEC?_Mismatch_0_Sense_+_Library_PoolT
CTGTTGTAATTGTAATTCATGGATCTGATGTTTCATGTATATCGCCAGGTTCTTAGGTTGGTTTTTAGGCAGATTTGGTTACATTTTCTATGGA
>Frequency_2_QualityScore_EEGHHGHIIIJIJJIIJJIJJFGGIIIIJJIJIGGHIJJIIIIIIDEHIIIJJJJIIIJHIJIGGGHGDECFFEEEEBDDCECCABAAACCCCD_Mismatch_0_Sense_+_Library_PoolT
TCATGGATCTGATGTTTCATGTATATCGCCAGGTTCTTAGGTTGGTTTTTAGGCAGATTTGGTTACATTTTCTATGGAAGATTGAGGTTGGCTC
>Frequency_2_QualityScore_F=EGHHHJJJIJIJJJIJIJJJJJJJIIJIIJIIJIJJJJJJJJJJJIIJIIIHIIJIIJIIIFIHIIIIGG@CGHHHGHCFFF?AECDDCDCB_Mismatch_0_Sense_+_Library_PoolT
AGTGTTCAACAGATTTCCATCTTCTGTTGTAATTGTAATTCATGGATCTGATGTTTCATGTATATCGCCAGGTTCTTAGGTTGGTTTTTAGGCA
>Frequency_2_QualityScore_EFHHHHHIJIJJJJJJJIJJJHIIIIJIIJJHIIJJIJJIJGIIJJGHIIJJJIIIJJJIJJJIIIEIIGGEGGGFEFFFDDCDDDEEBC_Mismatch_0_Sense_+_Library_PoolT
ATTTGGTTACATTTTCTATGGAAGATTGAGGTTGGCTCTGGTTTAGTTTCTTTAGGCTCATTCTAGTTTGGAAGGAAAAAAAAATATGTA
>Frequency_2_QualityScore_FFHHGHHJJIIIJIIHIIIIEHHGCEGGIIEIIIJIJIEGGFEEECDCCDEEDC?BDDCCDCCCBCD@C?AAACDDCDCACCA11=A:?;ACA?_Mismatch_0_Sense_+_Library_PoolT
CGTATTGCGGGCCAGATTGGATGCTCAATTCGCAGCCGACTCATTCGTATTCGGATCGTATTGCGGGCCAGACTGGATGCTCGTAATAATCTGA
>Frequency_2_QualityScore_FFHHHHHJIJIIJJIJJJJIJIIIIIIIJIIJJJJJJIIIJEGIIJJJIFGIIEGIIHIIGIIIGGGGGGEDEEEEEEEEDEEECACCCDDDDD_Mismatch_0_Sense_+_Library_PoolT
ATTGTAATTCATGGATCTGATGTTTCATGTATATCGCCAGGTTCTTAGGTTGGTTTTTAGGCAGATTTGGTTACATTTTCTATGGAAGATTGAG
>Frequency_2_QualityScore_FFHHHGHJEHIIJIJJIGHIGHIJJHHIJJIJJJIJIIIIJIIJJJJJIIJJIGIEIIIEHHEGGFEEEDDCADCDDCDEEDCDCDDDCCDCEE_Mismatch_0_Sense_+_Library_PoolT
TCGCCAGGTTCTTAGGTTGGTTTTTAGGCAGATTTGGTTACATTTTCTATGGAAGATTGAGGTTGGCTCTGGTTTAGTTTCTTTAGGCTCATTC
>Frequency_2_QualityScore_EEHGGGHIJIIIIJFHIJHIG_Mismatch_0_Sense_+_Library_PoolT
ATCAAATTTAAAGGATTTGAA
>Frequency_2_QualityScore_FFHHHHGIJJJJIJJHHIIJIIIHIGIIJJGIIJJIJJIIIJJJIHGIIIJIIJJIJIIIIJJIIIJIIIIIIIIIIGG_Mismatch_0_Sense_+_Library_PoolT
TAAAAATGAAAGAAGTGCATATGTGACTTGATGGGATGTATTTTAAATCTAATTGTCTATCAAATTTAAAGGATTTGAA
>Frequency_2_QualityScore_FFHHHHHJJJIIJJIIIIIJIIIGIJJJGIJJGIIJIGGIJJJIGIIIEGHGEGGEDDDACABDCDCDDAACA;<ACCCDDCCCCDC5=:;AC?_Mismatch_0_Sense_+_Library_PoolT
GCCAGATTGGATGCTCAATTCGCAGCCGACTCATTCGTATTCGGATCGTATTGCGGGCCAGACTGGATGCTCGTAATAATCTGAGGGAGTACCG
>Frequency_2_QualityScore_FFHHHHHIIJGIIJJIJJIIIJIGIIIJIIJJJJJGIJIIIHHHHHHFFED?BDEDBCDADDDDCCCACACCDDCCCBADEDCDBCDCDEDECD_Mismatch_0_Sense_+_Library_PoolT
ATTCGGATCGTATTGCGGGCCAGACTGGATGCTCGTAATAATCTGAGGGAGTACCGTTTAATGGATGAATTAAGTGTTCAACAGATTTCCATCT
>Frequency_2_QualityScore_FFHHHHHJJGIIJIIIIIJIJJJJJEHIEGIIIIIIEGIIGHIJIIIIJIIEGIIIIFGGGEFGGGGGFDEECECCEDEDDDAACCDCDDCD9A_Mismatch_0_Sense_+_Library_PoolT
GATCTGATGTTTCATGTATATCGCCAGGTTCTTAGGTTGGTTTTTAGGCAGATTTGGTTACATTTTCTATGGAAGATTGAGGTTGGCTCTGGTT
>Frequency_2_QualityScore_FFHHGHHJJJJIJJIIIIGIIIHHIFGIIIIJJIIEGIHIHIIJJJJIIIJIJIIJIIFIGIIIIFHIIIHGGHEDDCCCCDADEEDCACDDCC_Mismatch_0_Sense_+_Library_PoolT
TTACATTTTCTATGGAAGATTGAGGTTGGCTCTGGTTTAGTTTCTTTAGGCTCATTCTAGTTTGGAAGGAAAAAAAAATATGTAAAAATGAAAG
>Frequency_2_QualityScore_FFHHGHHIHIIIJIFIIJJIIIGIIJJJIIIIJJJJJJJIJIHIIIIJJJIIIIIHGIJJIII_Mismatch_0_Sense_+_Library_PoolT
GCATATGTGACTTGATGGGATGTATTTTAAATCTAATTGTCTATCAAATTTAAAGGATTTGAA
>Frequency_2_QualityScore_FFHHGHHJJJJJIIJJGIJJIIJJJIJIJJJIIJHJJJJIGEGGFEFEEEEEEDDAB=CCCD?AC@CCCCDDCACECCCC?CBABEEDDDDDDD_Mismatch_0_Sense_+_Library_PoolT
ATTCGTATTCGGATCGTATTGCGGGCCAGACTGGATGCTCGTAATAATCTGAGGGAGTACCGTTTAATGGATGAATTAAGTGTTCAACAGATTT
>Frequency_2_QualityScore_FFHHHHHJJIJIJJJJJIJJJIIJIJHIJJJJJIIJJIIJJJJJJJFDDDDDDDDCDDCDDD=ACDEDEBCDCDDDAA4;ABBAACACCCDACC_Mismatch_0_Sense_+_Library_PoolT
TGCTCAATTCGCAGCCGACTCATTCGTATTCGGATCGTATTGCGGGCCAGACTGGATGCTCGTAATAATCTGAGGGAGTACCGTTTAATGGATG
>Frequency_2_QualityScore_FFGGFHHIIIIGIGIIIIIIIIIIFIGHIIIICIIFGIIIGIGIIIIIIGHGIIEEGHIHII?CGI;DGEEFDDFFEADEDDD@ACCCCDCDEC_Mismatch_2_Sense_+_Library_PoolT
TGCTTCTGTTGTAATTGTAATTCATGGATCTGATGTTTCATGTATATCGCCAGGTTCTTAGGTTGGTTTTTAGGCAGATTTGGTTACATTTTCT
>Frequency_1_QualityScore_FFHHHHHJIIJJJJJJIHHJJJJJJJJIJJJJJJJIJJJJJJJJJIJJJJJJJJFJIJJIJJFHIJ@EHHEHHHFFFEEEEEECBCCCDEFEED_Mismatch_2_Sense_+_Library_PoolC
TGCTTCTGTTGTAATTGTAATTCATGGATCTGATGTTTCATGTATATCGCCAGGTTCTTAGGTTGGTTTTTAGGCAGATTTGGTTACATTTTCT
>Frequency_2_QualityScore_FFHHHHHJJJIIIHIJJIIIIIIIIIJJJJGIIIIHIIJJJJIIIJIIIIIJIIIFGIIIEIIIGIIIHECDDDDEECEEEDDDDDCDDDDDBC_Mismatch_0_Sense_+_Library_PoolT
TTTTCTATGGAAGATTGAGGTTGGCTCTGGTTTAGTTTCTTTAGGCTCATTCTAGTTTGGAAGGAAAAAAAAATATGTAAAAATGAAAGAAGTG
>Frequency_2_QualityScore_CEFGHHGIIIJGIHGIGIIIJEGHIIJJJGGIIIJIIIIJJIIIIIJIJIIIIIIJIJIIGIIIIJIIHE_Mismatch_0_Sense_+_Library_PoolT
AAGAAGTGCATATGTGACTTGATGGGATGTATTTTAAATCTAATTGTCTATCAAATTTAAAGGATTTGAA
>Frequency_2_QualityScore_FFHHHHHJJIIIJIIIJIIIJJIIIHIIJGIIIIIIJJJIIIIGGCEEECBCDADDCCACCBCCDBCDA=@ABCEDDDDCCCCEEEDDCEDDCD_Mismatch_0_Sense_+_Library_PoolT
ATCGTATTGCGGGCCAGACTGGATGCTCGTAATAATCTGAGGGAGTACCGTTTAATGGATGAATTAAGTGTTCAACAGATTTCCATCTTCTGTT
>Frequency_2_QualityScore_FFHHHGHGGGIIJIIIJJIIIJJJJIJIJIIFIJIIIIIJJJIGIHBGGHGGGGEEBEEEEEEEEDEDCCCDEEEEDBDCDDDEECBDDEE_Mismatch_0_Sense_+_Library_PoolT
TCATTCTAGTTTGGAAGGAAAAAAAAATATGTAAAAATGAAAGAAGTGCATATGTGACTTGATGGGATGTATTTTAAATCTAATTGTCTAT
>Frequency_2_QualityScore_FFHHHHHJJIJJJJJJJJJHHIIIIJJGIIIJJJGIJJJIJJIGIJJJJIIJJJIIIIJIJJIJIHIIIGIIIIJIIIIHHGG_Mismatch_1_Sense_+_Library_PoolT
TATGTAAAAATGAAAGAAGTGCATATGTGACTTGATGGGATGTATTTTAAATCTAATTGTCTATAAAATTTAAAGGATTTGAA
>Frequency_2_QualityScore_FFHHHHHJJJIJJJJJJGIIIJIIJGHIIIJJIJJJJJJJHHJJJIJIIJJJJJJJIIIJJJJIIIIIJIIIIJIIHHHGF_Mismatch_0_Sense_+_Library_PoolT
TGTAAAAATGAAAGAAGTGCATATGTGACTTGATGGGATGTATTTTAAATCTAATTGTCTATCAAATTTAAAGGATTTGAA
>Frequency_2_QualityScore_EEGHFGEGIHIHIIIIGIEFIIIIGIIIIECDGIIGEGGGGGEIFB@CEEECGCDA7>BCCDCCCCCC<?ACECBCCDEDCDDCDCB@CDC?BC_Mismatch_1_Sense_+_Library_PoolT
ATCTGGTTTAGTTTCTTTAGGCTCATTCTAGTTTGGAAGGAAAAAAAAATATGTAAAAATGAAAGAAGTGCATATGTGACTTGATGGGATGTAT
>Frequency_2_QualityScore_FFHHHHGIIIIIIIJIIIJJCIGGIIJJIGGHIIJHIJCIGGIIFIIGIHEHIJIJIIIIIJIGGHIIGGEHIGHIGIIGHHGH_Mismatch_0_Sense_+_Library_PoolT
ATATGTAAAAATGAAAGAAGTGCATATGTGACTTGATGGGATGTATTTTAAATCTAATTGTCTATCAAATTTAAAGGATTTGAA
>Frequency_2_QualityScore_EFHHHHHJJJJJJJJJIJJJJJJIJHIHJJIIJJIHIIJIJIJIIIJFIIIHHHHHGFFFFEDDECEEEEEDEDDDDCDDDDDDCADEEEEEDD_Mismatch_0_Sense_+_Library_PoolT
TTTAGTTTCTTTAGGCTCATTCTAGTTTGGAAGGAAAAAAAAATATGTAAAAATGAAAGAAGTGCATATGTGACTTGATGGGATGTATTTTAAA
>Frequency_2_QualityScore_FFGGHHHJIIIGIIEGIGIIIIIIIIIIIHGIJJJJIFGIGIIIGIHIHHHGADEGEECEEEECDEEEEECCEEECDCEDDDEDDDACCDDEDB_Mismatch_1_Sense_+_Library_PoolT
GAAAAAAAAATATGTAAAAATGAAAGAAGTGCATATGTGACTTGATGGGATGTATTTTAAATCTAATTGTCTATAAAATTTAAAGGATTTGAAT
>Frequency_2_QualityScore_FFGGHHHHIIIIIIIIIGHIIIIJIHIIIJJJJIIIIIIJIGHIIGIIIJJJIIIIIIIGGIHGGHIIGEGIGIIHIHJJIGGHGFEBECDEEE_Mismatch_0_Sense_+_Library_PoolT
TTAATGGATGAATTAAGTGTTCAACAGATTTCCATCTTCTGTTGTAATTGTAATTCATGGATCTGATGTTTCATGTATATCGCCAGGTTCTTAG
>Frequency_2_QualityScore_DCCHEHCIGIEIIICG?AEGIFIGGG>FGGIEHIGFGIIHICFGIFCEIHHDAGAF=DHDFEIIFGIDCA<?CDFGGB=?_Mismatch_0_Sense_+_Library_PoolT
GTAAAAATGAAAGAAGTGCATATGTGACTTGATGGGATGTATTTTAAATCTAATTGTCTATCAAATTTAAAGGATTTGAA
>Frequency_2_QualityScore_?EBEGECEGEAEBEHBGGEACG6CEGGCFGIEEA=<AFHADCCFGGHCHIEEGHGFGAEG>=CDFFEC@AACCCAAA;<1=BAB?B55==B;;A_Mismatch_0_Sense_+_Library_PoolT
TATCGCCAGGTTCTTAGGTTGGTTTTTAGGCAGATTTGGTTACATTTTCTATGGAAGATTGAGGTTGGCTCTGGTTTAGTTTCTTTAGGCTCAT
>Frequency_2_QualityScore_EFHHGGGHIHIIGIIIIFHFGIFIIIIIEEIGIEGIIIII_Mismatch_0_Sense_+_Library_PoolT
ATTTTAAATCTAATTGTCTATCAAATTTAAAGGATTTGAA
>Frequency_2_QualityScore_EEHHECGIEFGHAEGGGIIFIGIICII=AGHFIIIIGIIIIIFFFHGIHIIIIIGIIIIIIGGHIGEG_Mismatch_0_Sense_+_Library_PoolT
GAAGTGCATATGTGACTTGATGGGATGTATTTTAAATCTAATTGTCTATCAAATTTAAAGGATTTGAA
>Frequency_2_QualityScore_FFGHEGHIIIIIIHIIIEGIFGGIHIIEGIIIIIIIIGIIIIIEIFIIIJIIHHHGGGAEEGGGGGGGGGFFEFFDEEEACEEEEECCDEDCCC_Mismatch_0_Sense_+_Library_PoolT
GGAGTACCGTTTAATGGATGAATTAAGTGTTCAACAGATTTCCATCTTCTGTTGTAATTGTAATTCATGGATCTGATGTTTCATGTATATCGCC
>Frequency_2_QualityScore_FFHHHHHJIIIIIJIJJJIIJJJJIJJJJJJJIJJHIIIJJIIIIJJIJJJIIIIJGIJGIJJIIIHIJIIJIIJIIGFGEGGFEEDEED?BCD_Mismatch_0_Sense_+_Library_PoolT
GAATTAAGTGTTCAACAGATTTCCATCTTCTGTTGTAATTGTAATTCATGGATCTGATGTTTCATGTATATCGCCAGGTTCTTAGGTTGGTTTT
>Frequency_2_QualityScore_FFHGHHGIHJIGIJJJIJIIIIIIHIHIIIJIIJIJIJJIJHIIIJGIIIIJIJJIIHHGHGGHHFEEFEEFEEEEEEEEDDDD_Mismatch_0_Sense_+_Library_PoolT
AAAAAAATATGTAAAAATGAAAGAAGTGCATATGTGACTTGATGGGATGTATTTTAAATCTAATTGTCTATCAAATTTAAAGGA
>Frequency_2_QualityScore_FFHHHHHJJIJJJJIJJJJJHIIIHIJJJGIJJJIIIJJJGIJJJIIHHDDDDDDDDDDDDDDDD=BDCEDDCCDCDDD@C=BCDCABDBDDCD_Mismatch_0_Sense_+_Library_PoolT
GGATGCTCAATTCGCAGCCGACTCATTCGTATTCGGATCGTATTGCGGGCCAGACTGGATGCTCGTAATAATCTGAGGGAGTACCGTTTAATGG
>Frequency_2_QualityScore_=CGFGFGEGEEEGIIGIEFAADAGCCFCCCEEECAEECGHGCEGCDGGGHCFFGCFFHEAFFGHCEB=CAGGE?7A_Mismatch_0_Sense_+_Library_PoolT
ATTTGGTTACATTTTCTATGGAAGATTGAGGTTGGCTCTGGTTTAGTTTCTTTAGGCTCATTCTAGTTTGGAAGGA
>Frequency_2_QualityScore_FFHHHHHJJIIIJJJJHIIJIIIJJJJGIJJHIIIJIJIJIIJJIJJJIIIGIIIIFGIIJIJIJHIIGHHHEHHGEEFFFCDEDA_Mismatch_0_Sense_+_Library_PoolT
TTTTAGGCAGATTTGGTTACATTTTCTATGGAAGATTGAGGTTGGCTCTGGTTTAGTTTCTTTAGGCTCATTCTAGTTTGGAAGGA
>Frequency_2_QualityScore_FEHHHHHIIIIJJJIIIIJIIIIIJJDGIIIIJJJIJJIIIJJIJJIIIIHGGGGGFECEEEEEEEEEDACCDCDDDDCCDCEEEEECCDEDDD_Mismatch_0_Sense_+_Library_PoolT
GTTTCTTTAGGCTCATTCTAGTTTGGAAGGAAAAAAAAATATGTAAAAATGAAAGAAGTGCATATGTGACTTGATGGGATGTATTTTAAATCTA
>Frequency_2_QualityScore_FFHHHHHIJIIJJJJJIJJGIIGHIIJIJJGHIJFHIJAHGIJJCHIJJJJGGIIIIIIIIIIIIGCFFGEEEEEECCEDDDDDDD?BCCD?BC_Mismatch_0_Sense_+_Library_PoolT
ATGTTTCATGTATATCGCCAGGTTCTTAGGTTGGTTTTTAGGCAGATTTGGTTACATTTTCTATGGAAGATTGAGGTTGGCTCTGGTTTAGTTT
>Frequency_2_QualityScore_FFHHGFHIIIIJIGIHIIJIJIIIIIGGHIIHIIHIIIJHHEHIIJIIJGHIIIIIICHHIIGHIGIICACFGGIHAHHG;ABCDCACCCA=BC_Mismatch_0_Sense_+_Library_PoolT
TTCAACAGATTTCCATCTTCTGTTGTAATTGTAATTCATGGATCTGATGTTTCATGTATATCGCCAGGTTCTTAGGTTGGTTTTTAGGCAGATT
>Frequency_2_QualityScore_FFHHHHHJJJJJJJJJIJJJJJJJJJJJIJJJJJJJJJIJ_Mismatch_1_Sense_+_Library_PoolT
ATTTTAAATCTAATTGTCTATAAAATTTAAAGGATTTGAA
>Frequency_2_QualityScore_FFHHHHGIJJIIJJJIIJIIJJJJJIJJJJJJJJHIJGHIJJJIIGIIIFGHJJJIJIJJIJJIHGGHHEFFFFFFEEEEECCCCDDDCCCCCD_Mismatch_0_Sense_+_Library_PoolT
TAATTCATGGATCTGATGTTTCATGTATATCGCCAGGTTCTTAGGTTGGTTTTTAGGCAGATTTGGTTACATTTTCTATGGAAGATTGAGGTTG
>Frequency_1_QualityScore_FFFHHHHJJJJJJJJGIIIHIJIIIIJJJJJJJJIIJ?DHHIHJJHHIJBFHIEEHGIJIIJJJHFHHHFFEEFFFE@CE@@CCBCDDDDDDBD_Mismatch_0_Sense_+_Library_PoolC
TAATTCATGGATCTGATGTTTCATGTATATCGCCAGGTTCTTAGGTTGGTTTTTAGGCAGATTTGGTTACATTTTCTATGGAAGATTGAGGTTG
>Frequency_2_QualityScore_EEHHHGGIIIIIFHIIIGIIIHIGFFIIIIIIIIIIIIIIIIGIIHIHIIGGGGGEDEEEEEDEDEEDDCCCCCCCCCC?ADDEEECCECCCCE_Mismatch_0_Sense_+_Library_PoolT
TTCTTTAGGCTCATTCTAGTTTGGAAGGAAAAAAAAATATGTAAAAATGAAAGAAGTGCATATGTGACTTGATGGGATGTATTTTAAATCTAAT
>Frequency_2_QualityScore_FFHHHHHJIJIJJJIJIJIJIIIGHIIIIJJJJJJJJJJJJJJJJJJIIJIJJJJJIIIIJJJJJJIJJGIIIJIIIIHHHHHGHGFFFDCDDC_Mismatch_0_Sense_+_Library_PoolT
TACCGTTTAATGGATGAATTAAGTGTTCAACAGATTTCCATCTTCTGTTGTAATTGTAATTCATGGATCTGATGTTTCATGTATATCGCCAGGT
>Frequency_2_QualityScore_FFHHHHHIHIJJJJJJJJIIIIHGIJIJJJIIJJJJJJJJJIIIIIIIFGIIIIIJJIGFDEEEEFEEECDDDDDDDDDDCCDDEDDEADEDDD_Mismatch_0_Sense_+_Library_PoolT
GATTGAGGTTGGCTCTGGTTTAGTTTCTTTAGGCTCATTCTAGTTTGGAAGGAAAAAAAAATATGTAAAAATGAAAGAAGTGCATATGTGACTT
>Frequency_2_QualityScore_FFHHHHHIIIIIJJIIIIIJJFIIIGHIIIJIJJJIHGGGGGEEEEEEDDDDDDEDEDDECDDD;A=CC?BAACCCDCC?CCCCEEBCC<?ACC_Mismatch_0_Sense_+_Library_PoolT
AGCCGACTCATTCGTATTCGGATCGTATTGCGGGCCAGACTGGATGCTCGTAATAATCTGAGGGAGTACCGTTTAATGGATGAATTAAGTGTTC
>Frequency_2_QualityScore_FFGGGGHIGGIHIIHIJGIIIIIIEIGIIGIJIIIIIIIIHIIJIGIIEEIGGIIIGGIIJIFHIGGIIEEHE_Mismatch_0_Sense_+_Library_PoolT
TGAAAGAAGTGCATATGTGACTTGATGGGATGTATTTTAAATCTAATTGTCTATCAAATTTAAAGGATTTGAA
>Frequency_2_QualityScore_FFHHHGHIEGIIGIJJJIJJIJJHIJJJIIIIJJJJJIJJIJJIHIIIIJIIIIGHIJJIIIHH?EGFFEEEEEEEEDEEDDDDEEEECCDEDC_Mismatch_0_Sense_+_Library_PoolT
TTCTTAGGTTGGTTTTTAGGCAGATTTGGTTACATTTTCTATGGAAGATTGAGGTTGGCTCTGGTTTAGTTTCTTTAGGCTCATTCTAGTTTGG
>Frequency_2_QualityScore_FFHHHHHJIJJJJIIJIHIGHHIJIIJIIIJJIIJIIIIIJJIIIIIJJJJIJJJIIJJJIJJJIIGGHGHFGGFFFEFFEEEDECCEDDDEDC_Mismatch_0_Sense_+_Library_PoolT
TCGTAATAATCTGAGGGAGTACCGTTTAATGGATGAATTAAGTGTTCAACAGATTTCCATCTTCTGTTGTAATTGTAATTCATGGATCTGATGT
>Frequency_1_QualityScore_FFHHDHHJJJIIJGIIEEHCFGHJFHIFHHIIF>EGGGIGGIBFGIIIGIJJHEHIIIIIIIJJJJCEHHHHGFFFF3?>DEECECEDDD>CDC_Mismatch_0_Sense_+_Library_PoolC
TCGTAATAATCTGAGGGAGTACCGTTTAATGGATGAATTAAGTGTTCAACAGATTTCCATCTTCTGTTGTAATTGTAATTCATGGATCTGATGT
>Frequency_2_QualityScore_CEHFHGHJJIJGIIJIJGIIJJIIIIJEHIGHGIIDGIIIIJIIGIIIIHIGGCDGHIGIIJ>EHIEIIGEEHFFECCDDEDE?CCDCEEEEED_Mismatch_0_Sense_+_Library_PoolT
ATCTTCTGTTGTAATTGTAATTCATGGATCTGATGTTTCATGTATATCGCCAGGTTCTTAGGTTGGTTTTTAGGCAGATTTGGTTACATTTTCT
>Frequency_2_QualityScore_FFHGHFHIGIIEIEGIEIIICGGEHDGIIIIFEDGIII?AEI=EDGECHDACEEEDECEEECECBCCCA?ACCCECDECECACCCCCCDDCAA?_Mismatch_0_Sense_+_Library_PoolT
GGCTCTGGTTTAGTTTCTTTAGGCTCATTCTAGTTTGGAAGGAAAAAAAAATATGTAAAAATGAAAGAAGTGCATATGTGACTTGATGGGATGT
>Frequency_1_QualityScore_FFHHHGHJGHJJJHHIJJJJJJJJJJIJJJJJJIIIJIGGIGHIJJJJJJHFFFFDFFFEEEEEEDDDDAACDDEDDEDDCDDDDDD@CDCDDC_Mismatch_0_Sense_+_Library_PoolC
GGCTCTGGTTTAGTTTCTTTAGGCTCATTCTAGTTTGGAAGGAAAAAAAAATATGTAAAAATGAAAGAAGTGCATATGTGACTTGATGGGATGT
>Frequency_2_QualityScore_FFHHHHHJJJJIIHIIGIIJJJIIIJJJJJIFHIIJJIJGHIIIJIIJJJIHHHEGGFFFFEEEEEDEEECDEDEEDDDDDDDDEDDDDDDDDE_Mismatch_0_Sense_+_Library_PoolT
AGGAAAAAAAAATATGTAAAAATGAAAGAAGTGCATATGTGACTTGATGGGATGTATTTTAAATCTAATTGTCTATCAAATTTAAAGGATTTGA
>Frequency_1_QualityScore_FFHHHHHJJJJJJJJJFIJJJJJJJJJJJJJGHIIIJJJHHGHJJJJJJJHHHHEEFFFFFFEEEEEEEDDDEDEEDDDDDDDDEDDDDDDDDE_Mismatch_0_Sense_+_Library_PoolC
AGGAAAAAAAAATATGTAAAAATGAAAGAAGTGCATATGTGACTTGATGGGATGTATTTTAAATCTAATTGTCTATCAAATTTAAAGGATTTGA
>Frequency_2_QualityScore_FFHHHHGIJJJGIJJJHIIIJIIIJJIJJJJIJJIIHIHEGIGHIIIIIIIIEEGIIGIIIIIHHEEEFBEFEEEDDABDACACDDC_Mismatch_0_Sense_+_Library_PoolT
TTTTTAGGCAGATTTGGTTACATTTTCTATGGAAGATTGAGGTTGGCTCTGGTTTAGTTTCTTTAGGCTCATTCTAGTTTGGAAGGA
>Frequency_2_QualityScore_EFHHHHHJGHIIIIJHIIJJIJIGGIIIJIIIIJIIIIIJIIIIIJIIIIIJIJIIJIIIIIIIGHH_Mismatch_0_Sense_+_Library_PoolT
TGCATATGTGACTTGATGGGATGTATTTTAAATCTAATTGTCTATCAAATTTAAAGGATTTGAATAA
>Frequency_2_QualityScore_EFHFHGHIJIHIIJIIJIIIJIIIIIIIEGIIGGIIGHHIIIIGIGFHHIGIJIIIIGIIIJICGIIIGGCCGECDEFDEECDBACDDDDEEDD_Mismatch_0_Sense_+_Library_PoolT
GCAGATTTGGTTACATTTTCTATGGAAGATTGAGGTTGGCTCTGGTTTAGTTTCTTTAGGCTCATTCTAGTTTGGAAGGAAAAAAAAATATGTA
>Frequency_2_QualityScore_FEHHHHHJJJIIIJJFEEGHIJIIIGHIIJIIJIIGFHIIIGIIIIIJIIIIJIJJJIIJJJJIIIIHIIDGHGGGGGGGEEEEEEEEEEECDE_Mismatch_0_Sense_+_Library_PoolT
GTAATAATCTGAGGGAGTACCGTTTAATGGATGAATTAAGTGTTCAACAGATTTCCATCTTCTGTTGTAATTGTAATTCATGGATCTGATGTTT
>Frequency_2_QualityScore_FF=EGHHHIJJJJJIJJJJJIIIJIIIEHGIIIIIIJJJIIIIHIIIJJGIIJIJIIJJIIEHHGHHHGEFFDEEEEDEEEEDDDDDDDEEDEC_Mismatch_2_Sense_+_Library_PoolT
GGTTTAGTTTCTTTAGGCTCATTCTAGTTTGGAAGGAAAAAACAATATGTAAAAATGAAAGAAGTGCACATGTGACTTGATGGGATGTATTTTA
>Frequency_2_QualityScore_FFHHGHHJJIJJJJJJJJIIJEHIIJGIJGHIJGGIJJJJJJJJGIIIJJIIIJJJJJJJJIIHHGHGEDCEEFEDCEDCDDDDD=BCCDBCDE_Mismatch_0_Sense_+_Library_PoolT
TGTTTCATGTATATCGCCAGGTTCTTAGGTTGGTTTTTAGGCAGATTTGGTTACATTTTCTATGGAAGATTGAGGTTGGCTCTGGTTTAGTTTC
>Frequency_2_QualityScore_FFHHGCGGGIIIIEHBFGGGGGGIIIIIGIGIIIGIIIHIEGGIIEGHHIIGIIIIFCDDEEDEEDCCB;ACBCCBCBCCC@BCDDCC?A;?;A_Mismatch_0_Sense_+_Library_PoolT
TGAGGTTGGCTCTGGTTTAGTTTCTTTAGGCTCATTCTAGTTTGGAAGGAAAAAAAAATATGTAAAAATGAAAGAAGTGCATATGTGACTTGAT
>Frequency_1_QualityScore_FFHFHHHJJJJJJJJEHIHIHIJGIJIHIJJJIHIJJGGHGGIJIEFFHFHGGJJIFDEEEEEDEEDDBDDDDDDDCCDDDEDDEDEECDCDCC_Mismatch_0_Sense_+_Library_PoolC
TGAGGTTGGCTCTGGTTTAGTTTCTTTAGGCTCATTCTAGTTTGGAAGGAAAAAAAAATATGTAAAAATGAAAGAAGTGCATATGTGACTTGAT
>Frequency_2_QualityScore_CEHHHGGIFFIGIGHGIIIEHEIICCEIGFIEGGGIHIEGEEICFDGGC>C;AEEEEDEEEEEBDDDDDCCCCACCADCCCDBCC>CCCCA?A?_Mismatch_1_Sense_+_Library_PoolT
AAAAAAAAATATGTAAAAATGAAAGAAGTGCATATGTGACTTGATGGGATGTATTTTAAATCTAATTGTCTATAAAATTTAAAGGATTTGAATA
>Frequency_2_QualityScore_>;FGAGFIAGGAG?EDHFIEGGGADGGEFEFIIAEEDEGGHIGCGGHIIAEE?ADEGDEGCFAGHIHICGCGGIGGF_Mismatch_0_Sense_+_Library_PoolT
AAAATGAAAGAAGTGCATATGTGACTTGATGGGATGTATTTTAAATCTAATTGTCTATCAAATTTAAAGGATTTGAA
>Frequency_2_QualityScore_FFGHHGHJIJJJJJHIJJIJJJJJJJJJIIJJIIJJIJJGHIJJIJJJJEGHIJEGFIIIJIIJHIIIIHHHGGCFFFFDDDDC_Mismatch_0_Sense_+_Library_PoolT
TTAGGCAGATTTGGTTACATTTTCTATGGAAGATTGAGGTTGGCTCTGGTTTAGTTTCTTTAGGCTCATTCTAGTTTGGAAGGA
>Frequency_2_QualityScore_FEHGCHGIIJJGHIIIEGIIHJJHIIIIJIIIIJHIGIIIIGIIJHIIIHIJIFFEFFEEDEDCCD@CD>BBB:@BCCCCE@CDCDCDCDDCCD_Mismatch_0_Sense_+_Library_PoolT
GTTGGCTCTGGTTTAGTTTCTTTAGGCTCATTCTAGTTTGGAAGGAAAAAAAAATATGTAAAAATGAAAGAAGTGCATATGTGACTTGATGGGA
>Frequency_2_QualityScore_FFGHHHHJJJIJJJJJHIIHIIIIIHHIIJJIIIIIIJJJIIJHIIJJJJIIIJIIJIJGIICGIIIIIGIGGHCFEFEEEDEECBDDDDDCCD_Mismatch_0_Sense_+_Library_PoolT
AGATTTCCATCTTCTGTTGTAATTGTAATTCATGGATCTGATGTTTCATGTATATCGCCAGGTTCTTAGGTTGGTTTTTAGGCAGATTTGGTTA
>Frequency_2_QualityScore_EEHGHHGIIIJJIJJHIJJJIIIICHIIIIIIGIIIIIIGIIJJJIIHIIIIJIHICGIIEHIIGIIIIIIIIGGHHIIIHHHEGFFF_Mismatch_1_Sense_+_Library_PoolT
AAAAATATGTAAAAATGAAAGAAGTGCATATGTGACTTGATGGGATGTATTTTAAATCTAATTGTCTATAAAATTTAAAGGATTTGAA
>Frequency_2_QualityScore_EFHHHHHIIIIJHIIJIJJJJJJJJHEHIGIIJJJIHHIIGFIIEGEGGEGHEHGHCCDACEEBDDCAC?CEEEDDDCCDDEEACCCBECDDDC_Mismatch_0_Sense_+_Library_PoolT
ATTCTAGTTTGGAAGGAAAAAAAAATATGTAAAAATGAAAGAAGTGCATATGTGACTTGATGGGATGTATTTTAAATCTAATTGTCTATCAAAT
>Frequency_2_QualityScore_FFHGHGHIHIIIIIIJIJJJJIIIIJJJJIJJHHIIJJIIGHIJIIIIIIIIJGIIIIIIIIJIIIGGIEHIEGHDEGGGEEEDEED?AEDCDC_Mismatch_0_Sense_+_Library_PoolT
TTAAGTGTTCAACAGATTTCCATCTTCTGTTGTAATTGTAATTCATGGATCTGATGTTTCATGTATATCGCCAGGTTCTTAGGTTGGTTTTTAG
>Frequency_2_QualityScore_FFHHGHHIGIJIJGIJJJIIIGIIIJJIJIJJJJJJJJIIJJGIIIJJJJIIIIIIIIIIEI_Mismatch_1_Sense_+_Library_PoolT
CATATGTGACTTGATGGGATGTATTTTAAATCTAATTGTCTATAAAATTTAAAGGATTTGAA
>Frequency_2_QualityScore_EFHGHHEIIIIIFEGIIEGIIIIIFIIGGIIIIFHIEHGACFIIGIIGHIIBFGIIIDHFIIADEGGGA=CDEEEEEEDEEDEBABBDDCACC9_Mismatch_0_Sense_+_Library_PoolT
TGTAATTCATGGATCTGATGTTTCATGTATATCGCCAGGTTCTTAGGTTGGTTTTTAGGCAGATTTGGTTACATTTTCTATGGAAGATTGAGGT
>Frequency_2_QualityScore_FFHHHHHJJJGGGGHIJFHIGHIIIJJJJJEGIJJGHIIIJJIJIIIJIIIIIHHEGIIJEIIIIJIIGDEEEEEEEEEEECDCDDDDCCCCCC_Mismatch_1_Sense_+_Library_PoolT
TTTTCTATGGAAGATTGAGGTTGGCTCTGGTTTAGTTTCTTTAGGCTCATTCTAGTTTGGAAGGAAAAAACAATATGTAAAAATGAAAGAAGTG
>Frequency_2_QualityScore_FDHHHGFIJJJIIIIIIGGIIIIIEIIIIEGHIIIIIIIIIIIJDGHIGGIIIIIIIIJIIHIIIIIJECGEGGIGGHGDEGECACADCDBCBC_Mismatch_0_Sense_+_Library_PoolT
GTGTTCAACAGATTTCCATCTTCTGTTGTAATTGTAATTCATGGATCTGATGTTTCATGTATATCGCCAGGTTCTTAGGTTGGTTTTTAGGCAG
>Frequency_2_QualityScore_EFGGGHGIIGCEHCEGIIGIGIIIEDEICFGHIGIGEFIFGGIEGGIIDFGCEGHHEEEEEEEECEED@>ACDECECDCCCECCC?ACCCA9=B_Mismatch_2_Sense_+_Library_PoolT
AAAAAAAAATATGTAAAAATGAAAGAAGTGCATATGTGACTTGATGGGATGTATTTTAAATCTAATTGTCTATAAAATTTAAAGGATTTGAGTA
>Frequency_2_QualityScore_FFHHGHHJJIJIIIJJIIIJIGIIIIIJIIIJIIJJHIGIJHFDDECEDDDDDCCCC?BCCDDECCDBC?B;B7ACCB=BCACDCCAAA9ACD=_Mismatch_0_Sense_+_Library_PoolT
AATTCGCAGCCGACTCATTCGTATTCGGATCGTATTGCGGGCCAGACTGGATGCTCGTAATAATCTGAGGGAGTACCGTTTAATGGATGAATTA
>Frequency_2_QualityScore_FFGHHHGIHIIGIJJJJJHJHHIHIGIIIJJIJIJIJJIJJJJIIEGIIIGIIFEIIIIIFDDDDEEDDADDDDCCDDDCCCACDDEDDECEED_Mismatch_0_Sense_+_Library_PoolT
AAGATTGAGGTTGGCTCTGGTTTAGTTTCTTTAGGCTCATTCTAGTTTGGAAGGAAAAAAAAATATGTAAAAATGAAAGAAGTGCATATGTGAC
>Frequency_1_QualityScore_FFHHHHGEHIIJJJIJJJJJEHIGIHIJJIJJJJJJJIJJIJJIJIIIIIHIIJIJJJJJHDDDDEECDCDDCDDCDDDDDDCCCDEDDEDDCC_Mismatch_0_Sense_+_Library_PoolC
AAGATTGAGGTTGGCTCTGGTTTAGTTTCTTTAGGCTCATTCTAGTTTGGAAGGAAAAAAAAATATGTAAAAATGAAAGAAGTGCATATGTGAC
>Frequency_2_QualityScore_FFHHHHHJHIIIGIGGIHFCE?DEE9DEEGGBEGGBCCEEGABBEA=BCEC@BAACCACC?AACCEEDCACDCDCEACCACDCCCCBABEECAC_Mismatch_0_Sense_+_Library_PoolT
GCGGGCCAGACTGGATGCTCGTAATAATCTGAGGGAGTACCGTTTAATGGATGAATTAAGTGTTCAACAGATTTCCATCTTCTGTTGTAATTGT
>Frequency_2_QualityScore_FEFGCGGIIIJIIGGGGIGIHGEGFGGGEGGGGEIIIIIIIICDCCCDHGHHG@BEECCCC:=AC?CAC;=C?AACCAC?@CCB?CDDDACCC?_Mismatch_0_Sense_+_Library_PoolT
TTAGTTTCTTTAGGCTCATTCTAGTTTGGAAGGAAAAAAAAATATGTAAAAATGAAAGAAGTGCATATGTGACTTGATGGGATGTATTTTAAAT
>Frequency_2_QualityScore_FFHHHHHJGIIIJIJEGIJHIJJIJIJJEEHGCGIIIIJIIIIECGGBEACECEEAECEEFECECEDCD8?ACEEEACCCACACADA?AC?CBB_Mismatch_0_Sense_+_Library_PoolT
CTCATTCTAGTTTGGAAGGAAAAAAAAATATGTAAAAATGAAAGAAGTGCATATGTGACTTGATGGGATGTATTTTAAATCTAATTGTCTATCA
>Frequency_2_QualityScore_FFHGHGHIIJIIIGGIJJJIIIJJJJJJJJIIJIJJIJJJJJIIIJJIIJIJIJ_Mismatch_0_Sense_+_Library_PoolT
ACTTGATGGGATGTATTTTAAATCTAATTGTCTATCAAATTTAAAGGATTTGAA
>Frequency_2_QualityScore_FFHGGCGIIGGIIGIIIIGHIIEHGHIGIJJJJIEEGIHGGHGGGGFE=B<CECC?ACADCCDBCCCBC=ACCACACA;ACDDCCCCCEEDCCC_Mismatch_2_Sense_+_Library_PoolT
TTCGGATCGTATTGCGGGCCAGACTGGATGCTCGTAATAATCTGAGGGAGTACCGTTTAATGGATGAATTAAGTGTTCAACAGATTTCCATGCT
>Frequency_2_QualityScore_EFGHGHHJIIJJJJIIIIJJJJJJJJJIIJJHIJIJIJ_Mismatch_0_Sense_+_Library_PoolT
TTTAAATCTAATTGTCTATCAAATTTAAAGGATTTGAA
>Frequency_2_QualityScore_FFHHHGHIIJJIGIIJJGIIHIIIJJGHIIIJIIIJJIJJIIJJJIIIIJHIIIIJIIJHI_Mismatch_0_Sense_+_Library_PoolT
ATATGTGACTTGATGGGATGTATTTTAAATCTAATTGTCTATCAAATTTAAAGGATTTGAA
>Frequency_2_QualityScore_ECEGGFCGEHIIHIIIGEHIIDEGECFHHIIDCCGIIA@ECGGGIGGG;C@CDEDEDCBEBAA@ACDEDACBCCCCBCEA=@BCDDDDCDDCCE_Mismatch_0_Sense_+_Library_PoolT
TAGTTTGGAAGGAAAAAAAAATATGTAAAAATGAAAGAAGTGCATATGTGACTTGATGGGATGTATTTTAAATCTAATTGTCTATCAAATTTAA
>Frequency_2_QualityScore_FFHGGHHJJJHIHHBGIIJIHFFHIHHII?EGIIIIHEFFGGGGBDEGEDCBADDFEEEECDCCDCEECCDCEEEDEDEDDDECCCCCDDDECD_Mismatch_2_Sense_+_Library_PoolT
AAAAAAAAAATATGTAAAAATGAAAGAAGTGCATATGTGACTTGATGGGATGTATTTTAAATCTAATTGTCTATAAAATTTAAAGGATTTGAAT
>Frequency_2_QualityScore_EEGGHFHIJJIIIIIIIIIIGHIIHIIIGIHHIJJCIIIIGIIGIIJJJIGEEIIIIIIIIIHGIEHIICGGFGFGGFEGGFEE_Mismatch_1_Sense_+_Library_PoolT
ATATGTAAAAATGAAAGAAGTGCATATGTGACTTGATGGGATGTATTTTAAATCTAATTGTCTATAAAATTTAAAGGATTTGAA
>Frequency_2_QualityScore_FFHHHHHJIJJJIJJHIIIIJJJJDIICGIJJJJJGHIJEIIJJJJIJIIIIJIJIIHIIIIIIGGGGGGGCEEEEEEDEEDCCDDDDDDDBCD_Mismatch_0_Sense_+_Library_PoolT
ATCTGATGTTTCATGTATATCGCCAGGTTCTTAGGTTGGTTTTTAGGCAGATTTGGTTACATTTTCTATGGAAGATTGAGGTTGGCTCTGGTTT
>Frequency_2_QualityScore_CFGGHHHJJIJIIDGHIIGHHIEGGIIJIIIIIJJFEIBEAEEFFBEEEEEEAAB><ACCAC>CDBCBDDAD?A>ACCCA=14<?=ADC???AA_Mismatch_0_Sense_+_Library_PoolT
TATTGCGGGCCAGATTGGATGCTCAATTCGCAGCCGACTCATTCGTATTCGGATCGTATTGCGGGCCAGACTGGATGCTCGTAATAATCTGAGG
>Frequency_1_QualityScore_FFHHHHHJJIIJHIJJJJIJJJJGIIIDFGGJJJJHIJJIJJGIJIIJIIHIHHHHHHHFFFFFFFEEECEEEDD_Mismatch_0_Sense_+_Library_PoolT
AAAAAAAATATGTAAAAATGAAAGAAGTGCATATGTGACTTGATGGGATGTATTTTAAATCTAATTGTCTATCAA
>Frequency_1_QualityScore_FFHHHHHJJCGHJJFHIHIIJIJGHGIHIIIGFHHGHGIIIJIGHIHIIHJGHIIIGGGEH_Mismatch_2_Sense_+_Library_PoolT
TGTGACTTGATGGGATGTATTTTAAATCTAATTGTCTATAAAATTTAAAGGATTTGAATCA
>Frequency_1_QualityScore_FFHHHHHJIJJHIIJJIHJJJJJHHHIJJJJJHIJCGIJJJJJHIJIBGIIJJJIJIJGIIIJJEHHHHCDFFFFFFEEEEEEEDDCDDDDDDD_Mismatch_2_Sense_+_Library_PoolT
ATTCATGGATGTGATGTTTCATGTATATCGCCAGGTTCTTAGGTTGGTTTTTAGGCAGATTTGGTTACATTTTCTATGTAAGATTGAGGTTGGC
>Frequency_1_QualityScore_BDHHBFHGGAFEGHIII?HIIGHCFFGGGGGGEGGIIIHIGGDCDHB@FHICC88@;FHEEEEHHF<?B?@?@:@_Mismatch_2_Sense_+_Library_PoolT
TTCTTAGGTTGGTTTTTAGGCAGATTTGGTTACATTTTCTATGGAAGATTGAGGTTGGCTCTGGTTTAGTTTCAC
>Frequency_1_QualityScore_FFHHHHHJJJEHIJJIJJHIIJJJJHIJJJIJIGIIJJJJIIJJJIJJJJIIJJJJJJIJJJJJJJJI_Mismatch_0_Sense_+_Library_PoolT
ATGAAAGAAGTGCATATGTGACTTGATGGGATGTATTTTAAATCTAATTGTCTATCAAATTTAAAGGA
>Frequency_1_QualityScore_FFHHHHHJJJJJJJIIJJJJJJJJJJJJJJJIIJJJJJJJJHHIJJJJJJJHGIIJHIIIJIJJIJJIIHHHHHHFDDFFFCEEDE_Mismatch_1_Sense_+_Library_PoolT
TTTTAGGCAGATTTGTTTACATTTTCTATGGAAGATTGAGGTTGGCTCTGGTTTAGTTTCTTTAGGCTCATTCTAGTTTGGAAGGA
>Frequency_1_QualityScore_FFHHHHHIIIIGBCDC8CHIIEE>FHGDHGI=?EEEEED?BCCDCA>@CEB?;;;>CDFDFC@@CCCCDCCCACDACCCCCCCCECCCB_Mismatch_2_Sense_+_Library_PoolT
GGAAAAAAAAAATATGTAAAAATGAAAGAAGTGCATATGTGACTTGATGGGATGTATTTTAAATCTAATTGTCTATCAAATTTAAAGGA
>Frequency_1_QualityScore_2=<CDACFAEGHECGEGHA>BHH?CC9EH>FGFHIH@CFG@BFHGGG@BBBGCH<D9BF?CH<F:FF@=FF@A;A;AE?A@CD7?;;>A>=5?_Mismatch_1_Sense_+_Library_PoolT
GAATTAAGTGTTCAACAGATTTCCATCTTCTGTTGTAATTGTAATTCATGTATCTGATGTTTCATGTATATCGCCAGGTTCTTAGGTTGGTTT
>Frequency_1_QualityScore_FFHHHFHJJJJJJJJJJJJJJJJIIHIIJJHIJJIIJJJJJJFFFFFFFEFDEEEDDDDDDDDDDDEDDEDFEDDDDDDDDDDDDCDEEEEEDD_Mismatch_1_Sense_+_Library_PoolT
TTTAGTTTTTTTAGGCTCATTCTAGTTTGGAAGGAAAAAAAAATATGTAAAAATGAAAGAAGTGCATATGTGACTTGATGGGATGTATTTTAAA
>Frequency_1_QualityScore_FFHHFHHJHIJJJJJJIJJHIIJJJGHJJGJJJJJJJJJJCFGEHIJGGIHHIJJJJJJJ?CHHHCDFFEFFCEEDEEDDEEECDADDCD>CDD_Mismatch_0_Sense_+_Library_PoolT
TAGGTTGGTTTTTAGGCAGATTTGGTTACATTTTCTATGGAAGATTGAGGTTGGCTCTGGTTTAGTTTCTTTAGGCTCATTCTAGTTTGGAAGG
>Frequency_1_QualityScore_FFHHHHHJJGJGHIJJIJJHJJJJJJIJJJJJJJJJJJJJJIGJJJJJJJJJIIJJJJJJIJIJJJJGGGHIJJJ_Mismatch_1_Sense_+_Library_PoolT
AATGAAAGAAGTGCATATGTGACTTGATGGGATGTATTTTAAATCTAATTGTCTATAAAATTTAAAGGATTTGAA
>Frequency_1_QualityScore_FFHHHHHJIJJJJJJHIJJJJIJJJJHIIIIJJHJJJJJJJJJJJJGIJJJJJIJJHJJJJJHGHEHHHHFFFDFFEEEEEEEDDDDDCDEEEE_Mismatch_2_Sense_+_Library_PoolT
TGGTTTAGTTTCTTTAGGCTCATTCTAGTTTGGAAGGAAAAAACAATATGTAAAAATGAAAGAAGTGCACATGTGACTTGATGGGATGTATTTT
>Frequency_1_QualityScore_DFHHHHHJJJJJJJJJIJJJJJJIJIIJJJIJJJIJJJGGIIJJJIJIIJJJIIJJJIJIIJIJHHHHHHFFFFFFFCEEEDDDDCDFFEEEDD_Mismatch_2_Sense_+_Library_PoolT
TTTAGTTTCTTTAGGCTCATTCTAGTTTGGAAGGAAAAAACAATATGTAAAAATGAAAGAAGTGCACATGTGACTTGATGGGATGTATTTTAAA
>Frequency_1_QualityScore_FFGHHHHJJHIJJJJJJJJIJJJJFHIJJIJJHGJJJJIIJJJJIIJJJIIJIJJJJJJJJGIIHJGIJCHGHHH@DHIHHHGADEFEDD?BDD_Mismatch_0_Sense_+_Library_PoolT
TGAAAGAAGTGCATATGTGACTTGATGGGATGTATTTTAAATCTAATTGTCTATCAAATTTAAAGGATTTGAATAACTCTGGGTTTTGGGTTTT
>Frequency_1_QualityScore_??A0C888AC<CF<<EGCBF@7?@0B9DG96(7;4A=E>BDD;?_Mismatch_2_Sense_+_Library_PoolT
GCCGACTCATTCGTATTCCGATCGTATTGCGGGCCAGATTGGAT
>Frequency_1_QualityScore_FFHHHGHJJJJJJJHJHIJJJGHIJGIIIIJJJJJJJJIJJJJJJJJJJJHHHHHFFFFFFFDEDDEEECCCBDDDCADFEED_Mismatch_1_Sense_+_Library_PoolT
TTTAGGCTCATTCTAGTTTGGAAGGAAAAAAAAATATGTAAAAATGAAAGAAGTGCATATGTGACTTGATGGGATGTATTTCA
>Frequency_1_QualityScore_FFHGHHGJGIIFIGIGEHIGEIAGGIIIJIDGGGIGJIIFHGIJJIJGFHFFFFBDADDDDB?A@@CAC::ACCB<BD?CDAA@CD_Mismatch_0_Sense_+_Library_PoolT
GGGCCAGATTGGATGCTCAATTCGCAGCCGACTCATTCGTATTCGGATCGTATTGCGGGCCAGACTGGATGCTCGTAATAATCTGA
>Frequency_1_QualityScore_DDHCFHABCFGHGBFAIGCHHHII?GFFHGGHHI@9DGH1?DCHGI<FHICD>@@CDHHIIIFCHHEHHECEEDCCCAACCCB;9ACCCC@,:A_Mismatch_1_Sense_+_Library_PoolT
ATGTGATGTTTCATGTATATCGCCAGGTTCTTAGGTTGGTTTTTAGGCAGATTTGGTTACATTTTCTATGGAAGATTGAGGTTGGCTCTGGTTT
>Frequency_1_QualityScore_FFFFHHHJJGHIIIJIJJJJJJGIJHIFIIJJJJIIJJJJJIIIJGHGIIJJEHGHFFFFFDDDDDDDEDCDDDDDDDDDDCDDACDDDDDDDD_Mismatch_2_Sense_+_Library_PoolT
GGAAGATTGAGGTTGGCTCTGGTTTAGTTTCTTTAGGCTCATTCTAGTTTGGAAGGAAAAAACAATATGTAAAAATGAAAGAAGTGCACATGTG
>Frequency_1_QualityScore_FFHHHHFHIIJJJJJJJJJJJJFHIFHGHIGIJJJJJIIJJJJJJJJJJBFHIJIJJHHIJFHIJJIHFEHHEFFFFEDDEEEEFFEEDDEEDC_Mismatch_1_Sense_+_Library_PoolT
CTGTTGTAATTGTAATTCATGGATGTGATGTTTCATGTATATCGCCAGGTTCTTAGGTTGGTTTTTAGGCAGATTTGGTTACATTTTCTATGGA
>Frequency_1_QualityScore_FFHHHHHIGGIIIJJJJJJJJIIHIJJJJJJJJJJJJJJJJIJJJJJJJJJJJJJJJGIIGIIJ_Mismatch_2_Sense_+_Library_PoolT
TGCATATGTGACTTTATGGGATGTATTTTAAATCTAATTGTCTATAAAATTTAAAGGATTTGAA
>Frequency_1_QualityScore_FFFFHHHIJJJEHICFGIJIJJHIJJCGHGIIJJIIIBHHJJJHIJIJJJJJJIGHJJHHHFHHHGFF?;BCDEEDDDCDDD_Mismatch_0_Sense_+_Library_PoolT
TGTATATCGCCAGGTTCTTAGGTTGGTTTTTAGGCAGATTTGGTTACATTTTCTATGGAAGATTGAGGTTGGCTCTGGTTTA
>Frequency_1_QualityScore_FFHHHHHJJJJJFIIJJJJJHIIJJJJIJJJJJJJGGIIJJJJJJJJIJJJJJJJJJJJJJJJJJ_Mismatch_0_Sense_+_Library_PoolT
AAATGAAAGAAGTGCATATGTGACTTGATGGGATGTATTTTAAATCTAATTGTCTATCAAATTTA
>Frequency_1_QualityScore_BDFFB?DBCFABGD<>HE:CBFGEEE663@@FFF<)8BC)8@;4)255=:;;@;.6\\9@;??_Mismatch_0_Sense_+_Library_PoolT
GGGCCAGATTGGATGCTCAATTCGCAGCCGACTCATTCGTATTCGGATCGTATTGCGGGCCAG
>Frequency_1_QualityScore_FFHHHHFIJIJJJHIJIIJJIJIJJJDHIGJIJJJJJJIJJJJJJJJJJGIIJJIIFHIIGIJJHFDDDBDDEFFFFDDDDDDDDDDDCCDDED_Mismatch_0_Sense_+_Library_PoolT
CTATGGAAGATTGAGGTTGGCTCTGGTTTAGTTTCTTTAGGCTCATTCTAGTTTGGAAGGAAAAAAAAATATGTAAAAATGAAAGAAGTGCATA
>Frequency_1_QualityScore_DD8?ADHHBH@FAHIEI<GIFD@<*:*?40BG>?9FF<9*99//9??<8BFF<8.@:8=FFDC77=D;AE)77ACDE;;;;C(;;;>@_Mismatch_1_Sense_+_Library_PoolT
GTACCGTTTAATGGATGAATTAAGTGTTCAACAGATTTCCATCTTCTGTTGTAATTGTAATTCATGGATCTGATGTTTCATGCATATC
>Frequency_1_QualityScore_FFHHHGHJJJJJJIJJJJHJJJJJIJHHIIJJJJJJJIJJJGGIJJJJJIJJJJJJJJJJJIJJJJJJJHIHGGJJJJHHHHGGH_Mismatch_0_Sense_+_Library_PoolT
ATGTAAAAATGAAAGAAGTGCATATGTGACTTGATGGGATGTATTTTAAATCTAATTGTCTATCAAATTTAAAGGATTTGAATAA
>Frequency_1_QualityScore_FFHHHHHJJJJJJJJJHIIJJIJJJJJHJJJJJGIJJJJJJJJIJJJJIJJJJJJJJIIJIJJJJJJHEHHGHJJIGHHHHFEDBDDD@CCDB@_Mismatch_0_Sense_+_Library_PoolT
TGTTCAACAGATTTCCATCTTCTGTTGTAATTGTAATTCATGGATCTGATGTTTCATGTATATCGCCAGGTTCTTAGGTTGGTTTTTAGGCAGA
>Frequency_1_QualityScore_FDHHHHFCHFIIIJHGJGIIIGI>FGCHHIH<CG@HEGHE3?EH=B5>CCCCDC;AACDCACCCDCACD@@@DCEDAAAACCDDDC@>CC@CC:_Mismatch_0_Sense_+_Library_PoolT
GATCGTATTGCGGGCCAGACTGGATGCTCGTAATAATCTGAGGGAGTACCGTTTAATGGATGAATTAAGTGTTCAACAGATTTCCATCTTCTGT
>Frequency_1_QualityScore_FFFHHFHIIGIHIJJIJJJJJIGIJIDGHHGIIJJJIHGIIEIJIIFGGGIHGIJJJJGIIJIJIJHGHHHEHEEFDDEDACECBBDDDBACD>_Mismatch_0_Sense_+_Library_PoolT
GGCAGATTTGGTTACATTTTCTATGGAAGATTGAGGTTGGCTCTGGTTTAGTTTCTTTAGGCTCATTCTAGTTTGGAAGGAAAAAAAAATATGT
>Frequency_1_QualityScore_FFHHHHHJJJJJJJJJJIIJJJJJJJJIJIJJIJJJJJJJHIHHJJJIIJJHHHHEFFFFFFEEEEEEEDEDDEDEEDDCDDDDDEDDDDDDDD_Mismatch_1_Sense_+_Library_PoolT
AAGGAAAAAAAAATATGTAAAAATGAAAGAAGTTCATATGTGACTTGATGGGATGTATTTTAAATCTAATTGTCTATCAAATTTAAAGGATTTG
>Frequency_1_QualityScore_FFHHHHGJHIJJHIGEHHEHG@EFHIIHIJJIGHIGIGIIJIHJEHGGFHIIIHHCHHHHJJGIDE@DEEHFDDDDCEEDDDDDDDDDDC33<?_Mismatch_1_Sense_+_Library_PoolT
CATTTTCTATGGAAGATTGAGGTTGGCTCTGGTTTAGTTTCTTTAGGCTCATTCTAGTTTGGAAGGAAAAAAAAATATGAAAAAATGAAAGAAG
>Frequency_1_QualityScore_FDHHHHHJJJHHJFHHJJHJJFHIJ?FHJJJJJJJJIJJJJJFHIIIJJJJJJJJJIHHFEHHFEFFCEAADDDDDD@CDCD@CDEDDDCCCDC_Mismatch_0_Sense_+_Library_PoolT
GTATATCGCCAGGTTCTTAGGTTGGTTTTTAGGCAGATTTGGTTACATTTTCTATGGAAGATTGAGGTTGGCTCTGGTTTAGTTTCTTTAGGCT
>Frequency_1_QualityScore_FFHHHHHJJJJJJJJJIJJHIIJJJIJJJIJIJJHIJJJJJJFHGHIJJJJHHHHHFFFFFFEFEEEEEDDEEDDEDEDDDDDDDDDEDDDDDD_Mismatch_0_Sense_+_Library_PoolT
GGAAGGAAAAAAAAATATGTAAAAATGAAAGAAGTGCATATGTGACTTGATGGGATGTATTTTAAATCTAATTGTCTATCAAATTTAAAGGATT
>Frequency_1_QualityScore_FFHHHHGJJJJJJJJJJJIJJJJJIGHHIIJJIIIHIJJHIEHIHHEFFEFFEEEEECCDEDDDACDDDDEDDDDDDDDEEEDDDEDDDDDDCE_Mismatch_0_Sense_+_Library_PoolT
TATTGCGGGCCAGACTGGATGCTCGTAATAATCTGAGGGAGTACCGTTTAATGGATGAATTAAGTGTTCAACAGATTTCCATCTTCTGTTGTAA
>Frequency_1_QualityScore_@DFFFFFIIDEI<?@DA)?@;FBFCFCC83)==@;\=.(.57399/;\(+28::?3(:?BBBB_Mismatch_1_Sense_+_Library_PoolT
TGCTCAATTCGCAGCCGACTCATTCGTATTCGGATCGTCTTGCGGGCCAGACTGGATGCTCGT
>Frequency_1_QualityScore_FFHHHHHJIFIIAGHGIIJEIIIIIJJDGHIIICC=CGHIJH;FGHIICHDEEHHEFFFFFFFCEEEDD>CECCCACCDACCCC@CCDDEDDCC_Mismatch_1_Sense_+_Library_PoolT
AAAAAAAATATGTAAAAATGAAAGAAGTGCATATGTGACTTGATGGGATGTATTTTAAATCTAATTGTCTATAAAATTTAAAGGATTTGAATAA
>Frequency_1_QualityScore_FFHFHHHIIJGHJJJJJJJJHGIFHCGIJJJJIJIJJJIJJJJGIGGIIJHIJJJJJIIJHHGHFFFEFFFFEEEEDDDDDDCCDDDDDDEDED_Mismatch_2_Sense_+_Library_PoolT
AAGATTGAGGTTGGCTCTGGTTTAGTTTCTTTAGGCTCATTCTAGTTTGGAAGGAAAAAACAATATGTAAAAATGAAAGAAGTGCACATGTGAC
>Frequency_1_QualityScore_FFHHHHHJHJJJJJIJJJJIJJJBHHIJJJJHIIIJJJIJJJJJJJHIJJJJJIIJJIGIJJJGHGGIJHIIIIJJJHHHGHHFF_Mismatch_1_Sense_+_Library_PoolT
AAAATATGTAAAAATGAAAGAAGTGCATATGTGACTTGATGGGATGTATTTTAAATCTAATTGTCTATCAAATTTAAAGGATTTA
>Frequency_1_QualityScore_)<ADFFHIHI>CHAFHIBHFHHDGHG<DHFGHI@GHIIIEGGGGEGHI=F@CHAC>7=;8?ABD?D(;C;=BC>;>C;9AC>>>@DDC_Mismatch_1_Sense_+_Library_PoolT
GGTTGTAATTGTAATTCATGGATCTGATGTTTCATGTATATCGCCAGGTTCTTAGGTTGGTTTTTAGGCAGATTTGGTTACATTTTCT
>Frequency_1_QualityScore_FFHGGFHJJJJJJJJJJJJJJJJIJJJIJIHGIJJIJJJJHGGGIHIIJJJJIJJIJJIJJJIDHCHHIIHHHHHFFFFDDDDDDEDDE_Mismatch_1_Sense_+_Library_PoolT
TTTGGTTACATTTTCTATGGAAGATTGAGGTTGGCTCTGGTTTAGTTTCTTTAGGCTCATTCTAGTTTTGAAGGAAAAAAAAATATGTA
>Frequency_1_QualityScore_FFHHHHHJJJJIJIJEIJJIEGGHHIGIJIHIIJGJBHIIJJEGHIJJIIFFHIGIIJJJIJJJHHHGHDFFFFDEDDDDEDDEEA>CD?ACCC_Mismatch_0_Sense_+_Library_PoolT
AATTGTAATTCATGGATCTGATGTTTCATGTATATCGCCAGGTTCTTAGGTTGGTTTTTAGGCAGATTTGGTTACATTTTCTATGGAAGATTGA
>Frequency_1_QualityScore_FFHHHHHJJJIJJJIJJJJJJJJIGJJIJJJJJJJJJJJJJJHIJJJJIJGHHHHHHFFFFFFEDCEEEDDEDDEDDDDEEDDEDFEDDDDDDD_Mismatch_0_Sense_+_Library_PoolT
TCTAGTTTGGAAGGAAAAAAAAATATGTAAAAATGAAAGAAGTGCATATGTGACTTGATGGGATGTATTTTAAATCTAATTGTCTATCAAATTT
>Frequency_1_QualityScore_FFHGHHHJGIIJIIJIIIJGIJGHJIJIJJJJJIJIHJEHIJGEHFFFFFFCEECEEECDCACDEDEEDCB?CDDDEEDDDDEDDCDD?CDDDC_Mismatch_0_Sense_+_Library_PoolT
TGCGGGCCAGACTGGATGCTCGTAATAATCTGAGGGAGTACCGTTTAATGGATGAATTAAGTGTTCAACAGATTTCCATCTTCTGTTGTAATTG
>Frequency_1_QualityScore_FFGHHHHJJIIJJIJHHIJCGCFHHHGGIGHHHJGIIHGIEHHHBHAFFG@CGIIJIJIHEHCCHHFFDBC?>ABCECEECDDCDDDCCCCDCD_Mismatch_0_Sense_+_Library_PoolT
GCTCGTAATAATCTGAGGGAGTACCGTTTAATGGATGAATTAAGTGTTCAACAGATTTCCATCTTCTGTTGTAATTGTAATTCATGGATCTGAT
>Frequency_1_QualityScore_FFHHHHFHIIJIIJIJJJGJJJJJGJJJJCHIIJJJIJJJJJJJIJJIJJIIIHJIJJJJIJJFIFHHC?EEFFFFDEEEEEECDDDDDDDDEE_Mismatch_2_Sense_+_Library_PoolT
CTCTGGTTTAGTTTCTTTAGGCTCATTCTAGTTTGGAAGGAAAAAACAATATGTAAAAATGAAAGAAGTGCACATGTGACTTGATGGGATGTAT
>Frequency_1_QualityScore_FFHHHHHJIJJIJJJJJIJJJJIJJIJJIGIJJJJJJJJJJHHHFBDDCD?BCDDDDDCCDDDEEDDDA>CCDEEDCDDDCDDEDEDDDEDD@A_Mismatch_1_Sense_+_Library_PoolT
CTCGTATTGCGGGCCAGACTGGATGCTCGTAATAATCTGAGGGAGTACCGTTTAATGGATGAATTAAGTGTTCAACAGATTTCCATCTTCTGTT
>Frequency_1_QualityScore_B?FDFBBE@FA8ABE?:CHI9<ACDCF):C<DFGC?9BGDC@F?BBC8BB/=FC4=;CFFIEEFE:AAEEA?>;@?;.;;B:>B_Mismatch_0_Sense_+_Library_PoolT
CTGGATGCTCGTAATAATCTGAGGGAGTACCGTTTAATGGATGAATTAAGTGTTCAACAGATTTCCATCTTCTGTTGTAATTGT
>Frequency_1_QualityScore_FFGHHHHIJJJJJJJJIIJJJJJJJJJJJJJJJJJHIJFHIJJJJJHIJJHJJJJJIJIIIEGIIJHHHFFFFFFFFEEEEECEDBDDDCDDDD_Mismatch_0_Sense_+_Library_PoolT
GTAATTCATGGATCTGATGTTTCATGTATATCGCCAGGTTCTTAGGTTGGTTTTTAGGCAGATTTGGTTACATTTTCTATGGAAGATTGAGGTT
>Frequency_1_QualityScore_FFHHGFFHIJIIHIGCIJEIIGIJJGHIEHIJIHIJJJJIGHIJJIIJIHIIBFDHEEGIEGGI@GIIIHHFHHDDFFDEE=ACDDEECDDDEE_Mismatch_1_Sense_+_Library_PoolT
CTTCTGTTGTAATTGTAATTCATGGATGTGATGTTTCATGTATATCGCCAGGTTCTTAGGTTGGTTTTTAGGCAGATTTGGTTACATTTTCTAT
>Frequency_1_QualityScore_FFHHGGHIJGIIJEHIHGBHGEIGGGEGIEIIEEIIJJEIDGEDCAGIIHIIGJ@GBHIGGGIJIJIIIHEGIJHGHEFGHFFBCCCCCDDCDD_Mismatch_0_Sense_+_Library_PoolT
TAATGGATGAATTAAGTGTTCAACAGATTTCCATCTTCTGTTGTAATTGTAATTCATGGATCTGATGTTTCATGTATATCGCCAGGTTCTTAGG
>Frequency_1_QualityScore_FFHHHHHJJJJJGIJFHIJJHIJGHJJHGIJJJJJJJJIJJJJJHIJJIIJJJJJGHIJEHIHHHHEHFFDFCEEEEED@CDCDDDEEDDDCDC_Mismatch_1_Sense_+_Library_PoolT
ATGTATATCGCCAGGTTCTTAGGTTGGTTTTTAGGCAGATTTGGTTACATTTTCTATGGAAGATTGAGGTTGTCTCTGGTTTAGTTTCTTTAGG
>Frequency_1_QualityScore_FDH=AFHIJJJJIIGFHIIJAGHIJJJJJIIJIJHGHIHHIHHII?FHIJIIJII/=AFH@EHGI_Mismatch_1_Sense_+_Library_PoolT
TGGTTTTTAGGCAGATTTGGTTACATTTTCTATGGAAGATTGAGGTTGGCTCTGGTTTAGTTTCA
>Frequency_1_QualityScore_FFHHHHHJJHIJJJJIJJJJJJJJJIJJJJJJJJJJJJJIJJJJDHIIGIJJJIJJJHIJIJJJIJJJIFHHIDIJGHGEHGHFEFFCEEDCDD_Mismatch_1_Sense_+_Library_PoolT
AGAATTAAGTGTTCAACAGATTTCCATCTTCTGTTGTAATTGTAATTCATGGATCTGATGTTTCATGTATATCGCCAGGTTCTTAGGTTGGTTT
>Frequency_1_QualityScore_FFHHHHHJJJHIJJJJJIIIJFHIJIIJJJJHHHFFFFEDEEEEDDDDDDDDEDDECCDD8B<CDCDBD>?CDCDCCCCDEDCACACCCCCDDD_Mismatch_1_Sense_+_Library_PoolT
GACTCATTCGTATTCGGATCGTATTGCGGGCCAGACTGTATGCTCGTAATAATCTGAGGGAGTACCGTTTAATGGATGAATTAAGTGTTCAACA
>Frequency_1_QualityScore_ADFHGFDEHEGAFEHEHHIIDBHHII@FEHCFHGHCDFHGHGC@GIGEFHHIBD_Mismatch_1_Sense_+_Library_PoolT
ACTTGATGGGATGTATTTTAAATCTAATTGTCTATAAAATTTAAAGGATTTGAA
>Frequency_1_QualityScore_DDD++2??E>E>F<E6:6):?08)?0009?0?D?*8D_Mismatch_0_Sense_+_Library_PoolT
TGGATGCTCAATTCGCAGCCGACTCATTCGTATTCGG
>Frequency_1_QualityScore_FFHHGHGJJJJJJJJJJJJJJJJJJJJJIJJJJJJJJJI_Mismatch_0_Sense_+_Library_PoolT
TTTTAAATCTAATTGTCTATCAAATTTAAAGGATTTGAA
>Frequency_1_QualityScore_FFHHFHHIJHHIIJJJIJJJJIJJJJJFHIJJJJFHIJGJJJJJJIJIIHFHHHHGFFFDEFEAECACDCDDDEEFEDDDDCCDDDDDDCEEEE_Mismatch_0_Sense_+_Library_PoolT
CTGGTTTAGTTTCTTTAGGCTCATTCTAGTTTGGAAGGAAAAAAAAATATGTAAAAATGAAAGAAGTGCATATGTGACTTGATGGGATGTATTT
>Frequency_1_QualityScore_FFHHHHHJJJJHHHJJJJJHIFHIJJHJJJJJJJHIJJJJJIJIJJJJJJJJJJJJJJJIJJJJJJJJGGHIJIJJJGHHHHHHF?BFDED_Mismatch_0_Sense_+_Library_PoolT
AATGAAAGAAGTGCATATGTGACTTGATGGGATGTATTTTAAATCTAATTGTCTATCAAATTTAAAGGATTTGAATAACTCTGGGTTTTGG
>Frequency_1_QualityScore_FFHHHHDFIJJIJJFHIJGIJJJIJJJJJHIJIIJIJJJJJJJJJJIIIJGHGGIGIGIIEEHHFFFFFCCCECDCDEEDDDCCCCDDDDEEED_Mismatch_1_Sense_+_Library_PoolT
GCCAGGTTTTTAGGTTGGTTTTTAGGCAGATTTGGTTACATTTTCTATGGAAGATTGAGGTTGGCTCTGGTTTAGTTTCTTTAGGCTCATTCTA
>Frequency_1_QualityScore_FDHHHHHJIIIJJJIJIJJIJJIJJGIICFHJIIIJ@GGIFHEIJEGIIEHHGIJIGCEFHEHFFFFFDBCCCCCECCDDDDAACDCDDDD_Mismatch_1_Sense_+_Library_PoolT
GATCTGATGTTTCATGTATATCGCCAGGTTCTTAGGTTGGTTTTTAGGCAGATTTGGTTACATTTTCTATGGAAGATTGAGGTTGGCTCTA
>Frequency_1_QualityScore_DDDDDDDEIIEEIEIII+AEE*:CEEEEDEIIIDEEEEIIEIIIIDIIDDDCEEDEEDEII<DIEDCDEACDDDDDDDDDDDDDAA.6>_Mismatch_2_Sense_+_Library_PoolT
AAAAAATATGTAAAAATTAAATAAGTGCATATGTGACTTGATGGGATGTATTTTAAATCTAATTGTCTATCAAATTTAAAGGATTTGAA
>Frequency_1_QualityScore_FFHHHHHJJJIIIIGIJJJJJJJJJJJJJHHIJJJJJIJJJJJJEIJJHHFHBDFFFFFFEEEEEEEEDDDDEEDDDDDDDDEDDDD_Mismatch_0_Sense_+_Library_PoolT
GAAAAAAAAATATGTAAAAATGAAAGAAGTGCATATGTGACTTGATGGGATGTATTTTAAATCTAATTGTCTATCAAATTTAAAGGA
>Frequency_1_QualityScore_FFGHHHHJJJJIEHGFHHJJJJIJJJGIIJCGGJJJJHHHHHHHFDFFFFEDDEDFFFEEDDEDDDDEECDDDEEDDDDDDDDEDDDD_Mismatch_0_Sense_+_Library_PoolT
GGAAAAAAAAATATGTAAAAATGAAAGAAGTGCATATGTGACTTGATGGGATGTATTTTAAATCTAATTGTCTATCAAATTTAAAGGA
>Frequency_1_QualityScore_DFBFDFFDGHIJIGGIGGGGGECH<FHE?DGHFIJIDHBHIJECFHGHAGGEEEEEEHDCCBBC@ADE@C@EEDD@CCDCADCDCBDDCDDCC@_Mismatch_0_Sense_+_Library_PoolT
AAAAAAAAATATGTAAAAATGAAAGAAGTGCATATGTGACTTGATGGGATGTATTTTAAATCTAATTGTCTATCAAATTTAAAGGATTTGAATA
>Frequency_1_QualityScore_FFHHHHFIJJGIEHIJJIGHJ?GEHCHGFHDHGJGECHGIEHHEB=CDFBA5>CC?;?C?ACDD@@CCD@ACCDCC>BCADD>AACCDCDADCC_Mismatch_1_Sense_+_Library_PoolT
ATTCGGATCGTAATGCGGGCCAGACTGGATGCTCGTAATAATCTGAGGGAGTACCGTTTAATGGATGAATTAAGTGTTCAACAGATTTCCATCT
>Frequency_1_QualityScore_FFHHHHHJJJJJGEHIEIJJJIIGIJJIJGIHHIIJIJJCHIGIIIGFHHHGFFDFEEEEEECEEDDCDDDDDDFE_Mismatch_2_Sense_+_Library_PoolT
GGAAAAAAAAAATATGTAAAAATGAAAGAAGTGCATATGTGACTTGATGGGATGTATTTTAAATCTAATTGTCTAT
>Frequency_1_QualityScore_FFHHHHHJJJIJJJJJJIJJJIIGHGHJIJJJJJJJJJHH;CHHF?BECEEDEDDDACDEDCD@C;@CDDDCDCCDDDEEEDC_Mismatch_2_Sense_+_Library_PoolT
ATTGCGGGCCAGACTGGATGCTCGTAATAATCTGAGGGAGTACCGTTTAATGGATGAATTAAGTGTTCAACAGATTTCCATGA
>Frequency_1_QualityScore_D8D32AAE9:<AEEEBFDC?EDFDEEEIF?ECB=DFEDDIEIIIIII2=7)).=CDD()7?_Mismatch_0_Sense_+_Library_PoolT
CTGGTTTAGTTTCTTTAGGCTCATTCTAGTTTGGAAGGAAAAAAAAATATGTAAAAATGAA
>Frequency_1_QualityScore_FFHHHHHJJJJJJJJJJIJIHHIJJJJJHIGIJJJIJJJIJJJIIJJJJJJJJJJJIJJJIIJIJJJIJCHIJIHHHHGFFFFFFFD_Mismatch_1_Sense_+_Library_PoolT
ATATGTAAAAATGAAAGAAGTGCATATGTGACTTGATGGGATGTATTTTAAATCTAATTGTCTATCAAATTTAAAGGATTTGAATCA
>Frequency_1_QualityScore_FFHHHHHHIJJJJJJJJIJJJJHHIJJIJJIGJJJJJIJJJJIJJFFIIJJJJJJJJJ_Mismatch_0_Sense_+_Library_PoolT
AAATATGTAAAAATGAAAGAAGTGCATATGTGACTTGATGGGATGTATTTTAAATCTA
>Frequency_1_QualityScore_FFHHHHHHIJJHIJJJJIJIJJJJGIJIJJJIIJJIGIJJJIJJJHIFHIJJDHHEHHHFFFFFEEEEECECDDCEEDDDDDDDDEEEDDDEDD_Mismatch_1_Sense_+_Library_PoolT
GGATCGTATTGTGGGCCAGACTGGATGCTCGTAATAATCTGAGGGAGTACCGTTTAATGGATGAATTAAGTGTTCAACAGATTTCCATCTTCTG
>Frequency_1_QualityScore_A4CD:2A3A,A@FEII3C?EFE?E@>DCDDDFD???<DEAEDE>DD?<*B;=CBC>=@8.=8ACCDCADA>@DDAD_Mismatch_1_Sense_+_Library_PoolT
CAGGTTCTTAGGTTGGTTTTTAGGCAGATTTGGTTACATTTTCTATGGAAGATTGAGGTTGGCTCTGGTTTAGTTA
>Frequency_1_QualityScore_FFFHHHGJJIIJJJJJJJJJ9B94*?_Mismatch_0_Sense_+_Library_PoolT
AGTTTGGAAGGAAAAAAAAATATGTA
>Frequency_1_QualityScore_FEHHHHGIJJJIJJJJJHJGJJHIGIIJJJIJIJGIJJIJJHIIFHHJJFHIGIHIGGJJJJGIJJHFHCEHFDFFFDEEFEEEDDCACCCADD_Mismatch_0_Sense_+_Library_PoolT
GTAATTGTAATTCATGGATCTGATGTTTCATGTATATCGCCAGGTTCTTAGGTTGGTTTTTAGGCAGATTTGGTTACATTTTCTATGGAAGATT
>Frequency_1_QualityScore_DDHHHHHJJIJJJJJIJJJJJIGGIIJIJIHIJJJJJEGHIHGHGCHHHFFFFFFDDECD>CDFFEFDDCDDDDDEDCDDEEDDCDDDDDEDDD_Mismatch_0_Sense_+_Library_PoolT
TTTGGAAGGAAAAAAAAATATGTAAAAATGAAAGAAGTGCATATGTGACTTGATGGGATGTATTTTAAATCTAATTGTCTATCAAATTTAAAGG
>Frequency_1_QualityScore_DDHHHFHJJIJJJJJJJJJIIGIIJJJJJJJJJJJJJHHIJJHHHEHHHFFFBFFEDEEDADEFEEFCDACDDDEEDDEDEEDDDCDDDDEDDD_Mismatch_0_Sense_+_Library_PoolC
TTTGGAAGGAAAAAAAAATATGTAAAAATGAAAGAAGTGCATATGTGACTTGATGGGATGTATTTTAAATCTAATTGTCTATCAAATTTAAAGG
>Frequency_1_QualityScore_FFHHHGHJJDHEGHFHIJJGEGIJBGIBHCHGCHIIIDHDDHGHCEEHDCDBCEEDEEFEC>@CDCDCCC@CDDDDDCCDDDECDC?CDCDECD_Mismatch_1_Sense_+_Library_PoolT
AAAAAAAAAATATGTAAAAATGAAAGAAGTGCATATGTGACTTGATGGGATGTATTTTAAATCTAATTGTCTATCAAATTTAAAGGATTTGAAT
>Frequency_1_QualityScore_FFHHHHHJJJIIIJJJJJJJJJIJIJFHIJJJJJHIJIJJJJJJJJIIJJIHHHHHHHFFFFFFFEEEEEEFEEDEDDDEDDDDDDDDED_Mismatch_1_Sense_+_Library_PoolT
AAAAAAATATGTAAAAATGAAAGAAGTGCATATGTGACTTGATGGGATGTATTTTAAATCTAATTGTCTATAAAATTTAAAGGATTTGAA
>Frequency_1_QualityScore_FFHHHHHJJIIIJJJJJJJJGIJJHIJIJJJGHIGHIJJJJJJJGGHIJGHJJIIIGIJJIJIJJJJDHIGIIHACHFBDFDBDDDDDDEEDEE_Mismatch_0_Sense_+_Library_PoolT
CAGATTTGGTTACATTTTCTATGGAAGATTGAGGTTGGCTCTGGTTTAGTTTCTTTAGGCTCATTCTAGTTTGGAAGGAAAAAAAAATATGTAA
>Frequency_1_QualityScore_DDFDBADEE4EEFE+AEACFFCFIIEEEEEE4?D??DDDIDDDIDEECDCDEEEIDDEEEIIADEDEEDDDD@DDAA;AAA?AAA>AAAAAA?A_Mismatch_1_Sense_+_Library_PoolT
TCTGATGTTTCATGGATATCGCCAGGTTCTTAGGTTGGTTTTTAGGCAGATTTGGTTACATTTTCTATGGAAGATTGAGGTTGGCTCTGGTTTA
>Frequency_1_QualityScore_>BFFDDFBA4,A43<<A<<<EBCE9AEFI2A2C???;:C03:B4?FF<<?D>:(.8;CCFCA@_Mismatch_1_Sense_+_Library_PoolT
ATTGTAATTCATGGATCTGATGTTTCATGTATATCGCCAGGTTCTTAGGTTGGTTTTTAGTCA
>Frequency_1_QualityScore_DDFHFGHAFHJJJEEIIGIIII9CHICFHF?CFFDFG>GDEGHIIGIIHIIJIJJIJJFIJJHIJIIJIICHHGHJJJHHHHHFFF_Mismatch_0_Sense_+_Library_PoolT
AAATATGTAAAAATGAAAGAAGTGCATATGTGACTTGATGGGATGTATTTTAAATCTAATTGTCTATCAAATTTAAAGGATTTGAA
>Frequency_1_QualityScore_FDHHHHHJJJJIJGJJJJHIJIIJJGIJIIIJJJIJIHIJFHHIIGIIFHJJDHGFHHGFFFFCEEEEEDBDDCEFEEEDEEED@CDBDDCCDD_Mismatch_1_Sense_+_Library_PoolT
GTGTAATTCATGGATCTGATGTTTCATGTATATCGCCAGGTTCTTAGGTTGGTTTTTAGGCAGATTTGGTTACATTTTCTATGGAAGATTGAGG
>Frequency_1_QualityScore_FFDFFGHIIIII@EFEECEBHHIICHHJGEGIGHIJBFHDBHHIGIIBEHICCHGIJBHHGEAEDDDFD?CEEEFECCDADDA@CCDCCDCDCC_Mismatch_1_Sense_+_Library_PoolT
GGTAATTCATGGATCTGATGTTTCATGTATATCGCCAGGTTCTTAGGTTGGTTTTTAGGCAGATTTGGTTACATTTTCTATGGAAGATTGAGGT
>Frequency_1_QualityScore_FFHHHHHJHIIIJJJGIJJJIJJGIIJJJJJJJJJJJJJJJJJJJIIJJJJJJIJJJJJJJJJJ_Mismatch_1_Sense_+_Library_PoolT
TGCATATGTGACTTGATGGGATGTATTTTAAATCTAATTGTCTATAAAATTTAAAGGATTTGAA
>Frequency_1_QualityScore_DBBDBD4CEE<:,<+A<C:CAF9A9++1:1:*C31:?B@BDA*99*99939(///=)=B)/885@@;7CCDADD@??\51:(:_Mismatch_1_Sense_+_Library_PoolT
TACATTTTCTATGGAAGATTGAGGTTGGCTCTGGTTTAGTTTCTTTAGGCTCATTCTAGTTTGGAAGGAAAAAAAAAAATGTA
>Frequency_1_QualityScore_BD:CB;?EBAEBAFEBGGEDHE@F<FB>F?39?BBFFFGE>FEGEHC@CH;D.77CHE;A>EHEECDDB;>;>@ACA@CCCCECCCBCCCCACC_Mismatch_1_Sense_+_Library_PoolT
GGAAAAAAAATATGTAAAAATGAAAGAAGTGCATATGTGACTTGATGGGATGTATTTTAAATCTAATTGTCTATCAAATTTAAAGGATTTGAAT
>Frequency_1_QualityScore_FFHHHHHJJJIJIJJJJIIIIJJIJIIJJHIJIIJIIJIIJJJJIIJIIIJIJIGIGJJJJJJJJIEHIEHHC_Mismatch_1_Sense_+_Library_PoolT
CAACAGATTTCCATCTTCTGTTGTAATTGTAATTCATGGATCTGATGTTTCATGTATATCGCCAGGTTCTTAA
>Frequency_1_QualityScore_FFHHHHHIJJIJIJJJJJJGIFHIJJJJJIJJIJJJIIJJJJJJFGIJJJJGIJIIJJJJJIJJIJIGGHGIJJDHHHGGFFFF_Mismatch_0_Sense_+_Library_PoolT
AATATGTAAAAATGAAAGAAGTGCATATGTGACTTGATGGGATGTATTTTAAATCTAATTGTCTATCAAATTTAAAGGATTTGA
>Frequency_1_QualityScore_D;C>FDD@B<BGG9?3AHH<@BFCDEHBHCA:CFC)))0:*???B0*007(((7@=C=F@1@=@_Mismatch_1_Sense_+_Library_PoolT
TAATTCATGGATCTGATGTTTCATGTATATCGCCAGGCTCTTAGGTTGGTTTTTAGGCAGATTT
>Frequency_1_QualityScore_?B>FCBDFHIIBGIII>BB+<CHHIGCFFHGIF@FG>FGHE<DDEHCDGIGHG8BEH:CBF<F>DG@8@@FHE;@GAC>EEHEH;DDB@@_Mismatch_0_Sense_+_Library_PoolT
GAGTACCGTTTAATGGATGAATTAAGTGTTCAACAGATTTCCATCTTCTGTTGTAATTGTAATTCATGGATCTGATGTTTCATGTATATC
>Frequency_1_QualityScore_FFHHHGHJGIJJJJGIJJIIJJJJJIIJGGIHFHIIFHIHIJIJJJIJJAGHHIFFHGIJJGIJJJIGIHHHHHHHFFFEDEDEEDDDDDDDDD_Mismatch_1_Sense_+_Library_PoolT
TTAGGCAGATTTGGTTACATTTTCTATGGAAGATTGAGGTTGGCTCTGGTTTAGTTTCTTTAGGCTCATTCTAGTTTGGAAGGAAAAAACAATA
>Frequency_1_QualityScore_FFHHHHHJJJJJJJJJJJIIJJJJIJJIHIIJJIJHIJJJJJJGIJJJGIJIIJJHIJGHIJIJJJJHIIIIFHHFHH@BDDACDDDDDDDCBD_Mismatch_1_Sense_+_Library_PoolT
TGTTCAACAGATTTCCATCTTCTGTTGTAATTGTAATTCATGGATCTGATGTTTCATGTATATCGCCAGGTTCTTAGGTTGGTTTTTAGGCAAA
>Frequency_1_QualityScore_FFHHHHHJJJJJJJJJIJJJJJJJJJJJJJJGIIIJJJJIIHIIJJIIJJJHHHHHFFFF@CCEEEDEEEDDEDFEDDDCCDDCA_Mismatch_0_Sense_+_Library_PoolT
AGGAAAAAAAAATATGTAAAAATGAAAGAAGTGCATATGTGACTTGATGGGATGTATTTTAAATCTAATTGTCTATCAAATTTAA
>Frequency_1_QualityScore_FFHHHHHJJJJJJHIJJIJIIIJGIJJIJGGIJJFGHHHHIJGHIGGGGHIJHHHHHEFHHFDDFFFDDCCEEEDDDDDDCDEDDCEEFEDDEC_Mismatch_1_Sense_+_Library_PoolT
CACTGGATGCTCGTAATAATCTGAGGGAGTACCGTTTAATGGATGAATTAAGTGTTCAACAGATTTCCATCTTCTGTTGTAATTGTAATTCATG
>Frequency_1_QualityScore_FFHFHGHJJJJJJJJJJJJJJJJIIJJJIJIJIIJJJJJIIJJIJEHIIJIHHHHHHFFFFFFDEEEEFCDCDDDCDDDDDDDCDEEEEECDED_Mismatch_1_Sense_+_Library_PoolT
CAGTTTCTTTAGGCTCATTCTAGTTTGGAAGGAAAAAAAAATATGTAAAAATGAAAGAAGTGCATATGTGACTTGATGGGATGTATTTTAAATC
>Frequency_1_QualityScore_FFHHHHGJJIJJJIJIJJJJJJJJIJJGIJJJJJJJGIJJJJIIJJJJJJHHHHFDDDDBDDDDDDDDDDDD>BBBDDEDDDCDDDBD8?CDB@_Mismatch_0_Sense_+_Library_PoolT
CCAGATTGGATGCTCAATTCGCAGCCGACTCATTCGTATTCGGATCGTATTGCGGGCCAGACTGGATGCTCGTAATAATCTGAGGGAGTACCGT
>Frequency_1_QualityScore_FFHHHHHJJJJJIJIIJJJHIIJJGIJGIJJJJIIJJJJJJJJJJJJJJJJJJJJJIGIJJJJJJJIJ_Mismatch_1_Sense_+_Library_PoolT
GAAGTGCATATGTGACTTGATGGGATGTATTTTAAATCTAATTGTCTATAAAATTTAAAGGATTTGAA
>Frequency_1_QualityScore_DEHHHHHJJJJJJJJIJJIJJIJIGGIIJJJIIIJJJJJJJJJJJIJJIIJJIJJIIIJJJIJJGIJEEEEHFFF;@DDACDDDDDCCCD?CDD_Mismatch_1_Sense_+_Library_PoolT
TCGACAGATTTCCATCTTCTGTTGTAATTGTAATTCATGGATCTGATGTTTCATGTATATCGCCAGGTTCTTAGGTTGGTTTTTAGGCAGATTT
>Frequency_1_QualityScore_FFHHHHHJJJJJJIGIIBHIJJJJJJJJJJJJGIHIJJJJHIJIJJJHHHHHFFFEFFEFEFEEDDDDDCDDCEDFEDDCDDDDDEDDDDDDDD_Mismatch_2_Sense_+_Library_PoolT
AGGAAAAAAAAAATATGTAAAAATGAAAGAAGTGCATATGTGACTTGATGGGATGTATTTTAAATCTAATTGTCTATCAAATTTAAAGGATTTG
>Frequency_1_QualityScore_FFHHHHHJJJJJHIJGHJJJIJJHIJJFHIJJJJJJJJJJJJJJGHHIGIJJJJJIJJJGIHFHHHFFFFCFDEEEDDD>CDDD@CDEDDDCCD_Mismatch_1_Sense_+_Library_PoolT
ATGTATATCGCCAGGTTCTTAGGTTGGTTTTTAGGCAGATTTGGTTACATTTTCTATGGAAGATTTAGGTTGGCTCTGGTTTAGTTTCTTTAGG
>Frequency_1_QualityScore_DDBFHFFEEEHBE;FACHBFEHIIIEHIGHGIIIIGGIIFHBGHFGCHGGGGIIIGHGIGIIBEEGGFC@FGIGEHI>_Mismatch_0_Sense_+_Library_PoolT
TAAAAATGAAAGAAGTGCATATGTGACTTGATGGGATGTATTTTAAATCTAATTGTCTATCAAATTTAAAGGATTTGA
>Frequency_1_QualityScore_DDHHFDH@GGG?ED<C@EFECFGEEGCHIGCBGBGHG?DGGIGGEHIIIGIIBGGGGHEEIEGIIIIIIEHFHFHHHDFCDECDCCDC6>CCEE_Mismatch_0_Sense_+_Library_PoolT
ATAATCTGAGGGAGTACCGTTTAATGGATGAATTAAGTGTTCAACAGATTTCCATCTTCTGTTGTAATTGTAATTCATGGATCTGATGTTTCAT
>Frequency_1_QualityScore_FFHHGHHJIIIGIIJJJFGJJJGEHIDHIJJJJIJIGGJIIHIJJHIJIHIJJJIJFHIJIIIHHHEHHGFFFFFFEEEDEEE?CDDDDDDD@C_Mismatch_1_Sense_+_Library_PoolT
AAAAAAATATGTAAAAATGAAAGAAGTGCATATGTGACTTGATGGGATGTATTTTAAATCTAATTGTCTATAAAATTTAAAGGATTTGAATAAC
>Frequency_1_QualityScore_FFHHHFFHHHIIJJIGIIIJGIIGHIJIIJFIIJJIIJJIIJDFHFIIGIFFGGBFGHGGEHGJHHHFHDD@DFE_Mismatch_2_Sense_+_Library_PoolT
AATTGTAATTCATGGATCTGATGTTTCATGTATATCGCCAGGTTCTTAGGTTGGTTTTTAGGCAGATTTGGTTTA
>Frequency_1_QualityScore_FFHHHHHHIJGHGI<FHIDHIJDHIJJJJGJJJIJJIJJHIIJJJJJIJJJJJJHEFEHHHDFFFFCDEEDDDD>CDDDCCEEDDDDDDDDDDD_Mismatch_1_Sense_+_Library_PoolT
TATCGCCAGGTTCTTAGGTTGGTTTTTAGGCAGATTTGGTTACATTTTCTATGGAAGATTGAGGTTGGCTCTGGCTTAGTTTCTTTAGGCTCAT
>Frequency_1_QualityScore_DDBDADFCDGA?AAE9C@AEGHCHGCEDGCGDHBA<DBF?B=FEGG9@FEHIG:@DD=;AAEEC7?BDCAC@C@;(5((535:@ACACCCCBCC_Mismatch_1_Sense_+_Library_PoolT
TATCGCCAGGTTCTTAGGTTGGTTTTTAGGCAGATTTGGTTACATTTTCTATGGAAGATTGAGGTTGGCTCTGGTTTCGTTTCTTTAGGCTCAT
>Frequency_1_QualityScore_FFGHHHHJJJJIIJJIJIJJJIJJJJIJJJJGIJJJEGIGIJJIIJIJIIJJJIJIIJFEHIJJIJHIIIIJCHFGDFFFDAEEEEDDDDDCEF_Mismatch_0_Sense_+_Library_PoolT
TTCCATCTTCTGTTGTAATTGTAATTCATGGATCTGATGTTTCATGTATATCGCCAGGTTCTTAGGTTGGTTTTTAGGCAGATTTGGTTACATT
>Frequency_1_QualityScore_FFHHGGHIJJJIJIIJJIJIJEGEHEGIGGGJGEHHGIDHHIGHGEEFF@AEECEDDDBDBDBBCCCDDACAC?@B?BDDDDDCCCDD<CCCCC_Mismatch_2_Sense_+_Library_PoolT
GGCCAGATTGGATGCTCAATTCGCAGCCGACTCATTCGTATTCGGATCGTATTGCGGGCCAGACTGTATGCTCGTAATAATCTGAGGGATTACC
>Frequency_1_QualityScore_?;DF4:CF@FEFD:<:CEDCHA?+<<<C?C?C::?EGAH3C4?B??B<9D?>FG9B*98B*7(<BA@().7=@DA_Mismatch_2_Sense_+_Library_PoolT
TCAAAAGATTTCCATCTTCTGTTGTAATTGTAATTCATGGATCTGATGTTTCATGTATATCGCCAGGATCTTAGG
>Frequency_1_QualityScore_DEHHHHHJJJJFIJJIJJIBHGIGIJJIJIIIJJIJJJJJJIHHIJJJIHIJJJJJJJJJIJGIJIJJJFHIIIGJEHHHHFF_Mismatch_0_Sense_+_Library_PoolT
TATGTAAAAATGAAAGAAGTGCATATGTGACTTGATGGGATGTATTTTAAATCTAATTGTCTATCAAATTTAAAGGATTTGAA
>Frequency_1_QualityScore_DFHFHHGJJJJJIHHGIJIJIFFEFGIIIJJJIDHGBEDG_Mismatch_1_Sense_+_Library_PoolT
TTTAGGCTCATTCTAGTTTGGAAGAAAAAAAAAATATGTA
>Frequency_1_QualityScore_FFHHHHHJJIJJJIJJHJJJIJIIJIHJJJJJBFHIJGHIHGGHIJIJJJJJIIJIIHHHIJJHFHHGHFFFFFFFEEDEEEDDEEFDDEEFEE_Mismatch_0_Sense_+_Library_PoolT
CCAGACTGGATGCTCGTAATAATCTGAGGGAGTACCGTTTAATGGATGAATTAAGTGTTCAACAGATTTCCATCTTCTGTTGTAATTGTAATTC
>Frequency_1_QualityScore_DFACBDH@DEFHGIGBGIIBEGIIH?<DHGEDGDGDHGIIII<B<C@C=;DEACG@=?=?;CBDEC6@BCC@@CDCCC>CACCBAAD@@>@_Mismatch_0_Sense_+_Library_PoolT
GGTTCTTAGGTTGGTTTTTAGGCAGATTTGGTTACATTTTCTATGGAAGATTGAGGTTGGCTCTGGTTTAGTTTCTTTAGGCTCATTCTAG
>Frequency_1_QualityScore_FDHHHHHIJJJJ:EHIJJGIJJIJJJJJIIIJJHIIGJIJHIJDGIIJJJJJJ@GHFHEHIIJJHCEHHHFFFFFFACCEECC>ACDA_Mismatch_1_Sense_+_Library_PoolT
GTTTTTAGGCAGGTTTGGTTACATTTTCTATGGAAGATTGAGGTTGGCTCTGGTTTAGTTTCTTTAGGCTCATTCTAGTTTGGAAGGA
>Frequency_1_QualityScore_FFHDHHHJHJJIJIJJIIJEHHHIJIGHIJJJJJJJIJJJJJJJJJJJJJJJJIJJJJJHIGIIJIJJJJIJJJGIHHHHHHHHFFFFFFCDDC_Mismatch_0_Sense_+_Library_PoolT
GAGTACCGTTTAATGGATGAATTAAGTGTTCAACAGATTTCCATCTTCTGTTGTAATTGTAATTCATGGATCTGATGTTTCATGTATATCGCCA
>Frequency_1_QualityScore_DADDDB?:<<E<E:3+ACF<A+A;E:;C;DDBB>DBDDBD@BDDE>D>=@@@CCA4@EI>C;=?C_Mismatch_0_Sense_+_Library_PoolT
GTATATCGCCAGGTTCTTAGGTTGGTTTTTAGGCAGATTTGGTTACATTTTCTATGGAAGATTGA
>Frequency_1_QualityScore_FFFHHHHJJJHIJIJJJIJJJJFIIHIIJJIJJJJJJJJJJJJJJIJJJJJJJJIJJJIJJJJJJJ_Mismatch_0_Sense_+_Library_PoolT
AGTGCATATGTGACTTGATGGGATGTATTTTAAATCTAATTGTCTATCAAATTTAAAGGATTTGAA
>Frequency_1_QualityScore_FFHHHHHJJJIJJIGIJJEBGHIJJJIJJJGHGJJIJJJHFFFEDCEBACDDDDD=BDDDDCDDCACDDB9<ACC@8?CADDAC@CC>CCDCCD_Mismatch_0_Sense_+_Library_PoolT
TTCGCAGCCGACTCATTCGTATTCGGATCGTATTGCGGGCCAGACTGGATGCTCGTAATAATCTGAGGGAGTACCGTTTAATGGATGAATTAAG
>Frequency_1_QualityScore_FFGHGHFHGIAHG>HHICHHIIIIIIGIIIGIHDHFDFFHIIFDEEHHDDGHIIHGHGD?<@EHEGDGHBD@DDDEDDCDDDCDCCCDDDDDA>_Mismatch_1_Sense_+_Library_PoolT
TTTTCTATGGAAGATTGAGTTTGGCTCTGGTTTAGTTTCTTTAGGCTCATTCTAGTTTGGAAGGAAAAAAAAATATGTAAAAATGAAAGAAGTG
>Frequency_1_QualityScore_FFHHHFHIJIIJJJJJJJJJGIJJJJJJIJJJJJJJIJJJJJJJJIIJJIJJJJJJJJIJJJIJJJJIJ_Mismatch_1_Sense_+_Library_PoolT
AGAAGTGCATATGTGACTTGATGGGATGTATTTTAAATCTAATTGTCTATAAAATTTAAAGGATTTGAA
>Frequency_1_QualityScore_DDFHFHHJJIBGFEGGIIJJJEGEIGGIGEGHIGGGFAHECH;@DFFDA?BBD;ACC@A8=B-98A<<C>ACCCA4>892<?3>>C>::@B@_Mismatch_0_Sense_+_Library_PoolT
TGCGGGCCAGATTGGATGCTCAATTCGCAGCCGACTCATTCGTATTCGGATCGTATTGCGGGCCAGACTGGATGCTCGTAATAATCTGAGGG
>Frequency_1_QualityScore_FFHDHDFIJJHIJJJIJJCFGGGGIGGIFGIGIIIJJIHJJJJJIJJJJJJJJJIIGIIIIGIIHGIHHHGGHFFFFFFEEDEEDEEEEEEEBD_Mismatch_0_Sense_+_Library_PoolT
GGGAGTACCGTTTAATGGATGAATTAAGTGTTCAACAGATTTCCATCTTCTGTTGTAATTGTAATTCATGGATCTGATGTTTCATGTATATCGC
>Frequency_1_QualityScore_FFHGHHHJJJJIJHIIJJIIIFHHIIJJHIJJJGIIJJJJJJIIIIJJJIJJJIJJFIIJJIJJJJIIIHIJIJJII_Mismatch_1_Sense_+_Library_PoolT
AAAATGAAAGAAGTGCATATGTGACTTGATGGGATTTATTTTAAATCTAATTGTCTATCAAATTTAAAGGATTTGAA
>Frequency_1_QualityScore_FFHHHHHJJJJJJJIJJJHIJJJIIJGHIIJJJJJJIIJJJJIJJJJJIJJJJJJJJJJIJJJJIJJJJHIJJJIJJHHHEFHFDFEFFFEE@A_Mismatch_1_Sense_+_Library_PoolT
ATGTAAAAATGAAAGAAGTGCATATGTGACTTGATGGGATGTATTTTAAATCTAATTGTCTATAAAATTTAAAGGATTTGAATAACTCTGGGTT
>Frequency_1_QualityScore_FDHHHHGJJJJJCHGIBHGDFCGEGGDGIIIJJJJJDGHIIBFGGIEGEDHIIJ>DGIHII@EECEADE?DA@C@BB?DDCCCFFDECCACDD<_Mismatch_1_Sense_+_Library_PoolT
GTTACATTTTCTATGGAAGATTGAGGTTGGCTCTGGTTTAGTTTCTTTAGGCTCATTCTAGTTTGGAAGGAAAAAACAATATGTAAAAATGAAA
>Frequency_1_QualityScore_DDDDDAD:CEEEFE+ABF9CAFFAE@E*?ED::DCDBDCEDIIDECECDDDADEEIBCCBACCAC2_Mismatch_0_Sense_+_Library_PoolT
ATTTTCTATGGAAGATTGAGGTTGGCTCTGGTTTAGTTTCTTTAGGCTCATTCTAGTTTGGAAGGA
>Frequency_1_QualityScore_FFHHHDFJJIJJJJJIJJFDGB?BGHIJJEGHIIHGC@FHIIIEG=D@EEEECEFFFFFFCEEFEEEDDDDCDDDDC@CDDCDDEDDDDDEDCC_Mismatch_1_Sense_+_Library_PoolT
TTTGGAAGGAAAAAAAAATATGTAAAAATGAAAGAAGTGCATATGTGACTTGATGGGATGTATTTTAAATCTAATTGTCTATAAAATTTAAAGG
>Frequency_1_QualityScore_FFHHHHHJJJJGHIIGIJJIIJIJIJEHHHIHIHIJIJJI9FHIIJEHIGIIJJJJJIJHGIJGGIJHGFEEHHFF;CDDA_Mismatch_0_Sense_+_Library_PoolT
GGCAGATTTGGTTACATTTTCTATGGAAGATTGAGGTTGGCTCTGGTTTAGTTTCTTTAGGCTCATTCTAGTTTGGAAGGA
>Frequency_1_QualityScore_FFHHHHHJJJJIJJJIJJJJIJJJIJJJIJJIJDIIJJJIIEHGHHFFFFEEDD<@?CDDD@BCBDCDDDDCACDDCCDCCCDCDCDDDCCDDC_Mismatch_0_Sense_+_Library_PoolT
TTCGTATTCGGATCGTATTGCGGGCCAGACTGGATGCTCGTAATAATCTGAGGGAGTACCGTTTAATGGATGAATTAAGTGTTCAACAGATTTC
>Frequency_1_QualityScore_FFFHFHHJIGHIIIGIIIIIIJGIJIIEHJJJJJHHIIJJIIJIIGIGHIIIGHJGEHHFFDDDDDCEEDEEEDDDDD_Mismatch_0_Sense_+_Library_PoolT
GGAAGATTGAGGTTGGCTCTGGTTTAGTTTCTTTAGGCTCATTCTAGTTTGGAAGGAAAAAAAAATATGTAAAAATGA
>Frequency_1_QualityScore_EFHHHHGJJJJJJJIIJIJIJIJIJIHGIJJJJI?FHGIJJJIJJJJIJJIJJI_Mismatch_1_Sense_+_Library_PoolT
GTTCAACAGATTTCCATCTTCTGTTGTAATTGTAATTCATGGATCTGATGTTTA
>Frequency_1_QualityScore_FFHDHHHJJJJGGIJJJJJJJJIIJJIIJJJJJJJJJJJJJJIHHJJIIJJIJJJJJIIJIJIGIIJ_Mismatch_0_Sense_+_Library_PoolT
AAGTGCATATGTGACTTGATGGGATGTATTTTAAATCTAATTGTCTATCAAATTTAAAGGATTTGAA
>Frequency_1_QualityScore_FFHHFHHJHGJJJJJJIIBCDFGIJJIJIAHGIJFIFHIGIJIJCHIHIJHHHHGHDDFDEEEEEDECECCD_Mismatch_1_Sense_+_Library_PoolT
TTGGAAGGAAAAAAAAATATGTAAAAATGAAAGAAGTGCATATGTGACTTGATGGGATGTATTTTAAATCCA
>Frequency_1_QualityScore_FFHHHHHIEEIJJJIJCIIGICGGHIIJIGHHIFIAHGEGG@G@BCFGGIGJIGDDGIIJJHHHHFHHHDC?CB@_Mismatch_0_Sense_+_Library_PoolT
TTTGGTTACATTTTCTATGGAAGATTGAGGTTGGCTCTGGTTTAGTTTCTTTAGGCTCATTCTAGTTTGGAAGGA
>Frequency_1_QualityScore_FFGHHHGIIIIHJJIJJJGHHGFFHIEHIIIGIIJIIJJJHEFHHGFD?BDDEEEDDDDDDBD?:ACD8?CBDCCDCCDCDEDDDC@C>CCEED_Mismatch_0_Sense_+_Library_PoolT
CGACTCATTCGTATTCGGATCGTATTGCGGGCCAGACTGGATGCTCGTAATAATCTGAGGGAGTACCGTTTAATGGATGAATTAAGTGTTCAAC
>Frequency_1_QualityScore_?B==+<AC<<;EAAF<A?8<9<9:C18?B@DDAGHDG<B9DDDCGGGGIC9B;A<3CDGGEAHCE)7=?>AED3;;:BA@DDA@>;>@;;55:<_Mismatch_1_Sense_+_Library_PoolT
TAGGATGGTTTTTAGGCAGATTTGGTTACATTTTCTATGGAAGATTGAGGTTGGCTCTGGTTTAGTTTCTTTAGGCTCATTCTAGTTTGGAAGG
>Frequency_1_QualityScore_DDHHHHHJHJJIJJJJJJ@GIAFHIJJJIJIIIJJJGIIIJJJIHGJJIJHHHEEHFFFDDFEEEDDEEDDDDEEDDEDEDD@CDDDDDDDDCD_Mismatch_1_Sense_+_Library_PoolT
TTGGAAGGAAAAAAAAATATGTAAAAATGAAAGAAGTGCATATGTGACTTGATGGGATGTATTTTAAATCTAATTTTCTATCAAATTTAAAGGA
>Frequency_1_QualityScore_FFHHHHHJJHHIJJJJJIJIJJJJHIJJJJJJHIJJJJJJIJJJJJJJJJJJJJJJJJJJJJIJJJJJJFHIJ_Mismatch_1_Sense_+_Library_PoolT
TGAAAGAAGTGCATATGTGACTTGATGGGATGTATTTTAAATCTAATTGTCTATAAAATTTAAAGGATTTGAA
>Frequency_1_QualityScore_FFHHHHHJJJJJJJJJHHJJJJIJJJJJJJJJJJJJJIJJIIIJJJJJHIIIJJJJHIJEFGJIGIJGHHHCHHHFFFFFEDBEEDDDABDDCE_Mismatch_0_Sense_+_Library_PoolT
TTTCCATCTTCTGTTGTAATTGTAATTCATGGATCTGATGTTTCATGTATATCGCCAGGTTCTTAGGTTGGTTTTTAGGCAGATTTGGTTACAT
>Frequency_1_QualityScore_FFHHHHHJJJJIIJHIJJJJJJJJDGIEIHIIIIIJIHIHGIJJHIJJJHGHEHHFFFFFFFED_Mismatch_2_Sense_+_Library_PoolT
GAAAAAAAAATATGTAAAAATGAAAGAAGTGCATATGTGACTTGATGGGATGTATTTTAAACCA
>Frequency_1_QualityScore_FFHHHHHJJJJJJJJJHIIJJJJJHIIIJJJHIJIJJJJIJJJJJJJJJJJJJJJJJJJJGJJJGHJJJJHIJGJJJJG_Mismatch_0_Sense_+_Library_PoolT
GTAAAAATGAAAGAAGTGCATATGTGACTTGATGGGATGTATTTTAAATCTAATTGTCTATCAAATTTAAAGGATTTGA
>Frequency_1_QualityScore_FFHHHHHIGGFHIJJJJIIJIJJIJJJIJJJJJJJJJIJJJJJJJIIJJII_Mismatch_0_Sense_+_Library_PoolT
TGATGGGATGTATTTTAAATCTAATTGTCTATCAAATTTAAAGGATTTGAA
>Frequency_1_QualityScore_DDHHFHFHHJBHII>FBEEHGEHFIIGGIJFHIICDGHI?GHIJEGCGHIHIJIICEHGHGHHI@EGGG_Mismatch_1_Sense_+_Library_PoolT
GACATTTTCTATGGAAGATTGAGGTTGGCTCTGGTTTAGTTTCTTTAGGCTCATTCTAGTTTGGAAGGA
>Frequency_1_QualityScore_FFHHGHHJJGIIJIGIJIGIIIBFGGEGGIJI@EHH=CECH?BDFDCE;???;;>C@C@?B7B?BB?CC?9ACBCD<&2??AC@:A44:??_Mismatch_0_Sense_+_Library_PoolT
GCGGGCCAGATTGGATGCTCAATTCGCAGCCGACTCATTCGTATTCGGATCGTATTGCGGGCCAGACTGGATGCTCGTAATAATCTGAGGG
>Frequency_1_QualityScore_FFHFHHHJJJJIIIGGHJJJHIJJJJJJJJJJJJEHIIHIIIIGGFFGHIIJJJJCEHGJHHHEHHHHFDFFDEDEEEDE>CDDBACDDB_Mismatch_0_Sense_+_Library_PoolT
TGGTTTTTAGGCAGATTTGGTTACATTTTCTATGGAAGATTGAGGTTGGCTCTGGTTTAGTTTCTTTAGGCTCATTCTAGTTTGGAAGGA
>Frequency_1_QualityScore_FFHHHHHJJJHIJJJJJJJJJJJJJGHIJJJJJGIJHIIJIJJIJJIIFHHEIIJIJJJJIJIIIGHGEHHGIJJHHHHHHFFFFFFEE_Mismatch_2_Sense_+_Library_PoolT
CAAAAATATGTAAAAATGAAAGAAGTGCATATGTGACTTGATGGGATGTATTTTAAATCTAATTGTCTATAAAATTTAAAGGATTTGAA
>Frequency_1_QualityScore_FFHFHHHIJJJJJJJJIJIGEIJJJEGIGIIGACGEAHCHFEBEFFBC;A@CB?BCBCAACACDAC>AC@A>@@CCDEDD?93>CCDEDCC@@C_Mismatch_0_Sense_+_Library_PoolT
CGGATCGTATTGCGGGCCAGACTGGATGCTCGTAATAATCTGAGGGAGTACCGTTTAATGGATGAATTAAGTGTTCAACAGATTTCCATCTTCT
>Frequency_1_QualityScore_FFHHHGHIJJIJIIIFGGGGJJIJJJJIJJIIIJIJIIJIJIIJJJJIIIII@HGGGII?==FEHGIID@EH@EEHCEEEFFD?CEE>CDBDAC_Mismatch_0_Sense_+_Library_PoolT
ATTTCCATCTTCTGTTGTAATTGTAATTCATGGATCTGATGTTTCATGTATATCGCCAGGTTCTTAGGTTGGTTTTTAGGCAGATTTGGTTACA
>Frequency_1_QualityScore_DFHGHHDHIJJIGHHJGHHJHIIIJIJJJJJJFIIJJGHGEIEIIIIIIIIHGJIIIFIJHGGHGDEH@@GHAEDDF?>ACCD=ACDDD<ACCC_Mismatch_0_Sense_+_Library_PoolC
ATTTCCATCTTCTGTTGTAATTGTAATTCATGGATCTGATGTTTCATGTATATCGCCAGGTTCTTAGGTTGGTTTTTAGGCAGATTTGGTTACA
>Frequency_1_QualityScore_FFHHHHGGGEGHIJJIJGIGHIHJJJIJJJJJJIIJJJIJJJIJIJJJGIJFIGHIJEHHGIEGIIJHIFHJJIIJGIGHHFGHHFCBDDC;?A_Mismatch_1_Sense_+_Library_PoolT
TGAATTAAGTGTTCAACAGATTTCCATCTTCTGTTGTAATTGTAATTCATGTATCTGATGTTTCATGTATATCGCCAGGTTCTTAGGTTGGTTT
>Frequency_1_QualityScore_FFHHHHHJJJJFIHIJJJJIHIIJJJGJJJJJJJHIJJJJJJJJJJJJJJJJJJJJJJJJIIJJIIIIHFHHJGIJIHHHFHHFF?BDDEDD?B_Mismatch_0_Sense_+_Library_PoolT
AATGAAAGAAGTGCATATGTGACTTGATGGGATGTATTTTAAATCTAATTGTCTATCAAATTTAAAGGATTTGAATAACTCTGGGTTTTGGGTT
>Frequency_1_QualityScore_DA?:CHFHGAA?F?CHHIE?HEHD49C??4?9C?1:FFBGEGEDHHGGDDBDHHG@B=@>FGIEGGEGE?=?AH?CED;_Mismatch_0_Sense_+_Library_PoolT
CAGATTTGGTTACATTTTCTATGGAAGATTGAGGTTGGCTCTGGTTTAGTTTCTTTAGGCTCATTCTAGTTTGGAAGGA
>Frequency_1_QualityScore_FFHHHHHJJJJJJJJJHIJJJJJJJIJJGJJGHHIJEIJGHGIJJJGIJJJIIJHHHHHHHHFFFFDFFEEEEEDEEDDDDDDDEDDDDDDDDE_Mismatch_2_Sense_+_Library_PoolT
AAGGAAAAAAAATATGTAAAAATGAAAGAAGTGCATATGTGACTTGATGGGATGTATTTTAAATCTAATTGTCTATCAAATTTAAAGGATTTGA
>Frequency_1_QualityScore_DDHHFGGGHGGIJIHIHGIGHIJFIIJFG_Mismatch_1_Sense_+_Library_PoolT
AAATCTAATTGTCTATAAAATTTAAAGGA
>Frequency_1_QualityScore_FFGHHHHGIIIJJJJJJJIGIGGDI*BFHHIJJJJIJIGIIJFGJJEHGHHHGEHHFFFFDEEEEEEEDDEDDDDEEDCDDFEEDDDEDDDECD_Mismatch_1_Sense_+_Library_PoolT
GTTTGGAAGGAAAAAAAAATATGTAAAAATGAAAGAAGTGCATATGTGACTTGATGGGATGTATTTTAAATCTAATTGTCTATAAAATTTAAAG
>Frequency_1_QualityScore_FDHHHHHIJJJJJJJJJJJJIIJJJHIIGHJIIIJJJJIJJJJJIIJCFHIJHIIFHIJCEHHFFFFEEBCECDDDBDD_Mismatch_0_Sense_+_Library_PoolT
GTTGTAATTGTAATTCATGGATCTGATGTTTCATGTATATCGCCAGGTTCTTAGGTTGGTTTTTAGGCAGATTTGGTTA
>Frequency_1_QualityScore_FFHHGHHJJIJJJJJIJIJJJJJJJJIJJJJIGGIIJJJJHHFHIJJIJJHHHHFFFFFFFEEDEEDEDCDDDDDEEDDEDEDDDECCDDCDDD_Mismatch_1_Sense_+_Library_PoolT
AAGGAAAAAAAAATATGTAAAAATGAAAGAAGTGCATATGTGACTTGATGGGATGTATTTTAAATCTAATTGTCTATAAAATTTAAAGGATTTG
>Frequency_1_QualityScore_FFHHHHHJJJJJIJJJJJJJJJIJJJGIFHIJJGHJIJJJJJJJIJJJJIJFHHHIJJJJJJJJHGHHHEEFFFFFFEEEEFEEDEEEFEDEDD_Mismatch_0_Sense_+_Library_PoolT
ACTGGATGCTCGTAATAATCTGAGGGAGTACCGTTTAATGGATGAATTAAGTGTTCAACAGATTTCCATCTTCTGTTGTAATTGTAATTCATGG
>Frequency_1_QualityScore_FFHFHHFIIGJJJJJGHHJJJJHHJIFHJJJJJJJJIHHHGFFFDEECDEDBBDDECDCDDCDDB/;?CACBDDDDDDDDCDDDCDDCDDCA>C_Mismatch_0_Sense_+_Library_PoolT
CAGCCGACTCATTCGTATTCGGATCGTATTGCGGGCCAGACTGGATGCTCGTAATAATCTGAGGGAGTACCGTTTAATGGATGAATTAAGTGTT
>Frequency_1_QualityScore_FFHHHHHJHIJJJJ+CGHJHIIJJJJJJJJJIJJIGIIJGJJJJGHHGFHFFFFFFDDDD5?CDDBDDDCCCDCDDCDACCDC:@CCCDDDDDC_Mismatch_1_Sense_+_Library_PoolT
CTCATTCGTATTCGTATCGTATTGCGGGCCAGACTGGATGCTCGTAATAATCTGAGGGAGTACCGTTTAATGGATGAATTAAGTGTTCAACAGA
>Frequency_1_QualityScore_FFHGCBFGIHGIEHHHIIHGGHHIJHGIGHIIJGHEIIJJIGDIJGH_Mismatch_1_Sense_+_Library_PoolT
CTTGATGGGATGTATTTTAAATCTAATTGTCTATAAAATTTAAAGGA
>Frequency_1_QualityScore_DEFHHHHIJJJJJJIGJJJJJIJGHJEHIJJHIJFHIJGGJIJJJJJIJIJJJJJIIJJJJJIHHHHHHHFFFFFEEEEEEDDDDDDDDDCDDD_Mismatch_2_Sense_+_Library_PoolT
TGTGATGTTTCATGTATATCGCCAGGTTCTTAGGTTGGTTTTTAGCCAGATTTGGTTACATTTTCTATGGAAGATTGAGGTTGGCTCTGGTTTA
>Frequency_1_QualityScore_FFHHHHHJIIIJJJJIIIJJJJI<GIHGHHIJGHIJJJJFHJJIIJIGIIHFBD@BABCCB?CDBDDB@@ADDDEDDECDBD0<+3>C@8?C<C_Mismatch_0_Sense_+_Library_PoolT
ATTGGATGCTCAATTCGCAGCCGACTCATTCGTATTCGGATCGTATTGCGGGCCAGACTGGATGCTCGTAATAATCTGAGGGAGTACCGTTTAA
>Frequency_1_QualityScore_FFHHHHHJJIJJIJJJIJIJJJJJGJIJJJJJJJJIHIJJJJJJJIJJJJIJJIJJIIIHJIIGIJIIGHHJIHHEFF@CCEEEEECCDDBBDD_Mismatch_1_Sense_+_Library_PoolT
GAATTAATTGTTCAACAGATTTCCATCTTCTGTTGTAATTGTAATTCATGGATCTGATGTTTCATGTATATCGCCAGGTTCTTAGGTTGGTTTT
>Frequency_1_QualityScore_FFHHHHHJJJIJJHJJJIIIHJJIIJJIJJJJIJJJJFHIGIFHJJJJJJJJJJJIJJJJDHDHHGI@GDEEHHFDDDDDDDDDFEEDDDDDDD_Mismatch_1_Sense_+_Library_PoolT
GGTTACATTTTCTATGGAAGATTGAGGTTGGCTCTGGTTTAGTTTCTTTAGGCTCATTCTAGTTTGGAAGGAAAAAACAATATGTAAAAATGAA
>Frequency_1_QualityScore_FFHHHHGJHIIGIJJJGGIIIGGDFHGHIIJJJIJJIHICEGIHEHFDFFFFACC:CDA>>@ACDD@CDCCDCDCCCDCCDDDECDCCDCCDDD_Mismatch_0_Sense_+_Library_PoolT
TTGCGGGCCAGACTGGATGCTCGTAATAATCTGAGGGAGTACCGTTTAATGGATGAATTAAGTGTTCAACAGATTTCCATCTTCTGTTGTAATT
>Frequency_1_QualityScore_FFHGHHHJIJJJIIIIJIIHIIIJGIJJJJJJJJJJJHFFDEDDEDDDDDCCDBDDBCDEDDCCCDDBD@?CDD<@C<CDCDACC@CECCDD>C_Mismatch_0_Sense_+_Library_PoolT
CGCAGCCGACTCATTCGTATTCGGATCGTATTGCGGGCCAGACTGGATGCTCGTAATAATCTGAGGGAGTACCGTTTAATGGATGAATTAAGTG
>Frequency_1_QualityScore_DDHBHDAD<FGEG=??BA2*?3?D8;D@;F)===@CCE;7@:5AA;<,,6?CA>@CC;CC@;>@A;;@CCADAC9CA:>3>A>>AA>:4(+:?>_Mismatch_1_Sense_+_Library_PoolT
GTATTGCGGGCCAGACTGGATGCTCGTAATAATCTGAGGGAGTACCGTTTAATGGATGAAGTAAGTGTTCAACAGATTTCCATCTTCTGTTGTA
>Frequency_1_QualityScore_DBHHFHDGFHEGDHIIIIIFHIIIIGGIIIIIGIIIHGIEGIIDHHHIIGHIIIIIHIHI_Mismatch_0_Sense_+_Library_PoolT
TATGTGACTTGATGGGATGTATTTTAAATCTAATTGTCTATCAAATTTAAAGGATTTGAA
>Frequency_1_QualityScore_FFHHHFHHGIJJJJHHJGHHIJHHJEGIIFHIJJIIJJJIHJIIHIHIIIIIIJJJJGHIJDACCHHEC@DCDEDEEDDDDACBCDCCDECCD@_Mismatch_0_Sense_+_Library_PoolT
TCATGTATATCGCCAGGTTCTTAGGTTGGTTTTTAGGCAGATTTGGTTACATTTTCTATGGAAGATTGAGGTTGGCTCTGGTTTAGTTTCTTTA
>Frequency_1_QualityScore_FFHHHHHJJJJJJJHIJGHIJJHJJEHIJFHIJJJIJJJJHIJJIJHIJJJJJJJJJJJJJHHHEHFFDCDDEEDDDDDDDACDDD@CDEDDDD_Mismatch_0_Sense_+_Library_PoolC
TCATGTATATCGCCAGGTTCTTAGGTTGGTTTTTAGGCAGATTTGGTTACATTTTCTATGGAAGATTGAGGTTGGCTCTGGTTTAGTTTCTTTA
>Frequency_1_QualityScore_FFHHHHHJHIJJJIJJJJJJIJJHHJJJJJJHIIHIJJGIJJJJJJHIJJJJJGIIIIIIJJJJJJIJJHIJJJJJ_Mismatch_0_Sense_+_Library_PoolT
AAAATATGTAAAAATGAAAGAAGTGCATATGTGACTTGATGGGATGTATTTTAAATCTAATTGTCTATCAAATTTA
>Frequency_1_QualityScore_FDHHDHHEGHGIJCFHGFGIIIJGIJGJDHIEDBDBDE;??DDHGDHI8FGDGBFGHIIJEGE@GGGIF=?EE7AC?BC_Mismatch_0_Sense_+_Library_PoolT
TAGGCAGATTTGGTTACATTTTCTATGGAAGATTGAGGTTGGCTCTGGTTTAGTTTCTTTAGGCTCATTCTAGTTTGGA
>Frequency_1_QualityScore_FFHHHHHIIIIJJJJIJJIIFIIIGIIIJJJJJJJJJJJEHIIJJJIIJIGIJJJJJJHGJCFGIGGHGHCHHBEFFDDDEEDD?CDDDDDBDC_Mismatch_0_Sense_+_Library_PoolT
GATTTCCATCTTCTGTTGTAATTGTAATTCATGGATCTGATGTTTCATGTATATCGCCAGGTTCTTAGGTTGGTTTTTAGGCAGATTTGGTTAC
>Frequency_1_QualityScore_FFHHHFHFHHIJHIJJJJJJIIJGIIJIIJHHIJIJJJJJJJJJJJIJJJJJJJIJJJIJJJJIJJHHHHHHHFFFFFEEEFEEEFEDCDEEFE_Mismatch_0_Sense_+_Library_PoolT
GAGGGAGTACCGTTTAATGGATGAATTAAGTGTTCAACAGATTTCCATCTTCTGTTGTAATTGTAATTCATGGATCTGATGTTTCATGTATATC
>Frequency_1_QualityScore_DEFAHFHIGGIIIAHIHHGIGHHIJABEBFGGHIHGEHEGGGGCHGIIFGGIDHG>ACEEHGD@@CEED@CC>@?CC5>@CC@CDCCCDDDCDE_Mismatch_2_Sense_+_Library_PoolT
ACGACAGGTTCTTAGGTTGGTTTTTAGGCAGATTTGGTTACATTTTCTATGGAAGATTGAGGTTGGCTCTGGTTTAGTTTCTTTAGGCTCATTC
>Frequency_1_QualityScore_FFHHHHHJHIJJHIJJIIGJJGICHGIIJJGIJIJIGECHHFFFFFFEFDD>B5;CDD?BC<CCCD>CCCADC>CDDDDDC@CDCDCDCC@>@C_Mismatch_2_Sense_+_Library_PoolT
GTATTCGGATCGTATTGCGGGCCAGACTGGATGCTCGTAATAATCTGAGGGAGTACCGTTTAATGGATGAATTAAGTGTTCAACAGATTTCAAA
>Frequency_1_QualityScore_D=DDADD)0::??D9D9BBDDI>;;3D989?<88BC4.8=@@C;..7@CC3AC;=3A3?7?3.(66>36;(-(55;A>>AAA>5>A_Mismatch_2_Sense_+_Library_PoolT
AAAAAAAAATGTAAAAATGAAAGAAGTGCATATGTGACTTGATGGGATGTATTTTAAATCTAATTGTCTATAAAATTTAAAGGATT
>Frequency_1_QualityScore_DFHHHHHJJJJJJJJJJJJJJJJJJJJJJJJJJJJJJJJJJJIJJJJ_Mismatch_1_Sense_+_Library_PoolT
ATGTATTTTAAATCTAATTGTCTATCAAATTTAAAGGATTTGAATGA
>Frequency_1_QualityScore_FFHHHHHHJIJIIJJJIJJJJJJJIJJJIIJJJJJJJJJJJJJGHIIIJJHCHHFFHFFFFFEEEDCEDDFEFDDEDDDDEEDDDDEEDDDDDD_Mismatch_0_Sense_+_Library_PoolT
TTCTAGTTTGGAAGGAAAAAAAAATATGTAAAAATGAAAGAAGTGCATATGTGACTTGATGGGATGTATTTTAAATCTAATTGTCTATCAAATT
>Frequency_1_QualityScore_FDDCFHBBEAAGHGIIIIIGG?<DCFGHGIJJEA?FHGGHIIFHGAGIJGCG@FHIIIIHGH?CDFFC??@_Mismatch_1_Sense_+_Library_PoolT
CTTAGGTTGGTTTTTAGGCAGATTTGGTTACATTTTCTATGGAAGATTGAGGTTGGCTCTGGTTTAGTTTA
>Frequency_1_QualityScore_FFFHHHGJIIJJJGIJIIJJJJJIJIIJJJIGIIJJI_Mismatch_0_Sense_+_Library_PoolT
TTAAATCTAATTGTCTATCAAATTTAAAGGATTTGAA
>Frequency_1_QualityScore_FFHHHHHJJIJJJGIJJHIJJJJJJJIJJIGJJJJJJJJIJJHIJGHIJHHGHHHHFFFFDFFEDECDDCDFEEEDDEDDDDEEDDEDFE_Mismatch_0_Sense_+_Library_PoolT
CATTCTAGTTTGGAAGGAAAAAAAAATATGTAAAAATGAAAGAAGTGCATATGTGACTTGATGGGATGTATTTTAAATCTAATTGTCTAT
>Frequency_1_QualityScore_AD;?CD:CEB+2A3A<AA<EEE?CEDD99BBBD*??DEBD98?729.BCAAD@AADD>BDDBA?AAA(::5>(8<?9:4(:(+4>AA:>A>>34_Mismatch_2_Sense_+_Library_PoolT
TTGGCTCTGGGTTAGTTTCTTTAGGCTCATTCTAGTTTGGAAGGAAAAAAAAATATGTAAAAATGAAAGAAGGGCATATGTGACTTGATGGGAT
>Frequency_1_QualityScore_D>F8CF?EFFEB;DEB9?FDBBB?<?<9?B3.=88=CA@@;;4=;;C@:D=E=?;;;AB>DBCAA@@;6;>>;>(;ABA@@BBBBBBBBB:>:A_Mismatch_1_Sense_+_Library_PoolT
AGGAAAAAAAAATATGTAAAAATGAAAGAAGTGCATATGTTACTTGATGGGATGTATTTTAAATCTAATTGTCTATCAAATTTAAAGGATTTGA
>Frequency_1_QualityScore_FFHHHHHJJGHIJJJJJGIJJJJJGIEIJJJJHIJJJJIJJJJJJJJJHGHIJJJJ_Mismatch_0_Sense_+_Library_PoolT
TGAAAGAAGTGCATATGTGACTTGATGGGATGTATTTTAAATCTAATTGTCTATCA
>Frequency_1_QualityScore_DBFHHHFGEFBGHGGHIIGIIIIGIIHHIIIIE@EHFFDDEHIIHEHEDG_Mismatch_0_Sense_+_Library_PoolT
GATGGGATGTATTTTAAATCTAATTGTCTATCAAATTTAAAGGATTTGAA
>Frequency_1_QualityScore_DFFHHFHJJJJGIJHIIIJEGHIIF_Mismatch_2_Sense_+_Library_PoolT
TGTTTATAAAATTTAAAGGATTTGA
>Frequency_1_QualityScore_DFHGB+CFGICGCFGHHJJJJGIGIGJIIJJJIJIIHIJIJIJGIGFGFEGIIJIJGFHHHAECDEEFFCACEDDDDEEDDDEDD?>ACB<_Mismatch_1_Sense_+_Library_PoolT
TTGGTGTTTAGGCAGATTTGGTTACATTTTCTATGGAAGATTGAGGTTGGCTCTGGTTTAGTTTCTTTAGGCTCATTCTAGTTTGGAAGGA
>Frequency_1_QualityScore_FFHHHHHJJJIJJJGHIJJJJJJJIJIIJGHIJJJJJGIGIIJJEIHHHHHFDFFFFEEEEEEDDCEEDDEDEEDDDDDDDDEDDDDDDDDDDD_Mismatch_1_Sense_+_Library_PoolT
GAAAAAAAAATATGTAAAAATGAAAGAAGTGCATATGTGACTTGATGGGATGTATTTTAAATCTAATTGTCTATCAAATTTAAAGGATTTGAAA
>Frequency_1_QualityScore_FFHHHHHIJJIJJJJJGDHIJGGGGGHIGJJIAFGGIIIGIIIDHG<=BECADEED;CB@;??ACDDDDA?CCCDACCCCDE>@>>:4@@CDC@_Mismatch_0_Sense_+_Library_PoolT
GACTCATTCGTATTCGGATCGTATTGCGGGCCAGACTGGATGCTCGTAATAATCTGAGGGAGTACCGTTTAATGGATGAATTAAGTGTTCAACA
>Frequency_1_QualityScore_FFHHHF*?GGIFHIIIIIIGGCGGGGFHIIIGJGFHG@DEEDEDCD@DDA?@CCB?CA<CCB7<ADDDDD@@>@?B9<+9ACB2<C1@C>>>@@_Mismatch_1_Sense_+_Library_PoolT
TGCTCAGTTCGCAGCCGACTCATTCGTATTCGGATCGTATTGCGGGCCAGACTGGATGCTCGTAATAATCTGAGGGAGTACCGTTTAATGGATG
>Frequency_1_QualityScore_DFHHGHFJJJJJJEA@BHGHII@EHEEHBGGHGGICFCDCIGIHHIJFHIJHCCDF@EGIIIIJEAGGGFAH_Mismatch_0_Sense_+_Library_PoolT
AAAAATGAAAGAAGTGCATATGTGACTTGATGGGATGTATTTTAAATCTAATTGTCTATCAAATTTAAAGGA
>Frequency_1_QualityScore_FFHHHHHJJIHIJJJIJJJIJJJJJJJJJJJJHGJJJJJJJJJJJJJHHHHHHHHFFFFFFFEEEEDC_Mismatch_0_Sense_+_Library_PoolT
CTCATTCTAGTTTGGAAGGAAAAAAAAATATGTAAAAATGAAAGAAGTGCATATGTGACTTGATGGGA
>Frequency_1_QualityScore_FFHHHHHJJJJIJIIJJIFHIJJJJGIJJHIJJJJJJJHFFFCCEEDCCDBDDDDDDDEDEDDEDDDB>>2?CDD?BDADDDC@CC>CDECDD>_Mismatch_0_Sense_+_Library_PoolT
TCGCAGCCGACTCATTCGTATTCGGATCGTATTGCGGGCCAGACTGGATGCTCGTAATAATCTGAGGGAGTACCGTTTAATGGATGAATTAAGT
>Frequency_1_QualityScore_FFAFFFFICHGFHHGIIJJCHIIHFF@?EFDFFCGEDCGIIIJ<BFHHGAFHIJ@GGGIGIGIHHG@?=?EHHBCEB;_Mismatch_0_Sense_+_Library_PoolT
AGATTTGGTTACATTTTCTATGGAAGATTGAGGTTGGCTCTGGTTTAGTTTCTTTAGGCTCATTCTAGTTTGGAAGGA
>Frequency_1_QualityScore_FFHHHHHIJJDHIJJHIJJJJJIJJJJJIJJJJGIHIIJJIIJJIJJJJJJJHFFFFFFEFEDEEEDDDDDDDDDCDDDEFEEDDDDDDDDDDD_Mismatch_1_Sense_+_Library_PoolT
TTGGCTCTGGTTTAGTTTCTTTAGGCTCATTCTAGTTTGGAAGGAAAAAAAAATATGTAAAAATGAAAGAAGTGCATATTTGACTTGATGGGAT
>Frequency_1_QualityScore_EFFDFHHIIGIICFHGHGHICFFGHIG9CFHICHG:CGDFHI>DFBGC?F?B?B<BC49?@FDEDEGG>6CCGHE@_Mismatch_1_Sense_+_Library_PoolT
AAATGAAAGAAGTGCATATGTGACTTGATGGGATGTATTTTAAATCTAATTGTCTATAAAATTTAAAGGATTTGAA
>Frequency_1_QualityScore_DDDBA11))2<B@1<C??EE??C3*1?C>:BDE94?DDCDA?B9*0*/8)8BCC4=78).7=7@@>@C)7;;?C_Mismatch_1_Sense_+_Library_PoolT
TGAGGGAGAACCGTTTAATGGATGAATTAAGTGTTCAACAGATTTCCATCTTCTGTTGTAATTGTAATTCATGG
>Frequency_1_QualityScore_FFHHFHHJJHJJHIIJJJIIIJJJJJJJJJJJIJIJJJJJJHIIJIHJJJJJJ_Mismatch_1_Sense_+_Library_PoolT
CTTGATGGGATGTATTTTAAATCTAATTGTCTATAAAATTTAAAGGATTTGAA
>Frequency_1_QualityScore_DDHFHDHGIIIJIIIEHIGGEFGHIJIIGEFGGGIHGHIIIIIH>DFIHIGGIJIIGGIGHIIJ@EHEIAEHEC>CE@_Mismatch_0_Sense_+_Library_PoolT
ATATGTAAAAATGAAAGAAGTGCATATGTGACTTGATGGGATGTATTTTAAATCTAATTGTCTATCAAATTTAAAGGA
>Frequency_1_QualityScore_;=CF?FBGHFIIIDEHGGH;EGEIBGGGHCFGHFCECGGADFEG<GAD>BHGFGBGE>CAE>FGHGIHDCBBBCCA@DDDCC<CCCC<C?>:4:_Mismatch_0_Sense_+_Library_PoolT
TTTCTATGGAAGATTGAGGTTGGCTCTGGTTTAGTTTCTTTAGGCTCATTCTAGTTTGGAAGGAAAAAAAAATATGTAAAAATGAAAGAAGTGC
>Frequency_1_QualityScore_FFHHHHHIJIFHHHHHIJJJJJHIIIIJJJJIIJDHIJJHIJGIIJFHJJJEHIJIGCGHIHHEHHFFFEFFFEEEEE;CCBDDDDDDCBDDDD_Mismatch_1_Sense_+_Library_PoolT
TTCATGGATGTGATGTTTCATGTATATCGCCAGGTTCTTAGGTTGGTTTTTAGGCAGATTTGGTTACATTTTCTATGGAAGATTGAGGTTGGCT
>Frequency_1_QualityScore_FFHHHHHJIJJIIJJJJIJJJEHIGIHIJJJJJIJJJJJJJJJJIIIIJJIFHIIGIJJIJFDDDDEEDCFEDDDDDDDDDDDCDDDEDDEDED_Mismatch_1_Sense_+_Library_PoolT
TAAGATTGAGGTTGGCTCTGGTTTAGTTTCTTTAGGCTCATTCTAGTTTGGAAGGAAAAAAAAATATGTAAAAATGAAAGAAGTGCATATGTGA
>Frequency_1_QualityScore_DDFBFDHHGGIIGGHHGHIGJIAFBHGHJJFGCBCGHIJGI?FGHBGHIIJIJDHHIGIHGIJIIIIIIAFFGHIIIGCEEHHHEEFDDEEDCE_Mismatch_0_Sense_+_Library_PoolT
AAATATGTAAAAATGAAAGAAGTGCATATGTGACTTGATGGGATGTATTTTAAATCTAATTGTCTATCAAATTTAAAGGATTTGAATAACTCTG
>Frequency_1_QualityScore_FFHHFHHJJJJJJJJIJJJIJJIJJJHJJGHIJJJJJJJFHIJJGHIJIJIGIIJIJIJIJJEIFHHIJIEHHHHFFFDDDDDDEEEEEEDDDD_Mismatch_0_Sense_+_Library_PoolT
TTGGTTACATTTTCTATGGAAGATTGAGGTTGGCTCTGGTTTAGTTTCTTTAGGCTCATTCTAGTTTGGAAGGAAAAAAAAATATGTAAAAATG
>Frequency_1_QualityScore_FFHHGHHIIGIIJJHHGIIEHHEHHIJJIHIIJJIIIIIJJJJIIIIIJIGGIGFHGJIJIJJJJJJEEFIJJJIGGH_Mismatch_0_Sense_+_Library_PoolT
AAAAATGAAAGAAGTGCATATGTGACTTGATGGGATGTATTTTAAATCTAATTGTCTATCAAATTTAAAGGATTTGAA
>Frequency_1_QualityScore_DFHFHHHGGIJGIIHHIIGGIIIIGIJJIGIIJIIJJIJJJJJIGGGIJIGHIIIHGFHHFHIIJIFGHHGGIHHHHH_Mismatch_0_Sense_+_Library_PoolC
AAAAATGAAAGAAGTGCATATGTGACTTGATGGGATGTATTTTAAATCTAATTGTCTATCAAATTTAAAGGATTTGAA
>Frequency_1_QualityScore_FFHHGHHJJJJJIJHHJIJIJJJJFGIIICHIJJIJJIJJJJJJJJJIJGIJJJGIIJHIIJJHECDDD@DDFDEDDDDC_Mismatch_0_Sense_+_Library_PoolT
ATGGAAGATTGAGGTTGGCTCTGGTTTAGTTTCTTTAGGCTCATTCTAGTTTGGAAGGAAAAAAAAATATGTAAAAATGA
>Frequency_1_QualityScore_FFHHHHHIJJJJJJJJJJJIJIGIIJJJJJJIIJJJJIIIIJIIJHHHHGHHFFFFFDEDEEEEEEEDDACDDDEEDDEDEEDDDDDDDDEDDD_Mismatch_1_Sense_+_Library_PoolT
GTTGGAAGGAAAAAAAAATATGTAAAAATGAAAGAAGTGCATATGTGACTTGATGGGATGTATTTTAAATCTAATTGTCTATCAAATTTAAAGG
>Frequency_1_QualityScore_FFHHHGHIJJJJJJIJJIJHGIJJGIIJJJJJJJIJJJJJHHFFDDCADEEACDDEDDBDB@AA>CCCB<BBDDDB?CCB?AC?AC@5<A?>C@_Mismatch_0_Sense_+_Library_PoolT
CGATCGTATTGCGGGCCAGATTGGATGCTCAATTCGCAGCCGACTCATTCGTATTCGGATCGTATTGCGGGCCAGACTGGATGCTCGTAATAAT
>Frequency_1_QualityScore_FFHHHGHIJJJJJJJJJJJIIEHHIJJJJIIIJJJJIJJIJJJJHIJJJJJJJJJJHIJJJIIJIJJGIHIIJJJGGJIHHHHFH_Mismatch_1_Sense_+_Library_PoolT
AATATGTAAAAATGAAAGAAGTGCATATGTGACTTGATGGGATGTATTTTAAATCTAATTGTCTATAAAATTTAAAGGATTTGAA
>Frequency_1_QualityScore_DBFFABFEGIII<FHCC?F3<BAC?E<EGFEE@DEF0:BF@BDGBGFD4/?9BFCFFACCA=C@AE).=;6_Mismatch_0_Sense_+_Library_PoolT
GTTACATTTTCTATGGAAGATTGAGGTTGGCTCTGGTTTAGTTTCTTTAGGCTCATTCTAGTTTGGAAGGA
>Frequency_1_QualityScore_DD8DFFDIEB;F>DF1:B)??BDFED;:@?6CF8AE:ACA)=B@;@)6>;(38(;:?3(3;B558<((4>8AA_Mismatch_0_Sense_+_Library_PoolT
TGCGGGCCAGATTGGATGCTCAATTCGCAGCCGACTCATTCGTATTCGGATCGTATTGCGGGCCAGACTGGAT
>Frequency_1_QualityScore_>DDDD>BEC?C:,3A3+CEA+<CDFIIIDA8B=<)=CCDI2)=CC)@A3.77?3AA_Mismatch_1_Sense_+_Library_PoolT
GGCTCATTCTAGATTGGAAGGAAAAAAAAATATGTAAAAATGAAAGAAGTGCATAT
>Frequency_1_QualityScore_FFHHGHHJIIJJJIJJIJJJJJJJIIIHJJJJJJJI_Mismatch_2_Sense_+_Library_PoolT
TAAATCTAATTGTTTATAAAATTTAAAGGATTTGAA
>Frequency_1_QualityScore_FFHGHHHIJIJDHIEGJIJGIHGGHHGIIIIFIIGACGIHFFHHHHGEFBC=AECD=@CACCCD>>@5>@CDDD:C@CCE@CDDCCDCCDEDCD_Mismatch_2_Sense_+_Library_PoolT
ATTCGGATCGTATTGCGGGCCAGACTGGATGCTCGTAATAATCTGAGGGAGTACCGTTTAATGGATGAATTAAGTGTTCAACAGATTTCCATGC
>Frequency_1_QualityScore_FFHHHHHIIIIIHJJJJJJJJJJJJJJJIJJJJJJJIJJJIJJJJJJJIIJJJJIJJJJJEHIFHIJIIHIIGHIIIJHFEEBDFEDCEECCDD_Mismatch_0_Sense_+_Library_PoolT
GGATGAATTAAGTGTTCAACAGATTTCCATCTTCTGTTGTAATTGTAATTCATGGATCTGATGTTTCATGTATATCGCCAGGTTCTTAGGTTGG
>Frequency_1_QualityScore_FFHHHHHHJJJJJJJJJJJJJGIEHHJJGIIJJIJJJJJJJJJJJJHIIIJIJJJJJJIJJJJJHHHHHHFFFFFFFEEEEEDDEDEDCDDDDD_Mismatch_1_Sense_+_Library_PoolT
TTGCTCGTAATAATCTGAGGGAGTACCGTTTAATGGATGAATTAAGTGTTCAACAGATTTCCATCTTCTGTTGTAATTGTAATTCATGGATCTG
>Frequency_1_QualityScore_EFFHHHHIJJJIJJJJJJJJJIIIIJJJJJJJJJJJJJJGHJJJJJHHHHHHHFDFFFFEEDEEFEFEEDDEDDDDEEDDEDEEFDEDEDDDED_Mismatch_1_Sense_+_Library_PoolT
AGTTTGGAAGGAAAAAAAAATATGTAAAAATGAAAGAAGTGCATATGTGACTTGATGGGATGTATTTTAAATCTAATTGTCTATAAAATTTAAA
>Frequency_1_QualityScore_ADF8ACFH@FHHHHIIAHD?HDEHHH?FFCGGEHGH@FEHICGGE;FGCCABG4B_Mismatch_1_Sense_+_Library_PoolT
ATGATGGGATGTATTTTAAATCTAATTGTCTATCAAATTTAAAGGATTTGAATAA
>Frequency_1_QualityScore_DBCFBDHEDCEGFHEHFH@9CCEE1??<DB?DBBBDGHIIGFEGH*BDF@FB=CC=@@AEHG=EH7?AB;7@BCDCCC;;>>=;ACCA@C;>@>_Mismatch_0_Sense_+_Library_PoolT
GTTCTTAGGTTGGTTTTTAGGCAGATTTGGTTACATTTTCTATGGAAGATTGAGGTTGGCTCTGGTTTAGTTTCTTTAGGCTCATTCTAGTTTG
>Frequency_1_QualityScore_DDHAHFDCFGIGIIIIGHGGGGGIIBGGEIIJJFGH@CEEHEHEFFAD=CDDD@DCBCCDCCCCCCDCC>@4@4>CACCC8>@CCCED_Mismatch_0_Sense_+_Library_PoolT
CGGATCGTATTGCGGGCCAGACTGGATGCTCGTAATAATCTGAGGGAGTACCGTTTAATGGATGAATTAAGTGTTCAACAGATTTCCA
>Frequency_1_QualityScore_FDHFHGHIHIIIIFEI@HGHGIGIIIIIIEDEHCHIGEGCHIIIIIIIHIIIIIIII_Mismatch_1_Sense_+_Library_PoolT
GTGACTTGATGGGATGTATTTTAAATCTAATTGTCTATAAAATTTAAAGGATTTGAA
>Frequency_1_QualityScore_FFHGHHHIGJEEGDDF?FIIIGIFHI_Mismatch_0_Sense_+_Library_PoolT
AGGAAAAAAAAATATGTAAAAATGAA
>Frequency_1_QualityScore_FFHFHHHJJJJJJJJJJJCHGIIIIJFIHIIJJHIJJJIJJHIJJJJFFHHIJHIJJJIJJJJJJIJJJHIJJJHHHHHH?;BB);@CCEEECD_Mismatch_1_Sense_+_Library_PoolT
ATGTAAAAATGAAAGAAGTGCATATGTGACTTGATGGGATGTATTTTAAATCTAATTGTCTATCAAATTTAAAGGATTTGAATACCTCTGGGTT
>Frequency_1_QualityScore_FFHHFHHJHIIFIIJHHJHIIJJJJJJJGHIJIHIJJJJJJJIJJJJIJJJIJIIIJIHJGIHIJJJHFDBDDEDFFEEDDDDDDDDDDDDDDD_Mismatch_0_Sense_+_Library_PoolT
TTCTATGGAAGATTGAGGTTGGCTCTGGTTTAGTTTCTTTAGGCTCATTCTAGTTTGGAAGGAAAAAAAAATATGTAAAAATGAAAGAAGTGCA
>Frequency_1_QualityScore_FFHHHHHJIJIHIJJIHIGGIJJJJJJJCGHIJHIJJJJJJJJJJJJJJJHIJFHHIIGIIIFIIJJFDDDDDEEFEFEDDBDDDCCCBDCDDD_Mismatch_0_Sense_+_Library_PoolC
TTCTATGGAAGATTGAGGTTGGCTCTGGTTTAGTTTCTTTAGGCTCATTCTAGTTTGGAAGGAAAAAAAAATATGTAAAAATGAAAGAAGTGCA
>Frequency_1_QualityScore_FFHHHHHHHIJJJIJJGGIIJJJJJJIJHIJJJJJGHIHIJJJJIJJJBHIIIGIIJJIJIIJJIIIDHEHHHEFFFFDECDC_Mismatch_0_Sense_+_Library_PoolT
TAGGCAGATTTGGTTACATTTTCTATGGAAGATTGAGGTTGGCTCTGGTTTAGTTTCTTTAGGCTCATTCTAGTTTGGAAGGA
>Frequency_1_QualityScore_FFHHHHHIJJJIIFIJGIFHIIHGJCGIJGIJJIJJJJCHIICHHHHHHFFFFFFEE>CEEEDDEEDDDCCDACCDDCC@@CDEEED_Mismatch_0_Sense_+_Library_PoolT
TTTCTTTAGGCTCATTCTAGTTTGGAAGGAAAAAAAAATATGTAAAAATGAAAGAAGTGCATATGTGACTTGATGGGATGTATTTTA
>Frequency_1_QualityScore_DDDFHFHIIJEHFFHHJFDHG@BHEHBFEGHIJIGGEHIICGIGGIGHGHHHEFFFFADCCCAC@CCDDDDDDCFFFEFDE;_Mismatch_2_Sense_+_Library_PoolT
GGCTCATTCTAGTTTGGAAGGAAAAAAAAATATGTAAAAATGAAAGAAGTGCATATGTGACTTGATGGGATGTATTTTATAG
>Frequency_1_QualityScore_AD?FCCFGEEEBDEEHHIHBEGBEAEGDFCBHHGGCDHEEGCDDFDHG@GHDG_Mismatch_0_Sense_+_Library_PoolT
CTTGATGGGATGTATTTTAAATCTAATTGTCTATCAAATTTAAAGGATTTGAA
>Frequency_1_QualityScore_>DFFBF>D@@18C<D<09?@F@BBDBGI@2?9)==F8CD==4CFA@7@CD??AC==?A?D;.;@;@>>AB@>@BAD>;3,;:@>>A>B?ABBBA_Mismatch_1_Sense_+_Library_PoolT
AAGAAAAAAAAATATGTAAAAATGAAAGAAGTGCATATGTGACTTGATGGGATGTATTTTAAATCTAATTGTCTATCAAATTTAAAGGATTTGA
>Frequency_1_QualityScore_FFHHHHGHHIFGIJJIIJIJJJJJJJJJJJJGJJHIJJJJJHJJJJJJIJIIJGGIJJIEICGIJCHFCEFDFFECBCEDDDBBDDDEFEEEDE_Mismatch_1_Sense_+_Library_PoolT
GCTTCTGTTGTAATTGTAATTCATGGATCTGATGTTTCATGTATATCGCCAGGTTCTTAGGTTGGTTTTTAGGCAGATTTGGTTACATTTTCTA
>Frequency_1_QualityScore_DDBF<FD?D::<33AABHCFHI@@<AFCAE>EF9???CF>?C?1?BAFB;;?6DF8/=CC)/B.8=A;.6?AEFE:)5,;.>:@C;5;@DA@A@_Mismatch_0_Sense_+_Library_PoolT
CATCTTCTGTTGTAATTGTAATTCATGGATCTGATGTTTCATGTATATCGCCAGGTTCTTAGGTTGGTTTTTAGGCAGATTTGGTTACATTTTC
>Frequency_1_QualityScore_:DADE8D?EBEBA:E9<<CCBFC<E:CE>CCDFD@CDE@<?DDDBDD49???BD??/=CDA=1;ADA@@=37=AA_Mismatch_0_Sense_+_Library_PoolT
TTCAACAGATTTCCATCTTCTGTTGTAATTGTAATTCATGGATCTGATGTTTCATGTATATCGCCAGGTTCTTAG
>Frequency_1_QualityScore_FFHHHHHIIJJJJJJJIGIJJJIHIIIIJJGIIIIIIGICGIJGIG7DHHHFHFDDFDDBD@B9?CCB?AA?CCD<8ABBCDD>4+4?@9><3>_Mismatch_0_Sense_+_Library_PoolT
GGGCCAGATTGGATGCTCAATTCGCAGCCGACTCATTCGTATTCGGATCGTATTGCGGGCCAGACTGGATGCTCGTAATAATCTGAGGGAGTAC
>Frequency_1_QualityScore_FFHHHHHJJJJJJIJFHHJJIJJJJIJJJJIJJJJJJJGHIIIJGIJJJJIJJJJJJJJJJJGHIGIIHEHHHHHFFFFFFFEEEECED>CDDE_Mismatch_0_Sense_+_Library_PoolT
AATAATCTGAGGGAGTACCGTTTAATGGATGAATTAAGTGTTCAACAGATTTCCATCTTCTGTTGTAATTGTAATTCATGGATCTGATGTTTCA
>Frequency_1_QualityScore_FFHHHHHJIJJJGIIEHIJGIJIIIJJJJJJJGHIJJGIIIIJJHHGEIJJJIIIIJFHHIJC_Mismatch_0_Sense_+_Library_PoolT
CATTTTCTATGGAAGATTGAGGTTGGCTCTGGTTTAGTTTCTTTAGGCTCATTCTAGTTTGGA
>Frequency_1_QualityScore_FFHHHHHIIJJJJJJJJIJJGHGJIHHJJJJJJJJJJJJJJGHGHIIJIIJJHIJJFHIJJGGIIIJHHEEHHDFFFFFEFEEEEEECCCDDDD_Mismatch_2_Sense_+_Library_PoolT
GTAATTGTAATTCATGGATGTGATGTTTCATGTATATCGCCAGTTTCTTAGGTTGGTTTTTAGGCAGATTTGGTTACATTTTCTATGGAAGATT
>Frequency_1_QualityScore_A=FDFBFHGGHIEIIJJJJGH:CFEIGFBGFFEEFHG?AFHHHII_Mismatch_0_Sense_+_Library_PoolT
GATGTATTTTAAATCTAATTGTCTATCAAATTTAAAGGATTTGAA
>Frequency_1_QualityScore_FFFHHHHJJJJJJJJJJJJJHHIJJJJJJJJJJJJJJJJJJJJJIJIIIIIJJJJJJJJJJJIHIJJJHHHHIJJIJJIIIIGHGHFDFDCCCE_Mismatch_2_Sense_+_Library_PoolT
GGTTTAATGGATGAATTAAGTGTTCAACAGATTTCCATCTTCTGTTGTAATTTTAATTCATGGATCTGATGTTTCATGTATATCGCCAGGTTCT
>Frequency_1_QualityScore_FFHHHHHJJGIIJIJJFHHJGHJJJJJJJJJJJHIJJJJJJJJJJGIJHHHHHHFFFFFFFFEEEEEDDCDCDFEEEEDDEDDDD_Mismatch_0_Sense_+_Library_PoolT
GCTCATTCTAGTTTGGAAGGAAAAAAAAATATGTAAAAATGAAAGAAGTGCATATGTGACTTGATGGGATGTATTTTAAATCTAA
>Frequency_1_QualityScore_DFFHHHHHIIJJJIJJJJJJJJJJJIJHIIJJJJJJJJJJJJJJJJJJJHHHHHFFFFFFFEEECCCDECCDDEEDDDDDDDDDDDDCDEDEEE_Mismatch_0_Sense_+_Library_PoolT
GGTTTAGTTTCTTTAGGCTCATTCTAGTTTGGAAGGAAAAAAAAATATGTAAAAATGAAAGAAGTGCATATGTGACTTGATGGGATGTATTTTA
>Frequency_1_QualityScore_=AAAAD?+ACDEA<A73A?F>:8@6BDE<?@D<BCBCAA;C)==77=;@AC>CC>;@>:@D@A?@A@-;(55>53(5:A>>AD>,(5>:_Mismatch_1_Sense_+_Library_PoolT
ATTCTAGCTTGGAAGGAAAAAAAAATATGTAAAAATGAAAGAAGTGCATATGTGACTTGATGGGATGTATTTTAAATCTAATTGTCTAT
>Frequency_1_QualityScore_FFFHHDDIBGI:AFHHIIGFFIEHIIIBGHIIGIIHIJJFGJEIJJHIDGHIECFCHGHFGGHHGGHCEHF_Mismatch_2_Sense_+_Library_PoolT
ATCTTCTGTTGTAATTGTAATTCATGGATCTGATGTTTCATGTATATCGCCAGGTTCTTAGGTTGGTTGTA
>Frequency_1_QualityScore_EFHGHDFGGHHIGHGIFFIIIBHJIDGGHJJIIGDGGIEGFHGIJ;CHEHFFFDFFECCCCEDA>@C5>>AC<?CDC>@@DCDDDDDCCC9:@D_Mismatch_1_Sense_+_Library_PoolT
ATTGCGGGCCAGACTGGATGCTCTTAATAATCTGAGGGAGTACCGTTTAATGGATGAATTAAGTGTTCAACAGATTTCCATCTTCTGTTGTAAT
>Frequency_1_QualityScore_FFHHHHHJJJJJJJJJJJJJJIJJGHIGJIJJJJJJIJJJJJJIJIIHHJJJJJJJIIJJJJJJJJHGHEHHHFFFFFFDCEEEEDED_Mismatch_1_Sense_+_Library_PoolT
AAAAATATGTAAAAATGAAAGAAGTGCATATTTGACTTGATGGGATGTATTTTAAATCTAATTGTCTATCAAATTTAAAGGATTTGAA
>Frequency_1_QualityScore_FFHHFHHHIJFEHIJJJJJJJJIJIJJJDDHIJJJJIIJJIIIEHIGGGGHFEHHHGFDFFECE@CEDFFDDDDDEDDDCDEDCDDDEEDDDED_Mismatch_2_Sense_+_Library_PoolT
TTCTAGTTTGGAAGGAAAAAAAAATATGTAAAAATGAAAGAAGTGCATATTTGACTTGATGGGATGTATTTTAAATCTAATTGTCTATAAAATT
>Frequency_1_QualityScore_FFHHHHHJJHIHJIHIJJIJJGGGGIGIJJHIJFGIJIHGIHHIJGHIJJHIIJGHEHHHFHDEDDEEFEEEEDEDDACDDDDDDDDCDCBCDD_Mismatch_1_Sense_+_Library_PoolT
TCATGGATGTGATGTTTCATGTATATCGCCAGGTTCTTAGGTTGGTTTTTAGGCAGATTTGGTTACATTTTCTATGGAAGATTGAGGTTGGCTC
>Frequency_1_QualityScore_DFHHHHHJJJJIJJJIJJHJJIJJJJJJJJJGHIJJHJJJIJJJIIJJJJJJJJJJGHIJJFGIGHIJHHFFDDEEEECF_Mismatch_1_Sense_+_Library_PoolT
ATTTTCTATGGAAGATTGAGGTTGGCTCTGGTTTAGTTTCTTTAGGCTCATTCTAGTTTGGAAGGAAAAAACAATATGTA
>Frequency_1_QualityScore_FFHHHHHJJIJGHHIJGIJJJJJJHJJJJJJJJJIJJIJJJJJJIJJJJJIIJJJJJJHJJGIHIJJIIGHIHHHHHHFFFFFFFCEEEFEEDE_Mismatch_0_Sense_+_Library_PoolT
ATCTGAGGGAGTACCGTTTAATGGATGAATTAAGTGTTCAACAGATTTCCATCTTCTGTTGTAATTGTAATTCATGGATCTGATGTTTCATGTA
>Frequency_1_QualityScore_FFHHHHHIJFIIIJIJJJJJJJIJIJIJIJJJIHIJJIEHJJJJJJGIIJGFEHHGJJGFGIJHGEHHGEEEDEDDC_Mismatch_0_Sense_+_Library_PoolT
GGCAGATTTGGTTACATTTTCTATGGAAGATTGAGGTTGGCTCTGGTTTAGTTTCTTTAGGCTCATTCTAGTTTGGA
>Frequency_1_QualityScore_FFHHHHHJJJJGHIIJHJJJJJJGIJJJJJJJJJJJIIIJJIJJIJJJJJJJIJJJJJIIJJJJHHHHHEDFFDFEEEEEE@CDDDDDCDDDDD_Mismatch_2_Sense_+_Library_PoolT
GTTGGCTCTGGTTTAGTTTCTTTAGGCTCATTCTAGTTTGGAAGGAAAAAACAATATGTAAAAATGAAAGAAGTGCACATGTGACTTGATGGGA
>Frequency_1_QualityScore_FFHHG4DHIIEHIIIIIIIIIIIIGIHIGIIIIIIIIIIIIHHIHIGHIIIIIIIIIIIIIIIIIIEHHHHHHFFFFCEEDDDDDDEEEE_Mismatch_1_Sense_+_Library_PoolT
ATTTGATTACATTTTCTATGGAAGATTGAGGTTGGCTCTGGTTTAGTTTCTTTAGGCTCATTCTAGTTTGGAAGGAAAAAAAAATATGTA
>Frequency_1_QualityScore_DDDFFDA@EH:CGHHEHAD+CF*?GGE>CFBF<3:BD@BDEFDFFGHHF?BCGC_Mismatch_0_Sense_+_Library_PoolT
AGATTGAGGTTGGCTCTGGTTTAGTTTCTTTAGGCTCATTCTAGTTTGGAAGGA
>Frequency_1_QualityScore_DDHHHHHJJJJJJJJJJIJJIJJIIIJGHIJJJJJJJGHIIJFHIJJJJIJJJJIIJJJJHIHHHHH?E?DBEEEEDDDDDDEEDEEEDDDDDD_Mismatch_1_Sense_+_Library_PoolT
GTTTACATTTTCTATGGAAGATTGAGGTTGGCTCTGGTTTAGTTTCTTTAGGCTCATTCTAGTTTGGAAGGAAAAAAAAATATGTAAAAATGAA
>Frequency_1_QualityScore_FFHHGGGJIIJJJJIJJJEEGGHIIGGHIGHFFDDDDDEECCCCDDDBBBDBCBDCDDDDDDBD?BBCCADDDBCD<9?B?CCDDD@CCBB9<2_Mismatch_0_Sense_+_Library_PoolT
GCGGGCCAGATTGGATGCTCAATTCGCAGCCGACTCATTCGTATTCGGATCGTATTGCGGGCCAGACTGGATGCTCGTAATAATCTGAGGGAGT
>Frequency_1_QualityScore_FFHHHHGJJJJIIIIJJIJIJGHGIIIIIGIHJJJIJIIJIIIJJIJHIJIJ_Mismatch_1_Sense_+_Library_PoolT
TTGATGGGATGTATTTTAAATCTAATTTTCTATCAAATTTAAAGGATTTGAA
>Frequency_1_QualityScore_FFHHHHHJJHHIJIIJJJJIJJIJJJFIIJJJJIJJJJJJJHIHIJJJJGIHHHHHHFFFFFEDEDFEFDDDDDDDDDEEDDECFEFDEDEDDD_Mismatch_1_Sense_+_Library_PoolT
CTAGTTTGGAAGGAAAAAAAAATATGTAAAAATGAAAGAAGTGCATATGTGACTTGATGGGATGTATTTTAAATCTAATTGTCTATAAAATTTA
>Frequency_1_QualityScore_FFHHHHHJJHIJJIIIJJIIIJJJIJIJJJIJJIJJJJJJJIJJJJJJJJBFHGIHIJJIJJEIJJJJFCHHHEFDFFFFA_Mismatch_0_Sense_+_Library_PoolT
TTTAGGCAGATTTGGTTACATTTTCTATGGAAGATTGAGGTTGGCTCTGGTTTAGTTTCTTTAGGCTCATTCTAGTTTGGA
>Frequency_1_QualityScore_FFHHHHHJHIJJJJJIJJJFHIIJJIJJIJJJIJJJJJJJJJIHFHFFDFFFEEEEDDBDBDDDDBDDDCCCDCDDCCDCCDCACDDDEEDDDB_Mismatch_0_Sense_+_Library_PoolT
CTCATTCGTATTCGGATCGTATTGCGGGCCAGACTGGATGCTCGTAATAATCTGAGGGAGTACCGTTTAATGGATGAATTAAGTGTTCAACAGA
>Frequency_1_QualityScore_FFHHHHHJJGJJJJGHJIJJJJJJIHIJHJJIIJJJJJIJIIIIJIJJJHIJJHIJJJJJJIJJIHHHHHHFFFFFEEFFEEEDDEDDDDEEDD_Mismatch_2_Sense_+_Library_PoolT
TTTAGGCTCATTCTAGTTTGGAAGGAAAAAACAATATGTAAAAATGAAAGAAGTGCACATGTGACTTGATGGGATGTATTTTAAATCTAATTGT
>Frequency_1_QualityScore_FFHHHHHIFHIIIIIIJIJIIHJIJJEIJGHJJGFHGHIIHHHCHHFEF1>CCD@BDADCCDCDDACDDCCCACCDCCDDCDCDDDCDDEDDDE_Mismatch_0_Sense_+_Library_PoolT
TCGGATCGTATTGCGGGCCAGACTGGATGCTCGTAATAATCTGAGGGAGTACCGTTTAATGGATGAATTAAGTGTTCAACAGATTTCCATCTTC
>Frequency_1_QualityScore_FFHGHHHIHIGIGHHIJJIJJJIJJJIIJHGHHJJJJIIJJIIJJJJJIJJJJJHIIIJGJHHHAEFFFFEFFDD_Mismatch_2_Sense_+_Library_PoolT
TTCTTAGGTTGGTTTTTAGGCAGATTTGGTTACATTTTCTATGGAAGATTGAGGTTGGCTCTGGTTTAGTTTCGA
>Frequency_1_QualityScore_FFHHHHBHIHEHIIIGGFHIIIIJEEGHJGIIIJGIIJJJJJJIJJJJIIJJJIJJJJIGHIJJJJJIJCHHIFIEGEFGGHEEDFFFDCDC>A_Mismatch_0_Sense_+_Library_PoolT
GTACCGTTTAATGGATGAATTAAGTGTTCAACAGATTTCCATCTTCTGTTGTAATTGTAATTCATGGATCTGATGTTTCATGTATATCGCCAGG
>Frequency_1_QualityScore_FFHHHFFIIJJJIFHHIIJJHIIJJHJJIJJJJJIIJIJIIJJJIHIIGIJIJHIJJGIGGGIIIJJII_Mismatch_0_Sense_+_Library_PoolT
AGAAGTGCATATGTGACTTGATGGGATGTATTTTAAATCTAATTGTCTATCAAATTTAAAGGATTTGAA
>Frequency_1_QualityScore_FFHHHHHJJJJJJJJIJJJJJJIJJJHIJHIJJIJJJJJJJJJJJJHIJJIHIIJJJJIIJJJIIJJHHGHHHHFFBEFDDEEDDDDDDDDDEF_Mismatch_1_Sense_+_Library_PoolT
GGCAGATTTGGTTACATTTTCTATGGAAGATTGAGGTTGGCTCTGGTTTAGTTTCTTTAGGCTCATTCTAGTTTGGAAGGAAAAAACAATATGT
>Frequency_1_QualityScore_FFHHHHHIIJEGJIJGHJHHFHHJJIIJJJJJJJJJJJJJJJJGIIHIJIIIJIIJJJHJJIJJIGHGHHHHIJDIIGFFEEFFF@CFCCED=A_Mismatch_0_Sense_+_Library_PoolT
ATGAATTAAGTGTTCAACAGATTTCCATCTTCTGTTGTAATTGTAATTCATGGATCTGATGTTTCATGTATATCGCCAGGTTCTTAGGTTGGTT
>Frequency_1_QualityScore_FFHGGGHJJJJJIJIJJJJJJIIJJG_Mismatch_0_Sense_+_Library_PoolT
TTTAGGCTCATTCTAGTTTGGAAGGA
>Frequency_1_QualityScore_FFHHHHHJFIIIGIIIIII<CFEICHGHIFABFHHIECFGBH?FIJGGFIJGGGGGIAFGHCHIIIIIJFDGIJIDIIJHFFEEFE_Mismatch_0_Sense_+_Library_PoolT
TATGTAAAAATGAAAGAAGTGCATATGTGACTTGATGGGATGTATTTTAAATCTAATTGTCTATCAAATTTAAAGGATTTGAATAA
>Frequency_1_QualityScore_FFHHHHHIJJJIJJHHIJJJJJIIHJJJJJJJJJJJJJJJJJIJIJJJIIIIIJJJJIIJJIHIJHIJJJIJIIIJJJIIHHHF@CFFDEEE@C_Mismatch_0_Sense_+_Library_PoolT
ATGGATGAATTAAGTGTTCAACAGATTTCCATCTTCTGTTGTAATTGTAATTCATGGATCTGATGTTTCATGTATATCGCCAGGTTCTTAGGTT
>Frequency_1_QualityScore_DDHFHGHGGIIIJJDJHJJJJJIGIIJJJIIJJIJJJJJIHGHIJJIEFGHHHIJGGHDGIJHIHFEHHHHIJIGJIIDIIHHF@CDEFCCC>>_Mismatch_0_Sense_+_Library_PoolC
ATGGATGAATTAAGTGTTCAACAGATTTCCATCTTCTGTTGTAATTGTAATTCATGGATCTGATGTTTCATGTATATCGCCAGGTTCTTAGGTT
>Frequency_1_QualityScore_DFDFDHD@GEFAFB:CCGG?AGDGBFFH?DHHB??FHGGGHHIIDEE@BDGBBFGIDHGFG77_Mismatch_1_Sense_+_Library_PoolT
GCATATGTGACTTGATGGGATGTATTTTAAATCTAATTGTCTATAAAATTTAAAGGATTTGAA
>Frequency_1_QualityScore_FFHHHHHIJJIJJHIJJJJIJJJHIIJJJJIIJJJJJJHIJJJJJJJGHIDHIJJIIJCFHJ@FHIJIFEHHHDFFFFECDEDEEFEEEDDEED_Mismatch_0_Sense_+_Library_PoolT
TCTGTTGTAATTGTAATTCATGGATCTGATGTTTCATGTATATCGCCAGGTTCTTAGGTTGGTTTTTAGGCAGATTTGGTTACATTTTCTATGG
>Frequency_1_QualityScore_2AAF;CFGH:;*9?D<DD>9?BDFDH9BB)\\---77?).7??7)?BDCC:((-5>@C;>(>>>@_Mismatch_2_Sense_+_Library_PoolT
AAAAAAAAAATATGTAAAAATGAAAGAAGCGCATATGTGACTTGATGGGATGTATTTTAAATCTA
>Frequency_1_QualityScore_FFHHHHHJJJJJJJJJJJIJEHHIIJJJGIIHIJJHIJJJJJJGIIJJJJJJJJJJJJJJGIJIIJIIJFHGJJJJJJHHHHH_Mismatch_0_Sense_+_Library_PoolT
ATATGTAAAAATGAAAGAAGTGCATATGTGACTTGATGGGATGTATTTTAAATCTAATTGTCTATCAAATTTAAAGGATTTGA
>Frequency_1_QualityScore_FFHHHHHGHIJJJIIIIFHIJJGHIJJJJJJJJJJHIIJIJJIIJJJGHIJFHIIJJHFDEEEECDEFDDDDCCCDDBCACDDEDDDDEDDDDD_Mismatch_0_Sense_+_Library_PoolT
ATTGAGGTTGGCTCTGGTTTAGTTTCTTTAGGCTCATTCTAGTTTGGAAGGAAAAAAAAATATGTAAAAATGAAAGAAGTGCATATGTGACTTG
>Frequency_1_QualityScore_DDDFDFA;EAEEHH:F<3A,ACHDAFFDCGID?CFDFF9:DFGFEFFIIFEE4BB<:*?FF=<F>FAGGEGEIBA7@;?AEC3.5(;>\9,5?@_Mismatch_1_Sense_+_Library_PoolT
TGAAAGAAGTGCATATGTGACTTGATGGGATGTATTTTAAATCTAATTGTCTATAAAATTTAAAGGATTTGAATAACTCTGGGTTTTGGGTTTT
>Frequency_1_QualityScore_DFHHFFFHHJGIHHHIIHIIHIIIIJIIJIIGHIIHIIJIGHHIDEHHIIGGIIIGFFGHGCHAFHIIGDECGACEHHBFFFDACCDCBBCDD@_Mismatch_0_Sense_+_Library_PoolT
CAACAGATTTCCATCTTCTGTTGTAATTGTAATTCATGGATCTGATGTTTCATGTATATCGCCAGGTTCTTAGGTTGGTTTTTAGGCAGATTTG
>Frequency_1_QualityScore_FFHHHHHJJJJIJJJJHJIIGJJHHIJGIIJJJJJJJJJJHIJJJJJIJHHHFHFBEFFFFEEEEEEEEDCCDDDDDDCEFFFEDCDEDDDDEE_Mismatch_0_Sense_+_Library_PoolT
TCTTTAGGCTCATTCTAGTTTGGAAGGAAAAAAAAATATGTAAAAATGAAAGAAGTGCATATGTGACTTGATGGGATGTATTTTAAATCTAATT
>Frequency_1_QualityScore_EEHHHHHJJJJJJJJJJIIJIFIIJJIJJJJJJGHIHIIJJJJJHIGHHHHEHFFFFFDEEFFFEDDDEDDDDEDDCDDEEDDDDDDDDEDDDD_Mismatch_1_Sense_+_Library_PoolT
TTGGAAGGAAAAAAAAATATGTAAAAATTAAAGAAGTGCATATGTGACTTGATGGGATGTATTTTAAATCTAATTGTCTATCAAATTTAAAGGA
>Frequency_1_QualityScore_FFHHHHHJJJJJDHIGIJJIIIJJJIJJJJFHGJJIJJGHHHIJJFHHHHGFFFFFFEEDEEEDDDDEEDDDDDEDDEDEDDDEDDDDDCDCCC_Mismatch_1_Sense_+_Library_PoolT
GGAAAAAAAAATATGTAAAAATGAAAGAAGTGCATATGTGACTTGATGGGATGTATTTTAAATCTAATTGTCTATAAAATTTAAAGGATTTGAA
>Frequency_1_QualityScore_DDA@DFHIGIJGHFCFHIIIDHIICDDDFGHFDGE@BDHIEHI@GHH@GHGGGEEHEEEEEBACEEC(>;?C;AADDDDDCCDDDCCDDDDD@>_Mismatch_1_Sense_+_Library_PoolT
AGGTTCTTAGGTTGTTTTTTAGGCAGATTTGGTTACATTTTCTATGGAAGATTGAGGTTGGCTCTGGTTTAGTTTCTTTAGGCTCATTCTAGTT
>Frequency_1_QualityScore_FFHFHHHJJIIIJJJJIJIIIHGGIEHGCHJJJJJJJJGHIGIIGFGEHFFFC@BDEDDDE;@@ACCDC>CCBCCBA>_Mismatch_1_Sense_+_Library_PoolT
TTTAGGCTCATTCTATTTTGGAAGGAAAAAAAAATATGTAAAAATGAAAGAAGTGCATATGTGACTTGATGGGATGTA
>Frequency_1_QualityScore_FFGFHGFGIGGIIIJIJICHIIGGIJHIGIIJIJJHGGIGHIJFIGGHIIJJIHHDGCHIIJHGBEFFFDDDEEBEEEDCCDD@?:@CDDDDD@_Mismatch_2_Sense_+_Library_PoolT
TGGAAGATTGAGGTTGGCTCTGGTTTAGTTTCTTTAGGCTCATTCTAGTTTGGAAGGAAAAAACAATATGTAAAAATGAAAGAAGTGCACATGT
>Frequency_1_QualityScore_FFHHHHHIJJJJJJJJJGIJJJJIJIIJJJJJHIIIIJIJJJJIJJJGIHHHHHFDFFFFEFEEEEEDCCDDDDDFEEDEDEDDDDDDDDDDDD_Mismatch_2_Sense_+_Library_PoolT
AAGGAAAAAAAAATATGTAAAAATGAAAGAAGTGCATATTTGACTTGATGGGATGTATTTTAAATCTAATTGTCTATAAAATTTAAAGGATTTG
>Frequency_1_QualityScore_FFGDHFHJIGIIIGHICEGIHGGGGHJJGIGJEHGJJJIGIIGIJJIIIIG@DGHJ<FGBDHICHGIGEECFFFBBCCEE;=CCCCCDEE@DDA_Mismatch_1_Sense_+_Library_PoolT
TTCCGTTGTAATTGTAATTCATGGATCTGATGTTTCATGTATATCGCCAGGTTCTTAGGTTGGTTTTTAGGCAGATTTGGTTACATTTTCTATG
>Frequency_1_QualityScore_FFHHHHHJIIEEHIJJJJIIJJJJJJJIIIJJJIJJCHIIIEGIJHGIJJJI_Mismatch_0_Sense_+_Library_PoolT
TTGATGGGATGTATTTTAAATCTAATTGTCTATCAAATTTAAAGGATTTGAA
>Frequency_1_QualityScore_DDHHGHDGGIIIIIIJJIJJJIIDHIIIJJDGIIJJJJJJJIJJJJJJIJ_Mismatch_0_Sense_+_Library_PoolT
GGGATGTATTTTAAATCTAATTGTCTATCAAATTTAAAGGATTTGAATAA
>Frequency_1_QualityScore_FFFHGHGJJJGHGIJJJHJJJIJIJIJJIIJJJJJJJJJJFGHIIJJJJJJJJJJIHJJJIIIJGI_Mismatch_1_Sense_+_Library_PoolT
AGTGCATATGTGACTTGATGGGATGTATTTTAAATCTAATTGTCTATAAAATTTAAAGGATTTGAA
>Frequency_1_QualityScore_DFHHHHHJJJJJJJJJJIIJIJJJJJJJJJJJJJJJJJJJJJJJ_Mismatch_0_Sense_+_Library_PoolT
ATGTATTTTAAATCTAATTGTCTATCAAATTTAAAGGATTTGAA
>Frequency_1_QualityScore_FFHFHHHFIIJJJJJIJIHHIIJJIJIHIJIJJJJIIIJGGJIJJJHIIIHIIJJJIJIHHIAEEHFHHEFDEDFEEEEEEE>CDECCDAC?@?_Mismatch_1_Sense_+_Library_PoolT
AGGTTGGTTTTTAGTCAGATTTGGTTACATTTTCTATGGAAGATTGAGGTTGGCTCTGGTTTAGTTTCTTTAGGCTCATTCTAGTTTGGAAGGA
>Frequency_1_QualityScore_D;+<DFDDG?C:?<A:C?:FG?CEEEB9CBC@GEDDBDDGB9??D9*99?FCF<DF<BB<=@88==F:@FC;@77C;;55...;;BCCCB@;;;_Mismatch_1_Sense_+_Library_PoolT
GAGGAATTAAGTGTTCAACAGATTTCCATCTTCTGTTGTAATTGTAATTCATGGATCTGATGTTTCATGTATATCGCCAGGTTCTTAGGTTGGT
>Frequency_1_QualityScore_FFHHFHHJJIJIIJJJHIJJIJJJJJJJJIIJJFHIJJJJIHHHHHHFCDFFFEDEEEDCCCDDDDDDDCBADFEEEEDDEDDDDEEDDDCDDE_Mismatch_1_Sense_+_Library_PoolT
GCTCATTCTAGTTTGGAAGGAAAAAAAAATATGTAAAAATGAAAGAAGTGCATATGTGACTTGATGGGATGTATTTTAAATCTAATTGTCTATA
>Frequency_1_QualityScore_FFGHHHHJJJJJIHHJJIJJGIJIGHIIHHIJIIJJIJJJJJJIIIJJJJJHHHHHHHHFFFFF_Mismatch_0_Sense_+_Library_PoolT
AAAAAAAAATATGTAAAAATGAAAGAAGTGCATATGTGACTTGATGGGATGTATTTTAAATCTA
>Frequency_1_QualityScore_FFFHHHHJJHIIJIIJJIJJIGBFIGDHIIIJJIJIEIIIJCEIIIIIJEFEHHHHDFFFFEEDCEEEFA>CCDDD_Mismatch_1_Sense_+_Library_PoolT
CTAGTTTGGAAGGAAAAAAAAATATGTAAAAATGAAAGAAGTGCATATGTGACTTGATGGGATGTATTTTAAATCA
>Frequency_1_QualityScore_FFHHHHHJJHJJJJJJJJJJJIJJJJHJJJJIJ_Mismatch_0_Sense_+_Library_PoolT
ATCTAATTGTCTATCAAATTTAAAGGATTTGAA
>Frequency_1_QualityScore_EFHHHHDIJHHIIIHHIEHIIGIJIJGGIJJJHJJJIJHIJJJJJJJJJIIIJ@FIGIJJIHHAEHDFFAEEE;ABACCCE3<ACACDDDDDDE_Mismatch_1_Sense_+_Library_PoolT
ATCGCCAGGTTCTTAGGTTGGTTTTTAGGCAGATTTGGTTACATTTTCTATGGAAGATTGAGGTTGGCTCTGGTTTAGTTTGTTTAGGCTCATT
>Frequency_1_QualityScore_FFHHHHHJIJJJHHGJJJIJIIIJJJJHIIJJJJJHIJJJJJIJJJJHIJJJHJJJJJJJJJJJJJJJJHIJJJJJGH_Mismatch_2_Sense_+_Library_PoolT
AAATGAAAGAAGTGCATATGTGACTTGATGGGATGTATTTTAAATCTAATTGTCTATAAAATTTAAAGGATTTGAGTA
>Frequency_1_QualityScore_FFHHHHHJJJJIIJIJJJJHJJIJJJIJJJJJJJJJJJJJJJJJJJJJJJJGIJJJJJHJJJJJJJJJJHIIJIJ_Mismatch_1_Sense_+_Library_PoolT
AATGAAAGAAGTGCATATGTGACTTGATGGGATATATTTTAAATCTAATTGTCTATCAAATTTAAAGGATTTGAA
>Frequency_1_QualityScore_FFHHHHGJJJJJJJIJJIIIIBDFIIJJEHIJJJJJGFFHJJJJJEHJJJIJHHHHHFFFFFFEEEED_Mismatch_1_Sense_+_Library_PoolT
TTTGGAAGGAAAAAAAAATATGTAAAAATGAAAGAAGTGCATATGTGACTTGATGGGATGTATTTTGA
>Frequency_1_QualityScore_FFHHHHHIJIJJJJJJJJJJGIFHGIIFHIJIIHJHIJJJJJJJJHHHIJJJJJJIJIIIJCHHHHHHHFFFFFFFFEEEEFEEDEDDCDDDD>_Mismatch_0_Sense_+_Library_PoolT
TGCTCGTAATAATCTGAGGGAGTACCGTTTAATGGATGAATTAAGTGTTCAACAGATTTCCATCTTCTGTTGTAATTGTAATTCATGGATCTGA
>Frequency_1_QualityScore_FFHHHHHJJIHIJIJJJIJJIJJI>GCGHJJEHIJJIIJIJJIIIIJJJFHIGIJIJJJGIIHHGGGHFFFFF@DE@CDEEDEECDCDCEDDDD_Mismatch_0_Sense_+_Library_PoolT
TGGATGCTCGTAATAATCTGAGGGAGTACCGTTTAATGGATGAATTAAGTGTTCAACAGATTTCCATCTTCTGTTGTAATTGTAATTCATGGAT
>Frequency_1_QualityScore_FFHHHHHJJJJJJJJIJGIJJJJIJJHIIJJIEIJIJJEIJJIIJJJJJJHIJJJJJFI_Mismatch_0_Sense_+_Library_PoolT
GTTCAACAGATTTCCATCTTCTGTTGTAATTGTAATTCATGGATCTGATGTTTCATGTA
>Frequency_1_QualityScore_FFHHHHHJJJJJJJJJJJJIIJJJIJJJJII_Mismatch_0_Sense_+_Library_PoolT
CTAATTGTCTATCAAATTTAAAGGATTTGAA
>Frequency_1_QualityScore_FFHHHHHJJJJJJHJJIIJJJJJIJJJHJDFHJJFHIHIJJJHJJIIJJJJJFHGIIIJJJJGHHHHHHDEFFFFFEEEEEEEEDDEEFEEDED_Mismatch_0_Sense_+_Library_PoolT
GACTGGATGCTCGTAATAATCTGAGGGAGTACCGTTTAATGGATGAATTAAGTGTTCAACAGATTTCCATCTTCTGTTGTAATTGTAATTCATG
>Frequency_1_QualityScore_FFHHHHHGHGIIJJGIIJGGIIIIJIJJJIIHIJJJHIJIHHHDDFFDDEEEEEEDD>@<CCDD<BC?C>CCCCCCCEDCDD@CCDCCDDDDAC_Mismatch_0_Sense_+_Library_PoolT
TCATTCGTATTCGGATCGTATTGCGGGCCAGACTGGATGCTCGTAATAATCTGAGGGAGTACCGTTTAATGGATGAATTAAGTGTTCAACAGAT
>Frequency_1_QualityScore_FFH3DHHJJJIJJJJJJJIJJJIJJJJFHIJJJJJJJ_Mismatch_1_Sense_+_Library_PoolT
AATCTAATTGTCTATAAAATTTAAAGGATTTGAATAA
>Frequency_1_QualityScore_FFHHHHHJJIIIJIIJHIJIJJIJJJFIIHJHIJJJJJIIJJJIIJJJJHIHIIJJBGHIGIJJJHFDDBDEEDEFEDDDDDDDDDDDDDDDED_Mismatch_1_Sense_+_Library_PoolT
CTATGGAAGATTGAGGTTGGCTCTGGTTTAGTTTCTTTAGGCTCATTCTAGTTTGGAAGGAAAAAAAAATATGTAAAAATGAAATAAGTGCATA
>Frequency_1_QualityScore_D@?<+<CGFF@G<FEC;EDC9C?9???9C<CFFGDDFB=F9B?BF*9B<DFGFECFFIGCFFCCCDECEACE;;?EEFFDB;B_Mismatch_2_Sense_+_Library_PoolT
TATGCAAAAATGAAAGAAGTGCATATGTGACTTGATGGGATGTATTTTAAATCTAATTGTCTATAAAATTTAAAGGATTTGAA
>Frequency_1_QualityScore_FFHHHHHIIJJIJIJJJIJJJJJJJJJHIIJJIJJHIJJJJJIJJJJIGIIBFIBFIJIGHJDHIICEHBEBDDEEACCDDDDABCDDEEEEE@_Mismatch_1_Sense_+_Library_PoolT
ATCTTCTGTTGTAATTGTAATTCATGGATCTGATGTTTCATGTATATCGCCAGGTTCTTAGGTTGGTTTTTAGGCAGATTTGGTTACATTTTCA
>Frequency_1_QualityScore_FFHHHHHJJJJJJJJJJJJJJJJIJJJJJJIJJJJJJJJJJJHIIJJJJJHHIJFHIIJJIGIJJHHHHHHFFFFFEEEDEEE_Mismatch_1_Sense_+_Library_PoolT
AATTGTAATTCATGGATCTGATGTTTCATGTATATCGCCAGGTTCTTAGGTTGGTTTTTAGGCAGATTTGGTTACATTTTCCA
>Frequency_1_QualityScore_FFHHGHDIJIJHJIIIJJCGIIGIJJJJJJJJIJIHJJIJJJIIHHHFHF@DFFFFCEEECEECCDDDDBDCD:@DFFEED_Mismatch_1_Sense_+_Library_PoolT
AGGCTCATTCTAGTTTGGAAGGAAAAAAAAATATGTAAAAATGAAAGAAGTGCATATGTGACTTGATGGGATGTATTTTAG
>Frequency_1_QualityScore_FDHHHHHIJJIJJJJJIIJJJIJGIJIJJJJIJJJJJJJJJIJGIIIJFHIJIJJIJJHFDEDEEDEEECDDDD_Mismatch_1_Sense_+_Library_PoolT
GATTGAGGTTGGCTCTGTTTTAGTTTCTTTAGGCTCATTCTAGTTTGGAAGGAAAAAAAAATATGTAAAAATGA
>Frequency_1_QualityScore_FFHHHHHJIIJJAEHIEGEHIJJJJGAHE?BHGJIGIFIIHFGICHEHH@?ECHCEHEC;@DDD@A?AC@CFDACCDCCCCEEDDDCCC_Mismatch_0_Sense_+_Library_PoolT
ATTCTAGTTTGGAAGGAAAAAAAAATATGTAAAAATGAAAGAAGTGCATATGTGACTTGATGGGATGTATTTTAAATCTAATTGTCTAT
>Frequency_1_QualityScore_DBFH???FI@FGIIIGBHGFHGGEEDBGDEFCHIIECGHE@CHIIIII3BDHF_Mismatch_0_Sense_+_Library_PoolT
GATTGAGGTTGGCTCTGGTTTAGTTTCTTTAGGCTCATTCTAGTTTGGAAGGA
>Frequency_1_QualityScore_FFGHHFGIIGIGIIGJJJIJJEGA?FHFHGHGHIFDFGFGEEHBGIHIHGGHIGBBGI@GCHIDHHFHFEHFEFFB=CC@AEEEDDDEDD<>CA_Mismatch_0_Sense_+_Library_PoolT
TTGTAATTGTAATTCATGGATCTGATGTTTCATGTATATCGCCAGGTTCTTAGGTTGGTTTTTAGGCAGATTTGGTTACATTTTCTATGGAAGA
>Frequency_1_QualityScore_FFHHFDHIJJJGHJJJJJJHHHIJIGIJJJJJJJJJIIJJJJJIJJJJIIIJJIJJIIIJ_Mismatch_1_Sense_+_Library_PoolT
TATGTGACTTGATGGGATGTATTTTAAATCTAATTGTCTATAAAATTTAAAGGATTTGAA
>Frequency_1_QualityScore_FFHHHHHJJJJJJJIIJJJJJJJJJGIJJJIJJIIJJJJJIJIJIJIJJHIJFGHIJIIJFHIJAEHHFFFFEED?CDDDDDBCDDEFFDEDEE_Mismatch_0_Sense_+_Library_PoolT
CTTCTGTTGTAATTGTAATTCATGGATCTGATGTTTCATGTATATCGCCAGGTTCTTAGGTTGGTTTTTAGGCAGATTTGGTTACATTTTCTAT
>Frequency_1_QualityScore_DDFDHHHIAEBECEFFBEBHIGICFAEFHG<EFHI?HHDCGGIIGDCGHHIIIIIHGH>DBHIIFGG>@C@GEEGHG==C????CFFFF?=BDD_Mismatch_1_Sense_+_Library_PoolT
TAAAAATGAAAGAAGTGCATATGTGACTTGATGGGATGTATTTTAAATCTAATTGTCTATAAAATTTAAAGGATTTGAATAACTCTGGGTTTTG
>Frequency_1_QualityScore_FFHHHHFIJJJIIIJJJJJIJIFHGHIIIIHAHIIJIGJJJJFFDDEDCCDDDDDDDD??BBBCDDDECADD@B<CCDD?BCBCCAC@CDCCCD_Mismatch_0_Sense_+_Library_PoolT
CAATTCGCAGCCGACTCATTCGTATTCGGATCGTATTGCGGGCCAGACTGGATGCTCGTAATAATCTGAGGGAGTACCGTTTAATGGATGAATT
>Frequency_1_QualityScore_FFHHHHHJIJJJJJJEIEHIJJGEEGIIJJJJHIJGHEIIHHFFACC@A>ACDCCD?BDDCDDDACBBDDD?B8?C@B9>C?A@B588?(>>4@_Mismatch_0_Sense_+_Library_PoolT
ATCGTATTGCGGGCCAGATTGGATGCTCAATTCGCAGCCGACTCATTCGTATTCGGATCGTATTGCGGGCCAGACTGGATGCTCGTAATAATCT
>Frequency_1_QualityScore_DBDABF?<C?FDEI>FHGG>@BEHHGEHICHIDHAGDCHIGH>GGICHDFHGGI@A??CFBB_Mismatch_0_Sense_+_Library_PoolT
GCATATGTGACTTGATGGGATGTATTTTAAATCTAATTGTCTATCAAATTTAAAGGATTTGA
>Frequency_1_QualityScore_FFFHHHHJJIJJJIJJJJJIIJJJJJJJJIJJJJJJJJJIJJJJEEHGHGHGFFFFFEE@CEAECCDBDDCDDDCCDDDDDDC@DEEECCCDDD_Mismatch_1_Sense_+_Library_PoolT
AGTTTCTTTAGGCTCATTCTAGTTTGGAATGAAAAAAAAATATGTAAAAATGAAAGAAGTGCATATGTGACTTGATGGGATGTATTTTAAATCT
>Frequency_1_QualityScore_FFHGGHGJGJIIIJJJJGIJIJIEFGGIJJJJJIIJJJGH@EHHHHFFDFFDECEECDEEDDDDC@CCDDDDDDDDDDEEEDDDEDDCCDCDEE_Mismatch_0_Sense_+_Library_PoolT
ATTGCGGGCCAGACTGGATGCTCGTAATAATCTGAGGGAGTACCGTTTAATGGATGAATTAAGTGTTCAACAGATTTCCATCTTCTGTTGTAAT
>Frequency_1_QualityScore_FFHHGHHJJGGAFHHHJJJIJIIEHIJJFGHIIJFJHGIEHIFGHIIIEHFEHHFFFFFFFDDEEEEDCCCCDDDDDCCDDDDDDDDDDDEDCD_Mismatch_1_Sense_+_Library_PoolT
AAAAAAAAATATGTAAAAATGAAAGAAGTGCATATGTGACTTGATGGGATGTATTTTAAATCTAATTGTCTATCAAATTTAAAGGATTTGAAGA
>Frequency_1_QualityScore_FFHHGHDHJIGGHFHJIIJIIGIGGGGIIIJIGIJJJIII?FHHGIGJJJIJJJIIHHHHHABDFFFDECEEEEDCA_Mismatch_0_Sense_+_Library_PoolT
CATGGATCTGATGTTTCATGTATATCGCCAGGTTCTTAGGTTGGTTTTTAGGCAGATTTGGTTACATTTTCTATGGA
>Frequency_1_QualityScore_FFHHHBHIJGIIJJIJGIIJHGHEHIGHIIFFGIJJJJJJ?GHHIEHEIIJIGGJIFGIJJJIHIEHECCEEDF@DCEDDBBDDDCDCD_Mismatch_0_Sense_+_Library_PoolC
TTTGGTTACATTTTCTATGGAAGATTGAGGTTGGCTCTGGTTTAGTTTCTTTAGGCTCATTCTAGTTTGGAAGGAAAAAAAAATATGTA
>Frequency_1_QualityScore_FFHGHHHJJJHJJJJIJJJJIIJIIIGGIJJGIGIIJJGIIHIHHJGIIGIIHGHIEHHHHEHHGHEFFBEFEFEEEEEDDCDCCDEEDDEDDF_Mismatch_0_Sense_+_Library_PoolC
GCCAGACTGGATGCTCGTAATAATCTGAGGGAGTACCGTTTAATGGATGAATTAAGTGTTCAACAGATTTCCATCTTCTGTTGTAATTGTAATT
>Frequency_1_QualityScore_FFHHHHHIJJHIJJJGIJJJJJIJJGHGHIJJJJJJJJJJJIJJJJJJIIHGHGIJJJJJIIJIJJGJHCHHHHFFFFFFFEDEEEFFEDDDBD_Mismatch_0_Sense_+_Library_PoolC
AGTACCGTTTAATGGATGAATTAAGTGTTCAACAGATTTCCATCTTCTGTTGTAATTGTAATTCATGGATCTGATGTTTCATGTATATCGCCAG
>Frequency_1_QualityScore_?DH<A<AEAEBFD@EH@FF49A?:E?:ECDCGDGDFFGI<BG>DHCHCGGCGFGGGEBFCA=;CFHD>ECC@HGEHH:AA:CDEEE?CCDD@BC_Mismatch_1_Sense_+_Library_PoolC
AGGAGTACCGTTTAATGGATGAATTAAGTGTTCAACAGATTTCCATCTTCTGTTGTAATTGTAATTCATGGATCTGATGTTTCATGTATATCGC
>Frequency_1_QualityScore_ADDFFDHGGIIIDHGCHIGGEDHBDHG?FHIIHEHGGHHIIGBGFFHIIEGGGDE@DE>CHEFDFE>>>;>@>@@@C@CCCB>C>C;@CC_Mismatch_0_Sense_+_Library_PoolC
ATGTATATCGCCAGGTTCTTAGGTTGGTTTTTAGGCAGATTTGGTTACATTTTCTATGGAAGATTGAGGTTGGCTCTGGTTTAGTTTCTT
>Frequency_1_QualityScore_FFHHHHHJJJHJJJJJGHIJJIJJJJJHIJJIHHHIJJIJJIIIJIJJJJGIIJIJHIJJJJJHCHHHHECDFFFFDFEEEAC_Mismatch_2_Sense_+_Library_PoolC
TTTTAGGCAGATTTGGTTACATTTTCTATGGAAGATTGAGGTTGGCTCTGTTTTAGTTTCTTTAGGCTCATTCTAGTTTTGAA
>Frequency_1_QualityScore_FFHHHHHJJIIJGIJJJJJJJJJJGIJBHHJJJIJIIIJJHIIIIIIIIJEHGIIIHHI@3==C>C3..;7;;6@EDEE@DC_Mismatch_0_Sense_+_Library_PoolC
AAAAAAAATATGTAAAAATGAAAGAAGTGCATATGTGACTTGATGGGATGTATTTTAAATCTAATTGTCTATCAAATTTAAA
>Frequency_1_QualityScore_?:DFAB<<F???E@3?A?4,A:AA?F@DH+ACG@@GDG??B0??GDG9G?FBEFF>CD)-55=:?)?BD@B=B;;AB>BAB>A;@_Mismatch_1_Sense_+_Library_PoolC
ATTGTAATTCATGGATCTGATGTTTCATGTATATCGCCAGGTTCTTAGGTTGGTTTTTCGGCAGATTTGGTTACATTTTCTATGG
>Frequency_1_QualityScore_FFHHHFHJIIHIJJJIJJJJEGIIGHIDGIIJIJJJJJJIGGIHHJIGEHHCHFFFFFD(.>@CEEEFC@CCCCCC#,8?BB@CDEEEDDDDCD_Mismatch_1_Sense_+_Library_PoolC
CGTTTCTTTAGGCTCATTCTAGTTTGGAAGGAAAAAAAAATATGTAAAAATGAAAGAAGTGCATATGTGACTTGATNGGATGTATTTTAAATCT
>Frequency_1_QualityScore_FDHHHHHJJJIJJIJJJJJJIJIGIIIIJIJIJJIJIGHGFFFFFFCCEDEDDBDDDCDDDDDDDDDDBAA@CCDCCA<CC@9??B@CDDCCAA_Mismatch_0_Sense_+_Library_PoolC
GTATTGCGGGCCAGATTGGATGCTCAATTCGCAGCCGACTCATTCGTATTCGGATCGTATTGCGGGCCAGACTGGATGCTCGTAATAATCTGAG
>Frequency_1_QualityScore_FFHHHHHJJJJJJJHIIIJIIIJJJJIJIJJJIJJJJHIGIIJJFHIJIHJJJIIHFEEFEFEEEDDDDDDDDDDDCDDDEDDEFEEDDDDDDD_Mismatch_1_Sense_+_Library_PoolC
TAGGTTGGCTCTGGTTTAGTTTCTTTAGGCTCATTCTAGTTTGGAAGGAAAAAAAAATATGTAAAAATGAAAGAAGTGCATATGTGACTTGATG
>Frequency_1_QualityScore_FFHHHHHJJJJJJJJJJJIHIJJJJIJJJJJJJJHIIHJJJJHIHHHHHFHFFFFFD@DFFEEEDDEDDDDEEDDECDEDDDDDDDDCDDDDDC_Mismatch_1_Sense_+_Library_PoolC
AGAAGGAAAAAAAAATATGTAAAAATGAAAGAAGTGCATATGTGACTTGATGGGATGTATTTTAAATCTAATTGTCTATCAAATTTAAAGGATT
>Frequency_1_QualityScore_FFHHHHHIJJJJJJHIHHGJJIJJJJHIJJJJJJJIIJJJJJJJJJJJJJJJJIJJJJJJJJJJJJJJGI_Mismatch_1_Sense_+_Library_PoolC
AAGAAGTGCATATGTGACTTGATGGGATTTATTTTAAATCTAATTGTCTATCAAATTTAAAGGATTTGAA
>Frequency_1_QualityScore_DD?FHDFBDEGFD<@AF?FG3FA+<?EGGFHGEGHIDB?@FGG<D<BF8C>8B8)7===CH=@)7=5(===.9\23555@3>@C@48@3@A_Mismatch_1_Sense_+_Library_PoolC
ACATTTTCTATGGAAGATTGAGGGTGGCTCTGGTTTAGTTTCTTTAGGCTCATTCTAGTTTGGAAGGAAAAAAAAATATGTAAAAATGAAA
>Frequency_1_QualityScore_FFHHHHGIJGHIJJJIIJJHHIJJHIJJJJIJIJJJJIJJJJGIGIIJJJJIIGIIGIJHFDDDDEFEEDCDDDDDDDDDDCCCDEDDEACDDD_Mismatch_0_Sense_+_Library_PoolC
AGATTGAGGTTGGCTCTGGTTTAGTTTCTTTAGGCTCATTCTAGTTTGGAAGGAAAAAAAAATATGTAAAAATGAAAGAAGTGCATATGTGACT
>Frequency_1_QualityScore_FFHHHFHJIJIIJJJJJJIJJJJJJJJIJJJFHIIJJJGIJJJJIJFIJJIFHJIJFHIJJIJIGIIHHHHHHFFFBDFFF_Mismatch_2_Sense_+_Library_PoolC
TTTTAGGCAGATTTGGTTACATTTTCTATGGAAGATTGAGGTTGGCTCTGGTTTAGTTTCTTTAGGCTCATTCTAGTTTCA
>Frequency_1_QualityScore_DFHHHHHJJJIIJIIIGJIJIGIIIIJJIIIIIHIJJJIIJIJEGGIJGEHHHDEFADFFFFECCEDDCCBCDEFEEEDDEDDDDEEDCEDEDD_Mismatch_0_Sense_+_Library_PoolC
GCTCATTCTAGTTTGGAAGGAAAAAAAAATATGTAAAAATGAAAGAAGTGCATATGTGACTTGATGGGATGTATTTTAAATCTAATTGTCTATC
>Frequency_1_QualityScore_FDHHFHHJJHIJHHIJGIJJJGIJJJJIJJJJJIIJJJJJJJJJHIJJ@FHHIIJGHHEHFFFFEEEE>@ACD@CDEDDDCDDDDDCDEEEDDC_Mismatch_1_Sense_+_Library_PoolC
GAGGTTCTTAGGTTGGTTTTTAGGCAGATTTGGTTACATTTTCTATGGAAGATTGAGGTTGGCTCTGGTTTAGTTTCTTTAGGCTCATTCTAGT
>Frequency_1_QualityScore_FFGGGHDHCBGIJJJIIIJJJIJJIIBHIGHIIEIDHEGEAHGIGIIHF@CEHECFFFFD@CEEDDDB>@BDCDECCDCCDDEDDDEDFEACDD_Mismatch_0_Sense_+_Library_PoolC
CATTCTAGTTTGGAAGGAAAAAAAAATATGTAAAAATGAAAGAAGTGCATATGTGACTTGATGGGATGTATTTTAAATCTAATTGTCTATCAAA
>Frequency_1_QualityScore_DA?FHHHGHIIIAH<?9BDHIID<BEG<FC30.)=@G=C/)=4==@HC;D<E>C)=?BCCEEDDA6;@C;>;>@DDCCCCCC>ADCCAB>@:3:_Mismatch_1_Sense_+_Library_PoolC
AGGAAAAAAAAATATGTAAAAATGAAAGAAGTGCATATGTGACTTGATGGGATGAATTTTAAATCTAATTGTCTATCAAATTTAAAGGATTTGA
>Frequency_1_QualityScore_?8D>BBBAB+22A+3<AE>@C?9E3FEIAE*@E9*:9*):?BDCDADDDDA8==))?;;B;;2;6A@_Mismatch_0_Sense_+_Library_PoolC
TGGCTCTGGTTTAGTTTCTTTAGGCTCATTCTAGTTTGGAAGGAAAAAAAAATATGTAAAAATGAAA
>Frequency_2_QualityScore_FFHHHHHJIJJJIJJIIIIHHJGHIJJIJIJJFGIIJGIIIJJJIJJJJJIJJJJIIGIIJIEGIIFIIIHFDDDDDCDEDDEEDDCCDD_Mismatch_0_Sense_+_Library_PoolT
CATTTTCTATGGAAGATTGAGGTTGGCTCTGGTTTAGTTTCTTTAGGCTCATTCTAGTTTGGAAGGAAAAAAAAAATATGTAAAAATGAA
>Frequency_2_QualityScore_FFHHGHHJIIJIJIJJJJJIIIIGIDGIIJGIIJJIGIGIIIGIIIIIHIIIJJJJIIIJIIIHHHHGGGFFFEDEDDEEEEEEEEEEDECCCC_Mismatch_0_Sense_+_Library_PoolT
GGATGCTCGTAATAATCTGAGGGAGTACCGTTTAATGGATGAATTAAGTGTTCAACAGATTTCCATGCTTCTGTTGTAATTGTAATTCATGGAT
>Frequency_2_QualityScore_EECFFGHGGGGEICAEA=CGBEDCCG>EEGGHIG;DE?FEHHIIIIIGADGHADGHIGIGGGHIE9?E;7CAEB>?AC=AA?AC;ACCCCBABB_Mismatch_0_Sense_+_Library_PoolT
TACATTTTCTATGGAAGATTGAGGTTGGCTCTGGTTTAGTTTCTTTAGGCTCATTCTAGTTTGGAAGGAAAAAAAAAATATGTAAAAATGAAAG
>Frequency_2_QualityScore_FFGHHGFIIGGFGIEGIGEFHIIIIHIIIEGIIIFGGIIIFIFGDCHIGCCHEFGEGHHIICGGACEGHDGFFFEFEEDEEEDEDDCEDCDDCC_Mismatch_2_Sense_+_Library_PoolT
GGAAGGAAAAAACAATATGTAAAAATGAAAGAAGTGCACATGTGACTTGATGGGATGTATTTTAAATCTAATTGTTTATAAAATTTAAAGGATT
>Frequency_1_QualityScore_FFGHHGHJIJJJHIJJJIJIIJJIIJEGIIJJIGIGIGJIJIIDHCGHIIIIGGGIIIIIJJJIGBHHGCHIHHHHHHHFFF@)6@CCCCBDDD_Mismatch_2_Sense_+_Library_PoolT
AAAAACAATATGTAAAAATGAAAGAAGTGCACATGTGACTTGATGGGATGTATTTTAAATCTAATTGTTTATAAAATTTAAAGGATTTGAGTAA
>Frequency_1_QualityScore_DBFFDFFEFFIIIFHH9=<FC;8CGCGIEEGDIBFFI>?<FFFEC@>DFFEEF@ACE@EEEEIF==A?E;BBD;@BBBDDCBDABBBBDBBB@B_Mismatch_1_Sense_+_Library_PoolT
AGGCTCATTCTAGTTTGGAAGGAAAAAACAATATGTAAAAATGAAAGAAGTGCACATGTGACTTGATGGGATGTATTTTAAATCTAATTGTTTA
>Frequency_1_QualityScore_DFHGGHGJIHIGIIJJIGIGHIIIGIJGGFICGHIJJJIIIIJIBHIIFIIJJJJJJJJJJJJHIHIJJGIHHHGFHGFDDFFFFECEEEEEDE_Mismatch_0_Sense_+_Library_PoolT
ATCTGAGGGAGTACCGTTTAATGGATGAATTAAGTGTTCAACAGATTTCCATGCTTCTGTTGTAATTGTAATTCATGGATCTGATGTTTCATGT
>Frequency_1_QualityScore_FFHHHHHJJJJJJJJJJJHJJJJJIJJJIJJGHJJIIJJIIIJIJJIIJHB2>BCB>CDDDDDCDCCDBC3>@CCCCD>BDCDCCCCDCDCCB>_Mismatch_2_Sense_+_Library_PoolT
CTCTGGTTTAGTTTCTTTAGGCTCATTCTAGTTTTGAAGGAAAAAAAAAAATATGTAAAAATGAAAGAAGTGCATATGTGACTTGATGGGATGT
>Frequency_1_QualityScore_FFHHHHHJJJIJJJIIJFHIIJJIIJJIJJJGHDHIIJFGIHIJJJDGICEEHEHHBCEFE@DEEEEEECDDDDDDDEDDDEDDDDEEDDDDDD_Mismatch_0_Sense_+_Library_PoolT
GCCAGACTGGATGCTCGTAATAATCTGAGGGAGTACCGTTTAATGGATGAATTAAGTGTTCAACAGATTTCCATGCTTCTGTTGTAATTGTAAT
>Frequency_1_QualityScore_D?>FBHHEEGAEFEDCH+A<CBHH>EGFGEAGH9C1CFFE*??689D;FG/;9;CEE;?>>C(.6@3;A?BCC:>A5>C3@@ACCC((:::<9@_Mismatch_1_Sense_+_Library_PoolT
TTGGCTCTGGTTTAGTTGCTTTAGGCTCATTCTAGTTTGGAAGGAAAAAAAAATATGTAAAAATGAAAGAAGTGCATATTTGACTTTATGGGAT
>Frequency_1_QualityScore_FFHHHHHJJFHIHJHJJJJJJIJJJJJJJJJJHJIIIJJHIIJIJJJJIJIHFEEEEEEEEDDDDDDDDDDDDDDDEDDECDDDDDDCDDDDDD_Mismatch_0_Sense_+_Library_PoolT
TGGCTCTGGTTTAGTTTCTTTAGGCTCATTCTAGTTTGGAAGGAAAAAAAAAATATGTAAAAATGAAAGAAGTGCATATGTGACTTGATGGGAT
>Frequency_1_QualityScore_FFHHHHHJGIIJIEHIJJJJJHHHHJJJHIJJJHIJIGHIJJJIJJJJJIIJJIIJIIJIJJJJJFGIJHGIIJJG_Mismatch_1_Sense_+_Library_PoolT
AAAATGAAAGAAGTGCACATGTGACTTGATGGGATGTATTTTAAATCTAATTGTTTATAAAATTTAAAGGATTTGA
>Frequency_1_QualityScore_D>HFDA@E6FFIGIGG3CBBFHG:DDHDGCCCGGGGFFFCEECAECCABCCCC@C:<=?B@BBB>>>C<4>>>C9>@<ABB@@3<3>:@@<B9>_Mismatch_2_Sense_+_Library_PoolT
GCAGCCGACTCATTCGTATTCCGATCGTATTGCGGGCCAGATTGGATGCTCAATTCGCAGCCGACTCATTCGTATTCGGATCGTATTGCGGGCC
>Frequency_1_QualityScore_FFHHHHHJJJJIJJJJJJJJFHIIJJJJIIHGJJJIJJJJJJJHJJJJJJJIIJIIJJJJIJJJJHHHHHHFFFFFFEEEEEEED_Mismatch_0_Sense_+_Library_PoolT
ATATGTAAAAATGAAAGAAGTGCATATGTGACTTGATGGGATGTATTTTAAATCTAATTGTCTATAAAAATTTAAAGGATTTGAA
>Frequency_1_QualityScore_FFHHHHHHIJJJJIJJJJIJJJJJJJJJJIJJJJJJJIJIIHIJHIJJIIIJGHHIIJJGIJJJJHHHECHFFFFFFFEEEEEEEDDDD_Mismatch_2_Sense_+_Library_PoolT
ATTCTAGTTTGGAAGGAAAAAACAATATGTAAAAATGAAAGAAGTGCACATGTGACTTGATGGGATGTATTTTAAATCTAATTGTTTAT
>Frequency_1_QualityScore_FFHHHHGJIJGIJJJJJJJHIIJIJIDEHIFHIJJJJJIHFCDDCEDD>CDDDDDDDECDDBDDBBBD@<@@CDD><?CCDB?BDD?BCDDC>@_Mismatch_2_Sense_+_Library_PoolT
TTCGCAGCCGACTCATTCGTATTCCGATCGTATTGCGGGCCAGATTGGATGCTCAATTCGCAGCCGACTCATTCGTATTCGGATCGTATTGCGG
>Frequency_1_QualityScore_FFGHHHHJJGIIJJJJJJJJJJJJJJJJJJJJJIIJJJJJJJJJJHJJGIIIJJJJHIIIJJJIJJHHHHDFFFFFFFEEEEDEEEEDADDDDE_Mismatch_1_Sense_+_Library_PoolT
GCTCATTCTAGTTTGGAAGGAAAAAACAATATGTAAAAATGAAAGAAGTGCACATGTGACTTGATGGGATGTATTTTAAATCTAATTGTTTATA
>Frequency_1_QualityScore_DDH?FHFHBFD@CF?CGFBEHGDD9BBF94:BGE89DBFD@DD9BBFHCHG8@=FGGC@;=@GHFEE?EEBBBC>DECC@CDC@>A@ADCEC@@_Mismatch_2_Sense_+_Library_PoolT
TTCTAGTTTGGAAGGAAAAAACAATATGTAAAAATGAAAGAAGTGCACATGTGACTTGATGGGATGTATTTTAAATCTAATTGTTTATAAAATT
>Frequency_1_QualityScore_FFHHHHHJ@HIJIJJJJJHIJJJJJJJJJJGIJHIJJJJJIIIIJJJJHIJJJJJHHGIJJJJIJHHHGHHHFDFFFFFEEEEEEDEDDDDDDD_Mismatch_2_Sense_+_Library_PoolT
GAAGGAAAAAACAATATGTAAAAATGAAAGAAGTGCACATGTGACTTGATGGGATGTATTTTAAATCTAATTGTTTATAAAATTTAAAGGATTT
>Frequency_1_QualityScore_D?A@AFAFHH??9D>BDF<FH0B?-84B<==44;(\5-=>AE;?@2?3;;A@A;A3>>A((-,,;>CCC<C:>AADDDCC4:::>+4>CC::>:_Mismatch_0_Sense_+_Library_PoolT
GCGGGCCAGACTGGATGCTCGTAATAATCTGAGGGAGTACCGTTTAATGGATGAATTAAGTGTTCAACAGATTTCCATGCTTCTGTTGTAATTG
>Frequency_1_QualityScore_FDFFHHHII@EEIHIJHIHIJEHHFHIHIJIHIIJJIIJJIHIJHJJJJJJJJJIJJJHGIIJEGIGFGFHIJJJ@EEHFFF?BBCE_Mismatch_0_Sense_+_Library_PoolT
GTGCATATGTGACTTGATGGGATGTATTTTAAATCTAATTGTCTATCAAATTTAAAGGATTTGAATAACTCTGGGTTTTGGGTTTTA
>Frequency_1_QualityScore_FFHHHHHJJJJJJIJJJIJJJJJJGIHIJJJIJJJJIJJIIIJJJJJJJJJJJJJJIJJJJJJJJJJJJJJJJHHHHHHF_Mismatch_2_Sense_+_Library_PoolT
GTAAAAATGAAAGAAGTTCACATGTGACTTGATGGGATGTATTTTAAATCTAATTGTTTATAAAATTTAAAGGATTTGAA
>Frequency_1_QualityScore_FFHHHHHJJIIJJJJGJJIIIIHHIJFIJJIIHIJJIJDGHHHEFFFFFFEEEEEDEEDDDCDDFCDEDCDCDDDDEDEDCDEDDD@CC?CDED_Mismatch_0_Sense_+_Library_PoolT
TGCGGGCCAGACTGGATGCTCGTAATAATCTGAGGGAGTACCGTTTAATGGATGAATTAAGTGTTCAACAGATTTCCATGCTTCTGTTGTAATT
>Frequency_1_QualityScore_FFGHHHHJJJJJIJJIIJIJJJ@GCGIJJGIJIJJJJGHHHIJIJJJGHGGGIIIJJIJJIIHHHGHHHFFFFFFCEEFEEEEEDEEDEDDDDD_Mismatch_0_Sense_+_Library_PoolT
GATGCTCGTAATAATCTGAGGGAGTACCGTTTAATGGATGAATTAAGTGTTCAACAGATTTCCATGCTTCTGTTGTAATTGTAATTCATGGATC
>Frequency_1_QualityScore_FFHHHGHGJCGHGIHIJIIIIJIJJEIIJJJJIJJIJIIIJIIIJJJJFGIJJJJJJJJJIIJIJJJJJCHHHHHHFFFFFFEEBCEEEEDDCD_Mismatch_0_Sense_+_Library_PoolT
CTGAGGGAGTACCGTTTAATGGATGAATTAAGTGTTCAACAGATTTCCATGCTTCTGTTGTAATTGTAATTCATGGATCTGATGTTTCATGTAT
>Frequency_1_QualityScore_FDFGGFHJJIIFHIIGGIJJIFJJIGIIBFGHGHI@GH?CDGGGGC:?FFGHIIGHHI_Mismatch_0_Sense_+_Library_PoolT
TAAATCTAATTGTCTATCAAATTTAAAGGATTTGAATAACTCTGGGTTTTGGGTTTTA
>Frequency_1_QualityScore_DD?DF?F?ACFAEFEFHHEGEHHIEHGHEDHGIC4CC<*1??D>GCBGIGE0D07BFG_Mismatch_0_Sense_+_Library_PoolC
TAAATCTAATTGTCTATCAAATTTAAAGGATTTGAATAACTCTGGGTTTTGGGTTTTA
>Frequency_1_QualityScore_FFHHHHHJJIJJHIJJJJJJJJFHIGIHIIJJJJJJJJJJJIJJJJJFIIJJHIIJHIIIGHEDDDDDFCFFFFDDDDDDDDDDDACCDDDDED_Mismatch_0_Sense_+_Library_PoolT
GGAAGATTGAGGTTGGCTCTGGTTTAGTTTCTTTAGGCTCATTCTAGTTTGGAAGGAAAAAAAAAATATGTAAAAATGAAAGAAGTGCATATGT
>Frequency_1_QualityScore_FFGHHDDCHGIJJGIHGIFHHJEHIJJIIJIGJCFFFIIJIHGGEGEGCGHJF>A;>@B@BDDDDDACDCDDA:::CD@C@>C@>AC@3>@:?<_Mismatch_0_Sense_+_Library_PoolT
TTGGCTCTGGTTTAGTTTCTTTAGGCTCATTCTAGTTTGGAAGGAAAAAAAAAATATGTAAAAATGAAAGAAGTGCATATGTGACTTGATGGGA
>Frequency_1_QualityScore_FFHHGHHJGJJJJJHGHECHHGIIIFIIJGHIHIJJJJJFHIJJJJJJJDCHIIHGIJJJDGGIJIJIHHHFHHHFFFD?CC?ACDCBDDDDDE_Mismatch_0_Sense_+_Library_PoolT
TTAGGCAGATTTGGTTACATTTTCTATGGAAGATTGAGGTTGGCTCTGGTTTAGTTTCTTTAGGCTCATTCTAGTTTGGAAGGAAAAAAAATAT
>Frequency_1_QualityScore_FFHHHHHIJJJJJJJJFHIJJEIJJJJJJJJJJJJJIJJGIGIIJJIJJJIIIJJJHFFFFFDEEEDEEEDDDDDDDCCCDEDDECDDDDDDDC_Mismatch_0_Sense_+_Library_PoolT
TTGAGGTTGGCTCTGGTTTAGTTTCTTTAGGCTCATTCTAGTTTGGAAGGAAAAAAAATATGTAAAAATGAAAGAAGTGCATATGTGACTTGAT
>Frequency_1_QualityScore_DDAADHHIGJJFJIE@H>GHGIICFHIJGGEHDEHGGEGE=CEHCHEEEHHDFFF;@CEEDECCACDDDED@CDCDDECDDDCDCDDDC@CDCD_Mismatch_2_Sense_+_Library_PoolT
AGGAAAAAAAAAATATGTAAAAATGAAAGAAGTGCATATGTGACTTGATGGGATGTATTTTAAATCTAATTGTCTATAAAATTTAAAGGATTTG
>Frequency_1_QualityScore_FFHHHHHJJJJJJGICGHIJIIJJJJJIFGIIJJJJJJIIIIIJIJIJGIJIJJJJJJJJJJJJJJIJIDHHHHHHHFFFFFFFEEEEEECCDD_Mismatch_0_Sense_+_Library_PoolT
AATAATCTGAGGGAGTACCGTTTAATGGATGAATTAAGTGTTCAACAGATTTCCATGCTTCTGTTGTAATTGTAATTCATGGATCTGATGTTTC
>Frequency_1_QualityScore_FFHHHHHJGHEGHIJIJJHHHJJFHIGIIJIJJIHIIIJJJJJJIIJJJJJJJJJJJJIJJIJJJJJIIGHHHHHHHEEFFFDFECEEEEEDDE_Mismatch_0_Sense_+_Library_PoolT
TCTGAGGGAGTACCGTTTAATGGATGAATTAAGTGTTCAACAGATTTCCATGCTTCTGTTGTAATTGTAATTCATGGATGTGATGTTTCATGTA
>Frequency_1_QualityScore_FFHHHHHJHIEHHHIHHJGIJJIHIJIJJIIIHGIIIJJJJJJJJJJJJJJJJJJJJJIJJIIIIJIJJIHHHHHHHFFFFFCEEDCCEFEDEE_Mismatch_0_Sense_+_Library_PoolT
TCTGAGGGAGTACCGTTTAATGGATGAATTAAGTGTTCAACAGATTTCCATGCTTCTGTTGTAATTGTAATTCATGGATCTGATGTTTCATGTA
>Frequency_1_QualityScore_FFHHFHHJJJIJJJHIJJJHIJJJJJIJJJJJIJJJJIJIIJJJGIIIHIJJIJJHFDDDEECDEEDDDCDDDDDDD>CCDEDDECDDDDDDCC_Mismatch_0_Sense_+_Library_PoolT
GAGGTTGGCTCTGGTTTAGTTTCTTTAGGCTCATTCTAGTTTGGAAGGAAAAAAAAAATATGTAAAAATGAAAGAAGTGCATATGTGACTTGAT
>Frequency_1_QualityScore_D?A;A<AC<EE@D<+<CEEIE*:?DD=3B9B?@DA<88BD>DAE>8=B))8@DC;@CCCC:A).==CAAA_Mismatch_2_Sense_+_Library_PoolT
AAGAAGTGCATATGGGACTTGGTGGGATGTATTTTAAATCTAATTGTCTATCAAATTTAAAGTATTTGAA
>Frequency_1_QualityScore_DDDAHFDGIIIIG@GE<*9?B>B*?<CEEFF@AFGIIFI7C@CEHEFFCADD@D(6>@CCAC(;>CC@AC:ADCCDCCCC(>@CAA(4>CDDA>_Mismatch_2_Sense_+_Library_PoolT
GGAAAAAAAAAATATGTAAAAATGAAAGAAGTGCATATGTGACTTGATGGGATGGATTTTAAATCTAATTGTCTATCAAATTTAAATGATTTGA
>Frequency_1_QualityScore_FFHHHHHJJIJJIIJJIFIJGJJIJIHIJJAH?GHIIIJJHJJJJHJIIGGHIJJCHHHIGGGHHFFFFFFEEEEDEEEDDDDDCDEFCDEEEE_Mismatch_0_Sense_+_Library_PoolT
CCAGACTGGATGCTCGTAATAATCTGAGGGAGTACCGTTTAATGGATGAATTAAGTGTTCAACAGATTTCCATGCTTCTGTTGTAATTGTAATT
>Frequency_1_QualityScore_FFHHHHHJIIGGHGIIIGJIEHIJGIJJJJGHIIJGHIJIIJIJJJJJJIJJJIIHJIJIHIIIHGIJHFBDDDDDEDBDDECDDDCDDDDDCA_Mismatch_0_Sense_+_Library_PoolT
TTTTCTATGGAAGATTGAGGTTGGCTCTGGTTTAGTTTCTTTAGGCTCATTCTAGTTTGGAAGGAAAAAAAAAATATGTAAAAATGAAAGAAGT
>Frequency_1_QualityScore_FFFHFHFIJIJJHHJIIJIHHJJJGIIGIIJIIIJIJJIGIIJJIJIIIJJIJJIJGIIIIJIIJEFHHIHGIJHII_Mismatch_0_Sense_+_Library_PoolT
GAAGTGCATATGTGACTTGATGGGATGTATTTTAAATCTAATTGTCTATCAAATTTAAAGGATTTGAATAAAAACAA
>Frequency_1_QualityScore_?DFHDDBBEFBE7)3?EAGHI8DDE6?=B)//8BFHA@ACH@DCE7;)7?C7?7)73?>@3;.;93(;;5>;>>B>CDCC@CDD@5(+:@_Mismatch_1_Sense_+_Library_PoolT
CATTCTAGTTTGGGAGGAAAAAAAAATATGTAAAAATGAAAGAAGTGCATATGTGACTTGATTGGATGTATTTTAAATCTAATTGTGTAT
>Frequency_1_QualityScore_FFHHHHHJJJJJJJIJJGFGGJIJIIJJJJJJDFHIJJJJDGIJJJJI@FHIJJJCFHIIJJJJHHHHHEHFEFFFFFEEEECEEECDCD_Mismatch_2_Sense_+_Library_PoolT
AAGGAAAAAACAATATGTAAAAATGAAAGAAGTGCACATGTGACTTGATGGGATGTATTTTAAATCTAATTGTTTATAAAATTTAAAGGA
>Frequency_1_QualityScore_FFHHHHHIJJIHIJJJDHGHHGIEGIIIIIIIJGIJIGIHAHHHEHEFEFFEEDECEEDDDD@CCDDDDCDDDEEEFEEDDDDEDDDDCDCDEE_Mismatch_0_Sense_+_Library_PoolT
TTGCGGGCCAGACTGGATGCTCGTAATAATCTGAGGGAGTACCGTTTAATGGATGAATTAAGTGTTCAACATATTTCCATGCTTCTGTTGTAAT
>Frequency_1_QualityScore_FFHHHHHJIIGIJJJJJIJJJJJIJJJJGJGIJJJGIJJJJJJIJJJJJJJJHIJJJJIJJJJHHHHEFBCEFFEEEEECEDDCCCDDDDDEEF_Mismatch_2_Sense_+_Library_PoolT
ACTGGTTTAGTTTCTTTAGGCTCATTCTAGTTTGGAAGGAAAAAACAATATGTAAAAATGAAAGAAGTGCACATGTGACTTGATGGGATGTATT
>Frequency_1_QualityScore_FFHHHHHJJJJJJJJGIJJJJJJJJJJGJJIJIJJJJJIIIJJJJIJJJJIJJHIJJJJJIJIJJIHHHEHHFFFFFFFEEEEEEEDDDDDDED_Mismatch_2_Sense_+_Library_PoolT
GGAAAAAACAATATGTAAAAATGAAAGAAGTGCACATGTGACTTGATGGGATGTATTTTAAATCTAATTGTTTATAAAATTTAAAGGATTTGAA
>Frequency_1_QualityScore_FDHHHHHJJJJIJJJGIAGHIJHIJGJJJJIJJJJJJJJJGHIIJIJJJJJJJJJJIJJJJJJJJHGJHHGHHHHHHFFFFFFFEEEEEEEDCC_Mismatch_0_Sense_+_Library_PoolT
GTAATAATCTGAGGGAGTACCGTTTAATGGATGAATTAAGTGTTCAACAGATTTCCATGCTTCTGTTGTAATTGTAATTCATGGATCTGATGTT
>Frequency_1_QualityScore_FFGHHHHIJJJJJJJJJIJJJHHGGGIGIIGIIJJJFIIIJJJJFIJJJJJJJJJJJIJJJHIGIJJJJIJIJJJJEHHHHHHFF_Mismatch_1_Sense_+_Library_PoolT
AATATGTAAAAATGAAAGAAGTGCACATGTGACTTGATGGGATGTATTTTAAATCTAATTGTTTATAAAATTTAAAGGATTTGAA
>Frequency_1_QualityScore_DD?HDHDHHGIDHHIGIIIIIEEHGGCDHGGIIIDHIIIIIIIIEIIIIGIIIIIIIIIIIIIIIIIIIIGHHHHHHHFFFFFFCEEEE_Mismatch_2_Sense_+_Library_PoolT
AAAACAATATGTAAAAATGAAAGAAGTGCACATGTGACTTGATGGGATGTATTTTAAATCTAATTGTTTATAAAATTTAAAGGATTTGA
>Frequency_1_QualityScore_FFHHHHHJJJHJJJJJJJJJCHIJBH?FGIJGHIIIIJIGIJJJJJJJJHHIJJJJJJJJJJJHHGHHHHFFFFFFFEEEEFEEEEFEEDDDCC_Mismatch_0_Sense_+_Library_PoolT
TGGATGCTCGTAATAATCTGAGGGAGTACCGTTTAATGGATGAATTAAGTGTTCAACAGATTTCCATGCTTCTGTTGTAATTGTAATTCATGGA
>Frequency_1_QualityScore_DAFDDHHDDE:D;DBFHEDG>GE?DH@BBFCFHGIG>CGG<:-=BED;;@=>A@C@CC5-;ACCCECAC>5@CCBC@CCCAACCCA@C<>4>CC_Mismatch_0_Sense_+_Library_PoolT
GTATTGCGGGCCAGACTGGATGCTCGTAATAATCTGAGGGAGTACCGTTTAATGGATGAATTAAGTGTTCAACAGATTTCCATGCTTCTGTTGT
>Frequency_1_QualityScore_FFHHHHHJJJJJJJJJJJJJJJJJJJJIJJJJJJJJJJJIJJIIJJJJJIGHIIIJJIJJJIHHHEHGFFFFFFFEDDEEEECDDDDEEDDEDD_Mismatch_2_Sense_+_Library_PoolT
TCTAGTTTGGAAGGAAAAAACAATATGTAAAAATGAAAGAAGTGCACATGTGACTTGATGGGATGTATTTTAAATCTAATTGTTTATAAAATTT
>Frequency_1_QualityScore_FFHGHHHJJJJJGJJIJIIHEHGIIIIIJJJJJIJFGHHJDHIHIIIIGHHHHHHDFFBEDEDEEEEEDCCDCDEEDDDEDDDDDDDCDDDDCE_Mismatch_0_Sense_+_Library_PoolT
GGGCCAGACTGGATGCTCGTAATAATCTGAGGGAGTACCGTTTAATGGATGAATTAAGTGTTCAACAGATTTCCATGCTTCTGTTGTAATTGTA
>Frequency_1_QualityScore_FFHHHHHJFHIJJJJJHIHHIJIFHIJJHGIGFIIIJJIJJJJIJIJJEAFHIJIJJIJJHIIJIIGFH_Mismatch_1_Sense_+_Library_PoolT
GAAAGAAGTGCATATGTGACTTGATGGGATGTATTTTAAATCTAATTGTATATAAAATTTAAAGGATTA
>Frequency_1_QualityScore_FFHHHHHJJJJJJJIIJJGIAEHIIGIJGIGIJIJJJIIIIJJFHFIIJJJJJJJJJJJIIJIIJIJJHHHFHHFFFFFFFFEEECEEDDDDDE_Mismatch_0_Sense_+_Library_PoolT
CTCGTAATAATCTGAGGGAGTACCGTTTAATGGATGAATTAAGTGTTCAACATATTTCCATGCTTCTGTTGTAATTGTAATTCATGGATCTGAT
>Frequency_1_QualityScore_FFGHHHHGIIFA>DG?DHGICFEGG@GIFG=77@CCCH@E>AEHH>;CDF>AA;>@CFADC@AACCCDAA;@>BDECDDDDCDD@CC?CC>:>?_Mismatch_2_Sense_+_Library_PoolT
AAAAAAAAAAATATGTAAAAATGAAAGAAGTGCATATGTGACTTGATGGGATGTATTTTAAATCTAATTGTCTATAAAATTTAAAGGATTTGAG
>Frequency_1_QualityScore_FFHGHGHGGHIJJGIGGEIGIIJIFIIJIJJCHIIHI@CEFHHFFFFFFEDEAEDEEDCD(;;CCEEDD?CDDDDEEECDDDCCD@CDCDEEED_Mismatch_1_Sense_+_Library_PoolT
GCGGGCCAGACTGAATGCTCGTAATAATCTGAGGGAGTACCGTTTAATGGATGAATTAAGTGTTCAACAGATTTCCATGCTTCTGTTGTAATTG
>Frequency_1_QualityScore_FFGGHHHJJJJIJJJJJJIJIIIJIJIJJJJJIGFGIJJHIJJJIIJHIJIJJIIJJGHFHFFGHFFFFCDEEEEEEEEDDDDDDCDEEEDDEE_Mismatch_0_Sense_+_Library_PoolT
GGCCAGACTGGATGCTCGTAATAATCTGAGGGAGTACCGTTTAATGGATGAATTAAGTGTTCAACAGATTTCCATGCTTCTGTTGTAATTGTAA
>Frequency_1_QualityScore_FFHHHHHJFFHIGJJIFHCHJIIDHIIJIGHHIJJIJJJIJJJJJJJIGIIJJJIIJIJJJJJJJIEHJEH_Mismatch_2_Sense_+_Library_PoolT
GAAAGAAGTGCACATGTGACTTGATGGGATGTATTTTAAATCTAATTGTTTATAAAATTTAAAGGATTTGA
>Frequency_1_QualityScore_FFDFGGFJJJGIIGJ@FBEBBCIJIIJIIJJIGG8@GHGJJJIIIJFGHBHHFEDFFDEFFEECEEEDCCCDDCDEDFEDDECDDDADCC@<CD_Mismatch_0_Sense_+_Library_PoolT
GGAAGGAAAAAAAAATATGTAAAAATGAAAGAAGTGCATATGTGACTTGATGGGATGTATTTTAAATCTAATTGTCTATAAAATTTAAAGGAAA
>Frequency_1_QualityScore_DDFHHFDHDFIIIDGGIDDFGHEFFFGIGCHH=>F>EGGEICEEH\9;?AEC=@CDDCCA@CC@CDEDCC@>;>C>ACDD?CCACC@CDD@@CC_Mismatch_0_Sense_+_Library_PoolT
GGATCGTATTGCGGGCCAGACTGGATGCTCGTAATAATCTGAGGGAGTACCGTTTAATGGATGAATTAAGTGTTCAACAGATTTCCATGCTTCT
>Frequency_1_QualityScore_FFHHHHHJHIHIIJJIJIJIJJJJJJIIJJJJJJIJJJJJJJJJIGIIJIJIIJJFHIIJJJGIJIHHHHHEFFFFFFEEEEEEEEDDDDDDDE_Mismatch_1_Sense_+_Library_PoolT
CTCATTCTAGTTTGGAAGGAAAAAACAATATGTAAAAATGAAAGAAGTGCACATGTGACTTGATGGGATGTATTTTAAATCTAATTGTTTATAA
>Frequency_1_QualityScore_FFHHHHHIJIHIIJJIIJJHHIIJGIIJJJJJJJJJJJJJJIIJIJIJJHIIJIJJJIJHFEEEEEDFEDDDDD_Mismatch_0_Sense_+_Library_PoolT
AGATTGAGGTTGGCTCTGGTTTAGTTTCTTTAGGCTCATTCTAGTTTGGAAGGAAAAAAAATATGTAAAAATGA
>Frequency_1_QualityScore_FFHHHHHJJHIJJHHIHJJJHHJHIJJJJJJJJHIIIJHIJJJJJIJJJJJIJJJJIHFHHJIFHHIHHHHHFDDDDDDEEDEEEDDDDDD_Mismatch_0_Sense_+_Library_PoolT
ACATTTTCTATGGAAGATTGAGGTTGGCTCTGGTTTAGTTTCTTTAGGCTCATTCTAGTTTGGAAGGAAAAAAAAAATATGTAAAAATGAA
>Frequency_1_QualityScore_DDDHHHHJHIJBFGHHEHGCFHIDHIIJIAGIIHFGIIJI@FHIDGHIIJJEFDHDGHHGEHEHFBDFC>ACECD5@B>ACC5_Mismatch_1_Sense_+_Library_PoolT
GTATCGCCAGGTTCTTAGGTTGGTTTTTAGGCAGATTTGGTTACATTTTCTATGGAAGATTGAGGTTGGCTCTGGTTTAGCCA
>Frequency_1_QualityScore_FDBFHGDIJJJJJIJCHGHIGEGHHIGIJG<GGHHJGIGIGIJJIHGIEHIGGGHFIGIIJGGIJJIIIHGGIIIHHHG_Mismatch_1_Sense_+_Library_PoolT
TAAAAATGAAAGAAGTGCACATGTGACTTGATGGGATGTATTTTAAATCTAATTGTTTATAAAATTTAAAGGATTTGAA
>Frequency_1_QualityScore_DDFD+<2AFGFGA<:A:AC<+<<F;2:1?*1?CGFFAGBFG4D<??FF9DFGAGCBFGG<CFI@FEEC;@A=;=@EE_Mismatch_1_Sense_+_Library_PoolT
GAAGAGCATATGTGACTTGATGGGATGTATTTTAAATCTAATTGTCTATCAAATTTAAAGGATTTGAATAAAAACAA
>Frequency_1_QualityScore_FFHHHHHJGHIJIJGJJIJGGIIIJJBGHGIGJBHIIHJHHHGHGFF>CAAEEB=BC<CCCD@CC:CDDDDDDC>BACDDDDDDDDDECDDDDD_Mismatch_0_Sense_+_Library_PoolT
TCGGATCGTATTGCGGGCCAGACTGGATGCTCGTAATAATCTGAGGGAGTACCGTTTAATGGATGAATTAAGTGTTCAACAGATTTCCATGCTT
>Frequency_1_QualityScore_FFBHHHHIJIJJJIJIJJJJJIJIJJGIJJJHJJJJJJJJJJJJJJJJJHIIIJJJHIIIFGIJIHFDD@?@CCCDEFDDBCDDDDCDD>ACCD_Mismatch_0_Sense_+_Library_PoolT
CTATGGAAGATTGAGGTTGGCTCTGGTTTAGTTTCTTTAGGCTCATTCTAGTTTGGAAGGAAAAAAAAAATATGTAAAAATGAAAGAAGTGCAA
>Frequency_1_QualityScore_FDHHHGHIHIIIJIJDHHDGHJJIIJJJHHIJIGHJJJJJJJJJJJJJJJJJJFGIJJIJIJIJIJJFDDDDDEFEFEDCDDDD_Mismatch_1_Sense_+_Library_PoolT
GTCTATGGAAGATTGAGGTTGGCTCTGGTTTAGTTTCTTTAGGCTCATTCTAGTTTGGAAGGAAAAAAAATATGTAAAAATGAA
>Frequency_1_QualityScore_FFHHHHHJJJJJJHJIHIJIGHIJIIJJJJJJIJGIIIIIIJJIIJJJJHJJGHIJJJJIDEHHJHHHHEHFFFFCEFDFEFEDEDDDDEEDCD_Mismatch_1_Sense_+_Library_PoolT
TTAGGCTCATTCTAGTTTGGAAGGAAAAAACAATATGTAAAAATGAAAGAAGTGCACATGTGACTTGATGGGATGTATTTTAAATCTAATTGTT
>Frequency_1_QualityScore_FEHGHHHIECDBIGIIIIIEGHIIB@FGFHGGIIFHGIIIJJJJIIJFIGJJJGFHGIJIJJIIHEGIG@GGIGIGEHFEHEFFFFDF_Mismatch_2_Sense_+_Library_PoolT
AACAATATGTAAAAATGAAAGAAGTGCACATGTGACTTGATGGGATGTATTTTAAATCTAATTGTTTATAAAATTTAAAGGATTTGAA
>Frequency_1_QualityScore_FFHHHHHHIJJJJJGHJIGIHIJJGIJJHIDFHIJDHIIJIIIIJJIJJJHIJGHHHHGGJJIHHHHHHFFFFFFFEEEEDEDEEEDDEDEEED_Mismatch_0_Sense_+_Library_PoolT
AGACTGGATGCTCGTAATAATCTGAGGGAGTACCGTTTAATGGATGAATTAAGTGTTCAACAGATTTCCATGCTTCTGTTGTAATTGTAATTCA
>Frequency_1_QualityScore_FFHHHHHJJJJJJJJJJJJJIIIJJBHJJJJJJJJIJJHFDDCCEEBCDDBCACDDDDDDBDBBB>BDDDDDD>><CDCC??BDD<8AACDDBB_Mismatch_2_Sense_+_Library_PoolT
TCGCAGCCGACTCATTCGTATTCCGATCGTATTGCGGGCCAGATTGGATGCTCAATTCGCAGCCGACTCATTCGTATTCGGATCGTATTGCGGG
>Frequency_1_QualityScore_FFHHHHHJJJIJJHHIIJJJJIGJHIJJIJJJJJJJIJJJJJJJJJJJJIJJJIJJJJJJJJJJJJJIJJJJJHHHH_Mismatch_1_Sense_+_Library_PoolT
AAAATGAAAGAAGTGCACATGTGACTTGATGGGATGTATTTTAAATCTAATTGTTTATAAAATTTAAAGGATTTGAA
>Frequency_1_QualityScore_3++222C22<2AA33<A2<2A+1:CEII@D9DF<D**:*:0*:9B2).98.B8=)=5(.)).)=CD)=)..;A3;6;@>ADDA_Mismatch_1_Sense_+_Library_PoolT
GGGTTTTAGGCAGATTTGGTTACATTTTCTATGGAAGATTGAGGTTGGCTCTGGGTTAGCTTCTTTAGGCTCATTCTAGTTTG
>Frequency_1_QualityScore_FFHHHHHJGHHGIIJHHIHIJIJIIIIJFGGIJHJJJJJJJJJJJJIJJJJGIHIIJJFHHJGGHHGDDBADDDDFFFDDDDDDDDDDD@CCCE_Mismatch_0_Sense_+_Library_PoolT
TTCTATGGAAGATTGAGGTTGGCTCTGGTTTAGTTTCTTTAGGCTCATTCTAGTTTGGAAGGAAAAAAAATATGTAAAAATGAAAGAAGTGCAT
>Frequency_1_QualityScore_FFHDHHHJCGHIIJIEGHIIDHIHHIJJIIHHGJJIJIGIFGIIJJIJIIIGHGIIIJIIIIGGGGC@HCCHIIGIGEHFFBBDDE_Mismatch_0_Sense_+_Library_PoolT
TGCATATGTGACTTGATGGGATGTATTTTAAATCTAATTGTCTATCAAATTTAAAGGATTTGAATAACTCTGGGTTTTGGGTTTTA
>Frequency_1_QualityScore_FFHHHHHIIIJFIJHIJIIIGIIJGHJHIFHIJIJJJHIJJJJJJJJGHHIHIHGIIIJGGIGFEBDDDCCDCFEEDDDDDDDDDDC>ACCEDD_Mismatch_0_Sense_+_Library_PoolT
ATGGAAGATTGAGGTTGGCTCTGGTTTAGTTTCTTTAGGCTCATTCTAGTTTGGAAGGAAAAAAAAAATATGTAAAAATGAAAGAAGTGCATAT
>Frequency_1_QualityScore_FFHHHHHJJJFHJJJJJJJJJJJJJGHIJJJJJGHGHIJJIJJJJJJJHIJJJIIJJJJJIJJJJIJHHHGHHHFFFFFFEEEEEEDED_Mismatch_2_Sense_+_Library_PoolT
AAACAATATGTAAAAATGAAAGAAGTGCACATGTGACTTGATGGGATGTATTTTAAATCTAATTGTTTATAAAATTTAAAGGATTTGAA
>Frequency_1_QualityScore_FFHHHHHJHIJJJJIJJJJIJJJJJJIJJJJIJGIJJJJJJJJFHIJJGIIJJJJJIGJJJJJJJFGIGCHEEEHHFDEEDEDDDDDEEDE_Mismatch_0_Sense_+_Library_PoolT
AGATTTGGTTACATTTTCTATGGAAGATTGAGGTTGGCTCTGGTTTAGTTTCTTTAGGCTCATTCTAGTTTGGAAGGAAAAAAAATATGTA
>Frequency_1_QualityScore_FFHHHHHJJJJJJHIJJJJIIJIJIIJJHHIJJIJJHHHIIJJGIIJJJJJGIJJJJJIIIJJJEHHGHEHFFFFFFFFEEEEEEDDDDDEDDE_Mismatch_2_Sense_+_Library_PoolT
AAAAAACAATATGTAAAAATGAAAGAAGTGCACATGTGACTTGATGGGATGTATTTTAAATCTAATTGTTTATAAAATTTAAAGGATTTGAATA
>Frequency_1_QualityScore_FFHHHHAHEHHIIGHJHIIIJEHGGIGIGHIFGHIFHIJIIHIIJGIHIJIJJIJIHIIHCHIIGCGIIHHHHHHCFDBDCDCDEED@DCCADC_Mismatch_1_Sense_+_Library_PoolT
TGAGGGAGTACCGTTTAATGGATGAATTAAGTGTTCAACAGATTTCCATGCTTCTGTTGTAATTGTAATTCATGGATGTGATGTTTCATGTATA
>Frequency_1_QualityScore_FFHHHGHIJJIHIJJJIJJJJHIIJEHHHIJJHIJIIJJJIJIGIJIIIJEGIIJJGJJJIJJJHHHHHEFFFFFFFECEEEEEDEEEFEDECC_Mismatch_0_Sense_+_Library_PoolT
CTGGATGCTCGTAATAATCTGAGGGAGTACCGTTTAATGGATGAATTAAGTGTTCAACAGATTTCCATGCTTCTGTTGTAATTGTAATTCATGG
>Frequency_1_QualityScore_FFHHHHHCGHIJGIJJJJJJIIJIIJJJJJFHHIJJJJJJJJJJJJJJJJJJJJJJJJJIJJJJIJJJJHHHHHHGFFFDFFEDDEEEEEEEEE_Mismatch_2_Sense_+_Library_PoolT
GAGGGAGTACCGTTTAATGGATGAATTAAGTGTTCAACAGATTTCCATGCTTCTGTTGTAATTGTAATTCATGGATCTGATGTTTCATGTATAT
>Frequency_1_QualityScore_FFHHHDFIIJJJJHIHIIIJEHIJJFHJHIIJJJIIJJJJJJJJJJJJIJJJJIIJJIIFGIIIJIHHECHFFFFFFFE@BDDBBD?BBDD_Mismatch_0_Sense_+_Library_PoolT
AGAAGTGCATATGTGACTTGATGGGATGTATTTTAAATCTAATTGTCTATCAAATTTAAAGGATTTGAATAACTCTGGGTTTTGGGTTTTA
>Frequency_1_QualityScore_FFHHHHHJJBGGIHGGEGIIJJGGHJGHJIGGIJBHCEIIJIJJGHIJGIIFGIIG<CDGFCGGEEFDD:955>(;@CDA1::@_Mismatch_0_Sense_+_Library_PoolC
CTATGGAAGATTGAGGTTGGCTCTGGTTTAGTTTCTTTAGGCTCATTCTAGTTTGGAAGGAAAAAAAAAATATGTAAAAATGAA
>Frequency_1_QualityScore_FAHHHFGEGIIJDIIJGIJFHIIFGIJJIHIIJIJDHHIICHGF@DGHGII=EEHEEDFF??BC;?BB>A@@ADDDDDDECDDCCCCCDEEDDD_Mismatch_2_Sense_+_Library_PoolC
GAGCCAGATTGGATGCTCGTAATAATCTGAGGGAGTACCGTTTAATGGATGAATTAAGCGTTCGACAGATTTCCATGCTTATGTTGTAATTGTA
>Frequency_1_QualityScore_FFGHHDFIGHHIHBIHHIEGIIJHIIJIIIIIJIJJJJHHJIIJJJJJIHHI>GGDGIJJIIGIICHGGHIGHC=CDHFHHH?BDEEDD?BBDD_Mismatch_1_Sense_+_Library_PoolC
TAAAGAAGTGCATATGTGACTTGATGGGATGTATTTTAAATCTAATTGTCTATCAAATTTAAAGGATTTGAATAACTCTGGGTTTTGGGTTCTA
