# Supplementary material for: Differential Gene Expression Reveals Candidate Genes for Drought Stress Response in Abies alba (Pinaceae)
Source: PLoS One. 2015 Apr 29;10(4):e0124564. doi: 10.1371/journal.pone.0124564 (PMC4414588; doi:10.1371/journal.pone.0124564)
Supplement: S2 File — (GZ) [file pone.0124564.s002.gz › comp19169_c0_seq2.fa]

>comp19169_c0_seq2 len=499 path=[1524:0-56 539:57-126 609:127-498] : sp|Q7XCK6|CHI8_ORYSJ Chitinase 8 OS=Oryza sativa subsp. japonica GN=Cht8 PE=2 SV=1 e-value: 1e-10 blast score: 62.8
ACGGCGGGGTAGAGTGCGGGATAGGCAGCGGCGACAAGCAAGAGGACCGCATCGGCCTCTACAAGCATTACTTGGACCTTCTTAGCATCGGCTATGGATCCAACCTCGACTGCAACAGCCAGACGCATTATTGACCCTAATCTCAACTTCACCCCATCAAAATTTACTCACTCTTGTATGCTGCGAATAAGGATTAATACGGTCCATTGTTTATGGGCAGACCGTTTCTTTATGTATGTCTGTGTAATATGAATAAATAATATGAGGTTTGTGGTGGGGTCTCCAGGCTTAGGGTTGTTCGAGGTCTCAAAGATCGATAGCCATCTAATTTCGTTGTAAGGGAGTTGCTCACTGCTGCAAGCGGGATTTAATAAAACAATGATAGACTTCAACAAAGTGTTCAATTCAAACCTGAAATGACATCTGAAATGACACGATCAGTTAAAAACATGTCATTAGCTGGTTAAATGATTATAAATATGACTAGGTTATAACTGAC

>Frequency_4_QualityScore_EEGCEAEGDDDDE?CEDGGE?DG?DEBADGBBEGHGGCGH>FCCG@FGGFHC9EFEEEF>C>??CCACCCBCA=BCCCACDC@BCCBCDCCB@C_Mismatch_0_Sense_+_Library_PoolT
CTTGTATGCTGCGAATAAGGATTAATACGGTCCATTGTTTATGGGCAGACCGTTTCTTTATGTATGTCTGTGTAATATGAATAAATAATATGAG
>Frequency_3_QualityScore_EEHGGFGIIHIJHHIIHHIIHIFHHJIIJJIJHGIIIIIIIJHHICEHIIIHEHFFI?AGGGGAEFFFEDDE>BCDDDCDDDCDDCCCCDCDCC_Mismatch_0_Sense_+_Library_PoolT
CGTTTCTTTATGTATGTCTGTGTAATATGAATAAATAATATGAGGTTTGTGGTGGGGTCTCCAGGCTTAGGGTTGTTCGAGGTCTCAAAGATCG
>Frequency_3_QualityScore_CEFGG>FGFGGFEIFIGHFFHFHIGDIIIEE?DFIFIEEGDDDGFGDFAB>>EFEDFEEGGEDCBCDCDBBBCCCBADBC@:==>?;?BCCC@C_Mismatch_0_Sense_+_Library_PoolT
CTCGACTGCAACAGCCAGACGCATTATTGACCCTAATCTCAACTTCACCCCATCAAAATTTACTCACTCTTGTATGCTGCGAATAAGGATTAAT
>Frequency_2_QualityScore_FFHDGHHIJJIIIEGHIIJJIJIIJJJIJIIIIIIHHGHHGGEGGFGGGGGGGEGFFEFEEEEEEEEECCCDDCDCDDCEDEDDDDDDCDDDED_Mismatch_1_Sense_+_Library_PoolT
GGGTTGTTCGAGGTCTCAAAGATCGATAGCCATCTAATTTCGTTGTAAGGGAGTTGCTCACTGCTGCAAGCGGAATTTAATAAAACAATGATAG
>Frequency_2_QualityScore_FFHHHHHIIJJIJGHIIGHIEHIJJCGHIJJJIIIJJJJJDGIHIJJIIIEHHHGGFFFEEEDDDDDDCBCDDDEEEDDDDDDDEDDDCDDDDD_Mismatch_1_Sense_+_Library_PoolT
AAATAATATGAGGTTTGTGGTGGGGTCTCCAGGCTTAGGGTTGTTCGAGGTCTCAAAGATCGATACCCATCTAATTTCGTTGTAAGGGAGTTGC
>Frequency_2_QualityScore_FFHHHHHIIJIJIJJIIIHIEHCEGFEEEEEDEDDDDCDDDDDDDDDCCDCCC?CCCDDDCDCCCDCCCACCBCDCCCBCBCDDBBCDBCCCCD_Mismatch_1_Sense_+_Library_PoolT
GTGCGGGATAGGCAGCGGCGACAAGCAAGAGGACCGCATCGGCTTCTACAAGCATTACTTGGACCTTCTTAGCATCGGCTATGGATCCAACCTC
>Frequency_2_QualityScore_EEFGHGFIIIGHIIIIIJHIHIIHIIHGEGIGIIIJGEGIGFHIHIGGHIEFGEC=DCEFCDDDEECCB99>CEEDD?CBDDEEEDEECCB_Mismatch_0_Sense_+_Library_PoolT
ACTCACTCTTGTATGCTGCGAATAAGGATTAATACGGTCCATTGTTTATGGGCAGACCGTTTCTTTATGTATGTCTGTGTAATATGAATAA
>Frequency_2_QualityScore_FEGGGHHJJJJIHIJIJJJJIJJHIJEGIJIIIGIJJJGHIIIJJJJJJIJJJEGHEIHGGHFBEEEECCEEDDDDDDDDDDDDDDCEEEDDDD_Mismatch_1_Sense_+_Library_PoolT
GTGTAATATGAATAAATAATATGAGGTTTGTGGTGGGGTCTCCAGGCTTAGGGTTGTTCGAGGTCTCAAAGATCGATACCCATCTAATTTCGTT
>Frequency_2_QualityScore_FFEHHHHIIJJJIJJJJJJJJJGIIHIJJIJJIIIJJJJJJJJJJIIHHGGGFFEEEEEEEDEEDDEDDDDDADDDDDDDDDDDDDDDDCDDDD_Mismatch_1_Sense_+_Library_PoolT
GGTGGGGTCTCCAGGCTTAGGGTTGTTCGAGGTCTCAAAGATCGATACCCATCTAATTTCGTTGTAAGGGAGTTGCTCACTGCTGCAAGCGGGA
>Frequency_2_QualityScore_FFHHGHHJJJIJJJJIJIGIIHIHIIIIIJIIIIIGIJIIIIHIJIIIIIHCHFFFCEEEEDEEEDCCCCCDDCEEDEDDDCBACCCCCCCCCE_Mismatch_1_Sense_+_Library_PoolT
CTCGACTGCAACAGCCAGACGCGTTATTGACCCTAATCTCAACTTCACCCCATCAAAATTTACTCACTCTTGTATGCTGCGAATAAGGATTAAT
>Frequency_2_QualityScore_FFHHGHHIJIJIJIIIJIFHGIJFIIIIJJHIEGIIIIIJJJJJIEHIIJJIGIIHGGHGGHECDCEEFCEDEEEEDDDDDEEEEACC==CCAC_Mismatch_0_Sense_+_Library_PoolT
GCTGCGAATAAGGATTAATACGGTCCATTGTTTATGGGCAGACCGTTTCTTTATGTATGTCTGTGTAATATGAATAAATAATATGAGGTTTGTG
>Frequency_2_QualityScore_FFHHHHHJJJJJJJJJJJJJJJIJJIIJJJJJIJHIIJJJIJJJJJIIIIIJIJHHGHHHHGGFFFFEDBDDEEDDDDDDDD_Mismatch_1_Sense_+_Library_PoolT
AGATCGATAGCCATCTAATTTCGTTGTAAGGGAGTTGCTCACTGCTGCAAGCGGAATTTAATAAAACAATGATAGACTTCAA
>Frequency_2_QualityScore_FFHHHHHJJIIIJJIIJJIIIIJJIJJJJIJJIIIJJJIIJJJFHIIIIJHIJIIGIIIJIIIIIIGGGE?ACCDEDDDDACDDEDDDDDDDDC_Mismatch_0_Sense_+_Library_PoolT
TTTCTTTATGTATGTCTGTGTAATATGAATAAATAATATGAGGTTTGTGGTGGGGTCTCCAGGCTTAGGGTTGTTCGAGGTCTCAAAGATCGAT
>Frequency_2_QualityScore_FFHHHGHJJJJJJJJHIJIJJJHIJIIIIIIJJIIIJIJJJJJJJJIJIJIJJIJIIIEHIIIIJHIGGE>BDDECCCDCDCDDD?BC@ACCAC_Mismatch_0_Sense_+_Library_PoolT
TTTATGGGCAGACCGTTTCTTTATGTATGTCTGTGTAATATGAATAAATAATATGAGGTTTGTGGTGGGGTCTCCAGGCTTAGGGTTGTTCGAG
>Frequency_2_QualityScore_FFHHHHHJIJHIIIIIJJIIHIJIIHIJJJJIJJJIHIJJJJIIJHIHHIIHIIIIIIHGGFEEEEEEDBDDDDDDCDDDEECCCDDDCCCDDD_Mismatch_1_Sense_+_Library_PoolT
ATCGGCTTCTACAAGCATTACTTGGACCTTCTTAGCATCGGCTATGGATCCAACCTCGACTGCAACAGCCAGACGCATTATTGACCCTAATCTC
>Frequency_2_QualityScore_FFAEGHGIIGHIIJCGGIJIIIIIJGIIJEGIGIIIIIJIIIIGIHIIIHGEGFEEEEEEEEEEEECDCBCCDDDDACCACDDDDCDDDDDDCC_Mismatch_0_Sense_+_Library_PoolT
GGTTTGTGGTGGGGTCTCCAGGCTTAGGGTTGTTCGAGGTCTCAAAGATCGATAGCCATCTAATTTCGTTGTAAGGGAGTTGCTCACTGCTGCA
>Frequency_2_QualityScore_EFHHHHHIJIJJJJJIJGIJJGIJGIIJJFHIJJJJJJJJJJIJEHIIIJJJIHGFGFFFFEEEEDDDDADDDDDDDDEEEDDCDDDDEDCCCD_Mismatch_1_Sense_+_Library_PoolT
GAATAAATAATATGAGGTTTGTGGTGGGGTCTCCAGGCTTAGGGTTGTTCGAGGTCTCAAAGATCGATACCCATCTAATTTCGTTGTAAGGGAG
>Frequency_2_QualityScore_FFHGGHGIIIIIIIJJJGIIIIIIIJJJIIIIIIIJIIIIHHHIIIIJJJIJJCGIIIGIGGGEDCCDDACDDCDDCDDDAADCCDCCDDBCCC_Mismatch_0_Sense_+_Library_PoolT
GGGCAGACCGTTTCTTTATGTATGTCTGTGTAATATGAATAAATAATATGAGGTTTGTGGTGGGGTCTCCAGGCTTAGGGTTGTTCGAGGTCTC
>Frequency_2_QualityScore_CDEGFHGIIIGCEGEFIGCGI;CGGIIIIIGGGIIIIIIIIIIDACFICEGGGGACEIIHGACEEDEEDCCACDCCCB@CAA;?CCCC_Mismatch_1_Sense_+_Library_PoolT
CAGGCTTAGGGTTGTTCGAGGTCTCAAAGATCGATACCCATCTAATTTCGTTGTAAGGGAGTTGCTCACTGCTGCAAGCGGGATTTAA
>Frequency_2_QualityScore_EEGHGHHIIIIIIIJIIEGHIGIIFIIEIIIJHIJIGIJJIIJJIIIIIIHEIIIHFFFEGEEECCD>AAACCCDDDDDDDDDDCCDDDACDDE_Mismatch_1_Sense_+_Library_PoolT
GGTCTCCAGGCTTAGGGTTGTTCGAGGTCTCAAAGATCGATACCCATCTAATTTCGTTGTAAGGGAGTTGCTCACTGCTGCAAGCGGGATTTAA
>Frequency_2_QualityScore_FFHHEGHIJIEHIGIIIJIIGIIIGFHIIIGIGGGIGIHIGIJIIJGIGGIHGEEDCEECB?BCBDECBB?ACACDCDDCCDDDCCC;AB@CCB_Mismatch_0_Sense_+_Library_PoolT
CATTACTTGGACCTTCTTAGCATCGGCTATGGATCCAACCTCGACTGCAACAGCCAGACGCATTATTGACCCTAATCTCAACTTCACCCCATCA
>Frequency_2_QualityScore_FFHHHHHJJJJJJJJJJJJIJJJJHIIJJJJJJIHIIJIJIJIJJJIJJJIIIJIIHGFGHGGGFFEDDEDD@CDDDDDDDDCEEEEEEDCDCE_Mismatch_0_Sense_+_Library_PoolT
CCCATCAAAATTTACTCACTCTTGTATGCTGCGAATAAGGATTAATACGGTCCATTGTTTATGGGCAGACCGTTTCTTTATGTATGTCTGTGTA
>Frequency_2_QualityScore_C?FFA9EGGAGHGEIIIHIIHHGHGHGCCDHHCFFHIGHGGIHHAEG?CEGE9<AEGGEEAEEFECC:@?A<BCCCCCDEEBDECCCBCACEEC_Mismatch_0_Sense_+_Library_PoolT
CAAAATTTACTCACTCTTGTATGCTGCGAATAAGGATTAATACGGTCCATTGTTTATGGGCAGACCGTTTCTTTATGTATGTCTGTGTAATATG
>Frequency_2_QualityScore_FFGGFHGIJJIJIIIIFCEEEGEHGFGGFFHHIGHIIIEIII?EFCGHD@CDEAECCCEDEAACCABCA??ACBCCAC?A?AABBADCEDBA?C_Mismatch_1_Sense_+_Library_PoolT
AGGACCGCATCGGCTTCTACAAGCATTACTTGGACCTTCTTAGCATCGGCTATGGATCCAACCTCGACTGCAACAGCCAGACGCATTATTGACC
>Frequency_2_QualityScore_ACECFFCABCE;?GEGGGGGGICA:?BE=EFEEFCCGDAFG@?;?EGB@AAECGGG<A9CABBAAA=AA_Mismatch_0_Sense_+_Library_PoolT
ATCTAATTTCGTTGTAAGGGAGTTGCTCACTGCTGCAAGCGGGATTTAATAAAACAATGATAGACTTCA
>Frequency_2_QualityScore_FFGHGHHJIGIIIIGIIJIIIGIIIIIIGIJIJJIIFHIIJIIHIIIIIIIIJJJIIGIIIIIHGIEEGACGHFFFEFF??CCCDDCDDDD?CA_Mismatch_0_Sense_+_Library_PoolT
AAGGATTAATACGGTCCATTGTTTATGGGCAGACCGTTTCTTTATGTATGTCTGTGTAATATGAATAAATAATATGAGGTTTGTGGTGGGGTCT
>Frequency_1_QualityScore_FFHHHHHIJIIJJIJJJJJBHJHIGIIJJJJJJIIHIIGIJJIJJJFIGEGIIJJJIIGIIHHGHHE@CEDFBEEEDDB@B??CCDDDCC<@CC_Mismatch_0_Sense_+_Library_PoolT
CAACTTCACCCCATCAAAATTTACTCACTCTTGTATGCTGCGAATAAGGATTAATACGGTCCATTGTTTATGGGCAGACCGTTTCTTTATGTAT
>Frequency_1_QualityScore_FFHGHHHIIJJJIIIIJJJJJJJJJIJHHIJJJJIJIJJIIJGHIIIJIIIIGIIJJHIJIJHHHHBECDCEDDDCCDEEDDD<@BDDEDEDDC_Mismatch_0_Sense_+_Library_PoolT
CAGACGCATTATTGACCCTAATCTCAACTTCACCCCATCAAAATTTACTCACTCTTGTATGCTGCGAATAAGGATTAATACGGTCCATTGTTTA
>Frequency_1_QualityScore_FFHHHHHJJJJIJJJJJJJJJHIJJJJJIIJIJJJJJJJJJJJHJJJJJJIIJHHHHHHHHHFFFFFFFEEEEECEEEDEEFEEDD?BCDACDC_Mismatch_0_Sense_+_Library_PoolT
TGCGAATAAGGATTAATACGGTCCATTGTTTATGGGCAGACCGTTTCTTTATGTATGTCTGTGTAATATGAATAAATAATATGAGGTTTGTGGT
>Frequency_1_QualityScore_DDHFHHFF:ABBB7@CAAB\,9:?@:<@0761071B(+<C(+9?@8?_Mismatch_1_Sense_+_Library_PoolT
CGGCGGGGTAGAGTGCGGGATAGGCAGCGGCGACAAGCAAAAGGACC
>Frequency_1_QualityScore_FFHGHHGIJJIIIIJIJJJJIGIHIJJJJJJJJJJJJJJJIJJJIJJJJJJIIIJHHHHHFFFFFFEEECC_Mismatch_0_Sense_+_Library_PoolT
CATCTAATTTCGTTGTAAGGGAGTTGCTCACTGCTGCAAGCGGGATTTAATAAAACAATGATAGACTTCAA
>Frequency_1_QualityScore_FDHHHGHJHIIJJJJJJJJJJJJJJJJJJJJJJJJJJIJJJJJJJJJI@GIJJJIJJJHHHHHFFFFDD?BCDDEDEDDCCBDDDDDEDDDDDD_Mismatch_1_Sense_+_Library_PoolT
GTTCGAGGTCTCAAAGATCGATACCCATCTAATTTCGTTGTAAGGGAGTTGCTCACTGCTGCAAGCGGGATTTAATAAAACAATGATAGACTTC
>Frequency_1_QualityScore_:DA;CBA???D3DBG;FF:FFF8=F>FA9DF@EEBB4?8;>@@@A@???BA>@>ABB>:55:(5-<<<BABBBBBBE@BABBBBBBABAABA>A_Mismatch_0_Sense_+_Library_PoolT
GCTATGGATCCAACCTCGACTGCAACAGCCAGACGCATTATTGACCCTAATCTCAACTTCACCCCATCAAAATTTACTCACTCTTGTATGCTGC
>Frequency_1_QualityScore_FFHHHFHIIHGJEGIJJEFHIJGIJJIIJJJJ?DGHIGGGIJ;DHGIJJHHHHHFFDDCECEDDDDEEECDDDDDDEDDDBD<CCDDDDDDDDD_Mismatch_1_Sense_+_Library_PoolT
TGAGGTTTGTGGTGGGGTCTCCAGGCTTAGGGTTGTTCGAGGTCTCAAAGATCGATACCCATCTAATTTCGTTGTAAGGGAGTTGCTCACTGCT
>Frequency_1_QualityScore_FFHHHHHJJJJJJJJJJJJIIJJJJJIJJHIJJIIJJJJHIJJJJGGHGHIJGCHIJIJEGDCHIIHJGHHEEDABCDDCDDDDCDDDD?BDDD_Mismatch_1_Sense_+_Library_PoolT
ATTGTTTAAGGGCAGACCGTTTCTTTATGTATGTCTGTGTAATATGAATAAATAATATGAGGTTTGTGGTGGGGTCTCCAGGCTTAGGGTTGTT
>Frequency_1_QualityScore_FFHHHHHJJHJJJJIJJJJJJJJIJJJJJJJIJJJJJJJIJJGHJGIJIHGIJJIIJIJIJHHHHFFFFFACDDDDBDD?CDDEDDDDDDDDDD_Mismatch_0_Sense_+_Library_PoolT
TTCTTTATGTATGTCTGTGTAATATGAATAAATAATATGAGGTTTGTGGTGGGGTCTCCAGGCTTAGGGTTGTTCGAGGTCTCAAAGATCGATA
>Frequency_1_QualityScore_FFHHHHHJJJIHIJIJJJGGJIIJJJJJJJJJJJJJJJJJJJJJJJIJJJJJJJGHIJIJJIIJHFDFECCEEEDDDDDDD:ABBDDDDDD<CD_Mismatch_1_Sense_+_Library_PoolT
TGGGCAGACCGTTTCTTTATGTATGTCTTTGTAATATGAATAAATAATATGAGGTTTGTGGTGGGGTCTCCAGGCTTAGGGTTGTTCGAGGTCT
>Frequency_1_QualityScore_FFHHHHHJIJJJJJJJJJIJJIIJJHIJGJJJJJJJIJJJFHIJJJJJIJIJJJIIHHHHHHHFFFFFFCEEEEEEEEEEDDD?BDDBDDCDDD_Mismatch_0_Sense_+_Library_PoolT
GAATAAGGATTAATACGGTCCATTGTTTATGGGCAGACCGTTTCTTTATGTATGTCTGTGTAATATGAATAAATAATATGAGGTTTGTGGTGGG
>Frequency_1_QualityScore_FFHFHHHHIJFHIJJFHIJJIJJJJJIJJJFHIIJJJIJJFHIJJJJJJHHHHFFFFEEEEEDCDEEDDDCDDDDDDDDB@CDDDDDDDDDDDD_Mismatch_1_Sense_+_Library_PoolT
AGGTTTGTGGTGGGGTCTCCAGGCTTAGGGTTGTTCGAGGTCTCAAAGATCGATACCCATCTAATTTCGTTGTAAGGGAGTTGCTCACTGCTGC
>Frequency_1_QualityScore_FFHHHHHJJJJJJJGIECFHGGHGIEGHJGIGIHHIJIIJIIJDHGHIEFHFEE;@D;BCCCDD@BDBDDDDDDDDDDDDDDBDDCDED@CCBC_Mismatch_1_Sense_+_Library_PoolT
GACCGCATCGGCTTCTACAAGCATTACTTGGACCTTCTTAGCATCGGCTATGGATCCAACCTCGACTGCAACAGCCAGACGCATTATTGACCCT
>Frequency_1_QualityScore_FFHHHHHJJJJJJJJGIIGIIGGGIFHIFHIJJAGHJJIHHHHFFFFF@CCBDDDACD?CDDEDDDDDDBDDDDDDDDDDDDEEEDD?CDBCED_Mismatch_1_Sense_+_Library_PoolT
ATATGAATAAATAATATGAGGTTTGTGGTGGGGTCTCCAGGCTTAGGGTTGTTCGAGGTCTCAAAGATCGATACCCATCTAATTTCGTTGTAAG
>Frequency_1_QualityScore_FFHHHGHIJJJJJJJJJJJIJJJJJJJJJJJJJJJJJJJJJJJJJJJJJIIIJJJJIJJJJJJIHHFHFDFFFEEEEEECDBDDDDDDBBCDDD_Mismatch_0_Sense_+_Library_PoolT
CTAATCTCAACTTCACCCCATCAAAATTTACTCACTCTTGTATGCTGCGAATAAGGATTAATACGGTCCATTGTTTATGGGCAGACCGTTTCTT
>Frequency_1_QualityScore_FFHHHHHJJJJJIJJJIJJJJIIJIJJIJJJJJIJJJJEHGHIJIJJJJJJJJJIJJJJIHBEFFEEECCEEDDDDDDDEDDDDDDCDDDDDDC_Mismatch_0_Sense_+_Library_PoolT
TCTCAAAGATCGATAGCCATCTAATTTCGTTGTAAGGGAGTTGCTCACTGCTGCAAGCGGGATTTAATAAAACAATGATAGACTTCAACAAAGT
>Frequency_1_QualityScore_FFHHHHHJIJJJJ@FHJGIIJJJIJJJJJIJJIJIJJJJJIJJJIJJJGHHHHHFFFFFDDCDDCDCC@<ACCDDDDDDDDDDDD?ABA<A?BD_Mismatch_1_Sense_+_Library_PoolT
CGACAAGCAAGAGTACCGCATCGGCCTCTACAAGCATTACTTGGACCTTCTTAGCATCGGCTATGGATCCAACCTCGACTGCAACAGCCAGACG
>Frequency_1_QualityScore_EEDHGHHJJIJJJJJIIJJJJHAHGIJJJJIJJJJJJJJJJJIHJIIJIJJHHHHHFFFFDFEEDEEEDDCDDCCACDDCDDDDDDDDDDCCEE_Mismatch_0_Sense_+_Library_PoolT
ATCGGCTATGGATCCAACCTCGACTGCAACAGCCAGACGCATTATTGACCCTAATCTCAACTTCACCCCATCAAAATTTACTCACTCTTGTATG
>Frequency_1_QualityScore_FFGDFHHJIGGJJJGGHIEJIJIGJJCEH;;DF;CG:C@AD8@FGGCDHHIGGGHG=CEAECABDBACEEAECA?C>?B?ABDDCCDDDADCDD_Mismatch_1_Sense_+_Library_PoolT
TCTGTGTAATATGAATAAATAATATGAGGTTTGTGGTGGGGTCTCCAGGCTTAGGGTTGTTCGAGGTCTCAAAGATCGATACCCATCTAATTTC
>Frequency_1_QualityScore_FFHHFHHGFIJJJEHJIGGIIBGHIIHHHHEFFFFFE@CECEDCDCCCDDDCCDDDDEDDCDDBACDCCCCCDDDDDDDDDDDDCDBDDDDDDD_Mismatch_0_Sense_+_Library_PoolT
GCGACAAGCAAGAGGACCGCATCGGCCTCTACAAGCATTACTTGGACCTTCTTAGCATCGGCTATGGATCCAACCTCGACTGCAACAGCCAGAC
>Frequency_1_QualityScore_FFHHHGHHIJJIIIIHHHIIJIJJJJJJJJIGIJJJJIJJGHIJIJJIJJIJ@GIGHIIJJJHHHHH;@BBCED@CD>CDDEDDCDDDDDDDBD_Mismatch_0_Sense_+_Library_PoolT
CTTTATGTATGTCTGTGTAATATGAATAAATAATATGAGGTTTGTGGTGGGGTCTCCAGGCTTAGGGTTGTTCGAGGTCTCAAAGATCGATAGC
>Frequency_1_QualityScore_FDHHHGHJJJJIGGIIIJJJJJJJJJJJJJJJJJJJJJIIJJJJJJJIJJJJJJJJJGHH_Mismatch_0_Sense_+_Library_PoolT
GTTGTAAGGGAGTTGCTCACTGCTGCAAGCGGGATTTAATAAAACAATGATAGACTTCAA
>Frequency_1_QualityScore_@DDDBDDEEE<<C33@ACDAEEEDCCE*?<:?BD<DEDDDDDE<EE9?BDB=BACCEED<@=7.=@==A5),;?@8\5;;::?=?_Mismatch_0_Sense_+_Library_PoolT
CATTGTTTATGGGCAGACCGTTTCTTTATGTATGTCTGTGTAATATGAATAAATAATATGAGGTTTGTGGTGGGGTCTCCAGGCT
>Frequency_1_QualityScore_A>2A:C+@@<1)?::0?4*??D283B?<9B;0@==;()--7=ACDD@_Mismatch_1_Sense_+_Library_PoolT
GGTTTGGGGTGGGGTCTCCAGGCTTAGGGTTGTTCGAGGTCTCAAAG
>Frequency_1_QualityScore_FFDFHHHEGIJJJJJJJJJJJJFHIJJJJJJJHIJJJJJJJJJJJJJJJHHHHHHDFFFFFCEEDEEDDDDDBDDDDDDDDDDDDDDCCDDDD@_Mismatch_0_Sense_+_Library_PoolT
GGTGGGGTCTCCAGGCTTAGGGTTGTTCGAGGTCTCAAAGATCGATAGCCATCTAATTTCGTTGTAAGGGAGTTGCTCACTGCTGCAAGCGGGA
>Frequency_1_QualityScore_FFHHHHGJJIIJIIJIIJJJJJJIHGIIIIIIIJEGHIHIIIJJIJIJJIJIIIIJFIJJIDEHHFFFFEDCEDDEDDDDDDDDDDDDDDDDDD_Mismatch_1_Sense_+_Library_PoolT
GTATGTCTGTGTAATATGAATAAATAATATGAGGTTTGTGGTGGGGTCTCCAGGCTTAGGGTTGTTCGAGGTCTCAAAGATCGATACCCATCTA
>Frequency_1_QualityScore_FDHHFHHJJJJGIHIJJJJIIJIJJJJGJIJJIHIJFHJJJJIJFGHIIJIIJIJJHHHHHFEFDDBDCDECEDDDDDDDDDDDDDDDDDCDCC_Mismatch_1_Sense_+_Library_PoolT
GAGGTCTCAAAGATCGATACCCATCTAATTTCGTTGTAAGGGAGTTGCTCACTGCTGCAAGCGGGATTTAATAAAACAATGATAGACTTCAACA
>Frequency_1_QualityScore_FFHHGHHJJJJJJJJJIJJJJIJJJJJJJJJJJJJFHIJIIJGHJJJGHJJJJJJIIJHIJJDHHFFFFDEDCCDDDCDDDDDDBDDDDDDDDD_Mismatch_0_Sense_+_Library_PoolT
TGTATGTCTGTGTAATATGAATAAATAATATGAGGTTTGTGGTGGGGTCTCCAGGCTTAGGGTTGTTCGAGGTCTCAAAGATCGATAGCCATCT
>Frequency_1_QualityScore_FFHHHHHIJJJJJIJIJJJJJIJJJHIJJJJJJJJJJJJJJIJJJJJIJJJJJJGHI@DHHHHHHHFFFFFFEECDEDDDDDDDDDD>CCDDDD_Mismatch_0_Sense_+_Library_PoolT
GGAGTTGCTCACTGCTGCAAGCGGGATTTAATAAAACAATGATAGACTTCAACAAAGTGTTCAATTCAAACCTGAAATGACATCTGAAATGACA
>Frequency_1_QualityScore_FFHHHHHJJJJJJJJIJJJJJGIJIIHJJIJJJJJJIJIJJJJJJJJJJJJJJJJJJHHHHHHFFFFFFCEEEEEEDDDBBCDDCCDCCDECDD_Mismatch_1_Sense_+_Library_PoolT
GCTGCAACAGCCAGACGCATTATTGACCCTAATCTCAACTTCACCCCATCAAAATTTACTCACTCTTGTATGCTGCGAATAAGGATTAATACGG
>Frequency_1_QualityScore_DFHHBF@FGFHGGGEFGHCGEEDGIDEHHIIFIIHIGEGIIIIGIDE<CCA;?EHHFFFF>?CCD@@>AA<3<C:@>CACCDDD_Mismatch_0_Sense_+_Library_PoolT
GGTGGGGTCTCCAGGCTTAGGGTTGTTCGAGGTCTCAAAGATCGATAGCCATCTAATTTCGTTGTAAGGGAGTTGCTCACTGCT
>Frequency_1_QualityScore_FFHFHHHHIJEGIJJFHIJJHIJIJJDHJJGHIIIJJIJJIJJJJJJJJJHHHHFFFFFEEEEEEEEDDDDDDDEDDDDDDDDDDDDDDDDDDD_Mismatch_0_Sense_+_Library_PoolT
AGGTTTGTGGTGGGGTCTCCAGGCTTAGGGTTGTTCGAGGTCTCAAAGATCGATAGCCATCTAATTTCGTTGTAAGGGAGTTGCTCACTGCTGC
>Frequency_1_QualityScore_FFHHHHHGIIIIGIIGIIJJIHIIIJJFJGHGIGIIGGIIIIHHEEHHFFFFEDCDDDDDCDDDDB@BDBBD9?B@CDDDACDDD?CCDDCDDD_Mismatch_1_Sense_+_Library_PoolT
GCTTCTACAAGCATTACTTGGACCTTCTTAGCATCGGCTATGGATCCAACCTCGACTGCAACAGCCAGACGCATTATTGACCCTAATCTCAACT
>Frequency_1_QualityScore_FDHHHHHJJJJJJJJJJJJJJJJJJJJJJJJJJJJJJJJJJJJJJJJJIJJJJJJJJHHFFFDEEEEDEDDDDDDDDDDDDDDDDDDDDDDDDD_Mismatch_0_Sense_+_Library_PoolT
ATTACTTGGACCTTCTTAGCATCGGCTATGGATCCAACCTCGACTGCAACAGCCAGACGCATTATTGACCCTAATCTCAACTTCACCCCATCAA
>Frequency_1_QualityScore_FFHHHHHJJJJJIJJJJJJJJJJGJJJJJIJJJJJIJJJJJIJJJIJJIHHHHHFFFFFFEEEEEEDDDBDDDDDCDDDDDEDDDDCDDDDDDE_Mismatch_0_Sense_+_Library_PoolT
CATCGGCTATGGATCCAACCTCGACTGCAACAGCCAGACGCATTATTGACCCTAATCTCAACTTCACCCCATCAAAATTTACTCACTCTTGTAT
>Frequency_1_QualityScore_FFHHHHHJJJJIJJJJJJJJJJIJJJJIIJJJJJJJJJJJJJJJJJJJJJJJHHHFFFFCDEEEEDDDDDDDDDDDDDDDDDDDDDDDDBBDDD_Mismatch_1_Sense_+_Library_PoolT
CAAGAGGACCGCATCGGCCTCTACAAGCATTACTTGGACCTTCTTAGCATCGGCTATGGATCCAACCTCGACTGCAACAGCCAGACGCGTTATT
>Frequency_1_QualityScore_BEHFHFHIHBFIIICHG>CEAFHHHIGGGAFGGIIAHIIIIIIGHIIIHICHHBDHHFHE=CDEECCCC@CDBDDDDDDDDDCCDDECDDCDBA_Mismatch_1_Sense_+_Library_PoolT
TAATATGAATAAATAATATGAGGTTTGTGGTGGGGTCTCCAGGCTTAGGGTTGTTCGAGGTCTCAAAGATCGATACCCATCTAATTTCGTTGTA
>Frequency_1_QualityScore_FFHHHFHIJJJJJJJJJJJIJJJIIJJIIJJJJJGIJIJJJJJJJHIJIJJJJJHHHHHFFFFFDBDDCACDDEDDDDDDDDCDDDDCCDDDCD_Mismatch_2_Sense_+_Library_PoolT
CGAGGTCTCAAAGATCGATACCCATCTAATTTCGTTGTAAGGGAGTTGCTCACTGCTGCAAGCGGGATTTAATAAAACAATGATAGACTTCAAA
>Frequency_1_QualityScore_FFGDHGDIJGIJGIGEEHEIGIGEHGEHIJJJJJIEGIIJIIJJJJIIIIIIJJJHHGHGH_Mismatch_0_Sense_+_Library_PoolT
TCGTTGTAAGGGAGTTGCTCACTGCTGCAAGCGGGATTTAATAAAACAATGATAGACTTCA
>Frequency_1_QualityScore_DD?:CB+2AD:?)CE@F9;3?DDDEE?DGIII78?0\8C<4@7)87@@EF?B@=).7;>?BAA(;;;??@@A:2<88:A:@:3:A@B>3>9@:8_Mismatch_0_Sense_+_Library_PoolT
TTGTGGTGGGGTCTCCAGGCTTAGGGTTGTTCGAGGTCTCAAAGATCGATAGCCATCTAATTTCGTTGTAAGGGAGTTGCTCACTGCTGCAAGC
>Frequency_1_QualityScore_FFH@FDHIEGIJJJIIIJJJIJIIJIGEFFDEDDDDDDDDDDDDBDDDDDDDDDDDDDDDDDDDDDDDDDDDCCCDDDDDDEDDDDBBCDDCCD_Mismatch_0_Sense_+_Library_PoolT
GGGTAGAGTGCGGGATAGGCAGCGGCGACAAGCAAGAGGACCGCATCGGCCTCTACAAGCATTACTTGGACCTTCTTAGCATCGGCTATGGATC
>Frequency_1_QualityScore_FFHHHGHIJJJIJJJIJJJIJJGIJJGGIJJIJJJJJJIJJJJJIJJGIJIIIEHHHHHHFFFFFFEEEEEEEDEDDDB=@@CCCCCCCDDEDD_Mismatch_0_Sense_+_Library_PoolT
GACTGCAACAGCCAGACGCATTATTGACCCTAATCTCAACTTCACCCCATCAAAATTTACTCACTCTTGTATGCTGCGAATAAGGATTAATACG
>Frequency_1_QualityScore_FFGBFFFIJJJIJIIJJIJJIJIGJIJIGHHIIIJHIGGJDHGIIIJJJJIIJJGCGHHGFFDDDAEEEDCDDDDDDDDB@CDDCDDDDEEEDD_Mismatch_0_Sense_+_Library_PoolT
CTGTGTAATATGAATAAATAATATGAGGTTTGTGGTGGGGTCTCCAGGCTTAGGGTTGTTCGAGGTCTCAAAGATCGATAGCCATCTAATTTCG
>Frequency_1_QualityScore_DFHHHHHJJJJJJJJIIIIJJJJIJIJJJJJJJJJJJJJJJJJJJJJIIIJIIJJIIIIJHHHHHHHFFEFFFFEFEEEECBDDBDDDDBDD@B_Mismatch_0_Sense_+_Library_PoolT
TAAGGATTAATACGGTCCATTGTTTATGGGCAGACCGTTTCTTTATGTATGTCTGTGTAATATGAATAAATAATATGAGGTTTGTGGTGGGGTC
>Frequency_1_QualityScore_FFGHHHHJJJIJJJJJJJJJJJJIJJJJJJJJJJIJIJJJJJJJIIJIJJJJJJJJGIIJJJJHHHHHHEFFFEDDEFEDDDDDDACDDDDBDD_Mismatch_0_Sense_+_Library_PoolT
ATTGACCCTAATCTCAACTTCACCCCATCAAAATTTACTCACTCTTGTATGCTGCGAATAAGGATTAATACGGTCCATTGTTTATGGGCAGACC
>Frequency_1_QualityScore_FFHGHHHJGIDHIJFGGHGHHFHJHIIJIIIJGJJJJJJJJEIJJFEAHIIIJIIIHGGHHHGFEFFEDCECCEDDDDDCCDDDD<BCDDECDD_Mismatch_1_Sense_+_Library_PoolT
CTCCAGGCTTAGGGTTGTTCGAGGTCTCAAAGATCGATAGCCATCTAATTTCGTTGTAAGGGAGTTGCTCACTGCTGCAAGCGGAATTTAATAA
>Frequency_1_QualityScore_FFHHHHHJJJJFHIHIJJIIJGHJJJJJJJJJJJJJJJJJJJJJJJJJJJIJJJJIJIHGHCEFFFFEEEEEEDDDDDDDDDDDDDDE_Mismatch_1_Sense_+_Library_PoolT
CAGGCTTAGGGTTGTTCGAGGTCTCAAAGATCGATAGCCATCTAATTTCGTTGTAAGGGAGTTGCTCACTGCTGCAAGCGGAATTTAA
>Frequency_1_QualityScore_FFHHHHHJJJJJJJJJJJJJJIIJJJJJJJJJIJIJJJJJJJJJJJJJIJJJJHHHHHHFFFFFFEDEEACDDDDEEDEDDD@BDDCDDDCCDD_Mismatch_0_Sense_+_Library_PoolT
CCTCGACTGCAACAGCCAGACGCATTATTGACCCTAATCTCAACTTCACCCCATCAAAATTTACTCACTCTTGTATGCTGCGAATAAGGATTAA
>Frequency_1_QualityScore_FFHHHHGIJJJIJJJIIHJJJIGGJIJIIJJIJJJJJJJJIJJJHIJGHIJJEHIJJJJJHHHHHFF@D>ACEDDDDBDDDEDDDDDDDDDDDD_Mismatch_1_Sense_+_Library_PoolT
CTTTATGTATGTCTGTGTAATATGAATAAATAATATGAGGTTTGTGGTGGGGTCTCCAGGCTTAGGGTTGTTCGAGGTCTCAAAGATCGATACC
>Frequency_1_QualityScore_DFHHHHHJJJJJJJJIJJJIJJJIJIJJJJJJJJJJJJJJJIHJJJJJJIJJJJIJHHHFFFFFEEEEDEECDDDDDDDCDEEDEDDDDDDDDD_Mismatch_0_Sense_+_Library_PoolT
ATCCAACCTCGACTGCAACAGCCAGACGCATTATTGACCCTAATCTCAACTTCACCCCATCAAAATTTACTCACTCTTGTATGCTGCGAATAAG
>Frequency_1_QualityScore_FFHHHGHJJJJJJJJJJJIJJJJJHJJJJJJIJJIJJJIIJJIJIHFGHHHHFFFFFFFEEEEEEED?B@BACDCDDDD9BDDDDDDBDDDDDD_Mismatch_1_Sense_+_Library_PoolT
GGTCCATTGTTTAAGGGCAGACCGTTTCTTTATGTATGTCTGTGTAATATGAATAAATAATATGAGGTTTGTGGTGGGGTCTCCAGGCTTAGGG
>Frequency_1_QualityScore_7BBF<FCFDHEHEGIICGCHGIFHIFIIGHIGIBHEDGHGI4@FAHGIIH;@H>>8?BD@>>;;;>ADDCDCCDDDCCDDDCC:AB@@BB>4:A_Mismatch_0_Sense_+_Library_PoolT
CCAACCTCGACTGCAACAGCCAGACGCATTATTGACCCTAATCTCAACTTCACCCCATCAAAATTTACTCACTCTTGTATGCTGCGAATAAGGA
>Frequency_1_QualityScore_FFHHHHHJJJIIIJJJHHEIGIHIJFH_Mismatch_0_Sense_+_Library_PoolT
ATTTAATAAAACAATGATAGACTTCAA
>Frequency_1_QualityScore_FDHHHHHJIJJJJJJJJIIJJJJJJJJJJJIJJIIIJJJJJIJJIIJJIJJIJIHIHIIIIIEGHIDGGEHHGDFFDB;@CCDCCDDDDDDDD9_Mismatch_1_Sense_+_Library_PoolT
GTCCATTGTTTAAGGGCAGACCGTTTCTTTATGTATGTCTGTGTAATATGAATAAATAATATGAGGTTTGTGGTGGGGTCTCCAGGCTTAGGGT
>Frequency_1_QualityScore_FFHHHHHJJJJJJJJJJJJJJJJJJHIJHJIIIJIJHIJJJJJJJJJJJJJJJJJJJHFFFFFEEEEEEDDDDDDECDDDDDDD_Mismatch_0_Sense_+_Library_PoolT
AAAGATCGATAGCCATCTAATTTCGTTGTAAGGGAGTTGCTCACTGCTGCAAGCGGGATTTAATAAAACAATGATAGACTTCAA
>Frequency_1_QualityScore_FFHHHHHIJIIIJJJJJJIJIIJJIJJJJFHIHHIJIJJIHIJJJJJJJJJJJJJFIIIIHDFEEDEEEDDDDDDDDDDEDDDDDD_Mismatch_2_Sense_+_Library_PoolT
TCTCAAAGATCGATACCCATCTAATTTCGTTGTAAGGGAGTTGCTCACTGCTGCAAGCGGGATTTAATAAAACAATGATAGACTAC
>Frequency_1_QualityScore_FFHHHHHJJJJJJJJJJJJJJJIIJJIJJJJJJJJJJJJJJJJJJIJIJ_Mismatch_0_Sense_+_Library_PoolT
GTTGCTCACTGCTGCAAGCGGGATTTAATAAAACAATGATAGACTTCAA
>Frequency_1_QualityScore_FFHHCFDGIHDADHIHIHJHHIFHIGEGH:FFIGEGHIGGHGGGIGGEIJICEGIHFGEHFBBDDFEDDBDCDDDCCDDCDDDA@39?9@9@DD_Mismatch_0_Sense_+_Library_PoolT
GGGGTCTCCAGGCTTAGGGTTGTTCGAGGTCTCAAAGATCGATAGCCATCTAATTTCGTTGTAAGGGAGTTGCTCACTGCTGCAAGCGGGATTT
>Frequency_1_QualityScore_D;D8FH?>GAHBHGGDD@CFA8CFHGEHIEFGHGIGABGCHEH@FII?FG<A@DAGGEEA>CCDDDEEDCCCC;@CCCC_Mismatch_1_Sense_+_Library_PoolT
GATAGCCATCTAATTTCGTTGTAAGGGAGTTGCTCACTGCTGCAAGCGGGATTTAATAAAACAATGATAGACTTCACCA
>Frequency_1_QualityScore_FFHHHHHJJJGIJJJJJJJJJJJJJJJJJJJJJJJIJJJIIJHJIJJJJIHJJJJJIJJJJJHHHHHFFFDBDDDDEDEDDDDDBDDDDEDDDD_Mismatch_1_Sense_+_Library_PoolT
TTGTTCGAGGTCTCAAAGATCGATACCCATCTAATTTCGTTGTAAGGGAGTTGCTCACTGCTGCAAGCGGGATTTAATAAAACAATGATAGACT
>Frequency_1_QualityScore_DDH?CFFIIIBGHGIIIHHHIFHADHIIIIIHIIIIGIEGHGGHHIEGGA?@FFC=GH8;@GHHHHHFFCFFE>AABBCBCCC?ACCECCCCCC_Mismatch_0_Sense_+_Library_PoolT
CCGTTTCTTTATGTATGTCTGTGTAATATGAATAAATAATATGAGGTTTGTGGTGGGGTCTCCAGGCTTAGGGTTGTTCGAGGTCTCAAAGATC
>Frequency_1_QualityScore_FFHHHHHJIJJJJJJJJJJJJIIJJJJJJIIJJJJJJJJJJJJIHIJJJJJJJJHHHHFHHHHFFFFFFDEEEDEEEEDDEEEEDDDABDDDDD_Mismatch_0_Sense_+_Library_PoolT
CTGCGAATAAGGATTAATACGGTCCATTGTTTATGGGCAGACCGTTTCTTTATGTATGTCTGTGTAATATGAATAAATAATATGAGGTTTGTGG
>Frequency_1_QualityScore_FFHHHHHJIJJJJIJJJJJJJJIJIJJIJJIIJJJJJIJIIIJJJJIIJIJJBHJJJIJIHBDFFFDEECEEEEEEEEDCDDEEEEEEEE_Mismatch_1_Sense_+_Library_PoolT
TTACTCACTCTTGTATGCTGCGAATAAGGATTAATACGGTCCATTGTTTAAGGGCAGACCGTTTCTTTATGTATGTCTGTGTAATATGAA
>Frequency_1_QualityScore_FFHHHHHJIJJIJIIJJJJJJJIJIIJJJJIIJGGIJJJJJJJIJJJJFHIJJJJFGIIJJIIJHHHFF>=BEDDDDDDDDFEEFFEDDDDEE@_Mismatch_0_Sense_+_Library_PoolT
CATCAAAATTTACTCACTCTTGTATGCTGCGAATAAGGATTAATACGGTCCATTGTTTATGGGCAGACCGTTTCTTTATGTATGTCTGTGTAAT
>Frequency_1_QualityScore_FFHHHHHJJJJIJIJIJJJJJJJJJJIJJJHIJJJJJIJJIIJIJJJJJJJHBHHHHHHHHFDDFDDFFCEEEEEDEEEEEEEDDDDDEEEEED_Mismatch_1_Sense_+_Library_PoolT
CTTGTATGCTGCGAATAAGGATTAATACGGTCCATTGTTTAAGGGCAGACCGTTTCTTTATGTATGTCTGTGTAATATGAATAAATAATATGAG
>Frequency_1_QualityScore_FDFDF@DGGHIIJIJEDHGEFEEDFEGIGIGIGGIGHJIGI>>GGIIJIJJJJJGIIGCCAHEADC?BC@CDCECCDD@BDDDDEC@CACCCCC_Mismatch_0_Sense_+_Library_PoolT
CGAGGTCTCAAAGATCGATAGCCATCTAATTTCGTTGTAAGGGAGTTGCTCACTGCTGCAAGCGGGATTTAATAAAACAATGATAGACTTCAAC
>Frequency_1_QualityScore_FFHHHHHJJJJJIJJJJJJHIJHIJJDIIJIIIJJJJJJJIIICHIIJIIIIFEHECHIHIIGIHGFDBCCCCDDDDCDCCD:ABBDDD?DD<C_Mismatch_0_Sense_+_Library_PoolT
ATGGGCAGACCGTTTCTTTATGTATGTCTGTGTAATATGAATAAATAATATGAGGTTTGTGGTGGGGTCTCCAGGCTTAGGGTTGTTCGAGGTC
>Frequency_1_QualityScore_FFHHHHHJIJJJJJIJIJJJJJIJGIJJHIJJJJIJJJIJJJJJJJJJIIJJJJJJJJIIJJJJJJIJFEE?CEFEEDEDDDD=BDDDCDDDDD_Mismatch_0_Sense_+_Library_PoolT
ATACGGTCCATTGTTTATGGGCAGACCGTTTCTTTATGTATGTCTGTGTAATATGAATAAATAATATGAGGTTTGTGGTGGGGTCTCCAGGCTT
>Frequency_1_QualityScore_FFHGHHHJJJJJJJJJJJJJIJJJJJIJIJJJJJJJJJJJJJJJJJJJJIJHHHHFHFFFFFDEEEDEEDDDDDD_Mismatch_0_Sense_+_Library_PoolT
ATAGCCATCTAATTTCGTTGTAAGGGAGTTGCTCACTGCTGCAAGCGGGATTTAATAAAACAATGATAGACTTCA
>Frequency_1_QualityScore_FFHHHHHJJJJJJJHIIIGGIJIJGHIIJJJJJJJJJJJJJJJJJJDGCGIJIIJJJHGIHF_Mismatch_1_Sense_+_Library_PoolT
CTGCTGCAAGCGGGATTTAATAAAACAATGATAGACTTCAACAAAGTGTTCAATTCAAACCA
>Frequency_1_QualityScore_FFHFHHHJJJJJJJJJJJCHIJJJJJJJHIJJJJJJJJJJJJJJJJJJJJJGJJJJJIIHHHHHFFEFA@CEDDCDDDDDDDDDDBDDDBDDDD_Mismatch_1_Sense_+_Library_PoolT
GGGTCTCCAGGCTTAGGGTTGTTCGAGGTCTCAAAGATCGATAGCCATCTAATTTCGTTGTAAGGGAGTTGCTCACTGCTGCAAGCGGAATTTA
>Frequency_1_QualityScore_FFHGHGHJJIJJJHIJIJJEHGHIIJIIJJJJJJJIJJJJJJHIIJIJJJIJHHHHHFFFFFFEEEEEECCDDDCDDCDEDDEDD_Mismatch_0_Sense_+_Library_PoolT
TCTAATTTCGTTGTAAGGGAGTTGCTCACTGCTGCAAGCGGGATTTAATAAAACAATGATAGACTTCAACAAAGTGTTCAATTCA
>Frequency_1_QualityScore_FFHHHHHJJJJJJJJJJGHIGGJJJJJJJJJJJJJJJJJDHIJJJJJJJGHGIJJJJIJIIJJIJHHHHHGHFFFFFFFEEE@CEDBDDCBBBD_Mismatch_0_Sense_+_Library_PoolT
AATAAGGATTAATACGGTCCATTGTTTATGGGCAGACCGTTTCTTTATGTATGTCTGTGTAATATGAATAAATAATATGAGGTTTGTGGTGGGG
>Frequency_1_QualityScore_FFHHHHHJJJJJJJJHIIJJIJIJJIJJJJJJJJJJJJJJJJ_Mismatch_0_Sense_+_Library_PoolT
ACTGCTGCAAGCGGGATTTAATAAAACAATGATAGACTTCAA
>Frequency_1_QualityScore_EFGHHHHJJJJJJIGIJJJJIJIJJJJJJJJJJJJJIJIJJJJIJJJJJJJHHHHHFFFFFFEEEEEEDDDD@CDDDDDDDDDEDDDDDCDDDC_Mismatch_0_Sense_+_Library_PoolT
AGCATCGGCTATGGATCCAACCTCGACTGCAACAGCCAGACGCATTATTGACCCTAATCTCAACTTCACCCCATCAAAATTTACTCACTCTTGT
>Frequency_1_QualityScore_FFHHHHGJJIIIIEGGGIJJIGIIJJIJJJJJJIJJIJIIIIIHGIJHHIGHII>HGBHGGGHHHHFHBDB??CCDDDEDDDDDCCCBDDDDDD_Mismatch_1_Sense_+_Library_PoolT
ATTGACCCTAATCTCAACTTCACCCCATCAAAATTTACTCACTCTTGTATGCTGCGAATAAGGATTAATACGGTCCATTGTTTAAGGGCAGACC
>Frequency_1_QualityScore_FFHHHHHJJJJJJJJJJIJJHIIJJJIJHIIJJJJJJJJJJJJJIJJJJIIIIJJIJHHEEHBFFFFFEEEEEE_Mismatch_1_Sense_+_Library_PoolT
ATAGCCATCTAATTTCGTTGTAAGGGAGTTGCTCACTGCTGCAAGCGGGATTTAATAAAACAATGATAGACTTA
>Frequency_1_QualityScore_FDHHFHFDHEDDHIH=FHGIGCGHIGGHHFBACDDDDDDDC>AACCCC@CCCDCCDDDDCDDDDD>05>?BCDCCDDDCDCDDCB@BD>CCCCB_Mismatch_0_Sense_+_Library_PoolT
GGCAGCGGCGACAAGCAAGAGGACCGCATCGGCCTCTACAAGCATTACTTGGACCTTCTTAGCATCGGCTATGGATCCAACCTCGACTGCAACA
>Frequency_1_QualityScore_FFFHFHGJGIJJDGGGHG>2@F@FGGCGCEEFCDDDDDDDDDDCDCDDDCDDDDDDDDDCDCDDDCDDEC<>>BDCD@AC@C@CCBC<@BBBBC_Mismatch_0_Sense_+_Library_PoolT
GATAGGCAGCGGCGACAAGCAAGAGGACCGCATCGGCCTCTACAAGCATTACTTGGACCTTCTTAGCATCGGCTATGGATCCAACCTCGACTGC
>Frequency_1_QualityScore_FFHHHHHJJJJJJJJJJJJJIJJJJJJJJJJJJJIJJJGIIJIJJJJJJJJJJIJJJHGHHGFFFFEEDBBDDDDEFDDDDDDDDDDDDDDDDD_Mismatch_1_Sense_+_Library_PoolT
CTTCTACAAGCATTACTTGGACCTTCTTAGCATCGGCTATGGATCCAACCTCGACTGCAACAGCCAGACGCATTATTGACCCTAATCTCAACTT
>Frequency_1_QualityScore_FFHHHFHHIJJJIIJIJJJJJJJJJJIJIJJJJJFHIIJJJJJJJHIJJJIJJJJJJJJJJGGHFFBBDCCEDEDDDDDDDDCDEDDDDDDDDD_Mismatch_1_Sense_+_Library_PoolT
CGAGGTCTCAAAGATCGATACCCATCTAATTTCGTTGTAAGGGAGTTGCTCACTGCTGCAAGCGGGATTTAATAAAACAATGATAGACTTCAAC
>Frequency_1_QualityScore_FFHHHHHJJIJJJJJJIIIIIIJJIJJHFHIHIJJJFIJIHJJJJJJJIJJIJFIIIJJHFDFDC@CDCCEDDDDCDDEDDDACDD_Mismatch_0_Sense_+_Library_PoolT
CTCAAAGATCGATAGCCATCTAATTTCGTTGTAAGGGAGTTGCTCACTGCTGCAAGCGGGATTTAATAAAACAATGATAGACTTCA
>Frequency_1_QualityScore_FFHHHHHFHIJIJJFHJJJEHIIJHIIJJJJJJJDHIHIJJIJJBHIIGGHHHHHFFFFDEEEEDDDDEDDDDBDDBDEDDDDD?CCDDDDDDD_Mismatch_0_Sense_+_Library_PoolT
TATGAGGTTTGTGGTGGGGTCTCCAGGCTTAGGGTTGTTCGAGGTCTCAAAGATCGATAGCCATCTAATTTCGTTGTAAGGGAGTTGCTCACTG
>Frequency_1_QualityScore_DDHHHHHHHJJJCFGHIGJJIJJJJJJBFGHJJJJJJHIIJJJJHHHHHFFFDEEDEDDDDEEEDDBDDDDDDDDDDDCDDDDDDCDDDDDCDD_Mismatch_1_Sense_+_Library_PoolT
TTTGTGGTGGGGTCTCCAGGCTTAGGGTTGTTCGAGGTCTCAAAGATCGATACCCATCTAATTTCGTTGTAAGGGAGTTGCTCACTGCTGCAAG
>Frequency_1_QualityScore_FFHHGHGIGIJIIJJIIJGIIGGIJIIJJJJJJJFIHIJJJJJJIJHHHFHGHFFFFFDDCCCCCDDCA@CDCDCDDDDDDDEECEDDBBBBBC_Mismatch_0_Sense_+_Library_PoolT
GATCCAACCTCGACTGCAACAGCCAGACGCATTATTGACCCTAATCTCAACTTCACCCCATCAAAATTTACTCACTCTTGTATGCTGCGAATAA
>Frequency_1_QualityScore_DFHFHHHJFHIJJJJJJJJJJJJGHIIJJJJJJIIJJJIJJJJJJJJJJHHHHHFFFFFFFEDEEDDEDDDDDBDDDDDDDDDDDDDCDDDDDD_Mismatch_1_Sense_+_Library_PoolT
TGGTGGGGTCTCCAGGCTTAGGGTTGTTCGAGGTCTCAAAGATCGATACCCATCTAATTTCGTTGTAAGGGAGTTGCTCACTGCTGCAAGCGGG
>Frequency_1_QualityScore_FFHHHHHJJJJJJJJJJJJJJJJJJJJJJJJJJJJJJJJJJJJJIIIIJJJJJJJIJJJJJFHHHFFFCBDFEEEEEDDDDDDBBDDDDDCDDD_Mismatch_0_Sense_+_Library_PoolT
CTCAACTTCACCCCATCAAAATTTACTCACTCTTGTATGCTGCGAATAAGGATTAATACGGTCCATTGTTTATGGGCAGACCGTTTCTTTATGT
>Frequency_1_QualityScore_FFHHHHHJFHIHJJIJIIFHGJJJJJJJJJJJJJJIIGIJJIJIIJJGEIIJJGJIJJHHHHGHFFFFFDEDEEEDDDDDDDDDEDDDDDDDBD_Mismatch_1_Sense_+_Library_PoolT
GCTTAGGGTTGTTCGAGGTCTCAAAGATCGATAGCCATCTAATTTCGTTGTAAGGGAGTTGCTCACTGCTGCAAGCGGAATTTAATAAAACAAT
>Frequency_1_QualityScore_FFHHHHHJIJJIJJIJJJIIJJJJJJJJJIIIJJJIIJJJJJJIJJHHHHHFFFFFFEDDDDDDDDDDDAACCBDDDDDDDDDDDDDDDDDDDD_Mismatch_0_Sense_+_Library_PoolT
CGACAAGCAAGAGGACCGCATCGGCCTCTACAAGCATTACTTGGACCTTCTTAGCATCGGCTATGGATCCAACCTCGACTGCAACAGCCAGACG
>Frequency_1_QualityScore_FFHHHHHJJJJJJJJJJJJJIJGIIJIJJJJJJJJJIJJJJJJJHIIIJJJJJJJJJJJJJJIHFCDEEDEDEDDDDDDDDDDDDCDDDDD_Mismatch_0_Sense_+_Library_PoolT
GAGGTCTCAAAGATCGATAGCCATCTAATTTCGTTGTAAGGGAGTTGCTCACTGCTGCAAGCGGGATTTAATAAAACAATGATAGACTTCA
>Frequency_1_QualityScore_FFHHHHHJJJJJIJJJJIJJIJJIIJJJIJIJJJJJJJJIIJJJJIJIJJJJHHHHHHFFFFFFEEEEECCEDDDBDDDDDDDDDDDEEDDDDD_Mismatch_1_Sense_+_Library_PoolT
TGCAACAGCCAGACGCGTTATTGACCCTAATCTCAACTTCACCCCATCAAAATTTACTCACTCTTGTATGCTGCGAATAAGGATTAATACGGTC
>Frequency_1_QualityScore_FFHHHHHJJJJJIIJJJJIJJJJJJHIJIJIIJJIJJGHIJIJJHIIJIHIIJJJJJJJIJJJJCHHFFFDCEDBDDDEDDDCDDDDDDDDDDD_Mismatch_1_Sense_+_Library_PoolT
TATGTATGTCTGTGTAATATGAATAAATAATATGAGGTTTGTGGTGGGGTCTCCAGGCTTAGGGTTGTTCGAGGTCTCAAAGATCGATACCCAT
>Frequency_1_QualityScore_FFHHGHCGHHIIJGJJFHIJJJJJJJJJJJJJJJIJJJJJJJJJJHIJIIIJJIIJHJHHGHHHFFFFFFEEEDDDDBDDDDEDDDDDDDDDDD_Mismatch_1_Sense_+_Library_PoolT
TTAGGGTTGTTCGAGGTCTCAAAGATCGATAGCCATCTAATTTCGTTGTAAGGGAGTTGCTCACTGCTGCAAGCGGAATTTAATAAAACAATGA
>Frequency_1_QualityScore_DBA?FHHIGI3?EAHGGIGGHIIIEHIHGBBC?DC>FHIIIEC>>BFFFHABGG<GCHDEC>CHF;AHB?BECCC??;<?CACCCCCCD@>@CD_Mismatch_0_Sense_+_Library_PoolT
TTCACCCCATCAAAATTTACTCACTCTTGTATGCTGCGAATAAGGATTAATACGGTCCATTGTTTATGGGCAGACCGTTTCTTTATGTATGTCT
>Frequency_1_QualityScore_FFHHHHHJJIJIIGIIJJJJJGGIGIJIJJJJJJJGJJIJIIIJJJJJJJJJIJJJIJJHBEFFFFEEEECCDDDDEDDCCCDDEEEEEEDDDE_Mismatch_1_Sense_+_Library_PoolT
TACTCACTCTTGTATGCTGCGAATAAGGATTAATACGGTCCATTGTTTAAGGGCAGACCGTTTCTTTATGTATGTCTGTGTAATATGAATAAAT
>Frequency_1_QualityScore_DDFHADH:D@DBFG>DHIGEHGGEGHHGEHDEED;ACCA?5;>;>>>@5@>?9CCA:@5>ADCBBB<@>>CAACACC9>3??>>89?>CCB<AB_Mismatch_1_Sense_+_Library_PoolT
AGCGGCGACAAGCAAGAGGACCGCATCGGCTTCTACAAGCATTACTTGGACCTTCTTAGCATCGGCTATGGATCCAACCTCGACTGCAACAGCC
>Frequency_1_QualityScore_FFDFAAHFFEEFFEEEEED>=BBDDBDC?2?CCDDCDDDCDBDDBCC>ADCCDEEE@CDACBCEDD?@BB?CCCCCCDDDDDDCDDD@B@_Mismatch_0_Sense_+_Library_PoolT
GGGGTCTCCAGGCTTAGGGTTGTTCGAGGTCTCAAAGATCGATAGCCATCTAATTTCGTTGTAAGGGAGTTGCTCACTGCTGCAAGCGGG
>Frequency_1_QualityScore_@DDFADFF:BG@GGGGG>FG:AFGBHEABDB>6>AC(;5@>CCAC>@:A59@:::;>(4@:)8;B?CACCCCCCCC_Mismatch_1_Sense_+_Library_PoolT
CGGCGACAAGCAAGAGGACCGCATCGGCTTCTACAAGCATTACTTGGACCTTCTTAGCATCGGCTATGGATCCAAC
>Frequency_1_QualityScore_FFHGHHHIIJJJHIIJJJIJJJHJIGIJJHIJJJJJJJJJJJJIAGHHHHHHFFFFFFFFEEEEEFEEECDEEEDDDEDDEEEEEDD?BCDDDD_Mismatch_1_Sense_+_Library_PoolT
CTGCGAATAAGGATTAATACGGTCCATTGTTTAAGGGCAGACCGTTTCTTTATGTATGTCTGTGTAATATGAATAAATAATATGAGGTTTGTGG
>Frequency_1_QualityScore_FFGHHHHJJIJJJJJJHIJIJJIGII<DGIGIIIHIJJJJJJJIIIGGGIIIIJJJJ_Mismatch_0_Sense_+_Library_PoolT
GTTTATGGGCAGACCGTTTCTTTATGTATGTCTGTGTAATATGAATAAATAATATGA
>Frequency_1_QualityScore_FFHHHHHJJJJJJIIJJGHJIJJJGIGGIJJJJJ4DHGIJJJJJJIJIJGIIIGHIIIIJHIIJIIJIHEFF=ACCDCDDDDDDDDDCDDDDDD_Mismatch_0_Sense_+_Library_PoolT
TGTTTATGGGCAGACCGTTTCTTTATGTATGTCTGTGTAATATGAATAAATAATATGAGGTTTGTGGTGGGGTCTCCAGGCTTAGGGTTGTTCG
>Frequency_1_QualityScore_DD?FF?F>4CG@DDFE++<?:CFHA449:?)):1?*?D?DFGFC9B;D@B<>)=CFGEGGI\-5(7=;).7?@B7@9=658>>@>A@B@A_Mismatch_0_Sense_+_Library_PoolT
GCATTATTGACCCTAATCTCAACTTCACCCCATCAAAATTTACTCACTCTTGTATGCTGCGAATAAGGATTAATACGGTCCATTGTTTAT
>Frequency_1_QualityScore_FFHHHHHIJJJJJJIJJJJJJJJJGIJJJJJJJJJJJJJJIJJJJJIJJIJJHHHHHHHFFFFFFFFFEEFEEEEEEDDEEDEEEEEDD:ACDB_Mismatch_1_Sense_+_Library_PoolT
TGCTGCGAATAAGGATTAATACGGTCCATTGTTTAAGGGCAGACCGTTTCTTTATGTATGTCTGTGTAATATGAATAAATAATATGAGGTTTGT
>Frequency_1_QualityScore_FFHHHHHIJJJIIHHHIJHIFGIIHHJHIIJJHIJJJJJJJJJJJIJGGHEHHHHFFFEEEECCDDDDDDDDDDDDDDDDCEDEDDDDDDCDDD_Mismatch_1_Sense_+_Library_PoolT
TATGAATAAATAATATGAGGTTTGTGGTGGGGTCTCCAGGCTTAGGGTTGTTCGAGGTCTCAAAGATCGATACCCATCTAATTTCGTTGTAAGG
>Frequency_1_QualityScore_DAFDFD<C:<?FF+<CEEF<FCDFECFGFCAGDFFFF>?BBFBGB??BABA;=CE@=?ACB?3;@.6335;?@9?8?AB@A>BB>A<??BBBBB_Mismatch_1_Sense_+_Library_PoolT
TTATGTATGTCTGCGTAATATGAATAAATAATATGAGGTTTGTGGTGGGGTCTCCAGGCTTAGGGTTGTTCGAGGTCTCAAAGATCGATAGCCA
>Frequency_1_QualityScore_DDHHHHHJJIJJIIJIIJFHIJFHIFHIJJGHIJJJJJJJJIIJIFHJIHJIJHHHFFFFEFEEEEDDDDDDDDDDDDDEEEDDDDDDDEDDDD_Mismatch_0_Sense_+_Library_PoolT
TGAATAAATAATATGAGGTTTGTGGTGGGGTCTCCAGGCTTAGGGTTGTTCGAGGTCTCAAAGATCGATAGCCATCTAATTTCGTTGTAAGGGA
>Frequency_1_QualityScore_FFHGGHHGGEHIIIIGIHIGIJJCHIJJJIJIIJJJIIEHHHGHIIJIHHHHFFFFFFFECEEDE_Mismatch_0_Sense_+_Library_PoolT
ATTTCGTTGTAAGGGAGTTGCTCACTGCTGCAAGCGGGATTTAATAAAACAATGATAGACTTCAA
>Frequency_1_QualityScore_FDHHHGDFHIJJJJJJJJJIJCFGIJGIIJJHHGIIIJJJJJJJEGIIIJJHHGGHHFFFFFECEEDDDB??CDDDDDDDDDDDDDDDDBDBBB_Mismatch_1_Sense_+_Library_PoolT
GTGGGGTCTCCAGGCTTAGGGTTGTTCGAGGTCTCAAAGATCGATACCCATCTAATTTCGTTGTAAGGGAGTTGCTCACTGCTGCAAGCGGGAT
>Frequency_1_QualityScore_FFHHHHHJJJJJJJJJGIIJJJJJIJIJJJJJJJJJJJGHIJJJJHIJGIJJJJJJJJIHHHHHHHHFFDFFFEEEEEEED?BCDDDDDDDDD<_Mismatch_0_Sense_+_Library_PoolT
ATAAGGATTAATACGGTCCATTGTTTATGGGCAGACCGTTTCTTTATGTATGTCTGTGTAATATGAATAAATAATATGAGGTTTGTGGTGGGGT
>Frequency_1_QualityScore_FDHHHHGJJIJJJIIJJJJIJJJIJIIIJJIJJIJJJIIJIFHIJEIIJIJJJJJJIJIJJH>CCEEEEEDDDDDDDDDDEDDDDDDD_Mismatch_1_Sense_+_Library_PoolT
GTCTCAAAGATCGATACCCATCTAATTTCGTTGTAAGGGAGTTGCTCACTGCTGCAAGCGGGATTTAATAAAACAATGATAGACTTCA
>Frequency_1_QualityScore_FFHGHHGIIJJJJIIIIIJJJGIJFGIJIIIJHIIIJGJJJJJI>FHIIJGIIJGIIGIIJJJJHGFFFD>CEEDCDDDDDDDDCDDDDDD8?@_Mismatch_0_Sense_+_Library_PoolT
TTATGGGCAGACCGTTTCTTTATGTATGTCTGTGTAATATGAATAAATAATATGAGGTTTGTGGTGGGGTCTCCAGGCTTAGGGTTGTTCGAGG
>Frequency_1_QualityScore_FFHHHHHGIJJJJJJJIFGGIHIJJIGH_Mismatch_0_Sense_+_Library_PoolT
GATTTAATAAAACAATGATAGACTTCAA
>Frequency_1_QualityScore_FFHHHHHJJJHIJJJJJIJJJIGGIGEIIIJIJJJJGGIEGEFHGIJIJJHCHIJIEHJHHHHHHDFFFDDBBCC@@CDDDCCDDDDDDEDDDD_Mismatch_1_Sense_+_Library_PoolT
CTGTTCGAGGTCTCAAAGATCGATAGCCATCTAATTTCGTTGTAAGGGAGTTGCTCACTGCTGCAAGCGGGATTTAATAAAACAATGATAGACT
>Frequency_1_QualityScore_FFHHHHHJJIIJJJJJJJJGIJJJJJIIIIJJJJJJJJJJJHIJJJIJIJJHIJJHHHHHHHFFFFFFFFDDEEEEEEEFEEDD?BDDDDDDDD_Mismatch_1_Sense_+_Library_PoolT
CGAATAAGGATTAATACGGTCCATTGTTTAAGGGCAGACCGTTTCTTTATGTATGTCTGTGTAATATGAATAAATAATATGAGGTTTGTGGTGG
>Frequency_1_QualityScore_FFHHHHHJJJJJJJDHIIJJJIIJDGFGIIJJJJIIAHGIIJIJJJGEGGIIIHGIHHGHHHFFDEEEECCCDDDDDDDCDDDDDBBDDCDC>>_Mismatch_1_Sense_+_Library_PoolT
CTCCAGGCTTAGGGTTGTTCGAGGTCTCAAAGATCGATACCCATCTAATTTCGTTGTAAGGGAGTTGCTCACTGCTGCAAGCGGGATTTAATAA
>Frequency_1_QualityScore_FFHHHHHJIIJJIJJJIJJIJJJJJJJJJJJJJJJJJJIJJGHIJIIJGIJJJBHIJJJJIIJJJHHHA?BDDEDAED?CDDEDDDDDDDDDDD_Mismatch_0_Sense_+_Library_PoolT
TCTTTATGTATGTCTGTGTAATATGAATAAATAATATGAGGTTTGTGGTGGGGTCTCCAGGCTTAGGGTTGTTCGAGGTCTCAAAGATCGATAG
>Frequency_1_QualityScore_FFHHDDDGEDGEHEFIFIGIIEGIJJIJIJGGEHIIIGGGFGEHIII<=FGGHGGGCECC@:5?C@CEC@C>;CBCB>C>;@@DDDFEEEDDED_Mismatch_0_Sense_+_Library_PoolT
TTTACTCACTCTTGTATGCTGCGAATAAGGATTAATACGGTCCATTGTTTATGGGCAGACCGTTTCTTTATGTATGTCTGTGTAATATGAATAA
>Frequency_1_QualityScore_FDFHHHHJJJJEHIJJJJIIJJJJJIJGIJIJJJJJJJJJHIJHIJIJJJJHHIIGJHHHHHHFFFFFDDDDDDDDDEDDDDDDDDDCCDEDDD_Mismatch_0_Sense_+_Library_PoolT
GTTGTTCGAGGTCTCAAAGATCGATAGCCATCTAATTTCGTTGTAAGGGAGTTGCTCACTGCTGCAAGCGGGATTTAATAAAACAATGATAGAC
>Frequency_1_QualityScore_FFHHHHHJJJJJJJJJJJIJHJJJJJIJGHIJIJIJJJJJJJIIJJIJJIIJJGIIHHHHHHFFFFFEEEEEEECDDDDDD@ACDDEEEEDDED_Mismatch_1_Sense_+_Library_PoolT
ATACCCATCTAATTTCGTTGTAAGGGAGTTGCTCACTGCTGCAAGCGGGATTTAATAAAACAATGATAGACTTCAACAAAGTGTTCAATTCAAA
>Frequency_1_QualityScore_FFHHGFFGIJJIJIIIJEHIJJIJJJIJJJJJJIJJJIJGIJJIGIGIJIJJIJJJFHHEHGFFDDBDDCDEDECDDCDDCDDDEE_Mismatch_1_Sense_+_Library_PoolT
CGAGGTCTCAAAGATCGATAGCCATCTAATTTCGTTGTAAGGGAGTTGCTCACTGCTGCAAGCGGGATTTAATAAAACAATGATAT
>Frequency_1_QualityScore_FFHHHHHJJIJIJJJIJJJJIIJIJJJJJJJHJJJJJJJJJJIJJJJJJJJJJJJJJJJHHHFDDDDDECDDDDDDDDDDDEDDDDDDD_Mismatch_1_Sense_+_Library_PoolT
GGTCTCAAAGATCGATACCCATCTAATTTCGTTGTAAGGGAGTTGCTCACTGCTGCAAGCGGGATTTAATAAAACAATGATAGACTTCA
>Frequency_1_QualityScore_DFHHCFFGHGGGGJGHIIJJJIGIIJJJJJJJIIIJGHIJJIJGIJEEFGHFFF?CEEEEDDDDDDDDDCDDDDD5<CCCACCCCDCDDDDDCD_Mismatch_1_Sense_+_Library_PoolT
AGGGTTGTTCGAGGTCTCAAAGATCGATACCCATCTAATTTCGTTGTAAGGGAGTTGCTCACTGCTGCAAGCGGGATTTAATAAAACAATGATA
>Frequency_1_QualityScore_D;DD<FFFFICGEFFEHICGFACBFFFFIBIIDEFEEFFIII<DFFFEEC7@FFBFEEIIBEEFFFFF_Mismatch_1_Sense_+_Library_PoolT
TCTAATTTCGTTGTAAGGGAGTTGCTCACTGCTGCAAGCGGAATTTAATAAAACAATGATAGACTTCA
>Frequency_1_QualityScore_FDHHHHHJIIJJJJIIIJJJJJGIIJIIIJJJJJJJJIJIIJJJJJJJCHHHHHFFFFFFEEEEEDDDDBDDDDEDEDDDDDDDDDDEDDDCDD_Mismatch_1_Sense_+_Library_PoolT
GTTCGAGGTCTCAAAGATCGATAGCCATCTAATTTCGTTGTAAGGGAGTTGCTCACTGCTGCAAGCGGAATTTAATAAAACAATGATAGACTTC
>Frequency_1_QualityScore_FFHHHHHJJJJJJJJJJJJJJJJJIJJJJJJJHIJJJJJJJJJJJJJJJJJJJFGHHFFFFFFFEDDEEDDEDDDDDDD_Mismatch_1_Sense_+_Library_PoolT
ATCGATACCCATCTAATTTCGTTGTAAGGGAGTTGCTCACTGCTGCAAGCGGGATTTAATAAAACAATGATAGACTTCA
>Frequency_1_QualityScore_FFHHHHHJJJJIJJJIHIJFHJJHHJFHIJJGHHIJJJJJJJJJJJFGIHJJJJJHHHFFFFFFEEDDDBDDDDDDDDDDEEEDDDDDDDEDDD_Mismatch_0_Sense_+_Library_PoolT
ATGAATAAATAATATGAGGTTTGTGGTGGGGTCTCCAGGCTTAGGGTTGTTCGAGGTCTCAAAGATCGATAGCCATCTAATTTCGTTGTAAGGG
>Frequency_1_QualityScore_DFHFFHHJHHEEIIHGHGHGIIIIEHJJJJJFHIJIHHGEIEIIHHHFHHFDFFFFF_Mismatch_0_Sense_+_Library_PoolT
TGTAAGGGAGTTGCTCACTGCTGCAAGCGGGATTTAATAAAACAATGATAGACTTCA
>Frequency_1_QualityScore_FFHHHHFHIJJJJIJJJJJJJJJJJJJJJJJJIJIHJJIGHIIJJJHIIJIJJJJIJHJJJIHFHFDDDCCDEDEDDDDDDDCDDEDDDDDDDD_Mismatch_0_Sense_+_Library_PoolT
TCGAGGTCTCAAAGATCGATAGCCATCTAATTTCGTTGTAAGGGAGTTGCTCACTGCTGCAAGCGGGATTTAATAAAACAATGATAGACTTCAA
>Frequency_1_QualityScore_FFFHHHHJIIJJHIIJJJJIIJJJIJJJJJJJJJJJJJJIJIIJJJIIIIIJHIJJHHHHHHFFFFFFEACDDBDDCDDDEDDDDDDDDCDEDD_Mismatch_1_Sense_+_Library_PoolT
GGTTGTTCGAGGTCTCAAAGATCGATACCCATCTAATTTCGTTGTAAGGGAGTTGCTCACTGCTGCAAGCGGGATTTAATAAAACAATGATAGA
>Frequency_1_QualityScore_8:D?DFFFGBF2CDF<AEF<?FHI@F@?DEEIDFII@DFFE4<FCFF96(77@=CEFAC7?=_Mismatch_0_Sense_+_Library_PoolT
TTCGTTGTAAGGGAGTTGCTCACTGCTGCAAGCGGGATTTAATAAAACAATGATAGACTTCA
>Frequency_1_QualityScore_FFHHHHHJJJJIJJJJJIJJJJJHIJJJJJJJJJIJJJJJJJJIIJJJJJJJIFGIGHIHIJJIJJEIHHIHHHFFDD;@CCDCDDDBDDDDD9_Mismatch_0_Sense_+_Library_PoolT
GTCCATTGTTTATGGGCAGACCGTTTCTTTATGTATGTCTGTGTAATATGAATAAATAATATGAGGTTTGTGGTGGGGTCTCCAGGCTTAGGGT
>Frequency_1_QualityScore_FFHHHHHJJJIJJFHIJJJJJJJJJIJJJJJJJJJIJIJJJJIJJHIJJJHHHEFFFFFEEEEEEDDDCCBDDDDDDDDEDEDDCDDDDDDDDD_Mismatch_2_Sense_+_Library_PoolT
CGGTTGTTCGAGGTCTCAAAGATCGATACCCATCTAATTTCGTTGTAAGGGAGTTGCTCACTGCTGCAAGCGGGATTTAATAAAACAATGATAG
>Frequency_1_QualityScore_EFHHHHHGHIJJJJJJJJJJJJJJJJJJJJJJJJJJJJJIJJJJJIJHJJIIJJJJJJJJJHHHHFFDDBCDDEDEDDDCDBDDDDEDDDDDDC_Mismatch_0_Sense_+_Library_PoolT
TTCGAGGTCTCAAAGATCGATAGCCATCTAATTTCGTTGTAAGGGAGTTGCTCACTGCTGCAAGCGGGATTTAATAAAACAATGATAGACTTCA
>Frequency_1_QualityScore_FDHFFFFIBFHGIIIHDGIHEH@DBEGIFHIII@GHII<DFHDHGFFHGEGAHIHG_Mismatch_1_Sense_+_Library_PoolT
TAAGGGAGTTGCTCACTGCTGCAAGCGGAATTTAATAAAACAATGATAGACTTCAA
>Frequency_1_QualityScore_DABFHAFEHE<GEB<?;E?AF<A<CH@E??@BD@BG9?0?DFHEGHFAFFBDDD@AGGCEGEH@AHIEH?AE?EED>B@?C_Mismatch_2_Sense_+_Library_PoolT
GATAGACTTCAACAAAGTGTTCAATTCAAACCTGAAATGACATCTGAAATGACACGATCAGTTAAAAACATGTCATTAGAA
>Frequency_1_QualityScore_FFHHHHHJIJJJJJJIJJJJJJJJJJJJJJJIJJJJJJJJJIJJJJIJIIIIJJJJJJJHIHHDFFFEEEEEEEDFEFEEDDDDEEDEEEEDDC_Mismatch_1_Sense_+_Library_PoolT
ATTTACTCACTCTTGTATGCTGCGAATAAGGATTAATACGGTCCATTGTTTAAGGGCAGACCGTTTCTTTATGTATGTCTGTGTAATATGAATA
>Frequency_1_QualityScore_FFHHHHHIJJJJJJIJJJIJJJJJJJJJJIJJJJJJJJJJJJJJJJJIJJHHHHHHHFFFFFEEEEEEDDDDDDDDDDDCDCDCDDDEDDDDDD_Mismatch_0_Sense_+_Library_PoolT
TCTTAGCATCGGCTATGGATCCAACCTCGACTGCAACAGCCAGACGCATTATTGACCCTAATCTCAACTTCACCCCATCAAAATTTACTCACTC
>Frequency_1_QualityScore_FFHHHHHIJJJJJGJJHIIIIIJJHHHJJJJJJJJJJJJJJJJJJJJJJGIJJIIJFHIJHBHHFFFFFDEEEEDD>ADBDDDDDDBDDDEDDD_Mismatch_0_Sense_+_Library_PoolT
AGACCGTTTCTTTATGTATGTCTGTGTAATATGAATAAATAATATGAGGTTTGTGGTGGGGTCTCCAGGCTTAGGGTTGTTCGAGGTCTCAAAG
>Frequency_1_QualityScore_FFHGHGHJJJJIGGJHIIIJJJHIIJJJIJIJGHGGGIIHIJJJJEIJIJIJIJIHHGHHHEFFBDFFE@DECEEEEEEEEDDDC@CACDDDEE_Mismatch_0_Sense_+_Library_PoolT
CTCTTGTATGCTGCGAATAAGGATTAATACGGTCCATTGTTTATGGGCAGACCGTTTCTTTATGTATGTCTGTGTAATATGAATAAATAATATG
>Frequency_1_QualityScore_FFFHHHDIGIIHDGI=FGCFFIIG?FGDGCGGC@CGHIG>BFGGGIEGA;AA==ACE>DDF@CCCCCCC;@CCDCBD@CCDC3>3>ACDACACC_Mismatch_0_Sense_+_Library_PoolT
TTCTTAGCATCGGCTATGGATCCAACCTCGACTGCAACAGCCAGACGCATTATTGACCCTAATCTCAACTTCACCCCATCAAAATTTACTCACT
>Frequency_1_QualityScore_FFHHHHHJJJJJJJJJJJJJJJJJIJJJJJJJJIJJJJJJJJIJJJJJJJJJJJJJJJHHHHFFFFDDDBDEEDACDDDD,:CCCC>CDDDDDD_Mismatch_0_Sense_+_Library_PoolT
TACAAGCATTACTTGGACCTTCTTAGCATCGGCTATGGATCCAACCTCGACTGCAACAGCCAGACGCATTATTGACCCTAATCTCAACTTCACC
>Frequency_1_QualityScore_DFHHHHHJJJJJJJJJJJJHIIHJJJJJJFGIJJIJJIIJJJIJJJJJHHHHGHHFFFDFEDEDEDDDDDCDDDDDDDDDDDDCCDDDDBBBCD_Mismatch_1_Sense_+_Library_PoolT
GGGGTCTCCAGGCTTAGGGTTGTTCGAGGTCTCAAAGATCGATACCCATCTAATTTCGTTGTAAGGGAGTTGCTCACTGCTGCAAGCGGGATTT
>Frequency_1_QualityScore_FFHHHHHIGJJJJJJJJJIJJJJJIJJJIJJJJJJIJJJJIHJJJJIIJJJJJJJJJIJJHHHHFFDBB?CCDDEDDDDDDDDDCDDDDCDDCD_Mismatch_1_Sense_+_Library_PoolT
TCGAGGTCTCAAAGATCGATACCCATCTAATTTCGTTGTAAGGGAGTTGCTCACTGCTGCAAGCGGGATTTAATAAAACAATGATAGACTTCAA
>Frequency_1_QualityScore_FFGHHGHJIIJIJHIIIJIEHIEIIJGHIIGJJJJJJJJJJJJIJJJJIJJIJ_Mismatch_0_Sense_+_Library_PoolT
GGGAGTTGCTCACTGCTGCAAGCGGGATTTAATAAAACAATGATAGACTTCAA
>Frequency_1_QualityScore_FFHHHHHJJJJJJJJJJJIJJJJJJJJIEGHIIJIJJJJJJJJGIIJJIJJIJJJJJIJJIJHGHDBDEACEECC_Mismatch_1_Sense_+_Library_PoolT
AAAATTTACTCACTCTTGTATGCTGCGAATAAGGATTAATACGGTCCATTGTTTATGGGCAGACCGTTTCTTTAC
>Frequency_1_QualityScore_FDHHHHHGHIJJJJJJCGGHIIIGIJEHIJJJGGIJJJIIGGIJJIJJGGIIIJHHEHHFFEFFCCACCCCDDDDDDDDDDDDDDDDDDDDDED_Mismatch_1_Sense_+_Library_PoolT
GTCTCCAGGCTTAGGGTTGTTCGAGGTCTCAAAGATCGATACCCATCTAATTTCGTTGTAAGGGAGTTGCTCACTGCTGCAAGCGGGATTTAAT
>Frequency_1_QualityScore_FFHHHHHJJJJJJJJJJJJJJIGIGJJJJJJJJJJJJJJJJJJJJJIIJJJJIJJHHHFFFFEEEEEEEEDDDDDDDDDDEEDEDDDBDDDDDD_Mismatch_0_Sense_+_Library_PoolT
TCCAACCTCGACTGCAACAGCCAGACGCATTATTGACCCTAATCTCAACTTCACCCCATCAAAATTTACTCACTCTTGTATGCTGCGAATAAGG
>Frequency_1_QualityScore_FFHHHHHFHIJJGHIIJHJJJJJJJJJBFHGIJJJJJGIJIIJJJJJJJHHHFFFFFFEEEEEEEDBDDDDDDDDDDBDDDCDCDDDDDDDDDD_Mismatch_0_Sense_+_Library_PoolT
TTTGTGGTGGGGTCTCCAGGCTTAGGGTTGTTCGAGGTCTCAAAGATCGATAGCCATCTAATTTCGTTGTAAGGGAGTTGCTCACTGCTGCAAG
>Frequency_1_QualityScore_FFHHHHHJJJJJIJJJJIJJGIIJHIJJJJJHIJIGIIIIJJIJJJJHIIJJJIIGHHIJJIJJIJJDHCAEHFDFFBD?BDDDA_Mismatch_0_Sense_+_Library_PoolT
GGTCCATTGTTTATGGGCAGACCGTTTCTTTATGTATGTCTGTGTAATATGAATAAATAATATGAGGTTTGTGGTGGGGTCTCCA
>Frequency_1_QualityScore_FFHHHHHJJJJJJIGIJIJJGHIJDHIFHIJJDGIIJIJJJJJGIJJ@FHHIJJHHHBDFFFEEEEEEDDDDDDDDDDDDDEEEDDDDDDCCDD_Mismatch_0_Sense_+_Library_PoolT
TATGAATAAATAATATGAGGTTTGTGGTGGGGTCTCCAGGCTTAGGGTTGTTCGAGGTCTCAAAGATCGATAGCCATCTAATTTCGTTGTAAGG
>Frequency_1_QualityScore_DDAFDAFFG4/??A=ABBAB;99:?A:8<6B-5&)55?<08?<BB_Mismatch_0_Sense_+_Library_PoolT
ACGGCGGGGTAGAGTGCGGGATAGGCAGCGGCGACAAGCAAGAGG
>Frequency_1_QualityScore_FFHHFHHJGIGJIIGGEHIIJJIJJIGJIJHGGGGIJBFGGIIJJIIIGIAA=EHFFFFB@CC@EECDECDDDEEADEEEDEEDDEECDEDEDD_Mismatch_1_Sense_+_Library_PoolT
CTTGTATTCTGCGAATAAGGATTAATACGGTCCATTGTTTATGGGCAGACCGTTTCTTTATGTATGTCTGTGTAATATGAATAAATAATATGAG
>Frequency_1_QualityScore_FFHHHHHJJIJJJHHGHIJJCHIHHIJIEHHJJIJDIJJJJJJJJJGIIJJJIJJJIIIHGGHDEFFFEDEEEEDDDDDDDDDDBDDCDE_Mismatch_0_Sense_+_Library_PoolT
TCCAGGCTTAGGGTTGTTCGAGGTCTCAAAGATCGATAGCCATCTAATTTCGTTGTAAGGGAGTTGCTCACTGCTGCAAGCGGGATTTAA
>Frequency_1_QualityScore_FFGH?FHIDFGHII@EAFFCHHGIGIIEAEA?@FHDGIIIIIIIGCEGIIGIIIGIIEFFHGCC_Mismatch_0_Sense_+_Library_PoolT
TTTCGTTGTAAGGGAGTTGCTCACTGCTGCAAGCGGGATTTAATAAAACAATGATAGACTTCAA
>Frequency_1_QualityScore_FFHHHHHIJIIJJJIJJJIJIJJJJJIIGJJJJJJJJIIJIJJJJJJJIJJIJJJJIJJJIGEEDFFFFACEDDEDDDDDDDEED@CCDDDDDD_Mismatch_0_Sense_+_Library_PoolT
GCATTATTGACCCTAATCTCAACTTCACCCCATCAAAATTTACTCACTCTTGTATGCTGCGAATAAGGATTAATACGGTCCATTGTTTATGGGC
>Frequency_1_QualityScore_FFHHHHHIJJJJJJJJJFHIJHIJCFIIJDHIJJIJJIJJJJJJBFHHIJJHHHEFFFFFFEDEEDDDDDDDDDDDDDEEEDDDDDDDEDDDBD_Mismatch_0_Sense_+_Library_PoolT
GAATAAATAATATGAGGTTTGTGGTGGGGTCTCCAGGCTTAGGGTTGTTCGAGGTCTCAAAGATCGATAGCCATCTAATTTCGTTGTAAGGGAG
>Frequency_1_QualityScore_2AFHHHIIIHIIHIIICGGECFHHHIIIGIIEGHHIGFHDDGFEBDFGIFHIFGGIIIIIIIGFEBECA@C?ADDCCDD?AB@A>?<C@@CAC_Mismatch_0_Sense_+_Library_PoolT
GGCAGACCGTTTCTTTATGTATGTCTGTGTAATATGAATAAATAATATGAGGTTTGTGGTGGGGTCTCCAGGCTTAGGGTTGTTCGAGGTCTC
>Frequency_1_QualityScore_FFHHHHHJJJJJJJJJJJJJJJJJIJJJJJJJJJJJJJJJJIJJJJGIIJJJJJIJHHHHHFFFEEEDCCCDDDEDDDDDCDDDDDDEDEDDD>_Mismatch_0_Sense_+_Library_PoolT
TATGGATCCAACCTCGACTGCAACAGCCAGACGCATTATTGACCCTAATCTCAACTTCACCCCATCAAAATTTACTCACTCTTGTATGCTGCGA
>Frequency_1_QualityScore_FFHHHHHJJJJJJJJJJJJJIJJJJJJIJJJJJJJJJJJHIIJJJJJJJIJJJIJJJJJIJJJIJHHGHFHHFFFFFFFDEE@CCDBDDABDD<_Mismatch_2_Sense_+_Library_PoolT
TATAAGGATTAATACGGTCCATTGTTTATGGGCAGACCGTTTCTTTATGTATGTCTGTGTAATATGAATAAATAATATGAGGTTTGTGGTGGGA
>Frequency_1_QualityScore_FFFAHDFIIEIGIIGGCHGIGGJGGGCF?DGGHIIHGIGIGCGI>FGGJBCC;>7AC=?>9B;=>BBCCCCAB999AA@9<@BBCCDC@@>A?C_Mismatch_1_Sense_+_Library_PoolT
ACCGCATCGGCTTCTACAAGCATTACTTGGACCTTCTTAGCATCGGCTATGGATCCAACCTCGACTGCAACAGCCAGACGCATTATTGACCCTA
>Frequency_1_QualityScore_FDHHFHHIIHHJJJHGICGIGIHJDHIGGIIJJJHGIJJIJJJJJJJIHHHHFFFFFDCEECEACDBDECC@2=8?CCDDDDDDDDCCACDDDD_Mismatch_1_Sense_+_Library_PoolT
GTGGTGGGGTCTCCAGGCTTAGGGTTGTTCGAGGTCTCAAAGATCGATACCCATCTAATTTCGTTGTAAGGGAGTTGCTCACTGCTGCAAGCGG
>Frequency_1_QualityScore_FFHHHHHJJJJIJJIJJJJJJJIIJJJJJJJJJJJJJJJJJJJJJJJJJJIJIIJJHHHHFFFDDDDDCCFDDDDDDDCDDDDDDDDDDDCDDD_Mismatch_0_Sense_+_Library_PoolT
CAAGCATTACTTGGACCTTCTTAGCATCGGCTATGGATCCAACCTCGACTGCAACAGCCAGACGCATTATTGACCCTAATCTCAACTTCACCCC
>Frequency_1_QualityScore_FFHHHHGJJJJJJGIIFIJIIJJIIJ?FHJJFGIIJIJJIJJJJJJHIJHHHFFFFBCEEECDDDDDDDBDDDDDDDDDDEEEDDDDDDDEDAB_Mismatch_1_Sense_+_Library_PoolT
ATGAATAAATAATATGAGGTTTGCGGTGGGGTCTCCAGGCTTAGGGTTGTTCGAGGTCTCAAAGATCGATAGCCATCTAATTTCGTTGTAAGGG
>Frequency_1_QualityScore_FFGHHHHJJJJIIJIJJGHIGGIJJJIJIJJJJJJJJIJ3@GGIII4B3.).)))/\\\\7?)?7.)...7?;@@;@CEC>==@@@ABD?BCC@_Mismatch_2_Sense_+_Library_PoolT
CCTAATCTCAACTTCACCCCATCAAAATTTACTCACTCTCGTATGCTGCCATCTGCGTGTAATAAGGTCCATTGTTTAAGGGCAGACCGTTTCT
>Frequency_1_QualityScore_FFHHGHHJJJJJJJJJIIJJJJJJJIJIJIJJJJJJJJJHIIIJJJJJHIHHHHHHEFFFFDEEECDCCCDDDCDDDDCDDBDDDCDDDDDDDD_Mismatch_2_Sense_+_Library_PoolT
TCTTGGCATCGGCTATGGATCCAACCTCGACTGCAACAGTCAGACGCATTACTGACCCTAATCAAAGCTTCACCTCACTCGTTGAAATTGAGGA
>Frequency_1_QualityScore_FFHHHHHJJJJJJJJJJJJJJJJJJJJJJJJJJJIJJJJJJJIJJJJJJJJJJGHIJJJJJJJJIJJJJGIHHHHHHFEFFFFFEEEED_Mismatch_0_Sense_+_Library_PoolT
CCTGAAATGACATCTGAAATGACACGATCAGTTAAAAACATGTCATTAGCTGGTTAAATGATTATAAATATGACTAGGTTATAACTGAC
>Frequency_1_QualityScore_FFHHHHHJJJIIIJJJIJJJJJJJJJIJJJJJJJJJJIJJJJJJJJJIIIIIJHIIJIJJIIIEFHFFFDFFFEEEEEDDD_Mismatch_0_Sense_+_Library_PoolC
ATCTCAACTTCACCCCATCAAAATTTACTCACTCTTGTATGCTGCGAATAAGGATTAATACGGTCCATTGTTTATGGGCAG
