# Supplementary material for: Differential Gene Expression Reveals Candidate Genes for Drought Stress Response in Abies alba (Pinaceae)
Source: PLoS One. 2015 Apr 29;10(4):e0124564. doi: 10.1371/journal.pone.0124564 (PMC4414588; doi:10.1371/journal.pone.0124564)
Supplement: S2 File — (GZ) [file pone.0124564.s002.gz › comp5070_c0_seq1.fa]

>comp5070_c0_seq1 len=304 path=[1:0-303]
GCTTACCTCCCTTTGGTCCTTAAATTTGATGATTACCTTGCAAAAATCAATCCAAAGGTAGTGAAGAGAGGGAGAAAAGAAAAGAAAAATGAAAGAAACAAATTGAATGAAAATCGCTAGCTATTGTTCTAAATAAATCTGGAAGAGTAGGCAACCTACACTGTGGGCTTCCAGATAAAGTCTGTGGCAGTGAAGCAATGCCGTTAAAGGATATAAAATCCAACATCTTCCAGTCGGGCTACGAAAGGGAGCTAATAAAAAGAACAATAGACTGAAAAAGAAAAAGATGCATAAAGAAAATAAT

>Frequency_4_QualityScore_EEHGHGHJJGGIIIIJGIIIGIIJHIGHIJHIIIJIJIGHIIHHIFHIHGFGIHHIHIHFFEFGGGGGFBEEDDDECCEDDCBCCCCCC@C@BB_Mismatch_0_Sense_+_Library_PoolT
CCTACACTGTGGGCTTCCAGATAAAGTCTGTGGCAGTGAAGCAATGCCGTTAAAGGATATAAAATCCAACATCTTCCAGTCGGGCTACGAAAGG
>Frequency_3_QualityScore_EEGHFHHJJJJIIIJIFIEGHIGIHIIHHHIJJJJIJFIJHHIIJJEDFEHIIJJJIHIIIIHFGGGEFEECDDCCBBCDCCCCCCCB>@CDDB_Mismatch_0_Sense_+_Library_PoolT
GTGGGCTTCCAGATAAAGTCTGTGGCAGTGAAGCAATGCCGTTAAAGGATATAAAATCCAACATCTTCCAGTCGGGCTACGAAAGGGAGCTAAT
>Frequency_3_QualityScore_FDFFGGGGHIIIIGHGIHIHGIHIIIIIJJJJHHIIIIHIJJFIIIGIIIFEGGHHIGIHFDFDE@DEFECDEDEDDDCCDECDDBDCC@CBBD_Mismatch_0_Sense_+_Library_PoolT
AGGCAACCTACACTGTGGGCTTCCAGATAAAGTCTGTGGCAGTGAAGCAATGCCGTTAAAGGATATAAAATCCAACATCTTCCAGTCGGGCTAC
>Frequency_3_QualityScore_DDHGEGCGCGHGGGGFGDGGIEFHGGDEFGHGGHIGIGEFGFDDCEF@>CDBDCDDEDC@C;?ACCBBB>BBCCDDDDBCBCBA?BBCDA@AB@_Mismatch_0_Sense_+_Library_PoolT
CAATGCCGTTAAAGGATATAAAATCCAACATCTTCCAGTCGGGCTACGAAAGGGAGCTAATAAAAAGAACAATAGACTGAAAAAGAAAAAGATG
>Frequency_3_QualityScore_FFHHHHHIIIJJIJHIIJJIJJIJIJJIIJJJJJJIJJJJJJJJJJIJJJIJJJJJJIIJIHGEFFDBCABBCDDDDDDDDDDDDDDDDDDDDD_Mismatch_0_Sense_+_Library_PoolT
AAAGTCTGTGGCAGTGAAGCAATGCCGTTAAAGGATATAAAATCCAACATCTTCCAGTCGGGCTACGAAAGGGAGCTAATAAAAAGAACAATAG
>Frequency_3_QualityScore_FFHHHHHJJJJJJJJJJJJJIJJJJJJJJJJJJJJJJJJJIJJIIJJJJJJJIHHHGFFEDDEDDDDDDCDDDDDDDDDDDDDDD_Mismatch_0_Sense_+_Library_PoolT
TGAAGCAATGCCGTTAAAGGATATAAAATCCAACATCTTCCAGTCGGGCTACGAAAGGGAGCTAATAAAAAGAACAATAGACTGA
>Frequency_3_QualityScore_FEHHHHHFGIHHIJJIJIJJJJJJJJJJJJJJJJJJJIJIJJJJJJJJJJJJJJJJJJIIHIIDGECCEACDDDDDACCDDDDDDDDDDDCDDD_Mismatch_0_Sense_+_Library_PoolT
GATAAAGTCTGTGGCAGTGAAGCAATGCCGTTAAAGGATATAAAATCCAACATCTTCCAGTCGGGCTACGAAAGGGAGCTAATAAAAAGAACAA
>Frequency_3_QualityScore_B?FGFFC?FCGHHHHHGHFGGEEFEHHGGHHEIGHIHHHGHHHHBFGEGFFHGEGHHIIHHGCCD@@BCCCCADDDDCDACABCCCBBA;;AAC_Mismatch_0_Sense_+_Library_PoolT
GGAAGAGTAGGCAACCTACACTGTGGGCTTCCAGATAAAGTCTGTGGCAGTGAAGCAATGCCGTTAAAGGATATAAAATCCAACATCTTCCAGT
>Frequency_3_QualityScore_FFHHHHHJIJJJJJJJJJIHIIJCGFHIJIJJJJIHIHIIJJJJJJJIGHIJJJJIIIIIIHHHGGGGFDFEEEEEDEDDCDDCCCDDABDDCD_Mismatch_0_Sense_+_Library_PoolT
CTACACTGTGGGCTTCCAGATAAAGTCTGTGGCAGTGAAGCAATGCCGTTAAAGGATATAAAATCCAACATCTTCCAGTCGGGCTACGAAAGGG
>Frequency_3_QualityScore_FFHHHHHJJJJJJJIIIJHJIJIJHIGIJJIJJHIJJJJJJJIJJJJJIIJJJJJJJJIIIIIIHHGGFDEEDDDDDCDDDCDBCCDCD_Mismatch_0_Sense_+_Library_PoolT
GCTTCCAGATAAAGTCTGTGGCAGTGAAGCAATGCCGTTAAAGGATATAAAATCCAACATCTTCCAGTCGGGCTACGAAAGGGAGCTAA
>Frequency_2_QualityScore_EAEGEEGIGFIGGC@FEGHGFFGGCGAEEGHCHEF@B?=8AGHEE?EACDE=CCBC;AC;;ACB?AAC@A>ACBCA?AA?;;6==@BB?ACACD_Mismatch_0_Sense_+_Library_PoolT
TGCCGTTAAAGGATATAAAATCCAACATCTTCCAGTCGGGCTACGAAAGGGAGCTAATAAAAAGAACAATAGACTGAAAAAGAAAAAGATGCAT
>Frequency_2_QualityScore_FFHHHHHIIIJHIJJJJIIIIGIIIIIIIIIIJIJJJJIIIIHIIIIIIJIIIJJJJIIJJIGGGHHHGGGDB@CC?CDCBACDDCCCCACDCC_Mismatch_0_Sense_+_Library_PoolT
TGGGCTTCCAGATAAAGTCTGTGGCAGTGAAGCAATGCCGTTAAAGGATATAAAATCCAACATCTTCCAGTCGGGCTACGAAAGGGAGCTAATA
>Frequency_2_QualityScore_EEDCEE@?EGFEEEG=EECCHGGGHGGGFGIFIGGGGGGIGGEGEGGCACEECFEFCEGHHACBCD9AA9=?9=5=AABACCCCA:>ACABBB?_Mismatch_0_Sense_+_Library_PoolT
AAGTCTGTGGCAGTGAAGCAATGCCGTTAAAGGATATAAAATCCAACATCTTCCAGTCGGGCTACGAAAGGGAGCTAATAAAAAGAACAATAGA
>Frequency_2_QualityScore_FFHGHGHJIJJJJJJJJIJIIIJIIJJJJJJIIIIJJIJJJHIJJJJHIIIIIIGGGGGEEEEEEEEECBCDDCDDDDDDCCDDDDCDDECDDD_Mismatch_0_Sense_+_Library_PoolT
GTTAAAGGATATAAAATCCAACATCTTCCAGTCGGGCTACGAAAGGGAGCTAATAAAAAGAACAATAGACTGAAAAAGAAAAAGATGCATAAAG
>Frequency_2_QualityScore_CDCGEEDDGGGGHFGHGIAEGFIHDGEE?;ABFHFFFIHGFGFCEGFCEDFGHCEEGEEDCCBAAAACCABBBBCCA=ABBCCCCC_Mismatch_0_Sense_+_Library_PoolT
GGATATAAAATCCAACATCTTCCAGTCGGGCTACGAAAGGGAGCTAATAAAAAGAACAATAGACTGAAAAAGAAAAAGATGCATAA
>Frequency_2_QualityScore_EEGHHEGIIIJIIJIIIIJIJJIJJJIIGIEGIIJHIIIJIJFGIIGIIJGIEHGHGFFFEDEEEEEDCCCDCDDCDDDCDDDDDDEDC_Mismatch_0_Sense_+_Library_PoolT
AAAGGATATAAAATCCAACATCTTCCAGTCGGGCTACGAAAGGGAGCTAATAAAAAGAACAATAGACTGAAAAAGAAAAAGATGCATAA
>Frequency_2_QualityScore_FFHHHHHJJIHIIGIJIJJIIIJIHJIIJJJJIJJIJJJJJJJJJJJJGIIIJJJIJJJJJIIIIFFEDEDDCCDDDDCDCDDDDDDDDDDDCD_Mismatch_0_Sense_+_Library_PoolT
CAGATAAAGTCTGTGGCAGTGAAGCAATGCCGTTAAAGGATATAAAATCCAACATCTTCCAGTCGGGCTACGAAAGGGAGCTAATAAAAAGAAC
>Frequency_2_QualityScore_FFHGHHHHIJIJJJJJIJIIJIIIIIIIIJJJJJIJIIJJJJIIJIIIIIJIIIIIIIIIIHHGGGGFECCEEEEEDEDDDDDDDDD??CDDCA_Mismatch_0_Sense_+_Library_PoolT
TACACTGTGGGCTTCCAGATAAAGTCTGTGGCAGTGAAGCAATGCCGTTAAAGGATATAAAATCCAACATCTTCCAGTCGGGCTACGAAAGGGA
>Frequency_2_QualityScore_FFHHGHEGIIIJIJJJJIHIIIGIIJJJJJJJJIIIIJJGGIIGEIIJJHHIJJJIIGEIGHGGGFFEEEEEEEEEDEDDDDDDDDDDEDDDAC_Mismatch_0_Sense_+_Library_PoolT
GAAGAGTAGGCAACCTACACTGTGGGCTTCCAGATAAAGTCTGTGGCAGTGAAGCAATGCCGTTAAAGGATATAAAATCCAACATCTTCCAGTC
>Frequency_2_QualityScore_FFHHHHHJIIIIIJIJJJJJJJJIGIJIIJJJJIIGIIIJJJJIIIIIHGGFGGGEEEEEEDDEEDDDDCDCDDDDDDDDDDDDDDDDDDDEDD_Mismatch_0_Sense_+_Library_PoolT
CCGTTAAAGGATATAAAATCCAACATCTTCCAGTCGGGCTACGAAAGGGAGCTAATAAAAAGAACAATAGACTGAAAAAGAAAAAGATGCATAA
>Frequency_2_QualityScore_;?@CEEC:E=EGC=CGGDGEGGGEGDEEFEGG9AEAEEFCE?CEAEGEGEGED@CCCDDEED9AC8:8<6;?A@AA9>:5;6;?=>AA_Mismatch_0_Sense_+_Library_PoolT
CTTCCAGATAAAGTCTGTGGCAGTGAAGCAATGCCGTTAAAGGATATAAAATCCAACATCTTCCAGTCGGGCTACGAAAGGGAGCTAA
>Frequency_2_QualityScore_EFGHHHHGIGHGIEIIIIIIIJIEEHGGFIIGIGIIJJIIIIEIIIIIIIHIEAGIIECFGGHGHGGFFFEEDECEEDDEACCCDAAAA@BDCA_Mismatch_0_Sense_+_Library_PoolT
GCAACCTACACTGTGGGCTTCCAGATAAAGTCTGTGGCAGTGAAGCAATGCCGTTAAAGGATATAAAATCCAACATCTTCCAGTCGGGCTACGA
>Frequency_2_QualityScore_FFHHHHHIGHIIIJJIJJIIIIIIIIIJJJJJJIJIJIIIIIIIJIIIJIJEIEGIIJIIIIIHFGEECDEEEEDEEEDEDDDCDDCDDDEDDD_Mismatch_0_Sense_+_Library_PoolT
TGGAAGAGTAGGCAACCTACACTGTGGGCTTCCAGATAAAGTCTGTGGCAGTGAAGCAATGCCGTTAAAGGATATAAAATCCAACATCTTCCAG
>Frequency_2_QualityScore_FFGHGHGIIIIFIIHIIGIGHGGIIIIGIDIIIJJIHIIJGIIIJJIIIGHGGFDEDBABCDCACCCCCCDCCCCCDDBCCCDD_Mismatch_0_Sense_+_Library_PoolT
GAAGCAATGCCGTTAAAGGATATAAAATCCAACATCTTCCAGTCGGGCTACGAAAGGGAGCTAATAAAAAGAACAATAGACTGA
>Frequency_2_QualityScore_FFHHGHHIJJIIIJJIIHIJIJJJIJIIJIJJIJIJJJIJJJJIJIJJJJGGGGGFEEDEEEEDDDDDDDCCCCCDDDDDDD_Mismatch_0_Sense_+_Library_PoolT
AGCAATGCCGTTAAAGGATATAAAATCCAACATCTTCCAGTCGGGCTACGAAAGGGAGCTAATAAAAAGAACAATAGACTGA
>Frequency_1_QualityScore_FFGFHHFHIIIJHIIIIIIJFIGHGIJGIIIIIJJJGJJGHGIIIIEEIIJJIGGIAGG;;AHGHGHHFFDDFDCEDEEDDDCDBDDBBBC@>B_Mismatch_0_Sense_+_Library_PoolT
CAACCTACACTGTGGGCTTCCAGATAAAGTCTGTGGCAGTGAAGCAATGCCGTTAAAGGATATAAAATCCAACATCTTCCAGTCGGGCTACGAA
>Frequency_1_QualityScore_FFHHHHHIIJGIIJIJJIJJIJJIJIJJIJGGIGIJJJJJJJJJIJIIIIIIHGHHHHFFEFCCDEECD@CC_Mismatch_0_Sense_+_Library_PoolT
TTAAAGGATATAAAATCCAACATCTTCCAGTCGGGCTACGAAAGGGAGCTAATAAAAAGAACAATAGACTGA
>Frequency_1_QualityScore_FFHHHHHJJJJJJIJGHIIEHIIJJDGGIJJJJJJJJJJJJJJIJIJIJIJJJIIHHHHHFFFFFFEEC>ADDDBDDDBDDDDDADDDDD_Mismatch_0_Sense_+_Library_PoolT
GGCTTCCAGATAAAGTCTGTGGCAGTGAAGCAATGCCGTTAAAGGATATAAAATCCAACATCTTCCAGTCGGGCTACGAAAGGGAGCTAA
>Frequency_1_QualityScore_FFHHHHHJJJJJJJIJJJJJIJJJJJJJJJJJIJJJJJJJJJJIJJJIIJJJJJJJJJJJJJHHHHFFFFFFFEEDDDDDDDDBDDDDDDDBDD_Mismatch_0_Sense_+_Library_PoolT
CTGTGGGCTTCCAGATAAAGTCTGTGGCAGTGAAGCAATGCCGTTAAAGGATATAAAATCCAACATCTTCCAGTCGGGCTACGAAAGGGAGCTA
>Frequency_1_QualityScore_FFHHHHHJJJJJJJJJJJJGIJJJJJIJJJJJJJJJIJJJJJHIJHHHHHGEFFFDEEEEDDDDDDDDDDDDDDDDDDDDDDDDEDD_Mismatch_0_Sense_+_Library_PoolT
AGGATATAAAATCCAACATCTTCCAGTCGGGCTACGAAAGGGAGCTAATAAAAAGAACAATAGACTGAAAAAGAAAAAGATGCATAA
>Frequency_1_QualityScore_FDHGHHHJJIEHJIJJJIJIHJIIIGIGJJJJEEGIJEHJJIGJIIIJJGGHIIJJGGHD8?BDECBDDA>>CDC@@CDBDDDCCCCCCDCDCD_Mismatch_0_Sense_+_Library_PoolT
GTGGCAGTGAAGCAATGCCGTTAAAGGATATAAAATCCAACATCTTCCAGTCGGGCTACGAAAGGGAGCTAATAAAAAGAACAATAGACTGAAA
>Frequency_1_QualityScore_FFHHHHHJHHJJJJJJJJJJJJJJIJJJJJJJJJJJJJIJJIIJIIJJJJIIJIJJIJJJJJJHHGFFFFEEEEEEEEDEDDDDDDDDDDECDD_Mismatch_1_Sense_+_Library_PoolT
TGGAAGAGTAGGCAACCTACACTGTGGGCTTCCAGATAAAGTCTATGGCAGTGAAGCAATGCCGTTAAAGGATATAAAATCCAACATCTTCCAG
>Frequency_1_QualityScore_FFHHHHHJJJIJJIIHIIJJJIIJJIJIJJJHJJJJJJJJJJJJJJJJIHIJIIJJJJHHHHJJJJHHHHEDFDDEEEDDDDDEEDEDDDDDDD_Mismatch_0_Sense_+_Library_PoolT
ATAAATCTGGAAGAGTAGGCAACCTACACTGTGGGCTTCCAGATAAAGTCTGTGGCAGTGAAGCAATGCCGTTAAAGGATATAAAATCCAACAT
>Frequency_1_QualityScore_FFHHHGHJJJIIJJJJIIJJJJJIIJJJJIJJJJJJJJJJJJJJGIIJJJJIIJIIIJCGHFGIHJJIJCEHFF_Mismatch_0_Sense_+_Library_PoolT
GCTTACCTCCCTTTGGTCCTTAAATTTGATGATTACCTTGCAAAAATCAATCCAAAGGTAGTGAAGAGAGGGAG
>Frequency_1_QualityScore_FFGHHFHJJJJGIJHGGGIHIJJJJJJJJJJJJJIJIIJJJJJJGGIHJJHEHFFFFFFFEEDBDCDDDDCCCDDDDDDBBBBDCD<@CDDDCC_Mismatch_0_Sense_+_Library_PoolT
GCCGTTAAAGGATATAAAATCCAACATCTTCCAGTCGGGCTACGAAAGGGAGCTAATAAAAAGAACAATAGACTGAAAAAGAAAAAGATGCATA
>Frequency_1_QualityScore_FFHFHHHJGIIA@FHIIIJJJIJCHGHIJJIGIHIIIIGIJIJGJJJIJJJJIGHIHJJIGIIJGGHHD?BEEDECEEDDEDEDDDDDBDDDDD_Mismatch_2_Sense_+_Library_PoolT
ATCTTGAAGAGTAGGCAACCTACACTGTGGGCTTCCAGATAAAGTCTATGGCAGTGAAGCAATGCCGTTAAAGGATATAAAATCCAACATCTTC
>Frequency_1_QualityScore_B2AFHHFIIIICBEHHBFGGEGHFHEHIGFCC@FFGGEGGIIIIIDIIIIACE>FHGGG8=A@DD?8<;;;3;AC:CCCCCC8+83>ACC@CCC_Mismatch_2_Sense_+_Library_PoolT
GTCTATGGCAGTGAATCAATGCCGTTAAAGGATATAAAATCCAACATCTTCCAGTCGGGCTACGAAAGGGAGCTAATAAAAAGAACAATAGACT
>Frequency_1_QualityScore_FFHHHHHJJJJJJJJJJJJJJJJJIJIJJJJIJJJJJJJJJJJJJGIIHIJJIJJHHHFFFEDDEDDDDDDDDDDDDCDDDDDDDDD_Mismatch_0_Sense_+_Library_PoolT
AGTGAAGCAATGCCGTTAAAGGATATAAAATCCAACATCTTCCAGTCGGGCTACGAAAGGGAGCTAATAAAAAGAACAATAGACTGA
>Frequency_1_QualityScore_FFHHHHHJJJJIJJJIJJJJJJJJJJJJJJJJIIJJJJJJJJIJJJJJJJJJJJJIJJJJHHHHHHFFFFFFEEEEDDCDDEDDDDDDDDDDDD_Mismatch_1_Sense_+_Library_PoolT
AGGCAACCTACACTGTGGGCTTCCAGATAAAGTCTATGGCAGTGAAGCAATGCCGTTAAAGGATATAAAATCCAACATCTTCCAGTCGGGCTAC
>Frequency_1_QualityScore_DDFFHDHGHBGGHGHIGGIIE3CCCBGGHJGGGIGIJGGGIGHJDFIIJJIIGHACBEDA;ABDDDDCCACDDDDDDCCCCCDDDD_Mismatch_0_Sense_+_Library_PoolT
GTGAAGCAATGCCGTTAAAGGATATAAAATCCAACATCTTCCAGTCGGGCTACGAAAGGGAGCTAATAAAAAGAACAATAGACTGA
>Frequency_1_QualityScore_FFHHHHHJJJJJIJIJJHHGIIJJJJJJJIJHIIJJJJJJJJJIJJJJJJGHIIHIJJIJIIGHJJJJHHHHFFFDDEDEDDDDEEEDEDDDDD_Mismatch_0_Sense_+_Library_PoolT
AAATAAATCTGGAAGAGTAGGCAACCTACACTGTGGGCTTCCAGATAAAGTCTGTGGCAGTGAAGCAATGCCGTTAAAGGATATAAAATCCAAC
>Frequency_1_QualityScore_FFHHHHHJJJJJJJJJJJJJJJJJJJJJIIJJJJJJJIJGHIIIJFGIIIJIIJHHHGFFFFFEECEEECDDCDDDDDDDDBBDDDDEDD_Mismatch_0_Sense_+_Library_PoolT
TAAAGGATATAAAATCCAACATCTTCCAGTCGGGCTACGAAAGGGAGCTAATAAAAAGAACAATAGACTGAAAAAGAAAAAGATGCATAA
>Frequency_1_QualityScore_1DHHHFHGHHGIIIJJJJJIJJJIFHJJIJJJJJJJJJIGJDHIJJJIJJJJJIJJJGIGGIGHHFDEFFDECEEEEDDDDDDDDDDDDCEDDD_Mismatch_2_Sense_+_Library_PoolT
AGGAAGAGTAGGCAACCTACACTGTGGGCTTCCAGATAAAGTCTATGGCAGTGAAGCAATGCCGTTAAAGGATATAAAATCCAACATCTTCCAG
>Frequency_1_QualityScore_FFHGHHHJJGHJJJJJIJIIIGJIJHIJJJIJJJJJIJJJJJFFHIIJIJJJJJGIJIIIHGHHFDDDDEEEDDDDEEEDEDDDDDDDDDCEDC_Mismatch_0_Sense_+_Library_PoolT
CTGGAAGAGTAGGCAACCTACACTGTGGGCTTCCAGATAAAGTCTGTGGCAGTGAAGCAATGCCGTTAAAGGATATAAAATCCAACATCTTCCA
>Frequency_1_QualityScore_FFHHHHHJJJJJJJJJJJJJJJJIJJJIJJJJJJJJJJJJIIJJJJGIJJJJJJJHHHHFFFFEEEEEECDDDDDDDDDDDDDDDDDDEDD_Mismatch_0_Sense_+_Library_PoolT
TTAAAGGATATAAAATCCAACATCTTCCAGTCGGGCTACGAAAGGGAGCTAATAAAAAGAACAATAGACTGAAAAAGAAAAAGATGCATAA
>Frequency_1_QualityScore_FFHFHHHJJJJJIIJIJJHJHHHHIFHHCHGFIJFHFHGCGFHIJIIIIGIJJIIIIJJJHHHHHFFFEBDC@CEEA?BB?BDDDDDDDDDDCD_Mismatch_0_Sense_+_Library_PoolT
TGCAAAAATCAATCCAAAGGTAGTGAAGAGAGGGAGAAAAGAAAAGAAAAATGAAAGAAACAAATTGAATGAAAATCGCTAGCTATTGTTCTAA
>Frequency_1_QualityScore_FFHHHHHJJJJIHJJGHIIIJGIHIJIIIJJJJJJJJJJJJIJJJJJJJIJJJJJJJJJJJJJJHHHFFBDBDDBDDDDDDDBDDD_Mismatch_0_Sense_+_Library_PoolT
TCCAGATAAAGTCTGTGGCAGTGAAGCAATGCCGTTAAAGGATATAAAATCCAACATCTTCCAGTCGGGCTACGAAAGGGAGCTAA
>Frequency_1_QualityScore_FFHGHHHJJJJJJIJIJJIJIJJIGIJJJJJJJBHIJDHIJJJJJJJHHIJJJJIJJJJ@HIJHHHHHFFFFFFDDDBDDDDBA@5??BDDDDD_Mismatch_0_Sense_+_Library_PoolT
TGTGGGCTTCCAGATAAAGTCTGTGGCAGTGAAGCAATGCCGTTAAAGGATATAAAATCCAACATCTTCCAGTCGGGCTACGAAAGGGAGCTAA
>Frequency_1_QualityScore_FFHFHHHIJJJIIIIJJJIIJGGGIJJJJIJJJJJJJJJJJIJJJJJJJJJJIIJIJHHFFFCDDDDDD@BDDDDDDDDDDDDDDDDDDDDDDD_Mismatch_0_Sense_+_Library_PoolT
CTGTGGCAGTGAAGCAATGCCGTTAAAGGATATAAAATCCAACATCTTCCAGTCGGGCTACGAAAGGGAGCTAATAAAAAGAACAATAGACTGA
>Frequency_1_QualityScore_DDFHHHDGIGIEGGGJJJIJJJJJJIJJIIIJJJIGJIEHGGIGEGIGIHFHEFFFFFDEEEDDDDDDDCCDDDDDDDDDDDDDDDDDADDCDD_Mismatch_1_Sense_+_Library_PoolT
GCCGTTAAAGGATATAAAATCCAACATCTTCCAGTCGGGCTACGAAAGGGAGCTAATAAAAAGAACAATAGACTGAAAAAGAAAAAGATGCAAA
>Frequency_1_QualityScore_FBFFDHHJJJIHHGGJJJJHJIIJJJJJIIIJGIGJJJJGIJIHIJGGIIIIIJFHDGBE>DDDBCCDDD@BBDDCDDDDDCBBDCDCCDDCCC_Mismatch_0_Sense_+_Library_PoolT
GTCTGTGGCAGTGAAGCAATGCCGTTAAAGGATATAAAATCCAACATCTTCCAGTCGGGCTACGAAAGGGAGCTAATAAAAAGAACAATAGACT
>Frequency_1_QualityScore_D???F?DGGGGDBFC@CFGIIGGGFBFHEGB;AGCHHEEGGE@AACC)7?@;?@6>;;@;8?AA3<;8@>>@CCC_Mismatch_1_Sense_+_Library_PoolT
CCAACATCTTCCAGTCGGGCTACGAAAGGGAGCTAATAAAAAGAACATTAGACTGAAAAAGAAAAAGATGCATAA
>Frequency_1_QualityScore_FFHHHHHJJJJJJJJJJJJJIJHIJJJJIJIJJJJJJJJJIIIHHHHHFFFFDDDDDDBDDDEEEDEDDCDDDDDDDEDDDDDDDDDDDDDBAB_Mismatch_1_Sense_+_Library_PoolT
AACCTACACTGTGGGCTTCCAGATAAAGTCTATGGCAGTGAAGCAATGCCGTTAAAGGATATAAAATCCAACATCTTCCAGTCGGGCTACGAAA
>Frequency_1_QualityScore_FFHHHGHJJJJJJJJJJJJJJJJJJJJJJJJJJIJJJJJJJIJIJHJJJIIJJIJJJJJJGHHFHGFFFCEDEEDCECDDDCDDDDDDDDDDDD_Mismatch_0_Sense_+_Library_PoolT
TAGGCAACCTACACTGTGGGCTTCCAGATAAAGTCTGTGGCAGTGAAGCAATGCCGTTAAAGGATATAAAATCCAACATCTTCCAGTCGGGCTA
>Frequency_1_QualityScore_FFHHHHHIJJJJJJJJJJJJJJJJJJJJJJJJJJJJJIIJJJIIJJJJJJHHHHFFFEEECEEEDDDDDDDCCDDDDC_Mismatch_2_Sense_+_Library_PoolT
AATGCCGTTAAAGGATATAAAATCCAACATCTTCCAGTCGGGCTACGAAAGGGAGCTAATAAAAAGAACAATAGACCA
>Frequency_1_QualityScore_FFHHHHHJJHIJJJIHJIJJJHJJJJJJIJJJJIJFJJJJJJJJJIIJJJIJJJJJJIIJJIHHFFFDDCDDDDBDDDD_Mismatch_0_Sense_+_Library_PoolT
TAAAGTCTGTGGCAGTGAAGCAATGCCGTTAAAGGATATAAAATCCAACATCTTCCAGTCGGGCTACGAAAGGGAGCTA
>Frequency_1_QualityScore_FFHHHHHIJJJJJJJJJJJJJIIIJJJJJJJJJIJGIJFHIJIJJIIJHGIIJJJIJJJJIIGHHFFFFEFEEEEEEEDDDDDDDDDEDDDDDD_Mismatch_0_Sense_+_Library_PoolT
AAGAGTAGGCAACCTACACTGTGGGCTTCCAGATAAAGTCTGTGGCAGTGAAGCAATGCCGTTAAAGGATATAAAATCCAACATCTTCCAGTCG
>Frequency_1_QualityScore_FFHHHGHJJIJJJJIGCHGIEIIJIJGGGGIIGGIIJJHIIDGGGIIJGHIEHFEHFFDBCECCED;AC@BBDCCCDDDDDDD_Mismatch_0_Sense_+_Library_PoolT
AAGCAATGCCGTTAAAGGATATAAAATCCAACATCTTCCAGTCGGGCTACGAAAGGGAGCTAATAAAAAGAACAATAGACTGA
>Frequency_1_QualityScore_FFHHHHHJJIIJJJIJJJJJJJJJHIIJIIJJJJAGGIJJJJJIGIIJIIJIJHHHHFFFEFFEEE_Mismatch_0_Sense_+_Library_PoolT
GATATAAAATCCAACATCTTCCAGTCGGGCTACGAAAGGGAGCTAATAAAAAGAACAATAGACTGA
>Frequency_1_QualityScore_F?CFHADFGGGIIIIGCCC>EGEHIIGGEHJDG@DFH*:DGHGIGGIIBFB@B:CFHIIICAEGGGEE>CHHE?BD@>B9ACBDD>C_Mismatch_2_Sense_+_Library_PoolT
AAGAAAAGAAAAATGAAAGAAACAAATTGAATGAAAATCGCTAGCTATTGTTCTAAATAAATCTGGAAGAATAGGCAACCTCCACTG
>Frequency_1_QualityScore_FFHHHHHJJJHHHIHIJJJJHIJJJJJJJJJJJIJJJGJJJIJJJJJJIJJJJJJJJJJJJJJIIHHFFDEED?BBDDDDDDDDD_Mismatch_0_Sense_+_Library_PoolT
CCAGATAAAGTCTGTGGCAGTGAAGCAATGCCGTTAAAGGATATAAAATCCAACATCTTCCAGTCGGGCTACGAAAGGGAGCTAA
>Frequency_1_QualityScore_FFHHHHHJJJJJHIJJJJJJJJJJJJJJIJJJIJJJJJJIIIIJJIHJIIIJJJJIIGHIJJJHHHHFFDCDEEEDDDCDDEDEDDDDDDDCDD_Mismatch_0_Sense_+_Library_PoolT
AATCTGGAAGAGTAGGCAACCTACACTGTGGGCTTCCAGATAAAGTCTGTGGCAGTGAAGCAATGCCGTTAAAGGATATAAAATCCAACATCTT
>Frequency_1_QualityScore_FFHHHHHJJJGHIJJIIJJJJJJJJJJJJJJJJJJJIJJJJJJJJJIJJJJJJIIJJJHHFFFBDDDDDD>?BCDDDDDDDDDDDDDDDDDDDD_Mismatch_0_Sense_+_Library_PoolT
TCTGTGGCAGTGAAGCAATGCCGTTAAAGGATATAAAATCCAACATCTTCCAGTCGGGCTACGAAAGGGAGCTAATAAAAAGAACAATAGACTG
>Frequency_1_QualityScore_FFHHHHHJJJIGJJJJJIJJJJJJJJIJJJJJIIJJJJJJJJJJIJJJJJJIJJIIIHHHFFFDDEDDD@DDDDDDDDDDDDDDDDDDDDDDDD_Mismatch_0_Sense_+_Library_PoolT
TGTGGCAGTGAAGCAATGCCGTTAAAGGATATAAAATCCAACATCTTCCAGTCGGGCTACGAAAGGGAGCTAATAAAAAGAACAATAGACTGAA
>Frequency_1_QualityScore_FFHAFHHJJJIIJJIJJJJJIJJIIIJJJJIJJIJJJJJIJJJHIIJJHHHFFFFFFEEEEDDDDDDDDDDDDDDDDDDDDBDDDDDDDDDDDD_Mismatch_1_Sense_+_Library_PoolT
ACGTTAAAGGATATAAAATCCAACATCTTCCAGTCGGGCTACGAAAGGGAGCTAATAAAAAGAACAATAGACTGAAAAAGAAAAAGATGCATAA
>Frequency_1_QualityScore_FFGHGHHIJJJJJJGJGJJJJIJJJJJJJJJJJJJJGFHIJFIJGIJEHIJHHABDFFDDDECECDDDCCDCCC@CCDDDDDDDDDDDDDDDCD_Mismatch_0_Sense_+_Library_PoolT
AATGCCGTTAAAGGATATAAAATCCAACATCTTCCAGTCGGGCTACGAAAGGGAGCTAATAAAAAGAACAATAGACTGAAAAAGAAAAAGATGC
>Frequency_1_QualityScore_DDHFBDHGHGIIJJIIHIIIJFHEGEIJJIJIIIIIGIIIIHJIIJIIEEIEGGGHGHFFBCDD@C_Mismatch_0_Sense_+_Library_PoolT
GTGAAGCAATGCCGTTAAAGGATATAAAATCCAACATCTTCCAGTCGGGCTACGAAAGGGAGCTAA
>Frequency_1_QualityScore_FFHHHHHJJJIJJJJJJIJJIHGCHIIIIIJJJJIJJJJGHHIJJJJJIIJJJHHHHHFFFFFFFDEEEEEDDDDDEDDDDDBBDDDDDD>BBD_Mismatch_0_Sense_+_Library_PoolT
ACCTACACTGTGGGCTTCCAGATAAAGTCTGTGGCAGTGAAGCAATGCCGTTAAAGGATATAAAATCCAACATCTTCCAGTCGGGCTACGAAAG
>Frequency_1_QualityScore_DDF>CAFDAB:AEFGI?<E<GEEE*?<?D>?CF:BDBF<D=9BBD<?*/==8=)85-;CH:).5=@?>B_Mismatch_1_Sense_+_Library_PoolT
TAGGCAACCTACACTGTGGGCTTCCAGATAAAGTCTGTGGCAGTGAAGCAATGCCGTTAAAAGATATAA
>Frequency_1_QualityScore_FFHHHHHIIJJJJJHIJIJJJIJEHIJJIJJIJJJIJJJJJIIHJJIJJJIJJJGIJJIHHHHGFFFFFDFEEEEDDDDDEDDDCCDDDDDDDD_Mismatch_1_Sense_+_Library_PoolT
GGCAACCTACACTGTGGGCTTCCAGATAAAGTCTATGGCAGTGAAGCAATGCCGTTAAAGGATATAAAATCCAACATCTTCCAGTCGGGCTACG
>Frequency_2_QualityScore_DEHHHHHJJJIJJIIJJJHIIJJJIJJJIIJIIJJJJJIJJJJJIJJJJJJJIJJIIJJJIJIHHHGEFFEEE_Mismatch_0_Sense_+_Library_PoolT
TAATAAAAAGAACAATAGACTGAAAAAGAAAAAGATGCATAAAGAAAATAATATCAAAAGAAAAAGAAAAGGA
>Frequency_2_QualityScore_EEFHGFFEHIGIFFEIIEIEHII?DGEEEGEGIIIIIIIIGIIGHHIIFGIFGHHDEDDCCEDDDEDDDACCCCCDADEEED_Mismatch_0_Sense_+_Library_PoolT
CTTCCAGTCGGGCTACGAAAGGGAGCTAATAAAAAGAACAATAGACTGAAAAAGAAAAAGATGCATAAAGAAAATAATATCA
>Frequency_2_QualityScore_EEHHHGGIFHHIIGGIIIGIIGFIGIIEHHIIIIIIIIIIIIIIGFGIHGGGGGGACEEED?@CECA_Mismatch_0_Sense_+_Library_PoolT
CGAAAGGGAGCTAATAAAAAGAACAATAGACTGAAAAAGAAAAAGATGCATAAAGAAAATAATATCA
>Frequency_2_QualityScore_EEGGGHGIGACFGGIIEGIEIIIGI=DHGIGHIIIGIHIIHGIIIIGIIIIEEGGEAABBCCACCCBAC?=?AACABCCEEEED_Mismatch_0_Sense_+_Library_PoolT
ATCTTCCAGTCGGGCTACGAAAGGGAGCTAATAAAAAGAACAATAGACTGAAAAAGAAAAAGATGCATAAAGAAAATAATATCA
>Frequency_2_QualityScore_CEEHGHGIIACGIEEGIICGIEBEEHEGE=EFCGIHIDHIGEHCGEGIIGGGAAACEECBA<9AAAA?;?>ACC?C?==?;;@A?CCECC?=AC_Mismatch_0_Sense_+_Library_PoolT
AATCCAACATCTTCCAGTCGGGCTACGAAAGGGAGCTAATAAAAAGAACAATAGACTGAAAAAGAAAAAGATGCATAAAGAAAATAATATCAAA
>Frequency_2_QualityScore_EEGHHHHJJJJIJJJGIJIJJ@GIIGIJIJJJJJIJJJIJIJJJJJJJHHHHFFFFEDDEEDDEDDDDDCCDDDDEEEEE_Mismatch_0_Sense_+_Library_PoolT
TCCAGTCGGGCTACGAAAGGGAGCTAATAAAAAGAACAATAGACTGAAAAAGAAAAAGATGCATAAAGAAAATAATATCA
>Frequency_2_QualityScore_FFHGHHHJIJJJJIJJJJJIJJJHIIIIJIJJJIIIJJJHIIIJJJJIJIJJGHHHGFFFFFEEEEEEC@DDDDDDDDDDCEDDDDDDDDCDDE_Mismatch_0_Sense_+_Library_PoolT
ATATAAAATCCAACATCTTCCAGTCGGGCTACGAAAGGGAGCTAATAAAAAGAACAATAGACTGAAAAAGAAAAAGATGCATAAAGAAAATAAT
>Frequency_2_QualityScore_EEEGHGCGHFHEGFGHEGEEIIIGHFGGHFHGGIEGHIHEECEHIGIIIHIIIEGGGDGGGFGGGFEBCACDDC?ACC?AAC_Mismatch_0_Sense_+_Library_PoolT
AAAGGGAGCTAATAAAAAGAACAATAGACTGAAAAAGAAAAAGATGCATAAAGAAAATAATATCAAAAGAAAAAGAAAAGGA
>Frequency_2_QualityScore_ECFGGHEIDGFGE=BEHGII=FIHGI=DHGEGIGHHEIIGGIIGIADGGCFCEDDCA?CA<ABCCCCCEBABCCACCCACDCDDD_Mismatch_0_Sense_+_Library_PoolT
CATCTTCCAGTCGGGCTACGAAAGGGAGCTAATAAAAAGAACAATAGACTGAAAAAGAAAAAGATGCATAAAGAAAATAATATCA
>Frequency_2_QualityScore_FFHGHHHJJGIIIJJIIJJJJIIJIHJJIJIIJJJJJIIIIIJJJIJJIHIJJJJJGHHHHFFFEFFFEDEDDDDDDDDDCDDDD_Mismatch_0_Sense_+_Library_PoolT
ACGAAAGGGAGCTAATAAAAAGAACAATAGACTGAAAAAGAAAAAGATGCATAAAGAAAATAATATCAAAAGAAAAAGAAAAGGA
>Frequency_1_QualityScore_DEHHFHHJIIIJJIJJBFGDHICHIJIJDGIGGIGIGIJJJJJIJJIIHHEHBFC?CEDEEDEEDDDDDCCDFEECDDDDDDDDDDDDDDBDDD_Mismatch_0_Sense_+_Library_PoolT
TCGGGCTACGAAAGGGAGCTAATAAAAAGAACAATAGACTGAAAAAGAAAAAGATGCATAAAGAAAATAATATCAAAAGAAAAAGAAAAGGAAA
>Frequency_1_QualityScore_FFHHHHHJJJJJJJJJJJIJJJJJDGGJIJIHIJJJJJJJJJJJJJJJJJHHHHHFFFFEDDEDDDEDDDDDBDDDDDEEEEE_Mismatch_0_Sense_+_Library_PoolT
TCTTCCAGTCGGGCTACGAAAGGGAGCTAATAAAAAGAACAATAGACTGAAAAAGAAAAAGATGCATAAAGAAAATAATATCA
>Frequency_1_QualityScore_FFHFHHHJJIIJJGIJJIJDHGJIJJJJIJIJJJJJJIIJIJJJIIIIFHHHGFFFDECDEEEDDDDDDCDDDEDEED_Mismatch_0_Sense_+_Library_PoolT
CAGTCGGGCTACGAAAGGGAGCTAATAAAAAGAACAATAGACTGAAAAAGAAAAAGATGCATAAAGAAAATAATATCA
>Frequency_1_QualityScore_FFHHHHHJJJJJJJJJJJIJJJJJJJJJIIIJIJJJJJJJJJJJJJJJJJHHHHGHFFFFFEEEEDDDDDDDDDDDDDDDDDDDDDDDDEEEEE_Mismatch_0_Sense_+_Library_PoolT
AAAATCCAACATCTTCCAGTCGGGCTACGAAAGGGAGCTAATAAAAAGAACAATAGACTGAAAAAGAAAAAGATGCATAAAGAAAATAATATCA
>Frequency_1_QualityScore_FFHGFHHGJJJIGIJJIIHIGHIDFHIJIJJIGJIIGIIEGGHGHIJIIIJJJDGIJIEEGHIIJHHEHBFFFDCC_Mismatch_0_Sense_+_Library_PoolT
AGCTAATAAAAAGAACAATAGACTGAAAAAGAAAAAGATGCATAAAGAAAATAATATCAAAAGAAAAAGAAAAGGA
>Frequency_1_QualityScore_FFHHHHHJJJJJJJJJIHIJJJIJJJJJJJJJJIJJIJGHIJJJJJJJHHHHFFFCCEEEDEDDDDDDDACEEDEEDDDCDDDDDDBDDDDDDD_Mismatch_0_Sense_+_Library_PoolT
GTCGGGCTACGAAAGGGAGCTAATAAAAAGAACAATAGACTGAAAAAGAAAAAGATGCATAAAGAAAATAATATCAAAAGAAAAAGAAAAGGAA
>Frequency_1_QualityScore_FFHHHHHJJJJJJJJJJJJJJJJIJJJJJJJJJJJJJJJJJJJJJJJJJJJJGHHHHHFFFFFEEEEFFEEDDDDDDDDDDDDDDDD_Mismatch_0_Sense_+_Library_PoolT
CTACGAAAGGGAGCTAATAAAAAGAACAATAGACTGAAAAAGAAAAAGATGCATAAAGAAAATAATATCAAAAGAAAAAGAAAAGGA
>Frequency_1_QualityScore_FFDHFGHIGGHFH>FG<EAGHH;??DGDGGJGEDG;CFEDHED@CEHB;EAEHFDFDFD?@CC@CCCCCDBCDCCDED>CD_Mismatch_0_Sense_+_Library_PoolT
TTCCAGTCGGGCTACGAAAGGGAGCTAATAAAAAGAACAATAGACTGAAAAAGAAAAAGATGCATAAAGAAAATAATATCA
>Frequency_1_QualityScore_FFHHHHHJJJJJJJHIIJIJJJJJJJJJJJHIJJJIJJJJJJJJIJJGIJJJJJJJIJJJJJIIJJJJHHHFFFFEEDEDEEEDEDCDDDDDDD_Mismatch_0_Sense_+_Library_PoolT
TAAATCTGGAAGAGTAGGCAACCTACACTGTGGGCTTCCAGATAAAGTCTGTGCAGTGAAGCAATGCCGTTAAAGGATATAAAATCCAACATCT
>Frequency_1_QualityScore_D;CHHHDGECDGAAEGBHHGICH>C@D<@BBCHGHEGGD=??BFFC>CAGH>DHI:DDH>?EFBHEE_Mismatch_1_Sense_+_Library_PoolT
GGAAAGGGAGCTAATAAAAAGAACAATAGACTGAAAAAGAAAAAGATGCATAAAGAAAATAATATCA
>Frequency_1_QualityScore_DFDFFHDDHGGGIIIDGIJJJJJGHIICHIJGGCHGFGIIFIIJJGIGEEHGHGGFHHDFFFEFEDDEEDDBBDDDBD_Mismatch_1_Sense_+_Library_PoolT
GGAGCTAATAAAAAGAACAATAGACTGAAAAAGAAAACGATGCATAAAGAAAATAATATCAAAAGAAAAAGAAAAGGA
>Frequency_1_QualityScore_DAFHDDDFHJGIHFIJJIJIII@BGIIJJJJIJIIGIJBBHEHIHGIIJJFGGGHHE;BDDFFDEDECDDDCDDBDCDDDEDA>C:?CCDCCDD_Mismatch_0_Sense_+_Library_PoolT
TATAAAATCCAACATCTTCCAGTCGGGCTACGAAAGGGAGCTAATAAAAAGAACAATAGACTGAAAAAGAAAAAGATGCATAAAGAAAATAATA
>Frequency_1_QualityScore_DFGFGDHJJIJJIIJJIJJJIEFE@GFGIGGIHIEHGGGGEGIHIFGHIHDHECHIGIJJJJFHHHHFFDFEEDDDDDDDD_Mismatch_0_Sense_+_Library_PoolT
AAGGGAGCTAATAAAAAGAACAATAGACTGAAAAAGAAAAAGATGCATAAAGAAAATAATATCAAAAGAAAAAGAAAAGGA
>Frequency_1_QualityScore_FFHHHHHJJJJJJJJGIJJJIJJJJJJJIGIJJJJIIIJJJJJJJJIJJHHHFFFFDDCCEEDDDDDDDEDFFEDDDDDDDDDDDDDDDDD_Mismatch_0_Sense_+_Library_PoolT
CGGGCTACGAAAGGGAGCTAATAAAAAGAACAATAGACTGAAAAAGAAAACGATGCATAAAGAAAATAATATCAAAAGAAAAAGAAAAGGA
>Frequency_1_QualityScore_FFHHFHHJJJJIJJJJJJJJCHIIJJIJJJJIIJJJJJIJJGIJJJJJIJFGHHFFEDEDEDEEDDDDDCCCDDEDDEE_Mismatch_0_Sense_+_Library_PoolT
CCAGTCGGGCTACGAAAGGGAGCTAATAAAAAGAACAATAGACTGAAAAAGAAAAAGATGCATAAAGAAAATAATATCA
>Frequency_1_QualityScore_FFHHHHHJJJJJJIIJJIJHIJJJJJJJJJJJJIJIIJJJJJIJJJJIJHHHFFFFDDDDDEDDACDDDDDDDEEEEC@CCDDDDDDD@@DDDB_Mismatch_0_Sense_+_Library_PoolT
CAGTCGGGCTACGAAAGGGAGCTAATAAAAAGAACAATAGACTGAAAAAGAAAACGATGCATAAAGAAAATAATATCAAAAGAAAAAGAAAAGG
>Frequency_1_QualityScore_FFHHHHHJJJJIJJIJJHIIJJJJJJJJJJJJIIJJJJJJIHIIHHGIIGIJJJIJICGIGGGHHHFFEDFEDE_Mismatch_0_Sense_+_Library_PoolT
CTAATAAAAAGAACAATAGACTGAAAAAGAAAAAGATGCATAAAGAAAATAATATCAAAAGAAAAAGAAAAGGA
>Frequency_1_QualityScore_FFHHHHHJJJJJJJJJJJJJJJJJGIJJJJHIJJJJJJJJJJJJJJJJJJHHHHHHFDFFDDEEEDDDD@CCECDDDDDDDDDDEEEEE_Mismatch_0_Sense_+_Library_PoolT
CCAACATCTTCCAGTCGGGCTACGAAAGGGAGCTAATAAAAAGAACAATAGACTGAAAAAGAAAAAGATGCATAAAGAAAATAATATCA
>Frequency_1_QualityScore_EFHHHHHIIJJJJJJIIIHIJGIJJJIJIGIJGGHGIJJIEHIJJIJJIIIJIIJIIJJFHHHHHHFFFFFFEEEEDDCCDCDCCCD@DDDDDD_Mismatch_0_Sense_+_Library_PoolC
AGGCAACCTACACTGTGGGCTTCCAGATAAAGTCTGTGGCAGTGAAGCAATGCCGTTAAAGGATATAAAATCCAACATCTTCCAGTCGGGCTAC
>Frequency_2_QualityScore_FEFGGHHIGIHIHIIGIIIGDGGGHIIIIIFCGIIFIIIIHGGGHIIGGHIGGGEFECADEEEECCCCDBCCDCCCBC<@CA@@CDCCCDCCCD_Mismatch_0_Sense_+_Library_PoolC
GTTAAAGGATATAAAATCCAACATCTTCCAGTCGGGCTACGAAAGGGAGCTAATAAAAAGAACAATAGACTGAAAAAGAAAAAGATGCATAAAG
>Frequency_1_QualityScore_DFDDHABDGHGGIGIEFCGGGGFEFGGHDHGIJJGGGGBFEHEHHHEDBEDCECCA?B=AC?CCDDCA>A@@ABB@BDDDB<>CCCCD>_Mismatch_0_Sense_+_Library_PoolC
AAAGGATATAAAATCCAACATCTTCCAGTCGGGCTACGAAAGGGAGCTAATAAAAAGAACAATAGACTGAAAAAGAAAAAGATGCATAA
>Frequency_1_QualityScore_A+CDD4?E?2<EEFDEEDD@F@E>FCEEBBCDDIIICDEDCEDDECBEDEECEDDEIEAE>CECAA@>@@>@6;>8?<????A:>>>4::9<8<_Mismatch_0_Sense_+_Library_PoolC
CAGATAAAGTCTGTGGCAGTGAAGCAATGCCGTTAAAGGATATAAAATCCAACATCTTCCAGTCGGGCTACGAAAGGGAGCTAATAAAAAGAAC
>Frequency_1_QualityScore_FFHGHHHHEGDGIIDIJGGHIIHGEGGFHIEGHCFDGHGHB@FAHIJIGF<6=B<A69>BCAC>ACCC=8<<>?CCAACDDC_Mismatch_0_Sense_+_Library_PoolC
AGCAATGCCGTTAAAGGATATAAAATCCAACATCTTCCAGTCGGGCTACGAAAGGGAGCTAATAAAAAGAACAATAGACTGA
>Frequency_1_QualityScore_DDHHDFDGHIJGHIIJIIIGIGIIIHIJJIIGGGIJJJJJDDHGCF@FGGGIIGHC;;=BDDDEDCACCCCDDDC;=@AC?ABBDDDCCCD_Mismatch_0_Sense_+_Library_PoolC
TTAAAGGATATAAAATCCAACATCTTCCAGTCGGGCTACGAAAGGGAGCTAATAAAAAGAACAATAGACTGAAAAAGAAAAAGATGCATAA
>Frequency_1_QualityScore_FFHHHHHJJJJJJIJIJJJIIJIIJJJJJIJJJJJJJJJJJJIJJJIJJJJJJJJIJJJJJJJHHEFHHEFFFFDDDDBDDBBBDDDDBBBDDD_Mismatch_0_Sense_+_Library_PoolC
TGTGGGCTTCCAGATAAAGTCTGTGGCAGTGAAGCAATGCCGTTAAAGGATATAAAATCCAACATCTTCCAGTCGGGCTACGAAAGGGAGCTAA
>Frequency_1_QualityScore_FDHHGHHIJJJHJJJJJJJIIIIJGIIJJIJIIJIJJJJJJGIIJJJJIJIIJJGHIJIHHFFFAACDDBB?BAACCDCDDDBBBDDDDDDDDD_Mismatch_0_Sense_+_Library_PoolC
GTCTGTGGCAGTGAAGCAATGCCGTTAAAGGATATAAAATCCAACATCTTCCAGTCGGGCTACGAAAGGGAGCTAATAAAAAGAACAATAGACT
>Frequency_1_QualityScore_DDDHHHBGGG<GHGI>:F:<+CFEFEGEHIG@CBDAFGEGEHIBE>HGGFHGIGCGHIIGG;DEAA;A:;C9?DCCCC@?ACCDCCCECCA5>?_Mismatch_0_Sense_+_Library_PoolC
AATAAATCTGGAAGAGTAGGCAACCTACACTGTGGGCTTCCAGATAAAGTCTGTGGCAGTGAAGCAATGCCGTTAAAGGATATAAAATCCAACA
>Frequency_1_QualityScore_FFHHGHHJJJJJJJJJJJJJJJJJIJIJJIJJJJHIJJJJJJJIJJIJJJJJHHHHFFFFFFEEDEEDDDDDDDDDDDDDDDEDD_Mismatch_0_Sense_+_Library_PoolC
GATATAAAATCCAACATCTTCCAGTCGGGCTACGAAAGGGAGCTAATAAAAAGAACAATAGACTGAAAAAGAAAAAGATGCATAA
>Frequency_1_QualityScore_FFHHHHHJJJJJJJJIIIIJJJJJJJJJJJJJJJJJJJJIJJJJJJJJJJJJHHHHFFFEEEEEEEDDDBCDDDDDDDDDDDCDDDDDDDDDDD_Mismatch_0_Sense_+_Library_PoolC
GCAATGCCGTTAAAGGATATAAAATCCAACATCTTCCAGTCGGGCTACGAAAGGGAGCTAATAAAAAGAACAATAGACTGAAAAAGAAAAAGAT
>Frequency_1_QualityScore_FDHHGGHHHGHGIEGIIGGIGIEGEHIJJIGGFGEGGJIJJIJJICHIJJJIIIIJGIGEHGGHFDFEDDDDBDBDDDDDDDCDDDDBBACDCD_Mismatch_0_Sense_+_Library_PoolC
ATAAAGTCTGTGGCAGTGAAGCAATGCCGTTAAAGGATATAAAATCCAACATCTTCCAGTCGGGCTACGAAAGGGAGCTAATAAAAAGAACAAT
>Frequency_1_QualityScore_FFGHHHHJJJJJJIIIIJJJIIFGHJJJJJJJJJJJJJJJJIIJJJJJJIJJJJJJJJIJJJJJJIIHHFDDEEDDDDDDDDDDDDD_Mismatch_0_Sense_+_Library_PoolC
TTCCAGATAAAGTCTGTGGCAGTGAAGCAATGCCGTTAAAGGATATAAAATCCAACATCTTCCAGTCGGGCTACGAAAGGGAGCTAA
>Frequency_1_QualityScore_FFHHHHHJIIIJIJJIJJJJJJJJJJJJIEHIJJJJJJJJJIJJJJJHIJJJJJJIJJIJJJHHFFFDACDDDDBBDDCDDCDDDCDBBDDDDD_Mismatch_0_Sense_+_Library_PoolC
TAAAGTCTGTGGCAGTGAAGCAATGCCGTTAAAGGATATAAAATCCAACATCTTCCAGTCGGGCTACGAAAGGGAGCTAATAAAAAGAACAATA
>Frequency_1_QualityScore_FFHHFHHIIIIHJGIJJJIIIJGHJJJJGGIJIJIIIIJJJJJJJIJJJJJHHIIJJJHHHHHHHFFFFFEEDCEEDEDDDCCBB?BBDDB@BD_Mismatch_0_Sense_+_Library_PoolC
AACCTACACTGTGGGCTTCCAGATAAAGTCTGTGGCAGTGAAGCAATGCCGTTAAAGGATATAAAATCCAACATCTTCCAGTCGGGCTACGAAA
>Frequency_1_QualityScore_FFHHHHHJJJIJIIJJJIIJJJIIIJJJJJJJJJJJJJJJIJJJJJJJIJIJJJJJJJJJHHHHHHHFFEDEEDDDDDDDB_Mismatch_0_Sense_+_Library_PoolC
AAGGGAGCTAATAAAAAGAACAATAGACTGAAAAAGAAAAAGATGCATAAAGAAAATAATATCAAAAGAAAAAGAAAAGGA
>Frequency_1_QualityScore_FFHHHHHJJJJJIJHIJJJJJHIJHIJJJJHIIJIJIIJJJJJIJIJJJHHHHHFFFFFFDDEDDDDBCCCDEDDDDDDDDDDDEEEEE_Mismatch_0_Sense_+_Library_PoolC
CCAACATCTTCCAGTCGGGCTACGAAAGGGAGCTAATAAAAAGAACAATAGACTGAAAAAGAAAAAGATGCATAAAGAAAATAATATCA
>Frequency_1_QualityScore_FFHHHHHJJJJJJEHJJJJJJJJJIJIJJJJJJIJJJJJJJJJJJJJHHHHFFFFFFEDEEEEDDDDEEDDE_Mismatch_0_Sense_+_Library_PoolC
GGCTACGAAAGGGAGCTAATAAAAAGAACAATAGACTGAAAAAGAAAAAGATGCATAAAGAAAATAATATCA
>Frequency_1_QualityScore_FFFHHDFIIIIIIAHGFBGBGGIGCHIIIIIAGICHI@H@GDEAHIHHH<DFFFE>C;>;C@CCCCCCCC:ACAD@@CCCCABCCCC5?ACC?8_Mismatch_1_Sense_+_Library_PoolC
TAGTCGGGCTACGAAAGGGAGCTAATAAAAAGAACAATAGACTGAAAAAGAAAAAGATGCATAAAGAAAATAATATCAAAAGAAAAAGAAAAGG
>Frequency_1_QualityScore_FFHHHHHJJIIIJIJEEHJJJIJJJIJIIJIJJJIIIJJJJJIJJJIJJHHHGFFFFFFEEECEDDDDDCDDEEDDDDDDDDDDDBDDDD<_Mismatch_0_Sense_+_Library_PoolC
CGGGCTACGAAAGGGAGCTAATAAAAAGAACAATAGACTGAAAAAGAAAAAGATGCATAAAGAAAATAATATCAAAAGAAAAAGAAAAGGA
>Frequency_1_QualityScore_DFHHGGHJIGJJJJJIJJJIJIIIJJJJJJIDGIIJIFAGIIJJIHIIJJIHHHHHFFFFFFEDE@CDBAC?BDDDDDDEDDDDDBCDDDDEDE_Mismatch_0_Sense_+_Library_PoolC
ATAAAATCCAACATCTTCCAGTCGGGCTACGAAAGGGAGCTAATAAAAAGAACAATAGACTGAAAAAGAAAAAGATGCATAAAGAAAATAATAT
>Frequency_1_QualityScore_>DHHBHFGHIIIGGIFIIFGEIHIIIGGIIIGGHIIIGGIIIIEHHCGHCGIIHHGGHD_Mismatch_0_Sense_+_Library_PoolC
AGCTAATAAAAAGAACAATAGACTGAAAAAGAAAAAGATGCATAAAGAAAATAATATCA
>Frequency_1_QualityScore_FFHHHHFGGJBHIJIJIJJJJJGIJJJJJIJIIJIJJJJIJFIJJHJJJJIJJJGGIHHHHDFEFFFFF_Mismatch_0_Sense_+_Library_PoolC
TACGAAAGGGAGCTAATAAAAAGAACAATAGACTGAAAAAGAAAAAGATGCATAAAGAAAATAATATCA
