# Supplementary material for: Differential Gene Expression Reveals Candidate Genes for Drought Stress Response in Abies alba (Pinaceae)
Source: PLoS One. 2015 Apr 29;10(4):e0124564. doi: 10.1371/journal.pone.0124564 (PMC4414588; doi:10.1371/journal.pone.0124564)
Supplement: S2 File — (GZ) [file pone.0124564.s002.gz › comp17355_c0_seq1.fa]

>comp17355_c0_seq1 len=455 path=[1:0-201 203:202-259 261:260-282 284:283-357 359:358-359 361:360-454]
CCGCTAGCAGCACTCAAGTTGATGGAAGACGTCAGAACAACACACTACAGCTTGGAGCGCCCTGCCCCAGTGATAATGCACAGGTGTGCAAAGCGTAGCTTGAAAGGCGGTGACGCTGAGACCCTACAGGATACGGTATTCATAATGCACAGGTTAACGAGGAGGGTCGAGCACCGTGGCGGCGATCTTCCCACTGACCGGCGATCCTTTGATCAAAATAATTTTGTTTAATCAATGAACCACAATGTAATAGGTAAAAACCCCCGTAACTTCTTTACAGCCTTCTAGCTGGGTTCGAACAGGGAGAAACCCTAAGACTTTGTTATGATTTCTCTTTGATTAATTCGAGGGAGGACTCTGGACTGTTATAATGGAAAATACAATTTTTATACTTTCGAATGTTTATAAGGTGATTCCTTTAGCGTACAAAGAATGTTTGCATAGATTTGATATTA

>Frequency_3_QualityScore_FEGGGGGJDHHDHICGIJGHIHIIFE>BCDDEDDDCCDDDDCB<?=ACBCBD>>BD;B@BABCDDCDDD@A@CCDDDDACBCCDCBADCBDCDD_Mismatch_0_Sense_+_Library_PoolT
GAGGAGGGTCGAGCACCGTGGCGGCGATCTTCCCACTGACCGGCGATCCTTTGATCAAAATAATTTTGTTTAATCAATGAACCACAATGTAATA
>Frequency_2_QualityScore_FFGHHHHJJHIJJJJIJHIHGGGGGEEEEEEEDCDDDDDDDDDDDDDEDDDDDDEEEDDDDDDDDDDDDCDDDDDDDCDDCEEEEDDCD_Mismatch_0_Sense_+_Library_PoolT
CGAGCACCGTGGCGGCGATCTTCCCACTGACCGGCGATCCTTTGATCAAAATAATTTTGTTTAATCAATGAACCACAATGTAATAGGTA
>Frequency_2_QualityScore_FFGHHHFIIJJIJJIJIJIIIIJHIJJIJIJJJJJJGIIIIIIIIHFGGEEDDDBCDDDEDDDDDDDDDDDCDCCDDDDCCCDDECDDCCCDDE_Mismatch_0_Sense_+_Library_PoolT
ATACGGTATTCATAATGCACAGGTTAACGAGGAGGGTCGAGCACCGTGGCGGCGATCTTCCCACTGACCGGCGATCCTTTGATCAAAATAATTT
>Frequency_2_QualityScore_CDHHHGEGFGHIIIJJJIIIIIIIJJGIHIIGGIIIJIIJIJIIIEEHIGIHHIC?CGCEFEFFEEEACDEDECDECCC_Mismatch_0_Sense_+_Library_PoolT
GAACAGGGAGAAACCCTAAGACTTTGTTATGATTTCTCTTTGATTAATTCGAGGGAGGACTCTGGACTGTTATAATGGA
>Frequency_2_QualityScore_FFHHHHHJFIIIIIIJIIIJJJJJGIIIJIJIJJJJIIIJJIIJJJHIJIJJIIIIHIHGFEFEEEDCCACDDDCCCDCDDDDDDDDDDDDCAC_Mismatch_0_Sense_+_Library_PoolT
ATCAATGAACCACAATGTAATAGGTAAAAACCCCCGTAACTTCTTTACAGCCTTCTAGCTGGGTTCGAACAGGGAGAAACCCTAAGACTTTGTT
>Frequency_2_QualityScore_FFHGHGGIIJJJJJIGIIIIIIJIIIIJJIJJIIIIIIIJIIIIIGIIIIGIIJJIIIGHHEGGGFFFEEADEDEBBCDDCDAACCBBBCCBD?_Mismatch_0_Sense_+_Library_PoolT
ATCAAAATAATTTTGTTTAATCAATGAACCACAATGTAATAGGTAAAAACCCCCGTAACTTCTTTACAGCCTTCTAGCTGGGTTCGAACAGGGA
>Frequency_2_QualityScore_FFHHHGHJJJJJJJJJIIJIJGIIJJIJJJJIIIIIJIJGIIHIIIIIJIIIJHIGIIIHHGHHHFFFFDEEEEEDACCCDDCDCDDDAAB_Mismatch_0_Sense_+_Library_PoolT
AAATAATTTTGTTTAATCAATGAACCACAATGTAATAGGTAAAAACCCCCGTAACTTCTTTACAGCCTTCTAGCTGGGTTCGAACAGGGAG
>Frequency_2_QualityScore_FFHHGGHIIJJJIAGGIIIIIIIIIIJJJIIIIIIIIGGGEGGGGFGGEGGEEEEEABDEEDDDDDDCCACBDCCDCCCCCCDDDDDA@BACCC_Mismatch_0_Sense_+_Library_PoolT
GCTTGAAAGGCGGTGACGCTGAGACCCTACAGGATACGGTATTCATAATGCACAGGTTAACGAGGAGGGTCGAGCACCGTGGCGGCGATCTTCC
>Frequency_2_QualityScore_EFDGHGHIIJIIJIJJHJHIIIJIIIIGGIIIIIIJIIGHIIIIIIIIGIHHHIIIEHGGGEFFFFEEEDCDADEEDEEEDCCCDACDCCCDCD_Mismatch_0_Sense_+_Library_PoolT
TAACTTCTTTACAGCCTTCTAGCTGGGTTCGAACAGGGAGAAACCCTAAGACTTTGTTATGATTTCTCTTTGATTAATTCGAGGGAGGACTCTG
>Frequency_2_QualityScore_ECGFHFHIIIIGFHIIIHIIGIIIHIIIEGIIIIIIIFGIIIIIIIIGECEC<<CCEDAC=CF9ADEEB>BEDEEACABCCDDDBBBAACB?AA_Mismatch_0_Sense_+_Library_PoolT
CTTCTTTACAGCCTTCTAGCTGGGTTCGAACAGGGAGAAACCCTAAGACTTTGTTATGATTTCTCTTTGATTAATTCGAGGGAGGACTCTGGAC
>Frequency_2_QualityScore_FFHHGGGJJJJJJJJIJIJJJIFIIIJJJJJJJJIIJJJJJJJJJJJIIGGHGGFFFFEEDEDEDDDDDABDCCADDDCDDDDDDDDDDDDDDC_Mismatch_0_Sense_+_Library_PoolT
CAATGAACCACAATGTAATAGGTAAAAACCCCCGTAACTTCTTTACAGCCTTCTAGCTGGGTTCGAACAGGGAGAAACCCTAAGACTTTGTTAT
>Frequency_2_QualityScore_FFHHHHHJJJJJJJIIIJJJJJJJIIIJIIIIIJIIJIJIIIJIIIJIIIIGFGGGEEEEEEEEEDEEECDDDDDDDDDEDEEECEDDDCDDDD_Mismatch_0_Sense_+_Library_PoolT
CCCGTAACTTCTTTACAGCCTTCTAGCTGGGTTCGAACAGGGAGAAACCCTAAGACTTTGTTATGATTTCTCTTTGATTAATTCGAGGGAGGAC
>Frequency_2_QualityScore_EFGHHCFHIIIIHJJIIIIGHIFFHIJJIIJIJJJGIIGIIIIHIIIGHFCDD=BCCDCACCDDCDDCCBCC?CCCCDC;ABCDDBCCCCEEED_Mismatch_0_Sense_+_Library_PoolT
TACGGTATTCATAATGCACAGGTTAACGAGGAGGGTCGAGCACCGTGGCGGCGATCTTCCCACTGACCGGCGATCCTTTGATCAAAATAATTTT
>Frequency_1_QualityScore_FFHHHHHJJIJJJJJJHIJJIJJJJJJIJIJJJJJJIJJJJJJJJJJJJJJJJJJJJJJHHHHHGFFFFEFDDDDDDDBCDDDDDDDDDDDDDE_Mismatch_0_Sense_+_Library_PoolT
CAGCCTTCTAGCTGGGTTCGAACAGGGAGAAACCCTAAGACTTTGTTATGATTTCTCTTTGATTAATTCGAGGGAGGACTCTGGACTGTTATAA
>Frequency_1_QualityScore_DEHHHGHJJJHHIJJJJIIIIJJCH<FHGIGJJJJJJJIGFFFGE@FHGICGHHGDFEEFFEDDD;=<C<BDD@BCDDBDADCCDDDDDBB?AD_Mismatch_0_Sense_+_Library_PoolT
TACAGCTTGGAGCGCCCTGCCCCAGTGATAATGCACAGGTGTGCAAAGCGTAGCTTGAAAGGCGGTGACGCTGAGACCCTACAGGATACGGTAT
>Frequency_1_QualityScore_FFHHHHHJJJJJJJJJIJJJJJJJJJIJJJJJJHHIJJJJJJJJJGGJJJIIJJJJJIJJHHGHFEFFFFEDCDDDDDDDDDDDB<ADDDDDCC_Mismatch_0_Sense_+_Library_PoolT
TTTTGTTTAATCAATGAACCACAATGTAATAGGTAAAAACCCCCGTAACTTCTTTACAGCCTTCTAGCTGGGTTCGAACAGGGAGAAACCCTAA
>Frequency_1_QualityScore_FFFHHHHJJJJJJJHJJJJJJJJJIJJJJJJJJJJJJJJJJIHIJJJJJJHHHFFFFEEDCDDDDDDDDCCDDEDDEFEDEDDDDDDDDECEEE_Mismatch_0_Sense_+_Library_PoolT
GGTAAAAACCCCCGTAACTTCTTTACAGCCTTCTAGCTGGGTTCGAACAGGGAGAAACCCTAAGACTTTGTTATGATTTCTCTTTGATTAATTC
>Frequency_1_QualityScore_FDFHFHFGIIEHGIBGHEHBGIGG(?FHJIECBBDBDDCCCDDDDDDDDDDDD@?>CCCDDDEDDDDDDCDDDDDDCDDDDCCDDDDDDDD@A@_Mismatch_0_Sense_+_Library_PoolT
GTTAACGAGGAGGGTCGAGCACCGTGGCGGCGATCTTCCCACTGACCGGCGATCCTTTGATCAAAATAATTTTGTTTAATCAATGAACCACAAT
>Frequency_1_QualityScore_FFFHHHHJJJJJIJIJJJJHIJJJJJJIJJIJGHIGIJJJJJIJJJHFDDBDDDDEDDDDDDDDDDDBD@@BDDDDDCDDDDDDDDDEEEDDDD_Mismatch_1_Sense_+_Library_PoolT
GGTATTCATAATGCACAGGTTAACTAGGAGGGTCGAGCACCGTGGCGGCGATCTTCCCACTGACCGGCGATCCTTTGATCAAAATAATTTTGTT
>Frequency_1_QualityScore_FFHGHHHIIJFGIIJJIJGHGIHIJHHHHGFFFFDDDDBDDDDDCCDDDCDDDDDEEEDDDDCDDDDDDCCCDDDDDDDDDDEEEEDCCC_Mismatch_0_Sense_+_Library_PoolT
TCGAGCACCGTGGCGGCGATCTTCCCACTGACCGGCGATCCTTTGATCAAAATAATTTTGTTTAATCAATGAACCACAATGTAATAGGTA
>Frequency_1_QualityScore_FFHHHHHJJJJJJJJJIJJJJIJIJJJJJHFDDDDDDDDDDDDEDDDDDDEEEDDDDDCDCDDDDDDCDDDDDDDDDEEEEDDCCDDDDDDBDD_Mismatch_0_Sense_+_Library_PoolT
CACCGTGGCGGCGATCTTCCCACTGACCGGCGATCCTTTGATCAAAATAATTTTGTTTAATCAATGAACCACAATGTAATAGGTAAAAACCCCC
>Frequency_1_QualityScore_FFHHHHHJIJJJJJJJJGGIJGIIGIJJIIJJJJJJJJIIGIJJJJJJJGIEGIJJJHHHHHHFFFCDFBCEDDDDDDBBDDDDDDDDDCDCCD_Mismatch_0_Sense_+_Library_PoolT
ACAGCCTTCTAGCTGGGTTCGAACAGGGAGAAACCCTAAGACTTTGTTATGATTTCTCTTTGATTAATTCGAGGGAGGACTCTGGACTGTTATA
>Frequency_1_QualityScore_FFHHHHHJJJJIJJJJJJJIJJJJJJJJJIIHIIJJJJJIJJJJJJJIJJJJGIJJJJJHHHHHHHFFFEFFDEDDDDDDBDDDDDDDDDCDDD_Mismatch_0_Sense_+_Library_PoolT
TACAGCCTTCTAGCTGGGTTCGAACAGGGAGAAACCCTAAGACTTTGTTATGATTTCTCTTTGATTAATTCGAGGGAGGACTCTGGACTGTTAT
>Frequency_1_QualityScore_FFH3CHHJJJIIJJJJJJJJJJJJJJHJJJJJJJJJJIJJJJIIIJJJJJJJJHIIJIJJJHGHHHFFFFFFEEEEDEEDED_Mismatch_1_Sense_+_Library_PoolT
TAAGACTTTGTTATGATTTCTCTTTGATTAATTCGAGGGAGGACTCTGGACTGTTATAATGGAAAATACAATTTTTATACTA
>Frequency_1_QualityScore_FFHHHHHJIFGIIJIJIJFHIJ@GHBDHIIIJGIJJHHGIGIIIJIJIIJJJHEHHHHFFFFFFEEEDCACDCEDC_Mismatch_0_Sense_+_Library_PoolT
TTCTCTTTGATTAATTCGAGGGAGGACTCTGGACTGTTATAATGGAAAATACAATTTTTATACTTTCGAATGTTTA
>Frequency_1_QualityScore_FFHHHHHJJJJJIJJGIJJJJJJJJJJJJJJJJJJJJIJIJJJJJJIIIJIIJGGIIIHHGHHFDEFFFFEEEEDEDDDDDCDDDDDDDED_Mismatch_0_Sense_+_Library_PoolT
GGGAGAAACCCTAAGACTTTGTTATGATTTCTCTTTGATTAATTCGAGGGAGGACTCTGGACTGTTATAATGGAAAATACAATTTTTATAC
>Frequency_1_QualityScore_FFHHHHHJJGIJJJJJJJIJJJFHIFHJJJJJIIJJHIJJIJJJJHIJJJJJJJJJJJJJH_Mismatch_0_Sense_+_Library_PoolT
TTCTCTTTGATTAATTCGAGGGAGGACTCTGGACTGTTATAATGGAAAATACAATTTTTAT
>Frequency_1_QualityScore_FFHHHHHJJJJJJJJJJJIIJGIJJIJJHIJJJJJJJJJJJJJJJJJJIJJIJJHHHFFFDDDDDDDDB@CCDDFDDDDDDDDD:CCBDED@AC_Mismatch_0_Sense_+_Library_PoolT
CCGCTAGCAGCACTCAAGTTGATGGAAGACGTCAGAACAACACACTACAGCTTGGAGCGCCCTGCCCCAGTGATAATGCACAGGTGTGCAAAGC
>Frequency_1_QualityScore_FFHHHHHIIJJJJIJJJJJJJJJJJJIJJJJJJJHGIIJJJGHIIIHJIJJJJJJJJJJJHHHEHHFFF@DCEDEEDDCDDDDDDDBDDDBB@9_Mismatch_1_Sense_+_Library_PoolT
TAAAATAATTTTGTTTAATCAATGAACCACAATGTAATAGGTAAAAACCCCCGTAACTTCTTTACAGCCTTCTAGCTGGGTTCGAACAGGGAGA
>Frequency_1_QualityScore_FFFDDFFHGGEHJEBGHIGGFBGHIGCHI?BGEIGGGJGH9DGFHJ@G@G@EH>HIG@HIC_Mismatch_2_Sense_+_Library_PoolT
TGATTAATTCGAGGGAGGACTCTGGACTGTTATAATGGAAAATACAATTTTTATACTTGCA
>Frequency_1_QualityScore_FFHHHHHJIJJJJIJJJJJJJGJIJIJJIJJHHHHHHFFFFFEEEEECEDDDDDDDDDDDDDDDDDDDD@CDDCDCCCDDDDBDBBB<BDDEED_Mismatch_0_Sense_+_Library_PoolT
CGGCGATCTTCCCACTGACCGGCGATCCTTTGATCAAAATAATTTTGTTTAATCAATGAACCACAATGTAATAGGTAAAAACCCCCGTAACTTC
>Frequency_1_QualityScore_FFHHHHHJJJJJJJJJJJJJJJJJJJJGIJIJJJJJJJJJIJJJIJJJJJIIJJIJIIIJJJHHGHGFFFFFFEEEEDEEDEDEDDDDDDDEED_Mismatch_2_Sense_+_Library_PoolT
CTAAGACTTTGTTATGATTTCTCTTTGATTAATTCGAGGGAGGACTCTGGACTGTTATAATGGAAAATACAATTTTTATACTTTCGAATGTTAG
>Frequency_1_QualityScore_FFHHHFFHIIIIGIJGHGGGHJGJFE6>ADDDD>@CDEDDDDDDEEEDAADDCCDDCDCCDDDDDDADDCCCDDCDD:@CDDDBDDDDD>DDDD_Mismatch_0_Sense_+_Library_PoolT
GGCGGCGATCTTCCCACTGACCGGCGATCCTTTGATCAAAATAATTTTGTTTAATCAATGAACCACAATGTAATAGGTAAAAACCCCCGTAACT
>Frequency_1_QualityScore_FFHHHHHJJJIJJJIJIJJJJIIIJIJJJJIJJJGHIIIGIJJJIJJIIGIIIJIIIEH@EIIHHGFHHDFFFFFFE_Mismatch_1_Sense_+_Library_PoolT
CTTTGTTATGATTTCTCTTTGATTAATTCGAGGGAGGACTCTGGACTGTTATAATGGAAAATACAATTTTTATACTA
>Frequency_1_QualityScore_FFHGDHHIIIFIGIIIII@GIHIGGGFGGIIIGIIIGIIIIIIIIHA?EHHHFEBDFFFEBAB@>@@BDBCD@CCDDDDDCAC>@CDCC@_Mismatch_0_Sense_+_Library_PoolT
GCGATCCTTTGATCAAAATAATTTTGTTTAATCAATGAACCACAATGTAATAGGTAAAAACCCCCGTAACTTCTTTACAGCCTTCTAGCT
>Frequency_1_QualityScore_D<DA?CFHIHH@@H@HGIG=H>FFEGE0D@GHHHH6\\5;@D<EEHEFCCBBB0(3@><><1:AAC5>B9598<>AC::::434>>C@::>AAA_Mismatch_0_Sense_+_Library_PoolT
CGGTATTCATAATGCACAGGTTAACGAGGAGGGTCGAGCACCGTGGCGGCGATCTTCCCACTGACCGGCGATCCTTTGATCAAAATAATTTTGT
>Frequency_1_QualityScore_DDFHHHHJJJJJJJJJIJJJJJHIIJIIJGJJJJJJIJJIIJJJJGIJJJJJHHFFDDDEDDDDDDDDD@@BDDDEDDDDDDDDDBBBBBBBDD_Mismatch_1_Sense_+_Library_PoolT
TCTGAGACCCTACAGGATACGGTATTCATAATGCACAGGTTAACGAGGAGGGTCGAGCACCGTGGCGGCGATCTTCCCACTGACCGGCGATCCT
>Frequency_1_QualityScore_FFHHHHHJJJJJJJJJIJJJIJIJJJJJJJIJJJJJJHIJJJJJHIJJJJJJIJJJJJDHHHHHHFFFFFFDEEEEDDDDDDDCDDDBDDDDDD_Mismatch_0_Sense_+_Library_PoolT
GATCAAAATAATTTTGTTTAATCAATGAACCACAATGTAATAGGTAAAAACCCCCGTAACTTCTTTACAGCCTTCTAGCTGGGTTCGAACAGGG
>Frequency_1_QualityScore_FFHHHHHIJJJIJJJJHIJIBHIFHIJIJJEHIJHIIJIGIIJFHGIIIIJJJJJJJJJ_Mismatch_0_Sense_+_Library_PoolT
CTCTTTGATTAATTCGAGGGAGGACTCTGGACTGTTATAATGGAAAATACAATTTTTAT
>Frequency_1_QualityScore_FFHFHHHIIIJJJBGIJIJIIGGAGHIIJJJHHGGIGIGGHJIIJIJIGIHJIJIJGGIHGHFECCCDEECBCBACDDCCCCCCCCDDDDDDDC_Mismatch_0_Sense_+_Library_PoolT
GGTTCGAACAGGGAGAAACCCTAAGACTTTGTTATGATTTCTCTTTGATTAATTCGAGGGAGGACTCTGGACTGTTATAATGGAAAATACAATT
>Frequency_1_QualityScore_FFHHHHHJJJEGIIJJJJJJJJHIIJJJJIJJJJJJJJJJJJGIJJJJIEIIJEHFHGFFDDBCECDDDCDDDDDDDDCDDDDCDEEDEDDDDD_Mismatch_0_Sense_+_Library_PoolT
ATGTAATAGGTAAAAACCCCCGTAACTTCTTTACAGCCTTCTAGCTGGGTTCGAACAGGGAGAAACCCTAAGACTTTGTTATGATTTCTCTTTG
>Frequency_1_QualityScore_FFHGHHHGHIJEGGEGGAHHIBGHIIIIFD@@BCEDDDDDCCCDDD@D@BBDDDCDCDDDCDDACCDDECCDDDCDDDCDDDDCDDDDBBDCCD_Mismatch_0_Sense_+_Library_PoolT
AACGAGGAGGGTCGAGCACCGTGGCGGCGATCTTCCCACTGACCGGCGATCCTTTGATCAAAATAATTTTGTTTAATCAATGAACCACAATGTA
>Frequency_1_QualityScore_FFHHFHHJJJJBHIJHIJJJCHIJFGHGGIIJJJDFHIIJIHFGFHGEEEHHHGHHFFHHFDDFB_Mismatch_2_Sense_+_Library_PoolT
ATTTCTCTTTGATTAATTCGAGGGAGGACTCTGGACTGTTATAATGGAAAATACAATTTTTATGA
>Frequency_1_QualityScore_FFHHHHHJJIJJJFHIHJJIIJJHIJJHIJJJJJJJJJJJIJJJJJJJJJJJJJIJJJJJHHHEHHFFFFFF@CEEEEEEDDDDCDBD_Mismatch_0_Sense_+_Library_PoolT
ATTAATTCGAGGGAGGACTCTGGACTGTTATAATGGAAAATACAATTTTTATACTTTCGAATGTTTATAAGGTGATTCCTTTAGCGTA
>Frequency_1_QualityScore_FFHHHHHJJJIIJJHIJJJJJHHIJJJJJJJJIIIJJJIJJJJJIJJJJFJJJGIJJJHHHFFFDEDDDDBBB@BDCDDDDDDDDDDDCCDDED_Mismatch_0_Sense_+_Library_PoolT
AATGAACCACAATGTAATAGGTAAAAACCCCCGTAACTTCTTTACAGCCTTCTAGCTGGGTTCGAACAGGGAGAAACCCTAAGACTTTGTTATG
>Frequency_1_QualityScore_FDHHHHGJFHIJJJJJJJJJIJJJJJJJJJJJJJJJJJJJJJJJJIJIJJIHGIHHHHEFBBEEEDDDDCCDCDDDDDDEDDEFDDEDDDDDDD_Mismatch_0_Sense_+_Library_PoolT
GTAATAGGTAAAAACCCCCGTAACTTCTTTACAGCCTTCTAGCTGGGTTCGAACAGGGAGAAACCCTAAGACTTTGTTATGATTTCTCTTTGAT
>Frequency_1_QualityScore_FFHHHFHIIIIHHJIJIEIGGIIGDHJJJJJJHIIIIIJJJJICGIJCFFGGGHIIIHGG=DHGDAHHGH>C@EBC_Mismatch_1_Sense_+_Library_PoolT
GAGGACTCTGGACTGTTATAATGGAAAATACAATTTTTATACTTTCGAATGTTTATAAGGTGATTCCTTTAGCGCA
>Frequency_1_QualityScore_FFHHHHGIJJJJJJJJGJJJJIJJJIJJJJJJJIJJJJJJHJJHIJJIJJFHIJIJJJJJJIHGHGFFFFFFDDEEDDDDDDDDDDDDDCDDDD_Mismatch_0_Sense_+_Library_PoolT
TCCTTTGATCAAAATAATTTTGTTTAATCAATGAACCACAATGTAATAGGTAAAAACCCCCGTAACTTCTTTACAGCCTTCTAGCTGGGTTCGA
>Frequency_1_QualityScore_FFHHHHHJJJJJJJJJJJJJJJJJJJJJJJJJJJJJJJJJJJJJIJJJJIJIIJJIJJIJJJJFEHFFFDFFEEEEDDDDDDDCDDDCCDDBDD_Mismatch_0_Sense_+_Library_PoolT
ATCCTTTGATCAAAATAATTTTGTTTAATCAATGAACCACAATGTAATAGGTAAAAACCCCCGTAACTTCTTTACAGCCTTCTAGCTGGGTTCG
>Frequency_1_QualityScore_FFHHHGHJJJJJJJJJIGIJJJJJJJJIGIJJIJJIJJJIIJIIJJJJCHGGIJJJHIGHEHCHFFFFFCEEFEECDCDDDDDDDDDDDDD_Mismatch_0_Sense_+_Library_PoolT
CAGGGAGAAACCCTAAGACTTTGTTATGATTTCTCTTTGATTAATTCGAGGGAGGACTCTGGACTGTTATAATGGAAAATACAATTTTTAT
>Frequency_1_QualityScore_FFHHHHHJJGJJIJJJJJJJJJJJJJJJIIJJIJJJJJHIJJJJJIIJIJJJJJJJJHHGFFFFFFEEEEEEDDDDDDDDDC?BCDDDDDDDDB_Mismatch_1_Sense_+_Library_PoolT
GGATCAAAATAATTTTGTTTAATCAATGAACCACAATGTAATAGGTAAAAACCCCCGTAACTTCTTTACAGCCTTCTAGCTGGGTTCGAACAGG
>Frequency_1_QualityScore_FFHHHHHJJJJJJJJJHIJJJJJGHIIIJJCGGHIHIJJIJJJJJIIIIIGHIJJJGIJDCECBEEDECADBDDDBBDCDDDDDDCDDDDDDDD_Mismatch_1_Sense_+_Library_PoolT
TCAATGAACCACAATGTAATAGGTAAAAACCCCCGTAACTTCTTTACAGCCTTCTAGCTGGGTTCGAACAGGGAGAAACCCTAAGACTTTTTTA
>Frequency_1_QualityScore_FFHAAHFGHIFIGIHAH@GGBGHIIIHHIIIIIIIGIEHIIIHIEHIIEIIIII=FGHIEIHHFDA>?@?CACDCDAACDDDDCCCDCCDCCD<_Mismatch_0_Sense_+_Library_PoolT
GCGATCCTTTGATCAAAATAATTTTGTTTAATCAATGAACCACAATGTAATAGGTAAAAACCCCCGTAACTTCTTTACAGCCTTCTAGCTGGGT
>Frequency_1_QualityScore_FFHHHGHGIFEHJJJJJJJJIJJDHGHIGIJJJJIJJJJJJIIIJIJJJ@EEHFFFDDDCDDDDCDDDDDDDDDD<ADEEEEDDDCDDDDDD>C_Mismatch_0_Sense_+_Library_PoolT
CTGCCCCAGTGATAATGCACAGGTGTGCAAAGCGTAGCTTGAAAGGCGGTGACGCTGAGACCCTACAGGATACGGTATTCATAATGCACAGGTT
>Frequency_1_QualityScore_FFHGHHHJIJJGHJJJIIIIIIIJGIIJIJJJJHIJJJJJJJIEIJJJJIHHHHHHFFFFFFEEEDEEDDCDDDDDDDDCFFEEDDDD_Mismatch_2_Sense_+_Library_PoolT
GAGCACCGTGGTGGCGATCTTCCCACTGACCGGTGATCCTTTGATCAAAATAATTTTGTTTAATCAATGAACCACAATGTAATAGGTA
>Frequency_1_QualityScore_FFGHHHHJJJJIIJIJJGIJJJJCFHJIJJJJJJJIJIGJHHIIIIJJJJJJG7?BACBDDA@BDDDDB>B@9@DDDDCCBACD:>95<>9<2<_Mismatch_0_Sense_+_Library_PoolT
CGCTGAGACCCTACAGGATACGGTATTCATAATGCACAGGTTAACGAGGAGGGTCGAGCACCGTGGCGGCGATCTTCCCACTGACCGGCGATCC
>Frequency_1_QualityScore_FFHHHHHJIHIIJJJJIIJEGIJJJJJJJIJJJJJJHHIIGIIJJJJCEEHHFFFFEEEDEDDDDCDDECDEFEDEDDDDDDDDDDEDEDCCBD_Mismatch_0_Sense_+_Library_PoolT
AAACCCCCGTAACTTCTTTACAGCCTTCTAGCTGGGTTCGAACAGGGAGAAACCCTAAGACTTTGTTATGATTTCTCTTTGATTAATTCGAGGG
>Frequency_1_QualityScore_FFDHFHFGGBFBBCAEB?FFHIIIEIIIEGIIIGHCGCEE=D?=CHFHCFFCDDFEECEC@ACCCB88?:?@BBBBBBB9<?>829???<<B3?_Mismatch_2_Sense_+_Library_PoolT
CGTAGCTTGAAAGGCGGTGACGCTGAGACCCTACAGGATACGGTATTCATAATGCACAGGTTAACGAGGAGGGCCGAGCACCGTGGTGGCGATC
>Frequency_1_QualityScore_FFHFHHHH@GHIJGFDGEGGHGIBFHIJJJIGFGHGGHIGIGBGHCFHFIIICDGGHHIIHGEHHD6<>==>AC@CABCA>CCDEEFDC>_Mismatch_0_Sense_+_Library_PoolT
TAGCTGGGTTCGAACAGGGAGAAACCCTAAGACTTTGTTATGATTTCTCTTTGATTAATTCGAGGGAGGACTCTGGACTGTTATAATGGA
>Frequency_1_QualityScore_FFHHHHHJHIJJJJJFHJJJJIJJJJJHIJJJJJJIJJJJIJJJIJJJIJJIIJIHHFFFEDDDDBD?BCCDDDDDDDDDDDDDDDEDDEEEDE_Mismatch_0_Sense_+_Library_PoolT
CCACAATGTAATAGGTAAAAACCCCCGTAACTTCTTTACAGCCTTCTAGCTGGGTTCGAACAGGGAGAAACCCTAAGACTTTGTTATGATTTCT
>Frequency_1_QualityScore_FFFHHHHJJJJJJJJJJJJHIJJJJJJJJJJJFHIHIJJJJHHHFFDDBDBDDDDEDDDDDDDDDDDDDDDDDDDDDDDCEDDDDCDEDEDCBD_Mismatch_0_Sense_+_Library_PoolT
GGTATTCATAATGCACAGGTTAACGAGGAGGGTCGAGCACCGTGGCGGCGATCTTCCCACTGACCGGCGATCCTTTGATCAAAATAATTTTGTT
>Frequency_1_QualityScore_DFHHHHHJGHJIIJFJJIJJIJJIIGHIJJJJIIJJIIIJJJJJIIHCEEHHFDDEEFFDD@CCBCDDDCDDBDDDDDCBACCDDDD<@BCBDD_Mismatch_0_Sense_+_Library_PoolT
GGAAGACGTCAGAACAACACACTACAGCTTGGAGCGCCCTGCCCCAGTGATAATGCACAGGTGTGCAAAGCGTAGCTTGAAAGGCGGTGACGCT
>Frequency_1_QualityScore_FFHHHHHJJJJJJJJJJJJJIIIIIJJHIJJJJJJJJJJHJJJJJJIJJJJJIJJIJJHHHHHFFFFFEACDBDDBD?BBDDDDDDDDDDDDDC_Mismatch_0_Sense_+_Library_PoolT
TTAATCAATGAACCACAATGTAATAGGTAAAAACCCCCGTAACTTCTTTACAGCCTTCTAGCTGGGTTCGAACAGGGAGAAACCCTAAGACTTT
>Frequency_1_QualityScore_FFHHHHHJJJJIJIIJJJJJFHIJJJIJJJJJHJJJJJJJJJJJJJJJJIIJIJJJHHEEFFFACEDDDDDDBDDDDDDDDDCDDDDDDDDEDD_Mismatch_0_Sense_+_Library_PoolT
ATGAACCACAATGTAATAGGTAAAAACCCCCGTAACTTCTTTACAGCCTTCTAGCTGGGTTCGAACAGGGAGAAACCCTAAGACTTTGTTATGA
>Frequency_1_QualityScore_FFHHHHHJIJJJJJJJJIJJIIJJJIGDGIIIJJIIIIGGGIICGHJIIIGIGIIJEHEADDFEFDCCCA@CCCDDDCCCDDDCCACDACCCCA_Mismatch_0_Sense_+_Library_PoolT
CGAACAGGGAGAAACCCTAAGACTTTGTTATGATTTCTCTTTGATTAATTCGAGGGAGGACTCTGGACTGTTATAATGGAAAATACAATTTTTA
>Frequency_1_QualityScore_FFHHHHHJJJJJJJJJJHIGIIJJHHIJJJJIJJJJHIJJJJJJIIJJJJJJJJIJJGHHGHFDDFDDE?BCBDDDBDDDDDCDDDDDDDDDCD_Mismatch_1_Sense_+_Library_PoolT
ATCAATGAACCACAATGTAATAGGTAAAAACCCCCGTAACTTCTTTACAGCCTTCTAGCTGGGTTCGAACAGGGAGAAACACTAAGACTTTGTT
>Frequency_1_QualityScore_FFHHGHHJJJJJJJJJJJJIIIJGHJJJJJIIJJIJIJIJJIHHHHHHFFFFFFEEEEEEDDDDDCDCEDFEDDCCDDDDDBDDDDBDDDEEDD_Mismatch_0_Sense_+_Library_PoolT
GGCGATCTTCCCACTGACCGGCGATCCTTTGATCAAAATAATTTTGTTTAATCAATGAACCACAATGTAATAGGTAAAAACCCCCGTAACTTCT
>Frequency_1_QualityScore_FFFHHHHIJJJJJIJIHIIJJJJJEHHGHHFFCDDDDDDDCDDCDDEDCDDDDEEEDDDDD@CCDDDDDCDDDDDDDDDDEEEEDD>ACDDDDB_Mismatch_0_Sense_+_Library_PoolT
GAGCACCGTGGCGGCGATCTTCCCACTGACCGGCGATCCTTTGATCAAAATAATTTTGTTTAATCAATGAACCACAATGTAATAGGTAAAAACC
>Frequency_1_QualityScore_FFHHHHHJJGHIIJJJJJJJJGIJJJJJJJJJJIJJJJJJJJJJJIJJIIJHHHHFFFDCDDDDDDDDDDDDDDDDDDDDEDDDEDDEDDDDDD_Mismatch_0_Sense_+_Library_PoolT
TGTAATAGGTAAAAACCCCCGTAACTTCTTTACAGCCTTCTAGCTGGGTTCGAACAGGGAGAAACCCTAAGACTTTGTTATGATTTCTCTTTGA
>Frequency_1_QualityScore_FFHHFHFHHGIFH@FBFHIIIIIIIIIIIIIIIIIIIIIIIIIIIIIIHIIIIIIIIHDHFFDAEEDDDBDCCCCCDDDDDDEDDDEDDEDDDD_Mismatch_2_Sense_+_Library_PoolT
TATGTAATAGGTAGAAACCCCCGTAACTTCTTTACAGCCTTCTAGCTGGGTTCGAACAGGGAGAAACCCTAAGACTTTGTTATGATTTCTCTTT
>Frequency_1_QualityScore_FFHHHHHJIGGIIIIJIJJIJGGIIJEHFDDDDDCDDCCDDEDDDDDDEEEDDACDDDDDDDDDDDDDDBDDDDCDEEEDDCCDDDDDDDBDBB_Mismatch_0_Sense_+_Library_PoolT
CCGTGGCGGCGATCTTCCCACTGACCGGCGATCCTTTGATCAAAATAATTTTGTTTAATCAATGAACCACAATGTAATAGGTAAAAACCCCCGT
>Frequency_1_QualityScore_DDHD<<+<@DEB0DF:B;AHAGB<>BC?C;>=@@9@>9AB?85@0<?CACC@@:>CCCCCCDB>C>2<9:>CCCCCACCCBBBBBC@(>3:B:@_Mismatch_0_Sense_+_Library_PoolT
GGAGGGTCGAGCACCGTGGCGGCGATCTTCCCACTGACCGGCGATCCTTTGATCAAAATAATTTTGTTTAATCAATGAACCACAATGTAATAGG
>Frequency_1_QualityScore_FFHHHHHJJJJIIJIJJ@GGIJJIJJJIJJJJJJJJJIJJJHHEHFFFFFFFEEEEEEDDADDDDDDDDDDDD<CBBDBDDDDBDDDDDBD@BB_Mismatch_0_Sense_+_Library_PoolT
CGTAGCTTGAAAGGCGGTGACGCTGAGACCCTACAGGATACGGTATTCATAATGCACAGGTTAACGAGGAGGGTCGAGCACCGTGGCGGCGATC
>Frequency_1_QualityScore_FFHHHHHJIJJHIJJJJJFHIJIIHJJJJJJIJJJJJJJIIJJJJIIJJJJJJJGGHIIHHHHHHGF@DECCDFEEEEECDDDBBCDDDDDDAD_Mismatch_0_Sense_+_Library_PoolT
TTCGAGGGAGGACTCTGGACTGTTATAATGGAAAATACAATTTTTATACTTTCGAATGTTTATAAGGTGATTCCTTTAGCGTACAAAGAATGTT
>Frequency_1_QualityScore_FFHHHHHJJIIJJJJJJJIJJIJJJJJIGIJJJJJJJJIJJGIJJJJJJJHIIJJJJIJJHEGHHHFFFFFFEECDCCBDDABADCBBBB9?CC_Mismatch_0_Sense_+_Library_PoolT
AATAATTTTGTTTAATCAATGAACCACAATGTAATAGGTAAAAACCCCCGTAACTTCTTTACAGCCTTCTAGCTGGGTTCGAACAGGGAGAAAC
>Frequency_1_QualityScore_FFHGHHHJJJJJIJJJJJJJJJJJIGIJJJJIJJJJIIJHIJJJIJJIGIJJJJJIGIJJIJHH_Mismatch_0_Sense_+_Library_PoolT
GATTTCTCTTTGATTAATTCGAGGGAGGACTCTGGACTGTTATAATGGAAAATACAATTTTTAT
>Frequency_1_QualityScore_DDBFDHCHHEGBH<IHHHIIIIIIB?@FFGHHGII@FGIIGGIIICGGGGIIAEGFHFFBEEC=A?@CCBB@?CCCCCCCCCCCECCEEECECC_Mismatch_0_Sense_+_Library_PoolT
ACAATGTAATAGGTAAAAACCCCCGTAACTTCTTTACAGCCTTCTAGCTGGGTTCGAACAGGGAGAAACCCTAAGACTTTGTTATGATTTCTCT
>Frequency_1_QualityScore_FFHHHHHJJJJJJJJJJJJJJJJJJJJHIJIJJJJJGIJJHHJHIIJJJJIIJJJJJ_Mismatch_0_Sense_+_Library_PoolT
CTAAGACTTTGTTATGATTTCTCTTTGATTAATTCGAGGGAGGACTCTGGACTGTTA
>Frequency_1_QualityScore_FFHHHHHJJJJJJJJJJJJJJJJIJJJJJJJJJJJIJJIJJJJJGIJJIIJHHJIJJIIHJHHHGGHHFFFFFFEEEEEDDDDDDDDEDEDEDD_Mismatch_0_Sense_+_Library_PoolT
GAGAAACCCTAAGACTTTGTTATGATTTCTCTTTGATTAATTCGAGGGAGGACTCTGGACTGTTATAATGGAAAATACAATTTTTATACTTTCG
>Frequency_1_QualityScore_FFHHHHHJJJJJJJIJJJJJJJIJJJJJJGIJJJJJJJJJJJJJGIIJIJJJJJJJJHHJJJIJJJJIHHHHFFDEEEEEDDCDEDDEEDDDEE_Mismatch_0_Sense_+_Library_PoolT
GACTCTGGACTGTTATAATGGAAAATACAATTTTTATACTTTCGAATGTTTATAAGGTGATTCCTTTAGCGTACAAAGAATGTTTGCATAGATT
>Frequency_1_QualityScore_F1CFHHHJAFGHIJJJJIIIGIJGFC>BBBDDCDDDDDDDDDDBD8BBDDDDDCDDDDDDDDDEEEDDBAACCDDDDDDDDDDDDDBDD@CDEE_Mismatch_1_Sense_+_Library_PoolT
GGGGAGGGTCGAGCACCGTGGCGGCGATCTTCCCACTGACCGGCGATCCTTTGATCAAAATAATTTTGTTTAATCAATGAACCACAATGTAATA
>Frequency_1_QualityScore_DFHHHHHJJJJIJJJJIJJJJJJJJJJJJJJJJJJJIHIJIJJJIJJJJJJJJJJJIJJHHHHHHFFFFFFDEEEEEDDCCDDDBDD??ABCAB_Mismatch_1_Sense_+_Library_PoolT
AATCAAAATAATTTTGTTTAATCAATGAACCACAATGTAATAGGTAAAAACCCCCGTAACTTCTTTACAGCCTTCTAGCTGGGTTCGAACAGGG
>Frequency_1_QualityScore_FFHHBHHJIIIJJIJJJJJGHIJJIJJJIEHIJIGJJJIJJJJIGJIGGIIIJJJJGHIHHHHHHFFFFDDEEE(>CED@BDDCDDDDDDCC5:_Mismatch_0_Sense_+_Library_PoolT
TTTGTTATGATTTCTCTTTGATTAATTCGAGGGAGGACTCTGGACTGTTATAATGGAAAATACAATTTTTATACTTTCGAATGTTTATAAGGTG
>Frequency_1_QualityScore_FFHHHHHIJJJJJJJJJJJJIJGGGIJJJJJJJJJIJFHJJIJIGJJJIJJEFEHHFFFFFDDDDDDDDDDDDDDDD55?CDDDDDBCDDDDDD_Mismatch_0_Sense_+_Library_PoolT
AGAACAACACACTACAGCTTGGAGCGCCCTGCCCCAGTGATAATGCACAGGTGTGCAAAGCGTAGCTTGAAAGGCGGTGACGCTGAGACCCTAC
>Frequency_1_QualityScore_FFHHHHHJJJJJ?GHIJJJJIJIJJJJJJJJJJJJJJJDHHHHHFFFFFFFEDEDCCDDDDBDDDDDDBCBDDDDDDDDDDDDDDDDDDDDDDC_Mismatch_0_Sense_+_Library_PoolT
CTTGAAAGGCGGTGACGCTGAGACCCTACAGGATACGGTATTCATAATGCACAGGTTAACGAGGAGGGTCGAGCACCGTGGCGGCGATCTTCCC
>Frequency_1_QualityScore_DDHDCFD<G@BGGE;CEGIIIGCDHEAEEEABBBB@AACC@ACCCCCCCC>3>@29?CCC@CC>>CC4<<?@BCC:BC>@:::ACCCC@?B@@@_Mismatch_0_Sense_+_Library_PoolT
ACCGTGGCGGCGATCTTCCCACTGACCGGCGATCCTTTGATCAAAATAATTTTGTTTAATCAATGAACCACAATGTAATAGGTAAAAACCCCCG
>Frequency_1_QualityScore_FFHHHHGJJJJIIIGGIJIJIGIIJCHIIJJJJJJIJJJJHCDDDDDDEDDDDDDDDDDDDD@BDDDCDDDDDEDDDDDDEEEDDDDDDDDDDD_Mismatch_0_Sense_+_Library_PoolT
ATAATGCACAGGTTAACGAGGAGGGTCGAGCACCGTGGCGGCGATCTTCCCACTGACCGGCGATCCTTTGATCAAAATAATTTTGTTTAATCAA
>Frequency_1_QualityScore_DFHHHHHJJIJJJJJHIJJJJGIIIJJIGHIIIIIJJJHIIJHFDDDDDDDEDDDDDDDDDDDBDDDDDDCCDDDDCCDDDDDEEEDDDCCCDD_Mismatch_0_Sense_+_Library_PoolT
TTCATAATGCACAGGTTAACGAGGAGGGTCGAGCACCGTGGCGGCGATCTTCCCACTGACCGGCGATCCTTTGATCAAAATAATTTTGTTTAAT
>Frequency_1_QualityScore_FFHHHHHJJJHIIJIJJJJJJJIJJJJJJJIJJJIHHFHIJJIJJJJJ;EHHHHFFFFEEDDCDDDCDDCDDEEEDEDDDDDDDDEDEEEDDCB_Mismatch_0_Sense_+_Library_PoolT
AAAACCCCCGTAACTTCTTTACAGCCTTCTAGCTGGGTTCGAACAGGGAGAAACCCTAAGACTTTGTTATGATTTCTCTTTGATTAATTCGAGG
>Frequency_1_QualityScore_FFHGHGHJJJIJJJJJHIIJJJHHJHIJJDHHGIIIJJJHIIJHFDD@BDDDEDDCDDDDDDDDD>9>B@DCDDDDDDDDDDDDEEEDDDDDCC_Mismatch_0_Sense_+_Library_PoolT
ATTCATAATGCACAGGTTAACGAGGAGGGTCGAGCACCGTGGCGGCGATCTTCCCACTGACCGGCGATCCTTTGATCAAAATAATTTTGTTTAA
>Frequency_1_QualityScore_DDHFBFHIGHGGEGEDHEHEGIFGGIIEG>D?BBDEDCDA<:ACABBBDB<@2@CCC:A>C:>:>CDCD>@CAACDDCCDDCCDCD<BDDDDD>_Mismatch_0_Sense_+_Library_PoolT
TAACGAGGAGGGTCGAGCACCGTGGCGGCGATCTTCCCACTGACCGGCGATCCTTTGATCAAAATAATTTTGTTTAATCAATGAACCACAATGT
>Frequency_1_QualityScore_FFHGHHHJIIJIJJIJGIJIIIGI>HIGHIIIJICHJIJIGGFGIIIHHIIIGJJIIHIJGIG_Mismatch_0_Sense_+_Library_PoolT
ATTTCTCTTTGATTAATTCGAGGGAGGACTCTGGACTGTTATAATGGAAAATACAATTTTTAT
>Frequency_1_QualityScore_FFHHHHHJJJJJJJJJJJJJIIIJIJJJJJJJJJGIJIJHHHHHHFFFFFFEEEEEDDDDDDDDDDCEEDDDDCDDDDDDDDDBBBDDDEEDDD_Mismatch_0_Sense_+_Library_PoolT
GCGATCTTCCCACTGACCGGCGATCCTTTGATCAAAATAATTTTGTTTAATCAATGAACCACAATGTAATAGGTAAAAACCCCCGTAACTTCTT
>Frequency_1_QualityScore_FFHHHHHJGIIIJJJIJJJEHIGHIJHHHGIIJJJJJIIGIJJJJJIGHHHIJJJIIJHHEHHHHFFFFFEDDBDD<ADDDDDCDDDDDCCACC_Mismatch_0_Sense_+_Library_PoolT
AGCCTTCTAGCTGGGTTCGAACAGGGAGAAACCCTAAGACTTTGTTATGATTTCTCTTTGATTAATTCGAGGGAGGACTCTGGACTGTTATAAT
>Frequency_1_QualityScore_FFHHHHHJJJIJJJJJJJGJHIJIJJJJJJJJIHIJJJIIJJJIIJJJJJHHHGHHFFFFDDEEEFEEECDCCDDDDDBDDDDDDBDDEDDDDC_Mismatch_0_Sense_+_Library_PoolT
GATCTTCCCACTGACCGGCGATCCTTTGATCAAAATAATTTTGTTTAATCAATGAACCACAATGTAATAGGTAAAAACCCCCGTAACTTCTTTA
>Frequency_1_QualityScore_DEHHHHHJJJJJJJJJJJJJIJJHIJJIJJJJJJJIIJJJJJJJJJJJJJJJJJJJJJJHHHHHHHFFFEFFEEEEDDDDDBDDDDDDDDDDDD_Mismatch_0_Sense_+_Library_PoolT
TTCTTTACAGCCTTCTAGCTGGGTTCGAACAGGGAGAAACCCTAAGACTTTGTTATGATTTCTCTTTGATTAATTCGAGGGAGGACTCTGGACT
>Frequency_1_QualityScore_FFHHHHHJIIIJIFIJJIJJJIJIIJJJJJJJI_Mismatch_0_Sense_+_Library_PoolT
CTGGACTGTTATAATGGAAAATACAATTTTTAT
>Frequency_1_QualityScore_FFHHHHHIJJJJJIJJIIJJJJJIJJJJJJJJJJJJJJJJJJJJJJJJHHGHHHFFFFEECEEEFDDCCCCDDDDDDDDDDDDEEDDDDDDDDD_Mismatch_0_Sense_+_Library_PoolT
TTCCCACTGACCGGCGATCCTTTGATCAAAATAATTTTGTTTAATCAATGAACCACAATGTAATAGGTAAAAACCCCCGTAACTTCTTTACAGC
>Frequency_1_QualityScore_FFHHHHHJJJJJJJJJJJJJJJJJJJIJJJJJJJJGIJJIIJHHIJJJIIIJJHJIIIIHJJH_Mismatch_0_Sense_+_Library_PoolT
TAAGACTTTGTTATGATTTCTCTTTGATTAATTCGAGGGAGGACTCTGGACTGTTATAATGGA
>Frequency_1_QualityScore_DDHGGGFIIIIGEEGHGAEHICBFHIIGGHIIGGEHEIIGGHHEFC=FH@FHEEF=CCACHGHC?_Mismatch_0_Sense_+_Library_PoolT
CCTAAGACTTTGTTATGATTTCTCTTTGATTAATTCGAGGGAGGACTCTGGACTGTTATAATGGA
>Frequency_1_QualityScore_FDHHFGHJJJCGCIIIIIDFHGHFHIIGIHGIIGIBDGAGIIIJJIJJII);@@DEHHFBB?A>ACEBB=C?CDDBCCC>CCDCDCBDCCCCCD_Mismatch_1_Sense_+_Library_PoolT
TATGTAATAGGTAAAAACCCCCGTAACTTCTTTACAGCCTTCTAGCTGGGTTCGAACAGGGAGAAACCCTAAGACTTTGTTATGATTTCTCTTT
>Frequency_1_QualityScore_FFHHHHHJJJJIJJJGHJHIIJJJJHIJJIJJJIIIJJIIJIJJJJGIJJJJJJJJJJJJJGHHHEHFFBCFFFBCE_Mismatch_0_Sense_+_Library_PoolT
TGATTAATTCGAGGGAGGACTCTGGACTGTTATAATGGAAAATACAATTTTTATACTTTCGAATGTTTATAAGGTGA
>Frequency_1_QualityScore_FEHHHHGJIJJJIJJJIJJJGGIGIGHGIEDHIDGHGGJJIGDGIIJJIGGGIIIIGJIIIIIIIHH_Mismatch_0_Sense_+_Library_PoolT
TATGATTTCTCTTTGATTAATTCGAGGGAGGACTCTGGACTGTTATAATGGAAAATACAATTTTTAT
>Frequency_1_QualityScore_DEHHHHHJJIJJJIIJJJJGIIGIHHJJJJJJJJJJJJJJIIIIIIJJJJJIJJCHIJJJJJJJJIEIBE_Mismatch_0_Sense_+_Library_PoolT
TCTGGACTGTTATAATGGAAAATACAATTTTTATACTTTCGAATGTTTATAAGGTGATTCCTTTAGCGTA
>Frequency_1_QualityScore_FFHHHHHJJJJJIJJJJJJJJJJJJJJHIJJJJJJJJJIJJJJJJIIIIJJJJJJHHIGIJJGHHFDDDBDEEDDDDDDDDDDDDDDDDDDC?B_Mismatch_0_Sense_+_Library_PoolT
GGCGATCCTTTGATCAAAATAATTTTGTTTAATCAATGAACCACAATGTAATAGGTAAAAACCCCCGTAACTTCTTTACAGCCTTCTAGCTGGG
>Frequency_1_QualityScore_FDHHFHHGJGHGHIGIGGIIHIJH_Mismatch_0_Sense_+_Library_PoolT
AATTTTTATACTTTCGAATGTTTA
>Frequency_1_QualityScore_DAA;DBF?EEGEHIIG@?FFEEHEGAEABDGGIIIH@FDGHIIGICHIFFF:;;AGHFECAACBE?7;>;;@6;>3>ACC>>>A@CCCCBCDCC_Mismatch_1_Sense_+_Library_PoolT
CAGGGAGAAACCCTAAGACTTTGTTATGATTTCTCTTTGATTAATTCGAGGGAGGACTCTGGACTGTTATAATGGAAAATACAATTTTTATACC
>Frequency_1_QualityScore_FFDHHHHJIJIJJJJJJJGIHIJGHGJEF?BDDDDDCCDDDADDDDCEEEDCBDDCCDDDACDCCCBDDADDDDEEEEDDACDDCDBDDDBDBD_Mismatch_0_Sense_+_Library_PoolT
CGTGGCGGCGATCTTCCCACTGACCGGCGATCCTTTGATCAAAATAATTTTGTTTAATCAATGAACCACAATGTAATAGGTAAAAACCCCCGTA
>Frequency_1_QualityScore_FFHHHHHJJJJJJJJJJJJJJJIJJJJJJJJIJIJJJJIJGGIIJJJJJJJJGIJJJJIHHFHHHFFFFFCEEDEEECDDDDDDDDDDDBDDDD_Mismatch_0_Sense_+_Library_PoolT
AAAATAATTTTGTTTAATCAATGAACCACAATGTAATAGGTAAAAACCCCCGTAACTTCTTTACAGCCTTCTAGCTGGGTTCGAACAGGGAGAA
>Frequency_1_QualityScore_2ACFFDFHGHGIHFHFFEHGHHGGFHIIBFG?FH:CEHEHGHFD>@-7<8A:AC@BDCCCDB@;@09(8:@CA>@:A4>>+:(:BDD_Mismatch_0_Sense_+_Library_PoolT
TTCATAATGCACAGGTTAACGAGGAGGGTCGAGCACCGTGGCGGCGATCTTCCCACTGACCGGCGATCCTTTGATCAAAATAATTTT
>Frequency_2_QualityScore_FFHHHHHIJJJIIJJJJIJJJJJJIIJJIJJIJJJIIGIJJJJJIJJJJJJIIHIJJIIIIIHHGGGGFFFEEEEEEDECDDCDDDDCDDDCDD_Mismatch_2_Sense_+_Library_PoolT
CTTCTTTACAGTCCTCTAGCTGGGTTCGAACAGGGAGAAACCCTAAGACTCTGTTATGATTTCTCTTTGATTAATTCGAGGGAGGACTCCAGAC
>Frequency_1_QualityScore_FFHHHHHJJJIJGGIJJJJJJGGIIJJJJJJJJJJJIJJJJJJJJIJJJJJJIJIGIJIJJJJJHAEHHHFDDDDDDCDEDEEDDDDDDDDDDD_Mismatch_1_Sense_+_Library_PoolT
CCCACTGACCGGTGATCCTTTGATCAAAATAATTTTGTTTAATCAATGAACCACAATGTAATAGGTAAAAAACCCTGTAACTTCTTTACAGTCC
>Frequency_1_QualityScore_FDHDDHHIG@GIADHGFGEF@AGEIGGIGHGEHEHIFIGIIIIGECHGE<C@FFHGHGHHIID3=AEE7;BCD@DCA_Mismatch_2_Sense_+_Library_PoolT
TTCTCTTTGATTAATTCGAGGGAGGACTCCAGACTGTTATAATGGAAAATACAATTTTTATACTTTCGAATGTTTAC
>Frequency_1_QualityScore_FFHHHHHJJJJJJJJJJJJIJIJJDHIIIJHIJJJJJFHIJJJJJJJIJHIJIIJJJJGIIJIGHHHHHFFFFFEDEDEBDDDBCBBB=;BDDD_Mismatch_2_Sense_+_Library_PoolT
ATAATTTTGTTTAATCAATGAACCACAATGTAATAGGTAAAAAACCCTGTAACTTCTTTACAGTCCTCTAGCTGGGTTCGAACAGGGAGAAACC
>Frequency_1_QualityScore_FFHHHHHJJIJJJJJJJJJJJJJJJJJJJJJJIJJJJJJJJGHJJJJJJJJJJJJHJJJIJJJJJJEIHEHGHHHFFFFFFFEFFF_Mismatch_0_Sense_+_Library_PoolT
AATGGAAAATACAATTTTTATACTTTCGAATGTTTATAAGGTGATTCCTTTAGCGTACAAAGAATGTTTGCATAGATTTGATATTA
>Frequency_1_QualityScore_FFHHHHHJJJJJJJJJJJIJJJJJJHHIJIJJJJJJJJJJJJJJJJJJJJJJJHHHHHHGFFFFFFFEEEEEEEDEEEDCDBDDDDDDDDDDDD_Mismatch_2_Sense_+_Library_PoolT
ACTTCTTTACAGTCCTCTAGCTGGGTTCGAACAGGGAGAAACCCTAAGACTCTGTTATGATTTCTCTTTGATTAATTCGAGGGAGGACTCCAGA
>Frequency_1_QualityScore_FFHHHHHJJJJJIJHHIJJJJJJJJIJJGIJIJJJJIIJHIIJJJJHEEHHFFD>?BDDDDDDDDDDDDDDDDDDDCDDDCDDDDDDBDDDDD?_Mismatch_0_Sense_+_Library_PoolT
GCGCCCTGCCCCAGTGATAATGCACAGGTGTGCAAAGCGTAGCTTGAAAGGCGGTGACGCTGAGACCCTACAGGATACGGTTAACGAGGAGGGT
>Frequency_1_QualityScore_FFHGHFHGIJJGJJIJJJIJIJIJJIJJJJJGGIJJIIJIIJIJJIHIIIHFHHHHHFFDDEFEEEEEECDDDDDDBDEDDDC@CDCAC@A?CD_Mismatch_2_Sense_+_Library_PoolT
GGCGGTGACGCTGAGACCCTACAGGATATGGTATTCATAATGCACAGATTATACCTCATAGGATTCTATTTCGATTTTCCCTGTAGTTGTTTTA
>Frequency_1_QualityScore_FFHHHHHJJJJJJJJJJJJJJJJJJJJJJJJJJJJIJJJJJJIIJJJIJJIIJJHHHHHHHFFFFFFEECECEEDDDDDDDDDDDBDDDDBDBB_Mismatch_1_Sense_+_Library_PoolT
TCAAAATAATTTTGTTTAATCAATGAACCACAATGTAATAGGTAAAAAACCCTGTAACTTCTTTACAGTCCTCTAGCTGGGTTCGAACAGGGAG
>Frequency_1_QualityScore_FFHHGHHJIIIIIJJJJIJJJIIIGIHJJJIEIJJJJJJJIJIIJJJIIJJIJJGHHFFFEEEEECBDDDCDEEEEDDDDDDDDDDDDDDDDDD_Mismatch_1_Sense_+_Library_PoolT
GAACAGGGAGAAACCCTAAGACTCTGTTATGATTTCTCTTTGATTAATTCGAGGGAGGACTCCAGACTGTTATAATGGAAAATACAATTTTTAT
>Frequency_1_QualityScore_FFHHHHHJJJHHJJJJJJJIIJJJJJJJJJJJJJJIIJJJJJJJJJJJJJIIIJJJIJJJJIJCHGHHHFFDDEEDDEDEEDDDDDDDDEDDCD_Mismatch_1_Sense_+_Library_PoolT
CACTGACCGGTGATCCTTTGATCAAAATAATTTTGTTTAATCAATGAACCACAATGTAATAGGTAAAAAACCCTGTAACTTCTTTACAGTCCTC
>Frequency_1_QualityScore_FFHDHHHJJJJIJJJJIJGJJJJJJJJJJJJJJIIIIIJHGIJIJIFHIJJJJIIIIJJJJJJJJHHHFHGFFFFFFFEEEEEEDDDDDDDDDD_Mismatch_0_Sense_+_Library_PoolT
TTGATCAAAATAATTTTGTTTAATCAATGAACCACAATGTAATAGGTAAAAAACCCTGTAACTTCTTTACAGTCCTCTAGCTGGGTTCGAACAG
>Frequency_1_QualityScore_FFGHHHHJJJJJJJJJJJJJIJJJJJJJJJIJJJIIJJJJJHHJJJJJJJJJJJJJJJJJJJJJIJJHEEAEHFFFFFFDEDEDBBBBDDDDDD_Mismatch_1_Sense_+_Library_PoolT
CAAAATAATTTTGTTTAATCAATGAACCACAATGTAATAGGTAAAAAACCCTGTAACTTCTTTACAGTCCTCTAGCTGGGTTCGAACAGGGAGA
