# Supplementary material for: Differential Gene Expression Reveals Candidate Genes for Drought Stress Response in Abies alba (Pinaceae)
Source: PLoS One. 2015 Apr 29;10(4):e0124564. doi: 10.1371/journal.pone.0124564 (PMC4414588; doi:10.1371/journal.pone.0124564)
Supplement: S2 File — (GZ) [file pone.0124564.s002.gz › comp9873_c0_seq1.fa]

>comp9873_c0_seq1 len=391 path=[1:0-55 57:56-153 155:154-390]
AGAATCGTTTGTGGCTTGAAGGATAGGCAAAGCCGAAAATATACCGGAATTGGATCATCGAATGTAGTCTCTGTGTTATGTTTAGTAGCCAGTTTTGACAGTGTGTTGGAATGGTAGAATTCCTCTGAAGTTGGAAGGATAAATGGAAACATCCAACAGTGGAAATGAAGTGATATGGTGAGCAGAGACACATGAACTGTAAGTAATGTGGATGTCGTGTTATCAAACTATAGATTAGTATACTAATTTTTGAGTGACTCAAGTTTGAATGGTATCAAAGTCACGTGAAAACAGTCGAGGACATTAATCACTATGTCTTTCTATTATGTTTTCTGGCAACCAGCTGTTCTTTAATAACAATTTAATTGGACCATATGAGAATCACAACCTA

>Frequency_1_QualityScore_FFHGHGHJJIJIIIJJIIFHGGHIEGIHGHHHIGIIIHIIGHDHIDIJJJJJJIJJIJIJGIHIGIFEHHHHFFFFDDDCEDDEDDDDDDDEDE_Mismatch_0_Sense_+_Library_PoolT
AATGGAAACATCCAACAGTGGAAATGAAGTGATATGGTGAGCAGAGACACATGAACTGTAAGTAATGTGGATGTCGTGTTATCAAACTATAGAT
>Frequency_1_QualityScore_FFHHHHHIJGIJHIHHHHJJJJFHGIJCFHHJJIJJJJJJIJJHIJIHJJJJIJJJJJJIJJJIIJJIGCHHCDFCDDFEEEEECEDEEDDCDD_Mismatch_0_Sense_+_Library_PoolT
GCCAGTTTTGACAGTGTGTTGGAATGGTAGAATTCCTCTGAAGTTGGAAGGATAAATGGAAACATCCAACAGTGGAAATGAAGTGATATGGTGA
>Frequency_1_QualityScore_DABDB>?CGDGIIIHIGCEH3ACH?DEHG>EFGFHIH_Mismatch_0_Sense_+_Library_PoolT
TGGATGTCGTGTTATCAAACTATAGATTAGTATACTA
>Frequency_1_QualityScore_F?FHHHFHIHGHIJIIHCHGIIJJIHHJIIJJIJIIIJJIJJJIJJIJIJGIEIIJJJIJJJJIFGEGGEEFHFHHFFFFDFECECDEEDEDCD_Mismatch_0_Sense_+_Library_PoolT
CAACAGTGGAAATGAAGTGATATGGTGAGCAGAGACACATGAACTGTAAGTAATGTGGATGTCGTGTTATCAAACTATAGATTAGTATACTAAT
>Frequency_1_QualityScore_ADBD8?D4C;ECDCFFFEFFFFG@DFG?DEGEDGFGGGFB;GGBFDEFDAAEGDF====FEE=CE7=CCE?EEEC@@_Mismatch_2_Sense_+_Library_PoolT
GGTGAGCAGAGACACATGAACTGTAAGTAATGTGGATGTCGTGTTATCAAACTATAGATTAGTATACTAATTTTAAA
>Frequency_1_QualityScore_FFHHHHHJJIIIJIIGHHJHIIJIJIJIIJJJJJIIJJJJJIIFHFFGIJJHIJJICGGHIJIJJIHHHHHHDFFFFFEDEEEDDEEDDDCDDD_Mismatch_0_Sense_+_Library_PoolT
CGAATGTAGTCTCTGTGTTATGTTTAGTAGCCAGTTTTGACAGTGTGTTGGAATGGTAGAATTCCTCTGAAGTTGGAAGGATAAATGGAAACAT
>Frequency_1_QualityScore_FFHHHHHJJJJJIJJJJJJJIIJJJJJJJJJJJJJJJJJJJHIJIJJJIJIJFFHIJJJJGHGIIJJJJHHEHFFFFFFEEEFEEDEDEDCDDD_Mismatch_0_Sense_+_Library_PoolT
ATTCCTCTGAAGTTGGAAGGATAAATGGAAACATCCAACAGTGGAAATGAAGTGATATGGTGAGCAGAGACACATGAACTGTAAGTAATGTGGA
>Frequency_1_QualityScore_FFHHHHHJIJHIHHIIJJIIJJJDGIJIJJJJJJJJJIJIIJJJJJJJIJIJJJJIJJJHHHHHHFFFDCEEDEEDDDDAACCDFDDCDDBDDD_Mismatch_0_Sense_+_Library_PoolT
GTTTTGACAGTGTGTTGGAATGGTAGAATTCCTCTGAAGTTGGAAGGATAAATGGAAACATCCAACAGTGGAAATGAAGTGATATGGTGAGCAG
>Frequency_1_QualityScore_FFHHHHHIIIIHIIIII)+?9C3*:*??9DH33D:0?FH4C;@>D4A/8;?;B:?;B@:@3@AC;;A;A_Mismatch_0_Sense_+_Library_PoolT
AGAATCGTTTGTGGCTTGAAGGATAGGCAAAGCCGAAAATATACCGGAATTGGATCATCGAATGTAGTC
>Frequency_1_QualityScore_FFHHHHHIJGHIIJJJ_Mismatch_0_Sense_+_Library_PoolT
ATTTTTGAGTGACTCA
>Frequency_4_QualityScore_FFHHHHHIJHIIIIJGHHIHIIIIJIJHIJJJGIHIJJJIIIJGHHHHIIIEGIIIEGIHIIIIJJJJGFGGFGGFGGFFEEEEEEEDDDDDDD_Mismatch_0_Sense_+_Library_PoolC
CGAATGTAGTCTCTGTGTTATGTTTAGTAGCCAGTTTTGACAGTGTGTTGGAATGGTAGAATTCCTCTGAAGTTGGAAGGATAAATGGAAACAT
>Frequency_1_QualityScore_FFHHHHHJJJJJIIJJJJJJIJJJJJJJJJJJIJJJJJIIIGHJIIJJJJJJDFGGIJIJGIIJJJIIJIHHHHHFFFFFFEDDECEEEDDEDD_Mismatch_0_Sense_+_Library_PoolC
ATTCCTCTGAAGTTGGAAGGATAAATGGAAACATCCAACAGTGGAAATGAAGTGATATGGTGAGCAGAGACACATGAACTGTAAGTAATGTGGA
>Frequency_1_QualityScore_FDHHHFFHIJFHHHHIJJHHHIJBGIIIIJJJJIJIJGIHIJIJIJJJJIJIIJIJIJJJJJJJJJIJCCCHHGFDFEE@CCDEEEEDDDDDDC_Mismatch_0_Sense_+_Library_PoolC
GTTTTGACAGTGTGTTGGAATGGTAGAATTCCTCTGAAGTTGGAAGGATAAATGGAAACATCCAACAGTGGAAATGAAGTGATATGGTGAGCAG
>Frequency_3_QualityScore_EEHHHHHJJHIJIJIJHHJJIIIGIEHGGHIIJFHHIJGGIHHJHIJHIIJIIJIIJJIIJIIIJJIIGIIJHHGHHEEFFDEBDDDDDDDCDD_Mismatch_0_Sense_+_Library_PoolC
TATGTTTAGTAGCCAGTTTTGACAGTGTGTTGGAATGGTAGAATTCCTCTGAAGTTGGAAGGATAAATGGAAACATCCAACAGTGGAAATGAAG
>Frequency_3_QualityScore_FDHHHGHJJJIJJJJGIHHIIIIJJIIIHIJJJJJJJIJJJJIJJJHGHGHIIIHHIBEGHIIIHCFEHEHGGGCFFEFFEDCDDEBDDDBDCC_Mismatch_0_Sense_+_Library_PoolC
GTAGAATTCCTCTGAAGTTGGAAGGATAAATGGAAACATCCAACAGTGGAAATGAAGTGATATGGTGAGCAGAGACACATGAACTGTAAGTAAT
>Frequency_2_QualityScore_DEHHEGHIIIIEIIGIDHHICGGEEAGIIFICEGIIIGIGHFGIIGGGIHIIIFIHGGGIGIIICFIIGIFGGHGGEGDDABDDDDCACCCCCD_Mismatch_0_Sense_+_Library_PoolC
TAAATGGAAACATCCAACAGTGGAAATGAAGTGATATGGTGAGCAGAGACACATGAACTGTAAGTAATGTGGATGTCGTGTTATCAAACTATAG
>Frequency_2_QualityScore_FEHHGHGIJIIIJJJJJIIHIJIIJJJJJJJJJJJIJJJGGHGIJJJIIIEGHIIJIIFGGIIIIIGFIGHHHGFFFDEBDEECEEEEBDCDCC_Mismatch_0_Sense_+_Library_PoolC
TCCTCTGAAGTTGGAAGGATAAATGGAAACATCCAACAGTGGAAATGAAGTGATATGGTGAGCAGAGACACATGAACTGTAAGTAATGTGGATG
>Frequency_2_QualityScore_DDFFFGGIHIGGGFGGIIIHJFAGEGIIHGGHIIHIHICGADCEGGIIIEIBEGFHIHIJCHGEIII?CAGGIIEEEGHFFCEEEEEEEEEC=A_Mismatch_0_Sense_+_Library_PoolC
GTAGTCTCTGTGTTATGTTTAGTAGCCAGTTTTGACAGTGTGTTGGAATGGTAGAATTCCTCTGAAGTTGGAAGGATAAATGGAAACATCCAAC
>Frequency_2_QualityScore_DCGEGGEEIHHFIIIIGGGGGGIFHGG?EEEIGGIFICGEIHEIIGGIEEGAGA?@EEGGGGIIGGFCE;@CADDECAD=ACEBCC?CACACB?_Mismatch_0_Sense_+_Library_PoolC
GAGACACATGAACTGTAAGTAATGTGGATGTCGTGTTATCAAACTATAGATTAGTATACTAATTTTTGAGTGACTCAAGTTTGAATGGTATCAA
>Frequency_2_QualityScore_EFHHGHHIJJJJJIJJJJIIJJJIIIGIGGIHIIIIJIIGGGIIJJIGIGIIIIIIHIJJJIIIGHGHEDFFEEFEEDEDEEECDDDDDDDEDE_Mismatch_0_Sense_+_Library_PoolC
TGGAAGGATAAATGGAAACATCCAACAGTGGAAATGAAGTGATATGGTGAGCAGAGACACATGAACTGTAAGTAATGTGGATGTCGTGTTATCA
>Frequency_2_QualityScore_FFHHHHHJJFGIIJJIJIJJEHGIIIJJGIIJJJJJJJJJJJJJJIIJJIIIIIIJJJGHIIIIHIIIIIHHGHHGEEFFFEEEEEEEDEEEEE_Mismatch_0_Sense_+_Library_PoolC
ATCCAACAGTGGAAATGAAGTGATATGGTGAGCAGAGACACATGAACTGTAAGTAATGTGGATGTCGTGTTATCAAACTATAGATTAGTATACT
>Frequency_2_QualityScore_EFHHHHGJEGIHIJJJJIJHIGIIIIJFGGIIJJJJHIJJJJJJIIJJFHIIGIIIJHIIIJJIJJGHGEGHGHHGFFEFFFEEEEEEEEEEEC_Mismatch_0_Sense_+_Library_PoolC
TCCAACAGTGGAAATGAAGTGATATGGTGAGCAGAGACACATGAACTGTAAGTAATGTGGATGTCGTGTTATCAAACTATAGATTAGTATACTA
>Frequency_2_QualityScore_EFHGHFGIHIGGIIIIJIG=DGHHIGGGIIFGHIIIIGGGGHIIIGHIIIIIIGIIIHIEGIHCGGGG?;>ACEEEEBDAACCCEEDDDDAA=A_Mismatch_0_Sense_+_Library_PoolC
AAATGGAAACATCCAACAGTGGAAATGAAGTGATATGGTGAGCAGAGACACATGAACTGTAAGTAATGTGGATGTCGTGTTATCAAACTATAGA
>Frequency_2_QualityScore_BDEDC=>?GEFGGEFEGGGFIEGECGGIFFGAEGGEHEGGH@ECCCGHHEDCGECEAEEGCCEEGCGEGFCGEGAC<_Mismatch_0_Sense_+_Library_PoolC
AGCAGAGACACATGAACTGTAAGTAATGTGGATGTCGTGTTATCAAACTATAGATTAGTATACTAATTTTTGAGTGA
>Frequency_2_QualityScore_FFHHHHGIIIIJJHHHIGIJIIJIJHIIJJJJGIJJJJIIJGGGHGIJJEIIIJFGIIIIIJJIJJJJIGFGHIGGHGGFFFEEEEEEEEEDDD_Mismatch_0_Sense_+_Library_PoolC
AATGTAGTCTCTGTGTTATGTTTAGTAGCCAGTTTTGACAGTGTGTTGGAATGGTAGAATTCCTCTGAAGTTGGAAGGATAAATGGAAACATCC
>Frequency_2_QualityScore_FFHFHHHIJIIJJIJJGIIICCGGIIFFGCGGHEGIHGHJJGGHIIIIFHHIGEGHIEHEFFGHFBGGGEEFECAE@ACCEEEEDECDCCCCDD_Mismatch_0_Sense_+_Library_PoolC
CGGAATTGGATCATCGAATGTAGTCTCTGTGTTATGTTTAGTAGCCAGTTTTGACAGTGTGTTGGAATGGTAGAATTCCTCTGAAGTTGGAAGG
>Frequency_1_QualityScore_FDFFDDHEIBFGIIIDGHGIGG<A?B:CFIGEGIIJE@GEEGIEDCGIHEGGEGCGHE:FH=@CHEIGEHGGIGHHH?>C_Mismatch_0_Sense_+_Library_PoolC
GTGAGCAGAGACACATGAACTGTAAGTAATGTGGATGTCGTGTTATCAAACTATAGATTAGTATACTAATTTTTGAGTGA
>Frequency_1_QualityScore_FFHHHHFFHJIIIJGEHIIIIJIHI=CEDDFHHIJHHGFGCGHEHEFFFHIHIGEAHGIIIIIIJJIEHEAAECEFBBDDEE;>ABDDDCDCE:_Mismatch_0_Sense_+_Library_PoolC
GGAAGGATAAATGGAAACATCCAACAGTGGAAATGAAGTGATATGGTGAGCAGAGACACATGAACTGTAAGTAATGTGGATGTCGTGTTATCAA
>Frequency_1_QualityScore_FFHHHHHJJJGIJJJJJJJHHHHFIIIJIIJIHIJJIJGIIIIIIEIGIIHHHIJFGHIIFGIIEIJJJGIIGGHHCEHHFCFFBEEDEEEECD_Mismatch_0_Sense_+_Library_PoolC
TCATCGAATGTAGTCTCTGTGTTATGTTTAGTAGCCAGTTTTGACAGTGTGTTGGAATGGTAGAATTCCTCTGAAGTTGGAAGGATAAATGGAA
>Frequency_1_QualityScore_DDHHHD??EFHA??3<FCH?EBH@EHBFGEGGGHHG@?DGIH?9DHFHD9?<BGBED@8==FH@DHH@_Mismatch_0_Sense_+_Library_PoolC
ACATGAACTGTAAGTAATGTGGATGTCGTGTTATCAAACTATAGATTAGTATACTAATTTTTGAGTGA
>Frequency_1_QualityScore_FFHHHHHJJJJJJJJJJJJJJJHGJJJJJJJJJJJJJJJJJJJHHJIJJJJJJJFFFIJIJJHIIIJIJIHHHHHFFFFFEEEEEEEDDDFDDE_Mismatch_0_Sense_+_Library_PoolC
GAATTCCTCTGAAGTTGGAAGGATAAATGGAAACATCCAACAGTGGAAATGAAGTGATATGGTGAGCAGAGACACATGAACTGTAAGTAATGTG
>Frequency_1_QualityScore_FFHHHHHJJJJJJJJJJJJJJJJJJHIJJIIJJJHIJJJJJJJHIIIJJEIIIJJIJIJIJJIJHIJJJGIJJHHHHFDFEFE_Mismatch_1_Sense_+_Library_PoolC
TTGGTGAGCAGAGACACATGAACTGTAAGTAATGTGGATGTCGTGTTATCAAACTATAGATTAGTATACTAATTTTTGAGTGA
>Frequency_1_QualityScore_ADFDDHAACCDHEGGHGCDC<<E9?FHBECEGIHGGH@?:?BF9??3BFFGDGDGGFH>@)@AG7=@=@77DDEHF>?C@DDDEEECCC@AACC_Mismatch_2_Sense_+_Library_PoolC
TAAATGGAAACATCCAACAGTGGAAATGAAGTGATATTGTGAGCAGAGACACATGAACTGTAAGTAATGTGGATGTCCTGTTATCAAACTATAG
>Frequency_1_QualityScore_?D=A?DFFFEF<AC9C@9?CGE9?9?*:FC9D*:D*?DF9?BDF0(8CCA@3=F)=B=A8<CBB:@@B@>@;AAB>;;>A3>;>@ADB>;>?AB_Mismatch_0_Sense_+_Library_PoolC
TACTAATTTTTGAGTGACTCAAGTTTGAATGGTATCAAAGTCACGTGAAAACAGTCGAGGACATTAATCACTATGTCTTTCTATTATGTTTTCT
>Frequency_1_QualityScore_DFDFFDFIIFIGICBCFHHIIIIIIICHHIDGGIIBFHGGGHAFDDFHIIIIIIIIGIIGG@GIIEHGICEG_Mismatch_2_Sense_+_Library_PoolC
AATGGTGAGCAGAGACACATGAACTGTAAGTAATGTGGATGTCGTGTTATCAAACTATAGATTAGTATACCA
>Frequency_1_QualityScore_DDFFBFFEHEBFHEEGG9?GEFEGFEGGG?FEG?DHGHGAGDCEEGGIGEEFGHGHFFDG;CDGCHHHFB7?BE_Mismatch_2_Sense_+_Library_PoolC
CAGAGACACATGAACTGTAAGTAATGTGGATGTCGTGTTATCAAACTATAGATTAGTATACTAATTTTTGAGCA
>Frequency_1_QualityScore_FFHHHHHIJIJJJJJHHJJIJJJHIIJHIJJJJJGHIJJJJJJHIHHGIJIFHIIJFHIHIJJJJIJJIJGGEHHGFGFFEFFEEEEEEDDDDC_Mismatch_1_Sense_+_Library_PoolC
CGAATGTAGTCTCTGTGTTATGGTTAGTAGCCAGTTTTGACAGTGTGTTGGAATGGTAGAATTCCTCTGAAGTTGGAAGGATAAATGGAAACAT
>Frequency_1_QualityScore_FFGGG?FGGGIFIDEBFCFHGGIIIGHIEC>FGGFHHBHIHIHIGFGEHHHAGHIIEHI_Mismatch_1_Sense_+_Library_PoolC
TGAAGTTGGAAGGATAAATGGAAACATCCAACAGTGGAAATGAAGTGATATTGTGAGCA
>Frequency_1_QualityScore_FFHHFHHFHIIIICIIHAIIIIIIIFHGGIIIGIIIGIIIIFGBGFHGEGHIIGFDFGIIIGIG;FGHICCEE4CEG@HHFHEFDFFDDEEEEE_Mismatch_2_Sense_+_Library_PoolC
AATGTAGTCTCTGTGTTATGTTTAGTAGCCAGTTTTGACAGTGTGTTGGAATGGTAGAATTCCTTTGAAGTTGAAAGGATAAATGGAAACATCC
>Frequency_1_QualityScore_FFHHHHHJJJIGJJIJIHJEHJIIIFHIJJJJJJJJJJJJJIJJJJIIJJJJJJJJJJJHIJDHIJIJJJIIJJHGGHHHDEFFFFFEEDEEDD_Mismatch_0_Sense_+_Library_PoolC
TGAACTGTAAGTAATGTGGATGTCGTGTTATCAAACTATAGATTAGTATACTAATTTTTGAGTGACTCAAGTTTGAATGGTATCAAAGTCACGT
>Frequency_1_QualityScore_FFHHHHHJJJHIHIHIJJJJJJIIJIJIJIJJJJJJJJIJIHHIJJJIJJJHIJGIIJJJJJHHHHHHFFFFFFDEEEEDEEDDDDDDDDDDDD_Mismatch_1_Sense_+_Library_PoolC
GTAGTCTCTGTGTTATGTTTAGTAGCCAGTTTTGACAGTGTGTTGGAACGGTAGAATTCCTCTGAAGTTGGAAGGATAAATGGAAACATCCAAC
>Frequency_1_QualityScore_DD?BAA;BBEFIEII:CHA@CAFHC+A@?FBG>DGGBFDH<DHGBFID89?B??DBHEBFEA@FC@EGC>?EEHHE@;BCCECCDDEEEC_Mismatch_0_Sense_+_Library_PoolC
ACAGTGGAAATGAAGTGATATGGTGAGCAGAGACACATGAACTGTAAGTAATGTGGATGTCGTGTTATCAAACTATAGATTAGTATACTA
>Frequency_1_QualityScore_FFHHHFHIIJJJJBIHIJIGGIHGGIIJIIJJJJHJIIHGIIJFBGFHGGGIIJJJIJJJJJIJJJJJIHHIHHGHHHHFFFFFFFD@BACCDD_Mismatch_0_Sense_+_Library_PoolC
TGAAGTGATATGGTGAGCAGAGACACATGAACTGTAAGTAATGTGGATGTCGTGTTATCAAACTATAGATTAGTATACTAATTTTTGAGTGACT
>Frequency_1_QualityScore_FFHBHHHJHIIJJJIJJJJJJJJJIJIIGIIIJIDGGGIJJFGIGIGGIIIHIHIIGGGGEGDEHEDDHE=CEEF@DEDEECCEDEDDDDDCCC_Mismatch_0_Sense_+_Library_PoolC
TATACCGGAATTGGATCATCGAATGTAGTCTCTGTGTTATGTTTAGTAGCCAGTTTTGACAGTGTGTTGGAATGGTAGAATTCCTCTGAAGTTG
>Frequency_1_QualityScore_FFHHHHHJJJIIIEHHIHIJIIJHIGHIJJJJHHJJJJJJJJIIIIIJJJJJJJHIGIJIJJJIJJFHGEEEHFFFFFECEDCDECDDDCDDDD_Mismatch_1_Sense_+_Library_PoolC
AATGTAGTCTCTGTGTTATGTTTAGTAGCCAGTTTTGACAGTGTGTTGGAATCGTAGAATTCCTCTGAAGTTGGAAGGATAAATGGAAACATCC
>Frequency_1_QualityScore_FFHHGHFHHIIIIJCF@FHIIGIAHGIIJJIIJJJIJJIGIGGIIJJGIIJJJJIIJIJIH_Mismatch_0_Sense_+_Library_PoolC
ATGAAGTGATATGGTGAGCAGAGACACATGAACTGTAAGTAATGTGGATGTCGTGTTATCA
>Frequency_1_QualityScore_BD<DDFDACE22<ACA:A<A+A2CHE?F*?:?DDDGIIF9DG9?FGFD/??9D=BBFFBFEFFAF5;=?)7A_Mismatch_0_Sense_+_Library_PoolC
CCAACAGTGGAAATGAAGTGATATGGTGAGCAGAGACACATGAACTGTAAGTAATGTGGATGTCGTGTTATC
>Frequency_1_QualityScore_FFCFHHHJJJJJIGIJJIJJJJJGJJJGGIJJGIGHHHIJJIJJJIJJIHJJGEIJIJIIJIAGGGJHH_Mismatch_0_Sense_+_Library_PoolC
GGTGAGCAGAGACACATGAACTGTAAGTAATGTGGATGTCGTGTTATCAAACTATAGATTAGTATACTA
>Frequency_1_QualityScore_DDHHHHHJJJGIJJJJFIJJIIJJJJCBGIJIIJIIIIGIGGIGE?DDFHGIGGHGIG@@FHECGI@E@=CHHHHECDFEECEDDDBDCEDECD_Mismatch_0_Sense_+_Library_PoolC
GAAGGATAAATGGAAACATCCAACAGTGGAAATGAAGTGATATGGTGAGCAGAGACACATGAACTGTAAGTAATGTGGATGTCGTGTTATCAAA
>Frequency_1_QualityScore_FDGHHHHDHHGICHHHJJJJJJJIGEIIFHIJIJJJIIJJJJIJIJJJGIJIIJJGIEHIGGIHHFHHHFEFFFFFAE@BDCDDDCCDD(>CCC_Mismatch_1_Sense_+_Library_PoolC
GTGTTGGAATGGTAGAATTCCTCTGAAGTTGGAAGGATAAATGGAAACATCCAACAGTGGAAATGAATTGATATGGTGAGCAGAGACACATGAA
>Frequency_1_QualityScore_FFHFFHHIIJIJJIJIIIJIFHIIJGGIEEG>FFGJJIJJJJJJ<EHGG3@:CCCGGIIJ)7=CEECCDDE;>;ACACCD:ACCCDC_Mismatch_0_Sense_+_Library_PoolC
CCGGAATTGGATCATCGAATGTAGTCTCTGTGTTATGTTTAGTAGCCAGTTTTGACAGTGTGTTGGAATGGTAGAATTCCTCTGAAG
>Frequency_1_QualityScore_FFHHHHGIHJJJIHJIJJJHJJIJGJIJIIFGHIJJHIGJJHHIIJJJJJJJJJIGIIIJIJJIIIJIIIIIHHHHHFFFFFEEDE@CDCCCCD_Mismatch_0_Sense_+_Library_PoolC
TGTTATGTTTAGTAGCCAGTTTTGACAGTGTGTTGGAATGGTAGAATTCCTCTGAAGTTGGAAGGATAAATGGAAACATCCAACAGTGGAAATG
>Frequency_1_QualityScore_FDFHFH,AEGGIJIGIGIGIIBHHGGGFIJICDHHIGIIIJGFHHGGHIJHIJJIJJIIIIEDGHIEHIHGHH_Mismatch_0_Sense_+_Library_PoolC
ATATGGTGAGCAGAGACACATGAACTGTAAGTAATGTGGATGTCGTGTTATCAAACTATAGATTAGTATACTA
>Frequency_1_QualityScore_DDFDFDHIIBCGHGGEGEHHGEFCFCGGGIIIIIIIIDGGB@?EBHIDGCCC@DHGG@GHEHFGA@@E@=@=CA/(57;>>>AE_Mismatch_0_Sense_+_Library_PoolC
GTGAGCAGAGACACATGAACTGTAAGTAATGTGGATGTCGTGTTATCAAACTATAGATTAGTATACTAATTTTTGAGTGACTCA
>Frequency_1_QualityScore_FFHHHHHJJJJJJJIJJJJIJJIJJIJHIJIHIJIIIJJJHHHHIJJHIJJIFHEGIJIDHIIJHHHHH@@DBCCDEEEDDCCC_Mismatch_2_Sense_+_Library_PoolC
CGAAAATATACCGGAATTGGATCATCGAATGTAGTCTCTGTGTTATGTTTAGTAGCCAGTTTTGACAGTGTGTTGGAATGGTGA
>Frequency_1_QualityScore_FFHHHHHJJJHIIIIEHHIIGIIJJJIJJGHGHIJIJJJIJJJJJIJJJJJJJJJJJJJJGHJEHHHHHFD@CDFFFEECCCDDDDCDCDDDDD_Mismatch_0_Sense_+_Library_PoolC
AGTGTGTTGGAATGGTAGAATTCCTCTGAAGTTGGAAGGATAAATGGAAACATCCAACAGTGGAAATGAAGTGATATGGTGAGCAGAGACACAT
>Frequency_1_QualityScore_FFHHHHHIJJJJIJJJJJJHIIJIIJJJIIJIJJIJIIIIIJJJIIJJIJJJJIJJJJHHJIJJJIIIJIJHHHDFFFFFD_Mismatch_0_Sense_+_Library_PoolC
AGCAGAGACACATGAACTGTAAGTAATGTGGATGTCGTGTTATCAAACTATAGATTAGTATACTAATTTTTGAGTGACTCA
>Frequency_1_QualityScore_BDHHHHHJJ>EHGHGGGFHEGGHGGFGHIJIGIJJEHIGGGGFHHGHEHGIDEGHHFE=AEEFCBEEFE@@@CEDDDDDCDDA?>B?@CACD@D_Mismatch_0_Sense_+_Library_PoolC
ATAGGCAAAGCCGAAAATATACCGGAATTGGATCATCGAATGTAGTCTCTGTGTTATGTTTAGTAGCCAGTTTTGACAGTGTGTTGGAATGGTA
>Frequency_1_QualityScore_DA?CFFHIC@CDECAE4AEB<FFEE<?FFBECHEGGGHHIIEHGHGHGGIIDHGGFCHIIIIIG>CD=;;A7?CE>BB_Mismatch_1_Sense_+_Library_PoolC
AGAGACACATGAACTGTAAGTAATGTGGATGTCGTGTTATCAAACTATAGATTAGTATACTAATTTTTGAGTGACCCA
>Frequency_1_QualityScore_FFGFHGFFHGHIJJIGIGIHIEIGCHGEGIGGI?FDGGIJCHIEGAHIIHHEHEHFDDCB;@:@CEECD>>CC>>C;>ACACDCCCCA::@A?B_Mismatch_1_Sense_+_Library_PoolC
TCGTTTGTGGCTTTAAGGATAGGCAAAGCCGAAAATATACCGGAATTGGATCATCGAATGTAGTCTCTGTGTTATGTTTAGTAGCCAGTTTTGA
>Frequency_1_QualityScore_FFHGGFGJHEHIJGGIGGIJJIGFGFDHIEIIHGGGFHHHIJJJGIHEEGHJIIGHIGCHHIEG@@CGFEEEHDD?C_Mismatch_0_Sense_+_Library_PoolC
TATACCGGAATTGGATCATCGAATGTAGTCTCTGTGTTATGTTTAGTAGCCAGTTTTGACAGTGTGTTGGAATGGTA
>Frequency_1_QualityScore_FFHHHHHJJJJJJJJJHIJHJIJJJIJJIIJJHIHIJGIIJIIIIJJJJJJJIHIIJJIJJJIIIEHGGHFFFFFFFCEDEEEEDDDDEECDDD_Mismatch_0_Sense_+_Library_PoolC
TAGTATACTAATTTTTGAGTGACTCAAGTTTGAATGGTATCAAAGTCACGTGAAAACAGTCGAGGACATTAATCACTATGTCTTTCTATTATGT
>Frequency_1_QualityScore_FFHHHHHJJJJHIJJHIIIJFHIGIJHIJHJIJIJJJJJIIJJIJJJJJJHGIIJJIJJJJJIJIJHJJEEHHHHDFFFEFFEEED_Mismatch_1_Sense_+_Library_PoolC
CACATGAACTGTAAGTAATGTGGATGTCGTGTTATCAAACTATAGATTAGTATACTAATTTTTGAGTGACTCAAGTTTGAATGGCA
>Frequency_1_QualityScore_FFHHHHHJJJJJJJJIJJJJJJJJJJJJIJJJJJIIJJJJJJJJJGHJJJIJGGIJJJJJJJJIJGJJJHIHGHHHGFF_Mismatch_0_Sense_+_Library_PoolC
TCGAGGACATTAATCACTATGTCTTTCTATTATGTTTTCTGGCAACCAGCTGTTCTTTAATAACAATTTAATTGGACCA
>Frequency_1_QualityScore_FFHHGHHIIJJJIGIJJJHJIJHHHIHIJJGGHHJFGHIJIJJJJJJJIJJJIJJIJJJIJJGGJJJJGHIHHHGD?DFFDECEEDEDDDDDCC_Mismatch_0_Sense_+_Library_PoolC
GTTTAGTAGCCAGTTTTGACAGTGTGTTGGAATGGTAGAATTCCTCTGAAGTTGGAAGGATAAATGGAAACATCCAACAGTGGAAATGAAGTGA
>Frequency_1_QualityScore_FFHHHHHJJIJJJJIJIJIJJJJJGIJIJJJJJJJJJGHIIIJJHBHHHHGIJJJIHIIIHGGHHFFBFEEEEEDEDDDDDDDDDCCCDDD3@C_Mismatch_0_Sense_+_Library_PoolC
AAGCCGAAAATATACCGGAATTGGATCATCGAATGTAGTCTCTGTGTTATGTTTAGTAGCCAGTTTTGACAGTGTGTTGGAATGGTAGAATTCC
>Frequency_1_QualityScore_FFHFHHHIJJJJJJJJJJJJJJJJHIJJIJJJJIIJHIJHIIHIJJIJJJJIJJIJJJJJJIJHHIIHGHHHHHFFFFDCEC_Mismatch_1_Sense_+_Library_PoolC
AGGTGAGCAGAGACACATGAACTGTAAGTAATGTGGATGTCGTGTTATCAAACTATAGATTAGTATACTAATTTTTGAGTGA
>Frequency_1_QualityScore_FFHHHHHJJJJJJJJJJJHJJJJJJJJJJJJIJJJJJJJJIJJJJJJJJIGIJJJJJIJJJJGJJJJJJJHHGHHE_Mismatch_2_Sense_+_Library_PoolC
AGGACATTAATCACTATGTCTTTCTATTATGTTTTCTGGCAACCAGCTGGTCTTTAAAAACAATTTAATTGGACCA
>Frequency_1_QualityScore_FDFFHHHJJGHIJJHHIJJIJJJJJJIJJJHIIJJIJIIIJJJIIGIJJJJJJJJJJJJGHIGGCEHGHAAEHHHFFFEEDEEEEEDCDDDDDD_Mismatch_0_Sense_+_Library_PoolC
GTGTGTTGGAATGGTAGAATTCCTCTGAAGTTGGAAGGATAAATGGAAACATCCAACAGTGGAAATGAAGTGATATGGTGAGCAGAGACACATG
>Frequency_1_QualityScore_FFDFHHHJJJJJJIJJGIJJJJJEIJJIIJJJGIJFHIIJJHHHJIIJJIJJJJJJJJJJJJHEIJJJJJIHHHHHFFDEFECEEEEDDDDCDD_Mismatch_1_Sense_+_Library_PoolC
GGTGAGCAGAGACACATGAACTGTAAGTAATGTGGATGTCGTGTTATCAAACTATAGATTAGTATACTAATTTTTGAGTGACTCAAGTTTGAAA
>Frequency_1_QualityScore_FFHHHHGAGGGIHIDFHJJIHGHIJII_Mismatch_1_Sense_+_Library_PoolC
AAACTATAGATTAGTATACTAATTTTA
>Frequency_1_QualityScore_DD<F>BFAHIGIF@IG@EHIGHA?CHE@?FEBGDFHGEIIEIFIIIIIHCEFBGIIHHIIIIIIGHGG@7C_Mismatch_0_Sense_+_Library_PoolC
GACACATGAACTGTAAGTAATGTGGATGTCGTGTTATCAAACTATAGATTAGTATACTAATTTTTGAGTGA
>Frequency_1_QualityScore_FFHHHHHJIJJJJJJJJJJJJJJIJHJJIJJJJJIJJJJJJIJJJJHGHJJJJHIJJIHIGIHHHEEHFDBFEEECEEEDDDDDDDDDDDDEDD_Mismatch_1_Sense_+_Library_PoolC
TATACCGGAATTGGATCATCGAATGTAGTCTCTGTGTTATGTTTAGTAGCCAGTTTTGACAGTGTGTTGGAATGGTAGAATTCCTCTGAATTTG
>Frequency_1_QualityScore_?+2A=C?E>1EACEEEBBF922<9C9?<C_Mismatch_0_Sense_+_Library_PoolC
AGTTGGAAGGATAAATGGAAACATCCAAC
>Frequency_1_QualityScore_FFHHHHHJIJHIJGIIIHIJJGGIIIHIHHIJJJHIJJJGGGIFIIHIJJJJIJJJIJJJJJJJIJJJJGIIHHHHGHFFFFDECE3;ACCDDC_Mismatch_0_Sense_+_Library_PoolC
TTATGTTTAGTAGCCAGTTTTGACAGTGTGTTGGAATGGTAGAATTCCTCTGAAGTTGGAAGGATAAATGGAAACATCCAACAGTGGAAATGAA
>Frequency_1_QualityScore_DBD<?C?ABG+AF?AA?FEAHHHC@BFF@EHCDGEC?DBDHHGG;<?FEHC<FEBBFHEGFGHCC@DGG)7=E:A@7?C_Mismatch_0_Sense_+_Library_PoolC
TTGACAGTGTGTTGGAATGGTAGAATTCCTCTGAAGTTGGAAGGATAAATGGAAACATCCAACAGTGGAAATGAAGTGA
>Frequency_1_QualityScore_DDHHHFFIIJCGIIIIJGIGIJIJIJFHIJGJJJJIGIJJJJJIJJJIJJJGIIJGIJIIJHJGDHCEHCHHGHDEEFFFEDDCDCCDDDDCCC_Mismatch_0_Sense_+_Library_PoolC
GTTGGAATGGTAGAATTCCTCTGAAGTTGGAAGGATAAATGGAAACATCCAACAGTGGAAATGAAGTGATATGGTGAGCAGAGACACATGAACT
>Frequency_1_QualityScore_FFHHHHHGHHHIJHIIJJFFHHJJJJJJJJJJJJHIJJIJIJIJIJJJIJJJJJJJJJJJJJJHHIIJJCHHGHEEFFFFFFCEEDEEDDDDDD_Mismatch_0_Sense_+_Library_PoolC
GACAGTGTGTTGGAATGGTAGAATTCCTCTGAAGTTGGAAGGATAAATGGAAACATCCAACAGTGGAAATGAAGTGATATGGTGAGCAGAGACA
>Frequency_1_QualityScore_FFHHHHHHHHIHHEHHHIJBCHGIFEGGGHIJJJJJJIIIIIIJJJJJIJJIIHIJJJIIJIIICCHHHDAHEFHFFFFFFEEDEDECCDDDDD_Mismatch_1_Sense_+_Library_PoolC
AGTTTTGACAGTGTGTTGGAATGGTAGAATTCCTCTGAAGTTGGAAGGATAAATGGAAACATCCAACAGTGGAAATGAAATGATATGGTGAGCA
>Frequency_1_QualityScore_FFHHHHGGIJEIJIIIJIJCFHCHIEHEGHHHGIIJJJIJJJJGIIJJJGICGHGHJJJHIIIDGGDHHCGAEEHHCCDFFFFEEDCCCCCCDA_Mismatch_2_Sense_+_Library_PoolC
AAATGGAAACATCCAACAGTGGAAATGAAGTGATATTGTGAGCAGAGACACATGAACTGTAAGTAATGTGGATGTCCTGTTATCAAACTATAGA
>Frequency_1_QualityScore_FBFBDHFIEGIIIIIGAFGGHGDHHFCF9CCFIIIDHFEAFGBD<DBF?DA@F?FFGGCHCGDG3@DH>_Mismatch_2_Sense_+_Library_PoolC
ATTGGATCATCGAATGTAGTCTCTGTGTTATGTTTAGTAGCCAGTTTTGACAGTGTGTTGGAATGGTTA
>Frequency_1_QualityScore_FFHHHFHJEGHJJJJJJHHJIIJIIJFIIIGIJJJJJJJIJJJJJJJJJJIGJJJJJJJJHHHHHHHFFFFFFFEDEEEEEFEEDDDDCCDDCB_Mismatch_1_Sense_+_Library_PoolC
TTTTTGAGTGACTCAAGTTTGAATGGTATCAAAGTCACGTGAAAACAGTCGAGGACATTAATCACTATGTCTTTCTATTATTTTTTCTGGCAAC
>Frequency_1_QualityScore_DDHBHCFHFGEEHHGIIGEDHGIDGHHH@EHGE@FFHHI<9DDEBFHCE>DDGG??@8=CFHDGDHHEG;AHDBEDCCCCCCCCCCCEADCCCC_Mismatch_0_Sense_+_Library_PoolC
TATAGATTAGTATACTAATTTTTGAGTGACTCAAGTTTGAATGGTATCAAAGTCACGTGAAAACAGTCGAGGACATTAATCACTATGTCTTTCT
>Frequency_1_QualityScore_FFHHGGGHGGJJJJJIJJJEHIJIIGIJGHICGIHIJJJIJIIIJJHIIBGHIIIJJJGHIIIJJGGIJHIFHEFFF_Mismatch_1_Sense_+_Library_PoolC
AGCAGAGACACATGAACTGTAAGTAATGTGGATGTCGTGTTATCAAACTATAGATTAGTATACTAATTTTTGAGCGA
>Frequency_1_QualityScore_2=AFHFIHGFGGIJJFIGIJJIGGGGGBGGHII>DDFHFHGHEHCHDHIHIECEFCCCFFEHGGEGIHHHFECE@D3@CAECCDDDCCCCD:A_Mismatch_0_Sense_+_Library_PoolC
TATGTTTAGTAGCCAGTTTTGACAGTGTGTTGGAATGGTAGAATTCCTCTGAAGTTGGAAGGATAAATGGAAACATCCAACAGTGGAAATGAA
>Frequency_1_QualityScore_FFHHHHHJJJJJIIIJJJIJGIIJIJJIIFGIIHIJJJIIIJJJEGIJGCCGIIJHJHGHHHHHHF@DC@CEDDDDDDDACD@CDDDDDDDDDD_Mismatch_0_Sense_+_Library_PoolC
AAAATATACCGGAATTGGATCATCGAATGTAGTCTCTGTGTTATGTTTAGTAGCCAGTTTTGACAGTGTGTTGGAATGGTAGAATTCCTCTGAA
>Frequency_1_QualityScore_FFGHHHHJJJIJJIIIJJGAEAFHGGBBHHGIJIHJIIIJJJJ=FHFFFGGHGGGDGHGEHFHFFF_Mismatch_0_Sense_+_Library_PoolC
GATAGGCAAAGCCGAAAATATACCGGAATTGGATCATCGAATGTAGTCTCTGTGTTATGTTTAGTA
>Frequency_1_QualityScore_DDFHH<ABCGEEED>D3AEECDHGCEHGHGEGC;DHHBGHGIGHHFHIGFA@FHFGGGIICFH@BCGAGEHEACCDEEDCDDA;>CCADDCACC_Mismatch_0_Sense_+_Library_PoolC
AACAGTGGAAATGAAGTGATATGGTGAGCAGAGACACATGAACTGTAAGTAATGTGGATGTCGTGTTATCAAACTATAGATTAGTATACTAATT
>Frequency_1_QualityScore_FFHHHHDHIJJJEHIJJJJEIJJJIJJJJJJEHIIJJJJIDFDFFHHIBGGGIDGIIIJJJJIJJJIJIGCHIJJJHHGFDFFFFFDEEC@EDD_Mismatch_0_Sense_+_Library_PoolC
ATGTAGTCTCTGTGTTATGTTTAGTAGCCAGTTTTGACAGTGTGTTGGAATGGTAGAATTCCTCTGAAGTTGGAAGGATAAATGGAAACATCCA
>Frequency_1_QualityScore_FFFHHHDIIJJIJIDHJJJEEHFIIGIFHIGIIHIGJIJJIIJJJJIJHJJJGIGHHCGIIJIIIIJJJHI=E=CB_Mismatch_0_Sense_+_Library_PoolC
GCAGAGACACATGAACTGTAAGTAATGTGGATGTCGTGTTATCAAACTATAGATTAGTATACTAATTTTTGAGTGA
>Frequency_1_QualityScore_FFHHHHHJJ@HII:CHHHIBB<AEGHAGEFEIHIIJIJJJJFHIIJJIIJFHHHHHIJ@FHIJFHIHGIEHIIHHGHHHCCDFCEDCBCCDDDC_Mismatch_0_Sense_+_Library_PoolC
GGATCATCGAATGTAGTCTCTGTGTTATGTTTAGTAGCCAGTTTTGACAGTGTGTTGGAATGGTAGAATTCCTCTGAAGTTGGAAGGATAAATG
>Frequency_1_QualityScore_FFHDHFHIIJIGJHIHGGIIEIAHIJJEEHIIIJGIJJJGGHIIFFHEIGJGGCCHFGGF?BEFFFEEE@CB@CDDDDDDDCCDCBCDDDDDDD_Mismatch_0_Sense_+_Library_PoolC
GGATAGGCAAAGCCGAAAATATACCGGAATTGGATCATCGAATGTAGTCTCTGTGTTATGTTTAGTAGCCAGTTTTGACAGTGTGTTGGAATGG
>Frequency_1_QualityScore_FFHHHHFHIIIIJJJJJJIIJIIIJJIIJJIIJJJJJJJJJJHIJJIJJJJHJIFHIIIJHIFGHIIIIIIJIHHHHDFFFFEDEEEDDDDDEE_Mismatch_0_Sense_+_Library_PoolC
GAATGGTAGAATTCCTCTGAAGTTGGAAGGATAAATGGAAACATCCAACAGTGGAAATGAAGTGATATGGTGAGCAGAGACACATGAACTGTAA
>Frequency_1_QualityScore_BBD8<<+24,2ADE?AA<E?EB3C?<+<E31)11:?CD*?<B3B?9*?DB=((7@D\6@_Mismatch_2_Sense_+_Library_PoolC
GGAATGGTACAATTCCTCTGAAGTTGGAAGGATAAATGGAAACATCCAACAGGGGAAAT
>Frequency_1_QualityScore_FFHHHHHJHIJJJJJJHIJJJIJJJJJJJJJJJJJJJGIJIJJIJIIIHGHIJJJJIJIJJJJJJIJIJHHHHHDFFFFFFDDEEEEEEDDDCD_Mismatch_0_Sense_+_Library_PoolC
CTCTGAAGTTGGAAGGATAAATGGAAACATCCAACAGTGGAAATGAAGTGATATGGTGAGCAGAGACACATGAACTGTAAGTAATGTGGATGTC
>Frequency_1_QualityScore_FFHHHHHJJJJJJJJIGHJJJJJJIJJJJJJJJJJJIJJJJJJJJEHIHIJJJJIJFGHIIJJJHIJJIHGIHEHHFFFFFFEEECEDEDEDED_Mismatch_0_Sense_+_Library_PoolC
TAGAATTCCTCTGAAGTTGGAAGGATAAATGGAAACATCCAACAGTGGAAATGAAGTGATATGGTGAGCAGAGACACATGAACTGTAAGTAATG
>Frequency_1_QualityScore_FFFHHHHJJIJJJGIIJJIIJEHHGIIIJJIIGJJIJIJIJJIIHIGIGGIGHIJIJIJJHIHHIIJJJ_Mismatch_0_Sense_+_Library_PoolC
AGTGGAAATGAAGTGATATGGTGAGCAGAGACACATGAACTGTAAGTAATGTGGATGTCGTGTTATCAA
>Frequency_1_QualityScore_DDHHHHDHHHIJFHHIJEHIHIHIIJIIJJIIIHHHIGIJJIHHIEGIJJIJHJIGIJJJJJJIFHGJHEHEHACEEEFFFFEDCCECC?DDDD_Mismatch_0_Sense_+_Library_PoolC
ACAGTGTGTTGGAATGGTAGAATTCCTCTGAAGTTGGAAGGATAAATGGAAACATCCAACAGTGGAAATGAAGTGATATGGTGAGCAGAGACAC
>Frequency_1_QualityScore_FFHHHHHJIJGGHIJJGIJJIIJHIJJHIJJIJJJJHIIJJJJIJJGHFIIJJHIIIIJJIJJJGIHHIEHHHFFFFDBEEEEEEEDDDDCCDC_Mismatch_0_Sense_+_Library_PoolC
AATATACCGGAATTGGATCATCGAATGTAGTCTCTGTGTTATGTTTAGTAGCCAGTTTTGACAGTGTGTTGGAATGGTAGAATTCCTCTGAAGT
>Frequency_1_QualityScore_FDHFHFHGIFGEGHIGHJJJIEHJIIHHFEIIJIGEIGGFHDGIIHIIJJDGIGHIJHGIIJJACGCGIFDHIJBHHHHHFFFFFFECEEEDDD_Mismatch_0_Sense_+_Library_PoolC
TAGTCTCTGTGTTATGTTTAGTAGCCAGTTTTGACAGTGTGTTGGAATGGTAGAATTCCTCTGAAGTTGGAAGGATAAATGGAAACATCCAACA
>Frequency_1_QualityScore_FFHHHHHJJJJJJJJJIJJJFHIIJJJJGHIJJFIJHIJIJJJJJJIJJHIJJIJIJJJJJJJIJJIJJHHHHHFFFFCEEEEEEDDCDCCDEE_Mismatch_0_Sense_+_Library_PoolC
TTAGTAGCCAGTTTTGACAGTGTGTTGGAATGGTAGAATTCCTCTGAAGTTGGAAGGATAAATGGAAACATCCAACAGTGGAAATGAAGTGATA
>Frequency_1_QualityScore_FFHFFHHJJJJJJJJJJJJHIJJIIJJIJIJJJJIJJJJJJJJJJJIJFHJHJIJIIIJCFHIJIJJHGGFHHHHFFFFEEEEEDDDDCDEDDD_Mismatch_0_Sense_+_Library_PoolC
TGGTAGAATTCCTCTGAAGTTGGAAGGATAAATGGAAACATCCAACAGTGGAAATGAAGTGATATGGTGAGCAGAGACACATGAACTGTAAGTA
>Frequency_1_QualityScore_ADFFAFFIIBEG:ABCAF@?<CAFHGHIGIG?ED??0B?B9?9D@<?B@>4BBFH)88_Mismatch_2_Sense_+_Library_PoolC
AGAGACACATGAACTGTAAGTAATGTGGATGTCGTGTTATCAAACTATAGATTAGTGA
>Frequency_1_QualityScore_FFHHHHHJJJJGIIIJJJIJJJJJIIJJJJHIJJJJIJJIIJJ3CHI7.BDHI;77..=A);;7?BDF@CECEEDCDEDDBDDD:@>CBCDD@A_Mismatch_0_Sense_+_Library_PoolC
GAAGGATAGGCAAAGCCGAAAATATACCGGAATTGGATCATCGAATGTAGTCTCTGTGTTATGTTTAGTAGCCAGTTTTGACAGTGTGTTGGAA
>Frequency_1_QualityScore_BDF:<<CCGEF+3ACECHHDHH@>FCA>EED?1:CCGH@@GEHIGDH@HHIEEHIIIIIIB=C@@@C=CCEA=???BCEECC:ACCCCBCCCCC_Mismatch_0_Sense_+_Library_PoolC
CAGTGTGTTGGAATGGTAGAATTCCTCTGAAGTTGGAAGGATAAATGGAAACATCCAACAGTGGAAATGAAGTGATATGGTGAGCAGAGACACA
>Frequency_1_QualityScore_FFHHHHHJJJJJJJJJJJJJJJJJJJJJJJJJIIJJJJJJJJJJJJJJJJGHIIJJJJJJJJJIJJJIJHIIIGHHH_Mismatch_1_Sense_+_Library_PoolC
GAGGACATTAATCACTATGTCTTTCTATTATGTTTTCTGGCAACCAGCTGTTCTTTAATAACAATTTAATTGGAGCA
>Frequency_1_QualityScore_FFHHHHHJJJJJJIJJIIJJJIJJJJJJJJJJIJGIIJ==DGHHFEE?CEE?BCCEEDEADEDDDDCDD@BDDDDCCDCDDBDDDDDDCDDDCD_Mismatch_1_Sense_+_Library_PoolC
GCAAAGCCGAAAATATACCGGAATTGGATCATCGAATGTAGTCTCTGTGTTATTTTTAGTAGCCAGTTTTGACAGTGTGTTGGAATGGTAGAAT
>Frequency_1_QualityScore_FDDHHFHIIJGIIGJJHIIHIIIIJJGGIJJJIJJJJJGIGHHIJJJHIJJIJHIIFHIIGIIGICHGJBHHEICHHHGHEFFFFFDCDD_Mismatch_0_Sense_+_Library_PoolC
GTAAGTAATGTGGATGTCGTGTTATCAAACTATAGATTAGTATACTAATTTTTGAGTGACTCAAGTTTGAATGGTATCAAAGTCACGTGA
>Frequency_1_QualityScore_AFHHDHDIIHHFI>FHHGIIGGEH?FHGH@GGHIJJJG@F?DDGCHIIFHGIGHHGA@A@9@CCEEHAHEBDC>DBE>@CACDDDB;>-;;<A@_Mismatch_1_Sense_+_Library_PoolC
AGTTTTGACAGTGGGTTGGAATGGTAGAATTCCTCTGAAGTTGGAAGGATAAATGGAAACATCCAACAGTGGAAATGAAGTGATATGGTGAGCA
>Frequency_1_QualityScore_FFGHHHHJIGICBHHGEIJGJGGG>FGFEHIDFHIJJJJJJJJJEGIGEGADHIIHHHHHHHFF>DDFFEEDEEDD5>CCB@>>ACC>A?CBC>_Mismatch_1_Sense_+_Library_PoolC
TGAAGGATAGGCAAAGCCGAAAATATACCGGAATTGGATCATCGAATGTAGTCTCTGTGTTATGTTTAGTAGCCAGTTTTGACAGTGTGTTGTA
>Frequency_1_QualityScore_FFHHHHHJIJJJJJJJIJJJJJJJJJJJIJJJJIJJJJJIJIJJIHIJHIJIJJJJIHIJJJJIJJJJGHHHHHFFFFDEEDEDEDDDECDDDD_Mismatch_0_Sense_+_Library_PoolC
AACAGTCGAGGACATTAATCACTATGTCTTTCTATTATGTTTTCTGGCAACCAGCTGTTCTTTAATAACAATTTAATTGGACCATATGAGAATC
>Frequency_1_QualityScore_FFFHHFHIJJJJJFHGHIHIJCGDHIJJJJJJJJJJJIJJIIHJJIJIJIIGIJJJJIIJHGHHHHHGFDFFFFFECEDDECEFEEEDCDDEDD_Mismatch_0_Sense_+_Library_PoolC
AGTGGAAATGAAGTGATATGGTGAGCAGAGACACATGAACTGTAAGTAATGTGGATGTCGTGTTATCAAACTATAGATTAGTATACTAATTTTT
>Frequency_1_QualityScore_FFGHHHHJJJIIIJJGJJJIJGGJJIJJJJIJJJGIJJFDHHIIIJIGHHHAEHHFFFFEFFEDCEEEEAB@DDDDCDCBCDD>CCDD@@C:CD_Mismatch_0_Sense_+_Library_PoolC
GCAAAGCCGAAAATATACCGGAATTGGATCATCGAATGTAGTCTCTGTGTTATGTTTAGTAGCCAGTTTTGACAGTGTGTTGGAATGGTAGAAT
>Frequency_1_QualityScore_3BFCFDFG+<2CCAEGB<CFFA9F<EFFEEIC@D>DD:BBGFIEF>9?B@DDB=FFF>=CEECE@ACE=)==AE>7;@D3;;@@@;;3;A_Mismatch_0_Sense_+_Library_PoolC
TTTGACAGTGTGTTGGAATGGTAGAATTCCTCTGAAGTTGGAAGGATAAATGGAAACATCCAACAGTGGAAATGAAGTGATATGGTGAGC
>Frequency_1_QualityScore_DDCBH?DHEAHIIIID:<<A<GHIIIE<BGH@@BDG<DFEGFGGGDB9BDDGG8CBHF.@@FG;CGHIECDEEEH;@DEEE6>6>@CCDDC_Mismatch_0_Sense_+_Library_PoolC
GGTAGAATTCCTCTGAAGTTGGAAGGATAAATGGAAACATCCAACAGTGGAAATGAAGTGATATGGTGAGCAGAGACACATGAACTGTAAG
>Frequency_1_QualityScore_FFHDDHHGHICGGIJJIJIJIJFIHHICHHIIJIJIJIJIJJJJJEIIIJHIIGGIEGEIIIIHFHIGIEHHAHHFHHFFFFEDDEEDDDDCDD_Mismatch_0_Sense_+_Library_PoolC
TGGAATGGTAGAATTCCTCTGAAGTTGGAAGGATAAATGGAAACATCCAACAGTGGAAATGAAGTGATATGGTGAGCAGAGACACATGAACTGT
