# Supplementary material for: Differential Gene Expression Reveals Candidate Genes for Drought Stress Response in Abies alba (Pinaceae)
Source: PLoS One. 2015 Apr 29;10(4):e0124564. doi: 10.1371/journal.pone.0124564 (PMC4414588; doi:10.1371/journal.pone.0124564)
Supplement: S2 File — (GZ) [file pone.0124564.s002.gz › comp11430_c0_seq1.fa]

>comp11430_c0_seq1 len=221 path=[202:0-28 9:29-220]
GTACAAAGTCCTCCAGCTCTTCATACTCCTGAAGAACTTCCAGCTATCAAGGAGACCTTGTGAGAAGCTATGTAAAGTAGAAGAAAAAACGGAGGTCGCCGGCTGCTACTAAGAACCTAACAGAACTTTTCCAAATGTGGGTTCTTACTGTTATTATTCTAATCATCATGATGTGTGGGGTCTGGAGATTTTTCCTTAGCCGAGATCTCCATTCCGAGATA

>Frequency_5_QualityScore_EFGEHHGIIJIHIIIHGIHHGGIHHGIFHIGIIEEGFGGGGHGHHFHGFFCEFFGFGGGFHDFEFA@?:9?ACCCBDACCBCCDDCCDDBC>CC_Mismatch_2_Sense_+_Library_PoolT
TTTGAAGAACTTCCAGCTATCAAGGAGACCTTGTGAGAAGCTATGTAAAGTAGAAGAAAAAACGGAGGTCGCCGGCTGCTACTAAGAACCTAAC
>Frequency_4_QualityScore_FFHHHHGJJIJJJJIJJIIIJJIIIJJIJIJJJJJIIJJIIJJJJJJIHIIIEHIIIIIIIIIGGFEEECACBCDDCCDDDDDDDDDDCCDDDD_Mismatch_2_Sense_+_Library_PoolT
CTTTTGAAGAACTTCCAGCTATCAAGGAGACCTTGTGAGAAGCTATGTAAAGTAGAAGAAAAAACGGAGGTCGCCGGCTGCTACTAAGAACCTA
>Frequency_4_QualityScore_FEHGGHHIHIHIIJJJIIIIGIIIIIIIHIGHGIHIIIIIGIHIIGGGFHHHIIIHIIIGIGE9@BBCBAABCCDCDDCCCCDDCDDDCDDDDD_Mismatch_0_Sense_+_Library_PoolT
AGAACTTCCAGCTATCAAGGAGACCTTGTGAGAAGCTATGTAAAGTAGAAGAAAAAACGGAGGTCGCCGGCTGCTACTAAGAACCTAACAGAAC
>Frequency_3_QualityScore_FEGHHGGIJIJHIGIIIIJIJGIJHJJJJJGHIIIIJJIIJJHIIJGIEGHEFHDFFHGFHHGFFEEEC@@ACBCCCDDDDDDDDDDDCDDABD_Mismatch_2_Sense_+_Library_PoolT
TTTTGAAGAACTTCCAGCTATCAAGGAGACCTTGTGAGAAGCTATGTAAAGTAGAAGAAAAAACGGAGGTCGCCGGCTGCTACTAAGAACCTAA
>Frequency_2_QualityScore_FEGHHHHJIIHIIIIJJJJJJGIBGIIIIEGGIFIIIJJJJIIJJJJIJJIIIIJJIIJIHGEE<ACDDBDDDDDDCDDDDCCCCDDDDDDDCC_Mismatch_1_Sense_+_Library_PoolT
AAGAACTTCCAGCTATCAAGGAGACCTTGTGAGAAGCTATGTAAAGCAGAAGAAAAAACGGAGGTCGCCGGCTGCTACTAAGAACCTAACAGAA
>Frequency_2_QualityScore_EECFFGEHFGIIIGIHIEIIFHGIGIIHGIDGHHHHHIIGGGICEGEEHI?CGHEEAC?AAB=BB?BC???ACCDCCCCCDCCACDE_Mismatch_2_Sense_+_Library_PoolT
ATCAAGGAGACCTTGTGAGAAGCTATGTAAAGTAGAAGAAAAAACGGAGGTCGCCGGCTGCTACTAAGAACCTAACAGAACTTTCCA
>Frequency_2_QualityScore_FFHHHHGIIIIIJIEIIIIIIIIIIGIIIJIJAFGGIIIGGEEEEEEEEEDDDDDDDDDDDDDDDDCCCE_Mismatch_0_Sense_+_Library_PoolT
GAAGCTATGTAAAGTAGAAGAAAAAACGGAGGTCGCCGGCTGCTACTAAGAACCTAACAGAACTTTTCCA
>Frequency_2_QualityScore_FFHGGGHIJFGGIGGIIIIIJGIIIHEEHIJIIIJJIIJJFHII=AEHGGEDCCDDDDDDDDDDDDDCDCCCDDDDDDDDC_Mismatch_1_Sense_+_Library_PoolT
GAGACCTTGTGAGAAGCTATGTAAAGTAGAAGAAAAAACGGAGGTCGCCGGCTGCTACTAAGAACCTAACAGAACTTTTCA
>Frequency_2_QualityScore_FFHGGFGEGGIIIGHEHIIGIIIIIIIIIIJJJJIIIJJJIGIIIGII;@EHGFDCCBDCCDDCCCCDDACDDDDCDCDDDDDDDD_Mismatch_1_Sense_+_Library_PoolT
CAAGGAGACCTTGTGAGAAGCTATGTAAAGCAGAAGAAAAAACGGAGGTCGCCGGCTGCTACTAAGAACCTAACAGAACTTTTCCA
>Frequency_2_QualityScore_FFGHHHHJJJJJIJIJIIGIIIIJGHIIHJIIJJJJIIIIJJJJIIIJIJIJFIJIIIG@CEDDDDDCDCCDCDDDDCDDDDDDDCCCDDDDDD_Mismatch_1_Sense_+_Library_PoolT
CTTCCAGCTATCAAGGAGACCTTGTGAGAAGCTATGTAAAGCAGAAGAAAAAACGGAGGTCGCCGGCTGCTACTAAGAACCTAACAGAACTTTT
>Frequency_2_QualityScore_EEEGFCCGHIEIIIIICEE;EGEFEEIIGIIEIIFH@GG?EGIIGCE@;?BCBA=BAABCAABCAAC>ACCBCCC_Mismatch_1_Sense_+_Library_PoolT
CTTGTGAGAAGCTATGTAAAGTAGAAGAAAAAACGGAGGTCGCCGGCTGCTACTAAGAACCTAACAGAACTTTTA
>Frequency_2_QualityScore_FFHHHHHIIJJJIIIEIGHIIIIGIHHIIJGIIIJJIIJIIJIJJIII=DEHGFDDDDDDCDDCDDCCCACCDDDCCCACDDDDC_Mismatch_1_Sense_+_Library_PoolT
CAAGGAGACCTTGTGAGAAGCTATGTAAAGTAGAAGAAAAAACGGAGGTCGCCGGCTGCTACTAAGAACCTAACAGAACTTTTCA
>Frequency_2_QualityScore_FFHHHHHJJJIJIJIIJIJJHIGGHJJJJJJJIJJIIHIIJIIIJJIJJJIJIIIEIHGFDDDDDDDDDCDDDCDDDDDDDDDDDCDCDDDDCC_Mismatch_1_Sense_+_Library_PoolT
CAGCTATCAAGGAGACCTTGTGAGAAGCTATGTAAAGTAGAAGAAAAAACGGAGGTCGCCGGCTGCTACTAAGAACCTAACAGAACTTTTCAAA
>Frequency_1_QualityScore_D??FF?C:A44CCEF>2?CFIBEFFFFG:?)77;(.;<;A/83\5>@AABB:>A?BBBBBB:AB<:A>@4:_Mismatch_1_Sense_+_Library_PoolT
GAGAAGCTATGTAAAGTAGAAGAAAAAACGGAGGTCGCCGGCTGCTACTAAGAACCTAACAGAACTTTTCA
>Frequency_1_QualityScore_FFHHHHHJJJJJIJJHIGIJJJJIIHJHJJJJJJJJJJJJIIJJIJJJJJJIJJJJJJAEHFFDDDDDDCDDDCDDDDDDDDCDDDDDDDDDDD_Mismatch_2_Sense_+_Library_PoolT
TTCCAGCTATCAAGGAGACCTTGTGAGAAGCTATGTAAAGTAGAAGAAAAAACGGAGGTCGCCGGCTGCTACTAAGAACCTAACAGAACTTTAA
>Frequency_1_QualityScore_FFHHGHGJJJJJJJJJFJIJJJIGHHIJJJJIJJJJIJJJIIJIHJJIDFGIGEGIIIIGJIHHHF@CDABBBDDDDCCDDDDDDDDDDDDDDD_Mismatch_0_Sense_+_Library_PoolT
TGAAGAACTTCCAGCTATCAAGGAGACCTTGTGAGAAGCTATGTAAAGTAGAAGAAAAAACGGAGGTCGCCGGCTGCTACTAAGAACCTAACAG
>Frequency_1_QualityScore_DFHGDFHIJIIGHGHIGICCFHIGIGG9CC@EDEHGCGHGJIGHE-=AGGHECBBDA@CACC@C@CBDCCBDD>4<A@CCCB?_Mismatch_1_Sense_+_Library_PoolT
GGAGACCTTGTGAGAAGCTATGTAAAGTAGAAGAAAAAACGGAGGTCGCCGGCTGCTACTAAGAACCTAACAGAACTTTTCGA
>Frequency_1_QualityScore_D?FHHFGICHIDH;9FEGIB+9*?@@FG>GGBC?FHE?DFGIEGHIIHGHGIGAGECHDBABB:BBC>C>CCCA@CBCCCBC@CCCCACCCDCA_Mismatch_2_Sense_+_Library_PoolT
CAGCTATCAAGGAGACCTTGTGAGAAGCTATGTAAAGTAGAAGAAAAAACGGAGGTCGCCGGCTGCTACTAAGAACCTAACAGAACTTTCCAAA
>Frequency_1_QualityScore_FFHHHHHJJJJHIIJIJJJJJJJJJJJJIIJJJJJJJJJJJJJJJI@FHIHHDDDDDDDDDDD(:CDDDDDDDDDDDDCDDDD_Mismatch_1_Sense_+_Library_PoolT
AGGAGACCTTGTGAGAAGCTATGTAAAGTAGAAGAAAAAACGGAGGTCGCCGGCTGCTACTAAGAACCTAACAGAACTTTTCA
>Frequency_1_QualityScore_FFHHHHHJJIJJJJJJJJJIJJJIJJIJJJJIJJJJJJJJJJIIJJJJJJIIJIJIHIIGIJJJIJJHFEFDDD;??BDDDDDBDDDCDDCDCD_Mismatch_2_Sense_+_Library_PoolT
CATACTTTTGAAGAACTTCCAGCTATCAAGGAGACCTTGTGAGAAGCTATGTAAAGTAGAAGAAAAAACGGAGGTCGCCGGCTGCTACTAAGAA
>Frequency_1_QualityScore_FFHHHHHJJJJJJJJJJJJJJJJJHIJJJJJJJJIJJJJJJJJIIJIHIJJJJJJJJJJJIJJHFBDCDDDDDDDDDDDDDDDDDDDDDDDDDD_Mismatch_1_Sense_+_Library_PoolT
GAAGAACTTCTAGCTATCAAGGAGACCTTGTGAGAAGCTATGTAAAGTAGAAGAAAAAACGGAGGTCGCCGGCTGCTACTAAGAACCTAACAGA
>Frequency_1_QualityScore_FFHHHHHJJJJJJFGHIIJJJJJJJJJIJJJJJJJHHHHFFFFFFEEEEEECDDDDDDDDDBDDDDDDDCCEDDEEDEEEEDDDDDDDDDDCDC_Mismatch_0_Sense_+_Library_PoolT
GAAAAAACGGAGGTCGCCGGCTGCTACTAAGAACCTAACAGAACTTTTCCAAATGTGGGTTCTTACTGTTATTATTCTAATCATCATGATGTGT
>Frequency_1_QualityScore_;BFDDFDIEBDBDHBHGHE9C?<CEGHGIFD>CEFHC>BD>DC@FHIG;@EG57=ABB>>8=BCCCC:>@@>AB9@:AC@9@CCCCC3_Mismatch_1_Sense_+_Library_PoolT
CTATCAAGGAGACCTTGTGAGAAGCTATGTAAAGTAGAAGAAAAAACGGAGGTCGCCGGCTGCTACTAAGAACCTAACAGAACTTTTA
>Frequency_1_QualityScore_BD8ACC<EFBFF9<AAAFCH<C>HEHEEEEEF:@)??DF9@<AAA<BB?CA;>;;>;3=;=>A?@>>:?(5:4A_Mismatch_1_Sense_+_Library_PoolT
TTGTGAGAAGCTATGTAAAGTAGAAGAAAAAACGGAGGTCGCCGGCTGCTACTAAGAACCTAACAGAACTTTTA
>Frequency_1_QualityScore_FBFHHHFHIJJJJJJJJJIJJIJJ?FHJJJJJJJHGHHHFFFFFEDEEEDDDDDDDDDDDD_Mismatch_1_Sense_+_Library_PoolT
GTAAAGTAGAAGAAAAAACGGAGGTCGCCGGCTGCTACTAAGAACCTAACAGAACTTTTCA
>Frequency_1_QualityScore_DFFHHHHIJJJIJIJJJJIIJIJIJIIJIIHGIIIJHIIIGJJICHIJIIIJJHGEHHIJJIJIDGDFFAA=?@DBDBDDDDCDDACDDCCCBD_Mismatch_2_Sense_+_Library_PoolT
ACTTTTGAAGAACTTCCAGCTATCAAGGAGACCTTGTGAGAAGCTATGTAAAGTAGAAGAAAAAACGGAGGTCGCCGGCTGCTACTAAGAACCT
>Frequency_1_QualityScore_FFHHHHHFIGIIIIJJDGHCHIGIIJJJDHIJJFGGIJJJJJJJJJGGHGE;?EFFDBDDDDDDDDDDDCDDDDDDDDCDDDDCDDDDD_Mismatch_1_Sense_+_Library_PoolT
TATCAAGGAGACCTTGTGAGAAGCTATGTAAAGTAGAAGAAAAAACGGAGGTCGCCGGCTGCTACTAAGAACCTAACAGAACTTTTCGA
>Frequency_1_QualityScore_FDFBDHCGFHHEFD@EEGHGBF:CFG;CD09@FDFHGEF?>;CC@?D@?@ACCCBCC>@A>>CCA_Mismatch_2_Sense_+_Library_PoolT
GCTATGTAAAGTAGAAGAAAAAACGGAGGTCGCCGGCTGCTACTAAGAACCTAACAGAACTTTGA
>Frequency_1_QualityScore_FFHHHHHJJJJIIJJJIIJHJIIIJIJIJJGJJJJJJJIJIJIJJJIGIJGIJJIGIIIJIJJHHHFFDDDDD?CBDDDDDDBDDDDDDDDDDD_Mismatch_2_Sense_+_Library_PoolT
ATACTTTTGAAGAACTTCCAGCTATCAAGGAGACCTTGTGAGAAGCTATGTAAAGTAGAAGAAAAAACGGAGGTCGCCGGCTGCTACTAAGAAC
>Frequency_1_QualityScore_FFHFHHHJJJIIGHGGIIJIJJGIJJJIGIJJJIIJIJJJJJHHF;@BDDDDDDDDDDDDDCCCCDBDDCBDDCDDDDCDDE_Mismatch_2_Sense_+_Library_PoolT
GGAGACCTTGTGAGAAGCTATGTAAAGTAGAAGAAAAAACGGAGGTCGCCGGCTGCTACTAAGAACCTAACAGAACTTTGCA
>Frequency_1_QualityScore_FAHFFBDDHIIEGIA<CHHCHIG<AEGB??GHFHGA0?DFDGHHBDEFFCC>AA@AC;?>CBCCC@CCCCCCC_Mismatch_1_Sense_+_Library_PoolT
GTGAGAAGCTATGTAAAGTAGAAGAAAAAACGGAGGTCGCCGGCTGCTACTAAGAACCTAACAGAACTTTTCA
>Frequency_1_QualityScore_FFHHGHHJJJJJJJJJJJJFHHJJJJJJJJJJJJJJJDGHJJJJHHFFEEEEEEEDDDDDDDDDDDDDDCDDDD_Mismatch_1_Sense_+_Library_PoolT
TGTGAGAAGCTATGTAAAGTAGAAGAAAAAACGGAGGTCGCCGGCTGCTACTAAGAACCTAACAGAACTTTTCA
>Frequency_1_QualityScore_FFHHHHHJJJJJIJJJJJIJJJJJIJJJJBGHJIJJJGHHFFFFFFEEEEDDDDDDDDDDDDDDDDE_Mismatch_1_Sense_+_Library_PoolT
GCTATGTAAAGCAGAAGAAAAAACGGAGGTCGCCGGCTGCTACTAAGAACCTAACAGAACTTTTCCA
>Frequency_1_QualityScore_DBFHFFD?DGHIIFEC@CCGHIHIHGGHIHGHIIIEFEHGCGGGGIIIIIIIE?FGG-=:??CBBBBBCCCCCCA>>ABCCC_Mismatch_0_Sense_+_Library_PoolT
TCCAGCTATCAAGGAGACCTTGTGAGAAGCTATGTAAAGTAGAAGAAAAAACGGAGGTCGCCGGCTGCTACTAAGAACCTAA
>Frequency_1_QualityScore_DADF?DB;C:EBD?FHIA:C<EH<FGIIIIA@DD>D7?FHGHH>D<,.66;CC>AACBCCC_Mismatch_0_Sense_+_Library_PoolT
GTGAGAAGCTATGTAAAGTAGAAGAAAAAACGGAGGTCGCCGGCTGCTACTAAGAACCTAA
>Frequency_1_QualityScore_FFHHHHHJJJIJJJJJEHJJJJIJIGIJ8DGIJJJJJHHHFF>DFFEEEDEDDBDDDDDDDDDDDDC_Mismatch_2_Sense_+_Library_PoolT
CTATGTAAAGCAGAAGAAAAAACGGAGGTCGCCGGCTGCTACTAAGAACCTAACAGAACTTTTCCTA
>Frequency_1_QualityScore_DDAB>DDHGBHEHDCBBHCBHGHEHCGGIGGIEGIGHBBDBDGH9?DAEGIIDD?@FGGGBBDA=@@EHFF;;9>,582<69@B<8C>CDD3:4_Mismatch_2_Sense_+_Library_PoolT
TCATACTTTTGAAGAACTTCCAGCTATCAAGGAGACCTTGTGAGAAGCTATGTAAAGTAGAAGAAAAAACGGAGGTCGCCGGCTGCTACTAAGA
>Frequency_1_QualityScore_EDHFHBCGHIEIGGEIHEFHCGHHEHHGGIIIIEFDGEDGHHGHIGEEDDA@CEDC@CDACCBCCCDDC?C?CCCCCCD_Mismatch_0_Sense_+_Library_PoolT
ACCTTGTGAGAAGCTATGTAAAGTAGAAGAAAAAACGGAGGTCGCCGGCTGCTACTAAGAACCTAACAGAACTTTTCCA
>Frequency_1_QualityScore_DDHHBHHAFHIGHIIEDEDFECGIIIBGHHEHI;@BBHEDDBDBCCCCDCCDCDADCCDCDDCACCCDC_Mismatch_2_Sense_+_Library_PoolT
AGAAGCTATGTAAAGTAGAAAAAAAAACGGAGGTCGCCGGCTGCTACTAAGAACCTAACAGAACTTTTA
>Frequency_1_QualityScore_FFHHHHHJJGIJJIFHHHIJJJHHCHGIIIJJJJJJIJHHIIHIIIJIIIIIIJIJJ?AHFFCDDDDBDCCDDDCCDDDDDDDDDDDCCDCDDD_Mismatch_0_Sense_+_Library_PoolT
TCCAGCTATCAAGGAGACCTTGTGAGAAGCTATGTAAAGTAGAAGAAAAAACGGAGGTCGCCGGCTGCTACTAAGAACCTAACAGAACTTTTCC
>Frequency_1_QualityScore_FFHHHHHJJIGGIIIJJJJJIJIHIJJGHIJJIIJGIGHGEHHFF=@CDDDDDDDDDCDDDDC@CDDDDCDDDCDCDDDDDDE_Mismatch_0_Sense_+_Library_PoolT
GGAGACCTTGTGAGAAGCTATGTAAAGTAGAAGAAAAAACGGAGGTCGCCGGCTGCTACTAAGAACCTAACAGAACTTTTCCA
>Frequency_1_QualityScore_FFHHHHHJJJJJJJJJJJJGGHIJJJJHJIJIJJJJJJIJJJIJIIIFGIJJJJJJHHHFFDACBDDDB;BDDDDDDDDDDDDDDDDDDDDDDD_Mismatch_1_Sense_+_Library_PoolT
GAACTTCCAGCTATCAAGGAGACCTTGTGAGAAGCTATGTAAAGTAGAAGAAAAAACGGAGGTCGCCGTCTGCTACTAAGAACCTAACAGAACT
>Frequency_1_QualityScore_FFHHHHHJJJJJJJIIJJJJJJJIJJJJJJJJJJJIJJJJJHIHIIJJIJJIJIIHIIIIJIJJIJJJJHFDECCD;ABDDDDDDDDDDDDDDD_Mismatch_1_Sense_+_Library_PoolT
TTCATACTCCTGAAGAACTTCCAGCTATCAAGGAGACCTTGTGAGAAGCTATGTAAAGCAGAAGAAAAAACGGAGGTCGCCGGCTGCTACTAAG
>Frequency_1_QualityScore_FFHHHHHGHIJJIHHHIIJJJJJJJIJJJIGFGHIIJJJIJJJIIIJJFHGIHHDDDDDDDDDDCCDCDBCDDBDDDDDDDDDD_Mismatch_1_Sense_+_Library_PoolT
CAAGGAGACCTTGTGAGAAGCTATGTAAAGTAGAAGAAAAAACGGAGGTCGCCGGCTGCTACTAAGAACCTAACAGAACTTTTA
>Frequency_1_QualityScore_DFHHGHHJJJJIHIHIIGJJJJJJJJJJJJIJIJJJJJJJJJIJJJJ@EHHHFDDDDDDDDDDDDDDDDCDDDDDDDCDDDDDDE_Mismatch_1_Sense_+_Library_PoolT
AAGGAGACCTTGTGAGAAGCTATGTAAAGCAGAAGAAAAAACGGAGGTCGCCGGCTGCTACTAAGAACCTAACAGAACTTTTCCA
>Frequency_1_QualityScore_DDB8<DDE:C+ACF3<F;BE>@?@)?66D9;AC4AA_Mismatch_1_Sense_+_Library_PoolT
CTATGTAAAGGAGAAGAAAAAACGGAGGTCGCCGGC
>Frequency_1_QualityScore_BDHHHHHJJGGEGGIGBHIJIEIDGHIGID@GIJJIEAEEHHCEBDCCBECCCDACDDCC_Mismatch_1_Sense_+_Library_PoolT
TAAAGTAGAAGAAAAAACGGAGGTCGCCGGCTGCTACTAAGAACCTAACAGAACTTTTCA
>Frequency_1_QualityScore_FFHHHHHJIJJJJJJJHJHIIIIJJJJJJJJJJHIJJJJJIJJJJIIIJJJCHIHHFDDDDDDDDDDDDDDDDDDDDDDDDDDDDDDDDD_Mismatch_2_Sense_+_Library_PoolT
TATCAAGGAGACCTTGTGAGAAGCTATGTAAAGTAGAAGAAAAAACGGAGGTCGCCGGCTGCTACTAAGAACCTAACAGAACTTTTCGCA
>Frequency_1_QualityScore_FFHHHHHJJJJJJJJJIJIJJJJIJGJIJGIJJIIIIIHIIJJJIIHIHHIJIEHIJJJEHGHHIHIIIEHHFDDDDDD<CDDDDDDDDDDDDD_Mismatch_1_Sense_+_Library_PoolT
CTCTTCATACTCCTGAAGAACTTCCAGCTATCAAGGAGACCTTGTGAGAAGCTATGTAAAGCAGAAGAAAAAACGGAGGTCGCCGGCTGCTACT
>Frequency_1_QualityScore_BDDFHHHJJJJJIJIJJII@HGIIIIJJJJJJIJJJJFHHIJGGFFDDEEDDDDDCDDDDDDDDDDDDDCCDD_Mismatch_1_Sense_+_Library_PoolT
TGTGAGAAGCTATGTAAAGTAGAAGAAAAAACGGAGGTCGCCGGCTGCTACTAAGAACCTAACAGAACTTTTA
>Frequency_1_QualityScore_FFHHHHHJJGIIIIJJJJJJJJJJJJJIJIJJJJJJIJJJJIJH;ABFDDDDDDDDDDDDDDDDDDDDDDCDDDDDDDDDDE_Mismatch_1_Sense_+_Library_PoolT
GAGACCTTGTGAGAAGCTATGTAAAGCAGAAGAAAAAACGGAGGTCGCCGGCTGCTACTAAGAACCTAACAGAACTTTTCCA
>Frequency_1_QualityScore_FFHHHHHHIJIJHHHHHIJIJGGGGIJIIHHIIIIGIJIJJJJEGJH;CHHFFDDDDDDDDDDDDDDDDDDDDCDDDDDDDDDDD_Mismatch_2_Sense_+_Library_PoolT
AAGGAGACCTTGTGAGAAGCTATGTAAAGTAGAAGAAAAAACGGAGGTCGCCGGCTGCTACTAAGAACCTAACAGAACTTTTCAC
>Frequency_1_QualityScore_FFHHHHGIJJJJJJJJJJJJJJJJJIJIJIIJJJJJJJJJJJJJJIIJIIIJJIIJHHIIIJJJJIIHHFGHHHF_Mismatch_1_Sense_+_Library_PoolT
AAAGTCCTCCAGCTCTTCATACTCCTGAAGAACTTCCAGCTATCAAGGAGACCTTGTGAGAAGCTATGTAAAGCA
>Frequency_1_QualityScore_FDHHGHGIJJJJJJJJJIJJJDIJBHIJJJJJJHHFFFFFFEEEEDEDCDCDCDDDDDDDDEDCDDCDD@B_Mismatch_2_Sense_+_Library_PoolT
GTAAAGCAGAAGAAAAAACGGAGGTCGCCGGCTGCTACTAAGAACCTAACAGAACTTTTCCAAATGTGGGA
>Frequency_1_QualityScore_FFHHHHHJJJJJIJIIIIIIIIJJJJJJJJJJJIJIHIJJJGGIJJJIJJJIJJEIJJGAEDFDDDDDDDDDDDDDDDDDDDDDDDDDDDDDDC_Mismatch_1_Sense_+_Library_PoolT
CTTCCAGCTATCAAGGAGACCTTGTTAGAAGCTATGTAAAGTAGAAGAAAAAACGGAGGTCGCCGGCTGCTACTAAGAACCTAACAGAACTTTT
>Frequency_1_QualityScore_FFHHHHHJJJJJJJJHIIJJJGHHHHIJJJJJJJJJIJJJJIIJIJJJJJIIIJJIAEEEFDDDDDDDDDCDDDDDDDDDDDDDDDDDDDDDDE_Mismatch_1_Sense_+_Library_PoolT
CCAGCTATCAAGGAGACCTTGTGAGAAGCTATGTAAAGCAGAAGAAAAAACGGAGGTCGCCGGCTGCTACTAAGAACCTAACAGAACTTTTCCA
>Frequency_1_QualityScore_DFHHHDFGEHIIJIIGIEGEEEGIIIJHGIIIHGIGGIJHIIBHDGFGGIHIHEDFGIDIHA;@D?AB?=@BDDDDDDDDDDDBCC_Mismatch_1_Sense_+_Library_PoolT
GAACTTCTAGCTATCAAGGAGACCTTGTGAGAAGCTATGTAAAGTAGAAGAAAAAACGGAGGTCGCCGGCTGCTACTAAGAACCTA
>Frequency_1_QualityScore_FBFHHHHJJJJJJJJIIIJ?DFGIIJJJIJJIJJJJHHHHHFFFFEEEEEEDDDD_Mismatch_2_Sense_+_Library_PoolT
GTAGAAGAAAAAACGGAGGTCGCCGGCTGCTACTAAGAACCTAACAGAACTTCTA
>Frequency_1_QualityScore_FFHHGHHJJJJJJJIJJJJJJJJJJJJJJJJJJJJJJJIJJJJJJJJJJJJJIIIIJJJIJJJJJJIJJEHHFHHHDFDDDD@BD?C@DDDDDD_Mismatch_2_Sense_+_Library_PoolT
CTCCAGCTTTTCATACTCCTGAAGAACTTCCAGCTATCAAGGAGACCTTGTGAGAAGCTATGTAAAGCAGAAGAAAAAACGGAGGTCGCCGGCT
>Frequency_1_QualityScore_FFHHGHHIIGHGHHJJJJJJJJJJGIIJJJJJJJJIJJJIJJDHHFFDDDDDDDCDDDDDDDDDDDDDDDDDDDDDDDD_Mismatch_1_Sense_+_Library_PoolT
GACCTTGTGAGAAGCTATGTAAAGTAGAAGAAAAAACGGAGGTCGCCGGCTGCTACTAAGAACCTAACAGAACTTTTCA
>Frequency_1_QualityScore_FFHHHHHJJJJJJIJJIJJJJJJIFIIJJIJIJJJJJIIGIIJHJJJJIIJJJIFHIJJIIJIJJHHHFEFD=C@DDDDDDDDDDDDDDDDDDD_Mismatch_2_Sense_+_Library_PoolT
TACTTTTGAAGAACTTCCAGCTATCAAGGAGACCTTGTGAGAAGCTATGTAAAGTAGAAGAAAAAACGGAGGTCGCCGGCTGCTACTAAGAACC
>Frequency_1_QualityScore_DA:D+?C9B+:2<CEFFE<BEDFCBABEEA9:*1?*1?D;??)?66BC84(;8:\9\38??AA:>A_Mismatch_2_Sense_+_Library_PoolT
ATCAAGGAGTCCTTGTGAGAAGCTATGTAAAGTAGAAGAAAAAACGGAGGCCGCCGGCTGCTACTA
>Frequency_1_QualityScore_FFHHHFHIJIIJJJJJJJJJHIJDGIJJJJJJJJJHHHHHHFFFFFEEEEEDDDDDDDD_Mismatch_1_Sense_+_Library_PoolT
TAAAGTAGAAGAAAAAACGGAGGTCGCCGGCTGCTACTAAGAACCTAACAGAACTTTTA
>Frequency_1_QualityScore_FFHFHFHIIID?HEGBCHGGHGIGGCFGCGHIIIGIIIGGHIH8?FH>DHIGIIAHGCCHF,6=>>?@BC@DCDDDDDD@ACBD>>BDCC:34@_Mismatch_1_Sense_+_Library_PoolT
AACTTCCAGCTATCAAGGAGACCTTGTGAGAAGCTATGTAAAGTAGAAGAAAAAACGGAGGTCGCTGGCTGCTACTAAGAACCTAACAGAACTT
>Frequency_1_QualityScore_FFHHHHHJJJJJIJJJJJJIIIJJIJJJIJJJJJJIJIHIIIJJFIIIBHIJJICIIJIJJEHIJGIIIGHHHGFDDDDD@?CDBDBDDDDDDD_Mismatch_1_Sense_+_Library_PoolT
AGCTCTTCATACTCCTGAAGAACTTCCAGCTATCAAGGAGACCTTGTGAGAAGCTATGTAAAGCAGAAGAAAAAACGGAGGTCGCCGGCTGCTA
>Frequency_1_QualityScore_DDBFBHHIB3C?FBHCDAHFHIBGHIIDFHII?CFDCFFCBGBFGFCGBHC>BE?>BBB?B>C::>:>>:<??CCBCCCCCCCCC_Mismatch_2_Sense_+_Library_PoolT
ATCAAGGAGACCTTGTGAGAAGCTATGTAAAGTAGAAGAAAAAACGGAGGTCGCCGGCTGCTACTAAGAACCTAACAGAACTTGA
>Frequency_1_QualityScore_BDHHHHHJJHIJJJJJJJJJJJJJGIJ?DHIJJJJHHFFFFFEEEEDDDDDDDDDDDDDDDDDD_Mismatch_1_Sense_+_Library_PoolT
TATGTAAAGTAGAAGAAAAAACGGAGGTCGCCGGCTGCTACTAAGAACCTAACAGAACTTTTCA
>Frequency_1_QualityScore_FFHHHHHIJJJJHJIJHJJJJIJJJIJIHGIHHIJIJJJJJJJJIJJBEHFFFDDDDDDDDCCDDDDDDD_Mismatch_1_Sense_+_Library_PoolT
AAGGAGACCTTGTGAGAAGCTATGTAAAGTAGAAGAAAAAACGGAGGTCGCCGGCTGCTACTAAGAACCA
>Frequency_1_QualityScore_FFHHHHHJHIIJIJJJJJJIIIJIJJJJJJJGIIGIJJJJJJHIIIJIJGIGIGJIIGG@FGGIBEHIHHHGHHHFFFFFEEEEEDD=@BDB2<_Mismatch_2_Sense_+_Library_PoolT
CAAAGTCCTCCAGCTTTTCATACTCCTGAAGAACTTCCAGCTATCAAGGAGACCTTGTGAGAAGCTATGTAAAGCAGAAGAAAAAACGGAGGTC
>Frequency_1_QualityScore_FFHHHGHJJJGIGIIJJJJJJJIJJJJFHIIJJGGIJJJJJJJJICGHHHFDDDDDDDDDDDDDDDDDDDBDDDDDDDDDD_Mismatch_1_Sense_+_Library_PoolT
GGAGACCTTGTGAGAAGCTATGTAAAGTAGAAGAAAAAACGGAGGTCGCCGGCTGCTACTAAGAACCTAACAGAACTTTTA
>Frequency_1_QualityScore_DBDFFDFAGGB<AG?AAC:FA<C3<EFEFEE*?4:1BBBF?99B>D0BF4??/??B=/485;=9;79>@6;285(+4>AB>:>A???>A?<4>@_Mismatch_0_Sense_+_Library_PoolT
AAGAACTTCCAGCTATCAAGGAGACCTTGTGAGAAGCTATGTAAAGTAGAAGAAAAAACGGAGGTCGCCGGCTGCTACTAAGAACCTAACAGAA
>Frequency_1_QualityScore_FDHHHHHJIIJJJJIJJJIJJJIJJJJJJJJJJJIJJJJJJGJJJJJJIJIJIIHIIIIJHHHJJJIJJGHHHGHFHFFDDFDEECEDDDD@BD_Mismatch_1_Sense_+_Library_PoolT
GTACAAAGTCCTCCAGCTCTTCATACTCCTGAAGAACTTCCAGCTATCAAGGAGACCTTGTGAGAAGCTATGTAAAGCAGAAGAAAAAACGGAG
>Frequency_1_QualityScore_DEBFHHFGEEDHDHEBHBC@BGGH?FD>DHFIGDHHD?BFGDEGHGHEHAHAAGGIIID,7=A?8;8?;<CCC@CDC>CC?C::?C@A>C>>CC_Mismatch_1_Sense_+_Library_PoolT
CTTCCAGCTATCAAGGAGACCTTGTGAGAAGCTATGTAAAGTAGAAGAAAAAACGGAGGTCGCCGGCTGCTACTAAGAACCTAACAGAACTTTG
>Frequency_1_QualityScore_DEHHHGHJJJJJIIFCHHIIIIIHHEHGIIIHIIIFGIJJFGIJJIJJHHEIJJIJJH;?DFFDDDDDDCCCDDDDCCDBDD_Mismatch_1_Sense_+_Library_PoolT
TTCCAGCTATCAAGGAGACCTTGTGAGAAGCTATGTAAAGTAGAAGAAAAAACGGAGGTCGCCGGCTGCTACTAAGAACCCA
>Frequency_1_QualityScore_FFHHHHFJJJJJJJJJJJIIIIJJJJJJJJJJJIJJ?FHIJJJHHFFFCEEEEEDDDDDDDDDDDDDDDCDDD_Mismatch_2_Sense_+_Library_PoolT
GTGAGAAGCTATGTAAAGTAGAAGAAAAAACGGAGGTCGCCGGCTGCTACTAAGAACCTAACAGAACTTTCCA
>Frequency_1_QualityScore_FFHHHHHJJJJJJJJJJGIHIJJJJJJIJIJJJIIIJJJJIIGGIHIIHIJJJJJIJIHHBCFDDDDDDBDDDDDDDDDDDDDDDDDDDDCDDD_Mismatch_0_Sense_+_Library_PoolT
ACTTCCAGCTATCAAGGAGACCTTGTGAGAAGCTATGTAAAGTAGAAGAAAAAACGGAGGTCGCCGGCTGCTACTAAGAACCTAACAGAACTTT
>Frequency_1_QualityScore_BDD?D;>3CE?E9:)<C;188):6?B@@@@ADEDDDCDC;);?;;3;AAAA?AA_Mismatch_1_Sense_+_Library_PoolT
AAGCAGAAGAAAAAACGGAGGTCGCCGGCTGCTACTAAGAACCTAACAGAACTT
>Frequency_1_QualityScore_FFHHFDDIIJJEIGGHIGIIIHIJIIAEHIIIIIIGGGIIGIJGGAFGIGFDDBBDDDDDDCDCCACDDBCCCDCDCDC_Mismatch_1_Sense_+_Library_PoolT
GAGACCTTGTGAGAAGCTATGTAAAGTAGAAGAAAAAACGGAGGTCGCCGGCTGCTACTAAGAACCTAACAGAACTTTA
>Frequency_1_QualityScore_FFGFHFHHIHIGIJGEHGHHIIJJCHIIIJEHD@CHIIHIGGHIGIIJIE@CHFHFDDDDDDDDDDDDCDCACDCDDCCDDDDDDDDECCCDDD_Mismatch_2_Sense_+_Library_PoolT
ATCAAGGAGACCTTGTGAGAAGCTATGTAAAGTAGAAGAAAAAACGGAGGTCGCCGGCTGCTACTAAGAACCTAACAGAACTTTTCCAAATGAA
>Frequency_1_QualityScore_FDHHHHHIIHHIJIIHIJJFHJEHFHIJJIIHFGHIIJIIIIIGGIGGIIEDGCBEHHJJGHCHF?C>A@?BDDDDDDDDDDDDDDDCCDDDDD_Mismatch_0_Sense_+_Library_PoolT
GAAGAACTTCCAGCTATCAAGGAGACCTTGTGAGAAGCTATGTAAAGTAGAAGAAAAAACGGAGGTCGCCGGCTGCTACTAAGAACCTAACAGA
>Frequency_1_QualityScore_FFHAFFHJHIJJJJJJIJJJFHGIIJIJJJJJJJJIJJBFHIJJJHFFDEEEEEECDDDDDDDDDDDDDDDDDD_Mismatch_1_Sense_+_Library_PoolT
TTGTGAGAAGCTATGTAAAGTAGAAGAAAAAACGGAGGTCGCCGGCTGCTACTAAGAACCTAACAGAACTTTAC
>Frequency_1_QualityScore_FFHFHHHIJIIHIJJJGIJDIIJIHHIEGIIGIGHHIJIGIIEGEGGHDEHGEEBEHBBBDDDCDCDDDCA>CDDCDDDDCDDCDCDDC_Mismatch_1_Sense_+_Library_PoolT
CTATCAAGGAGACCTTGTGAGAAGCTATGTAAAGTAGAAGAAAAAACGGAGGTCGCCGGCTGCTACTAAGAACCTAACAGAACTTTTCA
>Frequency_1_QualityScore_EFHHHHHIJJJJJJJIJJJJJJJJJJJJIIJJJJIIJJJJJJJJIGHHIJJJJHICHEIJJJJJIIIJIDHHHGHFFFFFEDDBDDBD?CBDDD_Mismatch_2_Sense_+_Library_PoolT
ATCCTCCAGCTCTTCATACTCCTGAAGAACTTCCAGCTATCAAGGAGACCTTGTGAGAAGCTATGTAAAGCAGAAGAAAAAACGGAGGTCGCCG
>Frequency_1_QualityScore_FFHHHHHJJJFIGGJJJJHICHE>GHIIJJIDDGHCDHGIIIIIIJJJIJIJIE@EFFFDDDDDDDCCD>CCCDBCDDDDCDDDDDCCDD_Mismatch_1_Sense_+_Library_PoolT
GCTATCAAGGAGACCTTGTGAGAAGCTATGTAAAGTAGAAGAAAAAACGGAGGTCGCCGGCTGCTACTAAGAACCTAACAGAACTTTTCA
>Frequency_1_QualityScore_FFHHHHHJJJJJJJJJJJGHFHHIJJGIFHIIIJJIIJIJJJHIIIIIJJJJJJIJJJIIHADFDDDDDDDDDDDDDDDDDDDDDDDDDDDDDD_Mismatch_0_Sense_+_Library_PoolT
AACTTCCAGCTATCAAGGAGACCTTGTGAGAAGCTATGTAAAGTAGAAGAAAAAACGGAGGTCGCCGGCTGCTACTAAGAACCTAACAGAACTT
>Frequency_1_QualityScore_?DAA4C;CCEEB+A<C?EFCECF9ADECEDDFIID9DDBDEIIIDDDB>BDDDC48BCCA@C=A=CD;C>@;ADDDD@</;=??_Mismatch_2_Sense_+_Library_PoolT
CTCCAGCTTTTCCTACTCCTGAAGAACTTCCAGCTATCAAGGAGACCTTGTGAGAAGCTATGTAAAGCAGAAGAAAAAACGGAG
>Frequency_1_QualityScore_FFHHHHHJJJJJJJJJJJJJJJJJIJJIJHIJJJJIJJJJIJJJJJJJJJIJGJJJJJJIJJIJIGHHHHBCDDDDDDDDDDDDDDDDCDDDDD_Mismatch_2_Sense_+_Library_PoolT
CTTTTGAAGAACTTCCAGCTATCAAGGAGACCTTGTGAGAAGCTATGTAAAGTAGAAGAAAAAATGGAGGTCGCCGGCTGCTACTAAGAACCTA
>Frequency_1_QualityScore_D2ADF>BFFHBECFCI@HAFFFHIBFCBBGFGB@FH?DFHB<BEEEECCCCCCC>>=?CCCBC5?:?CC3>>@:AA39_Mismatch_0_Sense_+_Library_PoolT
GTGAGAAGCTATGTAAAGTAGAAGAAAAAACGGAGGTCGCCGGCTGCTACTAAGAACCTAACAGAACTTTTAAAACGA
>Frequency_1_QualityScore_FFHHHHHJJJHIJJHIJJJIIJIIIJJJJJIJJJIJJJJJJJJHJJHHDGIJJFGIJJJJHGIIJJHHHHHHHFFDDBBCEDDCDEEEDDBDBD_Mismatch_0_Sense_+_Library_PoolT
TTTCCAAATGTGGGTTCTTACTGTTATTATTCTAATCATCATGATGTGTGGGGTCTGGAGATTTTTCCTTAGCCGAGATCTCCATTCCGAGATA
>Frequency_1_QualityScore_FFHHHHGJJIIJJJIJJIJJJIIJIIJIJIIJJJIHIGGGGGIJJJJJJJHIGIIIJJIIJJJJJIHFFBDDDDCDDCDDEDDDDD>BDDD_Mismatch_2_Sense_+_Library_PoolT
CTTTTGAAGAACTTCCAGCTATCAAGGAGACCTTGTGAGAAGCTATGTAAAGTAGAAGAAAAACCGGGCGGGCATCATTGTAAGACGGGAA
>Frequency_1_QualityScore_AD?B><D:CGGHI@FGEHIIG:?BDBFEGEHF*?BDHG@?BGGDFGHCHGG>AE=B(.3/=3=;85<:C@AC@CCC329>C@ACC>3+4(:>@>_Mismatch_1_Sense_+_Library_PoolC
CCAGCTATCAAGGAGACCTTGTGAGAAGCTATGTAAAGCAGAAGAAAAAACGGAGGTCGCCGGCTGCTACTAAGAACCTAACAGAACTTTTCCA
>Frequency_1_QualityScore_DAFH?FDE>EGBCCBHHGIHAHAAFGHGIIC4?HI3?BB?GDBFBDDBAFB?B=FBHEEHFB?BACC>B=BBBCCCCCCCCCC?CACBCCCC?>_Mismatch_0_Sense_+_Library_PoolC
GAACTTCCAGCTATCAAGGAGACCTTGTGAGAAGCTATGTAAAGTAGAAGAAAAAACGGAGGTCGCCGGCTGCTACTAAGAACCTAACAGAACT
>Frequency_1_QualityScore_FFHHHHDHIJJJJJJJJJJJJIJHGIGIIJJIJJJJJIIJJGHIJJJHFFDDEEDDDDDDDDDDDDDDDDDDDDDDDD_Mismatch_1_Sense_+_Library_PoolC
ACCTTGTGAGAAGCTATGTAAAGTAGAAGAAAAAACGGAGGTCGCCGGCTGCTACTAAGAACCTAACAGAACTTTTCA
>Frequency_1_QualityScore_FFFHHHHJIJEGDHIHIJJIGIGIJIJDHIJJJJIJJJIIJJJJG5BGHHFDDDDDDCDDDDDDDDDDDDDDDDDDDDDD_Mismatch_1_Sense_+_Library_PoolC
GGAGACCTTGTGAGAAGCTATGTAAAGTAGAAGAAAAAACGGAGGTCGCCGGCTGCTACTAAGAACCTAACAGAACTTTA
>Frequency_1_QualityScore_FFHHHHHJJJJJJJJJJJJJIJJJJJJJHIIJIIJJJIJJIJJJIFHIGIIIJJIJJJJJJHFBDDDDDDDDDDDDDDDDDDDDDDDDDDD_Mismatch_0_Sense_+_Library_PoolC
AGAACTTCCAGCTATCAAGGAGACCTTGTGAGAAGCTATGTAAAGTAGAAGAAAAAACGGAGGTCGCCGGCTGCTACTAAGAACCTAACAG
>Frequency_1_QualityScore_DEFDHHGIIHHCHIJJIHJGIIGJIIJJGGIBBFE79@FEGBEB>B>ACEDC3>ACDDDDDCCDDCCCC@ADDCCDC>@_Mismatch_2_Sense_+_Library_PoolC
TGAGAAGCTATGTAAAGCAGAAGAAAAAACGGAGGTCGCCGGCTGCTACTAAGAACCTAACAGAACTTTTCCAAATGTA
>Frequency_1_QualityScore_FFHFFHHJJGGHGIJIIJJJCFIGJJJIHJJJIJIGHIJHIJIBFGHI>DHIIFHHHDH_Mismatch_2_Sense_+_Library_PoolC
CATACTTTTGAAGAACTTCCAGCTATCAAGGAGACCTTGTGAGAAGCTATGTAAAGTAG
>Frequency_1_QualityScore_FFHHHGHJIFGIJJJJJJJJJHHIIICGGIIIJJJJJJIBHEIG;CFHIGFFCDDDDDDDDDDDDDDCDACCDDCDDDDD_Mismatch_2_Sense_+_Library_PoolC
GAGACCTTGTGAGAAGCTATGTAAAGTAGAAGAAAAAACGGAGGTCGCCGGCTGCTACTAAGAACCTAACAGAACTTTCA
>Frequency_1_QualityScore_DDFDBD?GIFD>F@AB<H<F>BBB?3A;C;@A:BBF@0/?;CHEAB>B@ACCCCC@;=?=>C<C:_Mismatch_0_Sense_+_Library_PoolC
TGTGAGAAGCTATGTAAAGTAGAAGAAAAAACGGAGGTCGCCGGCTGCTACTAAGAACCTAACAG
>Frequency_1_QualityScore_FFHHFHHJJJIJIIJIJJJJJJJJJJJJIJIJJJJJJJJJJJJJHCEEFDDDDDDDDDDDDDDDDDDDDCDDDDDDDDDDDDE_Mismatch_2_Sense_+_Library_PoolC
GGAGACCTTGTGAGAAGCTATGTAAAGCAGAAGAAAAAACGGAGGTCGCCGGCTGCTACTAAGAACCTAACAGAACTTTTCTA
>Frequency_1_QualityScore_FFHDFDFHIIGGGEGHGGHIJ?EBFDEHCHHFIIIGII?FHHGGGHGIIIIGGII>5?BBDCBBBBDCDCCDDDDDDBDDDDDDDDCCCCDDAC_Mismatch_2_Sense_+_Library_PoolC
CCAGCTATCAAGGAGACCTTGTGAGAAGCTATGTAAAGTAGAAGAAAAAACGGAGGTCGCCGGCTGCTACTAAGAACCTAACAGAACTTTTAAA
>Frequency_1_QualityScore_DDBACFADHIIIC@FHIIIIIGGBG@FBFGGIIFIIEHHFFHFFFFFCCACECCCCCCCCCCCE:_Mismatch_0_Sense_+_Library_PoolC
ATGTAAAGTAGAAGAAAAAACGGAGGTCGCCGGCTGCTACTAAGAACCTAACAGAACTTTTCCAA
>Frequency_1_QualityScore_DFHHFHHIHEHJCHHFFGHGHIIGHGIJGGGGIIHGGIGIJJIGIJIIGHDHGGG_Mismatch_1_Sense_+_Library_PoolC
ACTCCTGAAGAACTTCCAGCTATCAAGGAGACCTTGTGAGAAGCTATGTAAAGCA
>Frequency_1_QualityScore_DFGDGHHJJJIJGJGGIFIJIIGJIGIFHGIJGIIGGIICHGH;CHEFHEEFDEFFFFDEEEDCDDDCCACC>CC@CCBDDD5>CCDDDCDCCC_Mismatch_0_Sense_+_Library_PoolC
CCGGCTGCTACTAAGAACCTAACAGAACTTTTCCAAATGTGGGTTCTTACTGTTATTATTCTAATCATCATGATGTGTGGGGTCTGGAGATTTT
>Frequency_1_QualityScore_FFHHHHHIJJJJJIJJJJIHHHIGHIJJJJIIJJIIGHJIJJJIJJJJJIJIJH;BDDDDDDDDDDDDDDDDDDDDCDD_Mismatch_0_Sense_+_Library_PoolC
AGCTATCAAGGAGACCTTGTGAGAAGCTATGTAAAGTAGAAGAAAAAACGGAGGTCGCCGGCTGCTACTAAGAACCTAA
>Frequency_1_QualityScore_FFHHHHHJJIJGGGIJJJJJJIIJJJJJJJJJJJJGIJIJJJCFHIJHDCDDDCDDDDDDDDDDDDDDDDDCCDDDDDDCCCDDCDDD>?BDDD_Mismatch_1_Sense_+_Library_PoolC
GACCTTGTGAGAAGCTATGTAAAGCAGAAGAAAAAACGGAGGTCGCCGGCTGCTACTAAGAACCTAACAGAACTTTTCCAAATGTGGGTTCTTA
