# Supplementary material for: Differential Gene Expression Reveals Candidate Genes for Drought Stress Response in Abies alba (Pinaceae)
Source: PLoS One. 2015 Apr 29;10(4):e0124564. doi: 10.1371/journal.pone.0124564 (PMC4414588; doi:10.1371/journal.pone.0124564)
Supplement: S2 File — (GZ) [file pone.0124564.s002.gz › comp19745_c0_seq1 #or# comp19745_c0_seq2.fa]

>comp19745_c0_seq1 len=385 path=[388:0-28 804:29-30 513:31-33 811:34-45 823:46-52 830:53-61 840:62-75 854:76-96 101:97-136 141:137-137 142:138-142 894:143-206 211:207-384]
CCACTGAAAACTGCTTTAAATTATGTGTCGTCTATCGTAGTATCGTGTATTTTCCAGTTATCCTGTATGTGTTATATTAGCGATAGGTTGGGATGGAATTTTCCGTAGCGTATTAAATTCTTTCATTTATATGTTAACTTTTCGTTAGTGATTCCATATAATATATGTTTCTAAATGTTGAAATATGTATGTTTCATTTATATATTTATATATTTATACCTGCCGCACGCAGAGTATATTGTAATCGGCTACAAGCCTTTGACTTTGTATTAGTTGGTTGGTGGAGCAAAAATTAAAAAAAATTCTGTAAGGTTGACATAATGTTCTAGAAAATAATAGTTTCTAATTTTATTTAAATTGTATTTATCTGTTTTCTGATTGGTTG
>comp19745_c0_seq2 len=230 path=[388:0-28 804:29-30 513:31-33 811:34-45 823:46-52 830:53-61 840:62-75 854:76-96 101:97-136 141:137-137 142:138-142 894:143-206 912:207-229]
CCACTGAAAACTGCTTTAAATTATGTGTCGTCTATCGTAGTATCGTGTATTTTCCAGTTATCCTGTATGTGTTATATTAGCGATAGGTTGGGATGGAATTTTCCGTAGCGTATTAAATTCTTTCATTTATATGTTAACTTTTCGTTAGTGATTCCATATAATATATGTTTCTAAATGTTGAAATATGTATGTTTCATTTATATATTTATATATGTTTTTTAAAAGGTCCA

>Frequency_6_QualityScore_EECFFDGIJHIIIJGIFIIIIGHIIIIIIIJIIIIIGIHHHGIIGHIIGIEHIGHIIIFEGGHGIIGGEBEFHGHHHAEHGGHGHHGGGCFFGF_Mismatch_0_Sense_+_Library_PoolT
AAATTCTTTCATTTATATGTTAACTTTTCGTTAGTGATTCCATATAATATATGTTTCTAAATGTTGAAATATGTATGTTTCATTTATATATTTA
>Frequency_5_QualityScore_DEHEHGHHJJIIIIJJHIIIJEGHIIHIJJJHJIJJJJJHIJJJFHHIJJIIIIJIIHHHHHGGGFFFEFEEEEEEEDCDDCDDEEEDDEDDDD_Mismatch_1_Sense_+_Library_PoolT
ATGTGTTATGTTAGCGATAGGTTGGGATGGAATTTTCCGTAGCGTATTAAATTCTTTCATTTATATGTTAACTTTTCGTTAGTGATTCCATATA
>Frequency_5_QualityScore_FFGGHFGHHHGIHIHIJJIIHIIIEGHIIIIIIJJJIHIIHIGIIGHEGIJJIIIIIHHGGGGFEFFFEDCEEEEECDCCB@BCCCBEDCBDEE_Mismatch_1_Sense_+_Library_PoolT
TGTATGTGTTATGTTAGCGATAGGTTGGGATGGAATTTTCCGTAGCGTATTAAATTCTTTCATTTATATGTTAACTTTTCGTTAGTGATTCCAT
>Frequency_4_QualityScore_FFHGGHHJGHIJJIIIJJJJJJJJJJHIIIIGGHHIICFHHHHHHHHHHGHHHHGGGGFFEEEEDCECDDDEEEDEEEDDEEEEEEEEACCCDE_Mismatch_0_Sense_+_Library_PoolT
GCGATAGGTTGGGATGGAATTTTCCGTAGCGTATTAAATTCTTTCATTTATATGTTAACTTTTCGTTAGTGATTCCATATAATATATGTTTCTA
>Frequency_4_QualityScore_FFHHHHHIJJIJGHIJJGGIIIIIJJJJIJHIJJJHIIJJIJJJIJJJJJIIIIIIIHHGGGGGGFFFEEDDDDDEEEEEEEDDDDEEEEEECE_Mismatch_1_Sense_+_Library_PoolT
GTTAGCGATAGGTTGGGATGGAATTTTCCGTAGCGTATTAAATTCTTTCATTTATATGTTAACTTTTCGTTAGTGATTCCATATAATATATGTT
>Frequency_4_QualityScore_FDFGGGGHHIIIEGGGIIIIIIIIHIIIIIIJIHIHIHIFGHIIFGIIHIHIIIJIHIGIIIIF@EFHGGEGGDFG?AEEDEECEFE@BCCEEC_Mismatch_0_Sense_+_Library_PoolT
GTAGCGTATTAAATTCTTTCATTTATATGTTAACTTTTCGTTAGTGATTCCATATAATATATGTTTCTAAATGTTGAAATATGTATGTTTCATT
>Frequency_3_QualityScore_FFHHHFGIJJJJJJIIIIIIIJJHJJIIIIIIIJJIJJJJJJIIIHIJJJJJIJJJJJIJJJFHHIIHIHHHGIJHIIGGGHGGGGFEEFFFFF_Mismatch_0_Sense_+_Library_PoolT
TAGCGTATTAAATTCTTTCATTTATATGTTAACTTTTCGTTAGTGATTCCATATAATATATGTTTCTAAATGTTGAAATATGTATGTTTCATTT
>Frequency_3_QualityScore_EEHHHHFHIHIIHIIIIHJJJJJIGHIIIGIJJJJIJJIJJJJJJJJJJJJJIIJIJJJJJGHFFEFCEEEEEEEFEEEDEDEEEEDEEDDDDC_Mismatch_2_Sense_+_Library_PoolT
GATAGGTTGGGATGGAATTTTCCGTAGCGTATTAAATTCTTTCATTTATATGTTAATTTTTTGTTAGTGATTCCATATAATATATGTTTCTAAA
>Frequency_3_QualityScore_FFHHHHHJJJJJHIJIJGIIJJJJJJIJJJJJJJJJJIJJIJIJJJJJJJJHHIJHIIJJIIJIIIHJJHHIJHGHGHHFDCEEEFFDDDDEEE_Mismatch_0_Sense_+_Library_PoolT
TGGAATTTTCCGTAGCGTATTAAATTCTTTCATTTATATGTTAACTTTTCGTTAGTGATTCCATATAATATATGTTTCTAAATGTTGAAATATG
>Frequency_3_QualityScore_FFHHHHDGIIJEIIHHIJJJJIIIEHHJJIIHIJIHJJHJJJIGIIJHIIIIIHIHIIIIHHHFFFEFEEEEEEEEEDEEEEFEFEDDDDDEBC_Mismatch_0_Sense_+_Library_PoolT
GATAGGTTGGGATGGAATTTTCCGTAGCGTATTAAATTCTTTCATTTATATGTTAACTTTTCGTTAGTGATTCCATATAATATATGTTTCTAAA
>Frequency_3_QualityScore_FDHHHHHJJHHHIIJJJIJHIHIHIIJJJHIIJHHIJJIJJJIJJIIJJJJEGIJJJIJIIHIIIHGGGGFEEDBDCDEEDEEDEDDDDEFFEE_Mismatch_0_Sense_+_Library_PoolT
GTAGTATCGTGTATTTTCCAGTTATCCTGTATGTGTTATATTAGCGATAGGTTGGGATGGAATTTTCCGTAGCGTATTAAATTCTTTCATTTAT
>Frequency_3_QualityScore_EFHHHHHGIJJIIHJJIGHIHHHGHIIIJJJIJJJFHIIHFHIJHIJHIIHJIHHHIIGFGGGGFEEADABDEEDEEEEEDEDEDEDDBDBCAC_Mismatch_2_Sense_+_Library_PoolT
TCCAGTTATCCTGTATGTGTTATATTAGCGATAGGTTGGGATGGAATTTTCCGTAGCGTATTAAATTCTTTCATTTATATGTTAATTTTTTGTT
>Frequency_3_QualityScore_FFHHHGGJHIHGHIIIIJJIIJEGHHGHFHIGFEGIIIJHIHIIIGGIIHHFGIIHHIIJIJGIHHFEGCEGG@BCABBCCBCCBCDDECCDDB_Mismatch_0_Sense_+_Library_PoolT
TTTAAATTATGTGTCGTCTATCGTAGTATCGTGTATTTTCCAGTTATCCTGTATGTGTTATATTAGCGATAGGTTGGGATGGAATTTTCCGTAG
>Frequency_3_QualityScore_EEFGEGGGHGHHFHGHBHFIJIIHGAFGIIFGIJJIIIIIGIIHIJIHFGHIHHFHGGGBDFEEFEEEEEEEEEEDEEEDDDDDDD@@BB@A>B_Mismatch_1_Sense_+_Library_PoolT
TTATCCTGTATGTGTTATGTTAGCGATAGGTTGGGATGGAATTTTCCGTAGCGTATTAAATTCTTTCATTTATATGTTAACTTTTCGTTAGTGA
>Frequency_3_QualityScore_DEHHHHDGIIJJJJJJJJIJHJHJJJJJJJJJJJJJJJJJJJIJJJJJJJJIIJIJJIJJJJIHHHIHIHGGIIJJJHIJJFHHIHHHHGFGFF_Mismatch_0_Sense_+_Library_PoolT
TATTAAATTCTTTCATTTATATGTTAACTTTTCGTTAGTGATTCCATATAATATATGTTTCTAAATGTTGAAATATGTATGTTTCATTTATATA
>Frequency_3_QualityScore_EEFGDFGIHHGHHGHGIGIFIDEGIJIFHIIFGHIJIJIIHIJIJCHHHFGIIJIIHIFFGGGEFFFFFDEDECDEDDDCDDACCEFDDDDDCC_Mismatch_1_Sense_+_Library_PoolT
TATGTGTTATGTTAGCGATAGGTTGGGATGGAATTTTCCGTAGCGTATTAAATTCTTTCATTTATATGTTAACTTTTCGTTAGTGATTCCATAT
>Frequency_2_QualityScore_FDGHHHHJJJJJJJJJJJJHHHJJHIIIIIIJJJJJJIIJIJIHIJJJHIIIJJJJIHHHHHHHGFFFFEFFEEDDDDDDCDEEEEEEECCDEE_Mismatch_2_Sense_+_Library_PoolT
GTGTTATATTAGCGATAGGTTGGGATGGAATTTTCCGTAGCGTATTAAATTCTTTCATTTATATGTTAATTTTTTGTTAGTGATTCCATATAAT
>Frequency_2_QualityScore_FEHHHHHJIIIJJIJIHIJIJJJJIIGIIIJGGIIHJIJJJIJJJJJJJGIIJJEIIHHHHHHHFFFFFEFFEEEEEEDEEDDEDDDDCDDCCD_Mismatch_1_Sense_+_Library_PoolT
GTTATCCTGTATGTGTTATGTTAGCGATAGGTTGGGATGGAATTTTCCGTAGCGTATTAAATTCTTTCATTTATATGTTAACTTTTCGTTAGTG
>Frequency_2_QualityScore_EDGHHHGIEGIIJIHJIIIIGIIJIIIIIIHIIIIIIIJHHIIHIGGIFGHGIGHIIIHIIIIEIGGGGDCBCCEEEDEEDEEDDDEEEEEEEE_Mismatch_0_Sense_+_Library_PoolT
GTATCGTGTATTTTCCAGTTATCCTGTATGTGTTATATTAGCGATAGGTTGGGATGGAATTTTCCGTAGCGTATTAAATTCTTTCATTTATATG
>Frequency_2_QualityScore_FFHHGHHIIIIIJJIJIJJJGIIIICGHIJIJJIJIJJJJJIJIIIJIEFGGHGCEGGGGGGEEFEEEECEEEEEEEEDDDDCCDDDDEEEEEE_Mismatch_1_Sense_+_Library_PoolT
CTGTATGTGTTATGTTAGCGATAGGTTGGGATGGAATTTTCCGTAGCGTATTAAATTCTTTCATTTATATGTTAACTTTTCGTTAGTGATTCCA
>Frequency_2_QualityScore_FFGGGFGIJJGJIJHGEIIJIJIGBGIIGIIIIIIIIIGIIIIJJJIIIJIIIIGIIIIIJIHGHGEFFEEECEEEEEEEEEEEE=CCDDDDCC_Mismatch_0_Sense_+_Library_PoolT
ATAGGTTGGGATGGAATTTTCCGTAGCGTATTAAATTCTTTCATTTATATGTTAACTTTTCGTTAGTGATTCCATATAATATATGTTTCTAAAT
>Frequency_2_QualityScore_FFHGHHHIIIJJJJIIIJJJJIJJJIIJGIJJIIJJIIIIJIJJJJJJJIIGIJJIIHIIGFIIHIJJIGHGHIIGHGIJJIJIIGIGEHGGGG_Mismatch_0_Sense_+_Library_PoolT
ATTCTTTCATTTATATGTTAACTTTTCGTTAGTGATTCCATATAATATATGTTTCTAAATGTTGAAATATGTATGTTTCATTTATATATTTATA
>Frequency_2_QualityScore_EFHHHHGIJJIJJJJJJIJIIJJJIIIIJJIIIIIIJJJIIIIIIIIJJIIIJJIIIHIIIIFGIGHIIJIIIHIJIIIIJIIJIFGHHHGGHF_Mismatch_0_Sense_+_Library_PoolT
TCTTTCATTTATATGTTAACTTTTCGTTAGTGATTCCATATAATATATGTTTCTAAATGTTGAAATATGTATGTTTCATTTATATATTTATATA
>Frequency_2_QualityScore_FFHHHHHJJJIJJJJJJIJIJJJJIJGIIIIJIIIJIJJHIIIIIIIIJIIIJJIHIIIJIICGHHIIIIIIJHIJJJHIJJGIIIHGHHGGHF_Mismatch_0_Sense_+_Library_PoolC
TCTTTCATTTATATGTTAACTTTTCGTTAGTGATTCCATATAATATATGTTTCTAAATGTTGAAATATGTATGTTTCATTTATATATTTATATA
>Frequency_2_QualityScore_FFGHGHHGIIIJGIIJIJJJJJJIIGHHIIEIIIIJJIJJJIJJJJJIIIIIIIIIHIHHHHEEEEEEEBDEEFEEECAACDEEEFECDEDDEE_Mismatch_2_Sense_+_Library_PoolT
CGATAGGTTGGGATGGAATTTTCCGTAGCGTATTAAATTCTTTCATTTATATGTTAATTTTTTGTTAGTGATTCCATATAATATATGTTTCTAA
>Frequency_2_QualityScore_FFHHHHHGIIJJGIIIJJIIIIIJJIGJJJJJJJJIIJJIJJJJJIIIHIIIIJJIJJJGIJIIIIHHGFFFGGFEFEECEECCDEDEEDEEEA_Mismatch_2_Sense_+_Library_PoolT
TTTTCCGTAGCGTATTAAATTCTTTCATTTATATGTTAATTTTTTGTTAGTGATTCCATATAATATATGTTTCTAAATGTTGAAATATGTATGT
>Frequency_2_QualityScore_EFGGHGGIIJIIJJIIIIJGGHIJIIIIIIIIIIIIHGIGIIIJJJGIIIIGIIHIIIIIFEGHHEFFEEFFEEEEEEEEEEDDE_Mismatch_0_Sense_+_Library_PoolT
TTCCAGTTATCCTGTATGTGTTATATTAGCGATAGGTTGGGATGGAATTTTCCGTAGCGTATTAAATTCTTTCATTTATATGTTA
>Frequency_2_QualityScore_EEFGHHHGGEIICGGHFIHIGGIIIIGIIIEEIIIIEIIIIGHIGIIIHEIIIAEEEGGGGGEGGCEEECEEEEEEEEEDDEECCCC@CCCCCE_Mismatch_2_Sense_+_Library_PoolT
TTATCCTGTATGTGTTATATTAGCGATAGGTTGGGATGGAATTTTCCGTAGCGTATTAAATTCTTTCATTTATATGTTAATTTTTTGTTAGTGA
>Frequency_2_QualityScore_DEGGEGEIIHEIIIGIIIIIIIIIIIGGHGIGHIGGIIEIIIHIIIIIIIHIGIIIIIGIGHGGGFFEECDEEEEEEEEDDEEEECDEDBDECD_Mismatch_0_Sense_+_Library_PoolT
AGCGATAGGTTGGGATGGAATTTTCCGTAGCGTATTAAATTCTTTCATTTATATGTTAACTTTTCGTTAGTGATTCCATATAATATATGTTTCT
>Frequency_2_QualityScore_EFHHHHHJJJJIIJGIIHIHIIIIJJGGIEHIIIIJGHJIJJIICHIIIIIJIJCHIJGIEDGIGIIEGCGFGGFE=ACABCDDDDBCDCCEDD_Mismatch_0_Sense_+_Library_PoolT
TGCTTTAAATTATGTGTCGTCTATCGTAGTATCGTGTATTTTCCAGTTATCCTGTATGTGTTATATTAGCGATAGGTTGGGATGGAATTTTCCG
>Frequency_2_QualityScore_FFHHHHHJJJJJIJJJIJIJJJJJJJJJJJJJIJJJIIJJJIIIJGIIIIIIJJIEIIJJIIIIIHIIHHIIIIIHIIIFGGIIIHHGGGGGFF_Mismatch_0_Sense_+_Library_PoolT
TTAAATTCTTTCATTTATATGTTAACTTTTCGTTAGTGATTCCATATAATATATGTTTCTAAATGTTGAAATATGTATGTTTCATTTATATATT
>Frequency_1_QualityScore_8BACDDF?FFFI9@IH9E:33AFHH>><FHEEFF9F:CDGEFFCEEE*?BGFDFF@FFEA@DFC<BFFC87.@FFFGGFCD;;EEFFD@EEFEB_Mismatch_0_Sense_+_Library_PoolC
TTAAATTCTTTCATTTATATGTTAACTTTTCGTTAGTGATTCCATATAATATATGTTTCTAAATGTTGAAATATGTATGTTTCATTTATATATT
>Frequency_2_QualityScore_FEHHHHHJIJJJJJIIIIIGHIJJGGIIIIJJJJJJJIJJJJGGIJJJIIIIJJIIIIHHHHHGGGFFEFEEEEEDCDDDDDEFEFEEEDDDEE_Mismatch_1_Sense_+_Library_PoolT
GTGTTATGTTAGCGATAGGTTGGGATGGAATTTTCCGTAGCGTATTAAATTCTTTCATTTATATGTTAACTTTTCGTTAGTGATTCCATATAAT
>Frequency_2_QualityScore_FFHHHHHJJJJJIIJJIJJHIJIIJJJHIIIIIIGIIIJHIGHHIFIIIIJIGIIIIIIHGGFEFGEHGHFHGCECCDEDEACCB>@?ACABCD_Mismatch_0_Sense_+_Library_PoolT
AAAACTGCTTTAAATTATGTGTCGTCTATCGTAGTATCGTGTATTTTCCAGTTATCCTGTATGTGTTATATTAGCGATAGGTTGGGATGGAATT
>Frequency_2_QualityScore_FFHHHHGIJJJHJIIIJGIJIJIJIIIIJGHIIJIIIJJIIIJIJJIGIIIIIIIIHHEEGGGFFFEEFCEEEEEEEEDEEEDCBDDDCCCDEE_Mismatch_2_Sense_+_Library_PoolT
TATCCTGTATGTGTTATATTAGCGATAGGTTGGGATGGAATTTTCCGTAGCGTATTAAATTCTTTCATTTATATGTTAATTTTTTGTTAGTGAT
>Frequency_2_QualityScore_FCFHHGGIIIJJIIIJJIGIIIIFGIJJIJJJJIJIIIIJJIIIIJGHJJJIIIHGGHGGGFFFFEEEEEEEEEEEDDDDCCDDDDEEEEEEED_Mismatch_1_Sense_+_Library_PoolT
GTATGTGTTATGTTAGCGATAGGTTGGGATGGAATTTTCCGTAGCGTATTAAATTCTTTCATTTATATGTTAACTTTTCGTTAGTGATTCCATA
>Frequency_2_QualityScore_EFHGHHHJJJGGIJJGHIJIJJJJIIJJGIJJJIIJJIJJIJIIIJIIJJJIIIIJIIGHHHHHHDDEEDDDDEEEEEEEDDEDEEEEEECDED_Mismatch_2_Sense_+_Library_PoolT
TAGCGATAGGTTGGGATGGAATTTTCCGTAGCGTATTAAATTCTTTCATTTATATGTTAATTTTTTGTTAGTGATTCCATATAATATATGTTTC
>Frequency_2_QualityScore_FFHHGHHJJJJJJJJJJGIIIJHHHJIJJJJJJJJJJJJJJJJJJIIJHIIJJIIJIJJIFIHHHHGGGGEFFFEEEEECEEEEEBDCEEEDDC_Mismatch_2_Sense_+_Library_PoolT
TGGGATGGAATTTTCCGTAGCGTATTAAATTCTTTCATTTATATGTTAATTTTTTGTTAGTGATTCCATATAATATATGTTTCTAAATGTTGAA
>Frequency_2_QualityScore_CEHHHHHIIJJJJIJIJJHIIJJGGIIIIJJIJJJJIIIIIIGGHHGCDEGGGGGGGGGGGGGGGGEEEDEEEEDCCDDDDEEEEEEEDDDEDE_Mismatch_1_Sense_+_Library_PoolT
TGTTATGTTAGCGATAGGTTGGGATGGAATTTTCCGTAGCGTATTAAATTCTTTCATTTATATGTTAACTTTTCGTTAGTGATTCCATATAATA
>Frequency_2_QualityScore_FFHHGHHJGGIJGIGIJIJJJIIHIIEHIJJIIIJJIIJIJJJJIIIIJIIIJIIHIIHHHHHHHFFFFFEFEEEEEEEEDDDD?CCDDEEEEE_Mismatch_2_Sense_+_Library_PoolT
CCTGTATGTGTTATATTAGCGATAGGTTGGGATGGAATTTTCCGTAGCGTATTAAATTCTTTCATTTATATGTTAATTTTTTGTTAGTGATTCC
>Frequency_2_QualityScore_EEHGFHFHGGHIJJHIJGIIIIGIHJIJEIIGIIGIIIJIIJGIHGIIIIIHIIGGGIGIIIHIJCFHICECHFGFGFDC_Mismatch_2_Sense_+_Library_PoolT
CCGTAGCGTATTAAATTCTTTCATTTATATGTTAATTTTTTGTTAGTGATTCCATATAATATATGTTTCTAAATGTTGAA
>Frequency_2_QualityScore_EEHGHHHJIJJJJJJJHIIIIGIIJIJEHIIJJJIJJJJIJIIJIIIJJIJJIJIHIHGGGEGGHGHGCBGEECFDEEDEEEECCEEEDDDBCC_Mismatch_0_Sense_+_Library_PoolT
GGGATGGAATTTTCCGTAGCGTATTAAATTCTTTCATTTATATGTTAACTTTTCGTTAGTGATTCCATATAATATATGTTTCTAAATGTTGAAA
>Frequency_1_QualityScore_FFHDHFHGJIJIIHHGFHGGHHCGHIIJJJIJIJJJJIJJJJJJIJJJJJJJJJJHHIGHJJJIIJHHGACHHHFFFEBEECEEEEEECDDDCC_Mismatch_0_Sense_+_Library_PoolC
GGGATGGAATTTTCCGTAGCGTATTAAATTCTTTCATTTATATGTTAACTTTTCGTTAGTGATTCCATATAATATATGTTTCTAAATGTTGAAA
>Frequency_2_QualityScore_FFHHEFGIJIIGHIIIIIIIIJEGHIIEFHIIIGIGIIIJIIJIJIJJJIIHIHIHIIIIIIHHGGHHGCEFDEFFEEEEEEEEDEEDCCEDDE_Mismatch_0_Sense_+_Library_PoolT
TAGGTTGGGATGGAATTTTCCGTAGCGTATTAAATTCTTTCATTTATATGTTAACTTTTCGTTAGTGATTCCATATAATATATGTTTCTAAATG
>Frequency_2_QualityScore_DEGGHHHIIIICHHIGIGGGIGIIIIGIIIIIIIIIIIIIHIIIEIIIIIIIIIIGHEIIGHIIIIIIHFGHGHEHFFFFFFEEEEEC_Mismatch_0_Sense_+_Library_PoolT
TGGAATTTTCCGTAGCGTATTAAATTCTTTCATTTATATGTTAACTTTTCGTTAGTGATTCCATATAATATATGTTTCTAAATGTTGA
>Frequency_2_QualityScore_FFHGHHHIIIHHIJJIIGGIIJJIIHIIIIJJJJJIIIJIIGIIIIIJHIIIHIIIJFGIJJHHHGEEFEEEEEDEEDDDCCDDEEDEEDEEDD_Mismatch_0_Sense_+_Library_PoolT
TCTATCGTAGTATCGTGTATTTTCCAGTTATCCTGTATGTGTTATATTAGCGATAGGTTGGGATGGAATTTTCCGTAGCGTATTAAATTCTTTC
>Frequency_2_QualityScore_CEGCCEGFHHDHHGIIF?GIICDGIHIBEIGEGGDHIGGGFCAEHHHHDHGGHIGHGIIIECEGG;AEEEACGGEG_Mismatch_2_Sense_+_Library_PoolT
AGCGTATTAAATTCTTTCATTTATATGTTAAATTTTCGTTAGTGATTCCATATAATATATGTTTGTAAATGTTGAA
>Frequency_2_QualityScore_FFHHHHHFGIIJIIIIIJJJJJJJIGGIJJIIIJIJJJIJJJIJJJIJIIIJJIHHHHHHHFFFFEDDCADEEFEEECDEEEDEEEECEEDDCA_Mismatch_0_Sense_+_Library_PoolT
CGATAGGTTGGGATGGAATTTTCCGTAGCGTATTAAATTCTTTCATTTATATGTTAACTTTTCGTTAGTGATTCCATATAATATATGTTTCTAA
>Frequency_2_QualityScore_AEEEGGHIDEHIHIIIIGIIIIIIIIIIGHIIGGCGHIIHIIIEEGFEGGGEEIIIIEFGIIHIH?CAAAE>ADEEGEIC?ECEC?ACDE@CBE_Mismatch_2_Sense_+_Library_PoolT
ATTCTTTCATTTATATGTTAATTTTTTGTTAGTGATTCCATATAATATATGTTTCTAAATGTTGAAATATGTATGTTTCATTTATATATTTATA
>Frequency_2_QualityScore_FFHHHHHJJIIJJIJIJIIIIJJIIIIIIIIIJJJJIJIIJJJIJHIJIIJIIIIIIIIIIHGGIIIJHGEFGGIIIGIIIIIIIHGEGGGGFE_Mismatch_0_Sense_+_Library_PoolT
CTTTCATTTATATGTTAACTTTTCGTTAGTGATTCCATATAATATATGTTTCTAAATGTTGAAATATGTATGTTTCATTTATATATTTATATAT
>Frequency_2_QualityScore_FFHHHHHIJIIIIJJJJIHIIIIIIGIIIJJJIJJIIJIGGIIJIIJIJJIIJJJJJGGHHFCDCEEEECEDEEDDDEEEEEEEEDEECEEEDD_Mismatch_2_Sense_+_Library_PoolT
ATTTTCCAGTTATCCTGTATGTGTTATATTAGCGATGGGTTGGGATGGAATTTTCCGTAGCGTATTAAATTCTTTCATTTATATGTTAATTTTT
>Frequency_2_QualityScore_FFHHFGHIJJIIIJJJIJJIJIIIIIIHIIIIIGIJJHIIJIJHGIIJGIHIIIGIIIHIIIEGHGFCC>BEECDECEEDDCDDEDDCDEEEEE_Mismatch_0_Sense_+_Library_PoolT
CGTGTATTTTCCAGTTATCCTGTATGTGTTATATTAGCGATAGGTTGGGATGGAATTTTCCGTAGCGTATTAAATTCTTTCATTTATATGTTAA
>Frequency_2_QualityScore_EFHHHHHJJJIIJJJHIIIJGIIJIIJJJIJJJIIIIJEGGIJIIJJJJJJJJJIIIIIHHHGGGGFFFEDDDDDDDDEFEFEEEDDEEFEEEE_Mismatch_2_Sense_+_Library_PoolT
TATATTAGCGATAGGTTGGGATGGAATTTTCCGTAGCGTATTAAATTCTTTCATTTATATGTTAATTTTTTGTTAGTGATTCCATATAATATAT
>Frequency_2_QualityScore_FFGHHHHJIJHIJJIHIIIIIGIFIJJIJJIJEGIIJIIIIIIJIIJIJJHGIIIEHGGGGFFFEEEEEEEEEEEEEFEEFEDDEDDCDCDDDD_Mismatch_2_Sense_+_Library_PoolT
GGTTATCCTGTATGTGTTATGTTAGCGATAGGTTGGGATGGAATTTTCCGTAGCGTATTAAATTCTTTCATTTATATGTTAACTTTTCGTTAGT
>Frequency_2_QualityScore_FFHHHGHIHIIIJIIJIIHIHIIGHIIIIIGIIJJIIIIIHIIIJJJIIHIIIGHIIIIHHGHDGEGEFECCADCBCDDDDDDDDEDDCBCCD@_Mismatch_0_Sense_+_Library_PoolT
AAATTATGTGTCGTCTATCGTAGTATCGTGTATTTTCCAGTTATCCTGTATGTGTTATATTAGCGATAGGTTGGGATGGAATTTTCCGTAGCGT
>Frequency_2_QualityScore_FFHHHHHJJJJJGHIIJIIIJJIIIJIIJJJJJJJIIJJJJIIIIIIIJJJIIIIHIIJJJJIIIJJJIIHIHHGHHHHE_Mismatch_0_Sense_+_Library_PoolT
TGGAATTTTCCGTAGCGTATTAAATTCTTTCATTTATATGTTAACTTTTCGTTAGTGATTCCATATAATATATGTTTCTA
>Frequency_2_QualityScore_FFHHHHHJGGIJJHIIJJJJJJIJJJJJJJJJJJJJIJJJJJJJJJJIJJJIJJJJJJJIIIJIIHGIJGHIIIHGGGHGFGFEEEEEEEDEEE_Mismatch_0_Sense_+_Library_PoolT
ATTTTCCGTAGCGTATTAAATTCTTTCATTTATATGTTAACTTTTCGTTAGTGATTCCATATAATATATGTTTCTAAATGTTGAAATATGTATG
>Frequency_2_QualityScore_FFHHHHGJJJIJJIJHIIJJHHIJIJJJJJJJJIIJJJHIIJJJJJJIIIJJJIIIIGGHGGGGFFFFECEDDEDDCCEEEEEEEDDEEEEEEE_Mismatch_1_Sense_+_Library_PoolT
TATGTTAGCGATAGGTTGGGATGGAATTTTCCGTAGCGTATTAAATTCTTTCATTTATATGTTAACTTTTCGTTAGTGATTCCATATAATATAT
>Frequency_2_QualityScore_EFHHHGHIIJIJJIJJIIIIIIIIHIHIJJJJIIIIGGIHIIJJEHFHIJJIJJGIHIIIIIIIGIIIEBBGGGGGFFFFECDDCD?BCCCCDD_Mismatch_0_Sense_+_Library_PoolT
CACTGAAAACTGCTTTAAATTATGTGTCGTCTATCGTAGTATCGTGTATTTTCCAGTTATCCTGTATGTGTTATATTAGCGATAGGTTGGGATG
>Frequency_2_QualityScore_FFHHHHHJJHIIGIIJJIIEGIIJJGIGIHIIJIIJJHIIIIIIHHHHIJIIIJGIIIHEEGGFEFFEEEEEEEEEDECDDDBBBCDDDEEDEE_Mismatch_0_Sense_+_Library_PoolT
CGTCTATCGTAGTATCGTGTATTTTCCAGTTATCCTGTATGTGTTATATTAGCGATAGGTTGGGATGGAATTTTCCGTAGCGTATTAAATTCTT
>Frequency_2_QualityScore_FFHHHHGJJIJJJJJJJJJIIIIIJIJJIJJJIIJGIIJJIIGII?FIIIIJIIJJJJJJIIJJHIIIGDGGGHGHFFFDDEEDDDDDDCDDCD_Mismatch_0_Sense_+_Library_PoolT
GAAAACTGCTTTAAATTATGTGTCGTCTATCGTAGTATCGTGTATTTTCCAGTTATCCTGTATGTGTTATATTAGCGATAGGTTGGGATGGAAT
>Frequency_1_QualityScore_FFHHHHHJJJJJIHIJIIFHHIIJJJJJJJJJJJJJJJJJJJJJJHIJJJJJJIJJIJJJJIJJJJIJJFHHHHHHHFFFFFFFEDEEE_Mismatch_0_Sense_+_Library_PoolT
ATGGAATTTTCCGTAGCGTATTAAATTCTTTCATTTATATGTTAACTTTTCGTTAGTGATTCCATATAATATATGTTTCTAAATGTTGA
>Frequency_1_QualityScore_FFHHHHHJJIJJJJJJJJJJJJGJIIJJJJJJJJJJJFHIIJJJJHIHIIJJJJJJJGGHIJJJJJJIHHHHHHFFFFFFFDDDDDDACDBDDD_Mismatch_1_Sense_+_Library_PoolT
CCACTGAAAACTGCTTTAAATTATGTGTCGTCTGTCGTAGTATCGTGTATTTTCCAGTTATCCTGTATGTGTTATATTAGCGATAGGTTGGGAT
>Frequency_1_QualityScore_FFHFHHHJJJJJJJJJJJJJJJJJJJJJJJJHIIJHIGIJJJJJJJJJJIJIJIHIGIJHHIHIGIIG@DEGIJIFFH?EHHHFFFDDEECFFE_Mismatch_2_Sense_+_Library_PoolT
TAAATTCTTTCATTTATATGTTAATTTTTTGTTAGTGATTCCATATAATATATGTTTCTAAATGTTGAAATATGTATGTTTCATTTATATATTT
>Frequency_1_QualityScore_FDHHHHFHIIJJJJJIJJJJIJJJJJJIJIJJJJEIGJJJFHIJGIJJIIJJJJIIJJJJJJGDHCHIGHHHHHHF_Mismatch_2_Sense_+_Library_PoolT
GTAGCGTATTAAATTCTTTCATTTATATGTTAACTTTTCGTTAGTGATTCCATATAATATATGTTTCTAAATGTCA
>Frequency_1_QualityScore_FFHHGHHJJJJJJJJJJJJJIJHIIJIIIIIJIJJJJJJJJHJJJII_Mismatch_2_Sense_+_Library_PoolT
TTATATGTTAAATTTTCGTTAGTGATTCCATATAATATATGTTTGTA
>Frequency_1_QualityScore_FFFHHDFGIIGIIHIIJFHBFHGGH2<?HHIJGHJBGHIIJGIIIJIIGJJIIGJJJIHHHFFFFFFFDCEEEDEEEEEEFCDF_Mismatch_2_Sense_+_Library_PoolT
TCCAGTTATCCTGTATGTGTTATATAAGCGATGGGTTGGGATGGAATTTTCCGTAGCGTATTAAATTCTTTCATTTATATGTTA
>Frequency_1_QualityScore_EDHGHHGIJJGIIJJEEGHJBGHIICGGIIHIJDGHIJIIJJJJGIIIGIIJIJJJJIJHHEHH_Mismatch_2_Sense_+_Library_PoolT
TATGTTAGCGATAGGTTGGGATGGGATTTTCCGTAGCGTATTAAATTCTTTCATTTATATGTTA
>Frequency_1_QualityScore_FFHHHHHJJJJJJJIJJJHGIIJGGIJIFIJJJJJJJJJJJHIJJJJJJJJJIJJJJJJJHGHHHHHFFCFFFCDDDDDCDDEEDEDDDDDEDE_Mismatch_2_Sense_+_Library_PoolT
TGTTATATTAGCGATAGGTTGGGATGGAATTTTCCGTAGCGTATTAAATTCTTTCATTTATATGTTAATTTTTTGTTAGTGATTCCATATAATA
>Frequency_1_QualityScore_DEBBDHFEGHCFCEEHIABHGIIIGEGHCEEIIIIHIIIIGIIHEHIFCEG@HHIIIIGHEFFHEFFFFDDEFDDEDEECECCCCC?@@:A>DD_Mismatch_1_Sense_+_Library_PoolT
ATCCTGTATGTGTTATGTTAGCGATAGGTTGGGATGGAATTTTCCGTAGCGTATTAAATTCTTTCATTTATATGTTAACTTTTCGTTAGTGATT
>Frequency_1_QualityScore_FFHHHHFFHHGHHIHIJJJIJJJFHIJJFGHIJIJJJJJJJIJJJJIIIIJHIIGGEHHHHFFFBBEFFFEEFFEEFEDDEDDDDDCDDDDEEE_Mismatch_1_Sense_+_Library_PoolC
ATCCTGTATGTGTTATGTTAGCGATAGGTTGGGATGGAATTTTCCGTAGCGTATTAAATTCTTTCATTTATATGTTAACTTTTCGTTAGTGATT
>Frequency_1_QualityScore_FFHHHHHJJGGEHGHFHFGGHGGHFHFEHGIHIIDGIEFI_Mismatch_1_Sense_+_Library_PoolT
TTAACTTTTCGTTAGTGATTCCATATAATATATGTTTCCA
>Frequency_1_QualityScore_FFHHHHHIJJJJJIIJJJJJJHHIHIJIJJJJJJGIJJJIIJIJHIJJJJJJHIJIGHHIJJJJJIJJJJFHHFFFFDDDDDDDDDDDDEDBCD_Mismatch_1_Sense_+_Library_PoolT
CTTTAAATTATGTGTCGTCTGTCGTAGTATCGTGTATTTTCCAGTTATCCTGTATGTGTTATATTAGCGATAGGTTGGGATGGAATTTTCCGTA
>Frequency_1_QualityScore_FFHHDFHJJJJJHJHHIJIGIIHBHGFIGGIIIIJIJIIHIIJJBDHGIIIJFIGIJJHHFFEDFFDB@?CDFDEEDEEDDDEEEEDEEFDEEE_Mismatch_1_Sense_+_Library_PoolT
CGTGTATTTTCCAGTTATCCTGTATGTGTTATATTAGCGATGGGTTGGGATGGAATTTTCCGTAGCGTATTAAATTCTTTCATTTATATGTTAA
>Frequency_1_QualityScore_FFHHHHHJJHGIHIJIGEGFHIIJJIIGIHEHIJJJJIHIIIIIGHIGIIIIJJIIJJJEGIHFDFFFECCEEEDDDABBBBBBDDDDDEDDDD_Mismatch_2_Sense_+_Library_PoolT
CGTCTGTCGTAGTATCGTGTATTTTCCAGTTATCCTGTATGTGTTATATTAGCGATGGGTTGGGATGGAATTTTCCGTAGCGTATTAAATTCTT
>Frequency_1_QualityScore_FFGHHHHJJJJJJJJIJIJGHJJJJJJJJJJJJJJJJJGIIIJJIJJIGIIH_Mismatch_0_Sense_+_Library_PoolT
TATGTTAACTTTTCGTTAGTGATTCCATATAATATATGTTTCTAAATGTTGA
>Frequency_1_QualityScore_FFHHHHHJJJIJJIIJJJJJJJJJIIIJHIJJIJJJJJJJJJJJJJJIIJIJJIJJIIIJII_Mismatch_0_Sense_+_Library_PoolT
TTTCATTTATATGTTAACTTTTCGTTAGTGATTCCATATAATATATGTTTCTAAATGTTGAA
>Frequency_1_QualityScore_FDFFHHHJHHEHIJJJIJJJHIGIJJIJHGIIHIIGGJIJIGEIJFHIJJFGHIDCHEH=_Mismatch_2_Sense_+_Library_PoolT
GAGTATCGTGTATTTTCCAGTTATCCTGTATGTGTTATATTAGCGATGGGTTGGGATGGA
>Frequency_1_QualityScore_FFHHHHHIJJJJJJJIJGGIGIJJJIIHGJJJJJJIJJJIJJJJJJIJJIIIIJJJJJJJJJIIJJHAHDEDDEDDC_Mismatch_2_Sense_+_Library_PoolT
TTATGTGTCGTCTGTCGTAGTATCGTGTATTTTCCAGTTATCCTGTATGTGTTATATTAGCGATGGGTTGGGATGGA
>Frequency_1_QualityScore_FFHHGHGIJFHFGIGHCHGIIDGGEIIJIDFFFGIGIIIHHFIHIIHJEFGHIGHFEFD=FFDGHH8==BEEB<ABACBBCCCCDDCDDDBBDD_Mismatch_2_Sense_+_Library_PoolT
TAAATTATGTGTCGTCTGTCGTAGTATCGTGTATTTTCCAGTTATCCTGTATGTGTTATATTAGCGATGGGTTGGGATGGAATTTTCCGTAGCG
>Frequency_1_QualityScore_DDHAFCDEGI@AFGGIHGHFFGBF4?FGFIDGGGGGIGIGIIGEHIIIGEDGD>FHGGHIII@HHIC7;=?CEHHFFACDE_Mismatch_2_Sense_+_Library_PoolT
TTCCGTAGCGTATTAAATTCTTTCATTTATATGTTAATTTTTTGTTAGTGATTCCATATAATATATGTTTCTAAATGTTGA
>Frequency_1_QualityScore_FFGHHHHIJGIJJJHIFGIIJJIIIJHIIJJJIJHHIIGIGIHHHIIHIIJFHEHIFGHJHCEFF@_Mismatch_0_Sense_+_Library_PoolT
CTATCGTAGTATCGTGTATTTTCCAGTTATCCTGTATGTGTTATATTAGCGATAGGTTGGGATGGA
>Frequency_1_QualityScore_FFHHHHHJJJJJJJJJJJJJIJIJJIJJJJJJJJJJIIJJIIIJJIJJJJIJJJJJJJJHJJJJHIJJJJHIIIJJJJJHHHHHHHHHFFFFFF_Mismatch_0_Sense_+_Library_PoolT
CGTATTAAATTCTTTCATTTATATGTTAACTTTTCGTTAGTGATTCCATATAATATATGTTTCTAAATGTTGAAATATGTATGTTTCATTTATA
>Frequency_1_QualityScore_FFFHHDHGHGGIGIJJHIIJJJJFIJJIJJJIIJIIJJJJJFGIJIIGHJEIGIJIIEGGGCHH?EHHHHFFFDCFFE_Mismatch_2_Sense_+_Library_PoolT
CGTAGCGTATTAAATTCTTTCATTTATATGTTAATTTTTTGTTAGTGATTCCATATAATATATGTTTCTAAATGTTGA
>Frequency_1_QualityScore_FFHHGHHBFHIG<EFGGHIIHIIIEIIIHHIGCHIIDGIIIIIFFG_Mismatch_2_Sense_+_Library_PoolT
ATTTTTTGTTAGTGATTCCATATAATATATGTTTCTAAATGTTGAA
>Frequency_1_QualityScore_DD?DDD+AFB@C<HFFDFA222CFBB)1:)1:?;??09*??B8?D<F<*=<==.B)8(8=.747)=EE;7=DD\9>6>?/3(:1((:>CA>33<_Mismatch_2_Sense_+_Library_PoolT
TGCTTTCAATTATGTGTCGTCTATCGTAGTATCGTGTATTTTCCAGTTATCCTGTGTGTGTTATATTAGCGATAGGTTGGGATGGAATTTTCCG
>Frequency_1_QualityScore_FFHHHHHJIIIJJHGGHGIIIJIJJJJJJJJJJJJIIIIGIIHJJJJIIIJGIIJIIJIIJIIJIJJEIHEHGEHG_Mismatch_1_Sense_+_Library_PoolT
ATTTTCCGTAGCGTATTAAATTCTTTCATTTATATGTTAACTTTTCGTTAGTGATTCCATATAATATATGTTTCCA
>Frequency_1_QualityScore_FFHHHHFGHIJJJJIJJJIJJJJJJJIJJJHIIIHIJIIIIHGIIJ?DGHJIIJJJIIJIEIHHEHDDFDDDEFEDEEDEEDDDEEEEEEEEDD_Mismatch_1_Sense_+_Library_PoolT
ATCGTGTATTTTCCAGTTATCCTGTATGTGTTATATTAGCGATGGGTTGGGATGGAATTTTCCGTAGCGTATTAAATTCTTTCATTTATATGTT
>Frequency_1_QualityScore_FDHFHHHEIHHGGIIDHIJIIGJJ@FGIJGIDGHIJIJJJJIGIIIIIIIGGIIHFHHGIEHIFHIJHIEGGHHHIEE_Mismatch_2_Sense_+_Library_PoolT
GTAGCGTATTAAATTCTTTCATTTATATGTTAAATTTTCGTTAGTGATTCCATATAATATATGTTTGTAAATGTTGAA
>Frequency_1_QualityScore_FFHHHHHJJJJJJJJHIJJIJJJJJJJHIJHHJJJHHFHJJJJJJJJGIJJJJJJJJJJHGFHJJJJIJIHHHHFFFABDDDDD_Mismatch_2_Sense_+_Library_PoolT
CTGCTTTAAATTATGTGTCGTCTGTCGTAGTATCGTGTATTTTCCAGTTATCCTGTATGTGTTATATTAGCGATGGGTTGGGAT
>Frequency_1_QualityScore_FFHHHHHIIHJJJJIJHHIIJJIJHIIIIIIJJJIGIJJJJIGHGIJEGHJDGGIJGHIIJHJHGHHHFBCDDDCABDDB@BCCDCEDDEEDCD_Mismatch_1_Sense_+_Library_PoolT
CTGTCGTAGTATCGTGTATTTTCCAGTTATCCTGTATGTGTTATATTAGCGATAGGTTGGGATGGAATTTTCCGTAGCGTATTAAATTCTTTCA
>Frequency_1_QualityScore_FFHHHHHIJJJIJIJJJJJJJJJJJIJIJJJIIJJJJJJJJJJJJJJIJJIJJJJJJJJJHIIHH_Mismatch_2_Sense_+_Library_PoolT
TTCTTTCATTTATATGTTAAATTTTCGTTAGTGATTCCATATAATATATGTTTGTAAATGTTGAA
>Frequency_1_QualityScore_FFHHHHHIJHJHIIJJJJJJIJJJJIJJJJIJJJIJIJIIIJJGH_Mismatch_2_Sense_+_Library_PoolT
ATTTTCGTTAGTGATTCCATATAATATATGTTTGTAAATGTTGAA
>Frequency_1_QualityScore_FDFHHHHJJJJJJJJJJJJEJJJJJJJJJJJJJJJJJJJHIGIJJJJJIIIHHGIIJJIJJJJGGGHIGFHIAEGGGGDGIHCEHHHGFDDDFF_Mismatch_2_Sense_+_Library_PoolT
GTATTAAATTCTTTCATTTATATGTTAATTTTTTGTTAGTGATTCCATATAATATATGTTTCTAAATGTTGAAATATGTATGTTTCATTTATAT
>Frequency_1_QualityScore_DFHFHHHIDHGHGIJJJJJGHHIIGIIJIJJJGIIIJJIIJJIIIBHJJJGGGJJJJJJJJJH@HEHF@?BCDABDDFEDEEDEDDDDEDEFEE_Mismatch_0_Sense_+_Library_PoolT
TAGTATCGTGTATTTTCCAGTTATCCTGTATGTGTTATATTAGCGATAGGTTGGGATGGAATTTTCCGTAGCGTATTAAATTCTTTCATTTATA
>Frequency_1_QualityScore_FFHHHHHJJHIJIJIIHJJIJJEGIJJIJJIJJJIJJJHIGIIIIJJJJJJIJIIJBFIIJHJJFH_Mismatch_1_Sense_+_Library_PoolT
CTGTCGTAGTATCGTGTATTTTCCAGTTATCCTGTATGTGTTATATTAGCGATAGGTTGGGATGGA
>Frequency_1_QualityScore_FFGGHCFIBG@EGIIIHGIGHIIIIIIHGIIIIFIHBHIIICHGGHIGBFHIIIIIGBGAGIHIDHGDH=EHEEEHFCDCE@EEEDE;>@C>;A_Mismatch_2_Sense_+_Library_PoolT
TTCCGTAGCGTATTAAATTCTTTCATTTATATGTTAATTTTTTGTTAGTGATTCCATATAATATATGTTTCTAAATGTTGAAATATGTATGTTT
>Frequency_1_QualityScore_FFHHHHHGHJIJFHIJJJJJJJJJJJJJJJJJJJJIJJJJJJJJJIIIIJHIIJJJJJIJIIJIJIJJJIIJJHHEHHHEFFFDFEEEEEEEEE_Mismatch_0_Sense_+_Library_PoolT
TTTTCCGTAGCGTATTAAATTCTTTCATTTATATGTTAACTTTTCGTTAGTGATTCCATATAATATATGTTTCTAAATGTTGAAATATGTATGT
>Frequency_1_QualityScore_8AB?;DD?EGE@D<?AC>DBFH@F@BHGHIIIIB>FDHBFB4?B<@FDFHIGIBBGHGDDH_Mismatch_0_Sense_+_Library_PoolT
TTTCGTTAGTGATTCCATATAATATATGTTTCTAAATGTTGAAATATGTATGTTTCATTTA
>Frequency_1_QualityScore_FFHHHHHJHJJHIIIIEHGIGJJJIJIJIJJJJJJJIJJJJIJJJJIJJJJJJHHIIIHHJJHHHFFFFCEEEEEDDDDDDDDDDEFDEEDEED_Mismatch_0_Sense_+_Library_PoolT
GTCTATCGTAGTATCGTGTATTTTCCAGTTATCCTGTATGTGTTATATTAGCGATAGGTTGGGATGGAATTTTCCGTAGCGTATTAAATTCTTT
>Frequency_1_QualityScore_FFHHHHHJJJJJJJIJJIIIIJJIJJJJJHIJIJJJJHJGIJJJJJIIJIIJJJIJJHIJJJJHIJIJJHHHHHFFFDEACCDDDDDDCCDDDC_Mismatch_0_Sense_+_Library_PoolT
AACTGCTTTAAATTATGTGTCGTCTATCGTAGTATCGTGTATTTTCCAGTTATCCTGTATGTGTTATATTAGCGATAGGTTGGGATGGAATTTT
>Frequency_1_QualityScore_FFHHHHHGHIJJJJJJJJJJJJJJJGHGJHHIIJJJJJJJJJJJJJJJIJJJJJJIJJJJJJIIHHHHFDBEFFFEEEDDDFEFEEEBCDDDDC_Mismatch_1_Sense_+_Library_PoolT
CCATAGGTTGGGATGGAATTTTCCGTAGCGTATTAAATTCTTTCATTTATATGTTAACTTTTCGTTAGTGATTCCATATAATATATGTTTCTAA
>Frequency_1_QualityScore_FFHHHHHJJJJJJJHIIJJIJJJJIJJJJJJJIJJJJGFHJGIGIJIIJIJIIJIJJJHF?EE>EHFFFBDDCCDDDDEEEDDDACEEDEFDCC_Mismatch_2_Sense_+_Library_PoolT
ATATTAGCGATAGGTTGGGATGGAATTTTCCGTAGCGTATTAAATTCTTTCATTTATATGTTAATTTTTTGTTAGTGATTCCATATAATATATG
>Frequency_1_QualityScore_FFHGHHFEHIJGEHGHEHDHIJGGBHIHCHEHGIIIGIIGIGIJIJE<BGHGGHGF@DHEFCGGIEGGI_Mismatch_1_Sense_+_Library_PoolT
TTAAATTCTTTCATTTATATGTTAATTTTTCGTTAGTGATTCCATATAATATATGTTTCTAAATGTTGA
>Frequency_1_QualityScore_FDHHFFFGGIIJIIGCFIIIIJHCFHCHGJIJGIIGIIIIHGGHIHAGGDCFEGFFHIDGGGFFCHFEDEBEDACCDDBBCDFCDEDEECDDEF_Mismatch_1_Sense_+_Library_PoolT
GTCGTAGTATCGTGTATTTTCCAGTTATCCTGTATGTGTTATATTAGCGATAGGTTGGGATGGAATTTTCCGTAGCGTATTAAATTCTTTCATT
>Frequency_1_QualityScore_FDAHFAFHHHGFEFHGGIGIIIIIIHGIHEGAGIGCHGEBFGGHGGCGGGIHEHAHFCEBAEFFFEEEEAEDEDDCDDEEDCD@CDDCCDDCCB_Mismatch_0_Sense_+_Library_PoolT
GGAATTTTCCGTAGCGTATTAAATTCTTTCATTTATATGTTAACTTTTCGTTAGTGATTCCATATAATATATGTTTCTAAATGTTGAAATATGT
>Frequency_1_QualityScore_FFHHHHHJIJJJJJJJJJJIJJJJJJJHIJJJIJJJJIJJIIHIJJJIGJIGIJEHJJJJJ_Mismatch_2_Sense_+_Library_PoolT
TTTGCTAGTGATTCCATATAATATATGTTTCTAAATGTTGAAATATGTATGTTTCATTTAT
>Frequency_1_QualityScore_FFHGHHHJJJJJJJJJJJJJJJJJIJJJHIJIIJHIIJJGIFHIJJJJJJJJJJJJJJJIIGIIIHHEHIHHHHHFEDCDD>@DDDDDDBCACD_Mismatch_2_Sense_+_Library_PoolT
AAAACTGCTTTAAATTATGTGTCGTCTGTCGTAGTATCGTGTATTTTCCAGTTATCCTGTATGTGTTATATTAGCGATGGGTTGGGATGGAATT
>Frequency_1_QualityScore_FFHHHHHJJIIJJJIJJJJJIJJJJJJJJJJJJJJJJIJIJJJJJJJJHIHJIIGIJJJJGGIGHIHGGEFCHFFFF_Mismatch_2_Sense_+_Library_PoolT
AATTTTCCGTAGCGTATTAAATTCTTTCATTTATATGTTAATTTTTTGTTAGTGATTCCATATAATATATGTTTCTA
>Frequency_1_QualityScore_FFHHHHHJJJJIJJJJHIJJJJJJJJJJJJJJJJJJJJJIJJJJJJJJJJJJJJIJJJJJJIIJJJJJJHIIIHHHHGHHFFFFFFDE_Mismatch_0_Sense_+_Library_PoolT
GGAATTTTCCGTAGCGTATTAAATTCTTTCATTTATATGTTAACTTTTCGTTAGTGATTCCATATAATATATGTTTCTAAATGTTGAA
>Frequency_1_QualityScore_BDBHHFFHIIGEFEBEFII@FHHIIGIBFIIFHIJFHIGBGCGHGABG?FIGH/?FFG<@FC@CG@G@EE=HEEBD9=ACE_Mismatch_2_Sense_+_Library_PoolT
TCGTAGTATCGTGTATTTTCCAGTTATCCTGTATGTGTTATGTTAGCTATAGGTTGGGATGGAATTTTCCGTAGCGTATTA
>Frequency_1_QualityScore_FFHGHH:CGIJJDHIJJIJJJJJJJJJJJJIJJJJHGIJJJJJJJJJJJJJJJIJIJJHHHGHHHFFFFDCDDCDEFEEEEEDDEEDDDDEE>A_Mismatch_2_Sense_+_Library_PoolT
GTTAGCAATAGGTTGGGATGGAATTTTCCGTAGCGTATTAAATTCTTTCATTTATATGTTAACTTTTCGTTAGTGATTCCATATAATATATGTT
>Frequency_1_QualityScore_=DFHHHHJIJFHGIIIJJJIIIGJHHIJIIJJIJJHHHGHFGIIJIJIEIIJJGJJIIJIIIHEEEFFFDFFEEEEEEEEDEDDEEDEEDEEDD_Mismatch_1_Sense_+_Library_PoolT
TATTTTCCAGTTATCCTGTATGTGTTATATTAGCGATAGGTTGGGATGGAATTTTCCGTAGCGTATTAAATTCTTTCATTTATATGTTAATTTT
>Frequency_1_QualityScore_FFHHHHHJJJJJJJJEHIJIJJFIGIJHIIIIIJJJJGHIIJJGIFHHIIIJIJIJJJJIIIIHJIIJGGIHHGFFF@BDBDDDBBCDDDDDED_Mismatch_2_Sense_+_Library_PoolT
CTGCTTTAAATTATGTGTCGTCTGTCGTAGTATCGTGTATTTTCCAGTTATCCTGTATGTGTTATATTAGCGATGGGTTGGGATGGAATTTTCC
>Frequency_1_QualityScore_DFGCFBDHGHEGIGIIIAHHI?GHDEGHIIIIIIEEEGGIIHEHGIGBGGGIIIIGIIGHCHEDEFFFF?BCCECDE_Mismatch_2_Sense_+_Library_PoolT
AGGTTGGGATGGAATTTTCCGTAGCGTATTAAATTCTTTCATTTATATGTTAATTTTTTGTTAGTGATTCCATATAA
>Frequency_1_QualityScore_FFHHHHHJJJJJJIIJHGIHIIJIEGEHIJJJJJGIIJJJJJJJIIIJGGIIHIIIJJJJJHIJJIEHHFFDEDDECDDDDEDDCBDDDDDDDE_Mismatch_2_Sense_+_Library_PoolT
TATGTGTCGTCTGTCGTAGTATCGTGTATTTTCCAGTTATCCTGTATGTGTTATATTAGCGATGGGTTGGGATGGAATTTTCCGTAGCGTATTA
>Frequency_1_QualityScore_DDHDFDFHIDGICHAG?EHDDG@FFHICGGEGGGDHFGG?FCFIIIEFCG@HEHHEHHGHEFHEHHFBCC?DB=CCDACDEEADDFCDEEEEEE_Mismatch_1_Sense_+_Library_PoolT
TTATGTTAGCGATAGGTTGGGATGGAATTTTCCGTAGCGTATTAAATTCTTTCATTTATATGTTAACTTTTCGTTAGTGATTCCATATAATATA
>Frequency_1_QualityScore_FFHHHHHJJJJJJJJJJJJJJJJJJJJJJJJJJJIJJJHIJJJJJJIJJJJIIJIJJIIIJJJIJHIHIHIJ_Mismatch_2_Sense_+_Library_PoolT
TATTAAATTCTTTCATTTATATGTTAAATTTTCGTTAGTGATTCCATATAATATATGTTTGTAAATGTTGAA
>Frequency_1_QualityScore_FFHHHHHIJJIJJJJJJJJJIJJJGIIHIJHIIJJHIHGJIIJIIJJHJIIIJIJIJIJIIDGDHHIIHEHHHHFFF?ACDBBDDDC_Mismatch_2_Sense_+_Library_PoolT
CTGCTTTAAATTATGTGTCGTCTGTCGTAGTATCGTGTATTTTCCAGTTATCCTGTATGTGTTATATTAGCGATGGGTTGGGATGGA
>Frequency_1_QualityScore_FFFHHHHIIIJIJJJJJJJJHIIJJGGJJJJJJJJJJJJJJJJJJJJJGGIIJIJJJJIIHHHEFFFFDDFDCEEEEDEEEECDEDDDDDCDCD_Mismatch_0_Sense_+_Library_PoolT
GGTTGGGATGGAATTTTCCGTAGCGTATTAAATTCTTTCATTTATATGTTAACTTTTCGTTAGTGATTCCATATAATATATGTTTCTAAATGTT
>Frequency_1_QualityScore_FFHHHHHJFIGFHIJJHGGIIIGIJDGGIDDGIHGGGGEIIIGIIJJIEIHIHIEHEIGEG_Mismatch_2_Sense_+_Library_PoolT
GGAATTTTCCGTAGCGTATTAAATTCTTTCATTTATATGTTAACTTTTCGTTAGTGATCCA
>Frequency_1_QualityScore_FFHHHHHJJJJJJJIGIJJIJJJJIJJJJJJJHHJJJGIJJJJJJJJJJJJIJJJJIJJHHHH_Mismatch_1_Sense_+_Library_PoolT
ATGTTAGCGATAGGTTGGGATGGAATTTTCCGTAGCGTATTAAATTCTTTCATTTATATGTTA
>Frequency_1_QualityScore_DFHHHHHJIJJJJJJJJJJIJIFIIJDHFHCGIJJGJJHJJJJJJIFIJDGHIIGEHHGHIJI_Mismatch_2_Sense_+_Library_PoolT
TCTTTCATTTATATGTTAAATTTTCGTTAGTGATTCCATATAATATATGTTTGTAAATGTTGA
>Frequency_1_QualityScore_FFHFHHHIIIJJJHIJJJJJJIIIJFIGIIGGHIIJJIJJJIGIIIIHIJJIJIIJIGIEGGHIGIFGGFHHEECEFD?DDEFEDDED;ADDEE_Mismatch_2_Sense_+_Library_PoolT
CGTAGCGTATTAAATTCTTTCATTTATATGTTAATTTTTTGTTAGTGATTCCATATAATATATGTTTCTAAATGTTGAAATATGTATGTTTCAT
>Frequency_1_QualityScore_FFHHHGGIIJJJJHHIJIGIHJJJHHIJJIJIJJIIIJJJIJJJIIEIIJIJHIGGHIJFIIJJIHHHECCHCDFCDFFF@AEEECDD@A5>AD_Mismatch_2_Sense_+_Library_PoolT
ATGGAATTTTCCGTAGCGTATTAAATTCTTTCATTTATATGTTAATTTTTTGTTAGTGATTCCATATAATATATGTTTCTAAATGTTGAAATAT
>Frequency_1_QualityScore_FFHHHHHIJJJJJJJHIJJIIJJJJJJJIJJJJJJJJJIIJJJJIJJIJJJGI_Mismatch_2_Sense_+_Library_PoolT
TATGTTAATTTTTTGTTAGTGATTCCATATAATATATGTTTCTAAATGTTGAA
>Frequency_1_QualityScore_FFHHHHHIJJJJHHIJJHIIJIJIJJJJIJIIJJJHGIJIJFHIJJJJJHJJJGIIJJJHHGHHHHFDDEDCDDDEEEDEEECDACDCFDDECD_Mismatch_2_Sense_+_Library_PoolT
ATTAGCGATAGGTTGGGATGGAATTTTCCGTAGCGTATTAAATTCTTTCATTTATATGTTAATTTTTTGTTAGTGATTCCATATAATATATGTT
>Frequency_1_QualityScore_FFGHHFGIJJJJJFHGIIJJJJGHGFGHGGIJJEHFHIJJIFHIJHHHIEHIJIIJJFC@CEHGIIJGHEBDFCDCCDDDBDDDCCDCDDCDDC_Mismatch_2_Sense_+_Library_PoolT
GCTTTAAATTATGTGTCGTCTGTCGTAGTATCGTGTATTTTCCAGTTATCCTGTATGTGTTATATTAGCGATGGGTTGGGATGGAATTTTCCGT
>Frequency_1_QualityScore_FFHHHHGIJIIJIJJGGJFIHGIGGIIJIJJFIJJJJJIDHIGIJJIIJJIJGJ_Mismatch_2_Sense_+_Library_PoolT
ATATGTTAAATTTTCGTTAGTGATTCCATATAATATATGTTTGTAAATGTTGAA
>Frequency_1_QualityScore_FFHHHHHJJJJJIJJJJJJJJJIIIIJJJJJJJJIJJHJJIJJJJIJIJJJJJGIHJIHHIJJJJHIHHHHHHHHFFFFFFDBDDDDCBDBBDD_Mismatch_2_Sense_+_Library_PoolT
CCACTGAAAACTGCTTTAAATTATGTGTCGTCTGTCGTAGTATCGTGTATTTTCCAGTTATCCTGTATGTGTTATATTAGCGATGGGTTGGGAT
>Frequency_1_QualityScore_FFHGHGGIGGIGIIGICHGIEHIIGHHCHEGDDHICDGHICHIHIIIIIIIIIE?BBDFGHIGB=8=F_Mismatch_2_Sense_+_Library_PoolT
TAAATTCTTTCATTTATATGTTAATTTTTTGTTAGTGATTCCATATAATATATGTTTCTAAATGTTGA
>Frequency_1_QualityScore_FFHHHHHJJJJJJJJJJJJJJI_Mismatch_0_Sense_+_Library_PoolT
ATGTTTCTAAATGTTGAAATAT
>Frequency_1_QualityScore_FFHHHHHJJJIJJJJJJJJJJJAHGIJHIIJJJJJJJJIJIJHIIIIJJJJJIJHIGIIIJGIIIJIHIAEEFHEEDDCEFEEEE>CEEFEDED_Mismatch_2_Sense_+_Library_PoolT
AGCGTATTAAATTCTTTCATTTATATGTTAATTTTTTGTTAGTGATTCCATATAATATATGTTTCTAAATGTTGAAATATGTATGTTTCATTTA
>Frequency_1_QualityScore_FFHHFFHIFIGIIIJIIIGIJJIJIIIJIGIIJIIJJJJEIJJIHIJFHIIJJIIJJIJIHHIGIJIEIADHHHHFFCEHE_Mismatch_0_Sense_+_Library_PoolT
TTCCGTAGCGTATTAAATTCTTTCATTTATATGTTAACTTTTCGTTAGTGATTCCATATAATATATGTTTCTAAATGTTGA
>Frequency_1_QualityScore_FFHHHHHJHIJJJGIIJGGGIJJJJJGGIJIJJJJJGJIGIJJJJJJIHJJHIIIIGGJIJIJJIIIIHFEHGHHHDFFFEEFCE_Mismatch_2_Sense_+_Library_PoolT
ATTTTCCGTAGCGTATTAAATTCTTTCATTTATATGTTAATTTTTTGTTAGTGATTCCATATAATATATGTTTCTAAATGTTGAA
>Frequency_1_QualityScore_DDDFHHHGIJJJJIJFFHIIGGHJIJJJFHGIGIJIJIJJGIJIIJGIIJEHIJJIJJJJJGIFG:CGIHGHCGGGIG_Mismatch_0_Sense_+_Library_PoolT
GTAGCGTATTAAATTCTTTCATTTATATGTTAACTTTTCGTTAGTGATTCCATATAATATATGTTTCTAAATGTTGAA
>Frequency_1_QualityScore_DFHHHGHJJJJGHJIJJIJJJJJJJJJJJIIJJJHHJJJJJJJIJJIJJJJJJJJFIHIHHHHFHHFFEDCCEEEFEFEEEDDDEEEEEEEDDE_Mismatch_0_Sense_+_Library_PoolT
TTAGCGATAGGTTGGGATGGAATTTTCCGTAGCGTATTAAATTCTTTCATTTATATGTTAACTTTTCGTTAGTGATTCCATATAATATATGTTT
>Frequency_1_QualityScore_FFHHHHHJJIJJIJJJJJJJJJJIJJIJJJJJJJJJJHIJJIIIIJJJIJJJJJJJJJJJHIFIJJIIJIIJJJJIFHHHEHHHHFFFFFFFFE_Mismatch_0_Sense_+_Library_PoolT
GCGTATTAAATTCTTTCATTTATATGTTAACTTTTCGTTAGTGATTCCATATAATATATGTTTCTAAATGTTGAAATATGTATGTTTCATTTAT
>Frequency_1_QualityScore_FFHHHGFHGIIJJDIIIFHGHIIGIJJIIJJJJJJJHIIIIHIJJIIIJJGIJJHHGHHHHFFFEFF_Mismatch_0_Sense_+_Library_PoolT
TGTTATATTAGCGATAGGTTGGGATGGAATTTTCCGTAGCGTATTAAATTCTTTCATTTATATGTTA
>Frequency_1_QualityScore_FFHHHHGJJJJJIJJJJJJJJJJJJJJJIJJJIJJJJJJJJJJJJJJJIJJHIJJJJJIJJHIJJJJJJHHHIIIGGIJJJJJJ_Mismatch_1_Sense_+_Library_PoolT
ATTCTTTCATTTATATGTTAACTTTTCGTTAGTGATTCCATATAATATATGTTTCTAAATGTTGAAATATGTATGTTTCATTCA
>Frequency_1_QualityScore_FA:AAFDEGFFGIGDHHIIBHBHCHHGGIBEDAGIED>C<@GHIG@@<DFBDG9?F<FH49B<8BGEH)8=CG=FGD7@AECD7)?C>>AHH?7_Mismatch_1_Sense_+_Library_PoolT
AAGTTCTTTCATTTATATGTTAACTTTTCGTTAGTGATTCCATATAATATATGTTTCTAAATGTTGAAATATGTATGTTTCATTTATATATTTA
>Frequency_1_QualityScore_FFHHHHHJJJJJJJJJJJJJJJIJJJJJJJJJJJJJJJHJJIHIIJJJJJJIJJJJJJJJJHIJJJIHHCHHIJI_Mismatch_0_Sense_+_Library_PoolT
AGCGTATTAAATTCTTTCATTTATATGTTAACTTTTCGTTAGTGATTCCATATAATATATGTTTCTAAATGTTGA
>Frequency_1_QualityScore_FFHHFHHJJJJJJIJIIIJJJJJJJJJIJHIJIHIJJJJJIJJJJJIJIJJJIIJJIJIJIJHIJHI_Mismatch_2_Sense_+_Library_PoolT
AATTCTTTCATTTATATGTTAAATTTTCGTTAGTGATTCCATATAATATATGTTTGTAAATGTTGAA
>Frequency_1_QualityScore_FFHHHHHJJJJJJJGIIJJJJJJJJJJJJJHIJJGJJJJJJJIIJJJJIIJJJGIJJJIGIIJHHIE>FCEHGCEIJCHIHHGGHGGHFFFFFE_Mismatch_2_Sense_+_Library_PoolT
AAATTCTTTCATTTATATGTTAATTTTTTGTTAGTGATTCCATATAATATATGTTTCTAAATGTTGAAATATGTATGTTTCATTTATATATTTA
>Frequency_1_QualityScore_DDFFHHFHGHIFGIIGIBHIDHBGIIJJIIJJJJJIFIJFGGGGHIHEGGBHCGJGGCGIIJIIIIGI;>DHEDDGIF??EHGECE_Mismatch_2_Sense_+_Library_PoolT
GGAATTTTCCGTAGCTTATTAAATTCTTTCATTTATATGTTAACTTTTCGTTAGTGATTCCATATAATATATGTTTCTAAATGTTA
>Frequency_1_QualityScore_FFHHHHHJJJJJJJJJJJIJJFHHHIJJJJJJJHIJHIIJJHIDGGIJJGJJJIIIGGIIIHGGHHIEGHHFHHHGFFEDDDC>CABDDDDDDD_Mismatch_0_Sense_+_Library_PoolT
TGAAAACTGCTTTAAATTATGTGTCGTCTATCGTAGTATCGTGTATTTTCCAGTTATCCTGTATGTGTTATATTAGCGATAGGTTGGGATGGAA
>Frequency_1_QualityScore_FFHHHHHJJHGIFHIHIJJIGHFHIIJJGIGJHIIJJJJJFHHIHIHGHIIJIGGIJIGIJJDGGHGFFDFECEECECDDCBDDD@BB?CDDDE_Mismatch_1_Sense_+_Library_PoolT
TGTCGTCTGTCGTAGTATCGTGTATTTTCCAGTTATCCTGTATGTGTTATATTAGCGATAGGTTGGGATGGAATTTTCCGTAGCGTATTAAATT
>Frequency_1_QualityScore_FFHHHHHIIJJJJJJJJIIIGIIIJIJHIJJJJJJJIIJJJJJJJGIIJFHHIJJJIJJIJJHHHHF@BDDDDDDDDDDDDDEDBDDDDD>BBD_Mismatch_0_Sense_+_Library_PoolT
TTATGTGTCGTCTATCGTAGTATCGTGTATTTTCCAGTTATCCTGTATGTGTTATATTAGCGATAGGTTGGGATGGAATTTTCCGTAGCGTATT
>Frequency_1_QualityScore_DDH?FBFGEHGIIEHI>FEEAHGCFF<E_Mismatch_0_Sense_+_Library_PoolT
CATATAATATATGTTTCTAAATGTTGAA
>Frequency_1_QualityScore_FDHHHHHIIIJIJJIJIJIJIIJFHIJJJJJJJIJJIJJJJGIJJJHJJIJJJHHFHHHHFFFFFFFEEEEEEEEEDDDDBDDDCDEFEEEEED_Mismatch_2_Sense_+_Library_PoolT
GTATGTGTTATATTAGCGATAGGTTGGGATGGAATTTTCCGTAGCGTATTAAATTCTTTCATTTATATGTTAATTTTTTGTTAGTGATTCCATA
>Frequency_1_QualityScore_FFHHHHHJIJJJJIJJIIJJJJIJJIIJHIJHJJJJHIGHIIJJIIIJIIIJJJJJIGHJJJIIHHEHIIIHHHFFFD@ABDDDDDBCDDDDDE_Mismatch_2_Sense_+_Library_PoolT
ACTGCTTTAAATTATGTGTCGTCTGTCGTAGTATCGTGTATTTTCCAGTTATCCTGTATGTGTTATATTAGCGATGGGTTGGGATGGAATTTTC
>Frequency_1_QualityScore_DFGDFHHJIIIJJIIIJJJJIEGIJJIJJJGIJJIHIJJIIJJJJIIJIJJJIHHJIJJHHHGFFFFFFFFEFDEEEFEFEEEDDDDDDCCDDC_Mismatch_0_Sense_+_Library_PoolT
AGGTTGGGATGGAATTTTCCGTAGCGTATTAAATTCTTTCATTTATATGTTAACTTTTCGTTAGTGATTCCATATAATATATGTTTCTAAATGT
>Frequency_1_QualityScore_FFHHHHHJJJJJJJJGIIJJIJJHGIJJJJJIIJJIIJIJIJJIIFHIJJJIJIJIJJJJJJJIHIIGHIHHHHHGEHFFDDDDD@CCDDBDDD_Mismatch_1_Sense_+_Library_PoolT
ACTGAAAACTGCTTTAAATTATGTGTCGTCTGTCGTAGTATCGTGTATTTTCCAGTTATCCTGTATGTGTTATATTAGCGATAGGTTGGGATGG
>Frequency_1_QualityScore_FFHHHHGJJJJIJ,<IHHIJJIJJJGHHIIIJIJJIJIJIFHIIJJIIDHIIJJIHIIIIIC*=BGGJBBFGEHIJIJJJJIIIGIHHFFHFGG_Mismatch_1_Sense_+_Library_PoolT
CTTTCATTTATATTTTAACTTTTCGTTAGTGATTCCATATAATATATGTTTCTAAATGTTGAAATATGTATGTTTCATTTATATATTTATATAT
>Frequency_1_QualityScore_FFHGHHHIIHHIJHIJIGGJGIFGHII?FHIJHIJJIJGIJJHIIHHJJG@GIHIJJHHHHHHHFFFFFBEDFEEEECEEDDDDDDBDCDEFDD_Mismatch_1_Sense_+_Library_PoolT
TCCTGTATGTGTTATGTTAGCGATAGGTTGGGATGGAATTTTCCGTAGCGTATTAAATTCTTTCATTTATATGTTAACTTTTCGTTAGTGATTC
>Frequency_1_QualityScore_FFHHHHHJJJIJIJJJIJJJJJJJJJJHHIHIIJJIIHGIJJJIJJJJJJJJJJJGIJJJJGIHIIIIIHHHHHFFFFEEDDDDDDDDDDDDED_Mismatch_0_Sense_+_Library_PoolT
CTGCTTTAAATTATGTGTCGTCTATCGTAGTATCGTGTATTTTCCAGTTATCCTGTATGTGTTATATTAGCGATAGGTTGGGATGGAATTTTCC
>Frequency_1_QualityScore_DDFHHHBHII@HHIIIIIEHIIIIIIIIIIHHGHIIIIIIIIIIBGGHHDHIIIFFBFEBFHH_Mismatch_2_Sense_+_Library_PoolT
TCTTTCATTTATATGTTAATTTTTTGTTAGTGATTCCATATAATATATGTTTCTAAATGTTGA
>Frequency_1_QualityScore_FFHHHHHIJJFHHIJIAFHIJJJIIJJJJJJJJJIJIJJJJJJJFHIJIJJJJJJIEIEIGIGIFHJCGDGHHCHHHCDFD;@CFEEDDEE>CD_Mismatch_0_Sense_+_Library_PoolT
TTCCGTAGCGTATTAAATTCTTTCATTTATATGTTAACTTTTCGTTAGTGATTCCATATAATATATGTTTCTAAATGTTGAAATATGTATGTTT
>Frequency_1_QualityScore_FFHGHGHJJJIJJIGGGIJHGIFIJJJIJJHIIJJIJIJIIIJJJJJIJIJGI=FGIJJIJGIFHIEC_Mismatch_2_Sense_+_Library_PoolT
AAATTCTTTCATTTATATGTTAATTTTTTGTTAGTGATTCCATATAATATATGTTTCTAAATGTTGAA
>Frequency_1_QualityScore_FFHHHHHJJJIJJJIJJJJIIGJJJJIIJJJJJJJJJJJIJIJJJJJIJIJJJIJJJJIJJIIGFHGGFCHDHHHIIIIIJIIIJJHHHHGHHF_Mismatch_0_Sense_+_Library_PoolT
GTATTAAATTCTTTCATTTATATGTTAACTTTTCGTTAGTGATTCCATATAATATATGTTTCTAAATGTTGAAATATGTATGTTTCATTTATAT
>Frequency_1_QualityScore_FFHHHHHJJJHHIIJIJHIJJJJJJJJJJJJJJJJJJJIJJJJJJJJJJJIJJGIHIJJJJJIJJJJIJGHHHHHHHFFFFFDFEEEEDEEECC_Mismatch_0_Sense_+_Library_PoolT
GAATTTTCCGTAGCGTATTAAATTCTTTCATTTATATGTTAACTTTTCGTTAGTGATTCCATATAATATATGTTTCTAAATGTTGAAATATGTA
>Frequency_1_QualityScore_EFHHGHHJJGIJJJIJJIHIIBFHHIJIJFIJIJIJJJIDFGGHFGHIIJIGGHIIGFGADHEEHFFEFFFFEDEEDDFDDEDEDDEEDEEEDC_Mismatch_1_Sense_+_Library_PoolT
ATTTTCCAGTTATCCTGTATGTGTTATATTAGCGATAGGTTGGGATGGAATTTTCCGTAGCGTATTAAATTCTTTCATTTATATGTTAATTTTT
>Frequency_1_QualityScore_FFHHHHHHIJIFHHHEIIIJIJJJIJJJJGHIJJIJJJJIJJJJJJJIGHIJEHEHFF?CDDEDEEEEFCECDEDDEEEEEEDDDDBCA_Mismatch_2_Sense_+_Library_PoolT
TATCCTGTATGTGTTATATTAGCGATAGGTTGGGATGGAATTTTCCGTAGCGTATTAAATTCTTTCATTTATATGTTAATTTTTTGTTA
>Frequency_1_QualityScore_EFHHHHHJJJJJJJIJJJJJJJJJJJJJIIJJJJJJJJJHJJJHIIIJJJJJJJJJJJIJJJHIJJJGFGGGIJJIH_Mismatch_0_Sense_+_Library_PoolT
TAGCGTATTAAATTCTTTCATTTATATGTTAACTTTTCGTTAGTGATTCCATATAATATATGTTTCTAAATGTTGAA
>Frequency_1_QualityScore_D>?ABF?E@E:AF3C@:C<ACC?E4E@>GE@GF@DFFBDGFFFI_Mismatch_0_Sense_+_Library_PoolT
ATGGAATTTTCCGTAGCGTATTAAATTCTTTCATTTATATGTTA
>Frequency_1_QualityScore_;ACB<DDEE:)A+A<C@3988?BDDEEDDBE?B600BBCCEIEC@ECCC@DAC@A;7C=7AC77=7;.56;>;.6>;5;(;;AADEBDBD_Mismatch_1_Sense_+_Library_PoolT
GTTAGCGATAGGTTGGGATGGAATTTTCCGTAGCGTATTAAATTCTTTCATTTATATGTTAACTTTTCGTTAGTGATTCCATATAATATA
>Frequency_1_QualityScore_FFHHHHHHHIIHHJJJIJJJJJJJIJJJJHHJJJJJIJJJJJJJJIJGGIJJHIJJIJHHHGHHHFFFFFFFEFEEEEEEDEDDDDBDDBDDEE_Mismatch_1_Sense_+_Library_PoolT
TATCCTGTATGTGTTATGTTAGCGATAGGTTGGGATGGAATTTTCCGTAGCGTATTAAATTCTTTCATTTATATGTTAACTTTTCGTTAGTGAT
>Frequency_1_QualityScore_FFGHHHHJJIJJJIJJJJHJJJIJIIJIIJJJIJJJJJJJJJIJJIJJJJIEHIDHHIJIJIIJIJIHG@DGHJHHHHEHFDFFFDFFEEEEEE_Mismatch_0_Sense_+_Library_PoolT
AGCGTATTAAATTCTTTCATTTATATGTTAACTTTTCGTTAGTGATTCCATATAATATATGTTTCTAAATGTTGAAATATGTATGTTTCATTTA
>Frequency_1_QualityScore_FFHHHHHJJJJJJJJJJJJJIJIJIJJJJJJJJJJJJJJJJJIJJJJJJJJJJJJJJJJHJJJJJIIJJIHIGH_Mismatch_0_Sense_+_Library_PoolT
CGTATTAAATTCTTTCATTTATATGTTAACTTTTCGTTAGTGATTCCATATAATATATGTTTCTAAATGTTGAA
>Frequency_1_QualityScore_FFDHHHHCFGGHIJJIJIJJI@HGJJJFHIJIJIHIGIJJIIIIGIJJIGHIIJIIJJJFHEHHHHFFE?CCBBDDFDDDEDEEDDDDDDDDDE_Mismatch_1_Sense_+_Library_PoolT
AGTATCGTGTATTTTCCAGTTATCCTGTATGTGTTATATTAGCGATGGGTTGGGATGGAATTTTCCGTAGCGTATTAAATTCTTTCATTTATAT
>Frequency_1_QualityScore_FFHHHHHIJJJJJJJIJIIJHIIJJJIGIJJJJJJJJGHJJJJIJJJJJIJGHIJJJJJIJJIIJHHAEEFDDEDDDDDDDDEDDDDBDDBBDD_Mismatch_2_Sense_+_Library_PoolT
TTATGTGTCGTCTGTCGTAGTATCGTGTATTTTCCAGTTATCCTGTATGTGTTATATTAGCGATGGGTTGGGATGGAATTTTCCGTAGCGTATT
>Frequency_1_QualityScore_FFHHHHHIIHIJJJJJJJJGHHFIIJJHIJJJJJJIJJJIJJJJJJJHGIIHHHGIJJJJJJJJGHHHFFEFDDCDDBDCDDDDEDDCBDDDBB_Mismatch_1_Sense_+_Library_PoolT
AATTATGTGTCGTCTATCGTAGTATCGTTTATTTTCCAGTTATCCTGTATGTGTTATATTAGCGATAGGTTGGGATGGAATTTTCCGTAGCGTA
>Frequency_1_QualityScore_FFHHHHHJJJGIJJJJGJJJJJJJJJJJJIJJJIJJJJJJJJJJGIIJGIJIJJJJEGGIGGIIIIJDAEDHGEHHGEHHCDFEF_Mismatch_1_Sense_+_Library_PoolT
TTCCGTAGCGTATTAAATTCTTTCATTTATATGTTAACTTTTCGTTAGTGATTCCATATAATATATGTTTCTAAATGTTGAAGTA
>Frequency_1_QualityScore_FFHHHHHJJJJIIHHJHJIHFJHJJGIIJGIJIIGHJJJJJJJJJJJIJJJJHJJIJHFHHHFDFFFFFEEEEFEE_Mismatch_1_Sense_+_Library_PoolT
CCAGTTATCCTGTATGTGTTATATTAGCGATGGGTTGGGATGGAATTTTCCGTAGCGTATTAAATTCTTTCATTTA
>Frequency_1_QualityScore_FFHHHHGJJJJJHJJJJJIJIJJJJJJJJJJJJJHHIJJJJJJJJJJJJJIJIIIJJIIHHHHGFFFFFDFEEFEEEEEEFEFEEEEDDDDDDD_Mismatch_2_Sense_+_Library_PoolT
CCAGTTATCCTGTATGTGTTATATTAGCGATAGGTTGGGATGGAATTTTCCGTAGCGTATTAAATTCTTTCATTTATATGTTAATTTTTTGTTA
>Frequency_1_QualityScore_DFHHHHHHIJJJJJJJJIJJJJJJIIIJJIIJIIIJJJIIJJJJIIJFHIJJJJJIIJIJJJJJHHHHFBDCDCEEDEECEEDDDEEEEDEDED_Mismatch_0_Sense_+_Library_PoolT
TATCGTGTATTTTCCAGTTATCCTGTATGTGTTATATTAGCGATAGGTTGGGATGGAATTTTCCGTAGCGTATTAAATTCTTTCATTTATATGT
>Frequency_1_QualityScore_DDHHHHHIJJJJIJJJJJJJIJJIJJJJJJJJJJGIJJIIIJJJJJJJJJJJIJJJJFIIIGGIJJIGIHJIIJJJIGHHHCEHEHGHFFFFFF_Mismatch_2_Sense_+_Library_PoolT
TATTAAATTCTTTCATTTATATGTTAATTTTTTGTTAGTGATTCCATATAATATATGTTTCTAAATGTTGAAATATGTATGTTTCATTTATATA
>Frequency_1_QualityScore_FFHHHHHJJJJJJJHJJGGIJJGIGIGIJJJJIJHIJJJJJJHIIJIIIJJJJJIGGGJGJJJF@DHHFFFFDCCACCDEDDC?BDDDD?CDE@_Mismatch_0_Sense_+_Library_PoolT
TGTGTCGTCTATCGTAGTATCGTGTATTTTCCAGTTATCCTGTATGTGTTATATTAGCGATAGGTTGGGATGGAATTTTCCGTAGCGTATTAAA
>Frequency_1_QualityScore_FFGHHHHJHJJJJIJJJIIHJJJJJJJJJJJJJHIIIFHIIJJJJIIGIJJIHIJIBGIDJIAHHGGHJI_Mismatch_0_Sense_+_Library_PoolT
ATTAAATTCTTTCATTTATATGTTAACTTTTCGTTAGTGATTCCATATAATATATGTTTCTAAATGTTGA
>Frequency_1_QualityScore_FFHHHHHJJJJJIJJJJJJJJIJJJJIGIJJJJJJJJIJJJIJIJJJJJGJIJJJJJJJJFHIIIGFHHEHHI=_Mismatch_1_Sense_+_Library_PoolT
GCGTATTAAATTCTTTCATTTATATGTTAACTTTTCGTTAGTGATTCCATATAATATATGTTTCTAAATGTCGA
>Frequency_1_QualityScore_EFFGDFDFGIGGHIGGEHDGHIIIIIGBACFGICFHGEIEI_Mismatch_1_Sense_+_Library_PoolT
AATTCTTTCATTTATATGTTAATTTTTCGTTAGTGATTCCA
>Frequency_1_QualityScore_FFHHHHHJJJJJJJIIIIIGIJGIIJJJJJJJJJHGIGGIJJJIFHIGHIGIIJJIJJIIGIHIJIHIHCHHGHEHGFFDDDDDDCCDDBDDDC_Mismatch_0_Sense_+_Library_PoolT
CTGAAAACTGCTTTAAATTATGTGTCGTCTATCGTAGTATCGTGTATTTTCCAGTTATCCTGTATGTGTTATATTAGCGATAGGTTGGGATGGA
>Frequency_1_QualityScore_FFHHHHHIJJGIGIIIJJIJIJJJGJJJJJJIIJGIIIIGIJJIIJJGGIJJHHIIFIHHHGFFFFFFECEEDDDBDDDDEDEEDEEDDDEEEE_Mismatch_0_Sense_+_Library_PoolT
CGTAGTATCGTGTATTTTCCAGTTATCCTGTATGTGTTATATTAGCGATAGGTTGGGATGGAATTTTCCGTAGCGTATTAAATTCTTTCATTTA
>Frequency_1_QualityScore_FFHHFHFG@FHICDFHEGGGI<EDGEGFGHIIDFHBGHGIEHGIIIFHI?=F@CF@;@CFHGIGIIIIECCAEEHADDFFEC@_Mismatch_0_Sense_+_Library_PoolT
TTTTCCGTAGCGTATTAAATTCTTTCATTTATATGTTAACTTTTCGTTAGTGATTCCATATAATATATGTTTCTAAATGTTGA
>Frequency_1_QualityScore_FFHHHHHHIFIJJJJJJJJJJJJJJIJHIIJIIJJIJJJJJIJJJIIJJHHHIJJJJJJIJJJJHGHHFDEDCDDDFFDEEDEEDDDDDEDFDF_Mismatch_0_Sense_+_Library_PoolT
AGTATCGTGTATTTTCCAGTTATCCTGTATGTGTTATATTAGCGATAGGTTGGGATGGAATTTTCCGTAGCGTATTAAATTCTTTCATTTATAT
>Frequency_1_QualityScore_FFFFHGGGGGGH>ICHBHDE?FHHIEHIGEIIIIIII@GHGIIIIIGHIIIBFGGGHHIHCBFHFH_Mismatch_2_Sense_+_Library_PoolT
ATTCTTTCATTTATATGTTAATTTTTTGTTAGTGATTCCATATAATATATGTTTCTAAATGTTGAA
>Frequency_1_QualityScore_FFHHHHHHIJJJJIIIIIJJJJJJIJJJJJJJJJJJJJJJJHIIJGIJJIIJJJIJIJJJJIIJHIJJJJJIHGEHHECHHDFFDDEFBDEEFD_Mismatch_0_Sense_+_Library_PoolT
CGTAGCGTATTAAATTCTTTCATTTATATGTTAACTTTTCGTTAGTGATTCCATATAATATATGTTTCTAAATGTTGAAATATGTATGTTTCAT
>Frequency_1_QualityScore_DDAFFFD@BFHGGEGGAEEHGBDBB<C@EH@F@DHHEGEGGFHIG@FGCDHGIGHG@CDGHGII;@@GHE@EHEH>AEAEHFFBDFEE;;;ABD_Mismatch_0_Sense_+_Library_PoolC
CGTAGCGTATTAAATTCTTTCATTTATATGTTAACTTTTCGTTAGTGATTCCATATAATATATGTTTCTAAATGTTGAAATATGTATGTTTCAT
>Frequency_1_QualityScore_FFHHHHHJHJJJJJJJJIJJJJIJJJIJJJJIIIJJJJJJJJHIJJJJIJJJJIJJJJJJJJIJJIJJJHIHFFHEHHDDFDFFFDEFEEEEEF_Mismatch_0_Sense_+_Library_PoolT
CCGTAGCGTATTAAATTCTTTCATTTATATGTTAACTTTTCGTTAGTGATTCCATATAATATATGTTTCTAAATGTTGAAATATGTATGTTTCA
>Frequency_1_QualityScore_FFHHHHHJGHIJJJJJJGIJJGHGJJIIIJJJJJJGIJJJIJHIJJHIIIGIIJJJIJJJIJIJJHIIIEHHGHFHHFD?BDFEEEDEECCDDE_Mismatch_0_Sense_+_Library_PoolC
CCGTAGCGTATTAAATTCTTTCATTTATATGTTAACTTTTCGTTAGTGATTCCATATAATATATGTTTCTAAATGTTGAAATATGTATGTTTCA
>Frequency_1_QualityScore_FFHHDHHGAGGHGIGHEHIIIEEIIJDHIIJGIIEHGIIJJGGHIJJJJIJJHIJIJJJGIGIJIFHGEDHCHGGHEEH>_Mismatch_0_Sense_+_Library_PoolT
CCGTAGCGTATTAAATTCTTTCATTTATATGTTAACTTTTCGTTAGTGATTCCATATAATATATGTTTCTAAATGTTGAA
>Frequency_1_QualityScore_EFHHHFHIGIIGEHIHGGEI_Mismatch_0_Sense_+_Library_PoolT
ATATGTTTCTAAATGTTGAA
>Frequency_1_QualityScore_FFHGHHGJJHGJJJJJIJJJJJJGIIJHIJIJJJJJJIJJJIIIJJJJIIIJGIIJJJJJJJIJJJJJJIIHHHHHHHHFFDFFF_Mismatch_1_Sense_+_Library_PoolT
AATTTTCCGTAGCGTATTAAATTCTTTCATTTATATGTTAACTTTTCGTTAGTGATTCCATATAATATATGTTTCTAAATGTTCA
>Frequency_1_QualityScore_FFHHHHHJJJJIIIJHIIGIJJJJJJGIJJHIJHIIJJJJHHIJJJJIJJGIJJJJJJIIIJHIIIJHHHHHHHFFDDCE>ACDDDDDDDDCDD_Mismatch_0_Sense_+_Library_PoolT
AAACTGCTTTAAATTATGTGTCGTCTATCGTAGTATCGTGTATTTTCCAGTTATCCTGTATGTGTTATATTAGCGATAGGTTGGGATGGAATTT
>Frequency_1_QualityScore_FFHHHHHJJJFHJIJGIIJIJJJJGIIIJJJIJJIJJJIIJIIJJIJJIJJHHEHHGFFFFFFFFEDEEEEFCDEDDEEDDECDED_Mismatch_1_Sense_+_Library_PoolT
GAATTTTCCGTAGCGTATTAAATTCTTTCATTTATATGTTAACTTTTCGTTAGTGATTCCATATAATATATGTTTCTAAATGTTCA
>Frequency_1_QualityScore_FFHHHHHJGHIJHHFGIIJGIIH_Mismatch_0_Sense_+_Library_PoolT
ACTTTTCGTTAGTGATTCCATAT
>Frequency_1_QualityScore_0AFFFDBFGGEGGEIIIIIIIGIGHIGIIIGGIDFGIEE@GGGGII<D_Mismatch_2_Sense_+_Library_PoolT
TAATTTTTTGTTAGTGATTCCATATAATATATGTTTCTAAATGTTGAA
>Frequency_1_QualityScore_FDHHHHHIIJJJJJJJJHHIJIHGIJIIJJJJJJJHIJJJFGHIJJJIIIIHHHEHHHFFFFFFFFEEEEEEDDDDDDDDEEEEEEFDDEEEDD_Mismatch_2_Sense_+_Library_PoolT
GTTATATTAGCGATAGGTTGGGATGGAATTTTCCGTAGCGTATTAAATTCTTTCATTTATATGTTAATTTTTTGTTAGTGATTCCATATAATAT
>Frequency_1_QualityScore_DDHHHGHIIIJJIJIIFIIIJJFHIIJEGHGGIJJJJJJJIIIIIFHIJJJJJHHHHHHHFFFFFFFFD@CEEEECDDDDDDDDDEFEDDEDDD_Mismatch_2_Sense_+_Library_PoolT
TATGTGTTATATTAGCGATAGGTTGGGATGGAATTTTCCGTAGCGTATTAAATTCTTTCATTTATATGTTAATTTTTTGTTAGTGATTCCATAT
>Frequency_1_QualityScore_FFHHHHHIJHIJIJHIIJIJJJFIIIIIIJJJJJIIIJHIGIHHIJJIGIJGIJJJFGIJIHJJFHHHFEEFFFEEDDDDBDDEDDEDDEEDCD_Mismatch_0_Sense_+_Library_PoolT
CTATCGTAGTATCGTGTATTTTCCAGTTATCCTGTATGTGTTATATTAGCGATAGGTTGGGATGGAATTTTCCGTAGCGTATTAAATTCTTTCA
>Frequency_1_QualityScore_FDHHHHHJJJJJJHIJIGJJJIIGGHIJJGIGIGIJJIJJJJJJJIIIJGJJJJIGIJHIIHHCHHFFBCACE_Mismatch_1_Sense_+_Library_PoolT
GTGTCGTCTATCGTAGTATCGTGTATTTTCCAGTTATCCTGTATGTGTTATATTAGCGATAGGTTGGGATGCA
>Frequency_1_QualityScore_DEHHHHHH?@FGFIHHIIJIIBGIJGIJIIJJJJJIJIJEGIHHGIEGFGIJIGGGEIHEHGGHCDHGIGIJJC_Mismatch_1_Sense_+_Library_PoolT
TTTTCCGTAGCGTATTAAATTCTTTCATTTATATGTTAACTTTTCGTTAGTGATTCCATATAATATATGTTTCA
>Frequency_1_QualityScore_DDHHGHHIHGGHBHGHJFHGHIJJIJGGIJJIIJJIGGIHGGIIGIGIIEHGHGDHGGEEHHHEHFFFFFFFEDDDDDDDDFEFECDDDDEEEF_Mismatch_1_Sense_+_Library_PoolC
GTTATGTTAGCGATAGGTTGGGATGGAATTTTCCGTAGCGTATTAAATTCTTTCATTTATATGTTAACTTTTCGTTAGTGATTCCATATAATAT
>Frequency_1_QualityScore_FFHHHHHJJJGHJJJIIIJJJJJJJJJJIJJJJHIJJJJFHIJJJJJJJJJJJJHHHHHHHFFFFFDDEBDDDEFEFFFEDDEEEEEEFECDDD_Mismatch_0_Sense_+_Library_PoolC
TAGCGATAGGTTGGGATGGAATTTTCCGTAGCGTATTAAATTCTTTCATTTATATGTTAACTTTTCGTTAGTGATTCCATATAATATATGTTTC
>Frequency_1_QualityScore_FFHFHHHIJJJJJJJJIJJIJFHIJJIJJJJJJJJJJIJJJJJJHIJJIJIJJIJJJJHHHHHHHFFFEFFFFEEEDDDDDDDDEEEFED_Mismatch_2_Sense_+_Library_PoolC
ATGTGTTATATTAGCGATAGGTTGGGATGGAATTTTCCGTAGCGTATTAAATTCTTTCATTTATATGTTAATTTTTTGTTAGTGATTCCA
>Frequency_1_QualityScore_FBFHFHHJJJJJJJJIGJJIHIIIJJJJJJIIIIIJIJJJGIIIBGIIJIJII_Mismatch_0_Sense_+_Library_PoolC
GTGATTCCATATAATATATGTTTCTAAATGTTGAAATATGTATGTTTCATTTA
>Frequency_2_QualityScore_FFHHFHHIIJIEIIIJAGIHIIGIIIIIIJIJIJIJJJJIIHIHIJJJIJGHHIGHGIHFIIGGGGHHGCEGFEGEGEEEFEEACCCABCDDDC_Mismatch_2_Sense_+_Library_PoolT
GGGATTTTCCGTAGCGTATTAAATTCTTTCATTTATATGTTAAATTTTCGTTAGTGATTCCATATAATATATGTTTGTAAATGTTGAAATATGT
>Frequency_2_QualityScore_EFGGGHHIJJJJHIEGDHGIIHIGEFGGGHFFCGIHHIIIICEGIIIJFEGHIIIEFIIIIIGGGGIGGGGHHIDFGHHGGECEEEDDC_Mismatch_2_Sense_+_Library_PoolT
GTTAAATTTTCGTTAGTGATTCCATATAATATATGTTTGTAAATGTTGAAATATGTATGTTTCATTTATATATGTTTTTTAAAAAGTCA
>Frequency_2_QualityScore_FFHHHGHJJJJJJIIJJJHIIIJJJJJJJJJJJJJJJJJJJIJJIIJJJJJIJJJJIJJIJJJJIIIHHEEHGHHCEFEFFEDDECEEC_Mismatch_1_Sense_+_Library_PoolT
ATGGAATTTTCCGTAGCGTATTAAATTCTTTCATTTATATGTTAATTTTTTGCTAGTGATTCCATATAATATATGTTTCTAAATGTTGA
>Frequency_2_QualityScore_EFGEEFEGFGHHIIHIEIIIFFAGH=FGGEDGHGI?CHIIIHGFGGEGGDIIIHDGGGEHHGFGGFECEEFFEEABEEEDDA?CCDCCDFDDCC_Mismatch_2_Sense_+_Library_PoolT
CTGTATGTGTTATGTTAGCGATAGGTTGGGATGGGATTTTCCGTAGCGTATTAAATTCTTTCATTTATATGTTAAATTTTCGTTAGTGATTCCA
>Frequency_2_QualityScore_FFGHHHHIJIIIIIJGIIIJGHIJJGIIJJIIJJJJJIGHJJJGHJJIJJIJIIIIIHHGGGGGFFEEEEEEEEEEDDDDDCDEEEEEEEDDDE_Mismatch_2_Sense_+_Library_PoolT
TGTGTTATGTTAGCGATAGGTTGGGATGGGATTTTCCGTAGCGTATTAAATTCTTTCATTTATATGTTAAATTTTCGTTAGTGATTCCATATAA
>Frequency_1_QualityScore_FFHHHHHJJJJJJJJJJJJJJGIHIJJJJJJJJJIJIJJIJJIJIJJIIJGIHIJHHHGHIIHJJJHIIGGIIIJIJIJJJEHJHHFFFEEEDE_Mismatch_2_Sense_+_Library_PoolT
TTTATATGTTAAATTTTCGTTAGTGATTCCATATAATATATGTTTGTAAATGTTGAAATATGTATGTTTCATTTATATATGTTTTTTAAAAAGT
>Frequency_1_QualityScore_FFHHHHHJJGIJJIIJJJJJIJIJJJJIJJJJIJJJJJJJJJIJJJJJJJJJIJJJIJJJJJJJJJJJJGIJJ_Mismatch_2_Sense_+_Library_PoolT
AATTTTTTGTTAGTGATTCCATATAATATATGTTTCTAAATGTTGAAATATGTATGTTTCATTTATATATCCA
>Frequency_1_QualityScore_DDFHH;DBHIGIIJIIHJJJJGGD@GHI?DHIJIIEHJJIJJIHIJIJJIJHHHGIHFHHFDEDDCCCDDDDFEDACDCCCD@CDCDE_Mismatch_1_Sense_+_Library_PoolT
ATGGGTTGGGATGGAATTTTCCGTAGCGTATTAAATTCTTTCATTTATATGTTAATTTTTTGCTAGTGATTCCATATAATATATGTTA
>Frequency_1_QualityScore_FFHHHHHGIIJJJJJHHIIIFHHIJJJJJJJJJJJJJJJJJJJIJJJJJJJJJIHGIJIIIIJIJJJJIHHHHHHHHDFFFFFEFFECEEE_Mismatch_2_Sense_+_Library_PoolT
GGATGGGATTTTCCGTAGCGTATTAAATTCTTTCATTTATATGTTAAATTTTCGTTAGTGATTCCATATAATATATGTTTGTAAATGTTGA
>Frequency_1_QualityScore_FFHHHHHJJJJJJJJJJJJHIJIIGIJJJJJJJJJJJJJJJJJJJJJHJJJJJJJJIJHHHHHHFFFFFDEDEECFDEEFEDEEDDDDDDEDED_Mismatch_0_Sense_+_Library_PoolT
GTTGGGATGGAATTTTCCGTAGCGTATTAAATTCTTTCATTTATATGTTAATTTTTTGCTAGTGATTCCATATAATATATGTTTCTAAATGTTG
>Frequency_1_QualityScore_FFHFHHHJJJJJJJHIIIIIIJJJJJJIJJJJJJJJJIJIJJIIIIJJJJHIJJIJJHJJJEGIFHIIIGHIHIJIJGIHHFHHEEHFDDDD@A_Mismatch_2_Sense_+_Library_PoolT
ATGTTAATTTTTTGTTAGTGATTCCATATAATATATGTTTCTAAATGTTGAAATATGTATGTTTCATTTATATATTTATATATGTTTTTTTAAA
>Frequency_1_QualityScore_FFHGFHFIIGHIJJJJJIGIJJHIHIIIBFIIIJJJJJJJGIIIIIIJJIJJIJJJJIJHHHHHHFFFEDFFDFDEEEEECECDDCCCDCDDDA_Mismatch_1_Sense_+_Library_PoolT
TGGGATGGAATTTTCCGTAGCGTATTAAATTCTTTCATTTATATGTTAATTTTTTGCTAGTGATTCCATATAATATATGTTTCTAAATGTTGAA
>Frequency_1_QualityScore_FFHHHHGJJJJIJGIJJJJHGJJJJJJJHIJHEFGCHHFCHG?FIFIIHIGIJIIIIIJJJJJJJDFBHCHGIIJFGHCHHFE_Mismatch_0_Sense_+_Library_PoolT
GATTCCATATAATATATGTTTCTAAATGTTGAAATATGTATGTTTCATTTATATATTTATATATGTTTTTTTAAAGAGTCCCA
>Frequency_1_QualityScore_FFHHHHHJJJJJJJJJJJJJIJHJHHJJJJJJJJJJJJJJIIJJJJJJJJJJJIJJGGIIJJJHIJJFHFHIJJJIIIIJJJHIJHHFF_Mismatch_2_Sense_+_Library_PoolT
ATTTATATGTTAAATTTTCGTTAGTGATTCCATATAATATATGTTTGTAAATGTTGAAATATGTATGTTTCATTTATATATGTTTTTTA
>Frequency_1_QualityScore_DDHHDFFIFHAFG;FGGBGHCFHGGIGGHGEHIGIFHGIEHE@HHFCFCFDCCHHCHHC:@=7??AAAHEDDEDB@>C@>>;@>(;55;@@B;>_Mismatch_2_Sense_+_Library_PoolT
TTTTCCGTAGCGTATTAAATTCTTTCATTTATATGTTAATTTTTTGTTAGTGATTCCATATAATATATGTTTCTAAATGTTGAACTATGTATGT
>Frequency_1_QualityScore_FFHGHHHIJJJIIJJDEHGIIJGDFFFHDFFGDGHFGHIGGGHGG?FGHJIIIGGEHHHIJGIDHIJGEHH>EEH@DDFDAACDD;=;@B94<?_Mismatch_2_Sense_+_Library_PoolT
ACTGAAAACTGCTTTAAATTATGTGTCGTGTGTCGTAGTATCGTGTATTTTCCAGTTATCCTGTATGTGTTATGTAAGCGATCGGTTGGGATGG
>Frequency_1_QualityScore_FFHHHHHJJJJJJJJJJJJJJIJJJJJJJJJJIJJIJJJJIIJJJIIJJJIJJGFHHEIIHGHICHIHHCFIIGIIGHJJDHEHHHHHHFFFDD_Mismatch_2_Sense_+_Library_PoolT
TATATGTTAATTTTTTGTTAGTGATTCCATATAATATATGTTTCTAAATGTTGAAATATGTATGTTTCATTTATATATTTATATATGTTTTTTT
>Frequency_1_QualityScore_ADHDHHGIJJIHIJHHHGFGIBHFHIJFEIJJFHIIGGGHGG>AFIHHGIIIIIJJHHHFHFFFFFFFEDEEEFECDEEEFECDEDDEDDCBB>_Mismatch_2_Sense_+_Library_PoolT
AGTTATCCTGTATGTGTTATGTTAGCGATAGGTTGGGATGGGATTTTCCGTAGCGTATTAAATTCTTTCATTTATATGTTAAATTTTCGTTAGT
>Frequency_1_QualityScore_FDDFDHHJJGIIIIIJJFHGIIGHIIFJIIJJJJJIJJJJJIJGIFIIGIIIIJJJHIIJEIJJFEHFHEHGDFFFFFF?CDCCEEEED;ACCD_Mismatch_2_Sense_+_Library_PoolT
TGTGATGGAATTTTCCGTAGCGTATTAAATTCTTTCATTTATATGTTAATTTTTTGTTAGTGATTCCATATAATATATGTTTCTAAATGTTGAA
>Frequency_1_QualityScore_FFHFHHFIICEHDGFHEHCFHIIGHBGIJIIGGGIIJGIIJIGHIJIGEGEHGJJJHHHHHHHFFDFEFCBCECEDDDBDCCEDDDEEDAC_Mismatch_2_Sense_+_Library_PoolT
GTGTTATGTTAGCGATAGGTTGGGATGGGATTTTCCGTAGCGTATTAAATTCTTTCATTTATATGTTAAATTTTCGTTAGTGATTCCATAT
>Frequency_1_QualityScore_DFFFHHFIIIIJJFIIJJJJJIJJEIIJDIJJJIJJJIJJGHHHHHHFFFFFFFFCEDEEDCBBCDDCCDEEDFEFDDEEEEEDEEBCDCDCCD_Mismatch_2_Sense_+_Library_PoolT
GATCGGTTGGGATGGAATTTTCCGTAGCGCATTAAATTCTTTCATTTATATGTTAATTTTTCGTTAGTGATTCCATATAATATATGTTTCTAAA
>Frequency_1_QualityScore_FFHHHHFIIJJIIJJJJJIJJIJJHJIJJJJFHIICEHGIJJJJJJJJJJJJJJJIJJIIIIJJIIIIJJHHIJI_Mismatch_0_Sense_+_Library_PoolT
TATAATATATGTTTCTAAATGTTGAAATATGTATGTTTCATTTATATATTTATATATGTTTTTTAAAAGGTCCCA
>Frequency_1_QualityScore_FFHHHHHJHHIIHIJIHJJIJJIJJHIJJJGHJIJHHIJJ3BFIJIJJIIGIJIIJGHHEHGHFFFFFFFEEEEEFFEDEDEEDDEDBDDDDDE_Mismatch_2_Sense_+_Library_PoolT
TTATCCTGTATGTGTTATGTTAGCGATAGGTTGGGATGGGATTTTCCGTAGCGTATTAAATTCTTTCATTTATATGTTAAATTTTCGTTAGTGA
>Frequency_1_QualityScore_FFHHGHHJJJJIJIJJJIJJIJIGGGHIJJIJJFIJJGIGIJJJJJJJJJIIJJJIIJIIBGGIIJJIIHGHECEHFFFFFBEFDDFECEEEED_Mismatch_0_Sense_+_Library_PoolT
CATATAATATATGTTTCTAAATGTTGAAATATGTATGTTTCATTTATATATTTATATATGTTTTTTAAAAAGTCCCATATGTATTCTTTCATTT
>Frequency_1_QualityScore_FFHHHHHJJJJJIIJJJIIJJJJJJJJJJJHHIIIHIJJJJJJJGHHHHHHHFFFFFFFEFEEEEEEDDCDEDDDEEEEFEEDCEDDEDEDECD_Mismatch_0_Sense_+_Library_PoolT
ATTAGCGATAGGTTGGGATGGAATTTTCCGTAGCGTATTAAATTCTTTCATTTATATGTTAATTTTTTGCTAGTGATTCCATATAATATATGTT
>Frequency_1_QualityScore_DDDHHHHJFGGGHGEFHIJHIHGGIIIIIJEHFHGIGIHEEHHEGEGIFHFGGGHGEGEGGHEIIGGCHAEECHFFFDCDEAEEEEDDC_Mismatch_2_Sense_+_Library_PoolT
TTATCCTGTATGTGTTATGTTAGCTATAGGTTGGGATGGAATTTTCCGTAGCGTATTAAATTCTTTCATTTATATGTTAATTTTTCGTA
>Frequency_1_QualityScore_FFHHHHHIIJJJJJJIJJJJIJJJIJJJJHIJJJJJJJJJHIJJGIIJJJJJJJGHIJJJJJJDHIJJCHHFGHHFF_Mismatch_1_Sense_+_Library_PoolT
CTAGCGTATTAAATTCTTTCATTTATATGTTAACTTTTCGTTAGTGATTCCATATAATATATGTTTCTAAATATCGA
>Frequency_1_QualityScore_FFHGHHHHJJJHJJJJHIIJJJJIGHJIJIJJJJJGGIIJJJJJJJJJJIIIGHIJIIIJJJHHFHFFFEFFFFEEECEEEDFDEDCEEDDCDE_Mismatch_1_Sense_+_Library_PoolT
GATAGGTTGGGATGGGATTTTCCGTAGCGTATTAAATTCTTTCATTTATATGTTAAATTTTCGTTAGTGATTCCATATAATATATGTTTGTAAA
>Frequency_1_QualityScore_FFHHHHHJJJJJJJJIIJIJHIJJJJJJJJJIIJJJIJJFIIJIJHIJJJJJHHJHIJJFHJJCGIIIJIJJJJIJJJHHHGHHHHBCDFFDDD_Mismatch_2_Sense_+_Library_PoolT
ATATGTTAATTTTTTGTTAGTGATTCCATATAATATATGTTTCTAAATGTTGAAATATGTATGTTTCATTTATATATTTATATATGTTTTTTTA
>Frequency_1_QualityScore_FFHHHHHJHJIJJCHHIJGEHJGGHIJJJJJIJJIJHIGHIJIJJJJJJJJJJJJJJJHHHGHHHHFFFFFFFEFECEEEDDDDDDDDBDDDEE_Mismatch_1_Sense_+_Library_PoolT
TGTTAGCGATAGGTTGGGATGGAATTTTCCGTAGCGTATTAAATTCTTTCATTTATAATATATTTTTCTAAATGTTGAAATACGTATGTTTCAT
>Frequency_1_QualityScore_FDHHHHHIJIJGIJJJJJJJJIJJHIJJJHIIIJJIIJIIJJJIJJJJIIJJJJIIJJJHHFFEDEECEEFEFEEDDDEDDEEDEE@DDDD_Mismatch_1_Sense_+_Library_PoolT
GATGGGTTGGGATGGAATTTTCCGTAGCGTATTAAATTCTTTCATTTATATGTTAATTTTTTGCTAGTGATTCCATATAATATATGTTTCA
>Frequency_1_QualityScore_FFGGHHHJJJJJJJJJJJIJJJFJIJJJIIHGIIJIIJIJJIIJJJJJIJJJGBGGHIGGGIIHIJJGIFGHII_Mismatch_2_Sense_+_Library_PoolT
AAATTCTTTCATTTATATGTTAATTTTTTGTTAGTGATTCCATATAATATATGTTTCTAAATGTTGAAATATGA
>Frequency_1_QualityScore_FFHHHHHJJJJJJJIJIJHJGJJJIJIJIIJIJJIHIGIIJHIHIDHIGIIJJIIJJGIJJIIIIIJJGIJJIJIHGIIJHIHG_Mismatch_0_Sense_+_Library_PoolT
AGTGATTCCATATAATATATGTTTCTAAATGTTGAAATATGTATGTTTCATTTATATATTTATATATGTTTTTTAAAAGGTCCA
>Frequency_1_QualityScore_FFD7:BDDBCBDDDDDDDEDD@ABBB<BDDDEDEEDEEDDDEEEEEEEEDECCDEDDDDBCDDDCDEDECDEEDDEEEEEEEECDDDDD:CCCD_Mismatch_1_Sense_+_Library_PoolT
GGGTTGGGATGGAATTTTCCGTAGCGTATTAAATTCTTTCATTTATATGTTAATTTTTTGCTAGTGATTCCATATAATATATGTTTCTAAATGT
>Frequency_1_QualityScore_FFHHHHHJJFGIGIGHHIJJJJJJEIJJJJJJJJJJJJIIJJIIJJIIGHIJIHHJJJGGGHHHIIIIIHIHHHHHHFFFFFCF_Mismatch_2_Sense_+_Library_PoolT
GGATTTTCCGTAGCGTATTAAATTCTTTCATTTATATGTTAAATTTTCGTTAGTGATTCCATATAATATATGTTTGTAAATGTA
>Frequency_1_QualityScore_FFHHDADBAGGIIIHI@HCHIEIHGIFHIHGHIIGHHIIIIIIGIIHEIIIICGGIIIGGEHFHH@HED;?CCDEEEEEED@BDDD@BB<5ACB_Mismatch_2_Sense_+_Library_PoolT
CACTGAAAACTGCTTTAAATTATGTGTCGTGTGTCGTAGTATCGTGTATTTTCCAGTTATCCTGTATGTGTTATGTAAGCGATCGGTTGGGATG
>Frequency_1_QualityScore_FDHHHHHJJJJJJJJHIIJIIIJJJIIIJJIIJHHIIEIJHIJJCFIGHJIJJIJJIJJJIIJJJJJGGHIHIHEGGIHEHCHE_Mismatch_0_Sense_+_Library_PoolT
GTGATTCCATATAATATATGTTTCTAAATGTTGAAATATGTATGTTTCATTTATATATTTATATATGTTTTTTAAAAGGTCTCA
>Frequency_1_QualityScore_F@FFHHHIJJJJJJJJIJJFHIJJIIJJJJJIJJJJJIIJJJIIIJHHHHHHHHFFFFFFFEEEFFEFECDEDDDDDDDDDDDDEDD_Mismatch_0_Sense_+_Library_PoolT
GTGTTATATTAGCGATAGGTTGGGATGGAATTTTCCGTAGCGTATTAAATTCTTTCATTTATATGTTAATTTTTTGTTAGTGATCCA
>Frequency_1_QualityScore_FFHHGHHJJJJJIIJJJHJJJJJGJJJJJJJJJJJJJJJJJJJJIJJJJJJJJJJHHJJJGJIJGIHIIGEEHGEHHFFFFFFFEEECEEECFE_Mismatch_2_Sense_+_Library_PoolT
TGGGATTTTCCGTAGCGTATTAAATTCTTTCATTTATATGTTAAATTTTCGTTAGTGATTCCATATAATATATGTTTGTAAATGTTGAAATATG
>Frequency_1_QualityScore_DDBHHAHIBHDFIIICHBEEHIICEH?CBGCGGG9E*?D91:F*0:?B4?BF@@<DDFGHGG@0*4=;@CHEHG<@EH@_Mismatch_0_Sense_+_Library_PoolT
TTCCATATAATATATGTTTCTAAATGTTGAAATATGTATGTTTCATTTATATATTTATATATGTTTTTTAAAAGGTCCA
>Frequency_1_QualityScore_FFHHHHHJJJIIJJJJIJHJJJJIIJJJJIJJJJIJJJJJJHHIJIIIJJJJJJJJHHHHHHHFFFFFFFFFEEEEEEDDDDDDDDEEEEFEED_Mismatch_1_Sense_+_Library_PoolT
GTATGTGTTATATTAGCGATGGGTTGGGATGGAATTTTCCGTAGCGTATTAAATTCTTTCATTTATATGTTAATTTTTTGCTAGTGATTCCATA
>Frequency_1_QualityScore_FFHHHHHJJJJJJJJIJIJHIJJJJJJJIJJIJJJIIJIIIJJIIIJJIIJHFFGEHIGFGHFHIIIJJHIHGJJJJHHHHHGHHDFFFFDDDD_Mismatch_2_Sense_+_Library_PoolT
TATGTTAATTTTTTGTTAGTGATTCCATATAATATATGTTTCTAAATGTTGAAATATGTATGTTTCATTTATATATTTATATATGTTTTTTTAA
>Frequency_1_QualityScore_FFHHHHHJJJJJJJIJJJJJJIIJIHIIJJJIFHIJHIJIJJJJDIHIIJJJJJJJJJJGIIIJJJGIJGIGDHH_Mismatch_0_Sense_+_Library_PoolT
ATATAATATATGTTTCTAAATGTTGAAATATGTATGTTTCATTTATATATTTATATATGTTTTTTAAAAGGTCCA
>Frequency_1_QualityScore_FDHFFHHJ@GEBHCFHIIHGGDHA1CGGE?CGGIJIHDEDBFHICDFH<FEGH?EEGEHHEHHHGC?DAACBDEDFEECED_Mismatch_2_Sense_+_Library_PoolT
TATCCTTTATGTGTTATGTTAGCGATAGGTTGGGATGGAATTTTCCGTAGCGTATTAAATTCTTTCATTTATATGTTAGCA
>Frequency_1_QualityScore_FFHHFHFIIIIIH+AGFAFHGIIIIIIIIGIIIIIIII\=CHIIIIIFIIIHHHFFFACCEEACDECEECCCDDFEDEEEDEEDCCDCCBCCCE_Mismatch_2_Sense_+_Library_PoolT
CCAGTTATCCTGTGTGTGTTATATTAGCGATGGGTTGGGATGGAATTTTCCGTAGCGTATTAAATTCTTTCATTTATATGTTAATTTTTTGCTA
>Frequency_1_QualityScore_FFGHHHFHGIJJGGIIIIHGIJEFHGIFIJJJJIGHIJJJJIGIJJGIJJJIIJJJHHHGHHHHFFFFFFEEDCDDDDCDEFEEDDDDD_Mismatch_2_Sense_+_Library_PoolT
GTTATGTTAGCGATAGGTTGGGATGGGATTTTCCGTAGCGTATTAAATTCTTTCATTTATATGTTAAATTTTCGTTAGTGATTCCATAT
>Frequency_1_QualityScore_FFHHHGHJJJJJJJJJJJHHJIJGHHIJJHIJIJJJJJJJJJJJIJIIJJIJJJJJJJJIHHHHHHHE_Mismatch_0_Sense_+_Library_PoolT
TTGGGATGGAATTTTCCGTAGCGTATTAAATTCTTTCATTTATATGTTAATTTTTTGCTAGTGATTCA
>Frequency_1_QualityScore_FFHFHFFHIJEIIJIGJGIIIJJJIIJJJJIJJIHIIGGHIIIIGFIIGHIGIIGIIJJIIIJIIIJJJGGFHIJIJGGIIFHCEHFD_Mismatch_0_Sense_+_Library_PoolT
GTTAGTGATTCCATATAATATATGTTTCTAAATGTTGAAATATGTATGTTTCATTTATATATTTATATATGTTTTTTAAAAGGTCCCA
>Frequency_1_QualityScore_FFHHHHHIJJJJIJJJJHHIIJGHIJJEHIJJJJJHIIJIGIIJJJJJIIJJJJHHHHHHHFFFFFFFEEEEEDBDDDDDDDEFEDDD_Mismatch_2_Sense_+_Library_PoolT
GTTATGTTAGCGATAGGTTGGGATGGGATTTTCCGTAGCGTATTAAATTCTTTCATTTATATGTTAAATTTTCGTTAGTGATTCCGTA
>Frequency_1_QualityScore_FFHHHHHJJJHIJJJJIJIHIJGHGGIJJJHIHIJJJJJJIJHJIIIJJJHHGIHIHIIIJGHIIIJHJEGICEHHFDFFCCCEEDDEDBCBDD_Mismatch_1_Sense_+_Library_PoolT
TTAAATTATGTGTCGTCTGTCGTAGTATCGTGTATTTTCCAGTTATCCTGTATGTGTTATGTTAGCTATAGGTTGGGATGGAATTTTCCGTAGC
>Frequency_1_QualityScore_FFFHHHHHIJJJIJJJJJJJIIJJJHIJJJJIJJJJJJJJJJJJJJJHHHHHHHFFFFFCEDDCDEEEEDDDCDEEDEEDDDCDEDDEEDDDCD_Mismatch_1_Sense_+_Library_PoolT
GGTTGGGATGGGATTTTCCGTAGCGTATTAAATTCTTTCATTTATATGTTAAATTTTCGTTAGTGATTCCATATAATATATGTTTGTAAATGTT
>Frequency_1_QualityScore_FDFFHHHFHIIGIJJIGGGIIIIEHGIJJJGIIEFHGHGGDHIIHGIIGGGIJJIGIJIIIGIIIJJHBBFFIGHFEFFFDDFD_Mismatch_0_Sense_+_Library_PoolT
GTGATTCCATATAATATATGTTTCTAAATGTTGAAATATGTATGTTTCATTTATATATTTATATATGTTTTTTTAAAGAGTCCA
>Frequency_1_QualityScore_FFHHHHHIIIJJJJJJJJHIIIIJJJJJJJIIJJJIIJHGIIIJJIIIJFHIHIJJJIJJIIJJJHIIIHIIFGHIJIHHGGFFFDFFCC_Mismatch_1_Sense_+_Library_PoolT
TGTTAGTGATTCCATATAATATATGTTTCTAAATGTTGAAATATGTATGTTTCATTTATATATTTATATATGTTTTTTTAAAGAGTCCCA
>Frequency_1_QualityScore_FFHHHHHIGJJJIIIIIJGIHHIIJHIIIIJJJJJGGGHIGIJJIJJJIJJJIJHJJIJBHHGGFFFFD?@CEEEFEEEEEEDD_Mismatch_2_Sense_+_Library_PoolT
TTTCAGTTATCCTGTATGTGTTATGTTAGCGATAGGTTGGGATGGAATTTTCCGTAGCGTATTAAATTCTTTCATTTATAATGA
>Frequency_1_QualityScore_FFHDFHHCHIJJGIIJIGIIIFHIIGGIJGIJIJIJJJJFIJJJ@DEGJGIGIIJIJHHHHHHGFDFFFEEFFECEED>ACC>ACD_Mismatch_1_Sense_+_Library_PoolT
ATGTGTTATGTTAGCGATAGGTTGGGATGGAATTTTCCGTAGCGTATTAAATTCTTTCATTTATAATATATTTTTCTAAATGTTGA
>Frequency_1_QualityScore_FFHHHHHJJJJHIJJHJJIIJIJJJJJJJJJJJHIJJJIJJJJIJJJIJJJGHJIJHHHHHHHFFFFFFFDEFEEEEEEEEFEEEEDDDDDDDD_Mismatch_1_Sense_+_Library_PoolT
CAGTTATCCTGTATGTGTTATATTAGCGATAGGTTGGGATGGGATTTTCCGTAGCGTATTAAATTCTTTCATTTATATGTTAATTTTTTGTTAG
>Frequency_1_QualityScore_FFHHHHHJJJHIJJJFHIJIHIIJJGHIJJJJJIIJJJIIJJJJJIJGGJJJIJJJJHHHHHHHHFFFFCEDCECDCDDEEDDEECDDDEDDDE_Mismatch_2_Sense_+_Library_PoolT
TATGTTAGCGATAGGTTGGGATGGGATTTTCCGTAGCGTATTAAATTCTTTCATTTATATGTTAAATTTTCGTTAGTGATTCCATATAATATAT
>Frequency_1_QualityScore_FFHCFHHJJJJJJJJIJJJJJJJJJJJJJJJHIJJIIJJJJJJJJJJJJJJIIJHJJIIJJJIIGIJCFGFHIJIJJJEHIIJJJHHHEHHHHF_Mismatch_1_Sense_+_Library_PoolT
TAAATTCTTTCATTTATATGTTAAATTTTCGTTAGTGATTCCATATAATATATGTTTGTAAATGTTGAAATATGTATGTTTCATTTATATATGT
>Frequency_1_QualityScore_FFHHHHHJJIJHJJJHHIJGJIIJIIJJIJJJJIIJJJIIJJJIJJIJ;FHHEIEHEHFFFFFFEDEEEDEDFDDEEEEFDFEEEEDDDDDDED_Mismatch_1_Sense_+_Library_PoolT
CAGTTATCCTGTATGTGTTATATTAGCGATGGGTTGGGATGGAATTTTCCGTAGCGTATTAAATTCTTTCATTTATATGTTAATTTTTTGCTAG
>Frequency_1_QualityScore_FFHHHHHIIJJFHHIIJJJJIJJJIJJJJGHIJJJJJIJJJJJJJJJIJJJJEEFFFFFFFFEEEEEEEEFEEEEFEEEEEEDDDDDDEDDDEE_Mismatch_1_Sense_+_Library_PoolT
TATCCTGTATGTGTTATATTAGCGATGGGTTGGGATGGAATTTTCCGTAGCGTATTAAATTCTTTCATTTATATGTTAATTTTTTGCTAGTGAT
>Frequency_1_QualityScore_FDHHHHHIJJJIJJJJJJIJJJJHIIJJGIJJJIJJJJJJJHJJJJIIJIIGIJJJJJHHHHHHHFFFFFEFFEEEEEDDDDEDCCD_Mismatch_0_Sense_+_Library_PoolT
GTATGTGTTATATTAGCGATAGGTTGGGATGGAATTTTCCGTAGCGTATTAAATTCTTTCATTTATATGTTAATTTTTTGCTAGTGA
>Frequency_1_QualityScore_DEFD?FFGIGGHABIAH<CEHGHEDG=EHHGICB<G@GGDGGBHHIID>F;?FHI>?9?BHGIGIID=FCE=FD@FCFC;CGIAHIGHHFEF?C_Mismatch_1_Sense_+_Library_PoolT
TTTCATTTATATGTTAAATTTTCGTTAGTGATTCCATATAATATATGTTTGTAAATGTTGAAATATGTATGTTTCATTTATATATGTTTTTTAA
>Frequency_1_QualityScore_FEHHHHHJJIJJJJJJJJGJIIIFGIIJEHJJJGIJJJIJJJJJJJHJIJJJJJJJJHHHHHHHHFFFFFDFEEEEEEEDDDDDCDDFEDEFED_Mismatch_2_Sense_+_Library_PoolT
GTATGTGTTATGTTAGCGATAGGTTGGGATGGGATTTTCCGTAGCGTATTAAATTCTTTCATTTATATGTTAAATTTTCGTTAGTGATTCCATA
>Frequency_1_QualityScore_DDHCFH?<CFFGIIIIEGHIDGGHI?EHHIIIIIIIIIIIIIIIIIIIIECEGG@;DHHFFHHEACEEEEEDEEDCDCCCCCCCCECDCCC_Mismatch_1_Sense_+_Library_PoolT
CTGTATGTGTTATGTTAGCGATAGGTTGGGATGGAATTTTCCGTAGCGTATTAAATTCTTTCATTTATAATATATTTTTCTAAATGTTGAA
>Frequency_1_QualityScore_FEHHHHHJJJJJHHHJJHHHJJAHHJJIJJGHIJJHIIJJJJJJJJJJGGIJJJJHHHHHHHHFFFFFDDEDDACDDEDEFEDDEEEEEDDD>C_Mismatch_2_Sense_+_Library_PoolT
GTTAGCGATAGGTTGGGATGGGATTTTCCGTAGCGTATTAAATTCTTTCATTTATATGTTAAATTTTCGTTAGTGATTCCATATAATATATGTT
>Frequency_1_QualityScore_FFHHHHHJJIIJJHHGIJJIIIGHGIJGHIJJFIJJJIJJJJJJJHHHIJHHIIJGJHHHHHHHFFFFFCFEFEEFEDEEDDEDDDDCDDEEEE_Mismatch_2_Sense_+_Library_PoolT
TCCTGTATGTGTTATGTTAGCGATAGGTTGGGATGGGATTTTCCGTAGCGTATTAAATTCTTTCATTTATATGTTAAATTTTCGTTAGTGATTC
>Frequency_1_QualityScore_FFHHHHHJJJIIHHHIHIHIGIGIIDGIJHJJIJFHIJJIIIJIJJJJJJJJHHHHFDECEFFEEEDEECDDEEEEFEFEEEEEEEEDDDDDDE_Mismatch_1_Sense_+_Library_PoolT
CCAGTTATCCTGTATGTGTTATATTAGCGATGGGTTGGGATGGAATTTTCCGTAGCGTATTAAATTCTTTCATTTATATGTTAATTTTTTGCTA
>Frequency_1_QualityScore_FFHHHHHJJJJHIGHFHIJJJJJJJJIIIIJHIJHIJJGIIJJJHHIIIIHIIIHEGIGGIIIGGIIIGFEHIHIJJJGHEEHFEFFFC_Mismatch_2_Sense_+_Library_PoolT
TTAAATTTTCGTTAGTGATTCCATATAATATATGTTTGTAAATGTTGAAATATGTATGTTTCATTTATATATGTTTTTTAAAAAGTCAA
>Frequency_1_QualityScore_FFHGHHHJJJHIIHIJJJIIGGIIJJIIIJIHIIJJJJIHIJIIIGHHHIJIJJJFHJJHEHFFDCEDBDCCCDDEDDDDDDDDBBDDD>CCDE_Mismatch_2_Sense_+_Library_PoolT
TCGTCTGTCGTAGTATCGTGTATTTTCCAGTTATCCTTTATGTGTTATATTAGCGATGGGTTGGGATGGAATTTTCCGTAGCGTATTAAATTCT
>Frequency_1_QualityScore_FDHHHHFHIJJJJJJJJJIJJJJGHJJJJJJJJIJJJJJJJHGHJJGIJJJJJJJIJHHHHHHHHFFFFFFFDDEEDEDDDDDDCDEEEEEDCD_Mismatch_0_Sense_+_Library_PoolT
GTATGTGTTATATTAGCGATAGGTTGGGATGGAATTTTCCGTAGCGTATTAAATTCTTTCATTTATATGTTAATTTTTTGTTAGTGATTCCAAA
>Frequency_1_QualityScore_FFHHHHHJJJJJJJJJJJJJJJJJIJJJJJJJJJJJJJIJJJJIIJJJGIIIIIJJIIJJJJJHIIJFHGIJJJJJIIJJJJJ_Mismatch_1_Sense_+_Library_PoolT
ATTTATATGTTAATTTTTCGTTAGTGATTCCATATAATATATGTTTCTAAATGTTGAAATATGTATGTTTCATTTATATTTAT
>Frequency_1_QualityScore_FFFHHHHJJJJHJJJEHGIIHGIJJDFHIHIIJJJJJIHGGIJFEEEHGEHIJIIJJ@HHEFEHHFFFECFFFFEDDAEEDDCCC3@CDDDCCC_Mismatch_1_Sense_+_Library_PoolT
TGTGTTATGTTAGCGATAGGTTGGGATGGAATTTTCCGTAGCGTATTAAATTCTTTCATTTATAATATATTTTTCTAAATGTTGAAATACGTAT
>Frequency_1_QualityScore_FFFHFHHJJGGGHJFHHIJJIJIHJJJIIJJJJIIJIIJJIIJIIJJIHIEHEHJIJIJJGIJIIJHGHHHHHHFFEBEEDCDC_Mismatch_2_Sense_+_Library_PoolT
AATTTTCCGTAGCGTATTAAATTCTTTCATTTATATGTTAATTTTTTGTTAGTGATTCCATATAATATATGTTTCTAAATGTTA
>Frequency_1_QualityScore_FFHHHHHJJJJJJJJJJJHHJJJGGIJIJJJJJJJJIJJJJGIJJJJJIJJJJJJJHHFHHGHFFFFFFFFEEEDCEEEDDDCD_Mismatch_1_Sense_+_Library_PoolT
TGTTATGTTAGCGATAGGTTGGGATGGAATTTTCCGTAGCGTATTAAATTCTTTCATTTATAATATATTTTTCTAAATGTTGAA
>Frequency_1_QualityScore_FFHFHFHIIIJJJJJJIJIJJGIIJJHHJJIJJJJJJIJHJJJJFEHIIJJHHGGHHHFFFFDFFEEBDCCEEEDDDDDDDDDDEFEDDCDDCD_Mismatch_1_Sense_+_Library_PoolC
CTGTGTTATATTAGCGATAGGTTGGGATGGAATTTTCCGTAGCGTATTAAATTCTTTCATTTATATGTTAATTTTTTGTTAGTGATTCCATATA
>Frequency_1_QualityScore_2A?;CDD1?@)A<8FCADDDDII@D:?9DD09/?;\<5==;).8==A7@A@??=?=?=;;;AADDDA??A>D>AADD:>B>B>>;(534>>:B:_Mismatch_1_Sense_+_Library_PoolC
ATTAGCGATGGGTTGGGATGGAATTTTCCGTAGCGTATTAAATTCTTTCATTTATATGTTAATTTTTTGCTAGTGATTCCATATAATATATGTT
