# Supplementary material for: Differential Gene Expression Reveals Candidate Genes for Drought Stress Response in Abies alba (Pinaceae)
Source: PLoS One. 2015 Apr 29;10(4):e0124564. doi: 10.1371/journal.pone.0124564 (PMC4414588; doi:10.1371/journal.pone.0124564)
Supplement: S2 File — (GZ) [file pone.0124564.s002.gz › comp6779_c0_seq1.fa]

>comp6779_c0_seq1 len=553 path=[1:0-552] : sp|P48417|CP74_LINUS Allene oxide synthase, chloroplastic OS=Linum usitatissimum GN=CYP74A PE=1 SV=1 e-value: 3e-32 blast score:  134
GGAGGACTTCGTTCTCGAGTCCCACAACGCGCGCTATCAGGTCAGGAAAGGCGAGCTTCTGGCTGGCTATCAGCCCATGGCAATGAGAGATCCCCTCGTCTTCGAGGATGCACAACAATTTACTCCGGATCGTTTCATGCATGAGGACGCCGATAAAGGGCAGAAGCTGCTGCAATATTTGTTCTGGTCGAATGGTCCTCAAACAGATGAACCCTCCGTCCACAACAAGCAGTGTGCAGGGAAGAACATTGTAGTAACGTTGGCATGTCTGTTCGTTGCGCACATCTATCTGCGATACGATTCCGTTGATATAGATCACGATACATCCTCCTCTGCCATCGTTTTTACAGCCCTCAATGGAGCCACTTTCTAAGATGGTTGCCTTCATCTTTAAAACATAGAAATAAGACATTTGATTATAATATTAATAGTAAATGGATGTGGAACCCTTTCTCTTTCATTTTAGCTATCAAAGTTGTGTTATTGCAATCTACCTTTTAGCCTAACTTTGTTGAATGTTCTACAAATAACAACTTAAGAAAGTTTCAAAGGA

>Frequency_1_QualityScore_AA:ACDD<:A3+AACB+AFBFFII=??**):DD@DEB9*?BBBDEC=BBB4.@CA;@CA<@ACDCAA?ADAA?AA@@?AAAAAAAAA>AAA;>A_Mismatch_1_Sense_+_Library_PoolT
ACATCCTCCTCTGCCATCGTTTTTACAGCCCTCAATGGAGCCACTTTCTAAGATGGTTGCCTTCATCTTTAAAACACAGAAATAAGACATTTGA
>Frequency_1_QualityScore_FDHHHHHIJJEIIIJJGIJJIJFGHIIJJJIIGGGIJIIIIJIIIIJIIIJFIIHHHFFFFFDFDDDBDDDDDDDEDCCDBDEEEDDEDDDBBD_Mismatch_0_Sense_+_Library_PoolT
GCAGTGTGCAGGGAAGAACATTGTAGTAACGTTGGCATGTCTGTTCGTTGCGCACATCTATCTGCGATACGATTCCGTTGATATAGATCACGAT
>Frequency_1_QualityScore_FFFFGHGIIIGJGJJIIJIJIHIJJIJIIGEHIGIIJGIJJJJIIGIJJJJGIHIJEHHIGGGIDIIIIHHIJJJJH_Mismatch_1_Sense_+_Library_PoolT
CTTTAAAACATAGAAATAAGACATTTGATTATAATATTAATAGTAAATGGATGTGGAACCCTTTCACTTTCATTTTA
>Frequency_1_QualityScore_D>FFAFF@C<CB:IEHBEHAB@H>?F<92AA?CFGBEGB?F;FDBGIABF@?B@9BFDFBFFI_Mismatch_1_Sense_+_Library_PoolT
CATTTGATTATAATATTAATAGTAAATGGATGTGGAACCCTTTCACTTTCATTTTAGCTATCA
>Frequency_1_QualityScore_FFHHHGFIJJJJJJIJJJHIJGIIJJJIJJIJGIGGIEIJJJIJJJIIIDGHHHHHFHEEB=BCEEEEECCACDDDCDDDDDDBDDDCECCDCD_Mismatch_1_Sense_+_Library_PoolT
AAACAGATGAACCCTCCGTCCACAACAAGCAGTGTGCAGGAAAGAACATTGTAGTAACGTTGGCATGTCTGTTCGTTGCGCACATCTATCTGCG
>Frequency_3_QualityScore_FFHHHHHJJJJJJJJGIJIJJJJJJJIIIJJIJJJJJJHIIJJJJIJJIJJJIJJJIIJJJJJJJIJJIHHHJIHIIIGHHHFGGEFEEEEEED_Mismatch_1_Sense_+_Library_PoolC
CACTTTCTAAGATGGTTGCCTTCATCTTTAAAACATAGAAATAAGACATTTGATTATAATATTAATAGTAAATGGATGTGGAACCCTTTCACTT
>Frequency_2_QualityScore_FFGHHHHJJJJJJJJJJJJJJJJJJJJJJJJJIJJIJIIIJJJJIIIIIIECEEEDEFEEEEEEEDDDAAABBCCDCDDDDDDDDDDDCDDDDD_Mismatch_0_Sense_+_Library_PoolC
CGTTGCGCACATCTATCTGCGATACGATTCCGTTGATATAGATCACGATACATCCTCCTCTGCCATCGTTTTTACAGCCCTCAATGGAGCCACT
>Frequency_2_QualityScore_EFHHHHHJJIIIHGIIIGIDEHEHIIIIHIIIIIIIIIJJJFGGIIHIHGIGIIJIIIIIJJJIGIJHHIGIGIIIGGFEGEGECCEEDCCCED_Mismatch_0_Sense_+_Library_PoolC
CTCAATGGAGCCACTTTCTAAGATGGTTGCCTTCATCTTTAAAACATAGAAATAAGACATTTGATTATAATATTAATAGTAAATGGATGTGGAA
>Frequency_2_QualityScore_FEGCEEGEHIIGIEGGIIIIIEIIIIIIIIIIIFFHIIHIIHEIGIIGIFEGIIIIEHIIIFGHHIIIGCEGFGEEGGFEEFEDECDDCCCCCD_Mismatch_0_Sense_+_Library_PoolC
GAGCCACTTTCTAAGATGGTTGCCTTCATCTTTAAAACATAGAAATAAGACATTTGATTATAATATTAATAGTAAATGGATGTGGAACCCTTTC
>Frequency_2_QualityScore_CCGCGEDFIGIIGIIIIIHFHIGHHIIIIIFIIIIIIDGIGGIIIIIHHII9CCGCHHHHIGEEEEGEDAEEEEEDDDCDCCCCCCCCCCCCCC_Mismatch_0_Sense_+_Library_PoolC
GATACATCCTCCTCTGCCATCGTTTTTACAGCCCTCAATGGAGCCACTTTCTAAGATGGTTGCCTTCATCTTTAAAACATAGAAATAAGACATT
>Frequency_2_QualityScore_CEHGHHGEHFGGGIHHHIIIIFIIFEGIIHHIIIIIEHFGGGIIIGIIFGGGGGGGGEGFFGEEEABEDCCEEEDCCCDBDCACBBDDDDDDED_Mismatch_0_Sense_+_Library_PoolC
CCTCAAACAGATGAACCCTCCGTCCACAACAAGCAGTGTGCAGGGAAGAACATTGTAGTAACGTTGGCATGTCTGTTCGTTGCGCACATCTATC
>Frequency_2_QualityScore_EFHHHHHIJIIJJJJJJJJJJIIIIJIJIIJJJIIHIIJJJJJIJJIJJJIJIIJJJJGIJIJIIJJJIIIHGGHHHHFFFFFDEEADEECEEE_Mismatch_0_Sense_+_Library_PoolC
TTTACAGCCCTCAATGGAGCCACTTTCTAAGATGGTTGCCTTCATCTTTAAAACATAGAAATAAGACATTTGATTATAATATTAATAGTAAATG
>Frequency_2_QualityScore_FFGHGGHIJJJIIIJJJIIIHGIIJGFIIJJIHIIIIJJIHGIIIIIIIJIIIIIIJJJIHHGGFEEEEDCBDDDDDCDDDDEDDCCACDCCDD_Mismatch_0_Sense_+_Library_PoolC
AAGGGCAGAAGCTGCTGCAATATTTGTTCTGGTCGAATGGTCCTCAAACAGATGAACCCTCCGTCCACAACAAGCAGTGTGCAGGGAAGAACAT
>Frequency_2_QualityScore_FFHHHHGIJJIJJJJJJIIIIJJIIIIJJJIIJJJJJIIJJIIJJIIJIJJIIIIIIIICGGFFFEEDDCCEDDCDDCDDCCDDDDDCDEECCD_Mismatch_0_Sense_+_Library_PoolC
CATCTATCTGCGATACGATTCCGTTGATATAGATCACGATACATCCTCCTCTGCCATCGTTTTTACAGCCCTCAATGGAGCCACTTTCTAAGAT
>Frequency_2_QualityScore_FFHGHHHJJJJIJJJJJJIJJJIJIIJJIJJJJIJJJIJIIJJIJJIJIJIIJIJJIIEGEGFEEEEEDACCDCDDDCDDDDDDCDCDECCDAC_Mismatch_0_Sense_+_Library_PoolC
ATCTATCTGCGATACGATTCCGTTGATATAGATCACGATACATCCTCCTCTGCCATCGTTTTTACAGCCCTCAATGGAGCCACTTTCTAAGATG
>Frequency_2_QualityScore_DDCAEEGFAAGGEECFCAEEG?E?FHGEEGGHHIABDGG<?ECAGEGFEEFCDDCA?DBGAD?DDAC7>?8AA@=BACA=>=BCBEDA?>CC?B_Mismatch_0_Sense_+_Library_PoolC
CGTTTTTACAGCCCTCAATGGAGCCACTTTCTAAGATGGTTGCCTTCATCTTTAAAACATAGAAATAAGACATTTGATTATAATATTAATAGTA
>Frequency_2_QualityScore_EEGHGGGJJJIJJIIJIJIHIIGIHIGIIIIIJHGGIIIIIIJJIJJJIIJJIIIFGGGEFGECEEEEDEEEDDCDDDDDCCDDDDCCDCCDAC_Mismatch_0_Sense_+_Library_PoolC
TATCTGCGATACGATTCCGTTGATATAGATCACGATACATCCTCCTCTGCCATCGTTTTTACAGCCCTCAATGGAGCCACTTTCTAAGATGGTT
>Frequency_2_QualityScore_EFHHHHGJJJJIJJIIJJJJIHJIIJJJJIJJJJJJJJJJJJIIJIGHIJJIIIIJJIIIIIHGGGGGGBCEEEECCEEEEDDDCDDEEECDED_Mismatch_0_Sense_+_Library_PoolC
CCTCCTCTGCCATCGTTTTTACAGCCCTCAATGGAGCCACTTTCTAAGATGGTTGCCTTCATCTTTAAAACATAGAAATAAGACATTTGATTAT
>Frequency_2_QualityScore_DEEGGFEGIFHGIIGIGHDHHGGHIIIIIHGIIIIIHIIEIIIIIIIIIIIHGHGIGIHIIIIHHHHFGEFEFECEEDDDCCCCBCCDCCDDDE_Mismatch_0_Sense_+_Library_PoolC
ATACATCCTCCTCTGCCATCGTTTTTACAGCCCTCAATGGAGCCACTTTCTAAGATGGTTGCCTTCATCTTTAAAACATAGAAATAAGACATTT
>Frequency_2_QualityScore_EFEGGGHGIGIIHIGIDFEDGGFFEGIHIIIGGHIECCD>CDGHIGCIIIIGDDEEEEGGEEEECCBCEDCACC?==ABCCCBA??A?=AAB@B_Mismatch_0_Sense_+_Library_PoolC
CTGCGATACGATTCCGTTGATATAGATCACGATACATCCTCCTCTGCCATCGTTTTTACAGCCCTCAATGGAGCCACTTTCTAAGATGGTTGCC
>Frequency_2_QualityScore_FFHGGHHIJJIIIGIFIIJIIIIIIGGIIIGIIIIDHIIJIGGHGGIEGGHGHFGEEEEEEEAACDDDCCCCCCDDDCCCCCCDBCCCDCDDEE_Mismatch_0_Sense_+_Library_PoolC
GCACATCTATCTGCGATACGATTCCGTTGATATAGATCACGATACATCCTCCTCTGCCATCGTTTTTACAGCCCTCAATGGAGCCACTTTCTAA
>Frequency_2_QualityScore_ECFHHHGIIFGIEGIIIGIGIIIIGIIIIIFIGIIIIIIIIFIIIIHIIIIIIIIIIGEEFHHGDHGCHCCFGIIIIGHHHHGGEEBEECDCBC_Mismatch_1_Sense_+_Library_PoolC
GCCTTCATCTTTAAAACATAGAAATAAGACATTTGATTATAATATTAATAGTAAATGGATGTGGAACCCTTTCACTTTCATTTTAGCTATCAAA
>Frequency_2_QualityScore_FFHGHGHIJJJJJJJJIIJIIIJIJHIIJJIJJIJJJJJJJIIIIJIIGIGIIJGIIJIIIIIIIIIIIFGIGHGGGGEGFFFEEEEEACCCCC_Mismatch_0_Sense_+_Library_PoolC
TCAATGGAGCCACTTTCTAAGATGGTTGCCTTCATCTTTAAAACATAGAAATAAGACATTTGATTATAATATTAATAGTAAATGGATGTGGAAC
>Frequency_2_QualityScore_FFFHHHHJJJIJJIJIIGJHIHIIJJIJJIJJJJJJJIJJJIIIIIIFIIHIHGHGGGGFFFDDC@CCB?BCDDDDDCDDDDD=AACCDCDDCC_Mismatch_0_Sense_+_Library_PoolC
GTTGGCATGTCTGTTCGTTGCGCACATCTATCTGCGATACGATTCCGTTGATATAGATCACGATACATCCTCCTCTGCCATCGTTTTTACAGCC
>Frequency_2_QualityScore_FFHFFHGICHHIGIIJHGIHGIFEIIIGGCEFE?EDDGFGFHGGGIIGIGFGIGGGGGGGEFFFA@BDDA?CBCCCCCCCEDDDC?AAC:=BAA_Mismatch_0_Sense_+_Library_PoolC
GCGATACGATTCCGTTGATATAGATCACGATACATCCTCCTCTGCCATCGTTTTTACAGCCCTCAATGGAGCCACTTTCTAAGATGGTTGCCTT
>Frequency_2_QualityScore_CEGGHHHJJJJIIIJJIIJIJIJIEIIGIEHFIIGIIIIIIJJIJJIIHIJJIIHIIIIHJIIIGIGGGDDGEFEEEEEEEEDBCCEEEDCCCC_Mismatch_0_Sense_+_Library_PoolC
GCCCTCAATGGAGCCACTTTCTAAGATGGTTGCCTTCATCTTTAAAACATAGAAATAAGACATTTGATTATAATATTAATAGTAAATGGATGTG
>Frequency_2_QualityScore_FFHGGHHJIJIIJHIIIEIIIJIIIIIJJJJJJJJIJJJJIHIHIJJJHIIIJIIIHIJJIIHGHHHHFFFFFEEDEEDEDCDC?CCDDEEECD_Mismatch_0_Sense_+_Library_PoolC
ATCCTCCTCTGCCATCGTTTTTACAGCCCTCAATGGAGCCACTTTCTAAGATGGTTGCCTTCATCTTTAAAACATAGAAATAAGACATTTGATT
>Frequency_2_QualityScore_FFGHGHHJGIIIIIJIIGIIHHIJIJIIEGHIIIJIJJJJJGIIJIIIIIIHIEIIIIIGGGFGFCCAA<AAACDDCDDDDDCCDDCDCEDCCC_Mismatch_0_Sense_+_Library_PoolC
TGCTGCAATATTTGTTCTGGTCGAATGGTCCTCAAACAGATGAACCCTCCGTCCACAACAAGCAGTGTGCAGGGAAGAACATTGTAGTAACGTT
>Frequency_1_QualityScore_FFGHHDBHHIJEEGIJJJJEIJGIIJJGFAGGC?GHGHIJJJJJIJJCCGGIGCHGGHHHHEEFEDCDE?CEEDC@CDDDDAC@:A@?CCCCCC_Mismatch_0_Sense_+_Library_PoolC
ATACGATTCCGTTGATATAGATCACGATACATCCTCCTCTGCCATCGTTTTTACAGCCCTCAATGGAGCCACTTTCTAAGATGGTTGCCTTCAT
>Frequency_1_QualityScore_DFHHHHHJJJJJJJHIJJJJJHIJHIJIJJJIJJJJJJJJJJJJJJJJJJJJ_Mismatch_1_Sense_+_Library_PoolC
TATAATATTAATAGTAAATGGATGTGGAACCCTTTCACTTTCATTTTAGCTA
>Frequency_1_QualityScore_FFHHHGHJJJJJJJJJJJIJIJIIJIJJIJJJJJJIJIJHHHHFFFDEEEEEDDDDDDDDDDDDDDDDDBDDDDDDDDDDDDDDDDDDDDDDDD_Mismatch_0_Sense_+_Library_PoolC
GCGCACATCTATCTGCGATACGATTCCGTTGATATAGATCACGATACATCCTCCTCTGCCATCGTTTTTACAGCCCTCAATGGAGCCACTTTCT
>Frequency_1_QualityScore_FFHHHHHJJJJJIJJJJIJJJHIIIJJJIIJJJHIHGGFGIGFHIJJJJJJJJJHHIHHHGDDFFFCDEEEDCDDDDDDDDDDDEDDDDDDDDD_Mismatch_0_Sense_+_Library_PoolC
ATCTGCGATACGATTCCGTTGATATAGATCACGATACATCCTCCTCTGCCATCGTTTTTACAGCCCTCAATGGAGCCACTTTCTAAGATGGTTG
>Frequency_1_QualityScore_FFGHHHHJGIJJJJJJJIGJIHJJJJJJCIJFHGIJJJIGIJJIJIIJIJJJIIJJJIJJJJ_Mismatch_1_Sense_+_Library_PoolC
ATTTGATTATAATATTAATAGTAAATGGATGTGGAACCCTTTCACTTTCATTTTAGCTATCA
>Frequency_1_QualityScore_A?BDFDBBBFGEE@AEHHEE?C;BHFA4<EAFE?FDGD@9DF<?FG>DDCFFEFFF><FDFFIEFIIF=@FAEFCE;DCCEFCE;;@BBBB@6A_Mismatch_1_Sense_+_Library_PoolC
CTTTAAAACATAGAAATAAGACATTTGATTATAATATTAATAGTAAATGGATGTGGAACCCTTTCACTTTCATTTTAGCTATCAAAGTTGTGTT
>Frequency_1_QualityScore_ADFFFAFEDFBE4C<<B?9@9BD9?*??;D<BFFEA9CDEEACFEE=@;@E?EB>@))6;>@BBBB@A=?@?95:@A;AD@A>A3(4<<:>AAB_Mismatch_1_Sense_+_Library_PoolC
GATACGATTCTGTTGATATAGATCACGATACATCCTCCTCTGCCATCGTTTTTACAGCCCTCAATGGAGCCACTTTCTAAGATGGTTGCCTTCA
>Frequency_1_QualityScore_FEHHGHHJJGIJJJJJJJJJIJJJJJJJJJJJJJJJJJIJJIJJJJJJIIIIJJIHGHHFFFFFEEECECCEDCCDDDDDDDDEDCCDD?CDDD_Mismatch_0_Sense_+_Library_PoolC
GTCGAATGGTCCTCAAACAGATGAACCCTCCGTCCACAACAAGCAGTGTGCAGGGAAGAACATTGTAGTAACGTTGGCATGTCTGTTCGTTGCG
>Frequency_1_QualityScore_FFHHHHHJIJHJIJJJJJJJJJIJJJJJJIJJJJJJJIJJJJJJJJJJJIJJJHIJJJHHFFFFFDEEEEDDBDDDDDDDDEDDDDBDDDEDDE_Mismatch_0_Sense_+_Library_PoolC
CAACAAGCAGTGTGCAGGGAAGAACATTGTAGTAACGTTGGCATGTCTGTTCGTTGCGCACATCTATCTGCGATACGATTCCGTTGATATAGAT
>Frequency_1_QualityScore_FFHHHHHIJJIJJJIIIJJGIIIJIJJIJIJIJHIIHJJIJHIJIJIIIJJJJJJJIJGIGFHGHFFFECCCDBDDDDDDCDDEDBDDBBBDDD_Mismatch_0_Sense_+_Library_PoolC
AAAGGGCAGAAGCTGCTGCAATATTTGTTCTGGTCGAATGGTCCTCAAACAGATGAACCCTCCGTCCACAACAAGCAGTGTGCAGGGAAGAACA
>Frequency_1_QualityScore_FFGHHHHHIJIDIGHH9GHIBGIAGIJJJJIIJJJJJJIIIJHHJFGIHJIIIDHIJGIGHGEHHEEFCEDEDFCCCCCCFEDDCDCDDCDDED_Mismatch_1_Sense_+_Library_PoolC
TGCCATCGTTTTTACAGCCCTCAATGGAGCCACTTTCTAAGATGGTTGCCTTCATCTTTAAAACATAGAAATAAGACATTTGATTATAATATCA
>Frequency_1_QualityScore_FFHHHHHIIJHIJJJJJJJJJJGIGGHIHIHIJJJJJJJJJJJGIJIJIJIGIJJJHHHHHFFFFFEEEEEDDEEDDDDDDDDDDDDDDEEDDD_Mismatch_0_Sense_+_Library_PoolC
GATTCCGTTGATATAGATCACGATACATCCTCCTCTGCCATCGTTTTTACAGCCCTCAATGGAGCCACTTTCTAAGATGGTTGCCTTCATCTTT
>Frequency_1_QualityScore_DFFFHHGIIJJJIJIJJJJJJJIIJIJJJJHIJJIJJJJIIJJJIJHIIIJJFIIGJHHHHGHFFFDDDDDDDDEDDDDBDEDEDDEDDCDBDD_Mismatch_0_Sense_+_Library_PoolC
CAGTGTGCAGGGAAGAACATTGTAGTAACGTTGGCATGTCTGTTCGTTGCGCACATCTATCTGCGATACGATTCCGTTGATATAGATCACGATA
>Frequency_1_QualityScore_FFHHHGHJJJJJJJJJJJJJIIJJJJJJJJJJJJJJJIJJJJJJIJIJJJJJJJJJJJJJJJJJJIJJJHGJJHHHHHHEFFFDFFEEEDDDDD_Mismatch_0_Sense_+_Library_PoolC
GGAGCCACTTTCTAAGATGGTTGCCTTCATCTTTAAAACATAGAAATAAGACATTTGATTATAATATTAATAGTAAATGGATGTGGAACCCTTT
>Frequency_1_QualityScore_FFHHBFBFFHGIJIGIJJECFCDHFGCDGIIGIIJGAFBFHIA>CCG@;@@GHIGGGHGFD;ACDDCDCC??<A?CDDACBDBACCCCCCD>3A_Mismatch_0_Sense_+_Library_PoolC
ACATCTATCTGCGATACGATTCCGTTGATATAGATCACGATACATCCTCCTCTGCCATCGTTTTTACAGCCCTCAATGGAGCCACTTTCTAAGA
>Frequency_1_QualityScore_FFHHHHHJJJGIIIIJJIJJJJGIIFFDDFFHIJGIIIJIJJIJJJH=FGIJIGHIIJHGEHHEFFFFDEEEECDDADDDCDDCCDDDDDDDDE_Mismatch_0_Sense_+_Library_PoolC
TACGATTCCGTTGATATAGATCACGATACATCCTCCTCTGCCATCGTTTTTACAGCCCTCAATGGAGCCACTTTCTAAGATGGTTGCCTTCATC
>Frequency_1_QualityScore_ADHDFDFBGAGHGII>BFFF1E1EHI@DGIGGDHGG@FEHHHFHGIIIAFC@FHIGGHAAE>>;?C@>@?@CAAC>A>CCBBC@CA>ADC;@@:_Mismatch_0_Sense_+_Library_PoolC
TTCCGTTGATATAGATCACGATACATCCTCCTCTGCCATCGTTTTTACAGCCCTCAATGGAGCCACTTTCTAAGATGGTTGCCTTCATCTTTAA
>Frequency_1_QualityScore_FFHHFHHIIIIGGIJJJJIIDEDHG>FGGIIIJIJJBHIGFHIGJHIEBDGHFHIIIGGEFFHFFFFFFCDECCCCDAC@ACDDDDEDDCDDCC_Mismatch_0_Sense_+_Library_PoolC
TCCGTTGATATAGATCACGATACATCCTCCTCTGCCATCGTTTTTACAGCCCTCAATGGAGCCACTTTCTAAGATGGTTGCCTTCATCTTTAAA
>Frequency_1_QualityScore_?DHHDDAGAEBB@EHAC9EBGHFGHGEHIGE@GEI@D@FG9D9*????BFFFCG=@@@@EC;AAAC>)7=CEADE@CB;>C_Mismatch_1_Sense_+_Library_PoolC
TAAAACATAGAAATAAGACATTTGATTATAATATTAATAGTAAATGGATGTGGAACCCTTTCACTTTCATTTTAGCTATCA
>Frequency_1_QualityScore_FFHHHHHJJJJJJIIJJJJJJJJJJJJJJJJJJJJJIJJJIIJHIIJIJIIJJJJJJJJJJJJJJIIJIIHIJJJIIJJFHGEDBDFFEECEEE_Mismatch_0_Sense_+_Library_PoolC
CTTTCTAAGATGGTTGCCTTCATCTTTAAAACATAGAAATAAGACATTTGATTATAATATTAATAGTAAATGGATGTGGAACCCTTTCTCTTTC
>Frequency_1_QualityScore_FFHHHFHJJIIGJJJJJIJIIGHIGIIIIJJJGEIGGIIGIGBGGIIGIIIJJFHHFEEHHFFFFBEEDACDEDDDDBDDDBB@@BBCDDDECC_Mismatch_0_Sense_+_Library_PoolC
CTCAAACAGATGAACCCTCCGTCCACAACAAGCAGTGTGCAGGGAAGAACATTGTAGTAACGTTGGCATGTCTGTTCGTTGCGCACATCTATCT
>Frequency_1_QualityScore_DDFGFHHIHGHHEGIIGIIHIJJJIJJIIIIIGGEIFFHHFFBEEB@AAA?B@B:=CCDCDDD<B??:@?CAA98ACDDDDDDCCDDDD@C>AB_Mismatch_0_Sense_+_Library_PoolC
GAGGACTTCGTTCTCGAGTCCCACAACGCGCGCTATCAGGTCAGGAAAGGCGAGCTTCTGGCTGGCTATCAGCCCATGGCAATGAGAGATCCCC
>Frequency_1_QualityScore_FDHDBBHGEGBFGHBDB9?FHFA<?GGIHGHGIGIIIIIIHIIGHIHG=@FGGGEIEHFFEEFFBDA<8>38?CCCCDCCDCCCCBBBBCBCEC_Mismatch_0_Sense_+_Library_PoolC
CCCTCCGTCCACAACAAGCAGTGTGCAGGGAAGAACATTGTAGTAACGTTGGCATGTCTGTTCGTTGCGCACATCTATCTGCGATACGATTCCG
>Frequency_1_QualityScore_FFHGHHHJJIHIIJJIIIIJJIGJIJJJIIIJJGIFGJJIGIEGIJBHIGGIIGIIIJJGGECEEEHEH?CDFEFCCEDEDDEEDCDECDCDDF_Mismatch_0_Sense_+_Library_PoolC
TCTGCCATCGTTTTTACAGCCCTCAATGGAGCCACTTTCTAAGATGGTTGCCTTCATCTTTAAAACATAGAAATAAGACATTTGATTATAATAT
>Frequency_1_QualityScore_FFHHHHHJJJJJHJJIJJJJHIJHJGHJJJJJJJJJJJJJJJJIIJIJJJIJGJEIJIGHHHHHHFFFDEEEDDDDEEDEEFDDDDDDDDDDCD_Mismatch_0_Sense_+_Library_PoolC
TATTTGTTCTGGTCGAATGGTCCTCAAACAGATGAACCCTCCGTCCACAACAAGCAGTGTGCAGGGAAGAACATTGTAGTAACGTTGGCATGTC
>Frequency_1_QualityScore_ADHHHFHIIIIGHGG?=FHEGGGGEGFGBHIGIGGG?BFECHIIGAEC>;CGGCH>DCHGBHHFFFC;@>BBC@3=6@CCDCDEC>CA@AACDC_Mismatch_0_Sense_+_Library_PoolC
TTGATATAGATCACGATACATCCTCCTCTGCCATCGTTTTTACAGCCCTCAATGGAGCCACTTTCTAAGATGGTTGCCTTCATCTTTAAAACAT
>Frequency_1_QualityScore_FFHHHHHJIJJJJJJJJJJJJJJIJIJJJJJJIJJJJHIJJJJJJJJJJJIIIIJIJJJJJIJJHHHHHHFFFFFFFEEEEFDEFFEEEDFEED_Mismatch_0_Sense_+_Library_PoolC
TTTTTACAGCCCTCAATGGAGCCACTTTCTAAGATGGTTGCCTTCATCTTTAAAACATAGAAATAAGACATTTGATTATAATATTAATAGTAAA
>Frequency_1_QualityScore_:D1<<C?A:AC<A:FBEF9:?:1*:9:D1D80)*009B8;/??<==3B@@C6-5-67A=:657?(...(655=A355>>AA_Mismatch_0_Sense_+_Library_PoolC
GCGATACGATTCCGTTGATATAGATCACGATACATCCTCCTCTGCCATCGTTTTTACAGCCCTCAATGGAGCCACTTTCTA
>Frequency_1_QualityScore_FFHHHHHJJJIGJJJJJJHJGIGGIJJJJJJJJJHHHHHHFFFFFFFDDDDDC@CDDDDDDDDDCDDDDDDBDDDCABDDDDDDDBDDDDACCD_Mismatch_0_Sense_+_Library_PoolC
GAGGACGCCGATAAAGGGCAGAAGCTGCTGCAATATTTGTTCTGGTCGAATGGTCCTCAAACAGATGAACCCTCCGTCCACAACAAGCAGTGTG
>Frequency_1_QualityScore_FFHHHHHJJIJJJJJJHJJIIJIIGIIIIJJJIJJJJJJJJJIIJJIJGHIJJJJJJJJJJJJJJJJJJJ_Mismatch_2_Sense_+_Library_PoolC
AGAAATAAGACATTTGATTATAATATTAATAGTAAATGGATGTGGAACCCTTTCACTTTCATTTTAGTTA
>Frequency_1_QualityScore_FFHHHHHJJJJJJJJJJJJJJJJJJJJJJJIJJJIHIJIJJJJIJJJJJJJJJJJJJIIJGIJIHJJIHHIIIIIJJJHHGHHFFFFEDEEEEE_Mismatch_2_Sense_+_Library_PoolC
CACTTTCTAAGATGATTGCCTTCATCTTTAAAACATAGAAATAAGACATTTGATTATAATATTAATAGTAAATGGATGTGGAACCCTTTCACTT
>Frequency_1_QualityScore_DFHGHHHJJJJJJJJJJJIJJIIJJJJJJJJJIJJJIJJJJJJJJJIJJJJJJJJJJJJIJIJIJJIJJHIJJHHHHHHHHFFFFFEEDEDDDD_Mismatch_0_Sense_+_Library_PoolC
TGGAGCCACTTTCTAAGATGGTTGCCTTCATCTTTAAAACATAGAAATAAGACATTTGATTATAATATTAATAGTAAATGGATGTGGAACCCTT
>Frequency_1_QualityScore_FFGFBDHHIIIICIIGCIECIIGHGIBHCGHB>FBFDHIGIGDHGIEIJIJIEJICHGGEIIIJJJFGHC@@@=@=C>CH@BBCFEFE_Mismatch_1_Sense_+_Library_PoolC
AAGACATTTGATTATAATATTAATAGTAAATGGATGTGGAACCCTTTCACTTTCATTTTAGCTATCAAAGTTGTGTTATTGCAATCTA
>Frequency_1_QualityScore_2=C?<DC+A:C?:3FA:C@?CEEE41??DCD3?B0*BB??8?DA@BCEIC@C>:3=;@7)77ADCD>;=?>;@?AA>(.6@AAAAAAAAD>>;A_Mismatch_1_Sense_+_Library_PoolC
ATCCTCCTCTGCCTTCGTTTTTACAGCCCTCAATGGAGCCACTTTCTAAGATGGTTGCCTTCATCTTTAAAACATAGAAATAAGACATTTGATT
>Frequency_1_QualityScore_FFHHHHHIJJIJJJJEGIIIFHIJIJIJJGJJJJJJJJJJJJJJJJGJJIJHHHHFBDFFFEEEEDDBD@B?BDDEEDDDEDDDDDDDDDD>BB_Mismatch_0_Sense_+_Library_PoolC
GCTGGCTATCAGCCCATGGCAATGAGAGATCCCCTCGTCTTCGAGGATGCACAACAATTTACTCCGGATCGTTTCATGCATGAGGACGCCGATA
>Frequency_1_QualityScore_FDFHHHHJJJJIJIJIJJIHJJJGIJJHHIHIJJJIIHIJJIJJIJIJJJIJJJJIJJIIIHHHHHHHFFFFFDEDECECCDDCCDCDDDDED@_Mismatch_0_Sense_+_Library_PoolC
ACATCCTCCTCTGCCATCGTTTTTACAGCCCTCAATGGAGCCACTTTCTAAGATGGTTGCCTTCATCTTTAAAACATAGAAATAAGACATTTGA
>Frequency_1_QualityScore_FFHHHHHJJJIJHHHHJJIJJJIJIJJJJJJJIIIJIJJJJIJJJJJGJJJFHGJGIJJHHHFFEEEDEEEDCDBDDBDBBDDEDCDDBDEEED_Mismatch_0_Sense_+_Library_PoolC
CACAACAAGCAGTGTGCAGGGAAGAACATTGTAGTAACGTTGGCATGTCTGTTCGTTGCGCACATCTATCTGCGATACGATTCCGTTGATATAG
>Frequency_1_QualityScore_DDHHHHHIJJJJJGHHJJIIIIJJJJJJJIIIIIIJFHGIJJJIJJJJJJJEIGIIIIJGIGHFGEHEHACEECEDDBEEEEDDE_Mismatch_0_Sense_+_Library_PoolC
TTTTACAGCCCTCAATGGAGCCACTTTCTAAGATGGTTGCCTTCATCTTTAAAACATAGAAATAAGACATTTGATTATAATATTA
>Frequency_1_QualityScore_FFHH@HHIJJIJJIJIFGGIIGFIJJGIJJGIIJGGIIIJJIJJIJIHHHFFFED;;AEEEDDDDDCCCCD?BBDDDBBBDDDBBABDBDDCDC_Mismatch_0_Sense_+_Library_PoolC
TGAGGACGCCGATAAAGGGCAGAAGCTGCTGCAATATTTGTTCTGGTCGAATGGTCCTCAAACAGATGAACCCTCCGTCCACAACAAGCAGTGT
>Frequency_1_QualityScore_FFHHHHHJJJJJJJJJJJIIIJJJJIJJJHIJJJJJJJJJJJJIJJJJJJJJJJJJJJJHHHHHHFEFEDEEEEEEEDDDDCDDDBDCDDD_Mismatch_0_Sense_+_Library_PoolC
AGATCACGATACATCCTCCTCTGCCATCGTTTTTACAGCCCTCAATGGAGCCACTTTCTAAGATGGTTGCCTTCATCTTTAAAACATAGAA
>Frequency_1_QualityScore_B?DF:<DEH@FGFHICEFHIGDGAFHGEGGEIICEFHFE?CFHCG39::D:??BBFGDHIG_Mismatch_2_Sense_+_Library_PoolC
TAGAAATAAGACATTTGATTATAATATTAATAGTAAATGGATGTGGAACCCTTTCACTTAC
>Frequency_1_QualityScore_DA?CFFBFEGFFEFIIIHH@HHGEEEDFGIBGGIIFIIIIIIFFFFFEFFFFFFDDDDCCDDDACEBBB@BBBBB>>>@5??BA>ABBB??<?<_Mismatch_1_Sense_+_Library_PoolC
GTGGTAACGTTGGCATGTCTGTTCGTTGCGCACATCTATCTGCGATACGATTCCGTTGATATAGATCACGATACATCCTCCTCTGCCATCGTTT
>Frequency_1_QualityScore_DDHDFBFFGIIIFFFIB;BE?DGEGF;:9?<?D?BB3?6.(\).8)8878@7=)7)=CH???;AC>>;>;=C?<>A>C:298CC@CCCC>:AC@_Mismatch_1_Sense_+_Library_PoolC
CATCTATCTGCGATACGATTCCGTTGATATAGATCACGACACATCCTCCTCTGCCATCGTTTTTACAGCCCTCAATGGAGCCACTTTCTAAGAT
>Frequency_1_QualityScore_FDHHHHHJJJJJJJJJIJJJJJJJJJIJIJHHJJJJIJJJJJIJJJFJJIJJIJJJJJJJGJIJJJJIIIHHHHHHHHFCDFFFFEDEEECEDC_Mismatch_0_Sense_+_Library_PoolC
AGCCCTCAATGGAGCCACTTTCTAAGATGGTTGCCTTCATCTTTAAAACATAGAAATAAGACATTTGATTATAATATTAATAGTAAATGGATGT
>Frequency_1_QualityScore_FFHHHHHJJJJJJJJJJJJJJJJJJJJJJJJJJJJIJJJJJJJJJJHHHFFFFFEEEDEEDDDDDDDBDBBDDDCDDDDDDDCDDDCDDDDDDD_Mismatch_0_Sense_+_Library_PoolC
GTTGCGCACATCTATCTGCGATACGATTCCGTTGATATAGATCACGATACATCCTCCTCTGCCATCGTTTTTACAGCCCTCAATGGAGCCACTT
>Frequency_1_QualityScore_FFHHHHHJJJIJJJJJHIJJJJIIJJJJJJHHIJJJJIJJJJIJJJIJIIJJJJIJJJJJIJJJIIJJHHHHHHHFFFFFFDEEDDBBACDDDD_Mismatch_1_Sense_+_Library_PoolC
CCACTTTCTAAGATGGTTGCCTTCATCTTTAAAACATAGAAATAAGACATTTGATTATAATATTAATAGTAAATGGATGTGGAACCCTTTCACT
>Frequency_1_QualityScore_FFHHHHGJJJJJJJJJJJJJIJJJIJIIIJJJJIJFJJJJIJJIJJJJIIIIIIJJHIJIJJJIJJGIJIIIGHHHHFFFFFFFE_Mismatch_0_Sense_+_Library_PoolC
TGGTTGCCTTCATCTTTAAAACATAGAAATAAGACATTTGATTATAATATTAATAGTAAATGGATGTGGAACCCTTTCTCTTTCA
>Frequency_1_QualityScore_FFHHHHHJJJJJJJJJJJJJJIJJJJJJHHIIJJJJHIJJJJJJJJJJJJJJJJJIJJIEEHFFFFDDDCDDDCDDDDDDDDDDDDDDDDDDEE_Mismatch_0_Sense_+_Library_PoolC
GCAGAAGCTGCTGCAATATTTGTTCTGGTCGAATGGTCCTCAAACAGATGAACCCTCCGTCCACAACAAGCAGTGTGCAGGGAAGAACATTGTA
>Frequency_1_QualityScore_DD?;:CF1CCFEGEE>@EB9<CAHGCB@GHH<GD>?@F;DGF?9C@=BFGCCA@EIIGIDE:==?@7?@CCDCCCCCFCCCBCCCCCCCCCCCC_Mismatch_1_Sense_+_Library_PoolC
AACGATACATCCTCCTCTGCCATCGTTTTTACAGCCCTCAATGGAGCCACTTTCTAAGATGGTTGCCTTCATCTTTAAAACATAGAAATAAGAC
>Frequency_1_QualityScore_?D3C?BF@@E@DHEHHHIEIC9ABE1:?FGGHA?DG@CG;?BFCGGBHHGHG8@GHGI;??C;;?D<..(6;>AB:7?<?>?C@A:>C@DD>CB_Mismatch_0_Sense_+_Library_PoolC
GCTGCTGCAATATTTGTTCTGGTCGAATGGTCCTCAAACAGATGAACCCTCCGTCCACAACAAGCAGTGTGCAGGGAAGAACATTGTAGTAACG
>Frequency_1_QualityScore_FFHHHHHJJJJJJJJJJJJIJJJIJJJJJJJJJJJJJHGIJJJJJHIIJJJJJHJJJJJJIJJJJJJHHHHHHHFFFFFFEFEEFEEEEDDDDD_Mismatch_1_Sense_+_Library_PoolC
TTTTTACAGCCCTCAATGGAGCCACTTTCTAAGATGGTTGCCTTCATCTTTAAAACATAGAAATAAGACATTTGATTATAATATTAATAGCAAA
>Frequency_1_QualityScore_B:D=?C<CG@FGF@FEGG?)?DF91C*06@1BFGIBHF4BB=<CF=;=7C@4=4,3\;>>CB(88<39(:>9@AACCCAADDD@CCACC>:<90_Mismatch_2_Sense_+_Library_PoolC
GCTTCGAGGATGCACAACAATTTACTTCGGATCGTTTCATGCATGAGGACGCCGATAAAGGGCAGAAGCTGCTGCAATATTTGTTCTGGTCGAA
>Frequency_1_QualityScore_FFGHHHHIFEEHHGIJJJJIHIJIIIIJJJJJHGIIIGIIIFIJIIHJHHHHIIJJJJJJJJHIIIJJIFHC@HEIJIEFFFFFFFFFDEE_Mismatch_1_Sense_+_Library_PoolC
CTAAGATGGTTGCCTTCATCTTTAAAACATAGAAATAAGACATTTGATTATAATATTAATAGTAAATGGATGTGGAACCCTTTCACTTTCA
>Frequency_1_QualityScore_FFGGGHFIJIGIGGIJGGHGICHIIIJJIEHGGIJHIJJJJJJJIJIJIGIIIJJJJGEHIGJFGCHEFAEDFFEFF_Mismatch_1_Sense_+_Library_PoolC
TTTACAGCCCTCAATGGAGCCACTTTCTAAGATGGTTGCCTTCATCTTTAAAACACAGAAATAAGACATTTGATTAT
>Frequency_1_QualityScore_FFHHHHGJIJIJIJJJJIJJJIJJIJJJJJIIIJJJJJJJIIIJJJJIJJJIJIJJJJJJJJJJJJJJI_Mismatch_1_Sense_+_Library_PoolC
TAAAACATAGAAATAAGACATTTGATTATAATATTAATAGTAAATGGATGTGGAACCCTTTCACTTTCA
>Frequency_1_QualityScore_DDHHDFFHGFBFGGGGHCEHEAGEHHIIGGDGGHG@@F??DDHGGDFHIEIGIGIGICCAHHGGIFA=7=A>B>D>@CDECECEC_Mismatch_1_Sense_+_Library_PoolC
CCATCGTTTTTACAGCCCTCAATGGAGCCACTTTCTAAGATGGTTGCCTTCATCTTTAAAACATAGAAATAAGACATTTGATTAG
>Frequency_1_QualityScore_FFHHHHHJJJJJJJJGIJJJJEHIIJJJJIJJJJJJJIJIHHJJJJJJJJJJJJIGHHHFFFFDEEDEDCCDDDD@BDDDDDDDCDECDCCCDD_Mismatch_0_Sense_+_Library_PoolC
CTGCTGCAATATTTGTTCTGGTCGAATGGTCCTCAAACAGATGAACCCTCCGTCCACAACAAGCAGTGTGCAGGGAAGAACATTGTAGTAACGT
>Frequency_1_QualityScore_FFHHDFHHGGGGIID>GGHCCHGIBHJE>FEHI?CHGIFA4@DGIG<EH>ADB?>??AA>8?B>BCCCC:AC(:9AC>A>@D_Mismatch_0_Sense_+_Library_PoolC
CTTCGAGGATGCACAACAATTTACTCCGGATCGTTTCATGCATGAGGACGCCGATAAAGGGCAGAAGCTGCTGCAATATTTG
>Frequency_1_QualityScore_EFHHHHHJJJJHJJJJJJIIJJJIJJJJJJIJJJJJJJJJJGIJIJJJHIJHJJJJJJIJJJJDGHHHHHFFFFFFEDEEEEEEEEDDEDEEED_Mismatch_0_Sense_+_Library_PoolC
CTCTGCCATCGTTTTTACAGCCCTCAATGGAGCCACTTTCTAAGATGGTTGCCTTCATCTTTAAAACATAGAAATAAGACATTTGATTATAATA
>Frequency_1_QualityScore_DFHHHHHJJJJJJJJJJJJJJJJJHIJIJJJJJIJJJJJJJJJIJJJJJJJJJJJJJHHHHGFFFFFDDACBDDDDCDDDDDDDDDDEDDDDDD_Mismatch_0_Sense_+_Library_PoolC
TCTATCTGCGATACGATTCCGTTGATATAGATCACGATACATCCTCCTCTGCCATCGTTTTTACAGCCCTCAATGGAGCCACTTTCTAAGATGG
>Frequency_1_QualityScore_FFHHHHHJJJJGIJJGIJJIIJIIIHIJJIIJIJJJJJIJJJJJICGHHIGEHIGHIJJJJFIJJIIJJHHHHHHHHHFFFFDF_Mismatch_0_Sense_+_Library_PoolC
GCCCTCAATGGAGCCACTTTCTAAGATGGTTGCCTTCATCTTTAAAACATAGAAATAAGACATTTGATTATAATATTAATAGTA
>Frequency_1_QualityScore_DDHGHHHIGIIHGIEIGGGGIGGDGGGIJIJJGGIHHEIIIGHIIIJJJJCIJIJIGGCE)8@EHIJJJHHEHHEHFDCFEFFFDCDEDA_Mismatch_1_Sense_+_Library_PoolC
TTTACAGCCCTCAATGGAGCCACTTTCTAAGATGGTTGCCTTCATCTTTAAAACATAGAAGTAAGACATTTGATTATAATATTAATAGTA
>Frequency_1_QualityScore_FFHHHHHIIHIJJJJJJJIJJJJJJIJIJJIJIJIJJIIIJJJJJJJJIGIIHJGJIIIJJJHIGDGGFFEHJJJIHHHHEFC?@BCEE>ADDE_Mismatch_1_Sense_+_Library_PoolC
CTAAGATGGTTGCCTTCATCTTTAAAACATAGAAATAAGACATTTGATTATAATATTAATAGTAAATGGATGTGGAACCCTTTCACTTTCATTT
>Frequency_1_QualityScore_FFHHHHHJJJJJJJJJJJJJIJIIJJJGIJIIIIJJIJJIIIJIJJJJJJGIJIIJIJJJJHJJIJJJJIJJJJJJJJHGHGHGBCDFFFFDCE_Mismatch_0_Sense_+_Library_PoolC
CTTTAAAACATAGAAATAAGACATTTGATTATAATATTAATAGTAAATGGATGTGGAACCCTTTCTCTTTCATTTTAGCTATCAAAGTTGTGTT
>Frequency_1_QualityScore_BDHDHGGIIJIJFIIIIFJGIHHGACAIEGGGCCGIIHGG9?DEDBEGGIIGEGIIIIIJJJIGE_Mismatch_2_Sense_+_Library_PoolC
TAAGACATTTGATTATAATATTAATAGTAAATGGATGTGGAACCCTTTCACTTTCATTTTAGCGA
>Frequency_1_QualityScore_DDFADCFHHJJJJJJJJJJJJHIJJJJJJJJJJJJJIJJJJJJJJJJJJJJJJJJJJJCHIJJHHHHHHFFFFFFFEDDDDACDDDDDDDDDDE_Mismatch_1_Sense_+_Library_PoolC
ATACATCCTCCTCTGCCATCGTTTTTACAGCCCTCAATGGAGCCACTTTCTAAGATGGTTGCCTTCATCTTTAAAACACAGAAATAAGACATTT
>Frequency_1_QualityScore_FFHHHHHJJJIIJHIIIJJIJJJIIHHIDHIJIIJIJIJJJJJJJJIJJJJJHHJIGIJHHFFCDEEDDDDDEDDDDDDDDDDDEDDDDDDEED_Mismatch_0_Sense_+_Library_PoolC
CCACAACAAGCAGTGTGCAGGGAAGAACATTGTAGTAACGTTGGCATGTCTGTTCGTTGCGCACATCTATCTGCGATACGATTCCGTTGATATA
>Frequency_1_QualityScore_DFHHHHHGIJJJIJIIGHICHHIGIIJGIIIIHBGHEBFHIGIIJGBFGGIGGIGGIFGE@7=@CADHGH?CHH3?CE_Mismatch_0_Sense_+_Library_PoolC
TTTTTACAGCCCTCAATGGAGCCACTTTCTAAGATGGTTGCCTTCATCTTTAAAACATAGAAATAAGACATTTGATTA
>Frequency_1_QualityScore_FFHHHHHJJJJJJJJJJJJIJJJJJJJJIJJJJJJJJJHIJJIJJJJJJJJJJJJJHHHFFFDDDEFDCCBDDEDEDDEDDDDBB?>CACDDDD_Mismatch_0_Sense_+_Library_PoolC
AGGGAAGAACATTGTAGTAACGTTGGCATGTCTGTTCGTTGCGCACATCTATCTGCGATACGATTCCGTTGATATAGATCACGATACATCCTCC
>Frequency_1_QualityScore_FFHHHHHIIGIGGIIIGJJIJIIJIJJJIJJJJIJJJJJJJJJJJGIHJGHHFHDDCDEFEFDEECBBDBCC>CCCCDDDDDCCDCDABBDDDD_Mismatch_0_Sense_+_Library_PoolC
TAACGTTGGCATGTCTGTTCGTTGCGCACATCTATCTGCGATACGATTCCGTTGATATAGATCACGATACATCCTCCTCTGCCATCGTTTTTAC
>Frequency_1_QualityScore_FFHHHHHJJJJIJJHIJJJJJJJJJJIJJJJJHIJJJHIJJI_Mismatch_1_Sense_+_Library_PoolC
ATAGTAAATGGATGTGGAACCCTTTCACTTTCATTTTAGCTA
>Frequency_1_QualityScore_FFHHHHHHIJJIJJIJJIJJIIJIJJJIIJJIJJIJJIJJIGIIJJJIJJJIJJJHHHHHHFFFDDDDDDDDDEDDDDBDDFEDDEDDDD?BBD_Mismatch_0_Sense_+_Library_PoolC
AGTGTGCAGGGAAGAACATTGTAGTAACGTTGGCATGTCTGTTCGTTGCGCACATCTATCTGCGATACGATTCCGTTGATATAGATCACGATAC
>Frequency_1_QualityScore_DFHHHHHJJJJJJJJJJJJIIJJJJIJJJJJJIJJJJJJJJJGIJJJHHHHHFDFFCCDEEEEEDDDD;<?;C@ACCDCDDDDDCDDDD?ABDD_Mismatch_0_Sense_+_Library_PoolC
AGTAACGTTGGCATGTCTGTTCGTTGCGCACATCTATCTGCGATACGATTCCGTTGATATAGATCACGATACATCCTCCTCTGCCATCGTTTTT
>Frequency_1_QualityScore_FDGHHHFIIFHIJGGIIBFHJIGIJCHGHIIIIJIJIIGHHGIIIJIIIIJIHIEHFIIJJJFGIIJJBGGIIJJIIHHHD_Mismatch_0_Sense_+_Library_PoolC
TGCCTTCATCTTTAAAACATAGAAATAAGACATTTGATTATAATATTAATAGTAAATGGATGTGGAACCCTTTCTCTTTCA
>Frequency_1_QualityScore_FFHHHHHJIJJIJJJJJJJJJJJIJJJJJJJJJJJJJIIIJJJJJJJJJIJJIJJJJJIJEIJIJIIJJHIJJJJJFHHHHHHFFFFFEEEDDD_Mismatch_0_Sense_+_Library_PoolC
AATGGAGCCACTTTCTAAGATGGTTGCCTTCATCTTTAAAACATAGAAATAAGACATTTGATTATAATATTAATAGTAAATGGATGTGGAACCC
>Frequency_1_QualityScore_FFHHHHHJJJJJJJJJJJJJJJJJJJJJJJJJJIIJJJJJIJJJJJJGIIIIGIJIJJJIIGJIIHGIIJJJIGJJGIJHHGFFFFFFFEEDEF_Mismatch_2_Sense_+_Library_PoolC
TCTAAGATGGTTGCCTTCATCTTTAAAACATAGAAATAAGACATTTGATTATAATATTAATATTAAATGGATGTGGAACCCTTTCACTTTCATT
>Frequency_1_QualityScore_FFHHHHHIJJJGGJGIJHHJJJJJJIGGEIIJIIIIGIHJJJJIIIIFIIJIJJJJGEGHHGHIIJJIIDCGEHEHHHFFDFFD_Mismatch_0_Sense_+_Library_PoolC
GCCACTTTCTAAGATGGTTGCCTTCATCTTTAAAACATAGAAATAAGACATTTGATTATAATATTAATAGTAAATGGATGTGGA
>Frequency_1_QualityScore_DABAD4A<C<<F3C1AEECDCEE<?FBGFF<FB4B?6D?B@>9)).)..)).8.=;@@(.-???>B>;;=A?@B>;(:9<?A@A:5:>AA>A@@_Mismatch_1_Sense_+_Library_PoolC
ATCTATCTGCGATACGATTCCGTTGATATAGATCACGATACATACTCCTCTGCCATCGTTTTTACAGCCCTCAATGGAGCCACTTTCTAAGATG
>Frequency_1_QualityScore_DDBBBD?:+A:2AABDEF9B>+:CE1C=BDD<B?9;@BDDIEC?BD@=7@CEICCA=ACD;AD@?9?@;??>>@A>;3;A;?3>-5:>A>A>>>_Mismatch_0_Sense_+_Library_PoolC
CACGATACATCCTCCTCTGCCATCGTTTTTACAGCCCTCAATGGAGCCACTTTCTAAGATGGTTGCCTTCATCTTTAAAACATAGAAATAAGAC
>Frequency_1_QualityScore_?DADHHBEDGHI@FIEHEHIGDEADAHHIEIGIDEHCHGGFHGF<@?DHIIICF<FEGCIIIIIIIIA@@FHE@GEHGFE_Mismatch_0_Sense_+_Library_PoolC
ACATTTGATTATAATATTAATAGTAAATGGATGTGGAACCCTTTCTCTTTCATTTTAGCTATCAAAGTTGTGTTATTGCA
>Frequency_1_QualityScore_FFHHHGHJJJJIJIJJJJJIIIJEHIJJJIJJJIJJHHHHHFFFFFEEEEEDDDDCDDDDDDDDDDDDDCDCCCDDBDDDDDDDDCDDD@CCDD_Mismatch_0_Sense_+_Library_PoolC
GGAGGACTTCGTTCTCGAGTCCCACAACGCGCGCTATCAGGTCAGGAAAGGCGAGCTTCTGGCTGGCTATCAGCCCATGGCAATGAGAGATCCC
>Frequency_1_QualityScore_FFHHHHHJJJJJJJJJJJJIJJJIJJJJJJJJJJJIJJJJJJJJJIJJIIIJJJJJJIJJJJJIJ_Mismatch_2_Sense_+_Library_PoolC
CATAGAAATAAGACATTTGATTATAATATTAATAGTAAATGGATGTGGAACCCTTTCACTTTCAA
>Frequency_1_QualityScore_FFHHHHHJJJJJJJJJJJJJJJIJJJJJJJIJIJJJJJJJJJJJJJJJJIEHIJJJIGJIJJHGHHHHFEFFFFFEEDEEEEEEEEEEDEEEDE_Mismatch_0_Sense_+_Library_PoolC
TTTTACAGCCCTCAATGGAGCCACTTTCTAAGATGGTTGCCTTCATCTTTAAAACATAGAAATAAGACATTTGATTATAATATTAATAGTAAAT
>Frequency_1_QualityScore_FFHHHHHIJJJIJJJIHJJJJJIIJJJJIJJJHHIJIGJJJJJIJJJIJHHF9A@BDC@?BBDDDDDDDCDDDACDDDEEEDCDEDDCDD@BCD_Mismatch_0_Sense_+_Library_PoolC
TTCGAGGATGCACAACAATTTACTCCGGATCGTTTCATGCATGAGGACGCCGATAAAGGGCAGAAGCTGCTGCAATATTTGTTCTGGTCGAATG
>Frequency_1_QualityScore_FFGHHFHIGJJJGIIIIJJJIIIJIIIIIJIIIJJIJJIJJJJIJJJJJJJHHF;BFFFEEEECCDCDDABBDDDDDBDCCBBD@@DDDCDDCC_Mismatch_0_Sense_+_Library_PoolC
GGCAATGAGAGATCCCCTCGTCTTCGAGGATGCACAACAATTTACTCCGGATCGTTTCATGCATGAGGACGCCGATAAAGGGCAGAAGCTGCTG
>Frequency_1_QualityScore_FFHGHFHIIJGHGHHIJIIIJGIJGHIIIGGIJJJJJJJIJJJIJJJGHIIIJJJJIJJIJJJGCCHGHHEFFFFFEEEEEEEDEEDDEFFEEE_Mismatch_0_Sense_+_Library_PoolC
CATCGTTTTTACAGCCCTCAATGGAGCCACTTTCTAAGATGGTTGCCTTCATCTTTAAAACATAGAAATAAGACATTTGATTATAATATTAATA
>Frequency_1_QualityScore_DFDHHHFIIGBFJFHHJIGHIGHGGIHIIIGGJJGGGFBGHGGHHIJBEHGIGJIJIEIJIGGIJJIGGC@@EAGCHEFHHFG_Mismatch_0_Sense_+_Library_PoolC
AAGACATTTGATTATAATATTAATAGTAAATGGATGTGGAACCCTTTCTCTTTCATTTTAGCTATCAAAGTTGTGTTATTGCA
>Frequency_1_QualityScore_FFFHHHHJIHGIJJJJJIIJJJJGIIJJGIJIJJJIJJJJJJJJJJ@FGGIIJJJGIIJIGE;DEHFHHFFFFFFEEEEEEEEDCDED_Mismatch_0_Sense_+_Library_PoolC
CTGCCATCGTTTTTACAGCCCTCAATGGAGCCACTTTCTAAGATGGTTGCCTTCATCTTTAAAACATAGAAATAAGACATTTGATTAT
>Frequency_1_QualityScore_FDFFHHHJIJIJJIIFIHHIIIIHIHIIHIJIGJJJJJJIJJJJGGIJJJJHHHFCDFFFBDDCCEEECBBBD@DD::>ADDDDDCDDDDBA?B_Mismatch_0_Sense_+_Library_PoolC
GTAGTAACGTTGGCATGTCTGTTCGTTGCGCACATCTATCTGCGATACGATTCCGTTGATATAGATCACGATACATCCTCCTCTGCCATCGTTT
>Frequency_1_QualityScore_FFHHHHHJJJJJJJIIIIIIIJJJJJJIIJJJJJJJIJJJJJIJJJDHIJJJIJJHHGFFDACBCDEDDDDCDDDDDDDDDBD@DCCCBDDDDD_Mismatch_0_Sense_+_Library_PoolC
AGCCCATGGCAATGAGAGATCCCCTCGTCTTCGAGGATGCACAACAATTTACTCCGGATCGTTTCATGCATGAGGACGCCGATAAAGGGCAGAA
>Frequency_1_QualityScore_FFHHHHHJJJJJJJJJJJJJJJJJJJJJJJJJIJJJJIJJJJJJJJJJGIIIJJJJJJGIIJJJIIJJJHIJJJJJJJJHHHHHF_Mismatch_2_Sense_+_Library_PoolC
TTCATCTTTAAAACATAGAAATAAGACATTTGATTATAATATTAATAGTAAATGGATGTGGAACCCTTTCACTTTCATTTTAGCA
>Frequency_1_QualityScore_FDFHFHGIIJIIJJJJJJJJGGJIIJIJJIJJJEEHHGIIJJIJIIJJJEGGHIIHEHHIIH_Mismatch_0_Sense_+_Library_PoolC
TAGAAATAAGACATTTGATTATAATATTAATAGTAAATGGATGTGGAACCCTTTCTCTTTCA
>Frequency_1_QualityScore_FFHHGHHJJJJJHIJJJJJJIJIJJJIIJJJJJJJJJJJIJJJJJJJJJJJJJJJGIJJIIJIIHGHJIHIJIJJEHHHHHFFDFEEEEEEDDD_Mismatch_1_Sense_+_Library_PoolC
TTTCTAAGATGGTTGCCTTCATCTTTAAAACATAGAAATAAGACATTTGATTATAATATTAATAGTAAATGGATGTGGAACCCTTTCACTTTCA
>Frequency_1_QualityScore_FFHHHHHJIJJJJJIJJJIJJJJJIIJJJGIJJJHIIJJJJJJGIJJJFEFADEEDDDDDDDCCCDDDCCDACDDDEEEDDECDDDDBDDDC@A_Mismatch_0_Sense_+_Library_PoolC
GAGGATGCACAACAATTTACTCCGGATCGTTTCATGCATGAGGACGCCGATAAAGGGCAGAAGCTGCTGCAATATTTGTTCTGGTCGAATGGTC
>Frequency_1_QualityScore_@AF:<D<?AF9F;BDFEF9B4B>DEEDFCFEFDFE>FFIFAEE)=;AEFFC7@@BB>B@6@>;6;5;5_Mismatch_1_Sense_+_Library_PoolC
CCTCAATGGAGCCACTTTCTAAGATGGTTGCCTTCATCTTTAAAACATAGAAATAAGACATTTGATGA
>Frequency_1_QualityScore_FFHHHHHIJJJJJJJJJJJJIJJJJJJJJJJJJJJJJJJIJJJJJIJJJIJJIJJIJJHHHHGHFFFFCCCECEEEDDDEEEDDEDEDEDEEEE_Mismatch_0_Sense_+_Library_PoolC
GCCATCGTTTTTACAGCCCTCAATGGAGCCACTTTCTAAGATGGTTGCCTTCATCTTTAAAACATAGAAATAAGACATTTGATTATAATATTAA
>Frequency_1_QualityScore_FFHHHHHJJJJJJJJJJJJJJHIJIIJJJJJJJJJJJJJJJJJJJJHIJJHHHHHHHFFFFDDDDDDDDBDDDDDDDDDDDDDDDDDDDDCDEE_Mismatch_0_Sense_+_Library_PoolC
GAGATCCCCTCGTCTTCGAGGATGCACAACAATTTACTCCGGATCGTTTCATGCATGAGGACGCCGATAAAGGGCAGAAGCTGCTGCAATATTT
>Frequency_1_QualityScore_DD??DFBEHI@CF:<8EA<?C*?)9:DHA3?F@BFGGFDHCFG8=-\5;BE7=17;BEEE>A>@3;5/88=BB9@CC:22<B<CA>::>C>:94_Mismatch_0_Sense_+_Library_PoolC
AATGAGAGATCCCCTCGTCTTCGAGGATGCACAACAATTTACTCCGGATCGTTTCATGCATGAGGACGCCGATAAAGGGCAGAAGCTGCTGCAA
>Frequency_1_QualityScore_BDH>F<FB<EGC;DHHB>HEHII<<B+<?C?9??FGCFFBEGHIGDFHHGIB>FFHIGIGHIGGCDGH<@FHGGB@D3?ECHEDEEEEEC_Mismatch_1_Sense_+_Library_PoolC
CTAAGATGGTTGCCTTCATCTTTAAAACATAGAAATAAGACATTTGATTATAATATTAATAGTAAATGGATGTGGAACCCTTTCTCTTTA
>Frequency_1_QualityScore_FFHHGGFHEGIGEIIJGIIJGJJJIJIJGIJJJJJIIIJFIIGHIHIJIGHJJJJJJJJGIIIJFCHFECE@CFDFFDEEDEEECCDDEDDEEE_Mismatch_0_Sense_+_Library_PoolC
TGCCATCGTTTTTACAGCCCTCAATGGAGCCACTTTCTAAGATGGTTGCCTTCATCTTTAAAACATAGAAATAAGACATTTGATTATAATATTA
>Frequency_1_QualityScore_DDAD><<A<AGGI@GCHA?HH@;??C:?::?FDFI?FH@=FG==8=7@CC@GH;EHEECEC;@A@DDC?5;,;;A@<::;::;>85>?09<BBB_Mismatch_0_Sense_+_Library_PoolC
AATGGTCCTCAAACAGATGAACCCTCCGTCCACAACAAGCAGTGTGCAGGGAAGAACATTGTAGTAACGTTGGCATGTCTGTTCGTTGCGCACA
>Frequency_1_QualityScore_FEHHHHHJJJJJJJIJJIIIJIJIJJIJJJJJIJIJJJJJJJIJJJIIIIJJHHHHHHHFFFDDDDDDDDFDDDDDCEEEDCDDDDDDB@BCCD_Mismatch_0_Sense_+_Library_PoolC
GTGCAGGGAAGAACATTGTAGTAACGTTGGCATGTCTGTTCGTTGCGCACATCTATCTGCGATACGATTCCGTTGATATAGATCACGATACATC
>Frequency_1_QualityScore_FFHHHHHIJJJJIJJJJIIIIHJGIJJIJJJJJJJJJJJJJIJJJJJJJIJJIJHIJJHHHFFDDDDDDCCFDDEDDDDDDDDDDDEDCDDDDC_Mismatch_2_Sense_+_Library_PoolC
GTCCACAACAAGCAGTGTGCAGGTAAGAACATTGTAGTAACTTTGGCATGTCTGTTCGTTGCGCACATCTATCTGCGATACGATTCCGTTGATA
>Frequency_1_QualityScore_FFHHHHHJJJJJJJIJJJJIIJJJIIJJJJJJJJJJJJJJJJJJIJIIJIHHHHHFEFFFFEEEEEDDBDDDEDDDDDDDDDDDDDDD?ABDDD_Mismatch_0_Sense_+_Library_PoolC
GTAACGTTGGCATGTCTGTTCGTTGCGCACATCTATCTGCGATACGATTCCGTTGATATAGATCACGATACATCCTCCTCTGCCATCGTTTTTA
>Frequency_1_QualityScore_DDHHDHFIGIIIGGHEAHGGGGGHEGDHII<CEBHGGIHIGIIIEHIGGIBGIGEEFHHHFFDDECCEEDCC?B@DDB9??ADDD@3>3>:A@A_Mismatch_0_Sense_+_Library_PoolC
GCTTCTGGCTGGCTATCAGCCCATGGCAATGAGAGATCCCCTCGTCTTCGAGGATGCACAACAATTTACTCCGGATCGTTTCATGCATGAGGAC
>Frequency_1_QualityScore_FFHGHHHJJJJIJJJIJJJIIIJJDHECHGIGIIIJIJIJJIIFIJIJJJIJHIJIJJGIJJHIIJJJJJ@EHGIIHHHHHHHFFFFFFEEECE_Mismatch_1_Sense_+_Library_PoolC
TGCCTTCATCTTTAAAACATAGAAATAAGACATTTGATTATAATATTAATAGTAAATGGATGTGGAACCCTTTCACTTTCATTTTAGCTATCAA
>Frequency_1_QualityScore_FFHHHHHJJIJJIGIJHIJJJIJJIIJJJJJIIJIJFGDHIJJJJHIGGIIJJGGIIGJBDHIGIHHCGHGIIGHHHHHHHFFDFB?BECDCDD_Mismatch_0_Sense_+_Library_PoolC
CCACTTTCTAAGATGGTTGCCTTCATCTTTAAAACATAGAAATAAGACATTTGATTATAATATTAATAGTAAATGGATGTGGAACCCTTTCTCT
>Frequency_1_QualityScore_DDHHHAABBHEEGGAFGGGBFHIB@?BGACEGGC>FCFH9CG@E>CCEEAA@B?AAAACBBCB6?@BDDDBDDD@CADDAAC?BD5@>((2>C>_Mismatch_0_Sense_+_Library_PoolC
GGAAAGGCGAGCTTCTGGCTGGCTATCAGCCCATGGCAATGAGAGATCCCCTCGTCTTCGAGGATGCACAACAATTTACTCCGGATCGTTTCAT
>Frequency_1_QualityScore_FFHHHGHJAEACCFEHHGHIIIIIJGHIJHIJIJJJJJJJJJJIIJJJCGIIJJHHHHHHEFEFFFFEDEEEDDDEEDDDD_Mismatch_0_Sense_+_Library_PoolC
AGATCACGATACATCCTCCTCTGCCATCGTTTTTACAGCCCTCAATGGAGCCACTTTCTAAGATGGTTGCCTTCATCTTTA
>Frequency_1_QualityScore_FDHHHHHJJJJJIJJGHIJJJHIJJJJIIJJJJJJJJJJHHHHHFFFFFFFEEEEEEEDDDCDDACDDDDDDDDDDDDDDDDDDDDDDDDDDDD_Mismatch_0_Sense_+_Library_PoolC
GTTTCATGCATGAGGACGCCGATAAAGGGCAGAAGCTGCTGCAATATTTGTTCTGGTCGAATGGTCCTCAAACAGATGAACCCTCCGTCCACAA
>Frequency_1_QualityScore_DEDHFFFBDCGAEGGBDGGHEFGCAHDFHG:FGI=DGBDGHGHHIEDHEHIIFHCHBEE@EDCCCCCCDCCCCCCDBB<?@BD>AA:AB9AACD_Mismatch_0_Sense_+_Library_PoolC
ATGTCTGTTCGTTGCGCACATCTATCTGCGATACGATTCCGTTGATATAGATCACGATACATCCTCCTCTGCCATCGTTTTTACAGCCCTCAAT
>Frequency_1_QualityScore_FFHHHHHJJJJJIJJJHJJIIJJIIJJJJJJJIIJJJJJJJJJJJJJJJJJJJJJJJJJJIJJJJJIIJIGII_Mismatch_1_Sense_+_Library_PoolC
AGAAATAAGACATTTGATTATAATATTAATAGTAAATGGATGTGGAACCCTTTCACTTTCATTTTAGCTATCA
>Frequency_1_QualityScore_FDDHBDDFGGBGIIGIHGHHIGIGIIIIIIGHEEGGHGIIIGHDFHHCGHIIIIIIGHHGFIIGGGDHGGHIIIIIC<CEECFFFFFEDEBBC@_Mismatch_1_Sense_+_Library_PoolC
AAGATGGTTGCCTTCATCTTTAAAACATAGAAATAAGACATTTGATTATAATATTAATAGTAAATGGATGTGGAACCCTTTCACTTTCATTTTA
>Frequency_1_QualityScore_FFHHHHHJJIJJJJJIJJJJJJJJJJJJJJJJIIIJJJJIJJIJJJJIJGGIHIJIJJJGIIJIEHIJG@GGIIJJIHFF_Mismatch_1_Sense_+_Library_PoolC
TTTAAAACATAGAAATAAGACATTTGATTATAATATTAATAGTAAATGGATGTGGAACCCTTTCACTTTCATTTTAGCTA
>Frequency_1_QualityScore_FDHHGHAF;@:<FF@FHEGIFIIBCFCDFHGIIFHGHIGIIIIGHIIIIIIIIIGHHHFHHFCE@DCCCECCCEECCCCCCCCCCCCC@CCCCC_Mismatch_0_Sense_+_Library_PoolC
ATCACGATACATCCTCCTCTGCCATCGTTTTTACAGCCCTCAATGGAGCCACTTTCTAAGATGGTTGCCTTCATCTTTAAAACATAGAAATAAG
>Frequency_1_QualityScore_EDFHGHDHHJJJIIFHHGHIJJGHIIJIJJJII>GGIGGIIJJIJJJJCIIHGHIGIHHFFFFFEEDDECACC@CDCBCCBACDDDCCDC@CCD_Mismatch_0_Sense_+_Library_PoolC
TTCTGGTCGAATGGTCCTCAAACAGATGAACCCTCCGTCCACAACAAGCAGTGTGCAGGGAAGAACATTGTAGTAACGTTGGCATGTCTGTTCG
>Frequency_1_QualityScore_FFHHHHGJJJJIJJJJJJJJJJJJJJJJJJJJJJIJFHIJJJJJJJJJJJJJJJJJJIJJJJJJIIIJJEHHHHHHHFFF_Mismatch_0_Sense_+_Library_PoolC
TTTTACAGCCCTCAATGGAGCCACTTTCTAAGATGGTTGCCTTCATCTTTAAAACATAGAAATAAGACATTTGATTATAA
>Frequency_1_QualityScore_FFHHHHHJJJJJIJJJJJJJJJJIJJJJJJJJJJIIJIIIJIJJJJIIJIJJIJJJJJIIGIJIJJJJIIIJHHHHHHFFFFFFFDEDEEEEDE_Mismatch_1_Sense_+_Library_PoolC
TGGAACCCTTTCACTTTCATTTTAGCTATCAAAGTTGTGTTATTGCAATCTACCTTTTAGCCTAATTTTAAAATCTAATTATGAAATCTAATTT
>Frequency_1_QualityScore_?DFHFHHGGIIIGIII9EHGIIGGIGIGIGHGGHIGIIFIIIEHIIGGBDHIGIGHIGIGGIIGGIIIIHGIG_Mismatch_0_Sense_+_Library_PoolC
AGAAATAAGACATTTGATTATAATATTAATAGTAAATGGATGTGGAACCCTTTCACTTTCATTTTAGCTATAG
>Frequency_1_QualityScore_FFHHHHHHIJIJJJJJJJJJJJJJIJJJJIJJJJJJJJJJJJJIIJIJJJHIJJIIIIJJJJIJJJJJIGHIJJHAEEHEHEFFF_Mismatch_0_Sense_+_Library_PoolC
ATCAAAGTTGTGTTATTGCAATCTACCTTTTAGCCTAACTTTGTTGAATGTTCTACAAATAACAACTTAAGAAAGTTTCAAAGGA
>Frequency_1_QualityScore_FFHHHHHJJJJJIHIIIGIJHIJJJJJJIJIIJIJJIIJJJIEIJJIIJJJJJIIIIIJJJIIJJJJIHHHHH_Mismatch_2_Sense_+_Library_PoolC
ACACAGAAATAAGACGTTTGATTATAATATTAATAGTAAATGGATGTGGAACCCTTTCACTTTCATTTTAGCA
>Frequency_1_QualityScore_FFHHHHHJJJJJJJJJJJJJJIJJJJJJJJJJJJJJJJJJJJJJJJEIJJJIJJJJJJJJJIJIIJJHHEHFFFFFFEEEEFFEEDDDEDDDDD_Mismatch_1_Sense_+_Library_PoolC
GCCTTCATCTTTAAAACACAGAAATAAGACATTTGATTATAATATTAATAGTAAATGGATGTGGAACCCTTTCACTTTCATTTTAGCTAGCAAA
