# Supplementary material for: Differential Gene Expression Reveals Candidate Genes for Drought Stress Response in Abies alba (Pinaceae)
Source: PLoS One. 2015 Apr 29;10(4):e0124564. doi: 10.1371/journal.pone.0124564 (PMC4414588; doi:10.1371/journal.pone.0124564)
Supplement: S2 File — (GZ) [file pone.0124564.s002.gz › comp20095_c0_seq1 #or# comp20095_c0_seq4.fa]

>comp20095_c0_seq1 len=812 path=[1:0-245 247:246-338 340:339-339 341:340-363 365:364-412 414:413-436 1404:437-482 484:483-538 540:539-651 1461:652-697 699:698-811]
CCCTGATTACATTTGGATAATCTATTAAGTTCATTGTCTCAGCCTCACGATCTACTGCTGCATCTGTCAAGTTCCAGGCACTTAACGGCTATCTGTCCTCCTTCCCCGACTCCACTGGGGTCTCTTCACCGACTCCGGATTCTCTTCACATAGATCGCACAGCCTGCACTCAGATCAACTAATCTCTGCGGCTTCTCGGCCAAGCAAGACATTCCCATCCACAGAGTCAGGACGACCACGATTCATGACCATGAATATGGATATGATTGAGAATATCATTATCATCATTAAGATTTTGATTATCATCATGATCATAATCGTGATCATACCCGCGATCTTTGTGATCGGGAGATGGCTGGGTTCGCACCCGTTGATTGTGATTGTGATTGTGAATGTGATTATGATTGTGATTCTGATTCTGATTGTGATTGTGATTGGGAATCTGAGTGGGAATCTGATAGTGATTCTGAATCAAATTGAGATCGTGAAGAATGGATGAAGAACGGATGTTGTATCATGTTGTCTCATAATGAAAAATCAAACGACAAGTATGGCCAGCGAGACAATGTTGACATGATATGAAATACTACATACGTTTCTTAGTTTTTACTAATTTCATTTCACCTTTGTTTGTAAAATGGAGTTTCATTACTGTAAAATACTTAGAATGTAATTTCTTTTATATTTCTCATAAGGCTATACAACCATGGAAAAAGTGCAATCGGTTTAAATGCAATTGTGTTTTATATCAATGTATATGGTTGAATCTACGTTTGTTCGTTCGAGTGAATAAAATAGATTATATGCTATCA
>comp20095_c0_seq4 len=721 path=[1:0-245 247:246-338 340:339-339 341:340-363 365:364-412 414:413-436 1404:437-482 484:483-538 540:539-651 1241:652-720]
CCCTGATTACATTTGGATAATCTATTAAGTTCATTGTCTCAGCCTCACGATCTACTGCTGCATCTGTCAAGTTCCAGGCACTTAACGGCTATCTGTCCTCCTTCCCCGACTCCACTGGGGTCTCTTCACCGACTCCGGATTCTCTTCACATAGATCGCACAGCCTGCACTCAGATCAACTAATCTCTGCGGCTTCTCGGCCAAGCAAGACATTCCCATCCACAGAGTCAGGACGACCACGATTCATGACCATGAATATGGATATGATTGAGAATATCATTATCATCATTAAGATTTTGATTATCATCATGATCATAATCGTGATCATACCCGCGATCTTTGTGATCGGGAGATGGCTGGGTTCGCACCCGTTGATTGTGATTGTGATTGTGAATGTGATTATGATTGTGATTCTGATTCTGATTGTGATTGTGATTGGGAATCTGAGTGGGAATCTGATAGTGATTCTGAATCAAATTGAGATCGTGAAGAATGGATGAAGAACGGATGTTGTATCATGTTGTCTCATAATGAAAAATCAAACGACAAGTATGGCCAGCGAGACAATGTTGACATGATATGAAATACTACATACGTTTCTTAGTTTTTACTAATTTCATTTCACCTTTGTTTGTAAAATGGAGTTTCATTACACTAAAATACTTACAATGTAATGGAGTTTCGTTCGAGTGAATAAAATATATTATATCTTACATCTTCAA

>Frequency_1_QualityScore_FFHHHHHJJIJJJJJIIJJJJJJJJIJIJJJJJIJGGHGIHIJDHIIIIIJIIIHHFEFFEEEDDDA@BBDDDDDD@DBDDDDCDCDEDDDCDE_Mismatch_0_Sense_+_Library_PoolT
TTTGATTATCATCATGATCATAATCGTGATCATACCCGCGATCTTTGTGATCGGGAGATGGCTGGGTTCGCACCCGTTGATTGTGATTGTGATT
>Frequency_1_QualityScore_FFHHHHHJJJJJJJJIJJJJJJJJJJJJIJJJJJJJJJJJJJJJIJJJJIJIIJJJJHFBEFFECDDD;;ABDDDDDDDDDBCDDDD@DEDDDC_Mismatch_0_Sense_+_Library_PoolT
ATTTTGATTATCATCATGATCATAATCGTGATCATACCCGCGATCTTTGTGATCGGGAGATGGCTGGGTTCGCACCCGTTGATTGTGATTGTGA
>Frequency_1_QualityScore_FFHGHHHJJJJJIJJJJJCHCHGIGIJIIGGIJIGIHGIJJJIJIJHIIIIJJIIJIGHIFHGFGHGIJCHHHGACFEF=ABCCDDDEFEDC@C_Mismatch_1_Sense_+_Library_PoolT
ATTGTGATTGGGAACCTGAGTGGGAATCTGATAGTGATTCTGAATCAAATTGAGATCGTGAAGAATGGATGAAGAACGGATGTTGTATCATGTT
>Frequency_1_QualityScore_FFHHFHHIJJIJJJJJJJHIFHIJGJIJJJJJIJIIIJJJJIGHIJIJIHIIGGHIJJIJGIIJHHHHEEFFFEFEEDDDDDCDDDDEEEEDEE_Mismatch_1_Sense_+_Library_PoolC
ATTGTGATTGGGAACCTGAGTGGGAATCTGATAGTGATTCTGAATCAAATTGAGATCGTGAAGAATGGATGAAGAACGGATGTTGTATCATGTT
>Frequency_1_QualityScore_FFHHHHHJJGI@HHJIJJJJJIJJIFHIJJJJJJJJJIGIIJJJJIJJJGIIIJJJJJJIJIJJJJIJIHHGFFFFEEEEEEEDDDDDDDEEDC_Mismatch_0_Sense_+_Library_PoolT
GGGAATCTGAGTGGGAATCTGATAGTGATTCTGAATCAAATTGAGATCGTGAAGAATGGATGAAGAACGGATGTTGTATCATGTTGTCTCATAA
>Frequency_1_QualityScore_FFHDFHHHGFHGHIJHIIJJIFGHEEGHIIEIJEGGIHHIGHIGIHIJIHHGEFHGHIJIJIGHICFHHB?BCEEDCDEFEEDEEDDCCDACCD_Mismatch_0_Sense_+_Library_PoolC
GGGAATCTGAGTGGGAATCTGATAGTGATTCTGAATCAAATTGAGATCGTGAAGAATGGATGAAGAACGGATGTTGTATCATGTTGTCTCATAA
>Frequency_1_QualityScore_FFHHHHHHIGHIJIJJJJJJJJJGIIJJJJJIIIJJHJJIJJJIJJJHIJJIJJJJJJJJ;FHHIJJHEEBCDFFFEEEEECEECCDDEECCDD_Mismatch_0_Sense_+_Library_PoolT
GAATCTGAGTGGGAATCTGATAGTGATTCTGAATCAAATTGAGATCGTGAAGAATGGATGAAGAACGGATGTTGTATCATGTTGTCTCATAATG
>Frequency_1_QualityScore_FFHHHHHJJEHIJJGIJJJGIIDHIIDHEHHJGHGGIIHIEHGIHIIJJJHI@GHGHIHIIJJJIJHHHEHHHFFFDEDEECEDEEDD?ABCDE_Mismatch_1_Sense_+_Library_PoolT
ATGGCTGGGTTCCCACCCGTTGATTGTGATTGTGATTGTGAATGTGATTATGATTGTGATTCTGATTCTGATTGTGATTGTGATTGGGAATCTG
>Frequency_1_QualityScore_DD?F?DAEEHGGIHIIFGIGEGIIIIIIIAGGG=GGEBDBD<FHI@>FGDDBAFHHGC>@@:CCHIIFFC?AEC@EDDDECCCCCA@CBBBB@9_Mismatch_0_Sense_+_Library_PoolT
TGATAGTGATTCTGAATCAAATTGAGATCGTGAAGAATGGATGAAGAACGGATGTTGTATCATGTTGTCTCATAATGAAAAATCAAACGACAAG
>Frequency_1_QualityScore_EFHHGHFHHJIJIJIJJJJIIIJJIJJJJJHHIIJJIJIIIFIJJIJJJIJIIJJJJJJJJIIIJJJIHEHDHHFFFFFFF@BCCC@CB@BB@B_Mismatch_0_Sense_+_Library_PoolC
TGATAGTGATTCTGAATCAAATTGAGATCGTGAAGAATGGATGAAGAACGGATGTTGTATCATGTTGTCTCATAATGAAAAATCAAACGACAAG
>Frequency_1_QualityScore_FDFHHHGJJJ9EHHCGGGGG:C:CDFBD<BGFFHIIIJIJHIIGFHHEGGIIJJIIJJHHIJHHDHDGH?>EEHBB?D@BECCC5>@ABAB@CD_Mismatch_1_Sense_+_Library_PoolT
GCACCCGTTGATTGTGATTGTGATTGTGAATGTGATTATGATTGTGATTCTGATTCTGATTGTGATTGTGATTGGGAACCTGAGTGGGAATCTG
>Frequency_1_QualityScore_FFHHHGFHIIGIJJHGHIIIEGFCHCHCGIIIIFGIJIIJIJCGG@HIIIJJCIJJIIEHGEBFCFEHIJIGII<GHAHH>2?@A@=BCDD3>3_Mismatch_1_Sense_+_Library_PoolC
GCACCCGTTGATTGTGATTGTGATTGTGAATGTGATTATGATTGTGATTCTGATTCTGATTGTGATTGTGATTGGGAACCTGAGTGGGAATCTG
>Frequency_1_QualityScore_FFHHHHHJJJJIGHHJIIIIJIIJJJJJGJJIGHJJHIIIJJJJJJJFIHIIIIJJJJJJJJJJJJJHHHHFFDDECDFEDDDDDDDDDBBCDD_Mismatch_0_Sense_+_Library_PoolT
AAATTGAGATCGTGAAGAATGGATGAAGAACGGATGTTGTATCATGTTGTCTCATAATGAAAAATCAAACGACAAGTATGGCCAGCGAGACAAT
>Frequency_2_QualityScore_FFHHHHHJJJJJGHHIIJJIIIIIIIJJJIIJJIIIIGIIIIJIJJGIJIIIIJJJJJJJJJJJJIIHHHGFEDDECDEECDDDACDDDDDDCC_Mismatch_0_Sense_+_Library_PoolC
AAATTGAGATCGTGAAGAATGGATGAAGAACGGATGTTGTATCATGTTGTCTCATAATGAAAAATCAAACGACAAGTATGGCCAGCGAGACAAT
>Frequency_1_QualityScore_FFHHHHHJJJJJJJJJIJJJJHJJJHIHIIJIJHJJIJJIJHHIIHGIIJJIJJJHIHJJJJIJHIIIHGHIJFIJHHHGHEFFFFEEEEEEDD_Mismatch_0_Sense_+_Library_PoolT
GTGATTCTGATTCTGATTGTGATTGTGATTGGGAATCTGAGTGGGAATCTGATAGTGATTCTGAATCAAATTGAGATCGTGAAGAATGGATGAA
>Frequency_4_QualityScore_FEHGHHHJJIIJJJJIIIIHIGIJJHHGIIJJJHIIJJJGIGHIIIIJJJJIIIIGHIIJJIIIIIJGIGHIIIIHHGGEGEEECEEEEEEDDD_Mismatch_0_Sense_+_Library_PoolC
GTGATTCTGATTCTGATTGTGATTGTGATTGGGAATCTGAGTGGGAATCTGATAGTGATTCTGAATCAAATTGAGATCGTGAAGAATGGATGAA
>Frequency_1_QualityScore_FFHHHHHJJJJJGIIIIJJJJIIJIIJJJJJJJJJJIJJIIJJJJJJIJEHIJIIIIJJI_Mismatch_0_Sense_+_Library_PoolT
AAATTGAGATCGTGAAGAATGGATGAAGAACGGATGTTGTATCATGTTGTCTCATAATGA
>Frequency_1_QualityScore_FFGDHDFGEHIEHJIEHHIJCHHHIIJJIHGIJJJJIIIGGEIIIHHIBHIHIIGIJIJIEHFHIEHICGEHFIIJIE7AHE=@CFE>@AECCA_Mismatch_1_Sense_+_Library_PoolT
ATGTGATTATGATTGTGATTCTGATTCTGATTGTGATTGTGATTGGGAACCTGAGTGGGAATCTGATAGTGATTCTGAATCAAATTGAGATCGT
>Frequency_2_QualityScore_EDECCEFGGEGGIGGEHDHHCGG?EHGIIIIHIGIGIIHGIEGIIIHGGHIIHCGGHIGGGGHHIEEIIGCEFHIIECEEHC@BDEEEDDECCA_Mismatch_1_Sense_+_Library_PoolC
ATGTGATTATGATTGTGATTCTGATTCTGATTGTGATTGTGATTGGGAACCTGAGTGGGAATCTGATAGTGATTCTGAATCAAATTGAGATCGT
>Frequency_1_QualityScore_FAFFHHHIJHIJJIJHJJIJJHJJIJJIIIJHHGIIJIIHIJJIJHIJJIJFIHIJJIJIJJJIJIJIJIHJHHGHHHHDFFFFFEEDEEDDDC_Mismatch_1_Sense_+_Library_PoolT
GTGATTATGATTGTGATTCTGATTCTGATTGTGATTGTGATTGGGAACCTGAGTGGGAATCTGATAGTGATTCTGAATCAAATTGAGATCGTGA
>Frequency_1_QualityScore_FBFHHGHFHIIEHFHIJIIIJJJJJIGJIJJDE9CHGIIIIJIGIIJIFFFIIIGHG@F=DGHGGEHGGEEHHHD?BBDFEDCCC@>>?CDB??_Mismatch_0_Sense_+_Library_PoolT
GATTCTGATTGTGATTGTGATTGGGAATCTGAGTGGGAATCTGATAGTGATTCTGAATCAAATTGAGATCGTGAAGAATGGATGAAGAACGGAT
>Frequency_2_QualityScore_FFFHFHGAHEGFGFIIEGHAFIIIIEGIIIIEHGHEEGGHGIIHIIIIIIIIIIIICFIGGIGIGIIDCADGGCEA@DDDCEEDCCCCCDD>AA_Mismatch_0_Sense_+_Library_PoolC
GATTCTGATTGTGATTGTGATTGGGAATCTGAGTGGGAATCTGATAGTGATTCTGAATCAAATTGAGATCGTGAAGAATGGATGAAGAACGGAT
>Frequency_4_QualityScore_FFGGGHHIHIIIIIGIGIIFIJGIIIHIIIJIIJHIJIJIEHIIHIIIJJIIEHHIJIGGIIIJGHFFIGHGGIIIIGHGFGFGGGFEEDCDCC_Mismatch_0_Sense_+_Library_PoolC
TGTGATTGTGAATGTGATTATGATTGTGATTCTGATTCTGATTGTGATTGTGATTGGGAATCTGAGTGGGAATCTGATAGTGATTCTGAATCAA
>Frequency_4_QualityScore_BEDEFDDGHIHIHGIIHEHHIGIGGFHIHIGGHHEAFGHGHHHHHEGGHFFHGGHHGFEGGHHEGGAAEBEEBBEADCCDCCDDDDCBACCAC?_Mismatch_0_Sense_+_Library_PoolC
GATAGTGATTCTGAATCAAATTGAGATCGTGAAGAATGGATGAAGAACGGATGTTGTATCATGTTGTCTCATAATGAAAAATCAAACGACAAGT
>Frequency_4_QualityScore_DEDBEGGIIIGIIGGHHDFGIIEHHBFHHIIFEFEGEIGIFBEHDGGFFGGEGHGGIHFIIIDDG?AAA=BECEE=DEAACCCEBCCA@_Mismatch_0_Sense_+_Library_PoolC
GAGTGGGAATCTGATAGTGATTCTGAATCAAATTGAGATCGTGAAGAATGGATGAAGAACGGATGTTGTATCATGTTGTCTCATAATGA
>Frequency_3_QualityScore_BAF=EDEEHFFDBEGGGGCGEBDBFD=CE>DFEFHGIFFGGCEGFGGGBE>CDCFDGCFEGFGGHHHIGBDDCB@BB@BDDDDC@BCBCCCDDC_Mismatch_0_Sense_+_Library_PoolC
TGGGAATCTGAGTGGGAATCTGATAGTGATTCTGAATCAAATTGAGATCGTGAAGAATGGATGAAGAACGGATGTTGTATCATGTTGTCTCATA
>Frequency_3_QualityScore_FFHGHHHJJHIJGIIIIJIIJGIIIGHGHIJIJHIJJJJGHHJJJFHEHIIIJIJJIIHHJGHFHHIJJJJIIFFGHIGFGGGFEEFDDBDCDE_Mismatch_0_Sense_+_Library_PoolC
ATGATTGTGATTCTGATTCTGATTGTGATTGTGATTGGGAATCTGAGTGGGAATCTGATAGTGATTCTGAATCAAATTGAGATCGTGAAGAATG
>Frequency_3_QualityScore_BDFG@AFHIIDDAGGIGGGFEHC?>AFGIG=EFIHHGGIIIFGHIDHIHHEFGHFBHIIGFHHIGHGFHGHICFEEBGGCCADEEDDDACDDDC_Mismatch_0_Sense_+_Library_PoolC
ATTGTGATTGTGATTGTGAATGTGATTATGATTGTGATTCTGATTCTGATTGTGATTGTGATTGGGAATCTGAGTGGGAATCTGATAGTGATTC
>Frequency_3_QualityScore_EEHGHHHJIGIIIFIFIHIHIEHIIIICGHJIJFHEGHIIIHIHIGHIIGHHIIJJIIHIIHHIGIIEIHGHHIIDCEDEEEECDDDCDCCDBC_Mismatch_0_Sense_+_Library_PoolC
CTGATTCTGATTGTGATTGTGATTGGGAATCTGAGTGGGAATCTGATAGTGATTCTGAATCAAATTGAGATCGTGAAGAATGGATGAAGAACGG
>Frequency_3_QualityScore_EFHHGHHJJJJJJIJJIIIJIJGHHIIIHIIIIJIIIJIIJJJHIIIIIIIIJJJJIIIHIIJHIIHIHEFGGGFFEFFECCDCBCACEEDCDD_Mismatch_0_Sense_+_Library_PoolC
ATTCTGAATCAAATTGAGATCGTGAAGAATGGATGAAGAACGGATGTTGTATCATGTTGTCTCATAATGAAAAATCAAACGACAAGTATGGCCA
>Frequency_3_QualityScore_EEHHHDGIIIIEHHHIJIHIIIGFHIIGGHIIHIIIHHIHHGHIHIGHGGHHIIFHHHHHIIFIGHIHHGEFDEEDDEDDEEEEDDECBDDDDE_Mismatch_0_Sense_+_Library_PoolC
TTGGGAATCTGAGTGGGAATCTGATAGTGATTCTGAATCAAATTGAGATCGTGAAGAATGGATGAAGAACGGATGTTGTATCATGTTGTCTCAT
>Frequency_3_QualityScore_FFHGHHHJHIJJFHHIJIFHGIIIIJFHIJJJGHFHIIEHIJJJIIJJGIHIHIIIIIIJJHHHIIIIGHHHHHFDFFDEEBDEEDDDDDDCCB_Mismatch_0_Sense_+_Library_PoolC
TGATTCTGATTGTGATTGTGATTGGGAATCTGAGTGGGAATCTGATAGTGATTCTGAATCAAATTGAGATCGTGAAGAATGGATGAAGAACGGA
>Frequency_3_QualityScore_EAFGHHHJJFIIIIIIIJHIJIJJJJJHIIGGIGIJIHIEHIIJJDFHIIIGIFIIJJIJGGIHIHIHHIIIIJIIHHHFDHGGFFEEEEDBDA_Mismatch_0_Sense_+_Library_PoolC
GTGATTATGATTGTGATTCTGATTCTGATTGTGATTGTGATTGGGAATCTGAGTGGGAATCTGATAGTGATTCTGAATCAAATTGAGATCGTGA
>Frequency_3_QualityScore_FFHHHHHIHIEGHIJIIJJIHHJIGGHIJJJJIIIIGGIGGIIIHIIJEHHIIHHIHGIIIFGGHHHGGEEDBBCACEDDEDDEDDCCDEECDD_Mismatch_1_Sense_+_Library_PoolC
GGAACCTGAGTGGGAATCTGATAGTGATTCTGAATCAAATTGAGATCGTGAAGAATGGATGAAGAACGGATGTTGTATCATGTTGTCTCATAAT
>Frequency_3_QualityScore_D<FEGHFIIIIJJIIIFEFFHGHIIHFEFHIIIIJHGFHHBGHGGFBFFGFFADEC@C?ACE?AC;BBBBB;?BCDBCCDCDCBCDCD@CDDDC_Mismatch_0_Sense_+_Library_PoolC
GATCTTTGTGATCGGGAGATGGCTGGGTTCGCACCCGTTGATTGTGATTGTGATTGTGAATGTGATTATGATTGTGATTCTGATTCTGATTGTG
>Frequency_2_QualityScore_FFHGHHHJJJJEGIIIEIIJIDHICGIIFHEGIH?FCGGIEIDGGGGGFGHHIIGFGGFGEGEEEEDEEECEEEEECDCEECCCCEEDCDACDC_Mismatch_0_Sense_+_Library_PoolC
AGATGGCTGGGTTCGCACCCGTTGATTGTGATTGTGATTGTGAATGTGATTATGATTGTGATTCTGATTCTGATTGTGATTGTGATTGGGAATC
>Frequency_2_QualityScore_CDFEHGFIEHCGHGAECIIIBEAFGFHIHIIIHIHIIIHIGIGIIIIHHIHIFGGIBAEGIIIGFHHIIEFHFGIIIHGGEGGGGGCEFFDDCC_Mismatch_0_Sense_+_Library_PoolC
TGTGATTGTGATTGTGAATGTGATTATGATTGTGATTCTGATTCTGATTGTGATTGTGATTGGGAATCTGAGTGGGAATCTGATAGTGATTCTG
>Frequency_2_QualityScore_FEGEEEGGEGHHIHIIIIIIEHIIGIIIJJIIIIJIIJEHHHIFIIIIGIIIJJHGIIJIIIIFG@CA@CDCCCDCBBBCDDDDDDACCDDDDD_Mismatch_0_Sense_+_Library_PoolC
TCGTGAAGAATGGATGAAGAACGGATGTTGTATCATGTTGTCTCATAATGAAAAATCAAACGACAAGTATGGCCAGCGAGACAATGTTGACATG
>Frequency_2_QualityScore_CCGDFGHCEFECGHHIHECGEAEDEFIIAEGEHGHGIGIIIGIGIIIIGIIEGIEIIIIHIIHGDEDCBAACCEEDCACABA@@=ACACACC?A_Mismatch_0_Sense_+_Library_PoolC
GAGATCGTGAAGAATGGATGAAGAACGGATGTTGTATCATGTTGTCTCATAATGAAAAATCAAACGACAAGTATGGCCAGCGAGACAATGTTGA
>Frequency_2_QualityScore_CEHGEHFEGGCGHGIIHCHIEEGEGGHIIIJIBCCDEEGHGGIIIEHGECFEGEECGFGC?CDAB=AEEACEDEECCDCD?ABCCCCCCCDEBC_Mismatch_0_Sense_+_Library_PoolC
GACCACGATTCATGACCATGAATATGGATATGATTGAGAATATCATTATCATCATTAAGATTTTGATTATCATCATGATCATAATCGTGATCAT
>Frequency_2_QualityScore_EE=EEGFGGBEAECCFHHGEGD;CEEAEBEHGCEH:DE:@?EGHCEEHEEGGGIIGGFGGGAGCABECCACEEDCCCCCCCCADDCC?ACCCCD_Mismatch_0_Sense_+_Library_PoolC
ATGGCTGGGTTCGCACCCGTTGATTGTGATTGTGATTGTGAATGTGATTATGATTGTGATTCTGATTCTGATTGTGATTGTGATTGGGAATCTG
>Frequency_2_QualityScore_FFHHHHHIJIDGIIHIFIHGGIAGIHIIGHGIIJGHEGGGIEGHHIGIIIEGGIIIIJIIIIIIGIIIIFIIHGEGGGFEFFEEEEEDCEDCDC_Mismatch_1_Sense_+_Library_PoolC
TCTGATTCTGATTGTGATTGTGATTGGGAACCTGAGTGGGAATCTGATAGTGATTCTGAATCAAATTGAGATCGTGAAGAATGGATGAAGAACG
>Frequency_2_QualityScore_FFGHGFHIJIJJJJHHHIIIIJJJHIIIIJJIIIJJJGGEGIIHIIIIJIHGIIIIIGHHHHGGFFFEFFECEEEDEEDDDCEEDCCBEEDDCA_Mismatch_0_Sense_+_Library_PoolC
GGGAGATGGCTGGGTTCGCACCCGTTGATTGTGATTGTGATTGTGAATGTGATTATGATTGTGATTCTGATTCTGATTGTGATTGTGATTGGGA
>Frequency_2_QualityScore_EEGFFE=DGGGHIGHHIIGGIGGEGGIGGFGEHCGGCFGGHEEGIDGFDCGIHEGFGECEGGHHGDGIIEHGBCGIGGGIGGGFEECEEE@CCD_Mismatch_0_Sense_+_Library_PoolC
TGAATGTGATTATGATTGTGATTCTGATTCTGATTGTGATTGTGATTGGGAATCTGAGTGGGAATCTGATAGTGATTCTGAATCAAATTGAGAT
>Frequency_2_QualityScore_FFHHHHHIIJJIIIIIIIIIIJIGHGIIIIJJIIJIIIIIIIIJHIIHIIIIJJIIJIJJIIIIHIIGGGGGGFEEEEEEEDDDDDDCDEEDDD_Mismatch_0_Sense_+_Library_PoolC
GATTCTGAATCAAATTGAGATCGTGAAGAATGGATGAAGAACGGATGTTGTATCATGTTGTCTCATAATGAAAAATCAAACGACAAGTATGGCC
>Frequency_2_QualityScore_EFGHGGHIIIJIJJIJIGIIJJIGIGIIIGIIJGGFIIGIIGIIIHEGCGIIIDECGHIIHGGHGH?ACCBCBCA>=ACCCDDBA=?BCDDDDD_Mismatch_0_Sense_+_Library_PoolC
TCATTATCATCATTAAGATTTTGATTATCATCATGATCATAATCGTGATCATACCCGCGATCTTTGTGATCGGGAGATGGCTGGGTTCGCACCC
>Frequency_2_QualityScore_FFHEHHHJIHIIHIJIIJIIFDGIIIJIIJGIIJIJIJIIIJJIJFIIIJIJHIFGIIAGCA?BDCAABAB?ACDDDDCDD;>@@CC;?BBACC_Mismatch_0_Sense_+_Library_PoolC
AAGATTTTGATTATCATCATGATCATAATCGTGATCATACCCGCGATCTTTGTGATCGGGAGATGGCTGGGTTCGCACCCGTTGATTGTGATTG
>Frequency_2_QualityScore_FEHHHHHJJJJJJJJJIJJIIHIJJIIHHIGIIIJIJIIIIIJJJIIIIIGIGHIIIIJIIIIJJJIIHGHGHHGFFEFEEEECCCDDCACEED_Mismatch_0_Sense_+_Library_PoolC
GTGATTCTGAATCAAATTGAGATCGTGAAGAATGGATGAAGAACGGATGTTGTATCATGTTGTCTCATAATGAAAAATCAAACGACAAGTATGG
>Frequency_2_QualityScore_DDFEECEFHEHIIHIGIEIIEIIIGIIEGIHHEHHHIHGHGIGHDGEHHHGGGGHFHHGHCCFGGCIECC??CCDEC>A=;??AAA?ABC_Mismatch_0_Sense_+_Library_PoolC
TCTGAGTGGGAATCTGATAGTGATTCTGAATCAAATTGAGATCGTGAAGAATGGATGAAGAACGGATGTTGTATCATGTTGTCTCATAAT
>Frequency_2_QualityScore_FEHHHHHJJJJJJJIGHIIJJJJJIJJJJJJJJJIIIJIIIIIIJJJJIJJIJIJIJIJJIJHCHGHFFDEFFEEEEEEEDEDCCDDDDDCCDD_Mismatch_0_Sense_+_Library_PoolC
GTGGGAATCTGATAGTGATTCTGAATCAAATTGAGATCGTGAAGAATGGATGAAGAACGGATGTTGTATCATGTTGTCTCATAATGAAAAATCA
>Frequency_2_QualityScore_FFGGHGGIJIIIGIIIIIGEGGGIGIIEHGGIJJIJJIIGGGFFEFCDBEDDCDCEECCCCDEC<A?ACACDCDECCCCEEEDDDDACCA?;AC_Mismatch_0_Sense_+_Library_PoolC
GCGATCTTTGTGATCGGGAGATGGCTGGGTTCGCACCCGTTGATTGTGATTGTGATTGTGAATGTGATTATGATTGTGATTCTGATTCTGATTG
>Frequency_2_QualityScore_FFHHGGHIIIIIJIIHIIIHGIIIIHIIIIJIJJJIIJIJIHIHGHIHIIIJJHGGIGIHIIHHHGGGGEEGGECEEECBCDDD?CCEDCCDAC_Mismatch_1_Sense_+_Library_PoolC
TCTGAATCAAATTGAGATCGTGAAGAATGGATGAAGAACGGATGTTGTATCATGTTGTCTCATAATGGAAAATCAAACGACAAGTATGGCCAGC
>Frequency_2_QualityScore_FFHHHGGIJJEGHIIIJJJJJJJJJJJIJJJJJJIIIJIJJIJIJJIIIIIJJJIJJIHGIIFGIHHHEDGEGGEEEEEEEEEEEEDDDDDCDD_Mismatch_0_Sense_+_Library_PoolC
AATCTGATAGTGATTCTGAATCAAATTGAGATCGTGAAGAATGGATGAAGAACGGATGTTGTATCATGTTGTCTCATAATGAAAAATCAAACGA
>Frequency_2_QualityScore_FDGHHHGJGIHHIHAGCGIIGHGIIIGIHIIHIJIGIIIIJHIIJJIJGIIIEIIIHIEIIIHHEGGIHGGHFIIIGIGIGHEAEEEFEEFEBE_Mismatch_0_Sense_+_Library_PoolC
GTTGATTGTGATTGTGATTGTGAATGTGATTATGATTGTGATTCTGATTCTGATTGTGATTGTGATTGGGAATCTGAGTGGGAATCTGATAGTG
>Frequency_2_QualityScore_FEGFHHHGIIJIIIIJIJJIJJJJJHIIIHIIIIJGIHIIIJJIHIIIIGGGIFIIJIGGIIIGIIHEGDGGIGFIHFGFGFBAEEEEECC@@C_Mismatch_0_Sense_+_Library_PoolC
GATTATGATTGTGATTCTGATTCTGATTGTGATTGTGATTGGGAATCTGAGTGGGAATCTGATAGTGATTCTGAATCAAATTGAGATCGTGAAG
>Frequency_2_QualityScore_FFHHHHHJIIIJJJJIGIHIIIJIIJJAGGHIIJJJJGIJFIIIHIGIIIFIGIIGEGEFFEBDCEEEECEEEEDDDEEFDEDEDFDEDEDDCC_Mismatch_1_Sense_+_Library_PoolC
GATCTTTGTGATCGGGAGATGGCTGGGTTCCCACCCGTTGATTGTGATTGTGATTGTGAATGTGATTATGATTGTGATTCTGATTCTGATTGTG
>Frequency_2_QualityScore_EEAEEEEGGIGIBA7BFDAE9EEG99=BGH9=<AEEBFCGCEEEGGGGIIIHEHGF=CFCEECFGGGGA?BEGAE==EED;B?@@@;>CCBDA=_Mismatch_0_Sense_+_Library_PoolC
ACCCGTTGATTGTGATTGTGATTGTGAATGTGATTATGATTGTGATTCTGATTCTGATTGTGATTGTGATTGGGAATCTGAGTGGGAATCTGAT
>Frequency_2_QualityScore_DEEEGFFFGEGIFIHEGAEEGE>GDHGEIIIIGEIIGGFEAFGIBEGHIFGIIIIGGGIHEHCCAFGGIEAGHFBBECC@CCACC=AC6<=?@C_Mismatch_1_Sense_+_Library_PoolC
GTGATTGGGAACCTGAGTGGGAATCTGATAGTGATTCTGAATCAAATTGAGATCGTGAAGAATGGATGAAGAACGGATGTTGTATCATGTTGTC
>Frequency_2_QualityScore_FEGFGGHIIIGHGEIIIIIIJGIIIEHIJIJGGHGGIIIIEHGIEH?FGHEEGGEFAE=BEEEEEEED;=CCBBCC;AAECC@CCC?BBBCCAB_Mismatch_0_Sense_+_Library_PoolC
TGTGATCGGGAGATGGCTGGGTTCGCACCCGTTGATTGTGATTGTGATTGTGAATGTGATTATGATTGTGATTCTGATTCTGATTGTGATTGTG
>Frequency_2_QualityScore_FEGGFEGIIGIIIIGGIIIIHIDIIIGIFIGIIIIJJHCBGGHIIGIIIICFFGHIIIHIIIHGBGGGGEEGHEECACECDDEEDDDBC@<AED_Mismatch_1_Sense_+_Library_PoolC
AGTGATTCTGAATCAAATTGAGATCGTGAAGAATGGATGAAGAACGGATGTTGTATCATGTTGTCTCATAATGGAAAATCAAACGACAAGTATG
>Frequency_2_QualityScore_C?@DFCHIEHHIEGCIIFIDAAGI<??GGCDCFIEAEEDC?A:EGECGECCECAEA<;CGFECABF@?CCEEEGBC?;BA;>:;=:;?@?<A<A_Mismatch_1_Sense_+_Library_PoolC
GGAATCTGATAGTGATTCTGAATCAAATTGAGATCGTGAAGAATGGATGAAGAACGGATGTTGTATCATGTTGTCTCATAATGAAAAATCAAAG
>Frequency_2_QualityScore_EEGHHHHIIIIIIGIIGIIIIIIIIIIIIJJJIJIIIJIJGHIDIIIIHIJIIHIIIIIJIIFGIGGGEGGFGFFFECDDDCDACCDDDDDCCD_Mismatch_1_Sense_+_Library_PoolC
CTGAATCAAATTGAGATCGTGAAGAATGGATGAAGAACGGATGTTGTATCATGTTGTCTCATAATGGAAAATCAAACGACAAGTATGGCCAGCG
>Frequency_2_QualityScore_FFGHHHHJJJIJJJJJHIJJIJIJJIHIIIIJJJIIJJJJHIGIIJJIJJJJIJIIIHIIJJJJIIIJIIIIHIGIIIHGGGEFEFEEDDEDED_Mismatch_0_Sense_+_Library_PoolC
TGTGATTCTGATTCTGATTGTGATTGTGATTGGGAATCTGAGTGGGAATCTGATAGTGATTCTGAATCAAATTGAGATCGTGAAGAATGGATGA
>Frequency_2_QualityScore_EECGHHFIIIIIIIIIHHGIIIIJJIJJIIIIJIIIIIIJIIFFIIJIIIIEIIIIIIIJIIIIEGGAFEFEGECEEEEEEEEDEDCCDDDDDD_Mismatch_0_Sense_+_Library_PoolC
AGTGGGAATCTGATAGTGATTCTGAATCAAATTGAGATCGTGAAGAATGGATGAAGAACGGATGTTGTATCATGTTGTCTCATAATGAAAAATC
>Frequency_2_QualityScore_FFHHHHHJJIHJJIIJIJJJJJIHIIJIJIIIJIIIIIHHGH?CEEEEDDDDBDDCDDDCCCDEDCDCDCCCBCDDCCDDEEEDDCEEDDD;BD_Mismatch_0_Sense_+_Library_PoolC
CGTGATCATACCCGCGATCTTTGTGATCGGGAGATGGCTGGGTTCGCACCCGTTGATTGTGATTGTGATTGTGAATGTGATTATGATTGTGATT
>Frequency_2_QualityScore_FFHGHHGIIIIIIIIIIHIIJIIIIHIFIIIIGGIIIGIIGHIIIIJJJJIIJJIIIIJIIJIHHFEAC?CCCCD_Mismatch_0_Sense_+_Library_PoolC
TCGTGAAGAATGGATGAAGAACGGATGTTGTATCATGTTGTCTCATAATGAAAAATCAAACGACAAGTATGGCCA
>Frequency_2_QualityScore_FFHHHHHJIJJJIJGIIIIJJGGIHJHIHIIIIHIEGGIIIJGHIHHIFHIJJIIHIIGIIJIIJJIEEEGGGGFFFFEDDDDDDCCEEDCCCB_Mismatch_0_Sense_+_Library_PoolC
TTCTGAATCAAATTGAGATCGTGAAGAATGGATGAAGAACGGATGTTGTATCATGTTGTCTCATAATGAAAAATCAAACGACAAGTATGGCCAG
>Frequency_2_QualityScore_BEGHHGFEHGFHICGGIEFEHGEGIEBHICAECDGGGIIIIIGGIIIIIIFIIGGDFHIGIDGIGHIGEBEEECEGECECECDDCBC?ABCDCB_Mismatch_1_Sense_+_Library_PoolC
TTCGCACCCGTTGATTGTGATTGTGATTGTGAATGTGATTATGATTGTGATTCTGATTCTGATTGTGATTGTGATTGGGAACCTGAGTGGGAAT
>Frequency_2_QualityScore_FEHHHGHIIIJJJIJJJJJGIGHIIGIIJJJIJIJGGHIIJJJIIIJGGGIIJIIIJJIGIHGGEGGGGGGGFFEEEEEDCDDBCDCDEEEECD_Mismatch_1_Sense_+_Library_PoolC
GATTGTGATTGGGAACCTGAGTGGGAATCTGATAGTGATTCTGAATCAAATTGAGATCGTGAAGAATGGATGAAGAACGGATGTTGTATCATGT
>Frequency_2_QualityScore_FFHGHHGIIIIIJJJIJIIIJIIIJJEIHGIDGEGIIGIG@GGHI?DGEFFGCGAGEE9??ACAAC?=?=A=<CCACEBAACABC@BDBB>?:?_Mismatch_0_Sense_+_Library_PoolC
CTCAGATCAACTAATCTCTGCGGCTTCTCGGCCAAGCAAGACATTCCCATCCACAGAGTCAGGACGACCACGATTCATGACCATGAATATGGAT
>Frequency_2_QualityScore_FFHHHHHJJIIJJIIIJIJJJIIJJJIJJIJIJIJJJIIGGHHIIJJJJJIIJJJJJJIJIGIIGIGGGEGGGFEEEEEEEEEEEEEDDDDDDC_Mismatch_0_Sense_+_Library_PoolC
GGGAATCTGATAGTGATTCTGAATCAAATTGAGATCGTGAAGAATGGATGAAGAACGGATGTTGTATCATGTTGTCTCATAATGAAAAATCAAA
>Frequency_2_QualityScore_EEHHGGGIIJCHIIIIGIEEHIIJEHIIIJHIEHIJIIJJJJIIIJGHGIGIJJIIIJIIIJIIGIIIIEFEFFCEEEEEEEDBCCECCBDBCB_Mismatch_0_Sense_+_Library_PoolC
ATTCTGATTGTGATTGTGATTGGGAATCTGAGTGGGAATCTGATAGTGATTCTGAATCAAATTGAGATCGTGAAGAATGGATGAAGAACGGATG
>Frequency_2_QualityScore_EEGGHEFEGIHEGEHIIEHFIIIDGCGGIIIHIIIIIHHIIIIIIGFGHGFGE?CCGHG<CECHGHFFGCGFEFI7AEGEEBCACEBDE>?B?A_Mismatch_1_Sense_+_Library_PoolC
GATTGTGATTGTGATTGTGAATGTGATTATGATTGTGATTCTGATTCTGATTGTGATTGTGATTGGGAACCTGAGTGGGAATCTGATAGTGATT
>Frequency_2_QualityScore_FDGHHGGDGIGIJHIIIIHEIIIIIIIIIJIIIJIIIGIIIHIGHIHIIIIIIIIGIEGGIHHIIIJDIFFHHFHIIIIHHHGGFEEFECEDED_Mismatch_0_Sense_+_Library_PoolC
GAATGTGATTATGATTGTGATTCTGATTCTGATTGTGATTGTGATTGGGAATCTGAGTGGGAATCTGATAGTGATTCTGAATCAAATTGAGATC
>Frequency_2_QualityScore_FEHEGHHJJJJJJIIIJIIIIJJJJIIJJIJJJJJJJGIIJIIIIIIIJIJIIJHIIIIJIJIJIHGHHDFGFFFEEEDEEEEEDCDDCC_Mismatch_1_Sense_+_Library_PoolC
GAGTGGGAATCTGATAGTGATTCTGAATCAAATTGAGATCGTGAAGAATGGATGAAGAACGGATGTTGTATCATGTTGTCTCATAATGGA
>Frequency_2_QualityScore_FFHHHHGHIIJJGICHHIHIIJIJIIHJHGHIJJJJIIIIJIIHIIIJHIIIGIGHGEHIIJHGIHEGCAEGECDEEDDDDEEEEDEEDDDCDE_Mismatch_0_Sense_+_Library_PoolC
ATTGGGAATCTGAGTGGGAATCTGATAGTGATTCTGAATCAAATTGAGATCGTGAAGAATGGATGAAGAACGGATGTTGTATCATGTTGTCTCA
>Frequency_2_QualityScore_FEHHGFHGIIIEIHJIIGIIIIIGIHGJIJJIIJIHIIJIIJJIIJJIJ@GIIIIIJIJIIEIIIJJGHCGIJGGCHIHGFGGFEEEEDEEEEE_Mismatch_0_Sense_+_Library_PoolC
GATTGTGATTGTGATTGTGAATGTGATTATGATTGTGATTCTGATTCTGATTGTGATTGTGATTGGGAATCTGAGTGGGAATCTGATAGTGATT
>Frequency_2_QualityScore_FEHHFHHIIJJJJJIIIIIJJJGIIIIJJJIIDIHIJIJJJEFHHFFEDDDADD?BCCCCCDDDCCCDDCCCACCCCDBCDDDC?ACCCDADCE_Mismatch_0_Sense_+_Library_PoolC
GTGATCATACCCGCGATCTTTGTGATCGGGAGATGGCTGGGTTCGCACCCGTTGATTGTGATTGTGATTGTGAATGTGATTATGATTGTGATTC
>Frequency_1_QualityScore_DDHHHH?E@GIIG>EGI3EGGHGGGII?FGGEHIIIIIIIIICEHIHEAACHEHDEEEEEDEECCACAD@CCCDCECECDCCCC>DDA@CCDDC_Mismatch_0_Sense_+_Library_PoolC
ATCGGGAGATGGCTGGGTTCGCACCCGTTGATTGTGATTGTGATTGTGAATGTGATTATGATTGTGATTCTGATTCTGATTGTGATTGTGATTG
>Frequency_1_QualityScore_?DFHHAFBEGCEHIIGGGDHGEBDD>DD@BGHA3?@AF4;DAEHECCDCBDECCEE>CD@@CDDCCC@C>>::A::5@>>>CC<@:A>C@>CC>_Mismatch_0_Sense_+_Library_PoolC
GCCAAGCAAGACATTCCCATCCACAGAGTCAGGACGACCACGATTCATGACCATGAATATGGATATGATTGAGAATATCATTATCATCATTAAG
>Frequency_1_QualityScore_DDD:C<F2<CEFHIIGG1?FBDAGDDH4<?9???4?/?BHDC/8=CHGII;@=@.=@=DG;CH:A?ADF:;;@BECA@.;A@CC@?A?9>ACCC_Mismatch_0_Sense_+_Library_PoolC
GGCTGGGTTCGCACCCGTTGATTGTGATTGTGATTGTGAATGTGATTATGATTGTGATTCTGATTCTGATTGTGATTGTGATTGGGAATCTGAG
>Frequency_1_QualityScore_BDF?CF?CFEBHFCFGIICCGFCGFBHEBE@D:@DGFHBD<BGCCGGG;B:7??>;?9=A?>A5;;;;;@98?>@ACC:@DCCCADDCCACDDC_Mismatch_1_Sense_+_Library_PoolC
ATCATCATGATCATAATCGTGATCATACCCGCGATCTTTGTGATCGGGAGATGGCTGGGTTCCCACCCGTTGATTGTGATTGTGATTGTGAATG
>Frequency_1_QualityScore_:)@DDBDD;1@@EDDIDDI2B<BDD9B@B??BBBC=BEEEIDCCEE9A4)7.=C:=CDCAA37?77;(>;>>;6>;>;;5>>5(99>?A_Mismatch_0_Sense_+_Library_PoolC
GCTGGGTTCGCACCCGTTGATTGTGATTGTGATTGTGAATGTGATTATGATTGTGATTCTGATTCTGATTGTGATTGTGATTGGGAATC
>Frequency_1_QualityScore_FFHHHHHIIJJJIIIJJJJJIJJJJJHIHHIJGGIIJJJJJJHIIJJJJIJIIJIIIHIJGIJJJJHHHHHFFFFFFEEEEEEDDDDDDDCDDC_Mismatch_1_Sense_+_Library_PoolC
TGATTGTGATTGTGATTGGGAACCTGAGTGGGAATCTGATAGTGATTCTGAATCAAATTGAGATCGTGAAGAATGGATGAAGAACGGATGTTGT
>Frequency_1_QualityScore_FFHHHHGJJIIIIIJHIJJGIFIIJCHHIIJJJJJIIJJGGGHIHIIGIJJHIIIHHGHIJIIIIIIGHIDGHIIHHHGHFFFFFEEEDEEDDD_Mismatch_1_Sense_+_Library_PoolC
GTGATTCTGATTCTGATTGTGATTGTGATTGGGAATCTGAGTGGTAATCTGATAGTGATTCTGAATCAAATTGAGATCGTGAAGAATGGATGAA
>Frequency_1_QualityScore_AEHFCFB@FGGGIIEGH?FF?0??DHGHICGGI@FCF8BDGGIIGEBFGGIHEAGECCE;@EEHE??EHFDFFFFBC@CDCAA;?B>@A@@CC?_Mismatch_0_Sense_+_Library_PoolC
TGGGTTCGCACCCGTTGATTGTGATTGTGATTGTGAATGTGATTATGATTGTGATTCTGATTCTGATTGTGATTGTGATTGGGAATCTGAGTGG
>Frequency_1_QualityScore_FFHHHHHIJIIJJJJGIHIJIJIIJJBFHIJJJJJJIIJEIIJCHEHHHHGADEF@DBEEEEEADEEDDDEEDDDCDEEDEDECEDEDDDCDDC_Mismatch_1_Sense_+_Library_PoolC
ATCTTCGTGATCGGGAGATGGCTGGGTTCGCACCCGTTGATTGTGATTGTGATTGTGAATGTGATTATGATTGTGATTCTGATTCTGATTGTGA
>Frequency_1_QualityScore_FFFHHHHJHHHIHHIJFIJJHIGIJJJJIJJJJJHIJJIIFIJIIIGIJIJJGHHJJJGIFHIJIJJJHHHHHHHFFFFFFFEEEECCCDDDCD_Mismatch_0_Sense_+_Library_PoolC
TGTGAATGTGATTATGATTGTGATTCTGATTCTGATTGTGATTGTGATTGGGAATCTGAGTGGGAATCTGATAGTGATTCTGAATCAAATTGAG
>Frequency_1_QualityScore_DDHDFHF@FG+AFGGDAAHA3C9CH9F<F=F@FGACEGHDAFG<?G4BGDDDG4??BB@GB@@GEGHC7=;CAEC@CA@?;CCD<<(,3>@@5@_Mismatch_1_Sense_+_Library_PoolC
GATTGTGATTGTGATTGGGAATCTGAGTGGGAATCTGATAGTGATTCTGAATCAAATTGAGATCGTGAAGAATGGATGAAGAACGGATGTTTTA
>Frequency_1_QualityScore_FDHADHFEGHHFCGCEIHECG>F9CFHGHIIIJJJJGJHGIHIIGH>FEEGHHGHGHGGF=@EH@ADCCAAEC>CBACDDBDD;@C@CCADDBD_Mismatch_0_Sense_+_Library_PoolC
GAATCAAATTGAGATCGTGAAGAATGGATGAAGAACGGATGTTGTATCATGTTGTCTCATAATGAAAAATCAAACGACAAGTATGGCCAGCGAG
>Frequency_1_QualityScore_FFHHHHHIIEEHIIJGIJIBHGHIJIJJEIIGGHIIIHIJJJJIIFGIEHHIJHIHHGICBHGIEHHHHHHFFFFFFDFEEECEEACDDDCACD_Mismatch_1_Sense_+_Library_PoolC
CTGAGTGGGAATCTGATAGTGATTCTGAATCAAATTGAGATCGTGAAGAATGGATGAAGAACGGATGTTGTATCATGTTGTCTCATAATGGAAA
>Frequency_1_QualityScore_FFHHHHHJJJJJJJJJJIJJIJJJJJJIIJJJJIJJJJJJIJJJIIJJJJJJJJJJJJIJJJJJJHHFFECCFEEDDDDDDDDBDDDDDCCCCD_Mismatch_1_Sense_+_Library_PoolC
AGATCGTGAAGAATGGATGAAGAACGGATGTTGTATCATGTTGTCTCATAATGGAAAATCAAACGACAAGTATGGCCAGCGAGACAATGTTGAC
>Frequency_1_QualityScore_FFHHHHHJIJJJIGHGIGIIIIIIIJJJIIIJJJGHIIIJHIJJJIJIIJIJJJIIIIIJIJIJDGIHHHFFFFDDDCDEEDDDDDDDDDBBDD_Mismatch_1_Sense_+_Library_PoolC
CAAATTGAGATCGTGAAGAATGGATGAAGAACGGATGTTGTATCATGTTGTCTCATAATGGAAAATCAAACGACAAGTATGGCCAGCGAGACAA
>Frequency_1_QualityScore_FFHHHHHFHIIHIJJJIHIHIIIJJEIJJJJHIGHIJIJIJIJJJIJGHC@HIJJIJJJGIGHHHGHFHDDFFACE@EEDCDDDDDD@ACDDBD_Mismatch_1_Sense_+_Library_PoolC
GATTCTGATTGTGATTGTGATTGGGAACCTGAGTGGGAATCTGATAGTGATTCTGAATCAAATTGAGATCGTGAAGAATGGATGAAGAACGGAT
>Frequency_1_QualityScore_FFHHHHHJIJJJFIHIIIIJIJJJJIJJIJJJJJJJIJJJIIIJJJIJEIIIIIHIHIIJIFIJIIIJI@EEBDDBEDDDDDEEBDDDDBCCCC_Mismatch_0_Sense_+_Library_PoolC
ATGATTGAGAATATCATTATCATCATTAAGATTTTGATTATCATCATGATCATAATCGTGATCATACCCGCGATCTTTGTGATCGGGAGATGGC
>Frequency_1_QualityScore_FDHHHHHJJJJIJJJJJJJJJJJIJIJJJJJJIIIJJJJGIJJIHHHHFFF@BEEEEDDDDBDD<CCDC@ADDDCCCDEDDD>ADDCD@@>ACC_Mismatch_1_Sense_+_Library_PoolC
GATCATAATCGTGATCATACCCGCGATCTTTGTGATCGGGAGATGGCTGGGTTCCCACCCGTTGATTGTGATTGTGATTGTGAATGTGATTATG
>Frequency_1_QualityScore_FFHHHFHJJJIJJJIFGIGGIJGHGIIJIIIJJJIIGGJJFIEHJIJIIJJJJIIIJJJJIIJJJJGHJHHIEHHHHHHFFFFFDEDEEEDCCC_Mismatch_1_Sense_+_Library_PoolC
CTGGGTTCCCACCCGTTGATTGTGATTGTGATTGTGAATGTGATTATGATTGTGATTCTGATTCTGATTGTGATTGTGATTGGGAATCTGAGTG
>Frequency_1_QualityScore_FFHHHHHGIJIJJJJJJJJGGHIJJJHGIFGIJIIIIHIIIIIJJAEHGFFFFDDBBD@DDDCDCDDDD@ADDDDDACDDCDDDDEDCCDECCD_Mismatch_1_Sense_+_Library_PoolC
AATCGTGATCATACCCGCGATCTTTGTGATCGGGAGATGGCTGGGTTCCCACCCGTTGATTGTGATTGTGATTGTGAATGTGATTATGATTGTG
>Frequency_1_QualityScore_FFHHHGHIIJJEIIIJGFHEDHGHHJJJGGGEHEHIIIIJIEHGCHGIHFGHFBDCCEFFFDEEEEEEDDDDDDDDDDDDD4:@A<ACD_Mismatch_0_Sense_+_Library_PoolC
GAATCAAATTGAGATCGTGAAGAATGGATGAAGAACGGATGTTGTATCATGTTGTCTCATAATGAAAAATCAAACGACAAGTATGGCCA
>Frequency_1_QualityScore_FFHHHHHJJJJJJJJJJJJJIIJJJIIJJIIIJJJJGHHIJGIIIIIIIIHIGJIGJHIJHIJIHGIJHEEHHHGFFDFF)..;ACC2((5@>;_Mismatch_0_Sense_+_Library_PoolC
GGAATCTGATAGTGATTCTGAATCAAATTGAGATCGTGAAGAATGGATGAAGAACGGATGTTGTATCATGTTGTCTCATAATGAAAAATCAAAC
>Frequency_1_QualityScore_FFHHHHHJHHGHIIJJHHGIJJHIGHIJIJJJJJJJJJHIJJJJJJIGHIHIJIJJIJJJJJIJGHGDG=EHHHHHHHDFFFDDDDDDDDDEEE_Mismatch_0_Sense_+_Library_PoolC
TGTGATTGTGATTGGGAATCTGAGTGGGAATCTGATAGTGATTCTGAATCAAATTGAGATCGTGAAGAATGGATGAAGAACGGATGTTGTATCA
>Frequency_1_QualityScore_FBFHHDDHGGHAFEHHHIGHAHGDFGGIBEGHGEHEGHGDF@FHDCFG>FHI@CFB9@FHHIIHHEHGH@>;@?CFACCACEDDDC:@C>CACC_Mismatch_1_Sense_+_Library_PoolC
GTGGGAATCTGATAGTGATTCTGAATCAAATTGAGATCGTGAAGAATGGATGAAGAACGGATGTTGTATCATGTTGTCTCATAATGGAAAATCA
>Frequency_1_QualityScore_DDFHHFHJJJJJJIIIIGGCHIJIFIGJJIJIGIJHGGIGIHIJJJJIIJBHIGEHIBG<CHHHEFDDCABBDACCCCB:@5<A95>B9@<5?@_Mismatch_1_Sense_+_Library_PoolC
TATCATCATTAAGATTTTGATTATCATCATGATCATAATCGTGATCATACCCGCGATCTTCGTGATCGGGAGATGGCTGGGTTCGCACCCGTTG
>Frequency_1_QualityScore_FFHGHHGJIIJJGGGGIIIJIJJIJJJJJIJJJJIIIHIIIJIJJJJIEIGHIJJJJJJJJJIGIJHGEEHFFDDDD>CDA9ADD9?=;_Mismatch_0_Sense_+_Library_PoolC
CAAATTGAGATCGTGAAGAATGGATGAAGAACGGATGTTGTATCATGTTGTCTCATAATGAAAAATCAAACGACAAGTATGGCCAGCGA
>Frequency_1_QualityScore_FDHHHGGIJIIJDGGIIGGGIFGIF?FGHEGBDGIGIFGGGAHFFGHFGDGIHGH@GGHHGCEEHFF?C?DFE;AEECECDCDCD>CCDD???B_Mismatch_1_Sense_+_Library_PoolC
GAGATGGCTGGGTTCCCACCCGTTGATTGTGATTGTGATTGTGAATGTGATTATGATTGTGATTCTGATTCTGATTGTGATTGTGATTGGGAAT
>Frequency_1_QualityScore_FFHHHHHJIJJJJJJIBHGGIGJAHIJBGIJJJJJJIBEHBFFFDDBCEDCE@DDDCCCDFDCDCDDEDDCEDDDDCDDEDEEEDEDEDDDDDD_Mismatch_1_Sense_+_Library_PoolC
GATCTTCGTGATCGGGAGATGGCTGGGTTCGCACCCGTTGATTGTGATTGTGATTGTGAATGTGATTATGATTGTGATTCTGATTCTGATTGTG
>Frequency_1_QualityScore_FDFBHAFGAFBEG@GGGG@GH?*?:DGGDC?DGGDHHDEGBFDGGCGF@FGHFF;@AHEI@;@GCE?ACEEE>@DFBD>@DCCCA>ACCE>AC>_Mismatch_0_Sense_+_Library_PoolC
CTGGGTTCGCACCCGTTGATTGTGATTGTGATTGTGAATGTGATTATGATTGTGATTCTGATTCTGATTGTGATTGTGATTGGGAATCTGAGTG
>Frequency_1_QualityScore_D@AFDBDFHEGGBEHEFDHFFHGIGIGI@A:FFBGHH>GEA;.;?.6AAAB@9A<25;5:A@DCC:@:@:4>>:>BCCC@A:>C>3:BCCC@DE_Mismatch_1_Sense_+_Library_PoolC
CGTGATCATACCCGCGATCTTTGTGATCGGGAGATGGCTGGGTTCCCACCCGTTGATTGTGATTGTGATTGTGAATGTGATTATGATTGTGATT
>Frequency_1_QualityScore_FFHFHHHJJJJIJJJJJGIEHIJJJJJJJJJIJHIIJJJIIJJJJHIIGIJJJJJJJIIJIJJIIIIEEEHIHHHHFFFCDECEDDEEEEDEED_Mismatch_0_Sense_+_Library_PoolC
TTGTGATTGGGAATCTGAGTGGGAATCTGATAGTGATTCTGAATCAAATTGAGATCGTGAAGAATGGATGAAGAACGGATGTTGTATCATGTTG
>Frequency_1_QualityScore_FFHHHHHJGJIIIJJJJIIJJHIJIJJJJJJIIJJJHIGGHHHHHJJJJJJJIIJIIGGGDGEGGHHHHHHFCDDFFEFEEEECEDCDCDDDDD_Mismatch_1_Sense_+_Library_PoolC
GGAATCTGATAGTGATTCTGAATCAAATTGAGATCGTGAAGAATGGATGAAGAACGGATGTTGTATCATGTTGTCTCATAATGGAAAATCAAAC
>Frequency_1_QualityScore_FFHHHHGJJIIJJFHIJIJJJJJJJJJGHIGIJJHJIJJJIIIIIJJJJHHHF;?BCCDDDDD=ADACDCDDDEEDDDCDDDDDDEEC>AC@DE_Mismatch_0_Sense_+_Library_PoolC
ATGATCATAATCGTGATCATACCCGCGATCTTTGTGATCGGGAGATGGCTGGGTTCGCACCCGTTGATTGTGATTGTGATTGTGAATGTGATTA
>Frequency_1_QualityScore_FFHHHHHJJJJJJJJJIJIJJJJJHIGIIHIIJJJJJGIIFHJJJJJIHGIIIJJJJJJJJJJJJJJHHAHHHHFFFFFEEEDDDDDDACDEDD_Mismatch_1_Sense_+_Library_PoolC
TGATTCTGAATCAAATTGAGATCGTGAAGAATGGATGAAGAACGGATGTTGTATCATGTTGTCTCATAATGGAAAATCAAACGACAAGTATGGC
>Frequency_1_QualityScore_BDFAFFFIGEFHGBHGEHEACGE?EDEFGAEH<?GECGHGEHGDDGHGIGIIGGFGG=FGGIICDHEEEEHH@DFFFF<ABBBA:@CDCCCCBC_Mismatch_2_Sense_+_Library_PoolC
TCTGAATCAAATTGAGATCGTGAAGAATGGATGAAGAACGGATGTTGTATCATGTTGTCTCATAATGAAAAATCAAACGACAAGTATGGCCAAA
>Frequency_1_QualityScore_FFHHHHGIJJJJIIHIIJIIJJJFHHGIJJGIJHHIIJJHHHHHHFEFDFFFEDEEFEEDDEDEDDCDEDDDDEDEDEEEDEDEEEDDDDDEED_Mismatch_0_Sense_+_Library_PoolC
TTTGTGATCGGGAGATGGCTGGGTTCGCACCCGTTGATTGTGATTGTGATTGTGAATGTGATTATGATTGTGATTCTGATTCTGATTGTGATTG
>Frequency_1_QualityScore_FFGHGHHIJJJIIHJJJIJJJIIGGIIIJIIIIJJJJIIJJJIJJJGIJJHHFFCEEEDCBBDC?BDD@?BDDDDDBDDDCC@CCDDD4@DCCC_Mismatch_1_Sense_+_Library_PoolC
GATTATCATCATGATCATAATCGTGATCATACCCGCGATCTTTGTGATCGGGAGATGGCTGGGTTCCCACCCGTTGATTGTGATTGTGATTGTG
>Frequency_1_QualityScore_FFHHHHHJJJJIEHIJJJJJBHHJJJJJJJJIIIJJJJJHHFFFFEEEEDCECCCDCDEDCDACDDCDCADDDDDEEDDDDEEEDDDDDEDEDD_Mismatch_0_Sense_+_Library_PoolC
CCGCGATCTTTGTGATCGGGAGATGGCTGGGTTCGCACCCGTTGATTGTGATTGTGATTGTGAATGTGATTATGATTGTGATTCTGATTCTGAT
>Frequency_1_QualityScore_8@@<<:<<:A22A:F<+A?AFFB<EFFF9?C<??G<B9??FF@*949<?/?(.(=)>FA@.)8;E4,9;;;(-;=-;;?(\35<(4(:A:?@<B_Mismatch_2_Sense_+_Library_PoolC
GAGAATATCATTATCATCATTAAGATTTTGATTATCATCATGATCATAATCGTGATCATACCCGCGATCTTTGTGATCGCGAGATGCCTGGGTT
>Frequency_1_QualityScore_FFHHHHHIIJIJJJJJJJJJHJFHIIGIJJJJJJJJHIIJJJJJHHGIIIJJJJJJJJJIIIEGIJJIJHHHHHHFFFFDDDDDCDDDDEFEED_Mismatch_1_Sense_+_Library_PoolC
TGATTGTGATTGGGAACCTGAGTGGGAATCTGATAGTGATTCTGAATCAAATTGAGATCGTGAAGAATGGATGAAGAACGGATGTTGTATCATG
>Frequency_1_QualityScore_FFHHHHHJJJIGIGHHGEHIGIJIIJJJJJJFGGHGIIJIFIIIFHIIIIJJJIIIIIIJJIJIJJIJGEHHFEFFFFFEEEEEECDDDDDDBC_Mismatch_1_Sense_+_Library_PoolC
TTCTGATTGTGATTGTGATTGGGAATATGAGTGGGAATCTGATAGTGATTCTGAATCAAATTGAGATCGTGAAGAATGGATGAAGAACGGATGT
>Frequency_1_QualityScore_DFHGHH?GGHHIIIIGHIIIIIIII?GHIIIIIIIFHIHIIIDHHGHHFHFDEF?B@ACE@CDADDCCCDA;>AC@@DCEEECDCDEECCACCD_Mismatch_1_Sense_+_Library_PoolC
TCTTCGTGATCGGGAGATGGCTGGGTTCGCACCCGTTGATTGTGATTGTGATTGTGAATGTGATTATGATTGTGATTCTGATTCTGATTGTGAT
>Frequency_1_QualityScore_FFHHHHHJJJJJHIJIJJJJGIIIJJIJJJJ@FHJJJJJJHAEFEFFFCEEEEEEDDEEDDDCDED@D@ACDDDDEFDDDCEEEDEEEDEDEEE_Mismatch_1_Sense_+_Library_PoolC
CCGCGATCTTTGTGATCGGGAGATGGCTGGGTTCCCACCCGTTGATTGTGATTGTGATTGTGAATGTGATTATGATTGTGATTCTGATTCTGAT
>Frequency_1_QualityScore_FFHHHHHIJHIJJJJJJJJJIJJFGIJJJJJJJJJJJJJJJJJJJJIFHIGIIIJIJJJJJJJIJJJHHHFFFFDEEEEEEDEDDDDDEEDDDD_Mismatch_2_Sense_+_Library_PoolC
AAACCTGAGTGGGAATCTGATAGTGATTCTGAATCAAATTGAGATCGTGAAGAATGGATGAAGAACGGATGTTGTATCATGTTGTCTCATAATG
>Frequency_1_QualityScore_FFHHHHHJIJJJJJJJJJHIIJJJIJJIJJJJEIIJIJJII>FIJIIJIHHHHFFFFDCCEDDDDDDDD<@ADDDDDCECDCDCDDDDDCECDC_Mismatch_1_Sense_+_Library_PoolC
TCATCATGATCATAATCGTGATCATACCCGCGATCTTCGTGATCGGGAGATGGCTGGGTTCGCACCCGTTGATTGTGATTGTGATTGTGAATGT
>Frequency_1_QualityScore_FFHHHHHJJJJJIJJJJJDHFHJJJJJJJFHIJJHHHFFAACDDDDCCCEEDCCDEEDCDCDDDCDCDDECDCDDDCDDEDDDECDDEDECEDD_Mismatch_1_Sense_+_Library_PoolC
GCGATCTTCGTGATCGGGAGATGGCTGGGTTCGCACCCGTTGATTGTGATTGTGATTGTGAATGTGATTATGATTGTGATTCTGATTCTGATTG
>Frequency_1_QualityScore_FFHHHHHIJJJJJJJJJJJIJJJJJJIJJJIJJJJJHIJJJJJJHGIJJIHIJJHHHHHHHFFBBCD?CCACCDDDCBDDDDD5?B9ABADDDA_Mismatch_0_Sense_+_Library_PoolC
TCATTAAGATTTTGATTATCATCATGATCATAATCGTGATCATACCCGCGATCTTTGTGATCGGGAGATGGCTGGGTTCGCACCCGTTGATTGT
>Frequency_1_QualityScore_FFDFHGHGDGIEHHGIF?EFGIIJFIJIEIIGIJFIDHHIIGGHFCCFGHDHECAFEC>EGIIEEFFHB>@CDD=CDDDD3>>ACBCC??@DBB_Mismatch_0_Sense_+_Library_PoolC
AATCAAATTGAGATCGTGAAGAATGGATGAAGAACGGATGTTGTATCATGTTGTCTCATAATGAAAAATCAAACGACAAGTATGGCCAGCGAGA
>Frequency_1_QualityScore_BDFFBFAHFGIIGIIIGG<EFHIIIBEA?GHIECHHIGGHGDGDHIICFHIIIECDEHHEEEE2;?@:?;ADDDCCDDDCCDDDDDCDDDDDDC_Mismatch_1_Sense_+_Library_PoolC
ACATTCCCATCCACAGAGTCAGGACGACCACGATTCATGACCATGAATATGGATATGATTGAGAATATCATTATCATCATTAAGATTTTTATTA
>Frequency_1_QualityScore_DFHHHGHIJJJJJHIIJHJJJJIEHIJJGIJJJJJJJGIHIJJIJJJJJIIJICFHIJIIIIIIHIEIJHHHHHGFFCEDDDEEEDDDCDDDDD_Mismatch_1_Sense_+_Library_PoolC
GATTCTGATTCTGATTGTGATTGTGATTGGGAACCTGAGTGGGAATCTGATAGTGATTCTGAATCAAATTGAGATCGTGAAGAATGGATGAAGA
>Frequency_1_QualityScore_DDFHDFHJJIFFHGJIIJIIJIGIIGGGH;DHIJIHBHB5CAHECC??BDFFD@DC@ACCEEDD;ADDECCDCDCCDCCD@CCCDDCDDEDD@C_Mismatch_1_Sense_+_Library_PoolC
GCGATCTTTGTGATCGGGAGATGGCTGGGTTCCCACCCGTTGATTGTGATTGTGATTGTGAATGTGATTATGATTGTGATTCTGATTCTGATTG
>Frequency_1_QualityScore_FFHHHHHJIJFIJIIIJJJGHIIIIJIJGIJJJIJJJJGIJJJJJJJIJJJIEHIJHIJJJGIJJJIJH@EGIIIFFEF?>?BBCDBCDCCCDD_Mismatch_1_Sense_+_Library_PoolC
ATATGGATATGATTGAGAATATCATTATCATCATTAAGATTTTGATTATCATCATGATCATAATCGTGATCATACCCGCGATCTTCGTGATCGG
>Frequency_1_QualityScore_FFHHHHHJJJGHIIHIHJJJHIHIIIJJHIJIIJHJHIJJIJJJJJIIJJGGHJJJIJJJJJIGGGIJIHIJHHHHHFFFFFEEECEEDDDDDD_Mismatch_0_Sense_+_Library_PoolC
TCTGATTCTGATTGTGATTGTGATTGGGAATCTGAGTGGGAATCTGATAGTGATTCTGAATCAAATTGAGATCGTGAAGAATGGATGAAGAACG
>Frequency_1_QualityScore_FFGHFFHIJIJIGJIEHHHJIIJGIIJJEIIGEIGHGIGEHJIJJIJIJJIIGIJHHHHHHHFFEFFF3>CCEEEEDDDDDDEEDDDD:>CCCA_Mismatch_0_Sense_+_Library_PoolC
AGAGTCAGGACGACCACGATTCATGACCATGAATATGGATATGATTGAGAATATCATTATCATCATTAAGATTTTGATTATCATCATGATCATA
>Frequency_1_QualityScore_FFHHHHHJJJJJJJJJJHIJJIJJIJJJJJJJJJJIJIJJJJJJIJJJJJJGGIIJJJJJJJJJJJHGHHHFFFFCCDDDB>CCDDDDDBDBB@_Mismatch_1_Sense_+_Library_PoolC
GAATCAAATTGAGATCGTGAAGAATGGATGAAGAACGGATGTTGTATCATGTTGTCTCATAATGAAAAATCAAACGACAAGTATGGCCAGCGAA
>Frequency_1_QualityScore_AAFHHHHEBGIIIGE?E@GGGIHIDHEGGGIIIIACG?@DE?E?EFFBDDFFDEE>CCC>A@CDECC>CDCCCCDD@CD>CCCCC:>ACACC>C_Mismatch_0_Sense_+_Library_PoolC
CTTTGTGATCGGGAGATGGCTGGGTTCGCACCCGTTGATTGTGATTGTGATTGTGAATGTGATTATGATTGTGATTCTGATTCTGATTGTGATT
>Frequency_1_QualityScore_DFHHHHHJJJJJJJJJJIJIJJJJJJGIIJJJJJJJIIIJJJJJJEHHFFFDDDD?DDBCCCCD@CDDCCCDEDDDCDEDDDDEEEDDDDEDDD_Mismatch_0_Sense_+_Library_PoolC
AATCGTGATCATACCCGCGATCTTTGTGATCGGGAGATGGCTGGGTTCGCACCCGTTGATTGTGATTGTGATTGTGAATGTGATTATGATTGTG
>Frequency_1_QualityScore_FFHHHHHIIJJJIJJJJJEJHIJJJJIJJJIIIIJJJIIJJJIIHJJJIIGIJIGIIIJJIJHEHIJJHFFHHJJIIHHHHHHHDFDFFFFE@A_Mismatch_0_Sense_+_Library_PoolC
TGATTGTGATTGTGAATGTGATTATGATTGTGATTCTGATTCTGATTGTGATTGTGATTGGGAATCTGAGTGGGAATCTGATAGTGATTCTGAA
>Frequency_1_QualityScore_FFHHHHHJJJJJJJJJJJJJIJJIJJJJJJJJIJJJIIIIHIIIIIIJJJJJJJJJEHIJJHHFGFFFFDCDD?DDDDDDDD?@DBDDBDDD>B_Mismatch_1_Sense_+_Library_PoolC
TTATCATCATTAAGATTTTGATTATCATCATGATCATAATCGTGATCATACCCGCGATCTTCGTGATCGGGAGATGGCTGGGTTCGCACCCGTT
>Frequency_1_QualityScore_FDHHHHHJJIFJIIJJCHJHIJIIJJIIJGIIJJJJIJIJJJJEIIJJJJIJJIJIJHHFFFEDE@CDD??BDDDDDDDBBDBDDDCDDEED>C_Mismatch_1_Sense_+_Library_PoolC
GATTTTGATTATCATCATGATCATAATCGTGATCATACCCGCGATCTTTGTGATCGGGAGATGGCTGGGTTCCCACCCGTTGATTGTGATTGTG
>Frequency_1_QualityScore_FFHFHGHJIIIJJJGEBGHGEHCFIIHHGGIHHHGIIJGHDIHGIIGHGIJIIGIIJJHGHIIJGIIIHDAEHHEHAEHDFFDEDEDEEDCCD@_Mismatch_1_Sense_+_Library_PoolC
GGGTTCCCACCCGTTGATTGTGATTGTGATTGTGAATGTGATTATGATTGTGATTCTGATTCTGATTGTGATTGTGATTGGGAATCTGAGTGGG
>Frequency_1_QualityScore_FFHHHHHJJJJJJJHIIGIIJJJIIDGIJJIJIJJEHICHIIFHHIIGGG@EHCDHEEHHEHDDEDFFC@CEEEEEEEDEEEDEDECCDDCCDE_Mismatch_1_Sense_+_Library_PoolC
TCTTTGTGATCGGGAGATGGCTGGGTTCCCACCCGTTGATTGTGATTGTGATTGTGAATGTGATTATGATTGTGATTCTGATTCTGATTGTGAT
>Frequency_1_QualityScore_FFHHHHHJJJJJJJJJHIJJGIHIIIIIIIJIIJJJJJJJEHFHIJJIHGJJJIIJHHIJIIIJIJIJIJIHIJIHHHHHFFDFDCCEEEDDDD_Mismatch_1_Sense_+_Library_PoolC
TGTGATTCTGATTCTGATTGTGATTGTGATTGGGAACCTGAGTGGGAATCTGATAGTGATTCTGAATCAAATTGAGATCGTGAAGAATGGATGA
>Frequency_1_QualityScore_?DFFFB<<EEGI4?IFFE?CD?EHBCHFIFAFGCGC<EF@@D>DFBFE?38?DB*?BFC?2BFEFG:.>4=CEAE;;CD=A?==;BD77?BCCB_Mismatch_0_Sense_+_Library_PoolC
AATGTGATTATGATTGTGATTCTGATTCTGATTGTGATTGTGATTGGGAATCTGAGTGGGAATCTGATAGTGATTCTGAATCAAATTGAGATCG
>Frequency_1_QualityScore_FFHHHHHJJJDHGHIJJGGIJJJICHHIFHHIJJJJIIIJIIDIIJJJJIHHIJJIJJGIHIIJHIIHCEHHIFHGHHFFDFFDDDBDA@@CCD_Mismatch_1_Sense_+_Library_PoolC
TTTGTGATTGTGATTGGGAATCTGAGTGGGAATCTGATAGTGATTCTGAATCAAATTGAGATCGTGAAGAATGGATGAAGAACGGATGTTGTAT
>Frequency_1_QualityScore_FFHGHHHJJJJJJJJJJBHGHHGHIJIJJJJGGGIJIJJJIJIIHGIJIIGEIIIGIHHFDDCDEEDDDDDABDBDDDDDDBBBBCDD@CCDCD_Mismatch_1_Sense_+_Library_PoolC
AAGATTTTGATTATCATCATGATCATAATCGTGATCATACCCGCGATCTTCGTGATCGGGAGATGGCTGGGTTCGCACCCGTTGATTGTGATTG
>Frequency_1_QualityScore_FFGGHGHIIJIHHIJJIJJJJJJIHIGJHIGIJJIIHEIIJJHGEHIJHIHHGIIIIIIIEEIIFFHIJFGIIJIIEGGHHGHGEDEFDECCCA_Mismatch_0_Sense_+_Library_PoolC
ATTATGATTGTGATTCTGATTCTGATTGTGATTGTGATTGGGAATCTGAGTGGGAATCTGATAGTGATTCTGAATCAAATTGAGATCGTGAAGA
>Frequency_1_QualityScore_DFHHHFFJGIIFEHEH@>FHH@FCHJGFDGHH@DHIJIJEIHEHHCGGGGFH@F@DF@AHIJJHAHHHF?BACDD>CDAA?CC??@B<BBDCAC_Mismatch_0_Sense_+_Library_PoolC
AATTGAGATCGTGAAGAATGGATGAAGAACGGATGTTGTATCATGTTGTCTCATAATGAAAAATCAAACGACAAGTATGGCCAGCGAGACAATG
>Frequency_1_QualityScore_DFHHHGHJIJJJIJIIIJJJJGIEIIJJJFHFHIIIIJJIHIGHHHHFFD?CDBCDDCC@CCCACACDDAACCCC@C@ACCCDACCCDDCEDDD_Mismatch_1_Sense_+_Library_PoolC
TGATCATACCCGCGATCTTTGTGATCGGGAGATGGCTGGGTTCCCACCCGTTGATTGTGATTGTGATTGTGAATGTGATTATGATTGTGATTCT
>Frequency_1_QualityScore_FDFDHGHJIJIIJGCGJIGCH@FHGIJJIHIIHJIGGIJJIGGIIGGJIHIIJJJIJIJJFJIJHHHHHEHFFFFFFEECEEDDDBD@B@@BDC_Mismatch_1_Sense_+_Library_PoolC
GTGATTCTGAATCAAATTGAGGTCGTGAAGAATGGATGAAGAACGGATGTTGTATCATGTTGTCTCATAATGAAAAATCAAACGACAAGTATGG
>Frequency_1_QualityScore_FFHDFFHIHIJIJJJJJJJJBHIGIIGHHEHHGGHHIJJIGIIHCGG;?@GFHHGGIGIJH@FEGIGEHEEEEFHFFFFFCEED>B?B@A>CDD_Mismatch_0_Sense_+_Library_PoolC
AGTGATTCTGAATCAAATTGAGATCGTGAAGAATGGATGAAGAACGGATGTTGTATCATGTTGTCTCATAATGAAAAATCAAACGACAAGTATG
>Frequency_1_QualityScore_DDFHHHHIJJJJIFGHJGIIEHIGIJIIIHIGIJIJIDHGIJJJJJIFF<FGIIGIGIIGECGGGEHFEEEFFDDDD;CDDCBCD??=9_Mismatch_1_Sense_+_Library_PoolC
CAAATTGAGATCGTGAAGAATGGATGAAGAACGGATGTTGTATCATGTTGTCTCATAATGGAAAATCAAACGACAAGTATGGCCAGCGA
>Frequency_1_QualityScore_;+CD8CB9BB>CF<CB?E:F:AED+C<+2AF71CBDAA1:DDDDD9D9D@:BB09DD<DEI>==AD6AA?@A3?;>A@A>;/88;A>>==<5<9_Mismatch_0_Sense_+_Library_PoolC
TGAGAATATCATTATCATCATTAAGATTTTGATTATCATCATGATCATAATCGTGATCATACCCGCGATCTTTGTGATCGGGAGATGGCTGGGT
>Frequency_1_QualityScore_FFHHHHHGHHIJJHIHHJJJJHIJJJJIJHIJJJJJIJJJJJJGIIJJJIJIIIJIIGIJIIJIIJJHIJIIJHEHHHFFFFFFDEDDBDDCDD_Mismatch_0_Sense_+_Library_PoolC
CTGATTGTGATTGTGATTGGGAATCTGAGTGGGAATCTGATAGTGATTCTGAATCAAATTGAGATCGTGAAGAATGGATGAAGAACGGATGTTG
>Frequency_1_QualityScore_A23C?DDECBCECF:CAFC+C?E<ED>E9*1?CDDD61DD?D>DBD<CE@CEIA@7A@A@AE;A)7=ADA;?7?_Mismatch_2_Sense_+_Library_PoolC
AATCAAATTGAGATCGTGAAGAATGGATGAAGAACGGATGTTGTATCATGTTGTCTCATAATGGTAAATCAAAC
>Frequency_1_QualityScore_FDAFDDHAAFGHIIIIIIIGGIBCEGHIIIIICHGDHIIIIEACFFGHIIIIGI:=@EHHHHHDCDDAC@@?@ADEC?>?_Mismatch_1_Sense_+_Library_PoolC
GGAGATCGTGAAGAATGGATGAAGAACGGATGTTGTATCATGTTGTCTCATAATGAAAAATCAAACGACAAGTATGGCCA
>Frequency_1_QualityScore_FFHHFAHCFEIIIIHIIIIIIJIGFIJJIJHIJJIJHHIJJJHJJGIHIHBDFGHIJJJJIJIGIJIIHHHFEDFDFFFFEEEEEDEEDCDCCD_Mismatch_0_Sense_+_Library_PoolC
ATCTGAGTGGGAATCTGATAGTGATTCTGAATCAAATTGAGATCGTGAAGAATGGATGAAGAACGGATGTTGTATCATGTTGTCTCATAATGAA
>Frequency_1_QualityScore_FFHHHHGIJJIJIIJJIJIJJIJIIJIJIJGIIJJJJIIIJJGIIGIHIHHHHHFFDCECCEDDDB?BBBDDDCCCDEDCCCDDCCCCCDDCCC_Mismatch_1_Sense_+_Library_PoolC
ATCATGATCATAATCGTGATCATACCCGCGATCTTTGTGATCGGGAGATGGCTGGGTTCCCACCCGTTGATTGTGATTGTGATTGTGAATGTGA
>Frequency_1_QualityScore_FFDHHHHJJJJJHIJJJJJHIIJJJGHIJJJIJJJJJHHIJJJJJJJJIJJJJIJJJJJJJJJJJIIJHHHFHHEFFFFFDDEEEDEDDACDDD_Mismatch_0_Sense_+_Library_PoolC
GGTTCGCACCCGTTGATTGTGATTGTGATTGTGAATGTGATTATGATTGTGATTCTGATTCTGATTGTGATTGTGATTGGGAATCTGAGTGGGA
>Frequency_1_QualityScore_DDH?CDHHJIJJJGHGIIGGGGHIHBHFGGEHECHEBHIIHGHIJIIDGGB=@GHDGGGCDEG>ACAHHAEDF@DFFEEB3>CDD?B?BD?:@:_Mismatch_0_Sense_+_Library_PoolC
TAGTGATTCTGAATCAAATTGAGATCGTGAAGAATGGATGAAGAACGGATGTTGTATCATGTTGTCTCATAATGAAAAATCAAACGACAAGTAT
>Frequency_1_QualityScore_DDHBBFFGHGBGIIHBD?GHGGIIEGEHGHIGIGGGGBHIHGIHHHCH=DGHIIBDB@;78@FHDGHHHAEEBEDCCCC>CDDDDCCDC<>>AC_Mismatch_1_Sense_+_Library_PoolC
ATTGGGAACCTGAGTGGGAATCTGATAGTGATTCTGAATCAAATTGAGATCGTGAAGAATGGATGAAGAACGGATGTTGTATCATGTTGTCTCA
>Frequency_1_QualityScore_DBFFFFDCGGEGIECACCHGIIIIGHIIGGHBHIGIIIIIIGGIIIGIIIIGGFEAEGIEIIGHEHEHE?EABDBC>ACCCCEDDDCDDCCC>C_Mismatch_0_Sense_+_Library_PoolC
GATTGGGAATCTGAGTGGGAATCTGATAGTGATTCTGAATCAAATTGAGATCGTGAAGAATGGATGAAGAACGGATGTTGTATCATGTTGTCTC
>Frequency_1_QualityScore_FFHHHHHJJJJJIJJJIJIJJJJJJJJHIJJJJJJIJIJJJJJJ@CHFFFDDDDBDDDDDDDDCEEDCCDDEDDCADEDCDCDEEDDCDEDDDD_Mismatch_0_Sense_+_Library_PoolC
ATCGTGATCATACCCGCGATCTTTGTGATCGGGAGATGGCTGGGTTCGCACCCGTTGATTGTGATTGTGATTGTGAATGTGATTATGATTGTGA
>Frequency_1_QualityScore_ADDDDFHBHHGGIEGIDGIGAF<FEFE>F<DF<D@<:F/8@3=C>(\;;;?AE<>8@DD2555>C>@A@;A@@A:>34>@@CD+4@:@C>>:>>_Mismatch_1_Sense_+_Library_PoolC
CATAATCGTGATCATACCCGCGATCTTTGTGATCGGGAGATGGCTGGGTTCCCACCCGTTGATTGTGATTGTGATTGTGAATGTGATTATGATT
>Frequency_1_QualityScore_DDD?BDD@EE3A<<?F+,3,,<+22C+A?C9?CCEB3?9?<DAD*?DD2D6BD>D<<@=BD;;@=AA\-\5.)7.777;;>@AA@>A_Mismatch_0_Sense_+_Library_PoolC
GAATCTGAGTGGGAATCTGATAGTGATTCTGAATCAAATTGAGATCGTGAAGAATGGATGAAGAACGGATGTTGTATCATGTTGTCT
>Frequency_1_QualityScore_FFGHHHHJIGJIJJIIAEHIGHHBHIJEHIGGIJJIIIDGFGEDHGHGEGFGG@FAGIJEIIJJJHGHHECFF@BCDBDB3>C;<ACCBDD_Mismatch_1_Sense_+_Library_PoolC
AATCAAATTGAGATCGTGAAGAATGGATGAAGAACGGATGTTGTATCATGTTGTCTCATAATGAAAAATCAAACGACAAGTATGGCCAGCA
>Frequency_1_QualityScore_FFHHHHHJIJHIJJJJHJJJJJJJIJJJJJHIGHIJIJJJJJJJIJHIIIJJJJEIIJIIJHJJIJJJJHIICHHEHEFFFFFEDEEEEDDDDD_Mismatch_1_Sense_+_Library_PoolC
ATTCTGATTGTGATTGTGATTGGGAACCTGAGTGGGAATCTGATAGTGATTCTGAATCAAATTGAGATCGTGAAGAATGGATGAAGAACGGATG
>Frequency_1_QualityScore_FFHHHHHBHIJJJJIJIJIIJIIJIJGJIJJJIJJHJJIJIIJFH;DHIHHHHF;BEDDDDDDDDDDBD>ACDCDCCCC>CCCCD(:>>:@ADD_Mismatch_0_Sense_+_Library_PoolC
CATGATCATAATCGTGATCATACCCGCGATCTTTGTGATCGGGAGATGGCTGGGTTCGCACCCGTTGATTGTGATTGTGATTGTGAATGTGATT
>Frequency_1_QualityScore_FFHHHHHJJHIHJJJHIFHJJJJFHIJJJIJGHJJIIIJJJJJJJIIJIJJJJJJJJIJJJJJIJJJJJJHHHHHHHFFFFFEEEDEEDDDDD@_Mismatch_0_Sense_+_Library_PoolC
TTCTGATTGTGATTGTGATTGGGAATCTGAGTGGGAATCTGATAGTGATTCTGAATCAAATTGAGATCGTGAAGAATGGATGAAGAACGGATGT
>Frequency_1_QualityScore_D>DD<DD<C<EEF9<EC:3ACAC?B<CE9EB<?4*1:?)0)0?;DD*?DD=@()=BC<CE:4)@@DC@DC>A>D>AC777@ADAA9@@_Mismatch_1_Sense_+_Library_PoolC
TATGATTGTGATTCTGATTCTGATTGTGATTGTGATTGGGAACCTGAGTGGGAATCTGATAGTGATTCTGAATCAAATTGAGATCGTG
>Frequency_1_QualityScore_D?@F><CGIG+AFHGHIIBEAGHGGII@FDEIFBA9?GIICBCDFAHGEII@EAEIAE97?7AADD?>;:;;ACCCAC@B?@@5>CCCCCA_Mismatch_2_Sense_+_Library_PoolC
GATTGTGATTTGGAACCTGAGTGGGAATCTGATAGTGATTCTGAATCAAATTGAGATCGTGAAGAATGGATGAAGAACGGATGTTGTATCA
>Frequency_1_QualityScore_FFHHHHFHIJJJJJJJJJJJHIJJIIJIJJJJIHIJIJJJJJJJIHIIJJIIJJJJJJJJIJJIJJHHHCEFFFFFFEEEDEEDDEEDDDDCCD_Mismatch_1_Sense_+_Library_PoolC
CCTGAGTGGGAATCTGATAGTGATTCTGAATCAAATTGAGATCGTGAAGAATGGATGAAGAACGGATGTTGTATCATGTTGTCTCATAATGAAA
>Frequency_1_QualityScore_FDHHHHHIICF<FHIIHIIIBHGGIIIIIIFFHGHIIHHDEHIEE.)..7??CFFEDB>CDEDCEFDDDDEEEDEDDDDDECDDDDDCCDA>@@_Mismatch_1_Sense_+_Library_PoolC
GTGATCGGGAGATGGCTGGGTTCGCACCCGTTGATTGTGATTGTGAGTGTGAATGTGATTATGATTGTGATTCTGATTCTGATTGTGATTGTGA
>Frequency_1_QualityScore_@DFDDHDGIGGIEHIGIGGCHAFGEHAHHIIGHGIGGIJGIJIJIGGHH<@DEDAACBCB??BDDBBD58??CCCCCC::>::>CDC>:ADDCC_Mismatch_0_Sense_+_Library_PoolC
TCATCATGATCATAATCGTGATCATACCCGCGATCTTTGTGATCGGGAGATGGCTGGGTTCGCACCCGTTGATTGTGATTGTGATTGTGAATGT
>Frequency_1_QualityScore_FFHHDHHJJIJJJJJIIGIJIIEIIJJIJJJIIIIJGJGIJDHIJEIJJJJJJJJGG<FJIJGIGJDGHGGHJIJJIIG>BC@BBCDDDDDCDB_Mismatch_0_Sense_+_Library_PoolC
AATATGGATATGATTGAGAATATCATTATCATCATTAAGATTTTGATTATCATCATGATCATAATCGTGATCATACCCGCGATCTTTGTGATCG
>Frequency_1_QualityScore_FFH>FFFIIIIIIEGGIIIIIIIIIIIGIIIIIIFHIGIIIIGGGGIHHHHFFDCECCCBBCCBBCCCCCCCCEDCCCCEDCCACDECCDCDDD_Mismatch_1_Sense_+_Library_PoolC
ATGATCATAATCGTGATCATACCCGCGATCTTCGTGATCGGGAGATGGCTGGGTTCGCACCCGTTGATTGTGATTGTGATTGTGAATGTGATTA
>Frequency_1_QualityScore_DEHHHHFEIJGHGIJIGHIGGIIGIGJJIJJJJJIIJJDGIFHGGHIHHG?BE@DCB@BDBDD<CCDDDC@CCDD@CDDDD@CDCDDC@CDCC@_Mismatch_0_Sense_+_Library_PoolC
ATCATAATCGTGATCATACCCGCGATCTTTGTGATCGGGAGATGGCTGGGTTCGCACCCGTTGATTGTGATTGTGATTGTGAATGTGATTATGA
>Frequency_1_QualityScore_ADAHHHGCHHII?EHIDIIIG>GII?FFFHIGHHGCF8@CEGGGAEHGI=ACEEFEHE@EFFDD@CD@CCDC@;A@>@;5>CCC>5>3@A?A>@_Mismatch_1_Sense_+_Library_PoolC
GAGATGGCTGGGTTCGCACCCGTTGATTGTGATTGTGATTGTGAATGTGATTATGATTGTGATTCTGATTCTGATTGTGATTGTGATTGGGAAC
>Frequency_1_QualityScore_FFGHHHHIGIIGIJJGIIEIHIJJJIJJJJJJIJJJJIGIIIIIEHGIJJJIJGHHGFFBCADDDDDDDDCBBBBBDBBD>BD<CCCDD@DEDC_Mismatch_1_Sense_+_Library_PoolC
AGATTTTGATTATCATCATGATCATAATCGTGATCATACCCGCGATCTTCGTGATCGGGAGATGGCTGGGTTCGCACCCGTTGATTGTGATTGT
>Frequency_1_QualityScore_FFHHHHFIIJGIFHIIEHHHIIHIHHIJIIHIIGIIGHIJIIGHIJJJDHIJJIFIIJJJFGIJHGGGHHJIGGHHHHEFCEFDBECCEECCDC_Mismatch_1_Sense_+_Library_PoolC
CCGTTGATTGTGATTGTGATTGTGAATGTGATTATGATTGTGATTCTGATTCTGATTGTGATTGTGATTGGGAACCTGAGTGGGAATCTGATAG
>Frequency_1_QualityScore_FFHHHHHJJJJJJJJFHIJJGIIJJDHIHIJJHIHGJJIIHIIJIIGIGHEEEHHFFFDFFFDEEEEEEDCEDFDEDDDDCDCDEDCCCDDDDD_Mismatch_1_Sense_+_Library_PoolC
CGGGAGATGGCTGGGTTCCCACCCGTTGATTGTGATTGTGATTGTGAATGTGATTATGATTGTGATTCTGATTCTGATTGTGATTGTGATTGGG
>Frequency_1_QualityScore_FFHHHHHJJEIGHIJIJJJJ?FHHIJJJJJJJJGHHHFHCHEFCD?DFEACACCEDEDDEEDDDEFDCDDDDEDEEEDFDEADDDDCDEECCAC_Mismatch_0_Sense_+_Library_PoolC
GTGATCGGGAGATGGCTGGGTTCGCACCCGTTGATTGTGATTGTGATTGTGAATGTGATTATGATTGTGATTCTGATTCTGATTGTGATTGTGA
>Frequency_1_QualityScore_FFHHHHHGIIJFHHJIJJJHIJJJJFHGHIJHIJJJJIJJJJIHJJJJJIIJJIIJJJJIJJJJJIIHHAHEHHFFFFFEEEEEDDDDDACDCD_Mismatch_1_Sense_+_Library_PoolC
GATTGTGATTGTGATTGGGAACCTGAGTGGGAATCTGATAGTGATTCTGAATCAAATTGAGATCGTGAAGAATGGATGAAGAACGGATGTTGTA
>Frequency_1_QualityScore_FFHHHHHJJJJJJJJJJIIJIGJJJHIJJJGIJJIJJJJJIJIJJHJJJJJJJJJIGHIIJIJ;FHIJGHHIJJJFHGFHGEFFFFFDCDDDED_Mismatch_0_Sense_+_Library_PoolC
CCACGATTCATGACCATGAATATGGATATGATTGAGAATATCATTATCATCATTAAGATTTTGATTATCATCATGATCATAATCGTGATCATAC
>Frequency_1_QualityScore_FFHHHFHIJJJJJJJJJJJIJHHIJGJJJJJJJIJIIJJJJJJJIJJIJJJJIJJJJJJHIIIGIIIJJIJHHHHHHFFFCDCACDCDDEEEDD_Mismatch_0_Sense_+_Library_PoolC
GATTGTGATTGGGAATCTGAGTGGGAATCTGATAGTGATTCTGAATCAAATTGAGATCGTGAAGAATGGATGAAGAACGGATGTTGTATCATGT
>Frequency_1_QualityScore_FFHHHHHJJIJJJFHIGGIJJJJHGIGIJJHGFHIJHGHIJJHIGIHHHEAEHHFFDFFFFECDEEEEDCCFDECDDDCDDDDDCDCDEDD<8A_Mismatch_0_Sense_+_Library_PoolC
GGAGATGGCTGGGTTCGCACCCGTTGATTGTGATTGTGATTGTGAATGTGATTATGATTGTGATTCTGATTCTGATTGTGATTGTGATTGGGAA
>Frequency_1_QualityScore_FFHHHHHIJJJJJJJJJJHJJJHGHIIJJIHIIJJJIGIJJIHIGIHIHHHJJJJJJJJIIIJJJJJJJIJIJJJJJJHHHHHEBBEEEEEEED_Mismatch_0_Sense_+_Library_PoolC
ATTGTGATTCTGATTCTGATTGTGATTGTGATTGGGAATCTGAGTGGGAATCTGATAGTGATTCTGAATCAAATTGAGATCGTGAAGAATGGAT
>Frequency_1_QualityScore_??:DFFF>CGB+AFEE<B?EH<4++CBG4?F1??4<D*19B4BFFC>0?BFG@@<8888BDFIGE:;=)/8F@AE>CEIB>1=;@DDD?_Mismatch_0_Sense_+_Library_PoolC
CGATTCATGACCATGAATATGGATATGATTGAGAATATCATTATCATCATTAAGATTTTGATTATCATCATGATCATAATCGTGATCAT
>Frequency_1_QualityScore_FFHHHHHGHIJJJJJJJJJJJJJJJJJJJJJIIGIJIJJJJJJJJJJJJJJJIIJJJJJJJJJJJHHHHCHFFFFFFFEEEEEEDDDDDDDDDD_Mismatch_1_Sense_+_Library_PoolC
CTGATAGTGATTCTGAATCAAATTGAGATCGTGAAGAATGGATGAAGAACGGATTTTGTATCATGTTGTCTCATAATGAAAAATCAAACGACAA
>Frequency_1_QualityScore_FFHHGHGJIJFGHJJIIIJIJJJJIIIJJJJJIJJJIJIHIJIGIHIJHJJJJJJJJJIJIIIJJJIJJFHIIJIIIIGEEHFDDDDDDDCDDC_Mismatch_0_Sense_+_Library_PoolC
ATGAATATGGATATGATTGAGAATATCATTATCATCATTAAGATTTTGATTATCATCATGATCATAATCGTGATCATACCCGCGATCTTTGTGA
>Frequency_1_QualityScore_FFHHHFHIJJJJJJJJJJJHIIJJIIJIJJJJJJIIJJJJIJJGHEHHFGHIIJJJJJJIIJJJGHHHHDFFFFFFEEEEEEDDEECDDDD_Mismatch_1_Sense_+_Library_PoolC
CTGAGTGGGAATCTGATTGTGATTCTGAATCAAATTGAGATCGTGAAGAATGGATGAAGAACGGATGTTGTATCATGTTGTCTCATAATGA
>Frequency_1_QualityScore_FFHHHHHJJJJHJJJJJJJJJJJJJJJJJJJJJJJHIIIJJJJJJHHJJJJIJIJJJJJHIJJJJJIHHHHFHHFFFFFFFEEDEEEDDDDDDD_Mismatch_1_Sense_+_Library_PoolC
GAATCTGATAGTGATTCTGAATCAAATTGAGATCGTGAAGAATGGATGAAGAACGGATGTTGTATCATGTTGTCTCATAATGAAAAATCAAAGG
>Frequency_1_QualityScore_FFGHHHHJJJIJIGGHGIJJJJEHIIIJIJJJJJJJJJJJJJJJJJJJJJJJJJIIJJHEF=BAEEDDD@BD?BDDDDDDDDBDDDDDDCDDEE_Mismatch_1_Sense_+_Library_PoolC
TAAGATTTTGATTATCATCATGATCATAATCGTGATCATACCCGCGATCTTCGTGATCGGGAGATGGCTGGGTTCGCACCCGTTGATTGTGATT
>Frequency_1_QualityScore_DDHHF>BAA<EGGDFGIIIIIIGGEGEIEB=?DHIEIIG<DF<FDFGIICF:DG<=4@FGIAHD>@A:==AEHFEECCDDDCCCCCCCC6>@BB_Mismatch_0_Sense_+_Library_PoolC
CTGATAGTGATTCTGAATCAAATTGAGATCGTGAAGAATGGATGAAGAACGGATGTTGTATCATGTTGTCTCATAATGAAAAATCAAACGACAA
>Frequency_1_QualityScore_FFGHHHHJIIJGJJIJFHIJIIJJIIJGGJJJJJJIIJIG<BF?FIIJGIHIGFGHIJJJJJIJJJJHGEEHFFFDDDDC;ADDDDDDDDDDDD_Mismatch_1_Sense_+_Library_PoolC
GATCAAATTGAGATCGTGAAGAATGGATGAAGAACGGATGTTGTATCATGTTGTCTCATAATGAAAAATCAAACGACAAGTATGGCCAGCGAGA
>Frequency_1_QualityScore_DDHHHGHJJIJHIGIGGGHGIIGIAFHIJIGHIJJIEHJIIJIJJIJEDHHIIIJJJJJIJJIJIJEEHHFHDEFFFFDDDEEDDEDD@A?ABD_Mismatch_0_Sense_+_Library_PoolC
GTTCGCACCCGTTGATTGTGATTGTGATTGTGAATGTGATTATGATTGTGATTCTGATTCTGATTGTGATTGTGATTGGGAATCTGAGTGGGAA
>Frequency_1_QualityScore_FFHHHHHJIIJJJJIJJJHIIIIIIJJJJJJJJJJJJJJIJJIJJIJJJIJJHJJJJIJGIIIGIJHHHHHHFFFFDDDDDDCDFEDDDDBDDB_Mismatch_1_Sense_+_Library_PoolC
TGAATCAAATTGAGATCGTGAAGAATGGATGAAGAACGGATGTTGTATCATGTTGTCTCATAATGGAAAATCAAACGACAAGTATGGCCAGCGA
>Frequency_1_QualityScore_FFDBFDHIJIGAIHJJJEIGHFH4CHHFHCHHIHIIC>GIIEIIJGIAF@HIGEBEGGFGCGHIIJIIIEGGFGGIJIIHGHHEDFFFEEEEDC_Mismatch_0_Sense_+_Library_PoolC
TTGTGATTCTGATTCTGATTGTGATTGTGATTGGGAATCTGAGTGGGAATCTGATAGTGATTCTGAATCAAATTGAGATCGTGAAGAATGGATG
>Frequency_1_QualityScore_FFHHHHHJJJJJIIHIIJJIJJJJJJJJJJJJJJJJJJJJJJJJJJJJJJJJJIIHIIJJIHHHHHHFFFFDDDDDDDFEDDDDDDDDDDBDDD_Mismatch_1_Sense_+_Library_PoolC
AAATTGAGATCGTGAAGAATGGATGAAGAACGGATGTTGTATCATGTTGTCTCATAATGGAAAATCAAACGACAAGTATGGCCAGCGAGACAAT
>Frequency_1_QualityScore_BDDFHHHJHIIJIIHH?EHCFCFHIIFIIGFHGICHIICFHGGICHGIIBBFGEDHGCB4@CHE>FHC>@DAEEBBECECE@CDDDDD@CCDDC_Mismatch_0_Sense_+_Library_PoolC
TGATTGGGAATCTGAGTGGGAATCTGATAGTGATTCTGAATCAAATTGAGATCGTGAAGAATGGATGAAGAACGGATGTTGTATCATGTTGTCT
>Frequency_1_QualityScore_DADDHADGAFDHHIHDEGGG:DBB>ADF?F=FCAGIIFBH?@BCCA@;>C;@:5>CCCC:@CEE>5;AC>@CACAC:>A::@:@ADD@CCD>>@_Mismatch_0_Sense_+_Library_PoolC
CGCGATCTTTGTGATCGGGAGATGGCTGGGTTCGCACCCGTTGATTGTGATTGTGATTGTGAATGTGATTATGATTGTGATTCTGATTCTGATT
>Frequency_1_QualityScore_FFHHHHHJJGIIJJIIGHGDGGIFGBGIGJJGIIHIJEHGIGHIIIEGHHFFDDDBABCCEDCDD@CDCACDDDDACDDDDCC@>A?CCDDDEE_Mismatch_0_Sense_+_Library_PoolC
CTGCGGCTTCTCGGCCAAGCAAGACATTCCCATCCACAGAGTCAGGACGACCACGATTCATGACCATGAATATGGATATGATTGAGAATATCAT
>Frequency_1_QualityScore_FFHHHHFJJJJJJJJJHJJJJJJJJJJJJHJGJJJJJJJJHIJJJJIJJJJJJEIJGJJIIIIIIGHHGHHHEDFFFFFEEEEEEEDDDDDDDD_Mismatch_1_Sense_+_Library_PoolC
AGTGGGAATTTGATAGTGATTCTGAATCAAATTGAGATCGTGAAGAATGGATGAAGAACGGATGTTGTATCATGTTGTCTCATAATGAAAAATC
>Frequency_1_QualityScore_FFHHHHHJJJJJJJJJJIIJJJJIHJJIJJIJJJIJGIJJJJJIJJJJFIIJIIJIJJJHHHFFDDEDDCCDDDABB@CCDDDDBDD?>ACAA@_Mismatch_1_Sense_+_Library_PoolC
ATTAAGATTTTGATTATCATCATGATCATAATCGTGATCATACCCGCGATCTTTGTGATCGGGAGATGGCTGGGTTCCCACCCGTTGATTGTGA
>Frequency_1_QualityScore_FFHHHHFIJIJJIHHIIJJHGDHIIIJHIJJCGIIJIIJIJJJIICIGIIJIJIJJIIIJJGGHIJJJGIGIJIGCDCHEHEHBDFFDEEECDD_Mismatch_0_Sense_+_Library_PoolC
CACCCGTTGATTGTGATTGTGATTGTGAATGTGATTATGATTGTGATTCTGATTCTGATTGTGATTGTGATTGGGAATCTGAGTGGGAATCTGA
>Frequency_1_QualityScore_FFHHHHHJJJJJJJJJJJJJJJJJJJJIJJIJJJJIJJJJJJJJJFIIJJJJJIJIGIJIJGHHHHHFFDEFBDCBBDDDDDDDDCBDDCCDDD_Mismatch_1_Sense_+_Library_PoolC
TCATTATCATCATTAAGATTTTGATTATCATCATGATCATAATCGTGATCATACCCGCGATCTTTGTGATCGGGAGATGGCTGGGTTCCCACCC
>Frequency_1_QualityScore_D?FDHFHIEAEG@HECGA>FG@CGGD99?BDGGHHHDGG4DDD?D*4=BBEDC=C@=8@FHGG)77CHE?AE>>BEDBCC@A@;@;;??A>AC@_Mismatch_1_Sense_+_Library_PoolC
CACCCGTTGATTGTGATTGTGATTGTGAATGTGATTATGATTGTGATTCTGATTCTGATTGTGATTGTGATTGGGAACCTGAGTGGGAATCTGA
>Frequency_1_QualityScore_FFHHHHHJJIJJJJIJIJJJJJJJJJJJJIJJJJJJJIJJJIJJJJJIIJJJIJHHFFFFDEEDDDCDDBBDDDDDDDDDDDDCCDEEDCDCEE_Mismatch_1_Sense_+_Library_PoolC
TTTGATTATCATCATGATCATAATCGTGATCATACCCGCGATCTTCGTGATCGGGAGATGGCTGGGTTCGCACCCGTTGATTGTGATTGTGATT
>Frequency_1_QualityScore_FDFFHFFGIIJJJJJJIFGAFAFIIHIJJJJGJIJJGGJGIIIGHFHIIIIJJJIIHIGEGIJIFIHHECCCEFFFFCCEEDEEEECCDDC_Mismatch_1_Sense_+_Library_PoolC
GTGAGTGGGAATCTGATAGTGATTCTGAATCAAATTGAGATCGTGAAGAATGGATGAAGAACGGATGTTGTATCATGTTGTCTCATAATGA
>Frequency_1_QualityScore_DEFHHHHGIGAEGHIEHHEHIGDE3?DGHGGG48CEIJ@H@G4=ECEA6=?BB<?@?AA@3>C>@C>>C:@C@ADDDCCAC:AD@:A1>CDD@C_Mismatch_0_Sense_+_Library_PoolC
TCTGCGGCTTCTCGGCCAAGCAAGACATTCCCATCCACAGAGTCAGGACGACCACGATTCATGACCATGAATATGGATATGATTGAGAATATCA
>Frequency_1_QualityScore_FFHFHHHGHHIHIIJIJJJIJJJIGHIJJJJHIGGGIJJJCGHHJJ;@5?EHEFFFD>ACDD@DDDDBD@?CDDCDADEDCDCDEDDD:ACDDD_Mismatch_1_Sense_+_Library_PoolC
CATCATGATCATAATCGTGATCATACCCGCGATCTTCGTGATCGGGAGATGGCTGGGTTCGCACCCGTTGATTGTGATTGTGATTGTGAATGTG
>Frequency_1_QualityScore_FFHHHHHJJJJJJJJIIJJJIJJIJJJJJJHJJJJGGIJJJGIJJJJJJJIHHHFFFFFDD@BBDDDDD<@<BDBDDDDCCEDDDDDEEDDDAD_Mismatch_1_Sense_+_Library_PoolC
TTATCATCATGATCATAATCGTGATCATACCCGCGATCTTCGTGATCGGGAGATGGCTGGGTTCGCACCCGTTGATTGTGATTGTGATTGTGAA
>Frequency_1_QualityScore_FFHHHHHHJJJJJHIJJIIHIJJHIGIJJJJJJJJJJIJHIJJIJJJJJHIJJIIIJJJJJGIIJHEHHGIHHHHHFEFDDEEDEEDDDDDDDD_Mismatch_1_Sense_+_Library_PoolC
GATTCTGATTCTGATTGTGATTGTGATTGGGAATCTGAGTGGGAATCTGATTGTGATTCTGAATCAAATTGAGATCGTGAAGAATGGATGAAGA
>Frequency_1_QualityScore_FFHHHHHJIJJJHHHGJJEHHIIJHGHIJIFGIIJJIJGGIJIEIJJJIJGIJJJJHIIJIJGHIIIIE@FEEHAHEHFFFFEECCCEDCCDCD_Mismatch_1_Sense_+_Library_PoolC
ACCCGTTGATTGTGATTGTGATTGTGAATGTGATTATGATTGTGATTCTGATTCTGATTGTGATTGTGATTGGGAACCTGAGTGGGAATCTGAT
>Frequency_1_QualityScore_=BF??1?1<E?E:9<<:1EDGBF0?@F?0BF;888CF47=8)...7=)7A;7=)7A?;;;77.>@_Mismatch_0_Sense_+_Library_PoolC
GATCGGGAGATGGCTGGGTTCGCACCCGTTGATTGTGATTGTGATTGTGAATGTGATTATGATTG
>Frequency_1_QualityScore_FFGHHHHJJJJJJJJJJJJJJJIJHJJJHHGHHHIIJJIJJGIJHHIIJFHHHIIIJIJJJJIIJIJJJJHHHHHHHFFFFFEEEDDDDDDDCD_Mismatch_0_Sense_+_Library_PoolC
ATAGTGATTCTGAATCAAATTGAGATCGTGAAGAATGGATGAAGAACGGATGTTGTATCATGTTGTCTCATAATGAAAAATCAAACGACAAGTA
>Frequency_1_QualityScore_FFHGHHHJJJJJJIJJJHIHJIGHHHIIJJJHIHIIJDHHIJJIJJIJIHIIIGHGIJIJJJJJIIIIJHIGHIJJJHHHHFFFFFFDEEDEED_Mismatch_0_Sense_+_Library_PoolC
GATTCTGATTCTGATTGTGATTGTGATTGGGAATCTGAGTGGGAATCTGATAGTGATTCTGAATCAAATTGAGATCGTGAAGAATGGATGAAGA
>Frequency_1_QualityScore_FEHHHHHJJIJJJJJIJHIJJJJJJJJIJJJHIJJJJJJJJIJHHIHJJIIIJJJIGHIIHIIJJIJJGGHHHHHFFFDCEEEDEFEEDCDDDD_Mismatch_0_Sense_+_Library_PoolC
GTGATTGGGAATCTGAGTGGGAATCTGATAGTGATTCTGAATCAAATTGAGATCGTGAAGAATGGATGAAGAACGGATGTTGTATCATGTTGTC
>Frequency_1_QualityScore_FFHHHHGIIJJGGGIEHJJFHHIIGDGFGIGIJIJJJJIJIDGHJIJJJIJJJJI@CEGGHIIGHFHHCC@DFFFCEEDABCDCCCCDDDDDDD_Mismatch_1_Sense_+_Library_PoolC
GTGATTCTGATTCTGATTGTGATTGTGATTGGGAACCTGAGTGGGAATCTGATAGTGATTCTGAATCAAATTGAGATCGTGAAGAATGGATGAA
>Frequency_1_QualityScore_FFHHHHFIHJIJJJIIJIJIIIIIIGHJHHIHIJJJJJFHIHJJJJJJJJJJJJJJJJJJJJIIHHFF?>CEEDEDDDD_Mismatch_1_Sense_+_Library_PoolC
ATCGTGAAGAATGGATGAAGAACGGATGTTGTATCATGTTGTCTCATAATGAAAAATCAAACGACAAGTATGGCCAGCA
>Frequency_1_QualityScore_FFHHHHHJJJJIGHIJIJIIJJJJGHHIIGHGHHIIJIHI*BGFFDHHGIJJIJHIIIEIIJCHHEFHHCDDFF@CCEDEDDD?DDDB:CDCCD_Mismatch_2_Sense_+_Library_PoolC
TGATTCTGAATCAAATTGAGATCGTGAAGAATGGATGAAGGACGGATGTTGTATCATGTTGTCTCATAATGGAAAATCAAACGACAAGTATGGC
>Frequency_1_QualityScore_FFHHHHHGJJJJJJJIJJIJJIIIIJJJIJJJIJJJIIHGIJJJIIHAEHFEBDDBBDDDBCCDDCCDEDDCADDDDDCDDCCDCDDEDDDEED_Mismatch_0_Sense_+_Library_PoolC
ATAATCGTGATCATACCCGCGATCTTTGTGATCGGGAGATGGCTGGGTTCGCACCCGTTGATTGTGATTGTGATTGTGAATGTGATTATGATTG
>Frequency_1_QualityScore_DFH?FFGEGGHHDEC+AFGGIBGGIIGDGDHCGDGGIGG@GHIHHIGIIHGEGEGGG@FFGHICHEG=AHHEFFFEF<ACCE;@CCDB@DDACD_Mismatch_2_Sense_+_Library_PoolC
CTGATTGTGATTGTGTTTGGGAACCTGAGTGGGAATCTGATAGTGATTCTGAATCAAATTGAGATCGTGAAGAATGGATGAAGAACGGATGTTG
>Frequency_1_QualityScore_FFHGHHHGHHIJJJJIJJJJJJIJJIJJJJJHHHIIJIJJJJJJJJJIJJJJDIIDHIHIJIIJIHGGE?EEEEFFEFFCEEEEEDDDDDDDDD_Mismatch_1_Sense_+_Library_PoolC
CTGATAGTGATTCTGAATCAAATTGAGATCGTGAAGAATGGATGAAGAACGGATGTTGTATCATGTTGTCTCATAATGGAAAATCAAACGACAA
>Frequency_1_QualityScore_FFHDHFDGGGHGIGHIGEGGIGAEFGIIHIIIJJJIB@GABDFFGICGHJJJGEHDHIHICGIJGIGIG>EEEHHDFFD8<A>>;AA=C@CDDD_Mismatch_0_Sense_+_Library_PoolC
TGATTGTGATTGGGAATCTGAGTGGGAATCTGATAGTGATTCTGAATCAAATTGAGATCGTGAAGAATGGATGAAGAACGGATGTTGTATCATG
>Frequency_1_QualityScore_FFFGHHHIJGIIJGIFHIJGIIIIJJGIIHEHIJCGHIIIJGHE=BEDFFCECCEDE@@@DCC@CCDDCDACDDDDDCCDCCC@DDEDDEDDDD_Mismatch_1_Sense_+_Library_PoolC
TACCCGCGATCTTTGTGATCGGGAGATGGCTGGGTTCCCACCCGTTGATTGTGATTGTGATTGTGAATGTGATTATGATTGTGATTCTGATTCT
>Frequency_1_QualityScore_FFHHHHHIIJJJIJJJJJJJIJJJJJIJJJJJHIJJJJJIJJJJJJIJJIJJJIIJJIJJJIJJHHFFFCEEEEDDDDDD_Mismatch_1_Sense_+_Library_PoolC
GATCGTGAAGAATGGATGAAGAACGGATGTTGTATCATGTTGTCTCATAATGAAAAATCAAACGACAAGTATGGCCAGCA
>Frequency_1_QualityScore_FFHHHGHIIJJJJGIJJJJJJJJEHIJJJJIJJJJIJGGGIGIJJIIJJIGIHFFFFFEEDDD,;?BDDBDDDBDBBDDDDCDDDDDCCDDDCC_Mismatch_1_Sense_+_Library_PoolC
CATTATCATCATGATCATAATCGTGATCATACCCGCGATCTTTGTGATCGGGAGATGGCTGGGTTCGCACCCGTTGATTGTGATTGTGATTGTG
>Frequency_1_QualityScore_FFHHHHHJJJJJJJJJJJIJJJJGJJJJJJJJJJJJJJJJJJHIIJGIIIJJJJJJJJIJJJJJIHEFHFFFFFFEEEDDD@B=CDDDDDDDCB_Mismatch_0_Sense_+_Library_PoolC
GAGAATATCATTATCATCATTAAGATTTTGATTATCATCATGATCATAATCGTGATCATACCCGCGATCTTTGTGATCGGGAGATGGCTGGGTT
>Frequency_1_QualityScore_FFHHHCFGHGIJJJIIGHHACEIIIJJIIIJEGHCHIIEHGIGDGGIICGIJIJGGGGIGGHHGIEECHEHDCDFFF;>C@CCEEDDDDDD_Mismatch_0_Sense_+_Library_PoolC
CTGAGTGGGAATCTGATAGTGATTCTGAATCAAATTGAGATCGTGAAGAATGGATGAAGAACGGATGTTGTATCATGTTGTCTCATAATGA
>Frequency_1_QualityScore_DDFAHHH@FHHIEGGGEEGGGGCHEGDGGFHDBGGCFIIIGIFH=CCED@BEECECEEDDC>ACCDCCE@C>CCACCCCCDCCDDCDC>CCC@C_Mismatch_0_Sense_+_Library_PoolC
GGCCAAGCAAGACATTCCCATCCACAGAGTCAGGACGACCACGATTCATGACCATGAATATGGATATGATTGAGAATATCATTATCATCATTAA
>Frequency_1_QualityScore_FFHHHFHIJJJJJJIHIJJJJJJJJJJJJIIJJHIJJJJGIIIJJIJIHIJJIHIHIJIJJFIJJJJJJIHGIIIJJJFHHGFHFFFFFFEEDE_Mismatch_1_Sense_+_Library_PoolC
ATTTGATTATGATTGTGATTCTGATTCTGATTGTGATTGTGATTGGGAATCTGAGTGGGAATCTGATAGTGATTCTGAATCAAATTGAGATCGT
>Frequency_1_QualityScore_FFHHHHGHJJICEHIGIGHGGHGEHIIJGEHEHIGHGHGHIIIHIDHEIHII<CHHGHFFFFDCC>CCEDEDDDDCCCCCDCCCCDDBDCDCC?_Mismatch_2_Sense_+_Library_PoolC
AAATCTGATAGTGATTCTGAATCAAATTGAGATCGTGAAGAATGGATGAAGAACGGATGTTGTATCATGTTGTCTCATAATGAAAAATCAAAGG
>Frequency_1_QualityScore_FFHHDFHIAGHGIGIIGIIJJIII>GIIJJEGIJJIIGIGGBHIJIJJ)8)=C;CH>ACEAHHHFFFFFFAECED;ADDDDCCCCDCCC_Mismatch_1_Sense_+_Library_PoolC
AGGACGACCACGATTCATGACCATGAATATGGATATGATTGAGAATATAATTATCATCATTAAGATTTTGATTATCATCATGATCATAA
>Frequency_1_QualityScore_FFFHFHHJJJJJJJJJHICHHIJIIJJIJJJJHHGHJIJJJIIJIIJIJIGIIJJJGDEGGGIIIHJIJIJHGHHDDDDCCCECCCDDEDACDC_Mismatch_0_Sense_+_Library_PoolC
TGTGATTGGGAATCTGAGTGGGAATCTGATAGTGATTCTGAATCAAATTGAGATCGTGAAGAATGGATGAAGAACGGATGTTGTATCATGTTGT
>Frequency_1_QualityScore_DFHHHFFGCHIJJIJGHGGHIJID?BFGIJ@GFC@EH@CEH=EHEBDDDDBBDD2>>C>C>@;A::;>AAAC>CCC@DADEEDDCADC:ACDEC_Mismatch_1_Sense_+_Library_PoolC
GTGATCATACCCGCGATCTTCGTGATCGGGAGATGGCTGGGTTCGCACCCGTTGATTGTGATTGTGATTGTGAATGTGATTATGATTGTGATTC
>Frequency_1_QualityScore_FDHHGHHJJJJJJIJJJJIHCHIFHCHIJGGHHEIJIGGIIIIIIEHHJIJIHGIHIJJHHGIIIGIHA@EHDHHIHEHGHFFFFDDCCEEDDD_Mismatch_0_Sense_+_Library_PoolC
GATTGTGATTCTGATTCTGATTGTGATTGTGATTGGGAATCTGAGTGGGAATCTGATAGTGATTCTGAATCAAATTGAGATCGTGAAGAATGGA
>Frequency_1_QualityScore_EFHHGHHIJJJJHIEJIJJJJJJJJJHIHIIJJJIJIJJJJJIJJJJJJJJHIIIFIHJJJIJJJIIJIGHIIHHHHGGFFFFFDDDBDDDDDC_Mismatch_0_Sense_+_Library_PoolC
TGATTGTGATTGTGATTGGGAATCTGAGTGGGAATCTGATAGTGATTCTGAATCAAATTGAGATCGTGAAGAATGGATGAAGAACGGATGTTGT
>Frequency_1_QualityScore_FFHHGHHIJCEGHIJGIGJJIIJBEEHGHIGGIHIGIHGGI<GIHGGGIHEGHEGHJII?HIDHGCEEGGHGHBHFHEDFFD@ACDDCDDCCDE_Mismatch_0_Sense_+_Library_PoolC
TTGTGATTGTGATTGGGAATCTGAGTGGGAATCTGATAGTGATTCTGAATCAAATTGAGATCGTGAAGAATGGATGAAGAACGGATGTTGTATC
>Frequency_1_QualityScore_FFHHGGHJJJJJJGIJJJJJJJJEHIJJJIIIJJJJJGHIIDHJHIGIJJHHGHHHFFFFFFDEEEECCCCDEEDEEEEDEEDCDDDDDCDDDD_Mismatch_0_Sense_+_Library_PoolC
GCAAGACATTCCCATCCACAGAGTCAGGACGACCACGATTCATGACCATGAATATGGATATGATTGAGAATATCATTATCATCATTAAGATTTT
>Frequency_1_QualityScore_DDDBFFFIEGI?I?,CIHEH9FHF<F9FHHIID>DFEFFBDGI@4??DCFFCFEFDDFAFFBC<FFGAF@CE;=;CEFCEAEEBDD3?;@6;;;_Mismatch_0_Sense_+_Library_PoolC
TGATTGTGATTCTGATTCTGATTGTGATTGTGATTGGGAATCTGAGTGGGAATCTGATAGTGATTCTGAATCAAATTGAGATCGTGAAGAATGG
>Frequency_1_QualityScore_DDABD+:EEA8??:???BD@DE9DDECDBDDB???BDED;<CCB@)5A)=;@C>?CC?37?@??>@?>>>?ADADDAAAA?AAAAD:A>A>_Mismatch_2_Sense_+_Library_PoolC
CTGAGGGGGAATCTGATTGTGATTCTGAATCAAATTGAGATCGTGAAGAATGGATGAAGAACGGATGTTGTATCATGTTGTCTCATAATGA
>Frequency_1_QualityScore_DFDFHHDEHIGHGIHIIIGGGIEIIIEHGCIGEEIJIDHCIIJIE>GDFIGGIIGHGG@GHDGICHICFHICCE@GGGEFEECBDFCCDC@;A3_Mismatch_0_Sense_+_Library_PoolC
ACGATTCATGACCATGAATATGGATATGATTGAGAATATCATTATCATCATTAAGATTTTGATTATCATCATGATCATAATCGTGATCATACCC
>Frequency_1_QualityScore_DD?DBHBGGDHGGICDCFGGGGIIEEGH<FGHDGG>GH<A<DF9DFHGGCGC=CFG4=@7=CCEE@E>CAAHC;88<BBB;@CAA<AA9?_Mismatch_1_Sense_+_Library_PoolC
AATCAAATTGAGATCGTGAAGAATGGATGAAGAACGGATGTTGTATCATGTTGTCTCATAATGGAAAATCAAACGACAAGTATGGCCAGC
>Frequency_1_QualityScore_FFDFHDFIGHIIJGHHADG?DHEIIIGC>FGFG@GGD==CGHIFDECHGGE@HEA;?@@DFDFC>>@CCAECCD@AD@A>A3>>:>ACACC_Mismatch_1_Sense_+_Library_PoolC
GGGAGATGGCTGGGTTCCCACCCGTTGATTGTGATTGTGATTGTGAATGTGATTATGATTGTGATTCTGATTCTGATTGTGATTGTGATTG
>Frequency_1_QualityScore_FFGHHHHJAHFGIIJIJJI?FHIIGIIJJIHGCGHIDHGIJHHGEHHHFF@DFDFD>CDDECCCDDDDCCCDDEDDCFDDACCDDD@CDDCCAD_Mismatch_0_Sense_+_Library_PoolC
TGATCGGGAGATGGCTGGGTTCGCACCCGTTGATTGTGATTGTGATTGTGAATGTGATTATGATTGTGATTCTGATTCTGATTGTGATTGTGAT
>Frequency_1_QualityScore_DDDDDDDII<?EFIDFCE9E>>?ABEEEIEIEBDDDEIADE?A0D:7.=8.=4=C;A=@C;@>@A@CDD=ADDDA?;AAA;3;;>??_Mismatch_0_Sense_+_Library_PoolC
GATTCTGAATCAAATTGAGATCGTGAAGAATGGATGAAGAACGGATGTTGTATCATGTTGTCTCATAATGAAAAATCAAACGACAAG
>Frequency_1_QualityScore_FFHHGHHJJJJJJJJJJJJIJJJJJIGJJJJJJJIJJJJIIJJIHIGIJJJJJJJJIJEGIJHHHHHHFDDFDABBDDDDDDDD<??BBDDDDB_Mismatch_0_Sense_+_Library_PoolC
CATTATCATCATTAAGATTTTGATTATCATCATGATCATAATCGTGATCATACCCGCGATCTTTGTGATCGGGAGATGGCTGGGTTCGCACCCG
>Frequency_1_QualityScore_FFHHHHHJJGHHJJJJJIJJJJJJJJJHHIJJJIJIIJJJIIJIJJJJJHIJJJJIJJJJJIJFHIJJJEIIIIJIHIGHHGGFDFFCEEDEED_Mismatch_1_Sense_+_Library_PoolC
TTATGATTGTGATTCTGATTCTGATTGTGATTGTGATTGGGAATCTGAGTGGGAATCTGATTGTGATTCTGAATCAAATTGAGATCGTGAAGAA
>Frequency_1_QualityScore_EFHHHHHJHJIJJJJJJIHJJJEIIJIJIIJJHIGIJJIIJJJJJJHJHIJJGHIJJJJJIJFHIIJJIIJJJJJJGIHFHGHHFFDFFCECEE_Mismatch_0_Sense_+_Library_PoolC
TATGATTGTGATTCTGATTCTGATTGTGATTGTGATTGGGAATCTGAGTGGGAATCTGATAGTGATTCTGAATCAAATTGAGATCGTGAAGAAT
>Frequency_1_QualityScore_FBFHHHHHIHJJJIJIIJIJIHIJJIJJJJJJJIJJJJJIJJJIHHIJJHIHIJJJJJJJIJJIJGIHGHFEFFFFFFEEEDEEEDEDEEDDDC_Mismatch_1_Sense_+_Library_PoolC
GTGATTGTGAATGTGATTATGATTGTGATTCTGATTCTGATTGTGATTGTGATTGGGAATCTGAGTGGGAATCTGATAGTGATTCTTAATCAAA
>Frequency_1_QualityScore_FFHHGHHJJHICHHJIJJJJJHIJGHIJJJJJJJIJJIIJJJJJJJJIJHIIIHJJIJJHHHHHHFFFFDDDDDDDDDEFEEDEEDDDDDEEDD_Mismatch_1_Sense_+_Library_PoolC
GGGAACCTGAGTGGGAATCTGATAGTGATTCTGAATCAAATTGAGATCGTGAAGAATGGATGAAGAACGGATGTTGTATCATGTTGTCTCATAA
>Frequency_1_QualityScore_FFHHHHHJIJJJJJJJJIHJJJJIJJJJJJJJJJJIJJJJJJIIIHIIJJJJJIIJJJJJJJJDHIHFFHHDFFFFFFFEEEEEEDDDDD_Mismatch_0_Sense_+_Library_PoolC
TGAGTGGGAATCTGATAGTGATTCTGAATCAAATTGAGATCGTGAAGAATGGATGAAGAACGGATGTTGTATCATGTTGTCTCATAATGA
>Frequency_1_QualityScore_@DFHHHHJHIIJJJGHFIJIJJIJJFHHIJJIIJJJJJJIIIJJIIHJIJJJHJIJJGHHFHHHFHDFFEDCEEDEDDCDEEDEDEDEDDDDC@_Mismatch_1_Sense_+_Library_PoolC
TGTGATTGTGAATGTGATTATGATTGTGATTCTGATTCTGATTGTGATTGTGATTGGGAATCTGAGTGGGAATCTGATATTGATTCTGAATCAA
>Frequency_3_QualityScore_FFHHHHHJJJJJJJJIJJJFHHGHHIJJJJJJJJJJJJJJIIJIJJIIIJIJJIHIJJJJIJJJJJJIHHHHGFFEFFEEEED@CCABBDEEDC_Mismatch_0_Sense_+_Library_PoolC
CTGAATCAAATTGAGATCGTGAAGAATGGATGAAGAACGGATGTTGTATCATGTTGTCTCATAATGAAAAATCAAAGGAAACGACAAGTATGGC
>Frequency_2_QualityScore_FFHHHHHGHGIIJJJJIJJJIJJIIIIGIJJHIIIIIIIJJJJJIHIIIJJJFIIHIJIIIIIHIIIIGEGGGGGGEEEEEEEEEEEDDDCDDD_Mismatch_0_Sense_+_Library_PoolC
CTGATAGTGATTCTGAATCAAATTGAGATCGTGAAGAATGGATGAAGAACGGATGTTGTATCATGTTGTCTCATAATGAAAAATCAAAGGAAAC
>Frequency_2_QualityScore_FEGEGHGIIIJIIIJJIIIJIIJIIIJIIIIIIIIIIIIJIIIHIIIIIIIGIIIIJIIIIEDGHIGHGDEFGGGGEEEEEEDEDDDDDCBABD_Mismatch_0_Sense_+_Library_PoolC
TAGTGATTCTGAATCAAATTGAGATCGTGAAGAATGGATGAAGAACGGATGTTGTATCATGTTGTCTCATAATGAAAAATCAAAGGAAACGACA
>Frequency_2_QualityScore_FFHHHHHJIIIIIIIIJJJIJIIIGIJJJIIIHIJIJJJIJJJJJIIIIIIIJIIJJJJIGIHGFHGFFEFEDDCDDBCEEDACDCDDBCCDAC_Mismatch_0_Sense_+_Library_PoolC
TGAGATCGTGAAGAATGGATGAAGAACGGATGTTGTATCATGTTGTCTCATAATGAAAAATCAAAGGAAACGACAAGTATGGCCAGCGAGACAA
>Frequency_1_QualityScore_FFHHHHHJJJJIJJJHIHIIGIIJJIJJIIJJJJJJIIIHIIIIJJJJHIGIIIJJJJJJIJJIJJHHHHHFFFFFEECDDDDDCDEEDDDDBB_Mismatch_0_Sense_+_Library_PoolC
ATCAAATTGAGATCGTGAAGAATGGATGAAGAACGGATGTTGTATCATGTTGTCTCATAATGAAAAATCAAAGGAAACGACAAGTATGGCCAGC
>Frequency_1_QualityScore_D?FFDBB@FFFAAFGC3CBFFEIIGIFFFCDFEFB?FEGFFFFFADFFCFIIGIIIFFFFICF9CEFFE;ADD9?CCBB=-:35<@BB_Mismatch_1_Sense_+_Library_PoolC
AATTGAGATCGTGAAGGATGGATGAAGAACGGATGTTGTATCATGTTGTCTCATAATGAAAAATCAAAGGAAACGACAAGTATGGCCA
>Frequency_1_QualityScore_DDHADFFE?EFBIE;AFHBFDCHHGGIIHIIGGIABFHH@?F?BF?BDGIIG=BC=@FGG:;CGIEGCHAEHHEEECBCCCCBBBBBBB_Mismatch_0_Sense_+_Library_PoolC
TGAATCAAATTGAGATCGTGAAGAATGGATGAAGAACGGATGTTGTATCATGTTGTCTCATAATGAAAAATCAAAGGAAACGACAAGCA
>Frequency_1_QualityScore_FFHHHHHJJJIJJJHIIIHIIJJJIIJJJJJJJJJIIJJJJGHIIIJJJJIIJJJJJIJJJHIIJIEHHHHFFFFFEDD_Mismatch_0_Sense_+_Library_PoolC
TCAAATTGAGATCGTGAAGAATGGATGAAGAACGGATGTTGTATCATGTTGTCTCATAATGAAAAATCAAAGGAAACGA
>Frequency_1_QualityScore_FF22CDFGGIGIGIIDCHH@?CDHHIGHIIIFGGIIIIIIIIHHIIHIIIFIIIIIEFFGIIIII;DHGAEHHHHGFFFFFFDC>CCCCCACCC_Mismatch_1_Sense_+_Library_PoolC
CTTATAGTGATTCTGAATCAAATTGAGATCGTGAAGAATGGATGAAGAACGGATGTTGTATCATGTTGTCTCATAATGAAAAATCAAAGGAAAC
>Frequency_1_QualityScore_FFHHHHHJJJJJJJJJJGHFHHJJJIJJDGIIJJJJJJGIIJJJJJJEGHHHHHHFFFFBDEEEDCEDDCECDDDDDDCBCDEDEDDDDEEEED_Mismatch_2_Sense_+_Library_PoolC
CGATCTTTGTGATCGGGAGATGGCTGGGTTCCCACCCGTTGATTCTGATTGTGATTGTGATTGGGAATCTGAGTGGGAATCTGATAGTGATTCT
>Frequency_1_QualityScore_FFHHHHHJJJHIIJJJJJJJIIJJJJJJJJJJJJJJJIJJJJJJIIJIJJIJJJJJJIJJJJIJIJHHHHHFFFFDDDD@CDDDDDD_Mismatch_0_Sense_+_Library_PoolC
ATTGAGATCGTGAAGAATGGATGAAGAACGGATGTTGTATCATGTTGTCTCATAATGAAAAATCAAAGGAAACGACAAGTATGGCCA
>Frequency_1_QualityScore_DDF:=:4A22<?FF<A<:FBF<>AG<DAFFBDG<</(?F<A/7=@37;\;7;;)7)(\\9\3;:AA@((5>:3>(((4(8A((:>:@DADB_Mismatch_0_Sense_+_Library_PoolC
ATCATAATCGTGATCATACCCGCGATCTTTGTGATCGGGAGATGGCTGGGTTCCCACCCGCTGATTGTGATTGTGCTTGTGAATGTGATTA
>Frequency_1_QualityScore_FFGHHHHJJJJJJJJJJJJIJHIIGJJJIJJJJJJJJJHJJJJJJJJJJJJIIJJJJJJJIJJJJJHDHEHFFFFFEDEEDDDDDDCCEEDDDD_Mismatch_0_Sense_+_Library_PoolC
GAATCAAATTGAGATCGTGAAGAATGGATGAAGAACGGATGTTGTATCATGTTGTCTCATAATGAAAAATCAAAGGAAACGACAAGTATGGCCA
>Frequency_1_QualityScore_FFHGHHHJJJJIIIJIJIJGJIFFGIHGIGH3?GGGIIGIJIIGBGDGGDGIIJIEHHGEHIJIJJJHGEHHHFFFFFEEDEEEDDDBDDDCCF_Mismatch_0_Sense_+_Library_PoolC
ATTCTGAATCAAATTGAGATCGTGAAGAATGGATGAAGAACGGATGTTGTATCATGTTGTCTCATAATGAAAAATCAAAGGAAACGACAAGTAT
>Frequency_1_QualityScore_FFHHHGHIJJJJJJJIIJIIJIIJJIJJJJIJJIHIJJJJGIJGHIIIJIIIJJJIJJHHHHHFFFDDDBACD:ABCDDDDD_Mismatch_0_Sense_+_Library_PoolC
AGATCGTGAAGAATGGATGAAGAACGGATGTTGTATCATGTTGTCTCATAATGGAAAATCAAACGACAAGTATGGCCAAGCA
>Frequency_1_QualityScore_FFHHHHHJHIJJHHHIIJJIJJIIIHIJHJJJJHIIIJJIJJJJJJIJIIIJJGIHIHJHJJJJJHHHHEHFFFFDDD_Mismatch_0_Sense_+_Library_PoolC
AAATTGAGATCGTGAAGAATGGATGAAGAACGGATGTTGTATCATGTTGTCTCATAATGAAAAATCAAAGGAAACGAC
>Frequency_1_QualityScore_BADD<<2CEE<+)@;E4C4CF>4CAE4?1<?DCC8:BBDD9B<D9@<<@B4)8858(--747=3=C7=7@)7).7;@@@A(((5;???3>A>><_Mismatch_1_Sense_+_Library_PoolC
GAATCTGATAGCGATTCTGAATCAAATTGAGATCGTGAAGAATGGATGAAGAACGGATGTTGTATCATGTTGTCTCATAAAGAAAAATCAAAGG
>Frequency_1_QualityScore_FFHHHGHHIIJJJJJJJJJJJJIJJJJIJJJGIDHIHIIJJIJJIIJGIJIIIJJJIJJJJJJJGIJEEEHHHHFFBFFFFEEEEEDDDBDDDD_Mismatch_1_Sense_+_Library_PoolC
CTGATTGTGATTCTGAATCAAATTGAGATCGTGAAGAATGGATGAAGAACGGATGTTTATCATGTTGTCTCATAATGAAAAATCAAACGACAAG
>Frequency_1_QualityScore_2A?<A<DCCGEGF>AG<B9CBF@B?<CBD@F:DGEGB?DD<DDD>*B=FC@@FGGEGCGEFI:77=>;6.7;;/98\;5>;5<5>5589B9@>@_Mismatch_0_Sense_+_Library_PoolC
TTGAGATCGTGAAGAATGGATGAAGAACGGATGTTGTATCATGTTGTCTCATAATGAAAAATCAAAGGAAACGACAAGTATGGCCAGCGAGACA
>Frequency_1_QualityScore_FFHHHHHIJJJJJJJJJIJIJJJJJJFHIHGJIJJJJJJIIJJJIJJIIJIJJJJIIJJIGIJJJJHHFHFDDECDFEDDDDDDDDDBDCCDDD_Mismatch_0_Sense_+_Library_PoolC
GATCGTGAAGAATGGATGAAGAACGGATGTTGTATCATGTTGTCTCATAATGAAAAATCAAAGGAAACGACAAGTATGGCCAGCGAGACAATGT
>Frequency_1_QualityScore_DDFHFFHHIGCGE?BBFG<E?EECFHFBF4?FBH?FGEGHF@FBHGIB@CFACG@D;CGEE>EEEHFFFDBCCE@@BDDDDB>ABC<?9??@@@_Mismatch_1_Sense_+_Library_PoolC
GAAATTGAGATCGTGAAGAATGGATGAAGAACGGATGTTGTATCATGTTGTCTCATAATGAAAAATCAAAGGAAACGACAAGTATGGCCAGCGA
>Frequency_1_QualityScore_FFHHHHHHGIJJGIJIIJIIJJCHIIJGIJIIJIJIJJJJIIJIJJJJJJJJIIJJJJJIIJIJJHGHHFFFDDDCDFEDBDDDDDDDDDDDDD_Mismatch_0_Sense_+_Library_PoolC
AGATCGTGAAGAATGGATGAAGAACGGATGTTGTATCATGTTGTCTCATAATGAAAAATCAAAGGAAACGACAAGTATGGCCAGCGAGACAATG
>Frequency_1_QualityScore_FFHHHHHHIIAFGGIJJIHJGDFGIGHJJJIIHG:BF?FFHIHE?FGBGHHIJGJJJJJJJJJJIJHHHHHFFFE_Mismatch_1_Sense_+_Library_PoolC
CTTGAGATCGTGAAGAATGGATGAAGAACGGATGTTGTATCATGTTGTCTCATAATGAAAAATCAAAGGAAACGA
>Frequency_1_QualityScore_FFHHHHGJJJIIJFIJJJJJJI@HGIIIJIIGIIBHJDHGIGHDGIJJJGIGHIGIGJJJGIFIEIIJHFHCHFBE@@@ACD@@D@?(:@CCDD_Mismatch_0_Sense_+_Library_PoolC
TGAATCAAATTGAGATCGTGAAGAATGGATGAAGAACGGATGTTGTATCATGTTGTCTCATAATGAAAAATCAAAGGAAACGACAAGTATGGCC
