# Supplementary material for: Differential Gene Expression Reveals Candidate Genes for Drought Stress Response in Abies alba (Pinaceae)
Source: PLoS One. 2015 Apr 29;10(4):e0124564. doi: 10.1371/journal.pone.0124564 (PMC4414588; doi:10.1371/journal.pone.0124564)
Supplement: S2 File — (GZ) [file pone.0124564.s002.gz › comp42684_c0_seq1.fa]

>comp42684_c0_seq1 len=610 path=[1:0-609]
ATATACCCTCCAAAATAGATATCCAAAAGGAGAGAAAAATGTCTGAAGATGCAAGTAGCGTGCCTTAGCGACCCACATCAAGTACATTTGTATTCCACTTGGAGATTGCTTAATGTTGCAACTCAAACTAGTTGCACTGTGAAGTTTTAGGTCTAGAATCATATTGACATATTGAGATAGAAATGCTACATTCGTTCATCCCAAATGATATAGAAGCTTGCATGATTTTTCAGCATCAGTTCGAGAATCCAAGTTCTTTGGGCTGGTAGGTTGTCTTTGACAGATGCAATCTGGCTTGTAGTCATGCTCTAACTTCTAACATTGAAAAAACATGTCATACCATGTTCAAATTTGGTTTCATCACGATGGCAAAGTGTTGGCATGACAGTCACTCTACTTGTAAATTAGCAAGCAGATATCTAGAACATTTATTCTTGGCAGAAATGGATGAAAAGGATCAGCAGGGAAGTTTGAAATAAGTGTTTGTCATTGAAGGTAAAGCAGCCAATGCAAAGACATCCATAGATTTGCAGTATTTGTCATCATTGGCATTTAAATTATTCACAATTTTGAGCTTTGGCATTTGCAGATTATATAATTCATGCTTTTT

>Frequency_2_QualityScore_FFGGHHHIIIHIIIJIGIFIEIIIIIGIIIIIGIIIIIGIIIIJJHIIEFGIIIICCGGIEGHGDBEBEA=ABDCDDDCCCDCDDCEEEEAACE_Mismatch_0_Sense_+_Library_PoolT
ATATACCCTCCAAAATAGATATCCAAAAGGAGAGAAAAATGTCTGAAGATGCAAGTAGCGTGCCTTAGCGACCCACATCAAGTACATTTGTATT
>Frequency_2_QualityScore_EEFGCEDAAGHCGGGHIEGA=G?GIHDGGHFGCHFFHA?ADEEEEGGCCHHHGHGEGHFCGGCGGGA9BBDCBDE?AAAAC5?9AA??=?BCCC_Mismatch_0_Sense_+_Library_PoolT
CTTAGCGACCCACATCAAGTACATTTGTATTCCACTTGGAGATTGCTTAATGTTGCAACTCAAACTAGTTGCACTGTGAAGTTTTAGGTCTAGA
>Frequency_1_QualityScore_FFHHHHHHJIJJJJJIIJJJIJJJJJJFHIJJJJJJJJJJIJJJJJIJJJJIJJIJHIIJIIJJEHHIIGIIIIIJIIHHHHHHFFFFFFFEEE_Mismatch_0_Sense_+_Library_PoolT
CATCAAGTACATTTGTATTCCACTTGGAGATTGCTTAATGTTGCAACTCAAACTAGTTGCACTGTGAAGTTTTAGGTCTAGAATCATATTGACA
>Frequency_1_QualityScore_FFHHHHHJJJJJJIJJJJJJJHIIJIGIIJJJJHHJJJJJIJJJJJJIIJJJJJIJJJIJJJJIJJJJIEIJIIJJHHHHHFFFFFDEEEEEEE_Mismatch_0_Sense_+_Library_PoolT
CAACTCAAACTAGTTGCACTGTGAAGTTTTAGGTCTAGAATCATATTGACATATTGAGATAGAAATGCTACATTCGTTCATCCCAAATGATATA
>Frequency_1_QualityScore_FDHHHHHJJJJJJJJJJJJJEGIIJJJJJJJJJJIJJJJJJJJJJJJJJJJJJJJJJJJJJJJHHHHHHHFFFFFFEEEEEEEDCDDBDDDDDD_Mismatch_0_Sense_+_Library_PoolT
GTTTCATCACGATGGCAAAGTGTTGGCATGACAGTCACTCTACTTGTAAATTAGCAAGCAGATATCTAGAACATTTATTCTTGGCAGAAATGGA
>Frequency_1_QualityScore_FFHHHHHJJJJJJJJJIJJJJJJJIGIHIJJIJJJIJIIJIIJIIIJHIIJIIIIJJJJJJJIJJJGJJIIJJJJJIIIHHHHHHFFFFFFEDE_Mismatch_0_Sense_+_Library_PoolT
ATTGCTTAATGTTGCAACTCAAACTAGTTGCACTGTGAAGTTTTAGGTCTAGAATCATATTGACATATTGAGATAGAAATGCTACATTCGTTCA
>Frequency_1_QualityScore_FFHHHHHJJJJJEIJJHGHEGIIGJJJJJJFHFIIJIJJJJIHIJFHGGHJJJIJJJJJJJJJJHHHHHDEFFFFDEEEEEEDCDFFEEEDDDD_Mismatch_0_Sense_+_Library_PoolT
AAAAGGATCAGCAGGGAAGTTTGAAATAAGTGTTTGTCATTGAAGGTAAAGCAGCCAATGCAAAGACATCCATAGATTTGCAGTATTTGTCATC
>Frequency_1_QualityScore_FFHHHHHIJJJJJJJJJIJJJJJJJJJJIJIJJJJJIJJJIJJJJJJJJJJJJJJJJJJJJHHHGHFFFEFFEEEEDDDDDDDDDDDDDDDDDD_Mismatch_1_Sense_+_Library_PoolT
GGCATGACAGTCACTCTACTTGTAAATTAGCAAGCAGATATCTAGAACATTTATTCTTGGCAGAAATGGATAAAAAGGATCAGCAGGGAAGTTT
>Frequency_1_QualityScore_FFHHHHHIJJJJJJJJHJIJJJIJJIJJIGHIJEHIIIJJJJIIJJJJJJJJJJJGJJJJIHIGHHHHHDFFFFFFEEECCEEDCCCC_Mismatch_0_Sense_+_Library_PoolT
AGTTCGAGAATCCAAGTTCTTTGGGCTGGTAGGTTGTCTTTGACAGATGCAATCTGGCTTGTAGTCATGCTCTAACTTCTAACATTGA
>Frequency_1_QualityScore_FFFHHHHHIIIJJJJJJJJJJJJJJJJJJIIJJIJJJGIJJJJJJJJJJJIGGIIIJHHHHHHHFFFFFEEEEEEDDDCDDDDDDDCDDDDACD_Mismatch_0_Sense_+_Library_PoolT
AGTAGCGTGCCTTAGCGACCCACATCAAGTACATTTGTATTCCACTTGGAGATTGCTTAATGTTGCAACTCAAACTAGTTGCACTGTGAAGTTT
>Frequency_1_QualityScore_FFFHHFHJJJJJHIJJIJIJJJJJJJJIJJJJJJJJJJJJJJJJJJJJJJJJJIIIIJJJIIJJ@HHHIHIIJJJIHFGHHFFFFDFFEEEEEE_Mismatch_0_Sense_+_Library_PoolT
TGAAGTTTTAGGTCTAGAATCATATTGACATATTGAGATAGAAATGCTACATTCGTTCATCCCAAATGATATAGAAGCTTGCATGATTTTTCAG
>Frequency_1_QualityScore_FFHHHHHHJJJJJJIJJJJJJJJJJJJJJJJJJJJJJJJJJJJJIJIJJJIJJJJIIJJJJHIJJJJJIHHHHFFFFDEECEEDDDDDDDDDDD_Mismatch_0_Sense_+_Library_PoolT
CTTGTAGTCATGCTCTAACTTCTAACATTGAAAAAACATGTCATACCATGTTCAAATTTGGTTTCATCACGATGGCAAAGTGTTGGCATGACAG
>Frequency_1_QualityScore_FDHHHHHJJJJIJJJJIJIJJJJJJJJJJJJJIJJJJJJJJJJJJJJJIJJJIJJJJJJJJJJIIHHGFBDDFEEECEEEDCCCDDDDDEFEDD_Mismatch_0_Sense_+_Library_PoolT
GTAAATTAGCAAGCAGATATCTAGAACATTTATTCTTGGCAGAAATGGATGAAAAGGATCAGCAGGGAAGTTTGAAATAAGTGTTTGTCATTGA
>Frequency_1_QualityScore_FFHHHHHJJJJJJJJJJJJJJJJJJJJJIIJJJJJHIJJJJJIJJHJJJJJJJJGGHIJJJJJHHHHHFDDFFFEEEEEEEDEEEEDDDDCDDD_Mismatch_0_Sense_+_Library_PoolT
ATTGAAAAAACATGTCATACCATGTTCAAATTTGGTTTCATCACGATGGCAAAGTGTTGGCATGACAGTCACTCTACTTGTAAATTAGCAAGCA
>Frequency_1_QualityScore_B4CFB<DEDEIFEFIIGCFE@CAF>?DEFG@>C?FDFFCGFB0?<DDF:\5;@AEE57?DB@7>AC>>BADAA>5@BBAA@:>@?A@>AB_Mismatch_1_Sense_+_Library_PoolT
ATCCAAAAGGAGAGAAAAATGTCTGAAGATGCAAGTAGCGTGCCTTAGCGACCCACATCAAGTACATTTGTATTACACTTGGAGATTGCT
>Frequency_1_QualityScore_FFHHHHHIJJIJJJIIGIGIJJGHFHJIIIJJIJJJJIJJHIGIJJJJIHGGGGHGJIIIIFHHIIIJIGEGGIJJIHEECHHDFDFFFEDDED_Mismatch_0_Sense_+_Library_PoolT
CTAGAATCATATTGACATATTGAGATAGAAATGCTACATTCGTTCATCCCAAATGATATAGAAGCTTGCATGATTTTTCAGCATCAGTTCGAGA
>Frequency_1_QualityScore_FFHFHHHJIJIGIJJGIJJJJIGHHHGHIJIIIJJJJJJJIJJJIJJJIJJJIIJJIJIJJJJJJJJHECEEHHFFFFF?BEDE_Mismatch_0_Sense_+_Library_PoolT
TTGACAGATGCAATCTGGCTTGTAGTCATGCTCTAACTTCTAACATTGAAAAAACATGTCATACCATGTTCAAATTTGGTTTCA
>Frequency_1_QualityScore_FFHHHHHJGGHJGGIJJJEIJJIHGIJJJIJIJJJFGHIGBHHJJJG>DGEHGHGAFFHEIHFGHHEFFFCEEEEEEBBDBB9>>?(5?;A@CC_Mismatch_0_Sense_+_Library_PoolT
GCTACATTCGTTCATCCCAAATGATATAGAAGCTTGCATGATTTTTCAGCATCAGTTCGAGAATCCAAGTTCTTTGGGCTGGTAGGTTGTCTTT
>Frequency_1_QualityScore_EFGFHHHJIJJJJJJCHHIJIIJIIIIJJJIJJIJIJJJJIIIJJJJJIIJJJIIHIJHIJJIJGIHGI@GIJIJIICEHHGFFFFFFCCDEEE_Mismatch_0_Sense_+_Library_PoolT
CTGTGAAGTTTTAGGTCTAGAATCATATTGACATATTGAGATAGAAATGCTACATTCGTTCATCCCAAATGATATAGAAGCTTGCATGATTTTT
>Frequency_1_QualityScore_FFHHHHHJJIJIJJJJJFHIHIJIGIGJJJJJJJJJGIIHIIJGHIHIIIHHHIEIHIJJJIIHIIEHHHHHFFFFFEEEEEDCCCDDDDDDDD_Mismatch_0_Sense_+_Library_PoolT
ATTCTTGGCAGAAATGGATGAAAAGGATCAGCAGGGAAGTTTGAAATAAGTGTTTGTCATTGAAGGTAAAGCAGCCAATGCAAAGACATCCATA
>Frequency_1_QualityScore_:A?B:A3E@F>FEDCE@:FE9EFFEGFIFEDGBGCGDD41BBDC@49*9==FFB>F8)=)....>@)=A??2?D;;;(6@66-=?>A?@>A_Mismatch_0_Sense_+_Library_PoolT
CTTGGCAGAAATGGATGAAAAGGATCAGCAGGGAAGTTTGAAATAAGTGTTTGTCATTGAAGGTAAAGCAGCCAATGCAAAGACATCCATA
>Frequency_1_QualityScore_FFHHHHHJJJIJIJJJJIJJJJJJJGIIJHIIIJJJJJJIIIIHIJJJJIHIIJJHIJJJIJIJIJJJHEHHHFFFFFFFEEEEEEEDEFEDDD_Mismatch_0_Sense_+_Library_PoolT
TCAAATTTGGTTTCATCACGATGGCAAAGTGTTGGCATGACAGTCACTCTACTTGTAAATTAGCAAGCAGATATCTAGAACATTTATTCTTGGC
>Frequency_1_QualityScore_FFHHHHGIIJJJJHHIIIJGJJJJIJIHIIJIJJJJJJJJJJJJJJIIIJJJJJIJIJJJJIJJIJIJGCHHGHGHFFFF_Mismatch_0_Sense_+_Library_PoolT
CACGATGGCAAAGTGTTGGCATGACAGTCACTCTACTTGTAAATTAGCAAGCAGATATCTAGAACATTTATTCTTGGCAG
>Frequency_1_QualityScore_FFHHHHHJJIJJJJJJJJJJIJJJJJJIIIJJJJJ_Mismatch_0_Sense_+_Library_PoolT
AATGATATAGAAGCTTGCATGATTTTTCAGCATCA
>Frequency_1_QualityScore_FFGHDCFHJIJJJJJJJJJJJIIIGGGIJIJFIJJJIIHIJJJFIHIJJJEHFCHIIJIJGGGHHDEFHCEGGFFFFFFEFEEDEDCDCCD_Mismatch_0_Sense_+_Library_PoolT
TTTGGTTTCATCACGATGGCAAAGTGTTGGCATGACAGTCACTCTACTTGTAAATTAGCAAGCAGATATCTAGAACATTTATTCTTGGCAG
>Frequency_1_QualityScore_FFHHHHHIJIJJGIJJJJJJGIJIJIJIJJJIIJJJJJJJJIJJIJIIIJJIJJJFIFIJJIJJGIIJCDHHGHHHHFFFFFDAEDCDEDCCDD_Mismatch_0_Sense_+_Library_PoolT
GACAGTCACTCTACTTGTAAATTAGCAAGCAGATATCTAGAACATTTATTCTTGGCAGAAATGGATGAAAAGGATCAGCAGGGAAGTTTGAAAT
>Frequency_1_QualityScore_FFHAFHHEIGJJIJEIGIGIJJIIIIJIJJIIJJIIFIJJJGIGGIHDHHGGJGIGIHIGGJJJIHIJJJHGHGHFFEFB@BBEECCCCEECDD_Mismatch_0_Sense_+_Library_PoolT
ATGTCATACCATGTTCAAATTTGGTTTCATCACGATGGCAAAGTGTTGGCATGACAGTCACTCTACTTGTAAATTAGCAAGCAGATATCTAGAA
>Frequency_1_QualityScore_FFGHHHGJJJJIJJGIGIJJJJJJGIICHCFCGHCIGIG9FDGCHGGGHHIDGGGHEI9FAD=CH/?>E=>CEB>;);BCEEEC@@ACD;5:55_Mismatch_0_Sense_+_Library_PoolT
TATAGAAGCTTGCATGATTTTTCAGCATCAGTTCGAGAATCCAAGTTCTTTGGGCTGGTAGGTTGTCTTTGACAGATGCAATCTGGCTTGTAGT
>Frequency_1_QualityScore_FFFHHHHJJJJIJJJJJIIJJJJJJJJJJIIIJJJIJJJJJJHJJJJJIJJJIJJJJJJGIGIIHHHHHEHFFFFFFEEEEDEEDDDDDDDFEE_Mismatch_0_Sense_+_Library_PoolT
GGTTGTCTTTGACAGATGCAATCTGGCTTGTAGTCATGCTCTAACTTCTAACATTGAAAAAACATGTCATACCATGTTCAAATTTGGTTTCATC
>Frequency_1_QualityScore_FFHHHHHJJJJJJJJJJHHIIJHHJJIJJHIJIJIJJJJJJJJIJJJJJJJJJJJJJJIJJJJJJJJJJHIJIJJJJJHHHHHFFFFFFFEDED_Mismatch_0_Sense_+_Library_PoolT
TCAAACTAGTTGCACTGTGAAGTTTTAGGTCTAGAATCATATTGACATATTGAGATAGAAATGCTACATTCGTTCATCCCAAATGATATAGAAG
>Frequency_1_QualityScore_DDHHHHHJJJJJJJJJJJJIJIJJJJJJJJJIIJIIIJIJIJJIJGHIIIGJJIJJGIIJIJJIJIHHHFFFFFEEEEEDBDDDDDDDDCDDDD_Mismatch_0_Sense_+_Library_PoolT
AGTCATGCTCTAACTTCTAACATTGAAAAAACATGTCATACCATGTTCAAATTTGGTTTCATCACGATGGCAAAGTGTTGGCATGACAGTCACT
>Frequency_1_QualityScore_FFHHHHHJJJJJJHJJJJJI>GGJJJJJJJJJJJIJJJJJJJIIHJJJJJJJJFHHIIIJJHHGHHFFFDFFEEEEEEEDDEDEEDDDDDDDDD_Mismatch_0_Sense_+_Library_PoolT
TTGAAAAAACATGTCATACCATGTTCAAATTTGGTTTCATCACGATGGCAAAGTGTTGGCATGACAGTCACTCTACTTGTAAATTAGCAAGCAG
>Frequency_1_QualityScore_FFHHHHHIIIJJJJJJJJJJJJJJJJJJJIJIJJJJJJJJJJJJJHIHDGIHGJJJJJIJJJIJIIIHHHHHHFFFFFFFEEEEEEDDDDDCED_Mismatch_0_Sense_+_Library_PoolT
AAAACATGTCATACCATGTTCAAATTTGGTTTCATCACGATGGCAAAGTGTTGGCATGACAGTCACTCTACTTGTAAATTAGCAAGCAGATATC
>Frequency_1_QualityScore_FFHHHHHJJJJJJJJJJJJJJJJJJJJJJJJJIJJJIJIJJJJIJIJJIJJJJJJJJJIJJJIJIJJJJHHHHHHHFFFFDEEDDDDDDCCDBD_Mismatch_0_Sense_+_Library_PoolT
AATGCTACATTCGTTCATCCCAAATGATATAGAAGCTTGCATGATTTTTCAGCATCAGTTCGAGAATCCAAGTTCTTTGGGCTGGTAGGTTGTC
>Frequency_1_QualityScore_FFHHHHHJIJJIJJJJJJJJIFHIJFGHIJJJJJJJJIJJJJIJJJJIGIJJJIJJIJJJIJJHHHHHHDFFFFFFEEDEEEDDDDDDDEDEFF_Mismatch_0_Sense_+_Library_PoolT
AATCCAAGTTCTTTGGGCTGGTAGGTTGTCTTTGACAGATGCAATCTGGCTTGTAGTCATGCTCTAACTTCTAACATTGAAAAAACATGTCATA
>Frequency_1_QualityScore_FFHHAFHIGHIHIJJJIIIJIJJJJJJJJJJJJJJJHHIGIIIHJIJGGIGIIJIIIIJIG@DGEGIHHHHFFFF_Mismatch_0_Sense_+_Library_PoolT
CTGGTAGGTTGTCTTTGACAGATGCAATCTGGCTTGTAGTCATGCTCTAACTTCTAACATTGAAAAAACATGTCA
>Frequency_1_QualityScore_?AAFFA>GI<ACEGAFHGI9HH@EG@FCFGGCGIH@@9DFFHIIGGIIGGDE@F=@FGC_Mismatch_1_Sense_+_Library_PoolT
ACATGCTCTAACTTCTAACATTGAAAAAACATGTCATACCATGTTCAAATTTGGTTTCA
>Frequency_1_QualityScore_DD::<D:8C82CE?E@<91?D*1*?9*00:9*90*0*9(0(7===A;==@;7....)7=77?;7@D@).;6@;6;>;5(;(;>AA?:,:>A>55_Mismatch_2_Sense_+_Library_PoolT
TTAGCGACCCACATCAAGTACATTTGTATTCCACTTGGGGATTGCTTAATGTTGCAACTCAAACTAGCTGCACTGTGAAGTTTTAGGTCTAGAA
>Frequency_1_QualityScore_FFHHFHHJGHIIJJJJJIJJJIJJJJJIJJJJJJJJGIIIJJJJJJJJHIJJJJJIIJGIIGIJJHHFFCDEDCEFFDDDDDEEEEECCDCDDB_Mismatch_0_Sense_+_Library_PoolT
CTGGTAGGTTGTCTTTGACAGATGCAATCTGGCTTGTAGTCATGCTCTAACTTCTAACATTGAAAAAACATGTCATACCATGTTCAAATTTGGT
>Frequency_1_QualityScore_FDHFHHHIIIIIIIEGIHEGIGEEGHGGIIIJJJJIIIJEIIJIIJJIIGIJGGGGIEIJJJJJJJJJJJGIFHGHGFFFFFFFFDD@CEEEDB_Mismatch_0_Sense_+_Library_PoolT
GTGTTTGTCATTGAAGGTAAAGCAGCCAATGCAAAGACATCCATAGATTTGCAGTATTTGTCATCATTGGCATTTAAATTATTCACAATTTTGA
>Frequency_1_QualityScore_FFHHHHHJIHIGJJJHIIIIJJGIJJJJJJJIJJJJJJJFIJJJJJJJJJJIHIJIIIJIHIJJJJIIHHFFHEFFECACDCCDDDDCDCCADD_Mismatch_0_Sense_+_Library_PoolT
CTCTACTTGTAAATTAGCAAGCAGATATCTAGAACATTTATTCTTGGCAGAAATGGATGAAAAGGATCAGCAGGGAAGTTTGAAATAAGTGTTT
>Frequency_1_QualityScore_FFHHHHHIJJJIJJIJJJJJIHJJJIJJJJJJJJJJJJJJJJJJJJJJIJJJJJJJJJHIJJJJIJGIJIIJJIIGHHHHHHFFFFFFBCCEDC_Mismatch_0_Sense_+_Library_PoolT
ATAAGTGTTTGTCATTGAAGGTAAAGCAGCCAATGCAAAGACATCCATAGATTTGCAGTATTTGTCATCATTGGCATTTAAATTATTCACAATT
>Frequency_1_QualityScore_FFHHHHHJJHIJJJJJJJJJIJJJJJJJJJJJJIIJJJJJIJJJJJJJJJJJJJJJJJJJJJGHHHHGHGFEFFFFEEDEEEDDEEDDDDE_Mismatch_1_Sense_+_Library_PoolT
AGTTTTAGGTCTAGAATCATATTGACATATTGAGATAGAAATGCTACATTCGTTCATCCCAAATGATATAGAAGCTTGCATGATTTTTCAT
>Frequency_1_QualityScore_DFHHDHHJH>HHIJJJJJJJGIIIEHIJJJJJJIJJJJJJIJGIGEDEHGEGHGIGIIJJFHGIJIGGHGE>EDDCBACDDEEDDDDCCCCDED_Mismatch_0_Sense_+_Library_PoolT
CTTTGGGCTGGTAGGTTGTCTTTGACAGATGCAATCTGGCTTGTAGTCATGCTCTAACTTCTAACATTGAAAAAACATGTCATACCATGTTCAA
>Frequency_1_QualityScore_FDHHHHHJJIJJJJJIJJJJJGHGHIJJJJJJJJJJJJJJJJJJJJJJJIIJJJJIJJHIBHIGHIJIJJJHIIIGHHHHHHHHHFFFFFFEEE_Mismatch_0_Sense_+_Library_PoolT
GTACATTTGTATTCCACTTGGAGATTGCTTAATGTTGCAACTCAAACTAGTTGCACTGTGAAGTTTTAGGTCTAGAATCATATTGACATATTGA
>Frequency_1_QualityScore_FFHHHHHJJJJJJJJJJIJJIIIIIJJJJJIJJJJJJJJJJHIJJJJJJJJJJJJJJJHHEEHHFFFFEEEEEEDDDDDDDDDEDDDDEEEEDD_Mismatch_0_Sense_+_Library_PoolT
TCTAACATTGAAAAAACATGTCATACCATGTTCAAATTTGGTTTCATCACGATGGCAAAGTGTTGGCATGACAGTCACTCTACTTGTAAATTAG
>Frequency_1_QualityScore_DDDFHDHIIFGIIHHHGGIJJIECHIIIACEFDGCFG>FGGEGEDHHEHIHIHJGIJJIGIAHIIIIGHHEECEHEFBHFDEFBEEECECDECC_Mismatch_0_Sense_+_Library_PoolT
GGAAGTTTGAAATAAGTGTTTGTCATTGAAGGTAAAGCAGCCAATGCAAAGACATCCATAGATTTGCAGTATTTGTCATCATTGGCATTTAAAT
>Frequency_1_QualityScore_FFHHGHHJJJJIJJIJJJGIJJHIIJJJJJJJJJJJJJJIEIGBFHIJBBFEIJ@CGHHIIIJIFFFHHHCDDFFFDEADEDCDDDDDDDDD@C_Mismatch_0_Sense_+_Library_PoolT
ATTTATTCTTGGCAGAAATGGATGAAAAGGATCAGCAGGGAAGTTTGAAATAAGTGTTTGTCATTGAAGGTAAAGCAGCCAATGCAAAGACATC
>Frequency_1_QualityScore_BAB<<CDE>+A+<BFAAEAEF<E<ED1???DDI4?DDEBEDADDD?4?B<DEEDEICEDEIE:==@A;C;=;ACCC?CDDDD??D>@@3(5>>A_Mismatch_2_Sense_+_Library_PoolT
CAACTCAAACTGGTTGCACTGTGAAGTTTTAGGTCTAGAATCATATTGACATATTGAGATAGAAATGCTACATTCGTTCATCCCAAATAATATA
>Frequency_1_QualityScore_FFHHHHHJJIJJJIIIJJJJJIJJJJJJJJJJJJJJJJJJGGIDFHIH_Mismatch_0_Sense_+_Library_PoolT
ATTTATTCTTGGCAGAAATGGATGAAAAGGATCAGCAGGGAAGTTTGA
>Frequency_1_QualityScore_FFHHGGHHIJJIJJHHJJIJJIJJIJGGJJJJJJJJJJJJIJIJJJJJJJIJJJJJJGGIIJJGIJGJIHIHHHHHHHFFFFEDEEEEECDDCD_Mismatch_0_Sense_+_Library_PoolT
TGTGAAGTTTTAGGTCTAGAATCATATTGACATATTGAGATAGAAATGCTACATTCGTTCATCCCAAATGATATAGAAGCTTGCATGATTTTTC
>Frequency_1_QualityScore_FFHHHHHJJJJJJJHJIJJJJJJJ<EGGIIIIIJJJIIGIEIJJGJIJIIIJJJIJIGGGGHIGGIJHHHFHHHFFFFFFFDDCECEDEDDDBD_Mismatch_0_Sense_+_Library_PoolT
TCTTTGACAGATGCAATCTGGCTTGTAGTCATGCTCTAACTTCTAACATTGAAAAAACATGTCATACCATGTTCAAATTTGGTTTCATCACGAT
>Frequency_1_QualityScore_FFHHHHHJJJJJIJJJJJJJJIJIIJJJJIJGHJJJJJJJJJJJJJIJJJJJJJJJJIJJJJJJJJJJJHJJIJHHHHHHFFD_Mismatch_1_Sense_+_Library_PoolT
AGCCAATGCAAAGACATCCATAGATTTGCAGTATTTGTCATCATTGGCATTTAAATTATTCACAATTTTGAGCTTTGGCATTA
>Frequency_1_QualityScore_+B2=AA?,2<C2C@E9FC<43+<<+AC9@<EFED4?C8D?4*?*?@4???<DDD>D??D@C)(=7(78@=A7A;CEIDDDDDDEAD_Mismatch_1_Sense_+_Library_PoolT
TGAAGTTCTAGGTCTAGAATCATATTGACATATTGAGATAGAAATGCTACATTCGTTCATCCCAAATGATATAGAAGCTTGCATGA
>Frequency_1_QualityScore_FFHHHHHJJJFHHHIJHJJJJJJJJJHIJJJJJIJJJJIJJJJJJJJIIIJJJJJJJJJJJIJHIJJJJJIIJJJHHHHHGFFFFFFEEEEEEE_Mismatch_0_Sense_+_Library_PoolT
TTGAAATAAGTGTTTGTCATTGAAGGTAAAGCAGCCAATGCAAAGACATCCATAGATTTGCAGTATTTGTCATCATTGGCATTTAAATTATTCA
>Frequency_1_QualityScore_DDHFHDHJJJJIHIIIIGIGCHGHGIHJIJJBHIGIIJJJIJJEHGHEEEFEEFFF@CDFDEAEBEEEDCCDDCCCDDCDDDDDEDDEDDCDDC_Mismatch_0_Sense_+_Library_PoolT
GAGAGAAAAATGTCTGAAGATGCAAGTAGCGTGCCTTAGCGACCCACATCAAGTACATTTGTATTCCACTTGGAGATTGCTTAATGTTGCAACT
>Frequency_1_QualityScore_FFHHHHHJJJJJJIJIJFHHIJJJIJJJIJJJJJIFIJJJGIIIJIJJJIDHHJJIBFHJJJIIIIJJJGHIICGHEHHHE?CEHHGFCFFFFE_Mismatch_0_Sense_+_Library_PoolT
CATCCATAGATTTGCAGTATTTGTCATCATTGGCATTTAAATTATTCACAATTTTGAGCTTTGGCATTTGCAGATTATATAATTCATGCTTTTT
>Frequency_1_QualityScore_><A<?CFEHA>G>FEBG9?CFHIIIIEHGDCFFGIGCHGGG;;FFHHIHAGGAHDCAEFEH;CE@?BDDBBCC;>ACCCC;5>A??CCA@C>A8_Mismatch_0_Sense_+_Library_PoolC
AAGTGTTGGCATGACAGTCACTCTACTTGTAAATTAGCAAGCAGATATCTAGAACATTTATTCTTGGCAGAAATGGATGAAAAGGATCAGCAGG
>Frequency_1_QualityScore_D:D>8+<E<C:E?EE@4<9F9<+<9C@E<BB9??D3?0?9*9BB/9B)=@)/84=;)8)8=).=?>A>D:>;;@_Mismatch_1_Sense_+_Library_PoolC
GCTTGAAGTCATGCTCTAACTTCTAACATTGAAAAAACATGTCATACCATGTTCAAATTTGGTTTCATCACGAT
>Frequency_1_QualityScore_FFHHGFGJJJIJJJCHIJJJJJIJJJJIJJIJJJJJIJIJJJIJIJJJJJJJJJJIJJJJFICGGHHHGEHFFFFDECE@C@CACDDDDCDCDD_Mismatch_0_Sense_+_Library_PoolC
GCTTGTAGTCATGCTCTAACTTCTAACATTGAAAAAACATGTCATACCATGTTCAAATTTGGTTTCATCACGATGGCAAAGTGTTGGCATGACA
