# Supplementary material for: Differential Gene Expression Reveals Candidate Genes for Drought Stress Response in Abies alba (Pinaceae)
Source: PLoS One. 2015 Apr 29;10(4):e0124564. doi: 10.1371/journal.pone.0124564 (PMC4414588; doi:10.1371/journal.pone.0124564)
Supplement: S2 File — (GZ) [file pone.0124564.s002.gz › comp7099_c0_seq1.fa]

>comp7099_c0_seq1 len=475 path=[1:0-397 430:398-474] : sp|Q9LLL8|XSP1_ARATH Xylem serine proteinase 1 OS=Arabidopsis thaliana GN=XSP1 PE=2 SV=1 e-value: 7e-08 blast score: 53.1
ATAAGAGTGAGATATCAGTGTACAGGGCAATAGTGAAGGCTCCTCCAGGAGTTTCAGTGAAGGTGGAACCTAATTTTCTGGTGTTCAAAAAGAGAAATGGAAAGTTGGGATTTTCTCTGAGTATGGAACCGAGAAATGTGACGACAGGATGCTCAATGTCAGGGTTCTTGAGTTGGGTTGATGGAAGGGGCCATGTAGTTAGCAGTCCACTTGTGGCCTCATTCTGCTGATCATGTCTACAGCATCGTCACCCAATTCAAGCGTCCTCGTCGTGCTGTATTTGTTCAACCTTGTGATTTCTTTCAAGTGTTCTCTTGGCCTGGCTTATAATTTGCCTGAAAGTCGGTTATGTTTCGAACCCTAAGTTAGAAGCTTCTTTTGTCTTTTGTTTTTAAACCAGAGGGCTTCTGAATTCGAACTTGTAATTTTAAAATAAGAAATATTATTCTAATAAAAACTATTTAATCTTCATTTA

>Frequency_1_QualityScore_FFHHHHGIJJIAHHIHHIIF@GGIGIFIIIIJJIFIIHBGIJIJGGGGHGIIJIEHIIGHHCEFFFFEDAC>?>=@BBBBDDCBDDCACDDDDE_Mismatch_0_Sense_+_Library_PoolT
TAATTTGCCTGAAAGTCGGTTATGTTTCGAACCCTAAGTTAGAAGCTTCTTTTGTCTTTTGTTTTTAAACCGGAGGGCTGTTGGAATAATGCTT
>Frequency_2_QualityScore_FFEGGHEGHIIGGIIIEIGIIGFHGIIIIIIIIIIIIIIIIGIIIIIIEGGGIGHHIIGEHHEFFEDEEDEEDEDDDCDCCDCDEEEEDE_Mismatch_0_Sense_+_Library_PoolC
AGTCGGTTATGTTTCGAACCCTAAGTTAGAAGCTTCTTTTGTCTTTTGTTTTTAAACCAGAGGGCTTCTGAATTCGAACTTGTAATTTTA
>Frequency_2_QualityScore_BEGHGHBFGEGHGIIGHEGGGIEGCHIFGGFGGEGGABFEECGHIEEGIC?=AEGGEAECEIIHEEA497?=4;A?7@AB9<?<A=8AA=?CC9_Mismatch_0_Sense_+_Library_PoolC
CTTGTGATTTCTTTCAAGTGTTCTCTTGGCCTGGCTTATAATTTGCCTGAAAGTCGGTTATGTTTCGAACCCTAAGTTAGAAGCTTCTTTTGTC
>Frequency_2_QualityScore_FFHGGGHIJHIHIIJJIIJJJJIHIIJJJIIIIJJIIIJIGIIIIIHJIJIHIJGIIHGEGGGHFEFFEEEEEEEDCADDCCEDCDCCDCDBCA_Mismatch_0_Sense_+_Library_PoolC
TCATTCTGCTGATCATGTCTACAGCATCGTCACCCAATTCAAGCGTCCTCGTCGTGCTGTATTTGTTCAACCTTGTGATTTCTTTCAAGTGTTC
>Frequency_1_QualityScore_DFHHHHHJJJJJIJJIJIIJIIGIIJJJJJJJJJJIIJJJIIIJJJJJJJJJJJJHHHFHHFFFFFFFEEEEEEDDDDDDDCDDDDDDDDDDDD_Mismatch_0_Sense_+_Library_PoolC
TACAGCATCGTCACCCAATTCAAGCGTCCTCGTCGTGCTGTATTTGTTCAACCTTGTGATTTCTTTCAAGTGTTCTCTTGGCCTGGCTTATAAT
>Frequency_1_QualityScore_?AABBAD>,AEEFEI<FA<<<E<<CEEEFD??E;CB@ADCEED9?DD;?<DD>CDADIII8=@:@DIC/5?A@D(6>>A@_Mismatch_0_Sense_+_Library_PoolC
TGTGATTTCTTTCAAGTGTTCTCTTGGCCTGGCTTATAATTTGCCTGAAAGTCGGTTATGTTTCGAACCCTAAGTTAGAA
>Frequency_1_QualityScore_FFHHHHHGIJJJJJJJFIJJJE@AGHIJJGIJIIJJJJJIJEGIIJIJGHIGEHIHAEHFFDDCCEC@CACBDDDDBDDDEED@DACDCC?CDC_Mismatch_0_Sense_+_Library_PoolC
CTGAGTATGGAACCGAGAAATGTGACGACAGGATGCTCAATGTCAGGGTTCTTGAGTTGGGTTGATGGAAGGGGCCATGTAGTTAGCAGTCCAC
>Frequency_1_QualityScore_FFHHHGGIIIIIJJJJJIGIJFIJJIIJJJJJGDIBFHJIJGHIAFHJJIIGIIJJHHHHHHFFFDECDEEEDECDD:CACCDDDCCDDCCDDD_Mismatch_0_Sense_+_Library_PoolC
GATCATGTCTACAGCATCGTCACCCAATTCAAGCGTCCTCGTCGTGCTGTATTTGTTCAACCTTGTGATTTCTTTCAAGTGTTCTCTTGGCCTG
>Frequency_1_QualityScore_FFHHHHHJJJJJHIJJJJJJJJIJJGIJJJIJIJJJJJJJJJJJJJJJJIJJJIIJJJJJJHHHHFFFFADDEDDDEDCDBDDDDDDDDBDDDD_Mismatch_0_Sense_+_Library_PoolC
GAAGGGGCCATGTAGTTAGCAGTCCACTTGTGGCCTCATTCTGCTGATCATGTCTACAGCATCGTCACCCAATTCAAGCGTCCTCGTCGTGCTG
>Frequency_1_QualityScore_DAD>F;CGBGFE::E;EFH4CCG;EBFEEFD?:?DCBD?DGFFEFF>D>DFFBFEEFFAFFE@AF@:7@CEA>C;AEE>_Mismatch_1_Sense_+_Library_PoolC
TAAACCAGAGGGCTTCTGAATTCGAACTTGTAATTTTAAAATAAGAAATATTATTCTAATAAAAACTATTTAATCTGCA
>Frequency_1_QualityScore_F:CFAFDHIJJJIJGEEHHIGD???DFGFGG>GGDHIIIIJGIHIJI@GGIJHGIAGEEHGF><;?>@>;@CA>@@ABDC>::>CDEC@_Mismatch_0_Sense_+_Library_PoolC
GTCGGTTATGTTTCGAACCCTAAGTTAGAAGCTTCTTTTGTCTTTTGTTTTTAAACCAGAGGGCTTCTGAATTCGAACTTGTAATTTTA
>Frequency_1_QualityScore_FFHHHHHJIJJJJHIJJJJJJJJGGIGIJIJJJJIIJJJJJJJJIJHIHIIJJIJJJIDFHHIJJJEHHEFFFFFFCEEDDDDDDEEEDDDDDD_Mismatch_0_Sense_+_Library_PoolC
TTGTTCAACCTTGTGATTTCTTTCAAGTGTTCTCTTGGCCTGGCTTATAATTTGCCTGAAAGTCGGTTATGTTTCGAACCCTAAGTTAGAAGCT
>Frequency_1_QualityScore_DBD???CE?AE<ABEB<FAFH?FHIEFDHEGGHH>DBGC=GCFGHBDFH@6.8BFEDFFDCDE.=@?3?;ADCBC>DDCCA66,;;@@33<@59_Mismatch_0_Sense_+_Library_PoolC
ATAAGAGTGAGATATCAGTGTACAGGGCAATAGTGAAGGCTCCTCCAGGAGTTTCAGTGAAGGTGGAACCTAATTTTCTGGTGTTCAAAAAGAG
>Frequency_1_QualityScore_DFBHFFFEBHGGCGGGGG9FDCGCAEGB:CDFGIIII@HIGGIIIIIIIC@C@:B;;;A=DB?CBBDCC@ACCCDEEC@;>>AAACCC@@CDCD_Mismatch_0_Sense_+_Library_PoolC
CACTTGTGGCCTCATTCTGCTGATCATGTCTACAGCATCGTCACCCAATTCAAGCGTCCTCGTCGTGCTGTATTTGTTCAACCTTGTGATTTCT
>Frequency_1_QualityScore_FFGHGHFHJJJJIJJJHIIJJIHIHIJIJGFHIIGGJJJJICGGEHIDGIJEIIGGIDIIJFIHIEHHHHHGD@C?CDEEDECDFCD@CDEDDD_Mismatch_0_Sense_+_Library_PoolC
CCTAAGTTAGAAGCTTCTTTTGTCTTTTGTTTTTAAACCAGAGGGCTTCTGAATTCGAACTTGTAATTTTAAAATAAGAAATATTATTCTAATA
>Frequency_1_QualityScore_FFFFFHHIJIJIJJIJIJJJJGIJJIIJJJJJJEGIHGGIIFGHIJI_Mismatch_1_Sense_+_Library_PoolC
AGTGTTCTCTTGGCCTGGCTTATAATTTGCCTGAAAGTCGGTTATGA
>Frequency_1_QualityScore_FFHHHHHJJJJJJJJJJJIJIJIJJJJJJJIJJJHIJJGIJJJJJJJJJJIJJJJIJGHHGHHFFFFFFECEEDEDDDDDBDDDDDDDCC@DBB_Mismatch_1_Sense_+_Library_PoolC
GTTCTCTTGGCCTGGCTTATAATTTGCCTGAAAGTCGGTTATGTTTCGAACCCTAAGTTAGAAGCTTCTTTTGTCTTTTGTTTTTAAACCGGAG
>Frequency_1_QualityScore_EFHHHGGJIHJJJGIJJJJJJIJHIGIJJJIJJIJDHBHGIJIIJJJJIIIGEAEFEHHDFFBEFFEA;;?CDDDC;ACDD??BCDDDC@CBDD_Mismatch_0_Sense_+_Library_PoolC
ATGGAAAGTTGGGATTTTCTCTGAGTATGGAACCGAGAAATGTGACGACAGGATGCTCAATGTCAGGGTTCTTGAGTTGGGTTGATGGAAGGGG
>Frequency_1_QualityScore_DFHHGHHHHGHIJJIJIIJJJEGIGIIJGGIIJJJJJJCDGGBGHG07?FHDGHGIGGIIIIICFHEHFFDB;@>DEEEECEACDDCD5<?CB?_Mismatch_1_Sense_+_Library_PoolC
TTTCAAGTGTTCTCTTGGCCTGGCTTATAATTTGCCTGAAAGTCGGATATGTTTCGAACCCTAAGTTAGAAGCTTCTTTTGTCTTTTGTTTTTA
>Frequency_1_QualityScore_FFHGH4CGHIJIJJJJJJJJJJIJJJJJJJJJJJJJJJIJJJJJIJIJJJJJJJJJJIIJJJJIJJHGHEEFDFDDEDDDBBDDDDDADFEDDD_Mismatch_0_Sense_+_Library_PoolC
CATGTAGTTAGCAGTCCACTTGTGGCCTCATTCTGCTGATCATGTCTACAGCATCGTCACCCAATTCAAGCGTCCTCGTCGTGCTGTATTTGTT
>Frequency_1_QualityScore_FFHHHHHJJJJIIIJJJHIIJJJIHJJJJJIIJJJIIJJJJJGJGIIJIIJJJJJHJIHIJJJHHHAHHHDEFFFFEEEEEEDCFEEEEEEDDD_Mismatch_0_Sense_+_Library_PoolC
CCCTAAGTTAGAAGCTTCTTTTGTCTTTTGTTTTTAAACCAGAGGGCTTCTGAATTCGAACTTGTAATTTTAAAATAAGAAATATTATTCTAAT
>Frequency_1_QualityScore_DDHH8F>BFHIDGGHHCEHHEIIAEGF>FDDGGIE@FAE)?DF@BDF4?CHGGHCGED@7@ACHEEEC@;@@B@>6>ACCC=ACCB9_Mismatch_0_Sense_+_Library_PoolC
TGTTCTCTTGGCCTGGCTTATAATTTGCCTGAAAGTCGGTTATGTTTCGAACCCTAAGTTAGAAGCTTCTTTTGTCTTTTGTTTTTA
>Frequency_1_QualityScore_FAFHHHHJJIIJJJJIJJJDGGIIIIIJJJIIDHIIIJGDFFFHHJJGIJJJIJJIJHIEHJHHHFHFFDDDDDDDEEECBDDBBDDDDDDDDD_Mismatch_0_Sense_+_Library_PoolC
GTGGAACCTAATTTTCTGGTGTTCAAAAAGAGAAATGGAAAGTTGGGATTTTCTCTGAGTATGGAACCGAGAAATGTGACGACAGGATGCTCAA
>Frequency_1_QualityScore_FFHHHHHJJJJJJIJJJJJJJIIIIJJJGHJJJJJJJJJJIJIJIIIIIIGIJJJIGIIJJJIJFHHHHHGFFFFFFDEDECEEAFEEEDEEDD_Mismatch_0_Sense_+_Library_PoolC
CTAAGTTAGAAGCTTCTTTTGTCTTTTGTTTTTAAACCAGAGGGCTTCTGAATTCGAACTTGTAATTTTAAAATAAGAAATATTATTCTAATAA
>Frequency_1_QualityScore_FFHHHGHJJJJJIJGIHIJJIIEIIJJHIJHIJJHIJJJJIJJIJHIIIIGIGIHHHHHHEFFFFDDEEEDDEEEEDDDDDDEDDEDEEDCDDD_Mismatch_0_Sense_+_Library_PoolC
GCTCAATGTCAGGGTTCTTGAGTTGGGTTGATGGAAGGGGCCATGTAGTTAGCAGTCCACTTGTGGCCTCATTCTGCTGATCATGTCTACAGCA
>Frequency_1_QualityScore_FFHHGHHJJGHIJJJIIIJJJIJIIIJFHIJGIJJGIJJJJIIIJIHIIGIIIIJIGIJIHGHHEE=BF@CCCEEEDCACDDDEDDEDEEDDDD_Mismatch_0_Sense_+_Library_PoolC
TGCTCAATGTCAGGGTTCTTGAGTTGGGTTGATGGAAGGGGCCATGTAGTTAGCAGTCCACTTGTGGCCTCATTCTGCTGATCATGTCTACAGC
>Frequency_1_QualityScore_?2C<D4<<2+2AA8FB?AA?8<@E?*11:1C;:D<0B?(@:6B7C;@DI:CD>7)).?CADC3?DD@DDA@_Mismatch_0_Sense_+_Library_PoolC
TGTCTACAGCATCGTCACCCAATTCAAGCGTCCTCGTCGTGCTGTATTTGTTCAACCTTGTGATTTCTTTC
>Frequency_1_QualityScore_DFHHHHHIJJJJJJIJJJHIIJGIJJJJIIJJJJJJJJJJJJIJIIJJJJJJIJIJJIJJJJIHCHHFFFFFEDDDCDBDDDDDDDA@CDDBCB_Mismatch_0_Sense_+_Library_PoolC
TTATAATTTGCCTGAAAGTCGGTTATGTTTCGAACCCTAAGTTAGAAGCTTCTTTTGTCTTTTGTTTTTAAACCAGAGGGCTTCTGAATTCGAA
>Frequency_1_QualityScore_FFHHHHHJJJJJJJJJJJJJJJJJJHHIJHIJJJIJJJJIJJJIJHIJIIJJJJJIJJJIJHHHHHHFFDD@DEEDBCDDDDDDDBDDBDDDDE_Mismatch_0_Sense_+_Library_PoolC
GCCTGGCTTATAATTTGCCTGAAAGTCGGTTATGTTTCGAACCCTAAGTTAGAAGCTTCTTTTGTCTTTTGTTTTTAAACCAGAGGGCTTCTGA
>Frequency_1_QualityScore_FFGHHHHJGIIJJJHIGGIFHIIHGEHJHGIIIJGGIIGIJJJJJJIIIIHIIJJGHIEGHGFHFHGGH@CDBCEEECCCEEDDDDDDD<ACCD_Mismatch_0_Sense_+_Library_PoolC
ACCCAATTCAAGCGTCCTCGTCGTGCTGTATTTGTTCAACCTTGTGATTTCTTTCAAGTGTTCTCTTGGCCTGGCTTATAATTTGCCTGAAAGT
>Frequency_1_QualityScore_FEHHHHHJJJJJJJJJIIJHJJJIGJJHIIJIJJJJJJJJJIJJJJJJJJGIHIJJJIIJJJBFIGHIJGEHHHHEFFFFDEEDDDDDDDFDDD_Mismatch_0_Sense_+_Library_PoolC
GTATTTGTTCAACCTTGTGATTTCTTTCAAGTGTTCTCTTGGCCTGGCTTATAATTTGCCTGAAAGTCGGTTATGTTTCGAACCCTAAGTTAGA
>Frequency_1_QualityScore_FFHFFGHIIJIHGIJHGIJGGIFIJIJGJJIIJJJJIDHIJIJIJIJJJIGIJIIJJ_Mismatch_0_Sense_+_Library_PoolC
CGAACTTGTAATTTTAAAATAAGAAATATTATTCTAATAAAAACTATTTAATCTTCA
>Frequency_1_QualityScore_DDFDFFHBEEGHIAD@EHII@AB?DDGHIIGEGHGBGCG;BCFHGGD@EE@EEED@CEDA6@BB??@?::5>A@@CCAC>A?CCC@>4>>?B8:_Mismatch_0_Sense_+_Library_PoolC
GAACCGAGAAATGTGACGACAGGATGCTCAATGTCAGGGTTCTTGAGTTGGGTTGATGGAAGGGGCCATGTAGTTAGCAGTCCACTTGTGGCCT
>Frequency_1_QualityScore_;BFA?B?B?2A<,<F;?EH:<FFFC?EBD94C?::1:?C?D<?**0::)*09?BFFFFGC<BFF88)8)/;4A45?AEDDB;(>?_Mismatch_2_Sense_+_Library_PoolC
CTGTATTTGTTCAACCTTGTGATTTCTTTCAAGTGTTCTCTTGGTCTGGCTTATAATTTGCCTGAAAGTCGGTTATGTTTCGAAA
>Frequency_1_QualityScore_=BDFDHFGHAFGIIHF?FHHIFHIIIIGHFFDCHB@=DF@FHEBGGGCHGBG>AF@=FCHGHIGEGHEF?EECED@DFEFDEEEEDAC@CCBC@_Mismatch_0_Sense_+_Library_PoolC
TAGAAGCTTCTTTTGTCTTTTGTTTTTAAACCAGAGGGCTTCTGAATTCGAACTTGTAATTTTAAAATAAGAAATATTATTCTAATAAAAACTA
>Frequency_1_QualityScore_FFHFFHHJJIJJJJJJIJJIIIIIJIJJJIJJJJJJJJHGIJJJJIIJJIIIJJJIJJHHGFFFFEEECAEEDDDDDDDDDEDEDDEDDDEDDC_Mismatch_0_Sense_+_Library_PoolC
CGGTTATGTTTCGAACCCTAAGTTAGAAGCTTCTTTTGTCTTTTGTTTTTAAACCAGAGGGCTTCTGAATTCGAACTTGTAATTTTAAAATAAG
>Frequency_1_QualityScore_BDDDDHAFHGGHHEHIIGHHCFHGIFIIGFFEHIIIIIIIDGIIIIIGIIIDA;FCFGCECGE=CEHIFFEEHB@DE@DDABB\;>CDDDB<AB_Mismatch_0_Sense_+_Library_PoolC
CTCGTCGTGCTGTATTTGTTCAACCTTGTGATTTCTTTCAAGTGTTCTCTTGGCCTGGCTTATAATTTGCCTGAAAGTCGGTTATGTTTCGAAC
>Frequency_1_QualityScore_FFHHHHHJJJJJJJJJJJJJJIJJJIJHIIJJFHJHIJJIJJJJJIJGHIHIIIJJJJJHGHHHHFFFFFDDEDEDDEEEEDAC@CDDDDDDEE_Mismatch_0_Sense_+_Library_PoolC
AGGATGCTCAATGTCAGGGTTCTTGAGTTGGGTTGATGGAAGGGGCCATGTAGTTAGCAGTCCACTTGTGGCCTCATTCTGCTGATCATGTCTA
>Frequency_1_QualityScore_FFHGHHHJJJIJEJJJJJIIJJJJJIJJJJIJIJJJIJI_Mismatch_0_Sense_+_Library_PoolC
ATAAGAAATATTATTCTAATAAAAACTATTTAATCTTCA
>Frequency_1_QualityScore_8?:CFFFBGGGEHGGHDH@FIIIIGGGEHIIEIDGHIIIIIIIHBEEIIICHCHGGGHBBEEEEEEEDEDCCDDC?CCCCCCEEECDCCCCCCA_Mismatch_0_Sense_+_Library_PoolC
GGCCTCATTCTGCTGATCATGTCTACAGCATCGTCACCCAATTCAAGCGTCCTCGTCGTGCTGTATTTGTTCAACCTTGTGATTTCTTTCAAGT
>Frequency_1_QualityScore_+ADDDDD9EE?;:3@:C>B>DEBEE;@DB?9*094?DEIC9D4*?8BC8BCCCEE67@@D?=C=?(6;?(/9;?=>>5;>>><>9??A>>>>3>_Mismatch_0_Sense_+_Library_PoolC
GCCTGAAAGTCGGTTATGTTTCGAACCCTAAGTTAGAAGCTTCTTTTGTCTTTTGTTTTTAAACCAGAGGGCTTCTGAATTCGAACTTGTAATT
>Frequency_1_QualityScore_FFHGHHHHHJFHJJJJJIJJIIJIJIIIIGHIIIJJJIJJJJJJJJJJJJJJFHIJJIHHHHHFFFE@@CDCDDDDCDDBDDDDDDDDEEEEDE_Mismatch_0_Sense_+_Library_PoolC
TGAAAGTCGGTTATGTTTCGAACCCTAAGTTAGAAGCTTCTTTTGTCTTTTGTTTTTAAACCAGAGGGCTTCTGAATTCGAACTTGTAATTTTA
>Frequency_1_QualityScore_FFHHHHHIIJIJJJJJJJJIIJJGHIGIJIJJIJIJJJJJJJJJIJJJIIJIJGJJIHFHFFFBC?CEECDACEEEFDDDEEDDCDD@CCDDEC_Mismatch_1_Sense_+_Library_PoolC
CCACTTGTGGCCTCATTCTGCTGATCATGTCTACAGCATCGTCACCCAATTCAAGCGTCCTCGTCTTGCTGTATTTGTTCAACCTTGTGATTTC
>Frequency_1_QualityScore_FFHHHHHJJJIJJJJJCGIIJJJJJJJJJJJJJIHHIIJIJIJJJHIDHIIIJFHGGHGIJIDEHHHHHFFFFFFEEEEEDDDDDDB=CDDDEE_Mismatch_0_Sense_+_Library_PoolC
GGAGTTTCAGTGAAGGTGGAACCTAATTTTCTGGTGTTCAAAAAGAGAAATGGAAAGTTGGGATTTTCTCTGAGTATGGAACCGAGAAATGTGA
>Frequency_1_QualityScore_FFHHGHHIHIJJIIJJJJJIIIIIIJJJIIJJJJIJJJJJJIJIJJIJJJJIHIIGIIIFHGIJEHHIGEEHFFECEEDEDDCACDDDDDDDCD_Mismatch_0_Sense_+_Library_PoolC
ACCTTGTGATTTCTTTCAAGTGTTCTCTTGGCCTGGCTTATAATTTGCCTGAAAGTCGGTTATGTTTCGAACCCTAAGTTAGAAGCTTCTTTTG
>Frequency_1_QualityScore_FFHHHHHIJHJJJIIJIJJIJGHIJJJHIJJJJJJJJJJJJJJJJJJIJJJIJJJHHHHHFFFFDEEDBCDDDEDDDDDDDDDDDDDDDDDDCE_Mismatch_0_Sense_+_Library_PoolC
GGGGCCATGTAGTTAGCAGTCCACTTGTGGCCTCATTCTGCTGATCATGTCTACAGCATCGTCACCCAATTCAAGCGTCCTCGTCGTGCTGTAT
>Frequency_1_QualityScore_DDDHHDHBEDFE<CFG<FEHHIIIGA1DGIIIIIGHIIIEHEEHHIIIIIGHGFGHIIIIIHH?E@D???;?BBBBBCCC@@CDCBA@BBCCCC_Mismatch_0_Sense_+_Library_PoolC
TTTGCCTGAAAGTCGGTTATGTTTCGAACCCTAAGTTAGAAGCTTCTTTTGTCTTTTGTTTTTAAACCAGAGGGCTTCTGAATTCGAACTTGTA
>Frequency_1_QualityScore_DDBFH?FHHIEIIIIEEBGHIGHIIIGGGGEBDFHCIHCFGEGGGCFFHHFCCHGEHEDDFFECCCEDACAC>CCDDDCC>:??AC9AC:ACCC_Mismatch_0_Sense_+_Library_PoolC
AAATGTGACGACAGGATGCTCAATGTCAGGGTTCTTGAGTTGGGTTGATGGAAGGGGCCATGTAGTTAGCAGTCCACTTGTGGCCTCATTCTGC
>Frequency_1_QualityScore_FFHHHHGIIIJJGJJJJJJJJEHIJJJJIIJIJHJJJIIIJIIHJJGHIHHHGFHHFFFFFFFEEEEEDCDEEDEDDDDCDEDDDCDDDDDDCD_Mismatch_0_Sense_+_Library_PoolC
CTGATCATGTCTACAGCATCGTCACCCAATTCAAGCGTCCTCGTCGTGCTGTATTTGTTCAACCTTGTGATTTCTTTCAAGTGTTCTCTTGGCC
>Frequency_1_QualityScore_FFHHHHGFHIJGIJJIGIJJJJJJJJGIIIGIIJJJJJIIJJJJJEGHJJJJJGIHHHEHFFFFDBDDDDDDDDDDDDEDDEDDDDDDDEEEED_Mismatch_2_Sense_+_Library_PoolC
CTGAAAGTCGGTTATGTTTCGAACCCTAAGTTAGAAGCTTCTTTTGTCTTTTGTTTTTAAACCGGAGGGCTTCTGAATTCGACCTTGTAATTTT
>Frequency_1_QualityScore_FFFDHFGGHIIJIFHHIJIJIJJIIGGIIGIIIGIIJGGIIIIIHIGIJJIGGIHIHIGHHIHIIJII>CEHHFFF=ABCDDDCA@<B<@D?<<_Mismatch_0_Sense_+_Library_PoolC
CGTGCTGTATTTGTTCAACCTTGTGATTTCTTTCAAGTGTTCTCTTGGCCTGGCTTATAATTTGCCTGAAAGTCGGTTATGTTTCGAACCCTAA
>Frequency_1_QualityScore_FFHGGHHGEGBD@IBEAHFHIIIIIIIIGIIGGIIIIIIII@?GHBGGD?FHIICGFHE;CHG:CEAEFDFEFFDCCECCACCDBCDDDDCA?C_Mismatch_0_Sense_+_Library_PoolC
TTCTTTCAAGTGTTCTCTTGGCCTGGCTTATAATTTGCCTGAAAGTCGGTTATGTTTCGAACCCTAAGTTAGAAGCTTCTTTTGTCTTTTGTTT
>Frequency_1_QualityScore_FFHHHHHGIJJJJJJJJIJJJJJJJJIJJJJJJJJJJJJJJJJJJJJJJHJJJJJIJJJHGHGFFFEDEEEEDDEDDDDDDDDDCDEFEDE_Mismatch_0_Sense_+_Library_PoolC
AAGTCGGTTATGTTTCGAACCCTAAGTTAGAAGCTTCTTTTGTCTTTTGTTTTTAAACCAGAGGGCTTCTGAATTCGAACTTGTAATTTTA
>Frequency_1_QualityScore_FFHHHHHJJJHJJHIIJJJJIIJIJJJJJJJIJJJJJJJJJJJJJJJIJHHHHHHHFFFFFFEEDDDDDCDDDDDDDEDDDDDDDDDDDDDDDD_Mismatch_0_Sense_+_Library_PoolC
GGAAGGGGCCATGTAGTTAGCAGTCCACTTGTGGCCTCATTCTGCTGATCATGTCTACAGCATCGTCACCCAATTCAAGCGTCCTCGTCGTGCT
>Frequency_1_QualityScore_?DF<FBDHE@GAFBH9FFGH9EEEEHCHCGEIGAGHGGGGGIGH?DCFDBGHGFC)88=@;6DEEHICCE>EBEDCE<CCCCBB>BBCC;@CAB_Mismatch_0_Sense_+_Library_PoolC
GTCCTCGTCGTGCTGTATTTGTTCAACCTTGTGATTTCTTTCAAGTGTTCTCTTGGCCTGGCTTATAATTTGCCTGAAAGTCGGTTATGTTTCG
>Frequency_1_QualityScore_FFHFHHHJJGIJJIIJJHIJJJJIJIIJJJJJJIJJJIJJJJJJGHIIIIIJGIJJIHIJJJHHGGFFCCBCEFDEEDCCDCDCDDBBDCCCDD_Mismatch_0_Sense_+_Library_PoolC
GCGTCCTCGTCGTGCTGTATTTGTTCAACCTTGTGATTTCTTTCAAGTGTTCTCTTGGCCTGGCTTATAATTTGCCTGAAAGTCGGTTATGTTT
>Frequency_1_QualityScore_FFHHHHHIJJJIIIJIIIJHIIJJIGGIJJIGGIJJJHIIIIJJBGGJHHHBEFFBCCCEEDEDECDCC@CC:AAABDDDCDCACDCCDDDDD>_Mismatch_1_Sense_+_Library_PoolC
AACCCTAAGTTAGAAGCTTCTTTTGTCTTTTGTTTTTAAACCGGAGGGCTGTTGGAATAATGCTTAGTTTAGAAGAGTAGATTAGGTTGGTTGA
>Frequency_1_QualityScore_FFHHHHHIIJJJIJJJJIJJIJJJIJJJIJJJJJJJJJJJJJJIJIJJJJGIIJJHGHGGHJJJIGGGIEEGHHHHFFFFF_Mismatch_0_Sense_+_Library_PoolC
AACCAGAGGGCTTCTGAATTCGAACTTGTAATTTTAAAATAAGAAATATTATTCTAATAAAAACTATTTAATCTTCATTTA
>Frequency_1_QualityScore_FFHHGFHIIJIIGHIIJIIJJIIGIJHIJJGIJIJIJJIIIJJJJIIIJJJJJJIIJIJHHHHHGDDFFDBDBECCB?CCCC;?BB@<>?B?CC_Mismatch_0_Sense_+_Library_PoolC
GGCCTGGCTTATAATTTGCCTGAAAGTCGGTTATGTTTCGAACCCTAAGTTAGAAGCTTCTTTTGTCTTTTGTTTTTAAACCGGAGGGCTGTTG
>Frequency_1_QualityScore_FFHHHHHIJJJIHIJJJJIJJJIHIJJIIJHIJJIJJJIIJJJJIHHJJIIJIJJJIIJJGIJHCHHFFDDACEDDDEDDDDDDDDDDD<@?@C_Mismatch_2_Sense_+_Library_PoolC
GAAGGGGCCATGTAGTTAGCAGTCCACTTGTGGCCTCATTCTGCTAAACATGTCTACAGCACCGTGACCCAATTCAAGCGTCCTCGTCGTGCTG
>Frequency_1_QualityScore_FFGHHDFHJFGIJJJJJJIJJJJJIJJJIGIJIJJIJJFHIIHJGHIIJJIHIJJJHGGIHFFDCC@DD?AACBCDCDDDCCDEDDCCDEDC>A_Mismatch_0_Sense_+_Library_PoolC
GAAAGTCGGTTATGTTTCGAACCCTAAGTTAGAAGCTTCTTTTGTCTTTTGTTTTTAAACCGGAGGGCTGTTGGAATAATGCTTAGTTTAGAAG
>Frequency_1_QualityScore_FFHGDHHJJIIJCFEGGIIJJGGIIJJEHGGIIIJIJJJJJIIJJJIIJHGHHHCFFFFACCEEDB;BDBDBB<@@?:>CCCDDDDE>CACC@@_Mismatch_0_Sense_+_Library_PoolC
CCTGAAAGTCGGTTATGTTTCGAACCCTAAGTTAGAAGCTTCTTTTGTCTTTTGTTTTTAAACCGGAGGGCTGTTGGAATAATGCTTAGTTTAG
>Frequency_1_QualityScore_FFHHHGHJJJJJJJJJJJJJJJIIJJJJJJJJGIJIJJJJJJJJJJJJIJJJJIJJIJJJJJIIIJJIJHHGHHHFEFFFFFEEFEF_Mismatch_0_Sense_+_Library_PoolC
TTTTTAAACCAGAGGGCTTCTGAATTCGAACTTGTAATTTTAAAATAAGAAATATTATTCTAATAAAAACTATTTAATCTTCATTTA
