# Supplementary material for: Differential Gene Expression Reveals Candidate Genes for Drought Stress Response in Abies alba (Pinaceae)
Source: PLoS One. 2015 Apr 29;10(4):e0124564. doi: 10.1371/journal.pone.0124564 (PMC4414588; doi:10.1371/journal.pone.0124564)
Supplement: S2 File — (GZ) [file pone.0124564.s002.gz › comp20191_c0_seq1.fa]

>comp20191_c0_seq1 len=870 path=[1:0-283 2000:284-339 341:340-346 348:347-352 354:353-402 2056:403-414 2068:415-431 891:432-432 892:433-450 2118:451-463 1428:464-484 2150:485-553 2227:554-565 2250:566-566 1039:567-601 2306:602-603 1076:604-869] : sp|P32292|ARG2_VIGRR Indole-3-acetic acid-induced protein ARG2 OS=Vigna radiata var. radiata GN=ARG2 PE=2 SV=1 e-value: 1e-06 blast score: 50.8
TGGAATTTGGAATCTGGAGATAAACTTCTTCAGAGACCAATAATTTCTCAGAGTTATCTTTTTCATCGTGGATGTCCTCATGGCTAGGTTTCTTCTCAATCTGAAGGTTGCGGCTGCGGCTGCGGCTGCTGGTGCTCTTTCTGGATCTGGGGTTCATGGATTTGGATTAGGATCAAATCTGGGCATTCAGGCTATGCGAGGAATCAGCGTAGTAGCGTTGACAGCAGAAAATAGAGGATTAATTCGGCCGGAGCCAAAACAAGGTGATGATAAGGCTGCTGCAGCTTATAGACAGAGGTCTTGGATGCCCGATCCTGTAACGGGTTACTATATCCCTGAAAATCATTTTGGTGAGGCTGATGTAGCGGAACTCAGAGAGAATATTCTCAGAGACCATTCAACTGCTTCTGGCAGAGTGCCAAATTAACAGTGTTGGATTCAATTTCAAATGGATATCTCCGCTTCTCATCAAGTTTTCAAGACGAGCATGTCCAGCAGACGCTGTTTTTTCCCAACTATCAATCAAACGAAGTTCTGCCAAATTTCTGAATTTGAAGTTGCCGTTCGATGATAAACTGCTTTGTTTTGTAAGATTATATCACACTTAATCAATAAGACTGGTTTTATACCAGCATAGATCTATTTTAAACCCGGATCTATCAAGCACCGAGAAGCATCCAATTTCAGAACGCATTGGAATCAAGGAGGGCCATAGACCACTGCAGGATTGGAAACCATGACCTGTGGACCATAAGCTCTATTTCTTCCAGCATTGCCATTACACCACATCACTTGGGTCTATGATATTGCTATACCGTACATGAATGTTGGATCATATTAAAATTCTAATCAAACTCTATTTATTCATAT

>Frequency_4_QualityScore_FFHGFGHJIIJJJIJJJJJJJJJIIIIJJJIIJIIJJJJJJIIHIIGIIIIIIIJJJHHHGHHHGEEEFDEDCCDEDDDDDDDDDDDDDDDDCC_Mismatch_0_Sense_+_Library_PoolT
AAGGAGGGCCATAGACCACTGCAGGATTGGAAACCATGACCTGTGGACCATAAGCTCTATTTCTTCCAGCATTGCCATTACACCACATCACTTG
>Frequency_2_QualityScore_EDHHHEGIIIIGGIIIIIJJIGIIIIIIIIGIIIIIIJIIJIIIIIIIIIGHIIIIIIIIIHHJIJIIGHHGHGEEEEEEEDEECCCDACCCDE_Mismatch_0_Sense_+_Library_PoolT
CCATAGACCACTGCAGGATTGGAAACCATGACCTGTGGACCATAAGCTCTATTTCTTCCAGCATTGCCATTACACCACATCACTTGGGTCTATG
>Frequency_2_QualityScore_FEHHGHHJJJJJJJJJIJJJIJJJJJJJJJJIJJJJJJJJJJJJJJJJJJIIIJHHIJJIIIHJJJIIICGHGHHHFFFEEEEEDEEDDDDDDC_Mismatch_0_Sense_+_Library_PoolT
GTGGACCATAAGCTCTATTTCTTCCAGCATTGCCATTACACCACATCACTTGGGTCTATGATATTGCTATACCGTACATGAATGTTGGATCATA
>Frequency_2_QualityScore_FFHHHHHJJIIJJJJJJJJIJIIIHIJJJJJJIIJIIJJJJJJIJJIIJJIIIJJJJIJJJJIJIJIIIGHGGGFFEEEEEEEEDCCCCEEDEE_Mismatch_0_Sense_+_Library_PoolT
TAGACCACTGCAGGATTGGAAACCATGACCTGTGGACCATAAGCTCTATTTCTTCCAGCATTGCCATTACACCACATCACTTGGGTCTATGATA
>Frequency_1_QualityScore_DFHHHHGJGIJIIHGIIHIIGIEHIGGGIJGGIIJIJIJJJJIHGIJJJIJGHGHIJH@CHHHFEFFEFBCEDDDDDDDEDFDCCCDDDDDDDC_Mismatch_1_Sense_+_Library_PoolT
TCCAGCAGACGCTGTTTTTTCCCAACTATCAATCAAACAAAGTTCTGCCAAATTTCTGAATTTGAAGTTGCCGTTCGATGATAAACTGCTTTGT
>Frequency_1_QualityScore_FFHHHHHJJJJJJJJJJJJJJJJJJJJJIJJJJJJJJJJJIJJJJJJJIJJJJIJJIGIJJJGIJIIIJEHHJJHGHHHHFFFFFDEEEDDDED_Mismatch_1_Sense_+_Library_PoolT
TGCCAAATTTCTGAATTTGAAGTTGCCGTTCAATGATAAACTGCTTTGTTTTGTAAGATTATATCACACTTAATCAATAAGACTGGTTTTATAC
>Frequency_1_QualityScore_FFHHHHHJJIJJJJJJJJJJJIJIJIIHJJIIJJJIJJIJJJIJJJIJJJHFHHHHFFFFFFECEEEEDADDDDDDDDDDDCDDEEDEDEEEDD_Mismatch_0_Sense_+_Library_PoolT
CACTGCAGGATTGGAAACCATGACCTGTGGACCATAAGCTCTATTTCTTCCAGCATTGCCATTACACCACATCACTTGGGTCTATGATATTGCT
>Frequency_1_QualityScore_DFHGHAHIJGIJJJGIGIJIIIJIGIIJIJIJIIIGDGGIGGHDGIJJJIIJJIIJIJJJJDEGIIFHGGHGFFFDFCEEECEEDEDDCDDCEE_Mismatch_0_Sense_+_Library_PoolT
GCTCTATTTCTTCCAGCATTGCCATTACACCACATCACTTGGGTCTATGATATTGCTATACCGTACATGAATGTTGGATCATATTAAAATTCTA
>Frequency_1_QualityScore_FFHHHHHJJIIIIJJJJJJJJJJJJJJJJJJIJJJJJJJJJJJIHHHHHFFFFFFEEDDDDDDDDDDDDDDDDDDDDDDDDDDDDDDDDDDDDD_Mismatch_0_Sense_+_Library_PoolT
CCCGGATCTATCAAGCACCGAGAAGCATCCAATTTCAGAACGCATTGGAATCAAGGAGGGCCATAGACCACTGCAGGATTGGAAACCATGACCT
>Frequency_1_QualityScore_DDDHDFHIGDHIIGDHIEABBFEBEHIID@BFFDHIDDFCHICB??BDF?ACGHB@HHIII;@@7=@HCEEEHEFFFFFCEECCFEECCCCCCC_Mismatch_1_Sense_+_Library_PoolT
ACTATCAATCAAACGAAGTTCTGCCAAATTTCTGAATTTGAAGTTGCCGTTCAATGATAAACTGCTTTGTTTTGTAAGATTATATCACACTTAA
>Frequency_1_QualityScore_FFHHDFHGIIJIHHIIJJGIJDHIIJFFHJIFIIIIGGGGIJJIJJJJJJIJHEHGHGFFFEEEEEEEDCDFEEDDDDDDDEDDDDEDDCDDDD_Mismatch_1_Sense_+_Library_PoolT
CGAAGTTCTGCCAAATTTCTGAATTTGAAGTTGCCGTTCAATGATAAACTGCTTTGTTTTGTAAGATTATATCACACTTAATCAATAAGACTGG
>Frequency_1_QualityScore_FFHHHHHJJGHGJIJHIJJ@HIIIIIJJIJIJIJJJJJJJJIIJIHJJJIJIHHFEFFFEECEEDDD@BBB@DDC@CCDDDDDDDDDDDDDDDD_Mismatch_0_Sense_+_Library_PoolT
CTATTTTAAACCCGGATCTATCAAGCACCGAGAAGCATCCAATTTCAGAACGCATTGGAATCAAGGAGGGCCATAGACCACTGCAGGATTGGAA
>Frequency_1_QualityScore_FFHHHHHJJJJJJJJJIJJJHJJJJJIJJIJJJIJJJJJJJJJJJHIJHIJJHHHHHGFFFFFFEEEEEEEEDDDDDDDDDDDBDEDDEDDDDC_Mismatch_1_Sense_+_Library_PoolT
AGCATGTCCAGCAGACGCTGTTTTTTCCCAACTATCAATCAAACGAAGTTCTGCCAAATTTCTGAATTTGAAGTTGCCGTTCGATGATAAAGTG
>Frequency_1_QualityScore_FFHHHHHJIJJJJJJJJIJJJJJIIIIJJJJJJJJJIJJJJIIIJJIJJJJHIJIIJJIGIHIHJJJHHHHHGFFFFFEEEEDEDEEEEDDDDD_Mismatch_1_Sense_+_Library_PoolT
CAACTATCAATCAAACGAAGTTCTGCCAAATTTCTGAATTTGAAGTTGCCGTTCAATGATAAACTGCTTTGTTTTGTAAGATTATATCACACTT
>Frequency_1_QualityScore_FFHHHHHJJJJJJJJJJJJJJJJGIJJJJJJJJJJJJJHGHIJJJJJJIJJJIIJJIJIJIJJJGHIJHEHF=ADEFDFFDC@>>CEDCDDDC@_Mismatch_0_Sense_+_Library_PoolT
ATTTCTTCCAGCATTGCCATTACACCACATCACTTGGGTCTATGATATTGCTATACCGTACATGAATGTTGGATCATATTAAAATTCTAATCAA
>Frequency_1_QualityScore_BDA7+<<EA;EEEEEB9A2??9?9))::00*?@?DD9?D<DCCDCDDACDCECCDC77@;;CAD77ADAA@AAAA>6>A>;>>3==?AAA>:A:_Mismatch_1_Sense_+_Library_PoolT
AAGGTGGGCCATAGACCACTGCAGGATTGGAAACCATGACCTGTGGACCATAAGCTCTATTTCTTCCAGCATTGCCATTACACCACATCACTTG
>Frequency_1_QualityScore_FFHHHHHJJJJJGIIJIJJIJJJIJJJJJJJJIJJJJIIJJIJJIJJJJJJJJJJJHIJJGIIHIEIIGHEHHHFFFFFFDDEDEECEDECEEE_Mismatch_1_Sense_+_Library_PoolT
TTGAAGTTGCCGTTCAATGATAAACTGCTTTGTTTTGTAAGATTATATCACACTTAATCAATAAGACTGGTTTTATACCAGCATAGATCTATTT
>Frequency_1_QualityScore_EFHHHHHJJJJJJJJJJJJJJJIJIJJJJJJIIIJJJHHJJJJGIIJJIJJJJIJJJJJJJJJJJJJGIIHEFHHHFFFFFFFEDEEEEEDDDD_Mismatch_0_Sense_+_Library_PoolT
TTTCTTCCAGCATTGCCATTACACCACATCACTTGGGTCTATGATATTGCTATACCGTACATGAATGTTGGATCATATTAAAATTCTAATCAAA
>Frequency_1_QualityScore_FFHHGHHJJJJJJJJJJJJIJJJJJJJFHIHIJJJIJJJJIJJJJJJJJJIJJJJJIJJJJHHHHFFFFADEECCCCEDDDDDDDDDEEDDCDD_Mismatch_1_Sense_+_Library_PoolT
TGTTTTTTCCCAACTATCAATCAAACGAAGTTCTGCCAAATTTCTGAATTTGAAGTTGCCGTTCGATGATAAAGTGCTTTGTTTTGTAAGATTA
>Frequency_1_QualityScore_FFDFHHHJJJJJIFHGIJGIJICHBFHJJJJJIJJGIGIGJIJIIIIGGIJIJIJJIJJJJHHFHHGGFDEDDDDDCCC@ADCCC@C>C@CCDD_Mismatch_1_Sense_+_Library_PoolT
ATCACACTTAATCAATAAGACTGGTTTTATACCAGCATAGATCTATTTTAAACCCGGATCTATCAAGCACCGATAAGCATCCAATTTCAGAACG
>Frequency_1_QualityScore_FFHHHHHJJJJJJJJJJJJJJJJJJJJJJJJJJJJJJJJJJJJJJJJJJDIJJJHHHHHFFFFFEEEDECDCDDDCDDDDDDDDEEEEDDDDCC_Mismatch_0_Sense_+_Library_PoolT
CCAATTTCAGAACGCATTGGAATCAAGGAGGGCCATAGACCACTGCAGGATTGGAAACCATGACCTGTGGACCATAAGCTCTATTTCTTCCAGC
>Frequency_1_QualityScore_DDFFFFFFII+AAEFFFI?FEBGG;?EFCBGIIIIIFEADFGGFE;FFE4FFGGIIEEFDGGAECEFIEEEF;==ED;@?BCB:AA;>>BDBDB_Mismatch_1_Sense_+_Library_PoolT
CCATTACACCACATCACTTGGGTCTATGATATTGCTATACCGTACATGAATGTTGGATCATATTAAAATTCTAATCAAACTCTATTTATTCAAA
>Frequency_1_QualityScore_FFHHHHHJJJJJJJJJJJJJJJJJIJJJJJJJJJJJJJJJJJIIJJJIJJJJHHHHHHHFFFFFFEEEECEEDDDDDDEEDEEDDDCDDDDDDC_Mismatch_1_Sense_+_Library_PoolT
TCCAACAGACGCTGTTTTTTCCCAACTATCAATCAAACGAAGTTCTGCCAAATTTCTGAATTTGAAGTTGCCGTTCGATGATAAACTGCTTTGT
>Frequency_1_QualityScore_FFHHHHHJJIJJJIIIJJJJJJJJJJJJJJJJJJJGIJJIJJIJJJIGFEHIJIHHHGHFFFFFFFECDDDDDCDDDDDDDCBBDBBBDCDDDD_Mismatch_0_Sense_+_Library_PoolT
TTATACCAGCATAGATCTATTTTAAACCCGGATCTATCAAGCACCGAGAAGCATCCAATTTCAGAACGCATTGGAATCAAGGAGGGCCATAGAC
>Frequency_1_QualityScore_FFGHHGHFIJJIJFHIIHGGHIIJJIIIIIIJJGIJJIIIGIJHIJIIIGIJJJJJJJJIJJJJIJIIHHCHHHGFFFFFC>CEDDDEDCCDDD_Mismatch_1_Sense_+_Library_PoolT
AATTTCTGAATTTGAAGTTGCCGTTCAATGATAAACTGCTTTGTTTTGTAAGATTATATCACACTTAATCAATAAGACTGGTTTTATACCAGCA
>Frequency_1_QualityScore_FFHHHHHJJJJJJJJJJJJJJJJJJJJJJJJJJIJJJJJJJIJJJJJJIJJJJJHHHHHHFFFFDDEEECDDDECDDDDDDDDDDDDDDDDDCC_Mismatch_1_Sense_+_Library_PoolT
CGCTGTTTTTTCCCAACTATCAATCAAACGAAGTTCTGCCAAATTTCTGAATTTGAAGTTGCCGTTCAATGATAAACTGCTTTGTTTTGTAAGA
>Frequency_1_QualityScore_FFHHHHHIJJJJJJJJJJJJJJJJJJIJJJJJJJJJJJJJJJJJJJIHIJJJHHIIIJJIJJJIJJJJJGIHHHHFBEFFFCCEEDEDDDDCDE_Mismatch_0_Sense_+_Library_PoolT
GGACCATAAGCTCTATTTCTTCCAGCATTGCCATTACACCACATCACTTGGGTCTATGATATTGCTATACCGTACATGAATGTTGGATCATATT
>Frequency_1_QualityScore_FFHHGGHIJJJJJJJJJJJJJJJIJJJIJJJJJJJIIIJJJIIIJEHIIJJJJJJJDGIJJJJIJIJJJIIJJJHHHHHHHF_Mismatch_2_Sense_+_Library_PoolT
CAATGATAAACTGCTTTGTTTTGTAAGATTATATCACACTTAATCAATAAGACTGGTTTTATACCAGCATAGATCTATTTCA
>Frequency_1_QualityScore_FFHHGHHJJJJJJJJJJJJJJIIJIJJJJJJJIIJJJIJJJJJJIJJJJJGJJHHFFFFDEEDEEDDDDDDDDDDDDDDDDDDDDDDDCBDDDD_Mismatch_0_Sense_+_Library_PoolT
ATCTATTTTAAACCCGGATCTATCAAGCACCGAGAAGCATCCAATTTCAGAACGCATTGGAATCAAGGAGGGCCATAGACCACTGCAGGATTGG
>Frequency_1_QualityScore_FFHHHHGJJJIJJJJJJJJJJJIJJJJIJJJJJJJJJJJJJJIJJJHHHFFFFFDEDEEDDDDDDDDDDCCDDDDDDDDDDDDDDDDDDDDDDD_Mismatch_0_Sense_+_Library_PoolT
GCACCGAGAAGCATCCAATTTCAGAACGCATTGGAATCAAGGAGGGCCATAGACCACTGCAGGATTGGAAACCATGACCTGTGGACCATAAGCT
>Frequency_1_QualityScore_ADDFFHDHI?EAFII6GHGE@CFIEGEG@F?@:6@1?DBD*93BCCD@G3=@ECC63=CA(;B?;;;>>(>=:5=ACCCA@C3:@_Mismatch_0_Sense_+_Library_PoolT
ATCCAATTTCAGAACGCATTGGAATCAAGGAGGGCCATAGACCACTGCAGGATTGGAAACCATGACCTGTGGACCATAAGCTCTA
>Frequency_1_QualityScore_FFHGHHHJJJIJJIJGIJHIJIJIIGJJJGEGGIIJJJIJFGHEICGHIIJIIJJIIHIIGGIDGIEHIDC?CHGHFFDFFEEEEECEDDEEEE_Mismatch_0_Sense_+_Library_PoolT
TCTATTTCTTCCAGCATTGCCATTACACCACATCACTTGGGTCTATGATATTGCTATACCGTACATGAATGTTGGATCATATTAAAATTCTAAT
>Frequency_1_QualityScore_FFFFHHHJJIIJJIIIIIJJJJJJJJJJHIJJJJGFIGGJJIHIJIIJJJJJIJJIJJJJJJIIJJEGIDHHGHGH_Mismatch_1_Sense_+_Library_PoolT
AGTTGCCGTTCAATGATAAACTGCTTTGTTTTGTAAGATTATATCACACTTAATCAATAAGACTGGTTTTATACCA
>Frequency_1_QualityScore_FFHHHHHJJJJJJJJJJJJIJJJJHIJJJJJJJJJJJJIJJJJJJJJJJJJJJJJJJJJIHFHHHHFFFFFDCDDDDDDDDDDCDDDDEDDDDD_Mismatch_0_Sense_+_Library_PoolT
ATCACACTTAATCAATAAGACTGGTTTTATACCAGCATAGATCTATTTTAAACCCGGATCTATCAAGCACCGAGAAGCATCCAATTTCAGAACG
>Frequency_1_QualityScore_FEHHHHHJJJJJJJJJJJJJGHIJJJIJJJJIIHIJJJJJJIJJJJJJJIJIIJGIIJJJJJJIJGIIIHIJHHHHHHFFFFFFFEEECEDBBD_Mismatch_2_Sense_+_Library_PoolT
GTTCGATGATAAACTGCTTTGTTTTGTAAGATTATATCACACTTAATCAATAAGACTGGCTTTATACCAGCATAGATCTATTTTAAATCCGGAT
>Frequency_1_QualityScore_FFFHHHHJJJJJJJJJJJJJJJJJJJJJJJJHIJJJJJJJJJJJJJJJJJJJJJJJJJJJJJJJIJJJHHHHHFFFFFEEEEEDDDDDEEDDEE_Mismatch_0_Sense_+_Library_PoolT
AGACCACTGCAGGATTGGAAACCATGACCTGTGGACCATAAGCTCTATTTCTTCCAGCATTGCCATTACACCACATCACTTGGGTCTATGATAT
>Frequency_1_QualityScore_FFHHHHHIJJIIJJJIJJHIJJJJJJJJJJIJJJJJJJJJJJJJJJJJJJJJJJJJJHHHHHFFFFFFD@CEEEDEEFEEDDEEEDDDDDDDED_Mismatch_0_Sense_+_Library_PoolT
GGAAACCATGACCTGTGGACCATAAGCTCTATTTCTTCCAGCATTGCCATTACACCACATCACTTGGGTCTATGATATTGCTATACCGTACATG
>Frequency_1_QualityScore_FFHHHHHJJJJJJJJJJJJJJJIIGHIJJFHIJJJJJJJJJJIJJJJJJIIJJJJIIJJJJJJJHHFHHEFFFFFDDDBDDDDDDDDDDDDDDE_Mismatch_0_Sense_+_Library_PoolT
ATTATATCACACTTAATCAATAAGACTGGTTTTATACCAGCATAGATCTATTTTAAACCCGGATCTATCAAGCACCGAGAAGCATCCAATTTCA
>Frequency_1_QualityScore_FFFHHGHIIJIIEIIJJJJIJIJJGIHIIIJJIJIIJJIIJHJJHJGGIJHIJIJJGGHJIFHIJIDIFHHHHED7@D=AEEDCDCDDDDDDED_Mismatch_1_Sense_+_Library_PoolT
TGAATTTGAAGTTGCCGTTCAATGATAAACTGCTTTGTTTTGTAAGATTATATCACACTTAATCAATAAGACTGGTTTTATACCAGCATAGATC
>Frequency_1_QualityScore_FFHHHHHJJJJJJJJJJJJGIJJJJJJJJJJJJJIJJJJIJJJJJJIJIHJJJIIJJIIJJJJJJIJJJJJHHHGHHEFFFFFFEEEEE_Mismatch_0_Sense_+_Library_PoolT
TTACACCACATCACTTGGGTCTATGATATTGCTATACCGTACATGAATGTTGGATCATATTAAAATTCTAATCAAACTCTATTTATTCA
>Frequency_1_QualityScore_DDFFFFHIIEGBIHDEHEHHHIH@FAAEDHEG@FGHAHHGBHGGHGIEG_Mismatch_0_Sense_+_Library_PoolT
TATACCAGCATAGATCTATTTTAAACCCGGATCTATCAAGCACCGAGAA
>Frequency_1_QualityScore_FFHHHGFJJJJGIJJEGGIJIIJIJJJIJIIJIJJHIIIIIIIIGIIIIDHIIJJJIIJJJIFIEHIHGCCHHHHEEFFCC:@BBDDCDD:>CB_Mismatch_0_Sense_+_Library_PoolT
AAACTGCTTTGTTTTGTAAGATTATATCACACTTAATCAATAAGACTGGTTTTATACCAGCATAGATCTATTTTAAACCCGGATCTATCAAGCA
>Frequency_1_QualityScore_FFHHHHHJJIJJJJJIIIJJJJEHIJIIJJJJJJJJJJJJJIJJJJJJHIJJHHHHHHFFDDDEDDDDDDDDDBDDDBDDDDCDDDDDDDDDDD_Mismatch_0_Sense_+_Library_PoolT
CATAGATCTATTTTAAACCCGGATCTATCAAGCACCGAGAAGCATCCAATTTCAGAACGCATTGGAATCAAGGAGGGCCATAGACCACTGCAGG
>Frequency_1_QualityScore_DFFFAD>=FHGGIIIII<HG@CHIIIIIGIGHECHEICDCEHGHGHGIDHGCCEHCECDBFFEFCBA@D8@CA>CCCDCABB>@><??CADDCC_Mismatch_0_Sense_+_Library_PoolT
ATACCAGCATAGATCTATTTTAAACCCGGATCTATCAAGCACCGAGAAGCATCCAATTTCAGAACGCATTGGAATCAAGGAGGGCCATAGACCA
>Frequency_1_QualityScore_DFHHHHHJJJJIJJJJJJJJJGHJJJFHGHIIIIHIIIJIJJJJJIIJIJIJJJJJJJJIJJIIIJIJHHHHGFFFFFDDEEDEEDEADDEDDE_Mismatch_0_Sense_+_Library_PoolT
ACTGCAGGATTGGAAACCATGACCTGTGGACCATAAGCTCTATTTCTTCCAGCATTGCCATTACACCACATCACTTGGGTCTATGATATTGCTA
>Frequency_1_QualityScore_FFHHHHHJGJJJJJJJIIIIJJJJJJIEHIJJJJJJJJJIIIIIIIJJJIFIJIIIJIIIJJGIJIJJHHHHHFFFEEFEDEEDEDEEDCDDDD_Mismatch_1_Sense_+_Library_PoolT
AACTATCAATCAAACGAAGTTCTGCCAAATTTCTGAATTTGAAGTTGCCGTTCAATGATAAACTGCTTTGTTTTGTAAGATTATATCACACTTA
>Frequency_1_QualityScore_FFHHHHHHIJJJJJJJJJJJJJJIJIJJFHIHIJJJJJIJJJJJJJJIJIJJIJJJJHHJJJIJGIHHHFHHHFFFFFFDEEEECCDDDDCDDD_Mismatch_1_Sense_+_Library_PoolT
ACGAAGTTCTGCCAAATTTCTGAATTTGAAGTTGCCGTTCAATGATAAACTGCTTTGTTTTGTAAGATTATATCACACTTAATCAATAAGACTG
>Frequency_1_QualityScore_FFHHHHHJJJJJJJJJJJJJJJJJJJJJJIJJJJIJJJJJJJIJJJJJJJJIIJIIIJJJIJJJGHIIIEHHGFHFFFFBDDCDEEEEDCDDCD_Mismatch_0_Sense_+_Library_PoolT
CTTCCAGCATTGCCATTACACCACATCACTTGGGTCTATGATATTGCTATACCGTACATGAATGTTGGATCATATTAAAATTCTAATCAAACTC
>Frequency_1_QualityScore_FFHHHHHJJJJJJJIJHJJIFIJJJJIIJJJJJJJJJJJJJJJJHHHHGFFFFFEEEEEEDDDDDDDDDDDDEEFEDDDDDDDDDDDDDDDDDD_Mismatch_0_Sense_+_Library_PoolT
CGCATTGGAATCAAGGAGGGCCATAGACCACTGCAGGATTGGAAACCATGACCTGTGGACCATAAGCTCTATTTCTTCCAGCATTGCCATTACA
>Frequency_1_QualityScore_FFGHHHHJJJJJIJJIIJIJJJJJIJIJJJIJJJJBHIJJIJIJGIJIGIJJHGFFFFEEEEEECDDBBBBDB@CDCCDCDDDDDDDDDDDDBD_Mismatch_0_Sense_+_Library_PoolT
TCTATTTTAAACCCGGATCTATCAAGCACCGAGAAGCATCCAATTTCAGAACGCATTGGAATCAAGGAGGGCCATAGACCACTGCAGGATTGGA
>Frequency_1_QualityScore_FFGHHHGJJJJJJJJIGCHIICHIJJJJJJJJJIIIHI9?DEFGIIJJHIJJIIJJIIIGJJJJIIFGGEHFHHFEFFEEEEEDCB=CCDDEDE_Mismatch_0_Sense_+_Library_PoolT
ATAGACCACTGCAGGATTGGAAACCATGACCTGTGGACCATAAGCTCTATTTCTTCCAGCATTGCCATTACACCACATCACTTGGGTCTATGAT
>Frequency_1_QualityScore_FFHHHHHJIJJJJJIJJJJJJJJIJJJJJJJJJJJJJJIIJJJJJJJJJJHHHHFFFFFEDEEEDDDDDDDDDDDDDDDDDDDDDDDDDDDDDC_Mismatch_0_Sense_+_Library_PoolT
CCGAGAAGCATCCAATTTCAGAACGCATTGGAATCAAGGAGGGCCATAGACCACTGCAGGATTGGAAACCATGACCTGTGGACCATAAGCTCTA
>Frequency_1_QualityScore_FFFHHHGJJJHIGFHIIJIHIIIIIDIGIIIJJJJFIIIGGIIJJIJICGIJJGGHEGIJJJJGIIJIJHCHGGHHHAEFFFFFCCCEDECDCD_Mismatch_1_Sense_+_Library_PoolT
TCTGAATTTGAAGTTGCCGTTCAATGATAAACTGCTTTGTTTTGTAAGATTATATCACACTTAATCAATAAGACTGGTTTTATACCAGCATAGA
>Frequency_1_QualityScore_FFHHHHHJJJIIJJJJJJJJJJJJJGIJJJIJJJJJJJ?GHJJJJIJJIJJIJJIJJJJJJJIJJJJJJJHHHHGHHFFFFFDAEEDCDEDDDD_Mismatch_1_Sense_+_Library_PoolT
CAAATTTCTGAATTTGAAGTTGCCGTTCGATGATAAAGTGCTTTGTTTTGTAAGATTATATCACACTTAATCAATAAGACTGGTTTTATACCAG
>Frequency_1_QualityScore_FFHGHHHIJGIJJIJJIJJJJJJIJJJJJJJJJJJJJJJJJJJJJJJJJJJJGIJJIJIHHHHHFFFFFFFEEEEEEDDDDDDDDDDDDDDDCD_Mismatch_0_Sense_+_Library_PoolT
ATTGGAATCAAGGAGGGCCATAGACCACTGCAGGATTGGAAACCATGACCTGTGGACCATAAGCTCTATTTCTTCCAGCATTGCCATTACACCA
>Frequency_1_QualityScore_FFHHHHHJJJJJJJJJJJJJJJJJIJJIJJIJDHIIJHJJJJIDHIJJJIGIJJJEIIJHHHHHH@CB>?@DEEEECEDDDDDDEDCCDDDDAD_Mismatch_2_Sense_+_Library_PoolT
TTTTTCCCAACTATCAATCAAACGAAGTTCTGCCAAATTTCTGAATTTGAAGTTGCCGTTCAATGATAAACTGCTTTTTTTTGTAAGATTATAT
>Frequency_1_QualityScore_FFHHHHHJJGIJJIIJJIJJJJIIJBIJFIIJJIJJJIIJJJJJJIGJJJJJIJIJJJJJJJJJJHHHHEEFFFFDDECEECEDEEEDDEEEDD_Mismatch_0_Sense_+_Library_PoolT
CAGGATTGGAAACCATGACCTGTGGACCATAAGCTCTATTTCTTCCAGCATTGCCATTACACCACATCACTTGGGTCTATGATATTGCTATACC
>Frequency_1_QualityScore_FDHHHHHJJIJJJIJJGIJJIJJJIEHIJIJJJJJJJJJJJJJJJJJJJJJJJJHGIIJJIJJJIJJJJCHGFHHHFFFFDEEEEEDDDACBCD_Mismatch_1_Sense_+_Library_PoolT
GTGTACCATAAGCTCTATTTCTTCCAGCATTGCCATTACACCACATCACTTGGGTCTATGATATTGCTATACCGTACATGAATGTTGGATCATA
>Frequency_1_QualityScore_FFHHHHHJJJJJJJJJJJJJJIJJJJJJIJJJJJJIIIJJJJJGIJJIIJIJJJJJFFHGIJJGIJHHHHGFFFFFFDFEEDEEEDDDEDDDCD_Mismatch_1_Sense_+_Library_PoolT
AATCAAACGAAGTTCTGCCAAATTTCTGAATTTGAAGTTGCCGTTCGATGATAAAGTGCTTTGTTTTGTAAGATTATATCACACTTAATCAATA
>Frequency_1_QualityScore_BDDHFDBAGHABD@DGEBCHBHF@HBHIGIIAFGHHHIIIDHI>FAGG>FDHICGGHGGEGEG;=@H@@;3=DE==CBEE>BEE_Mismatch_2_Sense_+_Library_PoolT
GAATTTGAAGTTGCCGTTCAATGATAAACTGCTTTGTTTTGTAAGATTATATCACACTTAATCAATAAGACTGGTTTTATACTA
>Frequency_1_QualityScore_FFHHHHHJJJIJJIJJJJJGJJIJJIJJJJIJJJJJJJIJJJJJIJJJIHHJIIJIEHGHHFFFFFFFECEEEEDCCDCDDDDDDDDDDDDDDD_Mismatch_0_Sense_+_Library_PoolT
GGAATCAAGGAGGGCCATAGACCACTGCAGGATTGGAAACCATGACCTGTGGACCATAAGCTCTATTTCTTCCAGCATTGCCATTACACCACAT
>Frequency_1_QualityScore_FFFHHGGIFIHJIJJGIJJIJJJJJJIJJJJJJJJJJJJIJJJJJJJIIGIHGIJJJJJHHGHHHHFFF_Mismatch_0_Sense_+_Library_PoolT
CAAGGAGGGCCATAGACCACTGCAGGATTGGAAACCATGACCTGTGGACCATAAGCTCTATTTCTTCCA
>Frequency_1_QualityScore_FFFHHGHEHGGIIGGGGIJIIGIGGBGIGHGGGHIJIIGHJJDIHDFEGHGDGGEGIIGIIIGIIGHEFEHCABDCDCDEEEEEECCCDCDCCC_Mismatch_1_Sense_+_Library_PoolT
AACGAAGTTCTGCCAAATTTCTGAATTTGAAGTTGCCGTTCAATGATAAACTGCTTTGTTTTGTAAGATTATATCACACTTAATCAATAAGACT
>Frequency_1_QualityScore_FFHHHHHJIJJJJJJJJJJJJJJJJFHJJJJJJIJIJJJJJIJJJJJJJJJJJJJJJJGJJJJIJJJJJGHHHHGHHFFFFFFEEECCEEEEDE_Mismatch_1_Sense_+_Library_PoolT
TTGCCATTACACCACATCACTTGGGTCTATGATATTGCTATACCGTACATGAATGTTGGATCATATTAAAATTCTAATCAAACTTTATTTATTC
>Frequency_1_QualityScore_FFHHHHHJJJJJJJJJJEHJJIJJJJIJJJJJJJJJJJJJIJJJJJJJJJJIJJGJJJJIJJHHHFFCDEEDDDDDDDDDDEDDDDDDDDBDDD_Mismatch_0_Sense_+_Library_PoolT
TTAATCAATAAGACTGGTTTTATACCAGCATAGATCTATTTTAAACCCGGATCTATCAAGCACCGAGAAGCATCCAATTTCAGAACGCATTGGA
>Frequency_1_QualityScore_DDFHHGDIIJGIGIIIIDGIGGEF@GHIIHGJIIFIHGFIEFFGGEGDEGEGIJIIIDGGHGHHIHI=DDAEEEHEF_Mismatch_1_Sense_+_Library_PoolT
AAGTTGCCGTTCAATGATAAACTGCTTTGTTTTGTAAGATTATATCACACTTAATCAATAAGACTGGTTTTATACCA
>Frequency_1_QualityScore_FFHHHHHJJJJHJJJJIIJJJJIJJJJJJJJJJJJJJJJJJJIJJFHHGGIIJIJJJJJJGJJIJHHHFDFFFFFCDDDACCDDADED>A5;@C_Mismatch_0_Sense_+_Library_PoolT
AAGCTCTATTTCTTCCAGCATTGCCATTACACCACATCACTTGGGTCTATGATATTGCTATACCGTACATGAATGTTGGATCATATTAAAATTC
>Frequency_1_QualityScore_FFGHGHHEHIHJIJJEGGIGFHHHHDHGIIJGAGGGIIIFGHIJJJJIJIIIIJJEAGDCFEIIHGGGGDGIHCHHHHFDCEDEEECEDCDDDE_Mismatch_1_Sense_+_Library_PoolT
CTGCCAAATTTCTGAATTTGAAGTTGCCGTTCAATGATAAACTGCTTTGTTTTGTAAGATTATATCACACTTAATCAATAAGACTGGTTTTATA
>Frequency_1_QualityScore_DBFHHADHIG@GE@?:EDDCFDH>CE>DEGIHHA@FFBDBFFHGAGHDHH;CCC=3?.=CBCEDEDA;;>;5@=AA>>A:AC>:>>@DCCCCC>_Mismatch_0_Sense_+_Library_PoolT
TCCAATTTCAGAACGCATTGGAATCAAGGAGGGCCATAGACCACTGCAGGATTGGAAACCATGACCTGTGGACCATAAGCTCTATTTCTTCCAG
>Frequency_1_QualityScore_FFFHDDDGJIJJGHIIIJJJJGIHCHGGIGDHIJJJDGHIJGCGHGDGF@FGEHGIIIJHIIGHHHHGFBDDFEFEDEDEDCDDDDDDDEDA@C_Mismatch_1_Sense_+_Library_PoolT
AAACGAAGTTCTGCCAAATTTCTGAATTTGAAGTTGCCGTTCAATGATAAACTGCTTTGTTTTGTAAGATTATATCACACTTAATCAATAAGAC
>Frequency_1_QualityScore_2AFHHHHIIJHIJJJJHHHIIIIJIJIJIHIJIJJIIJJJJFGIJIJIIHGHHHHFHHHECHIIHHGHHHFFFFFEEDECEEDDDDCDDDDDD_Mismatch_1_Sense_+_Library_PoolT
AACTATCAATCAAACGAAGTTCTGCCAAATTTCTGAATTTGAAGTTGCCGTTCAATGATAAACTGCTTTGTTTTGTAAGATTATATCACACTT
>Frequency_1_QualityScore_DDDHAAFGFG>FHGHIIC@HGIIGGDIEHHCHIIIGGCCEGHIIIGHIFHIGC?CEFFFFFFEFFFDDAACCBCCBDCACECC>@?@CCACCEE_Mismatch_1_Sense_+_Library_PoolC
GGACCATAAACTCTATTTCTTCCAGCATTGCCATTACACCACATCACTTGGGTCTATGATATTGCTATACCGTACATGAATGTTGGATCATATT
>Frequency_1_QualityScore_FFHHHHHJJJJJJJIJJJIJJJIIJJJJJJJJJJIJJJJJJJJIIJJJJJJJJJJJJJJJJJIIJJJJJHFHHGFFFFFFEEEDEDDDDEEDDE_Mismatch_0_Sense_+_Library_PoolT
ATTTGAAGTTGCCGTTCGATGATAAACTGCTTTGTTTTGTAAGATTATATCACACCTAATCAATAAGACTGGCTTTATACCAGCATAGATTCAT
>Frequency_1_QualityScore_DFG?FHHIGEHIIGFHAAH9C@?<CEGHII4?GBHGFHIIDDGGGIIJCIIIIAGGIG_Mismatch_0_Sense_+_Library_PoolT
TACCGTACATGAATGTTGGATCATATTAAAATTCTAATCAAACTCTATTTATTCATAT
>Frequency_1_QualityScore_FFHHHHHJJJJJJJIJJJJJJJJJJJJIJJJJJJJJJJJIJJJJJJJJJJJJIIIJJJJJIJJJHHHHHHFFFFFFEEEEDDDDDDDEEFDEED_Mismatch_0_Sense_+_Library_PoolT
AATTTCTGAATTTGAAGTTGCCGTTCGATGATAAACTGCTTTGTTTTGTAAGATTATATCACACTTAATCAATAAGACTGGCTTTATATAATTT
>Frequency_1_QualityScore_FFHHHHHJJJJJJJJIJJJJJJJJJJJIJJJIJJJJIJJJJJJJJJIJJJJJJJJJJJIJJJJJJHGHHFEFDDFFDEEEEDEEDDEFEEFDDE_Mismatch_1_Sense_+_Library_PoolT
GTTGCCGTTCGATGATAAACTGCTTTGTTTTGTAAGATTATATCACACCTAATCAATAAGACTGGCTTTATACCAGCATAGATTCATTTTAAAT
