# Supplementary material for: Differential Gene Expression Reveals Candidate Genes for Drought Stress Response in Abies alba (Pinaceae)
Source: PLoS One. 2015 Apr 29;10(4):e0124564. doi: 10.1371/journal.pone.0124564 (PMC4414588; doi:10.1371/journal.pone.0124564)
Supplement: S2 File — (GZ) [file pone.0124564.s002.gz › comp19685_c0_seq1.fa]

>comp19685_c0_seq1 len=797 path=[1:0-350 1180:351-417 802:418-437 419:438-466 451:467-628 613:629-796] : tr|D5A9Y1|D5A9Y1_PICSI Putative uncharacterized protein OS=Picea sitchensis PE=2 SV=1 e-value: 3e-20 blast score:  100
GTGAACTCCTCTTCATCGTCATCATCATGGTGGAAGGAGATAGCAAGAATGCCTTCGTCCCTGTTCGAGGATTTTAAGAGGATTTCTATCGACTGCGATACCTGGTGCGTAGGAGTTGGGGATTGCATATGCTTCGTGGTCTCTGGGCATAGGGATAGGATCTTTCGCAAGGTGACACAGGTGGTAGTTTACAGTGTAACTGAAAATACATGGAGTTGGCTTCCCAGCCGTCCTATGGAGACCACCCCAAGCACATCCCCAAGCACATCGGAAGGCTATGAGCTTGGCATGGCCTTCGAACCGAGACTTGACATGAAGGTTGGATGAAACCTGGTGTGCCCTTGCGATTCACATCACCACCTGGAACATTTTAAGCATAGTGACTTTCTTGTTTAGATCTTCATGTTCTCTTCAGAAGTTGTCCTGTGTTGTAATGTTTTGTCCTGTCTTGTAATGTTTTTTTACTCTAGGAGACCTGTCTTTAGTCCAAACTGCAAATAAGCACAGCTTTGAGAAAAACACAGCTTCAGGTTTTGTAATCTCAGGGTATGGTTTTGCAAATGTATGAAAAAATTGGGAACACATTCTTGGTAAAATGGAGTGGATGGGATTTCGAAAAGTGGTTTAGTGATTTTACCAAACATTTCCCATTTCCATGTTTGTTATGAAAGCCAGTAATCATGCTATTTCAACATCACTAGCTTCAATCACAATTTATTTAAATATCACATGCTTAAATCTTTAATACTTTGAATGGGGTGCTTGAAGTTTTGAACTCACCCAGAAATAGAATAGCA

>Frequency_6_QualityScore_FFHGGFHIIIIIJJIIIIHHHHIIIJIHIIIIJIJIIIIIHHHGHIFIIIIHIGIIGGIHIFHIIIHIIGHGIIIIEFHGGCEGGFDDBCACCA_Mismatch_0_Sense_+_Library_PoolT
CATAGTGACTTTCTTGTTTAGATCTTCATGTTCTCTTCAGAAGTTGTCCTGTGTTGTAATGTTTTGTCCTGTCTTGTAATGTTTTTTTACTCTA
>Frequency_6_QualityScore_FDHHGHGGIIIIIIIJIIIIIIIIIHIIIIIIIIIJHIJJIIIIIIIIIIIIIIHIHHEGHHIIG?DEEEEEEDEEEDDBC=ACBC;@ABCDDC_Mismatch_0_Sense_+_Library_PoolT
CTAGGAGACCTGTCTTTAGTCCAAACTGCAAATAAGCACAGCTTTGAGAAAAACACAGCTTCAGGTTTTGTAATCTCAGGGTATGGTTTTGCAA
>Frequency_5_QualityScore_FFHHHHHJJJJJJJJJJJHIJJJJJJJJJIJJJJIJJJJJJJJIIJJJJJJJJGHIGHIIIIJJHDGHIHHGGGGGHFFEFFEEEEEEDCCDED_Mismatch_0_Sense_+_Library_PoolT
GGAACATTTTAAGCATAGTGACTTTCTTGTTTAGATCTTCATGTTCTCTTCAGAAGTTGTCCTGTGTTGTAATGTTTTGTCCTGTCTTGTAATG
>Frequency_5_QualityScore_FFHHHHHJJIIJJJJHIIJJJJJJJJHJJJJJJJJJJJJJIJJJJJJJIJHIJIIJJJJJJHIHIJIJJGHFIJJJHIIHHFGGGFEEFEECDE_Mismatch_0_Sense_+_Library_PoolT
ACATTTTAAGCATAGTGACTTTCTTGTTTAGATCTTCATGTTCTCTTCAGAAGTTGTCCTGTGTTGTAATGTTTTGTCCTGTCTTGTAATGTTT
>Frequency_4_QualityScore_FFHHGHGJJIJHIJIIGIIIIIIIIIHIIIJJJIIIJJIHIIIIIJJJIIIHHIIIIIIJIIIFHGHGGECEEDCCACDEDCDAB<BBCC=ABC_Mismatch_0_Sense_+_Library_PoolT
TACTCTAGGAGACCTGTCTTTAGTCCAAACTGCAAATAAGCACAGCTTTGAGAAAAACACAGCTTCAGGTTTTGTAATCTCAGGGTATGGTTTT
>Frequency_4_QualityScore_FFHHGHHHIEIIJHIIIIJIHGHIIIIIJJJHIHIIHIIIIJJJIJIIIJIIIHIIJIEHHIIHHGG>EBCEDECEEDEEDBC=@CCC:?ABCD_Mismatch_0_Sense_+_Library_PoolT
CTCTAGGAGACCTGTCTTTAGTCCAAACTGCAAATAAGCACAGCTTTGAGAAAAACACAGCTTCAGGTTTTGTAATCTCAGGGTATGGTTTTGC
>Frequency_4_QualityScore_FEGFHFGHIIIIIIIIIIIJJJIIJJIIHIIIJJJJIJJJHIIHIIGIGIIGIHHGHHIGHIGIIGFGFEGHFED?@?ACDEEEEEBCBCCCAC_Mismatch_1_Sense_+_Library_PoolT
CTTGCGATTCACGTCACCACCTGGAACATTTTAAGCATAGTGACTTTCTTGTTTAGATCTTCATGTTCTCTTCAGAAGTTGTCCTGTGTTGTAA
>Frequency_4_QualityScore_ECEGEGDACGGHIHGGIGIGIIEGGGEHGIIHCFGHDHFGGIIGHAEEFGHFE@DCGFGIIFGDEFEDDCEGGEGEFCDGGEF??CAA?@@BAC_Mismatch_0_Sense_+_Library_PoolT
AGCATAGTGACTTTCTTGTTTAGATCTTCATGTTCTCTTCAGAAGTTGTCCTGTGTTGTAATGTTTTGTCCTGTCTTGTAATGTTTTTTTACTC
>Frequency_3_QualityScore_FFHHGHGJJJJJJJJJIJJJJJJJJJJJJJJJJJJIJIJJIJIHIJJJJJJJJHHHIIHHIHIHGGGGECGEFEEEFEBCEBDDDDDDDBDCDC_Mismatch_1_Sense_+_Library_PoolT
GCCCTTGCGATTCACGTCACCACCTGGAACATTTTAAGCATAGTGACTTTCTTGTTTAGATCTTCATGTTCTCTTCAGAAGTTGTCCTGTGTTG
>Frequency_3_QualityScore_DDGFFGGIIJEDEEGFFGIGGIGGGFIDGIIIIHIIFFECFIIHHHFHHGGGHGIHIGGGHHFFGGHGBDCGHGHIHFGEFFBABDEBCEDDCC_Mismatch_0_Sense_+_Library_PoolT
TTTAAGCATAGTGACTTTCTTGTTTAGATCTTCATGTTCTCTTCAGAAGTTGTCCTGTGTTGTAATGTTTTGTCCTGTCTTGTAATGTTTTTTT
>Frequency_3_QualityScore_FFHGHHHJJJJJJJJJJJJIJJJJJJJJIHIJJJJJJIGIIHIJJJJJJIIIJIIIIIIGIJJIIHIIJIHJJIGHIIIDHGGGEDCDDDDCDC_Mismatch_1_Sense_+_Library_PoolT
TAGTGACTTTCTTGTTTAGATCTTCATGTTCTCTTCAGAAGTTGTCCTGTGTTGTAATGTTTTGTCCTGTCTTGTAATGTTTTTTTACTCTAGT
>Frequency_3_QualityScore_EEHHGGGIIJJJJJJHJJJJJJIJJJHIHHIJIJJJJJJHIJHIIJIJIJJJJHHIIJJJJJJCFHHHIHGIIIGIHHGGFGFFBDCDDBCEDD_Mismatch_1_Sense_+_Library_PoolT
GTCACCACCTGGAACATTTTAAGCATAGTGACTTTCTTGTTTAGATCTTCATGTTCTCTTCAGAAGTTGTCCTGTGTTGTAATGTTTTGTCCTG
>Frequency_3_QualityScore_EFHHGFHIJJHIHIIIIIIGIJGFIHGHGIFIHHGFIFGIJIJJJIIFEFGGHEIIIHGHCGHGEHIIGDFHGEBEEGGHGGBBBDDF?CEBBA_Mismatch_0_Sense_+_Library_PoolT
TTTTAAGCATAGTGACTTTCTTGTTTAGATCTTCATGTTCTCTTCAGAAGTTGTCCTGTGTTGTAATGTTTTGTCCTGTCTTGTAATGTTTTTT
>Frequency_3_QualityScore_FFHHHHHIIJJJJIJIJJJJJJIIIJJIJIIJJJJJJJIHJIJJJJJJHIJHIJIJJJJIIIHJIGIIJJIIJJIIIIIIHGGGBEFFFCEEED_Mismatch_0_Sense_+_Library_PoolT
ATTTTAAGCATAGTGACTTTCTTGTTTAGATCTTCATGTTCTCTTCAGAAGTTGTCCTGTGTTGTAATGTTTTGTCCTGTCTTGTAATGTTTTT
>Frequency_3_QualityScore_FFHHHHHJIJJJJIIJJJGIJJJIIJJJHIJJJIIJJJGIIJJHHIJJJJIJJJJIIJHIIHHHFFFFFCEEEEEEEDDDDDDDDDDDDDDDDC_Mismatch_0_Sense_+_Library_PoolT
AGAAGTTGTCCTGTGTTGTAATGTTTTGTCCTGTCTTGTAATGTTTTTTTACTCTAGGAGACCTGTCTTTAGTCCAAACTGCAAATAAGCACAG
>Frequency_3_QualityScore_FEGGHHGJFHIIHHIIIIHIHIIJJJJJJIIIIJJJJJIIIJJJIIJHIHHIIIJJJIIIIJJHHIBFEAGEDBDEFEEEDE<@BDD?BCDCDE_Mismatch_0_Sense_+_Library_PoolT
TCTAGGAGACCTGTCTTTAGTCCAAACTGCAAATAAGCACAGCTTTGAGAAAAACACAGCTTCAGGTTTTGTAATCTCAGGGTATGGTTTTGCA
>Frequency_3_QualityScore_DEGGGHHJJJJJJJJIIJIIHJJIJIHJJIJJJJJJJJJHIIHHIHIJJJJJIIJHIJJJHIJJJHIJIIJJJJIFGIIHEEGHGDDBCDDDCD_Mismatch_0_Sense_+_Library_PoolT
ATAGTGACTTTCTTGTTTAGATCTTCATGTTCTCTTCAGAAGTTGTCCTGTGTTGTAATGTTTTGTCCTGTCTTGTAATGTTTTTTTACTCTAG
>Frequency_3_QualityScore_FFHHHHHHJJJJIIJJJIJIJHGHIJJHHJJJJJJJJJJJJJIJHJJJJIJJJJIJJJJIIIHHHGGEEBEFFEEEEEDDDDDDCBDDDDDDDD_Mismatch_0_Sense_+_Library_PoolT
TGTAATGTTTTGTCCTGTCTTGTAATGTTTTTTTACTCTAGGAGACCTGTCTTTAGTCCAAACTGCAAATAAGCACAGCTTTGAGAAAAACACA
>Frequency_3_QualityScore_EEFGEGHIIIIIJJIJHIIIJIHIHIHJJJJJJIJIJJGIGHIJIJIIIIIIHIIJJHIHHIEGGHHJHHGIHIIIGFFGEDFFDDEEDEECDD_Mismatch_0_Sense_+_Library_PoolT
CCACCTGGAACATTTTAAGCATAGTGACTTTCTTGTTTAGATCTTCATGTTCTCTTCAGAAGTTGTCCTGTGTTGTAATGTTTTGTCCTGTCTT
>Frequency_3_QualityScore_FEGHFHGHJGHHHHGIIIIHIIJGFGIIJHIIIIFGDHHGGHHJIIHJIHHDFIFHEGGGGHGGGFFFEDDEEEDDDDDDDDCCCDDDDDCCCD_Mismatch_0_Sense_+_Library_PoolT
GTTGTCCTGTGTTGTAATGTTTTGTCCTGTCTTGTAATGTTTTTTTACTCTAGGAGACCTGTCTTTAGTCCAAACTGCAAATAAGCACAGCTTT
>Frequency_3_QualityScore_FFHHHHHGHIIIJJIIIHIIIJGIGIIJJHIIJJJIJJJJHJJJJJJIIIHIHIHIHGIHGHHHFCDDE@ACDCBCDDDDDD>CDDDDEEEEDD_Mismatch_0_Sense_+_Library_PoolT
TGTAATGTTTTTTTACTCTAGGAGACCTGTCTTTAGTCCAAACTGCAAATAAGCACAGCTTTGAGAAAAACACAGCTTCAGGTTTTGTAATCTC
>Frequency_3_QualityScore_FFHHHHHJJJJJJJJJJJJJIJJJJIJJJJJJJJJJJJJJJJJJIIIHIIHIIHHHHHHEFFGEEEEDDDBCDDDDDDBDDDDCEBDDDDD:>B_Mismatch_0_Sense_+_Library_PoolT
ATGTTTTTTTACTCTAGGAGACCTGTCTTTAGTCCAAACTGCAAATAAGCACAGCTTTGAGAAAAACACAGCTTCAGGTTTTGTAATCTCAGGG
>Frequency_2_QualityScore_CCFB=BECCEGEGCCHHGAGFFFEEACDIGECGHEAGEGGIG=F?ECFHHGHHCAEEGCFCCFGGA86B;>ACACCECB?CCAACEC;?CA=AC_Mismatch_1_Sense_+_Library_PoolT
CACGTCACCACCTGGAACATTTTAAGCATAGTGACTTTCTTGTTTAGATCTTCATGTTCTCTTCAGAAGTTGTCCTGTGTTGTAATGTTTTGTC
>Frequency_2_QualityScore_FFFHHHHJJJJJJIJJIIIJIJJJIIJIJJJJJJJJJHIIHIIIIJJJIIIJJIJJJJGIIJIHIJIIIEHIFGGIIIHIGGGEDBDDDDCBCC_Mismatch_0_Sense_+_Library_PoolT
AGTGACTTTCTTGTTTAGATCTTCATGTTCTCTTCAGAAGTTGTCCTGTGTTGTAATGTTTTGTCCTGTCTTGTAATGTTTTTTTACTCTAGGA
>Frequency_2_QualityScore_CEGGCEFIFIGIGGEHGGEDFIFGAFAGCFGI?E=;DADEEGIFECGFGHDEDEEGGGECEGGCACDEEBDACEEDCDCBBCCCCACAACCCCC_Mismatch_0_Sense_+_Library_PoolT
CCTGTGTTGTAATGTTTTGTCCTGTCTTGTAATGTTTTTTTACTCTAGGAGACCTGTCTTTAGTCCAAACTGCAAATAAGCACAGCTTTGAGAA
>Frequency_2_QualityScore_FFHHHHHHIJJJIIIIGEEIIGEGIJJJJHIJJIIIJIIIIIGIGIIIJHIFIIIIIIIGGGGGGGFCEEEDDCDECDDDCDDDBDDDCDCDDD_Mismatch_0_Sense_+_Library_PoolT
TGTTTTGTCCTGTCTTGTAATGTTTTTTTACTCTAGGAGACCTGTCTTTAGTCCAAACTGCAAATAAGCACAGCTTTGAGAAAAACACAGCTTC
>Frequency_2_QualityScore_FFHHHHHGIIIIIIJJJIJJJJIJIJJGIJJJHIIIIGIHJJJJIJJJJIIIIIIIJIIEHHHGGFFEEEEEDDEEEDDDDDDDDDDDCACCDC_Mismatch_0_Sense_+_Library_PoolT
TGTCCTGTGTTGTAATGTTTTGTCCTGTCTTGTAATGTTTTTTTACTCTAGGAGACCTGTCTTTAGTCCAAACTGCAAATAAGCACAGCTTTGA
>Frequency_2_QualityScore_FFHGHGHIIJHIIIIJJIIIIIIJIIJJIIIIJEHHGIIIJIIIIHGIIIIGIIIIGIIGICGIIGGIIEEEGIEIHFDEEEEDCDDDBAABCC_Mismatch_0_Sense_+_Library_PoolT
TTCTTGTTTAGATCTTCATGTTCTCTTCAGAAGTTGTCCTGTGTTGTAATGTTTTGTCCTGTCTTGTAATGTTTTTTTACTCTAGGAGACCTGT
>Frequency_2_QualityScore_FEHHHHGJIJJIJJJJJJJJIHIIJJHJJJIGIIIJIIIJJJJIIIJJFIIIIGGHHIHHGGGGGEEDEDEEDDCEECDCDDDCDDDDCCDCDD_Mismatch_0_Sense_+_Library_PoolT
GTCCTGTGTTGTAATGTTTTGTCCTGTCTTGTAATGTTTTTTTACTCTAGGAGACCTGTCTTTAGTCCAAACTGCAAATAAGCACAGCTTTGAG
>Frequency_2_QualityScore_FFHHHHHJIJIJJJIJJJJJJJJJJIIJJIIIJJJJJJJIIJJJJJJJJIIJIIIIIJIIHIIIJIIJIEFIIIIIIIGGGGGGEEEDEEDEDE_Mismatch_0_Sense_+_Library_PoolT
CATTTTAAGCATAGTGACTTTCTTGTTTAGATCTTCATGTTCTCTTCAGAAGTTGTCCTGTGTTGTAATGTTTTGTCCTGTCTTGTAATGTTTT
>Frequency_2_QualityScore_CDEGGEHEGHHI9DGIFEHGIIEEGAGFFGEHIGGGAGCFHGGHAHGI?CCCCEGGH@EIGCFAC9CAEECCACDA@?CCCDCDCC93?AC=BC_Mismatch_0_Sense_+_Library_PoolT
TTACTCTAGGAGACCTGTCTTTAGTCCAAACTGCAAATAAGCACAGCTTTGAGAAAAACACAGCTTCAGGTTTTGTAATCTCAGGGTATGGTTT
>Frequency_2_QualityScore_FEGGEHHIIJIIIIHGEHHGICDEHIHHIHGHFIEFHGHIIIIIHGIIDGHIIIIGGFIEGHHGIGGGIHEBEEGHHCEAEFDEEEECEDDBAD_Mismatch_0_Sense_+_Library_PoolT
CCTGGAACATTTTAAGCATAGTGACTTTCTTGTTTAGATCTTCATGTTCTCTTCAGAAGTTGTCCTGTGTTGTAATGTTTTGTCCTGTCTTGTA
>Frequency_2_QualityScore_FFHHHHGIIJIIGIIIIIIIIIIJIJJJJIIIJJJIIFEGIIIHHHHHGGGFGFGGGGGGGGGFGGFFFEEECDECDEEEEEECDBCDCCEEDC_Mismatch_1_Sense_+_Library_PoolT
GCGATTCACGTCACCACCTGGAACATTTTAAGCATAGTGACTTTCTTGTTTAGATCTTCATGTTCTCTTCAGAAGTTGTCCTGTGTTGTAATGT
>Frequency_2_QualityScore_FFGHHHHIIIIJIJIIJJIIIJJJIIIIIIJJJJJJJIJJIIIIIJJIJIIJJFIEIIJIIGHIHGGGGFGEBEEEEEECEEDDCDDD=BCDDB_Mismatch_0_Sense_+_Library_PoolT
TTTTACTCTAGGAGACCTGTCTTTAGTCCAAACTGCAAATAAGCACAGCTTTGAGAAAAACACAGCTTCAGGTTTTGTAATCTCAGGGTATGGT
>Frequency_2_QualityScore_FFHHHHHJJIIIJJJJJHIJJJJGIHIJJJJJIJIHIIIHIJJJIIJJGIJIJJJJIIEEHGHIIIIIIIGIIGGGFEGCEEEEEEEEEEEEDC_Mismatch_0_Sense_+_Library_PoolT
CACCTGGAACATTTTAAGCATAGTGACTTTCTTGTTTAGATCTTCATGTTCTCTTCAGAAGTTGTCCTGTGTTGTAATGTTTTGTCCTGTCTTG
>Frequency_2_QualityScore_DEFHFHHIIIIFGEHIIIGIIIIGIFHGIIIIIIIJJIIIIIJIIGIJIIJJIIIIGIIGHI@C<CGHGEEADEFEEEDCEACDCDC=BCCCAC_Mismatch_0_Sense_+_Library_PoolT
TTTACTCTAGGAGACCTGTCTTTAGTCCAAACTGCAAATAAGCACAGCTTTGAGAAAAACACAGCTTCAGGTTTTGTAATCTCAGGGTATGGTT
>Frequency_1_QualityScore_FFHHHHHHIIJIJJJJJJJHIJJJJJJJJIJJJJJJIJIJJJJIHJJJJJJIJJJJJJIHHEHHFFEFFCEEEEEEDDDDDDDDDDDDDDDDDD_Mismatch_1_Sense_+_Library_PoolT
CAGAAGTTGTCCTTTGTTGTAATGTTTTGTCCTGTCTTGTAATGTTTTTTTACTCTAGGAGACCTGTCTTTAGTCCAAACTGCAAATAAGCACA
>Frequency_1_QualityScore_DDHHHFCFDFGGGICFHIGGGGGHIIIIIIIIGHCG@H<GDGCDGIGHIIIGGGGGAHGCEHHDB@CF>;@CEC>CDDDD>@AACACDD<ACDD_Mismatch_0_Sense_+_Library_PoolT
CAGAAGTTGTCCTGTGTTGTAATGTTTTGTCCTGTCTTGTAATGTTTTTTTACTCTAGGAGACCTGTCTTTAGTCCAAACTGCAAATAAGCACA
>Frequency_1_QualityScore_DDDHHHHJJJJIJJJJJIJJIJJJJJJJJJIIJJJIIJIIJJJIJIFIIJIJJJJJGHGHHGFFFDDDCABDDDDDD:ACDDDDEDDCDDDDD<_Mismatch_0_Sense_+_Library_PoolT
TGTTTTTTTACTCTAGGAGACCTGTCTTTAGTCCAAACTGCAAATAAGCACAGCTTTGAGAAAAACACAGCTTCAGGTTTTGTAATCTCAGGGT
>Frequency_1_QualityScore_DFHHHHHJJJJJJJJIJJJJJJJJJIJHJJJJJJIJJJJJJJJJJJJJJIJJJJIIIIJJJJJJIIHHHHHFFBEFDEEEDFDDDDDDD?CCCD_Mismatch_0_Sense_+_Library_PoolT
TTTTTACTCTAGGAGACCTGTCTTTAGTCCAAACTGCAAATAAGCACAGCTTTGAGAAAAACACAGCTTCAGGTTTTGTAATCTCAGGGTATGG
>Frequency_1_QualityScore_FFHHHHHJJJJJJIIJJIIIJJJJIJJJHIJJJHJJJJJJJJIJJJJJJJIIHGIHHJJJJJJIJJJHHHGHGFFFFFEEEEEEEDDCCCDDCD_Mismatch_0_Sense_+_Library_PoolT
GAACATTTTAAGCATAGTGACTTTCTTGTTTAGATCTTCATGTTCTCTTCAGAAGTTGTCCTGTGTTGTAATGTTTTGTCCTGTCTTGTAATGT
>Frequency_1_QualityScore_F@FHHHFHIJJIJJJIBHGIIEHGIIIIGJJJBEGGGIGGHGEFHEIEIIGGEHCHHFFFDDFEDECECACABC>@CCBACDDBDDDDDDDDDD_Mismatch_0_Sense_+_Library_PoolT
GTTTTGTCCTGTCTTGTAATGTTTTTTTACTCTAGGAGACCTGTCTTTAGTCCAAACTGCAAATAAGCACAGCTTTGAGAAAAACACAGCTTCA
>Frequency_1_QualityScore_FFHHHHHJJIJJJJJJJJJJJJJJJJJJJJJIJJJJJJJJJJJJJJJJJIJJJJJJJJJIHHHHHHFBEEDEDDDDDDDDDDDDCDDDDDEDDE_Mismatch_0_Sense_+_Library_PoolT
CTTGTAATGTTTTTTTACTCTAGGAGACCTGTCTTTAGTCCAAACTGCAAATAAGCACAGCTTTGAGAAAAACACAGCTTCAGGTTTTGTAATC
>Frequency_1_QualityScore_FFHHHHHJJJJJIJJJJJJJJJJJJIIJJJJJJJJJJJJJJJJJJJJJJJJJIJJJJJJIGHHGIIJJHHHHHHFFFFFEECEEEEBDDDDCDD_Mismatch_0_Sense_+_Library_PoolT
ACCACCTGGAACATTTTAAGCATAGTGACTTTCTTGTTTAGATCTTCATGTTCTCTTCAGAAGTTGTCCTGTGTTGTAATGTTTTGTCCTGTCT
>Frequency_1_QualityScore_FFHGHHHJJJJJJJJJJJJJJJIJJJJHHHHIJJJHIIJJIJJJJIIJJIJJIIJGIIJJHHIIIFGIIGIHDFFFF@CECEBBDDDCDDDDCD_Mismatch_0_Sense_+_Library_PoolT
TTTAGATCTTCATGTTCTCTTCAGAAGTTGTCCTGTGTTGTAATGTTTTGTCCTGTCTTGTAATGTTTTTTTACTCTAGGAGACCTGTCTTTAG
>Frequency_1_QualityScore_FFHHGHHJJIJIIJIGIIJHGIGHIGIIHIIFHIHHJIIEIIJJHIJIIGIJJIGHIJIIIJJGFDHIICFEHIHFBEEEE@>@AC?BDCDACC_Mismatch_0_Sense_+_Library_PoolT
CTTGTTTAGATCTTCATGTTCTCTTCAGAAGTTGTCCTGTGTTGTAATGTTTTGTCCTGTCTTGTAATGTTTTTTTACTCTAGGAGACCTGTCT
>Frequency_1_QualityScore_FFHHHHFJJJJJJJJHIJIJIIHGIIEHHIJGIJJJIIJIIJJJJIGHHJFHIIJJHIJJJIHFDFDFD>CAE??BCD@CDCCCCCCDDDDDDD_Mismatch_1_Sense_+_Library_PoolT
TCATGTTCTCTTCAGAAGTTGTCCTGTGTTGTAATGTTTTTTCCTGTCTTGTAATGTTTTTTTACTCTAGGAGACCTGTCTTTAGTCCAAACTG
>Frequency_1_QualityScore_FFHHHHHJJJJJIIJJGJIJIIJJIIJJJJJJJJIJJHIJIIJGIJJJJJHIJGIEHIGGIIJHIJJIEEHHHFHHFF>CCDDDB<ACDC@CDD_Mismatch_2_Sense_+_Library_PoolT
CGTGACTTTCTTGTTTAGATCTTCATGTTCTCTTCAGAAGTTGTCCTGTGTTGTAATGTTTTGTCCTGTCTTGTAATGTTTTTTTACTCTAGTA
>Frequency_1_QualityScore_FFHHHHHJIHIIIHGIIIJJIIIJIGHJIJGJJJJIIJJIIIJIHDGGGIHJIIJJJGHHGJGGHHHCHEDFFEEEEDDECDDDDDDDDDD_Mismatch_0_Sense_+_Library_PoolT
TCTCTTCAGAAGTTGTCCTGTGTTGTAATGTTTTGTCCTGTCTTGTAATGTTTTTTTACTCTAGGAGACCTGTCTTTAGTCCAAACTGCAA
>Frequency_1_QualityScore_DFHHHFDIJJJJJJJJJJJJIIJJJIJJIJIJJJJJJJJJIJJJIJJIJIIGJJJJIJHHHHHFFDEFDCDCADDCDDDD>CDDDDEDCDCDDD_Mismatch_0_Sense_+_Library_PoolT
TAATGTTTTTTTACTCTAGGAGACCTGTCTTTAGTCCAAACTGCAAATAAGCACAGCTTTGAGAAAAACACAGCTTCAGGTTTTGTAATCTCAG
>Frequency_1_QualityScore_?D<<CC<AABF2C<A@CFCHFDD;9<<A+2CCFFAFEGFE@<90?3F8??BB9/?DBF*9CFBF:FAAE(7?7?;7?_Mismatch_1_Sense_+_Library_PoolT
AGATCTTCATGTTCTCTTCAGAAGTTGTCCTGTGTTGTAATGTTTTGTCCTGTCTTGTAATGTTTTTTTACTCTAGT
>Frequency_1_QualityScore_FFGHHHHJIHIIJJJJIJJJIJJHGHIJJJJJJJIJJJJJJJJJIJIGIJJJJJJJJIIGIIJJJHIJJIIJIIJHIJHGEHHHHAEFFFDDBD_Mismatch_0_Sense_+_Library_PoolT
TAAGCATAGTGACTTTCTTGTTTAGATCTTCATGTTCTCTTCAGAAGTTGTCCTGTGTTGTAATGTTTTGTCCTGTCTTGTAATGTTTTTTTAC
>Frequency_1_QualityScore_FFHHHHHIIJJJJIIJJIJIJJIGHIIIHHIIGEHIJJJJJJJJJFGJJJJJJJJJJJJCHHAHEEHHFEFFFEEECCEDDDDDBDDDDCD_Mismatch_0_Sense_+_Library_PoolT
CTGTGTTGTAATGTTTTGTCCTGTCTTGTAATGTTTTTTTACTCTAGGAGACCTGTCTTTAGTCCAAACTGCAAATAAGCACAGCTTTGAG
>Frequency_1_QualityScore_FFHGHHBHJIJJJJIJIIEIFGHHGIJJIJIHIIJIJJIIJJIIJGIJJJJJIJJIJGBFHIIJJJGHDCEHIJIEDHGHHHFFFFEFEEE@AC_Mismatch_0_Sense_+_Library_PoolT
CTGGAACATTTTAAGCATAGTGACTTTCTTGTTTAGATCTTCATGTTCTCTTCAGAAGTTGTCCTGTGTTGTAATGTTTTGTCCTGTCTTGTAA
>Frequency_1_QualityScore_FFHHHHHJJJHJJJJGIJJJIGJIGHGIJJHHIJJJJIIJJJJIJGJHIIIIHJJJJJJIJHHHHHFFFFFFECEEEEDCDDDDDDCD_Mismatch_0_Sense_+_Library_PoolT
TGTTGTAATGTTTTGTCCTGTCTTGTAATGTTTTTTTACTCTAGGAGACCTGTCTTTAGTCCAAACTGCAAATAAGCACAGCTTTGAG
>Frequency_1_QualityScore_FFHHHHHJJJHIIHIHIJJJJIJJIJIJJJJJJIFGHFHHJJJJJJJJIJGHHIIIIJJJJJJIJIJJJGIGIJIEHGHHFDBCDDDACDCD@D_Mismatch_0_Sense_+_Library_PoolT
GACTTTCTTGTTTAGATCTTCATGTTCTCTTCAGAAGTTGTCCTGTGTTGTAATGTTTTGTCCTGTCTTGTAATGTTTTTTTACTCTAGGAGAC
>Frequency_1_QualityScore_FFHHHGHJIJJHIJIJIJJBGGIGIIIJJIJJJIIIJJIJJJGHHGHHIDGIIIJJCIIIEEHFEFEEFDFDEEECCC@@ACCDDCDDCC_Mismatch_0_Sense_+_Library_PoolT
CTCTTCAGAAGTTGTCCTGTGTTGTAATGTTTTGTCCTGTCTTGTAATGTTTTTTTACTCTAGGAGACCTGTCTTTAGTCCAAACTGCAA
>Frequency_1_QualityScore_FFHHHHHIIJJJJHIJJJJIJFHFHIFHIIIIIJJJGIIJJHIJJIFFIGIFHEIJJHBAEFFDFFFCDABCCDDDDDCD>>A@CDDDCCCDDD_Mismatch_0_Sense_+_Library_PoolT
TTCTCTTCAGAAGTTGTCCTGTGTTGTAATGTTTTGTCCTGTCTTGTAATGTTTTTTTACTCTAGGAGACCTGTCTTTAGTCCAAACTGCAAAT
>Frequency_1_QualityScore_FDHHHHHJJIJHIJJIHIJJIHGIJEFGIIIFIIJJJJCHIIJCHJHIFHHGIHIHHGCHHDDCFFFEC@@CEDDCDDDDDCDCDDDCB_Mismatch_0_Sense_+_Library_PoolT
GTGTTGTAATGTTTTGTCCTGTCTTGTAATGTTTTTTTACTCTAGGAGACCTGTCTTTAGTCCAAACTGCAAATAAGCACAGCTTTGAG
>Frequency_1_QualityScore_FFHHHHHJJIJJJJJJJIJJJJHIGHIJJJJJJJJJIIHIIJJJJIJJJJJJIJIIGAFGFHIIJJHHC@CFDCFEEACDDDDDDDD@CCDCDC_Mismatch_0_Sense_+_Library_PoolT
ATCTTCATGTTCTCTTCAGAAGTTGTCCTGTGTTGTAATGTTTTGTCCTGTCTTGTAATGTTTTTTTACTCTAGGAGACCTGTCTTTAGTCCAA
>Frequency_1_QualityScore_FDHHHHFIJIJJIJJJJIGIIJJJJIJJFHIHIIJJJJJIJJIIJJHIJJJGHEIJDGGIJHGGIG@DHEEHFCECEEDDDCCABDDDDDCCCD_Mismatch_0_Sense_+_Library_PoolT
GTTTAGATCTTCATGTTCTCTTCAGAAGTTGTCCTGTGTTGTAATGTTTTGTCCTGTCTTGTAATGTTTTTTTACTCTAGGAGACCTGTCTTTA
>Frequency_1_QualityScore_FFHHHHHJJJJJJJJJJJJJJGIIJJHGHJIJGIIJIJJJJJJIJHIJJIHIIJJ))>FCHIIJIJJIIIIIFHGHHHHFFFFFDEEEEEDDEC_Mismatch_2_Sense_+_Library_PoolT
ATTCACGTCACCACCTGGAACATTTTAAGCATAGTGACTTTCTTGTTTAGATCTTGATGTTCTCTTCAGAAGTTGTCCTGTGTTGTAATGTTTT
>Frequency_1_QualityScore_FFHHHGHJJJJJJIJIJJJIJJJJJJJJJJIJJJJJJJJIJJJJIIJJJJJJIIJIIJIJGIJJJGIGIFHHJJJDHIHHHHHFFFFEFEEEDD_Mismatch_0_Sense_+_Library_PoolT
TGGAACATTTTAAGCATAGTGACTTTCTTGTTTAGATCTTCATGTTCTCTTCAGAAGTTGTCCTGTGTTGTAATGTTTTGTCCTGTCTTGTAAT
>Frequency_1_QualityScore_FFHHHHHJJJJJJHIFHIJJHIIJJGIHJJJJJJJJJJJJJJJIJJJJJJIJJJJIJJGHJJJJGIFHHHHHHBEFFFEEDEEEEDDDD?CCDD_Mismatch_1_Sense_+_Library_PoolT
TTTTTACTCTAGGAGACCTGTCTTTAGTCCAAACTGCAAATAAGCACAGCTTTGAGAAAAACACATCTTCAGGTTTTGTAATCTCAGGGTATGG
>Frequency_1_QualityScore_FFHGHFHICGGHJJJJJJJJJJJJGIJJJJJJIHIIJJJJJJJJJIGHIHGIIJGHFHHCHIIICEHGIJHIIJCGGGEAEHFHCBCEFDBBDD_Mismatch_0_Sense_+_Library_PoolT
AAGCATAGTGACTTTCTTGTTTAGATCTTCATGTTCTCTTCAGAAGTTGTCCTGTGTTGTAATGTTTTGTCCTGTCTTGTAATGTTTTTTTACT
>Frequency_1_QualityScore_FFHHGHGJIBHGHFFHGGIIIGGBHJGJIIIIJJJJJIIGDHIJJJHHJJIGFHIGIIGHIIIGIHFEHEECHFFFFFDACEECCC@C>CBAC@_Mismatch_2_Sense_+_Library_PoolT
CTTGCGATTCACGTCACCACCTGGAACATTTTAATCATAGTGACTTTCTTGTTTAGATCTTCATGTTCTCTTCAGAAGTTGTCCTGTGTTGTAA
>Frequency_1_QualityScore_FFHGHHHIJJJJJJJJJJJJJIJJJJIJJJJJIJGGIIJJJJJJJJJIIJJIJJJIIIIDHIIIIJJJIGIHEHHFHHHGDFEEFDEEEECEDD_Mismatch_1_Sense_+_Library_PoolT
ATTCACGTCACCACCTGGAACATTTTAAGCATAGTGACTTTCTTGTTTAGATCTTCATGTTCTCTTCAGAAGTTGTCCTGTGTTGTAATGTTTT
>Frequency_1_QualityScore_EFHHHHHJJJJIHIIIJJJJJJJIJIIJJJJJJIIIIIGHGJJFHIIIHHIJJGIIIGIHIII<CAHIJB=BDFFFDCEC;=?CDCCCDDACCC_Mismatch_0_Sense_+_Library_PoolT
TAGATCTTCATGTTCTCTTCAGAAGTTGTCCTGTGTTGTAATGTTTTGTCCTGTCTTGTAATGTTTTTTTACTCTAGGAGACCTGTCTTTAGTC
>Frequency_1_QualityScore_FFHHHAFFHIIIIGJHIJIJJIJIHJHGHHHIJIJJJDEHIJIJIJJHGIJJHIIJJIHIIJHIIIJHGCCHHFFFFEEEEDEDBDDCDCCDDD_Mismatch_0_Sense_+_Library_PoolT
TGTTTAGATCTTCATGTTCTCTTCAGAAGTTGTCCTGTGTTGTAATGTTTTGTCCTGTCTTGTAATGTTTTTTTACTCTAGGAGACCTGTCTTT
>Frequency_1_QualityScore_FFHHHHHFEGIJHIIJJJEDGGGGEHIHIDFHIIGHIGIHGDFGIJJJFIIHIGGEIJJJH@HDHFFFFBAC>;(;A=AA?CCCCCD@CDDDDD_Mismatch_0_Sense_+_Library_PoolT
TGTCTTGTAATGTTTTTTTACTCTAGGAGACCTGTCTTTAGTCCAAACTGCAAATAAGCACAGCTTTGAGAAAAACACAGCTTCAGGTTTTGTA
>Frequency_1_QualityScore_FFHFHFHJJJJJIJHIJIJIJIIJJJJJIJJIJJIIGHGHHGIIJJGIJIIJIJHDFGIJJJIEGIIJJJGEHEEHHFFFFFFDDDBDDDDDDE_Mismatch_2_Sense_+_Library_PoolT
TAGTGACTTTCTTGTTTAGATCTTCATGTTCTCTTCAGAAGTTGTCCTGTGTTGTAATTTTTTGTCCTGTCTTGTAATGTTTTTTTACTCTAGT
>Frequency_1_QualityScore_FFHHHFHJIJIIIIJJJJJJIIJJFIGIIJJJJJJIIJJJJJJIJFHHFHGIIIGGGHHGIJIIIIHIIHJJJIIJJJFGHEEFCDADDEDDDA_Mismatch_0_Sense_+_Library_PoolT
TTAAGCATAGTGACTTTCTTGTTTAGATCTTCATGTTCTCTTCAGAAGTTGTCCTGTGTTGTAATGTTTTGTCCTGTCTTGTAATGTTTTTTTA
>Frequency_1_QualityScore_FDHHHH?FHIIJHHHGGGHIJFIIIIDGHIIJJIJIJGGDIHHFIGJJIDIIIIGGGHF?CBBECFFEEDCECCDCCACCCDCDCCCDDCCCDD_Mismatch_0_Sense_+_Library_PoolT
GAAGTTGTCCTGTGTTGTAATGTTTTGTCCTGTCTTGTAATGTTTTTTTACTCTAGGAGACCTGTCTTTAGTCCAAACTGCAAATAAGCACAGC
>Frequency_1_QualityScore_FFHHHHHJJJJJJJJJJJIJIJIJJJJJJJJJJJJJJGHHIIHIJHIJJJHIHIJJJGIIJJJJJJJJJJJHHHHGHGFFDFFFDDDBDDDDCC_Mismatch_1_Sense_+_Library_PoolT
ATAGTGACTTTCTTGTTTAGATCTTCATGTTCTCTTCAGAAGTTGTCCTGTGTTGTAATTTTTTGTCCTGTCTTGTAATGTTTTTTTACTCTAG
>Frequency_1_QualityScore_FFHHHFHIJJHIJJJIJJJGFHIJIHIJJJJJIJJJJGJJJJJJJJIJJJJJIIIJIJHHHHHHFFFFFDEEEEEDDDDDDDBDCDDDDDDDDD_Mismatch_1_Sense_+_Library_PoolT
GAATGTTTTGTCCTGTCTTGTAATGTTTTTTTACTCTAGGAGACCTGTCTTTAGTCCAAACTGCAAATAAGCACAGCTTTGAGAAAAACACAGC
>Frequency_1_QualityScore_FFHHHHHJJJJJIJJJJIJGIIIIJJIIGJJJJJJJJJJJJJJIIGIJJHHHHHHFFFFFEDEEEECDACCDDDDDDDDDCDDDD>CDDDDEEE_Mismatch_1_Sense_+_Library_PoolT
TCTTGTAATTTTTTTTTACTCTAGGAGACCTGTCTTTAGTCCAAACTGCAAATAAGCACAGCTTTGAGAAAAACACAGCTTCAGGTTTTGTAAT
>Frequency_1_QualityScore_DFHGHGHJJJIIIHEICHIEHIGI4EFEGCGIGG?DGGEGGIG<BGHIHHGJEEFB>BG<@==@DHFEEA3;??>A;A>AEDC5;@CCA<ACDD_Mismatch_0_Sense_+_Library_PoolT
ATGTTCTCTTCAGAAGTTGTCCTGTGTTGTAATGTTTTGTCCTGTCTTGTAATGTTTTTTTACTCTAGGAGACCTGTCTTTAGTCCAAACTGCA
>Frequency_1_QualityScore_FFHHHHHJJJJJJJJJJJJJJJJJJJJJJJJJJJJJJJJJJJGIJJJJIJIJJIJJJJGJJJJJJJGHGHFHGFFFFFFEECEEEECDDDDDDD_Mismatch_1_Sense_+_Library_PoolT
CCCTTGCGATTCACGTCACCACCTGGAACATTTTAAGCATAGTGACTTTCTTGTTTAGATCTTCATGTTCTCTTCAGAAGTTGTCCTGTGTTGT
>Frequency_1_QualityScore_DDDB:2<22<2<F:CF<AA<EC>CDEBCEEF411:14?:?DDCDDCCCCEA=CDICDDC9..?ADD:@A>;;>@A:>AAAA:;(55(,5<:AAA_Mismatch_0_Sense_+_Library_PoolT
TTGTCCTGTGTTGTAATGTTTTGTCCTGTCTTGTAATGTTTTTTTACTCTAGGAGACCTGTCTTTAGTCCAAACTGCAAATAAGCACAGCTTTG
>Frequency_1_QualityScore_FFHHHHHJJJJJJJJJJJHJJJJJIIJGIJJJJJJJIGIHGHJHJJJJHHIJIHIIJJGIJJJJJJJJJHHIIEHIIJEHHGGFCBDDDD@CDD_Mismatch_1_Sense_+_Library_PoolT
AGTGACTTTCTTGTTTAGATCTTCATGTTCTCTTCAGAAGTTGTCCTGTGTTGTAATGTTTTGTCCTGTCTTGTAATGTTTTTTTACTCTAGTA
>Frequency_1_QualityScore_FFHAFFHIJIHIIEGHIIIIHGIJEEFIIJGIJIIJJGJJJJJIJHIJIJJJHIJJJBGEHECEHHFFFFEFFEDEEEEDDDADDDB_Mismatch_1_Sense_+_Library_PoolT
TGTTGTAATGTTTTGTCCTGTCTTGTAATGTTTTTTTACTCTAGGAGACCTGTCTTTAGTCCAAACTGCAAATAAGCACAGCTTCGA
>Frequency_1_QualityScore_FFHHHGHJJJJJJJJGIGIJJJJJIJJJJIJIIIJJJJJJJJJJJJJJJJIJGIJHGHGHFFFFDDACDCCDDDD@CDDDDDDFEDDDDDD<AC_Mismatch_0_Sense_+_Library_PoolT
TTTTTTTACTCTAGGAGACCTGTCTTTAGTCCAAACTGCAAATAAGCACAGCTTTGAGAAAAACACAGCTTCAGGTTTTGTAATCTCAGGGTAT
>Frequency_1_QualityScore_FFHHHHHJJIHIIJJIJJJJIJIIJJJJJJJJJJJJJIJJJJJJJJIJJJJJJJIJJJJGHDHIHHHHCADFFFFDFEEEEEDB=CDDDCDDDD_Mismatch_0_Sense_+_Library_PoolT
ACTCTAGGAGACCTGTCTTTAGTCCAAACTGCAAATAAGCACAGCTTTGAGAAAAACACAGCTTCAGGTTTTGTAATCTCAGGGTATGGTTTTG
>Frequency_1_QualityScore_FFHHHHHJJJJGIJIIIGJJJJHIIIIIIJJJIIJJJGIJJJIJJJJGGIJJJIJIJJJJJJJHHHHGFFFDEECEEEEDDCDDDCDDDDCDDD_Mismatch_0_Sense_+_Library_PoolT
GTTCTCTTCAGAAGTTGTCCTGTGTTGTAATGTTTTGTCCTGTCTTGTAATGTTTTTTTACTCTAGGAGACCTGTCTTTAGTCCAAACTGCAAA
>Frequency_1_QualityScore_FFHHHHHJJJJJJJJJJJJJJJHIJJJJJJJJJJJJJJIJJJJJJJJIIJJJJJJIJGGIHHIIJIJJIFHIJJJHHFAEHHFFFFFEEEEEEE_Mismatch_0_Sense_+_Library_PoolT
ACCTGGAACATTTTAAGCATAGTGACTTTCTTGTTTAGATCTTCATGTTCTCTTCAGAAGTTGTCCTGTGTTGTAATGTTTTGTCCTGTCTTGT
>Frequency_1_QualityScore_FFHFHDFHJJIFGGHGGGHIIGIJJIIIJJJHJJIFFGIIJDGIJJJJGIIICHEGCHEEEHHEHHFFFFFFCCECDCCDDDCCDDDCACDCBC_Mismatch_0_Sense_+_Library_PoolT
AAGTTGTCCTGTGTTGTAATGTTTTGTCCTGTCTTGTAATGTTTTTTTACTCTAGGAGACCTGTCTTTAGTCCAAACTGCAAATAAGCACAGCT
>Frequency_1_QualityScore_FDFDHHHJJJJJIIJIJHIIJJJIJIIJJJJJJJIJIIJHHIIJIJJHIIJJHIJJJHIJJIIGIIJHJHHFFHHHD;CEFFDDDDDDDCCCCD_Mismatch_0_Sense_+_Library_PoolT
GTGACTTTCTTGTTTAGATCTTCATGTTCTCTTCAGAAGTTGTCCTGTGTTGTAATGTTTTGTCCTGTCTTGTAATGTTTTTTTACTCTAGGAG
>Frequency_1_QualityScore_FFHFHHHJIIAEGHIJJJIJGHHHIJEHGIJJJJCHHHIIJJCGFIIIJG?FBB=EFAA@@CEECEEE7?EBBFF_Mismatch_0_Sense_+_Library_PoolT
ACTCTAGGAGACCTGTCTTTAGTCCAAACTGCAAATAAGCACAGCTTTGAGAAAAACACAGCTTCAGGTTTTGTA
>Frequency_1_QualityScore_FFHHHHHJJJJJJJHIIJIJIJJJJJJJJJJIJIJJIHIIJJJJJJJJJJJJJJHIJJIIJJJJIJJJJJJEHJIJJHDDDDDDDDDCCCD@BD_Mismatch_1_Sense_+_Library_PoolT
ACTTTCTTGTTTAGATCTTCATGTTCTCTTCAGAAGTTGTCCTGTGTTGTAATGTTTTGTCCTGTCTTGTAATTTTTTTTTACTCTAGGAGACC
>Frequency_1_QualityScore_FFHHHHHJJIJJJJIJJJJJJJJJIIJJIHIJJIHHGIJDGGIJIJGHIIIGIIHIIGJJHHHHHHFFEDDFEECDEEDDDDDDEDDDDCDDDC_Mismatch_1_Sense_+_Library_PoolT
GTTGTCCTGTGTTGTAATGTTTTGTCCTGTCTTGTAATGTTTTTTTACTCTAGGAGACCTGTCTTTAGTCCAAACTGCAAATAATCACAGCTTT
>Frequency_1_QualityScore_@DDDBBFHGGIIGGFBCHHEFD<HHEGHGHHIICHHHGGJJJIHGIIIFGIIHDGGHIEDIIIAEHGHHDBDEEECCEDD=?@CDDDDDDDCC@_Mismatch_1_Sense_+_Library_PoolT
CAGATCTTCATGTTCTCTTCAGAAGTTGTCCTGTGTTGTAATGTTTTGTCCTGTCTTGTAATGTTTTTTTACTCTAGGAGACCTGTCTTTAGTC
>Frequency_1_QualityScore_FFHGADFIJJJIIIJHIIJJJHIJHHFHIJJJJGIJJJJJJJJIJIGHJJJJJJIJEDHAEHEEEFFFDBCEDDDCDDD5:@B?9@CDCAACDC_Mismatch_0_Sense_+_Library_PoolT
AATGTTTTTTTACTCTAGGAGACCTGTCTTTAGTCCAAACTGCAAATAAGCACAGCTTTGAGAAAAACACAGCTTCAGGTTTTGTAATCTCAGG
>Frequency_1_QualityScore_FFHHHHHJJJIJGJIJJJIIJIIIIJJJJJJJJJJJJJJJJJJJIIHI@HIJIJJIJHIJEIGIJHHHHEHFFFFFFFFEACCECEDDDDDDCC_Mismatch_1_Sense_+_Library_PoolT
TGTGCCCTTGCGATTCACGTCACCACCTGGAACATTTTAAGCATAGTGACTTTCTTGTTTAGATCTTCATGTTCTCTTCAGAAGTTGTCCTGTG
>Frequency_1_QualityScore_FDHHHHFIJIIHJJJJJJIJJIJIJJGIGJJJJIJJIJIJGGIJIIJJJJIIJJJJJJJJHHHHHFFFFFEEEEDDDDBBDDDCDD:ACDDBCD_Mismatch_0_Sense_+_Library_PoolT
GTCTTGTAATGTTTTTTTACTCTAGGAGACCTGTCTTTAGTCCAAACTGCAAATAAGCACAGCTTTGAGAAAAACACAGCTTCAGGTTTTGTAA
>Frequency_1_QualityScore_DFHHHGHJJIJIJJIIJJIJJEHGGBGHGIIJJJJJIJJJIJIGGJGGIDHHIJJIJEHHFEEDDEEDEECDCCCCDBDBDDDDDDC@AB3>@C_Mismatch_1_Sense_+_Library_PoolT
TTTTTTACTCTAGGAGACCTGTCTTTAGTCCAAACTTCAAATAAGCACAGCTTTGAGAAAAACACAGCTTCAGGTTTTGTAATCTCAGGGTATG
>Frequency_1_QualityScore_FFHHHHHJJJJJIIJIJJJIIJJGIJHGIJJJJJJJIIJIIJGIIJJHIIGIIIJIIIJJJJJJJJJHIGGIIGIIIEHHHHFDDDDDDDDCEE_Mismatch_1_Sense_+_Library_PoolT
GTGACTTTCTTGTTTAGATCTTCATGTTCTCTTCAGAAGTTGTCCTGTGTTGTAATGTTTTGTCCTGTCTTGTAATGTTTTTTTACTCTAGTAG
>Frequency_1_QualityScore_FFHHGHHIIGDHIIIGGIFEHGGGIJJJGHIJJIIJJIIHIJIGDFHIGGIJJJJIIIJJJEHHHHHHHEBDFFFFCDEE<CC;>AAACDDACD_Mismatch_1_Sense_+_Library_PoolT
GTGCCCTTGCGATTCACGTCACCACCTGGAACATTTTAAGCATAGTGACTTTCTTGTTTAGATCTTCATGTTCTCTTCAGAAGTTGTCCTGTGT
>Frequency_1_QualityScore_FFHHHGHHJJIJJJIJGIJGIJJJJJJJJJJJJJJHIIJIIHIIJJIJJJJJIJJEIEHHHHHHFFDFFDFEEEEEEDDDDDDDDDDCDDDDCD_Mismatch_1_Sense_+_Library_PoolT
CCTTGCGATTCACGTCACCACCTGGAACATTTTAAGCATAGTGACTTTCTTGTTTAGATCTTCATGTTCTCTTCAGAAGTTGTCCTGTGTTGTA
>Frequency_1_QualityScore_FFHHHHHJJJHIJJJIJJJIHIIJJGHJJJGIJJJHIJJJJJIHHIIIJJJJFIIJJEHJHGHHEHGFFFFFDEEEEEDCDDDDDDDDDDDDBA_Mismatch_0_Sense_+_Library_PoolT
TCCTGTGTTGTAATGTTTTGTCCTGTCTTGTAATGTTTTTTTACTCTAGGAGACCTGTCTTTAGTCCAAACTGCAAATAAGCACAGCTTTGAGA
>Frequency_1_QualityScore_FFHHHHHJJJJJJJJJIJJJJJJJJJJIJJJJJJJJJJJJJIJJJJJJJIIIJJHIJJJJJJHIHIJIJJIIHIJJIIHHHHHHFFFFDFFECE_Mismatch_0_Sense_+_Library_PoolT
AACATTTTAAGCATAGTGACTTTCTTGTTTAGATCTTCATGTTCTCTTCAGAAGTTGTCCTGTGTTGTAATGTTTTGTCCTGTCTTGTAATGTT
>Frequency_1_QualityScore_FFHHHHHJJJJJJJJJIJJJJIGHIIIIJIIJJJJJIGHJJJIJIJJHJIIIIIEHIHIJJJJJGGHHHHFFFFDCCEEEDDDDDDDDDDDDDD_Mismatch_0_Sense_+_Library_PoolT
TTCATGTTCTCTTCAGAAGTTGTCCTGTGTTGTAATGTTTTGTCCTGTCTTGTAATGTTTTTTTACTCTAGGAGACCTGTCTTTAGTCCAAACT
>Frequency_1_QualityScore_DDFBDDFGI@<E<I<3<FFHC9<CB>AF;E9?@DC<CDA<??@4*????*?DD*9?8?*9B)888B)8C;F@@AE2.=A3?.=@;;;?_Mismatch_1_Sense_+_Library_PoolT
ACATTTTAAGCATAGTGACTTTCTTGTTTAGATCTTCATGTTCTCTTCAGAAGTTGTCCTGTGTTGAAATGTTTTGTCCTGTCTTGTA
>Frequency_1_QualityScore_FFHHHGHJJJIHIIJIHGJJJJJHIJJJIJJIJIJJIJIJJJJIJGIJIJJJIHHHHEFDFFFFEEEDDCCDDDBDDDDDDDDDBDDDCDD>CC_Mismatch_0_Sense_+_Library_PoolT
GTCCTGTCTTGTAATGTTTTTTTACTCTAGGAGACCTGTCTTTAGTCCAAACTGCAAATAAGCACAGCTTTGAGAAAAACACAGCTTCAGGTTT
>Frequency_1_QualityScore_FFHHHFGIIJIJJIHIIJJJJJJGIFHJJJIJJJJHJJJJJJIJIJIJIIGIJIIJJJIJIGHHHHFFFDFAEDEEBDDDDDDDDDDD:@ABDD_Mismatch_0_Sense_+_Library_PoolT
CTGTCTTGTAATGTTTTTTTACTCTAGGAGACCTGTCTTTAGTCCAAACTGCAAATAAGCACAGCTTTGAGAAAAACACAGCTTCAGGTTTTGT
>Frequency_1_QualityScore_DDHFGHHIGIJIIGGIGHHJFHHIGHIIIJJCIIJJJJJGHHJJHHIIJHIIIIGIHHIIJJHIIIIGGHGGAHGHGCEFHHAHCFFDD@DDDD_Mismatch_0_Sense_+_Library_PoolT
GCATAGTGACTTTCTTGTTTAGATCTTCATGTTCTCTTCAGAAGTTGTCCTGTGTTGTAATGTTTTGTCCTGTCTTGTAATGTTTTTTTACTCT
>Frequency_1_QualityScore_FFHHHHHJJJJJJJJJJJJJJJIJIJJJJJIIJJJJJJJJJHIJIJIJJIJJJJJIJJJIIJJIIGGHHCEHHHHHFFEFFEEEFECEEDD@CD_Mismatch_1_Sense_+_Library_PoolT
ACGTCACCACCTGGAACATTTTAAGCATAGTGACTTTCTTGTTTAGATCTTCATGTTCTCTTCAGAAGTTGTCCTGTGTTGTAATGTTTTGTCC
>Frequency_1_QualityScore_D?:C:A3EEEEDE:<FB<A2<99FF@EE>E9DDC?<DC9))?DD4B<(//..B0@(@;CCECE@A?7A;;;@7?A_Mismatch_0_Sense_+_Library_PoolT
CTAGGAGACCTGTCTTTAGTCCAAACTGCAAATAAGCACAGCTTTGAGAAAAACACAGCTTCAGGTTTTGTAATC
>Frequency_1_QualityScore_ADFHH<F?EE<C?@@IGE4:<FHB9CDHCBGB@FFA<DBDFFHEG9BGCGEFHGB8B@B=CFFGGH=CA););:C36;5@?C>CCCCCCCCCC>_Mismatch_0_Sense_+_Library_PoolT
TCTTCATGTTCTCTTCAGAAGTTGTCCTGTGTTGTAATGTTTTGTCCTGTCTTGTAATGTTTTTTTACTCTAGGAGACCTGTCTTTAGTCCAAA
>Frequency_1_QualityScore_D?B?FFBBBGGH@H@BH@C?4+<FFHIIIIIB?9??F4C@AGBGFBHHAHGHGGGCHICFGC=@F;AEECEEDDEB:@;ABA;@CCCC>A>>AC_Mismatch_0_Sense_+_Library_PoolT
GATCTTCATGTTCTCTTCAGAAGTTGTCCTGTGTTGTAATGTTTTGTCCTGTCTTGTAATGTTTTTTTACTCTAGGAGACCTGTCTTTAGTCCA
>Frequency_4_QualityScore_FFHHHHHJJIIJJJIIJJIIJJJIHIJJJHIIJIGIJJJJIIJJJJHJIIJJIIIIIIIHIHHHGGGFFFFFEEEEEDDDDDDDDDDDDDDDDD_Mismatch_1_Sense_+_Library_PoolT
CCTGTGTTGTAATGTTTTGTCCTGTCTTGTAATGTTTTTTTACTCTAGTAGGAGACCTGTCTTTAGTCCAAACTGCAAATAAGCACAGCTTTGA
>Frequency_4_QualityScore_EEGGGHGIJGHIIIJJIGIIIIHIGIHEGIIIGIGHHEHIHGGGIIHGHGIIIIGHIHIEGGGDFFGFECADDDEDEDDCDDCCDBCCDCC_Mismatch_0_Sense_+_Library_PoolT
CTTCAGAAGTTGTCCTGTGTTGTAATGTTTTGTCCTGTCTTGTAATGTTTTTTTACTCTAGTAGGAGACCTGTCTTTAGTCCAAACTGCAA
>Frequency_3_QualityScore_EFHHHHHJJJIIIJJJJJJJJIJJJJJJJJJIIIHIJJJJJJHJIIJJJJJJGIJJJJJJJIHIIIHHGEFHEGHHIEDCEEDDDDEDEDCDBB_Mismatch_0_Sense_+_Library_PoolT
TTTCTTGTTTAGATCTTCATGTTCTCTTCAGAAGTTGTCCTGTGTTGTAATGTTTTGTCCTGTCTTGTAATGTTTTTTTACTCTAGTAGGAGAC
>Frequency_3_QualityScore_FFHHHHGIIJIJJIIJJJJIIIJJJJJHIIHIJIJJJJHIIIJHIJIJIIJJJIJJJJIJJJIHHIIIFGHGIHFCEEEECEDEDCCDCCCDDC_Mismatch_0_Sense_+_Library_PoolT
TTGTTTAGATCTTCATGTTCTCTTCAGAAGTTGTCCTGTGTTGTAATGTTTTGTCCTGTCTTGTAATGTTTTTTTACTCTAGTAGGAGACCTGT
>Frequency_2_QualityScore_FEFHFHGHIIJJGHIIJIJJJIJJJJIIIJJJIIIJIEIIJIEGIJJJJGGIIIGIGGHGGHGFEGFDDCCEEEEEECEEDCDDDDDCCDDDCD_Mismatch_0_Sense_+_Library_PoolT
GAAGTTGTCCTGTGTTGTAATGTTTTGTCCTGTCTTGTAATGTTTTTTTACTCTAGTAGGAGACCTGTCTTTAGTCCAAACTGCAAATAAGCAC
>Frequency_2_QualityScore_FFHHHHHIJHIIJIGIIIJHIJJJIJIJIIJJJJIJJJIHGIIJGGIIJIIGIIIICHIIIIIIEGHGFFEFFEDEEEEEDDDCCCDDDDDDDD_Mismatch_0_Sense_+_Library_PoolT
CAGAAGTTGTCCTGTGTTGTAATGTTTTGTCCTGTCTTGTAATGTTTTTTTACTCTAGTAGGAGACCTGTCTTTAGTCCAAACTGCAAATAAGC
>Frequency_2_QualityScore_FFHHHHHJJIIJIIIIIIJJIIIJJIIJJJHIIJJIJJJJIJJJIHIIGIHIIJJJJGIIIHDHGGGGGCAEDDEDDEEDCDDDDDCDDDDDDD_Mismatch_0_Sense_+_Library_PoolT
TCTCTTCAGAAGTTGTCCTGTGTTGTAATGTTTTGTCCTGTCTTGTAATGTTTTTTTACTCTAGTAGGAGACCTGTCTTTAGTCCAAACTGCAA
>Frequency_2_QualityScore_FEGHFGFHHIIGGIIIHIJJCEEIEGCGHIEEEHGGFGIIJJJ@EIII=CBEHICG=ACACCEEEFCBAA?ADEABACCCDCBCACCDDDA?CC_Mismatch_0_Sense_+_Library_PoolT
GTCCTGTGTTGTAATGTTTTGTCCTGTCTTGTAATGTTTTTTTACTCTAGTAGGAGACCTGTCTTTAGTCCAAACTGCAAATAAGCACAGCTTT
>Frequency_2_QualityScore_FFHHHHHIIJIIIIIIIIGGIIIHIJJJHIJJJIJJJJIJIJJGIIIIHGIJJJJHJJIIGIGHHGHHGEFFFEEEEEEECDDDDDDDCDDDDD_Mismatch_0_Sense_+_Library_PoolT
TCTTCAGAAGTTGTCCTGTGTTGTAATGTTTTGTCCTGTCTTGTAATGTTTTTTTACTCTAGTAGGAGACCTGTCTTTAGTCCAAACTGCAAAT
>Frequency_2_QualityScore_EFHHHHHIIJJJJJJJJJJJIIIIIIJJIIHIJIJJJJHIJIJJJJIIIIJJJIEHII?FIGIIGEGGGAADDDEEDCCCCCDCBACCCCA=?A_Mismatch_0_Sense_+_Library_PoolT
CTTCATGTTCTCTTCAGAAGTTGTCCTGTGTTGTAATGTTTTGTCCTGTCTTGTAATGTTTTTTTACTCTAGTAGGAGACCTGTCTTTAGTCCA
>Frequency_2_QualityScore_EFHGFHGIIJJJJHIIIJJJJIJHJIGGIHIJIJIJIIIHIJIIGIIIIGIIIJIJJGI?FGIIEIIIIEECEEEEDEDEEECE?CDDDCDDCD_Mismatch_0_Sense_+_Library_PoolT
TTAGATCTTCATGTTCTCTTCAGAAGTTGTCCTGTGTTGTAATGTTTTGTCCTGTCTTGTAATGTTTTTTTACTCTAGTAGGAGACCTGTCTTT
>Frequency_2_QualityScore_FFHHHHGIJJJJJJIIJJJJJIJIJGIJIIJIIJJJIJIIJIIIJJIIJIJIIJIIIJJJHHIIIIDHIGHGECEEEEBDCEEACDCBACDACD_Mismatch_0_Sense_+_Library_PoolT
GTTTAGATCTTCATGTTCTCTTCAGAAGTTGTCCTGTGTTGTAATGTTTTGTCCTGTCTTGTAATGTTTTTTTACTCTAGTAGGAGACCTGTCT
>Frequency_2_QualityScore_FFHHHHHJIIIIIJIHIJJIIIIIIGIIIIGIIIJHIIIJJIHIJJIEHHHIJIJGIIHIHGGGGFGEECEEEDEEEEDDDCDDDDDCDCDDDD_Mismatch_1_Sense_+_Library_PoolT
TCCTGTGTTGTAATGTTTTGTCCTGTCTTGTAATGTTTTTTTACTCTAGTAGGAGACCTGTCTTTAGTCCAAACTGCAAATAAGCACAGCTTTG
>Frequency_1_QualityScore_FFFHHHHIJIEGEGGGIJJIJGGGAEFHGIHGIIDGCAHEBGGIJFGEHIGF=@CDHIIG@GEEH?EBB@3@BBCCECDDCCCCDD<CDDDDDD_Mismatch_0_Sense_+_Library_PoolT
AGTTGTCCTGTGTTGTAATGTTTTGTCCTGTCTTGTAATGTTTTTTTACTCTAGTAGGAGACCTGTCTTTAGTCCAAACTGCAAATAAGCACAG
>Frequency_1_QualityScore_FFHHHHHJJIIIJJIIIJJJJJHHHFHIIJJJJJJJJIJIIGIIIJJJJJJJJIJJJGHFGHIIJJJIIECDFFE@DEDEDEE;?BCDDDDDDC_Mismatch_0_Sense_+_Library_PoolT
TAGATCTTCATGTTCTCTTCAGAAGTTGTCCTGTGTTGTAATGTTTTGTCCTGTCTTGTAATGTTTTTTTACTCTAGTAGGAGACCTGTCTTTA
>Frequency_1_QualityScore_AAD<<2CEDAEEFF<CFEIEIAFBFFEEIDBFEFDFEIEFID>DDIACAEIIE>CEEDIICDD>DDD:A;;)77>2>3;;3(;>AAAA????_Mismatch_0_Sense_+_Library_PoolT
TGTCCTGTGTTGTAATGTTTTGTCCTGTCTTGTAATGTTTTTTTACTCTAGTAGGAGACCTGTCTTTAGTCCAAACTGCAAATAAGCACAGC
>Frequency_1_QualityScore_FFHHHHHJJIIJJJJJJJJIJJJJJIJJJJIIIIJHJIJJIHJJJIIJJJJJJJJIIJJJIJJIJJHGHEHHFFFFFFDEDDDDDDDDDDDDDD_Mismatch_0_Sense_+_Library_PoolT
ATCTTCATGTTCTCTTCAGAAGTTGTCCTGTGTTGTAATGTTTTGTCCTGTCTTGTAATGTTTTTTTACTCTAGTAGGAGACCTGTCTTTAGTC
>Frequency_1_QualityScore_B)<CFD<CFGBEHAHFFEHBF@BC*?BF@FFCFBBFGEFE*9??GEEADF@BF=BFGIE)7@C>BBDDDBCA(6;A@B<@?AB@>>@BBB>5>A_Mismatch_2_Sense_+_Library_PoolT
CGTCATGTTCTCTTCACAAGTTGTCCTGTGTTGTAATGTTTTGTCCTGTCTTGTAATGTTTTTTTACTCTAGTAGGAGACCTGTCTTTAGTCCA
>Frequency_1_QualityScore_DDDDFCFF<EGHEII?IDDCHAEFFHEH>DHIHGFFG3:FFGFFDGGH?BD909BFH4?DA8B=CFAAE(.=?D@DEE>CC3>2;5>;;5@;A@_Mismatch_0_Sense_+_Library_PoolT
AGATCTTCATGTTCTCTTCAGAAGTTGTCCTGTGTTGTAATGTTTTGTCCTGTCTTGTAATGTTTTTTTACTCTAGTAGGACACCTGTCTTTAG
>Frequency_1_QualityScore_FDHDFHHGGGIJGJGHIEHCDGGIIHHGHIEIIJIDGIJJHIJJIJIJJIGIJJIHHGGHJJGHHHHFFFFEFDABCDDDDDDACCDCCDDCCD_Mismatch_0_Sense_+_Library_PoolT
CATGTTCTCTTCAGAAGTTGTCCTGTGTTGTAATGTTTTGTCCTGTCTTGTAATGTTTTTTTACTCTAGTAGGAGACCTGTCTTTAGTCCAAAC
>Frequency_1_QualityScore_FFHHHHHJJJJJJJJJJJJJJJJJIJJIJJJJIJIJJJJJJJHIJJJJIIJIIJJJJJJJJJHIJIJJHEHFFFFFFEEDEECDDDDCDDDDDD_Mismatch_0_Sense_+_Library_PoolT
AGATCTTCATGTTCTCTTCAGAAGTTGTCCTGTGTTGTAATGTTTTGTCCTGTCTTGTAATGTTTTTTTACTCTAGTAGGAGACCTGTCTTTAG
>Frequency_1_QualityScore_FFHHHHHJIIBGHGHGJJHHJJIGIJJJJJJJJIIJIIIIGIIJGGJJJJIIIJJJGGCHIHHFGHFFFDDFFDEEDEEDDDCCCDDDD?CCDD_Mismatch_1_Sense_+_Library_PoolT
ATGTCCTGTGTTGTAATGTTTTGTCCTGTCTTGTAATGTTTTTTTACTCTAGTAGGAGACCTGTCTTTAGTCCAAACTGCAAATAAGCACAGCT
>Frequency_1_QualityScore_DDHBH?FGFHIGIIEHEIIHHEFGECGHIIFGHGCFHIGIECDHHBBFGFFHGD>BDFGEHCEHGDCCHCGEDDDFEDC>A;@CCD?@CCCCCC_Mismatch_0_Sense_+_Library_PoolT
TTTAGATCTTCATGTTCTCTTCAGAAGTTGTCCTGTGTTGTAATGTTTTGTCCTGTCTTGTAATGTTTTTTTACTCTAGTAGGAGACCTGTCTT
>Frequency_1_QualityScore_FFHHHHHIJJIIHJJIIIIJJJJIIGIIHIJJIGIIJJIJJJIGHIJBBGGIGGHIJJJJGIIHHFGHEEDFFFDDDECEDDDDCCCDDDDDCA_Mismatch_1_Sense_+_Library_PoolT
AGTTCTCTTCAGAAGTTGTCCTGTGTTGTAATGTTTTGTCCTGTCTTGTAATGTTTTTTTACTCTAGTAGGAGACCTGTCTTTAGTCCAAACTG
>Frequency_1_QualityScore_DFHHDD?EFHGIJJIIJIIJJIIDGEGGDGH<1CHGCGHIE9?BDH9D:FHGDFHJFEHCGHEGHI.=FCGHFFFEEEEDDDDC>_Mismatch_0_Sense_+_Library_PoolT
GTTTAGATCTTCATGTTCTCTTCAGAAGTTGTCCTGTGTTGTAATGTTTTGTCCTGTCTTGTAATGTTTTTTTACTCTAGTAGGA
>Frequency_1_QualityScore_FFHHHHHJJJJJJJJJIJIJJIIJJIJIJJJJJJJHIJJJJJJJJJIJJJJHIIIGIIJJJJJJHHHGFHHFFFFFDDEEECDDCDDDDCDAAD_Mismatch_1_Sense_+_Library_PoolT
CATGTTCTCTTCAGAAGTTGTCCTGTGTTGTAATGTTTTGTCCTGTCTTTTAATGTTTTTTTACTCTAGTAGGAGACCTGTCTTTAGTCCAAAC
>Frequency_1_QualityScore_FFHHHHHJJJIJJJIIIJJJJJIJJJJJJJJIJJJJJJJJJJJJJIIJJJJIJJJIJJIJJJJIHHHHHHFFFFFECEEEEDDDDDDDDDDDDD_Mismatch_0_Sense_+_Library_PoolT
TTCTCTTCAGAAGTTGTCCTGTGTTGTAATGTTTTGTCCTGTCTTGTAATGTTTTTTTACTCTAGTAGGAGACCTGTCTTTAGTCCAAACTGCA
>Frequency_1_QualityScore_FFHBHHHIHIIJJHHIJIHIJIIJJJJIHIJJJIIIJGHGJIIFIIJJJJGIJJJGIIIJHHHEDFFFDACEEEEEDDDDDDDDDDDDDDDDDD_Mismatch_0_Sense_+_Library_PoolT
AGAAGTTGTCCTGTGTTGTAATGTTTTGTCCTGTCTTGTAATGTTTTTTTACTCTAGTAGGAGACCTGTCTTTAGTCCAAACTGCAAATAAGCA
>Frequency_1_QualityScore_FFHHHHHJJJJJJJJJJJJJJJIIJJJIJJJJIIJJJJJJJIIJJJIGIJJJHHJJJJJJJJJJIHHHHHHFFFFDEEEEEDDDDDDDDDDDDD_Mismatch_0_Sense_+_Library_PoolT
GTTCTCTTCAGAAGTTGTCCTGTGTTGTAATGTTTTGTCCTGTCTTGTAATGTTTTTTTACTCTAGTAGGAGACCTGTCTTTAGTCCAAACTGC
>Frequency_1_QualityScore_FFHHHHHJHJJJJIJJJJIJJJJGIJJJJJJJIIHIJIFIIIIJJHIJJICHFHIJIJGHIHHGHHHFFDFFFDEEDEEDCDDDDDDDDDDDDD_Mismatch_0_Sense_+_Library_PoolT
TTGTCCTGTGTTGTAATGTTTTGTCCTGTCTTGTAATGTTTTTTTACTCTAGTAGGAGACCTGTCTTTAGTCCAAACTGCAAATAAGCACAGCT
>Frequency_1_QualityScore_FFHHBHDHGGGGHIIIEHHJIJGIH?FHGHDA?EGGCGHDI9FGEHIIIHGI6CGFG@CGGIJ;A=CCE?DEDFC>CACC_Mismatch_0_Sense_+_Library_PoolT
TCAGAAGTTGTCCTGTGTTGTAATGTTTTGTCCTGTCTTGTAATGTTTTTTTACTCTAGTAGGAGACCTGTCTTTAGTAC
>Frequency_1_QualityScore_FFHHHHHJJIJJJJHIJIJIJJJGHHJJJHIIJIGGIIHDIIJJJJFHJJJGIGIJJHIDGHHHGHHFFFEFFFEEEDDDDDDCDDDDDDDDDC_Mismatch_0_Sense_+_Library_PoolT
GTTGTCCTGTGTTGTAATGTTTTGTCCTGTCTTGTAATGTTTTTTTACTCTAGTAGGAGACCTGTCTTTAGTCCAAACTGCAAATAAGCACAGC
>Frequency_1_QualityScore_FFHHHHHJJJJJJJJJJJJJJJJJJJJHHIIJJJJHIIIJHIJJJGIJJJJJJJIIJJJJIJJIJHIIJFHHDCEEEEDCACDDD?CCACCDDC_Mismatch_0_Sense_+_Library_PoolT
TTTAGATCTTCATGTTCTCTTCAGAAGTTGTCCTGTGTTGTAATGTTTTGTCCTGTCTTGTAATGTTTTTTTTACTCTAGGAGACCTGTCTTTA
>Frequency_1_QualityScore_FFHHHHGJJJJJJIJHIJJJIJIJJJJJJJJJJJHIIHHIJJJJJIJJJJHIJJJFHIIIIJIIJIJIJGGIGGGGHIHHFDDEDDDDDDDCCD_Mismatch_0_Sense_+_Library_PoolT
GACTTTCTTGTTTAGATCTTCATGTTCTCTTCAGAAGTTGTCCTGTGTTGTAATGTTTTGTCCTGTCTTGTAATGTTTTTTTACTCTAGTAGGA
>Frequency_1_QualityScore_FFHHHHHJJIJJJJJJJJGJHHIHIJJJIJJIJHIIJIFIJJJJJJJJJJIJJJJJJJFHIJJJHHHHFCFFEFFDCEDDDDDDDDDDDDDCCC_Mismatch_1_Sense_+_Library_PoolT
CTTCATGTTCTCTTCACAAGTTGTCCTGTGTTGTAATGTTTTGTCCTGTCTTGTAATGTTTTTTTACTCTAGTAGGAGACCTGTCTTTAGTCCA
>Frequency_1_QualityScore_FFHHHHHJJJJJIJJIJIJJIIIIJJJIJJJJJJIJJHIJJJJJJJJHIJJIHGIJJHIJJJJHFFFFFFFEEDECEDDDDDDDDDDDDDDDDD_Mismatch_0_Sense_+_Library_PoolT
TTCATGTTCTCTTCAGAAGTTGTCCTGTGTTGTAATGTTTTGTCCTGTCTTGTAATGTTTTTTTACTCTAGTAGGAGACCTGTCTTTAGTCCAA
>Frequency_1_QualityScore_FFHHHGHJDHGFGHCF?FAFFDFHIIEFIIEDGHGIDGGHC<BGIG<FIGHIJGHJIJGIE@>AEHCDDBD@ACCCCEDCACCDDDDC@C_Mismatch_0_Sense_+_Library_PoolT
TTCAGAAGTTGTCCTGTGTTGTAATGTTTTGTCCTGTCTTGTAATGTTTTTTTACTCTAGTAGGAGACCTGTCTTTAGTCCAAACTGCAA
>Frequency_1_QualityScore_FFHHHHHJJIJJJJJJJJJJJJJJJJJJJJJJIGIJHIIIJJJJIIHIJIJJJJJIJJJIJIJIIIIJIHIJJGGIJJHHHHHHFFFFFFEEEC_Mismatch_1_Sense_+_Library_PoolT
ATTTTCTTGTTTAGATCTTCATGTTCTCTTCAGAAGTTGTCCTGTGTTGTAATGTTTTGTCCTGTCTTTAGTCCAAACTGCAAATAAGCACAGC
>Frequency_1_QualityScore_FDHHHHHJJJJJJJJJJJJJJJGGIJJJJJJJJJJGIJIIJJJHIIJJGIJJJIIJJJIJJJJGIJJJIIIIIDHIJHFDDEEDDBDCDDCCCB_Mismatch_1_Sense_+_Library_PoolT
GTTTCTTGTTTAGATCTTCATGTTCTCTTCAGAAGTTGTCCTGTGTTGTAATGTTTTGTCCTGTCTTGTAATGTTTTTTTACTCTAGTAGGAGA
>Frequency_1_QualityScore_FFHHHHHJJJJJJJJJJGJJJJJJJJIJJJJIJJJJJJJJIJJJJJJJIJGIJIJJJJJJJHJIJJIJIFHHIJJJJJJHHHHGHFFFFFFDDD_Mismatch_0_Sense_+_Library_PoolC
ACATTTTAAGCATAGTGACTTTCTTGTTTAGATCTTCATGTTCTCTTCAGAAGTTGTCCTGTGTTGTAATGTTTTGTCCTGTCTTGTAATGTTT
>Frequency_1_QualityScore_FFHHHGHJJIIJJJJJJJJJJIIJJJJJJJJJJJJJJJJJJJJJJJJJIJHIIJJIIJJJJJJJHHHAHADBDFEEDEEEDEB?CCDDADDDDD_Mismatch_0_Sense_+_Library_PoolC
CTCTAGGAGACCTGTCTTTAGTCCAAACTGCAAATAAGCACAGCTTTGAGAAAAACACAGCTTCAGGTTTTGTAATCTCAGGGTATGGTTTTGC
>Frequency_1_QualityScore_DDHHHHHJJJJJJJJJJJJJJIIJJJJJHIJJJJJJJJJIJJJJIJJIJJJJJHIIIJJJJJJGGIGHIJJIIJGIGHHHGHFFCDFFEEEEEE_Mismatch_1_Sense_+_Library_PoolC
GTCACCACCTGGAACATTTTAAGCATAGTGACTTTCTTGTTTAGATCTTCATGTTCTCTTCAGAAGTTGTCCTGTGTTGTAATGTTTTGTCCTG
>Frequency_1_QualityScore_AFHHHHHJJJJIJJJJIJHIHJIJJIIIJJIJJJJJJIJIGJIIJIJJJJJIJIJIJJIIFIIJJIIIIHIIJJJCHIIIAEHHHDDDDCDDCC_Mismatch_0_Sense_+_Library_PoolC
ATAGTGACTTTCTTGTTTAGATCTTCATGTTCTCTTCAGAAGTTGTCCTGTGTTGTAATGTTTTGTCCTGTCTTGTAATGTTTTTTTACTCTAG
>Frequency_1_QualityScore_FFHHHHHHIIIIHIJJJJJJJDHHIJFGIIJIHFIIGHIIJJJJIIIJJGIJIIIIHGJJIHHHEHHACCFFFEDDECDDDDCDDDDCDDDDDC_Mismatch_0_Sense_+_Library_PoolC
TGTCCTGTGTTGTAATGTTTTGTCCTGTCTTGTAATGTTTTTTTACTCTAGGAGACCTGTCTTTAGTCCAAACTGCAAATAAGCACAGCTTTGA
>Frequency_1_QualityScore_F@FHGGHIJIJAFHIIGHIGHGIJJJJGHHIJIDHIIJIIIJJJJIJIFHHHEHHFFFFFEECECEDCDCDDDDDDDDDDDDCBDDDDBDDDDD_Mismatch_0_Sense_+_Library_PoolC
GTTTTGTCCTGTCTTGTAATGTTTTTTTACTCTAGGAGACCTGTCTTTAGTCCAAACTGCAAATAAGCACAGCTTTGAGAAAAACACAGCTTCA
>Frequency_1_QualityScore_FFHHHHHJJJJJJJJJJJJJJJJJJJGIJHIIJJJJJHIHJJJJJJJGIJJJIJJJJJJJJJJJJJJHIFHIHFFFFEECEEED@DBDDDDDDD_Mismatch_0_Sense_+_Library_PoolC
TGTTTAGATCTTCATGTTCTCTTCAGAAGTTGTCCTGTGTTGTAATGTTTTGTCCTGTCTTGTAATGTTTTTTTACTCTAGGAGACCTGTCTTT
>Frequency_1_QualityScore_FFHFHHHJJJJJJJJJHHIIIIJJFFHIIGIJIJFIJIIFHIGHDFHIEHEGGIFIIJJIJGGHFB>EFFD?BDDEACCDDDDDDCDCDDDDDD_Mismatch_0_Sense_+_Library_PoolC
ATGTTCTCTTCAGAAGTTGTCCTGTGTTGTAATGTTTTGTCCTGTCTTGTAATGTTTTTTTACTCTAGGAGACCTGTCTTTAGTCCAAACTGCA
>Frequency_1_QualityScore_DDC?FFD@BB<?FFEHGIIIEHCFHFEBFDC<FFIDGEEGGFDFCFIEIC?FGIE;AFEEFDFFIFFFFEFB>DDDDDCA>@@;?>@B;>A9<?_Mismatch_0_Sense_+_Library_PoolC
ACTCTAGGAGACCTGTCTTTAGTCCAAACTGCAAATAAGCACAGCTTTGAGAAAAACACAGCTTCAGGTTTTGTAATCTCAGGGTATGGTTTTG
>Frequency_1_QualityScore_FFHHHHHJIIJIJHJJJJJJJJJJJIJJJJJJJJJIJJJJJJJJJJJJJJJJJJJJJIJJJHHHHFFFFDFDEEEEDDDDDDDDDDDD>CDDDD_Mismatch_0_Sense_+_Library_PoolC
CTGTCTTGTAATGTTTTTTTACTCTAGGAGACCTGTCTTTAGTCCAAACTGCAAATAAGCACAGCTTTGAGAAAAACACAGCTTCAGGTTTTGT
>Frequency_1_QualityScore_DB?FDBF<AFE<EEAB?C<FG<F3E9BHBCEE*?4CFF<CFD**B?D@9BFFFFEB@@BFGGF)8)8@FC>FCCEE4.@EEAE>AE;5=8;>BB_Mismatch_1_Sense_+_Library_PoolC
AGCATAGTGACTTTCTTGTTTAGATCTTCATGTTCTCTTCAGAAGTTGTCCTGTGTTGTAATGCTTTGTCCTGTCTTGTAATGTTTTTTTACTC
>Frequency_1_QualityScore_FFHFHHHIGIJJJJJJJJIJIJJGGGIJJJIJJJJJJIJJJJJJJJJJJIJJIJJJJHHHHHFFFFFEEEEDBDDBBDDDDDD@CDDDBEEEED_Mismatch_0_Sense_+_Library_PoolC
TTGTAATGTTTTTTTACTCTAGGAGACCTGTCTTTAGTCCAAACTGCAAATAAGCACAGCTTTGAGAAAAACACAGCTTCAGGTTTTGTAATCT
>Frequency_1_QualityScore_FFHHHHHJJJJJJJJHJJJJEIJIJJJJJJJJJIJJJJJJIGHIIEHIGIJIJJIJJIIJHHHHHGFFFDFDEEECEDBCDDDDDDDDBDDDDD_Mismatch_0_Sense_+_Library_PoolC
TTTTGTCCTGTCTTGTAATGTTTTTTTACTCTAGGAGACCTGTCTTTAGTCCAAACTGCAAATAAGCACAGCTTTGAGAAAAACACAGCTTCAG
>Frequency_1_QualityScore_?B??=2<42AF4<CDF@FH4AC@F9CEEF?CFD?BDEEDF@@0?D**98<DB9BC8BFEE)8@=8=@A.777;=?A);;@)7);;@B5:>>A_Mismatch_2_Sense_+_Library_PoolC
ATAGTGACTTTTTTGTTTAGATCTTCATGTTCTCTTCAGAAGTTGTCCTGTGTTGTAATGCTTTGTCCTGTCTTGTAATGTTTTTTTACTCT
>Frequency_1_QualityScore_D1ADDDBEE@<CE<E9A+ACE9E*1@BDBDCDEEIIC?B*9??*?*/0??B=C<=8=@A>@ACD;A74A=.7=)7);;@?@?9,>>>::AA_Mismatch_1_Sense_+_Library_PoolC
GACTTTCTTGTTTAGATCTTCATGTTCTCTTCAGAAGTTGTCCTGTGTTGTAATGTTTTGTCCTGTCTTGTAATGTTTTTTTACTCTAGTA
>Frequency_1_QualityScore_FDHHHHHIJJJIJJJJHJJJIHIIIJGHJJJJJIJJJJJJJJJJJJJJJJJJJJJJJJJJJHHHHHFFFFFFEEEEEDDDDDDDDDDDDDDDDB_Mismatch_0_Sense_+_Library_PoolC
GTAATGTTTTGTCCTGTCTTGTAATGTTTTTTTACTCTAGGAGACCTGTCTTTAGTCCAAACTGCAAATAAGCACAGCTTTGAGAAAAACACAG
>Frequency_1_QualityScore_FFHHHHHJJGIEHIJJJIIJIIHIIJIHIIJJIJJJJIIIJFFGIJJGGJJJJJJIJJJCEGHFHGHEH?CEEDCCEDEEDCDDDDDDDDD_Mismatch_0_Sense_+_Library_PoolC
CTTCAGAAGTTGTCCTGTGTTGTAATGTTTTGTCCTGTCTTGTAATGTTTTTTTACTCTAGTAGGAGACCTGTCTTTAGTCCAAACTGCAA
>Frequency_1_QualityScore_FFD3AFHGGAHGD@HHCHDGEBHHHEEEHI<C>@FAFHFCFDFEGGIG?FGGI??F@DCFH>G=FFGG)7@D@83;@CECC@DA;;@?B?@>?A_Mismatch_0_Sense_+_Library_PoolC
TTGTTTAGATCTTCATGTTCTCTTCAGAAGTTGTCCTGTGTTGTAATGTTTTGTCCTGTCTTGTAATGTTTTTTTACTCTAGTAGGAGACCTGT
>Frequency_1_QualityScore_FFHHFHCGHHHGHIHGIHCFHEIIGGIIIIJJIJGIIJEGFHJFFIIDIIJJIJIBGEGGIIJGFEHBEFFFCCCCEEDDCCBDDDCDDD@ACC_Mismatch_0_Sense_+_Library_PoolC
CAGAAGTTGTCCTGTGTTGTAATGTTTTGTCCTGTCTTGTAATGTTTTTTTACTCTAGTAGGAGACCTGTCTTTAGTCCAAACTGCAAATAAGC
>Frequency_1_QualityScore_FFHHGHHFGIIJJJEJIIGIHHCFHHHIJJIJJGIJHEGIIIBFFFEBHEHHIJIIHJIIGGGEHHGHH@@DDDEECEBDDDDDACCCD@>>>A_Mismatch_0_Sense_+_Library_PoolC
CTTCATGTTCTCTTCAGAAGTTGTCCTGTGTTGTAATGTTTTGTCCTGTCTTGTAATGTTTTTTTACTCTAGTAGGAGACCTGTCTTTAGTCCA
>Frequency_1_QualityScore_FFHHHGHJJJJJJJJIJJJJJJJJIJHHIJJJJJHIHHJIJJJJFIJJJHIJJJJJJJIHGHIJFHIJJHHHFFFFEFCCDEEEBDDDDDDDDD_Mismatch_0_Sense_+_Library_PoolC
TTAGATCTTCATGTTCTCTTCAGAAGTTGTCCTGTGTTGTAATGTTTTGTCCTGTCTTGTAATGTTTTTTTACTCTAGTAGGAGACCTGTCTTT
>Frequency_1_QualityScore_FFHHGHGIJJJJIJJJIJFIJIIIJEHHEGIJIIHHGGHHJJHFIIIJIJJJIFFCDJFGGHIGHGJIJEHHFFFCFFDDCEEDDDDC>CDCDD_Mismatch_0_Sense_+_Library_PoolC
TAGATCTTCATGTTCTCTTCAGAAGTTGTCCTGTGTTGTAATGTTTTGTCCTGTCTTGTAATGTTTTTTTACTCTAGTAGGAGACCTGTCTTTA
>Frequency_1_QualityScore_FFHHHHHIJJJIJJJJIJJJJIIIJJJHHIIIJIJHHHIJGGJJJFIIJIIIJJICHIJCFHIEHBGIJ@GHBDFFFDEEEDEEDADDDC@CCD_Mismatch_0_Sense_+_Library_PoolC
TTTAGATCTTCATGTTCTCTTCAGAAGTTGTCCTGTGTTGTAATGTTTTGTCCTGTCTTGTAATGTTTTTTTACTCTAGTAGGAGACCTGTCTT
>Frequency_1_QualityScore_DDHHHHHJJHIGIJIIJHJJJJCGHIHGHIJIGIIJJIIJJJIIJJIGHIIHFFIIJJJJIIIHFHHGFBEFDFDEECEDDDDDDDDDDDDDDD_Mismatch_0_Sense_+_Library_PoolC
GTTCTCTTCAGAAGTTGTCCTGTGTTGTAATGTTTTGTCCTGTCTTGTAATGTTTTTTTACTCTAGTAGGAGACCTGTCTTTAGTCCAAACTGC
>Frequency_1_QualityScore_FFHHHHHJJJJHIJHIIJJHIIJJIJJJJIJJJJJJJJJIIJJJIIJIJGIJIJJJEHJJJDIHEHHHHFFFEECEEEEDDDDDCDDDDDDDDD_Mismatch_0_Sense_+_Library_PoolC
CTCTTCAGAAGTTGTCCTGTGTTGTAATGTTTTGTCCTGTCTTGTAATGTTTTTTTACTCTAGTAGGAGACCTGTCTTTAGTCCAAACTGCAAA
>Frequency_1_QualityScore_FFHHHHHJJJJJJJJJIJJJJJIJJIIJJJJJJJIIIJHHIIJIJJJJIIJJIJJJFIHJGGGIIJJJJFAADHIGCGHHHFDD?CDDDCC@CA_Mismatch_0_Sense_+_Library_PoolC
TGACTTTCTTGTTTAGATCTTCATGTTCTCTTCAGAAGTTGTCCTGTGTTGTAATGTTTTGTCCTGTCTTGTAATGTTTTTTTTACTCTAGTAG
>Frequency_1_QualityScore_BD@FFHHHIJJJIGIIIFEFGIFHIGIGGIIIHIGIIGGCHIJJJJFGGGIJGEIJEHFHGDFEFFFFEEDDEDDDDCCDCDDDDDBDDDDABA_Mismatch_2_Sense_+_Library_PoolC
TGTGTTGTAATGTTTTGTCCTGTCTTGTAATGTTTTTTTACTCTAGTAGGAGACCTGTCTTTAGTCCAAACTGCAAATAAGCACAGCTTTGAGA
>Frequency_1_QualityScore_FFHHHHHIJJJJJJJJJJJJJJJIJJJJIJIJJIJJJJJJJIIHIJJJJJJHIJJJDHG>FFFGGGHIICDGGIIHFDDDEDD>@@DDD@CBDD_Mismatch_0_Sense_+_Library_PoolC
TTCTTGTTTAGATCTTCATGTTCTCTTCAGAAGTTGTCCTGTGTTGTAATGTTTTGTCCTGTCTTGTAATGTTTTTTTACTCTAGTAGGAGACC
>Frequency_1_QualityScore_FFHHHHHIIJJJJJJHIIJJIJJJJFIIJJJJJJJJJJJJIGIIJFIJJJJJIJJJJGIJIJJHHHHFFCCEFCEEEEECDDDDDDDDDDDCCD_Mismatch_0_Sense_+_Library_PoolC
TCAGAAGTTGTCCTGTGTTGTAATGTTTTGTCCTGTCTTGTAATGTTTTTTTACTCTAGTAGGAGACCTGTCTTTAGTCCAAACTGCAAATAAG
>Frequency_1_QualityScore_FFHHHHHIJJJJJIIIIJJJJJJIIJJJGJIJJIJIJJIJJJJJJJJJIJIJJFGIIJJJHHHHHAHHFDFCD?CDEEDDDDDDDDDDDDDDDD_Mismatch_0_Sense_+_Library_PoolC
TGTTCTCTTCAGAAGTTGTCCTGTGTTGTAATGTTTTGTCCTGTCTTGTAATGTTTTTTTACTCTAGTAGGAGACCTGTCTTTAGTCCAAACTG
>Frequency_1_QualityScore_FFHHHHHJIJJJIJGIHIIIGIIJIGIGIJJJJJJJJJIIJIIIGGIIHIJIJIIJJJIHIJJJJIJJIIIJIIEHHHHFD?@CCDCCDDCDCD_Mismatch_0_Sense_+_Library_PoolC
ACTTTCTTGTTTAGATCTTCATGTTCTCTTCAGAAGTTGTCCTGTGTTGTAATGTTTTGTCCTGTCTTGTAATGTTTTTTTACTCTAGTAGGAG
>Frequency_1_QualityScore_DDBDFHDIFGGIGHIIIIHEHDEFGIFIHGIIGFHIIGFHHGG@FHGGIIEH;@AHB@EIEGFEHFHHF_Mismatch_0_Sense_+_Library_PoolC
TTGTCCTGTGTTGTAATGTTTTGTCCTGTCTTGTAATGTTTTTTTACTCTAGTAGGAGACCTGTCTTTA
>Frequency_1_QualityScore_FFHHHHHJJJJJJJJJIIJHJJJJHIIJJJJJJJGIJJJIJJIJGIJJJIIJIIDGIJJIJIJJJHHGHEEFFFFFDEEEEDDDDDDDDDDDBD_Mismatch_0_Sense_+_Library_PoolC
ATGTTCTCTTCAGAAGTTGTCCTGTGTTGTAATGTTTTGTCCTGTCTTGTAATGTTTTTTTACTCTAGTAGGAGACCTGTCTTTAGTCCAAACT
