# Supplementary material for: Differential Gene Expression Reveals Candidate Genes for Drought Stress Response in Abies alba (Pinaceae)
Source: PLoS One. 2015 Apr 29;10(4):e0124564. doi: 10.1371/journal.pone.0124564 (PMC4414588; doi:10.1371/journal.pone.0124564)
Supplement: S2 File — (GZ) [file pone.0124564.s002.gz › comp15560_c0_seq1.fa]

>comp15560_c0_seq1 len=517 path=[73:0-105 706:106-139 49:140-163 235:164-429 501:430-440 512:441-490 562:491-516]
AGGGCAACCTCTTCTTATTGGGCATTTTAAATTTATCTCTTAATAATTTTTAGAGAAAGAATACCATCAGAGTTTGGGCAGCTGCAAAGTCTTGACCTGAGCTATACAATATGTTCTCAGTTTCTGTTTTAGATGAGTTAGGTTAGCTGCAGAAACTAGAGTACCTGGATCTGCAGTGGAACCAATTGGAGGACACGATTCCTCCCTTTGTGGTAAACTGTTCTTCACTTAAGTTTTTATCTTTGGGGACAATCAATTGTTTGGTAGTATACTAGGTCATTTAGATAATTTGAAAGGGAGATAGCCTTGGATTTCAAGGATAACTGTTTGGGAAAATGCACCTACTATTTATGGTTCAAGTAGTATTTGTCTATTGTTTAGTTCCCACTTCCCAGCAGTATTTATGGCTATATTGTTCGGTGAACTTAACCATTTGAGAAGGCCTCTTGTATCATATTAATTTTTTATACAGTTGTTTTTTAATAAAATGAAAATCTCTCCATTCTAAATGTTTCTA

>Frequency_5_QualityScore_FFHGHGHJJJJJJJJGJJJIJIJJHJJJJJJJJJIJJHIIHIIIIIIIIHHGHHHHHHHDFEFGGEFGB@CEFEFFEEDDDDEDDDDCDDDDBB_Mismatch_0_Sense_+_Library_PoolT
GGGAGATAGCCTTGGATTTCAAGGATAACTGTTTGGGAAAATGCACCTACTATTTATGGTTCAAGTAGTATTTGTCTATTGTTTAGTTCCCACT
>Frequency_4_QualityScore_EEGGAEGIGIIIHIIGIHIJDHHIIIHIIIHHIGHIHHIIJHHIJIGFIIIIHIJIIIFFHGIIIGEGFGDHHHEECEDEDCCDDCCCDDDDBC_Mismatch_0_Sense_+_Library_PoolT
TGTTCTTCACTTAAGTTTTTATCTTTGGGGACAATCAATTGTTTGGTAGTATACTAGGTCATTTAGATAATTTGAAAGGGAGATAGCCTTGGAT
>Frequency_3_QualityScore_FFHHHHHJHHIIJJIIHJJJIJJJJJJJJJJJJJJJJJJJJJJJJJJJIJJJJJJJJJHJJJJJIJJJIFHFHHGFFFFFEEEFEECDDDEDCD_Mismatch_0_Sense_+_Library_PoolT
ATACTAGGTCATTTAGATAATTTGAAAGGGAGATAGCCTTGGATTTCAAGGATAACTGTTTGGGAAAATGCACCTACTATTTATGGTTCAAGTA
>Frequency_3_QualityScore_FFHHHGHJJJJJJJJIJJIJJJIJJJHJJHIJJJIJGHIJIIJIJJIIIGHIIJIIIIJIIIIGFEEDFADCDDDACDDCBCDCDDEEEDCDBC_Mismatch_0_Sense_+_Library_PoolT
ATTGGAGGACACGATTCCTCCCTTTGTGGTAAACTGTTCTTCACTTAAGTTTTTATCTTTGGGGACAATCAATTGTTTGGTAGTATACTAGGTC
>Frequency_3_QualityScore_FFHHHHHJJJJIJGIIJJJJJJJJJJIJIJJJIIJJJJJJJJJJIJJJJJJJIJJIIIIHHHGGGEFFFDEEEEDEDDEDDDDDDCDEDDDDDD_Mismatch_0_Sense_+_Library_PoolT
GCAGAAACTAGAGTACCTGGATCTGCAGTGGAACCAATTGGAGGACACGATTCCTCCCTTTGTGGTAAACTGTTCTTCACTTAAGTTTTTATCT
>Frequency_1_QualityScore_FFHHHHHJJJJIJIJJIJJJFHHJJJIJGIJJJIJJJJJJJIJJJJJJJJIJHIIJJJJJJJJHHHGFFDDFDEDEEEEEEDDDDADEDDDDDD_Mismatch_0_Sense_+_Library_PoolC
GCAGAAACTAGAGTACCTGGATCTGCAGTGGAACCAATTGGAGGACACGATTCCTCCCTTTGTGGTAAACTGTTCTTCACTTAAGTTTTTATCT
>Frequency_3_QualityScore_EEDGGGGGGBHFHFHGHHIBFEHCFIIIJIHIIFGIIJIHHIGIIIIIIIFGHHFGHIHGFHIIFHEGHGGFHEGFFEEDEEDDDDDCCCDCCC_Mismatch_0_Sense_+_Library_PoolT
TCAGAGTTTGGGCAGCTGCAAAGTCTTGACCTGAGCTATACAATATGTTCTCAGTTTCTGTTTTAGATGAGTTAGGTTAGCTGCAGAAACTAGA
>Frequency_3_QualityScore_FFHHHHHIJGHIJJJJIJJJJJJJHIJIJJJJJJJJJJJJJJJJJJJJIIJJJJJJJJJJJHHHHHHGFCFEFFEEEEDDEDEEDDCDDDEDDB_Mismatch_0_Sense_+_Library_PoolT
AAACTAGAGTACCTGGATCTGCAGTGGAACCAATTGGAGGACACGATTCCTCCCTTTGTGGTAAACTGTTCTTCACTTAAGTTTTTATCTTTGG
>Frequency_3_QualityScore_FEGHHHHJJJJJJIJIIGIIAFHIIIIIIIJJJJJGHIJIIJIJHHIIHIHHIIIIGHHDFHHHGEFEFCDABBDDDCC@BBBBDDDDDDCD>B_Mismatch_0_Sense_+_Library_PoolT
GTTAGCTGCAGAAACTAGAGTACCTGGATCTGCAGTGGAACCAATTGGAGGACACGATTCCTCCCTTTGTGGTAAACTGTTCTTCACTTAAGTT
>Frequency_3_QualityScore_EEGGHGGHIIBGGIGIIIIJJIIJJHIHIIGBFFHIFIIIHIIJJJJJHIIIJJJIIIIIIHEFHEGFFACDDDDDCDEDDDCDDDCDEDBDDE_Mismatch_0_Sense_+_Library_PoolT
TATTGTTCGGTGAACTTAACCATTTGAGAAGGCCTCTTGTATCATATTAATTTTTTATACAGTTGTTTTTTAATAAAATGAAAATCTCTCCATT
>Frequency_3_QualityScore_EEHHHGGJJIJIJHIIIHIIHGGHHIIHIIIEGIGIIIGHEGHHHIHIIIJJJHHIIJFFHIIJJJJIHEEGGHGFFGGGFEEFEEDDEEECDC_Mismatch_0_Sense_+_Library_PoolT
CTGTTTGGGAAAATGCACCTACTATTTATGGTTCAAGTAGTATTTGTCTATTGTTTAGTTCCCACTTCCCAGCAGTATTTATGGCTATATTGTT
>Frequency_2_QualityScore_FFHGHHGIJJJIIIJIIIJJIIIJJJJIJJJJJJIIIJJJJJJIIIIIJJIGIIIJJHIJIIJIJIIJHEEGGDEHHGFFFFEDEEEEEDCDCC_Mismatch_0_Sense_+_Library_PoolT
GAGTTTGGGCAGCTGCAAAGTCTTGACCTGAGCTATACAATATGTTCTCAGTTTCTGTTTTAGATGAGTTAGGTTAGCTGCAGAAACTAGAGTA
>Frequency_2_QualityScore_FFHHHHHJJJJJIIJIIIIIIJIIIJIIJIJJJIJIIIIIIIJIIIJJJJIJJIGIHGIHHGHGGGGGECEAACDCDCCCEDCCDDACCCDEDE_Mismatch_0_Sense_+_Library_PoolT
GGAACCAATTGGAGGACACGATTCCTCCCTTTGTGGTAAACTGTTCTTCACTTAAGTTTTTATCTTTGGGGACAATCAATTGTTTGGTAGTATA
>Frequency_2_QualityScore_FFHHHHHJIJIIJJJIJJJIIJIHIGHIHIJIJJIIIJJJJJJIJJIIIJJIJJIJJIJIIIJEGIJIIHIIIIIIHGGGGGGEEDDCCDEDDD_Mismatch_0_Sense_+_Library_PoolT
ATGCACCTACTATTTATGGTTCAAGTAGTATTTGTCTATTGTTTAGTTCCCACTTCCCAGCAGTATTTATGGCTATATTGTTCGGTGAACTTAA
>Frequency_2_QualityScore_CCDEBFEG:CE?;EHGG?GGGGGGCAEGGGGIIGF?9=A:EEEFGACFGFEGGEGIDGIIGG@CCFGGEAACCD>?>BCCC@78@>AACA??CA_Mismatch_0_Sense_+_Library_PoolT
AAACTGTTCTTCACTTAAGTTTTTATCTTTGGGGACAATCAATTGTTTGGTAGTATACTAGGTCATTTAGATAATTTGAAAGGGAGATAGCCTT
>Frequency_2_QualityScore_EFEEGHGIIEGIIIIIIIIIIICIIIIIHCGIIIEHGGIIIEFIGHIIIIEGHIIHEGHICGGIIEEHGGGHCCBEDECCDECEDEECECCCCC_Mismatch_0_Sense_+_Library_PoolT
CCTTTGTGGTAAACTGTTCTTCACTTAAGTTTTTATCTTTGGGGACAATCAATTGTTTGGTAGTATACTAGGTCATTTAGATAATTTGAAAGGG
>Frequency_2_QualityScore_FFHHHHHJJJJJJJJJJJIJJGHGIIIIHHIJJGHIJJJJJIJIJIIJJJIIGIIJJJIGIJJJJJJIIGIIJIHGHHGFEFFCCEED>CCBED_Mismatch_0_Sense_+_Library_PoolT
TATGTTCTCAGTTTCTGTTTTAGATGAGTTAGGTTAGCTGCAGAAACTAGAGTACCTGGATCTGCAGTGGAACCAATTGGAGGACACGATTCCT
>Frequency_2_QualityScore_FFHHGHHJJJJJJJJIJJJJGHIHIJJJJJJIHIIJJJIJIJJIIIIIIIHHHHGFFGFEEEEEEEEEEDCDDDDDDDDDDDCCDDDDCDDDDD_Mismatch_0_Sense_+_Library_PoolT
GGGGACAATCAATTGTTTGGTAGTATACTAGGTCATTTAGATAATTTGAAAGGGAGATAGCCTTGGATTTCAAGGATAACTGTTTGGGAAAATG
>Frequency_2_QualityScore_FFHHHHHIIJJJJJJJIIJJIJIIJJIJJJJJJIJJJIIIJJJIIJIGIIIJIJIIIJIIIIJJIJIIIJIJIIJIHHGHGGFFFFEEEEEEED_Mismatch_0_Sense_+_Library_PoolT
GCAAAGTCTTGACCTGAGCTATACAATATGTTCTCAGTTTCTGTTTTAGATGAGTTAGGTTAGCTGCAGAAACTAGAGTACCTGGATCTGCAGT
>Frequency_2_QualityScore_EFHHHGHIJJJJJJJFIIIJJIJJJJIJJJIGIJIIIJJJJJJHGHIJJIIGGIIIJJJIIHIJHGGFEEEFEEEEECDDDDECCCDCCDDDDB_Mismatch_0_Sense_+_Library_PoolT
TTTTTATCTTTGGGGACAATCAATTGTTTGGTAGTATACTAGGTCATTTAGATAATTTGAAAGGGAGATAGCCTTGGATTTCAAGGATAACTGT
>Frequency_2_QualityScore_FFHHHHGIIIIJJJJIJIIIIJJJIHJJHJJJJJJIGHIIIIHIIIIIJIJIIJJIIIIHHIIEGIIIJIHIIIIGGGGFDEEFFEEEEDEEDE_Mismatch_0_Sense_+_Library_PoolT
GATAACTGTTTGGGAAAATGCACCTACTATTTATGGTTCAAGTAGTATTTGTCTATTGTTTAGTTCCCACTTCCCAGCAGTATTTATGGCTATA
>Frequency_2_QualityScore_EBBCCCD@EGGIDHIIF?E>BGHG7CFCGGFHHGHI=DGGHAGCGGIIIG?FFHIIHCHGGGHG9???CAACAD=BDACDCCCCCB<ACC==AA_Mismatch_0_Sense_+_Library_PoolT
CTTTGGGGACAATCAATTGTTTGGTAGTATACTAGGTCATTTAGATAATTTGAAAGGGAGATAGCCTTGGATTTCAAGGATAACTGTTTGGGAA
>Frequency_2_QualityScore_EEFEEGGEGFGGIIFFGIICCAGCGFDGGEFFFGIIIGGIHIGEAFGGGHGFIIIIGEHECEGECEEGGBEEGGFEEEDEBCCDDDACCCEDDC_Mismatch_0_Sense_+_Library_PoolT
CATTTAGATAATTTGAAAGGGAGATAGCCTTGGATTTCAAGGATAACTGTTTGGGAAAATGCACCTACTATTTATGGTTCAAGTAGTATTTGTC
>Frequency_2_QualityScore_FFHHHHHJJHIGIJIJIJJJIIIIIGIIIIIIJIIJJJHGIIIIIIIJHIJIIIJIJGIIIGIIFEGGGACC_Mismatch_0_Sense_+_Library_PoolT
ATTGTTCGGTGAACTTAACCATTTGAGAAGGCCTCTTGTATCATATTAATTTTTTATACAGTTGTTTTTTAA
>Frequency_2_QualityScore_FFHHHGHGIJJJHIIIJJJJJJEGIIJJJIJJIIIIIJGIIGIIIJJJIJHIIIIJIIHIHJJJJJIIIEGHGFEFFEEEEEEDCDDDDECDDD_Mismatch_0_Sense_+_Library_PoolT
ACTTAAGTTTTTATCTTTGGGGACAATCAATTGTTTGGTAGTATACTAGGTCATTTAGATAATTTGAAAGGGAGATAGCCTTGGATTTCAAGGA
>Frequency_2_QualityScore_BEHGHGGIIGHIIIIIIGIIIIIIIIGIEEGHIIIIIFGHGIIGGAEFEGHIIIGIHHICFCCGIH9EECEGIECEHGFGEED=AEBEEDABAC_Mismatch_0_Sense_+_Library_PoolT
AAGGATAACTGTTTGGGAAAATGCACCTACTATTTATGGTTCAAGTAGTATTTGTCTATTGTTTAGTTCCCACTTCCCAGCAGTATTTATGGCT
>Frequency_2_QualityScore_FFHHHHGIJJJJJJJJJJIJJJJHIIIJIJJJJJIJJJJJIJIJJEGGHIJIIIJIIJJIIIGIIIHIHEGGEFEFFFEEDFEEEEEEDDDDCE_Mismatch_0_Sense_+_Library_PoolT
GTTTAGTTCCCACTTCCCAGCAGTATTTATGGCTATATTGTTCGGTGAACTTAACCATTTGAGAAGGCCTCTTGTATCATATTAATTTTTTATA
>Frequency_2_QualityScore_DEHHHHHJJJHIJJJJJJIIBHIIIIHHIJIHIIIIGIIIIIIIIIJJIIIIIJGGIGEHIJJJGHIIIHHHFE?CEEEEEECDDDDEDCDDCD_Mismatch_0_Sense_+_Library_PoolT
TTAAGTTTTTATCTTTGGGGACAATCAATTGTTTGGTAGTATACTAGGTCATTTAGATAATTTGAAAGGGAGATAGCCTTGGATTTCAAGGATA
>Frequency_2_QualityScore_FFHHHHHJJJJIIJHIJJJJJIIGIJJIIJJJIIIIJJJIJJJJJIIJHHEIGIJGHIIIHIIIIGGGHEEGFFEFFEEEEEEEDEDECDEDDC_Mismatch_0_Sense_+_Library_PoolT
TCCTCCCTTTGTGGTAAACTGTTCTTCACTTAAGTTTTTATCTTTGGGGACAATCAATTGTTTGGTAGTATACTAGGTCATTTAGATAATTTGA
>Frequency_2_QualityScore_FFGHHGHIJJJJJJJJIJJJJHIIJJJIIJJIHIIJJIIIJJIJJJJHIJIIIJJJJIIHIIIJJJIIIIHGHHHHGFFFFDDDDDDDDDDDDD_Mismatch_0_Sense_+_Library_PoolT
CTGTTCTTCACTTAAGTTTTTATCTTTGGGGACAATCAATTGTTTGGTAGTATACTAGGTCATTTAGATAATTTGAAAGGGAGATAGCCTTGGA
>Frequency_2_QualityScore_=DGHHHGIGIIIIIHIIICGHHIIEGIAFFIIIGDIIIIIEGHIIDCEIFIIIGGGGEFGFHFCHGGHGEGIHIIIHGGGFGEECABDDCCCCC_Mismatch_0_Sense_+_Library_PoolT
TGCACCTACTATTTATGGTTCAAGTAGTATTTGTCTATTGTTTAGTTCCCACTTCCCAGCAGTATTTATGGCTATATTGTTCGGTGAACTTAAC
>Frequency_2_QualityScore_FDGHHHGJIJJJIIIJGIIIJIJJJJJHIIIIGIJIJJIJJJJJGIIJJJIIIIIIIJIJIHIIJIGGGBDEEEEEDDCDEDDEDDDDCCDDDD_Mismatch_0_Sense_+_Library_PoolT
GTTTTTATCTTTGGGGACAATCAATTGTTTGGTAGTATACTAGGTCATTTAGATAATTTGAAAGGGAGATAGCCTTGGATTTCAAGGATAACTG
>Frequency_2_QualityScore_FEFFHHHIIIGGIIIIIIIIJIIJIHEGHGIIJIIIJIGGHIIJIIIGGIIIIICGGIIIIICGGGHGHHGFBEEEEDDEEEECDDCCBCDCCC_Mismatch_0_Sense_+_Library_PoolT
ATCTTTGGGGACAATCAATTGTTTGGTAGTATACTAGGTCATTTAGATAATTTGAAAGGGAGATAGCCTTGGATTTCAAGGATAACTGTTTGGG
>Frequency_1_QualityScore_FFHHHHHJJJEHIJJJJJJJIIIJJJDHIHJJJJJIJJFGHIJJIIIIIHIJIJGHJJJJJJJIJIGHGHGFFFFFFEEEDECDDDDDCDDDDD_Mismatch_0_Sense_+_Library_PoolC
ATCTTTGGGGACAATCAATTGTTTGGTAGTATACTAGGTCATTTAGATAATTTGAAAGGGAGATAGCCTTGGATTTCAAGGATAACTGTTTGGG
>Frequency_2_QualityScore_FFHHHGFIIJJJJIJJJIIJJIIIJJJJJJJJJJIJJJJJJJIJJJJIJJJJJJJIGGHGHFFFFFFEEEDEEEDDCDCEEDDDDCCEDDCCDA_Mismatch_0_Sense_+_Library_PoolT
CTAGAGTACCTGGATCTGCAGTGGAACCAATTGGAGGACACGATTCCTCCCTTTGTGGTAAACTGTTCTTCACTTAAGTTTTTATCTTTGGGGA
>Frequency_2_QualityScore_FFHHHEFIIIIGIIIIIIIIGGGHCHIIIIIIIIIIIJIGIJIIIJIIIJIGIGIIIIIJGGECECEHGFFEEEDCDDDDACDCCCCDDEDCDC_Mismatch_0_Sense_+_Library_PoolT
TTAGGTTAGCTGCAGAAACTAGAGTACCTGGATCTGCAGTGGAACCAATTGGAGGACACGATTCCTCCCTTTGTGGTAAACTGTTCTTCACTTA
>Frequency_2_QualityScore_EEHHHHHJJJJIJJJJGIIJJJIJJIEIIIIJIIIIJHIIJJGIIIIJIIJIIIIIIIJJIIIIIIIIIHGHHGGFFEDEEEDDCDDDDDCDDE_Mismatch_0_Sense_+_Library_PoolT
CTTCACTTAAGTTTTTATCTTTGGGGACAATCAATTGTTTGGTAGTATACTAGGTCATTTAGATAATTTGAAAGGGAGATAGCCTTGGATTTCA
>Frequency_2_QualityScore_FFHGGHHIJJGIIIIIIJJJJJIIIIIJIIIIIIIIJJIJIIJIIIIJIGIJIJJJCGIIJIIIIIGIIEIHHHGGFEEECEEEDEDCDDCDCE_Mismatch_0_Sense_+_Library_PoolT
AATTGTTTGGTAGTATACTAGGTCATTTAGATAATTTGAAAGGGAGATAGCCTTGGATTTCAAGGATAACTGTTTGGGAAAATGCACCTACTAT
>Frequency_2_QualityScore_AEACGEGCEBBGB;EGFDECGACAEEAFGFEEHICGI:BFCBFAA99ACEEGEAA<;<9EGCCA9;C::A7?CCC<=@CCCCCCBEACA?ACCE_Mismatch_0_Sense_+_Library_PoolT
CAGAAACTAGAGTACCTGGATCTGCAGTGGAACCAATTGGAGGACACGATTCCTCCCTTTGTGGTAAACTGTTCTTCACTTAAGTTTTTATCTT
>Frequency_2_QualityScore_EFHHHFHEFGIGIIIIGGIIJJJGIIJJJHGIHGGIGIIHGGIIHIIGIGIIIIEHIJJGIGIIIJICFEACCCFEDD=ABBCA=?AACCDDCB_Mismatch_0_Sense_+_Library_PoolT
AACTGTTCTTCACTTAAGTTTTTATCTTTGGGGACAATCAATTGTTTGGTAGTATACTAGGTCATTTAGATAATTTGAAAGGGAGATAGCCTTG
>Frequency_2_QualityScore_FFHHHHHIIJJIIIHIJIJJIIJJIIGIGIIGIIIIEHIIIIIIIIIIIIIIIIIEHIIIJJGIIIIIJIGIFGGHGGCEEEEEECCCCDDDAC_Mismatch_0_Sense_+_Library_PoolT
CAATATGTTCTCAGTTTCTGTTTTAGATGAGTTAGGTTAGCTGCAGAAACTAGAGTACCTGGATCTGCAGTGGAACCAATTGGAGGACACGATT
>Frequency_2_QualityScore_FFGHHGHJIJJIJJJIJJJGHJJJJIHIIIIGIIIIIGIHIIIIGIGGIIIHHIIHIGIIIIICDFGIIIHDG<CEEDEEFEDCDEEEEEECED_Mismatch_0_Sense_+_Library_PoolT
TTAAATTTATCTCTTAATAATTTTTAGAGAAAGAATACCATCAGAGTTTGGGCAGCTGCAAAGTCTTGACCTGAGCTATACAATATGTTCTCAG
>Frequency_2_QualityScore_EEHGFFGHDEGGGGCGGGIGHHHIIHAFGIIIIIIIHIIIHICEHIHGHHGGIHIHIIGGGIHHIGGICCBCEGGE?CEEBCBDCCCCCCCCCC_Mismatch_0_Sense_+_Library_PoolT
AATCAATTGTTTGGTAGTATACTAGGTCATTTAGATAATTTGAAAGGGAGATAGCCTTGGATTTCAAGGATAACTGTTTGGGAAAATGCACCTA
>Frequency_2_QualityScore_FFHGHHHJJJIJJJJHIIIHIIIJJJJJIIIJJJHIIGGIJJJJJIJIJII_Mismatch_0_Sense_+_Library_PoolT
TTAATTTTTTATACAGTTGTTTTTTAATAAAATGAAAATCTCTCCATTCTA
>Frequency_2_QualityScore_FFHGHHHJIJIIJJJJJJIJIIJJJIJJIIIHIIIJIIIIGIIJIIJJJIIGHIIJIIJIJIIJGGGBEEDCDCDEEBCDDDDDCCEEEEECCC_Mismatch_0_Sense_+_Library_PoolT
CAATTGGAGGACACGATTCCTCCCTTTGTGGTAAACTGTTCTTCACTTAAGTTTTTATCTTTGGGGACAATCAATTGTTTGGTAGTATACTAGG
>Frequency_2_QualityScore_FFHHHHHIJJGHJJJJJIJGHIIIIIJIIIIIJJJHIJIJJJIJJFGHHIIHGIIJFIJIJIIIIIIHHHHHHEEFFFFEEDEEEDEEDDCDCD_Mismatch_0_Sense_+_Library_PoolT
CCCTTTGTGGTAAACTGTTCTTCACTTAAGTTTTTATCTTTGGGGACAATCAATTGTTTGGTAGTATACTAGGTCATTTAGATAATTTGAAAGG
>Frequency_2_QualityScore_FFHHHHHIIJJJJJJJJJJJJJIJHIIJJIJJIJJJIJJJJIIJJJGIIJIJJJIJJJJJJJJJIJIHHHGFGFFFFEEEEDEEECEEEDDDDD_Mismatch_0_Sense_+_Library_PoolT
TGTTTAGTTCCCACTTCCCAGCAGTATTTATGGCTATATTGTTCGGTGAACTTAACCATTTGAGAAGGCCTCTTGTATCATATTAATTTTTTAT
>Frequency_2_QualityScore_FFHHHHHJJJJIJIIJJJJJIIJJJJIIJJJJIJIJIJJJIJJJJJJIGIJHIIGHIEGHIJJIIIIJJIJIIIIHHGGGGFFFEEEEEEDDAC_Mismatch_0_Sense_+_Library_PoolT
TTGGATTTCAAGGATAACTGTTTGGGAAAATGCACCTACTATTTATGGTTCAAGTAGTATTTGTCTATTGTTTAGTTCCCACTTCCCAGCAGTA
>Frequency_2_QualityScore_FFHGHHHIJIIJJIJIJJIJIJJJJHIJJJJJJIJGIJJJJIIIIJIJIJJIHIIIHJIJIIIFGIHJJHGGGGGGGFFFDEEEDDCDCCDCDC_Mismatch_0_Sense_+_Library_PoolT
TAAACTGTTCTTCACTTAAGTTTTTATCTTTGGGGACAATCAATTGTTTGGTAGTATACTAGGTCATTTAGATAATTTGAAAGGGAGATAGCCT
>Frequency_2_QualityScore_FFHHHHHJJJJJJJJIJJJJJJIJJIIJJJJJJHIJIIIHIIGIJIIJIJJIJJJJJIJIGIIIJJJIHHHGGGFFFDEEEEDEEEDDDDEEEE_Mismatch_0_Sense_+_Library_PoolT
AACTGTTTGGGAAAATGCACCTACTATTTATGGTTCAAGTAGTATTTGTCTATTGTTTAGTTCCCACTTCCCAGCAGTATTTATGGCTATATTG
>Frequency_1_QualityScore_FEFHHHHJJJJJJJJJHHGJJJIJJJJIIIIGHIIIIIIIIIJJJIIJJJIIJHGIGIJIHIHHHHHHHDFFFDEEEDAEEDEDDDBD<?BBDD_Mismatch_0_Sense_+_Library_PoolT
GTACCTGGATCTGCAGTGGAACCAATTGGAGGACACGATTCCTCCCTTTGTGGTAAACTGTTCTTCACTTAAGTTTTTATCTTTGGGGACAATC
>Frequency_1_QualityScore_FFHHHGHFHIGFHFHI@DHGIIJIJEHGHGIIIGHGHIIIGIJGGHGIJJGHGIJJIIJJIJJIGGIGID@EHHC=?EEB>E_Mismatch_1_Sense_+_Library_PoolT
ATCAATTGTTTGGTAGTATACTAGGTCATTTAGATAATTTGAAAGGAAGATAGCCTTGGATTTCAAGGATAACTGTTTGGGA
>Frequency_1_QualityScore_FFHHHHHJJIJJJJIJJJJJJJJJIJGGIJJIJJIJIGJJJIIIIJJJHIIIIGIIIIIIJJJJJIJIHHEHDFFFFFCEEEEEDEDEDDDDDD_Mismatch_0_Sense_+_Library_PoolT
ATTGTTTAGTTCCCACTTCCCAGCAGTATTTATGGCTATATTGTTCGGTGAACTTAACCATTTGAGAAGGCCTCTTGTATCATATTAATTTTTT
>Frequency_1_QualityScore_FFHHHHHFHHIJJJJJJJGIJJJIJJJJJJJJJJJJJIIJJJJJJJIJJJJJJJJJIHHCHHEEFFFDBDCAC_Mismatch_0_Sense_+_Library_PoolT
TGTTCGGTGAACTTAACCATTTGAGAAGGCCTCTTGTATCATATTAATTTTTTATACAGTTGTTTTTTAATAA
>Frequency_1_QualityScore_FFHHHHHJJJJJJJIJJJJIJJJJJJJJJJIIIJJJJJJJJJJJJJIJJJJJJJGIJIJIGHJFHIJJJJHIJJHHHHHGFFFEFFFEEEEEDD_Mismatch_0_Sense_+_Library_PoolT
ATAGCCTTGGATTTCAAGGATAACTGTTTGGGAAAATGCACCTACTATTTATGGTTCAAGTAGTATTTGTCTATTGTTTAGTTCCCACTTCCCA
>Frequency_1_QualityScore_FFHFHHHIJGIIJJJJJJJJJJJJJFIIJJJIJIJJJJJIJJJJJJJJJIJJJIIJJIJJJJJJIHGHHEFFFCFFFEEEEACEDEDDCDCDDE_Mismatch_0_Sense_+_Library_PoolT
AGGTCATTTAGATAATTTGAAAGGGAGATAGCCTTGGATTTCAAGGATAACTGTTTGGGAAAATGCACCTACTATTTATGGTTCAAGTAGTATT
>Frequency_1_QualityScore_DFHHHHHIIJJJJHIJJJJJJJJIJIJJJJJJHIJJJJJJJJJJJJJIJJJJIJJIJJJJIJJIJHHHFFFFEEEEDDDDDDDDDDDDDDDCCD_Mismatch_0_Sense_+_Library_PoolT
TAGATGAGTTAGGTTAGCTGCAGAAACTAGAGTACCTGGATCTGCAGTGGAACCAATTGGAGGACACGATTCCTCCCTTTGTGGTAAACTGTTC
>Frequency_1_QualityScore_FFHHHHHJJJJJJJJJJJJJJJIIJJJIJHGIJEHJJJJJJJJJIJJJJJJIIJJJEGIJJJJIIJJHHFHHHHFFFDFFFEEEEEEEDDDDDD_Mismatch_0_Sense_+_Library_PoolT
TAATTTTTAGAGAAAGAATACCATCAGAGTTTGGGCAGCTGCAAAGTCTTGACCTGAGCTATACAATATGTTCTCAGTTTCTGTTTTAGATGAG
>Frequency_1_QualityScore_DFHHDFHIHIIGHHF@I<CHHGICHHHHIIIIIIDFHHEHGIIIIIDIEI@GHHHHIGH@GIIGGBHIIHGICEEC=CHHGFBDB?CCEA>?=A_Mismatch_0_Sense_+_Library_PoolT
ATTTATGGTTCAAGTAGTATTTGTCTATTGTTTAGTTCCCACTTCCCAGCAGTATTTATGGCTATATTGTTCGGTGAACTTAACCATTTGAGAA
>Frequency_1_QualityScore_FFHHFHHIJJIIHIJJIIJGGJJJJJGGIIJJJJJJJJIJJJJJJJJIIJJJJJIIJJIJIJHJIIIIJHEFGHFFFFFFFECEEEDEDD_Mismatch_1_Sense_+_Library_PoolT
TAGGTCATTTAGATAATTTGAAAGGGAGATAGCCTTGGATTTCAAGGATAACTGTTTGGGAAAATGCACCTACTATTTATGGTTCAAGCA
>Frequency_1_QualityScore_FFDFHHHFHIIIIJJIIJJFHIIGGGIJJJIIIJJIIJIIIIJIJJIGJIJJJJJJIIJ_Mismatch_0_Sense_+_Library_PoolT
TGTTTGGTAGTATACTAGGTCATTTAGATAATTTGAAAGGGAGATAGCCTTGGATTTCA
>Frequency_1_QualityScore_DDBFBDHAHDHGCHHIEH<FHGGI@FGGH:DHIJBEEGHGHIJGIIGGFGII?@GEHIB@F=CHE>F@@@DA;C=AEHHHFF_Mismatch_2_Sense_+_Library_PoolT
AGCCTTGGATTTCAAGGATAACTGTTTGGGAAAATGCACCTACTATTTATGGTTCAAGTAGTATTTGTCTATTGTTTAGTAA
>Frequency_1_QualityScore_FFFHHHHHIIIJJJJJJ?HIIGHIJIIJHJIJJHIIIJJIJJIIJHGIIIJGIHGHHGIJJIEHIJHHHFEFFFEEEEEACDDDDDCDBDDDDD_Mismatch_0_Sense_+_Library_PoolT
AGTTTTTATCTTTGGGGACAATCAATTGTTTGGTAGTATACTAGGTCATTTAGATAATTTGAAAGGGAGATAGCCTTGGATTTCAAGGATAACT
>Frequency_1_QualityScore_DDHHHHHJJIJIJJGJJJJJGGGIGGIJIJJFHHIJJJJIJJJJJJJJIIJJIIJJJJIIHIIIJJHHHHGHHDFFDDEEDEDACDC=?CBDBD_Mismatch_0_Sense_+_Library_PoolT
TCCCAGCAGTATTTATGGCTATATTGTTCGGTGAACTTAACCATTTGAGAAGGCCTCTTGTATCATATTAATTTTTTATACAGTTGTTTTTTAA
>Frequency_1_QualityScore_DFHHHFHIJJJJJJJJIJJJJIJJJJIJJJJJJIJIIJJJJJJJJJJIJIJJJIIIJFHICEGIHFFF_Mismatch_2_Sense_+_Library_PoolT
TTCGGTGAACTTAACTATTTGAGAAAGCCTCTTGTATCATATTAATTTTTTATACAGTTGTTTTTTAA
>Frequency_1_QualityScore_FFHHHHHIJIIIIGIIGHHHIJGIIFGIIIIJIIHGGHIIJIIJIGHIHIGIIGEIIJIJJGIIHGGHGHFDDDBBEBCCEEDDCCC?BBD_Mismatch_0_Sense_+_Library_PoolT
TTGGGGACAATCAATTGTTTGGTAGTATACTAGGTCATTTAGATAATTTGAAAGGGAGATAGCCTTGGATTTCAAGGATAACTGTTTGGGA
>Frequency_1_QualityScore_FDFHHHGJJJJJJJJJJGHHHGFHIIGEHIJJII_Mismatch_0_Sense_+_Library_PoolT
TATCATATTAATTTTTTATACAGTTGTTTTTTAA
>Frequency_1_QualityScore_?DDF?<A<<E<EF=;?8<AEGE9:?C)?9D:DE?*0BFFA00BDBB888=8BB/.=@CAD4=CE7==4(,_Mismatch_0_Sense_+_Library_PoolT
ACCAATTGGAGGACACGATTCCTCCCTTTGTGGTAAACTGTTCTTCACTTAAGTTTTTATCTTTGGGGAC
>Frequency_1_QualityScore_FFHGHHHJJJJJJJHIJJJJIJJJJJJIJJJJJJJJJJIJJJJJJJJJIJJJJJIJJJGGIJHHHHHHGDEDFFFDDEDEEEDDDDDBDDDCCC_Mismatch_0_Sense_+_Library_PoolT
ACCTGGATCTGCAGTGGAACCAATTGGAGGACACGATTCCTCCCTTTGTGGTAAACTGTTCTTCACTTAAGTTTTTATCTTTGGGGACAATCAA
>Frequency_1_QualityScore_FFHHHHHJJJJJJJJJJJJIJJJHGJIJJGGIFHIJJJJJJJJJJIJJJJIIJJJJJJJJJJIJJIJCEHHIIIJJJJGHHHHHHFFFDCCBDD_Mismatch_0_Sense_+_Library_PoolT
GAAAATGCACCTACTATTTATGGTTCAAGTAGTATTTGTCTATTGTTTAGTTCCCACTTCCCAGCAGTATTTATGGCTATATTGTTCGGTGAAC
>Frequency_1_QualityScore_FFHHHHHJJJIJJJJJHJJJFIDFHHHHIIJJEGIJIJIGIIGHIHIHJDHFJJJJJJJJJIJIIJIIJHGHHHHHFFFDFD?A@B@B?BCDDD_Mismatch_0_Sense_+_Library_PoolT
ATGTTCTCAGTTTCTGTTTTAGATGAGTTAGGTTAGCTGCAGAAACTAGAGTACCTGGATCTGCAGTGGAACCAATTGGAGGACACGATTCCTC
>Frequency_1_QualityScore_FFHHHHHJJIJJIJJJIJIIHIJIIJHIIGHIJJJIJJIJJJIJJJJHHIJJJJJJJJJIJIJJGGIJJIIJJJJJHGHHGHHFFFCDAEDDDC_Mismatch_0_Sense_+_Library_PoolT
AATGCACCTACTATTTATGGTTCAAGTAGTATTTGTCTATTGTTTAGTTCCCACTTCCCAGCAGTATTTATGGCTATATTGTTCGGTGAACTTA
>Frequency_1_QualityScore_FFGDFFHIJIJHJIJJJJJJFIIIIJJJGJJJJJJGGHGFG;GHGDHEEBFFGIGHGHGIGHCGGI@EGGHFHFHHHFEEFFFCEECCDDDDDD_Mismatch_0_Sense_+_Library_PoolT
TGGTAAACTGTTCTTCACTTAAGTTTTTATCTTTGGGGACAATCAATTGTTTGGTAGTATACTAGGTCATTTAGATAATTTGAAAGGGAGATAG
>Frequency_1_QualityScore_DDD=?FHIGIIIIGHIGIGIIIIIIIIIIIIIII:?FBGBFGIIIIIGGIIIIIIIIGAEEHHGEEHHF_Mismatch_0_Sense_+_Library_PoolT
AAGGCCTCTTGTATCATATTAATTTTTTATACAGTTGTTTTTTAATAAAATGAAAATCTCTCCATTCTA
>Frequency_1_QualityScore_FFHHHHHJJJJJJJIJIIJIJJJJJJJJJJJJJJJJJJJJIIJJJJJIJJJJJIJJJJIIEHIHHHHHFFFFFDDABDDDDDCDEDDDDDDDDD_Mismatch_0_Sense_+_Library_PoolT
CAGTGGAACCAATTGGAGGACACGATTCCTCCCTTTGTGGTAAACTGTTCTTCACTTAAGTTTTTATCTTTGGGGACAATCAATTGTTTGGTAG
>Frequency_1_QualityScore_FFHHHGHJJJIJJIIJJJJJJJIJJJIJGHIJIIGIIIJJJIJJHGIIJIJJJJIJIJJJGHJHFHHHH@DFFFFCEDEEDDCDDDBDDCDDDD_Mismatch_1_Sense_+_Library_PoolT
GAGCTATACAATATGTTCTCAGTTTCTGTTTTAGATGATTTAGGTTAGCTGCAGAAACTAGAGTACCTGGATCTGCAGTGGAACCAATTGGAGG
>Frequency_1_QualityScore_D8C?DFBGHEGHGGHCHBEBCDCBFHIE<DGDHF9?DFH@B4CCGG@F@FHIHGIIIII>(9?6?;@CA@@5>?(;;@A(;>@;>AC?CCCDCD_Mismatch_0_Sense_+_Library_PoolT
GAGGACACGATTCCTCCCTTTGTGGTAAACTGTTCTTCACTTAAGTTTTTATCTTTGGGGACAATCAATTGTTTGGTAGTATACTAGGTCATTT
>Frequency_1_QualityScore_FFHHHHHJJIJJJIJIJJJJJJJJJJJJJJIJJJHIJJJJIJJJIIHIJJIJJJJJHIJIJGJJJIHIJEDHGGIHHHHHHFFFFFEDEECDDD_Mismatch_0_Sense_+_Library_PoolT
AAGTCTTGACCTGAGCTATACAATATGTTCTCAGTTTCTGTTTTAGATGAGTTAGGTTAGCTGCAGAAACTAGAGTACCTGGATCTGCAGTGGA
>Frequency_1_QualityScore_FFGGFFHIIGHIGIIJCGIJJIGGIIJ@GGGGHGFHDHIJJJJJIIIJIJJJEIFCHFHHGIJJJIIJJHHEHIHHHHHHFFFFFFEEED;A>;_Mismatch_0_Sense_+_Library_PoolT
TTGGGAAAATGCACCTACTATTTATGGTTCAAGTAGTATTTGTCTATTGTTTAGTTCCCACTTCCCAGCAGTATTTATGGCTATATTGTTCGGT
>Frequency_1_QualityScore_FFHHHHHJIGIJJIJJIJJIIGIIEIIJJJIIGIIIIIIJJJJJJIEFHIIGGGHIIIIIGHHFHHFCD@@DFCFCDDEDACCDDDDDDBDBCC_Mismatch_0_Sense_+_Library_PoolT
CCCAGCAGTATTTATGGCTATATTGTTCGGTGAACTTAACCATTTGAGAAGGCCTCTTGTATCATATTAATTTTTTATACAGTTGTTTTTTAAT
>Frequency_1_QualityScore_FFHHHHHJJHIHIIIDGGJJJIHIIJGIJJJJDIIJJJIJFHJIIJJIIJJIJJJJJJJGGIIBHGEIH@?CEFFFCBD;CCDDDDCCDCC?A@_Mismatch_0_Sense_+_Library_PoolT
TTCTGTTTTAGATGAGTTAGGTTAGCTGCAGAAACTAGAGTACCTGGATCTGCAGTGGAACCAATTGGAGGACACGATTCCTCCCTTTGTGGTA
>Frequency_1_QualityScore_FFHHHHHJIJJJJJIJJJIJHGIGJHIJJJIJJJIJJJIJJJIJJJJIJFHIJJIJGHHIJJIJGIJJJIHHGIHHHHHFFFEEDDDDDEDCDD_Mismatch_1_Sense_+_Library_PoolT
GTTCTCAGTTTCTGTTTCAGATGAGTTAGGTTAGCTGCAGAAACTAGAGTACCTGGATCTGCAGTGGAACCAATTGGAGGACACGATTCCTCCC
>Frequency_1_QualityScore_FEHHHDFEIGGIGEFHGEEIHIFGHIIEEHIIDHIGGIHIIFGIIGHEGFHGEHHIGHIFHGDEC=EEHE=??EEAABDECDCAA>CEDDDCCD_Mismatch_0_Sense_+_Library_PoolT
CAGAGTTTGGGCAGCTGCAAAGTCTTGACCTGAGCTATACAATATGTTCTCAGTTTCTGTTTTAGATGAGTTAGGTTAGCTGCAGAAACTAGAG
>Frequency_1_QualityScore_FFGGHHHJJIIJJJJJJJIJGIHJIIJJHGICHIIIJJJIJJJJHHJIIHGIIJJJJJJJIGGIIJGIIHHIIGEHIJHHHHHEEEDDBCAACD_Mismatch_1_Sense_+_Library_PoolT
AAAATGCACCTACTATTTATGGTTCAAGTAGTATTTGTCTATTGTTTAGTTCCCACTTCCCAGCAGTATTTATGGCTATATTGTTCGGTGAACC
>Frequency_1_QualityScore_FFHHHHHJHIJJJJIJJJGIFHIHIHIJJJHIJJJJJJJJJJJIJJJJJHHIJJJJJJJJJJJJJJIJJJJHHGHFFFFFDDEEDBDDDFDDDD_Mismatch_0_Sense_+_Library_PoolT
GTTCTCAGTTTCTGTTTTAGATGAGTTAGGTTAGCTGCAGAAACTAGAGTACCTGGATCTGCAGTGGAACCAATTGGAGGACACGATTCCTCCC
>Frequency_1_QualityScore_4A?AF??:EGEFIIGHHI4??*??BED?F@FGFG@GB?<?DFFFB=FFE@DC@77@CE77..7.77;B(6;@DAA5_Mismatch_1_Sense_+_Library_PoolT
TTTGAGAAGGCCTCTTGTATCATATTAATTTTTTATACAGTTGTTTTTTAATAAAATGAAAATCTCTCCATTCTCA
>Frequency_1_QualityScore_FFHHHHHJJJJHIJJJJJIIJJIIIJIHIJJJJJJJJJJJJJJJJHJJJJJGHIJJIJJJIIJJJIIHHHHHFFFFFEEEEDEEEEFDDCCDCD_Mismatch_1_Sense_+_Library_PoolT
CGTATACTAGGTCATTTAGATAATTTGAAAGGGAGATAGCCTTGGATTTCAAGGATAACTGTTTGGGAAAATGCACCTACTATTTATGGTTCAA
>Frequency_1_QualityScore_DFHHFHHEFHIJJGGICIIGGGFHHIIFHIIIIGAFBDH@GDGGIJGEGGHIJJJGB;FGHGIEHDAHGFGGGIJIHHHGEHFDCCCCBECCCC_Mismatch_1_Sense_+_Library_PoolT
CTGAGCTATACAATATGTTCTCAGTTTCTGTTTCAGATGAGTTAGGTTAGCTGCAGAAACTAGAGTACCTGGATCTGCAGTGGAACCAATTGGA
>Frequency_1_QualityScore_FFHHHHHJJJJIJJIIJJJIGJJJJJIJJJJJJJJIJJJJIJIJJJJJJJJJJIJIIJJJJJHHHHHHHFDFFBEECFEEDBDDDEDCCBD<?B_Mismatch_0_Sense_+_Library_PoolT
AGAGTACCTGGATCTGCAGTGGAACCAATTGGAGGACACGATTCCTCCCTTTGTGGTAAACTGTTCTTCACTTAAGTTTTTATCTTTGGGGACA
>Frequency_1_QualityScore_FFGHHHHGJJJJJJJJJJJJJIIJJJJJJJIJJFHHJIIJJIJJJJJJIJJJJIJJJJJGIGIJIJHHHFFFFFEEEDEDDDDDDCDCCDDDAC_Mismatch_0_Sense_+_Library_PoolT
TTAGATGAGTTAGGTTAGCTGCAGAAACTAGAGTACCTGGATCTGCAGTGGAACCAATTGGAGGACACGATTCCTCCCTTTGTGGTAAACTGTT
>Frequency_1_QualityScore_FFFHHHHJGHIHIIJJJIHJJJJIJIJJIJJJJJJIIFGIJJJJIJIJJIIJGIJJJJJJJJJJJHIJHEFGF>EDEEEEEDDDCDCCBCCDDD_Mismatch_0_Sense_+_Library_PoolT
TGTTTTAGATGAGTTAGGTTAGCTGCAGAAACTAGAGTACCTGGATCTGCAGTGGAACCAATTGGAGGACACGATTCCTCCCTTTGTGGTAAAC
>Frequency_1_QualityScore_FFHHHFHJJIJJJJJJJJJGHJIGIIJJJJJFGGIJJGIIJJJJJIJJJJJJJJJIJJJJJJJJHFHHHHFFFFFFEEEEEEDDDDDDDDDDDD_Mismatch_0_Sense_+_Library_PoolT
GGGACAATCAATTGTTTGGTAGTATACTAGGTCATTTAGATAATTTGAAAGGGAGATAGCCTTGGATTTCAAGGATAACTGTTTGGGAAAATGC
>Frequency_1_QualityScore_FFHHHHHJJJJJJJJIIJIIJJJJJJGIJJJJJJJJJJJIJJIIJJJJJJJIJJJJIJJIJJJJJJJHHFEEHF_Mismatch_0_Sense_+_Library_PoolT
ATAATTTGAAAGGGAGATAGCCTTGGATTTCAAGGATAACTGTTTGGGAAAATGCACCTACTATTTATGGTTCA
>Frequency_1_QualityScore_FFHHHHHJIIJJIIIJJJJJJIJJJIJJIIJJGIIIJIIGIFFGIHIIJJJHFHIJJIJJIJJJFHHFBEDEEEEEEDCDDDDDDDDFDDEEDD_Mismatch_0_Sense_+_Library_PoolT
CCAATTGGAGGACACGATTCCTCCCTTTGTGGTAAACTGTTCTTCACTTAAGTTTTTATCTTTGGGGACAATCAATTGTTTGGTAGTATACTAG
>Frequency_1_QualityScore_FFHHHHHIJJJJJJJJJIIJJIJIJIIJJJJJJJJJJIJJJJIIJIJGFEICFAHGHHH_Mismatch_1_Sense_+_Library_PoolT
CTTAACCATTTTAGAAGGCCTCTTGTATCATATTAATTTTTTATACAGTTGTTTTTTAA
>Frequency_1_QualityScore_BAFHHBFEFAHHEHCFHGH>BHEC4CGF@GGHHHHIIGA>D?DF??BGGHICHIE:DGIG>>.=?=CCDDCCDCEEC_Mismatch_1_Sense_+_Library_PoolT
ATTTGAGAAGGCCTCTTGTATCATATTAATTTTTTATACAGTTGTTTTTTAATAAAATGAAAATCTCTCCATTCTCA
>Frequency_1_QualityScore_FFHHHHHJJJJJIIJJJJJJJJIJJJJJIJIJJJJJIJIJJJJJJIJJJJJJJJJJJJIJJIJJJHHHHHHFDEFDFFFFEEEEEEEDEDDDDD_Mismatch_0_Sense_+_Library_PoolT
TTTGAAAGGGAGATAGCCTTGGATTTCAAGGATAACTGTTTGGGAAAATGCACCTACTATTTATGGTTCAAGTAGTATTTGTCTATTGTTTAGT
>Frequency_1_QualityScore_FFHHHHHJJJJJJJJIJIJIJJJJIIGGIHHIIJJJJJJJJJIGFCHEHGIIJJIJJJ_Mismatch_1_Sense_+_Library_PoolT
TATCATATTAATTTTTTATACAGTTGTTTTTTAATAAAATGAGAATCTCTCCATTCTA
>Frequency_1_QualityScore_FEFHHHHFHEFHIJHJGIJJJIIIJEGGJIJJJJJGGIJJJJGIEIHJIIJJJJIJJGIDHHIIECHHECEAEHHFFFFDFEAEEACE@DDDCD_Mismatch_0_Sense_+_Library_PoolT
GTCATTTAGATAATTTGAAAGGGAGATAGCCTTGGATTTCAAGGATAACTGTTTGGGAAAATGCACCTACTATTTATGGTTCAAGTAGTATTTG
>Frequency_1_QualityScore_FFHHHHHHIHIJJJJJJJJJJJJIJHJJJJJJJJJIJJJJJJIJJJJJJJJIJJJJJIIIJJJJJJJJHEHHFHFFFFFFFEEEEDEEDDEEEE_Mismatch_0_Sense_+_Library_PoolC
GTCATTTAGATAATTTGAAAGGGAGATAGCCTTGGATTTCAAGGATAACTGTTTGGGAAAATGCACCTACTATTTATGGTTCAAGTAGTATTTG
>Frequency_1_QualityScore_:?C8C?FEF@FIIIC@A?BCEF91?E*:CBB@FDGDAD:0999<D4B@?D?BF<B=8=FAFF@D@D@7@C.?=?E;A;.?;?@?@BB3>A_Mismatch_0_Sense_+_Library_PoolT
GCACCTACTATTTATGGTTCAAGTAGTATTTGTCTATTGTTTAGTTCCCACTTCCCAGCAGTATTTATGGCTATATTGTTCGGTGAACTT
>Frequency_1_QualityScore_FFGHFDHAGCGHIEGHGIJJJEDEHHGCFF?FIHGEIGHIIGH@CHIJFHCDGEFGIFHCHHIGCEGGC=FEFGEHJGF>AE=A>B<ABBCECC_Mismatch_0_Sense_+_Library_PoolT
AAATGCACCTACTATTTATGGTTCAAGTAGTATTTGTCTATTGTTTAGTTCCCACTTCCCAGCAGTATTTATGGCTATATTGTTCGGTGAACTT
>Frequency_1_QualityScore_FFGHHHHJJIIJJJJJJIJIJHIJIJJIIHIIIIJJIJJHIJJIJJJJGHIJJJJJIIJJIJJJIIJJJHIHGHJJIHHHHHHHHFFDDBCCDD_Mismatch_0_Sense_+_Library_PoolC
AAATGCACCTACTATTTATGGTTCAAGTAGTATTTGTCTATTGTTTAGTTCCCACTTCCCAGCAGTATTTATGGCTATATTGTTCGGTGAACTT
>Frequency_1_QualityScore_FFHHHHHJJJJJJJJJJHIJJJJHGHGIJJJJJJJJJJJIJJIJHIIJJJJJJJJJJJJIJGIJJJJJIGHHHHHHHFFFEFDDDBDDDCCCCD_Mismatch_0_Sense_+_Library_PoolT
GCACCTACTATTTATGGTTCAAGTAGTATTTGTCTATTGTTTAGTTCCCACTTCCCAGCAGTATTTATGGCTATATTGTTCGGTGAACTTAACC
>Frequency_1_QualityScore_DDHHHHHJJJHJJJJIJIJJJJJJJFHIJJJJJJJJHIIJJHIJIJIJJIIIJGIJJJJJIJIIIIJJJHHHHHFFFDEEEEDDDDDDDDDDED_Mismatch_0_Sense_+_Library_PoolT
TTCACTTAAGTTTTTATCTTTGGGGACAATCAATTGTTTGGTAGTATACTAGGTCATTTAGATAATTTGAAAGGGAGATAGCCTTGGATTTCAA
>Frequency_1_QualityScore_EFHGHHHGGIJJJJJJJJJJJJJHJHHIIJJJJJJJJJJJJJGIJJIIJJJJJIJJJJJIJJJJGHGGHGIIGHHHHFFFFFEEEEDDDDDDDD_Mismatch_0_Sense_+_Library_PoolT
CAAGTAGTATTTGTCTATTGTTTAGTTCCCACTTCCCAGCAGTATTTATGGCTATATTGTTCGGTGAACTTAACCATTTGAGAAGGCCTCTTGT
>Frequency_1_QualityScore_FFFHHHHJJJJJJJHIGJJJGIHHIJJJJJJIJJJJJJJJJJJJJJJJHIJJJIIIJJIJJJJJHIJJIBGHHGHFFFFFFEEECEEEEEDDAC_Mismatch_0_Sense_+_Library_PoolT
GGTAGTATACTAGGTCATTTAGATAATTTGAAAGGGAGATAGCCTTGGATTTCAAGGATAACTGTTTGGGAAAATGCACCTACTATTTATGGTT
>Frequency_1_QualityScore_FFHHHHHJJIIJJJJJIJJJJJJIIIIJJJJJJJJJJJJJJJIJIJIJJHIJJJJIJIIHHHHHHFFFDDEEEDEEEFFEE_Mismatch_1_Sense_+_Library_PoolT
TAACCATTTGAGAAGGCCTCTTGTATCATATTAATTTTTTATACAGTTGTTTTTTAATAAAATGAAAATCTCTCCATTCCA
>Frequency_1_QualityScore_DDDH:FFHGGIEBFBHHGHFIIIHGEGGHEHI?BFCFHDHGIIBHFIIEEHIIGEAGG@EEGADHB?AE?CECEDA_Mismatch_0_Sense_+_Library_PoolT
GGGGACAATCAATTGTTTGGTAGTATACTAGGTCATTTAGATAATTTGAAAGGGAGATAGCCTTGGATTTCAAGGA
>Frequency_1_QualityScore_FFHHHHHJJJIJJIIIJJJJJJJJJIJJIJJJJJJJJJJJJJJJFIIJJJJIJJJJJIJJJHJEHHHGGDGHHHHFFFFFDEEEEEEEDDCDDD_Mismatch_0_Sense_+_Library_PoolT
TCTTCTTATTGGGCATTTTAAATTTATCTCTTAATAATTTTTAGAGAAAGAATACCATCAGAGTTTGGGCAGCTGCAAAGTCTTGACCTGAGCT
>Frequency_1_QualityScore_FFHHHHHJJJJJHHIJJJJJJJJJJJJJJJIIJJJJJJJJJJJHJJJJJIIJIHIHIIIJGIJJJEHIJHHHHHFFFFFEEEDECEDDDDBDDD_Mismatch_0_Sense_+_Library_PoolT
GCAGCTGCAAAGTCTTGACCTGAGCTATACAATATGTTCTCAGTTTCTGTTTTAGATGAGTTAGGTTAGCTGCAGAAACTAGAGTACCTGGATC
>Frequency_1_QualityScore_FFHHHHHJJJJJJJJJHHIJJIJJJJJJJJJJJIJJJJIIIJJJJJJJJJJJJJI_Mismatch_1_Sense_+_Library_PoolT
TCCCACTTCCCAGCAGTATTTATGGCTATATTGTTCGGTGAACTTAACCATTGGA
>Frequency_1_QualityScore_FFGHHHHJJJJJJJHHHHIJJJJIJJJJJJIJJHHJIJJJJIJIIIJIIIIIJJJJJJJJJJJGCEHHGECDFFFFEEECCEEDDDDDDDDDDD_Mismatch_0_Sense_+_Library_PoolT
AAGAATACCATCAGAGTTTGGGCAGCTGCAAAGTCTTGACCTGAGCTATACAATATGTTCTCAGTTTCTGTTTTAGATGAGTTAGGTTAGCTGC
>Frequency_1_QualityScore_FDHGHHHJJJJJJIIIIJJJIHJIIIJJJJJJJJJJJJJJJJJJJJIHIJJJIJIJJJJJJJJIJJJIJJHHHHHFFFFFEEECEEEEDDDCCD_Mismatch_0_Sense_+_Library_PoolT
GTAGTATACTAGGTCATTTAGATAATTTGAAAGGGAGATAGCCTTGGATTTCAAGGATAACTGTTTGGGAAAATGCACCTACTATTTATGGTTC
>Frequency_1_QualityScore_FFHHFHHJJJGIIJJJJIIJIFHHIIGJJIJJJJIIJIGIIEGEHJJJJJJIJJJJJIIGIIJGGHHHGAADDFFFFFEEEEFEEEDCDDDEDE_Mismatch_0_Sense_+_Library_PoolT
TTAGTTCCCACTTCCCAGCAGTATTTATGGCTATATTGTTCGGTGAACTTAACCATTTGAGAAGGCCTCTTGTATCATATTAATTTTTTATACA
>Frequency_1_QualityScore_FFHHHHHJJJJJJIJJJJJIJIJJJJJJJJJGHJJJJJJJJJIJJJJHJJJJJJJJJJJJJJJJJJJFHHHGHGFBDFDFEEEECDEFFEEDDE_Mismatch_0_Sense_+_Library_PoolT
TTTAGATAATTTGAAAGGGAGATAGCCTTGGATTTCAAGGATAACTGTTTGGGAAAATGCACCTACTATTTATGGTTCAAGTAGTATTTGTCTA
>Frequency_1_QualityScore_FFHHHHHJJJJJJJJJJJJJJJHGIJJ+2@HCGIJJJIIJJJJJGIJIIIIJJJJJJJJJJJJJIJHIJHIJJIJIJIGHHHHEHFFFDDCEDD_Mismatch_0_Sense_+_Library_PoolT
AAAATGCACCTACTATTTATGGTTCAAGTAGTATTTGTCTATTGTTTAGTTCCCACTTCCCAGCAGTATTTATGGCTATATTGTTCGGTGAACT
>Frequency_1_QualityScore_FFHHHHHJJFHIJJJJJJHJJJJJJIJJJJJIJJJJJJJJJJJJJIIJJJJJJHIJHIIFHIEGHJJJICHHHHHHFFFFEDFEEEEEDDDDDD_Mismatch_0_Sense_+_Library_PoolT
TAGCCTTGGATTTCAAGGATAACTGTTTGGGAAAATGCACCTACTATTTATGGTTCAAGTAGTATTTGTCTATTGTTTAGTTCCCACTTCCCAG
>Frequency_1_QualityScore_FDHFHHHJJJJJJIJJJJHGIIJHIIJJJJJJJJJJJJJJIIGHIJJIHIJJJJJIIJHJJFJGFGHHHHFCDFFFFEEEEEECEDDDEDEDCC_Mismatch_0_Sense_+_Library_PoolT
GTTCCCACTTCCCAGCAGTATTTATGGCTATATTGTTCGGTGAACTTAACCATTTGAGAAGGCCTCTTGTATCATATTAATTTTTTATACAGTT
>Frequency_1_QualityScore_FFHGHHHJHHHHIJ)CFHIIIJIIJJEHIJJJJJJIGIIJJJIJJJJJIIJEIJJJHHHHHFFFFFFFEEEEEE_Mismatch_1_Sense_+_Library_PoolT
ATAATTTGAAAGGGGGATAGCCTTGGATTTCAAGGATAACTGTTTGGGAAAATGCACCTACTATTTATGGTTCA
>Frequency_1_QualityScore_FFHGFHHGGEHIIGIHGIJIJJJJ@DACEHI?FHEHEHEIGGHIHIFEAFDFDEFEHJJIJIIJJGGIG@@EIICEFHFFFEFEEDBBDDDCDD_Mismatch_1_Sense_+_Library_PoolT
TGTTCTCAGTTTCTGTTTCAGATGAGTTAGGTTAGCTGCAGAAACTAGAGTACCTGGATCTGCAGTGGAACCAATTGGAGGACACGATTCCTCC
>Frequency_1_QualityScore_FFHHGHHJJJJJJJJJJJJJJJIIJJJJJJJJJJJJJJJJJJJJJJJJGHJJJJJGIJJJIIJJIJHHHHHHFFFFFFEEEECCE>CDFEFDCD_Mismatch_1_Sense_+_Library_PoolT
ATTTAGATAATTTGAAAGGGAGATAGCCTTGGATTTCAAGGATAACTGTTTGGGAAAATGCACCTACTATTTATGGTTCAAGTAGTATTTGTCC
>Frequency_1_QualityScore_FFHHHFHIIIICGHIIBHHIEGHIEHIIII?EH??DGGIDGIIIEIIIIIIFDHIIIIIIIIIIIIII@CHHIIIIEEHHFHFEECFCBCABBA_Mismatch_1_Sense_+_Library_PoolT
GGGAAATGCACCTACTATTTATGGTTCAAGTAGTATTTGTCTATTGTTTAGTTCCCACTTCCCAGCAGTATTTATGGCTATATTGTTCGGTGAA
>Frequency_1_QualityScore_FFHHHHHJJGIJJJJJJJJJJJGIJHIJJJJJJJJJJJJJJJJIJIIIIJJJJIJIHGIJIJHHEHEHHEFFFFFFEEDCD=@DBDDCDDDDCD_Mismatch_0_Sense_+_Library_PoolT
GATCTGCAGTGGAACCAATTGGAGGACACGATTCCTCCCTTTGTGGTAAACTGTTCTTCACTTAAGTTTTTATCTTTGGGGACAATCAATTGTT
>Frequency_1_QualityScore_)<A?FD?EFFFEFHD<A9CBA???@8DDGIEBFGF@BFFFFEED???FFGI@C>==@7.7@C>BD@BCCCA@CAABBAAB;;:@@>BD_Mismatch_1_Sense_+_Library_PoolT
GGTGAACTTAACCATTTGAGAAGGCCTCTTGTATCATATTAATTTTTTATACAGTTGTTTTTTAATAAAATGAAAATCTCTCCATTCA
>Frequency_1_QualityScore_DDHHHHHIJJJJIIHIJJIJJIIJHGIJIIIJJJJJJJJGDHGIFGFIJIGGDHIJJJJIGIJJJJJBEAEHHHDFFCFDFFEDCEEEEEEDDD_Mismatch_0_Sense_+_Library_PoolT
AATTTGAAAGGGAGATAGCCTTGGATTTCAAGGATAACTGTTTGGGAAAATGCACCTACTATTTATGGTTCAAGTAGTATTTGTCTATTGTTTA
>Frequency_1_QualityScore_FFHHHHGJJJJGHJJJJJJJIGJJGIJJJJIHIJIJIJJJJJJJIIHEGGGJJIIEHHIJJIGGIIGHHEHHGFFFFFFFEDCEEEDEEDECCC_Mismatch_0_Sense_+_Library_PoolT
TCCCTTTGTGGTAAACTGTTCTTCACTTAAGTTTTTATCTTTGGGGACAATCAATTGTTTGGTAGTATACTAGGTCATTTAGATAATTTGAAAG
>Frequency_1_QualityScore_FFHHHHHJIJJJJGIIHIJJIJJJJHIIIJJIIHIIJIJJJIIIJJIIJJIJJJJJJJJGIJJJJJJJJHJJIHHHHHHFFFEDEEEDDDDDDD_Mismatch_0_Sense_+_Library_PoolT
ATCAATTGTTTGGTAGTATACTAGGTCATTTAGATAATTTGAAAGGGAGATAGCCTTGGATTTCAAGGATAACTGTTTGGGAAAATGCACCTAC
>Frequency_1_QualityScore_FFHHHHHJIJJJJIJJJJJJJJJCGHHIJIHIJJJJJJJHIJIIJJJJJIJHIIJJJIHHHGHGIIJGHEHHHHFFFFEEEDEEDDCDDDEDDD_Mismatch_0_Sense_+_Library_PoolT
CACTTAAGTTTTTATCTTTGGGGACAATCAATTGTTTGGTAGTATACTAGGTCATTTAGATAATTTGAAAGGGAGATAGCCTTGGATTTCAAGG
>Frequency_1_QualityScore_FFGHHHHJJJIJIHJJJGIJJJIIIIEIIJIHIJJJGIJJJJJIIJJJJJJJJIIJIJIJFHJJJHIJJIIJIJJGEHHHHFFFFEFEEEEEED_Mismatch_2_Sense_+_Library_PoolT
GCAGCTGCAAAGTCTTGACCTGAGCTATACAATATGTTCTCAGTTTCTTTTTCAGATGAGTTAGGTTAGCTGCAGAAACTAGAGTACCTGGATC
>Frequency_1_QualityScore_FFGHGDHGIGHIJIJGGJJIIBHHJJIIJJFEGGHCHIJGJIJIJJHHCCHGHIJJIIGGIJCHI@@CFEACEHCEHFHHGFECDDCEDCCCDD_Mismatch_0_Sense_+_Library_PoolT
CTGAGCTATACAATATGTTCTCAGTTTCTGTTTTAGATGAGTTAGGTTAGCTGCAGAAACTAGAGTACCTGGATCTGCAGTGGAACCAATTGGA
>Frequency_1_QualityScore_FFHHHHHJJJJJIJJHIHJIJJGIJJJJJJJJJJJJJJJGHDHIJJJJJJJJJJJJJJJJIJJJJJJHHEHHHFFFFFFFFEEEDDDDDEDDDD_Mismatch_2_Sense_+_Library_PoolT
TTCCCACTTCCCAGCAGTATTTATGGCTATATTGTTCGGTGAACTTAACTATTTGAGAAAGCCTCTTGTATCATATTAATTTTTTATACAGTTG
>Frequency_1_QualityScore_FFGGHHHIJJJJIJIJIIJJIJIGHII@GGIIJJGIJJIIIJJIJIIDHGIJJJJJJJJJIFEEHHFFEFFFECCEEDBDCCDEEEECDDCDDD_Mismatch_0_Sense_+_Library_PoolT
TGGAGGACACGATTCCTCCCTTTGTGGTAAACTGTTCTTCACTTAAGTTTTTATCTTTGGGGACAATCAATTGTTTGGTAGTATACTAGGTCAT
>Frequency_1_QualityScore_DDHFHHHJIIGJIIJIJJGHHCHGHIHIJDIJIJJGHIGHIIFHIIEHHIJJAFHGIG_Mismatch_1_Sense_+_Library_PoolT
TTAGTTCCCACTTCCCAGCAGTATTTATGGCTATATTGTTCGGTGAACTTAACCATTA
>Frequency_1_QualityScore_FFHHGGGIJJDHGIEHGIJJCHGBHIIIJJJIJJIIGHIAHCHEFHGHIJJGHBGIHGFHIJIIJGGGJJGIIIGHEAAEE=;;BCCCCEEDDD_Mismatch_2_Sense_+_Library_PoolT
ACTACTATTTATGGTTCAAGTAGTATTTGTCTATTGTTTAGTTCCCACTTCCCAGCAGTATTTATTGCTATATTGTTCGGTGAACTTAACCATT
>Frequency_1_QualityScore_FFHHFHDIIHIGCHIJJIJEHHDHHEHGIIDHHIJGHJIIJIJJGIJDGHGIIIJGCCGHIJIEHEGAHCEDDFFFCEECCDDDDDEDDCBACC_Mismatch_0_Sense_+_Library_PoolT
TAAGTTTTTATCTTTGGGGACAATCAATTGTTTGGTAGTATACTAGGTCATTTAGATAATTTGAAAGGGAGATAGCCTTGGATTTCAAGGATAA
>Frequency_1_QualityScore_DFFGGFGJAGIFFGHIJIIIGFGIGIEHGDDFHGGHGIGIIJII_Mismatch_2_Sense_+_Library_PoolT
TTATACAGTTGTTTTTTAATAAAATGAGAATCTCTCCATTCTAC
>Frequency_1_QualityScore_FFHHHGHIJIGIJJIJDGIGIHIJJEIJJJJJJJJJJHIJJIJIIJIJJJJJJJFHIJIJJJJHHHHHHFFFFFFDDDDDDDDDDDDDDDEEEB_Mismatch_0_Sense_+_Library_PoolT
CTATTTATGGTTCAAGTAGTATTTGTCTATTGTTTAGTTCCCACTTCCCAGCAGTATTTATGGCTATATTGTTCGGTGAACTTAACCATTTGAG
>Frequency_1_QualityScore_FFHHHHHJJHHIJJJJJGIJJJJJJJJJJJJIIGIIJJJJIJIJJJIIJJIJJHIIIJJJJJJHHGGFF>BCCECDDEDCDDDDDDDCEDEEDC_Mismatch_0_Sense_+_Library_PoolT
ACCAATTGGAGGACACGATTCCTCCCTTTGTGGTAAACTGTTCTTCACTTAAGTTTTTATCTTTGGGGACAATCAATTGTTTGGTAGTATACTA
>Frequency_1_QualityScore_DDDF4CFB<GDH@CFGGGG=BB?EHH4ED@FBBFEHIIIIGIIGGFFBFFDDHFIHGID@G@7A;AEADEEEEECECCACDCDD_Mismatch_0_Sense_+_Library_PoolT
ACTTAACCATTTGAGAAGGCCTCTTGTATCATATTAATTTTTTATACAGTTGTTTTTTAATAAAATGAAAATCTCTCCATTCTA
>Frequency_1_QualityScore_FFHHHHHJJJJJJIJJIIIJJJIJJJJJJJJJJJIJJGHIJJJIHIIIIJJJJJIJJGIIJIJJIHHHGHFFFBDDDDDDDEDDDCDDBDCADD_Mismatch_0_Sense_+_Library_PoolT
TGGAACCAATTGGAGGACACGATTCCTCCCTTTGTGGTAAACTGTTCTTCACTTAAGTTTTTATCTTTGGGGACAATCAATTGTTTGGTAGTAT
>Frequency_1_QualityScore_;A3AD:AF,<EEGDE<?<?CCCG9*:0?<FD?8?DF48DF@FA8.>8=@:.))=...=;477).(5??D;(;>;>ABA_Mismatch_1_Sense_+_Library_PoolT
GTTTTTATTTTTGGGGACAATCAATTGTTTGGTAGTATACTAGGTCATTTAGATAATTTGAAAGGGAGATAGCCTTGG
>Frequency_1_QualityScore_FFHHHHHJHIJJJJJJIJIIJIJJJJJJJJJJJJJJJJJJJJJJJIJIJJIHJJJJIJJJJHIJJJIJJIIJJJJJIHHHCHHFFFFFFEEEEE_Mismatch_1_Sense_+_Library_PoolT
CTGCAAAGTCTTGACCTGAGCTATACAATATGTTCTCAGTTTCTGTTTCAGATGAGTTAGGTTAGCTGCAGAAACTAGAGTACCTGGATCTGCA
>Frequency_1_QualityScore_FFHGGHHIIGIBICHGGEDHHGIGIHIIJJJJJIIICHGIJEEIICHG@DEGGIHBGHIJJIGEEICA=CCFCHGGEH=;BDCBCCECEEE@;;_Mismatch_1_Sense_+_Library_PoolT
ACTATTTATGGTTCAAGTAGTATTTGTCTATTGTTTAGTTCCCACTTCCCAGCAGTATTTATGGCTATATTGTTCGGTGAACTTAACTATTTGA
>Frequency_1_QualityScore_DEHDFBDBHGIIIIGGEIIIHCGHICGGIIIIIEF>BGHHHGGGIFHHIIIGHGGBBGHIGHGGHFCHEHEB?BCDC_Mismatch_0_Sense_+_Library_PoolT
GCTATATTGTTCGGTGAACTTAACCATTTGAGAAGGCCTCTTGTATCATATTAATTTTTTATACAGTTGTTTTTTAA
>Frequency_1_QualityScore_FFHHHHHJJJJJJJJGJGIJIJJJJJGJJJJJJJIIJIJJJIHIJJGJJJJJJIIJJJJIJJJJJJJHHHCCEFFFBDFADEDEFDEEE_Mismatch_0_Sense_+_Library_PoolT
ATAATTTGAAAGGGAGATAGCCTTGGATTTCAAGGATAACTGTTTGGGAAAATGCACCTACTATTTATGGTTCAAGTAGTATTTGTCTA
>Frequency_1_QualityScore_DBFH?DBCFFBFHIFEHIIIFH9AE??4CGGAGF4?FH?GFHB>F>DD8BFFB?FDD=BF<_Mismatch_0_Sense_+_Library_PoolT
TTCAAGGATAACTGTTTGGGAAAATGCACCTACTATTTATGGTTCAAGTAGTATTTGTCTA
>Frequency_1_QualityScore_D>FHHH+AFGHIIIIIGGGGGEHGGGIHGHIIIIIIIIIBGGGGGBGHGGEIGIIIIEIIIFGIIIII@@EGGIHHHFHCEEE;7@CDDEC@BC_Mismatch_1_Sense_+_Library_PoolT
AAGGATTACTGTTTGGGAAAATGCACCTACTATTTATGGTTCAAGTAGTATTTGTCTATTGTTTAGTTCCCACTTCCCAGCAGTATTTATGGCT
>Frequency_1_QualityScore_FFHHHHHJHIIJJJJJJJJJJJJIJJJJJJGJJJJJJJIJJJJJIJJJJJJJJJJJJIJJGIHHHHHEFF@DFFFEEECECDDDDDDDDEDDDD_Mismatch_0_Sense_+_Library_PoolT
AACTAGAGTACCTGGATCTGCAGTGGAACCAATTGGAGGACACGATTCCTCCCTTTGTGGTAAACTGTTCTTCACTTAAGTTTTTATCTTTGGG
>Frequency_1_QualityScore_FFHHHHHJIIIJJJJIJJJJJJJJJJJIJIJIIJHHIJJJJJJJFJIIJJJJHHHHHHFFFFFFFE_Mismatch_0_Sense_+_Library_PoolT
GCCTCTTGTATCATATTAATTTTTTATACAGTTGTTTTTTAATAAAATGAAAATCTCTCCATTCTA
>Frequency_1_QualityScore_8)<@?CFFBFF9<CBFF>FFGGICDFA9BFDF?F?FCEFB;3C94@CEEEEEC;?A=AB3;?ADD3_Mismatch_0_Sense_+_Library_PoolC
GCCTCTTGTATCATATTAATTTTTTATACAGTTGTTTTTTAATAAAATGAAAATCTCTCCATTCTA
>Frequency_1_QualityScore_FFHHHHGIIJJJJJJJJJJJJJGIIJJJJJJJJJJJJJJJJJJJIJJJJIJJJJJJJJGIJJJJJJEHHG_Mismatch_0_Sense_+_Library_PoolT
TTTGAAAGGGAGATAGCCTTGGATTTCAAGGATAACTGTTTGGGAAAATGCACCTACTATTTATGGTTCA
>Frequency_1_QualityScore_FFFHHHHJGJJEHGIJIJJJJJJIIIJJGIJJJDGGHIJJJJJJJJIGIJJIJJDIEIJJJJEHGHIJEEHHHHHGFFCDEEDEDBCC@AC<?D_Mismatch_0_Sense_+_Library_PoolT
CTTCCCAGCAGTATTTATGGCTATATTGTTCGGTGAACTTAACCATTTGAGAAGGCCTCTTGTATCATATTAATTTTTTATACAGTTGTTTTTT
>Frequency_1_QualityScore_FFDHHHHJIHIEJHIIJJJJJJHJIJJHIJJJIJIJJIGIHIJIJJJJJJHJIGIJIJJJJJJJJIJIJHHHHHHHFFFFFFDEEDDDDBDDCD_Mismatch_0_Sense_+_Library_PoolT
GGTAAACTGTTCTTCACTTAAGTTTTTATCTTTGGGGACAATCAATTGTTTGGTAGTATACTAGGTCATTTAGATAATTTGAAAGGGAGATAGC
>Frequency_1_QualityScore_FFHHHHHJJJJJJJJJJJJJJIIIJIJJJJJJJIJJJJJJJJJJIIIJJJJJJJJJJJIJIJJJJJIHHEHHHFFFFFFFEEEEEEEDDDECED_Mismatch_0_Sense_+_Library_PoolT
TAGTTCCCACTTCCCAGCAGTATTTATGGCTATATTGTTCGGTGAACTTAACCATTTGAGAAGGCCTCTTGTATCATATTAATTTTTTATACAG
>Frequency_1_QualityScore_FFFFHHHIJJJJJJJJJJJJJJJIJJJJIJJJJJJJJJIJFHIJJJJJIJIJJJJJIJJJJJGIIJJJJDHHHHHHHHHFFFFECCDDDDDDDE_Mismatch_0_Sense_+_Library_PoolT
AGTAGTATTTGTCTATTGTTTAGTTCCCACTTCCCAGCAGTATTTATGGCTATATTGTTCGGTGAACTTAACCATTTGAGAAGGCCTCTTGTAT
>Frequency_1_QualityScore_FFHHHHHJJJJJJJIIGIJIJJJIIIIJIIJJJFIIGGIJIIIIGHHGGIDFGHJIIIJIJJIGIIJIIHHHHGHHFFFFFDFEEEEDCEDDD@_Mismatch_1_Sense_+_Library_PoolT
TTAATAATTTTTAGAGAAAGAATACCATCAGAGTTTGGGCAGCTGCAAAGTCTTGACCTGAGCTATACAATATGTTCTCAGTTTCTGTTTCAGA
>Frequency_1_QualityScore_FFHHHHDHIJGIFHIHEHIIIHHDHJEIGIJJIIEFCHIJJ?GHGIJIJJIJJJIGHHIJII?FG>EIIEGEHEEFFDCCAECCC@CC@5>CDD_Mismatch_0_Sense_+_Library_PoolT
TTTCTGTTTTAGATGAGTTAGGTTAGCTGCAGAAACTAGAGTACCTGGATCTGCAGTGGAACCAATTGGAGGACACGATTCCTCCCTTTGTGGT
>Frequency_1_QualityScore_FFHHHHHJJIJJGIJJJJJJJHIJIJJGIJGHHIJJJGIJJJJJIJJIIIIIJJGIIIHIJJJHIHHGFHGHDFFDCDEEEDDECECDFEDDCD_Mismatch_0_Sense_+_Library_PoolT
CTCCCTTTGTGGTAAACTGTTCTTCACTTAAGTTTTTATCTTTGGGGACAATCAATTGTTTGGTAGTATACTAGGTCATTTAGATAATTTGAAA
>Frequency_1_QualityScore_FFHHHHHJJJJJJJIJIJJJJJJIJJJJIIJJIJJJJJJGIIJJJJJJJIIIJJJIJJJJJJJIJJHEFCEFF?BDCDFFEEEEECEEDDCDDD_Mismatch_0_Sense_+_Library_PoolT
ATTTGAAAGGGAGATAGCCTTGGATTTCAAGGATAACTGTTTGGGAAAATGCACCTACTATTTATGGTTCAAGTAGTATTTGTCTATTGTTTAG
>Frequency_1_QualityScore_FFHHHHHGIIJJJIJJJIJJIIJIJJJJJIJIHIHIHGIJJJJIJJJIHIIIIIJCGIIGIHJGIEIIHEEHDHHFFFFFEF>CEEEE@CCC>A_Mismatch_0_Sense_+_Library_PoolT
CTTAATAATTTTTAGAGAAAGAATACCATCAGAGTTTGGGCAGCTGCAAAGTCTTGACCTGAGCTATACAATATGTTCTCAGTTTCTGTTTTAG
>Frequency_1_QualityScore_FFHHHHHJJJJJJJJJJJJIIJJJJJJJJJJJJJJJJJIJJIJJJJJJJDHIIJJIHIHGIIJJJJJEHHJJJJIHHHHHHFFFFFEDDEEDB@_Mismatch_0_Sense_+_Library_PoolT
CTTGGATTTCAAGGATAACTGTTTGGGAAAATGCACCTACTATTTATGGTTCAAGTAGTATTTGTCTATTGTTTAGTTCCCACTTCCCAGCAGT
>Frequency_1_QualityScore_FFGHGHHJGGIIJGGIJIJGIIIIIJIJIGIJGIEHIJJIIJJJJGGECFAGIDIIIJJJJ)=?HFFH7;B);BCCC>C@CDDDB_Mismatch_0_Sense_+_Library_PoolT
TGGATCTGCAGTGGAACCAATTGGAGGACACGATTCCTCCCTTTGTGGTAAACTGTTCTTCACTTAAGTTTTTATCTTTGGGGAC
>Frequency_1_QualityScore_FFHHDHHJJJJIJJJJJJJJIIJHIIIJJJIJJJIJJJIJJJIIJJJJJJJIHJIIJJJGHIHHHHHHFDFFFEDACCDDDDCDCDCDEDDDD<_Mismatch_0_Sense_+_Library_PoolT
TAGGTTAGCTGCAGAAACTAGAGTACCTGGATCTGCAGTGGAACCAATTGGAGGACACGATTCCTCCCTTTGTGGTAAACTGTTCTTCACTTAA
>Frequency_1_QualityScore_FFHHHHHJJIJHIIJJEJIJJJJJJIIJIJJJJJFGIJJJJIIJJIIGIIGIGIIJJJJJJJJJGGGIIEHHHFFFFFEDEEEEEDEEFEEEED_Mismatch_0_Sense_+_Library_PoolT
CTATTGTTTAGTTCCCACTTCCCAGCAGTATTTATGGCTATATTGTTCGGTGAACTTAACCATTTGAGAAGGCCTCTTGTATCATATTAATTTT
>Frequency_1_QualityScore_FFHHHHHJJJJJJJJJJJJIJJJJJJJIIJJGIHHIGIGIJJJIIJJJIJIIIIFGIIJIJJIIIJJJIGGHIJGIGEHHHGFFDDCECECCDD_Mismatch_1_Sense_+_Library_PoolT
ATCTATACAATATGTTCTCAGTTTCTGTTTTAGATGAGTTAGGTTAGCTGCAGAAACTAGAGTACCTGGATCTGCAGTGGAACCAATTGGAGGA
>Frequency_1_QualityScore_FFHFHHHIIIJJJJGGIJJCHHJJJIFHGJJHIJJJIJJJIHHIHJJIIJJJHEHJIFEHHJIJJJJIJHAHHFHFFFFDFEDEDDECEDDBBB_Mismatch_0_Sense_+_Library_PoolT
TTGTGGTAAACTGTTCTTCACTTAAGTTTTTATCTTTGGGGACAATCAATTGTTTGGTAGTATACTAGGTCATTTAGATAATTTGAAAGGGAGA
>Frequency_1_QualityScore_DAHADDCGGHHIIIIIIHHIIHHEGCFHCCBFGI>BBGAGIDFFFGGIIDIFGHIGHCDEHHAEEFFDD;CDCDDECEDCDDDEEEDDDACDDD_Mismatch_0_Sense_+_Library_PoolT
ATTCCTCCCTTTGTGGTAAACTGTTCTTCACTTAAGTTTTTATCTTTGGGGACAATCAATTGTTTGGTAGTATACTAGGTCATTTAGATAATTT
>Frequency_1_QualityScore_FFHHHHHIJJJJJJJJIJJEHGIJIJJJJJJJJJHIJIJJJJJJJJJJJJJJJJJJJHHHHHHFFFFFECDEEDDDCDCDDEDDEDDDCDC@CD_Mismatch_1_Sense_+_Library_PoolT
CTAGCTGCAGAAACTAGAGTACCTGGATCTGCAGTGGAACCAATTGGAGGACACGATTCCTCCCTTTGTGGTAAACTGTTCTTCACTTAAGTTT
>Frequency_1_QualityScore_FFHHHGHJJJJJJJJJIJIJJJIIJJJJJJJJJJGIIJJJJIJJJJJJJIJIJGHIIIJIGIJJJJH;C??AHFFFFFFEEEEDDDDDECDDDD_Mismatch_0_Sense_+_Library_PoolT
GGGCATTTTAAATTTATCTCTTAATAATTTTTAGAGAAAGAATACCATCAGAGTTTGGGCAGCTGCAAAGTCTTGACCTGAGCTATACAATATG
>Frequency_1_QualityScore_FFHHHHHJJJJJJ;FHJJJJJJJJIIIIIFHGHIJJJJJIJHIIJJJJJJJIJIJJJHIIJJIIJHHGHHFFFFFFEEEEECDDDDDDDDD@CC_Mismatch_0_Sense_+_Library_PoolT
TTTATCTTTGGGGACAATCAATTGTTTGGTAGTATACTAGGTCATTTAGATAATTTGAAAGGGAGATAGCCTTGGATTTCAAGGATAACTGTTT
>Frequency_1_QualityScore_FDFHHHFIJJJJJJJJIIJGCIIIJJJJJGGEHHIJJJGIJIIJJJGIJIIIJJJIEGHEIJFHGHGH_Mismatch_0_Sense_+_Library_PoolT
AGGCCTCTTGTATCATATTAATTTTTTATACAGTTGTTTTTTAATAAAATGAAAATCTCTCCATTCTA
>Frequency_1_QualityScore_FFHHHHHJJJJJJJIJJJJHIJJJJJJJJJJJJJJJJJJJIJIJJIIJHIJJJJJJJJIJJJJJHHHHFDEDFFACDEDDDDDEDDDEDC_Mismatch_0_Sense_+_Library_PoolT
TTATGGCTATATTGTTCGGTGAACTTAACCATTTGAGAAGGCCTCTTGTATCATATTAATTTTTTATACAGTTGTTTTTTAATAAAATGA
>Frequency_1_QualityScore_FFHHHGHHIJJJJJJIJJJJIIIIJJJFIJJJJIJJJJJJIJIJIJJJIHIIJJJI_Mismatch_0_Sense_+_Library_PoolT
CATTTAGATAATTTGAAAGGGAGATAGCCTTGGATTTCAAGGATAACTGTTTGGGA
>Frequency_1_QualityScore_FFHHGHHJJIJIJJIIJJJJFIJJJJIJJIJIIJJJJJJJIIIGGGJJJIJJJJJJIHGIIJJJJIJJJEEFFEHFFFFFFDEEDEEDACDDDD_Mismatch_0_Sense_+_Library_PoolT
TTATCTCTTAATAATTTTTAGAGAAAGAATACCATCAGAGTTTGGGCAGCTGCAAAGTCTTGACCTGAGCTATACAATATGTTCTCAGTTTCTG
>Frequency_1_QualityScore_DDBHHHHHBFAGICAGHHGCHIEIIIIIHIIGIIIIIGIIIHIIG_Mismatch_0_Sense_+_Library_PoolT
TTTTATACAGTTGTTTTTTAATAAAATGAAAATCTCTCCATTCTA
>Frequency_1_QualityScore_BDBH??FDEEDAIBHGIIGG9EHHG?CEFFEH@GCDHAGBB<F@F>FGGHEHI@CF@_Mismatch_0_Sense_+_Library_PoolT
ATCATATTAATTTTTTATACAGTTGTTTTTTAATAAAATGAAAATCTCTCCATTCTA
>Frequency_1_QualityScore_FFHHHGHJJJJJJJJJJJHIJIIIIIJJJJJJJJJJJJJJJJGJJIGIIIJJJJJJJJJJJHHHHHHFFFDFFEEDD@BDBCDDCDEDDDCDBD_Mismatch_0_Sense_+_Library_PoolT
TGCAGTGGAACCAATTGGAGGACACGATTCCTCCCTTTGTGGTAAACTGTTCTTCACTTAAGTTTTTATCTTTGGGGACAATCAATTGTTTGGT
>Frequency_1_QualityScore_FFHHHHHJJJIJJIJJJJJJJJIIJJIGIJJJJJJIJJJJJJJJIJJIIGIJJJDIJIJHHHHHHHFFFFDDDEDDDDDDEFEEDEEDDEEEDD_Mismatch_0_Sense_+_Library_PoolT
TATTGTTTAGTTCCCACTTCCCAGCAGTATTTATGGCTATATTGTTCGGTGAACTTAACCATTTGAGAAGGCCTCTTGTATCATATTAATTTTT
>Frequency_1_QualityScore_FFHHFHFIJJIJJJIIJIJJJJICHFIIHHJJIGGIIIIJIJJJIJJJJJIIGIGGIHFGHEHEIIGGIGHHGEHEHFFFFFFFCCCC:@>CCD_Mismatch_1_Sense_+_Library_PoolT
TTTTAGAGAAAGAATACCATCAGAGTTTGGGCAGCTGCAAAGTCTTGACCTGAGCTATACAATATGTTCTCAGTTTCTGTTTCAGATGAGTTAG
>Frequency_1_QualityScore_FFHHHHHJIIJJJJJHIJJIGHIJJJJJJJJJGIJFHFHIIIIIJIJFGIIIIJJGIIJFHFHIJJIIJHIJJHFEF?DFD>DCDEEECDEEDE_Mismatch_2_Sense_+_Library_PoolT
AGTATTTGTCTATTGTTTAGTTCCCACTTCCCAGCAGTATTTATGGCTATATTGTTCGGTGAACTTAACTATTTGAGAAAGCCTCTTGTATCAT
>Frequency_1_QualityScore_FFHHHHHJJHHJJJJJJJJJJJJJJJJJGHIJJJJJJIJJJJJFHJJJJJJIJJJJIJJJIIJJHHHHHEFFFEEEEEEDDDDDDDDDDDEDDE_Mismatch_0_Sense_+_Library_PoolT
TGAGTTAGGTTAGCTGCAGAAACTAGAGTACCTGGATCTGCAGTGGAACCAATTGGAGGACACGATTCCTCCCTTTGTGGTAAACTGTTCTTCA
>Frequency_1_QualityScore_FFHHHHFIIIJJJJJJJJJJJJIJJJJJJJJJJJJJJJJJJJJJJGIJJJIJIJJGIIDHFHHHHFDDECDDDDEDDDDDDDDDDDDDDFEEEE_Mismatch_0_Sense_+_Library_PoolT
GTTCGGTGAACTTAACCATTTGAGAAGGCCTCTTGTATCATATTAATTTTTTATACAGTTGTTTTTTAATAAAATGAAAATCTCTCCATTCTAA
>Frequency_1_QualityScore_FFHHHHHJJJJJJJJJJJJJJJJJJJJJJGJJJIIHIJIJIJJJJIIJJJJJJJIJIIJJJIJJHIJJJIJJJJJJHHHFHFFFFFEDEEEDCD_Mismatch_0_Sense_+_Library_PoolT
TGAGCTATACAATATGTTCTCAGTTTCTGTTTTAGATGAGTTAGGTTAGCTGCAGAAACTAGAGTACCTGGATCTGCAGTGGAACCAATTGGAG
>Frequency_1_QualityScore_FFFHHHHJIGIGHIJJIJJJJJJGIJJJJIIIIIJJJJJJJGJIIJHIJJIJJJJJIJJJJJJHJIJJE?CHGHFEFFFFEEEEDDDDCDDDDD_Mismatch_0_Sense_+_Library_PoolT
GGTTCAAGTAGTATTTGTCTATTGTTTAGTTCCCACTTCCCAGCAGTATTTATGGCTATATTGTTCGGTGAACTTAACCATTTGAGAAGGCCTC
>Frequency_1_QualityScore_FFGHHHHJJJJIJGHIJJJGGGGHIJIIJGGIJJJGIIJJIIJJGIJIIIJIIIIGGHIJHHHCFGDGEHEEHFFFFEFEEFFFFFDEEEEEDD_Mismatch_0_Sense_+_Library_PoolT
GAGATAGCCTTGGATTTCAAGGATAACTGTTTGGGAAAATGCACCTACTATTTATGGTTCAAGTAGTATTTGTCTATTGTTTAGTTCCCACTTC
>Frequency_1_QualityScore_FFHHHHHJJJJJJJJJJJJJIJJJJIJJJIJJJJJJJJJJIJGIJJJJIJJJJJJJJJIJJJJJCHHHHHCDFDEEFFCCEEEEEEDDDDD_Mismatch_0_Sense_+_Library_PoolT
TGAAAGGGAGATAGCCTTGGATTTCAAGGATAACTGTTTGGGAAAATGCACCTACTATTTATGGTTCAAGTAGTATTTGTCTATTGTTTAG
>Frequency_1_QualityScore_FFHHHHHIJGIGJHJJHHIHHHIJJJFHGHGHIJIIHHHHIIEHHFGFHHIIJGIGHIJIGGIIIIJIHDHHEFCEEFECCCEECCDEFEEECD_Mismatch_0_Sense_+_Library_PoolT
TTTAAATTTATCTCTTAATAATTTTTAGAGAAAGAATACCATCAGAGTTTGGGCAGCTGCAAAGTCTTGACCTGAGCTATACAATATGTTCTCA
>Frequency_1_QualityScore_FFHHHHHJJJJJJJJJJJJHIIJJJJIJJJIJJJJHIHHIJJIJJJJHIIJJJJJJJJIJJJJEHIIJGEHHFFFFFFEEEEEEDDCCDDDDDD_Mismatch_1_Sense_+_Library_PoolT
TAAGTTTTTATCTTTGGGGACAATCAATTGTTTGGTAGTATACTAGGTCATTTAGATAATTTGAAAGGGAGATATCCTTGGATTTCAAGGATAA
>Frequency_1_QualityScore_FFHHHHHJJJJJJIJIIHIJJICGHIJJJJJJJJJJJJIIJJIIIJJJJJJGHIJIIIJJJIJIJJJHFFFDFFFDEAACCDDDDDDCCDEDCD_Mismatch_0_Sense_+_Library_PoolT
TATTTATGGCTATATTGTTCGGTGAACTTAACCATTTGAGAAGGCCTCTTGTATCATATTAATTTTTTATACAGTTGTTTTTTAATAAAATGAA
>Frequency_1_QualityScore_FFHHHHHJJJIIHIIJJJIJJJGJFIJJJJJJIJJJJJJJFIIJIJHHIHGIJJJIIJJJJIIIHDHEHEECEFDFCEECEBCDCCDEDDDCDD_Mismatch_0_Sense_+_Library_PoolT
CAAGGATAACTGTTTGGGAAAATGCACCTACTATTTATGGTTCAAGTAGTATTTGTCTATTGTTTAGTTCCCACTTCCCAGCAGTATTTATGGC
>Frequency_1_QualityScore_FFHHHHHJJJJGIIHIJHIGIIIIJJIHIJJJJJJJJJJJJJJJJFHJJJIJJJJJIJJIIHJJJJIIHEHHHFFFFFFDECEEEEFDDCCDDD_Mismatch_0_Sense_+_Library_PoolT
AGTATACTAGGTCATTTAGATAATTTGAAAGGGAGATAGCCTTGGATTTCAAGGATAACTGTTTGGGAAAATGCACCTACTATTTATGGTTCAA
>Frequency_1_QualityScore_DFDHHGHJJIIJJHJICHIJIIJHHHIIIJIIIJJJFHGGIIJGGIGEGEGII_Mismatch_0_Sense_+_Library_PoolT
ATTCCTCCCTTTGTGGTAAACTGTTCTTCACTTAAGTTTTTATCTTTGGGGAC
>Frequency_1_QualityScore_FFHHHHHJJJHIJJJGJHJJJIJJJFHHHJIIIJJJHIIJJHIJHIIIJJJJJHIJJJIIIIEHHHHGHHHFFFFDDDEDDDDDDDDDDDDDED_Mismatch_1_Sense_+_Library_PoolT
TTCACTTAAGTTTTTATCTTTGGGGACAACCAATTGTTTGGTAGTATACTAGGTCATTTAGATAATTTGAAAGGGAGATAGCCTTGGATTTCAA
>Frequency_1_QualityScore_FFHAHHHJJJJJJJJJJJJIIIJJJJJJJJJJIIJJJJJJJJIIJJJJJJJJJJJHGIGHIHHFFFEDCEEEDDCCCCDCDDDDDDFEEE_Mismatch_0_Sense_+_Library_PoolT
CGGTGAACTTAACCATTTGAGAAGGCCTCTTGTATCATATTAATTTTTTATACAGTTGTTTTTTAATAAAATGAAAATCTCTCCATTCTA
>Frequency_1_QualityScore_FFHHHHHJJJJJJJJJJJIJJJJIJJJJJIJJJJJJJJJHIJJIJJJJJJJJJJJJJJJJJIJJJJHHG=AEFDCEBCFFEECE_Mismatch_1_Sense_+_Library_PoolT
ATTTGAAAGGGAGATAGCCTTGGATTTCAAGGATAACTGTTTGGGAAAATGCACCTACTATTTATGGTTCAAGTAGTATTTGTA
>Frequency_1_QualityScore_FFHHHHDHGJJJJJIGEHHIIJIIIIEIJJIIIDGDHIIJIJJJIJGGGIFHFHHIGIJJDDEHGFHGE@BEEECCCECCCCDD@@C?_Mismatch_0_Sense_+_Library_PoolT
GTTTTTATCTTTGGGGACAATCAATTGTTTGGTAGTATACTAGGTCATTTAGATAATTTGAAAGGGAGATAGCCTTGGATTTCAAGGA
>Frequency_1_QualityScore_FFHHHHHIHIJJJJJJIJJJJJJJJJIJIJJJJJJJJJJIIJJJJJJJJJJJJJJJJIJJJJJJJIJIHHEHHHHFFFDFFEEEDEEBADFEED_Mismatch_0_Sense_+_Library_PoolT
TCATTTAGATAATTTGAAAGGGAGATAGCCTTGGATTTCAAGGATAACTGTTTGGGAAAATGCACCTACTATTTATGGTTCAAGTAGTATTTGT
>Frequency_1_QualityScore_FFGHHDHGJJIGHIIJHHIJIFHIIJIJJJJJJHIIIJJJJEHIIIJJJJIIJJIFHFHJJJIIIEHFHEHHFCDFDDCEEEEEDDDBDB_Mismatch_0_Sense_+_Library_PoolT
TGGGGACAATCAATTGTTTGGTAGTATACTAGGTCATTTAGATAATTTGAAAGGGAGATAGCCTTGGATTTCAAGGATAACTGTTTGGGA
>Frequency_1_QualityScore_FFHHHHHJJJJJJJJJGJJJJJJJJJJJJJJJHIJJJIJJGIJJJJJJJJJIGJJJIJJJCEHG_Mismatch_0_Sense_+_Library_PoolT
AGGGAGATAGCCTTGGATTTCAAGGATAACTGTTTGGGAAAATGCACCTACTATTTATGGTTCA
>Frequency_1_QualityScore_FFHHHHHJJJJIJJIJIJJJJJJJJJJIJJJIJJJJJIJJJJIIIJIJIJJIIIIIIJJJJIIJIJFGIIGHCEFHDFFFFEECCEEEDDDDDD_Mismatch_0_Sense_+_Library_PoolT
ACCTCTTCTTATTGGGCATTTTAAATTTATCTCTTAATAATTTTTAGAGAAAGAATACCATCAGAGTTTGGGCAGCTGCAAAGTCTTGACCTGA
>Frequency_1_QualityScore_FFHHHHHJJJJJJJJHIIGJHIJJJJJJIJJIIIIJJJJJJJJJIIJJJJJJIJJJJJJJJIIIJHJJIIHHHHHHFFFFFFEEEEEEEDDDDD_Mismatch_0_Sense_+_Library_PoolT
AAAGAATACCATCAGAGTTTGGGCAGCTGCAAAGTCTTGACCTGAGCTATACAATATGTTCTCAGTTTCTGTTTTAGATGAGTTAGGTTAGCTG
>Frequency_1_QualityScore_FFHFHGHGIIJIGGGJIFIJJJGIIIIEIIJJIGIFIGIJJJIJJJJ=GEAHICHHIHJHHFHEHFEE;?BEDDEEEEDCA?:<;89ACCCDDC_Mismatch_0_Sense_+_Library_PoolT
TGGATCTGCAGTGGAACCAATTGGAGGACACGATTCCTCCCTTTGTGGTAAACTGTTCTTCACTTAAGTTTTTATCTTTGGGGACAATCAATTG
>Frequency_1_QualityScore_FDFFBHDFHIGEIJIJI?EFFCGGIIIICHIJIEGHIJIIJJJJIIHIEEBFEEHIJIIIEGIIJGIDFCEHH3?BCEFFEDE@CEEECCDEDD_Mismatch_0_Sense_+_Library_PoolT
TAGATAATTTGAAAGGGAGATAGCCTTGGATTTCAAGGATAACTGTTTGGGAAAATGCACCTACTATTTATGGTTCAAGTAGTATTTGTCTATT
>Frequency_1_QualityScore_FFHHHGHIJJJJJJJJJJJJJJJJJJJJJJJIIJIGIIGHIIJJIIHHHGIJJI_Mismatch_0_Sense_+_Library_PoolT
GAAGGCCTCTTGTATCATATTAATTTTTTATACAGTTGTTTTTTAATAAAATGA
>Frequency_1_QualityScore_FDHHHHGJJJJIJJIIJJJIJIGIIIHGFIIJJJJJJJJIJJJJJJGHIJGIJJHGHJJ_Mismatch_0_Sense_+_Library_PoolT
GTATCATATTAATTTTTTATACAGTTGTTTTTTAATAAAATGAAAATCTCTCCATTCTA
>Frequency_1_QualityScore_FFHHHHHIJJJIJJJJJJJJJJJIJJJIIJJJIJIJJIIGIJJJJJJJJFHGIJJJIGGIIJJJJDHIJHHFHFFFFFEEDEEDDDCDDDDCDD_Mismatch_0_Sense_+_Library_PoolT
CTTAAGTTTTTATCTTTGGGGACAATCAATTGTTTGGTAGTATACTAGGTCATTTAGATAATTTGAAAGGGAGATAGCCTTGGATTTCAAGGAT
>Frequency_1_QualityScore_FFHHHHHJJJJJJJJJJJJJJJJJJJJJJJJJHJJJJJIJJJJIHJIIJHIJJJIIJJJJJJJJJJJJHHFHHEDFFFFEEDEEEDDDCDDCDD_Mismatch_0_Sense_+_Library_PoolT
GTCTTGACCTGAGCTATACAATATGTTCTCAGTTTCTGTTTTAGATGAGTTAGGTTAGCTGCAGAAACTAGAGTACCTGGATCTGCAGTGGAAC
>Frequency_1_QualityScore_FFHHHHHJJJJJJJJJJJIJJJJJJJIIIJJJJJIJJJJJJJJIJJJJJJJGIJGIJIIJFGIJJJGIIHHHGHHHFFFFFFEEEEEEDDDDDC_Mismatch_0_Sense_+_Library_PoolT
GCCTTGGATTTCAAGGATAACTGTTTGGGAAAATGCACCTACTATTTATGGTTCAAGTAGTATTTGTCTATTGTTTAGTTCCCACTTCCCAGCA
>Frequency_1_QualityScore_D:=FHDFGBGEIGG@HHGIIGCF@G@HIIHIIEHIIIGHIEIC9B@B;?;FFEGC3@CHG7=;=;DGGACEHHDDDEEECCCCC>@CCCCA@>@_Mismatch_0_Sense_+_Library_PoolT
AATTTATCTCTTAATAATTTTTAGAGAAAGAATACCATCAGAGTTTGGGCAGCTGCAAAGTCTTGACCTGAGCTATACAATATGTTCTCAGTTT
>Frequency_1_QualityScore_FFHHHGHJJJJJJJJJJJJJIIJIJJIJJJJJJJJJJJJJJJJJJJJIJJIIJJJJJIIHHHHGHHFFFDEFFEDDEEDEDDDDDB@BBDDDDD_Mismatch_0_Sense_+_Library_PoolT
CCTGGATCTGCAGTGGAACCAATTGGAGGACACGATTCCTCCCTTTGTGGTAAACTGTTCTTCACTTAAGTTTTTATCTTTGGGGACAATCAAT
>Frequency_1_QualityScore_FFHHFHHIJJIJIJJJJJJJJJJJJJJJJJJJJJJJJJIJJJJIJJJJJJJJJIGIIJJJIJJHHHHDDEFFFEEEEEEFEDCCDDEDDCDCCD_Mismatch_0_Sense_+_Library_PoolT
TAGGTCATTTAGATAATTTGAAAGGGAGATAGCCTTGGATTTCAAGGATAACTGTTTGGGAAAATGCACCTACTATTTATGGTTCAAGTAGTAT
>Frequency_1_QualityScore_FDHHHHHHIJIIIIJJIIJIJJIIJJHIHIJJHHHHHFFFFFEEEEEFFEFEDDDDDDEEFEEDDDDDDDDDDDDDDDCDDEEED?CDDDDCDD_Mismatch_0_Sense_+_Library_PoolT
GTTCAAGTAGTATTTGTCTATTGTTTAGTTCCCACTTCCCAGCAGTATTTATGGCTATATTGTTCGGTGAACTTAACCATTTGAGAAGGCCTCT
>Frequency_1_QualityScore_FFHFHHHJJJJJJJJHHGJJJJJIJJJJJJJJJJJJJJJJJJJJJJJJJEIJJJJJJJJJJIJIJGGIJJHEHHFFFFFFECEEDCEEEEEDDC_Mismatch_0_Sense_+_Library_PoolT
TGGTAGTATACTAGGTCATTTAGATAATTTGAAAGGGAGATAGCCTTGGATTTCAAGGATAACTGTTTGGGAAAATGCACCTACTATTTATGGT
>Frequency_1_QualityScore_FFHHHHHIJIIJJJJIIIIJIJJJIJJJJJJJIJJJHIJJJJGIJJJJHIHIIJJJHHHBEHIIGHIJJIJJGHIH_Mismatch_0_Sense_+_Library_PoolT
CCTTGGATTTCAAGGATAACTGTTTGGGAAAATGCACCTACTATTTATGGTTCAAGTAGTATTTGTCTATTGTTTA
>Frequency_1_QualityScore_FFHHHHHJJJFHJJJJJJJJJJIIJJJHGIJJJJJJIJJJIJJJIJJJJIJGIIIJJJIJJIJJJIIGIEHHHFFFFFEEEEE_Mismatch_0_Sense_+_Library_PoolT
TATTGTTTAGTTCCCACTTCCCAGCAGTATTTATGGCTATATTGTTCGGTGAACTTAACCATTTGAGAAGGCCTCTTGTATCA
>Frequency_1_QualityScore_FFHHGHGJHIIIGIIJJJJJGJJIJHIJJJJIIJJIJJJJJIJIJJIJIHGHIIJIHIIIJJJIHIIGIGHIJHHGGHCDFFFFFEEEEDDDDD_Mismatch_1_Sense_+_Library_PoolT
CATCAGAGTTTGGGCAGCTGCAAAGTCTTGACCTGAGCTATACAATATGTTCTCAGTTTCTGTTTCAGATGAGTTAGGTTAGCTGCAGAAACTA
>Frequency_1_QualityScore_FFHHHHHJJJJIJJJIJHJJIJHJJJJHIIJIJJJJJJJJJJJJIIHIJJJJJJJJJJJJJGIGIIJJJIHHHHGFFDCEEDBBDCDDDDDDDD_Mismatch_0_Sense_+_Library_PoolT
CTCAGTTTCTGTTTTAGATGAGTTAGGTTAGCTGCAGAAACTAGAGTACCTGGATCTGCAGTGGAACCAATTGGAGGACACGATTCCTCCCTTT
>Frequency_1_QualityScore_FFHHHHHJIJJJJJJJIJJJJJJJJJIIJJJIIIIJJJJJJJJJJJJJIJIJJJJIJJJJJJIJJJJJHHGEHEFFDDEBDFEEEEEEE_Mismatch_1_Sense_+_Library_PoolT
ATAATTTGAAAGGGAGATAGCCTTGGATTTCAAGGATAACTGTTTGGGAAAATGCACCTACTATTTATGGTTCAAGTAGTATTTGTCCA
>Frequency_1_QualityScore_FFHHHHHIJIJJIJJIJJJHC2<FFHJJIJJJJEIIJEGIIJJIHGIIEHIHEHIIIJIGIIGGGIJJHFHGHEFFBBCCBDDDDDCCEDCDDD_Mismatch_1_Sense_+_Library_PoolT
TCTGCAGTGGAACCAATTGGATGACACGATTCCTCCCTTTGTGGTAAACTGTTCTTCACTTAAGTTTTTATCTTTGGGGACAATCAATTGTTTG
>Frequency_1_QualityScore_FDHHHHHJJJJJJJJIIIIGIIJJJJJFGIJJJJIJJJJJJIJIJJJIJFIJJJJJGIJJJJJJJHHHHEFEDFFFFFFEDEFEEEDDDEEEDD_Mismatch_0_Sense_+_Library_PoolT
GATAATTTGAAAGGGAGATAGCCTTGGATTTCAAGGATAACTGTTTGGGAAAATGCACCTACTATTTATGGTTCAAGTAGTATTTGTCTATTGT
>Frequency_1_QualityScore_FFHHHHHJJJJJJJJJJJJJJIJJJJJJJJJJJJJIJJJJJJJGHIJJIGHJIIJJJIGIJJIIJGGHGFHGGIJJHGGHGFFFFFECCEEEEE_Mismatch_0_Sense_+_Library_PoolT
TTTCAAGGATAACTGTTTGGGAAAATGCACCTACTATTTATGGTTCAAGTAGTATTTGTCTATTGTTTAGTTCCCACTTCCCAGCAGTATTTAT
>Frequency_1_QualityScore_DDDFDADGBFFGHIGGHHDGHC@;@GAGDDDHEACGHHIFG@G?F88=BHG=CHDGEGGGGE=@EHFEF>CCE@D_Mismatch_0_Sense_+_Library_PoolT
TGCAGTGGAACCAATTGGAGGACACGATTCCTCCCTTTGTGGTAAACTGTTCTTCACTTAAGTTTTTATCTTTGG
>Frequency_1_QualityScore_FFGHHHHIJJIJJJJJJJJJJJHJJJJJJJJJIIJJJJJJJJJIJJJJFHIHIJIJJJJJIIJJJIHIHC)=?EHHFFFFFDDDBDDDDDDDDD_Mismatch_0_Sense_+_Library_PoolT
ACTGTTCTTCACTTAAGTTTTTATCTTTGGGGACAATCAATTGTTTGGTAGTATACTAGGTCATTTAGATAATTTGAAAGGGAGATAGCCTTGG
>Frequency_1_QualityScore_D?DDD>,C42C>CEED9C<F9AFC+<AEFI?CC@?9?DCDCDEIBDD<D90?BDE<</?)8BA@=8;@CEDIEEEAAA)??@>A>AAA>A@AA;_Mismatch_1_Sense_+_Library_PoolT
GCAAAGTCTTGGCCTGAGCTATACAATATGTTCTCAGTTTCTGTTTTAGATGAGTTAGGTTAGCTGCAGAAACTAGAGTACCTGGATCTGCAGT
>Frequency_1_QualityScore_FFGHHHHJJJJJJJIJJJJJJJJJJJGGIJJJJJJJJJJJJJIIIJJJJIJIIIJJJHHHHHDFFFFFDCCEEEDDDDDDDDDDCDDDCCDDDD_Mismatch_0_Sense_+_Library_PoolT
GGCAACCTCTTCTTATTGGGCATTTTAAATTTATCTCTTAATAATTTTTAGAGAAAGAATACCATCAGAGTTTGGGCAGCTGCAAAGTCTTGAC
>Frequency_1_QualityScore_DDHHHHHJJJJJJJJJJJJJJJJEHGIJJJJIJJJJJJJJJJJJIIJJJJJJIJJJJJIJJJJJJIJIHHHFFFFFFFCCEEDDDDDE_Mismatch_1_Sense_+_Library_PoolT
GTATTTATGGCTATATTGTTCGGTGAACTTAACCATTTGAGAAGGCCTCTTGTATCATATTAATTTTTTATACAGTTGTTTTTTAGTA
>Frequency_1_QualityScore_FFHHHHHJJJJJJIJJJJJJJJJHJJJJIIJJJJJJJJJJIIJJJJJJJJJIJJJJJIIJJJJJJJJJIGIJJJJJJJHHFDFFFFFEDEEEEE_Mismatch_1_Sense_+_Library_PoolT
CTACTATTTATGGTTCAAGTAGTATTTGTCTATTGTTTAGTTCCCACTTCCCAGCAGTATTTATGGCTATATTGTTCGGTGAACTTAACTATTT
>Frequency_1_QualityScore_FFHHHHHIJJJGHJIJJJJJFGIGJJIJJJJJJIJJJJIIJJJJJJJJJJJJJJJHIJEIHJJJJJGIJJJJJJJJHHHEFFFFFDEEEEEEED_Mismatch_0_Sense_+_Library_PoolT
ACTATTTATGGTTCAAGTAGTATTTGTCTATTGTTTAGTTCCCACTTCCCAGCAGTATTTATGGCTATATTGTTCGGTGAACTTAACCATTTGA
>Frequency_1_QualityScore_FFHHHHHJJJJJJJJJJJIJJIJHIGIJJJJJJJJJJJJJJJJJJJJJJJJJJJJJJJJJJJJJJJJJHHHFFFFEFEEDEEDDDDDD@CDDDD_Mismatch_0_Sense_+_Library_PoolT
GTATTTATGGCTATATTGTTCGGTGAACTTAACCATTTGAGAAGGCCTCTTGTATCATATTAATTTTTTATACAGTTGTTTTTTAATAAAATGA
>Frequency_1_QualityScore_FFDHHHHJJJJJJJJIJJJJJIIJFHGIJJJIIJJIJJJIJJJJIEIJJJJJJJJGIJJJJCHIJJIHHDFFFDEECEECADDDDB_Mismatch_0_Sense_+_Library_PoolT
AGTATTTATGGCTATATTGTTCGGTGAACTTAACCATTTGAGAAGGCCTCTTGTATCATATTAATTTTTTATACAGTTGTTTTTTA
>Frequency_1_QualityScore_FFHHHHHJJEHIJJJJHGJGHIJJIJJJJJJIJJJJGHIJJJIJJJJIIJJGHFHIIIGHIJJIJJJJJGHIJJJHFHFHFDFFFFEEEDEABA_Mismatch_0_Sense_+_Library_PoolT
TATTTATGGTTCAAGTAGTATTTGTCTATTGTTTAGTTCCCACTTCCCAGCAGTATTTATGGCTATATTGTTCGGTGAACTTAACCATTTGAGA
>Frequency_1_QualityScore_FFHHHHHJJJJJJJJIJGHIHGIJJJJJJIGJJJJJJJIJIIJJJHIJIIHFGHIIEHHFFFFFFEEEEEDDDDC@CDEEDDDCCDDEEEDDDE_Mismatch_0_Sense_+_Library_PoolT
CACGATTCCTCCCTTTGTGGTAAACTGTTCTTCACTTAAGTTTTTATCTTTGGGGACAATCAATTGTTTGGTAGTATACTAGGTCATTTAGATA
>Frequency_1_QualityScore_DDHFFF>FGGHGIGHFFHIGBFHGHGFHIJIJHHHAGBFI@GGIJIIJG<FEFGEECEA(67@E7?=CE?EH;AC>BD>@CE>BCDDCC@CCC<_Mismatch_1_Sense_+_Library_PoolT
CCCACTTCCCAGCAGTATTTATGGCTATATTGTTCGGTGAACTTAACCATTTGAGAAGGACTCTTGTATCATATTAATTTTTTATACAGTTGTT
>Frequency_1_QualityScore_FFHHHHHJJJJJJJHIIJJGGJJJJJJJIJJIJJJJIIHJJJJIJJJJIIIJIJJJJGHHGFFFFFFDFEEEEEEEEEEDDDDDDDDDCCDDDD_Mismatch_0_Sense_+_Library_PoolT
CCACTTCCCAGCAGTATTTATGGCTATATTGTTCGGTGAACTTAACCATTTGAGAAGGCCTCTTGTATCATATTAATTTTTTATACAGTTGTTT
>Frequency_1_QualityScore_FFHHHFHGIJIIIIJJJIIJJJIJIJJJJJJJJIIJGIJJJJJJJJJJJHIIIIIJJIJJJJJJJJJHHHHFFDDEEEEDDDDDDCDDDDCCDD_Mismatch_1_Sense_+_Library_PoolT
GTTTTAGATGAGTTAGGTTAGCTGCAGAAACTAGAGTACCTGGATCTGCAGTGGAACTAATTGGAGGACACGATTCCTCCCTTTGTGGTAAACT
>Frequency_1_QualityScore_FDHHHHHJJJJJJJIJJJJFJJJJJJJJJJJJIJJJJJJJJJJIJHIIJJJJJIJJGIECGHGFHHFFFFFDDC?BADDDDDEDCCCDBBDDAD_Mismatch_0_Sense_+_Library_PoolT
GTGGAACCAATTGGAGGACACGATTCCTCCCTTTGTGGTAAACTGTTCTTCACTTAAGTTTTTATCTTTGGGGACAATCAATTGTTTGGTAGTA
>Frequency_1_QualityScore_FFHHHHHJJJJJJJJJJJJJJJIGIIJJIJJJJJJJJJJJJJIJJGIJHHJJJJJJGHHHHHFFFFFFDCEDEEDDFEEE_Mismatch_0_Sense_+_Library_PoolT
AACCATTTGAGAAGGCCTCTTGTATCATATTAATTTTTTATACAGTTGTTTTTTAATAAAATGAAAATCTCTCCATTCTA
>Frequency_1_QualityScore_BACDCDHGGCEGHDD:ACFBACBGHIGFG<?**09*0**9BDBFHH==FB>F4_Mismatch_1_Sense_+_Library_PoolT
ATTAATTTTTTATACAGTTGTTTTTTAATAAAATGAAAATCTCTCCATTCTAC
>Frequency_1_QualityScore_FFHHHHHJJJJJJJJIJJJHHIJJIJJJJJJJJJJJJJJJJHHHJJJJJIJJJJJJJIJIJJIIJIJHHHHHHHFFFFFFFEEEEEDDDDDEDC_Mismatch_2_Sense_+_Library_PoolT
AGTTCCCACTTCCCAGCAGTATTTATGGCTATATTGTTCGGTGAACTTAACTATTTGAGAAAGCCTCTTGTATCATATTAATTTTTTATACAGT
>Frequency_1_QualityScore_FFHDHHHJJIJJIJJJJJJCGGIJJIIIIIHIIIJIJIHIJJJJIJJGHHIJJGIHIJGHIJJGHIJJGHEDFFFFFEEEEEEDDDEDDDDDDD_Mismatch_1_Sense_+_Library_PoolT
TAAATTTTTATCTTTGGGGACAATCAATTGTTTGGTAGTATACTAGGTCATTTAGATAATTTGAAAGGGAGATAGCCTTGGATTTCAAGGATAA
>Frequency_1_QualityScore_FFHHHHHGJHIJHJHIIJJGHHIJJJJJJIJJJJJJJIIIJJJJJJJJJJJJJHIJJGIIIIJJJIHHHGEFFDDDDDEDDDDDDDDDDDDDDD_Mismatch_0_Sense_+_Library_PoolT
CTGTTTTAGATGAGTTAGGTTAGCTGCAGAAACTAGAGTACCTGGATCTGCAGTGGAACCAATTGGAGGACACGATTCCTCCCTTTGTGGTAAA
>Frequency_1_QualityScore_DFHHHHHJJJJJJJIIIIIIJHIJJJJIJJIIIJIJIIIGIIHIIJJJIJJJI_Mismatch_0_Sense_+_Library_PoolT
TATTAATTTTTTATACAGTTGTTTTTTAATAAAATGAAAATCTCTCCATTCTA
>Frequency_1_QualityScore_FFHHHHGJIJJJIIHJJJJJHIFHHIJJJJJJJIJJJHIHIFHHJJIIJHIJJJFGHHHIIIJIJJJJ??EHHHFFEDBEFEEEEEEEDCDDED_Mismatch_0_Sense_+_Library_PoolT
TTTATCTCTTAATAATTTTTAGAGAAAGAATACCATCAGAGTTTGGGCAGCTGCAAAGTCTTGACCTGAGCTATACAATATGTTCTCAGTTTCT
>Frequency_1_QualityScore_FFHHGHHJJIGIHIJJEGHJIIJJJIJJIIJJJJJJJJIJJJJJIIJHIJJJJIIJJJIIJJJJJHIHHHHHHHHFFFFDEEDDDDCDCDDDDD_Mismatch_0_Sense_+_Library_PoolT
TCTCAGTTTCTGTTTTAGATGAGTTAGGTTAGCTGCAGAAACTAGAGTACCTGGATCTGCAGTGGAACCAATTGGAGGACACGATTCCTCCCTT
>Frequency_1_QualityScore_FFHHHHHJJJJHIJIJIJJJJJJJJJJJJJJJJJJIIIJIIJHIHIIIJJJJIGICHIJJHHHHHHHFDA=ADBDDDDDEDCCDDBBDDDFEED_Mismatch_0_Sense_+_Library_PoolT
GAACCAATTGGAGGACACGATTCCTCCCTTTGTGGTAAACTGTTCTTCACTTAAGTTTTTATCTTTGGGGACAATCAATTGTTTGGTAGTATAC
>Frequency_1_QualityScore_FFHDFFHIGIHGIJIJJJJHIGIFIIJJJJIGIJJJIJIJHIJJIJJHGIIIIIGJIJJIIIJJJJHFHHHHGFFDFFF_Mismatch_0_Sense_+_Library_PoolT
TTTAGATAATTTGAAAGGGAGATAGCCTTGGATTTCAAGGATAACTGTTTGGGAAAATGCACCTACTATTTATGGTTCA
>Frequency_1_QualityScore_FFHHHHHJJJJJJJJJHJIIJJHGIEHIJJJIJJJJJJJJJJJIIJJJJJJJJJJIJJJJHIJJJIHIJHIGIIJJJJHFHFFFDCEDEEEDDD_Mismatch_0_Sense_+_Library_PoolT
CACCTACTATTTATGGTTCAAGTAGTATTTGTCTATTGTTTAGTTCCCACTTCCCAGCAGTATTTATGGCTATATTGTTCGGTGAACTTAACCA
>Frequency_1_QualityScore_FFHHHHHJJJJIGHHGHJIJJJJJIIJJJJJJJJJJJJJJJJIJJJJIHHIJJJJJJJDHJJJIIGIIIGEHHHEHFFFFC_Mismatch_0_Sense_+_Library_PoolT
TCAATTGTTTGGTAGTATACTAGGTCATTTAGATAATTTGAAAGGGAGATAGCCTTGGATTTCAAGGATAACTGTTTGGGA
>Frequency_1_QualityScore_FFHHHHHJJJJJIJJJIJJJJJJIJJIJJJJJJJJJJJJJJJJGIJJJJIJFHHIIJHHIFHIJIJIJJJ_Mismatch_1_Sense_+_Library_PoolT
GCCTTGCATTTCAAGGATAACTGTTTGGGAAAATGCACCTACTATTTATGGTTCAAGTAGTATTTGTCTA
>Frequency_1_QualityScore_FEHHHHHIIJJJJJJIJJJJJIJJIJJJJJJJJJJJFHIJJJJJJJJJJJJJJJJJJJHIHIIJJJJJHHHHHHHFFFFDDDEEDDDCDDEEED_Mismatch_0_Sense_+_Library_PoolT
GTATTTGTCTATTGTTTAGTTCCCACTTCCCAGCAGTATTTATGGCTATATTGTTCGGTGAACTTAACCATTTGAGAAGGCCTCTTGTATCATA
>Frequency_1_QualityScore_FFHHHHHJJJJIIIJJIJJIJJJJJJJJJJJJJJFGIJJJJJIIJJJJJJJJJJJJHGEHIJJJGJJJJIHHHHGHFBEFEEEEEEDEEEEDFE_Mismatch_0_Sense_+_Library_PoolT
ATTTGTCTATTGTTTAGTTCCCACTTCCCAGCAGTATTTATGGCTATATTGTTCGGTGAACTTAACCATTTGAGAAGGCCTCTTGTATCATATT
>Frequency_1_QualityScore_FFHHHHHJJJJIJJJIJJJIJJIJJJJJJJJJJJGHIJJJJJJJJJJJIIJIIJJJGIGIJJIJJJJGJHEFHFEHFFFFCEEEECCDEEDDFD_Mismatch_0_Sense_+_Library_PoolC
ATTTGTCTATTGTTTAGTTCCCACTTCCCAGCAGTATTTATGGCTATATTGTTCGGTGAACTTAACCATTTGAGAAGGCCTCTTGTATCATATT
>Frequency_1_QualityScore_FFHHHHHIJJJJJHGIIGJJIJJJJJJJJJJJIIGHGIIJJJJJJJIJJJJHIJJJJJIJJJJJJJJJJFHJJHHAHHHFFFFFFEEEEED_Mismatch_1_Sense_+_Library_PoolT
TTTATGGTTCAAGTAGTATTTGTCTATTGTTTAGTTCCCACTTCCCAGCAGTATTTATGGCTATATTGTTCGGTGAACTTAACTATTTGAG
>Frequency_1_QualityScore_FFHHHHHJJJJJJJJJJJJJJIJJJJHHIJJJJJJIJJJJIJJJJJJJJJJJJJJJIJHIHHHHHFDDECEDDDEDDDDDCDDDDDDDDEFEEE_Mismatch_1_Sense_+_Library_PoolC
GTTCGGTTAACTTAACCATTTGAGAAGGCCTCTTGTATCATATTAATTTTTTATACAGTTGTTTTTTAATAAAATGAAAATCTCTCCATTCTAA
>Frequency_1_QualityScore_DDF?FDHHHBHG??DHEH>GE@?FBG:DGIIGIIIGBGIIIIE<BBDCBBB;@GH:C@CACC7@?ECHFEDDC@98>;;_Mismatch_0_Sense_+_Library_PoolC
TGCAGTGGAACCAATTGGAGGACACGATTCCTCCCTTTGTGGTAAACTGTTCTTCACTTAAGTTTTTATCTTTGGGGAC
>Frequency_1_QualityScore_FFHHHHHJJJJJJJJJJIJJJIJJJHIJIIIIJJIJJJJJJJJJJJJJJJJIJIJJJJJJJJJJIJJIIJHHHHHHHFFFFFEEEEEEDDDDDB_Mismatch_0_Sense_+_Library_PoolC
GGGAAAATGCACCTACTATTTATGGTTCAAGTAGTATTTGTCTATTGTTTAGTTCCCACTTCCCAGCAGTATTTATGGCTATATTGTTCGGTGA
>Frequency_1_QualityScore_FFHHHHHJJJJJJJJJJJJJJJJJIJJJGIJJJJJJJJJJJIIJJJJJJJIIJIHHHIIFEHIIJIIIDHIIJIHHHHHHHFFFFFEEECEDDD_Mismatch_0_Sense_+_Library_PoolC
CCTTGGATTTCAAGGATAACTGTTTGGGAAAATGCACCTACTATTTATGGTTCAAGTAGTATTTGTCTATTGTTTAGTTCCCACTTCCCAGCAG
>Frequency_1_QualityScore_FFHFHFHJIIJIJHHIIIJIIJJIIJJJJJJIJIJJJJJJJHJJIGHFHIBFFHIJIHICGIJHIIJIEBDHHHHHHHFFFFFEAEEEEEEECC_Mismatch_0_Sense_+_Library_PoolC
TCAAGGATAACTGTTTGGGAAAATGCACCTACTATTTATGGTTCAAGTAGTATTTGTCTATTGTTTAGTTCCCACTTCCCAGCAGTATTTATGG
>Frequency_1_QualityScore_EFDAFHDGGCHHIFG:FH:<AECE<FGBBB>GICGDGFEBFGG@>GICHBA@D=BFAFCH@)7771?EEHGC>?@BD@);6@CE@_Mismatch_0_Sense_+_Library_PoolC
TTCCTCCCTTTGTGGTAAACTGTTCTTCACTTAAGTTTTTATCTTTGGGGACAATCAATTGTTTGGTAGTATACTAGGTCATTTA
>Frequency_1_QualityScore_FDHHHHHJJIJJJJIJJJJIJJEHIIEHEIIGIEGGIJJJGIJJIGEGHHGEHGIIGGGIIIJGFHGFGBB@DF>C@ACCCDCC>CCDCDDDCC_Mismatch_0_Sense_+_Library_PoolC
GTTAGGTTAGCTGCAGAAACTAGAGTACCTGGATCTGCAGTGGAACCAATTGGAGGACACGATTCCTCCCTTTGTGGTAAACTGTTCTTCACTT
>Frequency_1_QualityScore_FFHGHFHJGJJGHJEEFGHGJGDGIDGEIGEGIIJGHHGGGHJICHHJJEGIIIJJGIE<HEFDCDACDECD@@BDDDDACCDCCA@CC@>ACC_Mismatch_0_Sense_+_Library_PoolC
GCTATATTGTTCGGTGAACTTAACCATTTGAGAAGGCCTCTTGTATCATATTAATTTTTTATACAGTTGTTTTTTAATAAAATGAAAATCTCTC
>Frequency_1_QualityScore_FFHHHHHJJIJHIJJIJJJJJIJJJJJJJJJJJJJJJHIJJJJJJJJJJJJJJJJJJJJJJJJJIHHHHHHHFFDFFFFFEEEEEEEEDDDDCC_Mismatch_0_Sense_+_Library_PoolC
TTGAAAGGGAGATAGCCTTGGATTTCAAGGATAACTGTTTGGGAAAATGCACCTACTATTTATGGTTCAAGTAGTATTTGTCTATTGTTTAGTT
>Frequency_1_QualityScore_DBFFDHHEHEHAEFFCC@9CBABHIECCFHCBHEFG4DFGGBGCBGGHIIEGGGAHGGGHCCA=??DCD?@DDACCCCCCCCC;;;>@B>CCCC_Mismatch_0_Sense_+_Library_PoolC
AGAAACTAGAGTACCTGGATCTGCAGTGGAACCAATTGGAGGACACGATTCCTCCCTTTGTGGTAAACTGTTCTTCACTTAAGTTTTTATCTTT
>Frequency_1_QualityScore_FFDFFHGIIGIIIIIH@GB?FFDEFIIIIHCFGHIEHIIIGIIIIDCHCDFGHIICFCEGHHFFFFF3;(6_Mismatch_0_Sense_+_Library_PoolT
TGAACTTAACCATTTGAGAAGGCCTCTTGTATCATATTAATTTTTTATACAGTTGTTTTTTAATAAAGGCA
>Frequency_1_QualityScore_FFHHHHHJHIIJJJJJJJJIJIJJIIJJJJHJGIIJJGIJJGIJJJJJHGIJIJIJJJJJCGIJJGJJHHHHHHHDCEEEEECDDCA?CDD<@C_Mismatch_1_Sense_+_Library_PoolT
CCCAGCAGTATTTATGGCTATATTGTTCGGTGAACTTAACTATTTGAGAAAGCCTCTTGTATCATATTAATTTTTTATACAGTTGTTTTTTAAG
>Frequency_1_QualityScore_D?DFHHFIDCFFHHHEHCCGGGIIIGB?BGGGAGIGEHIIIHGAFDFHHIIIGIIIGGF_Mismatch_0_Sense_+_Library_PoolT
AATTTTTTATACAGTTGTTTTTTAATAAAATGAAAATCTCTCCATTCTAAATGTTTCTA
>Frequency_1_QualityScore_FF?FFHHIJJJJJIIIJJIIIJJJGGHGIGIIJJIIJJJJIIIJIJIIJIJEIJHGIIJJIJJJJJIIJDFFFD_Mismatch_2_Sense_+_Library_PoolT
AGTATTTATGGCTATATTGTTCGGTGAACTTAACTATTTGAGAAAGCCTCTTTTATCATATTAATTTTTTATAC
>Frequency_1_QualityScore_B???FFHIGGIIGH:<CBEGGHB??FEGGGIEC<DHGAHGGGH?FGGADHCH=@EDG@C=A>=?C?C@DA>CAC@@CDCDDD>ADD@ACCE_Mismatch_0_Sense_+_Library_PoolT
TAACCATTTGAGAAGGCCTCTTGTATCATATTAATTTTTTATACAGTTGTTTTTTAATAAAATGAAAATCTCTCCATTCTAAATGTTTCTA
