# Supplementary material for: Differential Gene Expression Reveals Candidate Genes for Drought Stress Response in Abies alba (Pinaceae)
Source: PLoS One. 2015 Apr 29;10(4):e0124564. doi: 10.1371/journal.pone.0124564 (PMC4414588; doi:10.1371/journal.pone.0124564)
Supplement: S2 File — (GZ) [file pone.0124564.s002.gz › comp15073_c0_seq1.fa]

>comp15073_c0_seq1 len=572 path=[1:0-274 276:275-276 278:277-571]
TACGGCATAGTATTCATACCTCCAATTATAATCCCTCCGATTCCATTCGTAACTCCAATTACAATCCCTCCGATTCCATTCATTCCCACAGCTCAGGCTGCATCGCAACAGCCTGTTAGTCCACTTATTCCAGCCCCTCCCCTCCCCGCTTCTAATTCTCCTCCATAGACAGCCACTCCTGCTTACAGCTAGTAATGATAAATAATGTTGCCATATTACTACGGCATAGTATTACCGGTTATGTTATTGGTATAACGTATGATAGGATGCAGTGACCTCTCTTTATATATATATCTGGTTGTAGATACTGTGGATTCAATAATACACTACCGACAGTGTTCGATGTATGGTTTACACTGTTCGATGTATGGTTTTAGATACTGTGGTTTATGTGCTTTTCAAATGTCTACCCAAACTTGCGAGTATATGATTCTTAGATATATACATTGGCCATGTATTTATTCAAGTATTTAGACTTTTCCATATTGTAAGAAAATTAGTGGTGGTGTTCATGACAAAAATGTTGAAATTATTTGAGTTATTGGGTCATATTGGTGAAAAGGGTGTATGAC

>Frequency_2_QualityScore_FFGHHGHJJJJJJIJIGIIIIIIJJJJIIIJHIJJIJJJJJJIJJJJJIIIIIJHIIIIJIJIIIIIHGAEGEEFFFEEEDCEEBDEED?ABDC_Mismatch_0_Sense_+_Library_PoolC
TTATATATATATCTGGTTGTAGATACTGTGGATTCAATAATACACTACCGACAGTGTTCGATGTATGGTTTACACTGTTCGATGTATGGTTTTA
>Frequency_2_QualityScore_-AEGHHHIIGICHGEGIII?GGIAGCEGGCGFGHGIIFIIIDEFGGEGFFFGGHGIIHGHGGC_Mismatch_0_Sense_+_Library_PoolC
ATTCAATAATACACTACCGACAGTGTTCGATGTATGGTTTACACTGTTCGATGTATGGTTTTA
>Frequency_2_QualityScore_FFHHHHHIIIIJJJJIIIIIIJJIJJGIIJJIJIIJJJGHHIIIJIHIIGIIIJJJJJIJIIGHEGHGHHEEFFFEFEEEEEEFEECCCCDDEE_Mismatch_2_Sense_+_Library_PoolC
ATATTACTACGGCATAGTATTACCGGTTATGTTATTGGTATAACGTATGATAGGATGCAGTGAGTTCTCTTTATATATATATCTGGTTGTAGAT
>Frequency_1_QualityScore_FFHHHFHIJJJJJJJJJJJJJJIJIIHIJIHGIIIJIJGHICFH?DHIIIIIIJJJJJJGIJJIJJJBHECHIJEHCHHGFFFFFECDDEEECC_Mismatch_0_Sense_+_Library_PoolC
TCAAGTATTTAGACTTTTCCATATTGTAAGAAAATTAGTGGTGGTGTTCATGACAAAAATGTTGAAATTATTTGAGTTATTGGGTCATATTGGT
>Frequency_1_QualityScore_FFHHHGHJJJJIJJJJJJJJJJJIIIJJJJJIJFGIJJJIJJIJJJIIJJJJJJGIIJIJJHHHHHHHFFFFFEEEEECEDDCDDDDDDDEEEE_Mismatch_0_Sense_+_Library_PoolC
GATAAATAATGTTGCCATATTACTACGGCATAGTATTACCGGTTATGTTATTGGTATAACGTATGATAGGATGCAGTGACCTCTCTTTATATAT
>Frequency_1_QualityScore_FFFHHHHEHIJIJJIIIJIJJJJIIJJJJHJIJJIJJJJJJJIJJJJJJJJJJIJGGIHJIJJJJJJGHIIJJJJHHHHHHHFFFFFEDDDDDC_Mismatch_0_Sense_+_Library_PoolC
TTATTGGTATAACGTATGATAGGATGCAGTGACCTCTCTTTATATATATATCTGGTTGTAGATACTGTGGATTCAATAATACACTACCGACAGT
>Frequency_1_QualityScore_FFHHHHHGHIJJJJJJJJJHIJHIJJJJIJIJJJJJIJIJJJJJJJJJJJJIJJJJJEIHIIJJJIJIIHHHHHHFFFFFFFFEEECEEDDDEE_Mismatch_0_Sense_+_Library_PoolC
TGTATGGTTTTAGATACTGTGGTTTATGTGCTTTTCAAATGTCTACCCAAACTTGCGAGTATATGATTCTTAGATATATACATTGGCCATGTAT
>Frequency_1_QualityScore_FFHHHHHJJIJJJJJJJIJJJJIJJJGIJJJJJJJIJJJJJJJJJJJHIIJJJJIJIJIJJJJIHHHHHHFFFFFEEEEEEEDDFEEDEDEEEE_Mismatch_0_Sense_+_Library_PoolC
AATGTTGCCATATTACTACGGCATAGTATTACCGGTTATGTTATTGGTATAACGTATGATAGGATGCAGTGACCTCTCTTTATATATATATCTG
>Frequency_1_QualityScore_DFFHHHFIIJJHIJJJJJJJJJIJFGIIIIIJCGHIIJIIJIIIGHIHGIIJJIIGGIJJJEHIJIIIIIFHHHHFFFFFECBD;ACCDDDDDE_Mismatch_1_Sense_+_Library_PoolC
TCGATGTATGGTTTACACTGTTCGATGTATGGTTTTAGATACTGTGGTTTATGTGTTTTTCAAATGTCTACCCAAACTTGCGAGTATATGATTC
>Frequency_1_QualityScore_FFFGHHHJGBEEFIHIJIIIGIIEHHHHJJJCGGHGGDHGHIIGGBFHH?DF?FHGGGIGIGIJJI@FFGEBHBD;;>CCDDDD?D_Mismatch_0_Sense_+_Library_PoolC
ATAGGATGCAGTGACCTCTCTTTATATATATATCTGGTTGTAGATACTGTGGATTCAATAATACACTACCGACAGTGTTCGATGTA
>Frequency_1_QualityScore_FFHFHHHJJJJJHIIJJIIEIJJJFHIJJJJHIGIIJJJIJJJJJJHIJIJJJJJIJJJJIJIJJJGIJGIECEHHD@DEDEFECEECEDDDEE_Mismatch_0_Sense_+_Library_PoolC
TAGTATTACCGGTTATGTTATTGGTATAACGTATGATAGGATGCAGTGACCTCTCTTTATATATATATCTGGTTGTAGATACTGTGGATTCAAT
>Frequency_1_QualityScore_FFHHHHHJJJJJJJJJJJIIIGIIJJIJJJHIJJJJJIJJJJJJJJJIJJJIIJJJHIHFHHEFFFFFFFEEEE_Mismatch_0_Sense_+_Library_PoolC
CTTTATATATATATCTGGTTGTAGATACTGTGGATTCAATAATACACTACCGACAGTGTTCGATGTATGGTTTA
>Frequency_1_QualityScore_FFHFHFHIGIJJGIIHIGG@EHHGHGIGFHGHI?HIDGHGIIIG@HIIGIGIJHGEGIIIECHHIHF>EBFDEEEDD?@ADDCCDDDCCACCDD_Mismatch_0_Sense_+_Library_PoolC
CGATTCCATTCGTAACTCCAATTACAATCCCTCCGATTCCATTCATTCCCACAGCTCAGGCTGCATCGCAACAGCCTGTTAGTCCACTTATTCC
>Frequency_1_QualityScore_FFHHHHHJJJJJJJJJJIJJIJJJJJJJIJJJJGIIJJJJJJJJJJJJIJJJJJJJJJJJJJJJJJJHEEHHHGFFFFDACDDDDDDEDDDDDC_Mismatch_0_Sense_+_Library_PoolC
CCTCCATAGACAGCCACTCCTGCTTACAGCTAGTAATGATAAATAATGTTGCCATATTACTACGGCATAGTATTACCGGTTATGTTATTGGTAT
>Frequency_1_QualityScore_8?F>F?D<EFFIEBHBF4A<EHCFE@CGFFEFFIDF0?@FBDFF<BFFFEGIIIIFGFGEFFBCCEEFC?=ACEEBDDED@BD@BB@A;>AA3@_Mismatch_1_Sense_+_Library_PoolC
TTATGTGTTTTTCAAATGTCTACCCAAACTTGCGAGTATATGATTCTTAGATATATACATTGGCCATGTATTTATTCAAGTATTTAGACTTTTC
>Frequency_1_QualityScore_DEAFBDHGHEHIJHECBHIHHIEGGHIJJGIFHHAFBGDIJJCHIGIIIJIIEFHHI=@CDEGGIHFEE=?@B@EFEEECACDDDCDDDDDCDC_Mismatch_0_Sense_+_Library_PoolC
AATGATAAATAATGTTGCCATATTACTACGGCATAGTATTACCGGTTATGTTATTGGTATAACGTATGATAGGATGCAGTGACCTCTCTTTATA
>Frequency_1_QualityScore_FFHHFHFGIIJJIJJJIJJJJJJJJJJJJJJJIJJIJJIJJJJJJJJJIJFIJJJJJJJJJJJJJJIGIGHIJJJIHHHHHHFCEF@CDABBBD_Mismatch_0_Sense_+_Library_PoolC
TGCGAGTATATGATTCTTAGATATATACATTGGCCATGTATTTATTCAAGTATTTAGACTTTTCCATATTGTAAGAAAATTAGTGGTGGTGTTC
>Frequency_1_QualityScore_FFHHFHHIIBHBF@FHGIIIIIHGEHGIIEHGIIGGHHCHIFHIDHIIIIIC>FHGIIIIHFFFHFFFFFFFDFEF>CEEEDDD@?CCDCDDDD_Mismatch_0_Sense_+_Library_PoolC
TACTACGGCATAGTATTACCGGTTATGTTATTGGTATAACGTATGATAGGATGCAGTGACCTCTCTTTATATATATATCTGGTTGTAGATACTG
>Frequency_1_QualityScore_FDHDDHHIIIIBGGGB>FGDH<FHC<@EGHGIGFBC319*:DHEGG>FEGGIFD9@EGI>;@CCHHH>.===?@;@@@ACEA;6>CB=@A?CCC_Mismatch_0_Sense_+_Library_PoolC
CTCTCTTTATATATATATCTGGTTGTAGATACTGTGGATTCAATAATACACTACCGACAGTGTTCGATGTATGGTTTACACTGTTCGATGTATG
>Frequency_1_QualityScore_FDHHHHHIJJJJJIJIIJIGIHHIIIIEHGIIJHIIJJJGIIGGIIIJFGGIGIJIEGIIJJJJJJJJHEHHEFFFDDD;ACCDEEEFDDEDCD_Mismatch_1_Sense_+_Library_PoolC
GTATGGTTTACACTGTTCGATGTATGGTTTTAGATACTGTGGTTTATGTGTTTTTCAAATGTCTACCCAAACTTGCGAGTATATGATTCTTAGA
>Frequency_1_QualityScore_FFHHHHHJJIJJJJJJJIJJHJIIIJIJJJJGHIJJGIIJJJJGHIIJJIHIIIHGHIFHGJIIHHHHFFCFFFECCEDCEFFEFEEEFEDDDD_Mismatch_0_Sense_+_Library_PoolC
TTGCCATATTACTACGGCATAGTATTACCGGTTATGTTATTGGTATAACGTATGATAGGATGCAGTGACCTCTCTTTATATATATATCTGGTTG
>Frequency_1_QualityScore_FFHHHHHIJJIJJIJJJJJJGIJJJFHHIIJJHIIHHIJIJJJJJJJJJJJJJJJJIJIIIJIGJJJJJIIJHHHFFFDFFEEEEEEDEDDDDE_Mismatch_0_Sense_+_Library_PoolC
ATAGTATTACCGGTTATGTTATTGGTATAACGTATGATAGGATGCAGTGACCTCTCTTTATATATATATCTGGTTGTAGATACTGTGGATTCAA
>Frequency_1_QualityScore_FFHHHHHGIIJJJJJJFHIJIJIGIJJJHHIJIJIHIJJJJJJJJJJIJGGIJJIJJJJIJJJJJJJJJHHHHHHHFFFFEEEEEEEDDDDDDD_Mismatch_0_Sense_+_Library_PoolC
GGCATAGTATTACCGGTTATGTTATTGGTATAACGTATGATAGGATGCAGTGACCTCTCTTTATATATATATCTGGTTGTAGATACTGTGGATT
>Frequency_1_QualityScore_FFHHHHHJJIJJJJJJJJJIJFJJJJCGGJIJJFHIJHIJIJJJJJJIIJJJJJJJJJIJIIJIIIIJGEHHHHEHFFDEEDEEEEDED;ACDD_Mismatch_0_Sense_+_Library_PoolC
CATAGTATTACCGGTTATGTTATTGGTATAACGTATGATAGGATGCAGTGACCTCTCTTTATATATATATCTGGTTGTAGATACTGTGGATTCA
>Frequency_1_QualityScore_FFHHHHHIJJJJJJJJIJJJJGIIJJGIJJJJIIIJJIJIIIJJIIJJIIIIIIJAHHHHHHHFFFFFECECEEE@CDDEDDC@BDDBDDDCDD_Mismatch_0_Sense_+_Library_PoolC
ACTCCAATTACAATCCCTCCGATTCCATTCATTCCCACAGCTCAGGCTGCATCGCAACAGCCTGTTAGTCCACTTATTCCAGCCCCTCCCCTCC
>Frequency_1_QualityScore_DDCFHCBEHEF?C,33AFGIII>EBF9?FGGG;EF>GHG>HIFFHGEGGGGHGFGGDGGI@HCF@==C>@EHHF=?A>>CDDEE;@6;6B>DCA_Mismatch_1_Sense_+_Library_PoolC
TGTGGTTTATGTGATTTTCAAATGTCTACCCAAACTTGCGAGTATATGATTCTTAGATATATACATTGGCCATGTATTTATTCAAGTATTTAGA
>Frequency_1_QualityScore_FFHHHDHIJJJJJJIJIJIJJJIIJJJJJJIIJJJJJJJJJJHHIIJJJIJJIJGII8BBGGHIJIJJJGIJHHHHDFDDCDDDDDADDBEEED_Mismatch_0_Sense_+_Library_PoolC
GTATGATAGGATGCAGTGACCTCTCTTTATATATATATCTGGTTGTAGATACTGTGGATTCAATAATACACTACCGACAGTGTTCGATGTATGG
>Frequency_1_QualityScore_DDHDBDHGEHBECE?C<?;EE;F9FGGDFHGDGGEGGBGFGGEFGHGHFFHGIDHIIIIIIIIIGGE>GEBEE>;;;AE?BCEC?BBB@CDCDD_Mismatch_0_Sense_+_Library_PoolC
AATTCTCCTCCATAGACAGCCACTCCTGCTTACAGCTAGTAATGATAAATAATGTTGCCATATTACTACGGCATAGTATTACCGGTTATGTTAT
>Frequency_1_QualityScore_FFHHHHHJIIJFIJJJJJJJJJJJJIJJJJJJJIJIJJJJJJJIIJEEHIIJIJJIJJJJIJGHIJJIHEHHFFFFFDFCBDDBDDDEDDDDDC_Mismatch_0_Sense_+_Library_PoolC
CTCCTCCATAGACAGCCACTCCTGCTTACAGCTAGTAATGATAAATAATGTTGCCATATTACTACGGCATAGTATTACCGGTTATGTTATTGGT
>Frequency_1_QualityScore_FFHHHHHIJJJJJJJJJJJJJJJJJJIJGIJJJJJJJIJJJJIJIJJJJHIIIIJJGIJJJJJHHHHHFFFFFFEEEEEDDDDDDEFEEEEEEE_Mismatch_0_Sense_+_Library_PoolC
ATAATGTTGCCATATTACTACGGCATAGTATTACCGGTTATGTTATTGGTATAACGTATGATAGGATGCAGTGACCTCTCTTTATATATATATC
>Frequency_1_QualityScore_FFHGHHHHIHHGJIJJIIJIIHIJJJJJJIIJIJJJIJJJJJJJJJJIGIJJJJJHHDHIJEHIHHHHHHDEFFFEEEEEEDBDEBEDEDAACD_Mismatch_2_Sense_+_Library_PoolC
TGTATATATATATCTGGTTGTAGATACTGTGGATTCAATAATACACTACCGACAGTGTTCGATGTATGGTTTACACTGTTCGATGTATGGTTCT
>Frequency_1_QualityScore_FFHHFHHHIIIJJJJJHIJGIIIJJIJJJJJJJJJJJJGIGIFGHIJJIIJHJJJJDHIJHHHHHHFFFFFFCEDEE>CDDDDCCEDDEECDCB_Mismatch_0_Sense_+_Library_PoolC
CTGGTTGTAGATACTGTGGATTCAATAATACACTACCGACAGTGTTCGATGTATGGTTTACACTGTTCGATGTATGGTTTTAGATACTGTGGTT
>Frequency_1_QualityScore_FFHHFHFIGIJIJHJJCFHAEG<FFHEIIJIJJFGIIJJJIIJIGHIJJJJIHIHGIJJJIF@EDEGIIGHHD_Mismatch_1_Sense_+_Library_PoolC
ATTGTAAGAAAATTAGTGGTGGTGTTCATGACAAAAATGTTGAAATTATTTGAGTTATTGGGTCATATTGGTA
>Frequency_1_QualityScore_DFHHGGGJJIJJJJJJJIJIJHFIIGHIJJJJIEIFGIIJJIGGIIIJJHGJJEHGGIGIIGIHEHCEH@CEEFFECCDEFEDDDEDDDDACBB_Mismatch_0_Sense_+_Library_PoolC
TGCCATATTACTACGGCATAGTATTACCGGTTATGTTATTGGTATAACGTATGATAGGATGCAGTGACCTCTCTTTATATATATATCTGGTTGT
>Frequency_1_QualityScore_FFHHHFHGJJJJIJJJJJJJJJIJIJJJJJJFGIIIJJJJJJJIJIJIGIIIJJJJJJJJJJJJJJIJHFEHEFFFFFEE_Mismatch_0_Sense_+_Library_PoolC
TGCAGTGACCTCTCTTTATATATATATCTGGTTGTAGATACTGTGGATTCAATAATACACTACCGACAGTGTTCGATGTA
>Frequency_1_QualityScore_FFGHHHHJJHI>HHIJIJGIIFIHIJJJIJJIHIIJIJJHHJIIFHHIII_Mismatch_0_Sense_+_Library_PoolC
TACCGACAGTGTTCGATGTATGGTTTACACTGTTCGATGTATGGTTTTAG
>Frequency_1_QualityScore_3ADB4C<:2CEE:<<F?A??A<9<+2CFEEBBECEBDFDDD?DDDD)6D;CCBCDC=CD@7=@AC@C7;?;;;???>2;6@AD>;5>??:=5>;_Mismatch_0_Sense_+_Library_PoolC
ATATATATCTGGTTGTAGATACTGTGGATTCAATAATACACTACCGACAGTGTTCGATGTATGGTTTACACTGTTCGATGTATGGTTTTAGATA
>Frequency_1_QualityScore_DDHHHHHJHIJJEHHHI@FGHGCBF?BCFHGGCFBHGIEBDFBB?D9B?9EFFGIJCDGHIGCGFHCHGGHHHHEEEBC;;?AC>((;;;CD@C_Mismatch_2_Sense_+_Library_PoolC
GTATTACCGGTTATGTTATTGGTATAACGTATGATAGGATGCAGTGAGTTCTCTTTATATATATATCTGGTTGTAGATACTGTGGATTCAATAA
>Frequency_1_QualityScore_DFFHHHHIJJJIIJJGIJIJJJJJJAHIJJJJJJJJ?GHIIIHJHJIIIJIGIHGIJJJJJGGIJJIGHCHCGFHGHEEHDEFFFFFEEECCEE_Mismatch_0_Sense_+_Library_PoolC
TTATGTGCTTTTCAAATGTCTACCCAAACTTGCGAGTATATGATTCTTAGATATATACATTGGCCATGTATTTATTCAAGTATTTAGACTTTTC
>Frequency_1_QualityScore_DDFHHGDIJJJIJJJIJJJIGJIJGHAHEIJJEGIEIGBHGBGIJJGIBHFHIJIIHFGIIJGGHCCHCEEDDBDDA;CCAAACDCCCCDD:>@_Mismatch_0_Sense_+_Library_PoolC
CTAGTAATGATAAATAATGTTGCCATATTACTACGGCATAGTATTACCGGTTATGTTATTGGTATAACGTATGATAGGATGCAGTGACCTCTCT
>Frequency_1_QualityScore_FFHHHHHIIIJJJJJJJIIJIGECHGIJJJJJHIJJJJJIJJIJGHIGHIJJJJJJJJIIJHHIJJHIGBCB?ADFBCEAD_Mismatch_0_Sense_+_Library_PoolC
ATGCAGTGACCTCTCTTTATATATATATCTGGTTGTAGATACTGTGGATTCAATAATACACTACCGACAGTGTTCGATGTA
>Frequency_1_QualityScore_FFHFHHGJJIJGHHIIIJJEIGIICGGIJIIJJGGGIIJJGGIJJIGIIHJJJIJIJJIIIIJJHHGEEBEBBDDDCDFEDDDDEFDDDDBBDD_Mismatch_0_Sense_+_Library_PoolC
TACGGCATAGTATTCATACCTCCAATTATAATCCCTCCGATTCCATTCGTAACTCCAATTACAATCCCTCCGATTCCATTCATTCCCACAGCTC
>Frequency_1_QualityScore_FFHFHAHI@BFD:ECGIHHDHIIIEFHIECFHG@GGHDEFG?GHBBDGHCG@F=CF@ACHEIIECAEEH??C>;?;@;;@E9ACA?@;;@8@B=_Mismatch_0_Sense_+_Library_PoolC
CGACAGTGTTCGATGTATGGTTTACACTGTTCGATGTATGGTTTTAGATACTGTGGTTTATGTGCTTTTCAAATGTCTACCCAAACTTGCGAGT
>Frequency_1_QualityScore_FFHHHHHGJIJJJJJJJJIJIIIIJJJJJJJJJJIJJJJJJIJFBHIJIGIIGGIJIIJJJHHHHGEFFCEEEEEEEEEDDDDDCDDDCDDDCC_Mismatch_0_Sense_+_Library_PoolC
AGCTAGTAATGATAAATAATGTTGCCATATTACTACGGCATAGTATTACCGGTTATGTTATTGGTATAACGTATGATAGGATGCAGTGACCTCT
>Frequency_1_QualityScore_DBCF?A2:2<<FHCHID>HE++<C<F@@?GIEIFCCFD@DBGIDE@G@BBF?(7-@A7)/88@@;4B/97;A??BBA:.;@;@A?(;AB>BDB?_Mismatch_0_Sense_+_Library_PoolC
CCACTCCTGCTTACAGCTAGTAATGATAAATAATGTTGCCATATTACTACGGCATAGTATTACCGGTTATGTTATTGGTATAACGTATGATAGG
>Frequency_1_QualityScore_FFHHHHHIJJJJJJJJIJIIJJJJJJJJJJIJJJJGIJIJJJJJJJJJJJJJJJJJJJIJJJJJJJJHHDFFFFFEFEEDDDDDDDBDCEDDDD_Mismatch_1_Sense_+_Library_PoolC
CTCCTCCATAGACAGCCACTCCTGCTCACAGCTAGTAATGATAAATAATGTTGCCATATTACTACGGCATAGTATTACCGGTTATGTTATTGGT
>Frequency_1_QualityScore_DD?F?F2ACFE@E<:F9?E?ECAD<AC<1:?CE?CD>:9199F<B?F?B>*?B4B3?788F><=<=.>9=@=7CA77==?===AB7?88>69;3_Mismatch_2_Sense_+_Library_PoolC
TATTGGTATAACGTATGATAGGATGCAGTGAGTTCTCTTTATATATATATCTGGTTGTAGATACTGTGGATTCAATAATACACTACCGACAGTG
>Frequency_1_QualityScore_FDHHHHHJJJIIJHIJJJJJJJJJJJJJJJJJJJJJHIIIJJHIIHIIJJHIJG_Mismatch_0_Sense_+_Library_PoolC
GTAGATACTGTGGATTCAATAATACACTACCGACAGTGTTCGATGTATGGTTTA
>Frequency_1_QualityScore_FFHHHHGJJJJIIJIHHEIIIGGGHIGJJFHIIIJJIIHIJJJIJJFIJJFHGIJGIJJJIIEHGCCBFDBCB>ACEDDCCCDDCEEFDDDCAB_Mismatch_1_Sense_+_Library_PoolC
ATACACTACCGACAGTGTTCGATGTATGGTTTACACTGTTCGATGTATGGTTTTAGATACTGTGGTTTATGTGTTTTTCAAATGTCTACCCAAA
>Frequency_1_QualityScore_FFHGHHGJIJJJJIGJJJJJJJJJJIGJJIIJJJJJJJJJIJJJHIGIJCHHIJJJHGGGHHIGGHHHGEHBFFFFFEECEEDDDDDDCDCCDD_Mismatch_0_Sense_+_Library_PoolC
ATGATAAATAATGTTGCCATATTACTACGGCATAGTATTACCGGTTATGTTATTGGTATAACGTATGATAGGATGCAGTGACCTCTCTTTATAT
>Frequency_1_QualityScore_FFHHH?HIIJJJIJIJICHGHIJCFGEHEIIIJJJEGIIIJJGGGGGIJJIIEF_Mismatch_0_Sense_+_Library_PoolC
TATTGTAAGAAAATTAGTGGTGGTGTTCATGACAAAAATGTTGAAATTATTTGA
>Frequency_1_QualityScore_DDDFDFHGE:CGHHIGIHGGHIGI<EFGGG>@DHHGIIGHGGDEIBCFEHHHH>CH@EH@E>DECEEFC@@B:@@>>C@CCEEEEEEA@ADA::_Mismatch_0_Sense_+_Library_PoolC
TGTTGCCATATTACTACGGCATAGTATTACCGGTTATGTTATTGGTATAACGTATGATAGGATGCAGTGACCTCTCTTTATATATATATCTGGT
>Frequency_1_QualityScore_FFHFHHHJJJJJJJJJJJJJJJJJJJJJJJJJIJFHIIIJIIJJJJJJIJJJIJJJJJJJJJJIJJHIJHIIJHHHHGHHFFFFFFFDEEEEEE_Mismatch_0_Sense_+_Library_PoolC
ATGTGCTTTTCAAATGTCTACCCAAACTTGCGAGTATATGATTCTTAGATATATACATTGGCCATGTATTTATTCAAGTATTTAGACTTTTCCA
>Frequency_1_QualityScore_FFHHHHHJJJIJIIJJJJJJJJHIJIIIJIJJJJIJJIIHIJJJIJJJJIJHHFFFFEEEEEEEDDDDDDDDDDDDDDDDDDDDDDDDDDDDCD_Mismatch_0_Sense_+_Library_PoolC
CTGCATCGCAACAGCCTGTTAGTCCACTTATTCCAGCCCCTCCCCTCCCCGCTTCTAATTCTCCTCCATAGACAGCCACTCCTGCTTACAGCTA
>Frequency_1_QualityScore_FFHHHHFIIJJGGHIJJJGEIIIIJJJJJIJJJIJJIJIJIJJJJIJIJJJJJIJJJIJHIJGHHGHIJGHCGFHGHGHEFFFFFFEEEEEDDD_Mismatch_0_Sense_+_Library_PoolC
TATGTTATTGGTATAACGTATGATAGGATGCAGTGACCTCTCTTTATATATATATCTGGTTGTAGATACTGTGGATTCAATAATACACTACCGA
>Frequency_1_QualityScore_FDH>ADDAHG9?DFGFAFGDE<FHBFHHIEGGI>BGEGII;DEE@@EECHHHFFFDDFCC;@CECC@>@;@>CC@ACC@>@CFCCBCBBBA@>>_Mismatch_2_Sense_+_Library_PoolC
CGACCGACAGTGTTCGATGTATGGTTTACACTGTTCGATGTATGGTTTTAGATACTGAGGTTTATGTGCTTTTCAAATGTCTACCCAAACTTGC
>Frequency_1_QualityScore_FFHHHHHJJJJJJJJJJIJIJEIJJJGIIJJIIIJJJJGIGIJJIHJJJHIJJJJIIJJJIIJHHHHHFFFFFFFEDEEEEFEEEDCCDBDDEE_Mismatch_1_Sense_+_Library_PoolC
ATATTACTACGGCATAGTATTACCGGTTATGTTATTGGTATAACGTATGATAGGATGCAGTGAGCTCTCTTTATATATATATCTGGTTGTAGAT
>Frequency_1_QualityScore_FFHHGHHJJIJIJJJJIIIJIIIJIJGIJHIJJJJGJJJJJJJJJIIHHIIHHHDCDDDDCACDDDDDDDD?DCDAACDDDDDDDDCDDCCDCD_Mismatch_1_Sense_+_Library_PoolC
CAGGCTGCATCGCAACAGCCTGTTAGTCCACTTATTCCAGCCCCTCCCCTCCCCGCTTCTAATTCTCCTCCATAGACAGCCACTCCTGCTCACA
>Frequency_1_QualityScore_DDFHHFGGGDHGCHEBEHGI@DB@99BFC*?BFGHEIGDFCFGC;;\6;;A=CED=8>BD?@CCDD@@ACCCCCDCCCDCDAABBCCC?A@>@C_Mismatch_0_Sense_+_Library_PoolC
GCTCAGGCTGCATCGCAACAGCCTGTTAGTCCACTTATTCCAGCCCCTCCCCTCCCCGCTTCTAATTCTCCTCCATAGACAGCCACTCCTGCTT
>Frequency_1_QualityScore_?DFDFFC<:CCAAFB@:CF@F>HDHGDCB<CGEECD@CBB<FHDFFDBDDADHBH>8=@7C@;@6:EEECE@7;)..(.;;BCBCBCCCC@@CC_Mismatch_1_Sense_+_Library_PoolC
CACTCCTGCTCACAGCTAGTAATGATAAATAATGTTGCCATATTACTACGGCATAGTATTACCGGTTATGTTATTGGTATAACGTATGATAGGA
>Frequency_1_QualityScore_FFHHHHHJJJIGIGHIIJDHHIIJJJJJJJJJJJIFIIIJJJIIJIIJIJJJJGIJIIJJJJGGHCCGHHEHHHHHFFDFFFEDEEEEEDEEDC_Mismatch_0_Sense_+_Library_PoolC
TACCGGTTATGTTATTGGTATAACGTATGATAGGATGCAGTGACCTCTCTTTATATATATATCTGGTTGTAGATACTGTGGATTCAATAATACA
>Frequency_1_QualityScore_3A?ADFDFF<4A4ADE>EFBBFHIEHHF9FHFDGBG<EFFE@GG:?DB@DDF;BF<CACF<BFFF9D7=CCEEECE:7=A>?.;?;=CC?;=?@_Mismatch_2_Sense_+_Library_PoolC
ATTTATTCAAGTATTTAGACTTTTCCATATTGTAAGAAAATTAGTGGTGGTGTTCATGACAAAAATGTTGAAATTATTTGAGTTGTTGGGTCAA
>Frequency_1_QualityScore_DABFFBAEBECABAAB@F?D:C9?F*:B@FFE:D@?B4=B8CCG@FGFH;2)))=?3=;A);@?BB:@AC@:>C;C>CADA:>DCCA@3::@80_Mismatch_1_Sense_+_Library_PoolC
TGCCATATTACTACGGCATAGTATTACCGGTTATGTTATTGGTATAACGTATGATAGGATGCAGTGAGCTCTCTTTATATATATATCTGGTTGT
>Frequency_1_QualityScore_FFHHHHHJJJJHIIJJJJJJJJIJJIIGIIJJIJIJJJJHIIJJJIJJIJJJJHHHHGHFFFFFFEEEECDEEFDDEEEDDDDDDDEEEDDDCD_Mismatch_1_Sense_+_Library_PoolC
CTACGGCATAGTATTACCGGTTATGTTATTGGTATAACGTATGATAGGATGCAGTGAGCTCTCTTTATATATATATCTGGTTGTAGATACTGTG
>Frequency_1_QualityScore_FFFHFBHFEHB<?ACFHIICEBGGH?BGDDGHGIFGGHHBHGCFHGBFHGFCHGCGIIIFIHGFHHFDBB@CDCAC@ECCB@CCCCBC_Mismatch_0_Sense_+_Library_PoolC
ACTACCGACAGTGTTCGATGTATGGTTTACACTGTTCGATGTATGGTTTTAGATACTGTGGTTTATGTGCTTTTCAAATGTCTACCCA
>Frequency_1_QualityScore_DDFFHFFHGGIIDHAEBHGEGDBEHEGIIGIIIIGIIIHIBFHIIIICEFHHIIICHGEGGHHGIIIIIHIECHEFFCEC@BAB?DA=@CDCCC_Mismatch_0_Sense_+_Library_PoolC
ATGATAGGATGCAGTGACCTCTCTTTATATATATATCTGGTTGTAGATACTGTGGATTCAATAATACACTACCGACAGTGTTCGATGTATGGTT
>Frequency_1_QualityScore_DDFHHFHIIIEFECHEEGHBGI@GGIIGIJGGAGGGGGIGIGEIGEGGAFHIJJJIIJJIJJGEEAEHD@BDDEFEDEEDDDDDDCD@>BCDDC_Mismatch_1_Sense_+_Library_PoolC
TCCCCGCTTCTAATTCTCCTCCATAGACAGCCACTCCTGCTCACAGCTAGTAATGATAAATAATGTTGCCATATTACTACGGCATAGTATTACC
>Frequency_1_QualityScore_FFHBFHDEGEGE>A@EHIHIIAAHE>HGHFH?;F>HCHIIIGIG@BFEHIIIEADE;@GEA@CAHHCAE@BC@??C@A@C@(-5--;C@CDD>>_Mismatch_1_Sense_+_Library_PoolC
TGGATTCAATAATACACTACCGACAGTGTTCGATGTATGGTTTACACTGTTCGATGTATGGTTTTAGATACTGTGGTTTATGTGTTTTTCAAAT
>Frequency_1_QualityScore_DDFHHDDHIIEHIIJEHIIHIDGHGIJGJIJIJIGJGGIIJJIJJJJDFHIJJJGIJJJDHIJJHHGGHHHFFFFFFFEEEEECACDDDDCD>C_Mismatch_0_Sense_+_Library_PoolC
ACCCAAACTTGCGAGTATATGATTCTTAGATATATACATTGGCCATGTATTTATTCAAGTATTTAGACTTTTCCATATTGTAAGAAAATTAGTG
>Frequency_1_QualityScore_FDHHHHHJJJJJJJJJJIJJJJJJJJJHIJJJJJJJJJJIJIIJIHHJJJJJJJEHGIJJHHFFDAEECCBDFED_Mismatch_2_Sense_+_Library_PoolC
GTGAGTTCTCTTTATATATATATCTGGTTGTAGATACTGTGGATTCAATAATACACTACCGACAGTGTTCGATGA
>Frequency_1_QualityScore_FFHHHHHJJJJJJJJJJJJJJJJJJJJIJFHIJJJJJJJJJJJJJJJJJJJJJJJJJJJIJIJJJJJJJEHEHHHHHHHFFFFFFEEEDEEEEE_Mismatch_2_Sense_+_Library_PoolC
CTTTTCAAATGTCTACCCAAACTTGCGAGTATATGATTCTTATATATACATTGGCCATGTATTTATTCAAGTATTTAGACTTTTCCATATTGTA
>Frequency_1_QualityScore_FFHHHHGJIJJJIGIJJFJJJEHIIIIIIIJJJEHJJEIJIIGIJIGIDHHIEHEHHHFFDDDCEC@;?ACCDDDDDCDACDDDDDDCDDECDC_Mismatch_2_Sense_+_Library_PoolC
CAACAGCCTGTTAATCCACTTATTCCAACCCCTCCCCTCCCCGCTTCTAATTCTCCTCCATAGACAGCCACTCCTGCTCACAGCTAGTAATGAT
>Frequency_1_QualityScore_FFHHHHHJJJJJJJJJJJJGIJJJJJJJJJJJJJJJJJJJJJJIIJJJJJJJJJJIJJIJJJJJJJJJJHEHHHFFFDDDDCDCDDDDEEDDEE_Mismatch_1_Sense_+_Library_PoolC
CGTATGATAGGATGCATTGACCTCTCTTTATATATATATCTGGTTGTAGATACTGTGGATTCAATAATACACTACCGACAGTGTTCGATGTAAA
>Frequency_1_QualityScore_DA+ACD>EE<E<CFFIF@CCFCFCH><DCBFBFD?4?DDF9;?9BDD<??>?BFIIIIFFD=5CEF>D_Mismatch_0_Sense_+_Library_PoolC
GGTGTTCATGACAAAAATGTTGAAATTATTTGAGTTATTGGGTCATATTGGTGAAAAGGGTGTATGAC
