# Supplementary material for: Differential Gene Expression Reveals Candidate Genes for Drought Stress Response in Abies alba (Pinaceae)
Source: PLoS One. 2015 Apr 29;10(4):e0124564. doi: 10.1371/journal.pone.0124564 (PMC4414588; doi:10.1371/journal.pone.0124564)
Supplement: S2 File — (GZ) [file pone.0124564.s002.gz › comp18714_c0_seq1 #or# comp18714_c0_seq2.fa]

>comp18714_c0_seq1 len=479 path=[1:0-156 158:157-243 245:244-269 271:270-309 311:310-310 312:311-335 520:336-478]
TTTGCATCTGTAGATCTATATATAGACGACTGCGTCGATATGGTTGCGGCGAATATAGAGTCGTAATACGTTTGCCTTCTGCTGCTGGCAATCAGAGGAAGAGAGTGATCGTTTGTTGCTGTCCAAGAATGGGACCTGGAGGTCCTGGAGGTCCTGGCGGTTGGGGTCCTGGTCCTGGAGGCCCTGGTGGTTGGGGCCCTGGTCCTGGAGGGTTCTTTGGTTGCATTCAACAATGTCTATATTTCCTTTGCTGCTGCTGCCTGCTGCAAGAGTGCTTCGGATTTTGTTGCCCCCCATTTGGAGGCGGCCCAGGGGGCGGCCCCCCTCCATTTTAAGTATCAGTCATTACACTGATGTTGTTATGGTCTGCCTTTTCGTCATTATAAAGGCAGATCAAGATCGTTATGTAACGTAGTGTGTTGATAAATAAAAATTGGGGTGGAGTCTTTGGATTTCCAAGACTTGTTACAGATCTGAAA
>comp18714_c0_seq2 len=453 path=[1:0-156 158:157-243 245:244-269 271:270-309 311:310-310 312:311-335 1037:336-452]
TTTGCATCTGTAGATCTATATATAGACGACTGCGTCGATATGGTTGCGGCGAATATAGAGTCGTAATACGTTTGCCTTCTGCTGCTGGCAATCAGAGGAAGAGAGTGATCGTTTGTTGCTGTCCAAGAATGGGACCTGGAGGTCCTGGAGGTCCTGGCGGTTGGGGTCCTGGTCCTGGAGGCCCTGGTGGTTGGGGCCCTGGTCCTGGAGGGTTCTTTGGTTGCATTCAACAATGTCTATATTTCCTTTGCTGCTGCTGCCTGCTGCAAGAGTGCTTCGGATTTTGTTGCCCCCCATTTGGAGGCGGCCCAGGGGGCGGCCCCCCTCCATTTTAAGGACCATTCATTACCCAGATGTTGTTATGGCCTGCCTTTTCGTCAATAGAAAGGCAGAGCAAAATCATTATGTAATGCAGTATGTTGATAAATGAAAAAATGCGCTTTACAGATCAAA

>Frequency_2_QualityScore_EEFHHG?HIIIAIII;GIIII:E<GI@EGFEHIHIIEHHG>CEGGIEGIIIIIHIIHHGGDGCCDEBDC?ACDCACCACCCAC?AB=CCCC;==_Mismatch_0_Sense_+_Library_PoolT
ATACGTTTGCCTTCTGCTGCTGGCAATCAGAGGAAGAGAGTGATCGTTTGTTGCTGTCCAAGAATGGGACCTGGAGGTCCTGGAGGTCCTGGCG
>Frequency_2_QualityScore_FFHHHHHJIIIJIJJJJIJIIIIJHIHJJIJJJJIIFGHIIJHIIJJJIJIJIJJJIIIJIHGGGGFFEEEEDBCDDDCDDD?CCDDDDDD;AC_Mismatch_0_Sense_+_Library_PoolT
GTTTGCCTTCTGCTGCTGGCAATCAGAGGAAGAGAGTGATCGTTTGTTGCTGTCCAAGAATGGGACCTGGAGGTCCTGGAGGTCCTGGCGGTTG
>Frequency_1_QualityScore_DDH?FDFHI@FBFEEDHHA@CEEHICAEHFHFEEEBDEEECCCACCCCCCCBCCBACCCCCCBCCCDCCBB<@BCCCBC?>CCBBB3?CD:@CC_Mismatch_0_Sense_+_Library_PoolT
GGGTTCTTTGGTTGCATTCAACAATGTCTATATTTCCTTTGCTGCTGCTGCCTGCTGCAAGAGTGCTTCGGATTTTGTTGCCCCCCATTTGGAG
>Frequency_1_QualityScore_FFHGHHHJJJJJIJJJGJJJFHIJJJJJGIIJJJJJJJJJJIJ7CHIJJHHHHHHHHFFFFFEEEEEEDDDDDDDDDDDDCCDDDDDDBDDDDD_Mismatch_0_Sense_+_Library_PoolT
GGGGCCCTGGTCCTGGAGGGTTCTTTGGTTGCATTCAACAATGTCTATATTTCCTTTGCTGCTGCTGCCTGCTGCAAGAGTGCTTCGGATTTTG
>Frequency_1_QualityScore_FFHHHHHIJJJJJJJJDIJHIJJCHIIIJJIHIIJJJHHHHHHFEFFFFFEDEFFEEEDDDDDDDDDDDCCDDDDDDDDDDCDCCC@CDDDBDD_Mismatch_0_Sense_+_Library_PoolT
GTTGGGGCCCTGGTCCTGGAGGGTTCTTTGGTTGCATTCAACAATGTCTATATTTCCTTTGCTGCTGCTGCCTGCTGCAAGAGTGCTTCGGATT
>Frequency_1_QualityScore_FFHHHGHJJIJJIJJJIJJJJJJJJJJJJJJJJJIJJJJJIJJJJJIJIJJJJGGIJJJJJ?HGIJJHHFHHHFFDBDDEDCADDDDDDDBBA?_Mismatch_0_Sense_+_Library_PoolT
GTTGCATTCAACAATGTCTATATTTCCTTTGCTGCTGCTGCCTGCTGCAAGAGTGCTTCGGATTTTGTTGCCCCCCATTTGGAGGCGGCCCAGG
>Frequency_1_QualityScore_FDHFD=F?GEGGIGGHIIIIEGGFFHFBFEGGBEHIIFHIGGGGGIIDHHGDHIIIECDHICEEHIIHH=?=ABDEDBCBDCDCCDDCDDDBDD_Mismatch_0_Sense_+_Library_PoolT
TTTGGTTGCATTCAACAATGTCTATATTTCCTTTGCTGCTGCTGCCTGCTGCAAGAGTGCTTCGGATTTTGTTGCCCCCCATTTGGAGGCGGCC
>Frequency_1_QualityScore_FFHHHHHJJJJJJJJIIJJJJJJJGIJGIJIJJJDGHJJJHIJJIIJJJJIIJHIJIJJJJIHGHHHFFEE=ACEEDDDD=CCDDDDDD0<@BB_Mismatch_0_Sense_+_Library_PoolT
TTGCCTTCTGCTGCTGGCAATCAGAGGAAGAGAGTGATCGTTTGTTGCTGTCCAAGAATGGGACCTGGAGGTCCTGGAGGTCCTGGCGGTTGGG
>Frequency_1_QualityScore_FFHHHHFIBGGEHGI<GHCDA)?3C:B<DHGHHIIHIIGIA@CHGGIAC=CE@@EHH>EDEFB@@CC(;@>(;>CCDDDD<<&5>B&0588?:@_Mismatch_2_Sense_+_Library_PoolT
GCTGCTGGCAATCAGAGGAAGAGAGTGATCGTTTGTTGCTGTCCAAGAATGGGACCTGGAGGTCCTGAAGGTCCTGGCGGTTGGGGGCCTGGTC
>Frequency_1_QualityScore_FFHHHFDHGHFHIHIJGHHJFHHEFHHHJIJCFHEDGHJGHGIIGIIJJJJJJIFFHHFHFFFCDDDDDB<BBBDDDDB>BDDDB>?CACDDDD_Mismatch_0_Sense_+_Library_PoolT
TTTCCTTTGCTGCTGCTGCCTGCTGCAAGAGTGCTTCGGATTTTGTTGCCCCCCATTTGGAGGCGGCCCAGGGGGCGGCCCCCCTCCATTTTAA
>Frequency_1_QualityScore_DDBFHHHHDGHIII2AE@FGIIHG=DHIIIIGGGIIIGIHHIGAGHIIIIIIIIGIEHIIEIIGIHFHFDECEEDCCCCCB???@CCC<C?CCC_Mismatch_0_Sense_+_Library_PoolT
CTGGTCCTGGAGGGTTCTTTGGTTGCATTCAACAATGTCTATATTTCCTTTGCTGCTGCTGCCTGCTGCAAGAGTGCTTCGGATTTTGTTGCCC
>Frequency_1_QualityScore_FFHHHHHJJJJJIJHGEAHCFFGGGBGIJIJJIJJJIJIIHFGGIGHCGIGIJCHIGHHHHHFFD@DCCEEEDD?BDDDDBBADDDDDCDDCDB_Mismatch_0_Sense_+_Library_PoolT
GGCAATCAGAGGAAGAGAGTGATCGTTTGTTGCTGTCCAAGAATGGGACCTGGAGGTCCTGGAGGTCCTGGCGGTTGGGGTCCTGGTCCTGGAG
>Frequency_1_QualityScore_FFHHHHHJIHIJJJJIIJJJJIJJ?GHGIJJIJJJJIJJIIJJJI=DHHABEFFFEECCDDDEDDDDDDDCDCDEEDDEFEFEDDDDDDDDDDD_Mismatch_1_Sense_+_Library_PoolT
GAGTCCTGGTCCTGGAGGCCCTGGTGGTTGGGGCCCTGGTCCTGGAGGGTTCTTTGGTTGCATTCAACAATGTCTATATTTCCTTTGCTGCTGC
>Frequency_1_QualityScore_FFHHHGHJJGIJJJJJJJFHIIIJFIJDGIJJJIJJHIEIJHEEFFFDEEEEEDBDDDDDDDDACD9?B@DDDDDDDDACDDDC?BDD(8ACCD_Mismatch_0_Sense_+_Library_PoolT
AAGAATGGGACCTGGAGGTCCTGGAGGTCCTGGCGGTTGGGGTCCTGGTCCTGGAGGCCCTGGTGGTTGGGGCCCTGGTCCTGGAGGGTTCTTT
>Frequency_1_QualityScore_FFHHHHHIJJJJJJJJJJJJJIJJJGGIJJJJJJHHIJJJJJJCHHGIJJJH=BCDDD;@DCDDCCDDDCBDDDDDBBD@CD0<?BDDDDDBDD_Mismatch_0_Sense_+_Library_PoolT
TCGTTTGTTGCTGTCCAAGAATGGGACCTGGAGGTCCTGGAGGTCCTGGCGGTTGGGGTCCTGGTCCTGGAGGCCCTGGTGGTTGGGGCCCTGG
>Frequency_1_QualityScore_FFHGGDHGIJGFHEG)?FHIGEGHHIE>FDHGGHAGHBHCEEHEHEHIJJJI@CHIGHHHHHHDFFFEEE;ACCB;>CDDDDD<@=>ACA?<>C_Mismatch_0_Sense_+_Library_PoolT
CCTGGTCCTGGAGGGTTCTTTGGTTGCATTCAACAATGTCTATATTTCCTTTGCTGCTGCTGCCTGCTGCAAGAGTGCTTCGGATTTTGTTGCC
>Frequency_1_QualityScore_FFHGFHHHIJJIIGIIHHIJIGHJI<GHHGIFGIIIHCHHHEFFFDDDDDDDAC?=@DDBDDDDDBBAC:>CCBDBD<AACCDC?<BBDCDCC4_Mismatch_0_Sense_+_Library_PoolT
CTGGAGGTCCTGGAGGTCCTGGCGGTTGGGGTCCTGGTCCTGGAGGCCCTGGTGGTTGGGGCCCTGGTCCTGGAGGGTTCTTTGGTTGCATTCA
>Frequency_1_QualityScore_FFHHHHHJJJIIJJIIJJJIJJJJJJJJIJJIJJJJJJJJJJIJJJJJJJJGHIJJJJJIJJJJJHHHJHHHFDDDDEECDDDDDDDDDBBBBD_Mismatch_0_Sense_+_Library_PoolT
TGCATTCAACAATGTCTATATTTCCTTTGCTGCTGCTGCCTGCTGCAAGAGTGCTTCGGATTTTGTTGCCCCCCATTTGGAGGCGGCCCAGGGG
>Frequency_1_QualityScore_FFHGHHHIJIJJJJIJJJJIHGGIJJFIJJJJIJJHIIJJJHIJFHJJJIIHF9ADDDDB@BDDD>@>@CCDDD@BDBDDCCD>BBDDBBDDDD_Mismatch_0_Sense_+_Library_PoolT
ATCGTTTGTTGCTGTCCAAGAATGGGACCTGGAGGTCCTGGAGGTCCTGGCGGTTGGGGTCCTGGTCCTGGAGGCCCTGGTGGTTGGGGCCCTG
>Frequency_1_QualityScore_FFHGGHGJJJJJGHIIIJGHIJDGHIJJJJJJIIIJJJGGGHGGIGIJIIJJIFGHIHHHHHHFFFFFEEEEEDDDDA@CCDDDDEDDDD?B>C_Mismatch_0_Sense_+_Library_PoolT
TTGGGGCCCTGGTCCTGGAGGGTTCTTTGGTTGCATTCAACAATGTCTATATTTCCTTTGCTGCTGCTGCCTGCTGCAAGAGTGCTTCGGATTT
>Frequency_9_QualityScore_EDGHGHFGIIIGHIIFHGFIGEHGIIGGIGHHICGGFHGHDEEGGHFGIHGFHHHIGGGGGGFFFFFDC@BBCCCDC@BBACCABC<@BCDCCC_Mismatch_0_Sense_+_Library_PoolC
ATACGTTTGCCTTCTGCTGCTGGCAATCAGAGGAAGAGAGTGATCGTTTGTTGCTGTCCAAGAATGGGACCTGGAGGTCCTGGAGGTCCTGGCG
>Frequency_42_QualityScore_FEGHHHHIJJIHIIIIIIIIIIIIHIGIIGHIHIHIEGGHIIGHIIHIIIIIIIIHGHGGHHHGEFFEEDDDC@CDDCCBCC<ACCDCCCC:??_Mismatch_0_Sense_+_Library_PoolC
GTTTGCCTTCTGCTGCTGGCAATCAGAGGAAGAGAGTGATCGTTTGTTGCTGTCCAAGAATGGGACCTGGAGGTCCTGGAGGTCCTGGCGGTTG
>Frequency_1_QualityScore_FFH@CFBHIGEHGIIDHGIIIHIIIIHIJJGGIJJJJJFGIIIJIIJJJJJGHIJJIIGHIGH?CHFFFDE?BDEDDACBCC58=BDDAD>>:<_Mismatch_0_Sense_+_Library_PoolC
GGGTTCTTTGGTTGCATTCAACAATGTCTATATTTCCTTTGCTGCTGCTGCCTGCTGCAAGAGTGCTTCGGATTTTGTTGCCCCCCATTTGGAG
>Frequency_1_QualityScore_FFGHGHHJJJJJJJJJHHJJBGHIJJFIHHJJJJJJIJJJJJJGGJGHHEHHHHFFFFFFEEDDEECDDCCDDDDDDDDDCCDEDDDDBDDDDD_Mismatch_0_Sense_+_Library_PoolC
GGGGCCCTGGTCCTGGAGGGTTCTTTGGTTGCATTCAACAATGTCTATATTTCCTTTGCTGCTGCTGCCTGCTGCAAGAGTGCTTCGGATTTTG
>Frequency_2_QualityScore_FEGGGGEGHIIIIIIIJIJGHIIAGGEHIIIEHIIIIIJIIGIHIGIGIIGGGGGHEGEGGEGEEEEEECCEEDDDCCCDDB@?ACCCCDDBCC_Mismatch_0_Sense_+_Library_PoolC
GTTGGGGCCCTGGTCCTGGAGGGTTCTTTGGTTGCATTCAACAATGTCTATATTTCCTTTGCTGCTGCTGCCTGCTGCAAGAGTGCTTCGGATT
>Frequency_10_QualityScore_FEHHGGHIIIIIIHIIHIIJIIIIJHIIIIIIIIIJIIJIIJIIIIIIIIIHIFGHIIJJIHIIIIIGHGFFFFEDDDDECBBCCCCCABCB?=_Mismatch_0_Sense_+_Library_PoolC
GTTGCATTCAACAATGTCTATATTTCCTTTGCTGCTGCTGCCTGCTGCAAGAGTGCTTCGGATTTTGTTGCCCCCCATTTGGAGGCGGCCCAGG
>Frequency_3_QualityScore_EFHHHHHJJIJJJIJJJJJJJJIJJJJJJJJJJJJJJJJJJJJJJJJJJJJJJIJJJHHIIJJJIIHGGFGGGFFEEDDDCDDEECDDDCDDDD_Mismatch_0_Sense_+_Library_PoolC
TTTGGTTGCATTCAACAATGTCTATATTTCCTTTGCTGCTGCTGCCTGCTGCAAGAGTGCTTCGGATTTTGTTGCCCCCCATTTGGAGGCGGCC
>Frequency_3_QualityScore_EEFGFGGHIIIIHIJIJFHIIIIIFHHGGIHHGHBEHHJHFHHIFIGIHIIIIIJJIFBFECB@CDACDBC@AAABA>?A7@ACDBBBB6<9;>_Mismatch_0_Sense_+_Library_PoolC
TTGCCTTCTGCTGCTGGCAATCAGAGGAAGAGAGTGATCGTTTGTTGCTGTCCAAGAATGGGACCTGGAGGTCCTGGAGGTCCTGGCGGTTGGG
>Frequency_7_QualityScore_DEGFGFDFEFGGIHGIHFIIHGHCGGGHIHGCFGHHIHIFFGHIHDHGGGFGHGGDECC@CCCB@@AAB?>;;9>=;?9>@@AA@AB;6;?C>A_Mismatch_0_Sense_+_Library_PoolC
TTTCCTTTGCTGCTGCTGCCTGCTGCAAGAGTGCTTCGGATTTTGTTGCCCCCCATTTGGAGGCGGCCCAGGGGGCGGCCCCCCTCCATTTTAA
>Frequency_3_QualityScore_FFHHGHHJJJHIJJEHHIJJJJIIJJHJJJIIJJJJJIIIJIIJJJIJJJJJJJJJJJJJIJIIIIGGGGGFEEBDEEDECCBCDDDDCDCDDD_Mismatch_0_Sense_+_Library_PoolC
CTGGTCCTGGAGGGTTCTTTGGTTGCATTCAACAATGTCTATATTTCCTTTGCTGCTGCTGCCTGCTGCAAGAGTGCTTCGGATTTTGTTGCCC
>Frequency_11_QualityScore_FFHGHHHGIFHIHIIGHGIBFGHHIGHIIIIIIIIIIHGFFGHFHGGFHHHHFDEEBCEFEECEDACDDCBBBC=@@BAC<?CCCC@ACBBBAA_Mismatch_0_Sense_+_Library_PoolC
GGCAATCAGAGGAAGAGAGTGATCGTTTGTTGCTGTCCAAGAATGGGACCTGGAGGTCCTGGAGGTCCTGGCGGTTGGGGTCCTGGTCCTGGAG
>Frequency_1_QualityScore_FFGHHGGJJIGIGIHIGGIIJJIIIGIGGGIHIGBGGIGGBDGDHIEII;AH<BCDDD@BBCCDC@CCCC<A?8?@?ADCC@9?B9@B@B@D<?_Mismatch_0_Sense_+_Library_PoolC
TCGTTTGTTGCTGTCCAAGAATGGGACCTGGAGGTCCTGGAGGTCCTGGCGGTTGGGGTCCTGGTCCTGGAGGCCCTGGTGGTTGGGGCCCTGG
>Frequency_5_QualityScore_FFHHHHHJJJJIIJJDGHJJJIJIIJJJJJJIJJJJJIIJJJJJJJIJJJJJJJJIJJJIJHIHHHHGFFFFEDEACDEEDDDBBDDDDCDBCC_Mismatch_0_Sense_+_Library_PoolC
CCTGGTCCTGGAGGGTTCTTTGGTTGCATTCAACAATGTCTATATTTCCTTTGCTGCTGCTGCCTGCTGCAAGAGTGCTTCGGATTTTGTTGCC
>Frequency_3_QualityScore_FFHHHHHGIIJJJIJJFHHIJJJJJBGGIIJGHIIIJHIIHGGHGFFEDDEDBCDABBCCCCDDDDDDD>BCDBBDD9=BDDDDD@BBCDDDCB_Mismatch_0_Sense_+_Library_PoolC
CTGGAGGTCCTGGAGGTCCTGGCGGTTGGGGTCCTGGTCCTGGAGGCCCTGGTGGTTGGGGCCCTGGTCCTGGAGGGTTCTTTGGTTGCATTCA
>Frequency_2_QualityScore_FFHHHHHJJJJJJJIJJJJIJJJJJJJJJJJJJJJJJJJJJJIJJJJJJIJHHIIIJJIIIJJJIIIIHHHHFDDDDECCCCCDDDDDDDAABD_Mismatch_0_Sense_+_Library_PoolC
TGCATTCAACAATGTCTATATTTCCTTTGCTGCTGCTGCCTGCTGCAAGAGTGCTTCGGATTTTGTTGCCCCCCATTTGGAGGCGGCCCAGGGG
>Frequency_12_QualityScore_EFHHGGHIIIIJIIGIIHHHHHHIIJEGHIIIFHHBFHIIHHIICGHHHIIIH?CBBCC:>AABC?BCCBAAABBABAAB:?@8@ABBB>AABA_Mismatch_0_Sense_+_Library_PoolC
ATCGTTTGTTGCTGTCCAAGAATGGGACCTGGAGGTCCTGGAGGTCCTGGCGGTTGGGGTCCTGGTCCTGGAGGCCCTGGTGGTTGGGGCCCTG
>Frequency_13_QualityScore_FFGGHGHJHJIIHGIIIJHIHIIHIHIGIJHIIGIHHEGHHIIFHHIHIIHHHGHGGGGEFFFFFCCCDDDCCC>CCBCCBCC<ACCCCCCB8=_Mismatch_0_Sense_+_Library_PoolC
CGTTTGCCTTCTGCTGCTGGCAATCAGAGGAAGAGAGTGATCGTTTGTTGCTGTCCAAGAATGGGACCTGGAGGTCCTGGAGGTCCTGGCGGTT
>Frequency_11_QualityScore_FFHHHHHJHHIJJJJJJJJJJJJIJJJJJJJJJJJJJJJJIJJIIFHHIIJJIHHIJIJHHHHIHGGDCCDDDCCCDCCCDCDBA@ABCCBC>@_Mismatch_0_Sense_+_Library_PoolC
CAACAATGTCTATATTTCCTTTGCTGCTGCTGCCTGCTGCAAGAGTGCTTCGGATTTTGTTGCCCCCCATTTGGAGGCGGCCCAGGGGGCGGCC
>Frequency_10_QualityScore_EEHGHCFGHIIIIFGHIIIIIHIIIIHIHIIIIIIIIIIIIIIIIIIHHIIIIIIIIHIIGGEFFBDEFCEDECDDBCCBCACABB@ABCCCCA_Mismatch_0_Sense_+_Library_PoolC
GAGGGTTCTTTGGTTGCATTCAACAATGTCTATATTTCCTTTGCTGCTGCTGCCTGCTGCAAGAGTGCTTCGGATTTTGTTGCCCCCCATTTGG
>Frequency_10_QualityScore_FEGGHHHIIHIHHIIIHIIHGHHHEHIHJHIIIIIIIIIIIIIIIIIIHIIIIIIHIHHHHEFHGGIGGCFDDDDDECCCCCCDCDBDB@A@AA_Mismatch_0_Sense_+_Library_PoolC
GTTCTTTGGTTGCATTCAACAATGTCTATATTTCCTTTGCTGCTGCTGCCTGCTGCAAGAGTGCTTCGGATTTTGTTGCCCCCCATTTGGAGGC
>Frequency_9_QualityScore_FFGGHFGGIFGGIIJHIIHIHIGIHHHHFGIHHIIHIEGGHIHEHGDEGFGGFHGADEFFEGFD<@BCDA:;A@@BABBCCA?@@@?AA@A=?A_Mismatch_0_Sense_+_Library_PoolC
GGAAGAGAGTGATCGTTTGTTGCTGTCCAAGAATGGGACCTGGAGGTCCTGGAGGTCCTGGCGGTTGGGGTCCTGGTCCTGGAGGCCCTGGTGG
>Frequency_8_QualityScore_EFHHHHHIJJJIJJJJJJJIJJIIIJJIJJJJJJJJJJJJIJIIGGHIIJJIGIIIJIIJIIIIHGEDDDEEDCDCCCCDDCBA@CCBCAB>AC_Mismatch_0_Sense_+_Library_PoolC
AACAATGTCTATATTTCCTTTGCTGCTGCTGCCTGCTGCAAGAGTGCTTCGGATTTTGTTGCCCCCCATTTGGAGGCGGCCCAGGGGGCGGCCC
>Frequency_8_QualityScore_EEFGGGGG>DEGHGGFGGFCDGHGHIGGHHGGGHIIIIGIGGHGGGGGFFHHIHGGEGFGFGFDEFFFC>ADDCCCAAABBB?AACB??>=@BC_Mismatch_0_Sense_+_Library_PoolC
CTGGAGGGTTCTTTGGTTGCATTCAACAATGTCTATATTTCCTTTGCTGCTGCTGCCTGCTGCAAGAGTGCTTCGGATTTTGTTGCCCCCCATT
>Frequency_8_QualityScore_FFGGGGGHIIIBFGIIIHIGHIHIIJIHIFGGIIHIIGHGIHIHHIIHIIIHIIIIJJIIIIIIIHFFGDECCEEEECCACCCDDBCBBCCABB_Mismatch_0_Sense_+_Library_PoolC
GTCCTGGAGGGTTCTTTGGTTGCATTCAACAATGTCTATATTTCCTTTGCTGCTGCTGCCTGCTGCAAGAGTGCTTCGGATTTTGTTGCCCCCC
>Frequency_8_QualityScore_EEFGFGGGEGHIHIIGAEEEGEGHGGHEHGFCCEFFHEFGG;AAFGFCDBAABBCCCCDCCAABCDCCCDBDDCBAACCCBCCDCCCBBBCCCC_Mismatch_0_Sense_+_Library_PoolC
GTCCTGGAGGCCCTGGTGGTTGGGGCCCTGGTCCTGGAGGGTTCTTTGGTTGCATTCAACAATGTCTATATTTCCTTTGCTGCTGCTGCCTGCT
>Frequency_8_QualityScore_EEGGGGGIIJIHHIHIIHHHIFIFGGHIGIIIIGIDFGEGHFGHIGGIHGHHHHGGGGGDFGECEEEEEDDC@CCCCCCCA9?ACCCBAA8?AB_Mismatch_0_Sense_+_Library_PoolC
TTTGCCTTCTGCTGCTGGCAATCAGAGGAAGAGAGTGATCGTTTGTTGCTGTCCAAGAATGGGACCTGGAGGTCCTGGAGGTCCTGGCGGTTGG
>Frequency_8_QualityScore_FFGHHHHIIJIIHHIIIIIIIIIIIIIJIIIIEGIIIIIIHHIIIIHIGHHFHGHGFFGDDDCCBBAAA<@?@@=?@@A9?ACCCA@B=ABBA?_Mismatch_0_Sense_+_Library_PoolC
ATTTCCTTTGCTGCTGCTGCCTGCTGCAAGAGTGCTTCGGATTTTGTTGCCCCCCATTTGGAGGCGGCCCAGGGGGCGGCCCCCCTCCATTTTA
>Frequency_7_QualityScore_FEHHHHGIJJHJIIIIIJJJIJJIIIJIJJIIJIJIHIGGHIHIIIHIIJJIHIHHIJIHGFEEFEECD@BBBCCBBABCBBBAB7=?BCCCBB_Mismatch_0_Sense_+_Library_PoolC
GTCTATATTTCCTTTGCTGCTGCTGCCTGCTGCAAGAGTGCTTCGGATTTTGTTGCCCCCCATTTGGAGGCGGCCCAGGGGGCGGCCCCCCTCC
>Frequency_7_QualityScore_EEGGHFGEFGHHIHHIHIIIJIIHIHGHHHHHHHIEHHIHIFHGGGHIIHGHHDEGGGGGFC:@BCCA:;ACCCBCCAA?AA@BBCBBC?@B<@_Mismatch_0_Sense_+_Library_PoolC
AAGAGAGTGATCGTTTGTTGCTGTCCAAGAATGGGACCTGGAGGTCCTGGAGGTCCTGGCGGTTGGGGTCCTGGTCCTGGAGGCCCTGGTGGTT
>Frequency_7_QualityScore_FFHHGGHIIJHHIHHHGHFHCFFGIIFHIJIJIJIIIIIFHHHIIIHHFHHIIHFHHFFEHGGFFE<ABABBCCB8?>ABB9>BCAC>@CC??=_Mismatch_0_Sense_+_Library_PoolC
TGGCAATCAGAGGAAGAGAGTGATCGTTTGTTGCTGTCCAAGAATGGGACCTGGAGGTCCTGGAGGTCCTGGCGGTTGGGGTCCTGGTCCTGGA
>Frequency_6_QualityScore_FFHHGHGIIIIIIIIIGFHHEFGDHGHBEGHIIGHIIIJJIIJIJIIIIHHIHHGEGHGHGFFEACEEECCBC:?@CCCCCC>?ABBB3:@CCD_Mismatch_0_Sense_+_Library_PoolC
CTGCTGCTGGCAATCAGAGGAAGAGAGTGATCGTTTGTTGCTGTCCAAGAATGGGACCTGGAGGTCCTGGAGGTCCTGGCGGTTGGGGTCCTGG
>Frequency_6_QualityScore_FFHHGHHJJHIIEHIIIIGIJAGHIIIJIJGHHIHIFGGGGGEFEEECDDCCDDCDD@CC<AADCDCBCABBACCCCD@CCB6<?BCDCC@CBB_Mismatch_0_Sense_+_Library_PoolC
GGGACCTGGAGGTCCTGGAGGTCCTGGCGGTTGGGGTCCTGGTCCTGGAGGCCCTGGTGGTTGGGGCCCTGGTCCTGGAGGGTTCTTTGGTTGC
>Frequency_6_QualityScore_FFHGHHHHIIEGIIJJIIIEGIIJJBGIIIJGIIJIIIIIIGGGFEACD@BBCDDCBDCCDCDDDDC?CBA2;ACDDCCABABBDEDBCCBBCC_Mismatch_0_Sense_+_Library_PoolC
GTCCTGGAGGTCCTGGCGGTTGGGGTCCTGGTCCTGGAGGCCCTGGTGGTTGGGGCCCTGGTCCTGGAGGGTTCTTTGGTTGCATTCAACAATG
>Frequency_6_QualityScore_EFHGHHHJIIJJIIIJJIIIIIIIIIIJJJIJJJIIJIIIGGIIIIIJGHIIJJJIJJIIIJFFEEECCBCBCCDCB@AA>AABCCC>>AA@BC_Mismatch_0_Sense_+_Library_PoolC
ATGTCTATATTTCCTTTGCTGCTGCTGCCTGCTGCAAGAGTGCTTCGGATTTTGTTGCCCCCCATTTGGAGGCGGCCCAGGGGGCGGCCCCCCT
>Frequency_6_QualityScore_FFHGEFGGGIIIIIIIIIHHIIIIIFHII>EGGHIHHEFHGGFHGGGFFFFGFFFEEEFEEEDDDCDDCDDDDDDDBBCBCDCCCCCAC@BBDD_Mismatch_0_Sense_+_Library_PoolC
CTGGTGGTTGGGGCCCTGGTCCTGGAGGGTTCTTTGGTTGCATTCAACAATGTCTATATTTCCTTTGCTGCTGCTGCCTGCTGCAAGAGTGCTT
>Frequency_6_QualityScore_FEHHGGGFGIIIHHHIGHIHHIAFHCFHFHFHGGGGHFFGGGGDGEF7@CDEEDD@CC?CDDDDCCCCCACCDEEDDEDCDDCCCDDDCDACDC_Mismatch_0_Sense_+_Library_PoolC
GTCCTGGTCCTGGAGGCCCTGGTGGTTGGGGCCCTGGTCCTGGAGGGTTCTTTGGTTGCATTCAACAATGTCTATATTTCCTTTGCTGCTGCTG
>Frequency_5_QualityScore_EEHGGGGHIJIIJIHGHGHFEGGH>DGIIHGHHHHIIGHIHHIIIIIJIIHIHHIHHIHHHA@CBEDDDB@@BBCDCAB;@A@AC:@ACCC@AC_Mismatch_0_Sense_+_Library_PoolC
CTGCTGGCAATCAGAGGAAGAGAGTGATCGTTTGTTGCTGTCCAAGAATGGGACCTGGAGGTCCTGGAGGTCCTGGCGGTTGGGGTCCTGGTCC
>Frequency_5_QualityScore_FFHHHHHJJJJJIIJJJJJJJJJJJJJJJJJJJJJJJJJJJJJJJIIHIHHIJJJJJGIIJJJIJHIJFCFDDDDEDCCCDCCDDDDC@@ACCD_Mismatch_0_Sense_+_Library_PoolC
CATTCAACAATGTCTATATTTCCTTTGCTGCTGCTGCCTGCTGCAAGAGTGCTTCGGATTTTGTTGCCCCCCATTTGGAGGCGGCCCAGGGGGC
>Frequency_5_QualityScore_EEGGGHGHFIHHHHIFIIHIHIHIIJIIIHHGGIHCFHGHIIIHHGHIHHHIFEBGBEDGDEDDDABBA@@AA@><???@@?9?AB@AABB?AA_Mismatch_0_Sense_+_Library_PoolC
TATATTTCCTTTGCTGCTGCTGCCTGCTGCAAGAGTGCTTCGGATTTTGTTGCCCCCCATTTGGAGGCGGCCCAGGGGGCGGCCCCCCTCCATT
>Frequency_5_QualityScore_DADFFGCF>BFFGGHHIGFHHGGGGHHFGHFHHIHGEFGHGECEECDFFGHEGFCDEEFEEDC6<=ABA;=?CCC<?BBA>?;>?>BBBB8;?8_Mismatch_0_Sense_+_Library_PoolC
GAAGAGAGTGATCGTTTGTTGCTGTCCAAGAATGGGACCTGGAGGTCCTGGAGGTCCTGGCGGTTGGGGTCCTGGTCCTGGAGGCCCTGGTGGT
>Frequency_5_QualityScore_FFHFDGGIJIIIIIJIIIIHIHHIIHIIHIHIIHGIFGHFIHIHGGIIIJIHHIIHHHEFEEEBACBBBBC@AA?<=<=>@@?8?@CCBDAB>A_Mismatch_0_Sense_+_Library_PoolC
CTATATTTCCTTTGCTGCTGCTGCCTGCTGCAAGAGTGCTTCGGATTTTGTTGCCCCCCATTTGGAGGCGGCCCAGGGGGCGGCCCCCCTCCAT
>Frequency_5_QualityScore_FFHGFHGJIJHHIHGHHIIIIHIIIHIHIHCFGHIIIHGHIIIIHIHGHFHIHGGGFDBBA?AAA@BAB><>?A@AB29?ABB@AB;=>BC>A?_Mismatch_0_Sense_+_Library_PoolC
TTCCTTTGCTGCTGCTGCCTGCTGCAAGAGTGCTTCGGATTTTGTTGCCCCCCATTTGGAGGCGGCCCAGGGGGCGGCCCCCCTCCATTTTAAG
>Frequency_5_QualityScore_FFHHHHHJHIJJJJHIJJCFHIJJIIGHIJJJJJIJIIIIJIIIJJHJJJJIIIIJJIHIHHHGGGGFFDEEEEDDDDCCDDDDCD@AADDDBC_Mismatch_0_Sense_+_Library_PoolC
GGCCCTGGTCCTGGAGGGTTCTTTGGTTGCATTCAACAATGTCTATATTTCCTTTGCTGCTGCTGCCTGCTGCAAGAGTGCTTCGGATTTTGTT
>Frequency_5_QualityScore_DFHGGGHIIIHIIIHIHFHIFHHIJJIIJIJIIIHGHFHHIHIIGDGIHIIEHHIIGGHFFEDECBDCC@@CCCC?>?@?BABA;@BCDDAAA;_Mismatch_0_Sense_+_Library_PoolC
TCTATATTTCCTTTGCTGCTGCTGCCTGCTGCAAGAGTGCTTCGGATTTTGTTGCCCCCCATTTGGAGGCGGCCCAGGGGGCGGCCCCCCTCCA
>Frequency_5_QualityScore_EAFGFFGIIHIHHGGHIHIGHIHIAGDGHAFEFHFGFGFFEFDDGHFGGHEGFFGGFHEEFF@A@CDEDA@CB>ABCCCAAA>BCBBBBBC_Mismatch_0_Sense_+_Library_PoolC
GTTTGCCTTCTGCTGCTGGCAATCAGAGGAAGAGAGTGATCGTTTGTTGCTGTCCAAGAATGGGACCTGGAGGTCCTGGAGGTCCTGGCGG
>Frequency_4_QualityScore_EEHHFGFIIIIIIIIJGIIJJIFHII;CGIJIHIFHIIJIJJIIJGIHHGGGGGGGGGECEEECDDCCDCDDDDDDDCDDDCDDCDABCCCCCC_Mismatch_0_Sense_+_Library_PoolC
GTGGTTGGGGCCCTGGTCCTGGAGGGTTCTTTGGTTGCATTCAACAATGTCTATATTTCCTTTGCTGCTGCTGCCTGCTGCAAGAGTGCTTCGG
>Frequency_4_QualityScore_FFHHHHHJIJJJIJJIIJJJIJJJJJJIJJJJJJJJJJJJJJJJJJJIIJIJFHIHHIIIHIIIIIIIEFGHGFDCDDECCCCCCCCCCDCBAA_Mismatch_0_Sense_+_Library_PoolC
TTGCATTCAACAATGTCTATATTTCCTTTGCTGCTGCTGCCTGCTGCAAGAGTGCTTCGGATTTTGTTGCCCCCCATTTGGAGGCGGCCCAGGG
>Frequency_4_QualityScore_FFHHHHHIJJJJJJJJJJJJJIIJJJIJJJJJJJJJJJJJJJJJJIJJJJJJJJIIGIGHHIIIIHGGGEEEEFDEDDDDCDDDECCCCCCCDC_Mismatch_0_Sense_+_Library_PoolC
CTTTGGTTGCATTCAACAATGTCTATATTTCCTTTGCTGCTGCTGCCTGCTGCAAGAGTGCTTCGGATTTTGTTGCCCCCCATTTGGAGGCGGC
>Frequency_4_QualityScore_FFHHHHHJJJJHIJJJIJJJJJJJJJJJJJJJJJJJJJJJJJJJJJIJHIIHJIJIGIIIJJFIHIIIHFCDDDEECBCCCDCDCD>@?ABCDC_Mismatch_0_Sense_+_Library_PoolC
ATTCAACAATGTCTATATTTCCTTTGCTGCTGCTGCCTGCTGCAAGAGTGCTTCGGATTTTGTTGCCCCCCATTTGGAGGCGGCCCAGGGGGCG
>Frequency_4_QualityScore_FFHHGGHJIGHHGHFGHFHCHCFEIIIGIIJIJIJIIGIIHIIIHIGIHFFHIIHGHICEFGGE=BDAB?CECCCB>AACCC;>AAAB??BC?B_Mismatch_0_Sense_+_Library_PoolC
CTGGCAATCAGAGGAAGAGAGTGATCGTTTGTTGCTGTCCAAGAATGGGACCTGGAGGTCCTGGAGGTCCTGGCGGTTGGGGTCCTGGTCCTGG
>Frequency_3_QualityScore_FFHHHHHJIJJJJJJJJJJJJHDHIDGIGHHIGHIJJJGIHIJJJJJJHIGGCFFHIIHIFEFHGGEFEDDDEEDBCC=BACDDDCD=@<@AA6_Mismatch_0_Sense_+_Library_PoolC
GCCTTCTGCTGCTGGCAATCAGAGGAAGAGAGTGATCGTTTGTTGCTGTCCAAGAATGGGACCTGGAGGTCCTGGAGGTCCTGGCGGTTGGGGT
>Frequency_3_QualityScore_EEHHFFGHIGIFGHIGHHIF@FHHGIHIHEHHGIF>CHEFFDCCECDF?@@BA=AB=@B?A?A=B;>AB>>?<==BB??A@35>?CCCCABC@=_Mismatch_0_Sense_+_Library_PoolC
GGACCTGGAGGTCCTGGAGGTCCTGGCGGTTGGGGTCCTGGTCCTGGAGGCCCTGGTGGTTGGGGCCCTGGTCCTGGAGGGTTCTTTGGTTGCA
>Frequency_3_QualityScore_FFHHHHHJJJJJJJJJJJJJJJIIJIIJJJJJJFHIJJJJJHIJJJJJJIJJIJJHGGGGFEEEEDDDDCB@?@@CDDDD>>CDDDDCCB=BBC_Mismatch_0_Sense_+_Library_PoolC
TATTTCCTTTGCTGCTGCTGCCTGCTGCAAGAGTGCTTCGGATTTTGTTGCCCCCCATTTGGAGGCGGCCCAGGGGGCGGCCCCCCTCCATTTT
>Frequency_3_QualityScore_FFHGHFGIJIIHIDFFGHIJJIIIIIIGHGIIIGBGGG4?DFHIHFEFDDCEEFDEDDDDC@>BDCEEECEDDDCBCCDDDCDDBBBDDBDDCC_Mismatch_0_Sense_+_Library_PoolC
CTGGAGGCCCTGGTGGTTGGGGCCCTGGTCCTGGAGGGTTCTTTGGTTGCATTCAACAATGTCTATATTTCCTTTGCTGCTGCTGCCTGCTGCA
>Frequency_3_QualityScore_EEGGGGGIIJFHEHIGGIGHIIHIIIGIJFIIHIGHGIIHGFFHIIIIIFHIEHHIECEEDDDECCCC@::?>@A<<@BAA9??ACCC=A>BBD_Mismatch_0_Sense_+_Library_PoolC
ATATTTCCTTTGCTGCTGCTGCCTGCTGCAAGAGTGCTTCGGATTTTGTTGCCCCCCATTTGGAGGCGGCCCAGGGGGCGGCCCCCCTCCATTT
>Frequency_3_QualityScore_FFHHHHHJJJJJJJJIJJJHIJIJJHIIJHHIJJJDGIJIJJJIJIJJHHHHHIIHIIIIIIHGGFCDECDDCDD@DDDDDDDD=BCCCD8=AC_Mismatch_0_Sense_+_Library_PoolC
TTCTGCTGCTGGCAATCAGAGGAAGAGAGTGATCGTTTGTTGCTGTCCAAGAATGGGACCTGGAGGTCCTGGAGGTCCTGGCGGTTGGGGTCCT
>Frequency_3_QualityScore_FDGGHGGICGIIJIJIIIJJIJJAFHDFGHIIIJGIIIGIIIIIGGHF<BDEEECEBCBCBCABCDDDC@BACDDDEDDDDDDCDDDDDDDDDD_Mismatch_0_Sense_+_Library_PoolC
GGTCCTGGTCCTGGAGGCCCTGGTGGTTGGGGCCCTGGTCCTGGAGGGTTCTTTGGTTGCATTCAACAATGTCTATATTTCCTTTGCTGCTGCT
>Frequency_3_QualityScore_EFHGGHHJFIGIJHJHIJJJIIIJHIIIJIJIHIJJIJJIIIJJIEHFGHHIJHHFHIIIJHHGIHIHG?CEEECCDDDBBCCCCCA?>ACBAC_Mismatch_0_Sense_+_Library_PoolC
TTCAACAATGTCTATATTTCCTTTGCTGCTGCTGCCTGCTGCAAGAGTGCTTCGGATTTTGTTGCCCCCCATTTGGAGGCGGCCCAGGGGGCGG
>Frequency_3_QualityScore_EEGGHGGEGHHHIHEGFHFFFIIFHGIJHIGIDIHIIHIIHEHIIJHIIHIFEHICDGHGHGFB;;@DDDDDC?@CDCD>AABCB=ACCC@BBB_Mismatch_0_Sense_+_Library_PoolC
GCAATCAGAGGAAGAGAGTGATCGTTTGTTGCTGTCCAAGAATGGGACCTGGAGGTCCTGGAGGTCCTGGCGGTTGGGGTCCTGGTCCTGGAGG
>Frequency_3_QualityScore_FDHHHGGJIIIIIGGHIIHIDIEIIIIHIGGHHIIIHHHIGIIIJJIHGGHHGGFHIJJJJICGGGFHFBCDCEDEBCDCBA@@@C@BA>B@?;_Mismatch_0_Sense_+_Library_PoolC
GGTTGCATTCAACAATGTCTATATTTCCTTTGCTGCTGCTGCCTGCTGCAAGAGTGCTTCGGATTTTGTTGCCCCCCATTTGGAGGCGGCCCAG
>Frequency_3_QualityScore_FFGHGGHIJJJEHIIJJFHIIIJIIGHFIIIIDFHBDFEEECCCDCDBDDDADACCC6?ACCCAD@ACCCDEDCDCCCDDCDCCCDEACCEDDD_Mismatch_0_Sense_+_Library_PoolC
GGCGGTTGGGGTCCTGGTCCTGGAGGCCCTGGTGGTTGGGGCCCTGGTCCTGGAGGGTTCTTTGGTTGCATTCAACAATGTCTATATTTCCTTT
>Frequency_3_QualityScore_EEGHFHHJHEHIJJIFHICGGDFDGEHGIIIDHIJIIJJJJIIIFIIHIEIIJFHIHIIIGG:CDEEEEBC@CCDDDCCC<B@ACC1<BDBC>A_Mismatch_0_Sense_+_Library_PoolC
GCTGCTGGCAATCAGAGGAAGAGAGTGATCGTTTGTTGCTGTCCAAGAATGGGACCTGGAGGTCCTGGAGGTCCTGGCGGTTGGGGTCCTGGTC
>Frequency_3_QualityScore_FFHHHHGJJJJIJJJJJJJJJJJJJJJJJJJJJJJJJJJJIJJEGHIIJJJFHIJJJHIIIIIHHEDEEDDCDDCDCDDDDCB@CDDDCD7<AD_Mismatch_0_Sense_+_Library_PoolC
ACAATGTCTATATTTCCTTTGCTGCTGCTGCCTGCTGCAAGAGTGCTTCGGATTTTGTTGCCCCCCATTTGGAGGCGGCCCAGGGGGCGGCCCC
>Frequency_3_QualityScore_FFGHHHHJHIIJJJJJJJJJJJJJJJJJJJJJJJJJJJJJJJJJJJJJJJJJFHIJJJFHCFIIIIJIIFHGHGFFEFEEDDDCDCDDDCAAB@_Mismatch_0_Sense_+_Library_PoolC
TTCTTTGGTTGCATTCAACAATGTCTATATTTCCTTTGCTGCTGCTGCCTGCTGCAAGAGTGCTTCGGATTTTGTTGCCCCCCATTTGGAGGCG
>Frequency_3_QualityScore_CC>FBCECFH;BEGHEGHBECGGEF@AEFEHDGGE:BEFFFFF?CDFCEEECBD7?ACCDDDDDCDC@CABBACC@CC@BBA?ABBBBBB@?A=_Mismatch_0_Sense_+_Library_PoolC
GAGGCCCTGGTGGTTGGGGCCCTGGTCCTGGAGGGTTCTTTGGTTGCATTCAACAATGTCTATATTTCCTTTGCTGCTGCTGCCTGCTGCAAGA
>Frequency_3_QualityScore_FFGHHHHJJJJJJIJJHIHIJIHGHJEGIHHHGCGGHIIHHIJIIIIIIJJIIIEDGHHIIEHHHGGEECBEDDDDCCC<ABBBBC@C5;>BCC_Mismatch_0_Sense_+_Library_PoolC
TGCCTTCTGCTGCTGGCAATCAGAGGAAGAGAGTGATCGTTTGTTGCTGTCCAAGAATGGGACCTGGAGGTCCTGGAGGTCCTGGCGGTTGGGG
>Frequency_3_QualityScore_EEGGEGGIIIJIHIJIIIFIHHIDHIHIIJHHIHGHIIGFGCFHGIIIIHIHHIGGGHEIIIJEEEDE>BC;BBBB=ACA?@=ABCBD=:=@BD_Mismatch_0_Sense_+_Library_PoolC
AATGTCTATATTTCCTTTGCTGCTGCTGCCTGCTGCAAGAGTGCTTCGGATTTTGTTGCCCCCCATTTGGAGGCGGCCCAGGGGGCGGCCCCCC
>Frequency_3_QualityScore_FFHHHHGHIIJJJJIIIJHIJIHIIJJIJJJJJJHHJJJJJJJJJIJJIHIIJJIJIGHFHHGIIIJEIEHHGGFFFFEDDDCDDCCB?@CB>B_Mismatch_0_Sense_+_Library_PoolC
TCTTTGGTTGCATTCAACAATGTCTATATTTCCTTTGCTGCTGCTGCCTGCTGCAAGAGTGCTTCGGATTTTGTTGCCCCCCATTTGGAGGCGG
>Frequency_3_QualityScore_FFHHFGHIIIIIIHIIIGIIIIIIIHIHJIIJJJJJJJIIIIJJIHIIJJJHIIJJHIIJIJFDHFGIHECFEFFFCDBDCDCCBCBBBBBCA@_Mismatch_0_Sense_+_Library_PoolC
GGTTCTTTGGTTGCATTCAACAATGTCTATATTTCCTTTGCTGCTGCTGCCTGCTGCAAGAGTGCTTCGGATTTTGTTGCCCCCCATTTGGAGG
>Frequency_3_QualityScore_FFHHHHHJJJJJHJJJBFHIJJIJHIIIJHJJJJJIIIJHIJIIJJJJJJJIJJJIJJJJJJJIIHHHGGEFEEEEBCDDDDDDCCCDDDBCCC_Mismatch_0_Sense_+_Library_PoolC
CCCTGGTCCTGGAGGGTTCTTTGGTTGCATTCAACAATGTCTATATTTCCTTTGCTGCTGCTGCCTGCTGCAAGAGTGCTTCGGATTTTGTTGC
>Frequency_3_QualityScore_EEGHHHHJJIJIHIIIIIJJJJJBGGGFHHHIBEGIIIJJI?FFHIJJII@EBDDD8:>C>B@@BCCD@?A?ACCCCCDD:?@BCC;?=ABDBB_Mismatch_0_Sense_+_Library_PoolC
GTTTGTTGCTGTCCAAGAATGGGACCTGGAGGTCCTGGAGGTCCTGGCGGTTGGGGTCCTGGTCCTGGAGGCCCTGGTGGTTGGGGCCCTGGTC
>Frequency_2_QualityScore_FFHFGHGJJJJJJJJJJJIIIIIIJJJJJIJIIIJIIJIIJJJJIJJIJJIIJIJCGGGIIIIIIHIHGHGEGFEEDDDDDEECCC@>=ACDCA_Mismatch_0_Sense_+_Library_PoolC
TGGTTGCATTCAACAATGTCTATATTTCCTTTGCTGCTGCTGCCTGCTGCAAGAGTGCTTCGGATTTTGTTGCCCCCCATTTGGAGGCGGCCCA
>Frequency_2_QualityScore_FFGHHHHJJJIIIIJIJJHJJJIIJJIJIJJIJJJJIJJJJJIIIIIGEGEGHIJIIHHFIIIIGIEIHHEEDDDCEECCA@ACCC@C?8?BAC_Mismatch_0_Sense_+_Library_PoolC
GCATTCAACAATGTCTATATTTCCTTTGCTGCTGCTGCCTGCTGCAAGAGTGCTTCGGATTTTGTTGCCCCCCATTTGGAGGCGGCCCAGGGGG
>Frequency_2_QualityScore_FFHHHHHJIIJJFHIJJJIJIIJIIJJJGIJJJJJIIJIIJJJIJJJIIJJJJIJJJJIJJJIIJGHHHHFFEEFFEEDDBCDDDDDDDDDCCC_Mismatch_0_Sense_+_Library_PoolC
GGTCCTGGAGGGTTCTTTGGTTGCATTCAACAATGTCTATATTTCCTTTGCTGCTGCTGCCTGCTGCAAGAGTGCTTCGGATTTTGTTGCCCCC
>Frequency_2_QualityScore_EEFGEGHICIIEGGIIGEEG8CGGAFGH@CECGGHIIG=C<CEF??B@EB=?CC??C?A=>ACCCBA=-995====?C6@CCA?6;=85=79=A_Mismatch_0_Sense_+_Library_PoolC
CCAAGAATGGGACCTGGAGGTCCTGGAGGTCCTGGCGGTTGGGGTCCTGGTCCTGGAGGCCCTGGTGGTTGGGGCCCTGGTCCTGGAGGGTTCT
>Frequency_2_QualityScore_EFHCFHFII@GGGGIEHIGIIIII<DGCGIIIJIIJIIJIIIIGIDEGE:@CCEEDECCCCDEEDACB:=AC?CCEDDDEECCDCCACDCCCCD_Mismatch_0_Sense_+_Library_PoolC
GGGTCCTGGTCCTGGAGGCCCTGGTGGTTGGGGCCCTGGTCCTGGAGGGTTCTTTGGTTGCATTCAACAATGTCTATATTTCCTTTGCTGCTGC
>Frequency_2_QualityScore_FFHHHHGGIJIIHIIGHIEGDIAEDGIIIHIJIIJIIJIJJIIIFGIIEGEHGGGIGGF?CBECDECD==ACCCDDD8@?CDD7;ACCC:BCCB_Mismatch_0_Sense_+_Library_PoolC
GCTGGCAATCAGAGGAAGAGAGTGATCGTTTGTTGCTGTCCAAGAATGGGACCTGGAGGTCCTGGAGGTCCTGGCGGTTGGGGTCCTGGTCCTG
>Frequency_2_QualityScore_EDGGGHEGIIIIIIGEEHHIIHHIIGIIIIIEHHCFGGIIIGHHIIIGGGIIIIIIHGIEBGGHEAADEBBCC@?5@=?ABCCCCCABACCCCB_Mismatch_0_Sense_+_Library_PoolC
AATACGTTTGCCTTCTGCTGCTGGCAATCAGAGGAAGAGAGTGATCGTTTGTTGCTGTCCAAGAATGGGACCTGGAGGTCCTGGAGGTCCTGGC
>Frequency_2_QualityScore_EEHGGHHGIIIJJJJCGICHHIIIGIIIJIHHIJJJHIIH:CHGGGGGBEECCEEEDEDEDDDCDEEEEEEEEDCCDDDDDDDCDDDDCDDDDC_Mismatch_0_Sense_+_Library_PoolC
TCCTGGAGGCCCTGGTGGTTGGGGCCCTGGTCCTGGAGGGTTCTTTGGTTGCATTCAACAATGTCTATATTTCCTTTGCTGCTGCTGCCTGCTG
>Frequency_2_QualityScore_FFHGCGHGHGGEHGIIHIIIIGIIIIHIJIJHIHGIHIIGGIJJIGHICEFGGCCFG?CCEEEEDDCCCBCD=>ACACBCCCC;>>@BBCBCD7_Mismatch_0_Sense_+_Library_PoolC
GAGGAAGAGAGTGATCGTTTGTTGCTGTCCAAGAATGGGACCTGGAGGTCCTGGAGGTCCTGGCGGTTGGGGTCCTGGTCCTGGAGGCCCTGGT
>Frequency_2_QualityScore_EFHHEFHIJIIIJIJIIJIJIIJIIIGIJJIIGHIJJIGIJGHIJJIIJJAFIIIIIGE>A?CDD>@CDBCBCBCCC@ABAAAAAC?CA7?ACC_Mismatch_0_Sense_+_Library_PoolC
AGAGTGATCGTTTGTTGCTGTCCAAGAATGGGACCTGGAGGTCCTGGAGGTCCTGGCGGTTGGGGTCCTGGTCCTGGAGGCCCTGGTGGTTGGG
>Frequency_2_QualityScore_EFGDHGHIIGGIHIIEIIJAGGIIGDHEGIIIJIIIIIHJJIGGIIIIHGGGEEFGEDGEGFEEEDDEDCCCCCCDCCDAACEDCDAA??CCCC_Mismatch_0_Sense_+_Library_PoolC
GGGCCCTGGTCCTGGAGGGTTCTTTGGTTGCATTCAACAATGTCTATATTTCCTTTGCTGCTGCTGCCTGCTGCAAGAGTGCTTCGGATTTTGT
>Frequency_2_QualityScore_FFHHHFHIJJJGIIGGHGIIIIJEHFIIIEIIIIHGIHGGGGGEEEDDCD9@B=BBDCCBCC>CCBCCCAC>CBC2<ACCCBC=@AA?CDCCDD_Mismatch_0_Sense_+_Library_PoolC
GGAGGTCCTGGAGGTCCTGGCGGTTGGGGTCCTGGTCCTGGAGGCCCTGGTGGTTGGGGCCCTGGTCCTGGAGGGTTCTTTGGTTGCATTCAAC
>Frequency_2_QualityScore_FFHHHHHJJIIJJJJJJJJJJIJIJIIJIJJIIJJJJIJIJJJJIJFGIIJJIIIIIJIJIIIIIIIHFCEEEDDCCDDCCDDDDA>@CCDDD9_Mismatch_0_Sense_+_Library_PoolC
TCAACAATGTCTATATTTCCTTTGCTGCTGCTGCCTGCTGCAAGAGTGCTTCGGATTTTGTTGCCCCCCATTTGGAGGCGGCCCAGGGGGCGGC
>Frequency_2_QualityScore_FFHHHHGIIIHIJIJJJJJJJIJIIJJJJJJIJJIJJIJJJIIIIEGIIIIIHIIIJJIIHEHGGFEDBCCEAA;ABCDDCDD78:@BDDBC_Mismatch_0_Sense_+_Library_PoolC
CAACAATGTCTATATTTCCTTTGCTGCTGCTGCCTGCTGCAAGAGTGCTTCGGATTTTGTTGCCCCCCATTTGGAGGCGGCCCAGGGGGCGG
>Frequency_2_QualityScore_FFHHHHHIJJJJJIJJJJIIIIJIIIJHIIJIJIIJGGIIIJIIICGIIJIIJH?EDDDD;@CDDCACCBCCCCCCDCDACACD;?ABBA@C@A_Mismatch_0_Sense_+_Library_PoolC
GATCGTTTGTTGCTGTCCAAGAATGGGACCTGGAGGTCCTGGAGGTCCTGGCGGTTGGGGTCCTGGTCCTGGAGGCCCTGGTGGTTGGGGCCCT
>Frequency_2_QualityScore_FFHHGGHJJIJGIIIJJEHIJAFGIIJJJGIIJJJJIIIIIIIIHIIIIHJJIJJIIIIIHGGGGGFEECEEEEEDACBCC?CCCDDDDABBCC_Mismatch_0_Sense_+_Library_PoolC
TGGGGCCCTGGTCCTGGAGGGTTCTTTGGTTGCATTCAACAATGTCTATATTTCCTTTGCTGCTGCTGCCTGCTGCAAGAGTGCTTCGGATTTT
>Frequency_2_QualityScore_FEGGCGHGIIIIIHGIGIIJGGHIIIGFGIHHIIGCGCGGGIHE?GGCGHGHGGGFBAAABCAAAACCCACACA?==>?AAA@BCB=A>@A?;>_Mismatch_0_Sense_+_Library_PoolC
GTGATCGTTTGTTGCTGTCCAAGAATGGGACCTGGAGGTCCTGGAGGTCCTGGCGGTTGGGGTCCTGGTCCTGGAGGCCCTGGTGGTTGGGGCC
>Frequency_2_QualityScore_FFGHHHGIJIJIIIIJIIIGFFHIIIIIIGIGIIGHIGGEGIIHGDEFEFCFGGEGGFDEDEFFECCCBABCCED=BCCCDADD?CCCCCB;A5_Mismatch_0_Sense_+_Library_PoolC
ACGTTTGCCTTCTGCTGCTGGCAATCAGAGGAAGAGAGTGATCGTTTGTTGCTGTCCAAGAATGGGACCTGGAGGTCCTGGAGGTCCTGGCGGT
>Frequency_2_QualityScore_DEHEEG=EIHIHHDEGGGHHIEGEAAGGCE=EIIIIGIGHIGFGHH=BEEEDEE;@CCCECBCCCCCCBAACECADEEEACBCCCCCCCCCCCB_Mismatch_0_Sense_+_Library_PoolC
TCCTGGTCCTGGAGGCCCTGGTGGTTGGGGCCCTGGTCCTGGAGGGTTCTTTGGTTGCATTCAACAATGTCTATATTTCCTTTGCTGCTGCTGC
>Frequency_2_QualityScore_EEAEFCGG?EGGHHIIHIIIIIIIIEGEGEEHICHII=DFC:A7@FGEEGHCACCFEGCCFHHHFEEEEC@9@AA;ACCC==>6?BABACBC_Mismatch_0_Sense_+_Library_PoolC
CGTTTGCCTTCTGCTGCTGGCAATCAGAGGAAGAGAGTGATCGTTTGTTGCTGTCCAAGAATGGGACCTGGAGGTCCTGGAGGTCCTGGCGG
>Frequency_2_QualityScore_FFGHHHHJJJJJJIIIIIIJGIIJ?FHIJGIIHIIIIJIIIJJJJIIIIIIIHGGGGGGGEEEEEEDEEDDDDDDDDDDCDCDDACCEDDDDAB_Mismatch_0_Sense_+_Library_PoolC
GGTTGGGGCCCTGGTCCTGGAGGGTTCTTTGGTTGCATTCAACAATGTCTATATTTCCTTTGCTGCTGCTGCCTGCTGCAAGAGTGCTTCGGAT
>Frequency_2_QualityScore_EEHFHCGIGEGEHAHCGDGFGIIIIHIIIIIIIIIIIGIGIIIGIIIIIEEI:BEGIIHGGCCCEEDEC;;?CCCC7=ABCC?BCBACA>@<?A_Mismatch_0_Sense_+_Library_PoolC
ATCAGAGGAAGAGAGTGATCGTTTGTTGCTGTCCAAGAATGGGACCTGGAGGTCCTGGAGGTCCTGGCGGTTGGGGTCCTGGTCCTGGAGGCCC
>Frequency_2_QualityScore_FEHHHFFIIIIIJIIIJJGHGIGIIEGIIIJIJIIIIEGIEGEHIHGIGGFIIIIHGIIIHHIHEDEDDCABAACB?=ACA=<9@?><?<?BDA_Mismatch_0_Sense_+_Library_PoolC
CAATGTCTATATTTCCTTTGCTGCTGCTGCCTGCTGCAAGAGTGCTTCGGATTTTGTTGCCCCCCATTTGGAGGCGGCCCAGGGGGCGGCCCCC
>Frequency_2_QualityScore_FEGHHHCGEIIIIJGIIIHIIIFIIGIIIBGGHGIIJJGIGIGHIGIIIIGHIIGEHEIGGFFGGG@CEACEBDCDCDCCDC=BBAA?<A?AC>_Mismatch_0_Sense_+_Library_PoolC
GGAGGGTTCTTTGGTTGCATTCAACAATGTCTATATTTCCTTTGCTGCTGCTGCCTGCTGCAAGAGTGCTTCGGATTTTGTTGCCCCCCATTTG
>Frequency_2_QualityScore_FFGEGFGHGIIJGHIIIJHGHIIIHIHI76CGGGIIC=FEGIIIIGGHHEGHGFHCEBDECCEBDEDEEECCDDCCCDDDDDDDCCD?>BADBC_Mismatch_0_Sense_+_Library_PoolC
TGGTGGTTGGGGCCCTGGTCCTGGAGGGTTCTTTGGTTGCATTCAACAATGTCTATATTTCCTTTGCTGCTGCTGCCTGCTGCAAGAGTGCTTC
>Frequency_2_QualityScore_EBDEFGGGFGGBDEG?CDHHH==?D7CGGGHGFGEFCAEGHGAG==CB>?E<?BC?C9?C?:ACEECDCACCBACBACA?5;A?@<A?C;AAA?_Mismatch_0_Sense_+_Library_PoolC
TGGTTGGGGCCCTGGTCCTGGAGGGTTCTTTGGTTGCATTCAACAATGTCTATATTTCCTTTGCTGCTGCTGCCTGCTGCAAGAGTGCTTCGGA
>Frequency_2_QualityScore_FFHGHHHIIJJIIJJJIIIIIJEIIIJIJJJIJIGGHDGCGIIIIIICEAHIIIIGIIHIJGFDEED9==???CCCDCA@A:===>2;9?DB57_Mismatch_0_Sense_+_Library_PoolC
TGTCTATATTTCCTTTGCTGCTGCTGCCTGCTGCAAGAGTGCTTCGGATTTTGTTGCCCCCCATTTGGAGGCGGCCCAGGGGGCGGCCCCCCTC
>Frequency_1_QualityScore_FFHHHHHJJJGHHGJJGIJGHHIIJHJJHIJIJJJJJ8AHIHH?DFEED@CEDDD@BB@DDDDD:?@9@@9<B@BD@DDCDDDDDBDDD2<A@C_Mismatch_0_Sense_+_Library_PoolC
CAAGAATGGGACCTGGAGGTCCTGGAGGTCCTGGCGGTTGGGGTCCTGGTCCTGGAGGCCCTGGTGGTTGGGGCCCTGGTCCTGGAGGGTTCTT
>Frequency_1_QualityScore_FDHHHHHIJJFHIJJJIJJFHIJIJJJJFHIJIJFGHGEHEHGHGFDFFDCDDBB;?B?BDBDDDBBBDB@ACCCD?BDD<AACDDDD8<@BCD_Mismatch_0_Sense_+_Library_PoolC
GACCTGGAGGTCCTGGAGGTCCTGGCGGTTGGGGTCCTGGTCCTGGAGGCCCTGGTGGTTGGGGCCCTGGTCCTGGAGGGTTCTTTGGTTGCAT
>Frequency_1_QualityScore_FFHHHHHJGGIJIHJGJJJJJHEHJIIIJIIIJIIJJJJJIJJJJGIHEHHIIJIJJFHIIJJJJJJJJEHC/>ADB?:A?B>BBDBBB?B>BB_Mismatch_1_Sense_+_Library_PoolC
CATTCAACAATGTCTATATTTCCTTTGCTGCTGCTGCCTGCTGCAAGAGTGCTTCGGATTTTGTTGCCCCCCGTTTGGAGGCGGCCCAGGGGGC
>Frequency_1_QualityScore_FFHGHHHIIJJJJJJJJJHHGJIJIJJHIHIJEIIGIHGFGGHGHBGGIIGGGIIIIFHHGHHDFDF@ACAEDDDD??ACCDBDD8?CAA9AB9_Mismatch_2_Sense_+_Library_PoolC
CCCGTTTGCCTTCTGCTGCTGGCAATCAGAGGAAGAGAGTGATCGTTTGTTGCTGTCCAAGAATGGGACCTGGAGGTCCTGGAGGTCCTGGCGG
>Frequency_1_QualityScore_DEHGHHHJJJJJJJJIJJJJJJJJJJJJIJJJJJJJJHHIJJJIJIHIIJJJJJHDDDDDD?BDDDDCDCCCDDDDDDDDDDAC@<BDDDDDDB_Mismatch_1_Sense_+_Library_PoolC
TGATCGTTTGTTGCTATCCAAGAATGGGACCTGGAGGTCCTGGAGGTCCTGGCGGTTGGGGTCCTGGTCCTGGAGGCCCTGGTGGTTGGGGCCC
>Frequency_1_QualityScore_FFFHHHHIGIJJIIJJJJJIJJJJIHIJJJGIJJIJJIGGGIIIJEHHEGIJJGGIICHICCHHGIBHGBHEFFFFBEACEA?B?BC@A>:><?_Mismatch_1_Sense_+_Library_PoolC
AGTTCTTTGGTTGCATTCAACAATGTCTATATTTCCTTTGCTGCTGCTGCCTGCTGCAAGAGTGCTTCGGATTTTGTTGCCCCCCATTTGGAGG
>Frequency_1_QualityScore_FFGHHHHIGIJIJFEHGHIJFHHIDHCHHIIJJJEIJJIGJ>GHHGIIDGI<C>CCHHHIJJACE?;;;;?@CCEE@A>>:>@CB=B@B@CDBC_Mismatch_1_Sense_+_Library_PoolC
GGCCCTGGTCCTGGAGGGTTCTTTGGTTGCATTCAACAATGTCTATATTTCTTTTGCTGCTGCTGCCTGCTGCAAGAGTGCTTCGGATTTTGTT
>Frequency_1_QualityScore_DFFGDFDFFBGGHGGIIIIGFEIIGGGECG>FGFCHJGIGG?BFBBFDHG=FCFE@FIJI=;EFAE>@AA_Mismatch_0_Sense_+_Library_PoolC
AATGTCTATATTTCCTTTGCTGCTGCTGCCTGCTGCAAGAGTGCTTCGGATTTTGTTGCCCCCCATTTGG
>Frequency_1_QualityScore_FFDDDFDHBFAHEHHA@HHIFHGEGE55?CEA=?@CD@BECCCCB=9ACBBB8;@@B7;8(844>CCAB825<?ACCC@A<?B?A:ACEDCC@C_Mismatch_0_Sense_+_Library_PoolC
GGTCCTGGAGGTCCTGGCGGTTGGGGTCCTGGTCCTGGAGGCCCTGGTGGTTGGGGCCCTGGTCCTGGAGGGTTCTTTGGTTGCATTCAACAAT
>Frequency_1_QualityScore_FDHHHHHIIIAHGFHIIJJIJJIIFAFHIIJCHIH1?BEFFFFDDDDCDDDDDDCDDDDEEEEFEFFDEDDDDDDDDDDDDDDDDDDDCDCCC<_Mismatch_1_Sense_+_Library_PoolC
GAGACCCTGGTGGTTGGGGCCCTGGTCCTGGAGGGTTCTTTGGTTGCATTCAACAATGTCTATATTTCCTTTGCTGCTGCTGCCTGCTGCAAGA
>Frequency_1_QualityScore_FFHHHHHJJJJJJJJJJJJJIJIJJIJIIJHIJGIJJDGHIIIGIIIIJIJJJJJJIJIIJIJJF@EHFDFFEDBCDDACBBB??CCC>ADD_Mismatch_1_Sense_+_Library_PoolC
CTTTTGCCTTCTGCTGCTGGCAATCAGAGGAAGAGAGTGATCGTTTGTTGCTGTCCAAGAATGGGACCTGGAGGTCCTGGAGGTCCTGGCGG
>Frequency_1_QualityScore_FFHHHHHJJJJJJIJJJJJJJJJJJJJIJJJJFGHIJJJJIJJJJJJJJJJJJJFFFEEEECEDDDD@BBDDDDDDBBD-5>BDD@BD<@CED@_Mismatch_1_Sense_+_Library_PoolC
ATTTCCTTTGCTGCTGCTGCCTGCTGCAAGAGTGCTTCGGATTTTGTTGCCCCCCATTTGGAGGCGGCCCGGGGGGCGGCCCCCCTCCATTTTA
>Frequency_1_QualityScore_DBDDDHAE@GGE3CCC=F>@FH9EFI<AC=CBD@HGE9?AFFB?B<C@@==(=;@G;;DEA((.);;@A;53;>ACB@8)05<<B008>:94>>_Mismatch_1_Sense_+_Library_PoolC
CTGCTGGCAATCAGAGGAAGAGAGTGATCGTTTGTTGCTGTCCAAGAATGGGACCTGGAGGACCTGGAGGTCCTGGCGGTTGGGGTCCTGGTCC
>Frequency_1_QualityScore_=:CFFAA+2CFB@EG>1?FABF?@FCBF.8@DFFAEA@;?EC?7;?<((9;;B?=BB?:>:@BA11+5&+23>A>>8<@BB@@BEEB<?4:44:_Mismatch_1_Sense_+_Library_PoolC
CTGGAGGTCCTGGCGGTTGGGGTCCTGGTCCTGGAGGCCCTGGTGGTTGGGGCCCTGGTCCTGGAGGGCTCTTTGGTTGCATTCAACAATGTCT
>Frequency_1_QualityScore_;BD<C?<EEEA<:+++3<<A++2ACDE8<BBCDDDD?@@:*?0:7/;8B).8@@==;A>?_Mismatch_1_Sense_+_Library_PoolC
CTATATTTCCTTTGCTGCTGGTGCCTGCTGCAAGAGTGCTTCGGATTTTGTTGCCCCCCA
>Frequency_1_QualityScore_FFHHHHHHIJJJJJJJGIIJJJFHIJIJHJIIGJJIJIJJHHHADFFFDDDDDDDDDDDDDDDDAADD88?CDDDDDDDDDEEDDEDDDDDDEE_Mismatch_0_Sense_+_Library_PoolC
CTGGAGGTCCTGGCGGTTGGGGTCCTGGTCCTGGAGGCCCTGGTGGTTGGGGCCCTGGTCCTGGAGGGTTCTTTGGTTGCATTCAACAATGTCT
>Frequency_1_QualityScore_FFHHDFHIJJBGGFHIIIGFG:CB?DEHGEGFGGIIGIGHHICGII=C=EHHAEEBEDFDCCDDEEDCACC;BC;>>@3@>:A:ACDCCCA_Mismatch_1_Sense_+_Library_PoolC
TCCTGGTCCTGGAGGCCCTGGTGGTTGGGGCCCTGGTCCTGGATGGTTCTTTGGTTGCATTCAACAATGTCTATATTTCCTTTGCTGCTGC
>Frequency_1_QualityScore_FFGHHDHIJJJIJJGIJJJJDHIJJJFHJJJIIJIJJJJHHAEFBEDDDDDDDDDDCDDDDDDDDD2?ACDDDDBDDDDEEDEDDDBCDCEEEE_Mismatch_0_Sense_+_Library_PoolC
GGAGGTCCTGGCGGTTGGGGTCCTGGTCCTGGAGGCCCTGGTGGTTGGGGCCCTGGTCCTGGAGGGTTCTTTGGTTGCATTCAACAATGTCTAT
>Frequency_1_QualityScore_D=F?A?FGEBAB?F::CEE;2<FE3:???3181:?B)008?D?(;;FF@CEIDEC4.7=7).).;6;63;@?5,(-:(>928(9::ABB9>959_Mismatch_1_Sense_+_Library_PoolC
GTTTGCCTTCTGCTGCTGGCAATCAGAGGAAGAGAGCGATCGTTTGTTGCTGTCCAAGAATGGGACCTGGAGGTCCTGGAGGTCCTGGCGGTTG
>Frequency_1_QualityScore_DDHFHHHIIGHIJGDHIJJEEHIIIJIIJJGGHEIGEHHGIIIIIIIIFIJGFEDDCBD?@DCCDDDDCC9?A@DDD?AAC>BBBD3><@BBBB_Mismatch_1_Sense_+_Library_PoolC
ATCGTTTGTTGCTGTCCAAGAATGGGACCTGGAGGTCCTGGAGGTCCTGGCGGTTGGGGTCCTGGTCCTGGAGGCCCTGTTGGTTGGGGCCCTG
>Frequency_1_QualityScore_EFHHHFHJJGGIIIJJIIIEEH@GHJIJGGIJIJEHJIJGHEGI5CCHFH>CBB=A@>CC;@@@;@;@C>CC@CDFDDDDCCCDDDDCCC@CBD_Mismatch_0_Sense_+_Library_PoolC
CTGGTCCTGGAGGCCCTGGTGGTTGGGGCCCTGGTCCTGGAGGGTTCTTTGGTTGCATTCAACAATGTCTATATTTCCTTTGCTGCTGCTGCCT
>Frequency_1_QualityScore_FD+3AFDHFGHIEHIIGEHGIHIIIJJJJJJJIJJJJJJGIIIJJICHHDHHGJI@FHEGIJIIIGFEH;B;BCCD;>@CDBDDDBDBB_Mismatch_2_Sense_+_Library_PoolC
CAGTCAACAATGTCTATATTTCCTTTGCTGCTGCTGCCTGCTGCAAGAGTGCTTCGGATTTTGTTGCCCCCCATTTGGAGGCGACCCAG
>Frequency_1_QualityScore_DDHHGH?@FAAGGGIIGGIIJJGFHFGHIGIIJ>4D8BF?B?@BD;(8.=@;;=;5=C>C9@B;>==B=<558:>>(4@@_Mismatch_0_Sense_+_Library_PoolC
GGAAGAGAGTGATCGTTTGTTGCTGTCCAAGAATGGGACCTGGAGGTCCTGGAGGTCCTGGCGGTTGGGGTCCTGGTCCT
>Frequency_1_QualityScore_ADFFBFFHIIIDEHI@EH>D>HHIIIGI<CGHGCGIGGHBGIGAGGGGHGFCFGIEHIGIG?GCDGCEC>)=B<8>?(5@::?@BB_Mismatch_1_Sense_+_Library_PoolC
TTGCATTCAACAATGTCTATATTTCCTTTGCTGCTGCTGCCTGCTGCAAGAGTGCTTCGGATTTTGTTGCCCCCCATGTGGAGGCG
>Frequency_1_QualityScore_FFGHHHHJIFHIJJJJJIGIJHIIEGIIIJJGGIIFGHGIJJJHIIIIIIIIIIJJJGHHFFBBCDCCBBBDBBB7><BBDD7@BBBDBDDC@C_Mismatch_1_Sense_+_Library_PoolC
CATATTTCCTTTGCTGCTGCTGCCTGCTGCAAGAGTGCTTCGGATTTTGTTGCCCCCCATTTGGAGGCGGCCCAGGGGGCGGCCCCCCTCCATT
>Frequency_1_QualityScore_FFHGHHHJIIJJJJIJJGHIJJJGJJFHIJJJJJJFHJJHHDEFDEEEEEDDDBDDDDDDDDCDD9@BDDDDDDBDDCDCDCDDDDD8?ACCDD_Mismatch_0_Sense_+_Library_PoolC
AGAATGGGACCTGGAGGTCCTGGAGGTCCTGGCGGTTGGGGTCCTGGTCCTGGAGGCCCTGGTGGTTGGGGCCCTGGTCCTGGAGGGTTCTTTG
>Frequency_1_QualityScore_DDF;DHHI9FEEEHGGIGAFGGIEGGEEAE@BGFEBD9B?FGHBFGGCHIHIGEHHG>CCG7CEEHAD>?DAABACCCC>2<<<?CCCCBB_Mismatch_0_Sense_+_Library_PoolC
CGTTTGCCTTCTGCTGCTGGCAATCAGAGGAAGAGAGTGATCGTTTGTTGCTGTCCAAGAATGGGACCTGGAGGTCCTGGAGGTCCTGGCG
>Frequency_1_QualityScore_FFHHHHH<FGHIJJJJGGIIJJCHIDHHJIJJJJFHIJJJJJJEEFFDD>@BDDDACCCDDBDDBBBBBA:??9@BDDDBBBBDDC@CCDCBBB_Mismatch_0_Sense_+_Library_PoolC
GCTGTCCAAGAATGGGACCTGGAGGTCCTGGAGGTCCTGGCGGTTGGGGTCCTGGTCCTGGAGGCCCTGGTGGTTGGGGCCCTGGTCCTGGAGG
>Frequency_1_QualityScore_FFHFHHHJJJJJHHHIJJJJJGIJJJJFHIJJJHIJJJGIIHHHHFFFCCDBDDDDCDDDDDDCCDCDDBDDD8?ADDDDDADDDDDDDDCCCB_Mismatch_0_Sense_+_Library_PoolC
AGGTCCTGGAGGTCCTGGCGGTTGGGGTCCTGGTCCTGGAGGCCCTGGTGGTTGGGGCCCTGGTCCTGGAGGGTTCTTTGGTTGCATTCAACAA
>Frequency_1_QualityScore_B?DDDDBEDEEE+A<CFE9ECEEDDEDDDD@AAADD;AD>?C=;>>?@@A@???>??>==,8<>?;>0-288:>>4:>?>?_Mismatch_0_Sense_+_Library_PoolC
GGGACCTGGAGGTCCTGGAGGTCCTGGCGGTTGGGGTCCTGGTCCTGGAGGCCCTGGTGGTTGGGGCCCTGGTCCTGGAGG
>Frequency_1_QualityScore_FFHFFHGJIIJJIEGGGIGGFHGAGGHHIIJIHIJIIJIGHIJIIJJJIJJIIIIJIHGHHCE@BDC1@C@CCAD<59@CDCD>@5<BBDD&5A_Mismatch_0_Sense_+_Library_PoolC
CTTCTGCTGCTGGCAATCAGAGGAAGAGAGTGATCGTTTGTTGCTGTCCAAGAATGGGACCTGGAGGTCCTGGAGGTCCTGGCGGTTGGGGTCC
>Frequency_1_QualityScore_FFHHHHHJJGIGIJHGGFHGHHIIIIJJIII0?FHHIG4BBAFHJFGGIIGIGEDHHHHHDFD@BACEEC?ADDBDBBDD@BDDDCCDCDDCD?_Mismatch_2_Sense_+_Library_PoolC
GGCAATCAGAGGAAGAGAGGGATCGTTTGTTTCTGTCCAAGAATGGGACCTGGAGGTCCTGGAGGTCCTGGCGGTTGGGGTCCTGGTCCTGGAG
>Frequency_1_QualityScore_FFDFFHGIJJJIJIIFJGHJIJGEHII6DEDGGGGHHIJJJIJHEGGIGGHHHHGFDCFDFFDEEDEEEDDDDDDDDDDDDCCDDCD>ACDDDD_Mismatch_0_Sense_+_Library_PoolC
GGTGGTTGGGGCCCTGGTCCTGGAGGGTTCTTTGGTTGCATTCAACAATGTCTATATTTCCTTTGCTGCTGCTGCCTGCTGCAAGAGTGCTTCG
>Frequency_1_QualityScore_DFHHHGHIDHHHIHJIIIHIIIIIIJFIJIJJJJIIIIGEGGJGIBFHFGHIIACGGHIHGGC@GIIFFBCD>C@;?7=B@BBB<059>BBB<@_Mismatch_1_Sense_+_Library_PoolC
CAACAATGTCTATATTTCCTTTGCTGCTGCTGCCTGCTGCAAGAGTGCTTTGGATTTTGTTGCCCCCCATTTGGAGGCGGCCCAGGGGGCGGCC
>Frequency_1_QualityScore_FFHHF>FHIIGIII>HIIIICHCHIDGIFHIIGGIIGHIGHGGIHHIIIIIIIIGHGIFDHGHGHHH>BBDFCECC?CCCCCCCCBCACCCCCC_Mismatch_0_Sense_+_Library_PoolC
TACGTTTGCCTTCTGCTGCTGGCAATCAGAGGAAGAGAGTGATCGTTTGTTGCTGTCCAAGAATGGGACCTGGAGGTCCTGGAGGTCCTGGCGG
>Frequency_1_QualityScore_DDFHHHHGIHIIGIIIGBHFHFHGHHJIJIJJIIJIIEHHIDGHIEHGGGHGH;@DBDCECCCBB;?ACCCDDD@BBDDD9@BA@CCC@C@>A?_Mismatch_1_Sense_+_Library_PoolC
AGCAATCAGAGGAAGAGAGTGATCGTTTGTTGCTGTCCAAGAATGGGACCTGGAGGTCCTGGAGGTCCTGGCGGTTGGGGTCCTGGTCCTGGAG
>Frequency_1_QualityScore_;DCDHBAEFBABHHIIIII9A;FHIG@E9CC?FDG*:9?D?)/0/9=FF>@7@FG8C>@@D3==6;??;;(553;>A;=AB(5@A@AA_Mismatch_0_Sense_+_Library_PoolC
TTTGCCTTCTGCTGCTGGCAATCAGAGGAAGAGAGTGATCGTTTGTTGCTGTCCAAGAATGGGACCTGGAGGTCCTGGAGGTCCTGGC
>Frequency_1_QualityScore_DFFHHHFIIDGGFHHHJJDEH;DFGEEGIIFIJJJHE?DDDD;@CE@;;ABDDBA?A:?BDDD35>B>BA??@CCDDC?BD@&+<9ACCD8?BD_Mismatch_1_Sense_+_Library_PoolC
GGGACCTGGAGGTCCTGGAGGTCCTGGCGGTTGGGGTCCTGGTCCTGGAGGCCCTGGTGGTTGGGGCCCTGGTCCTGGAGGGCTCTTTGGTTGC
>Frequency_1_QualityScore_FFHHHHHJJJHIJJJJJJJJJJJJJJJJJJJJJJJJJJJIJJJJJIJIJJJJJJIIJIJJJHIIJJJHHBDDDEEDDDDDDDDDD@>B<BBB@D_Mismatch_1_Sense_+_Library_PoolC
TTCAACAATGTCTATATTTCCTTTGCTGCTGCTGCCTGCTGCAAGAGTGCTTCGGATTTTGTTGCCCCCCATTTGGAGGCGGCCCGGGGGGCGG
>Frequency_1_QualityScore_DEBBDFHGICDFCHGIDHEGIHGCIGEE@GDBFIIGG::DGIIIGDGCFHGFDA4)8;A:B>>;;?>;?=?;<9B?2?_Mismatch_1_Sense_+_Library_PoolC
TCTATATTTCCTTTGCTGCTGCTGCCTGCTGCAAGAGTGCTTCGAATTTTGTTGCCCCCCATTTGGAGGCGGCCCAGG
>Frequency_1_QualityScore_FFHHHHHJJHIIIJJIFIJ>FHIJJGIIJJJJJJIGIIIIJJIJIFHIJGGGEGIGEHHDFFFFDACEAC<A:?9<@@BD55?CD?::ACCDB<_Mismatch_1_Sense_+_Library_PoolC
GTCAATCAGAGGAAGAGAGTGATCGTTTGTTGCTGTCCAAGAATGGGACCTGGAGGTCCTGGAGGTCCTGGCGGTTGGGGTCCTGGTCCTGGAG
>Frequency_1_QualityScore_<DFFHDHIFEDFHG9CGHDFEEHIADGIGHIGCHA@@FDHIEGGIGAFAHIEIH;CCDDEBCB@?B;=B@5?CAA>CCCA?AB<BBB@_Mismatch_0_Sense_+_Library_PoolC
GAAGAGAGTGATCGTTTGTTGCTGTCCAAGAATGGGACCTGGAGGTCCTGGAGGTCCTGGCGGTTGGGGTCCTGGTCCTGGAGGCCCT
>Frequency_1_QualityScore_FDHFDHHGIIJJJGIJIJJJJIJJJJJJBFH@FHGIIGJJJJGIHHHHFDDFC;;ACDDDDBDDBCCCCECCCDDDCDDEECDEEEEDCDCDDC_Mismatch_0_Sense_+_Library_PoolC
GTTGGGGTCCTGGTCCTGGAGGCCCTGGTGGTTGGGGCCCTGGTCCTGGAGGGTTCTTTGGTTGCATTCAACAATGTCTATATTTCCTTTGCTG
>Frequency_1_QualityScore_FFHHHHHGHIJJJJJIJJJJJJJIJJJJJJIJIJJJJJJJJJIJJJJJJJJJJJJJJIHHHHHEFDFCE@AEEDDDDDDDDDDBDDDDD@BDDD_Mismatch_0_Sense_+_Library_PoolC
TGGAGGGTTCTTTGGTTGCATTCAACAATGTCTATATTTCCTTTGCTGCTGCTGCCTGCTGCAAGAGTGCTTCGGATTTTGTTGCCCCCCATTT
>Frequency_1_QualityScore_FFHHHHHJJJJJJFHIIJJIJIHIIJJJIJJGHIJJJJJJAGBHHHBDFCEECEEDCDDDBDDDDDD:C<>?@BDBD>DB?AACCCCDBBBD_Mismatch_0_Sense_+_Library_PoolC
GTCCAAGAATGGGACCTGGAGGTCCTGGAGGTCCTGGCGGTTGGGGTCCTGGTCCTGGAGGCCCTGGTGGTTGGGGCCCTGGTCCTGGAGGG
>Frequency_1_QualityScore_DA<?DFFIB@GGF?*@:?FF:BGF1B9BFF>D=CE@@DCF787=ACE;DEFFEFF;;BBDDDB>@AC@>;(-;;@?BA@>A_Mismatch_0_Sense_+_Library_PoolC
GGTTGGGGCCCTGGTCCTGGAGGGTTCTTTGGTTGCATTCAACAATGTCTATATTTCCTTTGCTGCTGCTGCCTGCTGCAA
>Frequency_1_QualityScore_ABADF?BFHGIEHHGHDFFFHGECEHII@G@GEGEF<FFGDFGHGGHCCGHIIEH4B<B;FHGCGAH<AH=BDC@BCBBCCD>C@CBBBB_Mismatch_0_Sense_+_Library_PoolC
TGGTTGCATTCAACAATGTCTATATTTCCTTTGCTGCTGCTGCCTGCTGCAAGAGTGCTTCGGATTTTGTTGCCCCCCATTTGGAGGCGG
>Frequency_1_QualityScore_FFHHHHCFHGIJJJJJJJJJJFHIJJJIJJJ;CHIJJIJEGIJGHHHHGFFFFFBEEEEEEEEDEDDDDDDDDDDDDDDDDDDDDDDDDDDCCD_Mismatch_0_Sense_+_Library_PoolC
CCCTGGTGGTTGGGGCCCTGGTCCTGGAGGGTTCTTTGGTTGCATTCAACAATGTCTATATTTCCTTTGCTGCTGCTGCCTGCTGCAAGAGTGC
>Frequency_1_QualityScore_FFHHHHHJJJFGJHHIIJIIJJIGIJJIJIJIJJJJIJJJJJIIJIIIJF;CGCCAGHIACEHEHFFD;;BDDD@BACCDCDCDD=BBDDDBDD_Mismatch_1_Sense_+_Library_PoolC
CAGAGGAATAGAGTGATCGTTTGTTGCTGTCCAAGAATGGGACCTGGAGGTCCTGGAGGTCCTGGCGGTTGGGGTCCTGGTCCTGGAGGCCCTG
>Frequency_1_QualityScore_DDHGHGHJJJIJIJJJJJIIGIGIIGEHGGHGG@FH?FFIJGDFGIFHGHGIGHIGGFFGCHEGEEHDDEDFCBCEDDDDBB89CC>?A_Mismatch_0_Sense_+_Library_PoolC
GTTTGCCTTCTGCTGCTGGCAATCAGAGGAAGAGAGTGATCGTTTGTTGCTGTCCAAGAATGGGACCTGGAGGTCCTGGAGGTCCTGGC
>Frequency_1_QualityScore_FFHHFHHJIJJJIJJIJJJHIIJJIJJJJJJJJIJJJJJJJJJJIIJJJJIJIJGJGHIJJJJJFIHHHHHDEFFFDDDDCDEDCCDDCDDDDD_Mismatch_0_Sense_+_Library_PoolC
TTGGTTGCATTCAACAATGTCTATATTTCCTTTGCTGCTGCTGCCTGCTGCAAGAGTGCTTCGGATTTTGTTGCCCCCCATTTGGAGGCGGCCC
>Frequency_1_QualityScore_>DHFHHHIGGIIIACGIGGIIGEHAGGAFGBH@F?9<9BFBGGIHGGHIHHIG;@@AH>AHIFHHD>D@DC5>CCCCBBB8?CCCC<@_Mismatch_0_Sense_+_Library_PoolC
TTGCCTTCTGCTGCTGGCAATCAGAGGAAGAGAGTGATCGTTTGTTGCTGTCCAAGAATGGGACCTGGAGGTCCTGGAGGTCCTGGCG
>Frequency_1_QualityScore_FFHDBBDDDDCCDDDDBBDDDDBBD8A?<@BDDDDDDDDDDDDDDDB?BD?BDCDDDDABDDCCDCDDCCBCDDDDDDDDDEEEDCCDDDCCDD_Mismatch_0_Sense_+_Library_PoolC
GGGGTCCTGGTCCTGGAGGCCCTGGTGGTTGGGGCCCTGGTCCTGGAGGGTTCTTTGGTTGCATTCAACAATGTCTATATTTCCTTTGCTGCTG
>Frequency_1_QualityScore_ADHFFDDGGGGIEHGIIGIJJJGGIEGHHGH<BBBD@FHCG<BFEFGGGGIJBFHIBGIAEEEE>BBBBACDCC:3<?9<>B_Mismatch_0_Sense_+_Library_PoolC
CAACAATGTCTATATTTCCTTTGCTGCTGCTGCCTGCTGCAAGAGTGCTTCGGATTTTGTTGCCCCCCATTTGGAGGCGGCC
>Frequency_1_QualityScore_FDHHHHHJJJJJJJJJJJJJJJJJJJJJJJJJJJJJIJFHHIJJJJEIIJJJIJJJJJJJFFFFEEDDEDDDDDDD@BBBDDDDDDBDDDD@BB_Mismatch_1_Sense_+_Library_PoolC
GTCTATATTTCCTTTGCTGCTGCTGCCTGCTGCAAGAGTGCTTCGGATTTTGTTGCCCCCCATTTGGAGGCGGCCCGGGGGGCGGCCCCCCTCC
>Frequency_1_QualityScore_FFHHHHHJJJJJJJJJJJJJIJJJJJJJJJFIIJJJJJJJJJJJHIJJJJJJJJIHHHGHFFFDDDDDDDDDDBDDDDDDDDDDDDCDEEDCDC_Mismatch_1_Sense_+_Library_PoolC
TTCCTTTGCTGCTGCTGCCTGCTGCAAGAGTTCTTCGGATTTTGTTGCCCCCCATTTGGAGGCGGCCCAGGGGGCGGCCCCCCTCCATTTTAAG
>Frequency_1_QualityScore_FFFFHGHIIJIEBFHHIJGIJJJJ@FHJCFIJIBGHHGBD>@?=FHHGIJH6?B?AD/;ACD?ACDCDABABBBBB<?>A?@@BDDDDBB@BB>_Mismatch_0_Sense_+_Library_PoolC
CGTTTGTTGCTGTCCAAGAATGGGACCTGGAGGTCCTGGAGGTCCTGGCGGTTGGGGTCCTGGTCCTGGAGGCCCTGGTGGTTGGGGCCCTGGT
>Frequency_1_QualityScore_FFHHGHHJJJJFGGIJJJJAHIJJJIIIHIIIJJIJJBHHIIIIJG@EHHFFDDDEDDCCDDDCBBBDD<?AB@CD<BDDB@9>@BBDDCDCDC_Mismatch_0_Sense_+_Library_PoolC
GTTGCTGTCCAAGAATGGGACCTGGAGGTCCTGGAGGTCCTGGCGGTTGGGGTCCTGGTCCTGGAGGCCCTGGTGGTTGGGGCCCTGGTCCTGG
>Frequency_1_QualityScore_2BDDD3+A?<EEEIIDEEEE>FDF4EEE@BEII<<D4?DBCEA<?DEDI<388)..8.8@D4;\-@ACC>?@_Mismatch_0_Sense_+_Library_PoolC
TTGGTTGCATTCAACAATGTCTATATTTCCTTTGCTGCTGCTGCCTGCTGCAAGAGTGCTTCGGATTTTGTT
>Frequency_1_QualityScore_FFHHHHHJJJJJJJIJJIIJJJJIGJJIIIHJGIGHIJJIFHIJJJJJJJGEFHEEADEFFFEEDEDDBDDBDCDDDDDDCDCAACDDD5@B>B_Mismatch_1_Sense_+_Library_PoolC
TTGCCTTCTGCTGCTGGCAATCAGAGGAAGAGAGTGATCGTTTGTTGCTGTCCAAGAATGGGACCTGGAGGTCCTAGAGGTCCTGGCGGTTGGG
>Frequency_1_QualityScore_DFHHHHHHIJJJIJJJJJJGIJJJJJJIJJIJJJJJJJJJJJJJJIJJJJJJJJJIJDHDFHHGIJIGGBEHHHFFFFFDDDDDDEECCDDBDD_Mismatch_1_Sense_+_Library_PoolC
TCTTTGGTTGCATTCAACAATGTCTATATTTCCTTTGCTGCTTCTGCCTGCTGCAAGAGTGCTTCGGATTTTGTTGCCCCCCATTTGGAGGCGG
>Frequency_1_QualityScore_FFHGHDGGAEHGGIIIGHGIJJJJGIJFGGHIIIIGIIJGGHIGI;CFGIHIIGDHGBHEEF>;>;BBD6?BCCDCDCDD<<?BDDB8AB(9?_Mismatch_0_Sense_+_Library_PoolC
GAAGAGAGTGATCGTTTGTTGCTGTCCAAGAATGGGACCTGGAGGTCCTGGAGGTCCTGGCGGTTGGGGTCCTGGTCCTGGAGGCCCTGGTGG
>Frequency_1_QualityScore_FFHHGHHJGIGHJGIIHHGHEHFFCAGIIJGIIIIJJJFFGIIGIIJBBGHIJGCHIHHHEHCEFB;?@;ACEDD;?BD<@<>ACCCCDCDD_Mismatch_0_Sense_+_Library_PoolC
TGGCAATCAGAGGAAGAGAGTGATCGTTTGTTGCTGTCCAAGAATGGGACCTGGAGGTCCTGGAGGTCCTGGCGGTTGGGGTCCTGGTCCTG
>Frequency_1_QualityScore_DEDFHHHIIIIBGGCHGHEHDDHC@A?D@FEGFB10?FFEH9FFC;BFAGCHHBDAD>B88?CCD(5?B01(288<?_Mismatch_1_Sense_+_Library_PoolC
ATCGTTTGTTGCTGTCCAAGAATGGGACCTGGAGGTCCTGGAGGTCCTGGCGGTTGGGGTCCTGGGCCTGGAGGCCC
>Frequency_1_QualityScore_FFHHGHGIIIIJJJIJJJJJJJJIIIJJJJJJJJJJJIJJIGJGH?FGGIJJJIJJJIJHHFHHFFFDDCDEDDDDDDDDBDB@<BBDDB_Mismatch_0_Sense_+_Library_PoolC
CAACAATGTCTATATTTCCTTTGCTGCTGCTGCCTGCTGCAAGAGTGCTTCGGATTTTGTTGCCCCCCATTTGGAGGCGGCCCAGGGGGC
>Frequency_1_QualityScore_DDFFBDHBGG@B9FIHAHEFGIIDHHIIIIEEGGGGGIIDHIIGGIGGFHIIEEFFHEF:@DD@@=BB&05355>535<<>B>B@@9>CD@:A>_Mismatch_1_Sense_+_Library_PoolC
TTCCTTTGCTGCTGCTGCCTGCTGCAAGAGTGCTTCGGATTTTGTTGCCCCCCATTTGGAGGCGGCCCCGGGGGCGGCCCCCCTCCATTTTAAG
>Frequency_1_QualityScore_DDDFHHHGHGI?FI<<<ECBBA???CGEHCHEEH>GHIIIDCGFDG??DEGAHH9FH@@G84@@DE@>A=??_Mismatch_0_Sense_+_Library_PoolC
GTCTATATTTCCTTTGCTGCTGCTGCCTGCTGCAAGAGTGCTTCGGATTTTGTTGCCCCCCATTTGGAGGCG
>Frequency_1_QualityScore_FFHHHHHJJJJJJJJJJJJJJJJJJJJIJJHIJIIHIFHIIJJJJJJJJJJJJJJIIHGGHIIHHHHFFFFEEDDDDDDDDDD@CCDDDDDDBD_Mismatch_1_Sense_+_Library_PoolC
AGTTTGCCTTCTGCTGCTGGCAATCAGAGGAAGAGAGTGATCGTTTGTTGCTGTCCAAGAATGGGACCTGGAGGTCCTGGAGGTCCTGGCGGTT
>Frequency_1_QualityScore_DD@FAD3?EFG@;?DFB)98BDFII8=;(=@FF=AC>@@>DEEECCEEFFEBDDDDBAA;;;A@A?A@?@A<:@AB@A>:A:3558?B:A>2?<_Mismatch_0_Sense_+_Library_PoolC
GCCCTGGTCCTGGAGGGTTCTTTGGTTGCATTCAACAATGTCTATATTTCCTTTGCTGCTGCTGCCTGCTGCAAGAGTGCTTCGGATTTTGTTG
>Frequency_1_QualityScore_FBFHFHHJIJJIJJGIHIIIJHIJIJGIJGIJFIHHFGHGIIIJJJJIIJJJIJGCDAGHGEHH@BDFDDCEEDDECCDBDD?CCDDCDDB9B<_Mismatch_1_Sense_+_Library_PoolC
GTTTGCCTTCTGCTGCTGGCAATCAGAGGAAGAGAGTGATCGTTTGTTGCTGTCCAAGAATGGGACCTGGATGTCCTGGAGGTCCTGGCGGTTG
>Frequency_1_QualityScore_DFHHFGFIIJGJGGHEGGHDHGGGGHIJIHHJJJJGIFGGHHIHGGIHIGGEHEHICEAAH@A;=;B36>@A@@@B-99<@>BD>?@>CC_Mismatch_0_Sense_+_Library_PoolC
GGCAATCAGAGGAAGAGAGTGATCGTTTGTTGCTGTCCAAGAATGGGACCTGGAGGTCCTGGAGGTCCTGGCGGTTGGGGTCCTGGTCCT
>Frequency_1_QualityScore_AB?FH??FGHGBDFCEGEFHBFEEH<EHHHHHGDAGGGGGIFIBFGDHEHDHGIG4BFGGGG:7C;DD<EE?DC@?>AC3>A<1;<B<B@B_Mismatch_0_Sense_+_Library_PoolC
TGCATTCAACAATGTCTATATTTCCTTTGCTGCTGCTGCCTGCTGCAAGAGTGCTTCGGATTTTGTTGCCCCCCATTTGGAGGCGGCCCAG
>Frequency_1_QualityScore_DBDFFDBGIGIHJGIICFHFGHEIGIIDF;FD??FFHIFHJ5@@AEEHB(=5;?BFED>CEDAC5;;CD>ADEDE@CC:@C:ACCCDDCDCDDC_Mismatch_1_Sense_+_Library_PoolC
GTCCTGGAGGCCCTTGTGGTTGGGGCCCTGGTCCTGGAGGGTTCTTTGGTTGCATTCAACAATGTCTATATTTCCTTTGCTGCTGCTGCCTGCT
>Frequency_1_QualityScore_B=CDCD?EE@B93C:<1CDFFI?@D0:B)0@DD@B2B<)=F;==@;:\5,6;;>>(;?=5;>>(,:@(,5,;@54:@B>BAB:3(4::@B>3>A_Mismatch_1_Sense_+_Library_PoolC
GTCCTGGTCCTGGAGGCCCTGGTGGTTGGGGCCCTGGTCCTGGAGGGGTCTTTGGTTGCATTCAACAATGTCTATATTTCCTTTGCTGCTGCTG
>Frequency_1_QualityScore_DDH;?BCFGIHG@FCAEFHIIDF<@F@F8H;A=EHGC;?9CE>;;?A;6>?(;==5(887055A8?_Mismatch_0_Sense_+_Library_PoolC
TGGAGGTCCTGGAGGTCCTGGCGGTTGGGGTCCTGGTCCTGGAGGCCCTGGTGGTTGGGGCCCTGG
>Frequency_1_QualityScore_FDHGFHHJIIIIIJJJJJGEDAGEFHIGJEHIGGGHGGHIGIGGHIGHJJIJHIGGAC@DEDGGAHHDFFFBA5>ACCCBDD59>:@CBBD550_Mismatch_1_Sense_+_Library_PoolC
CTTTGCCTTCTGCTGCTGGCAATCAGAGGAAGAGAGTGATCGTTTGTTGCTGTCCAAGAATGGGACCTGGAGGTCCTGGAGGTCCTGGCGGTTG
>Frequency_1_QualityScore_;BFHB8F9CCFGGIEE9<<:A:C@C<F??C<E?9BGGHBHIHIII@FDFBFHIIIGGEG>FHHHGGCEHH<>?CCACC@<??B_Mismatch_0_Sense_+_Library_PoolC
CATTCAACAATGTCTATATTTCCTTTGCTGCTGCTGCCTGCTGCAAGAGTGCTTCGGATTTTGTTGCCCCCCATTTGGAGGCG
>Frequency_1_QualityScore_FFHHHACBFBGGJIJJFHIJIIIJIJGIIJGIHIGIEGAE7CGHHHHGHHFFF?DCFDCEDECDDCDC@;@CDDCCCCBCABCCDDDC<?+:AC_Mismatch_0_Sense_+_Library_PoolC
CCTGGTGGTTGGGGCCCTGGTCCTGGAGGGTTCTTTGGTTGCATTCAACAATGTCTATATTTCCTTTGCTGCTGCTGCCTGCTGCAAGAGTGCT
>Frequency_1_QualityScore_D2A<FFHIFGGHII><??EDHDDC?9?B3?F@G@G8DH<88=BD26@;C@;CEAEC@88==B:;+::9C>:@_Mismatch_0_Sense_+_Library_PoolC
GTGATCGTTTGTTGCTGTCCAAGAATGGGACCTGGAGGTCCTGGAGGTCCTGGCGGTTGGGGTCCTGGTCCT
>Frequency_1_QualityScore_FAFBFH89FGH@HHIFFAGDG;;F;CBDGGB)B::BG9B9FFH64AHFFD=C(;;A>(-5;5?B@??A9C??58?>><--9AABC:::>?8<?B_Mismatch_0_Sense_+_Library_PoolC
CTGTCCAAGAATGGGACCTGGAGGTCCTGGAGGTCCTGGCGGTTGGGGTCCTGGTCCTGGAGGCCCTGGTGGTTGGGGCCCTGGTCCTGGAGGG
>Frequency_1_QualityScore_BDHDFHHIFIIGIG@AHHIIGGIIGIIIIIIIIIC@F?DFGEHHIHIIIIIGIIDGC@GHECCDD:;AA?>?BBB@B8<>BBBB7>@BBBCCBC_Mismatch_1_Sense_+_Library_PoolC
TCTATATTTCCTTTGCTGCTGCTTCCTGCTGCAAGAGTGCTTCGGATTTTGTTGCCCCCCATTTGGAGGCGGCCCAGGGGGCGGCCCCCCTCCA
>Frequency_1_QualityScore_B:2=:DF<<E:CDH@?CICEHD<FBBB@FHEFIG<FEF9CD@B4BDFF?ADEF@==CF;CF:(-9?DDA>>A@_Mismatch_0_Sense_+_Library_PoolC
CAATGTCTATATTTCCTTTGCTGCTGCTGCCTGCTGCAAGAGTGCTTCGGATTTTGTTGCCCCCCATTTGGAG
>Frequency_1_QualityScore_FFHHHHHJHIIJJJGIJJJIFIIJGIGGHIIIIIJCHHBHEFDDDDDD<A>CCDCCBDDB+8ACCD>C8<<8A@A@@ACCBCDDEDEEEEEDCD_Mismatch_0_Sense_+_Library_PoolC
CCTGGCGGTTGGGGTCCTGGTCCTGGAGGCCCTGGTGGTTGGGGCCCTGGTCCTGGAGGGTTCTTTGGTTGCATTCAACAATGTCTATATTTCC
>Frequency_1_QualityScore_FFHHGHHJJJJJJJJJIJJIIJJIJJJIIIJJJFHIIFIIJIIBHIIHGGIIGIGDDDDEECECDDBB55<?8899<BDBB>BBB@<BBC>@@C_Mismatch_1_Sense_+_Library_PoolC
GATTTCCTTTGCTGCTGCTGCCTGCTGCAAGAGTGCTTCGGATTTTGTTGCCCCCCATTTGGAGGCGGCCCAGGGGGCGGCCCCCCTCCATTTT
>Frequency_1_QualityScore_FFHHHHHJJJJJIIIIJIJJJIIJJJIIIJJJJJJJJJJIJJJJIIJIJFHIJIJJJIIGIIJHIJJJHCACDEEEECCDDDDDDDBDABBB<@_Mismatch_2_Sense_+_Library_PoolC
TATTCAACAATGTCTATATTTCCTTTGCTTCTGCTGCCTGCTGCAAGAGTGCTTCGGATTTTGTTGCCCCCCATTTGGAGGCGGCCCAGGGGGC
>Frequency_1_QualityScore_FFHHHHHJJJJJJJJJJJJJJJJJJJIJJJJJHIIJGGHIJJHIIJIGHIJJGJJJIJIIJIHHEFFFFCFEC>CEDDCDDDBCDDDDDBD@BD_Mismatch_1_Sense_+_Library_PoolC
GTTTGCCTTCTGCTGCTGGCAATCAGAGGAAGAGAGTGATCGTTTGTTGCTGTCCAAGAATGGGACCTTGAGGTCCTGGAGGTCCTGGCGGTTG
>Frequency_1_QualityScore_EFGHHGHIIEGGAFGFFHFIJIIJDAGDFHIGIAHGJ5@EHIJHHAEDDFFFFCECEDEDADEEEDDEDBDDDDCDDCCDDDDDDDCCBCDCDC_Mismatch_0_Sense_+_Library_PoolC
TGGAGGCCCTGGTGGTTGGGGCCCTGGTCCTGGAGGGTTCTTTGGTTGCATTCAACAATGTCTATATTTCCTTTGCTGCTGCTGCCTGCTGCAA
>Frequency_1_QualityScore_D=AD:ADE<F?F?F9CGICFBD??DE)?7?FFF;.@5@;C9C)==@;?CA?>;@??AD;?AC@A@A3;@AA:AA?A>9>@A>>@?_Mismatch_1_Sense_+_Library_PoolC
GTGGTTGGGGCCCTGGTCCTGGAGGGGTCTTTGGTTGCATTCAACAATGTCTATATTTCCTTTGCTGCTGCTGCCTGCTGCAAGA
>Frequency_1_QualityScore_8:?)(-;7B;=ACC;=6;A;@?@;7;@;>;2,,,5(,:A?>:539(39>D:B_Mismatch_2_Sense_+_Library_PoolC
GGGGCCTGGTCCTGGAGGGTTCTTTGGTTGCGTTCAACAATGTCTATATTTC
>Frequency_1_QualityScore_D8@3AADCF@CBGCCAEG@;;:?*:CB;@G?FAF;/5\.7=7=.73;B2;?1=5=29:95?_Mismatch_0_Sense_+_Library_PoolC
GGGACCTGGAGGTCCTGGAGGTCCTGGCGGTTGGGGTCCTGGTCCTGGAGGCCCTGGTGGT
>Frequency_1_QualityScore_BDDDFA?FHGG<B+ACF>HAECGEBFGAHCG?GHG?<FHGDEHG@GG>GHGF8BB?@GHF=D<DA@=CEHH)=CDED>;336;;?;@_Mismatch_1_Sense_+_Library_PoolC
TTGCATTCAACAATGTCTATATTTCCTTTGCTGCTGCTGCCTGCTGCAAGAGTGCTTCGGATTTTGTTGCCACCCATTTGGAGGCGG
>Frequency_1_QualityScore_FFHGHHHJJJIIIGIHFH>GDHGIIGHIJJIJIIIJGJGHIIIIGCHHFGHFFFEDD=CECDCBDD@CDDDD<BB<B9<><55?CCC:@AC@C8_Mismatch_1_Sense_+_Library_PoolC
GGGCAATCAGAGGAAGAGAGTGATCGTTTGTTGCTGTCCAAGAATGGGACCTGGAGGTCCTGGAGGTCCTGGCGGTTGGGGTCCTGGTCCTGGA
>Frequency_1_QualityScore_FFHHGHHJJJIJJJFIJJ?FHIJJJJDHIJJJJJIJJJJJJJJJJJJJJJJJGIJJJJIJJJJJHHHHHDFFFFFAEE>CADDDDBBDDDDDDD_Mismatch_1_Sense_+_Library_PoolC
GGCCCTGTTCCTGGAGGGTTCTTTGGTTGCATTCAACAATGTCTATATTTCCTTTGCTGCTGCTGCCTGCTGCAAGAGTGCTTCGGATTTTGTT
>Frequency_1_QualityScore_FFHHHHDHIJJJDHIJIJDHIJJJFHHIJJJJJ@AHADFFDDBDDDDDCDDDDDBDDD2<BDDDDDDDDDDDDDDDCDDDDCEDEEDDEEDDDD_Mismatch_0_Sense_+_Library_PoolC
TGGCGGTTGGGGTCCTGGTCCTGGAGGCCCTGGTGGTTGGGGCCCTGGTCCTGGAGGGTTCTTTGGTTGCATTCAACAATGTCTATATTTCCTT
>Frequency_1_QualityScore_FFHHHHHIHHICGHIJIHIIHIGJIJ?FHGEGFHHHFIIGHGHHFFFDFD=AABDDBDDDDDCDCCDD?<@B2<ACDD@CDB@?CDDDACDDDC_Mismatch_1_Sense_+_Library_PoolC
AGTCCTGGAGGTCCTGGCGGTTGGGGTCCTGGTCCTGGAGGCCCTGGTGGTTGGGGCCCTGGTCCTGGAGGGTTCTTTGGTTGCATTCAACAAT
>Frequency_1_QualityScore_FFHHHHHJJJJIJJJIJJJJJJJJJJJJJJJJJJJJJJJJJJJJIJJGHIJIJJIIIJJJJIJJJHHHFDBDDEEEDDDDDDBDDDDBDDBDDD_Mismatch_1_Sense_+_Library_PoolC
TTCAACAATGTCTATATTTCCTTTGCTGCTGCTGCCTGCTGCAAGAGTGCTTCGGATTTTGTTGCCCCCCATTTGTAGGCGGCCCAGGGGGCGG
>Frequency_1_QualityScore_DDFAHFHG?F4<AC@F@<EBFFCG@EACB;E<FD9<CB<B6:DG@DDGHBAAB>CHHEEF3;?BB;;<98;\59(3295&)&59@995@?C>:@_Mismatch_1_Sense_+_Library_PoolC
ATATTTCCTTTGCTGCTGCTGCCTGCTGCAAGAGTGCTTCGGATTTTGTTGCCCCCCATTTGGAGTCGGCCCAGGGGGCGGCCCCCCTCCATTT
>Frequency_1_QualityScore_DDDFDF8EHII>FEH+AA?EG<FAGEEH@HG@ADFHGHB=BF?BBADCGFBFHGEGCHIGCHHHDHHBCD?>@BCCB1;ACCC??B\5?<?@BB_Mismatch_1_Sense_+_Library_PoolC
ATACGTTTGCCTTCTGCTGCTGGCAATCAGAGGAAGAGAGTGATCGTTTGTTGCTGTCCAAGAATGGGACCTGGAGGTCCTGGAGGGCCTGGCG
>Frequency_1_QualityScore_DDCDFF<<FF):?:CFC9D9BCAG?BF?@F4...;=@FEF;@CEFEFAECAEE?BDD>??>;:>A>>ABBA>=@:9@(:ABBB?4:A>A+5@?8_Mismatch_1_Sense_+_Library_PoolC
GGTTGGGGCCGTGGTCCTGGAGGGTTCTTTGGTTGCATTCAACAATGTCTATATTTCCTTTGCTGCTGCTGCCTGCTGCAAGAGTGCTTCGGAT
>Frequency_1_QualityScore_DDHAFHDGG9FFGABGHIIIIFGIIIFGGGIIGHIIFHHGIGIIIIIIGIIIIGIEGGHIIICHGHEHCEHEEBBBBCCCC@??CCCACBAC@?_Mismatch_0_Sense_+_Library_PoolC
TGGTCCTGGAGGGTTCTTTGGTTGCATTCAACAATGTCTATATTTCCTTTGCTGCTGCTGCCTGCTGCAAGAGTGCTTCGGATTTTGTTGCCCC
>Frequency_1_QualityScore_FFHHHFHJJIJJJJJJJGJJIJJDHIGIJJJJHIIFHIJJIJJJBHHGFFBABEDC@CDDDDBDBDDDDBB>A@>B@DBDDDDBDBCCC>CAAA_Mismatch_0_Sense_+_Library_PoolC
TGCTGTCCAAGAATGGGACCTGGAGGTCCTGGAGGTCCTGGCGGTTGGGGTCCTGGTCCTGGAGGCCCTGGTGGTTGGGGCCCTGGTCCTGGAG
>Frequency_1_QualityScore_FFHHHHHIIJIJJJJJFHHIIIGIGBGHEIGJJGHIIJJHEEFFFFEEEEEEDABBDBDDD@CB5@BDDBDDDDDDDCDDDDBDDD?BBDDDDC_Mismatch_0_Sense_+_Library_PoolC
GAATGGGACCTGGAGGTCCTGGAGGTCCTGGCGGTTGGGGTCCTGGTCCTGGAGGCCCTGGTGGTTGGGGCCCTGGTCCTGGAGGGTTCTTTGG
>Frequency_1_QualityScore_DDDDDDB2AE@A<@@?FFE=8?*?FB3B09B6(.8B=CEI;@;ECEH>;=>7?D;;BEED@CDDBDCCC;>A>ACCCC::<A@?CAC_Mismatch_0_Sense_+_Library_PoolC
GCCCTGGTGGTTGGGGCCCTGGTCCTGGAGGGTTCTTTGGTTGCATTCAACAATGTCTATATTTCCTTTGCTGCTGCTGCCTGCTGC
>Frequency_1_QualityScore_DDHHFFFIIFIGCF3<CE@HFGFEEE?FDGDFDGHIGGAEHEGABFHCGHGIGFDDGICCEH;BEDEDCAB=BBB@B5<AACC:@AC@C?18<@_Mismatch_0_Sense_+_Library_PoolC
AATCAGAGGAAGAGAGTGATCGTTTGTTGCTGTCCAAGAATGGGACCTGGAGGTCCTGGAGGTCCTGGCGGTTGGGGTCCTGGTCCTGGAGGCC
>Frequency_1_QualityScore_FFHHHHHJJJFHIJJJJJIJIJJJJJGIIIIJJJIJJJJJJJJJJJJJJJJJJJJJJJJJJJIJJJJGGHCEDFFFFDDDDDCDDC@ACCBDDB_Mismatch_0_Sense_+_Library_PoolC
TCCTGGAGGGTTCTTTGGTTGCATTCAACAATGTCTATATTTCCTTTGCTGCTGCTGCCTGCTGCAAGAGTGCTTCGGATTTTGTTGCCCCCCA
>Frequency_1_QualityScore_DDA6=A>BB26-?;@3;>(;;5>AAAA>??&679:1:5=833+9>A>A?_Mismatch_0_Sense_+_Library_PoolC
GGGACCTGGAGGTCCTGGAGGTCCTGGCGGTTGGGGTCCTGGTCCTGGA
>Frequency_1_QualityScore_FFHHHHHJJJJJJJEHIGIJJJIIJJIJJJJJJJJHIIJBFHIIJIJHHHHFFFFFFDEDEEEEEEEEEDEFEDDDDDDCDCDDDCDDDDDDDD_Mismatch_1_Sense_+_Library_PoolC
CCTGGATGCCCTGGTGGTTGGGGCCCTGGTCCTGGAGGGTTCTTTGGTTGCATTCAACAATGTCTATATTTCCTTTGCTGCTGCTGCCTGCTGC
>Frequency_1_QualityScore_FFHHHHHJJJJJIJJJJIJJJIJJJJJJJJJJJJJJJJJJJJJJJIIJJHHIIJJJJEIJJJIIJJHHHHFDDDDEECCDBDDDDDDDDDBBDD_Mismatch_1_Sense_+_Library_PoolC
CATTCAACAATGTCTATATTTCCTTTGCTGCTGCTGCCTGCTGCAAGAGTGCTTCGGATTTTGTTGCCCCCCATTTGGAGGCGACCCAGGGGGC
>Frequency_1_QualityScore_FDFFHHHGHIGIHHIIJGGIEBEIJIGGIGDGIE@FGGIIHGII?GGIEHIIFIGGIIEHCEHEHIFFECDAACC=?@7@D_Mismatch_1_Sense_+_Library_PoolC
TACAATGTCTATATTTCCTTTGCTGCTGCTGCCTGCTGCAAGAGTGCTTCGGATTTTGTTGCCCCCCATTTGGAGGCGGCC
>Frequency_1_QualityScore_FFHHHHHJJJJFHIHIIIJJJJJJJJIJJJJJIJIJBCHIJJJJHHHHFFFFFFFEDEEEEEDDDDFDDACDDDDDDDDDDDDDDDDDDDDDCD_Mismatch_0_Sense_+_Library_PoolC
GGAGGCCCTGGTGGTTGGGGCCCTGGTCCTGGAGGGTTCTTTGGTTGCATTCAACAATGTCTATATTTCCTTTGCTGCTGCTGCCTGCTGCAAG
>Frequency_1_QualityScore_DD<8AFHIEEHIEHIIGIHIIII3CCFGGFGIIICBHIIEIIIFIEHICGGGGIIGIEHCGI?EEHHHE=?5=ACCBCBC>CBBB>CCD:>C_Mismatch_0_Sense_+_Library_PoolC
GGTTCTTTGGTTGCATTCAACAATGTCTATATTTCCTTTGCTGCTGCTGCCTGCTGCAAGAGTGCTTCGGATTTTGTTGCCCCCCATTTGGA
>Frequency_1_QualityScore_=ADBD??+AEAEIC?E@FIEEDD@EEF<@C@E?EE>?@D<DEEAD3:;B?9?DBADADCACEAC_Mismatch_2_Sense_+_Library_PoolC
TATTCAACAATGTCTATATTTCCTTTGCTTCTGCTGCCTGCTGCAAGAGTGCTTCGGATTTTGT
>Frequency_1_QualityScore_FFHFHHHJICGHHIJJJJIJJIJJFHHIJJIJJJGGIJIJJJHHEIGHHHHHHFFFFDFEFEEEFFEEDDDDDDCDDDDDDDDDDDDDDDCCDD_Mismatch_0_Sense_+_Library_PoolC
AGGCCCTGGTGGTTGGGGCCCTGGTCCTGGAGGGTTCTTTGGTTGCATTCAACAATGTCTATATTTCCTTTGCTGCTGCTGCCTGCTGCAAGAG
>Frequency_1_QualityScore_ADHBDHFIIHGHGIJJJJG>DF>@FGGGHIGGGGIGIEGEHBGCGHIIJIIGEHFGGG@GG:D@CA>CECCECCCBBBD>@<B?<><5<<B_Mismatch_0_Sense_+_Library_PoolC
AACAATGTCTATATTTCCTTTGCTGCTGCTGCCTGCTGCAAGAGTGCTTCGGATTTTGTTGCCCCCCATTTGGAGGCGGCCCAGGGGGCGG
>Frequency_1_QualityScore_FFHHHGGJJIJFJJJIJCHIGHIJJJGIGEHIJJJJIJJIJJJJIIFIHIJIJJGHGGEIIJDHBHHHGEBDFCDDBBDDDDCDC>@BDBBBB?_Mismatch_1_Sense_+_Library_PoolC
GGTTGCATTCAACAATGTCTATATTTCCTTTGCTGCTGCTGCCTGCTGCAAGAGTGCTTCGGATTTTGTTGCCCCCCATTTGGAGACGGCCCAG
>Frequency_1_QualityScore_DA?BFDF>D?ED@FHGEEGIGGGGGIIIIEGFD<CGHIIIIIIIHHEEAFHHIEII3BBGG==@ECGEE155;BD66>>@A?8;2<>;>>@908_Mismatch_1_Sense_+_Library_PoolC
GTTCTTTGGTTGCATTCAACAATTTCTATATTTCCTTTGCTGCTGCTGCCTGCTGCAAGAGTGCTTCGGATTTTGTTGCCCCCCATTTGGAGGC
>Frequency_1_QualityScore_FDFFHFHJICGIIJIIIJIIJFGIGIIIIEHHGHGH?DGIJJF@FGIBEHGE=CAGGI=EGHDC=?EDC>@BCACCCCDBDB?CDCDDBD_Mismatch_0_Sense_+_Library_PoolC
GTTTGCCTTCTGCTGCTGGCAATCAGAGGAAGAGAGTGATCGTTTGTTGCTGTCCAAGAATGGGACCTGGAGGTCCTGGAGGTCCTGGCG
>Frequency_1_QualityScore_D<CFFDHIICGHCGHIHEEHGGHIIGHI<FHGBEHEGGE@FGHIIIIIBB>EH=BFGGFHB?HAEEEAHEFB)5>?=5:>@CAC?8)5599@_Mismatch_0_Sense_+_Library_PoolC
GTTGCATTCAACAATGTCTATATTTCCTTTGCTGCTGCTGCCTGCTGCAAGAGTGCTTCGGATTTTGTTGCCCCCCATTTGGAGGCGGCCCA
>Frequency_1_QualityScore_@DFHDHAEB@@FHGEEIGCG9?@GHGGHHGAEEFG>GH@FH<<GHGIGIEAFB3=3=@@DEDHI>E?DD?:76;6(6=8@BC55,:@_Mismatch_0_Sense_+_Library_PoolC
CTTTGGTTGCATTCAACAATGTCTATATTTCCTTTGCTGCTGCTGCCTGCTGCAAGAGTGCTTCGGATTTGTTGCCCCCCATTTGGA
