# Supplementary material for: Differential Gene Expression Reveals Candidate Genes for Drought Stress Response in Abies alba (Pinaceae)
Source: PLoS One. 2015 Apr 29;10(4):e0124564. doi: 10.1371/journal.pone.0124564 (PMC4414588; doi:10.1371/journal.pone.0124564)
Supplement: S2 File — (GZ) [file pone.0124564.s002.gz › comp19320_c0_seq1 #or# comp19320_c0_seq2.fa]

>comp19320_c0_seq1 len=1406 path=[1:0-827 829:828-888 890:889-891 893:892-918 920:919-933 935:934-1338 1340:1339-1405] : sp|Q9SZA7|DRL29_ARATH Probable disease resistance protein At4g33300 OS=Arabidopsis thaliana GN=At4g33300 PE=2 SV=3 e-value: 3e-45 blast score:  179
GGTTTGTTTCAATTCACACAGGTGCAATGCAAGAGCAAGATTGGGGTCACATTGATTTTCCTGAGGTGGAAGCTTTGGCTTTGTTCTTTTCTGCAAGTCAATACTTTCTTCCAACGTTTTTGCATACCATGCCAAAACTGAAGGTTCTTATCATATACAATCACAGTTCAAAGCGTGCAATACTTCATGGGCTGCCAGGCTTTTCTTCAGTTACACAGATTAAGTCTCTACTACTGGAGAAGTTGATTGTGCCTCCTCTTTATGAGTACTGTAAATCCTGGGAGAGCTTGGAAAAGTTGTCTGTAACCCTATGTGAGGGTTTGGGAAATATGACCTTATTTGATAAGGCACAAGTCTTAATGTTTCCAAAGTTAATAGAAATTAACTTCGACCACTGTAGCGATTTGGAGGAATTGCCAGGAAAAATATGCTCTCTAACTTCCCTGCAGAGGTGGTCTGTCACCAATTGCCATCTTATCGAAAAGTTACCTGATGACTTGGGGAGTTTAAGTTCACTTAGGTTGCTGAGATTGTCTGCATGTCCAAGCTTGTCATTGCTTCCTCCATCCATTAGCAAACTTCAGCAACTAGAATTTCTTGATATTTCATTGTGCAGGTCTTTGAAGGACCTTCCTGTGGAATTTGGCCAGCTATCAAATTTAAAGATGTTGGACATGCGGGAGTGCTCTGGACTGAAGATGCTGCCTAAAGCATTAGCAAAACTAAGGTCTTTAAAACGTGTAATCTGTGATGAGCACACCAAACAACAGTGGTTGGCTATCAAAGACTCTGCCATCCCTAATCTCACAGTGGATGTGGTCGAAGAACGCTTTAGTTTGGACTGGCTTGATGATTGAAAAGGGGTTCATGAAACCTCATCTTGCCCTATTCCATACCTTTAGTTGTATATCCTTTGTTGTTTAATTATGTATAAACTGAAAATAAGAGTTTTTCTCAGACTGGAATTATTTATAGGTGTTTATCTCCTTAAAATTTGACTTTATAGGTCGATGGGTGGTATATGGGTAGTATATATTTATGAAACAAGAGATGACAGAGGAATTCTCTCATAATATATTTATGATATGATATTTTTATGGATTTTTACTTTACTATTGAATCCTTTCTCTTCATATCTATAGGCCTATTGGATGTATCTCTGTAATTTTTTTCATAATACATTTTGGCTTATGGATTGGATATTCACATGATTACATTAAATGCTCTGCAGCTCTTTGTTTTTCAACGAAGAAATCACTCTCCAAGGAGAGCATATAGAACCCTACCGAGAATAGAACCTGGTACTTGTGGAAACCCAAGACTTTACCGTTTTCCACAAACACCGGTTGGACCACAACTCGGATCTTATCTACACGATTGTTTTTATATTCAATATGCGCGTTTTT
>comp19320_c0_seq2 len=1430 path=[1:0-827 829:828-888 890:889-891 893:892-918 920:919-933 1460:934-957 935:958-1362 1340:1363-1429] : sp|Q9SZA7|DRL29_ARATH Probable disease resistance protein At4g33300 OS=Arabidopsis thaliana GN=At4g33300 PE=2 SV=3 e-value: 3e-45 blast score:  179
GGTTTGTTTCAATTCACACAGGTGCAATGCAAGAGCAAGATTGGGGTCACATTGATTTTCCTGAGGTGGAAGCTTTGGCTTTGTTCTTTTCTGCAAGTCAATACTTTCTTCCAACGTTTTTGCATACCATGCCAAAACTGAAGGTTCTTATCATATACAATCACAGTTCAAAGCGTGCAATACTTCATGGGCTGCCAGGCTTTTCTTCAGTTACACAGATTAAGTCTCTACTACTGGAGAAGTTGATTGTGCCTCCTCTTTATGAGTACTGTAAATCCTGGGAGAGCTTGGAAAAGTTGTCTGTAACCCTATGTGAGGGTTTGGGAAATATGACCTTATTTGATAAGGCACAAGTCTTAATGTTTCCAAAGTTAATAGAAATTAACTTCGACCACTGTAGCGATTTGGAGGAATTGCCAGGAAAAATATGCTCTCTAACTTCCCTGCAGAGGTGGTCTGTCACCAATTGCCATCTTATCGAAAAGTTACCTGATGACTTGGGGAGTTTAAGTTCACTTAGGTTGCTGAGATTGTCTGCATGTCCAAGCTTGTCATTGCTTCCTCCATCCATTAGCAAACTTCAGCAACTAGAATTTCTTGATATTTCATTGTGCAGGTCTTTGAAGGACCTTCCTGTGGAATTTGGCCAGCTATCAAATTTAAAGATGTTGGACATGCGGGAGTGCTCTGGACTGAAGATGCTGCCTAAAGCATTAGCAAAACTAAGGTCTTTAAAACGTGTAATCTGTGATGAGCACACCAAACAACAGTGGTTGGCTATCAAAGACTCTGCCATCCCTAATCTCACAGTGGATGTGGTCGAAGAACGCTTTAGTTTGGACTGGCTTGATGATTGAAAAGGGGTTCATGAAACCTCATCTTGCCCTATTCCATACCTTTAGTTGTATATCCTTTGTTGTTTAATTATGTATAAACTGAAAATAAGAGTTTTTCTTAGACTGAAAATAAGAGTTTTTCTCAGACTGGAATTATTTATAGGTGTTTATCTCCTTAAAATTTGACTTTATAGGTCGATGGGTGGTATATGGGTAGTATATATTTATGAAACAAGAGATGACAGAGGAATTCTCTCATAATATATTTATGATATGATATTTTTATGGATTTTTACTTTACTATTGAATCCTTTCTCTTCATATCTATAGGCCTATTGGATGTATCTCTGTAATTTTTTTCATAATACATTTTGGCTTATGGATTGGATATTCACATGATTACATTAAATGCTCTGCAGCTCTTTGTTTTTCAACGAAGAAATCACTCTCCAAGGAGAGCATATAGAACCCTACCGAGAATAGAACCTGGTACTTGTGGAAACCCAAGACTTTACCGTTTTCCACAAACACCGGTTGGACCACAACTCGGATCTTATCTACACGATTGTTTTTATATTCAATATGCGCGTTTTT

>Frequency_20_QualityScore_FEHGGGGIFHIIIJIHIIIIIIIIIIHIIIJIIIIHHIIIIIIIIIGHIHIIIIIHIIIIIIIHIHHFGEFGGFFFEDDEDEBABCCDDCCC=A_Mismatch_0_Sense_+_Library_PoolT
AAAAGGGGTTCATGAAACCTCATCTTGCCCTATTCCATACCTTTAGTTGTATATCCTTTGTTGTTTAATTATGTATAAACTGAAAATAAGAGTT
>Frequency_19_QualityScore_FFGGGGHIJIIHIIIIJIHIIIIIIIIHHEGHIIJJJIIIIHGIHHIHIHHHHHFGGFFFFFEEDDCDCACDDDABCDDCCCCCBACCCDDDDE_Mismatch_0_Sense_+_Library_PoolT
CAAATTTAAAGATGTTGGACATGCGGGAGTGCTCTGGACTGAAGATGCTGCCTAAAGCATTAGCAAAACTAAGGTCTTTAAAACGTGTAATCTG
>Frequency_18_QualityScore_EFHHHDGBEEFGGHIFHHHGHGEGGFFGFFGFHGHGGHHGGGEFFGEFEEFF@BDEEEEEEDCACACDDCCDCCDDCDCCCCCCCCBBCCCCCB_Mismatch_1_Sense_+_Library_PoolT
GCGGGAGTGCTCTGGACTGAAGATGCTGCCTAAAGCATTAGCAAAACTAAGGTCTTTAAAACGTGTAATCTGTGATGAGCACACCGAACAACAG
>Frequency_18_QualityScore_FEHHHHHJJIJIIJJJJIHIJGHIIJIIIJIIIJIIJIIIIIIHIHIHIIIIIIHHHIHIHHHFEABDECDEDDDDDDCCCDDDDDDCCCCDCD_Mismatch_0_Sense_+_Library_PoolT
CTTTGAAGGACCTTCCTGTGGAATTTGGCCAGCTATCAAATTTAAAGATGTTGGACATGCGGGAGTGCTCTGGACTGAAGATGCTGCCTAAAGC
>Frequency_15_QualityScore_FFHHHHHJJJJJIIIJHIIIHIJIIJJIJIJFGHIJIIIJJIIIIJJIIIIIIIIHHGGGGFFFFFFEECCEDDDDABCDDDDDDDDBCCCDED_Mismatch_0_Sense_+_Library_PoolT
ATCAAATTTAAAGATGTTGGACATGCGGGAGTGCTCTGGACTGAAGATGCTGCCTAAAGCATTAGCAAAACTAAGGTCTTTAAAACGTGTAATC
>Frequency_15_QualityScore_FFHHHHHJIEGIIJIIJIJJJJJJJJJJJJJJJJJJJJJJJJJJJJJHIIIIIIIIIIIIIHHHGHGGFDFFFFFEEEEEEEDCDDDDDCDCD<_Mismatch_2_Sense_+_Library_PoolT
GAAAAGGGGTTCATGAAACCTCATCTTGCCCTATGCAATACCTTTAGTTGTATATCCTTTGTTGTTTAATTATGTATAAACTGAAAATAAGAGT
>Frequency_14_QualityScore_FFHGGGGIIHIIFGHHIIIJIIIIJIIIJJIIIIIIIIIHIIIIIIIIGHFHIHHIIJIIIIIIHHIGGDGGGGFFFEEEEDEEDECABCDDCD_Mismatch_0_Sense_+_Library_PoolT
ATTGAAAAGGGGTTCATGAAACCTCATCTTGCCCTATTCCATACCTTTAGTTGTATATCCTTTGTTGTTTAATTATGTATAAACTGAAAATAAG
>Frequency_14_QualityScore_DEGHHGGIIIIHIJJJIIIIFHHIIIIIJHIJIIJJJJIIIJIIIJIIIIIIIIHIHHGIIIFGHHGGGEFFFFEDDEEEDEEEDDEEDDDDDD_Mismatch_0_Sense_+_Library_PoolT
GCTTGATGATTGAAAAGGGGTTCATGAAACCTCATCTTGCCCTATTCCATACCTTTAGTTGTATATCCTTTGTTGTTTAATTATGTATAAACTG
>Frequency_14_QualityScore_FFHHGGGIJGGIIIJIJJJJIJIHHHIIIIJJIIJIIJIIIIIJJGHGHIIIIIJIIIJIIHHIGHHGFBFGGGFEEECEEEDABCDCDCCCD>_Mismatch_0_Sense_+_Library_PoolT
GAAAAGGGGTTCATGAAACCTCATCTTGCCCTATTCCATACCTTTAGTTGTATATCCTTTGTTGTTTAATTATGTATAAACTGAAAATAAGAGT
>Frequency_14_QualityScore_FFGHHHHJIJIIIIJJFHIIIIIIJIJIIIIJJJIIIJJIJJJJJJJJJJJJIIHIJIIIHIIHHIIIHEFGGGFEEDEEEEEEDDDDDDB_Mismatch_0_Sense_+_Library_PoolT
GATGATTGAAAAGGGGTTCATGAAACCTCATCTTGCCCTATTCCATACCTTTAGTTGTATATCCTTTGTTGTTTAATTATGTATAAACTGA
>Frequency_14_QualityScore_FFGHHHHIJJGHIIJJJJIJJJJIJJJJIIJJJJJJJJJJJJJJIJIIGHIIIIJJIIJJJJIIIHIIGGFGGGGEEEEEDEEDCCDDDDCCCD_Mismatch_0_Sense_+_Library_PoolT
TGAAAAGGGGTTCATGAAACCTCATCTTGCCCTATTCCATACCTTTAGTTGTATATCCTTTGTTGTTTAATTATGTATAAACTGAAAATAAGAG
>Frequency_13_QualityScore_DEGFGGGIIIIIIEFHHIHIIIHHGHHIHHHHIIHHHHIIGIIIIEGHIHHEFGFGHHHIHFFGGEFGFBDDEEDEDDBDEDDDCDDB_Mismatch_0_Sense_+_Library_PoolT
GATTGAAAAGGGGTTCATGAAACCTCATCTTGCCCTATTCCATACCTTTAGTTGTATATCCTTTGTTGTTTAATTATGTATAAACTGA
>Frequency_13_QualityScore_FFHHHFHIIJIJJIIIJIIIHHIJJJIJJIIJJJIJJIJIJIJJIIIHIJEFHIIIHIHHGDFFFFFFFEEEEEEEEEDDDDDDBACDDDCCAB_Mismatch_1_Sense_+_Library_PoolT
GGGAGTGCTCTGGACTGAAGATGCTGCCTAAAGCATTAGCAAAACTAAGGTCTTTAAAACGTGTAATCTGTGATGAGCACACCGAACAACAGTG
>Frequency_1_QualityScore_DFHGFAAGHEHIIGGIFHEGIIIDIGI@GHHBB<BBDFHII>FHCH>.=@=;C=FHIHEDEA?C);BCFFCCEDCEDEDDD=?@B@?B<BBBCC_Mismatch_1_Sense_+_Library_PoolC
GGGAGTGCTCTGGACTGAAGATGCTGCCTAAAGCATTAGCAAAACTAAGGTCTTTAAAACGTGTAATCTGTGATGAGCACACCGAACAACAGTG
>Frequency_13_QualityScore_FFGGHHGHIIJGHIIIIIIIJIIIIIIIJIIIIHIIJIIIIIIIJIIGIHHIHIIIJIIIJIIGHHGGHFGGGFFEEFEEEEEEEBBCDCDCDC_Mismatch_0_Sense_+_Library_PoolT
TTGAAAAGGGGTTCATGAAACCTCATCTTGCCCTATTCCATACCTTTAGTTGTATATCCTTTGTTGTTTAATTATGTATAAACTGAAAATAAGA
>Frequency_1_QualityScore_FFHHHHHJJJJGIJJJJJJJJJJJJJJJJJJJJJJJJJJJJIJJJJJJJJJJJJJIJJJJJJJIJJIJIHHHHHHHFFFFFFFDECCEDCDDDD_Mismatch_0_Sense_+_Library_PoolC
TTGAAAAGGGGTTCATGAAACCTCATCTTGCCCTATTCCATACCTTTAGTTGTATATCCTTTGTTGTTTAATTATGTATAAACTGAAAATAAGA
>Frequency_13_QualityScore_FFHHHHHHHIIIIIHIIIJHIJJAFGHIIIIIIIJIIIIIIHIJJIHIJIIGIIIJIIIFGFGGGGGGGFFFFFEEEECCDCCDDDDCCDD_Mismatch_0_Sense_+_Library_PoolT
CTGGCTTGATGATTGAAAAGGGGTTCATGAAACCTCATCTTGCCCTATTCCATACCTTTAGTTGTATATCCTTTGTTGTTTAATTATGTAT
>Frequency_13_QualityScore_FEHEGHFIIIHIHIHHHHCFGIIHHHHHIIIIIIIJIIIIIIIIIHHIGHIIIIGHHIIHHIHIHHIIHGGGGGGEEEEEEEEDEDDCCBCD@A_Mismatch_0_Sense_+_Library_PoolT
TTGATGATTGAAAAGGGGTTCATGAAACCTCATCTTGCCCTATTCCATACCTTTAGTTGTATATCCTTTGTTGTTTAATTATGTATAAACTGAA
>Frequency_1_QualityScore_DDHHGHDHIGGIIIIJJJHHGHEGJJJJJIJJJJJJJIGIIIHJJIIIIJJJJIIJIHIHIIJJJGHIJHHHHHFFEFDEDEEBDCBCDDCD@C_Mismatch_0_Sense_+_Library_PoolC
TTGATGATTGAAAAGGGGTTCATGAAACCTCATCTTGCCCTATTCCATACCTTTAGTTGTATATCCTTTGTTGTTTAATTATGTATAAACTGAA
>Frequency_12_QualityScore_FFHHHHEHIHIJJJJJJIJIJIJJHIJIIIIIIJJJJJIJIJHHHIJHIIIIIIIIIIIIIHHIHHGHHEGFGGGEFEEFBBCCCDEDDD=ACC_Mismatch_0_Sense_+_Library_PoolT
AAGGGGTTCATGAAACCTCATCTTGCCCTATTCCATACCTTTAGTTGTATATCCTTTGTTGTTTAATTATGTATAAACTGAAAATAAGAGTTTT
>Frequency_11_QualityScore_EFGHGHHIIHIIIIIIIIFFHIIIIIIIIIIIHIHHHHHGIIHIGHHHHIHGIHIIIIIHIIIFHHEEFCDEEFEFEEDCDDDBACCDDAAB?B_Mismatch_0_Sense_+_Library_PoolT
GCAAACTTCAGCAACTAGAATTTCTTGATATTTCATTGTGCAGGTCTTTGAAGGACCTTCCTGTGGAATTTGGCCAGCTATCAAATTTAAAGAT
>Frequency_11_QualityScore_EFGFGHFIIJIIIIIEGHHIIIIIIIIIIIIIHIHHHIIIIHGIIIIIIIIHIGHIGHHIIHHHHHHFFDEFEFFEEEECDEDDDDDDDC_Mismatch_0_Sense_+_Library_PoolT
ATGATTGAAAAGGGGTTCATGAAACCTCATCTTGCCCTATTCCATACCTTTAGTTGTATATCCTTTGTTGTTTAATTATGTATAAACTGA
>Frequency_1_QualityScore_FFHFHHFGIIIJJJJIIJJJIJJIIJJJJJJJIHIIJJJJJJJJJJIJIJGGH@FHGHIJJIIIIIIIIHHHHEFFFFFFEDEEDEEEDA_Mismatch_0_Sense_+_Library_PoolC
ATGATTGAAAAGGGGTTCATGAAACCTCATCTTGCCCTATTCCATACCTTTAGTTGTATATCCTTTGTTGTTTAATTATGTATAAACTGA
>Frequency_11_QualityScore_EEGHGHGIIJIIHHHHIFHIIJIIIIIHHHHIIIGHIIIHGGHGHIGHHFGIGHHFEFFDF@ADDDDCCBBCABCCDDCCCCCCCCABBCCCAA_Mismatch_0_Sense_+_Library_PoolT
GAAGGACCTTCCTGTGGAATTTGGCCAGCTATCAAATTTAAAGATGTTGGACATGCGGGAGTGCTCTGGACTGAAGATGCTGCCTAAAGCATTA
>Frequency_11_QualityScore_FFGHHHHJIIIJIHIJIEHHIIJIIJJIJJIJJJJJJJJJJIJJJJJIIJJIJIIHHIHIIJJIHIIIIHGGFGFEEFFFEEEEEDEDEDDBCB_Mismatch_0_Sense_+_Library_PoolT
TGATGATTGAAAAGGGGTTCATGAAACCTCATCTTGCCCTATTCCATACCTTTAGTTGTATATCCTTTGTTGTTTAATTATGTATAAACTGAAA
>Frequency_2_QualityScore_EFHHHHHIJIIJJIJJJGGIIJJIJIJIJJJIJIJIJJJJJIIJIJJJJJJIJJJGGIHIIIIIIIIJIHHHHGGFFFEEEEEEEEDEEEDCCC_Mismatch_0_Sense_+_Library_PoolC
TGATGATTGAAAAGGGGTTCATGAAACCTCATCTTGCCCTATTCCATACCTTTAGTTGTATATCCTTTGTTGTTTAATTATGTATAAACTGAAA
>Frequency_10_QualityScore_FFHFFGGHIIHHIIJHIIIDGGHIIHIIHIIIHIIIIIIJJIHIIGIIIFHIIIIFHFHIHHIIIIIHIFFFGFEEEDDEEEEDEDEDCDDDDB_Mismatch_0_Sense_+_Library_PoolT
CTTGATGATTGAAAAGGGGTTCATGAAACCTCATCTTGCCCTATTCCATACCTTTAGTTGTATATCCTTTGTTGTTTAATTATGTATAAACTGA
>Frequency_10_QualityScore_EFHEFGEGHIIIIIIIJIHIIHHJIHIJIIIIIJJJIIHIIIIIIIIIHIHCEGHIGHEGGGDEEEEEDCEEDDEDDDCDCDDDCBBCCDCDDA_Mismatch_1_Sense_+_Library_PoolT
CGGGAGTGCTCTGGACTGAAGATGCTGCCTAAAGCATTAGCAAAACTAAGGTCTTTAAAACGTGTAATCTGTGATGAGCACACCGAACAACAGT
>Frequency_10_QualityScore_EFGHGHGIIIIHIIHIIIIIIIJIIIIIIIIJIIIJIIIIIIIHIIHHIIIIIHGIHGDEEEEEEEDDDCBDDCCDCDDCCDCCCDDCDCDDDD_Mismatch_0_Sense_+_Library_PoolT
GGACCTTCCTGTGGAATTTGGCCAGCTATCAAATTTAAAGATGTTGGACATGCGGGAGTGCTCTGGACTGAAGATGCTGCCTAAAGCATTAGCA
>Frequency_10_QualityScore_FFHHHHHJJJIJJJIIJIIIJGIIIJJ?=ECAEGB?EHG@FHI/>ACFEEGHCFEEABCDF?ADE>=AD?A?BB@BACD<A@CA@ACDCADDCC_Mismatch_0_Sense_+_Library_PoolT
GAAGAACGCTTTAGTTTGGACTGGCTTGATGATTGAAAAGGGGTTCATGAAACCTCATCTTGCCCTATTCCATACCTTTAGTTGTATATCCTTT
>Frequency_9_QualityScore_FDGHHGGJIIIIJJIHIHIIIIIIIIIIII==CB@CF?AEHH<BEG1>=?ACCEFADBA?BCCD>@CD?@AB=A;AA>BABC;A=BA@@CDB>B_Mismatch_0_Sense_+_Library_PoolT
GTCGAAGAACGCTTTAGTTTGGACTGGCTTGATGATTGAAAAGGGGTTCATGAAACCTCATCTTGCCCTATTCCATACCTTTAGTTGTATATCC
>Frequency_9_QualityScore_FFHGHGHIIIIJIIIIJJIJIIJJJJJHIHIEGHHHHFGIGHIIIJHHIHIIIIIGGGHHGFFEEEEFD98?<=?A96>BC96>@,78=>;9AA_Mismatch_1_Sense_+_Library_PoolT
ATCAAAGCCTCTGCCATCCCTAATCTCACAGTGGATGTGGTCGAAGAACGCTTTAGTTTGGACTGGCTTGATGATTGAAAAGGGGTTCATGAAA
>Frequency_9_QualityScore_FFGGHHHJJJJJJJJIJJJJJJJJJJJJIJJIJIJIJIIJJJJJIIFHIIJJJJIIHHHGGFFFEFEEECCDDDDDDDDDDDDDDDDCCDDABC_Mismatch_0_Sense_+_Library_PoolT
GGAATTTGGCCAGCTATCAAATTTAAAGATGTTGGACATGCGGGAGTGCTCTGGACTGAAGATGCTGCCTAAAGCATTAGCAAAACTAAGGTCT
>Frequency_9_QualityScore_DFFGFFFHCHHHI@DGDFHFGHHHDGGGHHIIIJJIIIIIIIIIIIIGGHIHIIIHHHHIHGFFFFFGGCEDEEEEDDEDDCDDDCDEDDDCCC_Mismatch_0_Sense_+_Library_PoolT
ATAGGTCGATGGGTGGTATATGGGTAGTATATATTTATGAAACAAGAGATGACAGAGGAATTCTCTCATAATATATTTATGATATGATATTTTT
>Frequency_9_QualityScore_FEHHEGHIHGIIIIIIEGHIIIIIHIIJIIIIIIIIIIIIJIIHHIIIIIIIHHEGIHIIIIIIIIIIGDFEFFEEFEEEEEEEDDDDCDC_Mismatch_2_Sense_+_Library_PoolT
GATGATTGAAAAGGGGTTCATGAAACCTCATCTTGCCCTATGCAATACCTTTAGTTGTATATCCTTTGTTGTTTAATTATGTATAAACTGA
>Frequency_9_QualityScore_EEHHGHFJJIJHIJIIIIIJJIHI?<BD@BGB?EEH<EGH3:>ACDBCF?BBCACCCE?ADEA@CC?@???AC@CC:>;@>@@BCB=A>BC@@A_Mismatch_0_Sense_+_Library_PoolT
GAACGCTTTAGTTTGGACTGGCTTGATGATTGAAAAGGGGTTCATGAAACCTCATCTTGCCCTATTCCATACCTTTAGTTGTATATCCTTTGTT
>Frequency_9_QualityScore_FFGGHHGIIIFGIIIIIIIIIIIIJIJIIIIIJJJJIIIIIHIIIIIIGGIGIIIIIIHIIHGIIFHGGFFFFFFEEFFDEEEDAACDCDCCCC_Mismatch_2_Sense_+_Library_PoolT
TGAAAAGGGGTTCATGAAACCTCATCTTGCCCTATGCAATACCTTTAGTTGTATATCCTTTGTTGTTTAATTATGTATAAACTGAAAATAAGAG
>Frequency_9_QualityScore_FFGHHGHJJJIIHIIJJIJIIIGIIIJGHIIHJJJIIHIIEGHHIJJJJJJJJIHGHIJJJIIIIIIIIFHIHHDGGEEABC?CCDDEDDBCCC_Mismatch_0_Sense_+_Library_PoolT
TGAAAATAAGAGTTTTTCTCAGACTGGAATTATTTATAGGTGTTTATCTCCTTAAAATTTGACTTTATAGGTCGATGGGTGGTATATGGGTAGT
>Frequency_8_QualityScore_FFHHGGHJJJJJJJJJJJJIJJIJJJJJJJJJJJJJIJIIHIGHIGHHHIIIIIIIHIHGHGHHIGHHGGFFGGGFFFDEEEDEDDDE>@CCCD_Mismatch_0_Sense_+_Library_PoolT
GGGGTTCATGAAACCTCATCTTGCCCTATTCCATACCTTTAGTTGTATATCCTTTGTTGTTTAATTATGTATAAACTGAAAATAAGAGTTTTTC
>Frequency_8_QualityScore_FFGGHGHIIIJIHIFHHJJIIIIIIIIIIHHHIHHIIHIIIIBEFHHIIIGIIHIIGGHIIIIIIIHIHCGHHGGGEEFEEBBC@CCDEECCCC_Mismatch_0_Sense_+_Library_PoolT
ACTGAAAATAAGAGTTTTTCTCAGACTGGAATTATTTATAGGTGTTTATCTCCTTAAAATTTGACTTTATAGGTCGATGGGTGGTATATGGGTA
>Frequency_8_QualityScore_CEGGGGGHIGHHEGHHIIIGIIIIIHIIIIHIHGIHIIIHIHGGHGGHGHF?EE?DFGHHII@CEEGFGDEEFFEEFDEDDCBCCBABCDCCDC_Mismatch_0_Sense_+_Library_PoolT
ATTATTTATAGGTGTTTATCTCCTTAAAATTTGACTTTATAGGTCGATGGGTGGTATATGGGTAGTATATATTTATGAAACAAGAGATGACAGA
>Frequency_8_QualityScore_EFHHGHGIIDGHIIIJIIJJIJIIJJJJJJIIJJJJIIJIGHIFIIJICEGBFHHHIIIDGGFHIIGGGFGGGGFFFFEEEDEEDDCCDDCDCC_Mismatch_0_Sense_+_Library_PoolT
ATTTATAGGTGTTTATCTCCTTAAAATTTGACTTTATAGGTCGATGGGTGGTATATGGGTAGTATATATTTATGAAACAAGAGATGACAGAGGA
>Frequency_1_QualityScore_DFHHHHHJIAFHIJIJIJJJJJJJJJJJJJIIJJJJIJJJGIIFHJIJ@BH=EHEHFFF;BCAEFEEEFEDEEDDEDDDDDDDDDDDDDDDDDD_Mismatch_0_Sense_+_Library_PoolC
ATTTATAGGTGTTTATCTCCTTAAAATTTGACTTTATAGGTCGATGGGTGGTATATGGGTAGTATATATTTATGAAACAAGAGATGACAGAGGA
>Frequency_8_QualityScore_FFHHHHHJJJJJJJJJIJJB=CD@EH>CGIIDGII;CDEGEDHIFIGHFGGGIDGIIEDGIDGEFFGGFBC@CADCADEDDBEDDDCBCCBCCB_Mismatch_0_Sense_+_Library_PoolT
CTTTAGTTTGGACTGGCTTGATGATTGAAAAGGGGTTCATGAAACCTCATCTTGCCCTATTCCATACCTTTAGTTGTATATCCTTTGTTGTTTA
>Frequency_8_QualityScore_EFHHHHHJJJJJJJJJJIJIJJJJJJJJIJJJJIJJIIIJJJJHGIIJIIIIIJJJIJJJJJIIIEGHHEGGHHGGGGFFFEECDEEDEDDCDC_Mismatch_0_Sense_+_Library_PoolT
CAAACTTCAGCAACTAGAATTTCTTGATATTTCATTGTGCAGGTCTTTGAAGGACCTTCCTGTGGAATTTGGCCAGCTATCAAATTTAAAGATG
>Frequency_8_QualityScore_EFGGGGFGHIEGIIJAEHBFGFHIII?FGGIIJJIIJIIIIIJIIIHIIIHHIIIIIGIHIIHFFGGGGFEEEEEEEEEEEEDCEEEDEEDEEE_Mismatch_0_Sense_+_Library_PoolT
TTATAGGTCGATGGGTGGTATATGGGTAGTATATATTTATGAAACAAGAGATGACAGAGGAATTCTCTCATAATATATTTATGATATGATATTT
>Frequency_8_QualityScore_FFHGHHHIIIJIIJJIJIJJIHIAGHIIJJJIJIJIIJIIJJJJIIIIIJJIIIIHGEGEFDEFFEEE@=BDDDDDDCCBCDCEEEDEDDEEDE_Mismatch_0_Sense_+_Library_PoolT
TAAAGATGTTGGACATGCGGGAGTGCTCTGGACTGAAGATGCTGCCTAAAGCATTAGCAAAACTAAGGTCTTTAAAACGTGTAATCTGTGATGA
>Frequency_8_QualityScore_FFHHHHHJJJIJJIIIIJJJIJJIIJJJ>=BBAEG?AGHI?EGI1?ACDFEHHEFDEBCBCD?ACE??B?BCCCCBCACD?B>BA@CCDDBDAC_Mismatch_2_Sense_+_Library_PoolT
CGAAGAACGCTTTAGTTTGGACTGGCTTGATGATTGAAAAGGGGTTCATGAAACCTCATCTTGCCCTATGCAATACCTTTAGTTGTATATCCTT
>Frequency_8_QualityScore_FFHHHGHJJJJIJJIJJIHIJIIJJIIIIJJJIIIJGHIIJIJJJJJJGHIIIJIIIGGGFGFFFFEFEEEEDDCCDDDDD?BCDDDCCDDDBC_Mismatch_0_Sense_+_Library_PoolT
CAGCTATCAAATTTAAAGATGTTGGACATGCGGGAGTGCTCTGGACTGAAGATGCTGCCTAAAGCATTAGCAAAACTAAGGTCTTTAAAACGTG
>Frequency_7_QualityScore_FFHHHHHGHIGHIFHIEGHHHIIIGIIJIIIIHIJHIIIIJIJJJ;7>@>CF?AEGH<BCD3:>?AAACA=@>AAA@BC?ACC@>ACBDBCBAC_Mismatch_0_Sense_+_Library_PoolT
CTCACAGTGGATGTGGTCGAAGAACGCTTTAGTTTGGACTGGCTTGATGATTGAAAAGGGGTTCATGAAACCTCATCTTGCCCTATTCCATACC
>Frequency_7_QualityScore_FFHHHHHJJIIIIJJJIIHJIIIJ>7AA@CF?=EGI@EHH7AAGFEBFHFHCBBDFFG@BDFBBCBB<AABCDBCD;>=AA@@CBCACBBCBBB_Mismatch_2_Sense_+_Library_PoolT
GAACGCTTTAGTTTGGACTGGCTTGATGATTGAAAAGGGGTTCATGAAACCTCATCTTGCCCTATGCAATACCTTTAGTTGTATATCCTTTGTT
>Frequency_7_QualityScore_EEGHHBADGDHHEGIIIFGHICFEDFFEHHFGGHIGHHIFHHIFFGGGGHEGGHFHHEGDGEEBCDE@FADEDEEECCD?BDECDCCBDCCDCC_Mismatch_2_Sense_+_Library_PoolT
GGCTTGATGATTGAAAAGGGGTTCATGAAACCTCATCTTGCCCTATGCAATACCTTTAGTTGTATATCCTTTGTTGTTTAATTATGTATAAACT
>Frequency_1_QualityScore_DDDFHD?FB>GG?BGIIBHII4A@@DGGGHGHFHEECCE;@DC@>ACCDCCCACACC>@:C:>CCDDAD;>C:@CBABC>CCDCD@BCDCDEAC_Mismatch_2_Sense_+_Library_PoolC
GGCTTGATGATTGAAAAGGGGTTCATGAAACCTCATCTTGCCCTATGCAATACCTTTAGTTGTATATCCTTTGTTGTTTAATTATGTATAAACT
>Frequency_7_QualityScore_FFGHHHHJJIIIJJJB@EEDFH>CGHJ@EHI8ADDGGGHHFHGFDGGEHDEHIBCFHCGCFGGHFGH@EDA@CDDDDBCBCDCABA>ACACCDC_Mismatch_0_Sense_+_Library_PoolT
AGTTTGGACTGGCTTGATGATTGAAAAGGGGTTCATGAAACCTCATCTTGCCCTATTCCATACCTTTAGTTGTATATCCTTTGTTGTTTAATTA
>Frequency_7_QualityScore_FFHHHHCGHIJIJJJJJJJJJJJJJJJIIJJJIJJJJHHIGIIJJCFHCHGHHIJJEHHHIIJJIIIHHFHHGGFFFFEEEEDDDDDDDDDDDD_Mismatch_0_Sense_+_Library_PoolT
TATAGGTGTTTATCTCCTTAAAATTTGACTTTATAGGTCGATGGGTGGTATATGGGTAGTATATATTTATGAAACAAGAGATGACAGAGGAATT
>Frequency_1_QualityScore_FFHHHHFHIJJJJJJJJJJJIJJJJJJIJJJJJJJJJGHIHIJJJEGIAHGHHIJJGIHHIIJJIJHHHEHGHFFFFFDEEEEEDDDDDDDBDD_Mismatch_0_Sense_+_Library_PoolC
TATAGGTGTTTATCTCCTTAAAATTTGACTTTATAGGTCGATGGGTGGTATATGGGTAGTATATATTTATGAAACAAGAGATGACAGAGGAATT
>Frequency_7_QualityScore_FFHHHHGJIJJIIJJJJJIJJIJIIHHJHIJJIIJIJIJIIHIFHHGIJJIIIIJHHHGGGGFFEDEEDCDEEDDDDDDDCDDDDCDCABCCCD_Mismatch_0_Sense_+_Library_PoolT
ATTTGGCCAGCTATCAAATTTAAAGATGTTGGACATGCGGGAGTGCTCTGGACTGAAGATGCTGCCTAAAGCATTAGCAAAACTAAGGTCTTTA
>Frequency_7_QualityScore_EDFGHHGIIIIIJIGHBGHHIIIIHIIIIIHIIIHIJIIHIIIIGIIIGIIHGGGGGFDFE@BEEDCBBACA?ACCCDDDEBBCCCDBDDCCCA_Mismatch_0_Sense_+_Library_PoolT
GTTGGACATGCGGGAGTGCTCTGGACTGAAGATGCTGCCTAAAGCATTAGCAAAACTAAGGTCTTTAAAACGTGTAATCTGTGATGAGCACACC
>Frequency_7_QualityScore_EEGHGGGHJIHIIIFGGHGCFHIIIIIIJIJHIIIHIHGHHIHIIHIIIIFGFFHFFHDFG?DEGGGFEEEDCDEEEEDDDDECCEDCDCDDDD_Mismatch_0_Sense_+_Library_PoolT
GACTGGAATTATTTATAGGTGTTTATCTCCTTAAAATTTGACTTTATAGGTCGATGGGTGGTATATGGGTAGTATATATTTATGAAACAAGAGA
>Frequency_1_QualityScore_FFHHHHHJIJIIJJIIIIJHGIIJCHHJJJIIGCHIJJEIGHIIJHHGGGHH<@FGEG3;AACHHHFFDFD?ACCCDEEEDDDCCDCDDDCD?C_Mismatch_0_Sense_+_Library_PoolC
GACTGGAATTATTTATAGGTGTTTATCTCCTTAAAATTTGACTTTATAGGTCGATGGGTGGTATATGGGTAGTATATATTTATGAAACAAGAGA
>Frequency_7_QualityScore_FDHHFHHJJJIIJIJJJIJIIIJJJIJIJJIIIJJJJJJIJGHIGIJFHIGHIIHIHHHGFFEEEEDEEDCDDDDDDDD5,:<:?C73>AC57>_Mismatch_1_Sense_+_Library_PoolT
GTGGTTGGCTATCAAAGCCTCTGCCATCCCTAATCTCACAGTGGATGTGGTCGAAGAACGCTTTAGTTTGGACTGGCTTGATGATTGAAAAGGG
>Frequency_7_QualityScore_EEEFFDGHGFHHHIIIHBFGGGGEGHHHHHHIIIHFHIIHHIIIIGIHGIGGHFHDFHCGGGGFGGGHHGGFFDEEEEEACDCDDDDCCCCABB_Mismatch_2_Sense_+_Library_PoolT
TGATGATTGAAAAGGGGTTCATGAAACCTCATCTTGCCCTATGCAATACCTTTAGTTGTATATCCTTTGTTGTTTAATTATGTATAAACTGAAA
>Frequency_7_QualityScore_EFGGHGHGHIJFHHIIIHIIHIIFHIGEEFFFFFGHHIIIIIJHHIIIIGHHIIIIJIIIJIIHIHHHHGFGGGFEEEFEDDDDEDBBDCCDCC_Mismatch_2_Sense_+_Library_PoolT
TTGAAAAGGGGTTCATGAAACCTCATCTTGCCCTATGCAATACCTTTAGTTGTATATCCTTTGTTGTTTAATTATGTATAAACTGAAAATAAGA
>Frequency_7_QualityScore_FFHGHHHJJJHIIIJJIIJJJIJJIJJJIJIIGHIIIJGIIHIIHIIIHIIIHIHIIHIHFGGGDEDEEC65>=9=@42;@D;=?@,39=A>;A_Mismatch_1_Sense_+_Library_PoolT
TATCAAAGCCTCTGCCATCCCTAATCTCACAGTGGATGTGGTCGAAGAACGCTTTAGTTTGGACTGGCTTGATGATTGAAAAGGGGTTCATGAA
>Frequency_7_QualityScore_FFGHHHHJEHHHIIII?EGBEGFGHIIBFHGIIJJIHIIJJHJJIIIIIIIIIIJJIIHHHIGFFFFFGDEFFFEEEEEEEEEDDEEEDEEDEE_Mismatch_0_Sense_+_Library_PoolT
TTTATAGGTCGATGGGTGGTATATGGGTAGTATATATTTATGAAACAAGAGATGACAGAGGAATTCTCTCATAATATATTTATGATATGATATT
>Frequency_7_QualityScore_FFHGHGHJJJJJJJJJJJEHIIIJJJIJIJJIIIJJJJJJJJJJJJJJJJJIJJIIHHHIIIIIIIIIHGGHHGEEEEEFEEEEEEDEEDDDCC_Mismatch_2_Sense_+_Library_PoolT
TTGATGATTGAAAAGGGGTTCATGAAACCTCATCTTGCCCTATGCAATACCTTTAGTTGTATATCCTTTGTTGTTTAATTATGTATAAACTGAA
>Frequency_7_QualityScore_FFHHHHHJJJJJIJGHIJIJJJIJJIJJJJJJIJJJJIJJJJJJJJJJJJIJHIIIIJJIIJIIJJIHHHHGHFFFFFFEEEEEEEEEC_Mismatch_0_Sense_+_Library_PoolT
TGATTGAAAAGGGGTTCATGAAACCTCATCTTGCCCTATTCCATACCTTTAGTTGTATATCCTTTGTTGTTTAATTATGTATAAACTGA
>Frequency_1_QualityScore_FFHHHHHJJJJJJJIHJJJJJJJJJJJJJJJJJJJJJJJJJJJJJJJJJJGIHIHHIIJJIJJJHHHHHFFFFFEEEEEEEDFDEDDDC_Mismatch_0_Sense_+_Library_PoolC
TGATTGAAAAGGGGTTCATGAAACCTCATCTTGCCCTATTCCATACCTTTAGTTGTATATCCTTTGTTGTTTAATTATGTATAAACTGA
>Frequency_6_QualityScore_FFHHHHHJJJJIJJJJJJJIJJJJIJIJJHHIGIJJJEFHDGHIIJJJEHHGIIJJIJJJJJIIIIIIHFFGFFFFFEEDEDDDDDCEDDDDEC_Mismatch_0_Sense_+_Library_PoolT
TTTATCTCCTTAAAATTTGACTTTATAGGTCGATGGGTGGTATATGGGTAGTATATATTTATGAAACAAGAGATGACAGAGGAATTCTCTCATA
>Frequency_1_QualityScore_DDB<?FHHGGEF<@BHGHHB?@FH+C+<CHGGF=C@G0?DDEH**/8B==BFCG;=@@G@7@C7@D@DEAEA7?DCB>;;AC>BC@>>3>@35:_Mismatch_0_Sense_+_Library_PoolC
TTTATCTCCTTAAAATTTGACTTTATAGGTCGATGGGTGGTATATGGGTAGTATATATTTATGAAACAAGAGATGACAGAGGAATTCTCTCATA
>Frequency_6_QualityScore_FFHHHHHJJJJIJIJJGHIGHIJJ?GHEGHIIJJJFHIGIIJJJJJJJIJJJJJJIJIJIHIIIHHGGGFFEEEEEEEDEDDDEEEEEEEFDDD_Mismatch_0_Sense_+_Library_PoolT
AATTTGACTTTATAGGTCGATGGGTGGTATATGGGTAGTATATATTTATGAAACAAGAGATGACAGAGGAATTCTCTCATAATATATTTATGAT
>Frequency_6_QualityScore_EEHGGGFGGIIIIHIHIIGHHDEIII8CEDGHHIHHHCFHEHIIIIIHIIIIIIHIIIIIGHGHIHGGGDDEEEDDDCCDDDDCDEDDEDECDD_Mismatch_0_Sense_+_Library_PoolT
AAAATTTGACTTTATAGGTCGATGGGTGGTATATGGGTAGTATATATTTATGAAACAAGAGATGACAGAGGAATTCTCTCATAATATATTTATG
>Frequency_1_QualityScore_FFHHHGHJIJJJJGJJJJHHJEHIJJCHIFHHHIJJJGHHHIJJJJJJJJJJJJJJJJJJJJJHHHHHHFFFFEEEDECDDECDDEEDFFFEFD_Mismatch_0_Sense_+_Library_PoolC
AAAATTTGACTTTATAGGTCGATGGGTGGTATATGGGTAGTATATATTTATGAAACAAGAGATGACAGAGGAATTCTCTCATAATATATTTATG
>Frequency_6_QualityScore_FFHHHFGIIGIJJHIGIJEGHIJIJJJJIIIIIIIIJIIIJJJJIIIIIGHIFHIIJDFHCCFEGGGGCCCDFEFEFEFEEEEDDCDCCDCDDD_Mismatch_0_Sense_+_Library_PoolT
ACTGGAATTATTTATAGGTGTTTATCTCCTTAAAATTTGACTTTATAGGTCGATGGGTGGTATATGGGTAGTATATATTTATGAAACAAGAGAT
>Frequency_6_QualityScore_EEGGGGGIHFEHDIIHIIA<==<?E?BEGH?@CE7ABEGBFEIGFGDEA@BEADFGCCEFED?DEAACEA>A@BAA@CBA??AAABACC@AA>A_Mismatch_0_Sense_+_Library_PoolT
TTTAGTTTGGACTGGCTTGATGATTGAAAAGGGGTTCATGAAACCTCATCTTGCCCTATTCCATACCTTTAGTTGTATATCCTTTGTTGTTTAA
>Frequency_6_QualityScore_FFHHHHHIIFHIJJJJJIIHIJJJHIIJIJJJIJIIJFGHIJIJJJJJJJIIIIIIJIJIIIJIIIIIGAEEGGFF@BCADCDEEDDCCDCEDE_Mismatch_0_Sense_+_Library_PoolT
AAATAAGAGTTTTTCTCAGACTGGAATTATTTATAGGTGTTTATCTCCTTAAAATTTGACTTTATAGGTCGATGGGTGGTATATGGGTAGTATA
>Frequency_6_QualityScore_FFHHGHGJJJJIJHGIIJIGIFIIEHIEIIIJCGHEGHHHJJIDGHHGIIIIIIIJHIHIIIIHHEGFGEEFEEEEDCCDDCDCCDDEDDDEEE_Mismatch_0_Sense_+_Library_PoolT
CTCCTTAAAATTTGACTTTATAGGTCGATGGGTGGTATATGGGTAGTATATATTTATGAAACAAGAGATGACAGAGGAATTCTCTCATAATATA
>Frequency_6_QualityScore_FFHHHGHJJJIJJIIJJIHIJIHIHIGIIIIIIGIHIJIIIJHJFGHGHIIIGGGGEFGFFFEEEEEEDDDDDDCCDDCDDDDDDDCDC?BCBC_Mismatch_0_Sense_+_Library_PoolT
AATTTGGCCAGCTATCAAATTTAAAGATGTTGGACATGCGGGAGTGCTCTGGACTGAAGATGCTGCCTAAAGCATTAGCAAAACTAAGGTCTTT
>Frequency_1_QualityScore_FFHHHHHJJJJJJJJJJJJHJJIJJJIJJJJJJGHIJJIIIJJJFHIJJJJJJJJJHHHHHHFFFFFEEECCEDDDDDDDDDDDDDDDDCCCDD_Mismatch_0_Sense_+_Library_PoolC
AATTTGGCCAGCTATCAAATTTAAAGATGTTGGACATGCGGGAGTGCTCTGGACTGAAGATGCTGCCTAAAGCATTAGCAAAACTAAGGTCTTT
>Frequency_6_QualityScore_FFHHGFHIHIIIHIIJIIIJEGIHIIIIJIIJJIIJJJIJJJJJJJJJJJIIIIIIHHHHIHIHHGGHGFGFFFEEEEEDEEEEDDCDCCCCDD_Mismatch_2_Sense_+_Library_PoolT
GCTTGATGATTGAAAAGGGGTTCATGAAACCTCATCTTGCCCTATGCAATACCTTTAGTTGTATATCCTTTGTTGTTTAATTATGTATAAACTG
>Frequency_6_QualityScore_FFHHHHHJJJIIIJJHIIGIIJJAFHBFHIIJIJEHIHIHIJIJJIIJIIJJJJJJJIIIJJJIIGHGHEFFDEEEEEDEEEEEEEEEDEDDEE_Mismatch_0_Sense_+_Library_PoolT
ATTTGACTTTATAGGTCGATGGGTGGTATATGGGTAGTATATATTTATGAAACAAGAGATGACAGAGGAATTCTCTCATAATATATTTATGATA
>Frequency_6_QualityScore_EFHHHHHJIJJIJJJJIIJJJIIJJIIIIIIJIIIJIIIJJJJIIIICGHIIIJIIIGHGGGFFEEEDDCDDDDDDDDDDDDDDCDDCDCCD@B_Mismatch_0_Sense_+_Library_PoolT
TGGAATTTGGCCAGCTATCAAATTTAAAGATGTTGGACATGCGGGAGTGCTCTGGACTGAAGATGCTGCCTAAAGCATTAGCAAAACTAAGGTC
>Frequency_6_QualityScore_FFGGEHFHIFIGGIHIGHGIIHHGHHIIIHHIHIHFCFBCDGGEGFGDGCCFGDFHDGGCDEFEFCBCECCCCDCBCBCCDA@ABCCBA@CCCA_Mismatch_0_Sense_+_Library_PoolT
TTCCTGTGGAATTTGGCCAGCTATCAAATTTAAAGATGTTGGACATGCGGGAGTGCTCTGGACTGAAGATGCTGCCTAAAGCATTAGCAAAACT
>Frequency_6_QualityScore_FFHHHDGIJJJHIIIIIIHIIIIIIIIIIJJJIIIIIIIIIHIHHIHIIJJIIJJJIIIIIHHHHHHGGFEFGGFFFFECDEEEEDDDD??A@B_Mismatch_2_Sense_+_Library_PoolT
AGGGGTTCATGAAACCTCATCTTGCCCTATGCAATACCTTTAGTTGTATATCCTTTGTTGTTTAATTATGTATAAACTGAAAATAAGAGTTTTT
>Frequency_6_QualityScore_FFHHHHEHIIJJIJJJJJJJJJJJIJJJJJJJJJJJJJJJJJIIHIJIIJJJIIJJJIIJJIIJIIIIHGHGGGGFFFFFEDEDCEEDCD?CCD_Mismatch_2_Sense_+_Library_PoolT
AAGGGGTTCATGAAACCTCATCTTGCCCTATGCAATACCTTTAGTTGTATATCCTTTGTTGTTTAATTATGTATAAACTGAAAATAAGAGTTTT
>Frequency_1_QualityScore_FDFHHHFHIJIJJJIJJJIJIJJJJJJJJJJJJIJJJJIIJJIIGHJIGHJJIJJJIJJJJIJIIJJHHEHHGHCFDFFEBCEEEEEDDD;@CC_Mismatch_2_Sense_+_Library_PoolC
AAGGGGTTCATGAAACCTCATCTTGCCCTATGCAATACCTTTAGTTGTATATCCTTTGTTGTTTAATTATGTATAAACTGAAAATAAGAGTTTT
>Frequency_6_QualityScore_EEHGGHFDGGGGICGIIIHGIGAEGGFDHIIHIIIJHFHIFHIHGEGHGIIHGGIHHIFFEGGCEGHGEEEEEBCDCCCDBCADDECCCBBCCC_Mismatch_0_Sense_+_Library_PoolT
TGGCTTGATGATTGAAAAGGGGTTCATGAAACCTCATCTTGCCCTATTCCATACCTTTAGTTGTATATCCTTTGTTGTTTAATTATGTATAAAC
>Frequency_6_QualityScore_FFHHHHFGIHIIJJ?FHCFGHIIJJBGIHIIJJJJJJJHIIIIJJIIJJJIIJJIJIIIIIIHGHGGGGDEFFFFEEEEEFEEEEEDEEEEEEE_Mismatch_0_Sense_+_Library_PoolT
TATAGGTCGATGGGTGGTATATGGGTAGTATATATTTATGAAACAAGAGATGACAGAGGAATTCTCTCATAATATATTTATGATATGATATTTT
>Frequency_6_QualityScore_FFGFFGFCGGIHHJIJFIHIIIHIIFHHIIIHIHGHIIJIHIIIIGGHFHHIIIHIIIHHHHGGHFGGGGGGEGGGEEEEEBDDECCDDDD=?A_Mismatch_0_Sense_+_Library_PoolT
AAAGGGGTTCATGAAACCTCATCTTGCCCTATTCCATACCTTTAGTTGTATATCCTTTGTTGTTTAATTATGTATAAACTGAAAATAAGAGTTT
>Frequency_1_QualityScore_FFHHHHHHHJJJJJJJJJJJJJJJJJJJJJIJJJJJJJJJJJJJJIIJIJIJJJJJJJJHJJIJGJIHHFHHHGHFFFFFFEEEEDEEDDD;AC_Mismatch_0_Sense_+_Library_PoolC
AAAGGGGTTCATGAAACCTCATCTTGCCCTATTCCATACCTTTAGTTGTATATCCTTTGTTGTTTAATTATGTATAAACTGAAAATAAGAGTTT
>Frequency_6_QualityScore_FFHHHHHIJJJIIIJGIJJIJIIJCGHIIJJJJJJIJIIIJJJJJIIJJJIIIJIGHIHIJJJAEFBEFFEFEFBDDDDEEEEEEEEEDDD_Mismatch_0_Sense_+_Library_PoolT
TCTCAGACTGGAATTATTTATAGGTGTTTATCTCCTTAAAATTTGACTTTATAGGTCGATGGGTGGTATATGGGTAGTATATATTTATGAA
>Frequency_1_QualityScore_FFHHGHHIJJJGIJJHIJJFIFHIAHHIJJJJJJJJJJIHIIJJJIHIJJGIJJJIIJHIIJJCAG=AEFEHFFBEDEDEEEEEEFEFDDE_Mismatch_0_Sense_+_Library_PoolC
TCTCAGACTGGAATTATTTATAGGTGTTTATCTCCTTAAAATTTGACTTTATAGGTCGATGGGTGGTATATGGGTAGTATATATTTATGAA
>Frequency_6_QualityScore_AEGHHGGIIIIIIJIHIIJJJ@?D<@=E@BGII?EGI7@CFEFDHIDFEFCDCFG?BFG?BCF=B>AC@>:AC??<A@@CBC@>BBCC@@A>>A_Mismatch_0_Sense_+_Library_PoolT
CGCTTTAGTTTGGACTGGCTTGATGATTGAAAAGGGGTTCATGAAACCTCATCTTGCCCTATTCCATACCTTTAGTTGTATATCCTTTGTTGTT
>Frequency_6_QualityScore_FFHGHHGIIIJIJJJJJJJHIJJIIIJJIIIJIJJIIIIIIJJJJJIJHIEGHIIIIGHGHGECEEEEEDEEDDDDDDDDDDDDDDCDCDDCCD_Mismatch_0_Sense_+_Library_PoolT
CTGTGGAATTTGGCCAGCTATCAAATTTAAAGATGTTGGACATGCGGGAGTGCTCTGGACTGAAGATGCTGCCTAAAGCATTAGCAAAACTAAG
>Frequency_6_QualityScore_EEGGEGGIHIGIGFGIIEIGIGIGGHHIIIHGIHIIIIIIIIIIIIIIIIHFFIGIHIIIGGHGIIIGGCGGEEEEEEDDEECEDDDC_Mismatch_2_Sense_+_Library_PoolT
GATTGAAAAGGGGTTCATGAAACCTCATCTTGCCCTATGCAATACCTTTAGTTGTATATCCTTTGTTGTTTAATTATGTATAAACTGA
>Frequency_6_QualityScore_FFHHGHHIIIJIHGGIIDHGFGIII@EHBEGGGGHGEGHHIIIIIIIHIIJIIIIGIIFGHGHHIGGFFFEEFEECEDDDDDCC@DDEEEDDBC_Mismatch_0_Sense_+_Library_PoolT
AAATTTGACTTTATAGGTCGATGGGTGGTATATGGGTAGTATATATTTATGAAACAAGAGATGACAGAGGAATTCTCTCATAATATATTTATGA
>Frequency_6_QualityScore_FDFGGGHIIHGGIICEGHIIIIIJJIJHGGHIJIIIIIIIHHFHIGGHDGGIH?CFEFEGHIHGAEEEEBEEEEDEEFEEDCDDCDBCCDCCCC_Mismatch_0_Sense_+_Library_PoolT
GAATTATTTATAGGTGTTTATCTCCTTAAAATTTGACTTTATAGGTCGATGGGTGGTATATGGGTAGTATATATTTATGAAACAAGAGATGACA
>Frequency_6_QualityScore_FFHHHEGIIJIJJJJJJJIJJJJJJJIJJJJIJJJJHIIGHJJJCGIFGGHHIIJFHIGIIJIIJJIHHHHHHGFFFEEDEEEDDDCDDDDCDC_Mismatch_0_Sense_+_Library_PoolT
ATAGGTGTTTATCTCCTTAAAATTTGACTTTATAGGTCGATGGGTGGTATATGGGTAGTATATATTTATGAAACAAGAGATGACAGAGGAATTC
>Frequency_6_QualityScore_EEHEGGGIIIHIIJIIJJIIIHIJJJIIJIIJJJHHIIIIHGGHGHHHHHGHGHGFGIGHIGHIIIIHFDEGGGGGGEEEEFEEEDE?BDCCDC_Mismatch_0_Sense_+_Library_PoolT
GGGTTCATGAAACCTCATCTTGCCCTATTCCATACCTTTAGTTGTATATCCTTTGTTGTTTAATTATGTATAAACTGAAAATAAGAGTTTTTCT
>Frequency_6_QualityScore_FFGGHGFIIIHIACCD@FH?<EGICGHI=CBBEECGIFGFFCFBAFAEFHDGGHAC@DDAFDGG=>@CB==BAA=B=BC@ABB@BC;?BDCCB?_Mismatch_0_Sense_+_Library_PoolT
TTGGACTGGCTTGATGATTGAAAAGGGGTTCATGAAACCTCATCTTGCCCTATTCCATACCTTTAGTTGTATATCCTTTGTTGTTTAATTATGT
>Frequency_5_QualityScore_EFHGHHGIHGHIJIIHGIIIIDGFHJEHHEHHII?EEDFFGHIHIBFGFGIIHHIIIIIHIIIIIIHGGGFEFFFDEECDDDDDEDDDDEDDDE_Mismatch_0_Sense_+_Library_PoolT
ATCTCCTTAAAATTTGACTTTATAGGTCGATGGGTGGTATATGGGTAGTATATATTTATGAAACAAGAGATGACAGAGGAATTCTCTCATAATA
>Frequency_5_QualityScore_FFHHHHHJJJJJJJJJHJIJJJIIJJJIIDAECCFHBCGIJ>EHI6@BCECDFGCGFD@BABD<ABDB=>B<A<BA>@BCD<;=@>??AA@>?@_Mismatch_0_Sense_+_Library_PoolT
TCGAAGAACGCTTTAGTTTGGACTGGCTTGATGATTGAAAAGGGGTTCATGAAACCTCATCTTGCCCTATTCCATACCTTTAGTTGTATATCCT
>Frequency_5_QualityScore_EEFGGGFHHIFHHHIBFGHHHHGHHHHHGHGHIHIHGHHHHGGGHHGFHEGGHHADGEFFGHHGFEGFFCEEEEFEEEEDDDDDDCDCDCDCCD_Mismatch_0_Sense_+_Library_PoolT
GGAATTATTTATAGGTGTTTATCTCCTTAAAATTTGACTTTATAGGTCGATGGGTGGTATATGGGTAGTATATATTTATGAAACAAGAGATGAC
>Frequency_1_QualityScore_FFHHHHHIIJGIIHJAFHIIIIIIJJJJIJJJJJJJJJJJJIJIJIHHIIIJJI=FG@GIIHIHHHHHDCDFFFFFEFEEEEECCBCDDDDDDD_Mismatch_0_Sense_+_Library_PoolC
GGAATTATTTATAGGTGTTTATCTCCTTAAAATTTGACTTTATAGGTCGATGGGTGGTATATGGGTAGTATATATTTATGAAACAAGAGATGAC
>Frequency_5_QualityScore_FFEGHHHJIJJIJIJIJJIJJJJIJJJJJJJ@=C@AEG@AFHI?FGD-:@CDD@DFADCDAABADABDD=>AC<B??@ACBCC7<>B>=>AAB@_Mismatch_0_Sense_+_Library_PoolT
GGTCGAAGAACGCTTTAGTTTGGACTGGCTTGATGATTGAAAAGGGGTTCATGAAACCTCATCTTGCCCTATTCCATACCTTTAGTTGTATATC
>Frequency_5_QualityScore_FFGHGHHJJJIIJJJHIIIJEHIEGIIJ?FG@EHIIIJJEHIFIIJJJIJJJJJJJJJIIIIIGHHGGGEEEFEEEEDEEEDDEDDDEEDEEEE_Mismatch_0_Sense_+_Library_PoolT
TTAAAATTTGACTTTATAGGTCGATGGGTGGTATATGGGTAGTATATATTTATGAAACAAGAGATGACAGAGGAATTCTCTCATAATATATTTA
>Frequency_2_QualityScore_FFGHHHGJJJIIJIIHFIIJEHGGHIJIEGHFGHGIJJJDGEFGHIIJJIJIIIIJIIGIIIIIHGGHGGEDDEEEDCDCCDDDCDDEEEEEEE_Mismatch_0_Sense_+_Library_PoolC
TTAAAATTTGACTTTATAGGTCGATGGGTGGTATATGGGTAGTATATATTTATGAAACAAGAGATGACAGAGGAATTCTCTCATAATATATTTA
>Frequency_5_QualityScore_FFHHHHHJJJJJJJJJJJJJJIJJJIJIJJJJIIIIIJJJIJIHJJJJHGHIIJIIJIIIJHIIIJIIFFGFGGGGGFFFEEEEDDDDDDDDDD_Mismatch_0_Sense_+_Library_PoolT
CATTAGCAAACTTCAGCAACTAGAATTTCTTGATATTTCATTGTGCAGGTCTTTGAAGGACCTTCCTGTGGAATTTGGCCAGCTATCAAATTTA
>Frequency_5_QualityScore_FFHHHHHIIHIGIIJJIIJIIHIIJJGGIIIIJJIIIIIGGIJIJJJJJJIJIGIJJIIIHHIIIFHHIHGGFEFFFEBC>?CCDDEDCACCBD_Mismatch_0_Sense_+_Library_PoolT
GAAAATAAGAGTTTTTCTCAGACTGGAATTATTTATAGGTGTTTATCTCCTTAAAATTTGACTTTATAGGTCGATGGGTGGTATATGGGTAGTA
>Frequency_5_QualityScore_FFBEGHHIJIIIJJJIJJIIJJIHIIJJIJIIIHHIHIJIIDGIEHHHHJJJEGIHIIJIIIIHHHHGGGFFEEEEEEDDDDDDDCDDDBCDDD_Mismatch_0_Sense_+_Library_PoolT
GGTGTTTATCTCCTTAAAATTTGACTTTATAGGTCGATGGGTGGTATATGGGTAGTATATATTTATGAAACAAGAGATGACAGAGGAATTCTCT
>Frequency_1_QualityScore_FFDFHHHJJJJJJJJJJJJJJJJIIJJJIIJJJHIJGIJJIFGHGHGIIJJIFHIIIIJJIJJJJIJHHHGHFFFFFEEEEEECDBDDDDDDDD_Mismatch_0_Sense_+_Library_PoolC
GGTGTTTATCTCCTTAAAATTTGACTTTATAGGTCGATGGGTGGTATATGGGTAGTATATATTTATGAAACAAGAGATGACAGAGGAATTCTCT
>Frequency_5_QualityScore_FFGHHHHJJIJJJJJJIJHIJIJGHIEHIIJBGHFHHIJJJJCGIGIJIJJJJJJJJJIIIIIIIIHHHEGGEEEEDEDDDEDDDDEDDCDEDE_Mismatch_0_Sense_+_Library_PoolT
TCCTTAAAATTTGACTTTATAGGTCGATGGGTGGTATATGGGTAGTATATATTTATGAAACAAGAGATGACAGAGGAATTCTCTCATAATATAT
>Frequency_5_QualityScore_FFHHHHHJJJJIIHIIHIHFHIGHIHJIIIJIHIJJIJHHIIJJJJJIJII:<BC@@E>:BFE>AEE5<;=@@?AC@BB@@@@>C:8@C6:AC?_Mismatch_0_Sense_+_Library_PoolT
CCTAATCTCACAGTGGATGTGGTCGAAGAACGCTTTAGTTTGGACTGGCTTGATGATTGAAAAGGGGTTCATGAAACCTCATCTTGCCCTATTC
>Frequency_5_QualityScore_FFHHHHHJJIIJJJHIJJIJIJHIHJJEGHHIJJJJIJJJIHIIJJIIHIHIJIJHJJHHIGIIFGBDFFDCEEEBDACCCDDEDCDEEEDDCC_Mismatch_0_Sense_+_Library_PoolT
TTTTCTCAGACTGGAATTATTTATAGGTGTTTATCTCCTTAAAATTTGACTTTATAGGTCGATGGGTGGTATATGGGTAGTATATATTTATGAA
>Frequency_5_QualityScore_EFHGGHFGGHHIIGGIIIHIIICFHIIIGHIHJHIIIJIIGHIJIHHIIHIIIJIIJIGHEHGGHGHGGGFGFFEFFEDEDDDDDEDCDCDDCC_Mismatch_2_Sense_+_Library_PoolT
TGGCTTGATGATTGAAAAGGGGTTCATGAAACCTCATCTTGCCCTATGCAATACCTTTAGTTGTATATCCTTTGTTGTTTAATTATGTATAAAC
>Frequency_5_QualityScore_FFHHHHGIIIIIIIB<D@;?G:>EHH=CFH4AACFFFHHDGGFEECGH@AEHC@FGAE>DBDFCFG:@?=?>@A>A:BBBC@@AA?AC;?AC?B_Mismatch_0_Sense_+_Library_PoolT
GTTTGGACTGGCTTGATGATTGAAAAGGGGTTCATGAAACCTCATCTTGCCCTATTCCATACCTTTAGTTGTATATCCTTTGTTGTTTAATTAT
>Frequency_1_QualityScore_DDHHHFHIIIIIII63AC9EG<3CGI9DHI)?;?BABHIGH;B>FCDE4=FHA@AG=CAEAEHFHD3;;;;7;A>>;A@>A35??=@C3:@C>>_Mismatch_0_Sense_+_Library_PoolC
GTTTGGACTGGCTTGATGATTGAAAAGGGGTTCATGAAACCTCATCTTGCCCTATTCCATACCTTTAGTTGTATATCCTTTGTTGTTTAATTAT
>Frequency_5_QualityScore_FFHGGGHJCGIIIIJJIIIJJHHHIIIJJIHIIJIJIIJHHIGHIIIBFHDGGHHJJJDGIHIHHHHGHDGHGFEDEEDDCDDEDDDDDDDABC_Mismatch_0_Sense_+_Library_PoolT
TTTATAGGTGTTTATCTCCTTAAAATTTGACTTTATAGGTCGATGGGTGGTATATGGGTAGTATATATTTATGAAACAAGAGATGACAGAGGAA
>Frequency_5_QualityScore_EFEFGHGIJIIHHIJHJJIIGHHGHHIGHFGGHHHFFHHEFHGFFDHIFCGGIHIEEGEGIHDCEHGIGFGHGGDEDFECDECDDBC<AB?ACC_Mismatch_0_Sense_+_Library_PoolT
CAGCAACTAGAATTTCTTGATATTTCATTGTGCAGGTCTTTGAAGGACCTTCCTGTGGAATTTGGCCAGCTATCAAATTTAAAGATGTTGGACA
>Frequency_5_QualityScore_FEHHHHHIIIIGGHGGHIH@FGEEGHIIJJCFHFHIIJJJJJIJJIHIIJIJIIHHHHIIJHHHHHGFFDEFFFEEEEEEEEEEEEDCEDECDD_Mismatch_0_Sense_+_Library_PoolT
GACTTTATAGGTCGATGGGTGGTATATGGGTAGTATATATTTATGAAACAAGAGATGACAGAGGAATTCTCTCATAATATATTTATGATATGAT
>Frequency_5_QualityScore_FFGHHFGGIIIHIJIIJIIJIJIIGIIDFHHHIJJIIIIIJHJIHIIIJHIIIGHJFHIIHIIHHFHFEDC?BCDDDDDDCDCBBCCCCDCDDC_Mismatch_0_Sense_+_Library_PoolT
GCAGGTCTTTGAAGGACCTTCCTGTGGAATTTGGCCAGCTATCAAATTTAAAGATGTTGGACATGCGGGAGTGCTCTGGACTGAAGATGCTGCC
>Frequency_5_QualityScore_FDHHHHHHIJGIJJJIJJJJJJJJJJHIJJJJJJJJJJJ@=CD@DG=?EHH>CFH0;?CDCCEECDBCCABCD>BDD@@CBCBC@@CDABDAB?_Mismatch_2_Sense_+_Library_PoolT
GTGGATGTGGTCGAAGAACGCTTTAGTTTGGACTGGCTTGATGATTGAAAAGGGGTTCATGAAACCTCATCTTGCCCTATGCAATACCTTTAGT
>Frequency_5_QualityScore_FFHHHHHJHDHGFGIEFIIIFHIJ@FEGIHHIIIJHHHIIJJGIIIFGGIHIHIIJJHHIDGFFGDFGFDFFEEFECDDDCDEDDEEEDEEEDD_Mismatch_0_Sense_+_Library_PoolT
ACTGGCTTGATGATTGAAAAGGGGTTCATGAAACCTCATCTTGCCCTATTCCATACCTTTAGTTGTATATCCTTTGTTGTTTAATTATGTATAA
>Frequency_5_QualityScore_FFHHHGGGIIIIJIJJIIIJ?=BC>BFBCFFHADFG5BBEFFFGHGHFGFGGEHBDGHBCFGAEBFCEF@AB=A>AA>ADDDADACDCBCA@AA_Mismatch_0_Sense_+_Library_PoolT
GCTTTAGTTTGGACTGGCTTGATGATTGAAAAGGGGTTCATGAAACCTCATCTTGCCCTATTCCATACCTTTAGTTGTATATCCTTTGTTGTTT
>Frequency_1_QualityScore_FFHHHHHFHIJJJJJJJJJJ:3?94?B9<FHI;DGI\;==@@EGIDGCCHEFEF<@CC?>>@;;BCCC;5>A;::@@CCD@C@ACCC@A<A<<C_Mismatch_0_Sense_+_Library_PoolC
GCTTTAGTTTGGACTGGCTTGATGATTGAAAAGGGGTTCATGAAACCTCATCTTGCCCTATTCCATACCTTTAGTTGTATATCCTTTGTTGTTT
>Frequency_5_QualityScore_FFHHHGHIJJDGHIJIJJJJIJJIJIJJIJJIIJIJIJIIJIIIFIJIHFGHEHGGHIJJEGIHHHGGHGHHGGEFEEEFDDDDDDDCBCDCAC_Mismatch_0_Sense_+_Library_PoolT
TATTTATAGGTGTTTATCTCCTTAAAATTTGACTTTATAGGTCGATGGGTGGTATATGGGTAGTATATATTTATGAAACAAGAGATGACAGAGG
>Frequency_5_QualityScore_FFHHHHHIJJJHIIIJCGGIJIJJJJJJJJIIJJJJJJJJJJJIJJJGHIGGIJJDFICGHHIIIHAFFGFFEEFFFFFFEDEDDDDCCDDDDD_Mismatch_0_Sense_+_Library_PoolT
TGGAATTATTTATAGGTGTTTATCTCCTTAAAATTTGACTTTATAGGTCGATGGGTGGTATATGGGTAGTATATATTTATGAAACAAGAGATGA
>Frequency_5_QualityScore_FFHHHGGFGHFHHEHHEHHIJHIHIIJJIIJIIIHJIIJIJIIJJ=5>?:>D7<CEF=@DE48=<?BBC@=A@A@>AAC?@CC?>?AAAB>@?C_Mismatch_2_Sense_+_Library_PoolT
CTCACAGTGGATGTGGTCGAAGAACGCTTTAGTTTGGACTGGCTTGATGATTGAAAAGGGGTTCATGAAACCTCATCTTGCCCTATGCAATACC
>Frequency_1_QualityScore_FFHHHGHEHIJGIEHIGGIGGIJIIIIIHEHIIFDDHIBFHIIII@8;;7CC@DDHI9;?D,=@C;36>@;??CC:ACD:ACDCC>:>C@ACDD_Mismatch_2_Sense_+_Library_PoolC
CTCACAGTGGATGTGGTCGAAGAACGCTTTAGTTTGGACTGGCTTGATGATTGAAAAGGGGTTCATGAAACCTCATCTTGCCCTATGCAATACC
>Frequency_5_QualityScore_EFHHGEDHHGFGCCGHIEHHH>FEGGEEHFGFCDBECGHEEGFGIIHHFEEEEGEFG?AAEDCCCDEACACCBBDCBBDA?BCCDCA>@@BD@@_Mismatch_0_Sense_+_Library_PoolT
GGCTTGATGATTGAAAAGGGGTTCATGAAACCTCATCTTGCCCTATTCCATACCTTTAGTTGTATATCCTTTGTTGTTTAATTATGTATAAACT
>Frequency_5_QualityScore_FFHGHGGHIIJHEGIIIJIIIIJJIGIJIJJIJIJIIIIGIJIJJJJJGIGGIIIIIJJIIIIIHHIHGDFGGFFFFFEEFDEEEEAABCDDDD_Mismatch_2_Sense_+_Library_PoolT
ATTGAAAAGGGGTTCATGAAACCTCATCTTGCCCTATGCAATACCTTTAGTTGTATATCCTTTGTTGTTTAATTATGTATAAACTGAAAATAAG
>Frequency_5_QualityScore_BEGGDGGIGIIIHIGGHHGGHIGHI@EGHHIIIHIHHHHHHGHIHEGGIHHHGEGFHGF@EEEEFEDAC=?@AACCDCCBCDCCDDDDDDCCCD_Mismatch_2_Sense_+_Library_PoolT
GCCTAAAGCATTAGCAAAACTAAGGTCTTTAAAACGTGTAATCTGTGATGAGCACACCGAACAACAGTGGTTGGCTATCAAAGCCTCTGCCATC
>Frequency_1_QualityScore_DFDFFFHIIGIIEIGIGBEHHGDHIIHIDIIGGHIJFHIIJJJJJJIIGIJIIIJIIIGIAAEHEDDDBDCADDCCCACD@CCCBDDCCCDDDC_Mismatch_2_Sense_+_Library_PoolC
GCCTAAAGCATTAGCAAAACTAAGGTCTTTAAAACGTGTAATCTGTGATGAGCACACCGAACAACAGTGGTTGGCTATCAAAGCCTCTGCCATC
>Frequency_5_QualityScore_FFHHHHHJJJIJIJGHIHIIFHIEHIHIJJJJJJJJJIJIJJJJIJJJJJIJ?<BB?@D<=@DF9?CD28;:AABCDCCBB@ACBD?@CC?=AC_Mismatch_0_Sense_+_Library_PoolT
CCCTAATCTCACAGTGGATGTGGTCGAAGAACGCTTTAGTTTGGACTGGCTTGATGATTGAAAAGGGGTTCATGAAACCTCATCTTGCCCTATT
>Frequency_1_QualityScore_FFHHHHHJJJIIIIHHJJJJHHIHIGGIJJJJJJJIJJIIJJJIJJJJJJJJ8=D>@AGAAHHC;?ED\35@CC>CC@BCCD@CCC>CCC:?CC_Mismatch_0_Sense_+_Library_PoolC
CCCTAATCTCACAGTGGATGTGGTCGAAGAACGCTTTAGTTTGGACTGGCTTGATGATTGAAAAGGGGTTCATGAAACCTCATCTTGCCCTATT
>Frequency_5_QualityScore_FFHGHHHJGIIIJIJJ=<BABGG:BFIJCFHI5ADFFEFHIDGFHDEFGH@EHIEEGHCGDFFEGCFH@??BAAACCCBDCDE@?@@?BCACCD_Mismatch_0_Sense_+_Library_PoolT
TAGTTTGGACTGGCTTGATGATTGAAAAGGGGTTCATGAAACCTCATCTTGCCCTATTCCATACCTTTAGTTGTATATCCTTTGTTGTTTAATT
>Frequency_5_QualityScore_FFHHHHHIJJJJJJJIJJJJHJIIJHHIHIJJJDGIDGHIJJJJEHIFIIJJIJJJJJJJJIJJJJHHHGHFFFFEEDDEEDDEDDDDDDDDEE_Mismatch_0_Sense_+_Library_PoolT
TCTCCTTAAAATTTGACTTTATAGGTCGATGGGTGGTATATGGGTAGTATATATTTATGAAACAAGAGATGACAGAGGAATTCTCTCATAATAT
>Frequency_5_QualityScore_FFHHHHHIIGIIJJIIHJJJJI?7A>;CF<<DDF>FFH2AADDDEGHGIIIGFGGHACFFC?BDDDEECACCDD@C@CCACDCB?BCCDAABBA_Mismatch_2_Sense_+_Library_PoolT
ACGCTTTAGTTTGGACTGGCTTGATGATTGAAAAGGGGTTCATGAAACCTCATCTTGCCCTATGCAATACCTTTAGTTGTATATCCTTTGTTGT
>Frequency_5_QualityScore_FFHHHHHJJJJJJJJJJJIIJJJIIJJJIFHIIJIGIIDHIHIJIIJIIIIIHIHHHHFFEFFEFEE85=>9@B4/:@C46<@(136=<7<A>@_Mismatch_2_Sense_+_Library_PoolT
CAAAGCCTCTGCCATCCCTAATCTCACAGTGGATGTGGTCGAAGAACGCTTTAGTTTGGACTGGCTTGATGATTGAAAAGGGGGTCATGAAACC
>Frequency_5_QualityScore_FFHHHHHJHHIJJJJJJJJJJJJJJJJJJJJJJJJJJJJJJJJJIJIIJJIJIJJIJJJJIIIIIIHFHFGHGGGFFEEFEEDDDDDEDDDD>A_Mismatch_2_Sense_+_Library_PoolT
AAAAGGGGTTCATGAAACCTCATCTTGCCCTATGCAATACCTTTAGTTGTATATCCTTTGTTGTTTAATTATGTATAAACTGAAAATAAGAGTT
>Frequency_5_QualityScore_FFHGHHGJJJJJGHDGHHHHIIHIIJIIIHIIIJJIJIIGIJIIIJJIJIHIIIHFFEE@CDFEEECCEAABBBCDDDDDDEEDEDDDDDDBCB_Mismatch_1_Sense_+_Library_PoolT
TGGACATGCGGGAGTGCTCTGGACTGAAGATGCTGCCTAAAGCATTAGCAAAACTAAGGTCTTTAAAACGTGTAATCTGTGATGAGCACACCGA
>Frequency_5_QualityScore_FFHHFHHGHIJJ@FHBFHHHIJJBFHGIJJJJJJJJJJJJJJJJJJJIIJJJJJIJJJIIIIHHHHHEFEEFFFFFFEFEDEEFDEEDEEEEDD_Mismatch_0_Sense_+_Library_PoolT
TAGGTCGATGGGTGGTATATGGGTAGTATATATTTATGAAACAAGAGATGACAGAGGAATTCTCTCATAATATATTTATGATATGATATTTTTA
>Frequency_5_QualityScore_FFHHHHEIIIIIFGIIIIHHIJIIJHIHGIGHGHFHIIIIHIIHEHIHIHHHGHFIHIHIGGFFHGHFGDEFDFEDBB<?BBCDBCDBCCCBCC_Mismatch_0_Sense_+_Library_PoolT
TCATTGTGCAGGTCTTTGAAGGACCTTCCTGTGGAATTTGGCCAGCTATCAAATTTAAAGATGTTGGACATGCGGGAGTGCTCTGGACTGAAGA
>Frequency_5_QualityScore_FFHHHHHJJHIJJHIJJHIIIJCGHJJJJJJJJJJIIJIJJJJIIJJJIIIIJHIIFHIJJEGHFEFFHFGFCEEEEEEEEFEEEEDDECDDDD_Mismatch_0_Sense_+_Library_PoolT
TCAGACTGGAATTATTTATAGGTGTTTATCTCCTTAAAATTTGACTTTATAGGTCGATGGGTGGTATATGGGTAGTATATATTTATGAAACAAG
>Frequency_5_QualityScore_FFGHHHGIJIIJIIIJJJJJHIIJJJJIB@ECAEHACGHH;EGH6AA>DABFHDGCEDFDDE=@DE@<A>=A@B@BA;BB>=?AABCCDCBCBC_Mismatch_0_Sense_+_Library_PoolT
CGAAGAACGCTTTAGTTTGGACTGGCTTGATGATTGAAAAGGGGTTCATGAAACCTCATCTTGCCCTATTCCATACCTTTAGTTGTATATCCTT
>Frequency_5_QualityScore_FFHHHFHIJJJJJIJHIIJJGHIIGIIJHHHIJFGHJJJJJJJJJJIHHIIJJIIIJIJIJIIIGHIDHFHHBEEACCDDEEDBDDDDDEEEEE_Mismatch_0_Sense_+_Library_PoolT
AAGAGTTTTTCTCAGACTGGAATTATTTATAGGTGTTTATCTCCTTAAAATTTGACTTTATAGGTCGATGGGTGGTATATGGGTAGTATATATT
>Frequency_5_QualityScore_FFHHHHHJJJJIIIJIIIIHJJHHGIJIJHIIJHIIIJJJIJIIJIIIIIIJJJJJHFEGHHFFFFFFEDEDDDCCDDBCCDDDCDDDDCCBCD_Mismatch_0_Sense_+_Library_PoolT
CTATCAAATTTAAAGATGTTGGACATGCGGGAGTGCTCTGGACTGAAGATGCTGCCTAAAGCATTAGCAAAACTAAGGTCTTTAAAACGTGTAA
>Frequency_4_QualityScore_FEGHHHGIJJIJIJJJJJIHIDHHIJJIIIJJJJIIIIJJIJJJIIIIJJJIJJIIHHGGGFEFEECCECEDDDDDDACBBDEDDECCDEDECC_Mismatch_0_Sense_+_Library_PoolT
AAGATGTTGGACATGCGGGAGTGCTCTGGACTGAAGATGCTGCCTAAAGCATTAGCAAAACTAAGGTCTTTAAAACGTGTAATCTGTGATGAGC
>Frequency_1_QualityScore_FFHHHHHJJJIIJJJJIJJIICGHIJJIIJIIJJHIJJJJIJIJJJIIJJJJJJJHHHHHFFFFFECAECEDDDDDDDDDDDDEDEEDEEDEDD_Mismatch_0_Sense_+_Library_PoolC
AAGATGTTGGACATGCGGGAGTGCTCTGGACTGAAGATGCTGCCTAAAGCATTAGCAAAACTAAGGTCTTTAAAACGTGTAATCTGTGATGAGC
>Frequency_4_QualityScore_FFHHHHHJJJJJJIJJJJJJJIJGHIGIJHIIGHIIJJIIJJJJJJIIGIIJIIIIIIGGG52>:7=A;;?BD<=AA/795>;3?B;=?A=?@>_Mismatch_0_Sense_+_Library_PoolT
CTCTGCCATCCCTAATCTCACAGTGGATGTGGTCGAAGAACGCTTTAGTTTGGACTGGCTTGATGATTGAAAAGGGGTTCATGAAACCTCATCT
>Frequency_4_QualityScore_FFHHHHEGIJJJJJJJJJJJJIIIJIJJJJJJJJEGHIJJJJJJJJJJIIJJJJJIIIJJIJIJJHIIHGIHHDFFADEEEEEDBCCCEEEDEE_Mismatch_0_Sense_+_Library_PoolT
TAAGAGTTTTTCTCAGACTGGAATTATTTATAGGTGTTTATCTCCTTAAAATTTGACTTTATAGGTCGATGGGTGGTATATGGGTAGTATATAT
>Frequency_4_QualityScore_FFGHHHHJJJIIJJJIJJJJJIJ@<DCDFHCBGHIAGHI;CDFGFEHIGIFGGFHGGAEGGBAEEAECA@?ABDC>@=AAACCCDADEDDB?A?_Mismatch_0_Sense_+_Library_PoolT
AACGCTTTAGTTTGGACTGGCTTGATGATTGAAAAGGGGTTCATGAAACCTCATCTTGCCCTATTCCATACCTTTAGTTGTATATCCTTTGTTG
>Frequency_4_QualityScore_EEFGFFGIIJIGHIHIGIIIEGHIGHHFHIIIIHIIIIGEHFBDHGHHHIGHGHHFFGGGEDEEEEEBCACDDDBCBCA@AAC@ACCABCCDDC_Mismatch_0_Sense_+_Library_PoolT
TTTGGCCAGCTATCAAATTTAAAGATGTTGGACATGCGGGAGTGCTCTGGACTGAAGATGCTGCCTAAAGCATTAGCAAAACTAAGGTCTTTAA
>Frequency_4_QualityScore_FEGHEGGIJIJJJJJJJIIJJIIJJHJJJJIIIIJFHIGIJJJBFHFHGGHIJJFHIHHIJJIJJIHHHGGHGFFFEEEEEEDDDDDDCDDDDD_Mismatch_0_Sense_+_Library_PoolT
TAGGTGTTTATCTCCTTAAAATTTGACTTTATAGGTCGATGGGTGGTATATGGGTAGTATATATTTATGAAACAAGAGATGACAGAGGAATTCT
>Frequency_4_QualityScore_EEGGHEFIEGHEGHIIIIIIHJIIIIIHHIGIJIIIIJIJ?<BA;@E:7CGH?DEE.;9;AA?DDAAABCABAC>?CBA?CC?A?A??CACB=>_Mismatch_0_Sense_+_Library_PoolT
AGTGGATGTGGTCGAAGAACGCTTTAGTTTGGACTGGCTTGATGATTGAAAAGGGGTTCATGAAACCTCATCTTGCCCTATTCCATACCTTTAG
>Frequency_4_QualityScore_FFHHHHHHGIIEIIEGIIJHJJJBGGHIIIJJIJIIIIIIIHIJJIIJIJIIIIIIIIIGHEGGFGGGGFFGEEEEEEEDDDEDEEEDEEE_Mismatch_2_Sense_+_Library_PoolT
CTGGCTTGATGATTGAAAAGGGGTTCATGAAACCTCATCTTGCCCTATGCAATACCTTTAGTTGTATATCCTTTGTTGTTTAATTATGTAT
>Frequency_4_QualityScore_ECGGFEGIIGIIGIIGGIIIHHIFIIGHIIIIIHIIIIHIHIGIJFGG?CFFGDEGGFFEEDDEDCDDCDDDCCC@@AABDDDCA==?CC@@A?_Mismatch_0_Sense_+_Library_PoolT
GTGGAATTTGGCCAGCTATCAAATTTAAAGATGTTGGACATGCGGGAGTGCTCTGGACTGAAGATGCTGCCTAAAGCATTAGCAAAACTAAGGT
>Frequency_4_QualityScore_EFHGHHGHIIHHIHIHHGIIFHGHIIIHIIIIIIIIIHIGGGHHGIIGHIECHG?CCDEEECDCDEDDDBAABBCA@CCCCDCCDDDCCC_Mismatch_0_Sense_+_Library_PoolT
CTTCCTGTGGAATTTGGCCAGCTATCAAATTTAAAGATGTTGGACATGCGGGAGTGCTCTGGACTGAAGATGCTGCCTAAAGCATTAGCA
>Frequency_4_QualityScore_FEGHHHHJJJJIIIJIHIJIHIIJEIHIJDGHHIJJJJJJJJIIIJIIJJIIIJJIIIJIIIIGHIIIA<CADEEEEDECDDDEDEEEEEEEED_Mismatch_0_Sense_+_Library_PoolT
GTTTTTCTCAGACTGGAATTATTTATAGGTGTTTATCTCCTTAAAATTTGACTTTATAGGTCGATGGGTGGTATATGGGTAGTATATATTTATG
>Frequency_1_QualityScore_FDHHHHHJJJJIIJJJGIJJGIJJHIGHJFHIJIJJJJJJJJIHIJJJJJGIJJJIIGIJFGIHHIIE==B?CDCEFDECEDCDDEEDDFEEFD_Mismatch_0_Sense_+_Library_PoolC
GTTTTTCTCAGACTGGAATTATTTATAGGTGTTTATCTCCTTAAAATTTGACTTTATAGGTCGATGGGTGGTATATGGGTAGTATATATTTATG
>Frequency_4_QualityScore_EEHGFGGIIIHIIJJJJIIGHHIGFGEHGHIIGEGIICEGIIIIIIIGFGGHEFFEEEGGFFDCDDCBCCBCDDADCBACCC;?ACCCCCCC@A_Mismatch_0_Sense_+_Library_PoolT
CCAGCTATCAAATTTAAAGATGTTGGACATGCGGGAGTGCTCTGGACTGAAGATGCTGCCTAAAGCATTAGCAAAACTAAGGTCTTTAAAACGT
>Frequency_4_QualityScore_FFHHHHHIIE@EEEGH>DHIICGII6ADGGHHIIGIGHEGIHIBFHIGEGIFHCFFHIEIIAECEEDCGEDDFEEEBADDCCDACCEDECCDEC_Mismatch_0_Sense_+_Library_PoolT
GACTGGCTTGATGATTGAAAAGGGGTTCATGAAACCTCATCTTGCCCTATTCCATACCTTTAGTTGTATATCCTTTGTTGTTTAATTATGTATA
>Frequency_4_QualityScore_FEHGGHHJJJJJIIJJHIIIIIIJIIIIJJFGHGIIJIBGHDFGIIIJHDGHIIIIIIIIIIIIIGGGGFFGFEEEEEDECCCDDDDDECDDDE_Mismatch_0_Sense_+_Library_PoolT
GTTTATCTCCTTAAAATTTGACTTTATAGGTCGATGGGTGGTATATGGGTAGTATATATTTATGAAACAAGAGATGACAGAGGAATTCTCTCAT
>Frequency_4_QualityScore_CCFFGBFEGGHHIHHHFEGGIHGDGIIGIIIHIIIIHIHIIGHEHHGHGIIHEEFHIFGGHGGHGGHHGEFEFFFECDECBCCDBDCDC?@BCB_Mismatch_0_Sense_+_Library_PoolT
AGGGGTTCATGAAACCTCATCTTGCCCTATTCCATACCTTTAGTTGTATATCCTTTGTTGTTTAATTATGTATAAACTGAAAATAAGAGTTTTT
>Frequency_4_QualityScore_FFHHHHGJJJJIJJJJJJJJJIJJJJJJIIFIIIIJGIIGHIGIIJJJJJJIIHIHHIIHHGGGGFEF75;:5:?56;AC8=?A(44;A?=@C;_Mismatch_2_Sense_+_Library_PoolT
TCAAAGCCTCTGCCATCCCTAATCTCACAGTGGATGTGGTCGAAGAACGCTTTAGTTTGGACTGGCTTGATGATTGAAAAGGGGGTCATGAAAC
>Frequency_4_QualityScore_FFHHHHHJJFHIGIIJJ?GHBFGGHIJJCGIGIIJJJJJJJJJJJIJJJJJJIIJJJIIGIIIHHGGGGEFFFFEEEFEEEFFFDDEEEDEEDE_Mismatch_0_Sense_+_Library_PoolT
CTTTATAGGTCGATGGGTGGTATATGGGTAGTATATATTTATGAAACAAGAGATGACAGAGGAATTCTCTCATAATATATTTATGATATGATAT
>Frequency_4_QualityScore_FFHHHGGJJHIIJJHHIFHIIIAEHDGHGIIJIEHIGIIIJIJJJIJJJIJIJJJIJIJJIIIIGGGGGCDEFEFEEEDDDDEDEEEDEDDEEE_Mismatch_0_Sense_+_Library_PoolT
TTTGACTTTATAGGTCGATGGGTGGTATATGGGTAGTATATATTTATGAAACAAGAGATGACAGAGGAATTCTCTCATAATATATTTATGATAT
>Frequency_4_QualityScore_FFHHFHGIJJJHIIIEHAEG@EFIIFIHIIGIGHIIIJIIIJIGIHHGIGGFGGIGGGGFFFADEEEEDCCDCABBCCECDEDCCCDAC?ACAB_Mismatch_0_Sense_+_Library_PoolT
TGTTGGACATGCGGGAGTGCTCTGGACTGAAGATGCTGCCTAAAGCATTAGCAAAACTAAGGTCTTTAAAACGTGTAATCTGTGATGAGCACAC
>Frequency_4_QualityScore_FFDGHHGJJJHIJIJJJJJIIGHIFHIJJIJJJJJJJJJJJIIIJJIIHIHHIGGIIIHIJHIIIGED??BDDDDDDDDCDCCCDDDDCCCDCC_Mismatch_0_Sense_+_Library_PoolT
GGTCTTTGAAGGACCTTCCTGTGGAATTTGGCCAGCTATCAAATTTAAAGATGTTGGACATGCGGGAGTGCTCTGGACTGAAGATGCTGCCTAA
>Frequency_4_QualityScore_EEGGFFEGGFEECADFHHGIIIIIIIFGHFACEFHIGHIHEGGFIFFIHIIGAGH@C==@DEEEEEDA;=AACD@ACCBDDCDCCCCBBBB=AC_Mismatch_1_Sense_+_Library_PoolT
GACATGCGGGAGTGCTCTGGACTGAAGATGCTGCCTAAAGCATTAGCAAAACTAAGGTCTTTAAAACGTGTAATCTGTGATGAGCACACCGAAC
>Frequency_4_QualityScore_EEHHHHHJIJIIIJJFGIIHIIJEHFHIEGGIIIIIJJJIJIIIIIIIIHHIIIGHIGIGHGGHIHHBCDCCCCEEEDCECCEDDECEEEEEDD_Mismatch_0_Sense_+_Library_PoolT
TTTTTCTCAGACTGGAATTATTTATAGGTGTTTATCTCCTTAAAATTTGACTTTATAGGTCGATGGGTGGTATATGGGTAGTATATATTTATGA
>Frequency_1_QualityScore_FFHHHHHJJJJIJJJHIJJIJJJGHIJJCGHIIJJJJJJJJJIJJJJJJIIJJJJJJJJJJIFHIJJDHHHFEFFFFEAEDEEDEEEEEEFFDD_Mismatch_0_Sense_+_Library_PoolC
TTTTTCTCAGACTGGAATTATTTATAGGTGTTTATCTCCTTAAAATTTGACTTTATAGGTCGATGGGTGGTATATGGGTAGTATATATTTATGA
>Frequency_4_QualityScore_FFHHHHHIIIJJIJIJJIJIJJIJIJJA=E??AG==EHH>CGH2?BEEEGGGDGFDDDACD9>BD?8@@?AB?ABCBCD4:;@?>?CCC@BCBC_Mismatch_2_Sense_+_Library_PoolT
GAAGAACGCTTTAGTTTGGACTGGCTTGATGATTGAAAAGGGGTTCATGAAACCTCATCTTGCCCTATGCAATACCTTTAGTTGTATATCCTTT
>Frequency_4_QualityScore_EFHHHHGIJIJJJJJIIJJIIIIHICGIHHIFGIDGIIIJHIJIIFIIHHGIHIFGGIGGGFG3/;<1:9+/5>C54??\/.:??;A@:?;>57_Mismatch_2_Sense_+_Library_PoolT
GCCTCTGCCATCCCTAATCTCACAGTGGATGTGGTCGAAGAACGCTTTAGTTTGGACTGGCTTGATGATTGAAAAGGGGGTCATGAAACCTCAT
>Frequency_4_QualityScore_FFHHHHHJJJJJIGIIJJJJJIJIJJJJGIIJIJJJIIIJJFGIIJJJJJJJJJHFIIIJJJIIJJIIIIIIIGGGGFEEBBCACCCEEDDCDC_Mismatch_0_Sense_+_Library_PoolT
CTGAAAATAAGAGTTTTTCTCAGACTGGAATTATTTATAGGTGTTTATCTCCTTAAAATTTGACTTTATAGGTCGATGGGTGGTATATGGGTAG
>Frequency_4_QualityScore_FFHHGHHJIJJJIIIJJCGHIJIJIJJJJJIIJJJJJJIJJJJIJHIJGGIFIIJJDGICGHHIIIHDGCCEEFFFFFEEEEDEDCDCDCDDDC_Mismatch_0_Sense_+_Library_PoolT
CTGGAATTATTTATAGGTGTTTATCTCCTTAAAATTTGACTTTATAGGTCGATGGGTGGTATATGGGTAGTATATATTTATGAAACAAGAGATG
>Frequency_1_QualityScore_FFHHHHHJIJJJGIHHIEFHIJJJIJJJIJIGHJJGIJHIIJJJIIJJHHIDHIJJCGI@@DGHJHGAH@CEEFFFFFEEEEDECCDBCCBCDD_Mismatch_0_Sense_+_Library_PoolC
CTGGAATTATTTATAGGTGTTTATCTCCTTAAAATTTGACTTTATAGGTCGATGGGTGGTATATGGGTAGTATATATTTATGAAACAAGAGATG
>Frequency_4_QualityScore_FFHHHHHJJJJJJJJJJJJJJA7DB>AG;>EHIDFIH5@EEGGFHIGIEFEGGEGAEGGC?CCCDEDCEBACDACACCCCDDDCEDDDCBCC?B_Mismatch_2_Sense_+_Library_PoolT
CGCTTTAGTTTGGACTGGCTTGATGATTGAAAAGGGGTTCATGAAACCTCATCTTGCCCTATGCAATACCTTTAGTTGTATATCCTTTGTTGTT
>Frequency_4_QualityScore_FFGHHHGIJJHGHDGGIHGIIIIIIHIIIIJJJIJJJIIIIIIIHIHIHHEGHHGFFF@DEEEEEEEDDCCCDDDEDEDCEECDCDDCDDCDAA_Mismatch_1_Sense_+_Library_PoolT
GGACATGCGGGAGTGCTCTGGACTGAAGATGCTGCCTAAAGCATTAGCAAAACTAAGGTCTTTAAAACGTGTAATCTGTGATGAGCACACCGAA
>Frequency_4_QualityScore_EEGGHHGIIJIJIIGHHIIJJHIIJJIJJJJJJJIIJHIJIJJJJJJIIIHHIIJIJIIIIIIIIJIIGHFGGFFFFEFEEEEEEEEDC_Mismatch_2_Sense_+_Library_PoolT
TGATTGAAAAGGGGTTCATGAAACCTCATCTTGCCCTATGCAATACCTTTAGTTGTATATCCTTTGTTGTTTAATTATGTATAAACTGA
>Frequency_4_QualityScore_FFHHHHHJJJIJGIIIGGIFIIFHIFHIJIJJIJIIJJJJIGIJJIHHGIIIJI=9A==@C==CED==A?+8;@BAACCCB@ABCCCC77?B;;_Mismatch_0_Sense_+_Library_PoolT
ATCCCTAATCTCACAGTGGATGTGGTCGAAGAACGCTTTAGTTTGGACTGGCTTGATGATTGAAAAGGGGTTCATGAAACCTCATCTTGCCCTA
>Frequency_4_QualityScore_FFHHHHGHIIJIGIIGHIIHIIJIIJJJJJJIJJJJJJJIJJJJ=;AA?BE:9CGI9@EC/9::@==@C<>@?;=@@A7:AC=7?A=A=@?>B:_Mismatch_0_Sense_+_Library_PoolT
TCACAGTGGATGTGGTCGAAGAACGCTTTAGTTTGGACTGGCTTGATGATTGAAAAGGGGTTCATGAAACCTCATCTTGCCCTATTCCATACCT
>Frequency_4_QualityScore_EFHGHHHJJJJJJJJJJJJJJJJJHIIJJJJIJIJJJJJJIIJJJJIJIJIJJJJJJJIJJJJIIJJJJHIIIIGIIIIIGGGGGFFEEFEEDD_Mismatch_0_Sense_+_Library_PoolT
TAGTATATATTTATGAAACAAGAGATGACAGAGGAATTCTCTCATAATATATTTATGATATGATATTTTTATGGATTTTTACTTTACTATTGAA
>Frequency_4_QualityScore_FFGHHGGHIHHGIIIJJGIIIIHIIIFGAGGGGIIJIIHIIHHIHHIHGGGGIHHHHGGGEFFEDBDDDCCDEABDDDDCCDDDABCADDCDCC_Mismatch_0_Sense_+_Library_PoolT
AAATTTAAAGATGTTGGACATGCGGGAGTGCTCTGGACTGAAGATGCTGCCTAAAGCATTAGCAAAACTAAGGTCTTTAAAACGTGTAATCTGT
>Frequency_4_QualityScore_FFHHHHHJIIIHIIIIIJIIJIJIGI@EHIIIIJIJIIIIIIIIIIIJIHHIIJJIIGHHHGGFFFEDDCE?ACDDDDDDDCACBCDEEDECDE_Mismatch_0_Sense_+_Library_PoolT
ATTTAAAGATGTTGGACATGCGGGAGTGCTCTGGACTGAAGATGCTGCCTAAAGCATTAGCAAAACTAAGGTCTTTAAAACGTGTAATCTGTGA
>Frequency_4_QualityScore_FEGHGGHJJIIGIHIIJGIIHIJGGHIHHHIIJIIIIIJIIIIJJIIIGHGHIGIJIIIIIIGFDCEBBBCDDDDCCDCCCDCDDDDDCDDABC_Mismatch_0_Sense_+_Library_PoolT
GTCTTTGAAGGACCTTCCTGTGGAATTTGGCCAGCTATCAAATTTAAAGATGTTGGACATGCGGGAGTGCTCTGGACTGAAGATGCTGCCTAAA
>Frequency_1_QualityScore_FFHHHHHJJJJJJJJJJJJJGHJGGJJJJJJJIIJJJJJIJIEIIJJJJJJJJJJJJJJIJJJJHFFACADEDDDDDDDDDDDDDDDDDDDDDD_Mismatch_0_Sense_+_Library_PoolC
GTCTTTGAAGGACCTTCCTGTGGAATTTGGCCAGCTATCAAATTTAAAGATGTTGGACATGCGGGAGTGCTCTGGACTGAAGATGCTGCCTAAA
>Frequency_4_QualityScore_ECFGGHFGE@FHHIGFGIGHIIEHDGFEHEACGIHEFEDGHIIIIIHGFEEDCC:?CEEEECCDD@A@CBDEDD@ADDCDCADCCBAA@>@A?A_Mismatch_1_Sense_+_Library_PoolT
ATGCGGGAGTGCTCTGGACTGAAGATGCTGCCTAAAGCATTAGCAAAACTAAGGTCTTTAAAACGTGTAATCTGTGATGAGCACACCGAACAAC
>Frequency_4_QualityScore_EFHHHGGIAFHIIIHIIIIIIIHHGHHIHIIHIIIIIJGIIHIIIIIIIHHHG@CEHGHGGGEEABCCCCDDECCDEDCCACCCCCDACACCCC_Mismatch_1_Sense_+_Library_PoolT
TGCGGGAGTGCTCTGGACTGAAGATGCTGCCTAAAGCATTAGCAAAACTAAGGTCTTTAAAACGTGTAATCTGTGATGAGCACACCGAACAACA
>Frequency_4_QualityScore_FFHHHHHJJJJJIJIJGHIIIIFHIFHIHIJJIIJJJJJIHHIJJHIIIIIIHJ=6>AA?B9=BDF5>A?)57?BB@CC<???:>A=B8<BC=<_Mismatch_1_Sense_+_Library_PoolT
ATCCCTAATCTCACAGTGGATGTGGTCGAAGAACGCTTTAGTTTGGACTGGCTTGATGATTGAAAAGGGGGTCATGAAACCTCATCTTGCCCTA
>Frequency_4_QualityScore_EEGGGHHIJIJJIIIIIA=DBCEG@AGHICGII7ACGGFGGICGCBBEEDF?CFIDDGHCGGFFFGEFG>B=@ABCBCDACDDDB@BCAAA?BC_Mismatch_0_Sense_+_Library_PoolT
TTAGTTTGGACTGGCTTGATGATTGAAAAGGGGTTCATGAAACCTCATCTTGCCCTATTCCATACCTTTAGTTGTATATCCTTTGTTGTTTAAT
>Frequency_3_QualityScore_B>EEEEGHFGDEBGEGHHCB@CABGHHFGEHHGGHGGDFGHEHHGGHHHGFGGGBEFHIEEFEBDD?AB=ABCCBCCB>BABCCCC?<8@?BCB_Mismatch_0_Sense_+_Library_PoolT
TCTTTGAAGGACCTTCCTGTGGAATTTGGCCAGCTATCAAATTTAAAGATGTTGGACATGCGGGAGTGCTCTGGACTGAAGATGCTGCCTAAAG
>Frequency_3_QualityScore_FFGGGGHJIIIIJJHIJJIIIJJJIHJIJIJJJJJHHIIIJJIIHHGIHGIFHIIIJHIHIJIIGIIFFGGGGHGHFFFFEEECDCDCDC@_Mismatch_0_Sense_+_Library_PoolT
AGCAAACTTCAGCAACTAGAATTTCTTGATATTTCATTGTGCAGGTCTTTGAAGGACCTTCCTGTGGAATTTGGCCAGCTATCAAATTTAA
>Frequency_3_QualityScore_FFHHFHHJJJIJJJIIJJJGIIIHHIIIHHJJDGHIJJJIIJJJJIHIJJIIJIIIIJJIIJJHHHAGIIGGFFCEDDFFEEACCCDDEDEEEE_Mismatch_0_Sense_+_Library_PoolT
AGAGTTTTTCTCAGACTGGAATTATTTATAGGTGTTTATCTCCTTAAAATTTGACTTTATAGGTCGATGGGTGGTATATGGGTAGTATATATTT
>Frequency_3_QualityScore_FEHHHHHJJJJJJJJIJIIFHIGIIFHIHIJHIJIIJJJJJIIJFGHHGHIIIHHII<9AA<AB91>BC8>AA+9:@BB?BDBBBC?AB=B<?B_Mismatch_0_Sense_+_Library_PoolT
GCCATCCCTAATCTCACAGTGGATGTGGTCGAAGAACGCTTTAGTTTGGACTGGCTTGATGATTGAAAAGGGGTTCATGAAACCTCATCTTGCC
>Frequency_3_QualityScore_FFHHHHHJJJJIIIJJJJJIIJJJJ</?CBFHCAGHICGHI0=ADGEEGHCGEGDEEEGACEEABC@BBAAA@BBCDAB>B?ABCCB?CACCCC_Mismatch_2_Sense_+_Library_PoolT
AGAACGCTTTAGTTTGGACTGGCTTGATGATTGAAAAGGGGTTCATGAAACCTCATCTTGCCCTATGCAATACCTTTAGTTGTATATCCTTTGT
>Frequency_3_QualityScore_FFHHHHHJIJJJJIJIIFHIFHIEHICHIIJJJJJJJJJIJIHIIIIIIIIHHIH?9<>;?C94@CE8<=@)4=>AABCCB@7<??@=B<?BC5_Mismatch_0_Sense_+_Library_PoolT
CATCCCTAATCTCACAGTGGATGTGGTCGAAGAACGCTTTAGTTTGGACTGGCTTGATGATTGAAAAGGGGTTCATGAAACCTCATCTTGCCCT
>Frequency_3_QualityScore_EFHGGGHFIHIGAEAFGEFHHHHIIHIIHIIJJHJGIIHHIEGIIJIDGIGFGHGHDFHCFEEEDEC@C?ABCDADCDEDDEE>A>ACCDCCB@_Mismatch_2_Sense_+_Library_PoolT
TGGACATGCGGGAGTGCTCTGGACTGAAGATGCTGCCTAAAGCATTAGCAAAACTTAGGTCTTTAAAACGTGTAATCTGTGATGAGCACACCGA
>Frequency_3_QualityScore_DEFGHFEI<CCC?EDDEIICEFGDFBFFHHIGFFCGIGEHHIGHGADHHDHG?GCDFDD@DFGHBHHE>>>BECE@CDDB?CBCB@BCABCCCB_Mismatch_0_Sense_+_Library_PoolT
TCGATGGGTGGTATATGGGTAGTATATATTTATGAAACAAGAGATGACAGAGGAATTCTCTCATAATATATTTATGATATGATATTTTTATGGA
>Frequency_3_QualityScore_ECDEHGHJJJJFIJJJHHIIIIJDGHGHJIJJIIHHGGIFIGIHGGHFIJIIHGDHIJJHIHGCFFGEEEEECDDBCDDDDBDDAC@C;BBC>C_Mismatch_1_Sense_+_Library_PoolT
GTGATGAGCACACCAAACAACAGTGGTTGGCTATCAAAGACTCTGCCATCCCTAATCTCACAGTGGATGTGGTCGAAGAACACTTTAGTTTGGA
>Frequency_3_QualityScore_DCGFGFGIIHGHFFGCHFHI2AE?DFAEGFDCFFEGHHHIIIIIIHHIFIHHGHHIIHIIHHFFFFEFFBDEEEDCBCCDEDEDDDEACDEECD_Mismatch_0_Sense_+_Library_PoolT
TGACTTTATAGGTCGATGGGTGGTATATGGGTAGTATATATTTATGAAACAAGAGATGACAGAGGAATTCTCTCATAATATATTTATGATATGA
>Frequency_3_QualityScore_FFHHHHHJJJJIJJIJJJJJJGGIJJJIJJJIJIJJJJJJJJJHIJIJIJJJIJIIIIIIHHHIIHFGFGGFEFFFEFEEDEBABACABCDDBC_Mismatch_0_Sense_+_Library_PoolT
CTTGATATTTCATTGTGCAGGTCTTTGAAGGACCTTCCTGTGGAATTTGGCCAGCTATCAAATTTAAAGATGTTGGACATGCGGGAGTGCTCTG
>Frequency_3_QualityScore_FFHHHHHIJJJJJJJJJJIJJJHIIIIGGHIIIJJJIIIJJ_Mismatch_0_Sense_+_Library_PoolT
TTTTCTCAGACTGGAATTATTTATAGGTGTTTATCTCCTTA
>Frequency_3_QualityScore_FFFGHGHJGHIHIIHJJIJIJJJJJHIIIJJJJJJJJJJJ><C?@DF==EGH:BGG.;<ABA@DD@CAA@@AAC9=BCA9?=??CA@?CACC7>_Mismatch_2_Sense_+_Library_PoolT
AGTGGATGTGGTCGAAGAACGCTTTAGTTTGGACTGGCTTGATGATTGAAAAGGGGTTCATGAAACCTCATCTTGCCCTATGCAATACCTTTAG
>Frequency_3_QualityScore_FFHGHGGJJJJIJJJJIJHHJHIIAFHEGIIIIIJJJHIJJIHGFHHIIIHIJJJJ@>>C:;A<@C@B6<@>-:9:@:;:?=A:>=?BBB>ABC_Mismatch_0_Sense_+_Library_PoolT
CCATCCCTAATCTCACAGTGGATGTGGTCGAAGAACGCTTTAGTTTGGACTGGCTTGATGATTGAAAAGGGGTTCATGAAACCTCATCTTGCCC
>Frequency_3_QualityScore_EEHHHHHIJJJJJIJJHGGHIJHIJJJJHIIICHIDGIHIIJJJJIIHIHIIGIIJHHGFHDDEFFFFECDCDEDDDDDD?ABCCDDDDDC?AB_Mismatch_0_Sense_+_Library_PoolT
AGCTATCAAATTTAAAGATGTTGGACATGCGGGAGTGCTCTGGACTGAAGATGCTGCCTAAAGCATTAGCAAAACTAAGGTCTTTAAAACGTGT
>Frequency_3_QualityScore_DEGHHFHJJJIJJJJJJJJJJJJJIIJIIIJIIJIJJIIHIHIIJIIIHFGGGHHHGGGGFEEEEEEDDCDDEDDDDDDDDDDDDDCDCDDDDD_Mismatch_0_Sense_+_Library_PoolT
TGTGGAATTTGGCCAGCTATCAAATTTAAAGATGTTGGACATGCGGGAGTGCTCTGGACTGAAGATGCTGCCTAAAGCATTAGCAAAACTAAGG
>Frequency_3_QualityScore_EEEGBGGHFEGEG>AAEGIHFIIHHGDGDGGHIGHGECFGFGDD>EFDHFFD<@C>A@EEGFHDFCDGFEDFFDEEEEDEDCCA??AC@?BCCC_Mismatch_0_Sense_+_Library_PoolT
AATTATTTATAGGTGTTTATCTCCTTAAAATTTGACTTTATAGGTCGATGGGTGGTATATGGGTAGTATATATTTATGAAACAAGAGATGACAG
>Frequency_3_QualityScore_FEHHGHHFHIIJJJJJJJJJJJJGIJIIJJJJJJJJ>:DE>@G@@FGH;CGH0=??BB@CE;CCBBBC@>2;>B@;AC:>ACCAA@BC9==A@@_Mismatch_0_Sense_+_Library_PoolT
GATGTGGTCGAAGAACGCTTTAGTTTGGACTGGCTTGATGATTGAAAAGGGGTTCATGAAACCTCATCTTGCCCTATTCCATACCTTTAGTTGT
>Frequency_3_QualityScore_EFCFFFGHGIIIJJIJIHIIIIGFGIGIIIIJJGHIIIJIJGIIIEHIGHIGFIIIIIJHIIIHIIIIIHEHIFGFF_Mismatch_0_Sense_+_Library_PoolT
GGTAGTATATATTTATGAAACAAGAGATGACAGAGGAATTCTCTCATAATATATTTATGATATGATATTTTTATGGA
>Frequency_3_QualityScore_FFHHHHHIIFHIFIJBGHEHIIIJIJHJJJJJJJIIIIJGIIIJJJI>9@@>B=76@FF@CBD1;?@AB=@B>B:A>?::?6>BD@=AC>C8??_Mismatch_0_Sense_+_Library_PoolT
ATCTCACAGTGGATGTGGTCGAAGAACGCTTTAGTTTGGACTGGCTTGATGATTGAAAAGGGGTTCATGAAACCTCATCTTGCCCTATTCCATA
>Frequency_3_QualityScore_FFHHHHHIJJJGHEHHFFIGHIFHIHIIIJJJIIIJJIGHIJIIJGIIIFI;8A>:@B:;BDG=;BB46;@A@@A>;A=>??>>C>@=@95;<@_Mismatch_1_Sense_+_Library_PoolT
CCTAATCTCACAGTGGATGTGGTCGAAGAACGCTTTAGTTTGGACTGGCTTGATGATTGAAAAGGGGTTCATGAAACCTCATCTTGCCCTATGC
>Frequency_3_QualityScore_FFGFFGFIIGIIIDHHIJGIGIIHHIHHIIHGIIIIHIGIIEEDGHIJHIHHIIG_Mismatch_0_Sense_+_Library_PoolT
CTGAAAATAAGAGTTTTTCTCAGACTGGAATTATTTATAGGTGTTTATCTCCTTA
>Frequency_3_QualityScore_FFHHHHHJJJJJJJJJJIJJJIGHIHIJJJBFHFGHHIIJIEHIHIIJJJJIJJJIJJJJIHFFHHGGGEGFEFEEDDDEECDDDEDDDEEEEE_Mismatch_0_Sense_+_Library_PoolT
CCTTAAAATTTGACTTTATAGGTCGATGGGTGGTATATGGGTAGTATATATTTATGAAACAAGAGATGACAGAGGAATTCTCTCATAATATATT
>Frequency_3_QualityScore_FFHHHEGHGIIJJJJJJIJJJJJJJJJJJJJJJJJJJJJJJJJJJJJJJJJJJJIIJJJJJJJJJJJJJGHIJJJIIHHHHGFFFFFEEEEDEE_Mismatch_0_Sense_+_Library_PoolT
ATGGGTAGTATATATTTATGAAACAAGAGATGACAGAGGAATTCTCTCATAATATATTTATGATATGATATTTTTATGGATTTTTACTTTACTA
>Frequency_1_QualityScore_FFHHHDHHGHIJJJJJJJJJJJJJJJJJJJJJJJJJJJJJJJJJJJJJJJIJJJJIJIJGIIJJJJJJIGHIJJIJJJHHHHHHFFFFFFEDED_Mismatch_0_Sense_+_Library_PoolC
ATGGGTAGTATATATTTATGAAACAAGAGATGACAGAGGAATTCTCTCATAATATATTTATGATATGATATTTTTATGGATTTTTACTTTACTA
>Frequency_3_QualityScore_EEFGGGFGEHHFGFHFIHIHGIIIIJFGGIGIGIIJIJIEGIFIGGFIIJJHIHHIGIHGGHIIIGFIIGHIIJIFHIHHHGHFGFFEFEEDED_Mismatch_0_Sense_+_Library_PoolT
TATATGGGTAGTATATATTTATGAAACAAGAGATGACAGAGGAATTCTCTCATAATATATTTATGATATGATATTTTTATGGATTTTTACTTTA
>Frequency_3_QualityScore_EEHGEGHIJIIIGHIBHIIHFHIGHFGIIEDEGGHIE?DH?F?EHGDIIGCBGFGFIIHIGGBCHHFHGADDDDFFFGEFDDDCADCDDCBCB>_Mismatch_0_Sense_+_Library_PoolT
CTAGAATTTCTTGATATTTCATTGTGCAGGTCTTTGAAGGACCTTCCTGTGGAATTTGGCCAGCTATCAAATTTAAAGATGTTGGACATGCGGG
>Frequency_3_QualityScore_FFHGGHHHHIJIHIIIJHHIHIIIJIIIIHIIHHIIJIHHIIIHJHDFDGGIHGHIIIIAEC=@;?BDDACCDCCCDCDBBCDDDDDDDDDDDC_Mismatch_0_Sense_+_Library_PoolT
TTTGAAGGACCTTCCTGTGGAATTTGGCCAGCTATCAAATTTAAAGATGTTGGACATGCGGGAGTGCTCTGGACTGAAGATGCTGCCTAAAGCA
>Frequency_3_QualityScore_DEGGGGHIJJHIHHHFIHJIGHHIIHIHGIJIIIIJJJIHIGHIGHGGFGGGGIGICFBA>CECEDDDDBBCCCCCBDCDC=BC?C><<>CBDD_Mismatch_0_Sense_+_Library_PoolT
AGGACCTTCCTGTGGAATTTGGCCAGCTATCAAATTTAAAGATGTTGGACATGCGGGAGTGCTCTGGACTGAAGATGCTGCCTAAAGCATTAGC
>Frequency_3_QualityScore_FFHHHHHJJJJJJJJIJJHIJJJJJGGIIJJJJJIJJIIJJJJJJIIGGHHJHIJJJJJIHIJHGFHIIIIJIGFHGHHGFFFFFDDCB=@=AB_Mismatch_0_Sense_+_Library_PoolT
ATTTCTTGATATTTCATTGTGCAGGTCTTTGAAGGACCTTCCTGTGGAATTTGGCCAGCTATCAAATTTAAAGATGTTGGACATGCGGGAGTGC
>Frequency_3_QualityScore_FFHGHHHJJIJJJJJJJJJJHJJJJJJJJJJJJJJJJJJJJJJJIJIJIJJJJJJJJJHJJHIIIIJFGGHJHIHGHHFHGFFFFFFEEDDCDB_Mismatch_0_Sense_+_Library_PoolT
CTGAGATTGTCTGCATGTCCAAGCTTGTCATTGCTTCCTCCATCCATTAGCAAACTTCAGCAACTAGAATTTCTTGATATTTCATTGTGCAGGT
>Frequency_3_QualityScore_EEG<BCCGGGEFGFCFBDDGDFGGGDBEGGHGGFGFFGGEFEFGFGGFGFGEGGGEGEGFGGEFFHGGCDFEFGFFFDEEDCEEDED<ACCBCC_Mismatch_2_Sense_+_Library_PoolT
GGGTTCATGAAACCTCATCTTGCCCTATGCAATACCTTTAGTTGTATATCCTTTGTTGTTTAATTATGTATAAACTGAAAATAAGAGTTTTTCT
>Frequency_3_QualityScore_FFHHEHHJJJJJJJJJIIJIJJJJJJJJJJJJJJJJJJJJJJIIJHIJIEFHIJIIIIJJHIIHIIHHGGGGGFFFEFFEEDDCBCDDDDC@BC_Mismatch_1_Sense_+_Library_PoolT
GGAGTGCTCTGGACTGAAGATGCTGCCTAAAGCATTAGCAAAACTAAGGTCTTTAAAACGTGTAATCTGTGATGAGCACACCGAACAACAGTGG
>Frequency_3_QualityScore_FFHHHHHJJJJJJIIJHIJJJJJJJJJJJJJJJJJJJJJIJIFHHGHJHIHIJJJJIJHHBEFFFFEDEADCDDCCDDDDDDDCBBCDDDDDDD_Mismatch_0_Sense_+_Library_PoolT
AAGGACCTTCCTGTGGAATTTGGCCAGCTATCAAATTTAAAGATGTTGGACATGCGGGAGTGCTCTGGACTGAAGATGCTGCCTAAAGCATTAG
>Frequency_3_QualityScore_FFGHHGHJJJJJJJJIIJIIIJJJJJJJJJJJJJJJIIJJJJJIGIIIIJHIIGIIJIIIGGDDEFEDEDDDDDDDDDDDDDDDCDDDCDDDDD_Mismatch_0_Sense_+_Library_PoolT
TGAAGGACCTTCCTGTGGAATTTGGCCAGCTATCAAATTTAAAGATGTTGGACATGCGGGAGTGCTCTGGACTGAAGATGCTGCCTAAAGCATT
>Frequency_3_QualityScore_FFHHEGHHIJGIIGIIHJIFHIHIJJJJJHIIIIIJJJIJJI74><6?D=9AGG7=CF,90/;86=A:A>>;>ABC8:@B>:@C>@<<;>B?A@_Mismatch_0_Sense_+_Library_PoolT
ACAGTGGATGTGGTCGAAGAACGCTTTAGTTTGGACTGGCTTGATGATTGAAAAGGGGTTCATGAAACCTCATCTTGCCCTATTCCATACCTTT
>Frequency_3_QualityScore_FEHHHHDGIFHHHHIJJEHIFHIIIJJJJJJJJJJJJJJJJJJJJJJJJJJJJJJJJJJJJIIIIHHGHGGGGGGGFFFFECEEFEEDDDDDDD_Mismatch_0_Sense_+_Library_PoolT
GATGGGTGGTATATGGGTAGTATATATTTATGAAACAAGAGATGACAGAGGAATTCTCTCATAATATATTTATGATATGATATTTTTATGGATT
>Frequency_1_QualityScore_FFHHHHAFHEHHIIJJJFFHHIGIIJJIJJJJJJIJJJJJJJJJJJJJJJJIJJIJJJJJJJJIIJJIJHHHHHHHHFFFFFFFFEEDEDDDDD_Mismatch_0_Sense_+_Library_PoolC
GATGGGTGGTATATGGGTAGTATATATTTATGAAACAAGAGATGACAGAGGAATTCTCTCATAATATATTTATGATATGATATTTTTATGGATT
>Frequency_3_QualityScore_FFHHHGHJJJJJJJJJJJJIJJJJJJJIJHIJIIIGHJGIIHHIJJJJJJJIHIHIHHGGGFDCEEC908<8?C77>BC5=@A,49@?7=AC@B_Mismatch_1_Sense_+_Library_PoolT
CAAAGCCTCTGCCATCCCTAATCTCACAGTGGATGTGGTCGAAGAACGCTTTAGTTTGGACTGGCTTGATGATTGAAAAGGGGTTCATGAAACC
>Frequency_3_QualityScore_FFHHHHHJIIIGIIIIHHHIFIIIIJIIIIHIJJIIIJJHIJJIJJJJJ:=A@<AE74>DG4?8?*56<98>AC??<?><>=A6:@C;>=A>B;_Mismatch_0_Sense_+_Library_PoolT
TAATCTCACAGTGGATGTGGTCGAAGAACGCTTTAGTTTGGACTGGCTTGATGATTGAAAAGGGGTTCATGAAACCTCATCTTGCCCTATTCCA
>Frequency_3_QualityScore_FFHGHHGIJGHJGHJJJJJJJJJJJJIJHJJJJJJJJJJJJA:BCACG>>DHI;BGH\9;=@A>BD>A>=?A@>B8>CD=:AC>B8>>?CBCD3_Mismatch_0_Sense_+_Library_PoolT
CAGTGGATGTGGTCGAAGAACGCTTTAGTTTGGACTGGCTTGATGATTGAAAAGGGGTTCATGAAACCTCATCTTGCCCTATTCCATACCTTTA
>Frequency_3_QualityScore_DEFGHGGHFHIIIGFIHEIIIIIGIIHEAEGGBE?;?C=DCEGFGD@EF=DGIGHHIIJIHIHGFGFEGDFGEEFFEDA?CCCDBBCB?CBBDD_Mismatch_0_Sense_+_Library_PoolT
TATCTCCTTAAAATTTGACTTTATAGGTCGATGGGTGGTATATGGGTAGTATATATTTATGAAACAAGAGATGACAGAGGAATTCTCTCATAAT
>Frequency_2_QualityScore_EFHHHHGJJJJJJJIJJIIJJJGHFGIGHIGGIJJACGGGGHIIIJGGIHIIIJDHIJJIJIIBFIIIHECEFFFFFDEDEEEDDECDDCECDD_Mismatch_0_Sense_+_Library_PoolC
TATCTCCTTAAAATTTGACTTTATAGGTCGATGGGTGGTATATGGGTAGTATATATTTATGAAACAAGAGATGACAGAGGAATTCTCTCATAAT
>Frequency_3_QualityScore_FFHHHHHJHIJEHHIJJJJJJJJJIIIJJJJJIJJJJJJJJIHIIEHIJJDGICGHHHIJJFHHHHHGGGGGGGGFFFEEEDEDDDDDDDDDDD_Mismatch_0_Sense_+_Library_PoolT
TTATTTATAGGTGTTTATCTCCTTAAAATTTGACTTTATAGGTCGATGGGTGGTATATGGGTAGTATATATTTATGAAACAAGAGATGACAGAG
>Frequency_3_QualityScore_EEBGGHHEGFDEFHHHIFFHGDEGHCFGEH>ECEGBFGHDGEHC_Mismatch_0_Sense_+_Library_PoolT
AGTTTTTCTCAGACTGGAATTATTTATAGGTGTTTATCTCCTTA
>Frequency_3_QualityScore_FFHHHHHJJJJJJJJHJJJJJJJHIGHJIIJHIIHIIIIJIJJJJJJJIJHIJJIJJIHHHGG;2>==@=7:ACD9>@C,58=@@=AC69;??A_Mismatch_1_Sense_+_Library_PoolT
GCCTCTGCCATCCCTAATCTCACAGTGGATGTGGTCGAAGAACGCTTTAGTTTGGACTGGCTTGATGATTGAAAAGGGGTTCATGAAACCTCAT
>Frequency_3_QualityScore_FFHHHHHJJJIJIJJJJJJIIIIJIJIIJJJJJJJJJJJJJJJJIJIJJJJJJIJJJIIHHHJIIIIIIHGGHHHHGGGFGFEEEBDDDDDCDB_Mismatch_0_Sense_+_Library_PoolT
GTCTGCATGTCCAAGCTTGTCATTGCTTCCTCCATCCATTAGCAAACTTCAGCAACTAGAATTTCTTGATATTTCATTGTGCAGGTCTTTGAAG
>Frequency_3_QualityScore_FEHHGHHJJJJJJJJIJIJJJIHIJIJJJJA=EC>EF?=EGI=CGI.=?ADD@CFDFDD>@CCD?ADD?AABB@CCCCCCDD?BACA>ADCC?C_Mismatch_2_Sense_+_Library_PoolT
GTCGAAGAACGCTTTAGTTTGGACTGGCTTGATGATTGAAAAGGGGTTCATGAAACCTCATCTTGCCCTATGCAATACCTTTAGTTGTATATCC
>Frequency_3_QualityScore_FFHHHHHJJJJIJJJJJJIJJJJJIJ=?DCCGHACFHIBGII;ACDGGGIJHHHFCFGFFCFGFC>CD@?BDCDD@BD;@AAAABDDEDDBCDC_Mismatch_0_Sense_+_Library_PoolT
AAGAACGCTTTAGTTTGGACTGGCTTGATGATTGAAAAGGGGTTCATGAAACCTCATCTTGCCCTATTCCATACCTTTAGTTGTATATCCTTTG
>Frequency_3_QualityScore_DDGHHHGEHIDGEGHGHGBFGDEIICGDEE>CEFGGGFHHIIIIGHHIGHFEGHGHBEFEFGGHCFEFCCADCCCDCDDC=@?@DDCDD?CEEE_Mismatch_0_Sense_+_Library_PoolT
AGTTTTTCTCAGACTGGAATTATTTATAGGTGTTTATCTCCTTAAAATTTGACTTTATAGGTCGATGGGTGGTATATGGGTAGTATATATTTAT
>Frequency_3_QualityScore_FFHHHHHJJJJJJJJHJIJJJJJJJ<<CCEEHAAGII;EHI2ADCDEDHIHIBDCEHFGADHF?@CE@DBCCDEBCD=@=AA@CDCD<CBCCAA_Mismatch_0_Sense_+_Library_PoolT
AGAACGCTTTAGTTTGGACTGGCTTGATGATTGAAAAGGGGTTCATGAAACCTCATCTTGCCCTATTCCATACCTTTAGTTGTATATCCTTTGT
>Frequency_3_QualityScore_FFHHHHGIIJHIJFHIIJHIJJJIJHHIJJJJJJJJIIIHIIIJJIHIIJJIJIIGEBCDDDEDDDDDDCDDDDDDDDDDDDCDDDDDDDDDCC_Mismatch_0_Sense_+_Library_PoolT
GACCTTCCTGTGGAATTTGGCCAGCTATCAAATTTAAAGATGTTGGACATGCGGGAGTGCTCTGGACTGAAGATGCTGCCTAAAGCATTAGCAA
>Frequency_3_QualityScore_DCCBEEGGE@FFCFBEGFD=FD8?EFF:BC??A?DFBF8ADDBGD;DF?>EB?AC=;@CEFF;ABC@?D<<?8:@B=B@BA=;<?B>>?B?C<A_Mismatch_0_Sense_+_Library_PoolT
TAAAATTTGACTTTATAGGTCGATGGGTGGTATATGGGTAGTATATATTTATGAAACAAGAGATGACAGAGGAATTCTCTCATAATATATTTAT
>Frequency_1_QualityScore_FFHHHHHJJHIJJJHIHIJHHIEHIJJCGH@FHIIJJJGHIHIIJJJJJJJJJIJJJJGJJIEIIHHHHGHFFFFEDEEEEEEDDDEFEFFEEF_Mismatch_0_Sense_+_Library_PoolC
TAAAATTTGACTTTATAGGTCGATGGGTGGTATATGGGTAGTATATATTTATGAAACAAGAGATGACAGAGGAATTCTCTCATAATATATTTAT
>Frequency_3_QualityScore_EDGGGGGHHFEEEB<FA=DGH9EEH1<<@>C@DDBEBFB@GCD=CGGGACCCBEABEBBGGAEBEB=DD>?:=BACA>BA9@B:AADA@B@@E>_Mismatch_2_Sense_+_Library_PoolT
GACTGGCTTGATGATTGAAAAGGGGTTCATGAAACCTCATCTTGCCCTATGCAATACCTTTAGTTGTATATCCTTTGTTGTTTAATTATGTATA
>Frequency_3_QualityScore_FFGHGGHFGHIFIIJEHFGHCEHHJHHIIJJJJFHFGHIIIHHIIHGHIIIGHGDEHIG:@E=CEEEGGCBDDDEDDEDEFEEEDCCCCDBCAA_Mismatch_0_Sense_+_Library_PoolT
AGACTGGAATTATTTATAGGTGTTTATCTCCTTAAAATTTGACTTTATAGGTCGATGGGTGGTATATGGGTAGTATATATTTATGAAACAAGAG
>Frequency_1_QualityScore_FFHHHHHIJIJHIJJFHFHICGHIIIJIJJJJJIIJJJJJJJJJJJJJGHJFGIHIJJI@BHEHHEHGHFFFFEFEEFDFEEEECDDDCDDDDD_Mismatch_0_Sense_+_Library_PoolC
AGACTGGAATTATTTATAGGTGTTTATCTCCTTAAAATTTGACTTTATAGGTCGATGGGTGGTATATGGGTAGTATATATTTATGAAACAAGAG
>Frequency_3_QualityScore_FFHFHHHJIJJJJJJJJJJJHJIJFHIGIIGHIGHIIJJJJJJJJJJJJHIJJJIJIIHHGG?6>>?@C<=BDD<@BC+89=AB@BC6>>A?AB_Mismatch_1_Sense_+_Library_PoolT
CCTCTGCCATCCCTAATCTCACAGTGGATGTGGTCGAAGAACGCTTTAGTTTGGACTGGCTTGATGATTGAAAAGGGGTTCATGAAACCTCATC
>Frequency_3_QualityScore_FCFCFGGIIIIIIIIIIHIHIFHIFGHHIJIHIIIHIIIIHIIIJIGGIJIIJJIHIFHIIIIHHGIHHGFGGGGFFFEDFFEEDEDDEDDACC_Mismatch_0_Sense_+_Library_PoolT
GAGATTGTCTGCATGTCCAAGCTTGTCATTGCTTCCTCCATCCATTAGCAAACTTCAGCAACTAGAATTTCTTGATATTTCATTGTGCAGGTCT
>Frequency_3_QualityScore_FFHHHHHJHIIJJHHIGHIJJBFHCGHIIJJJCGHHIIJJJJJJJJJJJJJJJJJJJJJJJJJHHHHGGDFFFFEEDDEEEEEEEEEEDDEEED_Mismatch_0_Sense_+_Library_PoolT
TTGACTTTATAGGTCGATGGGTGGTATATGGGTAGTATATATTTATGAAACAAGAGATGACAGAGGAATTCTCTCATAATATATTTATGATATG
>Frequency_3_QualityScore_FFHHHHGIJJFHIGIIJJCGHBDGEGHIJGHHHJJJJJJJJJJIIIHIJIJJJIJJJJIJIIIHHHHGGFFFFFEEEEEEEEFEFDDEEEDEEE_Mismatch_0_Sense_+_Library_PoolT
ACTTTATAGGTCGATGGGTGGTATATGGGTAGTATATATTTATGAAACAAGAGATGACAGAGGAATTCTCTCATAATATATTTATGATATGATA
>Frequency_3_QualityScore_EFDGHHHIIJIIIHIIIGFHFFHGHIIJIJJIHIIGIHIIIJHHIIIHIJIIJHICECGHFFCEF:ACDACCDEBB>@CCDEECDDDEEDDCCD_Mismatch_0_Sense_+_Library_PoolT
AGATGTTGGACATGCGGGAGTGCTCTGGACTGAAGATGCTGCCTAAAGCATTAGCAAAACTAAGGTCTTTAAAACGTGTAATCTGTGATGAGCA
>Frequency_3_QualityScore_FDGHHHHJJJJJJJJJJJJJJJJJJJJIJJJJHHJGIJJJEGHEGHHIJJJDHIIIJJJJJJJJIIIHHEGGGGFFFEEEEEDDDDCDDDDDDD_Mismatch_0_Sense_+_Library_PoolT
GTGTTTATCTCCTTAAAATTTGACTTTATAGGTCGATGGGTGGTATATGGGTAGTATATATTTATGAAACAAGAGATGACAGAGGAATTCTCTC
>Frequency_3_QualityScore_EFHGFHFIIIIIJJJJGIJJJIHIJHHHIHIIIIJ8;CD;CF9:CGH??DF:BACCA;BECECDBCC?A8>AC=@CBCCCB;>C@BCBA:A=;B_Mismatch_2_Sense_+_Library_PoolT
ATGTGGTCGAAGAACGCTTTAGTTTGGACTGGCTTGATGATTGAAAAGGGGTTCATGAAACCTCATCTTGCCCTATGCAATACCTTTAGTTGTA
>Frequency_3_QualityScore_FFHEGGFIIJJ@GHDHHHIIJJ@EHFHIJJJJJJJJIJJJJJJJHIIIHHIHHGGHHGHHHHGGFGGGFCEFEFFFFEEDEEEDEEDFEFEDDC_Mismatch_0_Sense_+_Library_PoolT
AGGTCGATGGGTGGTATATGGGTAGTATATATTTATGAAACAAGAGATGACAGAGGAATTCTCTCATAATATATTTATGATATGATATTTTTAT
>Frequency_3_QualityScore_DEFGHEGEHIIJJIIGIIHHIIDHHIHGIJFJFIICFGIIIJJIIIIIIGHGHIJJGIIJJJIHIHGHIGFHHHEEEBCDEEEDCCCBBEDDEE_Mismatch_0_Sense_+_Library_PoolT
ATAAGAGTTTTTCTCAGACTGGAATTATTTATAGGTGTTTATCTCCTTAAAATTTGACTTTATAGGTCGATGGGTGGTATATGGGTAGTATATA
>Frequency_1_QualityScore_FFHHHFHCGIJJIJJJEFHIIJHGIHDGHIIIGIGBFGIJIJIJJJJJIJIJJIJJIIJJIJFJGIHHHFFFFDEDD>CCDFEDD?CBCDDEDD_Mismatch_0_Sense_+_Library_PoolC
ATAAGAGTTTTTCTCAGACTGGAATTATTTATAGGTGTTTATCTCCTTAAAATTTGACTTTATAGGTCGATGGGTGGTATATGGGTAGTATATA
>Frequency_3_QualityScore_FFHHHHHJJJIJEHIGIIFHHFHIFIJIJJJJJJJJJIIJJJHIIJJJJJ95=>6?D97;BC7@CD-96>@??BC=@?@@A@CA96?C>8?<?;_Mismatch_2_Sense_+_Library_PoolT
CTAATCTCACAGTGGATGTGGTCGAAGAACGCTTTAGTTTGGACTGGCTTGATGATTGAAAAGGGGTTCATGAAACCTCATCTTGCCCTATGCA
>Frequency_3_QualityScore_FEGGGGHHHBHHIHHIIHIHHIIGIFHGG_Mismatch_0_Sense_+_Library_PoolT
ATTTTTATGGATTTTTACTTTACTATTGA
>Frequency_2_QualityScore_CDEEAGHIHHHGCEHE=DECGGG=AEDCEGEIGIIIIGHDHGDFFHGGGAGFHGIIEGEECGIIGGDCHEDGGGEGHGGFGFEDECCCCCACCC_Mismatch_0_Sense_+_Library_PoolT
ATTTATGAAACAAGAGATGACAGAGGAATTCTCTCATAATATATTTATGATATGATATTTTTATGGATTTTTACTTTACTATTGAATCCTTTCT
>Frequency_2_QualityScore_FFGGHHHJIEIIGIGIJIIIIIIIIIIIHIIIIIIIIIIIGEAHIIIGIEGIIIIHIGIHHGGIGHEIGEGHIGFGGHGEFBCE@CDCDCCCDC_Mismatch_0_Sense_+_Library_PoolT
GCATGTCCAAGCTTGTCATTGCTTCCTCCATCCATTAGCAAACTTCAGCAACTAGAATTTCTTGATATTTCATTGTGCAGGTCTTTGAAGGACC
>Frequency_2_QualityScore_ACCCEECGEFEG=?EEGHIBEGCHHIGGGGGHEHHGGIHGAECAGFGHHGIGII_Mismatch_0_Sense_+_Library_PoolT
TGAAAATAAGAGTTTTTCTCAGACTGGAATTATTTATAGGTGTTTATCTCCTTA
>Frequency_2_QualityScore_FFHHFHHIJIIJJJJJJJJIJJJJJJIJJJJJJJJJJJJJIJIIJIIIJJJJJIJJIIJGIGGHGHHGGGGFGGFGEECAACCECDDD=@CCDD_Mismatch_2_Sense_+_Library_PoolT
GGGGTTCATGAAACCTCATCTTGCCCTATGCAATACCTTTAGTTGTATATCCTTTGTTGTTTAATTATGTATAAACTGAAAATAAGAGTTTTTC
>Frequency_2_QualityScore_FFHHHHHJJJJJJJJIJIJJIJJJIJIIJJIJJJJJIJJJIIIIJIIIIJIIIJJIIIJJHIJJJJIJIIIIIJJJHGGHHGFFFFFFEEEEEE_Mismatch_0_Sense_+_Library_PoolT
GAAACAAGAGATGACAGAGGAATTCTCTCATAATATATTTATGATATGATATTTTTATGGATTTTTACTTTACTATTGAATCCTTTCTCTTCAT
>Frequency_2_QualityScore_FFHHADHCGHIIIJJCGHGHIIIIIJJJJIJJIJJJJIJGIJJIJJIIJIJJIIJIIJIIIJIHHGHGHHGFFFFFFEEEEEEEEDDDDC_Mismatch_0_Sense_+_Library_PoolT
TGGGTGGTATATGGGTAGTATATATTTATGAAACAAGAGATGACAGAGGAATTCTCTCATAATATATTTATGATATGATATTTTTATGGA
>Frequency_2_QualityScore_FFHGEFGIIIIIIIJIIIJJJJIHIJGIIIIIIIIIIIJIJJIJJIJJIIJJIIGEGGGHIJIIGFEGBA?BBCCCDCDDDDDCDDDCCCCCDD_Mismatch_0_Sense_+_Library_PoolT
CAGGTCTTTGAAGGACCTTCCTGTGGAATTTGGCCAGCTATCAAATTTAAAGATGTTGGACATGCGGGAGTGCTCTGGACTGAAGATGCTGCCT
>Frequency_2_QualityScore_FFHGHHHJJJJJJIJJJJJJJIJIJJ83A?>CF77CGI?EHG,>ACGCAGHAFEGCDGEG=?DG==CA>3;?ACE?CC=?=A?<ACDEACCCCA_Mismatch_2_Sense_+_Library_PoolT
AAGAACGCTTTAGTTTGGACTGGCTTGATGATTGAAAAGGGGTTCATGAAACCTCATCTTGCCCTATGCAATACCTTTAGTTGTATATCCTTTG
>Frequency_1_QualityScore_DFHHHHHJJJJJJIJJJJIIJJIIII8:?DFIF<BGHI;B@D0;CB4=DGI>=;@==;AEAHHGFFFBC@ACEEEDDC@C>>>CDDDCC>;@A@_Mismatch_2_Sense_+_Library_PoolC
AAGAACGCTTTAGTTTGGACTGGCTTGATGATTGAAAAGGGGTTCATGAAACCTCATCTTGCCCTATGCAATACCTTTAGTTGTATATCCTTTG
>Frequency_2_QualityScore_EEGEHEEIIIGIG?HIIGIEII_Mismatch_0_Sense_+_Library_PoolT
CTGAAAATAAGAGTTTTTCTCA
>Frequency_2_QualityScore_EFHHHGHIJIIIIIJJGIIIIIIIGIGIIJJJHIEIIIIIIIIJJJII_Mismatch_0_Sense_+_Library_PoolT
CTCTCATAATATATTTATGATATGATATTTTTATGGATTTTTACTTTA
>Frequency_2_QualityScore_FFHHHHHIJJJJJJJEHIIJJJJIJJIIJJIIIJJIIJGJJJIJJJJIIJJHIIIJIIIJJGIIIIIHGEEFEEEEEEEEEFEEDEDDDB_Mismatch_2_Sense_+_Library_PoolT
ATGATTGAAAAGGGGTTCATGAAACCTCATCTTGCCCTATGCAATACCTTTAGTTGTATATCCTTTGTTGTTTAATTATGTATAAACTGA
>Frequency_2_QualityScore_FFH=DGCGIHIJJJAGHHIIJJIJJIIJJJIJJIJJJJIIJJJJJIIIIIIHHHHHHGGGGGGGGGGGGCFFGGGEEEEEFFEEDEEEEDDDDD_Mismatch_0_Sense_+_Library_PoolT
GGGTGGTATATGGGTAGTATATATTTATGAAACAAGAGATGACAGAGGAATTCTCTCATAATATATTTATGATATGATATTTTTATGGATTTTT
>Frequency_2_QualityScore_FFHHHHHJGHIIJJGGIGIJIJJJIJI=FIIJJIIJIIJIIIIIJJ94@=?EG7:@FH8=EE,9;;?=;?A=AA@CCCBC47?C?=BA>A=AA?_Mismatch_0_Sense_+_Library_PoolT
TCTCACAGTGGATGTGGTCGAAGAACGCTTTAGTTTGGACTGGCTTGATGATTGAAAAGGGGTTCATGAAACCTCATCTTGCCCTATTCCATAC
>Frequency_2_QualityScore_FFGHHHHCGGIJIJIJJJIJJIIIJJJJIJJJJJJJJJEGIHIJJICFIIIIIIIJJGIIGIIIHHGGGGGGFFEEEDEEEEDDDDDDDDDDDD_Mismatch_0_Sense_+_Library_PoolT
TTATAGGTGTTTATCTCCTTAAAATTTGACTTTATAGGTCGATGGGTGGTATATGGGTAGTATATATTTATGAAACAAGAGATGACAGAGGAAT
>Frequency_2_QualityScore_FFGHFHGDGHIIJJJJJJJJJIJGIJJIIIJJJIIHIIGIFCGGIIEGICGGIIIJJGIIGHIIJIIHHGHHHGFFEEEEEECEDDDDDCDDCD_Mismatch_0_Sense_+_Library_PoolC
TTATAGGTGTTTATCTCCTTAAAATTTGACTTTATAGGTCGATGGGTGGTATATGGGTAGTATATATTTATGAAACAAGAGATGACAGAGGAAT
>Frequency_2_QualityScore_FFHHHHHJJJJJIFIJIJJJIJIIJFGIIJJIJJJJJIJIIJJJJJIIJJJIIIHIGGIGIIJIECH?D@DCEFFBDCDEDEEEEEEEECDDCD_Mismatch_0_Sense_+_Library_PoolT
TTCTCAGACTGGAATTATTTATAGGTGTTTATCTCCTTAAAATTTGACTTTATAGGTCGATGGGTGGTATATGGGTAGTATATATTTATGAAAC
>Frequency_2_QualityScore_FFHHHHHJHIJIJIJJJIJJJJIJJJIJJIJJJIJJJIJIJJJJJJJIBGGIIIIJJIIHIIIJIJIJICHHHIGEHGGHFEFEEDDCEEDDCC_Mismatch_0_Sense_+_Library_PoolT
CAAGCTTGTCATTGCTTCCTCCATCCATTAGCAAACTTCAGCAACTAGAATTTCTTGATATTTCATTGTGCAGGTCTTTGAAGGACCTTCCTGT
>Frequency_2_QualityScore_FFHHHHHJJJIJJJJJJJJJJJIJJJJJJJIJJJJJHIIIIIIJJIIIIJIIJIJJIIIJIJJGGHGIIDGIF_Mismatch_0_Sense_+_Library_PoolT
CATGAAACCTCATCTTGCCCTATTCCATACCTTTAGTTGTATATCCTTTGTTGTTTAATTATGTATAAACTGA
>Frequency_2_QualityScore_FFHHHHHIIJJJJJJJIIIIIIIIJJJJJJJJJJJJJJJI_Mismatch_0_Sense_+_Library_PoolT
TCATAATATATTTATGATATGATATTTTTATGGATTTTTA
>Frequency_2_QualityScore_FFHGHHHJJIJIJJJIIJJJJJIJJIJJJJJIJJJJJJJJJJIJJJJJJJGIIIIJIJIJI_Mismatch_0_Sense_+_Library_PoolT
GGAATTCTCTCATAATATATTTATGATATGATATTTTTATGGATTTTTACTTTACTATTGA
>Frequency_2_QualityScore_FEHHGHGIIIJJJIIIIIIJJIIGIHEGIIIIIIIIIJIIIGIIIIIJJIJJIIGCGGIHHIIIJJJFGGHDHEFFEFADEEEEDDDDCCAACC_Mismatch_0_Sense_+_Library_PoolT
AACTAGAATTTCTTGATATTTCATTGTGCAGGTCTTTGAAGGACCTTCCTGTGGAATTTGGCCAGCTATCAAATTTAAAGATGTTGGACATGCG
>Frequency_2_QualityScore_FFHEADFGGGGGGGGGGGGGGGEGGGGFGGGGGFEGGGGGEGFGGGGGGGGGGGGEGGEEEFEFEEEEEEEDBDDEEEA_Mismatch_0_Sense_+_Library_PoolT
GGGGTTCATGAAACCTCATCTTGCCCTATTCCATACCTTTAGTTGTATATCCTTTGTTGTTTAATTATGTATAAACTGA
>Frequency_2_QualityScore_FFGGGHGIIIICGEGIIIIIJHIIHIIJGGIIHHIIGIIIIEGEGIIGIIIIJIIIHIIIIIGIIIIIHIIIGHG@DFFF=AC@CBADECD?CA_Mismatch_1_Sense_+_Library_PoolT
CTGAAAATAAGAGTTTTTCTCAGACTGGAATTATTTATAGGTGTTTATCTCCTTCAAATTTGACTTTATAGGTCGATGGGTGGTATATGGGTAG
>Frequency_2_QualityScore_EFHHHHHJJFHIHBGHIIJIIIGIIIJJJJJIIIJJIIIIJJJJJIJIHIIIGIHHGEG_Mismatch_0_Sense_+_Library_PoolT
GCCTATTGGATGTATCTCTGTAATTTTTTTCATAATACATTTTGGCTTATGGATTGGAT
>Frequency_2_QualityScore_FFHHHHHJJJIJIJJIJIIIJJIIJIIJIIJJIJJJI:EHIIJJIIJJJJIJJIJEGIIJJJJJJJJJIIHHGHGGFEDEFEDECEEDDCDDCC_Mismatch_0_Sense_+_Library_PoolT
CTTGTCATTGCTTCCTCCATCCATTAGCAAACTTCAGCAACTAGAATTTCTTGATATTTCATTGTGCAGGTCTTTGAAGGACCTTCCTGTGGAA
>Frequency_2_QualityScore_FFHHHGHIJJIGHIJIIJJIGIJJJA;AEABI58BGHCDDH\;<=@ABEH7ACCE@CDCADDEC;BBAA;?5>AACC>A?BABACCC=BDCCAA_Mismatch_1_Sense_+_Library_PoolT
AGAACGCTTTAGTTTGGACTGGCTTGATGATTGAAAAGGGGGTCATGAAACCTCATCTTGCCCTATTCCATACCTTTAGTTGTATATCCTTTGT
>Frequency_2_QualityScore_FFHGHHFHIIJIIJJIJGIIIIJIIIHIIIIIA=BFAEG>?EGICGGI8<BCDCAGFEEDEBCCCCCCD@9<B?ABCCBAA@AC3??CB?BCCA_Mismatch_2_Sense_+_Library_PoolT
TGGTCGAAGAACGCTTTAGTTTGGACTGGCTTGATGATTGAAAAGGGGTTCATGAAACCTCATCTTGCCCTATGCAATACCTTTAGTTGTATAT
>Frequency_2_QualityScore_EEHHHGGHICGGI9EHIIIGG8DGEGIHGIIHIIIIEAFEEG?AAC?EGGFGAEGECGBECDFDGED@B:AADB?B?ADE@A<?_Mismatch_0_Sense_+_Library_PoolT
GAAAAGGGGTTCATGAAACCTCATCTTGCCCTATTCCATACCTTTAGTTGTATATCCTTTGTTGTTTAATTATGTATAAACTGA
>Frequency_2_QualityScore_FEHHHHEIIJIIIIJHIIHIHEGIIGHIIEGFGGGIGGHIIIIJHIIHIIIGHIFDGCGGIHIIIFG@EDGIHGHGEGGGGEBCDEEECDDA=?_Mismatch_0_Sense_+_Library_PoolT
TGCATGTCCAAGCTTGTCATTGCTTCCTCCATCCATTAGCAAACTTCAGCAACTAGAATTTCTTGATATTTCATTGTGCAGGTCTTTGAAGGAC
>Frequency_2_QualityScore_FFGGHHHJJHIIJIIIJJGIIIJGIGEEGIIEIHIJIIIIGIHIIIJJIJIIHIIIFIIGHFHFF@35=>:?39@AC7==?2;97@947????A_Mismatch_1_Sense_+_Library_PoolT
AAGCCTCTGCCATCCCTAATCTCACAGTGGATGTGGTCGAAGAACGCTTTAGTTTGGACTGGCTTGATGATTGAAAAGGGGTTCATGAAACCTC
>Frequency_2_QualityScore_EFHHHEGIHIIEGIEGGHIIHIGGGIJIIJIIIJIIIJJJIJJ?=AE==E=?CGG59AE7?CACCBDDCA?BCABCCAACD<ACCAC=??CC=?_Mismatch_0_Sense_+_Library_PoolT
CACAGTGGATGTGGTCGAAGAACGCTTTAGTTTGGACTGGCTTGATGATTGAAAAGGGGTTCATGAAACCTCATCTTGCCCTATTCCATACCTT
>Frequency_2_QualityScore_FFGHGGHIIIIIIJJIIIIIHIHIEIHIIIIIIJJJIJIJGIIIIGIHIIIJIJIJIJHIJJEHHHHGFEFFEEEEEEDBCCCCDCAB?=A?A>_Mismatch_0_Sense_+_Library_PoolT
TTTAAAACGTGTAATCTGTGATGAGCACACCAAACAACAGTGGTTGGCTATCAAAGACTCTGCCATCCCTAATCTCACAGTGGATGTGGTCGAA
>Frequency_1_QualityScore_FFHGHGHJIIIJIIIHJJHJIJIFGIIIJJIJJIJIJIGIHIIHHGIJJGIJIIJJIGHIJJJHGHHGFCEFFEDEEEEDACCDDDCDD?ABDD_Mismatch_0_Sense_+_Library_PoolC
TTTAAAACGTGTAATCTGTGATGAGCACACCAAACAACAGTGGTTGGCTATCAAAGACTCTGCCATCCCTAATCTCACAGTGGATGTGGTCGAA
>Frequency_2_QualityScore_FFGHHHEGIIIIGGIIIGGIIHIJJFIIIJIIIJIIIJIIJJGIIJGIIJJ?DHIIIIIGIGEGHFGFECEDEADEECDCDDDDDBBCACDDDA_Mismatch_2_Sense_+_Library_PoolT
CGGGAGTGCTCTGGACTGAAGATGCTGCCTAAAGCATTAGCAAAACTTAGGTCTTTAAAACGTGTAATCTGTGATGAGCACACCGAACAACAGT
>Frequency_2_QualityScore_FFHHHHGIJJIIIIIHIJHIIGIIIJIIIJIIJJJIJIIJJHHIIIIJJIA=C?=CE=:@EG?CEF\;7=A?=BCACCCAACCD<>CCAACC?B_Mismatch_0_Sense_+_Library_PoolT
CTAATCTCACAGTGGATGTGGTCGAAGAACGCTTTAGTTTGGACTGGCTTGATGATTGAAAAGGGGTTCATGAAACCTCATCTTGCCCTATTCC
>Frequency_2_QualityScore_FEGHHGHEGHIJJIIJJGIIIJJIJJIIJFGIIIIGJIHJJIHIJIJIIJGHFFIAGEGGIHGHIIIIECACC??CD?CCACCCBDDDDDDDDD_Mismatch_0_Sense_+_Library_PoolT
GTGCAGGTCTTTGAAGGACCTTCCTGTGGAATTTGGCCAGCTATCAAATTTAAAGATGTTGGACATGCGGGAGTGCTCTGGACTGAAGATGCTG
>Frequency_2_QualityScore_EEHCFGHJJIJJJJJJJJJJJJJIIIJJJJJIJJGGIGIIJJEGGGHIIIIIJ?EHGGHIIIIHGGGGGGGEEEEEEEEEEDDDDCCDDCCDDD_Mismatch_1_Sense_+_Library_PoolT
AGGTGTTTATCTCCTTCAAATTTGACTTTATAGGTCGATGGGTGGTATATGGGTAGTATATATTTATGAAACAAGAGATGACAGAGGAATTCTC
>Frequency_2_QualityScore_FEHHGHHGIIIIIJJIIIIIIIIJGIIJIIH_Mismatch_0_Sense_+_Library_PoolT
ATAAGAGTTTTTCTCAGACTGGAATTATTTA
>Frequency_2_QualityScore_FFHHHHHJJJJGIJJIIJJIIIIIIJIIJJDGIIJIIIIIIJIIJJJIIIIJJIIIIHHHHGGFFFCEDACEECCACCCDDDDDDD@CCCDDEC_Mismatch_0_Sense_+_Library_PoolT
TCAAATTTAAAGATGTTGGACATGCGGGAGTGCTCTGGACTGAAGATGCTGCCTAAAGCATTAGCAAAACTAAGGTCTTTAAAACGTGTAATCT
>Frequency_2_QualityScore_FFGGHHHJHIIJIIIJJJJJJIJJIIIIIJIIJJIIJHIJIJIIJIJJHFIIGIIJIIHHHHGFEEEEECEDEEDDDDCDDDCCDDDDDDDCDD_Mismatch_0_Sense_+_Library_PoolT
TCCTGTGGAATTTGGCCAGCTATCAAATTTAAAGATGTTGGACATGCGGGAGTGCTCTGGACTGAAGATGCTGCCTAAAGCATTAGCAAAACTA
>Frequency_2_QualityScore_FFGHHHGBEGCGIIIIIIEGHFGHIGIGIIJIIJJIJJEEHIIGIIIJIIIIGHIIJIIIJI_Mismatch_0_Sense_+_Library_PoolT
CGATGGGTGGTATATGGGTAGTATATATTTATGAAACAAGAGATGACAGAGGAATTCTCTCA
>Frequency_2_QualityScore_FFHHHHGJJJIIJIIJJIJJJJIIJJJJJIJJJIIJIJJJJIIJIIIJJJIIJE_Mismatch_0_Sense_+_Library_PoolT
GAGATGACAGAGGAATTCTCTCATAATATATTTATGATATGATATTTTTATGGA
>Frequency_2_QualityScore_EFHADEGIIIJJJIJJJJJIIJJJIIIJJIJIIIGGIDHIIIAEGEIHHIIIJEHHIIIIIIIGGGGGGFFGFEEEEEEECEEDDDDDDDDCEC_Mismatch_0_Sense_+_Library_PoolT
AGGTGTTTATCTCCTTAAAATTTGACTTTATAGGTCGATGGGTGGTATATGGGTAGTATATATTTATGAAACAAGAGATGACAGAGGAATTCTC
>Frequency_2_QualityScore_FFHHHHHJIIJHIJJJJJJJJJJIHJJIJJJJJJJIJIIIJJJIIJIIGHIHGHIIIJJIIIJJJJIJHFGGGGGGEEEFFEEDEEEDDDCCCD_Mismatch_0_Sense_+_Library_PoolT
TTTACTTTACTATTGAATCCTTTCTCTTCATATCTATAGGCCTATTGGATGTATCTCTGTAATTTTTTTCATAATACATTTTGGCTTATGGATT
>Frequency_2_QualityScore_FFHHHHHJJJGHIIJJGIGIIIIIJIJJJJJJJJJJJIJJIJJIJIJJIJJJJJIIJJJIJHHJIIJJJHIJIIGFHHGFEDEEEEEEEEECEE_Mismatch_0_Sense_+_Library_PoolT
TTCACTTAGGTTGCTGAGATTGTCTGCATGTCCAAGCTTGTCATTGCTTCCTCCATCCATTAGCAAACTTCAGCAACTAGAATTTCTTGATATT
>Frequency_2_QualityScore_FFHHHHHJJIJCGGIIJJJIJJJJIJIJJJIIIIJIIIJJJJJJJJJGIIIJIIIHEEGHGFFFFFDDDECEEEDEECEEDECCDDDDDDACCC_Mismatch_1_Sense_+_Library_PoolT
ACATGCGGGAGTGCTCTGGACTGAAGATGCTGCCTAAAGCATTAGCAAAACTAAGGTCTTTAAAACGTGTAATCTGTGATGAGCACACCGAACA
>Frequency_1_QualityScore_DDBHGHHIGGI1CE@FFBHHICGG@H>?DG9FEEEHGIIGIIIIIIIGDDGHI=HE=?EBDDFEBECACCC<CDCDCCEDCCCC@BCBBBBBB>_Mismatch_1_Sense_+_Library_PoolC
ACATGCGGGAGTGCTCTGGACTGAAGATGCTGCCTAAAGCATTAGCAAAACTAAGGTCTTTAAAACGTGTAATCTGTGATGAGCACACCGAACA
>Frequency_2_QualityScore_FFGHHCGIIJAGH?EGGIJJIAEGFGIIIIIJJIJIJJIIJJJIJGIIIIIIHGHGGFGGEFEEEEEEEEFEEEFEEDDEEEDEEEEEEEDDDD_Mismatch_0_Sense_+_Library_PoolT
GGTCGATGGGTGGTATATGGGTAGTATATATTTATGAAACAAGAGATGACAGAGGAATTCTCTCATAATATATTTATGATATGATATTTTTATG
>Frequency_1_QualityScore_FFHHHHHJJJCGHFHHHIJJJCFIGIJJJJJJIJJJJJJJJJJIJHJJIIJJIJJJIJIJJJHHHHHHGFFFFFFFFEEEEEEEEDEFEEDDDD_Mismatch_0_Sense_+_Library_PoolC
GGTCGATGGGTGGTATATGGGTAGTATATATTTATGAAACAAGAGATGACAGAGGAATTCTCTCATAATATATTTATGATATGATATTTTTATG
>Frequency_2_QualityScore_FFHHHHHJJJJJJJJIIIJJJIIJIJGIIIJJIJCGIEHIJJJJJGGHGHIIJJJJJJJJJJJIIIIHGGGGFEEEEEDECDDDEDDDC_Mismatch_0_Sense_+_Library_PoolT
ATCTCCTTAAAATTTGACTTTATAGGTCGATGGGTGGTATATGGGTAGTATATATTTATGAAACAAGAGATGACAGAGGAATTCTCTCA
>Frequency_2_QualityScore_EEHHGHHJJJIFHIJJJIIJJIIJJJGIIJIJJJJJIJJEGHIJJIJJJJIJJIIJIJJIIIJJJIIIIIGEGEFGFE@ACACCCEEDDCCDCE_Mismatch_1_Sense_+_Library_PoolT
GAAAATAAGAGTTTTTCTCAGACTGGAATTATTTATAGGTGTTTATCTCCTTCAAATTTGACTTTATAGGTCGATGGGTGGTATATGGGTAGTA
>Frequency_2_QualityScore_FEHHHHHJJAEHAGHGHIJJEGIHHIIJJJJJJJJJJJJJJJJJJJJJJJIIIJJIJIIIIJIHHHHHGCEFFFFFFEEEEEEEEEEEEDDDDD_Mismatch_0_Sense_+_Library_PoolT
GTCGATGGGTGGTATATGGGTAGTATATATTTATGAAACAAGAGATGACAGAGGAATTCTCTCATAATATATTTATGATATGATATTTTTATGG
>Frequency_2_QualityScore_FFHHHHHJJIJJJJJJJIJJIJIIIIIIJJJJJJJJJJJIJIJJJJJJJIIJHIIIJJIIIJJJIIIIII_Mismatch_0_Sense_+_Library_PoolT
TATATTTATGAAACAAGAGATGACAGAGGAATTCTCTCATAATATATTTATGATATGATATTTTTATGGA
>Frequency_2_QualityScore_FFHHHHHCGGIIJJJJJJJJIIIIJJJIIIJJJIJJIJHIIGIIIIEGHAGGFIIIJEGIIIIEHHGHHHHGGGEFEEEDEEEEDDDDDDBDCD_Mismatch_1_Sense_+_Library_PoolT
TTATAGGTGTTTATCTCCTTCAAATTTGACTTTATAGGTCGATGGGTGGTATATGGGTAGTATATATTTATGAAACAAGAGATGACAGAGGAAT
>Frequency_2_QualityScore_FFHGHHHJJJJJIIJJJJJJJJHIJJIIIJJJJIGIIIIJJJJJJJIJGIIJIIIIIIHGHHGFGFGEEEEEEEDECEEDCDDCDDBDDCDDDC_Mismatch_1_Sense_+_Library_PoolT
ACGTGTAATCTGTGATGAGCACACCAAACAACAGTGGTTGGCTATCAAAGACTCTGCCATCCCTAATCTCACAGTGGATGTGGTCGAAGAACAC
>Frequency_2_QualityScore_CDFF>EFDGGGBE;EBGGHGECAC=EEGGCEDGGGG_Mismatch_0_Sense_+_Library_PoolT
ATTTATGATATGATATTTTTATGGATTTTTACTTTA
>Frequency_2_QualityScore_FFHHHHHJJJGIJIIJJJJIJJIJJJJJJJJJJJJJJJJJIJJJJJJJIJGIJJJJIJIIIIGGGEEEECEEEEECCEDDDDDDDDDD93>>>9_Mismatch_2_Sense_+_Library_PoolT
CAAACAACAGTGGTTGGCTATCAAAGACTCTGCCATCCCTAATCTCACAGTGGATGTGGTCGAAGAACACTTTAGTTTGGACTGGCTTGATGAC
>Frequency_2_QualityScore_FFHHHHHGIIIIIJIJJJJIJJJJJJJJIIJIJJJJIJIJJIIJJIJIJJJIJJJJJIJJJJJJIIJJJIIHIJJJIIIHHHGGFFFEEEEECC_Mismatch_1_Sense_+_Library_PoolT
ATATGGGTAGTATATATTTATGAAACAAGAGATGACAGAGGAATTCTCTCATAATATATTTATGATATGATATTTTTATGGATTTTTACTTTAA
>Frequency_2_QualityScore_CFFHGHHIJGJJJHIIIIIIGGIIIIGEIIIIIIIIIEIIJHIJJJJIHIIHIJIGEGGIIIIIGIGIJIDEEGIDGHIHIIIEHGHGCDEEDE_Mismatch_0_Sense_+_Library_PoolT
TCTCTCATAATATATTTATGATATGATATTTTTATGGATTTTTACTTTACTATTGAATCCTTTCTCTTCATATCTATAGGCCTATTGGATGTAT
>Frequency_2_QualityScore_EFEHHGGGHIIIJIJJHIIIJJHICDEEEEGIIIHG@E@EEACGGIGIFIIIIJIIGHGFGGECDEEDDACEEEDCCCDDDDCCDDBABCCDAA_Mismatch_0_Sense_+_Library_PoolT
TTGGCCAGCTATCAAATTTAAAGATGTTGGACATGCGGGAGTGCTCTGGACTGAAGATGCTGCCTAAAGCATTAGCAAAACTAAGGTCTTTAAA
>Frequency_2_QualityScore_FFHHHHHJJJJJIJIIJJJJJIIJJJJIIIIIJJJIJJJIIIJGIJJJJJJJJJJIIIIJJIIEHIJJIHIIIIII_Mismatch_0_Sense_+_Library_PoolT
TTATGAAACAAGAGATGACAGAGGAATTCTCTCATAATATATTTATGATATGATATTTTTATGGATTTTTACTTTA
>Frequency_2_QualityScore_FFHHHHHJJJGIIIJIGIIGIJIJIIJJJJJJJJJIIJJJJJIJJJJJ:9CAAGGABHGHACFF7;?ADBDCD?CACCCCCD<?CDB?CD?CAC_Mismatch_0_Sense_+_Library_PoolT
AATCTCACAGTGGATGTGGTCGAAGAACGCTTTAGTTTGGACTGGCTTGATGATTGAAAAGGGGTTCATGAAACCTCATCTTGCCCTATTCCAT
>Frequency_2_QualityScore_FFEGHCFGHIIJJEGIGIIIIGIIJJJIIIIJJJJIIIJJIJIJIIIGIIJIIJIIIIIJIIIIGIGGGFGGGGGGEEEFEEEDDEEEDDDCDD_Mismatch_0_Sense_+_Library_PoolT
GGTGGTATATGGGTAGTATATATTTATGAAACAAGAGATGACAGAGGAATTCTCTCATAATATATTTATGATATGATATTTTTATGGATTTTTA
>Frequency_2_QualityScore_FFHH?EFBGHHIIIG>GGEHIIIIIIJIJJJIJJIIIIIJJIJJIJHIIHIIJJJIJJIJIJIIIHGHHGFGGFFFFEEDEEEEEDECCCCDDD_Mismatch_0_Sense_+_Library_PoolT
TGGGTGGTATATGGGTAGTATATATTTATGAAACAAGAGATGACAGAGGAATTCTCTCATAATATATTTATGATATGATATTTTTATGGATTTT
>Frequency_2_QualityScore_FFHHHHFIIJJJJIIJIIJIJJJJIJJIIJJJJJGGGIJJIIIIIJIIJIIJJJJJIIIJIGHIJJJJJIIHGHGHHFFEEEDEEDEEDCDDCC_Mismatch_0_Sense_+_Library_PoolT
GCAACTAGAATTTCTTGATATTTCATTGTGCAGGTCTTTGAAGGACCTTCCTGTGGAATTTGGCCAGCTATCAAATTTAAAGATGTTGGACATG
>Frequency_2_QualityScore_FFHHHHHJFHIIJIJIIIGIIJIIIJJIIJJIGIIJEGHHIIJJJJJJJIGIIIIIJIIIJJIIJJIDGEHGHHHAAC=ADEEECD?CCCEEFE_Mismatch_0_Sense_+_Library_PoolT
AATAAGAGTTTTTCTCAGACTGGAATTATTTATAGGTGTTTATCTCCTTAAAATTTGACTTTATAGGTCGATGGGTGGTATATGGGTAGTATAT
>Frequency_2_QualityScore_FFHHHHGIGIIIJIJGIFIEIJIJJIHIJJIHGIIJIIJIJIJJJIJIJJJJGGIJJIIIGIIGIIJIGEIIIHIIIIIIHGHGGHGGFCDDDE_Mismatch_0_Sense_+_Library_PoolT
TGATATGATATTTTTATGGATTTTTACTTTACTATTGAATCCTTTCTCTTCATATCTATAGGCCTATTGGATGTATCTCTGTAATTTTTTTCAT
>Frequency_2_QualityScore_FFGGEFFIIFGHIGGEEFIGFHIIHGEEIIICHHGHHGEGEIGIICFG?EGIGCHIGFIEIIIHIDGGGF7@FDBEDEGGACACEEEEDDB??@_Mismatch_0_Sense_+_Library_PoolT
CATGTCCAAGCTTGTCATTGCTTCCTCCATCCATTAGCAAACTTCAGCAACTAGAATTTCTTGATATTTCATTGTGCAGGTCTTTGAAGGACCT
>Frequency_2_QualityScore_FFHHHGFIJJJJJJIJJJJJJIJJJJIIJJJIJJJ;ACCCEI>?EGI?CGG1;@?CAAEEDEEDDCDAD?AACA>AC@C?AA?C;BC>A?BA;A_Mismatch_0_Sense_+_Library_PoolT
ATGTGGTCGAAGAACGCTTTAGTTTGGACTGGCTTGATGATTGAAAAGGGGTTCATGAAACCTCATCTTGCCCTATTCCATACCTTTAGTTGTA
>Frequency_2_QualityScore_FFHHHFHIIIJIJJJJJJJIJIIJJJJJJJIJJJ@AEDCGGB@GIJCGIJ1=ACEECEEAAAC?CCEEABCCB?CC?A?AACBACC9=>CA?BD_Mismatch_0_Sense_+_Library_PoolT
TGTGGTCGAAGAACGCTTTAGTTTGGACTGGCTTGATGATTGAAAAGGGGTTCATGAAACCTCATCTTGCCCTATTCCATACCTTTAGTTGTAT
>Frequency_2_QualityScore_FEHHHHHIIJIJIIJJIHGIIIJIIIIIJJJJJJJJJIIIJJJJIJJIIIIJIJJJJJJJJIIIIJIJHIIJJIHHHHHGFEEEEEEEEEEDCE_Mismatch_0_Sense_+_Library_PoolT
GTTTAAGTTCACTTAGGTTGCTGAGATTGTCTGCATGTCCAAGCTTGTCATTGCTTCCTCCATCCATTAGCAAACTTCAGCAACTAGAATTTCT
>Frequency_2_QualityScore_FFHHHGHHIJJJJJJIIIJJJIJIJGIIIJJJJJIJJIJJJIIJJJIJJJIEIIIIHGGGGEEEEEEACDBCDDDDCCDDDBDDCEEDDEDCED_Mismatch_0_Sense_+_Library_PoolT
TTTAAAGATGTTGGACATGCGGGAGTGCTCTGGACTGAAGATGCTGCCTAAAGCATTAGCAAAACTAAGGTCTTTAAAACGTGTAATCTGTGAT
>Frequency_2_QualityScore_FFFHFHGIJHIIIIIIIIIIIIIJJGIIIIIIIJJIIJEHHIIIJIIG_Mismatch_0_Sense_+_Library_PoolT
AATATATTTATGATATGATATTTTTATGGATTTTTACTTTACTATTGA
>Frequency_2_QualityScore_EEHGCEBHEHIIIGGHIEIIGIID=E;ADGGEIIIIEIIFEFIGHIAGGIIEEGGEGGG?CCCEB<C?CBA=3?CACCC@;?@AC@AAABCACD_Mismatch_1_Sense_+_Library_PoolT
ATTTAAAGATGTTGGACATGCGGGAGTGCTCTGGACTGAAGATGCTGCCTAAAGCATTAGCAAAACTTAGGTCTTTAAAACGTGTAATCTGTGA
>Frequency_2_QualityScore_EFHHHFGGGIIJGIGIEEEABE?EGB9CGGCBGI0<BAEFGGGGI@GEFEFGGHGIEEHEEGEEGEFCCDBCAACACCCEEEECDDCCC@@CCB_Mismatch_2_Sense_+_Library_PoolT
TTTAGTTTGGACTGGCTTGATGATTGAAAAGGGGTTCATGAAACCTCATCTTGCCCTATGCAATACCTTTAGTTGTATATCCTTTGTTGTTTAA
>Frequency_2_QualityScore_FFHHHHGIJIIIDHIIIJGIFGIIIJIJJJJIIJIIJIIJJIIIIJJIIIIIJIFGGIIIJIHHJJJGGDGHGGEEFFEECDCACCCCEDDC?A_Mismatch_0_Sense_+_Library_PoolT
AGTTCACTTAGGTTGCTGAGATTGTCTGCATGTCCAAGCTTGTCATTGCTTCCTCCATCCATTAGCAAACTTCAGCAACTAGAATTTCTTGATA
>Frequency_2_QualityScore_FFHGHHHJJJIJIIHHJGIIHHIGIHGJIJJJJJIJIJJIIIIIJJIJJJII@<??=:C2;@CE1;?C\54=?><CC?=>BA?A9A7:?C16<B_Mismatch_1_Sense_+_Library_PoolT
CCCTAATCTCACAGTGGATGTGGTCGAAGAACGCTTTAGTTTGGACTGGCTTGATGATTGAAAAGGGGGTCATGAAACCTCATCTTGCCCTATT
>Frequency_2_QualityScore_EEHHHHHIF;BC?GHADHIIEHII;CACGCEGHFGFGGEFEH@EGID?DDE=EGEGFGHI;DAHDDEHE??CAEEDECA>BA?BCDAB;ACD?C_Mismatch_2_Sense_+_Library_PoolT
ACTGGCTTGATGATTGAAAAGGGGTTCATGAAACCTCATCTTGCCCTATGCAATACCTTTAGTTGTATATCCTTTGTTGTTTAATTATGTATAA
>Frequency_2_QualityScore_FFHHGHHJJJJJJJJJJIJJJJIJJJJJJIJGIJJIJJJIIJJIIIJJJJJJIIIGIHHHHHHFFFFFFCEEEDDDCCCDDDDDDDDBCCCEEE_Mismatch_1_Sense_+_Library_PoolT
ATCAAATTTAAAGATGTTGGACATGCGGGAGTGCTCTGGACTGAAGATGCTGCCTAAAGCATTAGCAAAACTTAGGTCTTTAAAACGTGTAATC
>Frequency_2_QualityScore_FDHGEHHIJIJIIIIJJIIIGIHIIHJJIIIIJCAEGGFH>EGII;<BG3=@EEGDEEEDEEA;ABDAC@CC@CCACDECACCCCA?:?AACCE_Mismatch_0_Sense_+_Library_PoolT
GTGGTCGAAGAACGCTTTAGTTTGGACTGGCTTGATGATTGAAAAGGGGTTCATGAAACCTCATCTTGCCCTATTCCATACCTTTAGTTGTATA
>Frequency_2_QualityScore_FFHGHHHJJJJJIIIJJJJJJJJJJJJJJJJIIIHIIIIJIIJHIIHIIIJJJJJJJIHHHHHFFFFFDCEE85?@=AB73?AC<?BD-5:AC<_Mismatch_1_Sense_+_Library_PoolT
GCTATCAAAGCCTCTGCCATCCCTAATCTCACAGTGGATGTGGTCGAAGAACGCTTTAGTTTGGACTGGCTTGATGATTGAAAAGGGGTTCATG
>Frequency_2_QualityScore_FFHHHGGIIIJIIJIIIIIIIJIJIIJIIIIJIIIIGHEIIIIIHBDIHIIHGIIIICGIIIIIIIIJJEEFGEFGHHGGFFFECECDDDDBCC_Mismatch_0_Sense_+_Library_PoolT
TCCATTAGCAAACTTCAGCAACTAGAATTTCTTGATATTTCATTGTGCAGGTCTTTGAAGGACCTTCCTGTGGAATTTGGCCAGCTATCAAATT
>Frequency_2_QualityScore_FFHHHHHJJJJJIIJJIIJJJHHIGIIIJGGHEGHIIJJJGHIGHIJJIJIJJJIIIIJIJIIIGIGGGHGGEFEFEEDEEEDDEDCDEECEFE_Mismatch_0_Sense_+_Library_PoolT
CTTAAAATTTGACTTTATAGGTCGATGGGTGGTATATGGGTAGTATATATTTATGAAACAAGAGATGACAGAGGAATTCTCTCATAATATATTT
>Frequency_2_QualityScore_EEECGGHGGIICAEDACHBCHGHEEIF=C=AFEBAGCHGGHHAGGACFIGCHICGHIFEEGIH>BBGEABAC?AA@CDBABC@ACBCCEECCCD_Mismatch_0_Sense_+_Library_PoolT
TGGACTGGCTTGATGATTGAAAAGGGGTTCATGAAACCTCATCTTGCCCTATTCCATACCTTTAGTTGTATATCCTTTGTTGTTTAATTATGTA
>Frequency_2_QualityScore_DCEGHH?EGDGHIGGFECEEEEGGHIIIIIIGGIGIIIIIGIIIIIIIGIIIIIIIIIIIGIIGIGIGIHHGFGGGEFEEEEFEEEDDEEC;??_Mismatch_2_Sense_+_Library_PoolT
GATGGGTGGTATATGGGTAGTATATATTTATGAAACAAGAGATGACAGAGGAATTCTCTCATAATATATTTATGATATGATATTTTTATGGAAA
>Frequency_2_QualityScore_FFGHFGFIJJJJIIIJIIJJJGIIIJIJJIIJJJJJIJHGIIIEHIGIGIEGGIIJIHIJIIIIGHIIGIIGCEEGGEFEEEDDCEEEECCCDD_Mismatch_0_Sense_+_Library_PoolT
CCATTAGCAAACTTCAGCAACTAGAATTTCTTGATATTTCATTGTGCAGGTCTTTGAAGGACCTTCCTGTGGAATTTGGCCAGCTATCAAATTT
>Frequency_2_QualityScore_EFHHHHHIIIJJJJGHIJJIIJJIJJIJJJJJJJIIFGIJJJJJJIJIIIIJIHIIJJIIGIIIIIJJHIHGHHHHFDCD?ACDDDDDDDDDCC_Mismatch_0_Sense_+_Library_PoolT
TTTCATTGTGCAGGTCTTTGAAGGACCTTCCTGTGGAATTTGGCCAGCTATCAAATTTAAAGATGTTGGACATGCGGGAGTGCTCTGGACTGAA
>Frequency_2_QualityScore_FFHHHHHIIGIJJIJJIIJIIJJJIIJDGIJIJJJIJGIGIIJIIJJJIIJIJIIIGHHHGGFEEEEEEDCCABCDCDDCCDDCBCCECDDEEC_Mismatch_0_Sense_+_Library_PoolT
AATTTAAAGATGTTGGACATGCGGGAGTGCTCTGGACTGAAGATGCTGCCTAAAGCATTAGCAAAACTAAGGTCTTTAAAACGTGTAATCTGTG
>Frequency_2_QualityScore_FFHHHHHJJJJJJJJJJIIIEHHHIIGIJIIJIIJJJJJJJJIJIEHIIIIIJJJJJI:/;;0>A99?CA=?CC)399>A<@C?C?AAACC?7<_Mismatch_0_Sense_+_Library_PoolT
TGCCATCCCTAATCTCACAGTGGATGTGGTCGAAGAACGCTTTAGTTTGGACTGGCTTGATGATTGAAAAGGGGTTCATGAAACCTCATCTTGC
>Frequency_2_QualityScore_FFGHGG?CDEGGIIHIIIII_Mismatch_0_Sense_+_Library_PoolT
TATAGGTGTTTATCTCCTTA
>Frequency_2_QualityScore_FFHHHHHIIGIIJJJJJJJJIIJJIIJJIIJIJJIGHIIIJJIIJIIJJJJIJJIJJCFGIJIJIJJIIGGHGEGGFFFEECEDDECDEDCCDD_Mismatch_0_Sense_+_Library_PoolT
AGCAACTAGAATTTCTTGATATTTCATTGTGCAGGTCTTTGAAGGACCTTCCTGTGGAATTTGGCCAGCTATCAAATTTAAAGATGTTGGACAT
>Frequency_2_QualityScore_FEHHGGGIIJIIJJIGIHIJJGIIIGIIHIHIIIIGGGIHIIIJIGIIEFBGCGIEEDGGHFFEFFECDDE@AACCCCCCDDDCBBBBCCCCC?_Mismatch_1_Sense_+_Library_PoolT
GTGGAATTTGGCCAGCTATCAAATTTAAAGATGTTGGACATGCGGGAGTGCTCTGGACTGAAGATGCTGCCTAAAGCATTAGCAAAACTTAGGT
>Frequency_2_QualityScore_DEHHGGHIIJJJJJJIIIIIIIIIHIJJJJGIJIJJJIIJJIHGGIIIIIHGIHIHHIJIIIGF_Mismatch_0_Sense_+_Library_PoolT
TATTTATGAAACAAGAGATGACAGAGGAATTCTCTCATAATATATTTATGATATGATATTTTTA
>Frequency_1_QualityScore_BDFHFFDGIIIGIIGI@G@BF@HBFEHGIIIGEEHEIIIIGIIIIHEHIIIIICDGIIIIIIHH_Mismatch_0_Sense_+_Library_PoolC
TATTTATGAAACAAGAGATGACAGAGGAATTCTCTCATAATATATTTATGATATGATATTTTTA
>Frequency_2_QualityScore_CDECEEACG:AGCGIHGHHHHHFHH;A@EGGGHEFGFEGGGCGA>ED?CAEEHIAGCEEGFECCCEGEHDACACCGADDCCCA9=ACAACA_Mismatch_0_Sense_+_Library_PoolT
AAAGGGGTTCATGAAACCTCATCTTGCCCTATTCCATACCTTTAGTTGTATATCCTTTGTTGTTTAATTATGTATAAACTGAAAATAAGAG
>Frequency_2_QualityScore_ECGHFHGIFIIGGIIIEGGIIIIIGGIIIIHIIIIIIIIEGEFIGIIIGIIII_Mismatch_0_Sense_+_Library_PoolT
GAAAATAAGAGTTTTTCTCAGACTGGAATTATTTATAGGTGTTTATCTCCTTA
>Frequency_2_QualityScore_FFHGHGGIHIFIIJGIIHIIJJIJIIJJJJIJIIIJIJ_Mismatch_1_Sense_+_Library_PoolT
CTCATAATATATTTATGATATGATATTTTTATGGATTA
>Frequency_2_QualityScore_CDEEECGIIIGGIIIIHIIIHHIGIIIIIGGI=CGGIHGGIGIIIFGGGIHIGCDEECFFGBCD;@CEFEEEE>;?;?CDDDCBCCDCABCDDC_Mismatch_0_Sense_+_Library_PoolT
ATTGTGCAGGTCTTTGAAGGACCTTCCTGTGGAATTTGGCCAGCTATCAAATTTAAAGATGTTGGACATGCGGGAGTGCTCTGGACTGAAGATG
>Frequency_2_QualityScore_EEGHGHHICGIIIIF?GGEGGGICEHHGIGIIIFGIEGGGIIIIIIIIIIIHHIIIIEEHIIIIHICEECEGHGHACDADCBEECBACCCEEEE_Mismatch_1_Sense_+_Library_PoolT
AATAAGAGTTTTTCTCAGACTGGAATTATTTATAGGTGTTTATCTCCTTCAAATTTGACTTTATAGGTCGATGGGTGGTATATGGGTAGTATAT
>Frequency_2_QualityScore_DEHGGHFIIEGHIIGEHIIDIIIFFICEGGHIIIIGFEIIIHIJHGHGIJIIIJIIBHIHIIEI?CECGCGGAGGEGGEBCACA;AACACCDCC_Mismatch_0_Sense_+_Library_PoolT
GCTTGTCATTGCTTCCTCCATCCATTAGCAAACTTCAGCAACTAGAATTTCTTGATATTTCATTGTGCAGGTCTTTGAAGGACCTTCCTGTGGA
>Frequency_2_QualityScore_FFHHHHHIIGIJIJJGIJFHIIIHJIJJJJJJJJJJJJJIJIJJIGGD=AABFE??EHH8AEE1;AABCCCB?ACCABBCC=ABCBCCCCDBCC_Mismatch_2_Sense_+_Library_PoolT
ATCTCACAGTGGATGTGGTCGAAGAACGCTTTAGTTTGGACTGGCTTGATGATTGAAAAGGGGTTCATGAAACCTCATCTTGCCCTATGCAATA
>Frequency_2_QualityScore_DEGFBGGGICGHGIIEHIHICICDAFGGGGAEFCFHDH?HDGAHHGGI?EIEIGIIIIFIIIFGEEE9CDEGAAAAC<;9;CCDEECAAACCAC_Mismatch_0_Sense_+_Library_PoolT
ATTTATGATATGATATTTTTATGGATTTTTACTTTACTATTGAATCCTTTCTCTTCATATCTATAGGCCTATTGGATGTATCTCTGTAATTTTT
>Frequency_2_QualityScore_FFHHGHHIIGEHIJJJJJJIIJJIIGIIJIJIJHIJIICGGIJJIJIJJJIJGIIIJJJGIIIJIIIIIIGGEGGFEABD?CCEEEDCBCCCEE_Mismatch_0_Sense_+_Library_PoolT
AAAATAAGAGTTTTTCTCAGACTGGAATTATTTATAGGTGTTTATCTCCTTAAAATTTGACTTTATAGGTCGATGGGTGGTATATGGGTAGTAT
>Frequency_1_QualityScore_FFHHHHHJGHCHIIJIJIJGGIJJJGHIJJJIJIIIJIFHIJJJIIJIJJJJIIJJJJJHIHJJHHHGGIIHFHHFF?>A>CDEDDDDCCBCDF_Mismatch_0_Sense_+_Library_PoolC
AAAATAAGAGTTTTTCTCAGACTGGAATTATTTATAGGTGTTTATCTCCTTAAAATTTGACTTTATAGGTCGATGGGTGGTATATGGGTAGTAT
>Frequency_2_QualityScore_CFGECGFHIIIAGIGIIIIEIIGIHIGIGIIIIIIIIGIIIIIHGGHIGI_Mismatch_0_Sense_+_Library_PoolT
ATGTATCTCTGTAATTTTTTTCATAATACATTTTGGCTTATGGATTGGAT
>Frequency_2_QualityScore_FFHHHHHJJJJIGIJJJJIIIIJJJIJJIEHIIJIIIIJIJJJJJJIIJJJJJIIIGGHHGGFFFEEEEEEEDDCCCDDDDDDDDCDDCEEEDE_Mismatch_1_Sense_+_Library_PoolT
CAAATTTAAAGATGTTGGACATGCGGGAGTGCTCTGGACTGAAGATGCTGCCTAAAGCATTAGCAAAACTTAGGTCTTTAAAACGTGTAATCTG
>Frequency_2_QualityScore_FFHGHHHIIIIIIA;EECGH=DHII?FHI5?DGGHGIIHIIHGHGHIEGIIHGHIEGGIIIIGIH?DCGAACFFEDEECDDCDCAACACCEDEC_Mismatch_0_Sense_+_Library_PoolT
TTTGGACTGGCTTGATGATTGAAAAGGGGTTCATGAAACCTCATCTTGCCCTATTCCATACCTTTAGTTGTATATCCTTTGTTGTTTAATTATG
>Frequency_2_QualityScore_FFHHHHHIIIJIJIJJJJJIJHJJJJIJJJJJJIIIIGIIGIIHIIIIIHIIIIIIIIIHHHGHHFFFFECCDED51=?/=A;(<CC<>CD_Mismatch_1_Sense_+_Library_PoolT
TTGGCTATCAAAGCCTCTGCCATCCCTAATCTCACAGTGGATGTGGTCGAAGAACGCTTTAGTTTGGACTGGCTTGATGATTGAAAAGGGG
>Frequency_2_QualityScore_CEECFFCGEHIGGIIHFEIEHIA9EIIF_Mismatch_1_Sense_+_Library_PoolT
TTTATGATATGATATTTTTATGGATTTA
>Frequency_2_QualityScore_DEHGG?EEGGGIIIIIIII_Mismatch_0_Sense_+_Library_PoolT
ATAGGTGTTTATCTCCTTA
>Frequency_2_QualityScore_FFGGAFEGGHECEGHIIIIIIGHGIFGIIIIIFHHIIHIGIDHHEHIGGHHIGGEACBEGGEEEEECCC?ACDDDCCDDCECCDCDDC@BDDCD_Mismatch_1_Sense_+_Library_PoolT
CATGCGGGAGTGCTCTGGACTGAAGATGCTGCCTAAAGCATTAGCAAAACTAAGGTCTTTAAAACGTGTAATCTGTGATGAGCACACCGAACAA
>Frequency_2_QualityScore_FFFHHHHAEHDEHGIIJJCGHFGHIIIJJJIJJJIIJJJJGIGIJJIIIIJIIIJIIJJIIIIGHHHHGGGGGFFFFEEEEEDEDEEEDDDCDD_Mismatch_0_Sense_+_Library_PoolT
CGATGGGTGGTATATGGGTAGTATATATTTATGAAACAAGAGATGACAGAGGAATTCTCTCATAATATATTTATGATATGATATTTTTATGGAT
>Frequency_2_QualityScore_EEFFGFFHGEHGIIIIGIIFEHHFGIGGGIHGIIJIFEGGHIIIIIICGGHCABGHGFIGEEE?ADEEDCCDEDDC?CCCACCDDCDCAACCCD_Mismatch_0_Sense_+_Library_PoolT
TTGAAGGACCTTCCTGTGGAATTTGGCCAGCTATCAAATTTAAAGATGTTGGACATGCGGGAGTGCTCTGGACTGAAGATGCTGCCTAAAGCAT
>Frequency_2_QualityScore_EFHHHGHJJJJIIJJIIIJJJIIIJJIIJIJJJJIIJJJJJJIJJIJJJIJJJGIIJIIJJJJJJJIIJJIHIJJJJIJGHHHHHFDDDEEDDE_Mismatch_0_Sense_+_Library_PoolT
ATGATATTTTTATGGATTTTTACTTTACTATTGAATCCTTTCTCTTCATATCTATAGGCCTATTGGATGTATCTCTGTAATTTTTTTCATAATA
>Frequency_2_QualityScore_FFHHHHHJJJJJJJIJIJJJHIIIIJIJJIJJIJIJJJJJJJJJJJHHJJIH_Mismatch_1_Sense_+_Library_PoolT
CAGAGGAATTCTCTCATAATATATTTATGATATGATATTTTTATGGATTTTA
>Frequency_2_QualityScore_FDGHHHHIIIIHIIGIIIIFGIIIGGCDGHIIIGIEGCGBIICGHHDHGHIIIIGIIIEHI=FEGEGHGECEEEEAACDCCBCDCCCFCCACCC_Mismatch_0_Sense_+_Library_PoolT
GTTACCTGATGACTTGGGGAGTTTAAGTTCACTTAGGTTGCTGAGATTGTCTGCATGTCCAAGCTTGTCATTGCTTCCTCCATCCATTAGCAAA
>Frequency_2_QualityScore_FFHHGHHJJJJIIGIIIIJJIIIHIJJJJJJIIIJJJGHHIIJIIIIFIIIJJJJIJHIGGCFIIGGGIGGGGGGGGEEEEEECDCDCCCCCCC_Mismatch_0_Sense_+_Library_PoolT
TTCAGCAACTAGAATTTCTTGATATTTCATTGTGCAGGTCTTTGAAGGACCTTCCTGTGGAATTTGGCCAGCTATCAAATTTAAAGATGTTGGA
>Frequency_2_QualityScore_FFHGHHHJJIJJIIIIJJIIIIIHIIIJJJJJJJJIIJJJJJIIJIJJJJGHIGIIIJIIIIIIIJIIIGGHHHGHHGFFFFFFEDEEEEEDCD_Mismatch_1_Sense_+_Library_PoolT
ATTGAAAAGGGGTTCATGAAACCTCATCTTGCCCTATTCCATACCTTTAGTTGTATATCCTTTGTTCTTTAATTATGTATAAACTGAAAATAAG
>Frequency_2_QualityScore_FFHGHHHJIJJIJIIIJJJJJJJIJGGIIIJJJJJJJJJIIJJJJJJIIJIJJIJIJJJJIIIHHGGGFEEDEECED?BCDDDDDDDDDCCCED_Mismatch_1_Sense_+_Library_PoolT
CTGTGATGAGCACACCAAACAACAGTGGTTGGCTATCAAAGACTCTGCCATCCCTAATCTCACAGTGGATGTGGTCGAAGAACACTTTAGTTTG
>Frequency_2_QualityScore_FFEHEGHIIIIIHIIIJIIGCGFEHIDHCGIHHIHHIIIIGGGCCCEGIHEGHHIEHHIGGIIIHIIIGCEFGGCDDEEEECBC;@CDACCCDC_Mismatch_0_Sense_+_Library_PoolT
GGAGTTTAAGTTCACTTAGGTTGCTGAGATTGTCTGCATGTCCAAGCTTGTCATTGCTTCCTCCATCCATTAGCAAACTTCAGCAACTAGAATT
>Frequency_2_QualityScore_FFHHHHHJJJJHIIJJJJJJJJJJJJJJJJJJJJJJJJJJJJJJJIJJJIIJIJIIJIJJJJJIIJIIHGHHHHHGFFFFFFFEEE_Mismatch_0_Sense_+_Library_PoolT
TTGAAAAGGGGTTCATGAAACCTCATCTTGCCCTATTCCATACCTTTAGTTGTATATCCTTTGTTGTTTAATTATGTATAAACTGA
>Frequency_2_QualityScore_FFHHHHHIJIJJFGIIJIJIJJJJJJIIJIIJJIIJJJIIIIJGGGGHIIJAEIGHHIIJJJEGIGHGHGGHHFFFFFFFEEDEEDDDDCDCDC_Mismatch_1_Sense_+_Library_PoolT
ATTATTTATAGGTGTTTATCTCCTTCAAATTTGACTTTATAGGTCGATGGGTGGTATATGGGTAGTATATATTTATGAAACAAGAGATGACAGA
>Frequency_2_QualityScore_EFGGGHGIIJJJIIIIJJHJIIJJHIGHEGIHIIEHHFHIGHIGIIIIIIIIIGIIJIIGHFGFFE99;6=AC9<ACD>>?B/739??=AC=AC_Mismatch_1_Sense_+_Library_PoolT
AAAGCCTCTGCCATCCCTAATCTCACAGTGGATGTGGTCGAAGAACGCTTTAGTTTGGACTGGCTTGATGATTGAAAAGGGGTTCATGAAACCT
>Frequency_2_QualityScore_FFHHGHGJHHIIIIGHIGIIHIIIIIJJIIIGIHIIJDGGIIIIJJJIGIIIIIGIGIIIIHHHHGGEEEBEADEEEEEECDDEDEDCDBCDDE_Mismatch_0_Sense_+_Library_PoolT
AGAGCTTGGAAAAGTTGTCTGTAACCCTATGTGAGGGTTTGGGAAATATGACCTTATTTGATAAGGCACAAGTCTTAATGTTTCCAAAGTTAAT
>Frequency_2_QualityScore_DCFGGHGIIIIHHIIIIIHEGIIIGIIIIIG?EEGCG?CGGI??EC1>5=CAEGHACFDED=ACAACDBB?BCB_Mismatch_2_Sense_+_Library_PoolT
GTCGAAGAACGCTTTAGTTTGGACTGGCTTGATGATTGAAAAGGGGTTCATGAAACCTCATCTTGCCCTATGCA
>Frequency_2_QualityScore_FFHHHHHJJJJJIJJJJJJJJJJJJJJJJJJJIIJJJJJIIJJJIIJJJIJJIHIIIJJJIIIIIJIJJHHGHHGGFFFFFFEECEEDCDDDDD_Mismatch_0_Sense_+_Library_PoolT
TTTTACTTTACTATTGAATCCTTTCTCTTCATATCTATAGGCCTATTGGATGTATCTCTGTAATTTTTTTCATAATACATTTTGGCTTATGGAT
>Frequency_2_QualityScore_FEEGHGHIHFGEHG>HGGBGIIIIEIIIICHGFAECCDGACFIIIIIGIIGIGIIFDFEEDFGGGICCHGCEBEGIGIGEGCGHEGEECDDCCC_Mismatch_0_Sense_+_Library_PoolT
GATATGATATTTTTATGGATTTTTACTTTACTATTGAATCCTTTCTCTTCATATCTATAGGCCTATTGGATGTATCTCTGTAATTTTTTTCATA
>Frequency_2_QualityScore_FFHHHGHJIIJJIJJIHIIIICGIIJJIIJJJJJHIIJJJIJIIIJJIIIIJIIIFHIJJCEIEEGFEHFFCEEDEEEEEEEFEEDDEDDDDDC_Mismatch_0_Sense_+_Library_PoolT
CAGACTGGAATTATTTATAGGTGTTTATCTCCTTAAAATTTGACTTTATAGGTCGATGGGTGGTATATGGGTAGTATATATTTATGAAACAAGA
>Frequency_2_QualityScore_EEFFH@FIIJIJJHIEGIIIIEHDIIIIIIJIICFGGIIIIIIIJJI_Mismatch_0_Sense_+_Library_PoolT
AAGAGTTTTTCTCAGACTGGAATTATTTATAGGTGTTTATCTCCTTA
>Frequency_2_QualityScore_FFGHGGHIIIIIJIJIIJJJIIJIIIIJJIIIJIIIJIIIIJJJIIIIIJJIJIIIIHHIHHIIIIIGIHIIIIHGGHGGGFFFFEEEDEDD=A_Mismatch_0_Sense_+_Library_PoolT
TGAGATTGTCTGCATGTCCAAGCTTGTCATTGCTTCCTCCATCCATTAGCAAACTTCAGCAACTAGAATTTCTTGATATTTCATTGTGCAGGTC
>Frequency_2_QualityScore_FFGHHHHJIIJJJJJIJJIJIJJJIIJJJJJJJJJJJJIIIGIIIIJJIIIJJJIIJIGIIHIIIJJHIDFFIIIIG_Mismatch_0_Sense_+_Library_PoolT
GGTTCATGAAACCTCATCTTGCCCTATTCCATACCTTTAGTTGTATATCCTTTGTTGTTTAATTATGTATAAACTGA
>Frequency_2_QualityScore_FFHHHGHJJJJJIJIJJIIIJIJJIIJHIJJIIJIIIIIIIIIHFIIIIIIJJIIIIGIIJJIIIIIIIGEGGGFEEECEEEEEEEEEDEEABC_Mismatch_0_Sense_+_Library_PoolT
TTGTCATTGCTTCCTCCATCCATTAGCAAACTTCAGCAACTAGAATTTCTTGATATTTCATTGTGCAGGTCTTTGAAGGACCTTCCTGTGGAAT
>Frequency_2_QualityScore_EFHHHGFIIIIIIIJHIJIIIIJIJJJIIJJIIIJJJIIHHIIIIIFGIIIIGGHIIIGEIIIIIFII?CFHGAEEFGFFEEEDEEDDEECECD_Mismatch_0_Sense_+_Library_PoolT
TAGCAAACTTCAGCAACTAGAATTTCTTGATATTTCATTGTGCAGGTCTTTGAAGGACCTTCCTGTGGAATTTGGCCAGCTATCAAATTTAAAG
>Frequency_2_QualityScore_FFHHHHFHIGHIGIIGIJHJIIJJIIJJJIJIJJJIIHIJJJJJ<;@C=EE;<DHIDEGG7?;?CBCDE??BA<?ACCA?CCA?B?BBCD?BCC_Mismatch_2_Sense_+_Library_PoolT
TCACAGTGGATGTGGTCGAAGAACGCTTTAGTTTGGACTGGCTTGATGATTGAAAAGGGGTTCATGAAACCTCATCTTGCCCTATGCAATACCT
>Frequency_2_QualityScore_FFHHGHHAFIIIEHIEIJIJJ_Mismatch_0_Sense_+_Library_PoolT
TTATAGGTGTTTATCTCCTTA
>Frequency_2_QualityScore_DCEHGGHIJHIGGIIIIIIHHGGHHIHIJHIIIIHHIIIIIIIHIGIIEHHEAFGHIG_Mismatch_0_Sense_+_Library_PoolT
TGCCCTATTCCATACCTTTAGTTGTATATCCTTTGTTGTTTAATTATGTATAAACTGA
>Frequency_2_QualityScore_ECGGHHHJIIHHHIIGIIIIGIHIIIJJIIJJII_Mismatch_0_Sense_+_Library_PoolT
AAAATAAGAGTTTTTCTCAGACTGGAATTATTTA
>Frequency_2_QualityScore_FFHGHHHJIHIJJJIGGIIIIJIIIIIJJJJJJJIJIGGIIJJJIIJJJJIIIIIHIIIIIIIJJIFIIGGFGGGGEEDDCABCDCDCCDCDDC_Mismatch_0_Sense_+_Library_PoolT
ATTTCATTGTGCAGGTCTTTGAAGGACCTTCCTGTGGAATTTGGCCAGCTATCAAATTTAAAGATGTTGGACATGCGGGAGTGCTCTGGACTGA
>Frequency_2_QualityScore_FFHGHHHIJJJJIIJJJJJJJIIIJGHIJJIIJJJIJJIIIIJIJJJIIHIIIIIJJJIJJIJJIJHFDCADEDDDCDDDDCACACDDDDDDCC_Mismatch_0_Sense_+_Library_PoolT
AGGTCTTTGAAGGACCTTCCTGTGGAATTTGGCCAGCTATCAAATTTAAAGATGTTGGACATGCGGGAGTGCTCTGGACTGAAGATGCTGCCTA
>Frequency_1_QualityScore_FFHFHHHJJJJJJJJJJIJJIGHGJBHIJIGIJJJJJJJIJJGIJJJJGIJJJJJIJJIHIJJGJJHDDDACEEDDDABDDDDDDDDDDDDDDD_Mismatch_0_Sense_+_Library_PoolC
AGGTCTTTGAAGGACCTTCCTGTGGAATTTGGCCAGCTATCAAATTTAAAGATGTTGGACATGCGGGAGTGCTCTGGACTGAAGATGCTGCCTA
>Frequency_2_QualityScore_FFHHHHGJCGHIJJJJJJJIIIIIJJIIIIJIJIJJJIJJJJJJJJIIIIJJIJIJJJJJIIIIIIIHHFGGGGFFFCEEEEDDCEECDDDDAB_Mismatch_1_Sense_+_Library_PoolT
AAAAGGGGTTCATGAAACCTCATCTTGCCCTATTCCATACCTTTAGTTGTATATCCTTTGTTCTTTAATTATGTATAAACTGAAAATAAGAGTT
>Frequency_2_QualityScore_FFHHFHGIJIJJHIJGIIIIIIJIIJJIJIJIJJIJJJJJJJIJ=7@?<?F;7@GIACHE\79>A?>CC?@ACAACCC?=BC9<AC=B9@ABCC_Mismatch_1_Sense_+_Library_PoolT
TCACAGTGGATGTGGTCGAAGAACGCTTTAGTTTGGACTGGCTTGATGATTGAAAAGGGGGTCATGAAACCTCATCTTGCCCTATTCCATACCT
>Frequency_1_QualityScore_FFHHHHHJJJJJJIJJIJIIJJJJJJJJJJJJJJIJJJJJJJJJJ_Mismatch_0_Sense_+_Library_PoolT
TCATAATATATTTATGATATGATATTTTTATGGATTTTTACTTTA
>Frequency_1_QualityScore_FFHHHHGJJJJIIHJJJJJJJJJJJIHIJJIIIJIJJEHHIJJJJIIIIIJJJIHIHIIHIEGIIJIGGGHIHDHDCEEDFFDDDCDA;>CBDC_Mismatch_0_Sense_+_Library_PoolT
TCAGCAACTAGAATTTCTTGATATTTCATTGTGCAGGTCTTTGAAGGACCTTCCTGTGGAATTTGGCCAGCTATCAAATTTAAAGATGTTGGAC
>Frequency_1_QualityScore_FFHHHHHIIJJJJJJHIIIJGJJIJJJJJJJJIJJJJDHIGIIJIJJJGIJIJJJJIJJJJJGHHHFFFFEFEEEDECCDCDC@CDDDBBDDBD_Mismatch_0_Sense_+_Library_PoolT
AAAACGTGTAATCTGTGATGAGCACACCAAACAACAGTGGTTGGCTATCAAAGACTCTGCCATCCCTAATCTCACAGTGGATGTGGTCGAAGAA
>Frequency_1_QualityScore_FFHHHHHJJJJJJJJJJJJJJJJ?)????G<@GII>GIG(<BCGEAFH>FDE@@DAC>CHHCCEF;@6>@AC>CD(;>ACAADDC>C>CDC;A>_Mismatch_1_Sense_+_Library_PoolT
AACGCTTTAGTTTGGACTGGCTTGATGATTGAAAAGGGGTTCATGAAACCTCATCTTGCCCTATTCCATACCTTTAGTTGTATATCCTTTGTTC
>Frequency_1_QualityScore_FFHHHGH=GHHE<4CCDGHGHDIGHE9*?D*BB@DGI3?DG8;AEA9?EHBE?C;6@;@@CCD@CCD3>@@>9A@CC>>(:>4>:B(:A>A@::_Mismatch_2_Sense_+_Library_PoolT
AGAACGCTTTAGTTTGGACTGGCTTGATTATTGAAAAGGGGGTCATGAAACCTCATCTTGCCCTATTCCATACCTTTAGTTGTATATCCTTTGT
>Frequency_1_QualityScore_FFHHHHHJJJJHIJJJJHIJIJJJJJJJJJHJJJJJJJJJJJJJJIJJJJJJJJJJJIIJH?EHFEFFFCCEDECDDDDDDDDDDEDDE_Mismatch_1_Sense_+_Library_PoolT
CCACTGTAGCGATTTGGAGGAATTGCCAGGAAAAATATGCTCTCTAACTTCCCTGCAGAGGTGGTCTGTCACCAATTGCCATCTTATCA
>Frequency_1_QualityScore_FFHFHHHJGIIJJJJHIJGIEHIJJJDGGGIIIHHEIHIIJIDGHGIIJJ;FFHHJIJJJHGHHHHGFFCEFEEEEEDDDDCDDCDCCCCDDDC_Mismatch_1_Sense_+_Library_PoolT
TCGAAAAGTTACCTGATGACATGGGGAGTTTAAGTTCACTTAGGTTGCTGAGATTGTCTGCATGTCCAAGCTTGTCATTGCTTCCTCCATCCAT
>Frequency_1_QualityScore_DADFADFAGH?FFEAGHEGHIIIIBD?DGHGCCAFHIBGA=FH@)748;=C.5;=\52?B;(6;;ACC3;>CAC:A>>3>>;A55,9?_Mismatch_0_Sense_+_Library_PoolT
GTGGATGTGGTCGAAGAACGCTTTAGTTTGGACTGGCTTGATGATTGAAAAGGGGTTCATGAAACCTCATCTTGCCCTATTCCATACC
>Frequency_1_QualityScore_FFBHFHBIIJII<FGHHIIHHIIJJJAHIFIIIJJJIJIIIJJIJJJIJJJJIJBEHIIIJIIGGGHIIGHGGGII_Mismatch_1_Sense_+_Library_PoolT
GTGGTATATGGGTAGTATGTATTTATGAAACAAGAGATGACAGAGGAATTCTCTCATAATATATTTATGATATGAT
>Frequency_1_QualityScore_DFFHHHHJJJIIFGGJJJJJJJJJJJJJJJJJJJJIJJJJDGGIJHIJJJJJ_Mismatch_1_Sense_+_Library_PoolT
TGAAAATAAGAGTTTTTCTCAGACTGGAATTATTTATAGGTGTTTATCTCCA
>Frequency_1_QualityScore_FFHHHHHJJJJJIJGGIJJIJIJGHIIIIHIJIIJGIJJJJIIIJJJJJJJIJJIJJJJHHHHHHFFFFFEDDEDDBCDDDDDCDDDDDDDDDD_Mismatch_0_Sense_+_Library_PoolT
AATTAACTTCGACCACTGTAGCGATTTGGAGGAATTGCCAGGAAAAATATGCTCTCTAACTTCCCTGCAGAGGTGGTCTGTCACCAATTGCCAT
>Frequency_1_QualityScore_FFHHHHHIJJIIJJIJJJJJJJJJIJIJJIJJJIJJJJJJJJJJJJJIJJJJJJIJJIJJJJJHHHHHHEFEFFFFEEEEEEDDDDDDDEE_Mismatch_0_Sense_+_Library_PoolT
ACAAGAGATGACAGAGGAATTCTCTCATAATATATTTATGATATGATATTTTTATGGATTTTTACTTTACTATTGAATCCTTTCTCTTCAT
>Frequency_1_QualityScore_FFHHHHHJJIJJJIJJJJIJJJIJIJJJJJJJJJJJJJJJJJJJJJJJJJJEIHIJJJJJJJJIJHHHHEHHFFFFFFFEEEAEDCCDCDDDDD_Mismatch_0_Sense_+_Library_PoolT
CAATCACAGTTCAAAGCGTGCAATACTTCATGGGCTGCCAGGCTTTTCTTCAGTTACACAGATTAAGTCTCTACTACTGGAGAAGTTGATTGTG
>Frequency_1_QualityScore_FFHHGHGJJJJJIJIIJIJJIIIGDHIJIIDHIEGHGHHGGDHGJJJJJIJGIIIIJJJGHHHFFFFF/>A@D>C53>CD:???_Mismatch_1_Sense_+_Library_PoolT
TCAAAGCCTCTGCCATCCCTAATCTCACAGTGGATGTGGTCGAAGAACGCTTTAGTTTGGACTGGCTTGATGATTGAAAAGGGG
>Frequency_1_QualityScore_FFHHHHHJIJJJJJJGJIIJIJJJJJJJIJJIHIGIJJJJJIIJJJJJIJJJJJJJJJJJIJJJJJJHHEE_Mismatch_0_Sense_+_Library_PoolT
AACAAGAGATGACAGAGGAATTCTCTCATAATATATTTATGATATGATATTTTTATGGATTTTTACTTTAC
>Frequency_1_QualityScore_FFHHHHHJJJJJJJJJJJJJJJJJJIIJJJJJJJJJJJJJJJJJJJJJJJJIJJJJJ_Mismatch_0_Sense_+_Library_PoolT
AGAGGAATTCTCTCATAATATATTTATGATATGATATTTTTATGGATTTTTACTTTA
>Frequency_1_QualityScore_?DDF?F8CAFFFEHHFEH>HHHEFHFADGF>3C6D@?7==)=C7)8@FC@@77;7?).=(;@37@B@>B>A<@A???3::33,5:>A@_Mismatch_1_Sense_+_Library_PoolT
CCAGCTATCAAATTTAAAGATGTTGGACATGCGGGAGTGCTCTGGACTGAAGATGCAGCCTAAAGCATTAGCAAAACTAAGGTCTTTA
>Frequency_1_QualityScore_6DFHDA?GIHBE<FH<C@BBHCGGICFEDDFEBAFFFG>HFFGAEGIHHHHHFE2;??;;>C;;>;@@C;ACCCCC>?>C>?BCC@>@::((:A_Mismatch_1_Sense_+_Library_PoolT
ATTTGGCCAGCTATCAAATTTAAAGATGTTGGACATGCGGGAGTGCTCTGGACTGAAGATGCTGCCTAAAGCATTAGCAAAACTTAGGTCTTTA
>Frequency_1_QualityScore_FFHHHHGJJJJJJJJJJJJGJJIJJJHIJJJJJIJJJJJJJJJJJHIIFHHIJIJJJIJJJJIJIJJIJDHHIHHGHHHFFFFFEEEECDDD@B_Mismatch_1_Sense_+_Library_PoolT
AATTTCTTGATATTTCATTGTGCAGGTCTTTGAAGGACCTTCCTGTGGAATTTGGCCAGCTATCAAATTTAAAGATGTTGGACATTCGGGAGTG
>Frequency_1_QualityScore_ADHA?FFBA<CAGAFE3+<A@EEHHBA_Mismatch_0_Sense_+_Library_PoolT
CAAGAGATGACAGAGGAATTCTCTCAT
>Frequency_1_QualityScore_FFGHHHHIJJJJJJJJJJJJJJGJJJJHHIGHIJJBGHDGGIIJJJBFHHHIIJIJJJJJJJIJIJJHHEHFFFFFFEEDE5>ACDDDDDE_Mismatch_0_Sense_+_Library_PoolT
TATCTCCTTAAAATTTGACTTTATAGGTCGATGGGTGGTATATGGGTAGTATATATTTATGAAACAAGAGATGACAGAGGAATTCTCTCAT
>Frequency_1_QualityScore_FFHHGHHJJIIJJIJJJIJJJJJ>GIJIIJJIJJJJJJJJIGIIIBHGIEHJIIDHGIJGEEHECEFFFCDEEDEDEEDDDECCDDDDDDDCFE_Mismatch_0_Sense_+_Library_PoolT
CCAATTGCCATCTTATCGAAAAGTTACCTGATGACTTGGGGAGTTTAAGTTCACTTAGGTTGCTGAGATTGTCTGCATGTCCAAGCTTGTCATT
>Frequency_1_QualityScore_FFHHHHHJJJJJJJIJJJJJJJJJJJIJJJJJJJJJIJJHHIJJIJJJJJGIIIJJJJJIJJJJJJJJIEFHGGFFFFFDECCCCDDDDDACCC_Mismatch_2_Sense_+_Library_PoolT
GGACTGAAGATGCTGCCTAAAGCATTAGCAAAACTTAGGTCTTTAAAACGTGTAATCTGTGATGAGCACACCTAACAACAGTGGTTGGCTATCA
>Frequency_1_QualityScore_FFGGH>FEHGGEGGHGGGIFGGGGGGGGGIJIGJIIIJJIGIIGGHIJGIIJHHHHHHHFFFF@AEDEFACEDDEEDEDDDDDDDD>05>9<AB_Mismatch_2_Sense_+_Library_PoolT
GCGGGAGTGCTCTGGACTGAAGATGCTGCCTAAAGCATTAGCAAAACTAAGGTCTTTAAAACGTGTAATCTGTGATGAGCACACCGAGCAACAG
>Frequency_1_QualityScore_DFHHHHHJJJJJJJJHIJJJHJJIJHHIHHJJJHHHGHHIIJJJHJJIIIJIJJJJJJJJJJJJJIJHGHHHFFFDFDECEEDEDDDDECDDDE_Mismatch_1_Sense_+_Library_PoolT
TCTCCTTCAAATTTGACTTTATAGGTCGATGGGTGGTATATGGGTAGTATATATTTATGAAACAAGAGATGACAGAGGAATTCTCTCATAATAT
>Frequency_1_QualityScore_DBH???BGBHHGIEHDG1CFHCHIIIIGHGGDHE@HAFH<BDDDC>F4DFHGGGGCHHHE@8CEHIGGHCHEEEE3?CDEFCED@@;@ACCA>@_Mismatch_1_Sense_+_Library_PoolT
GGATGATTGAAAAGGGGTTCATGAAACCTCATCTTGCCCTATTCCATACCTTTAGTTGTATATCCTTTGTTGTTTAATTATGTATAAACTGAAA
>Frequency_1_QualityScore_FDHHHHHJJJJJIJJJJJJJJIJJJJJJJJJJJJJJJJJJJJJIJHIJJIJJFJJJHHHHFEHFFFFFFCEECDCDDCDDDDDDDDDDDDDDDD_Mismatch_0_Sense_+_Library_PoolT
GTTCAAAGCGTGCAATACTTCATGGGCTGCCAGGCTTTTCTTCAGTTACACAGATTAAGTCTCTACTACTGGAGAAGTTGATTGTGCCTCCTCT
>Frequency_1_QualityScore_FFHGBBFGEGHHIIIIJJIGIIGHIGIFIIGEEHGGIIBEGIIJDB?FHIICGHGIIIIGHIIIJJJ@DC@HH>ACEEHFCFE:;;;@ACCC_Mismatch_1_Sense_+_Library_PoolT
AAAAGGGGTTCATGAAACCTCATCTTGCCCTATTCCATACCTTTAGTTGTATATCCTTTGTTCTTTAATTATGTATAAACTGAAAATAAGAG
>Frequency_1_QualityScore_FFHHHHHJJJJJJFHJIIJJJJJJJJJJJJJJJJJIJJIJJJJJFIIJJIJJIIIJJJJJIIJJGHIHICGHHGHFDDDBBD@CDCCCDDDDDC_Mismatch_0_Sense_+_Library_PoolT
TTCATTGTGCAGGTCTTTGAAGGACCTTCCTGTGGAATTTGGCCAGCTATCAAATTTAAAGATGTTGGACATGCGGGAGTGCTCTGGACTGAAG
>Frequency_1_QualityScore_FFHHHHHJJJJJJJJJJJJJJJJJJJJJJJIGHJHJJHJJIJJHBHHIJJIIIJJJIIJHHHHHFFFFE/.>>5;@(-;AC:<<=&008@>4:A_Mismatch_2_Sense_+_Library_PoolT
ATCAAAGCCTCTGCCATCCCTAATCTCACAGTGGATGTGGTCGAAGAACGCTTTAGTTTGGACTGGCTTGATGATTGAAAAGGGGGTCATGAAA
>Frequency_1_QualityScore_BDFF:C:E?G@BFHA?FHIEGI@F@F<:E>GFFAAFFE@>9:?@FFFIBEEIGFBFGBFEDFCFGGGEA==ECA>D>??3_Mismatch_2_Sense_+_Library_PoolT
CTAGTATATATTTATGAAACAAGAGATGACAGAGGAATTCTCTCATAATATATTTATGATATGATATTTTTATGGATTTA
>Frequency_1_QualityScore_FFBBHFHIHIIIGGII3AFCHGGE+AACFIIIGIGGIJJJJGIIJJIIJJJGIJIJJJGGIIGIIIH_Mismatch_0_Sense_+_Library_PoolT
CTTCATATCTATAGGCCTATTGGATGTATCTCTGTAATTTTTTTCATAATACATTTTGGCTTATGGA
>Frequency_1_QualityScore_BD:DD4:AEE?3?+3A:328C9E9E???DDDBBDA9DDEI>B?B8?97;=.==@@A78AE=C7@_Mismatch_1_Sense_+_Library_PoolT
TAACTTCCCTGCAAAGGTGGTCTGTCACCAATTGCCATCTTATCGAAAAGTTACCTGATGACTT
>Frequency_1_QualityScore_B+=DF?B>EAEBE9<?FF<C6F+ACGGFCEG>*)??DB8BGFF(B;@C<)88.B@)=F77.7C=7)=.77=C?@B7;?;:36((,(-(5@AB::_Mismatch_2_Sense_+_Library_PoolT
CTATCACAGTTCAAAGCGTGCACTACTTCATGGGCTGCCAGGCTTTTCTTCAGTTACACAGATTAAGTCTCTACTACTGGAGAAGTTGATTGTG
>Frequency_1_QualityScore_FFHHHHHJJFGHJJJJJJJJJJJIJIIJJJGIJJJHIIIJHIIFHIII?FH;FFFGIJJCHGHJJJHHHHHHHHFFFFFDEEEEDDDDCCDDDD_Mismatch_1_Sense_+_Library_PoolT
ATTTATAGGTGTTTATCTCCTTCAAATTTGACTTTATAGGTCGATGGGTGGTATATGGGTAGTATATATTTATGAAACAAGAGATGACAGAGGA
>Frequency_1_QualityScore_FFHHHHHJJJIIJJIIIIJJJIJHIJJJJJJJJJJJJJJIJJJJJIJJIJJJJJJJIJJIJJJJJJHHH>EHDEFFFFFECEEECAB>ACCCDC_Mismatch_0_Sense_+_Library_PoolT
ATATACAATCACAGTTCAAAGCGTGCAATACTTCATGGGCTGCCAGGCTTTTCTTCAGTTACACAGATTAAGTCTCTACTACTGGAGAAGTTGA
>Frequency_1_QualityScore_DD=AD6DDEI<E;>DE8CCDE?D9:BDDCD;D;B:B)8)=CA(8@C(6;A_Mismatch_2_Sense_+_Library_PoolT
TGTGGGCGAAGAACGCTTTAGTTTGGACTGGCTTGATGATTGGAAAGGGG
>Frequency_1_QualityScore_FFHHHHHHIJJJJJJJJJJJJJJJJJJJJJJJJJJJJJJJJJJJIJJJJJJJEHIHHHHHHFFEFEEEEEEEDDEEDEDDCDDDDDDDDDCDDD_Mismatch_2_Sense_+_Library_PoolT
GCGGGAGTGCTCTGGACTGAAGATGCTGCCTAAAGCATTAGCAAAACTTAGGTCTTTAAAACGTGTAATCTGTGATGAGCACACCGAACAACAG
>Frequency_1_QualityScore_FFFHFHHIJJIIJIIGHCHIJHIGIJGIIJJGJJIJIIJJGHI@FHJIIDIIJIJIIJJG_Mismatch_0_Sense_+_Library_PoolT
GAATTCTCTCATAATATATTTATGATATGATATTTTTATGGATTTTTACTTTACTATTGA
>Frequency_1_QualityScore_BDDBFHH@ABEGH@ACFGE@HF9C2<?1??:F06@DFECBF980?@F@FGIIIAHIIIIGEIEHDEF>E@>BE@;;?B(5>>ACCCCD_Mismatch_0_Sense_+_Library_PoolT
CTCCTTAAAATTTGACTTTATAGGTCGATGGGTGGTATATGGGTAGTATATATTTATGAAACAAGAGATGACAGAGGAATTCTCTCAT
>Frequency_1_QualityScore_DB++AAA;CBEAEEE<F:<ADAEEEAE:E?*C??CDD?D>AEDD@D??86??B.B8;38C7@@@CEDCCA=3>7;@3??(6@AA@=;???_Mismatch_0_Sense_+_Library_PoolT
TGGAGAAGTTGATTGTGCCTCCTCTTTATGAGTACTGTAAATCCTGGGAGAGCTTGGAAAAGTTGTCTGTAACCCTATGTGAGGGTTTGG
>Frequency_1_QualityScore_FFHHHHHJJIJJJJJJGIIIJJJIJJJJJJJJJJJJJJJJJJIJJJJJJJJJJJJJJJJJJJJJI_Mismatch_1_Sense_+_Library_PoolT
AAACAAGAGATGACAGAGGAATTCTCTCATAATATATTTATGATATGATATTTTTATGGATTTTA
>Frequency_1_QualityScore_FFHHHHHJJJJJJJJJJJJJJGHJFHIHIIFHIHIJJJHJJJJJIJIIIIJJJJJHHHH8(776>@(.;6@;;@@\35:;>3:A(<ACCCC@C3_Mismatch_0_Sense_+_Library_PoolT
CTGCCATCCCTAATCTCACAGTGGATGTGGTCGAAGAACGCTTTAGTTTGGACTGGCTTGATGATTGAAAAGGGGTTCATGAAACCTCATCTTG
>Frequency_1_QualityScore_FFHGHGHJIJIJJJGJJJJIJJIGIIHIIIJJJIIIIIIJJIIIIIIJJI_Mismatch_0_Sense_+_Library_PoolT
AGGAATTCTCTCATAATATATTTATGATATGATATTTTTATGGATTTTTA
>Frequency_1_QualityScore_FFHHHHHJJHIGGIEHIJGHEGDHGIIJJJJJJJJJJIIJFGHGIJJJIIIJJJIIHHHHHHFEDFFFEEDEEDCDDDDBDDDDDACACCC_Mismatch_0_Sense_+_Library_PoolT
TGGCCAGCTATCAAATTTAAAGATGTTGGACATGCGGGAGTGCTCTGGACTGAAGATGCTGCCTAAAGCATTAGCAAAACTAAGGTCTTTA
>Frequency_1_QualityScore_FFHHHHHJJIJJJJJJJJJJJJ:8<??BG>DGIJ=CHI\:9??>?CC>BAC@AA@C;;>C:<:C3>>@>9?>AC:>>CCAADC@4>4@C@>C?<_Mismatch_1_Sense_+_Library_PoolT
ACGCTTTAGTTTGGACTGGCTTGATGATTGAAAAGGGGGTCATGAAACCTCATCTTGCCCTATTCCATACCTTTAGTTGTATATCCTTTGTTGT
>Frequency_1_QualityScore_FFHFHHHJJJJJIJJJJJJGJJJJGIJIJJJJA@FECEGDCFHJ;CHI\5=DHEE>E;A@CDDE>C>>C;;ACC@DCB>?C>AC3>>C>@CDD@_Mismatch_0_Sense_+_Library_PoolT
TGGTCGAAGAACGCTTTAGTTTGGACTGGCTTGATGATTGAAAAGGGGTTCATGAAACCTCATCTTGCCCTATTCCATACCTTTAGTTGTATAT
>Frequency_1_QualityScore_FFHFHHHJIJJJIJJJIJJIJJJJIJJJJJJJ@DFEGBHBEBHJAGHH;B@GE>?CHE<@CDEFCC>AC>@CCC:>;@CC?>CC>@>A>@CDD>_Mismatch_0_Sense_+_Library_PoolC
TGGTCGAAGAACGCTTTAGTTTGGACTGGCTTGATGATTGAAAAGGGGTTCATGAAACCTCATCTTGCCCTATTCCATACCTTTAGTTGTATAT
>Frequency_1_QualityScore_FDHHHHHIJIJIJJJJJIIJIJIJIGIJJIJJJJJJGIJIIJIIIJJJJJHJJJCHIJHIJIIGGHHGCCEHEFHHHFFFFFDEEEEEEDDDDD_Mismatch_0_Sense_+_Library_PoolT
GTGCAATACTTCATGGGCTGCCAGGCTTTTCTTCAGTTACACAGATTAAGTCTCTACTACTGGAGAAGTTGATTGTGCCTCCTCTTTATGAGTA
>Frequency_1_QualityScore_DDHHHAFHIGHAFHCFGGIGHIIJJJJJIIBGGGIFHIIIJJI6@AF@GH4)=@A9==<\9=9:@CCDC<:<@>4>CCCDCD9>A>C:BCCCA>_Mismatch_1_Sense_+_Library_PoolT
CACAGTGGATGTGGTCGAAGAACGCTTTAGTTTGGACTGGCTTGATGATTGAAAAGGGGGTCATGAAACCTCATCTTGCCCTATTCCATACCTT
>Frequency_1_QualityScore_FFHHHHHJJJJJIJJJJJJJJJJIIJJJIIGIJJJJIIJJIJJHIJIIGJJIJJIICGBFHGIJJJJJCCHFHHHHFFFFFFCCEACEACCDDF_Mismatch_0_Sense_+_Library_PoolT
ACTTCATGGGCTGCCAGGCTTTTCTTCAGTTACACAGATTAAGTCTCTACTACTGGAGAAGTTGATTGTGCCTCCTCTTTATGAGTACTGTAAA
>Frequency_1_QualityScore_DDHGHHGJCFHIJJIJJJJJJJIJJJJJJJJJJJJJJJJIIJHHIJJFIJJJJJJJIIJIJJJJHJIIJJIIJJGJEFHHHFD_Mismatch_0_Sense_+_Library_PoolT
TATATGGGTAGTATATATTTATGAAACAAGAGATGACAGAGGAATTCTCTCATAATATATTTATGATATGATATTTTTATGGA
>Frequency_1_QualityScore_FFHGHHHJJJJJJJJJJJJJJJJJJIJJJIJJIIJJJJJJIIIJJGIIJHIIGIJJJJJIJIGHHHHEF?DC_Mismatch_0_Sense_+_Library_PoolT
GGGAAATATGACCTTATTTGATAAGGCACAAGTCTTAATGTTTCCAAAGTTAATAGAAATTAACTTCGACCA
>Frequency_1_QualityScore_FFHHHGHJJJJJJJJJJIJJJIJJJJJJJJIJIIJJJJJJJJJJJJJIJJJJJJJJJJHHHHHHFFFFFFEEEEEDDCCCDDDDCDDDADCDDE_Mismatch_0_Sense_+_Library_PoolT
TATCAAATTTAAAGATGTTGGACATGCGGGAGTGCTCTGGACTGAAGATGCTGCCTAAAGCATTAGCAAAACTAAGGTCTTTAAAACGTGTAAT
>Frequency_1_QualityScore_FFHGFFFBH<CCGGHGHIGEHIG_Mismatch_0_Sense_+_Library_PoolT
ATTTATAGGTGTTTATCTCCTTA
>Frequency_1_QualityScore_FFHHHHGJJJJJJJJJJJJIJJJJIJJJHIHIJJJJHJJJJJFHJIJJJJIJJJJHJJJHHHHHFFFFA@AAAACC@CDD;?BD2;<:@@ACCC_Mismatch_1_Sense_+_Library_PoolT
TCAAAGCCTCTGCCATCCCTAATCTCACAGTGGATGTGGTCGAAGAACGCTTTAGTTTGGACTGGCTTGATGATTGAAAAGGGGTTCATGAAAC
>Frequency_1_QualityScore_FFHHHHHJJJJJJIJJJJJJJJJJIJJJJJJJIIJJJJJJJJJJJJIJJIJJJJJJ_Mismatch_0_Sense_+_Library_PoolT
GAGGAATTCTCTCATAATATATTTATGATATGATATTTTTATGGATTTTTACTTTA
>Frequency_1_QualityScore_FFHHHHHJJJIJJJJJJJJJJJIJJA?FBDHIGHIIJDHIJ7@CHIGIIJGHCGGHHHHCEHFDDDFDEDEEEEDDDACCCCCCDEECDDDDCC_Mismatch_1_Sense_+_Library_PoolT
GGAACGCTTTAGTTTGGACTGGCTTGATGATTGAAAAGGGGTTCATGAAACCTCATCTTGCCCTATTCCATACCTTTAGTTGTATATCCTTTGT
>Frequency_1_QualityScore_FFFHGADFHIHIGIIIIJCHIJIIJG@GIJJHICHIFHIFHIIJ?FH;CFFGGIJ7@C@CEEFGHFHEFCEFFFEDD@CCCCDDCDCDB@9:>>_Mismatch_1_Sense_+_Library_PoolT
TTAGGTGTTTATCTCCTTAAAATTTGACTTTATAGGTCGATGGGTGGTATATGGGTAGTATATATTTATGAAACAAGAGATGACAGAGGAATTC
>Frequency_1_QualityScore_FFHHHGCGGHIJIIIIJJJJJJJJJIJJIIHIIIJJIJIJIIIJJIJJJJJJJJIIHIJJJJJJJIJJJHFGIJJJHHHHHHFFFFFFE(;ACD_Mismatch_1_Sense_+_Library_PoolT
TATGGGTAGTATATATTTATGAAACAAGAGATGACAGAGGAATTCTCTCATAATATATTTATGATATGATATTTTTATGGATTTTTACTTTACG
>Frequency_1_QualityScore_FDHFFFHEIBGGHGHIFGIIIIEHIJJIIJJIIGJIIJJJIIIJJIIHIGIGHIIIDHIIIJJ_Mismatch_0_Sense_+_Library_PoolT
CAAGAGATGACAGAGGAATTCTCTCATAATATATTTATGATATGATATTTTTATGGATTTTTA
>Frequency_1_QualityScore_FFHHHHHJJJJJJJJJJIJJJJIIGIJJJJJIIJIJHIJIGIHJJJJGIJIJJJJIJIIIHGIJJJJJJEHFHHFEFFFFEEAB@CDCFC_Mismatch_1_Sense_+_Library_PoolT
TTGAATCCTTTCTCTTCATATCTATAGGCCTATTGGATGTATCTCTGTAATTTTTTTCATAATACATTTTGGCTTATGGATTGGATATTA
>Frequency_1_QualityScore_FFHHHGHJJIJJJJJJJJJJJJJIJJJJJIJJJJJJJJJIJJJJJJJJJJJJJJJJJJJIIJIJJJDHI>FHIIJJJJ_Mismatch_0_Sense_+_Library_PoolT
ATTCTCTCATAATATATTTATGATATGATATTTTTATGGATTTTTACTTTACTATTGAATCCTTTCTCTTCATATCTA
>Frequency_1_QualityScore_FFHHHHCGGHIIJJJJJJEIJJJGIJGIJIGGIGHIJGIEGGHGIGIJJIJJIJJIJGIGHHGGGIIJJ_Mismatch_0_Sense_+_Library_PoolT
TATGGGTAGTATATATTTATGAAACAAGAGATGACAGAGGAATTCTCTCATAATATATTTATGATATGA
>Frequency_1_QualityScore_FFHHHCFHIIIJJGIIIJJIJJIJIIJJIJJJJJJJJIJJJIIHHIIIIJJIJJJJIJJJJGHGHHHFFBBEFFFEECDE_Mismatch_0_Sense_+_Library_PoolT
AGGGGTTCATGAAACCTCATCTTGCCCTATTCCATACCTTTAGTTGTATATCCTTTGTTGTTTAATTATGTATAAACTGA
>Frequency_1_QualityScore_FFHHDFHIJJFHIHHJJJJJJJIJJJJJJGHJJIJJJJJJJJE@@D9@E=;CHH>BDF\38<AACCD>ACCC:@AC:>CCD0_Mismatch_2_Sense_+_Library_PoolT
ACAGTGGATGTGGTCGAAGAACGCTTTAGTTTGGACTGGCTTGATGATTGAAAAGGGGGTCATGAAACCTCATCTTGCCCCA
>Frequency_1_QualityScore_DDHHHHHJJJJJIJJJJJJJJJIJJJJJJJJJJJJJJJJJJJJJJJJJJJJJJJJJJJJIJJJJJIIJIHIJJJI_Mismatch_1_Sense_+_Library_PoolT
TATATTTATGAAACAAGAGATGACAGAGGAATTCTCTCATAATATATTTATGATATGATATTTTTATGGATTTTA
>Frequency_1_QualityScore_DDHHDFFF1CFDHEIIIIDGHGFHGCFAEIGIIIIGGG@DGGGIGIEGBGHGIGCIIIIIHGCHGEIEIEEEEHGIHE:?ACBD_Mismatch_2_Sense_+_Library_PoolT
ATGGGTAGGATATATTTATGAAACAAGAGATGACAGAGGAATTCTCTCATAATATATTTATGATATGATATTTTTATGGATTTA
>Frequency_1_QualityScore_FFDHGHGJJJJJJIJJJJJJG_Mismatch_0_Sense_+_Library_PoolT
GGATTTTTACTTTACTATTGA
>Frequency_1_QualityScore_FFHHDDHGIII:CHGHHHGIIDGG@DHGBD?FG<FDHCEHIEGICEHGIIEHEHIIJJJFHG=CEAEHCADDE?/;?85>A>CDDDDDDDD:AC_Mismatch_0_Sense_+_Library_PoolT
CATTGTGCAGGTCTTTGAAGGACCTTCCTGTGGAATTTGGCCAGCTATCAAATTTAAAGATGTTGGACATGCGGGAGTGCTCTGGACTGAAGAT
>Frequency_1_QualityScore_DBBFDBHEFGGHIGDH@@G?C3<FHICHBEFGHIEGIG@HEEDEIGHAGGDGGGFGIEGEGDGGIIGIIFGGCGHGEHCHHHEHFDFFBDFF<>_Mismatch_1_Sense_+_Library_PoolT
TATATATTTATGAAACAAGAGATGACAGAGGAATTCTCTCATAATATATTTATGATATGATATTTTTATGGATTTTTACTTTACTATTGAATCG
>Frequency_1_QualityScore_FFHHHHHIJJJJJIJJJJJIJJJJJJIJJIJCGFHJIIJIJJJJJJ_Mismatch_1_Sense_+_Library_PoolT
GAGTTTTTCTCAGACTGGAATTATTTATAGGTGTTTATCTCCTTAT
>Frequency_1_QualityScore_FFHHHHHJJJJIJJJJJJJIIGIIJIJJJJJJJJJIJJIJJJJJJBGIJJJJJJJIJJIJJIIJJJJJIIHHHHHHHFFFFFFEEFEEEEDDAC_Mismatch_0_Sense_+_Library_PoolT
AGAGGAATTCTCTCATAATATATTTATGATATGATATTTTTATGGATTTTTACTTTACTATTGAATCCTTTCTCTTCATATCTATAGGCCTATT
>Frequency_1_QualityScore_FBFHHFHHGGCDHGCH3<FH@HHIIG@GFDFGGGEGIIGCGIII9FFFGHGHGHIGIIEFGHCHFECDG=@CEHGHFFDC@=5<@@CACCC?C?_Mismatch_0_Sense_+_Library_PoolT
TATTTCATTGTGCAGGTCTTTGAAGGACCTTCCTGTGGAATTTGGCCAGCTATCAAATTTAAAGATGTTGGACATGCGGGAGTGCTCTGGACTG
>Frequency_1_QualityScore_FFHHHHHJJIJJJJJJJJJJJJJIJIJJJJJJJIJJJJJJJJGGIJJJJJJJIHIIGIJJIJHJJJJJIEHHHHFFDCDDDDDDCDDCBBDDDD_Mismatch_2_Sense_+_Library_PoolT
ACTGGACTGAAGATGCTGCCTAAAGCATTAGCAAAACTAAGGTCTTTAAAACGTGTAATCTGTGATGAGCACACCGAACAACAGTGGTTGGCTA
>Frequency_1_QualityScore_FFDFHFHIIJJJJJJIJJJJJJJJGIIIJJJJJJJJJJJJJJJJJJJJJJJJIJJJJJJJJIIJJIJJJIIJJJJIG_Mismatch_1_Sense_+_Library_PoolT
GGTAGTATATATTTATGAAACAAGAGATGACAGAGGAATTTTCTCATAATATATTTATGATATGATATTTTTATGGA
>Frequency_1_QualityScore_FAHFHHFGHGHI<@G1<CEHIIJ)CFFHJJJIJGJBGGGGDGIGIGIFIIIJJIIIDD=?EHHFFF@CD@_Mismatch_1_Sense_+_Library_PoolT
TAGGTCGATGGGTGGTATATGGGGAGTATATATTTATGAAACAAGAGATGACAGAGGAATTCTCTCATAA
>Frequency_1_QualityScore_DDFFHDH<FGII>@EH:CBEEHH<ABHHGDCHHBHGHIII?FBDH<FHIIIGGI@FHGIIIGIIGCGEHGGFECCE:?CDBCB;>A>=B8<>@>_Mismatch_1_Sense_+_Library_PoolT
TTCTTGATATTTCATTGTGCAGGTCTTTGAAGGACCTTCCTGTGGAATTTTGCCAGCTATCAAATTTAAAGATGTTGGACATGCGGGAGTGCTC
>Frequency_1_QualityScore_D4AD+<?EEDE9F@FCEEBEA;?CBCEIE9?DDCDDEEEIEIDB8BBC8@)8=.7;@CC>9?8=5?@A(-(;3>AAA???9?_Mismatch_2_Sense_+_Library_PoolT
ACAGGGGTTGGCTATCAAAGCCTCTGCCATCCCTAATCTCACAGTGGATGTGGTCGAAGAACGCTTTAGTTTGGACTGGCTT
>Frequency_1_QualityScore_FFFHGHHIJJJJJJIIHJIJJJJJJIIJJJJJJIJJJJJJHIIIIJIIJJJGIGEHIJJIIDHGIJGGHEFFFDDFEEDEDEDDDCDDDDDD?<_Mismatch_0_Sense_+_Library_PoolT
GCTTCCTCCATCCATTAGCAAACTTCAGCAACTAGAATTTCTTGATATTTCATTGTGCAGGTCTTTGAAGGACCTTCCTGTGGAATTTGGCCAG
>Frequency_1_QualityScore_FFHHGHHJJJJJJJJJJEJJJJIJJJJJGJIJJJGGIIJJJJJJIJIIIJJIIIGIHHHEHEFEFFFFEEDEEDDC@ACAACDDCACDDDDDDD_Mismatch_0_Sense_+_Library_PoolT
GCTATCAAATTTAAAGATGTTGGACATGCGGGAGTGCTCTGGACTGAAGATGCTGCCTAAAGCATTAGCAAAACTAAGGTCTTTAAAACGTGTA
>Frequency_1_QualityScore_FFHHHHHIJJJJEIIJIJJIJJJJJJJJJHIJJJJJJJJJJJDFGIIJJJIIJIIIGIJJJJJIJIJJI@HIHIIHEEFFF@AD>CCCFDCDCC_Mismatch_1_Sense_+_Library_PoolT
CCTGAAAATAAGAGTTTTTCTCAGACTGGAATTATTTATAGGTGTTTATCTCCTTAAAATTTGACTTTATAGGTCGATGGGTGGTATATGGGTA
>Frequency_1_QualityScore_8DHHFHGGGBHHIH@FHIIIIIIGIGIBA@DCG@B@@AHC9FF;F=FHAFHIGIGGCAEEH:7?DFEEC:>;@A;CCCCCC5>@CCEDDAD@CC_Mismatch_2_Sense_+_Library_PoolT
CAAGAACGCTTTAGTTTGGACTGGCTTGATGATTGAGAAGGGGTTCATGAAACCTCATCTTGCCCTATTCCATACCTTTAGTTGTATATCCTTT
>Frequency_1_QualityScore_::4CD?BE+2@E=FCEEDAECFEEIDEEAFDA<CDCE9D<?DDC<DB=@@5@CC=@=A7=A=A==CDDD;;?DA;AAA>??==;5>A>AAA???_Mismatch_1_Sense_+_Library_PoolT
TTTATAGGGGTTTATCTCCTTAAAATTTGACTTTATAGGTCGATGGGTGGTATATGGGTAGTATATATTTATGAAACAAGAGATGACAGAGGAA
>Frequency_1_QualityScore_FFHHHHHJJJJJJJIJJJJHIJJIJGJJJJJJJJJJJJJJJJJJEIJJIHIJIJIJIJHIJIJGIIHIIEHHAEFFFCCEDDDFEEDDDDCDEE_Mismatch_0_Sense_+_Library_PoolT
TGTGCCTCCTCTTTATGAGTACTGTAAATCCTGGGAGAGCTTGGAAAAGTTGTCTGTAACCCTATGTGAGGGTTTGGGAAATATGACCTTATTT
>Frequency_1_QualityScore_FFHHHHHJJJIJIIAJJJFJJHJIIJJIJJJJJJJJJIJJJJIJIIJJJJB2CECEGC:DEH=?BF4=@CA@>AC@A?C@@CAC:>CCD8_Mismatch_2_Sense_+_Library_PoolT
CTAATCTCACAGTGAATGTGGTCGAAGAACGCTTTAGTTTGGACTGGCTTGATGATTGAAAAGGGGTTCATGAAACCTCATCTTGCCCCA
>Frequency_1_QualityScore_FFHHHHHJJIJJJJJJJJJJJJIJIJJJIJJJGJJIJJGJJIJIIJIJHIIGIEHGEHHFFF@DECCCE@CCBDDDDDDDDDDDDDDDDDDDAD_Mismatch_1_Sense_+_Library_PoolT
CTGTGGAATTTGGCCAGCTATCAAATTTAAAGATGTTGGACATGCGGGAGTGCTCTGGACTGAAGATGCTGCCTAAAGCATTAGCAAAACTTAG
>Frequency_1_QualityScore_FFHHHHHJJJJJJJJJJJJJJJJJJJJJJJJJJJJJJJJJJJJJJJJDHIIIJJJJJJJJJJJHHHHHHFFFFFFD_Mismatch_1_Sense_+_Library_PoolT
TGGAGGAATTGCCAGGAAAAATATGCTCTCTAACTTCCCTGGAGAGGTGGTCTGTCACCAATTGCCATCTTATCGA
>Frequency_1_QualityScore_FFHHHHGJJJGF4FEHHCHHJJEHIJ0CBFHGGIJIIEHGGJJJGHIJGGHIIIGGGIJJIJDHCEEEHCEFFFFFFDEEECBCCDDEDDCBDD_Mismatch_0_Sense_+_Library_PoolT
GGACTGGCTTGATGATTGAAAAGGGGTTCATGAAACCTCATCTTGCCCTATTCCATACCTTTAGTTGTATATCCTTTGTTGTTTAATTATGTAT
>Frequency_1_QualityScore_FFHHHHHJJIIJJJJJJJJGJIJJJJIJHIJJJJJJJJJJJJJJJJJJIJIJJIJJJJJIJJJJHHHHFEFFFFDEEEEDDDDDDDDDDDDDDD_Mismatch_1_Sense_+_Library_PoolT
AATCTGTGATGAGCACACCAAACAACAGTGGTTGGCTATCAAAGACTCTGCCATCCCTAATCTCACAGTGGATGTGGTCGAAGAACACTTTAGT
>Frequency_1_QualityScore_FFHGHHHIJJIJJJJJIJIIJJJJJJJJJJJJJJIJIJJJJIJIIGIIIJJJJIJJJJJIJIIJGIHIIIHHHHF:>DDDEEECEEDDDDDECD_Mismatch_0_Sense_+_Library_PoolT
TACTATTGAATCCTTTCTCTTCATATCTATAGGCCTATTGGATGTATCTCTGTAATTTTTTTCATAATACATTTTGGCTTATGGATTGGATATT
>Frequency_1_QualityScore_FFHHHHHJBGHJJJJJJJ_Mismatch_0_Sense_+_Library_PoolT
AATAAGAGTTTTTCTCAG
>Frequency_1_QualityScore_FFHHHHHJJJJJJJJJJJJJIJJJJJJJJJJJJIJDGIIJJJJJJJJIJJJJJJJHHHHHFFFFFEEDECEEDDDDDDDDCCDDDDDDDDDDDD_Mismatch_1_Sense_+_Library_PoolT
AGCTATCAAATTTAAAGATGTTGGACATGCGGGAGTGCTCTGGACTGAAGATGCTGCCTAAAGCATTAGCAAAACTTAGGTCTTTAAAACGTGT
>Frequency_1_QualityScore_FFHHHHHJIIJJJJGHJJJGIIHAFHIJJJHGIJJJIJJJJJJJJJJJIJIJJJJJJJJJJIJJIGHEH_Mismatch_0_Sense_+_Library_PoolT
ATATCTATAGGCCTATTGGATGTATCTCTGTAATTTTTTTCATAATACATTTTGGCTTATGGATTGGAT
>Frequency_1_QualityScore_FFHHHHHJJJJJJJJJFHIGIJJJJFHIJJJJJIJJJJJJJJIGIIJDGIGIIGIJJJJJJIHHHHHHFFFDFEEDEDDDDDDDDDDCDDDDCA_Mismatch_1_Sense_+_Library_PoolT
TAAGTTCTTTAAAACGTGTAATCTGTGATGAGCACACCAAACAACAGTGGTTGGCTATCAAAGACTCTGCCATCCCTAATCTCACAGTGGATGT
>Frequency_1_QualityScore_BD<BDDDE4<?3AF3ECCE3::C<B9;CB3?941**14BDDDDD44?DB<D?B@DB<DBBB@<C>=)=)83=AA_Mismatch_0_Sense_+_Library_PoolT
TATTTATGAAACAAGAGATGACAGAGGAATTCTCTCATAATATATTTATGATATGATATTTTTATGGATTTTTA
>Frequency_1_QualityScore_DEHFHDFHBBGHAHCHEGBHGEEF?EGFDBHFDEFGHIGHHGGBHGGHB9?FHGGIIIIIIGG@FBCCFAGGEHIIIFHHHGEFFHBCBD@@>C_Mismatch_0_Sense_+_Library_PoolT
GACAGAGGAATTCTCTCATAATATATTTATGATATGATATTTTTATGGATTTTTACTTTACTATTGAATCCTTTCTCTTCATATCTATAGGCCT
>Frequency_1_QualityScore_FFHHGHGJJJJIJJJJJJJJI_Mismatch_0_Sense_+_Library_PoolT
TTCTCAGACTGGAATTATTTA
>Frequency_1_QualityScore_FFFHHDBGHIIJIIJGIJFJGIGEHIJJJJJJIIIGIIHEGHIFIHHIBGIHEFIGIGG@HHII@FHCGEGEEHEHHHHEFEDBAA6;@CDACC_Mismatch_0_Sense_+_Library_PoolT
ATTGCTTCCTCCATCCATTAGCAAACTTCAGCAACTAGAATTTCTTGATATTTCATTGTGCAGGTCTTTGAAGGACCTTCCTGTGGAATTTGGC
>Frequency_1_QualityScore_EFHHDHHIGGIJIJJJJJIJJEHHIJGIGIIIEGHJIGIIIIHJIJJIGIG_Mismatch_1_Sense_+_Library_PoolT
AGAGGAATTCTCTCATAATATATTTATGATATGATATTTTTATGGATTTTA
>Frequency_1_QualityScore_FFGFHHHJJJJJJJJJJDGGJIJJIJJJJIIIJJIHGHHGGIGGIGIIEHGGHIJJHHECEDFFFDDDC?CCDDDDD@DCDDDDDDDDDDBDDD_Mismatch_1_Sense_+_Library_PoolT
ATTCACTCTCCAAGGAGAGCATATAGAACCCTACCGAGAATAGAACCTGGTACTTGTGGAAACCCAAGACTTTACCGTTTTCCACAAACACCGG
>Frequency_1_QualityScore_FFHHHHHJJJJJJJJJJJJJJJIJJJG_Mismatch_0_Sense_+_Library_PoolT
ATATTTATGATATGATATTTTTATGGA
>Frequency_1_QualityScore_FFHHHHHJJJJJIIJJIJIJJIJJIJJJIJJJIJJICEIIJJJJJJJIJJJJJJG_Mismatch_1_Sense_+_Library_PoolT
CTCTCATAATATATTTATGATATGATATTTTTATGGATTTTTACTTTACGATTGA
>Frequency_1_QualityScore_FFHFGHHIIGHGGIGEHGGAHIIIIGG:B?8??FBFFHE)7@B;4677.)?E7?;3?:?AA>>@C@A?_Mismatch_2_Sense_+_Library_PoolT
GAAGAACGCTTTAGTTTGGACTGGCTTGATGATTGAAAAGGGGTTCATGAAACCTCATCTTGCCCTGA
>Frequency_1_QualityScore_FFHHHHHIIGIHIHHI<FHHIJGHIEGHGIJHIHJJFHIJJJIGIIJJHIJA(==)7?3)7?C;@DD9>;;>;(;>:?>5(:5@C33>CA_Mismatch_0_Sense_+_Library_PoolT
CCTAATCTCACAGTGGATGTGGTCGAAGAACGCTTTAGTTTGGACTGGCTTGATGATTGAAAAGGGGTTCATGAAACCTCATCTTGCCCT
>Frequency_1_QualityScore_FFHHHHHJJJJJJJJJJJJJJJJJJJIJIIIHIIGIJJJ?FHDHHIHJJJFHHHIIIJIJJJJJJJJIJGHHHHFFFFFFEEEDDDDDCEDDDD_Mismatch_1_Sense_+_Library_PoolT
TGTTTATCTCCTTCAAATTTGACTTTATAGGTCGATGGGTGGTATATGGGTAGTATATATTTATGAAACAAGAGATGACAGAGGAATTCTCTCA
>Frequency_1_QualityScore_FDFHHHHJJJJAEFHIIIJGIJIGGGIJJJIGFIJIJJJJIGIGHIJJIIJJIJJIJIJJIFHEEHFEEEFCDCEFEEEECACCCCCECDCC@C_Mismatch_0_Sense_+_Library_PoolT
GTTCACTTAGGTTGCTGAGATTGTCTGCATGTCCAAGCTTGTCATTGCTTCCTCCATCCATTAGCAAACTTCAGCAACTAGAATTTCTTGATAT
>Frequency_1_QualityScore_FFHHHHHJJJIJJJJJJJJJJJJJ@FHJJJJJJJJJJIJJJJJJJJJIJJJJJIJJHHGHHGBDFDFFFCEEEEEECDDDDDDDDEEEDDEDDD_Mismatch_1_Sense_+_Library_PoolT
CCTGGCTTGATGATTGAAAAGGGGTTCATGAAACCTCATCTTGCCCTATTCCATACCTTTAGTTGTATATCCTTTGTTGTTTAATTATGTATAA
>Frequency_1_QualityScore_DDHGFFHIIJJJICEIIIIDEFHIEGHCGHHJJJIIJI4:CGGIIHHIGI_Mismatch_0_Sense_+_Library_PoolT
TTCTCTCATAATATATTTATGATATGATATTTTTATGGATTTTTACTTTA
>Frequency_1_QualityScore_FFGHHHHJJJJJJJJJJJJJJJIIJJJJJJJJIJIIJIIJJJJJJJJJJJJJJJJJJJJJJIJGIJJJJJJ_Mismatch_1_Sense_+_Library_PoolT
TATATATTTATGAAACAAGAGATGACAGAGGAATTCTCTCATAATATATTTATGATATGATATTTTTATAG
>Frequency_1_QualityScore_FFHGHHDHIGGHIGIHIJJJJJJJIHIJJJIIJJJIJJBDHGAAGC@HIJEGIH:BDDEFACEEECC;>;CC>@CD@CDDADFEDCDDCD:CCD_Mismatch_0_Sense_+_Library_PoolT
TGGATGTGGTCGAAGAACGCTTTAGTTTGGACTGGCTTGATGATTGAAAAGGGGTTCATGAAACCTCATCTTGCCCTATTCCATACCTTTAGTT
>Frequency_1_QualityScore_FFHHHGHAGGGGGIIIGHGHHGIIGIIJIIDIGGIGGHEFGGGJIJJJJJJJIGIIJEIJIIIJ_Mismatch_1_Sense_+_Library_PoolT
CCAAGAGATGACAGAGGAATTCTCTCATAATATATTTATGATATGATATTTTTATGGATTTTTA
>Frequency_1_QualityScore_FFHHHHHJJIJJIGIJJJJJJJJJJJJJGIJJJJJJIJJJJJIJJJJJGGIJIJJJJJJJJJJIJJJJJIJJIIJJJIIHGHHHHGFFFFBDBD_Mismatch_0_Sense_+_Library_PoolT
AGATGACAGAGGAATTCTCTCATAATATATTTATGATATGATATTTTTATGGATTTTTACTTTACTATTGAATCCTTTCTCTTCATATCTATAG
>Frequency_1_QualityScore_FFGHGDHJGHGIJIJJJIGIIJIIJIEIIIJGCHGIJJJJDGGGEG<BD8CFI@GGIGHIADEEEHGIHEHGEAHHGFFFFFFEDEEEEDDD;@_Mismatch_2_Sense_+_Library_PoolT
CAAAGGGGTTCATGAAACCTCATCTTGCCCTATTCCATACCTTTAGTTGTATATCCTTTGTTCTTTAATTATGTATAAACTGAAAATAAGAGTT
>Frequency_1_QualityScore_FDHHHHHJJJIJIIJIJJJJJJHEHIJJIIJJJIIIJJJJJJJJJJJJIIJJJJJJJIIIIJGIJJJJJFGIGIJJJJ_Mismatch_2_Sense_+_Library_PoolT
GTATATATTTATGAAACAAGAGATGACAGAGGAATTCTCTCATAATATATTTATGATATTATATTTTTATGGATTTTA
>Frequency_1_QualityScore_FFFFHHBHIIBBHGEEGICCGGBBHHHIIIGIIIIGGHHIIIGBF*??FGFHGB@AC@FFHBHIEIDECAEHEEBEDDFDEED>>>BEECC_Mismatch_0_Sense_+_Library_PoolT
TTGATGATTGAAAAGGGGTTCATGAAACCTCATCTTGCCCTATTCCATACCTTTAGTTGTATATCCTTTGTTGTTTAATTATGTATAAACT
>Frequency_1_QualityScore_FFHGHHGIJJJHJJJJJJIJIIJJIJJJJIIIJJJJJJJIJJIJJFHIIJGEGIJGHHHHHHFFFFEEEEEEDDDDDDDDDDDDDDDDDDCCCD_Mismatch_0_Sense_+_Library_PoolT
GAATTTGGCCAGCTATCAAATTTAAAGATGTTGGACATGCGGGAGTGCTCTGGACTGAAGATGCTGCCTAAAGCATTAGCAAAACTAAGGTCTT
>Frequency_1_QualityScore_DF2CFAFBHIEBGDBCH:EHGGIGGIADE<FGHHGGIIGICFAHI@GGDGEGIIBFEHHACHICHGHECC@@GHA@HE@;_Mismatch_1_Sense_+_Library_PoolT
GGTAGTATATATTTATGAAACAAGAGATGACAGAGGAATTCTCTCATAATATATTTATGATATGATATTTTTATGGATTA
>Frequency_1_QualityScore_DDF0CF<AFEFFFI:CF?@FEDFGIIDFDGIIIIIIIFFFDFIEFAFIIIFIEIFFFEFFFDEEEEEEB>AADEDCEEEEEEEFBBBB>_Mismatch_0_Sense_+_Library_PoolT
GGGTGGTATATGGGTAGTATATATTTATGAAACAAGAGATGACAGAGGAATTCTCTCATAATATATTTATGATATGATATTTTTATGGA
>Frequency_1_QualityScore_BDFDF?B?CFFGEIIII3A2+AF::CEE9:8D)?6BDH4F@@=CCA@=47C;??C@DD;;;;;>@A@A@@@@@->ACDCD>AA:;<AAB?CCCC_Mismatch_1_Sense_+_Library_PoolT
TAGTTTGGACTGGCTTGATGATTGAAAAGGGGGTCATGAAACCTCATCTTGCCCTATTCCATACCTTTAGTTGTATATCCTTTGTTGTTTAATT
>Frequency_1_QualityScore_FFHHHHHJJJJIIHIJJJJIIIJIJJJJJGJJGIIJJJJJJJJJIJIJJJJJJIJGIIIJHIJIIJGGHFFFFFFEEEDD_Mismatch_0_Sense_+_Library_PoolT
ATAAGGCACAAGTCTTAATGTTTCCAAAGTTAATAGAAATTAACTTCGACCACTGTAGCGATTTGGAGGAATTGCCAGGA
>Frequency_1_QualityScore_DDHDDHDGFGIIGCF<EHHHCEHAGHHHIIIGHIHEHBDHIIGEGIHIAHHIGFGHEHEDHIIHIGII@CEA>=EHDE_Mismatch_1_Sense_+_Library_PoolT
CTATTCCATACCTTTAGTTGTATATCCTTTGTTGTTTAATTATGTATAAACTGAAAATAAGAGTTTTTCTCAGACTGA
>Frequency_1_QualityScore_FFGHHHGJJJJJJJJJJJIJJJJGHIJIJJJJJJJJJJJJJJJJJJJJJJJJJJJIJJIJIJJIIIJHHEHHHFFFFFFFFEEDEEDDDDDDDD_Mismatch_0_Sense_+_Library_PoolT
AGATTGTCTGCATGTCCAAGCTTGTCATTGCTTCCTCCATCCATTAGCAAACTTCAGCAACTAGAATTTCTTGATATTTCATTGTGCAGGTCTT
>Frequency_1_QualityScore_FFHHHHGEGIHHIJJJJJJJJJJJJJJJJJIJJJJJIJJJIIIJJJJGIJJJIJJJJJGHEEDFFFDEFDEEEEEDCCCDDDDDDDDDDEDDDD_Mismatch_0_Sense_+_Library_PoolT
GCAGAGGTGGTCTGTCACCAATTGCCATCTTATCGAAAAGTTACCTGATGACTTGGGGAGTTTAAGTTCACTTAGGTTGCTGAGATTGTCTGCA
>Frequency_1_QualityScore_FBFHGHGJJCGHHIIJJJJJJIJIJJJJJJJJJJJJJJJJJJJJJIJJIJJJIJJJJJJJJJJJJJIJJHIJJHHHHHHHFFFFFFEEEDEEDE_Mismatch_0_Sense_+_Library_PoolT
GTATATGGGTAGTATATATTTATGAAACAAGAGATGACAGAGGAATTCTCTCATAATATATTTATGATATGATATTTTTATGGATTTTTACTTT
>Frequency_1_QualityScore_FBFHHHHJJCFIIJJJJJJIJJJJJJJIJIIJJHJJIGIJIJJJJIJIJIJJJJIJJIIJIJJJJJJJIHJIIIJJJJJHHHHEHFFFFFEDCE_Mismatch_0_Sense_+_Library_PoolC
GTATATGGGTAGTATATATTTATGAAACAAGAGATGACAGAGGAATTCTCTCATAATATATTTATGATATGATATTTTTATGGATTTTTACTTT
>Frequency_1_QualityScore_FFHHHHHJJJJJJJJJJIGHJJJIIJJJHIJHIJJJDGHDHHIIJIJCGHHHIIJJIJJIJJJJJIJHHEHFFFFFFECEDEDDDDEDDDDEDD_Mismatch_0_Sense_+_Library_PoolT
TTATCTCCTTAAAATTTGACTTTATAGGTCGATGGGTGGTATATGGGTAGTATATATTTATGAAACAAGAGATGACAGAGGAATTCTCTCATAA
>Frequency_1_QualityScore_DEHGHHHJJJIIEIIJFIGHHIIBEGEIHGHGGIIJDGGIGHGJJIJDFHFGFHIIJGIGIJIEGIHHHGHACEFBC)>CA@5;ACECDDDCCC_Mismatch_0_Sense_+_Library_PoolC
TTATCTCCTTAAAATTTGACTTTATAGGTCGATGGGTGGTATATGGGTAGTATATATTTATGAAACAAGAGATGACAGAGGAATTCTCTCATAA
>Frequency_1_QualityScore_FFHHHGHJJJJJJJJJJJJJJJJJJIGIJJJJJIJIJJJJJJJJJJJJJJIJJJJJIJIGIJJGIIJJJ_Mismatch_1_Sense_+_Library_PoolT
AGAGGAATTCTCTCATAATATATTTATGATATGATATTTTTATGGATTTTTACTTTACTATTGAATCCA
>Frequency_1_QualityScore_DFHHHHHJJJJJIIJJJJJIIJIHIIGJIJJJIJIIJIJJJHIJHIJJJIIJJJJJJIIIJIJJIJIIJGIIJJJGHHHGHHFEDFFFFA:ACE_Mismatch_0_Sense_+_Library_PoolT
GATTGTCTGCATGTCCAAGCTTGTCATTGCTTCCTCCATCCATTAGCAAACTTCAGCAACTAGAATTTCTTGATATTTCATTGTGCAGGTCTTT
>Frequency_1_QualityScore_FFHHHHHJJJJJJJJIIJJJJJJIJJJJJJJJIJIJIJGIJJJJJJJJIIJJJJJJJJJJJJJJIJJJJIIIGIJHFHHHGFFFFFFFEED_Mismatch_0_Sense_+_Library_PoolT
AACAAGAGATGACAGAGGAATTCTCTCATAATATATTTATGATATGATATTTTTATGGATTTTTACTTTACTATTGAATCCTTTCTCTTCA
>Frequency_1_QualityScore_FFHGHHHJJJJJJJJJJIJJJIJIJGJJJJIJJJJJJHIJJJJJJJJJJIIGGIIFGHHGIJIHHHHGHDFFFFEDEEDEECECFDADDDDDDC_Mismatch_0_Sense_+_Library_PoolT
TGGGCTGCCAGGCTTTTCTTCAGTTACACAGATTAAGTCTCTACTACTGGAGAAGTTGATTGTGCCTCCTCTTTATGAGTACTGTAAATCCTGG
>Frequency_1_QualityScore_FFHHHHGJFHHIJJIJJJIJJJJJIJJJJJIJJIJJJJJJJJIJJJJHHGHHF@CFFFDCEEEDDDDDEDEDEEDEEDEDDDDDDDDDDDDDDD_Mismatch_2_Sense_+_Library_PoolT
CGCGGGAGTGCTCTGGACTGAAGATGCTGCCTAAAGCATTAGCAAAACTAAGGTCTTTAAAACGTGTAATCTGTGATGAGCACACCGAACAACA
>Frequency_1_QualityScore_FDHHDDHGIIJJCHHHGIGJIIJJGIJJJJJIIJJIGIJJJJJJJJJJJJJJIJJJJJGIHJJJJJJJJJIJJJJJIJJHHHFHHFFFFFFEDE_Mismatch_0_Sense_+_Library_PoolT
GTGGTATATGGGTAGTATATATTTATGAAACAAGAGATGACAGAGGAATTCTCTCATAATATATTTATGATATGATATTTTTATGGATTTTTAC
>Frequency_1_QualityScore_FFHHHHHIGIFH+AF@HGCHG9CGEEHGIIIGGCIGEHGIGIIEGGIIGI6()=7?C)7=AD)5;>38=>>C@@A_Mismatch_0_Sense_+_Library_PoolT
CTAATCTCACAGTGGATGTGGTCGAAGAACGCTTTAGTTTGGACTGGCTTGATGATTGAAAAGGGGTTCATGAAA
>Frequency_1_QualityScore_FFHHHHHJJJJJJJJJIJIJJJJIJJJJJ_Mismatch_1_Sense_+_Library_PoolT
TCATAATATATTTATGATATGATATTTTA
>Frequency_1_QualityScore_FFFHHFHJJJJJJJJJJJJJJJJJJJJJJJJJJJJJJJJJJJJJJJJJJJIJJJJJJJJIJIJJJIFIIHIHHHHGFFFFFFDEEEEEDDEEDC_Mismatch_2_Sense_+_Library_PoolT
GGTAGTATATATTTATGAAACAAGAGATGACAGAGGAATTCTCTCATAATATATTTATGATATGATATTTTTATGGATTTTTACTTTACTATCA
>Frequency_1_QualityScore_D;?:@+<@D@BE<FFB>1:?*:?9??DBDB?DAD??DDDD@DDD>B?BBCBCDEEDE@@;CCE==AD;A=C?BA@;?@@;A_Mismatch_0_Sense_+_Library_PoolT
GATGGGTGGTATATGGGTAGTATATATTTATGAAACAAGAGATGACAGAGGAATTCTCTCATAATATATTTATGATATGAT
>Frequency_1_QualityScore_FFHGHHHJJJJJJJJJJJJJJJGHIIJEHIJJJJJJJJJJJJJJJJJJIJJHJJJIJJJJJIIJJHHEEEEDECEDE_Mismatch_0_Sense_+_Library_PoolT
TTCTCTTCATATCTATAGGCCTATTGGATGTATCTCTGTAATTTTTTTCATAATACATTTTGGCTTATGGATTGGAT
>Frequency_1_QualityScore_FFHHHHHAGHJJJJIJJJJJJJJJJJJJJJIJJIJJJJIIIHIJJJDFH@FHHJJJJDHHHIGIGHHHHHHHFFFEFCEDEEDDDCDDCDDDDD_Mismatch_1_Sense_+_Library_PoolT
CTATAGGTGTTTATCTCCTTAAAATTTGACTTTATAGGTCGATGGGTGGTATATGGGTAGTATATATTTATGAAACAAGAGATGACAGAGGAAT
>Frequency_1_QualityScore_FFHHHHHJJJJJJJJJJJJGHIJJHHJHJJJJCHIFGHIJJJJFHIIJJJJIIJJJJIJJJIJJIJJHGHHFFFFFFEEECCEDDDDEDDDEEE_Mismatch_1_Sense_+_Library_PoolT
CTCCTTAAAATTTTACTTTATAGGTCGATGGGTGGTATATGGGTAGTATATATTTATGAAACAAGAGATGACAGAGGAATTCTCTCATAATATA
>Frequency_1_QualityScore_DDHHHHHJJJJJJEIJIIJJJFHIJJJIIIJHHIEIJJJ=BGAGHIIJIIHHHHGGHHFFFFFFFEECECCCCBCDDDDDDDDDDDDDDEDDDD_Mismatch_1_Sense_+_Library_PoolT
TGTTTATCTCCTTAAAATTTGACTTTATAGGTCGATGGGTGGTATATGGGTAGTATATATTTATGAAACAAGAGATTACAGAGGAATTCTCTCA
>Frequency_1_QualityScore_DEHHHHHJJJGJJJJIJGJJJIIJJJJIJJIJJJIJJJIJJIIIJJIJJJJIJIJJJJJI_Mismatch_1_Sense_+_Library_PoolT
AAATTCTCTCATAATATATTTATGATATGATATTTTTATGGATTTTTACTTTACTATTGA
>Frequency_1_QualityScore_FFHHHHHJJJIJJJIJIJJJJJJJHHJJJJIIJJJJJJJJJJFGHIJJJJJJJJJJJJJJJJJJJJIGG_Mismatch_0_Sense_+_Library_PoolT
ACTGAAAATAAGAGTTTTTCTCAGACTGGAATTATTTATAGGTGTTTATCTCCTTAAAATTTGACTTTA
>Frequency_1_QualityScore_DDHDBFHGGGBHBEGIIEGIC2AAAGG?E??FGGGH:DFHECGEHI<BCEHIIIIGGIE\6=).7?3?;>@3=@?>;(>;((5>@9??@ACD_Mismatch_0_Sense_+_Library_PoolT
CTGCCATCCCTAATCTCACAGTGGATGTGGTCGAAGAACGCTTTAGTTTGGACTGGCTTGATGATTGAAAAGGGGTTCATGAAACCTCATCT
>Frequency_1_QualityScore_FFHHHHHJJJJJJJJJJJJIJJJJJJIJJJJJJJG;DDBDG@<FHJCGIJ5@?EHCEHH@DDFCECCE@AACACCC@CCCDDDCDD>CCCDDDE_Mismatch_2_Sense_+_Library_PoolT
TGTGGTCGAAGAACGCTTTAGTTTGGACTGGCTTGATGATTGAAAAGGGGTTCATGAAACCTCATCTTGCCCTATGCAATACCTTTAGTTGTAT
>Frequency_1_QualityScore_FFHHHHHJIJJ+FHHIIJJJIJJJJJJJJIIIJJJJGGBGHHIIIHIIJIIJJJGFHCFHGIIGHHFGGFFFDFEEEEEDEED>CDDEDDBCCD_Mismatch_1_Sense_+_Library_PoolT
CAGCAACTAGAGTTTCTTGATATTTCATTGTGCAGGTCTTTGAAGGACCTTCCTGTGGAATTTGGCCAGCTATCAAATTTAAAGATGTTGGACA
>Frequency_1_QualityScore_FFHHGGDIJIIDFGAHHJJ@EEGAGHDHGIJIIJGGHGGGGIJJCGIGGGIIIIDGIGIIIJJJJDGGGFGIGHGECEHEEHDBB_Mismatch_0_Sense_+_Library_PoolT
ATTTATGAAACAAGAGATGACAGAGGAATTCTCTCATAATATATTTATGATATGATATTTTTATGGATTTTTACTTTACTATTGA
>Frequency_1_QualityScore_DDHHDHHIGGGGIGBEHIIII>@D4B9B09BDH*7(@;<(.74)7DGE@A3)).77??CC@>;(5-5;55>@>(:>AC>:35;;A@ACDCC_Mismatch_0_Sense_+_Library_PoolT
CGCTTTAGTTTGGACTGGCTTGATGATTGAAAAGGGGTTCATGAAACCTCATCTTGCCCTATTCCATACCTTTAGTTGTATATCCTTTGTT
>Frequency_1_QualityScore_DD+ACB3E:?@:C@;C<2<?C;??1*:*?BDA>DADEBDAB;CEBBCEDE3A@C3=77).?3?;@:3)7;>>:(6>?;??><A9AAAAA_Mismatch_2_Sense_+_Library_PoolT
TGAGATGAGCACACCAAACAACAGTGGTTGGCTATCAAAGACTCTGCCATCCCTAATCTCACAGTGGATGTGGTCGAAGAACACTTTAG
>Frequency_1_QualityScore_FFHGHHHIIIEHJIGGIHJIIJJJJJJJJJ_Mismatch_1_Sense_+_Library_PoolT
CTCATAATATATTTATGATATGATATTTTA
>Frequency_1_QualityScore_?DAF?ADFEFB4FHII8?E))1?DFBF*:BB**9*BFFFFI1=@F8CFG:7@E=)=DEA>EAEEFFBD;?B?;>>@ACCBB@A>(;?_Mismatch_1_Sense_+_Library_PoolT
CCAAGCTTGTCATTGCGTCCTCCATCCATTAGCAAACTTCAGCAACTAGAATTTCTTGATATTTCATTGTGCAGGTCTTTGAAGGAC
>Frequency_1_QualityScore_FFHHHFBHGIIIJJJJJHJIJJJJJJJIJHIJJIJJJJJJJJJJJIJJJJJJJIJIIIJIJIIJIJJJIEHIJJJJIJHHHGGH_Mismatch_1_Sense_+_Library_PoolT
ATGGGTAGTATATATTTATGAAACAAGAGATGACAGAGGAATTCTCTCATAATATATTTATGATATGATATTTTTATGGATTTA
>Frequency_1_QualityScore_FFHHHHHJJIJHJJIIGIGHIIIJJJJJJJJJJJJJJJJJJJJJDIIIJJJJJJJJJI_Mismatch_0_Sense_+_Library_PoolT
TGAAACAAGAGATGACAGAGGAATTCTCTCATAATATATTTATGATATGATATTTTTA
>Frequency_1_QualityScore_FFHGHFHGIGGHIEFHEIIIIJIIIJIIJJJJJFIJIIGIJI0(.8@>F;/7BH9;AE,5?;>@;@C;A_Mismatch_0_Sense_+_Library_PoolT
ACAGTGGATGTGGTCGAAGAACGCTTTAGTTTGGACTGGCTTGATGATTGAAAAGGGGTTCATGAAACC
>Frequency_1_QualityScore_FFGHHHHJJJIJJJJJIJICHGGIIJJJJJJGHGHIIFHGIIIJDFGA@FAGCGFHHH@DEEEDCDEEDBBDD((555>B:(_Mismatch_2_Sense_+_Library_PoolT
GGCTATCAAAGCCTCTGCCATCCCTAATCTCACAGTGGATGTGGTCGAAGAACGCTTTAGTTTGGACTGGCTTTATGATTGA
>Frequency_1_QualityScore_FFHHHHHIIJEGHIJJJJJJJJJIJJJJJJJJJJJJJJJJJIIIHIIJJFGIFHHIIIIJGHIGHFHHHHHHHHFE_Mismatch_0_Sense_+_Library_PoolT
TATTTATAGGTGTTTATCTCCTTAAAATTTGACTTTATAGGTCGATGGGTGGTATATGGGTAGTATATATTTATGA
>Frequency_1_QualityScore_FFHHHHHJJJJJHIJJIJJJHIJJJFHIIIIJJJJJJIJJJJJJJJJJJJJJJJJIJJJJJIIJIIJHHHECEBE_Mismatch_0_Sense_+_Library_PoolT
CTCTTCATATCTATAGGCCTATTGGATGTATCTCTGTAATTTTTTTCATAATACATTTTGGCTTATGGATTGGAT
>Frequency_1_QualityScore_DDHHAHFGHI0CADGIBGHIIIHGEB8BDHIBH@CFE@4DHHAE?EHCBBFDFDC>6;@;>;ACCB?BC?C>C@@ACCCCDAAC(9?@B>>9@?_Mismatch_2_Sense_+_Library_PoolT
CATGCGGGAGGGCTCTGGACTGAAGATGCTGCCTAAAGCATTAGCAAAACTAAGGTCTTTAAAACGTGTAATCTGTGATGAGCACACCGAACAA
>Frequency_1_QualityScore_DFHHHHHJJIJJJJJJHIJJJJJJJJJJJ*CGIIJJJJJJJJJJIJJJJIIIJJJJJJIIJGIIGGJJJIJHHGHHHFFFFFFFDDEDECEEEE_Mismatch_0_Sense_+_Library_PoolT
AAACAAGAGATGACAGAGGAATTCTCTCATAATATATTTATGATATGATATTTTTATGGATTTTTACTTTACTATTGAATCCTTTCTCTTCATA
>Frequency_1_QualityScore_2==D:<DBG3CF@I<<<:A33A:<?9<A<AFCF?CD9???990*?:?*9000*?*/980??8CF@B;FF_Mismatch_0_Sense_+_Library_PoolT
TATTCCATACCTTTAGTTGTATATCCTTTGTTGTTTAATTATGTATAAACTGAAAATAAGAGTTTTTCT
>Frequency_1_QualityScore_FFHHHHHJJJJJJJJIIJJJJIJJJJJIJJJJJJJJFHHIIIJJJIJIGIGIIJJJJJJJJJHHHHHGFFFEFFFDDEEEEDDDDACDDDEDED_Mismatch_0_Sense_+_Library_PoolT
GAAGGTTCTTATCATATACAATCACAGTTCAAAGCGTGCAATACTTCATGGGCTGCCAGGCTTTTCTTCAGTTACACAGATTAAGTCTCTACTA
>Frequency_1_QualityScore_ADFFHHGBGHEGDHGIGHHIIIIIEGICIIEGIJGIEHIJJJJJJIJJFGGIIGIGGIGIEIEGFHJIHG=@FEHIJIICEFH_Mismatch_0_Sense_+_Library_PoolT
ATGACAGAGGAATTCTCTCATAATATATTTATGATATGATATTTTTATGGATTTTTACTTTACTATTGAATCCTTTCTCTTCA
>Frequency_1_QualityScore_EBBFAFAFF@GIEGIIHGEAF3FCCHFEHC=GFGIIIHGIIIGDHICBB?BGHGGCGDCHFGGF<=@FFC;EHII_Mismatch_1_Sense_+_Library_PoolT
TATATATTTATGAAACAAGAGATGACAGAGGAATTCTCTCATAATATATTTATGATATGATATTTTTATGGATTA
>Frequency_1_QualityScore_FFGHHGHGIIGHIEEHHHCHJJGI@HHGIJIIJIGIEC@EHIIJJGHGIIJGIGGHIIIJIHIIJJJHHGHCHHFDFFFFC@?EEDCDDDCDC9_Mismatch_0_Sense_+_Library_PoolT
TTACTTTACTATTGAATCCTTTCTCTTCATATCTATAGGCCTATTGGATGTATCTCTGTAATTTTTTTCATAATACATTTTGGCTTATGGATTG
>Frequency_1_QualityScore_FFHHHHHIJJJJJJJJJJJJJIIIIHJJJJJJJJJJJJJJJJJJJJJJJIJIJIIIIIGHHIJJGGIJFGGIIIJI_Mismatch_1_Sense_+_Library_PoolT
TTGCCCTATTCCATACCTTTAGTTGTATATCCTTTGTTGTTTAATTATGTATAAACTGAAAATAAGAGTTTTTCTA
>Frequency_1_QualityScore_FFHHHHHJJJJJJJJJJJJJJJIJIJIIHIJJJJHIJIJJJJJJJJJJJJJJJHIJJGJHHHHFFF>>A@@EECACCDA@DD\99ACDBCCCBD_Mismatch_2_Sense_+_Library_PoolT
AAAGCCTCTGCCATCCCTAATCTCACAGTGGATGTGGTCGAAGAACGCTTTAGTTTGGACTGGCTTGATGATTGAAAAGGGGGTCATGAAACCT
>Frequency_1_QualityScore_FF@FHFHIJJ?*??DFFGIJJ?DHFGIIIJJJJIIJJJIJJJJJJHIJJJJJIJHHHHFFFFFFDEEEEEEEFFFEEDDEEFDEEEFFFEDDDD_Mismatch_1_Sense_+_Library_PoolT
GGTCGATGGGTAGTATATGGGTAGTATATATTTATGAAACAAGAGATGACAGAGGAATTCTCTCATAATATATTTATGATATGATATTTTTATG
>Frequency_1_QualityScore_FFGHHHHJJJJJGGCEHDHHGCGIIJJJJJIJJIJIJJIJGIJIIGJJIIJJJJJIJJJJGIIGIJJJIGI_Mismatch_0_Sense_+_Library_PoolT
TTATGAAACAAGAGATGACAGAGGAATTCTCTCATAATATATTTATGATATGATATTTTTATGGATTTTTA
>Frequency_1_QualityScore_FFHHHHHIJJJJJ9FHIIIIGGIJIJJIGHIIJIHIIDGIIJJIIJIFIJIJJGGHHHEGFFFFEE8;>;;;>3>_Mismatch_2_Sense_+_Library_PoolT
AAAGCCTCTGCCAACCCTAATCTCACAGTGGATGTGGTCGAAGAACGCTTTAGTTTGGACTGGCTTGATGATTGA
>Frequency_1_QualityScore_FFHHHHHJJJJJIIJGGHJJHJIJGIGHJJJJJJIIJJJJJJJIIJJJJJGIJJJIJJIIIIJIHIJCGHGHIIH_Mismatch_1_Sense_+_Library_PoolT
TATTTATGAAACAAGAGATGACAGAGGAATTCTCTCATAATATATTTATGATATGATATTTTTATGGATTTTTAG
>Frequency_1_QualityScore_FFHHHHHJJJJJJJJJJJJJIJJJJJJJJJJJJJJJJJJJIIJJJJJIJIIJJJJJJJJIJJJJJIJHHEFFFFFFFEDEEEEDDDEDEEEDDC_Mismatch_0_Sense_+_Library_PoolT
TTGAATCCTTTCTCTTCATATCTATAGGCCTATTGGATGTATCTCTGTAATTTTTTTCATAATACATTTTGGCTTATGGATTGGATATTCACAT
>Frequency_1_QualityScore_FFGHHHHGJJBGIGHIIGIGHIIJJJJIIFIJJJJJJJIJIJJIJIJJIJIJJJJJGGIFI;A1?@B@CDCEEEEEDDDCDCDDDABCD@CDED_Mismatch_0_Sense_+_Library_PoolT
CCTGCAGAGGTGGTCTGTCACCAATTGCCATCTTATCGAAAAGTTACCTGATGACTTGGGGAGTTTAAGTTCACTTAGGTTGCTGAGATTGTCT
>Frequency_1_QualityScore_FFGHFHHJIJJIIJJIJJJJJJJJJJJIIGIIIJJJJIJHIGIIIHIJHHIIJJJGIIHHHHFFFFFFCCCEDDDDD=9A;>CD@>CDDABBD_Mismatch_1_Sense_+_Library_PoolT
GGTTGGCTATCAAAGCCTCTGCCATCCCTAATCTCACAGTGGATGTGGTCGAAGAACGCTTTAGTTTGGACTGGCTTGATGATTGAAAAGGGG
>Frequency_1_QualityScore_FDFHFHHIJIJJJIIJJJIIJJJIIIJJJIGGJ09D89BH48CEEBGHB/A=3)=AEE)??B3;A@CEAAC(;;@(;5>;A_Mismatch_2_Sense_+_Library_PoolT
GTGGTCGAAGAACGCTTTAGTTTGGACTGGCTTGATGATTGAAAAGGGGTTCATGAAAACTCATCTTTCCCTATTCCATAC
>Frequency_1_QualityScore_FFHDHFHGIIII<HHIBFH_Mismatch_0_Sense_+_Library_PoolT
TCAGACTGGAATTATTTAT
>Frequency_1_QualityScore_FFHDFHDIIBGHEHHHHIGGGHGIIHFGGIHIFFCGGHIII)).887@4)8@E3@AA_Mismatch_1_Sense_+_Library_PoolT
CAGTGGATGTGGTCGAAGAACGCTTTAGTTTGGACTGGCTTTATGATTGAAAAGGGG
>Frequency_1_QualityScore_FFHHGHHJJJJJJJJJJJIJJIIHGJJJJFHHIIJGIIIJJJJJIJEHHIJ;C=DDGGIJHHHGHHGFFFFFFDEEDEDEEEDDCCDDDDDDDD_Mismatch_1_Sense_+_Library_PoolT
TTATCGAAAAGTTACCTGATGACATGGGGAGTTTAAGTTCACTTAGGTTGCTGAGATTGTCTGCATGTCCAAGCTTGTCATTGCTTCCTCCATC
>Frequency_1_QualityScore_FDHHHHHJJJJJJHIIJJJJJJIJJJJJJJIJJJJJJJJJIJJJGGIHJJJJJJJJJJJJHHGHHHCDFEFEDEEEDDDDCDDDCDDCDDCDDC_Mismatch_1_Sense_+_Library_PoolT
GTTCTTTAAAACGTGTAATCTGTGATGAGCACACCAAACAACAGTGGTTGGCTATCAAAGACTCTGCCATCCCTAATCTCACAGTGGATGTGGT
>Frequency_1_QualityScore_FDHHHHHJJJJJJIJIJJJJJJHHHJJIJJJIJJJJJJIJJJJJFHIGIIIIIIJJJIIJJJIHHHHHHEFFFFECEEEEDDDDCDDDDDCDDC_Mismatch_1_Sense_+_Library_PoolC
GTTCTTTAAAACGTGTAATCTGTGATGAGCACACCAAACAACAGTGGTTGGCTATCAAAGACTCTGCCATCCCTAATCTCACAGTGGATGTGGT
>Frequency_1_QualityScore_?DFBFD>EAF9FEEACEFHIII;GGGF@GFG>F?FGHBDGIHB<FC@(.))/=;C;@E3?C_Mismatch_1_Sense_+_Library_PoolT
TCTCACAGTGGATGTGGTCGAAGAACGCTTTAGTTTGGACTGGCTTGATGGTTGAAAAGGG
>Frequency_1_QualityScore_FFHHHHHJJJJJJJIJJJJHIJGHIJJCHHGHIIIJJJFGIHIJJJJJJJJJJJJJJJJJJJJHHHHHHFFFB6>CEDEDDDE_Mismatch_0_Sense_+_Library_PoolT
TAAAATTTGACTTTATAGGTCGATGGGTGGTATATGGGTAGTATATATTTATGAAACAAGAGATGACAGAGGAATTCTCTCAT
>Frequency_1_QualityScore_FFHHHHHIJJJIJFIJJJJJJIJGIIJIJDHHJJJFGIGGHIJJJJJJJJGHHHAHHHFFFFDCDEE:;;@@>@35@AC?<@D5<>?C>4:@_Mismatch_2_Sense_+_Library_PoolT
CAAAGCCTCTGCCATCCCTAATCTCACAGTGGATGTGGTCGAAGAACGCTTTAGTTTGGACTGGCTTGATGATTGAAAAGGGGGTCATGAAA
>Frequency_1_QualityScore_FFHHHHHJIJJJJJJJJJIJJJJJJJJIJJJJIJJJJJJJJHHJJJJJJGHEGIJJIJJIIIJJJJ_Mismatch_1_Sense_+_Library_PoolT
TTTAGTTGTATATCCTTTGTTGTTTAATTATGTATAAACTGAAAATAAGAGTTTTTCTCAGACTGA
>Frequency_1_QualityScore_FFHHHHHEGHHGIJJIJJJIJJJJJJJJJJJJJJJJJJJJJJJJJJJJJJJJJJJIJJJJJIIJIJJJJIJIJJJJJJJHHH_Mismatch_0_Sense_+_Library_PoolT
ATATGGGTAGTATATATTTATGAAACAAGAGATGACAGAGGAATTCTCTCATAATATATTTATGATATGATATTTTTATGGA
>Frequency_1_QualityScore_FFHHHHHJJJJJJJJJJJJJJJJJJJJJJJJJJJHIJJJJJJJJJJJJJJJJJJJJIJJJIJJIHHHFFFDDEEEEEEEDDDDDDDDDDDDDDD_Mismatch_0_Sense_+_Library_PoolT
CCAACGTTTTTGCATACCATGCCAAAACTGAAGGTTCTTATCATATACAATCACAGTTCAAAGCGTGCAATACTTCATGGGCTGCCAGGCTTTT
>Frequency_1_QualityScore_FFHHGHHJJJJJJJJJJJGIGIJJIJJJJJJIJJJJJIJJIJJIIIIJJJIJIIJJIIHHHHGHHFFFFBEEEEEEEEEEDFFDEECDDDCDDD_Mismatch_1_Sense_+_Library_PoolT
GAGGAATTCTCTCATAATATATTTATGATATGATATTTTTATGGATTTTTACTTTACTATTGAATCGTTTCTCTTCATATCTATAGGCCTATTG
>Frequency_1_QualityScore_DFHHHHHJJJJJJJJJJIJJIJJJJJJHHJJJJJJIJJJJJJJJIJJJJJJJJJIJIIJIIIJIJJJJJHEHGHFFFDDEEEDDDDDCDDDACB_Mismatch_0_Sense_+_Library_PoolT
ATATGACCTTATTTGATAAGGCACAAGTCTTAATGTTTCCAAAGTTAATAGAAATTAACTTCGACCACTGTAGCGATTTGGAGGAATTGCCAGG
>Frequency_1_QualityScore_FFHHHHHJJJJJJJJJJJJJJJJJJJJJJJJJJJJJGHIJJJIJJJJIJJJJJJJJJJIJIJJJJJJJJHHFFDEDDDCCDADDDDDDDDDDDD_Mismatch_2_Sense_+_Library_PoolT
CTGAAGATGCTGCCTAAAGCATTAGCAAAACTTAGGTCTTTAAAACGTGTAATCTGTGATGAGCACACCGAACAACAGTGGTTGGCTATCAAAG
>Frequency_1_QualityScore_FFHHHHHIJJJJJJJGFHGCGICEHIJEHII:@FHIJIIIGJIIGGIIIGEHIHGACHIJJJHGHHHA@CDECEFEEEEEEEDDDDC?CDDDEC_Mismatch_2_Sense_+_Library_PoolT
AGTTTGGACTGGCTTGATGATTGAAAAGGGGTTCATGAAACCTCATCTTGCCCTATGCAATACCTTTAGTTGTATATCCTTTGTTGTTTAATTA
>Frequency_1_QualityScore_FDHH?FHIIJJIJJJJJGJJIIIIIJGGHIJJJJJJJJJJJJJGIGIE@FHIJGIJJHHHHFDDFFFFEEEEEDCDDDDDDDDDDCDACC@CDC_Mismatch_1_Sense_+_Library_PoolT
GTGGAATTTGGTCAGCTATCAAATTTAAAGATGTTGGACATGCGGGAGTGCTCTGGACTGAAGATGCTGCCTAAAGCATTAGCAAAACTAAGGT
>Frequency_1_QualityScore_FFHHFFHJJIIJDHIJJJIIIJIIJJJJJJJJJGHIJIJJJIJJJJJJJJDHJI3@AAEE>?=CDFFDFACACCEDCCDDDDDC@BCCCCD_Mismatch_0_Sense_+_Library_PoolT
AGCGATTTGGAGGAATTGCCAGGAAAAATATGCTCTCTAACTTCCCTGCAGAGGTGGTCTGTCACCAATTGCCATCTTATCGAAAAGTTAC
>Frequency_1_QualityScore_FFHHHHHJJJIJJJJJIJJJJIJJGIJJJHIJHJJJJJJJIJJJJJJJJJJJJIJJJJJIJJJJGHHHFCFFEFEE@_Mismatch_1_Sense_+_Library_PoolT
CTTTCTCTTCATATCTATAGGCCTATTGGATGTATCTCTGTAATTTTTTTCATAATACATTTTGGCTTATGGATTGA
>Frequency_1_QualityScore_FFG>DH?EGAFHEHDFFHGGIIIFGIIIGIIIEHGGBF:2B8)/>))=@F:CHI;A27=?77@;?C@>A>5>:5?@(5:>;@B;(5<:>C_Mismatch_1_Sense_+_Library_PoolT
TGGATGTGGTCGAAGAACGCTTTAGTTTGGACTGGCTTGATGATTTAAAAGGGGTTCATGAAACCTCATCTTGCCCTATTCCATACCTTT
>Frequency_1_QualityScore_AA<AFFBFDGGFHFDDHGHEIHIA@FGB<B?:@@FBFDG>FB<=;@GFHGI@GEEHEHECF?_Mismatch_0_Sense_+_Library_PoolT
TGTTTCCAAAGTTAATAGAAATTAACTTCGACCACTGTAGCGATTTGGAGGAATTGCCAGGA
>Frequency_1_QualityScore_FFHHHGHJIJJJJJJJJJJJIEIBGHIJJJJJJJJJJJJJIJJJJJJJJJIJHHHHHFFDEFFECEEEC>CDDDDDCDBBDDDEEEDEDDEEDE_Mismatch_1_Sense_+_Library_PoolT
GAAAGATGTTGGACATGCGGGAGTGCTCTGGACTGAAGATGCTGCCTAAAGCATTAGCAAAACTAAGGTCTTTAAAACGTGTAATCTGTGATGA
>Frequency_1_QualityScore_DDDDFDFDG@CFHG+@7<BC8BCC<38<38B@C@DCDEDCCECCA?C?BCCAACCA?CBBBCCCE>CCC>>@CDCCDCDED>>ACDCEEEDC@A_Mismatch_1_Sense_+_Library_PoolT
TATAGGTCGATGGGGGGTATATGGGTAGTATATATTTATGAAACAAGAGATGACAGAGGAATTCTCTCATAATATATTTATGATATGATATTTT
>Frequency_1_QualityScore_FFHHHHHJJJJJJJJJJJGHIJJJJJJJIIJJJIIIJIIJJJJIIIJJJJIJJJJJJJJIJJIHF?BEEACEDDDDDDDCDDDDDDDDD@ADDD_Mismatch_1_Sense_+_Library_PoolT
CTTTGAAGGACCTTCCTGTGGAATTTGTCCAGCTATCAAATTTAAAGATGTTGGACATGCGGGAGTGCTCTGGACTGAAGATGCTGCCTAAAGC
>Frequency_1_QualityScore_FFHAFHFIJJJJJJJJJJJJJJJJJIJIJJJJJJIJJJJJJJJJJJJJJJJIJJJJJJJJJJIIIJJIJIJIJIIJHHHHHHF_Mismatch_1_Sense_+_Library_PoolT
GGGTAGTATATATTTATGAAACAAGAGATGACAGAGGAATTCTCTCATAATATATTTATGATATGATATTTTTATGGATTTTA
>Frequency_1_QualityScore_DFFFHDHEHHBCFBCBE3A<FEHIEHII>CGHBHIEHHC9FGF@HCGII)/@4@77)7@7=)(;?99;6.;5-5;?AC>>:CC(:?C_Mismatch_1_Sense_+_Library_PoolT
TAATCTCACAGTGGATGTGGTCGAAGAACGCTTTAGTTTGGACTGGCTTTATGATTGAAAAGGGGTTCATGAAACCTCATCTTGCCC
>Frequency_1_QualityScore_FFHHHHHIFHIIIJIJCHIIJJJJJIIJIJJJIJJJJIJJJJJJJJJJJIJJJJJIIIGHIJIJGHHHHGFFFFFEEECCCCDDEDDDCDFDDF_Mismatch_0_Sense_+_Library_PoolT
CACTTAGGTTGCTGAGATTGTCTGCATGTCCAAGCTTGTCATTGCTTCCTCCATCCATTAGCAAACTTCAGCAACTAGAATTTCTTGATATTTC
>Frequency_1_QualityScore_DFHHHHHJJJJJJIJFHIFGHCHHBFHHIIJJJJJJJJIJIJJJJIIJJJJGJ8(7=7=C).;BE;=CC\9=;@@@CA>A?C(,5;A4>CCA9@_Mismatch_0_Sense_+_Library_PoolT
TCCCTAATCTCACAGTGGATGTGGTCGAAGAACGCTTTAGTTTGGACTGGCTTGATGATTGAAAAGGGGTTCATGAAACCTCATCTTGCCCTAT
>Frequency_1_QualityScore_FFFFHHCGHAFGA@FHIGBHGH1DHCDHIIIIGEHIGG@98)84B=3)@C7;DA\:67?B3;B(.;:63(;-53?CA9,>@DD:3995@A_Mismatch_1_Sense_+_Library_PoolT
TGGATGTGGTCGAAGAACGCTTTAGTTTGGACTGGCTTGATGATTGAAAAGGGGTTCATGAAAACTCATCTTGCCCTATTCCATACCTTT
>Frequency_1_QualityScore_D;:CDDDGDAF:+<CFC@FGCH+99A@<EFGECGHHIIIEBC?DD??9DB*999?DC_Mismatch_1_Sense_+_Library_PoolT
ACTGAAAATAAGAGTTTTTCTCAGACTGGAATTATTTATAGGTGTTTATCTCCTTCA
>Frequency_1_QualityScore_FFHHHHHJJJJJJJJJJJIJJJJIJJJJHIJFHIJJBHHFHHIIJJIFHIHIIJJIIJJJJGIJIJHFHHFFFFFFEEEEDDDDDDEDDDDDDD_Mismatch_1_Sense_+_Library_PoolT
TTATCTCCTTCAAATTTGACTTTATAGGTCGATGGGTGGTATATGGGTAGTATATATTTATGAAACAAGAGATGACAGAGGAATTCTCTCATAA
>Frequency_1_QualityScore_FFHHHHGIJGIJJHJHHIEHJIIHIIJJJJJIIIIJJJJJJIJJJJJJIIHGHIJJJ=FGAGHGHJJHCCEDFFFFFFFFFFEDECEDDDDDCD_Mismatch_2_Sense_+_Library_PoolT
TATGGAATTATTTATAGGTGTTTATCTCCTTAAAATTTGACTTTATAGGTCGATGGGTGGTATATGGGTAGTATATATTTATGAAACAAGAGAT
>Frequency_1_QualityScore_FFHHHHHJJJJHIJGIGJIIJGJJJJJJJJJJJJJIJJJJJJJJJGIJGI_Mismatch_0_Sense_+_Library_PoolT
ATAATATATTTATGATATGATATTTTTATGGATTTTTACTTTACTATTGA
>Frequency_1_QualityScore_FFHHHHHJJJJJJJJJJJJJJJJJJIJJJJJJJIJJJJIJJJJJJIJJJIJJIJIJJJJJJJJIJJJIGFHIEIIJHHHHHHHFFFFEFFFEDE_Mismatch_1_Sense_+_Library_PoolT
TGACAGAGGAATTCTCTCATAATATATTTATGATATGATATTTTTATGGATTTTTACTTTACTATTGAATCGTTTCTCTTCATATCTATAGGCC
>Frequency_1_QualityScore_D<1DD?;EGFGHHHHIIGEH<BD?;FGIEG@EH?@D??BF>GHIICGIECBDGEGCHH4@GI@HBH?B;77@@>@A:>@CCA(;(8(,5;ACDC_Mismatch_0_Sense_+_Library_PoolT
GGAAAAATATGCTCTCTAACTTCCCTGCAGAGGTGGTCTGTCACCAATTGCCATCTTATCGAAAAGTTACCTGATGACTTGGGGAGTTTAAGTT
>Frequency_1_QualityScore_FFHHHHHIJJJJJJJJJJIIJIIJJJJJJJJJJJJJIJJJHIJJJJJJHJJJJJJJJJEHHHHHHFFFFACDDDCDDDDDDDDDDEDDDDDDDD_Mismatch_1_Sense_+_Library_PoolT
GAGCACACCAAACAACAGTGGTTGGCTATCAAAGACTCTGCCATCCCTAATCTCACAGTGGATGTGGTCGAAGAACACTTTAGTTTGGACTGGC
>Frequency_1_QualityScore_FFHHHHHJJIIIIJJJIJJIJJFHIJCHHIJJIIJJIIIJIIIIGDFIJJJJJGIJJJIGIJJJEGHEGHHGFGIHGCHGIEEHHHHGHEEEDF_Mismatch_0_Sense_+_Library_PoolT
ATATTTATGATATGATATTTTTATGGATTTTTACTTTACTATTGAATCCTTTCTCTTCATATCTATAGGCCTATTGGATGTATCTCTGTAATTT
>Frequency_1_QualityScore_FFHHHHHJJJGIJJJJJJJIIJIJIGIJIIJJJJJJJJJJJJJJJIIJIJJIJJJIJIJIIJJJJJJJGIJEIGIHHHHHHEEFFFBCEEECCE_Mismatch_0_Sense_+_Library_PoolT
TGTCTGCATGTCCAAGCTTGTCATTGCTTCCTCCATCCATTAGCAAACTTCAGCAACTAGAATTTCTTGATATTTCATTGTGCAGGTCTTTGAA
>Frequency_1_QualityScore_FFHHHHHJJJJJJIJJJJJJJHJIIJJJIIJJIHIJJJJJIJIJJJIJJJJIJJIIJJJJJJHIGIJIHAEHHHHFFFF_Mismatch_1_Sense_+_Library_PoolT
CTTTCTCTTCATATCTATAGGCCTATTTGATGTATCTCTGTAATTTTTTTCATAATACATTTTGGCTTATGGATTGGAT
>Frequency_1_QualityScore_FFHHHHHIJJGGFHGIIAHIIJJJIIJIIIIIGIIHGIJGIIGHHJIJGIHGGGIIJCHFHIGJJJIIJIGGIEHEFBFDCEEDCCCCC>CC>A_Mismatch_0_Sense_+_Library_PoolT
CAGTTACACAGATTAAGTCTCTACTACTGGAGAAGTTGATTGTGCCTCCTCTTTATGAGTACTGTAAATCCTGGGAGAGCTTGGAAAAGTTGTC
>Frequency_1_QualityScore_FFHHHHHIGIIGIIIEHGIGGEDDIEGIIIJJIIIJGHGEGHIJIE_Mismatch_1_Sense_+_Library_PoolT
ATTCTCTCATAATATATTTATGATATGATATTTTTATGGATTTTAA
>Frequency_1_QualityScore_DDDFFHFADFHHGHIGGCHIE>@FEFIIEEG>GHIFEFGHHGIEH@CGGHIGGHGIIGAEHGGH=?CAE@BDEFFFCCD@CEC@>CCCCCACC_Mismatch_0_Sense_+_Library_PoolT
GAAAAGGGGTTCATGAAACCTCATCTTGCCCTATTCCATACCTTTAGTTGTATATCCTTTGTTGTTTAATTATGTATAAACTGAAAATAAGAG
>Frequency_1_QualityScore_FFHFHHFGIBHIGIIJJJJIJJJGIGIJIIJJJJJJJJA?@CCGF88@FH@GIJ/=ABE>>DEFEEA@AACC>@CC@<CCACCCC@CCDD:A:@_Mismatch_2_Sense_+_Library_PoolT
TGGATGTGGTCGAAGAACGCTTTAGTTTGGACTGGCTTGATGATTGAAAAGGGGTTCATGAAACCTCATCTTGCCCTATGCAATACCTTTAGTT
>Frequency_1_QualityScore_FFHGHHHGHIIJJGHIHHIHCHGIIIIJJJGHHIJJJJJJJJJJJG>FGGHHADGIJCEFG?>CEDCCEECDDDACCCCCDDDCC_Mismatch_0_Sense_+_Library_PoolT
CTCACAGTGGATGTGGTCGAAGAACGCTTTAGTTTGGACTGGCTTGATGATTGAAAAGGGGTTCATGAAACCTCATCTTGCCCTA
>Frequency_1_QualityScore_FFHFHFHJIJJJJJJHIIIIJJIIIJJGIJIJGHIJJIJJJJJIJJJJGHGEHJJJJCHHIHEHIGJJHFHHHHFEDEFEE@CCD5?BDDD<AB_Mismatch_0_Sense_+_Library_PoolT
TGGAGAAGTTGATTGTGCCTCCTCTTTATGAGTACTGTAAATCCTGGGAGAGCTTGGAAAAGTTGTCTGTAACCCTATGTGAGGGTTTGGGAAA
>Frequency_1_QualityScore_FFHHHHHJJJJJJJJJJJJFHIJJIHJJJJJJJJJJJJIJJJJJJJJJJJJJJJHHHHHHFFFFFFFEECEEEDDDDDDDEEEDDFEEEEDDDD_Mismatch_1_Sense_+_Library_PoolT
CTTGATGATTGAAAGGGGGTTCATGAAACCTCATCTTGCCCTATTCCATACCTTTAGTTGTATATCCTTTGTTGTTTAATTATGTATAAACTGA
>Frequency_1_QualityScore_FFHHHHHJJJJJJJJJJJJIGIIJJJIJJIIJJJJJJJJJJJJJGHIJJGDHJHHHGHFFFFFFEEEEEDDDDDDDDDDDDDDDDDDDDACCCD_Mismatch_1_Sense_+_Library_PoolT
AATTTGGCCAACTATCAAATTTAAAGATGTTGGACATGCGGGAGTGCTCTGGACTGAAGATGCTGCCTAAAGCATTAGCAAAACTAAGGTCTTT
>Frequency_1_QualityScore_FFHHGHGIIIJJJJJJJJJJE?FC9<EDFHIJBDFF8DFHIBCGIFHHEIGCGICGIIIJGFCHHHEBEBDF@CCCDCCEEE@DDDDDDDD?CC_Mismatch_1_Sense_+_Library_PoolT
GCTTTAGTTTGGACTGGCTTGATGATTGAAAAGGGGTTCATGAAACCTCATCTTGCCCTATTCCATACCTTTAGTTGTATATCCTTTTTTGTTT
>Frequency_1_QualityScore_FFHHHHHJIJJJIJIJJCHHIGHGHIIIIJJJJJJJIJJJJJJJJIJJJJIJJIJGFJJIJIIIGFGIGFHIH_Mismatch_1_Sense_+_Library_PoolT
CCCTATTCCATACCTTTAGTTGTATATCCTTTGTTGTTTAATTATGTATAAACTGAAAATAAGAGTTTTTCTA
>Frequency_1_QualityScore_FFHHHGGIIHIIGIEHGIIIEIDFHGIJDHJJJIIIIHIHGHGIGHIIGIIHHJI_Mismatch_0_Sense_+_Library_PoolT
ACAGAGGAATTCTCTCATAATATATTTATGATATGATATTTTTATGGATTTTTAC
>Frequency_1_QualityScore_FFHHHHHJJIJJJJJIJIJJJIJJJIJJJJJIJJIJJJIJJJJJIIIJIIIIJG_Mismatch_0_Sense_+_Library_PoolT
CTATTCCATACCTTTAGTTGTATATCCTTTGTTGTTTAATTATGTATAAACTGA
>Frequency_1_QualityScore_FFHGHHHJIJJJJIJJIJJJGHIJJJJJIJJJJJIJJJIBIIIJIJJJJJIIJJIJIJJFIHIGIGIIGGG_Mismatch_1_Sense_+_Library_PoolT
TATGAAACAAGAGATGACAGAGGAATTCTCTCATAATATATTTATGATATGATATTTTTATGGATTTTTAG
>Frequency_1_QualityScore_?DBDFBFEFFIIE@1A9+99C+AFFI))06)0?D@4?DF?(?3B@B>BD7@D;@.=CF@44)=37A>;;..;?@DB:;>;@AA??==?>A:333_Mismatch_2_Sense_+_Library_PoolT
GTTTGGACTGGCTTGATGATTAAAAAAGGGTTCATGAAACCTCATCTTGCCCTATTCCATACCTTTAGTTGTATATCCTTTGTTGTTTAATTAT
>Frequency_1_QualityScore_FFHHHHHJJJJJIJJJJJJJJJIJJJJJJJJJJJIJJJJJIJFGIJJJIJJJJIIJJJIJJJJJJJJJJGGHHHHFFDDDDDDDCDDDDDDDDD_Mismatch_2_Sense_+_Library_PoolT
TCTGGACTGAAGATGCTGCCTAAAGCATTAGCAAAACTTAGGTCTTTAAAACGTGTAATCTGTGATGAGCACACCGAACAACAGTGGTTGGCTA
>Frequency_1_QualityScore_FFHHHGHJJJJJJJJIJJJJJJIJFIJIEGIJIJJJJJJJJJJJJIHHIIIGIIJJJJJJJJJJBHIIEHGGHHGHHHHFFFFDCBCD?BBBDE_Mismatch_0_Sense_+_Library_PoolT
TTTCTTGATATTTCATTGTGCAGGTCTTTGAAGGACCTTCCTGTGGAATTTGGCCAGCTATCAAATTTAAAGATGTTGGACATGCGGGAGTGCT
>Frequency_1_QualityScore_FFHHHHHJJIIJJFHIJJJIJJJJJJJJJJJJJJIJJJJJJJJJJJJJJJJJIJJIJJJJJIIIJIJJJGGIJJJJIJJJJJHFDEEEEDDEDD_Mismatch_0_Sense_+_Library_PoolT
GATATTTTTATGGATTTTTACTTTACTATTGAATCCTTTCTCTTCATATCTATAGGCCTATTGGATGTATCTCTGTAATTTTTTTCATAATACA
>Frequency_1_QualityScore_FFHHHHHIJIJJJJJIIIIIJIIIJJIJJJHBGHHHIECFE?DGFIGJHHIJIJJFHIJIIHEHIGIIFE_Mismatch_0_Sense_+_Library_PoolT
AATTGCCAGGAAAAATATGCTCTCTAACTTCCCTGCAGAGGTGGTCTGTCACCAATTGCCATCTTATCGA
>Frequency_1_QualityScore_ADDHHHFIJJJJHGHGIJHHGDGGHIGGGIJGIJJJJIIIFIJJIIJJJIJJIIIGIII_Mismatch_0_Sense_+_Library_PoolT
ATGAAACAAGAGATGACAGAGGAATTCTCTCATAATATATTTATGATATGATATTTTTA
>Frequency_1_QualityScore_FFHGGHFIIGGHIJJIJIJFIJJIDAEGHGJIJJJIIJGGI?DGHJGEIJIIGGHIIIJJJJJIJIIGHHGFFDDABBDDDDD:@C@?@DDDDD_Mismatch_2_Sense_+_Library_PoolT
CTGGACTGAAGATGCTGCCTAAAGCATTAGCAAAACTTAGGTCTTTAAAACGTGTAATCTGTGATGAGCACACCGAACAACAGTGGTTGGCTAT
>Frequency_1_QualityScore_DDHFHDFHIIGII>GGH39E<FCEHGIGIGGGGIEGCHGIGBDGGG@DDEBCH>CHEEHCHDCCEE>EHH7;;@BEECC@CBB?8=8;3<@B_Mismatch_1_Sense_+_Library_PoolT
GGGAGTGCTCTGGACTGAAGATGCTGCCTAAAGCATTAGCAAAACTAAGGTCTTTAAAACGTGTAATCTGTGATGAGCACACCGAACAACAG
>Frequency_1_QualityScore_FFHHHHHJJJJJJJJIJJIIJJJJJJJJJJJJJJJJIJJEHIJJJJJGIIJJIJJIJJJJJJJJJIJJJIJJHHHFFFFFFFEEFEEDDDDDDD_Mismatch_0_Sense_+_Library_PoolT
GATTTTTACTTTACTATTGAATCCTTTCTCTTCATATCTATAGGCCTATTGGATGTATCTCTGTAATTTTTTTCATAATACATTTTGGCTTATG
>Frequency_1_QualityScore_DDFD:4A4<C:C:F+3CH@B33,2+<AEE*:C?:?DA<9C9:FDGA?GFGGF?B8B*8B=C=BFG;CCF8=)).7:BA>9;)\,,;>>@>B?BA_Mismatch_1_Sense_+_Library_PoolT
ACTGAAAATAAGAGATTTTCTCAGACTGGAATTATTTATAGGTGTTTATCTCCTTAAAATTTGACTTTATAGGTCGATGGGTGGTATATGGGTA
>Frequency_1_QualityScore_FFHHHHHJJJJJJJJJJJIJJJHJJJJJJJJJJJJJIJJJIJJJJJJJJJIJJJJJJJJJDIJJJJJJIHHIIGJJJIIIJJHHHHFHHFFFDD_Mismatch_0_Sense_+_Library_PoolT
TTATGATATGATATTTTTATGGATTTTTACTTTACTATTGAATCCTTTCTCTTCATATCTATAGGCCTATTGGATGTATCTCTGTAATTTTTTT
>Frequency_1_QualityScore_DBDFHHFGDHIICHGGIGIGIIICEGHFFEDFF??F?BF@=DGHIBEHGGHECCHGGGHGGEEDD>(.6;>B3;;@@>@@@\89@A@CC_Mismatch_1_Sense_+_Library_PoolT
AAGCCTCTGCCATCCCTAATCTCACAGTGGATGTGGTCGAAGAACGCTTTAGTTTGGACTGGCTTGATGATTGAAAAGGGGTTCATGAA
>Frequency_1_QualityScore_DDHFFDHGIDIIIEE<CHGGIEHGIGIIGGI*?CFDDDHCFGGFGI_Mismatch_2_Sense_+_Library_PoolT
ATGACAGAGGAATTCTCTCATAATATATTTAGGATATGATATTTTA
>Frequency_1_QualityScore_FFHHHFHJJJJJJJJJJJJJJJJJIIJJJJJJIJJJJJJJJJJGIEIJJJJIJJJIHJJIJIJJJJJIJJHIIJJHFFFFFEEEEEEFFDDDDD_Mismatch_0_Sense_+_Library_PoolT
TATGGATTTTTACTTTACTATTGAATCCTTTCTCTTCATATCTATAGGCCTATTGGATGTATCTCTGTAATTTTTTTCATAATACATTTTGGCT
>Frequency_1_QualityScore_FFHHHHHJJJJJJJJJJJIJ_Mismatch_0_Sense_+_Library_PoolT
GATTTTTACTTTACTATTGA
>Frequency_1_QualityScore_FFHHHHHIJJJJJJIJJJJJJJJJJJJIJJJJJJJJJJJJJJIHIGIIJJJJJIIJGHCHHHFFEFFEEDEDDDDDDCDDDCCDBDCCDDCCDD_Mismatch_1_Sense_+_Library_PoolT
GAATTTGTCCAGCTATCAAATTTAAAGATGTTGGACATGCGGGAGTGCTCTGGACTGAAGATGCTGCCTAAAGCATTAGCAAAACTAAGGTCTT
>Frequency_1_QualityScore_FFHHHHHJJJJJJJJJJJIIJGIJJJJJJJJIJIJJJJJJJJJJJIJJJJJJJJJJJJJJJJIIGIIIII_Mismatch_0_Sense_+_Library_PoolT
GAAACCTCATCTTGCCCTATTCCATACCTTTAGTTGTATATCCTTTGTTGTTTAATTATGTATAAACTGA
>Frequency_1_QualityScore_FFHHHHHJJJIJJJJJJIJIJJJIIJIJJJJJJJJJJJJJJJJIJJJJJJJJJJJJJJJIJJJJJJJJJGIJJIIJJHHHHG_Mismatch_0_Sense_+_Library_PoolT
TATATTTATGAAACAAGAGATGACAGAGGAATTCTCTCATAATATATTTATGATATGATATTTTTATGGATTTTTACTTTAC
>Frequency_1_QualityScore_DDHHHHFIGHI<C:AAFH9CHHICHII:DEGGGFHIIIHGGGDFH@CEGGGGAEEG>ECE>EEEH;;C@?DDEDDDCCCCCBC?CCCCDEDCCD_Mismatch_2_Sense_+_Library_PoolT
TGGACTGGCTTGATGATTGAAAAGGGGTTCATGAAACCTCATCTTGCCCTATGCAATACCTTTAGTTGTATATCCTTTGTTGTTTAATTATGTA
>Frequency_1_QualityScore_DDFFFFFEFIE:C<4,AF4CFHI+?FF)?:<DBDFI@F3BFFFII>CFFCFEEGBFFEEIACFBC7=;7;?AD;@BDCC>@B?@B@BAA>@A@@_Mismatch_2_Sense_+_Library_PoolC
TGGACTGGCTTGATGATTGAAAAGGGGTTCATGAAACCTCATCTTGCCCTATGCAATACCTTTAGTTGTATATCCTTTGTTGTTTAATTATGTA
>Frequency_1_QualityScore_FDFFDD?EACGGAAHGDGE?FGEA;<FHIGEGCFH@9FHIIGGHIAE9*9?FGGGC>F.6@CF7=4...77.?77?);??>CB;BCBCA:>>:8_Mismatch_2_Sense_+_Library_PoolT
AGTGCTCTGGACTGAAGATGCTGCCTAAAGCATTAGCAAAACTAAGGTCTTTAAAACGTGTAATCTGTGATGAGCAAACCGAACAACAGTGGTT
>Frequency_1_QualityScore_FFHHHHHJJJJJJJJJIJJJJJJJGJJJJJJJJJJJJJJJJFHIJJJJJJJJFHHGHIJJJHJJJJIJJGGGHHFFDDDDDDDCCDCDDDDDDD_Mismatch_2_Sense_+_Library_PoolT
CTGGACTGAATATGCTGCCTAAAGCATTAGCAAAACTAAGGTCTTTAAAACGTGTAATCTGTGATGAGCACACCGAACAACAGTGGTTGGCTAT
>Frequency_1_QualityScore_2<CF=FCGGHIIGG9FGHDBG?BGHHIDHGGIIICEHHDGGGIIIIIIIII@FHIHIIEIIHHHHFFFFEFFEEEEEEECB?B?B@=@<CBBB_Mismatch_1_Sense_+_Library_PoolT
CGGGAGTGCTCTGGACTGAAGATGCTGCCTAAAGCATTAGCAAAACTAAGGTCTTTAAAACGTGTAATCTGTGATGAGCACACCGAACAACAG
>Frequency_1_QualityScore_DDDFFFD@GBBH@>;FGEHBD;E?9CEGHGGGHIG>FGCDG@FHGG@DF@FHCEGGGFHHGGGEIIIIG_Mismatch_2_Sense_+_Library_PoolT
TTATGAAACAAGAGATGACAGAGGAATTCTCTCATAATATATTTATGATATGATATTTTTATGGATTAC
>Frequency_1_QualityScore_AD??::CH@<A<CE<AB?FHIB?E@9AB4ACEEEGAEEBD:BDDGDBBDFBGGIIIAFHIIGGGG>@EA?EH>@@BD7;(;@CA@3_Mismatch_0_Sense_+_Library_PoolT
ATTGAATCCTTTCTCTTCATATCTATAGGCCTATTGGATGTATCTCTGTAATTTTTTTCATAATACATTTTGGCTTATGGATTGGA
>Frequency_1_QualityScore_DDHH+@?07CDDECB3@BADDEDDEEEEECCECCCBCCBCCCCCCCCCBBBCCCDCCCCECCCEEEDEEEDCCEEECDEEEEEECBCCCCCCCC_Mismatch_1_Sense_+_Library_PoolT
TGGGGGGTATATGGGTAGTATATATTTATGAAACAAGAGATGACAGAGGAATTCTCTCATAATATATTTATGATATGATATTTTTATGGATTTT
>Frequency_1_QualityScore_FDFHHHHJJJIJJJJIJJJJJJIJJJJJJJJJJIJIIIGIIJJIGIIJJEGEHIJFIGJIIHHHFHHEBDEFECDCECDDECDDDDDDDECCC?_Mismatch_1_Sense_+_Library_PoolT
GTCTGTCACCAATTGCCATCTTATCGAAAAGTTACCTGATGACATGGGGAGTTTAAGTTCACTTAGGTTGCTGAGATTGTCTGCATGTCCAAGC
>Frequency_1_QualityScore_FFHCFHHIIIIIJJJJJJJJIEHIJHIGIIIIJJGIJGJJJJIJIJIJJJJJJIJJJIJJJJJIIJIGJHIIJJHHFFEHH_Mismatch_1_Sense_+_Library_PoolT
GGGTAGTATATATTTATGAAACAAGAGATGACAGAGGAATTCTCTCATAATATATTTATGATATGATATTTTTATGGATTA
>Frequency_1_QualityScore_FFHHGFHJJIIIHGJIJJJJJJJ<)?B9<B?/B>G@CHI\@;@D;=CHEEAEEF@EE@ACC@CC@CACC;@C@CD>A:ACCCEEDCDCCCC>CB_Mismatch_2_Sense_+_Library_PoolT
AACGCTTTAGTTTGGACTGGCTTGATGATTGAAAAGGGGTTCATGAAACCTCATCTTGCCCTATGCAATACCTTTAGTTGTATATCCTTTGTTG
>Frequency_1_QualityScore_DFHHDFHIJIJJIJIIIGGIJIIJJJJCGIIIJIIIJHIGIIJJJJIDEHIJIGIJJIJIIJIGIGHIBEEHHHFFFCDCDDCFDDDDDDDDDC_Mismatch_0_Sense_+_Library_PoolT
AGGGTTTGGGAAATATGACCTTATTTGATAAGGCACAAGTCTTAATGTTTCCAAAGTTAATAGAAATTAACTTCGACCACTGTAGCGATTTGGA
>Frequency_1_QualityScore_FFHHGGHJJIHIGGIIIJJJIJHIHHIJJIJJJJJFIJJIJJJGGIJIGIJJJDBGGIIJJJJFGHHGHCEHFEFFFDFFEEFEDDDDDCCDDA_Mismatch_0_Sense_+_Library_PoolT
TTTGGCTTTGTTCTTTTCTGCAAGTCAATACTTTCTTCCAACGTTTTTGCATACCATGCCAAAACTGAAGGTTCTTATCATATACAATCACAGT
>Frequency_1_QualityScore_FFHHHHHIGIHIJJIGIGHIIJIJIIIIJHHHHHHHHFFFFFFFEEFEEEEEEFEDDDDDDDDCDDDDDDDDDCEDDDDDDDDDDDDCDDCDDD_Mismatch_1_Sense_+_Library_PoolT
GAAACAAGAGATGACAGAGGAATTCTCTCATAATATATTTATGATATGATATTTTTATGGATTTTTACTTTACTATTGAATCCTTTCTCTTCAA
>Frequency_1_QualityScore_EFHHHHHCFHIJJJJJJJJJJIJJJJJJJJJJJJJIIJHIIDHIJJFHFGIGIIJIJFHIHJIJJJJJHHHHHGHFFFFFECEEDEDDDDBBBD_Mismatch_1_Sense_+_Library_PoolT
TTATAGGTGTTTATCTCCTTAAAATTTGACTTTATAGGTCGATGGGTGATATATGGGTAGTATATATTTATGAAACAAGAGATGACAGAGGAAT
>Frequency_1_QualityScore_DDFHHFAH>GDHC3AAF>C+AC9EGGAGGCFHIDGGHHBFCECCH3BCGHIB=)=37=)).=@@;?A\3\5>:A>A3899@AA>C44>C(9@C_Mismatch_1_Sense_+_Library_PoolT
CCTAATCTCACAGTGGATGTGGTCGAAGAACGCTTTAGTTTGGACTGGCTTGATGATTGAAAAGGGGGTCATGAAACCTCATCTTGCCCTATT
>Frequency_1_QualityScore_DDDBBDC<CDIIIEAF9AFGCGABBGBGIICFEF@@DDFFI?FIF4(.@7@AC)..=BB==\,,5:>:>,(8+344::>(4>A@:>@(+44:?B_Mismatch_2_Sense_+_Library_PoolT
CTCACAGTGGATGTGGTCGAAGAACGCTTTAGTTTGGACTGGCTTGATGATTGAAAAGGGGGTCATGAAACCTCATCTTTCCCTATTCCATACC
>Frequency_1_QualityScore_FFHHHHHJJJJJJJJJIJJJIJJJJHIJJJJJIJJGIIJIJJJDFCFHHGIIIIJJIJGIJIHHHHHDFFFFFEEEDEEEDDDEDDDDDDDDCD_Mismatch_0_Sense_+_Library_PoolT
CACCAATTGCCATCTTATCGAAAAGTTACCTGATGACTTGGGGAGTTTAAGTTCACTTAGGTTGCTGAGATTGTCTGCATGTCCAAGCTTGTCA
>Frequency_1_QualityScore_FDHHFHHJJJJJJJJJJJJJIJJJJJJJJJJJJJIJIJJJJJJJJJJJJJJJIIHIIJIIIJJJHHHHGHCEFFFEDDCEEDDEDDDDDDDDED_Mismatch_0_Sense_+_Library_PoolT
GTGGTCTGTCACCAATTGCCATCTTATCGAAAAGTTACCTGATGACTTGGGGAGTTTAAGTTCACTTAGGTTGCTGAGATTGTCTGCATGTCCA
>Frequency_1_QualityScore_FFHHHH?FHIJJJJJJIJJJJIJIJIIIGHIJGIIGIJJIJJIJIIIJIIJIIICFHIJJFHIIIGJJHFCC?ACDDDDCCBCDCDDDDDDCCC_Mismatch_0_Sense_+_Library_PoolT
TGCAGGTCTTTGAAGGACCTTCCTGTGGAATTTGGCCAGCTATCAAATTTAAAGATGTTGGACATGCGGGAGTGCTCTGGACTGAAGATGCTGC
>Frequency_1_QualityScore_B>A:ACFEFFEGCAFHHECFFEDHC>H@9:1?9CFGEFFF>FFFC87@)8=@EF@ED=E:AE;?7@;?_Mismatch_0_Sense_+_Library_PoolT
TTGGCCAGCTATCAAATTTAAAGATGTTGGACATGCGGGAGTGCTCTGGACTGAAGATGCTGCCTAAA
>Frequency_1_QualityScore_FFHHHHHJJJJJJJJJJJJJJIJFHIGIJHIIHIJHIJJJJJJJJJJJIJJJJJJJJJJHH<6?>;AC;@CEE;=@B\50<@>:@@>A>A:>A>_Mismatch_1_Sense_+_Library_PoolT
CTCTGCCATCCCTAATCTCACAGTGGATGTGGTCGAAGAACGCTTTAGTTTGGACTGGCTTGATGATTGAAAAGGGGGTCATGAAACCTCATCT
>Frequency_1_QualityScore_FFHDHHHJJJJJJJJJIJJIJGIIIFHIJIIIGIIJJJJJIJJJJJJIJJIJJEIHGIJJIJ=DHEHHGFFFFFFFEDEEEEEE_Mismatch_0_Sense_+_Library_PoolT
TCATATCTATAGGCCTATTGGATGTATCTCTGTAATTTTTTTCATAATACATTTTGGCTTATGGATTGGATATTCACATGATTA
>Frequency_1_QualityScore_FFHGGGHIIJJFIJEIGIJIIGCHGGEIGGIGIGHGIJIGJGGHGIIFCFIIJIGGGHEH/?77;)7);>AC((13\\9@@>@CD_Mismatch_0_Sense_+_Library_PoolT
TCTGCCATCCCTAATCTCACAGTGGATGTGGTCGAAGAACGCTTTAGTTTGGACTGGCTTGATGATTGAAAAGGGGTTCATGAAA
>Frequency_1_QualityScore_?DFHHHHFIJJIIFGIIIJGIJIJGGGJGIJJHIJJIJIHDGIIIIHJIGHFGIHIIJGHHCFGIJJGI@EHIGHHHFH>CBEFDEECCA@>@?_Mismatch_0_Sense_+_Library_PoolT
CTTCAGCAACTAGAATTTCTTGATATTTCATTGTGCAGGTCTTTGAAGGACCTTCCTGTGGAATTTGGCCAGCTATCAAATTTAAAGATGTTGG
>Frequency_1_QualityScore_FFH?HDHHJJJJJJJJJIJIHIJJJJJJIJGGIJJJJJJJJEIJIJJEIIAEHHHHHDFFFCDCEEEEDDDDEEDEDDDDDDDDDDBDDDDDAC_Mismatch_2_Sense_+_Library_PoolT
GGGGGTGCTCTGGACTGAAGATGCTGCCTAAAGCATTAGCAAAACTAAGGTCTTTAAAACGTGTAATCTGTGATGAGCACACCGAACAACAGTG
>Frequency_1_QualityScore_FFGHHHGJJIJJJJJJJIJGJIHGHIHFHIFHIIJIJJJJGIJJJJGHIJIIJJJGHIH<=C:?;BC>C>@(5??\85<@(+44+8AC>::>C:_Mismatch_1_Sense_+_Library_PoolT
CTGCCATCCCTAATCTCACAGTGGATGTGGTCGAAGAACGCTTTAGTTTGGACTGGCTTGATGATTGAAAAGGGGGTCATGAAACCTCATCTTG
>Frequency_1_QualityScore_FEHHDFHIGIJJJJJIGGIIJFHGIJJGGIFHJJJJJIGIIJJIIIJJJJJFGIGJIJH:6=;7?B7).6@3;?B,3&8>4+:>3<>ACAC>C@_Mismatch_1_Sense_+_Library_PoolC
CTGCCATCCCTAATCTCACAGTGGATGTGGTCGAAGAACGCTTTAGTTTGGACTGGCTTGATGATTGAAAAGGGGGTCATGAAACCTCATCTTG
>Frequency_1_QualityScore_FFHGGHHJJJJJJJJJJJJJIJJJJJJ<?DBD<H9?DHI;;DH-B;CGGGGICGCG>DACE>AHD;)7?6;@BC@AACD;;;A@ACC@>@A@C3_Mismatch_1_Sense_+_Library_PoolT
GAAGAACGCTTTAGTTTGGACTGGCTTGATGATTGAAAAGGGGTTCATGAAACCTCATCTTGCCCTATTCCATACCTTTAGTTGTATATCCTTG
>Frequency_1_QualityScore_DFHFHFHIHIIIIHHEAHGEFHIIIIIGGIEHIIIGGIIEHHIIHHIHHIHHIIIIIIIIIIIIEHGGGHDDFFDCCCECDDDCCDDC@A(:>A_Mismatch_2_Sense_+_Library_PoolT
GTAAGTTCTTTAAAACGTGTAATCTGTGATGAGCACACCAAACAACAGTGGTTGGCTATCAAAGACTCTGCCATCCCTAATCTCACAGTGGATG
>Frequency_1_QualityScore_FDDHFBFGIBEHHIGGCHIHHIGIIIIIGIIIIIIIGIIIIIIIIIIIIGIIIIIEHHIIIIIIIIIIHHH_Mismatch_0_Sense_+_Library_PoolT
AAACAAGAGATGACAGAGGAATTCTCTCATAATATATTTATGATATGATATTTTTATGGATTTTTACTTTA
>Frequency_1_QualityScore_DFHFDF?FEBFHIJJGIFHHHGFHB@FEBGHIBF@FFFGEIAFH>FFHE;EHHHGCHHG>CC>>B@;@AA@@>;;;;C@CC:@::>A@A>>A<8_Mismatch_1_Sense_+_Library_PoolT
CCAGCTATCAAATTTAAAGATGTTGGACATGCGGGAGTGCTCTGGACTGAAGATGCTGCCTAAAGCATTAGCAAAACTTAGGTCTTTAAAACGT
>Frequency_1_QualityScore_FDFHHHGJJIGGFHIJJFGIIIIGJ0)0:*9BB9DBE3(?F-7.).))8=CEEGDA;AC)7@B>.7@6@@BC6>5>A5>>@(:3@BCC>>AC>;_Mismatch_1_Sense_+_Library_PoolT
AGAACGCTTTAGTTTGGACTGGCTTGATGATTGAAAAGGGGTTCATGAAACCTCATCTTTCCCTATTCCATACCTTTAGTTGTATATCCTTTGT
>Frequency_1_QualityScore_FFHHHHHJJJJJJJJJJJJGJJJJJJJJJJJJJJJJJJJIJJJJJJJJIJJJIJJJJIJJJJJIJJJ_Mismatch_1_Sense_+_Library_PoolT
CTCAAAATATATTTATGATATGATATTTTTATGGATTTTTACTTTACTATTGAATCCTTTCTCTTCA
>Frequency_1_QualityScore_DAFHHDFIJJIIIIJGJHEEIGIEGDGHJIJHGGDHHG_Mismatch_0_Sense_+_Library_PoolT
CTATTCCATACCTTTAGTTGTATATCCTTTGTTGTTTA
>Frequency_1_QualityScore_DDH>FHHIBGB?FAEHFGDH>@FFDD))***0BBEDFGHIII/;=?=33;@);7;A@>:;.-;@C=@A>@>359?(,>:5,:34+44::@4::@_Mismatch_1_Sense_+_Library_PoolT
AAGAACGCTTTAGTTTGGACTGGCTTGATGATTGAAAAGGGGGTCATGAAACCTCATCTTGCCCTATTCCATACCTTTAGTTGTATATCCTTTG
>Frequency_1_QualityScore_FFHHDHHJGGEDGHHIJIFHGIHIADEA>FHIJFGIICGIIGEFGG<DHG/67))7?7)??C7(;<\3\,:5(>@(23<AC>3>(49>:9>@_Mismatch_2_Sense_+_Library_PoolT
CTAATCTCACAGTGGATGTGGTCGAAGAACGCTTTAGTTTGGACTGGCTTGATGATTGAAAAGGGGGTTATGAAACCTCATCTTGCCCTATT
>Frequency_1_QualityScore_BDBDBFBBEFE@GIECHGCGGCGBED><DH@@=DBGIIG>D4BDFDGIGDGGGCCCFGGGI6B99,>C>AACCA?C?C>CC@>@::><C::>CC_Mismatch_1_Sense_+_Library_PoolT
TTTTGAAGGACCTTCCTGTGGAATTTGGCCAGCTATCAAATTTAAAGATGTTGGACATGCGGGAGTGCTCTGGACTGAAGATGCTGCCTAAAGC
>Frequency_1_QualityScore_FAHBADF@+<CGGGBFGEGHGGHIEGG<EHHEDFGEFHEGGHIIFGHBDDFACHHIHFHGGBEEHHHEEAEBCE@E@CC@CCCBCC_Mismatch_0_Sense_+_Library_PoolT
TTGAATCCTTTCTCTTCATATCTATAGGCCTATTGGATGTATCTCTGTAATTTTTTTCATAATACATTTTGGCTTATGGATTGGAT
>Frequency_1_QualityScore_FFHHHCFHCGHGIIJJFHIHHIIJGIJJJJJJJJJJJJJJHIJJJJJJJJF8BFGIJJJJJ_Mismatch_0_Sense_+_Library_PoolT
ATGGGTGGTATATGGGTAGTATATATTTATGAAACAAGAGATGACAGAGGAATTCTCTCAT
>Frequency_1_QualityScore_:AAC?CDHGEII@HD?CHHC<EFFGHAF??CC?CDFGF@DFAB??B@(BFF=>C;FCHH7==AE=??CC>@EDCCA3@>?C@?9?:<15983:C_Mismatch_1_Sense_+_Library_PoolT
TCCAAAGTTAATAGAAATTAACTTCGACCACTGTAGCGATTTGGAGGAATTGCCAGGAAAAATATGCTCTCTAACTTCCCTGGAGAGGTGGTCT
>Frequency_1_QualityScore_FFHHHHHJGHIIIIIJIJJJIJIIIIIIJJJJIJJJJJJIIHIHIJJJGIHIHJJGHIJJJJIJHIIIIIHHHHFFFFBECCDBBDDDDDDDDD_Mismatch_0_Sense_+_Library_PoolT
GTTGATTGTGCCTCCTCTTTATGAGTACTGTAAATCCTGGGAGAGCTTGGAAAAGTTGTCTGTAACCCTATGTGAGGGTTTGGGAAATATGACC
>Frequency_1_QualityScore_DFHHHGHJIJIJJJJJJEHIJJIIIIIIGIJJIJFIEIEIIJGJIFIJH4?GDHIGGIIIAFHGHIHJHEHJICHEHGHCFEFFDDCCACCCCD_Mismatch_1_Sense_+_Library_PoolT
ATCCATTAGCAAACTTCAGCAACTAGAATTTCTTGATATTTCATTGTGCATGTCTTTGAAGGACCTTCCTGTGGAATTTGGCCAGCTATCAAAT
>Frequency_1_QualityScore_FFHHHHHJJJJJJIIJJJJJIJJJGIJJJJJJJJJJJJJJJJJJIJJJJJJJJJJJJJIJJIJJJJJJJGIJJJJJI_Mismatch_0_Sense_+_Library_PoolT
GAGGAATTCTCTCATAATATATTTATGATATGATATTTTTATGGATTTTTACTTTACTATTGAATCCTTTCTCTTCA
>Frequency_1_QualityScore_D:DDFHFEBGIEF@F>FF?<3A9A@AFDGHGECHIFHIBDDB@FEBGGHGHG?BBF4=CGBHBF>@78@@A@_Mismatch_0_Sense_+_Library_PoolT
ATGAAACCTCATCTTGCCCTATTCCATACCTTTAGTTGTATATCCTTTGTTGTTTAATTATGTATAAACTGA
>Frequency_1_QualityScore_FFHHHHHJJJJJIJJJIJJJ@3?B4CGC?FHI;GHJ:@BFHABDHCH;B:=@=F78CH@)=@=A=>=AECCE3;;B;@>A@B;C;AD>;?>CDC_Mismatch_1_Sense_+_Library_PoolT
GCTTTAGTTTGGACTGGCTTGATGATTGAAAAGGGGTTCATGAAACCTCATCTTGCCCTATTCCATACCTTTAGTTGTATATCCTTTGTTCTTT
>Frequency_1_QualityScore_FFHHHHHJIJJJJJJJJJJJJJJJGIJJIJJJJJJJJJIJGIIJJJJJIJJIJJJJJJJJGGHHBHFFFDCBDEEDECCECFDF_Mismatch_0_Sense_+_Library_PoolT
CTTTCTCTTCATATCTATAGGCCTATTGGATGTATCTCTGTAATTTTTTTCATAATACATTTTGGCTTATGGATTGGATATTCA
>Frequency_1_QualityScore_FFGDHFHGEIIGIJIJGIIDIGIJII_Mismatch_0_Sense_+_Library_PoolT
CTCTCATAATATATTTATGATATGAT
>Frequency_1_QualityScore_D+@DHFFHIIGIGGGHDGGGGI>GCAFBBHIGGGIIGEGEEIIICCG?EE=ADBBC9CCB?BBBCCC<>@8ACCA<ACB_Mismatch_2_Sense_+_Library_PoolT
GGGGTTGGCTATCAAAGCCTCTGCCATCCCTAATCTCACAGTGGATGTGGTCGAAGAACGCTTTAGTTTGGACTGGCTT
>Frequency_1_QualityScore_A4DD8?<B?BEE<C@EAACEBA9)++A?ECEFCD3)9:?3D::39*9DB?/4*0B(-=/7@)/.)7=C))).=.7)7?;@D@>A_Mismatch_2_Sense_+_Library_PoolT
TTCTTGATATTTCATTGTGCAGGCCTTTGAAGGACCTTCCTGTGGAATTTGGCCAGCTATCACATTTAAAGATGTTGGACATGC
>Frequency_1_QualityScore_FDFHHDHJJFHIIJJJJJJIJIJJJJIJJJJIJJJJJJJJIJJJJJJJJJJGJJJJJJJJJDHIJJJJIHIJJIJIJJJHHHHH_Mismatch_0_Sense_+_Library_PoolT
GTATATGGGTAGTATATATTTATGAAACAAGAGATGACAGAGGAATTCTCTCATAATATATTTATGATATGATATTTTTATGGA
>Frequency_1_QualityScore_DEFFHHHIGIIIGIIIIIIIIIIGGIIHHGGHICHIIIIIGGIIIDEGHIIHIIIIIIIIIGIIIIIIIIIIIEGHE_Mismatch_1_Sense_+_Library_PoolT
TATATATTTATGAAACAAGAGATGACAGAGGAATTCTCTCATAATATATTTATGATATGATATTTTTATGGATTTTA
>Frequency_1_QualityScore_FFHHHHHJJJIJJJJJJJJJJHIJIFEFFIGIJIJIJJJJJIJJIJGJIIJJJIJJJGH66@:.7?36>@C@B@B,;95@35@CAB>CC3:@C_Mismatch_0_Sense_+_Library_PoolT
CTGCCATCCCTAATCTCACAGTGGATGTGGTCGAAGAACGCTTTAGTTTGGACTGGCTTGATGATTGAAAAGGGGTTCATGAAACCTCATCTT
>Frequency_1_QualityScore_FFGFHGFGIGIIDEBFHGEHHGIJIGGHIGIIIGIJIJJFCHII0(87).=))7=D);;B\3,,((:@@>?95,5>;@(4?@:9>A::(4_Mismatch_2_Sense_+_Library_PoolT
TCACAGTGGATGTGGTCGAAGAACGCTTTAGTTTGGACTGGCTTGATGATTGAAAAGGGGGTCATGAAACCTCATCTTGCCCTATTCCAG
>Frequency_1_QualityScore_FFHHHHHJGIIJJJJJJIIJIJHIJJJJIJJIIHIICGIJJJJJJJJJJJIIIJJJJIHJJJIJJIIHIBAHHHH?@CAECEEDDDCCB@BDDD_Mismatch_1_Sense_+_Library_PoolT
AATAAGAGTTTTTCTCAGACTGTAATTATTTATAGGTGTTTATCTCCTTAAAATTTGACTTTATAGGTCGATGGGTGGTATATGGGTAGTATAT
>Frequency_1_QualityScore_FFHHHHHJJJJJJIJJJJJJJJJIJJJJJJJJJJJJJJJJJJJJJIIJGIJJJJJGHIJIIGGIGJJJJGIJJHHHHEEDFFFFFDCDDDDCDC_Mismatch_1_Sense_+_Library_PoolT
TCCATCCATTAGCAAACTTCAGCAACTAGAATTTCTTTATATTTCATTGTGCAGGTCTTTGAAGGACCTTCCTGTGGAATTTGGCCAGCTATCA
>Frequency_1_QualityScore_FFHHHHHJJJJIJJJJJJIJJJJJJJJJJJJJJJJJJJJJJJJJJJJJJJJJJJJJJJJJIE_Mismatch_0_Sense_+_Library_PoolT
TGAAACAAGAGATGACAGAGGAATTCTCTCATAATATATTTATGATATGATATTTTTATGGA
>Frequency_1_QualityScore_FDDFDFHIJ<CGHHIJGIHJIIHIIIIIGIJJJJJIGGIHIJGIIIIJJJHIGIJGHIIGIGHIEIICHGIJIFHHHHHHFEFFFFEEED_Mismatch_2_Sense_+_Library_PoolT
GTATATGGGTAGTATATATTTATGAAACAAGAGATGACAGAGGAATTCTCTCATAATATATTTATGATATGATATTTTTATGGATTTTAC
>Frequency_1_QualityScore_F)ADDDHIFGAHIIHGGGGECGGBFCDEGGIIIIIGGHGIHEGHHGFGGHIIIEGCHGGIIIGEAHHHHHHFEEDFFCDECE@;;;@CCCCDA>_Mismatch_1_Sense_+_Library_PoolT
AGAAGGGGTTCATGAAACCTCATCTTGCCCTATTCCATACCTTTAGTTGTATATCCTTTGTTGTTTAATTATGTATAAACTGAAAATAAGAGTT
>Frequency_1_QualityScore_FFHHHHHJJJJJJJJJJIJJJJJJJJJJJJJIHJJJJJJJJJJ_Mismatch_1_Sense_+_Library_PoolT
CATAATATATTTATGATATGATATTTTTATGGATTTTTACTTA
>Frequency_1_QualityScore_@D;DD?FID@D@HICBF9CF@FIBGF??FHGHIB?DB>BDHBDBBF<B@BEHIGI@;;=F=@@DCGI@GG?;;3.)7;;@BC3;@C@@:3;?_Mismatch_1_Sense_+_Library_PoolT
CATGTCCAAGCTTGTCATTTCTTCCTCCATCCATTAGCAAACTTCAGCAACTAGAATTTCTTGATATTTCATTGTGCAGGTCTTTGAAGGAC
>Frequency_1_QualityScore_FFFHHHHJJJEGIHGIJIJJJJJJJJJJJJJJJJJJJJJJJJJJJJJJJJJJJJJJIJJJJJJJJJJJJIJJJJJJJJJHHHHHGFFFFFDEEE_Mismatch_0_Sense_+_Library_PoolT
GGTATATGGGTAGTATATATTTATGAAACAAGAGATGACAGAGGAATTCTCTCATAATATATTTATGATATGATATTTTTATGGATTTTTACTT
>Frequency_1_QualityScore_FFHHHHHJJHHIIIJJJHIHHHAFHIJIJJJJJJJHIJJJJIJJJJJJHIIIJIIJJHGIIAHFBBBCEDEE@CBCEEEFEEFEFEDDDDDDDD_Mismatch_1_Sense_+_Library_PoolT
TCAGACTGGAATTATTTATAGGTGTTTATCTCCTTAAAATTTGACTTTATAGGTCGGTGGGTGGTATATGGGTAGTATATATTTATGAAACAAG
>Frequency_1_QualityScore_DDC:D<AEGE9D999CF4)?*:9*1?F:B>G<DB@DDGFD?B*?@F==)/=@A\\;<<B>B@BCCA@-;@>;@::9?BBB_Mismatch_2_Sense_+_Library_PoolT
AGTGGTTGGCTATCAAAGCCTCTGCCATCCCTAATCTCACAGTGGATGTGGTCGCAGAACGCTTTAGTTTGGACTGGCTT
>Frequency_1_QualityScore_FFHHHHHFHJJJJJJJJJJJJJIJJJJJJJJJJJJJJJJJJJJJJJJJJJJJJJJJJJJIJJIJJHIHHHHHHHDEDFFFFD_Mismatch_2_Sense_+_Library_PoolT
AAAGGGGTTCATGAAACCTCATCTTGCCCTATGCAATACCTTTAGTTGTATATCCTTTGTTGTTTAATTATGTATAAACTGA
>Frequency_1_QualityScore_EDFHA?DHEAEEFHIIIGIIIDEEEE<CHIIIBFDGEHF?B?)?0?BDHIEHG@_Mismatch_1_Sense_+_Library_PoolT
GAAAATAAGAGTTTTTCTCAGACTGGAATTATTTATAGGTGTTTATCTCCTTCA
>Frequency_1_QualityScore_DD??B?FEEIIIIGEGE@:?CHGCHHG_Mismatch_0_Sense_+_Library_PoolT
ATGATATGATATTTTTATGGATTTTTA
>Frequency_1_QualityScore_FFHHHGFIJJJJJJJJJIJJIIJJJJJJJJJJJJJJJJJJIJJJJJHHHIJJJJJJJGJIGIIJJIHJIEIIHHHHHFFDDDDDDDDDCDDCDD_Mismatch_2_Sense_+_Library_PoolT
ATGCTCTGGACTGAAGATGCTGCCTAAAGCATTAGCAAAACTAAGGTCTTTAAAACGTGTAATCTGTGATGAGCACACCGAACAACAGTGGTTG
>Frequency_1_QualityScore_FFGHHHFIJJJJJJIJJJIJJJCHHJJHIGIJHHIFIIJGDFHFFHIIIIJDHHHHJIJCHIIJIGIIIEHEHCHHHHFFEFDFDBCCDDDCDD_Mismatch_2_Sense_+_Library_PoolT
ATGTTTATCTCCTTAAAATTTGACTTTATAGGTCTATGGGTGGTATATGGGTAGTATATATTTATGAAACAAGAGATGACAGAGGAATTCTCTC
>Frequency_1_QualityScore_DDDFHHGGIDHBIDFEDFHCHEHIIFGGGGGGCGGIIGDGGGAHDHHGIGECFGFGHDG<=F@BFGGIAFFCDE4C;@ADEAEAEECDCC>BCD_Mismatch_0_Sense_+_Library_PoolT
TTTTATGGATTTTTACTTTACTATTGAATCCTTTCTCTTCATATCTATAGGCCTATTGGATGTATCTCTGTAATTTTTTTCATAATACATTTTG
>Frequency_1_QualityScore_FFHHGHHJJJJJJGIJJJIJJFIIIIIJJJIJJJJHIIIJJIIJIIJJJJIJIJJIIGJJJJJJHHHHFFFFFEEEEEEEEDDDDDDDDDDDDE_Mismatch_0_Sense_+_Library_PoolT
CCAAAACTGAAGGTTCTTATCATATACAATCACAGTTCAAAGCGTGCAATACTTCATGGGCTGCCAGGCTTTTCTTCAGTTACACAGATTAAGT
>Frequency_1_QualityScore_@@CDD:<:??@EAC:<?E<<9<2A*1:?)*1*:C4D>DD@)?9099?D@?DCA:B<8;=AC>CACEEDDCA>A?@A_Mismatch_0_Sense_+_Library_PoolT
AGAATTTCTTGATATTTCATTGTGCAGGTCTTTGAAGGACCTTCCTGTGGAATTTGGCCAGCTATCAAATTTAAAG
>Frequency_1_QualityScore_FFHHHHHJJJJJJJJJJJJJJJJJJJJJJJJJJJJJJJJJJJIIJJIIIJJIJJJHIJIJJJJJJJJJJHIIJJJGIIGJHHHHHFFFFBBCDC_Mismatch_1_Sense_+_Library_PoolT
GTAGTATATATTTATGAAACAAGAGATGACAGAGGAATTCTCTCATAATATATTTATGATATGATATTTTTATGGATTTTTACTTTACGATTGA
>Frequency_1_QualityScore_F?FH>DDAGGIGIIHIIIIIIII_Mismatch_0_Sense_+_Library_PoolT
ACTGAAAATAAGAGTTTTTCTCA
>Frequency_1_QualityScore_FDBHFHHEF;GGGGGHIIIIJJJJJJIJJII@HIIIIIIGCIIJJJJJIIJJJJIIJJJGIHIJGGIGHJIJIGGHIGHJHGHHF_Mismatch_1_Sense_+_Library_PoolT
AGATGACAGAGGAATTCTCTCATAATATATTTATGATATGATATTTTTATGGATTTTTACTTTACTATTGAATCCTTTCTCTCCA
>Frequency_1_QualityScore_DDFHFHHJJJJJIIJIJEHHGHGHIJIIIHIGJIIJIIJJJJJIJJJHHIGHIJIGJHGIJIIGGIGJJFHG_Mismatch_0_Sense_+_Library_PoolT
TTTATGAAACAAGAGATGACAGAGGAATTCTCTCATAATATATTTATGATATGATATTTTTATGGATTTTTA
>Frequency_1_QualityScore_F@FHFHHIJGJJJJIJIIGJGGHCDEGBFGGIHHIIIEIJIJIJIGHIGIIIGBDDFHHJJIIGIGIJJHIGHHGH_Mismatch_0_Sense_+_Library_PoolT
GTAGTATATATTTATGAAACAAGAGATGACAGAGGAATTCTCTCATAATATATTTATGATATGATATTTTTATGGA
>Frequency_1_QualityScore_FFHHHHHJIJIIJJJJJJJJJHIIHIHHIHIJJJCFHDHHHHIJJDGHGIJJJJJJJJJJIJJJJJJHHHHHFFFFDEDEEEDDEDDDDEDDDD_Mismatch_1_Sense_+_Library_PoolT
ATCTCCTTCAAATTTGACTTTATAGGTCGATGGGTGGTATATGGGTAGTATATATTTATGAAACAAGAGATGACAGAGGAATTCTCTCATAATA
>Frequency_1_QualityScore_ADDDHHDHIIIEIIGHFIIGIIGHGHIIGIIGIHIGFIIGA4?FG;BHGEHDHGADDGGHCHHE@B@DFBA?C_Mismatch_0_Sense_+_Library_PoolT
TAGAAATTAACTTCGACCACTGTAGCGATTTGGAGGAATTGCCAGGAAAAATATGCTCTCTAACTTCCCTGCA
>Frequency_1_QualityScore_DBF+@8<EF<EG>CF91E<C+A*?FFFBFDABDGIHIICF9DB<D*???@:B8<B@@C>F>CHH:CD@==)?A>EH@@7;;?DEA>6(;;A_Mismatch_1_Sense_+_Library_PoolT
GGGTGGTATATGGGTAGTATTTATTTATGAAACAAGAGATGACAGAGGAATTCTCTCATAATATATTTATGATATGATATTTTTATGGATT
>Frequency_1_QualityScore_FFHHHHHJJJJJJJJJJJIJJJJJJIJJJJJJJJJJJJJJJJJJIJJJJJJJJJJJJJIJJIJJJJGJIHHJJJHFFFFFEEEEEEFFDDDDDD_Mismatch_0_Sense_+_Library_PoolT
ATGGATTTTTACTTTACTATTGAATCCTTTCTCTTCATATCTATAGGCCTATTGGATGTATCTCTGTAATTTTTTTCATAATACATTTTGGCTT
>Frequency_1_QualityScore_FFGHHHHIJJJIJJJJJJJIJJJJIJJIJJJJJJJHIJIJJJJJJJJJJJIIIJJJJJJIJJJJJJHHHCHFFFFFFDE_Mismatch_0_Sense_+_Library_PoolT
TCTTCATATCTATAGGCCTATTGGATGTATCTCTGTAATTTTTTTCATAATACATTTTGGCTTATGGATTGGATATTCA
>Frequency_1_QualityScore_FFHHHHHJJJJGHIJJJJJIIHGIIJJJIJJJJJG_Mismatch_0_Sense_+_Library_PoolT
GAAAATAAGAGTTTTTCTCAGACTGGAATTATTTA
>Frequency_1_QualityScore_BD?CB?BFHEG:AFH9?<A9C?+CEG0@F;<?99D<B8=C4..7).7@).)=AA;3=AD:.7);6;3..66@DA>>@;C??C?<(>>C>@C;::_Mismatch_1_Sense_+_Library_PoolT
GGACTGGCTTGATGATTGAAAAGGGGGTCATGAAACCTCATCTTGCCCTATTCCATACCTTTAGTTGTATATCCTTTGTTGTTTAATTATGTAT
>Frequency_1_QualityScore_FFHHHHHJJJJJJIJJJJGIJJJJIJJJJJJJJJJJIJIJHIJIJJIIJJIJHIJJJHHHFFFFECEEEDCDDDDDDD85>>>AC33@CD9<BD_Mismatch_1_Sense_+_Library_PoolT
TGGTTGGCTATCAAAGCCTCTGCCATCCCTAATCTCACAGTGGATGTGGTCGAAGAACGCTTTAGTTTGGACTGGCTTGATGATTGAAAAGGGG
>Frequency_1_QualityScore_FFHHHHHJJJJJJJJJJJJJJJJJIJJGIIIJJDGIJJJIJIJJJJJJJJIJJJJJJJIJIIJIGGIHHCHHHFFFCEFFFE_Mismatch_0_Sense_+_Library_PoolT
CTTGGAAAAGTTGTCTGTAACCCTATGTGAGGGTTTGGGAAATATGACCTTATTTGATAAGGCACAAGTCTTAATGTTTCCA
>Frequency_1_QualityScore_D?AHF2@E<?EFCCBH:?D?GDEBDHBGHIIIIIHIIIICHGBGGHGHG;FI@HCC@EIHHEHFHFEEB?CABCDEDCEDDCC>CCBC>>CCCC_Mismatch_0_Sense_+_Library_PoolT
ATGGGTGGTATATGGGTAGTATATATTTATGAAACAAGAGATGACAGAGGAATTCTCTCATAATATATTTATGATATGATATTTTTATGGATTT
>Frequency_1_QualityScore_FFHHHFFGIIAC>+9CFHHGIECEHG6??DGC@GIIIG)0BFGIHCHIGHHIGGIGGIGEHH:ABDC;@?BDAEDECCCCACBCACCDADCDCC_Mismatch_1_Sense_+_Library_PoolT
GGACTGGCTTGATTATTGAAAAGGGGTTCATGAAACCTCATCTTGCCCTATTCCATACCTTTAGTTGTATATCCTTTGTTGTTTAATTATGTAT
>Frequency_1_QualityScore_DFFFFHHIEGCEHIGBFGIG_Mismatch_0_Sense_+_Library_PoolT
AAAATAAGAGTTTTTCTCAG
>Frequency_1_QualityScore_DDB?DFHII<C4+<<8FC?E*11C)))*?**0099?FGCHIIII@C3).8).7.).=;?7....7.;?7;76>@@C;>;;?C>AAA@C@5>@CD_Mismatch_1_Sense_+_Library_PoolT
ACTGGCTTGATGGTTGAAAAGGGGTTCATGAAACCTCATCTTGCCCTATTCCATACCTTTAGTTGTATATCCTTTGTTGTTTAATTATGTATAA
>Frequency_1_QualityScore_FFH@DHCGHJJJJICGHHGIGIIJJJIJIJJJJJJJJJJJJJJJJGHIHIJIJJIIJHHHHHHHFFFFFCFFDEEEEEEEFFEE_Mismatch_1_Sense_+_Library_PoolT
GGGTGGTATATGGGTAGTATATATTTATGAAACAAGAGATGACAGAGGAATTCTCTCATAATATATTTATGATATGATATTTTA
>Frequency_1_QualityScore_FFHHHHGJJJJJJJJIIIJJJJJIJIJJJJJIIJIEIJIJJGIJIHEFHIIIIII_Mismatch_0_Sense_+_Library_PoolT
CTCTCATAATATATTTATGATATGATATTTTTATGGATTTTTACTTTACTATTGA
>Frequency_1_QualityScore_DFGHHHHJJJJJJJJJJJGIGIJJIJJJJJJJJJJJIIGIHIIJJJGIHIHIFHIIJJHHBEFFF@DECACCDDDDDDDDDDDEEC>CCDD@DD_Mismatch_2_Sense_+_Library_PoolT
TGGTTGGCTATCAAAGCCTCTGCCATCCCTAATCTCACAGTGGATGTGGTCGAAGAACGCTTTAGTTTGGACTGGCTTTATGATTGAAAAGGGG
>Frequency_1_QualityScore_FFHHHHHJJJJJJJJJJJFJJJGJJJJJIJJJJJJJJJJJJIJJJJJJJJJIJJ_Mismatch_0_Sense_+_Library_PoolT
GGAATTCTCTCATAATATATTTATGATATGATATTTTTATGGATTTTTACTTTA
>Frequency_1_QualityScore_FFHHGHHIJJJGIIBHIJGJIIJJJJJJJIJJIJJJJJJJJJJIJIJDGIJJJIJIJJIJIJJJJCHI_Mismatch_0_Sense_+_Library_PoolT
AAGAGATGACAGAGGAATTCTCTCATAATATATTTATGATATGATATTTTTATGGATTTTTACTTTAC
>Frequency_1_QualityScore_FFHHHHHJIJJJJJJIJJJJIJIJJJJJJJJJJJJJJIJJJJJJJIIIIJJJJJJJJJJJJJIJJH_Mismatch_0_Sense_+_Library_PoolT
TTTATGAAACAAGAGATGACAGAGGAATTCTCTCATAATATATTTATGATATGATATTTTTATGGA
>Frequency_1_QualityScore_2222222+<CA:,:A:<FFII@AA<F??9?ECFCC*1:@?BD;007-==C<=88.=57@4@AE;37?>7=AD7@D;@>A;:>;A;A>=??_Mismatch_0_Sense_+_Library_PoolT
TAGGTGTTTATCTCCTTAAAATTTGACTTTATAGGTCGATGGGTGGTATATGGGTAGTATATATTTATGAAACAAGAGATGACAGAGGAA
>Frequency_1_QualityScore_FFHHGFHIIJICCHBHGIJDHIDIICGGIIEGIFIIIIJJIJJJJIIJ_Mismatch_2_Sense_+_Library_PoolT
TTCTCTCATAATATATTTATGATATGATATTTTTATGGATTTTTACCA
>Frequency_1_QualityScore_DFFDHHHIIIDGGDFHG?GHIIIIIIIIIHGGHGHGGIIIIIA=C>4@G=CEEGC?EE\9;ACA@@C@BCCAA5>@>CCD>?@C>A@BCCCA>C_Mismatch_1_Sense_+_Library_PoolT
ACAGTGGATGTGGTCGAAGAACGCTTTAGTTTGGACTGGCTTGATGATTGAAAAGGGGGTCATGAAACCTCATCTTGCCCTATTCCATACCTTT
>Frequency_1_QualityScore_FFHHHHHJJJJDHIHAHHHIJJIJJJJJJJJJIJJIIJJJJJJJJIJJIJHIJJHIHGIEHGGEA_Mismatch_1_Sense_+_Library_PoolT
AGGCCTATTGGATGTATCTCTGTAATTTTTTTCATAATACATTTTGGCTTATGGATTGGATATTA
>Frequency_1_QualityScore_EFHHHHHJJJJJJIJJJJJJJIJJJIJJHIIJJJJJJJJJJIJJJJJJJIIJIJJJJJJJJJIIIJJJGCGIIJHHHHHHFFFFEEEEECDDBD_Mismatch_0_Sense_+_Library_PoolT
AGAATTTCTTGATATTTCATTGTGCAGGTCTTTGAAGGACCTTCCTGTGGAATTTGGCCAGCTATCAAATTTAAAGATGTTGGACATGCGGGAG
>Frequency_1_QualityScore_FFHHHHHJGIJGJJGHIFHIJJJIJJJJJJJJJJJJJJJJJJJJJJB;FA=FD47CGG@EEH\;;AA@>@C@BCCDDDCC>>AD:<AA:A@@@3_Mismatch_1_Sense_+_Library_PoolT
TCTCACAGTGGATGTGGTCGAAGAACGCTTTAGTTTGGACTGGCTTGATGATTGAAAAGGGGGTCATGAAACCTCATCTTGCCCTATTCCATAC
>Frequency_1_QualityScore_DFHFHHHFGGFGHE@FCHGJGEGGHII@;?4D4B4DBFH*71;\-6@=>A@H)6.7?3@:B@CFE;C@C@@C;>AC;>@>>:C_Mismatch_0_Sense_+_Library_PoolT
GAAGAACGCTTTAGTTTGGACTGGCTTGATGATTGAAAAGGGGTTCATGAAACCTCATCTTGCCCTATTCCATACCTTTAGTT
>Frequency_1_QualityScore_FFHHHHHIJJCGHIJHIIJJJJJI_Mismatch_0_Sense_+_Library_PoolT
TATTTATAGGTGTTTATCTCCTTA
>Frequency_1_QualityScore_FDHHHHHJJJJJJIHGHJJIJJJJJIGIJJJJJJJJJJJJJJJIJJIIJJJGHGIJIHIIJJJJJJIJIEHFFHFFFFFDCBDDCBDDCCDCDD_Mismatch_2_Sense_+_Library_PoolT
GTGCTCTGGACTGAAGATGCTGCCTAAAGCATTAGCAAAACTTAGGTCTTTAAAACGTGTAATCTGTGATGAGCACACCGAACAACAGTGGTTG
>Frequency_1_QualityScore_FFHHHHHJHHFGIHHIEHGCHGEDFGIGIIIJJEGIJIJJIJIJJHGH8(=;)=@73?EHAADF3=63;53>A5=?C>>>CD5>AD@(::@@CC_Mismatch_2_Sense_+_Library_PoolT
AATCTCACAGTGGATGTGGTCGAAGAACGCTTTAGTTTGGACTGGCTTGATGATTGAAAAGGGGTTCATGAAACCTCATCTTGCCCTATGCAAT
>Frequency_1_QualityScore_EFGHHHHJJJJJJJJJJJJJJJJJJJJJIJJJJJJJHIJJJJHJJHIIJJJJIJJIIEHHHEHECEFFEDDDDD65>A;;@35>@C38?@_Mismatch_1_Sense_+_Library_PoolT
TGGCTATCAAAGCCTCTGCCATCCCTAATCTCACAGTGGATGTGGTCGAAGAACGCTTTAGTTTGGACTGGCTTGATGATTGAAAAGGGG
>Frequency_1_QualityScore_FFHFHHHIJJJCHHHIIJJJJJJJJJJJJJJJJJJIJJJJJJJIJHIJJJJIJJJJJJJIJGJJJJIIIHHJHHHGHHHHFFFFFEC_Mismatch_1_Sense_+_Library_PoolT
TGGTATATGGGTAGTATATATTTATGAAACAAGAGATGACAGAGGAATTCTCTCATAATATATTTATGATATGATATTTTTATGGAC
>Frequency_1_QualityScore_FFHHHHHJJJJJJJJJJJJJJJJIJJJJCGFHIIJJJJJJJJJ_Mismatch_1_Sense_+_Library_PoolT
TTTTTCTCAGACTGGAATTATTTATAGGTGTTTATCTCCTTAC
>Frequency_1_QualityScore_FDHHHHHJJJIJJJJJJJJJGJJJJIJJJJJJIJJHIJJJJJJJJJIJJJJJJJJJJIJJHHHHHHFFFCDFCEEDEECDDCDD?DDDDDDDDD_Mismatch_1_Sense_+_Library_PoolT
GTGTAATCTGTGATGAGCACACCAAACAACAGTGGTTGGCTATCAAAGACTCTGCCATCCCTAATCTCACAGTGGATGTGGTCGAAGAACACTT
>Frequency_1_QualityScore_BDFFDFAEE2A:A3:CF>DHF9AFG9:BECFD:<FDFFAFDB9<3;?DFFEFIGBFDCBF4===/=).C@E_Mismatch_0_Sense_+_Library_PoolT
TTCATTGTGCAGGTCTTTGAAGGACCTTCCTGTGGAATTTGGCCAGCTATCAAATTTAAAGATGTTGGACA
>Frequency_1_QualityScore_>A?FDAFGE;C@F??;?FGCD4F4C<3CFC*):?9)?@B@@@F_Mismatch_1_Sense_+_Library_PoolT
TTTAGTTTGGACTGGCTTGATGATTGAAAAGAGGTTCATGAAA
>Frequency_1_QualityScore_FFHHHFHJJJIIJJJJJJIJIJJIHIJJJJJJJJIJFHIJJJJJJJJJIHIGIJIJJJHHGHGFFFFFEEEEEEEDDDDDDAACDCDDDDDDBD_Mismatch_1_Sense_+_Library_PoolT
CAGCTATCAAATTTAAAGATGTTGTACATGCGGGAGTGCTCTGGACTGAAGATGCTGCCTAAAGCATTAGCAAAACTAAGGTCTTTAAAACGTG
>Frequency_1_QualityScore_DDHAHBHGHII>+ACCBGH:CAEG9CFHGEGIIGCHIADBHGHEG@DFGHHIIIHBCAFFHGG7@E:?EE?CDB?CD;BED@CFEDCDDC@_Mismatch_1_Sense_+_Library_PoolT
TCTCAGACTGGAGTTATTTATAGGTGTTTATCTCCTTAAAATTTGACTTTATAGGTCGATGGGTGGTATATGGGTAGTATATATTTATGAA
>Frequency_1_QualityScore_FFHHHHHJIJJHJJJIGJJJJJJJIIGIIFGHIJJJIJJJJJJHIJJJJJJJJJJIIIJJIHIGIJJID=BDEEDFEEECEDDDEEEEEEEDED_Mismatch_1_Sense_+_Library_PoolT
GTTTTTCTCAGACTGGAATTATTTATAGGTGTTTATCTCCTTAAAATTTGACTTTATAGGTCGATGGGTGGTATATGGGTAGTATATATTTATT
>Frequency_1_QualityScore_FFHHHHHJFHIHHIJJJJJJJJJJJJJJJJJJJJJJIJJJJJJJIIJJJJJJJJJJJJIJJJJJJJJJJJJIIJJJJJGH_Mismatch_0_Sense_+_Library_PoolT
TATATGGGTAGTATATATTTATGAAACAAGAGATGACAGAGGAATTCTCTCATAATATATTTATGATATGATATTTTTAT
>Frequency_1_QualityScore_FFHHHGHIJJJJJJIJJJIJJJJJJIIIIJJJJGGIIIJIJIJJJJJIJJJJHIIDHFHHFHFFFFFD@>CECDCDCCDCCCDDACDDDCDDDC_Mismatch_0_Sense_+_Library_PoolT
CAACTAGAATTTCTTGATATTTCATTGTGCAGGTCTTTGAAGGACCTTCCTGTGGAATTTGGCCAGCTATCAAATTTAAAGATGTTGGACATGC
>Frequency_1_QualityScore_FFHHHHHJJJJGHHIJJJJIJJJJJJIJJJJJJJJJIJJJJIJJJJJJJJJIJIJHECHHHFFFFFDCCEEDFDDEDDEEDDDDDDCDDDD@BD_Mismatch_2_Sense_+_Library_PoolT
ACATGCGGGAGTGCTCTGGACTGAAGATGCTGCCTAAAGCATTAGCAAAACTTAGGTCTTTAAAACGTGTAATCTGTGATGAGCACACCGAACA
>Frequency_1_QualityScore_FFHHHHHJIJHIIHHIJJIIIIJIIJJJJJJIIJJJIIJGJJHIJHGIJJJJJIJHF?DEEEEEEEDDDDCADDDDDDDDC>CACD&8?BBDDD_Mismatch_1_Sense_+_Library_PoolT
GACCTTCCTGTGGAATTTGGCCAGCTATCAAATTTAAAGATGTTGGACATGCGGGAGTGCTCTGGACTGAAGATGCTGCCTAAAGCGTTAGCAA
>Frequency_1_QualityScore_BDBB:;CGIEHBGFEHBBHE>A+<EFG9A*::CECHCAAFH<4:<FF88B*?D4BBFHG>F78=@@DHH=DEEEEA==7?C:@C>C;;>C@C_Mismatch_1_Sense_+_Library_PoolT
CAGCAACTAGAATTTCTTGATATTTCAGTGTGCAGGTCTTTGAAGGACCTTCCTGTGGAATTTGGCCAGCTATCAAATTTAAAGATGTTGGA
>Frequency_1_QualityScore_DDHFHFHIIIIIIE<F>+CF91?GHEGHI:D?BFG?DHIIIGCHIIICDHGGFIGH@EGCEEHED>C?@>?CDDC>C>CCCCCBCBC:@CDCCC_Mismatch_2_Sense_+_Library_PoolT
TTTGGACTGGCTTGATGATTGAAAAGGGGTTCATGAAACCTCATCTTGCCCTATGCAATACCTTTAGTTGTATATCCTTTGTTGTTTAATTATG
>Frequency_1_QualityScore_FFGGHHHJJIJIIIIIJEGGI@FHIGHIHGIHIJIJBFHGIIIJEIIGIJJEGHGGIIHEHHHFFFCFDCCCEEEDDCCCC5>ACDC_Mismatch_0_Sense_+_Library_PoolT
CAGCTATCAAATTTAAAGATGTTGGACATGCGGGAGTGCTCTGGACTGAAGATGCTGCCTAAAGCATTAGCAAAACTAAGGTCTTTA
>Frequency_1_QualityScore_DDFH>B?GGHABIECFFGH@EGIII@4?9)??GGDGEF4BGGHIEC?/=FHBF>D=FGGGEDEAHGAE>=A;=;B?B@>>;@ACEC>>B;;AC@_Mismatch_1_Sense_+_Library_PoolT
ATTGATGATTGAAAAGGGGTTCATGAAACCTCATCTTGCCCTATTCCATACCTTTAGTTGTATATCCTTTGTTGTTTAATTATGTATAAACTGA
>Frequency_1_QualityScore_DDDDDDDEEEIIEEIIIEEEEEIIID<)**?9B0:BDI36B@0\(/8@4@C_Mismatch_0_Sense_+_Library_PoolT
AAGAACGCTTTAGTTTGGACTGGCTTGATGATTGAAAAGGGGTTCATGAAA
>Frequency_1_QualityScore_FDHHHFHJJJIIJJJHJJJJJJIIIJJJJI:)?B?FFB9DFICGIJ\94?C>;>C>@??AC@CC;5?CA?@C5;;@@<A:AC(4>A>>:@@C4>_Mismatch_1_Sense_+_Library_PoolT
GTCGAAGAACGCTTTAGTTTGGACTGGCTTGATGATTGAAAAGGGGGTCATGAAACCTCATCTTGCCCTATTCCATACCTTTAGTTGTATATCC
>Frequency_1_QualityScore_FDHHCFHGHIIIIIJJIJJJJIJJJJIIJIJJIJJJIJIIJIJJJJJJIJJJJIJJJJGIJJJJJJJIJHIJIIJHGGGHHFFFFFFEE_Mismatch_1_Sense_+_Library_PoolT
TGGGTAGTATATATTTATGAAACAAGAGATGACAGAGGAATTCTCTCATAATATATTTATGATATGATATTTTTATGGATTTTTACTAT
>Frequency_1_QualityScore_FFHHHHHJGIJJJJJJJJJJJJJJJJJJJJIJJJJJJIIJJJIIIJIIJJJJJIIJIJJIIJJJIIJJJHGFDDBDDEDDDDDDDDDDDDDDDD_Mismatch_0_Sense_+_Library_PoolT
TGTGCAGGTCTTTGAAGGACCTTCCTGTGGAATTTGGCCAGCTATCAAATTTAAAGATGTTGGACATGCGGGAGTGCTCTGGACTGAAGATGCT
>Frequency_1_QualityScore_DEDFFDFHIIJJJIJJJJJJDHIGIIHHGEHGJIJ<DDAFHGGBHFIII?@CDHDHGH=6)73?>7).7;(5=?399>>>:>A:?CCDA@:@44_Mismatch_1_Sense_+_Library_PoolT
AGCCATCCCTAATCTCACAGTGGATGTGGTCGAAGAACGCTTTAGTTTGGACTGGCTTGATGATTGAAAAGGGGTTCATGAAACCTCATCTTGC
>Frequency_1_QualityScore_FFHHHDHIJJJJJJJJJIHIJJJIIGHIIJJJIJJJJJJJJJIJJIJJIHGIJJIJIIIJCHIJIJJJGIJGIE@?CHFFFFFFFFEEEEEEBD_Mismatch_0_Sense_+_Library_PoolT
TTAGGTTGCTGAGATTGTCTGCATGTCCAAGCTTGTCATTGCTTCCTCCATCCATTAGCAAACTTCAGCAACTAGAATTTCTTGATATTTCATT
>Frequency_1_QualityScore_FFHHHCFGHIIJIJJJJJJJJJIJJJJJJIJJJJIJIJJIIJJJJJJJJJJJJJJIIJIJIJHIIIJIJGHJJJIJJHGHHHHFFF_Mismatch_0_Sense_+_Library_PoolT
ATGGGTAGTATATATTTATGAAACAAGAGATGACAGAGGAATTCTCTCATAATATATTTATGATATGATATTTTTATGGATTTTTA
>Frequency_1_QualityScore_FFHHHFHCFH?DGAFHGHCGGFIGIIDIGJBHIIGCHHIIE>=FHHIGIIAC=(7??CEE@@??C_Mismatch_0_Sense_+_Library_PoolT
CGATGGGTGGTATATGGGTAGTATATATTTATGAAACAAGAGATGACAGAGGAATTCTCTCATAA
>Frequency_1_QualityScore_DD?F<CF:EAHDE?FHGI<GHCFB@FGGGGCHBGHG@C=>>AE);@BE7=;A/=8935:A@:ACC@C>>>3>9AA?CC@A>@A(9AACC@4::>_Mismatch_1_Sense_+_Library_PoolT
GATGTGGTCGAAGAACGCTTTAGTTTGGACTGGCTTGATGATTGAAAAGGGGGTCATGAAACCTCATCTTGCCCTATTCCATACCTTTAGTTGT
>Frequency_1_QualityScore_FFHHHHHJJJJJJJHIFHIHIJFHIFHIJJJJJJJJIJJJJIJJJIJJJJJJJJ<;A3??E3;@EF);A>,;?CA>@CC>AACCCCDD>>CCCC_Mismatch_1_Sense_+_Library_PoolT
ATCCCTAATCTCACAGTGGATGTGGTCGAAGAACGCTTTAGTTTGGACTGGCTTGATAATTGAAAAGGGGTTCATGAAACCTCATCTTGCCCTA
>Frequency_1_QualityScore_FFHGGGHJGIHIFIIHIJFHIGHIIJJJJIJJJJIJJHJJJJIIHIIJJIE@GCEGHC@EFG>=BD<A@@>CCCDAB?AACD@C>ACDD@_Mismatch_1_Sense_+_Library_PoolT
CTAATCTCACAGTGGATGTGGTCGAAGAACGCTTTAGTTTGGACTGGCTTGATGATTGAAAAGGGGTTCATGAAACCTCATCTTGCCCCA
>Frequency_1_QualityScore_DDHHGGHEIIIHAFCGH<FHIHIIIH_Mismatch_0_Sense_+_Library_PoolT
ATTATTTATAGGTGTTTATCTCCTTA
>Frequency_1_QualityScore_FFHHFFHCGIIJGJJJIIJJIIIIIJIJJIIJJIIJIIJJFIJIJJJJJGHCEFFFFFFEEEDDDCCCDDDDDDDDDDCDDDDDCCDDCDDDDD_Mismatch_0_Sense_+_Library_PoolT
CCTGTGGAATTTGGCCAGCTATCAAATTTAAAGATGTTGGACATGCGGGAGTGCTCTGGACTGAAGATGCTGCCTAAAGCATTAGCAAAACTAA
>Frequency_1_QualityScore_D@FHFDAHEH8DDGHIID<DHIGC@BBADGHIIIFECGCCDEHHIH;E>EHE?CE7;>CCCAACC@BB?9@BACC5>CC:;@CC@?@@BB7>BC_Mismatch_2_Sense_+_Library_PoolT
GATGCGGGAGTGCTCTGGACTGAAGATGCTGCCTAAAGCATTAGCAAAACTAAGGTCTTTAAAACGTGTAATCTGTGATGAGCACACCGAACAA
>Frequency_1_QualityScore_DFHGHFGIJHGHIJJJJIJGHIIIIJGIHGGHBGEII>GGCHIIIJJEGCGIJIJJJIJGGDHGDHIIJIEHFDD?ACDDDDDCBDDC@CCDDD_Mismatch_0_Sense_+_Library_PoolT
TTGTGCAGGTCTTTGAAGGACCTTCCTGTGGAATTTGGCCAGCTATCAAATTTAAAGATGTTGGACATGCGGGAGTGCTCTGGACTGAAGATGC
>Frequency_1_QualityScore_DDHHAHD<CB=FFG@DCFHI@D))?B9DGGEEGGG@FG@==@FG@F>DCECAA7CE9=ADDBDC36>CCC:A;A:;>=5,,9CAA@>;>AAC>C_Mismatch_1_Sense_+_Library_PoolT
AAAGATGTTGGACATGCGGGAGTGCTCTGGACTGAAGATGCTGCCTAAAGCATTAGCAAAACTAAGCTCTTTAAAACGTGTAATCTGTGATGAG
>Frequency_1_QualityScore_D??FBDDBGDGGE;CBEC3AEA;E+AC*1:?:?<C9)0?FB;BBF@D@@F*0B8CFE@@CCF@@=CEE@@\-=86)59=3;;@@_Mismatch_2_Sense_+_Library_PoolT
AATAAGAGTTTTTCTCAGACTGGAATTATTTATAGGGGTTTATCTCCTTAAAATTTGACTTTATAGGTCGATGGGAGGTATATG
>Frequency_1_QualityScore_FFHHHHHJJJJIJJJJJIHJJIIHJIIIIIJJJJIJJJJJJJJIJBGHIIJIIIIJJJJJJIIJJGIEF_Mismatch_0_Sense_+_Library_PoolT
ATATTTATGAAACAAGAGATGACAGAGGAATTCTCTCATAATATATTTATGATATGATATTTTTATGGA
>Frequency_1_QualityScore_FFAFHHHJJJJJJIIJJIIIJJIJGGGIIJJJHIIIIJJJJJJJJJEHIJEGCGGJIIHEHHFFHGFF@?BAEECDEDDDDEDDDCCDDCFCDD_Mismatch_0_Sense_+_Library_PoolT
GGTCTGTCACCAATTGCCATCTTATCGAAAAGTTACCTGATGACTTGGGGAGTTTAAGTTCACTTAGGTTGCTGAGATTGTCTGCATGTCCAAG
>Frequency_1_QualityScore_FFHHHHHJJHGIGIJJIGIIJJJJGIJFHIJGIIJJFHCHIFFHGHIHIHC_Mismatch_0_Sense_+_Library_PoolT
AATTTTTTTCATAATACATTTTGGCTTATGGATTGGATATTCACATGATTA
>Frequency_1_QualityScore_FFHHHHHJIFGIGIJJIAFHCGHIIJJJFHIHJIJJJJJJJJJJJJIJJJGIJJJIIIJJJIJHHHHHHEEFFFFFEEDFEEEEDDEEFDEEED_Mismatch_1_Sense_+_Library_PoolT
CTTTATAGGTCGATGGGTGGTATATGGGTAGTATATATTTATGAAACAAGAGATGACAGAGGAATTCTCTCATAATATATTTATGATATGATAA
>Frequency_1_QualityScore_FFHHGHGFGIGIJJJJJJJIJIIIIJJJJJJJJJJJJJIJJJJJJJ/8BGGIIIIIFCGIFHHFFFFFECEEEEEDDDDDDDDDDB5>@>AACC_Mismatch_2_Sense_+_Library_PoolT
ACAACAGTGGTTGGCTATCAAAGACTCTGCCATCCCTAATCTCACAGTGGATGTGGTCGAAGAACACTTTAGTTTGGACTGGCTTGATGACTGA
>Frequency_1_QualityScore_FFHHHHHJJEGIIGIJJJJJJJJJJJJJJIJJJIIIJJJJIIJJJIJJJJIJJJIJGIEIJJJJIJJIJGJJIFIJIJIHEHHGHFFFF_Mismatch_1_Sense_+_Library_PoolT
GTATATGGGTAGTATATATTTATGAAACAAGAGATGACAGAGGAATTCTCTCATAATATATTTATGATATGATATTTTTATGGATTTTA
>Frequency_1_QualityScore_FFHHHHHJJJIBEGEHIEHIIJBFHJ:DFFIIHHJIJJIGIJJJEIJJGJJJGIGHGHHEHEDF@DEEECFCCEEDDDCDDDBD>CDEEEDDEF_Mismatch_1_Sense_+_Library_PoolT
CGACTGGCTTGATGATTGAAAAGGGGTTCATGAAACCTCATCTTGCCCTATTCCATACCTTTAGTTGTATATCCTTTGTTGTTTAATTATGTAT
>Frequency_1_QualityScore_FFHHFHGHIFFIFHHIJJJJ7FDGHGDGIJIIJGJHJEGHGJJJIIHHHGHIJJIAEHIIIIGGEHHHBEFFFFEEEEE@CCDDDDDDDCDDDC_Mismatch_0_Sense_+_Library_PoolT
AGTTACCTGATGACTTGGGGAGTTTAAGTTCACTTAGGTTGCTGAGATTGTCTGCATGTCCAAGCTTGTCATTGCTTCCTCCATCCATTAGCAA
>Frequency_1_QualityScore_FDHFFBFCFFAGEBEHEEH>BDFEHGGFGGIDFGGGEHGEGHGGH@()7)>=)777@7?;E_Mismatch_0_Sense_+_Library_PoolT
CTCACAGTGGATGTGGTCGAAGAACGCTTTAGTTTGGACTGGCTTGATGATTGAAAAGGGG
>Frequency_1_QualityScore_DFHHHHCGIHIJIJJJJJJJJJJJJJJJJJJJJJJJJIJJJJJJJJJJJJJJJJJJJJJJIJJJJJIIJIHHHHHHHFFFFFEEEEDEDDEDDD_Mismatch_1_Sense_+_Library_PoolT
AATGGGTAGTATATATTTATGAAACAAGAGATGACAGAGGAATTCTCTCATAATATATTTATGATATGATATTTTTATGGATTTTTACTTTACT
>Frequency_1_QualityScore_?::AB?D>34A<B+<<E4<A<E49+2ACE?*0))?)?)8@_Mismatch_1_Sense_+_Library_PoolT
TTTATCTCCTTAAAATTTGACTTTATAGGTCGATGGGCGG
>Frequency_1_QualityScore_FFHHHHHIIIGIEII@HCHDFFEECFHFHIDA?CBDHHCFFHBGHGIB9?GFEHIIGG==CGFGGIH<>7@DEHEEED@C>BE_Mismatch_0_Sense_+_Library_PoolT
CTTCAGCAACTAGAATTTCTTGATATTTCATTGTGCAGGTCTTTGAAGGACCTTCCTGTGGAATTTGGCCAGCTATCAAATTT
>Frequency_1_QualityScore_ADDD<DDHB?<EDHFHCEAGIIHHBHHGBB?FHG@FBGGIIIIIHGG?FHBHGEEGGIIFCHHEEEEECACCCBCB:2(3(;>3(:>A>??@_Mismatch_1_Sense_+_Library_PoolT
GTTGGCTATCAAAGCCTCTGCCATCCCTAATCTCACAGTGGATGTGGTCGAAGAACGCTTTAGTTTGGACTGGCTTGATGATTGAAAAGGGG
>Frequency_1_QualityScore_FFHGGHHHIIIIIIBFIIGGIIIGIIGHIC@*?FGHFIGFHGGICG<D@FHGBHIGGGIIIIIDHIGDGCEHHFFFFC@>CC@ACDDDDC_Mismatch_1_Sense_+_Library_PoolT
TGAATCCTTTCTCTTCATATCTATAGGCCTATTGGATGTATCTCTGTAATTTTTTTCATAATACATTTTGGCTTATGGATTGGATATCCA
>Frequency_1_QualityScore_DDHHDHHEIHCF?BC93?FHHFC@DHHGHE<?DHG*BFHHG)==@@AGCFEHHC@GHA;C>B@BDCCCCCC@A@AACC-;ACCC@:CCB<A>?@_Mismatch_1_Sense_+_Library_PoolT
CTATCAAATTTAAAGATGTTGGACATGCGGGAGTGCTCTGGGCTGAAGATGCTGCCTAAAGCATTAGCAAAACTAAGGTCTTTAAAACGTGTAA
>Frequency_1_QualityScore_DFHHHHHIIHHIJGIJJJIJIJIJJJJJJJJIHJIJJJCHHIIJJEIIJIGHIJGIJIJJIGGGJIGIJHHHGGHHFFFFFFFFEDFCCEED>@_Mismatch_1_Sense_+_Library_PoolT
TTGATGATTGAAAAGGGGTTCATGAAACCTCATCTTGCCCTATTCCATACCTTTAGTTGTATATCCTTTGTTCTTTAATTATGTATAAACTGAA
>Frequency_1_QualityScore_FFHHHFHJFHIGIIJJIJJJJJJJJGGGHIIIIJIJJJJJA=BFF@C=;FHI;DHF4=;@DECCEAACC@CC@C;;AC@<_Mismatch_0_Sense_+_Library_PoolT
AGTGGATGTGGTCGAAGAACGCTTTAGTTTGGACTGGCTTGATGATTGAAAAGGGGTTCATGAAACCTCATCTTGCCCTA
>Frequency_1_QualityScore_FFHHHBHIAHIGIIIIIIIIGIGHHGIIIIIIIIIIHIIIIIIIIEGHGHGHIIIGG@HIEIIIDHIIIDGEGHECHEFHFFDBFBCC;?CCAA_Mismatch_2_Sense_+_Library_PoolT
GTCCAAGCTTGTCATTGCTTCCTCCATCCATTAGCAAACTTCAGCAACTAGAATTTCTCTATATTTCATTGTGCAGGTCTTTGAAGGACCTTCC
>Frequency_1_QualityScore_FFHHHHHJJJJJIIIJJJJJJIJJJJJJJJJJJJJJJJJJJJJHIJIJJIJJJJJIJJJJJJHHHHHHFFFFFDEEEEECDCDCDDDDDCCDDD_Mismatch_1_Sense_+_Library_PoolT
TTCTTTAAAACGTGTAATCTGTGATGAGCACACCAAACAACAGTGGTTGGCTATCAAAGACTCTGCCATCCCTAATCTCACAGTGGATGTGGTC
>Frequency_1_QualityScore_FFHCFHHIJJJJJJJJJJJJJJJIJIJJJJJJJJJJJJJJJJJJJJJJJJJJJJJJJJJJEHIJJJJJJJJJJJJJHG_Mismatch_0_Sense_+_Library_PoolT
GGGTAGTATATATTTATGAAACAAGAGATGACAGAGGAATTCTCTCATAATATATTTATGATATGATATTTTTATGGA
>Frequency_1_QualityScore_FFHHHGHJJJJIIIIJJJIJFIJIECFDHHGIIJJ_Mismatch_0_Sense_+_Library_PoolT
TTATGAAACAAGAGATGACAGAGGAATTCTCTCAT
>Frequency_1_QualityScore_FFHHHHFIHJJGIIHGHGJGGIIIJHGIIIIIIJIGDGHIJJIIJEHI_Mismatch_0_Sense_+_Library_PoolT
TAAGAGTTTTTCTCAGACTGGAATTATTTATAGGTGTTTATCTCCTTA
>Frequency_1_QualityScore_FFHHHHHJJJJJHJIJJJJJJJIIJJJHIJJJJJJIJJJJGHIJJJJJJJJJJHIIJJJJJJJJJJIIGGIJHIEHHFFCCD?CD@BDDDCCDD_Mismatch_2_Sense_+_Library_PoolT
TGAAAATAAGAGTTTTTCTCAGACTGGAATTATTTATAGGTGTTTATCTCCTTAAAATTTGACTTTATAGGTCGATGGGTGGTATATGGGTATA
>Frequency_1_QualityScore_FFHHHHHJJJJJJJJJJJJIJJJHGJIJJJJJJJJJJJJJJJJJJJJJJ_Mismatch_1_Sense_+_Library_PoolT
AGGAATTCTCTCATAATATATTTATGATATGATATTTTTATGGATTTTA
>Frequency_1_QualityScore_BDDDDDDEE>EAFEI<??A?<EDE<FEEFE@::CBB?DFC9DD?DDDDEEDDDDIAACD<3BC@@@CCA@DID=ADDDDD>7..;=AAA@;539_Mismatch_0_Sense_+_Library_PoolT
ACTAGAATTTCTTGATATTTCATTGTGCAGGTCTTTGAAGGACCTTCCTGTGGAATTTGGCCAGCTATCAAATTTAAAGATGTTGGACATGCGG
>Frequency_1_QualityScore_FFHHHHHJJJJIICJIJJIJJJJHIIJJIJIJJ_Mismatch_0_Sense_+_Library_PoolT
CTGAAAATAAGAGTTTTTCTCAGACTGGAATTA
>Frequency_1_QualityScore_FFFHFFDFGHGFGHCEGHGIIIIGDHIJIIIIJ_Mismatch_1_Sense_+_Library_PoolT
TATATCCTTTGTTGTTTAATTATGTATAAACTA
>Frequency_1_QualityScore_FFFFHGHJJJJJJJJJJJJJJGIEIJJJJJIIJIJJJJJJJJJJJGIHIJIJJHIJGIJJJJHHHHHHHFFFFFFEEEEDD_Mismatch_0_Sense_+_Library_PoolT
AGTATATATTTATGAAACAAGAGATGACAGAGGAATTCTCTCATAATATATTTATGATATGATATTTTTATGGATTTTTAC
>Frequency_1_QualityScore_FFHHHHHJJIJJGIJJJIIHHIDIJJJJJJJJJIJJJJIJJJJJJJJJIJIJGJJJJJJJJJJJJJIJJGIIJIIJJHHHF_Mismatch_0_Sense_+_Library_PoolT
ATGAAACAAGAGATGACAGAGGAATTCTCTCATAATATATTTATGATATGATATTTTTATGGATTTTTACTTTACTATTGA
>Frequency_1_QualityScore_FFHHHHHJJJJIGIIJJJJIJJGHHGJJJJJJJJJJJJJIIJJJJJJJJIJIJJJIJJI_Mismatch_1_Sense_+_Library_PoolT
AAGAGATGACAGAGGAATTCTCTCATAATATATTTATGATATGATATTTTTATGGATTA
>Frequency_1_QualityScore_FDHHHHHJJJIIIIJIJJIIGGJJJIJJJHIJFIIIJJJIJJJJIJJIGIIIJIIJJIJJIJIJIIJJJFGHEIEHIIHHHHHGE_Mismatch_0_Sense_+_Library_PoolT
GTATATATTTATGAAACAAGAGATGACAGAGGAATTCTCTCATAATATATTTATGATATGATATTTTTATGGATTTTTACTTTAC
>Frequency_1_QualityScore_FFHHHHHJJGHIJJJJJJJJJJJJJJJJJJJJGIJJJJJJJJJJJJJIJJJHHHHHHHFFFFFFCDEEECDEEDDDDDDEDDDD_Mismatch_2_Sense_+_Library_PoolT
GAAAAGGGGTTCATGAAACCTCATCTTGCCCTATGCAATACCTTTAGTTGTATATCCTTTGTTGTTTAATTATGTATAAACTGA
>Frequency_1_QualityScore_DDBADDDEEEEEF+CCF+<FFFEEDIBECEEDDBDIEI?@BDDDECEEDIEEIDC@CDA=)7.)?)7@DA3=@?/;<>>53:>:<>?>>AAA>>_Mismatch_2_Sense_+_Library_PoolT
TGCCATCCCTAATGTCAGAGTGGATGTGGTCGAAGAACGCTTTAGTTTGGACTGGCTTGATGATTGAAAAGGGGTTCATGAAACCTCATCTTGC
>Frequency_1_QualityScore_D<FDA:3+22<CAFFF>BAE@4CHFBFFEGFF<*??D?FF;FAFE>4?4BFDGGCFGEGGCGIEIIIIG@CFFFAFDEFFEECEDDDDDDCACC_Mismatch_1_Sense_+_Library_PoolT
ATATGGGAAGTATATATTTATGAAACAAGAGATGACAGAGGAATTCTCTCATAATATATTTATGATATGATATTTTTATGGATTTTTACTTTAC
>Frequency_1_QualityScore_FFHHHHHIIJJHIJIJJJJFHIJJJIJJJJJJJJIJJJJJJJIJJIJJJJJJJJJHIIJJJJFJJJHGHHEHHFFFFCEEEEEEECBCCDCDDC_Mismatch_2_Sense_+_Library_PoolT
CTTGATGATTGAAAAGGGGTTCATGAAACCTCATCTTGCCCTATGCAATACCTTTAGTTGTATATCCTTTGTTGTTTAATTATGTATAAACTGA
>Frequency_1_QualityScore_FFHHHHHIJJJIJJJJJJJGHIJJJGIJJJJJJJJJJJJJJJJJJJJEIJJJJJJJJJIJJJJJJIJJJEHHHHHFFFFFEEEEEEEBDEDDDD_Mismatch_2_Sense_+_Library_PoolC
CTTGATGATTGAAAAGGGGTTCATGAAACCTCATCTTGCCCTATGCAATACCTTTAGTTGTATATCCTTTGTTGTTTAATTATGTATAAACTGA
>Frequency_1_QualityScore_)0ABFAF@<E?<AAE@HF9<2:*:9?CFDF<??)??089@F6CFEF@F().57=CEEFI>>;??E>E;7;?@6>:6;(5;A9(9?_Mismatch_1_Sense_+_Library_PoolT
GTTTATCTCCTTAAAATTTGACTTTATAGGTCGATGGGTGGTATATGGGTAGTATATATTTATGAAACAAGAGATGAAAGAGGAA
>Frequency_1_QualityScore_FFHHHHHJJJJJJJJJJJJIIHJIJJJJJJJJJJJJJJJFHIJJJJJJJJJJJJJHHHHHHFFFFFEEEEEEEDDCDDDDDDDDCCDDDD_Mismatch_0_Sense_+_Library_PoolT
GGCCAGCTATCAAATTTAAAGATGTTGGACATGCGGGAGTGCTCTGGACTGAAGATGCTGCCTAAAGCATTAGCAAAACTAAGGTCTTTA
>Frequency_1_QualityScore_BDC??DDFD9C<+:?4C9:+3+CC4+A?FFAD?**:C<*:)*0*?B**0*9*?*)?=2=F=)>@CC78;=@)7==E_Mismatch_1_Sense_+_Library_PoolT
TTCACTTAGGTTGCTGAGATTGTCTGCATGTCCAAGCTTGTCATTGCTTCCTCCATCCATTTGCAAACTTCAGCAA
>Frequency_1_QualityScore_FFHHFHGJJJJIHJJJJJJJJJJJJJIJIJJJJIJJJJJJJJJBFHIJIJJJJJJHHHHHFFFFDFCEECCEDDDDDDDCDDDDDDDC>@CCDD_Mismatch_1_Sense_+_Library_PoolT
ATTTGGCCAGCTATCAAATTTAAAGATGTTGGACATGCGGGAGTGCTCTGGACTAAAGATGCTGCCTAAAGCATTAGCAAAACTAAGGTCTTTA
>Frequency_1_QualityScore_FFHHHHHJIIJJIJJJJJJJJJJJJIJJJIJIJJJJJJJJJGIJJJJIJJJJJJJJJGIGIJIIIJJJJJJJHHHHHFF;BDFEECEDDBBDCD_Mismatch_0_Sense_+_Library_PoolT
CCTCCATCCATTAGCAAACTTCAGCAACTAGAATTTCTTGATATTTCATTGTGCAGGTCTTTGAAGGACCTTCCTGTGGAATTTGGCCAGCTAT
>Frequency_1_QualityScore_DF=AFBBHGBEFGECHIIIGGIB;F@HEGGIIIGEIDDGGHIII@GHGFCGEFHHEEHGGIGI<GEEF>CCGGAAHHIFEHHG@_Mismatch_1_Sense_+_Library_PoolT
AGTATATATTTATGAAACAAGAGATGACAGAGGAATTCTCTCATAATATATTTATGATATGATATTTTTATGGATTTTTACTAT
>Frequency_1_QualityScore_FFHHHHHJJJIJJJJJJJJIJJJIIHIJIJJJJJJJJJJIJJJJJJJ_Mismatch_1_Sense_+_Library_PoolT
ATCTTGCCCTATTCCATACCTTTAGTTGTATATCCTTTGTTGTTTAC
>Frequency_1_QualityScore_FFHHHHGIHHJJJIGHICHIIJGFIIJJJIIIJFHIJIJJJJJIIJ6(=@>CG)7CDH9AEE49;AC>;>C>=;?>>>@>(:AA:3_Mismatch_0_Sense_+_Library_PoolT
TCTCACAGTGGATGTGGTCGAAGAACGCTTTAGTTTGGACTGGCTTGATGATTGAAAAGGGGTTCATGAAACCTCATCTTGCCCTA
>Frequency_1_QualityScore_DAHFFF<FG>DHIIIB;EDCFEHIDHIIIIIGIIA?GHBGGECGDABDFEHGIIIBEGGHHIIIIGIIH=C?A;?BEDEEDDDCCDDDEDCC_Mismatch_2_Sense_+_Library_PoolT
CTTGATGATTGAAAAGGGGTTCATGAAACCTCATCTTGCCCTATGCAATACCTTTAGTTGTATATCCTTTGTTGTTTAATTATGTATAAACT
>Frequency_1_QualityScore_DDAFFH>HF)AEGIICFHEIGIIIIFIIIIFE@GG9:BB@FHG>FHHGC<CAFGBEI4@F@DA=C;>?C?EBC;8,5@>CC:@:ACBCCC>AAC_Mismatch_1_Sense_+_Library_PoolT
TTGTGCAGGGCTTTGAAGGACCTTCCTGTGGAATTTGGCCAGCTATCAAATTTAAAGATGTTGGACATGCGGGAGTGCTCTGGACTGAAGATGC
>Frequency_1_QualityScore_FFHHHHHJJJJJJJJIIIIIJJJJJJJJJJJJIJJIJJIJJIIIIIJJDHGIIJJIJHJJIIIGIIJJIIJGHEHFFFFFECCCEEECCDDDDE_Mismatch_0_Sense_+_Library_PoolT
AAACTTCAGCAACTAGAATTTCTTGATATTTCATTGTGCAGGTCTTTGAAGGACCTTCCTGTGGAATTTGGCCAGCTATCAAATTTAAAGATGT
>Frequency_1_QualityScore_?D?DD?DE+:CCE33@:@@?9??@DEC;8BDD*00**)(?D9/87;2@>)74ACC:45?(5;@_Mismatch_2_Sense_+_Library_PoolT
ATATAGAACCCTACCGAGAATAGAACCTGGTAGTTGTGGAAACCCAAGACTTTACCGTTGTCC
>Frequency_1_QualityScore_FFHHHHHIJJJJJJJFHIJJJJJGHIJJJJJJJJJJJJJIJJJJJJJIJJJJJJJJIJJJJJGJJJJJJHHHHHGHHFFFFFFFFEEDEC_Mismatch_1_Sense_+_Library_PoolT
ATGATTGAAAAGGGGTTCATGAAACCTCATCTTGCCCTATTCCATACCTTTAGTTGTATATCCTTTGTTCTTTAATTATGTATAAACTGA
>Frequency_1_QualityScore_FFHGGHHJII@FHHBHIIJJIIGIGBGIHIIJHIJJJJJJIGIIIJIIIIIGGIIIIGGGGIGGGGIJJIGIGIJHDFFHFFFCFFCECEDDD@_Mismatch_2_Sense_+_Library_PoolT
CTCATAATATATTTATGATATGATATTTTTATGGATTTTTACTTTACTATTGAATCGTTTCTCTTCATATCTATAGGCCTATTGGATGTATCTT
>Frequency_1_QualityScore_FFGHHHHJJJJJIHIJJJJJIIJJJJGIJJJJJJJJJJJJJGIJHIIJIJJJJJJJJJIJJJJJJJGJHEEHHFHFFFFFFFEDCD@BDDDDDD_Mismatch_0_Sense_+_Library_PoolT
GCTTTTCTTCAGTTACACAGATTAAGTCTCTACTACTGGAGAAGTTGATTGTGCCTCCTCTTTATGAGTACTGTAAATCCTGGGAGAGCTTGGA
>Frequency_1_QualityScore_FDBDFFHGIBHBHCHIEGIIEH<?AFEGHCFHIGHIGHGGH:BGEBDGAHHDFHG4?DHBB_Mismatch_0_Sense_+_Library_PoolT
TCTTGCCCTATTCCATACCTTTAGTTGTATATCCTTTGTTGTTTAATTATGTATAAACTGA
>Frequency_1_QualityScore_FFHHHHHJJGHJJJJJJJJIJJJJHIJJJJJJJJJJJFHIJJJJJIIIJJJIJJJJJJEHIJIIIIIJIFEEHHHHBBDACCDDEDDCDDDEFE_Mismatch_1_Sense_+_Library_PoolT
AAATAAGAGTTTTTCTCAGACTGGAATTATTTATAGGTGTTTATCTCCTTCAAATTTGACTTTATAGGTCGATGGGTGGTATATGGGTAGTATA
>Frequency_1_QualityScore_DDDHGFHJJJFHI>BE@HHGEHIJIIGHIGCHGGIG_Mismatch_1_Sense_+_Library_PoolT
TAATATATTTATGATATGATATTTTTATGGATTTTA
>Frequency_1_QualityScore_FFHHHFHJJJHIHIHIJJEIGHIAFHIJJJJJJJIJHGIJIJJJHIIJJEHIJJFGHAHIIJEHH=EFFBDFF@CDEEEEEFEFEEEDDE_Mismatch_0_Sense_+_Library_PoolT
CTCAGACTGGAATTATTTATAGGTGTTTATCTCCTTAAAATTTGACTTTATAGGTCGATGGGTGGTATATGGGTAGTATATATTTATGAA
>Frequency_1_QualityScore_FFHHHHHJJJJJJJJJJJJIJJJJJJJJJJJJIJJJJJJJJJJJJJJHGGIJJJIJJJJJIJJJJJIJJIIHHHHHHFFFFEEEEEECCDDDDD_Mismatch_0_Sense_+_Library_PoolT
TTAGCAAACTTCAGCAACTAGAATTTCTTGATATTTCATTGTGCAGGTCTTTGAAGGACCTTCCTGTGGAATTTGGCCAGCTATCAAATTTAAA
>Frequency_1_QualityScore_FFGHDHFJIHIJJIIJIJIJIIII:CGHGI?@GHIGIIGGIIJGIIIIJCDHGGGHHGHHDF86>@@3;(5@CC;=@B\008:@@CCC??C<>>_Mismatch_2_Sense_+_Library_PoolT
CCTCTGCCATCCCTAATCTCACAGTGGATGTGGTCGAAGAACGCTTTAGTTTGGACTGGCTTGATGATTGAAAAGGGGGTCATGAAACCTCATC
>Frequency_1_QualityScore_FFHHHHFGIEHIJIGIJIJJJJJIIHIJJJIIJJJJJJA8BBBFG<;FGI;;EG\:?CDDBDF@CCC>@>;@;;_Mismatch_1_Sense_+_Library_PoolT
TGGATGTGGTCGAAGAACGCTTTAGTTTGGACTGGCTTGATGATTGAAAAGGGGTTCATGAAACCTCATCTTGA
>Frequency_1_QualityScore_FFHHHHBGHIGIGHJJIIGHIIIIJJEHHIGIIIJJJJIIJIJJHHIJJJIJIJJIJGJJJJJ_Mismatch_1_Sense_+_Library_PoolT
TAATATATTTATGATATGATATTTTTATGGATTTTTACTTTACTATTGAATCCTTTCTCTCCA
>Frequency_1_QualityScore_FFHHHHHIJJIJJJJIJIJJJJJJJJJJJJJJJJJJIJJJIIJHJHJJJJJJJJJJ_Mismatch_1_Sense_+_Library_PoolT
GAAACAAGAGATGACAGAGGAATTCTCTCATAATATATTTATGATATGATATTTTA
>Frequency_1_QualityScore_DDHHGHHIJJIIIJJJJJAEHIGJIJIIHEGHIJGIJIIIIGIGIJJJJIIBEHIHGIBHEIIGIJJJGGDGIIFHHEHHDEDBDECEECDB=B_Mismatch_0_Sense_+_Library_PoolT
TAGAATTTCTTGATATTTCATTGTGCAGGTCTTTGAAGGACCTTCCTGTGGAATTTGGCCAGCTATCAAATTTAAAGATGTTGGACATGCGGGA
>Frequency_1_QualityScore_FFHGHHHJJJJJIJIIIJIJIJIGIIIJJGIJJJIJDHIIIIIIJJEFH@FFHCGHEIHIICHEHHEFFDEFFDDCD@DA@CDACACDDDCCDD_Mismatch_2_Sense_+_Library_PoolT
GGAGGAATTGCCAGGAAAAATATGCTCTCTAACTTCCCTGGAGAGGTGGTCTGTCACCAATTGCCATCTTATCGAAAAGTTACCTGATGACATG
>Frequency_1_QualityScore_DF<CA@DDGGHII?E=<CFCCGGGGCGAHIIIIGIIIHIGEHHHIIH;BFHIGIGG_Mismatch_1_Sense_+_Library_PoolT
GGTGGTATATGGGTAGTATATATTTATGAAACAAGAGATGACAGAGGAATTCTCAC
>Frequency_1_QualityScore_FF+AFDHIJJJJJJIJJJJJJJJJIJGIJJJJJIIJJJJJJJJJJJJIJIJJJJJJJJJGIJJJJJGIJJJJIIJJIGHHHF_Mismatch_2_Sense_+_Library_PoolT
GGAAGTATATATTTATGAAACAAGAGATGACAGAGGAATTCTCTCATAATATATTTATGATATGATATTTTTATGGATTTTA
>Frequency_1_QualityScore_FFHHHHHJJJJJJJJIIJJJJJGIGIJJJJJJJJJJJJJJJJJJIJJIHIIJJJJJIJJI_Mismatch_0_Sense_+_Library_PoolT
GACAGAGGAATTCTCTCATAATATATTTATGATATGATATTTTTATGGATTTTTACTTTA
>Frequency_1_QualityScore_DDFFFF<EGGGHFHGE3CFGHEHHIIIIFIGICGGHIIGGIIIIGGIIIIICHAGGIGG=DGEHI_Mismatch_0_Sense_+_Library_PoolT
TAACCCTATGTGAGGGTTTGGGAAATATGACCTTATTTGATAAGGCACAAGTCTTAATGTTTCCA
>Frequency_1_QualityScore_FFHHHHHJJJJJJJJJIJJJJIJJIJJJJJJJJJJJJJJJJJIJJJJJJGIIJJJJGIIJJJJJJJJJIEHHGHFFFFFFEDDEDDD:@ACDDC_Mismatch_1_Sense_+_Library_PoolT
CATTAGCAAACTTCAGCAACTATAATTTCTTGATATTTCATTGTGCAGGTCTTTGAAGGACCTTCCTGTGGAATTTGGCCAGCTATCAAATTTA
>Frequency_1_QualityScore_FFHHHHHJJJJJJJJJJJJJJIJJJJIJJJJJJIIJJJJIJJJJJJJJJJJJJJJIJJJJJJJIJIJJHHHHHFFFFFEEEDEED<AADDDCDC_Mismatch_1_Sense_+_Library_PoolT
CTATTGAATCCTTTCTCTTCATATCTATAGGCCTATTGGATGTATCTCTGTAATTTTTTTCATAATACATTTTGGCTTATGGATTGGATATCCA
>Frequency_1_QualityScore_FFHHHHHJJJIJJJJJJJJIIJIIGHHIJIJJFHIHIIIJJJJJJJJJJJJJJJJJJJJHHHHF8(7>;;@6.;AC>@BD\95AC>::A:?9<C_Mismatch_2_Sense_+_Library_PoolT
AGCCTCTGCCATCCCTAATCTCACAGTGGATGTGGTCGAAGAACGCTTTAGTTTGGACTGGCTTGATGATTGAAAAGGGGGTCATGAAACCTCA
>Frequency_1_QualityScore_FFHHHHHJJJJHJJJHIJJIJIJJCGHJJJJJJJJJJJJJJJJJJIIJJJIIJJJIIIGHIIICEHEHGHCEFFDDDEEFEEDFEFEEDCE_Mismatch_1_Sense_+_Library_PoolT
TCTCAGACTGGAATTATTTATAGGTGTTTATCTCCTTCAAATTTGACTTTATAGGTCGATGGGTGGTATATGGGTAGTATATATTTATGAA
>Frequency_1_QualityScore_FFHHHHHJJJJBGIIJIJJJJJJJJIIJJIJJIIJJJJJJJJIIJGIJJJFFIFHHHIJJICGHCHHHHHHHHHHFFDFFFDECECDDDDDDCD_Mismatch_1_Sense_+_Library_PoolT
TTATTTATAGGTGTTTATCTCCTTCAAATTTGACTTTATAGGTCGATGGGTGGTATATGGGTAGTATATATTTATGAAACAAGAGATGACAGAG
>Frequency_1_QualityScore_FFHHHHGIJJJJJJJHJIHHIIIHIHIJIHHIFGGHIJJIIJIJIHIIGHGGJIJJIIJJJJJJJJIJJJHIIHHFHHHGCEFFFFFEEDEDBB_Mismatch_0_Sense_+_Library_PoolT
TGCCAGGCTTTTCTTCAGTTACACAGATTAAGTCTCTACTACTGGAGAAGTTGATTGTGCCTCCTCTTTATGAGTACTGTAAATCCTGGGAGAG
>Frequency_1_QualityScore_EFHGHHHJJIJJJGIIIJJJJJEGHGIJJJJJJJIJJJJJJJJJJIIIBHGIJJJJJJJJIJJIJIGIGHHIIJJJJG_Mismatch_2_Sense_+_Library_PoolT
TTTATGAAACAAGATATGACAGAGGAATTCTCTCATAATATATTTATGATATGATATTTTTATGGATTTTTACTTTAG
>Frequency_1_QualityScore_FFHHHFDHHGJJIGIJJGJIJJJIJJJJJIJJIJJIIJJIJJJJJJJJJHIIJIJGIJEHIJIIIIJIJHI_Mismatch_1_Sense_+_Library_PoolT
ATGGGTAGTATATATTTATGAAACAAGAGATGACAGAGGAATTCTCTCATAATATATTTATGATATGATAA
>Frequency_1_QualityScore_FFHHHHHJJJJJJJJJIJJJIJGIGHGIIIJJGIJHIJHJIGJJJJJJJJJJJJJJJHHHHFFF<6@;6>@35>CD;??B\29:A>>ACCACC>_Mismatch_1_Sense_+_Library_PoolT
AGCCTCTGCCATCCCTAATCTCACAGTGGATGTGGTCGAAGAACGCTTTAGTTTGGACTGGCTTGATGATTGAAAAGGGGTTCATGAAACCTCA
>Frequency_1_QualityScore_FFHHHHHIJHJJJJJJIJJIJJIJIJJJJJJJJJJGHJIIIIJJDHHIJJIJIIIJJJJJJJHHHHHHHFFFFFEEDEEDDEEEDEDDDDDDDC_Mismatch_0_Sense_+_Library_PoolT
TCCTGGGAGAGCTTGGAAAAGTTGTCTGTAACCCTATGTGAGGGTTTGGGAAATATGACCTTATTTGATAAGGCACAAGTCTTAATGTTTCCAA
>Frequency_1_QualityScore_FFGHHHFIJJJJJJJJJJJJIJJJJIJJJJ_Mismatch_0_Sense_+_Library_PoolT
TAAGAGTTTTTCTCAGACTGGAATTATTTA
>Frequency_1_QualityScore_FFHHHHHJJJJJJJJIJIJCHHHHIFHJFHHGIJHIJJJJIIJJGGIIJJJJJJJIH/63=;ABB;BEE;ABD\358@:>CC@AC?CCCDC_Mismatch_1_Sense_+_Library_PoolT
GCCATCCCTAATCTCACAGTGGATGTGGTCGAAGAACGCTTTAGTTTGGACTGGCTTGATGATTGAAAAGGGGGTCATGAAACCTCATCTT
>Frequency_1_QualityScore_FFHHHHHJJJJJJJJIJHHIJJJJJJJJJJ@;DDADH@>FHI?CHI\:96?@>CE;@>>;@@>C>>CC:9_Mismatch_1_Sense_+_Library_PoolT
GTCGAAGAACGCTTTAGTTTGGACTGGCTTGATGATTGAAAAGGGGGTCATGAAACCTCATCTTGCCCTA
>Frequency_1_QualityScore_BDHHHHDGIIIFCHIJBBAGHIJIJJJJJJJJIIJGGIJJIIGHHHJJJJJJIJJJJI)==CHHIJIJIHFGFGHHGFFCDEFEECECCEDCDD_Mismatch_1_Sense_+_Library_PoolT
TGAAACAAGAGATGACAGAGGAATTCTCTCATAATATATTTATGATATGATATTTTTAGGGATTTTTACTTTACTATTGAATCCTTTCTCTTCA
>Frequency_1_QualityScore_FFHHHDHIIJIIJJJJJJJJJJIJJJJIJIJJIJIJIJJJJJJJJJJJJJJJJJJJJJJJJJJJJJJJJIHHHHHHHFFE_Mismatch_0_Sense_+_Library_PoolT
ATGGGTAGTATATATTTATGAAACAAGAGATGACAGAGGAATTCTCTCATAATATATTTATGATATGATATTTTTATGGA
>Frequency_1_QualityScore_FFHHFHHJJJJIJJJJJGIGJGIJJJJGIIIJJIJIJJJJIIIIJJJJJJJJEH_Mismatch_1_Sense_+_Library_PoolT
TATGATATGATATTTTTATGGATTTTTACTTTACTATTGAATCCTTTCTCTCCA
>Frequency_1_QualityScore_FFHHHFHHHIIHIHIIJJJJHHHEHHF)9>BBDDDDEDCDDDDDDEDDDDDDDDDDEEDDDDDDDDDDDDDDDEDDDDDCDDDDDDDDDDDDDC_Mismatch_2_Sense_+_Library_PoolT
GGGGGAGTTTAAGTTCACTTAGGTTGCCGAGATTGTCTGCATGTCCAAGCTTGTCATTGCTTCCTCCATCCATTAGCAAACTTCAGCAACTAGA
>Frequency_1_QualityScore_EFHHHDHIHIJIIJIIJJJJJJJIJJJJJJJJJJJJJ<?DCBDFB8CGHCHGI5AA@BDDFF@BCCACD5@;>CCACCC@CDDCCDDDDCC>CC_Mismatch_0_Sense_+_Library_PoolT
GGATGTGGTCGAAGAACGCTTTAGTTTGGACTGGCTTGATGATTGAAAAGGGGTTCATGAAACCTCATCTTGCCCTATTCCATACCTTTAGTTG
>Frequency_1_QualityScore_FFHHHHHCGHCFHFHIJJCFHGGIGIIJJJIJJJJJJJJJJJGGIHJIIIJJIIJJJJHHHHHHFFFFFCFFDEECEEFDEEEEEEEDDDDCC@_Mismatch_2_Sense_+_Library_PoolT
CGATGGGTGGTATATGGGTAGTATATATTTATGAAACAAGAGATGACAGAGGAATTCTCTCATAATATATTTATGATATGATATTTTTATGAAA
>Frequency_1_QualityScore_1<C<<3++A?<2A<CF>EE@@1?<:DCEA90?@B>8?DBDC9;A5@AE;==@.;C_Mismatch_2_Sense_+_Library_PoolT
CCTCTGACATCCCTAATCTCACAGTGGATGTGGTCGAAGAACGCTTTAGTTTGGA
>Frequency_1_QualityScore_FFHHHHHJIJJJJJJJJJJJJJJJJHIJJJJJJJJJIJJJJJJJJJJJJJJJJIIIJJIJJJHHHCHHHDFFFFFFEEEEECD_Mismatch_2_Sense_+_Library_PoolT
CGAATCACAGTTCAAAGCGTGCAATACTTCATGGGCTGCCAGGCTTTTCTTCAGTTACACAGATTAAGTCTCTACTACTGGAG
>Frequency_1_QualityScore_DDHDHFF=BFHEBAHG9+A+CEEH9FDH)??DHG9?DDGGBGGBBG4B7@FEHE==@EGBEEEH==7777;766(;@>;>;(;,;?;:AA_Mismatch_0_Sense_+_Library_PoolT
TTGGACTGGCTTGATGATTGAAAAGGGGTTCATGAAACCTCATCTTGCCCTATTCCATACCTTTAGTTGTATATCCTTTGTTGTTTAATT
>Frequency_1_QualityScore_FFHHGFFGE@FHEIHIECGGFGGIIFEHIIICHIIIIIIICHIHIIGEBHGGIIHGFHIEIIIGI;AEC?CCCDBDF_Mismatch_1_Sense_+_Library_PoolT
TTATGAAACAAGAGATGACAGAGGAATTCTCTCATAATATATTTATGATATGATATTTTTATGGATTTTTACTTTAG
>Frequency_1_QualityScore_DFDHHGGGIJIJJJJIJIIIFGGHGGGIIGBHIIIGIJJJJIIJJIIIHHIBGIJJJIG8;FG_Mismatch_1_Sense_+_Library_PoolT
AGACTGGAATTATTTATAGGTGTTTATCTCCTTAAAATTTGACTTTATAGGTCGATGGGTGAT
>Frequency_1_QualityScore_FFHHHHHJIIJJIFHIHCJIIIJJJIJJJJJJJJJJIIIJJIJIJJJJJJJFIIGIGIJJJHI_Mismatch_0_Sense_+_Library_PoolT
ATAGGCCTATTGGATGTATCTCTGTAATTTTTTTCATAATACATTTTGGCTTATGGATTGGAT
>Frequency_1_QualityScore_FFHHHHHJJJJJJJJJJFHIJJJJJJJJJJJJJJJIJJJJIJJIJJIJIJJJJIJIIIIJJJJJJJIJJHHHEHFFFFFFEEEFEFEDDDDDDD_Mismatch_1_Sense_+_Library_PoolT
TGATGATTGAAAAGGGGTTCATGAAACCTCATCTTGCCCTATTCCATACCTTTAGTTGTATATCCTTTGTTGTTTAATTATGTATAAACTTAAA
>Frequency_1_QualityScore_FFHHHHGIJJJJJJJJJJIJEIJJIJJIJJJIJIJJ_Mismatch_0_Sense_+_Library_PoolT
GATGACAGAGGAATTCTCTCATAATATATTTATGAT
>Frequency_1_QualityScore_EEDHHHHJIIIGHIHIJIFHFHIGHJGDGHHGIIGHGIIGIJIIIIHIIJJIIGIIIIGIIJJJJIHHIIC_Mismatch_0_Sense_+_Library_PoolT
ATATATTTATGAAACAAGAGATGACAGAGGAATTCTCTCATAATATATTTATGATATGATATTTTTATGGA
>Frequency_1_QualityScore_FFHHHGHJIGIJJJIHIHIGIIJJJGIHJIJJJJJIGIJJH_Mismatch_1_Sense_+_Library_PoolT
AATATATTTATGATATTATATTTTTATGGATTTTTACTTTA
>Frequency_1_QualityScore_FFHHHHHJJJJJJJJJJJIJIJJJJJGIIJJJJJJJJIJJJJJJJJJJJJJIGHIJJJJJJJIIIJJGIGIIJJEHHHHHFEFFFDECEEEDCD_Mismatch_0_Sense_+_Library_PoolT
ATCCATTAGCAAACTTCAGCAACTAGAATTTCTTGATATTTCATTGTGCAGGTCTTTGAAGGACCTTCCTGTGGAATTTGGCCAGCTATCAAAT
>Frequency_1_QualityScore_FFHHHHHJJIJEHIDHIAHI@DHBHGGGIJJJIIJIJJIJJJJJJJJIJ:=CA4;D@EHIE?CHF,9;@AAACDCBCCDDD;@@@CC@<CC:AC_Mismatch_1_Sense_+_Library_PoolT
AAATCTCACAGTGGATGTGGTCGAAGAACGCTTTAGTTTGGACTGGCTTGATGATTGAAAAGGGGTTCATGAAACCTCATCTTGCCCTATTCCA
>Frequency_1_QualityScore_FFDFFHFHIIJIIIIIJJJIIJJJFGGHGIJJIIJJJJJGGJDGJJJJIJJJIIIIJJIIIIJIJIGIBCHGIIGJIIHGHH_Mismatch_1_Sense_+_Library_PoolT
GGTAGTATATATTTATGAAACAAGAGATGACAGAGGAATTCTCTCATAATATATTTATGATATGATATTTTTATGGATTTTA
>Frequency_1_QualityScore_FFGHHHHJJJJJIJJJJJIJJJJJJJJJJJJ_Mismatch_0_Sense_+_Library_PoolT
ATATTTTTATGGATTTTTACTTTACTATTGA
>Frequency_1_QualityScore_DBHFHHHGJJGIGGHGHFGIGCFIBFFHHIGJIIGIEGIIHIJIIGIJIJIIIJIII>FCIJIJGHH_Mismatch_0_Sense_+_Library_PoolT
GAAACAAGAGATGACAGAGGAATTCTCTCATAATATATTTATGATATGATATTTTTATGGATTTTTA
>Frequency_1_QualityScore_FFHHHHHEHIHIJJJIJJJIJJJJIJJJJJJJJJJJJJJJJJJJJJJJJJJJJJJJJJJJJJJIGIJJJIJJJJJJJJHHHHH_Mismatch_0_Sense_+_Library_PoolT
ATATGGGTAGTATATATTTATGAAACAAGAGATGACAGAGGAATTCTCTCATAATATATTTATGATATGATATTTTTATGGAT
>Frequency_1_QualityScore_FFHHHHHJJJJJJJJCFHIIIJJJJJJIJ_Mismatch_0_Sense_+_Library_PoolT
GGAATTATTTATAGGTGTTTATCTCCTTA
>Frequency_1_QualityScore_FFHHGHHIFGGIJJIJIJ1+9A<EF*?ECH;FHI68?DFDDEG8B@F3BBFD;;FI@@DE;).=>AEAH;)7(7;>.;666>ACC_Mismatch_1_Sense_+_Library_PoolT
TTTAGTTTGGACTGGCTTGATGATTGAAAAGGGGTTCATGAAACCTCATCTTGCCCTATTCCATACCTTTTGTTGTATATCCTTT
>Frequency_1_QualityScore_FFHHHHHJJJJJJIJJJJJJHIJFIIJJJJFGHFHIJJJIIJJJJJJJIFHIIJJJJHIJJJIIHHHHHHFFFFFFEEEEEEFEDDDDDDCDDD_Mismatch_1_Sense_+_Library_PoolT
TCTTATCGAAAAGTTACCTGATGACATGGGGAGTTTAAGTTCACTTAGGTTGCTGAGATTGTCTGCATGTCCAAGCTTGTCATTGCTTCCTCCA
>Frequency_1_QualityScore_DFHHHHHJJIJIJJJJIJHIJIJJJJJJJJJJJJJJJJJJJJJJJJJJJJJJJJJJJJJJJIJJJJJJJGIJJHHHHHHDEFFFFFEEEEEEED_Mismatch_0_Sense_+_Library_PoolT
TGAAACAAGAGATGACAGAGGAATTCTCTCATAATATATTTATGATATGATATTTTTATGGATTTTTACTTTACTATTGAATCCTTTCTCTTCA
>Frequency_1_QualityScore_FFHHHHHFHIHGJJJJJJJJJGJIJJJJJJJJJIJJJJJJJJIJJJJJHGIHIIJJIIJJJJHIJIIIJIIJJJJHHGHHGHFFDDFFEEEDDE_Mismatch_1_Sense_+_Library_PoolT
TGAAAAGTGGTTCATGAAACCTCATCTTGCCCTATTCCATACCTTTAGTTGTATATCCTTTGTTGTTTAATTATGTATAAACTGAAAATAAGAG
>Frequency_1_QualityScore_+A?CF8D2<?E>>FE@3EFAEG3?CD?C?<?DA9DF@AFGFIADD??DEECFCFGGBCBFC=7_Mismatch_0_Sense_+_Library_PoolT
ATGAAACAAGAGATGACAGAGGAATTCTCTCATAATATATTTATGATATGATATTTTTATGGA
>Frequency_1_QualityScore_FFGHHHHJJJIJJJJIIIJJIIIIJJJIJJJJJJJJJIJJJJHJFHIJJJJJJJJJJJJJJIIIJJJJJFHHHHHHFFFFFFDDEEDEDDDDDD_Mismatch_1_Sense_+_Library_PoolT
TGTCTCTACTACTGGAGAAGTTGATTGTGCCTCCTCTTTATGAGTACTGTAAATCCTGGGAGAGCTTGGAAAAGTTGTCTGTAACCCTATGTGA
>Frequency_1_QualityScore_FDHFHHHJJJJIIIJIJJJJJJJJDIJIJJJJJIJJJJJJIJHJJJJJJJJJJIJIHIJJJJJJJJJJJIJJJJJJ_Mismatch_1_Sense_+_Library_PoolT
GTTCATGAAACCTCATCTTGCCCTATTCCATACCTTTAGTTGTATATCCTTTGTTGTTTAATTATGTATAAACTTA
>Frequency_1_QualityScore_FFHHHHHIGGIJJJIJJCFHIJJJJJJJJJJJJJJJJIIHIJJJJJJJIIIEHIJJFFHAGIEGHHHCEACEFFFFFFEFFEEEEDDDCDDDDD_Mismatch_2_Sense_+_Library_PoolT
CTGGAGTTATTTATAGGTGTTTATCTCCTTCAAATTTGACTTTATAGGTCGATGGGTGGTATATGGGTAGTATATATTTATGAAACAAGAGATG
>Frequency_1_QualityScore_D:DD8DC>B+<2AEBH?FF@@CF>CBCF@FFFEF??B?DA1?F)098?076-=B:8=FC@D;==CCAE;=?EAAB@BBBBB;>AA>-;>;558@_Mismatch_1_Sense_+_Library_PoolT
ATTTATAGGAGTTTATCTCCTTAAAATTTGACTTTATAGGTCGATGGGTGGTATATGGGTAGTATATATTTATGAAACAAGAGATGACAGAGGA
>Frequency_1_QualityScore_FFHHHHHIJJIJJJJJJJJ@GGHIIIJJJIJJJJIJJJJJJJIJJJJJJJJJIJIHJIHJJJJJJHIJJHHHHHHHFFFFFFFEEEEDCDEDDC_Mismatch_1_Sense_+_Library_PoolT
CTTGATGATTGAAAAGGGGTTCATGAAACCTCATCTTGCCCTATTCCATACCTTTAGTTGTATATCCTTTGTTCTTTAATTATGTATAAACTGA
>Frequency_1_QualityScore_DDFFHFFHII08B<<?FA?CGH3@GG5;=ACECHHEE7??@A>@>3>A>;>C:@;CC?C:AC35,:34:@AA:C@AC:>CC@@34>@C@@>BCB_Mismatch_1_Sense_+_Library_PoolT
GGACTGGCTTGATGATTGAAAAGGGGTTCATGAAACCTCATCTTGCCCTATTCCATACCTTTAGTTGTATATCCTTTGTTCTTTAATTATGTAT
>Frequency_1_QualityScore_FDHHHHDHIHGHHDGFGH8FCHBG>GDHIGGIIIIIIGHI@FGCGIBGGHGGIGGB=@FFGH:CA7@EI???E>?DEDFEDECBCEDC@CCDCD_Mismatch_1_Sense_+_Library_PoolT
TTGATGATTGAAAAGGGGTTCATGAAACCTCATCTTGCCCTATTCCATACCTTTAGTTGTATATCCTTTGTTGTTTAATTATGTATAAACTAAA
>Frequency_1_QualityScore_FF<DFDDHHIIJJCFIIIIGEGIIJIIJJIJJJJJJJGJIIIIJJJJEGIJIIHHHGHHFFFFFFFFEDEEE_Mismatch_0_Sense_+_Library_PoolT
GGTGGTATATGGGTAGTATATATTTATGAAACAAGAGATGACAGAGGAATTCTCTCATAATATATTTATGAT
>Frequency_1_QualityScore_FFHFHBH@EEDDG@FGFIIIIG8C?BDGGIIGEGDBA@FIIIICFGAHCFH@DCHIHCCEHGDDDFEECEACECCC>@>><?>?;;@;A;:;>>_Mismatch_0_Sense_+_Library_PoolT
TTAAAGATGTTGGACATGCGGGAGTGCTCTGGACTGAAGATGCTGCCTAAAGCATTAGCAAAACTAAGGTCTTTAAAACGTGTAATCTGTGATG
>Frequency_1_QualityScore_FFFHHHHAFHEGGHIJJJCGGFGIGIIJJIJJIIJJJJJJJJIJIIJJJJIJJJJJJJHHHHHHFFFFFBFFFEEEEEEEEEDFEEEDDDDDCD_Mismatch_1_Sense_+_Library_PoolT
CGATGGGTGGTATATGGGTAGTATATATTTATGAAACAAGAGATGACAGAGGAATTCTCTCATAATATATTTATGATATGATATTTTTATGGAA
>Frequency_1_QualityScore_FFHGHHHJIJJJJJJJJJHHIHIIJIJJJJJJIIJIIJJIJJJIJGIJJIIJIJI_Mismatch_0_Sense_+_Library_PoolT
CCTATTCCATACCTTTAGTTGTATATCCTTTGTTGTTTAATTATGTATAAACTGA
>Frequency_1_QualityScore_FFHGHHHJJJJJJJJIIJHHJJJJIJJJJJJJJJIGIJIIIJJIJIIIIGIIIIH_Mismatch_0_Sense_+_Library_PoolC
CCTATTCCATACCTTTAGTTGTATATCCTTTGTTGTTTAATTATGTATAAACTGA
>Frequency_1_QualityScore_FFGHHHHJJIGIGHGHHGIBGEDGI?DHEHIGHIIJIJIGIHGIHIJIJJFHHH/.7;7.>(6>CE3(=@\051::@CD@<93>>A>C_Mismatch_1_Sense_+_Library_PoolT
ATCCCTAATCTCACAGTGGATGTGGTCGAAGAACGCTTTAGTTTGGACTGGCTTGATGATTGAAAAGGGGGTCATGAAACCTCATCTT
>Frequency_1_QualityScore_FFHHHHHJJJJJJJHIJJJJIHIJJJJJJJJJJJJIJJJIGIJJJJJJJJJJJJIJIJJJJJJJJIJJJHIIJJJJJHGHHHG_Mismatch_1_Sense_+_Library_PoolT
TTATGAAACAAGAGATGACAGAGGAATTCTCTCATAATATATTTATGATATGATATTTTTATGGATTTTTACTTTACTATTCA
>Frequency_1_QualityScore_FFHGHHHHIJJJJJJJJJJJJIJJII_Mismatch_1_Sense_+_Library_PoolT
TTTATGGATTTTTACTTTACGATTGA
>Frequency_1_QualityScore_0@3CF>F@@BEE?:?BCD@<CFF@>@*?:*:9?AD4*)*/9*?9=CD@=</=@@FG7@=76===).3).)7377@3;;>(;5@BB@5<>>>55>_Mismatch_1_Sense_+_Library_PoolT
GATGACATGGGGAGTTTAAGTTCACTTAGGTTGCTGAGATTGTCTGCATGTCCAAGCTTGTCATTGCTTCCTCCATCCATTAGCAAACTTCAGC
>Frequency_1_QualityScore_FFHHHHHJJJJJJJJJJJJIJJJJJIJIJJJ_Mismatch_0_Sense_+_Library_PoolT
ATTTATGATATGATATTTTTATGGATTTTTA
>Frequency_1_QualityScore_FFGHHHGJJJIJJJIIIJIE<<DF<FD@FFHJJJFJJIGGGEGGI=FHEGGI=.?CHFFEDC@D;@@3@3;@A=CDDDCDD>A>AACC>CCC:A_Mismatch_0_Sense_+_Library_PoolT
GAGGAATTGCCAGGAAAAATATGCTCTCTAACTTCCCTGCAGAGGTGGTCTGTCACCAATTGCCATCTTATCGAAAAGTTACCTGATGACTTGG
>Frequency_1_QualityScore_FFHHHHHJJJJJJJJJJJIJJJHGIIJJJJJHHIIJJJJJJJJJJJJJJJJJJJJJJJJIJJJJIHHHHHHHFFFFFFCECEDEEEDEDDDDDC_Mismatch_0_Sense_+_Library_PoolT
TTCTTATCATATACAATCACAGTTCAAAGCGTGCAATACTTCATGGGCTGCCAGGCTTTTCTTCAGTTACACAGATTAAGTCTCTACTACTGGA
>Frequency_1_QualityScore_DDDA>BFFEBD@4:E4CDH4<?E9111??D)CC?BEEFF>GF)?B?DF??)=<=8@C@:)=;@E3AEEEA>7;?7??;;@3(66;2;;A_Mismatch_1_Sense_+_Library_PoolT
CTAGAATTTCTTGATATTTCATTGTGCAGGTCTTTGAAGGACCTTCCTGTGGAATTTGGCCAGCTATCAAATTTAAAGATGCTGGACAT
>Frequency_1_QualityScore_FFHHHHFHIJJJJJJJJJJJJJJJJJJJJJJJIJJJJJIJJJIJFHHIHIIJJJIJJJJJJJJIIGIJJHIJHHHHHHHFCCDFFEEEAC;>AC_Mismatch_1_Sense_+_Library_PoolT
AAGGGGTTCATGAAACCTCATCTTGCCCTATTCCATACCTTTAGTTGTATATCCTTTGTTCTTTAATTATGTATAAACTGAAAATAAGAGTTTT
>Frequency_1_QualityScore_FFHHHHHJJJJJIIIJJJJ_Mismatch_0_Sense_+_Library_PoolT
CTCAGACTGGAATTATTTA
>Frequency_1_QualityScore_FFGHHHHJJJJJJJJJJFHHJJJJIJJJJIJIJJJIHIJHIJJJIJJJJJJJJJJIHJJJJFDGHGIJGDHIHGGHHHFFDDD<BCDDDDCCDD_Mismatch_0_Sense_+_Library_PoolT
ATATTTCATTGTGCAGGTCTTTGAAGGACCTTCCTGTGGAATTTGGCCAGCTATCAAATTTAAAGATGTTGGACATGCGGGAGTGCTCTGGACT
>Frequency_1_QualityScore_D?@<FFDGFB<FHCHHGCFIGIIIIIIGG<D>GF*98*?BF8(7;\\.@@;=>EA>7;@3377.(6>@;3>>>AAC=9::@:5>C::@5>3;:4_Mismatch_2_Sense_+_Library_PoolT
ACGAAGAACGCTTTAGTTTGGACTGGCTTGATGATTGAAAAGGGGTTCATGAAACCTCATCTTGACCTATTCCATACCTTTAGTTGTATATCCT
>Frequency_1_QualityScore_FFHHHHHIIJIJCGIJJJJIJIJIJJIIJJJJJJJJJJIJJJIIJJJJJJJJJJJJJJJJJJJJJJJJJJIIIJIHHHHHHFFFFFFFEEDDEE_Mismatch_0_Sense_+_Library_PoolT
ATGAAACAAGAGATGACAGAGGAATTCTCTCATAATATATTTATGATATGATATTTTTATGGATTTTTACTTTACTATTGAATCCTTTCTCTTC
>Frequency_1_QualityScore_FFFHFHDIJJIGIIIJJJGHIIIIJJIIJJI8=4==@GC@GGF=ADD5=>>A@>CD>BCCCA@C;:3>C@C@CCCDDD@A>:A>@>>>::@C34_Mismatch_2_Sense_+_Library_PoolT
GGTCGAAGAACGCTTTAGTTTGGACTGGCTTGATGATTGAAAAGGGGTTCATGAAACCTCATCTTGCCCTATGCAATACCTTTAGTTGTATATC
>Frequency_1_QualityScore_FFHHHHGJJJJJIJJIJJJJJJJJJJJJJJJJJJJJJJJJJJIJJIJIJIJIJIIIIHIJJJIIGGJJJHIJI_Mismatch_0_Sense_+_Library_PoolT
GTATATATTTATGAAACAAGAGATGACAGAGGAATTCTCTCATAATATATTTATGATATGATATTTTTATGGA
>Frequency_1_QualityScore_FFHHHHHGIJHIJFHIGHIGIGIJJJJJJJIJIJJJJJJIIJJIJ6(8@;CD43@GH;?EF\9;>A@;C@(;;?@AC@C>>CD@<@C_Mismatch_0_Sense_+_Library_PoolT
CTCACAGTGGATGTGGTCGAAGAACGCTTTAGTTTGGACTGGCTTGATGATTGAAAAGGGGTTCATGAAACCTCATCTTGCCCTATT
>Frequency_1_QualityScore_FDHHHHFHGDHIHHIJIAFHHIIJIHJJJJJJJJJJIIJIJJJJIJJJGIJJJJJJJJJJJJJJJJHHHHHHGHFFFFFFFEEFEEED_Mismatch_0_Sense_+_Library_PoolT
GATGGGTGGTATATGGGTAGTATATATTTATGAAACAAGAGATGACAGAGGAATTCTCTCATAATATATTTATGATATGATATTTTTA
>Frequency_1_QualityScore_FDHHHHHJJIJIIJJJJJJJGIJJGIEIJHGGIJJJJIJJJJIIJJIJJJGIJJIJJGGIHHIJGJIJDBB?CDDEFFECECCEDCFEFEEEED_Mismatch_1_Sense_+_Library_PoolT
GTTTTTCTCAGACTGGAATTATTTATAGGTGTTTATCTCCTTAAAATTTGACTTTATAGGTCTATGGGTGGTATATGGGTAGTATATATTTATG
>Frequency_1_QualityScore_DDDABBDHGEIEIGIIIFHEIGCAHIIEFEEHIBFHHGF:DF@FCG@BHA@HHGDGGHHC?ADFE<;;.6.;6;>A>(=<@_Mismatch_1_Sense_+_Library_PoolT
AAGCCTCTGCCATCCCTAATCTCACAGTGGATGTGGTCGAAGAACGCTTTAGTTTGGACTGGCTTGATGATTGAAAAGGGG
>Frequency_1_QualityScore_EFGHHHGJJJJJIIGIGGIBGIFEGCHGDFGGIGIEGIHGIJJIJGGIJIDIJJ)).B4)=).=AA.;?_Mismatch_1_Sense_+_Library_PoolT
ATCCCTAATCTCACAGTGGATGTGGTCGAAGAACGCTTTAGTTTGGACTGGCTTTATGATTGAAAAGGG
>Frequency_1_QualityScore_FDHHHHHJJJJJJJJJJJJJJJFGIIIJJIJJIJJJJJJJJJIIJJJJGIJJIJIIJJIJJJIJJJJJIFHIIJJJJJIHHHHHGFDFEFD_Mismatch_0_Sense_+_Library_PoolT
GTATATATTTATGAAACAAGAGATGACAGAGGAATTCTCTCATAATATATTTATGATATGATATTTTTATGGATTTTTACTTTACTATTGA
>Frequency_1_QualityScore_DFHHHFHIJAEHIJJIGIJJGIJIJJJJJJJJJJJJJJJJIJJJHHIJJJIJFHIIJIIJJHIJJDIJHHHHHHFFFFFFDDDDDDDCEDDDDD_Mismatch_0_Sense_+_Library_PoolT
ATGTGAGGGTTTGGGAAATATGACCTTATTTGATAAGGCACAAGTCTTAATGTTTCCAAAGTTAATAGAAATTAACTTCGACCACTGTAGCGAT
>Frequency_1_QualityScore_FDHHHHHIIJJJJIJJIJJIIIJGIHIJJJIJIJJJJIJJJJJJJJJJIIJGIIJIIIJIIJJIIJIIJHIHHGFHGGFFFFFEDEEDEE_Mismatch_0_Sense_+_Library_PoolT
GTAGTATATATTTATGAAACAAGAGATGACAGAGGAATTCTCTCATAATATATTTATGATATGATATTTTTATGGATTTTTACTTTACTA
>Frequency_1_QualityScore_DFHHHFHJIJIJJIJIFIIGGGHGEHJJJJJJJJJJIJJJJIIIIIJIIJDHHIJJIGHGGIIGIJI@_Mismatch_1_Sense_+_Library_PoolT
TATTTATGAAACAAGAGATGACAGAGGAATTCTCTCATAATATATTTATGATATGATATTTTTATGCA
>Frequency_1_QualityScore_FFHHHHHJJJJJJJJJJJJJJJJJJJJIJJGJJJJJHIIJJJJIJJJJGIJJJJJJJJHCHIJJJJJIJIJGHHHHFFFFFEFFEEEEEEDDDD_Mismatch_1_Sense_+_Library_PoolT
GAGCAACTAGAATTTCTTGATATTTCATTGTGCAGGTCTTTGAAGGACCTTCCTGTGGAATTTGGCCAGCTATCAAATTTAAAGATGTTGGACA
>Frequency_1_QualityScore_DDDHH?<C@CCFHIGIDB?:A++<9CHGII<9<*:?CD;FC?G<986@@G56=7CG@G7=>=A)?7@@>;>66@;A;3>?>CCAAC::<9:A_Mismatch_0_Sense_+_Library_PoolT
CTGTGGAATTTGGCCAGCTATCAAATTTAAAGATGTTGGACATGCGGGAGTGCTCTGGACTGAAGATGCTGCCTAAAGCATTAGCAAAACTA
>Frequency_1_QualityScore_FDHGFHHIIJJJJ@HHGGHIGIJGHIIIIEIGECHIJIJJIEGHCHHHGIGHECEGGGIGIEHHIIJGI@GEIIEFHHFEDBE<DA@C;;(;C?_Mismatch_0_Sense_+_Library_PoolT
TGCTTCCTCCATCCATTAGCAAACTTCAGCAACTAGAATTTCTTGATATTTCATTGTGCAGGTCTTTGAAGGACCTTCCTGTGGAATTTGGCCA
>Frequency_1_QualityScore_FFHHHHHHHJIJJIIJJJJJJIIJJIJJJJHIJJIIJIJJJJJHJIIJIJJJJJJJJJJJJJJJIHCEHHHHHHDCDFFFFAACDACDCCD@CD_Mismatch_2_Sense_+_Library_PoolT
AAAGGGGTTCATGAAACCTCATCTTGCCCTATGCAATACCTTTAGTTGTATATCCTTTGTTGTTTAATTATGTATAAACTGAAAATAAGAGTTT
>Frequency_1_QualityScore_FFDDHHHEEHGGGGGGG8?F@GFDHGIIIDHIIIIGDCHI<FHIIIHI=CHIIIGIIIHGHIC@?AHHHEFFEEEBD>CCE>@CCCCCDAC;;:_Mismatch_2_Sense_+_Library_PoolC
AAAGGGGTTCATGAAACCTCATCTTGCCCTATGCAATACCTTTAGTTGTATATCCTTTGTTGTTTAATTATGTATAAACTGAAAATAAGAGTTT
>Frequency_1_QualityScore_FFHHHHHJJIJJIHIJJJJDHHJJIIJJJJJJIJJJJJIGIDGHGIGIJIJJJJJJIHHGHIJGFEFEHDGIIFEEHHFFFDDDDBDDDDDDDD_Mismatch_0_Sense_+_Library_PoolT
TGATATTTCATTGTGCAGGTCTTTGAAGGACCTTCCTGTGGAATTTGGCCAGCTATCAAATTTAAAGATGTTGGACATGCGGGAGTGCTCTGGA
>Frequency_1_QualityScore_FFHHHHHJHJJJIIJJJJJJJIIJIIIJIJJJGIGIJJJJGIJJJDHIHFDHIJJJJJIIJJJIJJJJCHHFHHHGFFFEFEEDCEDCACCCBC_Mismatch_0_Sense_+_Library_PoolT
ACTTTACTATTGAATCCTTTCTCTTCATATCTATAGGCCTATTGGATGTATCTCTGTAATTTTTTTCATAATACATTTTGGCTTATGGATTGGA
>Frequency_1_QualityScore_DD?<DDFGI+<1:CFFFIFEGIIIEEFFIFIFFIBEB@FD@FFFGDD@ADGA:DFFGF_Mismatch_1_Sense_+_Library_PoolT
AGATGACAGAGGAATTCTCTCATAATATATTTATGATATGATATTTTTATGGATTTTA
>Frequency_1_QualityScore_FFHHHHHJIJJJJIJIJJJJJJJJIJJJIJJJJJJJJJIJ_Mismatch_1_Sense_+_Library_PoolT
CTATATTTATGATATGATATTTTTATGGATTTTTACTTTA
>Frequency_1_QualityScore_FFHGHHHJJJJIJIFHIIJJJJJJJBHDHHIIJEHIIJJJIHJGHIHHHHHDFFFFFFEEEDEEDEDDCBCDDDDEEEDDDDDDDDDDDDDDDE_Mismatch_0_Sense_+_Library_PoolT
CGAAAAGTTACCTGATGACTTGGGGAGTTTAAGTTCACTTAGGTTGCTGAGATTGTCTGCATGTCCAAGCTTGTCATTGCTTCCTCCATCCATT
>Frequency_1_QualityScore_FDHGHHHIJJGIHIIHIIGHICHHGHIGHHJJGIIHIFHGGCBHIJJJJI;(7=7=D.=AEE);?D6==<@ACCC@A59>>3>A34?@:3>C::_Mismatch_1_Sense_+_Library_PoolT
CTAATCTCACAGTGGATGTGGTCGAAGAACGCTTTAGTTTGGACTGGCTTGATGATTGAAAAGGGGGTCATGAAACCTCATCTTGCCCTATTCC
>Frequency_1_QualityScore_FFFFHDHIIDGGEHIJGIIGGIHJ>HGIHIJJIGIFHIGGEIIIGIGGGIJHEHHHJIGAH=FH_Mismatch_0_Sense_+_Library_PoolT
AGATGACAGAGGAATTCTCTCATAATATATTTATGATATGATATTTTTATGGATTTTTACTTTA
>Frequency_1_QualityScore_FFHHHHHGIJJJJJJJJJJJJJJJJJJJJJJJJJJJ<?BA>DH>=FHJ=FGI;A?CEC?CFBDFECCCC>>@CDC;>A>C@AA<CACD_Mismatch_0_Sense_+_Library_PoolT
GATGTGGTCGAAGAACGCTTTAGTTTGGACTGGCTTGATGATTGAAAAGGGGTTCATGAAACCTCATCTTGCCCTATTCCATACCTTT
>Frequency_1_QualityScore_FFHHHHFIGIJEGIIJJJIIJJJJJJIJJJJJJJJJJJJHIJHIIFHJEIFGIHGGCHIIJDHIHFHEHEHHHHFFFFFFEDEEEDDDDDDDCD_Mismatch_1_Sense_+_Library_PoolT
TTATTTATAGGTGTTTATCTCCTTAAAATTTGACTTTATAGGTCGATGGGTGGTATATGGGTAGTATATATTTATTAAACAAGAGATGACAGAG
>Frequency_1_QualityScore_DDFHFFGGGIIGFGGEHHGBEFGGGGFHIIGHDEHIIIIGGIH@FCHIGIJJJGIGDCFGGGIDHCG=E>CCHHHFEFDFBDFECEC@CCC:>:_Mismatch_2_Sense_+_Library_PoolT
CATGAAAAGGGGTTCATGAAACCTCATCTTGCCCTATTCCATACCTTTAGTTGTATATCCTTTGTTGTTTAATTATGTATAAACTGAAAATAAG
>Frequency_1_QualityScore_BAFF?C<CBFEI>+:CF;C)<+2*1:*1CED3?1:)?2?49BFA_Mismatch_0_Sense_+_Library_PoolT
CTTTAGTTTGGACTGGCTTGATGATTGAAAAGGGGTTCATGAAA
>Frequency_1_QualityScore_DDFD1DFFG<EGECF?AF>FB@FF68CC*?D*?<DF9@FE:BEA>A;?A76;).7;@BCCB;>5>A(>;;>(5:AB3:5:5(5>@>(>@>A>:?_Mismatch_1_Sense_+_Library_PoolT
GAACGCTTTAGTTTGGACTGGCTTGATGATTGAAAAGGGGGTCATGAAACCTCATCTTGCCCTATTCCATACCTTTAGTTGTATATCCTTTGTT
>Frequency_1_QualityScore_ADBCFFB9<AE?CHGHAH4CFEHBHBC?CDF@=H>;0:@699?FF>F(<@@AFD=4=7@CHGHHHHDE@@B;@@AC>CC>==?>CCEACCCDCC_Mismatch_2_Sense_+_Library_PoolT
TTATCTCCTTCAAATTTGACTTTATAGGTCGATGGGTGGTATATGGGGAGTATATATTTATGAAACAAGAGATGACAGAGGAATTCTCTCATAA
>Frequency_1_QualityScore_FFHHHHHJJJJJJJJJJJJJJJJJJJJJGHJGIIJIJJJJJJIJJHIJJJJJJJJIHGIIJJJII_Mismatch_0_Sense_+_Library_PoolT
CTCATCTTGCCCTATTCCATACCTTTAGTTGTATATCCTTTGTTGTTTAATTATGTATAAACTGA
>Frequency_1_QualityScore_D?FAFDD>FEG<::<C@:3AF3CB+A>??DF=FF>D8:DDF4?8BBFF88FFFEEIB(.6)77.;;BD3;=?_Mismatch_1_Sense_+_Library_PoolT
CCATCCCTAATCTCACAGTGGATGTGGTCGAAGAACGCTTTAGTTTGGACTGGCTTGTTGATTGAAAAGGGG
>Frequency_1_QualityScore_FFHHHHHIIGIII+CGGEG:EHCDG<GIIIG6@BEIIID<FHG=FGFA=E6:=>>);?@@DD)6;=?;>;:@@:AC@A:?(>:@A(4>>(3>C>_Mismatch_2_Sense_+_Library_PoolT
CCTAATCTCACAGGGGATGTGGTCGAAGAACGCTTTAGTTTGGACTGGCTTGATGATTTAAAAGGGGTTCATGAAACCTCATCTTGCCCTATTC
>Frequency_1_QualityScore_FFHHHHHJJJJJJJJJJIIIJJJJJJJJJJJJJIJJJJJJJIJIIJJJJJJIHIJJJJHGJIIIGGHIJIJIJIHHGFHHCDFFFFEDEEDDDC_Mismatch_0_Sense_+_Library_PoolT
TCCTCCATCCATTAGCAAACTTCAGCAACTAGAATTTCTTGATATTTCATTGTGCAGGTCTTTGAAGGACCTTCCTGTGGAATTTGGCCAGCTA
>Frequency_1_QualityScore_FFHHGHHJGIJHIJJJJJGHIIJJIGBGIJJJJIGGIIIIIGJJJIJIJJFFACHHFFFFFFCCEEEDDACDCDDDDACCDDDDDDEDDCCDDE_Mismatch_1_Sense_+_Library_PoolT
TTTTAAAGATGTTGGACATGCGGGAGTGCTCTGGACTGAAGATGCTGCCTAAAGCATTAGCAAAACTAAGGTCTTTAAAACGTGTAATCTGTGA
>Frequency_1_QualityScore_FFFHHHHJJJIJJGHHIJJJJJGIJJIJIGHGIJJJIJJIJIJIJIIGIGHIIIJJGIEHHFHHFFFFFFEEEDECCDEEEDDD8?BDBDACDD_Mismatch_0_Sense_+_Library_PoolT
GGAGAAGTTGATTGTGCCTCCTCTTTATGAGTACTGTAAATCCTGGGAGAGCTTGGAAAAGTTGTCTGTAACCCTATGTGAGGGTTTGGGAAAT
>Frequency_1_QualityScore_DDHHDHFHGGIIFGIIJJJ:29<99?*:?FH*;DG:8)?@DCDAFCCH:CFCC4CGHA@_Mismatch_0_Sense_+_Library_PoolT
CTTTAGTTTGGACTGGCTTGATGATTGAAAAGGGGTTCATGAAACCTCATCTTGCCCTA
>Frequency_1_QualityScore_FFGGFHHIJJIIIJIJJJIGIIDIJJCGGJJIIIIGHIIGGIIJIJIIGIIJJIIJIGEHGHGIGA>GCCHHEHDF9?AACCDEDDDDDCCDAC_Mismatch_0_Sense_+_Library_PoolT
CATTGCTTCCTCCATCCATTAGCAAACTTCAGCAACTAGAATTTCTTGATATTTCATTGTGCAGGTCTTTGAAGGACCTTCCTGTGGAATTTGG
>Frequency_1_QualityScore_DDFFFFFIGIIFFI::A?<<D<9BCG>FFG)?DBCEEII@FCF@CD=D7;CE;?CE>B?;?BD3@C>A6;>5>BBDAA>BBBABB<@B;B@A@A_Mismatch_1_Sense_+_Library_PoolT
GTTTGGACTGGCTTGATGATTGAAAAGGGGGTCATGAAACCTCATCTTGCCCTATTCCATACCTTTAGTTGTATATCCTTTGTTGTTTAATTAT
>Frequency_1_QualityScore_DDFHHBH>E?EAHIHII+CGEG@@<FAFHAFH<9?FFDFCCGICFFEHFHIIIIIIIEHEGICGIGIH@EHEEEECDCCCCCCDCCCDDDCCCC_Mismatch_1_Sense_+_Library_PoolT
AGTATATATTTATGAAAAAAGAGATGACAGAGGAATTCTCTCATAATATATTTATGATATGATATTTTTATGGATTTTTACTTTACTATTGAAT
>Frequency_1_QualityScore_FFHHHHHJJJJJJJJJJJJIJJIJJJIJIJJJJJGHIIJBFH@FHHIIJJFHIIJJJIJJJJJJJJJHHHHHFFFFFEEEECEDDBCDCDDDDD_Mismatch_0_Sense_+_Library_PoolT
TGTTTATCTCCTTAAAATTTGACTTTATAGGTCGATGGGTGGTATATGGGTAGTATATATTTATGAAACAAGAGATGACAGAGGAATTCTCTCA
>Frequency_1_QualityScore_FFHHHHHIJJJIJIHIHIJFHIFHIHIJJJJJJJJJJJHIJJJJJJJJJJJ62@=7=A77A??>DDC,9;>C>@CD3?:<:>@@C:>CC_Mismatch_0_Sense_+_Library_PoolT
CCTAATCTCACAGTGGATGTGGTCGAAGAACGCTTTAGTTTGGACTGGCTTGATGATTGAAAAGGGGTTCATGAAACCTCATCTTGCCC
>Frequency_1_QualityScore_FFHHHHHJJJEFGGCHICCHIJBFHI6DHIIIGJJJJIIIGIIJIJJJGGHIFHHHHFFFFFBEACC>A>CC@CCDDCCDD?BDDDDEEDDDFE_Mismatch_2_Sense_+_Library_PoolT
GGACTGGCTTGATGATTGAAAAGGGGTTCATGAAACCTCATCTTGCCCTATGCAATACCTTTAGTTGTATATCCTTTGTTGTTTAATTATGTAT
>Frequency_1_QualityScore_FFHHHHHJI3CHGIIJJJJJJJIJJCGHJIJJJJJJJJJIJJJJJJJJJJJGIIIJIIIGHIHHABE>A>ADFEDCDDDDDEEDDEFEFDCECC_Mismatch_1_Sense_+_Library_PoolT
TTCTCAGACCGGAATTATTTATAGGTGTTTATCTCCTTAAAATTTGACTTTATAGGTCGATGGGTGGTATATGGGTAGTATATATTTATGAAAC
>Frequency_1_QualityScore_DDFBF<CC>FB<F@EFH:<C?HHF9**:<:;D?FFG9*0*0?99D40BF>?FFI3=.BFA84\5,;6>A:@;;@;(5>5:A_Mismatch_1_Sense_+_Library_PoolT
CTTTGAAGGACCTTCCTGTGGAATTTGGCCAGCTATCAAATTTAATGATGTTGGACATGCGGGAGTGCTCTGGACTGAAGA
>Frequency_1_QualityScore_FFHHHHHJJJJJIIJJJJJJIJJJJIJJJJHIJIJJJJ?FHDGHIIIIIFHIGIIIJIJJJJJJJJJIJGHHHFFFFFFEEEDEACCDEDDDDD_Mismatch_1_Sense_+_Library_PoolT
GTTTATCTCCTTAAAATTTGACTTTATAGGTCGATGGGTGGTATATGGGTAGTATATATTTATGAAACAAGAGATGACAGAGGAATTCTCTCAA
>Frequency_1_QualityScore_FDHFBHBHAACEFGIBFC1+<A4C?93CABD@1@_Mismatch_0_Sense_+_Library_PoolT
TTTAGTTTGGACTGGCTTGATGATTGAAAAGGGG
>Frequency_1_QualityScore_FFHHHHHJJIJJJJJJHJJIJGHIJFGIJJJJIIJJIJJJJJJIJJIIIJJIGIJIJIIGHGIJJJJHEHHHHHFFFEECCDEEEEEDDDDDCE_Mismatch_0_Sense_+_Library_PoolT
AGTTGTCTGTAACCCTATGTGAGGGTTTGGGAAATATGACCTTATTTGATAAGGCACAAGTCTTAATGTTTCCAAAGTTAATAGAAATTAACTT
>Frequency_1_QualityScore_FFHGHHHJJJJJJJJJJJJJJIJJJJ_Mismatch_0_Sense_+_Library_PoolT
TGATATTTTTATGGATTTTTACTTTA
>Frequency_1_QualityScore_FFGHHHHJJJIJIJJIJJJIHGGIIIIGIGIJJJIJIIJJJIJJJJIJJIIJJIJJJJJJJJJJJIJJJDHIJGI_Mismatch_0_Sense_+_Library_PoolT
TATGAAACAAGAGATGACAGAGGAATTCTCTCATAATATATTTATGATATGATATTTTTATGGATTTTTACTTTA
>Frequency_1_QualityScore_DDDHHHHGGECG@CHGCC>@FGCH@@DE@GHGEGG>FHBEF??FCFAGEGGCDGBGHGGEHIG@4=CFGFGGGE@_Mismatch_0_Sense_+_Library_PoolC
TATGAAACAAGAGATGACAGAGGAATTCTCTCATAATATATTTATGATATGATATTTTTATGGATTTTTACTTTA
>Frequency_1_QualityScore_FFHHHHHJIJJJJJJJJJJJJJJJJJJJJIJJJJJIJJJJJJJJIIJJJJJJJIJJJIJIGHIJJIJIGIIIIJHHHHHEFFDEFDDDEEEDDD_Mismatch_0_Sense_+_Library_PoolT
CTTCCTCCATCCATTAGCAAACTTCAGCAACTAGAATTTCTTGATATTTCATTGTGCAGGTCTTTGAAGGACCTTCCTGTGGAATTTGGCCAGC
>Frequency_1_QualityScore_FFGHHGFGJDEECIGIBGEICHIEFCGHIIJIBIIIJIJIIIEIJJGDGIIEIGGIDHGEHGGIJJIEHEHIIIIIHH_Mismatch_0_Sense_+_Library_PoolT
AAACAAGAGATGACAGAGGAATTCTCTCATAATATATTTATGATATGATATTTTTATGGATTTTTACTTTACTATTGA
>Frequency_1_QualityScore_>DDDD4:A?EB>@E,A<+,+3+2<C9?9C@E*1@?CCB*?*:*:B?D_Mismatch_2_Sense_+_Library_PoolT
AAGAGTTTTTCTCATACTGGAATTATTTATATGTGTTTATCTCCTTA
>Frequency_1_QualityScore_DDHHHHHJJJJJJJJJJJJJJGIIJHIJJJJIJJJJJJJIJJJJIJJJJJJJJJJJJJJJJJJIJJIIJGHGJIJIIJGHGHHHHFFFFFFFEE_Mismatch_0_Sense_+_Library_PoolT
TATTTATGATATGATATTTTTATGGATTTTTACTTTACTATTGAATCCTTTCTCTTCATATCTATAGGCCTATTGGATGTATCTCTGTAATTTT
>Frequency_1_QualityScore_D7FFHA<CE4<?EAGE98?F++:*1?@*1:*?*:DGFB)?F*88BG2==)).=C)8CEE9=EAEC7)7777?:;7.(.;(;6(53>5;;?9?BC_Mismatch_1_Sense_+_Library_PoolT
GCTTTAGTTTGGACTGGCTTTATGATTGAAAAGGGGTTCATGAAACCTCATCTTGCCCTATTCCATACCTTTAGTTGTATATCCTTTGTTGTTT
>Frequency_1_QualityScore_FFHHHHGJGGIJJIEGIIJJJJJJGHHIJJJIJGGIJJJJJJJIIJHIIJIJJJJJJJJJIJJJIIGHHGIJJHHHHHHFFFFFFDDDDD?ADA_Mismatch_1_Sense_+_Library_PoolT
TTTCTTAATATTTCATTGTGCAGGTCTTTGAAGGACCTTCCTGTGGAATTTGGCCAGCTATCAAATTTAAAGATGTTGGACATGCGGGAGTGCT
>Frequency_1_QualityScore_DD?DHFFG?EG<A@G;F?DFEGHHE@FBFHIIIIIIIIIG:;;@77==.7;D;@EH\96;@(;>;;555(5>;@:(:AACCC@;CC34+:>@_Mismatch_2_Sense_+_Library_PoolT
AGTGGATGTGGTCGAAGAACGCTTTAGTTTGGACTGGCTTGATGATTGAAAAGGGGTTCATGAAACCTCATCTTGCCCTATGCAATACCTTT
>Frequency_1_QualityScore_BFHFH<CGH?FGHHGEBDGIIGGII6;:B4:D*?BDG3BDB\5;=)))7?>9@>(6(3;6655;3(;;;@@:3<3:A_Mismatch_1_Sense_+_Library_PoolT
AGAACGCTTTAGTTTGGACTGGCTTGATGATTGAAAAGGGGGTCATGAAACCTCATCTTGCCCTATTCCATACCTTT
>Frequency_1_QualityScore_FDHHHHHJJJJJJIEHIJGIGGGIGGIJJJIGFHGHIIJJJJJJJJIIJIIIJJIIIFHHHGHHFFFFFDDDCEEECCDCDDD_Mismatch_0_Sense_+_Library_PoolT
GTAGTATATATTTATGAAACAAGAGATGACAGAGGAATTCTCTCATAATATATTTATGATATGATATTTTTATGGATTTTTAC
>Frequency_1_QualityScore_FFHHHHHIJJJJJJJJJJJJJIIHHIJHIJIJJJJJJJJJJJJJJJJIJJJJJJJJJJJIJGIJIGBFFHIHIEH7CGHHHHHHHGHFFFFFDC_Mismatch_1_Sense_+_Library_PoolT
ACAGAGGAATTCTCTCATAATATATTTATGATATGATATTTTTATGGATTTTTACTTTACTATTGAATCCTTTCTCTTCATATCTATAGGCCAA
>Frequency_1_QualityScore_FFHGHHHJGGGIJJIIIJIJJIJJJJBGDGHIIGIIIIJFICHI?FGIIIGIIIJJJGHIJIIHCCAEA?DEFF@C@BECDDDACDCCCD@?CC_Mismatch_0_Sense_+_Library_PoolT
TCGAAAAGTTACCTGATGACTTGGGGAGTTTAAGTTCACTTAGGTTGCTGAGATTGTCTGCATGTCCAAGCTTGTCATTGCTTCCTCCATCCAT
>Frequency_1_QualityScore_FFHHCFHJJJJJJJIHIJJJJJJJJJJJJJIJFHHJJJJJJJJJJI_Mismatch_0_Sense_+_Library_PoolT
AGAGTTTTTCTCAGACTGGAATTATTTATAGGTGTTTATCTCCTTA
>Frequency_1_QualityScore_EDHHGGHIJJJJJJJJJJJIJJJJJJJJJJJJIJJJIJFHIJJJHIJHHJIJJJJJJHHHHEFDDFFDEACDBBDD=ACA>CC:>CDDA?BD9@_Mismatch_1_Sense_+_Library_PoolT
GTTGGCTATCAAAGCCTCTGCCATCCCTAATCTCACAGTGGATGTGGTCGAAGAACGCTTTAGTTTGGACTGGCTTGATGATTGAAAAGGGGTT
>Frequency_1_QualityScore_FFHHHGHJJJJJIIIJJJIJJJGIIIIIHJJJJJJJJJJIJJJJJJJJIJJJJIJGHIIIJJJJJIEEHHDFFF_Mismatch_1_Sense_+_Library_PoolT
TTCATATCTATAGGCCTATTGGATGTATCTCTGTAATTTTTTTCATAATACATTTTGGCTTATGGATTGGATAC
>Frequency_1_QualityScore_1ADAAC:EGG?FA<EAFC@@+*:1*@**1*?C;B0)?8?DG@*?)8BC=@)7=)8==).7CE>7?_Mismatch_0_Sense_+_Library_PoolT
CTTTAGTTTGGACTGGCTTGATGATTGAAAAGGGGTTCATGAAACCTCATCTTGCCCTATTCCAT
>Frequency_1_QualityScore_;DDDDFAG<<+2<AAEH9BB@A@HIIIACE@FB@DCGIIFDCDDFFA@89?@->CG@=@@.=;)>@EAE>?=AE7@DB@BC>A;A3(>>B_Mismatch_1_Sense_+_Library_PoolT
TATTTATAGGAGTTTATCTCCTTAAAATTTGACTTTATAGGTCGATGGGTGGTATATGGGTAGTATATATTTATGAAACAAGAGATGACA
>Frequency_1_QualityScore_FFFCFHHJJJJJJIJJJJGHIJHIIJFIGIJFHHJJJJJJJJJIHGHIIIHJIHJJJIIGHJGHIEHIHHHBEBEEEEEDDACBCDDCDDFEEF_Mismatch_0_Sense_+_Library_PoolT
GAGTTTTTCTCAGACTGGAATTATTTATAGGTGTTTATCTCCTTAAAATTTGACTTTATAGGTCGATGGGTGGTATATGGGTAGTATATATTTA
>Frequency_1_QualityScore_FFHHHHHJJJJJJJJJJJGHJJJJJJJJJJJJJJJJJJJJJIJJJJJJJJJJJJIJGIJIJJJJJJJJJIJHHHHFFFFFFFEEEEDEDEDDCA_Mismatch_1_Sense_+_Library_PoolT
CTGATGATTGAAAAGGGGTTCATGAAACCTCATCTTGCCCTATTCCATACCTTTAGTTGTATATCCTTTGTTGTTTAATTATGTATAAACTGAA
>Frequency_1_QualityScore_FFHHHHHJJJJJJJDHIJJJJJIJJJJJJJJJJJJJJJJJJJJJIJJJJJGIHHJIIIJJJJJJJJIJIHHHHHHFFFFFFFCCEEEEA_Mismatch_1_Sense_+_Library_PoolT
TGATTGAAAAGGGGTTCATGAAACCTCATCTTTCCCTATTCCATACCTTTAGTTGTATATCCTTTGTTGTTTAATTATGTATAAACTGA
>Frequency_1_QualityScore_BDDABD+<AACEEFBC<AC@;ABFE:EEB9EEFE::??BBBBBEI>?D4B8B<4BB4B>)=BC=)@C@\;;/=755>AA;;>A=AA?A;;>5>D_Mismatch_1_Sense_+_Library_PoolT
TAAGAGGTTTTCTCAGACTGGAATTATTTATAGGTGTTTATCTCCTTAAAATTTGACTTTATAGGTCGATGGGTGGTATATGGGTAGTATATAT
>Frequency_1_QualityScore_FFHHHHHJIIJIJJJJJJJJJJIJIJJJJJJJJIJJJJIJJHHIJJJIIJJJHIIJJIIJJHIIIHHHHHEFFFDDBDDDDDD@BDBDDDDDDD_Mismatch_2_Sense_+_Library_PoolT
CTGGACTGAAGATGCTGCCTAAAGCATTAGCAAAACTAAGGTCTTTAAAACGTGTAATCTGTGATGAGCACACCGAACAACGGTGGTTGGCTAT
>Frequency_1_QualityScore_FFHHHHHJJJJIIHJJJHJJGJJJIJJIJJJJJJJJJJGJIJJJJGIJJJJGIIIIHIJJJJIJJJJJJJJIJIJBHHIJJJGFHHHGFFFCDF_Mismatch_1_Sense_+_Library_PoolT
ACTCTCATAATATATTTATGATATGATATTTTTATGGATTTTTACTTTACTATTGAATCCTTTCTCTTCATATCTATAGGCCTATTGGATGTAT
>Frequency_1_QualityScore_FEDFDHHJJJJJJCDHIIFHIIIIIIGHGGIHICFGHIIGIGGGHCGFHHGBFEHHICFGGG_Mismatch_1_Sense_+_Library_PoolT
GAAACCTCATCTTGCCCTATTCCATACCTTTAGTTGTATATCCTTTGTTGTTTAATTATGCA
>Frequency_1_QualityScore_FFHHHHHJJJJJJJJJJJJJIIGIJJJJJIJIJJJJJJJIIJJJJJJJJJIJJJIJJIJJJJJJIJJJJIIJJIJJI_Mismatch_0_Sense_+_Library_PoolT
TTTATGAAACAAGAGATGACAGAGGAATTCTCTCATAATATATTTATGATATGATATTTTTATGGATTTTTACTTTA
>Frequency_1_QualityScore_FFHHHHGJJJJJJJJIJJIJIJJJJJJJIJJJJJJJJIJJJJJJJJJJIJJJJIIJJIJJJIJHIJIJJDGIJJJHDHHHFFCEEFECEECEDD_Mismatch_0_Sense_+_Library_PoolT
TTGCTTCCTCCATCCATTAGCAAACTTCAGCAACTAGAATTTCTTGATATTTCATTGTGCAGGTCTTTGAAGGACCTTCCTGTGGAATTTGGCC
>Frequency_1_QualityScore_DFHHHGHJGIIIGIFIGGEGGE<FDFC@EEGEGIEB@DFGEHIIJJHJGIJIIGGBFAHIIGGJ@E>AAA_Mismatch_0_Sense_+_Library_PoolT
CATATCTATAGGCCTATTGGATGTATCTCTGTAATTTTTTTCATAATACATTTTGGCTTATGGATTGGAT
>Frequency_1_QualityScore_FFHH1DHHIHGJIIJJJJJJJJIIIJJJJJJJJJJJJJJJIJJJIJJHHEHHECFFFFFEEEDBBDDADCDEDDEEDECDCDCDDD<B@BDDDD_Mismatch_2_Sense_+_Library_PoolT
GCGGAAGTGCTCTGGACTGAAGATGCTGCCTAAAGCATTAGCAAAACTAAGGTCTTTAAAACGTGTAATCTGTGATGAGCACACCGAACAACAG
>Frequency_1_QualityScore_FFHHHHHIJJJJJJJJJIJJJJJJIIJGIJJJJJJJJIJIJIIJJJIJIJJJJJJJJJJJHHHHFFFFFCBEECEDDDDDDDDDDDDDDCDDCD_Mismatch_1_Sense_+_Library_PoolT
TGTGATGAGCACACCAAACAACAGTGGTTGGCTATCAAAGACTCTGCCATCCCTAATCTCACAGTGGATGTGGTCGAAGAACACTTTAGTTTGG
>Frequency_1_QualityScore_FFGHHHHJJJJJGIJJJJHIHHFIIIIIJEGEFGIEIJJJIJJJJGHIJGIIIEHGII@?CEE3=).;B?)55=\9;A@3>CC(9:<>::>C:>_Mismatch_1_Sense_+_Library_PoolT
TGCCATCCCTAATCTCACAGTGTATGTGGTCGAAGAACGCTTTAGTTTGGACTGGCTTGATGATTGAAAAGGGGTTCATGAAACCTCATCTTGC
>Frequency_1_QualityScore_DDHFHHGIGIIICH@EHGGEGGCGIFGGIIIIIEGIIIDGHEGGGGGGIGIIIIICCFGGIIIIIEEHF@@@?DCCCEC@CCABDDBBBCDDCD_Mismatch_0_Sense_+_Library_PoolT
TTGGCTTATGGATTGGATATTCACATGATTACATTAAATGCTCTGCAGCTCTTTGTTTTTCAACGAAGAAATCACTCTCCAAGGAGAGCATATA
>Frequency_1_QualityScore_DAD,A?FEFFGFDADADEE@FG>GFEFBFIB@<8==FDDAFIICE@AE;AA.=E;?DDBBBDCAC>;??@BB:@ADBB55>B355>A5_Mismatch_1_Sense_+_Library_PoolT
GATTGAAAAGGGGGTCATGAAACCTCATCTTGCCCTATTCCATACCTTTAGTTGTATATCCTTTGTTGTTTAATTATGTATAAACTGA
>Frequency_1_QualityScore_FFHGHHHJJJIJJHIJFEIHIJJIGIIJJJJJJIJJJII_Mismatch_1_Sense_+_Library_PoolT
TATGTATAAACTGAAAATAAGAGTTTTTCTTAGACTGGA
>Frequency_1_QualityScore_FFHGHHGIGGHIJJJGHIGIJJIJJJJJJJJJJJJIJJJJJIIJJJIJIGIIJJFIJJCHHGJIJIICHIIHJJJJE_Mismatch_0_Sense_+_Library_PoolT
AACAAGAGATGACAGAGGAATTCTCTCATAATATATTTATGATATGATATTTTTATGGATTTTTACTTTACTATTGA
>Frequency_1_QualityScore_D@DFAFDGIIIIIIIHHHIGGIGGHIIIIIIICG;FHGGGHIIIICHIGIGGBFEIG;=FFEEEEHHDC@;AC>?ECC>BBDEDDDDEEECD@C_Mismatch_0_Sense_+_Library_PoolT
GTAGTATATATTTATGAAACAAGAGATGACAGAGGAATTCTCTCATAATATATTTATGATATGATATTTTTATGGATTTTTACTTTACTATTGA
>Frequency_1_QualityScore_DFHHHHHIJJGIIACHGGEEGI>GHGGGIJICIGGIGHJJG????BGEDDDG:BFHJJJAGGI_Mismatch_1_Sense_+_Library_PoolT
CTGAAAATAAGAGTTTTTCTCAGACTGGAATTATTTATAGGTGTTTATCTCCTTCAAATTTGA
>Frequency_1_QualityScore_FFHHHHHJJJJJIIJJJJJIJJJIIIJIJJJJIIHJJFHIHIJGIJHGIEIJIJJJJHHHHHHFDDDFDDCE/(5;(;C;(5>@>?BD_Mismatch_1_Sense_+_Library_PoolT
GCTATCAAAGCCTCTGCCATCCCTAATCTCACAGTGGATGTGGTCGAAGAACGCTTTAGTTTGGACTGGCTTGATGATTGAAAAGGGG
>Frequency_1_QualityScore_;DA;3CF?:+2<C:3FFEFF493?FFIIIF;FGB3BFG@*0B*0?FF_Mismatch_2_Sense_+_Library_PoolT
CTGGACTGAGGATGCTGCCTAAAGCATTAGCAAAACTAAGGTTTTTA
>Frequency_1_QualityScore_??DFFHFEBHIIHGIIIIIIIIBEC9CGF91CDBFEB@>?GGIIIGHEFGFGCCFFGIGEH>EHIDFE3=CEBBDDDBA;>C@@CCCB_Mismatch_0_Sense_+_Library_PoolT
GATGACTTGGGGAGTTTAAGTTCACTTAGGTTGCTGAGATTGTCTGCATGTCCAAGCTTGTCATTGCTTCCTCCATCCATTAGCAAAC
>Frequency_1_QualityScore_FFHHHHHJJJJIIIHIJJJJJJJHJJJJGJJJJJJJJJ_Mismatch_0_Sense_+_Library_PoolT
CTGAAAATAAGAGTTTTTCTCAGACTGGAATTATTTAT
>Frequency_1_QualityScore_F:FHHHHIJJJIJJJJIIJJE_Mismatch_0_Sense_+_Library_PoolT
GTTTTTCTCAGACTGGAATTA
>Frequency_1_QualityScore_FFHFHHFGHJJCHHEGHHIJJJGHGGIJJJJJJJJJJJJJJIJJJJIJJJJJJJJJI6CGHHHHHHH_Mismatch_0_Sense_+_Library_PoolT
AGGTCGATGGGTGGTATATGGGTAGTATATATTTATGAAACAAGAGATGACAGAGGAATTCTCTCAT
>Frequency_1_QualityScore_FFHGGHGHGIHIJJJIJJJIIJJIHIJJIJJJJIJJIJICGIIC_Mismatch_0_Sense_+_Library_PoolT
CCTTTAGTTGTATATCCTTTGTTGTTTAATTATGTATAAACTGA
>Frequency_1_QualityScore_FFHHHHHJEFIIJJJJGIJJ<CGHJJHJJJJJJJJJJJIGIJJJIJJIJJJJIJJJJJJJIIJHJJIIIEFHGHHHHFFFFFCCAEEEEDDD>A_Mismatch_1_Sense_+_Library_PoolT
AAAAGGGGTTCATGAAACCTTATCTTGCCCTATTCCATACCTTTAGTTGTATATCCTTTGTTGTTTAATTATGTATAAACTGAAAATAAGAGTT
>Frequency_1_QualityScore_FFHHHHHJJJJJJJJJABAEEDG<CGHG@GIJ:@DBFCDHIEHGFEGIHIAFHIGGIHDHDHHHHFHF?CB@BBCDEECEDEDDCDDCBCCCDD_Mismatch_1_Sense_+_Library_PoolT
CAGTTTGGACTGGCTTGATGATTGAAAAGGGGTTCATGAAACCTCATCTTGCCCTATTCCATACCTTTAGTTGTATATCCTTTGTTGTTTAATT
>Frequency_1_QualityScore_FFHHHFHIHGHEHIJJJGIJIJGIGGIEIHHIJJJJGIJJJIJIIFIJIJJJGIIIJIIIIIDIHJJI:@CFEIJIIIHGHGGHFFFDDFCCBB_Mismatch_1_Sense_+_Library_PoolT
ATGGGTAGTATATATTTATGAAACAAGAGATGACAGAGGAATTCTCTCATAATATATTTATGATATGATATTTTTATGGATTTTTACTTTACGA
>Frequency_1_QualityScore_FFHGCFHEHHIIJJJFHIHIJJIIIJJJJJJJJJJJJJJJJJJJJJJJJJJJJJIJIJJJJJJJJIJJHHHHGHHFFFFFFFFEED_Mismatch_0_Sense_+_Library_PoolT
TGGGTGGTATATGGGTAGTATATATTTATGAAACAAGAGATGACAGAGGAATTCTCTCATAATATATTTATGATATGATATTTTTA
>Frequency_1_QualityScore_BDFF>D>F:<CAHFBIA:AGH>EFHHF1_Mismatch_2_Sense_+_Library_PoolT
ATGATATGATATTTTTATGGATTTTTGA
>Frequency_1_QualityScore_FFFHHHHJJJJIJJJJIJIJJIJFHJJJJJJJJJJJJJJJJJJJJJIIJCIIJIJJJJJJJJJIJJJJJIIJIGIIJJJHHHFHHFFFFFFECC_Mismatch_0_Sense_+_Library_PoolT
AGTATATATTTATGAAACAAGAGATGACAGAGGAATTCTCTCATAATATATTTATGATATGATATTTTTATGGATTTTTACTTTACTATTGAAT
>Frequency_1_QualityScore_FFHHHHHJJJIJJJHHIJJJJJIJJJJJJJJJJJJJJJJJJJJJJJJJJJJIIJJGIIIJJJJJJJJJJHHHHHHHHFFFFFFDFEEEC_Mismatch_1_Sense_+_Library_PoolT
TGATTGAAAAGGGGTTCATGAAACCTCATCTTGCCCTATTCCATACCTTTAGTTGTATATCCTTTGTTCTTTAATTATGTATAAACTGA
>Frequency_1_QualityScore_FFHHHHHJIJGICGIHIJHIJGHJIJJHIJJJJIJJJIJJIJJJJJJIHH:6??3?A)6>CE35??\05?>::>CCB>AA::>:(:?A_Mismatch_2_Sense_+_Library_PoolT
CTAATCTCACGGTGGATGTGGTCGAAGAACGCTTTAGTTTGGACTGGCTTGATGATTGAAAAGGGGGTCATGAAACCTCATCTTGCCC
>Frequency_1_QualityScore_DDFFF??)?9BDB<AB;?B>C)/).8=7@@@@DE)777?;=77;BD(;;;(;(.5;A(>BB(\,9,5;;(,5>A>>@>@@A?@_Mismatch_1_Sense_+_Library_PoolT
GCGGGAGTGCTCTGGACTGAAGATGCTGCCTAAAGCATTAGCAAAAATAAGGTCTTTAAAACGTGTAATCTGTGATGAGCACA
>Frequency_1_QualityScore_;DDDBFDEHGDHFE<CHB?CCF9FEA@FG<?GHHGBFFH8D?FGG<D<FGHDAHA9B>)=BCF>AC@GIEDC;)7?C>DDB@B@D_Mismatch_0_Sense_+_Library_PoolT
CTTCAGCAACTAGAATTTCTTGATATTTCATTGTGCAGGTCTTTGAAGGACCTTCCTGTGGAATTTGGCCAGCTATCAAATTTAA
>Frequency_1_QualityScore_FFHHHHHJJJJJJJJJJJJJJJJIIGHIHIJIJJFHIHIIJJJJJJIJIJIJJJJJJJHHHHF<6@>6>;..>CD;;AA-59@CA@CD>ACCCC_Mismatch_2_Sense_+_Library_PoolT
GCCTCTGCCATCCCTAATCTCACAGTGGATGTGGTCGAAGAACGCTTTAGTTTGGACTGGCTTGATGATTGAAAATGGGTTCATGAAACCTCAT
>Frequency_1_QualityScore_FFHHGFGCGGEHFHHJIIHIIGIJIGJJJJJIGGIIJJJIGJJIJJEHGIJJJJJJJJIJIJIGIJJJJHIJJIJJGJJGFFEEHFFFFFFEEE_Mismatch_0_Sense_+_Library_PoolT
ATATGGGTAGTATATATTTATGAAACAAGAGATGACAGAGGAATTCTCTCATAATATATTTATGATATGATATTTTTATGGATTTTTACTTTAC
>Frequency_1_QualityScore_FFHHHHHIJJJJJJJJJIJJJJ@?DB<CG??FHIGIJI?FCAFFEHIGGEG>EHIJEHHHFAEFBBCDB@CCEECC;@CCCDFEDDDCCCCD@_Mismatch_0_Sense_+_Library_PoolT
ACGCTTTAGTTTGGACTGGCTTGATGATTGAAAAGGGGTTCATGAAACCTCATCTTGCCCTATTCCATACCTTTAGTTGTATATCCTTTGTTG
>Frequency_1_QualityScore_FFHHHGHJJIJIIIJJEJAFGGIJJJJJJJJJJJJIJIJHIHIIJJJIJJJGIJJJJJJHEHGHFFFDDEDEDDDDDDB?CBDDECDDDDDDBB_Mismatch_1_Sense_+_Library_PoolT
AATTCACTCTCCAAGGAGAGCATATAGAACCCTACCGAGAATAGAACCTGGTACTTGTGGAAACCCAAGACTTTACCGTTTTCCACAAACACCG
>Frequency_1_QualityScore_F;FFFHHEAFHIIIGIFHEGDFHAFCE@FGCH>AFECE@DF@?BDGICHBG<F<BBBBFF=8==BBF@=.=@DGGIIFEE6;?@D@DCCEECEC_Mismatch_0_Sense_+_Library_PoolT
TGTCATTGCTTCCTCCATCCATTAGCAAACTTCAGCAACTAGAATTTCTTGATATTTCATTGTGCAGGTCTTTGAAGGACCTTCCTGTGGAATT
>Frequency_1_QualityScore_FFHAFHHIIIJIJJJGJJIIJIJJJIJGGJJJJJGJJJJJJIJJJJIJIIJJJJIJIJJJJJHIJJJJJIIJJ_Mismatch_1_Sense_+_Library_PoolT
GGGTAGTATATATTTATGAAACAAGAGATGACAGAGGAATTCTCTCATAATATATTTATGATATGATATTTTA
>Frequency_1_QualityScore_FFHHHHHJJJJJJJIIIJJJJJJIJJJDBBD@DG>AFII>FHI-;@@DCEEH>E7?7?BBDCCEE@;_Mismatch_0_Sense_+_Library_PoolT
GAAGAACGCTTTAGTTTGGACTGGCTTGATGATTGAAAAGGGGTTCATGAAACCTCATCTTGCCCTA
>Frequency_1_QualityScore_<DH?;DHGEGGD=@FAEHE@FGGGDFHHEG>FFGH@<9BFEGGG@B*9D8=8B8C>=@@47C;DA@C=36?@;?BBEB;@>;@>@CDD@D@;@3_Mismatch_0_Sense_+_Library_PoolT
ATGGGCTGCCAGGCTTTTCTTCAGTTACACAGATTAAGTCTCTACTACTGGAGAAGTTGATTGTGCCTCCTCTTTATGAGTACTGTAAATCCTG
>Frequency_1_QualityScore_FFFHHHHJJIIFIIJIJJEHIIEHIJJJIIIJJHGIIIIJ_Mismatch_1_Sense_+_Library_PoolT
TTATGATATGATATTTTTATGGATTTTTACTTTACTATTA
>Frequency_1_QualityScore_FFHHHHHJIHJIHJJJJJIJIJJIJJJJJJIJJJJJJJJJIJJHIIJIIHGIIIJJJJJJJJJJJIIIIGIJGHHEFFBDFFFFEDDACDDDCD_Mismatch_0_Sense_+_Library_PoolT
CCAAGCTTGTCATTGCTTCCTCCATCCATTAGCAAACTTCAGCAACTAGAATTTCTTGATATTTCATTGTGCAGGTCTTTGAAGGACCTTCCTG
>Frequency_1_QualityScore_FFHHGHHJJIJIJJJJJJGIJJJCHJJJJJJJJJJJJJJJJJJIJJJJIJJJJJJJJJJJHJIIGGIJJHIIGFHEHDFFFFFCEEDDDDDDDD_Mismatch_0_Sense_+_Library_PoolC
CCAAGCTTGTCATTGCTTCCTCCATCCATTAGCAAACTTCAGCAACTAGAATTTCTTGATATTTCATTGTGCAGGTCTTTGAAGGACCTTCCTG
>Frequency_1_QualityScore_FFHHHHHJJJJJJJJIJJJJJJJJJJJJIJJIEHIJJJJJJJJJJJJJJJJJJJJJIJIJJJJIJJJJHHHEHHFFCF_Mismatch_0_Sense_+_Library_PoolT
TTTCTCTTCATATCTATAGGCCTATTGGATGTATCTCTGTAATTTTTTTCATAATACATTTTGGCTTATGGATTGGAT
>Frequency_1_QualityScore_FFHHHHGJHJJJJJJJJJJIJIJIIJJJJJJJJJJJDGGGIIIJIJJJJIIIJJJJIIIGJJGIIJIGIEHHHGF?BC=CDDEECD>AB@DDAD_Mismatch_1_Sense_+_Library_PoolT
TATAAGAGTTTTTCTCAGACTGGAATTATTTATAGGTGTTTATCTCCTTAAAATTTGACTTTATAGGTCGATGGGTGGTATATGGGTAGTATAT
>Frequency_1_QualityScore_?A:2=+2CEABE?AE<FECFI@<+<CBACE*?EEEEDB@6@BAC96?(BBCA<;@)=@.@@@@CEDDCDCC:A?@?@AA@A:6(;;AA???AAA_Mismatch_2_Sense_+_Library_PoolT
ATAGGTGTTTATCTCCTTAAAATTTGACTTTATAGGTCGATGGGTGGAATATGGGAAGTATATATTTATGAAACAAGAGATGACAGAGGAATTC
>Frequency_1_QualityScore_FEHHGHGIJJEIIIJJJIIEHIGHIIJJJIIIIGIGHIJIJJFCHHIJJIJEGIIGIHBHIIIJJJIIJIJIJIJJF>CHFFECDFFED=;@CA_Mismatch_0_Sense_+_Library_PoolT
GTCCAAGCTTGTCATTGCTTCCTCCATCCATTAGCAAACTTCAGCAACTAGAATTTCTTGATATTTCATTGTGCAGGTCTTTGAAGGACCTTCC
>Frequency_1_QualityScore_FFHGHHGJFHHIJJJJJJIJHHHHGGFFFFFEEEDEEDDDDDDDDDDDDCDDDCCDDDDCDDDDBDDDEDDDEDDEEDEDDDDDDDDDDBDDDD_Mismatch_2_Sense_+_Library_PoolT
GGCGGGAGTGCTCTGGACTGAAGATGCTGCCTAAAGCATTAGCAAAACTAAGGTCTTTAAAACGTGTAATCTGTGATGAGCACACCGAACAACA
>Frequency_1_QualityScore_DFFFHHFBHAHGGGGI@FHCHGGGHIHGGHGIG_Mismatch_0_Sense_+_Library_PoolT
CTCTCATAATATATTTATGATATGATATTTTTA
>Frequency_1_QualityScore_DDAFHHDIIIE?FHI@)?4CEG*?FHI*06?00??D8*?FCB;DDHC4@8;=C7CEDC;?EEEC>CC);7;>@A>.;6@(;@(;?(5?A,::A_Mismatch_2_Sense_+_Library_PoolT
AGTTTGGACTGGCTTGATGATTTAAAAAGGGTTCATGAAACCTCATCTTGCCCTATTCCATACCTTTAGTTGTATATCCTTTGTTGTTTAATT
>Frequency_1_QualityScore_FFHHHHHJJJJJJJJJJIJJJJIIIJJJJJJIJJJJJJJJJJJJJJJJJJJJJJJJJJJJJJJJJIJJJHI_Mismatch_0_Sense_+_Library_PoolT
TAGTATATATTTATGAAACAAGAGATGACAGAGGAATTCTCTCATAATATATTTATGATATGATATTTTTA
>Frequency_1_QualityScore_FFHHHHHJJJJGHJJJJJJJJJJJJIJJJJJJJJJJJJJHJJJIJJIJJJ_Mismatch_1_Sense_+_Library_PoolT
AGAGATGACAGAGGAATTCTCTCATAATATATTTATGATATGATATTTTA
>Frequency_1_QualityScore_DDHH?FFHIGGACFGGI@FEHHAHFCGGGIDHIIAFHIEII?FE@FEGHBBHHEE=FHI:CAGGGH>DHGD@CACECHDDC?@CCCCDCA_Mismatch_0_Sense_+_Library_PoolT
GTTCACTTAGGTTGCTGAGATTGTCTGCATGTCCAAGCTTGTCATTGCTTCCTCCATCCATTAGCAAACTTCAGCAACTAGAATTTCTTG
>Frequency_1_QualityScore_D)@F:CFDFFBB@FAFFA?DFFFFAEGCEEFI(7855???;;;6(6@;AA@;ABAB;;@95((3:@3(:4@:>@BAA:A_Mismatch_1_Sense_+_Library_PoolT
GAAAAATATGCTCTCTAACTTCCCTGCAGAGGGGGTCTGTCACCAATTGCCATCTTATCGAAAAGTTACCTGATGACTT
>Frequency_1_QualityScore_FFHHHGHHHGIIJFHIIJJIJIIIJFJJJJJJJJIJJJIGEHHJJHIIGIGICGIJEHIIJJIGHHHHG?CDCEFFEEEEEEDDBDDBDDDDED_Mismatch_0_Sense_+_Library_PoolT
CCCTATGTGAGGGTTTGGGAAATATGACCTTATTTGATAAGGCACAAGTCTTAATGTTTCCAAAGTTAATAGAAATTAACTTCGACCACTGTAG
>Frequency_1_QualityScore_FFHHHHHJJJJJJJJJIJFHIJJJJJJJJJJJJJJIJJJJJJHIIIJJJJJIJJJHHHHHFFFDDFEEEEEEDDBDCDEFEDEEDEEDEDDDDD_Mismatch_0_Sense_+_Library_PoolT
ATGTTGGACATGCGGGAGTGCTCTGGACTGAAGATGCTGCCTAAAGCATTAGCAAAACTAAGGTCTTTAAAACGTGTAATCTGTGATGAGCACA
>Frequency_1_QualityScore_FFGHHG?EEEFDH?IFHIIG@FHI>GIIIIIIIIIIIIIIIIIICFBBHIIIIIIIGHGGIIGIIIIIIGEHGGIGIHHBFFGF@DFFECEEEE_Mismatch_0_Sense_+_Library_PoolT
TATGGGTAGTATATATTTATGAAACAAGAGATGACAGAGGAATTCTCTCATAATATATTTATGATATGATATTTTTATGGATTTTTACTTTACT
>Frequency_1_QualityScore_DDHHGGAEHAFGEGIIIICHHIIIFIIIIIHGHIIIIIIIGGIIIIIIIIHIIGIIIIIIIIIIIIIIIIIIIIIIIIGHGHHHFFFFFFEEEC_Mismatch_0_Sense_+_Library_PoolC
TATGGGTAGTATATATTTATGAAACAAGAGATGACAGAGGAATTCTCTCATAATATATTTATGATATGATATTTTTATGGATTTTTACTTTACT
>Frequency_1_QualityScore_D>DDDD;:2@2A<C>A2AEECDEEEA9?:B3?BDDADDBADDCD@<9?D.===BC<@;A;)=@7@CECD:==CADD;@@AD>A_Mismatch_0_Sense_+_Library_PoolT
AAAAGGGGTTCATGAAACCTCATCTTGCCCTATTCCATACCTTTAGTTGTATATCCTTTGTTGTTTAATTATGTATAAACTGA
>Frequency_1_QualityScore_FFHHHHHJJJJJJJIJIIJJJJJJIJJJJJJIJJJJJJJJJJJJJJJJIIJJH_Mismatch_0_Sense_+_Library_PoolT
CTCATAATATATTTATGATATGATATTTTTATGGATTTTTACTTTACTATTGA
>Frequency_1_QualityScore_FFHHHHHGIJJJJJJJJJJIIJJJJJJJIJJJJJJJJJJJIIJHIJJJIJJJIIJJIJJIIIJJJJJJIHIJJJIJGHHHHHHDCDDFFEEEED_Mismatch_0_Sense_+_Library_PoolT
CTGCATGTCCAAGCTTGTCATTGCTTCCTCCATCCATTAGCAAACTTCAGCAACTAGAATTTCTTGATATTTCATTGTGCAGGTCTTTGAAGGA
>Frequency_1_QualityScore_FFHHHFD<EFFGIHHJHHEFBGBGIGI=FHF9BG<BCHIJIIIII:8)).8B)7=CE(\-((.6;?6>@@>>33-5;5>:,>A5>3@;CD>@_Mismatch_2_Sense_+_Library_PoolT
CTCACAGTGGATGTGGTCGAAGAACGCTTTAGTTTGGACTGGCTTGATGATTGAAAAAGGGTTCATGAAACCTCATCTTGACCTATTCCATA
>Frequency_1_QualityScore_FFHFHHGIJIJJJJJJJJJJJJJJJ@GIIIGIJJIJJIJIJJHIJIJDHIJEIGGIGGCGHJJJJJHBCCAEDDDDDDDDDDCDDDDDDDABCC_Mismatch_2_Sense_+_Library_PoolT
CAGTCTTTGAAGGACCTTCCTGTGGAATTTGGCCAGCTATCAAATTTAAAGATGTTGGACATGCGGGAGTGCTCTGGACTGAAGATGCTGCCTA
>Frequency_1_QualityScore_DDADDFFGI4?FGGFF<FD@F>F?CA<FFC_Mismatch_1_Sense_+_Library_PoolT
ATACATTTTGGCTTATGGATTGGATATTAA
>Frequency_1_QualityScore_DDHAD<CFHIIIIGIIIEE+A3CGHIIII_Mismatch_0_Sense_+_Library_PoolT
AAGAGTTTTTCTCAGACTGGAATTATTTA
>Frequency_1_QualityScore_D;DCDDDDE:<C<<C>BFA@EFE>CF<:?EE?B<B<D:*BDC9BBD9DDEA)98BCE847AA2@CEDEICCD>ACDDFD@DAAB@AAAAA>?;:_Mismatch_1_Sense_+_Library_PoolT
CTAGAATTTCTTAATATTTCATTGTGCAGGTCTTTGAAGGACCTTCCTGTGGAATTTGGCCAGCTATCAAATTTAAAGATGTTGGACATGCGGG
>Frequency_1_QualityScore_FFHHHHHJJJJJJJJJJJJJIIJJJJJJJJJJJJJJJIJJJJJJJJJJJJJJJJJIJJJJIJJIJJIIIJIJJJJJJHHHHHHHFFFFD_Mismatch_0_Sense_+_Library_PoolT
ATATATTTATGAAACAAGAGATGACAGAGGAATTCTCTCATAATATATTTATGATATGATATTTTTATGGATTTTTACTTTACTATTGA
>Frequency_1_QualityScore_FFHHHHHJIJIIIIIIIJJIHIJJJIIIJJHIJJJJIGIIJJJJGIJIIJJIJJIGIGGIIHIIGCHEHCCCHHFFFFFFFDDEEEEEEDDCCD_Mismatch_0_Sense_+_Library_PoolT
TTGCTGAGATTGTCTGCATGTCCAAGCTTGTCATTGCTTCCTCCATCCATTAGCAAACTTCAGCAACTAGAATTTCTTGATATTTCATTGTGCA
>Frequency_1_QualityScore_FFFHHHHJFHGIJI?FHFHGGHGGIIJJJJJJIGIEIJGIIHGJJH/.=@@CG73ACE);?B\3.;>;>CC;<><A5@AC35?CD<:@>A>BCC_Mismatch_1_Sense_+_Library_PoolT
CCTCACAGTGGATGTGGTCGAAGAACGCTTTAGTTTGGACTGGCTTGATGATTGAAAAGGGGTTCATGAAACCTCATCTTGCCCTATTCCATAC
>Frequency_1_QualityScore_FFHHHHGJJJJJJJJIJJIHIGJIJJJIIJJJJJIJJJJJJJJJIJJJIIJIHHIIJIHHHHHFFFFDDCEDDCDDDCBBBCDCDEDDDDDDDD_Mismatch_2_Sense_+_Library_PoolT
AAATTCACTCTCCAAGGAGAGCATATAGAACCCTACCGAGAATAGAACCTGGTACTTGTGGAAACCCAAGACTTTACCGTTTTCCACAAACACC
>Frequency_1_QualityScore_FFHHHHHJJJJJJJJJJJJJJIJJJJJJJJJJJJJJJDHIIJJJJJJJJJGJJJJHHHHHHFFFFFEEEEDEEDDDDDDDDDCCDDDDDDDDDB_Mismatch_2_Sense_+_Library_PoolT
CCAGCTATCAAATTTAAAGATGTTGGACATGCGGGAGTGCTCTGGACTGAAGATGCTGCCTAAAGCATTAGCAAAACTTAGGTTTTTAAAACGT
>Frequency_1_QualityScore_D=CF?8DBFG@FAEC;FHHIEIBFF@9?CF?FHHGBG9B9DB3D6DA/(.=@GDGHC>AA3?DEEECCCCC@>>@@@C>AC:?>3:9?@C_Mismatch_1_Sense_+_Library_PoolT
GTGGAATTTGGCCAGCTATCAAATTTAAAGATGTTGGACATGCGGGAGTGCTCTGGACTGAAGATGCTGCCTAAAGCATTAGCAAAACTT
>Frequency_1_QualityScore_FFHHHHHJJJJJJJJIJJJJHIIJJJJJJJJJJJJJJJJJJIIJIIHIIJJJJJJJJIJJJJJGJJIJJIGHDHFFHGFHEFFFA@CCEEDCDD_Mismatch_0_Sense_+_Library_PoolT
AGCTTGTCATTGCTTCCTCCATCCATTAGCAAACTTCAGCAACTAGAATTTCTTGATATTTCATTGTGCAGGTCTTTGAAGGACCTTCCTGTGG
>Frequency_1_QualityScore_FFFHHHHJIJJJJHIJJJJIIGIJJJJJJJJJJJJJIJJJGJJIJJJJGIJJIHIJIEHIJJJHHHGHHHHFDDDDEDDDEDDEEFEDBDDDCC_Mismatch_0_Sense_+_Library_PoolT
GGATTTTTACTTTACTATTGAATCCTTTCTCTTCATATCTATAGGCCTATTGGATGTATCTCTGTAATTTTTTTCATAATACATTTTGGCTTAT
>Frequency_1_QualityScore_FFHHHHHJIJJJJHGIJJJJJJJJJJJJJJJJJJJJJJJJJJJJJIJJJJJJJJIJJIJHJJJJHFHHHHHFFFFFFFFEFFEEEEDC_Mismatch_1_Sense_+_Library_PoolT
GATTGAAAAGGGGTTCATGAAACCTCATCTTGCCCTATTCCATACCTTTAGTTGTATATCCTTTGTTCTTTAATTATGTATAAACTGA
>Frequency_1_QualityScore_FFHHHHHJJIJJJJJJHGJJIJJJJJJGIJGIIJJJJJJJJJJIIHIJGHIHIJJGIJJJJJJJJJJIJIGHEHHHHHGFFEFFFEEDCDDDBD_Mismatch_0_Sense_+_Library_PoolT
CCAGGCTTTTCTTCAGTTACACAGATTAAGTCTCTACTACTGGAGAAGTTGATTGTGCCTCCTCTTTATGAGTACTGTAAATCCTGGGAGAGCT
>Frequency_1_QualityScore_FFHHHHHJJJJJGIJJIJJJJJJJJJJJJJJIJJJJJJJJJJJJJFHIJJJJJJIJJJHHHFFFFFEEEDECBBDDDDEDDDDDBDDDDBDDDD_Mismatch_0_Sense_+_Library_PoolT
CTCTCCAAGGAGAGCATATAGAACCCTACCGAGAATAGAACCTGGTACTTGTGGAAACCCAAGACTTTACCGTTTTCCACAAACACCGGTTGGA
>Frequency_1_QualityScore_FFHHHHHIIIIIII<@<<AFH99EGH?GGI:DAEGHCHIGIDGDHGHGECHID3@@=DHECHHFHF3B;;@@A@@DEEEECA>CA=AC>CCDDD_Mismatch_2_Sense_+_Library_PoolT
GTTTGGACTGGCTTGATGATTGAAAAGGGGTTCATGAAACCTCATCTTGCCCTATGCAATACCTTTAGTTGTATATCCTTTGTTGTTTAATTAT
>Frequency_1_QualityScore_DFHHHFHHCEHIJIJIGGGHIJIGFGGI_Mismatch_0_Sense_+_Library_PoolT
AATAAGAGTTTTTCTCAGACTGGAATTA
>Frequency_1_QualityScore_FFHHGHHJJJJJGGGIJJJIGIJIIJIJIIHGHEHIJJJGIHHIJIIJJJIIIJIJJGHIIJJHGDFHHFDDFFFEEEEEECDDDDDBCEEEDD_Mismatch_1_Sense_+_Library_PoolT
AATTGCCATCTTATCGAAAAGTTACCTGATGACATGGGGAGTTTAAGTTCACTTAGGTTGCTGAGATTGTCTGCATGTCCAAGCTTGTCATTGC
>Frequency_1_QualityScore_FFHHHHHJJJJJJJJJJJJJIIJJJJJJJJJJJJJJIJJJJIJJJJJJJIJJJIJJJJJGIHHHHECEBBCCDDDDDDDDDDDDCDEDBDDDDD_Mismatch_1_Sense_+_Library_PoolT
TGAGCACACCAAACAACAGTGGTTGGCTATCAAAGACTCTGCCATCCCTAATCTCACAGTGGATGTGGTCGAAGAACACTTTAGTTTGGACTGG
>Frequency_1_QualityScore_FFHHHHHJJJJJJIIJJJJJHIJJJJIJJJIIJJJJJJJJJJGHJJJJIJIIIJJIJJHIGHJJIIJJJIIJJJHGHHFFFFDBDD?BCEDDCD_Mismatch_2_Sense_+_Library_PoolT
ATGATATTTCATTGTGCAGGTCTTTGAAGGACCTTCCTGTGGAATTTGGCCAGCTATCAAATTTAAAGATTTTGGACATGCGGGAGTGCTCTGG
>Frequency_1_QualityScore_FFHHHHHJIJIIEHIGIIJIJEIHGICHGGGIEIHHGGJIGGIJJDGFHGEHGIJJIIIIIGIHEEHEE?DFFCCECC@CCBDC_Mismatch_0_Sense_+_Library_PoolT
GAATCCTTTCTCTTCATATCTATAGGCCTATTGGATGTATCTCTGTAATTTTTTTCATAATACATTTTGGCTTATGGATTGGAT
>Frequency_1_QualityScore_FFHHHDHGIJJICHIGIII@@FH:CHGHIJGGIIJJGGHEHI?EGEGEBHEF>B<<FG@CHDFCHFGHGE@HCHEAHC=7?@@C?@CCC_Mismatch_0_Sense_+_Library_PoolT
CTAGAATTTCTTGATATTTCATTGTGCAGGTCTTTGAAGGACCTTCCTGTGGAATTTGGCCAGCTATCAAATTTAAAGATGTTGGACAT
>Frequency_1_QualityScore_FFHHHHHJJJJJJJIJJJJHJIJJFHIGIJJJ?GH@GHIIJJJBFHFIJJJJJJJJJJIGIJJJJIHHHHHHFFFFD@AEEDDDDDDEDDDEEE_Mismatch_1_Sense_+_Library_PoolT
CTCCTTCAAATTTGACTTTATAGGTCGATGGGTGGTATATGGGTAGTATATATTTATGAAACAAGAGATGACAGAGGAATTCTCTCATAATATA
>Frequency_1_QualityScore_A:)AC?BGB?@FBHCFGIIIDF<FBAG@FFDG<BB<F>@FEBBDFFFBBFC;=C=@=FDFED:DE==3?=??;?;@<6;?8\)9?>?::>@A@>_Mismatch_2_Sense_+_Library_PoolT
ATGTCATTGTGCAGGTCTTTGAAGGACCTTCCTGTGGAATTTGGCCAGCTATCAAATTTAAAGATGTTGGACATGCGGGAGCGCTCTGGACTGA
>Frequency_1_QualityScore_FFHHHHHJJIJJJJJJIJJJJJJJIJJJGIJJJJJJJJJJIJIIJJJJJJJJIJJJJJJIJJJJJIIIJII_Mismatch_1_Sense_+_Library_PoolT
AGATGACAGAGGAATTCTCTCATAATATATTTATGATATGATATTTTTATGGATTTTTACTTTACGATTGA
>Frequency_1_QualityScore_D8,=?4A++)2<4C@D<DE@@9CD4E9:)??C<D9:BDEIIDD<D<B8BDIACBE><C=47AC>CDC@CC>@=A:=>=A?@@?DAAA>@_Mismatch_1_Sense_+_Library_PoolT
ATATGGGGAGTATATATTTATGAAACAAGAGATGACAGAGGAATTCTCTCATAATATATTTATGATATGATATTTTTATGGATTTTTAC
>Frequency_1_QualityScore_DDHHHHHIJJJJJIJJIJJGIIJJCHHHEHIIJJJIJJJJJJIJJIJJHIHIGGIJJJIGIIJGIHGFHEDFFFFFDDEEECEDDEEDCDDAA:_Mismatch_0_Sense_+_Library_PoolT
TCTTCATATCTATAGGCCTATTGGATGTATCTCTGTAATTTTTTTCATAATACATTTTGGCTTATGGATTGGATATTCACATGATTACATTAAA
>Frequency_1_QualityScore_FFHHGHHGJJIIJIIIJIIJGIIJJJJIJJIJJJGGBFBFGHGIGIIBGGBGHIEIIIGHHFE@DEFDECCCABCB;<C@;@>::ACD(08?28_Mismatch_2_Sense_+_Library_PoolT
GTTGGCTATCAAAGCCTCTGCCATCCCTAATCTCACAGTGGATGTGGTCGAAGAACGCTTTAGTTTGGACTGGCTTGATGATTGAAAAAGGGTT
>Frequency_1_QualityScore_FFGHHGHIIJJJGIGIJJIJJIJJFIIJJJJIJIIHHIIIHAHFGGHIJIJJGHIIIJH_Mismatch_1_Sense_+_Library_PoolT
TATATCCTTTGTTGTTTAATTATGTATAAACTGAAAATAAGAGTTTTTCTTAGACTGGA
>Frequency_1_QualityScore_DFHA?FBFHAGHIEAFCHGIIJH<F:DD@BGHJAFDHEAGIG<CGIIGGIJHGGGGGHEAE=CFFFF;;;(5;=CD@@@CD?BC<:@DCD@CCC_Mismatch_1_Sense_+_Library_PoolT
TTTAAAGATGTTGGACATGCGGGAGTGCTCTGGACTGAAGATGCTGCCTAAAGCATTAGCAAAACTAAGGGCTTTAAAACGTGTAATCTGTGAT
>Frequency_1_QualityScore_AADFFFHGEFGD<?FBHCEDADCHGGICEEF:??BCB::DBGE</?FHIIIICGEGGCHIGFFGFFFFF\(;>@BCC35@C(5?B_Mismatch_1_Sense_+_Library_PoolT
ATCAAAGCCTCTGCCATCCCTAATCTCACAGTGGATGTGGTCGAAGAACGCTTTAGTTTGGACTGGCTTGATGATTGAAAAGGGG
>Frequency_1_QualityScore_DDHADBDFBD?CEGGDHGH<?E@C<CGHGDHGHE?;D169DDAA8888@FD@CG@>=B54,777(;66>;;;@;CA5(9?>A><55>@C;@3@_Mismatch_1_Sense_+_Library_PoolT
GCAGAGGTGGGCTGTCACCAATTGCCATCTTATCGAAAAGTTACCTGATGACTTGGGGAGTTTAAGTTCACTTAGGTTGCTGAGATTGTCTGC
>Frequency_1_QualityScore_FFHHHHHJIJJGIIC<FHIEHGIGIGIGJJJJJJJIJJJJIJBFDEHJIJIJJIJ_Mismatch_1_Sense_+_Library_PoolT
ACTGAAAATAAGAGTTTTTCTCAGACTGGAATTATTTATAGGTGTTTATCTCCTA
>Frequency_1_QualityScore_FFHHHHHJIJHIIIJGJJJJJIJ<3?9:BD?BFHIDDHI;AAGHECGG@C=C=ACAE=AEE@7@_Mismatch_0_Sense_+_Library_PoolT
AACGCTTTAGTTTGGACTGGCTTGATGATTGAAAAGGGGTTCATGAAACCTCATCTTGCCCTAT
>Frequency_1_QualityScore_DFHHHHHJJJJJIJJJJJJJJJIIGIJJJJJJJJJJJJJJJJJIJJIJJJJJJJJJJJJIJJIIJJIJJIJHIII_Mismatch_0_Sense_+_Library_PoolT
TAGTATATATTTATGAAACAAGAGATGACAGAGGAATTCTCTCATAATATATTTATGATATGATATTTTTATGGA
>Frequency_1_QualityScore_FD;BDDDDDDDDDDDDDDDDEDDDDDDDDDDDDDDDEEDDDDDDDDD@BDDEDCDDDDDDDDDDDDDDDCDDDEEEEDDDDDDDDDDDDDEEEE_Mismatch_1_Sense_+_Library_PoolT
GGTCGAAGAACGCTTTAGTTTGGACTGGCTTTATGATTGAAAAGGGGTTCATGAAACCTCATCTTGCCCTATTCCATACCTTTAGTTGTATATC
>Frequency_1_QualityScore_FFHHHHHJJJJJJJJJIIJJJJJJIJJJJJJJIJJJJJJJJJJJJJJJIIJHIJJJIIJJJIJJJI_Mismatch_0_Sense_+_Library_PoolT
AAACAAGAGATGACAGAGGAATTCTCTCATAATATATTTATGATATGATATTTTTATGGATTTTTA
>Frequency_1_QualityScore_FFHHHHHJJJJJJJJIJIJJIJJJIJIHIJGHIGHIII)@FHJJJJJJGHIJJJJJJIHHHH8(7;)3>6(;@C;?@B_Mismatch_1_Sense_+_Library_PoolT
CCTCTGCCATCCCTAATCTCACAGTGGATGTGGTCGAAGAACGCTTTAGTTTGGACTGGCTTGATGATTGAAAAGGGG
>Frequency_1_QualityScore_FFHHHHHJJIJJJIJIIJJJJJIIJJJJJJJJJHIJJJIJJJJJIJJJJJJJIJJJJJJJJJJJJJJIJGIGIIIEHIJGHHHHHFFDCDFEEE_Mismatch_0_Sense_+_Library_PoolT
TCATAATATATTTATGATATGATATTTTTATGGATTTTTACTTTACTATTGAATCCTTTCTCTTCATATCTATAGGCCTATTGGATGTATCTCT
>Frequency_1_QualityScore_FFHHHHDGIHIJJIJHHJHIIIJJJIJJJJJIJJIJIJJJJJIIA(=@=CC=)7BH;AEF\3\(5>>@C3<?9>@@AC34>A_Mismatch_1_Sense_+_Library_PoolT
TCACAGTGGATGTGGTCGAAGAACGCTTTAGTTTGGACTGGCTTGATGATTGAAAAGGGGGTCATGAAACCTCATCTTGCCC
>Frequency_1_QualityScore_BDH<DDHEGDG@GBAEG<??BCHCHGHIEDD@FEHDGGCG4DC@CAB><BFHHI48*BBD<BGBGGGIIDHIII_Mismatch_2_Sense_+_Library_PoolT
TATTTATGAAACAAGAGATGACAGAGGAATTCTCTCATAATATATTTATGATATGATATTTTTATGGATTTTAC
>Frequency_1_QualityScore_FFGHFHFIJJJJIJJJJJJJJJHIIIJJHIHJJJJJJJJJIJIJJJJJJJJHHHHHFFFFFFFEEEDEDADDFDDDDDDDDDDDDDDDDDDCCA_Mismatch_0_Sense_+_Library_PoolT
GGGGAGTTTAAGTTCACTTAGGTTGCTGAGATTGTCTGCATGTCCAAGCTTGTCATTGCTTCCTCCATCCATTAGCAAACTTCAGCAACTAGAA
>Frequency_1_QualityScore_FFHHHGHIGIJGGGHIJHHIGIJ?GHBGIGGIGGGHIIJIJECHIJJEIJIEHIE6=;..;A;77@B;;;8\8\(4::@C:1>?AC4:@:@?::_Mismatch_1_Sense_+_Library_PoolT
CATCCCTAATCTCACAGTGGATGTGGTCGAAGAACGCTTTAGTTTGGACTGGCTTGATGATTGAAAAGGGGGTCATGAAACCTCATCTTGCCCT
>Frequency_1_QualityScore_6DDDD32C+2A<F4CCFDFEFCEAEDEEDFE<?0??DED<@DDDD@?DCDDAADED?=A<57AC?@@?;;?(;@BBADADDDAA;;>A<?<=?A_Mismatch_1_Sense_+_Library_PoolT
ACTGGAATGATTTATAGGTGTTTATCTCCTTAAAATTTGACTTTATAGGTCGATGGGTGGTATATGGGTAGTATATATTTATGAAACAAGAGAT
>Frequency_1_QualityScore_DD?C?FBFBFEBFB;F4F:AG9A2AAFEE9:?DE@F3???B?F><3BD<?9BFDBE<F>DAA\595@@6;AC;6;>?;(;@@BB@A>(>ABBA@_Mismatch_1_Sense_+_Library_PoolT
CTTTGAAGGACCTTCCTGTGGAATTTGGCCAGCTATCAAATTTTAAGATGTTGGACATGCGGGAGTGCTCTGGACTGAAGATGCTGCCTAAAGC
>Frequency_1_QualityScore_FFHHHHHJJJJJJJJIJJJJIJJIJIJJJJJIJJJJJJJJJJJJJJJJJJJJJJJIJJJJHHHHHHBD@BC@_Mismatch_1_Sense_+_Library_PoolT
CATATCTATAGGCCTATTGGATGTATCTCTGTAATTTTTTTCATAATACATTTTGGCTTATGGATTGGATAA
>Frequency_1_QualityScore_FFGHHDHJAEHEGHIJCFHCGHGHIIJ?FHDHEDHGGIJIJJJJIIJHGHGGIGGHGIJIDHFHFHFCHDFFFFFDFEEEEEFDCDEFDEE_Mismatch_0_Sense_+_Library_PoolT
TTTATAGGTCGATGGGTGGTATATGGGTAGTATATATTTATGAAACAAGAGATGACAGAGGAATTCTCTCATAATATATTTATGATATGAT
>Frequency_1_QualityScore_FFHHHHHJJJJJJJJIJJJIJJJGIIJJJJIJJIJJJJJJJJJIIJJJIIIJJJJIJJJIIHHIIJJIJGEFHHHEFFDEEECEEEEDDDD_Mismatch_1_Sense_+_Library_PoolT
CTGGCTTAATGATTGAAAAGGGGTTCATGAAACCTCATCTTGCCCTATTCCATACCTTTAGTTGTATATCCTTTGTTGTTTAATTATGTAT
>Frequency_1_QualityScore_FFHHHHHJJIJJJJIJJJJJJJJJJJJJJJJJJJJJJJJJJJGIJJJIJ_Mismatch_0_Sense_+_Library_PoolT
AAACAAGAGATGACAGAGGAATTCTCTCATAATATATTTATGATATGAT
>Frequency_1_QualityScore_DFHHHHHJGHIHIJJJIJJJJJJJJJJJJJJJJJJJJJJJJJJJJJJJJJJJJJJJIJJJJJJJJJJJJHIJFIHAHHHHFFFFFFEE_Mismatch_1_Sense_+_Library_PoolT
TATATGGGTAGTATATATTTATGAAACAAGAGATGACAGAGGAATTCTCTCATAATATATTTATGATATGATATTTTTATGGATTTTA
>Frequency_1_QualityScore_FDHHHHHIJJHJJIJJJJJIJJJJGGEHIJJIIGJJJJJ:8C>=FE77CHI=DHH\:6?@DBEC>A@C@>ACD@@CC:3_Mismatch_0_Sense_+_Library_PoolT
GTGGATGTGGTCGAAGAACGCTTTAGTTTGGACTGGCTTGATGATTGAAAAGGGGTTCATGAAACCTCATCTTGCCCTA
>Frequency_1_QualityScore_FDHFHHDGIIJJGJGIJJIGFIJJGGGGIJIIJJJJJIIGHHIIIJJJIJJJGGGIGHFHIIIIJJJGGFHGIGJJGHAHHH;=ADDDFFCCEE_Mismatch_0_Sense_+_Library_PoolT
GAGGAATTCTCTCATAATATATTTATGATATGATATTTTTATGGATTTTTACTTTACTATTGAATCCTTTCTCTTCATATCTATAGGCCTATTG
>Frequency_1_QualityScore_@DFFFHFIGEEEIIIEDEHIGGGIHEGGGGIE?B>CEEGGC07;@GAAG>BHH?BBD@>AC7;;;?BBCA;((555>@5_Mismatch_2_Sense_+_Library_PoolT
TATCAAAGCCTCTGCCATCCCTAATCTCACAGTGGATGTGGGCGAAGAACGCTTTAGTTTGGACTGGCTTGATGATTGA
>Frequency_1_QualityScore_?DA1@?1D>9??DEEEI9D3<D<DDEIECB8BDEID@D4=ACEA>AC==A_Mismatch_0_Sense_+_Library_PoolT
GCGGGAGTGCTCTGGACTGAAGATGCTGCCTAAAGCATTAGCAAAACTAA
>Frequency_1_QualityScore_FFHHHHFIIIJIIJJGAFHG9CFECGHE@DCH6:BFIICHIIJGDECEGHCEGG=CHGDHHIIBEH;C>?@@B;BDDE>@ACCCAAA?BDCCDD_Mismatch_2_Sense_+_Library_PoolT
TAGTTTGGACTGGCTTGATGATTGAAAAGGGGTTCATGAAACCTCATCTTGCCCTATGCAATACCTTTAGTTGTATATCCTTTGTTGTTTAATT
>Frequency_1_QualityScore_FFHHHHHHHIG3FEHHFHIIJJIJJJJJJJIIIJJJIJJJIJJJJE8=FCGGCCHHIECHF\9>CDC@@>>A?C;>CCC>>CCC9CC>A4@ACC_Mismatch_1_Sense_+_Library_PoolT
CTCACAGTGGAAGTGGTCGAAGAACGCTTTAGTTTGGACTGGCTTGATGATTGAAAAGGGGTTCATGAAACCTCATCTTGCCCTATTCCATACC
>Frequency_1_QualityScore_FFHHHHHIJJJJJJJJJHHJGIIJJCGIDGHHIIJJFHIGGIJJJJJJJJJIIJJJJJIGHHHHHFFFFDDCFFEEEEDDEDDDEFDEEEEFDD_Mismatch_1_Sense_+_Library_PoolT
AAATTTGACTTTATAGGTCGATGGGTGGTATATGGGTAGTATATATTTATGAAACAAGAGATGACAGAGTAATTCTCTCATAATATATTTATGA
>Frequency_1_QualityScore_FFHHHHHJJJJIJIIHHHIIJIJJJIIIIJJJJJJIJJJGIJJJIIIGIJIIIIHHHHHFFFFFFFEDEECAACDEEEDECDDEDEDDDDDDDB_Mismatch_1_Sense_+_Library_PoolT
TTGGACATGCGGGAGTGCTCTGGACTGAAGATGCTGCCTAAAGCATTAGCAAAACTAAGGTCTTTAAAACGTGTAATCTGTGATGAGCACACCG
>Frequency_1_QualityScore_FFHHHHHJJJJJJJFHIJJJJJJJJIJIJJJJJJJJJJJJJJJJJJJJGIIJJJJIGHIGIIJJJHHGHHFFFFFEEECEEDDDDDDDDDCDCD_Mismatch_2_Sense_+_Library_PoolT
TAGCAAAACTAAGGTCTTTAAAACGTGTAATCTGTGATGAGCACACCTAACAACAGTGGTTGGCTATCAAAGCCTCTGCCATCCCTAATCTCAC
>Frequency_1_QualityScore_FFHHHHHJJJJJJJHJJJIJJJIJIJJCGHHIJJJJJJJJJJJJJJJJIJJJJJJJJIIHIGHJIJAADFFEFFEEECEDDEEEEEEFFFFDDE_Mismatch_1_Sense_+_Library_PoolT
TTTTCTCAGACTGGAATTATTTATAGGTGTTTATCTCCTTCAAATTTGACTTTATAGGTCGATGGGTGGTATATGGGTAGTATATATTTATGAA
>Frequency_1_QualityScore_FFHHHHHIIHJIIIIJJJJJJHIJIJJIIJIJJJJJIJJJJJJJJJJJIJJJJJHHHHHFFFFDD@BDDDDDDDDDDDDDDBDDDDDDDDEDDD_Mismatch_0_Sense_+_Library_PoolT
CCTACCGAGAATAGAACCTGGTACTTGTGGAAACCCAAGACTTTACCGTTTTCCACAAACACCGGTTGGACCACAACTCGGATCTTATCTACAC
>Frequency_1_QualityScore_FEHHHHGIIGBEHCHGIIIGI+<CHIIIIIIGIIIGIG?:?FFHDGGIGHDHGHEHIIIIIIIIIIIIFGGHEF>ACCB==>CC@8??CCCCCD_Mismatch_2_Sense_+_Library_PoolT
GGACTGAAGATGCTGCCTAAATCATTAGCAAAACTAAGGTCTTTAAAACGTGTAATCTGTGATGAGCACACCGAACAACAGTGGTTGGCTATCA
>Frequency_1_QualityScore_FFFHHHHGIIIJJHIJIHJIJHIIJHGHGIFGGIIIIIJIJIJJHHIIJJJJJJIJIGIJIHGIIGIIHHEDFFD>CFCEAAB@CDDEADCDCD_Mismatch_1_Sense_+_Library_PoolT
AGTTTTTCTCAGACTGGAATTATTTATAGGTGTTTATCTCCTTCAAATTTGACTTTATAGGTCGATGGGTGGTATATGGGTAGTATATATTTAT
>Frequency_1_QualityScore_DDFF?B?G<C:EEBHHH<@??DC<9?:1::?FF><?FBFF@9?DFF?D:BCDFE>>@F@@@F>@D@DEE>EEE=B:BDDDBBACCB>BBBBB_Mismatch_0_Sense_+_Library_PoolT
AAAAGGGGTTCATGAAACCTCATCTTGCCCTATTCCATACCTTTAGTTGTATATCCTTTGTTGTTTAATTATGTATAAACTGAAAATAAGAG
>Frequency_1_QualityScore_FFHHHHHGIJJJIJHIIJIJJJJJJHIJJJJJJJIJJJJJJJJJIJJJJIJIJJJJIJJJJJJJJJJGIGGIGIHDEHFHHFFFFFFFEDEAEC_Mismatch_1_Sense_+_Library_PoolT
GAGATTGTCTGCATGTCCAAGCTTGTCATTGCTTCCTCCATCCATTAGCAAACTTCAGCAACTAGAATTTCTTTATATTTCATTGTGCAGGTCT
>Frequency_1_QualityScore_FFHHHFFGIIEHIIIJGIIGIJIGCGIHIJIJJIIFCHIIIIJJJJJGEGIIJGIFGIEJIIIIGHIIHFHJIIHHIJJGHHDEHHFECFDFCC_Mismatch_0_Sense_+_Library_PoolT
CTCTCATAATATATTTATGATATGATATTTTTATGGATTTTTACTTTACTATTGAATCCTTTCTCTTCATATCTATAGGCCTATTGGATGTATC
>Frequency_1_QualityScore_FFHHHHHIJJJJJJJJHJJIJJJJJJIJJJJJJJJJJJJJJJJJJJIIJJJ8EFIJJJJJIJJJJIHIIGGIJJHHHBHHHHFFFEFFDEEEED_Mismatch_2_Sense_+_Library_PoolT
AGAGATTGTCTGCATGTCCAAGCTTGTCATTGCTTCCTCCATCCATTAGCAGACTTCAGCAACTAGAATTTCTTGATATTTCATTGTGCAGGTC
>Frequency_1_QualityScore_FFHHHHHJJJJJGJIHJIJJJJ>GEHIIGCGIIJJJGGIJJJJFFGHIJGIJIHIJIIJJGHGHIIIGJAGCEE>A;@DEFBDABDD@5<CCCD_Mismatch_0_Sense_+_Library_PoolT
TCTTGATATTTCATTGTGCAGGTCTTTGAAGGACCTTCCTGTGGAATTTGGCCAGCTATCAAATTTAAAGATGTTGGACATGCGGGAGTGCTCT
>Frequency_1_QualityScore_DDHFHFHIEGHIGH@H<EHF:FEEEHHF<FFIEIGEIIIIIIFGGG_Mismatch_1_Sense_+_Library_PoolT
AATTCTCTCATAATATATTTATGATATGATATTTTTATGGATTTTA
>Frequency_1_QualityScore_AD0ADCBDHIGBGAFGIIIEGFFFEHDGCDBFEG0DCB9BFD=CGIA1;8\38(-5>@C5=?A>@AA@:>:@@33::@:>CC_Mismatch_1_Sense_+_Library_PoolT
TGTGGTCGAAGAACGCTTTAGTTTGGACTGGCTTGATGATTGAAAAGGGGGTCATGAAACCTCATCTTGCCCTATTCCATAC
>Frequency_1_QualityScore_DDHHHFHIIIIIIII@3C@<CF<<EHI?CCH)?DAEEGHIDHEHCDHEIAFHHA>AG;DEGGDECEH?>E@>?@BBC@CACCACCCDCC:@AD;_Mismatch_1_Sense_+_Library_PoolT
AGTTTGGACTGGCTTGATGATTGAAAAGGGGTTCATGAAACCTCATCTTGCCCTATTCCATACCTTTAGTTGTATATCCTTTGTTCTTTAATTA
>Frequency_1_QualityScore_FFHHHHHJJJJJJJJJJJJJJJJJJJJJJJJJJJJJJJJJJJJJJHJJIIIHJJIJJJJJJJJJIJJIJIJIJIJJJJJJJJIJHHHHHHFFFE_Mismatch_0_Sense_+_Library_PoolT
ATAATATATTTATGATATGATATTTTTATGGATTTTTACTTTACTATTGAATCCTTTCTCTTCATATCTATAGGCCTATTGGATGTATCTCTGT
>Frequency_1_QualityScore_FFHHHHHJJJIJIJJIJJJIJJJJGIIIJIJIJIIEIJJJJJJJHGHJIJHJJJJJJJJJIIJJIJIJJJJIIJJHFFFHHFFFFFFCDDEDDD_Mismatch_0_Sense_+_Library_PoolT
TCCAAGCTTGTCATTGCTTCCTCCATCCATTAGCAAACTTCAGCAACTAGAATTTCTTGATATTTCATTGTGCAGGTCTTTGAAGGACCTTCCT
>Frequency_1_QualityScore_FFHHHHHJJJJIJJJJJGIIIJIIGIIGGHIJJJCHGGHIIIJIJIGHHEHICGIIJJJIJIIJJJEHJGGIIIEFHHHGFFFFFEEDC?BBB@_Mismatch_0_Sense_+_Library_PoolT
GAATTTCTTGATATTTCATTGTGCAGGTCTTTGAAGGACCTTCCTGTGGAATTTGGCCAGCTATCAAATTTAAAGATGTTGGACATGCGGGAGT
>Frequency_1_QualityScore_FFHHFHHIJIJJIJJJIJJIJJIIJJIJCGHJIJJJJJJJJJJJJJJJFFCHIJJJIIJIIIIFHHGHHHHFFFFFFFEEEDBBDDDDDDDACD_Mismatch_2_Sense_+_Library_PoolT
GGAGTGCTCTGGACTGAAGATGCTGCCTAAAGCATTAGCAAAACTTAGGTCTTTAAAACGTGTAATCTGTGATGAGCACACCGAACAACAGTGG
>Frequency_1_QualityScore_FFHHFHHIJJGHIFHIJJJJJJJJJJJIJHIJJJJJJJIJJJA=F@@CG:=DGI@EFH\9?AC@@AE>ACC;>CCD>>CC:<@CC@CCACC>CC_Mismatch_2_Sense_+_Library_PoolT
ACAGTGGATGTGGTCGAAGAACGCTTTAGTTTGGACTGGCTTGATGATTGAAAAGGGGTTCATGAAACCTCATCTTGCCCTATGCAATACCTTT
>Frequency_1_QualityScore_DFHFFHFII<FGGHHJJDHJIIGFHIJIIIJJJJIIJFIIIHACGHGGEGIIG6;BEHEHE>C@DEFDCCACC>CDC@AACDDCCCCDDCCCCC_Mismatch_0_Sense_+_Library_PoolT
ACCTTCCTGTGGAATTTGGCCAGCTATCAAATTTAAAGATGTTGGACATGCGGGAGTGCTCTGGACTGAAGATGCTGCCTAAAGCATTAGCAAA
>Frequency_1_QualityScore_FFHHHHHIJJJJJJJIIIJJFHGIJFHJJGHIJDGIFHHHHJJJGIJHJIJJJJJJIJJHHHHGHFFFFECEEEEDDDDDDDDEDDDDEDDDEE_Mismatch_1_Sense_+_Library_PoolT
TCTCCTTAAAATTTGACTTTATAGGTCGGTGGGTGGTATATGGGTAGTATATATTTATGAAACAAGAGATGACAGAGGAATTCTCTCATAATAT
>Frequency_1_QualityScore_EF22ADDEFFHEGCFGIIGGHDHIJJIGGIIJDDCHHIIGJEFHI62;)=)=;@EHI9;-:\,.;3(6>@555;@:@>C3:?C39_Mismatch_1_Sense_+_Library_PoolT
CTGACAGTGGATGTGGTCGAAGAACGCTTTAGTTTGGACTGGCTTGATGATTGAAAAGGGGTTCATGAAACCTCATCTTGCCCTA
>Frequency_1_QualityScore_FDHHHHHGHIFHIIJIJJJJJJJJIJJJJJJIJIJJJJJ:;BB><FA@GGI;CGE5=BDDDEFCCCCC>@A>C@>CC@CCDAC@@@?C:AC:>@_Mismatch_0_Sense_+_Library_PoolT
GTGGATGTGGTCGAAGAACGCTTTAGTTTGGACTGGCTTGATGATTGAAAAGGGGTTCATGAAACCTCATCTTGCCCTATTCCATACCTTTAGT
>Frequency_1_QualityScore_FFHDHHFIIJJJJJJJJJIJJEHIIIJJJIJJJJIJJJJJJHJJEHHJJJJIIIIJJIJJIIHGHGHFFFDFFEEDEEEDDDDDDDDDDDCDDD_Mismatch_0_Sense_+_Library_PoolT
GGGAGTTTAAGTTCACTTAGGTTGCTGAGATTGTCTGCATGTCCAAGCTTGTCATTGCTTCCTCCATCCATTAGCAAACTTCAGCAACTAGAAT
>Frequency_1_QualityScore_@)@CD>:C>22:CEBEE>):??3944<?B;DEICDEADCDDBBD9BC9BCEDEDEAD<8A_Mismatch_0_Sense_+_Library_PoolT
TTGAAGGACCTTCCTGTGGAATTTGGCCAGCTATCAAATTTAAAGATGTTGGACATGCGG
>Frequency_1_QualityScore_DDHHHHHJJJJJJJJJJJJIJJJJJJJJJJJJJJJJJJJJJJJJJJJJIIJIJJJJ_Mismatch_0_Sense_+_Library_PoolT
TGACAGAGGAATTCTCTCATAATATATTTATGATATGATATTTTTATGGATTTTTA
>Frequency_1_QualityScore_FFFHHHHJJJAGHHGHIIGIIJEIIIIJJJJJIIIJJJJJJJJIJJIJJJJJJIIJJJJJJJJJGEFHHEHHFFFFFFFEDEEEC_Mismatch_1_Sense_+_Library_PoolT
CGTATATGGGTAGTATATATTTATGAAACAAGAGATGACAGAGGAATTCTCTCATAATATATTTATGATATGATATTTTTATGGA
>Frequency_1_QualityScore_FFFHHHHGIGHGIIGGIFGDHIIBIGGHIJIJJJIJIJJIJIJJJJIIGGIHIIIJJJII_Mismatch_0_Sense_+_Library_PoolT
AAACAAGAGATGACAGAGGAATTCTCTCATAATATATTTATGATATGATATTTTTATGGA
>Frequency_1_QualityScore_DBDHHDHCGEGG<FECFAFHHHCDEHHIE>HI>CFHECHEGHHHFEAGG<*?BDFHH?8?BDGHIGBHAAEA>;;A@BFFBBCEA>CCCCCCCB_Mismatch_0_Sense_+_Library_PoolT
TACTTTACTATTGAATCCTTTCTCTTCATATCTATAGGCCTATTGGATGTATCTCTGTAATTTTTTTCATAATACATTTTGGCTTATGGATTGG
>Frequency_1_QualityScore_FFHHHHHDHHHBHHIBFBHGEFHGIGIGIIIIIIIGIIIIIGIIIIIIIIIDEHGHIII=AHAEEHHHHE@DBAEFEFEEEEFECCDDDDDDDD_Mismatch_1_Sense_+_Library_PoolT
AGACTGGAATTATTTATAGGTGTTTATCTCCTTCAAATTTGACTTTATAGGTCGATGGGTGGTATATGGGTAGTATATATTTATGAAACAAGAG
>Frequency_1_QualityScore_DDHGHFHJJJIIJIIJJIGIJIJIHJIJJJJJFHHHJJJJJJJIJIJIJGFHJJJGJIIJJIJFFIIJJGH=@DACCDEEEBACBADCCFEFCE_Mismatch_1_Sense_+_Library_PoolT
GGAGTTTTTCTCAGACTGGAATTATTTATAGGTGTTTATCTCCTTAAAATTTGACTTTATAGGTCGATGGGTGGTATATGGGTAGTATATATTT
>Frequency_1_QualityScore_FFH@FHFIJIIJJJJIJJJJJJJIJIJHIJJJJJIJJJIJJJJJJJJJJJJJJIHHHHHHHFFFFFFFFFEEEDEEDDCDDDDDC_Mismatch_0_Sense_+_Library_PoolT
GGGTAGTATATATTTATGAAACAAGAGATGACAGAGGAATTCTCTCATAATATATTTATGATATGATATTTTTATGGATTTTTAC
>Frequency_1_QualityScore_FEHHHHHJJHIJIJJJJJJJJJJJJIIJJJJIJHJJJJJJJJJJJIJJJJJJJJIJJJJJJJJIJJJJJHIJIIJJJJJHHHHHHFFFFF_Mismatch_1_Sense_+_Library_PoolT
GTATATGGGTAGTATATATTTATGAAACAAGAGATGACAGAGGAATTCTCTCATAATATATTTATGATATGATATTTTTATGGATTTTGA
>Frequency_1_QualityScore_FFHHFHHIIIJGGGGIIJIGJIJIIJJJJIJIIJJIIJJJJJIJJJJJIJIJJJIJJIHIJIJIJIJ_Mismatch_0_Sense_+_Library_PoolT
AAGAGATGACAGAGGAATTCTCTCATAATATATTTATGATATGATATTTTTATGGATTTTTACTTTA
>Frequency_1_QualityScore_FFHHHHHJ+CGIIIJJJJJGIJJGGIEHIGHIFHGIJJJIIGJJIJGIFGHIJJJJHHHHHB2;>(;@63@AC;?BD\002>A:>CCBC9:>AA_Mismatch_2_Sense_+_Library_PoolT
CTCTGCCAACCCTAATCTCACAGTGGATGTGGTCGAAGAACGCTTTAGTTTGGACTGGCTTGATGATTGAAAAGGGGGTCATGAAACCTCATCT
>Frequency_1_QualityScore_DDFHBDAFBGHBHBDDHGEBBF9<9DFCHCFHH@DAF@)=F@GH;CEHHHE?ECCEEEEE<;@>A6>>>;>A@@C@?BCCDDDCDA@CDCECC@_Mismatch_1_Sense_+_Library_PoolT
AGATGTTGGACATGCGGGAGTGCTCTGGACTGAAGATGCTGCCTAAAGCATTAGCAAAACTTAGGTCTTTAAAACGTGTAATCTGTGATGAGCA
>Frequency_1_QualityScore_FFHGHHHJJJJIJJJJJJJJIJJJHJJJIJJIJJJIIIJJJJGGJIHGFHHHHFFFFFEEEEEDDDDDDCCDDDDDDDDCDDDDDDDDDDC:AC_Mismatch_1_Sense_+_Library_PoolT
GGAATTTGGCCAGCTATCAAATTTAAAGATGTTGGACATGCGGGAGTGCTCTGGACTGAAGATGCTGCCTAAAGCATTAGCAAAACTTAGGTCT
>Frequency_1_QualityScore_DA):DFDEFB@;6\)=.?ADD?>;>>BBADB35@;ABDBB>9<5955:>>ABBB??@@4@(::ABA>:34:ADBB@::>@(+:>4>BBDB@BB@_Mismatch_1_Sense_+_Library_PoolT
GGGCGATGGGTGGTATATGGGTAGTATATATTTATGAAACAAGAGATGACAGAGGAATTCTCTCATAATATATTTATGATATGATATTTTTATG
>Frequency_1_QualityScore_FFHHHHHJJJJIJJJIJJJE;EEBGH@CFHJGHIJDFEGHGIJJJICHEGHIHGIIJGEIIICHHFHHG@CBD?BCCEEEEEEDDDCCDDDDDC_Mismatch_2_Sense_+_Library_PoolT
CTTTAGTTTGGACTGGCTTGATGATTGAAAAGGGGTTCATGAAACCTCATCTTGCCCTATGCAATACCTTTAGTTGTATATCCTTTGTTGTTTA
>Frequency_1_QualityScore_FFHHHHHJJFHIJJJJJJJJIJJJJJJHJJJJJJJJJJJJJJJJJHIJIJJJJIJJEIJJJJJJJJHHHHHHGFFFFFFEFEECCEEDDDDDD>_Mismatch_1_Sense_+_Library_PoolT
CAAAAGGGGTTCATGAAACCTCATCTTGCCCTATTCCATACCTTTAGTTGTATATCCTTTGTTGTTTAATTATGTATAAACTGAAAATAAGAGT
>Frequency_1_QualityScore_DDFHDFFGHI<G?HEEHGAH>HDFHGEHIGIIIIEIHI4DHIGHIGGG_Mismatch_0_Sense_+_Library_PoolT
CAGAGGAATTCTCTCATAATATATTTATGATATGATATTTTTATGGAT
>Frequency_1_QualityScore_DDDDD4AC4ECE<<AAFB:3,3AF?;<++:?EFIIEDD@?DA>B99?9BDDDABD>=CCDCED=@ACC)7AEE:CCC?=@9@DDAAA@?>?==?_Mismatch_0_Sense_+_Library_PoolT
AATTTCTTGATATTTCATTGTGCAGGTCTTTGAAGGACCTTCCTGTGGAATTTGGCCAGCTATCAAATTTAAAGATGTTGGACATGCGGGAGTG
>Frequency_1_QualityScore_FFGHHHGJIJJJJJJJJJGIIJIIJGIJIIJJJJJJJIJJIIIJGIJJJIIGIJJJJJIJJJJIIJJIDFHIIICHHJHHFF_Mismatch_2_Sense_+_Library_PoolT
ATATTTATGAAACAAGAGATGACAGAGGAATTCTCTCATAATATATTTATGATATGATATTTTTATGGATTTTTACTTTGCA
>Frequency_1_QualityScore_FFHHHHHIJIGIIJIIIIIJJIIIIJJJHEHIJI_Mismatch_0_Sense_+_Library_PoolT
TATATTTATGATATGATATTTTTATGGATTTTTA
>Frequency_1_QualityScore_ADHFFBDEBGBF>FGCHI@GFG9GGGAHIGIDGIGDICGGIIIEHBFEDACCF@FHI_Mismatch_0_Sense_+_Library_PoolT
CAAGAGATGACAGAGGAATTCTCTCATAATATATTTATGATATGATATTTTTATGGA
>Frequency_1_QualityScore_FFHGHHHJIJJJJJJIJJJJIIEIJJJJJJIJJJJJJJJJJDIIJJIJJJJJJJIJJII_Mismatch_0_Sense_+_Library_PoolT
AACAAGAGATGACAGAGGAATTCTCTCATAATATATTTATGATATGATATTTTTATGGA
>Frequency_1_QualityScore_AADACDBEAGFEF?AF:22**11:*1?D3?6@F??4DA?<8@FFF3@7=A:)=@;)@_Mismatch_1_Sense_+_Library_PoolT
TAGTTTGGACTGGCTTGATGGTTGAAAAGGGGTTCATGAAACCTCATCTTGCCCTAT
>Frequency_2_QualityScore_FFHGGGGIIIIHIIHIIJIDIIIIIGGIIIIIIJIJGIIIJIIIIIIHGGIJAEEEIIIIJIGHHHGGFFEEEEEDEEEDDCCDCCCCCD>BAA_Mismatch_0_Sense_+_Library_PoolC
CTTTAAAACGTGTAATCTGTGATGAGCACACCAAACAACAGTGGTTGGCTATCAAAGACTCTGCCATCCCTAATCTCACAGTGGATGTGGTCGA
>Frequency_1_QualityScore_FFHHHHHJJJJJJJJJJJJJJ_Mismatch_0_Sense_+_Library_PoolC
TGATATTTTTATGGATTTTTA
>Frequency_1_QualityScore_FFHHHFHIGJJJJJGIIIGEIBGIGGGJCHGEHGIJJGJJJIJJJJJJGHIHIIGHC@CGHHGEHHFBCBC@ACCCDDDD>@ACBCC@BAA?B_Mismatch_1_Sense_+_Library_PoolC
CACACCAAACAACAGTGGTTGGCTATCAAAGACTCTGCCATCCCTAATCTCACAGTGGATGTGGTCGAAGAACACTTTAGTTTGGACTGGCTT
>Frequency_1_QualityScore_FFHHHHHIIJJJGIJIJJJHIJJJJJJJJIIJIJJJJJJJJJIJJJIJIIJIJJJJJHHHHFFCDDDDDDDDDDDDCDDDDDCDEDDDEDCDDD_Mismatch_0_Sense_+_Library_PoolC
TACCGAGAATAGAACCTGGTACTTGTGGAAACCCAAGACTTTACCGTTTTCCACAAACACCGGTTGGACCACAACTCGGATCTTATCTACACGA
>Frequency_1_QualityScore_?AAB<CDE<C,,3<A?C<?<EGIC99B?D??D?4**0B?D49?BF*?BF4FEEGIIIIII>AE47=CC>7=3?==)7?;).7>>AAACB_Mismatch_2_Sense_+_Library_PoolC
AGGGGTTCATGAAACCTCATCTTGCCCTATGCAATACCTTTAGTTGTATATCCTTTGTTGTTTAATTATGTATAAACTGAAAATAAGAG
>Frequency_1_QualityScore_FFHHHHHJJJJJJJJHIJJJJJJJIJJJIJJJJJJJJJJIIJDHIJIIIIIJJJIJIJJJGIJJHHHHHFCFFFDEDEDEDDDDDDCCACCCCD_Mismatch_1_Sense_+_Library_PoolC
AAGTTCTTTAAAACGTGTAATCTGTGATGAGCACACCAAACAACAGTGGTTGGCTATCAAAGACTCTGCCATCCCTAATCTCACAGTGGATGTG
>Frequency_1_QualityScore_B=:C:ACDE+<C+<AFBE@DD>DFEDCEEDDIDDFEE@DDCBDICDDBDDDDECACDCCAA@@@CEDCCCCECCCCCDA@@AAD3;@A>@AA>A_Mismatch_1_Sense_+_Library_PoolC
GTATATGGGGAGTATATATTTATGAAACAAGAGATGACAGAGGAATTCTCTCATAATATATTTATGATATGATATTTTTATGGATTTTTACTTT
>Frequency_1_QualityScore_FDHHHHHJJIJJJJJJI_Mismatch_0_Sense_+_Library_PoolC
GTTTTTCTCAGACTGGA
>Frequency_1_QualityScore_FFHHHHHJJIIHIJJJIJHHIIIIJJJJJJJJJJJJJIJJJJJJJJJJIJIIJJJJJJJJJGIJIJJJJHIJJJGFHHHE_Mismatch_0_Sense_+_Library_PoolC
TGAAACAAGAGATGACAGAGGAATTCTCTCATAATATATTTATGATATGATATTTTTATGGATTTTTACTTTACTATTGA
>Frequency_1_QualityScore_<?1C?C<G>BEE?FHI9F<FHI4CD4?FGFEIFGDFEB;FD@4?9FFBADF@DFFFFF=F;_Mismatch_1_Sense_+_Library_PoolC
GGAATTCTCTCATAATATATTTATGATATGATATTTTTATGGATTTTTACTTTACGATTGA
>Frequency_1_QualityScore_DBFBFFHIFIJJIJIHGHJIJIJIIIJJHIJJGIIIJDGGICHIHJIGGEHGIIJ_Mismatch_2_Sense_+_Library_PoolC
GTTGTATATCCTTTGTTGTTTAATTATGTATAAACTGAAAATAAGAGTTTTTCCA
>Frequency_1_QualityScore_FFGHHHHJJGHIHIIJJJIJJJJJJJJJJJJJJJIJJJJJIJJIJHIIJHJIJJJHIJIJJHHFFFFFECEEEEEDEDBDDDDDDDD6,:::AA_Mismatch_2_Sense_+_Library_PoolC
AAACAACAGTGGTTGGCTATCAAAGACTCTGCCATCCCTAATCTCACAGTGGATGTGGTCGAAGAACACTTTAGTTTGGACTGGCTTGATGACT
>Frequency_1_QualityScore_FFFHGHDIIIIEHGJJJJJJJIIIJIGGIIIJEEHJJJJJJIIJ9BGGIIJIIJIIIIIJJIJIGIJJJIHHHHHFFDDCBDCDDDDCDCDDDD_Mismatch_2_Sense_+_Library_PoolC
TCTCTGGACTGAAGATGCTGCCTAAAGCATTAGCAAAACTAAGGTCTTTAAAACGTGTAATCTGTGATGAGCACACCGAACAACAGTGGTTGGC
>Frequency_1_QualityScore_EFHHHHHJJJJJJIJJJJJJJJIJJJJJJJJJJJJIJHIJIIIJJIHIJIJFHHIJJJGGHIIJFHIIIHHHI)_Mismatch_1_Sense_+_Library_PoolC
TCATGAAACCTCATCTTGCCCTATTCCATACCTTTAGTTGTATATCCTTTGTTCTTTAATTATGTATAAACTGA
>Frequency_1_QualityScore_FDFHHGGIHIJIJJHIGJIEIGHGGII:3HD>@G>BHGI>FGI\5>;CA>CDDFBEEC>CECDDDC=CC@CAACCDCDD:::@@AC@>DCCCCD_Mismatch_1_Sense_+_Library_PoolC
GAAGAACGCTTTAGTTTGGACTGGCTTGATGATTGAAAAGGGGGTCATGAAACCTCATCTTGCCCTATTCCATACCTTTAGTTGTATATCCTTT
>Frequency_1_QualityScore_FFHHHHHJJJJFHJIJJHJJGHJIJJJJJIJJJJJJJJJJIIJJJJJJI8(=@=CE47@GH=ADE,9;66;;AC@A;=>:@5@3:5>5(443>C_Mismatch_2_Sense_+_Library_PoolC
TAATCTCACAGTGGATGTGGTCGAAGAACGCTTTAGTTTGGACTGGCTTGATGATTGAAAAGGGGTTCATGAAACCTCATCTTGCCCTATGCAA
>Frequency_1_QualityScore_FFHHGHHJGIJ@IHHIJJHHJGIJJJEGIHIIGIIIJHHIIJJJIIJJIJJIJJJJJIJIJJIHGHGHHEFFEDECDC@CCEDDDDEEEEEEDD_Mismatch_1_Sense_+_Library_PoolC
AAAATTTGACTATATAGGTCGATGGGTGGTATATGGGTAGTATATATTTATGAAACAAGAGATGACAGAGGAATTCTCTCATAATATATTTATG
>Frequency_1_QualityScore_FFHHHHHJJJJGIJHIJJJJJJJJJJJJJJJJJJJJJJJJJJJJJJJJJJJHHIIJJHIJCHHEFFFFFEEEEEDDCDEDDDDDDDDDD_Mismatch_1_Sense_+_Library_PoolC
CCAAACAACAGTGGTTGGCTATCAAAGACTCTGCCATCCCTAATCTCACAGTGGATGTGGTCGAAGAACACTTTAGTTTGGACTGGCTT
>Frequency_1_QualityScore_FFHHHHHJJJJJGHJIIJJGIIJIJJJJGHBFHIGIJJJJJJGGHCHIJIJJGGGHHHHHFFFFFFDEC>CCCDD;@ACDDCDDC?ABCCDCDC_Mismatch_1_Sense_+_Library_PoolC
CCAAATTTAAAGATGTTGGACATGCGGGAGTGCTCTGGACTGAAGATGCTGCCTAAAGCATTAGCAAAACTAAGGTCTTTAAAACGTGTAATCT
>Frequency_1_QualityScore_FFHHHHHJJJJJJIJJIJIIJJHHIGHIJJJJJJJJJJJJJJIJJJJJJJJJJJJJJHGHHHHFFFFFE@CCEDDDDDDDDDDDDDDCDDDDDD_Mismatch_1_Sense_+_Library_PoolC
TGATGAGCACACCAAACAACAGTGGTTGGCTATCAAAGACTCTGCCATCCCTAATCTCACAGTGGATGTGGTCGAAGAACACTTTAGTTTGGAC
>Frequency_1_QualityScore_FFHHHHHJIJIGHHIFHIGIIIJJ8CF@DCG@GGIIBBHI(;==BF>GG;C@ECCC;A>CHHAB_Mismatch_0_Sense_+_Library_PoolC
GAACGCTTTAGTTTGGACTGGCTTGATGATTGAAAAGGGGTTCATGAAACCTCATCTTGCCCTA
>Frequency_1_QualityScore_FDFAFF2@EGBBEFGHGAEHFHHGGCHIGGHHGIGIHCDDHDEHIGHGFHDECGHIIGIIGCHGGFHHGHGEHFFF_Mismatch_0_Sense_+_Library_PoolC
GATGGGTGGTATATGGGTAGTATATATTTATGAAACAAGAGATGACAGAGGAATTCTCTCATAATATATTTATGAT
>Frequency_1_QualityScore_FFHHHGHIJJJJJJJJIJJJIJJJJIJJJJHHIHJJJJFGIHIHGHJJJHHJHIIIJGIGIJIHH_Mismatch_1_Sense_+_Library_PoolC
GTTTATCTCCTTAAAATTTGACTTTATAGGTCGATGGGTGGTATATGGGTAGTATATATTTACGA
>Frequency_1_QualityScore_FFHHHHHJJJJJJJJFHHIJJJGHIJJJIJJJJIIHIJJIJJJJIJJIJJIGIGHIIIDIIHJIJJJJGGHHHHFHFFDFFEDC;@CEEA_Mismatch_2_Sense_+_Library_PoolC
ATGATTGGAAAGGGGTTCATGAAACCTCATCTTTCCCTATTCCATACCTTTAGTTGTATATCCTTTGTTGTTTAATTATGTATAAACTGA
>Frequency_1_QualityScore_FAFFFHGIJHGGFHIIJIGGIGH@HIJJJJJJHABGIIJGIIJJJIJJJIGHIGIDEE>CE>BDDEECC>ACADDEECBCDDBBBCB_Mismatch_2_Sense_+_Library_PoolC
AAACAACAGTGGTTGGCTATCAAAGACTCTGCCATCCCTAATCTCACAGTGGATGTGGTCGAAGAACACTTTATTTTGGACTGGCTT
>Frequency_1_QualityScore_FFFFHHHJJJFIJIJIIJIGGHGHIGIIJJJIIGDBDFGIBGHHGHIJIJJJJJGIJIHEHHFHFFFFD?CD8(>>3@@((:ACCB_Mismatch_2_Sense_+_Library_PoolC
GCTATCAAAGACTCTGCCATCCCTAATCTCACAGTGGATGTGGTCGAAGAACACTTTAGTTTGGACTGGCTTGATGACTGAAAAGG
>Frequency_1_QualityScore_FFHHHHHJJJJJJJFHGIJJJJJHIJJJJJJJJJJJJJJJJJJJJIJJHIJIJIIJJJJIIIHGHHHFFFFFEDED@CDCDDDDDCDDDDDCCD_Mismatch_1_Sense_+_Library_PoolC
AGTTCTTTAAAACGTGTAATCTGTGATGAGCACACCAAACAACAGTGGTTGGCTATCAAAGACTCTGCCATCCCTAATCTCACAGTGGATGTGG
>Frequency_1_QualityScore_FFHHHHHJJJJJHIJHIJJJIJJJJJJJJJJJIJJJIJJJJIJGHIGHEH)B=CGHCHDECCCEHBEF@>6>CDC>@CDDDDDDABDDDD_Mismatch_1_Sense_+_Library_PoolC
ACCAAACAACAGTGGTTGGCTATCAAAGACTCTGCCATCCCTAATCTCACAGTGGATGTGGTCGAAGAACACTTTAGTTTGGACTGGCTT
>Frequency_1_QualityScore_FFHHHHGJJJJJJJHIJJJJJJJJJJJJJJJJJJJJJJJJJJJJIJJJJJJJGJJIJJJJJJJJJJIJJHHHHFHFFFFDFFFEEECEE_Mismatch_1_Sense_+_Library_PoolC
AGATTGAAAAGGGGTTCATGAAACCTCATCTTGCCCTATTCCATACCTTTAGTTGTATATCCTTTGTTGTTTAATTATGTATAAACTGA
>Frequency_1_QualityScore_A;FFHHFGIIIGIGIGIGH?ECHII<FHEEHIIIIIIIEGGFAHBGHIEHGACECCE\6@3)7?_Mismatch_2_Sense_+_Library_PoolC
GCCATCCCTAATCTCACAGTGGATGTGGTCGAAGAACACTTTAGTTTGGACTGGCTTGATGACT
>Frequency_1_QualityScore_FFGHHDFGHIIIJJJIJIJJJJJIIJJFGGHIIJJJJGJIJIJJJIJGJIJGHIIJJJJJJJHGFEHAC@DFFEEECCBD?DDDDDDDDD:>>A_Mismatch_1_Sense_+_Library_PoolC
ATCTGTGATGAGCACACCAAACAACAGTGGTTGGCTATCAAAGACTCTGCCATCCCTAATCTCACAGTGGATGTGGTCGAAGAACACTTTAGTT
>Frequency_1_QualityScore_DEHFHGHIJJFHJJJJJJJJJJIJJJJJJJJIIIIIJJJIJJJGIIIIJJIJGH_Mismatch_0_Sense_+_Library_PoolC
TGTATCTCTGTAATTTTTTTCATAATACATTTTGGCTTATGGATTGGATATTCA
>Frequency_1_QualityScore_FFHHHHHJJJJJJJJJJGIHHIIIIGIJHIJHIJGHIJJJJJJJIIIJIIIIIDGGH>>>;7?B>7>AC>ABD\838A>:AC3<>?>A@>A@:>_Mismatch_1_Sense_+_Library_PoolC
GCCATCCCTAATCTCACAGTGGATGTGGTCGAAGAACGCTTTAGTTTGGACTGGCTTGATGATTGAAAAGGGGGTCATGAAACCTCATCTTGCC
>Frequency_1_QualityScore_FFFHHHHIJJJJJJJGJIJJJJBFGIJJJJIIIJJJJJJGIJJJJJHHIJJJJJIIJJJJJJJCHHCHFFFDDCEEECCDDDDCDDEDDDDCDD_Mismatch_2_Sense_+_Library_PoolC
GGTTTGTTTCAATTCACACAGGTGCAATGCAAGAGCAAGATTGGGGTCACATTGATTTTCCTGAGGTGGAAGCTTTGGCTTTGTTCTTTGCCGC
>Frequency_2_QualityScore_FFHHHHHIIJJJJIJIIIJIGIIIIIIGHIJJIJIHIIIJJJJGIIIJJIIIIIIIEIIJIJIIIIHHHEDGGFEFFFFEECDDEEEEEEDDDE_Mismatch_2_Sense_+_Library_PoolT
ATCGTTTCTCTTCATATCTATAGGCCTATTGGATGTATCTTTGTAATTTTTTTCATAATACATAATATCAGTTTAGACTAACATATGTTAGTCT
>Frequency_2_QualityScore_EEEGGGEIIGIIHGGIEIGHEGGIIHIIIHIIIIIIHIIIIIIIIGHIHIHIIGFGGIHIIIGGADEIHCFHIGHIIHD_Mismatch_2_Sense_+_Library_PoolT
CCTATGCAATACCTTTAGTTGTATATCCTTTGTTGTTTAATTATGTATAAACTGAAAATAAGAGTTTTTCTTAGACCGA
>Frequency_2_QualityScore_EFGHHGFIIIJJIGIGIIEGIIJGGIIIGIEDIHIIIJIGGCEDGIIGIGHIIIIHIIJIIIIHHGGEECCB;?ABAACBCCCCCDDDCCCCDC_Mismatch_1_Sense_+_Library_PoolT
ATGCTGCCTAAAGCATTAGCAAAACTTAGGTCTTTAAAACGTGTAATCTGTGATGAGCACACCGAACAACAGTGGTTGGCTATCAAAGCCTCTG
>Frequency_2_QualityScore_FFHHGHHJJJJJJJJJJJJJJJIIIJJJJJJJJJGHIJJJJJJJJGIIIIJJIJIIJJIIJJJJJJJHEEDDEDDDCDDBBDDDDDDDDDDDDD_Mismatch_1_Sense_+_Library_PoolT
GAAGATGCTGCCTAAAGCATTAGCAAAACTTAGGTCTTTAAAACGTGTAATCTGTGATGAGCACACCGAACAACAGTGGTTGGCTATCAAAGCC
>Frequency_2_QualityScore_FFHGHHHIJJIJIIIIJIIIJIIHHIIJIIJIJIIIIIJJJIIIJJIIJJIJJJIGHIIIJIJJJCGHHFGIIJJIJHHF_Mismatch_2_Sense_+_Library_PoolT
CCCTATGCAATACCTTTAGTTGTATATCCTTTGTTGTTTAATTATGTATAAACTGAAAATAAGAGTTTTTCTTAGACCGA
>Frequency_2_QualityScore_FFHHHFHJIIIIIJIIJJJJJIGIIIIIJJJJIJJCGIIJJIIJJIIIGIIJIIGHIIIJIJJJIJJGGFEEDDDDDCCCBBCCDDCCDDCCCC_Mismatch_1_Sense_+_Library_PoolT
TGAAGATGCTGCCTAAAGCATTAGCAAAACTTAGGTCTTTAAAACGTGTAATCTGTGATGAGCACACCGAACAACAGTGGTTGGCTATCAAAGC
>Frequency_2_QualityScore_EEEGHEEEHFGGIGGIHIIIIIIIIIIIIIIIIEIGGFGIIGEGCGIIIIGEFIGFHIIFGIIIIIIII?DGG=>=AEGCA@D66?BCCEEEC?_Mismatch_2_Sense_+_Library_PoolT
GCAATACCTTTAGTTGTATATCCTTTGTTGTTTAATTATGTATAAACTGAAAATAAGAGTTTTTCTTAGACTGAAAATAAGAGTTTTTCTCAAA
>Frequency_1_QualityScore_FFHHHHHJIJJ;IHIJJJJJIIJIJJJJJJJJJJJJJJJJJJJJJFHIJJJFDHFHIIJJJJHHHGHFFCCEDFDEEEDDDDD/(:(3:@@(>C_Mismatch_1_Sense_+_Library_PoolT
AACAGTGGTTGACTATCAAAGACTCTGCCATCCCTAATCTCACAGTGGATGTGGTCGAAGAACACTTTAGTTTGGACTGGCTTGATGACTGAAA
>Frequency_1_QualityScore_FFHHHHHJJJJJJJJIJJJJJJJJJJFHIJJJIJIJJHIJIJJJJJJJHJJIIJJJJJJJIIHHHFFFDAEEDDDDDCDDDDDDCDDDDDDDDD_Mismatch_1_Sense_+_Library_PoolT
TGCCTAAAGCATTAGCAAAACTAAGGTCTTTAAAACGTGTAATCTTTGATGAGCACACCGAACAACAGTGGTTGGCTATCAAAGCCTCTGCCAT
>Frequency_1_QualityScore_FFHHHHHJJJJJIJJJB@CA@FH>CEHIFHII:DGIIJIJJJEHIJIJJJGGHHIIGCGGIJGGHEHHCDD?CCFEECCEEDDDCD9;ACCCCE_Mismatch_1_Sense_+_Library_PoolT
AAGTTTGGACTGGCTTGATGATTGAAAAGGGGTTCATGAAACCTCATCTTGCCCTATGCAATACCTTTAGTTGTATATCCTTTGTTGTTTAATT
>Frequency_1_QualityScore_FFHHHHHJIJJJJHEHGJFHGIIIIJEHHGGIGHJJJIIGIGDGIJJGHHIJJJJJIJJIJ=CBFGHJIHGJJJIGHGHHHHFFF;?@CAAEEB_Mismatch_2_Sense_+_Library_PoolT
ATGCAATACCTTTAGTTGTATATCCTTTGTTGTTTAATTATGTATAAACTGAAAATAAGAGTTTTTCTTAGACTGAAAATAAGAGTTTTTCTCG
>Frequency_1_QualityScore_FFHHHHHJJJJJJJIIEGHJJJJJIJJJJJJJJJJJJJIJIJJJIJIJJJIJIIJJJJJJHGGIJJIIIHHHHFFFFFEEEEEEEEDDDDDDDD_Mismatch_2_Sense_+_Library_PoolT
ATTGGACATGAGGGAGTGCTCTGGACTGAAGATGCTGCCTAAAGCATTAGCCAATGTAAGTTCTTTAAAACGTGTAATCTGTGATGAGCACACC
>Frequency_1_QualityScore_FFHHHHHJJIJJJJJJJJJIJJJJEIJJJIJJIJJJJJJJJIIJJIJJJJJIJIIJJJJIIJGIJJJJHGGIJJJICHDGFHGHFFEB_Mismatch_1_Sense_+_Library_PoolT
AAACCTCATCTTGCCCTATTCCATACCTTTAGTTGTATATCCTTTGTTCTTTAATTATGTATAAACTGAAAATAAGAGTTTTTCTCGA
>Frequency_1_QualityScore_FFGGHHHJJIJJJJJJJJJJJJIJJJJJJJJIJJJIJJJIIJJJJIJJIIIIIJJJAHGEIIGGIIIIJFHIGGIIJDHEHCEEFBFEFDEEED_Mismatch_2_Sense_+_Library_PoolT
ATGAAACCTCATCTTGCCCTATGCAATACCTTTAGTTGTATATCCTTTGTTGTTTAATTATGTATAAACTGAAAATAAGAGTTTTTCTTAGACC
>Frequency_1_QualityScore_FFHHHHHJGIIJJJJJIIJJJJJJIJJJJIIJHGIJJJJJJJJIJIJJIJJJJJJJJJJJIGIIIGJIJHHHHHHHDEFF@BDEEEEEDEDDCD_Mismatch_1_Sense_+_Library_PoolT
TCATATCTATAGGCCTATTGGATGTATCTTTGTAATTTTTTTCATAATACATAATATCAGTTTAGACTAACATATGTTAGTCTAGCTTATGGAT
>Frequency_1_QualityScore_FDFHGHHGJIIJJJJEGFHEHFJIEEGIJJ6()8/=B))8CE)=DE-567@D3@@7;>@C>@;@(>CD;<:(:(>C(5:>AC(:<C?CCCDC4>_Mismatch_1_Sense_+_Library_PoolT
GTCGAAGAACGCTTTAGTTTGGACTGGCTTGATGATTGTAAAGGGGTTCATGAAACCTCATCTTGCCCTATGCAATACCTTTTGTTGTATATCC
>Frequency_1_QualityScore_DFHHHGHJIIJJJIJGIHJJIJJJIJJJJIGHIJHIHIJJIJIJIJIJHIIJJGGIJIIIIGICFHIIGHIIIIHEEAACEDEEBDE>AEDDDD_Mismatch_2_Sense_+_Library_PoolT
CTATGCAATACCTTTAGTTGTATATCCTTTGTTGTTTAATTATGTATAAACTGAAAATAAGAGTTTTTCTTAGACTGAAAATAAGAGTTTTTCC
>Frequency_1_QualityScore_FFHHHHHJJJJJJJJJJJJJJIJJJJJJJJJJJJJIJIIIJIIJIIJJHIGJIIIIIGHGFHHIIJGC@@GEHIF_Mismatch_2_Sense_+_Library_PoolT
TGCCCTATGCAATACCTTTAGTTGTATATCCTTTGTTGTTTAATTATGTATAAACTGAAAATAAGAGTTTTTCCA
>Frequency_1_QualityScore_FFGAFFFHHHHJJJJFIGJIJIIIIIIGIIIJIIJJJIJJJJJIJJJJJJJIIIJJJGIJEHJJJHGGHHHHHFFFFDECEEDDCDDEDDDBB=_Mismatch_0_Sense_+_Library_PoolT
GGGTAGTATATATTTATGAAACAAGAGATGACAGAGGAATTCTCTCATAATATATTTATGATATGATATTTTTATGGATTTTTACTTTACGAGA
>Frequency_1_QualityScore_DFHHFBHGHGG<AEH>9FHGA<EHEHCBHFDBBGI?BGHI??FGBFGICDEGGGDGIGICFHBBFFCFG:@EHB@CHAE_Mismatch_2_Sense_+_Library_PoolT
CTATGCAATACCTTTAGTTGTATATCCTTTGTTGTTTAATTATGTATAAACTGAAAATAAGAGTTTTTCTTAGACTGGA
>Frequency_1_QualityScore_FFHHHGFIJIJGIIIGHIHHGHGGIJGIGHIIJJJIJIFHIJJJJHIIGGIJGHHHHIIJIJIIBFHJIHFFCGIJIFHEHFFDB_Mismatch_0_Sense_+_Library_PoolT
CCTATTCCATACCTTTAGTTGTATATCCTTTGTTGTTTAATTATGTATAAACTGAAAATAAGAGTTTTTCTCAAAAACAAAAGCA
>Frequency_1_QualityScore_FFHHHHHIJJJJJJJHIJJJHJIFHIJJJJJHIIJJJJJJJJJJJJJJJJJJJJJJJJJJJJJJIJJJJCHHHHHHFFFFFFFEEEEDEDDDDD_Mismatch_1_Sense_+_Library_PoolT
CATATCTATAGGCCTATTGGATGTATCTTTGTAATTTTTTTCATAATACATAATATCAGTTTAGACTAACATATGTTAGTCTAGCTTATGGATT
>Frequency_1_QualityScore_FFHHHHHIIJJJJJJJJJJJJIJJFHIJJJJIJJJGHHIJJJJJGIJIIIJJJIFIJIIIGEHHHHBEFFFDDEDCCDCDDDDDDDDDCCCCDD_Mismatch_2_Sense_+_Library_PoolT
CATAAAGCATTAGCAAAACTTAGGTCTTTAAAACGTGTAATCTGTGATGAGCACACCGAACAACAGTGGTTGGCTATCAAAGCCTCTGCCATCC
>Frequency_1_QualityScore_FFHHHHHJJJIJJJJJJGIIJJIJIJJJJJJJJJJJJJJJJIJIJJIJJJJJJJJJJJJJIIIIJIJJJJIJIIJHHHH_Mismatch_2_Sense_+_Library_PoolT
TGAACAAGAGATGACAGAGGAATTCTCTCATAATATATTTATGATATGATATTTTTATGGATTTTTACTTTACGATTGA
>Frequency_1_QualityScore_D<FBBDHGGEGIIHGIIHIJJGIEGHHIEHGGIIJJJIEII@BBHFGGGGEDFDHIIJHCDBFECGBHHCG@FH;=;CECHAEAD?@@;?A;AC_Mismatch_2_Sense_+_Library_PoolT
ATGCAATACCTTTAGTTGTATATCCTTTGTTGTTTAATTATGTATAAACTGAAAATAAGAGTTTTTCTTAGACTAAAAATAAGAGTTTTTCCCA
>Frequency_1_QualityScore_FFHHHHHJJJJJJAHHJJJGIJJJIIJJJJJIJJJJJJJJIJIJGJHHHHHHHFBECCCEEC;;AC>@CACDDDC>CBDB<<BBDDDEEECDDD_Mismatch_0_Sense_+_Library_PoolT
TTTACCGTTTTCCACAAACACCGGTTGGACCACAACTCGGATCTTATCTACACGATTGTTTGCTTCATTCAATATGCGCGTTTTTATATGGAAA
>Frequency_1_QualityScore_DDFFDAD@EFIEHF<BH3AFFC?H@CDAEEFGII>DEG3DFIEFBDF)=F4@FAACE3?CEFF7=BB?;?6=CCBB_Mismatch_2_Sense_+_Library_PoolT
GTTGGCTATTAAAGACTCTGCCATCCCTAATCTCACAGGGGATGTGGTCGAAGAACACTTTAGTTTGGACTGGCTT
>Frequency_1_QualityScore_FFHHHHHJJJJIGFHIIIJJIIJJJIJJJJIJJJIJJJJJJJJJJJJJJJJJJJJJIIJJJJIJI_Mismatch_0_Sense_+_Library_PoolT
CAAGAGATGACAGAGGAATTCTCTCATAATATATTTATGATATGATATTTTTATGGATTTTAGCA
>Frequency_1_QualityScore_FFAFH@FHGIJJJCHHHIIIIJJJJJJJJJJJIJJJJIIIIIIJIIJJJJJJEGJJIJIJJIJJJJJJJHHHHHGGFFFFFFEEDEDECDDDDD_Mismatch_0_Sense_+_Library_PoolT
GGTGGTATATGGGTAGTATATATTTATGAAACAAGAGATGACAGAGGAATTCTCTCATAATATATTTATGATATGATTTTTATGGATTTTTACT
>Frequency_1_QualityScore_FFHHHHHJJJJJJJJIJJJJJJJJJJIJJJJJDHIJJJJJJJJHJIIJIJJJIIIJJIJIJJJGGHDFDCEDDDDCDCDBDDDDDDDDDDDBDD_Mismatch_1_Sense_+_Library_PoolT
AGATGCTGCCTAAAGCATTAGCAAAACTTAGGTCTTTAAAACGTGTAATCTGTGATGAGCACACCGAACAACAGTGGTTGGCTATCAAAGCCTC
>Frequency_1_QualityScore_FFHHHHHJJJJHIHIIGHIJJJIJJJIHIJJJJIJJJJJJIJJJJIJJJIJJJJJJJJJFHIJIJJHHHHHHFFFFFFEDEEE;ADDBDDDDCC_Mismatch_2_Sense_+_Library_PoolT
GCAATACCTTTAGTTGTATATCCTTTGTTGTTTAATTATGTATAAACTGAAAATAAGAGTTTTTCTTAGACTGAAAATAAGAGTTTTTCTCGAA
>Frequency_1_QualityScore_FFHHHHHJJJJJJJJJIJJJJJJIJJJJJ@?BB<FG?<FHIACHI\58=@DCGGCGCE>CEBE?@DF;>>@@>A>@@C>CC:@:AA@@DB@CC@_Mismatch_1_Sense_+_Library_PoolT
TGGAAGAACGCTTTAGTTTGGACTGGCTTGATGATTGAAAAGGGGTTCATGAAACCTCATCTTGCCCTATGCAATACCTTTAGTTGTATATCCT
>Frequency_1_QualityScore_FFHHHHHJJJJJHJJJHEHHGHHIGIIJJJJJJJJJIJJJJJJJJJJJJIJIHIIJJJJJGHIJJJJJHDFFFEEEEEEEDDDEEEEDDEEEDC_Mismatch_2_Sense_+_Library_PoolT
TTTTACTTTACGATTGAATCCTTTCTCTTCATATATATAGGCCTATTGGATGTATCTCGGTAATTTTTTTCATAATACATAATATCAGTTTAGA
>Frequency_1_QualityScore_FFHHHFHJJJJJJIJIIJJJIIJJGJJJJJIJJGHIJJJJJJJJJJJIHJJJJJJJJJJIJEIJHHIIIHGGHHHFHHFFFFCEDEEEDFEEFF_Mismatch_0_Sense_+_Library_PoolT
AAGAGTTTTTCTCAGACTGGAATTATTTATAGGTGTTTATCTCCTTAAAATTTGACTTTATAGGTCGATGCTGGTATATGGGTAGTATATATTT
>Frequency_1_QualityScore_FFHHHHHJJJJJIIJJGHIJIIJJJJJJJJJIJJIJJJJJJIJJJIJIGGIJJIFHIIIIJJIJIJIIHAEEEFFFFFFFCEEEEFEDDDC_Mismatch_2_Sense_+_Library_PoolT
GATGATTGAAAAGGGGTTCATGAAACCTCATCTTGCCCTATGCAATACCTTTAGTTGTATATCCTTTGTTGTTTAATTGTGTATAAACTGA
>Frequency_1_QualityScore_FFHHHHHJJJJJJJJIJIJJIJJJJJIJEBFF>BF??FHG;FHI\:=?ACBEFCCAC@A@CC;>CC><@>@C@CCCDCCD@A@ACC@D_Mismatch_1_Sense_+_Library_PoolT
CGAAGAACGCTTTAGTTTGGACTGGCTTGATGATTGAAAAGGGGGTCATGAAACCTCATCTTGCCCTATGCAATACCTTTAGTTGTAC
>Frequency_1_QualityScore_=+@@DD:E2@E+<<A<C<C*:CD*?1C?:B????B??DDDB)8DD*88.8BC;CC@CEDCA3==ACDCC@@BADADA:A;@AAA>>BAA_Mismatch_1_Sense_+_Library_PoolT
TCGATGGGTGGAATATGGGTAGTATATATTTATGAAACAAGAGATGACAGAGGAATTCTCTCATAATATATTTATGATATGATATTTAG
>Frequency_1_QualityScore_FFHHHHHIIJIJJJJJJJJJJJJIJJJIHJJIIJJJJIGJJIJHHHIJJJJIIEHIJJJJJIJIJIHHHHHHFFFFF;@EEDEEDDDDD_Mismatch_1_Sense_+_Library_PoolT
TCTTTAGTTGTATATCCTTTGTTGTTTAATTATGTATAAACTGAAAATAAGAGTTTTTCTTAGACTGAAAATAAGAGTTTTTCTCAGCA
>Frequency_1_QualityScore_FFHHHHHJIJIJIJIJIIGBGHIJJIIJJJJJJJJJBGGIGHGHIGGIIIGJJHGHHFFFFFFDD@DDDDDDDDDDDDDDDDC>CBDDDDDDB>_Mismatch_2_Sense_+_Library_PoolT
ATTCACTCTCCAAGGAGAGCATATAGAACCCTACCGAGAATAGAACCTGTACTTGTGGAAACCCAAGACTTTACCGTTTTCCACAAACACCGGT
>Frequency_1_QualityScore_FDHHHHHJJJIJIJJJIIIIHIGIJGIJJJIJIJJJJJJJJJIJJJIIJJJIHIJJJIJJJJIGHHHHHHFFFFFEDDEEEEDDDDCCCBDDDD_Mismatch_0_Sense_+_Library_PoolT
TACCATGCCAAAACTGAAGGTTCTTATCATATACAATCACAGTTCAAAGCGTGCAATACTTCAAGATGCTGCCTAAAGCATTAGCAAAACTAAG
>Frequency_1_QualityScore_DDDDDDDBBEIED+3A+29CB>EEI*8CD?@?BDDDEI<BBDADC>@)/=CA7@C@ACDCC7=ACCAD@;?)7?;)6;@A>>>(,;?55>DAA>_Mismatch_2_Sense_+_Library_PoolT
GTTGGACTGGCTTTATGATTGAAAAGGGGTTCATGAAACCTCATCTTGCCCTATTCCATACCTTTAGTTGTATATTCTTTGTTGTTTAATTATG
>Frequency_1_QualityScore_FFHHHHHJJJJJJJJJJJJJJJIJJJJJJJJIJJJJJHIIIJJJJJJJJJJIIJIJJJJJJJJJIJJJHFGHJEHHHHHGHHF;CFFFEDECEE_Mismatch_2_Sense_+_Library_PoolT
TCATGAAACCTCATCTTGCCCTATGCAATACCTTTAGTTGTATATCCTTTGTTGTTTAATTATGTATAAACTGAAAATAAGAGTTTTTCTTATA
>Frequency_1_QualityScore_FFHHHHHJJJJJJJJJJJIJJJJJIJJJJJJJJJJJJJJJJJIIJJJGH=AHHHEFFDDEDDD?BDDDDDEEEDDDDBDDDDDDDBDDDDCDDD_Mismatch_0_Sense_+_Library_PoolT
AACACCGGTTGGACCACAACTCGGATCTTATCTACACGATTGTTTTTATATTCAATATGCGCGTTTTTATATGGAAAGCACATCGTTTCTCTCC
>Frequency_1_QualityScore_FDHGGHGJIJJJIGHHIGJGIIJJIFG)):009B*09DG*BFG;A@CD>7@@3C>===>3?).;@((6;;>C>>;@>@C(:5>35:>>;;A;@C_Mismatch_1_Sense_+_Library_PoolT
GAAGAACGCTTTAGTTTGGACTGGCTTGATGATTTAAAAGGGGTTCATGAAACCTCATCTTGCCCTATGCAATACCTTTAGTTGTATATCCTTT
>Frequency_1_QualityScore_FFFHHHGJJJIJJJIIIIFHHGIJIJEIIJJJGHIIFEHJJHG37AEEECCFFFDDDBDDDDBCDDDDBDDDDDDDDDDDDDCB@BDDCDEDDD_Mismatch_0_Sense_+_Library_PoolT
GGTTGGACCACAACTCGGATCTTATCTACACGATTGTTTTTATATTCAATATGCGCGTTTTTACACCGGTTGGACCACAACTCGGATCTTATCT
>Frequency_1_QualityScore_DBBFFFDGHIGGECHIIAGHEGAHHGCEGCDHIIHGI9FG@BG@FHIIIIIIHEHIIIIB>CH>@HHGIIGE7@DHFHHGHGFFB@BEDC@CCA_Mismatch_0_Sense_+_Library_PoolT
CATCTTGCCCTATTCCATACCTTTAGTTGTATATCCTTTGTTGTTTAATTATGTATAAACTGAAAATAAGAGTTTTTCTCAGACTGGAAGTAAA
>Frequency_1_QualityScore_EFHHGDFGGIJJJIIJGDGGGFEHIIIJIJIGGHH@FGIIIIIHEH.7?EEDFFEBBBDD>8@@BDCDEEDD_Mismatch_0_Sense_+_Library_PoolT
ACCGGTTGGACCACAACTCGGATCTTATCTACACGATTGTTTTTATATTCAATATGCGCGTTTTTATATGGA
>Frequency_1_QualityScore_FFHHHGHJJJJIGJJIEGIGIJIJ**0:9BB**9?F*;CA-;@;@C4=CCCC;CE:CCBEDF;;@>>AC>@>>>@C(5:>A::;3;(;:@A:>C_Mismatch_1_Sense_+_Library_PoolT
GAACGCTTTAGTTTGGACTGGCTTTATGATTGAAAAGGGGTTCATGAAACCTCATCTTGCCCTATGCAATACCTTTAGTTGTATATCCTTTGTT
>Frequency_1_QualityScore_FFHHHHHJJJJGJJIIIIJJJJIGHIHJJIIGIHIIIJGFHIHJJJJJ?DGHIJIJII_Mismatch_1_Sense_+_Library_PoolT
AGTTGTATATCCTTTGTTCTTTAATTATGTATAAACTGAAAATAAGAGTTTTTCTCGA
>Frequency_1_QualityScore_ADHHFFHIG>+<:?C<3?BC31?E1?3C9?<BC*?BFGH9FGA?BDGC@).8CGCE@CGHC;@>A?>CAA).7;B;7>A>BC3;A;>>A@@CB>_Mismatch_1_Sense_+_Library_PoolT
ACTGGCTTGATGATTGAAAAGGGGTTCATGAAACCTCATCTTGCCCTATGCAATACCTTTAGTTGTATATACTTTGTTGTTTAATTATGTATAA
>Frequency_1_QualityScore_DEHHHHHIJGIFHJJIJJIIIIJIJJJGJJJJJJJIJJJJIAHGIHHHF?EHF?BDDBDCD@DEDDD@BB@BBDDDDDCDDDDDDDDDDDDDDD_Mismatch_2_Sense_+_Library_PoolT
ACAAACACCGGTTGGACCACAACTCGGATCTTATCTACACGATTGTTTGCTTCATTCAATATGCGCGTTTTTATATGGAAAGCACATCGTTTCT
>Frequency_1_QualityScore_FFHHHHHJJJJJJJJJIIJJJJJJJJJJIJGIJIJJJJJJJJJJIJJIJJJIIJJJJIJJIIIJIIGGHHHIIIJJDHHHHHFFFFFEFC_Mismatch_2_Sense_+_Library_PoolT
ACCTCATCTTGCCCTATGCAATACCTTTAGTTGTATATCCTTTGTTGTTTAATTATGTATAAACTGAAAATAAGAGTTTTTCTTAGACCA
>Frequency_1_QualityScore_FDHFHGHGIGJIJIGGGGIIIIGIIJFHIJECDFAEFGICIII@GB#0?FDGGG:?FADFHCCHGC@48.)).7=CHEH<EEFFFFFEECCCEE_Mismatch_2_Sense_+_Library_PoolT
TGTATATCCTTTGTTCTTTAATTATGTATAAACTGAAAATAAGAGTNTTTCTCAGACTGGAATTATTTATAGGTGTTTATCTCCTTCAAATTTG
>Frequency_1_QualityScore_DD?<<CABB@EG@AAHC:2?**1?4EDH@*10@)88?DBD?<)8==B@@GHG<ECE;).7)7_Mismatch_1_Sense_+_Library_PoolT
TTAGTTTGGACTGGCTTGATTATTGAAAAGGGGTTCATGAAACCTCATCTTGCCCTATGCAA
>Frequency_1_QualityScore_FFHGHHHJJJIJIJJJJJJJFHHIIHIJJJJJJJJJIJJIJJJJJJJJJJJJJJGJJJJJJJJIGIIJFHHHIIIJJHHHHF@_Mismatch_2_Sense_+_Library_PoolT
TTGCCCTATGCAATACCTTTAGTTGTATATCCTTTGTTGTTTAATTATGTATAAACTGAAAATAAGAGTTTTTCTTAGACCGA
>Frequency_1_QualityScore_DFHDFFFHIJAFHHHIJJFFBCEHBECFFC?BDBGIJDGGGFHH?DEHEDFFEHEE@DDF=CHI.=@GHC=;AHEFFFB;;@CCBD@>ACDED5_Mismatch_0_Sense_+_Library_PoolT
TTGATGATTGAAAAGGGGTTCATGAAACCTCATCTTGCCCTATTCCATACCTTTAGATATCTTTCCTTTTCAGTTTTGACACAAACTAATTATC
>Frequency_1_QualityScore_DDDDDD:AEE@EI+<CECDE9AF@@EC?EDA?:9DD?0)07?BDCB4)BBDE>@@;.=.@47)(7=..?@36AAA<663=;>A>A_Mismatch_2_Sense_+_Library_PoolT
TTGGCCAGCTATCGAATTTAAAGATGTTGGACATGCGGTAGTGCTCTGGACTGAAGATGCTGGCTAAAGCATTAGCAAAACTAAG
>Frequency_1_QualityScore_FFHHHHHJJJJJJJJJJJJJJJJJHIIIJIJIJJJJJJJJIJJJJJIIIJIJJHIIGHIIIJIHIJIIIFGH@CHIIIGHHFHHFFDFFEECCC_Mismatch_1_Sense_+_Library_PoolT
CATCTTGCCCTATTCCATACCTTTAGTTGTATATCCTTTGTTCTTTAATTATGTATAAACTGAAAATAAGAGTTTTTCTCAGACTGGAATTAAA
>Frequency_1_QualityScore_?DHDHFHGGGGII+CHEHHIJIGIEHIIIJGBFCGGII9FGIIJJJIJJGJJIIDGIIIGGGD=5C=@@;7=AE=EFDF<CEDFCDEE@DCEDC_Mismatch_1_Sense_+_Library_PoolT
ATGACAGAGGAATGCTCTCATAATATATTTATGATATGATATTTTTATGGATTTTTACTTTACGATTGAATCCTTTCTCTTCATATATATAGGC
>Frequency_1_QualityScore_FFHHHHHJJJJJJJJIJJJJJJJIJJJJJJJJFGHJJGIJJJJIJJIJJJJJHIJJJJJJJJIHHHFFDBCBDDCCDCDDDDDCDDDDDDDDCD_Mismatch_1_Sense_+_Library_PoolT
ATATGCTGCCTAAAGCATTAGCAAAACTAAGGTCTTTAAAACGTGTAATCTGTGATGAGCACACCGAACAACAGTGGTTGGCTATCAAAGCCTC
>Frequency_1_QualityScore_DDFFFF3FF?@GCGEF9F<9AE4C?FB9DFGIG?;D>FD?*8BFBFFFDCF;;@;@@)=775(4/,\,5;>BB@ABAA???8784>(4@>@A@:_Mismatch_2_Sense_+_Library_PoolT
GTTTTTCAACGAAGAAATCACTCTCCAAGGAGAGCATATAGACCCCTACAGGGAATGGACCCCGGTACTTGTGGAAACCCAGGATTTTGCTGTT
>Frequency_1_QualityScore_?DHF<FHI>EFFIIICFHI>HDDEGHCHCHIIGHHHIFHIFEEIGGCDGECH?<DHGIIIIHHIGG@C_Mismatch_0_Sense_+_Library_PoolT
CTTTAGTTGTATATCCTTTGTTGTTTAATTATGTATAAACTGAAAATAAGAGTTTTTTTCAGTCTGAG
>Frequency_1_QualityScore_FFFHFHDIGIIJIJJJIJIJJIJIIIIJHIGHIJJJIJIJIIGHGBFHIIJJJJIGIIIJJJJIDFGIIFGHII@CEEHFHHFFFFFFE_Mismatch_2_Sense_+_Library_PoolT
CTCATCTTGCCCTATGCAATACCTTTAGTTGTATATCCTTTGTTGTTTAATTATGTATAAACTGAAAATAAGAGTTTTTCTTAGACTCA
>Frequency_1_QualityScore_FFHHHHHJJJJJJIIIJIJJJJJJJJJJJJJJJJJJIJJJJIJJIIJIIJHHIJIIJJGICHIJJJJIJGIGIJHGHHFHHHGF@DFFDEEEDE_Mismatch_2_Sense_+_Library_PoolT
TGCAATACCTTTAGTTGTATATCCTTTGTTGTTTAATTATGTATAAACTGAAAATAAGAGTTTTTCTTAGACTGAAAATAAGAGTTTTTCTCAA
>Frequency_1_QualityScore_DDDDDDDIEIEEEIII:+24+AF+*?EE<DII@D8?@B?DEDB?B<==BD<4@CC)=7;=ACA:?=CD=?@?7;;;>A>A@AA<A?(;=?_Mismatch_1_Sense_+_Library_PoolT
AAGTTTGGACTGGCTTGATGATTGAAAAGGGGTTCATGAAACCTCATCTTGCCCTATGCAATACCTTTAGTTGTATATCCTTTGTTGTTT
>Frequency_1_QualityScore_FFHHHHHJJJJJIIIIJJJJIJIJJJJJJJJIJJJIJJJJJJJJIIJJJJIJJJJJJJIJFHJJJJJJIHGIJJCDEHHGHHFH@CFFFECEEC_Mismatch_2_Sense_+_Library_PoolT
TGCAATACCTTTAGTTGTATATCCTTTGTTGTTTAATTATGTATAAACTGAAAATAAGAGTTTTTCTTAGACTGAAAATAAGAGTTTTTCACAA
>Frequency_1_QualityScore_FFHHHHHJJJJIJIIJJJJJJJJJJJJIJJIJJJJJJIJIIJIIIJJJJHIIIJJJJJJBFHIIIJJJIIHHI_Mismatch_2_Sense_+_Library_PoolT
GCAATACCTTTAGTTGTATATCCTTTGTTGTTTAATTATGTATAAACTGAAAATAAGAGTTTTTCTTAGACTA
>Frequency_1_QualityScore_D+:C?))A?EB?FB>F>3CF41@?<9:C:CGB<??:0*09D*?BFIFBA4?F)8=B4BFA;@_Mismatch_2_Sense_+_Library_PoolT
AGGGGATCATGAAACCTCATCTTGCCCTATTCCATACATTTAGTTGTATATCTTTTGTTGTT
>Frequency_1_QualityScore_DFDDDFHHGGGIHIGHIGCABGGGEII00?:0BB99DBD?FGA\-5==;@DDFFCCC>A;@AC>@C?AAC>C>>CDDCCCD4>@::3@@:A@>>_Mismatch_1_Sense_+_Library_PoolT
GAAGAACGCTTTAGTTTGGACTGGCTTGATGATTGAAAAGGGGGTCATGAAACCTCATCTTGCCCTATGCAATACCTTTAGTTGTATATCCTTT
>Frequency_1_QualityScore_8DBBD4ABABDE)+222<?D9*:C*:*:C?B3?B<B@D*?**99B/9B38B(=A@4:/;=/@@A@>AAA5>ADA?_Mismatch_1_Sense_+_Library_PoolT
AACAGTGGTTGGGTATCAAAGACTCTGCCATCCCTAATCTCACAGTGGATGGGGTCGAAGAACACTTTAGTTTGG
>Frequency_1_QualityScore_FFHHHHGIGIHIGGIIJJJJIJJIGJGIGGIIGGHIIGGFFHIGHGGGHGEDBFEDCEEDEDCD@BDDDCDDBAC;>BDEDDEDEDDDDBBDD@_Mismatch_0_Sense_+_Library_PoolT
AACCCAAGACTTTACCGTTTTCCACAAACACCGGTTGGACCACAACTCGGATCTTATCTACACGATTGTTTTTATATTCAATATGCGCGTTTTT
>Frequency_1_QualityScore_FFHHHHHJJHIJJJJJJJJJJJJIJIIGIJJJJJJJJJGJJJJIJIIHIIIIDGIJIJJJJIGIIJDIIHGHJIJIEIEHHGFDDDDDB5?>@B_Mismatch_0_Sense_+_Library_PoolT
CTTTAGTTGTATATCCTTTGTTGTTTAATTATGTATAAACTGAAAATAAGAGTTTTTCTCAGACTGGAATTATTTATAAAAAAAAAAAAGATCG
>Frequency_1_QualityScore_FDHHHHHJJJJJJJJJJIGJJJJJJJJJJJ<;HCD4H?<FHI?FHJ\;@@=C@HIEHDHFFEHE;@DDCCCCCDECC@CCCD>A@CC>CDD@;A_Mismatch_1_Sense_+_Library_PoolT
GTCGAAGAACTCTTTAGTTTGGACTGGCTTGATGATTGAAAAGGGGTTCATGAAACCTCATCTTGCCCTATGCAATACCTTTAGTTGTATATCC
>Frequency_1_QualityScore_FFHHHHHIIIJJJJJJJJJJJIJJJJJJJIHIJJJIIIJIFGIJIJJJJJIIIJEHIJGIJIIJGFHHACEFFFDEEEEDBBDDDDBDBDDDDD_Mismatch_1_Sense_+_Library_PoolT
GGCTTTGTTCTTTTCTGCAAGTCAATACTCTCTTCCAACGTTTTTGCATACCATCCCTAATCTCACAGTGGATGTGGTCGAAGAACGCTTTAGT
>Frequency_1_QualityScore_FFDFHBFFHIIEHGIGHGGGIEHEHHHIFGHIIEHIGEIIIIIGIIEH=E?EE@;?B3>CC3@>@6;>@@;88><?BCDECC<ACBACCCACB?_Mismatch_0_Sense_+_Library_PoolT
TTTCCACAAACACCGGTTGGACCACAACTCGGATCTTATCTACACGATTGTTTTTATATTCAATATGCGCGTTTTTATATGGAAAGCACATCGT
>Frequency_1_QualityScore_FECFHFHIEGGEHGGGGHGCHGGIIIBHIIDIJG@0?D49BB3EHE8;CG\596;@>>C(=?=@CDCA5::A>9>C:3:(::>@AC(4@A:44:_Mismatch_0_Sense_+_Library_PoolT
TGTGGTCGAAGAACGCTTTAGTTTGGACTGGCTTGATGATTGAAAAGGGGGTCATGAAACCTCATCTTGCCCTATGCAATACCTTTAGTTGTAT
>Frequency_1_QualityScore_FFHHHHHJJHIHHIJJGIJIJJJJ:?BBDAHBFHGI36BF;@>AF@@@E=CEEEEE=C7;CF?@CE;A@C@;?5@C>@>CA_Mismatch_0_Sense_+_Library_PoolT
GAACGCTTTAGTTTGGACTGGCTTGATGATTGAAAAGGGGTTCATGAAACCTCATCTTGCCCTATTCCATACCTTTAGCCA
>Frequency_1_QualityScore_FFHHHH@FHIJJIJJIJJIJJGJJJJIJJJJJIIIJIJJJJJGIIJJJJJJJGIJJJJIIJGIHHHHHHEFFFFDDFEEECEEDDDCDDC5;CC_Mismatch_2_Sense_+_Library_PoolT
AAGGGGTTCATGAAACCTCATCTTGCCCTATGCAATACCTTTAGTTGTATATCCTTTGTTGTTTAATTATTTATAAACTGAAAATAAGAGTTTT
>Frequency_1_QualityScore_FFHHHDHIJJGGIJJJIJJIIJGIJGIGGGGJGIIEGBGEHHGGGIHFHGHGBEBB?@@CDDBD(5@BDC@C>(;2=<>3>7<A@CDC_Mismatch_0_Sense_+_Library_PoolT
TTACCGTTTTCCACAAACACCGGTTGGACCACAACTCGGATCTTATCTACACGATTGTTTTTATATTCAATATGCGCGTTTTTACACC
>Frequency_1_QualityScore_FFHGFFHIIJGIGHFFHECDGHGEHHIIIJIIJIIJHIJDCIJIIHJICDHHA(=)).7=7A=A9?););.?3;6(.6;;@;(;@>A_Mismatch_1_Sense_+_Library_PoolC
CCCTAATCTCACAGTGGATGTGGTCGAAGAACACTTTAGTTTGGACTGGCTTGATGACTGAAAAGGTTCATGATAAATCTTGCCCTC
>Frequency_1_QualityScore_FFHHHHHJJJJJJJJJJHIJIJIHHJHIJIJJJJJJJJJJJJJJJJIJJJJJJIJ:6??>C7>7BCE>A6;;>@>@CACDDCCD@5?CC?8@44_Mismatch_1_Sense_+_Library_PoolC
CATCCCTAATCTCACAGTGGATGTGGTCGAAGAACACTTTAGTTTGGACTGGCTTGATGACTGAAAAGGTTCATGATACATCTTGCCCTCATCA
>Frequency_1_QualityScore_FFGHDDDIEIJIIDGIGIGGIFGGGIGHCFCGGGHHHDGHIGIGIJJIIIJJGGHII=CEGEDH<E/.7);3);@_Mismatch_2_Sense_+_Library_PoolC
AAAGACTCTGCCATCCCTAATCTCACAGTGGATGTAGTCGAAGAACACTTTAGTTTGGACTGGCTTGATGACTGA
>Frequency_1_QualityScore_DDHHF?DFEDHB@FBEG?HEEHFGDHGHEIIHHG?FAGIIF>FDGHIIHEHHGIEFEFHGGCHAFHG@GEGGAD@C>?=??)7?@D77;@5?>>_Mismatch_0_Sense_+_Library_PoolC
GGTTCATGAAACCTCATCTTGCCCTATTCCATACCTTTAGTTGTATATCCTTTGTTGTTTAATTATGTATAAACTGAAAATAAGAGTTTTTAAA
>Frequency_1_QualityScore_FFHHHHHIJIJJFHIHIJJIIIJIGIIJJJJJIJIIJJIIIJJJ0(=8<CFE:FFHAH3=7?AAAC@@EC>?B;;CECA?CC;@C@<C:CD35:_Mismatch_2_Sense_+_Library_PoolC
TCACAGTGGATGTGGTCGAAGAACACTTTAGTTTGGACTGGCTTGATGACTGAAAAGGTTCATGATACATCTTGCCCTCATCAACATCTTTAAT
>Frequency_1_QualityScore_FFHHHHHJJJEHJHJJJJJJJJJJJIJIJJJJJJJJJJJIJIJJIJJJIGCFGIIIDFHEGHEEFFBFE@CEECDA>CCDDDCBDDCD/,444@_Mismatch_1_Sense_+_Library_PoolC
GAAACAACAGTGGTTGGCTATCAAAGACTCTGCCATCCCTAATCTCACAGTGGATGTGGTCGAAGAACACTTTAGTTTGGACTGGCTTGATGAC
>Frequency_1_QualityScore_FFHHHHHJJJJJJJJJJJJJJJJJJJJJJJJJGIJJJJIJJJEIIJJJJJJJJJJJJJJIJIJEHIGGGEHGHFFFFDDEEDDDDDDDDCDDDB_Mismatch_0_Sense_+_Library_PoolC
CATGATTACATTAAATGCTCTGCAGCTCTTTGTTTTTCAACGAAGAAATCACTCTCCAAGGAGAGCATATAGACCCCTACAGGGAATGGACCCC
>Frequency_1_QualityScore_FFHHHHHJJJJIJJJJJJJJJJGIJJFIJIIIJJJIJJIIJJJIJJJHHHHHFFFDCCEEDDDEEFEFEDEDECDDDDDDDDDDDECC@CCDCD_Mismatch_0_Sense_+_Library_PoolC
TACCGTTTTCCACAAACACCGGTTGGACCACAACTCGGATCTTATCTACACGATTGTTTTTATATTCAATATGCGCTTTTTTATATGGAAAGCA
>Frequency_1_QualityScore_DDHHHHHIIIIIII@:CE4CF99CGI9FHI:@??DB<GIBHED<DDGI<=CH>3@CA)@CEGEAEH=A@???@CBC@CDCCAACB?@C5@CD:>_Mismatch_1_Sense_+_Library_PoolC
CTTTGGACTGGCTTGATGATTGAAAAGGGGTTCATGAAACCTCATCTTGCCCTATGCAATACCTTTAGTTGTATATCCTTTGTTGTTTAATTAT
>Frequency_1_QualityScore_FFHHGHGJJJIIJIJJJIGJFHIIJJHIJIJIHIJIJIHIIIIIIFGIJIGIJIIJJJ<2=73=?>7?C?);6>ACC:;ACAC;@CD>@?C>A9_Mismatch_1_Sense_+_Library_PoolC
TGCCATCCCTAATCTCACAGTGGATGTGGTCGAAGAACACTTTAGTTTGGACTGGCTTGATGACTGAAAAGGTTCATGATACATCTTGCCCTCA
>Frequency_1_QualityScore_DFFHHGHJIJJJIJJJJJFHGGIIFHIBFHGIGJJJJJIIIGIEGIJJJJJIICHC86=>>)7=?AAD95(.666(5;A(;;;5;5,5@><9@@_Mismatch_1_Sense_+_Library_PoolC
CCATCCCTAATCTCACAGTGGATGTGGTCGAAGAACACTTTAGTTTGGACTGGCTTGATGACTGAAAAGGGTCATGATACATCTTGCCCTCATC
>Frequency_1_QualityScore_FFHHHHHIIIIIBBFA<EGEEHHHBGII6@FGGGGIIIIIICGHGI=FHHEAEEFEFGHHFC@DDFCCCCCEEDCC>CDDDCD?BCACDDDEDD_Mismatch_1_Sense_+_Library_PoolC
CTGGACTGGCTTGATGATTGAAAAGGGGTTCATGAAACCTCATCTTGCCCTATGCAATACCTTTAGTTGTATATCCTTTGTTGTTTAATTATGT
>Frequency_1_QualityScore_DDHBFDD?DHBACFHECACHIGH@FHGHIIEHDH*9?F??8BBBDBBFHIH;EHFFFB<>3;@;@A925,98:@B0<20(::>AAACC_Mismatch_1_Sense_+_Library_PoolC
ACAACTCGGATCTTATCTACACGATTGTTTTTATGTTCAATATGCGCGTTTTTACACCGGTTGGACCACAACTCGGATCTTATCTCCA
