# Supplementary material for: Differential Gene Expression Reveals Candidate Genes for Drought Stress Response in Abies alba (Pinaceae)
Source: PLoS One. 2015 Apr 29;10(4):e0124564. doi: 10.1371/journal.pone.0124564 (PMC4414588; doi:10.1371/journal.pone.0124564)
Supplement: S2 File — (GZ) [file pone.0124564.s002.gz › comp18416_c0_seq1.fa]

>comp18416_c0_seq1 len=643 path=[1:0-642]
AATTTCCCGGACTCCGTGCACACGCTTCCTCGCCCCACTTCTCTGGATCACAGAGATATCCAGCTCGCGGCTGCCCAGGCAGCCACCGAGTTAATGCAGCCGATGGTCTCTAGCAATATTTCATCATGGCAACCGCAAGATCAAATTTTATTTGATTCCAATAAGAATGTGAACAAGGATTCTGTTTCTGATCATGATCAAAAAGAGCTCTTGAGTGTTTCTTCAACGTCTCGTGGTCGATTCTCGCTGGATGAAGAATTATTTTCGTTGAATTCTCCCAACTGGGTAATGGATATGGCCGCCGATGCTGATCTCCTTCTATCGTCCCCTCACAGTTGCTTCAACGAGGCTCATGAATATAATTCTGTACATGATTTCAACGAGCCGGACCAAGGGATTTTACCTTGGAGCAATATTTTCTGATTGTCTATCTTTTTGTTTCTCATAATTAAGATATGTAGAACAGGAATAAAAGCACACTGATATCCCAGTTCTGTAAAAATAGTTTGTTTGCTTGCTATCTCAATCCATTCAATCCCTCCGTATGAAAATTCACTGTAATGGAAGAATCATGGAGTATCTTAATATAAATACCTAATTTTCTTTCTAAAATAAATTTATTATTATTTTTTTAAAGGCCAAA

>Frequency_8_QualityScore_FFGHHHHJJJJIJJJJJJIJJIIJIIIJIIIJJJIHIIIHIJIIIJJJIIIIIIJJJIIHIIIIHIHGGGFHGBFGGFFECEEEEDDDEDDCCC_Mismatch_0_Sense_+_Library_PoolT
TTTTTGTTTCTCATAATTAAGATATGTAGAACAGGAATAAAAGCACACTGATATCCCAGTTCTGTAAAAATAGTTTGTTTGCTTGCTATCTCAA
>Frequency_7_QualityScore_EFHHHHHJJHIIJJIIIIIIJJJFGIIJIIJJJJHHHJHIIIIIIJJJJIIIHHGGGGFGFFFFDEEDDCDDDDDDEECDCDDEDDDDDCCCBB_Mismatch_0_Sense_+_Library_PoolT
ATTTCAACGAGCCGGACCAAGGGATTTTACCTTGGAGCAATATTTTCTGATTGTCTATCTTTTTGTTTCTCATAATTAAGATATGTAGAACAGG
>Frequency_7_QualityScore_FFHHHHHIHHIIJJJJJJJJJJJIJHIJIJJJJJJJJHIJJJJJJJJJIIJIIHHFHHGGFEFEFFEEECEEDEEDDDDBDDDDDDDCCCEEDD_Mismatch_0_Sense_+_Library_PoolT
TAATTCTGTACATGATTTCAACGAGCCGGACCAAGGGATTTTACCTTGGAGCAATATTTTCTGATTGTCTATCTTTTTGTTTCTCATAATTAAG
>Frequency_7_QualityScore_FFHHHHHIIIIJJJIJIIIIIIIJJJIJIIIJJJJIJJIJJJJIIIJJJJIIHGFEEEBDDEEEDDDDDDDDDDDDDDEEEEDDDEDDDECDED_Mismatch_0_Sense_+_Library_PoolT
CTTCAACGAGGCTCATGAATATAATTCTGTACATGATTTCAACGAGCCGGACCAAGGGATTTTACCTTGGAGCAATATTTTCTGATTGTCTATC
>Frequency_6_QualityScore_FEGGGEGIIJJHIIIIIFIJJJIIIIIIIIJIIJGHIIIJHIJIJIIIIIIHGGGGGFDEEEEEEEBDDCDEDEEDCDCDDDDDCDCDDCBCCD_Mismatch_0_Sense_+_Library_PoolT
ATATAATTCTGTACATGATTTCAACGAGCCGGACCAAGGGATTTTACCTTGGAGCAATATTTTCTGATTGTCTATCTTTTTGTTTCTCATAATT
>Frequency_6_QualityScore_FFGHHHHJJJIJJJJJJJJIIIJJJIIJJJIIJIIIIJIJIJJJJJJJIIJIHHHHHHHEEFFFFFEEEDEDEDDDDDDDDEDCCDEECCDDDE_Mismatch_0_Sense_+_Library_PoolT
TCTGTACATGATTTCAACGAGCCGGACCAAGGGATTTTACCTTGGAGCAATATTTTCTGATTGTCTATCTTTTTGTTTCTCATAATTAAGATAT
>Frequency_6_QualityScore_FEFEHGGHIFIHIHHHHDFGHIHIHGIHHGGGHHHGIHHIIIGFGHGGGHHHDGFEDEEBCCDCDDDCDADBCDDDDEBCDDBCCDCCCC_Mismatch_0_Sense_+_Library_PoolT
ACGAGCCGGACCAAGGGATTTTACCTTGGAGCAATATTTTCTGATTGTCTATCTTTTTGTTTCTCATAATTAAGATATGTAGAACAGGAA
>Frequency_6_QualityScore_EFHHHHHJIJJJIIIJJIIJJIJIJJJJJJJJJJIJIIIJJIJJJIIIJJIIJIJJIIJFIIIGIIIIIHHIHEGGGGGFFFEEEFFEEEECDC_Mismatch_0_Sense_+_Library_PoolT
AATTAAGATATGTAGAACAGGAATAAAAGCACACTGATATCCCAGTTCTGTAAAAATAGTTTGTTTGCTTGCTATCTCAATCCATTCAATCCCT
>Frequency_5_QualityScore_FFHHHGHBFHHIJJJJIIIJJHIJJJIJIIHJGIJJIJJIJJIIJJJIJGIIFEGGHGFGGGFFFFGFFDDEEEEEDDDCDCDDDBBDDCCCDB_Mismatch_0_Sense_+_Library_PoolT
GATGCTGATCTCCTTCTATCGTCCCCTCACAGTTGCTTCAACGAGGCTCATGAATATAATTCTGTACATGATTTCAACGAGCCGGACCAAGGGA
>Frequency_5_QualityScore_EEGGGGGIHHHHHHHHHIIHIHHHHIIHGHIIIIIIIIIIIHHHHHHHHHHGGGGFFFEFFECDDEDDDCDEFEEDDEEDDDEDEEDDEDDDDC_Mismatch_0_Sense_+_Library_PoolT
GAGGCTCATGAATATAATTCTGTACATGATTTCAACGAGCCGGACCAAGGGATTTTACCTTGGAGCAATATTTTCTGATTGTCTATCTTTTTGT
>Frequency_5_QualityScore_FFHHHHGHIIIJJJJJJJJJIIIIJJIGIIJIIIIIHJIIIIIJJJIIIJIIHHHHGHHHFEFFFFEEEDDEEEDDDCDDDDDEDCDDEEDCDC_Mismatch_0_Sense_+_Library_PoolT
ATTCTGTACATGATTTCAACGAGCCGGACCAAGGGATTTTACCTTGGAGCAATATTTTCTGATTGTCTATCTTTTTGTTTCTCATAATTAAGAT
>Frequency_1_QualityScore_FFHHHHHJJJJJIJJJJJJJJIJJJJJJJIJIJJJGIJJJJJJJJJJIJJJJJHHHHHHHFDFFFFEEECCEFEDDDACDDDDEDCDDEEDDCC_Mismatch_0_Sense_+_Library_PoolC
ATTCTGTACATGATTTCAACGAGCCGGACCAAGGGATTTTACCTTGGAGCAATATTTTCTGATTGTCTATCTTTTTGTTTCTCATAATTAAGAT
>Frequency_5_QualityScore_EEGHHGGHHHHIJJIHIIIHHDIIHJHGGHGIGIHIIGHIGHIIIIIHHHGHHHGGFFFEEEEECCDDDAA@BBDDDDD@BBDDCDDCDEDCDC_Mismatch_0_Sense_+_Library_PoolT
TACATGATTTCAACGAGCCGGACCAAGGGATTTTACCTTGGAGCAATATTTTCTGATTGTCTATCTTTTTGTTTCTCATAATTAAGATATGTAG
>Frequency_5_QualityScore_FDFEEEFHGGHDEFEEGGGIHFHEFGFIHHHGHCGCHHIEHIIIGFFFHIIHHGHHHHFEHHHHIIJIIGIHGGEGEEEEDDDDDCCDCBABCD_Mismatch_0_Sense_+_Library_PoolT
AGGGATTTTACCTTGGAGCAATATTTTCTGATTGTCTATCTTTTTGTTTCTCATAATTAAGATATGTAGAACAGGAATAAAAGCACACTGATAT
>Frequency_5_QualityScore_EFHGFHHGHIGGFGGHIIHIHIJJFGGGHHGHHIFHIIEGIIIIIIIHFGIHIHGHIHHHGHGGFGEECDEDEEEEDBCBCC@CABCDBCCCDC_Mismatch_0_Sense_+_Library_PoolT
CCGGACCAAGGGATTTTACCTTGGAGCAATATTTTCTGATTGTCTATCTTTTTGTTTCTCATAATTAAGATATGTAGAACAGGAATAAAAGCAC
>Frequency_5_QualityScore_FFHHHHHJJJJJIJJIJJJJGIIJJIJJJJJIJJJJJJIJJJJJJJIJJJIHHHHHHGFFFFEEEEEEECCDDEDCDDDDEDEEEDDDDDDDDC_Mismatch_0_Sense_+_Library_PoolT
TCAACGAGCCGGACCAAGGGATTTTACCTTGGAGCAATATTTTCTGATTGTCTATCTTTTTGTTTCTCATAATTAAGATATGTAGAACAGGAAT
>Frequency_5_QualityScore_FFHHHHHJJJJJJJJJJJIJJJJJIJJJJJJJJJJJJJJIJJJJJJJIIIIIJJIHHHHHGFFFFEEEECEEEDEDDDEDEEDDEDDDDCDDDC_Mismatch_0_Sense_+_Library_PoolT
CTCATGAATATAATTCTGTACATGATTTCAACGAGCCGGACCAAGGGATTTTACCTTGGAGCAATATTTTCTGATTGTCTATCTTTTTGTTTCT
>Frequency_5_QualityScore_CEHHHHHJIIIJJJIJJJJIJIJIJEHIJJJJJJJIHIHIJJJIIGHIIIJJJJJIIHIIIJIHHGHGHFFEEDDDDDDDDDDDDDCCDDDEDD_Mismatch_0_Sense_+_Library_PoolT
ATCTCCTTCTATCGTCCCCTCACAGTTGCTTCAACGAGGCTCATGAATATAATTCTGTACATGATTTCAACGAGCCGGACCAAGGGATTTTACC
>Frequency_5_QualityScore_DDGFFGHGHIHIHHGIIIHIHHGIGHIHIIIHHHHHFFHHIIIIIIIHHIIIIIIIHIHHIIIIIIIHEEEEFEDDEFEEEEDCDCDDCCECDC_Mismatch_0_Sense_+_Library_PoolT
TAAAAGCACACTGATATCCCAGTTCTGTAAAAATAGTTTGTTTGCTTGCTATCTCAATCCATTCAATCCCTCCGTATGAAAATTCACTGTAATG
>Frequency_5_QualityScore_FEHHGHHJIJJIHGGIJJIHIIIIIJJHHGIIJHHIIHGIIIIIHIHHHIIIHGHGFFGEFFDEEEDEDEDDDDCEDCCCEDCDDDDEDDEEDC_Mismatch_0_Sense_+_Library_PoolT
CATGATTTCAACGAGCCGGACCAAGGGATTTTACCTTGGAGCAATATTTTCTGATTGTCTATCTTTTTGTTTCTCATAATTAAGATATGTAGAA
>Frequency_4_QualityScore_FEHHHHHJJJJJIIJJJJJJIJIHIJHJIJIJIIJJJIIJJIIIGHIJJJIIJJIJIJIIIIGGEDDCCABCDAADDDEDDDDDCDDDDDDCDE_Mismatch_0_Sense_+_Library_PoolT
GTCCCCTCACAGTTGCTTCAACGAGGCTCATGAATATAATTCTGTACATGATTTCAACGAGCCGGACCAAGGGATTTTACCTTGGAGCAATATT
>Frequency_4_QualityScore_FFHHHHHJJJJJJJJJJJJIIIJJJJJJJJJJJJJGIIJJJJJIJJJJJHIJJJJJIJJJIJJJJJIIIFHIGGFEEEEEEEEEBDEDDEEEDD_Mismatch_0_Sense_+_Library_PoolT
AAAAGCACACTGATATCCCAGTTCTGTAAAAATAGTTTGTTTGCTTGCTATCTCAATCCATTCAATCCCTCCGTATGAAAATTCACTGTAATGG
>Frequency_4_QualityScore_FFHHFHHIJJJJJJJJJJJIJHGHIIIJADHIIJJJJGIIIIIIJJIHHGGEEBDEEEEEEEEBBCDCDA?ACBCEDEEDDDEDECDCDEDDDE_Mismatch_0_Sense_+_Library_PoolT
TGGGTAATGGATATGGCCGCCGATGCTGATCTCCTTCTATCGTCCCCTCACAGTTGCTTCAACGAGGCTCATGAATATAATTCTGTACATGATT
>Frequency_4_QualityScore_FFHHHHHJJJIIIIJJHIIIIJJGHIIIJIIJJJJJJJJJIIIIIIIHIIIIIIIHHHHHGFGGGGFFFCFEEEEEEEDDDDDCCDCDDDCDDD_Mismatch_0_Sense_+_Library_PoolT
CGGACCAAGGGATTTTACCTTGGAGCAATATTTTCTGATTGTCTATCTTTTTGTTTCTCATAATTAAGATATGTAGAACAGGAATAAAAGCACA
>Frequency_4_QualityScore_FFHHHHGJJJJJCFHIJJJIJJHIIIIJJJJJJIIIIHHIIIIIGHIGEEGEDDDDDCDEEEDEEEEEEEEDEEDCDEEDEDDCCBCDDCCDDD_Mismatch_0_Sense_+_Library_PoolT
CCGCCGATGCTGATCTCCTTCTATCGTCCCCTCACAGTTGCTTCAACGAGGCTCATGAATATAATTCTGTACATGATTTCAACGAGCCGGACCA
>Frequency_4_QualityScore_EFHHHHHIIJIJJIJJJJIJJHIIIIJJJJJJJJJJJIIJJJJIIIHIJIHIIIJJJJJJIIIIIJIIIGGFGHGGFFFEEEDEEDEDDDCDCE_Mismatch_0_Sense_+_Library_PoolT
ACCTTGGAGCAATATTTTCTGATTGTCTATCTTTTTGTTTCTCATAATTAAGATATGTAGAACAGGAATAAAAGCACACTGATATCCCAGTTCT
>Frequency_4_QualityScore_FFHHHHHGIJJJJIJJJJJIJJIJIJJJJJJJJJJJJJIJIJIJJIIIJJJJJIJJJJIJHIIIJHJIIHIHGHCGHFEFEFEEEEDECEDCDD_Mismatch_0_Sense_+_Library_PoolT
CTTTTTGTTTCTCATAATTAAGATATGTAGAACAGGAATAAAAGCACACTGATATCCCAGTTCTGTAAAAATAGTTTGTTTGCTTGCTATCTCA
>Frequency_4_QualityScore_FFHHHHHIJJIJJDGHIIJJJJJGIIIIIIIIIIIIHHFGHHHGGGGGFFFEDDEDDDDCEEEEEEEEEEEEDEEDDDEEDEDDDDCCDCCCDC_Mismatch_0_Sense_+_Library_PoolT
GCCGCCGATGCTGATCTCCTTCTATCGTCCCCTCACAGTTGCTTCAACGAGGCTCATGAATATAATTCTGTACATGATTTCAACGAGCCGGACC
>Frequency_4_QualityScore_EEFGHGHHIJIIIIIIIIIIIGGIIHIIIIJCEGHIHHGHHIHFGGFGEBEGGHGCCBDEECECCDDDBCCCCCC?ACCB?BCDAACDBC@A>@_Mismatch_0_Sense_+_Library_PoolT
GAATTATTTTCGTTGAATTCTCCCAACTGGGTAATGGATATGGCCGCCGATGCTGATCTCCTTCTATCGTCCCCTCACAGTTGCTTCAACGAGG
>Frequency_4_QualityScore_FFHHHGHJJJIJJJJIIJJJJIJJJJIJJJHIIIIIIIIIJJIJIIIIJIIIIIIIHIBHHIHIGHIHIEGHIIHHDEDGGFFFFEEECBDDDD_Mismatch_0_Sense_+_Library_PoolT
ATCAAATTTTATTTGATTCCAATAAGAATGTGAACAAGGATTCTGTTTCTGATCATGATCAAAAAGAGCTCTTGAGTGTTTCTTCAACGTCTCG
>Frequency_4_QualityScore_EFGHGGGIJIEIGIIHIIIIIIIIJIIJHIIIIIIIIIIIJIIIIHIIIIIHGHGHHIHIGGHHGEGGGFEEFFD@BDEDDCCDDAACCCCCDC_Mismatch_0_Sense_+_Library_PoolT
GGACCAAGGGATTTTACCTTGGAGCAATATTTTCTGATTGTCTATCTTTTTGTTTCTCATAATTAAGATATGTAGAACAGGAATAAAAGCACAC
>Frequency_4_QualityScore_FFHHHHHHJJJJJJJJJJJHIJJJJIIJJJJJJIIJJJJJJJJJJJJJJBGIIJJJIIIJJJIIIJIJIIHGHHGGGGFFFDEEEEEDDDDDDD_Mismatch_0_Sense_+_Library_PoolT
CCAAGGGATTTTACCTTGGAGCAATATTTTCTGATTGTCTATCTTTTTGTTTCTCATAATTAAGATATGTAGAACAGGAATAAAAGCACACTGA
>Frequency_1_QualityScore_FFHHHHHHJJJJJJJJJJJJJJJJJIJJJJJJJIJJJJJJIJJJJJJJJHJJJJJJIIIJJJJIIIJJJHIJJJHHHHFFFFDFEEEEEDDDDD_Mismatch_0_Sense_+_Library_PoolC
CCAAGGGATTTTACCTTGGAGCAATATTTTCTGATTGTCTATCTTTTTGTTTCTCATAATTAAGATATGTAGAACAGGAATAAAAGCACACTGA
>Frequency_4_QualityScore_FFHHHHHIJIJJJJIJJJJJJIJJJJJJJIJJJJJJIIJJJJJIJIIGIIIJIJJJJJIHIGIIJIIIIFIIJIHHHHGGGFFEFFEEEEEEED_Mismatch_0_Sense_+_Library_PoolT
ATAATTAAGATATGTAGAACAGGAATAAAAGCACACTGATATCCCAGTTCTGTAAAAATAGTTTGTTTGCTTGCTATCTCAATCCATTCAATCC
>Frequency_4_QualityScore_FFFHHHHIJJIJIIJIIGIJIIIIIEGIJIIIIJJJJIIJJIJIIIIIIIIGGGGGGGFEEEEEEEDCCACCDCDDCCEDCCDCDEDEEECACC_Mismatch_0_Sense_+_Library_PoolT
TGATTTCAACGAGCCGGACCAAGGGATTTTACCTTGGAGCAATATTTTCTGATTGTCTATCTTTTTGTTTCTCATAATTAAGATATGTAGAACA
>Frequency_4_QualityScore_FFHHGGGHHIIJIJJJJJJGIIIICGIFHIIIIJJIHIHFIGIIGHIEHHHIIDGIIHGHGBEFGFFFFCEEDCCCC=BCDCCBCECCACDDCC_Mismatch_0_Sense_+_Library_PoolT
CTTGAGTGTTTCTTCAACGTCTCGTGGTCGATTCTCGCTGGATGAAGAATTATTTTCGTTGAATTCTCCCAACTGGGTAATGGATATGGCCGCC
>Frequency_4_QualityScore_EEHHHGGIIJJIJHHHIFFEGGHCGEGGIHHIIIIIGGGFIIIGGEEGGGEGFFEFEECCCCCCCCCD?ABDDCCACDEECEDEED@ACBBD@@_Mismatch_0_Sense_+_Library_PoolT
AATGGATATGGCCGCCGATGCTGATCTCCTTCTATCGTCCCCTCACAGTTGCTTCAACGAGGCTCATGAATATAATTCTGTACATGATTTCAAC
>Frequency_4_QualityScore_FFHHHHHJJIJJJJJJJJJJIJJJJJIJJIIJJJJJJJJJJIIJJJJIJJJJIJJJIJJIHGFDDDDDDCBDDDDEDDDDDDDDDDDDCDEEEE_Mismatch_0_Sense_+_Library_PoolT
CCCTCACAGTTGCTTCAACGAGGCTCATGAATATAATTCTGTACATGATTTCAACGAGCCGGACCAAGGGATTTTACCTTGGAGCAATATTTTC
>Frequency_4_QualityScore_FFHHHHHJHGHIIJJIIJJIJJJIIJJJJJIJIJIIIJGIIJIIIIIHIGHIHEFFFGEFEEEEEECDDDDDEDDFDDDCACDCCDCCCCCDEC_Mismatch_0_Sense_+_Library_PoolT
ATAATTCTGTACATGATTTCAACGAGCCGGACCAAGGGATTTTACCTTGGAGCAATATTTTCTGATTGTCTATCTTTTTGTTTCTCATAATTAA
>Frequency_4_QualityScore_FFHHHHGJJJJFHIIJJJJJJIIJIHIIJJJJIJIJGIJJJIIJJIIHGGEEEDEDEDEEEEEEEEEECCCEEDCDEEDEDDDCCDCDC@CCDC_Mismatch_0_Sense_+_Library_PoolT
CGCCGATGCTGATCTCCTTCTATCGTCCCCTCACAGTTGCTTCAACGAGGCTCATGAATATAATTCTGTACATGATTTCAACGAGCCGGACCAA
>Frequency_4_QualityScore_FFHHHHHJJJJJJIIIJJJIJJJJJJJIJJJJJJIIIJIJJJGIIJJJJJJJJIHIHGFGEFFFFEEEECEEDEDEECCEDDDDCDDDDDEECC_Mismatch_0_Sense_+_Library_PoolT
GAATATAATTCTGTACATGATTTCAACGAGCCGGACCAAGGGATTTTACCTTGGAGCAATATTTTCTGATTGTCTATCTTTTTGTTTCTCATAA
>Frequency_4_QualityScore_EEGFGHHGHIHIIIIIJJJHJGIHHHHHHIIIIJIJIIJFIIIIIHIIIIIIIIIIGIIIGIIIIGHGEFGFFFFFEDE?CDCEEEDECDDBCD_Mismatch_0_Sense_+_Library_PoolT
AAAATAGTTTGTTTGCTTGCTATCTCAATCCATTCAATCCCTCCGTATGAAAATTCACTGTAATGGAAGAATCATGGAGTATCTTAATATAAAT
>Frequency_3_QualityScore_DA@>CECEHH@FHIFGGGHIH=EECFG>?DFEEAFFE?CBCBD>EEHHECDC=A<;@BBBBC:?=@?9<><ACBB?A?BBB>9??9@BBCC>CB_Mismatch_0_Sense_+_Library_PoolT
GGGTAATGGATATGGCCGCCGATGCTGATCTCCTTCTATCGTCCCCTCACAGTTGCTTCAACGAGGCTCATGAATATAATTCTGTACATGATTT
>Frequency_3_QualityScore_E@FGGGHGGIHEHIIFGGEGG=AECGHGFFHCDFIDGCCEFHHHHHA?BCCEFDFFECDDA>CDDCB>BB@>BDDEED=@@DDC8;ACB?ACAC_Mismatch_0_Sense_+_Library_PoolT
TGGATATGGCCGCCGATGCTGATCTCCTTCTATCGTCCCCTCACAGTTGCTTCAACGAGGCTCATGAATATAATTCTGTACATGATTTCAACGA
>Frequency_3_QualityScore_FFHHHHGJJJJHIHHIIJJIHHIJJJHHHIJJIJHIJIJJIIHIHIIIIGHGGFFFGFFFDCDEDDDCBDDEEDDDDDDDEDEEDDEDDDCDDD_Mismatch_0_Sense_+_Library_PoolT
GGCTCATGAATATAATTCTGTACATGATTTCAACGAGCCGGACCAAGGGATTTTACCTTGGAGCAATATTTTCTGATTGTCTATCTTTTTGTTT
>Frequency_3_QualityScore_FFHHHHHIJJJJJJJJJJJIJJJJJJJJJJJJJJJJJJJJJJIJJJJJHIJJJIIHHHHHGFFFFEDEEEEEDDEEDDDEDEEDDEDDDDCDDD_Mismatch_0_Sense_+_Library_PoolT
GCTCATGAATATAATTCTGTACATGATTTCAACGAGCCGGACCAAGGGATTTTACCTTGGAGCAATATTTTCTGATTGTCTATCTTTTTGTTTC
>Frequency_3_QualityScore_FFHHHHHJJJJJIJJJJJIJIJIJIJJJJJJJJJJJJJJJJJJJIIJJJJIJJJJJIJJJJJIJJHFIIHIJJIIHHHHBFFFEEEEEEEEDDB_Mismatch_0_Sense_+_Library_PoolT
TCTATCTTTTTGTTTCTCATAATTAAGATATGTAGAACAGGAATAAAAGCACACTGATATCCCAGTTCTGTAAAAATAGTTTGTTTGCTTGCTA
>Frequency_3_QualityScore_FFHHHHHJJJJJJJJJIJJIJJJJJJJJJJJJIJJJJJJJJIJJIIIIIIJJIJJHHIJJJIHIJIIIJGGIHIHHHFFFFFFEEDEDEECDEE_Mismatch_0_Sense_+_Library_PoolT
GGAGCAATATTTTCTGATTGTCTATCTTTTTGTTTCTCATAATTAAGATATGTAGAACAGGAATAAAAGCACACTGATATCCCAGTTCTGTAAA
>Frequency_3_QualityScore_FFHGGFGIIJJGIIIJIJJJIIIJIFGFIIHGHICHIIIGIHIJJHIHIFIIHGHHGGGGEEEEEEFEEDDEBCDCBBCDDDEECCDEDDBBDD_Mismatch_0_Sense_+_Library_PoolT
TTCTGTACATGATTTCAACGAGCCGGACCAAGGGATTTTACCTTGGAGCAATATTTTCTGATTGTCTATCTTTTTGTTTCTCATAATTAAGATA
>Frequency_3_QualityScore_FFHHHHHJJJJJJJJJIJJJIIIJJJIJGHIJJJHJIJHIJJJJJJIIIHHGDEFFEFFEFEEECDEDCABCCCCBDACCDCCCBBCACCBACC_Mismatch_0_Sense_+_Library_PoolT
TTATTTTCGTTGAATTCTCCCAACTGGGTAATGGATATGGCCGCCGATGCTGATCTCCTTCTATCGTCCCCTCACAGTTGCTTCAACGAGGCTC
>Frequency_3_QualityScore_DDGGGEEEEB@BGF@DCHHGEDGFDFECDHCFFGGGH@GEFF?FGCGHEDBCGB?F?CFGHEGHFGDCC???>BDDDDCDB;=??BBCCBCCBB_Mismatch_0_Sense_+_Library_PoolT
ATAAAAGCACACTGATATCCCAGTTCTGTAAAAATAGTTTGTTTGCTTGCTATCTCAATCCATTCAATCCCTCCGTATGAAAATTCACTGTAAT
>Frequency_3_QualityScore_EFHHHHFIJFHIJJFHIIJJJJJJIJGIJJJIGIJJIIJJHIJJIJJJIHIHIIJJIGHHHGFFEEEEDDCDEEEDFEECCDDDDCDDBDDDDC_Mismatch_0_Sense_+_Library_PoolT
AGCCGGACCAAGGGATTTTACCTTGGAGCAATATTTTCTGATTGTCTATCTTTTTGTTTCTCATAATTAAGATATGTAGAACAGGAATAAAAGC
>Frequency_3_QualityScore_FFHHHHHJJJJIIJJJIJJJJJJJIJJJJJJJJJJJJJJJJJJJJJJJIJIIHIIJJIHHIJIIIIEHIEGIHGIHHHGGDEFEEEEDEEDDEE_Mismatch_0_Sense_+_Library_PoolT
TTCTCATAATTAAGATATGTAGAACAGGAATAAAAGCACACTGATATCCCAGTTCTGTAAAAATAGTTTGTTTGCTTGCTATCTCAATCCATTC
>Frequency_3_QualityScore_FFHHHHGIIJJJJJJJJJJJIIJIJJJJJJJJJJJJJIIJJJJJIIIJIIIHJJJIJJIIJIJJJIJJHHHGHHHHHFADEEFEEEEEEDE_Mismatch_0_Sense_+_Library_PoolT
AAATAGTTTGTTTGCTTGCTATCTCAATCCATTCAATCCCTCCGTATGAAAATTCACTGTAATGGAAGAATCATGGAGTATCTTAATATAA
>Frequency_3_QualityScore_EEHGGFHJJHIIJIJIIIIJIIIIIJJJJIJIIIIIJIIIJJJJGIIIIHGFBDEFFEEDEECDCDDDDDCDEEEEDDDDDDDEDEECDEDDDD_Mismatch_0_Sense_+_Library_PoolT
CGAGGCTCATGAATATAATTCTGTACATGATTTCAACGAGCCGGACCAAGGGATTTTACCTTGGAGCAATATTTTCTGATTGTCTATCTTTTTG
>Frequency_3_QualityScore_FFHHGHHJJJJJIJJJJJJIIJHJIJJJJJJJJJJIJIJJHJJJJJJJJHHIJIJJJJJJJIJBGGIIIGHIHHGGGGGFFFFEEDDBDBDCCD_Mismatch_0_Sense_+_Library_PoolT
TGTAGAACAGGAATAAAAGCACACTGATATCCCAGTTCTGTAAAAATAGTTTGTTTGCTTGCTATCTCAATCCATTCAATCCCTCCGTATGAAA
>Frequency_3_QualityScore_FFHHHHHIIIHIJJEGIJIIIIGIIJJJIJJHHHIJJJBGGIIIJJIHHHHHGGEEFEDBDCCBBDDDDCCDD@@CCCCDCDDBDEDDDEDDDD_Mismatch_0_Sense_+_Library_PoolT
TTCTCCCAACTGGGTAATGGATATGGCCGCCGATGCTGATCTCCTTCTATCGTCCCCTCACAGTTGCTTCAACGAGGCTCATGAATATAATTCT
>Frequency_3_QualityScore_FFHHHHHJJJIJJJJJJJJJJJJJJJJJIIJJJJJIJJJJJJJHIIJJJIJJIIJJJJJJJJFHIJIJIIHIIHHHHHGGFFFFFFEEEDDEEE_Mismatch_0_Sense_+_Library_PoolT
TGCTATCTCAATCCATTCAATCCCTCCGTATGAAAATTCACTGTAATGGAAGAATCATGGAGTATCTTAATATAAATACCTAATTTTCTTTCTA
>Frequency_3_QualityScore_FFHHGHHJJJDHIIJJJJHJHJJIHHJJJJJHIIJHIJJJJJHHJIIIHGGGEEDBBDDEDCEEEED@BADEDBCEDCCCDDACDCCDDDDBCC_Mismatch_0_Sense_+_Library_PoolT
GCCGATGCTGATCTCCTTCTATCGTCCCCTCACAGTTGCTTCAACGAGGCTCATGAATATAATTCTGTACATGATTTCAACGAGCCGGACCAAG
>Frequency_3_QualityScore_FFHHHGHIIIIJJJJJJIIIHIHJIIIJJJJIJJIJJIJJJJJIIJHJIJJJGGGFEFEDDEEDDEDDDCDDDDDDDDDCEEEEDDDEDDDEDE_Mismatch_0_Sense_+_Library_PoolT
TGCTTCAACGAGGCTCATGAATATAATTCTGTACATGATTTCAACGAGCCGGACCAAGGGATTTTACCTTGGAGCAATATTTTCTGATTGTCTA
>Frequency_3_QualityScore_EDFDGHHGIFEHGIIIFIIIIDFHGFFFIFHIGHIHIFIHHFGEDFHEHGHEHFHCBEEFEECDEEEEDDBDDDCDDCCABEDDDCBDDCDDCD_Mismatch_0_Sense_+_Library_PoolT
ATGAATATAATTCTGTACATGATTTCAACGAGCCGGACCAAGGGATTTTACCTTGGAGCAATATTTTCTGATTGTCTATCTTTTTGTTTCTCAT
>Frequency_3_QualityScore_EEFHHGGIJHJJJJGIJIJJIJGIIIIEIEHIIGIHHIIIGIIIIIHFEFFCDACDCBCDEEDDEDDA;@?BBCBCACBCCDDDDCBD=@BA?B_Mismatch_0_Sense_+_Library_PoolT
ATTATTTTCGTTGAATTCTCCCAACTGGGTAATGGATATGGCCGCCGATGCTGATCTCCTTCTATCGTCCCCTCACAGTTGCTTCAACGAGGCT
>Frequency_3_QualityScore_EFHHHGGIIJJJIJHGGIJIIIJJHIJJJIGGHIGEHIJJIHIJJHHHHIIGHHIGHIIIIHHIB@GHFFFGGHGGCFGDECDEEEDCCDDEDD_Mismatch_0_Sense_+_Library_PoolT
CTTGCTATCTCAATCCATTCAATCCCTCCGTATGAAAATTCACTGTAATGGAAGAATCATGGAGTATCTTAATATAAATACCTAATTTTCTTTC
>Frequency_3_QualityScore_FFHHHGHJIIJHIIIJIJJJJJJIJHIIJIIGIIJJIJJJJJJHIJJJJJIJJGHJJJIJGIIJHIIIJIFFHHGGGGFFEEFADDEEEEEDDD_Mismatch_0_Sense_+_Library_PoolT
TGTAAAAATAGTTTGTTTGCTTGCTATCTCAATCCATTCAATCCCTCCGTATGAAAATTCACTGTAATGGAAGAATCATGGAGTATCTTAATAT
>Frequency_3_QualityScore_CEHCGHHHIJHIJJGJIIHIIHGIIIHIIGIDFHIGHGIIIIIHIGEHIJIHHHHGGHHGGIGIIIIHDDDFGBEEECDBBCBCCDDDCCCDBC_Mismatch_0_Sense_+_Library_PoolT
GGGATTTTACCTTGGAGCAATATTTTCTGATTGTCTATCTTTTTGTTTCTCATAATTAAGATATGTAGAACAGGAATAAAAGCACACTGATATC
>Frequency_3_QualityScore_EEHGDGFHHGHIIDHGHHFIHIHGFHGFGGEEHIJGIIGDEHHGHIHGGEFHIIFFHHFGGFFEDEEEBABDDEDEDDDCDDCCBACCCBCCB@_Mismatch_0_Sense_+_Library_PoolT
GCCGGACCAAGGGATTTTACCTTGGAGCAATATTTTCTGATTGTCTATCTTTTTGTTTCTCATAATTAAGATATGTAGAACAGGAATAAAAGCA
>Frequency_3_QualityScore_FFHHHHHIJJJJIJIIIJJJJJIJIIIJJJJJJJIJIIJIJIJJJJIIJJJJIGJJJJIIIGGFEDDCDACDCDDACDDDEDDDDDDBDDDCDC_Mismatch_0_Sense_+_Library_PoolT
TCGTCCCCTCACAGTTGCTTCAACGAGGCTCATGAATATAATTCTGTACATGATTTCAACGAGCCGGACCAAGGGATTTTACCTTGGAGCAATA
>Frequency_3_QualityScore_FFHHHHHJJJJJJIJJJJJJJJJJHJJJJJJJJJIJJJJJIHIJJJJJIJJIIIJFHIJIJJJJJIIIIFFFGGFGGFEEEFEEEEDDDDDDDC_Mismatch_0_Sense_+_Library_PoolT
AAGATATGTAGAACAGGAATAAAAGCACACTGATATCCCAGTTCTGTAAAAATAGTTTGTTTGCTTGCTATCTCAATCCATTCAATCCCTCCGT
>Frequency_3_QualityScore_FFHHHGHJJJJJJJJJJJJJJJJJJJIJIJGIJJJJJJJJJHIJJJIIIIHIIHIIJHIIIHHHGGGGGFFFFFFEDDDDDDDCDCCCDDCCDD_Mismatch_0_Sense_+_Library_PoolT
TGCTGATCTCCTTCTATCGTCCCCTCACAGTTGCTTCAACGAGGCTCATGAATATAATTCTGTACATGATTTCAACGAGCCGGACCAAGGGATT
>Frequency_3_QualityScore_FFGHHHHJCGHHJIJJJGHIJJHIJHDHIJJI=CGGIIJJJJIJIJHHIGGGFFECE>BBCCCCCDDDA?ABCDCCDCBCCDDDCDCDDDDDDD_Mismatch_0_Sense_+_Library_PoolT
CAACTGGGTAATGGATATGGCCGCCGATGCTGATCTCCTTCTATCGTCCCCTCACAGTTGCTTCAACGAGGCTCATGAATATAATTCTGTACAT
>Frequency_3_QualityScore_DEHFHGGEEHIIIJIIIIFHHBEGGIIIHHHGGHIHIIIGIBFHHIIHIIHIIHHGGGGGHIHHGHHIHFHGE_Mismatch_0_Sense_+_Library_PoolT
CCCTCCGTATGAAAATTCACTGTAATGGAAGAATCATGGAGTATCTTAATATAAATACCTAATTTTCTTTCTA
>Frequency_3_QualityScore_FFHHGHHGIJJJJJJJJIJJJGIIHJJIIJJJJIJJJJIJJJJJJJJJIJIJJJIIHDFGHGFFFFFFEDEDDDDDCBCDDCDDEDDDDDDDED_Mismatch_0_Sense_+_Library_PoolT
CTCGTGGTCGATTCTCGCTGGATGAAGAATTATTTTCGTTGAATTCTCCCAACTGGGTAATGGATATGGCCGCCGATGCTGATCTCCTTCTATC
>Frequency_3_QualityScore_FFHHHHHJJJJJIJJJJJIIIJHIIIJIIJJIIJJJJJJJJJIJJJJJIIJIJJJJJJJJJJJIJJIIIEHGGGGGGFFFEFEEEECEEEDDDD_Mismatch_0_Sense_+_Library_PoolT
CTGATTGTCTATCTTTTTGTTTCTCATAATTAAGATATGTAGAACAGGAATAAAAGCACACTGATATCCCAGTTCTGTAAAAATAGTTTGTTTG
>Frequency_3_QualityScore_FFGHHHHJJJJJJHIJJJJJIFHIIJGIJJJJJIJJJJJIIJIIJJJIJJIHHHHHGGFFFFDBDDDDDDDDCDEECDDDDEDDEEEDDDDDBC_Mismatch_0_Sense_+_Library_PoolT
TTCAACGAGCCGGACCAAGGGATTTTACCTTGGAGCAATATTTTCTGATTGTCTATCTTTTTGTTTCTCATAATTAAGATATGTAGAACAGGAA
>Frequency_3_QualityScore_FFHHHHHJJJJIJIJJJJJJIJJJIJJJJJJJJJIJIJJJIJJJJHIIIIIIIIIIHIIHHFFEEDDDCCCCCDCDDDDEDDDDDCCDDDDDCD_Mismatch_0_Sense_+_Library_PoolT
CGTCCCCTCACAGTTGCTTCAACGAGGCTCATGAATATAATTCTGTACATGATTTCAACGAGCCGGACCAAGGGATTTTACCTTGGAGCAATAT
>Frequency_3_QualityScore_FFHHHHHJIJJJJJHIIJJIJJEHIJJJJJJJJJIJJJIJJJJJJJJJGIJIHHHHHGGFFFFEDEEEDDEDCDDEDDDDDDEDEEECCDDDDD_Mismatch_0_Sense_+_Library_PoolT
TTTCAACGAGCCGGACCAAGGGATTTTACCTTGGAGCAATATTTTCTGATTGTCTATCTTTTTGTTTCTCATAATTAAGATATGTAGAACAGGA
>Frequency_3_QualityScore_FFHGHHGJJJJJJJJJJIJIIHIIIJJJIIJJIIJIIJIJJGIIIIHIHIIIJIHIJJIFHIHHHHEFECCCDDACDCCCDCABCDDDCDDDDD_Mismatch_0_Sense_+_Library_PoolT
CCTTCTATCGTCCCCTCACAGTTGCTTCAACGAGGCTCATGAATATAATTCTGTACATGATTTCAACGAGCCGGACCAAGGGATTTTACCTTGG
>Frequency_3_QualityScore_CD>FFEGFHDGEEIIEGHHIHIIEDFEGHGCFGDAEEHFGHHHDAGDH>CGHHGFIGFFHEE?DCFEGHEEFBFEDEDEEEE@B<=A;<BCAC?_Mismatch_0_Sense_+_Library_PoolT
CATAATTAAGATATGTAGAACAGGAATAAAAGCACACTGATATCCCAGTTCTGTAAAAATAGTTTGTTTGCTTGCTATCTCAATCCATTCAATC
>Frequency_3_QualityScore_EDGGGGHJHIIJJHIJIIJJDFGIIJIHIHIHIJIHIIFFGDGG@BEFGHGEFFDFEEDCDCCEAABCAB@@@BCCABD@BAB>BB<@@=@CDD_Mismatch_0_Sense_+_Library_PoolT
GTTGAATTCTCCCAACTGGGTAATGGATATGGCCGCCGATGCTGATCTCCTTCTATCGTCCCCTCACAGTTGCTTCAACGAGGCTCATGAATAT
>Frequency_1_QualityScore_FFHHHHHJJJJJJJJJJJJJEHIJJJJJIJJJJJJJJIGGIJIJ=FGHIJIJGHGGHFFFFDDDDBDDCA@CDDDDCDDDDDDBDDCCC>CDDE_Mismatch_0_Sense_+_Library_PoolC
GTTGAATTCTCCCAACTGGGTAATGGATATGGCCGCCGATGCTGATCTCCTTCTATCGTCCCCTCACAGTTGCTTCAACGAGGCTCATGAATAT
>Frequency_3_QualityScore_FFHHHHHJJJJIJJIJJJCGHIIJHIIJJJJJJIIIGHJHIJ>CGIIIIIHGGGFFEFEDDEDDDCCABBCDDDDCDBACCCDDCDDBBCDEEE_Mismatch_0_Sense_+_Library_PoolT
TGAATTCTCCCAACTGGGTAATGGATATGGCCGCCGATGCTGATCTCCTTCTATCGTCCCCTCACAGTTGCTTCAACGAGGCTCATGAATATAA
>Frequency_3_QualityScore_FFHHHGGIJIIIIJJGIIJJHIIJJJJHJIJIJIJIJJJJJHJJJJJJIIIIIIIHHGFF=DEDEDEEFEDDCDDEDEEDDDDDDCCD_Mismatch_0_Sense_+_Library_PoolT
GAGCCGGACCAAGGGATTTTACCTTGGAGCAATATTTTCTGATTGTCTATCTTTTTGTTTCTCATAATTAAGATATGTAGAACAGGAA
>Frequency_1_QualityScore_FFHHHHHJJJJJJJJHHHJJIJJJJJJIJJJJJJJJJJJJJIJJJJJJJJJHHHHHFFFFFEEEEEEEFECDDDDEDEEEDDDDDDDD_Mismatch_0_Sense_+_Library_PoolC
GAGCCGGACCAAGGGATTTTACCTTGGAGCAATATTTTCTGATTGTCTATCTTTTTGTTTCTCATAATTAAGATATGTAGAACAGGAA
>Frequency_3_QualityScore_FFHHHHHJJJJJJJJJJJJJIJIHIHJJJJJJHIJJJJIJJJJJJJJJJJJJIHGFEEEEDDDEDDEDDCDDDDDDDDDCDEEEEDDCDDDDED_Mismatch_0_Sense_+_Library_PoolT
TTGCTTCAACGAGGCTCATGAATATAATTCTGTACATGATTTCAACGAGCCGGACCAAGGGATTTTACCTTGGAGCAATATTTTCTGATTGTCT
>Frequency_3_QualityScore_FFHHHHHJEHIIJJJJIJIJJJIJJJJJJJJJJIIJJJJJIJJJIIJIJIIIIHGFGGFFGGFFEEEEEEEDDFEDEDDDBCCCDDDDDCDDDD_Mismatch_0_Sense_+_Library_PoolT
CGATGCTGATCTCCTTCTATCGTCCCCTCACAGTTGCTTCAACGAGGCTCATGAATATAATTCTGTACATGATTTCAACGAGCCGGACCAAGGG
>Frequency_2_QualityScore_DEGFECGIIIEGGGIHIABCAGIIIHHIIIIIIIIIIIHIIIDGIIGEGEHHEDECCACCCCCCDDDEE?ACEDBECEDCCCEECECCCCACC@_Mismatch_0_Sense_+_Library_PoolT
TATGGCCGCCGATGCTGATCTCCTTCTATCGTCCCCTCACAGTTGCTTCAACGAGGCTCATGAATATAATTCTGTACATGATTTCAACGAGCCG
>Frequency_2_QualityScore_FFHHGHHJJJJJJJJJJJJJIJJIIJJJJJJJJJJIJJIJJJJJGIIJJIIIJJJJHIFHIIIJJJIIIIIIFGHHHHHGFFFFFFEEEEEEDD_Mismatch_0_Sense_+_Library_PoolT
ATTAAGATATGTAGAACAGGAATAAAAGCACACTGATATCCCAGTTCTGTAAAAATAGTTTGTTTGCTTGCTATCTCAATCCATTCAATCCCTC
>Frequency_2_QualityScore_CEFGHHHIJIIIIJJIIIJIJIIFIIIIJIJIIIIIJJJIIJJIIIIHHGGGGFGGEEEEEEEDEECEEEDCCACDDDDEDDCDEECDDDDECE_Mismatch_0_Sense_+_Library_PoolT
TGTACATGATTTCAACGAGCCGGACCAAGGGATTTTACCTTGGAGCAATATTTTCTGATTGTCTATCTTTTTGTTTCTCATAATTAAGATATGT
>Frequency_2_QualityScore_FFHGFGHIIIIIEIIIIEGEGIIGIHHIIIIGGHIGIFIIIIIIFFFEGCGGHEFEEECEEEEDDCCCCCCCCCCEEEECCEECCCECECCCEC_Mismatch_0_Sense_+_Library_PoolT
CAACGAGGCTCATGAATATAATTCTGTACATGATTTCAACGAGCCGGACCAAGGGATTTTACCTTGGAGCAATATTTTCTGATTGTCTATCTTT
>Frequency_2_QualityScore_FFHGGGEIIIIJJJIJJJIIIIIJJJHHIIIIIIJJJGIJJIJIJJIJJJGIIIIIIIIJIJII@FGFGFGHHIGHHHCEEEFFFFEEDEEEDC_Mismatch_0_Sense_+_Library_PoolT
CTCATAATTAAGATATGTAGAACAGGAATAAAAGCACACTGATATCCCAGTTCTGTAAAAATAGTTTGTTTGCTTGCTATCTCAATCCATTCAA
>Frequency_2_QualityScore_EEHHHHEIIIIIIIJIGHIIIGIIIIHIIGIIGIFIIIIIIGIIGIIIGHIIJGIIIJIIIICGHGHGGCGDEGGFEAEEACEEDCAEDDC_Mismatch_0_Sense_+_Library_PoolT
GTAGAACAGGAATAAAAGCACACTGATATCCCAGTTCTGTAAAAATAGTTTGTTTGCTTGCTATCTCAATCCATTCAATCCCTCCGTATGA
>Frequency_2_QualityScore_EEGG>CFHFEGHEIICHIIGGGGICBECECGFIIIEG=CEDDGIGCFEDFEAACCCBADBCCDDBCDCCCCBDCCCCCCCCC?CCCDEBAACDC_Mismatch_1_Sense_+_Library_PoolT
ATAATTCTGTACATGATTTCAACGAGCCGGACCAAGGAATTTTACCTTGGAGCAATATTTTCTGATTGTCTATCTTTTTGTTTCTCATAATTAA
>Frequency_2_QualityScore_FFHGHHHJJJIIIJJJJIIJJJIJJJGIIJIJJJJJJJJJIIJJJJHIJIIIJJIJJJIIIIJJHHHIGIIIGGGGGGEEFEEEECECCDCDDD_Mismatch_0_Sense_+_Library_PoolT
CTGATATCCCAGTTCTGTAAAAATAGTTTGTTTGCTTGCTATCTCAATCCATTCAATCCCTCCGTATGAAAATTCACTGTAATGGAAGAATCAT
>Frequency_2_QualityScore_FFHHHHHIJJJJJJJJIIIIJJJJJJJJJJJJJJJJJJJJJJJJJIJIJJJJIIJJJHHGHFFFEFFFEBEEEEEDDEDEEDDFDDDDDDDDDD_Mismatch_0_Sense_+_Library_PoolT
TCATGAATATAATTCTGTACATGATTTCAACGAGCCGGACCAAGGGATTTTACCTTGGAGCAATATTTTCTGATTGTCTATCTTTTTGTTTCTC
>Frequency_2_QualityScore_DEGHHHGIIHIHIGIIIIHIIDIFHGIIIHGIIIGGIIIIIIIIIGIIIIIIGHIGIIGGIIGHEGGGEGFBEEEFGGACEDCAC?@CB?BCCC_Mismatch_0_Sense_+_Library_PoolT
TGATTGTCTATCTTTTTGTTTCTCATAATTAAGATATGTAGAACAGGAATAAAAGCACACTGATATCCCAGTTCTGTAAAAATAGTTTGTTTGC
>Frequency_2_QualityScore_FFHHHHHIJJJJJJJIJJJJIJJJJJJJJJIJJJIIJJJJJJJIIJJJIIIIJJIIJGHIJIIIIIIJJFHIIHGGHHHGFFFFFEEEECEEDD_Mismatch_0_Sense_+_Library_PoolT
TTAAGATATGTAGAACAGGAATAAAAGCACACTGATATCCCAGTTCTGTAAAAATAGTTTGTTTGCTTGCTATCTCAATCCATTCAATCCCTCC
>Frequency_2_QualityScore_FFHHHHHGIIIJJIIIJJJJJIJJJJIJHIJJIIIJIJJJJJJIJJJIJIIIIHGGGGGGFEEEEEEEEDEEDEDDDDDDDDDDEEBCDDEDCD_Mismatch_0_Sense_+_Library_PoolT
AATTCTGTACATGATTTCAACGAGCCGGACCAAGGGATTTTACCTTGGAGCAATATTTTCTGATTGTCTATCTTTTTGTTTCTCATAATTAAGA
>Frequency_2_QualityScore_FFHHHHHJJJJIJJJIIJJJJJIIJIIIJIJIJJJJJIIIIJIIJIIIIIIIIHHGCGGGGGGGGGGGGEEGFFFEFFEEEEEEEEEE_Mismatch_0_Sense_+_Library_PoolT
CTCAATCCATTCAATCCCTCCGTATGAAAATTCACTGTAATGGAAGAATCATGGAGTATCTTAATATAAATACCTAATTTTCTTTCTA
>Frequency_2_QualityScore_FFGHGHHJJIJIJJJIJIIIIJGIIJJJJCIIIJJJHIJJJJJJJIJJJJIJIJJJIJIIIGIHGIHHHGEGGFFEFEEEDEEEDDDDDDDDDD_Mismatch_1_Sense_+_Library_PoolT
GGACCAAGGAATTTTACCTTGGAGCAATATTTTCTGATTGTCTATCTTTTTGTTTCTCATAATTAAGATATGTAGAACAGGAATAAAAGCACAC
>Frequency_2_QualityScore_FFHHHGGJJJIIIJIJGDHHIHIIIIIIHIHIGIJIJIJJGGHFGGIJIIGIIJIIIJJJGIIHGEHFEEEEEDCCCACCACCBCCDDEEECCB_Mismatch_1_Sense_+_Library_PoolT
CAAGGATTCTGTTTCTGATCATGATCAAAAAGAGCTCTTGAGTGATTCTTCAACGTCTCGTGGTCGATTCTCGCTGGATGAAGAATTATTTTCG
>Frequency_2_QualityScore_FEHHHHHJJJJJJIIJJJFIIIIIIIJJJJIIIIIIJJJJIJJJJGIIIIIIHIGHIIIIIGHHGGGFECDDCDDDDDACDECDDDDCDEDDDD_Mismatch_0_Sense_+_Library_PoolT
GTGGTCGATTCTCGCTGGATGAAGAATTATTTTCGTTGAATTCTCCCAACTGGGTAATGGATATGGCCGCCGATGCTGATCTCCTTCTATCGTC
>Frequency_2_QualityScore_FDFHGGHIIIJIIJJJJJJJIJIJGIGIIIIJIJJIIIIHIHHIGIIIIIGGGHHGGGEGGFFEEEEEEDCEDDDDDDDBCDDCDDBCCDDCED_Mismatch_0_Sense_+_Library_PoolT
GATCTCCTTCTATCGTCCCCTCACAGTTGCTTCAACGAGGCTCATGAATATAATTCTGTACATGATTTCAACGAGCCGGACCAAGGGATTTTAC
>Frequency_2_QualityScore_FFHHGHHJJJJIIJIIIIGIIHIIJIJHIIJIJJIIIIJJJJFIJJHIIIGGGGGGGGEEEEEEEDDEECEEEEDDDEDDDEDEEDDECDDDCC_Mismatch_0_Sense_+_Library_PoolT
AGGCTCATGAATATAATTCTGTACATGATTTCAACGAGCCGGACCAAGGGATTTTACCTTGGAGCAATATTTTCTGATTGTCTATCTTTTTGTT
>Frequency_2_QualityScore_FFHHHHHIIJJJIJJJJJJJJJIJIIIJJJJJJJJIIIJJJIJJJIJJIIIJIGIIIIJIGIIIHIIIIHGHHGHHHHGFEFEEDDEEECCCDB_Mismatch_0_Sense_+_Library_PoolT
ATCCCAGTTCTGTAAAAATAGTTTGTTTGCTTGCTATCTCAATCCATTCAATCCCTCCGTATGAAAATTCACTGTAATGGAAGAATCATGGAGT
>Frequency_2_QualityScore_FFHHHHHJIJJJJJJJJIIJJJJJJJJJJJJJJJJJJIJJJJJJJJJJIIIHJJJIIIJIJJIJIIHIIGIGGHGGEFEDEEEEEEEDE?CCCE_Mismatch_0_Sense_+_Library_PoolT
CAGTTCTGTAAAAATAGTTTGTTTGCTTGCTATCTCAATCCATTCAATCCCTCCGTATGAAAATTCACTGTAATGGAAGAATCATGGAGTATCT
>Frequency_2_QualityScore_FFHHHFHIJJJJIIIIJIIJIIIIJJIJIIJGIIJJIIIJJIJIJGAHIIIIIIJJGGHHGFEFFFEEEADDEEEDEDEEDDECDDDDDDDCDC_Mismatch_0_Sense_+_Library_PoolT
CATGAATATAATTCTGTACATGATTTCAACGAGCCGGACCAAGGGATTTTACCTTGGAGCAATATTTTCTGATTGTCTATCTTTTTGTTTCTCA
>Frequency_2_QualityScore_FDHHGHHJJIIJJIIJIJIJJJIJJJJJJJIIJIIJJIJIJIJJJJJIJIJJIJIIIJIIIJJJIGIICCGGHGGGFFEEEE?CDEEEDDDDDD_Mismatch_0_Sense_+_Library_PoolT
GTTTCTCATAATTAAGATATGTAGAACAGGAATAAAAGCACACTGATATCCCAGTTCTGTAAAAATAGTTTGTTTGCTTGCTATCTCAATCCAT
>Frequency_2_QualityScore_FEGHHHHIJIIGIIIIJIIIIJFGIII_Mismatch_1_Sense_+_Library_PoolT
GGACCAAGGAATTTTACCTTGGAGCAA
>Frequency_2_QualityScore_FFHHHHHJJIHIJJJJIIIIIIHIIIIIIIIIIIIIIIJGIIIIIIIIIIIJIJJGIJJIIIIHHIIIIHHIJHHHGDHGFEFFEECDECD=AC_Mismatch_0_Sense_+_Library_PoolT
TATCTTTTTGTTTCTCATAATTAAGATATGTAGAACAGGAATAAAAGCACACTGATATCCCAGTTCTGTAAAAATAGTTTGTTTGCTTGCTATC
>Frequency_2_QualityScore_FDHFGGHJIJJIIIIIEGIEGGFHI:DFGIIIIIIIIIJIIGHGGGHGGGEDFG?ABACDCCDDACDDCCCCEEECEDCEDD;ACCDDCCDDCA_Mismatch_0_Sense_+_Library_PoolT
GTAATGGATATGGCCGCCGATGCTGATCTCCTTCTATCGTCCCCTCACAGTTGCTTCAACGAGGCTCATGAATATAATTCTGTACATGATTTCA
>Frequency_2_QualityScore_CCCEGGEFGF>DGGGGCCCEEHIIEFDEGA9=EFGAGCC9@9AE9AEE?EGIG?GDCACAEFBAACE@<<=??CA?=AA68?@=6=53;AC:;A_Mismatch_2_Sense_+_Library_PoolT
AAAAGGAGCTCTTGAGTGTTTCTTCAACGTCTCGTGGTCGATTCTCGCTGGATGAAGAATTATTTGCGTTGAATTCTCCCAACTGGGTAATGGA
>Frequency_2_QualityScore_EFHHGHHJJIJJJJJJFHIJJJJIJJIHIJJJJIGIIIIJGIIJJJIJJEHIHGGGFFEEDEDCC@CDCCCCDDDDA>ACDCBBDCCDEEDDEE_Mismatch_0_Sense_+_Library_PoolT
AATTCTCCCAACTGGGTAATGGATATGGCCGCCGATGCTGATCTCCTTCTATCGTCCCCTCACAGTTGCTTCAACGAGGCTCATGAATATAATT
>Frequency_2_QualityScore_FFHHHHHIHHIJJIIJIJJGIIIICHIFIIJJJIJJIJIIJIJIIIIHCHIFIIIHJIGHGFFDEFFEECDEDDDDD?BCDBCDDEDDDCDCCD_Mismatch_1_Sense_+_Library_PoolT
CTTGAGTGTTTCTTCAACGTCTCGTGGTCGATTCTCGCTGGATGAAGAATTATTTGCGTTGAATTCTCCCAACTGGGTAATGGATATGGCCGCC
>Frequency_2_QualityScore_EFHHHHHIGHGEBGEEGIIIIBGIEHIICGEGGEEEGGIIIIEGIIIIAEGHIIIIIFGGIGIIIGEEGCCGAGGEEAEEE@CCECEA?=?CAC_Mismatch_0_Sense_+_Library_PoolT
CACTGATATCCCAGTTCTGTAAAAATAGTTTGTTTGCTTGCTATCTCAATCCATTCAATCCCTCCGTATGAAAATTCACTGTAATGGAAGAATC
>Frequency_2_QualityScore_DEFFHFGGHGBGHGHIIGECAEGEEFEGEIGHFIGFDGEIIGFGGAFEEEEGGIHHIICGHGIIIIIGIGGIECEEF;CDDCDDEEDDCCACCC_Mismatch_0_Sense_+_Library_PoolT
CAAGGGATTTTACCTTGGAGCAATATTTTCTGATTGTCTATCTTTTTGTTTCTCATAATTAAGATATGTAGAACAGGAATAAAAGCACACTGAT
>Frequency_2_QualityScore_FFHHHHHIIJJJJJIJJJJJJJIIGHIHIJJJJJJJJJJIIIIJJGIIIIIIIHIIJIIHFEDDDDDDDCCDDEDDDDCCCCDDDDCDEEEEDD_Mismatch_0_Sense_+_Library_PoolT
CTCACAGTTGCTTCAACGAGGCTCATGAATATAATTCTGTACATGATTTCAACGAGCCGGACCAAGGGATTTTACCTTGGAGCAATATTTTCTG
>Frequency_2_QualityScore_FFHHHHHJJJJJCGIJJJJJIJJJJJJIJIIIJIJJFHIIJJJJJJIJIIHHGFFFEEDDDCDDDDDDCACCDDCBDDDDCCCEEEDDCDECDC_Mismatch_0_Sense_+_Library_PoolT
CTCCCAACTGGGTAATGGATATGGCCGCCGATGCTGATCTCCTTCTATCGTCCCCTCACAGTTGCTTCAACGAGGCTCATGAATATAATTCTGT
>Frequency_2_QualityScore_EEHHHHCIFIIFIIFGEHIIIGICGIIIGHHIIEIGIIIAGHIEHGHIIGIIDIIIIGHGGGEIIEIIIEHICCHGGDGDEEEAAADDBD_Mismatch_0_Sense_+_Library_PoolT
AGCAATATTTTCTGATTGTCTATCTTTTTGTTTCTCATAATTAAGATATGTAGAACAGGAATAAAAGCACACTGATATCCCAGTTCTGTA
>Frequency_2_QualityScore_EFHHHHHJJJJIJIIIJJIIJJJJJIJIIJJJJJJJJJJJJIIJJJJIIIJIJJJJJJJIIIJIJIIIJHIIHGGHGGFFFFFFEEEEDEDDDD_Mismatch_0_Sense_+_Library_PoolT
ACTGATATCCCAGTTCTGTAAAAATAGTTTGTTTGCTTGCTATCTCAATCCATTCAATCCCTCCGTATGAAAATTCACTGTAATGGAAGAATCA
>Frequency_2_QualityScore_FFHHHHHJJIJJJJJJIJIJJJIIIJJJIIJJJIIJIIIIIJJJJJIJJIIIJIJJJJJIJIIJJJJIJIHGIHHHHHHHFFFCEFEDEEEDCD_Mismatch_0_Sense_+_Library_PoolT
ATTGTCTATCTTTTTGTTTCTCATAATTAAGATATGTAGAACAGGAATAAAAGCACACTGATATCCCAGTTCTGTAAAAATAGTTTGTTTGCTT
>Frequency_2_QualityScore_FFGHHGHIJIJIJJJHIIIIHIGIIIIIJIIIIJIIIJJJJJJIIIJJJJJIJIIJIGIIIIIGGGGHHFGFGGGEGDEDCBCCEDCBCCCCCC_Mismatch_0_Sense_+_Library_PoolT
ACAGGAATAAAAGCACACTGATATCCCAGTTCTGTAAAAATAGTTTGTTTGCTTGCTATCTCAATCCATTCAATCCCTCCGTATGAAAATTCAC
>Frequency_2_QualityScore_FFHHHHHJJJIJJJJJJJJJJJJJIIJJIJJJJJJJJJJJIJJJIJJJJJJJJJJJJIJJIJIIJIIIJIIIIIIHHHHGFFFEEEEEEEEEDA_Mismatch_0_Sense_+_Library_PoolT
TTTACCTTGGAGCAATATTTTCTGATTGTCTATCTTTTTGTTTCTCATAATTAAGATATGTAGAACAGGAATAAAAGCACACTGATATCCCAGT
>Frequency_2_QualityScore_EEGHGGHJJJJIIIIJJJIJIIJIJIIIIIIJIIHHIJIIJEIIJIJIJJIJIJJIIIIIIIHIIIIIJIJJIGGGGGFEEEEEDDCDDDCDDD_Mismatch_0_Sense_+_Library_PoolT
AGGAATAAAAGCACACTGATATCCCAGTTCTGTAAAAATAGTTTGTTTGCTTGCTATCTCAATCCATTCAATCCCTCCGTATGAAAATTCACTG
>Frequency_2_QualityScore_FFHHHHHIIIIIJIIIIJJIIIJJIIJHJJJJJJJJIHIIIJIIIIIJIJJIIJIIIIJJJHIIIIHGGDEIHHHGHHHHFDCEECCDEEEDAC_Mismatch_0_Sense_+_Library_PoolT
ATATCCCAGTTCTGTAAAAATAGTTTGTTTGCTTGCTATCTCAATCCATTCAATCCCTCCGTATGAAAATTCACTGTAATGGAAGAATCATGGA
>Frequency_2_QualityScore_EFFGGFFIIEIIGIIIIIHFIIIGIEEGIIICGGIIGGEGHEGHICGHGFFIIGEFHCGHIFIIIIIIIIIIII=CCDHGEEDEEDEDE_Mismatch_0_Sense_+_Library_PoolT
TCTCAATCCATTCAATCCCTCCGTATGAAAATTCACTGTAATGGAAGAATCATGGAGTATCTTAATATAAATACCTAATTTTCTTTCTA
>Frequency_2_QualityScore_FFHHHHGIJJJJIIIIJJIIIFGIIIJIIIJJIIGGIIJIIIIJJIIIIIIJJJJIHFFFFDDDEDDDECDDDDDDDDCDCDDEEEEDCEECDD_Mismatch_0_Sense_+_Library_PoolT
AGTTGCTTCAACGAGGCTCATGAATATAATTCTGTACATGATTTCAACGAGCCGGACCAAGGGATTTTACCTTGGAGCAATATTTTCTGATTGT
>Frequency_2_QualityScore_EFGADGGJIIIJIIIIIFHIJJCGEIIIEGHIHIIHIIIHIIIJIIGIGIIIGIIGIIJIGEHGHHBDEAEEFFDCCDD?BBDDDDDA>A?AAC_Mismatch_0_Sense_+_Library_PoolT
CTGATCTCCTTCTATCGTCCCCTCACAGTTGCTTCAACGAGGCTCATGAATATAATTCTGTACATGATTTCAACGAGCCGGACCAAGGGATTTT
>Frequency_2_QualityScore_FFHHHHHJJJJJJJJJJJIJJJIIIAGHIJJJIJJJJIJJIJJHIJIJHEGGHHFFFFDEEEDEDCDDA?ACCCACCDDDCBCDABDCDDCBCC_Mismatch_0_Sense_+_Library_PoolT
TTTTCGTTGAATTCTCCCAACTGGGTAATGGATATGGCCGCCGATGCTGATCTCCTTCTATCGTCCCCTCACAGTTGCTTCAACGAGGCTCATG
>Frequency_2_QualityScore_FFFHHHHJIIJJIJJJIIGIIIIIIIIHIIJIIIIJCFGIIIIIIIIIIIIIGIGEHHIIIIIIIJJI_Mismatch_0_Sense_+_Library_PoolT
CGTATGAAAATTCACTGTAATGGAAGAATCATGGAGTATCTTAATATAAATACCTAATTTTCTTTCTA
>Frequency_2_QualityScore_FFHGGDHIIIJIJIIJJJJJJJIGIIIJJCGIIIIJJJJJJIJIIJJJIHHHEEEEFEEDECEEDDDDDBB?CCACEEEEDEEEEECDDEEDCD_Mismatch_0_Sense_+_Library_PoolT
CTGGGTAATGGATATGGCCGCCGATGCTGATCTCCTTCTATCGTCCCCTCACAGTTGCTTCAACGAGGCTCATGAATATAATTCTGTACATGAT
>Frequency_2_QualityScore_EFHHHHHJIJJJJJJIIJJJJIIJIIIJJJJIJJJJJJJIIJJJJIIJIHGGFFEEEEEEEEEDDDCCDCDDDDEEEEDDCEDDDEDEEDDDDD_Mismatch_0_Sense_+_Library_PoolT
AACGAGGCTCATGAATATAATTCTGTACATGATTTCAACGAGCCGGACCAAGGGATTTTACCTTGGAGCAATATTTTCTGATTGTCTATCTTTT
>Frequency_2_QualityScore_FEHHHHGHIHIIIIIIIJEGIIIGIJIIJJJJJJJIJJGIJIJJJJHJJIHIJJJJIHHEGEDEFFFEECDDEABDDCDDDDD?BCDDDDDDDD_Mismatch_0_Sense_+_Library_PoolT
GTCTCGTGGTCGATTCTCGCTGGATGAAGAATTATTTTCGTTGAATTCTCCCAACTGGGTAATGGATATGGCCGCCGATGCTGATCTCCTTCTA
>Frequency_2_QualityScore_DECCDFHGHIGIIIIEIIIIIIIIIIIIIEIGFEFHIIGHIIGIHIGIIEFHHIGGHGGGGGHIEEEEEACDEIGFFFGDACEE_Mismatch_0_Sense_+_Library_PoolT
GGGATTTTACCTTGGAGCAATATTTTCTGATTGTCTATCTTTTTGTTTCTCATAATTAAGATATGTAGAACAGGAATAAAAGCA
>Frequency_2_QualityScore_DCEFEGHGEGEHIGIIIGCGGGGFGIGCHFGHGHAGFGIIGIFGIIEDGIIIIGIIHGEHFFEGGHEFIGGEDGCGECDBCEECCEEEECECAC_Mismatch_0_Sense_+_Library_PoolT
TTGGAGCAATATTTTCTGATTGTCTATCTTTTTGTTTCTCATAATTAAGATATGTAGAACAGGAATAAAAGCACACTGATATCCCAGTTCTGTA
>Frequency_2_QualityScore_EEHHGGGJIJJJJJJJIJJJJIIJJJJJIJJIJJJJJIIJIIJIIIIJJJIJHIIIJIIJIIJJJJIIHIIIIHFGGGFEFEEEEDEE?ACDAC_Mismatch_0_Sense_+_Library_PoolT
TTCTGATTGTCTATCTTTTTGTTTCTCATAATTAAGATATGTAGAACAGGAATAAAAGCACACTGATATCCCAGTTCTGTAAAAATAGTTTGTT
>Frequency_2_QualityScore_ECGGGHGICHGEHIEGDEII?ECEFFDFH?EGEGGCHI=DHGCGHIIIIHFIIHIIIGGIIEGICAA;CCEFGGGAEECDCC>BCDDDACDCCC_Mismatch_0_Sense_+_Library_PoolT
TTACCTTGGAGCAATATTTTCTGATTGTCTATCTTTTTGTTTCTCATAATTAAGATATGTAGAACAGGAATAAAAGCACACTGATATCCCAGTT
>Frequency_2_QualityScore_FFHGGHHJJJJIJIJJJIJJIIIJIJJJJIJJJJIIIJJIIIIIJJJJJIIJIIIJEGIDHIIIIJIIIIGFEGGGGGGEEEEEEEEEEBEEED_Mismatch_0_Sense_+_Library_PoolT
GTTTGCTTGCTATCTCAATCCATTCAATCCCTCCGTATGAAAATTCACTGTAATGGAAGAATCATGGAGTATCTTAATATAAATACCTAATTTT
>Frequency_2_QualityScore_FEHHGHHIJEIFGGGIIIJIJIIIEHIIJDGIGIHIJJJIEBGGIIEGGEGGEGGFGGGEFFFDEEEEEACEDEEDDDACCDCC?CCCCDEDCD_Mismatch_0_Sense_+_Library_PoolT
GAGCTCTTGAGTGTTTCTTCAACGTCTCGTGGTCGATTCTCGCTGGATGAAGAATTATTTTCGTTGAATTCTCCCAACTGGGTAATGGATATGG
>Frequency_2_QualityScore_FFHHHGHJIJJIIIJJJJIJJJJJJIIJJJJIIJJJJJJIIJJJJJJJIJIIIIIHHHGGGGGGGEEEECEEEEEEEEEDDDDDDDDDDCCCDD_Mismatch_1_Sense_+_Library_PoolT
GCCGGACCAAGGAATTTTACCTTGGAGCAATATTTTCTGATTGTCTATCTTTTTGTTTCTCATAATTAAGATATGTAGAACAGGAATAAAAGCA
>Frequency_2_QualityScore_EEGAFADGHHGAIEHGABGGHGEEGHGIGGHEFEFGGIHEGBECGHGHEGGGCCDCACCCCACCEB=AC@???CC?@CC;<?AAAAA=9==?AC_Mismatch_0_Sense_+_Library_PoolT
ATGGCCGCCGATGCTGATCTCCTTCTATCGTCCCCTCACAGTTGCTTCAACGAGGCTCATGAATATAATTCTGTACATGATTTCAACGAGCCGG
>Frequency_2_QualityScore_FFHFHHHHIIJIIIJJIIIJJIIJJJIJJJJIJGGIIJIIIJIIIJIIIIHHGFEEE9ADEEEEDDDDECDDDDDDDDADCCAACDDDCBACAB_Mismatch_1_Sense_+_Library_PoolT
AAGAATTATTTGCGTTGAATTCTCCCAACTGGGTAATGGATATGGCCGCCGATGCTGATCTCCTTCTATCGTCCCCTCACAGTTGCTTCAACGA
>Frequency_2_QualityScore_FFHHHHHJJJJJJJJJIIJJIJJIIIJJJIIJJJIIJJJJJJJJJJIJIIIIIJIJIIIIIHGHGHGGGDEEEEEEEEEEECEECDECDDDDDD_Mismatch_0_Sense_+_Library_PoolT
GATTGTCTATCTTTTTGTTTCTCATAATTAAGATATGTAGAACAGGAATAAAAGCACACTGATATCCCAGTTCTGTAAAAATAGTTTGTTTGCT
>Frequency_2_QualityScore_FFGHHHHJJJIJIIJIJJIIIIJHIGIJJIIIIIJJIJJHIIJIJJJJJJJJIIJJJJJIJJIIIIJIJIIHIIHHGFCEFEEEEEEEEDDDCE_Mismatch_0_Sense_+_Library_PoolT
GAATAAAAGCACACTGATATCCCAGTTCTGTAAAAATAGTTTGTTTGCTTGCTATCTCAATCCATTCAATCCCTCCGTATGAAAATTCACTGTA
>Frequency_2_QualityScore_FFHGFHHIIIHIIJIIFIJIIIIIGIJJJJIFIGIIIJGIIIIJIIIJJIIIIIHHGHHGFFEFFEEECCEEEECDEDDDDBCCCCDEECCDEE_Mismatch_0_Sense_+_Library_PoolT
TATAATTCTGTACATGATTTCAACGAGCCGGACCAAGGGATTTTACCTTGGAGCAATATTTTCTGATTGTCTATCTTTTTGTTTCTCATAATTA
>Frequency_2_QualityScore_FFHHHHHJJJIJJJJJJJJJJJJJJJHIJJJJIIJIIJIJJJJJJJJIIJIIJJIIJIJIJJJIIIIJJIIIIJJJHHHEHFFFEF_Mismatch_0_Sense_+_Library_PoolT
ATATTTTCTGATTGTCTATCTTTTTGTTTCTCATAATTAAGATATGTAGAACAGGAATAAAAGCACACTGATATCCCAGTTCTGTA
>Frequency_2_QualityScore_EFHHHHHJJJJJJJJJJJIIIGIIIIIJJJJJJJIIJJIIJIIIJIIJIIIIJIJIJIJJJJIHGHGGHFFFDDDDDDDDDDDACCDDDEDDDD_Mismatch_1_Sense_+_Library_PoolT
CTCCTTCTATCGTCCCCTCACAGTTGCTTCAACGAGGCTCATGAATATAATTCTGTACATGATTTCAACGAGCCGGACCAAGGAATTTTACCTT
>Frequency_2_QualityScore_FFHHHHCGIIJIIIIIJJJJIIIHGGIIII?FGIHJHIIIIJGIDGHGGGGGECC?CEECEDDDDBDDDBCDDDCCDEEEEEEEEEEEEDEECC_Mismatch_0_Sense_+_Library_PoolT
ACTGGGTAATGGATATGGCCGCCGATGCTGATCTCCTTCTATCGTCCCCTCACAGTTGCTTCAACGAGGCTCATGAATATAATTCTGTACATGA
>Frequency_2_QualityScore_FDHHHHHJJJIJJIJJIIIJJIIJJJHIIJIJJJIJGHIIHIIJIHFHGHIIIIGHIIIJJFIDGDECDCDDDCCBCAACCCCDDCDCCCCCBC_Mismatch_0_Sense_+_Library_PoolT
TATCGTCCCCTCACAGTTGCTTCAACGAGGCTCATGAATATAATTCTGTACATGATTTCAACGAGCCGGACCAAGGGATTTTACCTTGGAGCAA
>Frequency_2_QualityScore_FFHHHHHJJJJJJIIJJJJJJJJIIIIJJJIIIJJJJJJIIIJJJDGIHHIJJJJIJJGIIIIHGHHIIIIIIHHHHGHFFFFFFFEEEE_Mismatch_0_Sense_+_Library_PoolT
ATCTCAATCCATTCAATCCCTCCGTATGAAAATTCACTGTAATGGAAGAATCATGGAGTATCTTAATATAAATACCTAATTTTCTTTCTA
>Frequency_2_QualityScore_FFEHHHHJJJJJJIJJJIJJGHIIIIBGHIIJJJJJJJIIGIJJIIJIHHHEHFFFFFFEECCDDDDDCCCBCDDEDEEEEEECCDDEDCCEED_Mismatch_0_Sense_+_Library_PoolT
GGTAATGGATATGGCCGCCGATGCTGATCTCCTTCTATCGTCCCCTCACAGTTGCTTCAACGAGGCTCATGAATATAATTCTGTACATGATTTC
>Frequency_2_QualityScore_FFHGGHHJJJJJIJJIGIJJIJHIIIJJIJIJIJJJJHIIIIJIJIJJIJJJIIJJIHHFFEDEDDACDBDEDDDDDCCCDDCDCDEEEEDDEE_Mismatch_0_Sense_+_Library_PoolT
CACAGTTGCTTCAACGAGGCTCATGAATATAATTCTGTACATGATTTCAACGAGCCGGACCAAGGGATTTTACCTTGGAGCAATATTTTCTGAT
>Frequency_2_QualityScore_ECEEFEGIIIIFEFIIGFDFGE=GHFIEEHGHE=EIEAGEGCGAFEGGAFHEHEIIDGII>EEHHGGGEDDCCCCC>>@AAACC;ABC?76AAB_Mismatch_0_Sense_+_Library_PoolT
TCCTTCTATCGTCCCCTCACAGTTGCTTCAACGAGGCTCATGAATATAATTCTGTACATGATTTCAACGAGCCGGACCAAGGGATTTTACCTTG
>Frequency_2_QualityScore_EFGHHEHIIIIIIIIGEIGIIIEHEIIIEGIGIIDHIIGIGGIIGGHIIIIIIIIGGHHGEEGEGFGGGGFGAE=ACCEECDDDCADEEEECCC_Mismatch_0_Sense_+_Library_PoolT
AGTTTGTTTGCTTGCTATCTCAATCCATTCAATCCCTCCGTATGAAAATTCACTGTAATGGAAGAATCATGGAGTATCTTAATATAAATACCTA
>Frequency_2_QualityScore_FFGHHHHJJJJIJJJIIJIJFIIIJIJJJJJJJJJIIIIJJIJIIIJJJJJIJIJJJIJIIJIJJIIJIIJIIIHGHHHFFEEEFEEEEEEEED_Mismatch_1_Sense_+_Library_PoolT
GCAAGATCAAATTTTATTTGATTCCAATAAGAATGTGAACAAGGATTCTGTTTCTGATCATGATCAAAAGGAGCTCTTGAGTGTTTCTTCAACG
>Frequency_2_QualityScore_FFHHHHHJIIJJJJJIIJJJIIIIJJJJJIIIIJJJIJJJIJJJIIIIJJJJHGFFFDDCEEDDEDDDDCDDDDDDDCDEEEEDDEEDDDEDEE_Mismatch_0_Sense_+_Library_PoolT
GCTTCAACGAGGCTCATGAATATAATTCTGTACATGATTTCAACGAGCCGGACCAAGGGATTTTACCTTGGAGCAATATTTTCTGATTGTCTAT
>Frequency_2_QualityScore_FFHHHHHJJJJIJJJJJJJIJJIHIJJJJJJJIIIJJIJIIIIIJJJJIIIJJJIIIIIIIGGHGGGGFECCDDCDCDDDADDDDCDCDEDDDD_Mismatch_0_Sense_+_Library_PoolT
CTCCTTCTATCGTCCCCTCACAGTTGCTTCAACGAGGCTCATGAATATAATTCTGTACATGATTTCAACGAGCCGGACCAAGGGATTTTACCTT
>Frequency_2_QualityScore_EFHHHHHJJJJJGIJJIJIHIJJJIIIIJJJJJIJJJJJIJJIIJJJJIIGGGGEEEEEEEEEEDDDDDCDDDDDDEEEEDDDEDDDEDEEDDE_Mismatch_0_Sense_+_Library_PoolT
TCAACGAGGCTCATGAATATAATTCTGTACATGATTTCAACGAGCCGGACCAAGGGATTTTACCTTGGAGCAATATTTTCTGATTGTCTATCTT
>Frequency_2_QualityScore_FFHGHHGIJJIIIHIGIIJJJIIHIJIJHIFIIJIIIJIIJIIIEHIIGGIIIJIJIGIIIJIIHHIHIEHGHHGHDGFFFCCAEEDECDCCDD_Mismatch_0_Sense_+_Library_PoolT
AACAGGAATAAAAGCACACTGATATCCCAGTTCTGTAAAAATAGTTTGTTTGCTTGCTATCTCAATCCATTCAATCCCTCCGTATGAAAATTCA
>Frequency_2_QualityScore_FFHHHHHJJIIIJJIJIJJJJIJIIJJIJJIIJJIIIIIIIIJIIIIJJJJJJJIJJJJJJIIIJIIIIFGIIIIHEGFGGFF_Mismatch_0_Sense_+_Library_PoolT
TTTTCTGATTGTCTATCTTTTTGTTTCTCATAATTAAGATATGTAGAACAGGAATAAAAGCACACTGATATCCCAGTTCTGTA
>Frequency_2_QualityScore_FFHHHHHJJJJIJJJJJIJJJIJJJHIJJIJJIJJJIJJJIIIJJJJJJJJJJJJJJIIEGIJIJJIJJGHIIIIHHHGGFFFFFFEEEEE_Mismatch_0_Sense_+_Library_PoolT
TATCTCAATCCATTCAATCCCTCCGTATGAAAATTCACTGTAATGGAAGAATCATGGAGTATCTTAATATAAATACCTAATTTTCTTTCTA
>Frequency_2_QualityScore_FFHGHHGIIIIJIIIGGIIHGGEGIHIGCGGIIIIJJIIIJJGHIGGHEACHEHGEFADEEEEEEDDCCCACCCCCCDEDEDDBCDDDEDEDAC_Mismatch_0_Sense_+_Library_PoolT
TTCAACGAGGCTCATGAATATAATTCTGTACATGATTTCAACGAGCCGGACCAAGGGATTTTACCTTGGAGCAATATTTTCTGATTGTCTATCT
>Frequency_2_QualityScore_FFHGHHHJJIJGIIIJIJJJJIJIIIJJJIIJJJJJJJJJIJIIIIIJJIJJJIJIJJJJIIIGIHGGGEFGFEFEEEEEEDEDDDCCDDDCCC_Mismatch_1_Sense_+_Library_PoolT
CGGACCAAGGGATTTTACCTTGGAGCAATATTTTCTGATTGTCTATCTTTTTGTTTCTCATAATTAAGATATGTAGAACAGGAATAAAAGCAAA
>Frequency_2_QualityScore_FFHHHHHIJJJJJJJIIGIIJIJIIIJIHIIIIJJJJIIIJIIIIIIJJIIJJJJEIIIHGGHGEFDDDBDDDDDDDDACCDDEDDDDDDDDDD_Mismatch_1_Sense_+_Library_PoolT
CTATCGTCCCCTCCCAGTTGCTTCAACGAGGCTCATGAATATAATTCTGTACATGATTTCAACGAGCCGGACCAAGGGATTTTACCTTGGAGCA
>Frequency_2_QualityScore_FFHHGHGJJJIJJIJFIIJGHIIIIIIIJIGIJIHIJJJHGIJIIIIJIIJIIIIIIIJIIIECGGGFE?CCCCCCCDDDBDCCDEDDDCCBCD_Mismatch_0_Sense_+_Library_PoolT
TTCTATCGTCCCCTCACAGTTGCTTCAACGAGGCTCATGAATATAATTCTGTACATGATTTCAACGAGCCGGACCAAGGGATTTTACCTTGGAG
>Frequency_2_QualityScore_FFHHHHHJJJJJJJJJJJJJJJJJJJIJJJJJJJJJIIJJIIIJIJJIJIIIJIJJJIIIIIIIIIIJIGCEHHGHGHGFFFEEFEEEDDCCEE_Mismatch_0_Sense_+_Library_PoolT
TGTTTGCTTGCTATCTCAATCCATTCAATCCCTCCGTATGAAAATTCACTGTAATGGAAGAATCATGGAGTATCTTAATATAAATACCTAATTT
>Frequency_2_QualityScore_FFHHGHHJJJIIJIIJIJIHIIIJJJJJIJIIIIHIHIJIIIHIIIJIIGIIGGIGHIIIIGIGHEFAGDBGHHGGGGEECCCECDCEEEEECA_Mismatch_0_Sense_+_Library_PoolT
CAAGATCAAATTTTATTTGATTCCAATAAGAATGTGAACAAGGATTCTGTTTCTGATCATGATCAAAAAGAGCTCTTGAGTGTTTCTTCAACGT
>Frequency_2_QualityScore_EEEEFGHIIFGGFEHFEHGIFHIIIEGBEGFFIEHGIIGHIIDEHEEHIGG<9A=?BBECEADCCDAAB>;??ACCAACCCCCAAA=6=@BBCC_Mismatch_0_Sense_+_Library_PoolT
TATTTTCGTTGAATTCTCCCAACTGGGTAATGGATATGGCCGCCGATGCTGATCTCCTTCTATCGTCCCCTCACAGTTGCTTCAACGAGGCTCA
>Frequency_2_QualityScore_FFHHHHHIJIIIJJJJJJJJIJIJJJJJJJJIIIJJJJJJEHIJJJJJIJIIIIJIIGEEEDEE>ACEDCCCDCCDCCDDDDDDDAC?BACCCD_Mismatch_0_Sense_+_Library_PoolT
CTGGATGAAGAATTATTTTCGTTGAATTCTCCCAACTGGGTAATGGATATGGCCGCCGATGCTGATCTCCTTCTATCGTCCCCTCACAGTTGCT
>Frequency_2_QualityScore_FFHHHHHJIIJJJIJJIJJJIJJIIIIJIIJJIIIJJJJJJJJJIJJJJIJIIHIJJJJIJJIJJIIJJIIIIHHHHHGGHFFFEFECEEEEED_Mismatch_0_Sense_+_Library_PoolT
TCTGATTGTCTATCTTTTTGTTTCTCATAATTAAGATATGTAGAACAGGAATAAAAGCACACTGATATCCCAGTTCTGTAAAAATAGTTTGTTT
>Frequency_2_QualityScore_FFGHHHHJJJJIIJJJJJIJGIIJJIJJIJJJDGHJJIJIJJJIIJJJJJHHGFFF=CEEEEEEEECEBBDDDDDDDDDDDACCDDCDCDDBDB_Mismatch_0_Sense_+_Library_PoolT
AGAATTATTTTCGTTGAATTCTCCCAACTGGGTAATGGATATGGCCGCCGATGCTGATCTCCTTCTATCGTCCCCTCACAGTTGCTTCAACGAG
>Frequency_2_QualityScore_FFHHHGGJJJJJJJIJIJIIIIIIIIIJIJJIIIIIJJJJJIGIHIFEDDBACD;9A>AABBCDC=8?::AABAABCBA;9=AB7<A;5=A?A;_Mismatch_0_Sense_+_Library_PoolT
CGCTTCCTCGCCCCACTTCTCTGGATCACAGAGATATCCAGCTCGCGGCTGCCCAGGCAGCCACCGAGTTAATGCAGCCGATGGTCTCTAGCAA
>Frequency_2_QualityScore_EEGGHHHIIJIIIIIIHGIIIIGFI=EGIIIIIIIIEIEGGFIIFHHEIIIIIIIIIIIFGIIHGHHHHGDEFDBDCDDDDDDDCCABDCCCDD_Mismatch_0_Sense_+_Library_PoolT
TGATCTCCTTCTATCGTCCCCTCACAGTTGCTTCAACGAGGCTCATGAATATAATTCTGTACATGATTTCAACGAGCCGGACCAAGGGATTTTA
>Frequency_2_QualityScore_FFHHHHHJHIJJJJJJJIJJJJIIJJIJJJJJJJJIIJIJIJJIIJJIJJIJIIEGGIIJIJJHJIIHHGGGEFEDEDCDDCDDDDDCDDCCAC_Mismatch_0_Sense_+_Library_PoolT
TAAGAATGTGAACAAGGATTCTGTTTCTGATCATGATCAAAAAGAGCTCTTGAGTGTTTCTTCAACGTCTCGTGGTCGATTCTCGCTGGATGAA
>Frequency_2_QualityScore_EEBGFCGIACGGIEGIEEEHGGIGH>BGHGIGIIIIIIIIIIIIHGIGHFGGGHGGFEGGHIGAAEEEEDFEEGGGGEGFEEEEEEDDEEDEEE_Mismatch_0_Sense_+_Library_PoolT
TCATAATTAAGATATGTAGAACAGGAATAAAAGCACACTGATATCCCAGTTCTGTAAAAATAGTTTGTTTGCTTGCTATCTCAATCCATTCAAT
>Frequency_1_QualityScore_FFHHHHHJJJIJJJJJJJIHCHIJIGIIJJJIIIIIGGHIJIJIJJGGIJ?FFGDGGIJJJIJJIIJGHGGHFHHHHHHFFF@DCEDDDDDDCD_Mismatch_1_Sense_+_Library_PoolT
CTGTAGAACAGGAATAAAAGCACACTGATATCCCAGTTCTGTAAAAATAGTTTGTTTGCTTGCTATCTCAATCCATTCAATCCCTCCGTATGAA
>Frequency_1_QualityScore_FFHHFHHJJJJJJJJIIJJJIJJJIJJJJJJIGIJJJJJJJJIIJJJIJJJJIJJJJJJJJJIIJJHFHHHEHFFFFEEECEDEDCDDCDDEDD_Mismatch_0_Sense_+_Library_PoolT
ATGGTCTCTAGCAATATTTCATCATGGCAACCGCAAGATCAAATTTTATTTGATTCCAATAAGAATGTGAACAAGGATTCTGTTTCTGATCATG
>Frequency_1_QualityScore_DBDDFDHHGBGEFHHGGGGEHICEHG@AFE?FHIDGHIIIGIIIIIIHIIA?DFCEFDHHEG_Mismatch_0_Sense_+_Library_PoolT
AAAATTCACTGTAATGGAAGAATCATGGAGTATCTTAATATAAATACCTAATTTTCTTTCTA
>Frequency_1_QualityScore_FFHHHHHJJJJJJJIJJIIGIIJHIJJJJJJIJJIJJJJJJJJJJJJJJJJJJJJGIJIIJJIJIIJJJJHHHHHHDFACFFEEDEEEDDDDDD_Mismatch_0_Sense_+_Library_PoolT
CTATCTTTTTGTTTCTCATAATTAAGATATGTAGAACAGGAATAAAAGCACACTGATATCCCAGTTCTGTAAAAATAGTTTGTTTGCTTGCTAT
>Frequency_1_QualityScore_FFHGHHGIIJJJHHIIIJJIJJJIJJJJJJJJJJJJJJJJJJJJHJJJJJHIJIJJJIJJJJJJJJIIIHHGGGFFFFFFEEDDCCDEEDDEEE_Mismatch_0_Sense_+_Library_PoolT
CTGTAAAAATAGTTTGTTTGCTTGCTATCTCAATCCATTCAATCCCTCCGTATGAAAATTCACTGTAATGGAAGAATCATGGAGTATCTTAATA
>Frequency_1_QualityScore_FFHHHHHJJJJJJJJJJJJJJIJJJJJJJJJJJJJJJJJJJJIJIIIIIIJF_Mismatch_0_Sense_+_Library_PoolT
TTTCTGATTGTCTATCTTTTTGTTTCTCATAATTAAGATATGTAGAACAGGA
>Frequency_1_QualityScore_FFHHHHHJIJJJJJJJHJCFHIIJJJJJJJJIJIJIFHHGGIJJJJJJJJJJJHIJFHHFFHD@DFFFFCDEEDDDEDEDDDCDBCDDDCCDED_Mismatch_0_Sense_+_Library_PoolT
TCAAAAAGAGCTCTTGAGTGTTTCTTCAACGTCTCGTGGTCGATTCTCGCTGGATGAAGAATTATTTTCGTTGAATTCTCCCAACTGGGTAATG
>Frequency_1_QualityScore_FFHHHHHJJJJJJJJJJJJJJIJJJJJJJJJJJJJJJJJJJJJJJIJIIGJJIJJJJIGJJJIEIHGHHEDFFFFFFEDDEEEEDDDEDDDDDB_Mismatch_1_Sense_+_Library_PoolT
GCAATATTTCATCATGGCAACCGCAAGATCAAATTTTATTTGATTCCAATAAGAATGTGAACAAGGATTCTGTTTCTGATCATGATCAAAAGGA
>Frequency_1_QualityScore_FFHHHHHJJJJJJJHHHJJJJGIIIJJJJGIJJIIJJGIIJJJJEHIJIJIIIJIJCGHJIJJJIIIJJJI;EHFEDFF@@AEEC@CC>@CDDD_Mismatch_1_Sense_+_Library_PoolT
GTAAAAGCACACTGATATCCCAGTTCTGTAAAAATAGTTTGTTTGCTTGCTATCTCAATCCATTCAATCCCTCCGTATGAAAATTCACTGTAAT
>Frequency_1_QualityScore_FFHHHHHJJGHG@HHEHIGIIDGEGGDHGFHIGIIJJIJJJJIJJIEIJIJJIHHEHHFFFFFCEEEDEDEDDDDCB@BBBDDDDDDCCCCCDC_Mismatch_2_Sense_+_Library_PoolT
AACGTCTCGTGGTCGATTCTCGCTGGATGAAGAATTATTTGCGTTGAATTCTCCCAACTGGGTAATGGATATGGCCGCCGATGCTGGTCTCCTT
>Frequency_1_QualityScore_FFHHGHHJJEHIIJJJIJGIIFGIIJIIIJJJIJJJJJJJGIHJJGHGHFFFFEFFEEEEECCDCBCDDDEDDEDDEEDDDEDEDDDEDDDDBC_Mismatch_1_Sense_+_Library_PoolT
AGGCTCATGAATATAATTCTGTACATGATTTCAACGAGCCGGACCAAGGAATTTTACCTTGGAGCAATATTTTCTGATTGTCTATCTTTTTGTT
>Frequency_1_QualityScore_FFHHHGHJJJJIJJJJJJJHIJJJIJIJJJJJJJJJJJJIJJJIJIJJIJJJJFHIIIJJJJIIJJJIJHJJJHHHHHHFFFFFF_Mismatch_0_Sense_+_Library_PoolT
AATCCATTCAATCCCTCCGTATGAAAATTCACTGTAATGGAAGAATCATGGAGTATCTTAATATAAATACCTAATTTTCTTTCTA
>Frequency_1_QualityScore_FFHHFHGJJJJJJIJJJJDHH@FHGHIJIIJJGIJJIIJJIHIBGGHIGHEHHGHHHHHHECDFCFDACCA5>CCDDDDECCCBDDDD@>BB<@_Mismatch_0_Sense_+_Library_PoolT
TGTTTCTTCAACGTCTCGTGGTCGATTCTCGCTGGATGAAGAATTATTTTCGTTGAATTCTCCCAACTGGGTAATGGATATGGCCGCCGATGCT
>Frequency_1_QualityScore_FFHGHHHJJIJJJIJIIJJJIIJJJJJEHIJBFHIJIJJIGIJJJJJIEIIIJIIJJHHHFFCDCCDD@CCCDDDDDEEDDDEEDDDDDCCDDD_Mismatch_0_Sense_+_Library_PoolT
CAGGCAGCCACCGAGTTAATGCAGCCGATGGTCTCTAGCAATATTTCATCATGGCAACCGCAAGATCAAATTTTATTTGATTCCAATAAGAATG
>Frequency_1_QualityScore_FFHHHHHJJJJJJJJJIIIJJJEHHIJJJJJJJJJJJJJJJJJJJJIHHHHHHFFFFFDDDDDDDDDDEDDEEEEEEEDEDEEDDDEEDEDDDD_Mismatch_1_Sense_+_Library_PoolT
TGGATATGGCCGCCGATGCTGGTCTCCTTCTATCGTCCCCTCACAGTTGCTTCAACGAGGCTCATGAATATAATTCTGTACATGATTTCAACGA
>Frequency_1_QualityScore_FFHHHGHJJGIJIGHIJJHJJJJJJJJJJJJIJJJJIJJJJGIJIIIJJJJJJGIFGFHIJIIJIJJJJGHHHHHFFFDCDDDDDDDDDB@DD>_Mismatch_0_Sense_+_Library_PoolT
ATAAGAATGTGAACAAGGATTCTGTTTCTGATCATGATCAAAAAGAGCTCTTGAGTGTTTCTTCAACGTCTCGTGGTCGATTCTCGCTGGATGA
>Frequency_1_QualityScore_ADFHF8CEHHGIHGEGII@HHI>FHHIGIEHCGD?GIIGIHII9?FB?9BBFEHCFE<CCHHIIIIIGHDDEHEC>EFBD>?CCCC_Mismatch_0_Sense_+_Library_PoolT
ACAGGAATAAAAGCACACTGATATCCCAGTTCTGTAAAAATAGTTTGTTTGCTTGCTATCTCAATCCATTCAATCCCTCCGTATGA
>Frequency_1_QualityScore_FFHHHHHJJJJJJJJJJJJJJIJIJJJJJJJJJJJJJJJJJJIIJJJJHJJJJJJJJJJJHHFFDDDDDDDDDDDDEDDDDDCCDDDDDDDEEE_Mismatch_1_Sense_+_Library_PoolT
CCCCTCACAGTTGCTTCAACGAGGCTCATGAATATAATTCTGTACATGATTTCAACGAGCCGGACCAAGGAATTTTACCTTGGAGCAATATTTT
>Frequency_1_QualityScore_FFHHHHHJJJJJJJIJJJJIIJJJJJJJIIJJJJJJJJJJJJJIIJJJJIHHHFFFFDEEEEDDDDDDDDDDDDDDDEEEEDDDEDDDEDEEDD_Mismatch_1_Sense_+_Library_PoolT
TTCAACGAGGCTCATGAATATAATTCTGTACATGATTTCAACGAGCCGGACCAAGGAATTTTACCTTGGAGCAATATTTTCTGATTGTCTATCT
>Frequency_1_QualityScore_FFGHHHHJJJJJJJIJJJIIJJGIJGHHIIIIIGGGIIHCEHHFFFFFDDA9?BDAA@CDCDDD?BDBDCC>CC>@CCB>ABDDDB@BACDDC:_Mismatch_1_Sense_+_Library_PoolT
AGAGATATCCAGCTCGCGGCTGCCCAGGCAGCCACCGAGTTAATGCAGCCGATGGTCTCTAGCGATATTTCATCATGGCAACCGCAAGATCAAA
>Frequency_1_QualityScore_FFHHHHHJJJJJIJJJJJJIJIJIJJJJJJJJJJJIJJIJJJJJIJFGGIJJJJJJJJGIJJJJJJJJJIGEHHHHH_Mismatch_1_Sense_+_Library_PoolT
TCAATCCCTCCGTATGAAAATTCACTGTAATGGAAGAATCATGGAGTATCTTAATATAAATACCTAATTTTCTTTCA
>Frequency_1_QualityScore_FFHHHHGBEHEHIGJIIIJIJJIJBHGIJJIJIJJIJJGIJJJJJJJJHIGIIIHHHHHF9BEFEECEECEDDDDDDBBBDDDD@CCDDDDDDD_Mismatch_1_Sense_+_Library_PoolT
CGTCTCGTGGTCGATTCTCGCTGGATGAAGAATTATTTGCGTTGAATTCTCCCAACTGGGTAATGGATATGGCCGCCGATGCTGATCTCCTTCT
>Frequency_1_QualityScore_FFFHHGFGIJIJJJJIIIIJHJJJJJJGJFHIIEGHGIJJIGIGIIJJHGIJJH_Mismatch_0_Sense_+_Library_PoolT
ACACTGATATCCCAGTTCTGTAAAAATAGTTTGTTTGCTTGCTATCTCAATCCA
>Frequency_1_QualityScore_FFHHHHHIJJJJIJBGDFHIIJGHDHAFHIIJJJJHHHHFFFFFFFCEEDDDBBDDCDDCDEEEEDCDEADDACEEDDDDEDDDDDDDDB@DDD_Mismatch_0_Sense_+_Library_PoolT
GGCCGCCGATGCTGATCTCCTTCTATCGTCCCCTCACAGTTGCTTCAACGAGGCTCATGAATATAATTCTGTACATGATTTCAACGAGCCGGAC
>Frequency_1_QualityScore_FFHHHHHJJJJJJJHJJEIIGJJJIJJJJJJJJJJJJJJJJIIIIJJJJJCGHIJJJIJJJHHHFFDDBBBDDDACCDCDDDD@CDCBCDDDDC_Mismatch_1_Sense_+_Library_PoolT
ACGATTCTCGCTGGATGAAGAATTATTTTCGTTGAATTCTCCCAACTGGGTAATGGATATGGCCGCCGATGCTGATCTCCTTCTATCGTCCCCT
>Frequency_1_QualityScore_FFHFFHHJIIIJJJIHEJIIEGGJIHGIJJIIIIJJADGHIJJGCHIJHGGIIIHEEHHHGDDDFFEFCDDCCCDCD_Mismatch_1_Sense_+_Library_PoolT
TGAATATAATTCTGTACATGATTTCAACGAGCCGGACCAAGGGATTTTACCTTGTAGCAATATTTTCTGATTGTCTA
>Frequency_1_QualityScore_FFHHHGHJGIJJIJJJJIFIFIJJJJIIJJJJJJJGIJJJJIJJJIJHFGHHFFFFFFEDCEEDDDDDDDDEEDDDEDDDEDFEDDEDDDDDDD_Mismatch_1_Sense_+_Library_PoolT
GGCTCATGAATATAATTCTGTACATGATTTCAACGAGCCGGACCAAGGAATTTTACCTTGGAGCAATATTTTCTGATTGTCTATCTTTTTGTTT
>Frequency_1_QualityScore_FFHHHHHIIIJJJJIIJJJJJJIJJJJJIJJJIJJJJJJJJJJIJJJJJJJJJJIJJJIHFAAB@CD>CCCDDDDDDDEDDDDDDBDDBDDD@C_Mismatch_1_Sense_+_Library_PoolT
ACGCTGGATGAAGAATTATTTTCGTTGAATTCTCCCAACTGGGTAATGGATATGGCCGCCGATGCTGATCTCCTTCTATCGTCCCCTCACAGTT
>Frequency_1_QualityScore_FFHHHHHJJIIJJJIIJJJJI_Mismatch_0_Sense_+_Library_PoolT
AAATACCTAATTTTCTTTCTA
>Frequency_1_QualityScore_DFHHHHHJJJJJJIJIJJJJJJJJIGIJJJJJJJJJJIIIIJJIJJJJGGHIJJIJHGHIJJJJJIJJHHHGHHHFFFFFFEEEFDEEDDDDDD_Mismatch_0_Sense_+_Library_PoolT
TATTTTCTGATTGTCTATCTTTTTGTTTCTCATAATTAAGATATGTAGAACAGGAATAAAAGCACACTGATATCCCAGTTCTGTAAAAATAGTT
>Frequency_1_QualityScore_FFHHHGGGGGHIGIGEEHGIJFHGEBGHGIJEIIHIGIJJJAHHGIJFHEIIJIHG>BDEDCCCECCDA>CDEACCCB;:@:@ACDCDCDC>CC_Mismatch_0_Sense_+_Library_PoolT
GCCACCGAGTTAATGCAGCCGATGGTCTCTAGCAATATTTCATCATGGCAACCGCAAGATCAAATTTTATTTGATTCCAATAAGAATGTGAACA
>Frequency_1_QualityScore_FFHHHHHJJJJJJJJHIJJJIIIJJIGIJJIJJJIJGHGJJJJJJIIJIJJJIJJJJIJJHHHFHHHFFFCFDEEDDE@ABBBDDCDDD:C:@>_Mismatch_1_Sense_+_Library_PoolT
CATGGCAACCGCAAGATCAAATTTTATTTGATTCCAATAAGAATGTGAACAAGGATTCTGTTTCTGATCATGATCAAAAGGAGCTCTTGAGTGT
>Frequency_1_QualityScore_FFHHHHHJJJJJIHIJIJJIJJIJJIJJIJJJJJJJJJJJJJJJJJIJJJJJJJJIIJJJJJJJJJIJJHEHHHHHHFFF?DFEEEEEDDCDDD_Mismatch_0_Sense_+_Library_PoolT
GTCTATCTTTTTGTTTCTCATAATTAAGATATGTAGAACAGGAATAAAAGCACACTGATATCCCAGTTCTGTAAAAATAGTTTGTTTGCTTGCT
>Frequency_1_QualityScore_FDHAFFHIIEIICIHBHEHBHFHHIIIBHGIDFCFHD>DGAFHGHIHIIIIIGGCGIIIIIIIIIEHIIEECGIHHGHFGDCEFFFEE_Mismatch_0_Sense_+_Library_PoolT
CAATATTTTCTGATTGTCTATCTTTTTGTTTCTCATAATTAAGATATGTAGAACAGGAATAAAAGCACACTGATATCCCAGTTCTGTA
>Frequency_1_QualityScore_FFHHHHHJJJJJJJJJJJJJJJJJJJJJHIJJJJJJIIJJJJIJJJJJIJIJJIJJJIJJJJGIJJIIJHIIJJIHHHHHHEFFFFFF_Mismatch_0_Sense_+_Library_PoolC
CAATATTTTCTGATTGTCTATCTTTTTGTTTCTCATAATTAAGATATGTAGAACAGGAATAAAAGCACACTGATATCCCAGTTCTGTA
>Frequency_1_QualityScore_FFHHHHHJJIJJHIJJJJJJJJJJJJJJIIJJJIGIJJJJIIJIJIDHIIIJJIJJJJJIJJJIJJJJJHHHHHHFFF_Mismatch_1_Sense_+_Library_PoolT
TCAATCCCTCCGTATGAAAATTCACTGTAATGGAATAATCATGGAGTATCTTAATATAAATACCTAATTTTCTTTCTA
>Frequency_1_QualityScore_D?DDBFFGGGGHGIEH>DHI9FG>HHAGGBDAC>DB@FIGEE:9?DG>GGGEGIBBBGHIFGE;C=EH:?@??==<BACCC>@CA@@AADE_Mismatch_0_Sense_+_Library_PoolT
CAAGGATTCTGTTTCTGATCATGATCAAAAAGAGCTCTTGAGTGTTTCTTCAACGTCTCGTGGTCGATTCTCGCTGGATGAAGAATTATTT
>Frequency_1_QualityScore_FFGHHHHJJJJJJJJJJJJGJJJJJJJJJJJJJJJJFHIIJJJJJJJGJJIJJJEFFFFE>CCEEEDDDCCDCBDDDDDDDBDDDCCDDDDDCA_Mismatch_0_Sense_+_Library_PoolT
ATGAAGAATTATTTTCGTTGAATTCTCCCAACTGGGTAATGGATATGGCCGCCGATGCTGATCTCCTTCTATCGTCCCCTCACAGTTGCTTCAA
>Frequency_1_QualityScore_FFDFFFBGHIIGIJIJJIE@FHGIIIGCIIGHJIHHDHHIHHFHIIJIE3@DGFEEFFHB>BDDEEEEEBCDDDDACDDEDCCCCDDDCBDDDC_Mismatch_1_Sense_+_Library_PoolT
GCTCATGAATATAATTCTGTACATGATTTCAACGAGCCGGACCAAGGGATTTTACCTTGGAGCAATATTTTCTGATTGTCTATCTTTTTTTTTC
>Frequency_1_QualityScore_FFHHHHHIIJJJJGHJJIIJGIJEHFGIGGIIHGIIJJIDGGIJJIHIIIEEAFICAGHJGGGIIIGIIDG_Mismatch_0_Sense_+_Library_PoolT
GGAGCAATATTTTCTGATTGTCTATCTTTTTGTTTCTCATAATTAAGATATGTAGAACAGGAATAAAAGCA
>Frequency_1_QualityScore_FFHHGHHIGIGIIJIJIJIJGIIBHIIIIGJHJCGFGGIIJJJHIIFEGHGDGF@FHGH;EIIIGHHFB@CC@CCAC@CCCDDDDBCD<CCEDC_Mismatch_0_Sense_+_Library_PoolT
TGTTTCTGATCATGATCAAAAAGAGCTCTTGAGTGTTTCTTCAACGTCTCGTGGTCGATTCTCGCTGGATGAAGAATTATTTTCGTTGAATTCT
>Frequency_1_QualityScore_FFHHHHHJJJGIGIJJFIIIIJJJJJJJJJJIJJJJJHGHGHFFFEFFEEECECDCDDEDEDDDDD@B59<592<A_Mismatch_0_Sense_+_Library_PoolT
AATTTCCCGGACTCCGTGCACACGCTTCCTCGCCCCACTTCTCTGGATCACAGAGATATCCAGCTCGCGGCTGCCC
>Frequency_1_QualityScore_D@BDFF?FFGGGIEGDFHIIGIIEIEEEEDHIIIII@HIEHCGEHDH_Mismatch_1_Sense_+_Library_PoolT
GGATATGTAGAACAGGAATAAAAGCACACTGATATCCCAGTTCTGTA
>Frequency_1_QualityScore_FFHHHHHJJGIIJIJJJIJJJJJIIJJJJJIJJJIJJIJJJJJJIHIJJJIJJJJJJJJIHFEEFDDDDDDDDDDDDDDEDDDDDDDCDDDDCD_Mismatch_1_Sense_+_Library_PoolT
CGTCCCCTCACAGTTGCTTCAACGAGGCTCATGAATATAATTCTGTACATGATTTCAACGAGCCGGACCAAGGAATTTTACCTTGGAGCAATAT
>Frequency_1_QualityScore_FFHHHHHJJJJJJJJJJJJJJJJJJJJJJJJJJJJJJJJJJJJJHGIJJIJJJJJJJJJIJJIJIHIIIIHHFHHHFFDFFFFFEEEEEEE_Mismatch_1_Sense_+_Library_PoolT
AAATAATTTGTTTGCTTGCTATCTCAATCCATTCAATCCCTCCGTATGAAAATTCACTGTAATGGAAGAATCATGGAGTATCTTAATATAA
>Frequency_1_QualityScore_DDHHHHHJGHIJJJJJJJJJJJJJIIFIJJIIIIJJJJGIIIJIJIIIJJJIJJJIEHIIJH@EEFFEFB_Mismatch_0_Sense_+_Library_PoolT
TGATTGTCTATCTTTTTGTTTCTCATAATTAAGATATGTAGAACAGGAATAAAAGCACACTGATATCCCA
>Frequency_1_QualityScore_FFHHHHHJJJJJJJJJJJGIIJJIJJFGIJJJIJJJJIJJJJJJIJJJJJJHHHHHHFFFFFFFEEEDACDDDDDDCCCDCCACDCDDFEEDDC_Mismatch_0_Sense_+_Library_PoolT
ATGATTTCAACGAGCCGGACCAAGGGATTTTACCTTGGAGCAATATTTTCTGATTGTCTATCTTTTTGTTTCTCATAATTAAGATATGTAGAAC
>Frequency_1_QualityScore_DDHGHFHGEGIEIIGFGBD?F::?BDD?BFH?FGBHB;/@FGHIIIEEECCED)?BDA=ABBBC>>>AC@@A@A>>>@@B@DBC:>>CC_Mismatch_0_Sense_+_Library_PoolT
TGGATATGGCCGCCGATGCTGATCTCCTTCTATCGTCCCCTCACAGTTGCTTCAACGAGGCTCATGAATATAATTCTGTACATGATTTC
>Frequency_1_QualityScore_D=B>FFD@EAEGII@:A<:2A<CDHECEGII?_Mismatch_0_Sense_+_Library_PoolT
CCACTTCTCTGGATCACAGAGATATCCAGCTC
>Frequency_1_QualityScore_DFHHHGHJJIJJHIJJBHCFHGHHGGHIIIJIHHJJJIJGIGH@DCHGIHHHHBDDDDDDDDDCDDDD@>CCCDDDEDCDCDDDDCEDCD_Mismatch_0_Sense_+_Library_PoolT
ATATGGCCGCCGATGCTGATCTCCTTCTATCGTCCCCTCACAGTTGCTTCAACGAGGCTCATGAATATAATTCTGTACATGATTTCAACG
>Frequency_1_QualityScore_>D+AA<:3A?EE:@DA1:*::**99BDD<D/9?8B;7.);ACC)7@A37===?.\,=>??>;;3>A553(,;>A>;5(::>A(4B_Mismatch_2_Sense_+_Library_PoolT
GAAATGGCCGCCGATGCTGATCTCCTTCTATCGTCCCCTCACAATTGCTTCAACGAGGCTCATGAATATAATTCTGTACATGATT
>Frequency_1_QualityScore_FFHHHHHJJJJGIIJJJJJIJIJJJIJJJJIJJJJJJJJJIJJJJJJJJHJJJJIJ_Mismatch_0_Sense_+_Library_PoolT
TCATAATTAAGATATGTAGAACAGGAATAAAAGCACACTGATATCCCAGTTCTGTA
>Frequency_1_QualityScore_FFHHHHGJJJJJJJJJJJIJIIIJJJJJJJJGGHIGIJHIJJJIIJJJJJHIJJJJICHIJGHIJJGHHFEGHGGHHGHDFEDDFFDCDEECED_Mismatch_1_Sense_+_Library_PoolT
GCAAGATCAAATTTTATTTGATTCCAATAAGAATGTGAACAAGGATTCTGTTTCTGATCATGATCAAAAAGATCTCTTGAGTGTTTCTTCAACG
>Frequency_1_QualityScore_FFHHHHHJJJJJJJJJIJJJJ?FGHIJJJJJJJJJJJJJJJJJJHHHHHHFFFFFFDDDDDDDDDDDDEEEEEEEEEEDEDEEDCDEEDEDDDD_Mismatch_1_Sense_+_Library_PoolT
TGGATATTGCCGCCGATGCTGATCTCCTTCTATCGTCCCCTCACAGTTGCTTCAACGAGGCTCATGAATATAATTCTGTACATGATTTCAACGA
>Frequency_1_QualityScore_FFHHHHHJJJJJJIJJJJJJJJIJJJJIJIIJHHGGIJJJJJJJJIJJJIHGIHIEIJIJJJHHGHFDF@EDECEDDDEEEDDBBBBBCDEDEC_Mismatch_2_Sense_+_Library_PoolT
GTTTCTGATCATGATCAAAAGGAGCTCTTGAGTGTTTCTTCAACGTCTCGTGGTCGATTCTCGCTGGATGAAGAATTATTTGCGTTGAATTCTC
>Frequency_1_QualityScore_FFHHHHHJJJJJJJJJJIJJJJJJJJJJJJJJJJJJJJJJJJJJJJJJIJJJJIIJJJJJJJJJJJJGIEHHJJHHHHHHFFFFFFEEEEEEDE_Mismatch_0_Sense_+_Library_PoolT
TTTCTCATAATTAAGATATGTAGAACAGGAATAAAAGCACACTGATATCCCAGTTCTGTAAAAATAGTTTGTTTGCTTGCTATCTCAATCCATT
>Frequency_1_QualityScore_DFDDDFHIGEGGIGGHJJIHCFGA<E6>61=A_Mismatch_0_Sense_+_Library_PoolT
GGATCACAGAGATATCCAGCTCGCGGCTGCCC
>Frequency_1_QualityScore_FFHHGHGJJHGIFCHHIJIIIJJJIJJJJJJJJJJJJJJJJJIJEGGGIJJJJJJJIHHHHFHGHFC?DFDCCEEEEEEEDDCDDBCDDDDDDD_Mismatch_0_Sense_+_Library_PoolT
ATGCAGCCGATGGTCTCTAGCAATATTTCATCATGGCAACCGCAAGATCAAATTTTATTTGATTCCAATAAGAATGTGAACAAGGATTCTGTTT
>Frequency_1_QualityScore_FFHHHHHJIJJJJHIJGIJJIIIJJJIJJJHIJIJIIJJJJJIJJHJIJIJJIHHIHIFEHHEFFF@CECEECDEDCDBDDDD@<BDDDDACCD_Mismatch_0_Sense_+_Library_PoolT
CTTCAACGTCTCGTGGTCGATTCTCGCTGGATGAAGAATTATTTTCGTTGAATTCTCCCAACTGGGTAATGGATATGGCCGCCGATGCTGATCT
>Frequency_1_QualityScore_DFHHHFHHIIJJJJJJIJFHIJJBFICFGHHIJJJJJJJJGIJGJJEGGHIIJJIJHHFFFFEEEECEDCDDCDDD?ADEDDDDED>CBCD>>@_Mismatch_1_Sense_+_Library_PoolT
TTGAGTGTTTCTTCAACGTCTCGTGGTCGATTCTCGCTGGATGAAGAATTATTTGCGTTGAATTCTCCCAACTGGGTAATGGATATGGCCGCCG
>Frequency_1_QualityScore_FFHHHHHJJIIEHIHJIJJJGIJJIIIJIHIJJJJJJJGIIFIJJJHHJHIIIIJGHIJJJGEEHFHFFCBECAC>ACCACD;@CCCDDCEDDD_Mismatch_1_Sense_+_Library_PoolT
GAGCTCTTGAGTGTTTCTTCAACGTCTCGTGTTCGATTCTCGCTGGATGAAGAATTATTTTCGTTGAATTCTCCCAACTGGGTAATGGATATGG
>Frequency_1_QualityScore_FFHHHHHJJJJJJJJJJJIJJJJJJJJJHIIJJIJJIJIGJJJJJJJIJJHIIJJJJJJJIJIJHHHFFBDDDDDBDDDBDDDDEDDDDDCCDD_Mismatch_0_Sense_+_Library_PoolT
TCTATCGTCCCCTCACAGTTGCTTCAACGAGGCTCATGAATATAATTCTGTACATGATTTCAACGAGCCGGACCAAGGGATTTTACCTTGGAGC
>Frequency_1_QualityScore_FFHHHHHJJ9EHIIJIJJCHHIJJGHGJIJJJIIJJJJJJIJ@FHGIIGIIJJHHHHHHFFFFEDCDCECDDDDDDDBDDDDDDCCCDDEEEEE_Mismatch_2_Sense_+_Library_PoolT
TGAATTCTCACAACTGGGTAATGGATATGGCCGCCGATGCTGATCTCCTTCTATCTTCCCCTCACAGTTGCTTCAACGAGGCTCATGAATATAA
>Frequency_1_QualityScore_FFHHHHHIJJJJJJJJJJJJJJJIIIJJIIIIIIJJJIGIBGIIJIGIGHIBHIHGIIIJFIJGEIJIIAHHHDAHHFFFFFFFEEEECEDBAD_Mismatch_0_Sense_+_Library_PoolT
AGATATGTAGAACAGGAATAAAAGCACACTGATATCCCAGTTCTGTAAAAATAGTTTGTTTGCTTGCTATCTCAATCCATTCAATCCCTCCGTA
>Frequency_1_QualityScore_FDFHHHHJHHIJFFHJIJJJIJEHIJHJJGIFIJEH@FIJIGGIIIJIIJIIIJEGDHEIFHIHI_Mismatch_0_Sense_+_Library_PoolT
TATCCCAGTTCTGTAAAAATAGTTTGTTTGCTTGCTATCTCAATCCATTCAATCCCTCCGTATGA
>Frequency_1_QualityScore_FFHHHHHIJJJJJJJJJJJIJJJJJJJJJJJJJGIJJJJJJJJJJJJJJJJJJJJIJGIJJJGIHHFHHHHFDDDFD_Mismatch_0_Sense_+_Library_PoolT
CCAAGGGATTTTACCTTGGAGCAATATTTTCTGATTGTCTATCTTTTTGTTTCTCATAATTAAGATATGTAGAACAG
>Frequency_1_QualityScore_FFHHHHHJIJHIJJJJJJJJJJJJIJJJJJJJJJJJJIHIJJJJJJJJJJJJIJJHHJIJJJIJJJIDHGHIHGHHHHHFFFFEFEBCEEEDDD_Mismatch_0_Sense_+_Library_PoolT
GATATCCCAGTTCTGTAAAAATAGTTTGTTTGCTTGCTATCTCAATCCATTCAATCCCTCCGTATGAAAATTCACTGTAATGGAAGAATCATGG
>Frequency_1_QualityScore_ADF8<CF>E<4<<8@@1?:))1?@DAD?D4*9??*??BBFC*0?DF<488)==FF614@=BB<?B=?B?1<<>:>BB3534>@BBB<@BBD@A@_Mismatch_2_Sense_+_Library_PoolT
CCCTCACAGTTGCGTCAACCAGGCTCATGAATATAATTCTGTACATGATTTCAACGAGCCGGACCAAGGGATTTTACCTTGGAGCAATATTTTC
>Frequency_1_QualityScore_DDDDHDBGBHFEHAAHCG;FGIB@FHIIICFG@FHGGEGIIGIGHBGDGGII_Mismatch_1_Sense_+_Library_PoolT
AATTAAGATATGTAGAACAGGAATAAAAGCACACTGATATCCCAGTTCTGCA
>Frequency_1_QualityScore_FFHHHHHHIJJJIGIIIGIJJJHGIIGHIIIIIJGIGJJJIJJGIJJIIJIJIIJIHHFDDDDBDCC>CCDCDDDCDDEDDDDDDDDDDDC>CA_Mismatch_0_Sense_+_Library_PoolT
TCGCTGGATGAAGAATTATTTTCGTTGAATTCTCCCAACTGGGTAATGGATATGGCCGCCGATGCTGATCTCCTTCTATCGTCCCCTCACAGTT
>Frequency_1_QualityScore_D4?:0?<@E+AEE<CE@>FBECAAE411C>DD<9DDECDEDDADD6A;AAAD=(56?@>@@A>:;>A_Mismatch_0_Sense_+_Library_PoolT
CAACGAGGCTCATGAATATAATTCTGTACATGATTTCAACGAGCCGGACCAAGGGATTTTACCTTGG
>Frequency_1_QualityScore_FFHHHHHJJJJJJIJJJJJJIJIJJJJJJIJJJJJJJJJJJJJJJJJJJJJJIJJIIIJJJJIJJJIIJIJJHHHHHHHFFFCEEEEED_Mismatch_1_Sense_+_Library_PoolT
CCAATATTTTCTGATTGTCTATCTTTTTGTTTCTCATAATTAAGATATGTAGAACAGGAATAAAAGCACACTGATATCCCAGTTCTGTA
>Frequency_1_QualityScore_FFHHHHHJJJJIJJJJJIJJJJJJIGEFGGGIIIDH?FBGGIJJJIIIIGIHJIGHIC@G<AGC@>?A==B@CCECCECDCADEDC;8ACCDCD_Mismatch_1_Sense_+_Library_PoolT
TTCTGTTTCTGATCATGATCAAAAAGAGCTCTTGAGTGATTCTTCAACGTCTCGTGGTCGATTCTCGCTGGATGAAGAATTATTTTCGTTGAAT
>Frequency_1_QualityScore_FFHHHHHJJJJJJJJJJJJIJJJJIIJIIIIJJJGJIGJJJJJIIIIJJJJJJIIJJJG_Mismatch_0_Sense_+_Library_PoolT
CTTTTTGTTTCTCATAATTAAGATATGTAGAACAGGAATAAAAGCACACTGATATCCCA
>Frequency_1_QualityScore_FFHHHHHJJJJJJJJJJJIJJJJJJJJJJJJJJJJJJJJIIJJJJIJIIJJIJGGFHHGIJIJJIJIIGDHHHHFFFFDDCDDDDDDDBDBDDC_Mismatch_1_Sense_+_Library_PoolT
ATAAGAATGAGAACAAGGATTCTGTTTCTGATCATGATCAAAAAGAGCTCTTGAGTGTTTCTTCAACGTCTCGTGGTCGATTCTCGCTGGATGA
>Frequency_1_QualityScore_DDHAHHGIIIIICGHC<CHHIGIIIICGIIICGCGCCGIIIIIGIIIIIGIIEGIDBGGCHGI=C@CFA;DHAHIBHHFFD?DCBC?BB@CCCC_Mismatch_0_Sense_+_Library_PoolT
TGATTCCAATAAGAATGTGAACAAGGATTCTGTTTCTGATCATGATCAAAAAGAGCTCTTGAGTGTTTCTTCAACGTCTCGTGGTCGATTCTCG
>Frequency_1_QualityScore_FDHHHHHJJJJJJHIIJFGGHIIJIIJJJJJJJJJJJJJJJIJJIJJIJJGIJJHFHGHHFFFFFFFCE>CEDEEDDDDCCEEEDDDDDDDDDD_Mismatch_0_Sense_+_Library_PoolT
GTTAATGCAGCCGATGGTCTCTAGCAATATTTCATCATGGCAACCGCAAGATCAAATTTTATTTGATTCCAATAAGAATGTGAACAAGGATTCT
>Frequency_1_QualityScore_DDFD?CFGBGHGCGGE;<F9CACCGGBD@FAHG>GD@F=EE>HGGIIIF:==FDHCGCGHGIGCEEFCADDB<A:8@@@B??B@CA@ACC@CC>_Mismatch_2_Sense_+_Library_PoolT
CTACTTCTATCGTCCCCTCACAGTTGCTTCAACGAGGCTCATGAATATAATTCTGTACATGATTTCAACGAGCCGGACCAAGGAATTTTACCTT
>Frequency_1_QualityScore_DDFHHHFGG<C:CDFH@HGGIICHHHDADCEHBEEGHHGGGI_Mismatch_0_Sense_+_Library_PoolT
TTGTTTCTCATAATTAAGATATGTAGAACAGGAATAAAAGCA
>Frequency_1_QualityScore_FFHDFHFGGGIEHDEHHEICFBEHIIGEFGGGDHHIG@FGGGHHHCHIIIIGIIGHGGCFFHEHIDHGID?EHE=ADF@DFEECEECCCC_Mismatch_2_Sense_+_Library_PoolT
CTTTTTGTTTCTCATAATTAAGATATGTAGAACAGGAATAAAAGCACACTGATATCCCAGTTCTGTAAAAATAGTTTGTTTGCTTGCTGA
>Frequency_1_QualityScore_FFHHHHHJJJGIFHIJJJJJJJIJJIFGIIJJJJJJJIJJIJJJJJJJIIJIIHIJIIHIHIHHFCDDAA@@BA?CCDEDDDDDDDDDDDDDDA_Mismatch_1_Sense_+_Library_PoolT
GTCCCCTCACAGTTGCTTCAACGAGGCTCATGAATATAATTCTATACATGATTTCAACGAGCCGGACCAAGGGATTTTACCTTGGAGCAATATT
>Frequency_1_QualityScore_FFHHHHHJJJJHIJJJJJIJJJJJJIJJJJJJJJJJJJJJJJJJIJJJJIJIJJJJJIIJJHHFDDDDDDDDDDDDDEDDDDDDDDDD_Mismatch_0_Sense_+_Library_PoolT
TCCCCTCACAGTTGCTTCAACGAGGCTCATGAATATAATTCTGTACATGATTTCAACGAGCCGGACCAAGGGATTTTACCTTGGAGCA
>Frequency_1_QualityScore_DFDFHFHIBEHIIJIFIIECHJIIGIHIGIBFGIIIHHIIIIIDDGIEHGIJJJJJJIIJJJGIGJIIJHIGIHHGHHFFFFFEEECEEDF=AA_Mismatch_0_Sense_+_Library_PoolT
GATTTTACCTTGGAGCAATATTTTCTGATTGTCTATCTTTTTGTTTCTCATAATTAAGATATGTAGAACAGGAATAAAAGCACACTGATATCCC
>Frequency_1_QualityScore_FDHHHHHJJJJJIJJIJJJJHIIJJJIJJJJJIJJJJJJJJIJJJJJJCGEHJJJJJJHGHHFDDD?BDDCD@CDEDDDDDDDECDDDDDDDDD_Mismatch_1_Sense_+_Library_PoolT
GATTCTCGCTGGATGAAGAATTATTTGCGTTGAATTCTCCCAACTGGGTAATGGATATGGCCGCCGATGCTGATCTCCTTCTATCGTCCCCTCA
>Frequency_1_QualityScore_DDHFHHFHEHH?I@A?CCBH@HCHIGDEGGGGGEECDCDGCGG9??DFFDEDHIIIFGIIIGF5=;6?B<BDC>@BACBB?@@@CA>>@CCCD>_Mismatch_0_Sense_+_Library_PoolT
GAACAAGGATTCTGTTTCTGATCATGATCAAAAAGAGCTCTTGAGTGTTTCTTCAACGTCTCGTGGTCGATTCTCGCTGGATGAAGAATTATTT
>Frequency_1_QualityScore_FFHFHHHJJJJJJJJEHJJIIHIHIJIJJIIIIJJIGGDGGHIIIJJJJJJJGHIIJIHEHDGHFBEDFD?CDAB@AACCDDDDDDECDDCDBD_Mismatch_0_Sense_+_Library_PoolT
AGGATTCTGTTTCTGATCATGATCAAAAAGAGCTCTTGAGTGTTTCTTCAACGTCTCGTGGTCGATTCTCGCTGGATGAAGAATTATTTTCGTT
>Frequency_1_QualityScore_FFHGHHDF<FIIJIIIJJEHIJIIIFHIJJJJJJJIEEHIDIGHIDEAEAEFFFFBFEEEEECCB?BBDB?BCC:>@>:>@>CC5@@B3<A::>_Mismatch_1_Sense_+_Library_PoolT
TTTGCGTTGAATTCTCCCAACTGGGTAATGGATATGGCCGCCGATGCTGATCTCCTTCTATCGTCCCCTCACAGTTGCTTCAACGAGGCTCATG
>Frequency_1_QualityScore_FFHHHGHJJJJJJJIJJIJJIIIIIJJJJJJIJJIIJJIJJJIJJJJJIIJIIJJIIJIJGIIGHGHFHECCDEFCDAABDBDDDDDBD?CA@A_Mismatch_1_Sense_+_Library_PoolT
CTGATCTCCTTCTATCGTCCCCTCACAGTTGCTTCAACGAGGCTCATGAATATAATTCTGTACATGATTTCAACGAGTCGGACCAAGGGATTTT
>Frequency_1_QualityScore_FFHHHHHJJJJJJJJJJIIJJJJDHIIJIJJIJJJJJJJJJJJJJIJJJGIHHHHHHHHFFFFFF_Mismatch_0_Sense_+_Library_PoolT
TGTACATGATTTCAACGAGCCGGACCAAGGGATTTTACCTTGGAGCAATATTTTCTGATTGTCTA
>Frequency_1_QualityScore_DDHHHHHJJJJJJJJIJJJJDIJGGHIJJJHHGIJJIJJJJJJHJJJJHIJIIJJJJJJJHHGFFFFEECEEDDDDEEEEDDDDCDDDEDEDDD_Mismatch_0_Sense_+_Library_PoolT
TTCTGATCATGATCAAAAAGAGCTCTTGAGTGTTTCTTCAACGTCTCGTGGTCGATTCTCGCTGGATGAAGAATTATTTTCGTTGAATTCTCCC
>Frequency_1_QualityScore_FFHHHHHJJJJJJJJJJJJJJIJJJJJJJJHIJJJJJJJJHJJJJIHF=DEDEECEDEDDDDDDDEDDDADDDDDBDCCCDDDCDD@CD<?BDD_Mismatch_1_Sense_+_Library_PoolT
AATTATTTGCGTTGAATTCTCCCAACTGGGTAATGGATATGGCCGCCGATGCTGATCTCCTTCTATCGTCCCCTCACAGTTGCTTCAACGAGGC
>Frequency_1_QualityScore_FFHHHHHJJJJJJJIJIIJJJIJJJIIJJIJJJJJJJJJJJJDGIJJJJJJJJJJJJJHFBDDDDDACDACDDDDDDEDDFEDDDDDDDCDACC_Mismatch_1_Sense_+_Library_PoolT
CGCTGGATGAAGAATTATTTTCGTTGAATTCTCCCAACTGGGTAATGGATATGGCCGCCGATGCTGATCTCCTTCTATCTTCCCCTCACAGTTG
>Frequency_1_QualityScore_DDHFDF?EGHHGH@AEHHH@9H<FHIIGEHEGIIDAHFG??DD8BFBFHIGHGGHCEGEBEHIFGCC=@@DHEH_Mismatch_0_Sense_+_Library_PoolT
TGTCTATCTTTTTGTTTCTCATAATTAAGATATGTAGAACAGGAATAAAAGCACACTGATATCCCAGTTCTGTA
>Frequency_1_QualityScore_DFGFFHHGJJG)@EDFHHEGGGJGADGIJGHIIIIJIIIIJJJJJJHGIJJJI@EGHHHFHGHH3?CDF@DCEEDECECCCB=A@CACAABDDD_Mismatch_1_Sense_+_Library_PoolT
CGGACCAAGGGGTTTTACCTTGGAGCAATATTTTCTGATTGTCTATCTTTTTGTTTCTCATAATTAAGATATGTAGAACAGGAATAAAAGCACA
>Frequency_1_QualityScore_8>FFFDHIEGII>D@@FHGID@F8?:B@FBBEGHIGGD9?BFCE@GG>?BCCCGHEAEAAGGAHI>)7=E?=@;;;>@?>C>>C@CA@(>?3?C_Mismatch_1_Sense_+_Library_PoolT
GAATATTTCATCATGGCAACCGCAAGATCAAATTTTATTTGATTCCAATAAGAATGTGAACAAGGATTCTGTTTCTGATCATGATCAAAAAGAG
>Frequency_1_QualityScore_FFHHHHHJJIJJJJJJJJJJJJJJJJJJJJJJJJJJIIJJJIJIJJHIIJIIJIJIIHFFFDEDDDDDDCFDDDDDDDDDDDDCDDEEEDDDED_Mismatch_1_Sense_+_Library_PoolT
CCAGTTGCTTCAACGAGGCTCATGAATATAATTCTGTACATGATTTCAACGAGCCGGACCAAGGGATTTTACCTTGGAGCAATATTTTCTGATT
>Frequency_1_QualityScore_A@FF?DBHIGGE94AFBD@AEBC@9<FHCEFB@GCFGC>FDHHDBG@FFDF?88CBFF48=@CB;@D7=;77=A.;.;9BE6@;A@<5?CC;8?_Mismatch_0_Sense_+_Library_PoolT
CAAATTTTATTTGATTCCAATAAGAATGTGAACAAGGATTCTGTTTCTGATCATGATCAAAAAGAGCTCTTGAGTGTTTCTTCAACGTCTCGTG
>Frequency_1_QualityScore_FFHHHHHIJJJJJJJJJJJHHHIJIJJJJJJJJJJJJHIJGHIIJJJJJJJJJJEIHGHHEHFFFFFFFEDDBDDDDEDEDDDCDDDDDDCCDC_Mismatch_2_Sense_+_Library_PoolT
ATCAAAAGGAGCTCTTGAGTGTTTCTTCAACGTCTCGTGGTCGATTCTCGCTGGATGAAGAATTATTTGCGTTGAATTCTCCCAACTGGGTAAT
>Frequency_1_QualityScore_FFHHHHGJJIJJJGGIIIJJGIIJEHGIGGHIIIGGIJIIJJJJJIIDGHIIIJEIIGJIJJIGGIIGIHIGHHHGHHFE_Mismatch_1_Sense_+_Library_PoolT
TTCAATCCCTCCGTATGAAAATTCACTGTAATGGAAGAATCATGGAGTATCTTAATATAAATACCTAATTTTCTTTCTGA
>Frequency_1_QualityScore_FFHHHHHJJJJJJJJJJIJJIJIJJJJJJIJJIJJJJJJJIJJJJJJJJJJJHHHFFFDEEEEEDDDDDDDDDDDDCDEEEEDDDEDDDEDDDC_Mismatch_2_Sense_+_Library_PoolT
CTTCAACGAGGCTCATGAATATAATTCTGTACATGATTTCAACGAGCCGGACCAAGGGATTTTACCTTGGAGCAATATTTTCTGATTGTCTAAA
>Frequency_1_QualityScore_FFHHHHHJJJJJJIIJJIJJJJJIIIIJJIIHIIIIIEHJIJJJIJJJJJIJJIIIIJJJHI_Mismatch_1_Sense_+_Library_PoolT
TTTTTCTCATAATTAAGATATGTAGAACAGGAATAAAAGCACACTGATATCCCAGTTCTGTA
>Frequency_1_QualityScore_FFHHHHGJIJJJJJJJJJJJJJJJJJIJJJJJJIIJJJJJJJJJJJIJJJJJJJJJJJJJHFFDDDDDDDDDDDEDDDDDCDDDDDCCDEEEED_Mismatch_0_Sense_+_Library_PoolT
CCTCACAGTTGCTTCAACGAGGCTCATGAATATAATTCTGTACATGATTTCAACGAGCCGGACCAAGGGATTTTACCTTGGAGCAATATTTTCT
>Frequency_1_QualityScore_FFHHHHHIJJJJJJFHIDEHHIIJJGHFGHC<@DGIEHGIEHGIBBCFCG@AAGHGJIJHEHHHDDBD).);A;>@CCCDC@?CDC>A;@CC9A_Mismatch_1_Sense_+_Library_PoolT
GCTCTTGATTGTTTCTTCAACGTCTCGTGGTCGATTCTCGCTGGATGAAGAATTATTTTCGTTGAATTCTCCCAACTGGGTAATGGATATGGCC
>Frequency_1_QualityScore_FFHHHHHJJJJJJJJJJJJJJJJJIJJJJJ<GHIJJJIJJIJJIIIJJJIJJIJJIIJIJJHIJHHHHFDFFFDDDDDBDDDDDCCCCCEDDCC_Mismatch_2_Sense_+_Library_PoolT
ACAAGGATTCTGTTTCTGATCATGATCAAAAGGAGCTCTTGAGTGTTTCTTCAACGTCTCGTGGTCGATTCTCGCTGGATGAAGAATTATTTGC
>Frequency_1_QualityScore_BBHCF?DFGGIG>AAEHEHICE+<CC?<F@GDH<FHDHHGIIEHGIIHIIIBHH_Mismatch_1_Sense_+_Library_PoolT
ATGTAATGGAAGAATCATGGAGTATCTTAATATAAATACCTAATTTTCTTTCTA
>Frequency_1_QualityScore_??FDHD8EFHGGGHIIGEDEHAGEH@FBHII>*9<D?BFFHHICEHGC@FD@C;@;CEHA<>B<A;@C35;;(:@;A;55@@>@CC3:CCCCCC_Mismatch_0_Sense_+_Library_PoolT
CCAGGCAGCCACCGAGTTAATGCAGCCGATGGTCTCTAGCAATATTTCATCATGGCAACCGCAAGATCAAATTTTATTTGATTCCAATAAGAAT
>Frequency_1_QualityScore_2BC==CDEIEIDFFEIIIIIF9FEE>DB99E>D9@DDBDDDDADECE<DDE??BDD;BCA:@CDDEADDA@@C>CADDDDDDDA>AA@????<;_Mismatch_1_Sense_+_Library_PoolT
TATGTAGAACAGGAATAAAAGCACACTGATATCCCAGTTCTGTAAAAATAGTTTGTTTGCTTGCTATCTCAATCCATTCAATCCCTCCGTAGGA
>Frequency_1_QualityScore_FFHHHHHJJJJJJJJJIJJJJJJJJJIJIJJJJJGJIJJJJJIJJIJJJJJJJJJHHHHFFFFFFEEDDCEEDDDDEDEFEEDDDDDDD_Mismatch_0_Sense_+_Library_PoolT
CGAGCCGGACCAAGGGATTTTACCTTGGAGCAATATTTTCTGATTGTCTATCTTTTTGTTTCTCATAATTAAGATATGTAGAACAGGAA
>Frequency_1_QualityScore_FFHHHHHJIJJJJJJJJJJJJJJJJJJJJJJJJJIJJJJJJJJJJJJJJJIJJJJJJIIIIJIIIIIIJHIJIIHGHHHFFFFFEDEEDDDDDD_Mismatch_0_Sense_+_Library_PoolT
ACCAAGGGATTTTACCTTGGAGCAATATTTTCTGATTGTCTATCTTTTTGTTTCTCATAATTAAGATATGTAGAACAGGAATAAAAGCACACTG
>Frequency_1_QualityScore_FAHHDFHIIIIHGIIIIIIIEEHIGIIHIIIIIGGHIDHEDHHIFIIIIIIIIBHE?FHIIIIIIIIIIHIIIIBHDHFFFHCHEFDDFDECCC_Mismatch_2_Sense_+_Library_PoolT
CTCAATCCATTCAATCCCTCAGTATGAAAATTCACTGTAATGGAAGAATCATGGAGTATCTTAATATAAATACCTAATTTTCTTTCTAAAGTAA
>Frequency_1_QualityScore_FFGHHHHJIGHIGIIIHIJIJJJJIGIJJIFEHHIJHGIJIIHFHIJJJIIIGHGGGIJJJIJJIJJJJGGHHHH_Mismatch_0_Sense_+_Library_PoolT
ATCCCTCCGTATGAAAATTCACTGTAATGGAAGAATCATGGAGTATCTTAATATAAATACCTAATTTTCTTTCTA
>Frequency_1_QualityScore_FFHHHHHJJJJJJJJJJJIIJJJJJJJJIJJJJJJJJIJJJGIJJJJJHJIJJJJJGIJJIIIIIJJJJGIIJIIHHHHFFFFFFEEECEDDDC_Mismatch_1_Sense_+_Library_PoolT
CAAGGAATTTTACCTTGGAGCAATATTTTCTGATTGTCTATCTTTTTGTTTCTCATAATTAAGATATGTAGAACAGGAATAAAAGCACACTGAT
>Frequency_1_QualityScore_FFHHGHHIJJJIJJJJJJIGHEHGJJJJJIJIJJIJJIJJJJJIHJJJIJJIIJIJIJIIIHHFFDDDDA@BBDDDDFDDDDDDDDDDDCCDEE_Mismatch_0_Sense_+_Library_PoolT
TCCCCTCACAGTTGCTTCAACGAGGCTCATGAATATAATTCTGTACATGATTTCAACGAGCCGGACCAAGGGATTTTACCTTGGAGCAATATTT
>Frequency_1_QualityScore_FFHFHHHJJJJJJIJJJIJIIJGHJJJJJJIJJJJJJJJGJJJJIJIJJJJIJCEHHHHHFFFFFFEDDBBBDDDDD@AACDDDCDDDECDDBD_Mismatch_0_Sense_+_Library_PoolT
TGGTCGATTCTCGCTGGATGAAGAATTATTTTCGTTGAATTCTCCCAACTGGGTAATGGATATGGCCGCCGATGCTGATCTCCTTCTATCGTCC
>Frequency_1_QualityScore_FFHHHHHJJIJIJJIEHIJJIJIIJJJJJJJJIJGGIIJJJJJIJJHJJJJJJJJIIIJIIIJJIJHGHBBEEEEEDDDDDBDDCCCCCDDCEE_Mismatch_1_Sense_+_Library_PoolT
TGAACAAGGATTCTGTTTCTGATCATGATCAAAAAGAGCTCTTGAGTTTTTCTTCAACGTCTCGTGGTCGATTCTCGCTGGATGAAGAATTATT
>Frequency_1_QualityScore_FFHHHHFGIJJJHJIJJJJJJIIJJJJIIIIJJJJGIJIJIJJJJJJJHHHHHDFFFFFFDEEEEEEDDACDEDDDDDDDDDDEDCDDEEDCCD_Mismatch_1_Sense_+_Library_PoolT
TTTCTGTACATGATTTCAACGAGCCGGACCAAGGGATTTTACCTTGGAGCAATATTTTCTGATTGTCTATCTTTTTGTTTCTCATAATTAAGAT
>Frequency_1_QualityScore_FDHHGHHJJIIJIJJIIIJJEIIJIIJJJJJJIJJJJJJJIIJJJJJIJJIJJJIIHIJJIGIIIJJJJIHGHAHCEFFFFFEFECEEEEDDDC_Mismatch_0_Sense_+_Library_PoolT
GTTTGTTTGCTTGCTATCTCAATCCATTCAATCCCTCCGTATGAAAATTCACTGTAATGGAAGAATCATGGAGTATCTTAATATAAATACCTAA
>Frequency_1_QualityScore_FFHHFHHJJJJJJJJJJJJJHIJJJJJJJJJJJJJJJJJJJJJJJJJJJJJJHJIJIJIIJJJIIJJJJGHIHHHHHHHFFFFEEEEEEEDDCC_Mismatch_0_Sense_+_Library_PoolT
TCCCAGTTCTGTAAAAATAGTTTGTTTGCTTGCTATCTCAATCCATTCAATCCCTCCGTATGAAAATTCACTGTAATGGAAGAATCATGGAGTA
>Frequency_1_QualityScore_FFHHHHHJJJJJJJJJJIJJJJJIIJJJJJJIIJJJJJIJIJJJJJJJJHHHGHHFFFFFEFEEEEEEFEDDDDDDDDDDDDDDDDDDDDDDDD_Mismatch_1_Sense_+_Library_PoolT
AAGGGATTTTACCTTGGAGCAATATTTTCTGATTGTCTATCTTTTTTTTTCTCATAATTAAGATATGTAGAACAGGAATAAAAGCACACTGATA
>Frequency_1_QualityScore_FFHHHHHJIJJJJJIJJJJJJJJJIJJJJJJFIIJJJJJJJJJJJJJJJJJIJIJJJJGIIJJJJJJJIGGIJJHHHEEFFFFF_Mismatch_1_Sense_+_Library_PoolT
ATTTTCTGATTGTCTATCTTTTTGTTTCTCATAATTAAGATATGTAGAACAGGAATAAAAGCACACTGATATCCCAGTTCTGCA
>Frequency_1_QualityScore_FFHHHHHJJJJJJIJJJJJIJJJJJJJHIJJJJJJJJJJJJJJJIJJJJJJIIIJJJIJJIJJHJJJJJIIJJ_Mismatch_1_Sense_+_Library_PoolT
TATTTTACCTTGGAGCAATATTTTCTGATTGTCTATCTTTTTGTTTCTCATAATTAAGATATGTAGAACAGGA
>Frequency_1_QualityScore_FFHHHHHJJJJJJJJJJJJJHIJJJJJJJJJJJJIJJJJJJJJJJJJJJJJJJIJJIIIIJJIIIIIJJJJJIIHHHHHFFEFFEEEEDDDDDD_Mismatch_1_Sense_+_Library_PoolT
ACCAAGGAATTTTACCTTGGAGCAATATTTTCTGATTGTCTATCTTTTTGTTTCTCATAATTAAGATATGTAGAACAGGAATAAAAGCACACTG
>Frequency_1_QualityScore_FFHHHHHJIJJJJJIIJJJJJJJJJJJJJIIIIJJIJJJJIJJJJIIJ=FGIJJJJJJJJGIIIJJJEEEEHHHHFFFFFDFEEEE@EEDCEDE_Mismatch_0_Sense_+_Library_PoolT
ATTCAATCCCTCCGTATGAAAATTCACTGTAATGGAAGAATCATGGAGTATCTTAATATAAATACCTAATTTTCTTTCTAAAATAAATTTATTA
>Frequency_1_QualityScore_FFGHHHGIIJJJJIHGHFIIIJIIIJJIIIJJJJJJJJIJJJI?EHGGGIJHIJJJIJJJJHIJJDHEECCD_Mismatch_0_Sense_+_Library_PoolT
ACACTGATATCCCAGTTCTGTAAAAATAGTTTGTTTGCTTGCTATCTCAATCCATTCAATCCCTCCGTATGA
>Frequency_1_QualityScore_FFHHHHGJJJJJJJJJJJJIJJJJJJJJIJJIIJJIIJJJIJJJJJJHIJJJJIIJJJJJJJJJJJJIJGIGHIHHHHFFDFFFEEEEDDDDCD_Mismatch_0_Sense_+_Library_PoolT
AAGGGATTTTACCTTGGAGCAATATTTTCTGATTGTCTATCTTTTTGTTTCTCATAATTAAGATATGTAGAACAGGAATAAAAGCACACTGATA
>Frequency_1_QualityScore_FFHHGHHJJJIJJJIGIGGEHIIJIIIIJGJBHDFHIGHJIGEGIIGHCHEBHGHIHJJGGDGHHIIJ6CD>DCHEEFH?CEFFDFEEECE:5?_Mismatch_0_Sense_+_Library_PoolT
AAGATCAAATTTTATTTGATTCCAATAAGAATGTGAACAAGGATTCTGTTTCTGATCATGATCAAAAAGAGCTCTTGAGTGTTTCTTCAACGTC
>Frequency_1_QualityScore_DFHHGHDIJJJJJIJJJJIJJJJHHHIIJJJIJIJJJJJJIJHIJJJIJJIJJJJJIJJJJIIJIJHIJGHII_Mismatch_0_Sense_+_Library_PoolT
GTCTATCTTTTTGTTTCTCATAATTAAGATATGTAGAACAGGAATAAAAGCACACTGATATCCCAGTTCTGTA
>Frequency_1_QualityScore_A=AFD><?:A<?FHGHIEG<B3AB+92C<?:?1:CFBCAFDA>D<?F?<FGA<9B8BFICC=FH_Mismatch_0_Sense_+_Library_PoolT
TGAAAATTCACTGTAATGGAAGAATCATGGAGTATCTTAATATAAATACCTAATTTTCTTTCTA
>Frequency_1_QualityScore_DFGHFDFGDEHGHIIG>HGD@FHJIFGIIJIGEF;??FH@DD9DC@E9B4B@B;FEHADCDDDCC>CCD5:@3:@:AC?C?05AC7+8>@44::_Mismatch_0_Sense_+_Library_PoolT
GCTGGATGAAGAATTATTTTCGTTGAATTCTCCCAACTGGGTAATGGATATGGCCGCCGATGCTGATCTCCTTCTATCGTCCCCTCACAGTTGC
>Frequency_1_QualityScore_DDHDFHDHHIIJIIGGJIIJFIIIDAEGIJIDIIJIIJIEIGGIIJIGB?EGHIJEEG:@GIJIIIGIG;?3AA3));@?>@;6((;?_Mismatch_0_Sense_+_Library_PoolT
CCAAGGGATTTTACCTTGGAGCAATATTTTCTGATTGTCTATCTTTTTGTTTCTCATAATTAAGATATGTAGAACAGGAATAAAAGCA
>Frequency_1_QualityScore_FFHHHHHJJJIJJJJJJJJJJJJJJJJJJDIJIJJJIJJJJIJJJJHIJJJJIJJJJJJJFEHGFFBDDDDDDDDDDDDDEDDDDDDDCCDDDC_Mismatch_1_Sense_+_Library_PoolT
TCGTCCCCTCACAGTTGCTTCAACGAGGCTCATGAATATAATTCTGTACATGATTTCAACGAGCCGGACCAAGGAATTTTACCTTGGAGCAATA
>Frequency_1_QualityScore_FFHHHHHJJJEHIJJJJJJJJIIIIJJJJIJIIFHIJIJJIIJJHIJJJGGGHIIJGGIJJIEEHBBDFBCCCCCACDECEED?CCDDDEDCDA_Mismatch_0_Sense_+_Library_PoolT
TTTCTGATCATGATCAAAAAGAGCTCTTGAGTGTTTCTTCAACGTCTCGTGGTCGATTCTCGCTGGATGAAGAATTATTTTCGTTGAATTCTCC
>Frequency_1_QualityScore_FFHHHGHJJJJJJIGIJJIJJIIJJGIGHJIJIJJJIJJJJHIJJIIJJIJJJJJ=FGGIHHGIJGGIJDHHEHHGHFFFF_Mismatch_0_Sense_+_Library_PoolT
AGGAATAAAAGCACACTGATATCCCAGTTCTGTAAAAATAGTTTGTTTGCTTGCTATCTCAATCCATTCAATCCCTCCGTA
>Frequency_1_QualityScore_FFGHFFFGGIIJIJJJJIJJGJJIIGBGEIGIJIIFFFGIIJJIIHJJHIIIJIII@GEGIJIEEHHGEBEECACCEACCDCCDDD=AA(5>AD_Mismatch_0_Sense_+_Library_PoolT
TCTGTTTCTGATCATGATCAAAAAGAGCTCTTGAGTGTTTCTTCAACGTCTCGTGGTCGATTCTCGCTGGATGAAGAATTATTTTCGTTGAATT
>Frequency_1_QualityScore_+2@@D>FFF<?CEHH=GFIFIIE9F<GGIFBFFFCEI:B@;ACFEA;E>DC@@DEAA=?=?;ADDD@B>>;A>B=?>@BB@9><?BBBBABB:B_Mismatch_2_Sense_+_Library_PoolT
TGGTCTCCTTCTATCGTCCCCTCACAGTTGCTTCAACGAGGCTCATGAATATAATTCTGTACATGATTTCAACGAGCCGGACCAAGGAATTTTA
>Frequency_1_QualityScore_DB8<2<?EECB;:CE93<C9A?4C??<<<ED3*:)*:?4?B@D?09948BB<?@)8/8=C4;AC@C@A=).7.=?_Mismatch_1_Sense_+_Library_PoolT
AATCCCTCCGTATGAAAATTCACTGTAATGGAAGAATCATGGAGTATCTTAATATAAATACCTAATTTTCTTTCA
>Frequency_1_QualityScore_FFHHHHHJJIJJJJJJIJIJIJJJIJJJJJJJJJJJJJJJJJJJJJJJJJJHHHHHHHFFFFFFFDEEDACA;@C5@>C>>:;:5:,;>A;>?C_Mismatch_0_Sense_+_Library_PoolT
GATTTCAACGAGCCGGACCAAGGGATTTTACCTTGGAGCAATATTTTCTGATTGTCTATCTTTTTGTTTCTCATAATTAAGATATGTAGAACAG
>Frequency_1_QualityScore_FFHHHHHJHIJJJJJJJJJJJJIJJJJJIJJJJJJJJJJJJJJJJJHIJJJJJJJIJGIJJGIJIJJIJEHIHHHHHHEFCFFDEEEEDEE_Mismatch_0_Sense_+_Library_PoolT
AAAAATAGTTTGTTTGCTTGCTATCTCAATCCATTCAATCCCTCCGTATGAAAATTCACTGTAATGGAAGAATCATGGAGTATCTTAATAT
>Frequency_1_QualityScore_FFHHHHHJJJJJJJJJJJJJJJJJJJJJIJJJJJJJJIJJJJJJIJJJJJGIIIIIJJIJIGIJJJIIJFHIIIJIHHHHHHFFFFEEDDCEEE_Mismatch_1_Sense_+_Library_PoolT
GAATTTTACCTTGGAGCAATATTTTCTGATTGTCTATCTTTTTGTTTCTCATAATTAAGATATGTAGAACAGGAATAAAAGCACACTGATATCC
>Frequency_1_QualityScore_FFHHGHHIJGHIJIJGJJJHHIIJGHIJJJGIJIJGIIGIIJIIHJJJIGGIIJGGIHGAGGIGEHHHHGHFFFFFCFEDCAED@?C?CACCCC_Mismatch_0_Sense_+_Library_PoolT
TCATCATGGCAACCGCAAGATCAAATTTTATTTGATTCCAATAAGAATGTGAACAAGGATTCTGTTTCTGATCATGATCAAAAAGAGCTCTTGA
>Frequency_1_QualityScore_FFHHHHHJJJJJJJJJJJJJIJJJJJJJI<FIIIJJJJJJJJJJJJJJJJJIJIJJJJJJJJJIIJJIJJJJIHHFHHHH_Mismatch_0_Sense_+_Library_PoolT
TCTGATTGTCTATCTTTTTGTTTCTCATAATTAAGATATGTAGAACAGGAATAAAAGCACACTGATATCCCAGTTCTGTA
>Frequency_1_QualityScore_D7<CFFBGHHIIIEHGIEHHIGIG9BE9CGHGHEFHCGHIIII?FGGGGFBDCFGEGGHGACEH@CGGEDG<6_Mismatch_0_Sense_+_Library_PoolT
GATTTTACCTTGGAGCAATATTTTCTGATTGTCTATCTTTTTGTTTCTCATAATTAAGATATGTAGAACAGGA
>Frequency_1_QualityScore_DFHHHHHJJJJJJJJJJJJJJJJIJJIJIJJJJJJHJIJIJJIJJ_Mismatch_0_Sense_+_Library_PoolT
TTTTTGTTTCTCATAATTAAGATATGTAGAACAGGAATAAAAGCA
>Frequency_1_QualityScore_FFHDHHDGIJHGGIIJJJJIGIJGCHIJJJJJIIJDGHGHIIBG_Mismatch_0_Sense_+_Library_PoolT
TATGTAGAACAGGAATAAAAGCACACTGATATCCCAGTTCTGTA
>Frequency_1_QualityScore_FFHHHGGJJJJIJIIGIJJJGHHHIIJJGJJJIJJJDHIIIJJJJJJJJJIJJJJI_Mismatch_1_Sense_+_Library_PoolT
TAAAAGCACACTGATATCCCAGTTCTGTAAAAATAGTTTGTTTGCTTGCTATCCCA
>Frequency_1_QualityScore_FFHHGHHJJJJJJJJJJGIIIJJJIJJJJJJJJGIJIIJJIJJJJJJIJJIJJJJJJJJJJJJJJJJJJHIHFHHHFCFFFFCEEDEEDEDDAC_Mismatch_0_Sense_+_Library_PoolT
AAGCACACTGATATCCCAGTTCTGTAAAAATAGTTTGTTTGCTTGCTATCTCAATCCATTCAATCCCTCCGTATGAAAATTCACTGTAATGGAA
>Frequency_1_QualityScore_FFHHHHHJJJJJJJJJJIIJJJJIJJJJIIJJJJJJJJJJJJJJJJIJJJJJIIIIIIJIIIJJJJJIJJHJJFHGHHFFFFFECE@CEEEECD_Mismatch_0_Sense_+_Library_PoolT
TTCTGTAAAAATAGTTTGTTTGCTTGCTATCTCAATCCATTCAATCCCTCCGTATGAAAATTCACTGTAATGGAAGAATCATGGAGTATCTTAA
>Frequency_1_QualityScore_FDHGHHFHIIIIJIJIJJG4DFBBGIIIIIJGIIJJIJIJIJGEGIHGHHHADDDEBCDDDDC@@CDADDCCCCD@>>CDDCCCD@CCC>>B_Mismatch_0_Sense_+_Library_PoolT
GATATGGCCGCCGATGCTGATCTCCTTCTATCGTCCCCTCACAGTTGCTTCAACGAGGCTCATGAATATAATTCTGTACATGATTTCAACGA
>Frequency_1_QualityScore_FFHHHHHJJJIJJJJJJJJIIJIJJJJJJJJJJ?HHHJJJJJJJJJJJJJJJJJJJJIGIIH_Mismatch_0_Sense_+_Library_PoolT
CCCAGTTCTGTAAAAATAGTTTGTTTGCTTGCTATCTCAATCCATTCAATCCCTCCGTATGA
>Frequency_1_QualityScore_DDFHHGHGGIJEDGIIJIIICHIIIJICGGIJIIJ@DHIHHIIJIJJJGJIIJEIJCGIEEFHIJIEFHEEECDFDCECCACEECCC@3>CBDD_Mismatch_0_Sense_+_Library_PoolT
AATATTTTCTGATTGTCTATCTTTTTGTTTCTCATAATTAAGATATGTAGAACAGGAATAAAAGCACACTGATATCCCAGTTCTGTAAAAATAG
>Frequency_1_QualityScore_FFHHHHHJGGIIIJJJIJJFIJJIIIIJJJJJJJJJJJJIIHGHGHFFFFFEFEEEECEEEDDDCCDDD>CCDCDDD<CBBCCCDDACDDDDEA_Mismatch_0_Sense_+_Library_PoolT
GCCGATGGTCTCTAGCAATATTTCATCATGGCAACCGCAAGATCAAATTTTATTTGATTCCAATAAGAATGTGAACAAGGATTCTGTTTCTGAT
>Frequency_1_QualityScore_DDHHHGGGGIIIGJJIJIGIIJJJIEGIGGIJIJJGJJGHIIIIJIHIIJGHGHGHHFFFFCCEEEECCCCCCDDCDDDDEDBDEEDDDDDDBD_Mismatch_1_Sense_+_Library_PoolT
TCAACGAGCCGGACCAAGGGATTTTACCTTGGAGCAATATTTTCTGATTGTCTATCTTTTTGTTTCTCATAATTAAGATATGTAGAACAGGAAA
>Frequency_1_QualityScore_FFHHHHGJJJJIJGIJJHIJJJJIJGGHIIJGJJJJJJJJJIIIJJJIIJIJJJJIIJHHHHHFFFDDDDDDDDDDDDBCDDDDDDDCCCCCDD_Mismatch_0_Sense_+_Library_PoolT
CTATCGTCCCCTCACAGTTGCTTCAACGAGGCTCATGAATATAATTCTGTACATGATTTCAACGAGCCGGACCAAGGGATTTTACCTTGGAGCA
>Frequency_1_QualityScore_FFHHHHHJJJJIIIIJIIHGJJJJJJIJJJGIJIHJIJIIJJIJJIJJJJGHJIJGJJIJJHFHIIIHHEHDEDFFFDEEEDECDADCDCCCAC_Mismatch_0_Sense_+_Library_PoolT
CACACTGATATCCCAGTTCTGTAAAAATAGTTTGTTTGCTTGCTATCTCAATCCATTCAATCCCTCCGTATGAAAATTCACTGTAATGGAAGAA
>Frequency_1_QualityScore_FFDHHFBHHIIIJIGHIHIJJJIJIHIGHIGIHIIIIIIGIGGJIGIBHEHHJHG>AG@CGGGHGG_Mismatch_0_Sense_+_Library_PoolT
TTTTGTTTCTCATAATTAAGATATGTAGAACAGGAATAAAAGCACACTGATATCCCAGTTCTGTAA
>Frequency_1_QualityScore_FFHHHHHJJJJJIJJIIJJIGIIJJJJJJJJJJJJIIJJJJJJJJJJJJJJHHHHFHHFFFDDDDDDDEDDDDEEDDDDDEDEEEEDDDDDDDD_Mismatch_1_Sense_+_Library_PoolT
TCAACGAGCCGGACCAAGGGATTTTACCTTGGAGCAATATTTTCTGATTGTCTATCTTTTTTTTTCTCATAATTAAGATATGTAGAACAGGAAT
>Frequency_1_QualityScore_FFGHHHHJJJJJJIJJIJIIJJJJJJJJJJJJJJJJJJJJJJJJJIJJJ@FHIJJJJIIGIHHHFDDBDBDDDA@CDCDDDDDDDCBDDDDDDB_Mismatch_0_Sense_+_Library_PoolT
CGATTCTCGCTGGATGAAGAATTATTTTCGTTGAATTCTCCCAACTGGGTAATGGATATGGCCGCCGATGCTGATCTCCTTCTATCGTCCCCTC
>Frequency_1_QualityScore_FFHHHGHJJJIJJJJGHHGIJJIJJGJJGHJJJGIJDHIIJJJJJJJIIJHIJIJIGHFHHHHHFFFCDCDDDEDEDDDDDDDDDD?CDEDDDD_Mismatch_2_Sense_+_Library_PoolT
AAAGGAGCTCTTGAGTGTTTCTTCAACGTCTCGTGGTCGATTCTCGCTGGATGAAGAATTATTTGCGTTGAATTCTCCCAACTGGGTAATGGAT
>Frequency_1_QualityScore_FFHHHHHJJIJJJJJJJIJJJJJJGIJJHIIJJJJJJGGJJJJJJJJHIJJJJJIJJJJIIJJJJJJIJHIIHHHHHHE_Mismatch_1_Sense_+_Library_PoolT
TTCAATCCCTCCGTATGAAAATTCACTGTAATGGAAGAATCATGGAGTATCTTAATATAAATACCTAATTTTCTTTCCA
>Frequency_1_QualityScore_FFFHHDDFGIIHIICIHGHIEGIHDIIIJCGCEGFEIGEHGGE:BFBDHIE;?DFAHHHGGI_Mismatch_0_Sense_+_Library_PoolT
TTTTCTGATTGTCTATCTTTTTGTTTCTCATAATTAAGATATGTAGAACAGGAATAAAAGCA
>Frequency_1_QualityScore_FDHHHHHJJJJJJHJJJJJJJJJJJJJJJJJJJJJJJHHHHFFFFEEEEEEDDDDDDDDDCDEFEEDDDCDEDEDE_Mismatch_1_Sense_+_Library_PoolT
GAATATAATTCTGTACATGATTTCAACGAGCCGGACCAAGGGATTTTACCTTGGAGCAATATTTTCTGATTTTCTA
>Frequency_1_QualityScore_FFGGGHFIIGGIHIIIGEBFIBHGB@FGGI>GGGHGDHIGGHGGHBHGDHFGD(7?DEEEEDDDD<CCDDCDCDCCDDD@@C@ADDDEDDDDCC_Mismatch_0_Sense_+_Library_PoolT
ACGAGGCTCATGAATATAATTCTGTACATGATTTCAACGAGCCGGACCAAGGGATTTTACCTTGGAGCAATATTTTCTGATTGTCTATCTTTTT
>Frequency_1_QualityScore_FFGHHHHJJJJJHJJIHIIIJIJGGIIJJJIJJJJIIIIIJJJJIFHJHHHHFDEFFEFEEEEDCDDCDCCCCFDEEDDDDDDDEDEDCDECDD_Mismatch_0_Sense_+_Library_PoolC
ACGAGGCTCATGAATATAATTCTGTACATGATTTCAACGAGCCGGACCAAGGGATTTTACCTTGGAGCAATATTTTCTGATTGTCTATCTTTTT
>Frequency_1_QualityScore_DEHHHHHJJJIJJJJJJIJJIJJIJJIGEHIJIJIJIJJJJIIJJIJJIIJJJIJIJJJJJJJIIDHIECEHHHHFFFFFFFEEEEEEDDEEDE_Mismatch_0_Sense_+_Library_PoolT
TTTGCTTGCTATCTCAATCCATTCAATCCCTCCGTATGAAAATTCACTGTAATGGAAGAATCATGGAGTATCTTAATATAAATACCTAATTTTC
>Frequency_1_QualityScore_FFGFHHFJIJJJJIIJJJIIJJJIIJJIJIJIIJJJIJIFHIJJJJJGIJJJIJGHHEFFFDE@CCEDD>CDDDECDDD<@BDDDDDDACDDDD_Mismatch_0_Sense_+_Library_PoolT
TGGATGAAGAATTATTTTCGTTGAATTCTCCCAACTGGGTAATGGATATGGCCGCCGATGCTGATCTCCTTCTATCGTCCCCTCACAGTTGCTT
>Frequency_1_QualityScore_FFGHHHHJIJJJJJJJGIIJJJJJJJJJIJJJJJIJJJJJJJIJJJJJJIJJJHHHHFFFFFDEEECEECEDDDDDEDEFEDDDDDDBD_Mismatch_1_Sense_+_Library_PoolT
CGAGCCGGACCAAGGGATTTTACCTTGGAGCAATATTTTCTTATTGTCTATCTTTTTGTTTCTCATAATTAAGATATGTAGAACAGGAA
>Frequency_1_QualityScore_DDFFFFFIIIGGD:@?DG).<\\\5C(=E/\,(5.>;;;5;>?/\,2;(,+89>3::A::>BD:::(4(+:<>A8?995>9(44+:>:AAA>AB_Mismatch_2_Sense_+_Library_PoolT
TCCAGCTCGCGGCTGCCCCGGCAGCCACCGAGTTAATGCAGCCGATGGGCTCTAGCAATATTTCATCATGGCAACCGCAAGATCAAATTTTATT
>Frequency_1_QualityScore_FFHHFHGJJJJJJJGJJIJJIIJJJJIHIJJJJJJJJJJJJJJJJHGGHHHHFFFFFFFEEEEDBDDDDDECCCDEECDDDDEDDEECCDDDDD_Mismatch_1_Sense_+_Library_PoolT
TTTCAACGAGCCGGACCAAGGAATTTTACCTTGGAGCAATATTTTCTGATTGTCTATCTTTTTGTTTCTCATAATTAAGATATGTAGAACAGGA
>Frequency_1_QualityScore_FFGHHHHIJJDFIFFGGIJGIIEGHGIIIGIGIIJJJIJJJJIIJJJIGIHIIHIJIHHHHFF?CC@EEEEDEDDDDDDDDD<BDCD>@CDCCC_Mismatch_0_Sense_+_Library_PoolT
CAACGTCTCGTGGTCGATTCTCGCTGGATGAAGAATTATTTTCGTTGAATTCTCCCAACTGGGTAATGGATATGGCCGCCGATGCTGATCTCCT
>Frequency_1_QualityScore_DFHHHHHJJJJJJJJJJJJJJJJJJJJJJJJJJHIJJJJJJIIJJJJJJJJJJJJIJJJJJIJJGJJGIGHEHHHFFFFFFDEEEEACCDDCDD_Mismatch_0_Sense_+_Library_PoolT
TGGAGCAATATTTTCTGATTGTCTATCTTTTTGTTTCTCATAATTAAGATATGTAGAACAGGAATAAAAGCACACTGATATCCCAGTTCTGTAA
>Frequency_1_QualityScore_FFHHHHHJJJJJJJJJJJJJJJJJIJHIIJJJJJJJJJJIJJJJIIJIJJJJJJJJJJHHFFFFFFEEECCEEEEEEDDDDDDDEDEDCCCDDC_Mismatch_0_Sense_+_Library_PoolT
GATCATGATCAAAAAGAGCTCTTGAGTGTTTCTTCAACGTCTCGTGGTCGATTCTCGCTGGATGAAGAATTATTTTCGTTGAATTCTCCCAACT
>Frequency_1_QualityScore_FFHHHHHIJJJJJIJJJJJJJJIJIIJJJJGJJJJJJIJIJJIIIJJJJJJJJJIJJJJIJHFHGHFFFFEFFEEEEDDDDDDEDDDDDDDEDE_Mismatch_0_Sense_+_Library_PoolT
CGATGGTCTCTAGCAATATTTCATCATGGCAACCGCAAGATCAAATTTTATTTGATTCCAATAAGAATGTGAACAAGGATTCTGTTTCTGATCA
>Frequency_1_QualityScore_FFHHHHHJJHJJJJJJJJIJJJJJHJJJJJJJGIIJJJJJJJJJIJJJJJJHHHHHHHHFFFFFFEEEEFEEDDDDDDDDEECCDDDCCDDCED_Mismatch_0_Sense_+_Library_PoolT
CTGTACATGATTTCAACGAGCCGGACCAAGGGATTTTACCTTGGAGCAATATTTTCTGATTGTCTATCTTTTTGTTTCTCATAATTAAGATATG
>Frequency_1_QualityScore_FFHHFHHJJJJJJJJJJJIJJJJIJJJIJHIJJJJJJJJIIJJIIJJJJIGGIIHHHHHHHHEFFFFEFBEEEEEDBDDDDDBDDDDDDDBDDD_Mismatch_0_Sense_+_Library_PoolT
GCTGATCTCCTTCTATCGTCCCCTCACAGTTGCTTCAACGAGGCTCATGAATATAATTCTGTACATGATTTCAACGAGCCGGACCAAGGGATTT
>Frequency_1_QualityScore_FDDFHHFHIJIJJJJJEGIJJJIGIIJJGICHIJJIIIIJJJDFHHHHFFFFFFFEDECACDCDDCDECACBACCCCC@>ACCC::@CCCDCDD_Mismatch_0_Sense_+_Library_PoolT
GTACATGATTTCAACGAGCCGGACCAAGGGATTTTACCTTGGAGCAATATTTTCTGATTGTCTATCTTTTTGTTTCTCATAATTAAGATATGTA
>Frequency_1_QualityScore_FFHHHHHIJJJJJJJJJJJJJJIIJJJJJJJJJJJJJJJJJJJJJJJJHHHHHHHFEFFFFFEEEDDEEDDBACDDDDEDDCDFDCCDDCDDCD_Mismatch_0_Sense_+_Library_PoolC
GTACATGATTTCAACGAGCCGGACCAAGGGATTTTACCTTGGAGCAATATTTTCTGATTGTCTATCTTTTTGTTTCTCATAATTAAGATATGTA
>Frequency_1_QualityScore_FFHGHHHIJJJJJIJIIFHJJJJJJJJJJJJGIJJJJIJJJJJJJJJJIHIIJJIIJJIJJJJJJJIJJIJJHH_Mismatch_0_Sense_+_Library_PoolT
ATGGAAGAATCATGGAGTATCTTAATATAAATACCTAATTTTCTTTCTAAAATAAATTTATTATTATTTTTTTA
>Frequency_1_QualityScore_FFHHHHHJJJJJJJJIHJJJJJJJJJJIJJJIIHJJJJJJJIJJJJJ3EHDGHIJJJJJIJJIIJJJIJEHHHHHHHHFF>DE_Mismatch_0_Sense_+_Library_PoolT
CCATTCAATCCCTCCGTATGAAAATTCACTGTAATGGAAGAATCATGGAGTATCTTAATATAAATACCTAATTTTCTTTCTAA
>Frequency_1_QualityScore_>>DBA+AE3EB@<@:?DF<F6D@D>D??B*9<<B=.8=AC4=17=@AC):?=?7.7>A(;;;>A6=??_Mismatch_1_Sense_+_Library_PoolT
CTGGGCAATGGATATGGCCGCCGATGCTGATCTCCTTCTATCGTCCCCTCACAGTTGCTTCAACGAGG
>Frequency_1_QualityScore_FFHHHHGJJJJJJJIJJJJJJJJJIIJIJJIJJIJJJJJJFHGIFJIJIJJJIHIJJJJIGIGJJIFIHFHHHHHFFFFFFEEFEDEFEECDED_Mismatch_0_Sense_+_Library_PoolT
CCTCCGTATGAAAATTCACTGTAATGGAAGAATCATGGAGTATCTTAATATAAATACCTAATTTTCTTTCTAAAATAAATTTATTATTATTTTT
>Frequency_1_QualityScore_FFHHHHHJJJJJJJJJJJIJJJJJJJJJJIJJJJJJJJJIJJJJIJJJJJJJIJJJJJIHIIJJHG_Mismatch_0_Sense_+_Library_PoolT
TTTTTGTTTCTCATAATTAAGATATGTAGAACAGGAATAAAAGCACACTGATATCCCAGTTCTGTA
>Frequency_1_QualityScore_FFHGHHHJIIIIIJJJJJJJJIIJJJJJIJJGIJJJJIJJJJIJJJJIIJJJIIJJJJIGIJJGGIGJJJJJIIJIGJJJJHHHHFDDCCCCAB_Mismatch_0_Sense_+_Library_PoolT
GAAAATTCACTGTAATGGAAGAATCATGGAGTATCTTAATATAAATACCTAATTTTCTTTCTAAAATAAATTTATTATTATTTTTTTAAAGGCC
>Frequency_1_QualityScore_FFGGHGGJJCGGIJIIJJIJJIJEGGEHGIJIIICGIJIIIJJIEHGHHHBFFDEDCEA@CDACACDA?B:BDDBCCDDDEDCA@(:ADCACCE_Mismatch_1_Sense_+_Library_PoolT
CCAACTGGGTAATGGATATGGCCGCCGATGCTGGTCTCCTTCTATCGTCCCCTCACAGTTGCTTCAACGAGGCTCATGAATATAATTCTGTACA
>Frequency_1_QualityScore_FFHHHHHJJJGIJJIIJJFHHJJIJJJJJJJJJJJIJJJJJJJIHIJJJJJHHHHHHHFFFEEEEEEE@CCDDCCDCDEDEEDCDCCDBDBCCD_Mismatch_0_Sense_+_Library_PoolT
AACGAGCCGGACCAAGGGATTTTACCTTGGAGCAATATTTTCTGATTGTCTATCTTTTTGTTTCTCATAATTAAGATATGTAGAACAGGAATAA
>Frequency_1_QualityScore_DFFHFDHIEHIHIICJEHGIIJJJIJJJIIJJFIHGIIIJJIJIIIIGHIJIHIJIJJG_Mismatch_0_Sense_+_Library_PoolT
TTCTCATAATTAAGATATGTAGAACAGGAATAAAAGCACACTGATATCCCAGTTCTGTA
>Frequency_1_QualityScore_FFHHHHHJJIJHHIIJJJJIJJJJJGHIIFHIJJJJJJJJIJJJJIJJJJJJJJJGIHIJJJJIIIIIIHIJHHDHHGCFCFFDDECAEEDDDC_Mismatch_0_Sense_+_Library_PoolT
TGATATCCCAGTTCTGTAAAAATAGTTTGTTTGCTTGCTATCTCAATCCATTCAATCCCTCCGTATGAAAATTCACTGTAATGGAAGAATCATG
>Frequency_1_QualityScore_FFHHHHHJJJJIIJJJJJJGJJJIIJIJJJJJJJJJJJJIIJIJJJJJJJJJJJIJJJJJIJJJJJJJHEHHGHFFFDEDEDEDDCACDDDDDD_Mismatch_1_Sense_+_Library_PoolT
AACCGCAAGATCAAATTTTATTTGATTCCAATAAGAATGTGAACAAGGATTCTGTTTCTGATCATGATCAAAAGGAGCTCTTGAGTGTTTCTTC
>Frequency_1_QualityScore_FFHHHHHJIJJJJJJGIHIIJIIIJJJJJIJHIJJIJJJJIJJJJJJIJJJIJJIJJJJJJJJIIIJJJJGFHEAHHEEFFFFDEEADEE@ACD_Mismatch_0_Sense_+_Library_PoolT
GCACACTGATATCCCAGTTCTGTAAAAATAGTTTGTTTGCTTGCTATCTCAATCCATTCAATCCCTCCGTATGAAAATTCACTGTAATGGAAGA
>Frequency_1_QualityScore_FFH3DHDHHJIIJJJJJIIIGGGIIIHGHCGGEGHIEDHHDHAH<AFHGEDB=AAAACCCDDEDDA5:>A?CB?CDDA(:ACCCDCCCC3(:A_Mismatch_2_Sense_+_Library_PoolT
TTCGACGAGGCTCATGAATATAATTCTGTACATGATTTCAACGAGCCGGACCAAGGAATTTTACCTTGGAGCAATATTTTCTGATTGTCTATC
>Frequency_1_QualityScore_DFHHHHHJJJJJJJJJJJJJJJIIIJJJJJJJJJJJJJJJJJJJJJJJJJJJJIIJIJJJJIJJJJIJIHHHHGHFHFFFFFEEEEEDDEEDDD_Mismatch_0_Sense_+_Library_PoolT
TCTTTTTGTTTCTCATAATTAAGATATGTAGAACAGGAATAAAAGCACACTGATATCCCAGTTCTGTAAAAATAGTTTGTTTGCTTGCTATCTC
>Frequency_1_QualityScore_FFHGHHHJJJIIGIGIHHIJJJIIJIIGHJIJJJIJJJJIJJJGIGJJIJIJIJGIIIJJJIHEBDCCDBBDBBBBDBCCCCDDDCDCDCCDDD_Mismatch_1_Sense_+_Library_PoolT
CATCGTCCCCTCACAGTTGCTTCAACGAGGCTCATGAATATAATTCTGTACATGATTTCAACGAGCCGGACCAAGGGATTTTACCTTGGAGCAA
>Frequency_1_QualityScore_FFHHHHHJJJJJJIHHIIIJBGGIIJJJJJJJIJJJJJJJJIIGH@GIHHHHGHFFFDDDDDDDDDDDD>CDDDEEEDDDEEDCCEEDDDDDDD_Mismatch_1_Sense_+_Library_PoolT
AGATATGGCCGCCGATGCTGATCTCCTTCTATCGTCCCCTCACAGTTGCTTCAACGAGGCTCATGAATATAATTCTGTACATGATTTCAACGAG
>Frequency_1_QualityScore_FFHHHHHJJJJHJJJJJJJIJJJJJJIJIJJJJJJJJJIJIIIJJJJIJJJJJEHIIJJIIIJJJIJJJIFIIGGHHGFHHFFFFFDEEEBBDD_Mismatch_1_Sense_+_Library_PoolT
AATTTTATTTGATTCCAATAAGAATGTGAACAAGGATTCTGTTTCTGATCATGATCAAAAGGAGCTCTTGAGTGTTTCTTCAACGTCTCGTGGT
>Frequency_1_QualityScore_FFHHHHHJJJJJHIJBHGIJIGGGGJIJJHIJJJIHIJJIJJJIGGIIIJJJJIIJHHHHFFFFFCEEDEEDDDCDDDDDDDB@BDDCD@CACC_Mismatch_1_Sense_+_Library_PoolT
TTCAACGTCTCGTGGTCGATTCTCGCTGGATGAAGAATTATTTGCGTTGAATTCTCCCAACTGGGTAATGGATATGGCCGCCGATGCTGATCTC
>Frequency_1_QualityScore_FFHHHGHJIJJJJJJIJIJIGGIGIIJJJHIJJJJHIJJJIIGDAFHHHBEIEHHFFFDEEECEEDDDDDDCCBCCCDEEEEDD>CCDDDDEED_Mismatch_1_Sense_+_Library_PoolT
CTTCAACGAGGCTCATGAATATAATTCTGTACATGATTTCAACGAGCCGGACCAAGGAATTTTACCTTGGAGCAATATTTTCTGATTGTCTATC
>Frequency_1_QualityScore_D?D=AFC>DAF<A:CFHFI9C?F@???FEFFIFGFFCADGIFIFFBGE@FFGGDFGIIIIIIEFIEEEE@;@@EEFF_Mismatch_0_Sense_+_Library_PoolT
CAATCCCTCCGTATGAAAATTCACTGTAATGGAAGAATCATGGAGTATCTTAATATAAATACCTAATTTTCTTTCTA
>Frequency_1_QualityScore_DDHHFHHIAFEFHHGCGGIIGAGEGG?C@?D<FHIEIGCGIIIB=C>@F@FE;=CEHIIFHDBEACDCDCCC?CBC;?B?:?AD@ADDD>@1?B_Mismatch_2_Sense_+_Library_PoolT
CTCTTGAGTGTTTCTTCAACGTCTCGTGGTCGATTCTCGCTGGATGAAGAATTATTTGCGTTGAATTCTCCCAACTGGGTAATTGATATGGCCG
>Frequency_1_QualityScore_FFHHHGHIJJJIIJIIJJJJJIJJIJJIJJJJJIJJJJGIJJJJJIIJJJJJFFFHHJJJJJJJIIJJJHHHHFFFDDEDEDDDDBD?CC>@CA_Mismatch_0_Sense_+_Library_PoolT
AGAATGTGAACAAGGATTCTGTTTCTGATCATGATCAAAAAGAGCTCTTGAGTGTTTCTTCAACGTCTCGTGGTCGATTCTCGCTGGATGAAGA
>Frequency_1_QualityScore_FFHHHHHJJJJJJJJIJIIJIIJIJJJJJJJJJJJJJIJJJJJJJJJJJJJJJJIIHJJJJHI_Mismatch_0_Sense_+_Library_PoolT
TTGTTTCTCATAATTAAGATATGTAGAACAGGAATAAAAGCACACTGATATCCCAGTTCTGTA
>Frequency_1_QualityScore_FFHHHHHJJJJIJHHIIJJJJIJJIJJJJJJJJJJJJJJJJJJJJGIJJJJJJJJJJJJJJJJJJJJJHH_Mismatch_0_Sense_+_Library_PoolT
AAGAATCATGGAGTATCTTAATATAAATACCTAATTTTCTTTCTAAAATAAATTTATTATTATTTTTTTA
>Frequency_1_QualityScore_FFHHHHHJJJIJJJJJJJIJJIJJJJJJIJIJJJJJJJJJJJHIIJJJJJJJJIJJJIJIHHFFDDDDDDDBDDDDDDDDDDCCDDDDDCDEEE_Mismatch_0_Sense_+_Library_PoolT
CCCCTCACAGTTGCTTCAACGAGGCTCATGAATATAATTCTGTACATGATTTCAACGAGCCGGACCAAGGGATTTTACCTTGGAGCAATATTTT
>Frequency_1_QualityScore_FFHHHHHJJJJJHIJJJJJJJJIJIIJIJJJJJJJJJJJJJJJJJJJJJJJJJJJJJJIJJJJJJIJJJHHHHHHHFFFCFFFEEEEEDDDDDE_Mismatch_2_Sense_+_Library_PoolT
TCTATCTTTTTGTTTCTCATAATTAAGATATGTAGAACAGGAATAAAAGCACACTGATATCCCAGTTCTGTAAAAATAGTTTGTTTGCTTGTAA
>Frequency_1_QualityScore_DFHHHHHJJJJJJJJJJJJJJJIJJJJJJJJJJJJJJJJJJJJJJJHIIJJJIJJJJJJJJIJJIJJJJHJJHHHHHFFFEFFFDEFEEEEDDD_Mismatch_1_Sense_+_Library_PoolT
TAATTAAGATATGTAGAACAGGAATAAAAGCACACTGATATCCCAGTTCTGTAAAAATATTTTGTTTGCTTGCTATCTCAATCCATTCAATCCC
>Frequency_1_QualityScore_FFHHHGHJJJHJJJJJJJJJIJJJJJJIJJJIJIICIJIIJGCHIJIIIIIIHIIJHGDGCDGIEFEDGGGHGEHIGHHHFGHDBEDEDABDDD_Mismatch_1_Sense_+_Library_PoolT
ATTTTATTTGATTCCAATAAGAATGTGAACAAGGATTCTGTTTCTGATCATGATCAAAAGGAGCTCTTGAGTGTTTCTTCAACGTCTCGTGGTC
>Frequency_1_QualityScore_BBBFFHHGIIEBFCEGHCHGAHHGGHGIIIGHGHAFHHIIFIIGGIIGDGHIHIIIIIGIDCHDFFHIGCHGCAEH:?@BEEDCCEA>:_Mismatch_0_Sense_+_Library_PoolT
AAAGCACACTGATATCCCAGTTCTGTAAAAATAGTTTGTTTGCTTGCTATCTCAATCCATTCAATCCCTCCGTATGAAAATTCACTGTA
>Frequency_1_QualityScore_FFHHHGHJJJJJIJJIJJJJJJJJJHIJJJJJJJJJJJJJIJJJJJJJJJJJJJIGIJIIHJJGIIJIIHIJGHHHHHHFFFEEFFEEEFFEEE_Mismatch_1_Sense_+_Library_PoolT
TCATAATTAAGATATGTAGAACAGGAATAAAAGCACACTGATATCCCAGTTCTGTAAAAATAGTTTGTTTGCTTTCTATCTCAATCCATTCAAT
>Frequency_1_QualityScore_+ADD<A3+AEA3CAFF<A+?F9AFC@EE9E<*11*119*:600B??9*99?DD@8948=<BD@=)8=8A62=).?.?D>>;A?3.;6>>:;A;>_Mismatch_0_Sense_+_Library_PoolT
TTTTACCTTGGAGCAATATTTTCTGATTGTCTATCTTTTTGTTTCTCATAATTAAGATATGTAGAACAGGAATAAAAGCACACTGATATCCCAG
>Frequency_1_QualityScore_FFHHHHHJJJJJJJJJJJJJJJJIIJJIJJJJJJJJJJJJJJJJJJJJJJJJJJHGIIJIJHJIJJJJIHHIIHHHGGHHFFFFFEEEEEEEDC_Mismatch_1_Sense_+_Library_PoolT
ATATCCCATTTCTGTAAAAATAGTTTGTTTGCTTGCTATCTCAATCCATTCAATCCCTCCGTATGAAAATTCACTGTAATGGAAGAATCATGGA
>Frequency_1_QualityScore_FF22ADHIIGGIIJJHIGIJIJJIIJIHIIIJGGGGHGIHGEIGIIJJJGGHJJIGGHGJIGGGHGHEFCHFFFFFEFCECECEDCDCCDC?CD_Mismatch_1_Sense_+_Library_PoolT
AAGATTTTCTGATTGTCTATCTTTTTGTTTCTCATAATTAAGATATGTAGAACAGGAATAAAAGCACACTGATATCCCAGTTCTGTAAAAATAG
>Frequency_1_QualityScore_FFHHHHGJJJJJIJHHHJJIJJJJJIJIJJJJHIJDHHEHJJJJJJJIJFIJHIIGIHHHHHHHFFEFEDEDECDCDDDDDCDDD?CDEDDDDD_Mismatch_0_Sense_+_Library_PoolT
AAAGAGCTCTTGAGTGTTTCTTCAACGTCTCGTGGTCGATTCTCGCTGGATGAAGAATTATTTTCGTTGAATTCTCCCAACTGGGTAATGGATA
>Frequency_1_QualityScore_FDDFFHGFHHGHFGHEEHCCFACG?DHGGCFHIHEEHFIBHGICGGIIIJIHHI?GHFDBC>CEE@CCCCCAACDDCCDC>CCC@CCAACDCDD_Mismatch_0_Sense_+_Library_PoolT
GCAGCCACCGAGTTAATGCAGCCGATGGTCTCTAGCAATATTTCATCATGGCAACCGCAAGATCAAATTTTATTTGATTCCAATAAGAATGTGA
>Frequency_1_QualityScore_FFHHHHHJJJJJJJJJJJIIJIIJJJJJJJJJJJJJJJJJJJJJJJJJJJIJJJIJGIJJJJIIJJIGHHFHHHFFFFFFEDEEEDDCCD>CCD_Mismatch_0_Sense_+_Library_PoolT
CCAGTTCTGTAAAAATAGTTTGTTTGCTTGCTATCTCAATCCATTCAATCCCTCCGTATGAAAATTCACTGTAATGGAAGAATCATGGAGTATC
>Frequency_1_QualityScore_FFHHFHHJIIJJJJJJJIHIIIGIJJJIJJJIIIJJJJJJJJJJIJJJJJIJJJJJIGJIIGIIIJJJJGGHHFFHHFFEEFFEEEDCCD@CCE_Mismatch_0_Sense_+_Library_PoolC
CCAGTTCTGTAAAAATAGTTTGTTTGCTTGCTATCTCAATCCATTCAATCCCTCCGTATGAAAATTCACTGTAATGGAAGAATCATGGAGTATC
>Frequency_1_QualityScore_FFHHHHHJIJJJJJJJJJJJJJJJJJIJJJJJJJJJJJHIIJJJJJIJIIJIIJHFDDDDDD@CDDDDDCDDDEDDDBDDDDDDDCC>CDCDDD_Mismatch_0_Sense_+_Library_PoolT
GGATGAAGAATTATTTTCGTTGAATTCTCCCAACTGGGTAATGGATATGGCCGCCGATGCTGATCTCCTTCTATCGTCCCCTCACAGTTGCTTC
>Frequency_1_QualityScore_FFHHHHHJJJJJJJJJIJJJJJJIJJJIIIIJJIJJJJJJJJIJJJJIJJJJJJJIJJJJJJJJJJIJJIIGHIHHEH_Mismatch_0_Sense_+_Library_PoolT
TGATTGTCTATCTTTTTGTTTCTCATAATTAAGATATGTAGAACAGGAATAAAAGCACACTGATATCCCAGTTCTGTA
>Frequency_1_QualityScore_FFHHHHHJJJJJJJJJJJJIIJIJJJJJIJJJJJJJIIJJIJJJJJIJJJJJJJIJJIJJGIJIEHIJJFHFGHFFFFFFFEEECEFEEEEDCC_Mismatch_0_Sense_+_Library_PoolT
TAATTAAGATATGTAGAACAGGAATAAAAGCACACTGATATCCCAGTTCTGTAAAAATAGTTTGTTTGCTTGCTATCTCAATCCATTCAATCCC
>Frequency_1_QualityScore_FFHGHHGJJJIHIJIJIJJIJFHHIIJJJJJJJJIJJJJFHIHIFGGIJJJJIJJJDHGHHHGFFFFFEDEEDDCCBDDEDEDDCDDDDDD?AC_Mismatch_0_Sense_+_Library_PoolT
TGATCAAAAAGAGCTCTTGAGTGTTTCTTCAACGTCTCGTGGTCGATTCTCGCTGGATGAAGAATTATTTTCGTTGAATTCTCCCAACTGGGTA
>Frequency_1_QualityScore_BDHHHHHJJJJJJJJJJGIJJJJIJJJJJJIJJJJJJIJJJJJIJJJJJJIJJHHHHHHHFFFFFFDCECDDDDEDDDFEDDDDDEDDEEEDDD_Mismatch_1_Sense_+_Library_PoolT
TGATTTCAACGAGCCGGACCAAGGAATTTTACCTTGGAGCAATATTTTCTGATTGTCTATCTTTTTGTTTCTCATAATTAAGATATGTAGAACA
>Frequency_1_QualityScore_FFGHHHHJJJIIJJJJIJJJJJIIIIJJJJJIJJJJJJIGIJJJJJJJJJJJIIHHHGHFFFFFFFEEEEDEE_Mismatch_0_Sense_+_Library_PoolT
TATAATTCTGTACATGATTTCAACGAGCCGGACCAAGGGATTTTACCTTGGAGCAATATTTTCTGATTGTCTA
>Frequency_1_QualityScore_FFHHHHHJJJJJJJJJJJJJJJIJJJJJJJJJIIJJJJJJJJJJJIJJJJJIJJJJGIJJJJIJIIJIIEEDDHIJHHHH_Mismatch_0_Sense_+_Library_PoolT
TTTTATTTGATTCCAATAAGAATGTGAACAAGGATTCTGTTTCTGATCATGATCAAAAAGAGCTCTTGAGTGTTTCTTCA
>Frequency_1_QualityScore_0+A??<<CF<:AA:FA@@H<2:?EGF49?C3?DFGE<DG??B>?BFI9<D*/=CF=BC==@=@;F_Mismatch_0_Sense_+_Library_PoolT
ATGAAAATTCACTGTAATGGAAGAATCATGGAGTATCTTAATATAAATACCTAATTTTCTTTCTA
>Frequency_1_QualityScore_FFHHHGHJIGIJJJIJIJGIEHIJJJJIIJJJJIJJJJJJJJJJIJIIJJIJGHIJJJJJHHHHGHFFFBBBDDDDDDDDDBCDDDEDCCDDDD_Mismatch_0_Sense_+_Library_PoolT
CTTCTATCGTCCCCTCACAGTTGCTTCAACGAGGCTCATGAATATAATTCTGTACATGATTTCAACGAGCCGGACCAAGGGATTTTACCTTGGA
>Frequency_1_QualityScore_FFHHHHHJJJJJJJJJJJIJJHJJJJJJJJJJGIIJGIIJJJJJJJJJJJJJJIJIJJJJJJJIIICHGEIJHHHHEHHHFFFFFFDEEEEEED_Mismatch_0_Sense_+_Library_PoolT
TGCTTGCTATCTCAATCCATTCAATCCCTCCGTATGAAAATTCACTGTAATGGAAGAATCATGGAGTATCTTAATATAAATACCTAATTTTCTT
>Frequency_1_QualityScore_ADFBHGFEGHIJJJGDGGEGGIEHHGIIJGGGBFEHCIGCHGG>?DGHIIHIIEGFHCC3CC@EHGGHACEECHDBDC@BDD@@@>>C;CCA_Mismatch_0_Sense_+_Library_PoolT
TTTGTTTGCTTGCTATCTCAATCCATTCAATCCCTCCGTATGAAAATTCACTGTAATGGAAGAATCATGGAGTATCTTAATATAAATACCTA
>Frequency_1_QualityScore_FDHGHFHIIGIJJJIIGGAA1?_Mismatch_0_Sense_+_Library_PoolT
CACAGAGATATCCAGCTCGCGG
>Frequency_1_QualityScore_DDHFFHHGHG@G@IEH?HHGIIEGICA<FGHGIIGHGGEHEBEHHIGIIIIEGHFFG<CFHBCFCDHGHGGHHC_Mismatch_2_Sense_+_Library_PoolT
TTTGTTTCTCATAATTAAGATATGTAGAACAGGAATAAAAGCACACTGATATCCCAGTTCTGTAAAAATAATTA
>Frequency_1_QualityScore_FFHHHHHHHIJJIIJJJJJJJJIJIEHIIGIBGIIIIJIJJJJJJJJJJHFGHFEFEEFECEEEEDDDDDBDDACDCCEEEEEEEEEDCDDEEC_Mismatch_0_Sense_+_Library_PoolT
AACTGGGTAATGGATATGGCCGCCGATGCTGATCTCCTTCTATCGTCCCCTCACAGTTGCTTCAACGAGGCTCATGAATATAATTCTGTACATG
>Frequency_1_QualityScore_:+CF8CFHIIBHIIEGEHIG@FGHEIIHDECFDGHGHGIIICIII>FH1?FFGABHIGGEGEHEEEEEE;>>;@CCDCDCCBBCCBCCDCDC_Mismatch_1_Sense_+_Library_PoolT
TTCTGATCATGATCAAAAAGAGCTCTTGAGTGATTCTTCAACGTCTCGTGGTCGATTCTCGCTGGATGAAGAATTATTTTCGTTGAATTCTC
>Frequency_1_QualityScore_FFHHHHHJJJJIJIJJJJJJGJIIFHJHGIIJIGIJIJIJIJHIJJJJIIJJIJGHJJJEHJJJJIIEIIIIJHFHGHGFHFFFEFDD@CDBDD_Mismatch_0_Sense_+_Library_PoolT
AAATTTTATTTGATTCCAATAAGAATGTGAACAAGGATTCTGTTTCTGATCATGATCAAAAAGAGCTCTTGAGTGTTTCTTCAACGTCTCGTGG
>Frequency_1_QualityScore_FFHHHHHJJEGGGGGGGIJCCHGBEHH=FH@@B@GHIGGHHHEHF9AAD>AACCCDDDDCDCDDCCDD@::A??CBDDBB@@9CCDDCDDDCCC_Mismatch_0_Sense_+_Library_PoolT
ATCCAGCTCGCGGCTGCCCAGGCAGCCACCGAGTTAATGCAGCCGATGGTCTCTAGCAATATTTCATCATGGCAACCGCAAGATCAAATTTTAT
>Frequency_1_QualityScore_FFHHHHHJJJJJJJJJIJJJJIGGIJJJJJJJJIJJJJJJIJJJJJIJJJIJJHHHFHHGFFFFFDEEEEDDCDDDDFEDDDDDDDCDEEDDDD_Mismatch_1_Sense_+_Library_PoolT
GATTTCAACGAGCCGGACCAAGGAATTTTACCTTGGAGCAATATTTTCTGATTGTCTATCTTTTTGTTTCTCATAATTAAGATATGTAGAACAG
>Frequency_1_QualityScore_FFHHHHHGGGHIIJJJIJJJJJGIIIJJDHIIJJJJJJIJJJHIJHIJIIJIIJHH@HHBDDACCCCECDCCDDDCCDACDDCDDDEDDCDDB<_Mismatch_1_Sense_+_Library_PoolT
TCTTGAGTGTTTCTTCAACGTCTCGTGGTCGATTCTCGCTGGATGAAGAATTATTTGCGTTGAATTCTCCCAACTGGGTAATGGATATGGCCGC
>Frequency_1_QualityScore_>D?FFHHIGIGHGFHIIIADG?CF@DGHIGCEGIIHGHA<??FHGIEHH>=FGIIEHEE@EH>?B;=CCCD3;ADDDDCEDCDDCD>B99<02>_Mismatch_1_Sense_+_Library_PoolT
TGTTTCTTCAACGTCTCGTGGTCGATTCTCGCTGGATGAAGAATTATTTGCGTTGAATTCTCCCAACTGGGTAATGGATATGGCCGCCGATGCT
>Frequency_1_QualityScore_FFHHHHHFIIJIJJGGHIJJGIIIIGIJJJJJJIJJJJIJJIFHIIIIIIJJJIHHHFDDBBDDDDDDD>CDDDDDCDDDCB?>BDDDDCCACD_Mismatch_1_Sense_+_Library_PoolT
CGCTGGATGAAGAATTATTTGCGTTGAATTCTCCCAACTGGGTAATGGATATGGCCGCCGATGCTGATCTCCTTCTATCGTCCCCTCACAGTTG
>Frequency_1_QualityScore_FFHHHHHJJJJJJJJJJJJJJJJJJJJJJJJJJJJJJJHIJJJIJJJJJJJJGIJJJJJJJJJJJJ=CHDHIJJHHHHHHFFFFFFCEDDBDDD_Mismatch_0_Sense_+_Library_PoolT
ATATGTAGAACAGGAATAAAAGCACACTGATATCCCAGTTCTGTAAAAATAGTTTGTTTGCTTGCTATCTCAATCCATTCAATCCCTCCGTATG
>Frequency_1_QualityScore_FFHHHHHIJIIJJJJJHJJJJJJJIJJJJJJJJJJJJJJJJJJJIJJJIJJHJJJIJJJJJJJJJJJIJGHHHHHHG_Mismatch_1_Sense_+_Library_PoolT
ATTGTCTATCTTTTTGTTTCTCATAATTAAGATATGTAGAACAGGAATAAAAGCACACTGATATCCCAGTTCTGTAC
>Frequency_1_QualityScore_FFGHHHHJJJJJJJJJJJJJJGHJJJJJIJJHIIJJHIIIJJIJJIJIIJJJJJJFHIIJJJJJJJGIIHIIJHHHHGHGFFFFFFDEEDEEDD_Mismatch_2_Sense_+_Library_PoolT
TCAATCCATTCAATCCCTCCGTATGAAAATTCACTGTAATGGAAGAATCATGGAGTATCTTAATATAAATACCTAATTTTCTTTTTAAAGTAAA
>Frequency_1_QualityScore_FFHFHHHJJJJJJJJJJJJJJJJJIJJJIJJJJJJJIJJIIGIJJJIJJJJIJJJJJJJIJFHJJJHHGHHHEFFFFFEEEEEEDDDDEDEDDD_Mismatch_0_Sense_+_Library_PoolT
TGGTCTCTAGCAATATTTCATCATGGCAACCGCAAGATCAAATTTTATTTGATTCCAATAAGAATGTGAACAAGGATTCTGTTTCTGATCATGA
>Frequency_1_QualityScore_FFHFHFHIGIGIHJJJJJIEHJJIIIIJIJJIJJIGJIIGGIIIIJJJGIEFHIIGIIAHIJJIJGIJGDHEEHHGHGFFFFFEDEEDCDDCCD_Mismatch_0_Sense_+_Library_PoolT
CCCAGTTCTGTAAAAATAGTTTGTTTGCTTGCTATCTCAATCCATTCAATCCCTCCGTATGAAAATTCACTGTAATGGAAGAATCATGGAGTAT
>Frequency_1_QualityScore_FFHHHHHJIJJJJJIJJJHHGGJJJIJIIJJJJJJJJJIIJJJJIJJJJJJJIJJJJJJIIJJJJJJGHEDHIHHGHHHHFFCDFFEEEECEDD_Mismatch_0_Sense_+_Library_PoolT
TTGTCTATCTTTTTGTTTCTCATAATTAAGATATGTAGAACAGGAATAAAAGCACACTGATATCCCAGTTCTGTAAAAATAGTTTGTTTGCTTG
>Frequency_1_QualityScore_FFHHHHGJJJJJJJJIIJJJJJJJHIIJJJJJJJJJJIFHIJJJJJJJJJJJJJJIJJIJJIJJJJIJIIHHHHFFDFEECEEDDDDDDDDDEE_Mismatch_1_Sense_+_Library_PoolT
AATAGAAGCACACTGATATCCCAGTTCTGTAAAAATAGTTTGTTTGCTTGCTATCTCAATCCATTCAATCCCTCCGTATGAAAATTCACTGTAA
>Frequency_1_QualityScore_FFHHHHHJJJJJJJJJJJJDHJJJJJJJJJJJJIIIJJJJJJJJJIJIJJJHIIJGIJJJJJIJJJJIHHIHHHHHFFFFFFEDECDEDEEEEE_Mismatch_0_Sense_+_Library_PoolT
TCTGTAAAAATAGTTTGTTTGCTTGCTATCTCAATCCATTCAATCCCTCCGTATGAAAATTCACTGTAATGGAAGAATCATGGAGTATCTTAAT
>Frequency_1_QualityScore_FFHHHGHJJJJJJJJJJJJIIJJJJJJJJJJJJJHGJJJIBGIIIJHIIJHGIJJGIJJJJJJEGHGHFAHHGHFFFFFDDEDB@DAC@?BDDD_Mismatch_1_Sense_+_Library_PoolT
TTTGATTCCAATAATAATGTGAACAAGGATTCTGTTTCTGATCATGATCAAAAAGAGCTCTTGAGTGTTTCTTCAACGTCTCGTGGTCGATTCT
>Frequency_1_QualityScore_FFHHHHDHIJJJJJJJJJJJJJJJJJJJJJJGIJJGIJJJJJJJJJJJJJJIJJJJIJJJJHHHHHHHFFFFFFFEEDDDDDDDDDDDDDDDBD_Mismatch_0_Sense_+_Library_PoolT
ATGCTGATCTCCTTCTATCGTCCCCTCACAGTTGCTTCAACGAGGCTCATGAATATAATTCTGTACATGATTTCAACGAGCCGGACCAAGGGAT
>Frequency_1_QualityScore_D8DFHHH<FG9CHEAEE,<+<9ABCGDDF@BCGEGH<DH<DFHG9B9BBA*9?7DG>BFG/A\.66;1=@>;ACCCCACAC<<?C>:;>B_Mismatch_1_Sense_+_Library_PoolT
CTCACAGTTGCTTCAACTAGGCTCATGAATATAATTCTGTACATGATTTCAACGAGCCGGACCAAGGGATTTTACCTTGGAGCAATATTT
>Frequency_1_QualityScore_FFHHHHHJJJJJJJIJJJJJIHIJIJJIJJJJJJJJJJJJJJIJIIJJJJJJJJJJIJJJJJJJJJJJJJJJJJHHHHHHH_Mismatch_0_Sense_+_Library_PoolT
TTCTGATTGTCTATCTTTTTGTTTCTCATAATTAAGATATGTAGAACAGGAATAAAAGCACACTGATATCCCAGTTCTGTA
>Frequency_1_QualityScore_ADAFFFFB@:C1@E@3?1?CF<DEBGICBDFBA>D@DF9?4?/?DB@FFEA@4@FGCA;=7=>77).))7;?DBCC66=?BA;3;AABBAABB3_Mismatch_1_Sense_+_Library_PoolT
AATAAAAGCGCACTGATATCCCAGTTCTGTAAAAATAGTTTGTTTGCTTGCTATCTCAATCCATTCAATCCCTCCGTATGAAAATTCACTGTAA
>Frequency_1_QualityScore_FFHHHHHJIJJJJJIJIJJIJJIGIJJGIGIJJGJJJHJJJIJIIJJJJIIHHHHHFFFFFFEFEDEEE@DDDDFDDDBBDDDDDEEDDDEEDD_Mismatch_1_Sense_+_Library_PoolT
TAATTCTGTACATGATTTCAACGAGCCGGACCAAGGGATTTTACCTTGGAGCAATATTTTCTGATTTTCTATCTTTTTGTTTCTCATAATTAAG
>Frequency_1_QualityScore_FFHHHGHJJJGIJJJJJJJJJIIJHIJIJJJIJIIJJJJIJJJIJJJIIJJJIGIIGIJJJIIIIGIJJJJGGGGHHHH_Mismatch_0_Sense_+_Library_PoolT
TTTACCTTGGAGCAATATTTTCTGATTGTCTATCTTTTTGTTTCTCATAATTAAGATATGTAGAACAGGAATAAAAGCA
>Frequency_1_QualityScore_FFGGHFHJJJIIJJJJJIJIJIJJIJGJJJIJJJJJJJJJJJJJJCGHHHHHHHFFFFFFDEEEDDDEEDDDEEDDDDDECEEADCDDDBBDDD_Mismatch_0_Sense_+_Library_PoolT
CAACGAGCCGGACCAAGGGATTTTACCTTGGAGCAATATTTTCTGATTGTCTATCTTTTTGTTTCTCATAATTAAGATATGTAGAACAGGAATA
>Frequency_1_QualityScore_FFGGHHHIIBGGAIG@ECHDHHHIIIIIIIIGHGHIDGHGH@FGEIIHII@DBDHHEGGHIGGGGGDHICHDEGIGGHHH_Mismatch_0_Sense_+_Library_PoolT
CAATATTTTCTGATTGTCTATCTTTTTGTTTCTCATAATTAAGATATGTAGAACAGGAATAAAAGCACACTGATATCCCA
>Frequency_1_QualityScore_DADFFFFGICEGGHICCHHECFIIFGEIHHIIFEDHIGIHH_Mismatch_0_Sense_+_Library_PoolT
ATCATGGAGTATCTTAATATAAATACCTAATTTTCTTTCTA
>Frequency_1_QualityScore_FFHFDFBE@BGCGGHIIIFGGGCEGAGHGIIIIIIIIIIIIIIIIIIHDBDGGIIGI_Mismatch_1_Sense_+_Library_PoolT
TCACTGTAATGGAAGAATCATGGAGTATCTTAATATAAATACCTAATTTTCTTTCCA
>Frequency_1_QualityScore_=DFFBDFDDF>F?:33:C?HB4F?HE98BG>???99C<FGFEFIF?F@FGFIII>FB;<BC@CFA787777=4=AEFA;6?_Mismatch_0_Sense_+_Library_PoolT
TTTGATTCCAATAAGAATGTGAACAAGGATTCTGTTTCTGATCATGATCAAAAAGAGCTCTTGAGTGTTTCTTCAACGTCT
>Frequency_1_QualityScore_FFHHHHHJJJJJJJJFHJJJJJJJJJJJJJJJJIJJIJJ=FHIJJJIJJHHHHHFFFDEDEDDDCDDDDCCDDDDBDDDDDDDDCCEEDEEEEE_Mismatch_0_Sense_+_Library_PoolT
ATTCTCCCAACTGGGTAATGGATATGGCCGCCGATGCTGATCTCCTTCTATCGTCCCCTCACAGTTGCTTCAACGAGGCTCATGAATATAATTC
>Frequency_1_QualityScore_DFHHHHHJJJIJIJIJJJJIJJJJJJJJJJJJJJJIJJIGIJJJIJJJJJIJHIJJJJJIIJFIJDFFHCEHFFFFCFCDDEDDCDDDCDCCCC_Mismatch_1_Sense_+_Library_PoolT
ATGGCAACCGCAAGATCAAATTTTATTTGATTCCAATAAGAATGTGAACAAGTATTCTGTTTCTGATCATGATCAAAAAGAGCTCTTGAGTGTT
>Frequency_1_QualityScore_FFHHHHHJJJJJJJJJJIHIJJJJJJJIJGIIJJJJJJJJJJJJJJJJIIJJJJIJJIJJJJJJJEIJJHIJHFHHHDFCDDFFFEEEEDEDDD_Mismatch_2_Sense_+_Library_PoolT
AAGATCAAATTTTATTTGATTCCAATAAGAATTTGAACAAGGATTCTGTTTCTGATCATGATCAAAAAGAGCTCTTGAGTGATTCTTCAACGTC
>Frequency_1_QualityScore_FFHGHHHJGIGGIIGIIJHJHIJJIJJJJJJJFGJJJHIGIIJJJHGGIIJIJIIJIIJJIHFCABDBDC@CCC@CCDDDCDCDDBDDBCBA?C_Mismatch_0_Sense_+_Library_PoolT
TTCTCGCTGGATGAAGAATTATTTTCGTTGAATTCTCCCAACTGGGTAATGGATATGGCCGCCGATGCTGATCTCCTTCTATCGTCCCCTCACA
>Frequency_1_QualityScore_FFHGHHHJJJJJIJJJJJIJJDIIIGFGIJJJJJJJIIJJJJJJJIJJJJJJIHHHHHHGFFFFFFEDBACCCDEECACDDDDDDDEDEEEC@C_Mismatch_1_Sense_+_Library_PoolT
ATGATTTCAACGAGCCGGACCAAGGGATTTTACCTTGGAGCAATATTTTCTGATTTTCTATCTTTTTGTTTCTCATAATTAAGATATGTAGAAC
>Frequency_1_QualityScore_FFHFHHGJIIJFIJJJIJIIGIGGHJEGHIGIIEIGGJIIIIJIHI<EBEBD?8ABCAB????A8<?;0)8?A@DDC>C>AB-5>B_Mismatch_0_Sense_+_Library_PoolT
CACGCTTCCTCGCCCCACTTCTCTGGATCACAGAGATATCCAGCTCGCGGCTGCCCAGGCAGCCACCGAGTTAATGCAGCCGATGG
>Frequency_1_QualityScore_FFHHHHHJJIJJJJJJJIGIJJJJJJJIIJJJJIJGJJJJJJJJJIHIEHIIIJJJIHGHHHHDFFFFFFDEEEEEEDEDCDDDDDDCDDDDCD_Mismatch_0_Sense_+_Library_PoolT
CATCATGGCAACCGCAAGATCAAATTTTATTTGATTCCAATAAGAATGTGAACAAGGATTCTGTTTCTGATCATGATCAAAAAGAGCTCTTGAG
>Frequency_1_QualityScore_FD?BFFHIHGGIDIGE6@FGIB0:B@EBFGEIIGC;CGG;CF6DDCEEH77AE;.;?\(=@@B?CCC:A>>CDDCDDDDEACDEC@@BDC>AC_Mismatch_0_Sense_+_Library_PoolT
ATGGATATGGCCGCCGATGCTGATCTCCTTCTATCGTCCCCTCACAGTTGCTTCAACGAGGCTCATGAATATAATTCTGTACATGATTTCAAC
>Frequency_1_QualityScore_FFHHHHHJIJJIJJGIJIJJDHGIIJIJJJJJJJJJJJJJJIJJJHHFGHHFFFFFDDDDDDDDDDDEDCDEEDEEEDEDEEDCDEEDEDDDDD_Mismatch_0_Sense_+_Library_PoolT
GGATATGGCCGCCGATGCTGATCTCCTTCTATCGTCCCCTCACAGTTGCTTCAACGAGGCTCATGAATATAATTCTGTACATGATTTCAACGAG
>Frequency_1_QualityScore_DFHGFHHJGDHEJIIJJGIJGIIIBGCFHIIIGEIIGHIJIIHICDEGGHGGIBHIIIEGGGHIHHCHHADCEFFFDACEEDEEDDEDDCCD@D_Mismatch_1_Sense_+_Library_PoolT
CAATATTTCATCATGGCAACCGCAAGATCAAATTTTATTTGATTCCAATAAGAATGTGAACAAGGATTCTGTTTCTGATCATGATCAAAAGGAG
>Frequency_1_QualityScore_FFHGHHHJJJJJJJJIGIJGIJIJIJIGIJJJJJIJJIIJJJIJJJJIJJIIJJIIJGIIIJHIIIJJIGHEHIHHHHHFFFFFDEEEDEEDCD_Mismatch_0_Sense_+_Library_PoolT
TTTGTTTCTCATAATTAAGATATGTAGAACAGGAATAAAAGCACACTGATATCCCAGTTCTGTAAAAATAGTTTGTTTGCTTGCTATCTCAATC
>Frequency_1_QualityScore_FFFHHHHJJJFHIJJHIJIIJJGIJJIJIJJIJJJJIJJJJJJJJIJJJJJJJFIJJJIJEHHFHHHFFEDFDFEDECEEDDDDDDDDDDD_Mismatch_0_Sense_+_Library_PoolT
GGACCAAGGGATTTTACCTTGGAGCAATATTTTCTGATTGTCTATCTTTTTGTTTCTCATAATTAAGATATGTAGAACAGGAATAAAAGCA
>Frequency_1_QualityScore_FFHHHHHJJIJJJJJJJIJJIJJJHIJJJJJJJJJJJIJIJJIJJJJJIJJJJJJJIEGGGIIJIJJJJJIHHGIGHHHHHHFFFFEEBDDACD_Mismatch_1_Sense_+_Library_PoolT
TTTTATTTGATTCCAATAAGAATGTGAACAAGGATTCTGTTTCTGATCATGATCAAAAGGAGCTCTTGAGTGTTTCTTCAACGTCTCGTGGTCG
>Frequency_1_QualityScore_DFFHGHGIGGGGIGGGEHFGIJGGEHHGIGGI<GHGI@FAGIJJJHJGCDF>DFHHGJ@GHGG_Mismatch_0_Sense_+_Library_PoolT
ATTTTCTGATTGTCTATCTTTTTGTTTCTCATAATTAAGATATGTAGAACAGGAATAAAAGCA
>Frequency_1_QualityScore_BDFDH<CGIIIFGICH@A@G@CHIE9:?CBFCC?B?FHHFBDDBB?D?DGHEHGDGHDCHIIIFIIH@EDEHEHEHEE>;;?D?B=ABCC_Mismatch_0_Sense_+_Library_PoolT
TAGAACAGGAATAAAAGCACACTGATATCCCAGTTCTGTAAAAATAGTTTGTTTGCTTGCTATCTCAATCCATTCAATCCCTCCGTATGA
>Frequency_1_QualityScore_FFHHHHHJJJFHIJJJIJIJIJJJIIIIGIJIJJCHHIJJJJJJGJJIJHHHFFFFDCECEEDDDDDDDDDDDDDDDDDCCDDEDEEEEEEDED_Mismatch_0_Sense_+_Library_PoolT
CCCAACTGGGTAATGGATATGGCCGCCGATGCTGATCTCCTTCTATCGTCCCCTCACAGTTGCTTCAACGAGGCTCATGAATATAATTCTGTAC
>Frequency_1_QualityScore_FFHHHHHJIJJJJJGIJIIJJJJJIIJJJJJJJJJJJIJIJJJJFGIJJJJJJJJJJJHFFDBDDDDD@>CDDDDDDDDEDDDDDDDDDDBCDC_Mismatch_1_Sense_+_Library_PoolT
CTCGCTGGATGAAGAATTATTTGCGTTGAATTCTCCCAACTGGGTAATGGATATGGCCGCCGATGCTGATCTCCTTCTATCGTCCCCTCACAGT
>Frequency_1_QualityScore_DEHHHHHJIIJJJJJJJJJJJJJJJJJJJJJJIJJIJJIJJJJJJJHHIJJIIJIJJIJJHIJIHIIJIEIJHHH_Mismatch_0_Sense_+_Library_PoolT
TAATTAAGATATGTAGAACAGGAATAAAAGCACACTGATATCCCAGTTCTGTAAAAATAGTTTGTTTGCTTGCTA
>Frequency_1_QualityScore_FFHHHHHJJJJJJJJJJJJIJJJJJJJJJJJJJJJHJJJJJJJJJJJJJJJJJJIIJJJJJJJJGJIJIEIIIHHHHHFFFFFFEEDECEDEDD_Mismatch_0_Sense_+_Library_PoolT
CTTGGAGCAATATTTTCTGATTGTCTATCTTTTTGTTTCTCATAATTAAGATATGTAGAACAGGAATAAAAGCACACTGATATCCCAGTTCTGT
>Frequency_1_QualityScore_FFGHHHHJJJJJJHJJIJJJJJJJJJJJJIJJJJJIIHIJIIIJIJJJJJJJJJJJJJIJJIJJJJIIJJHHHHHHFFFFFFCEEEECD_Mismatch_0_Sense_+_Library_PoolT
GCAATATTTTCTGATTGTCTATCTTTTTGTTTCTCATAATTAAGATATGTAGAACAGGAATAAAAGCACACTGATATCCCAGTTCTGTA
>Frequency_1_QualityScore_DDDBHHHGHIIFHIIJJJIIJJIHIJJIJJIJIJJJEIGGGHIIHIJIJIIJJIIIGIJCFGI=CHCHGHIJJHHHHHHHFBCDFFCCACECCC_Mismatch_0_Sense_+_Library_PoolT
TTGCTATCTCAATCCATTCAATCCCTCCGTATGAAAATTCACTGTAATGGAAGAATCATGGAGTATCTTAATATAAATACCTAATTTTCTTTCT
>Frequency_1_QualityScore_DDADHHHIGGHGGDFH;DGGGH>DHIIIIBBB>>GGCCEGHGIII>BGIIGIH>?A>A>BC=76>B@@CDA>-;AAC@9?B29@B_Mismatch_0_Sense_+_Library_PoolT
CTTCAACGTCTCGTGGTCGATTCTCGCTGGATGAAGAATTATTTTCGTTGAATTCTCCCAACTGGGTAATGGATATGGCCGCCGA
>Frequency_1_QualityScore_FFHHHHHJJJJJJJJJJJIJJJJJIGIJJJJJJIJJJIIJIIJJJJJJIJIJJJGJIJHIIIJJJJJJJIIIIHGIHHHHHHFEF_Mismatch_0_Sense_+_Library_PoolT
TATTTTCTGATTGTCTATCTTTTTGTTTCTCATAATTAAGATATGTAGAACAGGAATAAAAGCACACTGATATCCCAGTTCTGTA
>Frequency_1_QualityScore_FFHHHHHJJIJJJJJJJJJJJJJJJJJJJJJJJJJJJJJIJJJJJJIJJJJJJJIJJJJJJJIJHIJGIIJIJHFHEHHHEFFFFEEEDDEEDD_Mismatch_0_Sense_+_Library_PoolT
ATCTTTTTGTTTCTCATAATTAAGATATGTAGAACAGGAATAAAAGCACACTGATATCCCAGTTCTGTAAAAATAGTTTGTTTGCTTGCTATCT
>Frequency_1_QualityScore_FFHHHHHJJJIJJJJJJJJJJJGIJJJJJJIJJJJJIJIIJJJJJJJJJJJHIIJJJJJIJJJJIIJJIHIJJHHHHGHFDEFBEFDEEBBCAB_Mismatch_0_Sense_+_Library_PoolT
TTTCTGATTGTCTATCTTTTTGTTTCTCATAATTAAGATATGTAGAACAGGAATAAAAGCACACTGATATCCCAGTTCTGTAAAAATAGTTTGT
>Frequency_1_QualityScore_FFHHHHHJJJJJJIJJJJJJJJJJJJJJJJIJJJGIJJJJJJJGHHIIJJJIIJJJJJJJJDGGCHHGFCFFFFDDDDBDDCDDDDDDDEEEEE_Mismatch_1_Sense_+_Library_PoolT
ACAAGGATTCTGTTTCTGATCATGATCAAAAAGAGCTCTTGAGTGATTCTTCAACGTCTCGTGGTCGATTCTCGCTGGATGAAGAATTATTTTC
>Frequency_1_QualityScore_FFHHHHHJIJJJJJIJIGGHIGHHFFGGIIIJ_Mismatch_0_Sense_+_Library_PoolT
TATCTTAATATAAATACCTAATTTTCTTTCTA
>Frequency_1_QualityScore_FFHHHHHJJJJJJIJJJJJJJGIJJJJJJJJJJJIIJJJGIIJJJJJJJJGIJJJJJIIJJFHHHGHFFBDEFDDEEDCDDCDDDDDDDDDDBC_Mismatch_0_Sense_+_Library_PoolT
GGTCTCTAGCAATATTTCATCATGGCAACCGCAAGATCAAATTTTATTTGATTCCAATAAGAATGTGAACAAGGATTCTGTTTCTGATCATGAT
>Frequency_1_QualityScore_FFHHGGHII@FGIIIJJIGEIJIHGHHIJJIIIIIJJJJIIGIIJJIJFIICGHEFHEEEDFFBDFFEEBDECDCEDEDDDDDDDDDDDDDD?B_Mismatch_0_Sense_+_Library_PoolT
CCGATGCTGATCTCCTTCTATCGTCCCCTCACAGTTGCTTCAACGAGGCTCATGAATATAATTCTGTACATGATTTCAACGAGCCGGACCAAGG
>Frequency_1_QualityScore_FFHHHHHJJJJJJJJJJJJJJIJJJJIJJJIJJJJJJJJJJJHJJJJJJJJJIIIJIIJJJJJIICEHIGIJJIJHHHHHHFFFFE(;@DEEDD_Mismatch_0_Sense_+_Library_PoolT
ATTTTACCTTGGAGCAATATTTTCTGATTGTCTATCTTTTTGTTTCTCATAATTAAGATATGTAGAACAGGAATAAAAGCACACTGATATCCCA
>Frequency_1_QualityScore_FFHHHHHJJJJJJJJJIJJJJIJJJJJJJJGHIJIIJIJJIIJJBGHIIGIJJIIJJJIIIJIHG_Mismatch_1_Sense_+_Library_PoolT
CACACTGATATCCCAGTTCTGTAAAAATAGTTTGTTTGCTTGCTATCTCAATCCATTCAATCCCA
>Frequency_1_QualityScore_?;CAAD?::22AEEEB33<;A@F??CEEEDEDCDDDDD?D:?)9BD(?8BAACD=C;1@78A2)??@DD>@@AEDA;>>5>??>AD_Mismatch_0_Sense_+_Library_PoolT
TGATCATGATCAAAAAGAGCTCTTGAGTGTTTCTTCAACGTCTCGTGGTCGATTCTCGCTGGATGAAGAATTATTTTCGTTGAATT
>Frequency_1_QualityScore_FFHHHHHJJJJJJJJIJJJJJJJJIJJJJIIJJJ_Mismatch_0_Sense_+_Library_PoolT
CATAATTAAGATATGTAGAACAGGAATAAAAGCA
>Frequency_1_QualityScore_FFHHHHHJJJJJIJJJJJJJJIJJJJJJJJJJJJIJJHIGIIJJJJJJJJJJJJJIIIHIIIJHHHHHF?BCAED@CDACCDDDEEEEDBDCAC_Mismatch_0_Sense_+_Library_PoolT
ATTCTGTTTCTGATCATGATCAAAAAGAGCTCTTGAGTGTTTCTTCAACGTCTCGTGGTCGATTCTCGCTGGATGAAGAATTATTTTCGTTGAA
>Frequency_1_QualityScore_FFHHHHHJJJJJJJJJJJJJJJJJJJJJJJJJJJJJJIJJJJJJHIJJJJJJIJIJJIIJJIJJJJJIIEHIHFGHGFFFFFFDEEEDDDDDDD_Mismatch_0_Sense_+_Library_PoolT
GGATTTTACCTTGGAGCAATATTTTCTGATTGTCTATCTTTTTGTTTCTCATAATTAAGATATGTAGAACAGGAATAAAAGCACACTGATATCC
>Frequency_1_QualityScore_FFHHHHHJJJJJJJJJIJJJJJIIIJJJJJJJJJIJJJJIIIJIIJJJJJJJJIJJIJJJJJJJJIJJIIIIJIJIHHHHGFFFFFDEEEEEDC_Mismatch_1_Sense_+_Library_PoolT
TTTACCTTGGATCAATATTTTCTGATTGTCTATCTTTTTGTTTCTCATAATTAAGATATGTAGAACAGGAATAAAAGCACACTGATATCCCAGT
>Frequency_1_QualityScore_FFDFDHHJIJJJJDHJEFGIGDAEGHDGIIIJJJJJIJJIIJJJJJJIJJEC=ACEHHHDFED@BAADDB6?B@@C@>@DDCCDCACDCDDDDD_Mismatch_0_Sense_+_Library_PoolT
GGTCGATTCTCGCTGGATGAAGAATTATTTTCGTTGAATTCTCCCAACTGGGTAATGGATATGGCCGCCGATGCTGATCTCCTTCTATCGTCCC
>Frequency_1_QualityScore_FFHHHHHJIGIJJJJJJJJJJIIIIJJJJJJJJJIJJJJJJJJJJJJJJJJIJJJIJIJJJIJJJJJJIHIIHHHHHBEFFFECCEEDDDDCDD_Mismatch_0_Sense_+_Library_PoolT
GACCAAGGGATTTTACCTTGGAGCAATATTTTCTGATTGTCTATCTTTTTGTTTCTCATAATTAAGATATGTAGAACAGGAATAAAAGCACACT
>Frequency_1_QualityScore_FFHHHHHJJJJJJIJJJJJJJJJIJJJHIIJJIJJJJJJJJJJJJJJJJJJHIJJJJJJJJJIIJHIJJIIIJJJHHHHGGFFFFFFEEEEFEE_Mismatch_0_Sense_+_Library_PoolT
TCTCATAATTAAGATATGTAGAACAGGAATAAAAGCACACTGATATCCCAGTTCTGTAAAAATAGTTTGTTTGCTTGCTATCTCAATCCATTCA
>Frequency_1_QualityScore_FFHHHHHJJCGHIIJIJIJIJJIIIIIIDGHJGGH@FHJJJJJIGDGGGDHGIHHF>CEFEFFFFFFFEE@@@;@C;@CC?B6=BB<>99AB_Mismatch_0_Sense_+_Library_PoolT
CCGATGCTGATCTCCTTCTATCGTCCCCTCACAGTTGCTTCAACGAGGCTCATGAATATAATTCTGTACATGATTTCAACGAGCCGGACCAA
>Frequency_1_QualityScore_DDHFHHHJIHIJJJIJCHI<CCHIHHIJJJIJJIJCCFHGHJJGAHEGGHG_Mismatch_1_Sense_+_Library_PoolT
TAATGGAAGAATCATGGAGTATCTTAATATAAATACCTAATTTTCTTTTTA
>Frequency_1_QualityScore_FFHHHHHJJIJJJJJJJHIIJJJJJJJIIIIJJJJFIJJIJJJHIJJJJIIIIJJIJJJHJHHHHHGHECDFFFFEEEEEEEECDDDDCD_Mismatch_2_Sense_+_Library_PoolT
ACGAGCCTGACCAAGGGATTTTACCTTGGAGCAATATTTTCTGATTGTCTATCTTTTTGTTTCTCATAATTAAGATATGTAGAATAGGAA
>Frequency_1_QualityScore_FFHHHHHJJJIHJJJJJJJJIHIIGIJJJJJIJIIGIIJJJIJJJJJIJJJHIEDHIGHEHIJHHHFFFFEDDECDACCDFE>CDDB@B>CDCC_Mismatch_2_Sense_+_Library_PoolT
TGTTTCTGATCATGATCAAAAGGAGCTCTTGAGTGTTTCTTCAACGTCTCGTGGTCGATTCTCGCTGGATGAAGAATTATTTGCGTTGAATTCT
>Frequency_1_QualityScore_FFHHHHHJJJJJJJJHJIIIIJCHFHIIIJGJIGJJJJDGHIJJIGIIEIJIHHIIIJHJJIIJJJIJJIHHFHGFDBBACECECCDDDDDCEC_Mismatch_0_Sense_+_Library_PoolT
AATAAAAGCACACTGATATCCCAGTTCTGTAAAAATAGTTTGTTTGCTTGCTATCTCAATCCATTCAATCCCTCCGTATGAAAATTCACTGTAA
>Frequency_1_QualityScore_DFHHHHHJJIJJJJJJJJJJJJIJJJJJJJJJJJJJJJJDGHJJIJ_Mismatch_0_Sense_+_Library_PoolT
GATATGTAGAACAGGAATAAAAGCACACTGATATCCCAGTTCTGTA
>Frequency_1_QualityScore_FFHHGHHEIJIJJJJHIJJIIJJJJJIJJJJJJJJIJJJJJIJJJIIJIIIIJJJJJHHHHGFFFFEEFFEEEEDEDDEEDDDDDDD_Mismatch_0_Sense_+_Library_PoolT
GAGCCGGACCAAGGGATTTTACCTTGGAGCAATATTTTCTGATTGTCTATCTTTTTGTTTCTCATAATTAAGATATGTAGAACAGGA
>Frequency_1_QualityScore_:DFFFF>HG@EF@G<FFEHHH?FGHI??FHBH<DCAHGHEBGFHGCGGGGGGHHI@BBDC:>B?:@(555:@ACACCDCBCBBBBCBBBCCCCC_Mismatch_0_Sense_+_Library_PoolT
CGCTGGATGAAGAATTATTTTCGTTGAATTCTCCCAACTGGGTAATGGATATGGCCGCCGATGCTGATCTCCTTCTATCGTCCCCTCACAGTTG
>Frequency_1_QualityScore_FFHHHHHJJJJJJJJJJJJJJEGGGJJJIJJJJJJJJJJJJJJJHFGHHHFFFFFFEEDEDDDDDDDDDAACDDDDDCDDD@BBDDD@CDDCDE_Mismatch_0_Sense_+_Library_PoolT
CGTTGAATTCTCCCAACTGGGTAATGGATATGGCCGCCGATGCTGATCTCCTTCTATCGTCCCCTCACAGTTGCTTCAACGAGGCTCATGAATA
>Frequency_1_QualityScore_FFHHHHHJJJJIJJIHIJJJJJJIJJIJJJJJJJJJIJJJJJJJJJJIJCGHIJJJJJJJIJJJHHHGHFFFFFFFFDEEE_Mismatch_0_Sense_+_Library_PoolT
CATTCAATCCCTCCGTATGAAAATTCACTGTAATGGAAGAATCATGGAGTATCTTAATATAAATACCTAATTTTCTTTCTA
>Frequency_1_QualityScore_DDH:@FHDCDGCCCA<AA?GI<?BFD?GHBGHFID@GDB@GBF@GIIEE<==C<FCF=)@GG@@@CDAE>A??C;;?B;.6;>@;5;=>AACD>_Mismatch_1_Sense_+_Library_PoolT
GGGATTTTACCTTGGAGCAATATTTTCTGATTGTCTATCTTTTTGTTTCTCATAATTAAGATATGTAGAACATGAATAAAAGCACACTGATATC
>Frequency_1_QualityScore_FFHHHHHJJJIIIJJJIIIJIJJJIJJJJIIIJIJJJDGHIIJJJIJJIJIJHHIIIIJIJJJIJIHHGCEA@CFFFFEEEEEEEEEDDDDCDD_Mismatch_0_Sense_+_Library_PoolT
TTGTTTGCTTGCTATCTCAATCCATTCAATCCCTCCGTATGAAAATTCACTGTAATGGAAGAATCATGGAGTATCTTAATATAAATACCTAATT
>Frequency_1_QualityScore_FFHHHHHJJJJJJJIJJJJJGIJJJJJJIJJJJJJJJJJJJJJJJIIJHHHHHHHFFFFFFFEEEFEEEBDDDDDDEEDDDEEDDDDDEDEEDD_Mismatch_0_Sense_+_Library_PoolT
ACATGATTTCAACGAGCCGGACCAAGGGATTTTACCTTGGAGCAATATTTTCTGATTGTCTATCTTTTTGTTTCTCATAATTAAGATATGTAGA
>Frequency_1_QualityScore_DFHDHDFIJIGIGJIIJIBHIHGEGIGGIEGFHIJIGIGIIIIHGDGGIGIJFJGGGGIIIJJGEDHIHEEEEHHHCD@;@=<;@BDDECCDDC_Mismatch_0_Sense_+_Library_PoolT
GAACAGGAATAAAAGCACACTGATATCCCAGTTCTGTAAAAATAGTTTGTTTGCTTGCTATCTCAATCCATTCAATCCCTCCGTATGAAAATTC
>Frequency_1_QualityScore_FFHHHHHJJJIJJJJJJJIJJJJJJJJJJIJJJJJJJJJEIHIGIIJJIJJIIIIJJJIGIJHHGDFFFEEDDDBDBDDCDDDDDDDEEEEDDD_Mismatch_0_Sense_+_Library_PoolT
AAGGATTCTGTTTCTGATCATGATCAAAAAGAGCTCTTGAGTGTTTCTTCAACGTCTCGTGGTCGATTCTCGCTGGATGAAGAATTATTTTCGT
>Frequency_1_QualityScore_DFHHHHHJJJHIJGIJJJJHJIIJJJJJJIJIJJJJJGIJJJIJJJIJIJJJJJHJGHIJJJJIJIJJJIIGHHEFFFFDDDDDDDDDDDDBDD_Mismatch_0_Sense_+_Library_PoolT
AATAAGAATGTGAACAAGGATTCTGTTTCTGATCATGATCAAAAAGAGCTCTTGAGTGTTTCTTCAACGTCTCGTGGTCGATTCTCGCTGGATG
>Frequency_1_QualityScore_FFHHHHHJJJJHIJIJIHIIJGIJJJIJJJJIJJJJJJJJJJJJJJJIJIJJJJJJJJIIJHFFDDBDDCDACDDDDDDDDDECDDB@DDCDDD_Mismatch_1_Sense_+_Library_PoolT
ATTCTCGCTGGATGAAGAATTATTTGCGTTGAATTCTCCCAACTGGGTAATGGATATGGCCGCCGATGCTGATCTCCTTCTATCGTCCCCTCAC
>Frequency_1_QualityScore_FFHHHHHJJJIHIJJJJJJJJJJJJJJJFIHIIJJJIJJJIIIIJJJJIJJGGIJJJIIIJJHHHEFF;?@@CEEEDFEDDDDDDDDDECDDCC_Mismatch_2_Sense_+_Library_PoolT
TTCTGATCATGATCAAAAGGAGCTCTTGAGTGTTTCTTCAACGTCTCGTGGTCGATTCTCGCTGGATGAAGAATTATTTGCGTTGAATTCTCCC
>Frequency_1_QualityScore_FFHHHHHGJJIJHIJJIGIIIIGHJHGIJHIJIJJIIEIJJJJJHGFHCHA_Mismatch_0_Sense_+_Library_PoolT
ATACCTAATTTTCTTTCTAAAATAAATTTATTATTATTTTTTTAAAGGCCA
>Frequency_1_QualityScore_FFHFHHHIIJHHIICGIJJIHHEHGHJJJJJIJJJJJIJJJIJJBFHIJJJIJJJJJJJJJJJIJJHHFHHGFFFEC_Mismatch_1_Sense_+_Library_PoolT
AATCCCTCCGTATGAAAATTCACTGTAATGGAAGAATCATGGAGTATCTTAATATAAATACCTAATTTTCTTTCTAC
>Frequency_1_QualityScore_DD2<CFFHEHHE@DHIEIIGHIIGGGGAIGGIIJJJIJJJJFGHGHGIGIIGGGIJGGIGIIJGEGIJJHIFE_Mismatch_1_Sense_+_Library_PoolT
GAATTTACCTTGGAGCAATATTTTCTGATTGTCTATCTTTTTGTTTCTCATAATTAAGATATGTAGAACAGGA
>Frequency_1_QualityScore_FFHHGFFEGGGIGIGCHIFE@CEFHGGIIHEGEIDHGIFGFHC>FEIIJIIIGEG@@CCCHCEFFFFB;A@CEECB;5?CCCCCDC@C?CBD>9_Mismatch_1_Sense_+_Library_PoolT
TTGAGTGATTCTTCAACGTCTCGTGGTCGATTCTCGCTGGATGAAGAATTATTTTCGTTGAATTCTCCCAACTGGGTAATGGATATGGCCGCCG
>Frequency_1_QualityScore_FFHGGHHJJGIJJJIJJJJJJJIJJJJJJHIIJIJIJJJJJJJJGIJJJJHJJGIIJJJJ@FGIJJJJHEHGGGFFFFFFDEEEECEDDDDDCB_Mismatch_0_Sense_+_Library_PoolT
TCAAATTTTATTTGATTCCAATAAGAATGTGAACAAGGATTCTGTTTCTGATCATGATCAAAAAGAGCTCTTGAGTGTTTCTTCAACGTCTCGT
>Frequency_1_QualityScore_FFHHHHHJJIJJJJJJJJIJJIJJJJIIJJJJJJJJJJJJIJJJJJJJJJJJJIIIJJJJIJJIJJJJJIIIIHHHHH_Mismatch_1_Sense_+_Library_PoolT
TGATTGTCTATCTTTTTGTTTCTCATAATTAAGATATGTAGAACAGGAATAAAAGCACACTGATATCCCAGTTCTGCA
>Frequency_1_QualityScore_FDHHHHHJJJJJGIJJJEFIBHHGIJIJJJJIIJGIIGHJJJJIJJJJIJJJJIGHGHHHHFFFFDEEDD?CCEDDDCEDDCDDDBDB9>DDDC_Mismatch_1_Sense_+_Library_PoolT
GTTTCTTCAACGTCTCGTGGTCGATTCTCGCTGGATGAAGAATTATTTGCGTTGAATTCTCCCAACTGGGTAATGGATATGGCCGCCGATGCTG
>Frequency_1_QualityScore_FD<CFDHGJJJJJJJJGGHJIIJIGIJJJJJJJJIJJJJJJJJJJICHGGHIJJ=FGHH@EHGJJIHH7;>=6?CBBDCEDCADCDCDDCDDD@_Mismatch_1_Sense_+_Library_PoolT
GTGTCTCATAATTAAGATATGTAGAACAGGAATAAAAGCACACTGATATCCCAGTTCTGTAAAAATAGTTTGTTTGCTTGCTATCTCAATCCAT
>Frequency_1_QualityScore_FFHHHHHJJJJJJEHIJJJJJJJJJJJJJJJJJJJJJBGHHJJJJJJJIJHHHHFFFDEDEEDDDDDDDDDDDBDDBDDDDCDDEDDEDEEEEE_Mismatch_0_Sense_+_Library_PoolT
TCTCCCAACTGGGTAATGGATATGGCCGCCGATGCTGATCTCCTTCTATCGTCCCCTCACAGTTGCTTCAACGAGGCTCATGAATATAATTCTG
>Frequency_1_QualityScore_FFHHHGHJJJJJJJJJJJJJJJJJIJJJIJJJJJJJJJIIJIIIIJIJIJJJJIIIJIJ_Mismatch_2_Sense_+_Library_PoolT
GAATATAATTCTGTACATGATTTCAACGAGCTGGACCAAGGAATTTTACCTTGGAGCAA
>Frequency_1_QualityScore_FFHHHHHJJJJJJJJJJJJJJJJJIJJJJJJJIJJJJJIIIJIJJHJIJIJJJJJJJJJGIIJIJJJJJJGHAHHFFFFFFFFEEEEEEEDDDD_Mismatch_0_Sense_+_Library_PoolT
TTTGTTTGCTTGCTATCTCAATCCATTCAATCCCTCCGTATGAAAATTCACTGTAATGGAAGAATCATGGAGTATCTTAATATAAATACCTAAT
>Frequency_1_QualityScore_FFHHGHHIJJJJJJJJJIJJIJJJJIDGHHIIIJIJIJFHIJJJHJJJJIIJJJJJIIHEFDDDEDDDCCDDEDDDDDDDDDDCDCDDDDDDDD_Mismatch_0_Sense_+_Library_PoolT
TCACAGTTGCTTCAACGAGGCTCATGAATATAATTCTGTACATGATTTCAACGAGCCGGACCAAGGGATTTTACCTTGGAGCAATATTTTCTGA
>Frequency_1_QualityScore_FFHHHHHIJIBGHBFHHGIEGGGGGIJCGIHJJIJIJIJIJIIIGIIIEGHIEGDEEEHEDFB7>@CEDACDDCABDD@BD<BBDDD>CDDCCC_Mismatch_1_Sense_+_Library_PoolT
CAACGTCTCGTGGTCGATTCTCGCTGGATGAAGAATTATTTGCGTTGAATTCTCCCAACTGGGTAATGGATATGGCCGCCGATGCTGATCTCCT
>Frequency_1_QualityScore_FFGHHHHJJJIJHIFHIJJJIJJJJIJJJJIIJGIJJIJJJJJIIIIGIGHIDGGIGGHHHHGFEFFDE@DEEEDDDDDDCDD<ADECCCDDDC_Mismatch_0_Sense_+_Library_PoolT
AGAGCTCTTGAGTGTTTCTTCAACGTCTCGTGGTCGATTCTCGCTGGATGAAGAATTATTTTCGTTGAATTCTCCCAACTGGGTAATGGATATG
>Frequency_1_QualityScore_DDFFDDFGH<>FBGBH?CADFBEGG>FHIG@HII?DEAHHG_Mismatch_0_Sense_+_Library_PoolT
GTAGAACAGGAATAAAAGCACACTGATATCCCAGTTCTGTA
>Frequency_1_QualityScore_FFHGGHHIIJJGIJJHHJGJJJJIJJJIJJIJEIDGGIJIJJIJIIIIJIIJIEHGIIJGGIIJJJGIJEHGHGIIHGFEEHGFFBFFD_Mismatch_1_Sense_+_Library_PoolT
TATGAAAATTCACTGTAATGGAAGAATCATGGAGTATCTTAATATAAATACCTAATTTTCTTTCTAAAATAAATTTATTATTATTTTTA
>Frequency_1_QualityScore_FFHHHHHJJJJJJGIJJJI9DGGIJJJJIIJJJJIJHHHHFFFFEDEEEEEDDD?DDDDDDDDCCDEEDECCDEEEDDDEEDCCDEDECD>@DD_Mismatch_0_Sense_+_Library_PoolT
GATATGGCCGCCGATGCTGATCTCCTTCTATCGTCCCCTCACAGTTGCTTCAACGAGGCTCATGAATATAATTCTGTACATGATTTCAACGAGC
>Frequency_1_QualityScore_AEHHHADHJGEGIIIIHGIHHGHGIJIGGGEHGECHBD9FBBC>D98??FD?=FGHGDGIGGI:@GGGGC=<EHFBCCFEAC@A>C@CCCCEDA_Mismatch_0_Sense_+_Library_PoolT
CGCAAGATCAAATTTTATTTGATTCCAATAAGAATGTGAACAAGGATTCTGTTTCTGATCATGATCAAAAAGAGCTCTTGAGTGTTTCTTCAAC
>Frequency_1_QualityScore_FFHHHHHJJJJJJJJJJJJGJJJJJIJIDHGHIIGIIJJJGIIIICGIGIIJIEHIEIGE@EGHHGHEHEEFFFFFFCEEEEEEDCD@ACC_Mismatch_0_Sense_+_Library_PoolT
CTAGCAATATTTCATCATGGCAACCGCAAGATCAAATTTTATTTGATTCCAATAAGAATGTGAACAAGGATTCTGTTTCTGATCATGATCA
>Frequency_1_QualityScore_FFHHHHHJJJJGIJIJJIJJJJIJHIGHIIJI2CHHJIIJIJJHHH:DBAEEEECDDDDDDDDD>CCDA@CCDDDCDDDBDDDDCDDB?CDDB>_Mismatch_0_Sense_+_Library_PoolT
CTGGATCACAGAGATATCCAGCTCGCGGCTGCCCAGGCAGCCACCGAGTTAATGCAGCCGATGGTCTCTAGCAATATTTCATCATGGCAACCGC
>Frequency_1_QualityScore_D:8@@A:CGADFEBBDE>FECDFHGGE98B*?BBDC=F@=7=FG>CAG7=@6==?>E7;7;@..)6;;@@:>@>;>@B?CCCC::A@C@@_Mismatch_0_Sense_+_Library_PoolT
GGCAACCGCAAGATCAAATTTTATTTGATTCCAATAAGAATGTGAACAAGGATTCTGTTTCTGATCATGATCAAAAAGAGCTCTTGAGTG
>Frequency_1_QualityScore_FFGHHHFIIJJGIIJJJJJJJJJJJJIJJJJJJIIJIJJJIJGIJJJJJJEIJCHIHEFD@BBDDCD?C>CCDDDDDEDDDDDDDDDDDDD@CD_Mismatch_2_Sense_+_Library_PoolT
CGCTGGATGAAGAATTATTTGCGTTGAATTCTCCCAACTGGGTAATGGATATGGCCGCCGATGCTGGTCTCCTTCTATCGTCCCCTCACAGTTG
>Frequency_1_QualityScore_FFHFFHHJJJJJHCHHIGGGIJFIIIIJIJJIIGHHIJIJJIIJIHHIJIIFDDDDEE6@@DCCCDDDC@CDCBDDBDBBA@CC@CCDDC>C>9_Mismatch_1_Sense_+_Library_PoolT
GAAGAATTATTTGCGTTGAATTCTCCCAACTGGGTAATGGATATGGCCGCCGATGCTGATCTCCTTCTATCGTCCCCTCACAGTTGCTTCAACG
>Frequency_1_QualityScore_FFHHHHHJJJJJJJIJJJIJJJGIIJJJJJJJJJJJJHHHHHFFFFFFFCEEEEEEEEDDEDDDDBDDDCDEDCDDEEDDDDDEDEEDDDCDDD_Mismatch_1_Sense_+_Library_PoolT
ATTTCAACGAGCCGGACCAAGGAATTTTACCTTGGAGCAATATTTTCTGATTGTCTATCTTTTTGTTTCTCATAATTAAGATATGTAGAACAGG
>Frequency_1_QualityScore_FFHHHHHJJJJJJJJJJJJIHIJIJJIIHIIJGEHIJJJJJJGIJIJJJIJIIIJJIJIJJIGIGIIJJIJIHFFHHHFC_Mismatch_1_Sense_+_Library_PoolT
TCTGATTGTCTATCTTTTTGTTTCTCATAATTAAGATATGTAGAACAGGAATAAAAGCACACTGATATCCCAGTTCTGGA
>Frequency_1_QualityScore_DDFFDHHEEEEDEHFGHBH@FGG<G*?F<F@FHEGB??DBGGGDHH4?@HCH<FHBCDHIGH:@@E:@E;@=A?EEHFBB>AE;;;25?_Mismatch_1_Sense_+_Library_PoolT
CCAAGGGATTTTACCTTGGAGCAATGTTTTCTGATTGTCTATCTTTTTGTTTCTCATAATTAAGATATGTAGAACAGGAATAAAAGCAC
>Frequency_1_QualityScore_FFHHHHHIIJJGGHJJJHIJJJJIIJJJJJJJJJIJJJJJJJJIHIIIJJJJJJJJJJIJJJJJEHIIIHIJIIG_Mismatch_0_Sense_+_Library_PoolT
CCTTGGAGCAATATTTTCTGATTGTCTATCTTTTTGTTTCTCATAATTAAGATATGTAGAACAGGAATAAAAGCA
>Frequency_1_QualityScore_EFHAHHDEIIEIGC@GHGIIGGI<FBFGIIIIIIGAFDGEGGIF9BBF>BGGGIEHIIEEEFABBBC>::>CACACCAAA58<?B@AC><8>@:_Mismatch_0_Sense_+_Library_PoolT
CTCGCTGGATGAAGAATTATTTTCGTTGAATTCTCCCAACTGGGTAATGGATATGGCCGCCGATGCTGATCTCCTTCTATCGTCCCCTCACAGT
>Frequency_1_QualityScore_FFHHHHHIIIJJJIJJJJIIHJJJIJFHIJJIJ_Mismatch_0_Sense_+_Library_PoolT
GGAATAAAAGCACACTGATATCCCAGTTCTGTA
>Frequency_1_QualityScore_FFHFFHHJJJJIIIJJJJJJJJJJGHIJJJJJJJJHIJJJJJJJJJIJJHHHFFFFFFFEEDFEEEE>CADEDDDFEDEDDDB_Mismatch_0_Sense_+_Library_PoolT
GCCGATGCTGATCTCCTTCTATCGTCCCCTCACAGTTGCTTCAACGAGGCTCATGAATATAATTCTGTACATGATTTCAACGA
>Frequency_1_QualityScore_FDHFHHHBGEHGIEHIIIEEGHGHGDHHJIJIJHEHJHIIGIGIIGGGGIIJIIIEGIJJJGFHIIIJIHDGHGHEEHB_Mismatch_0_Sense_+_Library_PoolT
CCAAGGGATTTTACCTTGGAGCAATATTTTCTGATTGTCTATCTTTTTGTTTCTCATAATTAAGATATGTAGAACAGGA
>Frequency_1_QualityScore_FFHHHHHJJJJJGIJJJJ?FDFHJJJJJJJJJJJJJJIJIIIJIJJJHHHHHHFFFDDDDDDDDDEDDCADFEEEDFDEEDCDEEDEDDDDDDD_Mismatch_1_Sense_+_Library_PoolT
ATATGGCCGCCGATGCTGATCTCCTTCTATCGTCCCCTCACAGTTGCTTCAACGAGGCTCATGAATATAATTCTGTACATGATTTCAACTAGCC
>Frequency_1_QualityScore_FFHHHHHJJJJJJJJJJJGIHIIJIIIGIJJJJJFHIJJJJJJIJIIJHIJIJIIHJJEHIIJJJIJJIHFHHGFFFFFFEEEDEEDDFEEDDC_Mismatch_0_Sense_+_Library_PoolT
AAAGCACACTGATATCCCAGTTCTGTAAAAATAGTTTGTTTGCTTGCTATCTCAATCCATTCAATCCCTCCGTATGAAAATTCACTGTAATGGA
>Frequency_1_QualityScore_FFHHHHHJJGHIJJJJJJJIJJJJJJGGIIJJIBGIHIIJJJJDIIJIIHHHFFDFCEAEDEDDDCDDBDBBDDBCDCCDEEEDEEDEEEDCDD_Mismatch_0_Sense_+_Library_PoolT
CCAACTGGGTAATGGATATGGCCGCCGATGCTGATCTCCTTCTATCGTCCCCTCACAGTTGCTTCAACGAGGCTCATGAATATAATTCTGTACA
>Frequency_1_QualityScore_FFHHDFDEHGIIJJIJIFGIHG+ADCEGBHIGIJIJJJJEHIJIJ>FGCHIGCEGIIGGHFEFCEEDCCCCEDDB=AACCAAC<C>CBCD9>@<_Mismatch_1_Sense_+_Library_PoolT
TGAGTGTTTCTTCAACGTCTCGTGGTCGATTCTCGCTGGATGAAGAATTATTTGCGTTGAATTCTCCCAACTGGGTAATGGATATGGCCGCCGA
>Frequency_1_QualityScore_FFHHHHHJJJJJJJGIJJJJJJGIFHGIJJJJJJJJJIJJJJHJJEIIGIJJJJIJIJHEHFFFFFFEEEEEEEDDDDDBD3>CDCCDCDDDDD_Mismatch_0_Sense_+_Library_PoolT
TCATGATCAAAAAGAGCTCTTGAGTGTTTCTTCAACGTCTCGTGGTCGATTCTCGCTGGATGAAGAATTATTTTCGTTGAATTCTCCCAACTGG
>Frequency_1_QualityScore_FFHHHHGIJJJIJJJJHIGIIIIJJJIIJJJHIJJFIJJJIJJJJJIIIIJJIJJJIIHIJJEIDHFDGCGGIJIGEEH?EHEFFFFFFCCDED_Mismatch_2_Sense_+_Library_PoolT
TATCAAATTTTATTTGATTCCAATAAGAATGTGAACAAGGATTCTGTTTCTGATCATGATCAAAAGGAGCTCTTGAGTGTTTCTTCAACGTCTC
>Frequency_1_QualityScore_FFHHHHHJJJJJJJJJJJJJJJJJJJJHIJJJJJJJJJJJJJJJJJJIJJJJJJJIJJJJJJJJJJGIIIIIJJI:CEHHHFFFFDEDDEFEED_Mismatch_1_Sense_+_Library_PoolC
CATTTTACCTTGGAGCAATATTTTCTGATTGTCTATCTTTTTGTTTCTCATAATTAAGATATGTAGAACAGGAATAAAAGCACACTGATATCCC
>Frequency_1_QualityScore_DA8CFBFGBBHHGFC<C;8?F11:0?B4?9B@FBG8CH)=B)=)@;CGGG)-=C()7;C3;);@;;=;;>?;5;>@C:@>A_Mismatch_2_Sense_+_Library_PoolT
CGATTCTTCAACGTCTCGTGGTCGATTCTCGCTGGATGAAGAATTATTTTTGTTGAATTCTCCCAACTGGGTAATGGATAT
>Frequency_1_QualityScore_FFHHHHHJJJJJJDHFHIJJJJJJJJHIIJJGIJHIJJIIJJJIJJJJHIJJJJHHHHHHFFFFFDDDDDDEDEDDDDDDDDDD?CDEDCDDED_Mismatch_2_Sense_+_Library_PoolT
TGGAGCTCTTGAGTGTTTCTTCAACGTCTCGTGGTCGATTCTCGCTGGATGAAGAATTATTTGCGTTGAATTCTCCCAACTGGGTAATGGATAT
>Frequency_1_QualityScore_DFGHHHHIGHIGIIJE@EHGGGGIGGIGCFGFIGIJJHIJGIIIIJJIGIJIJGEIGGIIGIGIGJJIJHEEHEIIIIHHHHFDBCACCBBDDD_Mismatch_0_Sense_+_Library_PoolT
AATTCACTGTAATGGAAGAATCATGGAGTATCTTAATATAAATACCTAATTTTCTTTCTAAAATAAATTTATTATTATTTTTTTAAAGGCCAAA
>Frequency_1_QualityScore_FFHHHHHJJJJJJJJJJJJJJJIJIJJJJJJIJJJJJJHIIJJJJJJJIJJJJJIJJJJJJJJIJJJIJIJIJJHHHFFFDDDDDDDDDDD@?>_Mismatch_0_Sense_+_Library_PoolT
AATAAAAGCACACTGATATCCCAGTTCTGTAAAAATAGTTTGTTTGCTTGCTATCTCAATCCATTCAATCCCTCCGTACGAAAAAAAAAAAGAT
>Frequency_1_QualityScore_FFHHHHHJJJIJJJHIJJJJJJJJJIJJJJJIJJJJJJHJJJJJJJJJ8EGHJJJJJJJJJJJJJJJEHEHHHFFFFFFFEEEE_Mismatch_0_Sense_+_Library_PoolT
ATTCAATCCCTCCGTATGAAAATTCACTGTAATGGAAGAATCATGGAGTATCTTAATATAAATACCTAATTTTCTTTCTAATCA
>Frequency_1_QualityScore_FFHGHHHJJJJGIIJJJJJIIJIJIJJJIJJJJJJGIJJJJIJJJJIJJJJJJJIIIJGIJJJJJJJGJJJJIIIHHHFDDDDDBDDDB08:><_Mismatch_0_Sense_+_Library_PoolT
CTTGGAGCAATATTTTCTGATTGTCTATCTTTTTGTTTCTCATAATTAAGATATGTAGAACAGGAATAAAAGCAAAAAAAAAAAAAAAAGATCG
>Frequency_1_QualityScore_FFHHHHHJIJJIJJJJJJJJJJJJJJIJJJJJJIIIJJJIJIJJJIJJGIIHFFFEE>CAA@CCDDDDEDDDBBDDDDDDEDBCBDDDDDDDCD_Mismatch_1_Sense_+_Library_PoolT
AAGAATTATTTGCGTTGAATTCTCCCAACTGGGTAATGGATATGGCCGCCGATGCTGATCTCCTTCTATCGTTCCTTCTATCGTCCCCTCCCAG
>Frequency_1_QualityScore_FFHHHHHJJJIJJJJCHGIJJIJJJJJIJJJJJGJJJIJ9FHIJJJJJHHHHHFFFFFEEEEEDDDDDDBDDDD?CACDCDDDCDDDBDDDDDD_Mismatch_0_Sense_+_Library_PoolT
ATTCTCCCAACTGGGTAATGGATATGGCCGCCGATGCTGATCTCCTTCTATCGTTCCTTCTATCGTCCCCTCCCAGTTGCTTCAACGAGGCTCA
