# Supplementary material for: Differential Gene Expression Reveals Candidate Genes for Drought Stress Response in Abies alba (Pinaceae)
Source: PLoS One. 2015 Apr 29;10(4):e0124564. doi: 10.1371/journal.pone.0124564 (PMC4414588; doi:10.1371/journal.pone.0124564)
Supplement: S2 File — (GZ) [file pone.0124564.s002.gz › comp20337_c0_seq1 #or# comp20337_c0_seq16 #or# comp20337_c0_seq9.fa]

>comp20337_c0_seq1 len=650 path=[1:0-97 5318:98-101 5322:102-107 5328:108-118 5346:119-171 697:172-203 729:204-212 738:213-241 5552:242-254 5565:255-257 5568:258-260 3866:261-267 269:268-312 5704:313-341 343:342-357 359:358-379 5917:380-390 5934:391-407 5951:408-419 5963:420-420 3074:421-448 6184:449-460 6196:461-462 6198:463-523 6092:524-524 6093:525-542 6112:543-545 6115:546-576 1560:577-605 1589:606-649] : sp|Q9SCU0|SDR2A_ARATH Short-chain dehydrogenase reductase 2a OS=Arabidopsis thaliana GN=SDR2a PE=3 SV=1 e-value: 1e-16 blast score: 83.2
GTGACCACGGCTCTTGCAGTCCAGTACTTCAAACAAGGGGACAGCCCCTCGATAACGGAAGAGGATAAGGCTGCCTTGGAGGGGTTCTGCAACAGTATCGGGAACTTACAGGGGCACACTCTTAAAGCAGAGGATATTGCGGAGGCGGGTCTCTACTTGGCCGGCGATGAGTCTAAATATGTTAGCGGGCATAACCTGGTGGTCGATGGTGGTTTCACGGTGGTGAATCACTCGTGGGGCCTCTACCGATAATTAGATGGCAAATATGTAGTCTGAGTAGAGAGCCCTAGTCTGGAATAAGGCGGTTGAGCCCCTTGGTAAGTGGTTTTCTTCTGGTACGCGATATGAGAAAACTCTGAACCATGGTTATTAAGTTATGTTTATTAAGTTTTATTTACGATAAACATATGATTAATGGAATATGTTGTGCTTATCCCAATGTTGAGTTGGATAGCAAGTAATTTATTGATCAATGATTATGGTGGTGGACCCAGCTAGTAGAGGCCGCATCCAAGACTAGCCATAGTCTCCTCCACTATTTCTCTTGTGGTCGAAGTGCTTTGTAATGCATATAAAATATGTGGCACTCCAAAAGGTATTAAGTTGGTTTGGAATCTTTATTTAAGACATTTTATCTTTTTCGATAATGA
>comp20337_c0_seq16 len=636 path=[1:0-97 5318:98-101 5322:102-107 5328:108-118 5346:119-171 697:172-203 729:204-212 738:213-241 5552:242-254 5565:255-257 5568:258-260 3866:261-267 269:268-312 5704:313-341 343:342-357 4512:358-365 5917:366-376 5934:377-393 5951:394-405 5963:406-406 3074:407-434 6184:435-446 6196:447-448 6198:449-509 6092:510-510 6093:511-528 6112:529-531 6115:532-562 1560:563-591 1589:592-635] : sp|Q9SCU0|SDR2A_ARATH Short-chain dehydrogenase reductase 2a OS=Arabidopsis thaliana GN=SDR2a PE=3 SV=1 e-value: 1e-16 blast score: 83.2
GTGACCACGGCTCTTGCAGTCCAGTACTTCAAACAAGGGGACAGCCCCTCGATAACGGAAGAGGATAAGGCTGCCTTGGAGGGGTTCTGCAACAGTATCGGGAACTTACAGGGGCACACTCTTAAAGCAGAGGATATTGCGGAGGCGGGTCTCTACTTGGCCGGCGATGAGTCTAAATATGTTAGCGGGCATAACCTGGTGGTCGATGGTGGTTTCACGGTGGTGAATCACTCGTGGGGCCTCTACCGATAATTAGATGGCAAATATGTAGTCTGAGTAGAGAGCCCTAGTCTGGAATAAGGCGGTTGAGCCCCTTGGTAAGTGGTTTTCTTCTGGTACGCGATATGAGAAAACTCTGAACCATGGTTATTAAGTTTTATTTACGATAAACATATGATTAATGGAATATGTTGTGCTTATCCCAATGTTGAGTTGGATAGCAAGTAATTTATTGATCAATGATTATGGTGGTGGACCCAGCTAGTAGAGGCCGCATCCAAGACTAGCCATAGTCTCCTCCACTATTTCTCTTGTGGTCGAAGTGCTTTGTAATGCATATAAAATATGTGGCACTCCAAAAGGTATTAAGTTGGTTTGGAATCTTTATTTAAGACATTTTATCTTTTTCGATAATGA
>comp20337_c0_seq9 len=610 path=[1:0-97 5318:98-101 5322:102-107 5328:108-118 5346:119-171 697:172-203 729:204-212 738:213-241 5552:242-254 5565:255-257 5568:258-260 3866:261-267 269:268-312 5704:313-341 343:342-357 4512:358-365 5917:366-376 5934:377-393 5951:394-405 5963:406-406 5964:407-407 1430:408-408 6184:409-420 6196:421-422 6198:423-483 6092:484-484 6093:485-502 6112:503-505 6115:506-536 1560:537-565 1589:566-609] : sp|Q9SCU0|SDR2A_ARATH Short-chain dehydrogenase reductase 2a OS=Arabidopsis thaliana GN=SDR2a PE=3 SV=1 e-value: 1e-16 blast score: 83.2
GTGACCACGGCTCTTGCAGTCCAGTACTTCAAACAAGGGGACAGCCCCTCGATAACGGAAGAGGATAAGGCTGCCTTGGAGGGGTTCTGCAACAGTATCGGGAACTTACAGGGGCACACTCTTAAAGCAGAGGATATTGCGGAGGCGGGTCTCTACTTGGCCGGCGATGAGTCTAAATATGTTAGCGGGCATAACCTGGTGGTCGATGGTGGTTTCACGGTGGTGAATCACTCGTGGGGCCTCTACCGATAATTAGATGGCAAATATGTAGTCTGAGTAGAGAGCCCTAGTCTGGAATAAGGCGGTTGAGCCCCTTGGTAAGTGGTTTTCTTCTGGTACGCGATATGAGAAAACTCTGAACCATGGTTATTAAGTTTTATTTACGATAAACATATGATTAATGGAATTAGATAGCAAGTAATTTATTGATCAATGATTATGGTGGTGGACCCAGCTAGTAGAGGCCGCATCCAAGACTAGCCATAGTCTCCTCCACTATTTCTCTTGTGGTCGAAGTGCTTTGTAATGCATATAAAATATGTGGCACTCCAAAAGGTATTAAGTTGGTTTGGAATCTTTATTTAAGACATTTTATCTTTTTCGATAATGA

>Frequency_4_QualityScore_EEHHHGHIIGIHIJJIIJIIIIIJHIIJJIIIIIIIIGGHHGGICFGGGGGGGFECDEEEDCCCCDEDDCDCCDCDDCCCDCDDCACCCDEEDC_Mismatch_0_Sense_+_Library_PoolT
GAGCCCTAGTCTGGAATAAGGCGGTTGAGCCCCTTGGTAAGTGGTTTTCTTCTGGTACGCGATATGAGAAAACTCTGAACCATGGTTATTAAGT
>Frequency_3_QualityScore_EFHGGHHJJJIIJJJJJJJJJJJJJIIJHIJJJJJJJJIJJJJDGHIJIIHIIJHIIJIIJIJJJJHIIHIIGGGGGGGGFFEFEFEEEDDDDB_Mismatch_0_Sense_+_Library_PoolT
AAGTGCTTTGTAATGCATATAAAATATGTGGCACTCCAAAAGGTATTAAGTTGGTTTGGAATCTTTATTTAAGACATTTTATCTTTTTCGATAA
>Frequency_2_QualityScore_FFHHGHHJJJJJJJJJJJJJJJHJIJJJIJJJIJJJICGGIIIIHGIJHIIJIJIIIJJJIIJJJIJIJHIIHHHGGHGFFFFEDE_Mismatch_0_Sense_+_Library_PoolT
TTTGTAATGCATATAAAATATGTGGCACTCCAAAAGGTATTAAGTTGGTTTGGAATCTTTATTTAAGACATTTTATCTTTTTCGAT
>Frequency_2_QualityScore_>CEGG<ECAFEEGCFIIIIGIFIA?CG?GCGDG>:FGFAEC?9=D?=CGDEHHFGGGDHIIEIGC>CFEC?CBGGGHBEEAEDED_Mismatch_1_Sense_+_Library_PoolT
CTTTGTAATGCATATAAAATATGTGGCACTCCAAAAGGTATTAAGTTGGTTTGGAATCTTTATTTAAGACATTTTATCTTTTTCA
>Frequency_2_QualityScore_FEHHHHHJJJHIJJJIIJHIJIIIJIJJJJJIIIIJJIJIGGIJJJJHIJJJJJJIIIJJJJIJJIJHIGIGHHHEFEFF>BEEEEEDCCDCDD_Mismatch_1_Sense_+_Library_PoolT
GTAGCCATAGTCTCCTCCACTATTTCTCTTGTGGTCGAAGTGCTTTGTAATGCATATAAAATATGTGGCACTCCAAAAGGTATTAAGTTGGTTT
>Frequency_2_QualityScore_FFHHHGHJGIIIJJFHIIIIJHIJIJJJJJIIJIJIIIJIIIJJIJJHHHIJIIGIIIHGGCFGIHHHGFGGEEEEEECEEEEDDCDDDEEECB_Mismatch_0_Sense_+_Library_PoolT
TCTTGTGGTCGAAGTGCTTTGTAATGCATATAAAATATGTGGCACTCCAAAAGGTATTAAGTTGGTTTGGAATCTTTATTTAAGACATTTTATC
>Frequency_2_QualityScore_FFHHHHHJJIJGHHJJIIHJIIJIIJCGIIJHIIIIIHIEGIJIFH=BEEFEEFFEEADEDDCCCCDDECCBCCCCCCDCDDDDDDC?BCCDDE_Mismatch_1_Sense_+_Library_PoolT
GAGAGCCCTAGTCTGGAATAAGGCGGTTGAGCCCCTTGGTAACTGGTTTTCTTCTGGTACGCGATATGAGAAAACTCTGAACCATGGTTATTAA
>Frequency_2_QualityScore_FFHHHGHJJIIIIJIIIJFHIIGHIIIIHCGIAGGIIJIJIJIIIIIJHIFIIIIFGFGEGEEEEEEDEACDDCCDDDDDDCDDCDEEEEDDCC_Mismatch_2_Sense_+_Library_PoolT
GCAAGTAATTTATTGATCAATGATTATGGTGGTGGACCCAGCTAGTAGAGGCCGCATCCAAGACTAGCCATAGTCTCCTCCACTATTTCTCCTT
>Frequency_2_QualityScore_FFHGFHHIJJJIIJJIJJJIJJJJJJIJJIJJJJIJJJJJJJJIAGHIHGGEGHIHIIIIIGHCGGIHGCFHG_Mismatch_0_Sense_+_Library_PoolT
GAAGTGCTTTGTAATGCATATAAAATATGTGGCACTCCAAAAGGTATTAAGTTGGTTTGGAATCTTTATTTAA
>Frequency_2_QualityScore_FFHHHHHGIJIJJGHJJJJJIJJIJJJJJJJJIJJJJIIJIJJJJJJJHIIJJCDGGIGIHGIJIJJHHGGFFFFFFFEEEEEEEDDDFEEDDD_Mismatch_0_Sense_+_Library_PoolT
CTTGTGGTCGAAGTGCTTTGTAATGCATATAAAATATGTGGCACTCCAAAAGGTATTAAGTTGGTTTGGAATCTTTATTTAAGACATTTTATCT
>Frequency_2_QualityScore_FFGHEFCGGIIIIIHIIHIJIIJIIIGIIIIIJIIJIIHHIIGIIGEGGIHHFGIIIIGIEIIHIIGGGGGEHGFFEEEEDDCDD=BCCDCCBC_Mismatch_1_Sense_+_Library_PoolT
CAAGAGTAGCCATAGTCTCCTCCACTATTTCTCTTGTGGTCGAAGTGCTTTGTAATGCATATAAAATATGTGGCACTCCAAAAGGTATTAAGTT
>Frequency_2_QualityScore_FFHHHHHIJHIJJIJJJJJJJJIIJIJJJJJJJJJJJHHIJJIJJIIJJIGHHHHHHADEFFEDEEEECCCBDDDCCDDEDDCDDDCDDDDDCD_Mismatch_0_Sense_+_Library_PoolT
TAGTCTGAGTAGAGAGCCCTAGTCTGGAATAAGGCGGTTGAGCCCCTTGGTAAGTGGTTTTCTTCTGGTACGCGATATGAGAAAACTCTGAACC
>Frequency_2_QualityScore_FEFHGBEEEGGIIIAEEIIIIGHIIIIIIIIIIIIIIGFDFFHIIHIIIIIIIG<EGGGIIAG?CCEGEEFEEEE??CCEEEDCCCCCCEDCCA_Mismatch_1_Sense_+_Library_PoolT
CCTTGTGGTCGAAGTGCTTTGTAATGCATATAAAATATGTGGCACTCCAAAAGGTATTAAGTTGGTTTGGAATCTTTATTTAAGACATTTTATC
>Frequency_2_QualityScore_FCEEBEEGIIIGEIIHIIIIGIIEGIIGIIIHIIIIIIIFHIIEHHIFIIIII_Mismatch_0_Sense_+_Library_PoolT
AAGGTATTAAGTTGGTTTGGAATCTTTATTTAAGACATTTTATCTTTTTCGAT
>Frequency_1_QualityScore_FFHHHHHJJJJIJIJJJJJJJGJ_Mismatch_0_Sense_+_Library_PoolT
TAAGACATTTTATCTTTTTCGAT
>Frequency_1_QualityScore_=A;:CDFECBF@3:AGC>GE3CF1CFC:1::?FC?DDDA9*BGAD>@FEEG_Mismatch_0_Sense_+_Library_PoolT
AAAATATGTGGCACTCCAAAAGGTATTAAGTTGGTTTGGAATCTTTATTTA
>Frequency_1_QualityScore_DFHGHDFHIGIJJJJIJIICFG@FHCFHIGIGIEHDHIIGGIHGGIIIJJJIIIDDEEHHHGEDFFFFCAECCCCDDDCDCDDDDCB9>:<BB?_Mismatch_1_Sense_+_Library_PoolT
TATTGATCAATGATTATGGTGGTGGACCCAGCTAGTAGAGGCCGCATCCAAGAGTAGCCATAGTCTCCTCCACTATTTCTCTTGTGGTCGAAGT
>Frequency_1_QualityScore_FFHHHHHJJHIJJJJJJJJJJIJJJJIIJJJIJHIJIJJIJJJJJJIJJIJJJJJJJJJJHHHHFFFFFCEEEEDDDDEEDDDDDDDDDDEEFE_Mismatch_0_Sense_+_Library_PoolT
GATAGCAAGTAATTTATTGATCAATGATTATGGTGGTGGACCCAGCTAGTAGAGGCCGCATCCAAGACTAGCCATAGTCTCCTCCACTATTTCT
>Frequency_1_QualityScore_FFGHHFGIJJIIJIJJJJGIGFGHIIIJJJJJGGIJJHHJIIJGGIGIGCIIIHHHHHHHFBDEFBD?CA@DDDCCDDDDDCDDDCCDD<BDDC_Mismatch_2_Sense_+_Library_PoolT
ACGGTGGTGAATCACTCGTGGTGCCTCTACCGATAATTAGATGGCAAATATGTAGTCTGAGTAGAGAGCCCTAGTCTAGAATAAGGCGGTTGAG
>Frequency_1_QualityScore_D?DHACD=F<BFHE:CCEH3A<C9?@?EGFGDHII9?DDDHEAHG4B@BFBBCBGGG@GGHIEIHECG_Mismatch_0_Sense_+_Library_PoolT
TATGTGGCACTCCAAAAGGTATTAAGTTGGTTTGGAATCTTTATTTAAGACATTTTATCTTTTTCGAT
>Frequency_1_QualityScore_FFHHFFHJJJIJJJJJHIIJJGGEIJGHJIJDHIIJIIJIHIIJHIIIHIHEFHHFFFFFFEEDEDDBB:@@DEDDDDDDDDDD@CCBBCDD@C_Mismatch_1_Sense_+_Library_PoolT
GAGTAGAGAGCCCTAGTCTGGAATAAGGCGGTTGAGCCCCTTGGTAACTGGTTTTCTTCTGGTACGCGATATGAGAAAACTCTGAACCATGGTT
>Frequency_1_QualityScore_DDFFDFBGBFFHGHCF>EFGEE?DF>FD;?0948B?F@FFBCBFHGIHIH>EICEHHFHH=A;?@B/(,5;>A>C>@:A@>>:AAC>3;>AC@>_Mismatch_1_Sense_+_Library_PoolT
GACCCAGCTAGTAGAGGCCGCATCCAAGAGTAGCCATAGTCTCCTCCACTATTTCTCTTGTGGTCGAAGTGCTTTGTAATGCATATAAAATATG
>Frequency_1_QualityScore_FDHHHGHGIJJJJJIJJJJJJJJJJJJJJJJJJJJJJJIJJJHJJHJ?FFHFGHFHIJHIJJJGHHHHHHFFFFFFFEDEDEFEEDDDFDDDDB_Mismatch_0_Sense_+_Library_PoolT
GTCGAAGTGCTTTGTAATGCATATAAAATATGTGGCACTCCAAAAGGTATTAAGTTGGTTTGGAATCTTTATTTAAGACATTTTATCTTTTTCG
>Frequency_1_QualityScore_FDDFHDDF@G=EHIHACHAEBE@GCBD?BB0BFHB?:??D9?BFBBBCHHEHGCA=CFEGGGHFABBCC@CCCCCCCCCCCDCACBB?>>CCCC_Mismatch_2_Sense_+_Library_PoolT
TCTACCGATAATTAGATGGCAAATATGTAGTCTGAGTAGAGAGCCCTAGTCTAGAATAAGGCGGTTGAGCCTCTTGGTAAGTGGTTTTCTTCTG
>Frequency_1_QualityScore_FFHHHHHGGIGJJJJGHGIIIIGJJIJJJJIFIJJGGHHIBGIJGHHHHIIHIIIGIJJJJJJIJJJJJEGGIHHHHHHHFFFFFFC_Mismatch_2_Sense_+_Library_PoolT
TGCTTTGTAATGCATATAAAATATGTGGCACTCCAAAAGGTATTAAGTTGGTTTGGAATCTTTATTTAAGACATTTTATCTTTTCCA
>Frequency_1_QualityScore_FFHGHHHJJJJJJIJJJJIHJJJJJIJJHIJJJJJJJIJJIIJJJJIJDHHHHHHFFFFFFEDDDBDDDCDDACDDCCCDDCDDDDDDDDDCDD_Mismatch_1_Sense_+_Library_PoolT
TAGAGAGCCCTAGTCTGGAATAAGGCGGTTGAGCCCCTTGGTAACTGGTTTTCTTCTGGTACGCGATATGAGAAAACTCTGAACCATGGTTATT
>Frequency_1_QualityScore_FFHGHHHJJJGIJJJJJGJHHGJJIJJJIJJJIIJGGIIIGHGIIIHHIJJIIHJJJIJJIIJIIIGJIEGHIJEHHHHGHFED_Mismatch_1_Sense_+_Library_PoolT
TTTAATGCATATAAAATATGTGGCACTCCAAAAGGTATTAAGTTGGTTTGGAATCTTTATTTAAGACATTTTATCTTTTTCGAT
>Frequency_1_QualityScore_FFHHHHHJEHIJJJJIJJJIJJJIJIJJJJJJIJJJJJJJGHIJIIIGIIJJJJJHHHHFFFFFFFFEEEEDDDDB=BDBCDEDDDCDEEDDDE_Mismatch_1_Sense_+_Library_PoolT
TATGGTGGTGGACCCAGCTAGTAGAGGCCGCATCCAAGAGTAGCCATAGTCTCCTCCACTATTTCTCTTGTGGTCGAAGTGCTTTGTAATGCAT
>Frequency_1_QualityScore_BDHHH2<EHHHIJIHIJGHFEGIJIJJIIJJJIIJIIIIIJHHJJEIGJJJIJJJAGHGI7@DGGEHEEEHFFFFCACECEDDDDDEFEDDDCD_Mismatch_2_Sense_+_Library_PoolT
TATTTGTCTTATGGTCGAAGTGCTTTGTAATGCATATAAAATATGTGGCACTCCAAAAGGTATTAAGTTGGTTTGGAATCTTTATTTAAGACAT
>Frequency_1_QualityScore_FFHHHFHJJJIHGIJJJJIJJJFDHIGGGGIJIIIJJJIDGHICHIDGGHEHHFFFE;@CCCD@DDDDD@CACDCCDDDCCCDDDDDACCDDDE_Mismatch_0_Sense_+_Library_PoolT
GAGAGCCCTAGTCTGGAATAAGGCGGTTGAGCCCCTTGGTAAGTGGTTTTCTTCTGGTACGCGATATGAGAAAACTCTGAACCATGGTTATTAA
>Frequency_1_QualityScore_FFHHFHHJJJJJJGHIJJJJJIJJJJJJJJJFGIHIJIIIJFHIHHHHGHGF?BDABCDEDDDDDDDDBDDDDDDDDDDDDDD@DDEDCCDCDD_Mismatch_1_Sense_+_Library_PoolT
GAGTCTAAATATGTTAGCGGGCATAACCTGGTGGTCGATGGTGGTTTCACGGTGGTGAATCACTCGTGGGGCCTCTACCGATAATTAGATGGCG
>Frequency_1_QualityScore_FFHHHHHJJHIJGIJIJJJIJJJJJHIIJGIJJJJJJJIJJJIJFHIIJJJJJHIJHHHHHFFFFFEEECEEEEDDDDDDDDDBCCEDDDCDDE_Mismatch_1_Sense_+_Library_PoolT
TGATTATGGTGGTGGACCCAGCTAGTAGAGGCCGCATCCAAGAGTAGCCATAGTCTCCTCCACTATTTCTCTTGTGGTCGAAGTGCTTTGTAAT
>Frequency_1_QualityScore_FFHFFDHJJBGHEHFGBEHHGGGHIJIJFGGGGIIIJJJIJIFHHHHFCEFFFFEEEEDC@@CDADCDD@@CCDD:@?AB?CCCDDDCCDDDDD_Mismatch_1_Sense_+_Library_PoolT
TGGTGGTTTCACGGTGGTGAATCACTCGTGGGGCCTCTACCGATAATTAGATGGCAAATATGTAGTCTGAGTAGAGAGCCCTAGTCTAGAATAA
>Frequency_1_QualityScore_FFHFHHGJJJJHJIJGIJJJJIIJJJ?DGIGHIFHIJIIIHIEIJIDHIJIGIJJJJGJJIJJJJGHHHEHFFDC_Mismatch_1_Sense_+_Library_PoolT
TATAAAATATGTGGCACTCCAAAAGGTATTAAGTTGGTTTGGAATCTTTATTTAAGACATTTTATCTTTTTCGAC
>Frequency_1_QualityScore_FFHHGHHJJJJIIIICIGCIHGGGIBHGIJJJIJGGGGHJDGIJIHHDGHJGEGIIGIIJJJI_Mismatch_1_Sense_+_Library_PoolT
TGCTTTGTAATGCATATAAAATATGTGGCACTCCAAAAGGTATTAAGTTGGTTTGGAATCTTA
>Frequency_1_QualityScore_FFHFHHFIIIJFHEIGIJIJJGGGIIIJJJGJIJIIIJJGGIJJJIIJGHHHEEFFDDED?CCCEDDDDAACCBDDDDDDDEDDDDDDDDDDCC_Mismatch_1_Sense_+_Library_PoolT
TTTAGTCTGAGTAGAGAGCCCTAGTCTGGAATAAGGCGGTTGAGCCCCTTGGTAAGTGGTTTTCTTCTGGTACGCGATATGAGAAAACTCTGAA
>Frequency_1_QualityScore_FFHHHGHJJJJJJIJJJAFHIIIIIIIJHIIIJJJJJJJJJJJJJJJJIJJIJJJJIJJJJJJI_Mismatch_1_Sense_+_Library_PoolT
TGTGGCACTCCAAAAGGTATTAAGTTGGTTTGGAATCTTTATTTAAGACATTTTATCTTTTTCA
>Frequency_1_QualityScore_FFHHHHHJJJJJJJJJJJJJAFHIIJJIIJJHIJJJJJJJJJJJJJJIIJJJJJJIJJJIIJIJJJJG_Mismatch_0_Sense_+_Library_PoolT
ATATGTGGCACTCCAAAAGGTATTAAGTTGGTTTGGAATCTTTATTTAAGACATTTTATCTTTTTCGA
>Frequency_1_QualityScore_FFHHHHHIFHHGHIEHEIIGHHIIDHIIJIJJJJIIIIJFGIIGHIJJIIHHHGBFHIJJGFGHIHIHHHEFDBEFFFEEEEC@AC_Mismatch_0_Sense_+_Library_PoolT
TCTTGTGGTCGAAGTGCTTTGTAATGCATATAAAATATGTGGCACTCCAAAAGGTATTAAGTTGGTTTGGAATCTTTATTTAAGAC
>Frequency_1_QualityScore_FFHHHHHJJHIJFHIJJJGHIJIJJHJJJJJJJJJJIJJJJJJIJGIJJIJJJGIJIICGHIJJJHIHHGHEFFFEECCEEEDDEEEDDCCDDD_Mismatch_0_Sense_+_Library_PoolT
TTTCTCTTGTGGTCGAAGTGCTTTGTAATGCATATAAAATATGTGGCACTCCAAAAGGTATTAAGTTGGTTTGGAATCTTTATTTAAGACATTT
>Frequency_1_QualityScore_FFHHHHHHIJIJJJJJJJJIIJCEHIGGHIJJJHHJIJJJJJIJJJJJIJIIJJJJJJIJJJIJJJ_Mismatch_1_Sense_+_Library_PoolT
AAATATGTGGCACTCCAAAAGGTATTAAGTTGGTTTGGAATCTTTATTTAAGACATTTTATCTTTA
>Frequency_1_QualityScore_FFHHFHHIJJJJJHHIJJJHJJJJJJJJJJJIJJJJJIIJJJJJJJIIIJIJCGGIJJIHHIJIJJHHHHHDFFFFFFEFEDEEDDDEEDDCDF_Mismatch_0_Sense_+_Library_PoolT
TTGTGGTCGAAGTGCTTTGTAATGCATATAAAATATGTGGCACTCCAAAAGGTATTAAGTTGGTTTGGAATCTTTATTTAAGACATTTTATCTT
>Frequency_1_QualityScore_FFFHHHHIJJJJJDHIEHIJEGHIIJJDHDHIIHIJJJJJJJIHHFHFFFFFFFEEEEEEECDDEEED:>>@CCCDDDDDDDDDDEDDDDDDDC_Mismatch_1_Sense_+_Library_PoolT
GGTGGTTTCACGGTGGTGAATCACTCGTGGGGCCTCTACCGATAATTAGATGGCAAATATGTAGTCTGAGTAGAGAGCCCTAGTCTAGAATAAG
>Frequency_1_QualityScore_FFHHHHHJJJJIIJJJIJIJJJGJIJGJJJJDHIJJJJJJJJJJJJJJIJJJJJJJJJJHHHGHBDFAC??CDEDDDCDEEDDDEDDADEDEDE_Mismatch_1_Sense_+_Library_PoolT
GGACCCAGCTAGTAGAGGCCGCATCCAAGAGTAGCCATAGTCTCCTCCACTATTTCTCTTGTGGTCGAAGTGCTTTGTAATGCATATAAAATAT
>Frequency_1_QualityScore_FFHHHHHIGIGIJJIJJJGGJJGIIJIJJJJIJJIJCFIGIIJJIIIGIJIEIJGGIGIJJJJJJGIIIDGGHHHHBHHFFDDDEEE_Mismatch_1_Sense_+_Library_PoolT
TTGTAATGCATATAAAATATGTGGCACTCCAAAAGGTATTAAGTTGGTTTGGAATCTTTATTTAAGACATTTTATCTTTTTCGATGA
>Frequency_1_QualityScore_A?AD22A<EEAC:*?CDE?<*?C<DDDAA8?DDB?DE4DD;=BC@B8=8>@<((=@C3=7=@DD;@DDB@36;_Mismatch_0_Sense_+_Library_PoolT
GTGCTTTGTAATGCATATAAAATATGTGGCACTCCAAAAGGTATTAAGTTGGTTTGGAATCTTTATTTAAGAC
>Frequency_1_QualityScore_FFHHHHHJJJJJIJJJJIJJJJJJJHHIJJJJJJJJJJHIIIJIHHIHHHHHHFFFFFFDDDDDDDDEDDDDDDDDDDDDDDDDDDDDCDDCDD_Mismatch_0_Sense_+_Library_PoolT
AGAGCCCTAGTCTGGAATAAGGCGGTTGAGCCCCTTGGTAAGTGGTTTTCTTCTGGTACGCGATATGAGAAAACTCTGAACCATGGTTATTAAG
>Frequency_1_QualityScore_FFHHHHHJEGHIIJJHIJJIIJJJJJIIJJJJJJJJJJJJJJJJJIIHJJJJJJJII_Mismatch_0_Sense_+_Library_PoolT
CCAAAAGGTATTAAGTTGGTTTGGAATCTTTATTTAAGACATTTTATCTTTTTCGAT
>Frequency_1_QualityScore_FFGHHHHIGJIJJJJJIJIJJJJJIHGJJJJJJJJJGJIJDHIIIIJGIIGIIJJIJIJJIJJIJJJJI_Mismatch_0_Sense_+_Library_PoolT
TGCTTTGTAATGCATATAAAATATGTGGCACTCCAAAAGGTATTAAGTTGGTTTGGAATCTTTATTTAA
>Frequency_1_QualityScore_FFHHHHHJIIJJJJJJJJHIJIJJJJJJIIJIJCGHIHHIHIIJHHIJIJJIIJJJJJJJJGJJJJJIJGHIGIHHHGH_Mismatch_1_Sense_+_Library_PoolT
TAATGCATATAAAATATGTGGCACTCCAAAAGGTATTAAGTTGGTTTGGAATCTTTATTTAAGACATTTTATCTTTTTA
>Frequency_1_QualityScore_>8B<ADDBBE:AEEEIECF<EF<BAEEB:EDC<DDADEEECED9BBBDDC?B>D(=BBAECCDEDECD@=A_Mismatch_0_Sense_+_Library_PoolT
AAGTGCTTTGTAATGCATATAAAATATGTGGCACTCCAAAAGGTATTAAGTTGGTTTGGAATCTTTATTTA
>Frequency_1_QualityScore_DFHHHGHJJIIGHIIIIIGIFHIHIJJHGIIJJJJIJJIIIIHJJIIJJJJJJJIIIIHI@EHIHHHEHHFEFFDDEEEDDDDCDDEEEDDDDD_Mismatch_0_Sense_+_Library_PoolT
TATTTCTCTTGTGGTCGAAGTGCTTTGTAATGCATATAAAATATGTGGCACTCCAAAAGGTATTAAGTTGGTTTGGAATCTTTATTTAAGACAT
>Frequency_1_QualityScore_FFHHHHHJJJJJJJCHHIHIHHIIJGIJIJIJJIJJJJJJJJJJJJJJJJJJJIJJJJJJJHJ_Mismatch_0_Sense_+_Library_PoolT
GGCACTCCAAAAGGTATTAAGTTGGTTTGGAATCTTTATTTAAGACATTTTATCTTTTTCGAT
>Frequency_1_QualityScore_FFHHHHHJJJJJJHJJJJJJJGIJJJJJJJJIJJIJJIJJIJJHIIJJIJIJJJJJGIJIIHIJHIIJIIIGHHHHFFDFDEDCEDEDDD@CCC_Mismatch_2_Sense_+_Library_PoolT
TGAGTAGCCATAGTCTCCTCCACTATTTCTCTTGTGGTCGAAGTGCTTTGTAATGCATATAAAATATGTGGCACTCCAAAAGGTATTAAGTTGG
>Frequency_1_QualityScore_FFFHGHFHIJJIHHGHGIGEHIIGIIIJJJJJJJJIHHJEF@BHICCEGGHHHCHHFBDD?AE?CECDDCDCCDDDDDBDDDEDDDDDDCDDC:_Mismatch_2_Sense_+_Library_PoolT
CTTTAGTCTGAGTAGAGAGCCCTAGTCTGGAATAAGGCGGTTGAGCCCCTTGGTAAGTGGTTTTCTTCTGGTACGCGATATGAGAAAACTCTGA
>Frequency_1_QualityScore_A:D4AD?,2+2A3:1<<ACBE;9E3CEE>*?;D@DDD<;BD<B@==7.@C=C;@)7===377;;@:;;3(6;>>55(,5;??1<,5;:>>:::B_Mismatch_2_Sense_+_Library_PoolT
TGATTATGGAGGTGGACCCAGCTAGTAGAGGCCGCATCCAAGAGTAGCCATAGTCTCCTCCACTATTTCTCTTGTGGTCGAAGTGCTTTGTAAT
>Frequency_1_QualityScore_FFHHHHHJJJJJJJIIJJJJJJJIJJJJJJJJJBHIHHJGIJJDHIGHHHHGFFBDDCDDDDDDDDDDBABDDDDDDCDDDDBDDDDEEDDDDD_Mismatch_0_Sense_+_Library_PoolT
ATGAGTCTAAATATGTTAGCGGGCATAACCTGGTGGTCGATGGTGGTTTCACGGTGGTGAATCACTCGTGGGGCCTCTACCGATAATTAGATGG
>Frequency_1_QualityScore_FFHHHHHJGHJJJJJJIJIJJJJJJJIJJJJJJIJJJJJJJJIIJIIJDGHIJHHHHHHDFFDDDEEEDDDCDDEFECDDDDDFEDDDDDDDDD_Mismatch_0_Sense_+_Library_PoolT
GGTCGAAGTGCTTTGTAATGCATATAAAATATGTGGCACTCCAAAAGGTATTAAGTTGGTTTGGAATCTTTATTTAAGACATTTTATCTTTTTC
>Frequency_1_QualityScore_FFHHGHHJJJJJJJJJJJJJIJJJJJJJJJJJJJJDGIJIHGHGIJJJJJJIJJJJJJIJJJJJJIJIJHIJJJJHHHHHHFFF_Mismatch_0_Sense_+_Library_PoolT
TGTAATGCATATAAAATATGTGGCACTCCAAAAGGTATTAAGTTGGTTTGGAATCTTTATTTAAGACATTTTATCTTTTTCGAT
>Frequency_1_QualityScore_FFHHHGGJJJJJIJJIJJJJJJJJJJJ?FHIJIIHIIJIJJJJJJJJJJJJJJJJJJJJIIJJJJJIJJJJJHHHG_Mismatch_0_Sense_+_Library_PoolT
ATATAAAATATGTGGCACTCCAAAAGGTATTAAGTTGGTTTGGAATCTTTATTTAAGACATTTTATCTTTTTCGAT
>Frequency_1_QualityScore_FFHHHHCGHIHIIIJIJHJJJJIJJJJJJJJJJJJJJJJJJJJJJHIJJIJJJ_Mismatch_1_Sense_+_Library_PoolT
AAAAGGTATTAAGTTGGTTTGGAATCTTTATTTAAGACATTTTATCTTTTTCA
>Frequency_1_QualityScore_FDHADFHGHIIHIIHIJIIJGIEHIIGGJJJJJJJJFIJJJJIJJJIJIJIH_Mismatch_1_Sense_+_Library_PoolT
AGGTATTAAGTTAGTTTGGAATCTTTATTTAAGACATTTTATCTTTTTCGAT
>Frequency_1_QualityScore_FFHHHHHJGJJJJIJIIJJJJJIJJJJJJHICGGIDCFHGIJHIJIJIIHGHJJJJJJH_Mismatch_0_Sense_+_Library_PoolT
ATGCATATAAAATATGTGGCACTCCAAAAGGTATTAAGTTGGTTTGGAATCTTTATTTA
>Frequency_1_QualityScore_FFFHHHHJIIJHHHJJJIFIJJJIIJIJJJJIIJJJFIJIJJJJJJIJFIJBHHIJGIFGIIIIJJJHHCHHHFFFFFFF_Mismatch_0_Sense_+_Library_PoolT
TGTGGTCGAAGTGCTTTGTAATGCATATAAAATATGTGGCACTCCAAAAGGTATTAAGTTGGTTTGGAATCTTTATTTAA
>Frequency_1_QualityScore_FFHHHHHJJJJJIJJJJJJJJJHIIJJJJJJJIHIJJBGIIIJJGIJJFGHIJI_Mismatch_0_Sense_+_Library_PoolT
TTTGTAATGCATATAAAATATGTGGCACTCCAAAAGGTATTAAGTTGGTTTGGA
>Frequency_1_QualityScore_DDFDHAFEGGIEHIIJIJFHGHGGGGGIIGGIIFFHIJFGHIIIJI;@EECCHA1?BFCDBDEECEDDB;@BDBCEDCCACCCC@>CA@BBDCA_Mismatch_0_Sense_+_Library_PoolT
CTGAGTAGAGAGCCCTAGTCTGGAATAAGGCGGTTGAGCCCCTTGGTAAGTGGTTTTCTTCTGGTACGCGATATGAGAAAACTCTGAACCATGG
>Frequency_1_QualityScore_DDHHGHHFHGGBGHJIEIJIIJ<CEHIHHIIJJHIJJJIIGGIIGGIJJJJJJGHIJJJIIJJIIJJIIGF_Mismatch_0_Sense_+_Library_PoolT
AAATATGTGGCACTCCAAAAGGTATTAAGTTGGTTTGGAATCTTTATTTAAGACATTTTATCTTTTTCGAT
>Frequency_1_QualityScore_FFHHHHHJJJJJJJJJJJJIIGJJJJJJJHIJJJJJJJJJJJJJFHHIHIJIIIJHHJJIJJJJJJJIJHIIIGGHHHHFFFFFFFEEEEDDDB_Mismatch_0_Sense_+_Library_PoolT
GAAGTGCTTTGTAATGCATATAAAATATGTGGCACTCCAAAAGGTATTAAGTTGGTTTGGAATCTTTATTTAAGACATTTTATCTTTTTCGATA
>Frequency_1_QualityScore_FFHHHHHJJJJJIJJJJJJJJJIJJIJ?EGIJJJIJJIJJJJIJJJJJJJJJJIJJIIJIIIJJJJGJJIHJJGEH_Mismatch_1_Sense_+_Library_PoolT
ATATAAAATATGTGGCACTCCAAAAGGTATTAAGTTGTTTTGGAATCTTTATTTAAGACATTTTATCTTTTTCGAT
>Frequency_1_QualityScore_FFHHHHHJGIJEGHIJJIJJJJIJJJJJJJJJJJJJGIJJJJIJJJJHHHHFFFFFFFFEEEEEECDDDDDDDDDDDDDDEDDDDCDDDDDBB>_Mismatch_1_Sense_+_Library_PoolT
TTTCACGGTGGTGAATCACTCGTGGGGCCTCTACCGATAATTAGATGGCAAATATGTAGTCTGAGTAGAGAGCCCTAGTCTAGAATAAGGCGGT
>Frequency_1_QualityScore_FFHHHGHGJIJIJJJJJGIJJJIIJJJIJIJJJJJJJHIJIIJJJJGHGIHIFHHHFFFFFFEEEEEEEDDDDD@BDDDDDDDDDDD>CDCDDD_Mismatch_2_Sense_+_Library_PoolT
TCGTGGGGCCTCTACCGATAATTAGATGGCAAATATGTAGTCTGAGTAGAGAGCCCTAGTCTAGAATAAGGCGGTTGAGCCTCTTGGTAAGTGG
>Frequency_1_QualityScore_FFHHFFDGGIIIIEHDGHGGIJFJBHIIGIHIGI@FGIJHHHHF@DFDCCE@CDD@BD=@>:CDDCACBB@9><BB@DCDDDDDDDDDDDCDDD_Mismatch_0_Sense_+_Library_PoolT
GATGAGTCTAAATATGTTAGCGGGCATAACCTGGTGGTCGATGGTGGTTTCACGGTGGTGAATCACTCGTGGGGCCTCTACCGATAATTAGATG
>Frequency_1_QualityScore_FFBHFFFHCHGG<IHGGDHIGGI;FGIIIIIIIHHICIBH@@A@A@CEGHH>EC>@???B;?CDEEDCC>CACCDDBBBDDDED:@9<?CCDD@_Mismatch_1_Sense_+_Library_PoolT
ATTTAGTCTGAGTAGAGAGCCCTAGTCTGGAATAAGGCGGTTGAGCCCCTTGGTAAGTGGTTTTCTTCTGGTACGCGATATGAGAAAACTCTGA
>Frequency_1_QualityScore_FFHHHHHJJJJJJJJJIIJJIIJIJJJJJIHIBFGIIIHFIIJHIIJJIJJJJJJIJJJIJGHHHHHFFCFFFFEEEEDDE_Mismatch_0_Sense_+_Library_PoolT
AATGCATATAAAATATGTGGCACTCCAAAAGGTATTAAGTTGGTTTGGAATCTTTATTTAAGACATTTTATCTTTTTCGAT
>Frequency_1_QualityScore_DDHHHHHJJJJJJJIHJJIJIJIJJJJJIJJJIHJEIJGIJJFHIIHHFFHFFBEDBCDDECDDDDDBDDDDDDD?CDDDDDDDBCEEDDDDDD_Mismatch_0_Sense_+_Library_PoolT
TGAGTCTAAATATGTTAGCGGGCATAACCTGGTGGTCGATGGTGGTTTCACGGTGGTGAATCACTCGTGGGGCCTCTACCGATAATTAGATGGC
>Frequency_1_QualityScore_FFHHHHHIIIIJJIIJJJCIIJIIIIJJIJIJJIJIJGGEHIHHHIHIJGIGHHFHGFFFFECCACDDDCCCDDDDCDDDDDCDDCCDDDDD>@_Mismatch_2_Sense_+_Library_PoolT
ATCACTCGTGGGGCCTCTACCGATAATTAGATGGCAAATATGTAGTCTGAGTAGAGAGCCCTAGTCTAGAATAAGGCGGTTGAGCCTCTTGGTA
>Frequency_1_QualityScore_;+=B<CDEI,AADE4CE@F,,A9CE=FE=E*)):3)9BD??B9*?*)?0\5AD:=;(.7?DC_Mismatch_2_Sense_+_Library_PoolT
ATTTTATTGATCAATGATTATGGTGGTGGACCCAGCTAGTAGAGGTCGCATCCAAGACTAGC
>Frequency_1_QualityScore_FFHHHGHJJIJJJJJHIJGHIGHIEHHIJJJIHIJJJJJJJJJJJJJJJIIJIIJJJJJIIJJJGEHIFHEHEHHEFFDDEEEDDDDDDDEEED_Mismatch_0_Sense_+_Library_PoolT
CCACTATTTCTCTTGTGGTCGAAGTGCTTTGTAATGCATATAAAATATGTGGCACTCCAAAAGGTATTAAGTTGGTTTGGAATCTTTATTTAAG
>Frequency_1_QualityScore_FFDFHFHIIJJJGHIIJJJJJJJDGI@GIIJJJJJJJHIIJFHFFFEEEEDDDDDDFEDDDDDDDDDDDDDCDEEDEDDDCDDD>CDDDDDDDD_Mismatch_0_Sense_+_Library_PoolT
GGTGGTCGATGGTGGTTTCACGGTGGTGAATCACTCGTGGGGCCTCTACCGATAATTAGATGGCAAATATGTAGTCTGAGTAGAGAGCCCTAGT
>Frequency_1_QualityScore_FFDHGFAEHAHIHHHHHGHGGHIIJGG@HHIGI@FFF<GHI<DFFCHIHA<FG?==CFAFA77@;;;AC;@DFF@@CA_Mismatch_1_Sense_+_Library_PoolT
GCTTGTGGTCGAAGTGCTTTGTAATGCATATAAAATATGTGGCACTCCAAAAGGTATTAAGTTGGTTTGGAATCTTTA
>Frequency_1_QualityScore_FFHHHHHJJJJJJJJJJJJJIJJJJJJJJJJEHIIIIIGHIJJJJJJJIJIJJJIJJJJJJJIJIJJJJHIJJJHHHHF_Mismatch_0_Sense_+_Library_PoolT
ATGCATATAAAATATGTGGCACTCCAAAAGGTATTAAGTTGGTTTGGAATCTTTATTTAAGACATTTTATCTTTTTCGA
>Frequency_1_QualityScore_FFHHHHHJGHJGHGJJJJAGHIIJJJJIBDFHFFGHIIJJJJIEGAGIEEFDFFFEDDDBBDDDDCDCDCCCDDDEEEEDDEEDDDDDDDDDDD_Mismatch_0_Sense_+_Library_PoolT
TAACCTGGTGGTCGATGGTGGTTTCACGGTGGTGAATCACTCGTGGGGCCTCTACCGATAATTAGATGGCAAATATGTAGTCTGAGTAGAGAGC
>Frequency_1_QualityScore_DD:AAFBHD?FHBFIIIIIHIHGIDEHEG;GCGHI;:DHA:?BDDEGBFDGDFH@FH<C:@DGEDHIG_Mismatch_0_Sense_+_Library_PoolT
TGCTTTGTAATGCATATAAAATATGTGGCACTCCAAAAGGTATTAAGTTGGTTTGGAATCTTTATTTA
>Frequency_1_QualityScore_FFHHHHHJJIIJJJJJJJJIJJJJIJJIJIJJJJJJJJJJJJFHIJJJJHGIJHJJJJJJIIJJJJJJJJJIJIHHHHGHFFFFFFFDDCD_Mismatch_0_Sense_+_Library_PoolT
AGTGCTTTGTAATGCATATAAAATATGTGGCACTCCAAAAGGTATTAAGTTGGTTTGGAATCTTTATTTAAGACATTTTATCTTTTTCGAT
>Frequency_1_QualityScore_FFHHHHHIJJJJIJIJJJJGHJIIJJIJJIJJIIJHIJJIJJJJJJJJHIJIIJIJIJJJGHDADDCCDCDDDDDDCCCCDDC@BBDDDDDDAC_Mismatch_2_Sense_+_Library_PoolT
CTACCGATAATTAGATGGCAAATATGTAGTCTGAGTAGAGAGCCCTAGTCTAGAATAAGGCGGTTGAGCCTCTTGGTAAGTGGTTTTCTTCTGG
>Frequency_1_QualityScore_FFHHGGFIFGIIJIIJJJIGJIIIIEHIIIJJHIJGHIGIIIJJIJJJFHIIIJJIHHHFFFFEEEEEDACDDDDDCDEDDDDDDDDCDEEEED_Mismatch_0_Sense_+_Library_PoolT
ATAGCAAGTAATTTATTGATCAATGATTATGGTGGTGGACCCAGCTAGTAGAGGCCGCATCCAAGACTAGCCATAGTCTCCTCCACTATTTCTC
>Frequency_1_QualityScore_FFHHFHHGHIIIJJFFHIJJJIJJJDHIGIJJJJJJJJJHJIJIJHHHHFFFFCDDDDFEDDDDDDDDBCDEEEEEEDEDACCDDDCDDDDDDD_Mismatch_0_Sense_+_Library_PoolT
CTGGTGGTCGATGGTGGTTTCACGGTGGTGAATCACTCGTGGGGCCTCTACCGATAATTAGATGGCAAATATGTAGTCTGAGTAGAGAGCCCTA
>Frequency_1_QualityScore_FFHHHHHJIGHHIIIEHHGJIIHGGIJJIJJJIIJIJJJJGGIJJJIJGGIIJIJBCFHIIIHHJJHIHHGGFFFFFFEEDEFDCCC_Mismatch_2_Sense_+_Library_PoolT
TCCTTGTGGTCGAAGTGCTTTGTAATGCATATAAAATATGTGGCACTCCAAAAGGTATTAAGTTGGTTTGGAATCTTTATTTAAGAC
>Frequency_1_QualityScore_FDHHHFFIIJJIFIDGIIJJJJIJJJJJJFGGIIGIIJJJJI=@EGGHGEHHHHFFFFFFECC>BD@=D;C:ACACDDDCDCCDCDDDDD>A@@_Mismatch_0_Sense_+_Library_PoolT
GTAGAGAGCCCTAGTCTGGAATAAGGCGGTTGAGCCCCTTGGTAAGTGGTTTTCTTCTGGTACGCGATATGAGAAAACTCTGAACCATGGTTAT
>Frequency_1_QualityScore_FFHHFFHJJIJJJJJGIJJIJJJIJJJJJIJJJIJJJJJJJJJIJJJJJIHHHHHHHFCEFFFFDDEDDDDDDEDDDDDDDDDCDD>BDDDDDD_Mismatch_2_Sense_+_Library_PoolT
GTGGTGAATCACTCGTGGGGCCTCTACCGATAATTAGATGGCAAATATGTAGTCTGAGTAGAGAGCCCTAGTCTAGAATAAGGCGGTTGAGCCT
>Frequency_1_QualityScore_FFHHHHHJHHIJIJHIJIJIJJJJJJJJJIJJIIGIIIJJJJHIJJJJEHHFFFFFEEEEEECCDDDDCCDDDDDCDDDBDBDDEDCDDDDCDD_Mismatch_2_Sense_+_Library_PoolT
ATATTTAGTCTGAGTAGAGAGCCCTAGTCTGGAATAAGGCGGTTGAGCCCCTTGGTAACTGGTTTTCTTCTGGTACGCGATATGAGAAAACTCT
>Frequency_1_QualityScore_DFHHBFHGHIJGIEHIIIIGGHJIEHIGIIGGIJIHGIFHJFGIJIEIJIJHJH>CHH?CFBDECEECEACDACDD@B@BDDDDDDD?CCCCCD_Mismatch_1_Sense_+_Library_PoolT
TATTTAGTCTGAGTAGAGAGCCCTAGTCTGGAATAAGGCGGTTGAGCCCCTTGGTAAGTGGTTTTCTTCTGGTACGCGATATGAGAAAACTCTG
>Frequency_1_QualityScore_FFHHHHHJJJHJJJJJJJJJJJJJJJJJJJJJJJJJJJJJJHIDHIIIGHIIJJIIJJIJJJIJJJIJJEHIIHHHGHHFFFFFFFEDEDB_Mismatch_0_Sense_+_Library_PoolT
AAGTGCTTTGTAATGCATATAAAATATGTGGCACTCCAAAAGGTATTAAGTTGGTTTGGAATCTTTATTTAAGACATTTTATCTTTTTCGA
>Frequency_1_QualityScore_FFHHHFHIIIEIJJJJJJHIIIJGIJJJJJJJJHHJJJJJJJJJJJIJJJIHHHHGFFFFFEEEEEEDDD@BDDDEDDCDDDDCDDDEDDDDDD_Mismatch_1_Sense_+_Library_PoolT
CTGAGTAGAGAGCCCTAGTCTGGAATAAGGCGGTTGAGCCCCTTGGTAAGTGGTTTTCTTCTGGTACGCGATATGAGAAAACTCTTAACCATGG
>Frequency_1_QualityScore_FFGHHHHJFHJIJJJJIJHIJIJIIHHJJJJJFHIHHHJJJJJJIJJJHHHIIJFIIIGHHHHFFFFFEEEEEEDDEEADDDDDDDDDDEEEED_Mismatch_1_Sense_+_Library_PoolT
TTAGCAAGTAATTTATTGATCAATGATTATGGTGGTGGACCCAGCTAGTAGAGGCCGCATCCAAGACTAGCCATAGTCTCCTCCACTATTTCTC
>Frequency_1_QualityScore_FFHHHHHJJJGHIJJJJJJJJIIFHIIIJJJJJJJJIJFFIIIJJIIJGGHEEHHGFF@DDAEEEEEDCDDD@BDDDDDDEDDDDDDDCDDACC_Mismatch_1_Sense_+_Library_PoolT
TTAGTCTGAGTAGAGAGCCCTAGTCTGGAATAAGGCGGTTGAGCCCCTTGGTAAGTGGTTTTCTTCTGGTACGCGATATGAGAAAACTCTGAAC
>Frequency_1_QualityScore_FFHHHHHJJJJJJJIIJIJJJJJHHGJJJJHIJJJJJJJJJJJJJJJJIIIJJJIJIJJGHIJBGGIJH??AHHDFFFDDEDCDDDCDDEFEDC_Mismatch_0_Sense_+_Library_PoolT
CACTATTTCTCTTGTGGTCGAAGTGCTTTGTAATGCATATAAAATATGTGGCACTCCAAAAGGTATTAAGTTGGTTTGGAATCTTTATTTAAGA
>Frequency_1_QualityScore_FFHHHHFGGIJIIJDIIHJGJIJIJIIJJIHIJIIIIJIJJJJJJJEIIIJIJIDIIJGHHGHFFFEDE>ACECACDCDCCCCCCCCEEFEDDD_Mismatch_2_Sense_+_Library_PoolT
AGCAAGTAATTTATTGATCAATGATTATGGTGGTGGACCCAGCTAGTAGAGGCCGCATCCAAGACTAGCCATTGTCTCCTCCACTATTTCTCCT
>Frequency_1_QualityScore_FFHFHHGJJJJJJJJJIIJJJJJJJJJJJJJGIJJJIJJJIIJJDHHHHHHADFFFEEEEDE@CCDDDBBBDDEDDDDDDCDDDDDDDDDDD@C_Mismatch_0_Sense_+_Library_PoolT
GAGTAGAGAGCCCTAGTCTGGAATAAGGCGGTTGAGCCCCTTGGTAAGTGGTTTTCTTCTGGTACGCGATATGAGAAAACTCTGAACCATGGTT
>Frequency_1_QualityScore_FDHHHHFHGHJIGGIGGIJJJJIJFIDGHHHHGIJJJJIJJBDFIHJIFGGIIGIJIIJJIIJJJJJJJIFFHHHHFFEFDEFCCCCE_Mismatch_1_Sense_+_Library_PoolT
GTGCTTTGTAATGCATATAAAATATGTGGCACTCCAAAAGGTATTAAGTTGGTTTGGAATCTTTATTTAAGACATTTTATCTTTTTCA
>Frequency_1_QualityScore_FFHGFHHJJJJJJIJAFFHHIIIIJJGIJJFIGIJJJJJJJJIJJIJJJJJJIIIJJJJJJJG_Mismatch_0_Sense_+_Library_PoolT
TGGCACTCCAAAAGGTATTAAGTTGGTTTGGAATCTTTATTTAAGACATTTTATCTTTTTCGA
>Frequency_6_QualityScore_FFGHGHHJJJJJJJJJJJJJIIJJJJIJJJJJIIJJJJJJJJJIIJJIJIJJJJIJJHIGGFFCEEEEEDDEEEDDDEDDEDEDEDEDCDDDDD_Mismatch_0_Sense_+_Library_PoolT
CTAGTAGAGGCCGCATCCAAGACTAGCCATAGTCTCCTCCACTATTTCTCCTTGTGGTCGAAGTGCTTTGTAATGCATATAAAATATGTGGCAC
>Frequency_5_QualityScore_EEEGHHGIGGHHGHGGEGGGGHIFFFCADGGEFHGGFFFFHDFGGHFHGGGGHFGHEFEFFBCCDED>B?BB@B@CDDDCCBCACA?A@?<@AA_Mismatch_0_Sense_+_Library_PoolT
AATTTATTGATCAATGATTATGGTGGTGGACCCAGCTAGTAGAGGCCGCATCCAAGACTAGCCATAGTCTCCTCCACTATTTCTCCTTGTGGTC
>Frequency_4_QualityScore_FEHHHHHJJJJJFIIEHIHIJJIJIJIJHIJJJJJJJJIJJJJJJJIIIIIIIIGGGGGGFEFEDDDDECEEEDDDDDCDCCDDCBCCCDEDDD_Mismatch_0_Sense_+_Library_PoolT
CAATGATTATGGTGGTGGACCCAGCTAGTAGAGGCCGCATCCAAGACTAGCCATAGTCTCCTCCACTATTTCTCCTTGTGGTCGAAGTGCTTTG
>Frequency_3_QualityScore_FDHHHHHJJJIIJJJJJJIIJIJJJGHIHHIJJJIJJJJJJIIIIJJJJJJIJJJIIHHHHGFFFFFEEEEEEDDDDDDDDDEEEEDDDDCCCC_Mismatch_0_Sense_+_Library_PoolT
GTAATTTATTGATCAATGATTATGGTGGTGGACCCAGCTAGTAGAGGCCGCATCCAAGACTAGCCATAGTCTCCTCCACTATTTCTCCTTGTGG
>Frequency_3_QualityScore_FFHHHHHFHIFHIIJJJIJJJIJGIIHJJJJJJJJJJIJJJJJJJJJJJJJJJJHHHHHFFFFFFEFEEBDDDCDDBCCADDCCCDDDDBCDED_Mismatch_0_Sense_+_Library_PoolT
ATTATGGTGGTGGACCCAGCTAGTAGAGGCCGCATCCAAGACTAGCCATAGTCTCCTCCACTATTTCTCCTTGTGGTCGAAGTGCTTTGTAATG
>Frequency_2_QualityScore_FFHGHHHIIIIJIJIIHIIJIJIIIIIJJJJJJJJJJJJJJIJJJJJJJJJIIIIIIGGGGFCEDCECEDCDCEEFDDDEDDEEEDEDEEDEDD_Mismatch_0_Sense_+_Library_PoolT
AGCTAGTAGAGGCCGCATCCAAGACTAGCCATAGTCTCCTCCACTATTTCTCCTTGTGGTCGAAGTGCTTTGTAATGCATATAAAATATGTGGC
>Frequency_2_QualityScore_EFCFFFHIIIIIIHIIHIEGGGIIIGIGDGIIHIGIIIIIIIIIIIGHGGHHGCEEEECDECDEEDCCDCDCDD?BC@A?BCCCBECDCDBDCD_Mismatch_0_Sense_+_Library_PoolT
GGTGGTGGACCCAGCTAGTAGAGGCCGCATCCAAGACTAGCCATAGTCTCCTCCACTATTTCTCCTTGTGGTCGAAGTGCTTTGTAATGCATAT
>Frequency_2_QualityScore_EEGHHHHIIGIHGGIGGIGGIEIIIIIIIHIJJIIGIIIIIIIFIIIEGIIHIHHCGGDFFCCCECCEC?AB>CCEDCDBCDDBCDECD_Mismatch_0_Sense_+_Library_PoolT
TGGACCCAGCTAGTAGAGGCCGCATCCAAGACTAGCCATAGTCTCCTCCACTATTTCTCCTTGTGGTCGAAGTGCTTTGTAATGCATAT
>Frequency_2_QualityScore_FFGGGHGEGIIIJIIIIIIJJGGHIIGIJJIJIIIIIIIIIIJJJIIIGHGIIGHGGGGEEEEEEEEDECB?ACBACDCCCCEDDDDCCECCCE_Mismatch_1_Sense_+_Library_PoolT
ATGGTGGTGGACCCAGCTAGTAGAGGCCGCATCCAAGACTAGCCATTGTCTCCTCCACTATTTCTCCTTGTGGTCAAAGTGCTTTGTAATGCAT
>Frequency_2_QualityScore_FDHHHHHJJJJJJJIJJIJJJJIIIJJJIJJJJIJJIJJJJJIIJJJJGIIJJIIHHHHHGGFFEFEDDABCCBCDEDDDACEEDDDEDD_Mismatch_0_Sense_+_Library_PoolT
GTGGACCCAGCTAGTAGAGGCCGCATCCAAGACTAGCCATAGTCTCCTCCACTATTTCTCCTTGTGGTCGAAGTGCTTTGTAATGCATAT
>Frequency_2_QualityScore_FFHHHGGIIIGIIIIJIIIIIIJIJIIIIJJJJJJIJIHIIIIJIJIIIIIIIIIIIHHHCEGCEECBDCBCECDDCEEECDCEDCEDDCCDEE_Mismatch_0_Sense_+_Library_PoolT
ACCCAGCTAGTAGAGGCCGCATCCAAGACTAGCCATAGTCTCCTCCACTATTTCTCCTTGTGGTCGAAGTGCTTTGTAATGCATATAAAATATG
>Frequency_2_QualityScore_FFHHHHHJIIJJJIJGIJIIJJDHIGIIJJJJJJJJIJJJJIJJIJJJJJJJIJIGHHHHHFFFFFEEECDABCDDCCDDEEEDDCCCBDDDCC_Mismatch_0_Sense_+_Library_PoolT
ATTTATTGATCAATGATTATGGTGGTGGACCCAGCTAGTAGAGGCCGCATCCAAGACTAGCCATTGTCTCGTCCGCTATTTCTCCTCGTGGTCA
>Frequency_2_QualityScore_EFFHHGGIJJIHIJFIIIIIJIGIIIIEEHIIFGAEEIGIIHIDGCEGIFGCABCDACBDCDEEDCC?AACCDCCCDDDDDDCD;ACCCEECEE_Mismatch_2_Sense_+_Library_PoolT
CTAGAATAAGGCGGTTGAGCCTCTTGGTAAGTGGTTTTCTTCTGGTACGCGCGACTATAGATATGAGAAAACTCTCAACCATGGTTATTAAATT
>Frequency_2_QualityScore_FFHHHHHIIJIJJIHJIGIIIIIJIJJJJJGHIJHIICGIIJJJJJJJEGIIIGEDCCDDDDEDEEEDECCDDDCCDDDDDDDDDDDACCDCED_Mismatch_2_Sense_+_Library_PoolT
AGTCTAGAATAAGGCGGTTGAGCCTCTTGGTAAGTGGTTTTCTTCTGGTACGCGCGACTATAGATATGAGAAAACTCTCAACCATGGTTATTAA
>Frequency_2_QualityScore_FFGHHHHJJIJJJJJIJIIIJIJJIIJJJIJJJJJHIJJJJIIHIIJJJJJIIIHHHHHHGFFFFEEDC?ABBDCCDEDDDCEEEDDDEDD_Mismatch_0_Sense_+_Library_PoolT
GGTGGACCCAGCTAGTAGAGGCCGCATCCAAGACTAGCCATAGTCTCCTCCACTATTTCTCCTTGTGGTCGAAGTGCTTTGTAATGCATAT
>Frequency_2_QualityScore_FEHHHGHGIIIGIIIIJIIIGIIIIGIJIIIIIIIGIIJJJJIJJJJJEIIJIHHEHGEFFFFFEECDECCDDDDDDCDDEDEEEDECDDDDDC_Mismatch_2_Sense_+_Library_PoolT
GTCTGAGTAGAGAGCCCTAGTCTAGAATAAGGCGGTTGAGCCTCTTGGTAAGTGGTTTTCTTCTGGTACGCGCGACTATAGATATGAGAAAACT
>Frequency_2_QualityScore_EEHGFCBAFCFFHIFIHGIIIGIEEDHHIIIHIEEHEGIDGGIIEFGHGIHIFEGFI?BEHEEBAAADCCBBBADCCCCCECCDCACDCEE@A?_Mismatch_0_Sense_+_Library_PoolT
CAGCTAGTAGAGGCCGCATCCAAGACTAGCCATAGTCTCCTCCACTATTTCTCCTTGTGGTCGAAGTGCTTTGTAATGCATATAAAATATGTGG
>Frequency_2_QualityScore_FFHHHHHIIIJJJJJJIIJJJJIIIIIJJJJJJJJJIIJIIJIJIIJIIJIIIIIHIIGGGFEEEDDBDCECCDCDEEDDDEDDEEEDEDEECC_Mismatch_0_Sense_+_Library_PoolT
CCAGCTAGTAGAGGCCGCATCCAAGACTAGCCATAGTCTCCTCCACTATTTCTCCTTGTGGTCGAAGTGCTTTGTAATGCATATAAAATATGTG
>Frequency_1_QualityScore_FFHHHHD?CFHGHEHGIIEI<<=CBHFFHGGGGDHIFHI<HIG=FFGGII3CEAEGEHHGE@@BB@DEEEECCCCCCD@DDCCCCC_Mismatch_0_Sense_+_Library_PoolT
TTATTGATCAATGATTATGGTGGTGGACCCAGCTAGTAGAGGCCGCATCCAAGACTAGCCATAGTCTCCTCCACTATTTCTCCTTG
>Frequency_1_QualityScore_DEHHGHHIJIIJJJJJIIJIJJIIGIIJJJIIJJIGGIJJJIJIIIJJIJJIJFHDGEE=DE@DDDECEEEEDDDDDDDEEEDEDEEFEDDCCD_Mismatch_1_Sense_+_Library_PoolT
TAGTAGAGGCCGCATCCAAGACTAGCCATAGTCTCCTCCACTATTTCTCCTTGTGGTCGAAGTGCTTTGTAATGCATATAAAATATGTGGCACT
>Frequency_1_QualityScore_FFHHHHHJJ<EDHIJJJIJIIJJGEGHIIGGIIJJJIIIIJIJJJIJJIIIJJIJJHHHEHFCDF_Mismatch_0_Sense_+_Library_PoolT
CCCAGCTAGTAGAGGCCGCATCCAAGACTAGCCATAGTCTCCTCCACTATTTCTCCTTGTGGTCA
>Frequency_1_QualityScore_FFHHHGHJJHIIIJJJJGJIJJJJIJJJJJJJJIJIJJIIJJJJJJJJIHHHHHHHFFFFFDEEEEEDCACEDDDCDEEDDDDCDDDDDDBBD@_Mismatch_1_Sense_+_Library_PoolT
CCCAGCTAGTAGAGGCCGCATCCAAGACTAGCCATTGTCTCCTCCACTATTTCTCCTTGTGGTCAAAGTGCTTTGTAATGCATATAAAAGAAGT
>Frequency_1_QualityScore_FFHHHHHJIIJIIIHIIGGEGGHGGIJJGGIABHHHBCHIGGIIJJJIJIIGGFDDDDDDDDDDDCCDCC>ACBAACC>AACDDDDDDEEDCDC_Mismatch_2_Sense_+_Library_PoolT
CTAGTCTGGAATAAGGCGGTTGAGCCCCTTGGTAAGTGGTTTTCTTCTTACGCGATATGAGAAAACTCTGAACCATGGTTATTAAGTTATGTTT
>Frequency_1_QualityScore_FFHHHHHIJJJJJJJIJJJJJJJJJIIJJJJJJJJJIJJJJJJJJJJJJJJJJJJJHHHHFFFFFDEEEEEEEEEEDDDEDDEEEDDDDDCCDD_Mismatch_1_Sense_+_Library_PoolT
AGCTAGTAGAGGCCGCATCCAAGACTAGCCATTGTCTCCTCCACTATTTCTCCTTGTGGTCAAAGTGCTTTGTAATGCATATAAAAGAAGTGGC
>Frequency_1_QualityScore_FFHHHHFHIGHIJJJJJIJJIJJJJJJIJIJIIIIIIJJGGIIGGIJJJJJIHGHHFFFFFFFEEEEEECCDDDDDDDDDDCDDEDDDCDEEDD_Mismatch_1_Sense_+_Library_PoolT
TTATGGTGGTGGACCCAGCTAGTAGAGGCCGCATCCAAGACTAGCCATTGTCTCCTCCACTATTTCTCCTTGTGGTCAAAGTGCTTTGTAATGC
>Frequency_1_QualityScore_FFHHHHGJJJFHIFGIIJJJJJJJJJIJJJIJJJJJJJJJJJJJJJJJJJJJJJHHHHHHFFFFFEEEEEEDDDDDDDDDDBBDDBCCEDDDDD_Mismatch_0_Sense_+_Library_PoolT
ATGATTATGGTGGTGGACCCAGCTAGTAGAGGCCGCATCCAAGACTAGCCATAGTCTCCTCCACTATTTCTCCTTGTGGTCGAAGTGCTTTGTA
>Frequency_1_QualityScore_FFDFHHHJJJJJJJJJJJJHIIJIJJFHJHIIIJJJIJJJJJHIIHIJIIJJBGHJHHHEHFFFFFECECEEEDDDDDDDDDDEEEE@CDDDCD_Mismatch_1_Sense_+_Library_PoolT
GGTAATTTATTGATCAATGATTATGGTGGTGGACCCAGCTAGTAGAGGCCGCATCCAAGACTAGCCATAGTCTCCTCCACTATTTCTCCTTGTG
>Frequency_1_QualityScore_FFHHHHHJJIIJJHJJJJHIFJJHIJJHIJGHJIJJJJJJJJJIJJJJJJJJJJJJJJFGHHHFFFFFEDEEEEEDDDDDCDDDEEEEDDDDDC_Mismatch_0_Sense_+_Library_PoolT
AAGTAATTTATTGATCAATGATTATGGTGGTGGACCCAGCTAGTAGAGGCCGCATCCAAGACTAGCCATAGTCTCCTCCACTATTTCTCCTTGT
>Frequency_1_QualityScore_FFHHHHHJJJJJIJIJJJJJJGHIGIJJJJJJJJJIJIJJJJJIJJJJJJJIJJJJJHHHHHFFFFFFEEEEEEDDDDEEFEDDDDDDDDDDCA_Mismatch_0_Sense_+_Library_PoolT
TTTATTGATCAATGATTATGGTGGTGGACCCAGCTAGTAGAGGCCGCATCCAAGACTAGCCATTGTCTCCTCCACTATTTCTCCTTGTGGTCAA
>Frequency_1_QualityScore_FFHHHHHGJJJJJJJJJIIIJJGGIIJJJJJJJJJCHIIHHFEHFFFFFFCEECEEDDDDDDDDBCDEDDDDDEDCCDDDDDDDDCDDDDDD4@_Mismatch_2_Sense_+_Library_PoolT
GCCCTAGTCTAGAATAAGGCGGTTGAGCCTCTTGGTAAGTGGTTTTCTTCTGGTACGCGCGACTATAGATATGAGAAAACTCTCAACCATGGTT
>Frequency_1_QualityScore_FFHHHHHJJJJJJIJJJJJJJIJJJJJJJJJJJJIJJJJJJJJJJJJJJJJJJIIJJGHHHHFDFFFFFEEEEFEEDEDDEDDDDDDDDDDDDD_Mismatch_1_Sense_+_Library_PoolT
CTAGTAGAGGCCGCATCCAAGACTAGCCATTGTCTCCTCCACTATTTCTCCTTGTGGTTAAAGTGCTTTGTAATGCATATAAAAGAAGTGGCAC
>Frequency_1_QualityScore_FFHHHHHJGHJIJIJHIIHIIFGGHIJJHGIJJIJJJJIGJGIJJHGIHHHHHEFFFFFFFFCCBDBDDACCDCCACCCCCDA@CDDDACCCDD_Mismatch_2_Sense_+_Library_PoolT
CCGGTTTTCTTCTGGTACGCGATATGAGAAAACTCTGAACCATGGTTATTAAGTTTTATTTACGATAAACATAAGATTAATGGAATTGGTAGCA
>Frequency_1_QualityScore_FFFHHHHJJJIJJIJJJJJJIJJJIJIJJJJJIJJJJJHGIJJHHHHEHHFDFFFFEAEDDDDDDDDDEDCCDDDDDDDDB<BDDCDCDDDDDD_Mismatch_2_Sense_+_Library_PoolT
GAATCACTCGTGGGGCCTCTACCGATAATTAGATGGCGTATATGTAGTCTGAGCAGAGAGCCCTAGTCTAGAATAAGGCGGTTGAGCCTCTTGG
>Frequency_1_QualityScore_FFHHHHHJJJJJJIJJIIJIJGIJIJJIJJJJJIIIIJGIIJJIIEIIGGGIIIJGCHAEEEFF?@CCEECCE@DDDDEDCDDEDECDDCDDDD_Mismatch_0_Sense_+_Library_PoolT
GCTAGTAGAGGCCGCATCCAAGACTAGCCATAGTCTCCTCCACTATTTCTCCTTGTGGTCGAAGTGCTTTGTAATGCATATAAAATATGTGGCA
>Frequency_1_QualityScore_FFHHHHHJJJJJJJJIJJJJIIIIGHJJJJJJJGGGGIJJJJJJJJIJJJJJJJJIJHHHHHFFCDACDDDDDDEEEDEDEEFDCDDEDEE@CD_Mismatch_0_Sense_+_Library_PoolT
CAGCTAGTAGAGGCCGCATCCAAGACTAGCCATAGTCTCCTCCACTATTTCTCCTTGTGGTCGAAGTGCTTTGTAATTCATATAAAATATGTGG
>Frequency_1_QualityScore_FFHFHHFHIJJJJJJJIHIJJJJIJJJJJJGIIJIIIJJGJJJIJJJGHIJJJIHEHJJJHHHHHHFFFDEEEEEDDDDDDCDCCCCDDDDDDD_Mismatch_0_Sense_+_Library_PoolT
AAGTGGTTTTCTTCTGGTACGCGATATGAGAAAACTCTGAACCATGGTTATTAAGTTTTATTTACGATAAACATAAGATTAATGGAATTGGTAG
>Frequency_1_QualityScore_EDHHABDF8CEFFDEDFHIDHGIBDAHEHF@@FFHGFHIGCIIJHGGIJIIGJ;(;1=B6<>AA@D3@C=;99=<(5:5>+4:ACA:>A>>>>>_Mismatch_1_Sense_+_Library_PoolT
TATGGTGGTGGACCCAGCTAGTAGAGGCCGCATCCAAGACTAGCCATTGTCTCGTCCGCTATTTCTCCTCGTGGTCAAAGTGCTTTGTAATGCA
>Frequency_1_QualityScore_FEHHHHHJJIJGJJJEHIFHIJJJJIJJJJJJJJJJIJJIJIIJJJJJJJIIJHHHHHHFFFFD@?C>?>@BCEDDCDDCBABDBCACDDACAA_Mismatch_0_Sense_+_Library_PoolT
GATCAATGATTATGGTGGTGGACCCAGCTAGTAGAGGCCGCATCCAAGACTAGCCATTGTCTCGTCCGCTATTTCTCCTCGTGGTCAAAGTGCT
>Frequency_1_QualityScore_FDHHHHHJJJIJJJJIJCHIGIJJJJJJJJJJJJJJJJJJJJJJJJJJJJJJJIJJHHHHHFFFFFFEEEEEEDEEFEDDDDDDDDDDDDDDDD_Mismatch_1_Sense_+_Library_PoolT
GTGATCAATGATTATGGTGGTGGACCCAGCTAGTAGAGGCCGCATCCAAGACTAGCCATAGTCTCCTCCACTATTTCTCCTTGTGGTCGAAGTG
>Frequency_1_QualityScore_FFFHHHHIIIJJJJJIJIJGJJIIJJHIJHIJJJJJJJJJIJHIJJJIHJIJJJJJJHHHHHFFFFFEDEECEDDCDDCDD?CDEEEDDDCDCC_Mismatch_0_Sense_+_Library_PoolT
AGTAATTTATTGATCAATGATTATGGTGGTGGACCCAGCTAGTAGAGGCCGCATCCAAGACTAGCCATAGTCTCCTCCACTATTTCTCCTTGTG
>Frequency_1_QualityScore_FFHHFHHJJJFIIJJJIJIJJJJJJJJJJJJGIIIHIGIIJJHEHFFFFFFFEEEEEDDDDDBDDDDDDDDDDECDDDCCCDDDDDBDDDDACC_Mismatch_2_Sense_+_Library_PoolT
GTGGTGAATCACTCGTGGGGCCTCTACCGATAATTAGATGGCGTATATGTAGTCTGAGCAGAGAGCCCTAGTCTAGAATAAGGCGGTTGAGCCT
>Frequency_1_QualityScore_FFHHHHHJJJJIIJJGIJIIJJIIJJIJDHIJJIIDGIIJJJJJIDCHIJJHFDDDDDDDEDEEEDCCCCDDDDDDDDDDDBDDDACDDDE>CD_Mismatch_2_Sense_+_Library_PoolT
TCTAGAATAAGGCGGTTGAGCCTCTTGGTAAGTGGTTTTCTTCTGGTACGCGCGACTATAGATATGAGAAAACTCTCAACCATGGTTATTAAAT
>Frequency_1_QualityScore_FFHGHHHIJIJJJIIJHJJJJIJEHIEHIJJJJJJJJJJIJIHHJIJIGHIJJJHHHHHFFFFFEDECDCEAB@BBBDBDDEEEDDDDDDDD?C_Mismatch_0_Sense_+_Library_PoolT
AATTTATTGATCAATGATTATGGTGGTGGACCCAGCTAGTAGAGGCCGCATCCAAGACTAGCCATTGTCTCGTCCGCTATTTCTCCTCGTGGTC
>Frequency_1_QualityScore_FF@FHHHIJIJIJJIHIIIJJIJGIGJJIJJIIICHGHGIHHF>EHFFFFFFCEEDEEEEDCDDCCDDDAB;?BDDDEDDDDDDDDCDDCC_Mismatch_1_Sense_+_Library_PoolT
GGTGGACCCAGCTAGTAGAGGCCGCATCCAAGAGTAGCCATAGTCTCCTCCACTATTTCTCCTTGTGGTCGAAGTGCTTTGTAATGCATAT
>Frequency_1_QualityScore_;:1CA;AB3<C@C9<F>FEG?8)?@GF>9?9/B8?FBD>ABBAFEI>@;@EE@EF@C=?7;?.;=;@;3;A>;;A@BB;;3;>@@;@A_Mismatch_1_Sense_+_Library_PoolT
GGACCCAGCTAGTAGAGGCCGCATCCAAGACTAGCCATTGTCTCCTCCACTATTTCTCCTTGTGGTCAAAGTGCTTTGTAATGCATAT
>Frequency_1_QualityScore_FDHHHHGIIIIIGGIG@GHGGJIIIIGHIGHIJCGHHEIGJGIJGGHCEHHFDDDDDD>DDECEEEDDDCDDDCCDDCCCDDDDDD@CCDCDDD_Mismatch_2_Sense_+_Library_PoolT
GTCTAGAATAAGGCGGTTGAGCCTCTTGGTAAGTGGTTTTCTTCTGGTACGCGCGACTATAGATATGAGAAAACTCTCAACCATGGTTATTAAA
>Frequency_1_QualityScore_FDHHHHHJJJJJJJJJJJHJJJJJJHIIHIJJJJJJJJJJJJJJIJJJJIJJIJJHHHHHCFFFFFEEEEEEEDDDDDDDCDEEEEDDDCDACB_Mismatch_1_Sense_+_Library_PoolT
GTACTTTATTGATCAATGATTATGGTGGTGGACCCAGCTAGTAGAGGCCGCATCCAAGAGTAGCCATAGTCTCCTCCACTATTTCTCCTTGTGG
>Frequency_1_QualityScore_DD??FBDGIGIIEHIIHBHH<AE@@FHIBGCHB:0*0?B7FHGIBHGEHCEEDGEEHEFHFC?@??@>@9>@CCAADDAC;A@CCB9(35@884_Mismatch_1_Sense_+_Library_PoolT
TTGATCAATGATTATGGTGGTGGACCCAGCTAGTAGAGGCCGCATCCAATAGTAGCCATAGTCTCCTCCACTATTTCTCCTTGTGGTCGAAGTG
>Frequency_1_QualityScore_FFHHHHHJJJIIIJJJJJIJJJJIIJJIJJHIJJJIJJGIIIIJJJJJJIJJIIJHIHHFFBCFDEEEECDDDDDECDDDCCDCDDEECDDDDD_Mismatch_1_Sense_+_Library_PoolT
AGTAGAGGCCGCATCCAAGACTAGCCATAGTCTCCTCCACTATTTCTCCTTGTGGTCGAAGTGCTTTGTAATGCATATAAAATATGTGGCACTC
>Frequency_1_QualityScore_FFHHHHHJJHJJJIIJJJJJJJJHIIJJJIJHJJJJJFGIJJJHIHHHHHHHFFFFAEDDEDDDDDDEDCDDDDDDDDDDDDDDDDDDDDDDDC_Mismatch_2_Sense_+_Library_PoolT
AATCACTCGTGGGGCCTCTACCGATAATTAGATGGCGTATATGTAGTCTGAGCAGAGAGCCCTAGTCTAGAATAAGGCGGTTGAGCCTCTTGGT
>Frequency_1_QualityScore_DFHHFGHIIJIIJJIGIIEHE8;?ECHIG@HIG>DE@FCGIJ@F:AFC=CEG@@GCCACCCC;>B@C@@;C?ACDEDDCA@CCDDDD?CB<?B@_Mismatch_0_Sense_+_Library_PoolT
ATTGATCAATGATTATGGTGGTGGACCCAGCTAGTAGAGGCCGCATCCAAGACTAGCCATAGTCTCCTCCACTATTTCTCCTTGTGGTCGAAGT
>Frequency_1_QualityScore_FFHGHHHIJHIJI4FGGIIIJJJJJIGIJJHGGIIIIHIJJJJJJJJJEHIJJJJJGGIGHHEEE_Mismatch_1_Sense_+_Library_PoolT
CCCAGCTAGTAGAAGCCGCATCCAAGACTAGCCATAGTCTCCTCCACTATTTCTCCTTGTGGTCA
>Frequency_1_QualityScore_FFHHHHHJJJJJJJJJIIJIIJJIIJGIJIJJJJJJJJJJJJIJJJJJJJJJIIJJJHHHGHFFFFFFECEEEEDDDDDDEEFEDDDDCCDDDD_Mismatch_0_Sense_+_Library_PoolT
AATTTATTGATCAATGATTATGGTGGTGGACCCAGCTAGTAGAGGCCGCATCCAAGACTAGCCATTGTCTCCTCCACTATTTCTCCTTGTGGTC
>Frequency_1_QualityScore_FBFHHHHIJJJJJJHIJJJJJJJIJJJJJJJJJJJJJJJJJJJJJJJHGHGFBBCEEEEDDDDDDDDBCCDDDCCCDDDDDDEECDDEDD_Mismatch_2_Sense_+_Library_PoolT
GTGGACCCAGCTAGTAGAGGCCGCATCCAAGACTAGCCATTGTCTCGTCCGCTATTTCTCCTCGTGGTCAAAGTGCTTTGTAATGCATAT
>Frequency_1_QualityScore_FFHHHHHJGHIJJJJJJJGJJJJJJGIIIIJJHHIHIJJJJJJJJJJJIIJJJJJIJJJHHHFFFFFEEEEEEDDDEEDDCBDDDBDDDDECDC_Mismatch_0_Sense_+_Library_PoolT
ATAGCAAGTAATTTATTGATCAATGATTATGGTGGTGGACCCAGCTAGTAGAGGCCGCATCCAAGACTAGCCATTGTCTCGTCCGCTATTTCTC
>Frequency_1_QualityScore_DDAFDHHIIGGGGHI?FH@HHICHHCEGHHIHGGIIIIHIIIIIIHIGIGIGHFHHFHBDDFE@EACDEACCCCCCCCCDDC>@CACACCBCCB_Mismatch_0_Sense_+_Library_PoolT
ATTTATTGATCAATGATTATGGTGGTGGACCCAGCTAGTAGAGGCCGCATCCAAGACTAGCCATAGTCTCCTCCACTATTTCTCCTTGTGGTCG
>Frequency_1_QualityScore_FFHHHHHFIIJIJJCIG?FHGIIJGIGGJJHGIIGIJIJJIDHIJJJHJJHGGHFHHHHFFFFFFECEDCCCDFEDDDDDCCDDCDDDDACCDD_Mismatch_1_Sense_+_Library_PoolT
GTCAATGATTATGGTGGTGGACCCAGCTAGTAGAGGCCGCATCCAAGACTAGCCATTGTCTCCTCCACTATTTCTCCTTGTGGTCAAAGTGCTT
>Frequency_1_QualityScore_FFHHHHGJJJJJJIJIJJJJJJJJJJJIJJCFHIHHHGGHIHHJJJIIJJJIJIJJJIJJJIJJJIJIJIIJJJHFFFEDEEEEECDDDDBCDD_Mismatch_0_Sense_+_Library_PoolT
TGCATATAAAATATGTGGCACTCCAAAAGGTATTAAGTTGGTTTGGAATCTTTATTTAAGACATTTTATCTTTTTTGATAATGATTTTTGTGGG
>Frequency_1_QualityScore_FFHHHHGGHIJJIJJJJJJJIIJJGIIJJJJGHI)CGGIJJJIJJIJJJJGJJHHHFDDDDDDDDDDDCCCDDDDDECDDDCCDDDDCDEDEDD_Mismatch_1_Sense_+_Library_PoolT
TAGCAAGTAATTTATTGATCAATGATTATGGTGGCGGACCCAGCTAGTAGAGGCCGCATCCAAGACTAGCCATTGTCTCCTCCACTATTTCTCC
>Frequency_1_QualityScore_DFDHHGHIJIIIIIIIIIIIJIJJGIIHJJJJJJJIIHJGHCHHFGGIIHHHHHHCFFFDDDDB@BBCDDDDDEDDCCCCDDDDDDDDDBDDDC_Mismatch_2_Sense_+_Library_PoolT
GAGCCCTAGTCTAGAATAAGGCGGTTGAGCCTCTTGGTAAGTGGTTTTCTTCTGGTACGCGCGACTATAGATATGAGAAAACTCTCAACCATGG
>Frequency_1_QualityScore_FFHHHHHJGHJFHJGIJJJJJJIIDIIJJJIJJJJJJJJJIJIJJJIJIJJJIHHHHHHFFFFEEEEEEEEDDDDDDDDDBBBBDDEDDDDEEE_Mismatch_0_Sense_+_Library_PoolT
GATTATGGTGGTGGACCCAGCTAGTAGAGGCCGCATCCAAGACTAGCCATAGTCTCCTCCACTATTTCTCCTTGTGGTCGAAGTGCTTTGTAAT
>Frequency_1_QualityScore_BD>FADDBEHGGGCHIGIGHGIIHGHEIHEHCFHIHIBGGGIDG?@FCAEGHIGIIDIFEEFD;BCCEEACC>ADCCCCC?CACCCAC@@>:5>_Mismatch_1_Sense_+_Library_PoolT
CAAGTACTTTATTGATCAATGATTATGGTGGTGGACCCAGCTAGTAGAGGCCGCATCCAAGAGTAGCCATAGTCTCCTCCACTATTTCTCCTTG
>Frequency_1_QualityScore_DFHHHHHJJJJJJIIJGIIJJJJJJJGHJJIJIGIIIJJJJJJJFHIIJHFDDDDDDDEDEEEDDDCCDCCDCDDCCCDDDDCCDDDDEECEED_Mismatch_2_Sense_+_Library_PoolT
TAGAATAAGGCGGTTGAGCCTCTTGGTAAGTGGTTTTCTTCTGGTACGCGCGACTATAGATATGAGAAAACTCTCAACCATGGTTATTAAATTT
>Frequency_1_QualityScore_FFHGHHGJJJ@FH@FHIIJJIJJJJJIJJJJJJJJJJJJJJJJJJJJJJJJJJJJHHHHHHFFFFFEEEFEEEDDDDDDCCDDDD?CDDDDDCD_Mismatch_2_Sense_+_Library_PoolT
ATGATTATGGTGGTGGACCCAGCTAGTAGAGGCCGCATCCAATATTAGCCATAGTCTCCTCCACTATTTCTCCTTGTGGTCGAAGTGCTTTGTA
>Frequency_1_QualityScore_FFHHHHHJIJJJJJJJJJJIJJJJIJJJJJJJJJGJJJIIJIJJJJIIJJJJHHHHHHHFFFFEEEECD@ACDDDDDEEECDDEDCEEDDDDDC_Mismatch_2_Sense_+_Library_PoolT
TCCCAGCTAGTAGAGGCCGCATCCAAGACTAGCCATTGTCTCCTCCACTATTTCTCCTTGTGGTCAAAGTGCTTTGTAATGCATATAAAAGAAG
>Frequency_1_QualityScore_FFHHHHHJJJJFIIFHJJJJJGIJJJJIJJJJJJJJJJJJJJJJJJJJIJJIJJHGHGHHFFFFFEEEECFEDDDDDDDDDDDBDD@CCDDDDD_Mismatch_0_Sense_+_Library_PoolT
AATGATTATGGTGGTGGACCCAGCTAGTAGAGGCCGCATCCAAGACTAGCCATAGTCTCCTCCACTATTTCTCCTTGTGGTCGAAGTGCTTTGT
>Frequency_1_QualityScore_FFHHFHHDHGIIIJIJIJGGGIIGGGGEGHEH@FFHGIEECEHGGH<?DFDEC@EDEED>CCCCCBCBD<8<?CCDDACCCCD@ACCBD993>>_Mismatch_2_Sense_+_Library_PoolT
ACGGTGGTGAATCACTCGTGGGGCCTCTACCGATAATTAGATGGCGTATATGTAGTCTGAGCAGAGAGCCCTAGTCTAGAATAAGGCGGTTGAG
>Frequency_1_QualityScore_D>CDHFDBGIIIG++<:CEGCHDFHIIIIIBFHHIGH4?BDBFEE?HGHEFGGIIGIGGHG@GIC@@HEHCG;==9<=;A>AAC_Mismatch_1_Sense_+_Library_PoolT
TGCATATAAAATAAGTGGCACTCCAAAAGGTATTAAGTTGGTTTGGAATCTTTATTTAAGACATTTTATCTTTTTTGATAATGA
>Frequency_1_QualityScore_)ACBFHGIIIIIIFIEGEGHGIII+CF?EHHIIIIIIIIIIIIIEEHEEHGIE@ACHABDFFF>@CACD@ACCCDDDCCCCCD>CCCCDCCCBC_Mismatch_0_Sense_+_Library_PoolT
TAATTTATTGATCAATGATTATGGTGGTGGACCCAGCTAGTAGAGGCCGCATCCAAGACTAGCCATTGTCTCCTCCACTATTTCTCCTTGTGGT
>Frequency_1_QualityScore_FFHDHHHJIJGHIIJIIJIJJGGBHIJIGIJIGEGHJJJJFHIJJJAHHHGIIIJIJIJFHHFFFEFFCCCCEDEDDCCDCCCCDCCCCDC@CD_Mismatch_0_Sense_+_Library_PoolT
TTTCTTCTGGTACGCGATATGAGAAAACTCTGAACCATGGTTATTAAGTTTTATTTACGATAAACATAAGATTAATGGAATTGGTAGCAAGTAC
>Frequency_1_QualityScore_FFFDHHHIJGHHHIHIJIJJJJJIIJFHIJJJJJJJJJJHIJJHHIEEHHHFFFFFFEEEDDDDDDBDBCCDDEACDDDDDDDDDDDDDDDDDD_Mismatch_2_Sense_+_Library_PoolT
GAGAGCCCTAGTCTAGAATAAGGCGGTTGAGCCTCTTGGTAAGTGGTTTTCTTCTGGTACGCGCGACTATAGATATGAGAAAACTCTCAACCAT
>Frequency_1_QualityScore_FFDHHGHJJIJIJIJHIIJDGIJGIJIGIIJIGHIIIJJJIJIGIJJJHIJIHHDFFFFEEEECBABDB>CDDC:@CDDDDCDECACDEDC_Mismatch_2_Sense_+_Library_PoolT
GGTGGACCCAGCTAGTAGAGGCCGCATCCAAGACTAGCCATTGTCTCGTCCGCTATTTCTCCTCGTGGTCAAAGTGCTTTGTAATGCATAT
>Frequency_1_QualityScore_FFHFFHHJIJJJJJJJJIJJJJJIJJJHHJIIJJJJJJJJJJIJJJFJJIIJIIIJGHHHHFFFDFEEEEEEEDDDDDDDDDDDEEFEDDDDDD_Mismatch_0_Sense_+_Library_PoolT
AAGTAATTTATTGATCAATGATTATGGTGGTGGACCCAGCTAGTAGAGGCCGCATCCAAGACTAGCCATTGTCTCCTCCACTATTTCTCCTTGT
>Frequency_1_QualityScore_FFHHHHHJHIJHHIIFHFHHIEHGHIIJJJIJJJJGHIJJJJJIJGHIIJJJJHHHHHCEFFFFECDEDDDDDDDDCCDDDDDDDDBDDDEDEC_Mismatch_1_Sense_+_Library_PoolT
CAAATATGTAGTCTGAGTAGAGAGCCCTAGTCTAGAATAAGGCGGTTGAGCCTCTTGGTAAGTGGTTTTCTTCTGGTACGCGCGACTATAGATA
>Frequency_1_QualityScore_FFGHHHHJJJJJIJJJJJJJJJGIIJJJJIIIGHIJJJJJJJJIJGIIJEIJIGJJJHHHHHHF>BEFFEEECDEEDDDDDDDDDDEDDEDDCD_Mismatch_1_Sense_+_Library_PoolT
GCAAGTACTTTATTGATCAATGATTATGGTGGTGGACCCAGCTAGTAGAGGCCGCATCCAATAGTAGCCATAGTCTCCTCCACTATTTCTCCTT
>Frequency_1_QualityScore_FDHHHHGIJJJIIIDGIIIJJIJIGIFJJIIJJIIJJJJJJJJIJIJIJJJJIJIJHHHHHBDB@DFFDCEEDEEDDDCACDCDECD_Mismatch_1_Sense_+_Library_PoolT
CTAGTAGAGGCCGCATCCAAGACTAGCCATTGTCTCCTCCACTATTTCTCCTTGTGGTCAAAGTGCTTTGTAATGCATAATACATAT
>Frequency_1_QualityScore_FFGDHHFHIJJIJJJJIGGIJJGJJJJIJJJGIJJJJIIDEHHHHBDDEFEEFDDDDDC@CCCCACBDD@CC?>CDDCCCDCDCDDDDBDDCCD_Mismatch_2_Sense_+_Library_PoolT
CGGTGGTGAATCACTCGTGGGGCCTCTACCGATAATTAGATGGCGTATATGTAGTCTGAGCAGAGAGCCCTAGTCTAGAATAAGGCGGTTGAGC
>Frequency_1_QualityScore_FFHHHHHJJJJJJJJJJJJJJIJJJJJJJJJJJJJJJJJJJJJJJJJJHHHHHHFFFFFEEFEEEEDDDCDDDDBDDBDDEDDDDEEEDDDEDD_Mismatch_1_Sense_+_Library_PoolT
GGTGGTGAACCCAGCTAGTAGAGGCCGCATCCAAGACTAGCCATAGTCTCCTCCACTATTTCTCCTTGTGGTCGAAGTGCTTTGTAATGCATAT
>Frequency_1_QualityScore_FFHHHHHJJJJJJJJGIJJJJIJJIJGIJJJJJIJJJJIJJJJIIJJJJJJJIJJHGIGHHHHHCEFEF@EDEEFEEEECDEEACDDDDCDDDD_Mismatch_1_Sense_+_Library_PoolT
GCTAGTAGAGGCCGCATCCAAGACTAGCCATTGTCTCCTCCACTATTTCTCCTTGTGGTCAAAGTGCTTTGTAATGCATATAAAAGAAGTGGCA
>Frequency_1_QualityScore_FFHHHHHIJJJJJJJJHIIIFGIIJJIJJHIJJJJJJJJJJIJJGHJJHHHHHFFFFCEEEFDEABDDDCCDDDDCDDDDDDDDDDDDDEDEEE_Mismatch_1_Sense_+_Library_PoolT
AAATATGTAGTCTGAGTAGAGAGCCCTAGTCTAGAATAAGGCGGTTGAGCCTCTTGGTAAGTGGTTTTCTTCTGGTACGCGCGACTATAGATAT
>Frequency_1_QualityScore_FFHHHHDHJJJJJJIJJJJIIJJJJIJJJJJJJJJJJJJJJJJJJIJGIJJJJHHHHHFFFFFFFEEEDEEDCDDDDDBDADDDDDEDCCDDED_Mismatch_0_Sense_+_Library_PoolT
TGGTGGTGGACCCAGCTAGTAGAGGCCGCATCCAAGACTAGCCATAGTCTCCTCCACTATTTCTCCTTGTGGTCGAAGTGCTTTGTAATGCATA
>Frequency_1_QualityScore_FFFHHHHJJJJJJIJHGIIJJJJGIGJJJJIJJJJJIJJIJJJIJJJJJJJJJJJJIJJJJJJHHHHHF@DDFFEEEEEEDCECCDDCEDA_Mismatch_2_Sense_+_Library_PoolT
GGTGGACCCAGCTAGTAGAGGCCTCATCCAAGACTAGCCATTGTCTCCTCCACTATTTCTCCTTGTGGTCAAAGTGCTTTGTAATGCATAT
>Frequency_1_QualityScore_FFHHHHHJIJJJJIJJJJJIJJJJJHJGGIJJJHHGHGIGHIHHHHFHBEFDFDFEDDDDD8>BCDDACCCDEDDDDDDDDDDDDDDDDDDCCD_Mismatch_1_Sense_+_Library_PoolT
ACTCGTGGGGCCTCTACCGATAATTAGATGGCGAATATGTAGTCTGAGTATAGAGGCGCGGTAGTAGAATAATGCCATCAACTGTGGATGCAAC
>Frequency_1_QualityScore_DEHAFHHIJIGIIIHHHJJJJJIIJJGJJJJGIJJJJJJJIJGIJJIJGIGIJJJJJ_Mismatch_1_Sense_+_Library_PoolT
AGGTATTAAGTTAGTTTGGAATCTTTATTTAAGACATTTTATCTTTTTCGATAATGA
>Frequency_1_QualityScore_FFHHHHHJJJJJJJIJJJJJJHHIGIJJHHIGHIIJJJJIIJIJHIJHIJJIJJHHFFEFFEEEECDDDDDDEDEDDDDDDDDDDEEEEDDDDD_Mismatch_0_Sense_+_Library_PoolT
CAAGTAATTTATTGATCAATGATTATGGTGGTGGACCCAGCTAGTAGAGGCCGCATCCAAGACTAGCCATAGTCTCCTCCACTATTTCTCCTTG
>Frequency_1_QualityScore_FFHHGFFIIJJIHGJGHHIGJEGG<GHJJJIIJIJJIJIIJJGIJJJGIHHHHGFFFFFFFEEEEEEEDCDDDDDDB@BDBCCDDDDCEACDDD_Mismatch_0_Sense_+_Library_PoolT
TATGGTGGTGGACCCAGCTAGTAGAGGCCGCATCCAAGACTAGCCATAGTCTCCTCCACTATTTCTCCTTGTGGTCGAAGTGCTTTGTAATGCA
>Frequency_1_QualityScore_BDFHHHGGIEHDFHEEHEDEEDDGGGGGIIGEEHGFGCHHGIEHGHCH7@@-:=B??DDFCE;35;>?@;@>>5:A;::@A;>C>CC@>>_Mismatch_2_Sense_+_Library_PoolT
GTGGACCCAGCTAGTAGAGGCCGCATCCAAGACTAGCCATTGTCTCGTCCGCTATTTCTCCTCGTGATCAAAGTGCTTTGTAATGCATAT
>Frequency_1_QualityScore_FFHHHHHJJJIJJGJJJEHIGGIIJJJJJJJJJJJJJJJJJJJIIIJIIIJJJJHHHHHFFFFFFEEEEEDDDDEEFEDDDDDDDDCDD@DDBC_Mismatch_0_Sense_+_Library_PoolT
TTGATCAATGATTATGGTGGTGGACCCAGCTAGTAGAGGCCGCATCCAAGACTAGCCATAGTCTCCTCCACTATTTCTCCTTGTGGTCGAAGTG
>Frequency_1_QualityScore_FFHHHHHJJJIJJJIEIJIIJJJIIEF@FDIIIJIIGIIIDF?G8BFIH)BFEH@@GHE@=CHD<ABCCC>AC@C>CDCC>>>A@@ABCDC@C<_Mismatch_2_Sense_+_Library_PoolC
TCTACCGATAATTAGATGGCAAATATGTAGTCTGAGTAGAGAGCCCTAGTCTAGAATAAGGCGGTTGAGCCTCTTGGTAAGTGGTTTTCTTCTG
>Frequency_1_QualityScore_FFHHHHHIJJJJJJJJJJJJJJCHIIIIJIIJJHIJJJJJJJJJJIJJJJJJJJJJJJJJJIJJIJIJIHF_Mismatch_0_Sense_+_Library_PoolC
AAATATGTGGCACTCCAAAAGGTATTAAGTTGGTTTGGAATCTTTATTTAAGACATTTTATCTTTTTCGAT
>Frequency_1_QualityScore_DDHH?FB;;<F:AE>DHEIEDFGHE)CGF):9B9?<9?BD>9???BDB<FGG48/)/=@FHIE=;@EEE).;@B@?;;AC;A?=?@CCCC@@CC_Mismatch_0_Sense_+_Library_PoolC
CTCCTCCACTATTTCTCTTGTGGTCGAAGTGCTTTGTAATGCATATAAAATATGTGGCACTCCAAAAGGTATTAAGTTGGTTTGGAATCTTTAT
>Frequency_1_QualityScore_BDFHAFDHGIHIAABH>HHDFHI8EGB=DFHI@GIGIEDGGFCBFGIGEFDDD>BFHGHEE_Mismatch_1_Sense_+_Library_PoolC
CACTCCAAAAGGTATTAAGTTGGTTTGGAATCTTTATTTAAGACATTTTATCTTTTTCGAC
>Frequency_1_QualityScore_DFHHHGHJJFIIGIGHGHGEAEHFII;FDGHGHHIFIIIJIFIHIEEHEFDFHIIIJIJIEHGGEG=CHEEHD?BDC;?ACD@CCCDDDDDDED_Mismatch_0_Sense_+_Library_PoolC
CTCCACTATTTCTCTTGTGGTCGAAGTGCTTTGTAATGCATATAAAATATGTGGCACTCCAAAAGGTATTAAGTTGGTTTGGAATCTTTATTTA
>Frequency_1_QualityScore_FFHHHHHJHIJJJJJJJIJJJJJJJJJJJJJJGGHGGIJJJJJJJJJIGIJJHGIJJJJHHHFFFEFEEEEEEDDDEEDDDDDDDDCDDEEEED_Mismatch_1_Sense_+_Library_PoolC
ATAGCAAGTAATTTATTGATCAATGATTATGGTGGTGGACCCAGCTAGTAGAGGCCGCATCCAAGACTAGCCATTGTCTCCTCCACTATTTCTC
>Frequency_1_QualityScore_FFHHHHHIFHIJJJJJJJJIJHHIJJIIJJIJJJJJHIJJJJJJJJJJHEHHHHHFDEFDEEDEEEDCD@BDDBDDDDEDDDDDDDDDDDDDDD_Mismatch_0_Sense_+_Library_PoolC
AGTCTGAGTAGAGAGCCCTAGTCTGGAATAAGGCGGTTGAGCCCCTTGGTAAGTGGTTTTCTTCTGGTACGCGATATGAGAAAACTCTGAACCA
>Frequency_1_QualityScore_FFHHGFFGIIJIJJEHHEGJIIIHJEGGHIJJIEHIGIJJHIHIIJGIJIJIH=C(=?AHHFDDFCED@;CA36>CCCFEDD@ACDCDCC_Mismatch_1_Sense_+_Library_PoolC
AGGCCGCATCCAAGAGTAGCCATAGTCTCCTCCACTATTTCTCTTGTGGTCGAAGTGCTTTGTAATGCATATAAAATATGTGGCACTCCA
>Frequency_1_QualityScore_FFHHHHHIIIIJJHIJGHIIJJJFIJJJIHIJIGIJJJJJJJJIIJJJ@GHEHGHHFFFFFFEEEEEEDCDEDEDDDDDDDDDB@BDDDCEDDD_Mismatch_2_Sense_+_Library_PoolC
CCAATGATTATGGTGGTGGACCCAGCTAGTAGAGGCCGCATCCAAGAGTAGCCATAGTCTCCTCCACTATTTCTCTTGTGGTCGAAGTGCTTTG
>Frequency_1_QualityScore_D?FFFHHEHGIIGH@HHEEBHEHEFGIIEH@BGHGGCAG<FG@GAFHIEFHIIIGIGE@@AHDGCHCHHHFFFB@DEDDD;BCCABBBBCCCCC_Mismatch_0_Sense_+_Library_PoolC
TAGTCTCCTCCACTATTTCTCTTGTGGTCGAAGTGCTTTGTAATGCATATAAAATATGTGGCACTCCAAAAGGTATTAAGTTGGTTTGGAATCT
>Frequency_1_QualityScore_FFHHFHHJJJHGIGIGIEIGIIIIEHGGJJJJJIIFIIIIIIHIJJIJJJ=FBHGII@FGGBDHEFGHHBDDDFFFEEEEEEDDDFEDD@CDCC_Mismatch_0_Sense_+_Library_PoolC
GTGGTCGAAGTGCTTTGTAATGCATATAAAATATGTGGCACTCCAAAAGGTATTAAGTTGGTTTGGAATCTTTATTTAAGACATTTTATCTTTT
>Frequency_1_QualityScore_FFHHHHHJJJJJHHJJJJJJJJJJJJJJJJJJJJJJJJJJJJIJJHHIHIIGHIJJJJHHHHHHHFFFEFFFEEEEDFEDDDDDDDDDDDD:CD_Mismatch_1_Sense_+_Library_PoolC
CGCATCCAAGAGTAGCCATAGTCTCCTCCACTATTTCTCTTGTGGTCGAAGTGCTTTGTAATGCATATAAAATATGTGGCACTCCAAAAGGTAT
>Frequency_1_QualityScore_DDF3ADFGGC?GHFEH+<AFHEEHIG??FFIIIDFGCDAGIDGGE)6?7BCF<FB8=CFGEFFIIIIIIICEF=AC9;BBDCCCCCCB;@A_Mismatch_1_Sense_+_Library_PoolC
ATCCAAGAGTAGCCATAGTCTCCTCCACTATTTCTCTTGTGGTCGAAGTGCTTTGTAATGCATATAAAATATGTGGCACTCCAAAAGGTAT
>Frequency_1_QualityScore_FFHHHHFHJGHIJJJJHHIHIJJIJJJFHIHIJJIIJJJJJHJIIIHHFFFFFFDDDDDDFEDDDDDDCDDDDEEDEEEDEDDDCCDDACBDDD_Mismatch_0_Sense_+_Library_PoolC
ACCTGGTGGTCGATGGTGGTTTCACGGTGGTGAATCACTCGTGGGGCCTCTACCGATAATTAGATGGCAAATATGTAGTCTGAGTAGAGAGCCC
>Frequency_1_QualityScore_FFFHHHHJJJJJJJJHIIIJJJJJJIIIJIJJJJFHHJJJJJJIJJIJJJHHHHHFFFFFFFEEEED?C?BDDDDDEDDDDEEEDDCEDD_Mismatch_1_Sense_+_Library_PoolC
GGTGGACCCAGCTAGTAGAGGCCGCATCCAAGAGTAGCCATAGTCTCCTCCACTATTTCTCTTGTGGTCGAAGTGCTTTGTAATGCATAT
>Frequency_1_QualityScore_ADFFA?;BEBFFI?G<9CBFEG>F@BBBFGIEFFI<FEFEE@B@AAE@EDE:C>EE?AEDDD;;>ACCCBBBBE@@_Mismatch_0_Sense_+_Library_PoolC
GTCGAAGTGCTTTGTAATGCATATAAAATATGTGGCACTCCAAAAGGTATTAAGTTGGTTTGGAATCTTTATTTAA
>Frequency_1_QualityScore_DA@FDHHBFEDDFHEHEI<EHEGGGDHFCGEH704@FC=@BDE@E;CEEB@C@BA?@@A@A5;@@CBB@?<9>C>C@:(<>CCC3:34<8@@C4_Mismatch_1_Sense_+_Library_PoolC
TGAGTAGAGAGCCCTAGTCTGGAATAAGGCGGTTGAGCCCCTTGGTAACTGGTTTTCTTCTGGTACGCGATATGAGAAAACTCTGAACCATGGT
>Frequency_1_QualityScore_FFHHHHHJJJJJJJJJJJJJJJJHIJGIJIIIHIIIJJJJJJJJJJJIJJIJJJJJJIJJJJJJJJJIHHHHCEDFFFFFFFECDEDDDDDCDD_Mismatch_0_Sense_+_Library_PoolC
AGTCTCCTCCACTATTTCTCTTGTGGTCGAAGTGCTTTGTAATGCATATAAAATATGTGGCACTCCAAAAGGTATTAAGTTGGTTTGGAATCTT
>Frequency_1_QualityScore_DAFFH>CFHIE@BGE3ACEG@HCHHI?EGGHGBIIIDEFHIIIG>@<DGIIIIIFGGIIIIIII_Mismatch_0_Sense_+_Library_PoolC
TGGCACTCCAAAAGGTATTAAGTTGGTTTGGAATCTTTATTTAAGACATTTTATCTTTTTCGAT
>Frequency_1_QualityScore_FFHHHHHJIGJIJJHHGIIIIIGIGIJIJJIIIFFHIJJIJJIIIJJJHHHHHFFFFFFFEDE>CDACDBBDDCDDDDDACDDDDDECD_Mismatch_1_Sense_+_Library_PoolC
GTGGACCCAGCTAGTAGAGGCCGCATCCAAGAGTAGCCATAGTCTCCTCCACTATTTCTCTTGTGGTCGAAGTGCTTTGTAATGCATAT
>Frequency_1_QualityScore_FFDFHHGIHHJIFDGGEECGIJIGIIEGHJIJJIIII?BGI?FIHGGH<EHGB@FC;FFHGEGEHIGEA?CHHDFFFDDEBCEEEECD1_Mismatch_0_Sense_+_Library_PoolC
GTGCTTTGTAATGCATATAAAATATGTGGCACTCCAAAAGGTATTAAGTTGGTTTGGAATCTTTATTTAAGACATTTTATCTTTTTCGA
>Frequency_1_QualityScore_FFHHHHFJJJJIICIIEHIJJJJIIFIJJIJJJHJJJJJIJJJJIIJJCDHHJGHHHHHHFFFFFEEEEEEEEEDDDDDDDDDD@BDDDDDCCD_Mismatch_1_Sense_+_Library_PoolC
TCAATGATTATGGTGGTGGACCCAGCTAGTAGAGGCCGCATCCAAGAGTAGCCATAGTCTCCTCCACTATTTCTCTTGTGGTCGAAGTGCTTTG
>Frequency_1_QualityScore_FFFHHHHJJJJHJIIJGHIEHIIGIJIJJJJJIIJIIJHIJHHJJJJJIIJJJJJIJIIHIJJJIJIJJHHGHHHFFFFFD>CEEFEDCCDDDD_Mismatch_2_Sense_+_Library_PoolC
GGTAGCCATAGTCTCCTCCACTATTTCTCTTGTGGTCGAAGTGCTTTGTAATGCATATAAAATATGTGGCACTCCAAAAGGTATTAAGTTGGTT
>Frequency_1_QualityScore_?;DBD<DFGDF@FFEDEFEIII3CBE?9??GEEGE1:??B@D)?7?<FAFFGHIGEBFCHGHIIIGE=).7;?CE>>DDEECCC>>CDCDC;;>_Mismatch_1_Sense_+_Library_PoolC
AAGAGTAGCCATAGTCTCCTCCACTATTTCTCTTGTGGTCGAAGTGCTTTGTAATGCATATAAAATATGTGGCACTCCAAAAGGTATTAAGTTG
>Frequency_1_QualityScore_FFHGGHHFHIHIIGIJJJJJJJJGIJJIIJJJJJJJJJJJJJJJJJJJJJJHHEHHHHHFFFFFEEFEEEEEDDDDDDDBBDBCDEDDDDEDED_Mismatch_0_Sense_+_Library_PoolC
ATTATGGTGGTGGACCCAGCTAGTAGAGGCCGCATCCAAGACTAGCCATAGTCTCCTCCACTATTTCTCCTTGTGGTCGAAGTGCTTTGTAATG
>Frequency_1_QualityScore_FFHHHHHIJJJJJJJJJJJJJJJGIIJJJJJJJJJJIJJJJJJJJJJJJJJJHHHHFHFFFDDDDBCDD@CCCEDFCDDEDDEEEDEDEDCDDD_Mismatch_0_Sense_+_Library_PoolC
AGCTAGTAGAGGCCGCATCCAAGACTAGCCATAGTCTCCTCCACTATTTCTCCTTGTGGTCGAAGTGCTTTGTAATGCATATAAAATATGTGGC
>Frequency_1_QualityScore_FFHHHHHFHGHFHIIJIJGHIIJIHIIJJJJJJJJGHIIIIJJIJJIIDHIIIGICEHHFFFFFFE>CEABDDBDDDDDDEDEEEDDDCCDCDC_Mismatch_2_Sense_+_Library_PoolC
GTCTGAGTAGAGAGCCCTAGTCTAGAATAAGGCGGTTGAGCCTCTTGGTAAGTGGTTTTCTTCTGGTACGCGCGACTATAGATATGAGAAAACT
>Frequency_1_QualityScore_DFHHHGFIJJJIIJJBHHGHIJIJJGCFHIIJIGI?FFAHHJJIII@CGHJHFDDDDDDCEDDEDDDDC@CCACDDDACDDDDDD@ACACCD:A_Mismatch_2_Sense_+_Library_PoolC
TCTAGAATAAGGCGGTTGAGCCTCTTGGTAAGTGGTTTTCTTCTGGTACGCGCGACTATAGATATGAGAAAACTCTCAACCATGGTTATTAAAT
>Frequency_2_QualityScore_FFGHHHGJJJJJIJJJJIIIIIIIJJHIJJJIJJJJIJJJJHIJJJJJJIIHFIHGGGHGGDCGGGEEDEEFCEEECEEEDDCDDCACCDDDCD_Mismatch_2_Sense_+_Library_PoolC
AGTAGAGGCCGCATCCAAGACTAGCCATTGTCTCCTCCACTATTTCTCCTTGTGGTCAAAGTGCTTTGTAATGCATATAAAAGAAGTGGCACTC
>Frequency_1_QualityScore_DDDDBDDDEEAEIA?+3<1:0?<3?;?<B?<9BD>8??0-=BBCCA7878@AA8:?@;???AAEAADAADAAAA>A>AA>AA???A>A>AAAA>_Mismatch_2_Sense_+_Library_PoolC
TAGTCTAGAATAAGGCGGTTGAGCCTCTTGGTAAGTGGTTTTCTTCTGGTACGCGCGACTATAGATATGAGAAAACTCTCAACCATGGTTATTA
>Frequency_1_QualityScore_FFHHHHHJJJJJIIJIIJJJJHGIFGIIJJJJJIJJJHIIJJJJGIIIIIHJIJGHGHHGHFFFFFFEECCEEDDDCDDDFEDDCCCAC@BBCB_Mismatch_0_Sense_+_Library_PoolC
TTTATTGATCAATGATTATGGTGGTGGACCCAGCTAGTAGAGGCCGCATCCAAGACTAGCCATTGTCTCCTCCACTATTTCTCCTTGTGGCCAA
>Frequency_1_QualityScore_FFHHHHHJJJJJJIIJGHIIJJJJJJJJJIJJJIJJJJJJJJJJIJJJIJJJJJHHHHHGHFFFFFEEEEEEFEDDDDDDDDDDBBDDBCDEDD_Mismatch_0_Sense_+_Library_PoolC
TCAATGATTATGGTGGTGGACCCAGCTAGTAGAGGCCGCATCCAAGACTAGCCATAGTCTCCTCCACTATTTCTCCTTGTGGTCGAAGTGCTTT
>Frequency_1_QualityScore_FFFHHHAFHFGHIGIIHGHIJGGIIIJJJJJJJIEGGFGIGI;DECCE>B=?CD>@CDDCDDD@@@C>AC?BDDDD@>B@BDCCDDDDCDCDDD_Mismatch_1_Sense_+_Library_PoolC
TCACGGTGGTGAATCACTCGTGGGGCCTCTACCGATAATTAGATGGCGAATATGTAGTCTGAGTATAGAGGCGCGGTAGTAGAATAATGCCATC
>Frequency_1_QualityScore_FFGHFHHIJGIJJIIGHHIFHE@FHIIJJJJIIJJJHHHCFHHFHIIGHIHGGEHFCDDDDDDDEDEDE>CC>@CDDDDDCDCCDDCDD>ADDD_Mismatch_2_Sense_+_Library_PoolC
CTAGTCTAGAATAAGGCGGTTGAGCCTCTTGGTAAGTGGTTTTCTTCTGGTACGCGCGACTATAGATATGAGAAAACTCTCAACCATGGTTATT
>Frequency_1_QualityScore_FFHHHCFIGEHJJIJJJJJJIJIIIJIJGIJIJIIGHHIIJIJIJJHH>BDDECEEECDDCDDDDFEDDBDBBDD5>BCDDDDDCDDCCCCCDD_Mismatch_2_Sense_+_Library_PoolC
CACGGTGGTGAATCACTCGTGGGGCCTGTACCGATAATTAGATGGCGAATATGTAGTCTGAGTATAGAGGCGCGGTAGTAGAATAATGCCATCA
>Frequency_1_QualityScore_FFHHGHHJJJIIJJJJJJHIIJJJJJJJJJJIJJJJJJJJIJJIHIJJJJJHFHGGIHHHEFFFFFCEECECEDEDDEEECEDEECDDDDDDDD_Mismatch_2_Sense_+_Library_PoolC
GTAGAGGCCGCATCCAAGACTAGCCATAGTCTCCTCCACTATTTCTCCTTGTGGTCGAAGTGCTTTGTAATGCATATAAAATATGTGGCACTCC
>Frequency_1_QualityScore_FFHHBFH@FHGIJJJIJJCHIIJIJIIHJJJJJJFHIIIJIJJIJHGFFDDEDFEEEEDDDDDDEDDCD?<>BD>BDCDEDDCCDE@:ACDDCD_Mismatch_2_Sense_+_Library_PoolC
ACGGTGGTGAATCACTCGTGGGGCCTGTACCGATAATTAGATGGCGAATATGTAGTCTGAGTATAGAGGCGCGGTAGTAGAATAATGCCATCAA
>Frequency_1_QualityScore_FFHHHHHFGICGIJJJJJJJJIJJJJIJJJJJJJJIJJIJJJJIJJHHHDFDDEEFEEDDEDCDCCCDEDDDDDDDDBDDCCDCCDDDECCCDD_Mismatch_1_Sense_+_Library_PoolC
TTCACGGTGGTGAATCACTCGTGGGGCCTCTACCGATAATTAGATGGCGAATATGTAGTCTGAGTATAGAGGCGCGGTAGTAGAATAATGCCAT
>Frequency_1_QualityScore_FDDDHHHJJIJIJJIJJJIHGGGIJGJIJIGGIIDGGIJIIGIIHIJBGGEHIJJJIIIIIIG@GGGIJIEGHHHEHHFFFEDDDEEE_Mismatch_0_Sense_+_Library_PoolC
GTAATGCATATAAAATATGTGGCACTCCAAAAGGTATTAAGTTGGTTTGGAATCTTTATTTAAGACATTTTATCTTTTTCGATAATGA
>Frequency_1_QualityScore_FDHHHFHGGDFGHGFBGGIDHHIGIJIGIJJJIIIJIBHEAECEC@BFFFC>?@CCDCDDEEDDACCDDCBCD?ADDCDCDECDDCDCDDD?BD_Mismatch_0_Sense_+_Library_PoolC
GTTTCACGGTGGTGAATCACTCGTGGGGCCTCTACCGATAATTAGATGGCGTATATGTAGTCTGAGCAGAGAGCCCTAGTCTAGAATAAGGCGG
