# Supplementary material for: Differential Gene Expression Reveals Candidate Genes for Drought Stress Response in Abies alba (Pinaceae)
Source: PLoS One. 2015 Apr 29;10(4):e0124564. doi: 10.1371/journal.pone.0124564 (PMC4414588; doi:10.1371/journal.pone.0124564)
Supplement: S2 File — (GZ) [file pone.0124564.s002.gz › comp31574_c0_seq1.fa]

>comp31574_c0_seq1 len=467 path=[1:0-466]
TTATGATTCTTTCAAGCTATCTATTGGCCTGCCAACCACAGGCGGACCTGTTAAATCCTGAAAGCAAAAGCTTTGAATGGGCAGCGTGCTGAACTAATCAAAGTGAAGAACCCATTAATTATTTTCGAATGAAGGGATCGGAGGACAAAGTAGTCAAATGTGGCGCCTGGTCATCTTCCATGCGAAAGCTCAATAATTAACCAAATAGAACCCCGAGGATGATGTCTCAGGACTTAGGTCAGGTGGGGCGGAGTTAGGAAGACTGTGTAATTGAGTGTGTGGTTATTATTAGTCCCGGGCTCTATGAGGAGACAATTGTGTTTTAATTTTTAATTGTGTTTTAATTATTGGTATTGTTGTATCATTTAAAATATATATTATAAAAAATATTATTTAAGAAAAAAGTGATGTAGTGTGTTATTTTATTTTTAAATTATAAAAATTATATTTTTAGTGATAAAATTGCA

>Frequency_2_QualityScore_FFHHHHHIJJJIIIIJIGHGIIJIGIJJJIIJGGIJJIJJJJJJJJJJIIJJIIIIIIIIIJJIIIIJJGHIIIIHHH_Mismatch_0_Sense_+_Library_PoolT
GTTTTAATTTTTAATTGTGTTTTAATTATTGGTATTGTTGTATCATTTAAAATATATATTATAAAAAATATTATTTAA
>Frequency_2_QualityScore_CEGEHGHGFICGCIGCGHDGEFIACDFGHIIG?GG7AECCCC?7?7??ACCBB>;?BAA;;BCCB9A=B;==@C;?BBADDACAA?BB=9??BC_Mismatch_0_Sense_+_Library_PoolT
AACCCCGAGGATGATGTCTCAGGACTTAGGTCAGGTGGGGCGGAGTTAGGAAGACTGTGTAATTGAGTGTGTGGTTATTATTAGTCCCGGGCTC
>Frequency_2_QualityScore_FFHHHHHJIFHIIJJJJJJJIJJHIIIIHHIIJIJGHGHIJJJJJIJJGDGIIGHGIIIIIHHGGGGGCACEEEEEEEEEEEEEEDCDECEEEE_Mismatch_0_Sense_+_Library_PoolT
TATTATTAGTCCCGGGCTCTATGAGGAGACAATTGTGTTTTAATTTTTAATTGTGTTTTAATTATTGGTATTGTTGTATCATTTAAAATATATA
>Frequency_2_QualityScore_FFHHHHDHIHIJIIJJFHHIJAGIIJIJJGHCEFFFEEEEEDDCDBEEEEDCDAAABACDCDDDDEEEEECDDCDDDDDDDDDECCDCCBACCC_Mismatch_0_Sense_+_Library_PoolT
TGTCTCAGGACTTAGGTCAGGTGGGGCGGAGTTAGGAAGACTGTGTAATTGAGTGTGTGGTTATTATTAGTCCCGGGCTCTATGAGGAGACAAT
>Frequency_2_QualityScore_EEHEGFHDGIHIIJIIIDGIHIIIIFIHIIIIIIIGIGHIICHIIIIIFIGHIIGIIHCGCEGECECEAABB?AAAACCED?BDCEDDDD?ABC_Mismatch_0_Sense_+_Library_PoolT
GACAAAGTAGTCAAATGTGGCGCCTGGTCATCTTCCATGCGAAAGCTCAATAATTAACCAAATAGAACCCCGAGGATGATGTCTCAGGACTTAG
>Frequency_2_QualityScore_CFHHHGHJEHIIIAIIGIHIHIJIIIFHHHFEEDCEFECDACDCCCDCDDCDFEEDDCDDDDDDDDDDCADCDDCCA?CACDDCCBCCCCCCEE_Mismatch_0_Sense_+_Library_PoolT
AGGTCAGGTGGGGCGGAGTTAGGAAGACTGTGTAATTGAGTGTGTGGTTATTATTAGTCCCGGGCTCTATGAGGAGACAATTGTGTTTTAATTT
>Frequency_1_QualityScore_FFHHHHHJJJJJIIJIIJHIHIJJJJJHHGHIJIJJJJJJHIJJJJIHIJJFIIJJHHHHAHHFFFFFECDEEEEEEEDDEDEDDDEEDF_Mismatch_0_Sense_+_Library_PoolT
GTCCCGGGCTCTATGAGGAGACAATTGTGTTTTAATTTTTAATTGTGTTTTAATTATTGGTATTGTTGTATCATTTAAAATATATATTAT
>Frequency_1_QualityScore_FFHHHHHJJJJJJJJIIJJIJJJJHIJGIGGIIHIIIJBGHHIJJJJJHIIJJJHHFFFFFFEEDEEEFDCDDBDDDCDDDDEDEEDDDDDD<C_Mismatch_0_Sense_+_Library_PoolT
CATTAATTATTTTCGAATGAAGGGATCGGAGGACAAAGTAGTCAAATGTGGCGCCTGGTCATCTTCCATGCGAAAGCTCAATAATTAACCAAAT
>Frequency_1_QualityScore_FFHHHGHJJJJJIGIJJJJJIIJJJJJJJ_Mismatch_0_Sense_+_Library_PoolT
TTTAATTATTGGTATTGTTGTATCATTTA
>Frequency_1_QualityScore_FFHHHHHJHIJJJJJJJJJJIJJJJFHIJJJJJJJJJJJJJJIJJJJJJJIJJJHIJHHHHFFFDDDBCBDC@CDEDEDDDDDDDDBDDBBA@C_Mismatch_0_Sense_+_Library_PoolT
GGGCAGCGTGCTGAACTAATCAAAGTGAAGAACCCATTAATTATTTTCGAATGAAGGGATCGGAGGACAAAGTAGTCAAATGTGGCGCCTGGTC
>Frequency_1_QualityScore_FFHHHHGJJJIJIJJJJJIJIJJJ<FHIIDHIJJIIGHJIJIIFIIFHIDIG@FFGGGHEGEHGHHHFHDEFFECEEEDDDDDDDDDBBCBDD@_Mismatch_0_Sense_+_Library_PoolT
CTGAAAGCAAAAGCTTTGAATGGGCAGCGTGCTGAACTAATCAAAGTGAAGAACCCATTAATTATTTTCGAATGAAGGGATCGGAGGACAAAGT
>Frequency_1_QualityScore_FFHHHHHGIGGIIIIGIEHFHCGHHIIJJJJJJHIJJJJJJJJJJGIIJIJIJHHIEHHHHHCDFFFEEEEEEDDDEDDDCDDDDDDEEEEDDC_Mismatch_0_Sense_+_Library_PoolT
AAGACTGTGTAATTGAGTGTGTGGTTATTATTAGTCCCGGGCTCTATGAGGAGACAATTGTGTTTTAATTTTTAATTGTGTTTTAATTATTGGT
>Frequency_1_QualityScore_FFHHFHFHIJJIJIGIJIFGDHIIIGDGBFDFFGIFHIJJJJJJIIIIJJHFFDDEEEEDDDCBABDDDCDACCDDDDDDEEDDDDDEDDDDDD_Mismatch_0_Sense_+_Library_PoolT
GCGGAGTTAGGAAGACTGTGTAATTGAGTGTGTGGTTATTATTAGTCCCGGGCTCTATGAGGAGACAATTGTGTTTTAATTTTTAATTGTGTTT
>Frequency_1_QualityScore_FFHHHHHHIGIIIJJJJIIJIJ9EGFEGIJBDBDEHIFIJJJBGGJEIGGJHHHHGHDFFFDFEECCEDDDDDDBBB@@B>CCCDCECEDEDC@_Mismatch_0_Sense_+_Library_PoolT
CGGAGGACAAAGTAGTCAAATGTGGCGCCTGGTCATCTTCCATGCGAAAGCTCAATAATTAACCAAATAGAACCCCGAGGATGATGTCTCAGGA
>Frequency_1_QualityScore_FEHHHHHJHHGIJJJJJJFHIJIIJJJJJIJJGIJGHHHGIIJJIJIJJJIIJJJJJJHHHHHGBFFFFEEEEEEDECCDEDDDDDDDEEEEEE_Mismatch_0_Sense_+_Library_PoolT
GTGTGTGGTTATTATTAGTCCCGGGCTCTATGAGGAGACAATTGTGTTTTAATTTTTAATTGTGTTTTAATTATTGGTATTGTTGTATCATTTA
>Frequency_1_QualityScore_EFFHHHHJIGEHIIIJJJJJJHIJGGJHIGHFHHIJHHEHJJJJIJJJJHGHGIHIHIJJHHHHHHHHFFFFFFEEEEEEEEEEECDCDEDEEF_Mismatch_0_Sense_+_Library_PoolT
TTATTATTAGTCCCGGGCTCTATGAGGAGACAATTGTGTTTTAATTTTTAATTGTGTTTTAATTATTGGTATTGTTGTATCATTTAAAATATAT
>Frequency_1_QualityScore_FFHHHHHHIIJJJJJHHHIJJJIJJJJJGJJJJIIHIJJJJJIIJJJJHIJJJIJJIJJJJJJJJJJJJHIGIIJHHHHHHHFDECEFEFFEEE_Mismatch_0_Sense_+_Library_PoolT
ATGAGGAGACAATTGTGTTTTAATTTTTAATTGTGTTTTAATTATTGGTATTGTTGTATCATTTAAAATATATATTATAAAAAATATTATTTAA
>Frequency_1_QualityScore_FFHHCFHIJIJJHJJJJJJJJIJJJJJJJJJJJJJJJJJJJJJJJJJJJJJIJJJJJJFGHIJHJJIHHAEHHFFFFFFFEEEDEEDEDE_Mismatch_0_Sense_+_Library_PoolT
TTGGTATTGTTGTATCATTTAAAATATATATTATAAAAAATATTATTTAAGAAAAAAGTGATGTAGTGTGTTATTTTATTTTTAAATTAT
>Frequency_1_QualityScore_FFHHHHHHGIJJJFHIJIJIHHIJJHIJIJJJJHFFFFEEDEDDDDDDDDFEEEDCCACACBBDCBDCDCDDEEDDDDDDDDDDDDDECDDCDB_Mismatch_0_Sense_+_Library_PoolT
ATGATGTCTCAGGACTTAGGTCAGGTGGGGCGGAGTTAGGAAGACTGTGTAATTGAGTGTGTGGTTATTATTAGTCCCGGGCTCTATGAGGAGA
>Frequency_1_QualityScore_FFHHHHHJJJJJIIIIHGIJJGIIGHI@GCDEHIIHGJIJBBHDIFHIIHGHFHHHFFFFEFEDC@?BDCCCCCEDDDDCDDDBDCCDDDDDBD_Mismatch_0_Sense_+_Library_PoolT
ATTTTCGAATGAAGGGATCGGAGGACAAAGTAGTCAAATGTGGCGCCTGGTCATCTTCCATGCGAAAGCTCAATAATTAACCAAATAGAACCCC
>Frequency_1_QualityScore_FFHHGHHJJHIJEGHIJIJIJIIIJBGIIIJJGHJJIFHIJJJFCDDDDDDDDDDBDDDDDCDDEEDCCDCCC?BDCBDDDDEEEECDDDDDDD_Mismatch_0_Sense_+_Library_PoolT
AGAACCCCGAGGATGATGTCTCAGGACTTAGGTCAGGTGGGGCGGAGTTAGGAAGACTGTGTAATTGAGTGTGTGGTTATTATTAGTCCCGGGC
>Frequency_1_QualityScore_FFHHHHHJJJIJJJJJJHHJIJHHIJJJJJHHFFFFFEEEEEDDDDCEEFEDCC>CCCBDDCBDDDEEEEEDDDDDBDDDDDDDECDDABBDCD_Mismatch_0_Sense_+_Library_PoolT
ATGTCTCAGGACTTAGGTCAGGTGGGGCGGAGTTAGGAAGACTGTGTAATTGAGTGTGTGGTTATTATTAGTCCCGGGCTCTATGAGGAGACAA
>Frequency_1_QualityScore_FFHHHHHJJDGHGGHIHJJIJJJJIIJIJIJJJJIJIJJIJJJJJJGIGHEEEBECCEEEDDDDDDDACCEDDDDDDDDDDDEEDDEDEDD<?C_Mismatch_0_Sense_+_Library_PoolT
CACAGGCGGACCTGTTAAATCCTGAAAGCAAAAGCTTTGAATGGGCAGCGTGCTGAACTAATCAAAGTGAAGAACCCATTAATTATTTTCGAAT
>Frequency_1_QualityScore_FFHHHHHJJJJJIIJJJJJIJJJJJJJJJIJJJJJJJIIJHIGIJJGHHEIIIJIIJHHCHHEHEFFFEEDCDCDDDDDACDDDDDEDDDDDBB_Mismatch_0_Sense_+_Library_PoolT
AACTAATCAAAGTGAAGAACCCATTAATTATTTTCGAATGAAGGGATCGGAGGACAAAGTAGTCAAATGTGGCGCCTGGTCATCTTCCATGCGA
>Frequency_1_QualityScore_DFHHHHHJJJIJIIIIEGGE>CHGHHGGGHEHGDHHBFGBFHHGCGGIGHDD@D8CCDDCDDB?CD:CCC>@>@AC:@CD8?B9?ACDDDEECC_Mismatch_0_Sense_+_Library_PoolT
ACCAAATAGAACCCCGAGGATGATGTCTCAGGACTTAGGTCAGGTGGGGCGGAGTTAGGAAGACTGTGTAATTGAGTGTGTGGTTATTATTAGT
>Frequency_1_QualityScore_FDHHHHHGHEGGHGHIFHIIJIJJIJHIJJJJJJIJJJJJIIIIJIHHIJHHHHHGFFFDFEEDEDEEEDDDCDDDDDDEEEEDDCCDEDCDDD_Mismatch_0_Sense_+_Library_PoolT
GTAATTGAGTGTGTGGTTATTATTAGTCCCGGGCTCTATGAGGAGACAATTGTGTTTTAATTTTTAATTGTGTTTTAATTATTGGTATTGTTGT
>Frequency_1_QualityScore_FFHGHHFHIIJIJJJJIJJJIJJJJJJJJJIJJJJIJIGIIJJJJJJJJIJJJJEIJHHHFDCCBCDCDACCDDDDCCBDDDDDCCDDCCCDBB_Mismatch_0_Sense_+_Library_PoolT
CAAATGTGGCGCCTGGTCATCTTCCATGCGAAAGCTCAATAATTAACCAAATAGAACCCCGAGGATGATGTCTCAGGACTTAGGTCAGGTGGGG
>Frequency_1_QualityScore_BDDFDHHEDHIIIJJIIII><FEHGIGDIGIBFCEEGFAHGGBGIHFHEEDHHEHIHEIGG_Mismatch_0_Sense_+_Library_PoolT
TGTTTTAATTATTGGTATTGTTGTATCATTTAAAATATATATTATAAAAAATATTATTTAA
>Frequency_1_QualityScore_FFHHHHHJJJJJJJJJJJJJJJJJJHIIIIIIJJJJJJJJJHHIJIJJIHHJJDHJHFFDDBD?CCDDCCBDDDDCCCDDDEDCDCCCDADDCB_Mismatch_0_Sense_+_Library_PoolT
CAATAATTAACCAAATAGAACCCCGAGGATGATGTCTCAGGACTTAGGTCAGGTGGGGCGGAGTTAGGAAGACTGTGTAATTGAGTGTGTGGTT
>Frequency_1_QualityScore_FFHHHHHGIHJJJIHHHIJCHFHHHGIJGHHHJIJJJJJJJJJIIIIGJFHIGHIGHDHHGFEHHFCFFDCEEDEEEBCDDDCDCCDDACCDDD_Mismatch_0_Sense_+_Library_PoolT
TAGGAAGACTGTGTAATTGAGTGTGTGGTTATTATTAGTCCCGGGCTCTATGAGGAGACAATTGTGTTTTAATTTTTAATTGTGTTTTAATTAT
>Frequency_1_QualityScore_FFHHHFHJJIIJCHHDIJJJJIEHJJJJJJJJJJJIJJJJJIJJIJIJJJJJJJJJJJJIHHHHHFFBDDDDDDEDFDEDEDDDDDDDDDC>CC_Mismatch_0_Sense_+_Library_PoolT
AGTAGTCAAATGTGGCGCCTGGTCATCTTCCATGCGAAAGCTCAATAATTAACCAAATAGAACCCCGAGGATGATGTCTCAGGACTTAGGTCAG
>Frequency_1_QualityScore_FFHHHHFHHIJJJJJJJJJIHIJJHIHIJJJJJJJJJJJDGIJJIIJHJJJJJJJJGGIIJJIJJJJGIIHGHHFFDEEDFFEDD_Mismatch_0_Sense_+_Library_PoolT
CAATTGTGTTTTAATTTTTAATTGTGTTTTAATTATTGGTATTGTTGTATCATTTAAAATATATATTATAAAAAATATTATTTAA
>Frequency_1_QualityScore_FFHHHHHJJJIJJJGJJGIIJGJJHHHIJFGEHIIJHBCDEEDDDDDDDDDCDCEEEFDCC@C>A<ADC@CCDEEEEDCDDDDDDDDDDDDEDD_Mismatch_0_Sense_+_Library_PoolT
GAGGATGATGTCTCAGGACTTAGGTCAGGTGGGGCGGAGTTAGGAAGACTGTGTAATTGAGTGTGTGGTTATTATTAGTCCCGGGCTCTATGAG
>Frequency_1_QualityScore_FFHHHHFHGHHHIFHIJJJJJJIGHJJJJJJJJJJJJJJJJJJGIIJJJIHGIJHHHHHHFFFFFFEEEEEEDDDDEEEEDDCCDEDDDDDDEE_Mismatch_0_Sense_+_Library_PoolT
ATTGAGTGTGTGGTTATTATTAGTCCCGGGCTCTATGAGGAGACAATTGTGTTTTAATTTTTAATTGTGTTTTAATTATTGGTATTGTTGTATC
>Frequency_1_QualityScore_FFHHHFDGGJJJIIGGHJIHHDGCGIGFHHHFGFGHDGHIIJJJIJJJJJIIHFFFEEEDEEEDDDDDD@CDCCCCDDDDDEEDDDDDECCCCC_Mismatch_0_Sense_+_Library_PoolT
GGCGGAGTTAGGAAGACTGTGTAATTGAGTGTGTGGTTATTATTAGTCCCGGGCTCTATGAGGAGACAATTGTGTTTTAATTTTTAATTGTGTT
>Frequency_1_QualityScore_FFHHHGGJJJJJJJJJIJGJJJJJJJGHGFHIHGIIIIIGIIIJJJJJJIGGHJEHIHFFDDDDBDDDDCDDDDDDACACDDDDACCCCCBBDD_Mismatch_0_Sense_+_Library_PoolT
TCAATAATTAACCAAATAGAACCCCGAGGATGATGTCTCAGGACTTAGGTCAGGTGGGGCGGAGTTAGGAAGACTGTGTAATTGAGTGTGTGGT
>Frequency_1_QualityScore_DDHDFDFGHIGHIJJJJJJJHIIJJJJJJJJGIJIJJHIIIIIJJJIHGEHIIGIJJJHHHHHFFFEFFCEEEEEEEDDCDDEDEDDDDEFEEE_Mismatch_0_Sense_+_Library_PoolT
GAGTGTGTGGTTATTATTAGTCCCGGGCTCTATGAGGAGACAATTGTGTTTTAATTTTTAATTGTGTTTTAATTATTGGTATTGTTGTATCATT
>Frequency_1_QualityScore_FDHHHFHJJJJHICIFHFGIGHIJIJJJJGFHIJJIIIJIJJIJGIIIJJJIJIIIGHDHHFHHHFFFFFFEEEED>CDDDDDEEEEDDCDDED_Mismatch_1_Sense_+_Library_PoolT
GTGTGTAATTGAGTGTGTGGTTATTATTAGTCCCGGGCTCTATGAGGAGACAATTGTGTTTTAATTTTTAATTGTGTTTTAATTATTGGTATTG
>Frequency_1_QualityScore_FFHGHHFIJIIEHJIJHJJIEJGIIJJIJJJJIJJJJJJJJIJJJJIJJJJJJJJJJ_Mismatch_0_Sense_+_Library_PoolT
TTAATTATTGGTATTGTTGTATCATTTAAAATATATATTATAAAAAATATTATTTAA
>Frequency_1_QualityScore_FFHHHHHHIJBHGIJIIJJHHGIIJIIIJJJJJJIJJIIFGCGGHIIJJJJF<FGIJIIIGGIIIJJJH<GEEAEEHCHHGFDDDFFDDCDEDD_Mismatch_0_Sense_+_Library_PoolT
CTCTATGAGGAGACAATTGTGTTTTAATTTTTAATTGTGTTTTAATTATTGGTATTGTTGTATCATTTAAAATATATATTATAAAAAATATTAT
>Frequency_1_QualityScore_DDDHHGHIGEGGIHHCGEIGGIGEEHHGHGIJEIGGIIIGHGGCGGHGBFHIIIGIIGGH@EHIIIIIHHHHGD@DFEFDFEECEECECDDEDD_Mismatch_0_Sense_+_Library_PoolT
TATCATTTAAAATATATATTATAAAAAATATTATTTAAGAAAAAAGTGATGTAGTGTGTTATTTTATTTTTAAATTATAAAAATTATATTTTTA
>Frequency_1_QualityScore_>A;:CF:CECFHIE9@<CHIGIIGFGBCAFCDFIIHIGHI<FEFHCHIIIBFHCFG<AGGFHGHEGEF_Mismatch_2_Sense_+_Library_PoolT
ACAATTGTGTTTTAATTATTGGTATTGTTGTATCATTTAAAATATATATTATAAAAAATATTATTTAA
>Frequency_1_QualityScore_FFHHHHHIJJIJJJJJJIIJJIIJJIJIJIJIIIJGJJJIJIIGHIIJHIJHHGHGHHHFFFFDFDEEECCACDDD>CB;?@@@<B<ACDDDDD_Mismatch_0_Sense_+_Library_PoolT
TGGTCATCTTCCATGCGAAAGCTCAATAATTAACCAAATAGAACCCCGAGGATGATGTCTCAGGACTTAGGTCAGGTGGGGCGGAGTTAGGAAG
>Frequency_1_QualityScore_FFHHGFHIFHIJIGIJJJIJJJJJJIIIJJ\;CHIJJGIJHHHHHFFFFFDDDDBBBBDDDDDCCDDEC3AACCDDCDDCCCAC?B@BDBD>@C_Mismatch_1_Sense_+_Library_PoolT
GGCGCCTGGTCATCTTCCATGCGAAAGCTCGATAATTAACCAAATAGAACCCCGAGGATGATGTCTCAGGACTTAGGTCAGGTGGGGCGGAGTT
>Frequency_1_QualityScore_DDFDDDFBBFGHIGIGEH4FDGIIIIIGDGGGHIIG@FGGDHE=DFGBHIIIIBEHIGGA?A=CHCEEDCBABB??@;>>CDCDC:@:C?:?CC_Mismatch_0_Sense_+_Library_PoolT
AGGACAAAGTAGTCAAATGTGGCGCCTGGTCATCTTCCATGCGAAAGCTCAATAATTAACCAAATAGAACCCCGAGGATGATGTCTCAGGACTT
>Frequency_1_QualityScore_FFHHHFHIIIJFICIFIGHIFHIIIJJJJGFHJJJJJJJJJJJJIJJIIIGIJJJJEGDEGHHEFHHFFFFFFEEC@CEDDCDEEEFCCCDDED_Mismatch_0_Sense_+_Library_PoolT
CTGTGTAATTGAGTGTGTGGTTATTATTAGTCCCGGGCTCTATGAGGAGACAATTGTGTTTTAATTTTTAATTGTGTTTTAATTATTGGTATTG
>Frequency_1_QualityScore_FFHHHHHJJHJIJJJIIJJJJJJJFHGIJIIJIJJJJJJJJJJJJIJJJIJJIJIJJDGIIIJJJJJJJIGIIJJHFFDFEFEEEEDDACACDE_Mismatch_0_Sense_+_Library_PoolT
TTTTAATTGTGTTTTAATTATTGGTATTGTTGTATCATTTAAAATATATATTATAAAAAATATTATTTAAGAAAAAAGTGATGTAGTGTGTTAT
>Frequency_1_QualityScore_FFHHHHHIJJIIIJJJJJJFGHJJJJJJIJJJJJJJIJJJIJJIJJJIJIJJJJJIJIJIJJJJJJJJJHIHHADFFFFFFFECCCEDDDEEED_Mismatch_0_Sense_+_Library_PoolT
ATTGTGTTTTAATTATTGGTATTGTTGTATCATTTAAAATATATATTATAAAAAATATTATTTAAGAAAAAAGTGATGTAGTGTGTTATTTTAT
>Frequency_1_QualityScore_FFHHHHDHIJIJJJHIJJJJJJIJJJJJIJJJJJJJJJIJIJJJJJJJJIII_Mismatch_0_Sense_+_Library_PoolT
TATTGGTATTGTTGTATCATTTAAAATATATATTATAAAAAATATTATTTAA
>Frequency_1_QualityScore_FFHHHHHJJJJJJJJJJJJJJIIIIIJJIFGIFHJIJJJJJJIJJHIJIJJIGHIIGEHHFFDDDDD?CACCDCBDDDDDDACDDEDCDCCCCB_Mismatch_0_Sense_+_Library_PoolT
AGCTCAATAATTAACCAAATAGAACCCCGAGGATGATGTCTCAGGACTTAGGTCAGGTGGGGCGGAGTTAGGAAGACTGTGTAATTGAGTGTGT
>Frequency_1_QualityScore_FFHHHHHJJGGIIJJJIJJIIJJJCHHIIIIJIJJJJJJJJJIJJJJJJJJJJJIGIIIJJIJJIJJJHG_Mismatch_0_Sense_+_Library_PoolT
TTTTAATTGTGTTTTAATTATTGGTATTGTTGTATCATTTAAAATATATATTATAAAAAATATTATTTAA
>Frequency_1_QualityScore_FFHHFFHJJJJGGGHIJJJIJJJJIIJJIIJHIIJIJJJIIJIJFHHHJIGHIIJIJJJIGHJJJIJJJGIJJJJHHHHFFEFEEEEEEE_Mismatch_0_Sense_+_Library_PoolT
GGAGACAATTGTGTTTTAATTTTTAATTGTGTTTTAATTATTGGTATTGTTGTATCATTTAAAATATATATTATAAAAAATATTATTTAA
>Frequency_1_QualityScore_FFHHHDHJJJJJJIGIJJIJJJIIJIIJIJJJJJJJJJJJJJJIJAGHHHHHEHHHFFFFEFEEEEEDDDDDDDD@CCCDDDCDDDDBDDCDDD_Mismatch_0_Sense_+_Library_PoolT
TTATGATTCTTTCAAGCTATCTATTGGCCTGCCAACCACAGGCGGACCTGTTAAATCCTGAAAGCAAAAGCTTTGAATGGGCAGCGTGCTGAAC
>Frequency_1_QualityScore_FFHHHHHJJJJJJJJJJIGGJJJFHHIJJJJJJJJJJJBGGIJIJIIIJJJJJJJJJIJJJJJJJJJJJHIIJHHHHHGFFFFF_Mismatch_0_Sense_+_Library_PoolT
AATTGTGTTTTAATTTTTAATTGTGTTTTAATTATTGGTATTGTTGTATCATTTAAAATATATATTATAAAAAATATTATTTAA
>Frequency_1_QualityScore_FFHHFHFIJJJJJJIJJJJFHJJJJJJIJJJJJJJJIIJJJIJJJJJJJ_Mismatch_0_Sense_+_Library_PoolT
ATTGTGTTTTAATTATTGGTATTGTTGTATCATTTAAAATATATATTAT
>Frequency_1_QualityScore_FFHHHHHGIIGHHIIJBF>?GIJJJIFIII6FGIIJFHIJJJIIJHGIIJIJHHFFFFFFDEEEEDEDCDBCCDCCDDDDD>BDBDDDEDEADD_Mismatch_0_Sense_+_Library_PoolT
GGATCGGAGGACAAAGTAGTCAAATGTGGCGCCTGGTCATCTTCCATGCGAAAGCTCAATAATTAACCAAATAGAACCCCGAGGATGATGTCTC
>Frequency_1_QualityScore_DDH@FHFBGEGBDEECFGEHIGE*??ADDFGGGDEHAHG@FEGIECGGEIHFHEEFFFFFFFDEEEDDDCCCDC2;2=BBBDCCDDA>AACDCA_Mismatch_0_Sense_+_Library_PoolT
TCGGAGGACAAAGTAGTCAAATGTGGCGCCTGGTCATCTTCCATGCGAAAGCTCAATAATTAACCAAATAGAACCCCGAGGATGATGTCTCAGG
>Frequency_1_QualityScore_FFHHHHHJJGHHIJJJJGHEHFHEGIEHIJJJJJJJHIJJHJJJIJJIJJGGJIJIIJGGHHHHDFFFFEEDEEEDDDEDDDDDDDDDDEEEED_Mismatch_0_Sense_+_Library_PoolT
GGAAGACTGTGTAATTGAGTGTGTGGTTATTATTAGTCCCGGGCTCTATGAGGAGACAATTGTGTTTTAATTTTTAATTGTGTTTTAATTATTG
>Frequency_1_QualityScore_FFHHHHHEHIJIHGGGJJJI@AHDHHFGGHFFFFDFEDEFFECCCCDC?ABABCDDEEFFECCDDDDDDBDCCDDCDDDDDDDDDDDCD?ACCD_Mismatch_0_Sense_+_Library_PoolT
ACTTAGGTCAGGTGGGGCGGAGTTAGGAAGACTGTGTAATTGAGTGTGTGGTTATTATTAGTCCCGGGCTCTATGAGGAGACAATTGTGTTTTA
>Frequency_1_QualityScore_AEHHHGGIIIEAHDHHIIIJJJJJJCEEHHHHFBEDECCCEDABCDDEEEEECDDDD@BDDDDDDEDDDDDD@CDDDDCCACCCC@CDEDDDDD_Mismatch_0_Sense_+_Library_PoolT
AGGTGGGGCGGAGTTAGGAAGACTGTGTAATTGAGTGTGTGGTTATTATTAGTCCCGGGCTCTATGAGGAGACAATTGTGTTTTAATTTTTAAT
>Frequency_1_QualityScore_FFHFHHHJJJJJJIJJJJJJJJJJIIJJJJJIJHIIJJJHHHIIJIIJJJJJIIIHGHHCEHFFFFFFECECAEEEDCDDDDEDEEEDD_Mismatch_0_Sense_+_Library_PoolT
TGGTTATTATTAGTCCCGGGCTCTATGAGGAGACAATTGTGTTTTAATTTTTAATTGTGTTTTAATTATTGGTATTGTTGTATCATTTA
>Frequency_1_QualityScore_DFHHHHHJJJJJJJJJJJJJJJJJJJJJJIJJJJAHIIIJJJJJFHIJIJJJJHHHHHFFFFFFFEEDA@BDDDDDDDDDEEEDDDDDDDDCDD_Mismatch_0_Sense_+_Library_PoolT
AATTATTTTCGAATGAAGGGATCGGAGGACAAAGTAGTCAAATGTGGCGCCTGGTCATCTTCCATGCGAAAGCTCAATAATTAACCAAATAGAA
>Frequency_1_QualityScore_DFHGFHGJJJIJHGGHHHCF<FGHHIGIIIJIJFHIJJFHIGIJIIIIIJJIJJEGIIJJJGIJJIIGFGGEF>_Mismatch_0_Sense_+_Library_PoolT
TTAAGAAAAAAGTGATGTAGTGTGTTATTTTATTTTTAAATTATAAAAATTATATTTTTAGTGATAAAATTGCA
>Frequency_1_QualityScore_FFGHHHHJIJJIJJJJJIJJIJJJJJJIIIJDGIDGEGIGIIIJFHIJJJJJJJIJJJJJIJJJIGJIIEHHHHFFFFFFFDCACEA_Mismatch_1_Sense_+_Library_PoolT
TATATATTATAAAAAATATTATTTAAGAAAAAAGTGATGTAATGTGTTATTTTATTTTTAAATTATAAAAATTATATTTTTAGTGGA
>Frequency_1_QualityScore_FFHHHHHJJJJJJJJJJJJIJHIIIJHIIJJJJGHGIIJJJIJJJJIJJIJHHCHIIIIIIHHHEHEHFB@DFFEEDEEEDDEDDDEDEEFDEE_Mismatch_0_Sense_+_Library_PoolC
TTATTAGTCCCGGGCTCTATGAGGAGACAATTGTGTTTTAATTTTTAATTGTGTTTTAATTATTGGTATTGTTGTATCATTTAAAATATATATT
