# Supplementary material for: Differential Gene Expression Reveals Candidate Genes for Drought Stress Response in Abies alba (Pinaceae)
Source: PLoS One. 2015 Apr 29;10(4):e0124564. doi: 10.1371/journal.pone.0124564 (PMC4414588; doi:10.1371/journal.pone.0124564)
Supplement: S2 File — (GZ) [file pone.0124564.s002.gz › comp20158_c0_seq3.fa]

>comp20158_c0_seq3 len=797 path=[1:0-532 1509:533-533 1510:534-546 548:547-548 550:549-581 1546:582-582 584:583-592 1665:593-624 626:625-659 661:660-674 676:675-796] : sp|Q9ZQ95|U73C6_ARATH UDP-glycosyltransferase 73C6 OS=Arabidopsis thaliana GN=UGT73C6 PE=2 SV=1 e-value: 2e-29 blast score:  126
CATAATCAGAGGCCGGGGACCGCAACAACTCATTCTCTCACACCCATCCGTTGGGGGATTCCTCACCCACTGCGAATGGAATTCCGCTTTACAGAGCATCGCCATGGGGGTTCCGATGATTACATGGCCTGTGTCCGGAGATCAATTCTGCAATTCTTTGTTAGTTTCGGAGTTGCTTAGGATCGGCGTGGAGCTCTGTGAAGGGGAGAATGGTGTTCCCAACAGACAAGAGTTAAAAAGACTTGTGGCACAAATAATGGGGCAGGAATATGGAGGAAAGGAGAGAATTAAGGCTAAGGAGATTGGAGAGTTGGCGAGAAAGGCCATGGATGAACGAGGAGGATCTTCGCATCAGAGCTTGAGCGCGTTTGCAGATGAGATCCGCGAGCTTAATTCTGATAATTCTGAGGAGTGAACAACCAAACCCTAATTTGTGTCACTAGGGTTGGAAGTTGCCCCTTCTTCTGGATTCATCCTGTCTGTGTGTGTTTGTGTGAAATACTGTAAAATGTAATTATTATGACAATGGTTTTCTGCAGCTTCATTAACGCTGTTCACCATGGTTTACCTGTGGATCTGGCAGCTTCATTAGTGCTGTTCGCCATGGTTTACCTGTGGATCTGGTAGTGGTATTGATCTGTTAGTACAGATTGTAGCGGGACATATACTTAAGTGTCCTTTATTTTTGTTATTGTGTGGAGAGTTAAGATATATAAGTTTGTCTTTTAATGTTTTCATGGTTTTTTAATCTTTTAATAGTCATAAGTTTAATGTTACAATTGACCAAAAGTTTCCGA

>Frequency_5_QualityScore_FEHHHHHHIIJJJJJJJHJIJJJJIIJIJJJJJJIIJJIJJIGHIJJJJJJJJJJJIJJJJJIIJIIJIFGGGHGGEFFEEEEEDDDDDDDDDD_Mismatch_0_Sense_+_Library_PoolT
GTTTGTGTGAAATACTGTAAAATGTAATTATTATGACAATGGTTTTCTGCAGCTTCATTAACGCTGTTCACCATGGTTTACCTGTGGATCTGGC
>Frequency_5_QualityScore_EAGGGHHIIIJJHHIIIIHIIHIIIHIIIJJJIJIGHIIJJIJIIIHJIIIIIGIIHHHFFGGFEFFFFDCDCDCBCCC=BBCDDDDABBCCDC_Mismatch_0_Sense_+_Library_PoolT
GTTTTCTGCAGCTTCATTAACGCTGTTCACCATGGTTTACCTGTGGATCTGGCAGCTTCATTAGTGCTGTTCGCCATGGTTTACCTGTGGATCT
>Frequency_1_QualityScore_FDHHHHHJIIIJJJJJJJJJJJJJJIIJJJJJJJJFHIJJJJJIIJIIJJIJJJJJJJJJIJJJIEHHHHHFFFDCDEDCCDDDDDDDDDCDDD_Mismatch_0_Sense_+_Library_PoolC
GTTTTCTGCAGCTTCATTAACGCTGTTCACCATGGTTTACCTGTGGATCTGGCAGCTTCATTAGTGCTGTTCGCCATGGTTTACCTGTGGATCT
>Frequency_4_QualityScore_FFHHHHHJJIJJJJJJIJJIJJIIIJJJIIJIJJIJJJJJJIJJJJJIJIIJIIJJJJJJIIIGGGGDEBCEEEEDCDCDDDCDACCCDCBCDE_Mismatch_0_Sense_+_Library_PoolT
TTCATTAACGCTGTTCACCATGGTTTACCTGTGGATCTGGCAGCTTCATTAGTGCTGTTCGCCATGGTTTACCTGTGGATCTGGTAGTGGTATT
>Frequency_4_QualityScore_EDEFFEFHIIIIGGFHHGEGFGEGEEGGEGFGIIIHIIIIGIIIIIHGHGGGIGGIGFIHIIHGE=@EGADFFHHEDEFEEFEEEDBAA?BBDB_Mismatch_0_Sense_+_Library_PoolT
CTGGATTCATCCTGTCTGTGTGTGTTTGTGTGAAATACTGTAAAATGTAATTATTATGACAATGGTTTTCTGCAGCTTCATTAACGCTGTTCAC
>Frequency_4_QualityScore_EEGHGHHJIEHIJJJIIIIIIJJIJIHHIIIJIJJIJIIIIJJHIJIIIJJIJHGIHIIJIIIIIHGEGEFGEFFEEEEDCCCCCDDBCCDDCD_Mismatch_0_Sense_+_Library_PoolT
TGACAATGGTTTTCTGCAGCTTCATTAACGCTGTTCACCATGGTTTACCTGTGGATCTGGCAGCTTCATTAGTGCTGTTCGCCATGGTTTACCT
>Frequency_4_QualityScore_FFHHHHHJJJJJJJJJHIIJJJJJIJJJJJJJJJJJJJJJIIJJJJJJJJIIJJIJJIHIIIIIIHHIHEEGGEEEEEEEEDEEDEDDDDDDDD_Mismatch_0_Sense_+_Library_PoolT
ATTATTATGACAATGGTTTTCTGCAGCTTCATTAACGCTGTTCACCATGGTTTACCTGTGGATCTGGCAGCTTCATTAGTGCTGTTCGCCATGG
>Frequency_4_QualityScore_EEGGGGGIHHIFIIIIHGIHIIIIEHIGIIIHIIIIIIIIHIIIHHIIIHGIIIGGIIHIIGHGGHEFCFEGGGFEDEDDDDBACDBBBCCCB@_Mismatch_0_Sense_+_Library_PoolT
AAAATGTAATTATTATGACAATGGTTTTCTGCAGCTTCATTAACGCTGTTCACCATGGTTTACCTGTGGATCTGGCAGCTTCATTAGTGCTGTT
>Frequency_3_QualityScore_FFHHHHHIJJJJJJEJIJIJJHIJHIJIIJJJEGHHIJIJJJIIJJJJJJIJJJJJJJJIJJJIJJGHIEHHHGFHGFFFFFEDEDDDDDCEEE_Mismatch_0_Sense_+_Library_PoolT
AATACTGTAAAATGTAATTATTATGACAATGGTTTTCTGCAGCTTCATTAACGCTGTTCACCATGGTTTACCTGTGGATCTGGCAGCTTCATTA
>Frequency_3_QualityScore_FFGHGGHIJJGIGIJJJJHJJJIJJJJJJHIJJJIJJIJJHJJJIJJEHIIJJJJJJIIJJIJJJJJIJHHHHHHHFFFFFCEEEEEDDDDDDD_Mismatch_0_Sense_+_Library_PoolT
TGTGTGTTTGTGTGAAATACTGTAAAATGTAATTATTATGACAATGGTTTTCTGCAGCTTCATTAACGCTGTTCACCATGGTTTACCTGTGGAT
>Frequency_3_QualityScore_FEHFHGGJJIJIIGHIHIHIHIIJJHIJJJIIIJIJHFDHFIIJJJIIJJIJJIJIHJIJJIEHFGEHGBFECEEFEEEDBCDEDDDBDDDBDD_Mismatch_0_Sense_+_Library_PoolT
GTGTGAAATACTGTAAAATGTAATTATTATGACAATGGTTTTCTGCAGCTTCATTAACGCTGTTCACCATGGTTTACCTGTGGATCTGGCAGCT
>Frequency_3_QualityScore_FFHHHHHJJJJJJJJJJIJJJJJJIJJJJJJJJJJIJJJJJJJJJJIJHJJJJHIIIIIIIIIHEFGFABBDEEEEEDDCDDDDDBCDCCDACC_Mismatch_0_Sense_+_Library_PoolT
CTTCATTAACGCTGTTCACCATGGTTTACCTGTGGATCTGGCAGCTTCATTAGTGCTGTTCGCCATGGTTTACCTGTGGATCTGGTAGTGGTAT
>Frequency_3_QualityScore_CDGGHGHJJJIFGHIIIHIHHIGGHHEIIJIJJJJIIJGIIIJJJGIIJJIJIGIIHIIJJDHGIHGFFBFFFEDEFEEDBDCCCCCDD=BABC_Mismatch_0_Sense_+_Library_PoolT
TATGACAATGGTTTTCTGCAGCTTCATTAACGCTGTTCACCATGGTTTACCTGTGGATCTGGCAGCTTCATTAGTGCTGTTCGCCATGGTTTAC
>Frequency_3_QualityScore_D?EFFGEH@FDGGDHIFGGFGHHHHGEEGHHIJHHHFHHHHGHHGHHHHDDGGGGGGGHGCFEFHHHHFBCCEFFFFDDDCDCCCCCAC?BA?B_Mismatch_0_Sense_+_Library_PoolT
GTAAAATGTAATTATTATGACAATGGTTTTCTGCAGCTTCATTAACGCTGTTCACCATGGTTTACCTGTGGATCTGGCAGCTTCATTAGTGCTG
>Frequency_3_QualityScore_DEGGGGGFGIGGHIIHIDIIIHHGIIHHHGDHIFBEGGIHFIIIJIEFFGGGEFFHC>C?GGBFFEB>ACDEDBDDDDB?CCBCC@BCDDCDDD_Mismatch_0_Sense_+_Library_PoolT
TAACGCTGTTCACCATGGTTTACCTGTGGATCTGGCAGCTTCATTAGTGCTGTTCGCCATGGTTTACCTGTGGATCTGGTAGTGGTATTGATCT
>Frequency_1_QualityScore_FFHHFFHIHGGFHIHHH@DHE@DGDHG@9DFHIC<GHBFHF<BB/B8.BCGIIDE=<A7;=>@BBDDECC@ACCCC@@;5>A@C?35>;@ACCD_Mismatch_0_Sense_+_Library_PoolC
TAACGCTGTTCACCATGGTTTACCTGTGGATCTGGCAGCTTCATTAGTGCTGTTCGCCATGGTTTACCTGTGGATCTGGTAGTGGTATTGATCT
>Frequency_3_QualityScore_FFHHGHHJJJJJJJJJJGIJJIJJJJJJJJJJJJJJJJJJJJIJJJJJJJJIIIIIIIIGHHIHHHHHGFGGEEEEFFDEDCCEECCDDDDCDD_Mismatch_0_Sense_+_Library_PoolT
AATTATTATGACAATGGTTTTCTGCAGCTTCATTAACGCTGTTCACCATGGTTTACCTGTGGATCTGGCAGCTTCATTAGTGCTGTTCGCCATG
>Frequency_3_QualityScore_FFHHHHHJJIJJHIJFGHIJIIGHIHIIIFIJJJJIJIHIIJJJGIHHIHHIIGIIHIHEFGFGHGGFFDDEDACCCCDDDDDDCCDDDCACCC_Mismatch_0_Sense_+_Library_PoolT
TGCAGCTTCATTAACGCTGTTCACCATGGTTTACCTGTGGATCTGGCAGCTTCATTAGTGCTGTTCGCCATGGTTTACCTGTGGATCTGGTAGT
>Frequency_3_QualityScore_EFHHHGHJJJJIIJJJJJHIHIHIIIJIJJJJJJJIIJHIJJIIIIJHIHJIFHIHIIJIGHIIIIIIHFEFGFFFEFEDEDCDBDCCDCDBCC_Mismatch_0_Sense_+_Library_PoolT
TAATTATTATGACAATGGTTTTCTGCAGCTTCATTAACGCTGTTCACCATGGTTTACCTGTGGATCTGGCAGCTTCATTAGTGCTGTTCGCCAT
>Frequency_3_QualityScore_EEHHGHHJHIIIFDHIIFFFIIGHHGHGFHHHHHIFIHIIIHIIIHIFDFGHDHEFHDGGHHGCFDDDEDCBDCDBCA>BBCDDCD>BCACC>B_Mismatch_0_Sense_+_Library_PoolT
GCTTCATTAACGCTGTTCACCATGGTTTACCTGTGGATCTGGCAGCTTCATTAGTGCTGTTCGCCATGGTTTACCTGTGGATCTGGTAGTGGTA
>Frequency_3_QualityScore_FFHHHHHJJICGHIJJIIHIJJJJIIJJJIIJJJJJJJJJIJIJHHIIJJJJHIJHHIIIIIHIIGGHEEGFFEEEFEDEDDDCBBCD?@BBCD_Mismatch_0_Sense_+_Library_PoolT
ATGACAATGGTTTTCTGCAGCTTCATTAACGCTGTTCACCATGGTTTACCTGTGGATCTGGCAGCTTCATTAGTGCTGTTCGCCATGGTTTACC
>Frequency_3_QualityScore_FFHHHHHJJJJJJJJJJIJJJJJJIIJJHIIJJJJHJJJJJJJJIIJIJJJIIJJJJHJIIDEGFGGFFEFEDEEEDD<ACBCC?BDDDCDDED_Mismatch_0_Sense_+_Library_PoolT
AACGCTGTTCACCATGGTTTACCTGTGGATCTGGCAGCTTCATTAGTGCTGTTCGCCATGGTTTACCTGTGGATCTGGTAGTGGTATTGATCTG
>Frequency_3_QualityScore_DDFFGFFCE@EGHIIGHFHEIDHGGHHHIHGDHGFGDHGHIHFIHEGJFFHIDEHGIIHHGHIFHIHIHFDDGGDEBCEBDAACDD@BBCDCCC_Mismatch_0_Sense_+_Library_PoolT
GTCTGTGTGTGTTTGTGTGAAATACTGTAAAATGTAATTATTATGACAATGGTTTTCTGCAGCTTCATTAACGCTGTTCACCATGGTTTACCTG
>Frequency_2_QualityScore_FFHHHHHJJJJIJIIJJJIJJIIIIJJJJJJEGIJIJJJJJJJJJIJJJJJIJJJIIIJIIJJJIGGIIGIIGEGGGGEEEEEEDDEDDCEEED_Mismatch_0_Sense_+_Library_PoolT
ATACTGTAAAATGTAATTATTATGACAATGGTTTTCTGCAGCTTCATTAACGCTGTTCACCATGGTTTACCTGTGGATCTGGCAGCTTCATTAG
>Frequency_2_QualityScore_FFHHEGHIJJJEIIIIIIJIIJIIIGIHFCGGHIIIIIIIIIJIIIIIIEHHIGHIGIIJIIIBGGIIICEC6>CEEDEEEDCDCDDDECCCCA_Mismatch_0_Sense_+_Library_PoolT
ACTGTAAAATGTAATTATTATGACAATGGTTTTCTGCAGCTTCATTAACGCTGTTCACCATGGTTTACCTGTGGATCTGGCAGCTTCATTAGTG
>Frequency_2_QualityScore_FFGHHHGIIIIIJJJJJJJJJJJJHIJJJJJJJJIIJJIIGIGHGIIJIIIIIJIIJJJJIIIJIIIHGHGHGGHGGGGFFEEEE?CEDEEDDD_Mismatch_0_Sense_+_Library_PoolT
GTTGGAAGTTGCCCCTTCTTCTGGATTCATCCTGTCTGTGTGTGTTTGTGTGAAATACTGTAAAATGTAATTATTATGACAATGGTTTTCTGCA
>Frequency_2_QualityScore_FFHGHHHJIIIJJJJJJJJJJIJJGIJJJJJJJJIJJJIIHIGHHIIJIIJIHGIIIJJIIIIHIIIGHGHIFFGGGGGEEEEEE>BCDDDDDD_Mismatch_0_Sense_+_Library_PoolC
GTTGGAAGTTGCCCCTTCTTCTGGATTCATCCTGTCTGTGTGTGTTTGTGTGAAATACTGTAAAATGTAATTATTATGACAATGGTTTTCTGCA
>Frequency_2_QualityScore_FFHHHGHIIJJJJJJJIIIIIFHGGEGEHIIIIHIIJJIIJJIIIIIJIHGHIHIJJJIIJIHJIHIIBBEGGHHGGGHEEEFFFEEEACDC@C_Mismatch_0_Sense_+_Library_PoolT
CTTCTGGATTCATCCTGTCTGTGTGTGTTTGTGTGAAATACTGTAAAATGTAATTATTATGACAATGGTTTTCTGCAGCTTCATTAACGCTGTT
>Frequency_2_QualityScore_FFGHHHHJJIIJIIJIIIJHIGFEGGHIIIIHIIJJJJJJJHIIJIIIGIJIJJJIJJIIIIIIJJGIIFHIIJGHHHHHDEFEEFDDDCADDE_Mismatch_0_Sense_+_Library_PoolT
TCTGGATTCATCCTGTCTGTGTGTGTTTGTGTGAAATACTGTAAAATGTAATTATTATGACAATGGTTTTCTGCAGCTTCATTAACGCTGTTCA
>Frequency_2_QualityScore_FFHHHHGJJHIJJJIJJIIJIJJJJJJGIIJJJJJJJJJJJJJJJJJJJJJJJJJJJJJJJGIIIJJCGIIGHGHGGFFFEDEDDCEEEDCDCE_Mismatch_0_Sense_+_Library_PoolT
TGTAAAATGTAATTATTATGACAATGGTTTTCTGCAGCTTCATTAACGCTGTTCACCATGGTTTACCTGTGGATCTGGCAGCTTCATTAGTGCT
>Frequency_1_QualityScore_FFHHHHHJJGIJJJJJJJJJJJJJIJJEHIJJJJJJJJJJJJJJIIJIJJJJJJJJIIIJJHHIJIIIJIHIFHHHHFFFFDEEEEEDDDDDDE_Mismatch_0_Sense_+_Library_PoolC
TGTAAAATGTAATTATTATGACAATGGTTTTCTGCAGCTTCATTAACGCTGTTCACCATGGTTTACCTGTGGATCTGGCAGCTTCATTAGTGCT
>Frequency_2_QualityScore_EFDGGEGIIIIEHEEDGHCIHIGIDGIIIEIIGCGGHHIEEGGGGIIIIG=BFHIIBEGG?>C9DA7;>ACA?ADCACCCA?A>??8?CCCAA?_Mismatch_0_Sense_+_Library_PoolT
AATGGTTTTCTGCAGCTTCATTAACGCTGTTCACCATGGTTTACCTGTGGATCTGGCAGCTTCATTAGTGCTGTTCGCCATGGTTTACCTGTGG
>Frequency_2_QualityScore_CC;@CDAGF?CEDEEE?CCED>CF?CGGEGF=A?CECEGCF<ECDCED?CDGCEEEB9=>BACE>27>A?=;93;=9=8?AA@AACCC<AC?AA_Mismatch_0_Sense_+_Library_PoolT
GGTTTTCTGCAGCTTCATTAACGCTGTTCACCATGGTTTACCTGTGGATCTGGCAGCTTCATTAGTGCTGTTCGCCATGGTTTACCTGTGGATC
>Frequency_1_QualityScore_FFFHHHHJJIJJJJJJIGJJJJIIIJIJJJJJJJJJHHIJJJJJJJJJJJJJJJJJJJJJIJJJJHGHHHFDFFFDDDDDCCDDDDDDDDDDDD_Mismatch_0_Sense_+_Library_PoolC
GGTTTTCTGCAGCTTCATTAACGCTGTTCACCATGGTTTACCTGTGGATCTGGCAGCTTCATTAGTGCTGTTCGCCATGGTTTACCTGTGGATC
>Frequency_2_QualityScore_FFHHHHHJJJJJIJJJJJJIIIJIJJJJHIJIJJJJJJJJIJJJIIJIJIIJIJIJJJJIIGHHAEHFFEFFEEEDECEDDACCCCD?CCDDCD_Mismatch_0_Sense_+_Library_PoolT
ATTAACGCTGTTCACCATGGTTTACCTGTGGATCTGGCAGCTTCATTAGTGCTGTTCGCCATGGTTTACCTGTGGATCTGGTAGTGGTATTGAT
>Frequency_2_QualityScore_EDHGHHHHHIIIJIIIJJJIIJJJHFEIIIIJIJJIGIIIIIIICFGIIIIIIIGGIIHIGIIIIFIIGECEGGHGGFEEEEEEEDCC>BCCDC_Mismatch_0_Sense_+_Library_PoolT
GTGTTTGTGTGAAATACTGTAAAATGTAATTATTATGACAATGGTTTTCTGCAGCTTCATTAACGCTGTTCACCATGGTTTACCTGTGGATCTG
>Frequency_2_QualityScore_EFGCFFGIGIIJJHHIIIIIICGGIGGIIJIHIJJIIJJIJIGGIIGIIIIIIHHCFIIIIGFGEGGGDBEEEFDCADECDEEDDBCCBCCDCD_Mismatch_0_Sense_+_Library_PoolT
ATGTAATTATTATGACAATGGTTTTCTGCAGCTTCATTAACGCTGTTCACCATGGTTTACCTGTGGATCTGGCAGCTTCATTAGTGCTGTTCGC
>Frequency_2_QualityScore_FFHHHHHJJJJJJJJJJJJIJIIJJJJJJIIJHJJJIJJJJJJIJIIJJJIIIIJIIJJJJIHHHGHFEEFEFEEEDEEDDDCDDCDC?CCEDD_Mismatch_0_Sense_+_Library_PoolT
CATTAACGCTGTTCACCATGGTTTACCTGTGGATCTGGCAGCTTCATTAGTGCTGTTCGCCATGGTTTACCTGTGGATCTGGTAGTGGTATTGA
>Frequency_2_QualityScore_?;EGFHGGIGHIDHIDEEAHHIGHIIIIIIGIIIIICDGGIIIIIIIEFGIHICFGHGIIGIICHCACCEHHGGFGGFCCEEEEA@CCDCCCAC_Mismatch_0_Sense_+_Library_PoolT
GTGAAATACTGTAAAATGTAATTATTATGACAATGGTTTTCTGCAGCTTCATTAACGCTGTTCACCATGGTTTACCTGTGGATCTGGCAGCTTC
>Frequency_2_QualityScore_FFGHHHHIIIJIIIIIJJIIIJJIIIIEGIJIJJIGGIGIGGFDHGHIEIIIJIJIIIHGIHHIJGHEEEEBCBCEEEECDDCCDCCC;?A?AC_Mismatch_0_Sense_+_Library_PoolT
CAGCTTCATTAACGCTGTTCACCATGGTTTACCTGTGGATCTGGCAGCTTCATTAGTGCTGTTCGCCATGGTTTACCTGTGGATCTGGTAGTGG
>Frequency_1_QualityScore_FFHHHHHJJJJJJIJJJJJJGHJIJJJGGIJJJJJHIIIJJJJJJGJJJJIJGJIJIIJJJHJJIHHHFEFDFFEEEEEEDDDDDDDDCDDCDD_Mismatch_0_Sense_+_Library_PoolC
CAGCTTCATTAACGCTGTTCACCATGGTTTACCTGTGGATCTGGCAGCTTCATTAGTGCTGTTCGCCATGGTTTACCTGTGGATCTGGTAGTGG
>Frequency_2_QualityScore_EFHHHHHJJJJIIJJIJJJGIIIIIIIJJJJJJJJJJHIJJJJJJIJJIJJJIJJJJJJJIIJJIJIIJIJIHIHGHGGGFFFEEEEEEEDCDD_Mismatch_0_Sense_+_Library_PoolT
TGTGAAATACTGTAAAATGTAATTATTATGACAATGGTTTTCTGCAGCTTCATTAACGCTGTTCACCATGGTTTACCTGTGGATCTGGCAGCTT
>Frequency_2_QualityScore_FFHHHHHIIGGGHGIJJGIGHIJIIIJJJIJJJJJJIIIIJJIJIJJIIJIJJJGIIIIJJJIIJIJJIFIIIIGGGFEEEEEEEEEECDDDDD_Mismatch_0_Sense_+_Library_PoolT
CTGTCTGTGTGTGTTTGTGTGAAATACTGTAAAATGTAATTATTATGACAATGGTTTTCTGCAGCTTCATTAACGCTGTTCACCATGGTTTACC
>Frequency_1_QualityScore_FFHHHHHJJJJJIIHHGHHIJJHIHIIIJJIJJJIJJJJIJDIIJIJJJJJJJJJJJJJFCHIIJJIIJGIGHHHHHHFFFDDBEDEDDDDCD>_Mismatch_0_Sense_+_Library_PoolT
TCATCCTGTCTGTGTGTGTTTGTGTGAAATACTGTAAAATGTAATTATTATGACAATGGTTTTCTGCAGCTTCATTAACGCTGTTCACCATGGT
>Frequency_1_QualityScore_FFHHHHFJIIGIHHHHFHIIJJIIGIGIJJJJJJJJJJJJJIJJJIIIJJIJIIJJJJJCGIJJJJJJJIHJJHHHHGHFFFDDEEEDDDDDDC_Mismatch_0_Sense_+_Library_PoolC
TCATCCTGTCTGTGTGTGTTTGTGTGAAATACTGTAAAATGTAATTATTATGACAATGGTTTTCTGCAGCTTCATTAACGCTGTTCACCATGGT
>Frequency_1_QualityScore_FFHHHHGIIJJJJJIJIJJJJIJHIJIIJJJJIJJJIGIHHHIHJJIJJJHDEGI)/=FGHIJIHHDHGCHIHHHHHHHFFFFFCCEDEEDDCD_Mismatch_1_Sense_+_Library_PoolT
TTGGAAGTTGCCCCTTCTTCTGGATTCATCCTGTCTGTGTGTGTTTGTGTGAAATGCTGTAAAATGTAATTATTATGACAATGGTTTTCTGCAG
>Frequency_1_QualityScore_?DHHDAFHIIIGGHEH@AFG?FGCGGECGHEIIGIIFGEHIIIIIBFFGGIEHIIGIIIIIGG@C>DGA?AEHFGDFF_Mismatch_0_Sense_+_Library_PoolT
GGATTCATCCTGTCTGTGTGTGTTTGTGTGAAATACTGTAAAATGTAATTATTATGACAATGGTTTTCTGCAGCTTCA
>Frequency_1_QualityScore_DFGFFFBFGGHGIJJJGHEHHGHGGEHIIJIJGIIGBGE_Mismatch_1_Sense_+_Library_PoolT
GCAGCTTCATTAACGCTGTTCACCATGGTTTACCTGTGA
>Frequency_1_QualityScore_FFHHHHHJJJJIJJGHIJJIJJJJJJHHIIJJJJJJJHHJJJJJIJJJJGIIJGIIJJJIHIIJHGDEFDBEEEEEDDDDDCDDDDDCCCDDDC_Mismatch_2_Sense_+_Library_PoolT
AGCTTCATTAATGCTGTTCACCATGGTTTACCTGTGGATCTGGCAGCTTCATTAGCGCTGTTCGCCATGGTTTACCTGTGGATCTGGTAGTGGT
>Frequency_1_QualityScore_DD)@DAFFFEFBB@EFG<CDECEG7@?B<BDC??BDBF9DCFBF8.@FA)=DE<=1;?A>E:ABDB?>AB@_Mismatch_0_Sense_+_Library_PoolT
GGTTTTCTGCAGCTTCATTAACGCTGTTCACCATGGTTTACCTGTGGATCTGGCAGCTTCATTAGTGCTGT
>Frequency_1_QualityScore_FFHDHHGJJJIJJJJJJJIFHGHIIJJJIJIIJHIGHFHIJJJIIGHGHCGIJGJIIJGGIJCGHGGHGGHHHHGGHFFEBEECEEEECCDCDD_Mismatch_0_Sense_+_Library_PoolT
AAGTTGCCCCTTCTTCTGGATTCATCCTGTCTGTGTGTGTTTGTGTGAAATACTGTAAAATGTAATTATTATGACAATGGTTTTCTGCAGCTTC
>Frequency_1_QualityScore_FFHHHHHJJIJJJJJJJJHJJIGIJJGIJJIJHIHHCGDHIIFHHGIJIJJJIIIIJIGHGHEHIJGIEHDHHIHGAEF=CFFFFEDDEEEDDD_Mismatch_0_Sense_+_Library_PoolT
AGTTGCCCCTTCTTCTGGATTCATCCTGTCTGTGTGTGTTTGTGTGAAATACTGTAAAATGTAATTATTATGACAATGGTTTTCTGCAGCTTCA
>Frequency_1_QualityScore_FFHHHHHIJIJJJJJJJJFGIIGHIJJJJJJJJJJJIIHJIIHIJJIIHIIIJJJJJJJJJJJJJHHHHCEHHFFFFFFFEEE>CEDDDDDEDD_Mismatch_2_Sense_+_Library_PoolT
TGGAAGTTGCCCCTTCTTGTGGATTCATCCTGTCTGTGTGTGTTTGTGTGAAATACTGTAAAATGTAATTATTATGACAATGGTTTTATGCAGC
>Frequency_1_QualityScore_FFGHFHHJHJJJJJJEHHIIIJJIJJJJJJJJJHHJJJJJIIHIJJJIIJJIJIJIJJJJJJIHHHHFHDDFFFEDEECEDDDDDDDDDDDDED_Mismatch_0_Sense_+_Library_PoolT
AAATACTGTAAAATGTAATTATTATGACAATGGTTTTCTGCAGCTTCATTAACGCTGTTCACCATGGTTTACCTGTGGATCTGGCAGCTTCATT
>Frequency_1_QualityScore_FFHGHHGJJJFGGJIJJJIJJJJJGIIIJJJJJJJJJJJJJJJJGHIJJJJJIJGJJJJJJIJJIIJJIGHEFHHFFDDEEDDDDDDDCCBDDD_Mismatch_2_Sense_+_Library_PoolT
ATGACAATGGTTTTCTGCAGCTTCATTAATGCTGTTCACCATGGTTTACCTGTGGATCTGGCAGCTTCATTAGCGCTGTTCGCCATGGTTTACC
>Frequency_1_QualityScore_F@FHHHHJJJJJJJJJJJJFHJJJJJJJJJJJJJJIJJJIJJJJJJJJIJJJJHGJJJJIJIJHHHHHHFFFFCEEDEEEDDCDDEDCDDDDDB_Mismatch_0_Sense_+_Library_PoolT
GTAATTATTATGACAATGGTTTTCTGCAGCTTCATTAACGCTGTTCACCATGGTTTACCTGTGGATCTGGCAGCTTCATTAGTGCTGTTCGCCA
>Frequency_1_QualityScore_FFHHHHHJJJJJIIJJJJJJJJJJJJIJJJJJJJJJIJJJJJJJJIFGIJJJJJIIIJGIJJJJIJHHFEFFFFFFFFEEEEDDDDDDDC>C?C_Mismatch_0_Sense_+_Library_PoolT
TTATGACAATGGTTTTCTGCAGCTTCATTAACGCTGTTCACCATGGTTTACCTGTGGATCTGGCAGCTTCATTAGTGCTGTTCGCCATGGTTTA
>Frequency_1_QualityScore_FFHHHHHJHIIJIJJJJJJJJJIJJIIJJJJJJJJJJJJIJJHIJIJJJJJJJJIJHHHHHFFFFEEEFCEEDDEDDDDDDD@BDD@CDCDDDD_Mismatch_0_Sense_+_Library_PoolT
GACAATGGTTTTCTGCAGCTTCATTAACGCTGTTCACCATGGTTTACCTGTGGATCTGGCAGCTTCATTAGTGCTGTTCGCCATGGTTTACCTG
>Frequency_1_QualityScore_FFHHHHHJ@GIGIGHGIIEHIIIIGIJIDDHIJJJJHGJHIJJJJJJJJIJJIIJJJJIJJJGHHHFFFBEDCEDCDDDDDDD@CCDDD>CDDD_Mismatch_0_Sense_+_Library_PoolT
GCAGCTTCATTAACGCTGTTCACCATGGTTTACCTGTGGATCTGGCAGCTTCATTAGTGCTGTTCGCCATGGTTTACCTGTGGATCTGGTAGTG
>Frequency_1_QualityScore_FFHHHHHJJJJIJJJJIJJJJIJJIIJJGHJJJJJJJJJJJJJJJJJJIJIJIJJHHHGHHHFFFFDDCBDDADDCDDDDCDDCDDDDDCCDAC_Mismatch_0_Sense_+_Library_PoolC
GCAGCTTCATTAACGCTGTTCACCATGGTTTACCTGTGGATCTGGCAGCTTCATTAGTGCTGTTCGCCATGGTTTACCTGTGGATCTGGTAGTG
>Frequency_1_QualityScore_FDHHHHHJJJJJJJJJJJJJFHIJGJJJIJJJJJIJJJIJHIHIHIIJIIIIIJJJJJJJJJJJFHHHHCHFFFFFFFEDEEEED@CDDDDDCE_Mismatch_2_Sense_+_Library_PoolT
GTTGGAAGTTGCCCCTTCTTGTGGATTCATCCTGTCTGTGTGTGTTTGTGTGAAATACTGTAAAATGTAATTATTATGACAATGGTTTTATGCA
>Frequency_1_QualityScore_ADFACFHGDD?FBDEHGH<HG<C4FEGHGGHHHGCHGEGEIIEGHI?DGEGGICGHIGHHIICHEG@G<=CE=B@AA<??@C>A?AACCCCC?C_Mismatch_2_Sense_+_Library_PoolT
ATGGTTTTCTGCAGCTTCATTAATGCTGTTCACCATGGTTTACCTGTGGATCTGGCAGCTTCATTAGCGCTGTTCGCCATGGTTTACCTGTGGA
>Frequency_1_QualityScore_FFHHGHHJJIJJJJJJGIIJJHIJIJJIJJJJJJHJJJJJJJJJJJJJJJJJJJIJJJJJJJJJJJJJHEHHHHHFFFFFFEEDDEEDDDDDDE_Mismatch_0_Sense_+_Library_PoolT
GAAATACTGTAAAATGTAATTATTATGACAATGGTTTTCTGCAGCTTCATTAACGCTGTTCACCATGGTTTACCTGTGGATCTGGCAGCTTCAT
>Frequency_1_QualityScore_FFHHHGHJIIIIJIIHIGIJJJJGHHIJJJJJJJJJJJJJJJJIIIJIJJJJJJIJGIJJHIJJIIJIIHIIIJIGHHHHHHFFFFFFFEC_Mismatch_2_Sense_+_Library_PoolT
TTCATCCTGTCTGTGTGTGTTTGTGTGAAATACTGTAAAATGTAATTATTATGACAATGGTTTTCTGCAGCTTCATTAGTGCTGTTCACCA
>Frequency_1_QualityScore_FDHGGHHFGHIJGIIJJIJJJJIIEHIJIJIJJJJJJJI>FGBFIJJJJIJJJJJJJJJJJJJJJJHJHHFHHHFFFFFEDEEECDDDDDDCDD_Mismatch_1_Sense_+_Library_PoolT
GTTTGTGTGAAATACTGTAAAATGTAATTATTATGACAAAGGTTTTCTGCAGCTTCATTAACGCTGTTCACCATGGTTTACCTGTGGATCTGGC
>Frequency_1_QualityScore_BDDFFHHFHIJIGHGBEAGGHFHIEHIGIJIIIC>DHFHIDHHHCBHHEGIIJJJIGIGCGHIJGGIIJCCHHFHFFEFFFECC;AACCCCDDD_Mismatch_0_Sense_+_Library_PoolT
CTGTGTGTGTTTGTGTGAAATACTGTAAAATGTAATTATTATGACAATGGTTTTCTGCAGCTTCATTAACGCTGTTCACCATGGTTTACCTGTG
>Frequency_1_QualityScore_FFHHHHHJICHGHIIIJIJIGIGIIHIEGGHGGIIGGHIGIJJJJJJIGIIJJJHIIHGJJJJGHGIJJIJIAECHHHGHFFFFFFFEEEEEDD_Mismatch_0_Sense_+_Library_PoolT
CCTTCTTCTGGATTCATCCTGTCTGTGTGTGTTTGTGTGAAATACTGTAAAATGTAATTATTATGACAATGGTTTTCTGCAGCTTCATTAACGC
>Frequency_1_QualityScore_FFHHHHHGIIJEHIJJJIFIJIIIJJIJJJJIHIIJFFIJJIIJIJJIJIJJJJJJFJJJJHHHHHHFFFDFFCEEEEDDDDDDDDDDDDDDDD_Mismatch_1_Sense_+_Library_PoolT
GTGAAATACTGTAAAATGTAATTATTATGACAATGGTTTTGTGCAGCTTCATTAACGCTGTTCACCATGGTTTACCTGTGGATCTGGCAGCTTC
>Frequency_1_QualityScore_FFHHHGHJJJJJJJJJJJEIJJJGIJIJJGIJJJJJHIJJJJJJJJJJJJHIJJJIJJJJJJJJIJJJJJJJHHHHHHFFFFFEEEEEEDBDDD_Mismatch_2_Sense_+_Library_PoolT
GTGAAATACTGTAAAATGTAATTATTATGACAATGGTTTTATGCAGCTTCATTAATGCTGTTCACCATGGTTTACCTGTGGATCTGGCAGCTTC
>Frequency_1_QualityScore_FFHHHHHJHGGHHHHIJIHIIIJJJIIJJJJJJJIIIIJJJJJJJJJJIIIJJJJGIIJJIJIIJJJJJIIJJJHGHFFDEEDEEEEDDADDDD_Mismatch_0_Sense_+_Library_PoolT
CCTGTCTGTGTGTGTTTGTGTGAAATACTGTAAAATGTAATTATTATGACAATGGTTTTCTGCAGCTTCATTAACGCTGTTCACCATGGTTTAC
>Frequency_1_QualityScore_FFHHFHHIGGEGGHHIIGFGFHIJJJIJJJJJJJIJJGIIIIHIJJIJJIJJIJJFHIIJIJJJJJIJJIHHHGHBFFDCEEDDDDDDD;>?CD_Mismatch_0_Sense_+_Library_PoolC
CCTGTCTGTGTGTGTTTGTGTGAAATACTGTAAAATGTAATTATTATGACAATGGTTTTCTGCAGCTTCATTAACGCTGTTCACCATGGTTTAC
>Frequency_1_QualityScore_FDBHFHHGEHIEEHGHIJIGIGHHGIGJJGIJGIIIJIJIGIHHGGGGGGGGJEIIJJGJJIJIEIGAECHHFFFFFDEEEEDECEB@B<@CC:_Mismatch_0_Sense_+_Library_PoolT
TTATTATGACAATGGTTTTCTGCAGCTTCATTAACGCTGTTCACCATGGTTTACCTGTGGATCTGGCAGCTTCATTAGTGCTGTTCGCCATGGT
>Frequency_1_QualityScore_FDFHHHHIIIIJJIJJJJJJJJJJEIIJJIJJIIJFIJJJJJGHIJJJJJJJJJJJJJJJIJJJJHHHHFFFFFFFEEEEEEDDDDDDDDDDDD_Mismatch_1_Sense_+_Library_PoolT
GTTTGTGTGAAATACTGTAAAATGTAATTATTATGTCAATGGTTTTCTGCAGCTTCATTAACGCTGTTCACCATGGTTTACCTGTGGATCTGGC
>Frequency_1_QualityScore_FFHHHHHJJJJJJJJJJJJJIJJJJJJJJJJJHIJJJIJJIJIJJJJJJJJJIJJJJIIIIIFIJJJHHEFFFFEECEDDDDDDDDDDCCDDDC_Mismatch_0_Sense_+_Library_PoolT
TTCTGCAGCTTCATTAACGCTGTTCACCATGGTTTACCTGTGGATCTGGCAGCTTCATTAGTGCTGTTCGCCATGGTTTACCTGTGGATCTGGT
>Frequency_1_QualityScore_FFGHHHHJIJJJJJIIJJJJJGIJJJIJJJJJJIJIJJJGIJJJJJJJJJJJJJJJIJJJJJJHHHFHFFFFFEDEEEEDDDDDDDDDDDDDDD_Mismatch_0_Sense_+_Library_PoolT
TGTGTGAAATACTGTAAAATGTAATTATTATGACAATGGTTTTCTGCAGCTTCATTAACGCTGTTCACCATGGTTTACCTGTGGATCTGGCAGC
>Frequency_1_QualityScore_FFGHHHHJJJJJJJIJIJJJJJIIIIJIJJJJJJJJIJJJHIJJJJJIIJJJJJJJJJJJIJJJJIJJJHHHHHHFFFFFEEDDCEDDDDDDDD_Mismatch_0_Sense_+_Library_PoolT
TTGTGTGAAATACTGTAAAATGTAATTATTATGACAATGGTTTTCTGCAGCTTCATTAACGCTGTTCACCATGGTTTACCTGTGGATCTGGCAG
>Frequency_1_QualityScore_ADHHHHGIJJJJJJJIJHIJJJJJJJJJJJJJIJJIIJJJJJJJJIJGIIJJHHJJIJJJJJIHGHGHH@DFDEEEDEEEDCDDEDCDDDDDDB_Mismatch_1_Sense_+_Library_PoolT
TAATTATTATGACAATGTTTTTCTGCAGCTTCATTAACGCTGTTCACCATGGTTTACCTGTGGATCTGGCAGCTTCATTAGTGCTGTTCGCCAT
>Frequency_1_QualityScore_EFHFHGHJIGHGIGGIEHGJJJIHGIFIIJJJIJJIGIGGHIDGHHIJJJIJJJGHIJJJBGGGIIJJJFGIGIIIFEEHGHFFFFFD_Mismatch_1_Sense_+_Library_PoolT
TTCATCCTGTCTGTGTGTGTTTGTGTGAAATACTGTAAAATGTAATTATTATGACAATGGTTTTCTGCAGCTTCATTAATGCTGTTCA
>Frequency_1_QualityScore_DFHHGCFHDEFGHHHFHGGHIJJIIIIIJIGJGDGIIGBHGDHIIIJJDAGHJJJI?BFHGEGCCGHEHHGJJJGG7BDDDC>DEEDDDC;>AC_Mismatch_0_Sense_+_Library_PoolT
TCCTGTCTGTGTGTGTTTGTGTGAAATACTGTAAAATGTAATTATTATGACAATGGTTTTCTGCAGCTTCATTAACGCTGTTCACCATGGTTTA
>Frequency_1_QualityScore_BBDD:CD?EBBE?3CE+A@<+<CBF9:??E??1?1??9?B899DEEIDEEA??BCEIC3/@CA=C@CEDDADDI?37))((77;7>;@>;@AAA_Mismatch_2_Sense_+_Library_PoolT
TTGCCCCTTCTTCTGGATTCATCCTGTCTGTGTGTGTTTGTGTGAAATACTGTAAAATGTAATTATTATGACAATGGTTTTCTGCAGCTTCAAA
>Frequency_1_QualityScore_FFHHDHHJIJJJJJJJJJIJJIJJJJIJJIJJJJJJJJIIJIJIJJJJIHIJJIIJJJIIHHHHGGFFFDEFEEDDDDDBDD@CBCCDDDDDDC_Mismatch_0_Sense_+_Library_PoolT
ATGGTTTTCTGCAGCTTCATTAACGCTGTTCACCATGGTTTACCTGTGGATCTGGCAGCTTCATTAGTGCTGTTCGCCATGGTTTACCTGTGGA
>Frequency_1_QualityScore_FFHHHHHJJJJJJJJJJIJHHIIHIHIHIGIIGHIHIJJIIJIJJJJIJJJJFGIIIJJJJJJIIIIIIJHIJJIHHHEEHFFFFFFFCCCDDD_Mismatch_0_Sense_+_Library_PoolT
TTCTTCTGGATTCATCCTGTCTGTGTGTGTTTGTGTGAAATACTGTAAAATGTAATTATTATGACAATGGTTTTCTGCAGCTTCATTAACGCTG
>Frequency_1_QualityScore_FFHHHHHGHHIIJJJHIHHIJIIJJJJJJJJJJJJJJJJJJJBIIJJJJIJJFHHIJJIJJIJIJJHIHHHHHHHFFFFFFDEEDECDDDDDDD_Mismatch_2_Sense_+_Library_PoolT
GTCTGTGTGTGTTTGTGTGAAATACTGTAAAATGTAATTATTATGACAATGGTTTTCTGCAGCTTCATTAGTGCTGTTCACCATGGTTTACCTG
>Frequency_1_QualityScore_FFHHHH>FHIJJGIHIIJJJJHJIHIJDGIIIIIJJJJIIJJJJIJJJJJJJJGICHG;@GIGH>CHIDCHHE@:?CDFE@CAAEDCC:(;>CC_Mismatch_1_Sense_+_Library_PoolT
AAAATGAAATTATTATGACAATGGTTTTCTGCAGCTTCATTAACGCTGTTCACCATGGTTTACCTGTGGATCTGGCAGCTTCATTAGTGCTGTT
>Frequency_1_QualityScore_FFHHHHHJJJJJHJJJJIJJIJJJJJJJJJFHIJJJJJJJJJJJJJJJJJJJJJIJJJJJJJJJHJJJJJJJIJJJIHHHHHHFFFFECEEEED_Mismatch_2_Sense_+_Library_PoolT
TACTGTAAAATGTAATTATTATGACAATGGTTTTCTGCAGCTTCATTAATGCTGTTCACCATGGTTTACCTGTGGATCTGGCAGCTTCATTAGC
>Frequency_1_QualityScore_FEHFHHHJJJJJJIIJJIJJJJJEIJJJJIIIJJJJIJIIJJJJIIIBBGHIJJIIJJIJJJJJJJIJIGHIGIHHHHGHHEEFFEDEEECE@D_Mismatch_2_Sense_+_Library_PoolT
GTGTGTGTTTGTGTGAAATACTGTAAAATGTAATTATTATGACAATGGTTTTATGCAGCTTCATTAATGCTGTTCACCATGGTTTACCTGTGGA
>Frequency_1_QualityScore_FFHHHHHJJJIJJJJHJJHJJJJJJJIJHHIJIJJJIJJJJJJJJJJIJJJJJIJJJIJJJJHIIJIJJHGIGHHHHFFFFFDEEDDEEEDDDD_Mismatch_0_Sense_+_Library_PoolT
CTGTAAAATGTAATTATTATGACAATGGTTTTCTGCAGCTTCATTAACGCTGTTCACCATGGTTTACCTGTGGATCTGGCAGCTTCATTAGTGC
>Frequency_1_QualityScore_FFHGHHHJJJJJJIIJJIJJJIJJJJJJJJIJJIJJJJJJJJJJIJJHJJJJJJJIJJJIJJJJIJHHHFHFFFFFFEEEEEEEDDDDDDDACD_Mismatch_0_Sense_+_Library_PoolT
ATTATGACAATGGTTTTCTGCAGCTTCATTAACGCTGTTCACCATGGTTTACCTGTGGATCTGGCAGCTTCATTAGTGCTGTTCGCCATGGTTT
>Frequency_1_QualityScore_FFHHHHHJJJJJJIIJJJJJJJJJJJJJJJJJJJJJJJJJJJJJJJJHHIJJJJJIIJJJJJJIJJHHHHFFFFFFEEEEEEEDCDDDDDDCDD_Mismatch_0_Sense_+_Library_PoolC
ATTATGACAATGGTTTTCTGCAGCTTCATTAACGCTGTTCACCATGGTTTACCTGTGGATCTGGCAGCTTCATTAGTGCTGTTCGCCATGGTTT
>Frequency_1_QualityScore_DDHAFF:CFGGGHII@F>EH4F,CBFFEFGGHIIEEHCGGIIIBHIIIIFGGGHHICGGA<FHAHHF@A;D==@=7=?>AEEEECEB?<BBBAC_Mismatch_0_Sense_+_Library_PoolT
TTCTGGATTCATCCTGTCTGTGTGTGTTTGTGTGAAATACTGTAAAATGTAATTATTATGACAATGGTTTTCTGCAGCTTCATTAACGCTGTTC
>Frequency_1_QualityScore_FFHHHHHJJJJJJIJJJIJIJJIIGIJIJJJJJJJJJDHIJJJJJJJJJJJIJIIIIJJJJGJIIGHIEHIJJIHHHHHHFFFFFDEEEEDDDD_Mismatch_1_Sense_+_Library_PoolT
TGTGAAATACTGTAAAATGTAATTATTATGACAATGGTTTTCTGCAGCTTCATTAATGCTGTTCACCATGGTTTACCTGTGGATCTGGCAGCTT
>Frequency_1_QualityScore_FFHHFHHJJIJJJIJJIHGJIJJIIGIFFHIGJIIGGHGIJGJJJGHIJIIGJJJJJIJJIGIGGIHHHHHHDFFFDDDDDDCBDDDDCCCCDC_Mismatch_0_Sense_+_Library_PoolT
TGGTTTTCTGCAGCTTCATTAACGCTGTTCACCATGGTTTACCTGTGGATCTGGCAGCTTCATTAGTGCTGTTCGCCATGGTTTACCTGTGGAT
>Frequency_1_QualityScore_FFHHHHHIJJJHHFHGHJJJJGIIIIJIJJJJJIIJJJJJFIIJJJJJJJJJJJJJIJCHIJIJJIJJJIJIJJHGHHHHHFFFFEFEEEEEAC_Mismatch_2_Sense_+_Library_PoolT
CATCCTGTCTGTGTGTGTTTGTGTGAAATACTGTAAAATGTAATTATTATGACAATGGTTTTATGCAGCTTCATTAATGCTGTTCACCATGGTT
>Frequency_1_QualityScore_FFGHHHHIJJJJJIJJJJJJJIJJJJJJJJJHIJJJJJJJJJIJJIJJJJJJJJJIIJJJJJJIJGIJJHIIJGIJJHHHHHFFFFCEEEEFEC_Mismatch_2_Sense_+_Library_PoolT
ATACTGTAAAATGTAATTATTATGACAATGGTTTTATGCAGCTTCATTAATGCTGTTCACCATGGTTTACCTGTGGATCTGGCAGCTTCATTAG
>Frequency_1_QualityScore_DDFDDDHE?<FHGIGECGHIECDHI<ACEE@<FD?BHCHGHGIG<GGGGGHDHICE=FH=AFIBHHG@>?CEEC>>BD?BCEC>DCCC5>>CC>_Mismatch_0_Sense_+_Library_PoolT
TAAAATGTAATTATTATGACAATGGTTTTCTGCAGCTTCATTAACGCTGTTCACCATGGTTTACCTGTGGATCTGGCAGCTTCATTAGTGCTGT
>Frequency_1_QualityScore_FFGHFH?CEFHIDHGGGHIIIHBFAFGEIGIIIIBBAGHHHF?FHGIGII@FEH@FGHIBFGHEIIIII@=@@EGICGHB>EHFFDFDEEEE@@_Mismatch_2_Sense_+_Library_PoolT
GTTTGTGTGAAATACTGTAAAATGTAATTATTATGACAATGGTTTTATGCAGCTTCATTAATGCTGTTCACCATGGTTTACCTGTGGATCTGGC
>Frequency_1_QualityScore_FFHHHHHIHIJJJJJJJJJJJJJJJIIJJJJJJJJJJJJJJJJEHIJJIJIJJJIJJJJJJIJIJIJJJIJIHHHHHHFFFFFDEDEEEDCDDD_Mismatch_0_Sense_+_Library_PoolT
TGTTTGTGTGAAATACTGTAAAATGTAATTATTATGACAATGGTTTTCTGCAGCTTCATTAACGCTGTTCACCATGGTTTACCTGTGGATCTGG
>Frequency_1_QualityScore_FFHHHHHJJJJJJJJJIJIJJJJJJJAGHJJJJIJIJJJJJJJJJJGIIIIJJJJIJJJIGGIGIIJGHEHGHFFFFFDDDEDDDEDECDDDED_Mismatch_1_Sense_+_Library_PoolT
GTAAAATTTAATTATTATGACAATGGTTTTCTGCAGCTTCATTAACGCTGTTCACCATGGTTTACCTGTGGATCTGGCAGCTTCATTAGTGCTG
>Frequency_1_QualityScore_FFHDFHHIHJJJIIJJHFHEFDHHIIJHHGHIHJJJJIJJIJJJJJIIJEIIIJJJIEIIJJIIHIIIIEHGIIHHHHGHFFFFFDDDBDDDEC_Mismatch_2_Sense_+_Library_PoolT
TGGATTCATCCTGTCTGTGTGTGTTTGTGTGAAATACTGTAAAATGTAATTATTATGACAATGGTTTTCTGCAGCTTCATTAACGCTGTTCAAA
>Frequency_1_QualityScore_FFHHHHHJJJJJJJJGHIJJJJJHIJEIJJJJJJJIJJJJJJJJIJJJJIJIHHHFFFE@CECEDDDCDDDDCDDD>CDCCD@CDEDDDDEDDD_Mismatch_0_Sense_+_Library_PoolT
CGCTGTTCACCATGGTTTACCTGTGGATCTGGCAGCTTCATTAGTGCTGTTCGCCATGGTTTACCTGTGGATCTGGTAGTGGTATTGATCTGTT
>Frequency_1_QualityScore_FFHHHFHIJJIHIGIIIGIIJJJIJJIJJJIIJJIJJJJJJJIJJIJIBGGIGIJJIIJJHHG_Mismatch_0_Sense_+_Library_PoolT
GTGTGTGTTTGTGTGAAATACTGTAAAATGTAATTATTATGACAATGGTTTTCTGCAGCTTCA
>Frequency_1_QualityScore_DADDBDFHHI?8@A@FEEA?FF:E>F?CFGH@DBFGH<FHC?@BGGIIEH>8=@HG=8)-445;=;@CD??CCCC3;;(>>>>5::@A<,5>@A_Mismatch_0_Sense_+_Library_PoolT
TCATTAACGCTGTTCACCATGGTTTACCTGTGGATCTGGCAGCTTCATTAGTGCTGTTCGCCATGGTTTACCTGTGGATCTGGTAGTGGTATTG
>Frequency_1_QualityScore_FFHHHHHJJJJJJIJHHJIIIJJJIJJJJIJIJIIIJJJJJJIGHJIJIJJJIIIIIJIJJIJEIJIJJIGIIJHHEHHFFFFFFEECEEDEDD_Mismatch_0_Sense_+_Library_PoolT
TGCCCCTTCTTCTGGATTCATCCTGTCTGTGTGTGTTTGTGTGAAATACTGTAAAATGTAATTATTATGACAATGGTTTTCTGCAGCTTCATTA
>Frequency_1_QualityScore_FFHHHHHJJIJHIHHJJIJIIIIIJJJJJJJJIIJJIJIJIIJIJJJJJJIJJIJJHIJJIJJJIJJJJEGHIIHHHHHHFFFFFFEDEECCDD_Mismatch_2_Sense_+_Library_PoolT
TCCTGTCTGTGTGTGTTTGTGTGAAATACTGTAAAATGTAATTATTATGACAATGGTTTTCTGCAGCTTCATTAGTGCTGTTCACCATGGTTTA
>Frequency_1_QualityScore_FBFFFHHHIIJJJJJJJIIIIJIJIJHGJJJJJJJJJJJJJIJJFGIJIJIIJJIJIJIJJJJIJIJIIHIEIGIHHHCEEFFFFFCEEEDDDD_Mismatch_2_Sense_+_Library_PoolT
GTGTTTGTGTGAAATACTGTAAAATGTAATTATTATGACAATGGTTTTCTGCAGCTTCATTAGTGCTGTTCACCATGGTTTACCTGTGGATCTG
>Frequency_1_QualityScore_FFHHHHHJJJJIJJJJJJJJJJJJHIJJJJJJJJJJJJIJJJJJJJJJJJJJJJJJJJHIJJIJJJIJHGHHHHFFFFDEEEEEFEDDDDEDDD_Mismatch_1_Sense_+_Library_PoolT
AAAATGTAATTATTATGACAATGGTTTTCTGCAGCTTCATTGACGCTGTTCACCATGGTTTACCTGTGGATCTGGCAGCTTCATTAGTGCTGTT
>Frequency_1_QualityScore_FFHHHHHFHIJJJJJJJJJJJIJJJJJJJJJJJJJJJJJJJHJJJJJJJIIIJJJJJJJIJIJJJHHHHHHEFFFFFFDDDBBDDCCDDDDDDD_Mismatch_0_Sense_+_Library_PoolT
ACAATGGTTTTCTGCAGCTTCATTAACGCTGTTCACCATGGTTTACCTGTGGATCTGGCAGCTTCATTAGTGCTGTTCGCCATGGTTTACCTGT
>Frequency_1_QualityScore_DDHFHBHIEHIIGJHIIEGGHGIIJIJFHGGDHHIDG?BEHFGGHGDEHIGEGCEGEIII;F@DHI>GHEHIGHEHFHHCEFFFEDEDE<C>A@_Mismatch_2_Sense_+_Library_PoolT
GTTGCCCCTTCTTGTGGATTCATCCTGTCTGTGTGTGTTTGTGTGAAATACTGTAAAATGTAATTATTATGACAATGGTTTTATGCAGCTTCAT
>Frequency_1_QualityScore_DD?D?CD<:<EBF8@??1???CDCC<D0:)BB?4D9BDEE<C@CAB@;=AC=A4)=7?>>?AC@D8<=?>>5;=>;AAA>A355>>AA_Mismatch_0_Sense_+_Library_PoolT
CAGCTTCATTAACGCTGTTCACCATGGTTTACCTGTGGATCTGGCAGCTTCATTAGTGCTGTTCGCCATGGTTTACCTGTGGATCTGG
>Frequency_1_QualityScore_FFHHHHHJJJJJJJJJJJJJJJJJJJJJJJJHIJJJJJJIJJJIJJJIJJJIJJIIJJIJHIJJJGIHHFDDFDEAEEEDDDDDCCACDDDD@:_Mismatch_0_Sense_+_Library_PoolT
TCTGCAGCTTCATTAACGCTGTTCACCATGGTTTACCTGTGGATCTGGCAGCTTCATTAGTGCTGTTCGCCATGGTTTACCTGTGGATCTGGTA
>Frequency_1_QualityScore_FFHHHHHJJJJJJIJJGIJJJJJJHIJHIJJJIJIJJJJJIJJIIIIJIJJJJJJJIHHHHHHFFFFFECCCCEDDDA@CCCDACCDDCEDEDC_Mismatch_0_Sense_+_Library_PoolT
ACGCTGTTCACCATGGTTTACCTGTGGATCTGGCAGCTTCATTAGTGCTGTTCGCCATGGTTTACCTGTGGATCTGGTAGTGGTATTGATCTGT
>Frequency_2_QualityScore_EFHHHHGJIJJJJJJIIJIIJGIIIJJJJJJJJGHIIIIJJGIJJJIJHHIIJIIJJIJIIIGIIIIGGDEDDEDECACCDDDDDCCCCDDDDD_Mismatch_0_Sense_+_Library_PoolC
TTTCTGCAGCTTCATTAACGCTGTTCACCATGGTTTACCTGTGGATCTGGCAGCTTCATTAGTGCTGTTCGCCATGGTTTACCTGTGGATCTGG
>Frequency_1_QualityScore_DFHHGHHJJJIIIJHGFHGIIJJJHIHIJGIGIIJJJJJCHHHGGHHHGIJGIJHGHFHHFCFFDEEEEEEDDDDDDFEDDBDDDBDDDDDDDD_Mismatch_0_Sense_+_Library_PoolC
ATTCATCCTGTCTGTGTGTGTTTGTGTGAAATACTGTAAAATGTAATTATTATGACAATGGTTTTCTGCAGCTTCATTAACGCTGTTCACCATG
>Frequency_1_QualityScore_FFHHHHHJJJJIFJIIJIJJIIGJIJJJJJHIIJJJJIJJJJJJJIJIJJJJJJJJJJJJJJIJGHIJIIIHGHHHFFFFFFDDDEDDDEEEDD_Mismatch_0_Sense_+_Library_PoolC
TACTGTAAAATGTAATTATTATGACAATGGTTTTCTGCAGCTTCATTAACGCTGTTCACCATGGTTTACCTGTGGATCTGGCAGCTTCATTAGT
>Frequency_1_QualityScore_B2=+2<+22CAE>+3C:,AF@;@?8:DDFDEIII30*9BDB9D*9?DDEDB:BACA;)7A==A=77?_Mismatch_0_Sense_+_Library_PoolC
GTTTTCTGCAGCTTCATTAACGCTGTTCACCATGGTTTACCTGTGGATCTGGCAGCTTCATTAGTGC
>Frequency_1_QualityScore_ADDHBFHHGII4:FFHGHIIIDGEGEHDHIGGGEGDHIIIIIIG<DDFCGICHB=CHGIHBHIIIFE<A?@DDC><BCBBAC<8@BBCC@@<>C_Mismatch_2_Sense_+_Library_PoolC
TATGACAATGGTTTTCTGCAGCTTCATTAATGCTGTTCACCATGGTTTACCTGTGGATCTGGCAGCTTCATTAGCGCTGTTCGCCATGGTTTAC
>Frequency_1_QualityScore_FFHHFHFFHJJJGIIIIJJJIJJJIJJJJJJGIIIJJJJJJJJJJHIJJDGIJJJJJJJJIJJJJJJJJGIHHHFFFFFFEEECECDDDDDCDD_Mismatch_0_Sense_+_Library_PoolC
TGTGTGTGTTTGTGTGAAATACTGTAAAATGTAATTATTATGACAATGGTTTTCTGCAGCTTCATTAACGCTGTTCACCATGGTTTACCTGTGG
>Frequency_1_QualityScore_FFHHGHFFHIEHEFGFFGIIGCBEHIJJJJIIFHIIJJGDGGIEIGGIIJIJJJJCG=CEHGIGGGHIJIEHHEHHFDFC>A@ADDCDCC>>AB_Mismatch_0_Sense_+_Library_PoolC
ATCCTGTCTGTGTGTGTTTGTGTGAAATACTGTAAAATGTAATTATTATGACAATGGTTTTCTGCAGCTTCATTAACGCTGTTCACCATGGTTT
>Frequency_1_QualityScore_FFHHHHHJJJJJJJJJJJIHGIIJGIJJJJJJJJJJJHIJJJJJJJIJJIJHIJIJIJIJJJJJIJJJJGFHHHHHFFFDFEEEEEEDDDDDDD_Mismatch_1_Sense_+_Library_PoolT
CGTGAAATACTGTAAAATGTAATTATTATGACAATGGTTTTCTGCAGCTTCATTAGTGCTGTTCACCATGGTTTACCTGTGGATCTGGCAACTT
>Frequency_1_QualityScore_FFFHFDHIJEIJJJIJDHIIIIIIGIJJJJJJJJJJIJGJJJJJHIJIJJJIJFIIGJIIIIJIJIIHHBBEFDDDDDDDCCDDDDDACDDDDD_Mismatch_2_Sense_+_Library_PoolT
GGTTTTATGCAGCTTCATTAATGCTGTTCACCATGGTTTACCTGTGGATCTGGCAGCTTCATTAGCGCTGTTCGCCATGGTTTACCTGTGGATC
>Frequency_1_QualityScore_FDHHHHHJJJJJJJJIJJIJJJJJJHIIJJIJJJJHJJJJJJJIIJJJJJJIJJJJJJJJJJJJJJJHGFFFFDDDDDDCDDDDDDDDDDCDCC_Mismatch_1_Sense_+_Library_PoolT
GTTTTCTGCAGCTTCATTAATGCTGTTCACCATGGTTTACCTGTGGATCTGGCAGCTTCATTAGCGCTGTTCGCCATGGTTTACCTGTGGATAT
>Frequency_1_QualityScore_FFHGHHHJJJJIJGIJJJJFJHJJJJJGJJIJIGIIJJJIJJJJJJIHIJJIJJJIEGIIJCGGHIJGGHHIGEHDHHHFFFFF7>ABBCD>A?_Mismatch_2_Sense_+_Library_PoolT
ATTATGACAATGGTTTTCTGCAGCTTCATTAGTGCTGTTCACCATGGTTTACCTGTGGATCTGGCAACTTCATTAGTGCTGTTCGCCATGGTTT
>Frequency_1_QualityScore_FFHHHHHJJJJJJJJJIIJJJJJJJJJJJJJJJJJJJJJJJJJJJJJIIJHIIJJJJJIJFJJJJJJJJGIIIHHGHHHFFFDDDDDDDDDDDC_Mismatch_2_Sense_+_Library_PoolT
ATTATTATGACAATGGTTTTATGCAGCTTCATTAATGCTGTTCACCATGGTTTACCTGTGGATCTGGCAGCTTCATTAGCGCTGTTCGCCATGA
>Frequency_1_QualityScore_FDFFFHFGEBEHIIFACFHHAEHHHIGGIIIGGECHEA:?:CGHHHIIHIEHIEHIGIIIICFHICBFHCCC@EAHGHIH=A>?@DFFFFCCCC_Mismatch_0_Sense_+_Library_PoolT
GTGTGAAATACTGTAAAATGTAATTATTATGACAATGGTTTTCTGCAGCTTCATTAGTGCTGTTCACCATGGTTTACCTGTGGATCTGGCAACT
>Frequency_1_QualityScore_FFHHHFHJJJJIJJJJJJJJJJIIGIIJJIIJIJJJJIJHIIIIJJIHIFIJIJJJJJJJJJJIDHIGHDHIGHHHGFFFDEEAEDDDDDDDCD_Mismatch_2_Sense_+_Library_PoolT
AATGGTTTTCTGCAGCTTCATTAGTGCTGTTCACCATGGTTTACCTGTGGATCTGGCAACTTCATTAGTGCTGTTCGCCATGGTTTACCTGTGG
>Frequency_1_QualityScore_FFHFHHHJJJJJIIJJJHJJHIFHIIJIIIJJIJIJJHHIHGJIJJIIIIJJJJJJJJJJJIIIIIJIIHIHGHHFFDCEEECDDDDDDDDDCD_Mismatch_2_Sense_+_Library_PoolT
TGGTTTTCTGCAGCTTCATTAGTGCTGTTCACCATGGTTTACCTGTGGATCTGGCAACTTCATTAGTGCTGTTCGCCATGGTTTACCTGTGGAT
>Frequency_1_QualityScore_FFBFDHHIGHIIICF>FDHIGHHHHG>HHGIGIHIIHDGIHDGFEHGECHIIIIIICCDGGGGGBHGFHCGHIEEDEHHGFECDDFCFECDEDD_Mismatch_1_Sense_+_Library_PoolT
GTGAAATACTGTAAAATGTAATTATTATGACAATGGTTTTATGCAGCTTCATTAATGCTGTTCACCATGGTTTACCTGTTGATCTGGCAGCTTC
>Frequency_1_QualityScore_DEHHHHHJIJJJJHIJJJIIJJIJJJJJJIJJGGJJJJJJJJJJJIJIGIJJGIJGIHJIGIIIIGJJJHIIJJHHHHHHFFFDDDBDDDDD?B_Mismatch_2_Sense_+_Library_PoolT
TAATTATTATGACAATGGTTTTATGCAGCTTCATTAATGCTGTTCACCATGGTTTACCTGTGGATCTGGCAGCTTCATTAGCGCTGTTCGCCAT
>Frequency_1_QualityScore_FFHHFHHJJJJJJIJJJIJJJJIHIJJIIJJJJIJJJJFGGIIJJIGEHIIEIHJJJIJJIJJIHGIGGCHGEEFBHFFFCC@CEDDDDCACCD_Mismatch_2_Sense_+_Library_PoolT
ATGGTTTTCTGCAGCTTCATTAGTGCTGTTCACCATGGTTTACCTGTGGATCTGGCAACTTCATTAGTGCTGTTCGCCATGGTTTACCTGTGGA
>Frequency_1_QualityScore_DAFDDHF9@B<EB@4CEHED<FHGIICFGGGIGGIIIDCDGCGCDFHGII>F?FEHGC<8C=@>8<DE5=3;8=;A;?;@@5@CCCCCCA@>@:_Mismatch_1_Sense_+_Library_PoolT
TTTTCTGCAGCTTCATTAATGCTGTTCACCATGGTTTACCTGTGGATCTGGCAGCTTCATTAGCGCTGTTCGCCATGGTTTACCTGTGGATATG
>Frequency_1_QualityScore_FFHHHGHJJJIIGIIJJJJJJIJJJJJJJGIJJJJJJIJJIJJJJJJJJJJJJJJJJJJJJJJIHHHHFFBEDCCCCCDDDDDDACDCDDCDCD_Mismatch_1_Sense_+_Library_PoolT
TGCAGCTTCATTAATGCTGTTCACCATGGTTTACCTGTGGATCTGGCAGCTTCATTAGCGCTGTTCGCCATGGTTTACCTGTGGATATGGTAGT
>Frequency_1_QualityScore_FFHFFHHGIIGECHBHIFIJGHHFIIJIDGIEGHIGCHIJIFHGIGIBHIGEJGDGIHHHEIGEHHEFF@B9@>C@CCC;@A@;@:;@@>?5:A_Mismatch_2_Sense_+_Library_PoolT
TTTCATTAATGCTGTTCACCATGGTTTACCTGTGGATCTGGCAGCTTCATTAGCGCTGTTCGCCATGGTTTACCTGTGGATATGGTAGTGGTAT
>Frequency_1_QualityScore_FFHHHHHJJHIJJJJJJJIIJJIIJIJJJHIJJJJJJHJJIIIJJJJJJJJJJIJJIIIJIIJEHHHFFFDEEEEEDEDDDDDDACCDDDCCDC_Mismatch_1_Sense_+_Library_PoolT
TGCAGCTTCATTAATGCTGTTCACCATGGTTTACCTGTGGATCTGGCAGCTTCATTAGCGCTGTTCGCCATGATTTACCTGTGGATCTGGTAGT
>Frequency_1_QualityScore_FFHHHHHJJJJJIJJJIJJHHJJJJIJJJJJJJJJJJJJJJJJIIJJJJJJJJFHIIIJJJGIJJJIJJIHIICHGHGHFFFFFDDDBCDDDDD_Mismatch_2_Sense_+_Library_PoolC
GTAATTATTATGACAATGGTTTTATGCAGCTTCATTAATGCTGTTCACCATGGTTTACCTGTGGATCTGGCAGCTTCATTAGCGCTGTTCGCCA
>Frequency_1_QualityScore_?BDDBFAFF?EFAB<A@FHEFGIIG><B*?C?FDFHBHBHD<DGIIIDHIIGGBGCEEBDE@F@A4@EEEAE;?@BDBCCC;@;@CCC>;;?BB_Mismatch_2_Sense_+_Library_PoolC
TGCAGCTTCATTAGTGCTGTTCACCATGGTTTACCTGTGGATCTGGCAGCTTCATTAGTGCTGTTCGCCATGGTTTACCTGTGGATCTGGTGGT
