# Supplementary material for: Differential Gene Expression Reveals Candidate Genes for Drought Stress Response in Abies alba (Pinaceae)
Source: PLoS One. 2015 Apr 29;10(4):e0124564. doi: 10.1371/journal.pone.0124564 (PMC4414588; doi:10.1371/journal.pone.0124564)
Supplement: S2 File — (GZ) [file pone.0124564.s002.gz › comp18687_c0_seq1 #or# comp18687_c0_seq2.fa]

>comp18687_c0_seq1 len=438 path=[1:0-404 530:405-437]
GTTACTAGCGATCGTCGTCATGGTCATGAGCTCGCGGTCTTCACATCATCGAGAACCGTCTCCAGAGAAAATATCAGTACCCCTTGAGAGGCGTCTTGCGAGATATTTTTTGCCCTTTGGTGGTAGGAGAGGGTAGTTTCACTGTATATCGCGGGAACCTGTTCTAGTTGTCGTTGAGTATGAACATGAAAATTTGCCGGTACAACTTACAGGGCCCATTTCTGAGTGTACTTGGAATTATTTATTATGGGAATATTTGCAGCTCTGTAATGGATATCCTTGTCTGCCAGAAAGCAGCTTTATTTCCAAGTTGCAACTTGAAAAGCCGAAAGCTTTATGAGCTGTCCTATTCTCCTGCCGAATTTATTGCAGAGTGAAACATGTGTTGTAATCTATTTTGTTAATTAAGACCCTGAGATGTGGTACAACGGCACTTGT
>comp18687_c0_seq2 len=481 path=[1:0-404 406:405-480]
GTTACTAGCGATCGTCGTCATGGTCATGAGCTCGCGGTCTTCACATCATCGAGAACCGTCTCCAGAGAAAATATCAGTACCCCTTGAGAGGCGTCTTGCGAGATATTTTTTGCCCTTTGGTGGTAGGAGAGGGTAGTTTCACTGTATATCGCGGGAACCTGTTCTAGTTGTCGTTGAGTATGAACATGAAAATTTGCCGGTACAACTTACAGGGCCCATTTCTGAGTGTACTTGGAATTATTTATTATGGGAATATTTGCAGCTCTGTAATGGATATCCTTGTCTGCCAGAAAGCAGCTTTATTTCCAAGTTGCAACTTGAAAAGCCGAAAGCTTTATGAGCTGTCCTATTCTCCTGCCGAATTTATTGCAGAGTGAAACATGTGTTGTAATCTATTTTGTTAATAATTTTTATTAAAAGAAAATCTACATGTAATATTTTAATTTTAATTCTAATGGATGTGTCTATGTTTTAATTTCTA

>Frequency_2_QualityScore_FFGHHHHJJJJJJJJJIJHGIIIIHIIJIJIIIIIJIIGIIGIGIJIJIHHGGHEEFFEFECDCCDCCCCDDDCDCDCBCCDCEE7?BC?BCDC_Mismatch_0_Sense_+_Library_PoolT
TTCACTGTATATCGCGGGAACCTGTTCTAGTTGTCGTTGAGTATGAACATGAAAATTTGCCGGTACAACTTACAGGGCCCATTTCTGAGTGTAC
>Frequency_2_QualityScore_FFGEGHFHIAGIHFHICIIIIIJEHECCGGIHIIGIIIIGIIIIIIIIIIIIIIIJJIIIGIGIIJEIIHIIHGGHHGFFFFEFEDCDC;@BCC_Mismatch_1_Sense_+_Library_PoolT
ACAACTTACAGGGCCCATTTCTGAGTGTACTTGGAATTATTTATTATGGGAATATTTGCAGCACTGTAATGGATATCCTTGTCTGCCAGAAAGC
>Frequency_2_QualityScore_FFGHHGHJJIJJJHIJIIJJIIJIIIIJJJIIJJJJHIIIIIIIIHIFHHFEFFGGFEEEEEEEEDEDDDAADDDDDDDCDDCCDDCDDEEEAC_Mismatch_0_Sense_+_Library_PoolT
GGTAGTTTCACTGTATATCGCGGGAACCTGTTCTAGTTGTCGTTGAGTATGAACATGAAAATTTGCCGGTACAACTTACAGGGCCCATTTCTGA
>Frequency_2_QualityScore_EECCEGFGFFFEGIGAEBEHIHFGIGHIHHEGCEIEIHGDGEHGEFHHCE9CGEGGHEGHHFCECACEC=AC>AAACCCA?AA?CCCCCBBBCA_Mismatch_1_Sense_+_Library_PoolT
CAGCTTTATTTCCAAGTTGCAACTTGAAAAGCCGAAAGCTTTATGAGCTGTCCTATTCTCCTGCCGAATTTATTGCAGAGTGAAACATCTGTTG
>Frequency_2_QualityScore_FFGHHHHIIJJJIHIHIGIIJIIIJHIIGIGIIJJIJJJJJGIIJIIIHHGFEDDCDDDCDDCDDDDDDCDDEEEDDD?CCDDDEDDDCDCCDE_Mismatch_0_Sense_+_Library_PoolT
TCGCGGGAACCTGTTCTAGTTGTCGTTGAGTATGAACATGAAAATTTGCCGGTACAACTTACAGGGCCCATTTCTGAGTGTACTTGGAATTATT
>Frequency_2_QualityScore_FFHHHHGIJJJJJJJJJJJJJIAEGCEGIEHGGIJ?EGIIIIGIIIGHIIIIIGGECDDDDDDCCDECDEEDCDDDDDCDBCCDCDCCCDD_Mismatch_0_Sense_+_Library_PoolT
CGAGATATTTTTTGCCCTTTGGTGGTAGGAGAGGGTAGTTTCACTGTATATCGCGGGAACCTGTTCTAGTTGTCGTTGAGTATGAACATGA
>Frequency_2_QualityScore_FFHHHHHJDGIEHIIGHCGIJEGIGHIIIJIJGIJJJJJJJJIHHGFFFFEEEEDCEEDDDACDCCCDDCCEDDDDDDDDDDDDCDDDBDDDDD_Mismatch_0_Sense_+_Library_PoolT
CCCTTTGGTGGTAGGAGAGGGTAGTTTCACTGTATATCGCGGGAACCTGTTCTAGTTGTCGTTGAGTATGAACATGAAAATTTGCCGGTACAAC
>Frequency_1_QualityScore_FFHHHHHJJJIJHIIIIJJJJIIJIGIJJJJJJJJJJIJIGGIJJIIJJJJJJEIGIJJJJIJJJIJJJGIJJJJEEHHGHFFFFECCECEEEE_Mismatch_1_Sense_+_Library_PoolT
CCCATTTCTGAGTGTACTTGGAATTATTTATTATGGGAATATTTGCAGCACTGTAATGGATATCCTTGTCTGCCAGAAAGCAGCTTTATTTCCA
>Frequency_1_QualityScore_FFHHHHHJJJJJJJJJJJIJJJJJJJJJJJJJJJJJJJJJJIJIJJJJJJJJJHIJJJJIIHIJIHHHHHHDFFFFFEEEEDEDEEDDDDDDDB_Mismatch_0_Sense_+_Library_PoolT
TAATGGATATCCTTGTCTGCCAGAAAGCAGCTTTATTTCCAAGTTGCAACTTGAAAAGCCGAAAGCTTTATGAGCTGTCCTATTCTCCTGCCGA
>Frequency_1_QualityScore_FFHHHFHGIIIJJJJIJJIJJJIJJJJJJJIJIJJJJJJJJJIJJJGIIJJJJJIJJJJJIJJIJJJJJCHIIJHHHHHFFFFFFFEDECEDDC_Mismatch_1_Sense_+_Library_PoolT
CTGAGTGTACTTGGAATTATTTATTATGGGAATATTTGCAGCACTGTAATGGATATCCTTGTCTGCCAGAAAGCAGCTTTATTTCCAAGTTGCA
>Frequency_1_QualityScore_FFHHHHHJJJJJJJJIJJJIJIHIJJIJGIJJJJJJJIJJJIJJJJJJJJJJJIJJGGJJJJJJGGIJIGIIJHHHGHEFFFDCDDDDDDDCDC_Mismatch_1_Sense_+_Library_PoolT
TATGGGAATATTTGCAGCTCTGTAATGGATATCCTTGTCTGCCAGAAAGCAGCTTTATTTCCAAGCTGCAACTTGAAAAGCCGAAAGCTTTATG
>Frequency_1_QualityScore_FFHHHHHJJJJJJIJJJJJJJJIJJJJJJJJJJJJJJJJJJJJJJJJJJJJJJJIIHHHHHHFFFFFDEAEEEEDDDCCDDDDDEEEDCFEEED_Mismatch_0_Sense_+_Library_PoolT
CAAGTTGCAACTTGAAAAGCCGAAAGCTTTATGAGCTGTCCTATTCTCCTGCCGAATTTATTGCAGAGTGAAACATGTGTTGTAATCTATTTTG
>Frequency_1_QualityScore_FFHHHHHJJJJJJJJJJJJIJJJIIJJJIJJJGJIJJJIJJIJJJJJJJJJJJJJJJJJJIJJHHHGGHFFFFFFEEEEDEEEDDDDDDDBDBD_Mismatch_1_Sense_+_Library_PoolT
ATGGATATCCTTGTCTGCCAGAAAGCAGCTTTATTTCCAAGCTGCAACTTGAAAAGCCGAAAGCTTTATGAGCTGTCCTATTCTCCTGCCGAAT
>Frequency_1_QualityScore_FFHHHHHJJJJJJJJJJJJJJJJDGI@GHIHIFGIJFHHHGIIIIJJIHHHHHHFFDDBDDDDDACDD@@@DDCDDDDDDDCACDCDDDDBCCC_Mismatch_0_Sense_+_Library_PoolT
GCGAGATATTTTTTGCCCTTTGGTGGTAGGAGAGGGTAGTTTCACTGTATATCGCGGGAACCTGTTCTAGTTGTCGTTGAGTATGAACATGAAA
>Frequency_1_QualityScore_FFHHHHHIJJJIJJIJJIIJIJJJJJJJIHIJJJJJJIJIIJJJJJJJJJJJJIJGHEGIFHHHHHHFFDEFFFEFFEEDDCB:CFEECDDDDC_Mismatch_0_Sense_+_Library_PoolT
CGTTGAGTATGAACATGAAAATTTGCCGGTACAACTTACAGGGCCCATTTCTGAGTGTACTTGGAATTATTTATTATGGGAATATTTGCAGCTC
>Frequency_1_QualityScore_FFHHHGHJJJJJJJJJJJJJIJJJJJJIJJJJJJJJJJJJIJIJJJJJIJJJIGIJJJJJIIHHFFFFFEFDEEEEEDDDDDDEDDDDDDDDDD_Mismatch_0_Sense_+_Library_PoolT
AATGGATATCCTTGTCTGCCAGAAAGCAGCTTTATTTCCAAGTTGCAACTTGAAAAGCCGAAAGCTTTATGAGCTGTCCTATTCTCCTGCCGAA
>Frequency_1_QualityScore_FFHHHHHIJJJJJJJJJJJJJJJJIJIJJJJJJJJJJGIIJJJJJJJJIJJJJJJJIJJJJJJJJIHHFFFFFFEDEEEEEDDDDDDEFDDDDD_Mismatch_1_Sense_+_Library_PoolT
CTGTAATGGATATCCTTGTCTGCCAGAAAGCAGCTTTATTTCCAAGCTGCAACTTGAAAAGCCGAAAGCTTTATGAGCTGTCCTATTCTCCTGC
>Frequency_1_QualityScore_FFHHHHHJJJJJJJJJJJJJIIJGIFIJIJJIIJHJIJIJGJJJJJIJIFHHHHHFFDDDDDDDDDCDDCDDDDDDDDEEEDDDCCCDDEEDDD_Mismatch_0_Sense_+_Library_PoolT
TGTATATCGCGGGAACCTGTTCTAGTTGTCGTTGAGTATGAACATGAAAATTTGCCGGTACAACTTACAGGGCCCATTTCTGAGTGTACTTGGA
>Frequency_1_QualityScore_DEHHHHFGIIJEGGHGIIBGFFBGHIIJJJGIJJJIGJ6CE;CEEAEBD?BACA;>CC>CCDCDDE;@?8?9@<5@BDB>CCDDD>CCACB8<C_Mismatch_0_Sense_+_Library_PoolT
CTTGAGAGGCGTCTTGCGAGATATTTTTTGCCCTTTGGTGGTAGGAGAGGGTAGTTTCACTGTATATCGCGGGAACCTGTTCTAGTTGTCGTTG
>Frequency_1_QualityScore_FFHHHHHJJJJJJJJJJJHIJGGJIJJJJJJJJJJJJJJJJHIJJIJJJJIJJIJJIHIDHGHIIIJJJHIJJJIHFHFFDDDDDDDDDDDDDD_Mismatch_0_Sense_+_Library_PoolT
GGAATATTTGCAGCTCTGTAATGGATATCCTTGTCTGCCAGAAAGCAGCTTTATTTCCAAGTTGCAACTTGAAAAGCCGAAAGCTTTATGAGCT
>Frequency_1_QualityScore_FFHHHHDHIJJJJJJJJJJJIJJJJJJJDGIJJJJJJJIIIJIIJIJIJJJJGIEHHHHHHHHFFEFFFDEEEEEFECDDDDDEDFEDEDDDDD_Mismatch_1_Sense_+_Library_PoolT
GTTGAGTATGAACATGAAAATTTGCCGGTACAACTTACAGGGCCCATTTCTGAGTGTACTTGGAATTATTTATTATGGGAATATTTGCAGCACT
>Frequency_1_QualityScore_FFHHHHHJJJIIJJJJJJJJJJJJJJJJJJJJJJJJJGHIBHHFEHFFFDAEDEEDEFDDDDEEEFEDDDDDDDDDDDDDDEEDEEDDDDDDDD_Mismatch_0_Sense_+_Library_PoolT
TTGAGAGGCGTCTTGCGAGATATTTTTTGCCCTTTGGTGGTAGGAGAGGGTAGTTTCACTGTATATCGCGGGAACCTGTTCTAGTTGTCGTTGA
>Frequency_1_QualityScore_FFHHHHHHIIIIIJDHIIJJJJJJIIIIJJJIHIJGJIIJIIJIIIHEHHHHFFFFFFFDDEEDCBDDDBBDDDDDBDBDDDEECEDDDCCDDA_Mismatch_0_Sense_+_Library_PoolT
TCATGAGCTCGCGGTCTTCACATCATCGAGAACCGTCTCCAGAGAAAATATCAGTACCCCTTGAGAGGCGTCTTGCGAGATATTTTTTGCCCTT
>Frequency_1_QualityScore_FFHGHFHIEIJICJIGJJJIJIJIIJIIJIJIJGGGIIGHGIJJJIIIIJGIIIHIJIJJGIJHGEFFDACEEECCCDCDDCCDEDDDDCA@@C_Mismatch_1_Sense_+_Library_PoolT
GCAGCTTTATTTCCAAGCTGCAACTTGAAAAGCCGAAAGCTTTATGAGCTGTCCTATTCTCCTGCCGAATTTATTGCAGAGTGAAACATGTGTT
>Frequency_1_QualityScore_DFGHGGHJIJJJJJGHIGHIJGIGIIHIJJJJJJJIJJJGIJIIIJJIIIJIJJGIJIDIJIIJHHHGEHFFFFFFEEEECCCADEDCDDDDD:_Mismatch_2_Sense_+_Library_PoolT
TAATGGATATCCTTGTCTGCCAGAAAGCATCTTTATTTCCAAGCTGCAACTTGAAAAGCCGAAAGCTTTATGAGCTGTCCTATTCTCCTGCCGA
>Frequency_1_QualityScore_FFHHGHHJJJJJJJJJJJJIIGHIJJIIJJJIJIIIJIJJJIJJJIIJJJJJJIDEGIJIJJIJJJJJJHJI_Mismatch_0_Sense_+_Library_PoolT
ATTATTTATTATGGGAATATTTGCAGCTCTGTAATGGATATCCTTGTCTGCCAGAAAGCAGCTTTATTTCCA
>Frequency_1_QualityScore_FFHHGHHJJJIIIHIJJJJIJJJJJIJIIJJIJIIJJJJIJJJJHGHJFHHHGHFFFFFFEEEEDDDDDDDDDDDDDDDDDDDDCDEEEDDC>C_Mismatch_0_Sense_+_Library_PoolT
AGTTTCACTGTATATCGCGGGAACCTGTTCTAGTTGTCGTTGAGTATGAACATGAAAATTTGCCGGTACAACTTACAGGGCCCATTTCTGAGTG
>Frequency_1_QualityScore_AD:DDB?<@E:C?FABFCFEEE4?81?0:?68*7BBD<?DDCB=CCC>@7@8>@:1=??A>>A:ADDA5:;?;98>:>>4:4>A>>A:>:4>AA_Mismatch_0_Sense_+_Library_PoolT
ATATTTTTTGCCCTTTGGTGGTAGGAGAGGGTAGTTTCACTGTATATCGCGGGAACCTGTTCTAGTTGTCGTTGAGTATGAACATGAAAATTTG
>Frequency_1_QualityScore_FFHHGHHJHGIEIIJIJIJIJJJJJHIJJJIIIJHIJJJJIIGGHJHHHFHHFFFFFFEDEEDDBDDDDCDDCCCDDBBDDBDDEEEDACCCDE_Mismatch_0_Sense_+_Library_PoolT
TTTCACTGTATATCGCGGGAACCTGTTCTAGTTGTCGTTGAGTATGAACATGAAAATTTGCCGGTACAACTTACAGGGCCCATTTCTGAGTGTA
>Frequency_1_QualityScore_FFHHHHHJGJEGHHIJJJJJJJJJIJJJJJJJJHJGIJJJJIJJJJJJJJJIIIJJJJJIJJJJJJJJJHIJHHDHHFFFFFCEECEEEEE_Mismatch_2_Sense_+_Library_PoolT
CATTTCTGAGTGTACTTGGAATTATTTATTATGGGAATATTTGCAGCACTGTAATGGATATCCTTGTCTGCCAGAAAGCAGCTTTATTTCA
>Frequency_1_QualityScore_FFHHDHHJJJJJJJGIJJJJJJJJJJJJIJGHHIIJJJJJJJJJJJJJJJJJJJJIJIIJJJHGHGHHFDFEFFFEEEEEEDEEDDDDCDDDDC_Mismatch_0_Sense_+_Library_PoolT
CCGGTACAACTTACAGGGCCCATTTCTGAGTGTACTTGGAATTATTTATTATGGGAATATTTGCAGCTCTGTAATGGATATCCTTGTCTGCCAG
>Frequency_1_QualityScore_FFHHHHHJIJIJIJJJJJJJJJJIIIJJJHIJJJJIJJIJJHIJIHHHHHHFFFFFFEEEEEEDDDDDDB@CDDDDDDDDDDDDDDDCEEEDDC_Mismatch_0_Sense_+_Library_PoolT
GTAGTTTCACTGTATATCGCGGGAACCTGTTCTAGTTGTCGTTGAGTATGAACATGAAAATTTGCCGGTACAACTTACAGGGCCCATTTCTGAG
>Frequency_1_QualityScore_FFHHHHHJJIJJJJJJJJJJJJJJFHJDHIJHIFHJJFHIFGIIIJJJEHHHHHFFFDD@BDDDDCCDDEDDEDDDDDDDBCCDDEDDCDDDDC_Mismatch_1_Sense_+_Library_PoolT
TGCGAGATATTTTTTGCCCTTCGGTGGTAGGAGAGGGTAGTTTCACTGTATATCGCGGGAACCTGTTCTAGTTGTCGTTGAGTATGAACATGAA
>Frequency_1_QualityScore_FFHHHHHIJJJJJHIIJJJJJIJFGGIIJJJJHIIJIIJJJJJIJJJJGIJJJJJJJJJJIJJJHIFHHHHHGFFFFFFEEEEEEEDBDDDDDD_Mismatch_1_Sense_+_Library_PoolT
AACTTACAGGGCCCATTTCTGAGTGTACCTGGAATTATTTATTATGGGAATATTTGCAGCTCTGTAATGGATATCCTTGTCTGCCAGAAAGCAG
>Frequency_1_QualityScore_FFFHHHFIJEIJIIIIJIJIJII?EEBHIIJJIJIJJIJGJJIJJIJIHIJJJIGIGIJGHIJJCGGHGGGIHHFFHFFDEFEFFEDECEDCDD_Mismatch_1_Sense_+_Library_PoolT
AACTTACAGGGCCCATTTCTGAGTGTACTTGGAATTATTTATTATGAGAATATTTGCAGCTCTGTAATGGATATCCTTGTCTGCCAGAAAGCAG
>Frequency_1_QualityScore_DDDFFHAIGGFHIIIIGIFDDGFA@GFAFBDGGHFFHFHII>FEHBEEEACB699?CDD>DDDD>AACC@CCBB<0>@?>ABBDB??B+>:>>A_Mismatch_1_Sense_+_Library_PoolT
CCGAGAACCGTCTCCAGAGAAAATATCAGTACCCCTTGAGAGGCGTCTTGCGAGATATTTTTTGCCCTTTGGTGGTAGGAGAGGGTAGTTTCAC
>Frequency_1_QualityScore_FFHHHHHJJJJJJFHIJJJIJIJJJJJGJJJJJJJJJJJHHHIJIJJJIIIIJJJJJJIIJGHGHHFDFFFFEECEDDDDDFEDCDDCDDDEDD_Mismatch_0_Sense_+_Library_PoolT
GAAAATTTGCCGGTACAACTTACAGGGCCCATTTCTGAGTGTACTTGGAATTATTTATTATGGGAATATTTGCAGCTCTGTAATGGATATCCTT
>Frequency_1_QualityScore_FFHHHHHJJJJJJIIGIIJJJIJJJJJJJJHIIJJJJJJIJIIJJIIJIJJIJJJJJIJFHIJJHHHHFEDFEEFFEDEDB_Mismatch_0_Sense_+_Library_PoolT
TGTCTGCCAGAAAGCAGCTTTATTTCCAAGTTGCAACTTGAAAAGCCGAAAGCTTTATGAGCTGTCCTATTCTCCTGCCGA
>Frequency_1_QualityScore_FFHHGHHJJJIJJIJIHHHHGGGIIIJJIJJJJJJGIJJJIGIIJJIJIJJJJIIIIIIIIIJJJJJJIGFHHHHHFFFFFFCEEEED_Mismatch_0_Sense_+_Library_PoolT
ACAGGGCCCATTTCTGAGTGTACTTGGAATTATTTATTATGGGAATATTTGCAGCTCTGTAATGGATATCCTTGTCTGCCAGAAAGCA
>Frequency_1_QualityScore_FFHHHHHJJJIJJJJJHHHIGIJJIJJIJJJJJJJJJJJIJIJJIJJJJHHHHFFDDEEEFEDDDDDDDCDDDADDDDDDCDADDDBDDCDDEE_Mismatch_0_Sense_+_Library_PoolT
ATCGAGAACCGTCTCCAGAGAAAATATCAGTACCCCTTGAGAGGCGTCTTGCGAGATATTTTTTGCCCTTTGGTGGTAGGAGAGGGTAGTTTCA
>Frequency_1_QualityScore_FFHHHHGIIJJJJJBHIJIJIJIFHHJIIJJJJIJJJGIIJJJJJJEIIGJIJIJJJIJJIJJJJJHHHEFF_Mismatch_1_Sense_+_Library_PoolT
CAGAAAGCAGCTTTATTTCCAAGTTGCAACTTGAAAAGCCGAAAGCTTTATGAGCTGTCCTATTCTCCTGCA
>Frequency_1_QualityScore_FFHHHHCGHHIJJJJJJHIIJJGHJJJJJJIIJJIJIJIIHGIIIGAHHFFCEFFEEEEE>CADDCDDDCCDBB>@CCCDDDDDDDDDDDDDCE_Mismatch_0_Sense_+_Library_PoolT
AGAGGGTAGTTTCACTGTATATCGCGGGAACCTGTTCTAGTTGTCGTTGAGTATGAACATGAAAATTTGCCGGTACAACTTACAGGGCCCATTT
>Frequency_1_QualityScore_FDHHHHHJJHIJIJJJIJJJIIJJIJHIIJJJJJJIIIIJJGGCHGIIIJHHHHHHFFFFFFCDDDDBCDDCDDCDDDDDDDDDDEEEDDDCCC_Mismatch_0_Sense_+_Library_PoolT
GTTTCACTGTATATCGCGGGAACCTGTTCTAGTTGTCGTTGAGTATGAACATGAAAATTTGCCGGTACAACTTACAGGGCCCATTTCTGAGTGT
>Frequency_1_QualityScore_FFGFHHHIJJJIJJJIJJJJJJJJJJIIIJJJJJJGIIJIJIJIJIJJJJJJIJIIJJGIGHIIJJJIHHHHHHHFFFFFEEDEEEDDDCCDDB_Mismatch_1_Sense_+_Library_PoolT
TGGAATTATTTATTATGGGAATATTTGCAGCTCTGTAATGGATATCCTTGTCTGCCAGAAAGCAGCTTTATTTCCAAGCTGCAACTTGAAAAGC
>Frequency_1_QualityScore_FFHHHHHJJJJJJIJDGHIJJJJJJJJJJJJJJJJJJJJJJJJJJJJJJJJJJJJHHHHHHHFFFFFFFEEEEDEDDDDBDDDDDDDDDDCDDE_Mismatch_1_Sense_+_Library_PoolT
GGGCCCATTTCTGAGTGTACTTGGAATTATTTATTATGGGAATATTTGCAGCACTGTAATGGATATCCTTGTCTGCCAGAAAGCAGCTTTATTT
>Frequency_1_QualityScore_FFHHHHGJJJJJJJJJJJJIIJJJJJJJJJJJJJHIIIJJJJIIJJIJJIJJIJJJJIJJGIJIJIJJGEHGIIHHHEHHFEDFFFECECEEDD_Mismatch_1_Sense_+_Library_PoolT
GGAATTATTTATTATGGGAATATTTGCAGCACTGTAATGGATATCCTTGTCTGCCAGAAAGCAGCTTTATTTCCAAGTTGCAACTTGAAAAGCC
>Frequency_1_QualityScore_FFHHHHHJJJJJJJJJJJJJIJHIHIJJJJJJIJJIJJJJJJJJJJJJIJJJJJJIIJJJIIJIEIJJIHEHHHHHHFFFFFFEEDCECDDDDD_Mismatch_1_Sense_+_Library_PoolT
ACTTACAGGGCCCATTTCTGAGTGTACCTGGAATTATTTATTATGGGAATATTTGCAGCTCTGTAATGGATATCCTTGTCTGCCAGAAAGCAGC
>Frequency_1_QualityScore_FFHHHHHJJJJJJJJJJJJJFGIIIJJJJJJJJJJJJIJJJJJJIJHIFHIJJJJIJJJJJHHHGHGHHFFEFEEDEFEEEDDDDDDDEADDDD_Mismatch_1_Sense_+_Library_PoolT
TGAACATGAAAATTTGCCGGTACAACTTACAGGGCCCATTTCTGAGTGTACCTGGAATTATTTATTATGGGAATATTTGCAGCTCTGTAATGGA
>Frequency_1_QualityScore_FFHHHHHJJIEHGIJIJJIJJJJJIJIJJJJJIJJJJJIIJJJJJEHHHHHHFFDEFCEEDEEEEEDDDDDDDDDDDDDDBDDDCDDDDBDADE_Mismatch_0_Sense_+_Library_PoolT
GTCGTCATGGTCATGAGCTCGCGGTCTTCACATCATCGAGAACCGTCTCCAGAGAAAATATCAGTACCCCTTGAGAGGCGTCTTGCGAGATATT
>Frequency_1_QualityScore_DFAACFF=FGGIBHHIFEHIIIGDHIEEEEC?B;;BFHIGIIIG;EEA37?@@DF;@ADEEB?B68998<C8::@4>:4::>:<<>A@D:@ACC_Mismatch_0_Sense_+_Library_PoolT
GGCGTCTTGCGAGATATTTTTTGCCCTTTGGTGGTAGGAGAGGGTAGTTTCACTGTATATCGCGGGAACCTGTTCTAGTTGTCGTTGAGTATGA
>Frequency_1_QualityScore_FFHHHHHJJJJIJJJJJJJJJJJJJJJJJJJJJJJIJIJJJJIJJJJJIJJJJJJJJJJIJHIJJFEHHEFFFCDDDDDDDDDDCDDDDDDDDD_Mismatch_1_Sense_+_Library_PoolT
TTTGCAGCTCTGTAATGGATATCCTTGTCTGCCAGAAAGCAGCTTTATTTCCAAGCTGCAACTTGAAAAGCCGAAAGCTTTATGAGCTGTCCTA
>Frequency_1_QualityScore_FFHHHHHJJIJJJJJJJJJJIIIIJJIGIJHJDHJJIFIIJJIJJJJGHHHHHFFFFFDBDBDDCDDCDDDDDDDDDDDEEEDCDCCCDDEEDC_Mismatch_0_Sense_+_Library_PoolT
CTGTATATCGCGGGAACCTGTTCTAGTTGTCGTTGAGTATGAACATGAAAATTTGCCGGTACAACTTACAGGGCCCATTTCTGAGTGTACTTGG
>Frequency_1_QualityScore_FFHHHHHIHIJJJJJJJJJIJJJJIHIJJJJGJJJJJIJJJIGHIJJJJJHHFHHHFFFFFFDDDDDDDDDDDDDDDCDDDDDDEEEDEDDDCE_Mismatch_1_Sense_+_Library_PoolT
TTTCACTGTATATCGCGGGAACCTGTTCTAGTTGTCGTTGAGTATGAACATGAAAATTTGCCGGTACAACTTACAGGTCCCATTTCTGAGTGTA
>Frequency_1_QualityScore_FFHHHHHJIJJJJIJJJIJJJIJGHHIJIJJIJJJJJGIIIIJJFIHHHHHFEFFDDDDDDDDDCCD9?CDCCDDEEEEDDDDDDDDAACBDDD_Mismatch_0_Sense_+_Library_PoolT
GTTACTAGCGATCGTCGTCATGGTCATGAGCTCGCGGTCTTCACATCATCGAGAACCGTCTCCAGAGAAAATATCAGTACCCCTTGAGAGGCGT
>Frequency_1_QualityScore_FFHHHHHIIJJJJJJJGHIJIGIJJJJJJJGGIIJJJJJJIHHHGHFFFFDCDBDDDDCDCACCCDEFEEDEDDDDBDDDDDDBDDDDDDCDDD_Mismatch_0_Sense_+_Library_PoolT
GCGATCGTCGTCATGGTCATGAGCTCGCGGTCTTCACATCATCGAGAACCGTCTCCAGAGAAAATATCAGTACCCCTTGAGAGGCGTCTTGCGA
>Frequency_1_QualityScore_FFHGGHHIIJJJJJJJJJJJJJJ?FH?FGIIJGGIJBCHFHIJIJJIHIJJJHGHFDDDDDBDDDDDEDCDDCCDDDDDBDACDEDEDDDDDDD_Mismatch_1_Sense_+_Library_PoolT
GCTAGATATTTTTTGCCCTTTGGTGGTAGGAGAGGGTAGTTTCACTGTATATCGCGGGAACCTGTTCTAGTTGTCGTTGAGTATGAACATGAAA
>Frequency_1_QualityScore_FFHHFHGFIIIJIIIIIIJGIJGHIGJIIIGIIJJIJJIJIIIEGIEIIIJJJIIIIIIIGI9FGHIIJJIIIIHHEHFHFFFDFF<ACEEEDC_Mismatch_2_Sense_+_Library_PoolT
TACCTGGAATTATTTATTATGGGAATATTTGCAGCTCTGTAATGGATATCCTTGTCTGCCAGAAAGCAGCTTTATTTCCAAGCTGCAACTTGAA
>Frequency_1_QualityScore_FFHHHHFIJCGHIJJJJJJJIIDIJJJJJJJIJJJJJJDGIFGHIFHAHIGAEEDFFFFFFEEDEFEEBBDDD@BDDDDCCDEDDEEDCDDBDC_Mismatch_1_Sense_+_Library_PoolT
CTTGAGAGGTGTCTTGCGAGATATTTTTTGCCCTTTGGTGGTAGGAGAGGGTAGTTTCACTGTATATCGCGGGAACCTGTTCTAGTTGTCGTTG
>Frequency_1_QualityScore_FFHHHHHIEHIIHHGJIIJIJIIDIIJJJJJGHIIJJJJHHH:CDD@D;?CD=CBACDDDDDDDDEEEE@@DDDDDDB9<A@CDDDCCDDDDBD_Mismatch_1_Sense_+_Library_PoolT
CCTTGAGAGGCGTCTTGCGAGATATTTTTTGCCCTTCGGTGGTAGGAGAGGGTAGTTTCACTGTATATCGCGGGAACCTGTTCTAGTTGTCGTT
>Frequency_1_QualityScore_FFHHHHHJJJJJJJJJJHIHJJJIJJHIGJGIJJJJJJJJJJIJJIJJIIIJIJJJJJIJIJJJJJJJJGIHGHHHHFFFFDEDEEEEDDDDCC_Mismatch_1_Sense_+_Library_PoolT
CAGGGCCCATTTCTGAGTGTACCTGGAATTATTTATTATGGGAATATTTGCAGCTCTGTAATGGATATCCTTGTCTGCCAGAAAGCAGCTTTAT
>Frequency_1_QualityScore_@<D?DFHIHGGGGGII?FBGGIIIDEGFB@4BFDFD@HGICGEH;F;@@CEHEAE;A?CDFEDDED>;AA@CCACDDA@>9>CCCCD@3(:A>@_Mismatch_1_Sense_+_Library_PoolT
AGGGCCCATTTCTGAGTGTACCTGGAATTATTTATTATGGGAATATTTGCAGCTCTGTAATGGATATCCTTGTCTGCCAGAAAGCAGCTTTATT
>Frequency_1_QualityScore_FFHHHHGJJJJJJGIIIJJJGIJJJJJIIIJJJIHHGFFFFDDCCECEDEFEEEEDDDDDDCDD?CDDDDDDDDDD@BDBCDEEEDDDCDDDDD_Mismatch_2_Sense_+_Library_PoolT
GATGAGCTCGCGGTCTTCACATCATCGAGAACCGTCTCCAGAGAAAATATCAGTACCCCTTGAGAGGCGTCTTGCGAGATATTTTTTGCCCTTC
>Frequency_1_QualityScore_FFHHGHHJIIIJJJJJJGHGJJIJIIIJJJJJIJJJJIJJJJJJJJJJJJJHJJIJJIJGHHHHFFFFFDEDCECEDDDDDEDDDDDD_Mismatch_2_Sense_+_Library_PoolT
TTTCCAAGCTGCAACTTGAAAAGCCGAAAGCTTTATGAGCTGTCCTATTCTCCTGCCGAATTTATTGCAGAGTGAAACATGTGTTGCA
>Frequency_1_QualityScore_FFHHHHHJJIJJJJCGHIJJJJJJGIJIJJJIJJJJJJHGFHHIJJJJGIJIJGHIJIIIJJIGHHHHFDFFFFFEECEEDCCDFDDDDEDDEE_Mismatch_1_Sense_+_Library_PoolT
TGAAAATTTGCCGGTACAACTTACAGGGCCCATTTCTGAGTGTACCTGGAATTATTTATTATGGGAATATTTGCAGCTCTGTAATGGATATCCT
>Frequency_1_QualityScore_FFHHHHHJJJJJJJJJJJJJIJJJJJJJJJJJIIJJJJJJIJJIIIIJJIJIIJJJJJJJJJJIJJJIJIJHHHGHHHFFFDFFEEEEEEDDDD_Mismatch_0_Sense_+_Library_PoolT
GTACTTGGAATTATTTATTATGGGAATATTTGCAGCTCTGTAATGGATATCCTTGTCTGCCAGAAAGCAGCTTTATTTCCAAGTTGCAACTTGA
>Frequency_1_QualityScore_FFHHHFHIJJJJJJJHIIJJJJJJJJJJIIJJJJJJJGHIGHIJJIIIIJJIJJIJHHHHHFHEFFFFFDEEEEEDCEEEEEDEFDDDCDDCEF_Mismatch_1_Sense_+_Library_PoolT
CTAGTTGTCGTTGAGTATGAACATGAAAATTTGCCGGTACAACTTACAGGGCCCATTTCTGAGTGTACCTGGAATTATTTATTATGGGAATATT
>Frequency_1_QualityScore_FFHHHHHIJIJJJJJJJHIGIJJJIIJJJJJJIIIJJIIGHHJJIJJIJJJIJJIJJJIHHHHEHBEEFCDFEEEECECDFEEEDEECCDDDBD_Mismatch_0_Sense_+_Library_PoolT
TTCTAGTTGTCGTTGAGTATGAACATGAAAATTTGCCGGTACAACTTACAGGGCCCATTTCTGAGTGTACTTGGAATTATTTATTATGGGAATA
>Frequency_1_QualityScore_DFDHDFHJIJJJCBG@DFGHCEGGF:BFCFDDIIGEFGGJJGGGBGGHHFFFB;>CCCE>>CCCB?B?BACCDDCDDDDDC>CDDDCCA:9<9>_Mismatch_0_Sense_+_Library_PoolT
TTTGCCCTTTGGTGGTAGGAGAGGGTAGTTTCACTGTATATCGCGGGAACCTGTTCTAGTTGTCGTTGAGTATGAACATGAAAATTTGCCGGTA
>Frequency_1_QualityScore_FFHHHDAHHIJJJJGGHIHJJJJ?FH@CGHFHHEGI;DECHHHHHFFCCDFFDDDDDDBBDBDDC@AD@ACCCCCB?B?ADCDCDCDDDDD@AC_Mismatch_1_Sense_+_Library_PoolT
GCGAGATATTTTTTGCCCTTCGGTGGTAGGAGAGGGTAGTTTCACTGTATATCGCGGGAACCTGTTCTAGTTGTCGTTGAGTATGAACATGAAA
>Frequency_1_QualityScore_FFHHHHGJJJJJJJJJJJJJJJJIJJJJIJJIJJJJIJJIJJJJJJJJJJJJJJJJIJJHHHHHFFFFFFCEDEEEDDDDDDDCDDDDDDDDDD_Mismatch_0_Sense_+_Library_PoolT
ATTTCCAAGTTGCAACTTGAAAAGCCGAAAGCTTTATGAGCTGTCCTATTCTCCTGCCGAATTTATTGCAGAGTGAAACATGTGTTGTAATCTA
>Frequency_1_QualityScore_FFHHHHHJJJJJJJJJJJJJJJJJJGJIJJJJJJIJIJFIIJHIIIJJHHHGHHFFFFDDBDDDDDDDDDDDDDDDDDDDEEEDCDCDDDEDDD_Mismatch_1_Sense_+_Library_PoolT
ACTGTATATCGCGGGAACCTGTTCTAGTTGTCGTTGAGTATGAACATGAAAATTTGCCGGTACAACTTACAGGGCCCATTTCTGAGTGTACCTG
>Frequency_1_QualityScore_FFGHHHHIJJJJJIJIJJJJFHIJIJJJJJJJJJIJJJJJJJJJGIFHFIJJJJIIJJJGJJHHHHHHHFFFFFDEEFEEDDDCDDDCFEEDDD_Mismatch_0_Sense_+_Library_PoolT
TGAACATGAAAATTTGCCGGTACAACTTACAGGGCCCATTTCTGAGTGTACTTGGAATTATTTATTATGGGAATATTTGCAGCTCTGTAATGGA
>Frequency_1_QualityScore_FFHHHGHJJIJJJIIIHIIIJJJIIJIIJJIIIGGIJJIJGHGHHEGEHHHHAHFEFFFDEDEDA=???;?@DDDDD9?:ADDDDDBDCCACD@_Mismatch_0_Sense_+_Library_PoolT
ATGAGCTCGCGGTCTTCACATCATCGAGAACCGTCTCCAGAGAAAATATCAGTACCCCTTGAGAGGCGTCTTGCGAGATATTTTTTGCCCTTTG
>Frequency_1_QualityScore_FFHHHHHJJJJJJJJJHJJJIJJJJJJJJJJJJJJJJJJJJIIIHJJJJIIJJJJJJJJJGJJJJHHHHHFFFFFFFEEEEECDDEEDDDDDDD_Mismatch_0_Sense_+_Library_PoolT
GTAATGGATATCCTTGTCTGCCAGAAAGCAGCTTTATTTCCAAGTTGCAACTTGAAAAGCCGAAAGCTTTATGAGCTGTCCTATTCTCCTGCCG
>Frequency_1_QualityScore_FFHHFHHJJJJJJJJJIJJJIJJJJIJIJJJJIJIJIJIJJJJJIJJJJHHHHFFFFDDDDDDDDDDDDDDCEEEEDDDDDDDDDDDBBDBDDD_Mismatch_0_Sense_+_Library_PoolT
GCGGTCTTCACATCATCGAGAACCGTCTCCAGAGAAAATATCAGTACCCCTTGAGAGGCGTCTTGCGAGATATTTTTTGCCCTTTGGTGGTAGG
>Frequency_1_QualityScore_D:DDDDDII:,2AFA?A?AFACEI?EEB?;8?DD?68BEB?BD<8B=@EA;A)@777.7=A;.,5\3,;>AB;55>(,<85=:>9>::AB9<<A_Mismatch_2_Sense_+_Library_PoolT
GCTTTATTTCCAAGTTGCAACTTGAAAAGCCGAAAGCTTTATGAGCTGTCCTATTCTCCTGCCGACTTTATTGCAGCGTGAAACATGTGTTGTA
>Frequency_1_QualityScore_FFHHHHHJJJIJJJJJJJJJJIJJJJJJJJJJIJJJJJIJIIJJJJIIIJJIIJJJJIIGIGHHGHHHHFFFFDCB=BDDEDEEEDDD@CCDDC_Mismatch_1_Sense_+_Library_PoolT
CCAGAAAGCAGCTTTATTTCCAAGTTGCAACTTGAAAAGCCGAAAGCTTTATGAGCTGTCCTATTCTCCTGCCGAATTTATTCCAGAGTGAAAC
>Frequency_1_QualityScore_FFHHHHHIHHGGJJIJJIJJJIIJJIJJIJJJJGIIIIJJIJJIIJJJJJGIIHJIJIJIJJJJJIIJGHIGAEGGIIHFHHHEEFFFFC_Mismatch_0_Sense_+_Library_PoolT
TTTCTGAGTGTACTTGGAATTATTTATTATGGGAATATTTGCAGCTCTGTAATGGATATCCTTGTCTGCCAGAAAGCAGCTTTATTTCCA
>Frequency_1_QualityScore_FFHHHHHJJJJJJJJJJIEHHIJJJIJIHJIJJJJJIJJJJJEHFHFIGIJIIGHGJGHHHFHHFFFFFFECDEFEEDEDDDDDDDEEDDDDCD_Mismatch_0_Sense_+_Library_PoolT
AACATGAAAATTTGCCGGTACAACTTACAGGGCCCATTTCTGAGTGTACTTGGAATTATTTATTATGGGAATATTTGCAGCTCTGTAATGGATA
>Frequency_1_QualityScore_FFHHHHHJJJJJJJJJJJJJIJJJJJGIJJJJJJJJJJJGJJJJICIIHIJJJJJJJIIJJJJJIJJBFHDFFFFFEEEECEDDDDDDDEEDDD_Mismatch_0_Sense_+_Library_PoolT
CTCTGTAATGGATATCCTTGTCTGCCAGAAAGCAGCTTTATTTCCAAGTTGCAACTTGAAAAGCCGAAAGCTTTATGAGCTGTCCTATTCTCCT
>Frequency_1_QualityScore_FFHHHGHJJJJJJJJJJIJIHIJIIJJJJJJJJJJJJJJJJJJJIJJIIJJJJJJJIEFGHFEFFFFECA>@CDDDDDD@ACDDE_Mismatch_2_Sense_+_Library_PoolT
TCCAAGCTGCAACTTGAAAAGCCGAAAGCTTTATGAGCTGTCCTATTCTCCTGCCGAATTTATTGCAGAGTGAAACATGTGTTAT
>Frequency_1_QualityScore_FFHHHHHHJJIIJJJIJIJJJIIIIIIJJJIJJJJJJJJJJIJJJIIJBHGHIJIJJIEGIIIEEHIGHFFDDEEEDDDDDDDDDDDCCDDEFD_Mismatch_1_Sense_+_Library_PoolT
AGCACTGTAATGGATATCCTTGTCTGCCAGAAAGCAGCTTTATTTCCAAGTTGCAACTTGAAAAGCCGAAAGCTTTATGAGCTGTCCTATTCTC
>Frequency_1_QualityScore_FFGHHHHJJJGIJIJJIJJJJJJJJHJJJJJIJIJJIJJJJJJJJJJJIJHGIIHIIJJJJJJIJJIJJHFHFFFEEEEDEEDDDDDDDDDCDD_Mismatch_0_Sense_+_Library_PoolT
TGCAGCTCTGTAATGGATATCCTTGTCTGCCAGAAAGCAGCTTTATTTCCAAGTTGCAACTTGAAAAGCCGAAAGCTTTATGAGCTGTCCTATT
>Frequency_1_QualityScore_FFHHHHHJJJJJJJJJJJJIJJJJJJJJIJJJJJJJJJJJJJJJJJJJJIJJJJJJJJHHHHHDEFDDFEEDACCEDDDEEEDDEEEEDDCDDD_Mismatch_0_Sense_+_Library_PoolT
TGCAACTTGAAAAGCCGAAAGCTTTATGAGCTGTCCTATTCTCCTGCCGAATTTATTGCAGAGTGAAACATGTGTTGTAATCTATTTTGTTAAT
>Frequency_1_QualityScore_FDHHFHHIHJIJJJIJJJJJIJJIJJJJHJIIIJJJJJIIIJJJJGGIIJIJGIHHHEIJJIHH;ACBDDEDFFCFEEEEDBCEFFECDDDDDD_Mismatch_1_Sense_+_Library_PoolT
GTTGAGTATGAACATGAAAATTTGCCGGTACAACTTACAGGGCCCATTTCTGAGTGTACCTGGAATTATTTATTATGGGAATATTTGCAGCTCT
>Frequency_1_QualityScore_DBFHHHFIBHIIGIGIIIIIIIEBFBGIAFFCGIIIIIIGHGGHDFGIIHIIGIIHGFGG_Mismatch_0_Sense_+_Library_PoolT
GTCCTATTCTCCTGCCGAATTTATTGCAGAGTGAAACATGTGTTGTAATCTATTTTGTTA
>Frequency_1_QualityScore_FFHHHHHJJJJJJJIJIJJJIJJJJJJIJJIJJJJJJJJJIJJJJJJJGIJJJIIJJJJJJJIHHGHHHDFEFFFEDEEEEEDDDDDDDDDDED_Mismatch_1_Sense_+_Library_PoolT
TATCCTTGTCTGCCAGAAAGCAGCTTTATTTCCAAGCTGCAACTTGAAAAGCCGAAAGCTTTATGAGCTGTCCTATTCTCCTGCCGAATTTAAA
>Frequency_1_QualityScore_FFHHHGHJJJJJJJIJJJJJJIJFHIJJJHJJIHIJIJJJJJJIJJJJIJJJJJJJJJJIJJJJHHHEHFDFEFEFEEDDDDDDDDDDDC_Mismatch_0_Sense_+_Library_PoolT
CTCCTGCCGAATTTATTGCAGAGTGAAACATGTGTTGTAATCTATTTTGTTAATTAAGACCCTGAGATGTGGTACAACGGCACTTGTGGA
>Frequency_1_QualityScore_FFHHFHGJIIEIJJIIIJJHGJIIJJJIIJJJJJJIJJFIJJJJJHIJIJJIIJJJIJIIJJIJJIJHHFHGFFFFFFEC_Mismatch_1_Sense_+_Library_PoolT
ACTGTAATGGATATCCTTGTCTGCCAGAAAGCAGCTTTATTTCCAAGTTGCAACTTGAAAAGCCGAAAGCTTTATGACCA
>Frequency_1_QualityScore_FFHHHHHJJIJJJJJJJJJJJIJJJJJHIIJJJJJJIIIHJIJJJJJIJJJJJJJGIJJGGJIJJJJJJHEHHFHFFFEFFEDDDDDDDDCDBC_Mismatch_0_Sense_+_Library_PoolT
TATTCTCCTGCCGAATTTATTGCAGAGTGAAACATGTGTTGTAATCTATTTTGTTAATTAAGACCCTGAGATGTGGTACAACGGCACTTGTGGA
