# Supplementary material for: Differential Gene Expression Reveals Candidate Genes for Drought Stress Response in Abies alba (Pinaceae)
Source: PLoS One. 2015 Apr 29;10(4):e0124564. doi: 10.1371/journal.pone.0124564 (PMC4414588; doi:10.1371/journal.pone.0124564)
Supplement: S2 File — (GZ) [file pone.0124564.s002.gz › comp20346_c0_seq2 #or# comp20346_c0_seq5 #or# comp20346_c0_seq9.fa]

>comp20346_c0_seq2 len=520 path=[1:0-158 160:159-210 212:211-217 1514:218-263 1560:264-264 1561:265-270 272:271-273 275:274-305 307:306-332 1598:333-341 343:342-346 1612:347-436 1652:437-439 441:440-460 1664:461-470 1674:471-474 653:475-477 656:478-481 660:482-519]
CCCGCAGCGCCATCACCCGCTTCTCCTCCACCCGTGACTCCTCCCACTGTTTCTTCCCCTGCCTCTGCTCCTTCTAAAGTGGCCACACCACCAACCTCGGCCTCCTCTCCTGCAGCTCAAACTCCAGCGTCTAGCCCCTCGGCTGAAGGCCCAGGCACCGCTTCGCCACCGACCAGCAATACCGGAGCCCCCTCTACCGCCAGTCTGGAGAAGATGAGTATCTTTGGAGCAGCCTTGCTTGGAGTGGCCGCCTTCCTTCTTTAAGCTACCTCCATTTGTTCCGCTTGAAGGAGGAAATGAAGCGCTGATTCTTCAGAAATGGATTGATTTCATTCATAGTGAGGCAGAGCTCTCTCTTATTGTTTGAGTGAGATTTAATTAGATGAGATGAGATGATTGTTTCTCTCATTCGCATTCTTTTTTATGATTCCTCTGGTGGATGGCCACCATATTCATTGGACATTCTTTATTGTATCATTTCTTCACATTGAAATATTTTTATGTAGAATAAATATTCTTT
>comp20346_c0_seq5 len=555 path=[1:0-158 160:159-210 212:211-217 1514:218-263 1560:264-264 1561:265-270 1567:271-274 1147:275-309 272:310-312 275:313-344 307:345-371 1598:372-380 343:381-385 1612:386-475 1652:476-478 441:479-499 1664:500-509 529:510-519 539:520-531 1695:532-554]
CCCGCAGCGCCATCACCCGCTTCTCCTCCACCCGTGACTCCTCCCACTGTTTCTTCCCCTGCCTCTGCTCCTTCTAAAGTGGCCACACCACCAACCTCGGCCTCCTCTCCTGCAGCTCAAACTCCAGCGTCTAGCCCCTCGGCTGAAGGCCCAGGCACCGCTTCGCCACCGACCAGCAATACCGGAGCCCCCTCTACCGCCAGTCTGGAGAAGATGAGTATCTTTGGAGCAGCCTTGCTTGGAGTGGCCGCCTTCCTTCTTTAAGCTACCTCCATCCTCATCATTATAATTAAATGGGGATGTGAAGCAGCCATTTGTTCCGCTTGAAGGAGGAAATGAAGCGCTGATTCTTCAGAAATGGATTGATTTCATTCATAGTGAGGCAGAGCTCTCTCTTATTGTTTGAGTGAGATTTAATTAGATGAGATGAGATGATTGTTTCTCTCATTCGCATTCTTTTTTATGATTCCTCTGGTGGATGGCCACCATATTCATTGGACATTCTTTATTGTATAATTTATTCACATTGGGAATAACATTCTTTTATTCCTCGTA
>comp20346_c0_seq9 len=577 path=[1:0-158 160:159-210 212:211-217 1514:218-263 1560:264-264 1561:265-270 1567:271-274 1147:275-309 272:310-312 275:313-344 307:345-371 1598:372-380 343:381-385 1612:386-475 1652:476-478 441:479-499 1664:500-509 1674:510-513 1678:514-519 482:520-566 529:567-576]
CCCGCAGCGCCATCACCCGCTTCTCCTCCACCCGTGACTCCTCCCACTGTTTCTTCCCCTGCCTCTGCTCCTTCTAAAGTGGCCACACCACCAACCTCGGCCTCCTCTCCTGCAGCTCAAACTCCAGCGTCTAGCCCCTCGGCTGAAGGCCCAGGCACCGCTTCGCCACCGACCAGCAATACCGGAGCCCCCTCTACCGCCAGTCTGGAGAAGATGAGTATCTTTGGAGCAGCCTTGCTTGGAGTGGCCGCCTTCCTTCTTTAAGCTACCTCCATCCTCATCATTATAATTAAATGGGGATGTGAAGCAGCCATTTGTTCCGCTTGAAGGAGGAAATGAAGCGCTGATTCTTCAGAAATGGATTGATTTCATTCATAGTGAGGCAGAGCTCTCTCTTATTGTTTGAGTGAGATTTAATTAGATGAGATGAGATGATTGTTTCTCTCATTCGCATTCTTTTTTATGATTCCTCTGGTGGATGGCCACCATATTCATTGGACATTCTTTATTGTATAATTTCTTCACATTGAAATATCTTTATGTAGGATAAATATTCTTTATTATCTGGTATAATTTA

>Frequency_3_QualityScore_FFHHHHHJJJJJGIJJJJJJEHBFDGCHHIIJJJJJIJIIJHIIHIIJJJJIJHIIJJIJJIJJJIIIHGGGGFFFEEFEDEEDDDEDDDCDCC_Mismatch_1_Sense_+_Library_PoolT
GAGCTCTCTCTTATTGTTTGAGTGAGATTTAATTAGATGAGATGAGATGATTGTTTCTCTCATTCGCATTCTTTTGTATGATTCCTCTGGTGGA
>Frequency_2_QualityScore_FFHHHHHJJJIIGIGIGIJJIIJJIJJJJJJHIJJIJJJHIGGEGGIIIIIIJIJIIJIIHIIIJIIIIHIIGIGGGGHHGFFEFFCDCDEECC_Mismatch_0_Sense_+_Library_PoolT
TTTCATTCATAGTGAGGCAGAGCTCTCTCTTATTGTTTGAGTGAGATTTAATTAGATGAGATGAGATGATTGTTTCTCTCATTCGCATTCTTTT
>Frequency_2_QualityScore_EECFGEBEGIIIIIIIIGICGIHIIEGGIGIIIIIII?EFHIIEEDCFGGGEFEE?BCDCCBC=AABCCA?ABCCCCCCCCCCCCCCCCCCCAC_Mismatch_1_Sense_+_Library_PoolT
CCGGAGCCCCCTCTACCGCCAGTCTGGAGAAGATGAGTATCTTTGGAGCAGCCTTCCTTGGAGTGGCCGCCTTCCTTCTTTAAGCTACCTCCAT
>Frequency_2_QualityScore_FFHHHHHJJIIJJJJIIJIJJJJIIJJIIJJJGIIJIIJJIIJJJJJJJJIHIIJHIIJHIHIGIGIIJJIHIIHGHHGGFFFFEEEEEEFECD_Mismatch_1_Sense_+_Library_PoolT
ATTCTTCAGAAATGGATTGATTTCTTTCATAGTGAGGCAGAGCTCTCTCTTATTGTTTGAGTGAGATTTAATTAGATGAGATGAGATGATTGTT
>Frequency_2_QualityScore_FFGHHHHIJJJIHIHGIDGFGGIIIIIIIJJJJJJJIJIIJJIJIJJJIJJJIJJJIIJIJGIIJJJJIHHHHIHEHHHEEFFFCEEDBEEACD_Mismatch_1_Sense_+_Library_PoolT
CTCTCTTATTGTTTGAGTGAGATTTAATTAGATGAGATGAGATGATTGTTTCTCTCATTCGCATTCTTTTGTATGATTCCTCTGGTGGATGGCC
>Frequency_2_QualityScore_FFHHHHGIIIIJJJIIJJIIJIIHGIIIIJJIIJJJJIIIIGIJIGIIIGHEGGIGIHIIIJJIIIIJJEHIIGGGHGHHFFCEFFEEEEDEED_Mismatch_0_Sense_+_Library_PoolT
AATGGATTGATTTCATTCATAGTGAGGCAGAGCTCTCTCTTATTGTTTGAGTGAGATTTAATTAGATGAGATGAGATGATTGTTTCTCTCATTC
>Frequency_2_QualityScore_FFHHGHHJJJJIJIIIIJJIJJIJJJJJJJIIIJJJIIHIGHEGGHIJJIIJIJJIJJJIJHIIGEIJJHIIIGIHGHGHGEFFFFDCDDDEDD_Mismatch_0_Sense_+_Library_PoolT
ATTTCATTCATAGTGAGGCAGAGCTCTCTCTTATTGTTTGAGTGAGATTTAATTAGATGAGATGAGATGATTGTTTCTCTCATTCGCATTCTTT
>Frequency_2_QualityScore_EEHHHHHIGIIIHIGIIJIJIIIIGHIIIIIIIIGIIIEHGIIIDIIIJIIIIIIIFIIIGGIIAGBFGADHGGGHGFEFFFEDEDEEACCCDC_Mismatch_2_Sense_+_Library_PoolT
CGTTGATTCTTCAGAAATGGATTGATTTCATTCATACTGAGGCAGAGCTCTCTCTTATTGTTTGAGTGAGATTTAATTAGATGAGATGAGATGA
>Frequency_2_QualityScore_EEHHHHGIIEHIGIIIIBFEEEGEIIIIIIIIGGHIEHCIIIIIIIIIIGIIIIGIIIIIIIIIGIHHGEIHHHHHGEFEEEFFFCC?ACCC??_Mismatch_1_Sense_+_Library_PoolT
CTCTCTCTTATTGTTTGAGTGAGATTTAATTAGATGAGATGAGATGATTGTTTCTCTCATTCGCATTCTTTTGTATGATTCCTCTGGTGGATGG
>Frequency_1_QualityScore_FFHHHHHJJJJJJIJJIJJJJJIJJJIIHIIJIJJJJJJJJJJJJJJIJJJJJHJJJJJJJJJJHIIHHAHHEFCFCDCCEEEEEEEDCDDDDD_Mismatch_2_Sense_+_Library_PoolT
AAATGAAGCGTTGATTCTTCAGAAATGGATTGATTTCATTCATACTGAGGCAGAGCTCTCTCTTATTGTTTGAGTGAGATTTAATTAGATGAGA
>Frequency_1_QualityScore_FFHHHHHJHIJGJJJJJIIIIIIIJJJJJJJHIJJHHFBCCEEEEDDCDDCDDDCCACEFEDDDCDDDDBBBDDDDDDDCCA?BDDB>B@BCDA_Mismatch_1_Sense_+_Library_PoolT
CGCCACCGACCAGCAATACCGGAGCCCCCTCTACCGCCAGTCTGGAGAAGATGAGTATCTTTGGAGCAGCGTTGCTTGGAGTGGCCGCCTTCCT
>Frequency_1_QualityScore_B=A?D?FBGG@GDGDADHIIGHHGGIHGFE?DH>GHHI9:BG???BFDH?FHGGGHI<F@>=CCF@CGDDEACEHEE6@?>>CCB=CC@@CB@A_Mismatch_0_Sense_+_Library_PoolT
GTGAGGCAGAGCTCTCTCTTATTGTTTGAGTGAGATTTAATTAGATGAGATGAGATGATTGTTTCTCTCATTCGCATTCTTTTTTATGATTCCT
>Frequency_1_QualityScore_FFHHHHHJIIIIGIJJJJIHHIIIIGIIIGHIIJHIIJJIJJJJJJJHJIIGFHHBEABDDDDDDDDD95<ABCDDCCDD<B93<?BD5@CDDC_Mismatch_0_Sense_+_Library_PoolT
CTCTCCTGCAGCTCAAACTCCAGCGTCTAGCCCCTCGGCTGAAGGCCCAGGCACCGCTTCGCCACCGACCAGCAATACCGGAGCCCCCTCTACC
>Frequency_1_QualityScore_FFHGHHHIJJJJJJIJJIJJJIIJJFHFHHHGHIIHGIJJJJJIJJJJJJIJJJJJJJHIIJIJIJJJJIGHHFFFFFEEEDDDDDEEEEDDDD_Mismatch_0_Sense_+_Library_PoolT
AGGCAGAGCTCTCTCTTATTGTTTGAGTGAGATTTAATTAGATGAGATGAGATGATTGTTTCTCTCATTCGCATTCTTTTTTATGATTCCTCTG
>Frequency_1_QualityScore_FDHHHHHGGFHHIIJHHJJJJJIJJJIJJIIIJJJJJJIJJJJJJJJJJJJJIJJJJJJJJJJIJIGHHHHHHFFFFFDEECDDDDDDCDDEEE_Mismatch_0_Sense_+_Library_PoolT
GTTTGAGTGAGATTTAATTAGATGAGATGAGATGATTGTTTCTCTCATTCGCATTCTTTTTTATGATTCCTCTGGTGGATGGCCACCATATTCA
>Frequency_1_QualityScore_FFHHHHHJJJJJJJJJIJJIGIIGJJJGIIJJJJIHHHFFFCDEDDDDDBBDDDDDCBDDBDDDBBDDCCDCDDDDDDDDDDCD??CDDDCD>A_Mismatch_1_Sense_+_Library_PoolT
GCGTCTAGCCCCTCGGCAGAAGGCCCAGGCACCGCTTCGCCACCGACCAGCAATACCGGAGCCCCCTCTACCGCCAGTCTGGAGAAGATGAGTA
>Frequency_1_QualityScore_FFHHHHHJIJJIJJJJJJJIJJJIJJJJJJJJJJJJJJJJJJJJJJJJJJJJJJJJJJJIGIJIJJHHGEFFFFFEEEFEEEDDDDDDDEEDDD_Mismatch_0_Sense_+_Library_PoolT
AATTAGATGAGATGAGATGATTGTTTCTCTCATTCGCATTCTTTTTTATGATTCCTCTGGTGGATGGCCACCATATTCATTGGACATTCTTTAT
>Frequency_1_QualityScore_FFHHHHHJJJJJJJJJIGIIIJIJJIGIJJJGIJJJJJJIJJJJJJJIIJIJJJJJJJIIJJHHHHEHB?@BCFCDCEEEEDDDDDDDDDDDDD_Mismatch_0_Sense_+_Library_PoolT
AGCGCTGATTCTTCAGAAATGGATTGATTTCATTCATAGTGAGGCAGAGCTCTCTCTTATTGTTTGAGTGAGATTTAATTAGATGAGATGAGAT
>Frequency_1_QualityScore_FFHHHHHJJIJJJJJJJJJJJJJJIJJJJJJJJJIJJJJJIJJIIJJJJJJJJJJJJJJGHEHHHDFFFDDCEEDDDDDDDDEDCCDDABCCCD_Mismatch_1_Sense_+_Library_PoolT
TTCCGCTTGAAGGAGGAAATGAAGCGCTGATTCTTCAGAAATGGATTGATTTCTTTCATAGTGAGGCAGAGCTCTCTCTTATTGTTTGAGTGAG
>Frequency_1_QualityScore_FFHHHHHIJJJJJJJJHIJIJJJJJGIIIJJJJJJHIJJJJJJJJJJJJJIJJJJHHHHHFFFFFEE>C@CCEDDABCCCC>CCDCDDEDDCDD_Mismatch_2_Sense_+_Library_PoolT
AGGAAATGAAGCGTTGATTCTTCAGAAATGGATTGATTTCATTCATACTGAGGCAGAGCTCTCTCTTATTGTTTGAGTGAGATTTAATTAGATG
>Frequency_1_QualityScore_FFHHHHHJIJJJJJFGIJGIJIJGIHIJIIJJJJIJJFIIJIJJJHHFFDCDDDDBDDDDDDDCDDDDDDB>BBDDBDDDDDDDDDBDDDDDCC_Mismatch_0_Sense_+_Library_PoolT
CTCAAACTCCAGCGTCTAGCCCCTCGGCTGAAGGCCCAGGCACCGCTTCGCCACCGACCAGCAATACCGGAGCCCCCTCTACCGCCAGTCTGGA
>Frequency_1_QualityScore_FFHHHFHJJJJJJIJJJJJIIIJGIIIJIIJJHIFFEDFDDDDDDDDBDDDDCDDDC>A>AC>CCCC>C>CDEDDDDDDBDDDCCDDDDDDCD:_Mismatch_0_Sense_+_Library_PoolT
CAGGCACCGCTTCGCCACCGACCAGCAATACCGGAGCCCCCTCTACCGCCAGTCTGGAGAAGATGAGTATCTTTGGAGCAGCCTTGCTTGGAGT
>Frequency_1_QualityScore_FFHFHFHFHGGHJIIIJJJIJIJJGIJGIIJJJJJJHIJJJJJJJJJJIJJJJJJJJJJJIJJGJJJJJHHHHHFFFFDDEEEDDDDDDEFEEE_Mismatch_0_Sense_+_Library_PoolT
TTGAGTGAGATTTAATTAGATGAGATGAGATGATTGTTTCTCTCATTCGCATTCTTTTTTATGATTCCTCTGGTGGATGGCCACCATATTCATT
>Frequency_1_QualityScore_FFHHHHHJJIJJIJJJJJJJJJJJJJJJJHIJJJJJJJJJIJJJJJJIJJJJFJJEHIFHGIHJJJJJJHIIIJHHHHHHFFFFFEEEEAEEDD_Mismatch_0_Sense_+_Library_PoolT
CTTCAGAAATGGATTGATTTCATTCATAGTGAGGCAGAGCTCTCTCTTATTGTTTGAGTGAGATTTAATTAGATGAGATGAGATGATTGTTTCT
>Frequency_1_QualityScore_FFHHHHHJJJJJJJIJGIJIJJJJJJJJJJJJJJGJHHHHFFFDDDDDDDDDDDDBBDDDDDDDDDDDDBDDDDBDDDDDCDDDCC<BBDBDDD_Mismatch_0_Sense_+_Library_PoolT
CGGCCTCCTCTCCTGCAGCTCAAACTCCAGCGTCTAGCCCCTCGGCTGAAGGCCCAGGCACCGCTTCGCCACCGACCAGCAATACCGGAGCCCC
>Frequency_1_QualityScore_DDFFBFFDG:CE<CDHHIIFECHFFIEEGEGIIIFGFFIEFFIIIFIEEAEGCGIEFCFEEFCCEFFFD?BDC;@BDABA;@ABA@>A>ABABA_Mismatch_0_Sense_+_Library_PoolT
TTAGATGAGATGAGATGATTGTTTCTCTCATTCGCATTCTTTTTTATGATTCCTCTGGTGGATGGCCACCATATTCATTGGACATTCTTTATTG
>Frequency_1_QualityScore_FFHHHHHIIJIGHIIGHIJIHIJJGIIJIJJJI>HEHIHHHHHFFDFFCC@CCEF<CDDDDDD(<ADCD>CDDCCC@BBDDDDBDDDD>CCDCD_Mismatch_1_Sense_+_Library_PoolT
CCGACCAGCAATACCGGAGCCCCCTCTACCGCCAGTCTGGAGAAGATGAGTATCTTTGGAGCAGCCTTCCTTGGAGTGGCCGCCTTCCTTCTTT
>Frequency_1_QualityScore_FFHHHHHIJJJJIJJJEGIIHIJJDGDGHIGIGIJJJJJJJJJJJJJJJJJJJJJJJFHIJJJJJHHHHHFFFDEEEEEEDEDDCDDCDCCDDD_Mismatch_1_Sense_+_Library_PoolT
GGCAGAGCTCTCTCTTATTGTTTGAGTGAGATTTAATTAGATGAGATGAGATGATTGTTTCTCTCATTCGCATTCTTTTGTATGATTCCTCTGG
>Frequency_1_QualityScore_FFHHHHDGHIHIIJJJJJJJJJJJJIJJIJJJJJJJJHIJJIJJJIJJJJJJJJJJIJJJJJHGHHHHHCEFFFFDCDEEDDDDDDDDDDEEEE_Mismatch_1_Sense_+_Library_PoolT
TTTGAGTGAGATTTAATTAGATGAGATGAGATGATTGTTTCTCTCATTCGCATTCTTTTTTATGATTCCTCTGGTGGATGGCCAGCATATTCAT
>Frequency_1_QualityScore_BDFFF>FFFBFFIECHI>9E9C?DEGFEIFICGI>>G>BFFEFEDFCFGGGDFIIIIIE7_Mismatch_2_Sense_+_Library_PoolT
GCTTGAAGGAGGAAATGAAGCGTTGATTCTTCAGAAATGGATTGATTTCATTCATACTGA
>Frequency_1_QualityScore_FFHHHHHJJJIJJJIHJGHHGDHIJJIJIJJJJHHFFEEEEECD?ACCCDDDACDEFFDDDDDDDDDDDDDDDDDDDDCBBDDD@DBDDDCDCC_Mismatch_0_Sense_+_Library_PoolT
CACCGACCAGCAATACCGGAGCCCCCTCTACCGCCAGTCTGGAGAAGATGAGTATCTTTGGAGCAGCCTTGCTTGGAGTGGCCGCCTTCCTTCT
>Frequency_1_QualityScore_BDDHFDHGG<CGHIEFHCEBHHG>FHIEGHIIIIHIGIHC?FFHIIIDGII@HEHHG@GHGCHGGDECHHADD@ECCAACA@CCCCDC@ACACC_Mismatch_1_Sense_+_Library_PoolT
AAGCGCTGATTCTTCAGAAATGGATTGATTTCTTTCATAGTGAGGCAGAGCTCTCTCTTATTGTTTGAGTGAGATTTAATTAGATGAGATGAGA
>Frequency_1_QualityScore_FFHHHHHJJJJJJIJJJIJJJIJJJIIJJIJJJJJJJJJJJJGIJJJJJJJJIJIJJJJJJIJJJHIJHGHHHDDDEFFCEEEEEEDDDDCDDD_Mismatch_1_Sense_+_Library_PoolT
TGAAGCGTTGATTCTTCAGAAATGGATTGATTTCATTCATAGTGAGGCAGAGCTCTCTCTTATTGTTTGAGTGAGATTTAATTAGATGAGATGA
>Frequency_1_QualityScore_FFGHHGHIJJJIJJIHIIHHIIII<GGGGGIIIIJIJIJJJIIIFIIIJJJJGIJHJJJJJJIIJJIIHHHFFFDEFEDDDDDEFFEDDCD@AC_Mismatch_0_Sense_+_Library_PoolT
CAGAGCTCTCTCTTATTGTTTGAGTGAGATTTAATTAGATGAGATGAGATGATTGTTTCTCTCATTCGCATTCTTTTTTATGATTCCTCTGGTG
>Frequency_1_QualityScore_FFHHHHHJJJJJJJJJJJIIJJGHIIIJJIJJJJHHHHHFFFDDDCDDDDCD>BDCDDCD>CCEEEDDDCCDDDDDBDDDDDDBDDDDDDBBBB_Mismatch_2_Sense_+_Library_PoolT
TGCTTCGCCACCGACCAGCAATACCGGAGCCCCCTCTACCGCCAGTCTGGAGAAGATGAGTATCTTTGGAGCAGCGTTGCTTGGAGTGGCCGCC
>Frequency_1_QualityScore_FFGHHHFHIIGIIJJJJJJJJIJJIJJJIJIIIJIHIJIJJIIHIJJJJGEIJIGGHFDFEDEDEDDDDCDDDDDCCDDDDDCCDDBB@<ACCC_Mismatch_2_Sense_+_Library_PoolT
CGACTGTTTCTTCCCCTGCCTCTGCTCCTTCTAAAGTGGCCACACCACCAACCTCGGCCTCCTCTCCTACAGCTCAAACTCCAGCGTCTAGCCC
>Frequency_1_QualityScore_FFHHHHHJJJJJGIJIIJJJHIDHHIHJJJJJJJJIJJJIJJJJI<EHIIJJJHIJJJJJJJJJJIJJJHHHHHHFDDEEEEEFFDDDDDDDDD_Mismatch_0_Sense_+_Library_PoolT
GAGCTCTCTCTTATTGTTTGAGTGAGATTTAATTAGATGAGATGAGATGATTGTTTCTCTCATTCGCATTCTTTTTTATGATTCCTCTGGTGGA
>Frequency_1_QualityScore_DFHFFDFGEHFAGGIIIGGEGGGD7?8??FEHBF?FHI;C;@G@A<<BDAABDDB/ABCCC@CC0)&0-8(5<<BDDCC-9@504:ADDC1>29_Mismatch_0_Sense_+_Library_PoolT
AACTCCAGCGTCTAGCCCCTCGGCTGAAGGCCCAGGCACCGCTTCGCCACCGACCAGCAATACCGGAGCCCCCTCTACCGCCAGTCTGGAGAAG
>Frequency_1_QualityScore_FFHHHGHIJIJIJJJJJJJJJJIIIJJJJGIIJIEEEFHHHGFFF>DEEEEDEDCCCCCC@DDCDDCDDAC?CDCC:@CBC>@BDB?BBDDBBB_Mismatch_0_Sense_+_Library_PoolT
CCCGCAGCGCCATCACCCGCTTCTCCTCCACCCGTGACTCCTCCCACTGTTTCTTCCCCTGCCTCTGCTCCTTCTAAAGTGGCCACACCACCAA
>Frequency_1_QualityScore_FFHHHHHJIJJJIJIJGIJGIJJJIGHGIIIJJJJJJJJHHHHBDDA:@BB@BDDDDDDDDDDDDDDDCB>B<C:A@CACCDDEDDCDDDDDDD_Mismatch_0_Sense_+_Library_PoolT
GGCTGAAGGCCCAGGCACCGCTTCGCCACCGACCAGCAATACCGGAGCCCCCTCTACCGCCAGTCTGGAGAAGATGAGTATCTTTGGAGCAGCC
>Frequency_1_QualityScore_FFHHHGGJJJJHHIGHIIGHIJJGHGHIJJJJJIHHIJJHHHHFEEFFF@EEEFFEEDDDDDDDDDDDDDDCBCC@BBDDDBB9BCD@CD@CC:_Mismatch_0_Sense_+_Library_PoolT
CGACCAGCAATACCGGAGCCCCCTCTACCGCCAGTCTGGAGAAGATGAGTATCTTTGGAGCAGCCTTGCTTGGAGTGGCCGCCTTCCTTCTTTA
>Frequency_1_QualityScore_FFHHHHGJJJJGJJJJJJIJJJJJJJJJGIJIJJIJJJEIBGHIIHIHIIIJJIJJJIJJIJIJJJJJJHGDEHHGHGF_Mismatch_1_Sense_+_Library_PoolT
TTCATTCATAGTGAGGCAGAGCTCTCTCTTATTGTTTGAGTGAGATTTAATTAGATGAGATGAGATGATTGTTTCTCTA
>Frequency_1_QualityScore_FFHHHHHIJJJJJJJIIJJJJJGIJIIIHIJIJJHIIIGIJJIJJJIIIHIFHGJJJJHHHHFFFFFEDCEEEEDDDD@BACCDCDDDCDDDED_Mismatch_1_Sense_+_Library_PoolT
AGGAGGAAATGAAGCGCTGATTCTTCAGAAATGGATTGATTTCTTTCATAGTGAGGCAGAGCTCTCTCTTATTGTTTGAGTGAGATTTAATTAG
>Frequency_1_QualityScore_FFHHHHHJJJIJJJIJJIJIHGJJJJGIJJIJIJJJJJJJJJJGIGIIJJJIJJJJJJJJJJIGJHHHHCEEDFDDCCEECEEEEDDDDDACDD_Mismatch_1_Sense_+_Library_PoolT
ATGAAGCGTTGATTCTTCAGAAATGGATTGATTTCATTCATAGTGAGGCAGAGCTCTCTCTTATTGTTTGAGTGAGATTTAATTAGATGAGATG
>Frequency_1_QualityScore_FFHGHHHJIJJJGIIIJJIIJIJJJIJJJJJJJJJIJGHGJJJJJJJJJJJJIJJJJJJJHGHGGHFFFCDDEEEDDDDDDEDCCCDCDCCDCC_Mismatch_1_Sense_+_Library_PoolT
TCCGCTTGAAGGAGGAAATGAAGCGCTGATTCTTCAGAAATGGATTGATTTCTTTCATAGTGAGGCAGAGCTCTCTCTTATTGTTTGAGTGAGA
>Frequency_1_QualityScore_FFHHHHHJJJJJJJJJIJJIIJJJJGIJJJJJJJJJJJHHHDEFDEFCA68?DDDDDDDDDDDDDDDACCCCDDCBDDDDDC@CCDEDCCDACD_Mismatch_0_Sense_+_Library_PoolT
CCTCGGCTGAAGGCCCAGGCACCGCTTCGCCACCGACCAGCAATACCGGAGCCCCCTCTACCGCCAGTCTGGAGAAGATGAGTATCTTTGGAGC
>Frequency_1_QualityScore_FFHHHDHIIIJJJJJIIJJJJJJJIJJJJJJJJJJJJJJJEHJJJCHIJJJJJEHHHGHFFFDEEEEDDCDDCDDDECDDCD@CDDADDD@DDD_Mismatch_0_Sense_+_Library_PoolT
GAAGGAGGAAATGAAGCGCTGATTCTTCAGAAATGGATTGATTTCATTCATAGTGAGGCAGAGCTCTCTCTTATTGTTTGAGTGAGATTTAATT
>Frequency_1_QualityScore_FFHHHHHIJIJJJJJJIJJIIIIIGIIIIHJIGIJJJJJIJJJJJGEHIJIIIIJJJHGHHGHHFFFDDBDEEDDDDDDDDDDDCDDDDEDEDD_Mismatch_1_Sense_+_Library_PoolT
CCATTTGTTCCGCTTGAAGGAGGAAATGAAGCGCTGATTCTTCAGAAATGGATTGATTTCTTTCATAGTGAGGCAGAGCTCTCTCTTATTGTTT
>Frequency_1_QualityScore_FFHHHHHJJJJJJJJJIIJJHIJJJJIJJGIJJJJJJIJIIJJJJJJJJJJJIJJJIIHHHFFFFFFEEEEEDEDDDDDCDCCDDDDDDDEDEE_Mismatch_0_Sense_+_Library_PoolT
AAGGAGGAAATGAAGCGCTGATTCTTCAGAAATGGATTGATTTCATTCATAGTGAGGCAGAGCTCTCTCTTATTGTTTGAGTGAGATTTAATTA
>Frequency_1_QualityScore_FFHHHHHJJHIJJHHFHHIGIIJHIJJJJJJJJJHJJIJJJJIJJJIJJJJJJJJJIJIJJJJJJJJJJBHHHFFFFFFEEEECEDDDDDDDDD_Mismatch_0_Sense_+_Library_PoolT
CTCTTATTGTTTGAGTGAGATTTAATTAGATGAGATGAGATGATTGTTTCTCTCATTCGCATTCTTTTTTATGATTCCTCTGGTGGATGGCCAC
>Frequency_1_QualityScore_FFHHHHHJJJJIJJJJJJJJJJJJIJGJJJJJJJJJJJJJJIJJFIJJJJJHHHFFFEEEDDDDBBDBD@BDDDDDDDDDDBBDDDDDCDDCCC_Mismatch_0_Sense_+_Library_PoolT
ACCAACCTCGGCCTCCTCTCCTGCAGCTCAAACTCCAGCGTCTAGCCCCTCGGCTGAAGGCCCAGGCACCGCTTCGCCACCGACCAGCAATACC
>Frequency_1_QualityScore_FFHHHHHJJHIJJJJGIJIIJIJJJJJJIJJJJJJJIJJJJJIJJJJJJJJJIJJJJJJJJJJGGJJEHEHEHFFFFFFEEEEEEEDDDDDDDD_Mismatch_2_Sense_+_Library_PoolT
AATGAAGCGTTGATTCTTCAGAAATGGATTGATTTCATTCATACTGAGGCAGAGCTCTCTCTTATTGTTTGAGTGAGATTTAATTAGATGAGAT
>Frequency_1_QualityScore_DFHHFHHHJJJJJJJJIJJJIIIBHGIJJJJIJIJJJIIIJGHGFFFEDABDDDD<ACCAC;@B@BDBDB>BDDCCDDDB@@CC@C@<3?CCCD_Mismatch_0_Sense_+_Library_PoolT
TCCAGCGTCTAGCCCCTCGGCTGAAGGCCCAGGCACCGCTTCGCCACCGACCAGCAATACCGGAGCCCCCTCTACCGCCAGTCTGGAGAAGATG
>Frequency_1_QualityScore_FFHGGHHJJJHIJJIHAFEGFHGIIGIJJJJJJJJJJJJJIJJJIJJIJIJJJIJIJIJIJIJJJJJJJEDGIIHHHHHHHFFFEFDDEEDDDD_Mismatch_1_Sense_+_Library_PoolT
TCTCTTATTGTTTGAGTGAGATTTAATTAGATGAGATGAGATGATTGTTTCTCTCATTCGCATTCTTTTGTATGATTCCTCTGGTGGATGGCCA
>Frequency_1_QualityScore_FFHHHHHJJIJJJJJIJJJIJJJIIJJJIJJJIJIIJJJJIIIJJIJJJJJGIIJDFHIFHGHGHGHIGJJJJJHHHHHGEFFFFFFECEFE@C_Mismatch_0_Sense_+_Library_PoolT
ATTCTTCAGAAATGGATTGATTTCATTCATAGTGAGGCAGAGCTCTCTCTTATTGTTTGAGTGAGATTTAATTAGATGAGATGAGATGATTGTT
>Frequency_1_QualityScore_FFHHHHFHGHGHFIIJHJHJIIHGIIJIJJIIGIIHIJJHIJJJJJJJIJJJIGIJJJIJJIJIIJFHJJJGIJHHHHFBEFFEEEDDDDACED_Mismatch_2_Sense_+_Library_PoolT
TGTTTGAGTGAGATTTAATTAGATGAGATGAGATGATTGTTTCTCTCATTCGCATTCTTTTGTATGATTCCTCTGGTGGATGGCCACCATATTA
>Frequency_1_QualityScore_FFHHHHHJIIJIJHIIGHHJJJJJIIJJIJJJJJJJJJJJJJJJJJJJJIJJIIJJJJJJJIEHIJJJGEHFFFFFEEEEEEEEDCCDDDDEED_Mismatch_0_Sense_+_Library_PoolT
TTAATTAGATGAGATGAGATGATTGTTTCTCTCATTCGCATTCTTTTTTATGATTCCTCTGGTGGATGGCCACCATATTCATTGGACATTCTTT
>Frequency_1_QualityScore_FFHHHGGJJJJJJIIIIJJIJJJIIJIJIJJJJJJJJIIJJJJJJJJIIIIGIIIFHCFFHAHIIGHIJJEFHHHHHHFCDFFFEEEEACDCDD_Mismatch_1_Sense_+_Library_PoolT
TTCAGAAATGGATTGATTTCTTTCATAGTGAGGCAGAGCTCTCTCTTATTGTTTGAGTGAGATTTAATTAGATGAGATGAGATGATTGTTTCTC
>Frequency_1_QualityScore_DDDFHHBGGGIICGIIHGGIJJIBEHEHIDIHGIJGIDFGGGHDGIJIJIJJJJIHIJIJJIJIJJGHI>ECEHCEDFD>?CEEBDDDAC@CCC_Mismatch_0_Sense_+_Library_PoolT
TTTGAGTGAGATTTAATTAGATGAGATGAGATGATTGTTTCTCTCATTCGCATTCTTTTTTATGATTCCTCTGGTGGATGGCCACCATATTCAT
>Frequency_1_QualityScore_FDHCFHHGIIJHIJJJJIJJIJHIJIJIJJJJJJIJJJJJJJJJJJIJJJIJJJJJJJJJJJHHHHHHHFFFFDDEEDDDDDDDDDDEEEEEDD_Mismatch_2_Sense_+_Library_PoolT
GAGTGAGATTTAATTAGATGAGATGAGATGATTGTTTCTCTCATTCGCATTCTTTTGTATGATTCCTCTGGTGGATGGCCACCATATTAATTGG
>Frequency_1_QualityScore_FFHHHHHJJJJJJJJJJJJJJJJJJJJJJJJJJJJJJJJJIJJJJJJJJJJJIJJJIHIIJJJJIHHHHGHHFFFFFFEDEEEEEDDDDDDDDD_Mismatch_2_Sense_+_Library_PoolT
TGAAGCGTTGATTCTTCAGAAATGGATTGATTTCATTCATACTGAGGCAGAGCTCTCTCTTATTGTTTGAGTGAGATTTAATTAGATGAGATGA
>Frequency_1_QualityScore_FFHHHHHIJJJJJJGJJGIIIJJIJIHIIH<DHHHFFFEEEDDDDDDDDDDCD?BDDDDCDCCDEEEDDCCDDDDDDDDDCDDDBCDCDDDDB@_Mismatch_0_Sense_+_Library_PoolT
CCGCTTCGCCACCGACCAGCAATACCGGAGCCCCCTCTACCGCCAGTCTGGAGAAGATGAGTATCTTTGGAGCAGCCTTGCTTGGAGTGGCCGC
>Frequency_1_QualityScore_BDHFFHHDGGIIEBB:EHHEHGGIIGHIE@DH@FHGI<ABDDDDDA>>C;@B:@DCCCCCB98?AC:>>+44>CCC:9>CC<AB?CCA>>A@<:_Mismatch_0_Sense_+_Library_PoolT
CCCAGGCACCGCTTCGCCACCGACCAGCAATACCGGAGCCCCCTCTACCGCCAGTCTGGAGAAGATGAGTATCTTTGGAGCAGCCTTGCTTGGA
>Frequency_1_QualityScore_FFHHHHHJJJJJJHJJJHJHHHHHIIJHIJJJJJJJJJIJJIIJJJJJJJIJJJJJJJJJJIJIJJJJJHJHHFFFFEEFEEDEEDDCDDDDCD_Mismatch_0_Sense_+_Library_PoolT
CTCTCTCTTATTGTTTGAGTGAGATTTAATTAGATGAGATGAGATGATTGTTTCTCTCATTCGCATTCTTTTTTATGATTCCTCTGGTGGATGG
>Frequency_1_QualityScore_BDFHHAFEHDGDH3CGIIBGEGHIIIGBGGGHGICHIHFGEHBBDD@GGH@F)BGGGGEEG4=EAAHEB);@C;@CE6;;@CC>CCCCDCDCC:_Mismatch_1_Sense_+_Library_PoolT
GGAGGAAATGAAGCGCTGATTCTTCAGAAATGGATTGATTTCTTTCATAGTGAGGCAGAGCTCTCTCTTATTGTTTGAGTGAGATTTAATTAGA
>Frequency_1_QualityScore_FFHHHHHJJJJJJJJJJJJJJJJJJJJJJHIJJJJJJJJJJJJJJJJJJJJJJJJJIIJJJJJJJJJJHEHHFFFFFEDDEEEFEEEDDDDDDD_Mismatch_0_Sense_+_Library_PoolT
AGATTTAATTAGATGAGATGAGATGATTGTTTCTCTCATTCGCATTCTTTTTTATGATTCCTCTGGTGGATGGCCACCATATTCATTGGACATT
>Frequency_1_QualityScore_FFHHHHHJJJJJJJIJJJJDIJJJIIIHIIJJJJJJJJIJJJJJJJIIJJIJIIHICEHHEHIIGIJHHIJJJHHCHHHFFFFEFFE@CECECD_Mismatch_0_Sense_+_Library_PoolT
TCAGAAATGGATTGATTTCATTCATAGTGAGGCAGAGCTCTCTCTTATTGTTTGAGTGAGATTTAATTAGATGAGATGAGATGATTGTTTCTCT
>Frequency_1_QualityScore_FFHHHHHJJJJJJJJIIJHJJJJJJJIIJIJJJJIJJJJJIDEEHHHGIIIJJJJJJHHFHHFEDDDA<AACDDDDDCC9?CCDD(>CCCCCDD_Mismatch_0_Sense_+_Library_PoolT
TGACTCCTCCCACTGTTTCTTCCCCTGCCTCTGCTCCTTCTAAAGTGGCCACACCACCAACCTCGGCCTCCTCTCCTGCAGCTCAAACTCCAGC
>Frequency_1_QualityScore_FFFFHHHIIJJJJJJJJJJJJIJJIJJJJJJJJIJIJJJJJJJJJJJJJJJIJJJJJJJJHJJJJJJJJHHHHFFFFEEEDEDDDDEDEEDDDD_Mismatch_2_Sense_+_Library_PoolT
AGTGAGATTTAATTAGATGAGATGAGATGATTGTTTCTCTCATTCGCATTCTTTTGTATGATTCCTCTGGTGGATGGCCACCATATTAATTGGA
>Frequency_1_QualityScore_EDFDFFDBBHGG1FFFHBEDFFD<DC<FFD=FHG@F-;==/9=BE@@C8;?88CACCCCBC?CCCCA:+4>:4::(+><CA??B<::(4:+8:?_Mismatch_1_Sense_+_Library_PoolC
CCAGGCACCGCTTCGCCACCGACCAGCAATTCCGGAGCCCCCTCTACCGCCAGTCTGGAGAAGATGAGTATCTTTGGAGCAGCCTTGCTTGGAG
>Frequency_1_QualityScore_FDFHHHHJJJJIJJJGFJJJIJGIAHFHGGJJJJGIIIJJIJJEHIIFHIJFHFHGF4BGGEDHGGHGGEGHEHGHHHFFFDFFECCEEEDDDE_Mismatch_0_Sense_+_Library_PoolC
GAAATGGATTGATTTCATTCATAGTGAGGCAGAGCTCTCTCTTATTGTTTGAGTGAGATTTAATTAGATGAGATGAGATGATTGTTTCTCTCAT
>Frequency_2_QualityScore_EEHHGHHJJJJJJHIJGIIJIJIJIJIJIIJJJJJJIJIIIJJJJIIIIIIIJIIIIIIHHHHHGFFFFFEDDEEEEDDDCDEDCDDDBBBCCC_Mismatch_0_Sense_+_Library_PoolT
TTCCGCTTGAAGGAGGAAATGAAGCGCTGATTCTTCAGAAATGGATTGATTTCATTCATACTGAAATCAAGCTCTCTCTTATTGTTTGAGTGAG
>Frequency_2_QualityScore_EFGGHGGIGIIIIHIIGIIIIIIIEHHIGHIHGIDGEFGEGIGGIGGGGGIIIHGIGIFIIEGCFGIGHE@AEDGGCEDACCDDDDACCCBBA;_Mismatch_1_Sense_+_Library_PoolT
CATACTGAGGCAGAGCTCTCTCTTATTGTTTGAGTGAGATTTAATTAGATGAGATGAGATGAGATGATTGTTTCTCTCATTCGCATTCTTTTTT
>Frequency_2_QualityScore_FFHHHHHJIJJJJJIJJIJJHIIIJJJJJJIHIJJIIJIGIGGGIEGIIHIIIIIJJJIIIJJIJIJIGGGIIGGGGGGFEEEEEEEEEEDDDD_Mismatch_1_Sense_+_Library_PoolT
TTTCATTCATACTGAGGCAGAGCTCTCTCTTATTGTTTGAGTGAGATTTAATTAGATGAGATGAGATGAGATGATTGTTTCTCTCATTCGCATT
>Frequency_2_QualityScore_FFHGHHGJJIIJIJJJJJIIJJIIIJJJIJJJIJJIIJJIJIJJJIIJJIJJJGIEGHHGHIIGIIIIHGHGGGFEGGEEEEEEEDECCEC?CC_Mismatch_1_Sense_+_Library_PoolT
CAGAAATGGATTGATTTCATTCATACTGAGGCAGAGCTCTCTCTTATTGTTTGAGTGAGATTTAATTAGATGAGATGAGATGAGATGATTGTTT
>Frequency_1_QualityScore_DDHHGHHIJIIJIGHJIIJJIJIJIJJJJGIJJJJJJGFHIJJJJJIJCHHJJJJJJJIHHHGGHFDFFFFEDEDDEDDDCDDCCDDDABC>@A_Mismatch_0_Sense_+_Library_PoolT
TTCCGCTTGAAGGAGGAAATGAAGCGCTGATTCTTCAGAAATGGATTGATTTTATTCATACTGAAATCAAGCTCTCTCTTATTGTTTGAGTGAG
>Frequency_1_QualityScore_FFHHHHFGIJJJJIJIIJJIJJIJJJIIIIJJFHIJJJJJJJJJJJIJIJIHDIEFGHHHFFFFFFEEECEDDDDBDDBD<CCCBAB@DCCDCC_Mismatch_1_Sense_+_Library_PoolT
GATGAGTATCTTTGGAGCAGCCTTCCTTGGAGTGGCCGCCTTCCTTCTTTAAGCTACCTCCATTTGTTTTGTTCCGCTTGAAGGAGGAAATGAA
>Frequency_1_QualityScore_FFHHHHHJJJJJJJJJJJIJJJJJJJJJJJJHIJJJGIJIJJJIJJJJJJJJJIJJIJIIJJJJHFFFFDDDEEDEEEDDDDDDDDDDDCCDDE_Mismatch_0_Sense_+_Library_PoolT
TCATTCGCATTCTTTTTTATGATTCCTCTGGTGGATGGCCACCATATTCATTGGACATTCTTTTTTATATAATTTCTTCACATTGAAATATTTT
>Frequency_1_QualityScore_FFHHHHHJJIJJJJJJJJJGJJJIIJJJJJJJJJJJJJJJJJGJIJJJJJJGIJJIJJIHIGGHIIIJJJJIIJHHHHHHFFFFFFEEDEDEDC_Mismatch_1_Sense_+_Library_PoolT
ATTCTTCAGAAATGGATTGATTTCATTCATACTGAGGCAGAGCTCTCTCTTATTGTTTGAGTGAGATTTAATTAGATGAGATGAGATGAGATGA
>Frequency_1_QualityScore_>DDD<BD:<CA:EEF<*:E<38:;))0999?*9?DEE98?====C))//==@7;)==A4==7?D5??>@>>AAAAA>;>AAA?>(,>A>AAAAA_Mismatch_2_Sense_+_Library_PoolT
GCTTGAAGGAGGAAATGAAGCGTTGATTCTTCAGAAATGGATTGAATTCATTCATACTGAGGCAGAGCTCTCTCTTATTGTTTGAGTGAGATTT
>Frequency_1_QualityScore_FFHHHHFGIGGHAGHICHI@FDDHBFGHIFIGFGHIIJGGHIIJJJJHHGHHFFF?BBDCBBDBDCDCDDDCC>CC@CCACDCDCDDDDD:::@_Mismatch_1_Sense_+_Library_PoolT
CCCTCTACCACCAGTCTGGAGAAGATGAGTATCTTTGGAGCAGCCTTGCTTGGAGTGGCCGCCTTCCTTCTTTAATCTACCTCCATTCTCATCA
>Frequency_1_QualityScore_FFHHHHHIIIJJIJIJJIJJIJJJJIIJJIJJJJIJJJJJHIJIIGJJJJGJJJJIJJJJJJJHHAEHFCFFFFFEEDCEEDCBCC3@@CDCCD_Mismatch_1_Sense_+_Library_PoolT
GCTTGAAGGAGGAAATGAAGCGTTGATTCTTCAGAAATGGATTGATTTCATTCATACTGAAATCAAGCTCTCTTATTGTTTGAGTGAGATTTAA
>Frequency_1_QualityScore_FDHHHHHJIJIJJIJJJJJJJJJJJJJHIJJJJJJIJIJIJJJJIHIJIIIIJJIIIJHHHHHHHFFFFDDFEEEDEDBDDDDCCDDBDDDDDD_Mismatch_1_Sense_+_Library_PoolT
GTATCTTTGGAGCAGCCTTGCTTGGAGTGGCCGCCTTCCTTCTTTAATCTACCTCCATTCTCATCATTATAAATGGGGATTTGAAGAGGCCATT
>Frequency_1_QualityScore_DD?HHFDHIBGIJJIGIJJJJIGIJJIIGGEBFIIIJJJEGAHGIFHIJJIIJHGHIIIGEA@EEFHHHHDFFDEFDAECA>@ACDDDDDDCDC_Mismatch_0_Sense_+_Library_PoolT
TGAAGGAGGAAATGAAGCGCTGATTCTTCAGAAATGGATTGATTTCATTCATACTGAAATCAAGCTCTCTCTTATTGTTTGAGTGAGATTTAAT
>Frequency_1_QualityScore_DEHHHHHIIJJJJIJJJJJJJJJIJJJJJJJJJJJJHIJGIJJJJJJJIJJJJJJJIIJIJJHHGHGFHDFFFFFEFEEDEEEDDEEFEEEEDD_Mismatch_0_Sense_+_Library_PoolT
TTCTCTCATTCGCATTCTTTTTTATGATTCCTCTGGTGGATGGCCACCATATTCTTCACATTGAAATATTTTTATGTAGAATAAATATTCTTTA
>Frequency_1_QualityScore_FFHHHHHIIIIJIJIJIIGHIGIIJIHHGIIJJIGHIJJJJHHHHIIJJGJDIIIGGIGIFHHHHHHFFBDFDEEEECEDDDDCDCDECCACDC_Mismatch_0_Sense_+_Library_PoolT
ATTTGTTCCGCTTGAAGGAGGAAATGAAGCGCTGATTCTTCAGAAATGGATTGATTTCATTCATACTGAAATCAAGCTCTCTCTTATTGTTTGA
>Frequency_1_QualityScore_FFHHHHHJIIIJJIIJJJIJJIIJIGIJJEGIJJIJJJFGJJJIHIJHIJJGIJJJJGJJIJJGIGGIHFHHHFFDFFFEEEEDCECDBDBDDD_Mismatch_2_Sense_+_Library_PoolT
TGAAGCGTTGATTCTTCAGAAATGGATTGATTTCATTCATACTGAGGCAGAGCTCTCTCTTATTGTTTGAGTGAGATTTAATTAGACGATATGA
>Frequency_1_QualityScore_FFHHHHGJJJJJJJJJJJJJJIIJJGIFHIIIJJJIJJJJIJJJJJIJJJJJIJJJJJJGJJJHIJJIJHIHHHHHHFFFDEEEEEDDDDDEED_Mismatch_0_Sense_+_Library_PoolT
AGGCAGAGCTCTCTCTTATTGTTTGAGTGAGATTTAATTAGATGAGATGAGATGAGATGATTGTTTCTCTCATTCGCATTCTTTTTTATGATTC
>Frequency_1_QualityScore_FDHHFHHCGHIBHHIFAFHCCHHHGGCGHIGIGGGHGHFFGGIDGIIIJJJBCBF7@=CGH@7>E=D7AA=A=AD@D;@DAC>CE@BDDDDD>C_Mismatch_1_Sense_+_Library_PoolT
GAAATGGATTGATTTCATTCATACTGAGGCAGAGCTCTCTCTTATTGTTTGAGTGAGATTTAATTAGATGAGATGAGATGAGATGATTTTTTCT
>Frequency_1_QualityScore_FFHHHHHJJJJJJIJJIJJIIIJJJJJJJJJJJIJIIIJJJIHCHDGIIIJJHHHHFFFFEFFFDEEEECEDDDEEEEDDDDCDDDDDDDDEEF_Mismatch_0_Sense_+_Library_PoolT
GATTGTTTCTCTCATTCGCATTCTTTTTTATGATTCCTCTGGTGGATGGCCACCATATTCTTCACATTGAAATATTTTTATGTAGAATAAATAT
>Frequency_1_QualityScore_FFHHHHHJJJJJJJJIJJJJHIJJIJJJGIFHIIIJJJJJJJJJJJJJJJJJJJIIJJJJJHGJJJJJJHHHHFEFFDEEEEDDDDDCBDDDCD_Mismatch_1_Sense_+_Library_PoolT
CTGAGGCAGAGCTCTCTCTTATTGTTTGAGTGAGATTTAATTAGATGAGATGAGATGATTGTTTCTCTGGTTCGTTGCTGGATGGAGTGGATGG
>Frequency_1_QualityScore_DFHHHHHJJJJJJJJJJJHIJGIJJJJJJJJIJJIJJJJJJIJIIIJJJJJJJIJJJJIJHHHHHHHFFFFFEDDDDDDDDDDDDDDDDCDDDD_Mismatch_2_Sense_+_Library_PoolT
TTTTGTTCCGCTTGAAGGAGGAAATGAAGCGTTGATTCTTCAGAAATGGATTGATTTCATTCATACTAAGGCAGAGCTCTCTCTTATTGTTTGA
>Frequency_1_QualityScore_FFHHHHHHIJJJJIJJJJJJHHJGHJJIJJJJJJIJJJJJJJJJJIJJHHIJHIIJJJJJIIJJJJJJHEHHHHHHFFFFFFFEDEEEFEEDDD_Mismatch_2_Sense_+_Library_PoolT
CTTTTTTATTATTCCTCTGGTGGATGGCCACCATATTCATTGGAGATTCTTTATTGTATAATTTCTTCACATTGAAATATTTTTATGTAGAATA
>Frequency_1_QualityScore_FFHHHHGIJJIJIJJJJJFIJJGIIJHIJJIJJIJJJJJJJJJIJJJJJJHHHHHHHFEDFFEDACEECCCCCDDEDDDDDDDDDDDDDDDDCC_Mismatch_2_Sense_+_Library_PoolT
TTGATTCTTCAGAAATGGATTGATTTCATTCATACTGAGGCAGAGCTCTCTCTTATTGTTTGAGTGAGATTTAATTAGATGAGATGAGATGAGA
>Frequency_1_QualityScore_FFHGHFHJJJJJJIJJJJJJJJJIJJJIIIGHIJJIIJJIHJJJJJIJDHIGGHJJIJHFHHHHHFFFDDDFDCEEEEEDDBDDCD@CCDDBDD_Mismatch_0_Sense_+_Library_PoolT
TGAGTATCTTTGGAGCAGCCTTGCTTGGAGTGGCCGCCTTCCTTCTTTAATCTACCTCCATTCTCATCATTATAAATGGGGATTTGAAGAGGCC
>Frequency_1_QualityScore_DDHFHHHJJJJJJAHHGIJJJJJJJJJJJJJIJJJJJIIHIJJIIGIIJJJJJIGJHCEHHHCDFFCB@ADEEDDDCDDDDDDDDDCDCDDBDD_Mismatch_1_Sense_+_Library_PoolT
TGGAGAAGATGAGTATCTTTGGAGCAGCCTTCCTTGGAGTGGCCGCCTTCCTTCTTTAAGCTACCTCCATTTGTTTTGTTCCGCTTGAAGGAGG
>Frequency_1_QualityScore_FFHHHHHJJIJJJHJJJJCHGIJJJJJJGHIJJJJJJJJJJJJJJJJJJJJJHHHHHFFFDDDDDDDDDDCDCCCCDDDDDDDCDEEECCDDDD_Mismatch_1_Sense_+_Library_PoolT
CCTCTACCGCCAGTCTGGAGAAGATGAGTATCTTTGGAGCAGCCTTCCTTGGAGTGGCCGCCTTCCTTCTTTAAGCTACCTCCATTTGTTTTGT
>Frequency_1_QualityScore_FFHHBHHJJJJJIJJJJJJIJFHIJJJIJJJJJJJJJJJGIIJJIJJJJIGJJIIAEHHHEFFFDCDDDBDCCBBD@BDDDCDDDDBBDBDDED_Mismatch_1_Sense_+_Library_PoolT
TTGGAGCAGCCTTCCTTGGAGTGGCCGCCTTCCTTCTTTAAGCTACCTCCATTTGTTTTGTTCCGCTTGAAGGAGGAAATGAAGCGTTGATTCT
>Frequency_1_QualityScore_FFHHHHHJJJJJJJJJJJJJJIJFHIJJJJJJJIJJJJJJJHHJJJJJJJJJGIIHHFHHHFFFFFDDD?BBCDDDDDBDDDDDDDDD@BDBCD_Mismatch_1_Sense_+_Library_PoolT
CTTTGGAGCAGCCTTCCTTGGAGTGGCCGCCTTCCTTCTTTAAGCTACCTCCATTTGTTTTGTTCCGCTTGAAGGAGGAAATGAAGCGTTGATT
>Frequency_1_QualityScore_FFHHHHHJJJJJJJJJJJJIJJHIIIJJ*?FHHIJJJJJJJIJJIJIIJJJJGEIJJJJHHHHHHFDDEEFEEEEDDEDDEDDDDDDDDDDFEF_Mismatch_1_Sense_+_Library_PoolT
CTCATTCGCATTCTTTTTTATGATTCCTGTGGTGGATGGCCACCATATTCATTGGACATTCTTTTTTATATAATTTCTTCACATTGAAATATTT
>Frequency_1_QualityScore_DDFFFDHGGEHGGIIIIIIGGDFHH<B0?BBBFEGIGIIECHHGFGEHJIGFGIEGHIGGEE>GHHEAA?BBEEDDECDCC;>A>ABCAC?9>A_Mismatch_0_Sense_+_Library_PoolT
AGGCAGAGCTCTCTCTTATTGTTTGAGTGAGATTTAATTAGATGAGATGAGATGATTGTTTCTCTGGTTCGTTGCTGGATGGAGTGGATGGCCA
>Frequency_1_QualityScore_FFHHHGHJIJJJJJJJJJJJJIGHIJJIJJJIIJJGGFHHGGIIIIIIJJJJJJIIJJJJJIJJIJIHHEHHHFFFFFFEDDDDDDEEDEDEEC_Mismatch_1_Sense_+_Library_PoolT
ATTCATACTGAGGCAGAGCTCTCTCTTATTGTTTGAGTGAGATTTAATTAGACGATATGAGATGATTGTTTCTCTGGTTCGTTGCTATTCATTG
>Frequency_1_QualityScore_FFHHHHHJJJJJJHIJJJJJJJJHIIJJHJJJJJJJJJIJJJJJJJIJJJJJJJJHJJJIIJJGHHIGHJGGIFHHHHHHFFFFFFEEDEEECD_Mismatch_2_Sense_+_Library_PoolT
GTTGATTCTTCAGAAATGGATTGATTTCATTCATACTGAGGCAGAGCTCTCTCTTATTGTTTGAGTGAGATTTAATTAGATGAGATGAGATGAG
>Frequency_1_QualityScore_FFHHHHHFHIHJJJJJIIJJJJIJHIJJJJJIJJJIJJIIJHHGIJIGIJJJJJIJJIHHHHHGFFFFFCCCFDE>CCCDDDBDCEDCCCCDDD_Mismatch_0_Sense_+_Library_PoolT
TCTGGAGAAGATGAGTATCTTTGGAGCAGCCTTGCTTGGAGTGGCCGCCTTCCTTCTTTAAGCTACCTCCATTTGTTCCGCCATTTGTTCCGCT
>Frequency_1_QualityScore_FFHHHHHJJJGHIJJJJIJJJJJIJJJJIJJJJJGJHIJJJJJJJJJJJJJIJIGIJIHHHHHHFFFFFF>AEEDBDB@DEEACDDDDDDDDDD_Mismatch_0_Sense_+_Library_PoolT
AGAAGATGAGTATCTTTGGAGCAGCCTTGCTTGGAGTGGCCGCCTTCCTTCTTTAAGCTACCTCCATTTGTTCCGCCATTTGTTCCGCTTGAAG
>Frequency_1_QualityScore_FFHHHHHJJJJJJJJJIJJJJJJJJJJJJJJJJIJIJIJGHHHHIJIHEHJJJJJJJJJJJIIHHJHIJEHHIHHHHHHFFFFDEEDDDDBCDB_Mismatch_1_Sense_+_Library_PoolT
TCATTCATACTGAGGCAGAGCTCTCTCTTATTGTTTGAGTGAGATTTAATTAGATGAGATGAGATGATTGTTTCTCTGGTTCGTTGCTGGATGG
>Frequency_1_QualityScore_DEFHHFHJJJJJJIJJIJJJJJJJJJIJIGIJGIIHGIGGFHGGIGEHIJIIIGIJGIJJIHHHHHHFFEEFFFEEDEDEFDDDDDDCDDDFFF_Mismatch_0_Sense_+_Library_PoolT
TGTTTCTCTCATTCGCATTCTTTTTTATGATTCCTCTGGTGGATGGCCACCATATTCTTCACATTGAAATATTTTTATGTAGAATAAATATTCT
>Frequency_1_QualityScore_FFHHHHDHIIIJJJJGIJIJJJJJIJJJJJJJIJJJJJGHIJJJJJJHHHHHHHFFFFFFDCEFEEEEEDDDEEEDDEEECBDDDDDDDCCDAC_Mismatch_0_Sense_+_Library_PoolT
GATGAGTATCTTTGGAGCAGCCTTGCTTGGAGTGGCCGCCTTCCTTCTTTAATCTACCTCCATTCTCATCATTATAAATGGGGATTTGAATAGG
>Frequency_1_QualityScore_DFFHB<=GC=>GCGEHHIG4CHHCFFEE@CFE>9BGEBDD9<FADGGD>FFDD8BFGGBEHGEGEAEHD@;CAEHHEHE@EF>;>ACA@ACC?9_Mismatch_0_Sense_+_Library_PoolT
TGAGGCAGAGCTCTCTCTTATTGTTTGAGTGAGATTTAATTAGATGAGATGAGATGATTGTTTCTCTGGTTCATTGCTGGATGGAGTGGATGGC
>Frequency_1_QualityScore_:DFAFFFIIF?DFBEHHIIIBBF?@FDFFFIAB?BFFFD;FFDFFIFEFG4@A@=@CFA=CEEFECAE;=EDBDDD;?>>CCEEDDBDABBBBE_Mismatch_0_Sense_+_Library_PoolT
TCTCATTCGCATTCTTTTTTATGATTCCTCTGGTGGATGGCCACCATATTCTTCACATTGAAATATTTTTATGTAGAATAAATATTCTTTATTA
>Frequency_1_QualityScore_FFHHHHHJJIJJJJJJJJJJJJJJJJJJIJJJJJJJJJJJJIJJIJJJJJJJJJJJJJJJJJIJJHHHHEHGDFFFEDCEECCCDDDECEEDDD_Mismatch_1_Sense_+_Library_PoolT
GAGGAAATGAAGCGCTGATTCTTCAGAAATGGATTGATTTCATTCATACTGAAATCAAGCTCTCTCTTATTGTTTGAGTGAGATTTAATTAGAT
>Frequency_1_QualityScore_FFHHHHGJIJJJJJJJHJJJIJIJIIJJJHIHIJGHIHIFHHIJJJJJEIHHHGHFFFFFEEDEECDDDBB?BDDDDDDDDDDCDDDDDDDDDD_Mismatch_2_Sense_+_Library_PoolT
TACCGGAGCCCCCTCTATCGCCAGTCTGGAGAAGATGAGTGTCTTTGGAGCAGCCTTGCTTGGAGTGGCCGTCTTCCTTCTTTAAGCTACCTCC
>Frequency_1_QualityScore_FFHHHHHJJJIJJJJJJJJJIIJJIGHHHGIIJJJHIIJJJIJJIIHIJJIIJJIJJJJJJJJJJJJGHEH@EHHHHHEFFFFFABC>CDDCDC_Mismatch_0_Sense_+_Library_PoolT
AGGCAGAGCTCTCTCTTATTGTTTGAGTGAGATTTAATTAGATGAGATGAGATGATTGTTTCTCTGGTTCATTGCTGGATGGAGTGGATGGCCA
>Frequency_1_QualityScore_FFHHHHHJJJJJJJJJJJJJJJJGGJJJJIJJJJJJJJJJJIJJJIIJJIJJGIIJJGFHHGHGFFDBF@DEEDBBDDDDDDDBDDDBDDEECC_Mismatch_1_Sense_+_Library_PoolT
CTTTGGAGCAGCCTTGCTTGGAGTGGCCGCCTTCCTTCTTTAATCTACCTCCATTCTCATCATTATAAATGGGGATTTGAAGAGGCCATTTGTT
>Frequency_1_QualityScore_FFHHHHGIJJJJJJJJJEHGIJHJIIJDHHIJJJJJIJJJJJJJJJJJJJJIJHIIIIIGHEFFFFEEE@CCEDDDCDDDDDDDDDEDDEDCCD_Mismatch_1_Sense_+_Library_PoolT
CTCTACCACCAGTCTGGAGAAGATGAGTATCTTTGGAGCAGCCTTGCTTGGAGTGGCCGCCTTCCTTCTTTAATCTACCTCCATTCTCATCATT
>Frequency_1_QualityScore_FFHHHHHJJJJJJIJJJJJIJJIJJJJFFIIICIIIIIIJIJDGHIJIGBFHGICGGIHEIIIIIGJJHHHHGHFFFFEDFFEEFEEEECCCC;_Mismatch_1_Sense_+_Library_PoolT
GATTGTTTCTCTCATTCGCATTCTTTTGTATGATTCCTCTGGTGGATGGCCACCATATTAATTGGAGATTCTTTATTGTATAATTTCTTTACAA
