# Supplementary material for: Differential Gene Expression Reveals Candidate Genes for Drought Stress Response in Abies alba (Pinaceae)
Source: PLoS One. 2015 Apr 29;10(4):e0124564. doi: 10.1371/journal.pone.0124564 (PMC4414588; doi:10.1371/journal.pone.0124564)
Supplement: S2 File — (GZ) [file pone.0124564.s002.gz › comp22714_c0_seq1.fa]

>comp22714_c0_seq1 len=427 path=[1:0-426] : tr|A9NSI1|A9NSI1_PICSI Putative uncharacterized protein OS=Picea sitchensis PE=2 SV=1 e-value: 1e-18 blast score: 93.2
ACGTTGCCCTCAACCATATGCTACGAGGCGCTCACGCTCACGCTCAGGTTCCAGCTCGAAGCAACAATGGCAGAACACGTGAAAAAGATGAAGATAATGACGGCGACGATAGGAATGGTCCCTCGTTGTCCAACTTCCCGGCTTTCTTGCTGGGAGTGGGAGTTATTGCGGTAGCCATGATTTGGGATACTTGACATGATCTGTAACTGAAATGGAAATGATTTTCTTTCTTGTAAATTTGAGTGAGGTGCACCGTGCAGCTCCTACAGGCATAAAATATAAAAAATAATAATGGCAAAGTCGGTATAGCTTTGTCGTTTGTGTCCAATATATGGATTATGCTTTTTCCCCTTTTATTTCTTTACAATTTATTTAGTGAAATGCTTATTTTAACTATTTTATATTTTATATGATTATATTGACTCCA

>Frequency_1_QualityScore_+=A=CDDEEEE@?<3AFCFFEIEEDE??8:DDDDDAE9DCB<??;CCCDDIIC_Mismatch_0_Sense_+_Library_PoolT
AAATATAAAAAATAATAATGGCAAAGTCGGTATAGCTTTGTCGTTTGTGTCCA
>Frequency_1_QualityScore_FDHHHHHJJJJIJJJJIJJJIJJJJIHJJJJJJJJJJJJHHFFFFFEEEEDDAD=ABD?B?CCEDDDDDDDDDDDDDCDCDCDDDCDDDDDCDD_Mismatch_0_Sense_+_Library_PoolT
GCGACGATAGGAATGGTCCCTCGTTGTCCAACTTCCCGGCTTTCTTGCTGGGAGTGGGAGTTATTGCGGTAGCCATGATTTGGGATACTTGACA
>Frequency_1_QualityScore_FFHHHHHJJJJJJJJJJJJJJIJJJJJJIJJJJJJJJJIJJIJJJBEHHHFFFFFFFDADDDDDDDDD_Mismatch_0_Sense_+_Library_PoolT
GCTCCTACAGGCATAAAATATAAAAAATAATAATGGCAAAGTCGGTATAGCTTTGTCGTTTGTGTCCA
>Frequency_1_QualityScore_DDF?:CCCDFHIIBGFFDHGB:F?GHGGGHI@BB;8?0=@@BF;@GAGDCEA45<;?>CCCCDCC@>?CACCCCCCCC@>>@@CCDCCDCA4@A_Mismatch_1_Sense_+_Library_PoolT
CCCTCGTTGTCCAACTTCCCGGCTTTCTTTCTGGGAGTGGGAGTTATTGCGGTAGCCATGATTTGGGATACTTGACATGATCTGTAACTGAAAT
>Frequency_1_QualityScore_ADHHHHHJIJJJJJJJJJJJJIJJJJJJJJJIJJJJFHIIIJJIIJJJJIJJJJJJJHHHGFFFFEFFEEEEEDBCDDDDEDDDDDDDDDDDDB_Mismatch_0_Sense_+_Library_PoolT
TGGAAATGATTTTCTTTCTTGTAAATTTGAGTGAGGTGCACCGTGCAGCTCCTACAGGCATAAAATATAAAAAATAATAATGGCAAAGTCGGTA
>Frequency_1_QualityScore_FFHHGHHJJJJJJJJIJJJJJJGIJDHHIJJJJIJJJJJIJJJJJJJJJHFDDDBDDDDDDDDDCDDDDCDDDDDDDDDDDDDDDDDDDBDDDD_Mismatch_0_Sense_+_Library_PoolT
CTCGAAGCAACAATGGCAGAACACGTGAAAAAGATGAAGATAATGACGGCGACGATAGGAATGGTCCCTCGTTGTCCAACTTCCCGGCTTTCTT
>Frequency_1_QualityScore_FFDADFHBDDDGHGHGDCFHE@CFAGEDHGDDHGGDGHIGIGHIEIIIBFHIAEHGGEHEEEHBD;BCC@CACDD_Mismatch_0_Sense_+_Library_PoolT
CCGTGCAGCTCCTACAGGCATAAAATATAAAAAATAATAATGGCAAAGTCGGTATAGCTTTGTCGTTTGTGTCCA
>Frequency_1_QualityScore_BDBBB?CBHHGGECHHFGDCHIG9?FBHH9E><?9CDG9<DGE<G*B90B99BFBFDHGDHFE@FHCHIDECHGBGIII>7@DHHA_Mismatch_0_Sense_+_Library_PoolT
CTTTTTCCCCTTTTATTTCTTTACAATTTATTTAGTGAAATGCTTATTTTAACTATTTTATATTTTATATGATTATATTGACTCCA
>Frequency_2_QualityScore_CDHFHHHHIIJJJIJJGHIIHHIJJIIIIIJJJIIJJJHJJJIIIHHHGGGFAB>@CDAB?CCEDCDDDDDDDDCDCCCEEDDDACCDCDDCDD_Mismatch_0_Sense_+_Library_PoolC
GCGACGATAGGAATGGTCCCTCGTTGTCCAACTTCCCGGCTTTCTTGCTGGGAGTGGGAGTTATTGCGGTAGCCATGATTTGGGATACTTGACA
>Frequency_1_QualityScore_22ADHHIIIGEIGGIIIIIIIIIIGHIICEF>BGIIIGIIIFGGI;CHG@EGIEIGHE?<BDBCEECC_Mismatch_0_Sense_+_Library_PoolC
GCTCCTACAGGCATAAAATATAAAAAATAATAATGGCAAAGTCGGTATAGCTTTGTCGTTTGTGTCCA
>Frequency_2_QualityScore_FFHHGGHIHIJJJJJJJJJIIIIGIJJJJJJHIIIIHGIJIJJIIJJJJJJJIIIIIJIJIIIIIIHGGGGGFDEEEEEDECCDDDDDCCBD@A_Mismatch_0_Sense_+_Library_PoolC
TGGAAATGATTTTCTTTCTTGTAAATTTGAGTGAGGTGCACCGTGCAGCTCCTACAGGCATAAAATATAAAAAATAATAATGGCAAAGTCGGTA
>Frequency_3_QualityScore_FFHHHHGIJJJJJJJJIJJIJIFGHDGHIIIJIHIIIHJHIIIIHJJJJIGEEDBCDCDBDCDDACDDDCCDCBACDDDDDDDDDCCDCDDDDC_Mismatch_0_Sense_+_Library_PoolC
CTCGAAGCAACAATGGCAGAACACGTGAAAAAGATGAAGATAATGACGGCGACGATAGGAATGGTCCCTCGTTGTCCAACTTCCCGGCTTTCTT
>Frequency_6_QualityScore_FFGHHGGGIIHHIIIFHIIGIIIIHIGIHIIJIIIIHHIIIHIIHGHGGGEBD;?@C?B?BCDCCDDC?=ACBAB>?CDB??@@BBCCD?ACBC_Mismatch_0_Sense_+_Library_PoolC
CGACGATAGGAATGGTCCCTCGTTGTCCAACTTCCCGGCTTTCTTGCTGGGAGTGGGAGTTATTGCGGTAGCCATGATTTGGGATACTTGACAT
>Frequency_5_QualityScore_FCGHHHHIIGIIIIIIGIIIHIIJIHIHIIHIIIIIIIHHFGGGFFEDCDCDDDCDDDDDDDDDDDDDCCDDDDDB<A6?BC@C@CDEDDCCDB_Mismatch_0_Sense_+_Library_PoolC
GTGAAAAAGATGAAGATAATGACGGCGACGATAGGAATGGTCCCTCGTTGTCCAACTTCCCGGCTTTCTTGCTGGGAGTGGGAGTTATTGCGGT
>Frequency_5_QualityScore_FFHHDG?DHIEHGHHIJJIJJFGHHIGIJIHJIIIIGIIIJJIHIHGHHIIIIEGHIIIFHGGGFGFECCDCDDDCCDDDCCCBCEEEDCCECA_Mismatch_0_Sense_+_Library_PoolC
TGGGAGTGGGAGTTATTGCGGTAGCCATGATTTGGGATACTTGACATGATCTGTAACTGAAATGGAAATGATTTTCTTTCTTGTAAATTTGAGT
>Frequency_4_QualityScore_EEGHHHHJJGHIIJIJJGIIJIIJFIHIIJJIJIIIIIIJIHGHIIHFEIIIJHGGHIGIIIIIIJIIIFGGGGGFFFFEEDDBDCBBCCDCCC_Mismatch_0_Sense_+_Library_PoolC
TTATTGCGGTAGCCATGATTTGGGATACTTGACATGATCTGTAACTGAAATGGAAATGATTTTCTTTCTTGTAAATTTGAGTGAGGTGCACCGT
>Frequency_4_QualityScore_FFHHHGHJJJJJIIIGIIIIEGHIIJJHIJJIIIJJJJJJIIIJJJIJJJJJJIIIGGHIIHHHHHGGFEEFDEDD@CBEECDDDDDDCACDDC_Mismatch_0_Sense_+_Library_PoolC
TCTTGTAAATTTGAGTGAGGTGCACCGTGCAGCTCCTACAGGCATAAAATATAAAAAATAATAATGGCAAAGTCGGTATAGCTTTGTCGTTTGT
>Frequency_4_QualityScore_EEFGGGGHIIIIIIIIIIJJJJJJJHIIHIHIJJJIIGGIHIHCGAEFHGG@EFGFFGEE@CDCDDDDBCBCCCBBCDCCCCCCCDDCCCECAC_Mismatch_0_Sense_+_Library_PoolC
GGAATGGTCCCTCGTTGTCCAACTTCCCGGCTTTCTTGCTGGGAGTGGGAGTTATTGCGGTAGCCATGATTTGGGATACTTGACATGATCTGTA
>Frequency_3_QualityScore_EDFHHHGJGIIIIGHGHGHBGHCGGEHAFIIHCHFGFEGHHGCCFGIIIHHIJJJIIJIIIJJIIHHHFFHHGGFFFFFDDDDEEDEDDCDCBD_Mismatch_0_Sense_+_Library_PoolC
CTGAAATGGAAATGATTTTCTTTCTTGTAAATTTGAGTGAGGTGCACCGTGCAGCTCCTACAGGCATAAAATATAAAAAATAATAATGGCAAAG
>Frequency_3_QualityScore_EEGHHGHIIJHIIIJIJJJIFIIIIHHEFGFGGFFFFFFEEEDCCDDDDDDDDDDC@A=@CC@C>CDEDBCDD?CDDDBCDDDDDCDCBBB@BC_Mismatch_0_Sense_+_Library_PoolC
GACGGCGACGATAGGAATGGTCCCTCGTTGTCCAACTTCCCGGCTTTCTTGCTGGGAGTGGGAGTTATTGCGGTAGCCATGATTTGGGATACTT
>Frequency_3_QualityScore_EEGEFEEHHIHGIIIHHGF;AEGFG<EHHHHHGGDHGEGIGGIFDEDECGEFEEDEFEEDDEEDBCADDBDDCCDDBCDDDDBCBCC?AB@ABC_Mismatch_0_Sense_+_Library_PoolC
CCGGCTTTCTTGCTGGGAGTGGGAGTTATTGCGGTAGCCATGATTTGGGATACTTGACATGATCTGTAACTGAAATGGAAATGATTTTCTTTCT
>Frequency_3_QualityScore_FEHHHHHJJJJIJJJJJJJJJJJIIJJJIIIJJIHIJIJJJIIJJGIHIJJJJJJJJJHIIIJJJJIJGGEIIFGHGGGFEFEDEEDEDDDDDD_Mismatch_0_Sense_+_Library_PoolC
CATGATTTGGGATACTTGACATGATCTGTAACTGAAATGGAAATGATTTTCTTTCTTGTAAATTTGAGTGAGGTGCACCGTGCAGCTCCTACAG
>Frequency_3_QualityScore_EECEEEEFEEEEEDBEHHAAFFEHCFGDEFGGDGFEFBEBCEDEHGFE>FHHHAGDDEAFDGE:BEEGGCBADCBDCBDDBDDCBBBB_Mismatch_0_Sense_+_Library_PoolC
GATACTTGACATGATCTGTAACTGAAATGGAAATGATTTTCTTTCTTGTAAATTTGAGTGAGGTGCACCGTGCAGCTCCTACAGGCAT
>Frequency_3_QualityScore_EFGHHHGH=DHIDHEHGIJIGIJDGGGIHIIHGGIIIIHIIIHHIIHIIIFIHIIGGHIHHFFGGFGFFEFFBDEEDEDECDCDDACCDDDDDD_Mismatch_0_Sense_+_Library_PoolC
GCTGGGAGTGGGAGTTATTGCGGTAGCCATGATTTGGGATACTTGACATGATCTGTAACTGAAATGGAAATGATTTTCTTTCTTGTAAATTTGA
>Frequency_3_QualityScore_CDEFGFGFIEHGIJHIIJDGFGDFHIIIJJICIEHFFIIIIJHID@B=EEHEDEDDFHEEDCCAC?A@BCACEDCCCBCBCDCCCCDBCBBCCB_Mismatch_0_Sense_+_Library_PoolC
TAGGAATGGTCCCTCGTTGTCCAACTTCCCGGCTTTCTTGCTGGGAGTGGGAGTTATTGCGGTAGCCATGATTTGGGATACTTGACATGATCTG
>Frequency_3_QualityScore_EEEGFGHJHHHHIJEHGIFGGHHIJFHHHIGGGGHIDHIJJJIIJGIGHIHHHIIHGGHGHHHHGFGIJHHGGGFGGEEEECDCDDCBD_Mismatch_0_Sense_+_Library_PoolC
GGATACTTGACATGATCTGTAACTGAAATGGAAATGATTTTCTTTCTTGTAAATTTGAGTGAGGTGCACCGTGCAGCTCCTACAGGCAT
>Frequency_3_QualityScore_EEGFFHFIIHHHIG@GHFIIIIGIIIFHIIGGIGHIIIHIHHIIHIFFIIIJHGEGIJHIGHGFGFCDEEDDDCCCCDEEEEDDECCDCDCBAD_Mismatch_0_Sense_+_Library_PoolC
GGGAGTTATTGCGGTAGCCATGATTTGGGATACTTGACATGATCTGTAACTGAAATGGAAATGATTTTCTTTCTTGTAAATTTGAGTGAGGTGC
>Frequency_3_QualityScore_FFHGGCFHIHHHHIIIJHIJFHIIJHIJHHJIJIJIJIJIIJJJJJJIIJJJIHIJIIHGGHHHHGGFFFFFFEDEEEDEDDCDEEEEDDEDCD_Mismatch_0_Sense_+_Library_PoolC
GGGAGTGGGAGTTATTGCGGTAGCCATGATTTGGGATACTTGACATGATCTGTAACTGAAATGGAAATGATTTTCTTTCTTGTAAATTTGAGTG
>Frequency_3_QualityScore_EFHHHHGIJIGIHIIFHHGHIIHIIFGHHIIIJJJIIFHIHIGHIHIIHEHIHGIHHHIGFIHIHIHHIFHHFGGFFEFFFDDDDBA?>?ABCC_Mismatch_0_Sense_+_Library_PoolC
GTTATTGCGGTAGCCATGATTTGGGATACTTGACATGATCTGTAACTGAAATGGAAATGATTTTCTTTCTTGTAAATTTGAGTGAGGTGCACCG
>Frequency_2_QualityScore_FFHHHHGIIJJJJIJJEIEGHGGHGIEHIJJEIIJIJJIHHGGFFEEEEEEEDDDDDDDDDDDDDDC5?@@BC=A=BCEDCDDD?ACBCACC??_Mismatch_0_Sense_+_Library_PoolC
ATGAAGATAATGACGGCGACGATAGGAATGGTCCCTCGTTGTCCAACTTCCCGGCTTTCTTGCTGGGAGTGGGAGTTATTGCGGTAGCCATGAT
>Frequency_2_QualityScore_FFHHHHHJJIIJJJIIJGIIGFGIIHIIJJIIIJJJJGIHHGGGFFFEEEEDDDDDDDDDDDDDCCAA:<?CADACCDDDCCDBCDCDBCDCCC_Mismatch_0_Sense_+_Library_PoolC
TGAAGATAATGACGGCGACGATAGGAATGGTCCCTCGTTGTCCAACTTCCCGGCTTTCTTGCTGGGAGTGGGAGTTATTGCGGTAGCCATGATT
>Frequency_2_QualityScore_FFHHHHHJIIIIIIJJJIJJIJHIIJIJJIJIHIIIIGGGGGEEEDDDDDDDDDDDDDAB=ACDCCADDCCCCDDACDCDDDDCDEEDCDCCCD_Mismatch_0_Sense_+_Library_PoolC
ATGACGGCGACGATAGGAATGGTCCCTCGTTGTCCAACTTCCCGGCTTTCTTGCTGGGAGTGGGAGTTATTGCGGTAGCCATGATTTGGGATAC
>Frequency_2_QualityScore_FFGGHHHJIJJJIIJIIJGIIHJIJJIJHIJJJIIIIIGGGGGEEEEEEDDDDDDDDDDDDCDD>A;@BAAA=BCEDDDDDBCDCCBCDACDEC_Mismatch_0_Sense_+_Library_PoolC
AAGATAATGACGGCGACGATAGGAATGGTCCCTCGTTGTCCAACTTCCCGGCTTTCTTGCTGGGAGTGGGAGTTATTGCGGTAGCCATGATTTG
>Frequency_2_QualityScore_FFGHGGGIJHHHIJJJGIIIJJJJJIIJIJJJIIJJJIIIIIIJJJJJJIJIJJJIIIGHGGGFECDDEEEDCCDDDCABCDCDDDDD_Mismatch_0_Sense_+_Library_PoolC
TGAGTGAGGTGCACCGTGCAGCTCCTACAGGCATAAAATATAAAAAATAATAATGGCAAAGTCGGTATAGCTTTGTCGTTTGTGTCCA
>Frequency_2_QualityScore_EEGGHFFIIIFIIHIIIIIIIIGICHFIIIIGIGEGIHIIGGGGEEEECDEEDDDAACCDDDDDDCCCDA=A9?BC=A?CDEDDCDCCDDDCBD_Mismatch_0_Sense_+_Library_PoolC
AAGATGAAGATAATGACGGCGACGATAGGAATGGTCCCTCGTTGTCCAACTTCCCGGCTTTCTTGCTGGGAGTGGGAGTTATTGCGGTAGCCAT
>Frequency_2_QualityScore_FCGHHHHJJJJHIJJJGHIIJJIHIIIJJIIIIIHHHHHGGGGGGGGHGGGGGGGGGGGGGEFFFFEEDACDACDEEDDDDDCCD?ACDCDCDD_Mismatch_0_Sense_+_Library_PoolC
GTAAATTTGAGTGAGGTGCACCGTGCAGCTCCTACAGGCATAAAATATAAAAAATAATAATGGCAAAGTCGGTATAGCTTTGTCGTTTGTGTCC
>Frequency_2_QualityScore_EEEHHHGIIIGEFHEIIIHIIIGGIIIIHIIIIIEIIGIIIGGIGGIIIGEEEGFEIIIIIIFIIGIIGGEEEGD_Mismatch_0_Sense_+_Library_PoolC
ATCTGTAACTGAAATGGAAATGATTTTCTTTCTTGTAAATTTGAGTGAGGTGCACCGTGCAGCTCCTACAGGCAT
>Frequency_2_QualityScore_CEHFEDGIFEIIJHIIJIIIHIIHGIIGIIIEIIIJIHGGGGGGFEFEG>A<@CC?C>AACEECDD?ADCBCBCACEECDD@A?CCDDAC?AA;_Mismatch_0_Sense_+_Library_PoolC
ACGATAGGAATGGTCCCTCGTTGTCCAACTTCCCGGCTTTCTTGCTGGGAGTGGGAGTTATTGCGGTAGCCATGATTTGGGATACTTGACATGA
>Frequency_2_QualityScore_FFGFHGGIIJHIIIJIIIIIIIIHGHGHIIIIGHHIIHIJJIGEIIIGGIGGGGIHIHEIHGEIGGFGFFGGDCCDEEDEECCCDCCDDD_Mismatch_0_Sense_+_Library_PoolC
GGGATACTTGACATGATCTGTAACTGAAATGGAAATGATTTTCTTTCTTGTAAATTTGAGTGAGGTGCACCGTGCAGCTCCTACAGGCAT
>Frequency_2_QualityScore_FFHHGHHJJJJJIJJJJIJJJJJJJJJJJIHIIIIJJJJIJJJJJJJIJJJIJJIJIIJIIGGGIHIIIIGGGGGFGEEEEEEEDDECDDDEDE_Mismatch_0_Sense_+_Library_PoolC
ATACTTGACATGATCTGTAACTGAAATGGAAATGATTTTCTTTCTTGTAAATTTGAGTGAGGTGCACCGTGCAGCTCCTACAGGCATAAAATAT
>Frequency_2_QualityScore_FFHHHHHIIJJJJJIIIHIHIIIIJJJJJJJIJIIJHIHHHGHFFFFFEEEEDDDDDDDCCCDDDDDDDDDDDDDDDDDDDDAB<ABBAAACDE_Mismatch_0_Sense_+_Library_PoolC
GAACACGTGAAAAAGATGAAGATAATGACGGCGACGATAGGAATGGTCCCTCGTTGTCCAACTTCCCGGCTTTCTTGCTGGGAGTGGGAGTTAT
>Frequency_2_QualityScore_FFHHHHHIJIJJJJJJJIJIIIIIIIIIJJIJGGBGIIIIHIIJJIJJIGGGGFGFFDEFEDECCBDDDCCCDDDDCCDEDDEEDECDDD;ACC_Mismatch_0_Sense_+_Library_PoolC
TCGTTGTCCAACTTCCCGGCTTTCTTGCTGGGAGTGGGAGTTATTGCGGTAGCCATGATTTGGGATACTTGACATGATCTGTAACTGAAATGGA
>Frequency_2_QualityScore_FFHHHHHJJJJJIJIJIIJIIHGIHIIJJJIIJJJJJIIJJGIIJJJJIIJJJJIIJJJJJJIJIIGIIHDGIGGGEEEEEEDDEDECCCACCB_Mismatch_0_Sense_+_Library_PoolC
ATTTGGGATACTTGACATGATCTGTAACTGAAATGGAAATGATTTTCTTTCTTGTAAATTTGAGTGAGGTGCACCGTGCAGCTCCTACAGGCAT
>Frequency_2_QualityScore_EFEHGFGIIIIIFIFIICHIIGIIIHIIGIIIIGIIIGFIIIIIIIIHGIIIIGIIICEGH?AAEFEDDBCCDC??BDACCCCC_Mismatch_0_Sense_+_Library_PoolC
TGAGGTGCACCGTGCAGCTCCTACAGGCATAAAATATAAAAAATAATAATGGCAAAGTCGGTATAGCTTTGTCGTTTGTGTCCA
>Frequency_2_QualityScore_FFCFHHHJIGHIIIJJJJIIIHIIIIJJJJJIJJJJJJIJJIIIIJJJJIIHHHEEFEACCEEDDDDDDCCBCDDCDDDDD_Mismatch_0_Sense_+_Library_PoolC
GGTGCACCGTGCAGCTCCTACAGGCATAAAATATAAAAAATAATAATGGCAAAGTCGGTATAGCTTTGTCGTTTGTGTCCA
>Frequency_2_QualityScore_FFHHGHHJJIIIIIJIJJHFHIIGIIHGIAHGIIIIIGIIIEG65?GEIDGGDHGGGF?BBEEECCA?C?AB>?BCCCDCCCCCCCACCC7=AC_Mismatch_0_Sense_+_Library_PoolC
AATGGTCCCTCGTTGTCCAACTTCCCGGCTTTCTTGCTGGGAGTGGGAGTTATTGCGGTAGCCATGATTTGGGATACTTGACATGATCTGTAAC
>Frequency_2_QualityScore_CEGGHFEFEHIEIIIIIIIIIGIIHIIGIIIFFGHIIIIGHIIIIGGIEEHEECGEEADEEGGB?ECGI?CEEEDGGE=ADCDCCDCBC_Mismatch_0_Sense_+_Library_PoolC
TGACATGATCTGTAACTGAAATGGAAATGATTTTCTTTCTTGTAAATTTGAGTGAGGTGCACCGTGCAGCTCCTACAGGCATAAAATAT
>Frequency_2_QualityScore_FFHHGHHIIJGIFGIJGIIHIJEGIIIHIFIIIJIHIJJHIHIIIIJIIIIIJJIIJIIHHGHHHGFEEEEEEDEEEDEEDEDCCCDDDDCEED_Mismatch_0_Sense_+_Library_PoolC
TCTTGCTGGGAGTGGGAGTTATTGCGGTAGCCATGATTTGGGATACTTGACATGATCTGTAACTGAAATGGAAATGATTTTCTTTCTTGTAAAT
>Frequency_2_QualityScore_CDGFEEHIHIGGGEGGEEHGGIIHIGHIEHGHIEHGHIIFHHIGHGHIHIIHHFGHGEDCGCCEEEFCEEEBBABCCCCCCC_Mismatch_0_Sense_+_Library_PoolC
AGGTGCACCGTGCAGCTCCTACAGGCATAAAATATAAAAAATAATAATGGCAAAGTCGGTATAGCTTTGTCGTTTGTGTCCA
>Frequency_2_QualityScore_FFGHHGHJJIHHIJJJHGJIGHIIIFGIHGIIEGGIJIIIIJIIIJJJIHIIGIIJIIIGIGHGHHGHFEEFEFEEEDBABCDCEEDDCCCDDC_Mismatch_0_Sense_+_Library_PoolC
TTCTTTCTTGTAAATTTGAGTGAGGTGCACCGTGCAGCTCCTACAGGCATAAAATATAAAAAATAATAATGGCAAAGTCGGTATAGCTTTGTCG
>Frequency_2_QualityScore_FFHHHHFIJIJJIJJIIIIJJJJJJJIJJJJJJIIFGAEIIGIIIIHIHIIHHFFFEEEECEEEDDCBCBACDCCDDDDDDDEDDEEDECCABC_Mismatch_0_Sense_+_Library_PoolC
CCCTCGTTGTCCAACTTCCCGGCTTTCTTGCTGGGAGTGGGAGTTATTGCGGTAGCCATGATTTGGGATACTTGACATGATCTGTAACTGAAAT
>Frequency_2_QualityScore_EFGHHGHIIJJJJJIJIJIIJIEIIICIIIJIJIIIIIJIIGIIIIIIIIIGGHIIGHDEGGHEGGIHIGEHGHGFFFFFEEEEEEEEDDDDED_Mismatch_0_Sense_+_Library_PoolC
GATCTGTAACTGAAATGGAAATGATTTTCTTTCTTGTAAATTTGAGTGAGGTGCACCGTGCAGCTCCTACAGGCATAAAATATAAAAAATAATA
>Frequency_2_QualityScore_FFHHHHHJIJJJJJJJJJJJJIIIIGIJJJJIJJJJJIGIIIIIJJJIGGGIIGHFGIIHHIHIIIIIIHIGGGGFEEEEEEEEE_Mismatch_0_Sense_+_Library_PoolC
ATGATCTGTAACTGAAATGGAAATGATTTTCTTTCTTGTAAATTTGAGTGAGGTGCACCGTGCAGCTCCTACAGGCATAAAATAT
>Frequency_2_QualityScore_EEGHGGHIIIGIIIIJJICGAEGIBGEEGHIIIJICGHIIIIIIGHEECGEDCDEEEEEDEEDEEEDBC=ACDCCDCDDCCCCDCCD@CEDCDD_Mismatch_0_Sense_+_Library_PoolC
CCCGGCTTTCTTGCTGGGAGTGGGAGTTATTGCGGTAGCCATGATTTGGGATACTTGACATGATCTGTAACTGAAATGGAAATGATTTTCTTTC
>Frequency_2_QualityScore_FFGHHGGJIIIIIIIIIIJIJIIJIJIIIHCGEGEG=FDFIIIIIJJIGGGGHGGGFFFEEEECD@CDCCCDDDDCCDCDEDCEDCCDDCC?BC_Mismatch_0_Sense_+_Library_PoolC
GTTGTCCAACTTCCCGGCTTTCTTGCTGGGAGTGGGAGTTATTGCGGTAGCCATGATTTGGGATACTTGACATGATCTGTAACTGAAATGGAAA
>Frequency_2_QualityScore_FFHGGHHIIGGIIHIJIIIIIIJHHIHIFHIIHIIHIJJIIIIHHHIIIIDHIHHHGIGIIGIIGDIIIECDCGGHEGDDEEEDCEECDDDCCC_Mismatch_0_Sense_+_Library_PoolC
TGATTTGGGATACTTGACATGATCTGTAACTGAAATGGAAATGATTTTCTTTCTTGTAAATTTGAGTGAGGTGCACCGTGCAGCTCCTACAGGC
>Frequency_2_QualityScore_EEHHGFHIIIIIIIGIIIIIIIFIIIIIIIIIIIIIIIIIIIHIGIHIGFIGGEEHIIIIIHHIIIGIIEGECCEEEEEEDCCCDCCCECE_Mismatch_0_Sense_+_Library_PoolC
CTTGACATGATCTGTAACTGAAATGGAAATGATTTTCTTTCTTGTAAATTTGAGTGAGGTGCACCGTGCAGCTCCTACAGGCATAAAATAT
>Frequency_2_QualityScore_FFHHHHHJJJJJJJJJJJIJJJJDG?EIHGHGHIJJJJJIIIJJJJJJIIIIIIGGGFFFFFEEEEEDEADDEEEDEDCDDDDCDDDDDDDEEC_Mismatch_0_Sense_+_Library_PoolC
AACTTCCCGGCTTTCTTGCTGGGAGTGGGAGTTATTGCGGTAGCCATGATTTGGGATACTTGACATGATCTGTAACTGAAATGGAAATGATTTT
>Frequency_2_QualityScore_EFHHCGHIJJJIIIIJJJJJIJJJIJIJJJJJJJIIJIJJJJIIJIIJJIJJIIIIFHIGFFEEEEEEEADECACDDCDDCDD_Mismatch_0_Sense_+_Library_PoolC
GAGGTGCACCGTGCAGCTCCTACAGGCATAAAATATAAAAAATAATAATGGCAAAGTCGGTATAGCTTTGTCGTTTGTGTCCA
>Frequency_2_QualityScore_DFHHDHHHICFHGGGGGGHIHHIIFGIGGIIIIIGEACG?EDAAEGGGHGGHHEE?CGGGIIIIIIGGFEEEEDCDDECEDDCABCCEAA;ABA_Mismatch_0_Sense_+_Library_PoolC
ACTGAAATGGAAATGATTTTCTTTCTTGTAAATTTGAGTGAGGTGCACCGTGCAGCTCCTACAGGCATAAAATATAAAAAATAATAATGGCAAA
>Frequency_2_QualityScore_FFHHHGHJJJIIJJIJIIIIJJIIJIJJCGCGIHGIGGIIIJJJIEIIGIGHHEDGEFFECCCDCDEEDCDDCDDEDCCDDEDACCCDDCDDCD_Mismatch_0_Sense_+_Library_PoolC
TGTCCAACTTCCCGGCTTTCTTGCTGGGAGTGGGAGTTATTGCGGTAGCCATGATTTGGGATACTTGACATGATCTGTAACTGAAATGGAAATG
>Frequency_1_QualityScore_DDFGHGFHCBDCECDBEHIEGHI9DFG@BFEHGGIIGEGDGHGIEHIGGGIIIIIGEE==BDB;=@CCCCCC@CB?=BB?CCCCC_Mismatch_0_Sense_+_Library_PoolC
GTGAGGTGCACCGTGCAGCTCCTACAGGCATAAAATATAAAAAATAATAATGGCAAAGTCGGTATAGCTTTGTCGTTTGTGTCCA
>Frequency_1_QualityScore_FFHHHHGJJJJJJJJJJJJJIJJJJJFJJJJJJJJJJJHICHIGHIHIIJJJIHHFFFEDEEECDFEDDBDDDDDDDDDDDDDCDEDCDDDEDD_Mismatch_0_Sense_+_Library_PoolC
GGTCCCTCGTTGTCCAACTTCCCGGCTTTCTTGCTGGGAGTGGGAGTTATTGCGGTAGCCATGATTTGGGATACTTGACATGATCTGTAACTGA
>Frequency_1_QualityScore_FFHHHHHJJJJJJJJJJJJJJJJJIIJJJJJJJFH?FHIHIIIJJJJJJJHEHHFFFFFFEEEEDBCDDCCDDDDDDDDDEDEEEDEDCCCDDD_Mismatch_0_Sense_+_Library_PoolC
CTCGTTGTCCAACTTCCCGGCTTTCTTGCTGGGAGTGGGAGTTATTGCGGTAGCCATGATTTGGGATACTTGACATGATCTGTAACTGAAATGG
>Frequency_1_QualityScore_FFHHHHHIIJIJJJIJJJJJJIHIJJJJIJJIIIJJJHIJJJJJJIJIJJIJJJJIJJJIJIIIJJIHHFHFFEDEEEEECDACDCDBACC?=;_Mismatch_0_Sense_+_Library_PoolC
ATGGAAATGATTTTCTTTCTTGTAAATTTGAGTGAGGTGCACCGTGCAGCTCCTACAGGCATAAAATATAAAAAATAATAATGGCAAAGTCGGT
>Frequency_1_QualityScore_FFHHGHHJJJJJIJJJJJJJJJJJIJEIJJJJJJJJIIJJJJJCGHIJHHHHFFFFFFEECEEEEDDDDDDD<BDDDDCDDDDDDDDDDDDDDD_Mismatch_0_Sense_+_Library_PoolC
CTCACGCTCAGGTTCCAGCTCGAAGCAACAATGGCAGAACACGTGAAAAAGATGAAGATAATGACGGCGACGATAGGAATGGTCCCTCGTTGTC
>Frequency_1_QualityScore_FFGHFHHIGGEHIJJJJHHIJJJJJJJIIIJJJIIJJJJIJIIGIIJGIIIJJJJJIJIIHHEEHFDDCDDEEDDDDDD?BDDBDCDDD_Mismatch_0_Sense_+_Library_PoolC
TTGAGTGAGGTGCACCGTGCAGCTCCTACAGGCATAAAATATAAAAAATAATAATGGCAAAGTCGGTATAGCTTTGTCGTTTGTGTCCA
>Frequency_1_QualityScore_FFHHHHHEHIIJCFGIJJJDHIIJJJJJJJJJJJJJJJJJJJJJJJJIJJJJJJJJJIGIGHHHCEEF>=AEEDDDDDDDDBBDDDDDDDD_Mismatch_0_Sense_+_Library_PoolC
ATTTGAGTGAGGTGCACCGTGCAGCTCCTACAGGCATAAAATATAAAAAATAATAATGGCAAAGTCGGTATAGCTTTGTCGTTTGTGTCCA
>Frequency_1_QualityScore_DDHHHHHIJJJJJJJJJJJJJJIJJJJJIJJJJJIIIJJJJJJJJIJJIHIIGHIJEEHHHHFFFFFFDDDDDDDDDDD_Mismatch_0_Sense_+_Library_PoolC
TGCACCGTGCAGCTCCTACAGGCATAAAATATAAAAAATAATAATGGCAAAGTCGGTATAGCTTTGTCGTTTGTGTCCA
>Frequency_1_QualityScore_FFHHHAHHGHIAFGGGIJGIJJJIJGCHIGEGIIJIIHHFA;ABDCDCCC5>AA>?B?8?8A@C@C9:@>C@BB99(:::@A:AA?8?+2<<8?_Mismatch_0_Sense_+_Library_PoolC
GGCAGAACACGTGAAAAAGATGAAGATAATGACGGCGACGATAGGAATGGTCCCTCGTTGTCCAACTTCCCGGCTTTCTTGCTGGGAGTGGGAG
>Frequency_1_QualityScore_FFHHHGFIIJIIJIJJJIJJJJJIJJJJJEHIIJJJJIJJIJIJJHHJIJJJJJJIIHJJJGGFHGIIGC:CHGHHHEFFFDDDCEEDDDDDDD_Mismatch_1_Sense_+_Library_PoolC
TTTGGGATACTTGACATGATCTGTAACTGAAATGGAAATGATTTTCTTTCTTGTAAATTTGAGTGAGGTGCACCGTGCAGCTCCTACAGGCAAA
>Frequency_1_QualityScore_FFHHHHHJHHIIJGJGGIGIIJJJJJIGIJIIIJJJJJHIIJIGFEEHHIIIIHGHIIJGHIJIJJIJJFHHHHFFFF_Mismatch_0_Sense_+_Library_PoolC
ATGATCTGTAACTGAAATGGAAATGATTTTCTTTCTTGTAAATTTGAGTGAGGTGCACCGTGCAGCTCCTACAGGCAT
>Frequency_1_QualityScore_FFHHHHHJJJJJJJJJJJJJJJJJJFHBGIIIJHIHJJJJJJIIIIIJJJHGHGEEHFFFFFEEEEEEDDDDDDDDDDEDDDCDDDDDDDDCDE_Mismatch_0_Sense_+_Library_PoolC
CCAACTTCCCGGCTTTCTTGCTGGGAGTGGGAGTTATTGCGGTAGCCATGATTTGGGATACTTGACATGATCTGTAACTGAAATGGAAATGATT
>Frequency_1_QualityScore_22ACFHGIGHIIIGGHHEGIHHHHHHIIFIIIIIGICHHFHHEFFBCC;@C@DC?CCB89?BC>A?<AACBCB<>CAC@BBBBC><9<CC>C@_Mismatch_0_Sense_+_Library_PoolC
ACGTTGCCCTCAACCATATGCTACGAGGCGCTCACGCTCACGCTCAGGTTCCAGCTCGAAGCAACAATGGCAGAACACGTGAAAAAGATGAAG
>Frequency_1_QualityScore_DDHDFH?1@F?FHHGHHHD3C1?FGEF:BCHHEBEG?:@<F;4@FACG@CGAEH373;BEEECC>CAA;>A@AC@CC>>>:>@@CC355:;:@C_Mismatch_0_Sense_+_Library_PoolC
TCCCGGCTTTCTTGCTGGGAGTGGGAGTTATTGCGGTAGCCATGATTTGGGATACTTGACATGATCTGTAACTGAAATGGAAATGATTTTCTTT
>Frequency_1_QualityScore_FFHGHHHIIGGIJIIGHHIDHIIJJJJJJJJJHIIIJJIIIGHIJJIFGHIIIJHIIJIICGGHHIGHIE?EHEDFFFFFC@AC>?CCDEDECC_Mismatch_0_Sense_+_Library_PoolC
TGTAACTGAAATGGAAATGATTTTCTTTCTTGTAAATTTGAGTGAGGTGCACCGTGCAGCTCCTACAGGCATAAAATATAAAAAATAATAATGG
>Frequency_1_QualityScore_FFHHHHGGIJJGIJEFHGHHGFHIIDDHIIJJIJJJJIJIJIJGIJJIIIGGGGIJJIJJEHGEIIIIAECHEHEFBDBCEECBDDBDCDDDD>_Mismatch_0_Sense_+_Library_PoolC
AGCCATGATTTGGGATACTTGACATGATCTGTAACTGAAATGGAAATGATTTTCTTTCTTGTAAATTTGAGTGAGGTGCACCGTGCAGCTCCTA
>Frequency_1_QualityScore_DDDFHHAGGG:C<CHGD??EEHHAB<FH>3???@4::CF@FFFII9::9??DDD:9B?*8CE=FGGHGGGGGEE:CE;>D@>>C?9>_Mismatch_0_Sense_+_Library_PoolC
ATACTTGACATGATCTGTAACTGAAATGGAAATGATTTTCTTTCTTGTAAATTTGAGTGAGGTGCACCGTGCAGCTCCTACAGGCAT
>Frequency_1_QualityScore_D;FDFFDGIGIDAF?AD????@9?GHB:?GGEHHGH>GDGFF4@==7=F@EGGGHG;AAEE?>>@CBDDC@CAC>ACC:A;A@C3::CC@>A>:_Mismatch_0_Sense_+_Library_PoolC
TTTCTTGCTGGGAGTGGGAGTTATTGCGGTAGCCATGATTTGGGATACTTGACATGATCTGTAACTGAAATGGAAATGATTTTCTTTCTTGTAA
>Frequency_1_QualityScore_FFHHHHHJJJJIJIJJJJJJJJJJJJHJJJJJJJIJHIJJIHIIIJJIGHIIJJJJJJIJIIJJJJJJHGHHHHFFFFDEEDEEDEDDDDDDDC_Mismatch_0_Sense_+_Library_PoolC
TGAAATGGAAATGATTTTCTTTCTTGTAAATTTGAGTGAGGTGCACCGTGCAGCTCCTACAGGCATAAAATATAAAAAATAATAATGGCAAAGT
>Frequency_1_QualityScore_FFHHFHHIHGGIIIJGGGIIDHIIJJJJJJJIIGHJGIIIIIJIIJJJHFHIJGIIIJJJIJIIJGHGHHEHFGFCDDDFDCCEE@BCCEEDC@_Mismatch_0_Sense_+_Library_PoolC
CTGTAACTGAAATGGAAATGATTTTCTTTCTTGTAAATTTGAGTGAGGTGCACCGTGCAGCTCCTACAGGCATAAAATATAAAAAATAATAATG
>Frequency_1_QualityScore_DDFHHGFGIGIJJJIGHIIIFHGGIFGIIIGGGIIGGBHIGA=AEFFFDFDCCECD@CDDDDDDBACCB>@BDCACBABDD>C?BBCCCDC=C@_Mismatch_0_Sense_+_Library_PoolC
GTTGCCCTCAACCATATGCTACGAGGCGCTCACGCTCACGCTCAGGTTCCAGCTCGAAGCAACAATGGCAGAACACGTGAAAAAGATGAAGATA
>Frequency_1_QualityScore_FFGHHHHJJJIJJGIAHHIGIGHIJJJJJJHIJJJJJJJJIJIJJJJJJJJJJJJJJJJHHGHHHHFFFDFFEEEEEEDDDEEDECDCDDDDDD_Mismatch_0_Sense_+_Library_PoolC
CTTTCTTGCTGGGAGTGGGAGTTATTGCGGTAGCCATGATTTGGGATACTTGACATGATCTGTAACTGAAATGGAAATGATTTTCTTTCTTGTA
>Frequency_1_QualityScore_FFHHHHGJGIJJJJJIIJJJIGJJJIJJFHIJIIIJCGEGIHIGIJJGHHFHHEFECFDED?CDDDDDB@@<CCDA@CADDDDDDBDDDDDDDD_Mismatch_0_Sense_+_Library_PoolC
CGCTCAGGTTCCAGCTCGAAGCAACAATGGCAGAACACGTGAAAAAGATGAAGATAATGACGGCGACGATAGGAATGGTCCCTCGTTGTCCAAC
>Frequency_1_QualityScore_FFHHGGHIHEH<CDHGIAEGGIGIIIFGGIIIIJJIJJJIJJJJJFIEGHGFHIGHGIJIEHHGHHFFDCFFEEECEEECDDCCCDCCACCDFD_Mismatch_1_Sense_+_Library_PoolC
CTTGCTGGGAGTGGGAGTTATTGCGGTAGCCATGATTTGGGATACTTGACATGATCTTTAACTGAAATGGAAATGATTTTCTTTCTTGTAAATT
>Frequency_1_QualityScore_FFHHHHHGIJJJIIIJJJJIHIJJJJJJIJIIJIIHGHJIJJIHJJJJIJIJJJIJIJJJIJIJJJGDHHFHFECEEEEEEDDDDDCCDDD@DD_Mismatch_0_Sense_+_Library_PoolC
GGAAATGATTTTCTTTCTTGTAAATTTGAGTGAGGTGCACCGTGCAGCTCCTACAGGCATAAAATATAAAAAATAATAATGGCAAAGTCGGTAT
>Frequency_1_QualityScore_FFHHHGGIJJJGIIHHHHHGJJIHIJIIJJIIEIJJJHGIGDFIIJICGGGFGIFAEGAEAHEHDDECD?B@CEEEECC@DCDCCCCCDD@CCC_Mismatch_0_Sense_+_Library_PoolC
CTACAGGCATAAAATATAAAAAATAATAATGGCAAAGTCGGTATAGCTTTGTCGTTTGTGTCCAATATATGGATTATGCTTTTTCCCCTTTTAT
>Frequency_1_QualityScore_FFFHHHHCFEHIHIHIHIGIIJJIIJJIJIIJJJJJJJJJJIHJIGIIJJJIJJIJJJJIFHF?DFFEDAEEDCC@?BBBDDDDDDDDDDEDDC_Mismatch_0_Sense_+_Library_PoolC
AGTGAGGTGCACCGTGCAGCTCCTACAGGCATAAAATATAAAAAATAATAATGGCAAAGTCGGTATAGCTTTGTCGTTTGTGTCCAATATATGG
>Frequency_1_QualityScore_FFHHHHHJJJIJJJJJJJJJHIJJIJIJJJJJJJJJJGIJIIJJJJJJJJHIIJJJJJIIGGCHIHHIEHIIFHHHFFFFFDEEEEDDDD_Mismatch_1_Sense_+_Library_PoolC
GGGATACTTGACATGATCTGTAACTGAAATGGAAATGATTTTCTTTCTTGTAAATTTTAGTGAGGTGCACCGTGCAGCTCCTACAGGCAT
>Frequency_1_QualityScore_DFHHDFHIJIIIIIJJIJJJIJJJJIIIJJJJJJJJJGIGIJJJIJIJIJIJEGCGHHIGHEBEFFFEECCCB=?BDAACCCACCDCDDDDCCD_Mismatch_0_Sense_+_Library_PoolC
GAGGTGCACCGTGCAGCTCCTACAGGCATAAAATATAAAAAATAATAATGGCAAAGTCGGTATAGCTTTGTCGTTTGTGTCCAATATATGGATT
>Frequency_1_QualityScore_FFGGHHGJIJJJIJJJJIFHGIGGIDGHIAGHIJFIHEFFDFDBEEDDDDDCCDA@8<@BA@<ADDACC@B5<BC>AC3:@CAC:9<>?CCDDD_Mismatch_0_Sense_+_Library_PoolC
CGGCGACGATAGGAATGGTCCCTCGTTGTCCAACTTCCCGGCTTTCTTGCTGGGAGTGGGAGTTATTGCGGTAGCCATGATTTGGGATACTTGA
>Frequency_1_QualityScore_FFHGHHHJJJJJJJJJJJJJJJIJIJJJJJJGIIIJFF?FHIHIIFIIIJJJHHGDEFDFEDEFEECBBACDDDDDDCDDCDDEDDDEDECCCD_Mismatch_0_Sense_+_Library_PoolC
TCCCTCGTTGTCCAACTTCCCGGCTTTCTTGCTGGGAGTGGGAGTTATTGCGGTAGCCATGATTTGGGATACTTGACATGATCTGTAACTGAAA
>Frequency_1_QualityScore_FFHHHHHJJJJJJJJJJJFIIIIJCGGJJJJJJJJJIJJJJJJJIJJJJHDDD@DDDDDDDDDCDDBDDDDDDDDDDDDDDDDDDDDBDDDDDD_Mismatch_0_Sense_+_Library_PoolC
TCGAAGCAACAATGGCAGAACACGTGAAAAAGATGAAGATAATGACGGCGACGATAGGAATGGTCCCTCGTTGTCCAACTTCCCGGCTTTCTTG
>Frequency_1_QualityScore_DFHHHGHJJJJIJJJIHJJJJJIIJJJJJJJJJJJJJJJJJJJJJJIJJJJJJJJIHIIGIHFHGIIJGEHHHFFFFFFDEEEDDDDDDDEDED_Mismatch_0_Sense_+_Library_PoolC
TACTTGACATGATCTGTAACTGAAATGGAAATGATTTTCTTTCTTGTAAATTTGAGTGAGGTGCACCGTGCAGCTCCTACAGGCATAAAATATA
>Frequency_1_QualityScore_FFHHHHGJIIJJJJIIIJJJCG8DGIBGFHGIJJJIJFGGIIJIJFEHIJJJHHHHHFFFFFFECECEEEEDDEDCDDDDDDDDDDDDDEDEDD_Mismatch_0_Sense_+_Library_PoolC
TTCCCGGCTTTCTTGCTGGGAGTGGGAGTTATTGCGGTAGCCATGATTTGGGATACTTGACATGATCTGTAACTGAAATGGAAATGATTTTCTT
>Frequency_1_QualityScore_FFHHHGHJJJJJJJIIJJGIIJJJJIJGHJJJIIJIJJIIJIIJJJJJJJJJIGIJJIJJJIJJHHGEHEFFFFFFEE@CCBCCCDDDDBDCDD_Mismatch_0_Sense_+_Library_PoolC
CGGTAGCCATGATTTGGGATACTTGACATGATCTGTAACTGAAATGGAAATGATTTTCTTTCTTGTAAATTTGAGTGAGGTGCACCGTGCAGCT
>Frequency_1_QualityScore_FEHGHHGIDEBGGGE:CFH8FFFGEFCHIFGHGGGGFHDFHIGGIIIIHHD>CHIIGIIHIIAEGGHFFAD_Mismatch_1_Sense_+_Library_PoolC
CTAATAATGGCAAAGTCGGTATAGCTTTGTCGTTTGTGTCCAATATATGGATTATGCTTTTTCCCCTTTTA
>Frequency_1_QualityScore_FFHHHHHJJIJJJJJIJJJJJJJJIJJJJJJJJJJJJJJJJIJJJJJIJHJJJJHHJHJJJHIJJJIJJHIHHHHHFF_Mismatch_0_Sense_+_Library_PoolC
CATGATCTGTAACTGAAATGGAAATGATTTTCTTTCTTGTAAATTTGAGTGAGGTGCACCGTGCAGCTCCTACAGGCA
>Frequency_1_QualityScore_EFHHHHHJJJJJHIIJJFHIJIJJEHJJJJJJJJJJJJJJJJJJJJJIJJJJJJIIJJJIHHHHHFFFFCCCD@DDEEDDDDDDDDBDDDDDDD_Mismatch_0_Sense_+_Library_PoolC
TGTAAATTTGAGTGAGGTGCACCGTGCAGCTCCTACAGGCATAAAATATAAAAAATAATAATGGCAAAGTCGGTATAGCTTTGTCGTTTGTGTC
>Frequency_1_QualityScore_FFHHHHHJJJIIIGJJJJJJJJGJFIJIJJIJJBHJJHIHHHHFFFEDEEEEDDDCDDDBDDDDDDDDDDDDDDD<A@BDD@CCDDDDDDDDDD_Mismatch_0_Sense_+_Library_PoolC
AAAAAGATGAAGATAATGACGGCGACGATAGGAATGGTCCCTCGTTGTCCAACTTCCCGGCTTTCTTGCTGGGAGTGGGAGTTATTGCGGTAGC
>Frequency_1_QualityScore_DDF:@D<+CCFI>FH<EFFEFIF<F607\;E@3==?AE=))6).3?@B;AA@>AB_Mismatch_0_Sense_+_Library_PoolC
GAAAAAGATGAAGATAATGACGGCGACGATAGGAATGGTCCCTCGTTGTCCAACT
>Frequency_1_QualityScore_FFHHHHHJJJJJJIJJIJJJIJJJIJJIJJJIJJJJJIJJJJJJIJJJIJJJJJIJJJJJJJJJHHHHHHHFFFEFFCEEEECDDDDDDBDDDD_Mismatch_0_Sense_+_Library_PoolC
TGCGGTAGCCATGATTTGGGATACTTGACATGATCTGTAACTGAAATGGAAATGATTTTCTTTCTTGTAAATTTGAGTGAGGTGCACCGTGCAG
>Frequency_1_QualityScore_DDHAH<:D?CDHHIIEGGHEEDH8=@DA>GFHEAEE<BEDDCCCACC?=>C88@@B@?C>A;BCCCCCCCA3A>@C09@B>@B-8?@C_Mismatch_2_Sense_+_Library_PoolC
CGGCGCTCACGCTCACGCTCAGGTTCCAGCTCGAAGCAACAATGGCAGAACGCGTGAAAAAGATGAAGATAATGACGGCGACGATAGG
>Frequency_1_QualityScore_FFFFHHHIHIJJJJJIGGHGIIGIJIJIIJJJGGGGEEHEHHHFFEFDFEEEEDBBCDCDDDDDDDDDDDDDDDDDCDDDDD@?B8ABBBD<AC_Mismatch_0_Sense_+_Library_PoolC
AGAACACGTGAAAAAGATGAAGATAATGACGGCGACGATAGGAATGGTCCCTCGTTGTCCAACTTCCCGGCTTTCTTGCTGGGAGTGGGAGTTA
>Frequency_1_QualityScore_FFHHHHHJJJJJJEHIJHIIIJIHHIIJJJJJJJJIJJGHIJJGFHEGIIJIFHHEHFDFFFFFCDCDB=;@<5?BDD@@CCC>>ABAC@<@?@_Mismatch_0_Sense_+_Library_PoolC
GCTCACGCTCAGGTTCCAGCTCGAAGCAACAATGGCAGAACACGTGAAAAAGATGAAGATAATGACGGCGACGATAGGAATGGTCCCTCGTTGT
>Frequency_1_QualityScore_FFFHDFHIHJGIJJJIJJIGIJJJGHJIIJJJJJJIIJJJJJIJJJJJJJJHIIIJJHHIHHGHFHFFFFBDDEDEEEEDDCDEDFEDDDDADD_Mismatch_0_Sense_+_Library_PoolC
GGAGTGGGAGTTATTGCGGTAGCCATGATTTGGGATACTTGACATGATCTGTAACTGAAATGGAAATGATTTTCTTTCTTGTAAATTTGAGTGA
>Frequency_1_QualityScore_FFHHHHHJJJJHIJJJGIJJJJJHIJJJJJJJJJJJJJJJJJJJIJJJJJJJJIIIIIHHHHHHFCFFD?ADBBDEEDDDDDDDDBBDDBDDDD_Mismatch_1_Sense_+_Library_PoolC
GTAAATTTGAGTGACGTGCACCGTGCAGCTCCTACAGGCATAAAATATAAAAAATAATAATGGCAAAGTCGGTATAGCTTTGTCGTTTGTGTCC
>Frequency_1_QualityScore_FFGGGBFIIIFHHIJJJHIJJJJJJIIIGIJJJJJJJJIIIIGDGHIGFGJHHJIHJJEAHHHGFFBCDEEDDDDCCDDBBDDDDDCC_Mismatch_1_Sense_+_Library_PoolC
TTGAGTGAGGTGCACCGTGCAGCTCCTACAGGCATAAAATATAAAAAATAATAATGGCAAAGTCGGTATAGCTTTGTCGTTTGTGTAC
>Frequency_1_QualityScore_DDDAHB?CFAFAIEACFFDDHEGH<<?EHEH9?FGI<CG>?GBBGGI>?FGICHG@?=BG8=@==4.65=7=;?CEDEECCCBACCCCCCB_Mismatch_1_Sense_+_Library_PoolC
CTTGACATGATCTGCAACTGAAATGGAAATGATTTTCTTTCTTGTAAATTTGAGTGAGGTGCACCGTGCAGCTCCTACAGGCATAAAATAT
>Frequency_1_QualityScore_FFGHHHHJJJJJJJIIIJJJJJIIJHIJJJIHJIJJIHIJJJJIJJJJIJGIIJIJIJJIJJJJJHEDFDFEEEEDEEDDDDDCBD@BDDDDDC_Mismatch_0_Sense_+_Library_PoolC
TGATTTTCTTTCTTGTAAATTTGAGTGAGGTGCACCGTGCAGCTCCTACAGGCATAAAATATAAAAAATAATAATGGCAAAGTCGGTATAGCTT
>Frequency_1_QualityScore_FFHHHHHIJJJHIHIIJ_Mismatch_0_Sense_+_Library_PoolC
TTTGTCGTTTGTGTCCA
>Frequency_1_QualityScore_EFHHHHHIJDGIJGIEIJCCEGDBAFHIDGEHGGHIGGG@@CCEHD?DC?AACECCC@CCB@BBBDCCCCCC>A?DD22?ABB29A>AACDDBD_Mismatch_0_Sense_+_Library_PoolC
TGAAAAAGATGAAGATAATGACGGCGACGATAGGAATGGTCCCTCGTTGTCCAACTTCCCGGCTTTCTTGCTGGGAGTGGGAGTTATTGCGGTA
>Frequency_1_QualityScore_FFHHHHHJJJJJJJJJHIJHJFFHIJJJIJJJJJJJJJJJJJJJJIJIGIIGJJJJIHFDDDDDDEDDBCDBCCCBD9AB_Mismatch_2_Sense_+_Library_PoolC
TTCTTGTAAATTTGAGTGAGGTGCACCGTGCAGCTCCTACAGGCATAAAATAAAAAAAAAAATAATGGCAAAGTCGGTAT
>Frequency_1_QualityScore_FFHHHFHEGHIFHHGIJJJJJIFHJJJJJJJJJJEGIIJJJJJJJJJJJIJJJJIIJJJJHHGHHHFFEDFDEFEEEDEDDDDDDDEEDEDDDD_Mismatch_0_Sense_+_Library_PoolC
CTGGGAGTGGGAGTTATTGCGGTAGCCATGATTTGGGATACTTGACATGATCTGTAACTGAAATGGAAATGATTTTCTTTCTTGTAAATTTGAG
>Frequency_1_QualityScore_FFHHHHHJJJJIJJJJJJJJJJJJIIJJJJJJJIIIJJJJJIJEIJJJIJIGHGGIHGIGJJJHJJJJJGHHHFGFFFEDD_Mismatch_0_Sense_+_Library_PoolC
GACATGATCTGTAACTGAAATGGAAATGATTTTCTTTCTTGTAAATTTGAGTGAGGTGCACCGTGCAGCTCCTACAGGCAT
>Frequency_1_QualityScore_FFHHHFHIGHJIGGEGIJJIGGHIFIFGJIGGHIJJEGGIJHHH>EFFFFFEDDADDBDDDDDAAABDBBC?CD@<ABDCC89BDDCDDDDDDD_Mismatch_0_Sense_+_Library_PoolC
TGCCCTCAACCATATGCTACGAGGCGCTCACGCTCACGCTCAGGTTCCAGCTCGAAGCAACAATGGCAGAACACGTGAAAAAGATGAAGATAAT
>Frequency_1_QualityScore_FDDHHHGJJGIIFGBHGIGIJIIIIJGGHFGHJHGFFIIH@HIJAGIII>CECEAHFFFBE@ACCCCCCACCDDDC@BDDDC:>ACDCCDDDC@_Mismatch_0_Sense_+_Library_PoolC
GTCCAACTTCCCGGCTTTCTTGCTGGGAGTGGGAGTTATTGCGGTAGCCATGATTTGGGATACTTGACATGATCTGTAACTGAAATGGAAATGA
>Frequency_1_QualityScore_FFHHHHHHIJJJJJJHGGIJIJIDGIJJJJIJJJJJJJJIIIGJIJJIJIJJIIJJJFIJGEEFGHHGFDFFFFEEEEEEDEEDD@?;>@CBCB_Mismatch_0_Sense_+_Library_PoolC
TGGGAGTTATTGCGGTAGCCATGATTTGGGATACTTGACATGATCTGTAACTGAAATGGAAATGATTTTCTTTCTTGTAAATTTGAGTGAGGTG
>Frequency_1_QualityScore_FFHHHHHJJJJJIJJIJIEHGIJJJIGHIHIJJJJJJJJIJJJJGFDCDDDDDCDDDACCDCDDDDDDDDACDDDDDDDDDDDCDDDDCDDDD?_Mismatch_0_Sense_+_Library_PoolC
CAACAATGGCAGAACACGTGAAAAAGATGAAGATAATGACGGCGACGATAGGAATGGTCCCTCGTTGTCCAACTTCCCGGCTTTCTTGCTGGGA
>Frequency_1_QualityScore_FFHHGHFIJJIIEHJJIJII@HEIJJJHIJJBFHIJIJIGGIHIJ?BBDDDHHGHIF8BGEHGB)@DHGCEC(6;@7?DDCFCCCACBBCACCD_Mismatch_1_Sense_+_Library_PoolC
ATCTGTAACTGAAATGGAAATGATTTTCTTTCTTTTAAATTTGAGTGAGGTGCACCGTGCAGCTCCTACAGGCATAAAATATAAAAAATAATAA
>Frequency_1_QualityScore_FFHHHHHJJJJJJJJJJJJJJJIJJJJJHIJIJJJJJJJJJJJJIJJJJJJJJJJJJJJJIJHIIGIGHEHIJHGHHFFFFFEEECCCDDDDCC_Mismatch_0_Sense_+_Library_PoolC
TTGGGATACTTGACATGATCTGTAACTGAAATGGAAATGATTTTCTTTCTTGTAAATTTGAGTGAGGTGCACCGTGCAGCTCCTACAGGCATAA
>Frequency_1_QualityScore_FFHHHHHJJJIJJJJJJIJJJJJJJJIJJJJJJIJJJJJFH<FHIFHHIIJJJJHHFFFEEEEECDEEDDDDDDDDDDDDDDDDDDEDEEEDED_Mismatch_0_Sense_+_Library_PoolC
TGGTCCCTCGTTGTCCAACTTCCCGGCTTTCTTGCTGGGAGTGGGAGTTATTGCGGTAGCCATGATTTGGGATACTTGACATGATCTGTAACTG
>Frequency_1_QualityScore_A?D;:;+C)<??@A?;D@DDD<>\--.==;=CCAA7=AC@@DA>96>A>AA_Mismatch_1_Sense_+_Library_PoolC
GCTGGGAGGGGGAGTTATTGCGGTAGCCATGATTTGGGATACTTGACATGA
>Frequency_1_QualityScore_DDFFFF<@F<EB+:A?+3<FFACFCEA=B>BADGI<D<9B;<BDEFIEIEFFGIEEFBEEEEEE@CEBBD3;<9;?D>@_Mismatch_0_Sense_+_Library_PoolC
TGTAAATTTGAGTGAGGTGCACCGTGCAGCTCCTACAGGCATAAAATATAAAAAATAATAATGGCAAAGTCGGTATAGC
>Frequency_1_QualityScore_FFHHHHHIIJJIHIHIIIIIIIIJIJIJJJJJJJJJIJIJJJJJJJJJJJJJJJJJJIIIHHIIJJHEHHHHHFFFFFFEEEEEEDCDDEEEDD_Mismatch_0_Sense_+_Library_PoolC
CTTTGTCGTTTGTGTCCAATATATGGATTATGCTTTTTCCCCTTTTATTTCTTTACAATTTATTTAGTGAAATGCTTATTTTAACTATTTTATA
>Frequency_1_QualityScore_FFHGHHHJJJIJJJJJJJJJJJJJJJJIJIJJJJJJJJJJJJJJJIJJJIJJJJJJJIJJJIGIJIIGIEGHFHHGFFFBDDDDCDDDDDDDDD_Mismatch_0_Sense_+_Library_PoolC
ATGATTTGGGATACTTGACATGATCTGTAACTGAAATGGAAATGATTTTCTTTCTTGTAAATTTGAGTGAGGTGCACCGTGCAGCTCCTACAGG
>Frequency_1_QualityScore_FFHHGHGJIJIJJIJJIIJJJJJIHIJJGHIJGHIIJJJJJJJIJHIIIJJJJIIGHHIHHHHEFHFFFFFFEEEEEEDCBDDDDCEEEDDDDD_Mismatch_0_Sense_+_Library_PoolC
TAAAATATAAAAAATAATAATGGCAAAGTCGGTATAGCTTTGTCGTTTGTGTCCAATATATGGATTATGCTTTTTCCCCTTTTATTTCTTTACA
>Frequency_1_QualityScore_FFHHHHHJJJJJJJJJHIJJEGIIJJJJJJJJJHIJJHIHIJHGIGIGIIIHGIJJJJJJJJJJJHHHHHFDFFFFFEEEDDCEDDDEDEEDDC_Mismatch_0_Sense_+_Library_PoolC
AATAATAATGGCAAAGTCGGTATAGCTTTGTCGTTTGTGTCCAATATATGGATTATGCTTTTTCCCCTTTTATTTCTTTACAATTTATTTAGTG
>Frequency_1_QualityScore_DFHHHHHJJJIIIEIIHIBFHIJJIGIJJJJJJJJIJJJJJIIJJJJJIJJJIIIJJIJHHHHHHFFFFCCEDD?BDEEDDDDDDDDBDBDBDD_Mismatch_0_Sense_+_Library_PoolC
TTGTAAATTTGAGTGAGGTGCACCGTGCAGCTCCTACAGGCATAAAATATAAAAAATAATAATGGCAAAGTCGGTATAGCTTTGTCGTTTGTGT
>Frequency_1_QualityScore_FFGGHHHDEHGDAHGGIHIEFGFHG?E<GI@G@@FHHGGCHHHGEEFDEECACCBDDBCA???,9ABCD?>BDCCCACACDCACC7><<9@BB?_Mismatch_0_Sense_+_Library_PoolC
TATGCTACGAGGCGCTCACGCTCACGCTCAGGTTCCAGCTCGAAGCAACAATGGCAGAACACGTGAAAAAGATGAAGATAATGACGGCGACGAT
>Frequency_1_QualityScore_FFHGHHHJIJJJJJJJJJJJJJJJJJIIJJJJJIJJJJJJIJJJGH;FFHCEDECHHGHFF<BDCA@CDCDEDCDD?CCDDDDCDDDDCDDEDC_Mismatch_0_Sense_+_Library_PoolC
AGGAATGGTCCCTCGTTGTCCAACTTCCCGGCTTTCTTGCTGGGAGTGGGAGTTATTGCGGTAGCCATGATTTGGGATACTTGACATGATCTGT
>Frequency_1_QualityScore_FFGHDFHGDGEGGIHEIDGCDG??B@9BDGHJJIIGIHIEHEHGAEF@?B<?@@?;8?5ACC>CC>ACDC<9ABC@CDCDDCCCDD>@B>@CCC_Mismatch_0_Sense_+_Library_PoolC
GCTCGAAGCAACAATGGCAGAACACGTGAAAAAGATGAAGATAATGACGGCGACGATAGGAATGGTCCCTCGTTGTCCAACTTCCCGGCTTTCT
>Frequency_1_QualityScore_FFHFHHHJFHIJJJJIIIJJJJJJJIJIJJJJIJJIGIIIJGEIJJIIJJJJJHHHHFEFDDFDDDDEEDDDDDDDDBDBDADCCCD_Mismatch_0_Sense_+_Library_PoolC
GAGTGAGGTGCACCGTGCAGCTCCTACAGGCATAAAATATAAAAAATAATAATGGCAAAGTCGGTATAGCTTTGTCGTTTGTGTCCA
>Frequency_1_QualityScore_FFHHHHHJJJJJJIJJIJJJJIIJJJJJJJJJJJJJJJIHIIIIGHIGIJJHHJIJIIIJJIJIJIHHGHFFFFFFFEEEEDDDDEECEDDDDD_Mismatch_0_Sense_+_Library_PoolC
AACTGAAATGGAAATGATTTTCTTTCTTGTAAATTTGAGTGAGGTGCACCGTGCAGCTCCTACAGGCATAAAATATAAAAAATAATAATGGCAA
>Frequency_1_QualityScore_FFGHHGHIJIJGIHJJJJJIJJAFGIGIIIJJJJJJJJJIJHHGHHFDFFEED>ABDDDDD@CDDDDDD@CDDDDDDBD9BDBDBDDCC@3@::_Mismatch_0_Sense_+_Library_PoolC
GGCGCTCACGCTCACGCTCAGGTTCCAGCTCGAAGCAACAATGGCAGAACACGTGAAAAAGATGAAGATAATGACGGCGACGATAGGAATGGTC
>Frequency_1_QualityScore_FFHHHHHJJJIJJJJJJJJJIHJJJJJIJIJFGIJIHIIGJJJGIJJIHIHJJJJJJJJJIJIIGHHHHHFCDDDDDDDDEDAAA_Mismatch_2_Sense_+_Library_PoolC
TGGAAATGATTTTCTTTCTTGTAAATTTGAGTGAGGTGCACCGTGCAGCTCCTACAGGCATAAAATAAAAAAAAAAATAATGGCA
>Frequency_1_QualityScore_FFHHHHHJJJJJJIJJJJIJJJJGIJJJJJJJJJJJJJIJJIJJJJJIJIIJJCHIJJJJJJHHGFDDFFDCCEEEEEDDCDDDDDB?CC@C:<_Mismatch_2_Sense_+_Library_PoolC
GTAACTGAAATGGAAATGATTTTCTTTCTTGTAAATTTGAGTGAGGTGCACCGTGCAGCTCCTACAGGCATAAAATAAAAAAAAAAATAATGGC
>Frequency_1_QualityScore_FFHHHHHJJIIJJJIJJJJJJJJJIJIHIIJJJJJJJIJIJIGGHIJJJJIJJIJJJJIIJJJJJHDHHHHFFEFDDFEDBDDDDDDDDDD_Mismatch_0_Sense_+_Library_PoolC
CTGAAATGGAAATGATTTTCTTTCTTGTAAATTTGAGTGAGGTGCACCGTGCAGCTCCTACAGGCATAAAATATAAAAAATAATAATGGCA
>Frequency_1_QualityScore_FFHGHGGJIJJJJJIJIIGEGHIGGGJJIJJEGIJICHGHIIAFHIIIJIJJJJIGHHFEE>@@@_Mismatch_0_Sense_+_Library_PoolC
CCTACAGGCATAAAATATAAAAAATAATAATGGCAAAGTCGGTATAGCTTTGTCGTTTGTGTCCA
>Frequency_1_QualityScore_FDHDHFBGHIGEEIJJJBGDHIGB@DHHIHGHHFDFFCEEEEDDDDDDDDDBBDDDDDDDDDDBD<?<AA?@CCCCDDBBBDDDDCCD:34>>C_Mismatch_0_Sense_+_Library_PoolC
AGATAATGACGGCGACGATAGGAATGGTCCCTCGTTGTCCAACTTCCCGGCTTTCTTGCTGGGAGTGGGAGTTATTGCGGTAGCCATGATTTGG
>Frequency_1_QualityScore_FFHHHHHJJJJJJJJJJJJJJJJJJIIJJIJJJJJJJJJJJJHHHFFFCCEEEDEDDDBDDDDDDDDDDDDDD?CDDDDDDBDDDBDDDDCCDD_Mismatch_0_Sense_+_Library_PoolC
ACGTTGCCCTCAACCATATGCTACGAGGCGCTCACGCTCACGCTCAGGTTCCAGCTCGAAGCAACAATGGCAGAACACGTGAAAAAGATGAAGA
>Frequency_1_QualityScore_FFHHHHFEFHGGIIGHGIIJIJBFHHEHIJGEHIJJJIJJEEHIJFHGIICHHAGI@GHIJGHIIIGGHHFEHHFFFFFFFCEECACDCDDBDB_Mismatch_0_Sense_+_Library_PoolC
ATTGCGGTAGCCATGATTTGGGATACTTGACATGATCTGTAACTGAAATGGAAATGATTTTCTTTCTTGTAAATTTGAGTGAGGTGCACCGTGC
>Frequency_1_QualityScore_D;DBDA<FA:CAB?@9?<C?B)0::@ACCC=C;4-;:=\7?BBD>;BAACB;>?@A;AABBBBBBBDB@44:AB@@@@>A>@A4:3@B>A@@@@_Mismatch_1_Sense_+_Library_PoolC
TCCCGGCTTTCTTGCTGGGAGGGGGAGTTATTGCGGTAGCCATGATTTGGGATACTTGACATGATCTGTAACTGAAATGGAAATGATTTTCTTT
>Frequency_1_QualityScore_FFHHHHGJJJJJJJJIJIJIJJJIJIJJJJJJIJJGGFGIIHIJJJJJIJJHIHHHHEDFDFEC_Mismatch_0_Sense_+_Library_PoolC
CTACAGGCATAAAATATAAAAAATAATAATGGCAAAGTCGGTATAGCTTTGTCGTTTGTGTCCA
>Frequency_1_QualityScore_FFHHHHHJJJJJJIJJJJJJJJJJJJJJJIJJJJJJJJJJJJJJJIJJJJJJHIJJJGHIIJIJGIIJJHIHHHHHFFFFDE_Mismatch_0_Sense_+_Library_PoolC
TGACATGATCTGTAACTGAAATGGAAATGATTTTCTTTCTTGTAAATTTGAGTGAGGTGCACCGTGCAGCTCCTACAGGCAT
>Frequency_1_QualityScore_DDHHFHFIFGEEFH?E9ECEHGHIEEHIIGIIIIIIDID966=>/)6.>A?3;?CC:8<(3>>?AA_Mismatch_1_Sense_+_Library_PoolC
CGTTGCCCTCAACCATATGCTACGAGGCGCTCACGCTCACGCTCAGGCTCCAGCTCGAAGCAACAA
>Frequency_1_QualityScore_DDHDD>?FEHEIG@@HHHICGHBFHDAFGFFGCEDGHABGIIIIIEDGDFE:BFHIGCFCHGDCCG)@D?@B7?@>>(;;>5>5@?@\<@DDCC_Mismatch_0_Sense_+_Library_PoolC
ATGATTTTCTTTCTTGTAAATTTGAGTGAGGTGCACCGTGCAGCTCCTACAGGCATAAAATATAAAAAATAATAATGGCAAAGTCGGTATAGCT
>Frequency_1_QualityScore_FFHHHHHJJJJJJFHCFHJFHHIIJJIJJJIIJJHHIJJJJJJIJIJJIJJJJJJJJJJJJHHHHHHHFEDFFFEEEEECDEEDEDDDDDDDDD_Mismatch_1_Sense_+_Library_PoolC
ATTTCTTGCTGGGAGTGGGAGTTATTGCGGTAGCCATGATTTGGGATACTTGACATGATCTGTAACTGAAATGGAAATGATTTTCTTTCTTGTA
>Frequency_1_QualityScore_FFHHGGHIIJJIIJIJJJJIJJIIGHIIDGHIIJJJJJAHIHIJJIIHGHCHIJIGIGJIGHFHGHHFFDDDECCEEDDDDDEEEDCDCCCCDD_Mismatch_0_Sense_+_Library_PoolC
ATATAAAAAATAATAATGGCAAAGTCGGTATAGCTTTGTCGTTTGTGTCCAATATATGGATTATGCTTTTTCCCCTTTTATTTCTTTACAATTT
>Frequency_1_QualityScore_FFHHHHHJJJIIJJIJJJJHICFGGHFGIIJIIIIJJJJJIJJGGGHGHIIIGHGHGGIJJIJHFHHHFFFEFFDCCECCDD@BDEEDCDDDCC_Mismatch_0_Sense_+_Library_PoolC
TTTCTTTCTTGTAAATTTGAGTGAGGTGCACCGTGCAGCTCCTACAGGCATAAAATATAAAAAATAATAATGGCAAAGTCGGTATAGCTTTGTC
>Frequency_1_QualityScore_FFHHHHHHIIJJJJJJJIJJJIJJJJJJJJJJJIIJJJIJJJJJJJJJJJJJIIJJEHHHFFFFFFFEDDDDDDDDDDDDDDDEFFDDDDDDCD_Mismatch_0_Sense_+_Library_PoolC
TGCACCGTGCAGCTCCTACAGGCATAAAATATAAAAAATAATAATGGCAAAGTCGGTATAGCTTTGTCGTTTGTGTCCAATATATGGATTATGC
>Frequency_1_QualityScore_FFHHHHHJJGJJIJJGHIJGJIJJJJJJJJJJJJJJIJJHGHHFFFBACDEEDDBDDCDDDDDDCDDDDDBDBDD@DDDDADCDDACDDDDB??_Mismatch_0_Sense_+_Library_PoolC
ACGCTCACGCTCAGGTTCCAGCTCGAAGCAACAATGGCAGAACACGTGAAAAAGATGAAGATAATGACGGCGACGATAGGAATGGTCCCTCGTT
>Frequency_1_QualityScore_DDFFAFFFFE<EHI93CECFHHD@@<C?E@GEF41CFGCFICCFD:BFEFGE<FB?D@?D=C>8C=BFC;@)7)77C;?;7.,;A6@BA3;>BB_Mismatch_0_Sense_+_Library_PoolC
ACTTGACATGATCTGTAACTGAAATGGAAATGATTTTCTTTCTTGTAAATTTGAGTGAGGTGCACCGTGCAGCTCCTACAGGCATAAAATATAA
>Frequency_1_QualityScore_FFHHHHHJJJJJJJJJJJJJJJJJJIJJJJJJJJIIJJGGIJFHHIJJJJJJJJIHGIIEHHHHF_Mismatch_1_Sense_+_Library_PoolC
GCTACAGGCATAAAATATAAAAAATAATAATGGCAAAGTCGGTATAGCTTTGTCGTTTGTGTCCA
>Frequency_1_QualityScore_FFHHHHHJJJJJJJJJJJJJJJJJJHICGIJIIIIIJJJIJJIJIJJJJIIJJHGHHFFFFFFEEDEEEDDDEDDDDDEEDDDDEDCDDDDADE_Mismatch_1_Sense_+_Library_PoolC
CCAACTTCCCGGCTTTCTTGCTGGGAGTGGGAGTTATTGCGGTAGCCATGATTTGGGATACTTGACATGATCTGTAACTTAAATGGAAATGATT
>Frequency_1_QualityScore_8@DADD8EEEEEDDFFE)8087\B)8BD>DAD45\7=;;;33;AAA?;3,>>;A;A(5(,5:A:>3(5>>>3:4>>3:>>3(:BD>D>A>>>AA_Mismatch_1_Sense_+_Library_PoolC
GGCTTTCTTGCTGGGAGGGGGAGTTATTGCGGTAGCCATGATTTGGGATACTTGACATGATCTGTAACTGAAATGGAAATGATTTTCTTTCTTG
>Frequency_1_QualityScore_2A?=:<CFGBBB:CHI9::<ACE>EFEAE<EG3CC;6DGDCFFCGFEF;BFFGIIIIE>FAFECE9AD@;B@@>>BA>@(55/3<?B@555>:;_Mismatch_0_Sense_+_Library_PoolC
TTTTCTTTCTTGTAAATTTGAGTGAGGTGCACCGTGCAGCTCCTACAGGCATAAAATATAAAAAATAATAATGGCAAAGTCGGTATAGCTTTGT
>Frequency_1_QualityScore_FFHHHHHJJJJJJIJJJJJJJJIJIJJJIJJJJFHIJJJJIJHEHFFFEEEDEDDDDDBDDDCDBBBBDCDDDDDDDDDDCDDDDDDDDDBDBB_Mismatch_0_Sense_+_Library_PoolC
ATATGCTACGAGGCGCTCACGCTCACGCTCAGGTTCCAGCTCGAAGCAACAATGGCAGAACACGTGAAAAAGATGAAGATAATGACGGCGACGA
>Frequency_1_QualityScore_FFHHHHHJJJJJJJJGIIIJIJJJJIJJJJIGIHIJDHIJJJJJJJJGHIIIIJIJJIJJJJHIJJJJJFHG@EHHEHHHFFFDDDEDCDDDDD_Mismatch_0_Sense_+_Library_PoolC
GCCATGATTTGGGATACTTGACATGATCTGTAACTGAAATGGAAATGATTTTCTTTCTTGTAAATTTGAGTGAGGTGCACCGTGCAGCTCCTAC
>Frequency_1_QualityScore_FFHHHHHJJJJJJJJJJJJJJJJJJJIJJJJJHIDGIJGIIIIJJJJJJGHHHHHFFFFFFEEDDDCDDDDDDDDDCCDEDEEDDEDCCDDDDD_Mismatch_1_Sense_+_Library_PoolC
ACGTTGTCCAACTTCCCGGCTTTCTTGCTGGGAGTGGGAGTTATTGCGGTAGCCATGATTTGGGATACTTGACATGATCTGTAACTGAAATGGA
>Frequency_1_QualityScore_FD0@ADFGIGHGIGEFHII)?EEGHHIIJJJJJJ@DEGBGIJIGHGIHB@7@EEFEFEDB@BB@CCA>A>@C;>@CCCAA@CCDCDDDEDDDDD_Mismatch_1_Sense_+_Library_PoolC
CCAGCTTTCTTGCTGGGAGTGGGAGTTATTGCGGTAGCCATGATTTGGGATACTTGACATGATCTGTAACTGAAATGGAAATGATTTTCTTTCT
>Frequency_1_QualityScore_FFHHHHHJJIJJIJJJIJJIIJJJIIIJJJJJJJJJIIJJJJGIJJJJJIJJJIIIIHHHHHHHFFFFFFFEEEEDCDDDDDDDDDDDBDDDDD_Mismatch_0_Sense_+_Library_PoolC
GCGGTAGCCATGATTTGGGATACTTGACATGATCTGTAACTGAAATGGAAATGATTTTCTTTCTTGTAAATTTGAGTGAGGTGCACCGTGCAGC
>Frequency_1_QualityScore_DDDAFDHIGIIAGEHI@>?CDEHGGGH@FGIGIIEB;;FGH=CCA_Mismatch_0_Sense_+_Library_PoolC
AAAATAATAATGGCAAAGTCGGTATAGCTTTGTCGTTTGTGTCCA
>Frequency_1_QualityScore_BB<<<DA@8<::CDFB@F@FG@BFGBFHHI@FH;@GIE=;54?7?;AC3(.5;(-5,58@B585,+&8:>AC>(:4@CC>:809B_Mismatch_0_Sense_+_Library_PoolC
CTACGAGGCGCTCACGCTCACGCTCAGGTTCCAGCTCGAAGCAACAATGGCAGAACACGTGAAAAAGATGAAGATAATGACGGCG
>Frequency_1_QualityScore_FFHHHHHJJJJJIJJJJJJGIIEIIJJJJJJIJJJJHJJHHHHFHCEFFFCDACDDDCDDDDDDDDDBC?CC<8A<BDDDDDDDDDCCCCDDDD_Mismatch_0_Sense_+_Library_PoolC
CCCTCAACCATATGCTACGAGGCGCTCACGCTCACGCTCAGGTTCCAGCTCGAAGCAACAATGGCAGAACACGTGAAAAAGATGAAGATAATGA
>Frequency_1_QualityScore_FFGHHFHJJIIGIIJJGJJJJIIJJJJHJGIJJGGIJJJJJJIJJJJJIJJHGHIIIIJIJIJGIJIIIECGEEHGEFFEFFEEEDDDDDD_Mismatch_0_Sense_+_Library_PoolC
TGGGATACTTGACATGATCTGTAACTGAAATGGAAATGATTTTCTTTCTTGTAAATTTGAGTGAGGTGCACCGTGCAGCTCCTACAGGCAT
>Frequency_1_QualityScore_FFHHHHHIJIIHIIJJJJJJJJJJIIGIIIJJJJJJJJJJJIJIIJJJJJJIJJJJHIJJJJJHHHHFFCFFEEDEEDDDDDDDDECD_Mismatch_0_Sense_+_Library_PoolC
GACATGATCTGTAACTGAAATGGAAATGATTTTCTTTCTTGTAAATTTGAGTGAGGTGCACCGTGCAGCTCCTACAGGCATAAAATAT
>Frequency_1_QualityScore_FFGBFFDHGDCDB:FEECCHBFGGIGDGIIFGGHIIIIBFEHG?@FHCFGEHE=A<?BED@ECD@>C>A;?C@;@CCCCCCCCDCCBACDCCCC_Mismatch_1_Sense_+_Library_PoolC
TCCCTCGTTGTCCCACTTCCCGGCTTTCTTGCTGGGAGTGGGAGTTATTGCGGTAGCCATGATTTGGGATACTTGACATGATCTGTAACTGAAA
>Frequency_1_QualityScore_FFHHHHHJJJJJJJJJJJJJJJGIJJJJJJJJJHIJJJJIJJJJJJJJJJJJJJJJJIJIJIJJJIJIJFIJHHJHGHHFFFFEEEDEEDDDDD_Mismatch_1_Sense_+_Library_PoolC
ATGATTTGGGATACTTGACATGATCTGTAACTGAAATGGAAATGATTTTCTTTCTTGTAAATTTGAGTGAGGTTCACCGTGCAGCTCCTACAGG
>Frequency_1_QualityScore_FFHHHHGJJHIJJJJJJJJHIIIJIJJJJJJJJJIJIIJIDHGIJJJJIIIHHHEHHFFFFFFDBDDDDDDDDDCDDDDACCDCDBBDDBCDCC_Mismatch_0_Sense_+_Library_PoolC
ACGCTCAGGTTCCAGCTCGAAGCAACAATGGCAGAACACGTGAAAAAGATGAAGATAATGACGGCGACGATAGGAATGGTCCCTCGTTGTCCAA
>Frequency_1_QualityScore_DEDFDAFGIIIJIGJBGHIIDHGGJIJJJJJIIJIEHHHGHHHCFFFDDDDDDDDDCCDA?9?<A?B8889CCD@A<9999>@4>C>CDECCBB_Mismatch_0_Sense_+_Library_PoolC
ATAATGACGGCGACGATAGGAATGGTCCCTCGTTGTCCAACTTCCCGGCTTTCTTGCTGGGAGTGGGAGTTATTGCGGTAGCCATGATTTGGGA
>Frequency_1_QualityScore_DDHGHHGJIJJIIJJJJGIFHIJJGIIJJJJJJIJJJGHEHHFFFFFFD<CBDDDDDDCCCDDDBCDDD>8<ABDDBB@CD@@CCCDDDDCC@B_Mismatch_0_Sense_+_Library_PoolC
TCAACCATATGCTACGAGGCGCTCACGCTCACGCTCAGGTTCCAGCTCGAAGCAACAATGGCAGAACACGTGAAAAAGATGAAGATAATGACGG
>Frequency_1_QualityScore_FFHDFHHHIGIJJJJJJJHIJJJIJJJJJJJJJJJJJJJJJJJJJJJJJJIJJJJJIJJJJJHHHHHHFFFFFFFDEEEEEEEEEEDDEDCDCD_Mismatch_0_Sense_+_Library_PoolC
GAGTGGGAGTTATTGCGGTAGCCATGATTTGGGATACTTGACATGATCTGTAACTGAAATGGAAATGATTTTCTTTCTTGTAAATTTGAGTGAG
>Frequency_1_QualityScore_FFHHHHHJJJJJFIJJCGCEHI?GFHHJJJJJJGJJJJIJJHJJJIJJEHIIJJGFHHHHEFFFFFEDEECAEDDDDDDDDDDDEEDDDDDDDD_Mismatch_0_Sense_+_Library_PoolC
CGGCTTTCTTGCTGGGAGTGGGAGTTATTGCGGTAGCCATGATTTGGGATACTTGACATGATCTGTAACTGAAATGGAAATGATTTTCTTTCTT
>Frequency_1_QualityScore_FFHHGHHJJJJJIJJIIJIJJIGJJJJJIJJJJJJCHIHIIJGHHFFFDEEEEBDCDDDD?ADCCD<?A?CCDDDCDDDDCDDDDCDDBBDDDD_Mismatch_0_Sense_+_Library_PoolC
CCATATGCTACGAGGCGCTCACGCTCACGCTCAGGTTCCAGCTCGAAGCAACAATGGCAGAACACGTGAAAAAGATGAAGATAATGACGGCGAC
>Frequency_1_QualityScore_DFHGHHHJJJJJIIIJJJJJJJIIHIJJJJGIHIJJJJIJJJJIIJJJIJIJIJHFDDDBDDDDCDDDCCCDBDDDBDDDDDDDDDDCDDDDDD_Mismatch_0_Sense_+_Library_PoolC
TCCAGCTCGAAGCAACAATGGCAGAACACGTGAAAAAGATGAAGATAATGACGGCGACGATAGGAATGGTCCCTCGTTGTCCAACTTCCCGGCT
>Frequency_1_QualityScore_FFHHHHHJJJIJJJJJGHIJJJJJIJJJJJJJJJJJJJJJJJIJHDDDCECDDDDCDDDDDDDDDBDDDCCDDDDDDDDDDDDCDDDDDDDBD<_Mismatch_0_Sense_+_Library_PoolC
ACAATGGCAGAACACGTGAAAAAGATGAAGATAATGACGGCGACGATAGGAATGGTCCCTCGTTGTCCAACTTCCCGGCTTTCTTGCTGGGAGT
>Frequency_1_QualityScore_FFHHHHHJJJIJIJJJIEHIIEHICGIJJJJJJJIJJHHHFEFFFEEEDBDDDDD<ABDDDDDDDCDDDDDDDDDDDDDDDDDBBBDDD@C::@_Mismatch_0_Sense_+_Library_PoolC
GAGGCGCTCACGCTCACGCTCAGGTTCCAGCTCGAAGCAACAATGGCAGAACACGTGAAAAAGATGAAGATAATGACGGCGACGATAGGAATGG
>Frequency_1_QualityScore_DFHGHGAHGJJJJJJIJJJJJIJIJJJJJJJJJJJCGHJJJJJJIIIIHIH@FHIBHHHGHHHFFFEFDBCDACCDDD_Mismatch_0_Sense_+_Library_PoolC
GCACCGTGCAGCTCCTACAGGCATAAAATATAAAAAATAATAATGGCAAAGTCGGTATAGCTTTGTCGTTTGTGTCCA
>Frequency_1_QualityScore_DDFHB>FHGCB9C<AGG3ACFHHGEGII:GEAGIIICEHIECGGGIIIIIGIEIIIHGHGHHFCEHHDDC7;BCCCCCCD>C@AC@;>>CACDD_Mismatch_0_Sense_+_Library_PoolC
TTCTTGCTGGGAGTGGGAGTTATTGCGGTAGCCATGATTTGGGATACTTGACATGATCTGTAACTGAAATGGAAATGATTTTCTTTCTTGTAAA
>Frequency_1_QualityScore_FFHHHHHIIJIJJJJIJEHGIJHHIJJJJFHIJIJIJJJJJJIJJJJJJJJJJJJIJJIHHHHHCEFFFBFEEE@ABB?BDDDDCCDDACD?<?_Mismatch_1_Sense_+_Library_PoolC
CTTCTTGTAAATTTGAGTGAGGTGCACCGTGCAGCTCCTACAGGCATAAAATATAAAAAATAATAATGGCAAAGTCGGTATAGCTTTGTCGTTT
>Frequency_1_QualityScore_FFHHHHHIIJJJJJIJJHIJJJJJJJJJJIJJHHHHHHFFDDDDDDDDDDDDDBB@BDBBB@CCEDDDDDDBDDDDDCCCEDDCBDCDDDDDDC_Mismatch_0_Sense_+_Library_PoolC
GGCGACGATAGGAATGGTCCCTCGTTGTCCAACTTCCCGGCTTTCTTGCTGGGAGTGGGAGTTATTGCGGTAGCCATGATTTGGGATACTTGAC
>Frequency_1_QualityScore_A;?D8<C@>A:@E><CAE4C:*1C0B=6*?BGFF<3??;(8=F>@6@=;CEF;1?@).?BC;6>>>>@:8;&0558?<+4:4A@>A_Mismatch_0_Sense_+_Library_PoolC
CGCTCACGCTCAGGTTCCAGCTCGAAGCAACAATGGCAGAACACGTGAAAAAGATGAAGATAATGACGGCGACGATAGGAATGGTC
>Frequency_1_QualityScore_FFHHHHHIJJJGJIJJJJJJJJIJIJJJJJJIJIFIIJFCHGGIJJIJIJJJIJJJJIIIIIIJJJJHHHHGHHFFDEDEEDDEDDDDC?C@CB_Mismatch_0_Sense_+_Library_PoolC
AAATGGAAATGATTTTCTTTCTTGTAAATTTGAGTGAGGTGCACCGTGCAGCTCCTACAGGCATAAAATATAAAAAATAATAATGGCAAAGTCG
>Frequency_1_QualityScore_ADDDDD+22A@E3AF?BEEIDAD)?<7B3BB=CE=8=@.=CDIC==7=73@7@@A>;6;A;AA35;5-;>A_Mismatch_1_Sense_+_Library_PoolC
GCTGGGAGTGGGAGTTATTGCGGGAGCCATGATTTGGGATACTTGACATGATCTGTAACTGAAATGGAAAT
>Frequency_1_QualityScore_FFHHHHHIJIJJJJJJJJJJJJJJIIIJJJIGIJJIIIJFHIIJJIIJHJIIIJJHIHHHHHHFFFFF(9?BDDDCCC_Mismatch_1_Sense_+_Library_PoolC
GCACCGTGCAGCTCCTACAGGCATAAAATATAAAAAATAATAATGGCAAAGTCGGTATAGCTTTGTCGCTTGTGTCCA
>Frequency_1_QualityScore_FFHGHHGJJIJIFHHHIIJIJJGIIIJJHHIJIHEHGGGIIJJIIJIJHH;CHHHHBDFFFFFDDBBBDCCDDCCDACA=ACCDCDDDDDDDDD_Mismatch_0_Sense_+_Library_PoolC
CGATAGGAATGGTCCCTCGTTGTCCAACTTCCCGGCTTTCTTGCTGGGAGTGGGAGTTATTGCGGTAGCCATGATTTGGGATACTTGACATGAT
>Frequency_1_QualityScore_FFHHHHHIDIIIIJJJJIIGIEGBGGAHIIJJIIIJJJJIHHGBFFFCCEEEEDDDDDBDDDDDDDDDDCCDAB2<@B?B?D>C:AD@B<@BDD_Mismatch_0_Sense_+_Library_PoolC
AAAAGATGAAGATAATGACGGCGACGATAGGAATGGTCCCTCGTTGTCCAACTTCCCGGCTTTCTTGCTGGGAGTGGGAGTTATTGCGGTAGCC
>Frequency_1_QualityScore_DFHHHHHHIJIIIDGIJJJGGIIJFHIIJIJJJJJIIJIEHHIIIIIDG?FDBFHIIJFHIIJJJJIJIEHHHGFFD_Mismatch_0_Sense_+_Library_PoolC
TGATCTGTAACTGAAATGGAAATGATTTTCTTTCTTGTAAATTTGAGTGAGGTGCACCGTGCAGCTCCTACAGGCAT
>Frequency_1_QualityScore_FFGGHFDHIIIGIIJJGIHHBG@GHGEHIGIGIJJGDGEBFDHHI<DBFGGHI<CFGIJHIIGHIHECE=CCB_Mismatch_1_Sense_+_Library_PoolC
AAAATAATAATGGCAAAGTCGGTATAGCTTTGTCGTTTGTGTCCAATATATGGATTATGCTTTTTCCCCTTTA
>Frequency_1_QualityScore_FFHGGFHJIJIIJJFFHIGGECHHJJJHIIGIJIDGHIJIIJ=CBFGIEG@EGGGHHHFEDDCEECDCC@CDCDDCDDDDCDCCDCDCCDCADD_Mismatch_0_Sense_+_Library_PoolC
GAATGGTCCCTCGTTGTCCAACTTCCCGGCTTTCTTGCTGGGAGTGGGAGTTATTGCGGTAGCCATGATTTGGGATACTTGACATGATCTGTAA
>Frequency_1_QualityScore_FFGHDHFHGGFEEGIEBFHHG?@EGFHGFGFGGIGGGEHHGGGIIDHDFGEEFB(;@CCA?C_Mismatch_1_Sense_+_Library_PoolC
AAATTTGAGTGAGGTGCACCGTGCAGCTCCTACAGGCATAAAATAAAAAAAAAATAATGGCA
>Frequency_1_QualityScore_FFHHGHHHIJIJJIJJHHIJJJJJJIJJJIGIJJIJIJJHFDEDDEEDDDBDCDDD?A@DD>ACDDDDDDDCCACCDDE_Mismatch_2_Sense_+_Library_PoolC
TGCACCGTGCAGCTCCTACAGGCATAAAATAAAAAAAAAAATAATGGCAAAGTCGGTATAGCTTTGTTGTTTGTGTGCA
>Frequency_1_QualityScore_FFHHHGHJJIJJJIIIHHEIJGIJIJIIHIJJJJJJJJJJJJIJJJJJJJGIJJIJJHFDDDD78@@>A@1>C_Mismatch_0_Sense_+_Library_PoolC
TTCTTGTAAATTTGAGTGAGGTGCACCGTGCAGCTCCTACAGGCATAAAATAAAAAAAAAAAAATAATGGCAA
>Frequency_1_QualityScore_FFHHHHHJJJJJJHJHIJHJHIIIIJIHIJIJIJJJEIJCIJJIJJBEGHCGGHGJGFDDDDDDEDDDDDDD@C@@9BBEDDD>>C@<B<?CA?_Mismatch_0_Sense_+_Library_PoolC
TCTTGTAAATTTGAGTGAGGTGCACCGTGCAGCTCCTACAGGCATAAAATAAAAAAAAAAATAATGGCAAAGTCGGTATAGCTTTGTTGTTTGT
>Frequency_1_QualityScore_FFHFFHHGGGHIFIIEI?F1CGG@GBGGJJJJIIJFICHEHG@EGC@CEH@@DDFFFCCECCCDDD;;@A>@C@CDD>CCDDDDEECDDDDDCD_Mismatch_0_Sense_+_Library_PoolC
CCGGCTTTCTTGCTGGGAGTGGGAGTTATTGCGGTAGCCATGATTTGGGATACTTGACATGATCTGTAACTAAATGGAAATGATTTTCTTTCTT
>Frequency_1_QualityScore_FADHHDFIIGIIJJJIJEHGHIIIEHIIIIIJEA@DHHGHHHFEEFBCA?8?=C@3@AC>ACACA?C8<?ACD_Mismatch_2_Sense_+_Library_PoolC
GTGCAGCTCCTACAGGCATAAAATAAAAAAAAAAATAATGGCAAAGTCGGTATAGCTTTGTTGTTTGTGTGCA
