# Supplementary material for: Differential Gene Expression Reveals Candidate Genes for Drought Stress Response in Abies alba (Pinaceae)
Source: PLoS One. 2015 Apr 29;10(4):e0124564. doi: 10.1371/journal.pone.0124564 (PMC4414588; doi:10.1371/journal.pone.0124564)
Supplement: S2 File — (GZ) [file pone.0124564.s002.gz › comp17337_c0_seq1.fa]

>comp17337_c0_seq1 len=526 path=[1:0-525] : tr|A9NK93|A9NK93_PICSI Putative uncharacterized protein OS=Picea sitchensis PE=4 SV=1 e-value: 1e-27 blast score:  123
CAGAATACGAATTTCTGTCTGTCTCTGCAATTCCTAACACGGTATTTGGAAAACTGTGGCAACGGAAAAAAGTTTCTGTCTCTGTCCGTGCGATTCTTTAAATTTGTGGCAAATCAGCAGATAAGAAGTCAAAAGAGATGGCCGTGAATACGCCTCTGTTCACAATTGCAACTGCAGTTGCCGCCATTGGAGCTCTATGCGGGTTCGAATCTCATCGCCATCCATCAACAACTGCTACCCATCTTAACGAGAGTTATAGTCGGCAGGACGGCGAATTAAATGGAAAAGCAAAAAAGGAGCGGGTGGCTGTAAGCTTTGCCCCCCAATTTGACGGTCTCCACTGCTATGAGACGCTGGTTAGGTTTTGATTGCCCCCAGGCTCAACTTAACCAACCAAAAAAATGAATTTTACAGATGGGATGAATCATGTAAAATATATTCATTTATTTAAATTTAATACTTAAATATTTTTGGAAGACTTTTCTTTCTTCTTTTTATTTATTTTTTTTCCAAGGAAATAAAGCTC

>Frequency_9_QualityScore_FEGGHHHIIIIIJJJJIIIIIIIIIJFGIIIIJIIIJIIIIIHIIHIHGEEGFE>BDDDBDEDBBCDCCABCDDCDDDDDCCDDDCDC_Mismatch_0_Sense_+_Library_PoolT
GTAAGCTTTGCCCCCCAATTTGACGGTCTCCACTGCTATGAGACGCTGGTTAGGTTTTGATTGCCCCCAGGCTCAACTTAACCAACCA
>Frequency_8_QualityScore_CCGGGFGHIHIHIIIIIIHGIHIIIEHHGGEDDEEABACCCCCDCCDDDCCCCCBBABCCCCDDAA?ABBCCCCBCCCCCCCCC@CB?A?CB@B_Mismatch_0_Sense_+_Library_PoolT
CGGCGAATTAAATGGAAAAGCAAAAAAGGAGCGGGTGGCTGTAAGCTTTGCCCCCCAATTTGACGGTCTCCACTGCTATGAGACGCTGGTTAGG
>Frequency_7_QualityScore_FEHGFGGIIJIHHIIFGHHHEEDFGIIGIGHIIIHGGGHHIFCCDDEGEEADFDECC@BCCDBBBC@BBABCDCDACABBBA@ABC?A?CABCC_Mismatch_0_Sense_+_Library_PoolT
GCTTTGCCCCCCAATTTGACGGTCTCCACTGCTATGAGACGCTGGTTAGGTTTTGATTGCCCCCAGGCTCAACTTAACCAACCAAAAAAATGAA
>Frequency_7_QualityScore_FFGHGGFGHIJJIJJJJIJJFHIJHIGHIHGGGGGGFFFFEEEEDEDDDDDDBCCD<ABCCCBDEDDDDBBCDDDDDCCDDDCDDBC?BCDDDD_Mismatch_0_Sense_+_Library_PoolT
CGAGAGTTATAGTCGGCAGGACGGCGAATTAAATGGAAAAGCAAAAAAGGAGCGGGTGGCTGTAAGCTTTGCCCCCCAATTTGACGGTCTCCAC
>Frequency_5_QualityScore_EFHGGHHGGIGFHIHADHGHIGGHHIIIIIHIIHIFEDDCDBEC@@AABCDDDCDCCBCCDDCDD?ABCCCCCD>CCBDCCDBBDDCCBBBCCB_Mismatch_0_Sense_+_Library_PoolT
CAAAAAAGGAGCGGGTGGCTGTAAGCTTTGCCCCCCAATTTGACGGTCTCCACTGCTATGAGACGCTGGTTAGGTTTTGATTGCCCCCAGGCTC
>Frequency_5_QualityScore_FFHHHHGIJJJJJJJJIJJJJJIJJJIJJIIIJHGGGFEDDD=BCDDDCDEDDDDDDDDDDDDBDDDDDCDCDCCDDDDDDDDDDEDDDDDDDD_Mismatch_0_Sense_+_Library_PoolT
GGCAGGACGGCGAATTAAATGGAAAAGCAAAAAAGGAGCGGGTGGCTGTAAGCTTTGCCCCCCAATTTGACGGTCTCCACTGCTATGAGACGCT
>Frequency_5_QualityScore_EFGHHHHJJJJJJIJJJJJIIIEIDGIJIJJJIIJJIJJJHJHIJIIGGHGGACEFEDDDDDEDDDCCCABDDDDDDDDCDDDDDDBCAB@@AA_Mismatch_0_Sense_+_Library_PoolT
AAGCTTTGCCCCCCAATTTGACGGTCTCCACTGCTATGAGACGCTGGTTAGGTTTTGATTGCCCCCAGGCTCAACTTAACCAACCAAAAAAATG
>Frequency_4_QualityScore_FFGGHHGJIJJJJJJJIJJJJJJIIJJJJIIIIHHHIHHHHEGGGHGFGGGFFEEECDEED@CDDCCDDBCDDDDDCDCDCCDDDCDDDDDCDD_Mismatch_0_Sense_+_Library_PoolT
GGTGGCTGTAAGCTTTGCCCCCCAATTTGACGGTCTCCACTGCTATGAGACGCTGGTTAGGTTTTGATTGCCCCCAGGCTCAACTTAACCAACC
>Frequency_4_QualityScore_EEGGGGGJDGHIJIHIIJJJIIGGHFIIIFGIIIIHIIIGFGGEGEEDDCCCDDDCDDAB?B@CDDDCCBBCDDDCDACCCCCACCCC=ABCCB_Mismatch_0_Sense_+_Library_PoolT
ATTAAATGGAAAAGCAAAAAAGGAGCGGGTGGCTGTAAGCTTTGCCCCCCAATTTGACGGTCTCCACTGCTATGAGACGCTGGTTAGGTTTTGA
>Frequency_4_QualityScore_FFHHHHHJJJJJJIIJJIJIIJIJJJJJJJJJJJJJJJJHIEHCFGHIJIIIJIIGGEEDCCDBCCDCDCADDDDCDCACCCCDDDCCCBCCCA_Mismatch_0_Sense_+_Library_PoolT
CTCATCGCCATCCATCAACAACTGCTACCCATCTTAACGAGAGTTATAGTCGGCAGGACGGCGAATTAAATGGAAAAGCAAAAAAGGAGCGGGT
>Frequency_4_QualityScore_EEGHGHHIJIIJIJIIIIIIIIGHIIICGHIIIIIIIIIIIGIIIIIIIIIHIGGGGFGFEEE?CAACCCDEEDDDDCCDDDCCABCB;@BACD_Mismatch_0_Sense_+_Library_PoolT
CTCCACTGCTATGAGACGCTGGTTAGGTTTTGATTGCCCCCAGGCTCAACTTAACCAACCAAAAAAATGAATTTTACAGATGGGATGAATCATG
>Frequency_4_QualityScore_FFHHHHHJJJJJJJJIJIJJJ@FHIIJIIIIIIIIIIIHGGDDDDDDDEDCDBCDDDDDDDDDDEDDCCCCDDDDCDDDD=BCCCCDDDDDDCD_Mismatch_0_Sense_+_Library_PoolT
GAAAAGCAAAAAAGGAGCGGGTGGCTGTAAGCTTTGCCCCCCAATTTGACGGTCTCCACTGCTATGAGACGCTGGTTAGGTTTTGATTGCCCCC
>Frequency_3_QualityScore_FFHHHHHJJJJJJJJJJJJIJJJJJJJIIIHHGHBFEEEEEEEEDDDDDDDDDDDDCDDDDEDCCCCDDCDDDDDDDEDDDDDCCDCDBCDCDA_Mismatch_0_Sense_+_Library_PoolT
GGCGAATTAAATGGAAAAGCAAAAAAGGAGCGGGTGGCTGTAAGCTTTGCCCCCCAATTTGACGGTCTCCACTGCTATGAGACGCTGGTTAGGT
>Frequency_3_QualityScore_FEHGHGHJJIJJJJIJJGHIICGDIIIIIIJIIIIHGFFEEFEEDCCDABCDC6?CCCDCCBCDDDDDDACCDDCDBDDCCD?A=BADDDDCDD_Mismatch_0_Sense_+_Library_PoolT
GAGTTATAGTCGGCAGGACGGCGAATTAAATGGAAAAGCAAAAAAGGAGCGGGTGGCTGTAAGCTTTGCCCCCCAATTTGACGGTCTCCACTGC
>Frequency_3_QualityScore_EDHHHHHJJJHIIIIFHIJHHIIIJJJJJJJJJJJIIJJJGHIJIJIIGHHHGEDDDDDEEDDFDDDCCCDDBDCA<@CCDDDDDBCDDDDEED_Mismatch_0_Sense_+_Library_PoolT
GAGACGCTGGTTAGGTTTTGATTGCCCCCAGGCTCAACTTAACCAACCAAAAAAATGAATTTTACAGATGGGATGAATCATGTAAAATATATTC
>Frequency_3_QualityScore_EEGGHGFDIHIEHHFGGHHFIIIIHGICC>EBDEGHEGC;EEFEEAC??ABAB;ABC?@?::;?@CA?BBDDD>AA;ACD>@CCA>BA@B@BBB_Mismatch_0_Sense_+_Library_PoolT
GAATTAAATGGAAAAGCAAAAAAGGAGCGGGTGGCTGTAAGCTTTGCCCCCCAATTTGACGGTCTCCACTGCTATGAGACGCTGGTTAGGTTTT
>Frequency_3_QualityScore_FEGHHHHIIIIJJJJIIJJJJJHHIJJIIJIJHHIJIIIIJIIHIGHIFHIGGGEDEDDE?BDDCADDDCCCBBABACCBACDDDCCDCDCCCC_Mismatch_0_Sense_+_Library_PoolT
GTGGCTGTAAGCTTTGCCCCCCAATTTGACGGTCTCCACTGCTATGAGACGCTGGTTAGGTTTTGATTGCCCCCAGGCTCAACTTAACCAACCA
>Frequency_3_QualityScore_FFGHHHHJJJIJJJJJJIJJIHIIIJJIIJHJJJGIIJHHIIGFGIJIIIFGGEFHGEFHGGGGGDEFFEEFEEEEEDEDCDDDCEEEEDEDDD_Mismatch_0_Sense_+_Library_PoolT
TCAACTTAACCAACCAAAAAAATGAATTTTACAGATGGGATGAATCATGTAAAATATATTCATTTATTTAAATTTAATACTTAAATATTTTTGG
>Frequency_3_QualityScore_ECGFECGIHIGIFGCIIJICDGDGDHGGGDB>=@BFFCFHBGHFICDGIFGHIIIHGGGGFHGDFHIJIGHGICC_Mismatch_0_Sense_+_Library_PoolT
AATGAATTTTACAGATGGGATGAATCATGTAAAATATATTCATTTATTTAAATTTAATACTTAAATATTTTTGGA
>Frequency_3_QualityScore_EEGHHHFIIHIJJJJIIIIJIHIFHIGGHGHHIIHHIGIJHGHHIIHIHHHGGFGFGGGFFEEDDBCCACDCDEDDDEDDDDDDDDACD@ABCD_Mismatch_0_Sense_+_Library_PoolT
GTCTCCACTGCTATGAGACGCTGGTTAGGTTTTGATTGCCCCCAGGCTCAACTTAACCAACCAAAAAAATGAATTTTACAGATGGGATGAATCA
>Frequency_3_QualityScore_FFHHHHHJJIIGHGIJIJJIJJHIJJJJJJJJJIHIIJJGIIIIGHIIIJJJIFHGGFFEFEDEDEEDDACDCCCCCACCDCDEEDDDDDDBBC_Mismatch_0_Sense_+_Library_PoolT
CAATTTGACGGTCTCCACTGCTATGAGACGCTGGTTAGGTTTTGATTGCCCCCAGGCTCAACTTAACCAACCAAAAAAATGAATTTTACAGATG
>Frequency_3_QualityScore_FFFHHHGJJIJIHEHFHHHHHI@FCGGIHHGHIIJHJIIGGECDDDDDCEDA@@BCDDABCDCDBDDDDCDCDCCC@CCCD>BCCCCDDCCDCC_Mismatch_0_Sense_+_Library_PoolT
GGAAAAGCAAAAAAGGAGCGGGTGGCTGTAAGCTTTGCCCCCCAATTTGACGGTCTCCACTGCTATGAGACGCTGGTTAGGTTTTGATTGCCCC
>Frequency_2_QualityScore_FFHHHGHJJJIIIJJJJGIIJJGIIJHIHJIJJJJJJJJJJJJJIJIJIJIIIHHHGEFFCCDDDDEEDCEDDDCCDCDCDDCCEDDDDEE_Mismatch_0_Sense_+_Library_PoolT
CTGCTATGAGACGCTGGTTAGGTTTTGATTGCCCCCAGGCTCAACTTAACCAACCAAAAAAATGAATTTTACAGATGGGATGAATCATGTA
>Frequency_2_QualityScore_FFHGFHHGHIIGHBHIIHIIIHIAAEGIIEADGGIIIJIJJJJGGEG;CEGGIIHEEFDDCBCDACC9?9@A?CCAA?BBAAAC;9?A??BCDB_Mismatch_0_Sense_+_Library_PoolT
GAATCTCATCGCCATCCATCAACAACTGCTACCCATCTTAACGAGAGTTATAGTCGGCAGGACGGCGAATTAAATGGAAAAGCAAAAAAGGAGC
>Frequency_2_QualityScore_FFHHHHGHIIJIJJJIJIIJJIIJJIJJJIIIJJGIIJJIJJJJJJIJJJIIIHFGGGGEEEEEDDDDDBDDAADDDCEEDDEDDDCDDDD@CD_Mismatch_0_Sense_+_Library_PoolT
TGACGGTCTCCACTGCTATGAGACGCTGGTTAGGTTTTGATTGCCCCCAGGCTCAACTTAACCAACCAAAAAAATGAATTTTACAGATGGGATG
>Frequency_2_QualityScore_EFEGHHGGIHHIIGIGGGGIHGHHIIHGGGHIIGIIEIHGIIIG=FAC=ADEDACCAACCBBBBCCAB<9@=CBCD@?=AABCBCCCCCD@AA=_Mismatch_0_Sense_+_Library_PoolT
CGAATCTCATCGCCATCCATCAACAACTGCTACCCATCTTAACGAGAGTTATAGTCGGCAGGACGGCGAATTAAATGGAAAAGCAAAAAAGGAG
>Frequency_2_QualityScore_FFHHHGGJIIEGIIIIHIHJJJJIIIIJIJJJJJHHHHHEFCCDEEECDDDDCECCCCDDDDDDACDDDCCCBCADDCDDDDDDDDCDCDDDDD_Mismatch_0_Sense_+_Library_PoolT
AAGGAGCGGGTGGCTGTAAGCTTTGCCCCCCAATTTGACGGTCTCCACTGCTATGAGACGCTGGTTAGGTTTTGATTGCCCCCAGGCTCAACTT
>Frequency_2_QualityScore_FFHHHHHJJGIJIJJJJJIIJJIHFEGIIIIIIIJJJGIJJHII@DDEFEEEEEEEEEDDCDDDDCDDCCCDDCDDDDDCCDDECDCDCCACDD_Mismatch_1_Sense_+_Library_PoolT
GGAAAACTGTGGCAACGGAAAAAAGTTTCGGTCTCTGTCCGTGCGATTCTTTAAATTTGTGGCAAATCAGCAGATAAGAAGTCAAAAGAGATGG
>Frequency_2_QualityScore_EEHHGHFCHFCGHH=CEGHIIIIEIIIIGIIIIIGEEEDDDEDCA9>?CCCCCCCCCECCCCCBACBC=<AAC5;BCAACCA?ACCCCA@>ABC_Mismatch_0_Sense_+_Library_PoolT
AAAAAAGGAGCGGGTGGCTGTAAGCTTTGCCCCCCAATTTGACGGTCTCCACTGCTATGAGACGCTGGTTAGGTTTTGATTGCCCCCAGGCTCA
>Frequency_2_QualityScore_FFHHHHHJJIJJIJJIIJJJIIJIJIJFHIIJJJJIIIIIGHHGGFEDDDDDDDEDCA?BDDDDDDDDDDDCCDDDDDDCC?CCDDACDDCDCD_Mismatch_0_Sense_+_Library_PoolT
TAAATGGAAAAGCAAAAAAGGAGCGGGTGGCTGTAAGCTTTGCCCCCCAATTTGACGGTCTCCACTGCTATGAGACGCTGGTTAGGTTTTGATT
>Frequency_2_QualityScore_EEGHEHFIIAGEGIHIGIIEGHHEGHIGHIGIIJIJIIIJIIIIIEHGIIIIGJIIIIJJJJJEG_Mismatch_0_Sense_+_Library_PoolT
ACAGATGGGATGAATCATGTAAAATATATTCATTTATTTAAATTTAATACTTAAATATTTTTGGA
>Frequency_2_QualityScore_FFHHHFHIIJIJJJJJJJJIIJJJJJEHIIIGGHHFFFEEEEEEEEEDEDDDCDDDDDDABCCD;ACDCDDCCBCDDDBCDDDCCCCDCCCDDC_Mismatch_0_Sense_+_Library_PoolT
GCGGGTGGCTGTAAGCTTTGCCCCCCAATTTGACGGTCTCCACTGCTATGAGACGCTGGTTAGGTTTTGATTGCCCCCAGGCTCAACTTAACCA
>Frequency_2_QualityScore_FFHGHHHIJJJJJIIIIJJJIIIIIIJJGIGGEGHIIIIIIIIIJJIIGGF??BBDDDDEEDDCDCDDCACCDDCDDCDDDC=ABCCDDDEDDD_Mismatch_0_Sense_+_Library_PoolT
CCATCAACAACTGCTACCCATCTTAACGAGAGTTATAGTCGGCAGGACGGCGAATTAAATGGAAAAGCAAAAAAGGAGCGGGTGGCTGTAAGCT
>Frequency_2_QualityScore_FFHEFGGIIJJJJIJIJHIIJJFGGFGIIIJJHIIIIIIJIJIIJJJIIIIJJHIIJJIIIIJIJIIIIGGIHIIIFE_Mismatch_0_Sense_+_Library_PoolT
AAAAATGAATTTTACAGATGGGATGAATCATGTAAAATATATTCATTTATTTAAATTTAATACTTAAATATTTTTGGA
>Frequency_2_QualityScore_EFHHHHGIIIJJJJJIIIIJJIJJIIIIIJJJIIIIIIIGIIIIIIIJIIIIGCEEDCDDDDDDEDCCDCCDDDDDDDDCDDDDDDDDCCCCCD_Mismatch_0_Sense_+_Library_PoolT
CGCCTCTGTTCACAATTGCAACTGCAGTTGCCGCCATTGGAGCTCTATGCGGGTTCGAATCTCATCGCCATCCATCAACAACTGCTACCCATCT
>Frequency_2_QualityScore_FFHHHHHJJJIJJJJIIJIIFHHIJJJJJJJIJJJJJJIJJJJHIJIHGHGGFFEFEEEEDDDDDDDDCCDDDDDDDCDDDCADCDCCDCCDEE_Mismatch_0_Sense_+_Library_PoolT
TTTGCCCCCCAATTTGACGGTCTCCACTGCTATGAGACGCTGGTTAGGTTTTGATTGCCCCCAGGCTCAACTTAACCAACCAAAAAAATGAATT
>Frequency_2_QualityScore_FFHEEGHJJIJIIIJJIJEFIIIIIJJJJIJJJJJIIJJIJJJJIIJIIIHHHGGFFEEEEEEDAC:A;;CCEDEDBDDDDDCDCDDDD??CCD_Mismatch_0_Sense_+_Library_PoolT
ATTGGAGCTCTATGCGGGTTCGAATCTCATCGCCATCCATCAACAACTGCTACCCATCTTAACGAGAGTTATAGTCGGCAGGACGGCGAATTAA
>Frequency_2_QualityScore_FEHGHGHIIIIIJIIIHGHGGGGGGGGGGGGGGEFFFEEEECDDD;>CDCDDDECDDCCCCCDDDDDDDCCCDDDD=ACCDDDCDDDDEDCDDD_Mismatch_1_Sense_+_Library_PoolT
GTCGGCAGGACGGCGAATTAAATGGAAAAGCCAAAAAGGAGCGGGTGGCTGTAAGCTTTGCCCCCCAATTTGACGGTCTCCACTGCTATGAGAC
>Frequency_2_QualityScore_FFHHHHHJJIJJJJIJJIJIIIJJJJGIJJIJJJJJJJJJJIIJJJJIJJJJJIIIIHGGFFEEBACDDDEEDDEDDDCDDDDCDDC@CDDDDE_Mismatch_0_Sense_+_Library_PoolT
TCCACTGCTATGAGACGCTGGTTAGGTTTTGATTGCCCCCAGGCTCAACTTAACCAACCAAAAAAATGAATTTTACAGATGGGATGAATCATGT
>Frequency_2_QualityScore_EFHHHHHJJJJJJJIJJJGIIJIIIJIIJJJJJIGIJJJJJJJJJIJJJJJJJJHGABCDDCEEDDEDDCCDDDDCDDBACDDDDEEEEDEDEE_Mismatch_0_Sense_+_Library_PoolT
TATGAGACGCTGGTTAGGTTTTGATTGCCCCCAGGCTCAACTTAACCAACCAAAAAAATGAATTTTACAGATGGGATGAATCATGTAAAATATA
>Frequency_2_QualityScore_FFGGGGHIJJFIIJIGIJIIIJJJHIJJJJIJIIIIIIIJJJJHIIGIFFGEGEEEEEEEEDCEDCBBC?>=ACDDCCDEDBCACCEEDEEEED_Mismatch_0_Sense_+_Library_PoolT
GCTGGTTAGGTTTTGATTGCCCCCAGGCTCAACTTAACCAACCAAAAAAATGAATTTTACAGATGGGATGAATCATGTAAAATATATTCATTTA
>Frequency_2_QualityScore_FFHGHHHJJJIIIIJJJJJJJJJJIJIJIIJJJIHIIIJIIIIIIIJGIIIIIGBEEDACCCDDCEDDDDDDDDDCCDDDDDDDCCCDDDDDDD_Mismatch_0_Sense_+_Library_PoolT
ACGCCTCTGTTCACAATTGCAACTGCAGTTGCCGCCATTGGAGCTCTATGCGGGTTCGAATCTCATCGCCATCCATCAACAACTGCTACCCATC
>Frequency_2_QualityScore_@E?EABCBEHE>E?EACCEDICHIEH?IHAFGHFG;CDDCC@@BCA??ACC?=?8@=:7>AB5?=145>7>>A?A67???B<?A:@5?>;?BCA_Mismatch_0_Sense_+_Library_PoolT
CCATCTTAACGAGAGTTATAGTCGGCAGGACGGCGAATTAAATGGAAAAGCAAAAAAGGAGCGGGTGGCTGTAAGCTTTGCCCCCCAATTTGAC
>Frequency_2_QualityScore_FFGHHHHJJJIIJJHIJIJIIJJIIJIJJJJIJJJJJJIJJJGIIIICGHHGFFFFFEEDDDBCDDDCDCDDDDDDDDDDDCDBCCDDDCDEED_Mismatch_0_Sense_+_Library_PoolT
TTGCCCCCCAATTTGACGGTCTCCACTGCTATGAGACGCTGGTTAGGTTTTGATTGCCCCCAGGCTCAACTTAACCAACCAAAAAAATGAATTT
>Frequency_2_QualityScore_EFHGHHHJIHJJIIJJJJIJIGIJIIJIJIEHIIJJIIIIIHGGGGFFEECDDABCDC;ACBDDDCCDD?BDDCDBDCDDCCDCCCCCCBCDAA_Mismatch_0_Sense_+_Library_PoolT
GGCTGTAAGCTTTGCCCCCCAATTTGACGGTCTCCACTGCTATGAGACGCTGGTTAGGTTTTGATTGCCCCCAGGCTCAACTTAACCAACCAAA
>Frequency_2_QualityScore_FFHGHHHJJIJJJJJJJJHIAGGGGIHJIJJJJJJJIIIJGHCCDDDDDEEDCDDDDDCDDDDDDDCBDBDD;@ACDDBCEDCDDDDDDDDDDC_Mismatch_0_Sense_+_Library_PoolT
CTGCTACCCATCTTAACGAGAGTTATAGTCGGCAGGACGGCGAATTAAATGGAAAAGCAAAAAAGGAGCGGGTGGCTGTAAGCTTTGCCCCCCA
>Frequency_2_QualityScore_FFHHEHGIJJJJIJHIGIEIIJJCGIGEGIIJHIIIHIIIJFIIGIIJIHIIIJIIJIIIIIHHIIGIIEGGIIJGGFE_Mismatch_0_Sense_+_Library_PoolT
AAAAAATGAATTTTACAGATGGGATGAATCATGTAAAATATATTCATTTATTTAAATTTAATACTTAAATATTTTTGGA
>Frequency_2_QualityScore_FFHHHHHJIIJJIJJJJIIJHIJIJGIIHJJJIJJJIJGIIIIIIIHGGGGGEEEDEEEEDDCDDDDDDCCCDDDDDDDDEEDDCDAB?BBCDD_Mismatch_0_Sense_+_Library_PoolT
TTGCAACTGCAGTTGCCGCCATTGGAGCTCTATGCGGGTTCGAATCTCATCGCCATCCATCAACAACTGCTACCCATCTTAACGAGAGTTATAG
>Frequency_2_QualityScore_FFGHHHHJJIJJIIJJGIIIIJJIIIHIIIJJJJJHIJJIIJJJJJIIJIIEHHHFFFFEFDCDACBCCADDEEDDCCDDDDDDDDBDDDDDDE_Mismatch_0_Sense_+_Library_PoolT
TGGAGCTCTATGCGGGTTCGAATCTCATCGCCATCCATCAACAACTGCTACCCATCTTAACGAGAGTTATAGTCGGCAGGACGGCGAATTAAAT
>Frequency_2_QualityScore_FFHGHHGIIIJIIGHIIIIIJIJHIGIIIIIIIFGGFEIIGIIIGIIIGIIHCGGCABEEEEEEEDECDEDEEFEEEEEEDEEECEECBECEDD_Mismatch_0_Sense_+_Library_PoolT
ATTGCCCCCAGGCTCAACTTAACCAACCAAAAAAATGAATTTTACAGATGGGATGAATCATGTAAAATATATTCATTTATTTAAATTTAATACT
>Frequency_2_QualityScore_FFGHGGHJJIGIJJJJJIIIJIIJJJIJIIEHHIJIIIIJJJIHIIJIGFCDCDCCDEEDDDDDCDDDDCCDCDDDCDBB>BCDDDDDEDCCCC_Mismatch_0_Sense_+_Library_PoolT
ATCAACAACTGCTACCCATCTTAACGAGAGTTATAGTCGGCAGGACGGCGAATTAAATGGAAAAGCAAAAAAGGAGCGGGTGGCTGTAAGCTTT
>Frequency_1_QualityScore_FDFHHHHJJJJJJJJHHJJJGHIFHHIJJJIJIHIIJJIJJJJJJJJJJJJJJJJJJJJJJJJJJJJIJJJJJJJI_Mismatch_0_Sense_+_Library_PoolT
AAATGAATTTTACAGATGGGATGAATCATGTAAAATATATTCATTTATTTAAATTTAATACTTAAATATTTTTGGA
>Frequency_1_QualityScore_FFHHHHHJJJJJJJJJJJJIJJJJJJJJJJJJJJJGIJJJJJJHHIHJJJJJJJJIJJJJJJJJJJJJJGHIJJJHFDEDDCCD?CDCCDDDDD_Mismatch_1_Sense_+_Library_PoolT
TAATATATTCATTTATTTAAATTTAATACTTAAATATTTTTGGAAGACTTTTCTTTCTTCTTTTTATTTATTTTTTTTCCAAGGAAATAAAGCT
>Frequency_1_QualityScore_EFHHHHHIJGIHIJFHIHHIIJJJIIIHJIJJHHIJJJJJIJJJJIJJJJIIJIJIJHIJIIIJJJJJJI_Mismatch_0_Sense_+_Library_PoolT
ATTTTACAGATGGGATGAATCATGTAAAATATATTCATTTATTTAAATTTAATACTTAAATATTTTTGGA
>Frequency_1_QualityScore_DFHHHFHFHIHJIJJIIJJJJJJJJJJJIJGIIIJHJIJIJJJJJJJJJIJIGHHHFFFFFDEEEDDDDADDB?BDCDCEEDDEDDDDDCDDDD_Mismatch_0_Sense_+_Library_PoolT
TTGACGGTCTCCACTGCTATGAGACGCTGGTTAGGTTTTGATTGCCCCCAGGCTCAACTTAACCAACCAAAAAAATGAATTTTACAGATGGGAT
>Frequency_1_QualityScore_FFHHHHHJJJJJJJJHHIGJJJJJJJJJJJJJJJJIJGHHJJJJHIJJIJJJJJJJJJJJJHHHHHHHFFFFFFFEEEEEEDEDFEEDB_Mismatch_2_Sense_+_Library_PoolT
TTAACCAACCAAAAAAATGAATTTTACAGATGGGATGAATCATGTAAAATATATTCATTTATTTAAATTTAATACTTAAATATTTTCGA
>Frequency_1_QualityScore_DDDD<4CE:A4:ACA<3+33<3+29C*:?@<9**:?;D99B4?D>3B?B08BAA\;1A)7.\\.\.;7?)77;@;@>>>A>A>>>AAA_Mismatch_1_Sense_+_Library_PoolT
GATTCTTTAAATTTGTGGCAAATCAGCAGATAAGAAGTCAAAAGAGATGGCCGTGAATACGCCTATGTTCACAATTGCAACTGCAGTT
>Frequency_1_QualityScore_FFHHHHGJGHIJJJJIJJJJIJJJCHGIHIIJJJJJIJJJJJHIJJIJGIJJJHHHGHFFFFFFEEECDECDDCCDDDDD?BDBDEDDDDDDDD_Mismatch_0_Sense_+_Library_PoolT
GAAAAAAGTTTCTGTCTCTGTCCGTGCGATTCTTTAAATTTGTGGCAAATCAGCAGATAAGAAGTCAAAAGAGATGGCCGTGAATACGCCTCTG
>Frequency_1_QualityScore_FFHHHHHJJIJIJJJIJJJJJIJJIGIIJJIJJJHGGFFDD;?BDDDBDDDCDDDDDDDDDDDDDDCCDCDD<?BDDDDDDDDDEDDDDDDDDD_Mismatch_0_Sense_+_Library_PoolT
GCAGGACGGCGAATTAAATGGAAAAGCAAAAAAGGAGCGGGTGGCTGTAAGCTTTGCCCCCCAATTTGACGGTCTCCACTGCTATGAGACGCTG
>Frequency_1_QualityScore_DFHHHHHJJJJJJJJJJJJJJJJJJJJJJJJJJJIGIHIFGIJJJJJJJJJHHHFFDDDBBDDCDDDEDDDDDDDD_Mismatch_0_Sense_+_Library_PoolT
TCGCCATCCATCAACAACTGCTACCCATCTTAACGAGAGTTATAGTCGGCAGGACGGCGAATTAAATGGAAAAGCA
>Frequency_1_QualityScore_DBHAFFHDFBCBI?<F@FHBGBEFGGCH:CGHGGEGFGIIIII?CF@GHI@HHEHIGIHEHFFFBCBB?C@CDDCCD::A>A@C@CA?:@CCCC_Mismatch_0_Sense_+_Library_PoolT
TCTCCACTGCTATGAGACGCTGGTTAGGTTTTGATTGCCCCCAGGCTCAACTTAACCAACCAAAAAAATGAATTTTACAGATGGGATGAATCAT
>Frequency_1_QualityScore_FFHHHHHJJIIIIJJJJJJJIIJJJJJJJJJIIHIDHGJJJJGJIIHIGFEHIJJJJJGIIHHFFFDEEDDDBBDDDDDDDDDDD@BDCDDDDD_Mismatch_1_Sense_+_Library_PoolT
CGAATTTCTGTCTGTCTCTGCAATTCCTAACACGGTATTTGGAAAACTGTGGCAACGGAAAAAAGTTTCGGTCTCTGTCCGTGCGATTCTTTAA
>Frequency_1_QualityScore_FFHHHHHJJJGIJIJIJJJJJJGGIIICGHIJJIIJJJIJJJJIJIIHHIJIJGHJJJJIFHFFDA?ACCCDDDDEDCCCCDDDCDDDCDDDDC_Mismatch_1_Sense_+_Library_PoolT
CTCCACTGCTATGAGACGCTGGTTAGGTTTTGATTGCCTCCAGGCTCAACTTAACCAACCAAAAAAATGAATTTTACAGATGGGATGAATCATG
>Frequency_1_QualityScore_DDDHFHD;EHGHADDH@FHGG9DHHFFFIHFGIIBEHDGGHB=/=BCA=CFA;CHIBGIGGCAEHH:=CDBC@DDACABCB@CBB<A_Mismatch_0_Sense_+_Library_PoolT
CCAACCAAAAAAATGAATTTTACAGATGGGATGAATCATGTAAAATATATTCATTTATTTAAATTTAATACTTAAATATTTTTGGAA
>Frequency_1_QualityScore_FFHHHHGIJIJJIJGHIGGIHIJJJJJJGJJIJHIJCBFHIJIGIEHJJJJIHHHHGHHHFFFEFFFEEDEEDEDDDDDEEDFEEDDDA_Mismatch_0_Sense_+_Library_PoolT
TAACCAACCAAAAAAATGAATTTTACAGATGGGATGAATCATGTAAAATATATTCATTTATTTAAATTTAATACTTAAATATTTTTGGA
>Frequency_1_QualityScore_DDHHDHHIJJJJEI+CFEHHJJEIIIJJIEIJGIIIJJJJIJIIGIJJJJIJJH_Mismatch_1_Sense_+_Library_PoolT
AATCATGTAAAATAAATTCATTTATTTAAATTTAATACTTAAATATTTTTGGAA
>Frequency_1_QualityScore_FEHHGHBBBBEGHIIIIEIHGG<CEHIIIIIIIIII?DGGIGGEGGHGIGIIHIGHEHEHBEE@CECB==BBCB?CCDCCCCDECC>A?A?CAC_Mismatch_0_Sense_+_Library_PoolT
GTCTCTGCAATTCCTAACACGGTATTTGGAAAACTGTGGCAACGGAAAAAAGTTTCTGTCTCTGTCCGTGCGATTCTTTAAATTTGTGGCAAAT
>Frequency_1_QualityScore_FFFGHHHJIIIJJIHGHFHEHIGIDHEIJGIFHDHFHGGGIGIIJIIIGIIJJJJGIIJIGHJIHIJJG_Mismatch_1_Sense_+_Library_PoolT
ATTTTACAGATGGGATGAATCATGTAAAATATATTCATTTATTTAAATTTAATACTTAAATATTTTTGA
>Frequency_1_QualityScore_FFHHHHHJJJJJJJJJJJIJJJJJGHHIIIJJJJJJJJJJJIJIJJCBCHIJJIJJGHHHHHHFFFFFFDFEEEEEEEEDEDEDDDEDDDDEFF_Mismatch_0_Sense_+_Library_PoolT
AGGCTCAACTTAACCAACCAAAAAAATGAATTTTACAGATGGGATGAATCATGTAAAATATATTCATTTATTTAAATTTAATACTTAAATATTT
>Frequency_1_QualityScore_AD?F8FFHIIIIIGHGCHIHBDHGIIIIIIIGAHGHHIGGIIIIFHCGEH@_Mismatch_0_Sense_+_Library_PoolT
TCATGTAAAATATATTCATTTATTTAAATTTAATACTTAAATATTTTTGGA
>Frequency_1_QualityScore_FFFHHHDIIIIFGIFFHJIIGIGGIIIJJFIJJJJJJIIJJJIJJJJJIJHIIJEHGHIJJJJJJIG_Mismatch_0_Sense_+_Library_PoolT
TTACAGATGGGATGAATCATGTAAAATATATTCATTTATTTAAATTTAATACTTAAATATTTTTGGA
>Frequency_1_QualityScore_FFHHHHHJJJJJJJIJIJJHHJJJIIJIJJJJJIJJJJJIJJJJJJJJJJJJJJHEHDDDDDDEEDDEDDDDDDDDDDDDCDDDDDEDEDDDDE_Mismatch_0_Sense_+_Library_PoolT
CTATGAGACGCTGGTTAGGTTTTGATTGCCCCCAGGCTCAACTTAACCAACCAAAAAAATGAATTTTACAGATGGGATGAATCATGTAAAATAT
>Frequency_1_QualityScore_FFFFHHGIIIIIIGGHIHIJIIJHIFHJIEGHIIIFDHHJHIIGIJIIJIJBGHIIIHF>3?CEDEFEEEECEEDDDDB@?@CDDACC@CDDDC_Mismatch_0_Sense_+_Library_PoolT
TCTGTCTGTCTCTGCAATTCCTAACACGGTATTTGGAAAACTGTGGCAACGGAAAAAAGTTTCTGTCTCTGTCCGTGCGATTCTTTAAATTTGT
>Frequency_1_QualityScore_FDHHHHHJJIJJIJIJJIJJJJJIJJJIIJJJJJJIJIHI_Mismatch_1_Sense_+_Library_PoolT
GTAAAATATATTCATTTATTTAAATTTAATACTTAAATAA
>Frequency_1_QualityScore_FFCFHGHJJJJJGIJIIJJJJJJJJIIIIJJJIIIIJJIIIJJJJJJJHIIHHEFFFFCD@CEEEDDDDADDBDDDDDDDDCDDBDCDDDE_Mismatch_1_Sense_+_Library_PoolT
GGTATTTGGAAAACTGTGGCAACGGAAAAAAGTTTCGGTCTCTGTCCGTGCGATTCTTTAAATTTGTGGCAAATCAGCAGATAAGAAGTCA
>Frequency_1_QualityScore_FFHHHHHIIJIJJJDEHEHJJJJJJIJIGJGIIIIGHJJIIIJJJJJJEHDHIJJJJJHHFACDDDDDDCDCEDCDDDDDDDDDDDDCDDDCDD_Mismatch_0_Sense_+_Library_PoolT
CGTGAATACGCCTCTGTTCACAATTGCAACTGCAGTTGCCGCCATTGGAGCTCTATGCGGGTTCGAATCTCATCGCCATCCATCAACAACTGCT
>Frequency_1_QualityScore_FFHHHHHJJJHIJHHHJJJJJJJJJJJJJJJJJJJJIJJJJJJJJJJJJJIJJHIJIJJJJJJJJG_Mismatch_0_Sense_+_Library_PoolT
TACAGATGGGATGAATCATGTAAAATATATTCATTTATTTAAATTTAATACTTAAATATTTTTGGA
>Frequency_1_QualityScore_FFGHHHFHJJJJJJJJIJJJGIJJJJJIJJJJIJJHHEEFFFEEEEEEDEDDDDDDDDDDCDCDD>CDDBBDDDDDDDD>DDDDDCDDDCACCD_Mismatch_0_Sense_+_Library_PoolT
AGCGGGTGGCTGTAAGCTTTGCCCCCCAATTTGACGGTCTCCACTGCTATGAGACGCTGGTTAGGTTTTGATTGCCCCCAGGCTCAACTTAACC
>Frequency_1_QualityScore_A:CCBFHGIEGGHHDBFHHEE@FEGAFHBGEGGAFHDAHDGIFGAHE?;=;@;??DC?9=?CB;@C@C<@??@CCCAAC@C>?CC@ACB<>9@@_Mismatch_0_Sense_+_Library_PoolT
CACAATTGCAACTGCAGTTGCCGCCATTGGAGCTCTATGCGGGTTCGAATCTCATCGCCATCCATCAACAACTGCTACCCATCTTAACGAGAGT
>Frequency_1_QualityScore_FFHHHHHJJJJJJJJFGHGJJJIIJJJJJIJJJJJJIJJIJJJJJHHIJJJJJHHHHGHFFFFDD@DDDCDDDCCEEDDDDDDDDDDDDDDDDC_Mismatch_0_Sense_+_Library_PoolT
CAATTCCTAACACGGTATTTGGAAAACTGTGGCAACGGAAAAAAGTTTCTGTCTCTGTCCGTGCGATTCTTTAAATTTGTGGCAAATCAGCAGA
>Frequency_1_QualityScore_FFHHHHHJJIJJJJJJJJJJJIIJJJGIJJJJJIJJJJJJJJJJHHDDDDDDDEDBBBDDDDDDDDDDDDDDDDDDDDDDDDDDD@CDDDDDDD_Mismatch_1_Sense_+_Library_PoolT
AAATGGAAAAGCTAAAAAGGAGCGGGTGGCTGTAAGCTTTGCCCCCCAATTTGACGGTCTCCACTGCTATGAGACGCTGGTTAGGTTTTGATTG
>Frequency_1_QualityScore_FFHHGHHJJJJJJJJJJJJJJGHGHIHIJJJJIJIJIJJJJJJJGHHHHEFFFFDEEEEEEDDDDDDDDDDDDDDDDDDDDDDDDDDDDDDDDE_Mismatch_1_Sense_+_Library_PoolT
CTTTGCCCCCCAATTTGACGGTCTCCACTGCTATGAGACGCTGGTTAGGTTTTGATTGCCTCCAGGCTCAACTTAACCAACCAAAAAAATGAAT
>Frequency_1_QualityScore_FFDHDHHFEGGGIEIGGHGJIIFGEIEI@E@H1DHGFB@FDH>GHGH@BFE@8;@;@AE;:=@BD>7@6;CCA>C@;?A?6=BB?@ADDDC3>>_Mismatch_0_Sense_+_Library_PoolT
ATTTCTGTCTGTCTCTGCAATTCCTAACACGGTATTTGGAAAACTGTGGCAACGGAAAAAAGTTTCTGTCTCTGTCCGTGCGATTCTTTAAATT
>Frequency_1_QualityScore_FFHHHHHJJJJJJHIJJIGIJJJJJJJJJJJJJHIJJJIJJJJJHHFFFFFA?BDDDEEDDFDDDDDDDDDDDDCDDDDDEED@CDDEDDEEEE_Mismatch_0_Sense_+_Library_PoolT
GACGCTGGTTAGGTTTTGATTGCCCCCAGGCTCAACTTAACCAACCAAAAAAATGAATTTTACAGATGGGATGAATCATGTAAAATATATTCAT
>Frequency_1_QualityScore_FFHHGHHJJJJJJJJJJJJJIGIJJIGFHIIIJJJJJJIJHIJJJFHIGCHIJHHHHEEHDFFDFFFFEEFEFEEFEDEEDDDDEDDDDDDEDF_Mismatch_0_Sense_+_Library_PoolT
CCAGGCTCAACTTAACCAACCAAAAAAATGAATTTTACAGATGGGATGAATCATGTAAAATATATTCATTTATTTAAATTTAATACTTAAATAT
>Frequency_1_QualityScore_DDHHF?:CGHE@@CH@HGCGC@EFG=DA9<?9B??BF<@A(6\-=;DEH=A)=A@@?<AAA;A5>C<?C@?>?@CCC<?CC?>3+>:??9BB3:_Mismatch_0_Sense_+_Library_PoolT
ACAATTGCAACTGCAGTTGCCGCCATTGGAGCTCTATGCGGGTTCGAATCTCATCGCCATCCATCAACAACTGCTACCCATCTTAACGAGAGTT
>Frequency_1_QualityScore_ADDDA;CF?FGGGHGCDHEHGDHI?GEGH@C@FAEEA2AEH,9;??BB>CCCCACCCCCB555<?CC>@:@B>?B@ACCC>@C@@:>CACB<@<_Mismatch_1_Sense_+_Library_PoolT
GCAGGACGGCAAATTAAATGGAAAAGCAAAAAAGGAGCGGGTGGCTGTAAGCTTTGCCCCCCAATTTGACGGTCTCCACTGCTATGAGACGCTG
>Frequency_1_QualityScore_FFHGHHHJJJJJJJJJJJJJJJJJJJJJJJJIJJJJJCHHHFGHIJJJJJIIGHHEFFDDD@?BBCDCDCDDDDDDDCDCDDDDDDDDDDD<B@_Mismatch_0_Sense_+_Library_PoolT
CATCGCCATCCATCAACAACTGCTACCCATCTTAACGAGAGTTATAGTCGGCAGGACGGCGAATTAAATGGAAAAGCAAAAAAGGAGCGGGTGG
>Frequency_1_QualityScore_DEHFHHHIEGGIGGIJFGHIJJHHGHHIIIGBHIIIJHEGIHIJEGGGIGIBAEEBBDD@CCEEEDDBDCACDCCCCC?BCACDCCCDDDD@CC_Mismatch_0_Sense_+_Library_PoolT
CCTCTGTTCACAATTGCAACTGCAGTTGCCGCCATTGGAGCTCTATGCGGGTTCGAATCTCATCGCCATCCATCAACAACTGCTACCCATCTTA
>Frequency_1_QualityScore_FFHHHHHJJJJJJJJJJJJJJJIGJJJJJJJJJJJHIJJJJJIGIJJJJJJJJJJHDDEDBBCDDDCEDCDDDDDDDDDDCCCDDDDDDDDDDD_Mismatch_0_Sense_+_Library_PoolT
ATACGCCTCTGTTCACAATTGCAACTGCAGTTGCCGCCATTGGAGCTCTATGCGGGTTCGAATCTCATCGCCATCCATCAACAACTGCTACCCA
>Frequency_1_QualityScore_FFHFHHHIJJJJJJJJHGFHGHGIIJGIJJJJJJIJJJJHFCDDCDDEEDDDDDDDDDDDDDDDDDBDD@B@BDDDBCDCDDDDDDDDDDDDDD_Mismatch_1_Sense_+_Library_PoolT
GCTACCCATCTTAACGAGAGTTATAGTCGGCAGGACGGCGAATTAAATGGAAAAGCCAAAAAGGAGCGGGTGGCTGTAAGCTTTGCCCCCCAAT
>Frequency_1_QualityScore_FFHHHHHIJJGHIIIIIJJJJJJJJJJJIIIIJJJJJJJJJJJJJJJJJJJIJJJJJJJJJJJJJIJJJIHIEIIJJHHHHH_Mismatch_2_Sense_+_Library_PoolT
TACAGATGGGATGAATCATGTAAAATATATTCATTTATTTAAATTTAATACTTAAATATTTTTGGAAGACTTTTCTTTCTAA
>Frequency_1_QualityScore_DDDFHFDHG;F8FCFAADHH@GEDDHB;BGFEHIBH=D>CBDCACCCCB?C>C===?<??BBB09;?@<?(4@((44((+4<99<@CCAAD>>B_Mismatch_0_Sense_+_Library_PoolT
ATCTTAACGAGAGTTATAGTCGGCAGGACGGCGAATTAAATGGAAAAGCAAAAAAGGAGCGGGTGGCTGTAAGCTTTGCCCCCCAATTTGACGG
>Frequency_1_QualityScore_DDFHHGHJJJEGHGIFGIHGFHHIGIIHAEEGGIJIIEGIJGIJIGHGEHIJHIDHGHIHGI@AHIJGIIIE@_Mismatch_0_Sense_+_Library_PoolT
GAATTTTACAGATGGGATGAATCATGTAAAATATATTCATTTATTTAAATTTAATACTTAAATATTTTTGGAA
>Frequency_1_QualityScore_DDFFDF<AEBFBEEEBHHFGFDFIFIIIIIDIIIFIIIIIIEFFEEFCFFFFEEEEFECF:B<<@;;>;5;;:ABBDB??BBBB>B2>?A::AB_Mismatch_0_Sense_+_Library_PoolT
AAGAAGTCAAAAGAGATGGCCGTGAATACGCCTCTGTTCACAATTGCAACTGCAGTTGCCGCCATTGGAGCTCTATGCGGGTTCGAATCTCATC
>Frequency_1_QualityScore_>??8?8CE422A4CEDD3CEA<F<4EEEF*:*:**9?<<BBD9?DB@AD9BDE4*998B4?8BBABBEI@@;;=_Mismatch_0_Sense_+_Library_PoolT
TGAATTTTACAGATGGGATGAATCATGTAAAATATATTCATTTATTTAAATTTAATACTTAAATATTTTTGGAA
>Frequency_1_QualityScore_FFHHHHHGHJJIJJJJJIJHIGIIJJGHIIFIIJIJJIIHJFHJAFIIJJJJIJJJJIIJIJIIIJHHHGHHEFFFFFFDDA_Mismatch_0_Sense_+_Library_PoolT
CCAAAAAAATGAATTTTACAGATGGGATGAATCATGTAAAATATATTCATTTATTTAAATTTAATACTTAAATATTTTTGGA
>Frequency_1_QualityScore_FFHHHHHJJGHIIJJJJJJJJIJHIJJJIJJGDGIIJJJJJJIHJJIIJJJJJJJJJJJJJJJHHHHFHCEDFFFFFEEEEDDD_Mismatch_0_Sense_+_Library_PoolT
AACCAAAAAAATGAATTTTACAGATGGGATGAATCATGTAAAATATATTCATTTATTTAAATTTAATACTTAAATATTTTTGGA
>Frequency_1_QualityScore_F:A?DFBBDGHGIGIIBHIIB?@?)??B@FHIEGGHI>BG8@@FCG>AAEEE>?.;@=;?C@@:>CCA?><?A<CC?::>@@4@A?5?_Mismatch_1_Sense_+_Library_PoolT
GTAAGCTTTGCCCCCCAATTTGACGGTCTCCACTGCTATGAGACGCTGGTTAGGTTTTGATTGCCTCCAGGCTCAACTTAACCAACCA
>Frequency_1_QualityScore_FFHFFHHJJJIIJJJIJIIJJIIIJJJJJJJJJJJJJJJJJJJJJJJIJJJJJJJJJHGI_Mismatch_0_Sense_+_Library_PoolT
ATGAATCATGTAAAATATATTCATTTATTTAAATTTAATACTTAAATATTTTTGGAAGAC
>Frequency_1_QualityScore_FFHHHHHJJJJJJIIHHIJJHJJJIIHIJJIGIJJIHHHHFFFEFEDECEDCDDDDDDDDDDDDDDDDCCDDDDDDDDDBDBDDDDDEEDDEDD_Mismatch_0_Sense_+_Library_PoolT
CCCCCAATTTGACGGTCTCCACTGCTATGAGACGCTGGTTAGGTTTTGATTGCCCCCAGGCTCAACTTAACCAACCAAAAAAATGAATTTTACA
>Frequency_1_QualityScore_DFFHFHHIHIIIIIII?;FHIIIGIIAFGHIIHIIIHHHGHFFDDDDDDDDDBBDBDDBDEDDDDDDCDDBBDBDCDDDEDDD>@BDDDCDCDC_Mismatch_0_Sense_+_Library_PoolT
AGTTATAGTCGGCAGGACGGCGAATTAAATGGAAAAGCAAAAAAGGAGCGGGTGGCTGTAAGCTTTGCCCCCCAATTTGACGGTCTCCACTGCT
>Frequency_1_QualityScore_FFHHHHHJJJJJJJJJJJJJJJIHGHIJJJJJJJIJJJJJJIIJH@DHJJJJJIIHHHHEHHHFFFFFFFEFEEEEEEEDEDDDEDDEEFEEED_Mismatch_0_Sense_+_Library_PoolT
GCTCAACTTAACCAACCAAAAAAATGAATTTTACAGATGGGATGAATCATGTAAAATATATTCATTTATTTAAATTTAATACTTAAATATTTTT
>Frequency_1_QualityScore_FFHHHHHJJJJJJJJJJJJJJJJJJJJJIIJJAGHHIIIHHHHHHFFFFFFDDDDDDDDEDDDDBDDDCCDDCDCEDDDDDDDDDDD>CBC@CD_Mismatch_1_Sense_+_Library_PoolT
AGAATTAAATGGAAAAGCAAAAAAGGAGCGGGTGGCTGTAAGCTTTGCCCCCCAATTTGACGGTCTCCACTGCTATGAGACGCTGGTTAGGTTT
>Frequency_1_QualityScore_?BFHHFGEHIIIGEEHGEDGCHIIE@?:6D?;AEHIHCHIHGHH@E@B?ABDDD@CAA@B6)2&:@@CDCCD@CCD<@CB5<>B?ACB?>AC@B_Mismatch_0_Sense_+_Library_PoolT
AATTAAATGGAAAAGCAAAAAAGGAGCGGGTGGCTGTAAGCTTTGCCCCCCAATTTGACGGTCTCCACTGCTATGAGACGCTGGTTAGGTTTTG
>Frequency_1_QualityScore_FFHHHHHJJJIJJHIJJJJIHFGEHJJJJGHJIJJIDIJJJIIGGJJJJIJJJJJJIHIHHFDFEDEDD;@BDDCDDDDDDCCDCDDD9?BBBB_Mismatch_1_Sense_+_Library_PoolT
AGCAGATAAGAAGTCAAAAGAGATGGCCGTGAATACGCCTCTGTTCACAATTGCAACCGCAGTTGCCGCCATTGGAGCTCTATGCGGGTTCGAA
>Frequency_1_QualityScore_FFHHHHGJJJJJJJIJJIJJJJICHIJIJJJJIGGIHIGHIJJIIIGIDBHGHGEDFDDDB@BDCCCADCDDDDDDDCDCBDDDDDDDDDDBDA_Mismatch_0_Sense_+_Library_PoolT
ATCGCCATCCATCAACAACTGCTACCCATCTTAACGAGAGTTATAGTCGGCAGGACGGCGAATTAAATGGAAAAGCAAAAAAGGAGCGGGTGGC
>Frequency_1_QualityScore_FFFFHFFGIGHHGAF>HHIHIEFHHGDHIHFFHGFGFEHIIIII_Mismatch_0_Sense_+_Library_PoolT
AAATATATTCATTTATTTAAATTTAATACTTAAATATTTTTGGA
>Frequency_1_QualityScore_FFHHHHHJJJJJJIJJIHIIJIJJJJIJJIJJJJJHHHFBEFEE6@CDDDDDDDDDDDDDDDDDCCDDDDDDDADDDD_Mismatch_0_Sense_+_Library_PoolT
CCCCCCAATTTGACGGTCTCCACTGCTATGAGACGCTGGTTAGGTTTTGATTGCCCCCAGGCTCAACTTAACCAACCA
>Frequency_1_QualityScore_FFHHHHHJIJJJJJJJJJJJJJGIHIFHIJJJIJJJJJJJIJJJHFDDDDDDDEEDDDDDDDDDDDDDDDDDDDDD@BDDBDDDECDDDDDDDD_Mismatch_0_Sense_+_Library_PoolT
ACAACTGCTACCCATCTTAACGAGAGTTATAGTCGGCAGGACGGCGAATTAAATGGAAAAGCAAAAAAGGAGCGGGTGGCTGTAAGCTTTGCCC
>Frequency_1_QualityScore_FFHHHHHJJJJIJJIJJJJJJJJJJJJJJJJJJJIJJJJIJJJJJJJJJJJJIIHHHHFFBDDDDDDDDCCDDDDDDDDDDDDDDDDDDDDDDD_Mismatch_0_Sense_+_Library_PoolT
GTGAATACGCCTCTGTTCACAATTGCAACTGCAGTTGCCGCCATTGGAGCTCTATGCGGGTTCGAATCTCATCGCCATCCATCAACAACTGCTA
>Frequency_1_QualityScore_FFHDFFHJIJJJJIJIJHIIIJEHGGHIJIJJIIJIJIJJIIJJJJIJIJJJGJJJJJIJJIJIJGIIEEHJJJHHE_Mismatch_1_Sense_+_Library_PoolT
AAAAATGAATTTTACAGATGGGATGAATCATGTAAAATATATTCATTTATTTAAATTTAATACTTAAATATTTTTGA
>Frequency_1_QualityScore_FFHHHHHIIJIEGIIIJIJJJJJJJGIIJIJJJJHHHHHHFFFCDEEDDDDDDCDDDDDDDDDDDCDDD?>ACBBBCDDCCDDD>@DBDDDDDD_Mismatch_0_Sense_+_Library_PoolT
AAAGGAGCGGGTGGCTGTAAGCTTTGCCCCCCAATTTGACGGTCTCCACTGCTATGAGACGCTGGTTAGGTTTTGATTGCCCCCAGGCTCAACT
>Frequency_1_QualityScore_@@?CB?D@:)56730+3888AAA(88><:::=<>>8>>7:080>99<9>>::A:A>>A80;&8<AA<?(3+2<AA>3>:A<;;88<??AA?>>A_Mismatch_2_Sense_+_Library_PoolT
AGGAGCGGGGGGCTGTAAGCTTTGCCCCCCAATTTGACGGTCTCCACTGCTATGAGACGCTGGTTAGGGTTTGATTGCCCCCAGGCTCAACTTA
>Frequency_1_QualityScore_FBAFA;BFEGBFGIBHIIEFEBGHGBEHIIIIFDHGGDHCHCHHGA<FCBFGCHH8EEA3??DFECECEE@BBBBBBB?84?C>@@@9<@?@C@_Mismatch_0_Sense_+_Library_PoolT
CAAAAGAGATGGCCGTGAATACGCCTCTGTTCACAATTGCAACTGCAGTTGCCGCCATTGGAGCTCTATGCGGGTTCGAATCTCATCGCCATCC
>Frequency_1_QualityScore_FFHHHFFIIJJIJJJFHFGDGIJJDGIGBGHGGIIIGHIHGHAFHGIIJJHHIJIHHHIJE@ECECHAHCCFFFFFFDD@_Mismatch_0_Sense_+_Library_PoolT
AAAAAAATGAATTTTACAGATGGGATGAATCATGTAAAATATATTCATTTATTTAAATTTAATACTTAAATATTTTTGGA
>Frequency_1_QualityScore_DDF?F<DEGBHGHBGEGGEHG6D7@@AFHAHI@9?HE>>?>B<>?<CCC@@>=?785>44<ACCC@C@>ACC?@BBBCCCBC4>CBB8>AA>A>_Mismatch_0_Sense_+_Library_PoolT
TGGAAAAGCAAAAAAGGAGCGGGTGGCTGTAAGCTTTGCCCCCCAATTTGACGGTCTCCACTGCTATGAGACGCTGGTTAGGTTTTGATTGCCC
>Frequency_1_QualityScore_FFHHHHHJGIIIGFHIJIIJJJJIIJIJIJIIJJGDHIIB8BFGIIIGIIGIGIHFHDFFFFEECCCAC@BBBBDDDDB@BDDDDDDADDCCCD_Mismatch_0_Sense_+_Library_PoolT
CCAATTTGACGGTCTCCACTGCTATGAGACGCTGGTTAGGTTTTGATTGCCCCCAGGCTCAACTTAACCAACCAAAAAAATGAATTTTACAGAT
>Frequency_1_QualityScore_FFHHHGHJJJJJJGHIJGHIJJHJJJJIJJJJIJJJJJJIJJJJJJJJJJJJ_Mismatch_0_Sense_+_Library_PoolT
ATCATGTAAAATATATTCATTTATTTAAATTTAATACTTAAATATTTTTGGA
>Frequency_1_QualityScore_FFHHGHHJJJJJIJJJJJJIIJJJGIJJJJIJJJJJJJJJJJJJGIJJJJJJJJIJJIGHHHBDDDDDEDDDDDDDCDDDDDDDCCDDDDDEED_Mismatch_1_Sense_+_Library_PoolT
CACTGCTATGAGACGCTGGTTAGGTTTTGATTGCCTCCAGGCTCAACTTAACCAACCAAAAAAATGAATTTTACAGATGGGATGAATCATGTAA
>Frequency_1_QualityScore_FFHHHHHJGIIJIIHIJIGHIJJJHJJJJJJJJJHFFFEDDDDD;BDBDDDCEDCDCDDDDDDDD>BCCACDD@D9?BDDDDDDDDCDDDDDCB_Mismatch_0_Sense_+_Library_PoolT
TCGGCAGGACGGCGAATTAAATGGAAAAGCAAAAAAGGAGCGGGTGGCTGTAAGCTTTGCCCCCCAATTTGACGGTCTCCACTGCTATGAGACG
>Frequency_1_QualityScore_FFHHHHHJJJJJJJJJJJJIIIJJIJJJJHHIJJJJJIJJJJIJJIJHHFFF@CEEE@CDDBBCDDDDDDBBBDDDDDDDDDCDDDDDDDD_Mismatch_0_Sense_+_Library_PoolT
GCTGTAAGCTTTGCCCCCCAATTTGACGGTCTCCACTGCTATGAGACGCTGGTTAGGTTTTGATTGCCCCCAGGCTCAACTTAACCAACCA
>Frequency_1_QualityScore_FDDHHDFIGJJDEHIIJJJGDH?CFBGFGGHIJCHHHH9AHDFFFFDDDBCDDCDDDD5?5CCDDCDCDDDDDDDDD9<B><CCAC>@@B(+:@_Mismatch_1_Sense_+_Library_PoolT
TAAATGGAAAAGCAAAAAAGGAGCGGGTGGCTGTAAGCTTTGCCCCCCAATTTGACGGTCTCCACTGCTATGAGACGCTGGTTAGGTTTTAATT
>Frequency_1_QualityScore_FFHHHHHJJJJJJJJJJJJJJJJJJGIIJJIJJJJJJJJJIJHHIIJJHCHHHCEFFFFFEBCEDEFDEBDEEFFEFDEFDCDEDDEDEDDDDC_Mismatch_0_Sense_+_Library_PoolT
GCCCCCAGGCTCAACTTAACCAACCAAAAAAATGAATTTTACAGATGGGATGAATCATGTAAAATATATTCATTTATTTAAATTTAATACTTAA
>Frequency_1_QualityScore_FFHHHHHFHIJJJJJJJJJJJJJJJJJJJJJJJJHHHFEFDEEEEEDDDDEDDDDDDDDDDACCDD@CDBABDDCDDDDD@BDDDDCDDDDACD_Mismatch_0_Sense_+_Library_PoolT
GAGCGGGTGGCTGTAAGCTTTGCCCCCCAATTTGACGGTCTCCACTGCTATGAGACGCTGGTTAGGTTTTGATTGCCCCCAGGCTCAACTTAAC
>Frequency_1_QualityScore_FFHHHHHJJJJJJJJJJJJJIJJJJJJJJJJJIJHH?CBDDDDDEDDDDDDDDDDDDDDDDDDEDDDBDBDDDDDDDDDEDDDDDDDDDDCCDD_Mismatch_0_Sense_+_Library_PoolT
ACGGCGAATTAAATGGAAAAGCAAAAAAGGAGCGGGTGGCTGTAAGCTTTGCCCCCCAATTTGACGGTCTCCACTGCTATGAGACGCTGGTTAG
>Frequency_1_QualityScore_DD?>FFFGGGFH>GHGGIIG@DHI@FF9DBFHE@A@FC9B==.>FG9@DH@EHIEAA?EE@>3;CDDCDC@>CEDCECCCECCCD@BDDCBB>:_Mismatch_1_Sense_+_Library_PoolT
AACTTAACCAACCAAAAAAATGAATTTTACAGATGGGATGAATCATGTAAAATATATTCATTTATTTAAATTTAATACTTAAATATTTTTGGAT
>Frequency_1_QualityScore_FFH<FHHIJJJJJJJJJJJJJJJJJJJJJIJJJGHHFFFFFEEEEEEDDDDDDDDDDDDDECBDDDDDDDCDDDDCEDDDDDDDDBDDDDBC@C_Mismatch_0_Sense_+_Library_PoolT
GCGAATTAAATGGAAAAGCAAAAAAGGAGCGGGTGGCTGTAAGCTTTGCCCCCCAATTTGACGGTCTCCACTGCTATGAGACGCTGGTTAGGTT
>Frequency_1_QualityScore_FFHHHHHJJJJGHIJJJHIJJIJIJIIJJJJIHHFFFFFFFEEEEEDDDDDDDDDDDDDDD5@BDDDBDDCDDDDCDDDDDDBDDDDDEDDD<@_Mismatch_0_Sense_+_Library_PoolT
CTTAACGAGAGTTATAGTCGGCAGGACGGCGAATTAAATGGAAAAGCAAAAAAGGAGCGGGTGGCTGTAAGCTTTGCCCCCCAATTTGACGGTC
>Frequency_1_QualityScore_FFHHHHHJIJJJIIIJIJGHGIIJIJJIJIJJJJJIJGIJHCHIJJHIJJJJJIHHHFFFFCEDEEEDDCCDDDDDDDDDDDDDCEEBDEDCDC_Mismatch_0_Sense_+_Library_PoolT
CCCAATTTGACGGTCTCCACTGCTATGAGACGCTGGTTAGGTTTTGATTGCCCCCAGGCTCAACTTAACCAACCAAAAAAATGAATTTTACAGA
>Frequency_1_QualityScore_FFHGGHHIIIIEEIIIIIAGHEHGIIIIIIH_Mismatch_0_Sense_+_Library_PoolT
TATTTAAATTTAATACTTAAATATTTTTGGA
>Frequency_1_QualityScore_FFHHHHHJJJJJIJJJJJJJJJJJJJJJJJJJJJJJIIJJJIJJJJJJJJJHHHHHFFDCEEEEEEEEECDDEEFEFFEEEEFDEFEDDDDDED_Mismatch_0_Sense_+_Library_PoolT
TTGATTGCCCCCAGGCTCAACTTAACCAACCAAAAAAATGAATTTTACAGATGGGATGAATCATGTAAAATATATTCATTTATTTAAATTTAAT
>Frequency_1_QualityScore_FFHGHDHIIJIIJJJJIJJJGIIIIIJJIJJJHIIJGIGIJIGGIIJJJJJJDIIIIHEH<BFEHGF@F@DHEHCHIHHGHHBDFFFFFFEEDB_Mismatch_0_Sense_+_Library_PoolT
ATGGGATGAATCATGTAAAATATATTCATTTATTTAAATTTAATACTTAAATATTTTTGGAAGACTTTTCTTTCTTCTTTTTATTTATTTTTTT
>Frequency_1_QualityScore_FFH?FDHJIIJJGHIJJIGHIJJJJJJJJIIJHGAEHHFFFFFEEED@@;C@DBD@@9ACDDDDCDDDDCDDDDCBCDDDDDCDCACCDDDDDB_Mismatch_1_Sense_+_Library_PoolT
GGGTGGCTGTAAGCTTTGCCCCCCAATTTGACGGTCTCCACTGCTATGAGACGCTGGTTAGGTTTTGATTGCCTCCAGGCTCAACTTAACCAAC
>Frequency_1_QualityScore_FFHHHHHHIGHIJJJIJJJGIJJGIJJJJIHHHHFFFFFFEEDEEDDDDDDDDDDDDDD8BDDDDDDEDDDDDDDDDDDD@BDDDDDDDDDDDD_Mismatch_0_Sense_+_Library_PoolT
TAACGAGAGTTATAGTCGGCAGGACGGCGAATTAAATGGAAAAGCAAAAAAGGAGCGGGTGGCTGTAAGCTTTGCCCCCCAATTTGACGGTCTC
>Frequency_1_QualityScore_FFHHHHHJIGIJJIEGIEHHHGIIJJJJJJJJJJJJJIIIHIIJJJIJJJJIIIJIIJJJJJIJJJJJHIJIJJIJHHHHHHFFFFFFDEEDEE_Mismatch_1_Sense_+_Library_PoolT
ATTTTACAGATGGGATGAATCATGTAAAACATATTCATTTATTTAAATTTAATACTTAAATATTTTTGGAAGACTTTTCTTTCTTCTTTTTATT
>Frequency_1_QualityScore_DDFFF?FFEFEF<@F33A?CFDGE@7D880(<AF/@E?=3?;?BBD3;>>=8=@_Mismatch_0_Sense_+_Library_PoolT
CGAATTAAATGGAAAAGCAAAAAAGGAGCGGGTGGCTGTAAGCTTTGCCCCCCA
>Frequency_1_QualityScore_FFHHGHHIJJJJJJJJJJJIJJJJGIJJIJJJJJJJJIJJJJJJJJH?EHFFBEFDCCDECCCDDDDBBBDBCDDDCCDDDDDDDD_Mismatch_0_Sense_+_Library_PoolT
AAGCTTTGCCCCCCAATTTGACGGTCTCCACTGCTATGAGACGCTGGTTAGGTTTTGATTGCCCCCAGGCTCAACTTAACCAACCA
>Frequency_1_QualityScore_FFHHHHHJJJJJJJJJJJEIJJJJJJJJJJJJJJHHFD;@BDDDDDEDDDDDDDDDDDDDDDDDDEDDDD?BDDDDDDDDDEDDCDDDDDDD?C_Mismatch_0_Sense_+_Library_PoolT
GGACGGCGAATTAAATGGAAAAGCAAAAAAGGAGCGGGTGGCTGTAAGCTTTGCCCCCCAATTTGACGGTCTCCACTGCTATGAGACGCTGGTT
>Frequency_1_QualityScore_FFHHHHHIJJJJJJJJJIIJJGIIJJ?FIIJJJJJIJJHHHHHHFFDDDDDDDEDBDDDDDDDDDDDDDDDDDDDDDDDDA>CDD>CABDDDDD_Mismatch_0_Sense_+_Library_PoolT
AAATGGAAAAGCAAAAAAGGAGCGGGTGGCTGTAAGCTTTGCCCCCCAATTTGACGGTCTCCACTGCTATGAGACGCTGGTTAGGTTTTGATTG
>Frequency_1_QualityScore_DDFHBHF@FCFHIIBHDFGCGHC@FGGIIIIGFBFHGHDDGGIIIGHIGGGGHDEHB;@DDECCCCCBB?BBBBBBB<:C@:>>CCCCCCCCCB_Mismatch_0_Sense_+_Library_PoolT
ATTTGACGGTCTCCACTGCTATGAGACGCTGGTTAGGTTTTGATTGCCCCCAGGCTCAACTTAACCAACCAAAAAAATGAATTTTACAGATGGG
>Frequency_1_QualityScore_FFHHHHGIIJDHGIJJJJIIJJJJIEHJIJJJJIIJHH>BDDDDDDEDDDDDDDDDDDDDDDDDDEDBDD@BDDDDDDDDDDDDDDDDBDDD?C_Mismatch_1_Sense_+_Library_PoolT
GGACGGCGAATTAAATGGAAAAGCCAAAAAGGAGCGGGTGGCTGTAAGCTTTGCCCCCCAATTTGACGGTCTCCACTGCTATGAGACGCTGGTT
>Frequency_1_QualityScore_AAFDHHGIFJIJJIJIJIJGIIIIIHIJGJDHGIIJBCHIGIGEGGBGHCEHHFFFFF@CCDBD=ADDB>A@CDDCACBCC:ACCA??CBCDEC_Mismatch_0_Sense_+_Library_PoolT
GGTCTCCACTGCTATGAGACGCTGGTTAGGTTTTGATTGCCCCCAGGCTCAACTTAACCAACCAAAAAAATGAATTTTACAGATGGGATGAATC
>Frequency_1_QualityScore_DDDFBFHEHHGDHBCDEBDBD>EDEBE?C?CEDGHIIIGGIHHGIIIGFBDDHEHEHGHIIIGGB:FAA@FE@DGG4@=EFCCEDFDE_Mismatch_1_Sense_+_Library_PoolT
TTTACAGATGGGATGAATCATGTAAAATATATTCATTTATTTAAATTTAATACTTAAATATTTTTGGAAGACTTTTCTTTCTTCTTAT
>Frequency_1_QualityScore_FFHGHHHJJIIJJJJHIIJJIJJIIIJIJJJIJJJJJJJJJJJJIAEHIHEEHFFFFFFDCD=CDCCDDDCDDDDCCDDDDDDDDDDEDCDDDD_Mismatch_0_Sense_+_Library_PoolT
TTCACAATTGCAACTGCAGTTGCCGCCATTGGAGCTCTATGCGGGTTCGAATCTCATCGCCATCCATCAACAACTGCTACCCATCTTAACGAGA
>Frequency_1_QualityScore_?D<AC:22@@E):?A6@DIED<AA=7)?;?6;8<?AA(,5,(82<>3><A>:A:AA:A>>258;7<>A<9>A>>?8AA_Mismatch_2_Sense_+_Library_PoolT
AAAGGAGCGGGCGGCTGTAAGCTTTGCCCCCCAATTTGACGTTCTCCACTGCTATGAGACGCTGGTTAGGTTTTGATT
>Frequency_1_QualityScore_D??CFBACGIEEH@@?CA=FGIICGEHG@FGHEGDFBG?HGEB88F>=AHGHCAE=).==AHE=CA?BD>BCDB>CACDCCAD@@ACC_Mismatch_0_Sense_+_Library_PoolT
TCAACTTAACCAACCAAAAAAATGAATTTTACAGATGGGATGAATCATGTAAAATATATTCATTTATTTAAATTTAATACTTAAATAT
>Frequency_1_QualityScore_FFHHHHHJJEHIJJJJJJJJJJJIJEHJJJJIHHHGHHEFCBDEEDDDDDDDEDDDDDDDDDDCDDDD>@CDDBDDDDDDDDDDDDDDCDDDDD_Mismatch_0_Sense_+_Library_PoolT
AGGAGCGGGTGGCTGTAAGCTTTGCCCCCCAATTTGACGGTCTCCACTGCTATGAGACGCTGGTTAGGTTTTGATTGCCCCCAGGCTCAACTTA
>Frequency_1_QualityScore_FFHHHHHJJJJHJIIIJJGIIEFHGIJJIIHGIIJJIJJJJJJJJJJJJIJJJJJIIJJJJJIIIIJIJIIJJH_Mismatch_0_Sense_+_Library_PoolT
ATGAATTTTACAGATGGGATGAATCATGTAAAATATATTCATTTATTTAAATTTAATACTTAAATATTTTTGGA
>Frequency_1_QualityScore_FFHHHHHJJJJJJIJJJJJJIJGHGHIIJJIJJJJJJJJJJJJHFDDDDDDEDDDDDDDDDDDDDDDDDDDDDB>DDDDDDDECDDDDCDDDDD_Mismatch_0_Sense_+_Library_PoolT
AACTGCTACCCATCTTAACGAGAGTTATAGTCGGCAGGACGGCGAATTAAATGGAAAAGCAAAAAAGGAGCGGGTGGCTGTAAGCTTTGCCCCC
>Frequency_1_QualityScore_FFHHGDHIJJGHIFHHIJJJJJJJJJJJJIJIIJJJJJJJJJJJJJIJJIJJJIJJJIJIJIIJIHG_Mismatch_0_Sense_+_Library_PoolT
TACAGATGGGATGAATCATGTAAAATATATTCATTTATTTAAATTTAATACTTAAATATTTTTGGAA
>Frequency_1_QualityScore_FFHHHHHJIJJIJIJJJIJJJJJIJJJIIJJJJJFFFEDCDDD?BDDDDDDEDDDDDDDDDDDDDDDDDDEDDDBDDDDDDDDDDDEDDDDDDD_Mismatch_0_Sense_+_Library_PoolT
CGGCAGGACGGCGAATTAAATGGAAAAGCAAAAAAGGAGCGGGTGGCTGTAAGCTTTGCCCCCCAATTTGACGGTCTCCACTGCTATGAGACGC
>Frequency_1_QualityScore_FFHHHGHJJJJJJIJJIIJJJJJJIGIJ>FHIJJIHHFD@DDDDDDDEDDDDDCDDDDDDDBDDDDEDBBDBDDDCDCCDDDEDDCCCBBBBDC_Mismatch_1_Sense_+_Library_PoolT
TGGACGGCGAATTAAATGGAAAAGCAAAAAAGGAGCGGGTGGCTGTAAGCTTTGCCCCCCAATTTGACGGTCTCCACTGCTATGAGACGCTGGT
>Frequency_1_QualityScore_FEDHHFHGIJJFDHIGBFHIHJIGIIJEIGGIGFIJJGGIJJIDGGICDHGIHIDFEDFGIIEIIGHIGGGGEEHIHFFHHEFFFFFFDEEEAC_Mismatch_0_Sense_+_Library_PoolT
TTACAGATGGGATGAATCATGTAAAATATATTCATTTATTTAAATTTAATACTTAAATATTTTTGGAAGACTTTTCTTTCTTCTTTTTATTTAT
>Frequency_1_QualityScore_FFHHHHHJJIJJJJJIJIJIIIIJ6DGIGJJFIGIJIJFHHHHFDDBCDDCEDDBBBDDDDDDDCDDDDACDDDDDDD<CCDD>ACBBBDCCDD_Mismatch_1_Sense_+_Library_PoolT
ATGGAAAAGCAAAAAAGGAGCGGGTGGCTGTAAGCTTTGCCCCCCAATTTGACGGTCTCCACTGCTATGACACGCTGGTTAGGTTTTGATTGCC
>Frequency_1_QualityScore_FFHHHHHJJJJIIIJJJJJJJJJIIHIJJJHJJGDHIGIJJJHHIHIJGHIIJJJJIJJHHHHHHHFFFFFFFEEEEEEEEEDDDD_Mismatch_0_Sense_+_Library_PoolT
CCAACCAAAAAAATGAATTTTACAGATGGGATGAATCATGTAAAATATATTCATTTATTTAAATTTAATACTTAAATATTTTTGGA
>Frequency_1_QualityScore_FFGHHHHJJJJJJJJIJJJIJJJFIIIDGGIJJJJJIJJIJIJIJFFDBDDDDDEECDDCDDDDDCDBDBDDBDDBB>BBBDD?CDCDDDDCCC_Mismatch_0_Sense_+_Library_PoolT
AACAACTGCTACCCATCTTAACGAGAGTTATAGTCGGCAGGACGGCGAATTAAATGGAAAAGCAAAAAAGGAGCGGGTGGCTGTAAGCTTTGCC
>Frequency_1_QualityScore_FFHHHHHJJJGIIJIIJIJJJJJJJIIJJJIJJJJJJJJJJJJJIIJJJJJHHCEHFEDDCEDEEDDDB@BBBDBDDDDDD@BDCCCDDDD_Mismatch_0_Sense_+_Library_PoolT
TCTATGCGGGTTCGAATCTCATCGCCATCCATCAACAACTGCTACCCATCTTAACGAGAGTTATAGTCGGCAGGACGGCGAATTAAATGGA
>Frequency_1_QualityScore_FFFHHHGEDGAG<G?FGGIGHGCFGIIIIEHIIIGGHBE?DFCCCCEDDDCDDCCCCDDDDDCDAAC4@:<A?CDDDCDCD?@ABBDCDCD>AC_Mismatch_1_Sense_+_Library_PoolT
GGAGCGGGTGGCTGTAAGCTTTGCCCCCCAATTTGACGGTCTCCACTGCTATGAGACGCTGGTTAGGTTTTGATTGCCTCCAGGCTCAACTTAA
>Frequency_1_QualityScore_FFHGHHHJJJJJJIJIJJHJIIIJIJJFHIJJDHIIIGHJJJJJJGHFFFFECEEEEDDCDDDDDBDDDB<>BDDCEEDDEDDDDDDDD?CDDC_Mismatch_1_Sense_+_Library_PoolT
ACGGTCTCCACTGCTATGAGACGCTGGTTAGGTTTTGATTTCCCCCAGGCTCAACTTAACCAACCAAAAAAATGAATTTTACAGATGGGATGAA
>Frequency_1_QualityScore_FFHHHHHJJIIJJJIIJJJJJJJJJIJJJIJHIIG?FGIJIHGHJJIJIIJJJJJJJJJAEHFDDCEEDCCDDDDDDDDDDDDDDDDDDDECD>_Mismatch_0_Sense_+_Library_PoolT
CGAATTTCTGTCTGTCTCTGCAATTCCTAACACGGTATTTGGAAAACTGTGGCAACGGAAAAAAGTTTCTGTCTCTGTCCGTGCGATTCTTTAA
>Frequency_1_QualityScore_FFHHHHHJJJJJJJJJIJJJJJJJJJJJJIIIIFHHIJJJJJJJJJJJJJHFDBDDDDDDEEDDDDDDD?CCDDDDDDDDDDD@BDDDDDCDDD_Mismatch_2_Sense_+_Library_PoolT
TCCATCAACAACTGCTACCCATCTTAACGAGAGTTATAGTCGGCAGGACGGCGAATTAAATGGAAAAGCCAAAAAGGAGCGGGTGGCTTTAAGC
>Frequency_1_QualityScore_FFGHHHHJJJJJJJJHIJJJJJIJJGJJJJJJJJJIIJJJJJJJJJJJHHHHGFFFFFFEDABBBACDEDDFEBDDDDDDDDDDD<>BBCCCDE_Mismatch_0_Sense_+_Library_PoolT
GGAGCTCTATGCGGGTTCGAATCTCATCGCCATCCATCAACAACTGCTACCCATCTTAACGAGAGTTATAGTCGGCAGGACGGCGAATTAAATG
>Frequency_1_QualityScore_DFHDFFHJJGIGGGIIJJIJFIIJFIJJIIJJGGGGGIJJJJJIGIJJIGIJJDHGHGFE>8BDC>@DDBBBBB@BBDDDDCAC_Mismatch_0_Sense_+_Library_PoolT
GGGTTCGAATCTCATCGCCATCCATCAACAACTGCTACCCATCTTAACGAGAGTTATAGTCGGCAGGACGGCGAATTAAATGGA
>Frequency_1_QualityScore_FFHHGHCFHA<CBE<AF?FFA??FGIJJGEEGFFFGI=8BDFHEGIIIIFEHBA@AACDEDDFCCC@C@>A?><C@@ACCDDDDCDEDEDD>BC_Mismatch_0_Sense_+_Library_PoolT
AGACGCTGGTTAGGTTTTGATTGCCCCCAGGCTCAACTTAACCAACCAAAAAAATGAATTTTACAGATGGGATGAATCATGTAAAATATATTCA
>Frequency_1_QualityScore_FFHHHGHJJJJJIJJJJJJJJJJJJIIJJJIIJJJJJJJJJJJJJJJJJJHHFEFFFEEEEDEDDDDDDACDDDDDDDDDDDDDDDDDDDBDDD_Mismatch_1_Sense_+_Library_PoolT
GGCTGTAAGCTTTGCCCCCCAATTTGACGGTCTCCACTGCTATGAGACGCTGGTTAGGTTTTGATTGCCTCCAGGCTCAACTTAACCAACCAAA
>Frequency_1_QualityScore_FFHHFHHJJGJJJJJJJJIJIJJJIJJJJJJJJJJIJIGIJJHHIIIGGHHHHHFFDFFDDCCCC>ACDCDCCDFDEDEEFFDEEFEEEDEDAC_Mismatch_0_Sense_+_Library_PoolT
TAGGTTTTGATTGCCCCCAGGCTCAACTTAACCAACCAAAAAAATGAATTTTACAGATGGGATGAATCATGTAAAATATATTCATTTATTTAAA
>Frequency_1_QualityScore_FFHHHHHJJJJJJJJJJJJJEHIJJJJJJJJJJJJJJJJJJJJGHJJJ?EHHHFFFFFFEDDDDDDDDCACDDDDDDDDDDD_Mismatch_0_Sense_+_Library_PoolT
TTTGCCCCCCAATTTGACGGTCTCCACTGCTATGAGACGCTGGTTAGGTTTTGATTGCCCCCAGGCTCAACTTAACCAACCA
>Frequency_1_QualityScore_FFGGHHGJIJIJIJJJIHGGFFEDHIJEIIJJIJIIIIGIJJJJJJJJGJJIJJHHIJJJHIIJJJJJIGIDI_Mismatch_0_Sense_+_Library_PoolT
TGAATTTTACAGATGGGATGAATCATGTAAAATATATTCATTTATTTAAATTTAATACTTAAATATTTTTGGA
>Frequency_1_QualityScore_FFHHHHHJJJJJJJJJJIJJJJIJJIIFFHIIJJJJJJIGIJJJJJJJJGHHHHHHHFFFFFFFEFFFEEFFEEDEEECEEDDEDEDDDDD_Mismatch_0_Sense_+_Library_PoolT
CCCAGGCTCAACTTAACCAACCAAAAAAATGAATTTTACAGATGGGATGAATCATGTAAAATATATTCATTTATTTAAATTTAATACTTAA
>Frequency_1_QualityScore_FFGHHH?DEGGIFFFFDGHIGGBHHGIIIGI?@FFDFHEHIHHIIIGCGFEFGEHIIIIIHHGCEHHFF@DCDEEDEEEFEFEDBC_Mismatch_1_Sense_+_Library_PoolT
ACCAACCAAAAAAATGAATTTTACAGATGGGATGAATCATGTAAAATATATTCATTTATTTAAATTTAATACTTAAATATTTTTAG
>Frequency_1_QualityScore_FFFHHHFGEEHIJJJJIJGGIIJGJIJIIGHHGGIJJGEEECEHGHIIGH;@DHG=ACEHHGHFFFFFFEDEEEAECCAADCCDEDDDDCB/:@_Mismatch_0_Sense_+_Library_PoolT
AACTTAACCAACCAAAAAAATGAATTTTACAGATGGGATGAATCATGTAAAATATATTCATTTATTTAAATTTAATACTTAAATATTTTTGGAA
>Frequency_1_QualityScore_FFHHHGHJJJJJJJIJJIJJJJHHGIJJJJJJJJJJJJJJJHHHHHHFFFBDFDCDEDCDDDDDDDDDDACDDDDDDDDDDDDD_Mismatch_1_Sense_+_Library_PoolT
GCTTTGCCCCCCAATTTGACGGTCTCCACTGCTATGAGACTCTGGTTAGGTTTTGATTGCCCCCAGGCTCAACTTAACCAACCA
>Frequency_1_QualityScore_DDBBBBHBFH<GIIHGHHBEF<FGE@AECE@EGHHFFECDEABBBBB:??<<BABBBCECCC>@::(4859@8?A@@@:50)29:@A?C:>CCA_Mismatch_0_Sense_+_Library_PoolT
TTATAGTCGGCAGGACGGCGAATTAAATGGAAAAGCAAAAAAGGAGCGGGTGGCTGTAAGCTTTGCCCCCCAATTTGACGGTCTCCACTGCTAT
>Frequency_1_QualityScore_FFHHFHHJJJJJJHIJJJIJJJJJIJJJJJJJIJJJIJJJJHJJJJIJJJJJJJHEHFFFFEEEEEEDDDDDDDDDDDDBBDDCDEDDDDDDEE_Mismatch_1_Sense_+_Library_PoolT
CCCAATTTGACGGTCTCCACTGCTATGAGACGCTGGTTAGGTTTTGATTGCCCCCAGGCTCAACTTAACCAACCAAAAAAATGAATTTTACATA
>Frequency_1_QualityScore_FDHHHHHJIJJJIIJJJJJJJJGIHIIHIIEH@FHJIIJIIJEGHEDHHHHFDBA>CABDCCDDBBDC:@CDDD<@@@BDCDDDACDDDCBDD_Mismatch_0_Sense_+_Library_PoolT
GTGGCTGTAAGCTTTGCCCCCCAATTTGACGGTCTCCACTGCTATGAGACGCTGGTTAGGTTTTGATTGCCCCCAGGCTCAACTTAACCAACC
>Frequency_1_QualityScore_BB:DBD<AEDDHDCAHFDF@FA=???GHGBBGHFBGEDDHGIIIHHEAEFA7==CDEDED>@?C@?>;;;CC@>>C@CDC:@555@;>>B@>CC_Mismatch_0_Sense_+_Library_PoolT
GTTAGGTTTTGATTGCCCCCAGGCTCAACTTAACCAACCAAAAAAATGAATTTTACAGATGGGATGAATCATGTAAAATATATTCATTTATTTA
>Frequency_1_QualityScore_FFHHHFHIJIIJJJJJIJJJJIIIIIIJIIJJJJJJJJJJJGIGEHHIIGHHHHEDEFDFFDCCCA>ADDCDCCD>CDCDCDCDEEEEEEDEEC_Mismatch_1_Sense_+_Library_PoolT
TTAGGTTTTGATTGCCTCCAGGCTCAACTTAACCAACCAAAAAAATGAATTTTACAGATGGGATGAATCATGTAAAATATATTCATTTATTTAA
>Frequency_1_QualityScore_FFHHHHHIJJJJJJJJIJJIJIJJIGIIJGIJJGHIHIHHHEHHFFFFEFEDDDDBDDDDDDDDDDBDDDCDDDDADDCDCDDBDDDCA@BDAC_Mismatch_2_Sense_+_Library_PoolT
GCGAATTAAATGGAAAAGCCAAAAAGGAGCGGGTGGCTTTAAGCTTTGCCCCCCAATTTGACGGTCTCCACTGCTATGAGACGCTGGTTAGGTT
>Frequency_1_QualityScore_FFHHHGHJIIGGIIJJJJJJJJJJJIJJJIJIJJIIJJJJJJJJJJII_Mismatch_0_Sense_+_Library_PoolT
TGTAAAATATATTCATTTATTTAAATTTAATACTTAAATATTTTTGGA
>Frequency_1_QualityScore_FFHHHHHJJJJJJJJJIJHIIJIIIJJJJJJIJJJJJHFEDDECCDDDCDDDDDDDDDBBDDDDBDDD59@BDDBCDDCDDDCDDDDDDBDDDD_Mismatch_1_Sense_+_Library_PoolT
TACCCATCTTAACGAGAGTTATAGTCGGCAGGACGGCGAATTAAATGGAAAAGCCAAAAAGGAGCGGGTGGCTGTAAGCTTTGCCCCCCAATTT
>Frequency_1_QualityScore_FFHHHHHIJJJJHIIEFFHJIJGIJJJJJJFIIJJJJJJJJJJIJJJJJJJJJJJJJJJJJJJJGJJI_Mismatch_0_Sense_+_Library_PoolT
TTTACAGATGGGATGAATCATGTAAAATATATTCATTTATTTAAATTTAATACTTAAATATTTTTGGA
>Frequency_1_QualityScore_FFHHHHHJJJJIJJJJJJJJJJJJJIJJIJJJJJJJJJJJJJJJJJJJJHHHHFFFDFEDEDEDDDDDDDDDBDDDDDDDDDCDDDBB><_Mismatch_0_Sense_+_Library_PoolT
CTGTAAGCTTTGCCCCCCAATTTGACGGTCTCCACTGCTATGAGACGCTGGTTAGGTTTTGATTGCCCCCAGGCTCAACTTAACCAACCA
>Frequency_1_QualityScore_FFHHHHHJJJIJJJJGJJJJJJIIIHHIJJJGIIIJJJJJJJJJJJJJJJJFBECDDDCDDDDEDDDBBBDDDDDDDDDDDDDDDDDDDDDDDD_Mismatch_1_Sense_+_Library_PoolT
GCCTCTGTTCACAATTGCAACTGCAGTTGCCGCCATTGGAGCTCTATGCGGGTTCGAATCTCATCGCTATCCATCAACAACTGCTACCCATCTT
>Frequency_1_QualityScore_FFHHHHHJJJJJJJJJJJJJJJJIJJJJJJJJJJJIJJFIJIJJJJJJJHHFFHF@DFFDDDEEDDDDDDDDBDDCDDDDDDDDCDDDD_Mismatch_1_Sense_+_Library_PoolT
TGTAAGCTTTGCCCCCCAATTTGACGGTCTCCACTGCTATGAGACGCTGGTTAGGTTTTGATTGCCTCCAGGCTCAACTTAACCAACCA
>Frequency_1_QualityScore_FFHHHHHJIJJIJJJJIIJJJJJJJJJJJHIJJJGIJJJIIIIIHHHHFEFFFCEEDDDDDDDDDDDDDDDEEDDBDDDCDCEEDDED@BDBBD_Mismatch_0_Sense_+_Library_PoolT
CAGTTGCCGCCATTGGAGCTCTATGCGGGTTCGAATCTCATCGCCATCCATCAACAACTGCTACCCATCTTAACGAGAGTTATAGTCGGCAGGA
>Frequency_1_QualityScore_FFHDFFDBFBA@@FF?FHB??FEHIIIBDF>GHIGBGHGGIIIGFBF<=FGFAAHHEFFDF@C@CECE@9?828<58<@8@@@A>AB>?BCBCC_Mismatch_0_Sense_+_Library_PoolT
AAAGAGATGGCCGTGAATACGCCTCTGTTCACAATTGCAACTGCAGTTGCCGCCATTGGAGCTCTATGCGGGTTCGAATCTCATCGCCATCCAT
>Frequency_1_QualityScore_DFHHHGHJJJJJJIJJJIJJJJJJGIHIFIIJJIJJJIJJJIIJJHGFCDDBDDDEEDCCCDDDDDDDDCBDD?B@BD9@>ABDBDDCCCCDDD_Mismatch_1_Sense_+_Library_PoolT
CAACAACTGCTACCCATCTTAACGAGAGTTATAGTCGGCAGGACGGCGAATTAAATGGAAAAGCTAAAAAGGAGCGGGTGGCTGTAAGCTTTGC
>Frequency_1_QualityScore_FFGHHHHJJJJJJIJIJIIIIIIJJJJJJJJJJJFGGJJJJJJIIJIIHIJJJJJJI?EEEFDDCDDDDADDDDDDDDDD?BBD<ABCDDCDCC_Mismatch_0_Sense_+_Library_PoolT
GAATTTCTGTCTGTCTCTGCAATTCCTAACACGGTATTTGGAAAACTGTGGCAACGGAAAAAAGTTTCTGTCTCTGTCCGTGCGATTCTTTAAA
>Frequency_1_QualityScore_FFHHHHHIIIIGHGGAGHFGHGHHIGIIIHHIIIIIIIIIIIIIIIIIIIHHHGFEFFEAA>ACCDCBDDCCCCB?BBB<@@BBBACCCCCACC_Mismatch_1_Sense_+_Library_PoolT
CTCTATGCGGGTTCGAATCTCATCGCCATCCATCAACAACTGCTACCCATCTTAACGAGAGTTATAGTCTGCAGGACGGCGAATTAAATGGAAA
>Frequency_1_QualityScore_FFHHHHHJIJJJJJIJIJIJJGIJJJIJJJHIJJJFHHIJIJJIJJJJJIJJJJIHJHHHHHHFFFFDCBBBDBDDDDDEDDDDDDDDDDDDDD_Mismatch_1_Sense_+_Library_PoolT
TTGACGGTCTCCACTGCTATGAGACGCTGGTTAGGTTTTGATTGCCTCCAGGCTCAACTTAACCAACCAAAAAAATGAATTTTACAGATGGGAT
>Frequency_1_QualityScore_FFHHHHHJJJJJJJJHIJIJHHIJIHHIGJJJJJIJJJJJJJJJJIJJJJJJIHHHHFDDDDDDEEDDFDDDDDDDDDCBCCDDDDDDE_Mismatch_0_Sense_+_Library_PoolT
GCTATGAGACGCTGGTTAGGTTTTGATTGCCCCCAGGCTCAACTTAACCAACCAAAAAAATGAATTTTACAGATGGGATGAATCATGTA
>Frequency_1_QualityScore_FFHHHHHGGIIJGJJJJJJJJIJJJJJJJGGIIJJJIIJJJJJJJJJJJJJJGIJJJIJJJJJJJJIHHHHHHFFFF_Mismatch_1_Sense_+_Library_PoolT
CCAAAAAAATGAATTTTACAGATGGGATGAATCATGTAAAATATATTCATTTATTTAAATTTAATACTTAAATATTA
>Frequency_1_QualityScore_FFHHHHGJJIJIIIJJGIHJIJIHIJJHHIIIJJJJIJIIJJJIIJJJJIIIIIJHGHHFFABDDDDDECDDDDDCDDDDDDBC:@CDDDDECD_Mismatch_0_Sense_+_Library_PoolT
ACTGCTATGAGACGCTGGTTAGGTTTTGATTGCCCCCAGGCTCAACTTAACCAACCAAAAAAATGAATTTTACAGATGGGATGAATCATGTAAA
>Frequency_1_QualityScore_FFHHHHHJJJJJJJJJJJHIIIJJJJJJJJJJJJJJJJIJFCGHIJJJJJJJJJHHHHHHHFFFFFFFFEEEEEEEEDCDEDDEEFFFEDDDDC_Mismatch_1_Sense_+_Library_PoolT
AACTTAACCAACCAAAAAAATGAATTTTACAGATGGGATGAATCATGTAAAATATATTCATTTATTTAAATTTAATACTTAAATATTTTTGGCA
>Frequency_1_QualityScore_?DDFFHFIJJJIGIGJIJGIIHGHHGHIIGIIJIIJJIGIIIJIGIJIIIFHFFHHFFFFDEEEEED@BBBACACDDEE@B@BB@?ADDDB>BB_Mismatch_0_Sense_+_Library_PoolT
GCCATTGGAGCTCTATGCGGGTTCGAATCTCATCGCCATCCATCAACAACTGCTACCCATCTTAACGAGAGTTATAGTCGGCAGGACGGCGAAT
>Frequency_1_QualityScore_FFHHHHHJHIJJJIJJJJJJJJGIJIJJJJJJJJJJJJJJJJJJJJHH;7?D>CFF;;66;;;AB?>?:@>ACCC>>BFD@@:>:C:4:CDCBC_Mismatch_0_Sense_+_Library_PoolT
TGGTTAGGTTTTGATTGCCCCCAGGCTCAACTTAACCAACCAAAAAAATGAATTTTACAGATGGGATGAATCATGTAAAATATATTCATTTATT
>Frequency_1_QualityScore_FFHHHHHJJIJJJJJHIJJJGIJJJJJHJJJJFHIJIHIJJJJJJJIJJJJJHHHHHFFFFFFDD@BDDDBDDDDDEEDDEDDDACDDD?CBC@_Mismatch_0_Sense_+_Library_PoolT
ACGGTCTCCACTGCTATGAGACGCTGGTTAGGTTTTGATTGCCCCCAGGCTCAACTTAACCAACCAAAAAAATGAATTTTACAGATGGGATGAA
>Frequency_1_QualityScore_FDFFHA?FGIIFHIJEHGGCGIJIIGHFHAEEEBDCDDEEEECDDDDBDDD<B@D7<B?BDBACCCDDDCCACDDDBBDCCCDC@DD?BDCCCC_Mismatch_0_Sense_+_Library_PoolT
GAGAGTTATAGTCGGCAGGACGGCGAATTAAATGGAAAAGCAAAAAAGGAGCGGGTGGCTGTAAGCTTTGCCCCCCAATTTGACGGTCTCCACT
>Frequency_1_QualityScore_FFGFFDHJJIJGGGFHGIIGGIJIEIEHIJIIFGGGIGGJJIGGGIIJJBGIICEHHHFHHFF@A@DBDBBBBDBDDCDD>CCDCDDDBD_Mismatch_0_Sense_+_Library_PoolT
GGGTTCGAATCTCATCGCCATCCATCAACAACTGCTACCCATCTTAACGAGAGTTATAGTCGGCAGGACGGCGAATTAAATGGAAAAGCA
>Frequency_1_QualityScore_DF?FDFFEHGIIIGGECB9C>GH??DADGGCD>DDCHI@G>CGE@@=7?CA;??BD=A6>>CC;>B@<<9AADDCDDDDDCB?>BBBBBBB8:@_Mismatch_0_Sense_+_Library_PoolT
AGCTTTGCCCCCCAATTTGACGGTCTCCACTGCTATGAGACGCTGGTTAGGTTTTGATTGCCCCCAGGCTCAACTTAACCAACCAAAAAAATGA
>Frequency_1_QualityScore_FFHHHHHJJJGHIIJJJJJIJEIJGGHIIIJJJGIIGJIIJIGGHIIJJIJHEHFFFFEEEEEEDDDDDBDDD2<A9<B>ACDDCCCA@CCDDD_Mismatch_0_Sense_+_Library_PoolT
AATTTGACGGTCTCCACTGCTATGAGACGCTGGTTAGGTTTTGATTGCCCCCAGGCTCAACTTAACCAACCAAAAAAATGAATTTTACAGATGG
>Frequency_1_QualityScore_EFHHHHHGBHIGIHJJIJIJJJEHJIBGHIJFFHGGEGEGGHGFHGIGIICHHC?CFFFFFE@CEDDED@CFEEEEEEDEEDCDEDDEDDDDDE_Mismatch_0_Sense_+_Library_PoolT
TGCCCCCAGGCTCAACTTAACCAACCAAAAAAATGAATTTTACAGATGGGATGAATCATGTAAAATATATTCATTTATTTAAATTTAATACTTA
>Frequency_1_QualityScore_D1D8D?FGGBGGEEGGGAGGE7==CCC@CBBBB=<91@05<BBACCAA33:A(55;<?C3(>(55;?9C@:?C>>+>CCCC_Mismatch_1_Sense_+_Library_PoolT
GGCGAATTAAATGGAAAAGCAAAAAAGGAGCGGGTGGCGGTAAGCTTTGCCCCCCAATTTGACGGTCTCCACTGCTATGAG
>Frequency_1_QualityScore_FFGHHGDHIGGJIJJJGGIJJJJJJJJJJJJJJJJJJJJJIJJJJJJJHHHHHFFD@DCCACEEBBDDDBDBBDBDDDDDDDDEEDDDDDDDDD_Mismatch_0_Sense_+_Library_PoolT
TGCGGGTTCGAATCTCATCGCCATCCATCAACAACTGCTACCCATCTTAACGAGAGTTATAGTCGGCAGGACGGCGAATTAAATGGAAAAGCAA
>Frequency_1_QualityScore_DDHDHHHIJGEGGIJGIGGFD@FGHDEHDEHGHGGIJGIIIIJI>FHGG<FGIDGFGIIGIIIJJEECCAEAEHDDDE<AEC>?AAAC>CCCDC_Mismatch_0_Sense_+_Library_PoolT
AAAAAAATGAATTTTACAGATGGGATGAATCATGTAAAATATATTCATTTATTTAAATTTAATACTTAAATATTTTTGGAAGACTTTTCTTTCT
>Frequency_1_QualityScore_FFHHHHHJGHIJJJJJJJJJJJJJJJJJIIGGHHHHHFFDDDEDDDDDDDDEDDDDDDDDDDCCCBD@CCBDDDDCDDDDDDDDDDDDDDDDDD_Mismatch_0_Sense_+_Library_PoolT
GGAGCGGGTGGCTGTAAGCTTTGCCCCCCAATTTGACGGTCTCCACTGCTATGAGACGCTGGTTAGGTTTTGATTGCCCCCAGGCTCAACTTAA
>Frequency_1_QualityScore_?D?@D7D<*1:?)?8C@DEDDI@;DDC@DCDECDDCCCAEIIDDCDDAAADADD?@3=8>??????39;55<AAA>::4>493<AAA<<;00<<_Mismatch_1_Sense_+_Library_PoolT
CGAATCTCTTCGCCATCCATCAACAACTGCTACCCATCTTAACGAGAGTTATAGTCGGCAGGACGGCGAATTAAATGGAAAAGCAAAAAAGGAG
>Frequency_1_QualityScore_?BDD<D?FFF>DCDCE9:A9<<F@9?G;GFGIIB9<D:DDA(8?88=9CFG48@FAAB9?@<?=5?;@A5@B?=?1><@AB@>@>@2:3>ABB9_Mismatch_0_Sense_+_Library_PoolT
GAATACGCCTCTGTTCACAATTGCAACTGCAGTTGCCGCCATTGGAGCTCTATGCGGGTTCGAATCTCATCGCCATCCATCAACAACTGCTACC
>Frequency_1_QualityScore_FFHHHHHJJJJJJJJJJHIIJJIJJJJJJJJJJJJIJJJJHIJJHEHHHFFFFFFEEDDDDDDDDDDDDCCDDDDDDDDDDBDBDDDDDEEDCE_Mismatch_0_Sense_+_Library_PoolT
GCCCCCCAATTTGACGGTCTCCACTGCTATGAGACGCTGGTTAGGTTTTGATTGCCCCCAGGCTCAACTTAACCAACCAAAAAAATGAATTTTA
>Frequency_1_QualityScore_FFHHHGHIJJHHIIJIJJJJJJIIGIIJJIIIIDIGHHIIICBDFHIHIJGIHJJDHIJJJGHIHHEEEEHEEFEFFFEEEEDDC_Mismatch_0_Sense_+_Library_PoolT
CAACCAAAAAAATGAATTTTACAGATGGGATGAATCATGTAAAATATATTCATTTATTTAAATTTAATACTTAAATATTTTTGGA
>Frequency_1_QualityScore_FDHHHFHIIIGGHHJIIIJ@HIFBFHGFIIIIEHEHICFHAGHIIGHD9DGGHJIII@GIIGIJJJIJIJIJJIJJGHFFHHFFFFDFCD?DC;_Mismatch_0_Sense_+_Library_PoolT
GATGAATCATGTAAAATATATTCATTTATTTAAATTTAATACTTAAATATTTTTGGAAGACTTTTCTTTCTTCTTTTTATTTATTTTTTTTCCA
>Frequency_1_QualityScore_?DHBFFFIGGDGGIIDHGGGGGGCGICCGIGFHGIGHIIJHGEGIBGHIJIIJICFGIDGAH_Mismatch_0_Sense_+_Library_PoolT
ATGGGATGAATCATGTAAAATATATTCATTTATTTAAATTTAATACTTAAATATTTTTGGAA
>Frequency_1_QualityScore_BDDDDBDA<+<<<F@?CE<4<C4A9A<AEE9<C91CD>D4?C@DDEEEEEDDDADEEDDD8@D_Mismatch_1_Sense_+_Library_PoolT
CAGATGGGATGAATCATGTAAAATATATTCATTTATTTAAATTTAATACTTAAATATTTTTGA
>Frequency_1_QualityScore_FDHFFHHIJJJGGHEHIJJIIIIJJJFHFIJHGGIIHJJJJJIJJIJJJJJJIHHHHGHFEEFDDDDDD=@DC>@DEDDDDCDDDDDDDDDC>C_Mismatch_0_Sense_+_Library_PoolT
CGGTCTCCACTGCTATGAGACGCTGGTTAGGTTTTGATTGCCCCCAGGCTCAACTTAACCAACCAAAAAAATGAATTTTACAGATGGGATGAAT
>Frequency_1_QualityScore_DDFFHHBBEEHH?<D<BBBH6DFGIIIIA=FHGIEHGAG@DHHB3AE;);?;BC>C;6>>>BDDCAADECCDCEEDCCDC@CCDCCCCC:>CCD_Mismatch_0_Sense_+_Library_PoolT
CAGGCTCAACTTAACCAACCAAAAAAATGAATTTTACAGATGGGATGAATCATGTAAAATATATTCATTTATTTAAATTTAATACTTAAATATT
>Frequency_1_QualityScore_FFHHGHHJJJJJJJJJJJJJIJGIJJGIHHGIJJGJIJIIJJJJJIHHFDDDDDDDDEEDDDDDDDDDDDDDDB@DDBDCCCDDDBBDDDCCCC_Mismatch_1_Sense_+_Library_PoolT
ATCAACAACTGCTACCCATCTTAACGAGAGTTATAGTCGGCAGGACGGCGAATTAAATGGAAAAGCAAAAAAGGAGCTGGTGGCTGTAAGCTTT
>Frequency_1_QualityScore_FFHHGHHJJJJJJJJJJHIHJJJJJJIJIJIJJJJGIIFCHIJJJHIJIJIJJJJJJJJJJHHGHHHHFFFFFFFEDEECEEEDEEEDDBC_Mismatch_0_Sense_+_Library_PoolT
CTTAACCAACCAAAAAAATGAATTTTACAGATGGGATGAATCATGTAAAATATATTCATTTATTTAAATTTAATACTTAAATATTTTTGGA
>Frequency_1_QualityScore_DDHHFFHIEGIGFFFHJJGGCGBHFGGIJJIIIIJJHIJJJDHEDHHIIGIIGJJJJJIF_Mismatch_0_Sense_+_Library_PoolT
TGGGATGAATCATGTAAAATATATTCATTTATTTAAATTTAATACTTAAATATTTTTGGA
>Frequency_1_QualityScore_FFHHHHGJJIHIJJJJIIIJGHIJJJJJJJIJGIJIJJIJHE6DGIIJJIJJCHJIIJJJFIGHHEEFFEBDDDCD?BBB=CCDDDCBBB@BB?_Mismatch_1_Sense_+_Library_PoolT
CAGAATACGAATTTCTGTCTGTCTCTGCAATTCCTAACACGGTATTTGGAAAACTGTGGCAACGGAAAAAAGTTTCGGTCTCTGTCCGTGCGAT
>Frequency_1_QualityScore_FFFHHGFGDEHEHGIIJIJIGIHIIEG?FHHIGJDFHJJJJGIBHIJG@B=CEFFDEFDD=CEDDDDDDBDDBDDDDCDDDDDDDDDDD_Mismatch_0_Sense_+_Library_PoolT
TGTAAGCTTTGCCCCCCAATTTGACGGTCTCCACTGCTATGAGACGCTGGTTAGGTTTTGATTGCCCCCAGGCTCAACTTAACCAACCA
>Frequency_1_QualityScore_ABD?:??F>FFFCFF<??CFACFG0600?F@FF>A<FDFFA>9CFBAEEFF3A;.;?B@BAACBAA=>28??@@>A_Mismatch_0_Sense_+_Library_PoolT
GTAAGCTTTGCCCCCCAATTTGACGGTCTCCACTGCTATGAGACGCTGGTTAGGTTTTGATTGCCCCCAGGCTCAA
>Frequency_1_QualityScore_DDA<DDCGHIIIIIIEHGHIEGGECDEGIIIHGHIFGDGBFHIGIIIIIIIICIIIIIIIIEEHFGHIIHHGCEGBH_Mismatch_0_Sense_+_Library_PoolT
AAAATGAATTTTACAGATGGGATGAATCATGTAAAATATATTCATTTATTTAAATTTAATACTTAAATATTTTTGGA
>Frequency_1_QualityScore_FFFHFDHIJJJJJIIIIJJJJJIJIHIIIGIJJI@EHHHHBEFFFECCEEEEDDDDDDDDDDDDBBDBCCCCCDDDDECDDCDDDDDDDDCBDA_Mismatch_1_Sense_+_Library_PoolT
GGCGAATTAAATGGAAAAGCTAAAAAGGAGCGGGTGGCTGTAAGCTTTGCCCCCCAATTTGACGGTCTCCACTGCTATGAGACGCTGGTTAGGT
>Frequency_1_QualityScore_FFHHHHHJJJJIJJJJJJJIJIIIIJJJJJJIIJIJJJJIJHHHDEFFF@CEDCBDDCDDCDBBDBBDDCDDCD>CDDCDDDBDDAB>DDDDDE_Mismatch_0_Sense_+_Library_PoolT
CTTTGCCCCCCAATTTGACGGTCTCCACTGCTATGAGACGCTGGTTAGGTTTTGATTGCCCCCAGGCTCAACTTAACCAACCAAAAAAATGAAT
>Frequency_1_QualityScore_FFHHHHHIJJJJJJJJJJJJJJJJJJJJJJJIJIJGIIJJJGIJJJJJJJJHFFDDDDDDDDEEDDDDDDBDDDDDDDDDDDDDD<BDDDDBDE_Mismatch_0_Sense_+_Library_PoolT
CATCCATCAACAACTGCTACCCATCTTAACGAGAGTTATAGTCGGCAGGACGGCGAATTAAATGGAAAAGCAAAAAAGGAGCGGGTGGCTGTAA
>Frequency_1_QualityScore_FFDFFHHIJIIIHGIIIDFHFFHIIGIIGIGGHIGDGHHIJJHC>FGGIGIHGJ>_Mismatch_0_Sense_+_Library_PoolT
TGAATCATGTAAAATATATTCATTTATTTAAATTTAATACTTAAATATTTTTGGA
>Frequency_1_QualityScore_2<DHHHHIIIIIIIJJJHIIJJIJJIIJJJJJJJIIJIJJGHJJIHGIGGHIJHIJHHHF>BDDABCBACCCCCDDDDDDDDDCCDDDDCDDD_Mismatch_0_Sense_+_Library_PoolT
GTGAATACGCCTCTGTTCACAATTGCAACTGCAGTTGCCGCCATTGGAGCTCTATGCGGGTTCGAATCTCATCGCCATCCATCAACAACTGCT
>Frequency_1_QualityScore_FFHHHHHIJJJJIJJGIIIBHGHHIFHIJJJIJHHHHHFFFFDDDDDCDDD6@DDBDDDEDCDDDCDDDDDDBDDDDDEDDDBBDDDDDDDDDC_Mismatch_0_Sense_+_Library_PoolT
GTTATAGTCGGCAGGACGGCGAATTAAATGGAAAAGCAAAAAAGGAGCGGGTGGCTGTAAGCTTTGCCCCCCAATTTGACGGTCTCCACTGCTA
>Frequency_1_QualityScore_FFHHHHHJJJJJJJJJJJJJIJJJJJJJJJGIHHFFFDEEEEEDDDDDDDDDDDDCDDCDDDDBDDDDDCDDDDDECDDDDDDDDDCDDDDCDD_Mismatch_0_Sense_+_Library_PoolT
CGAATTAAATGGAAAAGCAAAAAAGGAGCGGGTGGCTGTAAGCTTTGCCCCCCAATTTGACGGTCTCCACTGCTATGAGACGCTGGTTAGGTTT
>Frequency_1_QualityScore_DDHHGHGIGJIIGHGIIIIGGIGGGHGIFHHGBFGHGIIIGIGEGECGEEDC>B@BDCADEDCACCDDDCCCACBBB@B<BDBBB???<:ACDD_Mismatch_1_Sense_+_Library_PoolC
CCATCAACAACTGCTACCCATCTTAACGAGAGTTATAGTCGGCAGGACGGCGAATTAAATGGAAAAGCTAAAAAGGAGCGGGTGGCTGTAAGCT
>Frequency_1_QualityScore_ABDBDDD??BE1@+<ABEFA@*1?CEEBDEIIID@D>E2B9B4;BAEA=:@CDDAC5?@9?A(.;@A;>;???>?999;;>AA>43(+:A>D:>_Mismatch_1_Sense_+_Library_PoolT
CCAATTTGACGGTGTCCACTGCTATGAGACGCTGGTTAGGTTTTGATTGCCCCCAGGCTCAAGTTAACCAACCAAAAAAATGAATTGTACAGAT
>Frequency_1_QualityScore_FFHHHHHJJJJJJJJJJJJJJJJIJJJJJJJJJJJJJJJJJJJJIJJIJIJJJIJJJJIJJJJJJHFFFFDDEEECDDDDCDD;AACDD@BDDD_Mismatch_0_Sense_+_Library_PoolT
TTATTTAAATTTAATACTTAAATATTTTTGGAAGACTTTTCTTTCTTCTTTTTATTTATTTTTTTTCCAAGGAAATAAAGCTCTGGCAGCCACC
>Frequency_1_QualityScore_FFAHGHFIJJJJJJJJJJJJJJJJJJJIJJJIJJIEIJHIJJJJIJIJJJJJJJJJIIIIIGGEIJJHFCEDDCDD?ACCDDCCCACDCCDDDD_Mismatch_1_Sense_+_Library_PoolT
GCATTTATTTAAATTTAATACTTAAATATTTTTGGAAGACTTTTCTTTCTTCTTTTTATTTATTTTTTTTCCAAGGAAATAAAGCTCTGGCAGC
>Frequency_1_QualityScore_FFHHHHHJJJJJJJJJJIIJJJJJJJJJJJJJJJJJJJJJJJIJIIIJIIIIJJHHHHGHFFFFFDDDEDDDDDDDBDDDDDDDDDDDDDDDDD_Mismatch_0_Sense_+_Library_PoolT
ATTTTTGGAAGACTTTTCTTTCTTCTTTTTATTTATTTTTTTTCCAAGGAAATAAAGCTCTGGCAGCCACCAGAAGGGCACAACCAGTCGACCC
>Frequency_1_QualityScore_FFHHHHDIJIJIJJJIIHGIIIJIJIIIGIJJJJIIJJJJIJIJEHIGHDAEADH>HHHHECFFFFECC>CD@ABDDDBA?C2;?<@CB?@BB:_Mismatch_0_Sense_+_Library_PoolT
TTAAATATTTTTGGAAGACTTTTCTTTCTTCTTTTTATTTATTTTTTTTCCAAGGAAATAAAGCTCTGGCAGCCACCAGAAGGGCACAACCAGT
>Frequency_1_QualityScore_FFHHGGHJJJJJJIIJIEGIGJIIGIJJJJIIIGGIIJIJIJIHIJJIJJIJIJJFGIIIHGIIJIGFF>CAE?ADDDDDDAAACDC@CDDDA?_Mismatch_0_Sense_+_Library_PoolT
ATTTATTTAAATTTAATACTTAAATATTTTTGGAAGACTTTTCTTTCTTCTTTTTATTTATTTTTTTTCCAAGGAAATAAAGCTCTGGCAGCCA
>Frequency_1_QualityScore_FFHHHHHIJJJJJJJJJJJJIJJHIIJJJIJIJJJJJJJJJJJJJIJJJIIJJJHHHGGHFFFFFDDEEDDD@DDDDDDDCDDDDDCCDDDDDD_Mismatch_0_Sense_+_Library_PoolT
TTTTTGGAAGACTTTTCTTTCTTCTTTTTATTTATTTTTTTTCCAAGGAAATAAAGCTCTGGCAGCCACCCGAAGGGCACAACCAGTCGACCCT
>Frequency_1_QualityScore_FFHHHHHJJJJJJJJJJJJJJJJJJHGJJJJJJJJJIJJJIJJJJJIJJJJJJJJJJIJJIJJJJJIJJGHIIJJIJIHHHGHHHFFFDDDDCE_Mismatch_0_Sense_+_Library_PoolT
AAAATATATTCATTTATTTAAATTTAATACTTAAATATTTTTGGAAGACTTTTCTTTCTTCTTTTTATTTGTATGTGATGACATTTTTTTTATA
>Frequency_1_QualityScore_BDDC?CACECAFDHEGHGCHIGCBGAG<?CFB*:DGDDHHFF@@=@;=))=@@=A;=EF>??CBA?_Mismatch_0_Sense_+_Library_PoolT
TTTTGGAAGACTTTTCTTTCTTCTTTTTATTTATTTTTTTTCCAAGGAAATAAAGCTCTGGCAGCC
>Frequency_1_QualityScore_FFHGHHHJJJJIJJJJJJGIJJJJIIJJJJJJJJJJJJIGIJJJJJGHHHFFFEDEEEEDDDDDDDDDDCBDDDDDEEDDBDBD@CCDEDEEDD_Mismatch_2_Sense_+_Library_PoolT
ATTGCAACTGCAGTTGCCGCCATTGGAGCTCTATGCGGGTTCGAATCGCCATCCATCAACAACTGCTACCCATCTTAACGAGAGTTATAGTCGG
