# Supplementary material for: Differential Gene Expression Reveals Candidate Genes for Drought Stress Response in Abies alba (Pinaceae)
Source: PLoS One. 2015 Apr 29;10(4):e0124564. doi: 10.1371/journal.pone.0124564 (PMC4414588; doi:10.1371/journal.pone.0124564)
Supplement: S2 File — (GZ) [file pone.0124564.s002.gz › comp16248_c0_seq3.fa]

>comp16248_c0_seq3 len=324 path=[608:0-39 1010:40-76 1047:77-114 800:115-323]
ATGTGGTCTGGCTTCCTGCCAACTAGCTGCTGCTACCTGCTATCATAATTAATACTAATACGTACCTAATATGTATGAATATGTGTGACGAGTACATATTGAGCTCGTGCTCTCCATCTTTGCCGTTGGCATTTACTCTTTCTCTGTGAGAAAGTATTAGCAGTCCTATCTATGTAAATCTCTTAATAATAAAACAGAGGAACCGCAGAGGCGACGCAGGTTCTCTGCTTTTGTGTGTAAACTTTCGATGTTGATTTATTTGTTTAAAAACTGGCTTTTCCAGGTTTGGTATCTAAATTATAGATGTTGATTTGTTTATTTTCA

>Frequency_6_QualityScore_FFHHHHHHIIIJJJJJJJIIJIIJIJJJIIGIIJJJJGHIJJJJJJJIIJIIIIJJJJJJJJIIIIIHGFEEEEEEEEDEEDDDDDDDDDCBCD_Mismatch_0_Sense_+_Library_PoolT
TAATACGTACCTAATATGTATGAATATGTGTGACGAGTACATATTGAGCTCGTGCTCTCCATCTTTGCCGTTGGCATTTACTCTTTCTCTGTGA
>Frequency_5_QualityScore_EFGGHFFHHGHGGIHICGFFGFGGHHHGFGIHIIIIIIIIIIIIIIHHEHHDFGHHIIFHIHHGGFFFGEEECDBCBACCBCDEDDDDCDDDCC_Mismatch_0_Sense_+_Library_PoolT
ATGAATATGTGTGACGAGTACATATTGAGCTCGTGCTCTCCATCTTTGCCGTTGGCATTTACTCTTTCTCTGTGAGAAAGTATTAGCAGTCCTA
>Frequency_4_QualityScore_EFHHHHHJJJJJJIIIJJJJIJGHIIJJJJJIJJJJJJIJJJJJJJJJJJJJJJJJJJIJIIIIIHHHGGGGFFFFEEDCCEEDCCEEEEDDDD_Mismatch_0_Sense_+_Library_PoolT
ATGTATGAATATGTGTGACGAGTACATATTGAGCTCGTGCTCTCCATCTTTGCCGTTGGCATTTACTCTTTCTCTGTGAGAAAGTATTAGCAGT
>Frequency_4_QualityScore_FFGHHHHJHIIIJJJIIIIGIHHHIIIIGFGHHIJIIICGIIIIJIHIHIIIIEHIGIHIIIJIIJJIFGGEEFDDEEDEEECCDCDDCDCCCC_Mismatch_0_Sense_+_Library_PoolT
CTAATACGTACCTAATATGTATGAATATGTGTGACGAGTACATATTGAGCTCGTGCTCTCCATCTTTGCCGTTGGCATTTACTCTTTCTCTGTG
>Frequency_4_QualityScore_FFHGGHHJHIIIIIJGIIGIIIIIIGHFHGIJIJJJIJJIJJIIIHIJIIJJIIIHHIIIGHGGGGGGGFFEEDDEEEEEEDDAC>ABCBBDEE_Mismatch_0_Sense_+_Library_PoolT
CTAATATGTATGAATATGTGTGACGAGTACATATTGAGCTCGTGCTCTCCATCTTTGCCGTTGGCATTTACTCTTTCTCTGTGAGAAAGTATTA
>Frequency_4_QualityScore_FFHHGHHJJJJJHIJIJJJIJJJJJJJJJJJJJJJJJJIJJIIJJJIJIJJJJJJJJIIJJJJIIHIIIEHHHHEGGGFFEEFEDDD?BCDEED_Mismatch_0_Sense_+_Library_PoolT
GTCTGGCTTCCTGCCAACTAGCTGCTGCTACCTGCTATCATAATTAATACTAATACGTACCTAATATGTATGAATATGTGTGACGAGTACATAT
>Frequency_4_QualityScore_FFHHHHHJJJIIJJJJJJJJJJHIIJJJJJJJJIJJJJJJIJJIIGIIIJIIFHIIIIJIIIJJIJIIIFGGGHGGGFFFFFEEDCDCDDDDDD_Mismatch_0_Sense_+_Library_PoolT
TATCATAATTAATACTAATACGTACCTAATATGTATGAATATGTGTGACGAGTACATATTGAGCTCGTGCTCTCCATCTTTGCCGTTGGCATTT
>Frequency_3_QualityScore_??DECCGHCCDDEFFDHFFIIGGE??A@AAGEFGGHFBEDDB?DFBEBDGDEFBADDCAADDACCDEFCDBCC@CEBBA<@?=@?CB?;ADDAC_Mismatch_0_Sense_+_Library_PoolT
GGCTTCCTGCCAACTAGCTGCTGCTACCTGCTATCATAATTAATACTAATACGTACCTAATATGTATGAATATGTGTGACGAGTACATATTGAG
>Frequency_3_QualityScore_FFHHHHHJJIJJIJJIIJJJJJJJJIIIJJIIJJFHHIJJJJJJJJJJJIJJJIIJJJJJJJJJJJIGHFFFFFFDEEDEEEDDDDDDDDDD@C_Mismatch_0_Sense_+_Library_PoolT
TACGTACCTAATATGTATGAATATGTGTGACGAGTACATATTGAGCTCGTGCTCTCCATCTTTGCCGTTGGCATTTACTCTTTCTCTGTGAGAA
>Frequency_3_QualityScore_EDGGEFGIJGIJHHFFCFIHHGGCFHHIIIHHFFEFIGHHIHIIIIIJJIHIIIGIGHHHIGHHIFEGH=BDDEFFEEEDCADDDDCECBCACD_Mismatch_0_Sense_+_Library_PoolT
TATGTATGAATATGTGTGACGAGTACATATTGAGCTCGTGCTCTCCATCTTTGCCGTTGGCATTTACTCTTTCTCTGTGAGAAAGTATTAGCAG
>Frequency_3_QualityScore_FFHHHGFJJJJJJJJJJJIJIJJJJIJJJJIJJJJJJJJIJJJJJJJIJJHIJJIJIJIJIHIHJJIHHEGGGFGGGGFF@DDDEEEEEDCDCD_Mismatch_0_Sense_+_Library_PoolT
TTCCTGCCAACTAGCTGCTGCTACCTGCTATCATAATTAATACTAATACGTACCTAATATGTATGAATATGTGTGACGAGTACATATTGAGCTC
>Frequency_3_QualityScore_FFDFGHGHIHEGHGIHFGHHGIHGGEEHIIIJIFGHHGIIGGGIIIFHGGFHHIHHHGGHIJHHHIHCFFGFCDDEFFEEDDBBCB>?:=A=@A_Mismatch_0_Sense_+_Library_PoolT
GGTCTGGCTTCCTGCCAACTAGCTGCTGCTACCTGCTATCATAATTAATACTAATACGTACCTAATATGTATGAATATGTGTGACGAGTACATA
>Frequency_3_QualityScore_FFGGHHHIIIIIIIIJJJJIIIHIIIJJJIIGHIIIJHIIJIIIHIGHGIIIHHHIFHHFFFHIGGIJJHHHHIHGGEFEEEEEDEDDDDDDDD_Mismatch_0_Sense_+_Library_PoolT
GCTACCTGCTATCATAATTAATACTAATACGTACCTAATATGTATGAATATGTGTGACGAGTACATATTGAGCTCGTGCTCTCCATCTTTGCCG
>Frequency_3_QualityScore_CDGHHHHJJJJJJJJJJJHIIJJJJJJJJIIJJJJJJJJHIIIJJJJJCGHHIIJJJGIIHJIIJJJJIFHHHGGEEFFFDDDDDDDDDDEECD_Mismatch_0_Sense_+_Library_PoolT
ATAATTAATACTAATACGTACCTAATATGTATGAATATGTGTGACGAGTACATATTGAGCTCGTGCTCTCCATCTTTGCCGTTGGCATTTACTC
>Frequency_3_QualityScore_EFHHFFGHGGGDHHHEHDGIIHGGHHFFIICGFHHIIIIHHIJJGIGHIIIFGIHHGIIIIHHHGGGFFEDEFDCBCDD@BCEECDDDCCDDDD_Mismatch_0_Sense_+_Library_PoolT
TGAATATGTGTGACGAGTACATATTGAGCTCGTGCTCTCCATCTTTGCCGTTGGCATTTACTCTTTCTCTGTGAGAAAGTATTAGCAGTCCTAT
>Frequency_3_QualityScore_FFHHHHHJJIIJJJJGHHJIHIHFIJIJJIIHIHIJGIIIIJIIJFGHIIJIJJEHIIIIIJJJJHJJGFGFGHHGFFDDDDDDDDDEED@CBD_Mismatch_0_Sense_+_Library_PoolT
ATTAATACTAATACGTACCTAATATGTATGAATATGTGTGACGAGTACATATTGAGCTCGTGCTCTCCATCTTTGCCGTTGGCATTTACTCTTT
>Frequency_3_QualityScore_FFHHHHHJJJJJJJJJJJJJJJJJJIJJJJJJIJJJHJJJJIJIJJIIHIIJJHIGHHIHIJJIIJJIJIIHHHGGFFFFEEEEEEEDCBDBDD_Mismatch_0_Sense_+_Library_PoolT
TGCTATCATAATTAATACTAATACGTACCTAATATGTATGAATATGTGTGACGAGTACATATTGAGCTCGTGCTCTCCATCTTTGCCGTTGGCA
>Frequency_2_QualityScore_FFHHHHHJJJIJJJJHIHHIJJHIEGHIJJJJJJIJIJJJIJJJIJJJJJJIJJIIJHIGGHHHFFFFFEEEEEEEEECDDDCCDD@CDEEECD_Mismatch_0_Sense_+_Library_PoolT
ATATGTATGAATATGTGTGACGAGTACATATTGAGCTCGTGCTCTCCATCTTTGCCGTTGGCATTTACTCTTTCTCTGTGAGAAAGTATTAGCA
>Frequency_2_QualityScore_FFHHHHHJIJIFIIJIJJJJJJJJIIIJIJJIJJIJJJJIJJJJJJIIIIIJJJIJHIJJJIIIJJJIIGHHHHHHHFFEEFFDCD?BDDEEEE_Mismatch_0_Sense_+_Library_PoolT
TCTGGCTTCCTGCCAACTAGCTGCTGCTACCTGCTATCATAATTAATACTAATACGTACCTAATATGTATGAATATGTGTGACGAGTACATATT
>Frequency_2_QualityScore_FFGHGGHHEIGHIJIIJJHHGHGFIIJJHGJIIJIHHIGIJJJIIIJIIJIJIGIGIJEHGGIGHGGHGEEFFFEEADDDEEACCDECCACCCD_Mismatch_0_Sense_+_Library_PoolT
GTATGAATATGTGTGACGAGTACATATTGAGCTCGTGCTCTCCATCTTTGCCGTTGGCATTTACTCTTTCTCTGTGAGAAAGTATTAGCAGTCC
>Frequency_2_QualityScore_FFHHFHHJJJIIIIFAGIJIJJJIJJJIIIIIIJIJHIIJIJJIJIIJJJJGIIHIIIIIHGIJJIGGGGHHGGFEEEEFEACCDDDDBDACDD_Mismatch_0_Sense_+_Library_PoolT
GTGGTCTGGCTTCCTGCCAACTAGCTGCTGCTACCTGCTATCATAATTAATACTAATACGTACCTAATATGTATGAATATGTGTGACGAGTACA
>Frequency_2_QualityScore_FFGGHGHHIIIHIGIIHIIIIIIIHIIGIIIIHHIGIIIIIHIHGEAGGIHIIIJIJFIGIJIIIIHHEHGFGGGEEEE?BCADCCCDDDA?CC_Mismatch_0_Sense_+_Library_PoolT
AATTAATACTAATACGTACCTAATATGTATGAATATGTGTGACGAGTACATATTGAGCTCGTGCTCTCCATCTTTGCCGTTGGCATTTACTCTT
>Frequency_2_QualityScore_DEGHGHHGIIJJJJJJJIIGIIIIIIIJIJIIIIIJJJJJIIIHIJJIIIIICCGIIIGIIIIIHIIIGCEGGEEGEGGFEE?@CBDEEEECAC_Mismatch_0_Sense_+_Library_PoolT
GCTTCCTGCCAACTAGCTGCTGCTACCTGCTATCATAATTAATACTAATACGTACCTAATATGTATGAATATGTGTGACGAGTACATATTGAGC
>Frequency_2_QualityScore_FFHHHHHIJJJIJJIJIIJIIJIJIIIIJJJJIIIJJJJIJGGHIIJIJIIIJIIHIJJIJJJJIJIIGHHGHFFEDDEEEDDEEDDDDDDDDD_Mismatch_0_Sense_+_Library_PoolT
ATACTAATACGTACCTAATATGTATGAATATGTGTGACGAGTACATATTGAGCTCGTGCTCTCCATCTTTGCCGTTGGCATTTACTCTTTCTCT
>Frequency_2_QualityScore_FFGHGGFHIIIIIGIJIGIIIIIGIGIEGFIIIIJIEHHIHIIIHIIHGGIGFGHEFIIIIIIGIIIIHGDEFFEEEDEEECCCCCDCCCCC=B_Mismatch_0_Sense_+_Library_PoolT
AATACGTACCTAATATGTATGAATATGTGTGACGAGTACATATTGAGCTCGTGCTCTCCATCTTTGCCGTTGGCATTTACTCTTTCTCTGTGAG
>Frequency_2_QualityScore_FFHHHHHJJJJJJJJJJJJJJJIIIJJJJJJJJJJJJJJJJJIIIJJIIIIIJHIIJIIIIIJIIIIJJGGHEGGHGGGFFEFFFEDDDDCCCD_Mismatch_0_Sense_+_Library_PoolT
AACTAGCTGCTGCTACCTGCTATCATAATTAATACTAATACGTACCTAATATGTATGAATATGTGTGACGAGTACATATTGAGCTCGTGCTCTC
>Frequency_2_QualityScore_CDGCCFGIFGEGGIGIIIIGIIHIIIIIIIIIIIIIIIGIIGGIHIIIGHIIGGIIFIGEF@EECHEFE99?EFGGGAABEA9;=5=AC?ABCC_Mismatch_0_Sense_+_Library_PoolT
AGCTGCTGCTACCTGCTATCATAATTAATACTAATACGTACCTAATATGTATGAATATGTGTGACGAGTACATATTGAGCTCGTGCTCTCCATC
>Frequency_2_QualityScore_EEHFFHGGIFE?HIIEIIIABEGFEIIHIE?9EGIIIGAE>F?@=AFEFHIEEHGEFHGC?EEGIFEHGHCAACBCECDCCCDCABCBCCCACC_Mismatch_0_Sense_+_Library_PoolT
ACCTAATATGTATGAATATGTGTGACGAGTACATATTGAGCTCGTGCTCTCCATCTTTGCCGTTGGCATTTACTCTTTCTCTGTGAGAAAGTAT
>Frequency_2_QualityScore_FFHHHHHJJIIJJIJJIJJGIIHIJJJIGIIIJJIJJIJJJJJIJJJJJJJJJJJIIJJJJIIIGHHHGEFFFFFEEEEEEEEDCCCCCCCCDE_Mismatch_0_Sense_+_Library_PoolT
CCTAATATGTATGAATATGTGTGACGAGTACATATTGAGCTCGTGCTCTCCATCTTTGCCGTTGGCATTTACTCTTTCTCTGTGAGAAAGTATT
>Frequency_2_QualityScore_EFGGHGGIJIIJJIGHIIIIIIGGIIIJIHJJIGHIIIIGIIIIIJJIGIGIIGCIGIIGIGI=CECFDEHIIGGHHFEFFEEEEDECCDCCCC_Mismatch_0_Sense_+_Library_PoolT
CTGCTACCTGCTATCATAATTAATACTAATACGTACCTAATATGTATGAATATGTGTGACGAGTACATATTGAGCTCGTGCTCTCCATCTTTGC
>Frequency_2_QualityScore_?DGEGGEFHIGHGGGEEGGGCEGFCIFHIFGGHGIEIIIEGGDIICAC8CAAFGGACDGIFCEGDCGCCA<@C>CCEHC=7ACA?56=A;ACAC_Mismatch_0_Sense_+_Library_PoolT
CTAGCTGCTGCTACCTGCTATCATAATTAATACTAATACGTACCTAATATGTATGAATATGTGTGACGAGTACATATTGAGCTCGTGCTCTCCA
>Frequency_2_QualityScore_FFHFHHHJJJJIIIIIJJJIJJJIIIIIJJJIGEGIJJJJJIIJJGIIIIIIJJJIIHIGIHHGHHEFFEEEEEEEEEEDDCDDDDDDDCC_Mismatch_0_Sense_+_Library_PoolT
ACGTACCTAATATGTATGAATATGTGTGACGAGTACATATTGAGCTCGTGCTCTCCATCTTTGCCGTTGGCATTTACTCTTTCTCTGTGAG
>Frequency_2_QualityScore_FFHHHHGGIJJIJJJJJJJIIIJJJJJJJJJJJJJIIJJIJJJJJIJIJJJHHIIIIIIHIJIJIJIGIIIIGGGGGGHDEDDCDDCEEECDDC_Mismatch_0_Sense_+_Library_PoolT
CTTCCTGCCAACTAGCTGCTGCTACCTGCTATCATAATTAATACTAATACGTACCTAATATGTATGAATATGTGTGACGAGTACATATTGAGCT
>Frequency_2_QualityScore_FFHHHHHJJGIIJJJIIIJIIGIJIIJJJJIHIJJJJIJGHIIJJJJIIIIIJJJJIJIIJJIIIIIIIGGGGEEDDEDEEEEDCDDDDDDDCC_Mismatch_0_Sense_+_Library_PoolT
ACTAATACGTACCTAATATGTATGAATATGTGTGACGAGTACATATTGAGCTCGTGCTCTCCATCTTTGCCGTTGGCATTTACTCTTTCTCTGT
>Frequency_2_QualityScore_FFGHGHHJJIJJIIJIIIIIIIIIJJJIJIIIIJFIGIIIIIIIJIHIIIGEGIIIFGGFHIHIIJJG?ECFIFHEA@BCEEEEDB7=ACCCDC_Mismatch_0_Sense_+_Library_PoolT
TGCCAACTAGCTGCTGCTACCTGCTATCATAATTAATACTAATACGTACCTAATATGTATGAATATGTGTGACGAGTACATATTGAGCTCGTGC
>Frequency_2_QualityScore_EFHFFGGIIIJJIIJJIIIIGIIJJIIIIIJIIJJIJIIIJIIJJJJIGFIIJFIIIIIIJJIGGIIIIJIGHHHGGF?CDEEEEEEEEDDDBC_Mismatch_0_Sense_+_Library_PoolT
CCTGCCAACTAGCTGCTGCTACCTGCTATCATAATTAATACTAATACGTACCTAATATGTATGAATATGTGTGACGAGTACATATTGAGCTCGT
>Frequency_2_QualityScore_FFHGHHHJJIHIIIIIIIIIIIJJJICIIIIJJIJJIJJJJJJIIJJJJJJJJJJGIIJJIIGIHI@FGEHHEFGGEECEEEEDC>ABCCCDEE_Mismatch_0_Sense_+_Library_PoolT
CTGGCTTCCTGCCAACTAGCTGCTGCTACCTGCTATCATAATTAATACTAATACGTACCTAATATGTATGAATATGTGTGACGAGTACATATTG
>Frequency_2_QualityScore_EEEGFHDGHHHIDHFIHIGII>EGEIHGHIIGHHGHGEGGIHIGGGHIEIHIIIGIIIHIIIIGGGFEFEECEEECCECDDDEABDCCDCAABC_Mismatch_0_Sense_+_Library_PoolT
TGTATGAATATGTGTGACGAGTACATATTGAGCTCGTGCTCTCCATCTTTGCCGTTGGCATTTACTCTTTCTCTGTGAGAAAGTATTAGCAGTC
>Frequency_2_QualityScore_A@DDDCDGEGAEG=;EG@EC=@BC7@BACCEEGB?ACEDFEAD?AEFBEGCCFCE?EDCE@CEF;EE>==@?ACADEEAABBCEA==;7=>ABC_Mismatch_0_Sense_+_Library_PoolT
TGGTCTGGCTTCCTGCCAACTAGCTGCTGCTACCTGCTATCATAATTAATACTAATACGTACCTAATATGTATGAATATGTGTGACGAGTACAT
>Frequency_2_QualityScore_FFGHHHHJJIIJJJJJJJIJJJJJIJJJJJJJJJIJJJIIIIIJJIHIIIIIJIJGIHIIJJIHIHIIIGIIIIHHHHFFFDDEEEDDDDDDDD_Mismatch_0_Sense_+_Library_PoolT
GCTGCTACCTGCTATCATAATTAATACTAATACGTACCTAATATGTATGAATATGTGTGACGAGTACATATTGAGCTCGTGCTCTCCATCTTTG
>Frequency_2_QualityScore_FFHGHHHJJJJJIIJJJJIJJJIJJJJJJJIIJJIIJIJJJJIJJIJHIIJJJIIIJIIIIJJIJHIIGEGIIJIGHCEFFFEEEEECEEDDCD_Mismatch_0_Sense_+_Library_PoolT
CTGCCAACTAGCTGCTGCTACCTGCTATCATAATTAATACTAATACGTACCTAATATGTATGAATATGTGTGACGAGTACATATTGAGCTCGTG
>Frequency_1_QualityScore_FFHHHHHJJJIIJJJJJJJJJGIIJJJIJJJJIJJJJJJJJJIJIIJJJIIGIJJJJJJJJJJJJJJJJGHHHHGHFFFFFFEDDDDDDCDDDF_Mismatch_0_Sense_+_Library_PoolT
ATCATAATTAATACTAATACGTACCTAATATGTATGAATATGTGTGACGAGTACATATTGAGCTCGTGCTCTCCATCTTTGCCGTTGGCATTTA
>Frequency_1_QualityScore_FFHHGHHJJJJJJJJJJJIJIIHJJIJJIJJIJIIJJJJJJIJIJJIJJJHIIGIJJJJIIJJIJJJIJHHHHHHFFFFFFEDDDDDDCDDDEE_Mismatch_0_Sense_+_Library_PoolT
TCATAATTAATACTAATACGTACCTAATATGTATGAATATGTGTGACGAGTACATATTGAGCTCGTGCTCTCCATCTTTGCCGTTGGCATTTAC
>Frequency_1_QualityScore_FEHHHHHJJIHJJJJJJIIJJIIIIJJJJGIHHIIIIJJJJJJIIJJJJJJJJJJJJJJJJJJJIHHHFEFFFFEEDEEEEDDDDDDAC@ACCC_Mismatch_0_Sense_+_Library_PoolT
GTACCTAATATGTATGAATATGTGTGACGAGTACATATTGAGCTCGTGCTCTCCATCTTTGCCGTTGGCATTTACTCTTTCTCTGTGAGAAAGT
>Frequency_1_QualityScore_FB>ADFFGIDGEIIIGGHHIIJEEGGGH>FGCHAHGIEEHJIIIJIEHHIIJGIIIJJIIJIHGIIJIIEHFHHHEHHFFFFFDDEECEC@B?A_Mismatch_0_Sense_+_Library_PoolT
ATGTGGTCTGGCTTCCTGCCAACTAGCTGCTGCTACCTGCTATCATAATTAATACTAATACGTACCTAATATGTATGAATATGTGTGACGAGTA
>Frequency_1_QualityScore_FFFHHHHJJJJJJIJJJJJJJJJJJJJJJJIIJJJJJJJJIJJJJJJJJGHIJJJJJJIJIJIJJJJIJEEHGHHFFFFFFDBDDDDDDDDEEC_Mismatch_0_Sense_+_Library_PoolT
CATAATTAATACTAATACGTACCTAATATGTATGAATATGTGTGACGAGTACATATTGAGCTCGTGCTCTCCATCTTTGCCGTTGGCATTTACT
>Frequency_1_QualityScore_FFHHHHHJJJJJJJJJJJJJJJJJJJIJJHIJJJJJJJJJJJJJJJJJJJIJIIJJJIIFGIJIIJIJCDHHHHFFFDDEEEEDDDDDDDDDBB_Mismatch_0_Sense_+_Library_PoolT
TACCTGCTATCATAATTAATACTAATACGTACCTAATATGTATGAATATGTGTGACGAGTACATATTGAGCTCGTGCTCTCCATCTTTGCCGTT
>Frequency_1_QualityScore_FFFDFHGIBDFHIIGIGHHGJGIIJIIEGIJIIJIIIJIJIIJJEGGHGHEBFBCCCEEEDCDDDDDDDDDDDCC@C>CC@DFDEDDDCCDDD@_Mismatch_1_Sense_+_Library_PoolT
GGAATATGTGTGACGAGTACATATTGAGCTCGTGCTCTCCATCTTTGCCGTTGGCATTTACTCTTTCTCTGTGAGAAAGTATTAGCAGTCCTAT
>Frequency_1_QualityScore_DEHFCDHIJIIJGIIJJIEGHIJIIJGJIJGIIIIIGIIJJJIGIJJJICHIJIGGIJJIHDGIIIJIJECEHHHHFFFBECCEDEEECDDDDB_Mismatch_0_Sense_+_Library_PoolT
TCCTGCCAACTAGCTGCTGCTACCTGCTATCATAATTAATACTAATACGTACCTAATATGTATGAATATGTGTGACGAGTACATATTGAGCTCG
>Frequency_1_QualityScore_FFHHHHHJJJJIIIJJJGIJIJJJJJIIJJIJIIJIIJJJJJJJJIIJJJJIIIJJJJJJHGIIJJIJIGHJJDHHEEFFEFEEDEDDEBDDDD_Mismatch_0_Sense_+_Library_PoolT
GCCAACTAGCTGCTGCTACCTGCTATCATAATTAATACTAATACGTACCTAATATGTATGAATATGTGTGACGAGTACATATTGAGCTCGTGCT
>Frequency_1_QualityScore_D?C:=D,22AE:FFIIIICF@A?F<2CEEEFFDFE@C<B:9?DDD?DDBB?D3D?B88B888.)/8C=@7@;A=....519?;@6@;6;;A>;>_Mismatch_1_Sense_+_Library_PoolT
CTTCCTTCCAACTAGCTGCTGCTACCTGCTATCATAATTAATACTAATACGTACCTAATATGTATGAATATGTGTGACGAGTACATATTGAGCT
>Frequency_1_QualityScore_FFHHHHHJJJJJHJIJJJJIJJJIIJJJJJJJJIIIIJJJJJHIIJJIIJJJJJJJJJJJJHHHHHHFFFFFFEDDDDDDDDDDEEDDDDDDDD_Mismatch_0_Sense_+_Library_PoolT
AATACTAATACGTACCTAATATGTATGAATATGTGTGACGAGTACATATTGAGCTCGTGCTCTCCATCTTTGCCGTTGGCATTTACTCTTTCTC
>Frequency_1_QualityScore_FFHHHHHJIJJJJJJJJJIJJJJJJJJJJJJJJJJJIJJJJJJJJJJIIGIJJJIJJEHCGHIJJIDHHHGHHHHFHHHFFFDDDEDDDDDDDC_Mismatch_0_Sense_+_Library_PoolT
CTGCTGCTACCTGCTATCATAATTAATACTAATACGTACCTAATATGTATGAATATGTGTGACGAGTACATATTGAGCTCGTGCTCTCCATCTT
>Frequency_1_QualityScore_FFHHHHHJJJJJEIJJJJJJJJJJJJHJJJJIJJJJJIIJJJJJJJJIJIIJJJIJDHHIEGIJJJIIJJJJHHHHFFEFFFEEEEEEDDDDDD_Mismatch_0_Sense_+_Library_PoolT
CTGCTATCATAATTAATACTAATACGTACCTAATATGTATGAATATGTGTGACGAGTACATATTGAGCTCGTGCTCTCCATCTTTGCCGTTGGC
>Frequency_1_QualityScore_FFHHHHHJJJJJJJJJJJJJJJJIJJJJIIJJJIIJJJIIIJJJJJJFHIJJJJJIJJJJIJJJJIJJJIHHHHHHFFFFDDDDDDDDDFECDD_Mismatch_0_Sense_+_Library_PoolT
TAATTAATACTAATACGTACCTAATATGTATGAATATGTGTGACGAGTACATATTGAGCTCGTGCTCTCCATCTTTGCCGTTGGCATTTACTCT
>Frequency_1_QualityScore_FFHHHHHJJJJJJJJJIJJIJJJJJJIIIJJJIJJFHIJJJJJJJJJJJIJJJJJGJJJJJJJJIIJHHEFEFFFEEFEEEDDCDDDDDCDDCC_Mismatch_0_Sense_+_Library_PoolT
ATACGTACCTAATATGTATGAATATGTGTGACGAGTACATATTGAGCTCGTGCTCTCCATCTTTGCCGTTGGCATTTACTCTTTCTCTGTGAGA
>Frequency_1_QualityScore_FFHHHGHJJJJJJJJJJJJJJJIJJJJIIJJJIIJJJIJJJIHIJIJJIJIJJIIIIIHIGGIJJHICGDHIFHHEHFFFFFDDDDDCDDCDCD_Mismatch_0_Sense_+_Library_PoolT
GCTGCTGCTACCTGCTATCATAATTAATACTAATACGTACCTAATATGTATGAATATGTGTGACGAGTACATATTGAGCTCGTGCTCTCCATCT
>Frequency_1_QualityScore_DDHHHHHJIIIIJJJJIJJJIBHFHJIGJIFHGEHEHJJJFGAHGIEGGIJJJIJJJJEIIJJJJHFGE?CFFFFFFEEEECECCDACACACCA_Mismatch_0_Sense_+_Library_PoolT
TACCTAATATGTATGAATATGTGTGACGAGTACATATTGAGCTCGTGCTCTCCATCTTTGCCGTTGGCATTTACTCTTTCTCTGTGAGAAAGTA
>Frequency_1_QualityScore_FFHHHHHJJJHIJJJJGJGJJJIJJHJJJJJJJJJJJJJJGHIJJJJJJJJJJJJJJJJJJJJJJIJHHHHHFFFCDEDEDDFEDDDDDDDDDD_Mismatch_2_Sense_+_Library_PoolT
TACTAATACGTACCTAATATGTATGAATATTTGTGACGAGTACATATTGAGCTCGTGCCCTCCATCTTTGCCGTTGGCATTTACTCTTTCTCTG
>Frequency_1_QualityScore_FFHHHHHJJJJJJJJJGIIJJJJHIFHIJJJJJJJJJJJJJJJJJJJIJIIJJJIJJJJJJJJHHHHHHEDFFFFFEEEEEDDCCDDCDDFEED_Mismatch_0_Sense_+_Library_PoolT
AATATGTATGAATATGTGTGACGAGTACATATTGAGCTCGTGCTCTCCATCTTTGCCGTTGGCATTTACTCTTTCTCTGTGAGAAAGTATTAGC
>Frequency_1_QualityScore_FFHHHHHHJJJJIJJJJJJJJIIIJIJJJJJJJJJJJJJJJJJJJJJJJJJIJJIJHIIJJIIIJJJJJHHGIGIJHHFF?BDEFEEEEEEDDD_Mismatch_1_Sense_+_Library_PoolT
TTCCTGCCAACTAGCTGCTGCTACCTGCTATCATAATTAATACTAATACGTACCTAATATGTATTAATATGTGTGACGAGTACATATTGAGCTC
>Frequency_1_QualityScore_FFHHHGHJJIIJJJJJIIJIJJJJIJIGIIIJJJJJJIJIJJJJIJHIIIJIJJJIIJIIGIJIDIJJHHHHHHHFFFFDDDDDDCDDFEDCDD_Mismatch_1_Sense_+_Library_PoolT
GATTAATACTAATACGTACCTAATATGTATGAATATGTGTGACGAGTACATATTGAGCTCGTGCTCTCCATCTTTGCCGTTGGCATTTACTCTT
>Frequency_1_QualityScore_FFHGHHHJJJJJJJJIJJHIHIJJIJJJJGJJJJJJJJJIIIJJJIJJDHFGGIJJIIJJIJJIIIIJJHHHHHHFFFFFD\9?DDDDDDFEDD_Mismatch_1_Sense_+_Library_PoolT
ATAATTAATACTAATACGTACCTAATATGTATGAATATGTGTGACGAGTACATATTGAGCTCGTGCTCTCCATCTTTGCCGCTGGCATTTACTC
>Frequency_1_QualityScore_FFHHHHHIJJJJJJJJJJJJIJJJJJJJJJIIJJJIIJJJJIHIJIJJIJJHIIJIJJJJCEHIJIJJJJJIJHHHFFFFEEEEEEDDDDDDD@_Mismatch_0_Sense_+_Library_PoolT
CTACCTGCTATCATAATTAATACTAATACGTACCTAATATGTATGAATATGTGTGACGAGTACATATTGAGCTCGTGCTCTCCATCTTTGCCGT
>Frequency_1_QualityScore_FFHHHHHJJJIJGEHHIGGGIGIGIGIJJIJJJJJJIIJJIJJJJJJJJJJIIJJJJJJJJHHHEHFEFFFFFFFEEEEDFFDCDDBDBDDDFD_Mismatch_1_Sense_+_Library_PoolT
GGTCCGGCTTCCTGCCAACTAGCTGCTGCTACCTGCTATCATAATTAATACTAATACGTACCTAATATGTATGAATATGTGTGACGAGTACATA
>Frequency_1_QualityScore_DDHFHHFHH?<EBF3C9<BD@BFHDD>GI>4@BB>BDGHG>GAD@FFGDCCCEB)7=FEDE@==D@ECACAE@;?;@DE<>?BC;25;BC>CDC_Mismatch_0_Sense_+_Library_PoolT
TGGCTTCCTGCCAACTAGCTGCTGCTACCTGCTATCATAATTAATACTAATACGTACCTAATATGTATGAATATGTGTGACGAGTACATATTGA
>Frequency_1_QualityScore_FFHHHHHJIJJJJIIJJJJJIJJJJJJJJJJJJJJJJJJJJJJJHGIIIIJJJIIIJJJJJGGJJIIJJIIJGHADEFFFFEEEEEEDDDDDDD_Mismatch_1_Sense_+_Library_PoolT
CCAACTAGCTGCTGCCACCTGCTATCATAATTAATACTAATACGTACCTAATATGTATGAATATGTGTGACGAGTACATATTGAGCTCGTGCTC
>Frequency_1_QualityScore_?DFGADD>FBFICGCE?@E@?AFGGGGIII>AFGFGBCHGIEAGF>GBAFGB@GIGIEG>FEHIIIG>E@DHEF(;@CCD>BDA(;>;;3=58@_Mismatch_0_Sense_+_Library_PoolT
CCAACTAGCTGCTGCTACCTGCTATCATAATTAATACTAATACGTACCTAATATGTATGAATATGTGTGACGAGTACATATTGAGCTCGTGCTC
>Frequency_1_QualityScore_FFHHHHHIIIJJJJGIEHIJIIIJJJJIJJJIJJJJJJJJJJJJJJJJJIJJJJJJHHHHHHHFFFFFFFEECECEEDCCDDFEDDDDDDDDDD_Mismatch_0_Sense_+_Library_PoolT
GAATATGTGTGACGAGTACATATTGAGCTCGTGCTCTCCATCTTTGCCGTTGGCATTTACTCTTTCTCTGTGAGAAAGTATTAGCAGTCCTATC
>Frequency_1_QualityScore_FFHHHHHJJJJJJJJJJJJJJJJIJJJJJJJIJJJJJJJJJJJJIIIJJJIIJFHIIJIJJJJJJIJIIHHFGGHHFFFFEFEDEDBBDBDCDD_Mismatch_0_Sense_+_Library_PoolT
CTATCATAATTAATACTAATACGTACCTAATATGTATGAATATGTGTGACGAGTACATATTGAGCTCGTGCTCTCCATCTTTGCCGTTGGCATT
>Frequency_1_QualityScore_FFHHHHHJJJIJIJIJJJJJJJJJJJJJJJJJJJJJJJJHJJJJIJJJJJJJJIJIIJJJGHGIJJJIJJHHGFHHGHHHFFFFDCDDDDDDDD_Mismatch_0_Sense_+_Library_PoolT
TAGCTGCTGCTACCTGCTATCATAATTAATACTAATACGTACCTAATATGTATGAATATGTGTGACGAGTACATATTGAGCTCGTGCTCTCCAT
>Frequency_1_QualityScore_FFHHHHHJJJJJJJJJJIJIJJIIJDHIJJJJJJJJJJIJIJJJJJJJIJJJJJJJJJHIJHHHHHHFFFFFFFEEEEEEEDCCDDDDCEEDDD_Mismatch_2_Sense_+_Library_PoolT
AATATGTATGAATATTTGTGACGAGTACATATTGAGCTCGTGCCCTCCATCTTTGCCGTTGGCATTTACTCTTTCTCTGTGAGAAAGTATTAGC
>Frequency_1_QualityScore_FFHHHHHJJJJJJJIJJJJIJJJJIIJJJJJIJJJHIIJIJJJJHIHIIJJJJJJJJJJJJJJJJJJJHHHHHHGFFFDDDEDDDDEEDDDDDD_Mismatch_0_Sense_+_Library_PoolT
TTAATACTAATACGTACCTAATATGTATGAATATGTGTGACGAGTACATATTGAGCTCGTGCTCTCCATCTTTGCCGTTGGCATTTACTCTTTC
>Frequency_1_QualityScore_FFGHHGHIJIIHIIJIHIFHHIGGIJJIJIJFHHHJJIJJGIIFIJJJJJJHIJHIJJJJHHHGHHGFEDEEDFEEEEEEDCDCDDCDDCCDDC_Mismatch_0_Sense_+_Library_PoolC
ATGAATATGTGTGACGAGTACATATTGAGCTCGTGCTCTCCATCTTTGCCGTTGGCATTTACTCTTTCTCTGTGAGAAAGTATTAGCAGTCCTA
>Frequency_2_QualityScore_EEHGHHGJJIJJJJGHGGIIIGIDGGIJJJIJIIJIIIIJIJJJIIIIIJJJJJIIGIIFGGHIGGGEFGGEEEEEECDDECEEDACEEDEDDD_Mismatch_0_Sense_+_Library_PoolC
TATGTATGAATATGTGTGACGAGTACATATTGAGCTCGTGCTCTCCATCTTTGCCGTTGGCATTTACTCTTTCTCTGTGAGAAAGTATTAGCAG
>Frequency_2_QualityScore_FFHGHHHJJJJJJJJHIJJJIIJHIJHJJJIJJJJJIIIJIJJJJHIIIJJJJJIJIIJIIIIJJIJIIDHGHHGGFFECDCEDDDDEECCDCC_Mismatch_0_Sense_+_Library_PoolC
ATTAATACTAATACGTACCTAATATGTATGAATATGTGTGACGAGTACATATTGAGCTCGTGCTCTCCATCTTTGCCGTTGGCATTTACTCTTT
>Frequency_1_QualityScore_DFHGHHDGHHGGGICFHFHCIGGIHHIIIIJIGIIG?GHGIIIJJHIH@FHGHEHIJJI:FHIGGGGGHEDEFFEE<;BCE@C@CD@CCCCDDC_Mismatch_0_Sense_+_Library_PoolC
AATACGTACCTAATATGTATGAATATGTGTGACGAGTACATATTGAGCTCGTGCTCTCCATCTTTGCCGTTGGCATTTACTCTTTCTCTGTGAG
>Frequency_1_QualityScore_FDFHHHHGIGDHGGIHGAFHIIDGGAHFB>FDEEHCGHGAFCFIIEECHIIIIIIG@FHIIII;@AHIDHHGEIHHGHFFFCEEECECCC;CCC_Mismatch_0_Sense_+_Library_PoolC
CTGCTACCTGCTATCATAATTAATACTAATACGTACCTAATATGTATGAATATGTGTGACGAGTACATATTGAGCTCGTGCTCTCCATCTTTGC
>Frequency_1_QualityScore_DFHHDFHJGCBEHGIJJGIDH@GIEGGIIIIIJIIEF6@?@FEHECFFCHIIHIJIIIEEEHHHF@C@B@CBCDDD@CCDCDDCDDDDDDDDDC_Mismatch_0_Sense_+_Library_PoolC
ACTAATACGTACCTAATATGTATGAATATGTGTGACGAGTACATATTGAGCTCGTGCTCTCCATCTTTGCCGTTGGCATTTACTCTTTCTCTGT
>Frequency_1_QualityScore_FFHHHHHJJJIJGJHGIJJJJFHIJJJJJJJJJJJJIJJJJJJJJJJJIIJJJJHIJJJJJJHHHHHHHEEFFFFFDDEEEEDACDFFEDDDDD_Mismatch_0_Sense_+_Library_PoolC
TGTATGAATATGTGTGACGAGTACATATTGAGCTCGTGCTCTCCATCTTTGCCGTTGGCATTTACTCTTTCTCTGTGAGAAAGTATTAGCAGTC
>Frequency_1_QualityScore_FFHHHHHJIJJJJJJIJJJJHIHIJJJJHJJIJJJJJJIJJIJIJJJJFGHIIIJJJJJIJJJIIHGHGCEHHHHHFFFFFFDDDDDDDDDDEE_Mismatch_0_Sense_+_Library_PoolC
TCATAATTAATACTAATACGTACCTAATATGTATGAATATGTGTGACGAGTACATATTGAGCTCGTGCTCTCCATCTTTGCCGTTGGCATTTAC
>Frequency_1_QualityScore_FFHHHHHJJJJJIJJJJJJJJJJIIJJJJJJJJIJIJJJJJJHGHIJJIJJIJJJJJJJJJJJJJGIIHHHHHHFEFDDEEDDDFEDDDDDDDD_Mismatch_0_Sense_+_Library_PoolC
AATACTAATACGTACCTAATATGTATGAATATGTGTGACGAGTACATATTGAGCTCGTGCTCTCCATCTTTGCCGTTGGCATTTACTCTTTCTC
>Frequency_2_QualityScore_EEHHGGFHEGGCGIIIIGDEFIIIIIIIGIIGIIIHIICHHHGIIGG;@ECFHIIIDIGGIHIIIIGIFEHGGHGEE@DECCCBCCCCCEECAA_Mismatch_0_Sense_+_Library_PoolC
TAATTAATACTAATACGTACCTAATATGTATGAATATGTGTGACGAGTACATATTGAGCTCGTGCTCTCCATCTTTGCCGTTGGCATTTACTCT
>Frequency_1_QualityScore_FFHHHHHIIJJIJJJJJJIJJIJJIJIJIJIIJGHDGIJIJJJJJJJJJJJJJIJJJIJIJJJJJIJHFBDFFFDDEEEEEDDDDDDDDDCDC@_Mismatch_0_Sense_+_Library_PoolC
ATACGTACCTAATATGTATGAATATGTGTGACGAGTACATATTGAGCTCGTGCTCTCCATCTTTGCCGTTGGCATTTACTCTTTCTCTGTGAGA
>Frequency_1_QualityScore_FFHHHHHJJJJJJJJJJJJJJJJJJJJJJJJJJJJJJJJHIJJJJJIJIJIIJJJJJJJJHIIJJJJJJJHEHHGHHHHHFFFFDDDBDDDDDD_Mismatch_0_Sense_+_Library_PoolC
TAGCTGCTGCTACCTGCTATCATAATTAATACTAATACGTACCTAATATGTATGAATATGTGTGACGAGTACATATTGAGCTCGTGCTCTCCAT
>Frequency_1_QualityScore_FFHHHHFHJJJJIJJJJIJJIJIIIJIIJJIIJJJGIJJJJJJJJJJJJIIHIIJJIJJIIJHHHIJJJGIJHHHHHHFFFAECEEDEEECDDD_Mismatch_1_Sense_+_Library_PoolC
CTTCCTGCCAACTAGCTGCTGCTACCTGCTATCATAATTAATACTAATACGTACCTAATATGTGTGAATATGTGTGACGAGTACATATTGAGCT
>Frequency_1_QualityScore_DFHHHHHGIIIJJIJJGIIGHIIFHIJJIGJJJG<DHIEIGJIJD?HHGHGJJFGHGGGHIIIIIGHHGCEAECH?CC>CD@;ACD>BBDCCCC_Mismatch_1_Sense_+_Library_PoolC
CTATCATAATTAATACTAATACGTACCTAATATGTGTGAATATGTGTGACGAGTACATATTGAGCTCGTGCTCTCCATCTTTGCCGTTGGCATT
>Frequency_1_QualityScore_DB2A+<<EGBGFFCDGGGCA+AF9F>GGEGCHGGC>DC>FD999BG<FF?DBFFD88B)8=CGG:C77CD>CE?777@@.?_Mismatch_0_Sense_+_Library_PoolC
GGTCTGGCTTCCTGCCAACTAGCTGCTGCTACCTGCTATCATAATTAATACTAATACGTACCTAATATGTATGAATATGTG
>Frequency_1_QualityScore_FFHGGHHJJJJJJJIIJJJJIJJIJJJIIJJJIIJJJJIJIJJJJJJJIIJJIJJJJJJIIJJJJJIJGDHHGHHFFDFFFDEECEDEDDBBDD_Mismatch_0_Sense_+_Library_PoolC
CCTGCTATCATAATTAATACTAATACGTACCTAATATGTATGAATATGTGTGACGAGTACATATTGAGCTCGTGCTCTCCATCTTTGCCGTTGG
>Frequency_1_QualityScore_FFHHHHHJJJJJJJJJJJJJJJJJJJIJJIJJIJJHJJIIJJJJJIIEIJIJJIJJIJIJJJJGI@EHIGHHHHHHHFFFCDDDDDDDDDDDDD_Mismatch_0_Sense_+_Library_PoolC
TGCTGCTACCTGCTATCATAATTAATACTAATACGTACCTAATATGTATGAATATGTGTGACGAGTACATATTGAGCTCGTGCTCTCCATCTTT
>Frequency_1_QualityScore_FFHHGHHJJJJJJIJJHIJJIIEE>GHGBCDGEIGBD?FFBB?DDGBDFCDCHG<CA>FFA;=@CCHEA;;@EFC:A>AB;@2;:AC@;;:>CC_Mismatch_1_Sense_+_Library_PoolC
AATTAATACTAATACGTACCTAATATGTGTGAATATGTGTGACGAGTACATATTGAGCTCGTGCTCTCCATCTTTGCCGTTGGCATTTACTCTT
>Frequency_1_QualityScore_FFHHHHHJJJJJJJJJIJJJJJJJJJJJJJJJJJJJJJJJJHIJJJJJJJJJIJJJJJJJJJIJHIHJJJGEHHFHGFFFFFFEEDDDDDDDDD_Mismatch_0_Sense_+_Library_PoolC
ACTAGCTGCTGCTACCTGCTATCATAATTAATACTAATACGTACCTAATATGTATGAATATGTGTGACGAGTACATATTGAGCTCGTGCTCTCC
>Frequency_1_QualityScore_FFHHHHHJJJJIJIIJJJJJIJFHHIJJJJJIIIJJJJJJJJJJJJIJJJJJIJJIIJJJIJGHHHHHFFFFFFFEDECC>CDDCCDEEEDDDD_Mismatch_1_Sense_+_Library_PoolC
ATGTGTGAATATGTGTGACGAGTACATATTGAGCTCGTGCTCTCCATCTTTGCCGTTGGCATTTACTCTTTCTCTGTGAGAAAGTATTAGCAGT
>Frequency_1_QualityScore_FFHHDHHGIGBHCCHH?FHGHGEHHIJIJDDFIIGIJJJJFGIIIJJIJGGIIJJJGIJI@@@FCEHIHGHIGGHHHHD?DCACCCE@CCAACD_Mismatch_1_Sense_+_Library_PoolC
TCCTGCCAACTAGCTGCTGCTACCTGCTATCATAATTAATACTAATACGTACCTAATATGTGTGAATATGTGTGACGAGTACATATTGAGCTCG
