# Supplementary material for: Differential Gene Expression Reveals Candidate Genes for Drought Stress Response in Abies alba (Pinaceae)
Source: PLoS One. 2015 Apr 29;10(4):e0124564. doi: 10.1371/journal.pone.0124564 (PMC4414588; doi:10.1371/journal.pone.0124564)
Supplement: S2 File — (GZ) [file pone.0124564.s002.gz › comp12343_c0_seq1.fa]

>comp12343_c0_seq1 len=487 path=[1:0-392 394:393-428 430:429-486] : tr|D7UBV1|D7UBV1_VITVI Putative uncharacterized protein OS=Vitis vinifera GN=VIT_13s0074g00420 PE=4 SV=1 e-value: 1e-08 blast score: 60.5
CAGAGACCGCGCAAGCTCGTCGCCGTAAACAATGGAGGAGCTTCAGAGAAAGAGCAAGGTAAGACTACCACTACGGAGACTAAGACTAGGAATAATGGGTTTTGGTCTAATTTTAGAATAAGGCAGAAAAAACCAACTAAGGTGGAAAAGGATGGAAACCCAGATGTATTCTGGAACTCGCTTTTCTCTGGGAAGGATGAAGATTTGCAGGATATAGGACCAGTACAGATTCGTTTGCTCGATTTGTTAGATCCAGACCCTCAGAATATGCTGACTCTGGCCTTTACGGGTCTTCTCACCTTGGCCGCTTTTCAGATTCTGTGGCAGCTTTTCTTTGTCTCTTTGGCCATTTTTGTTGCTGCTCTCAAATATTCCTTAATTGCTACTATACTCCTCTTCATAATTGTTACTCTGCTTTAAGGATTTTTATTGAAACAACTTGTGTTCATGGAAGGTTTTGTTCTGCTCTCCTCTGTTTTGGTTTTCT

>Frequency_1_QualityScore_FDHHHHHIIJGIJJJJJGIJEHHIIIIJIJJJJJIHIIJJJJJJJJJIJJJJJIJJJGIJIGCH@GHGJHHEHHHFFFFFFFCEEEEEEDDDDD_Mismatch_0_Sense_+_Library_PoolT
GTGGCAGCTTTTCTTTGTCTCTTTGGCCATTTTTGTTGCTGCTCTCAAATATTCCTTAATTGCTACTATACTCCTCTTCATAATTGTTACTCTG
>Frequency_1_QualityScore_FFHHHHHJJJJJJJJJIJJJJJIIJJJJJJJJJJJJJJJJJIJJJIJJJJIJFJHIJCHHGIIJJJJJIJIJIIIHHHHHHHFFFFFFCECCEE_Mismatch_0_Sense_+_Library_PoolT
CTTTGTCTCTTTGGCCATTTTTGTTGCTGCTCTCAAATATTCCTTAATTGCTACTATACTCCTCTTCATAATTGTTACTCTGCTTTAAGGATTT
>Frequency_1_QualityScore_FFHHHHHJJJJJIJJJJJJJJJJIJIJJJJJJJJJJJJJJJJJJJJJJJIJJIIHIIHIIJJJIJJJJJGGIIIHHHHHHHHFFFFFFCECEEE_Mismatch_0_Sense_+_Library_PoolC
CTTTGTCTCTTTGGCCATTTTTGTTGCTGCTCTCAAATATTCCTTAATTGCTACTATACTCCTCTTCATAATTGTTACTCTGCTTTAAGGATTT
>Frequency_1_QualityScore_FFHHHHHIJJJJJGIIJJGIJICEFHGIJJEHGIHJIJJJGGIGIJIIJGIGGGGIJJJGIIIEHIIAC=@GEHHEHHHFFFEFDCEDEEEDCD_Mismatch_0_Sense_+_Library_PoolT
GATTCTGTGGCAGCTTTTCTTTGTCTCTTTGGCCATTTTTGTTGCTGCTCTCAAATATTCCTTAATTGCTACTATACTCCTCTTCATAATTGTT
>Frequency_1_QualityScore_FFHHHHHGIJIJJGHJJJHHIJCHFDHGGIGFGJBFHIJJGIJDHIDGHJJGHIJEIIE=FFHCHGI:@EHDDHFAAHEFFFCDDAEACCEEDC_Mismatch_0_Sense_+_Library_PoolC
GATTCTGTGGCAGCTTTTCTTTGTCTCTTTGGCCATTTTTGTTGCTGCTCTCAAATATTCCTTAATTGCTACTATACTCCTCTTCATAATTGTT
>Frequency_1_QualityScore_FFHHHHHJIIIJJJJGHJHIJJJJJJIJIIIIJJIIJJIIGIIJIIJIJDFFGIJJJIF_Mismatch_0_Sense_+_Library_PoolT
CTCTTCATAATTGTTACTCTGCTTTAAGGATTTTTATTGAAACAACTTGTGTTCATGGA
>Frequency_1_QualityScore_FFHHHHHJJIJJJJJJIJJJJIIIJJFGIJIIIJJJJIJJIJIHIJJJIHFHHHHHFFFFFED=;@CD>;ACCD@CACDDC?AAACCEEDBBC?_Mismatch_0_Sense_+_Library_PoolT
AATATGCTGACTCTGGCCTTTACGGGTCTTCTCACCTTGGCCGCTTTTCAGATTCTGTGGCAGCTTTTCTTTGTCTCTTTGGCCATTTTTGTTG
>Frequency_1_QualityScore_FFHHHHHJJJJJJJJIJJJJJJJJJJFHJJJJJJJJJJJJJJJJJJJJJJIHIJJJJHHHHHFBCFEEECEEC@C@CCCD@CACACCDEDB?CA_Mismatch_0_Sense_+_Library_PoolC
AATATGCTGACTCTGGCCTTTACGGGTCTTCTCACCTTGGCCGCTTTTCAGATTCTGTGGCAGCTTTTCTTTGTCTCTTTGGCCATTTTTGTTG
>Frequency_1_QualityScore_FFGHHHHJJJJJJJJJFGGIIJJJIDGIJJJIIIICHIJJIIJIGIEHJIJIJJJHHFFDDDDDCCCDD>BBCDDD?9AC<CDDDDDBDDDDDD_Mismatch_0_Sense_+_Library_PoolT
GGAGACTAAGACTAGGAATAATGGGTTTTGGTCTAATTTTAGAATAAGGCAGAAAAAACCAACTAAGGTGGAAAAGGATGGAAACCCAGATGTA
>Frequency_1_QualityScore_FFHHHHHJIJJJJJIGIJJJGGJHIFHHJBGGHFGIJGGGGEHIJJJAFH;BFFHGDB:=F@ECFGCHID@EFHAEHA@CDD?DDCEDECDDDD_Mismatch_0_Sense_+_Library_PoolT
CTTTTCAGATTCTGTGGCAGCTTTTCTTTGTCTCTTTGGCCATTTTTGTTGCTGCTCTCAAATATTCCTTAATTGCTACTATACTCCTCTTCAT
>Frequency_3_QualityScore_FFHHHHHIJJJJJJJJIJJGIIIIFIJJJJIIJIJJJJHIJJJJJHJIIIIJJJJJIJJJIJJIHHHHGEFFE@BDDDDDDDDDCCDDDDCC@B_Mismatch_0_Sense_+_Library_PoolC
GACCAGTACAGATTCGTTTGCTCGATTTGTTAGATCCAGACCCTCAGAATATGCTGACTCTGGCCTTTACGGGTCTTCTCACCTTGGCCGCTTT
>Frequency_3_QualityScore_EEHHHHGIJJJHIJJHHHGGIIJGIHIGHJJJJIHIGHJIIIIJIIJJJIJJGIHIHIHIGFH?DFHHA@ACFGFGGFDFEEFFFDCDEEECCD_Mismatch_0_Sense_+_Library_PoolC
TGGCAGCTTTTCTTTGTCTCTTTGGCCATTTTTGTTGCTGCTCTCAAATATTCCTTAATTGCTACTATACTCCTCTTCATAATTGTTACTCTGC
>Frequency_2_QualityScore_AEHGFGHIIIIIIIHIIIGIFHIFIIGIIIIEGIEEGIICEFGIIIIIIGGHHIIGIIIGIIIIIIFGIEGIGIIIGHGGFGEGEEEEEDCD@A_Mismatch_0_Sense_+_Library_PoolC
TTTTGTTGCTGCTCTCAAATATTCCTTAATTGCTACTATACTCCTCTTCATAATTGTTACTCTGCTTTAAGGATTTTTATTGAAACAACTTGTG
>Frequency_2_QualityScore_>EAGGHFIGFGIIIEFHIIECHIAACDEAEEEGGIECFIIIHEG=BC=EGGHE?EGIHCEGC@CCDDF9?=8>>@A9>?DCCACAA=A?BACAC_Mismatch_0_Sense_+_Library_PoolC
AGATTCTGTGGCAGCTTTTCTTTGTCTCTTTGGCCATTTTTGTTGCTGCTCTCAAATATTCCTTAATTGCTACTATACTCCTCTTCATAATTGT
>Frequency_2_QualityScore_EFGGHHHJIIIJIIJJIIIJJIIJIHIIIHHIIGGIIGIIIIIJJJIIIIHIIIIIIHGHGGHFFGGFFFGGGGGGGGGFBAECEDEDCDCECB_Mismatch_0_Sense_+_Library_PoolC
TTGTTGCTGCTCTCAAATATTCCTTAATTGCTACTATACTCCTCTTCATAATTGTTACTCTGCTTTAAGGATTTTTATTGAAACAACTTGTGTT
>Frequency_2_QualityScore_DCCFFFFFGEGCCGC?EHBCGG;EGABAAD7AC99BE:EFFGEGGGEGGGGGGCEGGGGGGGEEEEECGEGGG@CAE9CEED?A=CCCEACAB;_Mismatch_0_Sense_+_Library_PoolC
TGCTCTCAAATATTCCTTAATTGCTACTATACTCCTCTTCATAATTGTTACTCTGCTTTAAGGATTTTTATTGAAACAACTTGTGTTCATGGAA
>Frequency_2_QualityScore_FEHHGHHJJJEGIJJIJIJJJIIIIIIIIJIJIIIIIIJJJJJHICGIIIGIIIIIGGHHHFEEEEEECADCDDDEDCCDCD54?CCA?CC==?_Mismatch_0_Sense_+_Library_PoolC
GTTAGATCCAGACCCTCAGAATATGCTGACTCTGGCCTTTACGGGTCTTCTCACCTTGGCCGCTTTTCAGATTCTGTGGCAGCTTTTCTTTGTC
>Frequency_1_QualityScore_FFDFHFDEIIIIICACFH,<AHIIIIIIIIIEGIIFGGHIIIIIGIIDHHGCGGHIIIIIIIEEGGIIEGC@GEHGHHHG_Mismatch_1_Sense_+_Library_PoolC
TTCCTTAATTGCTACTATACTCCTCTTCATAATTGTTACTCTGCTTTAAGGATTTTTATTGAAACAACTTGTGTTCATAG
>Frequency_1_QualityScore_FFHHHGHJJGIIIIGHGHGIJJJJDDEHHIIHDGGHIGGJCBHDHGGIHJIIJJJGEHCGIIIEEB9?C>CEEEEDDDCCDCDDDDDDDDDCCC_Mismatch_0_Sense_+_Library_PoolC
ACAGATTCGTTTGCTCGATTTGTTAGATCCAGACCCTCAGAATATGCTGACTCTGGCCTTTACGGGTCTTCTCACCTTGGCCGCTTTTCAGATT
>Frequency_1_QualityScore_FFHHHHGIJJIIJJEHGHGGIJGGGICHIJJJJGHGIIJJJJJIIGIJJJJIJJJGIJIGIJHHEHGEH@DFFFEEDEEDEEEDCCDDDDDDDD_Mismatch_0_Sense_+_Library_PoolC
GGCAGCTTTTCTTTGTCTCTTTGGCCATTTTTGTTGCTGCTCTCAAATATTCCTTAATTGCTACTATACTCCTCTTCATAATTGTTACTCTGCT
>Frequency_1_QualityScore_FFHHHHHGJJJJJJJJJIJJIIIJIFHIJJGIIIIIJJJGIJJJJJEGCHGIJIJJJIIJJJJHHHHHHDDFFDABDDDDDDDDDDDDDDDDD>_Mismatch_0_Sense_+_Library_PoolC
GGACCAGTACAGATTCGTTTGCTCGATTTGTTAGATCCAGACCCTCAGAATATGCTGACTCTGGCCTTTACGGGTCTTCTCACCTTGGCCGCTT
>Frequency_1_QualityScore_FFFD>DBGGEAEAF<EEG,<3C?E>HHAFFDE?EHGHIHGIFIB>FFGGHAHGGGHGHCFHIHIIIIAD==@A.=CHFHH_Mismatch_2_Sense_+_Library_PoolC
TTCCTTAATTGCTACTATTCTCCTCTTCATAATTGTTACTCTGCTTTAAGGATTTTTATTGAAACAACTTGTGTTCATAG
>Frequency_1_QualityScore_DFFHHHFGIIIIEHIJIJIFDGGGIIIJJGIHGHGFHI<FDHIIJBHHJJJJGHFEHDFDDEECECDCDBC3>C;,:@C5:@C5>A@?@A>CC>_Mismatch_0_Sense_+_Library_PoolC
CCTCAGAATATGCTGACTCTGGCCTTTACGGGTCTTCTCACCTTGGCCGCTTTTCAGATTCTGTGGCAGCTTTTCTTTGTCTCTTTGGCCATTT
>Frequency_1_QualityScore_FFHHGHHJJJJJJJIJIIJJJJJJJJJJJJJJJJJIJJJIIIJJJJIJCHIJJJJIHHHHHHHFFFFFFEEEEEEDDDDDDDD8=CDDDDDDDD_Mismatch_0_Sense_+_Library_PoolC
CAGGATATAGGACCAGTACAGATTCGTTTGCTCGATTTGTTAGATCCAGACCCTCAGAATATGCTGACTCTGGCCTTTACGGGTCTTCTCACCT
>Frequency_1_QualityScore_FFHHHHHIJJJJJJJJJJJJGHHIAGHIIIIJJJIJIJIGIJJIJJIJGIIHJJJJJJIGIIGGHHGFFFEDDCCDDCDDDDDCABDDDDDDDD_Mismatch_0_Sense_+_Library_PoolC
GGAACTCGCTTTTCTCTGGGAAGGATGAAGATTTGCAGGATATAGGACCAGTACAGATTCGTTTGCTCGATTTGTTAGATCCAGACCCTCAGAA
>Frequency_1_QualityScore_FFHHHHHJJJGIJJJJHIJJJJCGIJJGICIGAHHIIJIIIIJJJJIIJBCHEHGJJJJJIJJJIJIHHEHHFHEFBB;BEEEDA>CEDCDDDD_Mismatch_0_Sense_+_Library_PoolC
CGCTTTTCAGATTCTGTGGCAGCTTTTCTTTGTCTCTTTGGCCATTTTTGTTGCTGCTCTCAAATATTCCTTAATTGCTACTATACTCCTCTTC
>Frequency_1_QualityScore_DFHHHHHGHGI@GHIIIIIIG@GB>FGG>BHI4B4BDFHG>A88)=CHIIFIIDGHGBFHHB)?CFCDDDDC@(;>C:(555>>C:,,,:CCCC_Mismatch_0_Sense_+_Library_PoolC
CCGCTTTTCAGATTCTGTGGCAGCTTTTCTTTGTCTCTTTGGCCATTTTTGTTGCTGCTCTCAAATATTCCTTAATTGCTACTATACTCCTCTT
>Frequency_1_QualityScore_FFHGHHHJJIJIJJJJJIJJJJIJJJIHIJIIJJJIIJIIIIJIGJJJGIIJJJIIJJHHGHHF?@DCECECCA>>CCC@A:9:@CACEDD:1<_Mismatch_0_Sense_+_Library_PoolC
GAATATGCTGACTCTGGCCTTTACGGGTCTTCTCACCTTGGCCGCTTTTCAGATTCTGTGGCAGCTTTTCTTTGTCTCTTTGGCCATTTTTGTT
>Frequency_1_QualityScore_FFHHHHHJJJJJIJJIHJIIJJHIJJJJJHHHHHFFFDEEEEEDDCDDDDCDDDDDCCDDDDDCDDDDDCCB@BB<@CDDDDDDA?CCCACCDD_Mismatch_0_Sense_+_Library_PoolC
AGACCGCGCAAGCTCGTCGCCGTAAACAATGGAGGAGCTTCAGAGAAAGAGCAAGGTAAGACTACCACTACGGAGACTAAGACTAGGAATAATG
>Frequency_1_QualityScore_DDFAAF?:<<<CAC<H<?CEEDE9G?CBE??CEF<FGBGDGD<F?BDDG<DAFEFIB=B=@FGEF7)=CCCE>ECBBB;B>A@BBC:;=29(5?_Mismatch_0_Sense_+_Library_PoolC
CTCCTCTTCATAATTGTTACTCTGCTTTAAGGATTTTTATTGAAACAACTTGTGTTCATGGAAGGTTTTGTTCTGCTCTCCTCTGTTTTGGTTT
>Frequency_1_QualityScore_FFHHFGHIIIIIHIIJIJJJJIJIIGHJIJJJJJIIJJIJGJJJIJIJJGHIJJJJIJIIJ=BCEFFFFDEEEECEDDDBDBDDCDACDDDEAC_Mismatch_0_Sense_+_Library_PoolC
TTCGTTTGCTCGATTTGTTAGATCCAGACCCTCAGAATATGCTGACTCTGGCCTTTACGGGTCTTCTCACCTTGGCCGCTTTTCAGATTCTGTG
>Frequency_1_QualityScore_FDHHGHHGHGIIJIJJJJJEHIIGJJIIIIIIJJIIIIGGGHGIEECFFFFEBCEECEDDDD?BD<AC>>CACDED>CCDDDDDDBCCDDDD:C_Mismatch_0_Sense_+_Library_PoolC
GTTTTGGTCTAATTTTAGAATAAGGCAGAAAAAACCAACTAAGGTGGAAAAGGATGGAAACCCAGATGTATTCTGGAACTCGCTTTTCTCTGGG
>Frequency_1_QualityScore_FFGHHHHJJIJJIJGIIIJJJIJJIJJJJJIJJIIJJJJEIJJJIJJIJJIJIJIJDHHGIIHHEHHHFFFFFFFEEEEEEDDDDDDD<;BB@C_Mismatch_0_Sense_+_Library_PoolC
AAGATTTGCAGGATATAGGACCAGTACAGATTCGTTTGCTCGATTTGTTAGATCCAGACCCTCAGAATATGCTGACTCTGGCCTTTACGGGTCT
>Frequency_1_QualityScore_FFHHHHHJJJJJJJJGIJJJGHHIIJJJJJDGIIJIJJIIJIGIIEIIIIIIIJIJGIJIJJJIGFFFFDEEECECDCCDDBDBDDDDDC:CDD_Mismatch_1_Sense_+_Library_PoolC
CAGATTCGTTTGCTCGATTTGTTAGATCCAGACCCTCAGAATATGCTGACTCTTGCCTTTACGGGTCTTCTCACCTTGGCCGCTTTTCAGATTC
>Frequency_1_QualityScore_FDFFDFHHIIIII@HIGIIHGHGHGHIIIGGIEIIFHGHIIIIGGIIIIIGGIIIIIIFHHHHIHGIIIIIGHHACDFFFC_Mismatch_1_Sense_+_Library_PoolC
TATACTCCTCTTCATAATTGTTACTCTGCTTTAAGGATTTTTATTGAAACAACTTGTGTTCATGGAAGGTTTTGTTCTGCA
>Frequency_1_QualityScore_FFHHHHHJJJJJJJJIJJJJJJJJJIJJJIJJJJJJJJJJIJJJJGIIIJIHIJJIHIJIJJJIJGHFHCGIIGG_Mismatch_0_Sense_+_Library_PoolC
AATTGCTACTATACTCCTCTTCATAATTGTTACTCTGCTTTAAGGATTTTTATTGAAACAACTTGTGTTCATGGA
>Frequency_1_QualityScore_FFHHHHHJIJJJJHC<ACHH,ACHHIIJJJJJJIJJJJJJJIJJJJJJJHIJJIJIJJIIJJJIHIGHICEGIGIJI_Mismatch_1_Sense_+_Library_PoolC
TATTCCTTAATTGCTACTATACTCCTCTTCATAATTGTTACTCTGCTTTAAGGATTTTTATTGAAACAACTTGTGAT
>Frequency_1_QualityScore_FFHHHGHJJJJJJIJIJGHIJIIJJGAHFDEHIBFGFHHHIIIIJJJIHIGHGIJJJJJJIJGIIJGEGFHHIIJIEGCFFFFFFFEFEEDDEE_Mismatch_0_Sense_+_Library_PoolC
TGCTGCTCTCAAATATTCCTTAATTGCTACTATACTCCTCTTCATAATTGTTACTCTGCTTTAAGGATTTTTATTGAAACAACTTGTGTTCATG
>Frequency_1_QualityScore_DEHHHFHIJJJJIIJIJI@GHIIIJJIJJIHHJIIIIIJJJIFIIIJJJHGIJIHE?AHHFFFFB;>CEACE>?3>>>@CED6<C9>C@@C_Mismatch_0_Sense_+_Library_PoolC
GACTCTGGCCTTTACGGGTCTTCTCACCTTGGCCGCTTTTCAGATTCTGTGGCAGCTTTTCTTTGTCTCTTTGGCCATTTTTGTTGCTGCT
>Frequency_1_QualityScore_FFHHHHHJHJJJJJJJJIJJHIJJJJJJJIJJJIJJJJGIJJJJJIIJJJJJIJJJJIJJJJJJGHHHHHHFFFFFEEEEEECDDBD=BDDDDD_Mismatch_0_Sense_+_Library_PoolC
TTTGCAGGATATAGGACCAGTACAGATTCGTTTGCTCGATTTGTTAGATCCAGACCCTCAGAATATGCTGACTCTGGCCTTTACGGGTCTTCTC
>Frequency_1_QualityScore_FFHHHHHIJIJJJJJJJJIJJJJJEIIJJJGAGHJJIIGIHJJIIIIGIIIIJJJJJIGGGHGFFEHFFFFFFEEEEECCC@DEDCDDCCCD@C_Mismatch_0_Sense_+_Library_PoolC
ACCTTGGCCGCTTTTCAGATTCTGTGGCAGCTTTTCTTTGTCTCTTTGGCCATTTTTGTTGCTGCTCTCAAATATTCCTTAATTGCTACTATAC
>Frequency_1_QualityScore_FFHHHHHJJJJJJJJJJIJIJJJHIJJJJDBFIJJIIJE?FDFBCHGGBHGGIIIJIGHEEEECEDEC;?BECAECEEE@CDDCDDDDDDECCC_Mismatch_0_Sense_+_Library_PoolC
CCTTGGCCGCTTTTCAGATTCTGTGGCAGCTTTTCTTTGTCTCTTTGGCCATTTTTGTTGCTGCTCTCAAATATTCCTTAATTGCTACTATACT
>Frequency_1_QualityScore_FFHGGHGJIIIJJJIJIIJJGGIJJJIJIJJJFIIIJIIJJIIJJIBCGEGDHHGIEHHHHGA?B?C>>;@CEBAC@ACCCCCCCCDCCCDFCA_Mismatch_0_Sense_+_Library_PoolC
CTTTACGGGTCTTCTCACCTTGGCCGCTTTTCAGATTCTGTGGCAGCTTTTCTTTGTCTCTTTGGCCATTTTTGTTGCTGCTCTCAAATATTCC
>Frequency_1_QualityScore_FFHHGGHJIJJGIJJFICGHHG9F<FCGGIEHGGCDGHGHHJJH@GHE=FGA:88=BEFHGCGFAAGEHH))=C>?ECE7?C>@);@_Mismatch_0_Sense_+_Library_PoolC
TTCAGATTCTGTGGCAGCTTTTCTTTGTCTCTTTGGCCATTTTTGTTGCTGCTCTCAAATATTCCTTAATTGCTACTATACTCCTCT
>Frequency_1_QualityScore_FFHHGHFIIIHIJHIIJIJJJHJIJJJJJJJJJJJJJJJGIIJHIIJJJJIIJIJJIJHIIJIJHHHHHFEFFFEEDDEDCDDDDDDDBDDBDD_Mismatch_0_Sense_+_Library_PoolC
GGAAACCCAGATGTATTCTGGAACTCGCTTTTCTCTGGGAAGGATGAAGATTTGCAGGATATAGGACCAGTACAGATTCGTTTGCTCGATTTGT
>Frequency_1_QualityScore_FFHHHHHJJJJJJJJEIIIJGGIJEDFHIIJJGIIIDGIJJJIHJAFGCDCHGF@GHGIJJGIDEHHEHCEDBEDFFACDCEEDDDDDECCDED_Mismatch_0_Sense_+_Library_PoolC
CAGATTCTGTGGCAGCTTTTCTTTGTCTCTTTGGCCATTTTTGTTGCTGCTCTCAAATATTCCTTAATTGCTACTATACTCCTCTTCATAATTG
>Frequency_1_QualityScore_FFHHHHHJJGIJJJJJIJIJJIIIGJIJJJHIJJIJFHGIJGGIHIIFHJIIJC@GG;DGGGHHEHFBDDDCEEACEEDDDDCDDCADDD>>@;_Mismatch_0_Sense_+_Library_PoolC
CTTCTCACCTTGGCCGCTTTTCAGATTCTGTGGCAGCTTTTCTTTGTCTCTTTGGCCATTTTTGTTGCTGCTCTCAAATATTCCTTAATTGCTA
>Frequency_1_QualityScore_FFHHHHHJJJJJJJJJJJJIIJJJIJJIJJJIJJJJJJIJJJGIIJJJJJIGHHJIJJJJJIJI=FHIJIHHHHHHFFDFFFEECCEDDD=BBB_Mismatch_0_Sense_+_Library_PoolC
TCCTCTTCATAATTGTTACTCTGCTTTAAGGATTTTTATTGAAACAACTTGTGTTCATGGAAGGTTTTGTTCTGCTCTCCTCTGTTTTGGTTTT
>Frequency_1_QualityScore_FFHCFHHJJJJJJIJJJJJJJIJJJJIJJJJJJJIJIJIJ=BHHGGGGIEAFGIEHIEG<CACEHHFBB@;@CCCDDA@5;@ACDF@C>A:@CD_Mismatch_0_Sense_+_Library_PoolC
GGGTCTTCTCACCTTGGCCGCTTTTCAGATTCTGTGGCAGCTTTTCTTTGTCTCTTTGGCCATTTTTGTTGCTGCTCTCAAATATTCCTTAATT
>Frequency_1_QualityScore_DFHFHGHIJFHJGIJIIJIJJIJJJJGIIJIJFIJIJGGHIJJIFGHGIIJJJHHFEEFDFDABDCDDDCCCDDEDDDDDD@ACDDACDCD@@C_Mismatch_0_Sense_+_Library_PoolC
TTAGATCCAGACCCTCAGAATATGCTGACTCTGGCCTTTACGGGTCTTCTCACCTTGGCCGCTTTTCAGATTCTGTGGCAGCTTTTCTTTGTCT
>Frequency_1_QualityScore_DDHGGHHJGEHGGGIJJJJJJJJJIIJJJJJIIJJJJJJJJGH?FHHIIGIIJGJGGJJJFGFDFFFEECEEDCACCBDD?:>CC>CDDCCCCD_Mismatch_0_Sense_+_Library_PoolC
TAGATCCAGACCCTCAGAATATGCTGACTCTGGCCTTTACGGGTCTTCTCACCTTGGCCGCTTTTCAGATTCTGTGGCAGCTTTTCTTTGTCTC
>Frequency_1_QualityScore_FFHHHHHJJJJJIJJJJJJJJJJJCHIJJJJIJIIJJJJJJJJIJJJJJGIIIHGIIGGIGGFHGFHGGDHIJHHHGHHFFFFFFFEEEEEEED_Mismatch_0_Sense_+_Library_PoolC
CAGCTTTTCTTTGTCTCTTTGGCCATTTTTGTTGCTGCTCTCAAATATTCCTTAATTGCTACTATACTCCTCTTCATAATTGTTACTCTGCTTT
>Frequency_1_QualityScore_FFHHHHHJJJJJJJJJJJJHIIJIIJGJIIIIJHIIIJHJIIFHIGIIHIJIIIJJIIHIJJJIGHHFBBCEEEEDDDDDDDDDDBDDDCDCDD_Mismatch_0_Sense_+_Library_PoolC
GTACAGATTCGTTTGCTCGATTTGTTAGATCCAGACCCTCAGAATATGCTGACTCTGGCCTTTACGGGTCTTCTCACCTTGGCCGCTTTTCAGA
>Frequency_1_QualityScore_DFHHHHGIJJJJIJJJJJJIJIEIGHIIIHIIHIIJJJIJJJJJJJJIIHHJJJJJJJJJJJJJIJDIIEHGIIHHFHEFFFFFECE>CCDDDD_Mismatch_0_Sense_+_Library_PoolC
GCTGCTCTCAAATATTCCTTAATTGCTACTATACTCCTCTTCATAATTGTTACTCTGCTTTAAGGATTTTTATTGAAACAACTTGTGTTCATGG
>Frequency_1_QualityScore_FFHHHHHJJJJJJJJJJJJJJJJJHJJJJJJJJJJJJJJJJJJJJJJJIJJIIIJJHIIIJJIJJJJJIHIJJIIGHGHHHHFFFFFFECEEEE_Mismatch_0_Sense_+_Library_PoolC
TTTGTCTCTTTGGCCATTTTTGTTGCTGCTCTCAAATATTCCTTAATTGCTACTATACTCCTCTTCATAATTGTTACTCTGCTTTAAGGATTTT
>Frequency_1_QualityScore_FFHHHHHJJJJJJJJJJJJJJEHHJJIIJIIJIJJGHJJJJJJIJIIJJJJJJJJJJJJJIJJJJJHHHFFDEEEEEEDDDDDDDDDDDDDDDD_Mismatch_0_Sense_+_Library_PoolC
CAGTACAGATTCGTTTGCTCGATTTGTTAGATCCAGACCCTCAGAATATGCTGACTCTGGCCTTTACGGGTCTTCTCACCTTGGCCGCTTTTCA
>Frequency_1_QualityScore_FFHHGHHJJJJIJJJJJIJJJJJJJHIJJJJJJIHHHHFFFEEEEEEECDDDDDDDDDDCDDDDDDDDDDDDDDDDDDDDDDDDCDDDDDDDCC_Mismatch_0_Sense_+_Library_PoolC
CAGAGACCGCGCAAGCTCGTCGCCGTAAACAATGGAGGAGCTTCAGAGAAAGAGCAAGGTAAGACTACCACTACGGAGACTAAGACTAGGAATA
>Frequency_1_QualityScore_FFHHHHHJIJGGFIICHHJJJIJJJJJJJJJJIIJJIJJJJJJJJJJJIJJJJJIJJJJJJIJJJJJJGFEHIJIJGH_Mismatch_0_Sense_+_Library_PoolC
CTTAATTGCTACTATACTCCTCTTCATAATTGTTACTCTGCTTTAAGGATTTTTATTGAAACAACTTGTGTTCATGGA
>Frequency_1_QualityScore_FFHHHGHJJJJJJJJJJJJJJIJJJIJHIJJJJCHIJJGIJJGFGIGIJJ>ECHDHHIJJGDHAEFCCFBECCEEEEEDADCCDDDD@CDCCCD_Mismatch_0_Sense_+_Library_PoolC
CTCACCTTGGCCGCTTTTCAGATTCTGTGGCAGCTTTTCTTTGTCTCTTTGGCCATTTTTGTTGCTGCTCTCAAATATTCCTTAATTGCTACTA
>Frequency_1_QualityScore_FFHHHHHJJGHGIIJIICHIGGIGHJJJJJJJFGIJJJHIIJJJJJJJIJJIJJJJJIIEFHCFDDDDDBDDDDDCDDDDDDDDDDDDDCCDD?_Mismatch_0_Sense_+_Library_PoolC
CCACTACGGAGACTAAGACTAGGAATAATGGGTTTTGGTCTAATTTTAGAATAAGGCAGAAAAAACCAACTAAGGTGGAAAAGGATGGAAACCC
>Frequency_1_QualityScore_DBFD?<D>BEHAEHG<BF@HA8AF39@11?@CDD*?C9BF?<BDAFFC*?@00?@@C@4)/=4B;FGH7=@>D==@DEEEEA?ADDCEEECC>C_Mismatch_1_Sense_+_Library_PoolC
TTTGTCTCTTTGGCCATTTTTGTTGCTGCTCTCAAATATTCCTTAATTGCTACTATACTGCTCTTCATAATTGTTACTCTGCTTTAAGGATTTT
>Frequency_1_QualityScore_FFDHHDHII9AGICBH?EGGHAFHIIIIIIIIIIHGIGGIGHIIIIIIIIGEHIEHGIIIIHGI<CGHGGFIHIGGHHHGHEEC@BD;ACA@AC_Mismatch_1_Sense_+_Library_PoolC
CTATTCCTTAATTGCTACTATACTCCTCTTCATAATTGTTACTCTGCTTTAAGGATTTTTATTGAAACAACTTGTGTTCATGGAAGGTTTTGTT
>Frequency_1_QualityScore_FFHGHGHJJIJIJIIIHJHJJFHIJJIJJJJJJJJJJJJJGGIJJJJJJIJJIJJJJJGGHIHGHHGHFDEBEEEEEEEEDDCDDDDDDDCABD_Mismatch_0_Sense_+_Library_PoolC
TGGAAACCCAGATGTATTCTGGAACTCGCTTTTCTCTGGGAAGGATGAAGATTTGCAGGATATAGGACCAGTACAGATTCGTTTGCTCGATTTG
>Frequency_1_QualityScore_DFHFHHHIGE=FHJJGHGAFHIIIJJIHIJIJBHIIJJJIJJIGFIJFGEE@DCGFFHHFFFEECCCCE?=BBBAA@DADDDEDC>?:@?<<A<_Mismatch_0_Sense_+_Library_PoolC
AATAATGGGTTTTGGTCTAATTTTAGAATAAGGCAGAAAAAACCAACTAAGGTGGAAAAGGATGGAAACCCAGATGTATTCTGGAACTCGCTTT
>Frequency_1_QualityScore_DDHFDHBFHIECBEGHIGHGIIB9?@<1:??CFH>;DHIIH>FGGBF2??B@B@F@BFFCFCF4@GHBH@E;?A??7?EC;@)?7(6@CC@@CC_Mismatch_0_Sense_+_Library_PoolC
TTCAGATTCTGTGGCAGCTTTTCTTTGTCTCTTTGGCCATTTTTGTTGCTGCTCTCAAATATTCCTTAATTGCTACTATACTCCTCTTCATAAT
>Frequency_1_QualityScore_DDFFAHHIIGE>BFGGHIEHD@>AFDB<CDGGGEGCGHIHGGEBA@AFGIH@@ADEH<C;?<BCC@CCCA>AACCA>>?AC?<>::@_Mismatch_0_Sense_+_Library_PoolC
GTTAGATCCAGACCCTCAGAATATGCTGACTCTGGCCTTTACGGGTCTTCTCACCTTGGCCGCTTTTCAGATTCTGTGGCAGCTTTT
>Frequency_1_QualityScore_FFHHHHHJJJJJJIJJIJJJIGJJJJJJJJJHIJJJJJGIJJJGIJJJJEHIJIIJJGIJIIIGJIJGHCCHHHGHHFFFDF@CEECECDEDDC_Mismatch_1_Sense_+_Library_PoolC
GAGCTTTTCTTTGTCTCTTTGGCCATTTTTGTTGCTGCTCTCAAATATTCCTTAATTGCTACTATACTCCTCTTCATAATTGTTACTCTGCTTT
>Frequency_1_QualityScore_FFHHHFDGHJJGHIIIIGIJJHIIIJIIHIIJIIJJIJJIJIIJIIGIJAGGGICECCEEEEFFEEEDDA?CDDDDDDEEDCDDDDDDBDDCDC_Mismatch_0_Sense_+_Library_PoolC
AATGGGTTTTGGTCTAATTTTAGAATAAGGCAGAAAAAACCAACTAAGGTGGAAAAGGATGGAAACCCAGATGTATTCTGGAACTCGCTTTTCT
>Frequency_1_QualityScore_FFHHHHHJJJJJJJJJJJJJJJJIIJIIJJJHIIJJJJJJJJJJJJJJHIIJJJJJJJJIJJJJEHIJJHHJJJJHHHHHFFFFDCEDED_Mismatch_0_Sense_+_Library_PoolC
CTGCTCTCAAATATTCCTTAATTGCTACTATACTCCTCTTCATAATTGTTACTCTGCTTTAAGGATTTTTATTGAAACAACTTGTGTTCA
>Frequency_1_QualityScore_DDFDCDDF92<C<C?FF@<E4<?F9C?EFE*?EE9C>D?<*??<:<DFF><@8?D8BBFFFEFEB:=FAAC>=@DFE=AEEF:7;@;?ACB>A3_Mismatch_0_Sense_+_Library_PoolC
TTTGTTGCTGCTCTCAAATATTCCTTAATTGCTACTATACTCCTCTTCATAATTGTTACTCTGCTTTAAGGATTTTTATTGAAACAACTTGTGT
>Frequency_1_QualityScore_FFHGFDFIIGIIJIIJJJIIGIJGIJJGFFGIJIBGIJJJJJJIJJIB;BFHIJ<DHIBDHI=EHHGHFFDFFDDECEECCDDDC<>C?CDCC>_Mismatch_0_Sense_+_Library_PoolC
AGGATGAAGATTTGCAGGATATAGGACCAGTACAGATTCGTTTGCTCGATTTGTTAGATCCAGACCCTCAGAATATGCTGACTCTGGCCTTTAC
>Frequency_1_QualityScore_FFHHHHHJJJJJJJJJJJJJJJJJJJEIJJJJIIJJJJEGHIJGGIHAFHIGGHI:DEG@CHHHHDDF;A@>@CCC>;@CDCDD>CAC5>CD::_Mismatch_0_Sense_+_Library_PoolC
GTCTTCTCACCTTGGCCGCTTTTCAGATTCTGTGGCAGCTTTTCTTTGTCTCTTTGGCCATTTTTGTTGCTGCTCTCAAATATTCCTTAATTGC
>Frequency_1_QualityScore_DD7;C>DF@<FBACH:<F3CCAC>@AGG>C?DHGE<0?FG9D3BFGEB?0=)8).).@@@=DAHIB@@A_Mismatch_1_Sense_+_Library_PoolC
GCTTTTCAGATTCTGTGGCAGCTTTTCTTTGTCTCTTTGGCCATTTTTGTTTCTGCTCTCAAATATTCC
>Frequency_1_QualityScore_D?CDDHDGID?BE?GBFCHDEA@99?CFHGG@HCDDBGHDHCBFBGHHGGE=F@FDDHG@DHHCHB>99=>CCCCCACCCCCCBCB_Mismatch_0_Sense_+_Library_PoolC
ATTTGTTAGATCCAGACCCTCAGAATATGCTGACTCTGGCCTTTACGGGTCTTCTCACCTTGGCCGCTTTTCAGATTCTGTGGCAG
>Frequency_1_QualityScore_:DFFFFFIII2CGFGIGIFCFEIIIIIIIIIIIIIIIIIIA>AEECEFEEADB3?D@CC@A@BBBBBBAA?BBBB<A@ADBDDEB>ABBBBB@B_Mismatch_0_Sense_+_Library_PoolC
GAATAATGGGTTTTGGTCTAATTTTAGAATAAGGCAGAAAAAACCAACTAAGGTGGAAAAGGATGGAAACCCAGATGTATTCTGGAACTCGCTT
>Frequency_1_QualityScore_FFHHHHHJJJJJJIJJJJJJJJJJJGIJJJGHJJJIHIIJJIJJIIJJJJJJIJJJIJJIJJJJJJJHHFEHFFFEFDD<@DCDDDDDDDDCCC_Mismatch_1_Sense_+_Library_PoolC
ATATAGGACCAGTACAGATTCGTTTGCTCGATTTGTTAGATCCAGACCCTCAGAATATTCTGACTCTGGCCTTTACGGGTCTTCTCACCTTGGC
>Frequency_1_QualityScore_FFHGHGHIIJJJJJJJIJJJJJJJJIII@GIIJIJIIJJJF@GIJIIIEIIIEIIJIJFAEEFFFBDEE>>CCC;>(;>A@@(5:>:A3>C_Mismatch_0_Sense_+_Library_PoolC
AGAATATGCTGACTCTGGCCTTTACGGGTCTTCTCACCTTGGCCGCTTTTCAGATTCTGTGGCAGCTTTTCTTTGTCTCTTTGGCCATTTT
>Frequency_1_QualityScore_FFHHGDDHIGEEGEE?DFAEGBCHHIIIIEHIIIGADEHGGGBGG<F?AGHEII:CGGGGDGABBBACCCCECCACC:;@CB?B?::@@CC3@A_Mismatch_0_Sense_+_Library_PoolC
TTGTTAGATCCAGACCCTCAGAATATGCTGACTCTGGCCTTTACGGGTCTTCTCACCTTGGCCGCTTTTCAGATTCTGTGGCAGCTTTTCTTTG
>Frequency_1_QualityScore_FFHHHHHJJJJJJJJJJJJIJJJJJIFGIJIJJJJIIJJJJJIIIEHIJ4CGIJJJJHIJIIIJIIHHFCDFFFF<CEDC;ACDDCDCD>CBDD_Mismatch_0_Sense_+_Library_PoolC
TATTCTGGAACTCGCTTTTCTCTGGGAAGGATGAAGATTTGCAGGATATAGGACCAGTACAGATTCGTTTGCTCGATTTGTTAGATCCAGACCC
>Frequency_1_QualityScore_FFHHHHHJJIJJJIJJJJJJIJJIJIJJJJJJJJJIJJJJJJJGGIIJJJJJJJJJJCHHHHHFFFFECCEEEDDDDDDDDCDDDDDDDDDD@D_Mismatch_0_Sense_+_Library_PoolC
GAAGATTTGCAGGATATAGGACCAGTACAGATTCGTTTGCTCGATTTGTTAGATCCAGACCCTCAGAATATGCTGACTCTGGCCTTTACGGGTC
>Frequency_1_QualityScore_DFGFFBHAFGIIIFIEIIIIIIFIHHFHIGCGIIIDEGHGIIF>HIH@<FH:DFGF><CGFB=FFEAHIE>EGG>AEEECCCDDDFCD@>AA>C_Mismatch_0_Sense_+_Library_PoolC
TCTTTGTCTCTTTGGCCATTTTTGTTGCTGCTCTCAAATATTCCTTAATTGCTACTATACTCCTCTTCATAATTGTTACTCTGCTTTAAGGATT
>Frequency_1_QualityScore_DDDFHHFIJJJIIJIJJIJIJGIIIIJJJJJIJBIIJJDEHIIIGHJJJEHDHHGHFFFDEDECEEEEEEDDDDD15>CCC>:A35>A@:@C>?_Mismatch_0_Sense_+_Library_PoolC
CCAGACCCTCAGAATATGCTGACTCTGGCCTTTACGGGTCTTCTCACCTTGGCCGCTTTTCAGATTCTGTGGCAGCTTTTCTTTGTCTCTTTGG
>Frequency_1_QualityScore_DFHHHHHJJJJJJJIJJJJJJJJIIIJJJJJJJIJIJJJJJJJJIJJJJJIIJIIJJIJJJJJIJJJIIIEHFHHHFFF_Mismatch_1_Sense_+_Library_PoolC
CCTTAATTGCTACTATACTGCTCTTCATAATTGTTACTCTGCTTTAAGGATTTTTATTGAAAAAACTTGTGTTCAGGGA
>Frequency_1_QualityScore_FFHHHHHJIJJJJJJJJJJJJIIJJHIIJJJIJJJJJJJJIJJJJJJJJJJJJJJJJJIJJJJJJHHHHBEFFFEDEEEDDCD>CDDDCDDDCD_Mismatch_0_Sense_+_Library_PoolC
TGGAACTCGCTTTTCTCTGGGAAGGATGAAGATTTGCAGGATATAGGACCAGTACAGATTCTTTGCTCGATTTGTTAGATCCAGACCCTCAGAA
>Frequency_1_QualityScore_FFHHHHHJJJJJJJJJIJJJJJJJJJJJJJHIJJJJJJIJJJJJJJJJJJJJJJJJIIJJIJJCGGAEDEGHHHHED_Mismatch_1_Sense_+_Library_PoolC
TAATTGCTACTATACTGCTCTTCATAATTGTTACTCTGCTTTAAGGATTTTTATTGAAAAAACTTGTGTTCAGGGTA
>Frequency_1_QualityScore_FFHHHHHJIIJJIIIIJJIGJJGIIIIJEFEHIGIJJJJGIJGGIJIJIGHGHHGHJIGGGGDHEIGHIHHHHHHHHFFFFFCEEEEDDBBBDC_Mismatch_0_Sense_+_Library_PoolC
CTCTTCATAATTGTTACTCTGCTTTAAGGATTTTTATTGAAACAACTTGTGTTCATGGAAGGTTTTGTTCTGCTCTCCTCTGTTTTGGTTTTCT
>Frequency_1_QualityScore_FFHFHHHJJIHHGIGGGIGECDEBHI4CFHGIIIJJGBGCHIC?BFGEEGIHIIG4BCG@.8@8@AHHJIFGIHHHHHFFFF@DFED3;;AEDD_Mismatch_0_Sense_+_Library_PoolC
CTGTGGCAGCTTTTCTTTGTCTCTTTGGCCATTTTTGTTGCTGCTCTCAAATATTCCTTAATTCTACTATACTCCTCTTCATAATTGTTACTCT
>Frequency_1_QualityScore_FFHHHHHJJJJJIIIIDIIIECHIJGIIJJJJJIIJJJHJJJIIDIIJJIIIJJJJJIJJIJJIJJJIJHHJJJGIGIHGFFDDEDEACDCDDD_Mismatch_2_Sense_+_Library_PoolC
GCTGCTCTCAAATATTCCTTAATTTCTACTATACTGCTCTTCATAATTGTTACTCTGCTTTAAGGATTTTTATTGAAAAAACTTGTGTTCAGGG
>Frequency_1_QualityScore_FFHHHHHJJJJJJJJJJJJJJJJJJJJJJJIJJJJJJIIJJJJJJJJJJJJGJIJJIIJJGHJGIJJIJHGHHHHGGFFD_Mismatch_1_Sense_+_Library_PoolC
TCCTTAATTGCTACTATACTGCTCTTCATAATTGTTACTCTGCTTTAAGGATTTTTATTGAAAAAACTTGTGTTCAGGGA
