# Supplementary material for: Differential Gene Expression Reveals Candidate Genes for Drought Stress Response in Abies alba (Pinaceae)
Source: PLoS One. 2015 Apr 29;10(4):e0124564. doi: 10.1371/journal.pone.0124564 (PMC4414588; doi:10.1371/journal.pone.0124564)
Supplement: S2 File — (GZ) [file pone.0124564.s002.gz › comp20574_c0_seq1.fa]

>comp20574_c0_seq1 len=738 path=[1:0-737]
GGACAGAGTGGTTGTTCTCGCATTCACATCTACGGATCTCTACGGTCCACCTTCCCCTTCTCTTTCTCTTGGCAATTTGTCATTCCACCGTTTGCTTGATCTTTCCGATTATGGGGCGGTGCCCAGAGTGACTTCAACAAGAACAGCAAGAAGATCGTGGAACTCTGAGCGATACGCCGAGTCGCTCATGTCTTCCACGATATCTTGAACAAGAGGGCAGAGCTTAAGCGAGGGGAGAAATGAAAAAAAGTTGAGAGAAGGGGAAATGGGGTCGTGTAGATCCATAGCTGTGAATTTGAGGGCAACCACTGATCACATGTTCATTCCATGACGGTTGTTGTGGGTAACGCCACTCCAGCTGCACAAGTAGACGGCCAGACTCCAACCAGTCATGGACTGCTTTAAGGATCAGTGGTGACGAAGGCACTGATCGCCAACAGAGGTTGCTGATATCGTGATATGAGAGAGTGAGGGAAAAAGAAAAGAAAGAAAAGAAAAGAGAGACTGACATTTTGTTGCCAAAAACATTACCTGGTAATATGCCAAAGAAAAAATGTGTCTGGTTTGTTCCAGGTGGGGAAGTTTCAATTCCACTACATGATCAAACAACAACTGTTTAGAAACAAAAATGTTTGCAAAGTCGGACCGAGTTACTTGATAATAAAATTATCTTTGACGTTATTTTGAGTTCATGATAATAATATGTTTATCTTAAAGTTATCTTAGTTCTGTTTCTAC

>Frequency_152_QualityScore_FFHHGHHJJIJIIIIIIHIIGHIHIIIIIIIIIIIIIIIIIIGHIHHHGGGGGFFFFEDEDEEDDCDDA=BCCCCCCCCDDDCDDCCCCCCCCB_Mismatch_0_Sense_+_Library_PoolT
CGCCACTCCAGCTGCACAAGTAGACGGCCAGACTCCAACCAGTCATGGACTGCTTTAAGGATCAGTGGTGACGAAGGCACTGATCGCCAACAGA
>Frequency_9_QualityScore_FFGGFGHIHIIIIIIGIGIIHGHHHIIIHHIHIHIGHIIIIIGHHHHIGGHGGFFFEEEEEEEDDBBC@;?BCCABBCBCDCCDDBABCBBACB_Mismatch_0_Sense_+_Library_PoolC
CGCCACTCCAGCTGCACAAGTAGACGGCCAGACTCCAACCAGTCATGGACTGCTTTAAGGATCAGTGGTGACGAAGGCACTGATCGCCAACAGA
>Frequency_80_QualityScore_FFGCFHHIIJIIIJIIIIIJIHIHIIHIIIIIIIIIIIIIIIIHHHHHFFFFFFEEEEEEDDDDBDDDDCDDDDBBDDDCCCCCDDDDDDDCCC_Mismatch_0_Sense_+_Library_PoolT
GGGTAACGCCACTCCAGCTGCACAAGTAGACGGCCAGACTCCAACCAGTCATGGACTGCTTTAAGGATCAGTGGTGACGAAGGCACTGATCGCC
>Frequency_5_QualityScore_FFHAEGGHIJIJIJJIJJJJHHIIIIGHIIJJHIIHGGHHHHGHHGEEEFFFFFEEEDDEDDCDDDDDDCDCCCCCDDCBCCCCCCCDCCDC@A_Mismatch_0_Sense_+_Library_PoolC
GGGTAACGCCACTCCAGCTGCACAAGTAGACGGCCAGACTCCAACCAGTCATGGACTGCTTTAAGGATCAGTGGTGACGAAGGCACTGATCGCC
>Frequency_67_QualityScore_EFHGHHHIIIJJIIIIHIHHIIHHIIBFHIIIIIIIIIIIIIIIIIHHIGGHGGGFDDDDDCDCDDDCCABBCCDDDCDCCDDCCCCACCCCCC_Mismatch_0_Sense_+_Library_PoolT
GTTCATTCCATGACGGTTGTTGTGGGTAACGCCACTCCAGCTGCACAAGTAGACGGCCAGACTCCAACCAGTCATGGACTGCTTTAAGGATCAG
>Frequency_9_QualityScore_FFHHHHHJJJJJIJJJHIHIIIGHIJCGHIJJJJJJJJIJIJJJIIIIIGHHHGGFEDDDDDDDDDDDDACDDCDDDCCDDDCDDCCCDCDDCD_Mismatch_0_Sense_+_Library_PoolC
GTTCATTCCATGACGGTTGTTGTGGGTAACGCCACTCCAGCTGCACAAGTAGACGGCCAGACTCCAACCAGTCATGGACTGCTTTAAGGATCAG
>Frequency_47_QualityScore_FEHHHCFHIIIJHIIIJIJJIIIHIHIIGIIIJIIIIIIIIIIIIIIHHGFGFFFFEEEDEDDDDCBCCBCCDCCDBBCDDCCDDDCDDDDDCB_Mismatch_0_Sense_+_Library_PoolT
GTGGGTAACGCCACTCCAGCTGCACAAGTAGACGGCCAGACTCCAACCAGTCATGGACTGCTTTAAGGATCAGTGGTGACGAAGGCACTGATCG
>Frequency_4_QualityScore_DEHHHCFFIHGIGHIIEGIIFHIGIAGIEEHGFDHHHEHHHIIIHHIIGGCDEEDEBCDCDEECCDCCDABCCACB@@CDB=@BBBCCDCC?BA_Mismatch_0_Sense_+_Library_PoolC
GTGGGTAACGCCACTCCAGCTGCACAAGTAGACGGCCAGACTCCAACCAGTCATGGACTGCTTTAAGGATCAGTGGTGACGAAGGCACTGATCG
>Frequency_42_QualityScore_FFHGHGGIIIJEGHIHIIHIIIJIIIIIIIJIIIGIIIIIIHIIIHHHGGGFFEEDCDDEDDCDCCDDCBCCACCCCCCCCCAACDDBCCCCCC_Mismatch_0_Sense_+_Library_PoolT
GTTGTTGTGGGTAACGCCACTCCAGCTGCACAAGTAGACGGCCAGACTCCAACCAGTCATGGACTGCTTTAAGGATCAGTGGTGACGAAGGCAC
>Frequency_1_QualityScore_FAHHHHHJJJJEHHJJJJJJJJJIJJJJJJJJJJJJJJJJIJIHHHGFFFFFEDDDDDDEDDDDDDDDDCCDDDDDDBD@CCABDDDDDDDDDD_Mismatch_0_Sense_+_Library_PoolC
GTTGTTGTGGGTAACGCCACTCCAGCTGCACAAGTAGACGGCCAGACTCCAACCAGTCATGGACTGCTTTAAGGATCAGTGGTGACGAAGGCAC
>Frequency_36_QualityScore_FFDGHHGJJIJIJJIIJJJIHIHIIGIIIIJIIIIIIIIJIIIIIHHGHGGGFFFFEEDEDEDBCDDDDBCCDBBDDDDCDDDCDDDDDDCCCC_Mismatch_0_Sense_+_Library_PoolT
GGTAACGCCACTCCAGCTGCACAAGTAGACGGCCAGACTCCAACCAGTCATGGACTGCTTTAAGGATCAGTGGTGACGAAGGCACTGATCGCCA
>Frequency_5_QualityScore_DFAFGGHJJFIIIJJIJJJIIIHIIHIIIJIJIJJJGHIIIIIIIHGFGGFFFEEEDDDDDDCCCDDDDCDDDBBDDDCCDDDDCDDDDDCABC_Mismatch_0_Sense_+_Library_PoolC
GGTAACGCCACTCCAGCTGCACAAGTAGACGGCCAGACTCCAACCAGTCATGGACTGCTTTAAGGATCAGTGGTGACGAAGGCACTGATCGCCA
>Frequency_36_QualityScore_FEHGGGHJEGHIIJJHIIIJIIJIIIIJIIIHHIIIIIHIIIIIIIIHHGGFFCEEEEEDEDDDDDDDCCCDCDCDDDDBBCDCCCCCCCCDDC_Mismatch_0_Sense_+_Library_PoolT
GTTGTGGGTAACGCCACTCCAGCTGCACAAGTAGACGGCCAGACTCCAACCAGTCATGGACTGCTTTAAGGATCAGTGGTGACGAAGGCACTGA
>Frequency_2_QualityScore_FFHHHHHJEGIJJFIIJIJJJIJIJIJJIJJGIJIIJIJJIIIIHHGGGGEEEEECEEEDEDDDDDDDDDCDCCDDCCCABDCCDDDDCDDDDC_Mismatch_0_Sense_+_Library_PoolC
GTTGTGGGTAACGCCACTCCAGCTGCACAAGTAGACGGCCAGACTCCAACCAGTCATGGACTGCTTTAAGGATCAGTGGTGACGAAGGCACTGA
>Frequency_34_QualityScore_EFGGGGGIHIIICGHIHIIGIHIIHIIIIIIJIIIHIIIIIIIIHHGGFFFEEDDDDCDDDDCCCDCDCCCCCBCCCDCCCCCABCCCCBCCCC_Mismatch_0_Sense_+_Library_PoolT
GGTTGTTGTGGGTAACGCCACTCCAGCTGCACAAGTAGACGGCCAGACTCCAACCAGTCATGGACTGCTTTAAGGATCAGTGGTGACGAAGGCA
>Frequency_2_QualityScore_CCGFGGGIAGHIDEGGIII?GIIGGGFGGGIGCEEDEC@EGEFGGGEEEGGEECCB?:AACAC?CCC?<?C6?BBCCCBCABC:??B?ACA;AA_Mismatch_0_Sense_+_Library_PoolC
GGTTGTTGTGGGTAACGCCACTCCAGCTGCACAAGTAGACGGCCAGACTCCAACCAGTCATGGACTGCTTTAAGGATCAGTGGTGACGAAGGCA
>Frequency_34_QualityScore_FFHHGHGIIIIIIIIHIHIHIIIHIIHIHIIJJJHIIIJIIIIIHIIHIIIGHIDFGGGFDEDDDDDDDCDCCCCCDCDCCC?ACCDDCCDEDC_Mismatch_0_Sense_+_Library_PoolT
CACAAGTAGACGGCCAGACTCCAACCAGTCATGGACTGCTTTAAGGATCAGTGGTGACGAAGGCACTGATCGCCAACAGAGGTTGCTGATATCG
>Frequency_3_QualityScore_FEHHHHGIIJJJJJJHIIIIIJJIIIHHHHIHHJIIJJJIIIHDDGCGHFHEFGFGEGGFEEBCCCEDCBABBAB=@C??;>@A>ABC:ACDDC_Mismatch_0_Sense_+_Library_PoolC
CACAAGTAGACGGCCAGACTCCAACCAGTCATGGACTGCTTTAAGGATCAGTGGTGACGAAGGCACTGATCGCCAACAGAGGTTGCTGATATCG
>Frequency_32_QualityScore_EFHHHFHIIIIGHIICFHHHHIFHHIIIIIIIIIIHIHGHHHHHHGFFEEDEEDDDDCCCBCCDCCCCCABCCCCCABCCCCCCBC@ABCCABC_Mismatch_0_Sense_+_Library_PoolT
GACGGTTGTTGTGGGTAACGCCACTCCAGCTGCACAAGTAGACGGCCAGACTCCAACCAGTCATGGACTGCTTTAAGGATCAGTGGTGACGAAG
>Frequency_1_QualityScore_?DAD68CD@EF31CF:C@?1?6@@9?D?8;??))8486>;)8)\@EB9=@B;A36;?81=:A3>3>(>A9ACCCC>@CAC?B@>ACA<@@B<<?_Mismatch_0_Sense_+_Library_PoolC
GACGGTTGTTGTGGGTAACGCCACTCCAGCTGCACAAGTAGACGGCCAGACTCCAACCAGTCATGGACTGCTTTAAGGATCAGTGGTGACGAAG
>Frequency_32_QualityScore_FFHHHHHJJJHIIJJJGIIJJJJJJIHIIIIJJHIJGHHIIIIJIIIJJJJJJIIIIGGFFDEEBCDEDCCDDEDDCCCDDEDDDBCAB=ACCC_Mismatch_0_Sense_+_Library_PoolT
CTCCAACCAGTCATGGACTGCTTTAAGGATCAGTGGTGACGAAGGCACTGATCGCCAACAGAGGTTGCTGATATCGTGATATGAGAGAGTGAGG
>Frequency_4_QualityScore_EEGGFHFIGHFGGGECCFHIGHIIGIGFAGGGIEEH@FFGGIGGH@EFHGGEGDFFFGFFEBB>:>BDCAB>BDAB=ABCDDCABBC@<5=?B?_Mismatch_0_Sense_+_Library_PoolC
CTCCAACCAGTCATGGACTGCTTTAAGGATCAGTGGTGACGAAGGCACTGATCGCCAACAGAGGTTGCTGATATCGTGATATGAGAGAGTGAGG
>Frequency_31_QualityScore_FEHGGGGIIIIIIIIIJIIIIIIIIIGHIHIIIIIIDFHIHIIIIIIIIIIIIHGGFFFDEEEECCBCCBCCDCCDDCCBCCCCDCCCDDCCCC_Mismatch_0_Sense_+_Library_PoolT
CTGATCACATGTTCATTCCATGACGGTTGTTGTGGGTAACGCCACTCCAGCTGCACAAGTAGACGGCCAGACTCCAACCAGTCATGGACTGCTT
>Frequency_3_QualityScore_EEDCFGHIIJJIHIFGFIIIIIIGIIHHIHIIHGHHCGHIGGIHGIIHHHIGHFEGFGFCCD>C@CBB@BCCCDDDDDC@BBCBC?BBBBCDCC_Mismatch_0_Sense_+_Library_PoolC
CTGATCACATGTTCATTCCATGACGGTTGTTGTGGGTAACGCCACTCCAGCTGCACAAGTAGACGGCCAGACTCCAACCAGTCATGGACTGCTT
>Frequency_29_QualityScore_FFHGGHHJIIIIIIIGHHHHHGIHGIIIIIIFHIHIIIHIHEGGHHHHIIIIIIHHHHFFGFEECDBDCDABCDDCCDEDCBBBCCDCCCBC@B_Mismatch_0_Sense_+_Library_PoolT
CCAGACTCCAACCAGTCATGGACTGCTTTAAGGATCAGTGGTGACGAAGGCACTGATCGCCAACAGAGGTTGCTGATATCGTGATATGAGAGAG
>Frequency_3_QualityScore_EEHHFHGJJJHJJJIIIHIIIHIJHFIIJJIIIIIIIJIHJGFEHHHFHIIHIIHHHHGGGEBCBCBCCB?CCDDCDBCCC@BBCBCDDDCBBA_Mismatch_0_Sense_+_Library_PoolC
CCAGACTCCAACCAGTCATGGACTGCTTTAAGGATCAGTGGTGACGAAGGCACTGATCGCCAACAGAGGTTGCTGATATCGTGATATGAGAGAG
>Frequency_28_QualityScore_EFGGHGHJIIIJIJHIHIIHIHHHIJHIIIJJIIIIIIIIIHIIIHIGHHIIHHHGFEFFFFEEDEEBBCCCCCCCCCDDDCDDBCCCCCCCCC_Mismatch_0_Sense_+_Library_PoolT
GCCACTCCAGCTGCACAAGTAGACGGCCAGACTCCAACCAGTCATGGACTGCTTTAAGGATCAGTGGTGACGAAGGCACTGATCGCCAACAGAG
>Frequency_2_QualityScore_FFHGHGHJIJJJJJHIJJIGIIGIJJIJIIJJJJJJJJJHJHIIIJIJIJIIIHHHGGGFFFEECCC?ACCCCACCCDDCDCBCBDDBCDDBCD_Mismatch_0_Sense_+_Library_PoolC
GCCACTCCAGCTGCACAAGTAGACGGCCAGACTCCAACCAGTCATGGACTGCTTTAAGGATCAGTGGTGACGAAGGCACTGATCGCCAACAGAG
>Frequency_28_QualityScore_FCFGHHHJIIIIIHIIIJIIIIHIIIJIIIIIIIJJJJJIIIIIIHHIHIIHHHHCEFGFEEEDDDDDDBCDDDDCCCCCDCDCCCCCCCCCCD_Mismatch_0_Sense_+_Library_PoolT
GTGAATTTGAGGGCAACCACTGATCACATGTTCATTCCATGACGGTTGTTGTGGGTAACGCCACTCCAGCTGCACAAGTAGACGGCCAGACTCC
>Frequency_2_QualityScore_FCGHHHHJJJJJIJJIJJIJIJHIIJJIIJJJJJJJJJJJIIJJJIIJIIHIIIICGIIHGFEDDEECECDDDCCCDDBCDDDDCDDDDBDDDD_Mismatch_0_Sense_+_Library_PoolC
GTGAATTTGAGGGCAACCACTGATCACATGTTCATTCCATGACGGTTGTTGTGGGTAACGCCACTCCAGCTGCACAAGTAGACGGCCAGACTCC
>Frequency_24_QualityScore_EFGHGGGIIFHHIIIIGHIEGHIHHIIIIIIIIIIIHHIIIIHIFHGDGHHHIGHGGGFCECEEEEDEC@AB=ABCCCA_Mismatch_0_Sense_+_Library_PoolT
CTGCTTTAAGGATCAGTGGTGACGAAGGCACTGATCGCCAACAGAGGTTGCTGATATCGTGATATGAGAGAGTGAGGGA
>Frequency_1_QualityScore_FFGHHHHJJJJJJIJIHIJHHJJJJJJJJJJJJJJJJIHJJJJJJJDIJJJJJIJJIHHHHFFFFFDFCCCAACCDDDD_Mismatch_0_Sense_+_Library_PoolC
CTGCTTTAAGGATCAGTGGTGACGAAGGCACTGATCGCCAACAGAGGTTGCTGATATCGTGATATGAGAGAGTGAGGGA
>Frequency_23_QualityScore_FEGGGGGGHIIIIIJIIHHHIIHIGHHEGIIIIIIIHHIIIIHIHHIIIIIIFGHDFFGGFEEDEEDBCCCDDDDCCCAB;ABCCDA_Mismatch_0_Sense_+_Library_PoolT
GTCATGGACTGCTTTAAGGATCAGTGGTGACGAAGGCACTGATCGCCAACAGAGGTTGCTGATATCGTGATATGAGAGAGTGAGGGA
>Frequency_2_QualityScore_FEHHHHHIJJJJIIJHIJJJJJIIGIIEHGIIJJJIIJJIJIIJJJJJJJJJFGIBEGGGGEEEEEEDEEEEEDCCACAB<ABCCD<_Mismatch_0_Sense_+_Library_PoolC
GTCATGGACTGCTTTAAGGATCAGTGGTGACGAAGGCACTGATCGCCAACAGAGGTTGCTGATATCGTGATATGAGAGAGTGAGGGA
>Frequency_23_QualityScore_FFGHHHHHIIHIIIIIIHHIIIIIHHIIIGHIIIIIIIIJIIIIHEGHHHIHFGHDFFGFEDDDCDDDDDDDCCCCCCCCBCC?ACCDDCCCDD_Mismatch_0_Sense_+_Library_PoolT
GCACAAGTAGACGGCCAGACTCCAACCAGTCATGGACTGCTTTAAGGATCAGTGGTGACGAAGGCACTGATCGCCAACAGAGGTTGCTGATATC
>Frequency_4_QualityScore_FFGHGGHIIIJJJJJJIIIJIJJJIIIJJIIJJJJIIJJJJJJIIIIIIIIHHHIEEFGGEEEEDDDDDDDDCDDDCCCCCDDBBCDDDCCDED_Mismatch_0_Sense_+_Library_PoolC
GCACAAGTAGACGGCCAGACTCCAACCAGTCATGGACTGCTTTAAGGATCAGTGGTGACGAAGGCACTGATCGCCAACAGAGGTTGCTGATATC
>Frequency_23_QualityScore_FBFGGGGIHIIIIIIIIIHHHHHIGHGHIIIHHHIHIHHGHHGHGHGGGGHGEFFFEEEDDCBCCCDCCBBCBABCBAABBBCCCCCDCBBABC_Mismatch_0_Sense_+_Library_PoolT
GTAACGCCACTCCAGCTGCACAAGTAGACGGCCAGACTCCAACCAGTCATGGACTGCTTTAAGGATCAGTGGTGACGAAGGCACTGATCGCCAA
>Frequency_4_QualityScore_FEGHHHHJJJJJJJJJJJJJJIIJIIJJJJJJJJIJJIJJJIIIIIHHGHHGFGGGEEEEEDEEDEEEDEDDCBDDCCCDDDCDDDDDDDDCCC_Mismatch_0_Sense_+_Library_PoolC
GTAACGCCACTCCAGCTGCACAAGTAGACGGCCAGACTCCAACCAGTCATGGACTGCTTTAAGGATCAGTGGTGACGAAGGCACTGATCGCCAA
>Frequency_22_QualityScore_EEGGHGGIIIHCFFEGEGGGHHIGHGHIIIGHGGHIIHHHGHHHHHHHGHGGFGEFEEEEFEEEEEEEEDDDCCACCBBCBBCB>BCCBABBBB_Mismatch_0_Sense_+_Library_PoolT
GGGAAATGGGGTCGTGTAGATCCATAGCTGTGAATTTGAGGGCAACCACTGATCACATGTTCATTCCATGACGGTTGTTGTGGGTAACGCCACT
>Frequency_22_QualityScore_FFHHHGHIIJIJJIIJIJIIIHIIIIJHIGIEGHIIJJIJJIIIIIIIIIIHGHGGGFFEEDCCCBCDDCDDCCCDCDDDCDDDDCCCCCDCAC_Mismatch_0_Sense_+_Library_PoolT
CACATGTTCATTCCATGACGGTTGTTGTGGGTAACGCCACTCCAGCTGCACAAGTAGACGGCCAGACTCCAACCAGTCATGGACTGCTTTAAGG
>Frequency_5_QualityScore_FFHHGGHIIJJJJIIIJIJJJIHHIIJIJJJFHHJIHIHIIJIIJJIIIIIGHHFGEFFEECDBCCDDDCDDACBCDCCDCCCCDBCCDCDDBC_Mismatch_0_Sense_+_Library_PoolC
CACATGTTCATTCCATGACGGTTGTTGTGGGTAACGCCACTCCAGCTGCACAAGTAGACGGCCAGACTCCAACCAGTCATGGACTGCTTTAAGG
>Frequency_22_QualityScore_FFHHHHGIIIJIJIJIJJIJJIJHIIHIIIIIIFGHIIIIIIIIIIIIIIIHIGGGEFFFFEECDBCCCCCDCCCCBCBBCDDBBCCCCDDDCB_Mismatch_0_Sense_+_Library_PoolT
ATCACATGTTCATTCCATGACGGTTGTTGTGGGTAACGCCACTCCAGCTGCACAAGTAGACGGCCAGACTCCAACCAGTCATGGACTGCTTTAA
>Frequency_6_QualityScore_EEEFGGGIGHGDFHGHIIGIHHGGGHHHGHGIIAEGHGGIHHIHIHGGGHEGGBDFCCDCDCBCC?A@B@CCCB?@A@AB@BBCACBBC=?ACA_Mismatch_0_Sense_+_Library_PoolC
ATCACATGTTCATTCCATGACGGTTGTTGTGGGTAACGCCACTCCAGCTGCACAAGTAGACGGCCAGACTCCAACCAGTCATGGACTGCTTTAA
>Frequency_20_QualityScore_FFHGGHGIIIJIIIHIIIHIIHFHHCGHIIIGIIIIIEGGHHHIGHGGEF=BDGGFCFEEEDBCDDCABBCCCDCCCBCCCCCCCCCDCCCCCC_Mismatch_0_Sense_+_Library_PoolT
CGAAGGCACTGATCGCCAACAGAGGTTGCTGATATCGTGATATGAGAGAGTGAGGGAAAAAGAAAAGAAAGAAAAGAAAAGAGAGACTGACATT
>Frequency_3_QualityScore_FFGHHHGJJJJIJJJJIHIIGHHGIDHIJJJIJJJIJHHGIIIIGGFHEG@DDGGFBFFEECADDCDCDBCCCDDDCDDDCDCDCCDDDDDDDC_Mismatch_0_Sense_+_Library_PoolC
CGAAGGCACTGATCGCCAACAGAGGTTGCTGATATCGTGATATGAGAGAGTGAGGGAAAAAGAAAAGAAAGAAAAGAAAAGAGAGACTGACATT
>Frequency_19_QualityScore_FFGHGGGIIIIIJDGHHHHIGHGIIHIIJIJIIHIIGHHGHIHFGFFEEEEDDDDDDDCDDEDDCCDDDDDCCCBCCDDCDDDDBBCDCBCCCB_Mismatch_0_Sense_+_Library_PoolT
CGGTTGTTGTGGGTAACGCCACTCCAGCTGCACAAGTAGACGGCCAGACTCCAACCAGTCATGGACTGCTTTAAGGATCAGTGGTGACGAAGGC
>Frequency_3_QualityScore_FFHGGGHJIHHIJAGIIIIIEHHIJHFIJIHGIHHIHIIHHGGGFEDDEEEEDDCCDDCDDECDDDDCBACCBCACCDCDD>ACAABCBABCC@_Mismatch_0_Sense_+_Library_PoolC
CGGTTGTTGTGGGTAACGCCACTCCAGCTGCACAAGTAGACGGCCAGACTCCAACCAGTCATGGACTGCTTTAAGGATCAGTGGTGACGAAGGC
>Frequency_17_QualityScore_FFGGGGGIIJJIIIIIIIGIHIJJGIIIIIJIIIGHIIIIIHIIDFHIIIIIHGGGGFFEEDDDDCCCDDCCAACCCDCDDEDDBCCDDDDCDC_Mismatch_0_Sense_+_Library_PoolT
CGGCCAGACTCCAACCAGTCATGGACTGCTTTAAGGATCAGTGGTGACGAAGGCACTGATCGCCAACAGAGGTTGCTGATATCGTGATATGAGA
>Frequency_1_QualityScore_FFGHHGGJJGIJGGJJEIGEGFGG>GHGGIIJIIBHCEHGIGGHGGIEGG;GIHHHHHCEFDDDB;@;AA:<:9?ACCAC:@AB<B?CDC@ACD_Mismatch_0_Sense_+_Library_PoolC
CGGCCAGACTCCAACCAGTCATGGACTGCTTTAAGGATCAGTGGTGACGAAGGCACTGATCGCCAACAGAGGTTGCTGATATCGTGATATGAGA
>Frequency_15_QualityScore_FFGHGHGJIIJIIIIIIHIGIIIGIHIIJIJIIGIIIIIIHIIEGGHIHHHHHGGGGGFFCDEDCDCCCAA?ACCDDBCCDDDBBBCDDDCCBC_Mismatch_0_Sense_+_Library_PoolT
GGCCAGACTCCAACCAGTCATGGACTGCTTTAAGGATCAGTGGTGACGAAGGCACTGATCGCCAACAGAGGTTGCTGATATCGTGATATGAGAG
>Frequency_2_QualityScore_EEGGHHHJJIIIIIIIIIIIIJGIIIIIHIIIIIJEHIGIIHIHHHIIGGIIJJIIIGHGGGECCCCCAAB;?CDDDCDCDDD?A?CDCCDB?A_Mismatch_0_Sense_+_Library_PoolC
GGCCAGACTCCAACCAGTCATGGACTGCTTTAAGGATCAGTGGTGACGAAGGCACTGATCGCCAACAGAGGTTGCTGATATCGTGATATGAGAG
>Frequency_15_QualityScore_FFHHHHHJJJIJIJJHIIIIJIIJHIIIJJJIIIIIJHIIIIIIIIJJJJIIHFGHHHGFFFFDDEEDCBCCDCDDDDCDBCCDDDCCCDC?BC_Mismatch_0_Sense_+_Library_PoolT
CTCCAGCTGCACAAGTAGACGGCCAGACTCCAACCAGTCATGGACTGCTTTAAGGATCAGTGGTGACGAAGGCACTGATCGCCAACAGAGGTTG
>Frequency_1_QualityScore_FFHHHHHJJJJJJIJHIIIIJJJJIJJJJJJIJHJJJIJJJJJJJJJJJJJIJJHHHHHFFFFDFEEDDBDDDDDDDDDDDDDDDDDDDDDCBD_Mismatch_0_Sense_+_Library_PoolC
CTCCAGCTGCACAAGTAGACGGCCAGACTCCAACCAGTCATGGACTGCTTTAAGGATCAGTGGTGACGAAGGCACTGATCGCCAACAGAGGTTG
>Frequency_15_QualityScore_ECGGGGGHHHHHIHHHHHGHHHHIGHEHHFGHIIHGIGHIIFGEFGGHEGEFDE:@BDED?_Mismatch_0_Sense_+_Library_PoolT
GTGACGAAGGCACTGATCGCCAACAGAGGTTGCTGATATCGTGATATGAGAGAGTGAGGGA
>Frequency_14_QualityScore_EEGGGFGIIIIIJIHGHIGIHIHIIIGIIIJJIIIIGIIIIGIGGGCEDFGFCEEEEDEEDEDCCCBBCABBCCABDCCCCCCDDCCCCCDDCC_Mismatch_0_Sense_+_Library_PoolT
GACGGCCAGACTCCAACCAGTCATGGACTGCTTTAAGGATCAGTGGTGACGAAGGCACTGATCGCCAACAGAGGTTGCTGATATCGTGATATGA
>Frequency_2_QualityScore_FEHGGGHJIHIJJJIJIJHIGIIJJJGIJJJJJJIIJIIIIIIGGICFFFDADDDDEDDDCDDDCDDDCCDDCA<@@CCDBCCEDD?BBCEDDD_Mismatch_0_Sense_+_Library_PoolC
GACGGCCAGACTCCAACCAGTCATGGACTGCTTTAAGGATCAGTGGTGACGAAGGCACTGATCGCCAACAGAGGTTGCTGATATCGTGATATGA
>Frequency_13_QualityScore_FFHHHHHJJJJJJJJJJJJJJJJJJJIIHIIIJJIJJJGHIIIJIIIJJJIIIIHHHGFFEDEEDDDDC?ACCDDDDDCCCBCCDDEDDDDDDD_Mismatch_0_Sense_+_Library_PoolT
CACTGATCACATGTTCATTCCATGACGGTTGTTGTGGGTAACGCCACTCCAGCTGCACAAGTAGACGGCCAGACTCCAACCAGTCATGGACTGC
>Frequency_2_QualityScore_FFHHHGHJIJIIJJJJIIJJJJJJJJJIIIIIJJIIJIHIDHIIJJJJJIIIIIGEEGDGEEDEEEDCDACDDDDDDCCCDCCCCDEDDCCDDC_Mismatch_0_Sense_+_Library_PoolC
CACTGATCACATGTTCATTCCATGACGGTTGTTGTGGGTAACGCCACTCCAGCTGCACAAGTAGACGGCCAGACTCCAACCAGTCATGGACTGC
>Frequency_13_QualityScore_EFHGHHHJJIIIIIIIGHGHIJGIIIIIJJIIGIIIIIIHHHEGHIIHHHIHHHHIHGHFFDDDDCDCDA?ACCDDCCCDDCAAABCCCBCCC?_Mismatch_0_Sense_+_Library_PoolT
GCCAGACTCCAACCAGTCATGGACTGCTTTAAGGATCAGTGGTGACGAAGGCACTGATCGCCAACAGAGGTTGCTGATATCGTGATATGAGAGA
>Frequency_1_QualityScore_FFHHHHHIIIIFIIGIHHBGHI?DHGEIIGBDGGGIIIIIIGHGHIIGHIIIIIHGHHHFFFCCCBBCCB@ACBCC>CCFCBCB9>:>@+>4@8_Mismatch_0_Sense_+_Library_PoolC
GCCAGACTCCAACCAGTCATGGACTGCTTTAAGGATCAGTGGTGACGAAGGCACTGATCGCCAACAGAGGTTGCTGATATCGTGATATGAGAGA
>Frequency_13_QualityScore_FEHGGHHJIIIJIJIIJIIIJIIHIHHIJHIIIIIJIJIGHGIHIIHHHEFGHIGHFFFEEEEDEDBCCBCCCDCDC@ACCDDCCCCAB@BBBC_Mismatch_0_Sense_+_Library_PoolT
GTAGACGGCCAGACTCCAACCAGTCATGGACTGCTTTAAGGATCAGTGGTGACGAAGGCACTGATCGCCAACAGAGGTTGCTGATATCGTGATA
>Frequency_13_QualityScore_FFHHHHHJJIJIJJHIIIJJJIJIIIIJIIIJJJJJIIJJIIIIIJIJIIIIHHIIIIHGHHEEFEEDCCCDDDDDDDDCCCCDCCCCDCAABC_Mismatch_0_Sense_+_Library_PoolT
TCCAGCTGCACAAGTAGACGGCCAGACTCCAACCAGTCATGGACTGCTTTAAGGATCAGTGGTGACGAAGGCACTGATCGCCAACAGAGGTTGC
>Frequency_13_QualityScore_FEHGHHHJJIIIGHIIJJIIIJJJFHFIIIJHIHIFH>EGHIIHIIIIHHHHHHGFFEEEEEEDDDDDDCDCDDDCDDDDDEEDBDCDDD_Mismatch_0_Sense_+_Library_PoolT
CGCCAACAGAGGTTGCTGATATCGTGATATGAGAGAGTGAGGGAAAAAGAAAAGAAAGAAAAGAAAAGAGAGACTGACATTTTGTTGCCA
>Frequency_3_QualityScore_FEEHHGHIIHIIGIJJIJIIHIIJEHEHJIJGIGHEHBECFHJDGHIIJGHHGHFGFGGEEEEDDDDDCCCDDDDDDDDDDEEDCDDDDD_Mismatch_0_Sense_+_Library_PoolC
CGCCAACAGAGGTTGCTGATATCGTGATATGAGAGAGTGAGGGAAAAAGAAAAGAAAGAAAAGAAAAGAGAGACTGACATTTTGTTGCCA
>Frequency_13_QualityScore_FFHHGHGIIIHIHIHIHIGHHGHHIIIIIHIJIIHIIIIIIGIIHHGGFGGBFHHFFFEEEEDDDDDCCACCCCACCCBAABCBBCCDCCDDDC_Mismatch_0_Sense_+_Library_PoolT
ATTTGAGGGCAACCACTGATCACATGTTCATTCCATGACGGTTGTTGTGGGTAACGCCACTCCAGCTGCACAAGTAGACGGCCAGACTCCAACC
>Frequency_1_QualityScore_FFHHHHHJJJJJJJJJJJIJJJJJJJJJJJJIJJIJJJJIJHIIIJJIIJJGHIJHHFFFFEEEEEDDDDDDDDDDDDDDDDDBDDDDDDDDDD_Mismatch_0_Sense_+_Library_PoolC
ATTTGAGGGCAACCACTGATCACATGTTCATTCCATGACGGTTGTTGTGGGTAACGCCACTCCAGCTGCACAAGTAGACGGCCAGACTCCAACC
>Frequency_12_QualityScore_FFHGGGGHHHHHBFGEFEFFFHHHEGGGHHHFGGGGGHFGGHHGHGGGGGFFEEEFEEEEDDDEEDDEDBCCDCCABBBCCCCCD?CDDCBBCC_Mismatch_0_Sense_+_Library_PoolT
GGGGAAATGGGGTCGTGTAGATCCATAGCTGTGAATTTGAGGGCAACCACTGATCACATGTTCATTCCATGACGGTTGTTGTGGGTAACGCCAC
>Frequency_12_QualityScore_EEFFFGGHIHGHHHDGGDFEFFBEGCFDHGHEGFFGHDFDGFGHFGDGAA?BAEFGD_Mismatch_0_Sense_+_Library_PoolT
CGAAGGCACTGATCGCCAACAGAGGTTGCTGATATCGTGATATGAGAGAGTGAGGGA
>Frequency_2_QualityScore_FFFHFHHIIEGHHIIIGHFGDG?FGAEGIIIBFGFGHBE=EGEHEHCECB7:?CGGC_Mismatch_0_Sense_+_Library_PoolC
CGAAGGCACTGATCGCCAACAGAGGTTGCTGATATCGTGATATGAGAGAGTGAGGGA
>Frequency_12_QualityScore_FFHHHHHJIIIJJIJJJIJJIIIJJIIIJJJJJJIJJJJJHIIHIIIIIIFGIIIGGFFEEDDEDEDDDCCCCCCDDDDBBBCCDDDDDDCCCC_Mismatch_0_Sense_+_Library_PoolT
TTTGAGGGCAACCACTGATCACATGTTCATTCCATGACGGTTGTTGTGGGTAACGCCACTCCAGCTGCACAAGTAGACGGCCAGACTCCAACCA
>Frequency_2_QualityScore_CEFEAFGIIIIEIIIIIHGIIIHDGCDGHIIIIIEEGGGIGCICEGHHIG6DAEECC>CBA?ACCCBCCCCCCAC?CC=:?B@CCCB?CCCAAB_Mismatch_0_Sense_+_Library_PoolC
TTTGAGGGCAACCACTGATCACATGTTCATTCCATGACGGTTGTTGTGGGTAACGCCACTCCAGCTGCACAAGTAGACGGCCAGACTCCAACCA
>Frequency_11_QualityScore_FFGFGHHIIIIIIIIIIIIIIIIIIIIIIIIIIIIHIIHIIHHIHCFGGHHHGGGGFFEEEEDDDCDCCACDDDDDDDDDDDDDDDDDBCCDDE_Mismatch_0_Sense_+_Library_PoolT
GGGCAACCACTGATCACATGTTCATTCCATGACGGTTGTTGTGGGTAACGCCACTCCAGCTGCACAAGTAGACGGCCAGACTCCAACCAGTCAT
>Frequency_1_QualityScore_FFHHHHGJIJJJJJJJJJJJJJJJJJJJJJJJJJJJJJJJJJJIHAEEFFFDDDDDDDDDDDDCDDDDCACCDDDDDDDDDDDDDDDDBDDCDE_Mismatch_0_Sense_+_Library_PoolC
GGGCAACCACTGATCACATGTTCATTCCATGACGGTTGTTGTGGGTAACGCCACTCCAGCTGCACAAGTAGACGGCCAGACTCCAACCAGTCAT
>Frequency_11_QualityScore_FFHHHHHIIIIIIIIIIIHIJJAFHHHIIIJJJIIJIIJIIJIIIHIIHIIGGFEDDCEEDDDDDCCCCBCCDDDDDDDDDCCBCCCDCDDDDC_Mismatch_0_Sense_+_Library_PoolT
ATTCCATGACGGTTGTTGTGGGTAACGCCACTCCAGCTGCACAAGTAGACGGCCAGACTCCAACCAGTCATGGACTGCTTTAAGGATCAGTGGT
>Frequency_1_QualityScore_FFHFHHHJJJJJJJJJJIHIIJFHJJJJJJJJJJJJJJJJJJIIJEEHGIHGFFDDEDEDDDDDDDDDDDDDDDCDDDDDDDCDDDDDBDDDD@_Mismatch_0_Sense_+_Library_PoolC
ATTCCATGACGGTTGTTGTGGGTAACGCCACTCCAGCTGCACAAGTAGACGGCCAGACTCCAACCAGTCATGGACTGCTTTAAGGATCAGTGGT
>Frequency_11_QualityScore_EEHGFFGHIIHFHHHGGGFEGADGHHHIIIIIHHHIIIFFHHHIHGFGGBEGHIHGFFFGEBDDDEEDDABC?B<?BBBB@_Mismatch_0_Sense_+_Library_PoolT
GACTGCTTTAAGGATCAGTGGTGACGAAGGCACTGATCGCCAACAGAGGTTGCTGATATCGTGATATGAGAGAGTGAGGGA
>Frequency_11_QualityScore_EFHGHHGIIJJJJJIIIHJIJIHIHIIJIIJJJJJJJJIIIIIIGIHIIHGGGGGFFFEDCEDDDDCCCCC?BCDCCCCDCDDDDDDBCCCCCC_Mismatch_0_Sense_+_Library_PoolT
AACGCCACTCCAGCTGCACAAGTAGACGGCCAGACTCCAACCAGTCATGGACTGCTTTAAGGATCAGTGGTGACGAAGGCACTGATCGCCAACA
>Frequency_2_QualityScore_EFHGHHHJJJJJJJIJIIJIIIHIIIJJJIJJJJJJIJJJJJJJFIIJJJIIGHHGGFFDEEECEEEEECCACDDDDDDDDDDDCDDDCBCDDD_Mismatch_0_Sense_+_Library_PoolC
AACGCCACTCCAGCTGCACAAGTAGACGGCCAGACTCCAACCAGTCATGGACTGCTTTAAGGATCAGTGGTGACGAAGGCACTGATCGCCAACA
>Frequency_11_QualityScore_ECFGADFHGHIHIHIHHFHHHDDFHIIHHGGHDFGIHEEFGGHIEGEFGGHEGDDDE:?BDD@@_Mismatch_0_Sense_+_Library_PoolT
GTGGTGACGAAGGCACTGATCGCCAACAGAGGTTGCTGATATCGTGATATGAGAGAGTGAGGGA
>Frequency_11_QualityScore_FFHHFHHIJJJJJJJJIIIIIJJJJHIIJJIJFHIIIIIJJIIGHJIIGHHCFHIHGHGHGGGEFFFFEEEEEDDDDDDDDDDDDDDDDDD_Mismatch_0_Sense_+_Library_PoolT
CTGGTAATATGCCAAAGAAAAAATGTGTCTGGTTTGTTCCAGGTGGGGAAGTTTCAATTCCACTACATGATCAAACAACAACTGTTTAGAA
>Frequency_1_QualityScore_FFHHFHHJJJJJJJJJJJJJJJJJJBHIJIJJJJJJJJJJJIJGHIJIHIIHIHHHHHHHFFFFFFEEEEEEEDDDDDDDDDDDDDDDDDD_Mismatch_0_Sense_+_Library_PoolC
CTGGTAATATGCCAAAGAAAAAATGTGTCTGGTTTGTTCCAGGTGGGGAAGTTTCAATTCCACTACATGATCAAACAACAACTGTTTAGAA
>Frequency_11_QualityScore_EFGFHHGJJIIIIIIIJIIJIIIIIFHHHIIIIIIDGGHHHHHIIIIHIIHIIFGGFFDDECECCBBBCBBCBCDDCCCBBCBDCCCCCCCCCC_Mismatch_0_Sense_+_Library_PoolT
TGATCACATGTTCATTCCATGACGGTTGTTGTGGGTAACGCCACTCCAGCTGCACAAGTAGACGGCCAGACTCCAACCAGTCATGGACTGCTTT
>Frequency_3_QualityScore_FFHHHHHJJJJJJJJJJJJJJJJJJHIIHJJJJJJGHIJJJJJJJJIJIIIIIIGFGGGFFEFEDDDDDDCDDDDDBCCDDDDEDDDDDDDDDD_Mismatch_0_Sense_+_Library_PoolC
TGATCACATGTTCATTCCATGACGGTTGTTGTGGGTAACGCCACTCCAGCTGCACAAGTAGACGGCCAGACTCCAACCAGTCATGGACTGCTTT
>Frequency_11_QualityScore_FFGFGGGIIHIIIHIIIGHHHIIJIGIHIIHGIJIJIJIJJJIJHCFGIIHIIIHIIHHHHGGFECACDACDD@CCCCCCCDCCACDCCCCB>A_Mismatch_0_Sense_+_Library_PoolT
AAAGAAAAGAGAGACTGACATTTTGTTGCCAAAAACATTACCTGGTAATATGCCAAAGAAAAAATGTGTCTGGTTTGTTCCAGGTGGGGAAGTT
>Frequency_1_QualityScore_FFHHHHHJJJJJJJJJJJJJJJJJIHJJJJIJGHJJJJJJJJJJJIIGIJJJJJJJJIIIJJJHHFFFFDFFEEEEDDDCDDDDCCDDB?BD>C_Mismatch_0_Sense_+_Library_PoolC
AAAGAAAAGAGAGACTGACATTTTGTTGCCAAAAACATTACCTGGTAATATGCCAAAGAAAAAATGTGTCTGGTTTGTTCCAGGTGGGGAAGTT
>Frequency_11_QualityScore_EFGHFFGIIEHHIIIHHIIIIIIIGFGFHIHIHHIFHGHIIHIIHIIIHHGGEGGHHGGGCDE?BDCDDCCBDCCCCCCDDCBCBC=@8?ACCC_Mismatch_0_Sense_+_Library_PoolT
TCCAACCAGTCATGGACTGCTTTAAGGATCAGTGGTGACGAAGGCACTGATCGCCAACAGAGGTTGCTGATATCGTGATATGAGAGAGTGAGGG
>Frequency_11_QualityScore_FEHHHHHJJIJIJJIIIJIIHHHIJBFGHIIJIIJJJIIJJJJJJIHIHHIHHGGFEDDDDDDDCDDDCBCCDEDDCDDDDDDDDCADCDDCDD_Mismatch_0_Sense_+_Library_PoolT
TTCATTCCATGACGGTTGTTGTGGGTAACGCCACTCCAGCTGCACAAGTAGACGGCCAGACTCCAACCAGTCATGGACTGCTTTAAGGATCAGT
>Frequency_11_QualityScore_FFHHHHHHIJJJJIJJJJJJJIJIJIJJJJIIJGHIIJIIJJJJJJJIIIIJJIIIGHEGFBDEEEEDDDEDDCCCDEEDCDCCAB<ABCCC@B_Mismatch_0_Sense_+_Library_PoolT
CAACCAGTCATGGACTGCTTTAAGGATCAGTGGTGACGAAGGCACTGATCGCCAACAGAGGTTGCTGATATCGTGATATGAGAGAGTGAGGGAA
>Frequency_2_QualityScore_FFHHHHHIIIJJJJJIJJJJJJJJJIJJJJIIJGHIIIIIIIJJJJJJIIJJIJJJHHEEE?BFEEEDDEEDDCDCDEEDEDCDBB:?CCCDCD_Mismatch_0_Sense_+_Library_PoolC
CAACCAGTCATGGACTGCTTTAAGGATCAGTGGTGACGAAGGCACTGATCGCCAACAGAGGTTGCTGATATCGTGATATGAGAGAGTGAGGGAA
>Frequency_10_QualityScore_FFHHHHHJJIJJJIHIIJIJHIIJJJIJIIHIIJJJJHIJGHIIIIIJJIIJJIJJIIHHGFFEEDDDA?BCDDDDDEDDBCBCEEDDDCDBC=_Mismatch_0_Sense_+_Library_PoolT
CAGACTCCAACCAGTCATGGACTGCTTTAAGGATCAGTGGTGACGAAGGCACTGATCGCCAACAGAGGTTGCTGATATCGTGATATGAGAGAGT
>Frequency_2_QualityScore_FFHGHHHJJJJJGJIIJJIJHIIIIIIJJJJGIIJIJHHIEGIIJIJJJIIIIJIIIIHGGEECDACC?=CCDDCDDEDDCCAADEDCDACBB9_Mismatch_0_Sense_+_Library_PoolC
CAGACTCCAACCAGTCATGGACTGCTTTAAGGATCAGTGGTGACGAAGGCACTGATCGCCAACAGAGGTTGCTGATATCGTGATATGAGAGAGT
>Frequency_10_QualityScore_FFGHHHGIIFGHIJIIIGHIIIIIIHIIJJIJIIJIIJJIIIJIIIIJIIIIIIIIIIIIHHGGGGDEFCDEDDECCCBDDCDBC@BCDCDCCD_Mismatch_0_Sense_+_Library_PoolT
TGTTCCAGGTGGGGAAGTTTCAATTCCACTACATGATCAAACAACAACTGTTTAGAAACAAAAATGTTTGCAAAGTCGGACCGAGTTACTTGAT
>Frequency_1_QualityScore_FFAHHHHFJIIJIGHGHEGIJJJIGIJIGIJJJJIJJIIJJIJIGGIJHIHGIGGIIIFHHFEEDF?CE>@CE@?@ABDDDDDDD<@DD:CCDD_Mismatch_0_Sense_+_Library_PoolC
TGTTCCAGGTGGGGAAGTTTCAATTCCACTACATGATCAAACAACAACTGTTTAGAAACAAAAATGTTTGCAAAGTCGGACCGAGTTACTTGAT
>Frequency_10_QualityScore_EFGHGGHJJEGHIIJJHIIIIIIJIJIIJHIIGHIIJIJIIIIHIIIHGGGFEEDEEEDDDDDDDDDDDBBDDCDDDDDDCCDDDCCDCDDDDD_Mismatch_0_Sense_+_Library_PoolT
TGTTGTGGGTAACGCCACTCCAGCTGCACAAGTAGACGGCCAGACTCCAACCAGTCATGGACTGCTTTAAGGATCAGTGGTGACGAAGGCACTG
>Frequency_10_QualityScore_FEHHHHHJIJIJJIIHHIIIIJIIJIJJIIJJIJJIIIJJJIJJIIIJJJJJJIJIIIIHIIHHHGFEEECDECDDDDDDDDDDDDDDDABCCC_Mismatch_0_Sense_+_Library_PoolT
GTAGATCCATAGCTGTGAATTTGAGGGCAACCACTGATCACATGTTCATTCCATGACGGTTGTTGTGGGTAACGCCACTCCAGCTGCACAAGTA
>Frequency_10_QualityScore_FFHHHHHIJJJJJJJJJJJJJJJJJJFHIJJJJJJJJJJIIJJJIJJHIIIJIJGIIJIIJIIHHGGFECCBC?BDEEDEEDDEDDDDDDDDDD_Mismatch_0_Sense_+_Library_PoolT
ATTTTGTTGCCAAAAACATTACCTGGTAATATGCCAAAGAAAAAATGTGTCTGGTTTGTTCCAGGTGGGGAAGTTTCAATTCCACTACATGATC
>Frequency_3_QualityScore_FFHHHHHJJJJJJJJJJJJJIJJJJJGHIJJJJJJJIJJJJJJJJIJHIJIJJIDHIJJJJJIHGFHGFDDCC?CDEFDEEDDEDDDDDDDDDD_Mismatch_0_Sense_+_Library_PoolC
ATTTTGTTGCCAAAAACATTACCTGGTAATATGCCAAAGAAAAAATGTGTCTGGTTTGTTCCAGGTGGGGAAGTTTCAATTCCACTACATGATC
>Frequency_9_QualityScore_EEHHHHHJJJJJJJJIJIIIIIIFFHGHIHIIHHIIJJIIIJGHIFHHIIGGFDEEFFEEDEDDDDDDDBCAACCBBBDDDCCDDCCDCCCCCB_Mismatch_0_Sense_+_Library_PoolT
TAACGCCACTCCAGCTGCACAAGTAGACGGCCAGACTCCAACCAGTCATGGACTGCTTTAAGGATCAGTGGTGACGAAGGCACTGATCGCCAAC
>Frequency_2_QualityScore_EEGFHHFHIICG?GECEHFCE?GEGHE?EGEGGEFCGDCGIGIGIIGIEGGGHECECC7?C?7=@C@A=<A8=?9=>==9?AA?AA;?>6?ACC_Mismatch_0_Sense_+_Library_PoolC
TAACGCCACTCCAGCTGCACAAGTAGACGGCCAGACTCCAACCAGTCATGGACTGCTTTAAGGATCAGTGGTGACGAAGGCACTGATCGCCAAC
>Frequency_9_QualityScore_EDGGCFGIHHIGIGIIHIIIIIGHHHIGIIIIHHHIHHHIIHIHIHHHHFGGGGFEEDDEDDDDDC@AC>ACCCC?@BCCB@BBCCCCCBCCBC_Mismatch_0_Sense_+_Library_PoolT
TGGGTAACGCCACTCCAGCTGCACAAGTAGACGGCCAGACTCCAACCAGTCATGGACTGCTTTAAGGATCAGTGGTGACGAAGGCACTGATCGC
>Frequency_9_QualityScore_FEHHFGFIIIIJJGHIJIIJJHIIIIJIJIIIFHIIJJHIIIJJGHGHHHIFHFFCF?BCEEDABCDCCCDDDDDDDDCCDDDCDDDDCDDCCD_Mismatch_0_Sense_+_Library_PoolT
GTGGTGACGAAGGCACTGATCGCCAACAGAGGTTGCTGATATCGTGATATGAGAGAGTGAGGGAAAAAGAAAAGAAAGAAAAGAAAAGAGAGAC
>Frequency_1_QualityScore_FDHHCFBHHGGJJGGIIJJJJJJJIIJIIHIJHHIIIIHIIIJJEHCHEHHHHDFDD6@ACEB;ADDDDDDCDDDDDCCBDDDBBDDDD<<?<A_Mismatch_0_Sense_+_Library_PoolC
GTGGTGACGAAGGCACTGATCGCCAACAGAGGTTGCTGATATCGTGATATGAGAGAGTGAGGGAAAAAGAAAAGAAAGAAAAGAAAAGAGAGAC
>Frequency_9_QualityScore_FEHHGHHIIIJJJIJIIIIJGHHIIJJIHIJJIJJJJJJJJIIJIIIJIIIJIIJJJIJIHJIHGGFEECEDDDABDDDDDDDDDDDDDCDDCD_Mismatch_0_Sense_+_Library_PoolT
GTCGTGTAGATCCATAGCTGTGAATTTGAGGGCAACCACTGATCACATGTTCATTCCATGACGGTTGTTGTGGGTAACGCCACTCCAGCTGCAC
>Frequency_1_QualityScore_FFHHHHHJIJJJJIJIJJJJIJIIIIJJJJJJ0DHIIJJJJGJJIJIJJJJJJJJEHHHHHFFFDDDDDBDDDDBDDDDDDBDCDDDDDDDDCD_Mismatch_0_Sense_+_Library_PoolC
GTCGTGTAGATCCATAGCTGTGAATTTGAGGGCAACCACTGATCACATGTTCATTCCATGACGGTTGTTGTGGGTAACGCCACTCCAGCTGCAC
>Frequency_9_QualityScore_DEGEGFHIIIIGHIJJJJJJHHIIIJJJIIIJJJIIIFHIJIIIIJIJGHHIHHGGIHHHFGGGGGEEEECDCCBCCCD@CCDCDDDDED_Mismatch_0_Sense_+_Library_PoolT
AGGTGGGGAAGTTTCAATTCCACTACATGATCAAACAACAACTGTTTAGAAACAAAAATGTTTGCAAAGTCGGACCGAGTTACTTGATAA
>Frequency_1_QualityScore_FFHDHHHJIJJIHIJJJJJJJFHIJJJJJJJJJJJJJJJJJJJJJJJJIJJJIJJJJJJJAEHHHGHFFFBDDDDDDDD?BDDDDDDDED_Mismatch_0_Sense_+_Library_PoolC
AGGTGGGGAAGTTTCAATTCCACTACATGATCAAACAACAACTGTTTAGAAACAAAAATGTTTGCAAAGTCGGACCGAGTTACTTGATAA
>Frequency_9_QualityScore_FFHGHHHIJJJIIJIJIIJJJIIJJIJJJJIIJJIIIIJJFGIIEGHIIHHHGGGGFFEEEEEDDDDDDBCCCCCCDCCCDDDDDCCCCCDDDD_Mismatch_0_Sense_+_Library_PoolT
GGCAACCACTGATCACATGTTCATTCCATGACGGTTGTTGTGGGTAACGCCACTCCAGCTGCACAAGTAGACGGCCAGACTCCAACCAGTCATG
>Frequency_2_QualityScore_FFGGHGHIJJJGJJJJJJJJJIIIJIIJJJIIIJIJJIIIJJIIFGGHGGGGGFFFFFEEEEEEECEEEDDDCDDDDDDDDDDCDCCDCCCDCC_Mismatch_0_Sense_+_Library_PoolC
GGCAACCACTGATCACATGTTCATTCCATGACGGTTGTTGTGGGTAACGCCACTCCAGCTGCACAAGTAGACGGCCAGACTCCAACCAGTCATG
>Frequency_8_QualityScore_FEGGHHGIEGIJJIIIFHIIIIJIHIHIIIIIIJHIIIIIIIIIIHIHGGGHHHHHHHGGGGEFFCEEECDCDDCBBACCCCCD?ACDCDDCDE_Mismatch_0_Sense_+_Library_PoolT
GTTCCAGGTGGGGAAGTTTCAATTCCACTACATGATCAAACAACAACTGTTTAGAAACAAAAATGTTTGCAAAGTCGGACCGAGTTACTTGATA
>Frequency_2_QualityScore_FFHHHHHIGIIJJIJIGIJJGIIIIJIIJJJIJJIIIJJIJJIJIIIIIIIIIIJJIGIHIIHHHGGFFCEDEDCDCBCCDCCDBDCDDDDCDE_Mismatch_0_Sense_+_Library_PoolC
GTTCCAGGTGGGGAAGTTTCAATTCCACTACATGATCAAACAACAACTGTTTAGAAACAAAAATGTTTGCAAAGTCGGACCGAGTTACTTGATA
>Frequency_8_QualityScore_FFHHHHHIIJJJJIIIIJHHIHHIHIIIIIIJIIIIIJIIHHIIIIHHHIHGGHGECEEEEEEDDEBBCABBCCDDCDCDCDDCBCDDDCBBCB_Mismatch_0_Sense_+_Library_PoolT
CCACTCCAGCTGCACAAGTAGACGGCCAGACTCCAACCAGTCATGGACTGCTTTAAGGATCAGTGGTGACGAAGGCACTGATCGCCAACAGAGG
>Frequency_1_QualityScore_FFHHHFHIHIJIIIGGGIFHHJJIJIJJIGHJJJIHIIFIHFGHIIJGHFHHGFCD>CDECEEEDD@BCAB?DDBBBDCDDDC@DB@@B@BDDD_Mismatch_0_Sense_+_Library_PoolC
CCACTCCAGCTGCACAAGTAGACGGCCAGACTCCAACCAGTCATGGACTGCTTTAAGGATCAGTGGTGACGAAGGCACTGATCGCCAACAGAGG
>Frequency_8_QualityScore_EFHGGGHIIHEGIIIHIHEGHGGIIIIIIIIIIJJIFIHIIHIIIIIJJIIIJJIIIIGHGGFFGGEBDBDDEDDEBCCBBCCCACACDCCDCC_Mismatch_0_Sense_+_Library_PoolT
TTGTTCCAGGTGGGGAAGTTTCAATTCCACTACATGATCAAACAACAACTGTTTAGAAACAAAAATGTTTGCAAAGTCGGACCGAGTTACTTGA
>Frequency_2_QualityScore_FFHHHHHJJIGGIJJIIJGIIIIIIJIIIJJJJJJIJIJJJIJJIJJIIIJIIJIIIIIIIHFGGGEACCCEEECDACBCDDDDDD=ACDCACC_Mismatch_0_Sense_+_Library_PoolC
TTGTTCCAGGTGGGGAAGTTTCAATTCCACTACATGATCAAACAACAACTGTTTAGAAACAAAAATGTTTGCAAAGTCGGACCGAGTTACTTGA
>Frequency_8_QualityScore_FFHGHGGIIIJJIJIHIIJJIIIIGHIIIIIJIIIHHIHIIIIIJJIHGIIIIHIIHGCEFGFGFFFFDCDDDDDDDCDCDDDDDD@CCCCCDD_Mismatch_0_Sense_+_Library_PoolT
AAGAAAAGAAAGAAAAGAAAAGAGAGACTGACATTTTGTTGCCAAAAACATTACCTGGTAATATGCCAAAGAAAAAATGTGTCTGGTTTGTTCC
>Frequency_2_QualityScore_FFHFHHFIHEEGIIIIIEIIIHHEIIIIIIIIIIIIIIGIIIIIIIIIIGIIHIGIIGCDFHHGGGGGFEFEEEECCBDEEEDDCCBCCC?CCC_Mismatch_0_Sense_+_Library_PoolC
AAGAAAAGAAAGAAAAGAAAAGAGAGACTGACATTTTGTTGCCAAAAACATTACCTGGTAATATGCCAAAGAAAAAATGTGTCTGGTTTGTTCC
>Frequency_8_QualityScore_FFHHHHHJJJJJJJIIJJJIJHIIEGHIIIIJIIJJIJJJJIIJIIIIIHIIGIIHHHGHGFFFCDCDEADDDCDAC=ACDDDA_Mismatch_0_Sense_+_Library_PoolT
ATGGACTGCTTTAAGGATCAGTGGTGACGAAGGCACTGATCGCCAACAGAGGTTGCTGATATCGTGATATGAGAGAGTGAGGGA
>Frequency_1_QualityScore_DDFDDFHBDHGI@FEGIIIIIGGIHHIIICFFH<FFHDFHGFEGGGGC;@FGDGAHHH:E>ECB@B3;>;@:;5@BB(;:@BDB_Mismatch_0_Sense_+_Library_PoolC
ATGGACTGCTTTAAGGATCAGTGGTGACGAAGGCACTGATCGCCAACAGAGGTTGCTGATATCGTGATATGAGAGAGTGAGGGA
>Frequency_8_QualityScore_FFHHHHHJJGHGIIIJHIGIFHAFGHIJIIJJJJJJJJJJJJJJJJJJJJJJJIIIIHHEGGGEFFFFEEEEEEDDDCDDDDDDDDDDCCCDDE_Mismatch_0_Sense_+_Library_PoolT
CTGATATCGTGATATGAGAGAGTGAGGGAAAAAGAAAAGAAAGAAAAGAAAAGAGAGACTGACATTTTGTTGCCAAAAACATTACCTGGTAATA
>Frequency_8_QualityScore_EFHHHHHJJIJJJJHIIJJJJJIJJJIIIJJJJJJIJJIJIJJIJJJJJJJJJJIIIJIIIIJHHHHFBADEDDDCDDDDDDDDDDDDCCDDDD_Mismatch_0_Sense_+_Library_PoolT
TAGATCCATAGCTGTGAATTTGAGGGCAACCACTGATCACATGTTCATTCCATGACGGTTGTTGTGGGTAACGCCACTCCAGCTGCACAAGTAG
>Frequency_8_QualityScore_FFHHGHHIJIIIIJIIJJIIIIJJJJIIIJJIHIIHIIIIIJDGIIIJJIIIIHFGGGFFEEDDECCDEBACCDCCBCCDDDCCCCCCCCCCBA_Mismatch_0_Sense_+_Library_PoolT
CAACCACTGATCACATGTTCATTCCATGACGGTTGTTGTGGGTAACGCCACTCCAGCTGCACAAGTAGACGGCCAGACTCCAACCAGTCATGGA
>Frequency_2_QualityScore_@@DF=BFHHIEHEDIIGEEGHCGFHHAEHHHH?DGGGHEEAE9CGHACEGHGGAEADC>BCCDCC=AACBBA=?BCCCAACCCC=@@<AA<?AC_Mismatch_0_Sense_+_Library_PoolC
CAACCACTGATCACATGTTCATTCCATGACGGTTGTTGTGGGTAACGCCACTCCAGCTGCACAAGTAGACGGCCAGACTCCAACCAGTCATGGA
>Frequency_7_QualityScore_FFHHHHHJJIJIJJJJHIIIJJJJJJJJJIJJJJJJJIIJJJJJJIJJJJJJJJJJJJJJHIIHHHGFFEBDDEDDDDDDDDDDDDDDCDCCDC_Mismatch_0_Sense_+_Library_PoolT
TGTAGATCCATAGCTGTGAATTTGAGGGCAACCACTGATCACATGTTCATTCCATGACGGTTGTTGTGGGTAACGCCACTCCAGCTGCACAAGT
>Frequency_1_QualityScore_DFFHHHHJJJJJJJJIFGHJIJJJJIJJJJJJJIJJJIJIJJIIIIIJJJJJIIIJIJIIHIIAHFCFFCCEEEDDDDDDDDDDDDDDDDCDD>_Mismatch_0_Sense_+_Library_PoolC
TGTAGATCCATAGCTGTGAATTTGAGGGCAACCACTGATCACATGTTCATTCCATGACGGTTGTTGTGGGTAACGCCACTCCAGCTGCACAAGT
>Frequency_7_QualityScore_FFGFGFGHIHHGHHJJJIFGHFHHHHGHICGHIJIHHIIIIIJIJHHGHFIGIGEGGCEGFEFDEFFDDCCDCEDDDCCCBC:@CCCBB_Mismatch_0_Sense_+_Library_PoolT
CAGTCATGGACTGCTTTAAGGATCAGTGGTGACGAAGGCACTGATCGCCAACAGAGGTTGCTGATATCGTGATATGAGAGAGTGAGGGA
>Frequency_7_QualityScore_FFHHGHHJJJJIIIIIJJCGHIIIIGIIJJHHIJJJIJHIJGHHGIIIGFEEECEEEEDDDCCCDCDDDDCDCDDDDDC@BDCCCDDDDCCDDD_Mismatch_0_Sense_+_Library_PoolT
CATGACGGTTGTTGTGGGTAACGCCACTCCAGCTGCACAAGTAGACGGCCAGACTCCAACCAGTCATGGACTGCTTTAAGGATCAGTGGTGACG
>Frequency_7_QualityScore_FFHHHHHJIJIJIJJJJGIJHHIJJIIJGIJJJHIIFHIJIJJJIIIJJIJIIIHHHHHHGFFFFEDEEEDDDDDDDDDCDCDDDDDEDDEDBC_Mismatch_0_Sense_+_Library_PoolT
AGAAAAAATGTGTCTGGTTTGTTCCAGGTGGGGAAGTTTCAATTCCACTACATGATCAAACAACAACTGTTTAGAAACAAAAATGTTTGCAAAG
>Frequency_2_QualityScore_EEEGHGHIIIHGIEGIIGGGAAEGHHGCAFGIHHHHEEGFHIHGEECGHFEGIIIIDEGFEGFFDECCDDDC?BA?CCBBBCC@AAAA?ADAB?_Mismatch_0_Sense_+_Library_PoolC
AGAAAAAATGTGTCTGGTTTGTTCCAGGTGGGGAAGTTTCAATTCCACTACATGATCAAACAACAACTGTTTAGAAACAAAAATGTTTGCAAAG
>Frequency_7_QualityScore_FDGHHHHHJJJJJIJJIJIJJIJJJJJIJJJJJJJJJJJJIIIIIIIIHIIIIIHIHHGGGFFFFEEEBACDEEEDDDDDDDDDCDDDDCDDDD_Mismatch_0_Sense_+_Library_PoolT
GTGAGGGAAAAAGAAAAGAAAGAAAAGAAAAGAGAGACTGACATTTTGTTGCCAAAAACATTACCTGGTAATATGCCAAAGAAAAAATGTGTCT
>Frequency_7_QualityScore_FFHHHHHJJJJJJJJJJJJHIJJJJJFHIJIIJJJJJGHIJJIIIEHIJJJJJJJJHHHHHGGFFFFEEDEDDDDDDDCDDDDCDDDDDDDDCD_Mismatch_0_Sense_+_Library_PoolT
ATATGCCAAAGAAAAAATGTGTCTGGTTTGTTCCAGGTGGGGAAGTTTCAATTCCACTACATGATCAAACAACAACTGTTTAGAAACAAAAATG
>Frequency_1_QualityScore_FFHHHHHJJJJJJJJJJJJHIJIJJJHJJJJJJJJJJHIJIJIIJDGHIJJJJJJJJHHHHHFFFFFFDCEDDDDDDDCCDDDDDDDDDDDDDD_Mismatch_0_Sense_+_Library_PoolC
ATATGCCAAAGAAAAAATGTGTCTGGTTTGTTCCAGGTGGGGAAGTTTCAATTCCACTACATGATCAAACAACAACTGTTTAGAAACAAAAATG
>Frequency_7_QualityScore_FFHBFHEHFHIGIIIGHGHIIHGHFGHIIIIIHIGIIHIHHHHFFGGGFGGGGFFGGGGFFFFFEEBCCCCDDDCC>BCCBCDCBCDCCDCDDD_Mismatch_0_Sense_+_Library_PoolT
GGGTCGTGTAGATCCATAGCTGTGAATTTGAGGGCAACCACTGATCACATGTTCATTCCATGACGGTTGTTGTGGGTAACGCCACTCCAGCTGC
>Frequency_1_QualityScore_FFHFHHHIHIJJJJJJJJJJJJIJIJIJJJIJJJJJJJJJJJJGIJJJJJIJIIJJJJJJJGHHHFFFDDDDDDDD@CDDBDDDDDDDDCDDDD_Mismatch_0_Sense_+_Library_PoolC
GGGTCGTGTAGATCCATAGCTGTGAATTTGAGGGCAACCACTGATCACATGTTCATTCCATGACGGTTGTTGTGGGTAACGCCACTCCAGCTGC
>Frequency_7_QualityScore_EEHGGHGIIIIIIIHIIHIHIIIJHIJJJIIHIIIIIHIHHIIGGIHDHHIHHGDFEEEEEEEDDCDCCABCDDDCCCACCCCBCCBBCBCCBC_Mismatch_0_Sense_+_Library_PoolT
GAGGGCAACCACTGATCACATGTTCATTCCATGACGGTTGTTGTGGGTAACGCCACTCCAGCTGCACAAGTAGACGGCCAGACTCCAACCAGTC
>Frequency_7_QualityScore_DEGGFGGGHHGHIHHHFGHHHHHGGFIIIIIIIIIIGIIIIIHIIIGIIIIHHIIIIHHGFDEFFEEDBADDDDDDDDDCDCCCACDCDCB@BB_Mismatch_0_Sense_+_Library_PoolT
ATAGCTGTGAATTTGAGGGCAACCACTGATCACATGTTCATTCCATGACGGTTGTTGTGGGTAACGCCACTCCAGCTGCACAAGTAGACGGCCA
>Frequency_7_QualityScore_FFHHHGHJHIJJJJJJJJJJGHHIHIIIIGIHHAFGHJJHHIIJIIIIIIHIIIHHHHGGFFFEEEEDCBCDDDDDDEECBC@CCDDDDDDDDD_Mismatch_0_Sense_+_Library_PoolT
AACAGAGGTTGCTGATATCGTGATATGAGAGAGTGAGGGAAAAAGAAAAGAAAGAAAAGAAAAGAGAGACTGACATTTTGTTGCCAAAAACATT
>Frequency_7_QualityScore_CEHGHGGIIIIHIIGIJIIFGHIEIIIGHIIIHHIIHIIIHIIIIIIIIIHHHFDDFHGHHGFGFADEEBCABCCCCDDDDCDCCDDC@BCABA_Mismatch_0_Sense_+_Library_PoolT
ATCCATAGCTGTGAATTTGAGGGCAACCACTGATCACATGTTCATTCCATGACGGTTGTTGTGGGTAACGCCACTCCAGCTGCACAAGTAGACG
>Frequency_1_QualityScore_FFHHHHHJJJJFHIIJIJJGJJJGIIIJJJJJIJJJJJJJJJJJJJJJJJJIJJIHIIHJIGHHHBCFFCDDDDDDDDDDDDDDDDDDDDDDDD_Mismatch_0_Sense_+_Library_PoolC
ATCCATAGCTGTGAATTTGAGGGCAACCACTGATCACATGTTCATTCCATGACGGTTGTTGTGGGTAACGCCACTCCAGCTGCACAAGTAGACG
>Frequency_7_QualityScore_FFHHHGHJJJEGIGHHIIIJJJIIFIIIJHIHHIJJIGGIIIJIIIIIIHHHIHGGGFFFEFFFFEEEEEDDBCDDBCDDCCDACCDDCCDDCD_Mismatch_0_Sense_+_Library_PoolT
GGAAATGGGGTCGTGTAGATCCATAGCTGTGAATTTGAGGGCAACCACTGATCACATGTTCATTCCATGACGGTTGTTGTGGGTAACGCCACTC
>Frequency_2_QualityScore_EECEFEHHGHE;EDGFGGGEGFGGIIGFHGEECGIIGGIEGCHGGEGHFFGGGGGFEEGC>CCCECEEECCA??A??B?@BA=;AACA?A=@C?_Mismatch_0_Sense_+_Library_PoolC
GGAAATGGGGTCGTGTAGATCCATAGCTGTGAATTTGAGGGCAACCACTGATCACATGTTCATTCCATGACGGTTGTTGTGGGTAACGCCACTC
>Frequency_7_QualityScore_FFHHHHGIIHHHHHIJHIJJGIIIIIIJHIHIIHIIIHIIIIHEHIGHHGFFGAFFGEFEDECCDCBCDCDDCBCCAABAB@BBCCCBCBCCBB_Mismatch_0_Sense_+_Library_PoolT
GAATTTGAGGGCAACCACTGATCACATGTTCATTCCATGACGGTTGTTGTGGGTAACGCCACTCCAGCTGCACAAGTAGACGGCCAGACTCCAA
>Frequency_1_QualityScore_FEHHHHHIIIJJIGIIDHIJHGIGHIJJJJJJJJJIJJJJIJJJJJJJIIJJJHHGJFHFFFCEECEDDCDDDDDDDDCDCDDDDDDDDDDDCD_Mismatch_0_Sense_+_Library_PoolC
GAATTTGAGGGCAACCACTGATCACATGTTCATTCCATGACGGTTGTTGTGGGTAACGCCACTCCAGCTGCACAAGTAGACGGCCAGACTCCAA
>Frequency_7_QualityScore_EEGHFGGHIHIIHHHGJIIIIIIIIIIFHIIIIHHHICFHIHHIIIIIIHIIJHHGGFFFDDEDEDBABACCCCCDDDDDCCACDDCCBCCCDC_Mismatch_0_Sense_+_Library_PoolT
ACTGATCACATGTTCATTCCATGACGGTTGTTGTGGGTAACGCCACTCCAGCTGCACAAGTAGACGGCCAGACTCCAACCAGTCATGGACTGCT
>Frequency_2_QualityScore_EEGFHGGIIIIGEGH;EGGHGIHHFGEHGIGAEDFCGGGIIGGIHEHIGIIIIIIGGGEF?BCCDAA?A;=@A?AABCCCBCCCCCCCCCCBCC_Mismatch_0_Sense_+_Library_PoolC
ACTGATCACATGTTCATTCCATGACGGTTGTTGTGGGTAACGCCACTCCAGCTGCACAAGTAGACGGCCAGACTCCAACCAGTCATGGACTGCT
>Frequency_7_QualityScore_FFHGHHHIIJJJJIIIFGIIIJJJJIIJJJJJJJJIJHIIHIIJGHIJHIIJIJJEHGHGEDD>BDEEECDCCDDDDDDDDCDDEDDDDCCDCC_Mismatch_0_Sense_+_Library_PoolT
CAAAAACATTACCTGGTAATATGCCAAAGAAAAAATGTGTCTGGTTTGTTCCAGGTGGGGAAGTTTCAATTCCACTACATGATCAAACAACAAC
>Frequency_2_QualityScore_DEHGGGGIIIIIIJJJEGGIGIIIJIGIIHIJJJJIIGHIIIIIAGGIEGIIIIHGGGGGEEC=ADDDECDCDEDDDDDCCDDDEDDCDDDDDD_Mismatch_0_Sense_+_Library_PoolC
CAAAAACATTACCTGGTAATATGCCAAAGAAAAAATGTGTCTGGTTTGTTCCAGGTGGGGAAGTTTCAATTCCACTACATGATCAAACAACAAC
>Frequency_6_QualityScore_EECFGGFIIGIGIIIIIIIGIHIIHGGGHIFGHIIGGIHIIIGGGIHIIGGEFEF>?CEFEC_Mismatch_0_Sense_+_Library_PoolT
GGTGACGAAGGCACTGATCGCCAACAGAGGTTGCTGATATCGTGATATGAGAGAGTGAGGGA
>Frequency_6_QualityScore_FFHHHHHJJJJJJJJJJJIIHCHHIIIFHIJIJJJJJJGIJJJIJJGHIIIJJIJIHHHHHFFFFFFEECEEDDDDDDDDDDDDDD_Mismatch_0_Sense_+_Library_PoolT
AATATGCCAAAGAAAAAATGTGTCTGGTTTGTTCCAGGTGGGGAAGTTTCAATTCCACTACATGATCAAACAACAACTGTTTAGAA
>Frequency_4_QualityScore_FFHHGFGIIIJIIIJJJIIIHHJIIGICGGIGHIFIGHFEHGIEHIFGIHGHIGFGGGGGGGEEFEEEEEDCCCCDDDDBCCCCCA_Mismatch_0_Sense_+_Library_PoolC
AATATGCCAAAGAAAAAATGTGTCTGGTTTGTTCCAGGTGGGGAAGTTTCAATTCCACTACATGATCAAACAACAACTGTTTAGAA
>Frequency_6_QualityScore_D@DFEHFGEHIEHIIIIFHGGHIDECFGHGEGAEEE<DEGIIGFECHFCEFFECEFC?BECDBDDACA?AAAACCCCCCCCCCABCCBC_Mismatch_0_Sense_+_Library_PoolT
GCCAACAGAGGTTGCTGATATCGTGATATGAGAGAGTGAGGGAAAAAGAAAAGAAAGAAAAGAAAAGAGAGACTGACATTTTGTTGCCA
>Frequency_2_QualityScore_EEG>EEGGCEGGIGHGCFGEHGHBCAA?FEEEGIGGACDFGGAEGHGGEGEGEEGEEDCECDEECAAABA?BCA9?<AB6@<A7=8=5?_Mismatch_0_Sense_+_Library_PoolC
GCCAACAGAGGTTGCTGATATCGTGATATGAGAGAGTGAGGGAAAAAGAAAAGAAAGAAAAGAAAAGAGAGACTGACATTTTGTTGCCA
>Frequency_6_QualityScore_FFHHGHHJJJJJJJJJIJJJJJJJIJIJJJJIJJJJJIJIJJIJJJIIIJJJIGIIJJJIIIGGGHHGFCCDBCDDDDDDDEDDEDCDEDDDDC_Mismatch_0_Sense_+_Library_PoolT
GAAGTTTCAATTCCACTACATGATCAAACAACAACTGTTTAGAAACAAAAATGTTTGCAAAGTCGGACCGAGTTACTTGATAATAAAATTATCT
>Frequency_6_QualityScore_FFHHHHHJJIJJJJJJHIJDGHIIIJJJJJJJJIJJIIIJJJIJIIJGHIIJJIIIIHHFHEEEFFDECAAB=ACCDDACCDDDCDDDDDD_Mismatch_0_Sense_+_Library_PoolT
CTGCTTTAAGGATCAGTGGTGACGAAGGCACTGATCGCCAACAGAGGTTGCTGATATCGTGATATGAGAGAGTGAGGGAAAAAGAAAAGAA
>Frequency_1_QualityScore_FFHHHHHJIIJGHIGGCEE?GHHGIJGJJIJJJIJJIIJJJJJJHGECHHHFHFFFFFFCBCEDFECCC@?=5>@@BD;?AD<>BDDC?BB_Mismatch_0_Sense_+_Library_PoolC
CTGCTTTAAGGATCAGTGGTGACGAAGGCACTGATCGCCAACAGAGGTTGCTGATATCGTGATATGAGAGAGTGAGGGAAAAAGAAAAGAA
>Frequency_6_QualityScore_FEGGHHGIJIIIHIIIIHIIHIIIGIGHIIIIIIAFHIIIIHIIIIGHGGGHGGGFEDEEEEECDCCCD@CDDBCCCBCBCACDDCCDCDDDCC_Mismatch_0_Sense_+_Library_PoolT
GATCACATGTTCATTCCATGACGGTTGTTGTGGGTAACGCCACTCCAGCTGCACAAGTAGACGGCCAGACTCCAACCAGTCATGGACTGCTTTA
>Frequency_2_QualityScore_EEGFGFHEGGHGHGCEGIGGIFGGBEEDGGECHG?DEGGIFIIGGCEGEGEGGGGFEDECAAAC?ACCA>BCCCCCCCCBCCCC?CCCCCCCCB_Mismatch_0_Sense_+_Library_PoolC
GATCACATGTTCATTCCATGACGGTTGTTGTGGGTAACGCCACTCCAGCTGCACAAGTAGACGGCCAGACTCCAACCAGTCATGGACTGCTTTA
>Frequency_6_QualityScore_EFHHHGGIJJJJFHIIJIJJIGGIHIHIIIIJEGHIIHIJIIHIIIIJIIGGHIIGGCGGEEEFFEDDDCDCCBCCEEDCCAC@C=@BCBC>AA_Mismatch_0_Sense_+_Library_PoolT
AACCAGTCATGGACTGCTTTAAGGATCAGTGGTGACGAAGGCACTGATCGCCAACAGAGGTTGCTGATATCGTGATATGAGAGAGTGAGGGAAA
>Frequency_1_QualityScore_FFHHHHCGHEGIGHGHHHJJIJJJJHHII?FG?DHHGIJJIJJJJIJCGGIJJHHHFEFF;>@CCCCACF@B9<>?CDCDDCCBB+:@CDD<?A_Mismatch_0_Sense_+_Library_PoolC
AACCAGTCATGGACTGCTTTAAGGATCAGTGGTGACGAAGGCACTGATCGCCAACAGAGGTTGCTGATATCGTGATATGAGAGAGTGAGGGAAA
>Frequency_6_QualityScore_FFHGEFGBGGIHGHHGHIHHHIIGIGIHIIIIHHIIIIJIIIJIIIHHFHIIHIIIIIIIHGGECDDEEEEDDAB?ACCBBBA<@CBBCBCCEC_Mismatch_0_Sense_+_Library_PoolT
TTCCAGGTGGGGAAGTTTCAATTCCACTACATGATCAAACAACAACTGTTTAGAAACAAAAATGTTTGCAAAGTCGGACCGAGTTACTTGATAA
>Frequency_1_QualityScore_FFHGHHHFHIJJJJJGIHJJJJJJJJJJJJJJJJJJJIJJJJIIJJJIHIIIGGIIIJHIIHHHHHFFFFF@EA@?BDDDDBD<@CCDDDDDED_Mismatch_0_Sense_+_Library_PoolC
TTCCAGGTGGGGAAGTTTCAATTCCACTACATGATCAAACAACAACTGTTTAGAAACAAAAATGTTTGCAAAGTCGGACCGAGTTACTTGATAA
>Frequency_6_QualityScore_FFHHHGHJIIIIIHIIHIIHHFHHGHIIIIIJHIIJFHHIIIIGIEGGH@EEGIIFFGGGFDEEEEBDD@BBDCCCCCDDDDDDCDDDCCDDCE_Mismatch_0_Sense_+_Library_PoolT
GAAGGCACTGATCGCCAACAGAGGTTGCTGATATCGTGATATGAGAGAGTGAGGGAAAAAGAAAAGAAAGAAAAGAAAAGAGAGACTGACATTT
>Frequency_1_QualityScore_FFHHHHHJJJJJJJJJJJJJIIIJHIJJJJJJJIJJFHIJJJJJJHHCH@CGIJJHGFHFFFFEEEDDDACBDDDDDDDDDDCBDDDDDDACDE_Mismatch_0_Sense_+_Library_PoolC
GAAGGCACTGATCGCCAACAGAGGTTGCTGATATCGTGATATGAGAGAGTGAGGGAAAAAGAAAAGAAAGAAAAGAAAAGAGAGACTGACATTT
>Frequency_6_QualityScore_FFHHHHGJJJJJJJJFHJJIJIIJJJJJJJJIJIJJHHJJJJJGHIJJJJIJJJEGIIGGFE@DEEEDECDEEDDDDDDDDDDEDDDDDDDDDD_Mismatch_0_Sense_+_Library_PoolT
AAAAACATTACCTGGTAATATGCCAAAGAAAAAATGTGTCTGGTTTGTTCCAGGTGGGGAAGTTTCAATTCCACTACATGATCAAACAACAACT
>Frequency_6_QualityScore_FFHGGHDGHIIIIJJHIJJJIIIGHIIIIGIFGIFHIIJJHIIIHIFGGHIIIEFEFDE<ABDEC?_Mismatch_0_Sense_+_Library_PoolT
CAGTGGTGACGAAGGCACTGATCGCCAACAGAGGTTGCTGATATCGTGATATGAGAGAGTGAGGGA
>Frequency_6_QualityScore_FEHHGHGIJJIIIIJJFGGHHIHGHFHGIAFGHIJIIIIIJIJJIIIIHHIHIHGHHHGGGEEEEEDDCDDEDECCCCCCCBACCCABCDCDCD_Mismatch_0_Sense_+_Library_PoolT
GAGGTTGCTGATATCGTGATATGAGAGAGTGAGGGAAAAAGAAAAGAAAGAAAAGAAAAGAGAGACTGACATTTTGTTGCCAAAAACATTACCT
>Frequency_6_QualityScore_EFHCEFGIHIHHGHIIIIIIEHHHFHGIFIIFHIIIIGGGHIIEGEGGHIGGDFAE=ADGFEA_Mismatch_0_Sense_+_Library_PoolT
TGGTGACGAAGGCACTGATCGCCAACAGAGGTTGCTGATATCGTGATATGAGAGAGTGAGGGA
>Frequency_6_QualityScore_ECFFEFGGFGEGEG;EFGHIGHIIIIGIHIIHIIIHIIIIHFHIIIHIHHIGHHHHHGFFGDDEDEEEDCCDDDCCCDDCDACCDEEECCCCCC_Mismatch_0_Sense_+_Library_PoolT
GTGATATGAGAGAGTGAGGGAAAAAGAAAAGAAAGAAAAGAAAAGAGAGACTGACATTTTGTTGCCAAAAACATTACCTGGTAATATGCCAAAG
>Frequency_6_QualityScore_FFGHGGGIJIIGHIIIIHIIGIHIIIIIJJJJIIIIIIIIHIIIGHHIIHIGIIIFIHIIHHIIIHDECA@BDDDDDDDEDDECCDEDCEDCED_Mismatch_0_Sense_+_Library_PoolT
AGTTTCAATTCCACTACATGATCAAACAACAACTGTTTAGAAACAAAAATGTTTGCAAAGTCGGACCGAGTTACTTGATAATAAAATTATCTTT
>Frequency_1_QualityScore_FFHHHHHJJJJJJJJJJJJJJJJJJJJJJJJJJIJJJJIJJJJJJJJJJJIIIJJJJJIJGGHIJHHFDCBBDDDDDCDEDDEDDDEDDEDDED_Mismatch_0_Sense_+_Library_PoolC
AGTTTCAATTCCACTACATGATCAAACAACAACTGTTTAGAAACAAAAATGTTTGCAAAGTCGGACCGAGTTACTTGATAATAAAATTATCTTT
>Frequency_6_QualityScore_EEFFFGDGGGIIICGGHGGHGIHIHIEEHHHHFHHGHIHIIIGHHGGFGEFEECDEEBCDCCCDBCBAA@AABA?AC?@CCB>ABBAACCCCCC_Mismatch_0_Sense_+_Library_PoolT
TGTGGGTAACGCCACTCCAGCTGCACAAGTAGACGGCCAGACTCCAACCAGTCATGGACTGCTTTAAGGATCAGTGGTGACGAAGGCACTGATC
>Frequency_6_QualityScore_FCGEGGDEFHGGIIHIIIHHIGGIEHFGIBGIHIIHHIGGGGHBGFGHDGEGCE=BCEEE?ACCCAACCC?ACCA@CCDCCDDCCAB?BA?ACC_Mismatch_0_Sense_+_Library_PoolT
GTGACGAAGGCACTGATCGCCAACAGAGGTTGCTGATATCGTGATATGAGAGAGTGAGGGAAAAAGAAAAGAAAGAAAAGAAAAGAGAGACTGA
>Frequency_1_QualityScore_FDHHHHHJJJJJJJJJJJJIIIGIIIGIJHHJJJJJIJJJJIIIJJJIJIGHHI@CEHHHBFFECDCBDCCBDDDCDDDDDDDDDDDDDDDDCD_Mismatch_0_Sense_+_Library_PoolC
GTGACGAAGGCACTGATCGCCAACAGAGGTTGCTGATATCGTGATATGAGAGAGTGAGGGAAAAAGAAAAGAAAGAAAAGAAAAGAGAGACTGA
>Frequency_6_QualityScore_FFGGHGHJCFHFHGGIHIIJHIHIHIIGHGGIIJJIIIIJIIJJIIIIGIIIIHHHHHGGGGGGGGFEECDCCDCCDDCDD>CCDDDDDDDDCC_Mismatch_0_Sense_+_Library_PoolT
AAATGGGGTCGTGTAGATCCATAGCTGTGAATTTGAGGGCAACCACTGATCACATGTTCATTCCATGACGGTTGTTGTGGGTAACGCCACTCCA
>Frequency_2_QualityScore_FFHHHHHIGHIGIHIJIHIJIIHIIJJHIGHHIJIIIIJIIJIJJJJJCGIIIIIIJJIGHHHHHHGFFCCCDDDDDDDCDACDDDDDCDDDDD_Mismatch_0_Sense_+_Library_PoolC
AAATGGGGTCGTGTAGATCCATAGCTGTGAATTTGAGGGCAACCACTGATCACATGTTCATTCCATGACGGTTGTTGTGGGTAACGCCACTCCA
>Frequency_6_QualityScore_FFHHHHHJJJJIIIIJJJIJIIHIIJJIJJJJJIIJJJJIIJJIJIJJIGIIJIJIIHHEFGFFEDDDDBCDDDDDCDDDDDCCBCC?ADCDDC_Mismatch_0_Sense_+_Library_PoolT
AGCTGCACAAGTAGACGGCCAGACTCCAACCAGTCATGGACTGCTTTAAGGATCAGTGGTGACGAAGGCACTGATCGCCAACAGAGGTTGCTGA
>Frequency_6_QualityScore_FFHHHHGJIIIJIIJJEGIIIIJDHIIJIJJJJJJJIIJHIIIJJHHGEEEEEEEDEDDBCCDDEDDDDCCDDDDDCBCCCCCDDDDCBDDDCB_Mismatch_0_Sense_+_Library_PoolT
TGACGGTTGTTGTGGGTAACGCCACTCCAGCTGCACAAGTAGACGGCCAGACTCCAACCAGTCATGGACTGCTTTAAGGATCAGTGGTGACGAA
>Frequency_2_QualityScore_FFHHHHHJIIJIIIJJEHIIIIJCGIJJIJJJJJIIGJJIIJIIJIIGGFEEEEEDEACADBCCEDDBCBBDDDDCDCCDDDBDEDDCCCDBCD_Mismatch_0_Sense_+_Library_PoolC
TGACGGTTGTTGTGGGTAACGCCACTCCAGCTGCACAAGTAGACGGCCAGACTCCAACCAGTCATGGACTGCTTTAAGGATCAGTGGTGACGAA
>Frequency_6_QualityScore_FFHGHHHJGHGIIJIGHHIEHAFEGHIHIIIHIHGIIJIJIJIIJIIIIIIIIIGIIIHGGGGFFFFFEDEEEDEDDDCDDCDDDDDCBCCDDE_Mismatch_0_Sense_+_Library_PoolT
TGATATCGTGATATGAGAGAGTGAGGGAAAAAGAAAAGAAAGAAAAGAAAAGAGAGACTGACATTTTGTTGCCAAAAACATTACCTGGTAATAT
>Frequency_6_QualityScore_EDEEBFGHIDHH@FHFFHHHFIDHEGHGHIHHIIHIHIIHHHIHIFGGFGFGGHHGGDGGFBFEEDCA@>AABBABABAA@BCCCBBBC?ABDC_Mismatch_0_Sense_+_Library_PoolT
CAGGTGGGGAAGTTTCAATTCCACTACATGATCAAACAACAACTGTTTAGAAACAAAAATGTTTGCAAAGTCGGACCGAGTTACTTGATAATAA
>Frequency_3_QualityScore_FFGHEGHJJIIIHHIJJJJJJJHJJJJJJIIJIJJJJJHIJJJJJIIJJJJJJJIIIIJGGEGHHGFFFEDDBCDDDDDDBDDDDDDDDEDDED_Mismatch_0_Sense_+_Library_PoolC
CAGGTGGGGAAGTTTCAATTCCACTACATGATCAAACAACAACTGTTTAGAAACAAAAATGTTTGCAAAGTCGGACCGAGTTACTTGATAATAA
>Frequency_6_QualityScore_FFHHAGGGIGGIJJJGHIHIIJJEGFHIIJJIJIGIIHIIIIIIHHHHIIHGHHHHGGGGGFFFFEEBCCBCDDCCD?BCDDDDDDCDDDDDDD_Mismatch_0_Sense_+_Library_PoolT
GGGGTCGTGTAGATCCATAGCTGTGAATTTGAGGGCAACCACTGATCACATGTTCATTCCATGACGGTTGTTGTGGGTAACGCCACTCCAGCTG
>Frequency_6_QualityScore_EFGHEGGIHIIGJIIIJHEGIIGIIJHIIIGHIIIHIIHFHIHIIIEGHIIIFHIIHEFFFEEED?@CCDDDDCDEDDDDDDCCDDEDDCCCDD_Mismatch_0_Sense_+_Library_PoolT
GCCAAAAACATTACCTGGTAATATGCCAAAGAAAAAATGTGTCTGGTTTGTTCCAGGTGGGGAAGTTTCAATTCCACTACATGATCAAACAACA
>Frequency_2_QualityScore_FEHGGGHIJIIIHIIIIIHEGIGHIIJIHHIJIIJIHIIGAIHEIIHGIIHIGIHIHIIIGFD?AABDEDCDDCDECCCCCCCAB?ABCCDCC@_Mismatch_0_Sense_+_Library_PoolC
GCCAAAAACATTACCTGGTAATATGCCAAAGAAAAAATGTGTCTGGTTTGTTCCAGGTGGGGAAGTTTCAATTCCACTACATGATCAAACAACA
>Frequency_5_QualityScore_FFHHGHHHIJIIIJJIIHIHIIIIIHIHIHHHJIIIIJIJIIJGIHHIJIGFGIHHEGHHIHGDFEFGCCBBDCC>BCDDDDDCEDCEDCDDDD_Mismatch_0_Sense_+_Library_PoolT
GGGGAAGTTTCAATTCCACTACATGATCAAACAACAACTGTTTAGAAACAAAAATGTTTGCAAAGTCGGACCGAGTTACTTGATAATAAAATTA
>Frequency_2_QualityScore_EEHGFFHEGIIIIIIIIIIIEHHIIGIIIIIIIIIGIIIIIIIIIHGGIIGIHIIIIIIIIIHEFGHHEDACABC=ACCCCCCCCCCCBACDCB_Mismatch_0_Sense_+_Library_PoolC
GGGGAAGTTTCAATTCCACTACATGATCAAACAACAACTGTTTAGAAACAAAAATGTTTGCAAAGTCGGACCGAGTTACTTGATAATAAAATTA
>Frequency_5_QualityScore_FFGGGHHJJJJGJIEHGIIDDGEGIIIIIIIIHIHIIHIIIIJJIJIIIIIIIIHFHIHHGGGGFECCD@BBDDEDDCCDCCDCDDDDDD<ACC_Mismatch_0_Sense_+_Library_PoolT
TGGTTTGTTCCAGGTGGGGAAGTTTCAATTCCACTACATGATCAAACAACAACTGTTTAGAAACAAAAATGTTTGCAAAGTCGGACCGAGTTAC
>Frequency_3_QualityScore_EEHEFCFEHGHGHG@FGHGCFDFFIHGHIHCHFIIIIGIGGHFGIFDGEECCFIHIIHIEFFEDE=BDEBDCCDDDCCCDBBBA@=>AAB<@CD_Mismatch_0_Sense_+_Library_PoolC
TGGTTTGTTCCAGGTGGGGAAGTTTCAATTCCACTACATGATCAAACAACAACTGTTTAGAAACAAAAATGTTTGCAAAGTCGGACCGAGTTAC
>Frequency_5_QualityScore_FFHHHHHIJJJJIIIIIJJJJIJHIJIJJJJJJJHIJJIJHIIJJJIIIIGHIIIHHGGHCDEEEDDCCCDDDDDDDDDDDDDDDCDD@ACDDD_Mismatch_0_Sense_+_Library_PoolT
CAGCTGCACAAGTAGACGGCCAGACTCCAACCAGTCATGGACTGCTTTAAGGATCAGTGGTGACGAAGGCACTGATCGCCAACAGAGGTTGCTG
>Frequency_1_QualityScore_@DFFFC;EEEGEFHEGHGGIIBEHHIGGII@EHGGG@CCD;CAACDHGIIFAHHEBD;@?;(;@?B@B?55<9>:>5??0<>??B>C@C<9?C@_Mismatch_0_Sense_+_Library_PoolC
CAGCTGCACAAGTAGACGGCCAGACTCCAACCAGTCATGGACTGCTTTAAGGATCAGTGGTGACGAAGGCACTGATCGCCAACAGAGGTTGCTG
>Frequency_5_QualityScore_FFHHHHHJJJJHIIHIJJJJIIJJJJJIJIJJJJJJJJJJFHIIJJJJJJIJJIIJJIIHHGGHGGGFA@CDDEDEDDDBDDDDACC>CCDDDE_Mismatch_0_Sense_+_Library_PoolT
AAAGAGAGACTGACATTTTGTTGCCAAAAACATTACCTGGTAATATGCCAAAGAAAAAATGTGTCTGGTTTGTTCCAGGTGGGGAAGTTTCAAT
>Frequency_1_QualityScore_FFHHHHHIJJIJIIGIJJJJHIIJJJJJJJJJJJIJJJJJHJJJJJIIJIIJIIJJJJHFFEFDFFDE>@ABDDDDEDDCDDDDDDD>CCDDDE_Mismatch_0_Sense_+_Library_PoolC
AAAGAGAGACTGACATTTTGTTGCCAAAAACATTACCTGGTAATATGCCAAAGAAAAAATGTGTCTGGTTTGTTCCAGGTGGGGAAGTTTCAAT
>Frequency_5_QualityScore_FFGGGGHIIIIIIJIIJJJJIIJJIGHIIIJJIIJJJJIJIHJIIJJJFHHFGIIJHHHFFFFEEEEECCBDDDDDDDDBBCDDDDDDEDCBCC_Mismatch_0_Sense_+_Library_PoolT
AAGTAGACGGCCAGACTCCAACCAGTCATGGACTGCTTTAAGGATCAGTGGTGACGAAGGCACTGATCGCCAACAGAGGTTGCTGATATCGTGA
>Frequency_1_QualityScore_FFHHHHFIJJJJJJJJJJJJJJJJJJJJJJJIIHIJJJJJJJJJJJJJHHIFHIIIIHHHFFFFEEEEDBDDDDDDDDDDDDDDDDDDEDDDBC_Mismatch_0_Sense_+_Library_PoolC
AAGTAGACGGCCAGACTCCAACCAGTCATGGACTGCTTTAAGGATCAGTGGTGACGAAGGCACTGATCGCCAACAGAGGTTGCTGATATCGTGA
>Frequency_5_QualityScore_FFHHHGHJJJJJJJJJIJIJJHIIIJJJIJIJJIIIIIHIIIIHHHIHHGGGGGFFFFFEEEEEDDDDDDADDDDCDDDDDDDDDDDDDDDDDD_Mismatch_0_Sense_+_Library_PoolT
ACGCCACTCCAGCTGCACAAGTAGACGGCCAGACTCCAACCAGTCATGGACTGCTTTAAGGATCAGTGGTGACGAAGGCACTGATCGCCAACAG
>Frequency_5_QualityScore_EFFHHEHGICEFHIIIGIHFEHGHEHIEFHHIHHHEGGIIHIIHIHHIHHHIGHGIHGHGGFEEEDCDCBCCCDDCDDCBCCDDABDDDEBCBA_Mismatch_0_Sense_+_Library_PoolT
GAAAAAATGTGTCTGGTTTGTTCCAGGTGGGGAAGTTTCAATTCCACTACATGATCAAACAACAACTGTTTAGAAACAAAAATGTTTGCAAAGT
>Frequency_1_QualityScore_FFHHHHHJJGIJIJJJHHIIIJJJJJJGIJJJIJJDHIJJJJJJJJJJJJJJJJIJJHHHHHFFFFEEECCEDDDDDDDDDDDDBDEDDEDDDC_Mismatch_0_Sense_+_Library_PoolC
GAAAAAATGTGTCTGGTTTGTTCCAGGTGGGGAAGTTTCAATTCCACTACATGATCAAACAACAACTGTTTAGAAACAAAAATGTTTGCAAAGT
>Frequency_5_QualityScore_FFHHHHHIJHIJJJJJIIJJHIIJJJJIJJIIIIJJIIIJJJJJJJJHIIIJJIHIIEFHHGFEDCDDDBCCDDCDDDDDDDCCDABDCDDDCD_Mismatch_0_Sense_+_Library_PoolT
CTGCACAAGTAGACGGCCAGACTCCAACCAGTCATGGACTGCTTTAAGGATCAGTGGTGACGAAGGCACTGATCGCCAACAGAGGTTGCTGATA
>Frequency_1_QualityScore_FFHBHFHID2CFHGGHDFIGJJIIGHJHIGGGHIIIJGIEHJJIIJFFGIJIIJEGI@AECCDBBB?AE=ADCCB<?@DDBDDDD(2<?ACCCD_Mismatch_0_Sense_+_Library_PoolC
CTGCACAAGTAGACGGCCAGACTCCAACCAGTCATGGACTGCTTTAAGGATCAGTGGTGACGAAGGCACTGATCGCCAACAGAGGTTGCTGATA
>Frequency_5_QualityScore_EFGGHFHJJJJHJFIIIIIHIJJIIJJJIIJJHHIJHIJFIIIIIJDHIJGIGGGFDEEEEDEDDDCCCCCDCDDBCCCDCDDCCDDCBCCBDC_Mismatch_0_Sense_+_Library_PoolT
AGGGCAACCACTGATCACATGTTCATTCCATGACGGTTGTTGTGGGTAACGCCACTCCAGCTGCACAAGTAGACGGCCAGACTCCAACCAGTCA
>Frequency_2_QualityScore_FFGHGGGIIIJJJGIIIIGIIIIGGIJIJIIJIJJJIIIIHIIIIIGGFIHIJGHGGFFFFEEECDDACCCCDDDDCDDDDDDDDDDDDDDACD_Mismatch_0_Sense_+_Library_PoolC
AGGGCAACCACTGATCACATGTTCATTCCATGACGGTTGTTGTGGGTAACGCCACTCCAGCTGCACAAGTAGACGGCCAGACTCCAACCAGTCA
>Frequency_5_QualityScore_FFGGGFHIHHIIIIIHHFGHHEHIIFHEHIJIHIGHGHIIIJIIIIIIHHHGHHGEEF_Mismatch_0_Sense_+_Library_PoolT
CAAAAATGTTTGCAAAGTCGGACCGAGTTACTTGATAATAAAATTATCTTTGACGTTA
>Frequency_5_QualityScore_FFHFGGGGIHHHIJBFHIFGIEIHIIIIJJIIGIIBFEHHCHHHHGHFEEEEEDDDDCDCDADCCACDDCDDCAC@@BCDBDCBA@?@CCBBCC_Mismatch_0_Sense_+_Library_PoolT
ACGGTTGTTGTGGGTAACGCCACTCCAGCTGCACAAGTAGACGGCCAGACTCCAACCAGTCATGGACTGCTTTAAGGATCAGTGGTGACGAAGG
>Frequency_5_QualityScore_FFHHHHHJJJJJJHIIHIIIJIIHHIJJGHHGHIIHIGHHICEGHHIGHIJJIGIHHHGHFFEFEEECEDDDCDDCDDDDDDDDDEEC@CDCDD_Mismatch_0_Sense_+_Library_PoolT
TGATCGCCAACAGAGGTTGCTGATATCGTGATATGAGAGAGTGAGGGAAAAAGAAAAGAAAGAAAAGAAAAGAGAGACTGACATTTTGTTGCCA
>Frequency_5_QualityScore_FFHHHHHJJJIJJFHIJJJHIIIJIJIIIHIIJIIIIHHFGHIJGIJIHIJJJJJJIIHFHEDECECABABDDDDDEDDCDBDEEDDDCDAC=A_Mismatch_0_Sense_+_Library_PoolT
AGACTCCAACCAGTCATGGACTGCTTTAAGGATCAGTGGTGACGAAGGCACTGATCGCCAACAGAGGTTGCTGATATCGTGATATGAGAGAGTG
>Frequency_1_QualityScore_FFDHHHHGIIJIJJJJJIJGIIJJEHIHHIJJJJJIJIJHIGGGHIJJJJJIJJJJAGHEHHFFDED>A;ACDCDDDCD?ACCDDDDDDDDD4>_Mismatch_0_Sense_+_Library_PoolC
AGACTCCAACCAGTCATGGACTGCTTTAAGGATCAGTGGTGACGAAGGCACTGATCGCCAACAGAGGTTGCTGATATCGTGATATGAGAGAGTG
>Frequency_5_QualityScore_FFHHHHGIJJJJJJIIIGHIIIHIIEGGHIIIIJJIIJJJJJHIJJJJHIIIIFHHHHHFFFFFFCCCDDDDCDBD@B;@BCDCA_Mismatch_0_Sense_+_Library_PoolT
CATGGACTGCTTTAAGGATCAGTGGTGACGAAGGCACTGATCGCCAACAGAGGTTGCTGATATCGTGATATGAGAGAGTGAGGGA
>Frequency_1_QualityScore_FFHHHDHIJJJJJJGIIIJJJJHHGAFGIIIHIGIIJJJJFIEFHEHIJIJJIGHGHEGAEFDFFDCACD>C>C@A??5>@AAB8_Mismatch_0_Sense_+_Library_PoolC
CATGGACTGCTTTAAGGATCAGTGGTGACGAAGGCACTGATCGCCAACAGAGGTTGCTGATATCGTGATATGAGAGAGTGAGGGA
>Frequency_5_QualityScore_EEGGFFFIHHHIIIJHAGHIIEHIEHIJIIIJIIIJJJIJJGGGHHIIGIJIJIHHIGHHGEFEFEFEECDDCA?CCBCCCDCCBCCCDDCD>A_Mismatch_0_Sense_+_Library_PoolT
TCTGGTTTGTTCCAGGTGGGGAAGTTTCAATTCCACTACATGATCAAACAACAACTGTTTAGAAACAAAAATGTTTGCAAAGTCGGACCGAGTT
>Frequency_5_QualityScore_FFHHFFHGIHHHFHIHEGGGAFGHHFIIIIIIHHIIGHGIGHIEHEHHGHEDCCCCDEEDDDDCA?ACDC@BCCABAACCB<B@CBCCAA@@@B_Mismatch_0_Sense_+_Library_PoolT
TCCATGACGGTTGTTGTGGGTAACGCCACTCCAGCTGCACAAGTAGACGGCCAGACTCCAACCAGTCATGGACTGCTTTAAGGATCAGTGGTGA
>Frequency_2_QualityScore_FFHHHHHJJIIJJJIIIIIIAGIIIIIIIHJJJIJIJJIJHIIGIJJIIGGFEEDDDEEDDDDDD@BCEDDDCCACDDBCCCCDDDDDACDCAC_Mismatch_0_Sense_+_Library_PoolC
TCCATGACGGTTGTTGTGGGTAACGCCACTCCAGCTGCACAAGTAGACGGCCAGACTCCAACCAGTCATGGACTGCTTTAAGGATCAGTGGTGA
>Frequency_5_QualityScore_FFHHHHHIIIJJJHIIIIJJJIIJBGHHJIIIFHIIIJJJIIIJHIIIJJIIIIIIIIIIIHGGGGGFFEEEEEEDEDDDDCDEDDDCDDDDCD_Mismatch_0_Sense_+_Library_PoolT
AAAATGTGTCTGGTTTGTTCCAGGTGGGGAAGTTTCAATTCCACTACATGATCAAACAACAACTGTTTAGAAACAAAAATGTTTGCAAAGTCGG
>Frequency_1_QualityScore_FFHHHHFHHHIJJDHGCFGGIIJJ9DGIIEGH@GHGHJJIGHEHHHHFFFFFFEEDEDDDBDDDD>CCCCCDDDD@BDDDDEEECDCDACDCBD_Mismatch_0_Sense_+_Library_PoolC
AAAATGTGTCTGGTTTGTTCCAGGTGGGGAAGTTTCAATTCCACTACATGATCAAACAACAACTGTTTAGAAACAAAAATGTTTGCAAAGTCGG
>Frequency_5_QualityScore_FFHHHHHJJJJJJIIJIJJJGHIGGIIJIJJEHIJJIIIFHIJIIJIJJJJIJIIHHGGHGGGEEFEDDBDDDDDDDCDDDDDDDDDDCDECDE_Mismatch_0_Sense_+_Library_PoolT
CAAAGAAAAAATGTGTCTGGTTTGTTCCAGGTGGGGAAGTTTCAATTCCACTACATGATCAAACAACAACTGTTTAGAAACAAAAATGTTTGCA
>Frequency_2_QualityScore_EEHHGGHIIIIIGCFHCEAFCGIIIIIEHHGFGHHHHII@E?AGGIIIIIICGEGGGGEDEEEEEECCCCDACCCCBCCCCCCAB@CACC?->B_Mismatch_0_Sense_+_Library_PoolC
CAAAGAAAAAATGTGTCTGGTTTGTTCCAGGTGGGGAAGTTTCAATTCCACTACATGATCAAACAACAACTGTTTAGAAACAAAAATGTTTGCA
>Frequency_5_QualityScore_FFHGHGHIJJIHHIJHHIIHHHFHHIIHIJIJIIIIIIIHIIGHHHIEHIGHIHIHEGEEGFDFBDCDDDDCD@A9?ACCDA_Mismatch_0_Sense_+_Library_PoolT
GGACTGCTTTAAGGATCAGTGGTGACGAAGGCACTGATCGCCAACAGAGGTTGCTGATATCGTGATATGAGAGAGTGAGGGA
>Frequency_5_QualityScore_FFHHHHHJJJJIIJJJJHIIIJIJJJJIJJJJJJJJJGIIIIIJJJJHIIIIJHIHHHFGGGFFF>BDEDDDEDDD@DCDDABC>BDDDDEEDD_Mismatch_0_Sense_+_Library_PoolT
GAGAGACTGACATTTTGTTGCCAAAAACATTACCTGGTAATATGCCAAAGAAAAAATGTGTCTGGTTTGTTCCAGGTGGGGAAGTTTCAATTCC
>Frequency_5_QualityScore_FDGGHGGIIIIIHIIJIGHEHIIJIHGHIIIIJJJJIIHHIIIIJIGHHIIIIIJIIIIJIIIHHGHGFDDCEEDDDDDDDDDDDDDDDDDCCC_Mismatch_0_Sense_+_Library_PoolT
GTGTAGATCCATAGCTGTGAATTTGAGGGCAACCACTGATCACATGTTCATTCCATGACGGTTGTTGTGGGTAACGCCACTCCAGCTGCACAAG
>Frequency_1_QualityScore_A0C?CFFEDH@HFGGIGEFGEHIIGAA?GHIHGGIIIIIIICAGIGHIGGHIIIIIHGHGDFFCCCBCBBBBCCCBBBBCCCCCACCAC9A@B?_Mismatch_0_Sense_+_Library_PoolC
GTGTAGATCCATAGCTGTGAATTTGAGGGCAACCACTGATCACATGTTCATTCCATGACGGTTGTTGTGGGTAACGCCACTCCAGCTGCACAAG
>Frequency_5_QualityScore_EEHGGHGIGDEDCFFFGGG:CGEFFHHHGHHIHIHGHHIFHGAFFIGGDEEECBCDDBCDCACA>@CCCBCCCBCCACCDACCDBBC?@>;<BC_Mismatch_0_Sense_+_Library_PoolT
CCATGACGGTTGTTGTGGGTAACGCCACTCCAGCTGCACAAGTAGACGGCCAGACTCCAACCAGTCATGGACTGCTTTAAGGATCAGTGGTGAC
>Frequency_1_QualityScore_FFHHHHHJJHIJJJJFHIJCGIIJJJGIJJJJJIJJJJJGIJIIJJJJJHHFFFDEEEECDDBBCDCDDCCCDDDDDDDCDDCDDDDCDDCBDD_Mismatch_0_Sense_+_Library_PoolC
CCATGACGGTTGTTGTGGGTAACGCCACTCCAGCTGCACAAGTAGACGGCCAGACTCCAACCAGTCATGGACTGCTTTAAGGATCAGTGGTGAC
>Frequency_5_QualityScore_FFHGHHFIIIHIIIIIIHIHIIIHIIIHHHIIIFGHFFFFGHH@EHIHHGHHGGGGFDEECDABCCBCDACA??@BCCCACCDDCCCCACCDCD_Mismatch_0_Sense_+_Library_PoolT
GCAACCACTGATCACATGTTCATTCCATGACGGTTGTTGTGGGTAACGCCACTCCAGCTGCACAAGTAGACGGCCAGACTCCAACCAGTCATGG
>Frequency_1_QualityScore_FFHHHHHJJJIJJJJIJIJJJJJJJJJJJJJJJJJJJJJIJJJHIJJIJJJJJJHHHHHFFFFFEEEEEEDDDDDDDDDDDDDDDDDDCDDEDD_Mismatch_0_Sense_+_Library_PoolC
GCAACCACTGATCACATGTTCATTCCATGACGGTTGTTGTGGGTAACGCCACTCCAGCTGCACAAGTAGACGGCCAGACTCCAACCAGTCATGG
>Frequency_5_QualityScore_FFFGFFFIJIIIJIIIIJIHHIIGIIHHHIIGIHIIJIIIJIHIIHHIIFIIIIIHEEGHGFFDDEDDDCCDDDDCCCDCACCCCBACCDDDDD_Mismatch_0_Sense_+_Library_PoolT
TGTGAATTTGAGGGCAACCACTGATCACATGTTCATTCCATGACGGTTGTTGTGGGTAACGCCACTCCAGCTGCACAAGTAGACGGCCAGACTC
>Frequency_5_QualityScore_EEHHHGHJJJIJJIIJIIJJIJFGHIJJJIIIIJJIJJJJIJJHIIHIIJGIIIHHFGIIJFGHGFCDDDBDCDDEEDDEDDDDDDDCCCDDDD_Mismatch_0_Sense_+_Library_PoolT
TGTTGCCAAAAACATTACCTGGTAATATGCCAAAGAAAAAATGTGTCTGGTTTGTTCCAGGTGGGGAAGTTTCAATTCCACTACATGATCAAAC
>Frequency_1_QualityScore_DEFHHHHJJJJJJJJJJJJJJJGIJJJJJJJIJJJIJJJJJJJIIIJJJIFHHJIIIJIJJHHHFFCCDEDDDEDEEDDFDDDDDDDDDDEDDD_Mismatch_0_Sense_+_Library_PoolC
TGTTGCCAAAAACATTACCTGGTAATATGCCAAAGAAAAAATGTGTCTGGTTTGTTCCAGGTGGGGAAGTTTCAATTCCACTACATGATCAAAC
>Frequency_5_QualityScore_EEGFGFGIIHEFGEGCDCEFHIHHHGFGFGHCDEDF?DBCFHHFECDEEEBDDACCCBCCCCCCBBBBCBBCCDCDDCCCCCB?BCDEECCDB?_Mismatch_0_Sense_+_Library_PoolT
TGAAAAAAAGTTGAGAGAAGGGGAAATGGGGTCGTGTAGATCCATAGCTGTGAATTTGAGGGCAACCACTGATCACATGTTCATTCCATGACGG
>Frequency_5_QualityScore_FFHHHHHJJFHIJJJJJJJJJJJJJJJJJJIIJIJJJFHIJIIJJIJJFHHIIHHGCGGGFFFFFFFEEDEEEDDDDEDDDCDDDDDDDCDDDD_Mismatch_0_Sense_+_Library_PoolT
ATTACCTGGTAATATGCCAAAGAAAAAATGTGTCTGGTTTGTTCCAGGTGGGGAAGTTTCAATTCCACTACATGATCAAACAACAACTGTTTAG
>Frequency_5_QualityScore_EFGGGGHIIHHIIIFHHHHGIFFFGGHIIIIHIGHJIIHIFHFHHIIHIIHHHIHHHGFFFDEE_Mismatch_0_Sense_+_Library_PoolT
TAGAAACAAAAATGTTTGCAAAGTCGGACCGAGTTACTTGATAATAAAATTATCTTTGACGTTA
>Frequency_5_QualityScore_FFHHHHHJJJJJJIHIJJJJJGHIHGHIJJJJGIIJJHIHFHIJJIJJGIIJJIHHHHHGFFFFEEDCCBCDBCDCDDCDDCDCDCDDD=?CCD_Mismatch_0_Sense_+_Library_PoolT
CCAAAGAAAAAATGTGTCTGGTTTGTTCCAGGTGGGGAAGTTTCAATTCCACTACATGATCAAACAACAACTGTTTAGAAACAAAAATGTTTGC
>Frequency_1_QualityScore_FFHHHHHJJJJJJJHJJIJJJHIIGHIIJJJJHIJJJJJJFHIJJJJJJJJJJJHHHHHHFFFFFEDDDDDDDCCDDDCDDDDDBDDDDCDDDD_Mismatch_0_Sense_+_Library_PoolC
CCAAAGAAAAAATGTGTCTGGTTTGTTCCAGGTGGGGAAGTTTCAATTCCACTACATGATCAAACAACAACTGTTTAGAAACAAAAATGTTTGC
>Frequency_5_QualityScore_EEGHGGHJGHHHIIGGHHGGIIJIIIIIIIGHIHIJHIIIIHHIIHDFHFHHIEGHCEEFGDBDDBBDBBCCCACCBBCBCCDDAACCCDBDCD_Mismatch_0_Sense_+_Library_PoolT
TGCACAAGTAGACGGCCAGACTCCAACCAGTCATGGACTGCTTTAAGGATCAGTGGTGACGAAGGCACTGATCGCCAACAGAGGTTGCTGATAT
>Frequency_5_QualityScore_FFGHGFHHIIIIIIHHGIHIJIIHIGHDHHIIIHIHIIIJJHIFIIIIHIGHIBFFHGFGEEDDEEEDDDCCCACCBCCCC?BDCCDCDDD@AC_Mismatch_0_Sense_+_Library_PoolT
ACAAGTAGACGGCCAGACTCCAACCAGTCATGGACTGCTTTAAGGATCAGTGGTGACGAAGGCACTGATCGCCAACAGAGGTTGCTGATATCGT
>Frequency_5_QualityScore_FFHHEHHIIJIJIJIEGIJJHHIFHIIHIIJJIIJJJJIIIIJJJJJJJJJJJJIIHIIHGHHGGFFFECCDCDDDDEDDDDDDDDDDDDD@BD_Mismatch_0_Sense_+_Library_PoolT
CTGGTTTGTTCCAGGTGGGGAAGTTTCAATTCCACTACATGATCAAACAACAACTGTTTAGAAACAAAAATGTTTGCAAAGTCGGACCGAGTTA
>Frequency_1_QualityScore_DDDF?DDB<EFHGB?CDCAG;G@GGFGAGGG@@FFDB?@G>8?BFC@=B2==FGHHHECGHEHEEFB@;6;>.;;6(>5;A5><8;=BB@@?BC_Mismatch_0_Sense_+_Library_PoolC
CTGGTTTGTTCCAGGTGGGGAAGTTTCAATTCCACTACATGATCAAACAACAACTGTTTAGAAACAAAAATGTTTGCAAAGTCGGACCGAGTTA
>Frequency_5_QualityScore_FFHHHHHJJJFHJJJJJJJJJJJJJJJJJJJHIJJJJJGIIIIJJJJJJGHIJIGGHEFGGFFFFFFFEDEEEDDDDDEDDDDDDDDDDDDDDD_Mismatch_0_Sense_+_Library_PoolT
CATTACCTGGTAATATGCCAAAGAAAAAATGTGTCTGGTTTGTTCCAGGTGGGGAAGTTTCAATTCCACTACATGATCAAACAACAACTGTTTA
>Frequency_5_QualityScore_FFHHHHHJIIIIIJJIIJJJJJJHIIJJJIIJJJJIJJJJJJJFHIIJJJJJIIJJHIJIJHHHDFEFFFECDDCDDDDEDDBCCBCBBD=CDE_Mismatch_0_Sense_+_Library_PoolT
AGAAAAGAGAGACTGACATTTTGTTGCCAAAAACATTACCTGGTAATATGCCAAAGAAAAAATGTGTCTGGTTTGTTCCAGGTGGGGAAGTTTC
>Frequency_2_QualityScore_EFHHHGGJHHGIIIIHGIHIIIIFGHIHIJIIJJJIJJJEGGGEHIIIIEHEIGIIIIJJJGHEACCD?A@@ACC@==BEBA9;>AABCC5??C_Mismatch_0_Sense_+_Library_PoolC
AGAAAAGAGAGACTGACATTTTGTTGCCAAAAACATTACCTGGTAATATGCCAAAGAAAAAATGTGTCTGGTTTGTTCCAGGTGGGGAAGTTTC
>Frequency_5_QualityScore_FFHHHHHJJJJJJIIJIJJHHJJBGHIJJIIJIIJIJIJJJIGHIIHHHHIHGFEDDDCEDDDDDDCCB@BDDDDDDDDDDCCDACCDDCDCCD_Mismatch_0_Sense_+_Library_PoolT
CATTCCATGACGGTTGTTGTGGGTAACGCCACTCCAGCTGCACAAGTAGACGGCCAGACTCCAACCAGTCATGGACTGCTTTAAGGATCAGTGG
>Frequency_1_QualityScore_FDFHHHHJJGHIJJIGJJGHHGG?DHIJIJJJJIJIGGDHIJI@GHHHIGIGHEFFDEDECDDDDBBDC>CCDDCCDDDDDD@>>C@CCBDEDD_Mismatch_0_Sense_+_Library_PoolC
CATTCCATGACGGTTGTTGTGGGTAACGCCACTCCAGCTGCACAAGTAGACGGCCAGACTCCAACCAGTCATGGACTGCTTTAAGGATCAGTGG
>Frequency_5_QualityScore_FFHHHHHJJJIJJJJJJJJIHHIIIHIJICFHJJJJIJJJJJJIJJJEHIHGGHGFGECCDDDDDDDDCACCCCCDCDDBBCCCDCDDDDCCDD_Mismatch_0_Sense_+_Library_PoolT
CATGTTCATTCCATGACGGTTGTTGTGGGTAACGCCACTCCAGCTGCACAAGTAGACGGCCAGACTCCAACCAGTCATGGACTGCTTTAAGGAT
>Frequency_2_QualityScore_FFHHHHHIIIIJIIIIJJIGIIIIIIHIIGGIJIIJIIIIIIJIJIIIIHHIIJHHHHGFDCCCCDDDCCCCBDBCCDCDCCDCDCCDCCDCAC_Mismatch_0_Sense_+_Library_PoolC
CATGTTCATTCCATGACGGTTGTTGTGGGTAACGCCACTCCAGCTGCACAAGTAGACGGCCAGACTCCAACCAGTCATGGACTGCTTTAAGGAT
>Frequency_5_QualityScore_DEHGGGGBCGHFGCFBFGFFGDEFBEFGHICG@DEGEAC@DBF?CDHHHEHAABCEACEFD@ACABACBA=AA@>??@BCCBABBBBDAC>BB@_Mismatch_0_Sense_+_Library_PoolT
ACTGATCGCCAACAGAGGTTGCTGATATCGTGATATGAGAGAGTGAGGGAAAAAGAAAAGAAAGAAAAGAAAAGAGAGACTGACATTTTGTTGC
>Frequency_5_QualityScore_FFHHHHHJGHJJJJJJJJIJJJJJJJJJJJJJJJJJJJJJJJJJJIJJJJIIJJJJIHIIIIIHGGFEFFEDDDDD@CDDDDDDDEDDEDDDED_Mismatch_0_Sense_+_Library_PoolT
TGGGGAAGTTTCAATTCCACTACATGATCAAACAACAACTGTTTAGAAACAAAAATGTTTGCAAAGTCGGACCGAGTTACTTGATAATAAAATT
>Frequency_2_QualityScore_ECGHFEBIBDFGIIIIEIEIIGHFIGEIIIIEIHEICGIIFAGHIEHGGCEGHIFAEEGIIGEEEEEC?=CDCCCC@=ACACCACECBCBCCC;_Mismatch_0_Sense_+_Library_PoolC
TGGGGAAGTTTCAATTCCACTACATGATCAAACAACAACTGTTTAGAAACAAAAATGTTTGCAAAGTCGGACCGAGTTACTTGATAATAAAATT
>Frequency_5_QualityScore_FFHHGHGIIJIIJIIGIIIIJIIJHHGIIJJJJJIIJJIIIJGIJJIJJGIHEGHHHHGFFFDEEDBCCCCCDDDCDCDDBCDCDDDDDEDCCC_Mismatch_0_Sense_+_Library_PoolT
CAAGTAGACGGCCAGACTCCAACCAGTCATGGACTGCTTTAAGGATCAGTGGTGACGAAGGCACTGATCGCCAACAGAGGTTGCTGATATCGTG
>Frequency_4_QualityScore_FFHHGHHJJJJJJIJIIIJIJIJJJJJJGIJJJIIIJGGHIIIIIGIGHIIGGHGHGGFFFFFFEEEEEEDCCDDCDD_Mismatch_0_Sense_+_Library_PoolT
AAACAACAACTGTTTAGAAACAAAAATGTTTGCAAAGTCGGACCGAGTTACTTGATAATAAAATTATCTTTGACGTTA
>Frequency_4_QualityScore_EEGHHHGIIJJIJIJIIIJJJJJJJIJJJJHJJJJJJJIJJJJJIIJIFGHIJIHGGFFFFEEEEEDDDCCDCDDDDCDCCCDDDDDDDDDCCC_Mismatch_0_Sense_+_Library_PoolT
TGAGGGCAACCACTGATCACATGTTCATTCCATGACGGTTGTTGTGGGTAACGCCACTCCAGCTGCACAAGTAGACGGCCAGACTCCAACCAGT
>Frequency_1_QualityScore_FF?FFFGIDEGDHHGEEHHIHGHFGHCHHIIIIIIIIGFGGGIIIIIIHEHGGIHEEFFFFEEEEECCC5=;@CCDDDBDBDBDCDDACCBDBA_Mismatch_0_Sense_+_Library_PoolC
TGAGGGCAACCACTGATCACATGTTCATTCCATGACGGTTGTTGTGGGTAACGCCACTCCAGCTGCACAAGTAGACGGCCAGACTCCAACCAGT
>Frequency_4_QualityScore_FEHHGHHIIIJJGIHIIIJIIIJJIIJIIIJJJIIIIIIIJIJIJIJJJHHIHIIIHIIHHHGGFE@DEDCDDBCDDDDDDDDDCDCCCCDDDD_Mismatch_0_Sense_+_Library_PoolT
GATCCATAGCTGTGAATTTGAGGGCAACCACTGATCACATGTTCATTCCATGACGGTTGTTGTGGGTAACGCCACTCCAGCTGCACAAGTAGAC
>Frequency_4_QualityScore_FFHHGHHJJJJHHIGIJIJIJJEHHJJHHIEGIIIJIIJJIJJJJJJJIJJJJIJJHIIIIHGFGGGFEDEFDCDCCDDCEEDDEDDCDCDDCD_Mismatch_0_Sense_+_Library_PoolT
AATGTGTCTGGTTTGTTCCAGGTGGGGAAGTTTCAATTCCACTACATGATCAAACAACAACTGTTTAGAAACAAAAATGTTTGCAAAGTCGGAC
>Frequency_1_QualityScore_FFHHHHHJJJJGGHGHJIJIIJFHIJJGGIFEGHIIIIJIIJJJJIJJJJIIJJJJGIJHHHHHFFFFFFFEEDEDDDDFEEDDEDDCCCDDDD_Mismatch_0_Sense_+_Library_PoolC
AATGTGTCTGGTTTGTTCCAGGTGGGGAAGTTTCAATTCCACTACATGATCAAACAACAACTGTTTAGAAACAAAAATGTTTGCAAAGTCGGAC
>Frequency_4_QualityScore_FFGFGHHIHJGGIIFGIJHIIDGHIICGHFGIJIHIJJJJJJJJIJIIIIHIIIIJIIIIHGFGGGGFFCDEEDDDEDBDDDDEDBCCCCDDDC_Mismatch_0_Sense_+_Library_PoolT
ATGTGTCTGGTTTGTTCCAGGTGGGGAAGTTTCAATTCCACTACATGATCAAACAACAACTGTTTAGAAACAAAAATGTTTGCAAAGTCGGACC
>Frequency_2_QualityScore_FFHHHHHIJIIJIHIJIJIJJFHIIIHIIEHIIIJJJJJJJJJJIJJJJJJJJIJIJJIIHHGGGGFFFEEDDCDCDDCDEDDECACCCDDCCD_Mismatch_0_Sense_+_Library_PoolC
ATGTGTCTGGTTTGTTCCAGGTGGGGAAGTTTCAATTCCACTACATGATCAAACAACAACTGTTTAGAAACAAAAATGTTTGCAAAGTCGGACC
>Frequency_4_QualityScore_FFHGHHHJIJJIGIIJIGIGGIEHIHHIIHIIIIGIIIIHIIIHIGIIIIIHHGEGGGGGGGHGEDEEDDEECDCDDDCBCA?AACCCDDDCDB_Mismatch_0_Sense_+_Library_PoolT
AAAGAAAGAAAAGAAAAGAGAGACTGACATTTTGTTGCCAAAAACATTACCTGGTAATATGCCAAAGAAAAAATGTGTCTGGTTTGTTCCAGGT
>Frequency_1_QualityScore_FFHHHHHJIJJJJJJJJJJJIJJJJJJJJJJJJJHIJJJJJJJJJJJJJJIJJJFHIIJJIJJIHHHHFFFFDDDDDFDDDDCDDDDDDDEDDC_Mismatch_0_Sense_+_Library_PoolC
AAAGAAAGAAAAGAAAAGAGAGACTGACATTTTGTTGCCAAAAACATTACCTGGTAATATGCCAAAGAAAAAATGTGTCTGGTTTGTTCCAGGT
>Frequency_4_QualityScore_FFHGGGHIIIIJIIIIHIIIIIIJJJIIIIJJJIIIJJJHIJJJJGHIIGHGIIIHHFFFFEEEEEDCDDCCCDDCDCDBABABADDDCDCCBB_Mismatch_0_Sense_+_Library_PoolT
TTGAGGGCAACCACTGATCACATGTTCATTCCATGACGGTTGTTGTGGGTAACGCCACTCCAGCTGCACAAGTAGACGGCCAGACTCCAACCAG
>Frequency_1_QualityScore_FFHHHHHIJJJJJJJJIJJJJJIIJJJJJJJJJJJIJJJHIJIJJJIJJHIIJIHHFFFFEEEEEEDDDDDBDDDDDDDDDDDBDDDDDDDDDA_Mismatch_0_Sense_+_Library_PoolC
TTGAGGGCAACCACTGATCACATGTTCATTCCATGACGGTTGTTGTGGGTAACGCCACTCCAGCTGCACAAGTAGACGGCCAGACTCCAACCAG
>Frequency_4_QualityScore_EEFGGHHIHIHIIIIIIHIIHFIIIEEIIHIJIJIIIIHHGIIIIIIHHIIIJJIJEEIHIHIGGGE?CBCBCCCCDDDCCDDDDCBACDCDBC_Mismatch_0_Sense_+_Library_PoolT
AGATCCATAGCTGTGAATTTGAGGGCAACCACTGATCACATGTTCATTCCATGACGGTTGTTGTGGGTAACGCCACTCCAGCTGCACAAGTAGA
>Frequency_4_QualityScore_EEHHGFGIIJJFGFHIGIHHGEEG<BFGIIIIIIHIIIIHIIIIIHIGIIIHIIHIHIGFGEEDEEDDDCCAACDCDCDDDCCCCCDCCCB?CC_Mismatch_0_Sense_+_Library_PoolT
TGCTGATATCGTGATATGAGAGAGTGAGGGAAAAAGAAAAGAAAGAAAAGAAAAGAGAGACTGACATTTTGTTGCCAAAAACATTACCTGGTAA
>Frequency_1_QualityScore_FFHHHFHIJJJHIGIHIJIIHHFGEHFHJJFGIJJJIJJJJJJJIIIJJJGIJIIIJHHHHFFFFFEEFDEEEDDDDDDDDDCDDDDDDDDDDD_Mismatch_0_Sense_+_Library_PoolC
TGCTGATATCGTGATATGAGAGAGTGAGGGAAAAAGAAAAGAAAGAAAAGAAAAGAGAGACTGACATTTTGTTGCCAAAAACATTACCTGGTAA
>Frequency_4_QualityScore_EFHHHHHJJIJHIIJIJJIJHIIIIIFGIIJJJJJJJJIIIIJIIIEHHIHIIIIIIJIIJJIGFFECDDCDEDBCCCCDDDECCDCCCDCACA_Mismatch_0_Sense_+_Library_PoolT
AAAAGAAAAGAGAGACTGACATTTTGTTGCCAAAAACATTACCTGGTAATATGCCAAAGAAAAAATGTGTCTGGTTTGTTCCAGGTGGGGAAGT
>Frequency_1_QualityScore_FFHHHHHJJJJJJJJIJJJJJIJJJJHIJJJJJJJJJJJJJJJJJJGIHHHHHHHFFFFFEEEDDDCDEDDDDDDDDDDDDDEDDCDDDDDDDC_Mismatch_0_Sense_+_Library_PoolC
AAAAGAAAAGAGAGACTGACATTTTGTTGCCAAAAACATTACCTGGTAATATGCCAAAGAAAAAATGTGTCTGGTTTGTTCCAGGTGGGGAAGT
>Frequency_4_QualityScore_FFHHHGGGIBEEHIJHIIJIIIJJIIIJJJIJJIJJIJJJJJIIIIGIIJIIJIJIGGGGGGGFFEEDEDEEDDDCACCEDEDDDDD_Mismatch_0_Sense_+_Library_PoolT
ATGAGAGAGTGAGGGAAAAAGAAAAGAAAGAAAAGAAAAGAGAGACTGACATTTTGTTGCCAAAAACATTACCTGGTAATATGCCAA
>Frequency_1_QualityScore_FFHHHFHEF<CEHIJDHIJJIHIJJJFIJJJJJJJJJJJJJIIJJJJJJJJJIJJIHGHHHFFFFDDDECDDDDDDCDDEDEEDDDD_Mismatch_0_Sense_+_Library_PoolC
ATGAGAGAGTGAGGGAAAAAGAAAAGAAAGAAAAGAAAAGAGAGACTGACATTTTGTTGCCAAAAACATTACCTGGTAATATGCCAA
>Frequency_4_QualityScore_FFHHGHHJJJJIIIIHJJIIEHIGHIIIJIIIIJIFGGIIIIHIGGGG;ACFFGFGGGEEECDEDCCCDDCDDDCCDDCDDDCCDDDCDDDDEE_Mismatch_0_Sense_+_Library_PoolT
AAGGCACTGATCGCCAACAGAGGTTGCTGATATCGTGATATGAGAGAGTGAGGGAAAAAGAAAAGAAAGAAAAGAAAAGAGAGACTGACATTTT
>Frequency_4_QualityScore_FFHHHHGIJIIJJJGFHFGHIIIGHIIJIFHGIIIJIIGHHH@EGHIJDFIIIIHIGHGGEEEEDECEDCDDCCDDBCDDDCDDCDEEDCDDDD_Mismatch_0_Sense_+_Library_PoolT
CTGATCGCCAACAGAGGTTGCTGATATCGTGATATGAGAGAGTGAGGGAAAAAGAAAAGAAAGAAAAGAAAAGAGAGACTGACATTTTGTTGCC
>Frequency_4_QualityScore_FFGGHHHJJJJJJJJJJIJJHIIGIJIIJIIJJIJJJIIJIJJJJHIJJIIIIHFGIIIIHGEECCEEDCDDDEDDECDDEDDEDCEDDDDDCD_Mismatch_0_Sense_+_Library_PoolT
AATTCCACTACATGATCAAACAACAACTGTTTAGAAACAAAAATGTTTGCAAAGTCGGACCGAGTTACTTGATAATAAAATTATCTTTGACGTT
>Frequency_4_QualityScore_EDGGHHHJJHIIIIIIJJIJIIIGHIHHIIIIJIIIIIJJHHHIIIEGIFIIJIIFFIFHHIIIGEED@?CCCDDDDEDDECDDDCDEBCDCDC_Mismatch_0_Sense_+_Library_PoolT
TTTCAATTCCACTACATGATCAAACAACAACTGTTTAGAAACAAAAATGTTTGCAAAGTCGGACCGAGTTACTTGATAATAAAATTATCTTTGA
>Frequency_4_QualityScore_EEDGGGFIIGIIIGIIIIHIIIHIGHHIGHDGIGIIHHGCFFHFIDEGGIGCGGDDFGEACAB>CBDCBC@BCACACCCDCCBCCCCCCCBCC?_Mismatch_0_Sense_+_Library_PoolT
CCACTGATCACATGTTCATTCCATGACGGTTGTTGTGGGTAACGCCACTCCAGCTGCACAAGTAGACGGCCAGACTCCAACCAGTCATGGACTG
>Frequency_4_QualityScore_EFHHFGGIHIIIIHGIJIIIHJJJHGIIJIIIIICEHFIGIHIJHIIIAEGAGEADEAECCEEDEDDCCCDDDCAA=C?CCBCCCBB7=ACCC>_Mismatch_0_Sense_+_Library_PoolT
CCAACCAGTCATGGACTGCTTTAAGGATCAGTGGTGACGAAGGCACTGATCGCCAACAGAGGTTGCTGATATCGTGATATGAGAGAGTGAGGGA
>Frequency_1_QualityScore_FFHHHHHJJJJJJJJJJJJJJJJJJJIJJJJHIJHIJJJJJJJJJJJJJJJIIJJJHHHGFFEFFEEEEEEEDDCDDDDEDEDDDBB>ACCBDD_Mismatch_0_Sense_+_Library_PoolC
CCAACCAGTCATGGACTGCTTTAAGGATCAGTGGTGACGAAGGCACTGATCGCCAACAGAGGTTGCTGATATCGTGATATGAGAGAGTGAGGGA
>Frequency_4_QualityScore_EEGHEGHJGFIFGFIGHGGEFHIHGCFEGHIHFIIHHHIIHIIEGGECGFGHFGIHEGFGAEFDFGGDEEDDBCDCCEDCDDCCDCCCCABBCA_Mismatch_0_Sense_+_Library_PoolT
GTGTCTGGTTTGTTCCAGGTGGGGAAGTTTCAATTCCACTACATGATCAAACAACAACTGTTTAGAAACAAAAATGTTTGCAAAGTCGGACCGA
>Frequency_1_QualityScore_FDHHHHHJGHIIIJJJJJJFHJJJJJJFHIJJJJJJIIJJJJJJJJJJJJJJJJJJJHHHHHHFFFFFFEDEDDDDDEEDDECDDCDDDDDDD@_Mismatch_0_Sense_+_Library_PoolC
GTGTCTGGTTTGTTCCAGGTGGGGAAGTTTCAATTCCACTACATGATCAAACAACAACTGTTTAGAAACAAAAATGTTTGCAAAGTCGGACCGA
>Frequency_4_QualityScore_EEGHEGGIIHIIIIHHHIHHFIFG?FI>DEGHIGGGIIIEHGIHIIGFDGAE<BCAEEADEECC?BCCCCCDDB@CCCBCDDDCDCDCDDCDDD_Mismatch_0_Sense_+_Library_PoolT
GACGAAGGCACTGATCGCCAACAGAGGTTGCTGATATCGTGATATGAGAGAGTGAGGGAAAAAGAAAAGAAAGAAAAGAAAAGAGAGACTGACA
>Frequency_3_QualityScore_FFHHHHHJJIIJJJJJIIJJJJIIFIIEHIJJJIJJJJJHHDHHIIHIGHDF=CDEFFACDEDCBCDDDDDDDDCDDDCCDDDDDDCBDDDDDC_Mismatch_0_Sense_+_Library_PoolC
GACGAAGGCACTGATCGCCAACAGAGGTTGCTGATATCGTGATATGAGAGAGTGAGGGAAAAAGAAAAGAAAGAAAAGAAAAGAGAGACTGACA
>Frequency_4_QualityScore_EEGHGHGFGAEGFGGHFIHIJIIGHIGIEGFHIIIHGGHHHIIIIHIIIGHHIIIIGHGGGFGEFFDEEDDCACCCCC@BCC@CDCABCCCCDD_Mismatch_0_Sense_+_Library_PoolT
GAAATGGGGTCGTGTAGATCCATAGCTGTGAATTTGAGGGCAACCACTGATCACATGTTCATTCCATGACGGTTGTTGTGGGTAACGCCACTCC
>Frequency_4_QualityScore_FEHGHCEGIIJIJJJIIJJJJIIJJJIIJJJJJJJJJJIJJJJJIIJIIJJJHIIIIIIGGGEEEFFEDCDDCDDEEFEDDDDDDCCDDDDDDD_Mismatch_0_Sense_+_Library_PoolT
GAGAGTGAGGGAAAAAGAAAAGAAAGAAAAGAAAAGAGAGACTGACATTTTGTTGCCAAAAACATTACCTGGTAATATGCCAAAGAAAAAATGT
>Frequency_4_QualityScore_FEGHHHGIJGIIIIJJJJJIIJJIIIJIIIIIJJJIJJJJJJIJJIJIHIIIIIIIHHEHGGGGFFEBCACDDCDCCBCDDDDDCDED_Mismatch_0_Sense_+_Library_PoolT
GTGGGGAAGTTTCAATTCCACTACATGATCAAACAACAACTGTTTAGAAACAAAAATGTTTGCAAAGTCGGACCGAGTTACTTGATAA
>Frequency_2_QualityScore_EDGGGHHIIHIIIIIIFHIIIIEIIIIIIIIIIIIIIIIIIIIIIGGIIHHIGHFHIGFFGIHEGECED@DBCCDBCACDDCCCCCEC_Mismatch_0_Sense_+_Library_PoolC
GTGGGGAAGTTTCAATTCCACTACATGATCAAACAACAACTGTTTAGAAACAAAAATGTTTGCAAAGTCGGACCGAGTTACTTGATAA
>Frequency_4_QualityScore_DEGCEFGFIHEFG>EDGFGHFGFGIGGIGIGGHIIIDGFCGFGHHGGGDFFGEFCCEEEDCCABAA;?B?@@A_Mismatch_0_Sense_+_Library_PoolT
TAAGGATCAGTGGTGACGAAGGCACTGATCGCCAACAGAGGTTGCTGATATCGTGATATGAGAGAGTGAGGGA
>Frequency_4_QualityScore_CCFGHGGEAGHHFIHHIFHIGFGGHIIHIHHFGGHIIGGIGHHIHIIFGGHIGGCCECECB?AC=AA?A>@BC=AACABB?@@>=<>??AACB=_Mismatch_0_Sense_+_Library_PoolT
TGAATTTGAGGGCAACCACTGATCACATGTTCATTCCATGACGGTTGTTGTGGGTAACGCCACTCCAGCTGCACAAGTAGACGGCCAGACTCCA
>Frequency_4_QualityScore_FFHGHHHIJHIIIJJJIIIJJJIIIIIIJJJJJJJJJJJIIJJJJIJJIJJJJIJJIJIFIHHHHGGGGFFFEEEDEDDCBDDCCCD=ACC@AC_Mismatch_0_Sense_+_Library_PoolT
AAAGAAAAGAAAGAAAAGAAAAGAGAGACTGACATTTTGTTGCCAAAAACATTACCTGGTAATATGCCAAAGAAAAAATGTGTCTGGTTTGTTC
>Frequency_1_QualityScore_FFHGGHHJJIJIIJGIJJJJIIGIIEEGHJGIIHJJJJJHIJJIJIGHGEHJGIIGIJIIIHHHHHHHCDFFFDEEEDDDD@;CDDDDDBDDDD_Mismatch_0_Sense_+_Library_PoolC
AAAGAAAAGAAAGAAAAGAAAAGAGAGACTGACATTTTGTTGCCAAAAACATTACCTGGTAATATGCCAAAGAAAAAATGTGTCTGGTTTGTTC
>Frequency_4_QualityScore_EEHCGGHJJIGIHIIIIIIIIJIIGGIIIIHGGIIHIHHIJHFHIIGIIIAGGIGIIGGGBFDCDEEDBBBDEECBBBCACDCCCDCDBC_Mismatch_0_Sense_+_Library_PoolT
TGGTAATATGCCAAAGAAAAAATGTGTCTGGTTTGTTCCAGGTGGGGAAGTTTCAATTCCACTACATGATCAAACAACAACTGTTTAGAA
>Frequency_1_QualityScore_FFHFDFGIIJJJIJJJIIJJIJJJ<@DFBGHIJGGDHGIJGGBFHGGDGHHDGIIGHFHHHEDBDFFFEACDEDDDDDB<ACDDCDCC@>_Mismatch_0_Sense_+_Library_PoolC
TGGTAATATGCCAAAGAAAAAATGTGTCTGGTTTGTTCCAGGTGGGGAAGTTTCAATTCCACTACATGATCAAACAACAACTGTTTAGAA
>Frequency_4_QualityScore_FFHHHHHJJJJJJJIJGHIIJJJJJIJJJJJJJJJJJJJJJIIJIIIJJJIIIIIIGGFGGFFEFBDBCB@CDDCBCDDDDCCDDDCD_Mismatch_0_Sense_+_Library_PoolT
CTTTAAGGATCAGTGGTGACGAAGGCACTGATCGCCAACAGAGGTTGCTGATATCGTGATATGAGAGAGTGAGGGAAAAAGAAAAGAA
>Frequency_4_QualityScore_EEHFEGEHGICGDHGEFFHCFFG8CCCGFGIGGGHGIEEFADFICEEGHEFGHHEDEHGGGGEDECDBCAABABCCAAACBACAABBBAA>AAC_Mismatch_0_Sense_+_Library_PoolT
GCTGATATCGTGATATGAGAGAGTGAGGGAAAAAGAAAAGAAAGAAAAGAAAAGAGAGACTGACATTTTGTTGCCAAAAACATTACCTGGTAAT
>Frequency_1_QualityScore_FFHHHFHBEFGBFHIIBHGC<EG+AGBGGIJIIIJJIIJJGIIJJIIEHIIIJJDGIJHHFCHFFF<;?;>@>C@>@C@BDDDCCCACA?>ACD_Mismatch_0_Sense_+_Library_PoolC
GCTGATATCGTGATATGAGAGAGTGAGGGAAAAAGAAAAGAAAGAAAAGAAAAGAGAGACTGACATTTTGTTGCCAAAAACATTACCTGGTAAT
>Frequency_4_QualityScore_FEHHHGGIIIIIJIJJHHIHFIFGDGHEGIIJJIIIIIIEGEHGGHFFCEEC8>CEEDC_Mismatch_0_Sense_+_Library_PoolT
GACGAAGGCACTGATCGCCAACAGAGGTTGCTGATATCGTGATATGAGAGAGTGAGGGA
>Frequency_4_QualityScore_DECFCFFHFEEDGIIIIJGHIIIIHDAGFHGIECCFC@AEHIIHIIHGGGHEEHGHGGEGEE=@CBCD@_Mismatch_0_Sense_+_Library_PoolT
GATCAGTGGTGACGAAGGCACTGATCGCCAACAGAGGTTGCTGATATCGTGATATGAGAGAGTGAGGGA
>Frequency_4_QualityScore_FFHGHHHIJJJJIJIIJIIIJJJJIIJHIIJHIHIIHHIIIIJJJIHHIHIGGFGFEFFFFFEEEEDEECDCDDBCD_Mismatch_0_Sense_+_Library_PoolT
AACAACAACTGTTTAGAAACAAAAATGTTTGCAAAGTCGGACCGAGTTACTTGATAATAAAATTATCTTTGACGTTA
>Frequency_4_QualityScore_EEFGGGGGFHFGGIHGGGGGIGHIFIGAHGGGGGHGAEGGIHIGHHIIGFHGHHHGGCFFGGFE;AD@?@AC=@B@@AAA8=@:@B?CCCDBCD_Mismatch_0_Sense_+_Library_PoolT
AGAGACTGACATTTTGTTGCCAAAAACATTACCTGGTAATATGCCAAAGAAAAAATGTGTCTGGTTTGTTCCAGGTGGGGAAGTTTCAATTCCA
>Frequency_3_QualityScore_FEHHGHHJIJJJJJJJIJIIJJJJIJJHIJJJIIIIHGIIJIIIJHGIHIIIJIJIHGIGHGFFCFFEDAACBBBBDCCD?=@8@BA@@CDBCC_Mismatch_0_Sense_+_Library_PoolC
AGAGACTGACATTTTGTTGCCAAAAACATTACCTGGTAATATGCCAAAGAAAAAATGTGTCTGGTTTGTTCCAGGTGGGGAAGTTTCAATTCCA
>Frequency_4_QualityScore_EEGHHHGJIJJIIJHIHGID>DGHGHGG?DFGFEEEEEEEDDDEDCCCCCDDDDCDCABCBCCCCDCCCCCCCCCBACBCC>B>=?BBBCC?C?_Mismatch_0_Sense_+_Library_PoolT
CTTTCCGATTATGGGGCGGTGCCCAGAGTGACTTCAACAAGAACAGCAAGAAGATCGTGGAACTCTGAGCGATACGCCGAGTCGCTCATGTCTT
>Frequency_4_QualityScore_EFHHHHHJIIIIJIIIJIIIJIJJIIIIIIJIIIIJJJIJJJIIIIIJIIHIIHHHHHIHGEDCBCDDECDDDCDDCDDEDDEDDEDDCCCCDD_Mismatch_0_Sense_+_Library_PoolT
ATTCCACTACATGATCAAACAACAACTGTTTAGAAACAAAAATGTTTGCAAAGTCGGACCGAGTTACTTGATAATAAAATTATCTTTGACGTTA
>Frequency_1_QualityScore_FFHGFGHJJJIGGGIGIIJGIJGGHIIJIIIIIJIJJIGIEGIIGGIJGIGIJFGHGEHEHDDDDEDDDC@ADCDD@AADDDEDCDDC@CD?BD_Mismatch_0_Sense_+_Library_PoolC
ATTCCACTACATGATCAAACAACAACTGTTTAGAAACAAAAATGTTTGCAAAGTCGGACCGAGTTACTTGATAATAAAATTATCTTTGACGTTA
>Frequency_4_QualityScore_FFHHHGHJJJJJJJJJJJJJJJJJJEHIIJJJJJJJJJIJJJJJJJIIJIJIJEGIJIIIHGGHFGGEDDABACCEEDEEDDEDDDDDDDCDDE_Mismatch_0_Sense_+_Library_PoolT
TTTTGTTGCCAAAAACATTACCTGGTAATATGCCAAAGAAAAAATGTGTCTGGTTTGTTCCAGGTGGGGAAGTTTCAATTCCACTACATGATCA
>Frequency_1_QualityScore_FFHHHHHJJJJJJJJJJJJJJJJJJFHJJJJJJJJJJJJJJJJJJJJJJJJJJGIIJIHIHHHHHFFFDDDBACDDFDEEDDDDDDDDDDDDDE_Mismatch_0_Sense_+_Library_PoolC
TTTTGTTGCCAAAAACATTACCTGGTAATATGCCAAAGAAAAAATGTGTCTGGTTTGTTCCAGGTGGGGAAGTTTCAATTCCACTACATGATCA
>Frequency_4_QualityScore_EFHHHGHIJJIIIIIIIHIIIGGHGGIHHIIHHIIGGHGGEEI@EHHGEGGGHHHIGEGGGDECDDEDDBCCABCCBCDBCACACAACCCAC@C_Mismatch_0_Sense_+_Library_PoolT
ATGCCAAAGAAAAAATGTGTCTGGTTTGTTCCAGGTGGGGAAGTTTCAATTCCACTACATGATCAAACAACAACTGTTTAGAAACAAAAATGTT
>Frequency_3_QualityScore_FFGGHHGJJIIJJIFFIHIIIIII@EGIIIGGIIIGGIJJFHHCGHIIHIIJJJJIHHGHGFFFFFFEEACBBBDB?CCB@CBCBDDBCDCD>B_Mismatch_0_Sense_+_Library_PoolC
ATGCCAAAGAAAAAATGTGTCTGGTTTGTTCCAGGTGGGGAAGTTTCAATTCCACTACATGATCAAACAACAACTGTTTAGAAACAAAAATGTT
>Frequency_4_QualityScore_FFHHHHHJJJJGHIJJIJJGIJJIJJJJJJJJJJJJJJJJJJJJJJJJJIJJIIIIIHIHHGGGFEFECBDDEEEDDCCCDDDDDCD?BCDDDD_Mismatch_0_Sense_+_Library_PoolT
TTTGTTCCAGGTGGGGAAGTTTCAATTCCACTACATGATCAAACAACAACTGTTTAGAAACAAAAATGTTTGCAAAGTCGGACCGAGTTACTTG
>Frequency_2_QualityScore_FFHGGHHIHGHGGGIGGEFIGIIIGIGCGIIIIJIIHIIIIIJIIJIJHJIJIIIJIIIIIHGHFCBE?;?@CEDDDCCCACDDACA?ACCCCC_Mismatch_0_Sense_+_Library_PoolC
TTTGTTCCAGGTGGGGAAGTTTCAATTCCACTACATGATCAAACAACAACTGTTTAGAAACAAAAATGTTTGCAAAGTCGGACCGAGTTACTTG
>Frequency_4_QualityScore_FDHHHGHIJIIIJJIJJJJIJJJIIIIGIIIJJJIJJJIIIIIHIHIJJIIJJIIIIFIGHHHFGEEACCBDDDDDDDEDDEDDDEDCEDDEDD_Mismatch_0_Sense_+_Library_PoolT
GTTTCAATTCCACTACATGATCAAACAACAACTGTTTAGAAACAAAAATGTTTGCAAAGTCGGACCGAGTTACTTGATAATAAAATTATCTTTG
>Frequency_1_QualityScore_FDHHHHHJJJJJJJIJJJJJJJJJJJJJJJJJJJJJJJJJJIJJJJJJJIJJJJJJJGIGHIIHHFFCDDDDDDDDDDDDDEDDDEDDEDDEDD_Mismatch_0_Sense_+_Library_PoolC
GTTTCAATTCCACTACATGATCAAACAACAACTGTTTAGAAACAAAAATGTTTGCAAAGTCGGACCGAGTTACTTGATAATAAAATTATCTTTG
>Frequency_4_QualityScore_FFHHHHHJJJJJJJFHIJIJJJJJJJJJJJJJJJIHIJJJJJEHHIIIIJJJJHHIIHHGGAEEFEEEEEEEEEDDDDDDDDEDDDDCDDDDDD_Mismatch_0_Sense_+_Library_PoolT
AAAACATTACCTGGTAATATGCCAAAGAAAAAATGTGTCTGGTTTGTTCCAGGTGGGGAAGTTTCAATTCCACTACATGATCAAACAACAACTG
>Frequency_4_QualityScore_FFHHHHHIJIIJJIIJJCGIIIJJGIIJJJJJJJJJJJJJIIJIJJJEGFFFEEEEEEEDCDCDDEDDDACDDDDDDCCCDDDDDDDDCCDDDB_Mismatch_0_Sense_+_Library_PoolT
ATGACGGTTGTTGTGGGTAACGCCACTCCAGCTGCACAAGTAGACGGCCAGACTCCAACCAGTCATGGACTGCTTTAAGGATCAGTGGTGACGA
>Frequency_4_QualityScore_FFHGHGEHIHIHIIHII?FIIIDGICGIFEGIHGGAGGIIIIJGIGEEHHAGHHIIIGHGHDGGEFFFEDCCDDCDEDDDDCDCCCBCCDBAC@_Mismatch_0_Sense_+_Library_PoolT
GTCTGGTTTGTTCCAGGTGGGGAAGTTTCAATTCCACTACATGATCAAACAACAACTGTTTAGAAACAAAAATGTTTGCAAAGTCGGACCGAGT
>Frequency_4_QualityScore_EFGHHHHIJJIIIIJHHHGIDGGHHIJJHIHHJJJI>EGFGGGGGGGGGFEEEFECEDDDEEDDDCCDDACBCDDDDDDEDDDCEEECCDEEEE_Mismatch_0_Sense_+_Library_PoolT
AGAAATGAAAAAAAGTTGAGAGAAGGGGAAATGGGGTCGTGTAGATCCATAGCTGTGAATTTGAGGGCAACCACTGATCACATGTTCATTCCAT
>Frequency_4_QualityScore_FFHHHHGJJIIJJJIJIIJIJJHIIIJJIJJJIJIJJJJJJIGIIHIJJIJJIIIIJHGIHGGGFFEEEDDDCCCCCCDCCACCBCCCD>BCDE_Mismatch_0_Sense_+_Library_PoolT
GAAAAGAGAGACTGACATTTTGTTGCCAAAAACATTACCTGGTAATATGCCAAAGAAAAAATGTGTCTGGTTTGTTCCAGGTGGGGAAGTTTCA
>Frequency_4_QualityScore_EEGGGFH@EGHGHIFIEIIFGIGFHFIIIIHHIIGGGIGFGFIHIIGIEEEECCCCEECDDDDACDCACACCCBCDC@>AAACAACCCABBDDC_Mismatch_0_Sense_+_Library_PoolT
TTGTGGGTAACGCCACTCCAGCTGCACAAGTAGACGGCCAGACTCCAACCAGTCATGGACTGCTTTAAGGATCAGTGGTGACGAAGGCACTGAT
>Frequency_4_QualityScore_FFHGHHGIIJJJJIIEHIIIIIFHIDDGHIHIIGHIIIGIICGGGEIHHIHIIIGGGGGDEEEEEECDDCCCDDDDDDDDDDDDABCCCDDBCC_Mismatch_0_Sense_+_Library_PoolT
GCCAAAGAAAAAATGTGTCTGGTTTGTTCCAGGTGGGGAAGTTTCAATTCCACTACATGATCAAACAACAACTGTTTAGAAACAAAAATGTTTG
>Frequency_4_QualityScore_EFGGFGHJJJIIJIIIIIJJHIIGFHIGHIGHIIHIJJIIIJJJJIIIHIJIIJIGHGAEEEEEEDEEEACCCDEEDDDCCBC:ACDCC@_Mismatch_0_Sense_+_Library_PoolT
CCAGTCATGGACTGCTTTAAGGATCAGTGGTGACGAAGGCACTGATCGCCAACAGAGGTTGCTGATATCGTGATATGAGAGAGTGAGGGA
>Frequency_1_QualityScore_FDDFFHGIGGH@GIIIIGFHEEIIJIIFHIFDGHIIGGEGHIIHIJFGHIIIIGGADEECC@CDDFFEDCEECDCCDDCCC??5:@AAB9_Mismatch_0_Sense_+_Library_PoolC
CCAGTCATGGACTGCTTTAAGGATCAGTGGTGACGAAGGCACTGATCGCCAACAGAGGTTGCTGATATCGTGATATGAGAGAGTGAGGGA
>Frequency_4_QualityScore_EFHHHHHJJJJJJJJJJJJJJGHIIIIJEHIIIJIIHIIEHIIIGIHBGHHHIIIHHGHGFGGFFDEEEDEEEDDDDDDDCCDCDCD_Mismatch_0_Sense_+_Library_PoolT
TAATATGCCAAAGAAAAAATGTGTCTGGTTTGTTCCAGGTGGGGAAGTTTCAATTCCACTACATGATCAAACAACAACTGTTTAGAA
>Frequency_4_QualityScore_FFHHHHHJJJJJIIIIJJJIIJIJJJJHIJJJJJIJJJJJJJJJJIJHIIIIJJJJJIJIIJIIHFFFFCEEDEDACCCDDDDEDDCCCCDDCC_Mismatch_0_Sense_+_Library_PoolT
GAAAAGAAAAGAGAGACTGACATTTTGTTGCCAAAAACATTACCTGGTAATATGCCAAAGAAAAAATGTGTCTGGTTTGTTCCAGGTGGGGAAG
>Frequency_1_QualityScore_FFHHHHHJJJJJJJJJIJJIJIJJJJJHJJJJJJJJJJJJJJJJIJJGGJJJJIJJJJJHFHHHFDEEF@DDDDDACDDDDDDEDDDDDDDD<?_Mismatch_0_Sense_+_Library_PoolC
GAAAAGAAAAGAGAGACTGACATTTTGTTGCCAAAAACATTACCTGGTAATATGCCAAAGAAAAAATGTGTCTGGTTTGTTCCAGGTGGGGAAG
>Frequency_4_QualityScore_FFHHHHHIJJJJJJJJJJIJIJFHHIIIIIJJJJJJJJIIJJIIJHIIFGHIJIIHGGFFFFFEECDCCCABDCDCABCDDDCDDEDCACCCCC_Mismatch_0_Sense_+_Library_PoolT
TAGACGGCCAGACTCCAACCAGTCATGGACTGCTTTAAGGATCAGTGGTGACGAAGGCACTGATCGCCAACAGAGGTTGCTGATATCGTGATAT
>Frequency_4_QualityScore_FFHHHHHJJJIIIJJJJJIIIHIJJIIIIJJJJHIIJJJJJIIJIJJHIIIIIEGGGIIJHIIHHHGGFEECEDCDEDDDDACCCCDCDEDDBC_Mismatch_0_Sense_+_Library_PoolT
AAGAAAGAAAAGAAAAGAGAGACTGACATTTTGTTGCCAAAAACATTACCTGGTAATATGCCAAAGAAAAAATGTGTCTGGTTTGTTCCAGGTG
>Frequency_3_QualityScore_EEHGGADHHFFEDFFIHEHIHHHGHHHBEFFHGH?GHIDEFEHHF>EGDCCBECCCDDBAA@ABABCAA>;?8@@ACC?CCCBBCCCD:?AACB_Mismatch_0_Sense_+_Library_PoolT
TGTTCATTCCATGACGGTTGTTGTGGGTAACGCCACTCCAGCTGCACAAGTAGACGGCCAGACTCCAACCAGTCATGGACTGCTTTAAGGATCA
>Frequency_1_QualityScore_FFHFHHHJJIJIJJJJJIIGIJIIJJJFHGIIJJGJJJJJJJJIHHHGFFEDEFFDDDDDDBDDDDDDD>?B@C@DCDDDCBCDDDDDACDDDD_Mismatch_0_Sense_+_Library_PoolC
TGTTCATTCCATGACGGTTGTTGTGGGTAACGCCACTCCAGCTGCACAAGTAGACGGCCAGACTCCAACCAGTCATGGACTGCTTTAAGGATCA
>Frequency_3_QualityScore_FFHHHHHIIJJJJIIJJJJGIGHHIJGIGHFH@EGHIJHIJJJIHJJJJIIJJJJJJIIHHGGFFEDDECDDDDDDEEDCDDDDDDDDDDCDDD_Mismatch_0_Sense_+_Library_PoolT
ACAGAGGTTGCTGATATCGTGATATGAGAGAGTGAGGGAAAAAGAAAAGAAAGAAAAGAAAAGAGAGACTGACATTTTGTTGCCAAAAACATTA
>Frequency_1_QualityScore_FFHHHHHHIJJJJIJJJJJFHHIIIIHIHIIJ:BDHIJHJIJJJIJJJJIJJJIJJJJHHHHFFFFDDEEEDDDDDEEDADDDDDDDDDDDDDD_Mismatch_0_Sense_+_Library_PoolC
ACAGAGGTTGCTGATATCGTGATATGAGAGAGTGAGGGAAAAAGAAAAGAAAGAAAAGAAAAGAGAGACTGACATTTTGTTGCCAAAAACATTA
>Frequency_3_QualityScore_FFGHHHGHIDGHIIHJJJGHIJHIIIIHIJJJIJIJJHIIJJIHHIIJJIIFHGHGDGDEBC9?ACCDBACBCCDCDDDAC_Mismatch_0_Sense_+_Library_PoolT
GATCAGTGGTGACGAAGGCACTGATCGCCAACAGAGGTTGCTGATATCGTGATATGAGAGAGTGAGGGAAAAAGAAAAGAA
>Frequency_3_QualityScore_DCEDDEEDCE=BDFFFAFACD@CEFDFAEEFFFFEDBFEEBDACDD7=?@ED7_Mismatch_0_Sense_+_Library_PoolT
GGCACTGATCGCCAACAGAGGTTGCTGATATCGTGATATGAGAGAGTGAGGGA
>Frequency_3_QualityScore_FFHHHHHJIJJJHIIIIJJHHIIIJIJIIIHHIJJIJJDGIIJJJJJJIJJJJIIGIHGHGGGFFEEDDDEEDDDCCDDDDDDCDDDBDDDDED_Mismatch_0_Sense_+_Library_PoolT
AAAGAAAAAATGTGTCTGGTTTGTTCCAGGTGGGGAAGTTTCAATTCCACTACATGATCAAACAACAACTGTTTAGAAACAAAAATGTTTGCAA
>Frequency_3_QualityScore_FEHHGHHIJIJHHGHHIHIDGHGIIGHHHFGEEGIFIIBGGGIIIIHIHHIIIHIGEFGGGFFEEEDCCBCCDCCCCDDBDCBBBCB?BCBCDD_Mismatch_0_Sense_+_Library_PoolC
AAAGAAAAAATGTGTCTGGTTTGTTCCAGGTGGGGAAGTTTCAATTCCACTACATGATCAAACAACAACTGTTTAGAAACAAAAATGTTTGCAA
>Frequency_3_QualityScore_EEHGHGHIJJJJHIIIJJIJJJJJJIJJJJHIIJJJJJIHHIIIIJIIIGHFFFGFEFEDEEDECDDEEDDEDDDDDDDD_Mismatch_0_Sense_+_Library_PoolT
TCAAACAACAACTGTTTAGAAACAAAAATGTTTGCAAAGTCGGACCGAGTTACTTGATAATAAAATTATCTTTGACGTTA
>Frequency_1_QualityScore_DFAHFDFFHIGIJEHCHIEHIJJIIIGIGIIBHGDGGIEGGC:@AGGEBEHEHFCEHF@@;;@D@DCCC;A;@>>C8?@C_Mismatch_0_Sense_+_Library_PoolC
TCAAACAACAACTGTTTAGAAACAAAAATGTTTGCAAAGTCGGACCGAGTTACTTGATAATAAAATTATCTTTGACGTTA
>Frequency_3_QualityScore_DEEFGEFDFEGHFDGGFHHEHIIJIIGFFFDEGGEAEHGF<@BA?AACB9<@7:;?@>?@ABCBCC@=:;?BC@CB@?B@9=@A???ABA@B?A_Mismatch_0_Sense_+_Library_PoolT
CTTAAGCGAGGGGAGAAATGAAAAAAAGTTGAGAGAAGGGGAAATGGGGTCGTGTAGATCCATAGCTGTGAATTTGAGGGCAACCACTGATCAC
>Frequency_1_QualityScore_FFHHHHHJHHJJJAHDHIJJIJJJJJJJFFIFHCECGHHHHEDDEEEEDBDD@BBDCDDDDCDCDDDDDAA>@DDDEDDDDDDDDDDDDCCDCC_Mismatch_0_Sense_+_Library_PoolC
CTTAAGCGAGGGGAGAAATGAAAAAAAGTTGAGAGAAGGGGAAATGGGGTCGTGTAGATCCATAGCTGTGAATTTGAGGGCAACCACTGATCAC
>Frequency_3_QualityScore_FFHGHHHJJJIIIIIIIIHHIHFIIIHHJIJIJJJIIIIIIIHIIHHGACBDCDDDACDCCCDDDDDAC@BCDDEDCDDDDDDCA?@A@BADAD_Mismatch_0_Sense_+_Library_PoolT
CTTCAACAAGAACAGCAAGAAGATCGTGGAACTCTGAGCGATACGCCGAGTCGCTCATGTCTTCCACGATATCTTGAACAAGAGGGCAGAGCTT
>Frequency_3_QualityScore_FFEHHGGJJJJJIFFIIJIIIGHIJIJJJJJIJIJJIIJFIIJJJJJJJJIIJIIIJHIIHHHGGFFFFCCEDEDEDCDCCCDCCCCCD>ADDD_Mismatch_0_Sense_+_Library_PoolT
GGTTTGTTCCAGGTGGGGAAGTTTCAATTCCACTACATGATCAAACAACAACTGTTTAGAAACAAAAATGTTTGCAAAGTCGGACCGAGTTACT
>Frequency_5_QualityScore_EFCEGGHIIJJIJFHHIIGGHGHHIIIJIJJIIIIIHIIHHIIIJIIHHGGHHGFHHFEEDDEDDCBCDAAACCCDCBCCCBACBCB@CBBCCD_Mismatch_0_Sense_+_Library_PoolC
GGTTTGTTCCAGGTGGGGAAGTTTCAATTCCACTACATGATCAAACAACAACTGTTTAGAAACAAAAATGTTTGCAAAGTCGGACCGAGTTACT
>Frequency_3_QualityScore_EEHHGHHIIJJIFHGHIIJJJIIIIIHGIIJIGHHIIIIJHIIIIIIJIIHIIHHHIHHHFGGGEEFFECDBDCBCBCD>BDDEDEDDDDACBD_Mismatch_0_Sense_+_Library_PoolT
ACTGACATTTTGTTGCCAAAAACATTACCTGGTAATATGCCAAAGAAAAAATGTGTCTGGTTTGTTCCAGGTGGGGAAGTTTCAATTCCACTAC
>Frequency_1_QualityScore_DFGDHDHGGIIIIFIIJJJJJJGHIEGHGJJJDHIJJFGIGIHJIJIGIJJHDGIEHHFC7@BEEEEEECCCCBBBBDBCCDCA>@CCCDDDCD_Mismatch_0_Sense_+_Library_PoolC
ACTGACATTTTGTTGCCAAAAACATTACCTGGTAATATGCCAAAGAAAAAATGTGTCTGGTTTGTTCCAGGTGGGGAAGTTTCAATTCCACTAC
>Frequency_3_QualityScore_FFGHHHHJJIJJJIJJJJJHIIIJHIIJJJIIJJJJJIJJIJJIJIJHIJEHIEIGGGGEEFFEEDDDDBCDDDDCDDBCDDDDDDDEDDBCCD_Mismatch_0_Sense_+_Library_PoolT
AGTAGACGGCCAGACTCCAACCAGTCATGGACTGCTTTAAGGATCAGTGGTGACGAAGGCACTGATCGCCAACAGAGGTTGCTGATATCGTGAT
>Frequency_3_QualityScore_DCGGG@FHHIGIIIHGHIFFEIIDGGHIJIIJIGHIIIFHHFIHGGHGGAEFDCEFFGGFGFGACBEEECBBB>ABBCDBBCCCBCCCBDDDDC_Mismatch_0_Sense_+_Library_PoolT
GGAAGTTTCAATTCCACTACATGATCAAACAACAACTGTTTAGAAACAAAAATGTTTGCAAAGTCGGACCGAGTTACTTGATAATAAAATTATC
>Frequency_1_QualityScore_FFHHHCFHIJJJJIJEHHHHEFFFFFFEEEEDDDDDDDDDDDDDDDDCBBDDDDDDEDDEDDD>CDDDD>B@B?@CDDCDCDCCDEDDDEDDED_Mismatch_0_Sense_+_Library_PoolC
GGAAGTTTCAATTCCACTACATGATCAAACAACAACTGTTTAGAAACAAAAATGTTTGCAAAGTCGGACCGAGTTACTTGATAATAAAATTATC
>Frequency_3_QualityScore_DDBGFFFGFHGG<CEGFEFHHIHFGIIGHIIGGGIHIHIIJHHIEHEHHGFHHHHGFEDDDDFDDEDACBCCDDDCDBB@CDEECC?@CD_Mismatch_0_Sense_+_Library_PoolT
GATATGAGAGAGTGAGGGAAAAAGAAAAGAAAGAAAAGAAAAGAGAGACTGACATTTTGTTGCCAAAAACATTACCTGGTAATATGCCAA
>Frequency_3_QualityScore_EEHGHEHJIIIIHIIIIGHHFGICCAGIAGGIGIHHIHIHHIIJIHEG<DH?EGDEFFFC@BCCDDCDBDCAB?@<BCDACCBCDDDCBCCCBD_Mismatch_0_Sense_+_Library_PoolT
ATGTTCATTCCATGACGGTTGTTGTGGGTAACGCCACTCCAGCTGCACAAGTAGACGGCCAGACTCCAACCAGTCATGGACTGCTTTAAGGATC
>Frequency_3_QualityScore_FEHHHHHJJJJJFIIIHIJIGHJJJJJJJJJIIJJJJJHIJJJJJJJIJJJIIIIJJJJJJIGHHGFFEEEFEDEEDEDDCCCDDDDCCCDDDD_Mismatch_0_Sense_+_Library_PoolT
GTTTGTTCCAGGTGGGGAAGTTTCAATTCCACTACATGATCAAACAACAACTGTTTAGAAACAAAAATGTTTGCAAAGTCGGACCGAGTTACTT
>Frequency_3_QualityScore_EFGHHHHIJJJJJJJJIIIJIGIHIIJJJJJJJJJJJIJJJJIJJJJJJJJIJIJJHEFHIHHHHHGHFCEFEEEDDDCDDDDDDACBCCDDDE_Mismatch_0_Sense_+_Library_PoolT
AGAAAAGAAAGAAAAGAAAAGAGAGACTGACATTTTGTTGCCAAAAACATTACCTGGTAATATGCCAAAGAAAAAATGTGTCTGGTTTGTTCCA
>Frequency_3_QualityScore_FFHHHHHIJJJJJJJJJJJIJJJJJJJJIJJJJJJJJJJGHIJJJJJJJJJJJJJJJIIIGGGGGFFCE@CDDEDEDDDDDDDCCD@CDDDDEE_Mismatch_0_Sense_+_Library_PoolT
AAGAGAGACTGACATTTTGTTGCCAAAAACATTACCTGGTAATATGCCAAAGAAAAAATGTGTCTGGTTTGTTCCAGGTGGGGAAGTTTCAATT
>Frequency_1_QualityScore_FFHHHHHIJJJIJJIJIJJIJJJJJJJIJJIJJJJJJJJGIJJJJJJJJIJJJJJJJJHHGGHFHFFDF?BAEEEEDDDDDDDBDDCCACDDEE_Mismatch_0_Sense_+_Library_PoolC
AAGAGAGACTGACATTTTGTTGCCAAAAACATTACCTGGTAATATGCCAAAGAAAAAATGTGTCTGGTTTGTTCCAGGTGGGGAAGTTTCAATT
>Frequency_3_QualityScore_EEHHHGHHIJJJHIIIGHHGHIJBFIIHEHIFHIJIHJIIIHIJJJHIIHJJIJJJIJJIIHHGFGEEEBDEDDCEDDDDCDECDDDCDCCCDC_Mismatch_0_Sense_+_Library_PoolT
AAATGTGTCTGGTTTGTTCCAGGTGGGGAAGTTTCAATTCCACTACATGATCAAACAACAACTGTTTAGAAACAAAAATGTTTGCAAAGTCGGA
>Frequency_1_QualityScore_FFHHGHHJJJJJHIJGIIIJIJJCGHIJHIHDGIIIJJJJJIJJJJJJJJIJJJJIJJJIHHGGHFFFFFFFEEDEDDDDCDEDDEDCDCCDDD_Mismatch_0_Sense_+_Library_PoolC
AAATGTGTCTGGTTTGTTCCAGGTGGGGAAGTTTCAATTCCACTACATGATCAAACAACAACTGTTTAGAAACAAAAATGTTTGCAAAGTCGGA
>Frequency_3_QualityScore_FFGHHGGIIJJJHJJIJJJIJJIJJJJIJJJJJJJJJJJJJIHHIHIJIIJJDGIIIHEEEFEEEDEDDDDDDDDCDDDDDDDCDDDDDDDDDD_Mismatch_0_Sense_+_Library_PoolT
AATTTGAGGGCAACCACTGATCACATGTTCATTCCATGACGGTTGTTGTGGGTAACGCCACTCCAGCTGCACAAGTAGACGGCCAGACTCCAAC
>Frequency_3_QualityScore_EEGGHHHGIIIIJJGHHHHIHHIIGGHIGIHGIIJHHIHIHHGIIHGFGHHGHIGHFGCD@ACDCDDACACBCD@DDDBDCDEDC>?ACC@_Mismatch_0_Sense_+_Library_PoolT
CCACTACATGATCAAACAACAACTGTTTAGAAACAAAAATGTTTGCAAAGTCGGACCGAGTTACTTGATAATAAAATTATCTTTGACGTTA
>Frequency_1_QualityScore_FFHHGFAGHIDGHGGIGGEGEHIHIIIIIIGIIIIIIIGHIHHIIIFCCFIIIIHIHHDC=?@ACCCCCCCCDCCCDC:CCCFCCCCBBBC_Mismatch_0_Sense_+_Library_PoolC
CCACTACATGATCAAACAACAACTGTTTAGAAACAAAAATGTTTGCAAAGTCGGACCGAGTTACTTGATAATAAAATTATCTTTGACGTTA
>Frequency_3_QualityScore_EEEEFFFHHHHGIIJGGEIHIIJGIIHIHGFIHHIIIFGD?ECEGEHIFGGGEEEGDEEEBED?C?;@CA?CCCB>AACA?AC_Mismatch_0_Sense_+_Library_PoolT
TGATCAAACAACAACTGTTTAGAAACAAAAATGTTTGCAAAGTCGGACCGAGTTACTTGATAATAAAATTATCTTTGACGTTA
>Frequency_2_QualityScore_7CAGDECHEIIIIIIHFIIIHGEGHIICDEGIIIHIIIHICAGFHGAHIGEFAECCCCECECBDDCDDECACCCDCCCCCCCC_Mismatch_0_Sense_+_Library_PoolC
TGATCAAACAACAACTGTTTAGAAACAAAAATGTTTGCAAAGTCGGACCGAGTTACTTGATAATAAAATTATCTTTGACGTTA
>Frequency_3_QualityScore_FFHHHHHJJIJJJJJIJJJJJIIIIJIJJJJJJJJJJJJJJGIJJJJJJJJJJJJJIIIGGGFFGFEFEEDDDDDDDEDD@CDDDABC=BDDDD_Mismatch_0_Sense_+_Library_PoolT
AAAAGAGAGACTGACATTTTGTTGCCAAAAACATTACCTGGTAATATGCCAAAGAAAAAATGTGTCTGGTTTGTTCCAGGTGGGGAAGTTTCAA
>Frequency_3_QualityScore_FFHHHHHJJJJJJIHJJJHIHIIIJIJJJIJJIJJJJJJIJJIHIJJJIJJJJJJJJJIHGIIIHFGEEABD=BDDDDDDDDDDDDDDDDDDCC_Mismatch_0_Sense_+_Library_PoolT
CGTGTAGATCCATAGCTGTGAATTTGAGGGCAACCACTGATCACATGTTCATTCCATGACGGTTGTTGTGGGTAACGCCACTCCAGCTGCACAA
>Frequency_3_QualityScore_FFFGGHHJIIFIHJJJJJFHIFHHIIJHIEHIIGHDGGHIDGBGDG=CAEHHDEGGGEEACEDBCDD@@ACCCCDDDCDCA?BCDCBDDDDEDC_Mismatch_0_Sense_+_Library_PoolT
GGCACTGATCGCCAACAGAGGTTGCTGATATCGTGATATGAGAGAGTGAGGGAAAAAGAAAAGAAAGAAAAGAAAAGAGAGACTGACATTTTGT
>Frequency_3_QualityScore_EEHHEDDHHFHAFBGAE@EFGCFGHHGEGGIHHIGIGDGIHGIHEIIIFGHFEFDGGFFFFFCDCCDCDBCBCCCDDDDDCBCCCCBDECDDDC_Mismatch_0_Sense_+_Library_PoolT
CGTGATATGAGAGAGTGAGGGAAAAAGAAAAGAAAGAAAAGAAAAGAGAGACTGACATTTTGTTGCCAAAAACATTACCTGGTAATATGCCAAA
>Frequency_3_QualityScore_EEHHHGHHIIHIJIJJJJEGIJJFIIFHIJJJJJJJJJJJJJJJIJIJJJJIIIIIJIIIGHGGGGGFEEFDCEECDDDDECBBACBCCDDDCD_Mismatch_0_Sense_+_Library_PoolT
TGTCTGGTTTGTTCCAGGTGGGGAAGTTTCAATTCCACTACATGATCAAACAACAACTGTTTAGAAACAAAAATGTTTGCAAAGTCGGACCGAG
>Frequency_1_QualityScore_DDBFF:CGHIGA@IGGCEGHIDEEGEFFEHIIBGBBGHIIIIIIIECHIIGIIIIIIIIIIHHHHHFC;?DECCCDDDCCECACCCBBBBBBBB_Mismatch_0_Sense_+_Library_PoolC
TGTCTGGTTTGTTCCAGGTGGGGAAGTTTCAATTCCACTACATGATCAAACAACAACTGTTTAGAAACAAAAATGTTTGCAAAGTCGGACCGAG
>Frequency_3_QualityScore_EEHGHGGHGIGIIJJIJJFHIDHBGIEEGIIHHGIIIIFGHHGHIEGDFCD@EGHHHB_Mismatch_0_Sense_+_Library_PoolT
ACGAAGGCACTGATCGCCAACAGAGGTTGCTGATATCGTGATATGAGAGAGTGAGGGA
>Frequency_1_QualityScore_FFHHHHHIJJJJJJJIIJIJJIJGHIBHHJJJJJJJJJIJGIGHIFIGIHH@DGHHHE_Mismatch_0_Sense_+_Library_PoolC
ACGAAGGCACTGATCGCCAACAGAGGTTGCTGATATCGTGATATGAGAGAGTGAGGGA
>Frequency_3_QualityScore_FFHHHHHIIJJIJJJJHIIJJIJJHIFHIJIIJIIIJJJJJIJIIIIHIJHGHHGGF_Mismatch_0_Sense_+_Library_PoolT
AAAAATGTTTGCAAAGTCGGACCGAGTTACTTGATAATAAAATTATCTTTGACGTTA
>Frequency_3_QualityScore_FFEHHHHJJJJHIJJJJJJJIJJJIIJHIJFHIJJJJJJJJIFHHIJIIIIGIEG<AEEFEDEEDDDCCCDDCDDDDDDDDDDDDDDDDCCDDB_Mismatch_0_Sense_+_Library_PoolT
GGTGACGAAGGCACTGATCGCCAACAGAGGTTGCTGATATCGTGATATGAGAGAGTGAGGGAAAAAGAAAAGAAAGAAAAGAAAAGAGAGACTG
>Frequency_3_QualityScore_FFHHHHHJJJIIJJHHGIHIIJGIGIJJJJHIJJJJJIIIJJJJJJJJIJGHIIJJIIIIIIGHFEFEDBBBDEDDCD@CBABCDDDDDCCCCD_Mismatch_0_Sense_+_Library_PoolT
AAAGAAAAGAAAAGAGAGACTGACATTTTGTTGCCAAAAACATTACCTGGTAATATGCCAAAGAAAAAATGTGTCTGGTTTGTTCCAGGTGGGG
>Frequency_2_QualityScore_FFGGHHGHGIIIIDIEHEIHIIIEHIIIIIHIIHIIIIIIIIIIIIIIIIGIIIIIIIIIIHGGFCG;8?@@CCDCCC>ABDACACECC;?=@B_Mismatch_0_Sense_+_Library_PoolC
AAAGAAAAGAAAAGAGAGACTGACATTTTGTTGCCAAAAACATTACCTGGTAATATGCCAAAGAAAAAATGTGTCTGGTTTGTTCCAGGTGGGG
>Frequency_3_QualityScore_FFHHGHHJJJJJJIJJJJJJIJJGIFHIJJJIJJIJJJIJIIIGGDEEFFFEEEEEEDDDDDBCBBCDDDDDDDCCDDD@C:BCDDC_Mismatch_0_Sense_+_Library_PoolT
GTGGAACTCTGAGCGATACGCCGAGTCGCTCATGTCTTCCACGATATCTTGAACAAGAGGGCAGAGCTTAAGCGAGGGGAGAAATGA
>Frequency_3_QualityScore_FFEGHHHJJJGIJJJJJJJJIJJJJJJJJJJJJJJJJJJJJJJJJJIJGJJJ?GHIIIHGGGGGGGFEE?CDDDDDDDBDDDDDDDCDD_Mismatch_0_Sense_+_Library_PoolT
GGTGGGGAAGTTTCAATTCCACTACATGATCAAACAACAACTGTTTAGAAACAAAAATGTTTGCAAAGTCGGACCGAGTTACTTGATAA
>Frequency_1_QualityScore_FFFHHHHIJJGIIJJJJJIJCHIIIJIJJJJJJJJJJJJJJJJIJJJJJJJJJJJIJJJGHHHHHHFE?7@BDDDDDD<BCDDDDDDED_Mismatch_0_Sense_+_Library_PoolC
GGTGGGGAAGTTTCAATTCCACTACATGATCAAACAACAACTGTTTAGAAACAAAAATGTTTGCAAAGTCGGACCGAGTTACTTGATAA
>Frequency_3_QualityScore_FFHHGHHIDGHIIJJJJJJJIIJIJIJJIIJJJJJJEHIIHHIIGIHFFIJJGHI@CGGFGGFEEFFFDDDDDDDDEDDDCDDDDDDDCCDDDC_Mismatch_0_Sense_+_Library_PoolT
TTACCTGGTAATATGCCAAAGAAAAAATGTGTCTGGTTTGTTCCAGGTGGGGAAGTTTCAATTCCACTACATGATCAAACAACAACTGTTTAGA
>Frequency_3_QualityScore_FFHHHHHJJJJJJIJJJJJJIJJJIIHIIHCGHIIJJIJIJJIIIJIJHIGGGGHHDGGFEDCDBCDDDDDDDDCCDDDDDDDDCDDDDCCACC_Mismatch_0_Sense_+_Library_PoolT
ACATGTTCATTCCATGACGGTTGTTGTGGGTAACGCCACTCCAGCTGCACAAGTAGACGGCCAGACTCCAACCAGTCATGGACTGCTTTAAGGA
>Frequency_3_QualityScore_FEHHHEGIIIIJJJJJJJJJJJJJHHEGIIIIIEFHIIIIIHIJEHHGFCFGDHGGHGGGGGFFFDEEDDDEDEDDDCCDDCDCCBCDCCDDC@_Mismatch_0_Sense_+_Library_PoolT
CCTGGTAATATGCCAAAGAAAAAATGTGTCTGGTTTGTTCCAGGTGGGGAAGTTTCAATTCCACTACATGATCAAACAACAACTGTTTAGAAAC
>Frequency_3_QualityScore_FFGHHGFIJJJJJIJIHIFHEHHIHJHIJJJJIJIJGHIGIIIIHJIIIJJIAFHHIHIJJJHHHDGGGABCCBCDDDDDBBCCDDDDCDDACC_Mismatch_0_Sense_+_Library_PoolT
AGAAAGAAAAGAAAAGAGAGACTGACATTTTGTTGCCAAAAACATTACCTGGTAATATGCCAAAGAAAAAATGTGTCTGGTTTGTTCCAGGTGG
>Frequency_1_QualityScore_FFHHHHGIJIIJJJJGGHIIIIGIIIJIJJIJJJJJJJIJJJJJIJJJIIJJDGGGIJJIIJJJGFHGDDCEEBEEDCCDDCDDDDDDDCC@CB_Mismatch_0_Sense_+_Library_PoolC
AGAAAGAAAAGAAAAGAGAGACTGACATTTTGTTGCCAAAAACATTACCTGGTAATATGCCAAAGAAAAAATGTGTCTGGTTTGTTCCAGGTGG
>Frequency_3_QualityScore_EEFEGFEHHAHHGGIHGGHHCFGHHGIFGIIJHHIGIIJGH?@@EEDF<CEGGFADHGH>CB=BEDC=?<@DCCDCCDCCCCCCCCCCEC_Mismatch_0_Sense_+_Library_PoolT
TTGCCAAAAACATTACCTGGTAATATGCCAAAGAAAAAATGTGTCTGGTTTGTTCCAGGTGGGGAAGTTTCAATTCCACTACATGATCAA
>Frequency_3_QualityScore_FFHHHHHIJIIJJJGHJGHIIJJIJJHIJJJJJJIJJJIJHIHIJCGHIIIHHIHIHHGDGFFFEECEC@;?CDDDC_Mismatch_0_Sense_+_Library_PoolT
GCTTTAAGGATCAGTGGTGACGAAGGCACTGATCGCCAACAGAGGTTGCTGATATCGTGATATGAGAGAGTGAGGGA
>Frequency_3_QualityScore_FFHHHHHJJJJJJJIJIHIJJJJGHJJJJIJJJJJJJJJJJJJJJJJJJGIIIIJJJJJJJJHIGHGEEDEEEEDDDACDDDDDDEDDCDDDDC_Mismatch_0_Sense_+_Library_PoolT
AAGAAAAGAAAAGAGAGACTGACATTTTGTTGCCAAAAACATTACCTGGTAATATGCCAAAGAAAAAATGTGTCTGGTTTGTTCCAGGTGGGGA
>Frequency_1_QualityScore_FFHFHHHJJJJJJJIIJEHHIHIIGJJJJGIJJJIJJJJIIJJJJJJJJFHIJIJJJJJJJIIIHGHFFCACEEECC>CBD?CCCCCDADBDDD_Mismatch_0_Sense_+_Library_PoolC
AAGAAAAGAAAAGAGAGACTGACATTTTGTTGCCAAAAACATTACCTGGTAATATGCCAAAGAAAAAATGTGTCTGGTTTGTTCCAGGTGGGGA
>Frequency_3_QualityScore_FFHHHHHJJIHIIIIJJHHIIIJIIJIJIJJJJJJJJIJJJIJGIHIJIIIHIHHGGGGFEFDEFBCDDCCCDDDCCDDCCDBBBCCDCCDDCA_Mismatch_0_Sense_+_Library_PoolT
CACTCCAGCTGCACAAGTAGACGGCCAGACTCCAACCAGTCATGGACTGCTTTAAGGATCAGTGGTGACGAAGGCACTGATCGCCAACAGAGGT
>Frequency_3_QualityScore_FFHHHHHJIJIJJJHHIIIIJHHGGFH@FGHIIIJJJJIIIJJJJJJJJJJJJJJJIIHGGGFFFEEEEDEEEECDCDDDDDDDDDDDDDDDCC_Mismatch_0_Sense_+_Library_PoolT
GGTTGCTGATATCGTGATATGAGAGAGTGAGGGAAAAAGAAAAGAAAGAAAAGAAAAGAGAGACTGACATTTTGTTGCCAAAAACATTACCTGG
>Frequency_3_QualityScore_EFHHHHHJJIFHIJJIJHFG@FFHHHIIIIIIJGIJIGHHIIJHGEHIDGIJIJGGGHHHFEDEFFFDEDDCB9>BCCDA_Mismatch_0_Sense_+_Library_PoolT
ACTGCTTTAAGGATCAGTGGTGACGAAGGCACTGATCGCCAACAGAGGTTGCTGATATCGTGATATGAGAGAGTGAGGGA
>Frequency_3_QualityScore_FFHHHHHIJIJJJJJHJFIIGGIHIIHIJJJJGHHIIIJFHGHGG=CFGIIGHHGFFEFFEEDEDDDCDBCCCDBDCDDDBDDBBDDDDEEDBD_Mismatch_0_Sense_+_Library_PoolT
GCACTGATCGCCAACAGAGGTTGCTGATATCGTGATATGAGAGAGTGAGGGAAAAAGAAAAGAAAGAAAAGAAAAGAGAGACTGACATTTTGTT
>Frequency_1_QualityScore_FFHHHHHJJJJJJJJGIIJJGGIIIJHJJJJJHIFGHHIIIHIFH=BCGHHEHFCFDDEEDDDDDDDDDCDDDDDDDDDBBDCDDDDDDEEDBD_Mismatch_0_Sense_+_Library_PoolC
GCACTGATCGCCAACAGAGGTTGCTGATATCGTGATATGAGAGAGTGAGGGAAAAAGAAAAGAAAGAAAAGAAAAGAGAGACTGACATTTTGTT
>Frequency_3_QualityScore_EBEEGE>@AEEGCGGFHEBCBFFGGFGEFCG<ABEEGGFBCBGGGFGFEDFGEEFHFGIDFCDECACCCDBCBBADCA;?>@BA@?<?AB@BBC_Mismatch_0_Sense_+_Library_PoolT
CAGAGGTTGCTGATATCGTGATATGAGAGAGTGAGGGAAAAAGAAAAGAAAGAAAAGAAAAGAGAGACTGACATTTTGTTGCCAAAAACATTAC
>Frequency_3_QualityScore_EEHFGGBHIIJIHHGHHHFEHHDGIIDHEFHGHFEFEGGGIGHFG>BEDFE<CEDFGHHGCACFGFDA?BC@;<>ABCCC5<::@C=BC5=BAB_Mismatch_0_Sense_+_Library_PoolT
CTACGGTCCACCTTCCCCTTCTCTTTCTCTTGGCAATTTGTCATTCCACCGTTTGCTTGATCTTTCCGATTATGGGGCGGTGCCCAGAGTGACT
>Frequency_3_QualityScore_=D?D=DFGIIDFHHHIGIIHIIIGHHJIHIJIIHHHHEGHEHHGHJHJHHHGHIHIEFGGFEEEEEEDDDDBCCDEEECCCCCC@BCCCCCCCA_Mismatch_0_Sense_+_Library_PoolT
AGAGTGAGGGAAAAAGAAAAGAAAGAAAAGAAAAGAGAGACTGACATTTTGTTGCCAAAAACATTACCTGGTAATATGCCAAAGAAAAAATGTG
>Frequency_3_QualityScore_FFHHHHHJJJJJJJJJIIJJIJJJJJJJHIJJJJJJJJJJJJJJJJJJFHIIJJJJJIJJIJIIIHEEEEEEEEDDACDDDDDDEDDCDCCDCD_Mismatch_0_Sense_+_Library_PoolT
AGAAAAGAAAAGAGAGACTGACATTTTGTTGCCAAAAACATTACCTGGTAATATGCCAAAGAAAAAATGTGTCTGGTTTGTTCCAGGTGGGGAA
>Frequency_1_QualityScore_FFHHHHHJJJJJIHIJHHIJIJJHIJJIHIIJJJJJJJJJJJJJJJJJGIJIIJJIJIJIHEHHHHFFEEEEEEEDACDDDDDDDDDCDBBBDD_Mismatch_0_Sense_+_Library_PoolC
AGAAAAGAAAAGAGAGACTGACATTTTGTTGCCAAAAACATTACCTGGTAATATGCCAAAGAAAAAATGTGTCTGGTTTGTTCCAGGTGGGGAA
>Frequency_3_QualityScore_EFHHHHHJJJJJJJIJJJJIJJJJJJJIIJJJIIIIIIIHIIIJJJJJGHIHIJJJHGEEFFFEEDDEEBDDDDEDDEDDEDDCDCCDB_Mismatch_0_Sense_+_Library_PoolT
ACTACATGATCAAACAACAACTGTTTAGAAACAAAAATGTTTGCAAAGTCGGACCGAGTTACTTGATAATAAAATTATCTTTGACGTTA
>Frequency_3_QualityScore_DDEGFCEFHGGFAD>EAAEGHHFHGIHIGH@EFGHGGGEGFFEGFFCFBCACCBCBCBCCC@BAA?>?BACCCDCCCCC?CCDCCDDCA>A=>>_Mismatch_0_Sense_+_Library_PoolT
GAAAAAAAGTTGAGAGAAGGGGAAATGGGGTCGTGTAGATCCATAGCTGTGAATTTGAGGGCAACCACTGATCACATGTTCATTCCATGACGGT
>Frequency_3_QualityScore_ECGGGGGHHIHHGGHIGGFFFFHEGFFGHFIHHHIIHGHFIJIIHHIGDEEFFBDEDEDACDCCDDDCCCBCBCACBC?BCBBCCCBB@ACCCC_Mismatch_1_Sense_+_Library_PoolT
GCGCCACTCCAGCTGCACAAGTAGACGGCCAGACTCCAACCAGTCATGGACTGCTTTAAGGATCAGTGGTGACGAAGGCACTGATCGCCAACAG
>Frequency_1_QualityScore_DFDHHDDEIIIEIIICFGEIIHGCGGGHGAED@GHHFEFFFFFACCEEA@AABA@@ACCCACCCCCACC@<AC@?BBCBBBCCCCCCBBBBBBB_Mismatch_1_Sense_+_Library_PoolC
GCGCCACTCCAGCTGCACAAGTAGACGGCCAGACTCCAACCAGTCATGGACTGCTTTAAGGATCAGTGGTGACGAAGGCACTGATCGCCAACAG
>Frequency_3_QualityScore_EFHHHHHJJJJJJJJJJJJJJJJIJJJJJJJJJJJIIJJJIIIJJIIIFHIIIJIIJGHHHJJHGED@ACCDDDDDEDDEDDDEDDEDDEDDDD_Mismatch_0_Sense_+_Library_PoolT
TTCAATTCCACTACATGATCAAACAACAACTGTTTAGAAACAAAAATGTTTGCAAAGTCGGACCGAGTTACTTGATAATAAAATTATCTTTGAC
>Frequency_3_QualityScore_EFHHGHGIDGGHIJIIJJJJJJJHHIJIIIJJJJJJJJJIJIJIIJJJJJIJJIIHHHGGGFGEEEDEECDDDDDBCCDDFEDDD_Mismatch_0_Sense_+_Library_PoolT
TGAGAGAGTGAGGGAAAAAGAAAAGAAAGAAAAGAAAAGAGAGACTGACATTTTGTTGCCAAAAACATTACCTGGTAATATGCCA
>Frequency_3_QualityScore_EECGEGGGHGIJJJJJHBFF>E=EDHGIHHEGHFGHGG>BECDCCEDEEEEDDDDDDCD?CDEDCCBCCBACCCBCDDDCDEDDDCCDDEEEEE_Mismatch_0_Sense_+_Library_PoolT
GGAGAAATGAAAAAAAGTTGAGAGAAGGGGAAATGGGGTCGTGTAGATCCATAGCTGTGAATTTGAGGGCAACCACTGATCACATGTTCATTCC
>Frequency_3_QualityScore_EEGHHFEHIIIGIHIIGHIHGIHHIIIHIGIHHGIIIGIHGHIJHIIHFGFHHFFGDCEDFDEFCCDEDDDDDDDDBCCC@CCCD?A@@=ACBC_Mismatch_0_Sense_+_Library_PoolT
CTGTGAATTTGAGGGCAACCACTGATCACATGTTCATTCCATGACGGTTGTTGTGGGTAACGCCACTCCAGCTGCACAAGTAGACGGCCAGACT
>Frequency_3_QualityScore_EEGGHFEIIHGGGHIDHFIHEHIGDGEGDHIHIIGIIJIIIIGFIIHIIIJJGIHHHGHEFEEDE_Mismatch_0_Sense_+_Library_PoolT
TTAGAAACAAAAATGTTTGCAAAGTCGGACCGAGTTACTTGATAATAAAATTATCTTTGACGTTA
>Frequency_1_QualityScore_FFHHHHHJJJJJJJIIJJJJJJJJFHIJIJJJJJIJIJJJJHIGIHIHJIJJHHHHHHHFFFFDE_Mismatch_0_Sense_+_Library_PoolC
TTAGAAACAAAAATGTTTGCAAAGTCGGACCGAGTTACTTGATAATAAAATTATCTTTGACGTTA
>Frequency_3_QualityScore_FFHHHGGIIJHIIJJIJJIJJIIJJJCGHHIHIJJJJJJJIJJJJHIIIJJJJIIHHGFFFFDDEDEDDDDDDDEDEEEEEEEDDDDDDCBCCC_Mismatch_0_Sense_+_Library_PoolT
AAAAGTTGAGAGAAGGGGAAATGGGGTCGTGTAGATCCATAGCTGTGAATTTGAGGGCAACCACTGATCACATGTTCATTCCATGACGGTTGTT
>Frequency_3_QualityScore_CEBEFFEDEFBFGH;E@CG?C>C=AEGIDFCGHDDHEIDFGDEGEEHFHFDFCEFH>EDFEEECCDCCA@?@>AA6;@@@<?<>>;?9=@BB>B_Mismatch_0_Sense_+_Library_PoolT
GGTCGTGTAGATCCATAGCTGTGAATTTGAGGGCAACCACTGATCACATGTTCATTCCATGACGGTTGTTGTGGGTAACGCCACTCCAGCTGCA
>Frequency_3_QualityScore_CEGFGGGCGGIHFIHGHACGIEHIHEIGHDCDBEGFDE=AB=FH@DDF;CEDBCCADCCCDDDDECBCCBCCC>BBAC@_Mismatch_0_Sense_+_Library_PoolT
CAAACAACAACTGTTTAGAAACAAAAATGTTTGCAAAGTCGGACCGAGTTACTTGATAATAAAATTATCTTTGACGTTA
>Frequency_3_QualityScore_EEFECFGIJIHFHGIIJJJIIHJJIIJIIHIEHFFHIIIIIIHIHHIIGHHIHFGFFFFAEGH>CDEDFCDEEBBAAA:@BBDDA@@CDDCDDD_Mismatch_0_Sense_+_Library_PoolT
CTGACATTTTGTTGCCAAAAACATTACCTGGTAATATGCCAAAGAAAAAATGTGTCTGGTTTGTTCCAGGTGGGGAAGTTTCAATTCCACTACA
>Frequency_2_QualityScore_FFHHHHHJJJJGIJIJJJJJFGIIIIJIIJJGIIIIJIJJJIIJJIIJIIIJGIIIIIICEGGGGGGFFCACCCDCDD=BCCEDEEDDEDCDDD_Mismatch_0_Sense_+_Library_PoolC
CTGACATTTTGTTGCCAAAAACATTACCTGGTAATATGCCAAAGAAAAAATGTGTCTGGTTTGTTCCAGGTGGGGAAGTTTCAATTCCACTACA
>Frequency_3_QualityScore_FFHHHHHJJJJJJJJJJJJJJJJJJJJJJJJJIIJJJJJJJIIJJJJJJIIEFGGGGFFFFFEEEEEEEDDDDEDDDDDCDDDDEEDDDCDDEE_Mismatch_0_Sense_+_Library_PoolT
GATCAAACAACAACTGTTTAGAAACAAAAATGTTTGCAAAGTCGGACCGAGTTACTTGATAATAAAATTATCTTTGACGTTATTTTGAGTTCAT
>Frequency_3_QualityScore_FFHHHHHJJJJJJJJJJJJJJJIJJIJJJJJJGIIJJJJJJJJJJJJJJJIJJIHHGHHHFFDDDDDDDDDDDDDDCDDDEDDDDDDDDDDDCC_Mismatch_0_Sense_+_Library_PoolT
TCACATGTTCATTCCATGACGGTTGTTGTGGGTAACGCCACTCCAGCTGCACAAGTAGACGGCCAGACTCCAACCAGTCATGGACTGCTTTAAG
>Frequency_1_QualityScore_FFHHHHHJJJJJJJJJJJJJJJJJIIIJJJJJHGJJJJJJJJJJFJJJJJJJEHHEHHHHFFDDDDDDDDDDCDDBDCDDEDDDDDDDDDDDCC_Mismatch_0_Sense_+_Library_PoolC
TCACATGTTCATTCCATGACGGTTGTTGTGGGTAACGCCACTCCAGCTGCACAAGTAGACGGCCAGACTCCAACCAGTCATGGACTGCTTTAAG
>Frequency_3_QualityScore_FFHHHHHJJJJJJJJIIIJHHIIICFHIIJJJJJJJJJJJJJIJIIHIIJJIIHGFEDEDDDDDDDDDDDCDEDDDDDDD>CCDDCCDDDDDBD_Mismatch_0_Sense_+_Library_PoolT
TCATTCCATGACGGTTGTTGTGGGTAACGCCACTCCAGCTGCACAAGTAGACGGCCAGACTCCAACCAGTCATGGACTGCTTTAAGGATCAGTG
>Frequency_1_QualityScore_DAAFHFHBDEAFHIGHEHGG?FGGCFHIIGFEGCGGHIIIHGEGHIDFHID;AE<DEA;=CC;5;(3<<:>>>CCCCCBCCAC@CCCCCCBCD:_Mismatch_0_Sense_+_Library_PoolC
TCATTCCATGACGGTTGTTGTGGGTAACGCCACTCCAGCTGCACAAGTAGACGGCCAGACTCCAACCAGTCATGGACTGCTTTAAGGATCAGTG
>Frequency_3_QualityScore_FEHDGHHIIIIIHIIIJJIGIIIJJGHIHIJJIIGDGHHIIIEGGCDHIJIIIHGGFFFFFECDDCCDD@CDCCBCDDDBCDEDC@BCCDEDDC_Mismatch_0_Sense_+_Library_PoolT
ACGGCCAGACTCCAACCAGTCATGGACTGCTTTAAGGATCAGTGGTGACGAAGGCACTGATCGCCAACAGAGGTTGCTGATATCGTGATATGAG
>Frequency_1_QualityScore_FFHHGGGIBHJJJJIGIIIFHIJII@BGIJJGIIJJJJJJIJGHHEEEFFFDDDDBDDDDCD@BDBDDDACCBAACDDDCDDDDDCDDDEDD>C_Mismatch_0_Sense_+_Library_PoolC
ACGGCCAGACTCCAACCAGTCATGGACTGCTTTAAGGATCAGTGGTGACGAAGGCACTGATCGCCAACAGAGGTTGCTGATATCGTGATATGAG
>Frequency_3_QualityScore_FFHHHHHJJJJJJJJJJJIIIJJJIIIIJJJJJJIJFHIJJHHEFHGFFFEFEDCB@CDCDCDADDDDDCCDDDDDD?@CACBCCDEDDDDCCC_Mismatch_0_Sense_+_Library_PoolT
CCACGATATCTTGAACAAGAGGGCAGAGCTTAAGCGAGGGGAGAAATGAAAAAAAGTTGAGAGAAGGGGAAATGGGGTCGTGTAGATCCATAGC
>Frequency_3_QualityScore_EEFEGGGGHIHIIIIJHIIIJHIJIJFHIIIIJJJJIIJJJJIGIIIJIIJIIIIIIHGGGECCDEEFFCDDEEEDBCAACCDACDDDDD?CCC_Mismatch_0_Sense_+_Library_PoolT
GAAAAAGAAAAGAAAGAAAAGAAAAGAGAGACTGACATTTTGTTGCCAAAAACATTACCTGGTAATATGCCAAAGAAAAAATGTGTCTGGTTTG
>Frequency_1_QualityScore_FFHHHHHIJJJJJJJIJJJFIJJJIJJIJJJJJIGJJJJJJJHIJJJJGJJJHHHHFFFFFFCEEEEFECDDCCDCDDDDDDDEEECDDCACBB_Mismatch_0_Sense_+_Library_PoolC
GAAAAAGAAAAGAAAGAAAAGAAAAGAGAGACTGACATTTTGTTGCCAAAAACATTACCTGGTAATATGCCAAAGAAAAAATGTGTCTGGTTTG
>Frequency_3_QualityScore_EEGBCDCEGFAD@DEFCFDDCHHHGHGE<BFEFCCEEHGHGHDEGGA@CDBBCCACCE?A@CBBCBCCBBBCCCCBACCDDCD?BDCCCB>8?>_Mismatch_0_Sense_+_Library_PoolT
AAAAAAGTTGAGAGAAGGGGAAATGGGGTCGTGTAGATCCATAGCTGTGAATTTGAGGGCAACCACTGATCACATGTTCATTCCATGACGGTTG
>Frequency_1_QualityScore_FFHHHHHGGIGGGHGHGIJJJIIHJJJFFFHGHHIJGFHHHGHFFFFFFEEFEEEEDDDDDBDDDDDDCACDDDDDDEEEEEEEEEDDDDD9BB_Mismatch_0_Sense_+_Library_PoolC
AAAAAAGTTGAGAGAAGGGGAAATGGGGTCGTGTAGATCCATAGCTGTGAATTTGAGGGCAACCACTGATCACATGTTCATTCCATGACGGTTG
>Frequency_3_QualityScore_FFHHHHGJIJJJJJIIIIIIHJJJJJJJJJJIJJJIIHIJJDFHHIIIHHHHHGFGFGFEEEEDBCEEDDCCDCCCCDDDDDDCDC@BCEBDBD_Mismatch_0_Sense_+_Library_PoolT
AACCACTGATCACATGTTCATTCCATGACGGTTGTTGTGGGTAACGCCACTCCAGCTGCACAAGTAGACGGCCAGACTCCAACCAGTCATGGAC
>Frequency_1_QualityScore_FFHHHHHJHJJIIIJGJJJJJJJIEIIIIJJIJJJJJJJJJGHGIJJJIIJJHHHHHFFFFFEEEDEDEBBDDDDDBDDDDDCD?AA@CC@CCC_Mismatch_0_Sense_+_Library_PoolC
AACCACTGATCACATGTTCATTCCATGACGGTTGTTGTGGGTAACGCCACTCCAGCTGCACAAGTAGACGGCCAGACTCCAACCAGTCATGGAC
>Frequency_3_QualityScore_FFHHHHHJJJJJJJIIIJJJJIIIJJJJJJJJJJJJIJJHIJJJJIIJJJIJHHIGGHIIJHGDDADEDDDDDDEDDEDDDEDDEDDEDDDDDD_Mismatch_0_Sense_+_Library_PoolT
CAATTCCACTACATGATCAAACAACAACTGTTTAGAAACAAAAATGTTTGCAAAGTCGGACCGAGTTACTTGATAATAAAATTATCTTTGACGT
>Frequency_3_QualityScore_FFFHHHHIIIIJIIIGIGIIIFGIIJJHHIJIIGGHIJHGIHIJIJIGIGHIFGGHIJHIIBEDDACCDDACCCDDDEDDDCDCEDDDDDDDDA_Mismatch_0_Sense_+_Library_PoolC
CAATTCCACTACATGATCAAACAACAACTGTTTAGAAACAAAAATGTTTGCAAAGTCGGACCGAGTTACTTGATAATAAAATTATCTTTGACGT
>Frequency_3_QualityScore_FFHHBFHJJIJIJJJJJJJJJJIIIJJIJJIJIJIIJJJJJJIIIIIIGGGGGGFEEEEEDEEDDDDDDBCDDDDBBDDDCDCDDDDDDDDDDD_Mismatch_1_Sense_+_Library_PoolT
AGGGTAACGCCACTCCAGCTGCACAAGTAGACGGCCAGACTCCAACCAGTCATGGACTGCTTTAAGGATCAGTGGTGACGAAGGCACTGATCGC
>Frequency_3_QualityScore_FFHHHHHHIJHIJJJJJJIJJJEHGIJJJIIGHFH?DGHIJHIIIJJHHIHHHHGGGGFFFEEEEEDDDACDDDDDDDDEEDCDDDDD_Mismatch_0_Sense_+_Library_PoolT
CCAACAGAGGTTGCTGATATCGTGATATGAGAGAGTGAGGGAAAAAGAAAAGAAAGAAAAGAAAAGAGAGACTGACATTTTGTTGCCA
>Frequency_1_QualityScore_FFHHHHHJJJIIJJJJJJIJJJHIHIJIJJJIJIIBFHIJJJJJJJHHHHFFFFEEDEEDDDDDDDDCDBDDDDDDDDDEEDBDDDDD_Mismatch_0_Sense_+_Library_PoolC
CCAACAGAGGTTGCTGATATCGTGATATGAGAGAGTGAGGGAAAAAGAAAAGAAAGAAAAGAAAAGAGAGACTGACATTTTGTTGCCA
>Frequency_3_QualityScore_EEGHHGGJJHHHGHIGIHIJCEGIIBGH=EHHHJIJGHIJGHFGICG?DEHGEHEFHDE@DDDBDDGFE@CBDDBACBDCDDECDD?ABB?A@A_Mismatch_0_Sense_+_Library_PoolT
TGTGTCTGGTTTGTTCCAGGTGGGGAAGTTTCAATTCCACTACATGATCAAACAACAACTGTTTAGAAACAAAAATGTTTGCAAAGTCGGACCG
>Frequency_3_QualityScore_FFHHFHGI@EGHHJIJJJIIHIIIIIIIIJJJJJJJJJJGHIIJJIIIJJJIIIIIHGGGFGFEEDDEDCCCDDDACCDDDDDDDD_Mismatch_0_Sense_+_Library_PoolT
TGAGAGAGTGAGGGAAAAAGAAAAGAAAGAAAAGAAAAGAGAGACTGACATTTTGTTGCCAAAAACATTACCTGGTAATATGCCAA
>Frequency_2_QualityScore_FFHHHHHJJJJJJIIIJJJJIJIJJJJIJIJJJGIJJIJJJJJIJIIIJJIJIIGIIIIIIEHGGGFEEEEECEDDDACDCCDEEDEECCEDDD_Mismatch_0_Sense_+_Library_PoolT
GACTGACATTTTGTTGCCAAAAACATTACCTGGTAATATGCCAAAGAAAAAATGTGTCTGGTTTGTTCCAGGTGGGGAAGTTTCAATTCCACTA
>Frequency_2_QualityScore_FFHHHHHJJJJJJJIJJIIHIJJEGIIJJIJIJJIIJJJJJJIIIIJIJJJGIIIIIIIIJJEGHFCCDABCCEEDEEDDEDDDDDDDDDDEDD_Mismatch_0_Sense_+_Library_PoolT
TTGTTGCCAAAAACATTACCTGGTAATATGCCAAAGAAAAAATGTGTCTGGTTTGTTCCAGGTGGGGAAGTTTCAATTCCACTACATGATCAAA
>Frequency_2_QualityScore_FFHGHGGIIIIIJIIIGIAIIIJIIIJIIIIIJIGIFIGHHIJJIIIIGIGFHHGGHGFFFFFEEEDEECEDDDDDDDC_Mismatch_1_Sense_+_Library_PoolT
CAAACAACAACTGTTTAGAAACAAAAATGTTTGCAAAGTCGGACCGAGTTACTTGATAATAAAATTATCTTTGACGCTA
>Frequency_2_QualityScore_FFHHHHHIIIJJJJFHIGIEIIHIIIHJJIJJJGIHIIIIIHIJJIIIIIIIHGGGGGFEEEEEEEEEEBEEEDDDCBDDCCCCCDD;BCCCDD_Mismatch_0_Sense_+_Library_PoolT
AAGGGGAAATGGGGTCGTGTAGATCCATAGCTGTGAATTTGAGGGCAACCACTGATCACATGTTCATTCCATGACGGTTGTTGTGGGTAACGCC
>Frequency_1_QualityScore_FFHHHHHIIIJJJJFGIFHIJIJJJJJJJGIIJHIJJJIJJJJJJJJJIJJJHHFHHFFEFFFFEEEFEEDEDDDDDDDDDDDDDDD@CDDDDD_Mismatch_0_Sense_+_Library_PoolC
AAGGGGAAATGGGGTCGTGTAGATCCATAGCTGTGAATTTGAGGGCAACCACTGATCACATGTTCATTCCATGACGGTTGTTGTGGGTAACGCC
>Frequency_2_QualityScore_FFGHHHHJJJJJIIIIJJJIJIIICGGIJIJJJJIJJIJJJGIIIIIIJIIIDGIHHHHGFFFFEEDEEBCDDCDDD>CCDDD;A_Mismatch_1_Sense_+_Library_PoolT
ATGGACTGCTTTAAGGATCAGTGGTGACGAAGGCACTGATCGCCAACAGAGGTTGCTGATATCGTGATATGAGAGAGTGAGGGTA
>Frequency_2_QualityScore_FFHHHHBGIIJJJJJJJIIIIHIJIIJIIJJIJIJJIHJJIIHIHIIIGGHGGGEGGGAEEEEEEEEDC>CCDDDDDDDDDDDDDCDDDDDDDD_Mismatch_1_Sense_+_Library_PoolT
CGCCACTCCAGCTGCACAAGTAGACGGCCAGACTCCAACCAGTCATGGACTTCTTTAAGGATCAGTGGTGACGAAGGCACTGATCGCCAACAGA
>Frequency_2_QualityScore_EDGHGFFFGDIGGIIAFG?EEGHFEGEHGIEIHIIGIIEIHHIFC@CGHHIIGFGIGHBCC>=ADACCDCAAA=?AC9_Mismatch_0_Sense_+_Library_PoolT
TGCTTTAAGGATCAGTGGTGACGAAGGCACTGATCGCCAACAGAGGTTGCTGATATCGTGATATGAGAGAGTGAGGGA
>Frequency_2_QualityScore_FEGFHHFIIGGAGIIHIGIGFHGGHGIGIGAEFIIIIHIIIIIGIGIGIIIGIIIIHI>EGIEGGCGGDFEAABBAA>CDEEDEEBCD?ACCCD_Mismatch_0_Sense_+_Library_PoolT
TGACATTTTGTTGCCAAAAACATTACCTGGTAATATGCCAAAGAAAAAATGTGTCTGGTTTGTTCCAGGTGGGGAAGTTTCAATTCCACTACAT
>Frequency_1_QualityScore_DFHGHFHEGDEGGEGHGGGIDHEGHIG>DBDFGHGIJBGEBFGHIJGIGIIDCFH;@CH:DE6?>CCCE);1=?BB?,5>ACCDD>ADDDCCCD_Mismatch_0_Sense_+_Library_PoolC
TGACATTTTGTTGCCAAAAACATTACCTGGTAATATGCCAAAGAAAAAATGTGTCTGGTTTGTTCCAGGTGGGGAAGTTTCAATTCCACTACAT
>Frequency_2_QualityScore_EEHHHHGJJJIJJJIJJIJJIIIIJGIJHIIJJJJIJJJCGIGIIIJGIGHGH?BCGGGBCEEEDCCDDA@BCDDCDDDDDDDDDDDDDDDDDD_Mismatch_0_Sense_+_Library_PoolT
TGACGAAGGCACTGATCGCCAACAGAGGTTGCTGATATCGTGATATGAGAGAGTGAGGGAAAAAGAAAAGAAAGAAAAGAAAAGAGAGACTGAC
>Frequency_2_QualityScore_FFHHHGHJJJJJJJJIJFIIIJJJJJJIHHIJIJJIIHGHIIIIJJJIIIIIGHGHGGGFEFFFEEEECEDCCCDCDDDDEEDDDDDDE_Mismatch_0_Sense_+_Library_PoolT
AAACAACAACTGTTTAGAAACAAAAATGTTTGCAAAGTCGGACCGAGTTACTTGATAATAAAATTATCTTTGACGTTATTTTGAGTTCA
>Frequency_2_QualityScore_BAEGDFEIHDDGE?EBDIGIDE:D9A:AGGFHBAEEGHIIHGGIFHGEGCCEGGGDCGFGEEEBACDCC@B==<<;?CCCACAACCCCC?AAC<_Mismatch_0_Sense_+_Library_PoolT
GTTGCTGATATCGTGATATGAGAGAGTGAGGGAAAAAGAAAAGAAAGAAAAGAAAAGAGAGACTGACATTTTGTTGCCAAAAACATTACCTGGT
>Frequency_2_QualityScore_FFHHHHHJJJJJGHEIHIIGIGGDGAGGIJJGIHIIIIJIJIIIIIIIJJJJIIIIHHHGFGEEEEEEEEEEEEDDDDCCDDDDDDDDDDDDCC_Mismatch_0_Sense_+_Library_PoolT
TTGCTGATATCGTGATATGAGAGAGTGAGGGAAAAAGAAAAGAAAGAAAAGAAAAGAGAGACTGACATTTTGTTGCCAAAAACATTACCTGGTA
>Frequency_2_QualityScore_FFHHHHDGIIIJJJJIIJJIIJJIIJIIIIIIIIHIIJJJIJIIJIGIHIIIGGHGGCC;@CEECCDDCCBDDDDDDDDDDDDDDDDDDDCACD_Mismatch_0_Sense_+_Library_PoolT
CAGTGGTGACGAAGGCACTGATCGCCAACAGAGGTTGCTGATATCGTGATATGAGAGAGTGAGGGAAAAAGAAAAGAAAGAAAAGAAAAGAGAG
>Frequency_2_QualityScore_FFHHHHHJJJJJJHIJJJJJJGIIGIIJIJIIIJJJGHGHGIIGIFGEIAEFHIIE_Mismatch_0_Sense_+_Library_PoolT
GAAGGCACTGATCGCCAACAGAGGTTGCTGATATCGTGATATGAGAGAGTGAGGGA
>Frequency_2_QualityScore_FFGFHFHJJJIIIGGIGEGIIIHIIIIFIIIIGGFHIAFGIIIIEAC?BBBCBCACCDBDCDBCBCCA97<=>@BCEECCCBBAA???AACC;A_Mismatch_0_Sense_+_Library_PoolT
CTTGAACAAGAGGGCAGAGCTTAAGCGAGGGGAGAAATGAAAAAAAGTTGAGAGAAGGGGAAATGGGGTCGTGTAGATCCATAGCTGTGAATTT
>Frequency_2_QualityScore_EEHHHHGJIIIGHHIJGIIIIIIJIIHIIIIIIIIGFIIGHIIJIIIGGIIJIIEDGGIGHIHH>@ACA?DACACDCCDBBCDDCCCDEDDCBC_Mismatch_0_Sense_+_Library_PoolT
TCAATTCCACTACATGATCAAACAACAACTGTTTAGAAACAAAAATGTTTGCAAAGTCGGACCGAGTTACTTGATAATAAAATTATCTTTGACG
>Frequency_2_QualityScore_EFHHGHEHDGBEEGIIGIIJIIIJJJJIJJJIIJJJJJJJJJJCHIIIIIJIIIIIIGGGGGFEEEEDDDEEDDDDDCDDEEEEDDDD_Mismatch_0_Sense_+_Library_PoolT
TATGAGAGAGTGAGGGAAAAAGAAAAGAAAGAAAAGAAAAGAGAGACTGACATTTTGTTGCCAAAAACATTACCTGGTAATATGCCAA
>Frequency_1_QualityScore_FFHHHHHJGIAEHHJJIJJJJIIJJJJJJJJJJJJJJJIJJJJJJGHIIGGCHIHGHHHFFFFFDDBDDCDDDDDDBCCDEDDEDDDD_Mismatch_0_Sense_+_Library_PoolC
TATGAGAGAGTGAGGGAAAAAGAAAAGAAAGAAAAGAAAAGAGAGACTGACATTTTGTTGCCAAAAACATTACCTGGTAATATGCCAA
>Frequency_2_QualityScore_FFGGGHGIIIJIIIJIJIIIJJJJFFIIIJJJCHGGIIHIIJIIGIGGIIIGHHHGHGGFFFEEEEEEDEDAACC_Mismatch_0_Sense_+_Library_PoolT
CAACAACTGTTTAGAAACAAAAATGTTTGCAAAGTCGGACCGAGTTACTTGATAATAAAATTATCTTTGACGTTA
>Frequency_2_QualityScore_FEHGHHHIIJIJJGIIJJDHEIIIIIIJJJJIIGGHGGCHGEEFFCDCBCDDDD?BB?BACDEEDDCCDAACDBCCDCDCDEDCDDD=BCCBCC_Mismatch_0_Sense_+_Library_PoolT
CAGAGCTTAAGCGAGGGGAGAAATGAAAAAAAGTTGAGAGAAGGGGAAATGGGGTCGTGTAGATCCATAGCTGTGAATTTGAGGGCAACCACTG
>Frequency_2_QualityScore_EEHHHGGIJJIIICGGGGGIIHIIJIIIGIIJHIIGIJJJIJJIHHIJIIIIHHHHGGEFEEEEEEEEECEEEDDA<ABABCCCCD=BACCDDD_Mismatch_0_Sense_+_Library_PoolT
AGGGGAAATGGGGTCGTGTAGATCCATAGCTGTGAATTTGAGGGCAACCACTGATCACATGTTCATTCCATGACGGTTGTTGTGGGTAACGCCA
>Frequency_2_QualityScore_FFHHHHHIIIJHIGIGG?GGGIJIIIJIIHIIJJJJJJIJIJJIIJJIIIIIGIIIIHHHHHHGFFFFEDEEDDDDDDDDDDDDCDDEEEEDDD_Mismatch_0_Sense_+_Library_PoolT
ATCGTGATATGAGAGAGTGAGGGAAAAAGAAAAGAAAGAAAAGAAAAGAGAGACTGACATTTTGTTGCCAAAAACATTACCTGGTAATATGCCA
>Frequency_1_QualityScore_FFHHHHHJJIJGIGHEHAFEHIJGIJJIJJJJJJJJJJJJJJJJIJJJJJJJJJJHHHHHHHFFFFFEEEEEDDDDDDDDDDDAACDEFEEDDD_Mismatch_0_Sense_+_Library_PoolC
ATCGTGATATGAGAGAGTGAGGGAAAAAGAAAAGAAAGAAAAGAAAAGAGAGACTGACATTTTGTTGCCAAAAACATTACCTGGTAATATGCCA
>Frequency_2_QualityScore_FFHHHHHJJJJIJJJIIJJJJJJJGGIJJJIIJIIIJIIIIIJIJIIIIIJIGHIIGIIIGHHBGEEDBABACDEEDEECDEDDDDDDCCDDED_Mismatch_0_Sense_+_Library_PoolT
TTTGTTGCCAAAAACATTACCTGGTAATATGCCAAAGAAAAAATGTGTCTGGTTTGTTCCAGGTGGGGAAGTTTCAATTCCACTACATGATCAA
>Frequency_1_QualityScore_FFHHHHHJJJJJJIJJJJJJJJJJEGHIJJJJJJJJJIJJJJJIJJJJJJJIGIIIIIJIFHHHGFFDCB@@CDEEDEEDDEDDDDDDDDDDED_Mismatch_0_Sense_+_Library_PoolC
TTTGTTGCCAAAAACATTACCTGGTAATATGCCAAAGAAAAAATGTGTCTGGTTTGTTCCAGGTGGGGAAGTTTCAATTCCACTACATGATCAA
>Frequency_2_QualityScore_FFGHHGGGIIIIJIEHIGIIIJIIJEGIJJIJIEGIIIHIIIIJJIJIIIIIIJIJJIHHHHFFFFFCDCEEEECDDDDDDDB?C?CDDDDCAB_Mismatch_0_Sense_+_Library_PoolT
AAAAATGTGTCTGGTTTGTTCCAGGTGGGGAAGTTTCAATTCCACTACATGATCAAACAACAACTGTTTAGAAACAAAAATGTTTGCAAAGTCG
>Frequency_1_QualityScore_FFHHHHHCHIJJJJHGIJGIJJIIIEGIJIIGIDFHIIIJJJJJJGCHHJJJIJIIIIHHHHFFFFDCCACEEEDDDDDDBD>ACDDDDDDCDD_Mismatch_0_Sense_+_Library_PoolC
AAAAATGTGTCTGGTTTGTTCCAGGTGGGGAAGTTTCAATTCCACTACATGATCAAACAACAACTGTTTAGAAACAAAAATGTTTGCAAAGTCG
>Frequency_2_QualityScore_@>CFA4=5A>@=;C??GBEGC>7?68:B@DGEIGHCB9?EAAAEA5=?CE3<5_Mismatch_0_Sense_+_Library_PoolT
CGAAGGCACTGATCGCCAACAGAGGTTGCTGATATCGTGATATGAGAGAGTGA
>Frequency_1_QualityScore_DDFFF>FAHFAEH<?EEH>8:CB;BGD9)9?<FHH@FFG==8;@CDAG@@DDH_Mismatch_0_Sense_+_Library_PoolC
CGAAGGCACTGATCGCCAACAGAGGTTGCTGATATCGTGATATGAGAGAGTGA
>Frequency_2_QualityScore_DFGHCFDCGGCAGGFHA_Mismatch_0_Sense_+_Library_PoolT
AATTATCTTTGACGTTA
>Frequency_2_QualityScore_FFHHGHFIJJJIJIJJIIIIJIIIJJJJJJIIIIJJIIIIIIIIIJGIIIJIGGEEFFEEEEEDDDDDDDDDDDDCDDDDDDDDDDDDDDDCCD_Mismatch_1_Sense_+_Library_PoolT
GGGGCAACCACTGATCACATGTTCATTCCATGACGGTTGTTGTGGGTAACGCCACTCCAGCTGCACAAGTAGACGGCCAGACTCCAACCAGTCA
>Frequency_2_QualityScore_FFHGHGHJHIIIIIIJIJJJJJIGHIIIIGIJJIIHGFCCCEDD:?A?AACDEEDDDCCDDCCCDEEEEBCDCCB=BCDCCDACCCCEDCABAC_Mismatch_0_Sense_+_Library_PoolT
GCGAGGGGAGAAATGAAAAAAAGTTGAGAGAAGGGGAAATGGGGTCGTGTAGATCCATAGCTGTGAATTTGAGGGCAACCACTGATCACATGTT
>Frequency_2_QualityScore_FCHGHHHJJIJJJJJJJIJJJIJJJJIGIJIJJJJJJJJJJIJIJJIIHIIHFEAECDDDDDDDDECDDCCDBCDDDEEDDDDDCACDCDCCC=_Mismatch_0_Sense_+_Library_PoolT
GTGACTTCAACAAGAACAGCAAGAAGATCGTGGAACTCTGAGCGATACGCCGAGTCGCTCATGTCTTCCACGATATCTTGAACAAGAGGGCAGA
>Frequency_2_QualityScore_FFHHHGHHIGIHIJGHFIFGAEFGIICGHIGIIIIIIIIIIIIJJJIIIJJIJFGHHEEFFFFEEEECECCDDDDDDDDDDDDDDDCACDEEEE_Mismatch_0_Sense_+_Library_PoolT
GATATCGTGATATGAGAGAGTGAGGGAAAAAGAAAAGAAAGAAAAGAAAAGAGAGACTGACATTTTGTTGCCAAAAACATTACCTGGTAATATG
>Frequency_1_QualityScore_FFHHGHHDGEGIHIJFIIFFEG>FHIDGCHGIGIJGGHIHIJGIGAAEHIEHEFHHFECCFDE;@DEEDBCDCCCBADDACDCCCC?@CCDCCC_Mismatch_0_Sense_+_Library_PoolC
GATATCGTGATATGAGAGAGTGAGGGAAAAAGAAAAGAAAGAAAAGAAAAGAGAGACTGACATTTTGTTGCCAAAAACATTACCTGGTAATATG
>Frequency_2_QualityScore_FFHGHHHIJJJIIIIIJHIJJIJJIJIIIIIIIIIIIIIJJIIGIIIIIIIIJIGGHGFFFFFEEEDEEEECEDDECDEDCAC?A_Mismatch_1_Sense_+_Library_PoolT
TACATGATCAAACAACAACTGTTTAGAAACAAAAATGTTTGCAAAGTCGGACCGAGTTACTTGATAATAAAATTATCTTTGACGA
>Frequency_2_QualityScore_FFHGHHHIIGIJJGGIIHIICIHIJGIJJIJIJIIJHIJIJIIHGFEEEEEEEEEDDDCDDEDDDDDDDDCCCCCCDCCDDCDDCCDDDDCDDC_Mismatch_1_Sense_+_Library_PoolT
GGGTTGTTGTGGGTAACGCCACTCCAGCTGCACAAGTAGACGGCCAGACTCCAACCAGTCATGGACTGCTTTAAGGATCAGTGGTGACGAAGGC
>Frequency_2_QualityScore_FFHHHFHIEGIIHHIIIHIJJIJJIGIGHIIIJIII;DGIIIIIIJIIFHGGIIIIGHHEF=@DDCAC_Mismatch_0_Sense_+_Library_PoolT
ATCAGTGGTGACGAAGGCACTGATCGCCAACAGAGGTTGCTGATATCGTGATATGAGAGAGTGAGGGA
>Frequency_2_QualityScore_FFGHHFGIFGIIIIGII?GEEGEEHIIIIGIIIDE==EEGHIII=CEHIIIIGF?CDEDDCDDEDDECDCDCDEDCECDDCB@AC_Mismatch_0_Sense_+_Library_PoolT
CATGATCAAACAACAACTGTTTAGAAACAAAAATGTTTGCAAAGTCGGACCGAGTTACTTGATAATAAAATTATCTTTGACGTTA
>Frequency_1_QualityScore_FFHHHHGJJIJIJJIGIJFIIJEHIJJJJJJJJJIIIJIJIIIIFHGHHIIIHHHFFFFFFAEECEECDDDCDECDDDCCCD@DD_Mismatch_0_Sense_+_Library_PoolC
CATGATCAAACAACAACTGTTTAGAAACAAAAATGTTTGCAAAGTCGGACCGAGTTACTTGATAATAAAATTATCTTTGACGTTA
>Frequency_2_QualityScore_FFHHHHGJIJJJJGIIJIJJIJJIIJJJJJIIHHIIJJJJJJIHHIIIIIIIIIIGGGGGGEEEFEEEEBCDDD_Mismatch_1_Sense_+_Library_PoolT
ACAACTGTTTAGAAACAAAAATGTTTGCAAAGTCGGACCGAGTTACTTGATAATAAAATTATCTTTGACGTTAC
>Frequency_2_QualityScore_CC@EG?CF;EGFIHFGFIGGEFCG9=@?=EAD?ACCGHC?EG??EGDCDGAGECCDEEACCCAC@?=?A>ACA>A>?6>;?;A6<67:>A@ABC_Mismatch_1_Sense_+_Library_PoolT
CGCCACTCAAGCTGCACAAGTAGACGGCCAGACTCCAACCAGTCATGGACTGCTTTAAGGATCAGTGGTGACGAAGGCACTGATCGCCAACAGA
>Frequency_2_QualityScore_EECFEFHIGIGGGIIEHGIIIIIIIIIIEFHEGIIIGAEHIIICHEIIIIIIIDEEEGEEEGCDEDEDFDCBCCCACCCACBCDBADCCC?7AC_Mismatch_0_Sense_+_Library_PoolT
GGAAAAAGAAAAGAAAGAAAAGAAAAGAGAGACTGACATTTTGTTGCCAAAAACATTACCTGGTAATATGCCAAAGAAAAAATGTGTCTGGTTT
>Frequency_2_QualityScore_FFHHHHFGIGHDIIIIJIIIIIIIIGIIIIIIIJIIIIIGIIIJIIIIJJJIHHGEIIIIGHGGHHHFBCACBCCDDDDADDCDDDDDDDDCCD_Mismatch_0_Sense_+_Library_PoolT
ATGGGGTCGTGTAGATCCATAGCTGTGAATTTGAGGGCAACCACTGATCACATGTTCATTCCATGACGGTTGTTGTGGGTAACGCCACTCCAGC
>Frequency_2_QualityScore_EEHGHHFIFIIIJIIFIIIGGIIGIIIIGIIIIIIJFIIIIIIIEIIGIIGGIIIIHGDACDCEDEEEEDCECCCECDEDDEDDDDDBDD_Mismatch_0_Sense_+_Library_PoolT
CACTACATGATCAAACAACAACTGTTTAGAAACAAAAATGTTTGCAAAGTCGGACCGAGTTACTTGATAATAAAATTATCTTTGACGTTA
>Frequency_2_QualityScore_ACC-ADAAE?CCEEE=@EEGDEDD=C??E?749==6==?CCC>8?9?;/;;>;58;A><;;?>?197<;<<5==.1<>??A:;58=<?AAA75;_Mismatch_1_Sense_+_Library_PoolT
GGGGAACGCCACTCCAGCTGCACAAGTAGACGGCCAGACTCCAACCAGTCATGGACTGCTTTAAGGATCAGTGGTGACGAAGGCACTGATCGCC
>Frequency_2_QualityScore_FFHHHHHJIJJJJJJIJJJIJIIJJJIIIIIIIJIJJJJJHIIJJIIIJJIJIJJHHHHHHGFFFFFCA@D_Mismatch_0_Sense_+_Library_PoolT
AACTGTTTAGAAACAAAAATGTTTGCAAAGTCGGACCGAGTTACTTGATAATAAAATTATCTTTGACGTTA
>Frequency_1_QualityScore_DD?ACDBEF9FFF9FGIIF9<+1**1@FF3*110???6<;;1C@8))==CDAEFFF=7?B@:;BBACC;=@_Mismatch_0_Sense_+_Library_PoolC
AACTGTTTAGAAACAAAAATGTTTGCAAAGTCGGACCGAGTTACTTGATAATAAAATTATCTTTGACGTTA
>Frequency_2_QualityScore_DCCF9ECGHEGFEGIGFDFIIFEGAAECC?EFBBEEFE<BGGGB;AEHC@==A5=@AB=@AAB>_Mismatch_1_Sense_+_Library_PoolT
GTGGTGACGAAGGCACTGATCGCCAACAGAGGTTGCTGATATCGTGATATGAGAGAGTGAGGCA
>Frequency_2_QualityScore_FEHHHHHIIIIIJJJEGG?G=EGGGGIGIGIIIIIIFHIIIIGIJIGGIIHGGFFCEEEEDDCEEEDEEEEEFDDDDDDDDBDDCCCD@BCCCD_Mismatch_0_Sense_+_Library_PoolT
GAAGGGGAAATGGGGTCGTGTAGATCCATAGCTGTGAATTTGAGGGCAACCACTGATCACATGTTCATTCCATGACGGTTGTTGTGGGTAACGC
>Frequency_2_QualityScore_FFHHGHHJJJIHIIJJIIIJJJIJIGIJJJJJJJJIJIGHIIIJIIIIIJJJJJIJJHHHHGHFADEFDDDDDDDDDDDDDABDCDCCDCCD=A_Mismatch_0_Sense_+_Library_PoolT
ACTCCAGCTGCACAAGTAGACGGCCAGACTCCAACCAGTCATGGACTGCTTTAAGGATCAGTGGTGACGAAGGCACTGATCGCCAACAGAGGTT
>Frequency_2_QualityScore_FFGEGFFIJJGIHIGHCGCGGIGIIIIEGIIJIIIIIIIJJJIJIJGIIIIIIIGGHGGHGGGDFEEEEEECCDDCCCDDDCCACDEEEEDBCD_Mismatch_0_Sense_+_Library_PoolT
TCGTGATATGAGAGAGTGAGGGAAAAAGAAAAGAAAGAAAAGAAAAGAGAGACTGACATTTTGTTGCCAAAAACATTACCTGGTAATATGCCAA
>Frequency_2_QualityScore_FFHHHHHJJIJIJJJJJJIIIIEIJJJJJCEHHGHGFEE?CEEDEEEEDDDDDDDCDDCDDDDDDCCB@@BCCDDDDDDDDDDDCDDBCCBD7?_Mismatch_0_Sense_+_Library_PoolT
GTTTGCTTGATCTTTCCGATTATGGGGCGGTGCCCAGAGTGACTTCAACAAGAACAGCAAGAAGATCGTGGAACTCTGAGCGATACGCCGAGTC
>Frequency_2_QualityScore_FFHHHHHJJJJIJJJJJJHIIIIIIJGIJGIIJJIIIEIIJJIJIJJJJJJIIIIGHHGGGGFEEEDDECCEDDDDDDDDDDDDDDCEEDDEDD_Mismatch_0_Sense_+_Library_PoolT
AAGAAAAAATGTGTCTGGTTTGTTCCAGGTGGGGAAGTTTCAATTCCACTACATGATCAAACAACAACTGTTTAGAAACAAAAATGTTTGCAAA
>Frequency_1_QualityScore_FFHHHGHJJGHHHHIJJJGIIJIJFIIJJHIIJJJGIGGIIJJJJJIJJJJHHHHHHGFFFFFDDDDDCCDDDDDDDDDDDDDDDDDDEDDED>_Mismatch_0_Sense_+_Library_PoolC
AAGAAAAAATGTGTCTGGTTTGTTCCAGGTGGGGAAGTTTCAATTCCACTACATGATCAAACAACAACTGTTTAGAAACAAAAATGTTTGCAAA
>Frequency_2_QualityScore_FFHHHGHJJJJJIIIIJJIJJJIIIJJJJJJIIJIIIJIJIIIIJJJJJIJJIIGIIIJIIIHHCEFFEDDDDDDDDDDDDDCCCDDCDDDDCD_Mismatch_0_Sense_+_Library_PoolT
TCCATAGCTGTGAATTTGAGGGCAACCACTGATCACATGTTCATTCCATGACGGTTGTTGTGGGTAACGCCACTCCAGCTGCACAAGTAGACGG
>Frequency_1_QualityScore_D4A=D:C@@<2AA:CEEDD1FB81?:EEC@BEFC<DEEBDCEA<9BDBBD3?@D;AA;CA=?1:,.)7><<8;A??AA>:AAAAA?>AA>AA9>_Mismatch_0_Sense_+_Library_PoolC
TCCATAGCTGTGAATTTGAGGGCAACCACTGATCACATGTTCATTCCATGACGGTTGTTGTGGGTAACGCCACTCCAGCTGCACAAGTAGACGG
>Frequency_2_QualityScore_FFGHHHHJJJJJJJIIIIIIIIIIJJJJIIJIIJIIIJJJJJJIJIIJIIJJIJIIIIJIHGDDCDEEDDDDDEDDEDDDEDDEDDEDCCDDDD_Mismatch_2_Sense_+_Library_PoolT
AATTCCACTACATGATCAAACAACAACTGTTTAGAAACAAAAATGTTTGCAAAGTCGGACCGAGTTACTTGATAATAAAATTATCTTTGACGCA
>Frequency_2_QualityScore_FFGHHHHJJJJIJJJJJJJJJJJJIJJJIJJJJJJGIIJJJJIJIIJJJJJJIHHGGGFFFEEEDCEDECEDDEDDEDDCDDCDDDDEEDBCBD_Mismatch_0_Sense_+_Library_PoolT
CATGATCAAACAACAACTGTTTAGAAACAAAAATGTTTGCAAAGTCGGACCGAGTTACTTGATAATAAAATTATCTTTGACGTTATTTTGAGTT
>Frequency_2_QualityScore_EFFHHHHIICIGIIJIIIIHHIIHIIHHHGIFGFGGIJIIIDGEGFIIGIICGGGFEEHFEFEEEECCABAA_Mismatch_0_Sense_+_Library_PoolT
CAACTGTTTAGAAACAAAAATGTTTGCAAAGTCGGACCGAGTTACTTGATAATAAAATTATCTTTGACGTTA
>Frequency_2_QualityScore_FEHHHHHJIJJJJJJIJJGIIIIIJEHIHIIJJIJJGGIJIIJJEHIEGIIIIIGIIGGGGGEEEEEEEEDDDDDDDDDDDDDDCDDDDDDDDD_Mismatch_0_Sense_+_Library_PoolT
TATGCCAAAGAAAAAATGTGTCTGGTTTGTTCCAGGTGGGGAAGTTTCAATTCCACTACATGATCAAACAACAACTGTTTAGAAACAAAAATGT
>Frequency_2_QualityScore_FFHHHHHIJJJJJJJIJJIIIIIJJGIIJIIIJJJIGHIIIHIICHIJIJIGIIIIGGHHGGFFFFFEEECDDDDDDCCCDCCDDDDDDCDDDA_Mismatch_0_Sense_+_Library_PoolC
TATGCCAAAGAAAAAATGTGTCTGGTTTGTTCCAGGTGGGGAAGTTTCAATTCCACTACATGATCAAACAACAACTGTTTAGAAACAAAAATGT
>Frequency_2_QualityScore_FDGEGEGAEFHIIGIJJIIIJJIIHIJJJJJIIIIIJIJIIIIIIIIIIIJJIIGIHHHHGGFFEEECDDEDEDACDEEFEDCDD_Mismatch_0_Sense_+_Library_PoolT
GAGAGAGTGAGGGAAAAAGAAAAGAAAGAAAAGAAAAGAGAGACTGACATTTTGTTGCCAAAAACATTACCTGGTAATATGCCAA
>Frequency_1_QualityScore_FFHFHFHAGGHHGFIJJJJJJJJJJJJJJJIJJIJJJJJJJJIIJIGIJJJJJHHHHHFFFFFDDDEDDCDDDDCDDEDDEDDDC_Mismatch_0_Sense_+_Library_PoolC
GAGAGAGTGAGGGAAAAAGAAAAGAAAGAAAAGAAAAGAGAGACTGACATTTTGTTGCCAAAAACATTACCTGGTAATATGCCAA
>Frequency_2_QualityScore_EEHHHHGIJJDGIIIIJHIIJJJIJIIJJJJJJHIJIIIJIIIHHGGGGEEEEDDDEEEDDDDDDCDDDCDBCDCCCDEDCAACCDDCDDDDDD_Mismatch_0_Sense_+_Library_PoolT
TTGTTGTGGGTAACGCCACTCCAGCTGCACAAGTAGACGGCCAGACTCCAACCAGTCATGGACTGCTTTAAGGATCAGTGGTGACGAAGGCACT
>Frequency_2_QualityScore_EFHEGHHJJJJJIIJIJJIJIIIIJJIJIJJGHIJJJIIIJJJFIEIIIJIJIIIH?CEGFFDEDEEDCACDDDDDDDDDDDDDCCCACDDDCD_Mismatch_0_Sense_+_Library_PoolT
TGGTGACGAAGGCACTGATCGCCAACAGAGGTTGCTGATATCGTGATATGAGAGAGTGAGGGAAAAAGAAAAGAAAGAAAAGAAAAGAGAGACT
>Frequency_2_QualityScore_EFHHGHHIIIGIIIIIIIJJIHIIIJIIIJGIDGGGIIJIIIGGIIIGHHGGGGDEEEEEEECCCCEDDAA?C_Mismatch_0_Sense_+_Library_PoolT
ACAACTGTTTAGAAACAAAAATGTTTGCAAAGTCGGACCGAGTTACTTGATAATAAAATTATCTTTGACGTTA
>Frequency_2_QualityScore_CCFGGFEGIIFIIIIIIIIIIIIIIIFHIIIIIIIIIIDHIGIHEFGGHIIIIIIEGGIGIIGEE@ECGAACDDBDDDDDDDDECDEDABCCCE_Mismatch_0_Sense_+_Library_PoolT
GGGAAGTTTCAATTCCACTACATGATCAAACAACAACTGTTTAGAAACAAAAATGTTTGCAAAGTCGGACCGAGTTACTTGATAATAAAATTAT
>Frequency_2_QualityScore_FFHGHHGIIJJIJJJJHIIJJJJJJIJIJJJIJJIJIJIIIJJJIJJIJIJJJIIGHIIJIIIIGFHHGCEDCDACCDDDDDDEDDEDDDEDCE_Mismatch_0_Sense_+_Library_PoolC
GGGAAGTTTCAATTCCACTACATGATCAAACAACAACTGTTTAGAAACAAAAATGTTTGCAAAGTCGGACCGAGTTACTTGATAATAAAATTAT
>Frequency_2_QualityScore_FFHHHGGIIIIJIIHIJEGHGIIIIIGFIIIIJIIIIIIIGIHIIAGIHIIGIGGGHHHCEEEFCECDB?9?ACAC_Mismatch_1_Sense_+_Library_PoolT
GCTTTAAGGATCAGTGGTGACGAAGGCACTGATCGCCAACAGAGGTTGCTGATATCGTGATATGAGAGAGTGAGAG
>Frequency_2_QualityScore_FFHGHHHIIGIIIJJEGIIJJJJJJJHIIIIIIJJEHIIJIIIJJIIIIIGHIIIIHGGGHIGDFGGEECEEEEBCCDCACD=ADEECEEDBCC_Mismatch_0_Sense_+_Library_PoolT
GAGACTGACATTTTGTTGCCAAAAACATTACCTGGTAATATGCCAAAGAAAAAATGTGTCTGGTTTGTTCCAGGTGGGGAAGTTTCAATTCCAC
>Frequency_1_QualityScore_FFHHHHHJJJJJJJJHIJJJJJJJJJJJJJJJIJJGIIJJJIJJIEHIGIJJJFFFDFFEEEEACBDDDDDEDDCDDDDBBD4@CDDDEEDDED_Mismatch_0_Sense_+_Library_PoolC
GAGACTGACATTTTGTTGCCAAAAACATTACCTGGTAATATGCCAAAGAAAAAATGTGTCTGGTTTGTTCCAGGTGGGGAAGTTTCAATTCCAC
>Frequency_2_QualityScore_FFHHHFHIGIIIJIJJJJJIJJJJGHGIIJJJGIJIIJJJJJJJJHHHGGHGFFFFFFFEEEEEEEDDA?BDCCCDDD@CDDCDDDDCDDDCDD_Mismatch_1_Sense_+_Library_PoolT
GGGGGTCGTGTAGATCCATAGCTGTGAATTTGAGGGCAACCACTGATCACATGTTCATTCCATGACGGTTGTTGTGGGTAACGCCACTCCAGCT
>Frequency_2_QualityScore_EFHHHGHIJIIJJJHIJIIIIGHEGHIIIIIIIJIGIJIJJJJJJIIIJJJIIIIDHIIIJIIIDHGGGCEEEBCCDEEDDDDCDDCBCCDCCC_Mismatch_0_Sense_+_Library_PoolT
AAAAGAAAGAAAAGAAAAGAGAGACTGACATTTTGTTGCCAAAAACATTACCTGGTAATATGCCAAAGAAAAAATGTGTCTGGTTTGTTCCAGG
>Frequency_2_QualityScore_FFFEEGHJJHGIEGIIIICFIACGFIIIHGIIEBHIGEGIHGIIGDEEGIIHAACEEFECECD9@8=AC?@>A=@CCDDDDDDD_Mismatch_0_Sense_+_Library_PoolT
AAGGATCAGTGGTGACGAAGGCACTGATCGCCAACAGAGGTTGCTGATATCGTGATATGAGAGAGTGAGGGAAAAAGAAAAGAA
>Frequency_2_QualityScore_FFHHGGGIJJJJIIIHHIIJIJIJIIIJJJIJJJJIJIIJGIIGIJJIIIIIIJJGHEHGGGCECEAC==CDCDC_Mismatch_0_Sense_+_Library_PoolT
TTTAAGGATCAGTGGTGACGAAGGCACTGATCGCCAACAGAGGTTGCTGATATCGTGATATGAGAGAGTGAGGGA
>Frequency_2_QualityScore_FFHHEHHIJIJIIJJJJJJIJIIIIJJJJIIJJIJJJJJJJJIJIJJJIJIJJJHFFAACDDDDDDDDECDDDDDDDDDDEECDDDDDDCDDDB_Mismatch_0_Sense_+_Library_PoolT
AGAGTGACTTCAACAAGAACAGCAAGAAGATCGTGGAACTCTGAGCGATACGCCGAGTCGCTCATGTCTTCCACGATATCTTGAACAAGAGGGC
>Frequency_2_QualityScore_FEHGHFGGIIGIIIIIGEFHIIIIEGIGEGG?EEHIGGIGIIGEGHHGEGGFIAECCEEEEDDEDCDCEDECEDDECCDDCBCC?@@_Mismatch_0_Sense_+_Library_PoolT
TACATGATCAAACAACAACTGTTTAGAAACAAAAATGTTTGCAAAGTCGGACCGAGTTACTTGATAATAAAATTATCTTTGACGTTA
>Frequency_2_QualityScore_FFHHHHHJJJJJJJIIJJJJJJIJIJJJIIJIIJJJJHIIJJJIIIIIJJJJJJHHEFFFFEEEEEEEEEEDEDDEDDEDDDDCDDD_Mismatch_0_Sense_+_Library_PoolC
TACATGATCAAACAACAACTGTTTAGAAACAAAAATGTTTGCAAAGTCGGACCGAGTTACTTGATAATAAAATTATCTTTGACGTTA
>Frequency_2_QualityScore_FFHHGHHJJJJHIJJIJJJJJIJIGIIJIIJIIJJJJJJJJJJJJIIIIJIIIIIIEHGFGFFEECEEECCCBCDEEDEDCCBC?BCCDDA_Mismatch_0_Sense_+_Library_PoolT
ACCAGTCATGGACTGCTTTAAGGATCAGTGGTGACGAAGGCACTGATCGCCAACAGAGGTTGCTGATATCGTGATATGAGAGAGTGAGGGA
>Frequency_1_QualityScore_FFHHHHHJJJJIJJJJJJJJJJJJJJJJIIJGHJJJJJJJJJJJJJJJJJJJJHHHHEFDFEEEEEEDECDCDDDEEDEDDDDDACDDDDD_Mismatch_0_Sense_+_Library_PoolC
ACCAGTCATGGACTGCTTTAAGGATCAGTGGTGACGAAGGCACTGATCGCCAACAGAGGTTGCTGATATCGTGATATGAGAGAGTGAGGGA
>Frequency_2_QualityScore_EFHHGHFHJIJIICHIAGIHHGIHIIIIJIIIJJJJJIIHIIIIGIHHGFFFFEEEEDDDCC;?CCDDDCCCDDDDCACDCCDDCC7=;BCDD@_Mismatch_1_Sense_+_Library_PoolT
AGACGGTTGTTGTGGGTAACGCCACTCCAGCTGCACAAGTAGACGGCCAGACTCCAACCAGTCATGGACTGCTTTAAGGATCAGTGGTGACGAA
>Frequency_2_QualityScore_EEHEGEFIIEGIIIGIIIICGAG@EEDDHDHIHIEA<A=EAGIIIGGIFEGEAAB?9CGEGFAC?C_Mismatch_0_Sense_+_Library_PoolT
GAAAAGAAAGAAAAGAAAAGAGAGACTGACATTTTGTTGCCAAAAACATTACCTGGTAATATGCCA
>Frequency_2_QualityScore_FEGHHGGIIGIFIIDHCHFIIFGIIIEIGIIGIIGIH>E=CGGIHGFBEFFEEAE;?ACCDDD=@?A>CCBACCBBCDACCDEEDDDCAD?AAC_Mismatch_0_Sense_+_Library_PoolT
AAATGAAAAAAAGTTGAGAGAAGGGGAAATGGGGTCGTGTAGATCCATAGCTGTGAATTTGAGGGCAACCACTGATCACATGTTCATTCCATGA
>Frequency_2_QualityScore_EEGGGGFIIEHGIGIGGCDEGIIIHIIIIIIIIIIIIIEHFGIGF@CGIICHIIGG?EGGCDEE:AADBADDCCDDCACCDDBDDECDDCACAC_Mismatch_0_Sense_+_Library_PoolT
CCAAAAACATTACCTGGTAATATGCCAAAGAAAAAATGTGTCTGGTTTGTTCCAGGTGGGGAAGTTTCAATTCCACTACATGATCAAACAACAA
>Frequency_1_QualityScore_DDBFFHF<@FH<DHIIHGHCH@>FCHG<?FDGEG@6BGGCH@GII=BCDH@>C4)=DGIHE;9A(;A>CACC@C>CCCCCCCCCCE>:>?<ABA_Mismatch_0_Sense_+_Library_PoolC
CCAAAAACATTACCTGGTAATATGCCAAAGAAAAAATGTGTCTGGTTTGTTCCAGGTGGGGAAGTTTCAATTCCACTACATGATCAAACAACAA
>Frequency_2_QualityScore_FFHHHHGJJGIIGHJIJIJJDGIIJGIIDHIJJJJJIIJIJIJJJJIJJJIJIIIJIHHHGGFFFEFEECEDEDDDDCDEDDEDDDBCDDDDDD_Mismatch_1_Sense_+_Library_PoolT
TGTGTCTGGTTTGTTCCAGGTGGGGAAGTTTCAATTCCACTACATGATCAAACAACAACTGTTTAGAAACAAAAATGTTTGCAAAGTCTGACCG
>Frequency_2_QualityScore_EDHHHHHJJIJJIJIIJJIJJJHJJJJIJJIJJJJJJJJJJIJJJHIIIIJIJJJDEHGGGEEDDEEDCCDDDDDDDDCCDEEDBDDDDDDDDD_Mismatch_1_Sense_+_Library_PoolT
GTGAATTTGAGGGCAACCACTGATCACATGTTCATTCCATGACGGTTGTTGTGGGTAACGCCACTCCAGCTGCACAAGTATACGGCCAGACTCC
>Frequency_2_QualityScore_FFGFFGHIICGCIGIGIIIIBEGGGFIIIIIHEGIIIFCGIIIIEGID>=ABCACACC:A?BCCCCACA@?BCACCCACC;>AACCC?ACCCAC_Mismatch_0_Sense_+_Library_PoolT
GGCAATTTGTCATTCCACCGTTTGCTTGATCTTTCCGATTATGGGGCGGTGCCCAGAGTGACTTCAACAAGAACAGCAAGAAGATCGTGGAACT
>Frequency_2_QualityScore_FFHHHHGIIIJIJJIJIJHGGIJJIIIJIIIJJIIIJJIJJJIIIIHIIJIIIIIIIHHHHGCEDEFDC?CEEEDECDDCDAACDDDC_Mismatch_0_Sense_+_Library_PoolT
AGTCATGGACTGCTTTAAGGATCAGTGGTGACGAAGGCACTGATCGCCAACAGAGGTTGCTGATATCGTGATATGAGAGAGTGAGGGA
>Frequency_1_QualityScore_FFHHHHHJJJJJJJJJJJJJJJJFIIIJHIJJJJJJJIJJJJIJJJJJIJIIJHJHEHHHFFFFFFEDC@CDFEDEDCDDD>CCDDDD_Mismatch_0_Sense_+_Library_PoolC
AGTCATGGACTGCTTTAAGGATCAGTGGTGACGAAGGCACTGATCGCCAACAGAGGTTGCTGATATCGTGATATGAGAGAGTGAGGGA
>Frequency_2_QualityScore_EEHHEFEGIFIIIGGGEHEFGGIHIHEIIIIIGIIIIIEGIHGIGIIIIIIIIIIIIIGGEGCEEEE@EDECCCCBCCCCCABCCCCCBCECCE_Mismatch_0_Sense_+_Library_PoolT
CCAGGTGGGGAAGTTTCAATTCCACTACATGATCAAACAACAACTGTTTAGAAACAAAAATGTTTGCAAAGTCGGACCGAGTTACTTGATAATA
>Frequency_2_QualityScore_FFHHHHGIJJJJJJIIIIJJJIIGHIFHIJJJJJJIIJJIJIJJJJIJJJJIIJHHHHHHHGFFFFCCAADEEDCCCAC>BBCCDA_Mismatch_0_Sense_+_Library_PoolT
TCATGGACTGCTTTAAGGATCAGTGGTGACGAAGGCACTGATCGCCAACAGAGGTTGCTGATATCGTGATATGAGAGAGTGAGGGA
>Frequency_2_QualityScore_FFHHHHGIIIJJJJIIIJJJJJJIJJIJJJJJJJGHJIJJJJJJJJJJJJJIJJJHIIIJJJFHHHGFFCEFEEEDDDCDC?CDEEDEEDDEDD_Mismatch_0_Sense_+_Library_PoolT
AGACTGACATTTTGTTGCCAAAAACATTACCTGGTAATATGCCAAAGAAAAAATGTGTCTGGTTTGTTCCAGGTGGGGAAGTTTCAATTCCACT
>Frequency_2_QualityScore_FFHHGGHJIIJIJJIIIIIIJIJJIJJJGIIIIHIIIJIIIJIJIFDCCCECDDDDDCDDDDCDDDCDDC=CBDDDDEEDCCCDDDDDCDCCDE_Mismatch_0_Sense_+_Library_PoolT
TCTTGAACAAGAGGGCAGAGCTTAAGCGAGGGGAGAAATGAAAAAAAGTTGAGAGAAGGGGAAATGGGGTCGTGTAGATCCATAGCTGTGAATT
>Frequency_1_QualityScore_DDDD<CDAE@;ADF)@ED1?+??*:C9A7:D<DAAADC@C>7A=6<\3;;>(>?A13<?=;/;1:(((80595;>9>>>>>:>(:>>:A>:ADE_Mismatch_0_Sense_+_Library_PoolC
TCTTGAACAAGAGGGCAGAGCTTAAGCGAGGGGAGAAATGAAAAAAAGTTGAGAGAAGGGGAAATGGGGTCGTGTAGATCCATAGCTGTGAATT
>Frequency_2_QualityScore_FFHHHGHHIJJIIJIJJJIHHHIEHEGGHIIIJIIIIJIIIAEGEFECDCEEECCCCCCCBCCBCDCDE@CDCDBDDCDDCCCDECCCDDEEEE_Mismatch_0_Sense_+_Library_PoolT
AGGGGAGAAATGAAAAAAAGTTGAGAGAAGGGGAAATGGGGTCGTGTAGATCCATAGCTGTGAATTTGAGGGCAACCACTGATCACATGTTCAT
>Frequency_2_QualityScore_FFHHHHHJJJJJJJJHIIJIJIIEGIFHIJIJIJJJJJGIIIJJJHHHIGI?DEHGGDEFEEDDEDDDDCCDDDDDDDDDDDDDCDCDDDDDDD_Mismatch_0_Sense_+_Library_PoolT
ACGAAGGCACTGATCGCCAACAGAGGTTGCTGATATCGTGATATGAGAGAGTGAGGGAAAAAGAAAAGAAAGAAAAGAAAAGAGAGACTGACAT
>Frequency_2_QualityScore_EEHHHHHJJJJJJJIJJJJIIJJJJIJJJJJIJIIJIIIJJJJJIJIJJJJJJJIJIHHHGGFFFFEEECEFEEEDDDDDDDDCDDCCDEDDDC_Mismatch_0_Sense_+_Library_PoolT
GAGGGAAAAAGAAAAGAAAGAAAAGAAAAGAGAGACTGACATTTTGTTGCCAAAAACATTACCTGGTAATATGCCAAAGAAAAAATGTGTCTGG
>Frequency_1_QualityScore_FFHHHHHJJJJJJJJJIJJJIJJJJGIJJJJJJJJJIJIJJJJJJJIJJJJJJHHHHFFFFFEEEECEDADFEDDDDDDDDDDDDDDCDDDDDD_Mismatch_0_Sense_+_Library_PoolC
GAGGGAAAAAGAAAAGAAAGAAAAGAAAAGAGAGACTGACATTTTGTTGCCAAAAACATTACCTGGTAATATGCCAAAGAAAAAATGTGTCTGG
>Frequency_2_QualityScore_FFHHHCFGGHIIJIIJJIIIGGIGGGIIJJIIJGHI?EGGHIHEGFGICEEGGIIFHCE@C=A=AECAC@CCCCDA??>@CDDDDCCCCDDCCA_Mismatch_0_Sense_+_Library_PoolT
ATCAGTGGTGACGAAGGCACTGATCGCCAACAGAGGTTGCTGATATCGTGATATGAGAGAGTGAGGGAAAAAGAAAAGAAAGAAAAGAAAAGAG
>Frequency_2_QualityScore_EFHHHHGGIJJJIGIIFGIIJIIJJIIIJJIIIHIIIJJGIHIICGEIIJIIJJIIBHGFEFFEEEFCD@?CCDDD_Mismatch_0_Sense_+_Library_PoolT
CTTTAAGGATCAGTGGTGACGAAGGCACTGATCGCCAACAGAGGTTGCTGATATCGTGATATGAGAGAGTGAGGGA
>Frequency_2_QualityScore_FFHGHHHIGGIGIGHIGIIIIIJIIIIJJEGHGHGIJIIIJHGHHGGFDECEEFEEEDDDAAAACCCDDCCDEDDDDEEEEEEEEDEDDCCCBD_Mismatch_0_Sense_+_Library_PoolT
AAAAAAAGTTGAGAGAAGGGGAAATGGGGTCGTGTAGATCCATAGCTGTGAATTTGAGGGCAACCACTGATCACATGTTCATTCCATGACGGTT
>Frequency_2_QualityScore_FFHHHHHJJIJIJJJJIIJEGIIJIJJJIJJJJJJJJIJJJJIIHIIGIIIJJEIIHHHHHCEFFFFEDAAC=ABCDD_Mismatch_1_Sense_+_Library_PoolT
CTGCTTTAAGGATCAGTGGTGACGAAGGCACTGATCGCCAACAGAGGTTGCTGATATCGTGATATGAGAGAGTGAGAG
>Frequency_2_QualityScore_FFGHHHHJIJJJJJJJJJJIJIIIJJJJJIJJJIIJJIIIIIJIJJJJJIHJJJJIIJHHHHFFFFFFEECEEEFEDDDDDDCDDDDDDDCDEC_Mismatch_0_Sense_+_Library_PoolT
AGTGAGGGAAAAAGAAAAGAAAGAAAAGAAAAGAGAGACTGACATTTTGTTGCCAAAAACATTACCTGGTAATATGCCAAAGAAAAAATGTGTC
>Frequency_2_QualityScore_EFGHCFGIIIHJJJJJIJJJIJJIIIJJJJJIJJJJIIIJJIJIJIIJIJJIIIJJJHHHGFFFFFEDECEDCDEEEEDDD_Mismatch_0_Sense_+_Library_PoolT
AGAGTGAGGGAAAAAGAAAAGAAAGAAAAGAAAAGAGAGACTGACATTTTGTTGCCAAAAACATTACCTGGTAATATGCCA
>Frequency_2_QualityScore_FFFGGHDGGHHIIIJI:CGHIIIIG<CGIIIHIIIIIIJIJIIIIIIJHIIJIIJEGGCCGHEFG_Mismatch_0_Sense_+_Library_PoolT
GTCTGGTTTGTTCCAGGTGGGGAAGTTTCAATTCCACTACATGATCAAACAACAACTGTTTAGAA
>Frequency_2_QualityScore_EFDHHHFIIIIJIIJIJIIHIIHIIIJIIIIGGHEEIFEGACDGHIHIIHACEGEEDGEEEEEEEEECCECCCCBCDC?AC_Mismatch_0_Sense_+_Library_PoolT
ATCAAACAACAACTGTTTAGAAACAAAAATGTTTGCAAAGTCGGACCGAGTTACTTGATAATAAAATTATCTTTGACGTTA
>Frequency_2_QualityScore_DEHEEFGHHICEBFFGGIIIGHGGGIIEGAGEGIFG?FCG=C@ECGBCEEE?FGCCCAGEEEEECDCCD?ACAAB?=?;;=?CCDECACCCCCC_Mismatch_0_Sense_+_Library_PoolT
GATCGCCAACAGAGGTTGCTGATATCGTGATATGAGAGAGTGAGGGAAAAAGAAAAGAAAGAAAAGAAAAGAGAGACTGACATTTTGTTGCCAA
>Frequency_2_QualityScore_FFHHHHHJJJJIJIJIJGIGHGIIGIGIGHEGFHIIGIIIIJIJIIIIJJIHIJJIIIIHGHHFFFFEEEEEEDEEDACCDDDCCDADDDDDDD_Mismatch_0_Sense_+_Library_PoolT
AGAGGTTGCTGATATCGTGATATGAGAGAGTGAGGGAAAAAGAAAAGAAAGAAAAGAAAAGAGAGACTGACATTTTGTTGCCAAAAACATTACC
>Frequency_2_QualityScore_FEGGHHHIJIIHGBGGHIJFI>GGGGGGIIGIHIGIHJJIJGIGIIIJIIIHIIHGHHHHGCDAECDEEEE_Mismatch_0_Sense_+_Library_PoolT
AAAAAGAAAAGAAAGAAAAGAAAAGAGAGACTGACATTTTGTTGCCAAAAACATTACCTGGTAATATGCCA
>Frequency_2_QualityScore_@CEA9EAEGFGGECGAG?FG>?FFACGG?AE:=AEBF9FDCCAACAA9<;C=9?C9;C9A7?CAB=AA997<AC@ACCDCCCACACCA<AC_Mismatch_0_Sense_+_Library_PoolT
GTTGCCAAAAACATTACCTGGTAATATGCCAAAGAAAAAATGTGTCTGGTTTGTTCCAGGTGGGGAAGTTTCAATTCCACTACATGATCAA
>Frequency_1_QualityScore_FFHHHHHIJJIIIIJJIJJJJAHHIIJJJJJJGJGJJIIJJJIFIIJIIGGIIIJJJIGGEEFHFFCC>>CDEDEECDDDDDDDDDDDCCC_Mismatch_0_Sense_+_Library_PoolC
GTTGCCAAAAACATTACCTGGTAATATGCCAAAGAAAAAATGTGTCTGGTTTGTTCCAGGTGGGGAAGTTTCAATTCCACTACATGATCAA
>Frequency_2_QualityScore_EEHGGHHGGHHGIIGAGIIGIGIIIGCGGIGIIIEGIIFEHGIIIIIIIHIGIIGIIGHHHEFFFEEEEBDECCCDCACACDDDEEDDEDCAAA_Mismatch_0_Sense_+_Library_PoolT
AAAAAATGTGTCTGGTTTGTTCCAGGTGGGGAAGTTTCAATTCCACTACATGATCAAACAACAACTGTTTAGAAACAAAAATGTTTGCAAAGTC
>Frequency_2_QualityScore_FFHHHGHJJJJJJIIJJJJJJJJIIIIIIIJJHJJIJJIJHIJJJIJIJJJJJJIIIIIIDEGGGGGEEEEEEDEDDDDDDCEEDDDD?CDDCD_Mismatch_0_Sense_+_Library_PoolT
AAAAGAAAAGAAAGAAAAGAAAAGAGAGACTGACATTTTGTTGCCAAAAACATTACCTGGTAATATGCCAAAGAAAAAATGTGTCTGGTTTGTT
>Frequency_2_QualityScore_FEGHGHGJJJJJEGIJIIIIGHIIIJJIJJJIJJJJIJJIJJJJIIJJJJJJIHIIJIHI_Mismatch_0_Sense_+_Library_PoolT
GTTTGTTCCAGGTGGGGAAGTTTCAATTCCACTACATGATCAAACAACAACTGTTTAGAA
>Frequency_2_QualityScore_FFHHGHHIGGHFGIIJIIIIJIGIIJHIJIIIIIIIIJIIIIIJJIIIIHIJJIIHIIIIIGHCEEEDCABCDDCDDCDDDDCCDA?CBCCDCB_Mismatch_0_Sense_+_Library_PoolT
CCATAGCTGTGAATTTGAGGGCAACCACTGATCACATGTTCATTCCATGACGGTTGTTGTGGGTAACGCCACTCCAGCTGCACAAGTAGACGGC
>Frequency_1_QualityScore_FFHHHHHJJGHGHIJJJIJIJIIJJJJJJJGIJJJIJJJJIJIJJJJIIJIIJGIJGHHHHGHEEDFCD@BBDDDDDDDDDDDDDDACCCD@BD_Mismatch_0_Sense_+_Library_PoolC
CCATAGCTGTGAATTTGAGGGCAACCACTGATCACATGTTCATTCCATGACGGTTGTTGTGGGTAACGCCACTCCAGCTGCACAAGTAGACGGC
>Frequency_2_QualityScore_FFHHHHHGIJJJIJJJJJJIJJJJIJIIGIJJJJJHIIIGIJJJJIEIIIJIIIBEHHHHHGFFFFFEEEEEEEEEDDDDDDDDDDDDDDCDCD_Mismatch_0_Sense_+_Library_PoolT
TACCTGGTAATATGCCAAAGAAAAAATGTGTCTGGTTTGTTCCAGGTGGGGAAGTTTCAATTCCACTACATGATCAAACAACAACTGTTTAGAA
>Frequency_1_QualityScore_FFHHHHHEHIJJJIJJJJJJJJJJJJJJIIJJJJJIIIJJJJJJJJHIJJJJJIHHHHHHHHFFFFFFEEEEEEEEDDDDDD<ADDDDDDDDDD_Mismatch_0_Sense_+_Library_PoolC
TACCTGGTAATATGCCAAAGAAAAAATGTGTCTGGTTTGTTCCAGGTGGGGAAGTTTCAATTCCACTACATGATCAAACAACAACTGTTTAGAA
>Frequency_2_QualityScore_EEHHCHGCHFHGDC;EHEGBGIIEGIGEGIIIIIHIIGIIEIEGGCGFFIIHCGGHE;CE?ACECC@AA?=AB_Mismatch_0_Sense_+_Library_PoolT
GCTTTAAGGATCAGTGGTGACGAAGGCACTGATCGCCAACAGAGGTTGCTGATATCGTGATATGAGAGAGTGA
>Frequency_2_QualityScore_FFHHHHHJJJJIIJJJJIIJJJJJJIJFIIJJIJIJJIIIIJJIJJJIJJJIIJIIIHGHFFCEC?BEECCCCCEDDCCCCEEDEDCCDD?BBC_Mismatch_0_Sense_+_Library_PoolT
ACTCCAACCAGTCATGGACTGCTTTAAGGATCAGTGGTGACGAAGGCACTGATCGCCAACAGAGGTTGCTGATATCGTGATATGAGAGAGTGAG
>Frequency_2_QualityScore_FEHHFGGIIJJIIIIIIHGGIHHIGHHFHFGIIGGIIIHIIIIJFHGGFGHGHEECD?CEEED??_Mismatch_1_Sense_+_Library_PoolT
GTGGTGACGAAGGCACTGATCGCCAACAGAGGTTGCTGATATCGTGATATGAGAGAGTGAGGGTA
>Frequency_2_QualityScore_FFHHHHHJGIJEGHIIIIIJHIJJJJJIIIIJJJJJJJIGIIJIIIIIIHHDGGGGGGGGFEEE=@ACEDCBCCDDDDDDDDC_Mismatch_0_Sense_+_Library_PoolT
AGGATCAGTGGTGACGAAGGCACTGATCGCCAACAGAGGTTGCTGATATCGTGATATGAGAGAGTGAGGGAAAAAGAAAAGAA
>Frequency_2_QualityScore_FFFGHGGIJJJJJIIIJIJJGHHIIEGIJJJIJJIIJGIIIJIIIIHIDG=CGHCG_Mismatch_1_Sense_+_Library_PoolT
CGAAGGCACTGATCGCCAACAGAGGTTGCTGATATCGTGATATGAGAGAGTGAGAG
>Frequency_2_QualityScore_FFHHGGHGIIJJJJGHICGIIJIIJJIJJJJIJJIIJJIIGIIHIGHIIIJGGIIIHEECCDEEDEAC>>?ACDDDBCCDDCBDDCCCD_Mismatch_0_Sense_+_Library_PoolT
GCTTTAAGGATCAGTGGTGACGAAGGCACTGATCGCCAACAGAGGTTGCTGATATCGTGATATGAGAGAGTGAGGGAAAAAGAAAAGAA
>Frequency_2_QualityScore_DEGFFHEIIIHHIFGECHIFGEEGCEGHIIIIGCAGEGEEGADDGGGHGFAGCGIIGECE=AEDCCACB?CCCECCBCCCCCCCCBBCBBCCC;_Mismatch_0_Sense_+_Library_PoolT
AAACATTACCTGGTAATATGCCAAAGAAAAAATGTGTCTGGTTTGTTCCAGGTGGGGAAGTTTCAATTCCACTACATGATCAAACAACAACTGT
>Frequency_2_QualityScore_FFHHHHHIJJJJJEIIIIIJJJJJJJFIIJJJJJIJJJJJJGIIIIIIJJIJHIIJJHHHEEEECEFEECEEEEEDDDDDDEDDDDDDDDDCDD_Mismatch_0_Sense_+_Library_PoolC
AAACATTACCTGGTAATATGCCAAAGAAAAAATGTGTCTGGTTTGTTCCAGGTGGGGAAGTTTCAATTCCACTACATGATCAAACAACAACTGT
>Frequency_2_QualityScore_FF@EHGHIJJJJJJIIIJIJIIIGIGIIGHCEGGDGGGGGGEFGGGDFGAEFGGGGEFEGFFEEEEEEEEEEECDDDDDDDDCCCCCDD_Mismatch_0_Sense_+_Library_PoolT
GGTAATATGCCAAAGAAAAAATGTGTCTGGTTTGTTCCAGGTGGGGAAGTTTCAATTCCACTACATGATCAAACAACAACTGTTTAGAA
>Frequency_2_QualityScore_FEHGHHHJJJJJJJJJIIJJIJEIIIJJJGHIIIJJJJJJIIJJJIIICGIIIGIIIIHGGGGEFEEEEDEEDEDDDDDDDDDDDCCC_Mismatch_0_Sense_+_Library_PoolT
GTAATATGCCAAAGAAAAAATGTGTCTGGTTTGTTCCAGGTGGGGAAGTTTCAATTCCACTACATGATCAAACAACAACTGTTTAGAA
>Frequency_1_QualityScore_DDHFHHHIIIIIF>FHGIIIEGHIIIGDCBFGGGIFFGHIDGHEIGG;7@CEHF>ECEHFFFFFFCECECCCCABBBCCCC>CCCCCC_Mismatch_0_Sense_+_Library_PoolC
GTAATATGCCAAAGAAAAAATGTGTCTGGTTTGTTCCAGGTGGGGAAGTTTCAATTCCACTACATGATCAAACAACAACTGTTTAGAA
>Frequency_2_QualityScore_FFHGGGHIIIIICEFHIIIJIIGIIHIIIJGIIIIEHEHGIGGFEFGGEEGEEEDECCDBCDD??;@A@@CBCCCCDDCC;BACBACBDECAAC_Mismatch_0_Sense_+_Library_PoolT
CGGTGCCCAGAGTGACTTCAACAAGAACAGCAAGAAGATCGTGGAACTCTGAGCGATACGCCGAGTCGCTCATGTCTTCCACGATATCTTGAAC
>Frequency_2_QualityScore_FFGGGHGIIIIGIIHIJIIJIJIJJJEHGHGIIGIGIGG=DEGIJGHIJJJIIIIIGGGGFFFEEDEEECDDDDDDDDDDDDDEED?CCDCCDC_Mismatch_0_Sense_+_Library_PoolT
ATCGCCAACAGAGGTTGCTGATATCGTGATATGAGAGAGTGAGGGAAAAAGAAAAGAAAGAAAAGAAAAGAGAGACTGACATTTTGTTGCCAAA
>Frequency_2_QualityScore_FFGHHHHIJJIIJIJJIIGIIHIIHIIIJJIIIIJJJJJJIJIHIIIIHEGGGFFFEECCEEEEDDDDDDACCDDDDDDDDDDDDDDDDDDDAC_Mismatch_1_Sense_+_Library_PoolT
CCGCCACTCCAGCTGCACAAGTAGACGGCCAGACTCCAACCAGTCATGGACTGCTTTAAGGATCAGTGGTGACGAAGGCACTGATCGCCAACAG
>Frequency_2_QualityScore_FFHHCFHJJJJJJJJJJJJIJJIIHJIHGJIJJIJIJIJIIIIIGGGFEEEEEEEEEEDDDDDDDBCDCBCDDDDCBCDCCCDDDDDDDDDDAB_Mismatch_1_Sense_+_Library_PoolT
GGGGTAACGCCACTCCAGCTGCACAAGTAGACGGCCAGACTCCAACCAGTCATGGACTGCTTTAAGGATCAGTGGTGACGAAGGCACTGATCGC
>Frequency_2_QualityScore_FFHHHGHJIJJGIIHGIJJIJJJIIJJJJJJIJJJJJJJIJJIIJJJJGIIJJJEGHGHHHGFEEEC?ACDDDBCDDDDDDDDDDD_Mismatch_0_Sense_+_Library_PoolT
TTAAGGATCAGTGGTGACGAAGGCACTGATCGCCAACAGAGGTTGCTGATATCGTGATATGAGAGAGTGAGGGAAAAAGAAAAGAA
>Frequency_1_QualityScore_FFHHGHHIJJJGIJHIIJIJJJJIJJJJJJJJJIIIIJJIJJIJJHIJGIJIJJHHFHCEFFFDEDD>CA@BDBDDDDDBDDDDDD_Mismatch_0_Sense_+_Library_PoolC
TTAAGGATCAGTGGTGACGAAGGCACTGATCGCCAACAGAGGTTGCTGATATCGTGATATGAGAGAGTGAGGGAAAAAGAAAAGAA
>Frequency_2_QualityScore_FFHHGHGJBEHIJIIIIIIIIIIJIJJIJJIJJGIIJIJIIIJIJIIIJJJIIIHGGFEDDACDCDDDDCCCEDCCCDDABBDDEEDCCCCCCD_Mismatch_0_Sense_+_Library_PoolT
GCCCAGAGTGACTTCAACAAGAACAGCAAGAAGATCGTGGAACTCTGAGCGATACGCCGAGTCGCTCATGTCTTCCACGATATCTTGAACAAGA
>Frequency_1_QualityScore_AB?FHD?B2C<CEH@EHHGEHEEHGHIAG@@@F9B?F?BF1BG@BBGBBFAHIEHH>BCCB5;8829?A>5:@444@:0588@C>>ACCCCCCC_Mismatch_0_Sense_+_Library_PoolC
GCCCAGAGTGACTTCAACAAGAACAGCAAGAAGATCGTGGAACTCTGAGCGATACGCCGAGTCGCTCATGTCTTCCACGATATCTTGAACAAGA
>Frequency_2_QualityScore_C@ECEFCEEGCCCEG9AGC::9@CA=AEEGEGGCCHCEBCEFEGGCAEEDEEE@C<CA?8==_Mismatch_0_Sense_+_Library_PoolT
GAAACAAAAATGTTTGCAAAGTCGGACCGAGTTACTTGATAATAAAATTATCTTTGACGTTA
>Frequency_2_QualityScore_FFHHHHGJIIJJJJJJJJJJJJJJJIJJFIIJJJJJJJIIIJIJIIIJIGGIIIIIGIHIHIGHGGHGFDCDCDD?CDEEDEEDDEDDDDDDDA_Mismatch_0_Sense_+_Library_PoolT
ACATTTTGTTGCCAAAAACATTACCTGGTAATATGCCAAAGAAAAAATGTGTCTGGTTTGTTCCAGGTGGGGAAGTTTCAATTCCACTACATGA
>Frequency_1_QualityScore_FFHHHHHJHJJIJJJIJGHJJJIJIJJJHIJIIJJIJJJJIIJJJJIIIHJJIJJJGHHIHIHECEHEDBADB@@@CDDDDEDCCDDDDDDDCD_Mismatch_0_Sense_+_Library_PoolC
ACATTTTGTTGCCAAAAACATTACCTGGTAATATGCCAAAGAAAAAATGTGTCTGGTTTGTTCCAGGTGGGGAAGTTTCAATTCCACTACATGA
>Frequency_2_QualityScore_FFHHHHHIJJJJIJJJIJJJIJJJJJJJJJJJJIIJJJJIJIJJJJJIIJJIIIHHGGFFFEEEEEECEDCEFEDDDDDDDDDDDDDDCDEDDD_Mismatch_0_Sense_+_Library_PoolT
TGAGGGAAAAAGAAAAGAAAGAAAAGAAAAGAGAGACTGACATTTTGTTGCCAAAAACATTACCTGGTAATATGCCAAAGAAAAAATGTGTCTG
>Frequency_2_QualityScore_FEHFHAGGIIIIIJHIHIIIJIHJIEHHGIGHGIHHFCGGIEGIEGIHFCEHIIIHEDADCA>AACCBCBCCCCCC;C@=CCDDDCDDDCD@C@_Mismatch_0_Sense_+_Library_PoolT
CAGAGTGACTTCAACAAGAACAGCAAGAAGATCGTGGAACTCTGAGCGATACGCCGAGTCGCTCATGTCTTCCACGATATCTTGAACAAGAGGG
>Frequency_2_QualityScore_FFHHGHGJJJJJJJJJIIIGGAHIIIJJIJIIIIJJJCGIEHHHGGHGFFFFFEEEEECDEEDDECDDDDDDDDDDDCCDDDDDDDEEEEEEEE_Mismatch_0_Sense_+_Library_PoolT
GAGAAATGAAAAAAAGTTGAGAGAAGGGGAAATGGGGTCGTGTAGATCCATAGCTGTGAATTTGAGGGCAACCACTGATCACATGTTCATTCCA
>Frequency_2_QualityScore_FFHHGGGIJJIJIHIIIJJIIIIEGIJIFHFHIIIIIIIJHEE?ACCECCACCCDDDDDDCDDD8=BABDCDEEDDDDDCCDCCCDCCEDDEDC_Mismatch_0_Sense_+_Library_PoolT
AACAAGAGGGCAGAGCTTAAGCGAGGGGAGAAATGAAAAAAAGTTGAGAGAAGGGGAAATGGGGTCGTGTAGATCCATAGCTGTGAATTTGAGG
>Frequency_2_QualityScore_DEFGFHGDGGGIIGGIIIIHIGEEEGFEGGGIIFIHIHGGGGE;=B=?>BACDCDBACDCACBCCCCCCAAACC?BCDBCDDCACCBCCC?A?A_Mismatch_0_Sense_+_Library_PoolT
CGAGGGGAGAAATGAAAAAAAGTTGAGAGAAGGGGAAATGGGGTCGTGTAGATCCATAGCTGTGAATTTGAGGGCAACCACTGATCACATGTTC
>Frequency_2_QualityScore_EEHHFGGIIIGHFGGIGGIIHGIIIIAEHEIIIIIIDGGIIHBGHGEHGIIGIGIHGGHGEACD@ACEECCCEECCCBB?CDCCCCCAC:ACCC_Mismatch_1_Sense_+_Library_PoolT
CTCCAACCAGTCATGGACTGCTTTAAGGATCAGTGGTGACGAAGGCACTGATCGCCAACAGAGGTTGCTGATATCGTGATATGAGAGAGTGAGA
>Frequency_1_QualityScore_FFHFHHHJJJIIJCGGIJJJJJIIJJJJJJIJJJJJJJIJJHHJIIJIJJJJJEHHHFHFFFFFDD@CC@BDD_Mismatch_1_Sense_+_Library_PoolT
AAAGGATCAGTGGTGACGAAGGCACTGATCGCCAACAGAGGTTGCTGATATCGTGATATGAGAGAGTGAGGGA
>Frequency_1_QualityScore_FFHHHHHJJBFIIGICFHG@FHGGIJJJIJJJJJII?BFHJJJJJIEFHGIJJGIIEFHAHDFFEFCFCCCD5>@CBB@BDDDDDDACDDD_Mismatch_1_Sense_+_Library_PoolT
CTGCTTTAAGGATCAGTGGTGACGAAGGCACTGATCGCCAACAGAGGTTGCTGATATCGTGATATGAGAGAGTGAGGGAAAAATAAAAGAA
>Frequency_1_QualityScore_FFHHHHHJJJJJJJJJJJJJJIJJIJJJJJJJIJJIIJJJIJJJJJIJJJJJJJJJHHHHHFFFFFBCECFDEEE_Mismatch_1_Sense_+_Library_PoolT
GAGGGAAAAAGAAAAGAAAGAAAAGAAAAGAGAGACTGACATTTTGTTGCCAAAAACATTACCTGGTAATATGCA
>Frequency_1_QualityScore_D??CAFD;GGBGCFAFGI9?;;6BD?GGGHG8=AGGGE9EEE;;??7=7=.;?>5=(;@>?1;@???;BBC93<@_Mismatch_0_Sense_+_Library_PoolT
TGGTGACGAAGGCACTGATCGCCAACAGAGGTTGCTGATATCGTGATATGAGAGAGTGAGGGAAAAAGAAAAGAA
>Frequency_1_QualityScore_DADAD<,A?E@C1C3C???DC>0:DE>BDE99BD;;D94B<.=BAA>C8)=.;=7ACD;?>(;>>>>;>?>(28<<5(::>>A>:>AA>A_Mismatch_1_Sense_+_Library_PoolT
AAGTAGACGGCCAGACTCCAACCAGTCATGGACTGCTTTAAGGATCAGTGGTGACGAAGGCACTGATCGCCAACAGATGTTGCTGATATC
>Frequency_1_QualityScore_FFHHHHHIJIGHIJJIIIJIHIJIIJIHIJJJJJJIJJIIIJJJJJJJJJHIHHGHHHHFFEF@ACCCE_Mismatch_1_Sense_+_Library_PoolT
GGATCAGTGGTGACGAAGGCACTGATCGCCAACAGAGGTTGCTGATATCGTGATATGAGAGAGTGAGAG
>Frequency_1_QualityScore_FFHHDFHIIGEHIGHC+AEHI):@6:009**98?B?*8BGBFGAHBA@=CDD:AEHE??DD:;@CE@@:-;55@>ACDF::@@=??_Mismatch_0_Sense_+_Library_PoolT
TTGAGAGAAGGGGAAATGGGGTCGTGTAGATCCATAGCTGTGAATTTGAGGGCAACCACTGATCACATGTTCATTCCATGACGGTT
>Frequency_1_QualityScore_FFHHFHHJJJJJJJJJJJJJJJJJJIIJJJJJHJIJGIJJJJJHIJJJGIHBGHIJGHHHHHHFFFFFFEEEEEEDBDDDDDDDCDDCDCD_Mismatch_1_Sense_+_Library_PoolT
CTGGTAATATGCCAGAGAAAAAATGTGTCTGGTTTGTTCCAGGTGGGGAAGTTTCAATTCCACTACATGATCAAACAACAACTGTTTAGAA
>Frequency_1_QualityScore_FFHHHHHJGJJJJJJIJJHIJJJJJJJJJJJJJJJJIJJJJJIHIIIJJJJJJJJJHHHHFFFFFFFCEDD@ACDDDBDBCDBBBDDDDD_Mismatch_0_Sense_+_Library_PoolT
TGCTTTAAGGATCAGTGGTGACGAAGGCACTGATCGCCAACAGAGGTTGCTGATATCGTGATATGAGAGAGTGAGGGAAAAAGAAAAGAA
>Frequency_1_QualityScore_FFFHHHFIIDGGIHCHHJIIIFGIIBGHIJIIEEGIJBFFEGIGFHHI;C@C@HGFEEFDFFDCEEED@ACDDDDDDDDDD@CC<?CDDDDDDD_Mismatch_1_Sense_+_Library_PoolT
CGAAGGCACAGATCGCCAACAGAGGTTGCTGATATCGTGATATGAGAGAGTGAGGGAAAAAGAAAAGAAAGAAAAGAAAAGAGAGACTGACATT
>Frequency_1_QualityScore_FFHHHHHJJJJJJJJJJIIHIJIIIIIJJGIIJIIBGIIJJIHIIJIJGIGHAE=BEFFFEEECEEE@CCDDDDDDEDDDD_Mismatch_0_Sense_+_Library_PoolT
CATGATCAAACAACAACTGTTTAGAAACAAAAATGTTTGCAAAGTCGGACCGAGTTACTTGATAATAAAATTATCTTTGAC
>Frequency_1_QualityScore_FE+AFFHHIJJJJJJJJJIGGIJIJJJHIJJJJJJJIJJJJJJIJJJJJJIJJIJJJJGHEHHHFFDDDDCDDDDDDDDDDDDCCDDDDDDDDD_Mismatch_0_Sense_+_Library_PoolT
TAGCTGTGAATTTGAGGGCAACCACTGATCACATGTTCATTCCATGACGGTTGTTGTGGGTAACGCCACTCCAGCTGCACAAGTAGACGGCCAG
>Frequency_1_QualityScore_FEHHHHHJJJJIJIGJIHHIIHJGHIJJJHIGJJJJJJIJJIJGIIJGGIGIIIIIJJJJIHCEHGHDEACCDEDDD;>AD<CDDDDDCC<9B2_Mismatch_1_Sense_+_Library_PoolT
GAGAAAAGAAAAGAGAGACTGACATTTTGTTGCCAAAAACATTACCTGGTAATATGCCAAAGAAAAAATGTGTCTGGTTTGTTCCAGGTGGGGA
>Frequency_1_QualityScore_FFHHGHGJGJIIIJIJIIJIIJJIFIFHJJJIJIIJ:DHGIHJJJJJJJJJJJGGHIHHBHBEF@AEDEEECDEDDDBCCEEDE_Mismatch_0_Sense_+_Library_PoolT
CTCCAACCAGTCATGGACTGCTTTAAGGATCAGTGGTGACGAAGGCACTGATCGCCAACAGAGGTTGCTGATATCGTGATATGA
>Frequency_1_QualityScore_?D?<ADHHBGGHGCDBA?FCHEFGCB4?EHGGGECBD;BHGIFFGBEF@7=@7@DHEHCAHHCE3?A@D>@ACCCBBA@:_Mismatch_0_Sense_+_Library_PoolT
ATGGACTGCTTTAAGGATCAGTGGTGACGAAGGCACTGATCGCCAACAGAGGTTGCTGATATCGTGATATGAGAGAGTGA
>Frequency_1_QualityScore_FFHHHHHIJGIIFHIGHGGEIDIIIJIJJIJJJJIHJIIGGIIIJJJJJJHIJIIGGHHHHHHFFFBCDDDDDDCDDBDDDDDDDDDDCBCBCD_Mismatch_1_Sense_+_Library_PoolT
CAGCTGCACAAGTAGACGGCCAGACTCCAACCAGTCATGGACTTCTTTAAGGATCAGTGGTGACGAAGGCACTGATCGCCAACAGAGGTTGCTG
>Frequency_1_QualityScore_FFHHHHFHGIJJJJJJJJJJJJJJIJJGIJJJJJHIJJJIJJIIIHHJIJIJJIGHHHHGGFFFFFFECACEEEEDDDDDBDDDDDDDDCC_Mismatch_0_Sense_+_Library_PoolT
ACCTGGTAATATGCCAAAGAAAAAATGTGTCTGGTTTGTTCCAGGTGGGGAAGTTTCAATTCCACTACATGATCAAACAACAACTGTTTAG
>Frequency_1_QualityScore_FFHHHHFHIJJJJJJJJJJJJJJJJJJIJJJJJJHIJJIJJJJJIFHIGIJJIDHHHHHHHFFFFFFEECEEEEEDDDDDDDDDDDDDDDD_Mismatch_0_Sense_+_Library_PoolC
ACCTGGTAATATGCCAAAGAAAAAATGTGTCTGGTTTGTTCCAGGTGGGGAAGTTTCAATTCCACTACATGATCAAACAACAACTGTTTAG
>Frequency_1_QualityScore_DFAHBHDDGGEE@CHEGI@HFG?CEFHFFGEGDEGGH@GB<C>C;=@DGGEHEGCEEEEEBFBDCDCC=?>@>A_Mismatch_0_Sense_+_Library_PoolT
AGAAACAAAAATGTTTGCAAAGTCGGACCGAGTTACTTGATAATAAAATTATCTTTGACGTTATTTTGAGTTCA
>Frequency_1_QualityScore_FFDHHHHIJIIJJJJFIJIJGJIJJJJIIJJJJGIIJJJHCGGIJJIHIJHHBDEFEEEDDEECEDDDEDDEDDFDDDCD@BC_Mismatch_1_Sense_+_Library_PoolT
CGATCAAACAACAACTGTTTAGAAACAAAAATGTTTGCAAAGTCGGACCGAGTTACTTGATAATAAAATTATCTTTGACGTTA
>Frequency_1_QualityScore_FFHHHHHJIJJIJJIGGHIIJJJIIJIJJJHIIJIGIJIJJJJJJJJIJDCHHHHHHHFFFFFEEEDED?@;ADDCDD@CDDDDDDE_Mismatch_0_Sense_+_Library_PoolT
AAAGAAAAGAAAAGAGAGACTGACATTTTGTTGCCAAAAACATTACCTGGTAATATGCCAAAGAAAAAATGTGTCTGGTTTGTTCCA
>Frequency_1_QualityScore_DDDHDHBFHIDICEGCHC>CHC@CGEBGE?D:?DFG@;CE@GIGHFH=DCEEGHHE>;?=).7;?>5;?_Mismatch_2_Sense_+_Library_PoolT
CTGTTTAGAAACAAAAATGTTTGCAAAGTCGGACCGAGTTACTTGATAATAAAATTATCTCTGACGTGA
>Frequency_1_QualityScore_FDHHHHHJFHJIJIJIJIJJJJJJJJJJIJJHIJGIJJJIJIJJJJJJIIHHHHFFFFFFEEDEEDDCDACDDDDDDDDCDDDDDDDDDDDDDD_Mismatch_1_Sense_+_Library_PoolT
GTTGTGGGTAACGCCACTCCAGCTGCACAAGTAGACGGCCATACTCCAACCAGTCATGGACTGCTTTAAGGATCAGTGGTGACGAAGGCACTGA
>Frequency_1_QualityScore_FFHHHHHJJJJJJJIJJJJJGIJJJJJJJIIJJJJJJJJJGHIJJIIJJJJJJJJJJJJHHFFFFDEDC@CBDDDDDFDDCDCDEEDEC_Mismatch_0_Sense_+_Library_PoolT
CAGACTCCAACCAGTCATGGACTGCTTTAAGGATCAGTGGTGACGAAGGCACTGATCGCCAACAGAGGTTGCTGATATCGTGATATGAG
>Frequency_1_QualityScore_FFHHHHHJJJJJJJJJJJJJJJJIJJJJJJJJJJIJIIJIJJJJJJJIJJJJIJJJJIJGHGGIIIHHFDCBDDDDDDCDDDDEDDDEDDEDDE_Mismatch_0_Sense_+_Library_PoolT
AAGTTTCAATTCCACTACATGATCAAACAACAACTGTTTAGAAACAAAAATGTTTGCAAAGTCGGACCGAGTTACTTGATAATAAAATTATCTT
>Frequency_1_QualityScore_FFHHHHHJJJJJJJJJJJJJJJJJGJJJJJJIIHIJJJJJJJJIJJJJJJJHHHHHHHFFFFFFFFEEEEDDDD_Mismatch_0_Sense_+_Library_PoolT
AACAACTGTTTAGAAACAAAAATGTTTGCAAAGTCGGACCGAGTTACTTGATAATAAAATTATCTTTGACGTTA
>Frequency_1_QualityScore_FFHHHHHIJJI?DGDGDGGIIJJHIEHIIJFGFGGIIJIJJHHHHFFFDEEDEEEDDDDEDDDEFEEEECDCDDDDDBDDDDDD<@CDDDDDDC_Mismatch_1_Sense_+_Library_PoolT
GGGAAATGGGGTCGTGTAGATCCATAGCTGTGAATTTGAGGGCAACCACTTATCACATGTTCATTCCATGACGGTTGTTGTGGGTAACGCCACT
>Frequency_1_QualityScore_FDDHHHHJJGIJIJJIJIJGIEHGHBHIJIGHIJJIJJHHHJJEGHIGJIHAEHHHFFFFDC=_Mismatch_1_Sense_+_Library_PoolT
GAAACAAAAATGTTTGCAAAGTCGGACCGAGTTACTTGATAATAAAATTATCTTTGACGTTAA
>Frequency_1_QualityScore_FFFHHHHJIDIJJJJJJJJJJJIIIIIJGCGIJJIJIJJJHIFIIGIEGGGCHAEEHHE;@_Mismatch_1_Sense_+_Library_PoolT
TGACGAAGGCACTGATCGCCAACAGAGGTTGCTGATATCGTGATATGAGAGAGTGAGGGTA
>Frequency_1_QualityScore_FFHGHGHJFIIIJJJIGIIEEGIJEGFHJGIFGJJIHEF@CECECEBDCDDDBDDCDDDDBDDBBACDECDDDDDDDDCCDDEEEDCD?CD@BB_Mismatch_0_Sense_+_Library_PoolT
AGAGGGCAGAGCTTAAGCGAGGGGAGAAATGAAAAAAAGTTGAGAGAAGGGGAAATGGGGTCGTGTAGATCCATAGCTGTGAATTTGAGGGCAA
>Frequency_1_QualityScore_FFGGHHHJJJJJJJJJJIJIJHJJJIJJJIGJJBGHGIJJIGJJA:FIHABBCCCEEEDDDDBB>CC@CBCBCCDDDBDDDDDDB5<B9@?<CA_Mismatch_0_Sense_+_Library_PoolT
CATGTCTTCCACGATATCTTGAACAAGAGGGCAGAGCTTAAGCGAGGGGAGAAATGAAAAAAAGTTGAGAGAAGGGGAAATGGGGTCGTGTAGA
>Frequency_1_QualityScore_FFHHHDHGGI>FH@HHIIIDCCHGIIEIIIIIDHIIIIHIEGIIIGEH===CE@GCEE?E>DEFDDBAB=CDCDCBDDDDB8<CA@>A<AAC:A_Mismatch_0_Sense_+_Library_PoolT
GCTGCACAAGTAGACGGCCAGACTCCAACCAGTCATGGACTGCTTTAAGGATCAGTGGTGACGAAGGCACTGATCGCCAACAGAGGTTGCTGAT
>Frequency_1_QualityScore_DDFHFDDGBD+<F9AFH>GE)CDHGGIEFGGCFGG<<9DFHGCECH4=FICHIIGGEFEFEHDE?CCC@ACACCA<<@B@??ACA?CBCBCCCC_Mismatch_0_Sense_+_Library_PoolC
GCTGCACAAGTAGACGGCCAGACTCCAACCAGTCATGGACTGCTTTAAGGATCAGTGGTGACGAAGGCACTGATCGCCAACAGAGGTTGCTGAT
>Frequency_1_QualityScore_@DD8;;<?EEED:CDB?9C4:)::(.7\-;A?AA;A))7>;;>>A(6>(;>AA_Mismatch_1_Sense_+_Library_PoolT
GAAACAAAAATGTTTGCAAAGGCGGACCGAGTTACTTGATAATAAAATTATCT
>Frequency_1_QualityScore_ADBHHHHEB>FGHIIGG@<?EFFHH<FFCBHIAFADB<?BBBDFG?666?=C2BB8?@@@<:@B??4>:>>>@CA@A?9<9?C9<<??9?_Mismatch_0_Sense_+_Library_PoolT
TTTCTCTTGGCAATTTGTCATTCCACCGTTTGCTTGATCTTTCCGATTATGGGGCGGTGCCCAGAGTGACTTCAACAAGAACAGCAAGAA
>Frequency_1_QualityScore_B;8AA?F@AF@EF?CFEHE<GHH@GDH>F@G?@FDGGCGFBFEGIAHA;=D=DECHHH;?>CE?6;>@B@@_Mismatch_1_Sense_+_Library_PoolT
AGGATCAGTGGTGACGAAGGCACTGATCGCCAACAGAGGTTGCTGATATCGTGATATGAGAGAGTGAGGCA
>Frequency_1_QualityScore_@DFBFFHG+<A<CEDH@HIGF:@DGIGHCHGGEFEHDFFH@GICA@A;CAA=7;AAB>>?.6.6@C>>CC>@;>(55>A_Mismatch_0_Sense_+_Library_PoolT
GGACAGAGTGGTTGTTCTCGCATTCACATCTACGGATCTCTACGGTCCACCTTCCCCTTCTCTTTCTCTTGGCAATTTG
>Frequency_1_QualityScore_BD?FHHF@FHH2AHHGIBHGBHIDH???GG=G7BBCFEFGAEHI@CEHHE>BDDB;6>CCBB@BBBB@:@CACCBB<:>:A@A>:><?>C:@C3_Mismatch_2_Sense_+_Library_PoolT
TCACATGTTCACTCCATGACGGGTGTTGTGGGTAACGCCACTCCAGCTGCACAAGTAGACGGCCAGACTCCAACCAGTCATGGACTGCTTTAAG
>Frequency_1_QualityScore_BD:A?CF@:EBE)ACEFA@G0??BDB3B99?BFBF?BFFFFE88A=ACABDDD;?@@AABBB<B@AB<>:>ABA>>>9?B@@>>?AB?BB_Mismatch_0_Sense_+_Library_PoolT
GGTTGTTGTGGGTAACGCCACTCCAGCTGCACAAGTAGACGGCCAGACTCCAACCAGTCATGGACTGCTTTAAGGATCAGTGGTGACGAA
>Frequency_1_QualityScore_FFHHHHHJJJJJJJJJGHIJJIIIJJDGIIJJJJJJJJJJJJJJIJJJJIIIGIJHHFDDBCEDDDDDDBBCDCDDDCDDDDDDDCDCCCAC<@_Mismatch_1_Sense_+_Library_PoolT
GTTCATTCCATGACGGTTGTTGTGGGTAACGCTACTCCAGCTGCACAAGTAGACGGCCAGACTCCAACCAGTCATGGACTGCTTTAAGGATCAG
>Frequency_1_QualityScore_FFGHHHHJJJIJJJJJJJIJIIGGGIJFHJJJJJJJIJJJJJJJJHIJHFEHFHFFFDDDDDDDDDDDDBDBCDDEDDDDDDDDDDDD:@CDDB_Mismatch_1_Sense_+_Library_PoolT
GGTTCATTCCATGACGGTTGTTGTGGGTAACGCCACTCCAGCTGCACAAGTAGACGGCCAGACTCCAACCAGTCATGGACTGCTTTAAGGATCA
>Frequency_1_QualityScore_FFHDHHGFGIGGHIIIJJIJGIIIGIGIJFFHGFFGIIGHIIGJIJGHIJGFIGIHFFEFFDEDBACECCDA@?ACCDCA@ACC@B3:>CDD_Mismatch_0_Sense_+_Library_PoolT
CAACCAGTCATGGACTGCTTTAAGGATCAGTGGTGACGAAGGCACTGATCGCCAACAGAGGTTGCTGATATCGTGATATGAGAGAGTGAGGG
>Frequency_1_QualityScore_FDHHGFHJJJIFHIJJIJJJGIGIJI@?FGHEGIJJJFHIIHEFBEFDCCEEEDD=?:ACCC?DBCCDB5>BBCDDDD9<BBD<A>@CCCCCCC_Mismatch_0_Sense_+_Library_PoolT
TCCACGATATCTTGAACAAGAGGGCAGAGCTTAAGCGAGGGGAGAAATGAAAAAAAGTTGAGAGAAGGGGAAATGGGGTCGTGTAGATCCATAG
>Frequency_1_QualityScore_:A18:@CD=FF@FH9:)??3*@?C*?9DG@E<FGF<DDFB<*99)-8.;1\5@E>CC));)6?/(9=B@_Mismatch_1_Sense_+_Library_PoolT
CGGCCAGACTCCAACCAGTCATGGACTGCTTTAAGGATCAGTGGTGACGAAGGCACTTATCGCCAACAG
>Frequency_1_QualityScore_FFHHHHHJIJJJJJJIJJJJJJJJJJJIJIIIIJJJJJJJJJJHIJJJIJJJJJJJJHHHHHHDFFFFFDEED_Mismatch_0_Sense_+_Library_PoolT
GGAAAAAGAAAAGAAAGAAAAGAAAAGAGAGACTGACATTTTGTTGCCAAAAACATTACCTGGTAATATGCCA
>Frequency_1_QualityScore_FFHHDHHJJIGHIIIGFHGIHGHIJIJJDIIIJJJJJIIFGIIIJGIIIIIDIJIHHHHGAB9@?CEEEACD?->CDBDDDDD@BDDD?ABDDD_Mismatch_1_Sense_+_Library_PoolT
CCTGCTTTAAGGATCAGTGGTGACGAAGGCACTGATCGCCAACAGAGGTTGCTGATATCGTGATATGAGAGAGTGAGGGAAAAAGAAAAGAAAG
>Frequency_1_QualityScore_FFHHHHHJJJJJJJJJIJJHJIIIJJGJJJJJJJJJJJJJJIJJIJJJJJIJIJJHHHHHHFFFFFECCEEDDDDDDDDDDDDDBDDDDDDDDD_Mismatch_1_Sense_+_Library_PoolT
GCCACTCCAGCTGCACAAGTAGACGGCCAGACTCCAACCAGTCATGGACTGCTATAAGGATCAGTGGTGACGAAGGCACTGATCGCCAACAGAG
>Frequency_1_QualityScore_FFHHHHHJJJJJJJJJIIJJHIJJFHIJJJJJJJJJJJJJIJIJJJJIIJIJIGFFFDCDEDDCDDDDDDCCDDDDDDDDCDDDCCDDDDDDCC_Mismatch_1_Sense_+_Library_PoolT
TCATTTCATGACGGTTGTTGTGGGTAACGCCACTCCAGCTGCACAAGTAGACGGCCAGACTCCAACCAGTCATGGACTGCTTTAAGGATCAGTG
>Frequency_1_QualityScore_FFHHHHHJJJJCHIJJIJJJIJIGIIIJJIJJJJGHJIJIJJJJJHHGHFFFFFDDEEDEDDDDDDDDDCDDCDDDDDDEDDCDDDDDDDDDDD_Mismatch_1_Sense_+_Library_PoolT
GTTGTTGTGGGTAACGCCACTCCATCTGCACAAGTAGACGGCCAGACTCCAACCAGTCATGGACTGCTTTAAGGATCAGTGGTGACGAAGGCAC
>Frequency_1_QualityScore_FFHHDHGIJHGIJI>FCGHJJBFHIGIIJJIJJJJGIIJJGIJJJJJIJIJIIGHIEHEEHFH@CDBDCBDDDCDDDDCDDDCDBDA>CDDDDD_Mismatch_1_Sense_+_Library_PoolT
CCATAGCTGTGAATCTGAGGGCAACCACTGATCACATGTTCATTCCATGACGGTTGTTGTGGGTAACGCCACTCCAGCTGCACAAGTAGACGGC
>Frequency_1_QualityScore_DDH?CFAFH92?E<AFAAGHGABGDEEICF;6?DHGHII@B8=)8=@F)===;76AAA?>HEEBEB66@;>;(;_Mismatch_1_Sense_+_Library_PoolT
TAAGGATCAGTGGTGACGAAGGCACTGATCGCCAACAGAGGTTGCTGATATCGTGATATGAGAGAGTGAGGGTA
>Frequency_1_QualityScore_FFHHHHGJJJJJJJJJJJJJJJJJJJJJJJIIIJJJJJJHJIJJJIJGICHHHHHHFFFFFFFCEEEDDCDEDDDDDDD_Mismatch_1_Sense_+_Library_PoolT
TCAAACAACAACTGTTTAGAAACAAAAATGTTTGCAAAGTCGGACCGAGTTACTTGATAATAAAATTATCTTTGACGTA
>Frequency_1_QualityScore_FFHHHHHJIHIHJHIHIHJJJGIJJJJJJHIIIJIIJGIIHHHGHHFFEFFFFEEEDDEDDDDDDDDDDDDDEDDCDDEDDEEEEEEDDDDDDD_Mismatch_1_Sense_+_Library_PoolT
GAAAAAAGTTGAGAGAAGGGGAAATGGGGTCGTGTAGATCCATAGCTGTGAATTTGAGGGCAACCACTGATCACATGTTCATTCCATGACGGTT
>Frequency_1_QualityScore_FFFGGGGJJJJ+CFH@HHJIJJIIIIAHCGIIIGGGDAHIGCGHHIGIIDGHI<@AEBFFEDCC@AABDCCCDDDDDDCCCDDDCCCDD:3@>B_Mismatch_1_Sense_+_Library_PoolT
CTCCAACCAGTTATGGACTGCTTTAAGGATCAGTGGTGACGAAGGCACTGATCGCCAACAGAGGTTGCTGATATCGTGATATGAGAGAGTGAGG
>Frequency_1_QualityScore_FDHHHHHJJJJJJJJIJJJJJJJJJJJJJJJIIJIHIIJJDABDDDDD?BACDDDDDDCCCDDCDDDDDDCCCCDDDDDCDB?ACDCDCDDDBD_Mismatch_0_Sense_+_Library_PoolT
GTCATTCCACCGTTTGCTTGATCTTTCCGATTATGGGGCGGTGCCCAGAGTGACTTCAACAAGAACAGCAAGAAGATCGTGGAACTCTGAGCGA
>Frequency_1_QualityScore_FFHGHHHJJJIJJJEHGIJHIJJJJIJJIJIIJBHGAFBCGHGIIIIHIIJJGFGHHHFFFFFDFD?BCBDEEDDDCCCEDDDD_Mismatch_0_Sense_+_Library_PoolT
CTGTTTAGAAACAAAAATGTTTGCAAAGTCGGACCGAGTTACTTGATAATAAAATTATCTTTGACGTTATTTTGAGTTCATGAT
>Frequency_1_QualityScore_FFGHHHHJJIIJJJJJJJJJJJJJIIJIJJJJJJFGHIIJJIJJIJAHHHGHFFFFFFFEEEEEEEDDFCDDDDBD_Mismatch_1_Sense_+_Library_PoolT
AACAACAACTGTTTAGAAACAAAAATGTTTGCAAAGTCGGACCGAGTTACTTGATAATAAAATTATCTTTGACGTA
>Frequency_1_QualityScore_FFHHHHHIJJJJJJJJJJJJJJJJJJJIGJJIJJDHGGHIJJJJJJEHIIJJHHHHHHFFFFFFEEEEFEEEDDDD_Mismatch_1_Sense_+_Library_PoolC
AACAACAACTGTTTAGAAACAAAAATGTTTGCAAAGTCGGACCGAGTTACTTGATAATAAAATTATCTTTGACGTA
>Frequency_1_QualityScore_DD@C))+2<C=:C?EFFED?FFC99BFEFF>3)BBCEA)=;@@EFDB??;36;A@B2>B;A@_Mismatch_0_Sense_+_Library_PoolT
GGTTGTTGTGGGTAACGCCACTCCAGCTGCACAAGTAGACGGCCAGACTCCAACCAGTCATG
>Frequency_1_QualityScore_DDA4CDDGDG@>HHCFCEEDHHFE?BGFFI@DHIGHII*BFCB=BGHEICG@7;3?77?@?;);;@;>@@ACB;@;>@B=???@A<<<>0>948_Mismatch_1_Sense_+_Library_PoolT
AGAAGGGGAAATGGGGTCGTGTAGATCCATAGCTGTGACTTTGAGGGCAACCACTGATCACATGTTCATTCCATGACGGTTGTTGTGGGTAACG
>Frequency_1_QualityScore_?DFF?CFBADFEFEHD@@D@::C?DFDGD<D@D:6B/?FFB3)8BF>;FF4)..)===C>E>?;@BD=?5/255?A:A@<8=@9<?2>A_Mismatch_0_Sense_+_Library_PoolT
TCCAGCTGCACAAGTAGACGGCCAGACTCCAACCAGTCATGGACTGCTTTAAGGATCAGTGGTGACGAAGGCACTGATCGCCAACAGAG
>Frequency_1_QualityScore_DDDBHHHGEHIFFHGGGIGIGGIGIEH@CFGIIIBDF*?BFHBF;;=FBGGEAFC1;AHEDFFD=>>AA@CDCCD><9?CCFCCDCDCDB_Mismatch_0_Sense_+_Library_PoolT
ACTCCAACCAGTCATGGACTGCTTTAAGGATCAGTGGTGACGAAGGCACTGATCGCCAACAGAGGTTGCTGATATCGTGATATGAGAGAG
>Frequency_1_QualityScore_FFHHHHHJHIJJJJIJJJJJIJIGIIIIGJJJJJIJFCHDFHIGIJGIIIGIJHIIJJJJEIGGHFHGFEBDFCCCEAB@DD>BDCCD?<A4@C_Mismatch_0_Sense_+_Library_PoolT
CTCTACGGTCCACCTTCCCCTTCTCTTTCTCTTGGCAATTTGTCATTCCACCGTTTGCTTGATCTTTCCGATTATGGGGCGGTGCCCAGAGTGA
>Frequency_1_QualityScore_FDDHHCFHGIIGBGHIJJJJIIGCHEHIGHGFGIGHHIIIGGIIIHHFBE@E@CCECEEDDCDDCDDCC:>ACACD:<@CD79BBBDD_Mismatch_0_Sense_+_Library_PoolT
GTGGGTAACGCCACTCCAGCTGCACAAGTAGACGGCCAGACTCCAACCAGTCATGGACTGCTTTAAGGATCAGTGGTGACGAAGGCAC
>Frequency_1_QualityScore_?DHHBHHEHDHGEIJIECCFFIHIHHGGGGJIBFEHHIGHBGIGHIIBD9=CG2@DDECEHDDDFC@A79?BB?A???@BCBCCDDDAA@?ACC_Mismatch_1_Sense_+_Library_PoolT
AGTAGACGGCCAGACTCCAACCAGTCATGGACTGCTTTAAGGATCAGTGGTGAGGAAGGCACTGATCGCCAACAGAGGTTGCTGATATCGTGAT
>Frequency_1_QualityScore_BD?CFFFBB3CBHFFH<AFHEFCF8?::CFFIIC:0?F36@F6;=@8=33@ECAE?EEDDD:;4</>?(5<AA355(3((::@B_Mismatch_0_Sense_+_Library_PoolT
TGATCACATGTTCATTCCATGACGGTTGTTGTGGGTAACGCCACTCCAGCTGCACAAGTAGACGGCCAGACTCCAACCAGTCAT
>Frequency_1_QualityScore_FFHHHHHJJJJJJJJIJIJJJJJJJJIJJJJJJJJJHIJIIJJJJIJJJIJJJJJHHHHHHHFFFFEDEEDEDDCDDEEDDDEDDEDEEFEBDE_Mismatch_0_Sense_+_Library_PoolT
GTTTAGAAACAAAAATGTTTGCAAAGTCGGACCGAGTTACTTGATAATAAAATTATCTTTGACGTTATTTTGAGTTCATGATAATAATATGTTT
>Frequency_1_QualityScore_FFHGHHHHIIJJJJJIIIIJJIJGIJJJJIJIJDHHHIIIHGIJJJJJJIJIIGHHHHFFFFFCCCCED@BD@BDDCDDDDDDDDCDCDDCDDC_Mismatch_0_Sense_+_Library_PoolT
ACCACTGATCACATGTTCATTCCATGACGGTTGTTGTGGGTAACGCCACTCCAGCTGCACAAGTAGACGGCCAGACTCCAACCAGTCATGGACT
>Frequency_1_QualityScore_FFHGHHHJJJJJJIJJJIJHIIJJJJIJJJIJJJJJJJJJJJJJJJJJJJIJJJHHGHHEFFFFDEECACCDDDDDDDDDDDDDBDDDDDDDCC_Mismatch_1_Sense_+_Library_PoolT
GCCACTCCAGCTGCACAAGTATACGGCCAGACTCCAACCAGTCATGGACTGCTTTAAGGATCAGTGGTGACGAAGGCACTGATCGCCAACAGAG
>Frequency_1_QualityScore_FDHHHHHJJJJJJIJJJJJJHIJFFHIJJJJJJJJJJJJJJJJJJJJJHIIEHIIHHHHHHHFCDFCEECEECCDD>@CDDD_Mismatch_1_Sense_+_Library_PoolT
TGGACTGCTTTAAGGATCAGTGGTGACGAAGGCACTGATCGCCAACAGAGGTTGCTGATATCGTGATATGAGAGAGTGAGAG
>Frequency_1_QualityScore_FFGFHHHJJJJIJJJGIJJIGHJ<FFHIHJJJJJJIJJJJJJJEIIJJCHIGHIJGHCHHEHFDEDCFDACCAC@B>CCCAC_Mismatch_1_Sense_+_Library_PoolC
TGGACTGCTTTAAGGATCAGTGGTGACGAAGGCACTGATCGCCAACAGAGGTTGCTGATATCGTGATATGAGAGAGTGAGAG
>Frequency_1_QualityScore_FFHGHHHJJJJJJJJJJIJJIIIIHIHIGIEIIIJJJJIFHHHGHFFFDEEC@CDDCCBDDDDD@CDDCCDC@A?:?CDDDDDDBDBDDDCD<?_Mismatch_1_Sense_+_Library_PoolT
CGGGTAACGCCACTCCAGCTGCACAAGTAGACGGCCAGACTCCAACCAGTCATGGACTGCTTTAAGGATCAGTGGTGACGAAGGCACTGATCGC
>Frequency_1_QualityScore_<D?CF?BGEBFBHB??D*?1)8BG;DBFE(0/)8)8CBF4.58.=;DA@GCHEHB.7?@@?>CB=A?@B?CCBBCCAACC>@BCCCB9A<B_Mismatch_1_Sense_+_Library_PoolT
GGTGACGAATGCACTGATCGCCAACAGAGGTTGCTGATATCGTGATATGAGAGAGTGAGGGAAAAAGAAAAGAAAGAAAAGAAAAGAGAGA
>Frequency_1_QualityScore_ADDFHHHE<ECGHIH@CC>GGGEGEEGCGCGGEHIGC@FHB<DAHG@FHGDAHG>8=D3;;<:=@B799>?;?CAC?CCC>CCB<C>>@@B>>B_Mismatch_0_Sense_+_Library_PoolT
CATAGCTGTGAATTTGAGGGCAACCACTGATCACATGTTCATTCCATGACGGTTGTTGTGGGTAACGCCACTCCAGCTGCACAAGTAGACGGCC
>Frequency_1_QualityScore_FFHHHHGJJIJJJIIGEGIJJJJJIJGIJJJHIFHIJJIIJIJHFDCCEEDDDDDDDDDDDDDDDDD9>@BBDDDEDDDDDDDDDDDDCCDEDD_Mismatch_0_Sense_+_Library_PoolT
TTGAACAAGAGGGCAGAGCTTAAGCGAGGGGAGAAATGAAAAAAAGTTGAGAGAAGGGGAAATGGGGTCGTGTAGATCCATAGCTGTGAATTTG
>Frequency_1_QualityScore_FFHHHHHJJJJJJJIIIJJEHHIJIIIIIJJJJJJJJJJJJJIJJIJJIHHFDFDEEEEDDDDDCCDECCCCDDDDDDCDACDDDDDEDDDDCC_Mismatch_1_Sense_+_Library_PoolT
TCATGACGGTTGTTGTGGGTAACGCCACTCCAGCTGCACAAGTAGACGGCCAGACTCCAACCAGTCATGGACTGCTTTAAGGATCAGTGGTGAC
>Frequency_1_QualityScore_FFHDHHHJJJJJJJJGIIEGIJGIEGDH:CGHIJGIIJJJIJJJJIJIIGIJJIJIGIIHFHFFFFFFEACCEEDACBDDDDDDDDDCCCDDDD_Mismatch_0_Sense_+_Library_PoolT
AGGTTGCTGATATCGTGATATGAGAGAGTGAGGGAAAAAGAAAAGAAAGAAAAGAAAAGAGAGACTGACATTTTGTTGCCAAAAACATTACCTG
>Frequency_1_QualityScore_FFHHHHHJJJIJJJJJJJIJJIJJJJJGGIJJJJJJJJIIIIJJJJJJHIJJJJJIJJJJIIHGHHHHFDDCDD@CDDDDEEDDEDDDDDDDDD_Mismatch_0_Sense_+_Library_PoolT
CATTTTGTTGCCAAAAACATTACCTGGTAATATGCCAAAGAAAAAATGTGTCTGGTTTGTTCCAGGTGGGGAAGTTTCAATTCCACTACATGAT
>Frequency_1_QualityScore_FFHHHHHHJJJJJJJJJJJJJJJJJJJGIIIJJJJJJJJJJJJJJJJJGIIJJJJGGIJIHHHFHFBDFDBBDDCDDEFDEEDDEDDDDDDDCD_Mismatch_0_Sense_+_Library_PoolC
CATTTTGTTGCCAAAAACATTACCTGGTAATATGCCAAAGAAAAAATGTGTCTGGTTTGTTCCAGGTGGGGAAGTTTCAATTCCACTACATGAT
>Frequency_1_QualityScore_FFHHHHHJJJJJJIJJJJIIJIGGGIJJJIJIJIJJIIJJHEGIIJJGII=FHIJIBEEFFFFFEEEAA>@BDDDCDB@AC@DDDCDEDD?ADD_Mismatch_1_Sense_+_Library_PoolT
AGTAAACGGCCAGACTCCAACCAGTCATGGACTGCTTTAAGGATCAGTGGTGACGAAGGCACTGATCGCCAACAGAGGTTGCTGATATCGTGAT
>Frequency_1_QualityScore_DADABFHG<:C,3AEHFGG18;2?C:):;C?D@FG*9BFF3C)=FFFF9CEACA4:ADE(.5>>>CC;889ACCD>::@>(34>C@>(+4>>C:_Mismatch_2_Sense_+_Library_PoolT
GTTCATTCCATTACGGTTGTTGTGGGTAACGCCACTCCAGCTGCACAAGTAGACGGCCAGACTCCAACCAGTCATGGACTGCTTTAAAGATCAG
>Frequency_1_QualityScore_FFHHHHHJJJJJJJJJJJJIIJJJJJFIIJIJJJJJJHIJJJIJJFHIJIJJJJJJJHHHHHHFFFFFFEEDDDDDDDCDDDD_Mismatch_0_Sense_+_Library_PoolT
ATATGCCAAAGAAAAAATGTGTCTGGTTTGTTCCAGGTGGGGAAGTTTCAATTCCACTACATGATCAAACAACAACTGTTTAG
>Frequency_1_QualityScore_FFHHHGHJIJJJJIJIHIJJJJJIJJJJIIJJJJJGJJIJJJJJJJJHJJHHHHHHHFFFEFFEEEEDEEDDDDDDDDD_Mismatch_1_Sense_+_Library_PoolT
AAACAACAACTGTTTAGAAACAAAAATGTTTGCAAAGTCGGACCGAGTTACTTGATAATAAAATTATCTTTGACGTTAA
>Frequency_1_QualityScore_FFHHHHDHIJJJIJIIJJFHEIIGIIGHHHI?DGIJJH_Mismatch_0_Sense_+_Library_PoolT
CAGAGGTTGCTGATATCGTGATATGAGAGAGTGAGGGA
>Frequency_1_QualityScore_FFHHHHHJJJIJJJJIJJIJJJJJJIJJHIJGHJJJJJJJJIJJJJJJJJJJJGIHHHHHFFDDDDDDDDDDDDDDDDDDEDDDDDDDCDDDCC_Mismatch_1_Sense_+_Library_PoolT
TCACATGTTCATTCCATGACGGTTGTTGTGGTTAACGCCACTCCAGCTGCACAAGTAGACGGCCAGACTCCAACCAGTCATGGACTGCTTTAAG
>Frequency_1_QualityScore_FF+2AFHIIBHIIIIIIIIIIIIIIIIIIIIIIIGIIIIIIIIIGIIHHFEHHFFFFFEEDECCCDDDB@CDDCBDDD@BDDDDDDDCCABBBD_Mismatch_2_Sense_+_Library_PoolT
TGAAACGCCACTCCAGCTGCACAAGTAGACGGCCAGACTCCAACCAGTCATGGACTGCTTTAAGGATCAGTGGTGACGAAGGCACTGATCGCCA
>Frequency_1_QualityScore_AAAD?DDEI>E31C@;EEFEF3ED?EE@DE?:?9B9?DDDA9B6?77-7B=C_Mismatch_0_Sense_+_Library_PoolT
GTGAATTTGAGGGCAACCACTGATCACATGTTCATTCCATGACGGTTGTTGT
>Frequency_1_QualityScore_FFHHHHFHHIIIJJJJJJJJJJDGIHHGIJJJJJIJJJJJJHIIIJJJJJIJHHHFFFFDEEAEDEDCDCDEEEEFEFFEDCDDDDDDBDDDDD_Mismatch_0_Sense_+_Library_PoolT
GTTGAGAGAAGGGGAAATGGGGTCGTGTAGATCCATAGCTGTGAATTTGAGGGCAACCACTGATCACATGTTCATTCCATGACGGTTGTTGTGG
>Frequency_1_QualityScore_FDHHHHFGFEGIJJGGIIJJJJCFHFHFGHIJJIIJIJJJJGHGIJIEHGIJDHEBDFFCDA@@CCCDDDDAA@@DDDDDDCDDDD<B<<?<B@_Mismatch_0_Sense_+_Library_PoolC
GTTGAGAGAAGGGGAAATGGGGTCGTGTAGATCCATAGCTGTGAATTTGAGGGCAACCACTGATCACATGTTCATTCCATGACGGTTGTTGTGG
>Frequency_1_QualityScore_FFHHHGGJJJJJJJJJJJJJIJJJJJJGIIJJIIIJJIJIJHIJIGIIJIIHHHHGHHFFFFFFFDEEEEEDDEDCDDDD_Mismatch_1_Sense_+_Library_PoolT
GATCAAACAACAACTGTTTAGAAACAAAAATGTTTGCAAAGTCGGACCGAGTTACTTGATAATAAAATTATCTTTGACGA
>Frequency_1_QualityScore_FFHHHDHGDHIIJEH=GHJIIIJIJBDGIJ@A@FHHIHGEHIHCDEEECD?C@;AADDBDACDDDD>@BDDBCCCDDDDDCCDDDCC3>BCCDC_Mismatch_0_Sense_+_Library_PoolT
TGAACAAGAGGGCAGAGCTTAAGCGAGGGGAGAAATGAAAAAAAGTTGAGAGAAGGGGAAATGGGGTCGTGTAGATCCATAGCTGTGAATTTGA
>Frequency_1_QualityScore_ADFFA@FGFA@@F99B<?>F?EF*9:C?D@BDDFIF@CCEC;@FAEFFC@EEEE7=B?;BB;>@>>>5;;AAB?888<<@<A@_Mismatch_0_Sense_+_Library_PoolT
CGCCACTCCAGCTGCACAAGTAGACGGCCAGACTCCAACCAGTCATGGACTGCTTTAAGGATCAGTGGTGACGAAGGCACTGA
>Frequency_1_QualityScore_FFFHHHHJJJJIIIGIIECCHH?FDGIIHIIGIIJJJJJGGGGIJFHCHIG>EEHHGGHHFF?B>CDFEDCCC?B3;ACAC_Mismatch_1_Sense_+_Library_PoolT
GGACTGCTTTAAGGATCAGTGGTGACGAAGGCACTGATCGCCAACAGAGGTTGCTGATATCGTGATATGAGAGAGTGAGAG
>Frequency_1_QualityScore_A;,2322::<3<<FCA<338)?D1*110BD<*:?D@*B?D?4B89DCEDDD=CDC)..))>7?D_Mismatch_0_Sense_+_Library_PoolT
TCTGGTTTGTTCCAGGTGGGGAAGTTTCAATTCCACTACATGATCAAACAACAACTGTTTAGAA
>Frequency_1_QualityScore_FFHHHHHJJJJGIIJJJJJJJIJJJJJJJJJGHJIJJJJJIJJJJJJJJJJJHHHHDFFBBEEEEADDFCDDDCDEEDDDCDBB>CCDDDD_Mismatch_1_Sense_+_Library_PoolT
CCCAGTCATGGACTGCTTTAAGGATCAGTGGTGACGAAGGCACTGATCGCCAACAGAGGTTGCTGATATCGTGATATGAGAGAGTGAGGGA
>Frequency_1_QualityScore_FFHHHHHJJHIIJJIGEFHIJHIIIIGIJIJIIFHIIIJGIGIHFD(6@CCCDBCDDDDBBBDDDDD>@BBBBCCCDDDCDCCCCC@CDDDEDD_Mismatch_1_Sense_+_Library_PoolT
TTGAACAAGAGGGCAGAGCTTAAGCGAGGGGAGAAATGAAAAAAAGATGAGAGAAGGGGAAATGGGGTCGTGTAGATCCATAGCTGTGAATTTG
>Frequency_1_QualityScore_FFHHHGHJJIJJJJJJJJJJGIJJJJJJJJJJJJJJIJJJJJJIIIFHIIJGIGHHHHFFFFFDDDDDDDDDDDDDDDDDDDDEDDCBCDEDDD_Mismatch_1_Sense_+_Library_PoolT
GATGGCCAGACTCCAACCAGTCATGGACTGCTTTAAGGATCAGTGGTGACGAAGGCACTGATCGCCAACAGAGGTTGCTGATATCGTGATATGA
>Frequency_1_QualityScore_FFHHHHHJJIJJJJJJJJJJJJHIIJ@GHJIJJIJJJJIJJJJJJJJJJHFHGHHFFDDDBDDDDDDDDBDCCDEDDEDEDDDDDDDCDCDCAD_Mismatch_1_Sense_+_Library_PoolT
GTTCATTCCATGACGGTTGTTGTGGGTAACGCCACTCCAGCTGCACAAGTAGACGGCCAGACTCCAACCAGTCATGTACTGCTTTAAGGATCAG
>Frequency_1_QualityScore_FFHHHHHIGIIJJJJGIJJJIJJIJJJJJJJJJIIIIJJ_Mismatch_0_Sense_+_Library_PoolT
GGACCGAGTTACTTGATAATAAAATTATCTTTGACGTTA
>Frequency_1_QualityScore_FFHHHHHJJJJJIJHIJJJJJJJIJJJJJJJJJIJJJJJIHHHFHFFFFDDDDDBDDDDDDDBDDDDDB<BBDDDDDDDDDDDCCCDCBDBCDD_Mismatch_0_Sense_+_Library_PoolT
AGCGATACGCCGAGTCGCTCATGTCTTCCACGATATCTTGAACAAGAGGGCAGAGCTTAAGCGAGGGGAGAAATGAAAAAAAGTTGAGAGAAGG
>Frequency_1_QualityScore_FFHHHHHIJJJJJJIJJFHJIJJJJJIJJJJJJJJJJJJJIIGIJFGIJJJJJIIJHHHHFFFFFFFEDA>CDDDDD_Mismatch_1_Sense_+_Library_PoolT
GCTTTAAGGATCAGTGGTGACGAAGGCACTGATCGCCAACAGAGGTTGCTGATATCGTGATATGAGAGAGTGAGCGA
>Frequency_1_QualityScore_FFHHHHHIJJJJJJJJJJIIIIIJJJIIIHHGJJJJJJIFHIJJJJIJJJJIJJJJGHHHGHHFFFFDDE_Mismatch_0_Sense_+_Library_PoolT
ACTGTTTAGAAACAAAAATGTTTGCAAAGTCGGACCGAGTTACTTGATAATAAAATTATCTTTGACGTTA
>Frequency_1_QualityScore_DFFHHHHJJJIGHGGHGIEGIJIGIJJGIJJJJJJIGIGBFHIIIJGIIJJJIIJFHGHHGDDFDFE=BA_Mismatch_0_Sense_+_Library_PoolC
ACTGTTTAGAAACAAAAATGTTTGCAAAGTCGGACCGAGTTACTTGATAATAAAATTATCTTTGACGTTA
>Frequency_1_QualityScore_FFHGHHHJIJGHJHIJJJIIIJJJJHGHJJIJHIHHGH?BGHIJJ_Mismatch_0_Sense_+_Library_PoolT
TCGCCAACAGAGGTTGCTGATATCGTGATATGAGAGAGTGAGGGA
>Frequency_1_QualityScore_FFHHHHHJJJJJJJJJJIIJJIIJGIJHIIJJJJJJJJJJJJJJIIHIIIJJHJJIIJHHHHFHHFFDFEEFEEEECC@B>ACDDD=_Mismatch_1_Sense_+_Library_PoolT
GTCATGGACTGCTTTAAGGATCAGTGGTGACGAATGCACTGATCGCCAACAGAGGTTGCTGATATCGTGATATGAGAGAGTGAGGGA
>Frequency_1_QualityScore_FFHHHHHJJJJJJIJJJIIJJIJJJIIJJJIIIJJIIJJJJJJIJHGIIIHHHHHHHFFFFFFEEEEFEECDDDDD_Mismatch_1_Sense_+_Library_PoolT
ACAACAACTGTTTAGAAACAAAAATGTTTGCAAAGTCGGACCGAGTTACTTGATAATAAAATTATCTTTGACGCTA
>Frequency_1_QualityScore_FFHHHGHJJJJJJJJJJJJIJIEIJJJJJJJIIJIJIIIIIGGFDHGIIJJHHDFFFFEEEDEEEEDDDDDDEDDEDDCDDB_Mismatch_1_Sense_+_Library_PoolT
ATGATCAAACAACAACTGTTTAGAAACAAAAATGTTTGCAAAGTCGGACCGAGTTACTTGATAATAAAATTATCTTTGACGA
>Frequency_1_QualityScore_DDDHBBHIJEGGHIIIJICHGHEHJJBGGIJJIFBGECFIIIE?B@BHG@FGE;CHEEEDFECA@CEEEECDD@CCA>CC?B_Mismatch_1_Sense_+_Library_PoolC
ATGATCAAACAACAACTGTTTAGAAACAAAAATGTTTGCAAAGTCGGACCGAGTTACTTGATAATAAAATTATCTTTGACGA
>Frequency_1_QualityScore_BDHGHGGJJJJJGGIIIEGGHAGHGIGGGFGBHII@9BDCEHII=FGDGI@E95?><>A@CC>CDDCDC@<?A<@CD:>ACDCDD?_Mismatch_0_Sense_+_Library_PoolT
TGACTTCAACAAGAACAGCAAGAAGATCGTGGAACTCTGAGCGATACGCCGAGTCGCTCATGTCTTCCACGATATCTTGAACAAGA
>Frequency_1_QualityScore_)AFHHHFHJJJJJJJJJIJJJJJJJJJJJIJJJJJJJIHHHHHFFFFFDDDCCDEDDDDDDDDDDDDDDDDDDDEDDA?CDDDDDDBDDDDDDD_Mismatch_1_Sense_+_Library_PoolT
CGTGGGTAACGCCACTCCAGCTGCACAAGTAGACGGCCAGACTCCAACCAGTCATGGACTGCTTTAAGGATCAGTGGTGACGAAGGCACTGATC
>Frequency_1_QualityScore_FFHHHHHJJJJJJJJJJJJJJJJJJHIJHIJJJJJJJJJJJJJJJJJJJJJIJIJJCHHHHFFFFFFDEAEEEEDEDCDDDACACDDD_Mismatch_1_Sense_+_Library_PoolT
AGTCATGGACTGCTTTAAGGATCAGTGGTGACGAAGGCACTGATCGCCAACAGAGGTTGCTGATATCGTGATATGAGAGAGTGAGGCA
>Frequency_1_QualityScore_?A??DA<G@@GBDHHAFGHCE>HBHGAGHDGHGGHGIHII>GCHII<G=DGIFFFHBHH@G)=@4=:BA9/(;;;A::ACDCC>>>@A>CA_Mismatch_0_Sense_+_Library_PoolT
AAGTTTCAATTCCACTACATGATCAAACAACAACTGTTTAGAAACAAAAATGTTTGCAAAGTCGGACCGAGTTACTTGATAATAAAATTAT
>Frequency_1_QualityScore_FDHHHHHIJJGIJJJJJJJIJJIJIJHHJGIIJIJIJJJJJIHGGIIJHHEHEF;BDDED>BBDDDD@CCCDBCDCDDDDDBDDDDDDDDDDDD_Mismatch_1_Sense_+_Library_PoolT
GTGACGAAGGCACTGATCGCCAACAGAGGTTGCTGATATCGTGATATGAGAGAGTGAGGGAAAAATAAAAGAAAGAAAAGAAAAGAGAGACTGA
>Frequency_1_QualityScore_FFHHHHHJIJJJJJJJJJJJJJJJIIJEHIJJJJJJJJJJJJJJJJJJJJJJJJJHHHHFFFFFFFDCEEDEEDEDDD_Mismatch_0_Sense_+_Library_PoolT
GTCATGGACTGCTTTAAGGATCAGTGGTGACGAAGGCACTGATCGCCAACAGAGGTTGCTGATATCGTGATATGAGAG
>Frequency_1_QualityScore_FFHHHHHJJJJJJJJJJJJJJJJJJJJJJJJJJJJJJJJHHIJIJJJJJJJIJIJHHHHHFFFFFFEDDBDDDDDDDDDDDDDDDDDEDCDCDD_Mismatch_1_Sense_+_Library_PoolT
TCACTGATCACATGTTCATTCCATGACGGTTGTTGTGGGTAACGCCACTCCAGCTGCACAAGTAGACGGCCAGACTCCAACCAGTCATGGACTG
>Frequency_1_QualityScore_FFHHHDHHHIJJJIJJIJIIIJEIIFIIJJJJJJIIJJIJJHHGFFDCCCDEECDD=BBDD0;5<CDDCCDDDDDD@AC:A?C?CDDDDDBDDD_Mismatch_0_Sense_+_Library_PoolT
CGCCGAGTCGCTCATGTCTTCCACGATATCTTGAACAAGAGGGCAGAGCTTAAGCGAGGGGAGAAATGAAAAAAAGTTGAGAGAAGGGGAAATG
>Frequency_1_QualityScore_FFHHHHHJJJIJJJJJJJJJJJIJGHIJJJJJIJIIIJJIGEHHHFFFFEEDDDCCDDDDDDDDDDDDDDDCDDD@BB@BBDCEDCDDCDDDCC_Mismatch_0_Sense_+_Library_PoolT
ACGATATCTTGAACAAGAGGGCAGAGCTTAAGCGAGGGGAGAAATGAAAAAAAGTTGAGAGAAGGGGAAATGGGGTCGTGTAGATCCATAGCTG
>Frequency_1_QualityScore_FFHHHHHJIJJJJJJJJGIJGE7@7DEHGJIIJJCFHHH:@BDC@ACEEDD?;@CAC>CACDCCDDDDDBCCCDD59@9@?ACDDDDDDCCCCC_Mismatch_0_Sense_+_Library_PoolC
ACGATATCTTGAACAAGAGGGCAGAGCTTAAGCGAGGGGAGAAATGAAAAAAAGTTGAGAGAAGGGGAAATGGGGTCGTGTAGATCCATAGCTG
>Frequency_1_QualityScore_FFHHHHHJJJJJJHIJIJJIIIIJJJJJJJJJJJJJJJJJJJJJJJJJJJIJJJJJIJHHHHHFFFFDDDDDDDDCDDECDDDDDDDDB@BCDD_Mismatch_2_Sense_+_Library_PoolT
CCAGCTGCACAAGTAGACGGCCATACTCCAACCAGTCATGGACTGCTTTAAGGATCAGTGGTGACGAAGGCACTGATCTCCAACAGAGGTTGCT
>Frequency_1_QualityScore_DDFHGHHII>DHIHGGGHIDEFECHGBDEHIJGHGBFEEIIJCG@CGFCEDHGHIDFCE?>;?>BCACCCAB>;>C_Mismatch_0_Sense_+_Library_PoolT
CTGCTTTAAGGATCAGTGGTGACGAAGGCACTGATCGCCAACAGAGGTTGCTGATATCGTGATATGAGAGAGTGAG
>Frequency_1_QualityScore_FFHHHHHJJJJJJIHJJHHJIHGHJJJJJIJFGIJJJJJ_Mismatch_0_Sense_+_Library_PoolT
ATAATAAAATTATCTTTGACGTTATTTTGAGTTCATGAT
>Frequency_1_QualityScore_FFHHHHHJJJJJJJJIJJJJJJJJJJIJJJJJIJJHHIJJJJJJJCEHIIJIHHHHHGHFFFFFFEEFEEEEDDD_Mismatch_1_Sense_+_Library_PoolT
ACAACAACTGTTTAGAAACAAAAATGTTTGCAAAGTCGGACCGAGTTACTTGATAATAAAATTATCTTTGACGTA
>Frequency_1_QualityScore_FFHHHHHIIJJJJIIJJJIJJJIIJJJJJJJJJHIJJJJJIIJJJJJJJJIJJJJIHHEFFBDDFEEECCDEDCDDDDFDE_Mismatch_0_Sense_+_Library_PoolT
CAACCAGTCATGGACTGCTTTAAGGATCAGTGGTGACGAAGGCACTGATCGCCAACAGAGGTTGCTGATATCGTGATATGA
>Frequency_1_QualityScore_DDFFFF>G@BBGII:AFECGBHIIGGEIIIIIGDG@DGGEEG?DHE;CFGI_Mismatch_0_Sense_+_Library_PoolT
AAAACATTACCTGGTAATATGCCAAAGAAAAAATGTGTCTGGTTTGTTCCA
>Frequency_1_QualityScore_FFHHHHHGEHIIIEGGHCHIGE>BF?BGGIIIIIIGC@CHEFFHEHEHBF;@CCACDD_Mismatch_1_Sense_+_Library_PoolT
CGAAGGCACTGATCGCCAACAGAGGTTGCTGATATCGTGATATGAGAGAGTGAGGGAT
>Frequency_1_QualityScore_FFGHHHHIJJJGIGIJIJGIIJJJJGHGHEHGIJJJIJJJJJIIJIIIIHIEHIEHHHHHFFFFFFDEDCAC_Mismatch_1_Sense_+_Library_PoolT
AAACTGTTTAGAAACAAAAATGTTTGCAAAGTCGGACCGAGTTACTTGATAATAAAATTATCTTTGACGTTA
>Frequency_1_QualityScore_BDDFDF<CGGGEIIJJJIIJIJIJGJIJIJJJIIIGEIJBGIHGIJIEIGHIGDHHIEEHHEDEEFEEECCC?>CDDFFDDE_Mismatch_1_Sense_+_Library_PoolT
AGAGAGTGAGGGAAAAAGAAAAGAAAGAAAAGAAAAGAGAGACTGACATTTTGTTGCCAAAAACATTACCTGGTAATATGCA
>Frequency_1_QualityScore_FFHHHHHJJIJFIIGEHHGIIBHIIIDFHJHHIJIJJIJHIJJJIJJJGGGIGGBA/=ACECDDDDDDD@ACCCDCCDCCDDDDCDA3>ACDDC_Mismatch_1_Sense_+_Library_PoolT
GTTCATTCCATGACGGTTGTTGTGGGTAACGCCACTCCAGCTGCACAAGTAGACGGCCAGACTCCAACCAGTCATGGACTTCTTTAAGGATCAG
>Frequency_1_QualityScore_DDFFHH@GHGGBEFHCAHIHIGHG9EEGBDFEF??GHG;D;DE>FIFF4=AGFEG(55?9>=?;;??/:55:CC@@@C05?89A::>A_Mismatch_0_Sense_+_Library_PoolT
GCCCAGAGTGACTTCAACAAGAACAGCAAGAAGATCGTGGAACTCTGAGCGATACGCCGAGTCGCTCATGTCTTCCACGATATCTTGA
>Frequency_1_QualityScore_FFHHHHGJJIJJJJJJJHJJIIJJGIJHIIIJGHIJIJJJJJIJIJJJIJIHHHHEFFFFEEEEEEDCADCDDDCCCCBDACD_Mismatch_0_Sense_+_Library_PoolT
GTCATGGACTGCTTTAAGGATCAGTGGTGACGAAGGCACTGATCGCCAACAGAGGTTGCTGATATCGTGATATGAGAGAGTGA
>Frequency_1_QualityScore_DDFHGHGJIIGCGGIIJIHGIIJIJJG?CGHHIIEHIBCHGGDIIIIIJIIDIIJHF7?AEH@BBBBEC_Mismatch_1_Sense_+_Library_PoolT
TGTTTAGAAACAAAAATGTTTGCAAAGTCGGACCGAGTTACTTGATAATAAAATTATCTTTGACGTTAA
>Frequency_1_QualityScore_B4:CCDDHEFHA:EGFEEC8EG)1@;@DHGFA;CG@B>F@7=4=C=7.)78=B>>=2;>;;5(:;@B>>((5::AC<CCCBC@A_Mismatch_1_Sense_+_Library_PoolT
ATTCCATGACGGTTGTTGTGGGGAACGCCACTCCAGCTGCACAAGTAGACGGCCAGACTCCAACCAGTCATGGACTGCTTTAAG
>Frequency_1_QualityScore_8?FFHD<BFGG;@BE>;;?@>>36(6>5;3(--55>>:58(5\58?B@@<@@C@CCC@AC@A>CA@CCDA:C(0)8<<??<<099>?@_Mismatch_0_Sense_+_Library_PoolT
GGGAAATGGGGTCGTGTAGATCCATAGCTGTGAATTTGAGGGCAACCACTGATCACATGTTCATTCCATGACGGTTGTTGTGGGTAAC
>Frequency_1_QualityScore_?@DDBBA>1)<:10:C>49?D?DE<9BBDD>DBDE<8;8;85ACDCDDC?=??AA@DDD>>AD@>>>AAA??2<???=<<70):9:85;59A?>_Mismatch_1_Sense_+_Library_PoolT
GAAATGGGGCCGTGTAGATCCATAGCTGTGAATTTGAGGGCAACCACTGATCACATGTTCATTCCATGACGGTTGTTGTGGGTAACGCCACTCC
>Frequency_1_QualityScore_FFHHHHHJJIJJJJJHIJJGIIJJJJGIJJJJJIJJJJJIJIHIJHJGHFECDDDDDDDDCDDDCCDEDDDDDDDDDDDCDDDCDDDECD@?CD_Mismatch_1_Sense_+_Library_PoolT
CCATGACGGTTGTTGTGGGTAACGCCACTCCAGCTTCACAAGTAGACGGCCAGACTCCAACCAGTCATGGACTGCTTTAAGGATCAGTGGTGAC
>Frequency_1_QualityScore_FFHHHHHJJJJFHJJJJJJJJIJJJJJJJJJJIIJJIJJGHIJJJJJJJJHJJJJHHHEFFFFFFFEEE@EEDDDDDDDEDDDDDDDDDDDCDD_Mismatch_0_Sense_+_Library_PoolT
ACATTACCTGGTAATATGCCAAAGAAAAAATGTGTCTGGTTTGTTCCAGGTGGGGAAGTTTCAATTCCACTACATGATCAAACAACAACTGTTT
>Frequency_1_QualityScore_FFGHHGHJJJJCHHIJJJJJJJJIIIIJJIJIFHIGJIDBGHIIGJJIIIHEGIHHFFBDFDEEEEEEECCDDDDDDDDEDDDDDDDDDDDDDC_Mismatch_0_Sense_+_Library_PoolC
ACATTACCTGGTAATATGCCAAAGAAAAAATGTGTCTGGTTTGTTCCAGGTGGGGAAGTTTCAATTCCACTACATGATCAAACAACAACTGTTT
>Frequency_1_QualityScore_FFHHDHHAGEHIIIJIJJJJJIGJHIIIGIIJIII@FHIJJIIJJIJIIGIIJJIICEEE;@EFFDDEDCBDBDCCCBDCDDDDDDDDDDDDDD_Mismatch_0_Sense_+_Library_PoolT
TCAGTGGTGACGAAGGCACTGATCGCCAACAGAGGTTGCTGATATCGTGATATGAGAGAGTGAGGGAAAAAGAAAAGAAAGAAAAGAAAAGAGA
>Frequency_1_QualityScore_FFHHHHHJIJJJJJCHIJJJJIGIGHIJIJIJIJJJJJJJJJJJJJJJJJJJGJH_Mismatch_0_Sense_+_Library_PoolT
AAATGTTTGCAAAGTCGGACCGAGTTACTTGATAATAAAATTATCTTTGACGTTA
>Frequency_1_QualityScore_EDH=CFHJIEGIGIGIGGGGFHEFGHGHHIGGIIIJGGGHGIHIGIIJJJGGGIIGJJGHHFEFFFDDCA;@>CDDDCCCCCCCBCC<@BADAB_Mismatch_0_Sense_+_Library_PoolT
GAGTGAGGGAAAAAGAAAAGAAAGAAAAGAAAAGAGAGACTGACATTTTGTTGCCAAAAACATTACCTGGTAATATGCCAAAGAAAAAATGTGT
>Frequency_1_QualityScore_DDDDHHHGIIIIIICCH@<FCHGEGC7EF>GAHGGGGIIIIIIIIEHBC<BAB@BCCCBBBCCCCCCCCCC>?CCCCCCBCCCC9A>>@<<<>?_Mismatch_0_Sense_+_Library_PoolT
CTTGGCAATTTGTCATTCCACCGTTTGCTTGATCTTTCCGATTATGGGGCGGTGCCCAGAGTGACTTCAACAAGAACAGCAAGAAGATCGTGGA
>Frequency_1_QualityScore_FFHHHGHJIIGIJJJJGJIIJJJJJJJJIJIJJIJJJJJIIJJJJHJJJJJJHHFDDBDDDDDCDDDDDBCCCDDDDBDCDDDDD?A@CBD99B_Mismatch_0_Sense_+_Library_PoolT
GTCGCTCATGTCTTCCACGATATCTTGAACAAGAGGGCAGAGCTTAAGCGAGGGGAGAAATGAAAAAAAGTTGAGAGAAGGGGAAATGGGGTCG
>Frequency_1_QualityScore_FFHHHHGIIIJGHGGIJCHIIJIJJIIHIIJIIJHIIFGIJJJEIIIJJJJIJJIJIIEFHFDFFCEEDECDDCFDDAACDEFDCACC?@4:@C_Mismatch_1_Sense_+_Library_PoolT
TCTCCAACCAGTCATGGACTGCTTTAAGGATCAGTGGTGACGAAGGCACTGATCGCCAACAGAGGTTGCTGATATCGTGATATGAGAGAGTGAG
>Frequency_1_QualityScore_FFHHHHHIJJJIIIJJJGIJJJIJJIIIJIJJJJIJJHHIJJIJJJJJJJJIIJIIJHHHFFDFD>BEDCDDDDEDDDBACEFDDDCDDD:@CD_Mismatch_1_Sense_+_Library_PoolC
TCTCCAACCAGTCATGGACTGCTTTAAGGATCAGTGGTGACGAAGGCACTGATCGCCAACAGAGGTTGCTGATATCGTGATATGAGAGAGTGAG
>Frequency_1_QualityScore_EDFFDHHJEGHJAGIGIJJJJIJIIIIGGAGGHCGG6FGIGHGIIJJJIE<E?DEDFFEEECDCDDDDCDCDCCDD@@CCDCCDD>B0(<A_Mismatch_0_Sense_+_Library_PoolT
GTTGTGGGTAACGCCACTCCAGCTGCACAAGTAGACGGCCAGACTCCAACCAGTCATGGACTGCTTTAAGGATCAGTGGTGACGAAGGCAC
>Frequency_1_QualityScore_FFHHHHHJJIJJJJJGIJJJJJJIIGGIIJJJIJJFGIJJIJJJJIJJJJFIIJIHHFFFFFDCEEDDDCCDDDDCBDDDEDEDDDDD:ACDDD_Mismatch_1_Sense_+_Library_PoolT
TCCAACCAGTCATGGACTGCTTTAAGGATCAGTGGTGACGAAGGCACTGATCGCCAACAGAGGTTGCTGATATCGTGATATGAGAGAGTGAGGC
>Frequency_1_QualityScore_FFHGFFHJHHIEHJJGFIIGGJGJHIIIIIJHDDFGGHIHIIJCFHJCGHJIIJFEHHHHBFFDFDDCEAA=?CD_Mismatch_0_Sense_+_Library_PoolT
AACAACTGTTTAGAAACAAAAATGTTTGCAAAGTCGGACCGAGTTACTTGATAATAAAATTATCTTTGACGTTAT
>Frequency_1_QualityScore_FFHHHHHJJJJJGIJJJJJJJJIJJJIJJIJJHIIIJJJJJJJJJJJJJJJJJJJJHHHHEDFFFEEEEBCDCDDDEEDDDDDBD>AC_Mismatch_0_Sense_+_Library_PoolT
AACCAGTCATGGACTGCTTTAAGGATCAGTGGTGACGAAGGCACTGATCGCCAACAGAGGTTGCTGATATCGTGATATGAGAGAGTGA
>Frequency_1_QualityScore_FFHHHGGJDHEHJIIDHICGEHIGIIIHIJJJIIHIIIGHJJIGHIEHFGHHFFEEFF@BEEFEDEDDDDD:@CDBDB_Mismatch_1_Sense_+_Library_PoolT
TGCTTTAAGGATCAGTGGTGACGAAGGCACTGATCGCCAACAGAGGTTGCTGATATCGTGATATGAGAGAGTGAGGCA
>Frequency_1_QualityScore_FFGGGHHJJJJJJJJJFFIIIJJIGFGHGIIJJJJHJJIGIIIGHIIIEHIIJJHHHHGHCFFDFE_Mismatch_0_Sense_+_Library_PoolT
TTTAGAAACAAAAATGTTTGCAAAGTCGGACCGAGTTACTTGATAATAAAATTATCTTTGACGTTA
>Frequency_1_QualityScore_DADFFFBD4A<??FBBE8B?@EG>AECBFBFG<;GF@AECFEFDFFFA@FA;;ACAC?;?BBBCCCBB;;;@@<<?>:;@ABB>B38>:::?<0_Mismatch_1_Sense_+_Library_PoolT
CCAACCAGTCATGGACTGCTTTAAGGATCAGTGGTGACGAAGGCACTGATCGCCAACAGAGGTTGCTGATATCGTGATATAAGAGAGTGAGGGA
>Frequency_1_QualityScore_FFHHHHHJJJJJJJJJJJJJJJJIJJGIJJJIJJJJJIJJJJIII@FHIJJJJJJIJHHHHHFFFFFFFAEDDDDDDDCDDDD_Mismatch_1_Sense_+_Library_PoolT
ATATGCCAAAGAAAAAATTTGTCTGGTTTGTTCCAGGTGGGGAAGTTTCAATTCCACTACATGATCAAACAACAACTGTTTAG
>Frequency_1_QualityScore_FFHHHGHJJJIJJJJJJEIFIHGIJIJJJJJIGHIIJIJJHGHHHEHHFFFFFDDDDBDBDDCDDDDDB<BDDBD<BDDDCCDDBDDB:@CDD?_Mismatch_0_Sense_+_Library_PoolT
CTCTGAGCGATACGCCGAGTCGCTCATGTCTTCCACGATATCTTGAACAAGAGGGCAGAGCTTAAGCGAGGGGAGAAATGAAAAAAAGTTGAGA
>Frequency_1_QualityScore_FFHHHHHJJJJJJJJIJJJJJJJJJJJJJJJIJJJJJJJJJJJJJJIJJJJJJIJIHIJIIJHFFBDEEEEDDDEDDEDDDECDEDDEDDDDDD_Mismatch_2_Sense_+_Library_PoolT
CAATTCCACTACATGATCAAACAACAACTGTTTAGAAACAAAAATGTTTGCAAAGTCGGACCGAGTTACTTGATAATAAAATTATCTTTGACAA
>Frequency_1_QualityScore_FFHHHHHJJJJJJJJJJJIIIJJGHIIIIJJJJIJJJJJJJJJJJJJJHGIEHHHHHFFFFFFCEEEEECDDCDBD>CDDDDBB_Mismatch_0_Sense_+_Library_PoolT
TGGACTGCTTTAAGGATCAGTGGTGACGAAGGCACTGATCGCCAACAGAGGTTGCTGATATCGTGATATGAGAGAGTGAGGGAA
>Frequency_1_QualityScore_FDHFFHHJIJJDIIEHIJJIJIIFHHIEHIJGHFHIJJJIGIGIIGHJEHIJGIJHHGEHFD_Mismatch_1_Sense_+_Library_PoolT
TAGAAACAAAAATGTTTGCAAAGTCGGACCGAGTTACTTGATAATAAAATTATCTTTGACGA
>Frequency_1_QualityScore_FFHHHHHJJIIJJJJHIJIJJJJGJFHIIJJJJJJGGIJJIJJJJIJJIJJJGGHIHHGHCFFDEEDEEEDDFDDCD?ADDDCDDDDB>@@_Mismatch_0_Sense_+_Library_PoolT
TCCAACCAGTCATGGACTGCTTTAAGGATCAGTGGTGACGAAGGCACTGATCGCCAACAGAGGTTGCTGATATCGTGATATGAGAGAGTGA
>Frequency_1_QualityScore_FFHHHHHJJJJJJIIJHIJIIJJJIIJJJJJJJJJJJJIIJJJJJJJJJJHHHGHHFFFFFDEDECDDDDDDDDDDDDDDDBBDDDDDDCDDAB_Mismatch_1_Sense_+_Library_PoolT
CCTCCAGCTGCACAAGTAGACGGCCAGACTCCAACCAGTCATGGACTGCTTTAAGGATCAGTGGTGACGAAGGCACTGATCGCCAACAGAGGTT
>Frequency_1_QualityScore_FFHHHHHJJJJHIJJJIJJHIJJJJJJJJJJGHHIJJJIJIJGHDHIHIJIIJJJJIJGHHHFFFFFEECDDDDDDDDDDDDDDDDDDEEDDDD_Mismatch_1_Sense_+_Library_PoolT
CACTGATCGCCAATAGAGGTTGCTGATATCGTGATATGAGAGAGTGAGGGAAAAAGAAAAGAAAGAAAAGAAAAGAGAGACTGACATTTTGTTG
>Frequency_1_QualityScore_DFDFHHHFHIIJIJFIJIJJGGIIFHIJJAG@GGGHHFHHGFCD3;@AC?CB?CBDBBDB<>>AB59B59?ACDDDDCACDDDD3?CDDEDDDB_Mismatch_0_Sense_+_Library_PoolT
GAACAAGAGGGCAGAGCTTAAGCGAGGGGAGAAATGAAAAAAAGTTGAGAGAAGGGGAAATGGGGTCGTGTAGATCCATAGCTGTGAATTTGAG
>Frequency_1_QualityScore_DFHHHHHJJJJJJJJJJJJJJIJJJJJJJJIIJJJJJJJJIHJJJJJJGIIIJJIJJHFF;?CEEEEDDEDCEDDCDDDEDDEDDDDDDD_Mismatch_2_Sense_+_Library_PoolT
TCACTACATGATCAAACAACAACTGTTTAGAAACAAAAATGTTTGCAAAGTCGGACCGAGTTACTTGATAATAAAATTATCTTTGACGTA
>Frequency_1_QualityScore_FFHFHHHHII@FHIIGJGGICGIHIHJJIJJEHHIGGIGHIGHFAEECDD?ACCCEDDDCD@B5>CCBDD_Mismatch_0_Sense_+_Library_PoolT
GGATCAGTGGTGACGAAGGCACTGATCGCCAACAGAGGTTGCTGATATCGTGATATGAGAGAGTGAGGGA
>Frequency_1_QualityScore_BBF@CFAG<CAFG<??GHICFGGCDHFDHAFHIII9*?AFA3_Mismatch_0_Sense_+_Library_PoolT
GTCGGACCGAGTTACTTGATAATAAAATTATCTTTGACGTTA
>Frequency_1_QualityScore_FFHHHHHIJJIIIJJJJJJIIHJGIHHGHIJJJJJJJJJJJHEFDFDEEEEEEDDDDDDDDDEEFDDDDDDDDDDDDDDDDCDDDDCDDEEEEE_Mismatch_1_Sense_+_Library_PoolT
AGGGGAGAAATGAAAAAAAGTTGAGAGAAGGGGAAATGGGGTCGTGTAGATCCATAGCTGTGAATTTTAGGGCAACCACTGATCACATGTTCAT
>Frequency_1_QualityScore_FBFFDDFGGJBHIJGEFEGHD8FHCG;BCFFHIII>FGCGEFGIEHIJFECHCGCEHH_Mismatch_0_Sense_+_Library_PoolT
GTGACGAAGGCACTGATCGCCAACAGAGGTTGCTGATATCGTGATATGAGAGAGTGAG
>Frequency_1_QualityScore_D1@DDBDEEEDE9EFI1?CEEC<DCDD><DDD?9?DDDD?DA9BB8B;8CADA@CCA;C7??@@@<?>>?A=??A>>AA;><3<A>BB::>4><_Mismatch_1_Sense_+_Library_PoolT
GCCAGACTTCAACCAGTCATGGACTGCTTTAAGGATCAGTGGTGACGAAGGCACTGATCGCCAACAGAGGTTGCTGATATCGTGATATGAGAGA
>Frequency_1_QualityScore_EFGHHGDIIIIIIJDGHJIGHIJJGIGGGIIEIGGHIEFHHIJJIIHJGGIJJIJ@DCGHHE?AEFEFD@DA@;@=?BB@B>>CCDCC@@CEDD_Mismatch_1_Sense_+_Library_PoolT
GGACTGACATTTTGTTGCCAAAAACATTACCTGGTAATATGCCAAAGAAAAAATGTGTCTGGTTTGTTCCAGGTGGGGAAGTTTCAATTCCACT
>Frequency_1_QualityScore_FFHHGHGJJIJJFHIIIIIJIIJIJJJJJIJIJJJJJJIJIJJJJJJJJGIJHIEHEHHEEBEDD6>AECDB_Mismatch_0_Sense_+_Library_PoolT
AAGGATCAGTGGTGACGAAGGCACTGATCGCCAACAGAGGTTGCTGATATCGTGATATGAGAGAGTGAGGGA
>Frequency_1_QualityScore_FFHHHHHJJJJJHIGIJJGGIGHJJJIJJIGHHIJJHFHIGHIIII@HGIIJJJDHHHHEHADBD7>>@AD>_Mismatch_0_Sense_+_Library_PoolC
AAGGATCAGTGGTGACGAAGGCACTGATCGCCAACAGAGGTTGCTGATATCGTGATATGAGAGAGTGAGGGA
>Frequency_1_QualityScore_==A:CD8@C?<CE:33AF;ED?CEECDE>DD>90):<?*?)8?68<<=CC<C_Mismatch_0_Sense_+_Library_PoolT
AAGAAAGAAAAGAAAAGAGAGACTGACATTTTGTTGCCAAAAACATTACCTG
>Frequency_1_QualityScore_DDDD<C?EFGEHIIGGIGGEEGHIDGHIIIGCHIGIIGHIIIIIIIIIGIIIIIIFG_Mismatch_0_Sense_+_Library_PoolT
AGAGTGAGGGAAAAAGAAAAGAAAGAAAAGAAAAGAGAGACTGACATTTTGTTGCCA
>Frequency_1_QualityScore_DDDCFH?F@A92@F>@@;8E<FHCFC<??B*9BECFBAEH@8=FCEHGCHFH@EE@@A>?EDB92>@AACA;;?B?:?@B?>848??@C::4@>_Mismatch_1_Sense_+_Library_PoolT
GCACAAGTAGACGGCCAGACTCCAACCAGTGATGGACTGCTTTAAGGATCAGTGGTGACGAAGGCACTGATCGCCAACAGAGGTTGCTGATATC
>Frequency_1_QualityScore_FFHHHHHJJJJJJJJJJJJ_Mismatch_0_Sense_+_Library_PoolT
AAAATTATCTTTGACGTTA
>Frequency_1_QualityScore_FF,3CFHIJDGHIJJJJJJJJJJJJJJJIIFIHGGIIGIIIIJIIJJJBFIJJJHE?EHHFFDFFFFEECEEDDDDDEDDDDDDDDDCC@CCDD_Mismatch_1_Sense_+_Library_PoolT
ATGACCTGGTAATATGCCAAAGAAAAAATGTGTCTGGTTTGTTCCAGGTGGGGAAGTTTCAATTCCACTACATGATCAAACAACAACTGTTTAG
>Frequency_1_QualityScore_FFHHHHHJJJJGIJEGGIJJJJJIIJJJJJJJJJJIIJJIJIGIIJJIJJIJJJEFAEHHHCEDEBC;@C@CDD_Mismatch_0_Sense_+_Library_PoolT
TTAAGGATCAGTGGTGACGAAGGCACTGATCGCCAACAGAGGTTGCTGATATCGTGATATGAGAGAGTGAGGGA
>Frequency_1_QualityScore_FFHHHHHJJIJJJJJJJJJIJIIIIIJJJIIJHIIJJJJIJIIJIIJIJJICEHHGHFFFFFFFDEEEEEEDDFDDCDDDDD_Mismatch_1_Sense_+_Library_PoolT
GATCAAACAACAACTGTTTAGAAACAAAAATGTTTGCAAAGTCGGACCGAGTTACTTGATAATAAAATTATCTTTGACGCTA
>Frequency_1_QualityScore_FFHGHFHIIJJIJJJIJJJGIDGHIIJJJIIJJJJFIJEGHHAFGHCDHII@CAEHGG;EHFFEEDFEC;>ABBD_Mismatch_1_Sense_+_Library_PoolT
CAACAACTGTTTAGAAACAAAAATGTTTGCAAAGTCGGACCGAGTTACTTGATAATAAAATTATCTTTGACGTCA
>Frequency_1_QualityScore_DADHHDFHIGFEFFHGE<CG9EGFGHEEGGGGIGDHG=FHGAEDGGGEGGHHFEE@BCBD;A@9>@CDC:>BB,>CCBB<_Mismatch_2_Sense_+_Library_PoolT
CCTGCTTTAAGGATCAGTGGTGACGAAGGCACTGATCGCCAACAGAGGTTGCTGATATCGTGATATGAGAGAGTGAGGCA
>Frequency_1_QualityScore_DD?CDDDE1++<:FEC?A<AFFE<EEEECEIIII)0BDBDD<DDDB<DDEDCCEEI@@==36=CDDDBDA?@@AA@??AAAA>AA?:98>?AA<_Mismatch_1_Sense_+_Library_PoolT
AAGAAAAGAGAGACTGACATTTTGTTGCCAAAAAGATTACCTGGTAATATGCCAAAGAAAAAATGTGTCTGGTTTGTTCCAGGTGGGGAAGTTT
>Frequency_1_QualityScore_DDHFFFFIGIB)<?;F<?0@BB;@F@FGIIEGGICFG9=4/;BE;?=;@C@@><5=(;;@CC<>>2<@@:>((+4:>(:4>?CBCC<@B2>BBB_Mismatch_1_Sense_+_Library_PoolT
GTTGTTGTGGGGAACGCCACTCCAGCTGCACAAGTAGACGGCCAGACTCCAACCAGTCATGGACTGCTTTAAGGATCAGTGGTGACGAAGGCAC
>Frequency_1_QualityScore_FFHHHHGJIJJJJJJJJJJIIJJJJFHIIJIJJJIJHIIJJJIIGIJHIJJJJJJJHGHHEHHFFDD_Mismatch_1_Sense_+_Library_PoolT
GTTTAGAAACAAAAATGTTTGCAAAGTCGGACCGAGTTACTTGATAATAAAATTATCTTTGACGCTA
>Frequency_1_QualityScore_@@?)<C?BEEEHGG;F>FF9?DB<BD90?*B:@GH<E(6@=5A??:??DD;>CC36;==3;>A5:@CCC?3;33,53>@<<(0(2(99A>>?05_Mismatch_1_Sense_+_Library_PoolT
GGGTAACGCCACTCCAGCTGCACAAGTAGACGGCCAGGCTCCAACCAGTCATGGACTGCTTTAAGGATCAGTGGTGACGAAGGCACTGATCGCC
>Frequency_1_QualityScore_FFHHHHHJJJJJJJJJJJJJJJJJJJJJJJJJJJJGHIIHHHHFFFFFFFEEDDBDDDEEDDDDDCDDDAB@BBDDDDDDDDDDDDDDDBD_Mismatch_0_Sense_+_Library_PoolT
CAAGAAGATCGTGGAACTCTGAGCGATACGCCGAGTCGCTCATGTCTTCCACGATATCTTGAACAAGAGGGCAGAGCTTAAGCGAGGGGAG
>Frequency_1_QualityScore_FFHHHHHJJGGGHIFGCGHIIHIJGIIGIFGIGIIGHGIIGHIGIIJJIEHEIHEHHHGFFFFDD?CA@CACCDD_Mismatch_0_Sense_+_Library_PoolT
GAAAAAATGTGTCTGGTTTGTTCCAGGTGGGGAAGTTTCAATTCCACTACATGATCAAACAACAACTGTTTAGAA
>Frequency_1_QualityScore_DA@1DD+AACG<ACH>?<E9CDD4:C?@FDFFIII<DBGBBDEFFDBA@BB@FFB7@@EDEFFFEE=<D=?;@B58>:@BBBBBBB@@>@>@BD_Mismatch_1_Sense_+_Library_PoolT
GGGAAGGTTCAATTCCACTACATGATCAAACAACAACTGTTTAGAAACAAAAATGTTTGCAAAGTCGGACCGAGTTACTTGATAATAAAATTAT
>Frequency_1_QualityScore_DDFHHHHIJJIEHIJJI;FBGGIIBFGHBDCFDFIEGFEGGFB@AGHGHIHJHJJFEHEFFFFFD@CECCDDDDFEDDDBDDDDDBBDDDDDDD_Mismatch_1_Sense_+_Library_PoolT
AGAGGTTGCTGATATCGTGATATGAGAGAGTGAGGAAAAAAGAAAAGAAAGAAAAGAAAAGAGAGACTGACATTTTGTTGCCAAAAACATTACC
>Frequency_1_QualityScore_FDHFHHHBBHEBFHIIIEGHEHHIIIGIEFHEIEGGIEG;FFHHICFIHECGIGEEEHHHFHF:;?<=>(_Mismatch_1_Sense_+_Library_PoolT
ACTGTTTAGAAACAAAAATGTTTGCAAAGTCGGACCGAGTTACTTGATAATAAAATTATCTTTGACGTCA
>Frequency_1_QualityScore_DFHHHHHJJJJJJJGJIHJJJJJJJJIJJJJJJJJJJJIHIJJJJJJJDFHJJJJJHHFEFFFFEEEEECEDCDEDDECDEDDDDBBBDD_Mismatch_1_Sense_+_Library_PoolT
ACTACATGATCAAACAACAACTGTTTAGAAACAAAAATGTTTGCAAAGTCGGACCGAGTTACTTGATAATAAAATTATCTTTGACGTTAA
>Frequency_1_QualityScore_FFGHHHHJIIJIJJIJIGIGIIJGIIJJJJIEIJJJIJJJIJJIJHHHIJIJHFFBBDEEEEDDEDDDDACEDDEDDEDCCDDDBD_Mismatch_0_Sense_+_Library_PoolT
ACATGATCAAACAACAACTGTTTAGAAACAAAAATGTTTGCAAAGTCGGACCGAGTTACTTGATAATAAAATTATCTTTGACGTTA
>Frequency_1_QualityScore_FBFHDFHEGHHGBGHGIADFHB6FGFFCHGHIGFBCGGGEEC@HDH>EH=ADDBEF@>?3;/==A?8<A>>>@CC>ACCCA>@ADCDEACC<><_Mismatch_2_Sense_+_Library_PoolT
TGAAAAAAGTTGAGAGAAGGGGAAATGGGGTCGTGTAGATCCATAGCTGTGAATTTGAGGGCAACCACTGATCACATGTTCATTCCATGACGGT
>Frequency_1_QualityScore_;?DDDAD?E@4:3AFC;<AEF<9<?9:E311*??<??:DD@9D?DBC=.-;AAACD>37;.67@AA;;(6;>;;5>>B>AA(5=8>:AA_Mismatch_0_Sense_+_Library_PoolT
AACCAGTCATGGACTGCTTTAAGGATCAGTGGTGACGAAGGCACTGATCGCCAACAGAGGTTGCTGATATCGTGATATGAGAGAGTGAG
>Frequency_1_QualityScore_D@8<@DDDBCD1@??;*07@;AA=C>ACECACCCDD=?C>?<?<>?;>=A:35((,<<A(:>A4:AA??AAAAA::>AA>AA_Mismatch_0_Sense_+_Library_PoolT
CGGTTGTTGTGGGTAACGCCACTCCAGCTGCACAAGTAGACGGCCAGACTCCAACCAGTCATGGACTGCTTTAAGGATCAGT
>Frequency_1_QualityScore_FFHGHGHGIIIGJGIGGFGGGGGGHI@4=@B5@A@AC??EE9CFDFCECA;>@DDDCCDB?@BB@D<@@CCACDDDCDDDCCDDCCCCCACCD_Mismatch_0_Sense_+_Library_PoolT
TGAAAAAAAGTTGAGAGAAGGGGAAATGGGGTCGTGTAGATCCATAGCTGTGAATTTGAGGGCAACCACTGATCACATGTTCATTCCATGACG
>Frequency_1_QualityScore_FFFGGHHJJJJJGGIGICGHHGBGGHGEGHIIJJJJJIJIIICGHFIJGAHHGEHFHA?ECEDBEFDDEACDDDDBDDDBDDCDDDD@@BB?BD_Mismatch_1_Sense_+_Library_PoolT
AGCCACTCCAGCTGCACAAGTAGACGGCCAGACTCCAACCAGTCATGGACTGCTTTAAGGATCAGTGGTGACGAAGGCACTGATCGCCAACAGA
>Frequency_1_QualityScore_D8;AADDEBHHIGGEE?GIAHHA9*:1:1:??DBB>(<ABDHGE=@DHIGGHHFHD7AA>@>;@EEBC8;_Mismatch_1_Sense_+_Library_PoolT
ACTGTTTAGAAACAAAAATGTTTGCAAAGTCGGACCGAGTTACTTGATAATAAAATTATCTTTGACGCTA
>Frequency_1_QualityScore_;:2CB??EDACEB<3F@3;C9A<EE*1??DD>?DD:BDD6DDC<DCDC8B==;7@CDCDCDA?).66.;@;AB(;(;>:BD>;5:>??_Mismatch_0_Sense_+_Library_PoolT
TCCAACCAGTCATGGACTGCTTTAAGGATCAGTGGTGACGAAGGCACTGATCGCCAACAGAGGTTGCTGATATCGTGATATGAGAGAG
>Frequency_1_QualityScore_FFHHHHHIIIIJJIJIIGJIIJJGIJIJJIIJJJHDDDEDEDDD@CDDDDDDDDDDDCDDDDDDDDDDDDDDDDDDDDDDDDDDDDDDDDD@@B_Mismatch_0_Sense_+_Library_PoolT
CCACCGTTTGCTTGATCTTTCCGATTATGGGGCGGTGCCCAGAGTGACTTCAACAAGAACAGCAAGAAGATCGTGGAACTCTGAGCGATACGCC
>Frequency_1_QualityScore_FFHHHHHJJJJJJJJJJJJJJJGIJJJJIHIJJJJJJJJJFHJJJJJJFHJJJJIJHHHHHHFFFFFFFAEEEEDDDDDDDDDDDDDD_Mismatch_1_Sense_+_Library_PoolT
CTAATATGCCAAAGAAAAAATGTGTCTGGTTTGTTCCAGGTGGGGAAGTTTCAATTCCACTACATGATCAAACAACAACTGTTTAGAA
>Frequency_1_QualityScore_FFHHHHHJJJJJGIJJJJJJIIJJIIIJIDGHIIJJIJIJJJJJJJJJJJJJHHFHHHFFDCDDDDDDDCDB@B@CCDDDDDDDDDDDDD@@CD_Mismatch_1_Sense_+_Library_PoolT
CATGTTTATTCCATGACGGTTGTTGTGGGTAACGCCACTCCAGCTGCACAAGTAGACGGCCAGACTCCAACCAGTCATGGACTGCTTTAAGGAT
>Frequency_1_QualityScore_FFHHHHHJJJJJJJJJJIJIJJJJJJJJHHJJJJJJJJIIJJJJJJJHHHHHHHFFFFFFEEEEEDDDDBDEEDDDCDDEEDDDEDDEDEEEEB_Mismatch_0_Sense_+_Library_PoolT
CTGTTTAGAAACAAAAATGTTTGCAAAGTCGGACCGAGTTACTTGATAATAAAATTATCTTTGACGTTATTTTGAGTTCATGATAATAATATGT
>Frequency_1_QualityScore_FFHFHGFHIHIIIGGGBEGH@FHIJIDHJJJGIJIJFGGGIBGBGGHHGHEFCBEDBBCDDCCD;ACBCDCDC>AC@ACACCCC4<:AB?@@DA_Mismatch_1_Sense_+_Library_PoolT
AGGTTGTTGTGGGTAACGCCACTCCAGCTGCACAAGTAGACGGCCAGACTCCAACCAGTCATGGACTGCTTTAAGGATCAGTGGTGACGAAGGC
>Frequency_1_QualityScore_@@DF:CF:<;=F?FF<@?:@AEFEF<FD<FFF4=BC9=)8\5=A8?@?(;@ACABBB5>@@>:A:359:>A@@+44@?<((+348AABB9?@@B_Mismatch_1_Sense_+_Library_PoolT
GGTTGTTGTGGGTAACGCCACTCCAGCTGCACAAGTAGCCGGCCAGACTCCAACCAGTCATGGACTGCTTTAAGGATCAGTGGTGACGAAGGCA
>Frequency_1_QualityScore_DDBBDDADD+<EEE:F@DFIEIIII;DDDDDDDDDIBDCDDC@DDDCDEIIEI>AC=ACDDDA@D@@@@AAA3;;;5>>DBDAAAAA_Mismatch_1_Sense_+_Library_PoolT
ATGAGAGAGAGAGGGAAAAAGAAAAGAAAGAAAAGAAAAGAGAGACTGACATTTTGTTGCCAAAAACATTACCTGGTAATATGCCAA
>Frequency_1_QualityScore_DDHFDHDHIB<CFCHICFBDGHIIII<EHAGHEBFGDBHHGGICBGIIIIEGGH;BEEHHEED=6>CCC>CCCDDBCBCCADCCCA@18+:A><_Mismatch_1_Sense_+_Library_PoolT
CTCCAACCAGTCATGGACTGCTTTAAGGATCAGTGGTGACGAAGGCACTGATCGCCAACAGAGGTTGCTAATATCGTGATATGAGAGAGTGAGG
>Frequency_1_QualityScore_FFHHHHHJJJJJJJJFHHJJJJIJ=EEHHHHFFFFFEEEEEDDDDDDDDDDDDDDDDDDDDDDDDDDDDDDDDDDBD?CDDDDDDDDDEDDDDD_Mismatch_0_Sense_+_Library_PoolT
CCGATTATGGGGCGGTGCCCAGAGTGACTTCAACAAGAACAGCAAGAAGATCGTGGAACTCTGAGCGATACGCCGAGTCGCTCATGTCTTCCAC
>Frequency_1_QualityScore_FFHGHHHJIJIJJJGIIIJJJIIIHIJJIIJJJJJJIJJJJIIIIIHIJJJIJJJIJJJJJHHFHHHHFDFFDDEEEEDDDAC@B@<=B>CD>>_Mismatch_1_Sense_+_Library_PoolT
GAAAAGAGAGACTGACATTTTGTTGCCAAAAACATTACCTGGTAATATTCCAAAGAAAAAATGTGTCTGGTTTGTTCCAGGTGGGGAAGTTTCA
>Frequency_1_QualityScore_;B8DDHAHAE>FFGCGCGIGGIEHIG@C?3??FG>DFEG@FHIBD9CC@;FAC8EA@CACEHB7;@DE@@@@>@CCCBCCBBB@@C@@@CC:AB_Mismatch_1_Sense_+_Library_PoolT
AGAAAAAGAAAAGAAAGAAAAGAAAAGAGAGACTGACATTTTGTTGCCAAAAACATTACCTGGTAATATGCCAAAGAAAAAATGTGTCTGGTTT
>Frequency_1_QualityScore_FFHHHHHIJJJJJJJJJJJJJJJJJHIJJJJJJJJJJJIJJJJJJJJIIJJJJJJHHHFFFFFFCEEEEEEDDEDDEDDEDDDDDDDD_Mismatch_0_Sense_+_Library_PoolT
CTACATGATCAAACAACAACTGTTTAGAAACAAAAATGTTTGCAAAGTCGGACCGAGTTACTTGATAATAAAATTATCTTTGACGTTA
>Frequency_1_QualityScore_D>FHFHGEFGEHDEHDFHIEHGBDGGIIIIIIIIC==BBFHAFGG@EEGEB;?DDCD?=@59=;98>C@@4>>3>@C?BA?<CDCCCCCCDCCA_Mismatch_0_Sense_+_Library_PoolT
CCCAGAGTGACTTCAACAAGAACAGCAAGAAGATCGTGGAACTCTGAGCGATACGCCGAGTCGCTCATGTCTTCCACGATATCTTGAACAAGAG
>Frequency_1_QualityScore_FFHHHHHEHGIIJIJJJJJJIIIJJJJJJIJJGGIDIJJII@F9E>BGGIEIJIJHH>9>;C?DDDBCC5>CCCDDDDDDBBDDD<AACCC9<8_Mismatch_0_Sense_+_Library_PoolC
CCCAGAGTGACTTCAACAAGAACAGCAAGAAGATCGTGGAACTCTGAGCGATACGCCGAGTCGCTCATGTCTTCCACGATATCTTGAACAAGAG
>Frequency_1_QualityScore_FFHHGGFFFHGIIIEEHGIGIFHGIJIIGIGFAHGIIIGIGIIJJJEGGHGIHGCECHE<8>CBA?@3@CCDDDDD>CCDACCCCBC::AA_Mismatch_0_Sense_+_Library_PoolT
CACATGTTCATTCCATGACGGTTGTTGTGGGTAACGCCACTCCAGCTGCACAAGTAGACGGCCAGACTCCAACCAGTCATGGACTGCTTTA
>Frequency_1_QualityScore_DFGHHGHHHGGIIJFGEHIIIJIDGGGHIGIIIGIJFGIJJJJJIJIJIHHHHF@BEEEECEEDDDABC?DDDDCDDDDACDDBBBD_Mismatch_1_Sense_+_Library_PoolT
TCATGGACTGCTTTAAGGATCAGTGGTGACGAAGGCACTGATCGCCAACAGAGGTTGCTGATATCGTGATATGAGAGAGTGAGGGCA
>Frequency_1_QualityScore_FFHDFHHIJJJJIJJJJJJJIIJJIJHIJIIJJJJJJJJJJJJJJJJJIJGHHFHFFFFFFDEEEECDDBDEDDDDDDDDBDDDDDDDDDDDCD_Mismatch_1_Sense_+_Library_PoolT
GGGTAACGCCACTCCAGCTGCACAAGTAGACGGCCAGACTCCAACCAGTCATGGACTGCTTTAAGGATCAGTGGTGACGAAGGCACTGATCTCC
>Frequency_1_QualityScore_FFHHHHHJIIIJIGJGIJJJJJJIIJIGHGHJJIJJJFHGJJJJJJJIJJJJIHHHHGFFEFFFEDDDDBDDDDDDDDDBDBADCEDDDDCDCD_Mismatch_1_Sense_+_Library_PoolT
GCTGATCACATGTTCATTCCATGACGGTTGTTGTGGGTAACGCCACTCCAGCTGCACAAGTAGACGGCCAGACTCCAACCAGTCATGGACTGCT
>Frequency_1_QualityScore_DFHGGBHGIIEHGGEHBFGGGGEGIGIGHIGAFEGGGGCGDHHHGEG<@@GFEHHHDDDB?9;???A?A859?BC>CA:@C?9<>?DD>:@_Mismatch_0_Sense_+_Library_PoolT
GCCAGACTCCAACCAGTCATGGACTGCTTTAAGGATCAGTGGTGACGAAGGCACTGATCGCCAACAGAGGTTGCTGATATCGTGATATGAG
>Frequency_1_QualityScore_FDHHHHHJJJJJJGJJJJJJJJJJJJJJJJJJJJJJJJJJJJJIJHIJIIJFHJJBEHHHFFDDEEDDDCDDDDDDDDDDDCDDDBDDDDDDDD_Mismatch_1_Sense_+_Library_PoolT
GTGAATTTGAGGGCAACCACTGATCACATGTTCATTCCATGACGGTTGTTGTGGGTAACGCCACTCCAGCTGCACAAGTAGACGGCCATACTCC
>Frequency_1_QualityScore_EFHHFBHFGIJJJIJJJGIGIGIDGDHGGHIJJJIIIJJJJHHIHHHFFFFFFEEEEEEEDDDCCDDC>@DDDDDDD?BDDDCDEDDDDDEEEE_Mismatch_1_Sense_+_Library_PoolT
AGTGGAGAAATGAAAAAAAGTTGAGAGAAGGGGAAATGGGGTCGTGTAGATCCATAGCTGTGAATTTGAGGGCAACCACTGATCACATGTTCAT
>Frequency_1_QualityScore_DDH<FDHGGBGEBFHGGIGBGIEHIAE@?FFGCFGGIGGGHGID9FFGAFGCA@DBBCDFDCEC@6>A?AAC>>ACC:?@@79<(:AC:@A_Mismatch_0_Sense_+_Library_PoolT
GAGAGACTGACATTTTGTTGCCAAAAACATTACCTGGTAATATGCCAAAGAAAAAATGTGTCTGGTTTGTTCCAGGTGGGGAAGTTTCAAT
>Frequency_1_QualityScore_FFGHHHHIJHIJJJJIJJJJJGHGIJJJHJIJIHDHHIJJHHIIJJJJJJJJJJHIJJJGGHHHFFFFDDCEDDDDDDEEDDDDDDDCABDDDD_Mismatch_0_Sense_+_Library_PoolT
CAACAGAGGTTGCTGATATCGTGATATGAGAGAGTGAGGGAAAAAGAAAAGAAAGAAAAGAAAAGAGAGACTGACATTTTGTTGCCAAAAACAT
>Frequency_1_QualityScore_;DF<DA?G:CEBEGBG@HE<C??@FGCAFFIF<B>DGDG)?D?FECCF\-8=@1@/>9BB)6((6(.;>@=5555;((((9?91(+4>AAB>@_Mismatch_2_Sense_+_Library_PoolT
TTGAGGGCAACCACTGATCACATGTTCATTCCATGACGGTTGTTGTGGGTAACGCCACTCCAGCTGCACAAGTAGAAGGCCAGAATCCAACCA
>Frequency_1_QualityScore_FFHHHHHJGFHGGJIIJJGBGHGIJJJJJJIJFGIJJJIIJ?EHHHGFFFECACEEFCCCCCCDDDD:?BBBDDDDDDDDDBDDDDD_Mismatch_0_Sense_+_Library_PoolT
GAAGATCGTGGAACTCTGAGCGATACGCCGAGTCGCTCATGTCTTCCACGATATCTTGAACAAGAGGGCAGAGCTTAAGCGAGGGGA
>Frequency_1_QualityScore_FFHHHFFIIJJHJJJIIJJJIJJJJIJJJJJJHHGIJJJJIIJJJJHIJJJHHHHHFFFFEEEEEDCDD@DFEDDD_Mismatch_0_Sense_+_Library_PoolT
GAGGGAAAAAGAAAAGAAAGAAAAGAAAAGAGAGACTGACATTTTGTTGCCAAAAACATTACCTGGTAATATGCCA
>Frequency_1_QualityScore_FFHHHHHFGGGIJHIJJJJIJJJJJJJJJJJJJJIJJJIHHHHFFFFFEEEFEEEDDDDDDDDDDDDDDDDDDDCDDDDDEDE_Mismatch_1_Sense_+_Library_PoolT
GAGAGAGTGAGGGAAAAAGAAAAGAAAGAAAAGAAAAGAGAGACTGACATTTTGTTGCCAAAAACATTACCTGGTAATATGCA
>Frequency_1_QualityScore_FFHHHHGIJIJJJJJEIIIJJIJGJHJJJJJJJJIHIIJJJJJJJIJIJJIIJJIIIHFHFHGDDDEFDEEACCCDDCDDBDCDDCDD?CDECD_Mismatch_0_Sense_+_Library_PoolT
GTTGTTCTCGCATTCACATCTACGGATCTCTACGGTCCACCTTCCCCTTCTCTTTCTCTTGGCAATTTGTCATTCCACCGTTTGCTTGATCTTT
>Frequency_1_QualityScore_FFHHHHHIJJJJJJIJJJEHIJJJHIJJJJJJJJIJJJJJJJIJGHIJJJJJIJJJJHHHHHFFFDDDDDDD@BDDDDDDDEDDDDDCEEDDDD_Mismatch_1_Sense_+_Library_PoolT
AGGCCAGACTCCAACCAGTCATGGACTGCTTTAAGGATCAGTGGTGACGAAGGCACTGATCGCCAACAGAGGTTGCTGATATCGTGATATGAGA
>Frequency_1_QualityScore_DDD?C?3)?D0@BDFF<F@@F7@@E@=@@7?AB8?\.6=>5@ABAB89,(5;:A>@>894>@4:>A(43(4>@B:?>@B8><@2<?<>:AA_Mismatch_0_Sense_+_Library_PoolT
GGGTAACGCCACTCCAGCTGCACAAGTAGACGGCCAGACTCCAACCAGTCATGGACTGCTTTAAGGATCAGTGGTGACGAAGGCACTGATC
>Frequency_1_QualityScore_FFHHHHHJJJJIIIJHIIJBHHIIJJIJIIGIIJJJJJJJJJJJJJIJJJJJ_Mismatch_0_Sense_+_Library_PoolT
TGTTTGCAAAGTCGGACCGAGTTACTTGATAATAAAATTATCTTTGACGTTA
>Frequency_1_QualityScore_DDFHGDDHEHDEHIHABEEHEGGGBEGIGIADHGHHEGIIII?CGIGIIHICGGIIHEE>EE?C;BBA;6>A>@_Mismatch_1_Sense_+_Library_PoolT
TTTAAGGATCAGTGGTGACGAAGGCACTGATCGCCAACAGAGGTTGCTGATATCGTGATATGAGAGAGTGAGAG
>Frequency_1_QualityScore_AAHAADDFG@FBG1?FGEGGHIEGBFIBGGIIIEEICFH@AEBBABB@=@C@>@C@BB5>>;A:@CC=<@@CCC@CCCCBC:AACBAC089<52_Mismatch_1_Sense_+_Library_PoolT
CGGTTGTTGTGGGGAACGCCACTCCAGCTGCACAAGTAGACGGCCAGACTCCAACCAGTCATGGACTGCTTTAAGGATCAGTGGTGACGAAGGC
>Frequency_1_QualityScore_FFHHHHHJJJJJJIIJJJJJIJJHHIJJJJJJJJJJJJJJEIJJJJIJIJJHIIJJHHHHHHFEFFEEFCEEEDDD@CDDDDD_Mismatch_1_Sense_+_Library_PoolT
AGGACTGCTTTAAGGATCAGTGGTGACGAAGGCACTGATCGCCAACAGAGGTTGCTGATATCGTGATATGAGAGAGTGAGGGA
>Frequency_1_QualityScore_FFHHHHHJJIJJJJJJJJHHIJGIJIIJGHJJJJJIJIIJIJJJJJIJJJIJJJJJHHH_Mismatch_0_Sense_+_Library_PoolT
ACAAAAATGTTTGCAAAGTCGGACCGAGTTACTTGATAATAAAATTATCTTTGACGTTA
>Frequency_1_QualityScore_FFHGGHHIJJIIIIIHIJJJJJJIJGHGJJJJJJJHIJJJJJIIJIIIJJIJJJIGHHHHHHFFFCDEEDEDDCDDDEDDD_Mismatch_0_Sense_+_Library_PoolT
TTTAGAAACAAAAATGTTTGCAAAGTCGGACCGAGTTACTTGATAATAAAATTATCTTTGACGTTATTTTGAGTTCATGAT
>Frequency_1_QualityScore_FFHGHHFIIIJFIJGGHGFGJJJJIJJJJIJJJJGIIJIJIGHIFHJIHGIJFIEHHHHF@BBCCDDBDDCB,<C?ACCDDFDDDBCDEEDEED_Mismatch_1_Sense_+_Library_PoolT
CGGCCAGACTCCAACCAGTCATGGACTGCTTTAAGGATCAGTGGTGACGAAGGCACTGATCGCCAACAGAGGTTGCTGATATCGTGATATGAAA
>Frequency_1_QualityScore_DBFCFBBFII?++)<31@;E<G0)?FFEFE;FFII;CFF;=C\?CADDB_Mismatch_0_Sense_+_Library_PoolT
TGGAACTCTGAGCGATACGCCGAGTCGCTCATGTCTTCCACGATATCTT
>Frequency_1_QualityScore_AAFFFFDFE+<EFD:DF;??6DBFF3BF;CFCE==@CAEFFEDD><;?B>ABA>>@@BA>BBBAABBBBBBB@>3>AABBB3:?(8>ABBBBB?_Mismatch_1_Sense_+_Library_PoolT
CGGTTGTTGGGGGTAACGCCACTCCAGCTGCACAAGTAGACGGCCAGACTCCAACCAGTCATGGACTGCTTTAAGGATCAGTGGTGACGAAGGC
>Frequency_1_QualityScore_FFHGHGHIJIG@FHHIIHG@HIGGGIJGHHJICEFGBDFGIIJJGGGHIII>HHHFEEFDEECC;?A;;;@@BDDDBBBBCDD3>C@?BAC_Mismatch_0_Sense_+_Library_PoolT
GGCAACCACTGATCACATGTTCATTCCATGACGGTTGTTGTGGGTAACGCCACTCCAGCTGCACAAGTAGACGGCCAGACTCCAACCAGTC
>Frequency_1_QualityScore_D=BF8AFEEHIIGEIGHIJC@??FGIIIIIEF9??D@BFGHGIC8@GGHGIIJIEHF7??>@DCD_Mismatch_1_Sense_+_Library_PoolT
GTGGTGACGAAGGCACTGATCGCCAACAGAGGTTGCTGATATCGTGATATGAGAGAGTGAGGGCA
>Frequency_1_QualityScore_;DFBB8D,<E,,3;C@FGEFB=?<*:?*119C:0*:90:*9B?B_Mismatch_1_Sense_+_Library_PoolT
CTGTGAATTTGAGGGCAACCACTGCTCACATGTTCATTCCATGA
>Frequency_1_QualityScore_FFHHHHHJJJJJJJIJJJJIJJIJIJJGHFHHJJJJJJJJJJJJHHHFFFDEFEEEEDDDDCDDDDDDB?CCDDDDDDBBDDD9@5<C:AC_Mismatch_0_Sense_+_Library_PoolT
GATCGTGGAACTCTGAGCGATACGCCGAGTCGCTCATGTCTTCCACGATATCTTGAACAAGAGGGCAGAGCTTAAGCGAGGGGAGAAATGA
>Frequency_1_QualityScore_DDH<FAFGHDHGBDEGIGHE8B:DEHIBGC;B;BAFCCGFHEA8@7C@FG4CHC=E=?E_Mismatch_0_Sense_+_Library_PoolT
TGGTGACGAAGGCACTGATCGCCAACAGAGGTTGCTGATATCGTGATATGAGAGAGTGA
>Frequency_1_QualityScore_DEHGHHHJIIIIIGIGGHHGIJJGHGCIJIIJIIGG@FDGGHIGGAHIEDEHHGHFEFFFFFFEEEEDECFCACDDDDCD_Mismatch_1_Sense_+_Library_PoolT
CAAACAACAACTGTTTAGAAACAAAAATGTTTGCAAAGTCGGACCGAGTTACTTGATAATAAAATTATCTTTGACGTTAC
>Frequency_1_QualityScore_FFHHHHHJJJJIJJJIJIJIJJJJIGHJJJJJJIJJJJJJJJJJJFHIJJJJJJJJIJJJIIJFFFFFDACEEACBDDDDDE_Mismatch_0_Sense_+_Library_PoolT
AAAGAAAAGAGAGACTGACATTTTGTTGCCAAAAACATTACCTGGTAATATGCCAAAGAAAAAATGTGTCTGGTTTGTTCCA
>Frequency_1_QualityScore_FFHHHHHJJJJJJJJJJJJIJJJJJJHIJHGIIJJJJJJJJJJJJJJJJJIJJJJIHCHHFFFFFFFEDDEDCEEDDDDCBB>CDDDDDD_Mismatch_1_Sense_+_Library_PoolT
CAGTCATGGACTGCTTTAAGGATCAGTGGTGACGAAGGCACTGATCGCCAACAGAGGTTGCTGATATCGTGATATGAGAGAGTGAGGGCA
>Frequency_1_QualityScore_FFGHHHHJJJJJJJJIIJJJJHIFGIJJIJJJHIJJJIJHHHFFFEEEEEEDDDDDDDDDDBBDDDDDDCCDBBDDDDB_Mismatch_0_Sense_+_Library_PoolT
GGAACTCTGAGCGATACGCCGAGTCGCTCATGTCTTCCACGATATCTTGAACAAGAGGGCAGAGCTTAAGCGAGGGGAG
>Frequency_1_QualityScore_FFHHHHHJJJJJJJJJJIJIJJJEIGHIJJIIJGHHIJJJJJJJJDIIIJIJGHHHHFFHFDFEDD_Mismatch_1_Sense_+_Library_PoolT
TTTAGAAACAAAAATGTTTGCAAAGTCGGACCGAGTTACTTGATAATAAAATTATCTTTGACGTCA
>Frequency_1_QualityScore_DDFFHHBGGBHB+AAFBEFB<AADE<9:?FDG9)??F??D>88FGG>G@CFHCG@_Mismatch_0_Sense_+_Library_PoolT
AACCAGTCATGGACTGCTTTAAGGATCAGTGGTGACGAAGGCACTGATCGCCAAC
>Frequency_1_QualityScore_FFHHHGGJJJIJIJIIG>FGCGGECGGDGGEHIGGIJIIJJIFEHGGHGFHGGHDDFF?CACE;@CDC;;@CDDDBDD@DCDCDCDDBBBD_Mismatch_0_Sense_+_Library_PoolT
CGCCACTCCAGCTGCACAAGTAGACGGCCAGACTCCAACCAGTCATGGACTGCTTTAAGGATCAGTGGTGACGAAGGCACTGATCGCCAAC
>Frequency_1_QualityScore_FFHHHHHJJJJJJJJJJIJJJJJJIJJJJJJJIJJJJJJJJJJJHIJJJJJJJJJJJJJJJIHHHEEFFFFFAEEDEDDDEDDDDDDDDDD:CD_Mismatch_0_Sense_+_Library_PoolT
AAGAAAAGAGAGACTGACATTTTGTTGCCAAAAACATTACCTGGTAATATGCCAAAGAAAAAATGTGTCTGGTTTGTTCCAGGTGGGGAAGTTT
>Frequency_1_QualityScore_FFHHHHHJ+CGIJJIHIJIJJJIJIHIIJJIJJJJJJHHIIJIJIJIIJIJJIDGHHHHHEFF@DDEDCBBBDDDDDDDDDBBB@@BDCCDABC_Mismatch_1_Sense_+_Library_PoolT
CTCCAGCTACACAAGTAGACGGCCAGACTCCAACCAGTCATGGACTGCTTTAAGGATCAGTGGTGACGAAGGCACTGATCGCCAACAGAGGTTG
>Frequency_1_QualityScore_FFHHHHHJJJJJJJIHIJJIJJJJHIJJJJJJJJJJJJJJJJJJJJJJJJIIJH_Mismatch_2_Sense_+_Library_PoolT
AAATGTTTGCAAAGTCGGACCGAGTTACTTGATAATAAAATTATCTTTGACGCA
>Frequency_1_QualityScore_FFHHHHHJJJJJJIJJJJJJIIJFHHIJJJIJIJJJJJJJIJJJJIGJIIJCHGGHHGHHHHFDDFEDEEDEEDBD@CDDDDD_Mismatch_1_Sense_+_Library_PoolT
TGGACTGCTTTAAGGATCAGTGGTGACGAAGGCACTGATCGCCAACAGAGGTTGCTGATATCGTGATATGAGAGAGTGAGGCA
>Frequency_1_QualityScore_FFHHHHHJJJJJJJIIHIGIJJJJJJJIJJJJHIJJJJJJJJJJJJJJHIJJGHHHIJJJJI_Mismatch_0_Sense_+_Library_PoolT
AGAAAGAAAAGAAAAGAGAGACTGACATTTTGTTGCCAAAAACATTACCTGGTAATATGCCA
>Frequency_1_QualityScore_FFHHHGHJJJJIIJIJCHIFHIJIJIIJJJJFHIIJJIIIHHFH7B@EHHHHFFFDDECEDDDCDDDDDDDDCCDDDDDBDDDDDDDDEECDDD_Mismatch_0_Sense_+_Library_PoolT
CACTGATCGCCAACAGAGGTTGCTGATATCGTGATATGAGAGAGTGAGGGAAAAAGAAAAGAAAGAAAAGAAAAGAGAGACTGACATTTTGTTG
>Frequency_1_QualityScore_FFHHHHHJJJJJJJJIJHIJJJJJIJHJGIJJJJIJHHIIJJJIJIJJJJJJJJJJJJJIHHH_Mismatch_1_Sense_+_Library_PoolT
GTTTAGAAACAAAAATGTTTGCAAAGTCTGACCGAGTTACTTGATAATAAAATTATCTTTGAC
>Frequency_1_QualityScore_FFGFHHGJJGHIJJIIIGIHIJJJJJGIDHIJIHHI?FHIJJJIIIJJJJIJJGGIIHHHHFFFBECEECCCDEDDDDCCDDCDDDCBB:@C@B_Mismatch_1_Sense_+_Library_PoolT
ATCCAACCAGTCATGGACTGCTTTAAGGATCAGTGGTGACGAAGGCACTGATCGCCAACAGAGGTTGCTGATATCGTGATATGAGAGAGTGAGG
>Frequency_1_QualityScore_FFHHGHHJJJJJIJJJJJJJJICHIDGIJIIJJIIJJIIJJJGIJJJJIIJGH?CEFFFFEEEDD@ACDCDDEDCDDD5>CDDD_Mismatch_1_Sense_+_Library_PoolT
CATGGACTGCTTTAAGGATCAGTGGTGACGAAGGCACTGATCGCCAACAGAGGTTGCTGATATCGTGATATGAGAGAGTGAGGA
>Frequency_1_QualityScore_FFHHHHHJJJJJJJJIIIIJJDHGHJDHIJJJIIJIJJHIHJIIJGHHIGH?CHHFF_Mismatch_2_Sense_+_Library_PoolT
CCGAAGGCACTGATCGCCAACAGAGGTTGCTGATATCGTGATATGAGAGAGTGAGGA
>Frequency_1_QualityScore_FFHHHHHJJJJJJJJJJJJJHJJJJJJJJJJJJJJJJJJIJJHHIIJJJJHHHFFFFFFFEEEEEEEDECDEDDEDDCDDD_Mismatch_1_Sense_+_Library_PoolT
TGATCAAACAACAACTGTTTAGAAACAAAAATGTTTGCAAAGTCGGACCGAGTTACTTGATAATAAAATTATCTTTGACGA
>Frequency_1_QualityScore_FFGHHHHJJIGGIJIIGIIIGGGIIIJJIIGGFGDHAGHIGHEHIGHIJHE?DDCEECCEEDDEDDDECADDDCDDCCDBB_Mismatch_1_Sense_+_Library_PoolT
GATCAAACAACAACTGTTTAGAAACAAAAATGTTTGCAAAGTCGGACCGAGTTACTTGATAATAAAATTATCTTTGACGTA
>Frequency_1_QualityScore_EDFFDAFHBFEGDGHG;BGIGAFGFDFFCGEACDDHI4@8=@CC@@==??;?;@B?DD_Mismatch_0_Sense_+_Library_PoolT
GACGAAGGCACTGATCGCCAACAGAGGTTGCTGATATCGTGATATGAGAGAGTGAGGG
>Frequency_1_QualityScore_FFHHHHHJJIJGJJJJDGHAHDFIJJJJJJJJJJJHHJJGIJJIJGIJHGHFFFFFEEEEEECCCDEEEFDDFEDDDDD@DD@DDCBDD>ACCD_Mismatch_0_Sense_+_Library_PoolT
AGAAGGGGAAATGGGGTCGTGTAGATCCATAGCTGTGAATTTGAGGGCAACCACTGATCACATGTTCATTCCATGACGGTTGTTGTGGGTAACG
>Frequency_1_QualityScore_EDHHHHHJJJIJJJJJJJIJHHIIJJJJJJJJJJJJJJJJJJJJJIJIHIJJJJJJHGHHHFDEFFFCCDCBD>ACDDDBADDDBBDDDDDDDD_Mismatch_0_Sense_+_Library_PoolT
ACTGCTTTAAGGATCAGTGGTGACGAAGGCACTGATCGCCAACAGAGGTTGCTGATATCGTGATATGAGAGAGTGAGGGAAAAAGAAAAGAAAG
>Frequency_1_QualityScore_FFAFHDHGGGDIJHGGIGGC?GIBHIIEGI@FHIIGGCACGIFHEGGIJEH>GDH=?;EEBE_Mismatch_1_Sense_+_Library_PoolT
GGTGACGAAGGCACTGATCGCCAACAGAGGTTGCTGATATCGTGATATGAGAGAGTGAGGCA
>Frequency_1_QualityScore_FFHHHHHIJIIJJJJJJIJJIJGIJJJJJJJJJJJJJJJJJJJJJJJJJIJJIJJJJJJHHGHFFDDDDDDDDDDDDDDCDDDCCCDDDDDDDD_Mismatch_0_Sense_+_Library_PoolT
AGCTGTGAATTTGAGGGCAACCACTGATCACATGTTCATTCCATGACGGTTGTTGTGGGTAACGCCACTCCAGCTGCACAAGTAGACGGCCAGA
>Frequency_1_QualityScore_FFHGAHHIIHGGHIHGGGGGFHIAGGIFIGHHGGIIJHIIJHGHHHGF=CDEFFEECAEEACCDDDDDC?CDB?=@@ABDDCCCDDDB?@_Mismatch_0_Sense_+_Library_PoolT
CGCCACTCCAGCTGCACAAGTAGACGGCCAGACTCCAACCAGTCATGGACTGCTTTAAGGATCAGTGGTGACGAAGGCACTGATCGCCAA
>Frequency_1_QualityScore_FDFHHGHJJJJJJIJJJJJJJIIIGHIIJJIIJIJIIJJJJIJJJJIIHFHHCEFFFFFFEEECECDDDECDCDDDDDDDDDDDDCDDDBDDDD_Mismatch_1_Sense_+_Library_PoolT
GTAACGCCACTCCAGCTTCACAAGTAGACGGCCAGACTCCAACCAGTCATGGACTGCTTTAAGGATCAGTGGTGACGAAGGCACTGATCGCCAA
>Frequency_1_QualityScore_FFHHHHHJJJJJJJJJJJJJJJJJIJJJJJJJJJJJJJJIJFDCDEDDDDDCCDDDDDDDDDDDDDDDDDDDDDDDDDCDCBDDDDDDDDDDDD_Mismatch_0_Sense_+_Library_PoolT
TGTCATTCCACCGTTTGCTTGATCTTTCCGATTATGGGGCGGTGCCCAGAGTGACTTCAACAAGAACAGCAAGAAGATCGTGGAACTCTGAGCG
>Frequency_1_QualityScore_FFHHHHHIJIJJJIJIIJJJJGIIGIIJJJJJJJJJJJJJIJIIJJIJGIJGJHHHHFFFFFEEEEEEDEEEEEADDFFDDDDDDDDDDBCDDD_Mismatch_0_Sense_+_Library_PoolT
TTGAGAGAAGGGGAAATGGGGTCGTGTAGATCCATAGCTGTGAATTTGAGGGCAACCACTGATCACATGTTCATTCCATGACGGTTGTTGTGGG
>Frequency_1_QualityScore_AAF61CB8??FGIIEFCBFFICB9B@??FGCDFF8\7@FFE7-@A-7;?;98@B>?=@@:(:??3@(95:>AB&5<<&(+(+44(435??BBA_Mismatch_1_Sense_+_Library_PoolT
GGGCAACCACTGATCACATGTTCATTCCATGACGGTTGTTGTGGGTAACGCCACTCCAGCTGCACAAGTAGACGGCCAGAATCCAACCAGTCA
>Frequency_1_QualityScore_FFHHHHHJJJJIJJJJHIJJJJJFHIHHIJJJJJGIIJJIJJGIIJJJJJJJJJJJHHGHFGFFFFFFDADDDDDCDDDDDDDDDBDBDDCCDD_Mismatch_0_Sense_+_Library_PoolT
TGCCAAAGAAAAAATGTGTCTGGTTTGTTCCAGGTGGGGAAGTTTCAATTCCACTACATGATCAAACAACAACTGTTTAGAAACAAAAATGTTT
>Frequency_1_QualityScore_FFHHHHHJJJJJJJJJGIHHJJJHIJIHJIJJJJHIJJJHIICHIIJHJIJJIHHHHEFFFFFFFEEEDBDDDDDCDDDDDDDDDDDDDDD@DD_Mismatch_0_Sense_+_Library_PoolC
TGCCAAAGAAAAAATGTGTCTGGTTTGTTCCAGGTGGGGAAGTTTCAATTCCACTACATGATCAAACAACAACTGTTTAGAAACAAAAATGTTT
>Frequency_1_QualityScore_FFHHHHHJJJJJJJJJJJJJJJJHIGHJJJJJJJIJJJJJJIIGHGHFFFDFFEEEEABBBBDDDDDDDDDDDBD_Mismatch_0_Sense_+_Library_PoolT
GTGGAACTCTGAGCGATACGCCGAGTCGCTCATGTCTTCCACGATATCTTGAACAAGAGGGCAGAGCTTAAGCGA
>Frequency_1_QualityScore_FFFFHHHJJGGIIIEGIGJGIGII<G1@GIIGHGGGGIIBEHGHABEEDCDACDDDDDBDBB@CCB?_Mismatch_0_Sense_+_Library_PoolT
TTGAACAAGAGGGCAGAGCTTAAGCGAGGGGAGAAATGAAAAAAAGTTGAGAGAAGGGGAAATGGGG
>Frequency_1_QualityScore_FFHHHHGIJJJJIJIIJIJJJJJIGGEGIIJJJIIJJJJIIJIIIIJJIHH?CE@CCDDCCDEDDDCDDDBDDDEDCCACDDC?B?BBBDDDD<_Mismatch_1_Sense_+_Library_PoolT
GCTTCAACAAGAACAGCAAGAAGATCGTGGAACTCTGAGCGATACGCCGAGTCGCTCATGTCTTCCACGATATCTTGAACAAGAGGGCAGAGCT
>Frequency_1_QualityScore_FFHHHGHJJJJJJIJIJJIJJJJJJIJJJJJJJJJIIJJJJHIIGJIJJIJJJJJJJIIJJJJJJDEGDDDBBCDDDDD@CDDDDCDCCCBDCD_Mismatch_0_Sense_+_Library_PoolT
CCTTCCCCTTCTCTTTCTCTTGGCAATTTGTCATTCCACCGTTTGCTTGATCTTTCCGATTATGGGGCGGTGCCCAGAGTGACTTCAACAAGAA
>Frequency_1_QualityScore_?D<DC4AEGB?@F?C@H??9C???D:?B1?BBD1?B<@DDFCBC=5C;;4?5???;.6@>66AACCA;?_Mismatch_0_Sense_+_Library_PoolT
AGTCATGGACTGCTTTAAGGATCAGTGGTGACGAAGGCACTGATCGCCAACAGAGGTTGCTGATATCGT
>Frequency_1_QualityScore_DDHF=DFFGGIIGEIEDEDF@EGEFDHEFAGABFBGGGIIIIIIGEFHGCHGI@HHCEHHEDEE@CCBCACCCCCCE@CACBCCCCCBB<ACCC_Mismatch_1_Sense_+_Library_PoolT
GCAGAGGTTGCTGATATCGTGATATGAGAGAGTGAGGGAAAAAGAAAAGAAAGAAAAGAAAAGAGAGACTGACATTTTGTTGCCAAAAACATTA
>Frequency_1_QualityScore_FFHHHHHJJJJIHGHJJIJJJJGHIJJGIHHIIIIIHIJEFFBCEEEDD@DCDDDDDDDDDDD9@B;BBCCDEDDDDCDDDDDDDDEEDD>@C?_Mismatch_0_Sense_+_Library_PoolT
ACAAGAGGGCAGAGCTTAAGCGAGGGGAGAAATGAAAAAAAGTTGAGAGAAGGGGAAATGGGGTCGTGTAGATCCATAGCTGTGAATTTGAGGG
>Frequency_1_QualityScore_FFHHHHHJJJJIJGHHJJJJJJJJJJIIIJJIJJJJJJJJJJHDFHFFFFDCCDDDDDDDDDBBDDDBBBBDDDDDDDDDDDAACCDDC@CDDD_Mismatch_0_Sense_+_Library_PoolT
GCGATACGCCGAGTCGCTCATGTCTTCCACGATATCTTGAACAAGAGGGCAGAGCTTAAGCGAGGGGAGAAATGAAAAAAAGTTGAGAGAAGGG
>Frequency_1_QualityScore_FFHHHFFIHIHJIJJJJJJIJJJJHIGIIJJJIJIIJJJJJJJJJIJJIIJJJJJJJJJHHHHHHHFFDAD?ABCDBDDDDDBBDDDDCACDDD_Mismatch_0_Sense_+_Library_PoolT
TGGGGTCGTGTAGATCCATAGCTGTGAATTTGAGGGCAACCACTGATCACATGTTCATTCCATGACGGTTGTTGTGGGTAACGCCACTCCAGCT
>Frequency_1_QualityScore_FFHHHHHJJJJJJJJJIJJJJJJJJJJIJJJJJJJJJJJIIGHJJJJJIIIJJJHHHHHGHFFFFFFEDDDDDDEEDBDDEDDEDCCDC_Mismatch_0_Sense_+_Library_PoolT
CAACTGTTTAGAAACAAAAATGTTTGCAAAGTCGGACCGAGTTACTTGATAATAAAATTATCTTTGACGTTATTTTGAGTTCATGATAA
>Frequency_1_QualityScore_EE?HD?DGFIFIHD@GHGI>GCGIG:??FGGGI>HCDCGIG;;CC:??8?B@C:@>65;;5=@=@B?AC@44:>@5@95<BBB>BCC:C_Mismatch_0_Sense_+_Library_PoolT
TCGTGGAACTCTGAGCGATACGCCGAGTCGCTCATGTCTTCCACGATATCTTGAACAAGAGGGCAGAGCTTAAGCGAGGGGAGAAATGA
>Frequency_1_QualityScore_FDHHDFHIJJJIJIIJJJJJJJJJJJJJJHIJGHIJJJIJJJJJHHGHHHHEEEE@BBCCEEE_Mismatch_1_Sense_+_Library_PoolT
GTGGTGACGAAGGCACTGATCGCCAACAGAGGTTGCTGATATCGTGATATGAGAGAGTGAGAG
>Frequency_1_QualityScore_FFGHHHHJJJHIJFHIJIFIJIJJJJJJJJJJJJJJJJEIJGIIIJJIJJJJJGEAHFHHFFFFBC;@CCBDBDDCDDDDDDDDD_Mismatch_0_Sense_+_Library_PoolT
TAAGGATCAGTGGTGACGAAGGCACTGATCGCCAACAGAGGTTGCTGATATCGTGATATGAGAGAGTGAGGGAAAAAGAAAAGAA
>Frequency_1_QualityScore_FFHHHHHIJJJGJJJJJGIHIEIIDHFHGHDGHHIJIJJJJJJJJIJIJJJIJJIJIIHHHHFFFFEDEDCDDDDEDDDDDDDDDDDDBCCDDD_Mismatch_1_Sense_+_Library_PoolT
AGAGGTTGCTGATATCGTGATATGAGAGAGTGAGGGAAAAAGAAAAGAAAGAAAAGAAAAGAGAGACTGACATTTTTTTGCCAAAAACATTACC
>Frequency_1_QualityScore_FFHHHHHJIIHIIJJJJJJJJJJIDHHGGHJIJIJJJIJJJJJHIIJJJJJJJJJHHHFFFFEEEEEEDDDDEEEEEEEEFEDCDDDBDDDDDD_Mismatch_0_Sense_+_Library_PoolT
AAGTTGAGAGAAGGGGAAATGGGGTCGTGTAGATCCATAGCTGTGAATTTGAGGGCAACCACTGATCACATGTTCATTCCATGACGGTTGTTGT
>Frequency_1_QualityScore_FFHHGFHIJJJJHHI?FHHJIIJJIJJJJGIIJIJIJIIJHIIFHIJJJEHGGGHHHDFFFFDFCEDC;;@CBDBC_Mismatch_1_Sense_+_Library_PoolT
TTTAAGGATCAGTGGTGACGAAGGCACTGATCGCCAACAGAGGTTGCTGATATCGTGATATGAGAGAGTGAGGGAT
>Frequency_1_QualityScore_>B1:<AC?3+A)3<?81?C49910:0*09?*90??D4?B(BCA;A..(5A=@CCDA>?>.;7?;7?_Mismatch_1_Sense_+_Library_PoolT
GGGAAATGGGGCCGTGTAGATCCATAGCTGTGAATTTGAGGGCAACCACTGATCACATGTTCATTC
>Frequency_1_QualityScore_DDHA<A?+:E@@4CECGHIHB@FGHECHHEHGGGHBAHGG;=;.=EGIFBCA=??B@3;;@C;@;@@75-;>@A_Mismatch_1_Sense_+_Library_PoolT
TTTAAGGATCAGTGGTGACGAAGGCACTGATCGCCAACAGAGGTTGCTGATATCGTGATATGAGAGAGTGAGGA
>Frequency_1_QualityScore_FFHHHHHJJJJJJJJJJJIHIIJJJGIJJJJJJJJHIJJIIJIIJEGIJJJJJJIJHGHGHHFFFDDDDBCDB>ADDDDDDDFDDDDCDDDDCD_Mismatch_1_Sense_+_Library_PoolT
TCGGCCAGACTCCAACCAGTCATGGACTGCTTTAAGGATCAGTGGTGACGAAGGCACTGATCGCCAACAGAGGTTGCTGATATCGTGATATGAG
>Frequency_1_QualityScore_FFHHHHHJJJHIJJJJIJHIJJJJJJJJJJJJJJJJJJJJIJJJJGHIJJJHIJJJJJJIIGHHHHFCDCEFF_Mismatch_0_Sense_+_Library_PoolT
TTGTTCCAGGTGGGGAAGTTTCAATTCCACTACATGATCAAACAACAACTGTTTAGAAACAAAAATGTTTGCA
>Frequency_1_QualityScore_FFHHHHHIJJJJJJJJJJJJJJGIGHIJJIIJJJJHJIIJJGHCGIHIFHHIHHBDHHHHFFFFEDDD?ACDDCDDDDDDDDDDDDCCB?CCA_Mismatch_0_Sense_+_Library_PoolT
GTGACGAAGGCACTGATCGCCAACAGAGGTTGCTGATATCGTGATATGAGAGAGTGAGGGAAAAAGAAAAGAAAGAAAAGAAAAGAGAGACTG
>Frequency_1_QualityScore_B?D+<DB?@E<@<BE9A;CEBCC4??)?;BD1)(0\8(5=7@DEIIID=CAA)).7;6(6;@6;>>>>A=AA3(((::?<5>??_Mismatch_1_Sense_+_Library_PoolT
GGGTAACGCCACTCCAGCTGCACAAGGAGACGGCCAGACTCCAACCAGTCATGGACTGCTTTAAGGATCAGTGGTGACGAAGGC
>Frequency_1_QualityScore_FFHHHHHJJJJJJJJJJJJJJEHIEGHIIGIJIIIJJJIJJJJJJJJIIIJJDGHIHHHHHHFFCECCFCCEEDDDDCDDDDDD_Mismatch_1_Sense_+_Library_PoolT
ATGGACTGCTTTAAGGATCAGTGGTGACGAAGGCACTGATCGCCAACAGAGGTTGCTGATATCGTGATATGAGAGAGTTAGGGA
>Frequency_1_QualityScore_FFFGHFAEHGIIGBFHCGI<GIID<FGDBDG@<FHD?FGEI@FEGE.=FHIGIJIIIJJJCHG=7AEH>AEFBDF;BC@;ADEE;@;;;5;>;C_Mismatch_0_Sense_+_Library_PoolT
GGACCGAGTTACTTGATAATAAAATTATCTTTGACGTTATTTTGAGTTCATGATAATAATATGTTTATCTTAAAGTTATCTTAGTTCTGTTTCT
>Frequency_1_QualityScore_DFHHHGGEB>@FDEGCHEAFFEHGIIIGGEHIIIEHGHDFDGGCFGB=FCHEEGGHCEHE?>EFF@_Mismatch_1_Sense_+_Library_PoolT
TGCTTTAAGGATCAGTGGTGACGAATGCACTGATCGCCAACAGAGGTTGCTGATATCGTGATATGA
>Frequency_1_QualityScore_4B<DA;C+2:C>;DF:CFEIECA?E?EECDDEI9BDAADDDD(9BBCDDC;@A55A=A?@?.6;@AA>A_Mismatch_1_Sense_+_Library_PoolT
CAACCAGACATGGACTGCTTTAAGGATCAGTGGTGACGAAGGCACTGATCGCCAACAGAGGTTGCTGAT
>Frequency_1_QualityScore_FFHHHHHJJJJJJJJJJJJJJJJJJJJJJJJJJJJJJJJJJJJHJJJJIJGHHHIJHHFFDDDDDDDDDDCEDDEDDDEDDEDDEDDDD_Mismatch_0_Sense_+_Library_PoolT
TTCCACTACATGATCAAACAACAACTGTTTAGAAACAAAAATGTTTGCAAAGTCGGACCGAGTTACTTGATAATAAAATTATCTTTGAC
>Frequency_1_QualityScore_FFHHH?FGIIHIFIEGHHCBBGHIGHIJJJIIJIJHIJIIJJJJJIGIGIIIJJJIJHGHGHHFFFFFEACCEDDDDDDCDDDDDCDDEEFECC_Mismatch_0_Sense_+_Library_PoolT
TATCGTGATATGAGAGAGTGAGGGAAAAAGAAAAGAAAGAAAAGAAAAGAGAGACTGACATTTTGTTGCCAAAAACATTACCTGGTAATATGCC
>Frequency_1_QualityScore_FFHHHHHIJJJJJHIJEGIIJJJJJJJJJJJJJJJJJJJJIJJIFHHIIIIJJJJIEHEFHFFFFFFDDA@CDDD_Mismatch_1_Sense_+_Library_PoolT
CTTTAAGGATCAGTGGTGACGAAGGCACTGATCGCCAACAGAGGTTGCTGATATCGTGATATGAGAGAGTGAGGA
>Frequency_1_QualityScore_FFHHHHHJJJJJJJJJJJJJJIJJJJIJJIJJHIJJJIJJIIIIJJJJIIJHHHHHFFFFFFFEDEDEEDEDDEDDDDDDDD_Mismatch_0_Sense_+_Library_PoolT
GATCAAACAACAACTGTTTAGAAACAAAAATGTTTGCAAAGTCGGACCGAGTTACTTGATAATAAAATTATCTTTGACGTTA
>Frequency_1_QualityScore_FFHFHHHJJJJHIIIJJJJJGJJJIGIIJIIJIJJJJJJJIHIJJJJJJIIGHIJHHH_Mismatch_0_Sense_+_Library_PoolT
AAGTCGGACCGAGTTACTTGATAATAAAATTATCTTTGACGTTATTTTGAGTTCATGA
>Frequency_1_QualityScore_FFHGHHHIJGIIJJJJJIJJIIGGGIJJJEGGGHJIJJJGHHHGIJGIEHGHFGHHGFFFFFFEEECC_Mismatch_0_Sense_+_Library_PoolT
CAACTGTTTAGAAACAAAAATGTTTGCAAAGTCGGACCGAGTTACTTGATAATAAAATTATCTTTGAC
>Frequency_1_QualityScore_FFHHHHGJJJJJJJJIJJJIJJIJJJIJJJJJIJJJJJIJJJIJJJJIIIIIHJJJJHHFDDDEDDDDCCDDDEDDDEDDEDDEDDDDDD_Mismatch_1_Sense_+_Library_PoolT
TCCACTACATGATCAAACAACAACTGTTTAGAAACAAAAATGTTTGCAAAGTCGGACCGAGTTACTTGATAATAAAATTATCTTTGACGA
>Frequency_1_QualityScore_FFHHHHHJJJJJIJJJJJIJJJIJJJJJJGIIJJJJJJJJJIJJJJIJFGJGIIJJFD@DDDACBBD>C@CCDDCCDDDDDCCDDDDDDDCDCD_Mismatch_0_Sense_+_Library_PoolT
CTTTCTCTTGGCAATTTGTCATTCCACCGTTTGCTTGATCTTTCCGATTATGGGGCGGTGCCCAGAGTGACTTCAACAAGAACAGCAAGAAGAT
>Frequency_1_QualityScore_FFHHHHHJJJJJJJJJJJJJJJIJJJJJJJJJJJJJJJIIJJJJJGIJJIJIJJIIIJJJHHFDCDEEDCDDDEDDEDDDEDDEDDEDDDDDDD_Mismatch_1_Sense_+_Library_PoolT
AATTCCACTACATGATCAAACAACAACTGTTTAGAAACAAAAATGTTTGCAAAGTCGGACCGAGTTACTTGATAATAAAATTATCTTTGACGTA
>Frequency_1_QualityScore_FD>DBA;CBC+@FHCHAGGH<<BF?BGHG>BD;FB@FCHGDCGGG@CF@G@CHHEHHG>@CFBEC_Mismatch_0_Sense_+_Library_PoolT
AGTGGTGACGAAGGCACTGATCGCCAACAGAGGTTGCTGATATCGTGATATGAGAGAGTGAGGGA
>Frequency_1_QualityScore_FFGHHHHJJJJGIIIJJJAHHGJJJJJGIGIGGJIJJDFHHIIFIGHIJJJJJGIIIGHHHHFFFFFDECACDDDDD_Mismatch_0_Sense_+_Library_PoolT
AAGAAAAAATGTGTCTGGTTTGTTCCAGGTGGGGAAGTTTCAATTCCACTACATGATCAAACAACAACTGTTTAGAA
>Frequency_1_QualityScore_?::?<<2ACFEGFI:F:9C++22:*:E?E?*?*?FF>FGFIFIC?_Mismatch_0_Sense_+_Library_PoolT
TTTGTTGCCAAAAACATTACCTGGTAATATGCCAAAGAAAAAATG
>Frequency_1_QualityScore_FDA)?FHGHIIIIIICHIIIIECHGHEEHCEEDCDBBDDCCC>>?=BBACCCC@CCCDC@CCC@::>AC?::>AA?3@BBBBD@BBCCDC@?_Mismatch_0_Sense_+_Library_PoolT
GGGTAACGCCACTCCAGCTGCACAAGTAGACGGCCAGACTCCAACCAGTCATGGACTGCTTTAAGGATCAGTGGTGACGAAGGCACTGATCG
>Frequency_1_QualityScore_DDFAFFAGEGEHIGIGIHH@HIDIJFAHI??6D?DCFHIGIIECGIEDGHHHHCBECDDFEDD>@?<9?CCA>C><?<>:A>@CDCCB?>CC_Mismatch_0_Sense_+_Library_PoolT
ATCACATGTTCATTCCATGACGGTTGTTGTGGGTAACGCCACTCCAGCTGCACAAGTAGACGGCCAGACTCCAACCAGTCATGGACTGCTTT
>Frequency_1_QualityScore_FFHHHHHJJJJJJJJJJJGIIIIJIIGIIIIIIIJJJIGIIIJJJJHJJHIJJJJJGGIJCHIGIHAEFDFFDBDDDDDBDDCDB?BCCCDCDD_Mismatch_0_Sense_+_Library_PoolT
ACGGTCCACCTTCCCCTTCTCTTTCTCTTGGCAATTTGTCATTCCACCGTTTGCTTGATCTTTCCGATTATGGGGCGGTGCCCAGAGTGACTTC
>Frequency_1_QualityScore_FFHHFHFHJJJJJHIJJJJIJJJJIIJJJJJJJJIJJJJJJIGGHIJIHIJI_Mismatch_0_Sense_+_Library_PoolT
ACCGAGTTACTTGATAATAAAATTATCTTTGACGTTATTTTGAGTTCATGAT
>Frequency_1_QualityScore_FFHHHHHJIIIIJEGEHHJIIIIHIJJJJJJJJJIJIJIIGIJJJJIJJJJJJJJJJGJJHHEHHHFFFFDEDEEEDEDDCCBDDBDDCCEEED_Mismatch_1_Sense_+_Library_PoolT
AAAAGAGAGACTGACATTTTGTTGCCAAAAACATTACCTGTTAATATGCCAAAGAAAAAATGTGTCTGGTTTGTTCCAGGTGGGGAAGTTTCAA
>Frequency_1_QualityScore_?DF)AFDAD:EFFFEFFFFADDFGE90?9DFF:?6@=FC>@CFFC6@A7AE>A>BB@;>A>@ABBAABB?B3,:,,5@??BB<@BB<9A:@8<@_Mismatch_1_Sense_+_Library_PoolT
GGGAAACGCCACTCCAGCTGCACAAGTAGACGGCCAGACTCCAACCAGTCATGGACTGCTTTAAGGATCAGTGGTGACGAAGGCACTGATCGCC
>Frequency_1_QualityScore_FFHHHHHJJJJJGHJJJJJJJJJJIJJIJJJJJJJJJJJJDHHIJJJIIJJHJJJJHHHDDFFFFEEEEECEDDDDDDDDEDDDDDDDDDDDDD_Mismatch_0_Sense_+_Library_PoolT
AACATTACCTGGTAATATGCCAAAGAAAAAATGTGTCTGGTTTGTTCCAGGTGGGGAAGTTTCAATTCCACTACATGATCAAACAACAACTGTT
>Frequency_1_QualityScore_FFHHHHHJIJIJEHIJIJJIJIJIIIJJJJJJJIIIIIJIGHHJJFJIIJJGGHGFFFDEEEEEDEEDDDCDDDDCDDDDEDDDDDDDDDDDDD_Mismatch_0_Sense_+_Library_PoolC
AACATTACCTGGTAATATGCCAAAGAAAAAATGTGTCTGGTTTGTTCCAGGTGGGGAAGTTTCAATTCCACTACATGATCAAACAACAACTGTT
>Frequency_1_QualityScore_FFHHHHHIJJJJIJJJJJJJJJJJJJJJJJJJJJJIJJJJJJJJJJHIJJJJIIJHHIJJJHFDD?BDDDDDDDEDDEDDDEDDEDDDDDDDDD_Mismatch_1_Sense_+_Library_PoolT
CAATTCCACTACATGATCAAACAACAACTGTTTAGAAACAAAAATGTTTGCAAAGTCGGACCGAGTTACTTGATAATAAAATTATCTTTGACGA
>Frequency_1_QualityScore_FFHHHHHJJJJJJJJJJJJJJJJJJJJJJJJGIJJJIJJJIJJJIJJJGIHHHHHHFFFFFFDEEEEEECCDFDDDDDDDDDDEEDBDCDDEED_Mismatch_0_Sense_+_Library_PoolT
ATCAAACAACAACTGTTTAGAAACAAAAATGTTTGCAAAGTCGGACCGAGTTACTTGATAATAAAATTATCTTTGACGTTATTTTGAGTTCATG
>Frequency_1_QualityScore_BDAFFB<CBD@?BEFFEFF3?FFCB;F<?@G*??@F)8?6@(7BFE<C<44CAFFE;=7@)7=??C:C<5?;_Mismatch_1_Sense_+_Library_PoolT
CAACTGTTTAGAAACAAAAATGTTTGCAAAGTCGGAACGAGTTACTTGATAATAAAATTATCTTTGACGTTA
>Frequency_1_QualityScore_FFHHHHHJJJJJJJJJJJJJJJJJJJJJIJJJJJJIJHIIJJJIIIJCHIJHHHHHHHFFFFFFEEEEEEEDDDD@D_Mismatch_1_Sense_+_Library_PoolT
AAACAACAACTGTTTAGAAACAAAAATGTTTGCAAAGTCGGACCGAGTTACTTGATAATAAAATTATCTTTGACGTA
>Frequency_1_QualityScore_FFGHHHFHIJIJIJJIJJJJFJGHCHIJIJIJJJJJHJIIIJJJIEIGIJJJGIJIEHIJJJJFFHEADBDEEEDDCCDDDDDD@:9<ACCCCC_Mismatch_1_Sense_+_Library_PoolT
TAAAAGAAAGAAAAGAAAAGAGAGACTGACATTTTGTTGCCAAAAACATTACCTGGTAATATGCCAAAGAAAAAATGTGTCTGGTTTGTTCCAG
>Frequency_1_QualityScore_FFDFH>HHIDFGICHGIIIGGHIGGCHIIJIIICGIJII@DEA<EHGADFDCCCACBB>C5@CC;AC<CACCC@:@A:?BDCCC:?ACB?BBBD_Mismatch_1_Sense_+_Library_PoolT
CGGTTGTTGTGGGTAACGCCACTCCAGCTGCACAAGTAGACGGCCATACTCCAACCAGTCATGGACTGCTTTAAGGATCAGTGGTGACGAAGGC
>Frequency_1_QualityScore_FFHHHHHIJJJJJJJJIIGIJIJJJGIJJJJJJHIJJJJJJJJJJIJIHGIGFHHEFF>CEEDDDDBDDACDDDDDCCDDDCDDCCBDDDDBDD_Mismatch_0_Sense_+_Library_PoolT
GCTGTGAATTTGAGGGCAACCACTGATCACATGTTCATTCCATGACGGTTGTTGTGGGTAACGCCACTCCAGCTGCACAAGTAGACGGCCAGAC
>Frequency_1_QualityScore_FFHHHHHJJJJJJJJJIJGIJJJJIGIJJIJJJJJIJJJJJJJJJJJJGGIIJJIJJJHHHHFFDDDDDCCDDDDDDD39ACCCDDDDDDDBDD_Mismatch_0_Sense_+_Library_PoolC
GCTGTGAATTTGAGGGCAACCACTGATCACATGTTCATTCCATGACGGTTGTTGTGGGTAACGCCACTCCAGCTGCACAAGTAGACGGCCAGAC
>Frequency_1_QualityScore_>@B-:?B@99B5C?C@>A>@ACA>@B8>A@>0--:)2/8@@399A5(<>A@AAC::><C::4::+434>2@:39:?CCBBBB9<<8?CC>@<?@_Mismatch_1_Sense_+_Library_PoolT
GGGCAACGCCACTCCAGCTGCACAAGTAGACGGCCAGACTCCAACCAGTCATGGACTGCTTTAAGGATCAGTGGTGACGAAGGCACTGATCGCC
>Frequency_1_QualityScore_FFGHHHHJJJIIGIIJJEHIFHIIGIIGHIJJIJJIJIJIIHHGHHFFDDDAEEEEEECCCCCBCDCDC?CCBB>BDDDDDD@CDBDD@DB?B_Mismatch_0_Sense_+_Library_PoolT
CGCCACTCCAGCTGCACAAGTAGACGGCCAGACTCCAACCAGTCATGGACTGCTTTAAGGATCAGTGGTGACGAAGGCACTGATCGCCAACAG
>Frequency_1_QualityScore_FFHHHHHJJJIIJJJJJGIJJJIGIJIJHIIJJJJJJJJJJJJGIGHIJJJHHHHHFFFFDDDDDDDDDDDDDDDDDBDADBABDDDDDCCEDD_Mismatch_1_Sense_+_Library_PoolT
CACAAGTAGACGGCCAGACTCCAACCAGTCATGGACTTCTTTAAGGATCAGTGGTGACGAAGGCACTGATCGCCAACAGAGGTTGCTGATATCG
>Frequency_1_QualityScore_FFHHHHHJJJJJJIJIJJIJGGIJIIJJJIJGHHHHFFFFDDEEECDCCCDDDDDDDDDDDFECDDCD@?CABDDDDDDDDDDDDBDDDDDDDD_Mismatch_1_Sense_+_Library_PoolT
CGCCACTCCAGCTGCACAAGTAGACGGCCAGACTCCAACCAGTCATGGACTGCTTTAAGTATCAGTGGTGACGAAGGCACTGATCGCCAACAGA
>Frequency_1_QualityScore_FFHHHGFHIJJIIHFIIJIJJJJJHIJJJJJJGIJJGJJIJJJJJJJJJJCEHHIIHHHHFFFDFFEEEEEECCDDDDDDDD?BDDDDDDDDDD_Mismatch_0_Sense_+_Library_PoolT
TCCAGGTGGGGAAGTTTCAATTCCACTACATGATCAAACAACAACTGTTTAGAAACAAAAATGTTTGCAAAGTCGGACCGAGTTACTTGATAAT
>Frequency_4_QualityScore_FFHHHHEIIIJIIIGHIJJJJJJJIJIJJJJJIJJJJJJJJJIIJJJGIHIIJIIIHIJIIGGFGGGFFFEEEDDDDDDDCCACDDDDDCCECD_Mismatch_0_Sense_+_Library_PoolC
TCCAGGTGGGGAAGTTTCAATTCCACTACATGATCAAACAACAACTGTTTAGAAACAAAAATGTTTGCAAAGTCGGACCGAGTTACTTGATAAT
>Frequency_1_QualityScore_DDBHHHHJGJJJJIIIJIIGGJEIIJIIIJJIIGGGIHIFIJII==@FHIJJJJJGGHHA?CDD;@CEE@CCCC_Mismatch_0_Sense_+_Library_PoolT
GGGAAAAAGAAAAGAAAGAAAAGAAAAGAGAGACTGACATTTTGTTGCCAAAAACATTACCTGGTAATATGCCA
>Frequency_1_QualityScore_FFHHHHHJJJJJIJJJJJJIIHHIJJJJJJJHIJJJJJIJJIJJJJJJJJJJJJJJGHHHFFF_Mismatch_1_Sense_+_Library_PoolT
GAAACAAAAATGTTTGCAAAGTCGGACCGAGTTACTTGATAATAAAATTATCTTTGACGTTAC
>Frequency_1_QualityScore_FEHHHHHJJJGIAFHHIJHIJJIJFIJIJIIJIIJJIJJJIJJJJJIHIIJGJGIJJIJHFHHHHFFFFDDEEEDCDDDCDCDDEEDDDD_Mismatch_1_Sense_+_Library_PoolT
GATATGATAGAGTGAGGGAAAAAGAAAAGAAAGAAAAGAAAAGAGAGACTGACATTTTGTTGCCAAAAACATTACCTGGTAATATGCCAA
>Frequency_1_QualityScore_?DD<DDD<?AEAF>F@3AEE@3EEDD:BD3:DDDDADC<@)==AA=AC97=>=A68/,9?@?AA>>;:28<55:>A>>(4<<>AAA_Mismatch_0_Sense_+_Library_PoolT
GTTCATTCCATGACGGTTGTTGTGGGTAACGCCACTCCAGCTGCACAAGTAGACGGCCAGACTCCAACCAGTCATGGACTGCTTTA
>Frequency_1_QualityScore_FDBFFHHEGEDHGIEGIEHF@FFFAFDG;?BFHCEFHGGHIGGHIGDGEAGCHIHGHD_Mismatch_2_Sense_+_Library_PoolT
ACAAAAATGTTTGCAAAGTCGGACCGAGTTACTTGATAATAAAATTATCTTTGACGCA
>Frequency_1_QualityScore_FFHHHFHIJJJJIJJJJJJJJJJIIIJJJJJIJJJJJJJJJJJJIJJJHHHHHFFFFFFDEEEEEDCDDCCDDDDDDDDDDCDDDDDDDDDDDD_Mismatch_1_Sense_+_Library_PoolT
GTGGGTAACGCCACTCCAGCTGCACAAGTAGACGGCCAGACTCCAACCAGTCATGGACTGCTTTAAGGATCAGTGGTGACGAATGCACTGATCG
>Frequency_1_QualityScore_FFHHHHHJJJJJJJJIJJJJIJIIJJJJJJJJIJJJJIIIJJJJJJJIJJJJJJJJJHHHHHFFFFFDEEEEFEEDDDDDDDDDDDDDDDDCDD_Mismatch_1_Sense_+_Library_PoolT
TGAGGGAAAAAGAAAAGAAAGAAAAGAAAAGAGAGACTGACATTTTGTTGCCAAAAACATTACCTGGTAATATGCCAAAGAAAAAATTTGTCTG
>Frequency_1_QualityScore_FFHHHHGIJJJGHGIIIJEHEGCG:CFHIJEHIJJJHIJIJIJJJJJJJJJIJHHHHFFFFFEEEEEDEDDDDDDDD_Mismatch_0_Sense_+_Library_PoolT
TGCTGATATCGTGATATGAGAGAGTGAGGGAAAAAGAAAAGAAAGAAAAGAAAAGAGAGACTGACATTTTGTTGCCA
>Frequency_1_QualityScore_FFDHHHHJJJJJJJIJJJJJJJJJJJJJJJHJJIHIJJJJJJJJJHHFIIIIHIHHHH=BDEFFCEDDD?BDDDDDDDDDDDDDDDDDDDDDDB_Mismatch_0_Sense_+_Library_PoolT
AGTGGTGACGAAGGCACTGATCGCCAACAGAGGTTGCTGATATCGTGATATGAGAGAGTGAGGGAAAAAGAAAAGAAAGAAAAGAAAAGAGAGA
>Frequency_2_QualityScore_EEFGHFHIJJJIIIIJJIIIIJJJJIIJJHIIJGIIJIIIIIIIJEHIIIIJGHGGEE;ACEFDCEDDA=BCDDDDDDDDDDDDDDDDCC?CCD_Mismatch_0_Sense_+_Library_PoolC
AGTGGTGACGAAGGCACTGATCGCCAACAGAGGTTGCTGATATCGTGATATGAGAGAGTGAGGGAAAAAGAAAAGAAAGAAAAGAAAAGAGAGA
>Frequency_1_QualityScore_FFHHHHHJJJJJIJJJIJJJJJJJJJFGIHIJJJJIJJJIIJJJJHIJHFIIIJJJGFBDFCEEEEECCCDDDDEDDEDCDDDDCB<B_Mismatch_1_Sense_+_Library_PoolT
ACTACATGATCAAACAACAACTGTTTAGAAACAAAAATGTTTGCAAAGTCGGACCGAGTTACTTGATAATAAAATTATCTTTGACGTA
>Frequency_1_QualityScore_DDHHHHHJJJJJJJJJIJJJJJJIJJJIGGIJJJJIGIFHIJJJJJJJJJHHHHHHFFFFFFFEEDDDCB_Mismatch_2_Sense_+_Library_PoolT
ATGTTTAGAAACAAAAATGTTTGCAAAGTCGGACCGAGTTACTTGATAATAAAATTATCTTTGACGTTAA
>Frequency_1_QualityScore_FFHCFDFGDEBEFFHFCDDFEE?FBHFGIIEFGIGIIIIEGCAGGGHG=@A@D>EFEEH?C?ABB>3ABD=?ABDD2>?@?5<59@CDCA9>AC_Mismatch_1_Sense_+_Library_PoolT
GGGTCGTGTAGATCCATAGCTGTGAATTTTAGGGCAACCACTGATCACATGTTCATTCCATGACGGTTGTTGTGGGTAACGCCACTCCAGCTGC
>Frequency_1_QualityScore_FFHHHHHJJFHIJJEHFHIIJIIJJJIJJJIJIIIIGHHHHFFFDEEEED>BDBDDDDEEDDDDDDDDDDCDEEEDDDDDDDDDDDDDDDDDDE_Mismatch_0_Sense_+_Library_PoolT
GCTTAAGCGAGGGGAGAAATGAAAAAAAGTTGAGAGAAGGGGAAATGGGGTCGTGTAGATCCATAGCTGTGAATTTGAGGGCAACCACTGATCA
>Frequency_1_QualityScore_FFHDFHHJJJJJJJJIJJJJJIJJJJJJJJJJJJJJIJJJJJJJJJJJJJHHHHHHFFFFFEDCEEEEDDDDDDCBDDDDDDDDDDDDDDDBDD_Mismatch_1_Sense_+_Library_PoolT
GGGTAACGCCACTCCAGCTGCACAAGTAGACGGCCAGACTCAAACCAGTCATGGACTGCTTTAAGGATCAGTGGTGACGAAGGCACTGATCGCC
>Frequency_1_QualityScore_FFHHHHHJJJJJIJJJJIJJJJJJJJJJJIJJJJJJIJGHIIJJJJIJHHGIHHHHHHFFFFFFFDEEEEFEDCDDDDDDCEEDDDDEDEEDDD_Mismatch_0_Sense_+_Library_PoolT
CAAACAACAACTGTTTAGAAACAAAAATGTTTGCAAAGTCGGACCGAGTTACTTGATAATAAAATTATCTTTGACGTTATTTTGAGTTCATGAT
>Frequency_1_QualityScore_FFHHHHHJJJJJJJJJJJJJJJJJJJJIJJJJJJJJHIJJJJJJJJIIIIJJJHHHHHHFFFFFFFEEFEDEEBDDD_Mismatch_1_Sense_+_Library_PoolT
AACAACAACTGTTTAGAAACAAAAATGTTTGCAAAGTCGGACCGAGTTACTTGATAATAAAATTATCTTTGACGTCA
>Frequency_1_QualityScore_FFHHHHHJJJJJJJJJJJJJJJJJJJJIJJJJJJJIGHIJJJJJJJGIIJJJHHHHHHFFFFFFDEDEEEEDDDDDD_Mismatch_1_Sense_+_Library_PoolC
AACAACAACTGTTTAGAAACAAAAATGTTTGCAAAGTCGGACCGAGTTACTTGATAATAAAATTATCTTTGACGTCA
>Frequency_1_QualityScore_BFHGHHGIIHID@DHGGIIII4AGIIIGAE=AHEFFFFFFECCECCC=ACCCCCCCCCBCBBBCCCCBCCCCBBBBCC@BB9@?CBBCBBCCCC_Mismatch_0_Sense_+_Library_PoolT
ATCTTTCCGATTATGGGGCGGTGCCCAGAGTGACTTCAACAAGAACAGCAAGAAGATCGTGGAACTCTGAGCGATACGCCGAGTCGCTCATGTC
>Frequency_1_QualityScore_FFHHHHHJJJJJJIJJJJJJJJJIIJJJJJHIHIJJJJJIJJHIJIIJJJJHHHGHHHFFFFFFFEEDEABDDBDDED<@@DCD_Mismatch_0_Sense_+_Library_PoolT
ACAACTGTTTAGAAACAAAAATGTTTGCAAAGTCGGACCGAGTTACTTGATAATAAAATTATCTTTGACGTTATTTTGAGTTCA
>Frequency_1_QualityScore_FFHHHHHJJJJJJJJJJGIIIJJJHIIFHIIJJJJJJJJJJJJJJJJJJJHHHHF?BFFEEECEEEDCDDDEEDEDDDDDACDDDDD_Mismatch_1_Sense_+_Library_PoolT
GTCATGGACTGCTTTAAGGATCAGTGGTGACGAAGGCACTGATCGCCAACAGAGGTTGCTGATATCGTGATATGAGAGAGTGAGGCA
>Frequency_1_QualityScore_FFHHHHHJGIJIIIIIHGGIHHGGIIHIJGHIJGGGIHIJJJJIJJIJIJHGHHHFFFFEFDDBBDDDDCDCCCDDDDCCCDCDDDDDDD>AC@_Mismatch_1_Sense_+_Library_PoolT
ATCACATGTTCATTCCATGACGGTTGTTGTGGGTAACGCCACTCCAGCTGCACAAGTAGACGGCCATACTCCAACCAGTCATGGACTGCTTTAA
>Frequency_1_QualityScore_2:+)8<1:61@EE@;<CDDD<;?4:::?*9B:DD@0B;CE@@;CAADDCCA7;A;A(=@AAA_Mismatch_1_Sense_+_Library_PoolT
GGGGAACGCCACTCCAGCTGCACAAGTAGACGGCCAGACTCCAACCAGTCATGGACTGCTTT
>Frequency_1_QualityScore_BAHFHHHGHEFFIGGIJIIIJJJJEIIGGIGJJJGIIFICDHGHIJFIJJADGHFHHFHFFBB?ACEEDDDDCDDDDDDCDD_Mismatch_0_Sense_+_Library_PoolT
GGATCAGTGGTGACGAAGGCACTGATCGCCAACAGAGGTTGCTGATATCGTGATATGAGAGAGTGAGGGAAAAAGAAAAGAA
>Frequency_2_QualityScore_FFHHHHHGHIBGHIIIIIIECHIIIIJJJJIIJCIIGI?EGIIIIIGIIIDHEHEEEEEEECC;?CCEDCBADDDCDACCCD_Mismatch_0_Sense_+_Library_PoolC
GGATCAGTGGTGACGAAGGCACTGATCGCCAACAGAGGTTGCTGATATCGTGATATGAGAGAGTGAGGGAAAAAGAAAAGAA
>Frequency_1_QualityScore_D8FHFFHEFIGEGHHDFB;BF?E<CFIIDIICHC8BDA?;CBBC;FC87CHDCDEEC3AHDEDDDAACA=>@?BBBBB@B9:ACCBBBB5??B9_Mismatch_1_Sense_+_Library_PoolT
CACCACTCCAGCTGCACAAGTAGACGGCCAGACTCCAACCAGTCATGGACTGCTTTAAGGATCAGTGGTGACGAAGGCACTGATCGCCAACAGA
>Frequency_1_QualityScore_=ADAFBBGEHGGEG>FCBAFDGEEBGG?@FG)?0?:B>B02?;9@(8BFC7CF;;DHIEHFHEEEECCCC;@C:ACCEECACBC2=959ABBAA_Mismatch_2_Sense_+_Library_PoolT
AACAGAGGTTGCTGATATCGTGATATGAGAGAGTGAGGGAAAAAGGAAAGAAAGAAAAGAAAAGAGAGACTGACATTTTGTTGCGAAAAACATT
>Frequency_1_QualityScore_FFHHHHHJJJJJJJJJJJJIJJIIJJIJIJJJJJJJJJJJJGIHHHHHFFFFFEDEECCEDDDDEDDCBCCDDBDDDDDDDCDDDDDDDDDDDD_Mismatch_1_Sense_+_Library_PoolT
GCCACTCCAGCTGCACAAGTAGACGGCCAGACTCCAACCGGTCATGGACTGCTTTAAGGATCAGTGGTGACGAAGGCACTGATCGCCAACAGAG
>Frequency_1_QualityScore_D+AD;CDDA>B@3CDC3CF>D9<<EEE)?::0?CE8B<5(5A/--..?@7;?2@A;@_Mismatch_2_Sense_+_Library_PoolT
GCCTGCTTTAAGGATCAGTGGTGACGACGGCACTGATCGCCAACAGAGGTTGCTGAT
>Frequency_1_QualityScore_FFHHHHHJJJJJJJJGIIJIJJFHIJJJIDGIJHBDFEEEDDDCDDDDDDDDDDDDDDDDDDDDDDDDDCDDDDDDDDDDDDCDDDDDDDBDDD_Mismatch_0_Sense_+_Library_PoolT
CACCGTTTGCTTGATCTTTCCGATTATGGGGCGGTGCCCAGAGTGACTTCAACAAGAACAGCAAGAAGATCGTGGAACTCTGAGCGATACGCCG
>Frequency_1_QualityScore_;+2ADDBIEE<:AFE?:<EFBEEE8FEEI1DD>DED@DDBBADE@DEDD89=/8BC=@A;@AACDDD;4>>@@=?>22(55,::>AAAA>8>:>_Mismatch_1_Sense_+_Library_PoolT
GAAGATCCATAGCTGTGAATTTGAGGGCAACCACTGATCACATGTTCATTCCATGACGGTTGTTGTGGGTAACGCCACTCCAGCTGCACAAGTA
>Frequency_1_QualityScore_FFHHHHHJJJJIJJJJJIIIJAGIIJJJJJJJIIJJJJJJJIJJIJJIJJJHFFFEDEEEDDDDDDCDDDCDDDDDDDDDDDCDDDDDDDDDCD_Mismatch_0_Sense_+_Library_PoolT
TTCCATGACGGTTGTTGTGGGTAACGCCACTCCAGCTGCACAAGTAGACGGCCAGACTCCAACCAGTCATGGACTGCTTTAAGGATCAGTGGTG
>Frequency_1_QualityScore_FFHHHHHJJJJJJIIJIIJIIJIJJIJJICHJFIEIHHIGHIIJIIJICGHIIJIJFIHEFFFEEDD@B?BDDDDDEDD?BADEFDEDCDBD_Mismatch_0_Sense_+_Library_PoolT
AGACTCCAACCAGTCATGGACTGCTTTAAGGATCAGTGGTGACGAAGGCACTGATCGCCAACAGAGGTTGCTGATATCGTGATATGAGAGAG
>Frequency_1_QualityScore_DDDFFDDFG=BAH8B?B?@GDHI@?DBGCGCHDB?D>CFFGCB5@CFFGE<:;67?=))7_Mismatch_2_Sense_+_Library_PoolT
GCACTGATCGCCAACAGCGGTTGCTGATATCGTGATATGAGAGAGTGAGGGAAAAAGTAA
>Frequency_1_QualityScore_FFHHHHGJJJJJIIJJJJJIJJJJJHHJJJJJJJJJHGIJJJIIGIJJJJJJJJJHHHGGHFFFFFFEEEDDDDDDDDDDDDCDDDDDDDDDCC_Mismatch_1_Sense_+_Library_PoolT
TATGCCAAAGAAAAAATTTGTCTGGTTTGTTCCAGGTGGGGAAGTTTCAATTCCACTACATGATCAAACAACAACTGTTTAGAAACAAAAATGT
>Frequency_1_QualityScore_DFHHHFHGHIGHGHGIIJJJIGIIGIIIJIGHIIIHGJCGHIJJEHHGHH@B?CBDCAA>C?B;>CDDC_Mismatch_1_Sense_+_Library_PoolT
GGATCAGTGGTGACGAAGGCACTGATCGCCAACAGAGGTTGCTGATATCGTGATATGAGAGAGTGAGGA
>Frequency_1_QualityScore_FFHHHHHGFHGIJJIJJJJJFHHIIIJEHGHDH?FHHGI_Mismatch_1_Sense_+_Library_PoolT
AACAGAGGTTGCTGATATCGTGATATGAGAGAGTGAGAG
>Frequency_1_QualityScore_FF0CFFHJBGGIGJJEIJGGIGDGHDHDHGBFGGIIGGHHEIHA>HH@EHD?B?A6;>AAB5?_Mismatch_1_Sense_+_Library_PoolT
GGTGACGAAGGCACTGATCGCCAACAGAGGTTGCTGATATCGTGATATGAGAGAGTGAGGGTA
>Frequency_1_QualityScore_FFHHGHHIJIJGHGIGHIIIIGIIIJJJGGGIIJIJGIGGDGHIIIJIIGFGIIJIEHFEFFCEEECECCCDACCDCCD@CFDDCA\8_Mismatch_1_Sense_+_Library_PoolT
CACTACATGATCAAACAACAACTGTTTAGAAACAAAAATGTTTGCAAAGTCGGACCGAGTTACTTGATAATAAAATTATCTTTGACGA
>Frequency_1_QualityScore_FEHHHFHIJJJJGJIJJJIJJJJIIHJJGHIJJIJJJJJJJJJJJGIHGHEEFFFFEEEDDEDDDDCDDAC?CDDDCBDDDDDDDDDDDDDDDD_Mismatch_1_Sense_+_Library_PoolT
GTGGGTAACGCCACTCCAGCTGCACAAGTAGACGGCCACACTCCAACCAGTCATGGACTGCTTTAAGGATCAGTGGTGACGAAGGCACTGATCG
>Frequency_1_QualityScore_FE4DHFHJEGHBHIIJJJIHCHBDHHGHIJJJJIBDGIJJJJJJIIJIHGBHGJJII<FIIIFEIHF?ACACCCACCCCACDDDCEDCDCCFDD_Mismatch_1_Sense_+_Library_PoolT
GTGTCAATTCCACTACATGATCAAACAACAACTGTTTAGAAACAAAAATGTTTGCAAAGTCGGACCGAGTTACTTGATAATAAAATTATCTTTG
>Frequency_1_QualityScore_FFHGHHHJJIIIIJIJIJEGGIJJIJJJJJJJJJIGIJIJJGHIDGIIJJJIJIJIJGHHHGFFFDDBBCCB;ACDDDCDCDDDDDCDDEDDDC_Mismatch_1_Sense_+_Library_PoolT
TGGCCAGACTCCAACCAGTCATGGACTGCTTTAAGGATCAGTGGTGACGAAGGCACTGATCGCCAACAGAGGTTGCTGATATCGTGATATGAGA
>Frequency_1_QualityScore_FFHCFHHJJJJJJJJJJJIJJJJJJJGIJJJJJJJIJJJJJJJIJJHHHHHFFFFFEDEDEDDDCDDDDDDDDDBDDDDDDBDDDDDDCDDB@D_Mismatch_1_Sense_+_Library_PoolT
GGGTAACGCCACTCCAGCTGCACAAGTAGACGGCCAGACTCCAACCAGTCATGGACTGCTTTAAGGATCAGTCGTGACGAAGGCACTGATCGCC
>Frequency_1_QualityScore_FFHHHHGDG<AEHHEEIIHHIGEHIBFHEHGBGHIEHCBCCHIHHHGGIIECHEFHH>CFFD;795=@_Mismatch_0_Sense_+_Library_PoolT
TGTTTAGAAACAAAAATGTTTGCAAAGTCGGACCGAGTTACTTGATAATAAAATTATCTTTGACGTTA
>Frequency_1_QualityScore_FFHHHHHJJJJJJJJIJJJJJJJJJJJHIJJJJJJJJHJIJJJJJJJJIJJJJJJHHGHHHHFFFEDE_Mismatch_0_Sense_+_Library_PoolC
TGTTTAGAAACAAAAATGTTTGCAAAGTCGGACCGAGTTACTTGATAATAAAATTATCTTTGACGTTA
>Frequency_1_QualityScore_FDHDHHDIIGG@FEIAHHHGEHIIIJJJJIIJJGHJIJIJJICBGIJJGIIIIEHEHHHHHFDCDDB>C>CABBB?CDDDDDDDDD_Mismatch_1_Sense_+_Library_PoolT
ATAAGGATCAGTGGTGACGAAGGCACTGATCGCCAACAGAGGTTGCTGATATCGTGATATGAGAGAGTGAGGGAAAAAGAAAAGAA
>Frequency_1_QualityScore_DBH1ACFEHIBAGG<DD;?EDE;D=FHBGF8B?DGICDBG4=FHIFECGAEC7=C(;77;@>((_Mismatch_1_Sense_+_Library_PoolT
GTGGTGACGAAGGCACTGATCGCCAACAGAGGTTGCTGATATCGTGATATGAGAGAGTGAGGTA
>Frequency_1_QualityScore_FFHHHHBHIJIJJJJJJJIIJJJJIIJIJJJIJJJJJJJJJJJJJJIJJJJJJJJJJIJJFEHHHHFFFDF_Mismatch_1_Sense_+_Library_PoolT
AAAAAGGAAAGAAAGAAAAGAAAAGAGAGACTGACATTTTGTTGCCAAAAACATTACCTGGTAATATGCCA
>Frequency_1_QualityScore_FFGHHHHIIIIGDBH@C@AFE+:E0CDHCHIIIIIBHIHIEGIHHI=?EEHFFBED>CECC;A?CDDCEC::1?(5:>9@9_Mismatch_2_Sense_+_Library_PoolT
GACTGCTTTAAGAATCAGTGGGGACGAAGGCACTGATCGCCAACAGAGGTTGCTGATATCGTGATATGAGAGAGTGAGGGA
>Frequency_1_QualityScore_DDDFFFD>:CFGGG>;FC)?31CBGH08?1BFDHIGIIIGGC;AAGBE6<(6/((,3>>55;@C@C><>(+5@CB@CC:@9<?_Mismatch_1_Sense_+_Library_PoolT
CTTCAACAAGAACAGCAAGAAGATCGTGGAACTCTGAGCGATACGCCGAGTCGATCATGTCTTCCACGATATCTTGAACAAGA
>Frequency_1_QualityScore_FFFHHDHIIIJJJJIIJJIJJJIJJGIJFIHIJGHIJIIIIJJJJGEEHIHHHHEHBB;??>ADABDCD=BDDDDDDDDCDDDDDDCDDD?CDD_Mismatch_1_Sense_+_Library_PoolT
GGTGGTGACGAAGGCACTGATCGCCAACAGAGGTTGCTGATATCGTGATATGAGAGAGTGAGGGAAAAAGAAAAGAAAGAAAAGAAAAGAGAGA
>Frequency_1_QualityScore_FFHHHHHJJJJJIJJJJJJJJJJJJJJIHIJJJJJJJIIIGIJJJJJDHHHHHHFFFFFFFEEEEEEDDFDDDDDDD_Mismatch_2_Sense_+_Library_PoolT
AAACAACAACTGTTTAGAAACAAAAATGTTTGCAAAGTCGGACCGAGTTACTTGATAATAAAATTATCTTTGACGCA
>Frequency_1_QualityScore_DFHHHHHJJJJJJJJJJJJIJJJIJIJJJJIFIJIJJIJJIJHIGIIJIHEHHHHHHFEFFFFFECEECCCDFDDCDBDDD_Mismatch_1_Sense_+_Library_PoolT
ATCAAACAACAACTGTTTAGAAACAAAAATGTTTGCAAAGTCGGACCGAGTTACTTGATAATAAAATTATCTTTGACGCTA
>Frequency_1_QualityScore_DFFHDH<CEGHIGHIJGIEIJJIGIJJJJJJJJIJGIGIHIGIJIJJJIJIJIGIHIHGFHHFFFFECEEEEDDDDEEEEDDC_Mismatch_0_Sense_+_Library_PoolT
AGAGAGTGAGGGAAAAAGAAAAGAAAGAAAAGAAAAGAGAGACTGACATTTTGTTGCCAAAAACATTACCTGGTAATATGCCA
>Frequency_1_QualityScore_FFFHHHHHIJJIJJJJJJJJJJJJJIJHIIFHHIJJJJJJJJIIJJJJJJJIIIH?EHHFFFEDEEDDDACCBDDDDDDDDDDDDCDDCDDDDD_Mismatch_1_Sense_+_Library_PoolT
GGTGACGAAGGCACTGATCGCCAACAGAGGTTGCTGATATCGTTATATGAGAGAGTGAGGGAAAAAGAAAAGAAAGAAAAGAAAAGAGAGACTG
>Frequency_1_QualityScore_FFHGGDHJGJFIJJGIHEAHHHHIIJJJJFIJJIIJJJIJJJJEHEHHFFFCECCCEDDDDCD@DDDDECCDDDBDDCDDBDBB?BCDDC>CDD_Mismatch_1_Sense_+_Library_PoolT
TCAAGAACAGCAAGAAGATCGTGGAACTCTGAGCGATACGCCGAGTCGCTCATGTCTTCCACGATATCTTGAACAAGAGGGCAGAGCTTAAGCG
>Frequency_1_QualityScore_DDA<DBBFB??CG<FFFEFHICGEFFICEG=AGFI<<?DF>B<FDD??BF@BB@>;8)=ACEEFCEEBDBB;@>A>>>A?;>?@B8\<:>@>>A_Mismatch_1_Sense_+_Library_PoolT
TAAAGAGAGACTGACATTTTGTTGCCAAAAACATTACCTGGTAATATGCCAAAGAAAAAATGTGTCTGGTTTGTTCCAGGTGGGGAAGTTTCAA
>Frequency_1_QualityScore_DFG<@DHHIIGIIIIIGGIIEFG>FF9?BFGIHGIGHCHHEEFHFB;?@E>AACDCABCCCDDCDDACCBC@@?:?@:@<-<BAAACDD@C??<_Mismatch_1_Sense_+_Library_PoolT
GGGTAACGCCACTTCAGCTGCACAAGTAGACGGCCAGACTCCAACCAGTCATGGACTGCTTTAAGGATCAGTGGTGACGAAGGCACTGATCGCC
>Frequency_1_QualityScore_DEHHDBDABAEACD;FFD@CF9@F??EBF@FFG@FG@D<;0?GGGIBHGI(;;=>;=@CFFFDC66>CC@>ACC@CCBBBC@_Mismatch_1_Sense_+_Library_PoolT
ATCAAACAACAACTGTTTAGAAACAAAAATGTTTGCAAAGTCGGACCGAGTTACTTGATAATAAAATTATCTTTGACGTTAC
>Frequency_1_QualityScore_3BFDBAFB<4A<EA?;3<F+A+++1@FC9CGEFII9B99??<4)9.8;8)=)=C)(-4=9B?@(6>3;@5;3;B@>A:>@>A>>@AB38@?8<@_Mismatch_1_Sense_+_Library_PoolT
CAAAAACATTACCTGGTAATATGCCAAAGAAAAAATGTGTCTGGTTTGTTCCAGGAGGGGAAGTTTCAATTCCACTACATGATCAAACAACAAC
>Frequency_1_QualityScore_FEHFHHHEDGFGIJIIJIIIBGI?:?FGFHGIIGEGGFFGCFGFHGHH.=FGGIB_Mismatch_0_Sense_+_Library_PoolT
AAGGCACTGATCGCCAACAGAGGTTGCTGATATCGTGATATGAGAGAGTGAGGGA
>Frequency_1_QualityScore_FFHHHHHJJIJ?FHHGJIGGDIIJJJHGHGIJIJIIJIJHIJIIIGGIIJHAHEEFFFFF@C=?;@CCD@BBDCDDDDDDDDD_Mismatch_1_Sense_+_Library_PoolT
GGGATCAGTGGTGACGAAGGCACTGATCGCCAACAGAGGTTGCTGATATCGTGATATGAGAGAGTGAGGGAAAAAGAAAAGAA
>Frequency_1_QualityScore_FFHHHHHJJJJJJJJJJJJJJJJIJJJJJJJJJHIIJIJJIHIHIIJJJJEHHHHHHHFFFFFFEFEEEEDBDDDDEED?BCDDEEDDDEDDED_Mismatch_0_Sense_+_Library_PoolT
AACAACTGTTTAGAAACAAAAATGTTTGCAAAGTCGGACCGAGTTACTTGATAATAAAATTATCTTTGACGTTATTTTGAGTTCATGATAATAA
>Frequency_1_QualityScore_FFHHHDHGIIGI<GGGGGIJJIBEEFE>FIII@?CDEIEGIJJ;5@FHGCAGCEGEEFDCEEDBCDF@CC?=?CDCDDCB@:@ACACDDEDDED_Mismatch_0_Sense_+_Library_PoolC
AACAACTGTTTAGAAACAAAAATGTTTGCAAAGTCGGACCGAGTTACTTGATAATAAAATTATCTTTGACGTTATTTTGAGTTCATGATAATAA
>Frequency_1_QualityScore_FFHHHHHJG=GHJJJIJGGIHIJIJJEHGJJJDGHIJIIIIGHHH=FHHEHH_Mismatch_0_Sense_+_Library_PoolT
GCACTGATCGCCAACAGAGGTTGCTGATATCGTGATATGAGAGAGTGAGGGA
>Frequency_1_QualityScore_FFHHHHGJJJJJJJJJIIJJJJJJJIIIJJJJJGIFGIIJJJJJJJJJJJJJJJJJHHHHHHFDFEDEECCDDDDDEEDDDEDDEDEEEECDED_Mismatch_0_Sense_+_Library_PoolT
TTTAGAAACAAAAATGTTTGCAAAGTCGGACCGAGTTACTTGATAATAAAATTATCTTTGACGTTATTTTGAGTTCATGATAATAATATGTTTA
>Frequency_1_QualityScore_FFHHHHGIJJIJJJJJIJJIJHJIJJJIIGGIJJJIJGGIJGJJGGHHGHGIIHHHBEFFFEEE??BDD?BDDDBDDDDDDDDCDDDCB?CDDD_Mismatch_0_Sense_+_Library_PoolT
AGACGGCCAGACTCCAACCAGTCATGGACTGCTTTAAGGATCAGTGGTGACGAAGGCACTGATCGCCAACAGAGGTTGCTGATATCGTGATATG
>Frequency_1_QualityScore_FFHHHHGIIIGIJIJJJJICHHIIJJJJIJIJIJJJJJJIIJJJJJJBGGIHJIJJJJHIHHFCDD@EEDFDDEDDDDDDDDDDCDDEDDCB?B_Mismatch_0_Sense_+_Library_PoolT
TGCCAAAAACATTACCTGGTAATATGCCAAAGAAAAAATGTGTCTGGTTTGTTCCAGGTGGGGAAGTTTCAATTCCACTACATGATCAAACAAC
>Frequency_1_QualityScore_FFHHHHHIGIGGHJJJJIJGHGGIJJIIJGIJIGIJJJIJEGIJIGIEGHDHIIJIJJECHHFBFD@CECCCDEDDED>?CDDDDDDEDCDBDD_Mismatch_0_Sense_+_Library_PoolC
TGCCAAAAACATTACCTGGTAATATGCCAAAGAAAAAATGTGTCTGGTTTGTTCCAGGTGGGGAAGTTTCAATTCCACTACATGATCAAACAAC
>Frequency_1_QualityScore_FDHGHCFHJGIJGJJJJJJJJJIGIJJJJJJIJIJJJJJJJJJJJJJHHHHFFFFFFEEDEEEDDDCCCCCDDCCDABDDDBBDDDDDDDDDDD_Mismatch_1_Sense_+_Library_PoolT
GTGGGTAACGCCACTTCAGCTGCACAAGTAGACGGCCAGACTCCAACCAGTCATGGACTGCTTTAAGGATCAGTGGTGACGAAGGCACTGATCG
>Frequency_1_QualityScore_FFHHHHHJJJIIIJJJJJJJJJJJIJJIJJFHHJJJJHIJJJJIHHFFHIIIIJHH?BEFDDFDDEDCEDDDEDDEDDEDDCDDBDB_Mismatch_1_Sense_+_Library_PoolT
TACATGATCAAACAACAACTGTTTAGAAACAAAAATGTTTGCAAAGTCGGACCGAGTTACTTGATAATAAAATTATCTTTGACGTCA
>Frequency_1_QualityScore_DDD+@:@@@E@D3?C???BDDBD@DD;BCDD)@@;;=;@AA?AAA7@?@;3?;@5=(55;>?\_Mismatch_1_Sense_+_Library_PoolT
TGGGGACGAAGGCACTGATCGCCAACAGAGGTTGCTGATATCGTGATATGAGAGAGTGAGGGA
>Frequency_1_QualityScore_FFHHHHHIIHIIIJJJIJJJJJJFHIJJJJJJJJJJJJJJJJIJEIJJJJJJJJJJJJJJJJHGHHFFFDDDDDDDDBDDDDDDDDDDDDDDDD_Mismatch_1_Sense_+_Library_PoolT
GTGGTCGTGTAGATCCATAGCTGTGAATTTGAGGGCAACCACTGATCACATGTTCATTCCATGACGGTTGTTGTGGGTAACGCCACTCCAGCTG
>Frequency_1_QualityScore_FFHHHHHJJJJJJJJIJJJJJJJJJJJJIJJJJJJIJHHIJJJJJJJHIJJHHGGFHGFFFFFFEEEECCEDDDDB_Mismatch_1_Sense_+_Library_PoolT
AAACAACAACTGTTTAGAAACAAAAATGTTTGCAAAGTCGGACCGAGTTACTTGATAATAAAATTATCTTTGACGA
>Frequency_1_QualityScore_B12<+2+<EBBEC>@F?D?+:1**:1?DAD*?*00:?38?_Mismatch_0_Sense_+_Library_PoolT
GGCCAGACTCCAACCAGTCATGGACTGCTTTAAGGATCAG
>Frequency_1_QualityScore_FFHHHHHJJIJJJJJJJIJJIJIJJFIIIJJJIJJJJJJJIJJJJGIHHHHHHEFFFFFDEDDCEDCDDCCCDCBCDD?BBDDBDDDDDDDDDD_Mismatch_1_Sense_+_Library_PoolT
TGTAACGCCACTCCAGCTGCACAAGTAGACGGCCAGACTCCAACCAGTCATGGACTGCTTTAAGGATCAGTGGTGACGAAGGCACTGATCGCCA
>Frequency_1_QualityScore_FFHHHHHIJJJJIJIIGJJHHIIJJJJJJJJJJJJJGIJIIGGIGIJHGJJJJIJJIHHHHHFEEFBEC@??>CCDDDB_Mismatch_1_Sense_+_Library_PoolT
CTGCTTTAAGGATCAGTGGTGACGAAGGCACTGATCGCCAACAGAGGTTGCTGATATCGTGATATGAGAGAGTGAGCGA
>Frequency_1_QualityScore_FDHHHHFIIEHIJIJIDHHCHDIIHEHGDHJIIIIJ;FGHIIGIJJJGIEHEEEHFEDDDDEEBCB_Mismatch_2_Sense_+_Library_PoolT
GTTTAGAAACAAAAATGTTTGCAAAGTCGGACCGAGTTACTTGATAATAAAATTATCTTTGACGCA
>Frequency_1_QualityScore_@DF<DFFI)?@6@;CBCCFF)8@CEECCE@AAEE?A;@BB?@?CBBBB@BBDB@ABDEDEEDAD@B>AB8@9?B9B@??BB5>A:?<@5>B?@A_Mismatch_1_Sense_+_Library_PoolT
AAATGGGGGCGTGTAGATCCATAGCTGTGAATTTGAGGGCAACCACTGATCACATGTTCATTCCATGACGGTTGTTGTGGGTAACGCCACTCCA
>Frequency_1_QualityScore_FDHFHHFIBDAFHGI3CGGGIHHIGGHGGHHHIIIIIIIIBAEGGEGGI<=FDGEE@FGIIHIFHGHCDBBD?@D(;>A3@ACCDCCD>CCCC:_Mismatch_1_Sense_+_Library_PoolT
ACATTTTGTTGCCAAAAACATTACCTGGTAATATGCCAAAGAAAAAATGTGTCTGGTTTGTTCCAGGTGGGGAAGGTTCAATTCCACTACATGA
>Frequency_1_QualityScore_D?FD?;:C9BBFFBFEECFIE>CFFEG@G>DGEIFGAF<<BFGF9B1AFE;C@FDF@;(;8(5?BBCCBA@?@@>>AB@ABBB9>5@_Mismatch_0_Sense_+_Library_PoolT
CCAGACTCCAACCAGTCATGGACTGCTTTAAGGATCAGTGGTGACGAAGGCACTGATCGCCAACAGAGGTTGCTGATATCGTGATAT
>Frequency_1_QualityScore_FFGHHHGJJIJJJIIJIJJJJJJIIIJIIJJJJIJGGCHCHGIJJJJGIJJJJJIJJHHHHHFFFFFACEDEFEDDC_Mismatch_0_Sense_+_Library_PoolT
TGAGGGAAAAAGAAAAGAAAGAAAAGAAAAGAGAGACTGACATTTTGTTGCCAAAAACATTACCTGGTAATATGCCA
>Frequency_1_QualityScore_FFHHHHGJJIJJJJJJJJJJIJIIIIJJJJJJJJJJJJJJJJJJJJJIJJJJJJJJGHIJJJHHHHHHFDFFDEDDDDEEDDDDACDDDDDDED_Mismatch_0_Sense_+_Library_PoolT
GAAAAGAAAGAAAAGAAAAGAGAGACTGACATTTTGTTGCCAAAAACATTACCTGGTAATATGCCAAAGAAAAAATGTGTCTGGTTTGTTCCAG
>Frequency_2_QualityScore_FFHHHHHJJIIJJJHIIIJIIIEHFIIJIJJJJJJJIIIJJJJJIIJJJJJJJIIIFHIHHHGGGFEGEEEEEEDCDDDEDDDD?BCDDDDDED_Mismatch_0_Sense_+_Library_PoolC
GAAAAGAAAGAAAAGAAAAGAGAGACTGACATTTTGTTGCCAAAAACATTACCTGGTAATATGCCAAAGAAAAAATGTGTCTGGTTTGTTCCAG
>Frequency_1_QualityScore_FFHHHHHJJJJIJJJJIJJJJJJJJJJJJJJIJJJJJJIJJJJJJJJJJJJJJJGIJJHHHCHEDEFFDCDBDDDDCDDDDDDDDDDDDCCDCB_Mismatch_1_Sense_+_Library_PoolT
TCTCCAGCTGCACAAGTAGACGGCCAGACTCCAACCAGTCATGGACTGCTTTAAGGATCAGTGGTGACGAAGGCACTGATCGCCAACAGAGGTT
>Frequency_1_QualityScore_DFHHGHHHIGHEHCHHHFHIJJJIIHIJJJJJIJJJJJJJJJJJJJGJIJJJJJJJJJJJIHHHHHFFFFDDEEEEDDDDCCDEEFEDDDD_Mismatch_1_Sense_+_Library_PoolT
TGATATGAGAGAGTGAGTGAAAAAGAAAAGAAAGAAAAGAAAAGAGAGACTGACATTTTGTTGCCAAAAACATTACCTGGTAATATGCCAA
>Frequency_1_QualityScore_FFHHHHHJIJJJJIJJJJIJGIGHHIJIJJJJJJGIIJJJIJJJJJJJJJJJJICHGIGJJJJJGIHGHHFFDEEBCCCDDDCDDDDDDDEDDA_Mismatch_1_Sense_+_Library_PoolT
AAATAAAGAAAAGAAAAGAGAGACTGACATTTTGTTGCCAAAAACATTACCTGGTAATATGCCAAAGAAAAAATGTGTCTGGTTTGTTCCAGGT
>Frequency_1_QualityScore_FFHHHHHHJJJJJJHIJHIJJJIJJJJIJJJJJJJJJJJJJJJJJHIJHHHHHFFFFFEEEEEEEDDDB?>CDDDDD_Mismatch_1_Sense_+_Library_PoolT
GCTTTAAGGATCAGTGGTGACGAAGGCACTGATCGCCAACAGAGGTTGCTGATATCGTGATATGAGAGAGTGAGGCA
>Frequency_1_QualityScore_FFHHHHHIJJJJJIJJJJJEHGHGIIHIHIGHFGIIJJIJJJJJJJJJJJJJJIJIHHGHFFFFEEDDD@CDDDEEEEDDDDDDDDDDDDDDCD_Mismatch_1_Sense_+_Library_PoolT
ACAGAGGTTGCTGATATCGTGATATGAGAGAGTGAGGGAAAAAGAAAAGAAAGAAAAGAAAAGAGAGACTTACATTTTGTTGCCAAAAACATTA
>Frequency_1_QualityScore_FFHHHHGJJIJJJJIIIIJIIJIIJJJJJFIJJIJJJJIJJJJJJJJIJHGIIJJIJJG_Mismatch_0_Sense_+_Library_PoolT
AAGAAAAGAAAAGAGAGACTGACATTTTGTTGCCAAAAACATTACCTGGTAATATGCCA
>Frequency_1_QualityScore_DFHFHHDIGIGIIEHFHGIIIIJJJIJJJFHJJJJIJIJJJJIJJJIJJCHIJIJJIJJ_Mismatch_0_Sense_+_Library_PoolC
AAGAAAAGAAAAGAGAGACTGACATTTTGTTGCCAAAAACATTACCTGGTAATATGCCA
>Frequency_1_QualityScore_FFDFFFHEEHIGIIGGGGGGHIIJJJGIGHGIEIHIJJJGEGHJJJJIJGIGEHIIHHHHHHFFFFD=_Mismatch_1_Sense_+_Library_PoolT
ACTGTTTAGAAACAAAAATGTTTGCAAAGTCGGACCGAGTTACTTGATAATAAAATTATCTTTGACGA
>Frequency_1_QualityScore_FFHHHHHIJJHIJIIJIJJJJFHGIJGHIIJJJIJJJJJJJJJJJJJJJJJIJJJJJJJJHHHHHHFDFFDFDEDDDDEEEDDEDDDDDDDDDD_Mismatch_1_Sense_+_Library_PoolT
ATGTGTCTGGTTTGTTCCAGGTGGGGAATTTTCAATTCCACTACATGATCAAACAACAACTGTTTAGAAACAAAAATGTTTGCAAAGTCGGACC
>Frequency_1_QualityScore_FFHHHGGJJJJIGHIIJIIGGGBEHJJGJIGGGHIIGIJIJJIGIGGHGIJGIIIIFIJHHGGHFFDDCBEECCAEE@?,;;?CCCC9AACC>;_Mismatch_0_Sense_+_Library_PoolT
TTGTTCTCGCATTCACATCTACGGATCTCTACGGTCCACCTTCCCCTTCTCTTTCTCTTGGCAATTTGTCATTCCACCGTTTGCTTGATCTTTC
>Frequency_1_QualityScore_FFHHHHHJJJJJIJIIIIIEHIFHIJGJIIJJJJIJIJIIIHIFHBF=FCFHJBGHHHFEFFFEDEEDDBDDDDDDDDDDCDDDDDDDDDDEED_Mismatch_0_Sense_+_Library_PoolT
AGGCACTGATCGCCAACAGAGGTTGCTGATATCGTGATATGAGAGAGTGAGGGAAAAAGAAAAGAAAGAAAAGAAAAGAGAGACTGACATTTTG
>Frequency_1_QualityScore_FFHHHHHJIJJIJJJJJIJGIJHIJJJJIJJJJIHIGIJIJIIFGHGCGHIJJHJGIGHHHFFFFEEEEEDDDDDDDDDDCBBCDDCDDDDDDD_Mismatch_0_Sense_+_Library_PoolC
AGGCACTGATCGCCAACAGAGGTTGCTGATATCGTGATATGAGAGAGTGAGGGAAAAAGAAAAGAAAGAAAAGAAAAGAGAGACTGACATTTTG
>Frequency_1_QualityScore_FFHHHFDIGIHGIIJIIIIJJJIFHIIIJJJIJJJGHJJGIIIIIJJJJJIHHGEHFDBEFCDEEDDDDBBBDDDDDCDDDDDB?BCCB@B?BD_Mismatch_0_Sense_+_Library_PoolT
CCAGCTGCACAAGTAGACGGCCAGACTCCAACCAGTCATGGACTGCTTTAAGGATCAGTGGTGACGAAGGCACTGATCGCCAACAGAGGTTGCT
>Frequency_1_QualityScore_FDFFHHHJJIJIJCHHHCGIJGGIECHIIJJIIIIIJJJJJIJI5CHGGHHGHHHHFFFFFFEECCAC@ACDB@CD_Mismatch_1_Sense_+_Library_PoolT
CAACAACTGTTTAGAAACAAAAATGTTTGCAAAGTCGGACCGAGTTACTTGATAATAAAATTATCTTTGACGTTAA
>Frequency_1_QualityScore_FDHFHFHJJJJIIJJIIJIGIIEHICHIJIIGDGHGGGAGGGGIJEIIGAHCEHHFFFFFEFDECECEECDDDEDDCCB?BDDDEDDBB>>AAC_Mismatch_2_Sense_+_Library_PoolT
CATCAAACAACAACTGTTTAGAAACAAAAATGTTTGCAAAGTCGGACCGAGTTACTTGATAATAAAATTATCTTTGACGTTATTTTGAGTTCAA
>Frequency_1_QualityScore_FDFHHHHJJJJJJJJJJJJJJJJJJJIJJJJJJJJJJJJJJJJJJJIJJJJHEDCEDDDDDDDEDEDDDDDDCDDDDEEDDDCDDDCDDDDDDD_Mismatch_1_Sense_+_Library_PoolT
GTGACTTCAACAAGAACAGCAAGAAGATCGTGGGACTCTGAGCGATACGCCGAGTCGCTCATGTCTTCCACGATATCTTGAACAAGAGGGCAGA
>Frequency_1_QualityScore_FDHHDD>FHGGHEAFHIIDGCC?FFHIEBDDDDFHEGI>9BFHIIE@FCEHCC@=?A(58>A1_Mismatch_2_Sense_+_Library_PoolT
GTGGTGACGAAGGCACTGATCGCCAACAGAGGTTGCTGATATCGTGATATGAGAGAGGGAGGA
>Frequency_1_QualityScore_FFHHFHFIACCGHJHIJJJIGJJIGGIIJJJJJJJJJJIJJJJJJIIJJJJHHHHEHFFFFFEDCDDDDCDDDDDCCCDEEEDDDD_Mismatch_1_Sense_+_Library_PoolT
CGAGAGAGTGAGGGAAAAAGAAAAGAAAGAAAAGAAAAGAGAGACTGACATTTTGTTGCCAAAAACATTACCTGGTAATATGCCAA
>Frequency_1_QualityScore_2AFFHHJJJJJJJFHIGGIGIIIIIJIGIJJIIJJJIJIJJJIEHHHFFFFFEEEDDDCDCCDDACCDDDDDC>@CDDDDCDDDCDCCDBB@B_Mismatch_0_Sense_+_Library_PoolT
CGGTTGTTGTGGGTAACGCCACTCCAGCTGCACAAGTAGACGGCCAGACTCCAACCAGTCATGGACTGCTTTAAGGATCAGTGGTGACGAAGG
>Frequency_1_QualityScore_A??D?D<E@9<?ED<ED>:?EC>EDIDID?0B*B??DEDD<DEDDDDCCBCC7C@ECE>CE>DCD2;.7;>>@A;3>A??>?_Mismatch_0_Sense_+_Library_PoolT
TTGTTCCAGGTGGGGAAGTTTCAATTCCACTACATGATCAAACAACAACTGTTTAGAAACAAAAATGTTTGCAAAGTCGGAC
>Frequency_1_QualityScore_FFHHHHHGGEHGIJJJJEIJIJJJJIJIIJJJFJDHIJGIGIIIIJJGGIGGIGGHHBD@EDCCEDEEEDDCDEDDEDCDDDDD_Mismatch_0_Sense_+_Library_PoolT
CTACATGATCAAACAACAACTGTTTAGAAACAAAAATGTTTGCAAAGTCGGACCGAGTTACTTGATAATAAAATTATCTTTGAC
>Frequency_1_QualityScore_FFHHGHGGHIJJDGFGIGGIJJJJJJJCGIIGCGHHHJHHFFDFEEED?BBDDDDDEEDDDDDDDDDCCEECCCCEDDDDBDDD?BDCCDCDDD_Mismatch_0_Sense_+_Library_PoolT
TTAAGCGAGGGGAGAAATGAAAAAAAGTTGAGAGAAGGGGAAATGGGGTCGTGTAGATCCATAGCTGTGAATTTGAGGGCAACCACTGATCACA
>Frequency_1_QualityScore_ADBD3AC@@)<A<CECAF4E>*:1?D@@4?DG;GFB)?DB6;)8=8F==;CDDD@==@E;?ECFFD:4(\9==??BB3:(:50550:3+:@9A>_Mismatch_2_Sense_+_Library_PoolT
GTGGTCGTGGAGATCCATAGCTGTGAATTTGAGGGCAACCACTGATCACATGTTCATTCCATGACGGTTGTTGTGGGTAACGCCACTCCAGCTG
>Frequency_1_QualityScore_FFHHHFHJJJJJJJIIIGIJJIJIIJJJHIJJJIIJIIJJJIJJJJJJHHHHHHFFDEFEDEEEEDDCCACDDACDCDDDDDDDDABDDDCDDB_Mismatch_1_Sense_+_Library_PoolT
GTGGGTAACGCCACTCCAGCTGCACAAGTAGACGGCCAGACTCCAACCAGTCATGGACTTCTTTAAGGATCAGTGGTGACGAAGGCACTGATCG
>Frequency_1_QualityScore_FDHHDDDDDDDDD6:89@B?CCCCCCCCCDDDDDDEDDDDC@DDDBBDBBBCCCCCDDCDCDD@CDC:@CAACCB@<?B@A?C@BBDD>A7099_Mismatch_1_Sense_+_Library_PoolT
GGGGGAAATGGGGTCGTGTAGATCCATAGCTGTGAATTTGAGGGCAACCACTGATCACATGTTCATTCCATGACGGTTGTTGTGGGTAACGCCA
>Frequency_1_QualityScore_FDHHHHHJEHIIJJJJJIJJIJJJIJGHIJIJJHEGIGGGGIJJJJIHGHGFFDCEEECCCEBDDDDDCCDDDDDDDDDABDDD8>BDBDDDDD_Mismatch_1_Sense_+_Library_PoolT
GTTGTGGGTAACGCCACTCCAGCTGCACAATTAGACGGCCAGACTCCAACCAGTCATGGACTGCTTTAAGGATCAGTGGTGACGAAGGCACTGA
>Frequency_1_QualityScore_DD?FHHHJIIGIGGEGIGGIJIIGHIIIGJJJJJJIIJJDHHGIJGCEECAHHEFFDDCDDDDDDDDDD?BDDDA?B@ACBDDCDDEDD?BDDE_Mismatch_1_Sense_+_Library_PoolT
GTGGACGGCCAGACTCCAACCAGTCATGGACTGCTTTAAGGATCAGTGGTGACGAAGGCACTGATCGCCAACAGAGGTTGCTGATATCGTGATA
>Frequency_1_QualityScore_:?\5-=7=B?A7=?;BBDCCBB>-(5:::@,:?<?B3@BA<A@BBB80<A:AA::3:AA4@A3?>@B::@A>@@<28?B?BB@@A(4@B_Mismatch_1_Sense_+_Library_PoolT
GGGAATATGCCAAAGAAAAAATGTGTCTGGTTTGTTCCAGGTGGGGAAGTTTCAATTCCACTACATGATCAAACAACAACTGTTTAGAA
>Frequency_1_QualityScore_FFHHHHHJJJJJJJJJJJJJJJJJJJIJJJIJJJJJJIIJJJGHIIIJIIIJHHHHFHFFFFFFFEDEEEEEDCEDCCCBBD_Mismatch_1_Sense_+_Library_PoolT
TGATCAAACAACAACTGTTTAGAAACAAAAATGTTTGCAAAGTCGGACCGAGTTACTTGATAATAAAATTATCTTTGACGTA
>Frequency_1_QualityScore_FFHHHHHJJJJJJJIIJJJIJJJIIIIIJJJJJIJJJJJJJJJJJJJJJIIJJHHHHGHFFCEFFFFEEEEEDDDDDDDDDDDDCDDDD@CBDD_Mismatch_0_Sense_+_Library_PoolT
AAAAAGAAAAGAAAGAAAAGAAAAGAGAGACTGACATTTTGTTGCCAAAAACATTACCTGGTAATATGCCAAAGAAAAAATGTGTCTGGTTTGT
>Frequency_1_QualityScore_FFHHHHHJJJJJJIJJJJJJJJJJJIGIJJIJJJJJJJJJJHIIJJIJIJIJJJJJJIIHHEFHHFFFFFFFEEDEDDDDDDDEDDDCDCCDDB_Mismatch_0_Sense_+_Library_PoolC
AAAAAGAAAAGAAAGAAAAGAAAAGAGAGACTGACATTTTGTTGCCAAAAACATTACCTGGTAATATGCCAAAGAAAAAATGTGTCTGGTTTGT
>Frequency_1_QualityScore_FFHHFFHFIIGJGGHGFGDEGEHIIIGDEBGGBEGIJIGG<DDGHGGGHII@EHFEEDHIIJGGAEEEFCFDD=;;C?BDBBD9C@@CDC?>>C_Mismatch_0_Sense_+_Library_PoolT
TCGTGTAGATCCATAGCTGTGAATTTGAGGGCAACCACTGATCACATGTTCATTCCATGACGGTTGTTGTGGGTAACGCCACTCCAGCTGCACA
>Frequency_1_QualityScore_FDHHHHHIJJJJJJJJJJJJJJJJIJIGHIIJIGJFHIJJJIJJJIJJJJJJIJJDGIGHHHHHHFFCEECFFEEEDDBB>CCDDD@_Mismatch_1_Sense_+_Library_PoolT
GTCATGGACTGCTTTAAGGATCAGTGGTGACGAAGTCACTGATCGCCAACAGAGGTTGCTGATATCGTGATATGAGAGAGTGAGGGA
>Frequency_1_QualityScore_FFHHHHHJJJJJJJIIJJJJJIFJJJJJHIJJJJJJJJJJJJJJJJJJCGHGJIJJJJ_Mismatch_0_Sense_+_Library_PoolT
AGAAAAGAAAAGAGAGACTGACATTTTGTTGCCAAAAACATTACCTGGTAATATGCCA
>Frequency_1_QualityScore_DFHDHHDGIIBGDEEFHH>FHI<CHEGHGEHHIEGHDHIHIGHGGEHCHHIIGAA;AH?BEDDFCC>@AA=?CDEEDEDDDDD:;AC?AC_Mismatch_1_Sense_+_Library_PoolT
CCAGTCATGGACTGCTTTAAGGATCAGTGGTGACGAAGGCACTGATCGCCAACAGAGGTTGCTGATATCGTGATATGAGAGAGTTAGGGA
>Frequency_1_QualityScore_DDFHFDA@FDAC@G@@@FCFGII>0?:BG@DD@FEIGHA@HIHIIICEHCA>CEEEEAACCC@>@5>A;555,5>C?BB<5<BBACAC34:ACC_Mismatch_2_Sense_+_Library_PoolT
GTAACGCCACACCAGCTGCACAAGTAGACGGCCAGACTCCAACCAGTCATGGACTGCTTTAAGGATCAGTGGTGACGAAGGCACTGATTGCCAA
>Frequency_1_QualityScore_FFGHHHHJJJJIJJIJIIIJGHHIIJIJJJJFIIIJFGGGDGHICGGGGGGHGGD@E;CBHFFDDCCB>=ABDC@CCFCBCBDDEFDEDCC?B_Mismatch_0_Sense_+_Library_PoolT
CAGACTCCAACCAGTCATGGACTGCTTTAAGGATCAGTGGTGACGAAGGCACTGATCGCCAACAGAGGTTGCTGATATCGTGATATGAGAGAG
>Frequency_1_QualityScore_FFHHHHHJIJJFGIGJIGGIGGGI7GDGGG?FHIIGEGHIDGGIIGHGIJJGIIIGGHHG_Mismatch_2_Sense_+_Library_PoolT
AAACAAAAATGTTTGCAAATTCGGACCGAGTTACTTGATAATAAAATTATCTTTGACGTA
>Frequency_1_QualityScore_FFFHFHDGHHIJHGIJIIIJJJIIJJIHIJJIIJJJJIJJJIJIIHJJIJJJJIJJJJHHHFFFFFFDEEEEEDDDEDDEDDDDCCCDCDDDDD_Mismatch_0_Sense_+_Library_PoolT
AGAGAGTGAGGGAAAAAGAAAAGAAAGAAAAGAAAAGAGAGACTGACATTTTGTTGCCAAAAACATTACCTGGTAATATGCCAAAGAAAAAATG
>Frequency_1_QualityScore_FDADH@+<CEHGGIIIIBGIGHEEHEBFGGGGIIIGDFBGGIIIEHAFHICAD=CCG@EHHE;9BE>CC>AC=5>@CCD@@CCCCCCBCCB@B:_Mismatch_0_Sense_+_Library_PoolC
AGAGAGTGAGGGAAAAAGAAAAGAAAGAAAAGAAAAGAGAGACTGACATTTTGTTGCCAAAAACATTACCTGGTAATATGCCAAAGAAAAAATG
>Frequency_1_QualityScore_FFHHHHHJJJJJGHJJJJJJJJJJJJJJJJJJJJJIJJJJJJJJJJJJIHHHHHFFFDEEEEEEDDDDDCDDDCCDDDDDDDDCDDDDDDDDDD_Mismatch_1_Sense_+_Library_PoolT
AGTTGTTGTGGGTAACGCCACTCCAGCTGCACAAGTAGACGGCCAGACTCCAACCAGTCATGGACTGCTTTAAGGATCAGTGGTGACGAAGGCA
>Frequency_1_QualityScore_DDFHHHHHIHIGHCIHHJJIJJJIJIJJJJJJJJJJJJJJJJJJJJJJJJJJIJJJJJJHHHHHFFFFFDDDEDDDDDDDCDDEEEEDDDD_Mismatch_0_Sense_+_Library_PoolT
TGATATGAGAGAGTGAGGGAAAAAGAAAAGAAAGAAAAGAAAAGAGAGACTGACATTTTGTTGCCAAAAACATTACCTGGTAATATGCCAA
>Frequency_1_QualityScore_FFHHHGHIJJJJJJJIJJJJJIGHJFDHIJJJJJJJJJJJJJIJJJJJIIIJJFHIJJJIJHHHHHECDDDFEDEEAB>ACDDDD_Mismatch_1_Sense_+_Library_PoolT
CATGGACTGCTTTAAGGATCAGTGGTGACTAAGGCACTGATCGCCAACAGAGGTTGCTGATATCGTGATATGAGAGAGTGAGGGA
>Frequency_1_QualityScore_EFGBHFHJGJJIIDHHIHIJJJJJJJJJHC?FDHIIGI9DGGIJJHFF;?CEEEEEDEDDEDDDEDCEDCDDDCD_Mismatch_1_Sense_+_Library_PoolT
CAAACAACAACTGTTTAGAAACAAAAATGTTTGCAAAGGCGGACCGAGTTACTTGATAATAAAATTATCTTTGAC
>Frequency_1_QualityScore_FFHFHHHJJJIJJJJJIJJJJJIJJJHIJJJJJIJJJJJJJJJJIJJJJIIHHHHHFFFFFFEEDEEECDDEDDDDDDDDBDDDDDDDDDDDDD_Mismatch_1_Sense_+_Library_PoolT
GGGTAACGCCACTCCAGCTGCACAAGTAGACGGCCATACTCCAACCAGTCATGGACTGCTTTAAGGATCAGTGGTGACGAAGGCACTGATCGCC
>Frequency_1_QualityScore_FFHDFHHJJJJJIJJGIJJIJJJJIJGIJJJJIIIJIJJJJJJJJJHHEHHFFFFFFDEEEEDDCDDDDDDDDDCDDDDDDDDDDDDDDDDDDD_Mismatch_1_Sense_+_Library_PoolC
GGGTAACGCCACTCCAGCTGCACAAGTAGACGGCCATACTCCAACCAGTCATGGACTGCTTTAAGGATCAGTGGTGACGAAGGCACTGATCGCC
>Frequency_1_QualityScore_FDFADDHG@FDGHIGIIIIII=FECHGEHEGGFIIIIIIIIIFGFEACFFGDHHHEEACABDD=_Mismatch_1_Sense_+_Library_PoolT
GTGGTGACCAAGGCACTGATCGCCAACAGAGGTTGCTGATATCGTGATATGAGAGAGTGAGGGA
>Frequency_1_QualityScore_FFHAD<DBBHBBA;CFHIIEA?EHC*@@F6D)??F-=F==FGAGHIBC@GIIGGHCE>;EHB)7?CFD@A@ACCDCCDCCC_Mismatch_2_Sense_+_Library_PoolT
TTTAGAAACAAAAATGTTTGCAAAGTCGGACGGAGTTACTTGATAATAAAATTATCTTTGACATTATTTTGAGTTCATGAT
>Frequency_1_QualityScore_FFHHHHHJIJJJJJIIIIJIIGJJJJJFGGIJIIIJJIJHIIIJJJIIIIIGHHHHGIIJJI@DGHDD@9BCCCBDD>CCDCCDCCDCDC9C?>_Mismatch_0_Sense_+_Library_PoolT
TTCCCCTTCTCTTTCTCTTGGCAATTTGTCATTCCACCGTTTGCTTGATCTTTCCGATTATGGGGCGGTGCCCAGAGTGACTTCAACAAGAACA
>Frequency_1_QualityScore_DDHFHFHBDFEG<CDCFADFHIIIIGEGGIIIIIGGGCHHFGIGIGGHIIIHFCEHHDB;;BC6;>@@B6?BBBBCCCCC@?BB@B?8_Mismatch_0_Sense_+_Library_PoolT
CTCCAGCTGCACAAGTAGACGGCCAGACTCCAACCAGTCATGGACTGCTTTAAGGATCAGTGGTGACGAAGGCACTGATCGCCAACAG
>Frequency_1_QualityScore_DFFHFDHEGGIJIFHG?FG9CHHDHGGBHEFFHIFGDGHIGHGIGGGHGGCHI@EEEEHEFDFFFEEDEC==>ACCBD@_Mismatch_1_Sense_+_Library_PoolT
CTGCTTTAAGGATCAGTGGTGACGAAGCCACTGATCGCCAACAGAGGTTGCTGATATCGTGATATGAGAGAGTGAGGGA
>Frequency_1_QualityScore_FFHHHHHJIJ3EGGIJJGJIJJJIIHIIJJIJJJJJIJJJJIJJGHIJJJJJJJJJJIIIJIHFFFEFFCEDE@CDBBDDDDDDCCDDD?BD:C_Mismatch_1_Sense_+_Library_PoolT
AAAGAAAAGACAGACTGACATTTTGTTGCCAAAAACATTACCTGGTAATATGCCAAAGAAAAAATGTGTCTGGTTTGTTCCAGGTGGGGAAGTT
>Frequency_1_QualityScore_FFHHHHHJJJJJIJIJJEIEHIIGIAHHFHGHFF;?DFECEEEEDDDDDDDD@DDDDDDDDDBABDDDDCCCACCDDDDDD?@>BBD<CBDDDB_Mismatch_0_Sense_+_Library_PoolT
CTTGATCTTTCCGATTATGGGGCGGTGCCCAGAGTGACTTCAACAAGAACAGCAAGAAGATCGTGGAACTCTGAGCGATACGCCGAGTCGCTCA
>Frequency_1_QualityScore_FFHHHHHJJJJJFHIHHIIIJJJIIJJJJIJJJJJJJJJIDHIGIJJJIE>GGEHHHHHF@B@DBABBDDDDDDDDDBDDDDDBD?CDABDDCD_Mismatch_1_Sense_+_Library_PoolT
AAGCTGCACAAGTAGACGGCCAGACTCCAACCAGTCATGGACTGCTTTAAGGATCAGTGGTGACGAAGGCACTGATCGCCAACAGAGGTTGCTG
>Frequency_1_QualityScore_FFHHHHHJJJIJJJJJFHGHIIJEHGHGHDGHIJJFHJJJJJJJIIJJIIJJJJJJHHHHFFFFCEEEEDDDDEEDDDDDDDDDDDDDDDDDCD_Mismatch_1_Sense_+_Library_PoolT
CAGGTTGCTGATATCGTGATATGAGAGAGTGAGGGAAAAAGAAAAGAAAGAAAAGAAAAGAGAGACTGACATTTTGTTGCCAAAAACATTACCT
>Frequency_1_QualityScore_D3::3AC9>DEH+<?:<?,A:8))1?CF=*?3?F>@FC?<9@C>B==@)8)=CC))@CHE>)7=.5;??BA@;????>>::81;@BBB@A?<>8_Mismatch_1_Sense_+_Library_PoolT
ACTCCAGCTGCAAAAGTAGACGGCCAGACTCCAACCAGTCATGGACTGCTTTAAGGATCAGTGGTGACGAAGGCACTGATCGCCAACAGAGGTT
>Frequency_1_QualityScore_FFHHFHHJJJIJJJJJJJJJJIJJJJJJJIJIJJJJJJGGIJJJJJJJGHHHGHHFFFFFFEEEEEEEDCDDDDDDDDDDDEEDDBAACCC_Mismatch_1_Sense_+_Library_PoolT
CAAACAACAACTGTTTAGAAACAAAAATGTTTGCAAAGTCGGACCGAGTTACTTGATAATAAAATTATCTTTGACGTTATTTTGAGTTCAC
>Frequency_1_QualityScore_FFHHHHHJJJJFHHHIIJJJJJJGIJJJJJGHHIJJJJJIGIJJJHHHHFFFFFFEEEEEEEEEFEFFECDDDBDDBBDBCBBDBCDDDDDDDD_Mismatch_1_Sense_+_Library_PoolT
GGGAAATGGGGTCGTGTAGATCCATAGCTGTGAATTTGAGGGCAACCACTGATCACATGTTCATTCCATGACGTTTGTTGTGGGTAACGCCACT
>Frequency_1_QualityScore_FFHHHHHJJIIJIJJIJIJJGGHDGGIJHIJJJJIJJJJJHHHIIIJHIIIII7?EHHFF_Mismatch_0_Sense_+_Library_PoolT
TGACGAAGGCACTGATCGCCAACAGAGGTTGCTGATATCGTGATATGAGAGAGTGAGGGA
>Frequency_1_QualityScore_FFHHHHHJJJJIJIJIIJJJJJJEIDHIJIJJJJHIJJJJIFHHFEFFFECEDEEDDDDDDDDDBBDDDDDDDDDDDDDB_Mismatch_0_Sense_+_Library_PoolT
GTGGAACTCTGAGCGATACGCCGAGTCGCTCATGTCTTCCACGATATCTTGAACAAGAGGGCAGAGCTTAAGCGAGGGGA
>Frequency_1_QualityScore_FDHGABDGHIGGGICGBIBBA@EFFGEHG=GGDGGEFEDE3BGICAFIA;=CCG.==AHA459<;A?AC>AC?:@AD@_Mismatch_0_Sense_+_Library_PoolT
CACATGTTCATTCCATGACGGTTGTTGTGGGTAACGCCACTCCAGCTGCACAAGTAGACGGCCAGACTCCAACCAGTC
>Frequency_1_QualityScore_FFHHHHHJJJJJGIIIJJIJIIIJJJJJJJJJJJJJJJJJJJJIJJHIJJIJJJJJJJJJJJGIFFFDFDCDEEEEDDDDDDEDDDDDBDBBDC_Mismatch_1_Sense_+_Library_PoolT
TAAAGAAAAGAGAGACTGACATTTTGTTGCCAAAAACATTACCTGGTAATATGCCAAAGAAAAAATGTGTCTGGTTTGTTCCAGGTGGGGAAGT
>Frequency_1_QualityScore_FFHHHHHJJHIHJIJJIJJJJJIJIIIGHHHHHHFFFDDCDDDDD@BBBDBCCDDDDDDDDDDDDDDDDCDDEDDDDDDDDDDDDDDDDDDDDE_Mismatch_0_Sense_+_Library_PoolT
AGCGAGGGGAGAAATGAAAAAAAGTTGAGAGAAGGGGAAATGGGGTCGTGTAGATCCATAGCTGTGAATTTGAGGGCAACCACTGATCACATGT
>Frequency_1_QualityScore_FFHHHHGJIIJJJJJIJHHHIGIJIIJGIJJJJJJJJJJJJJIJJIJJJJJJJIHHGFFFFFFCDEEEEACCD_Mismatch_0_Sense_+_Library_PoolT
CAAAAATGTTTGCAAAGTCGGACCGAGTTACTTGATAATAAAATTATCTTTGACGTTATTTTGAGTTCATGAT
>Frequency_1_QualityScore_FDDFHGGIGHCHHCEFHIIEIG@EHDCHIII@FGHHIHGHCCCGGGIIGI7=CAG7=;_Mismatch_1_Sense_+_Library_PoolT
CGAAGGCACTGATCGCCAACAGAGGTTGCTGATATCGTGATATGAGAGAGTGAGGGCA
>Frequency_1_QualityScore_?B8@<FF=@E<CFDB;FCE<DHHGICHAG94?DBH8BA@BF<8=C);CGD5@A6AD9???;A,59=>?@9?9<>?5?AA>ACDC?9?39:>33:_Mismatch_1_Sense_+_Library_PoolT
CCGGCCAGACTCCAACCAGTCATGGACTGCTTTAAGGATCAGTGGTGACGAAGGCACTGATCGCCAACAGAGGTTGCTGATATCGTGATATGAG
>Frequency_1_QualityScore_FFHHHGHJJJJJIIJJJJJJJJJJJJJJJJJJJJJJJJJJJIJIJJJHIIJHHFFFFEEEEEDDDDDCDBCCDDCBDDDDDDBDDDDDDDDB@A_Mismatch_1_Sense_+_Library_PoolT
CAGGGCAACCACTGATCACATGTTCATTCCATGACGGTTGTTGTGGGTAACGCCACTCCAGCTGCACAAGTAGACGGCCAGACTCCAACCAGTC
>Frequency_1_QualityScore_FFHHGGHJIIIIJIIIGJJJJJIGIJJIIJJJJIFGGHIHGHIHIGHIGHIIIHEHDBD@ED@ACBDDDCDFDDABDDEEDEDDCDD@CC_Mismatch_0_Sense_+_Library_PoolT
CCAACCAGTCATGGACTGCTTTAAGGATCAGTGGTGACGAAGGCACTGATCGCCAACAGAGGTTGCTGATATCGTGATATGAGAGAGTGA
>Frequency_1_QualityScore_DFHHGHHIGHJJJJJJJJJJIJIIJEHJJJJJIJJJJJJGJIJJJJGH_Mismatch_0_Sense_+_Library_PoolT
TGGGGAAGTTTCAATTCCACTACATGATCAAACAACAACTGTTTAGAA
>Frequency_1_QualityScore_FFHHHHHJJJJJJJJJJJJJJJJIJIJJJJJIIJJJIJJJIJJJIJJJHHHHHFFFFEFEEEEDEEEDDCDDFDDDDDDDDDDEDD<@>CCCCA_Mismatch_2_Sense_+_Library_PoolT
ATCAAACAACAACTGTTTAGAAACAAAAATGTTTGCAAAGTCGGACCGAGTTACTTGATAATAAAATTATCTTTGACGTTATTTTGAGTTCAAA
>Frequency_1_QualityScore_D=FDA?DFHIH>EBGBHGGGHHGGIG?BDBB*90?BFGGG4=CF;==FCEC===(5=DCBBB\,5<CC@@C@?5<<<BB?A@38<?@C>@CD:8_Mismatch_2_Sense_+_Library_PoolT
CACAAGTAGACGGCCAGACTCCAACCAGTCAGGGACTGCTTTAAGGATCAGTGGCGACGAAGGCACTGATCGCCAACAGAGGTTGCTGATATCG
>Frequency_1_QualityScore_FDHHHHHJJJJJJJJHIJJJJJJIJIJJJGJIJJJJIJJJJJJJIJIJIIJJJIJJJJJIJHFGFCFF_Mismatch_0_Sense_+_Library_PoolT
GTAGATCCATAGCTGTGAATTTGAGGGCAACCACTGATCACATGTTCATTCCATGACGGTTGTTGTGG
>Frequency_1_QualityScore_FFHHHHHJJJFHIIJJJJIIJJJJGJGIJHJIJJJIIJJJJGIGIIHJFHFHFH@D@EHHE_Mismatch_1_Sense_+_Library_PoolT
GTGACGAAGGTACTGATCGCCAACAGAGGTTGCTGATATCGTGATATGAGAGAGTGAGGGA
>Frequency_1_QualityScore_2AFHHHIIIJIIJJFGIGIIJGGGIJJJJJJIIJIJIHIJIJJJFHFDEFFEEED@BBACDDCCDCDDBDDDDDCDDCCDBC@AC>?:A@?BD_Mismatch_0_Sense_+_Library_PoolT
ACGGTTGTTGTGGGTAACGCCACTCCAGCTGCACAAGTAGACGGCCAGACTCCAACCAGTCATGGACTGCTTTAAGGATCAGTGGTGACGAAG
>Frequency_1_QualityScore_FFHHADDHIJFJJIGHEHICGFDGHGHHICHGIHGGHGIGIGC@@EAEHEEHHF=1;.;@CEBD_Mismatch_1_Sense_+_Library_PoolT
GTGGTGACGAAGGCACTGATCGCCAACAGAGGTTGCTGATATCGTGATATGAGAGAGTGAGCGA
>Frequency_1_QualityScore_D,2C<CDGIDA<<ECF>FHCHEFIIA+<CFFEHGIIIIIICFAE6@@BE=A8;@D>>?E;?CC9?;(>A6@CC:>:\39<?44>A?CB_Mismatch_1_Sense_+_Library_PoolT
GTGCAACCACTGATCACATGTTCATTCCATGACGGTTGTTGTGGGTAACGCCACTCCAGCTGCACAAGTAGACGGCCAGACTCCAACC
>Frequency_1_QualityScore_FFHHHHHJJJJJJJJJJJJJJIJJJJJJJJJCHGHIJIJJJJJHJIIJJHEHHEHFFFFFFEEEEFEECCBDDD_Mismatch_1_Sense_+_Library_PoolT
GACAACTGTTTAGAAACAAAAATGTTTGCAAAGTCGGACCGAGTTACTTGATAATAAAATTATCTTTGACGTTA
>Frequency_1_QualityScore_FFHHHHHJJJJJJJJJJJJJJJJIIJJJIJJJGJJJJJIIJGHIJJJJJHHFFDFFEEEEEEEEDDDDDDEDDEDDDDDDDD_Mismatch_1_Sense_+_Library_PoolT
GATCAAACAACAACTGTTTAGAAACAAAAATGTTTGCAAAGTCGGACCGAGTTACTTGATAATAAAATTATCTTTGACGTGA
>Frequency_1_QualityScore_FFHHHHHJJJJJIJJJJJJIJGIJIJJJJJJJJIJJJIJJJJJIIJJJJJJJJIIJJIJIHFFACEEDEDDDEDDEDDDEDDEDDEDDDDDBDD_Mismatch_2_Sense_+_Library_PoolT
ATTCCACTACATGATCAAACAACAACTGTTTAGAAACAAAAATGTTTGCAAAGTCGGACCGAGTTACTTGATAATAAAATTATCTTTGACGAAA
>Frequency_1_QualityScore_FFHGHGFIHIJJIIIJJIIJIJIJIJJJJJJJJJJIJJJJJJIHIIIIIJIJJJIJJJJHHHHHFDEFFEDB_Mismatch_1_Sense_+_Library_PoolT
GGAAAAAGAAAAGAAAGAAAAGAAAAGAGAGACTGACATTTTGTTGCCAAAAACATTACCTGGTAATATGCA
>Frequency_1_QualityScore_FFGHHHHEGGFGHGIIGAHBFHIEHIIEHHGIGIIIIIIIIGHIGGIIIIIIGIEGHHD_Mismatch_1_Sense_+_Library_PoolT
AACAAAAATGTTTGCAAAGTCGGACCGAGTTACTTGATAATAAAATTATCTTTGACGTA
>Frequency_1_QualityScore_FFHHHHHJJGIJJJJJJJJIIIIJJIJJJJJJJJJJIIJJJJJIJJHJJJFHIJJHHHFFFDEEEEEDDDCDDDDDDDDDDDDDDDDDDDDDDD_Mismatch_1_Sense_+_Library_PoolT
ATTGAGGGCAACCACTGATCACATGTTCATTCCATGACGGTTGTTGTGGGTAACGCCACTCCAGCTGCACAAGTAGACGGCCAGACTCCAACCA
>Frequency_1_QualityScore_FFHHHHHJJJJJJJJJIIJJIJJIJJGHIJJFIJJJIJCHIIJJGIJIGGEHHHHHFFFFFFFEEEEEECCDEDDDDBDDDD_Mismatch_2_Sense_+_Library_PoolT
ATCAAACAACAACTGTTTAGAAACAAAAATGTTTGCAAATTCGGACCGAGTTACTTGATAATAAAATTATCTTTGACGTTAA
>Frequency_1_QualityScore_FFHHHHHJJJJJJJIJJJJJJJIJJJHIJJJJJJJJHIJJJJJIJJJJIJJJJJHHHGHDCFFFDDDDDBDDDDDDDDDDBCCCDCDDDDDDDD_Mismatch_1_Sense_+_Library_PoolT
CTGATCACATGTTCATTCCATGACGGTTGTTGTGGGTAACGCCACTCCAGCTGCACAAGTAGACGGCCAGACTCCAACCAGTCATGGACTTCTT
>Frequency_1_QualityScore_<?DFHBDGDAGHG>CG>DG@EHABGCGGIBGGG*0BF>GHIIGEC=;FH)/==7=@EEE;1=H==);>(,3850059?C(+2>3>A@>C>CCCB_Mismatch_0_Sense_+_Library_PoolT
CCACCTTCCCCTTCTCTTTCTCTTGGCAATTTGTCATTCCACCGTTTGCTTGATCTTTCCGATTATGGGGCGGTGCCCAGAGTGACTTCAACAA
>Frequency_1_QualityScore_DDHHHFFIDGFHIICEC=D;@?F@FHA>BGGF8;@8@CAECCAHH>;CAD7;DEFDEEDCC5>?1558?ACCCC;>CC>:A>A@C4@CCA@>3:_Mismatch_1_Sense_+_Library_PoolT
TGAAAAAAAGTTGAGAGAAGGGGAAATGGGGTCGTGTAGATCCATAGCTGTGAATTTGAGGGCAACCACTGATCACATGTTCATTCCATGACAG
>Frequency_1_QualityScore_FFHHHHHJJJJJJHIJHIJJJJJJJIJJJJJJJIJJJJJJJIJJFHIJJJIJIJJJHHHHHFFFFEFADECDDDDDD_Mismatch_1_Sense_+_Library_PoolT
CTTTAAGGATCAGTGGTGACGAAGGCACTGATCGCCAACAGAGGTTGCTGATATCGTGATATGAGAGAGTGAGGGCA
>Frequency_1_QualityScore_ADDAHDHBFAGBGEAF@BHH<CDBDHIGIEHEIGGGDCHIIGHGHIEGFGIFGIIIGII>@DH4==<9?>@7;6>@ACB(;;>>CCACCC>?>C_Mismatch_1_Sense_+_Library_PoolT
GTCGTGTAGATCCATAGCTGTGAATTTGAGGGCAACCACTGATCACATGTTCATTCCATGACGGTTGTTGTGGGTAACGACACTCCAGCTGCAC
>Frequency_1_QualityScore_FFFHHHFHIGIIJIJEIHIGIIIGIIBGFGIIIIGHHIGJHIIGHFHGHIJDIHHH_Mismatch_0_Sense_+_Library_PoolT
AAAATGTTTGCAAAGTCGGACCGAGTTACTTGATAATAAAATTATCTTTGACGTTA
>Frequency_1_QualityScore_FFHHHHHJJJJJJJIJJJJJJJJJJJJJJJJIJJJJJJGIGGIJJJJJJJCHHHGHHHFFFFFFEEEEEEDDEDDDDDDD_Mismatch_2_Sense_+_Library_PoolT
ATCAAACAACAACTGTTTAGAAACAAAAATGTTTGCAAAGTCGGACCGAGTTACTTGATAATAAAATTATCTTTGACGCA
>Frequency_1_QualityScore_DD2ADF?AG>F>BF<GG@G/.=F?GH@GHFHAEHDBDEECCCCCAACCCCC?C:59<:BCAA>@>CC@<<?@<?<B_Mismatch_1_Sense_+_Library_PoolT
TTGCGATTATGGGGCGGTGCCCAGAGTGACTTCAACAAGAACAGCAAGAAGATCGTGGAACTCTGAGCGATACGCC
>Frequency_1_QualityScore_8AF?:CF+2AEH<HCFC@H++222A2:91*1??9B@E))(*9?**)/=FFC.=7))/.=D77=C?>AA6;B@A(;C@>>C@(;=B9?BC_Mismatch_2_Sense_+_Library_PoolT
CCAAAGAGAAAATGTGTCTGGTTTGTTCCAGGTGGGGAAGTTTCAATTCCACTACATGATCAAACAACAACTGATTAGAAACAAAAATG
>Frequency_1_QualityScore_FFHHHHHJJJJJIJIIJJHIJJJJJJJJHIJJJJJIJJGHIJJJJJJJJJJJJIJIIIHHFFFDED@CEBDDDDDEDD?BACDFDDDCDDD4>A_Mismatch_0_Sense_+_Library_PoolT
GACTCCAACCAGTCATGGACTGCTTTAAGGATCAGTGGTGACGAAGGCACTGATCGCCAACAGAGGTTGCTGATATCGTGATATGAGAGAGTGA
>Frequency_1_QualityScore_FFHHHHHIJJJJIIIJJJJFHIHHGIJJJJJJJJJJJJIJIIIJJJJHEHHFFFFDDEECDDDDDDDDEDDEFEFFFDDDDDBDDDDDDDDD>C_Mismatch_0_Sense_+_Library_PoolT
GAGAGAAGGGGAAATGGGGTCGTGTAGATCCATAGCTGTGAATTTGAGGGCAACCACTGATCACATGTTCATTCCATGACGGTTGTTGTGGGTA
>Frequency_1_QualityScore_FFHHHGHGHIIJJIJCHIECHGCEHIDFHHIEHIGEIGHIIGHIIJIJCGIDGHFAA?@@CCDDCC@?B@B>@CCCAA?ACBDDBBACDDBD>B_Mismatch_0_Sense_+_Library_PoolT
AGTCGCTCATGTCTTCCACGATATCTTGAACAAGAGGGCAGAGCTTAAGCGAGGGGAGAAATGAAAAAAAGTTGAGAGAAGGGGAAATGGGGTC
>Frequency_1_QualityScore_DDFDHFGI@FHEIJJJJGIIJIJJIJJGIIGHGGGHBEGIIFGEGHIJIHFGFDFFFFFEEDDEDDDCDCD@@CBDDCD@CDDDBD?>BBBACC_Mismatch_1_Sense_+_Library_PoolT
GTTGTGGGTAACGCCACTCCAGCTGCACAAGTAGACGGCCAGACTCCAACCAGTCATGGACTGCTTTAAGGATCAATGGTGACGAAGGCACTGA
>Frequency_1_QualityScore_FFHHHHHJJJJJJJJJJHIJJJJIJJJJJJJDIJIJHIJJJJIJJJJJJIIJIIJIIIJIJHEEEHFFAACDDDDDDDDDDDDDDDBDDDCBCD_Mismatch_1_Sense_+_Library_PoolT
TCCAGCTGCACAAGTAGACGGCCAGACTCTAACCAGTCATGGACTGCTTTAAGGATCAGTGGTGACGAAGGCACTGATCGCCAACAGAGGTTGC
>Frequency_1_QualityScore_FFHHHHHJIJJJIJIJIJJJJIJJJIJJJJHIIJIJJJJJJJIJJJJJJJGHIIJIJJJI_Mismatch_0_Sense_+_Library_PoolT
AAAGAAAAGAAAAGAGAGACTGACATTTTGTTGCCAAAAACATTACCTGGTAATATGCCA
>Frequency_1_QualityScore_FFHHHHHJJJJJJIHIHIJJJJJJIJJJJIIJJJJJJJJJJJJJJJJJJIGHHIJJJIJI_Mismatch_0_Sense_+_Library_PoolC
AAAGAAAAGAAAAGAGAGACTGACATTTTGTTGCCAAAAACATTACCTGGTAATATGCCA
>Frequency_1_QualityScore_FFHHHHHJJJIJIGGGGIJJHHIFGEHHIJIGGIJIIJIGCFHJJIIIHGIDGHIHHHHHHCE@DDEEFEEEDDBB5>@@AB?_Mismatch_0_Sense_+_Library_PoolT
TGGACTGCTTTAAGGATCAGTGGTGACGAAGGCACTGATCGCCAACAGAGGTTGCTGATATCGTGATATGAGAGAGTGAGGGA
>Frequency_2_QualityScore_EFHGHGHJJJJJJIJJJJJJHHICGGIIIIJJJJIJJIJJIIIIIIIIIIIHIIHHHGFGFFFEECDEECDCCCCB=ACDDDB_Mismatch_0_Sense_+_Library_PoolC
TGGACTGCTTTAAGGATCAGTGGTGACGAAGGCACTGATCGCCAACAGAGGTTGCTGATATCGTGATATGAGAGAGTGAGGGA
>Frequency_1_QualityScore_DFHFFDFG@HFGEHIGIGHHIHICGHGHGHIJIJHHGIIG<GC?B=DDGIIIG;?AH>;@B;;CA@EECACCDCCDCDDC_Mismatch_0_Sense_+_Library_PoolT
ATGATCAAACAACAACTGTTTAGAAACAAAAATGTTTGCAAAGTCGGACCGAGTTACTTGATAATAAAATTATCTTTGAC
>Frequency_1_QualityScore_ADDFDFB:FG<<A?EFC:DD1??@FFGCDFBD:16@CFFFIAEI9D;@:AEEE;BBD@B7@@B??B?A>A>ABBBB_Mismatch_0_Sense_+_Library_PoolT
AGAAAAAATGTGTCTGGTTTGTTCCAGGTGGGGAAGTTTCAATTCCACTACATGATCAAACAACAACTGTTTAGAA
>Frequency_1_QualityScore_FFHHGHHHIFGGI)?FBDGGGEGGGEHIIJEECGGHDHHHHEHEEDCCDDCDDDDB@B>CCD>CCCABD@ACCD>A:ACBDACC><CCB?BBD@_Mismatch_1_Sense_+_Library_PoolT
CGGTTGTTGTGGGCAACGCCACTCCAGCTGCACAAGTAGACGGCCAGACTCCAACCAGTCATGGACTGCTTTAAGGATCAGTGGTGACGAAGGC
>Frequency_1_QualityScore_FFHHHHHJJJJHIJJIJJJIJJFGIJJGIIDGIIIJJJJJJJJJJJJIGIJJJJJJJJIJJJHHHGHGFFFEFFEDDEDCEEDDEDDDDCDDDD_Mismatch_1_Sense_+_Library_PoolT
TATGTGTCTGGTTTGTTCCAGGTGGGGAAGTTTCAATTCCACTACATGATCAAACAACAACTGTTTAGAAACAAAAATGTTTGCAAAGTCGGAC
>Frequency_1_QualityScore_FFHHHHHJIJJJJJHJJJJJIJIJJHJJHIIIIJJFHGIJJIJJJJJJJJJJJIJGHHHHFFFFDDDDDDDDDDDDDDB@CDDEDDDDDDCDDD_Mismatch_1_Sense_+_Library_PoolT
TGATCACATGTTCATTCCATGACGGTTGTTGTGGGTAACGCCACTCCATCTGCACAAGTAGACGGCCAGACTCCAACCAGTCATGGACTGCTTT
>Frequency_1_QualityScore_FFHGHFHHIAFEIJJJJIGIJIIIIJIJJJJIJIGGIIIIDIGIHGHIGIJJIJHGGFFDDD8ABDDDBCDDCDDCD@C@BDDDCCDDCDDCCD_Mismatch_1_Sense_+_Library_PoolT
CGCCCAGAGTGACTTCAACAAGAACAGCAAGAAGATCGTGGAACTCTGAGCGATACGCCGAGTCGCTCATGTCTTCCACGATATCTTGAACAAG
>Frequency_1_QualityScore_FFGHHHGJJHJIIJJJGHJCFCHIFIJJJIJJJJIJJJJIIJIIEHIHIGIJIGFEHHHFFBDEEE@C@>=?>@@CBD5A_Mismatch_1_Sense_+_Library_PoolT
CTGCTTTAAGGATCAGTGGTGACGAAGGCACTGATCGCCAACAGAGGTTGCTGATATCGTGATATGAGAGAGTGAGGGTA
>Frequency_1_QualityScore_FFFHHHHJJJIJIJJJJJJGIJJJIIJGIJGFHJIJJIIJJJIIHIJIJHIFHGH@ACHHHBFFEEDCBCDDDDDDDDDDDDDDDDDDCDDDDD_Mismatch_1_Sense_+_Library_PoolT
TGTGACGAAGGCACTGATCGCCAACAGAGGTTGCTGATATCGTGATATGAGAGAGTGAGGGAAAAAGAAAAGAAAGAAAAGAAAAGAGAGACTG
>Frequency_1_QualityScore_FFGHHHHJJJJGHIIJIJJIJIIJIJJJJIJJJJJIGGGIGJIJJCFHHJJIJJHAHDFCDFFFEEEEEEEDCDDDC>CCDDBD_Mismatch_1_Sense_+_Library_PoolT
ACATGATCAAACAACAACTGTTTAGAAACAAAAATGTTTGCAAAGTCGGACCGAGTTACTTGATAATAAAATTATCTTTGACGA
>Frequency_1_QualityScore_FFHHHHFGIJJJIIIIJGFFHHGIJIGGIFHBDHIIJIJJJJJJJJJJJJJJJIIHHHHFDCBCECDDC@CDCCCDDDDDDDDD_Mismatch_0_Sense_+_Library_PoolT
CAGAGGTTGCTGATATCGTGATATGAGAGAGTGAGGGAAAAAGAAAAGAAAGAAAAGAAAAGAGAGACTGACATTTTGTTGCCA
>Frequency_1_QualityScore_BDFHA?FG@HFFDGH;EGHEHGIIIIIIIIIIIIDFGGGGHCFFIB8=BHGECFGIF_Mismatch_0_Sense_+_Library_PoolT
AAAAGAAAAGAGAGACTGACATTTTGTTGCCAAAAACATTACCTGGTAATATGCCAA
>Frequency_1_QualityScore_FFHHHHHJIGIJJJJIJJJJIJJJJJIIIJJIIIIIGIHHIGIJJJGHCDFFFFECEECCEDDDEDDDCCDDDDDDDB_Mismatch_1_Sense_+_Library_PoolT
CAAACAACAACTGTTTAGAAACAAAAATGTTTGCAAAGTCGGACCGAGTTACTTGATAATAAAATTATCTTTGACGTA
>Frequency_1_QualityScore_ADFF8DFGF>GB@ECG8B@FC9::1:?>ADEIFEBFDACFIECFEECEFI@E:=:BDD=?@@AABA>A889@:>B::ABABB>ABBB(4:>>@>_Mismatch_1_Sense_+_Library_PoolT
GTTCATTTCATGACGGTTGTTGTGGGTAACGCCACTCCAGCTGCACAAGTAGACGGCCAGACTCCAACCAGTCATGGACTGCTTTAAGGATCAG
>Frequency_1_QualityScore_FFHHHHHJJJJJJJJJIJIJJIJJJJJJJJIJJJJJJJJJJJJIJIHJHGHIIHHHHHGFFFFFEEEEECBDDDDDDDDDDDDDDDDDDDDDBD_Mismatch_1_Sense_+_Library_PoolT
TCGCCACTCCAGCTGCACAAGTAGACGGCCAGACTCCAACCAGTCATGGACTGCTTTAAGGATCAGTGGTGACGAAGGCACTGATCGCCAACAG
>Frequency_1_QualityScore_FFGHHHHJJIIJJJJIIGIHIEHIJGGHDGHIJJHIJJJJHJIJJJJJJGICHHHHFFF_Mismatch_0_Sense_+_Library_PoolT
CAAAAATGTTTGCAAAGTCGGACCGAGTTACTTGATAATAAAATTATCTTTGACGTTAT
>Frequency_1_QualityScore_FFHHHHHIGIIIJJJIIIBGHHIHIJJJJJJJJJJJIJJJJIJJJIFGIJJJIJEFGHHFDFFFFDECECB>ACCCD_Mismatch_1_Sense_+_Library_PoolT
TGCTTTAAGGATCAGTGGTGACGAAGGCACTGATCGCCAACAGAGGTTGCTGATATCGTGATATGAGAGAGTGAGAG
>Frequency_1_QualityScore_FFHHHHHJJIJIIGIIIJJJGIIJJIHIHGHGIGGGHIGIJJJJICFHIHHFDBCEEEDDDDDDDCCDCCDC@DDDDDDDBDCCDD>BDBBADC_Mismatch_0_Sense_+_Library_PoolT
TCATGTCTTCCACGATATCTTGAACAAGAGGGCAGAGCTTAAGCGAGGGGAGAAATGAAAAAAAGTTGAGAGAAGGGGAAATGGGGTCGTGTAG
>Frequency_1_QualityScore_FDHHFFHJJJJGIGGGIGCIHEDHEHIIDDHEGIIIIIEAHGGGIBGGGHEDFFEAEDCEC????>>>C>?CDCC?@BBB<:@CB?0555<?<A_Mismatch_0_Sense_+_Library_PoolC
TCATGTCTTCCACGATATCTTGAACAAGAGGGCAGAGCTTAAGCGAGGGGAGAAATGAAAAAAAGTTGAGAGAAGGGGAAATGGGGTCGTGTAG
>Frequency_1_QualityScore_FDHHHHGJJJHHJJIIJJHIHIIJJJJJJJJJJJJJJJJJJJJJJHHIF_Mismatch_1_Sense_+_Library_PoolT
GTTTGCAAAGTCGGACCGAGTTACTTGATAATAAAATTATCTTTGACGA
>Frequency_1_QualityScore_20)00<A@><:EEEDBFAEE)C8?C?DDDD;(;CCC8@=A(6.=DE_Mismatch_1_Sense_+_Library_PoolT
CGCCACTCCAGCTGCACAAGGAGACGGCCAGACTCCAACCAGTCAT
>Frequency_1_QualityScore_;2A??D8EA:E@C+318?@DD):?<DDCE9?DD@EACDEIA8-5.=AA3?=?;8,.;>AD>;>A;=?;>>AAAAA_Mismatch_1_Sense_+_Library_PoolT
GTTGTTGTGGGTAGCGCCACTCCAGCTGCACAAGTAGACGGCCAGACTCCAACCAGTCATGGACTGCTTTAAGGA
>Frequency_1_QualityScore_FFHHHHHJJJJJJJJJJJJJJJJJJJJJJJJJJJJJJJJGHGJJJJJGJEHHHHHHHFFFFFFFEEEEEEDEDDDDBB_Mismatch_1_Sense_+_Library_PoolT
TCAAACAACAACTGTTTAGAAACAAAAATGTTTGCAAAGTCGGACCGAGTTACTTGATAATAAAATTATCTTTGACGA
>Frequency_1_QualityScore_FFFHHHHJJJJJJJJJJJJJJJJJJGIIIJJJJJJJJJIIJJJIIJJHIGHHGHHHFFFFFFEEEEEEDAACCCBDDDDDBDDDDDDDDCCDDD_Mismatch_1_Sense_+_Library_PoolT
GGTAACGCCACTCCAGCTGCACAAGTAGACGGCCAGACTCCAACCAGTCATGGACTGCTTTAAGGATCAGTGGTGACGAAGGCACTGATAGCCA
>Frequency_1_QualityScore_FFHHHHHJIJJJJJIJJJJJJJIHIIGJJJIIGIFHIJJIJJJJJJJJGJJIJJJHHHHFFFCEEEEEDCCEDDCDDDFFDEDDDDD@CCDDDB_Mismatch_1_Sense_+_Library_PoolT
CCAACCAGTCATGGACTGCTTTAAGGATCAGTGGTGACGAAGGCACTGATCGCCAACAGAGGTTGCTGATATCGTGATATGAGAGAGTGAGGCA
>Frequency_1_QualityScore_DDFF:DFB:?@;?BFHED=?FGGIE3CA@CFGGD9AGEEEHC@DEEE>CCC;A(;3>?<B_Mismatch_1_Sense_+_Library_PoolT
GGACGAAGGCACTGATCGCCAACAGAGGTTGCTGATATCGTGATATGAGAGAGTGAGGGA
>Frequency_1_QualityScore_DD<DAA8?B>A>DHDEGDG@BDGGEGGGGGGCFGGGE=<?E=CE>@CC8?;;>@@>:>@><ACCCCC::>:??@D>C48@C??B?@2??<CC>4_Mismatch_1_Sense_+_Library_PoolT
GGTGGGTAACGCCACTCCAGCTGCACAAGTAGACGGCCAGACTCCAACCAGTCATGGACTGCTTTAAGGATCAGTGGTGACGAAGGCACTGATC
>Frequency_1_QualityScore_DAFDFHDGD?@:B@@DB6D<FH@49==BFHG;@DECDCAEHAHD@?DCA<1=>;;A>::?5;7;>59&<9::A>C:2<B94>@_Mismatch_0_Sense_+_Library_PoolT
GATACGCCGAGTCGCTCATGTCTTCCACGATATCTTGAACAAGAGGGCAGAGCTTAAGCGAGGGGAGAAATGAAAAAAAGTTG
>Frequency_1_QualityScore_FFHHHHHJJJJJJJJJJJJJGGEHIDGIJJJJJJJJJIIHIJIJIJIJGGBDEH_Mismatch_0_Sense_+_Library_PoolT
CGAAGGCACTGATCGCCAACAGAGGTTGCTGATATCGTGATATGAGAGAGTGAG
>Frequency_1_QualityScore_>?D+@@D8?BC9?CDDEDB>DDDD*?@DEE47BCA;C;6@5AA=A@AA==A7;;@;;;?>D@AA=3?>635=<??>0:>48&05>><<A>AAA>_Mismatch_1_Sense_+_Library_PoolT
GGGGCGTGTAGATCCATAGCTGTGAATTTGAGGGCAACCACTGATCACATGTTCATTCCATGACGGTTGTTGTGGGTAACGCCACTCCAGCTGC
>Frequency_4_QualityScore_FFHHHHHJJIIIJJJJJJIJJIIJJIJIIJJIJJIIIJIIIHIHHIJJJJIGHDGGGFFEEEEEEEEEDDDDEDDEDDDDDCDD_Mismatch_0_Sense_+_Library_PoolC
ATGATCAAACAACAACTGTTTAGAAACAAAAATGTTTGCAAAGTCGGACCGAGTTACTTGATAATAAAATTATCTTTGACGTTA
>Frequency_3_QualityScore_FFHHEGHIIIIIIJJJJJHIIJJIIJIIJJJJIJJIIIGHHIJJJJJIIIJHIJHIJHIEGFGFFE?CBAACCDDDD@CCCD@CC?BDDDDCCC_Mismatch_0_Sense_+_Library_PoolC
AGAGAGACTGACATTTTGTTGCCAAAAACATTACCTGGTAATATGCCAAAGAAAAAATGTGTCTGGTTTGTTCCAGGTGGGGAAGTTTCAATTC
>Frequency_2_QualityScore_FFHGHHHIIIIJJIIJJIJIJIIJJIIJJJGIJGHIJJJIJJIJJJJJIJGIJJJIHHGHFFFFEEEEEEEEDCBBCCEDBCACBC=AACDD?A_Mismatch_1_Sense_+_Library_PoolC
AAACCAGTCATGGACTGCTTTAAGGATCAGTGGTGACGAAGGCACTGATCGCCAACAGAGGTTGCTGATATCGTGATATGAGAGAGTGAGGGAA
>Frequency_2_QualityScore_FFHGHHHJIIJJJJIIJJJJJIIJJ:AFGIGIIJGIIJJIIIJHIIIIHHGGGDEEFEEEEEEEEEEEEEDCEDDEDDDDDCDC_Mismatch_1_Sense_+_Library_PoolC
ATGATCAAACAACAACTGTTTAGAAACAAAAATGTTTGCAAAGTCGGACCGAGTTACTTGATAATAAAATTATCTTTGACGTGA
>Frequency_2_QualityScore_CFFGGHCHGGIIEGIHIIIIIIIGDCEIIIGCEECEFGIGIHEIEIIEHIGEG?EBCGEG9BDECACAEAB>A??9AAC<ACCCCE?ABC?BAA_Mismatch_1_Sense_+_Library_PoolC
CCTGACATTTTGTTGCCAAAAACATTACCTGGTAATATGCCAAAGAAAAAATGTGTCTGGTTTGTTCCAGGTGGGGAAGTTTCAATTCCACTAC
>Frequency_2_QualityScore_EFHGHHHHIIIIJFIIIIIIJGGIGGGIJJGIIEGGHIIIIIIHIIJEHIIIIJIHGHGEF=BDEEEBDDECCCCACCC_Mismatch_0_Sense_+_Library_PoolC
CAACCAGTCATGGACTGCTTTAAGGATCAGTGGTGACGAAGGCACTGATCGCCAACAGAGGTTGCTGATATCGTGATAT
>Frequency_2_QualityScore_FFGHHHHHIFIBFHHIJIIJJIIHIJJJIJIJJIJJIIIJJIIIIIIIHIIIJIIIIIIGGGGGEEEEDCEEEDDCCDCDCEEEEDDDD_Mismatch_0_Sense_+_Library_PoolC
ATATGAGAGAGTGAGGGAAAAAGAAAAGAAAGAAAAGAAAAGAGAGACTGACATTTTGTTGCCAAAAACATTACCTGGTAATATGCCAA
>Frequency_2_QualityScore_FFHHGHHGIEIHHHIIIIIIIIIIIJJDGHHIIIIIJIIJJIIJIIGIDGGHHHGGFEDDCCCBDDCC@ABCCCCCEEDDEEECCCCDAC?C?=_Mismatch_0_Sense_+_Library_PoolC
AAAAAGTTGAGAGAAGGGGAAATGGGGTCGTGTAGATCCATAGCTGTGAATTTGAGGGCAACCACTGATCACATGTTCATTCCATGACGGTTGT
>Frequency_2_QualityScore_FFHGHHHJIJJIJJJJJJJJJIJJJJJ_Mismatch_0_Sense_+_Library_PoolC
TTGATAATAAAATTATCTTTGACGTTA
>Frequency_1_QualityScore_FFGHGHFGIIIGFBHEBAFDCCHIIGCGHDHHHEHGHFHEGEGHGB;>CDECGG=CGHHFFFEDA;@CB@CACCEC?9?ADDDDECDD??>AAC_Mismatch_1_Sense_+_Library_PoolC
ACTCCAACCAGTCATGGACTGCTTTAAGGATCAGTGGTGACGAAGGCACTGATCGCCAACAGAGGTTGCTGATATCGTGATATGAGAGAGTGAA
>Frequency_1_QualityScore_FFHFHHHJJJJHIJJJJJJJIIJJJIJJJJIJJJJJIJJIIHHHHEHFFFFDEEEEFECCCDBD@ACDDC_Mismatch_2_Sense_+_Library_PoolC
GGGATCAGTGGTGACGAAGGCACTGATCGCCAACAGAGGTTGCTGATATCGTGATATGAGAGAGTGAGAG
>Frequency_1_QualityScore_FFHHGHHJJIJIJJJJJIJJIJIJJJJEHIHEHJJIJJIJIGJJJJJJJJJJJJIJJIJJJFIIJIJHHCE_Mismatch_1_Sense_+_Library_PoolC
AACTGTTTAGAAACAAAAATGTTTGCAAAGTCTGACCGAGTTACTTGATAATAAAATTATCTTTGACGTTA
>Frequency_1_QualityScore_BDBBF>F9<E<;E;<E+<CHCF;4CF<?EB?C@FA6??BFFFI@AFD7).=@@EEF<?37.=33;4=3=_Mismatch_1_Sense_+_Library_PoolC
CTGTTTAGAAACAAAAATGTTTGCAAAGTCGGACCGAGTTACTTGATAATAAAATTATCTTTGACGTCA
>Frequency_1_QualityScore_:BD?++22<2+AF@BF1<?E;1?DDDIB9?0?09?B9B*BDE_Mismatch_0_Sense_+_Library_PoolC
GAAGGCACTGATCGCCAACAGAGGTTGCTGATATCGTGATAT
>Frequency_1_QualityScore_FFHHHHHJJJJJJJJJJJIJJJJJJJJJJJJJJJJJHIJJJJGIHGHIHIJJJJGEHGFFFFFFEEEEEEEEDDEDDFDDDDDDD_Mismatch_2_Sense_+_Library_PoolC
ACATGATCAAACAACAACTGTTTAGAAACAAAAATGTTTGCAAAGTCGGACCGAGTTACTTGATAATAAAATTATCTTTGACGAC
>Frequency_1_QualityScore_FFHHHGHIFHGIJJJJJIJIGIJIIJIIIJIJJGIJIJJJ_Mismatch_1_Sense_+_Library_PoolC
GGACCGAGTTACTTGATAATAAAATTATCTTTGACGTTAC
>Frequency_1_QualityScore_FFFHFHHJJJJJIJHIIJJJJIIJJJIIGJJJJJJJJJJIJJIJJ_Mismatch_0_Sense_+_Library_PoolC
AAAGTCGGACCGAGTTACTTGATAATAAAATTATCTTTGACGTTA
>Frequency_1_QualityScore_FFHFHHHJJJJJJJIIIJGGIGGIGHIJGIJJGIJIJJIJJJJJJIIIJJJJIG>C?CBDDDDDCCDEDDCDDDDDDDDEDDCDCDDDDDDDDC_Mismatch_0_Sense_+_Library_PoolC
GAGTGACTTCAACAAGAACAGCAAGAAGATCGTGGAACTCTGAGCGATACGCCGAGTCGCTCATGTCTTCCACGATATCTTGAACAAGAGGGCA
>Frequency_1_QualityScore_FFHGHHHJGIJJIJJJJJJJJGGGGIGJJJJJJJJJJJHIIJJJJIJJJIJIJJJJJJDHHHHHHHHFFFFFEEEEDDCCDEDDDDCDDDDDDD_Mismatch_1_Sense_+_Library_PoolC
CAGAAAAGAAAGAAAAGAAAAGAGAGACTGACATTTTGTTGCCAAAAACATTACCTGGTAATATGCCAAAGAAAAAATGTGTCTGGTTTGTTCC
>Frequency_1_QualityScore_B4D?<DHGC>A7CE@AG@?DHIHGEFGGEGGHGBBFABDE@@EBFBBDGBGEG<B=;CF>CBAEEDECDE;BAB?6=@CCCC(:?=@_Mismatch_0_Sense_+_Library_PoolC
AGAAAAGAGAGACTGACATTTTGTTGCCAAAAACATTACCTGGTAATATGCCAAAGAAAAAATGTGTCTGGTTTGTTCCAGGTGGGG
>Frequency_1_QualityScore_FFHHHHHJJJJJJIJJJJJJJJJJJJJJJJJJJJJIIJJJJJJJJJJJJJIJJJJHHHHHFEFFFDDDDDDDDDDDDDDDDDDDDDDDD@BDDD_Mismatch_1_Sense_+_Library_PoolC
CCAGCTGCACAAGTAGACGGCCAGACTCCAACCAGTCATGGACTGCTTTAAGGATCAGTGGTGACGAAGGCACTGATCGCCAACAGAGGTTTCT
>Frequency_1_QualityScore_D?F>A;FB<A?EAE<DEGE@>FHCHIED8?DC<<=C36CH<GI>@HE@>CEEEB@BED;A81>B?@9>AC:8(38>BB?CC8(++2(4@:>>C0_Mismatch_1_Sense_+_Library_PoolC
CACAAGTAGACGGCCAGACTCCAACCAGTCATGGACTGCTTTAAGGATCAGTGGTGACGAAGGCACTGATCGCCAACAGAGGATGCTGATATCG
>Frequency_1_QualityScore_FFHHHHHJJJJJJIJJJIJJJJJJJJJIIIJJJJJJJJJHJJJJJJJJJIJIJJJJJIJHIHGFHHHGFFFFFEEDEDDDBDDCDDD:ABBBDD_Mismatch_1_Sense_+_Library_PoolC
AAAGAAAATAAAGAAAAGAAAAGAGAGACTGACATTTTGTTGCCAAAAACATTACCTGGTAATATGCCAAAGAAAAAATGTGTCTGGTTTGTTC
>Frequency_1_QualityScore_FFHHHFHIEECGHFHEGEGEHGGEGHGGEGCHGIIIBDEH7=;FHDHHGIIII=C@EEHFHH?C?B;>C;>>_Mismatch_1_Sense_+_Library_PoolC
TAAGGATCAGTGGTGACGAAGGCACTGATCGCCAACAGAGGTTGCTGATATCGTGATATGAGAGAGTGAGGA
>Frequency_1_QualityScore_FFHHHHHJJJIIHHIJIIJJJIFHJJJJJJJJJJJJJJJJJJJJJJJJJJJJH_Mismatch_0_Sense_+_Library_PoolC
ATGTTTGCAAAGTCGGACCGAGTTACTTGATAATAAAATTATCTTTGACGTTA
>Frequency_1_QualityScore_FFHHHHHJJJJJJJJJJJJJJIJJJIIJIJIJJJHGIGHIJJJJJGIHIJHHHHEFFFFFFEFDEEEEDEDDDDDBDDDDEDDBDCDCD_Mismatch_1_Sense_+_Library_PoolC
AAACAACAACTGTTTAGAAACAAAAATGTTTGCAAAGTCGGACCGAGTTACTTGATAATAAAATTATCTTTGACGTTATTTTGAGTCCA
>Frequency_1_QualityScore_FFHHHHHJJJJJJJJJJJJJJJJJJJJJJIIJJJJJJGIJJJJIIJIIIJJJJJHHHFFFFFFEEEEEEEEDEDDEDDDDDDDDDDD_Mismatch_1_Sense_+_Library_PoolC
TACATGATCAAACAACAACTGTTTAGAAACAAAAATGTTTTCAAAGTCGGACCGAGTTACTTGATAATAAAATTATCTTTGACGTTA
>Frequency_1_QualityScore_FFHHHHHJIJJJJJJJJJIJJHIFHIIFHHIGIHIJFHGGHIJJIIJHJIEIIG@DEE_Mismatch_1_Sense_+_Library_PoolC
AACAAAAATGTTTGCAAAGTCGGACCGAGTTACTTGATAATAAAATTATCTTTGACGA
>Frequency_1_QualityScore_DDD6)0A:3EB?EEE>)8?86;?)9BDDDDCCC<3=<C_Mismatch_0_Sense_+_Library_PoolC
GACGAAGGCACTGATCGCCAACAGAGGTTGCTGATATC
>Frequency_1_QualityScore_7D?FBDD?4C?2AG<<CCCF;F?DD0?F@B?F0@FDCC_Mismatch_0_Sense_+_Library_PoolC
TTCATTCCATGACGGTTGTTGTGGGTAACGCCACTCCA
>Frequency_1_QualityScore_FFFHHHHIJJIJJIJJJGIIJJJJJFHIJIJJJIJJJIJJJJIIIIJJGHEHIEGIGHHHGGHFFDEECDDCCECDBB>ACCDDB_Mismatch_1_Sense_+_Library_PoolC
CATGGACTGCTTTAAGGATCATTGGTGACGAAGGCACTGATCGCCAACAGAGGTTGCTGATATCGTGATATGAGAGAGTGAGGGA
>Frequency_1_QualityScore_FFHHHHHJJJJJJJHIIJJJJGHIIHIJJJJJHHIJJJGHFGGIJJJJJJIJJJJJHHHHHHHFFFFDDDDECCCDDCDDDCDDDDDDDCDDDD_Mismatch_1_Sense_+_Library_PoolC
ACAAAGAAAAAATGTGTCTGGTTTGTTCCAGGTGGGGAAGTTTCAATTCCACTACATGATCAAACAACAACTGTTTAGAAACAAAAATGTTTGC
>Frequency_1_QualityScore_DBACFFFGB<@E3@FBH?D@F?FHEFIGGIEFCFHCGGACECEB>>B=>ACBB;@?BBBCCCDA@:CCA:@CCCA:BDCCABCB@B@BB@BCC@_Mismatch_0_Sense_+_Library_PoolC
AGAGCTTAAGCGAGGGGAGAAATGAAAAAAAGTTGAGAGAAGGGGAAATGGGGTCGTGTAGATCCATAGCTGTGAATTTGAGGGCAACCACTGA
>Frequency_1_QualityScore_FDHGFFHJJIJHJJJJIJIIGEHHGIJGIGIJFHJIJIJJIIIICHIIJJJJJJG_Mismatch_0_Sense_+_Library_PoolC
GTGGTGACGAAGGCACTGATCGCCAACAGAGGTTGCTGATATCGTGATATGAGAG
>Frequency_1_QualityScore_DFHHFFFIIGGAFBHIIIGGGIHHIGGFGIJCEHJJFEHIIJJGAHJIJJIIIIEHGIEE@GHDBBBD<9>AB<CCDCDDDCDDD??CCCCDDD_Mismatch_1_Sense_+_Library_PoolC
CCCTTCTCTTTCTCTTGGCAATTTGTCATTCCACCGTTTGCTTGATCTTTCCGATTATGGGGCGGTGCCCAGAGTGACTTCAACAAGAACATCA
>Frequency_1_QualityScore_FFHHHHHJJJIJJHJJIIIGGGIIJIJJGHIIJJGIDHDFGHDHFIGJJJGHHHHFFFCDE@CEEEDDD;?BDDDDDDCABDBCC@DDCCCDDD_Mismatch_1_Sense_+_Library_PoolC
GACTGATCACATGTTCATTCCATGACGGTTGTTGTGGGTAACGCCACTCCAGCTGCACAAGTAGACGGCCAGACTCCAACCAGTCATGGACTGC
>Frequency_1_QualityScore_DFHGHHHJJJJJJGJJJJJJJJJIHJJJJJJJIJIJJJJIIIJIJJJJGGGIJJJHFFFDDEECEDDEDCDDDDEDDEDDEDDDDDD_Mismatch_1_Sense_+_Library_PoolC
ACTACATGATCAAACAACAACTGTTTAGAAACAAAAATGTTTGCAAAGTCGGACCGAGTTACTTGATAATAAAATTATCTTTGACGA
>Frequency_1_QualityScore_FFHHHHGJGJJJJJJIJJBHBHGIGIEIJGIJJIJJJIGHHHFFFFFFEEEDE@BBBD=@BDDDDDCDDDDDDD>B5ACDCCDDDDD9@AACDD_Mismatch_0_Sense_+_Library_PoolC
ACTCTGAGCGATACGCCGAGTCGCTCATGTCTTCCACGATATCTTGAACAAGAGGGCAGAGCTTAAGCGAGGGGAGAAATGAAAAAAAGTTGAG
>Frequency_1_QualityScore_+=ADD:<1C?<A1):):6088?/7/?8)/=)/8AC@AC@).==77?;7;???9958,5(,5:>>:8(59935502>(4:>AA85;0+::4:<A<_Mismatch_1_Sense_+_Library_PoolC
CTGAGCGATACGCCGAGTCGCTCATGTCTTCCACGATATATTGAACAAGAGGGCAGAGCTTAAGCGAGGGGAGAAATGAAAAAAAGTTGAGAGA
>Frequency_1_QualityScore_DDFHHHHEGIHIGGIJJIJGIJJJJJHIGIJJJFIJJJJJJIJJDIJGIIJJIJIHHIJEHHGHHHHFFFDDD@BBDDDD?CCDBDDDDDDDDD_Mismatch_0_Sense_+_Library_PoolC
AATGGGGTCGTGTAGATCCATAGCTGTGAATTTGAGGGCAACCACTGATCACATGTTCATTCCATGACGGTTGTTGTGGGTAACGCCACTCCAG
>Frequency_1_QualityScore_DDHHHGFHGFHIJJJJ?DDHGIIIJIJIJIIGIJJJJJJFHHJJIGHFFDECCCDDDDDDD@CCDCCCCCACCCCDDACCDDDCCCD>?CCDBB_Mismatch_1_Sense_+_Library_PoolC
TGACGGTTGTTTTGGGTAACGCCACTCCAGCTGCACAAGTAGACGGCCAGACTCCAACCAGTCATGGACTGCTTTAAGGATCAGTGGTGACGAA
>Frequency_1_QualityScore_DFHHGHGJABDGHIJIIIJIIJGIGGGIIJIIJGHIJJJJJJIJIIIJJJJGHFFFDDDDB@CDDD<;CCDDEDCDCCBD8?@C3>>@C@:<C3_Mismatch_1_Sense_+_Library_PoolC
CCCCAGAGTGACTTCAACAAGAACAGCAAGAAGATCGTGGAACTCTGAGCGATACGCCGAGTCGCTCATGTCTTCCACGATATCTTGAACAAGA
>Frequency_1_QualityScore_DDHFHHGJIIIJIJIJGHGGICHIIIG>FGIJJJIJJJIGFFDABBDDCCCC::<=BDA@AAC?A?A?<>>@@?:@>BD<@>9@ACCDECDCCD_Mismatch_0_Sense_+_Library_PoolC
TTCCACGATATCTTGAACAAGAGGGCAGAGCTTAAGCGAGGGGAGAAATGAAAAAAAGTTGAGAGAAGGGGAAATGGGGTCGTGTAGATCCATA
>Frequency_1_QualityScore_FFHHHHHJJJJJJJJJJJJJJJGIGIJIJJJJJIIJJJJJJJIHGHHFFFFFFFEEEEDDDDDDDCDDDDDDDBBDDDDD@BCCDDDDDDDDDC_Mismatch_0_Sense_+_Library_PoolC
TGGAACTCTGAGCGATACGCCGAGTCGCTCATGTCTTCCACGATATCTTGAACAAGAGGGCAGAGCTTAAGCGAGGGGAGAAATGAAAAAAAGT
>Frequency_1_QualityScore_DFHGGHGGIIII>HHAEHIGHBHIIJIJIJJJCHHIGHIJJJJJJIJIIGIEHHHABBDFFFEDECA@;;>ABBD_Mismatch_1_Sense_+_Library_PoolC
TTTAAGGATCAGTGGTGACGAAGGCACTGATCGCCAACAGAGGTTGCTGATATCGTGATATGAGAGAGTGAGGCA
>Frequency_1_QualityScore_?B4CADBE>E>E@3+381?C>9??1CCAB?DD9B9<90?DA6;\5-;?3)=AA_Mismatch_1_Sense_+_Library_PoolC
ATATGCCAAAGAAAAAATGTGTCTGGTTTGTTCCAGGTGGGGACGTTTCAATT
>Frequency_1_QualityScore_D?CC4ADGIIEGGEIIGAHGI@FEEEG6:BGGIBHHGIGIIGGIGGGGCCAHGEHBH8=>>=@;@CCCC5;@BCCC@CCCCC8?:ACC@_Mismatch_0_Sense_+_Library_PoolC
ATGTTCATTCCATGACGGTTGTTGTGGGTAACGCCACTCCAGCTGCACAAGTAGACGGCCAGACTCCAACCAGTCATGGACTGCTTTAA
>Frequency_1_QualityScore_DDFDFDFEFFFGD<<33AAEBHDGDC?:D@GG@D60?9BD>FEEBF@;CEE@D3?)6=E?@);5<@3>?(,:A@_Mismatch_0_Sense_+_Library_PoolC
TGATCACATGTTCATTCCATGACGGTTGTTGTGGGTAACGCCACTCCAGCTGCACAAGTAGACGGCCAGACTCC
>Frequency_1_QualityScore_DDFDHHHGIJJIFHHJIJDFHGGCGGCGGGECH>FIGIBFCFHCHIJIEHEHC>C=BCCDB??>A?CACAC@:CCDD<9ACDCDCACACBD>A@_Mismatch_1_Sense_+_Library_PoolC
GCCTCCAACCAGTCATGGACTGCTTTAAGGATCAGTGGTGACGAAGGCACTGATCGCCAACAGAGGTTGCTGATATCGTGATATGAGAGAGTGA
>Frequency_1_QualityScore_DEHAAFD<C?EAHEFAA?EHCGEHEH9CEFDCID?BBDFAGCHIIHGFHIIIGEGEDGCAHACDFFFEECEECCCAC@CCC<A@BCCCC>CC?_Mismatch_0_Sense_+_Library_PoolC
GTTGCTGATATCGTGATATGAGAGAGTGAGGGAAAAAGAAAAGAAAGAAAAGAAAAGAGAGACTGACATTTTGTTGCCAAAAACATTACCTGG
>Frequency_1_QualityScore_FDFFFHDGIIG<CCEHIBFHEBGD?@C:BGGEIIHGIIEGGGIDG1AEEEHHHFF?B@ACCEEEFDD=AC>CDDCCCCB@5>AABB<C_Mismatch_1_Sense_+_Library_PoolC
GTCATGGACTGCTTTAAGGATCAGTGGTGACGAAGGCACTGATCGCCAACAGAGGTTGCTGATATCGTGATATGAGAGAGTGAGGGTA
>Frequency_1_QualityScore_FFHHHHHJJJJJJJJIIIJIIJJJIGIJJJJIJJJJJIIJJJJJJJJJJIJFHIJJJJJJJIJIHHGHFDEEDEDDDDDACDDDDDDEDDDDDD_Mismatch_0_Sense_+_Library_PoolC
GAAAGAAAAGAAAAGAGAGACTGACATTTTGTTGCCAAAAACATTACCTGGTAATATGCCAAAGAAAAAATGTGTCTGGTTTGTTCCAGGTGGG
>Frequency_1_QualityScore_DDF+AFHAGGBGHEDDHDGCHHDHGCGHIIGI<GHEECGIGAHIEIIGEEHHFDEF@E@CACEEACC@C55;@A,1:>??B@<?BBC(3:C?8<_Mismatch_1_Sense_+_Library_PoolC
GGGTAACGCCACTCCAGCTGCACAAGTAGACGGCCAGACTCCAACCAGTCATGGACTGCTTTAAGGATCAGTGGTGACGAAGGCACTGATCGAC
>Frequency_1_QualityScore_D;CBFDFBFFE>AFFAFBF?4+<4<FFFB*:8:D68?F(;@B4;@@>F=;C>A>47A)7.7=?>B65=A_Mismatch_0_Sense_+_Library_PoolC
CTGTTTAGAAACAAAAATGTTTGCAAAGTCGGACCGAGTTACTTGATAATAAAATTATCTTTGACGTTA
>Frequency_1_QualityScore_FFHHHHHJJJJJJJHIJJJJJJJIIIJIJJJJJHHIJIJJJJJJJJJJJJJIJJJJHHHHGFFD_Mismatch_2_Sense_+_Library_PoolC
TAGAAACAAAAATGTTTGCAAAGTCGGACCGAGTTACTTGATAATAAAATTATCTTTGACGCCA
>Frequency_1_QualityScore_FFHHHGHJJIJJIIJIJJJJJJJJIJIJHIJIICHIIJJGJJJJHIIIIIJJJGHIJJJJHFFDDEEEECDDEDDEDDDEDDECDEDDDDD@DD_Mismatch_1_Sense_+_Library_PoolC
ATTCCACTACATGATCAAACAACAACTGTTTAGAAACAAAAATGTTTGCAAAGTCGGACCGATTTACTTGATAATAAAATTATCTTTGACGTTA
>Frequency_1_QualityScore_FFHHHDBDFHHIGEIIGICHIIIEFH:CFHIEHIFGJJJJIIHHGHIJGGHEHECEFHFHFDEFDFEED;BCCEC@C?CC@@C<BD_Mismatch_1_Sense_+_Library_PoolC
TCATGGACTGCTTTAAGGATCAGTGGTGACGAAGGCACTGATCGCCAACAGAGGTTGCTGATATCGTGATATGAGAGACTGAGGGA
>Frequency_1_QualityScore_FFHHGGCGGGGIIGIDGGHIICFHIIJJIJJJJJJIIIGIHHGGEHFEBDEFDEAECDDDDBBDDDDD<?BBDACEDCCCCCCDCD>BBDDDED_Mismatch_1_Sense_+_Library_PoolC
GGGCGGTGCCCAGAGTGACTTCAACAAGAACAGCAAGAAGATCGTGGAACTCTGAGCGATACGCCGAGTCGTTCATGTCTTCCACGATATCTTG
>Frequency_1_QualityScore_FFHHHHHJIJJJJJJJIJJJJJJJJJJJJIJJJJJJJJJJIIJJJJJGIJIJJJJJJJJHHFHHEHFFFFFFECEEEDDDDCDDDDDD@CDDBC_Mismatch_1_Sense_+_Library_PoolC
AAAAGAAAAGAAAGAAAAGAAAAGAGAGACTGACATTTTGTTGCCAAAAACATTACCTGTTAATATGCCAAAGAAAAAATGTGTCTGGTTTGTT
>Frequency_1_QualityScore_FFHHHHHJJJJJJJJJJJJGJJJJJJJJJIJJJJJJJJJJHIIJJJIJJIJJJJJJHFFBDEEEDDDDEDDEDDDEDCEDDFDDCDDDD_Mismatch_2_Sense_+_Library_PoolC
CACTACATGATCAAACAACAACTGTTTAGAAACAAAAATGTTTGCAAAGTCGGACCGAGTTACTTGATAATAAAATTATCTTTGACGCA
>Frequency_1_QualityScore_FFHHHHHJIJIJJJJIJGIIJJJJJCGIIHIJIJJJFGIIJIJGGGHGIIHHFHEFHFFFFDCEEECEEBDDDDDDDDCDDDCCCDDBDDDBC@_Mismatch_1_Sense_+_Library_PoolC
GATGCCAAAGAAAAAATGTGTCTGGTTTGTTCCAGGTGGGGAAGTTTCAATTCCACTACATGATCAAACAACAACTGTTTAGAAACAAAAATGT
>Frequency_1_QualityScore_DDBH<CFHIDBC@E>H=EC*9:?GGEHCGHIGIIG@FHGGIIIGFICHGFE9C@FGHIIGGGECEH97;).7>CCC9.;53;@@@B9&2:@4:>_Mismatch_1_Sense_+_Library_PoolC
TTTGTTCCAGGTGGGGAAGTTTCAATTCCACTACATGATCAAACAACAACTGTTTAGAAACAAAAATGTTTGCAAAGTCGGACCGAGATACTTG
>Frequency_1_QualityScore_DDHFHHHII2CBBFAHHIIIIGAHGGGIICBD<FFGI?FF;?FGGCGGGAGG8;<E@;CC?DDDACDACCCCCCCCC>:35??_Mismatch_0_Sense_+_Library_PoolC
ATTACCTGGTAATATGCCAAAGAAAAAATGTGTCTGGTTTGTTCCAGGTGGGGAAGTTTCAATTCCACTACATGATCAAACAA
>Frequency_1_QualityScore_FFBBHFHBHGGGGDGIHAHHIIIBHIEHIEIDHGIIDGGHECGIIEG?DGHGGC:@==@AFEHGFC?AC>>>;>CACCDCA@CCCDCCACCC>@_Mismatch_1_Sense_+_Library_PoolC
TCAATTCCACTACATGATCAAACAACAACTGTTTAGAAACAAAAATGTTTGCAAAGTCGGACCGAGTTACTTGATAATAGAATTATCTTTGACG
>Frequency_1_QualityScore_FFHHHHHJJJJJJJIIJCFHIIIIJJJJJJJIJJJJIJJJJIJIJFHIIJIGHHHHHFFFEFEEEEEEB@ACDDDDDD_Mismatch_1_Sense_+_Library_PoolC
GCTTTAAGGATCAGTGGTGACGAAGGCACTGATCGCCAACAGAGGTTGCTGATATCGTGATATGAGAGAGTGAGGGCA
>Frequency_1_QualityScore_FFHHHHHJJIJJJJJJJJJJJGIJJJIJJDGIJJJJJIJJJJJIJJJJJIJHHHHFFDDFEEEECEEDDDBCDDDDDDCC?B@CCCDBB_Mismatch_1_Sense_+_Library_PoolC
AAGTCATGGACTGCTTTAAGGATCAGTGGTGACGAAGGCACTGATCGCCAACAGAGGTTGCTGATATCGTGATATGAGAGAGTGAGGGA
>Frequency_1_QualityScore_FFHHHHHJJIJJHIIIJJIIJJDGIJIJJJJJJJJJJJJJJJIJJCHHHHFFDDDDDDDDDDDDDDDDDDDDDDDDBDDDDDDCDDDDDDDDCC_Mismatch_1_Sense_+_Library_PoolC
CTTCCATGACGGTTGTTGTGGGTAACGCCACTCCAGCTGCACAAGTAGACGGCCAGACTCCAACCAGTCATGGACTGCTTTAAGGATCAGTGGT
>Frequency_1_QualityScore_FFHGGHHJJJJIIIJGJJJJJIGEHGIHGIJJJJIIGIJJEIIJIJGCGGGHHHHFFFEEEEEEDDDDD?BDCDBABDDDDCCCEDDDDDDDDD_Mismatch_1_Sense_+_Library_PoolC
AGACGGCCAGACTCCAACCAGTCATGGACTGCTTTAAGGATCAGTGGTGACGAAGGCACTGATCGCCAACAGAGGTTGCTGATATCGCGATATG
>Frequency_1_QualityScore_FFHHHHHJJJJJJJJJJJHHIFHAGFHIIJJJJJJJJJJEEFDDDECEEDDDDDDDDDDDDDFEDDDDDDDDDDDDDDDCCDEDDDDDEEEEEE_Mismatch_0_Sense_+_Library_PoolC
GGGAGAAATGAAAAAAAGTTGAGAGAAGGGGAAATGGGGTCGTGTAGATCCATAGCTGTGAATTTGAGGGCAACCACTGATCACATGTTCATTC
>Frequency_1_QualityScore_?DF8BBCDGHDGEFGIII?HGH>GDF;8?GHIG>EE@B?BFHFGIIG@D@8@C@;7@A?=AB77;BDC_Mismatch_1_Sense_+_Library_PoolC
GATCAGTGGTGACGAAGGCACTGATCGCCAACAGAGGTTGCTGATATCGTGATATGAGAGAGTGAGGA
>Frequency_1_QualityScore_FFHHHHHJJJJJJJJEHIIIJJJJJJJJJJJJJJJJIIHIJJJIIJGHIIIJJJEFGHFBDDCCDDDDECCDFDDDDDDDDDDEDDDBDDBDDD_Mismatch_1_Sense_+_Library_PoolC
AAAAACATTACCTGGTAATATGCCAAAGAAAAAATGTGTCTTGTTTGTTCCAGGTGGGGAAGTTTCAATTCCACTACATGATCAAACAACAACT
>Frequency_1_QualityScore_A;DBBF=)<:?:6D<?FED?@GEHII8BGIIIIIIICHIE=;>BEEE(;AD6>@CDECA>DADCDCCC??=0<9?@?88-9CCCBB>@<C?CCC_Mismatch_1_Sense_+_Library_PoolC
AATGGGGGCGTGTAGATCCATAGCTGTGAATTTGAGGGCAACCACTGATCACATGTTCATTCCATGACGGTTGTTGTGGGTAACGCCACTCCAG
>Frequency_1_QualityScore_FFFHFFHE@FHIGIGGIIEHIIGGIHHIJJJGEGGIJJIJGIGEGGHIDFEHIGGBGGHEF?BEECCCE@CDCEDDDECDDCDFDCDDB?@DDD_Mismatch_2_Sense_+_Library_PoolC
TCCACTACATGATCAAACAACAACTGTTTAGAAACAAAAATGTTTGCAAAGTCGGACCGAGTTACTTGATAATAAAATTATCTTTGACGTTAAA
>Frequency_1_QualityScore_:?DCD<2??C:AC+AE@E3?DCD?DBB??DE>?DD<CDDDDE@;76.=ACD>;?;?;;@ADEA>>AA?<(,>_Mismatch_1_Sense_+_Library_PoolC
CTTTAAGGATCAGGGGTGACGAAGGCACTGATCGCCAACAGAGGTTGCTGATATCGTGATATGAGAGAGTGA
>Frequency_1_QualityScore_FFHHHHHJJJJJJHIIIJJJGIIIGIIJJJJHIJJJIJJFIIIJJJJJJJJJJJJHHHHHHHFFFFDDDBEDCDDDD_Mismatch_0_Sense_+_Library_PoolC
CAAAGAAAAAATGTGTCTGGTTTGTTCCAGGTGGGGAAGTTTCAATTCCACTACATGATCAAACAACAACTGTTTAG
>Frequency_1_QualityScore_FFHHFGHJJJJJJJGIJIJFHGIIJJFIJJJJHHFFFFFDEDEEDDDDDDDDDDDDBB>BBCDEEDDDDDDCDDDDDDDEDDEDDDDDDDDBDD_Mismatch_0_Sense_+_Library_PoolC
GCAGAGCTTAAGCGAGGGGAGAAATGAAAAAAAGTTGAGAGAAGGGGAAATGGGGTCGTGTAGATCCATAGCTGTGAATTTGAGGGCAACCACT
>Frequency_1_QualityScore_FFHHHHHJJGGIIFIJJGGIGGGGFGFGIIIIJIJFIJJIGFBGEHIEHII=BFAGHEEFF;ACEECCDACCDECDCCCCECCACC@C_Mismatch_0_Sense_+_Library_PoolC
TCCACTACATGATCAAACAACAACTGTTTAGAAACAAAAATGTTTGCAAAGTCGGACCGAGTTACTTGATAATAAAATTATCTTTGAC
>Frequency_1_QualityScore_FFHHHHHJJIJJJJJJJJJJJJJJJJJJJIIIJJJJIJHHIJJIJJJHHHFFFFFFEEEEEEEDEDDEDDEDDDDDBDDDDEEDDDCDDE_Mismatch_0_Sense_+_Library_PoolC
CAAACAACAACTGTTTAGAAACAAAAATGTTTGCAAAGTCGGACCGAGTTACTTGATAATAAAATTATCTTTGACGTTATTTTGAGTTCA
>Frequency_1_QualityScore_DD:AFFDGEFGIGGEEACBFG70?FGGFEGIIGGIIEHDGCEECDGGHGGIGCA=CGH@D@H>=CE;BE9;;>CE@@3;(;>;>??B@BBB5?<_Mismatch_1_Sense_+_Library_PoolC
TCTGGTTTGTTCCAGGTGGGGAAGTTTCAATTCCACTACATGATCAAACAACAACTGTTTAGAAACAAAAATGTTTGCAAATTCGGACCGAGTT
>Frequency_1_QualityScore_0ADF3BB<:AFE81??::)*?DFG>90*?9*09*?DFFB=FFE6;A;@A;).=?>;@@>3;@@3>@A>3-;@B??8?:=B@?2<@_Mismatch_1_Sense_+_Library_PoolC
TGGGAAATGGGGTCGTGTAGATCCATAGCTGTGAATTTGAGGGCAACCACTGATCACATGTTCATTCCATGACGGTTGTTGTGGG
>Frequency_1_QualityScore_DADD<FC@EEGABF?CG;CEEAFFIFEDEEEGIEFEFFFF=FFIIIIIFGGFDFCEFFFEE?@DD7>AA@@B_Mismatch_1_Sense_+_Library_PoolC
AAGGATCAATGGTGACGAAGGCACTGATCGCCAACAGAGGTTGCTGATATCGTGATATGAGAGAGTGAGGGA
>Frequency_1_QualityScore_FFADFDDBEEHGHGHIIIIIEHI@ECEAAB:?BABFEHIII?FHGGHGDCDAAHGGHAEECCEDB@;@B@CCC@CBDDDDDDDDDDDDD_Mismatch_1_Sense_+_Library_PoolC
GGTAATATGCCAAAGAAAAAATGTGTCTGGTTTGTTCCAGGTGGGGAATTTTCAATTCCACTACATGATCAAACAACAACTGTTTAGAA
>Frequency_1_QualityScore_>DF?HDFGHGE?:??DD?<D>BFGEGGFDEGDE<=C4=F@AHHEDA5=>@C>-;@>>5>ACC@>:@CCD@::A<+2_Mismatch_2_Sense_+_Library_PoolC
GACAACAACTGTTTAGAAACAAAAATGTTTGCAAAGTCGGACCGAGTTACTTGATAATAAAATTATCTTTGACGTA
>Frequency_1_QualityScore_@DD4D?AEEIEI@F<<F?C;?BE?EEEIEF9DD@@BBDD???DEEIB;BBCDADAAADDDDBAA@AAAAAABAADAAAAABAAAA??;_Mismatch_2_Sense_+_Library_PoolC
ACTACATGATCAAACAACAACTGTTTAGAAACAAAAATGTTTGCAAAGTCGGACCGAGTTACTTGATAATAAAATTATCTTTGACGCA
>Frequency_1_QualityScore_BD>DHH?F>GEGG3F>H@<F@?GD*CG?E<:DGEHGDGHGGHDFHI:@FGAB65:CH7;;;CAA;;6=?C;ACC=BB_Mismatch_1_Sense_+_Library_PoolC
TGGGCAACCACTGATCACATGTTCATTCCATGACGGTTGTTGTGGGTAACGCCACTCCAGCTGCACAAGTAGACGGC
>Frequency_1_QualityScore_FFFHH?FHEGHEHIIJCFHIGGHICDHGHIIIHCGHC@GHGGGGHIIJIJCGHIGII@DGIEC=ECEEFBD@C66>;AC_Mismatch_0_Sense_+_Library_PoolC
TCTGGTTTGTTCCAGGTGGGGAAGTTTCAATTCCACTACATGATCAAACAACAACTGTTTAGAAACAAAAATGTTTGCA
>Frequency_1_QualityScore_FFHHHHHJJJJJIIHIJJJIIJJJJJFHIJJJJIJJJJJIJJJJJJHIHIJJJJI_Mismatch_1_Sense_+_Library_PoolC
AAAAGAAAAGAGAGACTGACATTTTGTTGCCAAAAACATTACCTGGTAATATGCA
>Frequency_1_QualityScore_FFHHHHHJJJJJIJJJIJIIGGIJJJJJJJJJJJIJJJJJJJJHJJJJJJJJIJFHIIJJJJJJHHHHFCCFDDDCDCCDDD:ABDDDDDD_Mismatch_0_Sense_+_Library_PoolC
AAAGAAAGAAAAGAAAAGAGAGACTGACATTTTGTTGCCAAAAACATTACCTGGTAATATGCCAAAGAAAAAATGTGTCTGGTTTGTTCCA
>Frequency_1_QualityScore_DDA?FDFAGFHGA<DHCF@GGGHEHIII@?F<?BDHGEF9=CFAEGIHHEACHDEBD;?ACCCCC@@A;;8;;8>B@>CCD@:CCC::@?C_Mismatch_0_Sense_+_Library_PoolC
GACATTTTGTTGCCAAAAACATTACCTGGTAATATGCCAAAGAAAAAATGTGTCTGGTTTGTTCCAGGTGGGGAAGTTTCAATTCCACTAC
>Frequency_1_QualityScore_FFHHHHHJJJJJJJJJJJJJJJJJJJJJJJJJJJJJJJJJJJIIJJJJJJJJJHIJJJJHIIHGIJHHFACDDDDEDDDDDEDDEDDDEDCEDC_Mismatch_1_Sense_+_Library_PoolC
GAAGTTTCAATTCCACTACATGATCAAACAACAACTGTTTAGAAACAAAAATGTTTGCAAAGTCGGACCGATTTACTTGATAATAAAATTATCT
>Frequency_1_QualityScore_FFHHHHFHHJJJJGIGICG<CFGIIGIJIJJIJJJJJIIIJJIJJIIJJJJIJJIJHHHHHHFFFFEFECEEEDBADDDDDDDCDDCCCDDCDD_Mismatch_0_Sense_+_Library_PoolC
ATATCGTGATATGAGAGAGTGAGGGAAAAAGAAAAGAAAGAAAAGAAAAGAGAGACTGACATTTTGTTGCCAAAAACATTACCTGGTAATATGC
>Frequency_1_QualityScore_FFHHHHHJJJJJHIJJJJJIIIIJJIIIJJIFHIJJJJJJJJJJIHHHHHHHFFFFFFDDD_Mismatch_2_Sense_+_Library_PoolC
GAAACAAAAATGTTTGCAAAGTCGGACCGAGTTACTTGATAATAAAATTATCTTTGACGCA
>Frequency_1_QualityScore_FADHHHHJIJIJJIIJIGIJJIJIIJIIJJGCFIJJIJJGGIJGH@@FHIIGIIB:AEEEDFDDEDDCDCDDDDDDDDCCDDDB@BD>?BCCCD_Mismatch_1_Sense_+_Library_PoolC
GTGAATTTGAGGGCAACCACTGATCACATGTTCATTCCATGACGGTTGTTGTGGGTAACGCCACTCCAGCTGCACAAGTAGACGGCCAGATTCC
>Frequency_1_QualityScore_FFHHHGGGIJJIIIJFGIJJIJJIJIJJJIHIIIIIIIJJIJJJJIJJJIJJJJJJGHGHHGHDFFDDCABDDDDABD@DDDDDDDB>AABDDD_Mismatch_1_Sense_+_Library_PoolC
AGCTGCACAAGTAGACGGCCAGACTCCAACCAGTCATGGACTTCTTTAAGGATCAGTGGTGACGAAGGCACTGATCGCCAACAGAGGTTGCTGA
>Frequency_1_QualityScore_FFCFHHHIIJJIIJJJJJJJJJJIJIIGIJIJJJJJIJJJJJHHHIJJJJICHCH=ACDEF_Mismatch_1_Sense_+_Library_PoolC
GGTGACGAAGGCACTGATCGCCAACAGAGGTTGCTGATATCGTGATATGAGAGAGTGAGAG
>Frequency_1_QualityScore_BDBDH?DHHGIHBD;FEFHBEGEGHGFGF??DGGIIIGGIIAEGCA=BC>>C5>B@8?ABBBB@ACCCBB&09>>B?CAC:A3>>@CCCCCD@:_Mismatch_1_Sense_+_Library_PoolC
ATCTTGAACAAGAGGGCAGAGCTTAAGCGAGGGGAGAAATGAAAAAAAGTTGAGAGAAGGGGAAATGGGGGCGTGTAGATCCATAGCTGTGAAT
>Frequency_1_QualityScore_DDF8?FD>@B<BDB@C33A+A4?:1:CBF@<<*9DD;?A*=CEBFHC;@=@DCAE_Mismatch_1_Sense_+_Library_PoolC
CACTCCAGCTGCACAAGTAGACGGCCAGACTCAAACCAGTCATGGACTGCTTTAA
>Frequency_1_QualityScore_DFDFADHIIHGEHGIIIGHGHCHGHIIIFHGEHFGI@HIIIIIIIIIBGCHEGGIFDDDBCCABBAACCACCDDCCDBA?CDDCDDDCDCC_Mismatch_0_Sense_+_Library_PoolC
TTTCTCTTGGCAATTTGTCATTCCACCGTTTGCTTGATCTTTCCGATTATGGGGCGGTGCCCAGAGTGACTTCAACAAGAACAGCAAGAAG
>Frequency_1_QualityScore_FFHHHHHJJJIJJIJIJJJIJIJJJJIIIJJJIJJJJJIIJJJJJJIJJJJJHHHHHFDEFFDDDDDDDACDDDDDDDDDDDDDDDEDDDDDDD_Mismatch_1_Sense_+_Library_PoolC
GCTGCACAAGTAGACGGCCAGACTCCAACCAGTCATGGACTGCTTTAAGGATCAGTGGTGACGAAGGCACTGATCGCCAACAGATGTTGCTGAT
>Frequency_1_QualityScore_FFHHHHGJJJJJJJJJJJJJIJJJJJJJJJJJJJJJJFHIJJGJJJIJJJHHHHHFFFFFEEEEEDDDDDDDDDDDDCDDDDDDDEDDDDDDDD_Mismatch_1_Sense_+_Library_PoolC
ACTGATCACACGTTCATTCCATGACGGTTGTTGTGGGTAACGCCACTCCAGCTGCACAAGTAGACGGCCAGACTCCAACCAGTCATGGACTGCT
>Frequency_1_QualityScore_FDHHHHHJJJJJJJJIIJJIJJJJJJJDHIIJIGIJIJJJJJHHGHFFDDCECDDCBDDDDDDDEDDDDDCDDDDDCDBB>CCCDD@_Mismatch_1_Sense_+_Library_PoolC
GTCATGGACTGCTTTAAGGATCAGTGGTGACGAAGGCACTGATCGCCAACAGAGGTTGCTGATATCGTGATATGAGAGAGTGAGCGA
>Frequency_1_QualityScore_FFHHHHHIJEIIJJJJIIIJIGIIGGHIIJIJIIGIIIIHIJJJJIIIIIIJJIIAGGIHHFDDDDDDDCDDDDEDDEDDDEDDEDDDDDDDDD_Mismatch_1_Sense_+_Library_PoolC
CAATTCCACTACATGATCAAACAACAACTGTTTAGAAACAAAAATTTTTGCAAAGTCGGACCGAGTTACTTGATAATAAAATTATCTTTGACGT
>Frequency_1_QualityScore_FFHHHHHIJJJJJJIJJIIJJJJJJJIIJJIJJJIIJJJJJJGJJFDBDDDDDDDDCCDDDDDDDDDDDDDDDDDDDCDDDDDDDCD9BCDDCD_Mismatch_0_Sense_+_Library_PoolC
CAATTTGTCATTCCACCGTTTGCTTGATCTTTCCGATTATGGGGCGGTGCCCAGAGTGACTTCAACAAGAACAGCAAGAAGATCGTGGAACTCT
>Frequency_1_QualityScore_DDDF?B<??,AC:EF@ECGB?C3?DDGGGE9DEFCGFFFIDCA=@)=.=2@=CE.;C@=(5?D?CBCC:55((9<;859(5,+2<<AB>BBDBB_Mismatch_1_Sense_+_Library_PoolC
CACAAGTAGACGGCCAGACTCCAACCAGTCATGGACTGCTTTAAGGATCAGTGGTGACGAAGGCACTGATCGCCAACAGTGGTTGCTGATATCG
>Frequency_1_QualityScore_FFHHHHHJIIJJJJIJJJJJJJJJJJJJJIJJJJHIJJJJJIIIHIJIIJJDIEHHGGFFFFFFEEEEECEDDDDDDDDDDDDD_Mismatch_1_Sense_+_Library_PoolC
ATGATCAAACAACAACTGTTTAGAAACAAAAATGTTTGCAAAGTCGGACCGAGTTACTTGATAATAAAATTATCTTTGACGCTA
>Frequency_1_QualityScore_FFHHHHHJJJJJJJHHJFHIIJJIJJFIJJJJJJJIJJJIIJJJJHHIIJIIJIJJHHHHDFFFDFDEDC;@CCDDD_Mismatch_1_Sense_+_Library_PoolC
GCTTTAAGGATCAGTGGTGACGAAGGCACTGATCGCCAACATAGGTTGCTGATATCGTGATATGAGAGAGTGAGGGA
>Frequency_1_QualityScore_FDHBCDFGBHHGBEGDHHHHG=FHJJIHHFHG?BDGHHFHIIGIHIHIHGG=EHE?C.=>@B?B@?A@BBDCDD?BDDCDDCCDDDDDDCCBDB_Mismatch_0_Sense_+_Library_PoolT
GTGGTGACGAAGGCACTGATCGCCAACAGAGGTTGCTGATATCGTGATATGAGAGAGTGAGGGAAAAAGAAAAGAAAGAAAAGAAAAGATCGGA
>Frequency_1_QualityScore_FFHHHHHJJJIIJJJJJJJJJJJJJJJJJJJJJJJJJJJJJJJJIJJJJJHIJHHHFFDEEEDDDDDDDCDDDDDDDDDDDDDDCDDDDD>CBB_Mismatch_0_Sense_+_Library_PoolT
ATTTGAGGGCAACCACTGATCACATGTTCATTCCATGACGGTTGTTGTGGTAACGCCACTCCAGCTGCACAAGTAGACGGCCAGACTCCAACCA
>Frequency_1_QualityScore_ADD?F?BFBD+:CFCGGGEF9?CE4C>@39B30:DA*8@???A;B2=F>;@D4(-5(955>6;A\5;5>5:>:(:?C?_Mismatch_2_Sense_+_Library_PoolT
CTCCAACCAGGCATGGACTGCTTTAAGGATCAGTGGAGACGAAGGCACTGATCGCCAACAGAGGGTGCTGATATCGTG
>Frequency_1_QualityScore_FFHHHHHJJJJJJJJJJJJJJJJJJIIJJJJJJJJHHIJJJJJJJEHIJJJHHHHHH3?DF);((..6@((((,3_Mismatch_0_Sense_+_Library_PoolT
ACAACAACTGTTTAGAAACAAAAATGTTTGCAAAGTCGGACCGAGTTACTTGATAATAAAAATAATCTTTACCGA
>Frequency_1_QualityScore_FDD?FHFGJIJBFEGCHGEFHGEGEGBHDEGFFHIJIG>DHFHE67@F<E\=@EFEC?CE36@CC@DD>>CCFDD@>=(,8_Mismatch_1_Sense_+_Library_PoolT
ATCAAACAACAACTGTTTAGAAACAAAAATGGTTGCAAAGTCGGACCGAGGTACTTGATAATAAAATTATCTTTGACGTCA
>Frequency_1_QualityScore_FFGHHHHJJJGJHIIIGIJJJJJJJJHHEGHGGIJII:BGFHIIIGEHGIHFHHFHDEDEDF@@@CDECFCACDD=A_Mismatch_2_Sense_+_Library_PoolT
AAACAACAACTGTTTATAAACAAAAATGTTTGCAAAGTCGGACCGATTTACTTGATAATAAAATTATCTTTGACGTA
>Frequency_1_QualityScore_FFHHHFHJJJIJJJJJJIJJJJJGIGIJIJJJJJJJJIJJJJJJJHHHHFFFFFFECEEDDDDDDDDDDABDDDDCDCDDBDDDDDBDDDDDDB_Mismatch_0_Sense_+_Library_PoolT
GTGGGTAACGCCACTCCAGCTGCACAAGTAGACGGCCAGACTCCAACCAGTCATGGACTGCTTAAGGATCAGTGGTGACGAAGGCACTGATCGC
>Frequency_1_QualityScore_FFHHHHHJJIJIHJIIHIIJJJGIGGHIJIJIJIJJJIJIJJJJJJJJGHJIHIJHH_Mismatch_0_Sense_+_Library_PoolT
AAATGTTTGCAAAGTCGGACCGAGTTACTTGATAATAAAATTATCTTTGACGTTGCA
>Frequency_1_QualityScore_DDCACACFEFGEH9A;;ECGEF@*C*?9?D>:?09B0?*90?DFC3B7/.6=CB(6;?=52;;;6(;6(5??>3##,,8<8:54:@C@@A_Mismatch_0_Sense_+_Library_PoolT
CTGATCGCCAACAGAGGTTGCTGATATCGTGATATGAGAGAGTGAGGGAAAAAGAAAAGAAAGAAAAGCAAAGANNGACTGAAATTTTGT
>Frequency_1_QualityScore_FFHHHHHJJJJJJJJFHIEHHIIIIJJIJGIJJGIIHIJJJJJJJJJIJJJHHHHAHFFFFFEEEFEEEEEEEFDDDDDBDDDDDDDDD@CDDD_Mismatch_0_Sense_+_Library_PoolT
GAAGGGGAAATGGGGTCGTGTAGATCCATAGCTGTGAATTTGAGGGCAACCACTGATCACATGATTCATTCCATGACGGTTGTTGTGGGTAACG
>Frequency_1_QualityScore_FFHHHHHJJJJJJJJIJJJJJJJJHIJJJJJJIJFHIJJJJJJJJJJIIIJJJJJJJHHGHHFF_Mismatch_1_Sense_+_Library_PoolT
TTAGAAACAAAAATGTTTGCAAAGTCGGACCGAGTTACTTTATAATAAAATTATCTTTGACGAC
>Frequency_1_QualityScore_FFHHHHFHGIGHJIIGHFE<CEFHIEHIJJIJJJIIIJJJJJJJIIIJJJIEIIJGHHGFFFCFCEEFEEEDDDDCCDDDDDDDDDDCDDACCD_Mismatch_0_Sense_+_Library_PoolT
ATATCGTGATATGAGAGAGTGAGGGAAAAAGAAAAGAAAGAAAAGAAAAGAGAGAGAGACTGACATTTTGTTGCCAAAAACATTACCTGGTAAT
>Frequency_1_QualityScore_DBADADFBGEHEF1FFH9GE))137-083>C>>C@@38888??CC>CCCE(:38<2<?<CC>>CCCCCCCCBBBB@:+4:>@D:CC9?BBBBBB_Mismatch_2_Sense_+_Library_PoolT
TGTGTCTGGTTTGGTCCAGGGGGGGAAGTTTCAATTCCACTACATGATCAAACAACAACTGTTTAGAAACAAAAATGTTTGCAAAGGCGGACCG
>Frequency_1_QualityScore_FFHHHFDHBHIJJJIIJJJIGGHIIIJIJIJJJJJJJIIJGGEIIIHJJJIIJEIJJJHFFFDFEEEEEEEBDDDDDEDDCDDDDBBBACDEED_Mismatch_0_Sense_+_Library_PoolT
AAAGAGAGACTGACATTTTGTTGCCAAAAACATTACCTGGTAATATGCCAAAGAAAAAAATGTGTCTGGTTTGTTCCAGGTGGGGAAGTTTCAA
>Frequency_1_QualityScore_FFHGHHHIJIGHIIIEHIFGHJGGHIHJJJHIIIIGIFGIHFHFFDHIJFG@FHGDEEEHFFFFFECE_Mismatch_0_Sense_+_Library_PoolT
ACTGATCGCCAACAGAGGTTGCTGATATCGTGATATGAGAGAGTGAGGGAAAAAGAAAAGAAAATTAA
>Frequency_1_QualityScore_DDDD<<DBHEHGIBHGIID@FCGED@GDFHIDBBCCGCEFE=FEHG>=7?CAH:?;?;@;@>B?BB2>??CACCBBCAAAA?CBBC?A@C@85<_Mismatch_0_Sense_+_Library_PoolT
GTGGTGACGAAGGCACTGATCGCCAACAGAGGTTGCTGATATCGTGATATGAGAGAGTGAGGGAAAGAGAAAAGAAAGAAAAGAAAAGATCGGA
>Frequency_1_QualityScore_FFHHHHHJJJJJJIJJJJJIJIHICGHIJIIJJJJJJJJJJJJJJJJIJJIJDHHHHHHHFFFFFEEEE@EDDCDD(:ACDDDDDDCDDDDDDD_Mismatch_0_Sense_+_Library_PoolT
ATGGACTGCTTTAAGGATCAGTGGTGACGAAGGCACTGATCGCCAACAGAGGTTGCTGATATCGTGATATGAGAGAGTGAGGGCTCAACAAATG
>Frequency_1_QualityScore_FFHHHHGJJJJJIIIJJJJJJIJJJJJIJJIJJJJJJJIJJIIGIIJJIJJIGGIJJJJHFF?AEACEEECDDDEDDDEDCECDEDDCDDBDDD_Mismatch_1_Sense_+_Library_PoolT
ATCCACTACATGATCAAACAACAACTGTTTAGAAACAAAAATGTTTGCAAAGTCGGACCGAGTTACTTGATAATAAAATTATCTTTGACGTAAA
>Frequency_1_QualityScore_D;DDDCFGIGBBGGHCA3CF9ACG<EEG;1?;?)?@GGBB77@@==74CDGG;@7=37==E?@DCD>;=A?@_Mismatch_1_Sense_+_Library_PoolT
ACTTTTTAGAAACAAAAATGTTTGCAAAGTCGGACCGAGTTACTTGATAATAAAATTATCTTTGACGTTAAA
>Frequency_1_QualityScore_FFGHHHHJJJJJJJJJJJJJJJJJJJJGIGIIIIJJJJJJJIJJJJGIJJJJJJJJJJHIJJJIJJIHIHIIHIJGIII_Mismatch_0_Sense_+_Library_PoolC
AATAAAATTATCTTTGACGTTATTTTGAGTTCATGATAATAATATGTTTATCTTAAAGTTATCTTAGTTCTGTTTCTAC
