# Supplementary material for: Differential Gene Expression Reveals Candidate Genes for Drought Stress Response in Abies alba (Pinaceae)
Source: PLoS One. 2015 Apr 29;10(4):e0124564. doi: 10.1371/journal.pone.0124564 (PMC4414588; doi:10.1371/journal.pone.0124564)
Supplement: S2 File — (GZ) [file pone.0124564.s002.gz › comp16718_c0_seq1 #or# comp16718_c0_seq2 #or# comp16718_c0_seq4.fa]

>comp16718_c0_seq1 len=501 path=[1:0-367 594:368-401 632:402-408 639:409-500] : sp|Q7XUU0|CSLH3_ORYSJ Putative cellulose synthase-like protein H3 OS=Oryza sativa subsp. japonica GN=CSLH3 PE=3 SV=3 e-value: 1e-12 blast score: 69.3
GCTCTGTTGACGAAGATGATTGTAGTGAGGGTGACTTCACATTTGATTCAACCTCATTATTCATTCCACCTACCACAGTGTTATTTGTAAACTTGGCAGCAATTCTTTCTGGATCTGTACGTTTCGTGGCAAGCAGATATGATATATTTAGCGATAAGCTAATTGCAGAGTACTGTTGCAGTGTTTGGGTGGTGATAAATCTGTGGCCATTTGTCAAAGGCCTGGTGAGAAAGGGAAAGGCCGGCATCCCTTGGAGTGTATTGATAAAATCCGCTGCATTAGCTCTGCTTTTGTGCAGTACTTGGAGAGAGAATTAGCAGCATTTGGCGTGTATTCTGATTTATTTCTAAGTGCATGTATCGCTGAAAGATGGACAACATCTCGTAAGAGATAAGTCCATTATATGTAGTAGGTTATTGGGTATATTCAAGAATGATTCGAGTTTCGTAGCAAATGGACAATTCATGTCTAATTGAAAGAATTTGAAGAGATTGAAAACCA
>comp16718_c0_seq2 len=623 path=[1:0-367 369:368-462 557:463-476 464:477-538 731:539-622] : sp|Q7XUU0|CSLH3_ORYSJ Putative cellulose synthase-like protein H3 OS=Oryza sativa subsp. japonica GN=CSLH3 PE=3 SV=3 e-value: 2e-12 blast score: 69.3
GCTCTGTTGACGAAGATGATTGTAGTGAGGGTGACTTCACATTTGATTCAACCTCATTATTCATTCCACCTACCACAGTGTTATTTGTAAACTTGGCAGCAATTCTTTCTGGATCTGTACGTTTCGTGGCAAGCAGATATGATATATTTAGCGATAAGCTAATTGCAGAGTACTGTTGCAGTGTTTGGGTGGTGATAAATCTGTGGCCATTTGTCAAAGGCCTGGTGAGAAAGGGAAAGGCCGGCATCCCTTGGAGTGTATTGATAAAATCCGCTGCATTAGCTCTGCTTTTGTGCAGTACTTGGAGAGAGAATTAGCAGCATTTGGCGTGTATTCTGATTTATTTCTAAGTGCATGTATCGCTGAAAAATGGACAAAATCTTTTGTAACTATTCTTCGGCACATTTATTGGGTTTGTTAAAGAATACCTAATCCTAAGTTTGTTATATTTACCTAATTGATCATAGTTAGGTGACAATAGTTAGGTGACAGTGATGGATTTTGTACTATATATACATTATATGTGTACATATTGAATAGCCTGTGATTAGTGCGATTGTGATATGATGAATGATGCACGCATAAATTTGTCAAGTGACTATGAATAGAGCATGATTAGTTTG
>comp16718_c0_seq4 len=584 path=[1:0-367 369:368-462 557:463-476 464:477-538 526:539-583] : sp|Q7XUU0|CSLH3_ORYSJ Putative cellulose synthase-like protein H3 OS=Oryza sativa subsp. japonica GN=CSLH3 PE=3 SV=3 e-value: 1e-12 blast score: 69.3
GCTCTGTTGACGAAGATGATTGTAGTGAGGGTGACTTCACATTTGATTCAACCTCATTATTCATTCCACCTACCACAGTGTTATTTGTAAACTTGGCAGCAATTCTTTCTGGATCTGTACGTTTCGTGGCAAGCAGATATGATATATTTAGCGATAAGCTAATTGCAGAGTACTGTTGCAGTGTTTGGGTGGTGATAAATCTGTGGCCATTTGTCAAAGGCCTGGTGAGAAAGGGAAAGGCCGGCATCCCTTGGAGTGTATTGATAAAATCCGCTGCATTAGCTCTGCTTTTGTGCAGTACTTGGAGAGAGAATTAGCAGCATTTGGCGTGTATTCTGATTTATTTCTAAGTGCATGTATCGCTGAAAAATGGACAAAATCTTTTGTAACTATTCTTCGGCACATTTATTGGGTTTGTTAAAGAATACCTAATCCTAAGTTTGTTATATTTACCTAATTGATCATAGTTAGGTGACAATAGTTAGGTGACAGTGATGGATTTTGTACTATATATACATTATATGTGTACATATTGAATAATGAGAAATATAGAATACCTTATCCGTCATATTTTGTATATCTAT

>Frequency_1_QualityScore_DAFB?F:FCGBGIIIII@HGGAB>HGFGGHIIIIIB@<FDDFBDF?==BGHIBCHIII@GFI8=:;3;?>?>CC@CCCC>@@D@B@:@3@5>;>_Mismatch_0_Sense_+_Library_PoolT
CTTGGCAGCAATTCTTTCTGGATCTGTACGTTTCGTGGCAAGCAGATATGATATATTTAGCGATAAGCTAATTGCAGAGTACTGTTGCAGTGTT
>Frequency_1_QualityScore_FFHHHFHGICHFHHIIGIGIIICHFHCGHHIJ?FH?DDEIIIIJJIHIIIIEHIJJIJFCHHJJHFHHBDDF>BCEED=BBBB?BDDB>BDDDC_Mismatch_2_Sense_+_Library_PoolT
GCTAGTTGCAGAGTACTGTTGCAGTGTTTGGGTGGTGATAAATCTGTGGCCATTTGTCAAAGGCCTGGTAAGAAAGGGAAAGGCCGGCATCCCT
>Frequency_1_QualityScore_FFHHHHHJJJJJJJJJJIJJGIHHIJJJJIIHIJJJJJJJIJJJJIIJJJIJJHIGHJJJJIGIIHGHHHHHFFFFFFFEECEEEDDDDB_Mismatch_0_Sense_+_Library_PoolT
CATTAGCTCTGCTTTTGTGCAGTACTTGGAGAGAGAATTAGCAGCATTTGGCGTGTATTCTGATTTATTTCTAAGTGCATGTATCGCTGA
>Frequency_1_QualityScore_FFHHHHHJJJJJJJJJIIIHIJJJJJJIIIGHHGIJJJHHIHIIIJJJJJJJHIFIJJJJJJJHHHHHHEDFFDEEEEDDDDDDBDDDDDDDDD_Mismatch_1_Sense_+_Library_PoolT
CGATAAGCTAATTGCAGAGTACTGTTGCAGTGTTTGGGTGGTGATAAATCTGTGGCCATTTGTCAAAGGCCTGGTGAGAAAGGGAAAGGCTGGC
>Frequency_3_QualityScore_BAADEFFIH@FFFDBDFE?EGEGHHGFFBEDFEGGFGGEDAEDFAFGHDCFFHACDFDEDBA@BBB?CD@ABBCBAACBCDCCA<>8:@@AA=?_Mismatch_0_Sense_+_Library_PoolC
ATCCCTTGGAGTGTATTGATAAAATCCGCTGCATTAGCTCTGCTTTTGTGCAGTACTTGGAGAGAGAATTAGCAGCATTTGGCGTGTATTCTGA
>Frequency_2_QualityScore_FFHHHGHJJJJJJJEGHIIJIJJJIJJJJJJJJIHJJJJIJJJGIAFGHHIIGGGHHGFEEEDDDDDDEDDDDDDDDDDCDDDDDEDCCDEEDD_Mismatch_0_Sense_+_Library_PoolC
TGTCAAAGGCCTGGTGAGAAAGGGAAAGGCCGGCATCCCTTGGAGTGTATTGATAAAATCCGCTGCATTAGCTCTGCTTTTGTGCAGTACTTGG
>Frequency_2_QualityScore_EEDFGGGHFE9CE;ECFFEHHGHHEGFHIIGHIHIGGEGEIHHGIH<EEEGHIIIGCGEEGFGEDCCCCBACCCCCCAA?BCEBCDDCCCCABB_Mismatch_0_Sense_+_Library_PoolC
AGTGTTTGGGTGGTGATAAATCTGTGGCCATTTGTCAAAGGCCTGGTGAGAAAGGGAAAGGCCGGCATCCCTTGGAGTGTATTGATAAAATCCG
>Frequency_2_QualityScore_EEGGHHGHIHEHIIGIIGG;DCGCGHDHEHIIGGIIIIIIIIIIIIII;EAE7CCCGEGGFEFECCCCA=?ACECDDCCDCCCDCCCBCABCCC_Mismatch_0_Sense_+_Library_PoolC
CCATTTGTCAAAGGCCTGGTGAGAAAGGGAAAGGCCGGCATCCCTTGGAGTGTATTGATAAAATCCGCTGCATTAGCTCTGCTTTTGTGCAGTA
>Frequency_2_QualityScore_FFHHGHHJJEEHIIJIIIIIIIGHIIIJJJIIJJJJIJIIAFEGGIJJIIHIIHGGGFEEDDCEEDCCDCDDCDDDDDCDEDACDEEDDCDDCA_Mismatch_0_Sense_+_Library_PoolC
AAGGCCTGGTGAGAAAGGGAAAGGCCGGCATCCCTTGGAGTGTATTGATAAAATCCGCTGCATTAGCTCTGCTTTTGTGCAGTACTTGGAGAGA
>Frequency_2_QualityScore_FFHHHHHIIJJIIJIIIJJIJJEHEGGIIIIIIIIJJIHGIIIIIGHHGHGGGGGGEEEEEEEDEEDDECCCCCDCCACACDDCCDDDCCCDDD_Mismatch_0_Sense_+_Library_PoolC
GGGAAAGGCCGGCATCCCTTGGAGTGTATTGATAAAATCCGCTGCATTAGCTCTGCTTTTGTGCAGTACTTGGAGAGAGAATTAGCAGCATTTG
>Frequency_2_QualityScore_FFGHHHGIJJJJJJJJGICGDGHIIIIIJJJJJHIIJIIIJJIIIJJJIJIJJIHHHHGFCFFFFEEDEEBCBACCCDDDDDDBDDDEDDDCD?_Mismatch_0_Sense_+_Library_PoolC
GGCCGGCATCCCTTGGAGTGTATTGATAAAATCCGCTGCATTAGCTCTGCTTTTGTGCAGTACTTGGAGAGAGAATTAGCAGCATTTGGCGTGT
>Frequency_2_QualityScore_FFHGHHHIIJIIIIIIIIHIIHIIJIJHIIIIIIJIIJIJIIIIIIIIGIIIIIGIGIIIIIEHHGGEDDDCACBCCDEEEEEDECFCEEDEED_Mismatch_0_Sense_+_Library_PoolC
GTATTGATAAAATCCGCTGCATTAGCTCTGCTTTTGTGCAGTACTTGGAGAGAGAATTAGCAGCATTTGGCGTGTATTCTGATTTATTTCTAAG
>Frequency_2_QualityScore_FFHHHHHJJJJCGFGHIIIJIGIIIJIIJJJIJJJJIIJIGIDEEGIIHGHGGGGGGECECDDDDEDDDCCCDDCDDDCBCDEDACCEEDDCCC_Mismatch_0_Sense_+_Library_PoolC
CAAAGGCCTGGTGAGAAAGGGAAAGGCCGGCATCCCTTGGAGTGTATTGATAAAATCCGCTGCATTAGCTCTGCTTTTGTGCAGTACTTGGAGA
>Frequency_2_QualityScore_FFHHHHHJJJIJJJJJJJJEIEGFGIIIIIGIIJIIGIJJJJIIIGGIIIIIGHHGGECEEBECDCEDECAC5;6=ACCCCACCDBAACCEBCC_Mismatch_0_Sense_+_Library_PoolC
AAAGGCCGGCATCCCTTGGAGTGTATTGATAAAATCCGCTGCATTAGCTCTGCTTTTGTGCAGTACTTGGAGAGAGAATTAGCAGCATTTGGCG
>Frequency_2_QualityScore_FFHHHGGJJJJJJJJHIBEGGHIIIIJIJIGIIIJJIIIIIJJJIIJIJIJJJJGHHGGFGFFFFFEEEACDDDCDDDDDCDDDDCEDCDDDCD_Mismatch_0_Sense_+_Library_PoolC
GCCGGCATCCCTTGGAGTGTATTGATAAAATCCGCTGCATTAGCTCTGCTTTTGTGCAGTACTTGGAGAGAGAATTAGCAGCATTTGGCGTGTA
>Frequency_1_QualityScore_FFHHHHHJJJJJIJJJJJJJGIJIJHHIJJJJJJIIJJJJJJIJIIJJJIJJJJJJIIIIIJJJJEHGGFHHFFFFFFCEEEEEEEEEDDDDBD_Mismatch_0_Sense_+_Library_PoolC
CTGCATTAGCTCTGCTTTTGTGCAGTACTTGGAGAGAGAATTAGCAGCATTTGGCGTGTATTCTGATTTATTTCTAAGTGCATGTATCGCTGAA
>Frequency_1_QualityScore_FFHHFFHIJJJGJGIJIGJGGDHIJIIIIJIGHII9DHEGIBFGHIJCIJIIJJIIGGEAGGECAEHEH@BDEDBECADDCCECCCC5=(95>C_Mismatch_0_Sense_+_Library_PoolC
CGAAGATGATTGTAGTGAGGGTGACTTCACATTTGATTCAACCTCATTATTCATTCCACCTACCACAGTGTTATTTGTAAACTTGGCAGCAATT
>Frequency_1_QualityScore_:@FH?DFIIIBG+ACFGIEGH<@?11?9BBDHH:7;)=BFGAAG@7=@;EEECCAC=7AC7??=C;A.5(;(;>@B?929259()0995A9?>:_Mismatch_1_Sense_+_Library_PoolC
CTAATTGCAGAGCACTGTTGCAGTGTTTGGGTGGTGATAAATCTGTGGCCATTTGTCAAAGGCCTGGTGAGAAAGGGAAAGGCCGGCATCCCTT
>Frequency_1_QualityScore_FAFHDFHIJJJJJJJHJJJJJJJIIJJIIIIIJJJJJDFHIHIJJIJGIIJIHHHFDDBDDDDDDDCD:9:BDDDCDCCCDECCDDDDDDDCDC_Mismatch_0_Sense_+_Library_PoolC
GTGGTGATAAATCTGTGGCCATTTGTCAAAGGCCTGGTGAGAAAGGGAAAGGCCGGCATCCCTTGGAGTGTATTGATAAAATCCGCTGCATTAG
>Frequency_1_QualityScore_FFHHHHHJJJJJJIJIJIIJJJFJIJJJJJJIJJJIIJDEGIIIGJIHHEHHHHIIEHHHHFFCD>DDCCC@CEBBCDCDEDCDDCCC@ACDD>_Mismatch_0_Sense_+_Library_PoolC
GCAGATATGATATATTTAGCGATAAGCTAATTGCAGAGTACTGTTGCAGTGTTTGGGTGGTGATAAATCTGTGGCCATTTGTCAAAGGCCTGGT
>Frequency_1_QualityScore_FFHFAFFGHJIIJIIJIIJIJJJJIJIJIJIJJJJJJJJJIGIJJJGHGHHFIGGFGGGGGIIJHHHHHFEEFFFFDBD?DDDDEEEEDECFDE_Mismatch_0_Sense_+_Library_PoolC
GGAGTGTATTGATAAAATCCGCTGCATTAGCTCTGCTTTTGTGCAGTACTTGGAGAGAGAATTAGCAGCATTTGGCGTGTATTCTGATTTATTT
>Frequency_1_QualityScore_FFHHHHDGHIIJJIJJIJJJIJIIJJIJJJJJJJJGHBFFHIIJJJJIJIJJJHHHFFFFEEEEEEDDCCCDDDBDDEDACCDEDDCD?B?B@C_Mismatch_0_Sense_+_Library_PoolC
GCCTGGTGAGAAAGGGAAAGGCCGGCATCCCTTGGAGTGTATTGATAAAATCCGCTGCATTAGCTCTGCTTTTGTGCAGTACTTGGAGAGAGAA
>Frequency_1_QualityScore_FFHHHHHJIJHIJJJIHJJJIJGGJJJJJJJJDGGHHGIJJJDGGGJFIIIHEFFFDEEEECC;A;@CFCDDDDDDEDDDDDDDDDEDDDDDDD_Mismatch_0_Sense_+_Library_PoolC
GATAAATCTGTGGCCATTTGTCAAAGGCCTGGTGAGAAAGGGAAAGGCCGGCATCCCTTGGAGTGTATTGATAAAATCCGCTGCATTAGCTCTG
>Frequency_1_QualityScore_FFHHHHHJJJJIJIJJJJIIIJJJJJJJJJJJJJJJJJJJIJJJJJIIIIIJIHHHHHHFFFFFEEEECABBBBCEEEFEEEDECEDEEEEDDD_Mismatch_1_Sense_+_Library_PoolC
GATTGATAAAATCCGCTGCATTAGCTCTGCTTTTGTGCAGTACTTGGAGAGAGAATTAGCAGCATTTGGCGTGTATTCTGATTTATTTCTAAGT
>Frequency_1_QualityScore_?DFDFFDFDEFGGEHGGDHIGIGDBAGGEFHIEEGIIHCHGCBGHCGGEIHHII@@FC@AEBF>ABCEDDFECCCCDDEEEC@>>>@A>CD@?B_Mismatch_0_Sense_+_Library_PoolC
TCCGCTGCATTAGCTCTGCTTTTGTGCAGTACTTGGAGAGAGAATTAGCAGCATTTGGCGTGTATTCTGATTTATTTCTAAGTGCATGTATCGC
>Frequency_1_QualityScore_FFHHHHHJGGGHIJIJJJJJJJJJIJJJJJJJJJJJJJJJJJJJJHIJJJHIIJJJJGHGHGHEHGHFFEFFEDDDEDDDDDDDDEEEFEEECE_Mismatch_0_Sense_+_Library_PoolC
CCTTGGAGTGTATTGATAAAATCCGCTGCATTAGCTCTGCTTTTGTGCAGTACTTGGAGAGAGAATTAGCAGCATTTGGCGTGTATTCTGATTT
>Frequency_1_QualityScore_FFHGHHHIGJIIJIJJJJJJJJJIJJGGFHFHIJIJJJJIIIJHEGJJJHHGGHHFFFFFFEEEEEEDECDCCDEDDDD?BBDDDDDDDDDDDD_Mismatch_0_Sense_+_Library_PoolC
GAAAGGGAAAGGCCGGCATCCCTTGGAGTGTATTGATAAAATCCGCTGCATTAGCTCTGCTTTTGTGCAGTACTTGGAGAGAGAATTAGCAGCA
>Frequency_1_QualityScore_FBFHHHHJDGCF@FEFHGGGEHIGGDHHIJJICCGCFEGGEGIGIGHEIIII>GCGHF:ADE@7;7(63.;@(;5@CCC=?_Mismatch_2_Sense_+_Library_PoolC
GATAAATCTGTGGCCATTTGTCAAATGCCTGGTGAGAAAGGGAAAGGCCGGCATCCCTTGGAGTGTATTGATCAAATCCGC
>Frequency_1_QualityScore_FFHHHD2CFHGCBAB<EEEDFCHIG:CD?DFGEEGEHII?<FHHFBCFF@D=<FHIGG@EG7@AAAAED@B6@C<;?BBBB@B(9A>:CA@A@?_Mismatch_0_Sense_+_Library_PoolC
GCAGAGTACTGTTGCAGTGTTTGGGTGGTGATAAATCTGTGGCCATTTGTCAAAGGCCTGGTGAGAAAGGGAAAGGCCGGCATCCCTTGGAGTG
>Frequency_1_QualityScore_FFGHHGHJFIJJJIIGHIGGIIEHJIJJJJJFHIIIJJIJIGIJJIJIIJIJJJJJJJIJJJGIJJIJJHHGHFFFFFCCDEDEDEFEEEDDDD_Mismatch_0_Sense_+_Library_PoolC
GCTCTGTTGACGAAGATGATTGTAGTGAGGGTGACTTCACATTTGATTCAACCTCATTATTCATTCCACCTACCACAGTGTTATTTGTAAACTT
>Frequency_1_QualityScore_FDHGHFFFHBEGIJIADG@DG>DGHGJGGDGIFHHIGIGFHEGEGGEHIFH@@@GE@E>EE?BD@AC=B@B:BCC@C@ACDC>8:>CC>>@_Mismatch_0_Sense_+_Library_PoolC
GTTGCAGTGTTTGGGTGGTGATAAATCTGTGGCCATTTGTCAAAGGCCTGGTGAGAAAGGGAAAGGCCGGCATCCCTTGGAGTGTATTGAT
>Frequency_1_QualityScore_FFHHHHHJIHIIIJJJJIGHJIJJJJJJJIIDHIIGJJJIIIIIJJIIIJJJJHHHHHFFDE?A@CEEEEEEDDDEDABDDDDDDEDDDDDDDD_Mismatch_0_Sense_+_Library_PoolC
ATAAATCTGTGGCCATTTGTCAAAGGCCTGGTGAGAAAGGGAAAGGCCGGCATCCCTTGGAGTGTATTGATAAAATCCGCTGCATTAGCTCTGC
>Frequency_1_QualityScore_FFHHHHHJJJJIEHGIJIIIJIGIJJJIJJIHIJJJJIIIJHI=CDHIJIJJIEHHHFHFFDDDCDDDDCDDDDDCDCCCA?CEDCDCAC>ACC_Mismatch_1_Sense_+_Library_PoolC
TCAAAGGCCTGGTAAGAAAGGGAAAGGCCGGCATCCCTTGGAGTGTATTGATAAAATCCGCTGCATTAGCTCTGCTTTTGTGCAGTACTTGGAG
>Frequency_1_QualityScore_FFHGHHHJJJJJJJJJJJJGIJIJHIIJJJJIJGHHIGIJJJJJJJJIJJJIJJJIHHIJJIIHFHHHGHFFFFFFFEEDEEEEEEEDDDDBDD_Mismatch_0_Sense_+_Library_PoolC
TGCATTAGCTCTGCTTTTGTGCAGTACTTGGAGAGAGAATTAGCAGCATTTGGCGTGTATTCTGATTTATTTCTAAGTGCATGTATCGCTGAAA
>Frequency_1_QualityScore_FFHHHDFIGHIIJJJJJJJFHIJJIJJJJIIIIJJJIJIJJFHIJIIJJJJHJIJJIIHFFCDDDDDDDDDDDBADDEDDEEDDDEDDDDDDDC_Mismatch_0_Sense_+_Library_PoolC
TTGGGTGGTGATAAATCTGTGGCCATTTGTCAAAGGCCTGGTGAGAAAGGGAAAGGCCGGCATCCCTTGGAGTGTATTGATAAAATCCGCTGCA
>Frequency_1_QualityScore_FFHFFHHJJJJAFHFHGIJJJJIIIIJJJIIHIIJIIIHIHIJJJJJCCGGGHIIIJJIDEHGHFDDDDCDDDDDDCC@BCCDDDCDCCDDEA>_Mismatch_0_Sense_+_Library_PoolC
CAGTGTTTGGGTGGTGATAAATCTGTGGCCATTTGTCAAAGGCCTGGTGAGAAAGGGAAAGGCCGGCATCCCTTGGAGTGTATTGATAAAATCC
>Frequency_1_QualityScore_FFFHHHGHIHHIJJIJJIIGJJIJIJJIIJJIJJJJJJIJJJJJIIJJJIJFHHIIHHGIGGCC=EEDFB?ADBBCCFDDDDDEDCDDDDDDEE_Mismatch_0_Sense_+_Library_PoolC
CGTTTCGTGGCAAGCAGATATGATATATTTAGCGATAAGCTAATTGCAGAGTACTGTTGCAGTGTTTGGGTGGTGATAAATCTGTGGCCATTTG
>Frequency_1_QualityScore_FFGHHHHJIJJJJIHIIIJGIIJJJJIIIJJIJJJJJIJJJJJJJJJJJJIJFIJJJJJGIJJJJHHHHHFHHFFFFFFEDEDDDD?_Mismatch_0_Sense_+_Library_PoolC
TAGCTCTGCTTTTGTGCAGTACTTGGAGAGAGAATTAGCAGCATTTGGCGTGTATTCTGATTTATTTCTAAGTGCATGTATCGCTGA
>Frequency_1_QualityScore_BDHG8D?GGGGGIIDHIGHIICG?DDHFCGGEEHGFEDA@@@DHFHFEEEE>BDC>@CCCCAA?;>AACA>>@@C9>?B?BCCCC>9CC@@CCC_Mismatch_0_Sense_+_Library_PoolC
AGGGAAAGGCCGGCATCCCTTGGAGTGTATTGATAAAATCCGCTGCATTAGCTCTGCTTTTGTGCAGTACTTGGAGAGAGAATTAGCAGCATTT
>Frequency_1_QualityScore_FFHHHHHJJJHIIIIJJJJJJJIIJJJJJJJJJJJJGIIFGHIJJJJJGIFGHGIIJIFGIHHCEHHHFBDDEFDDEDCDEEDDDACC?BDDBB_Mismatch_0_Sense_+_Library_PoolC
AGCAGATATGATATATTTAGCGATAAGCTAATTGCAGAGTACTGTTGCAGTGTTTGGGTGGTGATAAATCTGTGGCCATTTGTCAAAGGCCTGG
>Frequency_1_QualityScore_FFHHHHHJJJJJIIHJJJJJIJIIJJGIJJJJJJIJDGHHIIICGHIGHIIEH@EGCFGGGIGHHIHHFBB_Mismatch_0_Sense_+_Library_PoolC
CAGTACTTGGAGAGAGAATTAGCAGCATTTGGCGTGTATTCTGATTTATTTCTAAGTGCATGTATCGCTGA
>Frequency_1_QualityScore_FDHHFFFGGHHGIFHJIJIHJJIIIJIEHIJJJJJJJJJJIJJHJJJJHGGIJJIBFDHIEHIIJHHFGEDFFFFFAEDDB?CDDEEDADCDDE_Mismatch_0_Sense_+_Library_PoolC
TTGGAGTGTATTGATAAAATCCGCTGCATTAGCTCTGCTTTTGTGCAGTACTTGGAGAGAGAATTAGCAGCATTTGGCGTGTATTCTGATTTAT
>Frequency_1_QualityScore_:;?:DH=<DFHFHE@?1:*?99C4BFHDFHGHIIIGDG:<F/AGEHGIGG@CCHFHDBEEEEDECCD(;@9>;;<,<@B3::@BBBBB<88?_Mismatch_1_Sense_+_Library_PoolC
GCGATAAGCTAATTGCAGAGTACTGTTGCAGTGTTTGGGTGGTGATAAATCTGTGGCCATTTGTCAATGGCCTGGTGAGAAAGGGAAAGGCC
>Frequency_1_QualityScore_FFHGHHHGHGIJJIJJGIFHHIHIJJ:EHDGEIGIGGJJJJJGJJIJJJJJJC<FGIIJIIJEHEFEHHBEFBEDDEDDDDDBBDDDDCCD:?4_Mismatch_0_Sense_+_Library_PoolC
TGCAGAGTACTGTTGCAGTGTTTGGGTGGTGATAAATCTGTGGCCATTTGTCAAAGGCCTGGTGAGAAAGGGAAAGGCCGGCATCCCTTGGAGT
>Frequency_1_QualityScore_FFHHHHHIIJIJJJHIFHIIIJJJCGIHIGIJJJJJJJJJJJJJJJJJIJJJJJJIIJJE=AHHHFFFFFDEDEDDDDDDDDDDDDDDDDDABC_Mismatch_0_Sense_+_Library_PoolC
CAGAGTACTGTTGCAGTGTTTGGGTGGTGATAAATCTGTGGCCATTTGTCAAAGGCCTGGTGAGAAAGGGAAAGGCCGGCATCCCTTGGAGTGT
>Frequency_1_QualityScore_FFHHHHHIJJJJJJJJJJJIIJJIJJJJIJIJJJJJJJJJGIGHEHGIJIJJJJJJGHGIIHHHDFCDFBEFECDDECEDEEEDDDDDDDEDDE_Mismatch_0_Sense_+_Library_PoolC
AAAATCCGCTGCATTAGCTCTGCTTTTGTGCAGTACTTGGAGAGAGAATTAGCAGCATTTGGCGTGTATTCTGATTTATTTCTAAGTGCATGTA
>Frequency_1_QualityScore_FFHHHFHGHIJJJJJJGIJJJIIJJJJJIJJJJIIJJJJGGJJJIFHIDHHJJFHIJIJJIIJEIIHHGHHGGHFFFFFDDDDDDDDDDDDDDD_Mismatch_0_Sense_+_Library_PoolC
CACAGTGTTATTTGTAAACTTGGCAGCAATTCTTTCTGGATCTGTACGTTTCGTGGCAAGCAGATATGATATATTTAGCGATAAGCTAATTGCA
>Frequency_1_QualityScore_FFHHHHHJJJJJJJJJJJIIIJIJJJJHIJJJHIJJJJJGHHIJJIJJJJIJJJJIJJJJJHHFFDEFFEEEDEDEDFDEEEEEDCDDDEDDEE_Mismatch_0_Sense_+_Library_PoolC
AAATCCGCTGCATTAGCTCTGCTTTTGTGCAGTACTTGGAGAGAGAATTAGCAGCATTTGGCGTGTATTCTGATTTATTTCTAAGTGCATGTAT
>Frequency_1_QualityScore_FFGHHHHGHHJJJJJJJJIJIJIJJJJJIJJJJJJJHIEGHGIJJHHGGHGHFFFDDDDDDEDDDDDDDCDDDDDDCDDDDCDEEDDCDCDDBB_Mismatch_0_Sense_+_Library_PoolC
GGCCTGGTGAGAAAGGGAAAGGCCGGCATCCCTTGGAGTGTATTGATAAAATCCGCTGCATTAGCTCTGCTTTTGTGCAGTACTTGGAGAGAGA
>Frequency_1_QualityScore_;D?:D?31CCEE3E@@::@FEAFAFFDCFBBFCDB9FCFEEEF3);FE8/7.=A>3;BB@DCAA3..(;>>;>@A;@@:9358?<A44>:>A@2_Mismatch_0_Sense_+_Library_PoolC
AGAAAGGGAAAGGCCGGCATCCCTTGGAGTGTATTGATAAAATCCGCTGCATTAGCTCTGCTTTTGTGCAGTACTTGGAGAGAGAATTAGCAGC
>Frequency_1_QualityScore_EEHFFDDIEIIIJGIGHHEIDHIIJJIGJJIJJJJJJGGIIGIFHDGHHDHIHHIGHIFHHIGHHH;?DDCECECCDDDDED?BBDDDDEEDA3_Mismatch_0_Sense_+_Library_PoolC
TCGTGGCAAGCAGATATGATATATTTAGCGATAAGCTAATTGCAGAGTACTGTTGCAGTGTTTGGGTGGTGATAAATCTGTGGCCATTTGTCAA
>Frequency_1_QualityScore_FFFHHHHJJJJJJIJJJJIJJJGIJJJJJIJJJJJHHIJIHJJJJHIJJIIIJJJHHHFFFFFECE@ACCCDDCDEDDDEDDDDDDDDDEDDBD_Mismatch_0_Sense_+_Library_PoolC
GGTGATAAATCTGTGGCCATTTGTCAAAGGCCTGGTGAGAAAGGGAAAGGCCGGCATCCCTTGGAGTGTATTGATAAAATCCGCTGCATTAGCT
>Frequency_1_QualityScore_FFHFHHFIIJJJJJIJJJIJJJJJIJIIJJJIIJJJHHIIIJJJJJEHIJJJJJJJHHHHFFFFFDECEEDFFDDEEDDDDDDDDDDDCDDCDD_Mismatch_0_Sense_+_Library_PoolC
TGGTGATAAATCTGTGGCCATTTGTCAAAGGCCTGGTGAGAAAGGGAAAGGCCGGCATCCCTTGGAGTGTATTGATAAAATCCGCTGCATTAGC
>Frequency_1_QualityScore_FFHHHHHJJGHGHIJJJFHGGHIIJJJJJJJIJJJJJJJJJJJJJJJIJHJJJ=CGHIGJJJHHHFFFFDDDDDDDDDCDDDCD@BCDEEDDEE_Mismatch_0_Sense_+_Library_PoolC
CTGTTGCAGTGTTTGGGTGGTGATAAATCTGTGGCCATTTGTCAAAGGCCTGGTGAGAAAGGGAAAGGCCGGCATCCCTTGGAGTGTATTGATA
>Frequency_1_QualityScore_DDDHAFD<?<?@2A@<BDC<9??*:1:CG;F)077?@FGI@AEGI@@CE@E>CECHHF??;B?DECCACCB>@5>=((,599929-3>B>C@C>_Mismatch_0_Sense_+_Library_PoolC
CTAATTGCAGAGTACTGTTGCAGTGTTTGGGTGGTGATAAATCTGTGGCCATTTGTCAAAGGCCTGGTGAGAAAGGGAAAGGCCGGCATCCCTT
>Frequency_1_QualityScore_FFHHHHHEHHA<AEHGEICHHIICE9?BAEFIGEIF;FGEHGCIIGIHIIIIIIIGIGIIIIIBHHHEHCCCDDFCEECDCCBBBB<B@CDEEC_Mismatch_0_Sense_+_Library_PoolC
TCCCTTGGAGTGTATTGATAAAATCCGCTGCATTAGCTCTGCTTTTGTGCAGTACTTGGAGAGAGAATTAGCAGCATTTGGCGTGTATTCTGAT
>Frequency_1_QualityScore_FFHHDFHHIIJJAFHEHHIGJJJJJJIJIJJIJJJJIJHHJHIJIJIJ@FIIHIJIHGHHFFFFDCDDDDDDDDDDDCDCBADDDDDECDDDDC_Mismatch_0_Sense_+_Library_PoolC
GCAGTGTTTGGGTGGTGATAAATCTGTGGCCATTTGTCAAAGGCCTGGTGAGAAAGGGAAAGGCCGGCATCCCTTGGAGTGTATTGATAAAATC
>Frequency_1_QualityScore_FDHCFHFJJJIIIJJJJJJJJJJJJJJIIJJJJJJJJJJJIJJJJIJJJJJJHHHIIIGIHHHHHFFFEBEEEDDDDDDDDDFEEDEDEDFDEE_Mismatch_0_Sense_+_Library_PoolC
GAGTGTATTGATAAAATCCGCTGCATTAGCTCTGCTTTTGTGCAGTACTTGGAGAGAGAATTAGCAGCATTTGGCGTGTATTCTGATTTATTTC
>Frequency_1_QualityScore_FFHHHHHJJJJIIIJJJJJIJJJJJJIJJJJJJJJJJJJJJJJIJJJJJIGHIJJJJJIJJJGGHHHHHHFFFCDDCDEEFEDDDECDDEEEDD_Mismatch_0_Sense_+_Library_PoolC
TGTATTGATAAAATCCGCTGCATTAGCTCTGCTTTTGTGCAGTACTTGGAGAGAGAATTAGCAGCATTTGGCGTGTATTCTGATTTATTTCTAA
>Frequency_1_QualityScore_FFHHHHHGIGHHJJJJJJJJHHIIJJJJFHIHIIJJJJJJJJIJJIJJHGIHFGHEIIIJJJJI=CEHEDDFFFCEDEBDDDDDDBDDD@CACC_Mismatch_0_Sense_+_Library_PoolC
ATTGCAGAGTACTGTTGCAGTGTTTGGGTGGTGATAAATCTGTGGCCATTTGTCAAAGGCCTGGTGAGAAAGGGAAAGGCCGGCATCCCTTGGA
>Frequency_1_QualityScore_FDFFHCBACAEGHEHIJIIIIIGGGIIGJJIJJJJJGIIJIJJFGHHHEGEHIIIJ@A?ABDFEC@CDECCDBCDDA:>?8??CCDECDDECCA_Mismatch_0_Sense_+_Library_PoolC
CTTGGAGTGTATTGATAAAATCCGCTGCATTAGCTCTGCTTTTGTGCAGTACTTGGAGAGAGAATTAGCAGCATTTGGCGTGTATTCTGATTTA
>Frequency_1_QualityScore_FFHHHHHJJJJJJJJJJJJJJJJJJJJJJIJJJJIJJJJJJIJGIIIJJJJJJJJIJJJIJJJHHEFDEDDEFEEED;;BC55;C_Mismatch_0_Sense_+_Library_PoolC
TAAAATCCGCTGCATTAGCTCTGCTTTTGTGCAGTACTTGGAGAGAGAATTAGCAGCATTTGGCGTGTATTCTGATTTATTTCTA
>Frequency_1_QualityScore_FFHHHHHJJJJJAFFHIJIJJIHJJIJGJJJJJJJJJJJJJFICGEHHJJJJJHHHHGFFFDDDEDEDDDDDDDDDDDDCDDDDDCDDEEDDDD_Mismatch_0_Sense_+_Library_PoolC
TCAAAGGCCTGGTGAGAAAGGGAAAGGCCGGCATCCCTTGGAGTGTATTGATAAAATCCGCTGCATTAGCTCTGCTTTTGTGCAGTACTTGGAG
>Frequency_1_QualityScore_FFHGHHHJIJJJJIHIHHIIJGIJJIHCGGIIFIJ?DG@GHGIIIJJJJIGIJJIJJJJGHHHIJGGGHDD;@BA@CEEBDDDBBB?ABDDBDD_Mismatch_0_Sense_+_Library_PoolC
TAAGCTAATTGCAGAGTACTGTTGCAGTGTTTGGGTGGTGATAAATCTGTGGCCATTTGTCAAAGGCCTGGTGAGAAAGGGAAAGGCCGGCATC
>Frequency_1_QualityScore_FFHHDHFHIIJJFJIHIIJHHJ;FCHJJBGGIJJJJJJJJJJJJJIJIJJGIJJJJIIHIIIHGHIHHHCDBDDDAA?BCDCDEEEEEDDDC=C_Mismatch_2_Sense_+_Library_PoolC
CTGGTGACGAAGATGATTGTGGTGAGGGTGACTTCACATTTGATTCAACCTCATTATTCATTCCACCAACCACGGTGTTATTTGTAAACTTGGC
>Frequency_1_QualityScore_FFHHHHHJIGIGIEFHJGJGHI>DFIIGJJGGIJGIJIIHGHBFGC>FEGFGIGGHIGGHGGIJJBCHH?EHHHECBCDBC@CE?=C?CD;?;@_Mismatch_2_Sense_+_Library_PoolC
TCACATTTGATTCAACCTCATTATTCATTCCACCAACCACGGTGTTATTTGTAAACTTGGCAGCCATTCTTTCTGGATCTGTACGTTTCGTGGC
>Frequency_1_QualityScore_BDHHD?A?FBGG>EEEGG8EHHGEHIIIG@@FGHGCCGGGGG<FC#0<;C###(--;;C#-#,,;#,;#,(,5;?##,,8@?3:?DDCDCCD_Mismatch_1_Sense_+_Library_PoolC
TGGAGAGAGAATTAGCAGCATTTGGCGTGTATTCTGATTTATTTCNAAGTNNNTGTATCNCNGAANAANGGACAANNTCTTTTGTAACTATT
