# Supplementary material for: Differential Gene Expression Reveals Candidate Genes for Drought Stress Response in Abies alba (Pinaceae)
Source: PLoS One. 2015 Apr 29;10(4):e0124564. doi: 10.1371/journal.pone.0124564 (PMC4414588; doi:10.1371/journal.pone.0124564)
Supplement: S2 File — (GZ) [file pone.0124564.s002.gz › comp14821_c0_seq1.fa]

>comp14821_c0_seq1 len=409 path=[1:0-117 119:118-141 462:142-143 145:144-357 360:358-408]
GAAAATCTTACTCTGAACGTTTCTCCCAGGTAAATTTAGCAGCAATCTTTTGTAGTTTGTATGTCTTATTTCAAAATTAATCAATTTTTGGAGGGGATTGTAGTGGTTGTTGTGCTGCGTGGATTTAGATTTAGATTTAGTCTCGTACTGCCAACTGTTATCTGTCTAGCCGCAAGCATTACAGTTTCTTAGGCTGTGAAACATGATTTAGATATATCTCTGTTTCTATGGTAAAGTCTTTGCTTGTTTCTTCTGTTATTGTTGATTATCTAAACCTTTTTACAGCTCCTATGTAGTGAGGTGCTCTAGCCCACTATGGGAGTGTAGTGAGGTGCTCTAGCCCAGTATGGGAGAGATGTGTCACTTAAAAAAATGAAAATTAAAAAATGTTACATGTCAGTTCCATTTA

>Frequency_3_QualityScore_FFHHHHHIJJJJJJJJJJJIJJIIGJJFHIJJJJJJJJJJJJJJIJHIAEGHIGIHIIGHHGIJIIHHHGGEEFFEEDDCCCDDBCDCCDDDCC_Mismatch_0_Sense_+_Library_PoolT
CCTTTTTACAGCTCCTATGTAGTGAGGTGCTCTAGCCCACTATGGGAGTGTAGTGAGGTGCTCTAGCCCAGTATGGGAGAGATGTGTCACTTAA
>Frequency_1_QualityScore_DFHHHHGJJIJGIJJIIIJIIJJIJJJJJJIJJJJJJJJJJIIJJIGJJJJJIJJFHIIJIIJJJJHHFHHGDFFFFFEDEDEDDEDEEDDEDC_Mismatch_2_Sense_+_Library_PoolT
TTTAGATTTAGTCCTGTACTGCCAACTGTTATCTGTCTAGCCGCAAGCATTACAGTTTCTTAGGCTGTGAAACATGATTTAGATATATCTCTGT
>Frequency_1_QualityScore_D:DCF?FGDFHHE@FD@HHI<FC<CGBHE>FGHGGGGC@FCDDGHHGGIGIBCACAG7=FGGGHEEGD@??CEEE@BEEECCC:>AC>@C@AAC_Mismatch_0_Sense_+_Library_PoolT
GATTTAGATATATCTCTGTTTCTATGGTAAAGTCTTTGCTTGTTTCTTCTGTTATTGTTGATTATCTAAACCTTTTTACAGCTCCTATGTAGTG
>Frequency_1_QualityScore_FFHHHHGCFHDFHJJHJGHI@HGIJJJJIJJJJJJJJJJJJJJIJIIIGIIHHIHHEHIJHIGHIIIGG@DHHEH??@CEDFEECAACCCDDDD_Mismatch_0_Sense_+_Library_PoolT
TTCTTCTGTTATTGTTGATTATCTAAACCTTTTTACAGCTCCTATGTAGTGAGGTGCTCTAGCCCACTATGGGAGTGTAGTGAGGTGCTCTAGC
>Frequency_1_QualityScore_FFHHHHHJJJJJIJJJJHGJJFHIJJGIJJJJJJJJIIJJJJJJIFHGIIIGGIGHJIJJJJJJJJIJJHHGIIIJIHHHHHFFFFFFFCBAAE_Mismatch_1_Sense_+_Library_PoolT
GATATATCTCTGTTTCTAGGGTAAAGTCTTTGCTTGTTTCTTCTGTTATTGTTGATTATCTAAACCTTTTTACAGCTCCTATGTAGTGAGGTGC
>Frequency_1_QualityScore_;?ABFFFE<EGHHIHGEA3A@AF<FG*??>EGHGFFGGIIEGIBG<D/?FHGIGCFF7=FAGI@CEHBC=A;@B@BCC<?BCAACB@@C_Mismatch_0_Sense_+_Library_PoolT
CTTTTTACAGCTCCTATGTAGTGAGGTGCTCTAGCCCACTATGGGAGTGTAGTGAGGTGCTCTAGCCCAGTATGGGAGAGATGTGTCAC
>Frequency_1_QualityScore_FFHHHHHJJJJJIJIJJJJJJJJJJJJJJHIIJJIIIJJJJJJJIJJJJJJJJIJIJJJIIJIJJJJIJJJIJIJJJIIJIHHHHHHFFFFDFE_Mismatch_0_Sense_+_Library_PoolT
ATGATTTAGATATATCTCTGTTTCTATGGTAAAGTCTTTGCTTGTTTCTTCTGTTATTGTTGATTATCTAAACCTTTTTACAGCTCCTATGTAG
>Frequency_1_QualityScore_FFGHHHHIJIIIIIJIJIJGIGHGIIJEFHGIJJIHHJIJJJJJJJJJBDHIIIIIJIFGHIIJIJIHHHHDEFFFFEDADDDCACDDCC_Mismatch_0_Sense_+_Library_PoolT
CCTTTTTACAGCTCCTATGTAGTGAGGTGCTCTAGCCCACTATGGGAGTGTAGTGAGGTGCTCTAGCCCAGTATGGGAGAGATGTGTCAC
>Frequency_1_QualityScore_FFDHHHHIJJJJJJJFHIJJJIJGIJJJFHIJGIIHHEDFHHJJIIGJIIIIHHCCEFFFFEEEEEEDEDDDDCDDDDBDBCCD@CBDDCCDAC_Mismatch_2_Sense_+_Library_PoolT
TGTCAAATTTAATCAATTTTTGGAGGGGATTGTAGTGGTTGTTGTGCTGCGTGGATTTAGATTTAGATTTAGTCTCGTACTGCCAACTGTTATC
>Frequency_1_QualityScore_FFHHHHHJJJIJJJJJJJJJJJJJJHIJJJJJJJJJJJJJIJJHJJIJJJJJJJJJJJJJJJJJJIJJJJHIIJJIJGHHEHGFFFFFEDDDDD_Mismatch_2_Sense_+_Library_PoolT
GTTTCTATGGTAAAGTCTTTGCTTGTTTCTTCTGTTATTGTTGATTATCTAAACCTTTTTACAGCTCCTATGTAGTGAGGTGCTCCAGCCCAGT
>Frequency_1_QualityScore_FFHHDFHJJJJJIJJJJJIJJJJGIDDFIIIIJIIFGHGIEIJJJJIICEHGJJHHHHEFFCDCECEEEEEDDDDDDDDDDDDDDDDDDDDA>C_Mismatch_0_Sense_+_Library_PoolT
GAGGTGCTCTAGCCCACTATGGGAGTGTAGTGAGGTGCTCTAGCCCAGTATGGGAGAGATGTGTCACTTAAAAAAATGAAAATTAAAAAATGTT
>Frequency_1_QualityScore_FFHGHHHJIJJGIJJJJJIIIJHGGHIJJJJJJIJHIJJJIJJIHJJJJIJJJJJJJIIGGIJIJJJJHEGIIJJHHHHHGFFFFFFFE@A@CD_Mismatch_1_Sense_+_Library_PoolT
CTTAGGCTGTGAAACATGATTTAGATATATCTCTGTTTCTAGGGTAAAGTCTTTGCTTGTTTCTTCTGTTATTGTTGATTATCTAAACCTTTTT
>Frequency_1_QualityScore_FFHHHHHJJJJIJJIJJJJJJJJJJJJJJJJJJJJJJJJJJJJJJIJJEGIJIJJJIJJJJJJIJIJIJGAEHHHHFFFCDEEDEEEDDDDDAC_Mismatch_0_Sense_+_Library_PoolT
TGTTATTGTTGATTATCTAAACCTTTTTACAGCTCCTATGTAGTGAGGTGCTCTAGCCCACTATGGGAGTGTAGTGAGGTGCTCTAGCCCAGTA
>Frequency_1_QualityScore_FFHHHHHJJJJJJJJJJJJJJJJJJJJJJJJJJJIJIJJJHHIJJIIJIJJJJJIJJJJJIEHEHGHHHEFCBEFDEDDEEDDDCCFDCDCD;@_Mismatch_1_Sense_+_Library_PoolT
GTGATTATCTAAACCTTTTTACAGCTCCTATGTAGTGAGGTGCTCTAGCCCACTATGGGAGTGTAGTGAGGTGCTCTAGCCCAGTATGGGAGAG
>Frequency_1_QualityScore_FFHHHHHJJJJJIJJGIJJJCGHIJJJJJJJJJJIJJJJJJGGFIIGHIJJFGIGIIJIJJJIHCHHHHFFDDDDEECCDCDDDDD_Mismatch_0_Sense_+_Library_PoolT
ACAGCTCCTATGTAGTGAGGTGCTCTAGCCCACTATGGGAGTGTAGTGAGGTGCTCTAGCCCAGTATGGGAGAGATGTGTCACTTA
>Frequency_1_QualityScore_FFHHHHHJJJJJJJJJJJJJJJJJJJJJJJJJJJJJJJJJJIJIJJIIJJJJJJJIIJJJFIJJJHIDHHHHFHDFFBBEDEEDEACDDDCCDE_Mismatch_0_Sense_+_Library_PoolT
TTATTGTTGATTATCTAAACCTTTTTACAGCTCCTATGTAGTGAGGTGCTCTAGCCCACTATGGGAGTGTAGTGAGGTGCTCTAGCCCAGTATG
>Frequency_1_QualityScore_FFHGHHHJJJHJJJGHIIJIIJJJJJJJJHIJJJJJJJIIIJJJHIJHIJIJJJJJJJJJJJJJJIJJJFIJJIHHHHHHFFFFEDECEEEDCD_Mismatch_1_Sense_+_Library_PoolT
CTCTGTTTCTATGGTAAAGTCTTTGCTTGTTTCTTCTGTTATTGTTGATTATCTAAACCTTTTTACAGCTCCTATGTAGTGAGGTGCTCCAGCC
>Frequency_1_QualityScore_FFHHHGHJJIJIIIIGHGGHHJAFGGJBGHIIIJJJJJJHD@FHHHIGAFFIGGHAGGH_Mismatch_0_Sense_+_Library_PoolT
CTAGCCCACTATGGGAGTGTAGTGAGGTGCTCTAGCCCAGTATGGGAGAGATGTGTCAC
>Frequency_1_QualityScore_FFHHHHHJJJJJJHIJJJHJIJJJJJJJHIJJJJJJJIIIJJJIIJJJJJJJJJIJJJJJIIGIIGIJIIJJJJJIIJIHGHHCDEDFFEEDDD_Mismatch_1_Sense_+_Library_PoolT
TCTGTTTCTATGGTAAAGTCTTTGCTTGTTTCTTCTGTTATTGTTGATTATCTAAACCTTTTTACAGCTCCTATGTAGTGAGGTGCTCCAGCCC
>Frequency_1_QualityScore_FDHFFFHIJJJDIHHIJGGIJGIGIBGIGGHGIIICHEGIEIHIJFHHDHIIGGGIBGIEGGIDEGEHGHDHFEEFEFFFFFDDCCDDDCDD5<_Mismatch_1_Sense_+_Library_PoolT
GTAAAGTCTTTGCTTTTTTCTTCTGTTATTGTTGATTATCTAAACCTTTTTACAGCTCCTATGTAGTGAGGTGCTCTAGCCCACTATGGGAGTG
>Frequency_1_QualityScore_DFHHHGHJJJJJHHGHIIJJIJJIIHIGIIIJJIJIJJFHHIIDHIJGIIIGGIEIJIIJJIFHIIJJJHIHIGIJGHHHFFHFFFFFFECCCE_Mismatch_0_Sense_+_Library_PoolT
TTTCTTAGGCTGTGAAACATGATTTAGATATATCTCTGTTTCTATGGTAAAGTCTTTGCTTGTTTCTTCTGTTATTGTTGATTATCTAAACCTT
>Frequency_1_QualityScore_FFHGHHHJJIJJJJJIIIJJJIIJIHGIIJJJJJJJJIJJJJJJJIIJJIIJJJJIJJJJJJJJJJIGIGHIJJIJJJHHHHHFFFFFFFEEDE_Mismatch_0_Sense_+_Library_PoolT
TTTAGATATATCTCTGTTTCTATGGTAAAGTCTTTGCTTGTTTCTTCTGTTATTGTTGATTATCTAAACCTTTTTACAGCTCCTATGTAGTGAG
>Frequency_1_QualityScore_FFHFDFHIGIIIGIIIIBGAFBDHCFFGECGHHIGIIIIIIGHIGIIIGIGHIIHGHGHHIGHHHEHEEABDCCCDDDCACD@BDDBDDDDECA_Mismatch_0_Sense_+_Library_PoolT
CTCTAGCCCACTATGGGAGTGTAGTGAGGTGCTCTAGCCCAGTATGGGAGAGATGTGTCACTTAAAAAAATGAAAATTAAAAAATGTTACATGT
>Frequency_1_QualityScore_DDHHHHHJJJJJJJJJJJIJJJGHIJJIJJJIJJJJJJJJIJJJJJIJIJJJIIJIIJJJJJJJJIJIHHHHHHFFFFFEECEEEEEDDCDBCA_Mismatch_1_Sense_+_Library_PoolT
AGATATATCTCTGTTTCTAGGGTAAAGTCTTTGCTTGTTTCTTCTGTTATTGTTGATTATCTAAACCTTTTTACAGCTCCTATGTAGTGAGGTG
>Frequency_1_QualityScore_FDHHHHHJIJJJJJJJJJJJJIIIJJJJIHJIJIGHIJIIIHIJHHGEGGHHGHHHDBDD?CCDDDCCD@CCCCDDDCDDEDDDBDDDDDDDDC_Mismatch_0_Sense_+_Library_PoolT
GTCTTATTTCAAAATTAATCAATTTTTGGAGGGGATTGTAGTGGTTGTTGTGCTGCGTGGATTTAGATTTAGATTTAGTCTCGTACTGCCAACT
>Frequency_1_QualityScore_FFHGHFHIIJIFHHHIJJJGIJJIJIIJIIJJJJIIIJJIIJIIJJJJIIJJJJJJGIJJCGGEHHHGIHHHHHHHFFFEFDEECEEDEDDDDD_Mismatch_1_Sense_+_Library_PoolT
GCAAGCATTACAGTTTCTTAGGCTGTGAAACATGATTTAGATATATCTCTGTTTCTAGGGTAAAGTCTTTGCTTGTTTCTTCTGTTATTGTTGA
>Frequency_1_QualityScore_FFHGHGHIIGCGHDBHHIGIIICEGGGIGHIIIIIIIII<FECGI>B9FG@FGII:@FCG@DH:C>EHF@DFFFBEEC@EEECDCCA>CCCCDD_Mismatch_0_Sense_+_Library_PoolT
TTTAGTCTCGTACTGCCAACTGTTATCTGTCTAGCCGCAAGCATTACAGTTTCTTAGGCTGTGAAACATGATTTAGATATATCTCTGTTTCTAT
>Frequency_1_QualityScore_FFHHHHHJJJJJJJJJIGJJJJJIJJJJJJJJIJJJJIGHIJJIJIJJJJJJGJJIJJGHGIIGHIBEHHIIIGGHHFFFFFDD=BDDDCCDDB_Mismatch_0_Sense_+_Library_PoolT
TTTGCTTGTTTCTTCTGTTATTGTTGATTATCTAAACCTTTTTACAGCTCCTATGTAGTGAGGTGCTCTAGCCCACTATGGGAGTGTAGTGAGG
>Frequency_1_QualityScore_FFHHHHHJJIJJJJJJJJIJJIJJGIJJJHIJJJJJJJJJJIJGHIJIGIGGGIJHIJJIHHIIIJHHGEHFFCDFFEEEDBDBDDCCDDCDDD_Mismatch_0_Sense_+_Library_PoolT
AACCTTTTTACAGCTCCTATGTAGTGAGGTGCTCTAGCCCACTATGGGAGTGTAGTGAGGTGCTCTAGCCCAGTATGGGAGAGATGTGTCACTT
>Frequency_1_QualityScore_FFDHHHHIIIEHE;FHH+CFHBC?EGHIIGIGI=GGGHGHICHBFFHH=CCHIIIIGIIAGE<ACC@CC>CCCCCCBCCDDDCCECACDCCECD_Mismatch_2_Sense_+_Library_PoolT
CCACTATGGGAGTGTAGGGAGGTGCTCTAGCCCAGTATGGGAGAGATGTGTCACTTAAAAAAATGAAAATTAAAAAATGTTACATGTCAGTTCT
>Frequency_1_QualityScore_FFHHHHHJJJJIIJJJIJJJJJJJIJJJJJJJJJJJJJIJJIJJHHJIIJGIIJJJJJJJJJJGGEHHH?BDFFFECEDEDDDDDDDBCCDEDD_Mismatch_0_Sense_+_Library_PoolT
ATTGTTGATTATCTAAACCTTTTTACAGCTCCTATGTAGTGAGGTGCTCTAGCCCACTATGGGAGTGTAGTGAGGTGCTCTAGCCCAGTATGGG
>Frequency_1_QualityScore_FFHHHHHJJJJJHIFGHIJJJGIJCHHIJJJJJJJIIGGGIIJHIGIIJJHIHIJIJJIJJJJFFEEEEACCDDCCDDDDDDEEDCEDEDEDCD_Mismatch_0_Sense_+_Library_PoolT
GCCCACTATGGGAGTGTAGTGAGGTGCTCTAGCCCAGTATGGGAGAGATGTGTCACTTAAAAAAATGAAAATTAAAAAATGTTACATGTCAGTT
>Frequency_1_QualityScore_FDHGHGHIGHEEEHIEGCHIGEHHIJIGGGICHGIIJIIFIICGHGHDFHCHIGGIIIJIIJJGH9DEE==CDCCDF<;?;6>:>CCCDD<CAD_Mismatch_0_Sense_+_Library_PoolT
GTTATTGTTGATTATCTAAACCTTTTTACAGCTCCTATGTAGTGAGGTGCTCTAGCCCACTATGGGAGTGTAGTGAGGTGCTCTAGCCCAGTAT
>Frequency_1_QualityScore_FFHHHHHJJJJJJJIGHJJJJJJHIJJJHIIJIIIEHIHIIHIIGIJEIIJGHHDFFFFFCEEEEEEDECDDDDEDDDDDDDDDCDDCDDDDED_Mismatch_1_Sense_+_Library_PoolT
TGTCAAAATTAATCAATTTTTGGAGGGGATTGTAGTGGTTGTTGTGCTGCGTGGATTTAGATTTAGATTTAGTCTCGTACTGCCAACTGTTATC
>Frequency_1_QualityScore_FFHHHHHJJJIJIIJJJJJJJJJJGIIIJJIJJIJJJJJIJJJJJJJJJJHIJJJJJJJIIGIHIGJJIFGGJJHJHFHGHHHDFDEFFDEECD_Mismatch_0_Sense_+_Library_PoolT
CAAGCATTACAGTTTCTTAGGCTGTGAAACATGATTTAGATATATCTCTGTTTCTATGGTAAAGTCTTTGCTTGTTTCTTCTGTTATTGTTGAT
>Frequency_1_QualityScore_F@DFHFDIIGEGIJJJJJIJGIIGGGIJIJGH@AGBEEHIGGIIIIGHJIIGGDHDHIGHHEFDCE>CC@CEEDD_Mismatch_0_Sense_+_Library_PoolT
GTAGTGAGGTGCTCTAGCCCACTATGGGAGTGTAGTGAGGTGCTCTAGCCCAGTATGGGAGAGATGTGTCACTTA
>Frequency_1_QualityScore_FFHHHHHJJJJIGGIJJEICF?GHIJIJJFGIJJJJJJJJJJHIJGIJFIIJIIIGHGEGGIJF_Mismatch_1_Sense_+_Library_PoolT
CTCTAGCCCACTATGGGAGTGTAGTGAGGTGCTCTAGCCCAGTATGGGAGAGATGTGTCACTCA
>Frequency_1_QualityScore_FDHHHHHIJIJJIJIIJJJJJJIJJJJJJIJJJJJJJJIJJHHJIJIJJIIIFGJGIJJJGHEGHHHEHEFFCDFCEEEEEDDDBDCFDCDCB?_Mismatch_0_Sense_+_Library_PoolT
GTTGATTATCTAAACCTTTTTACAGCTCCTATGTAGTGAGGTGCTCTAGCCCACTATGGGAGTGTAGTGAGGTGCTCTAGCCCAGTATGGGAGA
>Frequency_1_QualityScore_FFHHHHHJIJJJJHIJJIJJJFJJJJJJJJJJGIJJJJJJJJJJIJJJJJJJJJJJJIIJJJJJJJJIG@GGCHIJJJJHGHEHFFBBBECEDE_Mismatch_0_Sense_+_Library_PoolT
TATCTCTGTTTCTATGGTAAAGTCTTTGCTTGTTTCTTCTGTTATTGTTGATTATCTAAACCTTTTTACAGCTCCTATGTAGTGAGGTGCTCTA
>Frequency_1_QualityScore_BDHFFBCBABGGIIIIIIGIIIEIIIIHII:DGDGGGG9GHEHIII@FEGHGH<C8BGGHIBHI@DGCC=CHCC7?>CFEBCB3@3@>>A>>A;_Mismatch_0_Sense_+_Library_PoolT
GAAAATCTTACTCTGAACGTTTCTCCCAGGTAAATTTAGCAGCAATCTTTTGTAGTTTGTATGTCTTATTTCAAAATTAATCAATTTTTGGAGG
>Frequency_1_QualityScore_FFHHHHHIIIJJGIJJJJJJJJJJJJJIJJJJJJJJJJJJIJGIJJJGIJJJJJJJJJGDHDHIIFFEHHHHFFFFFFEEEECEDAC@CCCDCC_Mismatch_2_Sense_+_Library_PoolC
TAGTCCTGTACTGCCAACTGTTATCTGTCTAGCCGCAAGCATTACAGTTTCTTAGGCTGTGAAACATGATTTAGATATATCTCTGTTTCTATGG
>Frequency_5_QualityScore_FFHHHGHJHIJIIIIIEGHIJJJJJJJJJJJIJIJHHEGGIIHIIIIFGHHIJJIIIHHHEGHIGHEFEBEFECDDCCDDCDDDDDDCCCDDDC_Mismatch_0_Sense_+_Library_PoolT
CTCCTATGTAGTGAGGTGCTCTAGCCCACTATGGGAGTGTAGTGAGGTGCTCTAGCCCAGTATGGGAGAGATGTTGTCACTTAAAAAAATGAAA
>Frequency_2_QualityScore_FFHHHHHIIJJEGIIJJJJJJJJJJJJJJIIJGGGIIGHHIJGGIIIJIIJJJIJIHIIJIIIHHHGGECEFEEEEEEEEEDDDDDCCDCDDDC_Mismatch_0_Sense_+_Library_PoolT
ATGTAGTGAGGTGCTCTAGCCCACTATGGGAGTGTAGTGAGGTGCTCTAGCCCAGTATGGGAGAGATGTTGTCACTTAAAAAAATGAAAATTAA
>Frequency_2_QualityScore_FFHHHHHJJJJJJJJIJJIJJIIGIIEGIIIJJJJJJIIJIIJJJHIFGGHIIIIJJGGIIIJIJIHHGDDFEFFEEDDDCDDCCDDDEDDDCB_Mismatch_0_Sense_+_Library_PoolT
CTTTTTACAGCTCCTATGTAGTGAGGTGCTCTAGCCCACTATGGGAGTGTAGTGAGGTGCTCTAGCCCAGTATGGGAGAGATGTTGTCACTTAA
>Frequency_2_QualityScore_CEGGHGGGIIJJIJIIJIJIIJGIJGICGGIIHGIGIGGFIIJJJIJJIIGGHIJIGIGGGGEEEFFEECEEEEDDDDDDDDDCCDDD_Mismatch_0_Sense_+_Library_PoolT
GTGAGGTGCTCTAGCCCACTATGGGAGTGTAGTGAGGTGCTCTAGCCCAGTATGGGAGAGATGTTGTCACTTAAAAAAATGAAAATTA
>Frequency_1_QualityScore_FFHHHHHJJJJJJJJJJJJJJJJJIJJHIJJJIHIJJJJJJJJJJHIJJJJJJJJJJJEHGIHHHHHGFCEDFFEED_Mismatch_2_Sense_+_Library_PoolT
CTAAACCTTTTTACAGCTCCTATGTAGTGAGGTGCTCCAGCCCAGTATGGGAGAGACGTTTTCACTTAATGTGACCA
>Frequency_1_QualityScore_FFHHHHHJJJJJJJJJJJGIFHHIIIIIJJGGHJJJGIJJJJJHHIIJJGIHIIJJGGJJIJJJHH_Mismatch_0_Sense_+_Library_PoolT
GCTCTAGCCCACTATGGGAGTGTAGTGAGGTGCTCTAGCCCAGTATGGGAGAGATGTTGTCACTTA
>Frequency_1_QualityScore_FFHHGGHJIJJIIJHJIJIGHIIJIJIJIJJJJIIJJJIJDFGIIFHGGIFFIIJJJJIJJGHEHFHFFDEDDDEDCCDCDEDDDD_Mismatch_0_Sense_+_Library_PoolT
CAGCTCCTATGTAGTGAGGTGCTCTAGCCCACTATGGGAGTGTAGTGAGGTGCTCTAGCCCAGTATGGGAGAGATGTTGTCACTTA
>Frequency_1_QualityScore_FFHHHHHIIIIIGHHIICGIECFFGHIHIHI@GHIIIIIIIIIIIIFIIIIIIIIGHHFFFFEFFDCEDEEEEEEEEE_Mismatch_0_Sense_+_Library_PoolT
GTGCTCTAGCCCAGTATGGGAGAGATGTGTCACTTAAAAAAATGAAAATTAAAAAATGTTACATGTCAGTTCTATTTA
>Frequency_1_QualityScore_FFHHHHHJJJJJJJJJJIJJHJIJJGHIJJJJJJJJJJJJJJJJGIFGHIIIIIJJGGIIJJJIJJJHHFHEHFFDFDCCEDACDDDDDDDDDC_Mismatch_1_Sense_+_Library_PoolT
GTTTTACAGCTCCTATGTAGTGAGGTGCTCTAGCCCACTATGGGAGTGTAGTGAGGTGCTCTAGCCCAGTATGGGAGAGATGTTGTCACTTAAA
>Frequency_1_QualityScore_FFHHHHHJJJJJJJJJJIJGHHJJHIJJJHHIJIJJJJJJIJHIIIHIJJJIHJIHIIIJIGIIHHHHHDDDDDDDDDDDDDDDDDDCDEDDED_Mismatch_0_Sense_+_Library_PoolT
CTCTAGCCCACTATGGGAGTGTAGTGAGGTGCTCTAGCCCAGTATGGGAGAGATGTTGTCACTTAAAAAAATGAAAATTAAAAAATGTTACATG
>Frequency_1_QualityScore_FFHHHHHJJJJJGJFGHIIHHIIJEGHIIJJJJJJJJHJJJIJJJGIIIIIJJIIIJJJIGHJHFDEEC_Mismatch_0_Sense_+_Library_PoolT
GCCCACTATGGGAGTGTAGTGAGGTGCTCTAGCCCAGTATGGGAGAGATGTTGTCACTTAAAAAAATGA
>Frequency_1_QualityScore_FFHHHHHJJJJJJJJJJJJJIJIJIIJJIIIJJHHIIJJJJJGIJJJJJJJJJJFHHGGFHGIJGHJGHHHGHFFFFCEDEEECDDDBDCCCDC_Mismatch_0_Sense_+_Library_PoolT
TCTAAACCTTTTTACAGCTCCTATGTAGTGAGGTGCTCTAGCCCACTATGGGAGTGTAGTGAGGTGCTCTAGCCCAGTATGGGAGAGATGTTGT
>Frequency_1_QualityScore_DDHHHHFIJJJJIIHGJGHIGIGIJGGIFGEHIJGIIJJJJJHEGIGHGIICGHCGHCHHGFEFEFDADECADCBC@@BDCCDDDDDDDDDDDD_Mismatch_0_Sense_+_Library_PoolT
TTTTTACAGCTCCTATGTAGTGAGGTGCTCTAGCCCACTATGGGAGTGTAGTGAGGTGCTCTAGCCCAGTATGGGAGAGATGTTGTCACTTAAA
>Frequency_1_QualityScore_FFHHHHHIJIIJJJJFHIJJJJJJJJIJJIJJJJIIGHHJJIJGIJGHIJJJIJJJJJIGIIJIJEHHFFFEEFEEEEEDDDDDDDDDDDC_Mismatch_0_Sense_+_Library_PoolT
TCCTATGTAGTGAGGTGCTCTAGCCCACTATGGGAGTGTAGTGAGGTGCTCTAGCCCAGTATGGGAGAGATGTTGTCACTTAAAAAAATGA
>Frequency_1_QualityScore_FFHHHHHJJJJJJJJJHHJJJJJJJJJIJJIJJJJJIBFFGIIJIJJIIJIJJJJJJJJJHGIIIJIGHEFFFBDFEEDC_Mismatch_0_Sense_+_Library_PoolC
CTCCTATGTAGTGAGGTGCTCTAGCCCACTATGGGAGTGTAGTGAGGTGCTCTAGCCCAGTATGGGAGAGATGTTGTCAC
