# Supplementary material for: Differential Gene Expression Reveals Candidate Genes for Drought Stress Response in Abies alba (Pinaceae)
Source: PLoS One. 2015 Apr 29;10(4):e0124564. doi: 10.1371/journal.pone.0124564 (PMC4414588; doi:10.1371/journal.pone.0124564)
Supplement: S2 File — (GZ) [file pone.0124564.s002.gz › comp20321_c0_seq1 #or# comp20321_c0_seq2.fa]

>comp20321_c0_seq1 len=836 path=[1:0-437 439:438-511 513:512-514 516:515-548 550:549-560 1516:561-628 1510:629-629 631:630-630 632:631-638 1505:639-654 656:655-672 1548:673-692 694:693-835] : sp|P09444|LEA34_GOSHI Late embryogenesis abundant protein D-34 OS=Gossypium hirsutum PE=4 SV=1 e-value: 3e-11 blast score: 65.9
GGAGAAAGAGGATTGGAAGAACTTCAATATCTTATTGTTTGCAGGTAAAAGCATTTGTTAATCATCATCAGCAATATGAGTCAAGAGGAGCAGAGACAAGAGCAGAGGCCAGGGCTCGAGGGACACACAGGCCCCATTACCATAGGAGAGGCTTTAGCGGTGTTGGGAAAGACAAACCCCGATAAACAGATAGACGTTGCGGTGGTGAGTGCAATTCGGAGTGTCGAAGGACGCGCTACGGGGGTCCGGGAAGGAGTTCCCGGCGGTCCTGCTGCTCAAGCACAACAAATTATTCAGCAAAGGACATCCGGTTTCCAAGACGAACATCGTTTGGGACATATTCTAAGCAGGGCGGAAGAATTTCCTGCGTTGCAGAGAGTGGTGAATATGCGGGATGCAAAGAAAGTAGGGGAAGCTGAAATACGAAACAACGCAACTGGGAACATGGACCCGAATGGCGTCGCTGCTGCATTGACAAGAGCAGCCGAATATAACGTCGCTGAGGGACATGTCAATCCCCAGGCACAGTAACGTCTATCATCTCATCTGTGGGATTGGGTTAGCTTTGTTTTGTGGAAGCCACTGGCACTATTCGTATATAGTATATATACGTATAATAAATATATCGATCAAAGTCCGGCAAGTAAATAAAAAACATTTGTTCAGCAAGTAAAGAAAAAGTGTTTGTTGAAGCAACTGTGTGTTGGGACGTTTGATTTTATATGCTGATTTATGTACTGTCCATCAATCATCGCTCGATATATTATTAGCCATGATAAAAAAACCTACAATGCAACGAAAAATATATGCAAGTAAAAAAAGTGTTTGTTGAAGCA
>comp20321_c0_seq2 len=772 path=[1:0-437 439:438-511 513:512-514 516:515-548 550:549-560 1516:561-628 694:629-771] : sp|P09444|LEA34_GOSHI Late embryogenesis abundant protein D-34 OS=Gossypium hirsutum PE=4 SV=1 e-value: 3e-11 blast score: 65.9
GGAGAAAGAGGATTGGAAGAACTTCAATATCTTATTGTTTGCAGGTAAAAGCATTTGTTAATCATCATCAGCAATATGAGTCAAGAGGAGCAGAGACAAGAGCAGAGGCCAGGGCTCGAGGGACACACAGGCCCCATTACCATAGGAGAGGCTTTAGCGGTGTTGGGAAAGACAAACCCCGATAAACAGATAGACGTTGCGGTGGTGAGTGCAATTCGGAGTGTCGAAGGACGCGCTACGGGGGTCCGGGAAGGAGTTCCCGGCGGTCCTGCTGCTCAAGCACAACAAATTATTCAGCAAAGGACATCCGGTTTCCAAGACGAACATCGTTTGGGACATATTCTAAGCAGGGCGGAAGAATTTCCTGCGTTGCAGAGAGTGGTGAATATGCGGGATGCAAAGAAAGTAGGGGAAGCTGAAATACGAAACAACGCAACTGGGAACATGGACCCGAATGGCGTCGCTGCTGCATTGACAAGAGCAGCCGAATATAACGTCGCTGAGGGACATGTCAATCCCCAGGCACAGTAACGTCTATCATCTCATCTGTGGGATTGGGTTAGCTTTGTTTTGTGGAAGCCACTGGCACTATTCGTATATAGTATATATACGTATAATAAATATATCGACAACTGTGTGTTGGGACGTTTGATTTTATATGCTGATTTATGTACTGTCCATCAATCATCGCTCGATATATTATTAGCCATGATAAAAAAACCTACAATGCAACGAAAAATATATGCAAGTAAAAAAAGTGTTTGTTGAAGCA

>Frequency_9_QualityScore_FEHHHHHJJJIJJIJIIJHIIJIGHIIJJJJJJJJJHJJGHJJFHIIIIEGHIIIIIHGHGGGFECDDDCDDDDDDDDDDDDEEDCCDDEEDDD_Mismatch_0_Sense_+_Library_PoolT
GTCAATCCCCAGGCACAGTAACGTCTATCATCTCATCTGTGGGATTGGGTTAGCTTTGTTTTGTGGAAGCCACTGGCACTATTCGTATATAGTA
>Frequency_7_QualityScore_FFHHHGGIIIJIIIJIIDGHIJIEFHHIHFHHEFHGGFFFFFEEEEDDEDCCD<>ABCACDCCCCBCBAAAA?BC?ABCCBCCDDCDCDDDCDD_Mismatch_0_Sense_+_Library_PoolT
GCGGGATGCAAAGAAAGTAGGGGAAGCTGAAATACGAAACAACGCAACTGGGAACATGGACCCGAATGGCGTCGCTGCTGCATTGACAAGAGCA
>Frequency_6_QualityScore_FEGGGHHIHHIHGGHHHHIIHHHFGIIIIHHIIIIIIIHIIIIHGFGFEECBBCCBCCCDDCCCEBBACBCCCDCDDBDDCBABCCCCBCBCCC_Mismatch_0_Sense_+_Library_PoolT
CGAATGGCGTCGCTGCTGCATTGACAAGAGCAGCCGAATATAACGTCGCTGAGGGACATGTCAATCCCCAGGCACAGTAACGTCTATCATCTCA
>Frequency_5_QualityScore_FFHHHHHJJJJCDFGHIJJJJJJJJJJJJIJJJJJJJIIHHHHGGFFFEEEEEDDDDDDDEEEDDDDDDDDDDDDDCDDDEDEEEDDDDDDDDD_Mismatch_0_Sense_+_Library_PoolT
CGCAACTGGGAACATGGACCCGAATGGCGTCGCTGCTGCATTGACAAGAGCAGCCGAATATAACGTCGCTGAGGGACATGTCAATCCCCAGGCA
>Frequency_5_QualityScore_FFHHGHHJJJIIJIIJJJJJJJJJJIIJIJJIJJHIIIHGGHHGFEFEEEDDDCCCCBCBCDEDEDEDDBADDDDDCDDBDDDDABDCDDDEDD_Mismatch_0_Sense_+_Library_PoolT
CCCGAATGGCGTCGCTGCTGCATTGACAAGAGCAGCCGAATATAACGTCGCTGAGGGACATGTCAATCCCCAGGCACAGTAACGTCTATCATCT
>Frequency_4_QualityScore_EFHHHGHIIIJJGHIIJIIIHIGGEHHIJIEFIIIIIIIIIJJIHHHHGGGFEEDEEDBB?=@CCCDDBBCCCCDCDCABCCCDCDDCCCA@CC_Mismatch_0_Sense_+_Library_PoolT
TGAATATGCGGGATGCAAAGAAAGTAGGGGAAGCTGAAATACGAAACAACGCAACTGGGAACATGGACCCGAATGGCGTCGCTGCTGCATTGAC
>Frequency_4_QualityScore_FFHHHHHJFHIJJJIIJJJJIJJIJJJIJJJJJJJJJJJJJIJJ@CEGHGHHGGFEDDDDDDCDCDCDDDDDDDEDDDDDDDDDDDDDCCBCDE_Mismatch_0_Sense_+_Library_PoolT
AAAGAAAGTAGGGGAAGCTGAAATACGAAACAACGCAACTGGGAACATGGACCCGAATGGCGTCGCTGCTGCATTGACAAGAGCAGCCGAATAT
>Frequency_3_QualityScore_EEGGHHGJJGGIHIIIJJIJIIIEGIGIIJIIIIHIHIHHFGGFFEDDDCCCCCCDDEEEDDDCCCDDAADDDCCCCCDDCEDDEDDDDDDDD?_Mismatch_0_Sense_+_Library_PoolT
GGCGTCGCTGCTGCATTGACAAGAGCAGCCGAATATAACGTCGCTGAGGGACATGTCAATCCCCAGGCACAGTAACGTCTATCATCTCATCTGT
>Frequency_3_QualityScore_FFHHHHHJJJJJJJJJJJJIJJJJJIBEGHHIIJJJJJJJJJIIHGDEDDDDDDDDEDDDDDDDDDDDDBCDDDDEEEDDDCDDDDBDCCBCDD_Mismatch_0_Sense_+_Library_PoolT
TGAAATACGAAACAACGCAACTGGGAACATGGACCCGAATGGCGTCGCTGCTGCATTGACAAGAGCAGCCGAATATAACGTCGCTGAGGGACAT
>Frequency_3_QualityScore_FFHGHHHJJJJJJJJIIIGIGIIJJJIEDGGHHIJJJJJJIJIJIGFEDBDDDDDDDEDDDDCDDDBDDBCCDDDDDDDCCBCCCC??BBB?BB_Mismatch_0_Sense_+_Library_PoolT
CTGAAATACGAAACAACGCAACTGGGAACATGGACCCGAATGGCGTCGCTGCTGCATTGACAAGAGCAGCCGAATATAACGTCGCTGAGGGACA
>Frequency_3_QualityScore_EEHHGFDIHBBEHFHHIIJJIIHIGIIGIJHIHGHIIIIIIHHHIHGGFFFDDDCDCCEEEDCDCCCCCCCBB@CCDDECCCBCACCBCBAACD_Mismatch_0_Sense_+_Library_PoolT
CAACTGGGAACATGGACCCGAATGGCGTCGCTGCTGCATTGACAAGAGCAGCCGAATATAACGTCGCTGAGGGACATGTCAATCCCCAGGCACA
>Frequency_3_QualityScore_FEGHGFFHHDEGIHHAFFHHIGFEHHHFEFFIIIIJHHFIIIJEFCAEHEEEBBCDC?BBA>:>@CCCC@CCCCCDCACCCBCCCCCCABCCCD_Mismatch_0_Sense_+_Library_PoolT
CAAAGAAAGTAGGGGAAGCTGAAATACGAAACAACGCAACTGGGAACATGGACCCGAATGGCGTCGCTGCTGCATTGACAAGAGCAGCCGAATA
>Frequency_3_QualityScore_FFHHHHHJJJJJJJJJJIIJJIIJJJJJIJJJIIJJJIJJJIIIIIIHHHGFFFCEEEEEDDCEDDEDDDDEDDDDDDDCDDDCDBCDDDDDDC_Mismatch_0_Sense_+_Library_PoolT
ACAAGAGCAGCCGAATATAACGTCGCTGAGGGACATGTCAATCCCCAGGCACAGTAACGTCTATCATCTCATCTGTGGGATTGGGTTAGCTTTG
>Frequency_3_QualityScore_DDGGHHHJJJJGIJJEIIHJHECCCFBDAFFHIHIJJIJJJJJJIHGFFFFFEDDDDDDDDDDDDDCDDDDEEEDDDDDCDDDDDDCCCDDCCD_Mismatch_0_Sense_+_Library_PoolT
ACATGGACCCGAATGGCGTCGCTGCTGCATTGACAAGAGCAGCCGAATATAACGTCGCTGAGGGACATGTCAATCCCCAGGCACAGTAACGTCT
>Frequency_3_QualityScore_FFHHHHHJJJJJJJJJJJJIJJJJGIIJJHIJIJJJJJJJIJJJJHIJJGHIJJJEGIHHIIHGGGGFFFEDDEDDDDDDDDDDDDDDEEDDDD_Mismatch_0_Sense_+_Library_PoolT
GGACATGTCAATCCCCAGGCACAGTAACGTCTATCATCTCATCTGTGGGATTGGGTTAGCTTTGTTTTGTGGAAGCCACTGGCACTATTCGTAT
>Frequency_3_QualityScore_EEHHHHGJJJJJJGIJJJJFHEGHHHHIHIIIIJJJJFHJJIGHIIGFHGHIEHHHIIHIJGHHGGFFCCCEDDEEDDDCDDDDDDDDDDDCDE_Mismatch_0_Sense_+_Library_PoolT
CATGTCAATCCCCAGGCACAGTAACGTCTATCATCTCATCTGTGGGATTGGGTTAGCTTTGTTTTGTGGAAGCCACTGGCACTATTCGTATATA
>Frequency_3_QualityScore_FFHGGHHJJIFHHCDGGFGHIIHIHIIIJIIHIJHJJIHIHHHGEFFEDDCDCCCDBCCCDDDDDDDCD>CCCDDCDDACBCCBBBCDDDDDCD_Mismatch_0_Sense_+_Library_PoolT
CCGAATGGCGTCGCTGCTGCATTGACAAGAGCAGCCGAATATAACGTCGCTGAGGGACATGTCAATCCCCAGGCACAGTAACGTCTATCATCTC
>Frequency_3_QualityScore_FFDGHFGHGIIIIJIIJJJIIJJHHIJFGHIJGEGIJIIJJJHHIIJHIIIJJHIIJIIHJIGHHGGEEFEFEEEECDEEEEEEEDDDDDEEED_Mismatch_0_Sense_+_Library_PoolT
AGTAACGTCTATCATCTCATCTGTGGGATTGGGTTAGCTTTGTTTTGTGGAAGCCACTGGCACTATTCGTATATAGTATATATACGTATAATAA
>Frequency_3_QualityScore_DDEFGGDHH?EGHDGHCHBFF?DDF?AAFFGHHJFFGGGHIIJGGGDEEDEEDCCBBB:?@?=@ABCBBBBDA>BBA@>>@@>@@?BAA>A@>C_Mismatch_0_Sense_+_Library_PoolT
ATGGACCCGAATGGCGTCGCTGCTGCATTGACAAGAGCAGCCGAATATAACGTCGCTGAGGGACATGTCAATCCCCAGGCACAGTAACGTCTAT
>Frequency_3_QualityScore_FFHHHHHJJJJJJJIJIJJJJJIJJJHIJJJJJJIJJJIIIIIIHHHHDFFFFEEEEEDDEDDDDEDDDDDDCBCDDDDBADDDDDDDCDDDDC_Mismatch_0_Sense_+_Library_PoolT
GCAGCCGAATATAACGTCGCTGAGGGACATGTCAATCCCCAGGCACAGTAACGTCTATCATCTCATCTGTGGGATTGGGTTAGCTTTGTTTTGT
>Frequency_3_QualityScore_FFHHGHHJJJJJJJJJJJJDFGHIIJJJJJJIJJJJJIIGFEEEEEEDDEDDDDDDDDDDDDDDDCDDEDDDDDDCDDDDDCDCCCDDEDEEDD_Mismatch_0_Sense_+_Library_PoolT
CGAAACAACGCAACTGGGAACATGGACCCGAATGGCGTCGCTGCTGCATTGACAAGAGCAGCCGAATATAACGTCGCTGAGGGACATGTCAATC
>Frequency_3_QualityScore_EEGHHHHJJJJJJJJJJJJJJJIIIJIJJJHIJIIIIIJIIIHIIIIIIHGGGFEECEEEDCDDDEDDECDDDEDDDBDDDACDDCD>ACDCDA_Mismatch_0_Sense_+_Library_PoolT
TGACAAGAGCAGCCGAATATAACGTCGCTGAGGGACATGTCAATCCCCAGGCACAGTAACGTCTATCATCTCATCTGTGGGATTGGGTTAGCTT
>Frequency_2_QualityScore_FFHHHHHJJJJIIJHIGGIJJIIJIIIIIJJJIJJJIIIJJCHIIJJGIIIJJJJJIIIJIHHEHHFFFFEEEEDDDDDDEEDCDDDEEDEEED_Mismatch_0_Sense_+_Library_PoolT
CAATCCCCAGGCACAGTAACGTCTATCATCTCATCTGTGGGATTGGGTTAGCTTTGTTTTGTGGAAGCCACTGGCACTATTCGTATATAGTATA
>Frequency_2_QualityScore_FFCCFEGIIIJIJIHIJJJIGIIIIIIJIJJJJJIIIIHFHGGIIGGFDEEEEECDEDDDDDACDCBCDACEDEEECDCDDDDDDDDDACDCDA_Mismatch_0_Sense_+_Library_PoolT
GAACATGGACCCGAATGGCGTCGCTGCTGCATTGACAAGAGCAGCCGAATATAACGTCGCTGAGGGACATGTCAATCCCCAGGCACAGTAACGT
>Frequency_2_QualityScore_FFHHHHHJJJJJJJIJJJIJJJJJIJJJJJJJJJJJHIIJJJIJJJJIHHHHEFFFFDDEDEDEEDDDCCCDDDDDDACCCDDCCDDDDDDCCD_Mismatch_2_Sense_+_Library_PoolT
AAGAGCAGCCGAATATAACGTCGCTGAGGGACATGTAATTCCCCAGGCACAGTAACGTCTATCATCTCATCTGTGGGATTGGGTTAGCTTTGTT
>Frequency_2_QualityScore_FFHHHHHIGIJIJIJIJJJIIIIIFHIJEHIJJJGIIIIIJJJIIIJJIJIIJJJJJJJJIIGHHGGGFEEEEECEEEEEEEFEEEDCDDDEEE_Mismatch_0_Sense_+_Library_PoolT
CAGTAACGTCTATCATCTCATCTGTGGGATTGGGTTAGCTTTGTTTTGTGGAAGCCACTGGCACTATTCGTATATAGTATATATACGTATAATA
>Frequency_2_QualityScore_FFHHHHHJJIJJIJIIJJBGHIJJFHGIJJJJJIJJJJIJIIIIJIJJJIJJJJIJJJHJIGIHHGHGGFEGFFFEEEEEDEEEEDEEEEEEDD_Mismatch_0_Sense_+_Library_PoolT
TATCATCTCATCTGTGGGATTGGGTTAGCTTTGTTTTGTGGAAGCCACTGGCACTATTCGTATATAGTATATATACGTATAATAAATATATCGA
>Frequency_2_QualityScore_FFHFCCFGFIIJJIIIIIJJHICGFGEGGGGGDGGFFGFGGFFFECDDACDDDEEEDDCCDDDDBCDD@;ACDEDEEECDDCCCDCDDCCCDCD_Mismatch_0_Sense_+_Library_PoolT
GGGAACATGGACCCGAATGGCGTCGCTGCTGCATTGACAAGAGCAGCCGAATATAACGTCGCTGAGGGACATGTCAATCCCCAGGCACAGTAAC
>Frequency_2_QualityScore_EEFGHGGIIIIIIIEIIIIEGIGICGIIGIEHIIHGIIIIIHIIGFHEGGBAFIIIIIIIIIIEGGEEEEACDCEEBCCCCCCEAC?>BCEDCA_Mismatch_0_Sense_+_Library_PoolT
TGTCAATCCCCAGGCACAGTAACGTCTATCATCTCATCTGTGGGATTGGGTTAGCTTTGTTTTGTGGAAGCCACTGGCACTATTCGTATATAGT
>Frequency_2_QualityScore_FFHHHHGIIJJJJJDEEGGHHIJJIJIJGIIJIGIIHGGFFFEEECEEEECDDCDDCDDDDDDEEEDDCABDDDCDDB=ACCDDCEEEDCDDDD_Mismatch_0_Sense_+_Library_PoolT
CAACGCAACTGGGAACATGGACCCGAATGGCGTCGCTGCTGCATTGACAAGAGCAGCCGAATATAACGTCGCTGAGGGACATGTCAATCCCCAG
>Frequency_2_QualityScore_FFHHHGGIIIIJJIIIJJIIIIIIIIIGI?GIIIHIIIIJIJJIIHAEHIIJIJIFIGGGEDEE@ABCC>CCCCAACCEEDCACDCACDDADAA_Mismatch_0_Sense_+_Library_PoolT
GTCCTGCTGCTCAAGCACAACAAATTATTCAGCAAAGGACATCCGGTTTCCAAGACGAACATCGTTTGGGACATATTCTAAGCAGGGCGGAAGA
>Frequency_2_QualityScore_FFHGGHHIIIIIIIIJJJJJHIHIHIIIIIHIIIIJHHIIEFGGGGFEEGGGGFFEEEEEDECEEDDCDABDDDEDDDCEDDDACAB@CCDDD?_Mismatch_0_Sense_+_Library_PoolT
CTGCATTGACAAGAGCAGCCGAATATAACGTCGCTGAGGGACATGTCAATCCCCAGGCACAGTAACGTCTATCATCTCATCTGTGGGATTGGGT
>Frequency_2_QualityScore_FFHHHHGJIJJJJJJIJJJIJIJJJJJJJJJJIIIJJJIJIGIJIIIIGGGGGAEEEEBCECECDEDDDCDDDDDDCDCCCDDDBCDCDDDCCC_Mismatch_0_Sense_+_Library_PoolT
CAAGAGCAGCCGAATATAACGTCGCTGAGGGACATGTCAATCCCCAGGCACAGTAACGTCTATCATCTCATCTGTGGGATTGGGTTAGCTTTGT
>Frequency_2_QualityScore_FFHHGHHJJJJIJJIIIIJIJJHEG=EGEGHIJJJJJJJJIIIJIIIIDHGHCHHGHFFCDDEECCDDDCDDBCDDDCDDDDDDDCCD?ACCCC_Mismatch_1_Sense_+_Library_PoolT
GAAGAATTTCCTGCGTTGCAAAGAGTGGTGAATATGCGGGATGCAAAGAAAGTAGGGGAAGCTGAAATACGAAACAACGCAACTGGGAACATGG
>Frequency_2_QualityScore_EEHGFGEIIIIHIIIGHIIFHIIIIFGHHIHIIHGIIIIGEDGHIHIGIHIHIIGIIGIGGGEGGEE7:<?CABDCCCCDCCEEECCAAACA<>_Mismatch_0_Sense_+_Library_PoolT
CTATCATCTCATCTGTGGGATTGGGTTAGCTTTGTTTTGTGGAAGCCACTGGCACTATTCGTATATAGTATATATACGTATAATAAATATATCG
>Frequency_2_QualityScore_FFHEGHFEGGIIIIIGGIIIIEIIIHIIFHIIJFDGFFGHIIIIIEIIIHGIIJCFFIIIECGCCEEEFEBCDCAD?BACACCCCDBCDCCBBE_Mismatch_0_Sense_+_Library_PoolT
CTGAGGGACATGTCAATCCCCAGGCACAGTAACGTCTATCATCTCATCTGTGGGATTGGGTTAGCTTTGTTTTGTGGAAGCCACTGGCACTATT
>Frequency_2_QualityScore_EFHHGCEGGGIIHIIIJJJJJIJGIJJIJJJJJIIIJIJIIJJJIIHHGFFEDDEEEDDCDDDDDCDDDD?BCCDDECEDDDDCDDDDCDDBED_Mismatch_0_Sense_+_Library_PoolT
TGGGAACATGGACCCGAATGGCGTCGCTGCTGCATTGACAAGAGCAGCCGAATATAACGTCGCTGAGGGACATGTCAATCCCCAGGCACAGTAA
>Frequency_2_QualityScore_FEHHHHFIIIJIJJJJJIIIJJHHIJBGIJJJFHIJJJJJJIIJJIJIGIIJJJJJJJJIIIGHGGGGFEEEEEEDEEEEEFEEDCCDCE_Mismatch_0_Sense_+_Library_PoolT
GTAACGTCTATCATCTCATCTGTGGGATTGGGTTAGCTTTGTTTTGTGGAAGCCACTGGCACTATTCGTATATAGTATATATACGTATAA
>Frequency_2_QualityScore_EFHGGHGJIIIJJIII?CCDDDABDCCDBCCDDDDDDC=CDCCCCCDCDCCCDDDCCDDCCDDCEEEEDCDDCCDCCDDDDDD=BCDDECDCCC_Mismatch_1_Sense_+_Library_PoolT
GGACGCGCTACGGGGGTCGGGGAAGGAGTTCCCGGCGGTCCTGCTGCTCAAGCACAACAAATTATTCAGCAAAGGACATCCGGTTTCCAAGACG
>Frequency_2_QualityScore_EFHHGHHIIIIIJJIIIIIGFIIIJJJJJJIIIIIIIJIJJJIIIIIIIIEIGGGGEEEEDEEECEDDDDCDCEDDEDDDDEDDDCDCC@ACDC_Mismatch_0_Sense_+_Library_PoolT
TGCTGCATTGACAAGAGCAGCCGAATATAACGTCGCTGAGGGACATGTCAATCCCCAGGCACAGTAACGTCTATCATCTCATCTGTGGGATTGG
>Frequency_2_QualityScore_FFGGGHHJJGIIJJIJJJJJJJJEIJJCIGIIIJIIGIJIJJJJJJJIIJJIGIIIDGGGEF?CEEEECCEDDCDDDDACCDDDDDCDDCCDCD_Mismatch_0_Sense_+_Library_PoolT
CGCTGAGGGACATGTCAATCCCCAGGCACAGTAACGTCTATCATCTCATCTGTGGGATTGGGTTAGCTTTGTTTTGTGGAAGCCACTGGCACTA
>Frequency_2_QualityScore_FFHHHHHIJIIIJIHIGIIIIIJIJJIIIIIIGIIIGFCHGEIHGIJJIIIIIJFHGDGGFCEEDEDCCCBDBCDDCCCDCCDADDCDDDDDCC_Mismatch_0_Sense_+_Library_PoolT
AACGTCGCTGAGGGACATGTCAATCCCCAGGCACAGTAACGTCTATCATCTCATCTGTGGGATTGGGTTAGCTTTGTTTTGTGGAAGCCACTGG
>Frequency_2_QualityScore_EFHGHHHGIJJIJJJJIIIJEHIHIJEGIIJIJJJHIIJIIIIIJJIJIIIIJIJIIJJJGGEEGHGFFFEFFFFEEEECEEDEECCDEEEEED_Mismatch_0_Sense_+_Library_PoolT
TCTATCATCTCATCTGTGGGATTGGGTTAGCTTTGTTTTGTGGAAGCCACTGGCACTATTCGTATATAGTATATATACGTATAATAAATATATC
>Frequency_2_QualityScore_FFHHHHHJJJJIJJJIJJIIJIIJJIJJJJJIJIJJJJIIIIIIHIIIIIIIHGGGGFEEDDEEEDEDD@CDDDEDDEDDDDEDDCDDCDCDDD_Mismatch_0_Sense_+_Library_PoolT
CTGCTGCATTGACAAGAGCAGCCGAATATAACGTCGCTGAGGGACATGTCAATCCCCAGGCACAGTAACGTCTATCATCTCATCTGTGGGATTG
>Frequency_2_QualityScore_FEHHHHHJJJJJIJIJIIIJJFIIJJJGIIJJJJJJIIJJJIIJJJJJJIJJJIJJJJJJJJIIGHGGGEEEFFFEFFEEEEEEEEEDDEEEEE_Mismatch_0_Sense_+_Library_PoolT
GTCTATCATCTCATCTGTGGGATTGGGTTAGCTTTGTTTTGTGGAAGCCACTGGCACTATTCGTATATAGTATATATACGTATAATAAATATAT
>Frequency_2_QualityScore_FEHHGGHJIIJIIIJIJIIIHIIIJIJJJIJJJJJIJIIIIJIGGHGEECEEEDDEDDDDDDDCDDCCCCEDDDBCDDEDDEDDDDECCCACDD_Mismatch_0_Sense_+_Library_PoolT
GTCGCTGCTGCATTGACAAGAGCAGCCGAATATAACGTCGCTGAGGGACATGTCAATCCCCAGGCACAGTAACGTCTATCATCTCATCTGTGGG
>Frequency_2_QualityScore_>EGCEFGGIEHCGGIDGEHAGIHHIBGCGEAEEGGIIECHIICBFEHDCAC@?CFGEGACCC@CDBDACADDCC;6?;?B???;?=@BAACCA@_Mismatch_0_Sense_+_Library_PoolT
GAGGGACATGTCAATCCCCAGGCACAGTAACGTCTATCATCTCATCTGTGGGATTGGGTTAGCTTTGTTTTGTGGAAGCCACTGGCACTATTCG
>Frequency_1_QualityScore_FFHHGHHJJJJJJJJJJJJJJJJGIJJJJJJJJIJJJJJJJJJJJDHJJHHHHHFFFFFFEEEEDEDEDBDDDDDDBDDDDDDDDCDDDDDDBD_Mismatch_0_Sense_+_Library_PoolT
GCCGAATATAACGTCGCTGAGGGACATGTCAATCCCCAGGCACAGTAACGTCTATCATCTCATCTGTGGGATTGGGTTAGCTTTGTTTTGTGGA
>Frequency_1_QualityScore_FFHHHHHJHIJJJJJIIJIJJJJJJJIIJJJJJJIJJJJJJIIIIJJIHJHDDBDDDCCCDDDDDDBDD@DDDB?B>ABCDDDEEEEDBBBDDD_Mismatch_0_Sense_+_Library_PoolT
ACATCCGGTTTCCAAGACGAACATCGTTTGGGACATATTCTAAGCAGGGCGGAAGAATTTCCTGCGTTGCAGAGAGTGGTGAATATGCGGGATG
>Frequency_1_QualityScore_FFHHHHHJJJCGHHHIJJJJJIJJJJIJHIJJJJJJJJJJJJIJJHHHHGFFFFDDDDDEEEDDCBDDDD>DDDDBDCDDDEEEDDDDDDDDDD_Mismatch_0_Sense_+_Library_PoolT
GCAACTGGGAACATGGACCCGAATGGCGTCGCTGCTGCATTGACAAGAGCAGCCGAATATAACGTCGCTGAGGGACATGTCAATCCCCAGGCAC
>Frequency_1_QualityScore_DFHGHHHJJJJJJJHIIJFHIJJJGIIJJJJJJIJJJJJIIJJJJJJIJJJJJJJIIJJJHIJIHFHHHHFHFFFFFEEEEEDEEDEEEEEEEE_Mismatch_1_Sense_+_Library_PoolT
TATCATCTCATCTGTGGGATTGGGTTAGCTTTGTTTTGTGGAAGCCACTGGCACTATTCGTATATAGTATATATACGTATAATAAATATATCTA
>Frequency_1_QualityScore_FFHHHHHJJJJGJIJHHACGFHGIIIIIJIGHGIJJIJJJFIII=CEGGH6ADFFFFEEEEED=A;?CDDDDDDDCDDDB9<?ACCCDDDDDDD_Mismatch_0_Sense_+_Library_PoolT
TCCTGCGTTGCAGAGAGTGGTGAATATGCGGGATGCAAAGAAAGTAGGGGAAGCTGAAATACGAAACAACGCAACTGGGAACATGGACCCGAAT
>Frequency_1_QualityScore_?DAAD3+A+:A<CFI@>39?DDD<;?9?BDD3BD;;ADCD=@;;=?.7?ADDAA@@@???9;9>AAA<559<(4>34::>AA_Mismatch_1_Sense_+_Library_PoolT
GCTGCATTGACAAAAGCAGCCGAATATAACGTCGCTGAGGGACATGTCAATCCCCAGGCACAGTAACGTCTATCATCTCATC
>Frequency_1_QualityScore_DAD?DFFBEEF?EFHDAEEE>F@<3EF6@DB;FE>9DBBA<FF>E;D4?5?>;@@D@?B@@C@7=?BB@A>:>B399?>A::A@A>>@B>@AB<_Mismatch_1_Sense_+_Library_PoolT
GTCGCTGCTGCATTAACAAGAGCAGCCGAATATAACGTCGCTGAGGGACATGTCAATCCCCAGGCACAGTAACGTCTATCATCTCATCTGTGGG
>Frequency_1_QualityScore_FFHHHHGJJJIJJJHIHH@G?EHCGHIIJJJJJIJJJJJIIJJIJJIAEGIHHHEFFDDCECCDDDDDD@CBDDBDDDDCCBD>?BCCDDDDDD_Mismatch_1_Sense_+_Library_PoolT
ATTTCCTGCGTTGCAGAGAGTGGTGAATATGCGGGATGCAAAGAAAGTAGGGGAAGCTGAAATACGAAACAACCCAACTGGGAACATGGACCCG
>Frequency_1_QualityScore_FFHHFHAFGCGHIJJIJIJJJHJJJJIJJJJIJHIJJIIIIIIJJHIIJJJHHHHDDEDDDDDDDDDDB58ACDCDDDDDDDDDDBDDDDDBDD_Mismatch_2_Sense_+_Library_PoolT
AAAGAGTGGTGAATATGCGGGATGCAAAGAAAGTAGGGCAAGCTGAAATACGAAACAACGCAACTGGGAACATGGACCCGAATGGCGTCGCTGC
>Frequency_1_QualityScore_FFHHHHHJJJJJJJJHIJJJJIJJ@GHIIJGHIJJJIJJHGIJJIJIIJJJJJJJIJJJJJHHHHHHFFDFFFFEEEEFEEEDDDDDEEED_Mismatch_0_Sense_+_Library_PoolT
AACGTCTATCATCTCATCTGTGGGATTGGGTTAGCTTTGTTTTGTGGAAGCCACTGGCACTATTCGTATATAGTATATATACGTATAATAA
>Frequency_1_QualityScore_DDFFHHHJIIGGIIGGGGG;FEHGG?CCFGGIIJBFDHHIGBHCEHEHIJJIGGIGHJJGEGGFHHH>?AD@DCEFECEEACEDD@CDEDDDDD_Mismatch_1_Sense_+_Library_PoolT
CTATCATCTCATCTGTGGGATTGGGTTAGCTTTGTTTTGTGGAAGCCACTGGCACTATTCGTATATAGTATATATACGTATAATAAATATATCT
>Frequency_1_QualityScore_FFHHHHGJJJJJJJJJJIJJJJJJJIGJJJJJJJIJJJJIJJHHHHHFDFDDDDBBDDDBDDDEDEEECCDDDDDDDDDDCDDDDCDDBEDDEC_Mismatch_0_Sense_+_Library_PoolT
ACCCGAATGGCGTCGCTGCTGCATTGACAAGAGCAGCCGAATATAACGTCGCTGAGGGACATGTCAATCCCCAGGCACAGTAACGTCTATCATC
>Frequency_1_QualityScore_FFGGHHFGHJJIJIJGHJJJJIJJJIHHIIIIGIBFHHHGJJJJJHHGFFFF<BBDDBDDDDDDEDCDCDBDDDDCBD@BBDDDDEC@<?<B>B_Mismatch_1_Sense_+_Library_PoolT
GGGGAAGCTGAAATACGAAACAACCCAACTGGGAACATGGACCCGAATGGCGTCGCTGCTGCATTGACAAGAGCAGCCGAATATAACGTCGCTG
>Frequency_1_QualityScore_FFHHHHHJJJJJJIJJICCFFGGIJJJJJIIJJIJHIJJJJHFHHHFFDFFFECEEDDDDDDBBDBEEEDDDDDDDDBBDDDDDDDEDEEA@3:_Mismatch_1_Sense_+_Library_PoolT
AAACAACCCAACTGGGAACATGGACCCGAATGGCGTCGCTGCTGCATTGACAAGAGCAGCCGAATATAACGTCGCTGAGGGACATGTCAATCCC
>Frequency_1_QualityScore_FFHHHHHIJJJJJJJJHGIJJ_Mismatch_0_Sense_+_Library_PoolT
ATATAGTATATATACGTATAA
>Frequency_1_QualityScore_FFHHHHHJJIJIJIJJIJJJJJJJJIJJJJIJJJIJJJJIJJHHHHHFFFDDBDDDDDDDDDCDFFEEDCDDD@DDDCCCDDDDDDDDEDDEDD_Mismatch_2_Sense_+_Library_PoolT
CCCGAATGGCGTCGCTGCTGCATTGACAAGAGCAGCCGAATATAACGTCGCTGAGGGACATGTAATTCCCCAGGCACAGTAACGTCTATCATCT
>Frequency_1_QualityScore_FFHHHHHJJIJJJJJJJIIJJJIGGHIGIJJJJJIIIJIEGGGIECEE>D>?ADDEDDCDBDDDDDDD@8?CCDDDCDDCDDDDDDDDDD@DCC_Mismatch_2_Sense_+_Library_PoolT
GGGAGCATGGACCCGAATGGCGTCGCTGCTGCATTGACAAGAGCAGCCGAATATAACGTCGCTGAGGGACATGTCAATCCCCAGGCACAGTAAT
>Frequency_1_QualityScore_FFHHHGHIJIIJJJJJJHJJJIIIIIJJIJJ>HFHFFGIFIIJIIHHHEAECDFEFFCDDD@BDBDDDDDDDDDD@@DDDDDDDDA@@>@CDDE_Mismatch_1_Sense_+_Library_PoolT
CAGCAAAGGACATCTGGTTTCCAAGACGAACATCGTTTGGGACATATTCTAAGCAGGGCGGAAGAATTTCCTGCGTTGCAGAGAGTGGTGAATA
>Frequency_1_QualityScore_BDHHHHHIJJJJIJJJJJJJJJJIJJJJJJJJJJJJJJHIIJJIJJJJJJJJJJHHHHHEHFFFFEEDDD@DDDDDDDDDDDDDDDDDCDDDDD_Mismatch_0_Sense_+_Library_PoolT
ATAACGTCGCTGAGGGACATGTCAATCCCCAGGCACAGTAACGTCTATCATCTCATCTGTGGGATTGGGTTAGCTTTGTTTTGTGGAAGCCACT
>Frequency_1_QualityScore_FFHHHHHIJJJJJJJJJJJJJJJHIGJJHIJJJJJJJJJIJJJJHGIJGIIIIJGGHHHHHFFFFFFEEDCDDDDDDDDDDDDDDDDEEDDDDD_Mismatch_0_Sense_+_Library_PoolT
GACATGTCAATCCCCAGGCACAGTAACGTCTATCATCTCATCTGTGGGATTGGGTTAGCTTTGTTTTGTGGAAGCCACTGGCACTATTCGTATA
>Frequency_1_QualityScore_FFGHGHFIJJJJJJJIJJGIGGGIJIJJJJJJIIIJIJJJJJIIHEHHFFEFFDFDEEDCBDBDDDD>C:ABCCCBDDDDDDDDEDDD@C9<?C_Mismatch_1_Sense_+_Library_PoolT
CGCTGCTGCATTGACAAGAGCAGCCGAATATAACGTCGCTGAGGGACATGTCAATCCCCAGGCACAGTAACGTTTATCATCTCATCTGTGGGAT
>Frequency_1_QualityScore_FFHHHHHJHIJJJJJJJJIJJJJJJIGIJJHIIJJHIJJJJJJJIJJIIIHEHHHFFFFEDBADDCDDDC@CDDDDDDDDCDDDDDDDDDDDDD_Mismatch_0_Sense_+_Library_PoolT
GCTGAGGGACATGTCAATCCCCAGGCACAGTAACGTCTATCATCTCATCTGTGGGATTGGGTTAGCTTTGTTTTGTGGAAGCCACTGGCACTAT
>Frequency_1_QualityScore_FFHHHGHIIHI@GHIBFEHE)6)))0/9?BDCFBGEGIG3=EGGBEAD=CC>>56?88;@BBBBBBBC@:4@C@:@CCC??<BBCCCDCCBCBC_Mismatch_2_Sense_+_Library_PoolT
ACATGGACCCGAATGGCGTCGCTGCTGCATTGACAAGAGCAGCCGAATATAACGTCGCTGAGGGACATGTAATTCCCCAGGCACAGTAACGTCT
>Frequency_1_QualityScore_FFHHHHHJJJJJJJJJJJJJJJJJJDDGHIIGIJIJJJJIJJHHFDDDDDDDDDDEDDDDCDDDDDDDDBBDDDEEEDDDDBDDDDDDDDDDDD_Mismatch_1_Sense_+_Library_PoolT
GAAATACGAAACAACGCAACTGGGAACATGGACCCAAATGGCGTCGCTGCTGCATTGACAAGAGCAGCCGAATATAACGTCGCTGAGGGACATG
>Frequency_1_QualityScore_FFHHHHHJJFHIJJHIJJJJJJJIJHJJJJIIJJHIIJJJHIJJJJJJJIJJJJIIJIJJHHGHHFFFFFEDDEEECDDDEEDDDDDEEEFEDC_Mismatch_0_Sense_+_Library_PoolT
CAGGCACAGTAACGTCTATCATCTCATCTGTGGGATTGGGTTAGCTTTGTTTTGTGGAAGCCACTGGCACTATTCGTATATAGTATATATACGT
>Frequency_1_QualityScore_FFHHHHHJIJJJJHIJIIJIJIIJIJIJJGIJJFHIJIJFHIJJJJJJJIIIIJIJJIIIHHHHHGFFFCECEEEEDCDEEDBDDFEEDFEDCD_Mismatch_1_Sense_+_Library_PoolT
AGGCACAGTAACGTCTATCATCTCATCTGTGGGATTGGGTTAGCTTTGTTTTGTGGAATCCACTGGCACTATTCGTATATAGTATATATACGTA
>Frequency_1_QualityScore_FFHHHHHIIFEGHIJJJJJJJIJJJJJIIJJJJIGIJJJIJJJJJHHHHHFFFDDDDDEEEDDDDDDDDDDDDBBDDDECCDEDDDDDBBBBDD_Mismatch_1_Sense_+_Library_PoolT
AAACTGGGAACATGGACCCGAATGGCGTCGCTGCTGCATTGACAAGAGCAGCCGAATATAACGTCGCTGAGGGACATGTCAATCCCCAGGCACA
>Frequency_1_QualityScore_FFHGGHHJIIJJJJIJIIJJIJIJJJJJJIJJJGIGIJJJ?HGIJJJJJJFGHFFDDBDDDDCDDDDDDDDDDDDDDDBBDDACCDCDDDDDBD_Mismatch_1_Sense_+_Library_PoolT
CAGGCCCCATTACCATAGGATAGGCTTTAGCGGTGTTGGGAAAGACAAACCCCGATAAACAGATAGACGTTGCGGTGGTGAGTGCAATTCGGAG
>Frequency_1_QualityScore_FFGHGGHIII<F?FFHAHF?EGIIIGIIIIIHIII@GIIFDHGFHIIIFEHFFFFCAAEEEDBBDDDDD@BDBDDDDDDDDDDDDCDDDDDBDD_Mismatch_2_Sense_+_Library_PoolT
TCTGCGTTGCAGAGAGTGGTGAATATGCGGGATGCAAAGAAAGTAGGGGAAGCTGAAATACGAAACAACGCAACTGGGAGCATGGACCCGAATG
>Frequency_1_QualityScore_FFHHHHAHIJIJJJJIIIEGGGIGHIGIJJJJJJJIJJJJIHHHHHHFFFFDDEEEDDDDDDDDEDEEFDDDDCDDDDDDDCEDDDABCDEDDE_Mismatch_1_Sense_+_Library_PoolT
GACCCGAATGGCGTCGCTGCTGCATTGACAAGAGCAGCCGAATATAACGTTGCTGAGGGACATGTCAATCCCCAGGCACAGTAACGTCTATCAT
>Frequency_1_QualityScore_?A8<A<3B@CG1C?FF<:FADGGI>FDGGEGE@BFG<;FHC68;=;;.7@BB@AABB6;?@?\55:A:A>:CCA4(32<12<CC:@C@?ABCB@_Mismatch_2_Sense_+_Library_PoolT
ATGGACCCGAATGGCGTCGCTGCTGCATTGACAAGAGCAGCCGAATATAACGTCGCTGAGGGACATGTAATTCCCCAGGCACAGTAACGTCTAT
>Frequency_1_QualityScore_DFDHFFHJIHGIIFIIGIIG9FGIJGIEIEGHGHG@GHEIJIIE@DGIGFGBAHGHIIIDGIJGHGHHFFF9CACDCC>;>@CDFDD@@CACCD_Mismatch_1_Sense_+_Library_PoolT
ACAGTAATGTCTATCATCTCATCTGTGGGATTGGGTTAGCTTTGTTTTGTGGAAGCCACTGGCACTATTCGTATATAGTATATATACGTATAAT
>Frequency_1_QualityScore_FFHHHHCEFHGIIJJJJIJIJJJIGIIJJIJIJJGIJJJIJJIGHHGHHFFDDDDEEEDD?BDDDD;BBBBBDDDEDEEECCCDCDDDDDDDDE_Mismatch_0_Sense_+_Library_PoolT
CTGGGAACATGGACCCGAATGGCGTCGCTGCTGCATTGACAAGAGCAGCCGAATATAACGTCGCTGAGGGACATGTCAATCCCCAGGCACAGTA
>Frequency_1_QualityScore_FFHHHHHIJJJJIJJJJJJIJIJJEIGIJJJJJIJJACHHHHFFFFDDDDDDDDDDDDDDDDDDDCDCDCDDDDDDDDDDDDD@DDDECDCDDD_Mismatch_1_Sense_+_Library_PoolT
TAGGGGAAGCTGAAATACGAAACAACGCAACCGGGAACATGGACCCGAATGGCGTCGCTGCTGCATTGACAAGAGCAGCCGAATATAACGTCGC
>Frequency_1_QualityScore_FFHHHHHJJJJJJJIJJJIIJJJJIJJJJJJJJJJJJJJJJJJHHFFFDDDDDDDDEDEEFDDDDDDDDBBDDCEDDDCDDDEDDEDDDDEDDD_Mismatch_0_Sense_+_Library_PoolT
TGGCGTCGCTGCTGCATTGACAAGAGCAGCCGAATATAACGTCGCTGAGGGACATGTCAATCCCCAGGCACAGTAACGTCTATCATCTCATCTG
>Frequency_1_QualityScore_FFHGHHHJJJGHJJJJIIJJJJJJJJJJJIJJJIIJJJJJJJJJJJ=@DGHHHHHFFDDDEDDDDDDDDDDDDDDDEDDDDDDCDDDDDDDDDD_Mismatch_0_Sense_+_Library_PoolT
GCAAAGAAAGTAGGGGAAGCTGAAATACGAAACAACGCAACTGGGAACATGGACCCGAATGGCGTCGCTGCTGCATTGACAAGAGCAGCCGAAT
>Frequency_1_QualityScore_FFHHHHHJJJIJJIJIJJIJJIJJJJJJJJIJIJJJJJJJJHHHFFFFFEDDDDDDDDDDDDDDEDEEEDDDDDDDDDDDDCEDDDDDDDEDDE_Mismatch_0_Sense_+_Library_PoolT
GACCCGAATGGCGTCGCTGCTGCATTGACAAGAGCAGCCGAATATAACGTCGCTGAGGGACATGTCAATCCCCAGGCACAGTAACGTCTATCAT
>Frequency_1_QualityScore_DDHFFHHIFBBHGHAEHGBGGFGDBE@GIG8GG<;?BBBB-5BB8?9?:@AB;;B@DB;:CACDADDC:>C@93A?8??3@A@D>>(44<3?_Mismatch_0_Sense_+_Library_PoolT
GCAATTCGGAGTGTCGAAGGACGCGCTACGGGGGTCCGGGAAGGAGTTCCCGGCGGTCCTGCTGCTCAAGCACAACAAATTATTCAGCAAAG
>Frequency_1_QualityScore_FFHHDFFIHEIIIIJJIIIJJJJJIIGHIIGE=?E=?DFFFFEEDDDB=@BDDDDCBCC@@CCBDBDDD>CC>CCCCBB@BDDDBDBDDDA?C?_Mismatch_1_Sense_+_Library_PoolT
CAGGGCGGAAGAATTTCCTGCGTTGCAAAGAGTGGTGAATATGCGGGATGCAAAGAAAGTAGGGGAAGCTGAAATACGAAACAACGCAACTGGG
>Frequency_1_QualityScore_DDDAFFDEHIIGGGIIIBHGGDEHJIJJIFCHIJJII@GHFHCEDBDCCDDDDDDD?BBDD@BB8?>BBCCDCAAD@AC??BDB?BCDA>C@<<_Mismatch_1_Sense_+_Library_PoolT
GAACATGGACCCGAATGGCGTCGCTGCTGCATTGACAAGAGCAGCCGAATATAACGTCGCTGAGGGACATGTCAATCCCCAGGCTCAGTAACGT
>Frequency_1_QualityScore_FFHHHDHIJJJJHIIJJIJJJJIJJJJJHIJJJIIJIEIGIGJHGGGIJJJJJJJJJJJGHHGHHFFFFEDEEEDDEDDCDDCFFDCFDEFEEE_Mismatch_2_Sense_+_Library_PoolT
CCCCATGCTCAGTAACGTCTATCATCTCATCTGTGGGATTGGGTTAGCTTTGTTTTGTGGAAGCCACTGGCACTATTCGTATATAGTATATATA
>Frequency_1_QualityScore_FFHHHHHGGIJJJIJJJJJJJJJJJJIJBFHFHIJJIJJJJJJFFFFFDFEECEECDDDDDDBDDDDDDCCDDDBBDDDBDDDDDDDDDDB?BB_Mismatch_1_Sense_+_Library_PoolT
GCGGAAGAATTTCCTGCGTTGCAAAGAGTGGTGAATATGCGGGATGCAAAGAAAGTAGGGGAAGCTGAAATACGAAACAACGCAACTGGGAACA
>Frequency_1_QualityScore_FFHHGHHJJJJJJJJJJJIJJJIGIBHIIJJIJIHIJJJJJIJJIJJJJHIIJJIJJJJJIIJJHHHFFDCCDBDDDBDDDDBBDDBA?CCDDD_Mismatch_1_Sense_+_Library_PoolT
AAAGCATTTGTTAATCATCATCAGCAATATGAGTCAAGAGGAGCAGAGACAAGAGCAGAGGCCAGGGCTCGAGGGACACACAGGCCCTATTACC
>Frequency_1_QualityScore_FFHGHHHJJJJJJIIFIJIJJJIJJIJIJJJJJJIJJJJIJJJJJHIJIJJJJJIIGHFFDFDCDDDDBDBDDDEEFDECCCDCDDDBB@BBDD_Mismatch_1_Sense_+_Library_PoolT
TCCTGCTGCTCAAGCACAACAAATTATTCAGCAGAGGACATCCGGTTTCCAAGACGAACATCGTTTGGGACATATTCTAAGCAGGGCGGAAGAA
>Frequency_1_QualityScore_FDHDHDFGIBFGIGGGG>FBFHI<FG@GFGIIIHEHHFEFFBBED@=@@BDDDCC<,:?:?CDEDDDDD@BBDDDDC:?>ADC:ACA@BBD?BC_Mismatch_2_Sense_+_Library_PoolT
GCATCGTTTGGGACATATTCTAAGCAGGGCGGAAGAATTTCCTGCGTTGCAAAGAGTGGTGAATATGCGGGATGCAAAGAAAGTAGGGGAAGCT
>Frequency_1_QualityScore_FFHGGHHJJGGEDHIIIJIJJBGIIHHHHHFFFFFFECCEDDDDDDDEEEDDCCDDDDDDDDDDDD>BDCDDDDDDDDBDDDDDABDDDBBABC_Mismatch_0_Sense_+_Library_PoolT
CCGGGAAGGAGTTCCCGGCGGTCCTGCTGCTCAAGCACAACAAATTATTCAGCAAAGGACATCCGGTTTCCAAGACGAACATCGTTTGGGACAT
>Frequency_1_QualityScore_FFHHHHHJJJGHIJJHIJIJJJJJIJGGIJJIIJJDHIJIJGGGGIIJJJIHCHJIIIJJJHHEHFFFFCEECEEED?CDCCDCCDFEEEEDED_Mismatch_0_Sense_+_Library_PoolT
CCAGGCACAGTAACGTCTATCATCTCATCTGTGGGATTGGGTTAGCTTTGTTTTGTGGAAGCCACTGGCACTATTCGTATATAGTATATATACG
>Frequency_1_QualityScore_DD)<CCFIIGIHDGGIIEG?9CDHHGIIIGGIIIIGHHHGBFGHCFCHFC5;CHHHEEH?BDFFAEAEECB?CDC@?BC:9>5ACCA<?ACDDA_Mismatch_1_Sense_+_Library_PoolT
TGACAATCCCCAGGCACAGTAACGTCTATCATCTCATCTGTGGGATTGGGTTAGCTTTGTTTTGTGGAAGCCACTGGCACTATTCGTATATAGT
>Frequency_1_QualityScore_FFHHHHHJJJJGJJJJJIIJJJJJ>FHIJJJJJJHHHHEFDDCCCBCDCCDCBDDEEEEDDDDBDDDCDCC>BDCACDCBDBDBDDDCDDDDDD_Mismatch_0_Sense_+_Library_PoolT
TGGGACATATTCTAAGCAGGGCGGAAGAATTTCCTGCGTTGCAGAGAGTGGTGAATATGCGGGATGCAAAGAAAGTAGGGGAAGCTGAAATACG
>Frequency_1_QualityScore_FFHHHHHJJJJJJHIJJIIHHBG:CG?FHIJJJJJJJJEIJJIIJIHIIHCHHHHFBCCDEDDDDDDDDDDDDDDDDDDDDDDDDB>@BDDDDD_Mismatch_0_Sense_+_Library_PoolT
AGAATTTCCTGCGTTGCAGAGAGTGGTGAATATGCGGGATGCAAAGAAAGTAGGGGAAGCTGAAATACGAAACAACGCAACTGGGAACATGGAC
>Frequency_1_QualityScore_FFHHHHHJJJJJIJJJJJJJJJJJJJIJJJJJJJHIJJJHIIIJJJIJJJIJJJJHHHHADFFFDACCDDDDDDDDDDDDDDDDDDDCDDDDDD_Mismatch_2_Sense_+_Library_PoolT
CGTCGCTGAGGGACATGTAATTCCCCAGGCACAGTAACGTCTATCATCTCATCTGTGGGATTGGGTTAGCTTTGTTTTGTGGAAGCCACTGGCA
>Frequency_1_QualityScore_FFGHHHHJJJJJJJJIJJJJIIJJJJJJJJJJIJJBCFHHJJJJJJHHEFFFDDDDDDDDDDDDDDDDDDCBDDDDDDDDBDDDCCDDDDDDDD_Mismatch_2_Sense_+_Library_PoolT
AGGGGAAGCTGAAATACGAAACAACGCAACTGGGAACATGGACCCGAATGGCGTCGCTGCTGCACTGACAAGAGCAGCCGAATATAACCTCGCT
>Frequency_1_QualityScore_FFHGHHHJJIJJJIJIJIIIEGJJJJIIJIJIIJJGHHHHDF7;7;?EEFEECDDDDBBBBDCDC?ACACCCD?@DBDDDDDDDDDDDDD_Mismatch_1_Sense_+_Library_PoolT
ATATTCTAAGCAGGGCGGAAGAATTTCCTGCGTTGCAAAGAGTGGTGAATATGCGGGATGCAAAGAAAGTAGGGGAAGCTGAAATACGAA
>Frequency_1_QualityScore_DBDC?DHGC8@@@8CFG??FHIHED>FE@@DGGIGGAH;CCHAHCCAEEE66=B\;1(5;@>@DA?CB?<?81839+:@@@<BC?CA::@C3:4_Mismatch_0_Sense_+_Library_PoolT
GAATGGCGTCGCTGCTGCATTGACAAGAGCAGCCGAATATAACGTCGCTGAGGGACATGTCAATCCCCAGGCACAGTAACGTCTATCATCTCAT
>Frequency_1_QualityScore_FDHHHFHJJJJJJJJJJJJGIJIJJIIFGHIJIJJHIIJJIJJGIJIIGHIJCGHIJJEHHHHHHFFEFCEDEEDCDDDDDDDDBDCDCDDEDD_Mismatch_1_Sense_+_Library_PoolT
GAGGGACATGTCAATCCCCAGGCACAGTAATGTCTATCATCTCATCTGTGGGATTGGGTTAGCTTTGTTTTGTGGAAGCCACTGGCACTATTCG
>Frequency_1_QualityScore_FFHHHGHIJIJJJJIIIIGJIJJJJJJJJJJJJIJFGHIIFGIJJIJGIJIGHHHFCHGDDFCEDDDBDADDDDDCCCDDDDBCCDDBBDDDBB_Mismatch_2_Sense_+_Library_PoolT
ACGTCGCTGAGGGACATGTCAATCCCCAGGCACAGTAACGTTTATCATCTCATCTGTGGGATTGGGTTAGCTTTGTTTTGTGGAAACCACTGGC
>Frequency_1_QualityScore_FFFHHHHJFGGG9@GHIIIEGH<AEEHCFGECD@CA?EEEDBDDDADD8=BDA>@AC?9@CCCD<@BBB?ACCDCCACAB8>B><<@9995ACC_Mismatch_1_Sense_+_Library_PoolT
GCAGGGCGGAAGAATTTCCTGCGTTGCAAAGAGTGGTGAATATGCGGGATGCAAAGAAAGTAGGGGAAGCTGAAATACGAAACAACGCAACTGG
>Frequency_1_QualityScore_FFHGHFFIIFHJIJJJJJIJGIIIJFHGJIIGIJIDCHIJJJJJHCGHIIIIIJIJIJJJJGJHFHHHDDF?DEDCEECEDDFFEDEDDD@CFD_Mismatch_0_Sense_+_Library_PoolT
ACAGTAACGTCTATCATCTCATCTGTGGGATTGGGTTAGCTTTGTTTTGTGGAAGCCACTGGCACTATTCGTATATAGTATATATACGTATAAT
>Frequency_1_QualityScore_FFHHHHHJJIGIJJJJJJIJJJJIGIJJJJJIJJJJJHJJIJHHHHEFEFFFFEDEDDDDDDCADCDD<<CDEDDDDDDDEDDDDDDDBCCDDD_Mismatch_1_Sense_+_Library_PoolT
GCCGCATTGACAAGAGCAGCCGAATATAACGTCGCTGAGGGACATGTCAATCCCCAGGCACAGTAACGTCTATCATCTCATCTGTGGGATTGGG
>Frequency_1_QualityScore_FFHHHHHJJJJJJIJJIJIJJJJIIJJJIJJGIJIJIHHHHHHFFDCDDCCDDDD@CDCBDDEEEEDDDBDDDDDDDDDBDDACDDDDBDDDDD_Mismatch_2_Sense_+_Library_PoolT
CATCGTTTGGGAGATATTCTAAGCAGGGCGGAAGAATTTCCTGCGTTGCAAAGAGTGGTGAATATGCGGGATGCAAAGAAAGTAGGGGAAGCTG
>Frequency_1_QualityScore_FFHGHHHJJJIJJJGIJIGIGFGHIIIIIIHJJDGGGIHGFFFFCEEEEDEDCDDDDDDDDDDDBDDDDCDED@CBDDD79BBBDDDCDCCDEE_Mismatch_2_Sense_+_Library_PoolT
ACGAAACAACGCAACTGGGAACATGGACCCGAATGGCGTCGCTGCTGCATTGACAAGAGCAGCCGAATATAACGTCGCTGAGGGACATGTAATT
>Frequency_1_QualityScore_FFHHHHHJJJJIJIJJIJJJIJJJJJJJJJJJJHHJJJJJJJJGGHIIHIIIIJIJHHHHFFFFDAECECDDDDEDDDDDDCEDDDCDDD?DCD_Mismatch_1_Sense_+_Library_PoolT
CTGCTGCATTGACAAGAGCAGCCGAATATAACGTTGCTGAGGGACATGTCAATCCCCAGGCACAGTAACGTCTATCATCTCATCTGTGGGATTG
>Frequency_1_QualityScore_FFGHHHHJIJJJIJIIIIIIIIGGGIDIJGJGHHIH?HGGGIJ>EEHG/:?DCCCEDD?;5=;<CCDE@@CBBD@BBDCDDDDDDD3>CAB@<B_Mismatch_1_Sense_+_Library_PoolT
CGAACATCGTTTGGGACATATTCTAAGCAGGTCGGAAGAATTTCCTGCGTTGCAGAGAGTGGTGAATATGCGGGATGCAAAGAAAGTAGGGGAA
>Frequency_1_QualityScore_@0<<AABEHEBHIDCC?DHEHIBBGHICHBG?B?BDGIIDBHIFAHFA;7ABH>?EDE_Mismatch_0_Sense_+_Library_PoolT
GTTTGATTTTATATGCTGATTTATGTACTGTCCATCAATCATCGCTCGATATATTATT
>Frequency_1_QualityScore_FFHHHHHJJIJJJIHHIJGIIJJJJJJJJJJJJJIFIIJJGHHFHHHFFFFFFFEEAEEDBDCDDDDDDADDDDDCDDDDDDDDDDDDDDDCDD_Mismatch_0_Sense_+_Library_PoolT
ACGTCGCTGAGGGACATGTCAATCCCCAGGCACAGTAACGTCTATCATCTCATCTGTGGGATTGGGTTAGCTTTGTTTTGTGGAAGCCACTGGC
>Frequency_1_QualityScore_DFHHGGHJJJIIGGGIEHEB@F>DG?FHIIHIIJJIIGIIGJIGEEHCFDDEAABBDDB@B?;?@CDC>>CBCDCDC@BDDDC<ACCDB3<3?C_Mismatch_1_Sense_+_Library_PoolT
ATGGAGCCGAATGGCGTCGCTGCTGCATTGACAAGAGCAGCCGAATATAACGTCGCTGAGGGACATGTCAATCCCCAGGCACAGTAACGTCTAT
>Frequency_1_QualityScore_FFFHHGFGIJIIJIJJJIJGF?EH?FHIJIJIIJIIJJJJIIJIGGHJDHGIHHEFFFFDEEDDED??;=;CAABDDDDCAAA@>??CCCCDDD_Mismatch_1_Sense_+_Library_PoolT
AATTTCCTGCGTTGCAAAGAGTGGTGAATATGCGGGATGCAAAGAAAGTAGGGGAAGCTGAAATACGAAACAACGCAACTGGGAACATGGACCC
>Frequency_1_QualityScore_FFHHHHHJJJJJJJJJJJJJJJJJJJJJGIJJJJJJJJJJJJJJHIHHFFDDDDDDDDDDDEFEEDDDD@@DDDDDCDDDDCBDDEDDEDDDDE_Mismatch_2_Sense_+_Library_PoolT
GAATGGCGTCGCTGCTGCATTGACAAGAGCAGCCGAATATAACGTCGCTGAGGGACATGTAATTCCCCAGGCACAGTAACGTCTATCATCTCAT
>Frequency_1_QualityScore_FDHFFFHHJHIJJJJJJJJGHFFCF?DEFHGIIJJJJJIIGIGIJHIGCHFHHFFFFD<ADDDDCCCACCABDDDDDDDDDDDDDDDDDCDCDD_Mismatch_1_Sense_+_Library_PoolT
GAAGAATTTCCTGCGTTGCAGAGAGTGGTGAATATGCGGGATGCAAAGAAAGTAGGGGAAGCTGAAATACGAAACAACGCAACTGGGAGCATGG
>Frequency_1_QualityScore_FFDHGGGHGEHEGI@GG>BGIEGIIGIIIGG@GFBHHIGEHDGEGHHFFFCDC>BBCC@CDDDCC@?CDDBBDCD:ACCB?ADDDDDDDDDCDC_Mismatch_0_Sense_+_Library_PoolT
AATGGCGTCGCTGCTGCATTGACAAGAGCAGCCGAATATAACGTCGCTGAGGGACATGTCAATCCCCAGGCACAGTAACGTCTATCATCTCATC
>Frequency_1_QualityScore_FFHGHHHJJJJIJJJIJIIJJIJIJJIJJDFHGIGHHHFFFDDEEEDEEFDDDDDDDDDDDDDEDDDCBCBDDDDCCDCDDCCACDD?CACBD@_Mismatch_1_Sense_+_Library_PoolT
CTGCATTGACGAGAGCAGCCGAATATAACGTCGCTGAGGGACATGTCAATCCCCAGGCACAGTAACGTCTATCATCTCATCTGTGGGATTGGGT
>Frequency_1_QualityScore_FFHHHHHGIJJJJJIGEHGIIJJIICFHGHEHIHHIJIJJIIJHHDDCCDCDDDC@ACCCCDDDCA?B8<B@BD:ACCBA(599BD18<5?BDD_Mismatch_0_Sense_+_Library_PoolT
GAAATACGAAACAACGCAACTGGGAACATGGACCCGAATGGCGTCGCTGCTGCATTGACAAGAGCAGCCGAATATAACGTCGCTGAGGGACATG
>Frequency_1_QualityScore_DDHFDHHHIGF:FHGGG?EFG@G08?FFFHIGIB3;ABBB55?B(2<?3:>@BBB@<B@CCCC<CCCA>>@BCA?<?A?:A:>C:4:>>ACCC8_Mismatch_0_Sense_+_Library_PoolT
GCAATTCGGAGTGTCGAAGGACGCGCTACGGGGGTCCGGGAAGGAGTTCCCGGCGGTCCTGCTGCTCAAGCACAACAAATTATTCAGCAAAGGA
>Frequency_1_QualityScore_FDHHHGHIJIIIJJJJIJFGHIIJJJJJJJJJJJGIIHHFFFDDEEDDEDDDDDDDDDDDDDDDDDDEEDDDDDDDDDDDDBDBBDDEDEEEDD_Mismatch_0_Sense_+_Library_PoolT
GAAACAACGCAACTGGGAACATGGACCCGAATGGCGTCGCTGCTGCATTGACAAGAGCAGCCGAATATAACGTCGCTGAGGGACATGTCAATCC
>Frequency_1_QualityScore_FFHHHHFGIGHIJJJJIIJJJJIJGIJJJJIJJJJJJJJJIJJJIIDEHHHHHGFBDCA@DCBDDDDDDBBADDDDDDDDDDDDBCDDDDDDDD_Mismatch_1_Sense_+_Library_PoolT
GCAAAGAAAGTAGGGGAAGCTGAAATACGAAACAACGCAACTGGGAACATGGACCCGAATGGCGTCGCTGCCGCATTGACAAGAGCAGCCGAAT
>Frequency_1_QualityScore_FFHHHHHJIJIJIHIIJJIJGIJJJJJJIJJDIJJJJIJJJJJJJIIG@DE>AAHHFFDDDDDCDDBDD<>@DCACDDEDDDDDDDBDDDDDDB_Mismatch_0_Sense_+_Library_PoolT
ATGCAAAGAAAGTAGGGGAAGCTGAAATACGAAACAACGCAACTGGGAACATGGACCCGAATGGCGTCGCTGCTGCATTGACAAGAGCAGCCGA
>Frequency_1_QualityScore_DDFADDFHGB?F=GFGEH9DDGHDFFHGIIIIGHGC9FFHHHIIGEHIHHEECC>ABB>??A@CCCCBB<@BCCBBBBBBBBBC>>CCDC_Mismatch_0_Sense_+_Library_PoolT
AATATGCGGGATGCAAAGAAAGTAGGGGAAGCTGAAATACGAAACAACGCAACTGGGAACATGGACCCGAATGGCGTCGCTGCTGCATTG
>Frequency_1_QualityScore_FFHGHHHGJJIIJJJFHJJIGIJJJJJIJJJJJJJJHIJJGHIJIJHIIJJJJJJHHHHGFFFFDEDEECCDDDDDDDDEEDDDDCEEDDDDCE_Mismatch_1_Sense_+_Library_PoolT
AATCCCCAGGCACAGTAACGTCTATCATCTCATCTGTGGGATTGGGTTAGCTTTGTTTTGTGGAAGCCACTGGCACTATTCGTATATAGAATAT
>Frequency_1_QualityScore_FFHHHHHJJJJJJJJJJJJJJJJJJJJJJIJJIJJJJJJJJJJJJHIJIJJJJIJHHHHHHFFFFDEEEEDDDDDDDDDDDDDDDDDDDDCDDD_Mismatch_0_Sense_+_Library_PoolT
ATATAACGTCGCTGAGGGACATGTCAATCCCCAGGCACAGTAACGTCTATCATCTCATCTGTGGGATTGGGTTAGCTTTGTTTTGTGGAAGCCA
>Frequency_1_QualityScore_FDHGHAFHGGGHIJGIJJJJJJJJJIJHFGIJHIJIIJJJJIJIIIGIFGIBAHIIIJHFHFFFFFFCC@CDDC<CACD?ACACBB?CDCDEED_Mismatch_1_Sense_+_Library_PoolT
GAGGGACATGTCAATCCCCAGGCTCAGTAACGTCTATCATCTCATCTGTGGGATTGGGTTAGCTTTGTTTTGTGGAAGCCACTGGCACTATTCG
>Frequency_1_QualityScore_FFDDDCFHJJJIJIJJJIIIIJJIIGIJIIIJJJIJHGFFFFFFDEDDDDDBDBD@BBDDDDEEEDDDDD??BDDCDACDDDCDDDDDDEDDDD_Mismatch_1_Sense_+_Library_PoolT
CGAATGGCGTCGCTGCCGCATTGACAAGAGCAGCCGAATATAACGTCGCTGAGGGACATGTCAATCCCCAGGCACAGTAACGTCTATCATCTCA
>Frequency_1_QualityScore_DDHHFDFGIG<@AEEEGIGGGGGG@F@GIEHHIGGFHEHC=CDEDCEA@A@CCC?B==BCCECCBC@>BBBCCB?BBBBBBBBCCEEDDE<CCB_Mismatch_1_Sense_+_Library_PoolT
GTTCCCGGCGGTCCTGCTGCTCAAGCACAACAAATTATTCAGCAAAGGACATCCGGTTTCCAAGACGAACATCGTTTGGGACATATTCTAAGCG
>Frequency_1_QualityScore_FFHHHHHJJJIJJJJJJGJJJJJJJJJIJJJJIJJJJJJJJHHGHFEDDDDDDDDDDDDDDDDDDDDDD@BDDDDDDDDDDD?BDDDDCDDC@C_Mismatch_2_Sense_+_Library_PoolT
CTCGAAGGACACACAGGCCCCATTACCATAGGAGAGGCTTTAGCGGTGTTGGGAAAGACAAACCCCGATAAACAGATAGACGTTGCAGTGGTGA
>Frequency_1_QualityScore_FFHHHHHIJJJGJJJHGIJJJJJJJIJJJJJJJIJIIJIIGHFHGHGGGEHIIIJHHHHHFF?CEECDB=ABCDDDDCDDDDBDBCCDDDDCDC_Mismatch_0_Sense_+_Library_PoolT
TAACGTCGCTGAGGGACATGTCAATCCCCAGGCACAGTAACGTCTATCATCTCATCTGTGGGATTGGGTTAGCTTTGTTTTGTGGAAGCCACTG
>Frequency_1_QualityScore_DDHGGDHJGGHIIHHIGGGHGGGB>GGIGCHECGHIJI_Mismatch_0_Sense_+_Library_PoolT
CCATGATAAAAAAACCTACAATGCAACGAAAAATATAT
>Frequency_1_QualityScore_FFHHHGHJJDHHIHJIJJIJJJIIGIJJJJJJIJJJJHHHHHGFFFFFEEEEDDDDDDDEDDDDDDDDDDDDABDDDDDDDDCEEEEDEDDDCD_Mismatch_0_Sense_+_Library_PoolT
TCCCGGCGGTCCTGCTGCTCAAGCACAACAAATTATTCAGCAAAGGACATCCGGTTTCCAAGACGAACATCGTTTGGGACATATTCTAAGCAGG
>Frequency_1_QualityScore_FFHHHHHJJJJJJJJJJJJJJIJIIJJJJJJJJJJJIIJJIJJJJJHHHFFDDDEEEDDDDDDDDBDDDDBDDDEDEEEDDDDDDDDDDDDDED_Mismatch_1_Sense_+_Library_PoolT
TGGGAACATGGAGCCGAATGGCGTCGCTGCTGCATTGACAAGAGCAGCCGAATATAACGTCGCTGAGGGACATGTCAATCCCCAGGCACAGTAA
>Frequency_1_QualityScore_FFHGHHGIIJJJJIJIIJJIIIFGGIJJIJJJJJIGIFHIIHHEDDDDDDEDEDEEEDDDDDDBBDDDCCDDDDABDDEDDEDDDDEDDDACDD_Mismatch_1_Sense_+_Library_PoolT
GTCGCTGCTGCATTGAGAAGAGCAGCCGAATATAACGTCGCTGAGGGACATGTCAATCCCCAGGCACAGTAACGTCTATCATCTCATCTGTGGG
>Frequency_1_QualityScore_FFHGHHHJJJJJJJJJJJJJJJJJJIJJJJJJ@FHHGHJJJJHHFFFFEDDDDDDDDDDDDDEDDDDDBCDDDDDDDDDDDEEEDDDDDDBD@D_Mismatch_1_Sense_+_Library_PoolT
GGAAGCTGAAATACGAAACAACGCAACCGGGAACATGGACCCGAATGGCGTCGCTGCTGCATTGACAAGAGCAGCCGAATATAACGTCGCTGAG
>Frequency_1_QualityScore_FFHHHHHJJJJJIJJJJJJJJIJJJJJJJJJJJIIJJJIJIIJJHHHHHFDDDDDDDBBDCDDDEEE>CABDDDDDDDDCDDDDCDDDEDDEDD_Mismatch_1_Sense_+_Library_PoolT
CCCAAATGGCGTCGCTGCTGCATTGACAAGAGCAGCCGAATATAACGTCGCTGAGGGACATGTCAATCCCCAGGCACAGTAACGTCTATCATCT
>Frequency_1_QualityScore_FFFHHHGJHIJJIJJJJJJJJIFJJJJJGIJJJJJJIHHFFDEEEEEEDDDDDDDBCDCDA@>CB@BDCBCDEDDDDDDDDDDDCCADC>@ACD_Mismatch_0_Sense_+_Library_PoolT
AGACGAACATCGTTTGGGACATATTCTAAGCAGGGCGGAAGAATTTCCTGCGTTGCAGAGAGTGGTGAATATGCGGGATGCAAAGAAAGTAGGG
>Frequency_1_QualityScore_DFHHHHHJJJJJIJJHIJJJJJJJJJJJJJJJJIJJJJJJJJJJJJJJJJIJJJJJJJJJJJJHHFFFFDEEEEEEDDDBDDDDDEEEEDEDDD_Mismatch_0_Sense_+_Library_PoolT
ATATGCTGATTTATGTACTGTCCATCAATCATCGCTCGATATATTATTAGCCATGATAAAAAAACCTACAATGCAACGAAAAATATATGCAAGT
>Frequency_1_QualityScore_DFHHHHHIJJIIJJIJJGIGJJJJDHJJJJJJHJJJJFHGIJIJJJJJJHHHHHFFFDFEECD?BBDDDCCDCDDCDBCBDDCBDDDDDDDCCD_Mismatch_1_Sense_+_Library_PoolT
TCGCTGAGGGACATGTCAATCCCCAGGCGCAGTAACGTCTATCATCTCATCTGTGGGATTGGGTTAGCTTTGTTTTGTGGAAGCCACTGGCACT
>Frequency_1_QualityScore_FDHHHHHIIHIIJJJJJJIJIJIIIIIGIJIIJIHIIJHJJJII>GIHIJJCGEHIGAHHHFDDEF@CC;AEC@CCDDDCCCCDDCDDDCDDCC_Mismatch_0_Sense_+_Library_PoolT
AGGGACATGTCAATCCCCAGGCACAGTAACGTCTATCATCTCATCTGTGGGATTGGGTTAGCTTTGTTTTGTGGAAGCCACTGGCACTATTCGT
>Frequency_1_QualityScore_DFHGHHHJIJJJIJJJJJJJJJJJJJIIJJJJIJHIJJJHIJJJJHHHHHHHFFFDFFDDEEDDDBBBDACDDDDDDDDDDBDCDDDCD4@BDD_Mismatch_0_Sense_+_Library_PoolT
CGTCGCTGAGGGACATGTCAATCCCCAGGCACAGTAACGTCTATCATCTCATCTGTGGGATTGGGTTAGCTTTGTTTTGTGGAAGCCACTGGCA
>Frequency_1_QualityScore_FFHHHHHJJJJJJJJJJIJJJIJIJIIJJJIIIJJIGIJJJJJHIJJJGIJJJIIIJJJJJJJHHFBCDDDDDDDDDBDDBDDDDCDDDDDDDD_Mismatch_0_Sense_+_Library_PoolT
ATTTGTTAATCATCATCAGCAATATGAGTCAAGAGGAGCAGAGACAAGAGCAGAGGCCAGGGCTCGAGGGACACACAGGCCCCATTACCATAGG
>Frequency_1_QualityScore_DDHHFFBGGEBF@?A@EG@B<*9??9:?4DBG3):?<DB@F7?;=CFCH9=@@;=<EDD??5=A8;?@CA3;;B_Mismatch_1_Sense_+_Library_PoolT
GCTGCTCAAGCACAACAAATTATTCAGCAAAGGACATCCGGTTTCCAAGACGAACATCGTTTGGGAGATATTCT
>Frequency_1_QualityScore_DDHGHGHGGEIGIJJJJFDFEICEHIJJJGJIIHHFEDDDDDCDDCDDDDDDCDDDDDDDDDDDDDEEEDDCBDDDDDB?BBDDDDDCEEEDDC_Mismatch_1_Sense_+_Library_PoolT
AAACAACGCAACCGGGAACATGGACCCGAATGGCGTCGCTGCTGCATTGACAAGAGCAGCCGAATATAACGTCGCTGAGGGACATGTCAATCCC
>Frequency_1_QualityScore_FFHGHHHIGIGEIGJJGGIIJIJJJJJJJJJJJIJJJJJJJJJIFBEAGHIIJHJJJJJHHHHGHHFFFEFFDEEEEDDDCDDDDDBDA?BACC_Mismatch_0_Sense_+_Library_PoolT
GGAGAAAGAGGATTGGAAGAACTTCAATATCTTATTGTTTGCAGGTAAAAGCATTTGTTAATCATCATCAGCAATATGAGTCAAGAGGAGCAGA
>Frequency_1_QualityScore_FFHHHHHJJJJJJJJJJJJJIIIJIJJJJJJJJJJBCFHIJJJJJHHFFFFEDDDDDDDDDDDDDEDDDDDDDDDDDDDDDDDDEEEDDCDDDD_Mismatch_0_Sense_+_Library_PoolT
AGGGGAAGCTGAAATACGAAACAACGCAACTGGGAACATGGACCCGAATGGCGTCGCTGCTGCATTGACAAGAGCAGCCGAATATAACGTCGCT
>Frequency_1_QualityScore_FFHHHHHJJIJIJJJJJJJJIJJEIJJJJJJIHHFFFFFFFEEEDDDDDCDDDDD>C@ABCDD@CDDDDDDDDDDDDDCDDDCCDDDD@BDBDD_Mismatch_0_Sense_+_Library_PoolT
CATCGTTTGGGACATATTCTAAGCAGGGCGGAAGAATTTCCTGCGTTGCAGAGAGTGGTGAATATGCGGGATGCAAAGAAAGTAGGGGAAGCTG
>Frequency_1_QualityScore_FFHHHHHJJJJJJJJJIIJJJGJJIJJJJJJJJJJJJHEHFFFEEECC6@@@BDCDEEEDDDDBDDDDDDCADDC:ACDDD>BDDDDDDCDDDD_Mismatch_2_Sense_+_Library_PoolT
TGGGAGATATTCTAAGCAGGGCGGAAGAATTTCCTGCGTTGCAAAGAGTGGTGAATATGCGGGATGCAAAGAAAGTAGGGGAAGCTGAAATACG
>Frequency_1_QualityScore_FFGHHHHJJJIJJIJJJJIJIGI?EHDHIJIIIJIJJJHJJJIIJJHJJIEIIHHHEFFDEECEDDDDDDDBDDDDDDDDDDDDBD?@DDDDDD_Mismatch_1_Sense_+_Library_PoolT
AGAATTTCCTGCGTTGCAAAGAGTGGTGAATATGCGGGATGCAAAGAAAGTAGGGGAAGCTGAAATACGAAACAACGCAACTGGGAACATGGAC
>Frequency_1_QualityScore_FFHHHHHJJJJHIJJJJJJIJIJFHIJJJHJJJJJJJJJJJJJJJJHHHFFDDDDDDDD>?BCDDCDDDDDDDDDDDBDDDDDDDDDDDEDDDD_Mismatch_1_Sense_+_Library_PoolT
GAATATGCGGGATGCAAAGAAAGTAGGGGAAGCTGAAATACGAAACAACGCAACTGGGAACATGGACCCGAATGGCGTCGCTGCTGCATTTACA
>Frequency_1_QualityScore_FDHHHHHJJJJJJFIIIJJJHIIGGGHHJJJFHIJJJJIIIIJIIJIHHCHFFCDDDDDDD>?BCCCDDCDDDBDDDDDDDDDDDDDDCDDDDC_Mismatch_0_Sense_+_Library_PoolT
GTGAATATGCGGGATGCAAAGAAAGTAGGGGAAGCTGAAATACGAAACAACGCAACTGGGAACATGGACCCGAATGGCGTCGCTGCTGCATTGA
>Frequency_1_QualityScore_FFHHHGHJJJJJJJJJJJJJJJJJJJJJJIJJJJJJJIJJJHIJJHHHHHFFFDDDDDEEEDDCBDDDBDDDDDDDDDEDEEEDCDDCBBDBDD_Mismatch_1_Sense_+_Library_PoolT
CAACTGGGAGCATGGACCCGAATGGCGTCGCTGCTGCATTGACAAGAGCAGCCGAATATAACGTCGCTGAGGGACATGTCAATCCCCAGGCACA
>Frequency_1_QualityScore_FFHHHHHJJJJJJJIIIJJIJIIJJIJHIJJIJJJJJJJJJJJJJJJHHHHFFFFFFDEEEDDDEEDDDDDCDDDDDDDCDDDDBBDDDDDCDD_Mismatch_2_Sense_+_Library_PoolT
AAAGAGCAGCCGAATATAACGTCGCTGAGGGACATGTCAATCCCCAGGCACAGTAACGTTTATCATCTCATCTGTGGGATTGGGTTAGCTTTGT
>Frequency_1_QualityScore_FFHHHHHJJJJJIJJJJIJIIIIIJJJJJJJJJJJJJJJJJJJJJJJJJJJJHHHHHHFFFDDEEEDEDDBCDDDEDDEDDDDEDDDDDDD?CC_Mismatch_2_Sense_+_Library_PoolT
GCTGCTGCATTGACAAGAGCAGCCGAATATAACGTCGCTGAGGGACATGTAATTCCCCAGGCACAGTAACGTCTATCATCTCATCTGTGGGATT
>Frequency_1_QualityScore_FFFHFDDC+<E?FHEGEFGGGIIFDHH>FGGCDGGCHFCCHEHEFFDEDCCEEDBD>BCDDDD@BDDC98?9?ACCACCDDBD9@>ABBB<@@B_Mismatch_0_Sense_+_Library_PoolT
GCAGAGAGTGGTGAATATGCGGGATGCAAAGAAAGTAGGGGAAGCTGAAATACGAAACAACGCAACTGGGAACATGGACCCGAATGGCGTCGCT
>Frequency_1_QualityScore_DDHFFHGGHIEFDG<FGIFEGEHHG@FIIICGBGGEGIEGHGIHIJGHDHIIHH@FHHEG>BFGGEFFA=;=DCEEHEFFEFCCEEBCACC=B?_Mismatch_0_Sense_+_Library_PoolT
GAAGAACTTCAATATCTTATTGTTTGCAGGTAAAAGCATTTGTTAATCATCATCAGCAATATGAGTCAAGAGGAGCAGAGACAAGAGCAGAGGC
>Frequency_1_QualityScore_FFHHHHFIIIIIIIIIIJIIIGGIIGIIIHIJIJJBHIH@FFGIGIJIHHAECHEFFFEEDACEEDCDDBCDDEDDCCDDDDDCCDA@CCB?8<_Mismatch_0_Sense_+_Library_PoolT
TGCATTGACAAGAGCAGCCGAATATAACGTCGCTGAGGGACATGTCAATCCCCAGGCACAGTAACGTCTATCATCTCATCTGTGGGATTGGGTT
>Frequency_1_QualityScore_FFHHHHHJJFIJJJJJJIIHGGGIEGHIJJJJJJJJIJJJJHHHHHHFFFFDDDDDDD@DDDDCDDDEDCDDDDDEDDDEDCD?CDDDDBBBDD_Mismatch_0_Sense_+_Library_PoolT
ATTGACAAGAGCAGCCGAATATAACGTCGCTGAGGGACATGTCAATCCCCAGGCACAGTAACGTCTATCATCTCATCTGTGGGATTGGGTTAGC
>Frequency_1_QualityScore_FFHHHHHJJJJJJJJJJJJJDHIIGJIJFIGIIFIIJJJJIJJJJJJJJIIIGHIIJJJGHGGHHHHHHDDFFDECEEEDDDDDDDDCDCDCCD_Mismatch_1_Sense_+_Library_PoolT
TGAGGGACATGTCAATCCCCAGGCACAGTAATGTCTATCATCTCATCTGTGGGATTGGGTTAGCTTTGTTTTGTGGAAGCCACTGGCACTATTC
>Frequency_1_QualityScore_DDHHHHHBGIIJJJJJJHHIJFHIIJJCGIJIJJJJJJJJJIJIJJHHHHFFFFFDEEEEEEDDCDDFECDDEDEEEFEDCDDDEEEDDEEEEE_Mismatch_2_Sense_+_Library_PoolT
GTCTATCTTCTCATCTGTGGGATTGGGTTAGCTTTTTTTTGTGGAAGCCACTGGCACTATTCGTATATAGTATATATACGTATAATAAATATAT
>Frequency_1_QualityScore_FDDHFFDBFEAGD?@AHF@@BD=CH8BF@FDHG=@;DEEDFFBEDEC;C;?833\,<BBBC::>>A3>>A>@?<?????<C:>A?38AACC>A@_Mismatch_1_Sense_+_Library_PoolT
CCCCGAATGGCGTCGCTGCTGCATTGACAAGAGCAGCCGAATATAACGTCGCTGAGGGACATGTCAATCCCCAGGCACAGTAACGTCTATCATC
>Frequency_1_QualityScore_FBBFHGHFIIG<EHIGIHIIIGIEHIIIIGGIIIIID=C@FGHIIIIHHBEFFECABBCBCCCCCCCECCCCCBCBCCCBBBB9BBEEEC@ABB_Mismatch_0_Sense_+_Library_PoolT
GTAGGGGAAGCTGAAATACGAAACAACGCAACTGGGAACATGGACCCGAATGGCGTCGCTGCTGCATTGACAAGAGCAGCCGAATATAACGTCG
>Frequency_1_QualityScore_DDFFHA?FGIGE??CFC8D::0BDGGGII=@BB@;@AAB<B@ACCACCCCCC2=?<CA?<@BBBBDDE383<<@<<BB@BBB@CCC:>D>C?CB_Mismatch_0_Sense_+_Library_PoolT
AACAACGCAACTGGGAACATGGACCCGAATGGCGTCGCTGCTGCATTGACAAGAGCAGCCGAATATAACGTCGCTGAGGGACATGTCAATCCCC
>Frequency_1_QualityScore_FFHHHHHJIJJIJIIGHIGGIGIJIIJJJJIJIJJJJJJHHHHFFFFFDDDDDBDDDDDDDDEDEEEDDCDDDDDDDDDCEDDDCBCDEDDEDD_Mismatch_1_Sense_+_Library_PoolT
CCCGAATGGCGTCGCTGCTGCATTGACAAGAGCAGCCGAATATAACGTCGCTGAGGGACATGTCAATCCCCAGGCTCAGTAACGTCTATCATCT
>Frequency_1_QualityScore_)8CC1ACE::CAFEC<EFF:@)C)?DBCG3??B>B*9BFEF=(=@5@3@;.)).)=2)7;B:>D@A>;@@>>553(;>>(;5>:A:;>A_Mismatch_1_Sense_+_Library_PoolT
ACGTCTATCATCTCATCTGTGGGATTGGGCTAGCTTTGTTTTGTGGAAGCCACTGGCACTATTCGTATATAGTATATATACGTATAATA
>Frequency_1_QualityScore_FFHHHHHJJJJJJJJJJJJJJJIJJJJJGIJJHIJJJJJJIIIJJJGIJHHHHFFFCFDCCECEDDEDCCDDDDDCCDDDCCCDDBBDDDDEDC_Mismatch_1_Sense_+_Library_PoolT
ACAAGAGCAGCCGAATATAACGTCGCTGAGGGACATGTCAATCCCCAGGCACAGTAACGTCTATCATCTCATCTGTGGGATTGGGTTAGCATTG
>Frequency_1_QualityScore_DDAADHBFEBHGE<HII@FE6B@?FFCBHEC>DFEHIBHEEEEEDE?7;A6;CCECCCC;ACC>C<B9>A??BBB@?CCACA><(9A?A?_Mismatch_0_Sense_+_Library_PoolT
GAATATAACGTCGCTGAGGGACATGTCAATCCCCAGGCACAGTAACGTCTATCATCTCATCTGTGGGATTGGGTTAGCTTTGTTTTGTGG
>Frequency_1_QualityScore_FFHHFHAFHEHGHIIJJIJJJFHIJGIIIIIJIDHHIJJHHIJJJIJJJIHHGGFFFDDDDBDDDDCAB5?ADDDCDDDDDDDDDDDDDDDDDD_Mismatch_0_Sense_+_Library_PoolT
AGAGAGTGGTGAATATGCGGGATGCAAAGAAAGTAGGGGAAGCTGAAATACGAAACAACGCAACTGGGAACATGGACCCGAATGGCGTCGCTGC
>Frequency_1_QualityScore_FF)0CFHIJJJJJJJJJJJJJJJJJJJJJJJJJ@CGGHEHHHHFFDDECDDDDDDDDDDDDDCEDCDDCACDDDDDDDDDDDDEDDDDDDDDDD_Mismatch_0_Sense_+_Library_PoolT
GGGAAGCTGAAATACGAAACAACGCAACTGGGAACATGGACCCGAATGGCGTCGCTGCTGCATTGACAAGAGCAGCCGAATATAACGTCGCTGA
>Frequency_1_QualityScore_DDFBF?BIIIIIIIB@8EGIFFBFFFIIBIFBFFFE4CC=8FFCEEFI;??EBBDDDFC;@BBABBDBBBBDBBB@@B=<ABB?<@B@B(:@AB_Mismatch_1_Sense_+_Library_PoolT
ACAAGAGCAGCCGAATATAACGTCGCTGAGGGACATATCAATCCCCAGGCACAGTAACGTCTATCATCTCATCTGTGGGATTGGGTTAGCTTTG
>Frequency_1_QualityScore_FDDFHHHIJGIJHHEEGIJIIIIEHGJJIJGHJJIIIIJJIJJJJJHHHHH?BEFFFFEDECEEEDC;>;>ADCCBD@@DDCCCCCCCCCB?CB_Mismatch_0_Sense_+_Library_PoolT
AGCCGAATATAACGTCGCTGAGGGACATGTCAATCCCCAGGCACAGTAACGTCTATCATCTCATCTGTGGGATTGGGTTAGCTTTGTTTTGTGG
>Frequency_1_QualityScore_DFHHHHHIJIJIJHEGGHEHIHCFGGGGGJGIJJJDGHIJJIJIIIJIIJIHGHIJJJJJJJIJJIJJI_Mismatch_1_Sense_+_Library_PoolT
TAGCTTTGTTTTGTGGAAGCCACTGGCACTATTCGTATATATTATATATACGTATAATAAATATATCGA
>Frequency_1_QualityScore_FFHFHHHIJIJJJJIIIIIIJGIIIJIIIJJJIJJJJJJJHIJJJIHFFDDEEEDDDCDDDDDDDDDDDDDDEDDDEDCCDDDDBDD>BBDCAB_Mismatch_2_Sense_+_Library_PoolT
GGAACATGGACCCGAATGGCGTCGCTGCTGCATTGACAAGAGCAGCGGAATATAACGTCGCTGAGGGACATGTCAATCCCCAGGCGCAGTAACG
>Frequency_1_QualityScore_FFD=BCFEHBFFHHHIIBHIIIIGIHEEGG?DDHGC<GHHIEIIIIFHCG(@CHGIIH=EHHEEFB@DDAECCCDDBA=C>CA?CCCCCC;CCC_Mismatch_0_Sense_+_Library_PoolT
GGGACATGTCAATCCCCAGGCACAGTAACGTCTATCATCTCATCTGTGGGATTGGGTTAGCTTTGTTTTGTGGAAGCCACTGGCACTATTCGTA
>Frequency_1_QualityScore_FFHHHHHJJJJJJJJJJJHIJJEHIJJJJJJJJJJJJJJJIJJHHHHHHCFFFEEEEEEEDEDDDEDDDDDCDDD@BDDDDDDDDDDDDDDBCD_Mismatch_2_Sense_+_Library_PoolT
CCGAATATAACGTCGCTGAGGGACATGTAATTCCCCAGGCACAGTAACGTCTATCATCTCATCTGTGGGATTGGGTTAGCTTTGTTTTGTGGAA
>Frequency_1_QualityScore_FFHHHHHIJJJIIIJJIJJJJJIJJJIGIIJJHIJJJJJJJJHHHHHFFFFDDDD?BDDDDDCDEDEDECDDDDDDDDDDDACCDDCDDDDDEE_Mismatch_1_Sense_+_Library_PoolT
GACCCGAATGGCGTCGCTGCTGCATTGACAAGAGCAGCCGAATATAACGTCGCTGAGGGACATGTCAATCCCCAGGCACAGTAACGTTTATCAT
>Frequency_1_QualityScore_FFHGHHHJIJJJJJIJJIJJFIIIJJJJJJJJJJIJJJJHDDDEDEDDDEDDDDBDDDDD@BCB>AB>@CDEEEEDDBDBBDDCDDDCDDDACC_Mismatch_0_Sense_+_Library_PoolT
CAAGACGAACATCGTTTGGGACATATTCTAAGCAGGGCGGAAGAATTTCCTGCGTTGCAGAGAGTGGTGAATATGCGGGATGCAAAGAAAGTAG
>Frequency_1_QualityScore_FFHHHHHJJIIJIJJJJJGHAH:BG?FGIJJIJJJJJHIIIGIHHHHHF;CEFDDDDDDDDDDDCDDDBABDDDDDDDDDDDCBD?<A@:?CCD_Mismatch_0_Sense_+_Library_PoolT
GAATTTCCTGCGTTGCAGAGAGTGGTGAATATGCGGGATGCAAAGAAAGTAGGGGAAGCTGAAATACGAAACAACGCAACTGGGAACATGGACC
>Frequency_1_QualityScore_FFHHHHHJJGGIJJIJJJJFDGGJIIJJJJJJJJJJJJJJHHHFFFFEEEEEEDDDDDDDDDDDDDDDECDDDDDDDDDDDDDDDDDDEDEEED_Mismatch_1_Sense_+_Library_PoolT
CGAAACAACACAACTGGGAACATGGACCCGAATGGCGTCGCTGCTGCATTGACAAGAGCAGCCGAATATAACGTCGCTGAGGGACATGTCAATC
>Frequency_1_QualityScore_BDDHHHHHG1<CFHHGGIDHEDFDEHHBHGGEHI4CF=;@8=8???BBCCA;6;@@5,-;C?89ABCC:;>:83<?A@:CDCCCCECCC:CCBB_Mismatch_1_Sense_+_Library_PoolT
TCGCTGCCGCATTGACAAGAGCAGCCGAATATAACGTCGCTGAGGGACATGTCAATCCCCAGGCACAGTAACGTCTATCATCTCATCTGTGGGA
>Frequency_1_QualityScore_FFHHHHHJJJJGJJJIGIIIJJIJJJIHIJJJHIJJFIIJJJGGIJJJJJJGIIJIJJIJJJHHHHFFFFEEEEEEEDDDDDEEDFDEEFEEED_Mismatch_0_Sense_+_Library_PoolT
CCCAGGCACAGTAACGTCTATCATCTCATCTGTGGGATTGGGTTAGCTTTGTTTTGTGGAAGCCACTGGCACTATTCGTATATAGTATATATAC
>Frequency_1_QualityScore_DD6@DDBEE?E)0:C:3**0?9*B*?<88DD9B;8-45(5?9?CD7?_Mismatch_0_Sense_+_Library_PoolT
CGAATGGCGTCGCTGCTGCATTGACAAGAGCAGCCGAATATAACGTC
>Frequency_1_QualityScore_FFHHHHHJJJJJJJJJIHJIJJJIJJJJJJJJJIJJJIHEHHH=@DCBFCFEEEEDDDDDDDDDCDDDD@:ACCBDDDDDDDACD3>BDDD_Mismatch_2_Sense_+_Library_PoolT
CATATTCTAAGCAGGGCGGAAGAATTTCCTGCGTTGCAAAGAGTGGTGAATATGCGGGATGCAAAGAAAGTAGGGGAAGCTGAAACACGAA
>Frequency_1_QualityScore_FFHHHHHJJJJJJGJJJJHHJJEHHIJJIIJJJJJJIJJJJJIIJJJJJJIJJJJJJJJGHHGHFFFFFDCDEFEEEFEEDCDDDD_Mismatch_2_Sense_+_Library_PoolT
CGTCTATCATCTCATCTGTGGGATTGGGTTAGCTTTGTTTTGTGGAAGCCACTGGCACTATTCGTATATAGTATATATACGTTTTA
>Frequency_1_QualityScore_FFHGHHGJJJJIIJJGIIJJJFH?F:CGFGIJJIIIJJIJGGHIHIJJDHHHEHHHFFDDDDEDDCDDDCDDDBDDDDDDDDDDDDDD?@BCDD_Mismatch_0_Sense_+_Library_PoolT
GAAGAATTTCCTGCGTTGCAGAGAGTGGTGAATATGCGGGATGCAAAGAAAGTAGGGGAAGCTGAAATACGAAACAACGCAACTGGGAACATGG
>Frequency_1_QualityScore_DAHHGFDG@E?EGGGCGHGGHI<FEH?B9B?DE@D?CHEHHGG==@>C@GGECGH==?>>B;=A@EEDDC>;?C?DCDC@CA?CCCC8??@<>C_Mismatch_2_Sense_+_Library_PoolT
GCTGAGGGACATGTCAATCCCCAGGCATAGTAACGTCTATCATATCATCTGTGGGATTGGGTTAGCTTTGTTTTGTGGAAGCCACTGGCACTAT
>Frequency_1_QualityScore_FFHHHGHJJJHHIJIIGG@GEHEICHHHIIIGGIGIGC=FHGGEDDHB6@AEFFFEECDDD@BDD?9:A>:CAC:>@9<??@_Mismatch_0_Sense_+_Library_PoolT
GCAATATGAGTCAAGAGGAGCAGAGACAAGAGCAGAGGCCAGGGCTCGAGGGACACACAGGCCCCATTACCATAGGAGAGGC
>Frequency_1_QualityScore_FFFHHHDI?HGIIII?D:FHGDHGEG@?BFEGIIFIIIHHFHEDFCCCCCCCCCCCECCCCCBCB<AC??BBBBBEDECBC@<@BB@B?BBB@C_Mismatch_1_Sense_+_Library_PoolT
TGAAATACGAAACAACGCAACCGGGAACATGGACCCGAATGGCGTCGCTGCTGCATTGACAAGAGCAGCCGAATATAACGTCGCTGAGGGACAT
>Frequency_1_QualityScore_FFHGHHHIJJJJGIJIJJJIIIIJFIJJEHJHIHBAEBGB37?A?@DFFFEDDEDEDDDDDDEEEDB<?9@DDDDDD@BDDDECCDDCDDDDD?_Mismatch_2_Sense_+_Library_PoolT
AATGCAACTGGGAACATGGAGCCGAATGGCGTCGCTGCTGCATTGACAAGAGCAGCCGAATATAACGTCGCTGAGGGACATGTCAATCCCCAGG
>Frequency_1_QualityScore_FFHHHHHJJJJJJIJJJIJJIJJJGJJJJJIJJJIJIJJHFFEEEEEEEDDDDDDDDDDDDCC>CDC?CDDEECCDDDBDDDD_Mismatch_2_Sense_+_Library_PoolT
TAGACGAACATCGTTTGGGACATATTCTAAGCAGGGCGGAAGAATTTCCTGCGTTGCAAAGAGTGGTGAATATGCGGGATGCA
>Frequency_1_QualityScore_FFGHDFFGGGHIJIGIIJJJJHJJJIJHIIGGGGIJHJJFCHIHHHHFFFFDDCECCBCBC?DCDEDDDDDDDDDDCDBCCCB?BBDDDCADDC_Mismatch_1_Sense_+_Library_PoolT
CAAGAGCAGCCGAATATAACGTCGCTGAGGGACATGTCAATCCCCAGGCTCAGTAACGTCTATCATCTCATCTGTGGGATTGGGTTAGCTTTGT
>Frequency_1_QualityScore_FFHHHHHJJJJGHHIHGFHGIIJJGIJJJJIJHGHJIFIJJJGGIIJIJJJHGGIIHGIJHHHHHFFDFAEEEECECDCDDDDFDCDDDEEEED_Mismatch_1_Sense_+_Library_PoolT
CCCAGGCACAGTAACGTCTATCATCTCATCTGTGGGATTGGGTTAGCTTTGTTTTGTGGAAGCCACTGGCACTATTCGTATATAGAATATATAC
>Frequency_1_QualityScore_DBF?FHHH@CHGIIIIIIII?:?BDGCHIGHIIIEEEHHGHFEDDDECCDECDCDDD?BDDCBDBDBB@@CDDB?B@DDDBDDDDDDCACCDEE_Mismatch_0_Sense_+_Library_PoolT
ACGAAACAACGCAACTGGGAACATGGACCCGAATGGCGTCGCTGCTGCATTGACAAGAGCAGCCGAATATAACGTCGCTGAGGGACATGTCAAT
>Frequency_1_QualityScore_FFHHHHHJJIJJJJJJJIJIGIJIIJJJJJJI=?EEHEEFFFDDDDDDDDDDDDDDDDDDDDEDCCDCDCBDDDDDDDBDDEEEDDDDDDDDBD_Mismatch_0_Sense_+_Library_PoolT
GGAAGCTGAAATACGAAACAACGCAACTGGGAACATGGACCCGAATGGCGTCGCTGCTGCATTGACAAGAGCAGCCGAATATAACGTCGCTGAG
>Frequency_1_QualityScore_DDFHHHHJJIJJJJJIJHJIJIGIIJJJJJJJJJJJJIGJJJJHHHHFFFFFDDDDDDDDDBDDDDEDECDDDDDDDDDDDDDCEDDBCBDDED_Mismatch_0_Sense_+_Library_PoolT
TGGACCCGAATGGCGTCGCTGCTGCATTGACAAGAGCAGCCGAATATAACGTCGCTGAGGGACATGTCAATCCCCAGGCACAGTAACGTCTATC
>Frequency_1_QualityScore_FFHHHHHGIDFGHIJIJJJJJJJIIJHGFDDBDDDDDDDDDDDDDDDDDDDBDBDDCDEEEDDDDDDDBACDDDDDBDBDCEDDDDDDDBDDDD_Mismatch_0_Sense_+_Library_PoolT
CTACGGGGGTCCGGGAAGGAGTTCCCGGCGGTCCTGCTGCTCAAGCACAACAAATTATTCAGCAAAGGACATCCGGTTTCCAAGACGAACATCG
>Frequency_1_QualityScore_DDDA>FDHIDHFGHGI@HIIIIICHGH>FHCHEHEGGGIGFFF@:6)B=FHGEI6BE<C>B=ABAB?B9;>C;;BC:@CCCCBBBBBBBBB>@3_Mismatch_0_Sense_+_Library_PoolT
CTGCTGCTCAAGCACAACAAATTATTCAGCAAAGGACATCCGGTTTCCAAGACGAACATCGTTTGGGACATATTCTAAGCAGGGCGGAAGAATT
>Frequency_1_QualityScore_DEHHHHHJJJJJIJJJJJJJIGHIHJJJJGIJFIJJ@GIHHDA<AB@C@>CA@CDDDDDDDDDDDDDDD@DDEDDDDDDDDDDDDBBBDDEDEE_Mismatch_0_Sense_+_Library_PoolT
TACGAAACAACGCAACTGGGAACATGGACCCGAATGGCGTCGCTGCTGCATTGACAAGAGCAGCCGAATATAACGTCGCTGAGGGACATGTCAA
>Frequency_1_QualityScore_FFHHHHHJJJJJJJJJJHGCGCF?DHDGGGIGIJJJJJFIIJHIIIHGAEHFEHHFFADDEECDDDDDDDDDDDDDDDBDDDDDDDDD@DCDDD_Mismatch_1_Sense_+_Library_PoolT
AGAATTTCCTGCGTTGCAGAGAGTGGTGAATATGCGGGATGCAAAGAAAGTAGGGGAAGCTGAAATACGAAACAACGCAACTGGGAGCATGGAC
>Frequency_1_QualityScore_BB222ACEC;AAFFA9<2C<F?18C1:?:?C<B*0B9D99DD8?/9BB-<=CEC;CD77.==6?;>?>;;@>;A???A=;>>D?A=>>>B:;:A_Mismatch_1_Sense_+_Library_PoolT
TCAATCCCCAGGCACAGTAACGTCTATCATCTCATCTGTGGGATTGGGTTAGCTTTGTTTTGTGGAAGCCACTGGCACTATTCGTATATAGAAT
>Frequency_1_QualityScore_FFHHHHHJJJJIIGDHIJIJJJIIJJJJJJJJJJJHHHHFFFDDDEEEDDDDDDDDDDDDBBDDDEDEECDDDDDDDDDDDDDEDDDCDDDEDD_Mismatch_0_Sense_+_Library_PoolT
GGACCCGAATGGCGTCGCTGCTGCATTGACAAGAGCAGCCGAATATAACGTCGCTGAGGGACATGTCAATCCCCAGGCACAGTAACGTCTATCA
>Frequency_1_QualityScore_FFHHHHHJIJJJJJJJJJJJJJJIHHJJFHIJJJGHIJJJJJJHIJJJIJJJJJJJJJJJJJJIJHHHHHFFFFFFFEEEEEDFDEDCDCCDED_Mismatch_1_Sense_+_Library_PoolT
CAGTAATGTCTATCATCTCATCTGTGGGATTGGGTTAGCTTTGTTTTGTGGAAGCCACTGGCACTATTCGTATATAGTATATATACGTATAATA
>Frequency_1_QualityScore_FFGGHHHJJJJIJJJJJIJJJGIJJJJJIJJIJJJJIJJIJJIHHIJIHGHHHHHFFFFFFFEEEEEDDCACBD@?BDDCDDDCDCDBAC@CDD_Mismatch_0_Sense_+_Library_PoolT
CGAATATAACGTCGCTGAGGGACATGTCAATCCCCAGGCACAGTAACGTCTATCATCTCATCTGTGGGATTGGGTTAGCTTTGTTTTGTGGAAG
>Frequency_1_QualityScore_FFHHGHGJJJJJJJIJIJJIJJIJGJJJJJJJJJJJJJJJJJGIJJJHHHHHFFFFFFEDEDDDDDDDACDDDCDDDEDDEDDDDEDDDDDDDA_Mismatch_0_Sense_+_Library_PoolT
TCGCTGCTGCATTGACAAGAGCAGCCGAATATAACGTCGCTGAGGGACATGTCAATCCCCAGGCACAGTAACGTCTATCATCTCATCTGTGGGA
>Frequency_1_QualityScore_FFHHHHHJJJJJIJJJGHIJJJIJJJIJJJJJJJJJJJHJJJJJJIIIJJJJJJIJJJJEHHGDFFFFDDDDDDDDDDCDDDDDDDDDDDDDDD_Mismatch_1_Sense_+_Library_PoolT
ATAACGTCGCTGAGGGACATGTCAATCCCCAGGCACAGTAATGTCTATCATCTCATCTGTGGGATTGGGTTAGCTTTGTTTTGTGGAAGCCACT
>Frequency_1_QualityScore_FFGHGHHJJJJIJJJJJ;AHHFFCBDDADACDCCBDBDD:BDCCDCDDDCCCDDBD?ADDDBDDCDEDA@CCDCDDBBCCDDDD@<BDDDCCBC_Mismatch_1_Sense_+_Library_PoolT
AGGACGCGCTACGGGGGTCCGGGAAGGAGTTCCCGGCGGTCCTGCTTCTCAAGCACAACAAATTATTCAGCAAAGGACATCCGGTTTCCAAGAC
>Frequency_1_QualityScore_FFHHHHHJJJJJJJJJJJJIJJIJJJJJJJJJJJJJJJIJJIIHHHHHFFFFFFEEEEDDDDDDDDDDDDDEDBDDDDDDDDDDDDDCDEDEDE_Mismatch_2_Sense_+_Library_PoolT
ACGAAACAATGCAACTGGGAACATGGAGCCGAATGGCGTCGCTGCTGCATTGACAAGAGCAGCCGAATATAACGTCGCTGAGGGACATGTCAAT
>Frequency_1_QualityScore_FFHHHHHJJJJJJJJJJJJIFFGGIJIJHJJJJJJJJJIIHFEDDEEDDDEDDDDDDDDDDDDDDDDDDDEEDDDDDDDDDDDDBDDDDCCD@C_Mismatch_1_Sense_+_Library_PoolT
ACGAAACAACGCAACTGGGAACATGGACCCGAATGGCGTCGCTGCTGCATTGAGAAGAGCAGCCGAATATAACGTCGCTGAGGGACATGTCAAT
>Frequency_1_QualityScore_FDFFGFHHGFGHJGEGCGGGHGGIGGHIIGHGHIIIIHJJJEGIIHHHHHHFFFFEDDDDDDDADDDDA?CDEDDEDDDCDDCCDCDD8@??BD_Mismatch_0_Sense_+_Library_PoolT
GCTGCATTGACAAGAGCAGCCGAATATAACGTCGCTGAGGGACATGTCAATCCCCAGGCACAGTAACGTCTATCATCTCATCTGTGGGATTGGG
>Frequency_1_QualityScore_FFHHGHHJJJJJJJJJJJJJIIJJJHJJJIIIJJJJJJJIIJJJJHHHHFFDFFFDCDEDEDDEDDDDECDDDDDDADDDDDBBDDDDDDDCDD_Mismatch_0_Sense_+_Library_PoolT
AGAGCAGCCGAATATAACGTCGCTGAGGGACATGTCAATCCCCAGGCACAGTAACGTCTATCATCTCATCTGTGGGATTGGGTTAGCTTTGTTT
>Frequency_1_QualityScore_DDDHHHDGEGIBEA4=6@;@CC<@C>>ACBC?B@BBBCCCEEDCCCCC?ACAACCCCBBBBBCCDCC<<5>BBBCCBBBBBB@B@BCCDCDDA:_Mismatch_2_Sense_+_Library_PoolT
CGGGTTCCCGGCGGTCCTGCTGCTCAAGCACAACAAATTATTCAGCAAAGGACATCCGGTTTCCAAGACGAACATCGTTTGGGACATATTCTAA
>Frequency_1_QualityScore_FFHHHHHJJJJJHJIJJJJJJIJJJIJJJHIIJJHJJJJJJJJJJJIJJJGIJJFHIJJJIIGHHHHFFFFFFEEEDDDCDDDDDDBDDDDDDE_Mismatch_2_Sense_+_Library_PoolT
CTGAGGGACATGTAATTCCCCAGGCACAGTAACGTCTATCATCTCATCTGTGGGATTGGGTTAGCTTTGTTTTGTGGAAGCCACTGGCACTATT
>Frequency_1_QualityScore_FFHHHHHJJJJJJJJJIJJJGIJJJJJJJJIJJJIJJJJJJJIIJJIIJHFHHHHFFFFFFFEEEEDBDCCDDBBBDDDDDDDDDDDDDDDCDD_Mismatch_0_Sense_+_Library_PoolT
GAATATAACGTCGCTGAGGGACATGTCAATCCCCAGGCACAGTAACGTCTATCATCTCATCTGTGGGATTGGGTTAGCTTTGTTTTGTGGAAGC
>Frequency_1_QualityScore_FFHHHHHJJJJHIJIJJIJJIJGJJJJGHJJGIIIJJHIJIJJJJJJJJJJIIGJIJJJJHHHHHFFFFFEEEEEEDFFDCDFEDEEEEDDDDC_Mismatch_0_Sense_+_Library_PoolT
GCACAGTAACGTCTATCATCTCATCTGTGGGATTGGGTTAGCTTTGTTTTGTGGAAGCCACTGGCACTATTCGTATATAGTATATATACGTATA
>Frequency_1_QualityScore_DDHHHFHHICGG@FEB0@?*0B;9BDGIIIIIGGIIIIIIGDHHHHHFDEECC@@BBB=@BCCDCDDECCCBCBBBBBCCCDCCB<A?B>CCDC_Mismatch_1_Sense_+_Library_PoolT
AGCCGAATGGCGTCGCTGCTGCATTGACAAGAGCAGCCGAATATAACGTCGCTGAGGGACATGTCAATCCCCAGGCACAGTAACGTCTATCATC
>Frequency_1_QualityScore_FFHHHHHJJJJJHIIJJHJJIIJJJJJJJJJJJGIIIFHHIJJHIIJJIJJJHGJJJJHHHHGFFFFEEEDEDDDDEEDDDDDFEDEEEEEEEE_Mismatch_1_Sense_+_Library_PoolT
CCCCAGGCTCAGTAACGTCTATCATCTCATCTGTGGGATTGGGTTAGCTTTGTTTTGTGGAAGCCACTGGCACTATTCGTATATAGTATATATA
>Frequency_1_QualityScore_FFHHHHHJJJJJJJJJJJFHIIIEHIJJJIJJJJJIJJJFHIJIJIJIIFHIJIJJJJEHIJJJHGGHHFFFFEEEDEDDDDEEDDCDDEED@C_Mismatch_1_Sense_+_Library_PoolT
GTCAATCCCCAGGCACAGTAAGGTCTATCATCTCATCTGTGGGATTGGGTTAGCTTTGTTTTGTGGAAGCCACTGGCACTATTCGTATATAGTA
>Frequency_1_QualityScore_FFHHHHHJJIJJJJJGJJJIJGIIJJJJJJJJJJJJIJJJJJJJJIIHHHHIJJJGHHHHHHFFFFDCECEDDDDBDDDDDDDDDDDDBDDDDD_Mismatch_0_Sense_+_Library_PoolT
AATATAACGTCGCTGAGGGACATGTCAATCCCCAGGCACAGTAACGTCTATCATCTCATCTGTGGGATTGGGTTAGCTTTGTTTTGTGGAAGCC
>Frequency_1_QualityScore_FFHHHHHJJJJJJJJIIIJIJJJJJJJJJJJJJJJJJJJJJJHHHFFFFFFEDDDDDDDDDDDDDDEDEEEDDDDDDDDDDDDDEDDDACCDED_Mismatch_2_Sense_+_Library_PoolT
TGGACCCGAATGGCGTCGCTGCTGCACTGACAAGAGCAGCCGAATATAACGTCGCTGAGGGACATGTCAATCCCCAGGCACAGTAAGGTCTATC
>Frequency_1_QualityScore_FFHHHHHIJJJJJJJJIJJCHIJCGIJJJHIIIJJJJJIJJJJJJHIIJJJJJJJGJJJHHHHFFFFFFDFEFEEEFFEFEDDDDDEEEDDEEE_Mismatch_0_Sense_+_Library_PoolT
ACGTCTATCATCTCATCTGTGGGATTGGGTTAGCTTTGTTTTGTGGAAGCCACTGGCACTATTCGTATATAGTATATATACGTATAATAAATAT
>Frequency_1_QualityScore_FFDHGFFIIEBFH<CFHII8FEEIGEFDFHIHDBHIJGIJIIHEGGGHHA;?=C@DCABB?@BCDDD8@>B9B>@CCDDEDDDDABDDCCDDD@_Mismatch_0_Sense_+_Library_PoolT
GATGCAAAGAAAGTAGGGGAAGCTGAAATACGAAACAACGCAACTGGGAACATGGACCCGAATGGCGTCGCTGCTGCATTGACAAGAGCAGCCG
>Frequency_1_QualityScore_FFHHHHFAFHIJJIIIJJICIIHIGHGJJAFHGGHIIIIIIHHGHHHFFF<CDE9>BBDBDDDC@CCDE>CDD<BDDCDCDCD44<A?CCC@CC_Mismatch_1_Sense_+_Library_PoolT
GCAAAGGACATCCGGTTTCCAAGACGAACATCGTTTGGGACATATTCTAAGCAGGGCGGAAGAATTTCCTGCGTTGCAAAGAGTGGTGAATATG
>Frequency_1_QualityScore_FFHHGHHGIJJJJJJJJJIGGIJCHIHIJGIJJGIIJJIJJEGHHGFFFFFEEEFEEDDDDBBD@CC@@@CB<?9<CCCDDDDDEDDDDCDDAC_Mismatch_0_Sense_+_Library_PoolT
CGCTGCTGCATTGACAAGAGCAGCCGAATATAACGTCGCTGAGGGACATGTCAATCCCCAGGCACAGTAACGTCTATCATCTCATCTGTGGGAT
>Frequency_1_QualityScore_FFHHHHHJJJIJJIIJIIIIJHGHIJJJIIJJJJJIJJJIHHHHHHFFFDDEDECEDDDDDDDEDDDDDDDDDDDACDB?CCDDD?ABDDDDCD_Mismatch_1_Sense_+_Library_PoolT
ACAAGAGCAGCCGAATATAACGTCGCTGAGGGACATGTCAATCCCCAGGCACAGTAACGTCTATCATCTCATCTGTGGGATAGGGTTAGCTTTG
>Frequency_1_QualityScore_FFHHHHHJJJJJJJJJJJJJJHHIJFHIJJJGHJJJJIJJHJJJJFHIIIJJJJJJJJHHHHFFFFFDEEEEFEEEFDFEFEEDCDDDEEEDDE_Mismatch_1_Sense_+_Library_PoolT
TAATGTCTATCATCTCATCTGTGGGATTGGGTTAGCTTTGTTTTGTGGAAGCCACTGGCACTATTCGTATATAGTATATATACGTATAATAAAT
>Frequency_1_QualityScore_FFHHHHGJJJGHIIGIIJIJJIJEGGFHHIIJIJJJJJIIEIIGGIIIJEHIIIEGJJIJJHHHGFDFFFEDDECDDDDDCDEDCCCCDEEDAD_Mismatch_2_Sense_+_Library_PoolT
GTCAATCCCCAGGCACAGTAACGTTTATCATCTCATCTGTGGGATTGGGTTAGCTTTGTTTTGTGGAAACCACTGGCACTATTCGTATATAGTA
>Frequency_1_QualityScore_FDFHADFHIJJGHGGIIGEIJCBBFGGG?DHGGHGIJIEIJICCGHACHFFDDDACDBDDD?AD:<?A>3>CC@@B5<?><BBD@35>9:>AC>_Mismatch_1_Sense_+_Library_PoolT
GTGGTGAATATGCGGGATGCAAAGAAAGTAGGGCAAGCTGAAATACGAAACAACGCAACTGGGAACATGGACCCGAATGGCGTCGCTGCTGCAT
>Frequency_1_QualityScore_?DHGGGGGGGHIHIGIBHID6BDHIFFGGGIJIJIIIGCGIEGGIII@EGIFCHHHGFFDFEF>ACCAD>ABD?BBDCDCCDDDDDDDCBDDDB_Mismatch_2_Sense_+_Library_PoolT
GAATATAACGTCGCTGAGGGACATGTAATTCCCCAGGCACAGTAACGTCTATCATCTCATCTGTGGGATTGGGTTAGCTTTGTTTTGTGGAAGC
>Frequency_1_QualityScore_FFHHHHGJJJJJJJA?CGHJIIJJJJJJJJJJJJJJIJJJJHHHHHHFFFFFEEEDEDDDDDDEDEDDDBDDDDDDDDDBDDDEDEDEDDDDDD_Mismatch_1_Sense_+_Library_PoolT
CAACGCAACTGGGAACATGGACCCAAATGGCGTCGCTGCTGCATTGACAAGAGCAGCCGAATATAACGTCGCTGAGGGACATGTCAATCCCCAG
>Frequency_1_QualityScore_FFHFHHHJJIJIJJJIJJJJJIJBGCG?DHFGIJJJJJJJJJJHHHHFFFDFEE@CEEDBBDDDDDDDDCCDDDBDDDDDDDDDDDDDDD>?AC_Mismatch_0_Sense_+_Library_PoolT
CGGAAGAATTTCCTGCGTTGCAGAGAGTGGTGAATATGCGGGATGCAAAGAAAGTAGGGGAAGCTGAAATACGAAACAACGCAACTGGGAACAT
>Frequency_1_QualityScore_FFHHGHHGIJFHIJJGJGEGIIJJIJJJJJJIJJJJIIJIJIIJHIIJJIJJJJJIJJJIIIHIIJIIIDHGEHEEHHFFFFFFFDDCCDDDDD_Mismatch_0_Sense_+_Library_PoolT
GAGAAAGAGGATTGGAAGAACTTCAATATCTTATTGTTTGCAGGTAAAAGCATTTGTTAATCATCATCAGCAATATGAGTCAAGAGGAGCAGAG
>Frequency_1_QualityScore_FFGHDFHJJJJGJII<FHIJ>GHIFGHGIIIIJJJJJJGIJIIGIIJJDHDEFEEDEDCD@>BDBDDDDABDBDDBBC@CDEDEDCDCCDBDDD_Mismatch_1_Sense_+_Library_PoolT
GGCGGTCCTGCTGCTCAAGCACAACAAATTATTCAGCAAAGGACATCCGGTTTCCAAGACGAACATCGTTTGGGAGATATTCTAAGCAGGGCGG
>Frequency_1_QualityScore_FFHHHHFIIGGJJFIBBDGHIHIIIJJJGIGHIHFHFDDDEDDDDEDDDDDDCDCCDBDDD@DDEDDCDDBDDDDDDDBBBDDDECEDDDCCBC_Mismatch_0_Sense_+_Library_PoolT
ACAACGCAACTGGGAACATGGACCCGAATGGCGTCGCTGCTGCATTGACAAGAGCAGCCGAATATAACGTCGCTGAGGGACATGTCAATCCCCA
>Frequency_1_QualityScore_FFHHHHHIJJJJJJJJIJIIJJJJIJJJJJJJIJJJJJJJJJJJIIJJJIJIJJJJIJIJJJHHHHHHFEEDDDDDDDDDDDCCDDCDDDCDDB_Mismatch_2_Sense_+_Library_PoolT
TGGGACGTTTGATTTTATATGCTGATTTATGTACTGTCCATCAATCATCGCTCGATATATTATTAGCCACGATAAAAAAACCTACAATGCAACA
>Frequency_1_QualityScore_FFHHHHHJJJJJJIJJJHJJJIJHIJJIIJIJJJJJJJJJJJJJJJJJHHHHHHFFFFEEEEEEEDEDDD>ACDBDDDDDBDDDDDDDDACDDD_Mismatch_0_Sense_+_Library_PoolT
AGCAGCCGAATATAACGTCGCTGAGGGACATGTCAATCCCCAGGCACAGTAACGTCTATCATCTCATCTGTGGGATTGGGTTAGCTTTGTTTTG
>Frequency_1_QualityScore_FFHHHHHJJJJJIJJJJJJJIJJJJHJJJJJJJJJJIJJJIHIIJHIJJJJEGIJJJJJJIJJHHGHFFDFFECEEEDDDDDDDEEDDCCDEED_Mismatch_0_Sense_+_Library_PoolT
ATGTCAATCCCCAGGCACAGTAACGTCTATCATCTCATCTGTGGGATTGGGTTAGCTTTGTTTTGTGGAAGCCACTGGCACTATTCGTATATAG
>Frequency_1_QualityScore_D8<DDDD:AB+<CEAEEE@E<4:DDDIDDDDEIDC@DD:CDDEEEIAC@DCCDD?>=??>>>?AAA>::+::;><9;AAA???4:<(2>ABA:4_Mismatch_1_Sense_+_Library_PoolT
GCAAAGGACATCTGGTTTCCAAGACGAACATCGTTTGGGACATATTCTAAGCAGGGCGGAAGAATTTCCTGCGTTGCAGAGAGTGGTGAATATG
>Frequency_1_QualityScore_FFHHHHHJJJJJJJIHJIJJJJJIIJJJJJJIIJJJHIIGIJJJJIJJJJJJGIJJJIIIHHEDFFFFDEEEEDDDDDDDDDDDCDDDDDDDDD_Mismatch_2_Sense_+_Library_PoolT
CGCTGAGGGACATGTAATTCCCCAGGCACAGTAACGTCTATCATCTCATCTGTGGGATTGGGTTAGCTTTGTTTTGTGGAAGCCACTGGCACTA
>Frequency_1_QualityScore_FFHHHDHIJJIIJJJJJJJIJJJJIIIIJJJJJJJJJJJJJGFHIIIIJHHFFFDEEEDBDDDDDBDCCCCDDDDCCDDDDDDDDDBDDDECDD_Mismatch_1_Sense_+_Library_PoolT
GAAAGTAGGGCAAGCTGAAATACGAAACAACGCAACTGGGAACATGGACCCGAATGGCGTCGCTGCTGCATTGACAAGAGCAGCCGAATATAAC
>Frequency_1_QualityScore_DDHHDFHIJGIIIDEGIIIJIGIIIEHIJJIJJGJF>GGCEGHEDFFFFDC?AA>?@BB@B?8@DCCAC@CD>CCD?DBDDDDCCCABA:ADCC_Mismatch_1_Sense_+_Library_PoolT
ATGGACCCGAATGGCGTCGCTGCTGCATTGACAAGAGCAGCCGAATATAACGTCGCTGAGGGACATGTCAATCCCCAGGCACAGTAATGTCTAT
>Frequency_1_QualityScore_FFHHHHFIIIJIJIJJJJJJIJJIGIIJHGJJJHJJGIJJJJIJGIIIJGIJGDHHHHHBEFFDEEEECCDCDDDDDCDDDDDDDDDDDDDDDD_Mismatch_0_Sense_+_Library_PoolT
TGAGGGACATGTCAATCCCCAGGCACAGTAACGTCTATCATCTCATCTGTGGGATTGGGTTAGCTTTGTTTTGTGGAAGCCACTGGCACTATTC
>Frequency_1_QualityScore_FFHGHHHHIJIJIJJJIIJJJJJJIJJJIJJJHIIJJJHIJJJJJJJHIJIJIIIJJJJJIHHGHFFFFDEEEECDDDFEDADFEDFEEED@CC_Mismatch_0_Sense_+_Library_PoolT
GGCACAGTAACGTCTATCATCTCATCTGTGGGATTGGGTTAGCTTTGTTTTGTGGAAGCCACTGGCACTATTCGTATATAGTATATATACGTAT
>Frequency_1_QualityScore_DD@HDF1CGHGBHIIIIICGEEDD;BGD?B9B@FDHIGB;FFGID;C>EH?C?=@DC?D37>>@:;@C@2;??BBBB<?3:@CACCCC<?C?3:_Mismatch_0_Sense_+_Library_PoolT
CCGAATATAACGTCGCTGAGGGACATGTCAATCCCCAGGCACAGTAACGTCTATCATCTCATCTGTGGGATTGGGTTAGCTTTGTTTTGTGGAA
>Frequency_2_QualityScore_FFHHHHHJJJJJJJJJJJJJJJJIIIJJJJJJIIJJJJIJJJIIIJJJJJJIHHHHHFFFDEEEDEDDDDCDDEDDEDDDDEDDDDDCDDDCCD_Mismatch_0_Sense_+_Library_PoolT
TGCTGCATTGACAAGAGCAGCCGAATATAACGTCGCTGAGGGACATGTCAATCCCCAGGCACAGTAACGTCTATCATCTCATCTGTGTGGGATT
>Frequency_2_QualityScore_FFHHH=GIIJJJJJJJIIIJJGIIIIIIIJJJJJJJJGIIIEGIJIIGIIIIIEGIIIJJJHHGHHFFEEEEEDCCCDDDDDDDDDEEDCDDDE_Mismatch_2_Sense_+_Library_PoolT
CAATCCCCAGGCACAGTAACGTCTATCATCTCATCTGTGGGATTGGGATTGGGTTAGCTTTGTTTTGTGGAAGCCACTGGCACTATTCGTATAT
>Frequency_1_QualityScore_FFHHHHGIEGHHHGJJJJIJJEIIJIGJJJJIJJIJJGHHHHHFCEFFDEEEDDDDDDDDDDEFDDDDDDDDDDDDDEEDDDDDDDDCEDDDDE_Mismatch_1_Sense_+_Library_PoolT
GAATGGCGTCGCTGCTGCATTGACAAGAGCAGCCGAATATAACGTCTCTGAGGGACATGTCAATCCCCAGGCATAGTAACGGCTATCATCTCAT
>Frequency_1_QualityScore_FFHHGHHJJJJJJJJJJJJIHIJJIJIJJJJJJJJJIJIJIJHHIJIGIJIIJHHGHHHHFFFFFDEDDDDDDDDDDBDDDDDDCDCDDDDDDD_Mismatch_0_Sense_+_Library_PoolT
GAATATAACGTCGCTGAGGGACATGTCAATCCCCAGGCACAGTAACGTCTATCATCTCATCTGTGTGGGATTGGGTGAGCTTTGTTTTGTGGAA
>Frequency_1_QualityScore_FFHHHHHJJJJIJHIJJJJJJJJFHGGIJJJJJJJJJJJIJJIIJEGJJHHHHFFFFFFFEEEEEECDCABBBDDDDD?BDDDDDDDACCCDBD_Mismatch_0_Sense_+_Library_PoolT
GCCGAATATAACGTCGCTGAGGGACATGTCAATCCCCAGGCACAGTAACGTCTATCATCTCATCTGTGTGGGATTGGGTGAGCTTTGTTTTGTG
>Frequency_1_QualityScore_FFHHHHHJHIJJJJJIJJJJJJGIIIJJJJIJJJJHIJJJJJJJIJIJJJJHHGIHHAHFFFFACBEDDDDDDDDDDDDBDDDDDDDDDDDDDD_Mismatch_0_Sense_+_Library_PoolT
GCTGAGGGACATGTCAATCCCCAGGCACAGTAACGTCTATCATCTCATCTGTGTGGGATTGGGTGAGCTTTGTTTTGTGGAAGCCACTGGCACT
>Frequency_1_QualityScore_FDHHHHFIJHJJJJJJJJGGGGIIJJJJJJJJJJJJJJJJJJJJJIJIJJJJJJJJEIIHHHHHHFFFFFFEEEEEEEDCDDDDDDDDDDDDDD_Mismatch_0_Sense_+_Library_PoolT
GTTGGGACGTTTGATTTTATATGCTGATTTATGTACTGTCCATCAATCATCGCTCGATATATTATTAGCCATGATAAAAAAAACCTACAATGCA
>Frequency_1_QualityScore_EFHFHHHIIIJIIJJJIJIJJIIJJJIJIJGJJJJJJIHIJJJJJJJHJJJJJJJJJJJIJIJJIHHFFEEFFEEEEDDCCDDEEDDDCDDDDD_Mismatch_1_Sense_+_Library_PoolT
TTGTTTTGTGGTAGCCACTGGCACTATTCGTATATAGTATATATACGTATAATAAATATACCGATCAAAGTCCAGCAAGTAAATAAAAAACATT
>Frequency_1_QualityScore_FFHHHGGGIJJJJIIGIIIHHHGIJJGEIIGFHIJHJGGGEHHJJJJJHHHHADDFFBCEDDCCDDDCCCCCDDDD9@C?9A<BBDDDDAA><A_Mismatch_0_Sense_+_Library_PoolT
AAGAGCAGCCGAATATAACGTCGCTGAGGGACATGTCAATCCCCAGGCACAGTAACGTCTATCACTCATCTGTGGGATTGGGTTAGCTTTGTTT
>Frequency_1_QualityScore_FFHHHHHJJJJJJJJJIIJJJJIIJJHJJJJJJJIIJJJJJJJJJJJJJHHHHHFFFFFEEEEEEEDDDEDDDACCDDDBDDDDDBDDDDDDDD_Mismatch_0_Sense_+_Library_PoolT
GCAGCCGAATATAACGTCGCTGAGGGACATGTCAATCCCCAGGCACAGTAACGTCTATCATCTCATCTGTGGGATTGGGATTGGGTTAGCTTTG
>Frequency_1_QualityScore_FFHHHHHJJJJJJJJJJJJJJJJJJJJJIIJJJGJJJJJJJIJJJIJJJJJJHHHHEFHFFFDDDAA@CCDDDDDDDDD_Mismatch_0_Sense_+_Library_PoolT
GATATATTATTAGCCATGATAAAAAAACCTACAATGCAACGAAAAATATATGCAAGTAAAAAAAGTGTTTGTTGAAGCA
>Frequency_1_QualityScore_BDHDHA?HHGIIIIIIIGEHIHIGICFHIIIBGGGFIIIIIIIIIHIIIIHHGFFFCDDCECECCCECCDCCCCDCCC@CCC?CCCCCBCC?BB_Mismatch_0_Sense_+_Library_PoolT
TTGACAAGAGCAGCCGAATATAACGTCGCTGAGGGACATGTCAATCCCCAGGCACAGTAACGTCTATCATCTCATCTGTGGGATTGGGATTGGG
>Frequency_1_QualityScore_FFHHHHHJJIGIJIIJHJFHIJIJGGIHGIGJJJJJJJGJJJIJJIIJGHHEEHFCDFDEEEDDDDADDDDEDDDADDCBB?CCDDDBDDDDDD_Mismatch_0_Sense_+_Library_PoolT
GAGCAGCCGAATATAACGTCGCTGAGGGACATGTCAATCCCCAGGCACAGTAACGTCTATCATCTCATCTGTGGGATTGGGATTGGGTTAGCTT
>Frequency_1_QualityScore_FFHHHHHJJJJJJIJJIJHIJJJGHJJJJJJJJJIJJJJJJJJCHIJJJGIJJJJHIJJHHHHHCEFFFFEDEEEDDDDDDDDDDDDDEEDCCD_Mismatch_1_Sense_+_Library_PoolT
GTCAATCCCCAGGCACAGTAACGTCTATCATCTCATCTGTGGGATTGGGATTGGGTTAGCTTTGTTTTGTGGAAGCCACTGGCACTATTCGTAT
>Frequency_1_QualityScore_FFHHHHHJIJJJFHIJIGJGIIJJJJHIJJJJJJIIJJJHIJIJJIJJIJJGIJJEHHHBEFFFDAEEDDB@BDDDDDDDDDDDBDD<CDDDDD_Mismatch_0_Sense_+_Library_PoolT
CGTCGCTGAGGGACATGTCAATCCCCAGGCACAGTAACGTCTATCATCTCATCTGTGGGATTGGGATTGGGTTAGCTTTGTTTTGTGGAAGCCA
>Frequency_1_QualityScore_FFHHHHGJJJJJJJJJJIGJJJJJJJJJJJJJJGHJGIJJHHIGIHHHHHFF;@CEDBDDDDDDDDDDB>BDDDD<<BCDDBDDDB3<ACDDDC_Mismatch_0_Sense_+_Library_PoolT
AGACAAACCCCGATAAACAGATAGACGTTGCGGTGGTGAGTGCAATTCGGAGTGTCGAAGGACGCGCTACGGGGGTTCCCGGCGGTCCTGCTGC
>Frequency_1_QualityScore_EFHHHHGJJJHIJJJJJJIJIIJIJJJIJJJJJJJJJGIJIJJJGHJIHIJJJJHJIJJJJGIJIJJJJGGIHGEHGHFFFFFCCCCEE_Mismatch_1_Sense_+_Library_PoolT
TTTAGCTTTGTTTTGTGGAAGCCACTGGCACTATTCGTATATAGTATATATACGTATAATAAATATACTGATCAAAGTCCAGCAAGTAA
>Frequency_1_QualityScore_DDHHDHGIIIIICEFGGGCBGCFHGA?F<FEGHED>?FHIEIIIIIIGIE:?FH:@FCHC@EHHIIHH7=AECFFFFFCBEC;>@A>CDCCCC:_Mismatch_1_Sense_+_Library_PoolT
AAGCCACTGGCACTATTCGTATATAGTATATATACGTATAATAAATATACCGATCAAAGTCCAGAAAGTAAATAAAAACATTTGTTCAGCAAGT
>Frequency_1_QualityScore_FFHHHHHJJJJJJJJJJJJJJJJJJJJJJJJIJJJJJJJJJJJJJGIJJJJHHHFFDEEEEEEFDEDDDACDDDDDDDD@C>CDDDDDDDDDDD_Mismatch_0_Sense_+_Library_PoolT
CAATCATCGCTCGATATATTATTAGCCATGATAAAAAAACCTACAATGCAACGAAAAATATATGCAAGTAAAGAAAAAGTGTTTGTTGAAGCAA
>Frequency_1_QualityScore_DDD-55=EEIBBEFF=BD66>?B>/,8\5>B<<88<(38>8+<5788?A89507@-5&85&)5>AA:>:1(<<(38<9>9?8AADA798<<>BB_Mismatch_1_Sense_+_Library_PoolT
GGGAAGCTGAAATACGAAACAACGCAACTGGGAACATGGACACGAATGGCGTCGCTGGCGCATTGACAAGAGCAGCCGAATATAACGTAGCTGA
>Frequency_1_QualityScore_FFHHHHHIJJJJJJJIHJJJJHIJGHIJJJJJJJJJJJJJJIJHIJJJIJGHJJJJJIIJHIJJJJHIHHHHHHHFFDDDDDDDDDDDDDDD@C_Mismatch_1_Sense_+_Library_PoolT
GATTGGGTTAGCTTTGTTTTGTGGTAGCCACTGGCACTATTCGTATATAGTATATATACGTATAATAAATATACCGATCAAAGTCCAGCAAGTA
>Frequency_1_QualityScore_FFHHHHGJIJJJJJJJJJJJJJJJJIJJJJHIJJJJJJJJJJJJJJGIIJGHHIJIHIIJJHAEHFFFFEDAEEEEBDDDDDDDDDDDDDDDCD_Mismatch_0_Sense_+_Library_PoolT
GGGACATGTCAATCCCCAGGCACAGTAACGTCTATCATCTCATCTGTGGGATTGGGATTGGGTTAGCTTTGTTTTGTGGAAGCCACTGGCACTA
>Frequency_1_QualityScore_DDDA?FFGGGGGGGI@EFGGG@FGABDGFFHIJIGIGGHCGHGAAA6@DDDCD???BB?CDDD3;A@@C@??8+(:98ACCC@4:AC:@D:_Mismatch_1_Sense_+_Library_PoolT
GCACAACAAATTATTCGGCAAAGGACATCCGGTTTCCAAGACGAACATCGTTTGGGAGATATTCTAAGCGTAAGAACCTCTTTCCAGTTTA
>Frequency_1_QualityScore_FFHHFHHIEGIIIJJIGIJJJJIHJGDHIGFIIJHBGIJJJJJJJJHIJJIFHIJHGJJJGGHHGHHFFCFFEDECCEDCDBD?CCDDBDDCDA_Mismatch_0_Sense_+_Library_PoolT
GCTGAGGGACATGTCAATCCCCAGGCACAGTAACGTCTATCATCTCATCTGTGGGATTGGGATTGGTTTAGCTTTGTTTTGTGGAAGCCACTGG
>Frequency_1_QualityScore_FFHHHHDHIIJIIHIJIIJHEGJJJIJIJJGJJJJJJIJIJJGHIHHEHH@BFFFEEEEEEEEDDDDDC;9ACD??9CCDDD?@BD@CCC>:AC_Mismatch_0_Sense_+_Library_PoolT
GCCGAATATAACGTCGCTGAGGGACATGTCAATCCCCAGGCACAGTAACGTCTATCATCTCATCTGTGGGATTGGGATTGGGTTAGCTTTGTTT
>Frequency_1_QualityScore_DBBBHBCGGHIJJIJJJIIIGJIDHIGIFHGIIIGEDFIGBHHGHII@CEHGIJJHEFFFEEDFF?CEEDD;@CDDBBB<?CACACCC<?BA?8_Mismatch_0_Sense_+_Library_PoolT
ATATAACGTCGCTGAGGGACATGTCAATCCCCAGGCACAGTAACGTCTATCATCTCATCTGTGGGATTGGGATTGGGTTAGCTTTGTTTTGTGG
>Frequency_1_QualityScore_FFHHHHHJJIJJJIJJJIIJJIJJJJJJJJJJJJJJJJJJFHIIJJJJJJJIJJHHHHGFBEFFED=ACDDDBBBDDDDDDDDDDDDDDCCDDD_Mismatch_0_Sense_+_Library_PoolT
ACGTCGCTGAGGGACATGTCAATCCCCAGGCACAGTAACGTCTATCATCTCATCTGTGGGATTGGGATTGGGTTAGCTTTGTTTTGTGGAAGCC
>Frequency_1_QualityScore_FFHHHFHJJJJJJJJJIJIJJJJEHJIJJJJJJJJIIJIIIJJJJJJJJJJJHIJJEHHHHHBDFFFDDABDCDDDD@CCDDBDDDDDDDDDDD_Mismatch_0_Sense_+_Library_PoolT
CGCTGAGGGACATGTCAATCCCCAGGCACAGTAACGTCTATCATCTCATCTGTGGGATTGGGATTGGGTTAGCTTTGTTTTGTGGAAGCCACTG
>Frequency_1_QualityScore_FFHHHHHJJJJJJJJJJIJJIJJJIJJJJJJJIJHIJJJJJJJJJJJJJJJJJIJJJJHHHHHFFFDFEEEEEEEDDDDDDEEDDDDDDDCDCD_Mismatch_2_Sense_+_Library_PoolT
GCCACTGGCACTATTCGTATATAGTATATACACGTATAATAAATATACCGATCAAAGTCCAGCCAGTAAATAAAAAACATTTGTTCAGCAAGTA
>Frequency_1_QualityScore_FFFHHHHJJJJJJJJJJJJJJJIGGEGIJJJJJIJJIJJJJJJJJJJJJIIIJJHHHFFEDEEEEECDDDDDDDDEDDDDDDDDCD7@@_Mismatch_0_Sense_+_Library_PoolT
ATCAATCATCGCTCGATATATTATTAGCCATGATAAAAAAACCTACAATGCAACGAAAAATATATGCGAGATAATTACAATGCAACGGA
>Frequency_1_QualityScore_FFHHHGHJFIGGIJHIJJEGHGIIBHGGJIIJIJIIGGHIIIGIIGGHHHCHHHF@DDDDEEEEDDCEDDDDCCDDDDDDCDD@<BBDDDCCCC_Mismatch_0_Sense_+_Library_PoolT
GAGCAGCCGAATATAACGTCGCTGAGGGACATGTCAATCCCCAGGCACAGTAACGTCTATCATCTCATCTGTGTGGGATTGGGTGAGCTTTGTT
>Frequency_1_QualityScore_FFHFHHHJJJJIJJJJJJJJIIJIJGIJJJHHJJJJJJJIJIJJJJHIGHIJGIIJJJIHHHHHHGFDFEFEEEDDCCDDDDDDDDDDDDDEED_Mismatch_1_Sense_+_Library_PoolT
GGGACATGTCAATCCCCAGGCACAGTAACGTCTATCATCTCATCTGTGTGGGATTGGGTGAGCTTTGTTTTGTGGAAGCCACTGGCACTATTCG
>Frequency_1_QualityScore_FFHHHHHJJGIJJEHGHIGJJIJJJJJGJJJIJJJIJJJIHJJJJIIJJJJIHHHHEHHFBFFEEDBDDCDDDDDDDDDDDDDDDDDDDDDDBD_Mismatch_0_Sense_+_Library_PoolT
ACGTCGCTGAGGGACATGTCAATCCCCAGGCACAGTAACGTCTATCATCTCATCTGTGGGATTGGGATTGGTTTAGCTTTGTTTTGTGGAAGCC
>Frequency_1_QualityScore_DFHHHHHJJJJJJJJJJJJIIJIIGIJJJHHJJJJJJJJJJJJJJIIHIJJIJIJJJGHIHGHHHFFFFCEEECDDDDDDDDDDDDDDDDEEDD_Mismatch_2_Sense_+_Library_PoolT
GGACATGTCAATCCCCAGGCACAGTAACGTCTATCATCTCATCTGTGTGGGATTGGGTGAGCTTTGTTTTGTGGAAGCCACTGGCACTATTCGT
>Frequency_1_QualityScore_DFHHDD>FHGEGHHCAHGE;CCECE?;:??F4CC*:9BDHGH9B0?BFG>DHEFGHI:CAGGHIGHC)==B@@DFAACC_Mismatch_1_Sense_+_Library_PoolT
TTTTGTGGTAGCCACTGGCACTATTCGTATATAGTATATATACGTATAATAAATATACCGATCAAAGTCCAGCAAGTAA
>Frequency_1_QualityScore_FFHHHHHIJJJJJJJJJJIIJIJGIIJJHHJJJIJJJJJIJJJJFGIIGIIJJJIIJJHCHHFFFFFFEEEEEDDDDDDDDDDDDDDDDDDDDE_Mismatch_0_Sense_+_Library_PoolT
GACATGTCAATCCCCAGGCACAGTAACGTCTATCATCTCATCTGTGGGATTGGGATTGGTTTAGCTTTGTTTTGTGGAAGCCACTGGCACTATT
>Frequency_1_QualityScore_FFHHHHHIGIIJJJIJJFHIIHHJJJJIJJHIHIIIIFGHHHIHIHI;FFHJJHIHIEHFHHHHFFFFD?CCEDDDDCDBD?CDCDEDDDCDAD_Mismatch_2_Sense_+_Library_PoolT
GCATGTCAATCCCCAGGCACAGTAACGTTTATCATCTCATCTGTGGGATTGGGTTAGCTTTGTTTTGTGGAAACCACTGGCACTATTCGTATAT
