# Supplementary material for: Differential Gene Expression Reveals Candidate Genes for Drought Stress Response in Abies alba (Pinaceae)
Source: PLoS One. 2015 Apr 29;10(4):e0124564. doi: 10.1371/journal.pone.0124564 (PMC4414588; doi:10.1371/journal.pone.0124564)
Supplement: S2 File — (GZ) [file pone.0124564.s002.gz › comp16549_c0_seq2.fa]

>comp16549_c0_seq2 len=232 path=[21:0-41 768:42-42 769:43-49 71:50-231]
ATATACCCCTGCTGGGAATGGACCCCAGGACCTGTGGGAACCAAAGTTCTATTTTTTTCCACAAGTACAGTTGCACCACATCCTTGGGTCCCTAGGCTTTATATTATTTAGTCCACTAATACATCAAATGAATGAATTGGAGTAGTTTACTACTTACAAGTTTTGAAATTTCTATGGTTTTTTATCTGAATATAGTGTATTCTTTTCTAAAATCCAAATTTTGAATTGTTCA

>Frequency_1_QualityScore_FFHHHHHJJJJJJJJJJJIJJJJJJJJJJFHIHIJJIJJJJJJJJIJHIJJJJGBFHIJIJJJIGIJJJHHHHHHEHEFFFFDEAEEEDEEEDD_Mismatch_0_Sense_+_Library_PoolT
CACTAATACATCAAATGAATGAATTGGAGTAGTTTACTACTTACAAGTTTTGAAATTTCTATGGTTTTTTATCTGAATATAGTGTATTCTTTTC
>Frequency_1_QualityScore_FFDHHFHFEHIGHHIGGGH@FFDEB?BFCHIIIJJIAFIIFGHG>GGGHAGACFGDGI@DECA=EH;AHE:;?7@@CCC>CEDCDDDCC@@:AA_Mismatch_0_Sense_+_Library_PoolT
GTTGCACCACATCCTTGGGTCCCTAGGCTTTATATTATTTAGTCCACTAATACATCAAATGAATGAATTGGAGTAGTTTACTACTTACAAGTTT
>Frequency_1_QualityScore_FFHHHHHJIJJJJJJJJJJGIJJJJJJIJJJJJJJJJJJJJJJJJJJJHJIJJJJJJGIJJGIJJIIJJJJFHHHH?DEDEFFFEEECECC>CD_Mismatch_0_Sense_+_Library_PoolC
GTTGCACCACATCCTTGGGTCCCTAGGCTTTATATTATTTAGTCCACTAATACATCAAATGAATGAATTGGAGTAGTTTACTACTTACAAGTTT
>Frequency_6_QualityScore_FFHHHHHJJJJIIIJIIJJJJJJIJIJJIJIIJJJIIIJJJJJIIHIIHHHHGGGFFFEEEEEEEEDEEDDFEEEDDDDDDDDCDDDDEDDDCD_Mismatch_0_Sense_+_Library_PoolC
GGGAACCAAAGTTCTATTTTTTTCCACAAGTACAGTTGCACCACATCCTTGGGTCCCTAGGCTTTATATTATTTAGTCCACTAATACATCAAAT
>Frequency_5_QualityScore_FFHHHHHJJIJHIJIJJJJJIJJIIJJJJJJJJJIIIJJJJJIJJJIIHIIIIJJIIIIIJJIHIIIIJGGGHHGHFGFFFFFEDDDD@CC>BD_Mismatch_0_Sense_+_Library_PoolC
TTTTCCACAAGTACAGTTGCACCACATCCTTGGGTCCCTAGGCTTTATATTATTTAGTCCACTAATACATCAAATGAATGAATTGGAGTAGTTT
>Frequency_5_QualityScore_FFHHHHHJJJIJJJJJHIHHGGHIJIIHHHIJJJHIIIHIHIIHIIGGHGHIJJHIGEEEDDEDDBCDDDCCDDDCDDDDDDDDCCCAACCCCC_Mismatch_1_Sense_+_Library_PoolC
ATAGACCCCTGCTGGGAATGGACCCCAGGACCTGTGGGAACCAAAGTTCTATTTTTTTCCACAAGTACAGTTGCACCACATCCTTGGGTCCCTA
>Frequency_4_QualityScore_EEGDGGHGFHHIHIHFGGGHGHEEHIGEGGHGEGAFHHGIHIGGEFEEFE@EFGGEDDEEFEEEEEDECCDEDCDABCCBCCDCCCCCCCCCBA_Mismatch_0_Sense_+_Library_PoolC
AACCAAAGTTCTATTTTTTTCCACAAGTACAGTTGCACCACATCCTTGGGTCCCTAGGCTTTATATTATTTAGTCCACTAATACATCAAATGAA
>Frequency_4_QualityScore_ECGCEFGIEHEGIIEHGIGIHIGIGHEIIHIGIHEFEGHHFECGGAAEGGGHDGHEE@@CC?BA@C=?B==B@CBACCCEDDCCCCBC@ABCCC_Mismatch_0_Sense_+_Library_PoolC
CCAGGACCTGTGGGAACCAAAGTTCTATTTTTTTCCACAAGTACAGTTGCACCACATCCTTGGGTCCCTAGGCTTTATATTATTTAGTCCACTA
>Frequency_3_QualityScore_EBGFGGHGGHIHGHFHIGHGHFFHHIIIIGHGIHHIFIFGGGIDGCFHHHHHIHDDFGDEEBCABACCC@@?BCCDDEEEEEEEEC@ACBDDCC_Mismatch_0_Sense_+_Library_PoolC
CAGGACCTGTGGGAACCAAAGTTCTATTTTTTTCCACAAGTACAGTTGCACCACATCCTTGGGTCCCTAGGCTTTATATTATTTAGTCCACTAA
>Frequency_3_QualityScore_FEHGGHHIHGFHIHIGHGGGHHHGFHIEHIIIIHIHHHIHIJJIHJJFHHHGDGFDFEFEEDCDDDEDCDCDDCCBCBDBBCCBBDCCBBBCDA_Mismatch_0_Sense_+_Library_PoolC
CTGGGAATGGACCCCAGGACCTGTGGGAACCAAAGTTCTATTTTTTTCCACAAGTACAGTTGCACCACATCCTTGGGTCCCTAGGCTTTATATT
>Frequency_3_QualityScore_FEHHHHHJJJJJJGIJJHIJJJJJJIJJJJJJHIIJJIIJJIJJJIIIHIIIHHHEGFFEEEEEDEEEEEEFEFDEEDDDDDDDCDDDDDEDDD_Mismatch_0_Sense_+_Library_PoolC
GTGGGAACCAAAGTTCTATTTTTTTCCACAAGTACAGTTGCACCACATCCTTGGGTCCCTAGGCTTTATATTATTTAGTCCACTAATACATCAA
>Frequency_3_QualityScore_FFHHGGGHHHHIJJJJIIFHGIH?DFEHBDGGEGHIGHIIGGFGGF@DHGHHIHIIHFHGDEFCEFFFEAB>BDDBCCBCDDDBBDDDBCDCCD_Mismatch_0_Sense_+_Library_PoolC
AAAGTTCTATTTTTTTCCACAAGTACAGTTGCACCACATCCTTGGGTCCCTAGGCTTTATATTATTTAGTCCACTAATACATCAAATGAATGAA
>Frequency_3_QualityScore_FFGHHHGJJIIIIJJIJIIIHIJJIIJJJIGIFHIIJIJIJIJJJJGIIHHEGFGGCEEFEDDEDCDCDDCDDCBCCCDDDDBDDDDDDDDEED_Mismatch_0_Sense_+_Library_PoolC
GGAATGGACCCCAGGACCTGTGGGAACCAAAGTTCTATTTTTTTCCACAAGTACAGTTGCACCACATCCTTGGGTCCCTAGGCTTTATATTATT
>Frequency_2_QualityScore_FEHFHHGHIIJIIIJIHIIJIIIIIIJIIJIGIJIIIIIIIIEFIIGCFIIIGGFFFEEECEADDCCDDCCCCCDCBCCEEEDEEEDDCCCCCD_Mismatch_0_Sense_+_Library_PoolC
CCCAGGACCTGTGGGAACCAAAGTTCTATTTTTTTCCACAAGTACAGTTGCACCACATCCTTGGGTCCCTAGGCTTTATATTATTTAGTCCACT
>Frequency_2_QualityScore_EFHHGGEIIIIIIIIIIGHIIJJIJIEGIIIIIIIIIIJJHIJIJIJIGIIIIIJAHIJIJIJIIJICGHGIFHHGGEEF=AC?ACDEDEDCCD_Mismatch_0_Sense_+_Library_PoolC
AAGTACAGTTGCACCACATCCTTGGGTCCCTAGGCTTTATATTATTTAGTCCACTAATACATCAAATGAATGAATTGGAGTAGTTTACTACTTA
>Frequency_2_QualityScore_FFHHHHHJJJJJIJJJJIJJJIJJJIJIJJJJJJJJJJJJJIJJJIIIIIIGHGHHGFFFFEDEEEEEDDDDDDDDCDDDDDDDDEEEEEEEED_Mismatch_0_Sense_+_Library_PoolC
ATGGACCCCAGGACCTGTGGGAACCAAAGTTCTATTTTTTTCCACAAGTACAGTTGCACCACATCCTTGGGTCCCTAGGCTTTATATTATTTAG
>Frequency_2_QualityScore_FFHHHGHJJJHIJIJIJIJIJJIIHIJIJJJIJIIHIIJJJJJJJJIHIIIIIIIJIIJJIJIJGHIFIEFEGHGGFGEECECEEEEC_Mismatch_0_Sense_+_Library_PoolC
CATCCTTGGGTCCCTAGGCTTTATATTATTTAGTCCACTAATACATCAAATGAATGAATTGGAGTAGTTTACTACTTACAAGTTTTGA
>Frequency_2_QualityScore_FFHHHHHIJJJIIJJJJJIJJIJJIJIIIIIJIJJJJJIJJIIJJJJJJJJJJJIIJJIJJJJIJJIIIAGHHHGGFFFFEDEBCECEEEDDED_Mismatch_0_Sense_+_Library_PoolC
CACAAGTACAGTTGCACCACATCCTTGGGTCCCTAGGCTTTATATTATTTAGTCCACTAATACATCAAATGAATGAATTGGAGTAGTTTACTAC
>Frequency_2_QualityScore_EFHHHHGIJIJIJJJIIIJJJJJGIJJJJJICGIIIIJIIJJIIJJGHIHGIHIIIJJJIIHIIEIIJIH_Mismatch_0_Sense_+_Library_PoolC
CTTTATATTATTTAGTCCACTAATACATCAAATGAATGAATTGGAGTAGTTTACTACTTACAAGTTTTGA
>Frequency_2_QualityScore_FFHHHDGHGIIIIJIIJJJIIJJIJJIIGHIIJIJJJJIJJIJJIIIIJIJGIIJIIHIIIGIGHHHHHGGGDGFGFEEEEE@CCCEEEEACDD_Mismatch_0_Sense_+_Library_PoolC
ACAAGTACAGTTGCACCACATCCTTGGGTCCCTAGGCTTTATATTATTTAGTCCACTAATACATCAAATGAATGAATTGGAGTAGTTTACTACT
>Frequency_2_QualityScore_FFHHHHHIIIJJIJJJIJJJJJIJHIIJIJJJJJJIJJJJJIJHIIJJFIGIHIHGGGGFEEEEDDCDDACCDDDDDDDDEEEDDEEEDDDCDD_Mismatch_0_Sense_+_Library_PoolC
CCCCAGGACCTGTGGGAACCAAAGTTCTATTTTTTTCCACAAGTACAGTTGCACCACATCCTTGGGTCCCTAGGCTTTATATTATTTAGTCCAC
>Frequency_2_QualityScore_FFHGHHHJJJJJJJJJHIIIIJJIIJIIIJJIJJJIIIJJJJJGGIIIIJJJIHFFFEEECEDDDDECCCCDDCDDCDDDDCDCCDDDCCCDDD_Mismatch_1_Sense_+_Library_PoolC
GACCCCTGCTGGGAATGGACCCCAGGACCTGTGGGAACCAAAGTTCTATTTTTTTCCACAAGTACAGTTGCACCACATCCTTGGGTCCCTAGGC
>Frequency_2_QualityScore_FEHGHHGIIIIJJGIJJIJIJJJJGIIIIIIIIIJIIIJJJFIIHIIHIIIIIIEIIIIIIIGGIIEDE@EAEDDGDGCDEBCDCDDDECEECC_Mismatch_0_Sense_+_Library_PoolC
GTACAGTTGCACCACATCCTTGGGTCCCTAGGCTTTATATTATTTAGTCCACTAATACATCAAATGAATGAATTGGAGTAGTTTACTACTTACA
>Frequency_2_QualityScore_FFHHHGHJJJIJJIJJJJIJJJIJJJIIIJGIJJIJJJJJJJJJJJJIIFHHHHHGGFFFFEDDEEEDDCCDDCDDDDDDDDDCDDCEECEEEE_Mismatch_0_Sense_+_Library_PoolC
AATGGACCCCAGGACCTGTGGGAACCAAAGTTCTATTTTTTTCCACAAGTACAGTTGCACCACATCCTTGGGTCCCTAGGCTTTATATTATTTA
>Frequency_2_QualityScore_FFHHGHGJJJIIIIJJJJIJDIIIIHGIIIIIIJJGIGIJIIIIIJJHHGGGHGFEEEEEEDEDEDECDCCDDDDDDD@CDDDDDDDDDDDCCC_Mismatch_0_Sense_+_Library_PoolC
TGCTGGGAATGGACCCCAGGACCTGTGGGAACCAAAGTTCTATTTTTTTCCACAAGTACAGTTGCACCACATCCTTGGGTCCCTAGGCTTTATA
>Frequency_1_QualityScore_DBHFHFBH<?EACIHHHIHIEGHHIIHIIIIC_Mismatch_0_Sense_+_Library_PoolC
AATTGGAGTAGTTTACTACTTACAAGTTTTGA
>Frequency_1_QualityScore_FFHHHHHJJJJJJIJFHHIIFGIJJJJJGIIIIIJJIIJIJJJJJJIJJIJJJIJJJJJIIJGHJJJIIDHFHHEHFEFFFFFFEEDEEECC>C_Mismatch_1_Sense_+_Library_PoolC
AGTTGCACCACATCCTTGGGTCCCTAGGTTTTATATTATTTAGTCCACTAATACATCAAATGAATGAATTGGAGTAGTTTACTACTTACAAGTT
>Frequency_1_QualityScore_FFHHHHHIJJIIIJIIJJIJJIIIGJJJJGFGIIHIJIJJJJJJGJJIJGGHEFFFDEEEEEDDDDEDFDDEDEDDDDDDCDDCCCDEDDDDCD_Mismatch_1_Sense_+_Library_PoolC
TGAACCAAAGTTCTATTTTTTTCCACAAGTACAGTTGCACCACATCCTTGGGTCCCTAGGCTTTATATTATTTAGTCCACTAATACATCAAATG
>Frequency_1_QualityScore_FFHHHHHJIIJJIJIJJJJJJJJJJEGGIIJJGGGIJJJJJJJJJJJJIJJIJJIHHIGIJIIIJJJBGEHGHHGFFBD@DFBCCEEEE_Mismatch_0_Sense_+_Library_PoolC
AGTACAGTTGCACCACATCCTTGGGTCCCTAGGCTTTATATTATTTAGTCCACTAATACATCAAATGAATGAATTGGAGTAGTTTACTA
>Frequency_1_QualityScore_FFHHHHHIJJJJJJJJJJJJJJJJJJJJJHIJJJJJJJJJJJJJJIJJJJJJJJIJJIIJJJIJJJJIGCHHHHHHHHFFFFFAEECEEDC_Mismatch_0_Sense_+_Library_PoolC
CACAAGTACAGTTGCACCACATCCTTGGGTCCCTAGGCTTTATATTATTTAGTCCACTAATACATCAAATGAATGAATTGGAGTAGTTTAC
>Frequency_1_QualityScore_FFHHHHHJIJJIJJJJJJGIJJJFIJJJIIDGHHGIJIJJJJJIGGHIHIJJIJJ=@GHJIHJIJHHHHBDDEECECDCDDCCDEDFDDEEEDD_Mismatch_0_Sense_+_Library_PoolC
CCACTAATACATCAAATGAATGAATTGGAGTAGTTTACTACTTACAAGTTTTGAAATTTCTATGGTTTTTTATCTGAATATAGTGTATTCTTTT
>Frequency_1_QualityScore_FFHGHGHJIIJIJJJJJJIJJJJIJGHIHIJJIGIJJJIJJEIEGGHIJJBDFHIJIIIIFGHCFBHJHFEEEHHFFFCFCFFEEEEEEDDEDD_Mismatch_0_Sense_+_Library_PoolC
AATACATCAAATGAATGAATTGGAGTAGTTTACTACTTACAAGTTTTGAAATTTCTATGGTTTTTTATCTGAATATAGTGTATTCTTTTCTAAA
>Frequency_1_QualityScore_FFHHHDFCFHIIJJJJJJJ_Mismatch_0_Sense_+_Library_PoolC
TATAGTGTATTCTTTTCTA
>Frequency_1_QualityScore_FFHHHHHJJJJJJJJJIJJHIJJJJJJJJIJGHIHGIIIJJJJJIIJIIGHIJJJ_Mismatch_0_Sense_+_Library_PoolC
TCCACTAATACATCAAATGAATGAATTGGAGTAGTTTACTACTTACAAGTTTTGA
>Frequency_1_QualityScore_FFHHHGHJJJJJJJIJJJJJJJIJJJIJJJJJJFHHGGJJJJJJJJJJJIIGHIJJJ_Mismatch_0_Sense_+_Library_PoolC
AGTCCACTAATACATCAAATGAATGAATTGGAGTAGTTTACTACTTACAAGTTTTGA
>Frequency_1_QualityScore_FFHFHFDIJCFFCHGHHEIIEGIEHIJCDHEHG_Mismatch_0_Sense_+_Library_PoolC
GAATTGGAGTAGTTTACTACTTACAAGTTTTGA
>Frequency_1_QualityScore_FFHHHHHJJJJJJJJJJJJJIJIJJJJJJJJJJJJJJIIJJJJIJIGJJIJJJJJHFFEEDEDDDDDDEFDDDDDDDDDDDDDDDDDDDDDDDD_Mismatch_1_Sense_+_Library_PoolC
TAGACCCCTGCTGGGAATGGACCCCAGGACCTGTGGGAACCAAAGTTCTATTTTTTTCCACAAGTACAGTTGCACCACATCCTTGGGTCCCTAG
>Frequency_1_QualityScore_DEHHHHDIEHGIJJJG:?EHF@GEEIDFGIGGBFHGC9FD?=FGHGG9@FGIIGIIIC@CE=AE=7@BDDDCCEDCEC@CCCCDDD_Mismatch_0_Sense_+_Library_PoolC
TATTTTTTTCCACAAGTACAGTTGCACCACATCCTTGGGTCCCTAGGCTTTATATTATTTAGTCCACTAATACATCAAATGAATGA
>Frequency_1_QualityScore_BDF?FDD@FEB?>AA?FFH>HEHF<2+@E1C<EGFFEE*C?BDBF?@GFF_Mismatch_1_Sense_+_Library_PoolC
TAATACATCAAATGAATGAATTGGAGAAGTTTACTACTTACAAGTTTTGA
>Frequency_1_QualityScore_FFHHHHHJJJJJJJJJJJJJJJIJHIJIJHHIJJJJJJJJJJJJJIJHIHIJIJIJIHHHHHGHFFFFFFFEEEEEEDDDDDEDDDDDDDDDDD_Mismatch_0_Sense_+_Library_PoolC
CAAAGTTCTATTTTTTTCCACAAGTACAGTTGCACCACATCCTTGGGTCCCTAGGCTTTATATTATTTAGTCCACTAATACATCAAATGAATGA
>Frequency_1_QualityScore_DD?;DFBGHED?CFEA@31BFFDFF?DDBDEGEBG@EAH@@==7.@=@=CEH@==..;;;6@>66@A>2=;?<@@?(5@?A@>@43>B(>>4:@_Mismatch_0_Sense_+_Library_PoolC
GGACCCCAGGACCTGTGGGAACCAAAGTTCTATTTTTTTCCACAAGTACAGTTGCACCACATCCTTGGGTCCCTAGGCTTTATATTATTTAGTC
>Frequency_1_QualityScore_FFHHHHHJJJJJJJFHIJJJJJJJJJJJJJJJJJJJJIJJJJJJJJJJJIJJIIIIIIJJGIJJIJGHEE_Mismatch_0_Sense_+_Library_PoolC
ACCACATCCTTGGGTCCCTAGGCTTTATATTATTTAGTCCACTAATACATCAAATGAATGAATTGGAGTA
>Frequency_1_QualityScore_/2?BCBBCCCCCCCCCCCDCCCCCCC@DC@CDECCCCACCCCECCCAAACDA@@C>CDCABC3:A>CC:>CC@CBBBBBCCCEC_Mismatch_0_Sense_+_Library_PoolC
ATTTAGTCCACTAATACATCAAATGAATGAATTGGAGTAGTTTACTACTTACAAGTTTTGAAATTTCTATGGTTTTTTATCTGA
>Frequency_1_QualityScore_FFHHHHHIJJJJJIJJJJJJJJJGIJJGJIJJJJIJJIIJJJJJJJHJHIIJHIJJIIJJCH_Mismatch_0_Sense_+_Library_PoolC
CTTGGGTCCCTAGGCTTTATATTATTTAGTCCACTAATACATCAAATGAATGAATTGGAGTA
>Frequency_1_QualityScore_FFFHGHGIJJJGIGGE@FEHGC@FDGHJGIJIIGFIGGCHHGIIIJIJGIGIIC>DHGGIHG=EHGEHEEC@D7?CBDAEDEEDCACC5>AA?B_Mismatch_0_Sense_+_Library_PoolC
GCACCACATCCTTGGGTCCCTAGGCTTTATATTATTTAGTCCACTAATACATCAAATGAATGAATTGGAGTAGTTTACTACTTACAAGTTTTGA
>Frequency_1_QualityScore_DBF8DCFGFGFFIIAFF4:?E*:CFFFFIIFFF49?@?)?BFFFF@FC>FEEEEIAEFEEFFECEBDDDDCCECCBCBBAAABBADDBBBBB?B_Mismatch_0_Sense_+_Library_PoolC
TTTTTTTCCACAAGTACAGTTGCACCACATCCTTGGGTCCCTAGGCTTTATATTATTTAGTCCACTAATACATCAAATGAATGAATTGGAGTAG
>Frequency_1_QualityScore_FFHGHHHJJJJJJJJJJJIIJJJJJJJIJJJJIJJIJJJJIJFHAHHGFFFFFFDDDDDDDDDDDDDEDCCDDDDDDDDDDCCDDDBDDDDDDD_Mismatch_1_Sense_+_Library_PoolC
AGACCCCTGCTGGGAATGGACCCCAGGACCTGTGGGAACCAAAGTTCTATTTTTTTCCACAAGTACAGTTGCACCACATCCTTGGGTCCCTAGG
>Frequency_1_QualityScore_FFHHGFFHIJJJJJIIJJJIIIIIJJHIJJJEHGIJJJJJJFIIGGIIGCCHHGIFFHHGFFFFFFFFD@DECEEDDCDDCCDDEDDCDCCCDD_Mismatch_0_Sense_+_Library_PoolC
ACCAAAGTTCTATTTTTTTCCACAAGTACAGTTGCACCACATCCTTGGGTCCCTAGGCTTTATATTATTTAGTCCACTAATACATCAAATGAAT
>Frequency_1_QualityScore_DDFDFAAFF<DG><C3<C<CCCFFC_Mismatch_0_Sense_+_Library_PoolC
ATGAATGAATTGGAGTAGTTTACTA
>Frequency_1_QualityScore_DDHH?HHIIIIEEG=FH@A@@FH@EEHAHHD7?@CCDDEECBB?C@C@??@CCCDBACCCCCBBACCCCAACBBCABCCCCCCCCCCDEEEDEE_Mismatch_0_Sense_+_Library_PoolC
GAATGGACCCCAGGACCTGTGGGAACCAAAGTTCTATTTTTTTCCACAAGTACAGTTGCACCACATCCTTGGGTCCCTAGGCTTTATATTATTT
>Frequency_1_QualityScore_FFHHHHHJJJJJJJJIIJIJJJFJCBHEIIGJJJIJJIJJJHFGIJJH_Mismatch_0_Sense_+_Library_PoolC
ATACATCAAATGAATGAATTGGAGTAGTTTACTACTTACAAGTTTTGA
>Frequency_1_QualityScore_FFHHHHHJJHIJJJIJJJJJJJJJJJJJJJJJIJIJJJJJJJJJJJDIJJIJJJJJJJJIJJJJJJJJJJJJHHHHHHFFFFFFEECCEDDEED_Mismatch_0_Sense_+_Library_PoolC
TTCCACAAGTACAGTTGCACCACATCCTTGGGTCCCTAGGCTTTATATTATTTAGTCCACTAATACATCAAATGAATGAATTGGAGTAGTTTAC
>Frequency_1_QualityScore_FFHHHHHJJJJJJJHIFHIHIJJJJJ_Mismatch_0_Sense_+_Library_PoolC
AATGAATGAATTGGAGTAGTTTACTA
>Frequency_1_QualityScore_FFHHGHFIHIIIJJJJJJIJIJJIIJJJIGJJJJJJJJJJIJJJJJIJJJJJJJJJJJJJGIIFHGHJJIIJJIHHHHEEFFFFFEEEEEE_Mismatch_1_Sense_+_Library_PoolC
CTTGGGTCCCTAGGCTTTATATTATTTAGTCCACTAATACATCAAATGAATGAATTGGAGTAGTTTACTACTTACAAGTTTTGAAATTTCA
>Frequency_1_QualityScore_AD;<C4AF>CFHEDAC@HIAHBEHE*?CBFCHB@?_Mismatch_0_Sense_+_Library_PoolC
ATGAATTGGAGTAGTTTACTACTTACAAGTTTTGA
>Frequency_1_QualityScore_FFHHHHHJJJJJJJJJJJIJJJJJJJJJJJJJJJJJJJIJGIIHIJJJJJJJJJ_Mismatch_0_Sense_+_Library_PoolC
ATTATTTAGTCCACTAATACATCAAATGAATGAATTGGAGTAGTTTACTACTTA
>Frequency_1_QualityScore_FFHHHHHJIJHIIIJJJJJJJJJJJJJJIJJJJIIJJIJJJJJJJIJIJJIJJJJIJJJJJIEIJJJJJHIHHHHHHFFFFFFDECE>CDDEEE_Mismatch_0_Sense_+_Library_PoolC
TTTCCACAAGTACAGTTGCACCACATCCTTGGGTCCCTAGGCTTTATATTATTTAGTCCACTAATACATCAAATGAATGAATTGGAGTAGTTTA
>Frequency_1_QualityScore_FFHHHHHIIJIJJIIJJJJJJGICFHIIJJJJIJJIJIFIJDGIHII_Mismatch_0_Sense_+_Library_PoolC
TACATCAAATGAATGAATTGGAGTAGTTTACTACTTACAAGTTTTGA
>Frequency_1_QualityScore_FFHHHHHJJJJJJIJJJJJJJIJJJIJJJJJJJJJJIJJJGHJJJGIIJJJJJJJJHHHHHHFFFDEECCEDCDDDDCFEDEEEDDDDDDDDDC_Mismatch_1_Sense_+_Library_PoolC
CAGGACCTTTGGGAACCAAAGTTCTATTTTTTTCCACAAGTACAGTTGCACCACATCCTTGGGTCCCTAGGCTTTATATTATTTAGTCCACTAA
>Frequency_1_QualityScore_FFHHHHG>GHIJIJJJJJJJFHIJJJJJJJJJJJJJJJIJJJJJJJJJIJJJGHJJJJJJJJJJJJJJHHEHHHFFFFFEEEE_Mismatch_2_Sense_+_Library_PoolC
CCTAGGCCTTATATTATTTAGTCCACTAATACATCAAATGAATGAATTGGAGTAGTTTACTACTTACAAGTTTTGAAATTTCA
>Frequency_1_QualityScore_FFHHHHHJJJJJJJJJJJJJHJEFHHIJJJJJJJJI_Mismatch_0_Sense_+_Library_PoolC
ACATCAAATGAATGAATTGGAGTAGTTTACTACTTA
>Frequency_1_QualityScore_DFHFHHGJJGGGIHIJJIEHGIIJJJJJIBFHIIIHIJJJJJIJDGIIJJIHFGHGGIGIGIHIIEHE_Mismatch_0_Sense_+_Library_PoolC
TTATATTATTTAGTCCACTAATACATCAAATGAATGAATTGGAGTAGTTTACTACTTACAAGTTTTGA
>Frequency_1_QualityScore_DFHHHHHJJJJJJJIIHIIJJJJJJJIJJJJIJJJJIIJJJJJJJJJJJJHHHHFFFFFEDEEDDDDDEDDEEFEEDDDDDDDDDDDDDEDDDD_Mismatch_0_Sense_+_Library_PoolC
TGGGAACCAAAGTTCTATTTTTTTCCACAAGTACAGTTGCACCACATCCTTGGGTCCCTAGGCTTTATATTATTTAGTCCACTAATACATCAAA
>Frequency_1_QualityScore_FFDDBDDHIGBGHJJIIJIJJJIJJIIGIIHIGJIJJGIEIJIJIFFC;FEHEEGIHIFEHGACHEFFFFFFDDCCEECCDCCDDC;CCD@ACD_Mismatch_0_Sense_+_Library_PoolC
CCAAAGTTCTATTTTTTTCCACAAGTACAGTTGCACCACATCCTTGGGTCCCTAGGCTTTATATTATTTAGTCCACTAATACATCAAATGAATG
>Frequency_1_QualityScore_FFGHFHHJJIJIIJJIJJJJJJIIJIJJJIIJJJJIIJJJJJJIJIFIHIJJJGIJJIGIIIIIJDHGG>EHHHHHFHFEDFFCCEEAA@CDDD_Mismatch_0_Sense_+_Library_PoolC
ACATCCTTGGGTCCCTAGGCTTTATATTATTTAGTCCACTAATACATCAAATGAATGAATTGGAGTAGTTTACTACTTACAAGTTTTGAAATTT
>Frequency_1_QualityScore_FFHHHHHJJJJJJJIJJJJIJJJIHIJJJJJJJJJJJJJIHGIJJJIJIJJJJJJJHGIIIIGIGHHEHFGEEFC@CFFC_Mismatch_0_Sense_+_Library_PoolC
GGTCCCTAGGCTTTATATTATTTAGTCCACTAATACATCAAATGAATGAATTGGAGTAGTTTACTACTTACAAGTTTTGA
>Frequency_1_QualityScore_D?FFDFDGIIEFH<:C::FE?EC<FEFD;EED9:DG<9?DA9FFGEFF>BDBB9;B8C:FBBFFEFFGI@@7;7@EF_Mismatch_0_Sense_+_Library_PoolC
CCCTAGGCTTTATATTATTTAGTCCACTAATACATCAAATGAATGAATTGGAGTAGTTTACTACTTACAAGTTTTGA
>Frequency_1_QualityScore_FFHHHHHGHIJJJJJJIJJIIIJIEBCGIGIJJJIJJIJHJJJIJI@FIIIIIIHGIIJJJJJEIHJGDCGGGEEEEHF?CDADECEEEEEEEC_Mismatch_0_Sense_+_Library_PoolC
AGTACAGTTGCACCACATCCTTGGGTCCCTAGGCTTTATATTATTTAGTCCACTAATACATCAAATGAATGAATTGGAGTAGTTTACTACTTAC
>Frequency_1_QualityScore_DDHFHHFBHGIEGEA3CEEHG<>GDGGEGHG>BDG<DHIGGGIH???D@GHG<8=FIGHIFGGHIDDC)7?EHHECA@DECE:>6>>CAAB_Mismatch_0_Sense_+_Library_PoolC
ACCACATCCTTGGGTCCCTAGGCTTTATATTATTTAGTCCACTAATACATCAAATGAATGAATTGGAGTAGTTTACTACTTACAAGTTTTG
>Frequency_1_QualityScore_DDFFFDHHIIIIIIIDHEHCHEHIIIIG@3?EGDDBDH9BFBBD@BBFG@BEFB?F_Mismatch_0_Sense_+_Library_PoolC
GTCCACTAATACATCAAATGAATGAATTGGAGTAGTTTACTACTTACAAGTTTTGA
>Frequency_1_QualityScore_DFHHHHHJIJJJJJJJJJJJJJJJJJJJJJJJJJJJHHJIJJJJJJJJJJJIJJJJJJJIIHHHGHFFFDFFFEEEEEEDEDDDEEDDDDCDDD_Mismatch_0_Sense_+_Library_PoolC
TTTTTTCCACAAGTACAGTTGCACCACATCCTTGGGTCCCTAGGCTTTATATTATTTAGTCCACTAATACATCAAATGAATGAATTGGAGTAGT
>Frequency_1_QualityScore_FFHGHHGJIJIJJJJIHJJIGJIJJIJIGFHGCGIJJJJJJGI_Mismatch_0_Sense_+_Library_PoolC
CACTAATACATCAAATGAATGAATTGGAGTAGTTTACTACTTA
>Frequency_1_QualityScore_FFHHHHHHIIJJJJJJJJJIJJJJJJJJJIHIJJJJJIIJJJJIIJIJIJJIIJJJJJJJJGHJHIJIEEGGHHH_Mismatch_1_Sense_+_Library_PoolC
CCTTGGGTCCCTAGGCTTTATATTATTTAGTCCACTAATACATCAAATGAATGAATTGGAGTAGTTTACTACTGA
>Frequency_1_QualityScore_DDFHFF8@G@C?33CHBFHIEHGGIGE>?F>B3B:<D@DG?FHBFFGGEHH#--@;;C@EAECD@DE;?)=C7?@_Mismatch_1_Sense_+_Library_PoolC
TGAATTGGAGTAGTTTACTACTTACAAGTTTTGAAATTTCTATGGTTTTTTNTCTGAATATAGTGTATTCTTTTC
>Frequency_1_QualityScore_FFHHGFHIJIGHHJIJJJJHIJJGHCFEHHIIEGCGHGDIGJHJJHGI>BBDFB:<BFHHIIGI@@FC77@GAE_Mismatch_0_Sense_+_Library_PoolC
TAGGCTTTATATTATTTAGTCCACTAATACATCAAATGAATGAATTGGAGTAGTTTACTACTTACAAGTTTTGA
>Frequency_1_QualityScore_FFHHHHHJIJJJJJJJJJIJJIIDHIHIIJJJJJJJJJJJJJJJJJHIIIIJIJJJJJJJJJJIJGIJJIGHHHHFFBDFDFEEEDEECDECDD_Mismatch_0_Sense_+_Library_PoolC
TACAGTTGCACCACATCCTTGGGTCCCTAGGCTTTATATTATTTAGTCCACTAATACATCAAATGAATGAATTGGAGTAGTTTACTACTTACAA
>Frequency_1_QualityScore_FFHHHHHJJJJJJIJIJJJIJJGIIIJIIJJIJJJJJJJHIJJDIJJJJJHGFFFFFEEEEEEFDDDDDCDDDDDDCDDDDDDDDDDCDDDDDD_Mismatch_0_Sense_+_Library_PoolC
CCTGCTGGGAATGGACCCCAGGACCTGTGGGAACCAAAGTTCTATTTTTTTCCACAAGTACAGTTGCACCACATCCTTGGGTCCCTAGGCTTTA
>Frequency_1_QualityScore_EFHFHHDHHGBFHIIGHIJIJHHIHJJJIJCHIDGCIHGHGGHGDFFGCCGIGCCHBFCCGH==FHID:@AHCEHHG_Mismatch_0_Sense_+_Library_PoolC
GCACCACATCCTTGGGTCCCTAGGCTTTATATTATTTAGTCCACTAATACATCAAATGAATGAATTGGAGTAGTTTA
>Frequency_1_QualityScore_FDFHGHFIGJJIHIJGGHIIIIJJJJIJIJIEHIIJIIHJJGGJJGIJJJJJJIJIIGJJJJIJIIJGGCE_Mismatch_0_Sense_+_Library_PoolC
CACCACATCCTTGGGTCCCTAGGCTTTATATTATTTAGTCCACTAATACATCAAATGAATGAATTGGAGTA
>Frequency_1_QualityScore_FFHHGHHJJJJIJJJJJJJIJJJJJJJJJJJJJJJJJJIJJJJJJJJJJJJJJJJJJJIHHHHHHHFFFDEFDEEEDEEDCDCDD@DDDDEEDD_Mismatch_0_Sense_+_Library_PoolC
TTCTATTTTTTTCCACAAGTACAGTTGCACCACATCCTTGGGTCCCTAGGCTTTATATTATTTAGTCCACTAATACATCAAATGAATGAATTGG
>Frequency_1_QualityScore_FFHHHHHJJJJIIJJJIIIGHJIIHGIIHIJJJJJJHGIJJJJJJJJJCEHHHFFDDFFDCCEEEDDDDBDDDCDDDDBDBBDDDDCDDDDDDE_Mismatch_0_Sense_+_Library_PoolC
GCTGGGAATGGACCCCAGGACCTGTGGGAACCAAAGTTCTATTTTTTTCCACAAGTACAGTTGCACCACATCCTTGGGTCCCTAGGCTTTATAT
>Frequency_1_QualityScore_FFHHHHHJJJJJJJJJIJJJJJJJJJIJGHIHHIJJIIJJJJ_Mismatch_0_Sense_+_Library_PoolC
ACTAATACATCAAATGAATGAATTGGAGTAGTTTACTACTTA
>Frequency_1_QualityScore_:BFFBFFFFIFBEFD@F9:EE;1?941:D>F<?DBDB8BDFFDF?B8@@FFIA;C;AEFEEAEDBDB>;;;ABAACBBBBEBBBA@>A@ABBBE_Mismatch_0_Sense_+_Library_PoolC
AAGTTCTATTTTTTTCCACAAGTACAGTTGCACCACATCCTTGGGTCCCTAGGCTTTATATTATTTAGTCCACTAATACATCAAATGAATGAAT
>Frequency_1_QualityScore_FFHHHHGJJJJJJJJJJJJJJJJJJJJJJJJJJJJJIIJJJJJJJJIJBGHHIJJIJIJJJJIJJIHGJCH_Mismatch_1_Sense_+_Library_PoolC
GGCTTTATATTATTTAGTCCACTAATACATCAAATGAATGAATTGGAGTAGTTTACTACTTACAAGTTTTA
>Frequency_1_QualityScore_DFHHHHHJJJJIIJJJJJJJJHJFH_Mismatch_0_Sense_+_Library_PoolC
TACATCAAATGAATGAATTGGAGTA
>Frequency_1_QualityScore_FFGHHFHIIGIIGIJJJJIEIGCGHIIGHGHGJIIGEGFGHIGEIGIJJHFCEFFB@;>AACFDCDDDA<ABDDDCAA:2?CABCDCDCDDDDD_Mismatch_0_Sense_+_Library_PoolC
CTGCTGGGAATGGACCCCAGGACCTGTGGGAACCAAAGTTCTATTTTTTTCCACAAGTACAGTTGCACCACATCCTTGGGTCCCTAGGCTTTAT
>Frequency_1_QualityScore_FFHHHHHJJJHIJJJJJJJJJJJJJJJJJIJJJIJJJJJIJJJJJJJJJJJIHJIHGHIIIEGIGHIHGEHIHGHHE_Mismatch_2_Sense_+_Library_PoolC
CATCCTTGGGTCCCTAGGCTTTATATTATTTAGTCCACTAATACATCAAATGAATGAATTGGAGTAGTTTACTACGA
>Frequency_1_QualityScore_FFHGHHHJJJJIIJJIIIJJJIJJJJJJHJJJJJJJJJJJHIJJJJJJJJJFFFFFFDDEEDEEDDDDDCCBDDDDDDDDDDDDDDDDCDDDDC_Mismatch_0_Sense_+_Library_PoolC
CCCTGCTGGGAATGGACCCCAGGACCTGTGGGAACCAAAGTTCTATTTTTTTCCACAAGTACAGTTGCACCACATCCTTGGGTCCCTAGGCTTT
>Frequency_1_QualityScore_FFHHHHHJJJJJJJJJJIJIJJIJJJIIJJIIIJJJIJJJJJJJJJJGIJJJJJJJJIJFHIHIIIJJJIII_Mismatch_1_Sense_+_Library_PoolC
TTGGGTCCCTAGGCTTTATATTATTTAGTCCACTAATACATCAAATGAATGAATTGGAGTAGTTTACTACTA
>Frequency_1_QualityScore_FFHHGHHJJJJJJJJJJJJJJJIJJJJJJIJJJJIJJJJJJJJJJIFHIIIJJJJJJJJJ_Mismatch_0_Sense_+_Library_PoolC
CTTTATATTATTTAGTCCACTAATACATCAAATGAATGAATTGGAGTAGTTTACTACTTA
>Frequency_1_QualityScore_FFDHDHFGGGGFBHDEHHIIIGIIIIIIIIGIIG?FHFFHECGGIEA=FEEG@?EHHHFEDFFCEEEFEEBDDDCACA>CDDC:CAADCDCCA@_Mismatch_0_Sense_+_Library_PoolC
GGAACCAAAGTTCTATTTTTTTCCACAAGTACAGTTGCACCACATCCTTGGGTCCCTAGGCTTTATATTATTTAGTCCACTAATACATCAAATG
>Frequency_1_QualityScore_DD:?DF;?;C@B=>FA9?FA9?BFIC>?DFF?<D;88B;AF?E.@)7)..7==?9.5A@BBB5@>BD>ABBBBBBB?@AB>4>??@BBBBB?AB_Mismatch_2_Sense_+_Library_PoolC
GACCCCTGCTGGGAATGGACCCCATGACCTGTGGGAACCAAAGTTCTATTTTTTTCCACAAGTACAGTTGCACCACATCCTTGGGTCCCTAGGC
>Frequency_1_QualityScore_?B3CD8DF=EF?BAF4:1199?EGF@DDDFD8DF9C))/.=;FFF_Mismatch_0_Sense_+_Library_PoolC
GTGGGAACCAAAGTTCTATTTTTTTCCACAAGTACAGTTGCACCA
>Frequency_1_QualityScore_FFHHHHHJJJJJJJJJJJJIJJJJJJJJJJJJIJJJJJJJIJJJIGIHGIGIIJIJJJJJJGIGIHIIJFGGBEHIJHGHHHHFFFFDBDDDEC_Mismatch_0_Sense_+_Library_PoolC
GCTTTATATTATTTAGTCCACTAATACATCAAATGAATGAATTGGAGTAGTTTACTACTTACAAGTTTTGAAATTTCTATGGTTTTTTATCTGA
>Frequency_1_QualityScore_DDDDDD>FEE=DFHIG:?F>FGGCDDG<B<DFIIE4BDH@.8.=CE;CAE@:AC>>9;5(6;>CC3(5>@CDDEEDD@DDCCCACCCCCCCCCA_Mismatch_1_Sense_+_Library_PoolC
CCTGTGGGAACCAAAGTTCTATTTTTTTCCACAAGTACAGTTGCACCACATCCTTGGGTCCCTAGGATTTATATTATTTAGTCCACTAATACAT
>Frequency_1_QualityScore_ADHHGGHJIFIJJJHIIFGIFIJJJGIFHIJIIJJJJJIGIIJJJJHIIGHEEHHHEFFFFCEEEEEDDB??_Mismatch_1_Sense_+_Library_PoolC
GGACCCCAGGACCTGTGGGAACCAAAGTTCTATTTTTTTCCACAAGTACAGTTGCACCACATCCTTGGGTCA
>Frequency_1_QualityScore_22ADDDDEEEIIIICFCFFCEEEIIIEIDCDDEEIEEEDE>?DDEEI4BDBEEIIECDCCA=CCCEAC?>_Mismatch_1_Sense_+_Library_PoolC
ACCACATCCTTGGGTCCCTAGGCTTTATATTATTTAGTCCACTAATATATCAAATGAATGAATTGGAGTA
>Frequency_1_QualityScore_FFHHHHGIG3CFGHIGGIIJJGI9CFFIGJJJIIJIIIIGJHHIIIGI:FHIJIJJJJBFHHIIIEHHHFFHFFFFEFEFDECEDAACDD_Mismatch_1_Sense_+_Library_PoolC
TACATCAAACGAATGAATTGGAGTAGTTTACTACTTACAAGTTTTGAAATTTCTATGGTTTTTTATCTGAATATAGTGTATTCTTTTCTA
>Frequency_1_QualityScore_DEDHFADHGHJHIGGDHH@FECH4FB?AFDGIJHIJJJEDFCH:EDIIG?GCIIJG4FABG==DGE_Mismatch_1_Sense_+_Library_PoolC
TATATTATTTAGTCCACTAATACATCAAATGAATGAATTGGAGTAGTTTACTACTTACAAGTTTTA
>Frequency_1_QualityScore_FFHHHHHJJJJIJJJJJHGGHIIJIIJJJJJJJJJFHIIJJJJIJJ_Mismatch_1_Sense_+_Library_PoolC
AAATGAATGAATTGGAGTAGTTTACTACTTACAAGTTTTGAAATTA
>Frequency_1_QualityScore_FFHHGHHJJJJJIJIJJJJJJJJJJJJJIJIIDGHGIJIIJJJJJJ_Mismatch_1_Sense_+_Library_PoolC
GTCCACTAATACACCAAATGAATGAATTGGAGTAGTTTACTACTTA
>Frequency_1_QualityScore_F>HHHHHJIIJJJIFHIJIIJIIJIJHIIJJJJJJJJJIGGIJIHEHHGHHFFFFFFEDDEDDDDDDC?<BDDDDDDDDDDDEEDEEEEEDCDD_Mismatch_0_Sense_+_Library_PoolC
GACCCCAGGACCTGTGGGAACCAAAGTTCTATTTTTTTCCACAAGTACAGTTGCACCACATCCTTGGGTCCCTAGGCTTTATATTATTTAGTCC
>Frequency_1_QualityScore_FFHHHHHJIJJIIIEHIJCHEHHGIIJEGFHIJIIFIGHIGIIHIDGGGIIJHBFFEHIICEHFHIIJJGHIJJHHHH?CDFFD_Mismatch_0_Sense_+_Library_PoolC
CTTGGGTCCCTAGGCTTTATATTATTTAGTCCACTAATACATCAAATGAATGAATTGGAGTAGTTTACTACTTACAAGTTTTGA
>Frequency_1_QualityScore_FFGHHHHIJJJJIIIJJHIIJJIJJIJIJGIIJIJJIIGHIIIIHJIICHG@GIIJIIJJJJJIHHHHH?DF_Mismatch_0_Sense_+_Library_PoolC
GGCTTTATATTATTTAGTCCACTAATACATCAAATGAATGAATTGGAGTAGTTTACTACTTACAAGTTTTGA
>Frequency_1_QualityScore_FFHHHHHJJJJJJJJJJIJJJJJIGGIJJJJJJJJJJIJIJJIJJJIIJHIJIJIIIIJJJJIIIIIGJEHIH_Mismatch_0_Sense_+_Library_PoolC
AGGCTTTATATTATTTAGTCCACTAATACATCAAATGAATGAATTGGAGTAGTTTACTACTTACAAGTTTTGA
>Frequency_1_QualityScore_FFHHHHHJJJJJJJIJIIJJEIJJJJJJJJJIJJJJJJJJJIJJJJJJJJJJJJJIHHHHFFFFEEDEEDDDEEEEEFEEDDDDDDDDDDDDDE_Mismatch_1_Sense_+_Library_PoolC
CCTGTGGGAACCAAAGTTCTATTTTTTTCCACAATTACAGTTGCACCACATCCTTGGGTCCCTAGGCTTTATATTATTTAGTCCACTAATACAT
>Frequency_1_QualityScore_DFHHHHHFHIJJJIJJJJIJJJJJJIIIIIJIJJJJJJGGIJJJJIJGJJJJJJJJIJIIJI_Mismatch_0_Sense_+_Library_PoolC
TCTATGGTTTTTTATCTGAATATAGTGTATTCTTTTCTAAAATCCAAATTTTGAATTGTTCA
>Frequency_1_QualityScore_FFHGH+>EHIJJJJJJJJJJJJJFHIJJJJJJJJJJJJJJJJJIIJJJJJJJIJJJJJJJJJJJJJJIJGIJHHHGHDFFDEFFEEED_Mismatch_1_Sense_+_Library_PoolC
TACAGGTGCACCACATCCTTGGGTCCCTAGGCTTTATATTATTTAGTCCACTAATACATCAAATTAATGAATTGGAGTAGTTTACTCA
