# Supplementary material for: Differential Gene Expression Reveals Candidate Genes for Drought Stress Response in Abies alba (Pinaceae)
Source: PLoS One. 2015 Apr 29;10(4):e0124564. doi: 10.1371/journal.pone.0124564 (PMC4414588; doi:10.1371/journal.pone.0124564)
Supplement: S2 File — (GZ) [file pone.0124564.s002.gz › comp27041_c0_seq1.fa]

>comp27041_c0_seq1 len=207 path=[1:0-206]
CTATTCCAACTGCGAGGTTGCAAGGACGGGTTTGATTATATAAAGTATATACACGTTATATGTCCTTACGTATTAGTTTTTTCCATTCTGTTATTGTTGGTGTTAGTTAAAAAAATCTTACGCACTGCAATGTGCAATGTGTGTTTTGGATGTATGTAATATCTTTTTCGATCCATACAAATATATTATATGATTTTAAATTATCAA

>Frequency_3_QualityScore_EEFFGGFEHIIIIIIIIIHFFHFFCHHF=FHGGHHII@CBFGIIIHHHIIJIGFFFGHGBEEACDDDDBCAACDC>>A>>8;?@@ACDC?CDCC_Mismatch_0_Sense_+_Library_PoolT
CCTTACGTATTAGTTTTTTCCATTCTGTTATTGTTGGTGTTAGTTAAAAAAATCTTACGCACTGCAATGTGCAATGTGTGTTTTGGATGTATGT
>Frequency_3_QualityScore_FFHHHHHJJJJJJJJHHIIJJJJJJHIIJJJJJJJJJJJJHIIJIJHIJJJJJJHJJJJJIJHIJJIJIIHHGGGGFFFEEEEDDDDDDEDDDD_Mismatch_0_Sense_+_Library_PoolT
TTTGATTATATAAAGTATATACACGTTATATGTCCTTACGTATTAGTTTTTTCCATTCTGTTATTGTTGGTGTTAGTTAAAAAAATCTTACGCA
>Frequency_2_QualityScore_EDHHHHHIJJJJJIJJIIIIJJHIJJJJJJIJJJJJIJIIJJIIJJHIIIIIIIIIIJIHFEEEEEECDCDDDDDDDDDEDDDDDBDCCADDDD_Mismatch_0_Sense_+_Library_PoolT
GTTATATGTCCTTACGTATTAGTTTTTTCCATTCTGTTATTGTTGGTGTTAGTTAAAAAAATCTTACGCACTGCAATGTGCAATGTGTGTTTTG
>Frequency_2_QualityScore_CCGGCEEEEGIIBGHGGGGICGIIGGGIEFIIAEEH?DE?FHCFGIICGIGCEBBDEECCCCC?CCC?=>?6686?@=?;;;@A??CAACED??_Mismatch_0_Sense_+_Library_PoolT
CTTACGTATTAGTTTTTTCCATTCTGTTATTGTTGGTGTTAGTTAAAAAAATCTTACGCACTGCAATGTGCAATGTGTGTTTTGGATGTATGTA
>Frequency_2_QualityScore_FFHHGEHIJJJGIJJJJJJIJJIIIHIIJIJIHJJFHIIIIIIIJGIIJJIIIJJIGGGFFEEEEEEEECDCDDCDAA=ACDDDCDDCEEEDEE_Mismatch_0_Sense_+_Library_PoolT
TTACGTATTAGTTTTTTCCATTCTGTTATTGTTGGTGTTAGTTAAAAAAATCTTACGCACTGCAATGTGCAATGTGTGTTTTGGATGTATGTAA
>Frequency_2_QualityScore_FFGECGGIIIIHGIFIEGHIIFIIJIIGHIIGHFIIIIGIIGIIHGHICHIIIIHIAFIIIGEEEGGEEEEFEEEEBCCDDDAACC=ABCCDCD_Mismatch_0_Sense_+_Library_PoolT
AGGTTGCAAGGACGGGTTTGATTATATAAAGTATATACACGTTATATGTCCTTACGTATTAGTTTTTTCCATTCTGTTATTGTTGGTGTTAGTT
>Frequency_2_QualityScore_FFHHHFHHIJJJJIJJJJJJJJJJIIJJJJJJJJIJJIIJIHIIGHHIFHIIJGHGHHFFFFFFFFEEEEEEEDDDEDDDDDCCCCDDEEEEEE_Mismatch_0_Sense_+_Library_PoolT
GTTGGTGTTAGTTAAAAAAATCTTACGCACTGCAATGTGCAATGTGTGTTTTGGATGTATGTAATATCTTTTTCGATCCATACAAATATATTAT
>Frequency_1_QualityScore_FEHHHHHHJJJJJJJJJJJJIIJJJJJJJIJJJJJJJIJJJJIJJJJJ_Mismatch_0_Sense_+_Library_PoolT
GTAATATCTTTTTCGATCCATACAAATATATTATATGATTTTAAATTA
>Frequency_1_QualityScore_FFHHHHHJJJJJJJJJJJJGIHHIIJJIJIJJGIIJIJJJJJJJJJIJJJJJJJJJJJJIHHHHHHHFFEFFFFFEEEEEEEDEDE_Mismatch_0_Sense_+_Library_PoolT
CGCACTGCAATGTGCAATGTGTGTTTTGGATGTATGTAATATCTTTTTCGATCCATACAAATATATTATATGATTTTAAATTATCA
>Frequency_1_QualityScore_FFHGFHHGHGIECGGHGIH@GHIEEGGFGIGIJEGGEGHGGIJIBHIGIIG?@GHIGHCCDEIDBCEDFD6@>>AECC;@BDDDBBCDCD@_Mismatch_0_Sense_+_Library_PoolT
TGCAAGGACGGGTTTGATTATATAAAGTATATACACGTTATATGTCCTTACGTATTAGTTTTTTCCATTCTGTTATTGTTGGTGTTAGTTA
>Frequency_1_QualityScore_FFHHHHHJJJJJJJJJJJJJJJJJJIJJJJJJHIGHFHIJJJIJJIJJJJJJJJJIJHHHHHFFFFDEEECDDDDDEDFEEEEEEEEEEDEDDE_Mismatch_0_Sense_+_Library_PoolT
TAAAAAAATCTTACGCACTGCAATGTGCAATGTGTGTTTTGGATGTATGTAATATCTTTTTCGATCCATACAAATATATTATATGATTTTAAAT
>Frequency_1_QualityScore_FFFFHHFGGEFHBHICGGGEHHGGGIII?@FGIJEHIJJIFGIEHIJJHEEFHBFFFFEEEED_Mismatch_2_Sense_+_Library_PoolT
CTTCCAACTGCGAGGTTGCAAGGACGGGTTTGATTATATAAAGTATATACACGTTATATGTCA
>Frequency_1_QualityScore_DDHHFBHFGHE@FGGIICCAEHH<BEFHIIE9*?DG36?G0?<GGICHEBDBFHHCHHFGGIIG@DA@D@G:CA_Mismatch_0_Sense_+_Library_PoolT
TGCAATGTGTGTTTTGGATGTATGTAATATCTTTTTCGATCCATACAAATATATTATATGATTTTAAATTATCA
>Frequency_1_QualityScore_DFHHHGHIFGIIIJIHGHGFHIJIGEHJGGIJJIGIJIJIJJIJJDIGIHGIGIJGIGJJJJIJJIIJGHGHHHGHFFF_Mismatch_0_Sense_+_Library_PoolT
CTGCAATGTGCAATGTGTGTTTTGGATGTATGTAATATCTTTTTCGATCCATACAAATATATTATATGATTTTAAATTA
>Frequency_1_QualityScore_FFHHHHHJGIJJJJJJJJIJJJJJJJJJJJJJJHIIJJIFHIJJJJJIJJJJJJJIGIJIIJJGHHJHIJHHHEHHFDBDDDEDDDBDDDDDCD_Mismatch_0_Sense_+_Library_PoolT
ATATAAAGTATATACACGTTATATGTCCTTACGTATTAGTTTTTTCCATTCTGTTATTGTTGGTGTTAGTTAAAAAAATCTTACGCACTGCAAT
>Frequency_1_QualityScore_FFGHHHGJJJJIGEGIGHIGIDFHIJJHIDGIGGGIIJJJIJGIJJIJJJJJIIIHGGHHGFFFFFFFDDEEEEEEDEDDEED_Mismatch_0_Sense_+_Library_PoolT
CGCACTGCAATGTGCAATGTGTGTTTTGGATGTATGTAATATCTTTTTCGATCCATACAAATATATTATATGATTTTAAATTA
>Frequency_1_QualityScore_FFHHHHHJJJIJJJJIJJJJGHHIJJJJJJJIIJJJJJJJJJJJJJJJJJJJJIJJJIGEHHHEFFFFDCEEEDDEFFEEEEEEFDDDDDDEDD_Mismatch_0_Sense_+_Library_PoolT
TTCCATTCTGTTATTGTTGGTGTTAGTTAAAAAAATCTTACGCACTGCAATGTGCAATGTGTGTTTTGGATGTATGTAATATCTTTTTCGATCC
>Frequency_1_QualityScore_FFHHFHHGHJIHIJHJIJJJJFHGHIGJIGIJJIIJJJJJIIIJJJHJJJIJJIIGIJJJJJJJJJJJJIIIIJHHHG_Mismatch_0_Sense_+_Library_PoolT
AATGTGCAATGTGTGTTTTGGATGTATGTAATATCTTTTTCGATCCATACAAATATATTATATGATTTTAAATTATCA
>Frequency_1_QualityScore_FFGGHHHJJJJJJHHJJJIJJIHIJJ@GHIJJJJIJJJJJIHIJJIJIIJJJJHGHFHHEFFFFFFECECEEACDDDDDDEEEFEECCDEDDCD_Mismatch_0_Sense_+_Library_PoolT
TCCAACTGCGAGGTTGCAAGGACGGGTTTGATTATATAAAGTATATACACGTTATATGTCCTTACGTATTAGTTTTTTCCATTCTGTTATTGTT
>Frequency_1_QualityScore_FFHDFFHGIIIIJJJJJJJJJJJJJJJJJJJJJJIHHIIIJJHHFGFHIIJIEHHEHHFFFFFFFEFEEEEEDDFDDDDDCDDDDDDEFFEEEE_Mismatch_0_Sense_+_Library_PoolT
TGGTGTTAGTTAAAAAAATCTTACGCACTGCAATGTGCAATGTGTGTTTTGGATGTATGTAATATCTTTTTCGATCCATACAAATATATTATAT
>Frequency_1_QualityScore_FFHHHHHIIJJJJHIJJJJJJHIIIJJGIJJJJJIIJJJJJIIHHJJFHIJHHHHIJHIGHIIJHDEEDEECDDDDDDDDDDDDDDDCCCAD@A_Mismatch_0_Sense_+_Library_PoolT
TACACGTTATATGTCCTTACGTATTAGTTTTTTCCATTCTGTTATTGTTGGTGTTAGTTAAAAAAATCTTACGCACTGCAATGTGCAATGTGTG
>Frequency_1_QualityScore_FFGHHHHJIIJJJJIJJJDGHIIJJJJJJJJJJIGIJJJJJJJHIIIIJJJJJHHHHHBFFFFFCEDED@CDDFFEEEEDDEDDCCDD@BDDDD_Mismatch_0_Sense_+_Library_PoolT
CGAGGTTGCAAGGACGGGTTTGATTATATAAAGTATATACACGTTATATGTCCTTACGTATTAGTTTTTTCCATTCTGTTATTGTTGGTGTTAG
>Frequency_1_QualityScore_FFHHHHHJJJJJJJJJJJJJGJJIJJJJJJJJIIIJIIHHHIJJJJHIJIIIIIIIHHHHHHHHFFFDFEDEDDDDDDDDEDFFEEEEEDEFED_Mismatch_0_Sense_+_Library_PoolT
TAGTTAAAAAAATCTTACGCACTGCAATGTGCAATGTGTGTTTTGGATGTATGTAATATCTTTTTCGATCCATACAAATATATTATATGATTTT
>Frequency_1_QualityScore_DD>8D><:CAAF>>EB<:CFEF4CE1+<CB<9C44C7?DBGEF@F*??8B@FBF@CB5@5CAD>7).).,3(;3>AABB???:>ABA>>@AA@A_Mismatch_0_Sense_+_Library_PoolT
GTATATACACGTTATATGTCCTTACGTATTAGTTTTTTCCATTCTGTTATTGTTGGTGTTAGTTAAAAAAATCTTACGCACTGCAATGTGCAAT
>Frequency_1_QualityScore_FDHHHHHJJJJGHIIIJJJJJJJJJIJJJJJJJJJJJJJJIJJJJJIHHHEHEFFFFEEDCEDDEFEFFDDDDDFEDDDDDDEDDDDCCC@_Mismatch_0_Sense_+_Library_PoolT
GTTATTGTTGGTGTTAGTTAAAAAAATCTTACGCACTGCAATGTGCAATGTGTGTTTTGGATGTATGTAATATCTTTTTCGATCCATACAA
>Frequency_1_QualityScore_FFHGHHHJJIJJJJJJJJJEHHIIJIIJJJJJJJJJJJJJJJJJJJJJJIJIJJJGIHHHHECDFFFDECEEEDDDEEEEFEEEDDDDDDFDDD_Mismatch_0_Sense_+_Library_PoolT
TCCATTCTGTTATTGTTGGTGTTAGTTAAAAAAATCTTACGCACTGCAATGTGCAATGTGTGTTTTGGATGTATGTAATATCTTTTTCGATCCA
>Frequency_1_QualityScore_FDF@FHDHFHIJIEHHHII?FHHGIGHIJJIJIJIGIGJIIEHG@GG>CHEEACFFFF?B;@>CCCDBC>CCDFEDDFEDEBCDDDCC@?C8?C_Mismatch_1_Sense_+_Library_PoolT
GCCATTCTGTTATTGTTGGTGTTAGTTAAAAAAATCTTACGCACTGCAATGTGCAATGTGTGTTTTGGATGTATGTAATATCTTTTTCGATCCA
>Frequency_1_QualityScore_FFHHHHHJGIIIGIJIJJJJIIJGIHGIJJJJJJJIJJJJIJJ_Mismatch_0_Sense_+_Library_PoolT
ATCTTTTTCGATCCATACAAATATATTATATGATTTTAAATTA
>Frequency_1_QualityScore_FFHFHHHGHIIGG>EGGHIGIFIDGGIGIJGCFGDHHGGIHDHHIIICCACHHHGHHHHFBBC@C@CE@@ACACDCDDFEEEEDEEC@_Mismatch_1_Sense_+_Library_PoolT
AAAAAATCTTACGCACTGCAATGTGCAATGTGTGTTTTGGATGTATGTAATATCTTTTTCGATCCATACAAATATATTATATGATTTA
>Frequency_1_QualityScore_DEHHHHHJJJJJJJJJJIJJJJJJJJJJJJJJJJJJJIIGHHIJJJJHJJIJJJHHHHHHGHHFFFFDDFEDDDDDDCDDDFEEEEEEFFEEFE_Mismatch_0_Sense_+_Library_PoolT
TTAGTTAAAAAAATCTTACGCACTGCAATGTGCAATGTGTGTTTTGGATGTATGTAATATCTTTTTCGATCCATACAAATATATTATATGATTT
>Frequency_1_QualityScore_FFHHHHHJIGHIJIIIIFHHIHIIIIFIIJJIIIJJJJJJJJGJJIIGJIJJJIJIEHEECHGFFFEEEEDEEFFFEDEDEFDDDDDDFDDDDD_Mismatch_0_Sense_+_Library_PoolT
CATTCTGTTATTGTTGGTGTTAGTTAAAAAAATCTTACGCACTGCAATGTGCAATGTGTGTTTTGGATGTATGTAATATCTTTTTCGATCCATA
>Frequency_1_QualityScore_DBFAFCFHHEH:CFFGHHHBGHCHBHHIGHIGBHFDGGEICBAHIIGFHGIIGGIGIIIIIDGICHHD_Mismatch_0_Sense_+_Library_PoolT
GTGTGTTTTGGATGTATGTAATATCTTTTTCGATCCATACAAATATATTATATGATTTTAAATTATCA
>Frequency_1_QualityScore_FFHHGHHJIIJGIIHIIIJIEHII?FFDGIGHJIJJJIIIJJJJJJIGIJJHHHHFHFFFFFE@ABA;A?CBDDDCDDDECDEEEEFDEDDDCD_Mismatch_0_Sense_+_Library_PoolT
TTTTTTCCATTCTGTTATTGTTGGTGTTAGTTAAAAAAATCTTACGCACTGCAATGTGCAATGTGTGTTTTGGATGTATGTAATATCTTTTTCG
>Frequency_1_QualityScore_DDFHAF;FHIGII4CEHHBGGHGGI@FHEHHGHIFEGIIIGHGBGHGBDH?7;=;@@CGID>C;B>A;@>CCBBBBBCCCCCCCDCECCC::@A_Mismatch_1_Sense_+_Library_PoolT
TACACGTTATATGACCTTACGTATTAGTTTTTTCCATTCTGTTATTGTTGGTGTTAGTTAAAAAAATCTTACGCACTGCAATGTGCAATGTGTG
>Frequency_1_QualityScore_FFHHHHHJJHHIJIJJHIFGFHIJIJDGIHIIJJJJIJJIFIJIIIIJJIIIJJJIIJJJJIGHHHHHHFFFFFFFEEEEEED_Mismatch_1_Sense_+_Library_PoolT
GCTGCAATGTGCAATGTGTGTTTTGGATGTATGTAATATCTTTTTCGATCCATACAAATATATTATATGATTTTAAATTATCA
>Frequency_1_QualityScore_=ABF+A<AADGIFHIFBE@>>FGI<DGFF6?<@89??B=CDB>==.=8@C@D87=?=));AD@DDD>>BCA6>?@D;@BBAB>:@@BD@>BAAD_Mismatch_0_Sense_+_Library_PoolT
TTGGTGTTAGTTAAAAAAATCTTACGCACTGCAATGTGCAATGTGTGTTTTGGATGTATGTAATATCTTTTTCGATCCATACAAATATATTATA
>Frequency_1_QualityScore_FFHHHHHJJJJJIIJJJFHIJIJJIIJJJIJJIJJJJJJJJJGHJJIJJJJJJJJJJIIHHHHEEHFFDEEEFEEEEDDDEDDEDDDBDDDDDD_Mismatch_0_Sense_+_Library_PoolT
GAGGTTGCAAGGACGGGTTTGATTATATAAAGTATATACACGTTATATGTCCTTACGTATTAGTTTTTTCCATTCTGTTATTGTTGGTGTTAGT
>Frequency_1_QualityScore_FFHHHHHJJJJJJJIJHIJJGIFGHIJJJIIJJJJIJIJJJIJJJJJJIJJJJJIIJJJJJIJHHHHHHEFFFFFFFFE_Mismatch_0_Sense_+_Library_PoolT
ACGCACTGCAATGTGCAATGTGTGTTTTGGATGTATGTAATATCTTTTTCGATCCATACAAATATATTATATGATTTTA
>Frequency_1_QualityScore_FFHHHHHJJJJIJJIJEHIJJJIJIJIJJJJIJIFG@FDHIJJHFHHFFFFFFFFEEEEFEEDDDDEBDDDDDDCCCCDDDEDDEEEBDEDDED_Mismatch_0_Sense_+_Library_PoolT
GTTAAAAAAATCTTACGCACTGCAATGTGCAATGTGTGTTTTGGATGTATGTAATATCTTTTTCGATCCATACAAATATATTATATGATTTTAA
>Frequency_1_QualityScore_FFHHHHHJJJHHIJJJJJJJIJJJJIJJJJJJJJJIJJJJJJJJJIJJJJIIJJJJHIJJHFFFFFFEEEECEEEDEDDDDDDDDDDDE_Mismatch_0_Sense_+_Library_PoolT
CAAGGACGGGTTTGATTATATAAAGTATATACACGTTATATGTCCTTACGTATTAGTTTTTTCCATTCTGTTATTGTTGGTGTTAGTTA
>Frequency_1_QualityScore_FFHHHHHJJJJJJJJIJJJJJHJJJJJJJIJJJJJIIIJJJHHIJBFHIJJHIHHIJJJHHHFFFFFDDDDDDCCCCDEDDDDDCDCBACDDDB_Mismatch_0_Sense_+_Library_PoolT
TTATATGTCCTTACGTATTAGTTTTTTCCATTCTGTTATTGTTGGTGTTAGTTAAAAAAATCTTACGCACTGCAATGTGCAATGTGTGTTTTGG
>Frequency_1_QualityScore_FFHHHHHIIGHIJJJJJHIJIIIIHIJJJJIJJJJJJJIJJJIJJJJJJJJJJJJIJJJJIJJJJJJIHHI_Mismatch_0_Sense_+_Library_PoolT
TGCAATGTGTGTTTTGGATGTATGTAATATCTTTTTCGATCCATACAAATATATTATATGATTTTAAATTA
>Frequency_1_QualityScore_@DHHHAFGHIJIJJJJJJJJIJIGIGIJJJIJHJJJJEGIIIJIHIEGEEEHHFFDDAEEEDDEFEEDFEDDDDDDCD?@CDDDDDDDEEEDDD_Mismatch_1_Sense_+_Library_PoolT
TTTGGTGTTAGTTAAAAAAATCTTACGCACTGCAATGTGCAATGTGTGTTTTGGATGTATGTAATATCTTTTTCGATCCATACAAATATATTAT
>Frequency_1_QualityScore_FFHHHHHJJIJJJJJJJJJJHIIJJJGIJJJJJJJJJJJJJJIJJJIIJJHIIIIIIIIIIJJHFFECEEECDDDDDDCCCCCDDDCCDCD@A?_Mismatch_0_Sense_+_Library_PoolT
ACACGTTATATGTCCTTACGTATTAGTTTTTTCCATTCTGTTATTGTTGGTGTTAGTTAAAAAAATCTTACGCACTGCAATGTGCAATGTGTGT
>Frequency_1_QualityScore_DDHDFFF>EHAFCFGGGIII@FHIIIIFHHEGIFGGIGIIIIIIGHIIIIIIIGIEIIIIIEFFCHHGFBCBDF_Mismatch_1_Sense_+_Library_PoolT
ATGTGCAATGTGTGTTTTGGATGTATGTAATATCTTTTTCGATCCATACAAATATATTATATGATTTTAAATCA
>Frequency_1_QualityScore_BDDHHGHGBEHCGGHGCHDCHCFHGDGGIHGEDAHFHGGEH?BDBDDBFG<=FF<FIEAEEEFFFFDFD>CECCAC>>>@C@A_Mismatch_1_Sense_+_Library_PoolT
TTATATGTCCTTACGTATTAGTTTTTTCCATTCTGTTATTGTTGGTGTTAGTTAAAAAAATCTTACTCACTGCAATGTGCAAT
>Frequency_1_QualityScore_DDHHHHHJFHGHIIIJJJEGIHIJJIIJJIJJJJJJJJIJJJJJJJIJJJJJJJJJJJJJJIJJIJIJJDHIJJH_Mismatch_0_Sense_+_Library_PoolT
GTGCAATGTGTGTTTTGGATGTATGTAATATCTTTTTCGATCCATACAAATATATTATATGATTTTAAATTATCA
>Frequency_1_QualityScore_FFHHHGHJJJJIIIIJIIIJJJJJIIJJJJJJJJJJIJJJJJHIJJJJJJIIJJJJHGJIJJGIJIEHH?CDEFFDEEEDDDDDDEDDDDDDDD_Mismatch_0_Sense_+_Library_PoolT
ATTATATAAAGTATATACACGTTATATGTCCTTACGTATTAGTTTTTTCCATTCTGTTATTGTTGGTGTTAGTTAAAAAAATCTTACGCACTGC
>Frequency_1_QualityScore_FFDHHFHFGIIIGHIHIGIIGGEHCIIIGD@?D?FHGHHHEGGGIIIIIJJJGIEGHIFGIJGEHDHHHDEFFEFEEEDEEEEDDECCDDEDDE_Mismatch_0_Sense_+_Library_PoolT
AAAAATCTTACGCACTGCAATGTGCAATGTGTGTTTTGGATGTATGTAATATCTTTTTCGATCCATACAAATATATTATATGATTTTAAATTAT
>Frequency_1_QualityScore_FDHFHHHJJJJJJJJJJIJJJJJJJJJJJJJJJJIJIIJJHHGHFGIIJJIJIHIIHHHHHGHHFFFFFDDDEEDDDDDDCDDDEDEEEEEEFD_Mismatch_0_Sense_+_Library_PoolT
GTGTTAGTTAAAAAAATCTTACGCACTGCAATGTGCAATGTGTGTTTTGGATGTATGTAATATCTTTTTCGATCCATACAAATATATTATATGA
>Frequency_1_QualityScore_FFHHHHHJJJJGJHHHHJJJJGHIHIJJJJJJIJIJJJJJJJJJJJJIJJJJJJJJIJJGIJJJHJIJJGHIJHHHHHH_Mismatch_0_Sense_+_Library_PoolT
AATGTGCAATGTGTGTTTTGGATGTATGTAATATCTTTTTCGATCCATACAAATATATTATATGATTTTAAATTATCAA
>Frequency_1_QualityScore_FFHHHGHJIJIIIJHIHIGIGJJJJIHGIJJIJIJJJJIGDGHIJJIDFIJJGJJJIIJJJIIIJJHHHHHFFFFCEFEDCEEEDBDDDEDDDD_Mismatch_1_Sense_+_Library_PoolT
GTTTGATTATATAAAGTATATACACGTTATATGTCCTTACGTATCAGTTTTTTCCATTCTGTTATTGTTGGTATTAATTAAAAAATCTTACGTA
>Frequency_1_QualityScore_B:C>>F<<DBFE1C@??9AHCG4?@:1?1??BHH@E>F@BGGGHCAHHBFGHIG@;@FF=7CG@EAECEAEEB>ACDB@BD@>6;;@CACC@>C_Mismatch_0_Sense_+_Library_PoolC
AATCTTACGCACTGCAATGTGCAATGTGTGTTTTGGATGTATGTAATATCTTTTTCGATCCATACAAATATATTATATGATTTTAAATTATCAA
