# Supplementary material for: Differential Gene Expression Reveals Candidate Genes for Drought Stress Response in Abies alba (Pinaceae)
Source: PLoS One. 2015 Apr 29;10(4):e0124564. doi: 10.1371/journal.pone.0124564 (PMC4414588; doi:10.1371/journal.pone.0124564)
Supplement: S2 File — (GZ) [file pone.0124564.s002.gz › comp19996_c0_seq3.fa]

>comp19996_c0_seq3 len=555 path=[1:0-150 1247:151-311 313:312-343 345:344-358 360:359-419 1391:420-420 422:421-425 427:426-451 1415:452-464 466:465-465 467:466-467 469:468-554]
CTCAATAACTTCCATACGCCTGCGAAGCCGTCCAGCAATAAGAGGAATCGCTCTGATTTCCACAGGGGAGAAGACGTGAGAAAAGAGGAGATTGGGGAGCCGAGTTTTATGCGTTCGAGTCCCTTCCATGCACAATCTTTTAGCTTTGGAGGTCAAGATGGTTATGCTGCCGGGAATGATAAAGGAAGAAGAAAAATTGGGAGCAAACATCCAGTGAATTGCTCTGTAGGTGTTGAACAACATTGATGTTAAGAACATGAATATTTGTGCCTTGGTACAACCAAGGGCATGGTTTAATGACTTTATTTCCCAACATTACAGTAGTTGATGGGATATGTATGAGGCTGGATTTCTATTGTCAACCAAAAATCATGGAATCTAGACGATCCAAGCAAACAGACTTTGAGATGAGTCACCTTAAGATTAGTTTTGGTATTTCCATTTTGAATTAACTGATGTAATCATCAAAAATGGAATACATGTTTTAATTTTTTGAACAACATTGTTTTTTATTTTGGTGGATATGGATATTAAGTTTTTATTTTTATTTTTTCA

>Frequency_1_QualityScore_DDHDHHHJIIJJJHHIJGJGIJIJE@GIJJIJIJFIICHGIIJJJJJJJJJIJJIJJGIIIJIFBEHHHEDFFFEEEDEEDCBBCDDDCCCDDD_Mismatch_0_Sense_+_Library_PoolT
TTGATGGGATATGTATGAGGCTGGATTTCTATTGTCAACCAAAAATCATGGAATCTAGACGATCCAAGCAAACAGACTTTGAGATGAGTCACCT
>Frequency_1_QualityScore_DDHFHFHIA:C<9A@BE<CF@CAE)?EHCFFFH@?<DGFGDGIIIDFE9BGCG=8C@AHHEGC?C7A7?BCE2@;@?;@A:;59@@>:5>C>@@_Mismatch_0_Sense_+_Library_PoolC
TTGATGGGATATGTATGAGGCTGGATTTCTATTGTCAACCAAAAATCATGGAATCTAGACGATCCAAGCAAACAGACTTTGAGATGAGTCACCT
>Frequency_1_QualityScore_D4D?FF>??CE?FHBABEHII@G<B<EAGA>FGHIIHIICHIIA4B99?3*0?FC>FDGIADFD@GGIIHH;_Mismatch_0_Sense_+_Library_PoolT
TAGTTTTGGTATTTCCATTTTGAATTAACTGATGTAATCATCAAAAATGGAATACATGTTTTAATTTTTTGA
>Frequency_5_QualityScore_FFHHHHHIJIJJJJHIIIJIHIJJJIIJGIIIIIJJIIIHIGEGIIJJIIIIIIHIGGIHFFDFGFGGFEEEEFFEDEDDDDDCDEDDDDDDDD_Mismatch_1_Sense_+_Library_PoolC
ATGGAATCTAGACGATCCAAGCAAACAGACTTTGAGATGAGTCACCTTAAGATTAGTTTTGGTATTTCCATTTTGAATTAAGTGATGTAATCAT
>Frequency_5_QualityScore_EEGFFGGIIFFHGHIIEIJHEIIIIJIHIFHGHECCEGDEFEFCAGGIIFHHECEDHIHEAGDCDFCCEFHBEGADAC?BC@CBDDCCBACC@C_Mismatch_0_Sense_+_Library_PoolC
ATGGTTTAATGACTTTATTTCCCAACATTACAGTAGTTGATGGGATATGTATGAGGCTGGATTTCTATTGTCAACCAAAAATCATGGAATCTAG
>Frequency_5_QualityScore_EFFGGGHIIIIGIIIIIHIIIIHIIIIHHHIIIIIIIIIJIIIIJIIHHGGGHIIIIIHGEGHFEFFFFCDCCDDDDDEFEEDCCCEDDCDDCD_Mismatch_1_Sense_+_Library_PoolC
CAAAAATCATGGAATCTAGACGATCCAAGCAAACAGACTTTGAGATGAGTCACCTTAAGATTAGTTTTGGTATTTCCATTTTGAATTAAGTGAT
>Frequency_4_QualityScore_FFHHHHHIFGIIIJJIIIIIJIIIIJJHIHIIJIJJJJJJJHGHIJIIIIIHIIIIIIIIIJIGHIFHIGBEFGGHHGFFGFFEFEEEECDBCB_Mismatch_2_Sense_+_Library_PoolC
GAGATGAGTCACCTTAAGATTAGTTTTGGTATTTCCATTTTGAATTAAGTGATGTAATCATTAAAAATGGAATACATGTTTTAATTTTTTGAAC
>Frequency_4_QualityScore_EFHGGHHIIIJJJJJHIIJIGIIHIJFHHHHIIIIIIHHIIJIGIIHHGFGIIJIJJJJIJIGHGHGEGEGFGGEFFFGFFFEEEEDDDCAACC_Mismatch_2_Sense_+_Library_PoolC
GATCCAAGCAAACAGACTTTGAGATGAGTCACCTTAAGATTAGTTTTGGTATTTCCATTTTGAATTAAGTGATGTAATCATTAAAAATGGAATA
>Frequency_3_QualityScore_FFHHHHHJJJIIJIJHIIHIIHHGIJJJHJIJJIJJJIJJJJJJGIJJJJJJJJJIHIIJHHIIJIIIIHHGGGGGFFFFEDDDCDDDCDD_Mismatch_0_Sense_+_Library_PoolC
ATTTCCCAACATTACAGTAGTTGATGGGATATGTATGAGGCTGGATTTCTATTGTCAACCAAAAATCATGGAATCTAGACGATCCAAGCAA
>Frequency_3_QualityScore_EEHGGHHIIJJHEHHIGIGIIIGIIIICHHHIIHHEIIIIIIBEGFHHIHEHHIIHHGIHGGFCCDDDEBEDEDEEBCDDCDCCCDACAADECD_Mismatch_1_Sense_+_Library_PoolC
CATGGAATCTAGACGATCCAAGCAAACAGACTTTGAGATGAGTCACCTTAAGATTAGTTTTGGTATTTCCATTTTGAATTAAGTGATGTAATCA
>Frequency_3_QualityScore_FDHHGHHJJHIHIIHGIIFHJJIIJ@DHHIIHJJIIIIJHIHHIJJJIJJIJIIJIIIIIIIHGGFFFFDDEDEDDDCDDDDCBACDDCBCDBC_Mismatch_0_Sense_+_Library_PoolC
GTTGATGGGATATGTATGAGGCTGGATTTCTATTGTCAACCAAAAATCATGGAATCTAGACGATCCAAGCAAACAGACTTTGAGATGAGTCACC
>Frequency_3_QualityScore_FFGGGGHIIGHIJHHIIJJHHIGIGICFGDGIGIJIJHIIIIEGHFGHEHGHIHGHHGIHHIIGGIJGGHHHGGCFEEDEEDDDDEDCBCAACB_Mismatch_0_Sense_+_Library_PoolC
AATGACTTTATTTCCCAACATTACAGTAGTTGATGGGATATGTATGAGGCTGGATTTCTATTGTCAACCAAAAATCATGGAATCTAGACGATCC
>Frequency_3_QualityScore_EFHGGGHJJJIHIIHIJIIHJJIJJIHIJIIHIHJIIHIIIHHHIHIIGGIIIIJIIFGHHIGEFFGGF@DEBCCDBCBACEEDEDEECCC>A@_Mismatch_0_Sense_+_Library_PoolC
TTGTCAACCAAAAATCATGGAATCTAGACGATCCAAGCAAACAGACTTTGAGATGAGTCACCTTAAGATTAGTTTTGGTATTTCCATTTTGAAT
>Frequency_2_QualityScore_FEGHHHHGIIIIJIEHIIIJIJIIIIJJIJJIIIIIJJJGHIIGIIIIIIJJGIJGFHHIJIHIIIHIEGEHHHEFFFECDCEEDEEECDDCDD_Mismatch_0_Sense_+_Library_PoolC
AACATGAATATTTGTGCCTTGGTACAACCAAGGGCATGGTTTAATGACTTTATTTCCCAACATTACAGTAGTTGATGGGATATGTATGAGGCTG
>Frequency_2_QualityScore_EEFFFFFGGGGGGGGGEEFGGGGGGGEEGGGEGGGGGGGGGGGGGGGGGGEEGGGGGGGGGGGFGGGGGGEEGGFEFE?AADEEEDCEEEDECE_Mismatch_2_Sense_+_Library_PoolC
CAGACTTTGAGATGAGTCACCTTAAGATTAGTTTTGGTATTTCCATTTTGAATTAAGTGATGTAATCATTAAAAATGGAATACATGTTTTAATT
>Frequency_2_QualityScore_FFHHHHHJJJHIIJIJIJJIIJJJJJIJJJJJJJIIJIJJJJJJJJJJJJJJJJJJJJJJIHHHHGGFFFEEEEEEEEDDDCDDDDCCCCDEDD_Mismatch_0_Sense_+_Library_PoolC
ATGAGGCTGGATTTCTATTGTCAACCAAAAATCATGGAATCTAGACGATCCAAGCAAACAGACTTTGAGATGAGTCACCTTAAGATTAGTTTTG
>Frequency_2_QualityScore_CEFCHFHIIJGJJJIIIIJIIJJGIIEHIJIIIIJIIIJJIJIIIJJJJIIIJJIJIIHIIIIIIHHHGEEFFEEEEEEDDDDDDCCCDD?BCC_Mismatch_0_Sense_+_Library_PoolC
AGTTGATGGGATATGTATGAGGCTGGATTTCTATTGTCAACCAAAAATCATGGAATCTAGACGATCCAAGCAAACAGACTTTGAGATGAGTCAC
>Frequency_2_QualityScore_FFHHHHGJJIJGIJJJJJJJIIIIJJJIJJJJJJJJJIIJJJJJJJJJIIJIIHIIJJIIIHHHHGGFFEDEEEEDDEDCDDDDDCDDCCCDED_Mismatch_0_Sense_+_Library_PoolC
TATGAGGCTGGATTTCTATTGTCAACCAAAAATCATGGAATCTAGACGATCCAAGCAAACAGACTTTGAGATGAGTCACCTTAAGATTAGTTTT
>Frequency_2_QualityScore_FFHHHHHJJJJIJIJJIJIJIHIJIJGIJJJIIIJJIIIIIJIJJJJGIJJJJIFIJIJIJJIJJJIIIHHHHGFFFFFEEEEDCDCDDCDDDD_Mismatch_0_Sense_+_Library_PoolC
TTTATTTCCCAACATTACAGTAGTTGATGGGATATGTATGAGGCTGGATTTCTATTGTCAACCAAAAATCATGGAATCTAGACGATCCAAGCAA
>Frequency_2_QualityScore_1ACFHFCGEHEEEGEGGIIGAEE=>?DGGIGFIEGECEHGFEFGGFGIFGHEGHIECEEB;ACCEDEEE?CACCBCAABBC?CABCB4=A<?AB_Mismatch_0_Sense_+_Library_PoolC
TGATGGGATATGTATGAGGCTGGATTTCTATTGTCAACCAAAAATCATGGAATCTAGACGATCCAAGCAAACAGACTTTGAGATGAGTCACCTT
>Frequency_2_QualityScore_FFHHHHHHIIIIIGJJJJGIIIIHIIJIIJIJJJGIIIIIIJJIIIIJJJIIIJJJJJJJIJIIJJIJIIIGHGFFFEDEEEEDDDDDDCDCDD_Mismatch_0_Sense_+_Library_PoolC
ATTACAGTAGTTGATGGGATATGTATGAGGCTGGATTTCTATTGTCAACCAAAAATCATGGAATCTAGACGATCCAAGCAAACAGACTTTGAGA
>Frequency_2_QualityScore_EDHHDGCHI:CEHGDACEGGECHGG?ACCGEGGFGHEHFIIFFIEIHCGIIGDGFGHFDGAEEGEGGCEEE?A?AC?ABBCCCAA<ACBCCCCB_Mismatch_1_Sense_+_Library_PoolC
TGGGATATGTATGAGGCTGGATTTCTATTGTCAACCAAAAATCATGGAATCTAGACGATCCAAGCAAACAGACTTTGAGATGAGTCACCTTAGG
>Frequency_2_QualityScore_FFHHHHHIIIIIIIIIIIIGGIIIJGIIIIIIIJJGIIIIIIIJJJGGHIIIIIJIJJIIIIIIIIIIIHHGFGGFFEEEEECCCDDDDDCBCC_Mismatch_0_Sense_+_Library_PoolC
TTATTTCCCAACATTACAGTAGTTGATGGGATATGTATGAGGCTGGATTTCTATTGTCAACCAAAAATCATGGAATCTAGACGATCCAAGCAAA
>Frequency_2_QualityScore_EFFFGGHGCGFEGCEGEEHGGGIEGHGHGIIHIGDEIGGDGIIIIIIHHIHHFDCEHFGGI>B=CCCHIG9??C@CCC_Mismatch_2_Sense_+_Library_PoolC
AAGATTAGTTTTGGTATTTCCATTTTGAATTAAGTGATGTAATCATTAAAAATGGAATACATGTTTTAATTTTTTGAA
>Frequency_2_QualityScore_DEGHHHHJJIJJIIIJJIIJJJHIGIGIIIIIIGIIJHCGHIIIIIGIIFIGIIIGIIIHIHHGIIIJJIIHGGHHFFFFFEEDECCCCDDCCD_Mismatch_0_Sense_+_Library_PoolC
ACTTTATTTCCCAACATTACAGTAGTTGATGGGATATGTATGAGGCTGGATTTCTATTGTCAACCAAAAATCATGGAATCTAGACGATCCAAGC
>Frequency_2_QualityScore_FFHHHHHJIIIIIIIIIJJIIHHIJJIIHIJJJJIIJJIIIIIIIGIIJJJIJJJIIJJIIICCCHGIICGHJIIIIHHHHFDCC_Mismatch_2_Sense_+_Library_PoolC
TCACCTTAAGATTAGTTTTGGTATTTCCATTTTGAATTAAGTGATGTAATCATTAAAAATGGAATACATGTTTTAATTTTTTGAA
>Frequency_2_QualityScore_EEAFGGACGGIHICEFFIIGBGIHIIIIHHGIHHGGIIGHGIEEGGFHDFGII?CGHHEHFIIGGGGGEDECEECCEEEEDCABC?AAAC?BC?_Mismatch_0_Sense_+_Library_PoolC
ACCAAGGGCATGGTTTAATGACTTTATTTCCCAACATTACAGTAGTTGATGGGATATGTATGAGGCTGGATTTCTATTGTCAACCAAAAATCAT
>Frequency_2_QualityScore_FFGHHHHJIJJJJJJJJJJJJIIJJIJIJIIHIIIIIIIIJJIIJJIIGIIHIIIIIIIIIHHHFGHGGEGGGEFFFEEEEEDDCDEDDDCDDD_Mismatch_0_Sense_+_Library_PoolC
GGTTTAATGACTTTATTTCCCAACATTACAGTAGTTGATGGGATATGTATGAGGCTGGATTTCTATTGTCAACCAAAAATCATGGAATCTAGAC
>Frequency_2_QualityScore_FFHFHHHHIIIIIJHHIIJHHHIHHIIIIJGGHIIJJJIIIIJIJJJJJJJHGIGIFHIHIIIGIGGHEEEEEDCEEDDDDDABCCCDDDDCC?_Mismatch_0_Sense_+_Library_PoolC
CAGTAGTTGATGGGATATGTATGAGGCTGGATTTCTATTGTCAACCAAAAATCATGGAATCTAGACGATCCAAGCAAACAGACTTTGAGATGAG
>Frequency_2_QualityScore_FFHGHGGIHIIIIGIIHHIGIIJJHIIIIHIIJIIIIIJJFHHIIJIIIIIJIIIJIIIJIIIIGGGGGGFEEEEECCDDDDDDDDDCDDDCCD_Mismatch_0_Sense_+_Library_PoolC
CCCAACATTACAGTAGTTGATGGGATATGTATGAGGCTGGATTTCTATTGTCAACCAAAAATCATGGAATCTAGACGATCCAAGCAAACAGACT
>Frequency_2_QualityScore_FFHHHHHIIJJJJIIIIJJJIIIGIAFICGIIIIIIIIIIGDGHIIJJJIIJIIIHIJJJJJIIJIJJJIIHHGGGFFFEEEEDDCEEDDCCDD_Mismatch_0_Sense_+_Library_PoolC
ATGACTTTATTTCCCAACATTACAGTAGTTGATGGGATATGTATGAGGCTGGATTTCTATTGTCAACCAAAAATCATGGAATCTAGACGATCCA
>Frequency_2_QualityScore_FFHHGHHJJJGIIIIJJIIIIJGJJJIIIIJJJJJIIIIHGIIIJIIIIJIIIJJIJJJIIIJJJJ=EGGHGGGFFFFFEEEDDDDDDDDDDDD_Mismatch_0_Sense_+_Library_PoolC
AAGGGCATGGTTTAATGACTTTATTTCCCAACATTACAGTAGTTGATGGGATATGTATGAGGCTGGATTTCTATTGTCAACCAAAAATCATGGA
>Frequency_2_QualityScore_FFHHHHHJIJIJJJJJJJJJJJIIIJJJJIJJIIJJIJJJJJJJJIJJJIJIIJIJHIIIGIIGGGGGGEEEEEEEDDCEEEEEEEFEEDACDE_Mismatch_0_Sense_+_Library_PoolC
TGTCAACCAAAAATCATGGAATCTAGACGATCCAAGCAAACAGACTTTGAGATGAGTCACCTTAAGATTAGTTTTGGTATTTCCATTTTGAATT
>Frequency_2_QualityScore_FFHGHHHJJJIIJIIJJJHIIJIIJJJIIJJJJIIIJJJIIIJJJIJJJJIJIIIJIJIGIIJJHIIIJGGIHGGHGFFFFFEDEEEECEDDDC_Mismatch_2_Sense_+_Library_PoolC
AACAGACTTTGAGATGAGTCACCTTAAGATTAGTTTTGGTATTTCCATTTTGAATTAAGTGATGTAATCATTAAAAATGGAATACATGTTTTAA
>Frequency_2_QualityScore_FFHHHHHJJIJIIJIJHGIIHIIIJJJJJJJJJIJIJJJJJJJIJGIIHIJJJIJJIIJJJIIIIEGIGEGFBEEEEEEEEEEEEEDDD_Mismatch_0_Sense_+_Library_PoolC
ACAACCAAGGGCATGGTTTAATGACTTTATTTCCCAACATTACAGTAGTTGATGGGATATGTATGAGGCTGGATTTCTATTGTCAACCA
>Frequency_2_QualityScore_FFHGHHHIJGIHIIIIIJIJIHIIJIIIIIJJIGGHHHIHIIHIIIIJIIIJIIHIIIIIICGGGHIIGFGHGHHHHFFFDDAC_Mismatch_2_Sense_+_Library_PoolC
CACCTTAAGATTAGTTTTGGTATTTCCATTTTGAATTAAGTGATGTAATCATTAAAAATGGAATACATGTTTTAATTTTTTGAA
>Frequency_2_QualityScore_FFHHHHHJJJJJJJJIJIJJJJJJJJJJJIIIIIIIIIGIIJIJIHIJJIJJJJJIEIIIIIEHGFGGFFDEEEEEDDEDDDCDCDEDDDCCDE_Mismatch_0_Sense_+_Library_PoolC
GCTGGATTTCTATTGTCAACCAAAAATCATGGAATCTAGACGATCCAAGCAAACAGACTTTGAGATGAGTCACCTTAAGATTAGTTTTGGTATT
>Frequency_1_QualityScore_FFHHHHHJJJJIIJJJJHIIJJJJJJJJJJJIJJIJJJJIJJJJJHIIJJJJJJJJJJIJJJHIIIIGIEHHHHHHHFFFFFFEEDCEEDDDED_Mismatch_2_Sense_+_Library_PoolC
CAAGCAAACAGACTTTGAGATGAGTCACCTTAAGATTAGTTTTGGTATTTCCATTTTGAATTAAGTGATGTAATCATTAAAAATGGAATACATG
>Frequency_1_QualityScore_FFHHHHHJJJJJJGIJJJHIJJJJJJJJIIJJJJJJJJJJJJJJJJJJIJJJJJJJJJJJJJIJJJJJHHHHFFFFFEEEEDDDDDCDDDDDDD_Mismatch_1_Sense_+_Library_PoolC
AGTAGTTGATGGGATATGTATTAGGCTGGATTTCTATTGTCAACCAAAAATCATGGAATCTAGACGATCCAAGCAAACAGACTTTGAGATGAGT
>Frequency_1_QualityScore_FFHHHHHJJJJJJJJJJJJJJJJJJJJJJIJJJJJJJJJJJJJJJIEIJIIGHGHHHHFFFFFFEEEEECDDACCDEEEEEEEEDBACDDCDED_Mismatch_1_Sense_+_Library_PoolC
ACCAAAAATCATGGAATCTAGACGATCCAAGCAAACAGACTTTGAGATGAGTCACCTTAAGATTAGTTTTGGTATTTCCATTTTGAATTAAGTG
>Frequency_1_QualityScore_DDFDDB>;:EGHIBCBA<BFHHBFEEG?<EEGIGGGEHIIB?DHHEDGCHGGHIBHGIGHGBHEGGIEI@HHII<@GCHCAA??@:BCC@@@C@_Mismatch_2_Sense_+_Library_PoolC
CAAACAGACTTTGAGATGAGTCACCTTAAGATTAGTTTTGGTATTTCCATTTTGAATTAAGTGATGTAATCATTAAAAATGGAATACATGTTTT
>Frequency_1_QualityScore_FFHHHHHJJIJJJIJJGJJJIIGIJIIJIJJJJJJIIJJJJJJJJJJJJJJJJIJJJJJJJJJJHHHHFFFFFFDDEEDDDDDDDDDDDDDDDD_Mismatch_0_Sense_+_Library_PoolC
ATATGTATGAGGCTGGATTTCTATTGTCAACCAAAAATCATGGAATCTAGACGATCCAAGCAAACAGACTTTGAGATGAGTCACCTTAAGATTA
>Frequency_1_QualityScore_FFHHHHHJHIIJJJIJJIHIIJJJJJJJJJJJJJIJJJJJJIJJJJJJIIJJJJJJJIGEHHHFEFFFEEEECEDDDDDDDDDDDCDDDEDDBB_Mismatch_0_Sense_+_Library_PoolC
GAGGCTGGATTTCTATTGTCAACCAAAAATCATGGAATCTAGACGATCCAAGCAAACAGACTTTGAGATGAGTCACCTTAAGATTAGTTTTGGT
>Frequency_1_QualityScore_FFHHHHHJJJJJIJJJJJJJJIGIJIJJJJJJIIJJJJJJJJJJJIJIJGJJHIIJJJJIHHHHHHFEFFDECAACECDDEEEEEDBCCDDDDC_Mismatch_2_Sense_+_Library_PoolC
CACCAAAAATCATGGAATCTAGACGATCCAAGCAAACAGACTTTGAGATGAGTCACCTTAAGATTAGTTTTGGTATTTCCATTTTGAATTAAGT
>Frequency_1_QualityScore_FDHHHHHIIJIHIJIJJGIIJIJIGIIEFGIIIGIJJIJIJJIJIJJJJJIJJGGHHHHHFHFEFFFFDEECEEDDDDDEEEEEEECDDDCCED_Mismatch_0_Sense_+_Library_PoolC
GTCAACCAAAAATCATGGAATCTAGACGATCCAAGCAAACAGACTTTGAGATGAGTCACCTTAAGATTAGTTTTGGTATTTCCATTTTGAATTA
>Frequency_1_QualityScore_FFHHHHHIJJJJJJJJJJGJHJIJGIJJIJJJJJJJJJJJJJJJJJJJJJJJJJJJJJJJJJJHHHHHFFFFFEEEDDDDDDCDDDDDDDCDCD_Mismatch_0_Sense_+_Library_PoolC
GGATATGTATGAGGCTGGATTTCTATTGTCAACCAAAAATCATGGAATCTAGACGATCCAAGCAAACAGACTTTGAGATGAGTCACCTTAAGAT
>Frequency_1_QualityScore_FFHHHHHJJJJIJJJJJJJIJJJJJJIJJJJJJJJJJJJJIIJJJJJJIJIHIJJJHJIIIGIEHDHHHEFDFDEFEECEEEDDDCCCFEEEFF_Mismatch_0_Sense_+_Library_PoolC
TTTCTATTGTCAACCAAAAATCATGGAATCTAGACGATCCAAGCAAACAGACTTTGAGATGAGTCACCTTAAGATTAGTTTTGGTATTTCCATT
>Frequency_1_QualityScore_EDHDFHFHIIJIIJJJIIGIIFIJJIGGGHIJJIICHIIJGGGHJIJDHIIJIDGHCGHGCEHHHGHHH@DFFEFCCDCCBBCCDDCDDEDDDC_Mismatch_0_Sense_+_Library_PoolC
CTATTGTCAACCAAAAATCATGGAATCTAGACGATCCAAGCAAACAGACTTTGAGATGAGTCACCTTAAGATTAGTTTTGGTATTTCCATTTTG
>Frequency_1_QualityScore_FFHDFHAE@FHCHGHGIJHIHEHGFGCDEEEAEF@FFHIIJIGIFFGIIHIIIIIEGIGIGIGIJIFICEC@E6A?BE;BCEACCEDC@CCB?@_Mismatch_0_Sense_+_Library_PoolC
TTAATGACTTTATTTCCCAACATTACAGTAGTTGATGGGATATGTATGAGGCTGGATTTCTATTGTCAACCAAAAATCATGGAATCTAGACGAT
>Frequency_1_QualityScore_FFHHHGHIGJIIIJIJIJJIEBGEGGHHBGDDFBBGGHGGGBCAHHIJJJGDGIFIJCHGHIJ>CHEHGCHHHFFFDDAECCACCCCD@AACCB_Mismatch_1_Sense_+_Library_PoolC
TTTTAATGACTTTATTTCCCAACATTACAGTAGTTGATGGGATATGTATGAGGCTGGATTTCTATTGTCAACCAAAAATCATGGAATCTAGACG
>Frequency_1_QualityScore_FFHHHHHJJJIJGIJJJJIJJJIIJJGJJJJJJJJIJJJHIGIJJJIIIGIIJJIJJJHHHFFFFFFFFEDEE?CEEDDDDDDEDEEEEEDDEE_Mismatch_2_Sense_+_Library_PoolC
GGAATCTAGACGATCCAAGCAAACAGACTTTGAGATGAGTCACCTTAAGATTAGTTTTGGTATTTCCATTTTGAATTAAGTGATGTAATCATTA
>Frequency_1_QualityScore_FFHHHGHGHGIGHHIJIHIGIJJJIJJJIIJJJJJIJJJJJJIIHGIIJIJJJJIHGHFHFDFFFDDEEEE>@CDDDDCCCDDDDDDCDDBDBC_Mismatch_0_Sense_+_Library_PoolC
AGGCTGGATTTCTATTGTCAACCAAAAATCATGGAATCTAGACGATCCAAGCAAACAGACTTTGAGATGAGTCACCTTAAGATTAGTTTTGGTA
>Frequency_1_QualityScore_FFDFHHD,AEHFFFDHEHEIIIIDEHCGIGIGIIIIEIIFGIIGIGIGIIGEFGHIIIGGFHHEEFBDFFCCCAEECECACCCED;@?CDEECD_Mismatch_1_Sense_+_Library_PoolC
GGATTTCCATTGTCAACCAAAAATCATGGAATCTAGACGATCCAAGCAAACAGACTTTGAGATGAGTCACCTTAAGATTAGTTTTGGTATTTCC
>Frequency_1_QualityScore_ADFHFDHHFHBBEGIGGJIEDHGEHIJIGIIIIJIJ@DEFCDIIGGGIIDHIEGGHGIIFEBEGD@FGFEGEEHGGGHHFBB_Mismatch_2_Sense_+_Library_PoolC
ACCTTAAGATTAGTTTTGGTATTTCCATTTTGAATTAAGTGATGTAATCATTAAAAATGGAATACATGTTTTAATTTTTTGA
>Frequency_1_QualityScore_DDHHH?FGHFEFEHGIIGIIIIIIIIFGGHICHIIGIIFGIHGIGIIGD@G>GGGGGHGECGGGIIEGCCBHE_Mismatch_2_Sense_+_Library_PoolC
TTAGTTTTGGTATTTCCATTTTGAATTAACTGATGTAATCATTATAAATGGAATACATGTTTTAATTTTTTGA
>Frequency_1_QualityScore_FFGHHHHJJJJJJJJHIIIIIGHIJJEHJJJIIIJIIJJJJJFGIJJJGHIJJJJIIHIGJDEHHHGHHHHFFFFFFEDDDDDDDDDDCDDDDD_Mismatch_1_Sense_+_Library_PoolC
TTCCCAACATTACAGTAGTTGATGGGATATGTATGAGGCTGGATTTCTATTGTCAACCAAAAATCATGGAATCTAGACGATCCAAGCAAACATA
>Frequency_1_QualityScore_FFHHHHHJJJJJJJIJIIJJJJHIJJJJJJJJJJJIJJJIIJHHIJJIJJJJJJJJJJJJIJJGGHIIJHHHHHHHHFFFFFDDBD_Mismatch_2_Sense_+_Library_PoolC
GTCACCTTAAGATTAGTTTTGGTATTTCCATTTTGAATTAAGTGATGTAATCATTAAAAATGGAATACATGTTTTAATTTTTTGAA
>Frequency_1_QualityScore_FFHHHHHHIJJJJJJJJJJJJJJJIJJJJJJJJJJJIJIIIJJJJJJIJIJJIIIJGIJJJJJIHGEHIHHHHHHGHFFFFDDDEEDCDDDDDD_Mismatch_0_Sense_+_Library_PoolC
GGCATGGTTTAATGACTTTATTTCCCAACATTACAGTAGTTGATGGGATATGTATGAGGCTGGATTTCTATTGTCAACCAAAAATCATGGAATC
>Frequency_1_QualityScore_FFHHHHHJJJJJJJJJJJJJJJJJJJJJJJJJJJJJJJJJIJJJJIIJIJJJJIIIJJHHHHHHGFFFDBDEEDDDDEEFEEEFEEDBCCEDCC_Mismatch_1_Sense_+_Library_PoolC
CAACCAAAAATCATGGAATCTAGACGATCCAAGCAAACAGACTTTGAGATGAGTCACCTTAAGATTAGTTTTGGTATTTCCATTTTGAATTAAG
>Frequency_1_QualityScore_D<:<<AA:C<CFEBBC2<A4EHA:?E;@)1:D909B?9F@B?DF18(==(=8=A;C3C@A@C>EAE?B_Mismatch_0_Sense_+_Library_PoolC
GTAGTTGATGGGATATGTATGAGGCTGGATTTCTATTGTCAACCAAAAATCATGGAATCTAGACGATC
>Frequency_1_QualityScore_FFGHHHHJJJJJJJIJJJJIJJJJJJJJJJJJJJJJJJJJJIJJJJJJJJJJJJJJJJIJJJJHHHHHHCEFFFFEDEEDEDDCDDDDDDCDDE_Mismatch_0_Sense_+_Library_PoolC
CTGGATTTCTATTGTCAACCAAAAATCATGGAATCTAGACGATCCAAGCAAACAGACTTTGAGATGAGTCACCTTAAGATTAGTTTTGGTATTT
>Frequency_1_QualityScore_DEHHHHBGBFGHIGIIGIIIIIIIIIIIFIIIIGFIIIEDHEHGHHHIIIIFHIIIIIEGIIIHHFEHF@CDEC@CCAC>CDCBBA>CDDCDDD_Mismatch_0_Sense_+_Library_PoolC
ATTTCTATTGTCAACCAAAAATCATGGAATCTAGACGATCCAAGCAAACAGACTTTGAGATGAGTCACCTTAAGATTAGTTTTGGTATTTCCAT
>Frequency_1_QualityScore_DDDD<DDEBBB@+<3<CAE@9FFDEFE>ED9?DDFCC>?DDD<BDE>9?DEED:@B@(=6=AC@ADDAC=ADDAA>@D@@2>A>>>2;>=95:9_Mismatch_0_Sense_+_Library_PoolC
TCCCAACATTACAGTAGTTGATGGGATATGTATGAGGCTGGATTTCTATTGTCAACCAAAAATCATGGAATCTAGACGATCCAAGCAAACAGAC
>Frequency_1_QualityScore_FFHHHHHJJJIJJIJHHIJJJJJJJJJIJJJJGJJJJIJJIJJJIJIIIJJJJJJJJIJJGIIJIJIHHHHHFFFFFFEEEEEEEEDDDDDDDD_Mismatch_0_Sense_+_Library_PoolC
CAACCAAGGGCATGGTTTAATGACTTTATTTCCCAACATTACAGTAGTTGATGGGATATGTATGAGGCTGGATTTCTATTGTCAACCAAAAATC
>Frequency_1_QualityScore_DDHHHGHGHGIGIJHIIJJJJIJJJIIGGHIIJIIJJJJIIJJJJJJIIIIGIJJFDFEHIGIFHGIG_Mismatch_2_Sense_+_Library_PoolC
AAGATTAGTTTTGGTATTTCCATTTTGAATTAAGTGATGTAATCATTAAAAATGGAATACATGTTTTA
>Frequency_1_QualityScore_FFHHHHHJJJJJJIJJJJJJIJJJJJIJIJJJJHIJJIJJJJJHJJJJIIJJJJIIJIHHHHHHHHFFF@CEEECEEEEEEEEEDDEECCDDBD_Mismatch_2_Sense_+_Library_PoolC
TAGACGATCCAAGCAAACAGACTTTGAGATGAGTCACCTTAAGATTAGTTTTGGTATTTCCATTTTGAATTAAGTGATGTAATCATTAAAAATG
>Frequency_1_QualityScore_DDBFHHDGH>CEBAAFHHDHIIE<AFGHIFHCDFGFFGGGIFHIIGBFGHH<BDCFGHGIIIFCHGDHGEEEEEEHFFFFCCCCECCCCCCC@C_Mismatch_0_Sense_+_Library_PoolC
GCATGGTTTAATGACTTTATTTCCCAACATTACAGTAGTTGATGGGATATGTATGAGGCTGGATTTCTATTGTCAACCAAAAATCATGGAATCT
>Frequency_1_QualityScore_FFHHHHHJJJJJJJJJJJIIJJJJJJJJJJJJJJJJJJJJJJJJJJJJJJHHJJJJJJJJIJJJHHHHHHFFFFEEEEEFFEEDDDDEDDDDDD_Mismatch_1_Sense_+_Library_PoolC
CCAAAAATCATGGAATCTAGACGATCCAAGCAAACAGACTTTGAGATGAGTCACCTTAAGATTAGTTTTGGTATTTCCATTTTGAATTAAGTGA
>Frequency_1_QualityScore_FFHHBHFHGIGGIIIIHBE@CFIGIIGEGHIIEGIIIHGIIGI?HGGGGIIIIGGDDGIGGIHIGAHEGDGEGGGEFE>A>=?CCDEFCECBB@_Mismatch_2_Sense_+_Library_PoolC
TGAGATGAGTCACCTTAAGATTAGTTTTGGTATTTCCATTTTGAATTAAGTGATGTAATCATTAAAAATGGAATACATGTTTTAATTTTTTGAA
>Frequency_1_QualityScore_DFFHGHGIIJIGIGHIJIJJIJJJJIIHIJJJJGHEIIHIIIJJJJJJGHIHHIIHIIIIJIFHIJJJJHIIJHHFF_Mismatch_2_Sense_+_Library_PoolC
AGATTAGTTTTGGTATTTCCATTTTGAATTAAGTGATGTAATCATTAAAAATGGAATACATGTTTTAATTTTTTGAA
>Frequency_1_QualityScore_BDDFHFD@EAF?EF6<<CF>:4CFGEE+89?EFBFDEHG9BFAGAHIFDHGHGGG**93?C>GG4=BAGDA@DG)\-?_Mismatch_2_Sense_+_Library_PoolC
TAAGATTAGTTTTGGTATTTCCATTTTGAATTAAGTGATGTAATCATTAAAAATGGAATACATGTTTTAATTTTTTGA
>Frequency_1_QualityScore_FFHHHHGJJJHHIJJIJIJJJJGGHIIIIJIIGIJIJJJJJJJJIJJHHJJDCHIGJJJHIJJJJJIJJGHHEF_Mismatch_2_Sense_+_Library_PoolC
TTAGTTTTGGTATTTCCATTTTGAATTAAGTGATGTAATCATTAAAAATGGAATACATGTTTTAATTTTTTGAA
>Frequency_1_QualityScore_DD=?FHBEGGHEFHHHGH@GIIIBDCCFHHIDHIEHIIGHHIIIIIGIGIGIC@GEHIIGEECEED????B;@CCCCCCCC;ADFBB9>ACDEC_Mismatch_0_Sense_+_Library_PoolC
GGATTTCTATTGTCAACCAAAAATCATGGAATCTAGACGATCCAAGCAAACAGACTTTGAGATGAGTCACCTTAAGATTAGTTTTGGTATTTCC
>Frequency_1_QualityScore_BDHBDFA;GGIGHCHIHIIGHGHGAEHIIEIIIIEGFHHCGIIIII?FGGIGEGEHIGE;CCFEFF67;;@BEC_Mismatch_0_Sense_+_Library_PoolC
AGGCTGGATTTCTATTGTCAACCAAAAATCATGGAATCTAGACGATCCAAGCAAACAGACTTTGAGATGAGTCA
>Frequency_1_QualityScore_DFHHFFHIIIGIJIJGIJIIHGIIGICGIIIIGIJJJIJIGGIHIIHGHEGGICEHHGIIEHIJIGICF=FEHIJGEEHHFFHHEFDDBC_Mismatch_2_Sense_+_Library_PoolC
ATGAGTCACCTTAAGATTAGTTTTGGTATTTCCATTTTGAATTAAGTGATGTAATCATTAAAAATGGAATACATGTTTTAATTTTTTGAA
>Frequency_1_QualityScore_FFHHHHHJJJJJJJJJJJJJJJJIIJJJJJJJJJJJJJJJJJIJJHIJJJJJIIJJJIHIHIJJHHHHFCFFFFFFEEEBCEEDDDEDDFDEEE_Mismatch_1_Sense_+_Library_PoolC
AATCATGGAATCTAGACGATCCAAGCAAACAGACTTTGAGATGAGTCACCTTAAGATTAGTTTTGGTATTTCCATTTTGAATTAAGTGATGTAA
>Frequency_1_QualityScore_FFHHGHFH<FHHIIIIIIIGGIIIIGIGHIIIIIIIIIIIIIIIIIIGGIIIIIIIII@GI=FDEDHH=37DGGIIEHHHGFFFCEFA8?ACDD_Mismatch_2_Sense_+_Library_PoolC
GATGAGTCACCTTAAGATTAGTTTTGGTATTTCCATTTTGAATTAAGTGATGTAATCATTAAAAATGGAATACATGTTTTAATTTTTTGAACAA
>Frequency_1_QualityScore_FAFHAFHIJFGGHGIJIFHHIEIJEHIJJJJJJIBGHIGIIIJJJIIJJIJJJJIIJIIGGGE@CE>DGEHHHGCDDFFDDEEDA>A=?@BCDC_Mismatch_0_Sense_+_Library_PoolC
GAATATTTGTGCCTTGGTACAACCAAGGGCATGGTTTAATGACTTTATTTCCCAACATTACAGTAGTTGATGGGATATGTATGAGGCTGGATTT
>Frequency_1_QualityScore_DFFHHFFIIJIIJJHIIIIJJGIEIIJIJJIIJJIJJJJJJJIJIJJIAGHJIJIJJJJJJJJEIHHHHFEBDFEEDCCDDCCDDCDCDDDDDC_Mismatch_0_Sense_+_Library_PoolC
ATGGGATATGTATGAGGCTGGATTTCTATTGTCAACCAAAAATCATGGAATCTAGACGATCCAAGCAAACAGACTTTGAGATGAGTCACCTTAA
>Frequency_1_QualityScore_FEHHHHHIJJJGIIJJHIGIIJJJJJJEHIJJJJJJJIJJJJJJJJJIIJIJJJJJJJJIIJJJHIHHHHHFFFFEEEEEDDDDDDDDDCDCCD_Mismatch_0_Sense_+_Library_PoolC
TAGTTGATGGGATATGTATGAGGCTGGATTTCTATTGTCAACCAAAAATCATGGAATCTAGACGATCCAAGCAAACAGACTTTGAGATGAGTCA
>Frequency_1_QualityScore_FFHHGGHJJJJIJ9FHHIJGIJIJHIJJJIIJJJJJJJHIGGIJJJJJIJJJJJJIJJIJJJIHHHHHFFDFDFFEDDDDDDCABDDDDDCDDD_Mismatch_1_Sense_+_Library_PoolC
CCCAACATTACAGGAGTTGATGGGATATGTATGAGGCTGGATTTCTATTGTCAACCAAAAATCATGGAATCTAGACGATCCAAGCAAACAGACT
>Frequency_1_QualityScore_FFHHHGHIIJJJFHJJJJJJIIJIIJJGJJJJJJJJJGIIJGJJIJJJJIJJJIJJJIIJHHHHHHCEFEDFDEEEDDEDDDFFEEDDDDDDDD_Mismatch_0_Sense_+_Library_PoolC
CATGAATATTTGTGCCTTGGTACAACCAAGGGCATGGTTTAATGACTTTATTTCCCAACATTACAGTAGTTGATGGGATATGTATGAGGCTGGA
>Frequency_1_QualityScore_FFHFHHHJIIIJIIJJJJJFHIIGIIJJJJJJJJJJJJJJJJJJJJJIJJJIJIJHGHFFFFEDEEDDDDDBDDDDDDDDDDDCDCDCDDCDDD_Mismatch_0_Sense_+_Library_PoolC
GGGATATGTATGAGGCTGGATTTCTATTGTCAACCAAAAATCATGGAATCTAGACGATCCAAGCAAACAGACTTTGAGATGAGTCACCTTAAGA
>Frequency_1_QualityScore_FFHGHHHIJIIIIJIJJJFJJJCAEFHIJJJJJIJJJIFGIJJJJJJJIGIJJEGIJIHHHGFFFFFFF?CCDEEEDDDCCDEDFEEEEDDEEC_Mismatch_2_Sense_+_Library_PoolC
GAATCTAGACGATCCAAGCAAACAGACTTTGAGATGAGTCACCTTAAGATTAGTTTTGGTATTTCCATTTTGAATTAAGTGATGTAATCATTAA
>Frequency_1_QualityScore_FFHHHHHJJIHIIJJJIGHGGGGCFHIJJIJJJIIJJJEIEHHJHHGIJEHIIJJJJGGGIIGIIIIIJIHHHHHHHHHFFFFFEC;;ACCCCD_Mismatch_2_Sense_+_Library_PoolC
AAGCAAACAGACTTTGAGATGAGTCACCTTAAGATTAGTTTTGGTATTTCCATTTTGAATTAAGTGATGTAATCATTAAAAATGGAATACATGT
>Frequency_1_QualityScore_FFHHHGHHJJIJJIGIIGGIIGIJJJJIJHGDEIIGCHHIJJIIGGIBHGGIGIICEHJJJGIIFHHHFHCDDFFFFCEEEDDEEDDE>_Mismatch_2_Sense_+_Library_PoolC
CTAGACGATCCAAGCAAACAGACTTTGAGATGAGTCACCTTAAGATTAGTTTTGGTATTTCCATTTTGAATTAAGTGATGTAATCATTA
>Frequency_1_QualityScore_DDDFFF?<:2;EEGFCC9CBGF<9)1?C<BGB?<?FAA<FBFFBF<BFGA>8B4@CFC;=@E@:D7@;AAC.7?>;?BB@BACD@B;AB;@@_Mismatch_2_Sense_+_Library_PoolC
ACGATCCAAGCAAACAGACTTTGAGATGAGTCACCTTAAGATTAGTTTTGGTATTTCCATTTTGAATTAAGTGATGTAATCATTAAAAATGG
>Frequency_1_QualityScore_FFHHGHHHIIGIJJIJJJ@GHIGIIIJIEHIIIJJJGJIIGIIGIEHHGJJJJIIFIIFHGHFFFFFCEDCEEDDCDDDCDDACCCDDDDDDAC_Mismatch_1_Sense_+_Library_PoolC
GGATATGTATGAGGCTGGATTTCTATTGTCAACCAAAAATCATGGAATCTAGACGATCCAAGCAAACAGACTTTGAGATGAGTCACCTTAGGAT
>Frequency_1_QualityScore_FFHHHFHIJJJJJJJIJJJJHIJIJIHHIJJJJJJJIJJJIJJJJJGHGIHIIJJJJJJJIJJJJIJJJGIIJJIEHJHHGHHGFFDDDDDDDD_Mismatch_2_Sense_+_Library_PoolC
ATGAGTCACCTTAAGATTAGTTTTGGTATTTCCATTTTGAATTAAGTGATGTAATCATTAAAAATGGAATACATGTTTTAATTTTTTGAACAAC
>Frequency_1_QualityScore_A:ACF?FEFGHHHGIIIFAHG@BHDGEACFEGDHI>GGIB>F=F@EH@E@CGFGH<GGIGIIEEHH;=@?B?@DEAE;;>@=;?@CCDCDEEAD_Mismatch_0_Sense_+_Library_PoolC
TTCTATTGTCAACCAAAAATCATGGAATCTAGACGATCCAAGCAAACAGACTTTGAGATGAGTCACCTTAAGATTAGTTTTGGTATTTCCATTT
>Frequency_1_QualityScore_F?FFFHBAHIIIJJJIIIIJIIJIGIIGDCB9FBCBFFGHJGIIIEIJFF@HHFBDF>>AACEEDDC@AA@ABDDDBDDDC>>CCCCDCDDDDB_Mismatch_0_Sense_+_Library_PoolC
GTTTAATGACTTTATTTCCCAACATTACAGTAGTTGATGGGATATGTATGAGGCTGGATTTCTATTGTCAACCAAAAATCATGGAATCTAGACG
>Frequency_1_QualityScore_FFHHHHHIJJJJHIJJJJIIJJGJIJJJJIIJJJJJJJJJJJJJJJJJJIIJJIJJJJGFHHHFFFFFEDDDEEDDCCDDDDDDDDDCDDDCCD_Mismatch_0_Sense_+_Library_PoolC
GTATGAGGCTGGATTTCTATTGTCAACCAAAAATCATGGAATCTAGACGATCCAAGCAAACAGACTTTGAGATGAGTCACCTTAAGATTAGTTT
>Frequency_1_QualityScore_FFHHGGHJJJJJJHHIIJIGHIJJJJJJJJJEFIJJIGHHGGIIFHJJJJJJIIHGGIJGEGGHIJJIDGHIJAGEHHFFDCC_Mismatch_2_Sense_+_Library_PoolC
ACCTTAAGATTAGTTTTGGTATTTCCATTTTGAATTAAGTGATGTAATCATTAAAAATGGAATACATGTTTTAATTTTTTGAA
>Frequency_1_QualityScore_FFHHHHHIFGHJJJJJJJJJJIIIIIJJGIIJJIJGHIJIJJIIJGIIIBDGIGGHIGIIJJIJJJJJIHFH_Mismatch_2_Sense_+_Library_PoolC
AGTTTTGGTATTTCCATTTTGAATTAAGTGATGTAATCATTAAAAATGGAATACATGTTTTAATTTTTTGAA
>Frequency_1_QualityScore_FFHHHHHJJJJJJJIJJJJJJJIJJJIJJJJJIJJJJJJJJJJJJJHHHIJJJJJJJJJIJHIIJJHHHEHFFFFFFFEEDEEEEDDEDDFDEE_Mismatch_1_Sense_+_Library_PoolC
AAATCATGGAATCTAGACGATCCAAGCAAACAGACTTTGAGATGAGTCACCTTAAGATTAGTTTTGGTATTTCCATTTTGAATTAAGTGATGTA
>Frequency_1_QualityScore_FFHHHHHJJJJIIJJJJJJJJJJJIIIJIGHIHHJJIIJJJJJJHIGIIHIJ@GHIIJJIGHIJJJJJJIJJHGH_Mismatch_2_Sense_+_Library_PoolC
ATTAGTTTTGGTATTTCCATTTTGAATTAAGTGATGTAATCATTAAAAATGGAATACATGTTTTAATTTTTTGAA
>Frequency_1_QualityScore_FFHHHHHHIHIIJJHIJGIJJIGIGIIHGJJIJJJJJIJIJJJJIIJJJJJJJJJJJGGJIJJIIIJJHEHHHHFFFDDEDDDDDDDDDDDDCD_Mismatch_0_Sense_+_Library_PoolC
CAACATTACAGTAGTTGATGGGATATGTATGAGGCTGGATTTCTATTGTCAACCAAAAATCATGGAATCTAGACGATCCAAGCAAACAGACTTT
>Frequency_1_QualityScore_FFHFHHHJJJJJJJJJJJJJJJJJJJIJIJIIIIIIIJIJJJJJJJJJIJJIJJJIJJJGGIJJJJJJJIIJIHHFHFFFFEEDDEEDCDDDDD_Mismatch_0_Sense_+_Library_PoolC
TGGTTTAATGACTTTATTTCCCAACATTACAGTAGTTGATGGGATATGTATGAGGCTGGATTTCTATTGTCAACCAAAAATCATGGAATCTAGA
>Frequency_1_QualityScore_FFHHHHHHHIJJJIJJJJJJJJJJJJJJJIJJJJJJJJJJICHJJIJJJJJIIHIIDFGIIJGFGHEHGHGFFFFFDDDDBDDDCEEDDCDDDD_Mismatch_1_Sense_+_Library_PoolC
CCCTTGGTACAACCAAGGGCATGGTTTAATGACTTTATTTCCCAACATTACAGTAGTTGATGGGATATGTATGAGGCTGGATTTCTATTGTCAA
>Frequency_1_QualityScore_DFHGFHDFGGHGIIIIIGJHICHEEGHBEFGGGGIIIIJJGIIIGIIIHGIJEIIDIJIJIJEIJIIBFFCHGIJC@EGHHEHHFFDCCD_Mismatch_2_Sense_+_Library_PoolC
GATGAGTCACCTTAAGATTAGTTTTGGTATTTCCATTTTGAATTAAGTGATGTAATCATTAAAAATGGAATACATGTTTTAATTTTTTGA
>Frequency_1_QualityScore_DDHDHHHJJJJJJICHIJJJIJJIHIHIIJJJJIIJJJJIJIIJHIJJJJIJFGGIJGIJ_Mismatch_0_Sense_+_Library_PoolC
ATGTATGAGGCTGGATTTCTATTGTCAACCAAAAATCATGGAATCTAGACGATCCAAGCA
>Frequency_1_QualityScore_FFGHHHHJIIJIIIJJJIIJGIJIJCHIJJJJIIJIJJIJIJJJJJHHJJIJJJJJJJJGHIIIGJHHHHHHHFFFFFFFEEEEDED>@CDDDE_Mismatch_2_Sense_+_Library_PoolC
CCAAGCAAACAGACTTTGAGATGAGTCACCTTAAGATTAGTTTTGGTATTTCCATTTTGAATTAAGTGATGTAATCATTAAAAATGGAATACAT
>Frequency_1_QualityScore_FFHHHHHJJJJJJJJJJJJIJJJJIJJJGIIIIJIJJJJIJIJIGIJJJJJJJJJIIIIIJJJIJIIIIEHIIHHHHFFFFFEEEEEDEDCBDD_Mismatch_1_Sense_+_Library_PoolC
TTAATTACTTTATTTCCCAACATTACAGTAGTTGATGGGATATGTATGAGGCTGGATTTCTATTGTCAACCAAAAATCATGGAATCTAGACGAT
>Frequency_1_QualityScore_ABBDFFBEFHIHIG<HHAHEHHI@BFGHEFIGHIIIIIFCHEGHGBF@HDDGHHIIIIGFGIGGIGGFCFAGHEHEIGEEEHHHFCCC_Mismatch_2_Sense_+_Library_PoolC
TGAGTCACCTTAAGATTAGTTTTGGTATTTCCATTTTGAATTAAGTGATGTAATCATTAAAAATGGAATACATGTTTTAATTTTTTGA
>Frequency_1_QualityScore_FFGHHHHIJJJJJJJJJJJIJGHHJJJIJIIIIIJGIJJJIGIIJIJIIJGHIJJICHHJIJJJFHHGHEDCDE_Mismatch_1_Sense_+_Library_PoolC
TCTAGACGATCCAAGCAAACAGACTTTGAGATGAGTCACCTTAAGATTAGTTTTGGTATTTCCATTTTGAATAA
>Frequency_1_QualityScore_FFHHHHHJJJJJJJJJJJJIJJIJHIGIJJIJJJJJJIJHIJJJJBFIIJIJJJJJIJJJJJJIJDHIJDDHIJHHHHGFHFFFEFE_Mismatch_2_Sense_+_Library_PoolC
CAAGCAAACAGACTTTGAGATGAGTCACCTTAAGATTAGTTTTGGTATTTCCATTTTGAATTAAGTGATGTAATCATTAAAAATGGA
>Frequency_1_QualityScore_FFHHHHHJJJIJJJHIJJIJHIHIIGJFHHIIJJJJJHJJJIIJJJIJHHIJIJJJJJJJJJJJJJJJIDGHHHHHHHHFFFFFFEEECCCDDD_Mismatch_2_Sense_+_Library_PoolC
ATCCAAGCAAACAGACTTTGAGATGAGTCACCTTAAGATTAGTTTTGGTATTTCCATTTTGAATTAAGTGATGTAATCATTAAAAATGGAATAC
>Frequency_1_QualityScore_DAAHHHHCGGFDEIHFDHHIIIIHAHHHGGHBEEAHIIIIIGIIBFFIDHIGGIBFFH@C@;@ECECA;=AA?CEEBD@=CCCCCEDCAC@>??_Mismatch_0_Sense_+_Library_PoolC
GAACATGAATATTTGTGCCTTGGTACAACCAAGGGCATGGTTTAATGACTTTATTTCCCAACATTACAGTAGTTGATGGGATATGTATGAGGCT
>Frequency_1_QualityScore_FFHHHHHJJJJJJJJJJJJJJJJJJJJJJCHHIJJJJJJJJJJJJJIJJIJIGIHHHHEHFFFFFFDEECEEECDEDDDACDEFEEEEFEEDBC_Mismatch_0_Sense_+_Library_PoolC
ATTGTCAACCAAAAATCATGGAATCTAGACGATCCAAGCAAACAGACTTTGAGATGAGTCACCTTAAGATTAGTTTTGGTATTTCCATTTTGAA
>Frequency_2_QualityScore_EFHHHHGIJIDIIIJJJJJIIJJJJJJJJJIJJJIJJJJJIJJJJJJJIIIJIJIJGGIIIEHIGGHHGBECEFBEEEECDEDDDCCCEEEEED_Mismatch_0_Sense_+_Library_PoolT
TCTATTGTCAACCAAAAATCATGGAATCTAGACGATCCAAGCAAACAGACTTTGAGATGAGTCACCTTAGGAGGATTAGTTTTGGTATTTCCAT
>Frequency_1_QualityScore_FFHHHGHJIIIIIJJJJIHIHJJJJJJJJJJJJJJJJJJJJJJJJJJIJIIIIJIJJJJJHHGHHFFFFBCECCEEECDDCCCDD@CCCC>CDD_Mismatch_0_Sense_+_Library_PoolT
GAGGCTGGATTTCTATTGTCAACCAAAAATCATGGAATCTAGACGATCCAAGCAAACAGACTTTGAGATGAGTCACCTTAGGAGGATTAGTTTT
>Frequency_1_QualityScore_FFHHHHHJJJJJJJJIIIJJJJJJJJJIJJJJJJJJJJJIIJJJJJJJJJJJJJIJJJJJJJJJHHHHFFDFBEECECEEDDDDACEEDEEFDE_Mismatch_0_Sense_+_Library_PoolT
TATTGTCAACCAAAAATCATGGAATCTAGACGATCCAAGCAAACAGACTTTGAGATGAGTCACCTTAGGAGGATTAGTTTTGGTATTTCCATTT
>Frequency_1_QualityScore_FFHHHHHJJJJJJJJIJJJJJJJJJJJJJJJIJJJJJJJJJJJJJJJJJIJJJJJJIIIJJIHHHHHFFFFEEEEEEEDDDCDEEEEEFFEEDD_Mismatch_0_Sense_+_Library_PoolT
TGTCAACCAAAAATCATGGAATCTAGACGATCCAAGCAAACAGACTTTGAGATGAGTCACCTTAGGAGGATTAGTTTTGGTATTTCCATTTTGA
>Frequency_1_QualityScore_FFHHHHHJJJJJIJJJJJJJJJJJJJJJJJJJJJJJJJIIJJJJJJJJJJJJJJJJJJJGHHHHHFEFF@DEEEEDCDDDDDCDDDEDDDDDDE_Mismatch_0_Sense_+_Library_PoolT
GGATTTCTATTGTCAACCAAAAATCATGGAATCTAGACGATCCAAGCAAACAGACTTTGAGATGAGTCACCTTAGGAGGATTAGTTTTGGTATT
>Frequency_1_QualityScore_FFHGFHHIF@AGGDHEEIGEHIIIIGGIIIEIIIGIIIIIIIIIIIIEFHGBAECGGGIIIHGHHHGFD;;>@CCCCECC@CA:AB<AC@@CCE_Mismatch_0_Sense_+_Library_PoolT
TGAGGCTGGATTTCTATTGTCAACCAAAAATCATGGAATCTAGACGATCCAAGCAAACAGACTTTGAGATGAGTCACCTTAGGAGGATTAGTTT
>Frequency_1_QualityScore_FFHHHHHJIJJJJIIGGGJJJJJJJJJJIJJJIJJJJJIJIJJJJJJIIJJIIGIIHJJJJJIEHFEHHCEFFFFDEECEDBCDCCDDEDDDDC_Mismatch_0_Sense_+_Library_PoolT
CTGGATTTCTATTGTCAACCAAAAATCATGGAATCTAGACGATCCAAGCAAACAGACTTTGAGATGAGTCACCTTAGGAGGATTAGTTTTGGTA
>Frequency_1_QualityScore_FFHHHHHJJJIJJJIJIIJJJJJJJJJJJJJJJJJJJJJJJJIJJJJJJJJJJJJJJJJJJIHHHHHHFCEFFFEEEEEEDBDDDDDDEDDDBC_Mismatch_0_Sense_+_Library_PoolC
CTGGATTTCTATTGTCAACCAAAAATCATGGAATCTAGACGATCCAAGCAAACAGACTTTGAGATGAGTCACCTTAGGAGGATTAGTTTTGGTA
>Frequency_1_QualityScore_FFHHHHHJJJJJJJFHIJJJIJJJJJJJJJIJJJJJJJJJJJIJJJJJJJJJJJJJJJIJJJJHHHHFFDFFFDEEEEDDDDDDDDDDDDDDDD_Mismatch_0_Sense_+_Library_PoolT
ATGTATGAGGCTGGATTTCTATTGTCAACCAAAAATCATGGAATCTAGACGATCCAAGCAAACAGACTTTGAGATGAGTCACCTTAGGAGGATT
>Frequency_1_QualityScore_FFHHHHFHIJGIJGHIIIJJJIJIJJJIJJJJIIJJJJIJJIIJJIJIJJJJJFHHFFFFEDECEDDDDACDDDDDDDDDDDDDDDDDDDDCCD_Mismatch_0_Sense_+_Library_PoolT
GATATGTATGAGGCTGGATTTCTATTGTCAACCAAAAATCATGGAATCTAGACGATCCAAGCAAACAGACTTTGAGATGAGTCACCTTAGGAGG
>Frequency_1_QualityScore_DDDF<DCFG>FBFECBGEDHEA>B>FF<DFFFIID39BEECDFDFFIIIIF@A(8=7=)(-==ED)7?@A??C@>;@ADB=/9@B@B@BDD@BD_Mismatch_0_Sense_+_Library_PoolC
ATTGTCAACCAAAAATCATGGAATCTAGACGATCCAAGCAAACAGACTTTGAGATGAGGCACCTTAGGAGGATTAGTTTTGGTATTTCCATTTT
>Frequency_1_QualityScore_FFHHHHHJJJHIJJIJJJJIIJJJJJIJJJJJJIJJJJJJJJJJJJJJJJJJJJJJJJJHHHHFFFFFFDEEDCEDDDDDDDDDDDDBDDDDDD_Mismatch_0_Sense_+_Library_PoolC
ATGAGGCTGGATTTCTATTGTCAACCAAAAATCATGGAATCTAGACGATCCAAGCAAACAGACTTTGAGATGAGTCACCTTAGGAGGATTAGTT
>Frequency_1_QualityScore_FFHHHHHJJJJJJIIJJJJHHJJJJJJJJJJJIJJJJJJGHJJJIJJIJIJJIIJJJIJJBGHGIJIIFGIJIGGIHHHHFB_Mismatch_1_Sense_+_Library_PoolC
ACCTTAAGATTAGTTTTGGTATTTCCATTTTGAATTAAGTGATGTAATCATTAAAAATGGAATACATGTTTTAATTTTTCGA
>Frequency_1_QualityScore_FFHHHHHIJJJJJJJJJJJJJJJJJJJHHIJJJJJJIJJJJIJJJJJJIGIJIJJJJJIJJJJIIIJHFCGIGJIJCEEHGGHFFFFFCD_Mismatch_1_Sense_+_Library_PoolC
GATGAGTCACCTTAAGATTAGTTTTGGTATTTCCATTTTGAATTAAGTGATGTAATCATTAAAAATGGAATACATGTTTTAATTTTTCGA
>Frequency_1_QualityScore_DEABHHH?FGBFHIIIIIIIIIHHIIIIGHIIIIIHIIIIIIIIIIIGGHIIIIIIIIIIGGHIIIGII@FCGDHIGEHFHHAHHFFFFDD_Mismatch_1_Sense_+_Library_PoolC
AGATGAGTCACCTTAAGATTAGTTTTGGTATTTCCATTTTGAATTAAGTGATGTAATCATTAAAAATGGAATACATGTTTTAATTTTTCGA
>Frequency_1_QualityScore_FFHHHHHJJIJIJJHIJJJJHHIJJIJJJJJJJIJJJJJJHIJIJIIIJJJJJJJJIGGII=BFHIJJGEIIJJJHHHHHFDDEEBD_Mismatch_1_Sense_+_Library_PoolC
CACCTTAAGATTAGTTTTGGTATTTCCATTTTGAATTAAGTGATGTAATCATTAAAAATGGAATACATGTTTTAATTTTTTGAACGA
>Frequency_1_QualityScore_FFHGHHHJIIJJIIJGJJGIIJJJDGFHIJJJIJJJJJJIJJJJJJHIIIJIJJJIIIHJIJJIIIGFGBGHIIGGIFHHHGGFFFDDC_Mismatch_1_Sense_+_Library_PoolC
ATGAGTCACCTTAAGATTAGTTTTGGTATTTCCATTTTGAATTAAGTGATGTAATCATTAAAAATGGAATACATGTTTTAATTTTTTAG
>Frequency_1_QualityScore_DDD>D8)@:+2AE@8CEEB@33C9CD<DDDICDBDD*/8?DDEBBBCEA)777@=.=AA@7@CCCADD=AADADD;@ADA;>BBAAAAD_Mismatch_1_Sense_+_Library_PoolC
CTAGACGATCCAAGCAAACAGACTTTGAGATGAGTCACCTTAAGATTAGATTTGGTATTTCCATTTTGAATTAAGTGATGTAATCATTA
>Frequency_1_QualityScore_FFHHHHHHIJJJJJJJHJJJJJIJJJJHIJJJJJJJJJJJIIIJIIJIIJJJJJJJJJJIJHHJJHJJIHHIJJJJGIHHGHHHFFFDDBDCDD_Mismatch_2_Sense_+_Library_PoolC
CATGAGTCACCTTAAGATTAGTTTTGGTATTTCCATTTTGAATTAAGTGATGTAATCATTAAAAATGGAATACATGTTTTAATTTTTTGAACAA
>Frequency_1_QualityScore_DFHGHFHIJJJJ+AFGHJHIJIJIIJIGIIJCHEIIGIIGGHIHHIIGDIHFHGIJIJJIGIIGDHD8@BGGIJICHHHHHHFFFFDDC_Mismatch_2_Sense_+_Library_PoolC
ATGAGTCACCTTGAGATTAGTTTTGGTATTTCCATTTTGAATTAAGTGATGTAATCATTAAAAATGGAATACATGTTTTAATTTTTTAG
>Frequency_1_QualityScore_FFHHHHHJJIIJJJJHIJJJJJJJJJJJIHJIIJJIIJJJJJJJJIJJJJJJJJJJJJJJJJJJHIJJJIIJJJJHHFFFFFEDDDDDD_Mismatch_2_Sense_+_Library_PoolC
TAAGATTAGTTTTGGTATTTCCATTTTGAATTAAGTGATGTAATCATTAAAAATGGAATACATGTTTTAATTTTTTGAACAAACAAGCA
>Frequency_1_QualityScore_FFHHHHHJJJJGIIJJJIJJIIIHIJJIJJJJJJIJJIJJJJJJIJJJIJJJJIJIJJJJJFEHHHHFFBDFEEEEEEDDDDDDDDDD?CDCDC_Mismatch_0_Sense_+_Library_PoolC
TATGAGGCTGGATTTCTATTGTCAACCAAAAATCATGGAATCTAGACGATCCAAGCAAACAGACTTTGAGATGAGTCACCTTAGGAGGATTAGT
