# Supplementary material for: Differential Gene Expression Reveals Candidate Genes for Drought Stress Response in Abies alba (Pinaceae)
Source: PLoS One. 2015 Apr 29;10(4):e0124564. doi: 10.1371/journal.pone.0124564 (PMC4414588; doi:10.1371/journal.pone.0124564)
Supplement: S2 File — (GZ) [file pone.0124564.s002.gz › comp19886_c0_seq4.fa]

>comp19886_c0_seq4 len=502 path=[1:0-42 44:43-171 173:172-271 1119:272-284 286:285-328 330:329-371 373:372-379 381:380-423 1186:424-434 1197:435-437 439:438-453 455:454-455 457:456-501]
GCCGTAGAGTACAAGAGGAAGAGAGGGAGCGAAGAAACGGCCGAGGAGGAGGCGCGATGTAGTCGAAAGAGCTGCGGGAGTGGAAGCAGATGCTGAAGCATAAATTTAATTATCGTTTCCTTGTGATAATATGATCATTTTGTGATGACGAGTATGTAAATGAATAGTTGAGTTCGAAACTTGCTTGCCCTTTTTGAACAGGTTTCTTTTCAGCATGTTTACAGGCAACATAATTTGGTAGCTGACTGTTTGTCTAAGAAAGGACTGGAAAGTCCTGAAGGTCTATTGCAGATTGAGGAGATGGAGAACGACTGCGTCAAAAGCTTTTCCTAAGTGTTGAAGGTTTCTAATGTCTATTCTATTTGGTCACTTATGTTTTAGCTGTCATGAAAATGGATGGATGTATCTAATACTCTACTCCATGGTTATATTGTCCTTTTATGTAACTCTGTCTTTGTATGTTCTCTTTTGATTTATTCTATAAATAGCAAAGAGAAGCTTT

>Frequency_3_QualityScore_FFHHHHHIJIJJJJJJJJJJGIJJJJJJJHIJJJJJJJJJJJJJJIJJJJJJJJIJJHIJJJJJIIJJJIIJHJJIJIIDGHFFGGFFFFFEEE_Mismatch_0_Sense_+_Library_PoolT
CTAATGTCTATTCTATTTGGTCACTTATGTTTTAGCTGTCATGAAAATGGATGGATGTATCTAATACTCTACTCCATGGTTATATTGTCCTTTT
>Frequency_2_QualityScore_FEGHHGHJJJJJJJIIJIJJJIJJIIGIIIJHIIJGHIIJJIJIIGIIGIIIIIDHGHHGHIGGFFFEDAACCCCCCDDCDCCCDCCCAACEDB_Mismatch_0_Sense_+_Library_PoolT
TGTTTGTCTAAGAAAGGACTGGAAAGTCCTGAAGGTCTATTGCAGATTGAGGAGATGGAGAACGACTGCGTCAAAAGCTTTTCCTAAGTGTTGA
>Frequency_2_QualityScore_EEHHHGHJJIIJJIIIEIIIJJJJIJIJJJJIJJIJIJGIIIIJJJIIJJJJJIIJIJIJIJJJIIIJJHIHIIIIIIHHGGGGEEEEEEEEEE_Mismatch_0_Sense_+_Library_PoolT
TGAAAATGGATGGATGTATCTAATACTCTACTCCATGGTTATATTGTCCTTTTATGTAACTCTGTCTTTGTATGTTCTCTTTTGATTTATTCTA
>Frequency_2_QualityScore_FFGHHHHIJIJIIIIJHIIIJJJJJJIIHIIJIIJIHIIIIIIGIIIJIJIIJIIIJBGHHIIJJJIJJFHIIIJIIGHGHGHEEEFFFFEEEE_Mismatch_0_Sense_+_Library_PoolT
ACTTATGTTTTAGCTGTCATGAAAATGGATGGATGTATCTAATACTCTACTCCATGGTTATATTGTCCTTTTATGTAACTCTGTCTTTGTATGT
>Frequency_1_QualityScore_FBFFHHHJJJEGHIJJJJJJJJJJJJJIJJJJGHIJJJJJJJIIJJJJJJJJJIJJJIJJJJJJJJJJJEHHHHHHHHHFFFFFFEEEDEEDCC_Mismatch_0_Sense_+_Library_PoolT
GTGTTGAAGGTTTCTAATGTCTATTCTATTTGGTCACTTATGTTTTAGCTGTCATGAAAATGGATGGATGTATCTAATACTCTACTCCATGGTT
>Frequency_1_QualityScore_FFHHHHHJJJIJJJIJIJJFHIIJJJJJJJJJJJJJJIHIIJIJIJJJJIJJJJIJHHHHGFFFFFEEEEEEEDEEDCDDD?CCDDDDDDEEEE_Mismatch_0_Sense_+_Library_PoolT
GACTGGAAAGTCCTGAAGGTCTATTGCAGATTGAGGAGATGGAGAACGACTGCGTCAAAAGCTTTTCCTAAGTGTTGAAGGTTTCTAATGTCTA
>Frequency_1_QualityScore_FFHHHHHJJJJHIJJJJJJJIJJJJJJJJJJJJJJJJJJJJJJJJIJJIJJJIJIJJJIJJJJIJJJIJIGHIJJJJJJHHHHHGFFFFFFFDE_Mismatch_0_Sense_+_Library_PoolT
ATTCTATTTGGTCACTTATGTTTTAGCTGTCATGAAAATGGATGGATGTATCTAATACTCTACTCCATGGTTATATTGTCCTTTTATGTAACTC
>Frequency_1_QualityScore_FFHHHHHIJJJJJDHIJJJJIJFHIJJIGJJIJJJJIJIIJJJJJGHIJJIJJJIJJJJJIIIJIEFHHGHGIJJJHHHGGFCFDFFFEEDCCE_Mismatch_0_Sense_+_Library_PoolT
AGCTTTTCCTAAGTGTTGAAGGTTTCTAATGTCTATTCTATTTGGTCACTTATGTTTTAGCTGTCATGAAAATGGATGGATGTATCTAATACTC
>Frequency_1_QualityScore_FFHHHHHJJJJJJJJJJJJJJJJJJJJIJJJJJJIIJJJJIJJJJJIJJJJJJJJJFHGIGIJJIJJJJHGGIJGJIJGGGHHGHHFFFFFFEE_Mismatch_1_Sense_+_Library_PoolT
CTTATGTTTTAGCTGTCATGAAAATGGATGGATGTATCTAATACTCTACTCCATGGTTATATTGTCCTTTTATGTAACTCTGTCTTTGTATGTA
>Frequency_1_QualityScore_FFHHHHHJJJJJGIIIJJIJJIIJJJJJIIIIIJJJJJJJJIIJJIIJIFGIJJJJIJJJJIJJJJJIJHIHGHGIJIIHHHHHGHFFFFFFFD_Mismatch_0_Sense_+_Library_PoolT
TATTCTATTTGGTCACTTATGTTTTAGCTGTCATGAAAATGGATGGATGTATCTAATACTCTACTCCATGGTTATATTGTCCTTTTATGTAACT
>Frequency_1_QualityScore_FEHHHHHJJJJHIJIGIIJJJJIJJJIJJJJJJJJJJJJJJJJJHIIJJIJJJJHIJJJJJJJIJJJIFEHHFFDDDEDDDDDDDDDDDDDDDD_Mismatch_0_Sense_+_Library_PoolT
GTAGCTGACTGTTTGTCTAAGAAAGGACTGGAAAGTCCTGAAGGTCTATTGCAGATTGAGGAGATGGAGAACGACTGCGTCAAAAGCTTTTCCT
>Frequency_1_QualityScore_FFHHGHHJIJJJJJJIJIJIJJJJJJJJJJJJJJJJIJJIJIJJJIJJJJJJIJJJJIGJJHHHIGHHGHHHHHFFDEFFFEEEEEEEDCDDDC_Mismatch_0_Sense_+_Library_PoolT
GGTCACTTATGTTTTAGCTGTCATGAAAATGGATGGATGTATCTAATACTCTACTCCATGGTTATATTGTCCTTTTATGTAACTCTGTCTTTGT
>Frequency_1_QualityScore_FFHHHHHJJJJJJIJJJJJJJJJJFHIIJJJJIFHIJIGIIJJIJIJIJJJIJJJJIIIJJJJJJEIJIIIHHHHHHFFFFFFEEEDEEDDDDC_Mismatch_0_Sense_+_Library_PoolT
ACTGCGTCAAAAGCTTTTCCTAAGTGTTGAAGGTTTCTAATGTCTATTCTATTTGGTCACTTATGTTTTAGCTGTCATGAAAATGGATGGATGT
>Frequency_1_QualityScore_FFHHHHHGGIJJJJJJJIJJIIJJGHGIJJJJJIJJJJJJJJIJJJIIJHHHHHFFFEEEACEFDCEDDDCDCDDEEDEEEEEEEFEEEEEDBC_Mismatch_0_Sense_+_Library_PoolT
CTGAAGGTCTATTGCAGATTGAGGAGATGGAGAACGACTGCGTCAAAAGCTTTTCCTAAGTGTTGAAGGTTTCTAATGTCTATTCTATTTGGTC
>Frequency_1_QualityScore_FFHHHHHJJJJJJJJJJFHGFGIJJHGIJHHIIJJJJIJJJJJJJJIIIJJJGIIJJJJIIHIJJGIJJHJIHHGHHEHFFFFFEDDEECDDEE_Mismatch_0_Sense_+_Library_PoolT
CGTCAAAAGCTTTTCCTAAGTGTTGAAGGTTTCTAATGTCTATTCTATTTGGTCACTTATGTTTTAGCTGTCATGAAAATGGATGGATGTATCT
>Frequency_1_QualityScore_FFHHHHHJIIJJIIJJJEHHJJIJJJJFHJJJJJGHHIJJJIJIJJJIIJJJGJJIHGGHHFFFFFFEECA@CEDDDDDA@CDDEEEDDDEDEE_Mismatch_0_Sense_+_Library_PoolT
CTGGAAAGTCCTGAAGGTCTATTGCAGATTGAGGAGATGGAGAACGACTGCGTCAAAAGCTTTTCCTAAGTGTTGAAGGTTTCTAATGTCTATT
>Frequency_1_QualityScore_FFHHGHHJJJJHHHJJIJJJCFHGIJGIJIHIJIIIJHIIJJIHIIJJJIJJJJIIHHHFFFFFFEEEEEEDDCCDDDDDDD?CCDDEEECEEE_Mismatch_0_Sense_+_Library_PoolT
GGACTGGAAAGTCCTGAAGGTCTATTGCAGATTGAGGAGATGGAGAACGACTGCGTCAAAAGCTTTTCCTAAGTGTTGAAGGTTTCTAATGTCT
>Frequency_1_QualityScore_2A4A<3?CDC9:DE6:+)?)?8*19BDB9:9*?D*??D?BD?BA9(.=37))8=@).=AC@77?CCDA;;;@A>3@@>A3;A3>AA;55;>A_Mismatch_1_Sense_+_Library_PoolT
AGATGGAGAACGACTGCGTCAAAAGCTTTTCCTAAGTGTTGAAGGATTCTAATGTCTATTCTATTTGGTCACTTATGTTTTAGCTGTCATGA
>Frequency_1_QualityScore_FFHHHHHCGHIJJIIJEHHIJIIJJIJJJJJJJIIJJJJIJIIJJJJJJJJJIJJJJJJJJJJJGJJJIIIJJIJJGGGHHGHHFFFFFFFEEE_Mismatch_0_Sense_+_Library_PoolT
TCCTAAGTGTTGAAGGTTTCTAATGTCTATTCTATTTGGTCACTTATGTTTTAGCTGTCATGAAAATGGATGGATGTATCTAATACTCTACTCC
>Frequency_1_QualityScore_FFHHHHHJJHHJJIJJJJJJJJJJIJJIJJIJJJJIJJJJIJJJJJHIJGIJJJJJJJJJJJJJJIJGC@FEHGGIIIHHHHGHGFFFFFFFEE_Mismatch_0_Sense_+_Library_PoolT
TCTATTTGGTCACTTATGTTTTAGCTGTCATGAAAATGGATGGATGTATCTAATACTCTACTCCATGGTTATATTGTCCTTTTATGTAACTCTG
>Frequency_1_QualityScore_DDHFHDHGJCGHGGIGIIGEHIGGHBGEGGGJGIGIIIGIEHHHDFFDEECCDDDDDDCCDDCCDCBCCCD:>CCCDDEDEECDDEDECDDDEC_Mismatch_1_Sense_+_Library_PoolT
TCCTGAAGGTCTATTGCAGATTGAGTAGATGGAGAACGACTGCGTCAAAAGCTTTTCCTAAGTGTTGAAGGTTTCTAATGTCTATTCTATTTGG
>Frequency_1_QualityScore_FFHHHHHJJJIJJJJJHJJIJJJJIIJJJJJJJJIIJJJJJJJJJJJIJJJJJJJJJJJJJJJJJJJJIHIJIJIHHIFGGHHHHFFFFFFEEE_Mismatch_0_Sense_+_Library_PoolT
TGTCTATTCTATTTGGTCACTTATGTTTTAGCTGTCATGAAAATGGATGGATGTATCTAATACTCTACTCCATGGTTATATTGTCCTTTTATGT
>Frequency_1_QualityScore_FFHHHHHIFHIIJJJJJHIIIJHIIJHGJJJJJJIJJJJJIJJJIJJJJIIJJIJJJJJIJIIHIJJJJGIIIJHHHHHHHFFFFFFFEEDEDE_Mismatch_0_Sense_+_Library_PoolT
TTCCTAAGTGTTGAAGGTTTCTAATGTCTATTCTATTTGGTCACTTATGTTTTAGCTGTCATGAAAATGGATGGATGTATCTAATACTCTACTC
>Frequency_1_QualityScore_FFHHHFFIJIIGGEGHIJIGDHIHGHIGJJJEGHGIJJJI8CDHEGIIGFHIIIIIJJJIGIIFHHHGFCDFADFEECCECCDDEDDCCDDDDD_Mismatch_0_Sense_+_Library_PoolT
GAGAACGACTGCGTCAAAAGCTTTTCCTAAGTGTTGAAGGTTTCTAATGTCTATTCTATTTGGTCACTTATGTTTTAGCTGTCATGAAAATGGA
>Frequency_1_QualityScore_FFHHHHHJJIJJJJJJJJJJJGGIIIIJJJFHIJJJIJJIJJJIJJJJJJJJIIIIJJJJIJFHJIIIHHHHHHHFFEFFFEEEEEDDDDDEEE_Mismatch_0_Sense_+_Library_PoolT
GCGTCAAAAGCTTTTCCTAAGTGTTGAAGGTTTCTAATGTCTATTCTATTTGGTCACTTATGTTTTAGCTGTCATGAAAATGGATGGATGTATC
>Frequency_1_QualityScore_FFHHHHGJIJIJIJJJJJJJIJJJJIJJJJJJHIJJIJJJIJJJJJJIJJJJGJJJIJHJIJJJIIJJIHGIIJJJJJJGHGHHGHFFFFD_Mismatch_0_Sense_+_Library_PoolT
TGGATGGATGTATCTAATACTCTACTCCATGGTTATATTGTCCTTTTATGTAACTCTGTCTTTGTATGTTCTCTTTTGATTTATTCTATAA
>Frequency_1_QualityScore_FFHHHHGJJJIJJJJIJJHHHHHIIHIIJEGIJIIIIJIJJBHIJJGHIJJIHJJIIGIIJHIJJJJJJHIJIIJIJGFHGHGFFFFDCCCBEE_Mismatch_1_Sense_+_Library_PoolT
CATCAAAAGCTTTTCCTAAGTGTTGAAGGTTTCTAATGTCTATTCTATTTGGTCACTTATGTTTTAGCTGTCATGAAAATGGATGGATGTATCT
>Frequency_1_QualityScore_FFHGHHHJJJJJJJJJJFHIIJIJJJFHIJJJJJJJIIJJJJJIJJJJIIIJIIIIJJIJJJJIIJIJJGHIJIJHHHHHFFFFFEEEEEEEEE_Mismatch_0_Sense_+_Library_PoolT
CAAAAGCTTTTCCTAAGTGTTGAAGGTTTCTAATGTCTATTCTATTTGGTCACTTATGTTTTAGCTGTCATGAAAATGGATGGATGTATCTAAT
>Frequency_1_QualityScore_FFHHHHHJJJJIJJIIJJJJIJJJIJJJJJJJJJJIGHGJJJJJJJJJJJJJJIJJJJJIJJJJJIIIIFGHHJJJJJGHHHHHHFFFFFFFDC_Mismatch_0_Sense_+_Library_PoolT
AAAATGGATGGATGTATCTAATACTCTACTCCATGGTTATATTGTCCTTTTATGTAACTCTGTCTTTGTATGTTCTCTTTTGATTTATTCTATA
>Frequency_1_QualityScore_FFHHHHHJJJIJJJJJJJJJJJHIIJIJJJJJJJJJJJJJJJIJJJJIIIIJJIIIIJHIIJIJIJJJIFGIDHGGIEEEGHGIHFFEE>CBCE_Mismatch_0_Sense_+_Library_PoolT
TATCTAATACTCTACTCCATGGTTATATTGTCCTTTTATGTAACTCTGTCTTTGTATGTTCTCTTTTGATTTATTCTATAAATAGCAAAGAGAA
>Frequency_1_QualityScore_FFHHGHHIJIJJJJJJGIIIJIIGHHIGCHIJJJJJJIJJJJJJJJJIIJFIGJJIGIJCFEIGGIIIJDHIGGHHHHFFFFFDEEEEEEEEDD_Mismatch_0_Sense_+_Library_PoolT
TCAAAAGCTTTTCCTAAGTGTTGAAGGTTTCTAATGTCTATTCTATTTGGTCACTTATGTTTTAGCTGTCATGAAAATGGATGGATGTATCTAA
>Frequency_1_QualityScore_FFHHHHHIJIJJJHIIJJJJJJIIJJJJJJIJJJJJIJIJJJJJJIJJJJJJJJJJJJJJJIJIJJGJIJIJJHIIIJHHHHHHHFFFDFFEDE_Mismatch_0_Sense_+_Library_PoolT
TAAGTGTTGAAGGTTTCTAATGTCTATTCTATTTGGTCACTTATGTTTTAGCTGTCATGAAAATGGATGGATGTATCTAATACTCTACTCCATG
>Frequency_2_QualityScore_FEHHHHHJJJJJJJJJIJJJJJJJJJJIJJJJJJJJJJJJIJJJJJJIJIJJIIJIIIJIIIIIIIIIIGGHIJIIIIIJGFFFFFDCC_Mismatch_0_Sense_+_Library_PoolT
GTTATATTGTCCTTTTATGTAACTCTGTCTTTGTATGTTCTCTTTTGATTTATTCTATAAATAGCAAAGAGAAGCTTTTTTCTTGGTGA
>Frequency_2_QualityScore_FFHHHHHJJJJJJJJJJJJJJJJIJJJJIJJJIJIJJJIIJJIJJIIIJJJJJJIJHIIIIJIIJIIIJIIHGGHHHEGEEFFFDDDDADDDDC_Mismatch_0_Sense_+_Library_PoolT
TCCTTTTATGTAACTCTGTCTTTGTATGTTCTCTTTTGATTTATTCTATAAATAGCAAAGAGAAGCTTTTTTCTTGGTGAAAAAAAAGAATAGT
>Frequency_1_QualityScore_FFHHHHHIJJJJJJIJJJJJJJJJJIJJJJJIJJJIIJIJJJJJIJJJJJIJJJIIIIJJJIJJIJIGIGGIJIIJJHFFFFEECCE_Mismatch_0_Sense_+_Library_PoolT
TATATTGTCCTTTTATGTAACTCTGTCTTTGTATGTTCTCTTTTGATTTATTCTATAAATAGCAAAGAGAAGCTTTTTTCTTGGTGA
>Frequency_1_QualityScore_FFHHHHGJG@FBHIIHGGGIJJIHIIJIIIJJIHIIIJJIJJJIIEHEIJGIIIIJGIJIIBFGG_Mismatch_0_Sense_+_Library_PoolT
CTGTCTTTGTATGTTCTCTTTTGATTTATTCTATAAATAGCAAAGAGAAGCTTTTTTCTTGGTGA
>Frequency_1_QualityScore_FFHHHFHHHHIIIJJJJJJJHHIJJJJJJJJJJJJJJIJJJJJJJJJJJJIIJJJJIJJJJJIIJIIIIJJJGCHGEGIIGHHHFFEDEEEEDD_Mismatch_0_Sense_+_Library_PoolT
CATGGTTATATTGTCCTTTTATGTAACTCTGTCTTTGTATGTTCTCTTTTGATTTATTCTATAAATAGCAAAGAGAAGCTTTTTTCTTGGTAAA
>Frequency_1_QualityScore_FFHHHHHJIJJJJIIGHIJJIJJJJJJJJJJJJJIJJJJIJJJIJJJJJIIJIJJJJJIJJJJJJIJJJGGGIJJIIJIIJIHFHGHDDFFFDD_Mismatch_0_Sense_+_Library_PoolT
CTCTACTCCATGGTTATATTGTCCTTTTATGTAACTCTGTCTTTGTATGTTCTCTTTTGATTTATTCTATAAATAGCAAAGAGAAGCTTTTTTC
>Frequency_1_QualityScore_FFHHDDHIJJJJJIJJIJJJHHIJIJIIJJIJIIJJJJJJIIJJJIJIJIIGIJGIJIIJIHIHIJJIJIIIJIFHHHHABD_Mismatch_0_Sense_+_Library_PoolT
TGTCCTTTTATGTAACTCTGTCTTTGTATGTTCTCTTTTGATTTATTCTATAAATAGCAAAGAGAAGCTTTTTTCTTGGTGA
>Frequency_1_QualityScore_FFDHHHHJJJJJJJJJJJJJJIJJJJJJJJJIJJIIJJJIJJJJIJJJJJJJIJIJJJIJIIIJIJIJH@DHGIJGHHHHHDCDCEEDDD_Mismatch_0_Sense_+_Library_PoolT
GGTTATATTGTCCTTTTATGTAACTCTGTCTTTGTATGTTCTCTTTTGATTTATTCTATAAATAGCAAAGAGAAGCTTTTTTCTTGGTGA
>Frequency_1_QualityScore_FFHHHHHJJJJJJJJJHIIIGGJJIJJJJJJJJJJJJJJJJJGIJJJJIJJJIJJJJJJJJJCHIJJJJIIJGIHIIJJIJIHFHHHFEFFFEE_Mismatch_0_Sense_+_Library_PoolT
ATACTCTACTCCATGGTTATATTGTCCTTTTATGTAACTCTGTCTTTGTATGTTCTCTTTTGATTTATTCTATAAATAGCAAAGAGAAGCTTTT
>Frequency_1_QualityScore_DEFHHHGEGG@GIIIIJJIIGJJJHCGGHIEIIJIGJIIHIHIIIJJIJI@GCIHIJ@GGHGHIIEHDGCCHEHHEFBEB_Mismatch_0_Sense_+_Library_PoolT
TCCTTTTATGTAACTCTGTCTTTGTATGTTCTCTTTTGATTTATTCTATAAATAGCAAAGAGAAGCTTTTTTCTTGGCGA
>Frequency_1_QualityScore_FFHHHHHJJJJJJIJJJJJJIHJJJJJJJJJJJIJJJJJIJJJIIJJJJIJJJJJJJIJIGIH_Mismatch_0_Sense_+_Library_PoolT
GTCTTTGTATGTTCTCTTTTGATTTATTCTATAAATAGCAAAGAGAAGCTTTTTTCTTGGTGA
>Frequency_1_QualityScore_?DHHFHHIFHIIGIEGEIIIJJDHHJIHHIJHJJAHIIIDCGHIIIJIGEIJGGHEHHIGGEHC_Mismatch_0_Sense_+_Library_PoolT
TGTCTTTGTATGTTCTCTTTTGATTTATTCTATAAATAGCAAAGAGAAGCTTTTTTCTTGGGGA
>Frequency_1_QualityScore_FFHHHGHIJJJIIIJJJJGIIIJJJJJJJJJJJJJJJJJIJJJJJJJJJIJJJJIJJJIIIIJJIGG@FCGGJGGJIJJHHHFFFEEEEDC_Mismatch_0_Sense_+_Library_PoolT
TGGTTATATTGTCCTTTTATGTAACTCTGTCTTTGTATGTTCTCTTTTGATTTATTCTATAAATAGCAAAGAGAAGCTTTTTTCTTGGTGA
>Frequency_1_QualityScore_FFHHHHHJJJJGIHJJJJIJJJJJJJJJJIIJJJJJIHIJJJJJIJJIJJJJJJJJIIJJGIIJJJJIHIJHJJJIIJIGIGHHHGFFFFCEDD_Mismatch_0_Sense_+_Library_PoolT
CTACTCCATGGTTATATTGTCCTTTTATGTAACTCTGTCTTTGTATGTTCTCTTTTGATTTATTCTATAAATAGCAAAGAGAAGCTTTTTTCTT
>Frequency_1_QualityScore_FFHHHHHJJJJJJJJJIJIJJJJJJJJJJJJJJJJJJJJJJJJJJJJJIJJJJIJJJIJJJJJJIIIIIHGGIJIIJJHHFFFFEECCC_Mismatch_1_Sense_+_Library_PoolT
TTTATATTGTCCTTTTATGTAACTCTGTCTTTGTATGTTCTCTTTTGATTTATTCTATAAATAGCAAAGAGAAGCTTTTTTCTTGGTGA
>Frequency_1_QualityScore_FFHHHHHJHHGIIJJJIIJJJJJJJJIIJJJJJJJJJJJJJJJJIJJJJJJJJJIJJJJJJJJJJHHHHHHHHFFFFFEEEDCDDDDDDDDDCC_Mismatch_1_Sense_+_Library_PoolT
CTCCATGGTTATATTGTCCTTTTTTGTAACTCTGTCTTTGTATGTTCTCTTTTGATTTATTCTATAAATAGCAAAGAGAAGCTTTTTTCTTGGC
>Frequency_1_QualityScore_FFHHHHHIJJJJJJJJJJJJJJJJJJJJJJJJJJJJJJJJJJIJJJIJJJJJIJJJIJIJJGGIGHIJIHIIEGIIIJJIGHHHHFDDEEECDC_Mismatch_0_Sense_+_Library_PoolT
CCATGGTTATATTGTCCTTTTATGTAACTCTGTCTTTGTATGTTCTCTTTTGATTTATTCTATAAATAGCAAAGAGAAGCTTTTTTCTTGGTGA
>Frequency_1_QualityScore_DFHHHHHIJJIIJJJJJJJJIJJJJJJJJIIIIJJJJJJJJJJJJJJJJJIJIIIIJJJHHG_Mismatch_0_Sense_+_Library_PoolT
TCTTTGTATGTTCTCTTTTGATTTATTCTATAAATAGCAAAGAGAAGCTTTTTTCTTGGTGA
>Frequency_1_QualityScore_:?:<?ADGI,:C<AF<FIEE>FFHIFF9ADHHIBBFFEFIIFFFIICGGEDFEFGD<*98B;;=C=FGGIEE@>CEEE_Mismatch_0_Sense_+_Library_PoolT
CCTTTTATGTAACTCTGTCTTTGTATGTTCTCTTTTGATTTATTCTATAAATAGCAAAGAGAAGCTTTTTTCTTGGAG
>Frequency_1_QualityScore_FFHHHHHJJIIJIJJJJGJIJJIJJJJJHHIIIJJJJJIIIJJIJJJJHIIJIJJJJJJIIGIJJJJJIDEGHDHGGHGGIHFFDFECBC_Mismatch_1_Sense_+_Library_PoolT
TGTTATATTGTCCTTTTATGTAACTCTGTCTTTGTATGTTCTCTTTTGATTTATTCTATAAATAGCAAAGAGAAGCTTTTTTCTTGGTGA
>Frequency_1_QualityScore_FFHHHHHJJJJJJJJIJIJJJJIJJJJJJJJJJJJJIJJJJJIJJJIJIIJJIJJIIJIIJJJIIJJIJGEEHHFHDDDDDDDDDBBCCDBCDC_Mismatch_0_Sense_+_Library_PoolT
TGTAACTCTGTCTTTGTATGTTCTCTTTTGATTTATTCTATAAATAGCAAAGAGAAGCTTTTTTCTTGGTGAAAAAAAAGAATAGTTGAGATTG
>Frequency_1_QualityScore_DDFFABDGHGGEGGHGGHCH?FGEFHIEBECDGF>FHJGG@C9FDF@FFHHHBAFBGG:<ABEDF@CCA@ACD>:?@ADC?ACAC?CCCC;CD:_Mismatch_0_Sense_+_Library_PoolC
AAAGGACTGGAAAGTCCTGAAGGTCTATTGCAGATTGAGGAGATGGAGAACGACTGCGTCAAAAGCTTTTCCTAAGTGTTGAAGGTTTCTAATG
>Frequency_1_QualityScore_DD<CDHHGEGCFGHIIIDGIHGHIGGIGIGIIIIHEHIGGICEHIIIIDG@HCGGEIAGBFC@EGHE@==@GGGGHHEHHFCCCCCCCB@_Mismatch_1_Sense_+_Library_PoolC
GGTTTTATTGTCCTTTTATGTAACTCTGTCTTTGTATGTTCTCTTTTGATTTATTCTATAAATAGCAAAGAGAAGTTTTTTTCTTGGCGA
>Frequency_1_QualityScore_FFHFHHHJHIIJGIJJJIJJJJJJHIJJJGIIIJJHIJJJJJJJIIIJIJJJJJJJJJJJJJJJJJJJJJJIHIGIHHHHHHHFFFFFFEEEEE_Mismatch_2_Sense_+_Library_PoolC
AAGTGTTGAAGGTTTCTATTGTCTATTCTAGTTGGTCACTTATGTTTTAGCTGTCATGAATATGGATGGATGTATCTAATACTCTACTCCATGG
>Frequency_1_QualityScore_B?DCCHBDFCEEIIGAFCHDCEG8CHHHIIEE?C:EHG><<<?;?D@9*09BG>FHACGHH@GG=_Mismatch_0_Sense_+_Library_PoolC
CTGTCTTTGTATGTTCTCTTTTGATTTATTCTATAAATAGCAAAGAGAAGTTTTTTTCTTGGTGA
