# Supplementary material for: Differential Gene Expression Reveals Candidate Genes for Drought Stress Response in Abies alba (Pinaceae)
Source: PLoS One. 2015 Apr 29;10(4):e0124564. doi: 10.1371/journal.pone.0124564 (PMC4414588; doi:10.1371/journal.pone.0124564)
Supplement: S2 File — (GZ) [file pone.0124564.s002.gz › comp18276_c0_seq2 #or# comp18276_c0_seq3 #or# comp18276_c0_seq4.fa]

>comp18276_c0_seq2 len=870 path=[387:0-194 2266:195-201 589:202-324 712:325-361 749:362-680 181:681-869] : tr|A9NZU5|A9NZU5_PICSI Putative uncharacterized protein OS=Picea sitchensis PE=2 SV=1 e-value: 2e-21 blast score:  104
CCGATGGTTACATGATCGAGATCTGTGACTGCGGGAAACTTCCGATTATTCCTGTGCGATCAACCTCTTCTGTGAGATCAACTTCTGCGCGGTTTGCTTTACCTAACCCTAAATTGGAGCGACAATGGAGCCGCTCCGAAATCTCTTTAGTTCCAATGAGTGTTGCTACAGAACAAACGGATTTCCCTCCTTTGAAAAAGGAGATCCAAGCTACTAAACCAGAGAGTCGCTATACATCAGATGCACTTAATAAAAATAAACCATATTTTTTGAACATCATGGATTTTTATCTGTAATGGCGGCCAGAGATATTCCGGTGAATGCGAAATAATATGGCATGGTAGCTAACATGAGGATATTTCCTCATCTCATTTGAGAAATTCAATGGCTAGTAAGGTAGAGCTTCCAGGAATCGCATGATATCTAAGGGATCTAGCCGTATTATATTCTGTTAACCCATATGATCACAGCGTAATTGCCAATAATTGGGGTTATAGCTTTCTACTGTAATGTATCATTATGCCCTCGCTTATTTCAATCTTAATGTTATCTACACGGAGTTTGAATGTACTGTATTAAGAACATGTGTATTCTTCTAAGAGGTCACAGGTTCAAATCTGGAGGGAGTAGGGTATGTACACCTCCTTAGATATTAGCAGTCAAATAGTTGAGGGAGGGGTCCCTTGTCCCACAAACAAGGGGGTCTCCTACATCAATTTGGTGTACTGCTTGACAGTCACCTTAACCAGTTCAAGCATAGAAAGCGATCCACTTTCTTAAGGTGTACATTTTTTACCATTTGGATTCCTCTCAATACTTGATAAATCAAGATTTAAAATGAATCTATGCTGATTTAATTTTTTATATTTA
>comp18276_c0_seq3 len=387 path=[1:0-165 369:166-183 167:184-197 181:198-386]
AGCTTATGGTAACAGATGATGAGTGGTAATGCATGCATATTACATCTTAAAGGTGACACATCAGGTACAGCTTGAGTGGGCCTAACGGTTAAGAACATGTGTTTCCTCCTAAGAGGTCACAGGTTCAAATCCGGAGGGGGGTAGGGTATGTACACCTCCGTAGACATTAGCAGTCAAATCGCTGTGTGGAGGGGGGTTCCTTGTCCCACAAACAAGGGGGTCTCCTACATCAATTTGGTGTACTGCTTGACAGTCACCTTAACCAGTTCAAGCATAGAAAGCGATCCACTTTCTTAAGGTGTACATTTTTTACCATTTGGATTCCTCTCAATACTTGATAAATCAAGATTTAAAATGAATCTATGCTGATTTAATTTTTTATATTTA
>comp18276_c0_seq4 len=369 path=[1:0-165 167:166-179 181:180-368]
AGCTTATGGTAACAGATGATGAGTGGTAATGCATGCATATTACATCTTAAAGGTGACACATCAGGTACAGCTTGAGTGGGCCTAACGGTTAAGAACATGTGTTTCCTCCTAAGAGGTCACAGGTTCAAATCCGGAGGGGGGTAGGGTATGTACACCTCCGTAGACATGTGGAGGGGGGTTCCTTGTCCCACAAACAAGGGGGTCTCCTACATCAATTTGGTGTACTGCTTGACAGTCACCTTAACCAGTTCAAGCATAGAAAGCGATCCACTTTCTTAAGGTGTACATTTTTTACCATTTGGATTCCTCTCAATACTTGATAAATCAAGATTTAAAATGAATCTATGCTGATTTAATTTTTTATATTTA

>Frequency_1_QualityScore_FFFHHHHJJIHIJCGHHHEJIIJJJIJJJJJJJJIJJJJJIJJJHJJJIIJJIJJJJJJEGFBDDBC@ACCEDDDDDEEDEDDCCDDDCDDDDD_Mismatch_2_Sense_+_Library_PoolT
CAATTTCTTAAGGTGTACATTTTTTACCATTTGGATTCCTCTCGATACTTGATAAATCGGGGTTTAAAATGGATCTATGCTGGTTTAATTTTTT
>Frequency_7_QualityScore_EEFGGFGHIIIIJIHIHFFFGH=BEHIHIIIIIIIGHHGHFFGHIHGIHHHGFGGDEDEEEEDDDDDC@ABDDCDCCCCCCCCBCCCBBCDCCD_Mismatch_0_Sense_+_Library_PoolC
CCTTGTCCCACAAACAAGGGGGTCTCCTACATCAATTTGGTGTACTGCTTGACAGTCACCTTAACCAGTTCAAGCATAGAAAGCGATCCACTTT
>Frequency_5_QualityScore_FEFGGGHIHIHIIIIJJIIFIHFHIIIIJJJIIJJJJHHIIGGIGGDGGIJHHGICFGGIIIHGHHDFFEEEEEEDDDCEDDDDDDDCDDDDDC_Mismatch_0_Sense_+_Library_PoolC
GCTTGACAGTCACCTTAACCAGTTCAAGCATAGAAAGCGATCCACTTTCTTAAGGTGTACATTTTTTACCATTTGGATTCCTCTCAATACTTGA
>Frequency_5_QualityScore_FFHHHHHJJJJJJJJJJJ?EGIIJIJIJJJJJJJJJIIIIJIIJIJJJJJIFGGHHFEEEFFDDACDEDBCDCDDCDCDCDDDDDDDDACCCCC_Mismatch_0_Sense_+_Library_PoolC
GTCCCACAAACAAGGGGGTCTCCTACATCAATTTGGTGTACTGCTTGACAGTCACCTTAACCAGTTCAAGCATAGAAAGCGATCCACTTTCTTA
>Frequency_5_QualityScore_EEFFGFFHHIIIIHHHIIIBEFHHIGIIIIIJJIJIHGHGIIIIIIJIHIIGGEGGHFFEEFEECCCEDCCDCDDCBCDCCCCCCCDDCCCCCC_Mismatch_0_Sense_+_Library_PoolC
TGTCCCACAAACAAGGGGGTCTCCTACATCAATTTGGTGTACTGCTTGACAGTCACCTTAACCAGTTCAAGCATAGAAAGCGATCCACTTTCTT
>Frequency_4_QualityScore_EEFGGHGIIIHIIIJJHIIJFIIJHHGIIJIIIIIIIIIIHIHCEFGIJIJJIIJIIHIHIIIIGHGGGCEEFEFFEEEEEEDDDDEDDDDCDC_Mismatch_0_Sense_+_Library_PoolC
CCTTAACCAGTTCAAGCATAGAAAGCGATCCACTTTCTTAAGGTGTACATTTTTTACCATTTGGATTCCTCTCAATACTTGATAAATCAAGATT
>Frequency_4_QualityScore_FFHHHHHFGHIJJJJJJJJJJJIJJHIIJJJJJJJGIIIJJJJJJJJJIIIIIFHGGGGGFFFEEEEEDCDDDDDDDDDDDDCCCDCCCDDEEE_Mismatch_0_Sense_+_Library_PoolC
AAGGGGGTCTCCTACATCAATTTGGTGTACTGCTTGACAGTCACCTTAACCAGTTCAAGCATAGAAAGCGATCCACTTTCTTAAGGTGTACATT
>Frequency_4_QualityScore_FFHHHHHJJJJJJFGIIJJIIJJJJJJIIJJHIIIJJJJJJJJIJJIJJJJJIHHHHGFDEFFFEEEEEDCDDDDDDDDCDDDDDDDDDEDDBC_Mismatch_0_Sense_+_Library_PoolC
ACAAACAAGGGGGTCTCCTACATCAATTTGGTGTACTGCTTGACAGTCACCTTAACCAGTTCAAGCATAGAAAGCGATCCACTTTCTTAAGGTG
>Frequency_4_QualityScore_FFHHHHGJIJIDEFHIIGIIIIIIIIJJHGHGHIIJJIIIFIIJIIIIIGGIGGHEGFGEEDDEEEEDECBCCCCCCCDDDDCCDDABBB;@AC_Mismatch_0_Sense_+_Library_PoolC
AAACAAGGGGGTCTCCTACATCAATTTGGTGTACTGCTTGACAGTCACCTTAACCAGTTCAAGCATAGAAAGCGATCCACTTTCTTAAGGTGTA
>Frequency_3_QualityScore_EEHGHGGIIIIJIGIHHIIGGIGHGHGHGHHIHIHIIIIJIGHGFHGFHIIIIIIGIFHHIHGFIGGFECED@CBDAACCCDDEEEDCDD@ACC_Mismatch_0_Sense_+_Library_PoolC
CCTACATCAATTTGGTGTACTGCTTGACAGTCACCTTAACCAGTTCAAGCATAGAAAGCGATCCACTTTCTTAAGGTGTACATTTTTTACCATT
>Frequency_3_QualityScore_FEHFGGGIIIIIHHHIHFFGFFHFHHHICHEHIGIIJIFGHEFFHDGFGGHFHFHDHGCCCEHHEC@<B@EDEFEECCCDDDDDDEDCDDDCC>_Mismatch_0_Sense_+_Library_PoolC
CACCTTAACCAGTTCAAGCATAGAAAGCGATCCACTTTCTTAAGGTGTACATTTTTTACCATTTGGATTCCTCTCAATACTTGATAAATCAAGA
>Frequency_3_QualityScore_FFHHGHGIGHIIJJJJIIJHI>FGHIHIJJIIIIJIGHHHIHHIIIIIIHGGGFGGFFFEEEEEEDDB@ACDDDDDDDDDDDCCCBABDCDDDB_Mismatch_0_Sense_+_Library_PoolC
CTTGTCCCACAAACAAGGGGGTCTCCTACATCAATTTGGTGTACTGCTTGACAGTCACCTTAACCAGTTCAAGCATAGAAAGCGATCCACTTTC
>Frequency_3_QualityScore_FFHCDGGIGHIHIIJJJIGIIAGEHHIIIJJJJJIJIIJJJJJJJJJJIEHIIHIIIIHHHFHHGFGGFEEEEDEDCBBDAA<ABCDDEEEEDC_Mismatch_0_Sense_+_Library_PoolC
GGGTCTCCTACATCAATTTGGTGTACTGCTTGACAGTCACCTTAACCAGTTCAAGCATAGAAAGCGATCCACTTTCTTAAGGTGTACATTTTTT
>Frequency_3_QualityScore_EEHGFGHHHGGFIHIGHIIHIJJGGGIIIHIIHHIIJGGCGHIHHGIIGIIJIHGIBFEEHIEFFHHHHEDEFEFEEBECD?BDCDBDDDCCCA_Mismatch_0_Sense_+_Library_PoolC
TGCTTGACAGTCACCTTAACCAGTTCAAGCATAGAAAGCGATCCACTTTCTTAAGGTGTACATTTTTTACCATTTGGATTCCTCTCAATACTTG
>Frequency_2_QualityScore_FFGHEGHIIJIJJJJJJJHIIIIJJIJJJJIJJIIJIEGGIIJJJIJJJJIIIJJIJIIIGIIIIGGGECGEEEEEEEEEEEEDDCCDDD_Mismatch_0_Sense_+_Library_PoolC
CCAGTTCAAGCATAGAAAGCGATCCACTTTCTTAAGGTGTACATTTTTTACCATTTGGATTCCTCTCAATACTTGATAAATCAAGATTTA
>Frequency_2_QualityScore_EECECEGI@EGIGGEIFGIHIEFGIICGGIGIIIIGIFEEIGGIIEGCDGHHGFGFGEEEEEECDDCBC???A>BCCCCCCCBBCAA?A?ACDD_Mismatch_0_Sense_+_Library_PoolC
CAAGGGGGTCTCCTACATCAATTTGGTGTACTGCTTGACAGTCACCTTAACCAGTTCAAGCATAGAAAGCGATCCACTTTCTTAAGGTGTACAT
>Frequency_2_QualityScore_CEAFHEFHIIIIHIIIIFEIIGEIIHIIGCHIIGAGIGGEFHEDFIGIIEDDFGHGGGHG?CGGIIEFGCACCCCDCDCCCC_Mismatch_1_Sense_+_Library_PoolC
TGCTTGACAGTCACCTTAACCAGTTCAAGCATAGAAAGCGATCCACTTTCTTAAGGTGTACATTTTTTACCATTTGGATTCA
>Frequency_2_QualityScore_FFHGHHHIJJJHGIHCEHHIJIJIJJJJJIIJJJJIGIIJIIJJJJJJJJIJJIIIIJIJIIIIIIIHGGEHHE_Mismatch_0_Sense_+_Library_PoolC
TCCACTTTCTTAAGGTGTACATTTTTTACCATTTGGATTCCTCTCAATACTTGATAAATCAAGATTTAAAATGA
>Frequency_2_QualityScore_FFHHGHHJGGGGHGIJJJJJIIIGHIJIJIIJJJJIJJIIIIJJJJJIIIJIJIIJJJJIJIIJIIG_Mismatch_0_Sense_+_Library_PoolC
TCTTAAGGTGTACATTTTTTACCATTTGGATTCCTCTCAATACTTGATAAATCAAGATTTAAAATGA
>Frequency_2_QualityScore_FFGGHHGJIJIJHIIIIIIIJJJIIGHIGIIJIIJIIIIJIJJIGIFIIJJIJIGGIHCEGHGGGGHGGBDEEDEEEEDCBCCECDDDCCCEDC_Mismatch_0_Sense_+_Library_PoolC
ACTGCTTGACAGTCACCTTAACCAGTTCAAGCATAGAAAGCGATCCACTTTCTTAAGGTGTACATTTTTTACCATTTGGATTCCTCTCAATACT
>Frequency_2_QualityScore_EEGEHHHJJIIIIIJIIGII=EGIIGIJIIIJIIEGHHFFIIIIIJIIIIGHHEEHGEFFFEEEEDCEECEDDDCCCBCCDCDDDACDCBCCAC_Mismatch_0_Sense_+_Library_PoolC
TTGTCCCACAAACAAGGGGGTCTCCTACATCAATTTGGTGTACTGCTTGACAGTCACCTTAACCAGTTCAAGCATAGAAAGCGATCCACTTTCT
>Frequency_2_QualityScore_CEACEBA;E?E9EAAGA9;=EG?GG:=ED<=EAAAEGFGIIGACACGCAA9A@CEECCGAEFGCGGC6>7;;BAAAB779=CECA@A?_Mismatch_0_Sense_+_Library_PoolC
AGCATAGAAAGCGATCCACTTTCTTAAGGTGTACATTTTTTACCATTTGGATTCCTCTCAATACTTGATAAATCAAGATTTAAAATGA
>Frequency_2_QualityScore_FFHHHHGIIJJJIDIIIJIIIIIIIAFGHIJIIJJJJIJIGIIJIGIGIIIIIJJIIIIIJIICGHEEGBDBEEEDEEDDECCA_Mismatch_0_Sense_+_Library_PoolC
TAGAAAGCGATCCACTTTCTTAAGGTGTACATTTTTTACCATTTGGATTCCTCTCAATACTTGATAAATCAAGATTTAAAATGA
>Frequency_2_QualityScore_DAEFHGHIGIGIIIIEGIGIIIIHGGGHIIIII@EEGHIIIGIIIIIIIIIGGFGHIGIIIIIIIIHHGHHGGEFFFFFDECEEECEBCCCCCC_Mismatch_1_Sense_+_Library_PoolC
TTCAAGCATAGAAAGCGATCCACTTTCTTAAGGTGTACATTTTTTACCATTTGGATTCCTCTCAATACTTGATAAATCAAGATTTAAAATGAAA
>Frequency_2_QualityScore_FFHGHHHJJJIIJIIJIIIIIHIGIIIIIIIIJIJJIIGHIIIIIIJJJIJIIIIIJJJIIIIEGIHGGEB=@CCEEEEFEEDDACCDDEECCC_Mismatch_0_Sense_+_Library_PoolC
ATCAATTTGGTGTACTGCTTGACAGTCACCTTAACCAGTTCAAGCATAGAAAGCGATCCACTTTCTTAAGGTGTACATTTTTTACCATTTGGAT
>Frequency_2_QualityScore_EEHHHHHJJGIHIIJJJJJJIJIJJJJJJJIJJJJJJGHJIJJJJJIIJJJJIJJJIJJJJJJIIIIIIHFAACEFEFEEEDDDDDDDEEDDDC_Mismatch_0_Sense_+_Library_PoolC
TCAATTTGGTGTACTGCTTGACAGTCACCTTAACCAGTTCAAGCATAGAAAGCGATCCACTTTCTTAAGGTGTACATTTTTTACCATTTGGATT
>Frequency_2_QualityScore_EEEHHGHJGIIIIGIIIIIEGGGEGGIIJIIIIIIIJIGGIAEEFIIIIIJJIJIIIIIHIIIGIJHGGGHGFFFFFFEACEDDDDDC@BCCDC_Mismatch_0_Sense_+_Library_PoolC
TTAACCAGTTCAAGCATAGAAAGCGATCCACTTTCTTAAGGTGTACATTTTTTACCATTTGGATTCCTCTCAATACTTGATAAATCAAGATTTA
>Frequency_2_QualityScore_FEHGHHHFIIIIJIIFGGIIJGIIIIIIGIIIIIIJIJJIJJIJGIIIIIIIHFGGGFFEECEDEEEECBCDDDDCCDBCBCCDDCDCDDCECC_Mismatch_0_Sense_+_Library_PoolC
CCACAAACAAGGGGGTCTCCTACATCAATTTGGTGTACTGCTTGACAGTCACCTTAACCAGTTCAAGCATAGAAAGCGATCCACTTTCTTAAGG
>Frequency_2_QualityScore_FFHGHHGIIIJJIIIIJJJIJGGIIIJJJJJJJJJIJIJJJJJJJIIIIIIIJI@EFFIIIIIIIHHHGEFFFEFFEDEEEEEDCCDDDCDDDC_Mismatch_0_Sense_+_Library_PoolC
CTTGACAGTCACCTTAACCAGTTCAAGCATAGAAAGCGATCCACTTTCTTAAGGTGTACATTTTTTACCATTTGGATTCCTCTCAATACTTGAT
>Frequency_2_QualityScore_EEHHGHGIIJJJJJJJGIGIIIIIJJIIIJIIIIIJJJJJJJIIGIIJIIIIJIIIIIJGCGIIIJJIHCCGHGEFF?AEEEEEEEEEDDDDDD_Mismatch_0_Sense_+_Library_PoolC
TCCTACATCAATTTGGTGTACTGCTTGACAGTCACCTTAACCAGTTCAAGCATAGAAAGCGATCCACTTTCTTAAGGTGTACATTTTTTACCAT
>Frequency_2_QualityScore_EEHHHHGIIJIJJJJJHHDGIIIIJJJJIJJJIIJIIJJIIIIIIIIIHIIGGGGHIIJJJJIIGHGGGEFFEEEEEDECEDDCEDDDDCD_Mismatch_0_Sense_+_Library_PoolC
GACAGTCACCTTAACCAGTTCAAGCATAGAAAGCGATCCACTTTCTTAAGGTGTACATTTTTTACCATTTGGATTCCTCTCAATACTTGAT
>Frequency_2_QualityScore_EEFHHFEIIJIGIIJJJJJIIIIIJJIIIIJIJJJGIICFGGHIJJJJIJIIIIIIIIIEIIIIIIGHGFFGFFFFEEEEEEEDEDDDDCD_Mismatch_0_Sense_+_Library_PoolC
ACCAGTTCAAGCATAGAAAGCGATCCACTTTCTTAAGGTGTACATTTTTTACCATTTGGATTCCTCTCAATACTTGATAAATCAAGATTTA
>Frequency_2_QualityScore_DEGGGGDGHCGFEGGGGEIGGHIIIHFGEICEGIEFDAAGDGGIIDAGGCEBGHCGHHGFEFGDEI?@BBCGDGACACCCDDC_Mismatch_0_Sense_+_Library_PoolC
ATTTGGTGTACTGCTTGACAGTCACCTTAACCAGTTCAAGCATAGAAAGCGATCCACTTTCTTAAGGTGTACATTTTTTACCA
>Frequency_2_QualityScore_DFGGGG?DEGHEGIGGIGEIIIIIFGEHIIHIHIIIIIIIIIHIIIIGHIIIEFHGGHHHGEFFFCEDCCCBCCCCCCCCCCECCAABC_Mismatch_0_Sense_+_Library_PoolC
AGGGGGTCTCCTACATCAATTTGGTGTACTGCTTGACAGTCACCTTAACCAGTTCAAGCATAGAAAGCGATCCACTTTCTTAAGGTGTA
>Frequency_2_QualityScore_FEHHGGGIIIJIGIGIIIIJIIJJGIHIIJJJIJIJJIIGGIGIIIJIIIHIHIDIIIIIJJIIJIIIEDHHCEDEDDEEEEEDDCCDDDEDCC_Mismatch_0_Sense_+_Library_PoolC
CATCAATTTGGTGTACTGCTTGACAGTCACCTTAACCAGTTCAAGCATAGAAAGCGATCCACTTTCTTAAGGTGTACATTTTTTACCATTTGGA
>Frequency_2_QualityScore_EFHHGHHIJJJGIIIHIJJIIJJJHICGHIHIIHIJIIJJIIJIJJJJJIJIIIJGHII?CGIIIIIIIHFEEEEEEEEECEDCECCDDDDDED_Mismatch_0_Sense_+_Library_PoolC
TACTGCTTGACAGTCACCTTAACCAGTTCAAGCATAGAAAGCGATCCACTTTCTTAAGGTGTACATTTTTTACCATTTGGATTCCTCTCAATAC
>Frequency_1_QualityScore_FFHHHHHJJJGGIJJJJJGIJJJJJJIJHIJJJJJJJJJJIJJJJJJJJJJJIHHHEHHFFFFFFEDEECEDDDDDDDDDDDDDDDEDACCDDC_Mismatch_2_Sense_+_Library_PoolC
AACAAGGGGGTCTCCTACATCAATTTGGTGTACTGCTTGACAGTCACCTTAACCAGTTCAAGCATAGAAAGCGATCCACTTTCTTAAGGTGAAA
>Frequency_1_QualityScore_FFDHFFHGIGEHCHGGIHHIADF9CEE_Mismatch_0_Sense_+_Library_PoolC
TACTTGATAAATCAAGATTTAAAATGA
>Frequency_1_QualityScore_FFHHHHHJJJJJIJJJJJJJHIJJEGHIJJJJJJJJJJJJJJJJJIJJJJJJJJIJJJJJJJJJJHHHHHHFFFFFFEEEEEE_Mismatch_0_Sense_+_Library_PoolC
AGAAAGCGATCCACTTTCTTAAGGTGTACATTTTTTACCATTTGGATTCCTCTCAATACTTGATAAATCAAGATTTAAAATGA
>Frequency_1_QualityScore_EDFFHHFHIIIIIIII:DDHIIEHHGIECHGGIGDFHGIIIIIGGGEGHHHEEEHDFCDFFD@3>@EEDBCDC@CCCCBDBBBDDCC3>CACCD_Mismatch_0_Sense_+_Library_PoolC
CCCACAAACAAGGGGGTCTCCTACATCAATTTGGTGTACTGCTTGACAGTCACCTTAACCAGTTCAAGCATAGAAAGCGATCCACTTTCTTAAG
>Frequency_1_QualityScore_FDFFHHHJJJJJJJJJIJJJJJJJJJJJJIJJIJJJJJJJJJJJJJJIJJJJJJIJJJJIIJJJ_Mismatch_1_Sense_+_Library_PoolC
GTGTACATTTTTTACCATTTGGATTCCTCTCAATACTTGATAAATCAAGATTTAAAATGAATCA
>Frequency_1_QualityScore_FFHHHGGIIIJFHIIEHIHIIJJJJHGHIIGIIIJJJFHFHIIIJGJJJJJJJIFIIIIIIIJJJGHGHHHH@?@DFFEE@DEDDDDD_Mismatch_0_Sense_+_Library_PoolC
CATCAATTTGGTGTACTGCTTGACAGTCACCTTAACCAGTTCAAGCATAGAAAGCGATCCACTTTCTTAAGGTGTACATTTTTTACCA
>Frequency_1_QualityScore_FFHHHHHJJJJJJJJJJJJJJJJJJJJJDGHIJJJJJJJJJJJJJJJJIIJIJJIIIJJJJIJIJJHHGHHHFFFFFFEEEEEEEDD_Mismatch_0_Sense_+_Library_PoolC
GCATAGAAAGCGATCCACTTTCTTAAGGTGTACATTTTTTACCATTTGGATTCCTCTCAATACTTGATAAATCAAGATTTAAAATGA
>Frequency_1_QualityScore_FFHHHCFGGIHIJJJJJIHJCHHIGI?GHHIIJJIIIJIJJJIJIHIJJIJJJJJJJEGHIGJG_Mismatch_1_Sense_+_Library_PoolC
TAAGGTGTACATTTTTTACCATTTGGATTCCTCTCAATACTTGATAAATCAAGATTTAAAAGGA
>Frequency_1_QualityScore_FFHHHHHJJJJJJJJJJJJJJJIIIJIIGJJJJJJJJIJJJJJFHJJJJJJJJJJIJ_Mismatch_0_Sense_+_Library_PoolC
TCTCAATACTTGATAAATCAAGATTTAAAATGAATCTATGCTGATTTAATTTTTTAT
>Frequency_1_QualityScore_FFHHHHHJJJJJJJJJIJIJFHIJJJJJJJJJJJJIJJJJJJ_Mismatch_0_Sense_+_Library_PoolC
TTGGATTCCTCTCAATACTTGATAAATCAAGATTTAAAATGA
>Frequency_1_QualityScore_FFHHHHHJJJJJJJGIHJJJJJJJIJJJJIJJJJJJJJJJJJHIJJJJJJJJJJIJJIJJJJIJJJJHHHHHHHFDDEFFFEFFEEDDCDDDDE_Mismatch_0_Sense_+_Library_PoolC
CTACATCAATTTGGTGTACTGCTTGACAGTCACCTTAACCAGTTCAAGCATAGAAAGCGATCCACTTTCTTAAGGTGTACATTTTTTACCATTT
>Frequency_1_QualityScore_FFHHHHHJJJJJJJJJJJHIIJJIJIJJJIJIJIJJJJJJJJIJJJHIJJJIJJIJJIGIIIJJJJJJHHHHHHHFCDD@BCECEEFEEDDDCD_Mismatch_0_Sense_+_Library_PoolC
TCTCCTACATCAATTTGGTGTACTGCTTGACAGTCACCTTAACCAGTTCAAGCATAGAAAGCGATCCACTTTCTTAAGGTGTACATTTTTTACC
>Frequency_1_QualityScore_FFGHFFHJBHGCHIJIIAFHHIIJIIIJJIIIIHJJJJJIJJJIJHIIIGDHGIIEIIIGGIIDGEEHG;BBDFFEEE@@AC_Mismatch_1_Sense_+_Library_PoolC
CTCCTACATCAATTTGGTGTACTGCTTGACAGTCACCTTAACCAGTTCAAGCATAGAAAGCGATCCACTTTCTTAAGGTGCA
>Frequency_1_QualityScore_FDHHHHHJJJJJJJJJJJJIJJJJJJJJJJJJJJJJJJJJJJJJJJJHIJJJJJJJJJJJJJJJJHHHHDFFFFFEEDEECCCDEEEFEEDDDD_Mismatch_0_Sense_+_Library_PoolC
GTCTCCTACATCAATTTGGTGTACTGCTTGACAGTCACCTTAACCAGTTCAAGCATAGAAAGCGATCCACTTTCTTAAGGTGTACATTTTTTAC
>Frequency_1_QualityScore_FFGHHHHIJJJJJ<FGHIFHGHIIIGGJIIIDGGIJJJIIGCFHJJJIJJJJJJGIIIIJIJJJGHHHHEHHHFFDDEEDDDEEDACACDDDCD_Mismatch_0_Sense_+_Library_PoolC
TGGTGTACTGCTTGACAGTCACCTTAACCAGTTCAAGCATAGAAAGCGATCCACTTTCTTAAGGTGTACATTTTTTACCATTTGGATTCCTCTC
>Frequency_1_QualityScore_BDHFBFFAAFGEDEHG>F<CG<CCFHIIIFGHIGIDFGCDEGGGDCEHG@BECHGCGGICHHEE@HIHEAA=CECDEEC?@5;@CDEC:@C@>C_Mismatch_0_Sense_+_Library_PoolC
ATTTGGTGTACTGCTTGACAGTCACCTTAACCAGTTCAAGCATAGAAAGCGATCCACTTTCTTAAGGTGTACATTTTTTACCATTTGGATTCCT
>Frequency_1_QualityScore_FFHHHHHJJJJJJJJJJJJJJJHHJJJIJJJIJJJJJIJIIJJIJJJJGIIJIHGBFGIGJIJJJJHHGCE_Mismatch_1_Sense_+_Library_PoolC
GCTTGACAGTCACCTTAACCAGTTCAAGCATAGAAAGCGATCCACTTTCTTAAGGTTTACATTTTTTACCA
>Frequency_1_QualityScore_FFHHHHHJJJFHIJJJJJJJJJJJJJJJIIJJJJJJJJJJJJJIJJJJJJJJJJHHEHHHFFFFFFEEDEDCDDDDDDDDDDDDDCEDDCDDDD_Mismatch_1_Sense_+_Library_PoolC
AACAAGGGGGTCTCCTACATCAATTTGGTGTACTGCTTGACAGTCACCTTAACCAGTTCAAGCATAGAAAGCGATCCACTTTCTTAAGGTGTAA
>Frequency_1_QualityScore_FDDHH?BFHIIIIGGGIIGIEHGGGA@GIIIIEHGGIIIEHEEDD?BGG@FFHIGHEGEHG@AFGHEIGHGGEHFHHGGFFDDD_Mismatch_2_Sense_+_Library_PoolC
GTGTACATTTTTTACCATTTGGATTCCTCTCAATACTTGATAAATCAAGATTTAAAATGAATCTATGCTGATTTAATTTTTTTA
>Frequency_1_QualityScore_FDHHHHHJJJJJJJJJDHJJJJJJIIIFHIIHIJJHJGGIJJJJCGGJGIJJJJIIFHHGCFGGGIJJJIHFFFFEEEEEEEDDDFDDDDDDDE_Mismatch_0_Sense_+_Library_PoolC
GTACTGCTTGACAGTCACCTTAACCAGTTCAAGCATAGAAAGCGATCCACTTTCTTAAGGTGTACATTTTTTACCATTTGGATTCCTCTCAATA
>Frequency_1_QualityScore_FFGHHHHJJJJJJJJJJJFGIIJJJIJJJJJJJJJJJJJJJJJJJJHIJIIJJII_Mismatch_0_Sense_+_Library_PoolC
TCTCCTACATCAATTTGGTGTACTGCTTGACAGTCACCTTAACCAGTTCAAGCAT
>Frequency_1_QualityScore_FFHGHHHIFGGGIJFEIIJJJIIHHIJGIJIJJJJIIGJIIIJIJJJJIJIIHIJJJIJJIIIJIJIC@EAHH_Mismatch_0_Sense_+_Library_PoolC
CAATTTGGTGTACTGCTTGACAGTCACCTTAACCAGTTCAAGCATAGAAAGCGATCCACTTTCTTAAGGTGTA
>Frequency_1_QualityScore_DDHHGHDIIIIIIIGIIGEGGEDFIIIGIIIIIIIIIEIIIEIIIIIEEHIGIGIIGIIGGIEIIGBAEDDDCEFEE@>;.;;@_Mismatch_0_Sense_+_Library_PoolC
GTCTCCTACATCAATTTGGTGTACTGCTTGACAGTCACCTTAACCAGTTCAAGCATAGAAAGCGATCCACTTTCTTAAGGTGTA
>Frequency_1_QualityScore_FFHGHHHJGJJJJJJJIIJJJ?FDGICHIHIIIJJGGIJHHHHIIJJJJJJIGHEEHHFFFFFDEEDCE@DDDDDDDCDCDCDDDDDDDDDDDD_Mismatch_1_Sense_+_Library_PoolC
CTTGTCCCACAAACAAGGGGGTCTCCTACATCAATTTGGTGTACTGCTTGACAGTCACCTTAACCAGTTCAAGCATAGAAAGCGATCCACTTTA
>Frequency_1_QualityScore_DAFHFAHBFHIGGGCCFHB>DEHHGIG=CF<?FHEFHII90??DD??CBGFGGII>=FHDEHG@C>>C>EEHEE_Mismatch_2_Sense_+_Library_PoolC
TCCACTTTCTTAAGGTGTACATTTTTTACCATTTGGATTCCTCTCAATACTTGATAAATCAAGATTTAGAATTA
>Frequency_1_QualityScore_FFD>?FHAFIGI<EGGAFA<CDGGIGH61)8?DF8*?FHIIGGGF@@@.=CHEIG:67;?CDEE>>6>:@@CC>@>@AC<>A>C@(:3>@:4:@_Mismatch_0_Sense_+_Library_PoolC
ACCTTAACCAGTTCAAGCATAGAAAGCGATCCACTTTCTTAAGGTGTACATTTTTTACCATTTGGATTCCTCTCAATACTTGATAAATCAAGAT
>Frequency_1_QualityScore_FFFHHHHJJGGGE@HHGIIIEBDCFEGHIIEGGIGIGGGGIEHJEHGBDHGHII_Mismatch_0_Sense_+_Library_PoolC
ATTTTTTACCATTTGGATTCCTCTCAATACTTGATAAATCAAGATTTAAAATGA
>Frequency_1_QualityScore_FFHHD5<CCCDCDDDDDDDEDDDBDBDEEDDCDDDDDDCCCDDCDDDDDDDA@CEEDDBCDDDDDDDDCABBDDDDDDDDD_Mismatch_0_Sense_+_Library_PoolC
GGGGGTCTCCTACATCAATTTGGTGTACTGCTTGACAGTCACCTTAACCAGTTCAAGCATAGAAAGCGATCCACTTTCTTA
>Frequency_1_QualityScore_FFHHHHHJJJJJJJJJJJJJHIIJJJJJJJJJJJJIJJJJJJJJJJIJDHIJJJJIIGIJGIJIJHHFFFFFFFEEEEDEEACACDDFEEECDD_Mismatch_0_Sense_+_Library_PoolC
GGTCTCCTACATCAATTTGGTGTACTGCTTGACAGTCACCTTAACCAGTTCAAGCATAGAAAGCGATCCACTTTCTTAAGGTGTACATTTTTTA
>Frequency_1_QualityScore_FFHHHHGJIJJJJJJJJJIJJJJGJJJJJIJHGIG?FFHIJJJJJJIJIIJIJJJIIJJHJIJHHGHHGDDEFFFDDEEECCCDDDDDDDDDDD_Mismatch_0_Sense_+_Library_PoolC
AGTTCAAGCATAGAAAGCGATCCACTTTCTTAAGGTGTACATTTTTTACCATTTGGATTCCTCTCAATACTTGATAAATCAAGATTTAAAATGA
>Frequency_1_QualityScore_FFHHHHHJJJJJJJJJJHIIJJJJJJJJJJJIIJJJJJJJJJJIJHIJJJJJJIJJJIJJJJJIJJHHHHHHFFFEFF@CAEDEEFEEDDDACD_Mismatch_0_Sense_+_Library_PoolC
CTCCTACATCAATTTGGTGTACTGCTTGACAGTCACCTTAACCAGTTCAAGCATAGAAAGCGATCCACTTTCTTAAGGTGTACATTTTTTACCA
>Frequency_1_QualityScore_FFHHHHDGGHJIJJJJJJJJJJJJJJJIJJJJJJJJJJJJJJJJJJJJIJJJJJIJJJJJJJJJJ_Mismatch_0_Sense_+_Library_PoolC
TTAAGGTGTACATTTTTTACCATTTGGATTCCTCTCAATACTTGATAAATCAAGATTTAAAATGA
>Frequency_1_QualityScore_DDHHHHHJJJJGIJIIJJJJHJJJJJJJJJJJIJJJJJJJJIJJJJJJJJJIJJJIJI_Mismatch_0_Sense_+_Library_PoolC
GTACATTTTTTACCATTTGGATTCCTCTCAATACTTGATAAATCAAGATTTAAAATGA
>Frequency_1_QualityScore_FFHHHHFIIJJJJJJJJJJIJJJJHIJJJJJJJJJJJJJJJIJJJJJJJJHHFHHHFFFFFFECEEECDDDDDDDDDDDDDDEDD@ACDDEEEE_Mismatch_0_Sense_+_Library_PoolC
AGGGGGTCTCCTACATCAATTTGGTGTACTGCTTGACAGTCACCTTAACCAGTTCAAGCATAGAAAGCGATCCACTTTCTTAAGGTGTACATTT
>Frequency_1_QualityScore_FFDHHHHJGIHIIJJJGIJIJIGHIIJJIIJGIGIJGIJIJIJIIIIIGII@GHHHIEHJIJJIJI_Mismatch_0_Sense_+_Library_PoolC
CAATTTGGTGTACTGCTTGACAGTCACCTTAACCAGTTCAAGCATAGAAAGCGATCCACTTTCTTA
>Frequency_1_QualityScore_FDGHHHHJJJJJFHHHIGIGJJJJIJJJJIJJJJJIIJIIIHGJIJJJJIJIJIGIIGGIJJJJJGGIGGG_Mismatch_0_Sense_+_Library_PoolC
ACTTTCTTAAGGTGTACATTTTTTACCATTTGGATTCCTCTCAATACTTGATAAATCAAGATTTAAAATGA
>Frequency_1_QualityScore_FFHHHHHJJJJIJJJJIIJJJJJJJJIIIJJJI_Mismatch_0_Sense_+_Library_PoolC
TCTCAATACTTGATAAATCAAGATTTAAAATGA
>Frequency_1_QualityScore_FFHGHHHIJIJJJJIJJJEHJGIIIJJJJJJIIJJIHIIIJIIJJJ_Mismatch_0_Sense_+_Library_PoolC
TTTTTACCATTTGGATTCCTCTCAATACTTGATAAATCAAGATTTA
>Frequency_1_QualityScore_FFHHHHHGIJJJJJJJJJJJJIIJJJJJJJJJJJJJJJJJFGGGIJJJJJJJJIJJJJIJIJJJJJHHHEFHFFFFFFECEEEEED_Mismatch_0_Sense_+_Library_PoolC
TAACCAGTTCAAGCATAGAAAGCGATCCACTTTCTTAAGGTGTACATTTTTTACCATTTGGATTCCTCTCAATACTTGATAAATCA
>Frequency_1_QualityScore_FFHHHHFHFGIIJJJJJJJJJJJJJGGFGIGJJJJJJJJHIIJJIJIGIIIJIJIJJJJJJJJJJJJJJJJJIHHHH_Mismatch_0_Sense_+_Library_PoolC
TTAAGGTGTACATTTTTTACCATTTGGATTCCTCTCAATACTTGATAAATCAAGATTTAAAATGAATCTATGCTGAT
>Frequency_1_QualityScore_FFHHHHHJGIJJJJJJJJJJJJJJJJJJJJJJJJJJJIJJJGGIIGJJJJJJJJIIJJJJJFHHHHHFFEFFFDEEEEEECDDDEDDCDCDDDD_Mismatch_1_Sense_+_Library_PoolC
TTAACCAGTTCAAGCATAGAAAGCGATCCGCTTTCTTAAGGTGTACATTTTTTACCATTTGGATTCCTCTCAATACTTGATAAATCAAGATTTA
>Frequency_1_QualityScore_FFHHHHHJJJGHHHJJJJJJJJJJJJJJJJJJJJJJJJJJJJIJJJJJJJJJJJJJJJJJJJJJJJJJJ_Mismatch_0_Sense_+_Library_PoolC
TTTCTTAAGGTGTACATTTTTTACCATTTGGATTCCTCTCAATACTTGATAAATCAAGATTTAAAATGA
>Frequency_1_QualityScore_DDD:C?DE3C:CE;CE?EEII-002<838>>A>>ADA8>8<<>AA>AAA><AAAAAAAA>A:AAAA>3>4:AAA?AAAAAA>9;>???>AAAA:_Mismatch_1_Sense_+_Library_PoolC
CTTGTCCCACAAACAAGGGGGGCTCCTACATCAATTTGGTGTACTGCTTGACAGTCACCTTAACCAGTTCAAGCATAGAAAGCGATCCACTTTC
>Frequency_1_QualityScore_FFHHHDFHJJJJJJJJJJJJJJJIJJJJJJJJHHHHHHFFFFFEEEEDEDDCDDDDDDDDDDDDDDDDDBDDDDDDDDDDDEDDCAACEDDDDE_Mismatch_0_Sense_+_Library_PoolC
GGGGGTCTCCTACATCAATTTGGTGTACTGCTTGACAGTCACCTTAACCAGTTCAAGCATAGAAAGCGATCCACTTTCTTAAGGTGTACATTTT
>Frequency_1_QualityScore_FFHFHHHJJJJJJJJJHJJJJJJJJJJJJEHIJJJJJJJIJJJJJJJJJJIJJJJJJJIIJJEGHGGIJHHHHFF_Mismatch_0_Sense_+_Library_PoolC
GTGTACTGCTTGACAGTCACCTTAACCAGTTCAAGCATAGAAAGCGATCCACTTTCTTAAGGTGTACATTTTTTA
>Frequency_1_QualityScore_FFHHHHHJJJJJJJJJIJJJJJJJHJJJJJJJJJJJJJIJJJJJJIJJJJJJJJJIJGHHHIJIIJJHFFFFFEEEEEDDDDEDDDDDCCEDDD_Mismatch_0_Sense_+_Library_PoolC
CTGCTTGACAGTCACCTTAACCAGTTCAAGCATAGAAAGCGATCCACTTTCTTAAGGTGTACATTTTTTACCATTTGGATTCCTCTCAATACTT
>Frequency_1_QualityScore_FFHHHHAGIJJJJJJJJJJJJJJJHIIIJJJJJJJIJJJJJIJJJEHIJHHHEFFFFFFDDDDEEDDCDDBDDCDDDDDDDDEDD@AAADDEDD_Mismatch_1_Sense_+_Library_PoolC
AGGGGGTCTCCTACATCAATTTGGTGTACTGCTTGACAGTCACCTCAACCAGTTCAAGCATAGAAAGCGATCCACTTTCTTAAGGTGTACATTT
>Frequency_1_QualityScore_FDHHHHHJJJJJIJJJHJJJJJIJJJIJJJJIJJJJJJJIJIIJJIJJIFFFGIJJJJJJIHHHGHHHFFFFFEFEE_Mismatch_1_Sense_+_Library_PoolC
CAGTCACCTTAACCAGTTCAAGCATAGAAAGCGATCCACTTTCTTAAGGTGTACATTTTTTACCATTTGGATTCCTA
>Frequency_1_QualityScore_FFGHHHHJIJJJJJJJJJJJJJIGIIJDFDGGIJJIJIJJJJIJIIJEIJIIIJJJJEHJIJHFFHHHFFFFFFFDEDEE_Mismatch_1_Sense_+_Library_PoolC
CATAGAAAGCGATCCACTTTCTTAAGGTGTACATTTTTTACCATTTGGATTCCTCTCAATACTTGATAAATCAAGATCTA
>Frequency_1_QualityScore_FFHFHHHJIIIJJJJJJJIJJJJJHIIIJJJJJJIJJJJJJIIJJJJJJJJGHIJJIJGHIIIJJJIJJHIIEHHGHHHFFFFDD_Mismatch_0_Sense_+_Library_PoolC
AGGTGTACATTTTTTACCATTTGGATTCCTCTCAATACTTGATAAATCAAGATTTAAAATGAATCTATGCTGATTTAATTTTTTA
>Frequency_1_QualityScore_FFGGHFHIHIIGJIJJJJGJEHHJJIJJIIIJJIJJIJJIJJJJJJJJIJJIIIGIJJJIJGIIJG?AEADFFFFFFDDCDDDDEECCCDDEDD_Mismatch_0_Sense_+_Library_PoolC
TTTGGTGTACTGCTTGACAGTCACCTTAACCAGTTCAAGCATAGAAAGCGATCCACTTTCTTAAGGTGTACATTTTTTACCATTTGGATTCCTC
>Frequency_1_QualityScore_FFFHHHFGGFHHIIEFHGIIIIJEHGGIGIJJIJJEIJIBGIIHBFHIGGHFHIJJGI_Mismatch_0_Sense_+_Library_PoolC
CTTAACCAGTTCAAGCATAGAAAGCGATCCACTTTCTTAAGGTGTACATTTTTTACCA
>Frequency_1_QualityScore_FFHGHHGJJJJJIJJIIJJJIJIIIJIJJIJIIJJIJJIHIJIJJJJJJJJJIJJJJJJJJIJJJIJJJGII_Mismatch_2_Sense_+_Library_PoolC
TTTACCATTTGGATTCCTCTCAATACTTGATAAATCAAGATTTAAAATGAATCTATGCTGATTTAATTTCTA
>Frequency_1_QualityScore_FFHHHHHJJJGJJJJJJJJIJJ?HGIJJJJJJJJJJJJJJJJJIJJJIJJJJJIJJJJJJIHHHHHHFFDFFFEEEEEEEC_Mismatch_0_Sense_+_Library_PoolC
AAAGCGATCCACTTTCTTAAGGTGTACATTTTTTACCATTTGGATTCCTCTCAATACTTGATAAATCAAGATTTAAAATGA
>Frequency_1_QualityScore_FFHHHHHIJJJJJIIIJJJJJJJJJJJJJJJJGGGHIJJJJJIJJJJJJJJJJJJJJJJJJJJJJJHHHHHHFFFFFFEEEEEEEEDDEDD_Mismatch_0_Sense_+_Library_PoolC
TCAAGCATAGAAAGCGATCCACTTTCTTAAGGTGTACATTTTTTACCATTTGGATTCCTCTCAATACTTGATAAATCAAGATTTAAAATGA
>Frequency_1_QualityScore_=A<<CBFE@1AFCFF?F94CHEAG*11**C?D4:CD03)8)8/?@*?8)=CC_Mismatch_1_Sense_+_Library_PoolC
GCTTGACAGGCACCTTAACCAGTTCAAGCATAGAAAGCGATCCACTTTCTTA
>Frequency_1_QualityScore_FFHHHHHJJJJJJJJJHJJJJJIJJJJJJJJIJJJJJJJJJJJJJJJJIFGHIJJIJJJJJJIJJHHHHHFFFFFFFFEEEEDEDDDDCEDDED_Mismatch_0_Sense_+_Library_PoolC
CAGTCACCTTAACCAGTTCAAGCATAGAAAGCGATCCACTTTCTTAAGGTGTACATTTTTTACCATTTGGATTCCTCTCAATACTTGATAAATC
>Frequency_1_QualityScore_FFGGHHDIJIJGIJJJGJJIHIJJCFEGGIJIJJIJJGIJJIJIEHIIIJIIJJJIGIJIJIJFHHFHHHECEEFFCEDEEDDDEDC_Mismatch_1_Sense_+_Library_PoolC
AGAAAGCGATCCACTTTCTTAAGGTGTACATTTTTTACCATTTGGATTCCTCTCAATACTTGATAAATCAAGATTTAAAATGAATCA
>Frequency_1_QualityScore_FFHHGHHIIEGHFIIIIHHIGHIIGE:CGHGIIJJJJJIJHJIJJJIHIJIJIJEIIJIJJIIJHGHHHHFFFFFFEEE_Mismatch_2_Sense_+_Library_PoolC
ATAGAAAGCGATCCACTTTCTTAAGGTGTACATTTTTTACCATTTGGATTCCTCTCAATACTTGATAAATCAAGATCCA
>Frequency_1_QualityScore_FFHHHHHJJJJJIJJIJJJJJJJJJJJJJJJJJJJJJJJJJJIJJDGHIJJJHIJJJJJIJJJJJJGGIFHFHHHFFFFFFDECEECEEDDDDD_Mismatch_1_Sense_+_Library_PoolC
CACCTTAACCAGTTCAAGCATAGAAAGCAATCCACTTTCTTAAGGTGTACATTTTTTACCATTTGGATTCCTCTCAATACTTGATAAATCAAGA
>Frequency_1_QualityScore_FFHGHHHHHIHJJJJJJJJJJJIJIJJJJJJJJJIHIJJJJJJJJJJJJJJJJJIJJJJJJJJJIIJJH?CHGHHFFFFDDDDC_Mismatch_0_Sense_+_Library_PoolC
AATTTGGTGTACTGCTTGACAGTCACCTTAACCAGTTCAAGCATAGAAAGCGATCCACTTTCTTAAGGTGTACATTTTTTACCA
>Frequency_1_QualityScore_DFHHGGHJJIJCHHIIIJJJIJHIGJJJIJIJHJJJHFHGHIJJIJGIIIIIEIJIGFADGGGIHGFHFEC_Mismatch_0_Sense_+_Library_PoolC
GCTTGACAGTCACCTTAACCAGTTCAAGCATAGAAAGCGATCCACTTTCTTAAGGTGTACATTTTTTACCA
>Frequency_1_QualityScore_DEHHHHFGJIGJIE@AHDGHHIGIHIIIGIIEHEIFGGHIJJGGIIJJIGEHCEEEDFFFDEC;@CDEDCAACDCCDDD?BDDBCDDCCADDCD_Mismatch_0_Sense_+_Library_PoolC
TCCCACAAACAAGGGGGTCTCCTACATCAATTTGGTGTACTGCTTGACAGTCACCTTAACCAGTTCAAGCATAGAAAGCGATCCACTTTCTTAA
>Frequency_1_QualityScore_?==:CFF<EE<<<:IAH<A:FHIIII8:11CGG*09BF<?DAFDD@FF8BF@BFCB8C=@3=7@EID_Mismatch_0_Sense_+_Library_PoolC
CCACTTTCTTAAGGTGTACATTTTTTACCATTTGGATTCCTCTCAATACTTGATAAATCAAGATTTA
>Frequency_1_QualityScore_DDFFDFFGHIEICGEHGICIJIIFGGBHGH9?FFFDGEIIIJJEFDFCHEGHHIJJDH@FFE@)==@GHHC;EEFDAACEEECCDCCC@CCCDD_Mismatch_0_Sense_+_Library_PoolC
GGTGTACTGCTTGACAGTCACCTTAACCAGTTCAAGCATAGAAAGCGATCCACTTTCTTAAGGTGTACATTTTTTACCATTTGGATTCCTCTCA
>Frequency_1_QualityScore_DDHHHHHJEIAFFHHGIIJJJJJJJJJJJJJJJJIJJJJJJJJEIIJJEIJJJJIGIJJIJIIFFHHH;@@DD_Mismatch_1_Sense_+_Library_PoolC
TTTCTTAAGGTGTACATTTTTTACCATTTGGATTCCTCTCAATACTTGATAAATCAAGATTTAAAATGAATCA
>Frequency_1_QualityScore_FFHHHHHJJJJIJJJJDGHIJJIJJJJJJJIJJJIGHHIIIIJJJIIJJIIHGHHHFFFFFFCEEEEEEBC_Mismatch_0_Sense_+_Library_PoolC
CCCACAAACAAGGGGGTCTCCTACATCAATTTGGTGTACTGCTTGACAGTCACCTTAACCAGTTCAAGCAT
>Frequency_1_QualityScore_2+2=ADDDEB<2A?CF<?<DEE@DEFIBEF<?CD<DADD:DB<?DDD<DB//BDEADAA@)7@=@ACCC>C>)=;?_Mismatch_1_Sense_+_Library_PoolC
CATCAATTTGGTGTACTGCTTGACAGTCACCTTAACCAGTTCAAGCATAGAAAGCGATCCACTTTCTTAAGGTGGA
>Frequency_1_QualityScore_FFHHHHHJJJJIJJJJJIJJJJJJJJJJIGHHIJJJJJJJJIJJJJJJJJJJJJJJJIJJJJJJJGHGHHHFFFFFFEEEEEEEDEDDDEDCCD_Mismatch_2_Sense_+_Library_PoolC
AGCATAGAAAGCGATCCACTTTCTTAAGGTGTACATTTTTTACCATTTGGATTCCTCTCAATACTTGATAAATCAAGATTTAAAATGAATCAAA
>Frequency_1_QualityScore_FFHHHHFJJJIJIIJJJIIJJJJJJCCCFHIIIJJJIJIGG_Mismatch_0_Sense_+_Library_PoolC
TAGAAAGCGATCCACTTTCTTAAGGTGTACATTTTTTACCA
>Frequency_1_QualityScore_?DB<C4C<C>>?IGGIHHFCHFH<<A<FB9??<DFFIE9BF?B>4DDB29DFBF?=BF?CF==DCEFBE@EEC>EBDB_Mismatch_0_Sense_+_Library_PoolC
TACATCAATTTGGTGTACTGCTTGACAGTCACCTTAACCAGTTCAAGCATAGAAAGCGATCCACTTTCTTAAGGTGTA
>Frequency_1_QualityScore_DDHHHHHJJJJJJJJJJJJJJJJJJJJJJJJGJJFHFHIIJJJJJJIJJJIJJJIFHHJJJJJJIJJHHHHHEFFFFFFFCEEEEED_Mismatch_0_Sense_+_Library_PoolC
GTTCAAGCATAGAAAGCGATCCACTTTCTTAAGGTGTACATTTTTTACCATTTGGATTCCTCTCAATACTTGATAAATCAAGATTTA
>Frequency_1_QualityScore_FDHFHFHGIIIGIEGCDGGIJJGHIJIGICGHIGGIGGIDGDD?FGIHHGIJIJIIGG4)==8@@EHDHCEHHDFEEEDECDCDCC;>AAACD@_Mismatch_0_Sense_+_Library_PoolC
GTGTACTGCTTGACAGTCACCTTAACCAGTTCAAGCATAGAAAGCGATCCACTTTCTTAAGGTGTACATTTTTTACCATTTGGATTCCTCTCAA
>Frequency_1_QualityScore_FFHHHHHJJJJJDGGJJJJJJJJJJJJJJJIJJJJJJJIJJJJJ=EHIJJHHHHHHFFDFFEEEEEEECDDDDDDDDDDDDDDDCDDDEDC>CC_Mismatch_0_Sense_+_Library_PoolC
CAAACAAGGGGGTCTCCTACATCAATTTGGTGTACTGCTTGACAGTCACCTTAACCAGTTCAAGCATAGAAAGCGATCCACTTTCTTAAGGTGT
>Frequency_1_QualityScore_FFHHHHFIJJJJJJJJJJJJIIIIJJJJJJJJJJJJJJJGGHIJJJJJJJJJJJJJJJJJIJHHHHHHFFFFFFEEEDEEEDEDDDDCDDDDCC_Mismatch_0_Sense_+_Library_PoolC
AACCAGTTCAAGCATAGAAAGCGATCCACTTTCTTAAGGTGTACATTTTTTACCATTTGGATTCCTCTCAATACTTGATAAATCAAGATTTAAA
>Frequency_1_QualityScore_FFGHHHHJJJJJJJJJIJJJFGHHIJJJJJJJJJJJJJJJJIJJJJJJIJIIJJJHHHGHHFFFFFFEEEEEEEDDEDC_Mismatch_0_Sense_+_Library_PoolC
AGCGATCCACTTTCTTAAGGTGTACATTTTTTACCATTTGGATTCCTCTCAATACTTGATAAATCAAGATTTAAAATGA
>Frequency_1_QualityScore_FFHHHHHJJJJJJJJJJJJJJJJBFGHJJJJJJJJJJIJJJJJIJFIJJJJJJJJJJJJJJHHHHHHFFFFEFEEEEEEEDDDEDD_Mismatch_1_Sense_+_Library_PoolC
GAAAGCGATCCACTTTCTTAAGGTGTACATTTTTTACCATTTGGATTCCTCTCAATACTTGATAAATCAAGATTTAAAATGAATCA
>Frequency_1_QualityScore_DFHHHHHIJJJJGHIIJIJJJJJIJJIIJJJJJJJJJJJJIJJJJJJIJJIJEIJIJJJJJJJJJJJJIHGHHEEFF_Mismatch_0_Sense_+_Library_PoolC
ACATCAATTTGGTGTACTGCTTGACAGTCACCTTAACCAGTTCAAGCATAGAAAGCGATCCACTTTCTTAAGGTGTA
>Frequency_1_QualityScore_FFHHHHHJJJJJJJJJIJGIJJJJJJJIJJDGGHJJJJJJJJJIIJJJJJJJJJJJJJJJHHHHHHHFFBDEFEECCEACDDCDDDDDDD_Mismatch_1_Sense_+_Library_PoolC
AAGCATAGAAAGCGATCCACTTTCTTAAGGTGTACATTTTTTACCATTTGGATTCCTCTCAATACTTGATAAATCAAGATTTAAAATGGA
>Frequency_1_QualityScore_FFGHHHHJJJJIJJJJJJGIJIJJJIIJJJJJJJJJJIJJJJIIFHJGHJIIJJJJEG_Mismatch_1_Sense_+_Library_PoolC
ACCTTAACCAGTTCAAGCATAGAAAGCGATCCACTTTCTTAAGGTGTACATTTTTCAC
>Frequency_1_QualityScore_FFHHHHHJJJJJIJIJIJJJJJJJJJJJJGIJJJJJJJJJJJJJJJJJJJIJJJIJ_Mismatch_1_Sense_+_Library_PoolC
GTGTACTGCTTGACAGTCACCTTAACCAGTTCAAGCATAGAAAGCGATCCACTTTA
>Frequency_1_QualityScore_FFHHHHHJJIJJJJJJJJJJJIJIJCHGHJJJJJJJJJJJJJIIIIIJIJJIJJJJJIJJHHHHDEFFFBBDEEEEEEE_Mismatch_1_Sense_+_Library_PoolC
TAGAAAGCGATCCACTTTCTTAAGGTGTACATTTTTTACCATTTGGATTCCTCTCAATACTTGATAAATCAAGATTTAT
>Frequency_1_QualityScore_FFHHHHHJJJJJIFHHHJJIIIJJJJJJJJJIJIJJJIJGIFHIIGHIIJJIIJJJJFJIJJIHGGJFGCHCHFBDCFFFEEEECDDDDCCDDE_Mismatch_0_Sense_+_Library_PoolC
TACATCAATTTGGTGTACTGCTTGACAGTCACCTTAACCAGTTCAAGCATAGAAAGCGATCCACTTTCTTAAGGTGTACATTTTTTACCATTTG
>Frequency_1_QualityScore_FFHHHHHJJJJJJJJJJJJJJJFGHJJJJJJJJJJJJJJJIJJJJJJJHHHHHHFFFFFEEEEEEDDD>>CDDDDDDDDDDDDCDDDDDDDDDD_Mismatch_1_Sense_+_Library_PoolC
CCTTGTCCCACAAACAAGGGGGTCTCCTACATCAATTTGGTTTACTGCTTGACAGTCACCTTAACCAGTTCAAGCATAGAAAGCGATCCACTTT
>Frequency_1_QualityScore_FFHHHHHJJJJIJFGHHIJJJIJJJIJJJJJJJJIJJJJJIJJJJJJJJIJJJIJJJJIGIIJJJJ_Mismatch_0_Sense_+_Library_PoolC
CACTTTCTTAAGGTGTACATTTTTTACCATTTGGATTCCTCTCAATACTTGATAAATCAAGATTTA
>Frequency_1_QualityScore_FFGHHHHIJIHIJJJJJIJJIJIHEHIJIJJJJIJFHIJJJIIIJFIJIJJJJIJJJJJJJIIJIGHGEAHEFFFFFFFDDDDDDDEEDCDDDE_Mismatch_0_Sense_+_Library_PoolC
AATTTGGTGTACTGCTTGACAGTCACCTTAACCAGTTCAAGCATAGAAAGCGATCCACTTTCTTAAGGTGTACATTTTTTACCATTTGGATTCC
>Frequency_1_QualityScore_FFGFHFHIIIIIJ+@CECHIJIIJJJJIJJJGGIIIHGIJJIIJGDGGHIJJJIIDFCEEH?CFFCC>ACDDCEDDCDDDDBDDDDDCDDD_Mismatch_1_Sense_+_Library_PoolC
CCACAAACAAGGGCGTCTCCTACATCAATTTGGTGTACTGCTTGACAGTCACCTTAACCAGTTCAAGCATAGAAAGCGATCCACTTTCTTA
>Frequency_1_QualityScore_FFHGHHHJJJJJJJCDFHIGHIHIJIJJIJJJIJJJJJJJJJJIIJJJJJJHHHHHHFFFEFEEEDEEDDDCDDDDDDDDDDDDDDDDDDDDCC_Mismatch_0_Sense_+_Library_PoolC
CACAAACAAGGGGGTCTCCTACATCAATTTGGTGTACTGCTTGACAGTCACCTTAACCAGTTCAAGCATAGAAAGCGATCCACTTTCTTAAGGT
>Frequency_1_QualityScore_AAHDHB>F>EFGCHIIGADHG<FGCGGEGGIFFHGGFGGIECHIICHH@FBGEHGGCGHGGIIIHIEEH3?A?@DDECDA@@_Mismatch_0_Sense_+_Library_PoolC
CTCCTACATCAATTTGGTGTACTGCTTGACAGTCACCTTAACCAGTTCAAGCATAGAAAGCGATCCACTTTCTTAAGGTGTA
>Frequency_1_QualityScore_FFFHHFHIJJIIGGECGHFHGCHHJBEFGEGGGEHHGFIIBGGIIJEGHIJIIHHGHGIEHJGIIJIHGHDHFH>7@@C_Mismatch_0_Sense_+_Library_PoolC
CTACATCAATTTGGTGTACTGCTTGACAGTCACCTTAACCAGTTCAAGCATAGAAAGCGATCCACTTTCTTAAGGTGTA
>Frequency_1_QualityScore_?D<AF?:81<?:?<:C9C::?9?>*:00?BB<8<*//()))/.)88=C>.77.()7=A;?BDB@D3;;;>?B@?((5>A(5>A_Mismatch_1_Sense_+_Library_PoolC
CAAGGGGGTCTCCTACATCAATTTCGTGTACTGCTTGACAGTCACCTTAACCAGTTCAAGCATAGAAAGCGATCCACTTTCTT
>Frequency_1_QualityScore_6:DDFBD<AEE<F>HCC+22<CE>F9):C4?BFDF06DFBDC8BDCF4=<CC==@ACFEEEDD_Mismatch_1_Sense_+_Library_PoolC
AGACAGTCACCTTAACCAGTTCAAGCATAGAAAGCGATCCACTTTCTTAAGGTGTACATTTTT
>Frequency_1_QualityScore_FFHHHHHJJJJJJJJJJIJJJJJJJJJIJJJJJJIJJJJJJJJJJJJJJJFHHIIIJJJJJJJIHHHHHHHEFFFFFEEEEEEEDDDDDDCCDE_Mismatch_0_Sense_+_Library_PoolC
ACAGTCACCTTAACCAGTTCAAGCATAGAAAGCGATCCACTTTCTTAAGGTGTACATTTTTTACCATTTGGATTCCTCTCAATACTTGATAAAT
>Frequency_1_QualityScore_DDHHHHHJJJJIIJCGHIIJJJIJIJJJJJJJIJJJJJJJIJJJEHIIJIGHHGHGHEFFDEF@CCCEECCCDDCCBDDDDCCCCCDDDD_Mismatch_0_Sense_+_Library_PoolC
CACAAACAAGGGGGTCTCCTACATCAATTTGGTGTACTGCTTGACAGTCACCTTAACCAGTTCAAGCATAGAAAGCGATCCACTTTCTTA
>Frequency_1_QualityScore_FFHHHHHJJJJJJJIJJJJEHEHJJJIJJJJIJJIJJJJJJIJIIJJHIJJIJJJJ_Mismatch_0_Sense_+_Library_PoolC
GTCTCCTACATCAATTTGGTGTACTGCTTGACAGTCACCTTAACCAGTTCAAGCAT
>Frequency_1_QualityScore_DDDHAFFGIDHIJJJIIIHIIIJIIEFHHJJJJJJIGIGIJJBFHHIIJDGIJIIIIHGIFHG_Mismatch_0_Sense_+_Library_PoolC
AAGGTGTACATTTTTTACCATTTGGATTCCTCTCAATACTTGATAAATCAAGATTTAAAATGA
>Frequency_1_QualityScore_FFHHHHHHIJJGIIJJJJJIJIIJJJJJIIIJJJJJIGHJ?DFHIJJJIJJIJJJIIIHJJHIIIJHHGHHHFFFFFFEEEEEEEDDDDDDDDE_Mismatch_0_Sense_+_Library_PoolC
TAACCAGTTCAAGCATAGAAAGCGATCCACTTTCTTAAGGTGTACATTTTTTACCATTTGGATTCCTCTCAATACTTGATAAATCAAGATTTAA
>Frequency_1_QualityScore_FFHHHHHJJJIIJJJJIJJJJJJJJIJJJJJJIJI>FIJJJJJFFGHIIJJIIIJJGGI_Mismatch_0_Sense_+_Library_PoolC
CCTTAACCAGTTCAAGCATAGAAAGCGATCCACTTTCTTAAGGTGTACATTTTTTACCA
>Frequency_1_QualityScore_FFHHHHHJJJJJJJHGIJJJJJJJJJJJJJJJJJJJJJJJJJJJJJJJJJJJHHHHHHFFDFFEEEDEDCDDDDDDDDDDDDDDDDDDDDDD@C_Mismatch_1_Sense_+_Library_PoolC
CACAAACAAGGGGGTCTCCTACATCAATTTGGTGTACTGCTTGACAGTCACCTTAACCAGTTCAAGCATAGAAAGCGATCCACTTTCTTAAGTT
>Frequency_1_QualityScore_FFHHHHHJJJIJJJJJJJJJJJIJJJEHHHIGJJJJJJIJJJJJJIGJJJJGIJJJJGJIJJJJIJJHHAEHFFFFFFF_Mismatch_0_Sense_+_Library_PoolC
ATAGAAAGCGATCCACTTTCTTAAGGTGTACATTTTTTACCATTTGGATTCCTCTCAATACTTGATAAATCAAGATTTA
>Frequency_1_QualityScore_FBFDHHBHIGIJJIG@DEFGIEFHIJJJJJJIIIIJIIJIJIJJJIJGJGIIJCGHIGIGHIGIEIJIGIGGGHHHHHHHFDDEEEFFE_Mismatch_0_Sense_+_Library_PoolC
GTGTACATTTTTTACCATTTGGATTCCTCTCAATACTTGATAAATCAAGATTTAAAATGAATCTATGCTGATTTAATTTTTTATATTTA
>Frequency_1_QualityScore_FFHHGHHJJIIJGHIIGHGHHIIIJJJJJJJJJJIJJJJJGIHDFGGGGIIJJJJJJIJJJIEHGHHHFDEFFFEDEEDEDDDDDDEDDDDDAA_Mismatch_2_Sense_+_Library_PoolC
CCTTAACCAGTTCAAGCATAGAGAGGGATCCACTTTCTTAAGGTGTACATTTTTTACCATTTGGATTCCTCTCAATACTTGATAAATCAGGGTT
>Frequency_1_QualityScore_FFHHHHHJJJJIJJJEHHHGIJIJJJJIJJJIJJJJIJJJJJJJJJJIJJJIJJIJJJJJJJJJCGHIIIHHHHGHFFFFFFFDECDEDDDDED_Mismatch_0_Sense_+_Library_PoolC
TCCACTTTCTTAAGGTGTACATTTTTTACCATTTGGATTCCTCTCAATACTTGATAAATCAGGGTTTAAAATAAATCTATGCTGGTTTAATTTT
