# Supplementary material for: Differential Gene Expression Reveals Candidate Genes for Drought Stress Response in Abies alba (Pinaceae)
Source: PLoS One. 2015 Apr 29;10(4):e0124564. doi: 10.1371/journal.pone.0124564 (PMC4414588; doi:10.1371/journal.pone.0124564)
Supplement: S2 File — (GZ) [file pone.0124564.s002.gz › comp6489_c0_seq1.fa]

>comp6489_c0_seq1 len=411 path=[1:0-410]
ATCGACATGAAGGTTCCGTGCCTGGAAGAAACAGACGGTGCGAATTCCGATGGCTTCGTCAATTCTTTAACCGTCAATGAAGTTTCTGGCACAGGGTTTTCGAATTTCGTGGATCCTGGTGTGAAAATAAAAGCGATCGGCACCGAAAATTCTCAATGGATTCCTGAAATCGAGCAAAATGGAAATTCAGCTCTTCTCGCAAACTATTGTGTACTGTATGGTAAACCCGTGATCCCCAACTGCACACAACAACCCGATGAATAAGGCTTTCTCGAAAAGCTATGTATATTTCTGCATATTAGATTGCATGCCTTACCACTTATTAAATTGAGTTGAGCTCTTCTGTGTCTGTGAATCTGTTTTTTTTTCAATAAATTTAACATCGTTTTGTTTTTTTTCCAATAAATTAAC

>Frequency_5_QualityScore_FEFGHGGIIHFHIIIJJHIIHIJEIHGHIHHIIIHIIJIJJJIHFFFEGHIHHHIHGFGGGIHFDEDEEBEDDDCDDBBCDCCD@BBCCCCACA_Mismatch_0_Sense_+_Library_PoolT
TGAAATCGAGCAAAATGGAAATTCAGCTCTTCTCGCAAACTATTGTGTACTGTATGGTAAACCCGTGATCCCCAACTGCACACAACAACCCGAT
>Frequency_4_QualityScore_EEHHFGHIJJJHHFHIIJJJIIIJIIIIJJJJJJJJJIIIIIIIIIIGFGHGFFFFEECABD=>ACDCECDEFEEEDDDDCDEEEDCDDCDEDD_Mismatch_0_Sense_+_Library_PoolT
ATGGTAAACCCGTGATCCCCAACTGCACACAACAACCCGATGAATAAGGCTTTCTCGAAAAGCTATGTATATTTCTGCATATTAGATTGCATGC
>Frequency_3_QualityScore_FFHHHHHJJJJJJJJJJJJJJJJJJJJJJJJJJJIJJJHJJJJHIJJJJJJHIHJJJJJJIHHHHGFFFEDDDDDDDDDDDDDEEDDDDDDDDD_Mismatch_0_Sense_+_Library_PoolT
ATGGAAATTCAGCTCTTCTCGCAAACTATTGTGTACTGTATGGTAAACCCGTGATCCCCAACTGCACACAACAACCCGATGAATAAGGCTTTCT
>Frequency_3_QualityScore_FFHHHHHJJJJIIIIJJJJIIJJJIJJJJJJJJJJJJJIJJIJJIIJIGGIHIIJJHHHHHGGGFFEEECEEEDDEDDDDDDDDDDDEEEDDED_Mismatch_0_Sense_+_Library_PoolT
CAACTGCACACAACAACCCGATGAATAAGGCTTTCTCGAAAAGCTATGTATATTTCTGCATATTAGATTGCATGCCTTACCACTTATTAAATTG
>Frequency_3_QualityScore_FEHHHHGIJJJJIJJJIJJJJJJIJJJJJJJJJJJIIIIHHIIHIHHGDEFFEEEEEEDEDDEEDDDDDCCCDCDDDDEDDDDDEEDEEEEDCD_Mismatch_0_Sense_+_Library_PoolT
AAAGCGATCGGCACCGAAAATTCTCAATGGATTCCTGAAATCGAGCAAAATGGAAATTCAGCTCTTCTCGCAAACTATTGTGTACTGTATGGTA
>Frequency_3_QualityScore_FFHHHHGIIJJJJJJJJJJJIIHIIIJJJJJJJJJJJJJJJGIJJJJJJIHHHGFFFEEEEEEECEFFEDDDDDDDEDECDEDDDEDDDDDDDD_Mismatch_0_Sense_+_Library_PoolT
AACCCGTGATCCCCAACTGCACACAACAACCCGATGAATAAGGCTTTCTCGAAAAGCTATGTATATTTCTGCATATTAGATTGCATGCCTTACC
>Frequency_1_QualityScore_FFHHHHHJJJJJJJJJJJIJGJIJJJJJJJJJJJJJJJJJJJJJJJJJJJJGHHFFFFFEEDFDDFEEEDDDDCDDEEEDCEDDDEDDDDDDDD_Mismatch_0_Sense_+_Library_PoolC
AACCCGTGATCCCCAACTGCACACAACAACCCGATGAATAAGGCTTTCTCGAAAAGCTATGTATATTTCTGCATATTAGATTGCATGCCTTACC
>Frequency_2_QualityScore_EEGHHHHJJJJJIJHIJJHIGIIJGIIIJJGHIIIIIIGIHIIIIIEHIHIIGIGIGHGEFFEDCCCDCBDCCACCCDCCDDDBBCCCCCDCAA_Mismatch_0_Sense_+_Library_PoolT
TCTTCTCGCAAACTATTGTGTACTGTATGGTAAACCCGTGATCCCCAACTGCACACAACAACCCGATGAATAAGGCTTTCTCGAAAAGCTATGT
>Frequency_2_QualityScore_FFGHHGHJJJIJEGEGIIIJIJJJJJJJIJIJJJJIJJJJJIJIIIIHGHHGFFFFFEEEEEECDDDDDDDDDDDDDDCDDDDDDDDDDDDDDD_Mismatch_0_Sense_+_Library_PoolT
CGTGGATCCTGGTGTGAAAATAAAAGCGATCGGCACCGAAAATTCTCAATGGATTCCTGAAATCGAGCAAAATGGAAATTCAGCTCTTCTCGCA
>Frequency_2_QualityScore_FFHHHHHIJJIIIIJJHIIIJJJJHIJJJJJJIJJJJJJJJJJJJJJJIIJJIJJHHHHHGFFFFFEEDEEDDDDDCDDDFEEEEEFEDDDDCD_Mismatch_0_Sense_+_Library_PoolT
ATTGTGTACTGTATGGTAAACCCGTGATCCCCAACTGCACACAACAACCCGATGAATAAGGCTTTCTCGAAAAGCTATGTATATTTCTGCATAT
>Frequency_1_QualityScore_ADHHHHFHGGHIGJJGHGJJIIJJH>BGIIJJCHIGEGIJJJIGGGJJBGIIGIHHFHHGFFFFFCEDDEEDDDDCDDDDDDCCDDDDCDDC>C_Mismatch_0_Sense_+_Library_PoolC
ATTGTGTACTGTATGGTAAACCCGTGATCCCCAACTGCACACAACAACCCGATGAATAAGGCTTTCTCGAAAAGCTATGTATATTTCTGCATAT
>Frequency_2_QualityScore_FFGHHHHJJJJJJIJJIJIIIJJJJJJJIIJJJJIIIHHHHHGGGGGGGGGGGGGCGFFFFFEEDEECEDCDDDEEECEEEEC?CCDDDDC?BC_Mismatch_0_Sense_+_Library_PoolT
GGCACCGAAAATTCTCAATGGATTCCTGAAATCGAGCAAAATGGAAATTCAGCTCTTCTCGCAAACTATTGTGTACTGTATGGTAAACCCGTGA
>Frequency_2_QualityScore_FFHHGHHJJJJJJJJJJJJIIJIIJJJJJJJJIIIJIIJJJJIJJJIIJJIIIIIJIIJIIJJIIIJIIIGIIIHHHHHGEFFED_Mismatch_1_Sense_+_Library_PoolT
GCTTTCTCGAAAAGCTATGTATATTTCTGCATATTAGATTGCATGCCTTACCACTTATTAAATTGAGTTGAGCTCTTCTGTGTCA
>Frequency_2_QualityScore_FFGHECGHGIIIIIJIIIIIIJIDHIIGIGHHIIHHGGEEEGDGDDEECECCEDC?CC?AACDDCDACDBACDCCDDECCDEEDADC?AAAACA_Mismatch_1_Sense_+_Library_PoolT
GCGATCGGCACCGAAAATTCCCAATGGATTCCTGAAATCGAGCAAAATGGAAATTCAGCTCTTCTCGCAAACTATTGTGTACTGTATGGTAAAC
>Frequency_2_QualityScore_FFGGHHHIIIIIIIGIGIJGFIIGHIGGIIGIIJJIGIJIIIIJJJGGIIBEIGIIHFGIIIIIIHEGHGCEDEFEC?BACECCDDCDDDCCDD_Mismatch_0_Sense_+_Library_PoolT
TCAATGGATTCCTGAAATCGAGCAAAATGGAAATTCAGCTCTTCTCGCAAACTATTGTGTACTGTATGGTAAACCCGTGATCCCCAACTGCACA
>Frequency_2_QualityScore_EFHHHHGIIIJIIJJIIIIIJHIIHIJIHGIIGIIIIIJIIIJHFGEIIHJIEGGGHGGGGGFFFFCEECCCCDDDDDDDCDDCEECCCCCCDC_Mismatch_0_Sense_+_Library_PoolT
AATGGAAATTCAGCTCTTCTCGCAAACTATTGTGTACTGTATGGTAAACCCGTGATCCCCAACTGCACACAACAACCCGATGAATAAGGCTTTC
>Frequency_2_QualityScore_EEGHHGHJIJJJJIIJIIJJJJIJJJIJIJJJJIJJIJJJIIIJIJJIIHHGGGFFFEEEDDDDDDDDECDDEEEEEDDDDCDEEEDCEDDDED_Mismatch_0_Sense_+_Library_PoolT
TATGGTAAACCCGTGATCCCCAACTGCACACAACAACCCGATGAATAAGGCTTTCTCGAAAAGCTATGTATATTTCTGCATATTAGATTGCATG
>Frequency_2_QualityScore_FFHHHHHIJIIJJJIJJJJJJJIJIIJIJJJJJJJIJJJJJJHJJJIIJJJJJIIJJIGIIIHHHFFEDCEEEDDDDDDDDDDDCDDDDDDDDD_Mismatch_0_Sense_+_Library_PoolT
CTGAAATCGAGCAAAATGGAAATTCAGCTCTTCTCGCAAACTATTGTGTACTGTATGGTAAACCCGTGATCCCCAACTGCACACAACAACCCGA
>Frequency_2_QualityScore_FDHGHHGJIJIJJGIIJJJJJGIHIJIJJJJJJJJJJJJJIJJIJJJJIJJIJIIHHHHGFFFFEDDEDCDDDDDDDEECEEEEEDDDDCDEDE_Mismatch_0_Sense_+_Library_PoolT
GTGTACTGTATGGTAAACCCGTGATCCCCAACTGCACACAACAACCCGATGAATAAGGCTTTCTCGAAAAGCTATGTATATTTCTGCATATTAG
>Frequency_2_QualityScore_FFHHGGHHIGIIIIIIIIHGHJIJIIIGIIIJJJJIJJJJJJJJJIIIIJJJJJGIHGGHGFFFFFEEEAEDDCCCDDDCDDCEEEEEEEEDDD_Mismatch_0_Sense_+_Library_PoolT
ACTATTGTGTACTGTATGGTAAACCCGTGATCCCCAACTGCACACAACAACCCGATGAATAAGGCTTTCTCGAAAAGCTATGTATATTTCTGCA
>Frequency_2_QualityScore_FFHHHHHJJJJJJJIJIJIJJJJJJJJJJJJIIIIHIIJIJJIIJJJIHGHIIJHHHGHGHHFFFFFEEECEDEDEEDCCEDDDCDDDCCDCDC_Mismatch_0_Sense_+_Library_PoolT
GTGATCCCCAACTGCACACAACAACCCGATGAATAAGGCTTTCTCGAAAAGCTATGTATATTTCTGCATATTAGATTGCATGCCTTACCACTTA
>Frequency_2_QualityScore_FFGHHGHJJJJJJJIJJJJIIJJEHIIIJJIIIIIIIIIJJIJIIGIIHIIIIIHIIIIHGHHHFFFCDDACDCCCEABCCCDDDDDDCCABDD_Mismatch_0_Sense_+_Library_PoolT
TCAGCTCTTCTCGCAAACTATTGTGTACTGTATGGTAAACCCGTGATCCCCAACTGCACACAACAACCCGATGAATAAGGCTTTCTCGAAAAGC
>Frequency_2_QualityScore_FEHHFHFGIJIJJJEHIIIJJJJJIIIJJIJJJJJJJJJIJJIIIJJJJGGGCEGGFGFFEDDEDBCCCEEECEECEDCDDDCCEEEDCECDDE_Mismatch_0_Sense_+_Library_PoolT
GTATGGTAAACCCGTGATCCCCAACTGCACACAACAACCCGATGAATAAGGCTTTCTCGAAAAGCTATGTATATTTCTGCATATTAGATTGCAT
>Frequency_2_QualityScore_FFHHHHHJJJJHIIJJHIIJJJJJJJIJJIIJJJJIJJJJIJJJJJJIJJJJJJJJJJJHHHHHGFFFFCEFEFEEEECDDDDDDDCDCDEDDD_Mismatch_0_Sense_+_Library_PoolT
CGAAAATTCTCAATGGATTCCTGAAATCGAGCAAAATGGAAATTCAGCTCTTCTCGCAAACTATTGTGTACTGTATGGTAAACCCGTGATCCCC
>Frequency_1_QualityScore_FFGHHHGJIIJJJIGEEHIJJJGIJJIIHJJJGJGIIJGIGIJEHEFBCGIJIIIJJHHFFFFFDECA>@DECDC@;=>CCCDDDDDDDDDCCD_Mismatch_0_Sense_+_Library_PoolC
CGAAAATTCTCAATGGATTCCTGAAATCGAGCAAAATGGAAATTCAGCTCTTCTCGCAAACTATTGTGTACTGTATGGTAAACCCGTGATCCCC
>Frequency_2_QualityScore_DCE@FBCGHIGHIFE?GCGGC;=FEGFEGIIDHFEGICEF9=ECGFEGHEIHI=AFFE_Mismatch_1_Sense_+_Library_PoolT
TGCATATTAGATTGCATGCCTTACCACTTATTAAATTGAGTTGAGCTCTTCTGTGTCA
>Frequency_2_QualityScore_FFHHHHHJJJJIIJIIJJIIJIJIIJJJJJJJJIIJJJIIIJIJIIIJJJJJIJJJIJFIIIGIIJJIJIGIGHGHHHHFFFDFEEDEDECDFD_Mismatch_0_Sense_+_Library_PoolT
AGGCTTTCTCGAAAAGCTATGTATATTTCTGCATATTAGATTGCATGCCTTACCACTTATTAAATTGAGTTGAGCTCTTCTGTGTCTGTGAATC
>Frequency_2_QualityScore_FFHHGHHJJJJJIJJJIJJJJJJJJJJIJJJJJJJJJJJJJJJJIJJIIJJJJJJJJIHGFFFFEEEEECDEEEEEEDDEDDDDDDCDDCEDDD_Mismatch_1_Sense_+_Library_PoolT
CGAAAATTCCCAATGGATTCCTGAAATCGAGCAAAATGGAAATTCAGCTCTTCTCGCAAACTATTGTGTACTGTATGGTAAACCCGTGATCCCC
>Frequency_2_QualityScore_EEGEFFHGIIIIFIIIGHGIGHGGGIIGIIIFEEEFEIGBGCHIIIGG@EGIIGIIGIGGGFEDEBA?CACCDEC?CCC;;AACBA?>@?>?<?_Mismatch_0_Sense_+_Library_PoolT
GCTCTTCTCGCAAACTATTGTGTACTGTATGGTAAACCCGTGATCCCCAACTGCACACAACAACCCGATGAATAAGGCTTTCTCGAAAAGCTAT
>Frequency_1_QualityScore_FFHHHHHHIJHIJJJJJCGFHHJJJJJJJJJJJJJJJJJJJJJJJIHHHHHHFFFFFFEEEFEEEDDDDBDDDDDDDDDDDDDDDDDDDDDDDD_Mismatch_0_Sense_+_Library_PoolT
AATTTCGTGGATCCTGGTGTGAAAATAAAAGCGATCGGCACCGAAAATTCTCAATGGATTCCTGAAATCGAGCAAAATGGAAATTCAGCTCTTC
>Frequency_1_QualityScore_FFHHHHHJJJJJJJJJJGJJJEGHIIJJJJJJJJJJJIIIJIJJJJJJJHHGHHHFFFDDEEDDDCCEECDDDDDDDDDCBDDDDDBDDDDDDB_Mismatch_0_Sense_+_Library_PoolT
GTGCCTGGAAGAAACAGACGGTGCGAATTCCGATGGCTTCGTCAATTCTTTAACCGTCAATGAAGTTTCTGGCACAGGGTTTTCGAATTTCGTG
>Frequency_1_QualityScore_FFHHHGHJJJJIJJJEGBHIJJJJJJIJJJJJJJJGGIJJJJJJJIJJJHHHFFDFFEECEEECDDDDCCDDD5?BBDDBDDDDDDABBBDDDD_Mismatch_0_Sense_+_Library_PoolT
GGAAGAAACAGACGGTGCGAATTCCGATGGCTTCGTCAATTCTTTAACCGTCAATGAAGTTTCTGGCACAGGGTTTTCGAATTTCGTGGATCCT
>Frequency_1_QualityScore_FFHHHHHJJJGHGHIJJJJJJJJJIJIJJJJJJJJJJJJJJJJJJJJJHHHHHFFFFFFFEEDEDDDCDCCCDDDDDDDDDDDDDDDDDDDDDD_Mismatch_1_Sense_+_Library_PoolT
TGGATCCTGGTGTGAAAATAAAAGCGATCGGCACCGAAAATTCCCAATGGATTCCTGAAATCGAGCAAAATGGAAATTCAGCTCTTCTCGCAAA
>Frequency_1_QualityScore_FFDFFHDGIIGGHIIICGAHFHGHIIGIEFBHFGIIIEGGIGIIIIGIGAEAEFAEE@DCBFFEEEECCAC@CDC@CDDDDA>CCCCAC>>CCC_Mismatch_0_Sense_+_Library_PoolT
CGTGATCCCCAACTGCACACAACAACCCGATGAATAAGGCTTTCTCGAAAAGCTATGTATATTTCTGCATATTAGATTGCATGCCTTACCACTT
>Frequency_1_QualityScore_DDHHHHDHEHIIII@FEHEGI>FBEHGED@EBGGHHDGDCHI9FFGHGIIIIFIGIICEGDG@G@GCFCC=C;=C>CEHHEDCDED_Mismatch_1_Sense_+_Library_PoolT
GGCTTTCTCGAAAAGCTATGTATATTTCTGCATATTAGATTGCATGCCTTACCACTTATTAAATTGAGTTGAGCTCTTCTGTGTCA
>Frequency_1_QualityScore_FFHH1DHIJJJJJJJJJJJJJJJJJJJJJJJJJJJJJJJJIJJHHHHHHFFFFFFFFEEEEEEEEEDDECDDEDDDDDDDDDDDDCDDEDDEED_Mismatch_1_Sense_+_Library_PoolT
CAACCGCACACAACAACCCGATGAATAAGGCTTTCTCGAAAAGCTATGTATATTTCTGCATATTAGATTGCATGCCTTACCACTTATTAAATTG
>Frequency_1_QualityScore_DFHHHH4CFECEFHIIG@GEGGGIIGGHGIIIGIGGIIIIIGHIBHICGIHEEFH);BDFFCCCCBCBCCCCCCABDEEFECCCCCCDDACCDC_Mismatch_1_Sense_+_Library_PoolT
ACTGTACGGTAAACCCGTGATCCCCAACTGCACACAACAACCCGATGAATAAGGCTTTCTCGAAAAGCTATGTATATTTCTGCATATTAGATTG
>Frequency_1_QualityScore_DFHHHHHJIJIJIIIIIAFGIIIIIIJJIJFGHIGIGIJIFGDFHIJIJGGIIIIGHIHHFFDDDDBDDBDCDEDDCDCC@ADDEDDDDCDDBD_Mismatch_0_Sense_+_Library_PoolT
AAGTTTCTGGCACAGGGTTTTCGAATTTCGTGGATCCTGGTGTGAAAATAAAAGCGATCGGCACCGAAAATTCTCAATGGATTCCTGAAATCGA
>Frequency_1_QualityScore_FFHHHHHJJJJJJJJJJJJJJJJIJJJJJJJJJJJJJJIJJJIIJJJHHFHHFFFEFFECEEEEEDDDDDDDBDDDDDDEDEDDEEEDEEEEDC_Mismatch_0_Sense_+_Library_PoolT
AAAAGCGATCGGCACCGAAAATTCTCAATGGATTCCTGAAATCGAGCAAAATGGAAATTCAGCTCTTCTCGCAAACTATTGTGTACTGTATGGT
>Frequency_1_QualityScore_FFHHHGHIIJJIJJJHIIJHGIJIIFJJJJIIJJJJIGIIHIJJIIIDIJJJJJIGIEIHHHFHHHFFFDDFECEECEDDDDDEEEDEEDCDAD_Mismatch_0_Sense_+_Library_PoolT
TGCACACAACAACCCGATGAATAAGGCTTTCTCGAAAAGCTATGTATATTTCTGCATATTAGATTGCATGCCTTACCACTTATTAAATTGAGTT
>Frequency_1_QualityScore_FDFHHHHJJJJIJJJIJJJJJJJJJJJJIIJJIIIJJJJJIJJIJJEIJJJJJJJJJJJHHEHHHFFFFBFFEEEEECDDDDDDDDDDDEDDDC_Mismatch_0_Sense_+_Library_PoolT
GAAAATTCTCAATGGATTCCTGAAATCGAGCAAAATGGAAATTCAGCTCTTCTCGCAAACTATTGTGTACTGTATGGTAAACCCGTGATCCCCA
>Frequency_1_QualityScore_FFHHHHHJJHIJJJJJJHIIJJJJJIIJJJJJJJJJJJJJJJJJJJJIIJJIIHHHHHFFFFFEDDDDDDCCDEEEEFEDEDDDDCDEFEDDED_Mismatch_0_Sense_+_Library_PoolT
ACTGTATGGTAAACCCGTGATCCCCAACTGCACACAACAACCCGATGAATAAGGCTTTCTCGAAAAGCTATGTATATTTCTGCATATTAGATTG
>Frequency_1_QualityScore_FFHHHHHJJJJJJJJJJJJJIJJGJJJIJJJJJJIHIJJFFHIJJJJIJJIJIJIJJJJHHHHHFFFFDCDDDDDDDDDEEDDDDDDDDDDBCC_Mismatch_0_Sense_+_Library_PoolT
AAATTCAGCTCTTCTCGCAAACTATTGTGTACTGTATGGTAAACCCGTGATCCCCAACTGCACACAACAACCCGATGAATAAGGCTTTCTCGAA
>Frequency_1_QualityScore_FFHHHGHJJJJJJIJIJJJJGIIJJJJJJJJJJJJJJJJIJJJIIHJJHJFGIJJJIJJJJJJIJHHJJIHGIGJJIEHHIHFDDDDCCADCDD_Mismatch_0_Sense_+_Library_PoolT
TGTATATTTCTGCATATTAGATTGCATGCCTTACCACTTATTAAATTGAGTTGAGCTCTTCTGTGTCTGTGAATCTGTTTTTTTTTCAATAAAT
>Frequency_1_QualityScore_FFHHHHHJJJJIIJIJJJJJIJIJJJJJJJJGIJJJJJJIFGIJJJJJJHCHFEFFFEEEEFEDDEEEDCDDDDEEEDDEDDDEDDDDDDDDCC_Mismatch_0_Sense_+_Library_PoolT
CCCGTGATCCCCAACTGCACACAACAACCCGATGAATAAGGCTTTCTCGAAAAGCTATGTATATTTCTGCATATTAGATTGCATGCCTTACCAC
>Frequency_1_QualityScore_FFHHHHHJJJJJIGJJJJJJJJJJJJJJJJJJJJIIJJJJJJJJJJHHHFFFFFDEEEEEDDDDDDDDDDDDDDDDDDDEDDDDEEEDEEEECC_Mismatch_1_Sense_+_Library_PoolT
AAAAGCGATCGGCACCGAAAATTCCCAATGGATTCCTGAAATCGAGCAAAATGGAAATTCAGCTCTTCTCGCAAACTATTGTGTACTGTATGGT
>Frequency_1_QualityScore_FFHHHHHJJJIJJJIJJIJJJIGIIJJJJJJJJJJJJJJJJJJJJJIJJJJJJJJJJJJJJJJJJJJHGHHGGFFFFFE_Mismatch_2_Sense_+_Library_PoolT
AGGCTTTCTCGAAAAGCTATGTATATTTCTGCATATTAGATTGCATGCCTTACCACTTATTAAATTGAGTTGAGCTCAC
>Frequency_1_QualityScore_DDHDDHF<EGGHIDGEE<ADHHHEGHGIIGIIHHIEGIGDBDGGG<FHIEHG_Mismatch_0_Sense_+_Library_PoolT
TTTCTCGAAAAGCTATGTATATTTCTGCATATTAGATTGCATGCCTTACCAC
>Frequency_1_QualityScore_FFHHHHHJJJJJJJJJJJJJJJIJJJJJJJJJJJJIJJJJJJJJJJIJJJJIJIJJIJJEHFFFFFDEDACDDDDDDDDDDDDDDD@DDDDEEC_Mismatch_0_Sense_+_Library_PoolT
CGAGCAAAATGGAAATTCAGCTCTTCTCGCAAACTATTGTGTACTGTATGGTAAACCCGTGATCCCCAACTGCACACAACAACCCGATGAATAA
>Frequency_1_QualityScore_FFHHHHHJJHJJJJJJJJJCGGHIIJJJJJIJIJJJIJJJJJJJJJJHHHHFFFFFFFEEDEEEDDDDDDDDDDDDDDDDDDDDDDDDDCDDDD_Mismatch_1_Sense_+_Library_PoolT
CGAATTTCGTGGATCCTGGTGTGAAAATAAAAGCGATCGGCACCAAAAATTCTCAATGGATTCCTGAAATCGAGCAAAATGGAAATTCAGCTCT
>Frequency_1_QualityScore_FFHHHHHJJJIJJIIJJJJJJIJJIJIJJJJJJJJJJJJGJJJJJJJJJJJJJJJHHHHHHHFFFDFFFDEEEEEEDDDDDDDDDDCDDFFDEE_Mismatch_0_Sense_+_Library_PoolT
CCAACTGCACACAACAACCCGATGAATAAGGCTTTCTCGAAAAGCTATGTATATTTCTGCATATTAGATTGCATGCCTTACCACTTATTAAATT
>Frequency_1_QualityScore_FFGHHHHJJIIJJIIJJJJJJIIHHIIJJIJJJJIIIJJJJFIIJIJJJGGIJGGHHHHHHFFFFFFFDACEDEEDDDDDDDDDDDDDEDDDDE_Mismatch_0_Sense_+_Library_PoolC
CCAACTGCACACAACAACCCGATGAATAAGGCTTTCTCGAAAAGCTATGTATATTTCTGCATATTAGATTGCATGCCTTACCACTTATTAAATT
>Frequency_1_QualityScore_FFHGHHHJJJJIJJJJJJJJJJJJIJJJJJJJJJJIJIJJJJJIJJJJJJJJIGIJJIJIGHJIJGHFHAHHFBDFFFEDDBDDDEDD@C?BDD_Mismatch_0_Sense_+_Library_PoolT
ATTCTCAATGGATTCCTGAAATCGAGCAAAATGGAAATTCAGCTCTTCTCGCAAACTATTGTGTACTGTATGGTAAACCCGTGATCCCCAACTG
>Frequency_1_QualityScore_FFHHHHHIJJJJFJIJJJJJIJJJJJJJJJJJJJJJJJJEIJJJJJJJJJJJJIGCHHEHFBD?DCCDBABDDDDDDDEEDFEEDDDDDDEEDC_Mismatch_0_Sense_+_Library_PoolT
TGTACTGTATGGTAAACCCGTGATCCCCAACTGCACACAACAACCCGATGAATAAGGCTTTCTCGAAAAGCTATGTATATTTCTGCATATTAGA
>Frequency_1_QualityScore_FFHHHHHJJJJJJJIJJJJIEIIJFIIJJJJJIJJJJJJJIJJJJJIJIJJEIHHHHFFCDDDDEEDDDCDDDDDDDD?BDCDDDDDDDEEEEE_Mismatch_0_Sense_+_Library_PoolT
CGCAAACTATTGTGTACTGTATGGTAAACCCGTGATCCCCAACTGCACACAACAACCCGATGAATAAGGCTTTCTCGAAAAGCTATGTATATTT
>Frequency_1_QualityScore_FFHHHHGJJIJJJIJIJIIJIJJJJIHJIJJJJJJJJJJIJJJJCHIIIGIJJJJJJJJJJFIIJJHHGCHCDEDEFDFEEEEDCDCCDDDDDD_Mismatch_0_Sense_+_Library_PoolT
CCGATGAATAAGGCTTTCTCGAAAAGCTATGTATATTTCTGCATATTAGATTGCATGCCTTACCACTTATTAAATTGAGTTGAGCTCTTCTGTG
>Frequency_1_QualityScore_FFHHHGHJJJJJJJJJJJJJIJJIJJJJJJJJJJJJIJJJJJJJJJJJJJHHHHHHFFFFFFDDDDDDDDDEDEDDFEEDFFEEDDEDDDDDDD_Mismatch_0_Sense_+_Library_PoolT
TCGGCACCGAAAATTCTCAATGGATTCCTGAAATCGAGCAAAATGGAAATTCAGCTCTTCTCGCAAACTATTGTGTACTGTATGGTAAACCCGT
>Frequency_1_QualityScore_FFHHHHHJJJJJJJJJJJJIJJIJJJJJJJJJJJJJJJJJJJJIJIIJJJJIJJJJFIFIIIJJJJJJJIIHIHHIJIJEHHHHHEEFFFDDDD_Mismatch_0_Sense_+_Library_PoolT
AAAAGCTATGTATATTTCTGCATATTAGATTGCATGCCTTACCACTTATTAAATTGAGTTGAGCTCTTCTGTGTCTGTGAATCTGTTTTTTTTT
>Frequency_1_QualityScore_FFHHHHHJJJJJJJJJJIJIJJJJGJIJJGIJJJJJIHIIIJJJJHJJFIIIJJJJJHHHFFFDCCDCDDDDDCCDCDCDDBDDBDDDDDDDDD_Mismatch_0_Sense_+_Library_PoolT
CTTCTCGCAAACTATTGTGTACTGTATGGTAAACCCGTGATCCCCAACTGCACACAACAACCCGATGAATAAGGCTTTCTCGAAAAGCTATGTA
>Frequency_1_QualityScore_FFHHHHHJJJJJJJIHIIJJJIIIIJJHIJJJJJJJJIJJJJIIJJJJJJJJJJJJHHHHFFDDDDDEEDDDDDDDDDDDDDDDDDDDDDDDED_Mismatch_0_Sense_+_Library_PoolT
TCTCGCAAACTATTGTGTACTGTATGGTAAACCCGTGATCCCCAACTGCACACAACAACCCGATGAATAAGGCTTTCTCGAAAAGCTATGTATA
>Frequency_1_QualityScore_FFGGGHGGHIGIHJHJJ>HHHGIJGGHIJJIIJJJJJIJJJJJJJJIJJIGHJIGHHHHHE@DFF>CECACCDDDBCACCACDDEDDDDDDDDD_Mismatch_0_Sense_+_Library_PoolT
TATTGTGTACTGTATGGTAAACCCGTGATCCCCAACTGCACACAACAACCCGATGAATAAGGCTTTCTCGAAAAGCTATGTATATTTCTGCATA
>Frequency_1_QualityScore_FFGHHHHIJIJJJJJJJIJIJJJJJJJJJJJJJJJJJJJIJJJHIJJJJJJJJJJJIJJJJJJJJJJJJIIIJHII_Mismatch_0_Sense_+_Library_PoolT
GCTATGTATATTTCTGCATATTAGATTGCATGCCTTACCACTTATTAAATTGAGTTGAGCTCTTCTGTGTCTGTGA
>Frequency_1_QualityScore_FFHHHGHJJJJJJJJJIJJJJJJJJJJJJIJJJJJJJJJJIIGIJIGHHGHFFFFFCEEEDEEDDDDDDBDDDDDDDEDEDDEEEDEEEEDDED_Mismatch_1_Sense_+_Library_PoolT
AAGCGATCGGCACCGAAAATTCCCAATGGATTCCTGAAATCGAGCAAAATGGAAATTCAGCTCTTCTCGCAAACTATTGTGTACTGTATGGTAA
>Frequency_1_QualityScore_=DF<DFFF?+<AB<4ACAC:CDBFFDB>9DFDAF;B@8?FFBCEFFIE:FCF;=;CCF8B9B@B@6;66;;@;>B>@5=(;@@@<??;5<A3>?_Mismatch_0_Sense_+_Library_PoolT
CCGAAAATTCTCAATGGATTCCTGAAATCGAGCAAAATGGAAATTCAGCTCTTCTCGCAAACTATTGTGTACTGTATGGTAAACCCGTGATCCC
>Frequency_1_QualityScore_FDHHDHDHJJJCFEHHHGGIIJJJJIIJJIIFIIJJJJJIIJJJJJJJHHFHHEFFEFFEEEDDDDDDCACCDDDDDDDCDDDDCCDDDDDDDD_Mismatch_1_Sense_+_Library_PoolT
GTGGATCCTGGTGTGAAAATAAAAGCGATCGGCACCGAAAATTCCCAATGGATTCCTGAAATCGAGCAAAATGGAAATTCAGCTCTTCTCGCAA
>Frequency_1_QualityScore_FBFHGHHJIJJEHFHIJIJGIJJJIIIJIJJIIJJJJJIIIGIJJIHHGHHFFFFFFEEEEEEDDDDDDCDDDDDDDDDDDDDDDDDDDD?BDD_Mismatch_1_Sense_+_Library_PoolC
GTGGATCCTGGTGTGAAAATAAAAGCGATCGGCACCGAAAATTCCCAATGGATTCCTGAAATCGAGCAAAATGGAAATTCAGCTCTTCTCGCAA
>Frequency_1_QualityScore_FFHHHFHIGJI<@FHGGBHJGIIGGIJIIIIIIIGGFHEHHIIGJIIGHHHGFFFD?;CEEDEEDDCCB?,<@BCBD?CDDDDD?>?C>CCCCC_Mismatch_0_Sense_+_Library_PoolT
AGAAACAGACGGTGCGAATTCCGATGGCTTCGTCAATTCTTTAACCGTCAATGAAGTTTCTGGCACAGGGTTTTCGAATTTCGTGGATCCTGGT
>Frequency_1_QualityScore_FFHHHHHJJJJJJJJJJJJJJJJJJJJJJJJJJJJJJJIJJJJJJJJJJJJJJJJJJHHHHHHHFFFFFDEEEEDEEDDDDDDDCDEEDDEEDD_Mismatch_0_Sense_+_Library_PoolT
AACTGCACACAACAACCCGATGAATAAGGCTTTCTCGAAAAGCTATGTATATTTCTGCATATTAGATTGCATGCCTTACCACTTATTAAATTGA
>Frequency_1_QualityScore_FFHHHHHJIJJJJJJJJJJIJJJJJJJJJJJJJJJJJJJJJJJJJJJIIIIJJJJJJJIJJGHFHGHHFDFFFFEEEEDEDDDDCDEDDDEEDD_Mismatch_0_Sense_+_Library_PoolC
AACTGCACACAACAACCCGATGAATAAGGCTTTCTCGAAAAGCTATGTATATTTCTGCATATTAGATTGCATGCCTTACCACTTATTAAATTGA
>Frequency_1_QualityScore_FFHHHHHJJJJHIHIIJGJJJJJJJFHHIJJJJJJJJIHGIIIIIJJJIJJHCHHHBDEFDDDDDDEC_Mismatch_0_Sense_+_Library_PoolT
GAGCTCTTCTGTGTCTGTGAATCTGTTTTTTTTTCAATAAATTTAACATCGTTTTGTTTTTTTTCCAA
>Frequency_1_QualityScore_FFHGHHGJJJHGJJHHHJJJIHIIHJJJIJJIIJIIJIIJFF?DGIIIIJJJJJJJHFDFFB@CEDEEDEEDDDBBBDDBDDDDDDBD::A_Mismatch_1_Sense_+_Library_PoolT
CTTACCACTTATTAAATTGAGTTGAGCTCTTCTGTGTCTGTGAATCTGTTTTTTTTTCAATAAATTTAACATCGTTTTGTTTTTTTTCCTA
>Frequency_1_QualityScore_FFHGHHFIIIJGHIGCHGGIECEIIIJJJIDAFDF<A@DGEHIIIIIJIGAEIIGGGJFEHHEFHEAEHEDCDCBDE?A;@BCDDCBCBDDDCD_Mismatch_1_Sense_+_Library_PoolT
TCCCAATGGATTCCTGAAATCGAGCAAAATGGAAATTCAGCTCTTCTCGCAAACTATTGTGTACTGTATGGTAAACCCGTGATCCCCAACTGCA
>Frequency_1_QualityScore_FFHGHHHJEHIJJJJIJJJJJJDGHIIJIJJJIJJJHJGJJJIJICGFHHIJJJHHHHFFFFFDDDDDDDDDB>BDDDDDDDDDDDDDDECDDC_Mismatch_1_Sense_+_Library_PoolT
CAATGAAGTTTCTGGCACAGGGTTTTCGAATTTCGTGGATCCTGGTGTGAAAATAAAAGCGATCGGCACCGAAAATTCCCAATGGATTCCTGAA
>Frequency_1_QualityScore_FFHHHHHJJJJJJJJIJJIIJJJJJJJJJJJJJJJJJJIJJIJJJJJJJIIJJJIIJJJJJJJHGHHHGDFFFFEEDEFFEEEDCDDEDDDDDD_Mismatch_0_Sense_+_Library_PoolT
CAACAACCCGATGAATAAGGCTTTCTCGAAAAGCTATGTATATTTCTGCATATTAGATTGCATGCCTTACCACTTATTAAATTGAGTTGAGCTC
>Frequency_1_QualityScore_DBCFBDBGFEG9?4AB:4<<CAGE@9C3+1:<:CE**?*?:*?0:?B???FGI?_Mismatch_0_Sense_+_Library_PoolT
TTCTGCATATTAGATTGCATGCCTTACCACTTATTAAATTGAGTTGAGCTCTTC
>Frequency_1_QualityScore_FFBFFHGIGHIIJJIJJGIIJIJGIIGGHEHHIIIJJIIJJJJHIIIIIIIJIIGHJJHHHGHFEFFFDEFFDEEEEDACCCDDCDCDDCEDED_Mismatch_1_Sense_+_Library_PoolT
ACCCAACTGCACACAACAACCCGATGAATAAGGCTTTCTCGAAAAGCTATGTATATTTCTGCATATTAGATTGCATGCCTTACCACTTATTAAA
>Frequency_1_QualityScore_FFHHHHHJJIJJJJIJJJJJJJGIIJJJJJIJJJJJJJJJJJJJJJJJJEIIJJHHHHHHFFFFFEDECBDDDDDDDDEDEFEFEEDDDDDDEE_Mismatch_0_Sense_+_Library_PoolT
TGTGTACTGTATGGTAAACCCGTGATCCCCAACTGCACACAACAACCCGATGAATAAGGCTTTCTCGAAAAGCTATGTATATTTCTGCATATTA
>Frequency_1_QualityScore_FFHHHHHJIJJJJJJJJJJJJJJJJIJJJIJJJJJJJJIJIIJJJJJJJJIIJJJJIJJJIJJJHHHHHEHFEFFFFEDDDDBDEDDDCDDDDD_Mismatch_0_Sense_+_Library_PoolT
TTCTCAATGGATTCCTGAAATCGAGCAAAATGGAAATTCAGCTCTTCTCGCAAACTATTGTGTACTGTATGGTAAACCCGTGATCCCCAACTGC
>Frequency_1_QualityScore_FFHHHHHJJJJJJJJJJJJIIJJIIJJJJJJJJJJJIJIJJJJJJJJJJJJJJJJJJJJJJ_Mismatch_0_Sense_+_Library_PoolT
GGCTTTCTCGAAAAGCTATGTATATTTCTGCATATTAGATTGCATGCCTTACCACTTATTA
>Frequency_1_QualityScore_FFHHHHHJJJJJJJJIJJJJJIJJJJJJJJJJJJHIJJGHIJJJIGHIIJJIIJEHIIJJHEHEDDFFFCEEEDEEDBDDDDDDDDDDDDDDDD_Mismatch_1_Sense_+_Library_PoolT
TCAATTCTTTAACCGTCAATGATGTTTCTGGCACAGGGTTTTCGAATTTCGTGGATCCTGGTGTGAAAATAAAAGCGATCGGCACCGAAAATTC
>Frequency_1_QualityScore_FFHHHHHIJJJJIJJJJJJJIJIJIJJJJIJJJJJ?GHJJJJGJJJJJHIJJJJJHHHEHEEDFFFEDECEEDDDDDDDDDDDDDBDDDDDDDD_Mismatch_1_Sense_+_Library_PoolT
ATTCTTTAACCGTCAATGAAGTTTCTGGCACAGGGTTTTCGAATTTCGTGGATCCTGGTGTGAAAATAAAAGCGATCGGCACCGAAAATTCCCA
>Frequency_1_QualityScore_DDFFDDFBBHDGHBGIIHEGGEGI8GC?DHGGIIEHIIEHGI@HHGAAAEED@@9;ACEE>CE:>C:>A>@@CCB@B?>BCAC>(++3::CA34_Mismatch_1_Sense_+_Library_PoolT
AAATAAAAGCGATCGGCACCGAAAATTCTCAATGGATTCCTGAAATCGAGCAAAATTGAAATTCAGCTCTTCTCGCAAACTATTGTGTACTGTA
>Frequency_1_QualityScore_BDBFFHHGG@FG<FBCF<F@F@AHEEHGC<AECGCGHIGIBHGGGFFGIHEGHIBEHEAAA>B3?;@A=?5=?;=;=?8>@CCD_Mismatch_0_Sense_+_Library_PoolT
ACTTATTAAATTGAGTTGAGCTCTTCTGTGTCTGTGAATCTGTTTTTTTTTCAATAAATTTAACATCGTTTTGTTTTTTTTCCA
>Frequency_1_QualityScore_DDFFFDBFAAGGGEGIGGGDCHF:BDGGGEBDGBDHIGFGIIIEHEFBFCF;FACFHIIIIIEHFEHFFFB@E@@CCEACECCC@CA>AACCC>_Mismatch_1_Sense_+_Library_PoolT
CGATGAATAAGGCTTTCTCGAAAAGCTATGTATATTTCTGCATATTAGATTGCATGCCTTACCACTTATTAAATTGAGTTGAGCTCTTCTATGT
>Frequency_1_QualityScore_FFHHHHHIJJJJJJJIJGJJIJJJJJJJIJIJJJJJJJJJJJJJJJJJJIIJIJIIJIGIIIJIJJJJIHIIJJJHHHHHFFE_Mismatch_2_Sense_+_Library_PoolT
TTTCTCGAAAAGCTATGTATATTTCTGCATATTAGATTGCATGCCTTACCACTTATTAAATTGAGTTGAGCTCTTCTGTGGCA
>Frequency_1_QualityScore_FEHHFHHIIJJBFEGFHIJIJIJJJDHHIJJJIJJJJJJJJIJIJJIJJJHGHHHHFFFFFFEDEDDDDDDDDCCDCDDDDDDDDDDDDDDDDD_Mismatch_0_Sense_+_Library_PoolT
GTGGATCCTGGTGTGAAAATAAAAGCGATCGGCACCGAAAATTCTCAATGGATTCCTGAAATCGAGCAAAATGGAAATTCAGCTCTTCTCGCAA
>Frequency_1_QualityScore_FFHHHHHJJJJIJIIJJJJIIIJJJJJJJIJJJIJJJJJJJJJJJJJJJJJJJJJJJJJJJJJJHHHFFHDFFFFFCEEEEEEDDDD_Mismatch_2_Sense_+_Library_PoolT
AGGCTTTCTCGAAAAGCTATGTATATTTCTGCATATTAGATTGCATGCCTTACCACTTATTAAATTGAGTTGAGCTCTTCTGTGCCA
>Frequency_1_QualityScore_FFHHHHHJJJJJJJJJJJJJJJJJJHIJJJJJJJJJJJJJJJIJJJJJJJJJJJJJJJIJJIJJIJJJJGHIJHHHFHHFFFF_Mismatch_1_Sense_+_Library_PoolT
AATAAGGCTTTCTCGAAAAGCTATGTATATTTCTGCATATTAGATTGCATGCCTTACCACTTATTAAATTGAGTTGAGCTCAT
>Frequency_1_QualityScore_FDHHHFHJIIGJIIBFHEGHGIGIBG?FHGIIJIJJIIDHDAHIGGFHEFCDDDDDDEDECCDDCCCDE@CDDDDDDDDBBDDCCDDDCAACCD_Mismatch_0_Sense_+_Library_PoolT
GTTTTCGAATTTCGTGGATCCTGGTGTGAAAATAAAAGCGATCGGCACCGAAAATTCTCAATGGATTCCTGAAATCGAGCAAAATGGAAATTCA
>Frequency_1_QualityScore_DDHHHHHJJJJJJHFHGIIJJJJGIEHIJIIJJJJJJJIHJJIJJJGHGFFDDDDDEDEDDDDDDDDFDDDDDDDDDBDDDDDDDDDDDDDCDD_Mismatch_0_Sense_+_Library_PoolT
TTTTCGAATTTCGTGGATCCTGGTGTGAAAATAAAAGCGATCGGCACCGAAAATTCTCAATGGATTCCTGAAATCGAGCAAAATGGAAATTCAG
>Frequency_1_QualityScore_DFGFFHHGIFGEHIIJJIGCDFHGGGHJJIGGDHGJIJIIJIGHGIGGIIIIJGI?E?=C@@B@CCEEC;>=ABD:?BBBBBDDDCCC>CDCDC_Mismatch_0_Sense_+_Library_PoolT
CTTTAACCGTCAATGAAGTTTCTGGCACAGGGTTTTCGAATTTCGTGGATCCTGGTGTGAAAATAAAAGCGATCGGCACCGAAAATTCTCAATG
>Frequency_1_QualityScore_FFHHHHHJJJJJJJJJJJIJJJGIHJJIIGIIIJHIJJJJJJIJJJJJJJJJJJJJJJHHHFFFFDDDDDDDDDEDDDDDDDDDDDDCABBCDD_Mismatch_0_Sense_+_Library_PoolT
CAGCTCTTCTCGCAAACTATTGTGTACTGTATGGTAAACCCGTGATCCCCAACTGCACACAACAACCCGATGAATAAGGCTTTCTCGAAAAGCT
>Frequency_1_QualityScore_FFHHHHHJJJJJJJJJJJJIJJJIIJIJJJJJIJJJIIIJJJJJJJIJFHGIJJJJIIHHHHHFEFFEEEEEDDDDDDDDDDDBDDDDEEADDD_Mismatch_0_Sense_+_Library_PoolT
GCAAAATGGAAATTCAGCTCTTCTCGCAAACTATTGTGTACTGTATGGTAAACCCGTGATCCCCAACTGCACACAACAACCCGATGAATAAGGC
>Frequency_1_QualityScore_FFHFHFHIIJJJJJJJJJJJJJJJJJJJJJJJJJJIJJJIJIJJJJJJJHHHHHHFFFDDEECDDDDDDCDDDDDDDDDDDDDDDDDDDDDECD_Mismatch_0_Sense_+_Library_PoolT
TGGTGTGAAAATAAAAGCGATCGGCACCGAAAATTCTCAATGGATTCCTGAAATCGAGCAAAATGGAAATTCAGCTCTTCTCGCAAACTATTGT
>Frequency_1_QualityScore_FFHHHHHJJJJJJJJJJJJJJJJJJJGIJJJFIGIIJJJFGHJJJJJJJJJJJJGIIJDHHGFFFDD>BDCDDDDDCDDDDDDD@CDBCBCCDD_Mismatch_0_Sense_+_Library_PoolT
CTCTTCTCGCAAACTATTGTGTACTGTATGGTAAACCCGTGATCCCCAACTGCACACAACAACCCGATGAATAAGGCTTTCTCGAAAAGCTATG
>Frequency_1_QualityScore_FFHHHHHJJJJJJJJJJJFHIJJJJJJJJJJHIJJJJJJJJFHHHJJJJIJJJJJJJJJHHFFDDDDDDDDDDDDDDDDDDDDDDEDDDDDCDD_Mismatch_1_Sense_+_Library_PoolT
GAAGTTTCTGGCACAGGGTTTTCGAATTTCGTGGATCCTGGTGTGAAAATAAAAGCGATCGGCACCGAAAATTCCCAATGGATTCCTGAAATCG
>Frequency_1_QualityScore_FFHHHHHJJJIIJIIIIGGHHIGHJJIJJJJJGBGHIIJJIJJJJIGHIIJIJJJJHIHFFHGFFFFFFDBCDDDDDBDDDBDDBDDD@CDDCD_Mismatch_1_Sense_+_Library_PoolT
TCTTTAACCGTCAATGAAGTTTCTGGCACAGGGTTTTCGAATTTCGTGGATCCTGGTGTGAAAATAAAAGCGATCGGCACCGAAAATTCCCAAT
>Frequency_1_QualityScore_BADDDDD<?EDD>FFBF:CDDCFEDDEEED4C99??<@DDD>D>BDDDEE>DEE<DDCCB<B8BC7@7;@=;CDCCDD?>DCDAADD?AAAA>A_Mismatch_0_Sense_+_Library_PoolT
TTTCTCGAAAAGCTATGTATATTTCTGCATATTAGATTGCATGCCTTACCACTTATTAAATTGAGTTGAGCTCTTCTGTGTCTGTGAATCTGTT
>Frequency_1_QualityScore_FFHGHHHJJJJJJJJJJJJJJJJJIIFHHJJIJJJIJJJGHGGHGHIIIHIJIGIJJIJIHFFEEEEEEDCCDEDDDDBABDDDACCCDDBBDD_Mismatch_0_Sense_+_Library_PoolT
CATGCCTTACCACTTATTAAATTGAGTTGAGCTCTTCTGTGTCTGTGAATCTGTTTTTTTTTCAATAAATTTAACATCGTTTTGTTTTTTTTCC
>Frequency_1_QualityScore_BBFHHBBHBHIGEBDHHIGGHGJIEGGIGGIGIGGHIGIJJJIIJFAABCHIIGDHEHGGIFCEECEA=.7;CFC>;@CDACDCB?CDCCCCDB_Mismatch_0_Sense_+_Library_PoolT
AATGGATTCCTGAAATCGAGCAAAATGGAAATTCAGCTCTTCTCGCAAACTATTGTGTACTGTATGGTAAACCCGTGATCCCCAACTGCACACA
>Frequency_1_QualityScore_D?HHFH>EHGIGFCHHIIIFIIIIFGIIDIEIIEEHCIIGICHGIIIIIEHGHIGECCCCDCCF@DGGGCGGHE?EHA=C7_Mismatch_1_Sense_+_Library_PoolT
GAAAAGCTATGTATATTTCTGCATATTAGATTGCATGCCTTACCACTTATTAAATTGAGTTGAGCTCTTCTCTGTCTGTGA
>Frequency_1_QualityScore_FDDCF@FFBHDHGIIDFHCHHHI>FHGEGEGGGDHFCGHGHIG@?FGFCFIII7@8CGIEEE7A7?;=BCCCECCCC=@BCCBB?BB9>BCCCD_Mismatch_0_Sense_+_Library_PoolT
TCGAGCAAAATGGAAATTCAGCTCTTCTCGCAAACTATTGTGTACTGTATGGTAAACCCGTGATCCCCAACTGCACACAACAACCCGATGAATA
>Frequency_1_QualityScore_FFHHHHHJJHHIHIJJJJJEGEGDIJJJJJJJJJJGJIIJJJJJJJHHFFFFEEEEEEEDDDDFDDDDDCCDDDDDDDCDDDDDDDDDDDCDDD_Mismatch_0_Sense_+_Library_PoolT
CGAATTTCGTGGATCCTGGTGTGAAAATAAAAGCGATCGGCACCGAAAATTCTCAATGGATTCCTGAAATCGAGCAAAATGGAAATTCAGCTCT
>Frequency_1_QualityScore_FFHHHHHJJJJJJJJJJJJJJJJJJJJJJIIJIJJJJIJJJJIJJIJJJJJJJJJJJJJJJIJJJJJJHHHHHHHFFFFFFDECEEEDDDDDDD_Mismatch_0_Sense_+_Library_PoolT
GATGAATAAGGCTTTCTCGAAAAGCTATGTATATTTCTGCATATTAGATTGCATGCCTTACCACTTATTAAATTGAGTTGAGCTCTTCTGTGTC
>Frequency_1_QualityScore_FFHHHHHJJJJJJJJIIJIGIIJJJJIIJJJJIJJJJJIJGIIHHJJIGIGGIHGIJJIIIEHFFFFFFEDDDDDDDDDDBDDDDDDDDDDDDE_Mismatch_0_Sense_+_Library_PoolT
ATCGAGCAAAATGGAAATTCAGCTCTTCTCGCAAACTATTGTGTACTGTATGGTAAACCCGTGATCCCCAACTGCACACAACAACCCGATGAAT
>Frequency_1_QualityScore_FFHGHHHHIJIJJJJGJJIIIJJJJJIJIJJJIJJJJJJJJJJJDHIIIHIJJIJDGIGIIJJFIIJICCCFHEFHHIJJIFHEHFHDDDDDDD_Mismatch_2_Sense_+_Library_PoolT
AGCTATGTATATTTCTGCATATTAGATTGCATGCCTTACCACTTATTAAATTGAGTTGAGCTCTTCTGTGTCTGTGAATCTGTTTTTTTTTTCA
>Frequency_1_QualityScore_FFHHHHGJJJJJJJJJJIJJJJJJJJJJJJJJJJJJJJJJJJJJJJJJGIJHIIIJIIJIJIJJGIIIJHIIEGGIJHHEHHFDDDDCCC_Mismatch_0_Sense_+_Library_PoolT
ATGTATATTTCTGCATATTAGATTGCATGCCTTACCACTTATTAAATTGAGTTGAGCTCTTCTGTGTCTGTGAATCTGTTTTTTTTTCAA
>Frequency_1_QualityScore_FFHHHHHJJJIIJJJJJJIIIJJJJJIJJJIJIJJIJJJIJJJJIJJJIJJIIJJJJJJJJJIJGGCHGFHIJIJ_Mismatch_1_Sense_+_Library_PoolT
CTTTCTCGAAAAGCTATGTATATTTCTGCATATTAGATTGCATGCCTTACCACTTATTAAATTGAGTTGAGCTCA
>Frequency_1_QualityScore_EFHHHDDIIGGIIIJJJJJJIBGGHHIIHGGIIFHIIIDHBFAGGIHHBDD_Mismatch_1_Sense_+_Library_PoolT
ATTAGATTGCATGCCTTACCACTTATTAAATTGAGTTGAGCTCTTCTGTGA
>Frequency_1_QualityScore_FFHHHHHJJIJJJJJJJJJJJJJJJJJJJJIJJIIJJJJIJJIIIJJJJJJJJJIJIIJJIIHIIJJHGGIHIHFDDCCCDDDDEEDCDDDDDD_Mismatch_0_Sense_+_Library_PoolT
CTGCATATTAGATTGCATGCCTTACCACTTATTAAATTGAGTTGAGCTCTTCTGTGTCTGTGAATCTGTTTTTTTTTCAATAAATTTAACATCG
>Frequency_1_QualityScore_FFHHHHHJJJJJJJJJFHGHIJJJJJJJJJJJJJIIIJJJJJJJJJJHHHHHHFFFFFFEFDEEEDDDDDDDDDDDCDDDDDDDCDDDDDDDDD_Mismatch_0_Sense_+_Library_PoolT
ATTTCGTGGATCCTGGTGTGAAAATAAAAGCGATCGGCACCGAAAATTCTCAATGGATTCCTGAAATCGAGCAAAATGGAAATTCAGCTCTTCT
>Frequency_1_QualityScore_FFHHHHHJIJJJJJJJJJJIJJJJJJJJJJIJIJJJJIJJJJFIIJJJIJIJIJJJJJJIHHHHHFFFFDDDDDDDDDDD@CEECCDDDDDDDD_Mismatch_0_Sense_+_Library_PoolT
TGGAAATTCAGCTCTTCTCGCAAACTATTGTGTACTGTATGGTAAACCCGTGATCCCCAACTGCACACAACAACCCGATGAATAAGGCTTTCTC
>Frequency_1_QualityScore_FFGHHHHGJGIJJJJJJJGIJJJJIIJJJJJIJJJJJIGGGHGIIIIJHHHFFFFDEEEEEEEC@CDCC@ACDDDDDDDCDECDCDEEA@:@CD_Mismatch_1_Sense_+_Library_PoolT
ATAAAAGCGATCGGCACCGAAAATTCCCAATGGATTCCTGAAATCGAGCAAAATGGAAATTCAGCTCTTCTCGCAAACTATTGTGTACTGTATG
>Frequency_1_QualityScore_FFHHHHHJJJJJJJJJJJJJJJIIJGHIJJJJJJJJIJJJIHGHHFFFFFFFEEEEEEDDDDDCBDDDDDDDDDDDDBDBDDDDDC@CBBD_Mismatch_0_Sense_+_Library_PoolT
GACGGTGCGAATTCCGATGGCTTCGTCAATTCTTTAACCGTCAATGAAGTTTCTGGCACAGGGTTTTCGAATTTCGTGGATCCTGGTGTGA
>Frequency_1_QualityScore_FFHHGHHJJJIJJIIJJIJJJJJJGGIIIJJJJJJJIIIIEHHJIJJFEGIJIIGHIIGHIHIGHGIFIII?HEDDDCDDDC@;ACCDACC:?<_Mismatch_0_Sense_+_Library_PoolT
TGCATATTAGATTGCATGCCTTACCACTTATTAAATTGAGTTGAGCTCTTCTGTGTCTGTGAATCTGTTTTTTTTTCAATAAATTTAACATCGT
>Frequency_1_QualityScore_FFHHHDHDIIIDBG@GHHGHECHIGGGIJJJIJHCHHHFHFFF>CFFCEEDEECCBB=2<?CDBD>A@@CB@>@>>?ACA+9<?>_Mismatch_0_Sense_+_Library_PoolT
GCGAATTCCGATGGCTTCGTCAATTCTTTAACCGTCAATGAAGTTTCTGGCACAGGGTTTTCGAATTTCGTGGATCCTGGTGTGA
>Frequency_1_QualityScore_FFHHHDHIEGIIGHIIGGHIJJGHEIJDHGIIIJJJGIIJJJJIJAHHEGGHIJJJJIGGDIIJHI_Mismatch_0_Sense_+_Library_PoolT
TGAATAAGGCTTTCTCGAAAAGCTATGTATATTTCTGCATATTAGATTGCATGCCTTACCACTTAT
>Frequency_1_QualityScore_DFHGHGFGIII+@FDGHEHHCCEFIHIIBEGGIIJJIIHIJJIJJBGHIEGEEHIIGIJJIIHGGGGIJJCHIIJHHHFFABECEDDDA@C_Mismatch_1_Sense_+_Library_PoolT
GCTTTCTCGAAAAGCTATGTATATTTCTGCATATTAGATTGCATGCCTTACCACTTATTAAATTGAGTTGAGCTCTTCTGTGTCTGTGAAA
>Frequency_1_QualityScore_FFHHHHHHJJIIIJIIJJJJIJIJJJJJJIIDFHIIJJJJIDGIHIJJJJJJJJJJIHHHHFFFFFEDDADDDDDDDDDDDEEDACDDDCDCDD_Mismatch_0_Sense_+_Library_PoolT
GGAAATTCAGCTCTTCTCGCAAACTATTGTGTACTGTATGGTAAACCCGTGATCCCCAACTGCACACAACAACCCGATGAATAAGGCTTTCTCG
>Frequency_1_QualityScore_FFHHHFGJIJJIHIJJJJJIGJJJJJBGIJIIHIJJJJJHIJIJJIJJICEHGGIEHHHGEFFDFDDDDDBDDDDDDDBDDDEDEDDDDDDDDE_Mismatch_0_Sense_+_Library_PoolT
CCGTCAATGAAGTTTCTGGCACAGGGTTTTCGAATTTCGTGGATCCTGGTGTGAAAATAAAAGCGATCGGCACCGAAAATTCTCAATGGATTCC
>Frequency_1_QualityScore_FFHHHHHIJJJJJIJJJIIJJJIJIIBFEIIIBGGIJJIJJIHIJJIIGCF@FEHGIHIHGHHGFFFDCCDDDDDDDD@DDDEDECDDDDCCCD_Mismatch_0_Sense_+_Library_PoolC
CCGTCAATGAAGTTTCTGGCACAGGGTTTTCGAATTTCGTGGATCCTGGTGTGAAAATAAAAGCGATCGGCACCGAAAATTCTCAATGGATTCC
>Frequency_1_QualityScore_FFHHHHHIJJJJJJJFGGIIJJJIIIJIJJJJJIJIIJJJIJJJJJJJHIJJJJIIIIJHHHHF?CEFFCDDACBDEDDDDDDDDDCDDDBDDB_Mismatch_0_Sense_+_Library_PoolT
GGATTCCTGAAATCGAGCAAAATGGAAATTCAGCTCTTCTCGCAAACTATTGTGTACTGTATGGTAAACCCGTGATCCCCAACTGCACACAACA
>Frequency_1_QualityScore_FFHHHHHJEHHIJJJJJJJJJJIJJJJJJJIJIJJJJJJJIIJJJ;DHGHHHHHHHFFFFFEDDDDDDDCDDDDDDDDDDDDDDDDDCDDDDDD_Mismatch_0_Sense_+_Library_PoolT
GATCCTGGTGTGAAAATAAAAGCGATCGGCACCGAAAATTCTCAATGGATTCCTGAAATCGAGCAAAATGGAAATTCAGCTCTTCTCGCAAACT
>Frequency_1_QualityScore_FFHHHHGJJJJJJJJIJIIJJJIJJJJJJJJJJJJJJJJJJHJJIJJJJJJJJJJJJIJJJHHHHHHFFDFFFEEEEEEDEFDDEEDDDDDACD_Mismatch_0_Sense_+_Library_PoolT
ACACAACAACCCGATGAATAAGGCTTTCTCGAAAAGCTATGTATATTTCTGCATATTAGATTGCATGCCTTACCACTTATTAAATTGAGTTGAG
>Frequency_1_QualityScore_FFHHHHHJJJJJGIIIFGIJHIIEHIJGIIIJIJJJIJEFHGIGIJGIIGIJJCHIIEBEFDDDDB@DDDCD:ACDDACCDCCDA@ACDDDBDB_Mismatch_1_Sense_+_Library_PoolT
AGTTTCTGGCACAGGGTTTTCGAATTTCGTGGATCCTGGTGTGAAAATAAAAGCGATCGGCACCGAAAATTCCCAATGGATTCCTGAAATCGAG
>Frequency_1_QualityScore_FFHHHGHJJJJIJJJJJJIJJIJJJJJJJJJIJJJIIJJJJIJJJJJJJJJJIJJEIJHDHGHJIJIJJDGIJIHHHHHHHDFFFDDA_Mismatch_0_Sense_+_Library_PoolT
CTTTCTCGAAAAGCTATGTATATTTCTGCATATTAGATTGCATGCCTTACCACTTATTAAATTGAGTTGAGCTCTTCTGTGTCTGTGA
>Frequency_1_QualityScore_FFHHHHHJJJJJJJJJJJJJJJJJJJJJJJJJJJJJJJJJJJJJJJJJJJJJIJJJJHHHHFFFDEEEDDDDDDFEFDEFEEDDEDDDDDDBDD_Mismatch_1_Sense_+_Library_PoolT
GGCACCGAAAATTCCCAATGGATTCCTGAAATCGAGCAAAATGGAAATTCAGCTCTTCTCGCAAACTATTGTGTACTGTATGGTAAACCCGTGA
>Frequency_1_QualityScore_FFHHHHHJIJJJJJJHIJJJJJIJJJJIJJHIIJJJIIJFIIJJIIIJJJJJG?CHHDEFEEDEDEA?BDCDDDDD@CBBCDDDDDDDCC?@DD_Mismatch_0_Sense_+_Library_PoolT
ATTCCGATGGCTTCGTCAATTCTTTAACCGTCAATGAAGTTTCTGGCACAGGGTTTTCGAATTTCGTGGATCCTGGTGTGAAAATAAAAGCGAT
>Frequency_1_QualityScore_FDHHHHHIJJJFHJJJJJJHJIJJJJJJJJJJJJJJJJJJJJJJJJJJJJIJJJHGHHHFFFFFECCDDBDDDDDFEEFFFEEDDDDDDEEECD_Mismatch_0_Sense_+_Library_PoolT
GTACTGTATGGTAAACCCGTGATCCCCAACTGCACACAACAACCCGATGAATAAGGCTTTCTCGAAAAGCTATGTATATTTCTGCATATTAGAT
>Frequency_1_QualityScore_FFHHHHHJJHHJIJJJJJJEGFHIJJJJJIJJJJJJJJJJJJJJJIHFFFFFFEEEEEDDDDDEDDDDDCCBDDDDDDDDDDDDCDDDDDDDDD_Mismatch_1_Sense_+_Library_PoolT
CGAATTTCGTGGATCCTGGTGTGAAAATAAAAGCGATCGGCACCGAAAATTCCCAATGGATTCCTGAAATCGAGCAAAATGGAAATTCAGCTCT
>Frequency_1_QualityScore_FFHHHHHHIHIIJJJIJJJJJIJIJJJJJIJJJJJJJJJJIJJIJJJJHHHHHHFFFFFDEDDDDDDDDDDDDDDDDDDDDDDDDDDDDDDDDD_Mismatch_0_Sense_+_Library_PoolT
ATCCTGGTGTGAAAATAAAAGCGATCGGCACCGAAAATTCTCAATGGATTCCTGAAATCGAGCAAAATGGAAATTCAGCTCTTCTCGCAAACTA
>Frequency_1_QualityScore_FFHHHHHJJIIJJJJJJJJJJGIIIJJJJJIJJJHIIIJIJJJJJGHHIJJJJGIIJJJIFGIJJJFCEEEEEDDEEDDEDDDDDAABDD<?AC_Mismatch_0_Sense_+_Library_PoolT
AGATTGCATGCCTTACCACTTATTAAATTGAGTTGAGCTCTTCTGTGTCTGTGAATCTGTTTTTTTTTCAATAAATTTAACATCGTTTTGTTTT
>Frequency_1_QualityScore_D;DAFFDEFG4:C@AFBG2ACF*:1)?BF*?DFEGGF>F4DD9BF9BDBF>=@CGIBEC==FEC;;7=?AAE=?);>B>BBDC3>;6;AA5>;>_Mismatch_0_Sense_+_Library_PoolT
CCCGATGAATAAGGCTTTCTCGAAAAGCTATGTATATTTCTGCATATTAGATTGCATGCCTTACCACTTATTAAATTGAGTTGAGCTCTTCTGT
>Frequency_1_QualityScore_FFHHHHHIIJJJIJJJJJJJJJJIJJJJJJJJJJJJJJJJJJJJIIIJJJJJJIJJJJJJJHIHHHHHHHFFFFDFEDEEDDDDDDEDDDDDDD_Mismatch_1_Sense_+_Library_PoolT
AATTCCCAATGGATTCCTGAAATCGAGCAAAATGGAAATTCAGCTCTTCTCGCAAACTATTGTGTACTGTATGGTAAACCCGTGATCCCCAACT
>Frequency_1_QualityScore_FFHHGHGJIJJJJIJJJJJJIJJJIJIIJJJGIJIJGIJJJJJIGGIJJJJJIIJGGIJIHHHGFFFFDCDDDDDDEDCCCDDDDDDDDC_Mismatch_0_Sense_+_Library_PoolT
TTCAGCTCTTCTCGCAAACTATTGTGTACTGTATGGTAAACCCGTGATCCCCAACTGCACACAACAACCCGATGAATAAGGCTTTCTCGA
>Frequency_1_QualityScore_FFHHHHHIJJJJJJJJHJJJJJJJJJJIIJGJJJJJJJJJGHHIJJGGH_Mismatch_0_Sense_+_Library_PoolT
GCATGCCTTACCACTTATTAAATTGAGTTGAGCTCTTCTGTGTCTGTGA
>Frequency_1_QualityScore_DEHHHHHJIJJIJJJJJJJJJIJIIHIIGIHIIIJIJIJJJIHHJIGGGGIJJJJJEGIIIJAEHHFFF@DEDDDDDDDDBBBDDCEE:4@CCA_Mismatch_0_Sense_+_Library_PoolT
AAAATGGAAATTCAGCTCTTCTCGCAAACTATTGTGTACTGTATGGTAAACCCGTGATCCCCAACTGCACACAACAACCCGATGAATAAGGCTT
>Frequency_1_QualityScore_FFHGGHHJJJJJJIJJJGJJJJJJJJJJJJJJJJJJJJIJJIHJJIJJJIIJJJGIIIGIJIJIJJJJIEHIHHHHHGEFFFFFC_Mismatch_1_Sense_+_Library_PoolT
TTTCTCGAAAAGCTATGTATATTTCTGCATATTAGATTGCATGCCTTACCACTTATTAAATTGAGTTGAGCTCTTCTGTGTCTGA
>Frequency_1_QualityScore_FFCFFHHJJJJJIJJJJJJJJJIIJJJJJJJJJJJJJIJJJJHIIJJJJHHGHHFFFFDEEEDDDDDDDCDDDDDDDDDDDDDDDDDDCDECDC_Mismatch_0_Sense_+_Library_PoolT
GGTGTGAAAATAAAAGCGATCGGCACCGAAAATTCTCAATGGATTCCTGAAATCGAGCAAAATGGAAATTCAGCTCTTCTCGCAAACTATTGTG
>Frequency_1_QualityScore_DDHGHGFIJIJJJIIGIGIJJIIIFHIJJIIJJFHGBGGEGHHHIIJIJJIGGIHGHIIGHHFFFFCD>>@CCEDDDDDDCCDDDBC??<CBCD_Mismatch_0_Sense_+_Library_PoolT
AGCTCTTCTCGCAAACTATTGTGTACTGTATGGTAAACCCGTGATCCCCAACTGCACACAACAACCCGATGAATAAGGCTTTCTCGAAAAGCTA
>Frequency_1_QualityScore_FFHHHHHJJIIJJJJJJIJJJJIBGHJJJJJJJJJJIJJHIJIJIJFHHGHHIJJJJJJIJJHHHFFDDBBDB=DBDDDEDEDDDDDDDDEDC@_Mismatch_0_Sense_+_Library_PoolT
TCAATGAAGTTTCTGGCACAGGGTTTTCGAATTTCGTGGATCCTGGTGTGAAAATAAAAGCGATCGGCACCGAAAATTCTCAATGGATTCCTGA
>Frequency_1_QualityScore_FFHHGAFEFHIJJGJJJIHGEHGGIIJJJJJJJIJIGFEHJJJIJJIFHFHHHFDDCEDDDDDDDDC@C>CC:>CA@C@CCCCCBDDBDD>>@A_Mismatch_0_Sense_+_Library_PoolT
CCTGGTGTGAAAATAAAAGCGATCGGCACCGAAAATTCTCAATGGATTCCTGAAATCGAGCAAAATGGAAATTCAGCTCTTCTCGCAAACTATT
>Frequency_1_QualityScore_FFHBFHDIGIBHHFHHIIIJIGEGCHHHIIIHHFHHIGIDFGHGGGI>GEGA@G;;?EHDFEFFDBDDDBACDDDDDDCC@A_Mismatch_0_Sense_+_Library_PoolT
TATTAAATTGAGTTGAGCTCTTCTGTGTCTGTGAATCTGTTTTTTTTTCAATAAATTTAACATCGTTTTGTTTTTTTTCCAA
>Frequency_1_QualityScore_FFHHHHHJIIJJJIJJJJJJJJJJIJJJJJIIJJJIJJJJJJIJJIIIJIIIHHGHFFFEDCEEFEEEEEDDDDDDDCDDEDCEDDDEDCDCCD_Mismatch_0_Sense_+_Library_PoolT
TAAACCCGTGATCCCCAACTGCACACAACAACCCGATGAATAAGGCTTTCTCGAAAAGCTATGTATATTTCTGCATATTAGATTGCATGCCTTA
>Frequency_1_QualityScore_FDHHHHHJIJJJIJJCGGIIJJJIJJJJHIJJIJHIIIBFFHEGGIIJJJJIIIJGIFHFFDDDDDDDDDDDDCDDDDDDDDDDDDCA@CDDDD_Mismatch_1_Sense_+_Library_PoolT
GTTTCTGGCACAGGGTTTTCGAATTTCGTGGATCCTGGTGTGAAAATAAAAGCGATCGGCACCGAAAATTCCCAATGGATTCCTGAAATCGAGC
>Frequency_1_QualityScore_FFHHDHHJJJJJIJJJI@FHHIHGGIICFFHIIJJJJJJJJIJFIIIIJJHHFFFDDDDDEDEDDDDCCCDDDDDDDDDDDDDDDDDCDDDDDD_Mismatch_0_Sense_+_Library_PoolT
AGGGTTTTCGAATTTCGTGGATCCTGGTGTGAAAATAAAAGCGATCGGCACCGAAAATTCTCAATGGATTCCTGAAATCGAGCAAAATGGAAAT
>Frequency_1_QualityScore_FFHHHHHJFHIJIJJJGIIJJJJJJJIJIJIJJJJJJJIJJJJJJJJJJJHHHHHHFFFFFEEDDDDDDCCDFFEEEEEEDDDDDDEEEDCDDD_Mismatch_0_Sense_+_Library_PoolT
CTGTATGGTAAACCCGTGATCCCCAACTGCACACAACAACCCGATGAATAAGGCTTTCTCGAAAAGCTATGTATATTTCTGCATATTAGATTGC
>Frequency_1_QualityScore_FFHHHHHJJJJJJJIJJJJJJJJJJIIIJJJJJJJJJJJJJJJJJJJJJJIJFFHHHHHHFFFDFFFEEEEEEEEDDDDDDDDDDDDCDEEFDE_Mismatch_0_Sense_+_Library_PoolT
CCCAACTGCACACAACAACCCGATGAATAAGGCTTTCTCGAAAAGCTATGTATATTTCTGCATATTAGATTGCATGCCTTACCACTTATTAAAT
>Frequency_1_QualityScore_FFHHHHHJJJIJJGIJJJJJJJJJJJJJJJJIJHIJJIJJJJJJJJJJIJJJJJIIJJJJJJJJJJIHHHHHHFFFFFFFEEEECECDDDD_Mismatch_1_Sense_+_Library_PoolT
ACCCGATGAATAAGGCTTTCTCGAAAAGCTATGTATATTTCTGCATATTAGATTGCATGCCTTACCACTTATTAAATTGAGTTGAGCTCTA
>Frequency_1_QualityScore_FFHHGHHJIIJIJJIJJJIJIJIJIIIJIJJJIIFIIGGIIJJJIJJJHIHHAAHHHFFFFFF?ADBBDCDCED@C?FDDD>B@AC:AACDD@>_Mismatch_1_Sense_+_Library_PoolT
ATCGGCACCGAAAATTCCCAATGGATTCCTGAAATCGAGCAAAATGGAAATTCAGCTCTTCTCGCAAACTATTGTGTACTGTATGGTAAACCCG
>Frequency_1_QualityScore_FFHGHHHJJJIIJJJJJJJJJIJJJJJJJJJJJJJJJJJJJJJJHGGHFFFEEEEEEDDDDDDDDDDDDCDDDDDDDDDDDDEDDDDEEEDEEE_Mismatch_1_Sense_+_Library_PoolT
AATAAAAGCGATCGGCACCGAAAATTCCCAATGGATTCCTGAAATCGAGCAAAATGGAAATTCAGCTCTTCTCGCAAACTATTGTGTACTGTAT
>Frequency_1_QualityScore_FFHHHHHJJJJJJCGHJJJGIIJJHIHJJJJJJJJJHHHIHIJIJJJJJJIJIJJHHFFDDBDDDDDDDDDDDDDDDDDDEDDDDDDDDDDDDD_Mismatch_1_Sense_+_Library_PoolC
TTCTGGCACAGGGTTTTCGAATTTCGTGGATCCTGGTGTGAAAATAAAAGCGATCGGCACCGAAAATTCCCAATGGATTCCTGAAATCGAGCAA
>Frequency_1_QualityScore_FFHHFHHIGGJGIIGHIJJHJIGHIIIGIJJIJIIGGIIIIIIHJIJIGIJJJIJJDHIEEIHHGFHCHEEDDFEFEEDDDDDCDDDDDDDDDD_Mismatch_1_Sense_+_Library_PoolC
TTCCCAATGGATTCCTGAAATCGAGCAAAATGGAAATTCAGCTCTTCTCGCAAACTATTGTGTACTGTATGGTAAACCCGTGATCCCCAACTGC
>Frequency_1_QualityScore_FDHHHHHIIJIJIJJIJIJGIIIIIIIIIIIIIGEIJGGGHHHGHHHFFFFFDDDDDDCCCCDD@CCCC@@CDDDDDDDDBDBDDDDEDCCDEE_Mismatch_1_Sense_+_Library_PoolC
GTGAAAATAAAAGCGATCGGCACCGAAAATTCCCAATGGATTCCTGAAATCGAGCAAAATGGAAATTCAGCTCTTCTCGCAAACTATTGTGTAC
>Frequency_1_QualityScore_FFHHHHHJIIJJJIJHIIIJGIJIIFGHIIJJJHIJJJJJJIJJJIJJJIJJJJI?EHHFBDDEEDDCDDDDCDDDDDCCDDDDDDDDCD@DEE_Mismatch_0_Sense_+_Library_PoolC
TCGCAAACTATTGTGTACTGTATGGTAAACCCGTGATCCCCAACTGCACACAACAACCCGATGAATAAGGCTTTCTCGAAAAGCTATGTATATT
>Frequency_1_QualityScore_FFGFHHHEIIGHHGDHEHGGHIJIJIIJJJJJEIJJJJJJJJIJJJIIIIJJJJJJIGIIIIDIGAFGCFEGHHHGH?CCHG_Mismatch_1_Sense_+_Library_PoolC
TTCTCGAAAAGCTATGTATATTTCTGCATATTAGATTGCATGCCTTACCACTTATTAAATTGAGTTGAGCTCTTCTGTGTCA
>Frequency_1_QualityScore_BD?BFHB:F>EDHGIGGGCFGHD@6DEEBFBE9;DBBBBF;BFD@HG@HDA=@DAEHEEH>DD>CD>@D>CACCC@;CC@CA>CCC:>CAC;::_Mismatch_1_Sense_+_Library_PoolC
CCCCAACTGCACACAACAACCCGATGAATAAGGCTTTCTCGAAAAGCTATGTATATTTCTGCATATTAGATTGCATGCCTTACCACTTATCAAA
>Frequency_1_QualityScore_FFFHHHHJJJGIIJJJJJJJJJJJJJIJJJJJJJJJJEIIJJJJJJJJIJJHHHHHFFDEEEEEDDEFEDFEFEDDDDDDEFEDDEDDDEDDDD_Mismatch_0_Sense_+_Library_PoolC
GGTAAACCCGTGATCCCCAACTGCACACAACAACCCGATGAATAAGGCTTTCTCGAAAAGCTATGTATATTTCTGCATATTAGATTGCATGCCT
>Frequency_1_QualityScore_FFHHHHHJJJJJJJJJJJJJJJIIHHIJJJJJJJJJJJJJIJJJJJJJJJJJJJJIJJIIJJIIJJJJGCHHGHFFFFFEEEEDEEDC_Mismatch_1_Sense_+_Library_PoolC
AAGGCTTTCTCGAAAAGCTATGTATATTTCTGCATATTAGATTGCATGCCTTACCACTTATTAAATTGAGTTGAGCTCTTCTGTGTCA
>Frequency_1_QualityScore_FFHHHHHJJJJJJHIJJJFIJIJEGIJJJJJIJJJJJJJJJJJJJIJIJIJJIGHHHFBDDEEEDDDDDDDDDCDDDDDDDDDDDDDDCDDDDE_Mismatch_0_Sense_+_Library_PoolC
GCAAACTATTGTGTACTGTATGGTAAACCCGTGATCCCCAACTGCACACAACAACCCGATGAATAAGGCTTTCTCGAAAAGCTATGTATATTTC
>Frequency_1_QualityScore_BFGFHHHIJIJIGGIGIIGHIIGI@EHIIIGGGGIIJJJJJIIIIIFCGEHFBCDFFAEEDDDC>@@CCDDCCACDBBDD?CDDCCDCCDDDCC_Mismatch_1_Sense_+_Library_PoolC
AAAATAAAAGCGATCGGCACCGAAAATTCCCAATGGATTCCTGAAATCGAGCAAAATGGAAATTCAGCTCTTCTCGCAAACTATTGTGTACTGT
>Frequency_1_QualityScore_FFHHHHHJJJJJJJJJJJJIJJJJJJJJHIIJJJJJJJJJIJIJJJJJJJIJJJJJJJJJJIHGHEHJJJHIJJIHHHHCHFFFFFFEECEEEE_Mismatch_1_Sense_+_Library_PoolC
ATTAATAAGGCTTTCTCGAAAAGCTATGTATATTTCTGCATATTAGATTGCATGCCTTACCACTTATTAAATTGAGTTGAGCTCTTCTGTGTCT
>Frequency_1_QualityScore_DDDHHBHEGHIIFIIJGIIIGIJBHIIJJJHEDFIEGIJIIGIGIGIIIJJIEGHIIIJGIIGCGGIIJHGGHHGHFHCDDDDFFDEEEEDCAC_Mismatch_1_Sense_+_Library_PoolC
CGATGAATAAGGCTTTCTCGAAAAGCTATGTATATTTCTGCATATTAGATTGCATGCCTTACCACTTATTAAATTGAGTTGAGCTCTTCTGTGC
>Frequency_1_QualityScore_FFHHHHHJJJJJJJIJJIJJJJJJJGIJJJJJIJJIJJJJJJJJJJJJHHHHHHHFFFFFFFFEEDEEEFEDDEDDDEDDDDDDDCDDDDDDEE_Mismatch_0_Sense_+_Library_PoolC
ATCCCCAACTGCACACAACAACCCGATGAATAAGGCTTTCTCGAAAAGCTATGTATATTTCTGCATATTAGATTGCATGCCTTACCACTTATTA
>Frequency_1_QualityScore_FFHHHHHJJJJJIJIIIJIJJJJJJJJJJJJJJJJJGJJJJHHIIJJJIJJJIJJHHHHHHHFFFFFFEECEEED_Mismatch_0_Sense_+_Library_PoolC
ACACAACAACCCGATGAATAAGGCTTTCTCGAAAAGCTATGTATATTTCTGCATATTAGATTGCATGCCTTACCA
>Frequency_1_QualityScore_FFHHHHHJIJJJJJJJJJJJJJJJJJJJJJJIJJJJJJJJJJJIJJJJIJJJJJJJJIJGHFFFFCCCCACCECD>CCAC>>CDDDDBBDDDED_Mismatch_1_Sense_+_Library_PoolC
TCCGAAAATTCTCAATGGATTCCTGAAATCGAGCAAAATGGAAATTCAGCTCTTCTCGCAAACTATTGTGTACTGTATGGTAAACCCGTGATCC
>Frequency_1_QualityScore_FFHGHHHJHHJGIIJIIJCFEGHIJJJJIJJJIIJJJJIJJJJJJJHHFFFFFFFEEECEEDEDDCDDDCBDDDDDDDDCDDDDDDDDDDCDDC_Mismatch_0_Sense_+_Library_PoolC
GAATTTCGTGGATCCTGGTGTGAAAATAAAAGCGATCGGCACCGAAAATTCTCAATGGATTCCTGAAATCGAGCAAAATGGAAATTCAGCTCTT
>Frequency_1_QualityScore_FFHHHHHJJJJJJJJJJJJJJJJJJJJIJJJIIIFFIIJJJIJIJJJIIJJJJJJIIJJGGHHHFHHFFDFFFEEEEEDCCA@@CDDDDDDDDC_Mismatch_1_Sense_+_Library_PoolT
GACCCGATGAATAAGGCTTTCTCGAAAAGCTATGTATATTTCTGCATATTAGATTGCATGCCTTACCACTTATTAAATTGAGTTGAGCTCTGAA
>Frequency_1_QualityScore_FFHHHHHJJJJJJJJJJJJJJJHIJJJJJJJJJJJJJJJJJIJJJJJJJJEHHIJIJJJJJJJJJGIIJFGHIHIHIHHEHHHFDDDDDDCCDD_Mismatch_0_Sense_+_Library_PoolT
TATGTATATTTCTGCATATTAGATTGCATGCCTTACCACTTATTAAATTGAGTTGAGCTCTTCTGTGTCTGTGAATCTGTTTTTTTTTTCAATA
>Frequency_1_QualityScore_FFHHHHHJJJJJJJJJJJJIJJJJIIJJJJJJJJJJJJJJJJJIJJJJJIJJIJHIJJJJJJJJJJJHIICHHHHHFFFFFEFEEDDDDDDDCD_Mismatch_0_Sense_+_Library_PoolT
GCTATGTATATTTCTGCATATTAGATTGCATGCCTTACCACTTATTAAATTGAGTTGAGCTCTTCTGTGTCTGTGAATCTGTTTTTTTTTTCAA
>Frequency_1_QualityScore_FFHHHHHIIIJGIIBEGEHIIGIGIJGIHIGIJIGGGIIGGIJJJFHGIIIIJGEHIIIIIJJJIIHEHHHFFFFFFFEDEE>CCACCCDDDCA_Mismatch_0_Sense_+_Library_PoolT
AACCCGATGAATAAGGCTTTCTCGAAAAGCTATGTATATTTCTGCATATTAGATTGCATGCCTTACCACTTATTAAATTGAGTTGAGCTCCAAA
>Frequency_1_QualityScore_DFHHHHHJJJIJJIJJIIJJEGJJJJJJJIIJJIJIHIJIHDFHIJJJJHFFFEEEEDEEDDEDDDDDB<C_Mismatch_0_Sense_+_Library_PoolT
CTTATTAAATTGAGTTGAGCTCTTCTGTGTCTGTGAATCTGTTTTTTTTTTCAATAAATTTAACATCGTGA
>Frequency_1_QualityScore_FFHHHHHJJJJJJJJJJJJJJJJJJJJHIJJJJJJJJJJJJJJJJJJJIJJJJJJJIJJJJJJIJHHHHHFFFFFFEFEEEEEDDCDDDDDDDD_Mismatch_0_Sense_+_Library_PoolT
AACAACCCGATGAATAAGGCTTTCTCGAAAAGCTATGTATATTTCTGCATATTAGATTGCATGCCTTACCACTTATTAAATTGAGTTGAGCAAA
>Frequency_1_QualityScore_DDHGHHGCEDFGIEF?ECIEHHIIGIGGGGGGIII@EHGGGGGIIIIGGHIGBEGHBFCHHIIGGHEHHCH@AHEEGGIID@CEHDDDBDCCCE_Mismatch_0_Sense_+_Library_PoolT
AGCTATGTATATTTCTGCATATTAGATTGCATGCCTTACCACTTATTAAATTGAGTTGAGCTCTTCTGTGTCTGAATCTGTTTTTTTTTCAATA
>Frequency_1_QualityScore_FFHHHHHJJJJJJJJIIJIJJJJJJJJJIIIIJJJJJJIJIJIJJJJIJJJJGHIHHHHHFEFFFFFDBDDDBACCDDDDDDCEDDDDDEEDDD_Mismatch_0_Sense_+_Library_PoolC
ACTTATTAAATTGAGTTGAGCTCTTCTGTGTCTGTGAATCTGTTTTTTTTTCAATAAATTTAACATCGTTTTGTTTTTTTTCCAATAAATTAAC
>Frequency_1_QualityScore_FFHHHHHJJJJJJJJJJJIJJJIIJHIIJJIJJHIJJJJJJIIJJJGIIGIJHIIIJIIJH>FHIIHFDBDDC@DEDDDEDCDCCCDD<BDBD<_Mismatch_0_Sense_+_Library_PoolC
TAGATTGCATGCCTTACCACTTATTAAATTGAGTTGAGCTCTTCTGTGTCTGTGAATCTGTTTTTTTTTTTCAATAAATTTAACATCGTTTTGT
