# Supplementary material for: Differential Gene Expression Reveals Candidate Genes for Drought Stress Response in Abies alba (Pinaceae)
Source: PLoS One. 2015 Apr 29;10(4):e0124564. doi: 10.1371/journal.pone.0124564 (PMC4414588; doi:10.1371/journal.pone.0124564)
Supplement: S2 File — (GZ) [file pone.0124564.s002.gz › comp18674_c0_seq1.fa]

>comp18674_c0_seq1 len=999 path=[1:0-568 570:569-777 779:778-807 809:808-843 845:844-998] : tr|A9NL35|A9NL35_PICSI Putative uncharacterized protein OS=Picea sitchensis PE=2 SV=1 e-value: 1e-76 blast score:  288
TATTACCCTGCATTAGGCGGTTTATTTTGAGGGTTTTGGTTTAGATTTAGAAAGTCTGAGACAGAAAAGATCATGGGTAAAGGAGGGCTAGCAGTGCAGAAGCCGAGCAGGAGCGAAGAAATTTTGGACGAGCAGCAGCAATGGCAGATCGCAGAGAAGATTAAATCTCACTTCGAATCTCTCGCTCCCAAGAGCCACAGGAAGCCCCCTCGCAGCGAAAATCCTGATGATCATTATGACGTTGAGGAGGGTGAGGATGATCCATATGATGAGATTCCTCCGGAGCTGAAGAAATACCAAGAACTCAAATCCCTCTCTCAATCGTTATTTGTGCGCAAAAACGGAGAGCTGTTGCCAGAGGAGTTTGTGGAAACCGATTATTACAAGGACTTGAACGCCATTGACAAGGTTCATCACCCGACCGGAGATGCTTTCATAAAGCTGGACTGCAGTGGATCGTATTTCCGTTTGGCTTACCAAGAGGAAAGCGGATTAATGGAACGGATTCCTGTTCGTTGCAACCCAGCTACCAATGACTGGGTTCCTGCTCCTGTAGATGATCAAGAAACGGTGATGGCTGCTTCTTCCAAGCCTGTTCGAAGCGGTTAAATGGAGGAAGCGGAGTCATTGATCGATTGATCGTGTAATGTTGTGATCCAACGCTTATGAAGAGCAATGCGCTGTCATTGTATATGAGGGAATTTGACAGACATATGGCTGGGATTTTTTAATAAATGTATCTGGGGTTATTATGATTCATTCGGATTGTGGAATTATCTCGTTTATGCTACAGTGATTTATTGTGCCCGAGTTTCACTATTGTTTTATTTCTGAAGAATCATAATCCTAGTTTTGTTTGAGAAGATTCTGGATGCGGATTTGAGAAGTTCTCATAGACGAATTGGCCAGATTATGTTTTAATCTGTCTGAGTTGTTTTTGAGATGATGCACTATTCCAATAATTCTCTTAATAAATTTGGAGAACGATATATGCCTTTA

>Frequency_10_QualityScore_FFHHHHHJJJIJJJIJJIJIIIJHIIJIIHIIIIIIJIIIHIIJIIHGADFEFEEEEECCDCCDDCCDCBDEDEDDDDDEEDDDDDDDDDDDCD_Mismatch_0_Sense_+_Library_PoolT
GCTGCTTCTTCCAAGCCTGTTCGAAGCGGTTAAATGGAGGAAGCGGAGTCATTGATCGATTGATCGTGTAATGTTGTGATCCAACGCTTATGAA
>Frequency_10_QualityScore_FFHHHFHIJIIJJJJJJIIIJJJIJJIIJIJIJJJEHHIJJJIJIIJIJIIIIIIIIHIEHHHDEFFEDC@ABCDEDCDD?CCDCD@C>ACCDD_Mismatch_0_Sense_+_Library_PoolT
CTGGGTTCCTGCTCCTGTAGATGATCAAGAAACGGTGATGGCTGCTTCTTCCAAGCCTGTTCGAAGCGGTTAAATGGAGGAAGCGGAGTCATTG
>Frequency_9_QualityScore_FFHHHHFHIJIIIJJJHIJIGIIIGHHIJIIIIJHIHIIHIHIIHIIHHHGFGGHGFFFFDEEDDDDCECCDDDDEEDCDDBBCDDDDDCDBBB_Mismatch_0_Sense_+_Library_PoolT
GCGGAGTCATTGATCGATTGATCGTGTAATGTTGTGATCCAACGCTTATGAAGAGCAATGCGCTGTCATTGTATATGAGGGAATTTGACAGACA
>Frequency_9_QualityScore_FFHHHHHIJJIJJHIGHIJJJIJJIHIIIIIJJGHIIJJJIIIIJIIJIIJIIHHHFFFEEEECDDCDDCCCDDCDDEEDDEEEEEDDDCACCD_Mismatch_0_Sense_+_Library_PoolT
ATGGAGGAAGCGGAGTCATTGATCGATTGATCGTGTAATGTTGTGATCCAACGCTTATGAAGAGCAATGCGCTGTCATTGTATATGAGGGAATT
>Frequency_8_QualityScore_FFHHHHHHIIJJJJJIIJIIJIJJGIEGIIJJJJJJIJIIIIIIGHGHHGGGGGFEEEEEEEEDDDDDDDDEDDDDDDDDDDDDDDDDEEDDDD_Mismatch_0_Sense_+_Library_PoolT
GAAGCGGTTAAATGGAGGAAGCGGAGTCATTGATCGATTGATCGTGTAATGTTGTGATCCAACGCTTATGAAGAGCAATGCGCTGTCATTGTAT
>Frequency_8_QualityScore_EDHGFGGHHGHHHIHGFHGFGIIICEAFHGHFGCGIDGHGFHHIHGIICFGGA@EEEG>BAAADCDBC>?AA@A?<?7<>?BBBCB?:?C?@CC_Mismatch_0_Sense_+_Library_PoolT
CTCCTGTAGATGATCAAGAAACGGTGATGGCTGCTTCTTCCAAGCCTGTTCGAAGCGGTTAAATGGAGGAAGCGGAGTCATTGATCGATTGATC
>Frequency_7_QualityScore_FFGGHHHIJIHIIHIIIJIIHHIIFHIHIJJJIJFHIHIIHIHHHIHFEFFGEFFFFEDDDCDDDCCCCACDDCDCDDCDDAAB8=ACCCDCDD_Mismatch_0_Sense_+_Library_PoolT
CGTATTTCCGTTTGGCTTACCAAGAGGAAAGCGGATTAATGGAACGGATTCCTGTTCGTTGCAACCCAGCTACCAATGACTGGGTTCCTGCTCC
>Frequency_7_QualityScore_EEHGGDFHIIIIJHIFHIGFHIHHHHIHHHHHIFIGIIGIIIIIIIIIJIIIIIHGGGFEEEDDCDDEECCDDDEEDCDCBCCDDDCDDDCCCD_Mismatch_0_Sense_+_Library_PoolT
CGGAGTCATTGATCGATTGATCGTGTAATGTTGTGATCCAACGCTTATGAAGAGCAATGCGCTGTCATTGTATATGAGGGAATTTGACAGACAT
>Frequency_7_QualityScore_FDGHHHHJJIJJJJJJJIJJIJIIJJJIJJIJJIIJJJIIJIJJIIJJFGHIIJIHGGFHFGFFFFEEEDD=?BCDDDACB@CDDCCDCDDBAC_Mismatch_0_Sense_+_Library_PoolT
GTGATCCAACGCTTATGAAGAGCAATGCGCTGTCATTGTATATGAGGGAATTTGACAGACATATGGCTGGGATTTTTTAATAAATGTATCTGGG
>Frequency_6_QualityScore_FFFGHGFIIIFHIHHGHIHGIEGHHIIIIHIIIIIIIHHEGGGHIIGGGGGFGGFFFFFEDDDDDDDCDACDDDCDCCBBCDDDDDCCDDEEDC_Mismatch_0_Sense_+_Library_PoolT
GGTTAAATGGAGGAAGCGGAGTCATTGATCGATTGATCGTGTAATGTTGTGATCCAACGCTTATGAAGAGCAATGCGCTGTCATTGTATATGAG
>Frequency_6_QualityScore_FFHHHHHJJJJIJIJJJIIIIIJHIHIJJIIIJJJIJJJIJJJJJHIIJIHHIIIIIIHHGF@ADEEEDACCCDDDD?CCDDCCCC5;ACDDEC_Mismatch_0_Sense_+_Library_PoolT
CGCTTATGAAGAGCAATGCGCTGTCATTGTATATGAGGGAATTTGACAGACATATGGCTGGGATTTTTTAATAAATGTATCTGGGGTTATTATG
>Frequency_1_QualityScore_FFHHHHHJJJJJJJJJJJJJJIJJJIJJJGIIJJJIJJJIJIJJJJJIJJJJIJJJJJIHHH>;BEFFBACDEDDED@CDDEACDD3<BDDEDC_Mismatch_0_Sense_+_Library_PoolC
CGCTTATGAAGAGCAATGCGCTGTCATTGTATATGAGGGAATTTGACAGACATATGGCTGGGATTTTTTAATAAATGTATCTGGGGTTATTATG
>Frequency_6_QualityScore_EFHHHGHJHHIIIIJJHIHIIIHIHGIDGIIIIIIIHHHHEGHHHEGFFGFEEEECCDEEDDDDCCDDDBCDEDDDCCDCDCCDCCBBCEEDCC_Mismatch_0_Sense_+_Library_PoolT
CGAAGCGGTTAAATGGAGGAAGCGGAGTCATTGATCGATTGATCGTGTAATGTTGTGATCCAACGCTTATGAAGAGCAATGCGCTGTCATTGTA
>Frequency_6_QualityScore_FFHHHHHJJIJJIJJJIJJIJJJJIJJJJJJJIIJJJJJIJJIIIIIHIIIHGGGFEEEEEDEEEEDCDDACDDDDDDDDDCDDEEDDEDECCC_Mismatch_0_Sense_+_Library_PoolT
CTTACCAAGAGGAAAGCGGATTAATGGAACGGATTCCTGTTCGTTGCAACCCAGCTACCAATGACTGGGTTCCTGCTCCTGTAGATGATCAAGA
>Frequency_6_QualityScore_EFGHHGHIJIIIIIJIIHIIHGIIIIIJIIIGHIIHIIHHHIIIGIIIIIIGHGHGGFFFEEDBCCCDDCCABCDCCDCAC;@BCCDDCCDDDC_Mismatch_0_Sense_+_Library_PoolT
ATTTCCGTTTGGCTTACCAAGAGGAAAGCGGATTAATGGAACGGATTCCTGTTCGTTGCAACCCAGCTACCAATGACTGGGTTCCTGCTCCTGT
>Frequency_1_QualityScore_FFHGHHHJJJJJJJJJJIIJJIIIHIFIJJIIJJJJJIJJJJIJJJIJJJJHHHHFFFFEEEEDDDDDCCDDDDDDDDDBB<??CDDDDDCCCC_Mismatch_0_Sense_+_Library_PoolC
ATTTCCGTTTGGCTTACCAAGAGGAAAGCGGATTAATGGAACGGATTCCTGTTCGTTGCAACCCAGCTACCAATGACTGGGTTCCTGCTCCTGT
>Frequency_6_QualityScore_FEHHHGHJJIIIIJIIIIIHIIJJJIJJJJIJIJJIIJJJJJJJJIJJJJIIHIIIHHHGGGEGFFDEECDDDDDDBCCDCEEDDDDDD98=BC_Mismatch_0_Sense_+_Library_PoolT
GATTGATCGTGTAATGTTGTGATCCAACGCTTATGAAGAGCAATGCGCTGTCATTGTATATGAGGGAATTTGACAGACATATGGCTGGGATTTT
>Frequency_1_QualityScore_FDDFDFHHJFGHCFHC@FH:?CFFHGGIGJIIJIIBFHGCDBFEHAGHGIIIJIGGIIJIEHEEHBB>D>ACEACCCBDCC>>CBCBDD?CDA@_Mismatch_0_Sense_+_Library_PoolC
GATTGATCGTGTAATGTTGTGATCCAACGCTTATGAAGAGCAATGCGCTGTCATTGTATATGAGGGAATTTGACAGACATATGGCTGGGATTTT
>Frequency_6_QualityScore_FFHHHHGIIIIJJJIJHIJJJJJJJJIJJJJJIJJIJJJIJJIJJJJIIIIJJIIIIIJHIHHGFFFFFEDEEEDCDCEEDDDDDD:=ACDDD@_Mismatch_0_Sense_+_Library_PoolT
TGATCGTGTAATGTTGTGATCCAACGCTTATGAAGAGCAATGCGCTGTCATTGTATATGAGGGAATTTGACAGACATATGGCTGGGATTTTTTA
>Frequency_5_QualityScore_FFHHHHHIJJJJJJJJJJJJJJJJAGHIJJJJJJJJJIJIIIJJJJJJGHIIFHIIJIDEEFFFFFEEDDDDDDDCD@CCDEDCDDD?BCDCDD_Mismatch_2_Sense_+_Library_PoolT
CTCCTGTAGATGATCAAGAAACGGTGATGGCTGCTTCTTCCAAGCCTGTTCGAAGCGGTTAAATAGAGGAAGCGGAGTCATTGATCGATTGATT
>Frequency_5_QualityScore_FFHHHHHJIIJJJIJIIJHIIJJJHIJJJJGHHIJJJJHIJHHIIHHEEACEEEDDEDDBDDCDEDDACCDEEDEEDDCDEEDDDDDDDDDCDD_Mismatch_0_Sense_+_Library_PoolT
GGCTGCTTCTTCCAAGCCTGTTCGAAGCGGTTAAATGGAGGAAGCGGAGTCATTGATCGATTGATCGTGTAATGTTGTGATCCAACGCTTATGA
>Frequency_5_QualityScore_FFHHHHHJJJJJJIJIJJJJIJJJJIJIJJJIIJJJJIJIJHIIJJJIJJJIIIJJIIHIHHGF@@DEECCACDDDDCCBDCEDCCDD3=@CDD_Mismatch_0_Sense_+_Library_PoolT
AACGCTTATGAAGAGCAATGCGCTGTCATTGTATATGAGGGAATTTGACAGACATATGGCTGGGATTTTTTAATAAATGTATCTGGGGTTATTA
>Frequency_1_QualityScore_FFHGHHHIJJJJIIJEIJJJIJJJIHIJJJIIJJJJIJIIJJJJJJIIJJJHIFIHIGGGFFFF>AEEC@BACCA@CDDBADDECCCB058>A>_Mismatch_0_Sense_+_Library_PoolC
AACGCTTATGAAGAGCAATGCGCTGTCATTGTATATGAGGGAATTTGACAGACATATGGCTGGGATTTTTTAATAAATGTATCTGGGGTTATTA
>Frequency_5_QualityScore_FFHHHHHIJIJIIJJJIJJJJJIIJIJJIJJJJJJIJJIIIIHGIHIIHIIJGJIJFHHIIHGGGGDFEBCDECCDDDD<@CDDDDACCABCDC_Mismatch_1_Sense_+_Library_PoolT
GTAATGTTGTGATCCAACGCTTATTAAGAGCAATGCGCTGTCATTGTATATGAGGGAATTTGACAGACATATGGCTGGGATTTTTTAATAAATG
>Frequency_5_QualityScore_FFHHHHHJJIJJJJJIJIJIIJJJIJJJJHJIJJJHHIIIJIJJJIIJJJJGHHHGGEGFGGFEEEDD?CDCCDD@CDBCCDDACCDCCCDD7>_Mismatch_0_Sense_+_Library_PoolT
ATCCAACGCTTATGAAGAGCAATGCGCTGTCATTGTATATGAGGGAATTTGACAGACATATGGCTGGGATTTTTTAATAAATGTATCTGGGGTT
>Frequency_5_QualityScore_FFHHHHHJJIJJJJIJJJJHIHIJJHIIJIIIJJIIJIIJJIJIJIHIIHJJJJJJJIBCHIHHFDEECDDBDCDCDDDDDD6=BDDDDCCBDD_Mismatch_0_Sense_+_Library_PoolT
TATGAAGAGCAATGCGCTGTCATTGTATATGAGGGAATTTGACAGACATATGGCTGGGATTTTTTAATAAATGTATCTGGGGTTATTATGATTC
>Frequency_5_QualityScore_FFHHHHCGGHJJJJIIIIGHIGIIIIIJIJIIIJEHHJIJHHGHIIIJGGHEGGHFFCB?BCDEDCECCDCDDDDDDACADEDDBDCBBCDCCD_Mismatch_0_Sense_+_Library_PoolT
AAACGGTGATGGCTGCTTCTTCCAAGCCTGTTCGAAGCGGTTAAATGGAGGAAGCGGAGTCATTGATCGATTGATCGTGTAATGTTGTGATCCA
>Frequency_5_QualityScore_FFHHHHHJJIJIJJJHIIIJJIJJJGIIJJJIJJIIIIIIJIJJJJJJBDGHJJJFHGFGGGFBDDEEEDDD8>ADCDECCDDDDEEDDC>ABB_Mismatch_0_Sense_+_Library_PoolT
AATGCGCTGTCATTGTATATGAGGGAATTTGACAGACATATGGCTGGGATTTTTTAATAAATGTATCTGGGGTTATTATGATTCATTCGGATTG
>Frequency_5_QualityScore_FFHGGHHJIHJIIIIIIHJJJJIJJJ?CGIJJJFHIGIJIHGHIIJIIJJ<DFGHGHGGFFFFFFEFE@BABBCCACDDDCDDDC>ABACBCDA_Mismatch_0_Sense_+_Library_PoolT
GGGAATTTGACAGACATATGGCTGGGATTTTTTAATAAATGTATCTGGGGTTATTATGATTCATTCGGATTGTGGAATTATCTCGTTTATGCTA
>Frequency_5_QualityScore_FFHHHHHJJIJJJIIIIJJIJJIHIIIJJIJIJJJJJJJJJJJJJJJJIIJJIIHHGGGGGFFEEFEFEDCEDDDDDDDDABBDDEEDDDDDD<_Mismatch_0_Sense_+_Library_PoolT
GATCGATTGATCGTGTAATGTTGTGATCCAACGCTTATGAAGAGCAATGCGCTGTCATTGTATATGAGGGAATTTGACAGACATATGGCTGGGA
>Frequency_4_QualityScore_EFHGHGHJJIIJJJJJJIJIIIHIJJCGHIJJJJJJJJIJJJIJJJJJIJIIIJIJGHHIHJIHHHGGFDFEEEEEDDCDCDDCABCDDD<=<B_Mismatch_0_Sense_+_Library_PoolT
TTGCAACCCAGCTACCAATGACTGGGTTCCTGCTCCTGTAGATGATCAAGAAACGGTGATGGCTGCTTCTTCCAAGCCTGTTCGAAGCGGTTAA
>Frequency_4_QualityScore_EEHGEGGIIHHIIGIHGIIHHGIIHIGGHHIHCGHHHHGGGHGIIGIHGHHHEGFHFGDEEFEDD?>ACACCBCCDCCCC?C@CCCACA6<ACC_Mismatch_0_Sense_+_Library_PoolT
CAACGCTTATGAAGAGCAATGCGCTGTCATTGTATATGAGGGAATTTGACAGACATATGGCTGGGATTTTTTAATAAATGTATCTGGGGTTATT
>Frequency_1_QualityScore_FFHHHHHJJJJJIJJJJJIJJJJJJJIJJJJJIIJIJJIIJJHIIJIJHIIJGHGIIJIJHHHFF>@CEAEB@CDCDDEDCFDEECDDD09ACD_Mismatch_0_Sense_+_Library_PoolC
CAACGCTTATGAAGAGCAATGCGCTGTCATTGTATATGAGGGAATTTGACAGACATATGGCTGGGATTTTTTAATAAATGTATCTGGGGTTATT
>Frequency_4_QualityScore_FEHHHHGJJIJJJJHIJJJIHIIJJJJIJJJJJIIJIJIIIIIJJJJIIIIIIIIGHHEGEGFGFFEEEED@@CCDDDACDDDCEDACCDDCCC_Mismatch_1_Sense_+_Library_PoolT
GTGATCCAACGCTTATTAAGAGCAATGCGCTGTCATTGTATATGAGGGAATTTGACAGACATATGGCTGGGATTTTTTAATAAATGTATCTGGG
>Frequency_1_QualityScore_FFHHHHHJJJJJJIJIJJIIJJIJJJJIJJJJHIIJJJIIIIJIEGIIFHIIJJJIIJIIHHHHHHFFFFDA@CDDDBBDDDDDDE>C@DDDAC_Mismatch_1_Sense_+_Library_PoolC
GTGATCCAACGCTTATTAAGAGCAATGCGCTGTCATTGTATATGAGGGAATTTGACAGACATATGGCTGGGATTTTTTAATAAATGTATCTGGG
>Frequency_4_QualityScore_FFHHHHHJJJJJIJJJIJJJJJIJJJGIJJJJJJJJHIIIIIJJJJJJJCGHIJJHDGGEGFFECDDEEEEED8=ACDEEDCEEEDEEDEC@CC_Mismatch_0_Sense_+_Library_PoolT
CAATGCGCTGTCATTGTATATGAGGGAATTTGACAGACATATGGCTGGGATTTTTTAATAAATGTATCTGGGGTTATTATGATTCATTCGGATT
>Frequency_4_QualityScore_FFHHHHHJJIJGIJJJJIJJJIIHIJJIIJIIJIIIIGHIIIJIIHIIIIIJJJJJJJIIAAGEGGECEDDDEDDACCEDDDDD:@BCCDDA@C_Mismatch_0_Sense_+_Library_PoolT
CTTATGAAGAGCAATGCGCTGTCATTGTATATGAGGGAATTTGACAGACATATGGCTGGGATTTTTTAATAAATGTATCTGGGGTTATTATGAT
>Frequency_4_QualityScore_EFHHHHHJJIJIJJJGIHIFIIIHIIJJJJJJFFHIJJJGIIHJJIIGHIIIHIHI?EEGGGGFFFFEFEEEEEBCDCCCCBDCDCDCDDCABC_Mismatch_0_Sense_+_Library_PoolT
ATATGAGGGAATTTGACAGACATATGGCTGGGATTTTTTAATAAATGTATCTGGGGTTATTATGATTCATTCGGATTGTGGAATTATCTCGTTT
>Frequency_4_QualityScore_FEGGGGGIIJCGHIIIIJJJIIIHIHIIIIIJIIIIIJFGHHIICFCEEFGHCAECEEBCA?A>BCDEDCDDC@CCCABBAAB?BCDDABBBBC_Mismatch_0_Sense_+_Library_PoolT
CAAGAAACGGTGATGGCTGCTTCTTCCAAGCCTGTTCGAAGCGGTTAAATGGAGGAAGCGGAGTCATTGATCGATTGATCGTGTAATGTTGTGA
>Frequency_4_QualityScore_FEGGGGHJIGIIIIJIIIIIIIHIIIIIGHGHIIIJGIHGHIIGHEGBEGFGFFFEC@CDCDDDCCBACADCCEDCBDDEDDADACCDCDCDCA_Mismatch_0_Sense_+_Library_PoolT
CTGCTTCTTCCAAGCCTGTTCGAAGCGGTTAAATGGAGGAAGCGGAGTCATTGATCGATTGATCGTGTAATGTTGTGATCCAACGCTTATGAAG
>Frequency_4_QualityScore_FFHHHHHJIIJJIJJIHHHIIJIIIIHIIJJJJJJJJJJIJJJIJJJIJJIJIJJJIHHHHGGGFFFFFEDEDDCCDDDDCCDCCCDDEEDDDD_Mismatch_0_Sense_+_Library_PoolT
ATTGATCGATTGATCGTGTAATGTTGTGATCCAACGCTTATGAAGAGCAATGCGCTGTCATTGTATATGAGGGAATTTGACAGACATATGGCTG
>Frequency_1_QualityScore_FFHGHHHJHIIJJJJJIIIIJJJJJIHIJJJIJJJJJIJJJJJJIJJJJJJJJJIJJHHFHHHFFFFFFDFEDCCBDDDEDDDDBDDCDEDDDD_Mismatch_0_Sense_+_Library_PoolC
ATTGATCGATTGATCGTGTAATGTTGTGATCCAACGCTTATGAAGAGCAATGCGCTGTCATTGTATATGAGGGAATTTGACAGACATATGGCTG
>Frequency_4_QualityScore_FFHHHHHJJJJIJIJJJJIJJJJJJIJJJIIIIJJIJJJIIJJJJIHIJIIIIIIIHHHGFF@@CEEEDCDDEDDEEDEDEEDDDD7<ACDEEC_Mismatch_1_Sense_+_Library_PoolT
CGCTTATTAAGAGCAATGCGCTGTCATTGTATATGAGGGAATTTGACAGACATATGGCTGGGATTTTTTAATAAATGTATCTGGGGTTATTATG
>Frequency_4_QualityScore_FFGHHHHJGIGHIIIGGIIIEGHGAGIIGIIJJJJIIIIJIJJJJJJIIIIHIIIGGFGGFEEEEDCCDDDCEEDDDDDDEEDDD?CCDDDDDD_Mismatch_2_Sense_+_Library_PoolT
GGAAGCGGAGTCATTGATCGATTGATTGTGTAATGTTGTGATCCAACGCTTATTAAGAGCAATGCGCTGTCATTGTATATGAGGGAATTTGACA
>Frequency_4_QualityScore_FFHGGHGIJIIJGIHHIIJIJJIJGIIIGIJJHIIIIIIIIJIJIIIJJIIIHHGFFFEFEEDEEDDDCACDDCCBDCDDCDDDDCDDCCCCDD_Mismatch_0_Sense_+_Library_PoolT
TGGAGGAAGCGGAGTCATTGATCGATTGATCGTGTAATGTTGTGATCCAACGCTTATGAAGAGCAATGCGCTGTCATTGTATATGAGGGAATTT
>Frequency_4_QualityScore_FFGHGHGHIIIIJHGHHHGHHGIIFIFFHHIIIIICGGHIHGIFGFIGHHGHGDEFEBDDCCBCCDECB=CCCCCCCCCBCCCCCCCCCCCACD_Mismatch_0_Sense_+_Library_PoolT
TTCTTCCAAGCCTGTTCGAAGCGGTTAAATGGAGGAAGCGGAGTCATTGATCGATTGATCGTGTAATGTTGTGATCCAACGCTTATGAAGAGCA
>Frequency_4_QualityScore_FFHGGHHJJJJJJJHIIIIIJJGHIIJJJIIJIIIJJIJJJJIIIIIJJJJJJJJJIIHHGFEDEEEEEEEEEEFDDDCCDCDDCBCDDCCBCD_Mismatch_0_Sense_+_Library_PoolT
GGAGTCATTGATCGATTGATCGTGTAATGTTGTGATCCAACGCTTATGAAGAGCAATGCGCTGTCATTGTATATGAGGGAATTTGACAGACATA
>Frequency_4_QualityScore_EEHGHGFEGIHIIHIIIIFEGHIIIEGGGIIIIHHIIIJIHIFIAFEEDEDFGFEED??CBB>BABCDDECDACDCDDDDDCCCC@ACBDDCCD_Mismatch_0_Sense_+_Library_PoolT
CTTCTTCCAAGCCTGTTCGAAGCGGTTAAATGGAGGAAGCGGAGTCATTGATCGATTGATCGTGTAATGTTGTGATCCAACGCTTATGAAGAGC
>Frequency_4_QualityScore_FFHHHHHIJJIIJIJJJIIHIIGIIIIJJIHIIIJIIIHIIIIIIIIIIFHIGGHGFFFFEDCCCCCCDCDCDDDD@@B>?ACCDDDDDDDCCC_Mismatch_0_Sense_+_Library_PoolT
TTCCGTTTGGCTTACCAAGAGGAAAGCGGATTAATGGAACGGATTCCTGTTCGTTGCAACCCAGCTACCAATGACTGGGTTCCTGCTCCTGTAG
>Frequency_4_QualityScore_FFGGGGGIIIHIIIDGIIFHHHDGGGIIIHIIHFHHIHHIIIJIHHHIIGGGGIIIIIGGGGFFEEEEEEEDEDEDEECCCDDDDABCDBBBCC_Mismatch_2_Sense_+_Library_PoolT
GGAGTCATTGATCGATTGATTGTGTAATGTTGTGATCCAACGCTTATTAAGAGCAATGCGCTGTCATTGTATATGAGGGAATTTGACAGACATA
>Frequency_4_QualityScore_FFHHHHHJJJJJJJJJIJIJHIJIJIJJJJIJHIJJIIIIIJIJJJHIIJIJIIIIHHHGGGGGGFEECDCCDDDDACDCCDDDACEDDBCCC1_Mismatch_0_Sense_+_Library_PoolT
GATCCAACGCTTATGAAGAGCAATGCGCTGTCATTGTATATGAGGGAATTTGACAGACATATGGCTGGGATTTTTTAATAAATGTATCTGGGGT
>Frequency_4_QualityScore_EDGGGHFGFGIIIIGIHIIIIIIFIEFHGIIIJIIGIIIGIHIFGEGGIHEGGGEEEEEECDCCDCCDBABCDCDDDDDCBA@CCDDCEDDEDE_Mismatch_0_Sense_+_Library_PoolT
AAGCGGTTAAATGGAGGAAGCGGAGTCATTGATCGATTGATCGTGTAATGTTGTGATCCAACGCTTATGAAGAGCAATGCGCTGTCATTGTATA
>Frequency_4_QualityScore_FFGHHHHGHIJJIJJJJIIJIIIJJHIIIJJJIIJHIIIJIJJJJJJJJJJIIHGHGGGFFFEDDDDDDCDDEEEEFEEDDDCCDDDDCCDDDC_Mismatch_0_Sense_+_Library_PoolT
AGCGGAGTCATTGATCGATTGATCGTGTAATGTTGTGATCCAACGCTTATGAAGAGCAATGCGCTGTCATTGTATATGAGGGAATTTGACAGAC
>Frequency_4_QualityScore_FFHGHHHJJJJJJIIIIHIIJGHHIJIJIIJIIIIJIIJJIJIIIJIJIJJIJIIIIFFHGFDEDEEEEEDDEECDCD@CCDDDCDDDCCDCCC_Mismatch_0_Sense_+_Library_PoolT
GAGTCATTGATCGATTGATCGTGTAATGTTGTGATCCAACGCTTATGAAGAGCAATGCGCTGTCATTGTATATGAGGGAATTTGACAGACATAT
>Frequency_4_QualityScore_EFHGHHHIHIHIIIIHIIIIIGHIIICGGIHIEGFIIIIJGIHFFIIIIEG@CEEEEEECCA@CCCDDDCB@BCCDCBDC?AB@ACCDACCCDD_Mismatch_0_Sense_+_Library_PoolT
ATGGCTGCTTCTTCCAAGCCTGTTCGAAGCGGTTAAATGGAGGAAGCGGAGTCATTGATCGATTGATCGTGTAATGTTGTGATCCAACGCTTAT
>Frequency_4_QualityScore_FFHHHHHIJJCGGIJJJJJIIJHIJGIIIJIJIJIIIIGHIIJJBFHHIIJJIJIHGHGFECC?CCEEDDDDC?CDDCDDDDDCEEEDEEDCDD_Mismatch_2_Sense_+_Library_PoolT
CAAGAAACGGTGATGGCTGCTTCTTCCAAGCCTGTTCGAAGCGGTTAAATAGAGGAAGCGGAGTCATTGATCGATTGATTGTGTAATGTTGTGA
>Frequency_1_QualityScore_FFHHHHHJJJFHIJIJJJJJJJGIJIJIIJJJJJIIJJJIIJJJIJJJJIIIIJHHHHHFDDD?CCDEDCDDDBDDDDEDDDDDEEEDDCCDDD_Mismatch_2_Sense_+_Library_PoolC
CAAGAAACGGTGATGGCTGCTTCTTCCAAGCCTGTTCGAAGCGGTTAAATAGAGGAAGCGGAGTCATTGATCGATTGATTGTGTAATGTTGTGA
>Frequency_4_QualityScore_FFGHHHHJJGIIIIIIIJFIDFGHIIGIIIIIIJJIIIIIHIIJJIIJHIHIIHIGGGEEEDEEDEEDCCDDDDACCDDCDDDEDDEEEEEEDD_Mismatch_0_Sense_+_Library_PoolT
GTTAAATGGAGGAAGCGGAGTCATTGATCGATTGATCGTGTAATGTTGTGATCCAACGCTTATGAAGAGCAATGCGCTGTCATTGTATATGAGG
>Frequency_4_QualityScore_EEGHHHGJJJJIEIIIIIIIIIJJJGHIIIJFHHIIHIIIIIGHIIIIGGCEEEEEDEEDCCDCCDDDC=ACEEDCCDCCCCDCBCDCCCDDDD_Mismatch_0_Sense_+_Library_PoolT
TGGCTGCTTCTTCCAAGCCTGTTCGAAGCGGTTAAATGGAGGAAGCGGAGTCATTGATCGATTGATCGTGTAATGTTGTGATCCAACGCTTATG
>Frequency_4_QualityScore_FFHHHHGJJHIJIJJFIGHIJJJIJJJIIIIIJIJIIHIJJJIIIHIIIIIIIIIGEEEEEEEEEEDDDCCDCDCCCDDEEDDCDEEEDDDDBC_Mismatch_0_Sense_+_Library_PoolT
AAATGGAGGAAGCGGAGTCATTGATCGATTGATCGTGTAATGTTGTGATCCAACGCTTATGAAGAGCAATGCGCTGTCATTGTATATGAGGGAA
>Frequency_4_QualityScore_EFHGGHHJHIIIJIIIIIGIIHIHIIIIIIJIJJGIIIIJJJJJJJJJIIIIIIJHIIHIHHGGG@CEECECDEEDCBDCDDCBCCDC6=@BCD_Mismatch_0_Sense_+_Library_PoolT
ATTGATCGTGTAATGTTGTGATCCAACGCTTATGAAGAGCAATGCGCTGTCATTGTATATGAGGGAATTTGACAGACATATGGCTGGGATTTTT
>Frequency_4_QualityScore_FEHHHGFHIJJEHIHIIIHHIIIGHGIGIIIIJGHGHIIHIIIICGGGGFCC@DDEEDDEDDACCCCEDACCBDDEDEDDCCCEECCDDCCCCD_Mismatch_0_Sense_+_Library_PoolT
GATGGCTGCTTCTTCCAAGCCTGTTCGAAGCGGTTAAATGGAGGAAGCGGAGTCATTGATCGATTGATCGTGTAATGTTGTGATCCAACGCTTA
>Frequency_4_QualityScore_DDGGDCFGFGFIEBHFGHFGHGIHIHDGGDHGEGFGHGEGHIGCAGHIGEGHGFGHHFAEEFFEBDD>CCDDBC@CCB@C@?AA=>ACCCBB@B_Mismatch_0_Sense_+_Library_PoolT
CATTGATCGATTGATCGTGTAATGTTGTGATCCAACGCTTATGAAGAGCAATGCGCTGTCATTGTATATGAGGGAATTTGACAGACATATGGCT
>Frequency_4_QualityScore_EEGGEGGIIIIIFIHGIGFHHIJJJGGIIFDEHIGHF@EHHGIIGFFECFEBCD@EDCADEDEEDBCDECCDDCCCCC=CCCDDDCACDDC?AC_Mismatch_0_Sense_+_Library_PoolT
CAAGCCTGTTCGAAGCGGTTAAATGGAGGAAGCGGAGTCATTGATCGATTGATCGTGTAATGTTGTGATCCAACGCTTATGAAGAGCAATGCGC
>Frequency_3_QualityScore_FEHHHHHJJJJIJJJJJJJIIJHIJJJJIJHHIJJJJJIIHIIHHGGGFFEEEEEEEEEDDEEDDDDDDCDDDDDEDDCDDDDDDDDCDDDDEE_Mismatch_0_Sense_+_Library_PoolT
GTTCGAAGCGGTTAAATGGAGGAAGCGGAGTCATTGATCGATTGATCGTGTAATGTTGTGATCCAACGCTTATGAAGAGCAATGCGCTGTCATT
>Frequency_3_QualityScore_FEHHHHHJJJJHJIHHIJIHGIIJJJIIJJJHJJJJIJJJJJJJJIIIHIJJIIJJJIIGGGFFFFFEEEEEDDDCBCDDDCEDDDCBBDDEDD_Mismatch_0_Sense_+_Library_PoolT
GTCATTGATCGATTGATCGTGTAATGTTGTGATCCAACGCTTATGAAGAGCAATGCGCTGTCATTGTATATGAGGGAATTTGACAGACATATGG
>Frequency_3_QualityScore_EEHHEEFHIHHFHIFIIIJJGHHIIIIHFIIIHHHHJIHIIIJJJIJIIHGHGHGFFFEEEA@C:=>BBBCCDDCDCBBABCCDDEDDCDDCCB_Mismatch_0_Sense_+_Library_PoolT
CAAGAGGAAAGCGGATTAATGGAACGGATTCCTGTTCGTTGCAACCCAGCTACCAATGACTGGGTTCCTGCTCCTGTAGATGATCAAGAAACGG
>Frequency_3_QualityScore_CEGGFDFEHHEDDIFDFCDH?GE=FED?DFBGGHIIFCEGIFGGGFHGGGIHHGC=BDGGAACECDCCB;?:?BCCBB4;>B>CCCCDDCCECD_Mismatch_0_Sense_+_Library_PoolT
AAGAGCAATGCGCTGTCATTGTATATGAGGGAATTTGACAGACATATGGCTGGGATTTTTTAATAAATGTATCTGGGGTTATTATGATTCATTC
>Frequency_3_QualityScore_EFHHHHHIIIIJJJJJGIJGGHHIIJJJJJJJJGHHIJIIJJJIJEGHIGIIIJIGGHHIIII>EGGFGEEGGFDEFECEDEFECBAC8;>ABC_Mismatch_0_Sense_+_Library_PoolT
ATTATGATTCATTCGGATTGTGGAATTATCTCGTTTATGCTACAGTGATTTATTGTGCCCGAGTTTCACTATTGTTTTATTTCTGAAGAATCAT
>Frequency_3_QualityScore_FFHHGGHJJJJIJJJJJJIIGJJJIIJJJJIIIIIHHIHIICHHHIJIIIJJJFHIGIHEGHGHGFFFFDC>ABDCDDBBBCCDBCCDBCABCB_Mismatch_0_Sense_+_Library_PoolT
ACGGATTCCTGTTCGTTGCAACCCAGCTACCAATGACTGGGTTCCTGCTCCTGTAGATGATCAAGAAACGGTGATGGCTGCTTCTTCCAAGCCT
>Frequency_3_QualityScore_FFHHHHHJJJJJJJCGFIIJJHIIIJIJJIIIJJJJJJGIIJGGHIJJFHGHIIIIHHGEGFFEDCD@CBDCDCDDD@CDDCDDDBB@DEEDCD_Mismatch_2_Sense_+_Library_PoolT
TGATCAAGAAACGGTGATGGCTGCTTCTTCCAAGCCTGTTCGAAGCGGTTAAATAGAGGAAGCGGAGTCATTGATCGATTGATTGTGTAATGTT
>Frequency_3_QualityScore_EEGGGGGIJBDHIIJJCFFFHIFCCDEFHGHIJ@EEHIHHGHGHHGHIGHIBGFDCEF@EFFFEDDCCA>AACBCDCCCCBCBCCDCDCBDABC_Mismatch_0_Sense_+_Library_PoolT
ATGGCTGGGATTTTTTAATAAATGTATCTGGGGTTATTATGATTCATTCGGATTGTGGAATTATCTCGTTTATGCTACAGTGATTTATTGTGCC
>Frequency_3_QualityScore_FFHCGGGIJJJJHIJIJJHIHIIIIIJHIIIFIIIIIFHIHIHIJIJIGGGIGGAB9@CDDDBBCC<ACA@CDDBBB:ACCBDDDCDBDBDDDD_Mismatch_2_Sense_+_Library_PoolT
CGGTGATGGCTGCTTCTTCCAAGCCTGTTCGAAGCGGTTAAATAGAGGAAGCGGAGTCATTGATCGATTGATTGTGTAATGTTGTGATCCAACG
>Frequency_3_QualityScore_CBECEAFHHIFGIFIIGIHGIHHIIFHHHEDEFIGFHECGGGHGEGEDEFGF9?;A@@CCCDCB8=B><=A<ABCC=B?@B@@>>@CCC?@?AC_Mismatch_0_Sense_+_Library_PoolT
GTGATGGCTGCTTCTTCCAAGCCTGTTCGAAGCGGTTAAATGGAGGAAGCGGAGTCATTGATCGATTGATCGTGTAATGTTGTGATCCAACGCT
>Frequency_3_QualityScore_FFEHGGHJJJIJHIIJHIIHEGGHHGIHIJIIJJJJIJIIHJIIJIIIHHHIHHHIIHHHGFFEDEEDD@CEEEDEDCCBDDDCDDDBCCCABD_Mismatch_0_Sense_+_Library_PoolT
AGTCATTGATCGATTGATCGTGTAATGTTGTGATCCAACGCTTATGAAGAGCAATGCGCTGTCATTGTATATGAGGGAATTTGACAGACATATG
>Frequency_3_QualityScore_FFHHHGHJJJJIJJJIIJIJJJIJJHIJJJJJJJJJJJIJIIIIIHIIIHHHGGGFFEEEDEEEDDDDDDDDDDCABCDDDDDDDDDDDDDEDD_Mismatch_0_Sense_+_Library_PoolT
GTTTGGCTTACCAAGAGGAAAGCGGATTAATGGAACGGATTCCTGTTCGTTGCAACCCAGCTACCAATGACTGGGTTCCTGCTCCTGTAGATGA
>Frequency_3_QualityScore_FFHHHHHIJFHIJJJJJJJHJJJGIJJIJIJIIJIIJJJJJJJIJJJJJJHGHGHHGGFFFFEDDDDDDBDDEDDEDEEFDDDDABCDDDEDDD_Mismatch_0_Sense_+_Library_PoolT
GAAGCGGAGTCATTGATCGATTGATCGTGTAATGTTGTGATCCAACGCTTATGAAGAGCAATGCGCTGTCATTGTATATGAGGGAATTTGACAG
>Frequency_3_QualityScore_FFHHHHHJJJJJJIJJJJJJIJJJJIIJJJJHIIJJJHIIJHJIJJJIIIIHHHIHIJJIHHGGDCEEEBBADDEDDEDBECDDCDDD2;ACDE_Mismatch_1_Sense_+_Library_PoolT
AACGCTTATTAAGAGCAATGCGCTGTCATTGTATATGAGGGAATTTGACAGACATATGGCTGGGATTTTTTAATAAATGTATCTGGGGTTATTA
>Frequency_3_QualityScore_FEHGHHHJJJHIFHHJJJJJJJHIIJGIJJIJIIJIJIHIHIJJJJJJJHHHGFGFEEEEEDDDDDDCDCDBDDEEDDDEDEEEDDDDDDDDDB_Mismatch_0_Sense_+_Library_PoolT
GAGGAAGCGGAGTCATTGATCGATTGATCGTGTAATGTTGTGATCCAACGCTTATGAAGAGCAATGCGCTGTCATTGTATATGAGGGAATTTGA
>Frequency_3_QualityScore_EEGGHGHIIJGHGGIHHHGHIIIHIIJJ@BGHIIJGIIHJJIGCFEHIHIHH=?EGGGFFFFDAACDDDC=?BCCCC=ACDCCCCCA>BCBCBC_Mismatch_0_Sense_+_Library_PoolT
GAGGGAATTTGACAGACATATGGCTGGGATTTTTTAATAAATGTATCTGGGGTTATTATGATTCATTCGGATTGTGGAATTATCTCGTTTATGC
>Frequency_3_QualityScore_EBGFFDGHIIIIIHIJFHHIFEIIIIGGIHGIIJJJIJHHIJGIIJHIFIHCBEADCEDECBCCDDDDDB?ABCDDCC@ACBC8>BDDDBDCAD_Mismatch_0_Sense_+_Library_PoolT
CGGATTAATGGAACGGATTCCTGTTCGTTGCAACCCAGCTACCAATGACTGGGTTCCTGCTCCTGTAGATGATCAAGAAACGGTGATGGCTGCT
>Frequency_3_QualityScore_FFHHHHHJHHHJIIJJIFHHIIIIJJJJJJJJJJJHIIJIJJIIJJIJHIIJIJJIJIIIIIJIEHGHHDHHHHHFFFFEB_Mismatch_0_Sense_+_Library_PoolT
AATAAATGTATCTGGGGTTATTATGATTCATTCGGATTGTGGAATTATCTCGTTTATGCTACAGTGATTTATTGTGCCCGA
>Frequency_3_QualityScore_EEHHGHHJIJIDGIIHIJIIIHJGGIIJIIJHGIJIJJIJJFHHIIIJJJHGIHIIHHGGHHHGGDFFGC@ACCC<@@CDDEDDCC=@CCDD@C_Mismatch_0_Sense_+_Library_PoolT
CAATGACTGGGTTCCTGCTCCTGTAGATGATCAAGAAACGGTGATGGCTGCTTCTTCCAAGCCTGTTCGAAGCGGTTAAATGGAGGAAGCGGAG
>Frequency_3_QualityScore_EEFFGFGGIGHEICCGGHIGGHIIIHIHIGEGHHHGHEAEFGGGHGHGCDEEECCABCBDACDDDDB@A@B?@?A@?BA<BCCCCDBDABCC>=_Mismatch_0_Sense_+_Library_PoolT
CCAAGCCTGTTCGAAGCGGTTAAATGGAGGAAGCGGAGTCATTGATCGATTGATCGTGTAATGTTGTGATCCAACGCTTATGAAGAGCAATGCG
>Frequency_3_QualityScore_FFHHHHHJJJJJJIJJJHIIIJJIJJJHIJJJJIIIJGHHJHIJJJJJJJBFHJJJHDFGFFFEFDEEE@BDDD7<BDDDECDEEDC_Mismatch_0_Sense_+_Library_PoolT
GCAATGCGCTGTCATTGTATATGAGGGAATTTGACAGACATATGGCTGGGATTTTTTAATAAATGTATCTGGGGTTATTATGATTCA
>Frequency_3_QualityScore_EE<CBGFHIIIEHGEHHFH?CAEHIIHIHHEDFHHIEG=BFHIIHHIEFFGEECC?BCCDCAACC>BCCCCCCBBBCDDBCDCCCBABBCCCCB_Mismatch_0_Sense_+_Library_PoolT
GGTGATGGCTGCTTCTTCCAAGCCTGTTCGAAGCGGTTAAATGGAGGAAGCGGAGTCATTGATCGATTGATCGTGTAATGTTGTGATCCAACGC
>Frequency_3_QualityScore_FFHFHHHJIHHIIJJIIIJGIJIIIIIIIHHIJIJJIJJIIJBDHHIJJFHIGHHHGGGGHHGHGG;>AADDEDDDEDDEEDDC?ABCBB@@AA_Mismatch_0_Sense_+_Library_PoolT
CTGTCATTGTATATGAGGGAATTTGACAGACATATGGCTGGGATTTTTTAATAAATGTATCTGGGGTTATTATGATTCATTCGGATTGTGGAAT
>Frequency_3_QualityScore_FFHHHHHJJIJIJJJIJIJIIHHIIJHIIHIJJIJIIJJJJIIIHHJJJIIHGGHIHIGHEGFFFDBACACDCBCDDDDDD@CCDECCDD8@@C_Mismatch_0_Sense_+_Library_PoolT
CCAACGCTTATGAAGAGCAATGCGCTGTCATTGTATATGAGGGAATTTGACAGACATATGGCTGGGATTTTTTAATAAATGTATCTGGGGTTAT
>Frequency_3_QualityScore_BDBCE8BCDFHIHEGGHEAGCCFC;DFGGFHHGHCFFGIIIHFFFGHFECCEAAACACEEDCBCC?BC@>=@AB>@C=;?>AC?CCDDCBCDBC_Mismatch_0_Sense_+_Library_PoolT
AGCGGTTAAATGGAGGAAGCGGAGTCATTGATCGATTGATCGTGTAATGTTGTGATCCAACGCTTATGAAGAGCAATGCGCTGTCATTGTATAT
>Frequency_3_QualityScore_FFHHHHHJJIJIIIIJJJJJJJJJJJJJJIJJJJJIEHIIIIIFFHGHGFFDEFEDEDCCDCBDDDCDCADDDDCBCCDDDACABCBBBBDBDD_Mismatch_0_Sense_+_Library_PoolT
CCCGACCGGAGATGCTTTCATAAAGCTGGACTGCAGTGGATCGTATTTCCGTTTGGCTTACCAAGAGGAAAGCGGATTAATGGAACGGATTCCT
>Frequency_3_QualityScore_FFGGGDGIIJJEHGHHIIHGIIIAGIHGHHIFHGHIHIIIIHHIHHIHHIGHGGEEEEECCDEEDCDDC>BCCDBDEDCCDDDEEDCC@CDDDD_Mismatch_0_Sense_+_Library_PoolT
GGAGGAAGCGGAGTCATTGATCGATTGATCGTGTAATGTTGTGATCCAACGCTTATGAAGAGCAATGCGCTGTCATTGTATATGAGGGAATTTG
>Frequency_3_QualityScore_FEHHHHHJIJJJJJJIJJIJIIIJJJJ:DGIIIJIJJJIGHJHIIIIJHIIHGHIHIBFGIHHHGFEEFEDECBDDCBDBBBCD@:@CCCC:?=_Mismatch_0_Sense_+_Library_PoolT
GTTGCAACCCAGCTACCAATGACTGGGTTCCTGCTCCTGTAGATGATCAAGAAACGGTGATGGCTGCTTCTTCCAAGCCTGTTCGAAGCGGTTA
>Frequency_3_QualityScore_FFHHHHGJJIIJJJJJJIJIJIGHJJJJJIJJJIIJJJJJIIIIIIIIEGFGFFGFEEECCCEEEDDDDDDBDDEEDDEDEDDDDDDCC=BBCD_Mismatch_0_Sense_+_Library_PoolT
GGAAAGCGGATTAATGGAACGGATTCCTGTTCGTTGCAACCCAGCTACCAATGACTGGGTTCCTGCTCCTGTAGATGATCAAGAAACGGTGATG
>Frequency_1_QualityScore_FFHHHGHJJGIJIJJJIEIJJJCGIJJIIHGGIEHFFFFFFDDDEDDDDDCDDDDDDDD<BBDDDDDDDDDDDDDDDDECCCC>ACDDD28@CD_Mismatch_0_Sense_+_Library_PoolC
GGAAAGCGGATTAATGGAACGGATTCCTGTTCGTTGCAACCCAGCTACCAATGACTGGGTTCCTGCTCCTGTAGATGATCAAGAAACGGTGATG
>Frequency_3_QualityScore_?EFFFDGFHHGHHJH<EFHHFFEBGHBFFGFECDBEGHEFGFGFCDDEEDCEAC@ACBCBBBA?AC?BBACBBBBBB=BBBCBBB@BCCBAB@A_Mismatch_0_Sense_+_Library_PoolT
GCCTGTTCGAAGCGGTTAAATGGAGGAAGCGGAGTCATTGATCGATTGATCGTGTAATGTTGTGATCCAACGCTTATGAAGAGCAATGCGCTGT
>Frequency_3_QualityScore_FFFHHGHJJJGHIIJJJIIJHIGJIJIIJJJJJJJJIIIJJJJHIJJIJIIHHHIIIGGGGGGGFEECEAEDEDDDDCCBDDEEDDDDDC;>@C_Mismatch_0_Sense_+_Library_PoolT
CGATTGATCGTGTAATGTTGTGATCCAACGCTTATGAAGAGCAATGCGCTGTCATTGTATATGAGGGAATTTGACAGACATATGGCTGGGATTT
>Frequency_3_QualityScore_EEHHFGHGFGHFHIFHHF@FHAFHGHHEFFFGFF??FHGGFGGHHGGGGFHFFBFEEEDDDA?DCBCCC:??A?BCACCCCAB;>AA?AACCDC_Mismatch_0_Sense_+_Library_PoolT
GGCTTACCAAGAGGAAAGCGGATTAATGGAACGGATTCCTGTTCGTTGCAACCCAGCTACCAATGACTGGGTTCCTGCTCCTGTAGATGATCAA
>Frequency_3_QualityScore_FFHGGHGIJIIIIHIIIIJHJIIIIIIHJJGIIIIIIIJJIIJJJIJIIIEEGHGHIHGFGFD:@CDED@?BCBCDBC@CCCB=BBC29>BDDC_Mismatch_0_Sense_+_Library_PoolT
ACGCTTATGAAGAGCAATGCGCTGTCATTGTATATGAGGGAATTTGACAGACATATGGCTGGGATTTTTTAATAAATGTATCTGGGGTTATTAT
>Frequency_3_QualityScore_FFHGGHHHIIIIHHHIJHJJJHHFIIFIIHIIJIIIIJJIJFIIIIIHIGHGHGGFFFFFECC?ACDDDCCDDDDDDDDCADEDDDDDBBDCA<_Mismatch_0_Sense_+_Library_PoolT
AAGAGGAAAGCGGATTAATGGAACGGATTCCTGTTCGTTGCAACCCAGCTACCAATGACTGGGTTCCTGCTCCTGTAGATGATCAAGAAACGGT
>Frequency_3_QualityScore_EEHGGGGJJJIHIFHHIJJJGIJJIIIJIJIIGIJJHFGIIIIEGGHIGHIIJIGEGHIHGIJIGHGDGBDBCCDCC?@@BCDDCCCA9ABBAC_Mismatch_0_Sense_+_Library_PoolT
ACCAATGACTGGGTTCCTGCTCCTGTAGATGATCAAGAAACGGTGATGGCTGCTTCTTCCAAGCCTGTTCGAAGCGGTTAAATGGAGGAAGCGG
>Frequency_3_QualityScore_FFHHGHGIIJJJJJJJJDEHIJJJDHGGIIIIDFHHJIJJJ<DFHIHIIIJIHIIIHIIDGGDDFD@DECCBBDDD?BCCDCCCBD@CABBDDD_Mismatch_0_Sense_+_Library_PoolT
ACAGACATATGGCTGGGATTTTTTAATAAATGTATCTGGGGTTATTATGATTCATTCGGATTGTGGAATTATCTCGTTTATGCTACAGTGATTT
>Frequency_3_QualityScore_FEGHHHHJJHJJJJJJJJJJJJJJJIJJJJJJJJJJJJJJJJIJJJIJJIIJIJJJIHIHHGGFGFFFEDDEEEDDDDD@=BCDDD@DDDDDDD_Mismatch_0_Sense_+_Library_PoolT
GTAATGTTGTGATCCAACGCTTATGAAGAGCAATGCGCTGTCATTGTATATGAGGGAATTTGACAGACATATGGCTGGGATTTTTTAATAAATG
>Frequency_3_QualityScore_FFHHHHHJIJJIIJJIJJJJJJJIIJAHHIJJJJJIJJJIJIJJJIHHHGGGGGFFFEEEEEDCD@BCDCDDDDDDDDDDEEDDEDEDDCBDDD_Mismatch_0_Sense_+_Library_PoolT
CCAAGAGGAAAGCGGATTAATGGAACGGATTCCTGTTCGTTGCAACCCAGCTACCAATGACTGGGTTCCTGCTCCTGTAGATGATCAAGAAACG
>Frequency_3_QualityScore_FFHHGHHJJJJJJJJJJJJJIIJJJDGIJJJJJJJJJIIIIJJJJJJIIIJJIJJFHHIJJIHHHHHGFDEFFFEDDEDABDCABCDCC?A?CD_Mismatch_0_Sense_+_Library_PoolT
TGCAACCCAGCTACCAATGACTGGGTTCCTGCTCCTGTAGATGATCAAGAAACGGTGATGGCTGCTTCTTCCAAGCCTGTTCGAAGCGGTTAAA
>Frequency_3_QualityScore_FFHHHHHIJIIHIJIJJJJJHIJJIHIJIIJIJJJJGHIHIIJJJIIJHIIJHICHHJIIJIJJIFHHHHGFFFFEDBD=>?CCECCCDDDCDB_Mismatch_0_Sense_+_Library_PoolT
CATTCGGATTGTGGAATTATCTCGTTTATGCTACAGTGATTTATTGTGCCCGAGTTTCACTATTGTTTTATTTCTGAAGAATCATAATCCTAGT
>Frequency_3_QualityScore_EFHHHHHJJIJJJJJJJJJJJJJJJJJDGHIJJJJJJHJJJJJJJJJIIIIGIIJGIHJIHFEEEFFEEECCCDDDDACD=BBDEDDEDCABCB_Mismatch_0_Sense_+_Library_PoolT
CTGCTCCTGTAGATGATCAAGAAACGGTGATGGCTGCTTCTTCCAAGCCTGTTCGAAGCGGTTAAATGGAGGAAGCGGAGTCATTGATCGATTG
>Frequency_3_QualityScore_FFHHHHHJJJJJJJJJJJIJIJJJIIJJJJJJJJIIJJJJHHHJFIIJHJJJJJJJJ@BHIHHFBEEBDCCECDDEDEDDD9?BCCDDCCCDDA_Mismatch_0_Sense_+_Library_PoolT
ATGAAGAGCAATGCGCTGTCATTGTATATGAGGGAATTTGACAGACATATGGCTGGGATTTTTTAATAAATGTATCTGGGGTTATTATGATTCA
>Frequency_3_QualityScore_FFHHHGHJJJJFHHJJIJIIJIIHHIIIJIIJJJIIIJIJJEHGGIIJJJIIIIIIIIHHIIIHGFGGFDDCEDD?ACCDEEDDDD@BCCCB=A_Mismatch_1_Sense_+_Library_PoolT
CAATGACTGGGTTCCTGCTCCTGTAGATGATCAAGAAACGGTGATGGCTGCTTCTTCCAAGCCTGTTCGAAGCGGTTAAATAGAGGAAGCGGAG
>Frequency_3_QualityScore_FFHHGHHJJIJJJJJJJIJJIIIIIHHHFHHGGGGGGFFFFFFEEEEEDEDDDCABCCDDDDDDDDDDDDEDDEDEDDCCDDDD>BCDDDDDCC_Mismatch_0_Sense_+_Library_PoolT
GCGGATTAATGGAACGGATTCCTGTTCGTTGCAACCCAGCTACCAATGACTGGGTTCCTGCTCCTGTAGATGATCAAGAAACGGTGATGGCTGC
>Frequency_3_QualityScore_EEDGECGHCFHDHHEHIFHHFEDBGFEDEHGCGFHFGHEGHGHG@FEEEFGDADBB9=?@@@@A=A><<?BACC@?A?CBB:@ACB@ACAABBB_Mismatch_0_Sense_+_Library_PoolT
TGCTTCTTCCAAGCCTGTTCGAAGCGGTTAAATGGAGGAAGCGGAGTCATTGATCGATTGATCGTGTAATGTTGTGATCCAACGCTTATGAAGA
>Frequency_3_QualityScore_FDGHHHHJIJJHIIJJJJJJJJJJIJIIIJJJJIJJJJJJJJJJJJJJGIIIIJHJIIHGGGGGFFFEC?BCDEEDDDDCD@ACDDDD?C_Mismatch_0_Sense_+_Library_PoolT
GTGTAATGTTGTGATCCAACGCTTATGAAGAGCAATGCGCTGTCATTGTATATGAGGGAATTTGACAGACATATGGCTGGGATTTTTTAA
>Frequency_3_QualityScore_FFHHHHFHIIJIGIIIDHHHGIHIIJJJJEFHIJIJFIIIIIIGAFGIHEHIJ=BGFGFGEGGEBD_Mismatch_0_Sense_+_Library_PoolT
TGAGGGAATTTGACAGACATATGGCTGGGATTTTTTAATAAATGTATCTGGGGTTATTATGATTCA
>Frequency_3_QualityScore_FFHHHHHJJDHHIJJJJJJJJIIJJJIIJJJJJIIJJGIJJJJGHHIJJJIHHHHFFFEDDD>BCEEDDDDCBCDDDEDDBCBDEEDDEDCCDE_Mismatch_0_Sense_+_Library_PoolT
AAGAAACGGTGATGGCTGCTTCTTCCAAGCCTGTTCGAAGCGGTTAAATGGAGGAAGCGGAGTCATTGATCGATTGATCGTGTAATGTTGTGAT
>Frequency_3_QualityScore_FFHHHGHJJJJIIJHIIJJJJJJIJJJJJJJJJJJJJJJJJIJJIHIIJJJHIIJJIIIIIGFFGGFEFFEDCEDDEEDDDDDD;<ACDDD?BD_Mismatch_2_Sense_+_Library_PoolT
ATTGTGTAATGTTGTGATCCAACGCTTATTAAGAGCAATGCGCTGTCATTGTATATGAGGGAATTTGACAGACATATGGCTGGGATTTTTTAAT
>Frequency_1_QualityScore_FFHHFHHJJJJJJJJJJJJJJJIJJJJJJJJJJJJJJJJJJJJJJJJJJJJIJJIJJIJJJGHHHHHEFFCBCCEEEECDDDDD9:?CCDD<@C_Mismatch_2_Sense_+_Library_PoolC
ATTGTGTAATGTTGTGATCCAACGCTTATTAAGAGCAATGCGCTGTCATTGTATATGAGGGAATTTGACAGACATATGGCTGGGATTTTTTAAT
>Frequency_3_QualityScore_FEFHGHGHGHGIHIIIHHIIGIJHIIHJJIHGGHIHIDHHHIHIHGGHEDGGFFE>CBCBEECCEDDBCCC?BCDA?@BB=@@C>BCB@@B<>>_Mismatch_0_Sense_+_Library_PoolT
CGGAGATGCTTTCATAAAGCTGGACTGCAGTGGATCGTATTTCCGTTTGGCTTACCAAGAGGAAAGCGGATTAATGGAACGGATTCCTGTTCGT
>Frequency_3_QualityScore_FFHHHHHJIJJJJJJJJJJJJJJJIJJJHIIIIJIIIJHIIJJJGHIIGGIIJIJJJIIIICCGGFFDBDDDDDEEADEEEDDDD8>BCCDECC_Mismatch_0_Sense_+_Library_PoolT
GCTTATGAAGAGCAATGCGCTGTCATTGTATATGAGGGAATTTGACAGACATATGGCTGGGATTTTTTAATAAATGTATCTGGGGTTATTATGA
>Frequency_1_QualityScore_FFHHHHHJIJJIIJIJJJGJJJIJGIIJIIIIJJIIJJGGIIJEBFHIDHHIIGEEHIIIH6)=;BDD6;A>>@C@;@@CD@CCD;;?CCCD::_Mismatch_0_Sense_+_Library_PoolC
GCTTATGAAGAGCAATGCGCTGTCATTGTATATGAGGGAATTTGACAGACATATGGCTGGGATTTTTTAATAAATGTATCTGGGGTTATTATGA
>Frequency_3_QualityScore_EEGFHGHJIIIFGHGDHHEGGIJHIHGHIBGHGHIFEFHHIGEFHHHHFFEFEGFEDCCEDBAA>?BDBCABBB?CCACDBACB@CDDCCB=@B_Mismatch_0_Sense_+_Library_PoolT
CTGGACTGCAGTGGATCGTATTTCCGTTTGGCTTACCAAGAGGAAAGCGGATTAATGGAACGGATTCCTGTTCGTTGCAACCCAGCTACCAATG
>Frequency_3_QualityScore_D?F@>>DGHFFGCIIH>DH=C>FE??BFFGHHGDHHDFGFHHFHE?@DCGG?EFFFGEGFFDCCEABBB@ACCCCBCBBB@CC@ABBBB>>ACB_Mismatch_2_Sense_+_Library_PoolT
GATTGATTGTGTAATGTTGTGATCCAACGCTTATTAAGAGCAATGCGCTGTCATTGTATATGAGGGAATTTGACAGACATATGGCTGGGATTTT
>Frequency_3_QualityScore_FFHHHHHIJJIJJJJJJJJIJJJGJJIIJJIIJHGICFHIIJIIJJIJGHIIIIIIJIFFEFHIHG?BDBDEEEDDDDDDDB@B@CCCDD@CCB_Mismatch_0_Sense_+_Library_PoolT
TTCCTGTTCGTTGCAACCCAGCTACCAATGACTGGGTTCCTGCTCCTGTAGATGATCAAGAAACGGTGATGGCTGCTTCTTCCAAGCCTGTTCG
>Frequency_3_QualityScore_EEHFHHFIJIIIHGIGGAGEHHFHEDFIHHFEEAEGGGIHIHIIIFGGEGHIIIIHHHHIGEG:=<CDECAB=ACCDDCCDDB;@BA>BBB>@A_Mismatch_0_Sense_+_Library_PoolT
CTGTTCGTTGCAACCCAGCTACCAATGACTGGGTTCCTGCTCCTGTAGATGATCAAGAAACGGTGATGGCTGCTTCTTCCAAGCCTGTTCGAAG
>Frequency_3_QualityScore_FFHGHGGJJIHIJJIIIIIJJJJIJIJDDFHJJJHIIIIJHH?EHHGHIII<BEFGEGEEEFFDFEABCABBDCBAACBCCCDDCC=@BBCCDC_Mismatch_0_Sense_+_Library_PoolT
AGGGAATTTGACAGACATATGGCTGGGATTTTTTAATAAATGTATCTGGGGTTATTATGATTCATTCGGATTGTGGAATTATCTCGTTTATGCT
>Frequency_3_QualityScore_FFHHGGHJJJIIIJJJJJJJJJJJJJIIJIJJJJJJHIIJJJJIIJJJIHIHHHHHFFFFEEDDDDDCCABDDDDDDDDDDDDDCC=@BCCDDD_Mismatch_0_Sense_+_Library_PoolT
ATCGTATTTCCGTTTGGCTTACCAAGAGGAAAGCGGATTAATGGAACGGATTCCTGTTCGTTGCAACCCAGCTACCAATGACTGGGTTCCTGCT
>Frequency_3_QualityScore_FFHHHHGHHIJIIJJJHIHIEHHGFGGHHHHHHHGGHHHGHHHHHGGGGGGGGGGFFEFFEEEEDDDDEDDEEEEEEEDDCCDCDDDEDDCCCC_Mismatch_2_Sense_+_Library_PoolT
GCGGAGTCATTGATCGATTGATTGTGTAATGTTGTGATCCAACGCTTATTAAGAGCAATGCGCTGTCATTGTATATGAGGGAATTTGACAGACA
>Frequency_3_QualityScore_EEEF>>EHHIFDGGEECGHHHGEHHHHHGFFHIEGGCHHIEBEGHHIFHHIBG@CEE=>AAB?>?@?BBBCDABCBCCBBCCCCBC@BB@?BA=_Mismatch_0_Sense_+_Library_PoolT
GTGGAAACCGATTATTACAAGGACTTGAACGCCATTGACAAGGTTCATCACCCGACCGGAGATGCTTTCATAAAGCTGGACTGCAGTGGATCGT
>Frequency_3_QualityScore_EEHHGGHJGIHGIIIIIIIJFIGHIIHFGGGGFIIJIDGIIJHIJIGGGIIIJIJJIII:=BDGGEA>A?CCCC<BBCEDAC@05;@BDDDCDD_Mismatch_0_Sense_+_Library_PoolT
TTATGAAGAGCAATGCGCTGTCATTGTATATGAGGGAATTTGACAGACATATGGCTGGGATTTTTTAATAAATGTATCTGGGGTTATTATGATT
>Frequency_2_QualityScore_FEFHHHHIHEHIIJEHGIIJIJCGHDGIIJIGIIIHJJGIIIGAEGHCFEGEFEEEEEEDEDDCDEDDCABCDC@CCCECBCACDDDCCCDDDD_Mismatch_0_Sense_+_Library_PoolT
CCTGTTCGAAGCGGTTAAATGGAGGAAGCGGAGTCATTGATCGATTGATCGTGTAATGTTGTGATCCAACGCTTATGAAGAGCAATGCGCTGTC
>Frequency_2_QualityScore_FEHHHGHJIIJHIJJGIIIIIFIIJGHIIIIJJJJJIJCEHIIJJCGIEGIIIEEHIGGIII9AEGEEECDEEEBEFEEDABDCACA?CCCCCB_Mismatch_0_Sense_+_Library_PoolT
CATTGTATATGAGGGAATTTGACAGACATATGGCTGGGATTTTTTAATAAATGTATCTGGGGTTATTATGATTCATTCGGATTGTGGAATTATC
>Frequency_2_QualityScore_FFHEHHHHIIIGHGIIIIIIGGHHIIIJJJIJJJJIJIJIIJJIJJJJJIIJIIIIIIIIHGFGEGGECCCEEEDCEECDDDDEEDDDDDD99A_Mismatch_2_Sense_+_Library_PoolT
TCGATTGATTGTGTAATGTTGTGATCCAACGCTTATTAAGAGCAATGCGCTGTCATTGTATATGAGGGAATTTGACAGACATATGGCTGGGATT
>Frequency_2_QualityScore_EEHHGHHJJJJIIIIIJJJJJJJJJJJJIJEGHIJJJJJJIIJJIIIIIJJIJIGIIIGIIIGG?BCCD>CEEECBDDDDDDDACCEEDDEDDC_Mismatch_0_Sense_+_Library_PoolT
TTCCTGCTCCTGTAGATGATCAAGAAACGGTGATGGCTGCTTCTTCCAAGCCTGTTCGAAGCGGTTAAATGGAGGAAGCGGAGTCATTGATCGA
>Frequency_2_QualityScore_FFHHHHHIIIIJJJJJJIJJJJJIJCGGIJJJIJJIIIIIIJJHIIIJIEHIIGIIIJIEFFDFFEECE?<BBDDD>A;BCEECDEDDDCDDDD_Mismatch_0_Sense_+_Library_PoolT
GCTCCTGTAGATGATCAAGAAACGGTGATGGCTGCTTCTTCCAAGCCTGTTCGAAGCGGTTAAATGGAGGAAGCGGAGTCATTGATCGATTGAT
>Frequency_2_QualityScore_CCAAC=EHHG;EB9EHEAGE?G9BGA5CC>FHI>FHGEGHEDEEEGIFH8.?CGGGGGCCGAC_Mismatch_0_Sense_+_Library_PoolT
GGGAATTTGACAGACATATGGCTGGGATTTTTTAATAAATGTATCTGGGGTTATTATGATTCA
>Frequency_2_QualityScore_FFHHGHHIJJJJJIIIGIHIJJGHIIJJIJJIJIJJJJJIIIIIIJIJJIIJJIJ?DHHHHFCEECDDECCCCDECCCD7>ACCEECCEEDCEE_Mismatch_0_Sense_+_Library_PoolT
GAAGAGCAATGCGCTGTCATTGTATATGAGGGAATTTGACAGACATATGGCTGGGATTTTTTAATAAATGTATCTGGGGTTATTATGATTCATT
>Frequency_2_QualityScore_FFHHHHEGIIJIJIJJJJJJJJJJHIIJIIJIIJJJJJJJJHIIIJIJJJJIGEGEIIIIIIHGGGGGEEA?CDEEDDCDEDDCDDC_Mismatch_1_Sense_+_Library_PoolT
CTGGGGTTATTATGATTCATTCGGATTGTGGAATTATCTCGTTTATGCTACAGTGATTTATTGTGCCCGAGTTTCACTATTGTTTGA
>Frequency_2_QualityScore_FFFFGGEIIGGIIEEIIIDGHGIGDHGHEGIIIIIHIIIIIIIIIIIIIIIIIIIGIIIFGEFGFDCEEAEEECCABCCCCECCCCCCCCEECC_Mismatch_0_Sense_+_Library_PoolT
TCATTGATCGATTGATCGTGTAATGTTGTGATCCAACGCTTATGAAGAGCAATGCGCTGTCATTGTATATGAGGGAATTTGACAGACATATGGC
>Frequency_2_QualityScore_ECEBGFGICHIIIIGIGIGCHEEGEIEGGEEGGEGHHHIHEBEFIFIIIIIEEGGFEEEEEEDCBCCCC?CCCCCCCCCCCCCCCCCA=A2;=B_Mismatch_0_Sense_+_Library_PoolT
GTGGATCGTATTTCCGTTTGGCTTACCAAGAGGAAAGCGGATTAATGGAACGGATTCCTGTTCGTTGCAACCCAGCTACCAATGACTGGGTTCC
>Frequency_2_QualityScore_FFHHHHHJJJJJJJJJJIIIJJJJJJEHIIJIJJIJJJJJIJJJIJJJIIIIIIJJJJHHHHGFFFFEEEEEEDDCEEEDEDDEDDDDDCD@BC_Mismatch_0_Sense_+_Library_PoolT
GGATTTTTTAATAAATGTATCTGGGGTTATTATGATTCATTCGGATTGTGGAATTATCTCGTTTATGCTACAGTGATTTATTGTGCCCGAGTTT
>Frequency_2_QualityScore_FFHHHHHJJIIJJIJJEGIJIIJIIJIJIIJJJJIJJJJJJIJJJJEHIIJIIIIHFGGFGCEEEEEEEBDDDDBDDDDD;?>CBCBDCDDBCA_Mismatch_0_Sense_+_Library_PoolT
GCTACCAATGACTGGGTTCCTGCTCCTGTAGATGATCAAGAAACGGTGATGGCTGCTTCTTCCAAGCCTGTTCGAAGCGGTTAAATGGAGGAAG
>Frequency_2_QualityScore_FFHHGHHJJJJJIJJIIIIJJFIEGIJJJJJJJIIJJJJJJFHHHHHFFFFEDEEEDDEDDDDDDCDDECDCDDDDDDDDCDDDDDDDCCEEEE_Mismatch_0_Sense_+_Library_PoolT
GCGGTTAAATGGAGGAAGCGGAGTCATTGATCGATTGATCGTGTAATGTTGTGATCCAACGCTTATGAAGAGCAATGCGCTGTCATTGTATATG
>Frequency_2_QualityScore_FFHHHHHJJJIIIIJJIJJJJIIJJIJJJJJIJIJJIIJIIGEGHGIIJIIIEGHIIHHHHGGGGFEECACD?BCDDDDDDCDDDDDCCCCCCC_Mismatch_0_Sense_+_Library_PoolT
AACGGATTCCTGTTCGTTGCAACCCAGCTACCAATGACTGGGTTCCTGCTCCTGTAGATGATCAAGAAACGGTGATGGCTGCTTCTTCCAAGCC
>Frequency_2_QualityScore_FFHFHHHJJJJJJJJIIIJJJIJJJJIIIIIIJGHIIJJJIJIJIIIJJIGIIJJIJIIIIFHHGFECCBDDEEDDDDDDDDDDDD?CCEDDDE_Mismatch_1_Sense_+_Library_PoolT
GGGTTCCTGCTCCTGTAGATGATCAAGAAACGGTGATGGCTGCTTCTTCCAAGCCTGTTCGAAGCGGTTAAATAGAGGAAGCGGAGTCATTGAT
>Frequency_2_QualityScore_FFHGHHHIIIIJJIIIIIIFGHIIIGHIJIJIIIIIJHIHIIIHGGGGGGEEEDEDDEECDDDCCCCBC@AACCCCCDCCDACCEECDDCCBCB_Mismatch_1_Sense_+_Library_PoolT
CTTACCGAGAGGAAAGCGGATTAATGGAACGGATTCCTGTTCGTTGCAACCCAGCTACCAATGACTGGGTTCCTGCTCCTGTAGATGATCAAGA
>Frequency_2_QualityScore_FFHHHHHJJJHIJJJIJJJJJJJIJJJJJIIJJJJJJJJJJJIIIIJIIHIJJIJIJIIIHHHGGGGCBDEEEEEDEDDDABCDDDDACDDDDE_Mismatch_1_Sense_+_Library_PoolT
TGTAATGTTGTGATCCAACGCTTATTAAGAGCAATGCGCTGTCATTGTATATGAGGGAATTTGACAGACATATGGCTGGGATTTTTTAATAAAT
>Frequency_2_QualityScore_CFHGGGHIIIJJJJHGIGIIIJJIFGIIJJIHIIHIJJCIIIIJJIJ@?GHIIIEFHFDFGGCCCDEEECC:?BDCDEDCEEEDEECAC6@AA?_Mismatch_0_Sense_+_Library_PoolT
ATGCGCTGTCATTGTATATGAGGGAATTTGACAGACATATGGCTGGGATTTTTTAATAAATGTATCTGGGGTTATTATGATTCATTCGGATTGT
>Frequency_2_QualityScore_FFHGGHHIJIJIJJIJIJJIIJJJJIIJGHIFGHIJJJIIIIJIIIJJIJIJJJJIIIGIICEGEFGEEB@CDDDEACBCCDBDDACAC@AABD_Mismatch_0_Sense_+_Library_PoolT
GTTCGTTGCAACCCAGCTACCAATGACTGGGTTCCTGCTCCTGTAGATGATCAAGAAACGGTGATGGCTGCTTCTTCCAAGCCTGTTCGAAGCG
>Frequency_2_QualityScore_FFHHHGHJJJIJJJJJJJHIJIIJIJJIIGIJJIJJJJJGIIJIIJHGHHFFFFEFEEDEEEEDDDDDDCDDDCDDDCDDDDDDDDDDDDDEEC_Mismatch_0_Sense_+_Library_PoolT
TTCGAAGCGGTTAAATGGAGGAAGCGGAGTCATTGATCGATTGATCGTGTAATGTTGTGATCCAACGCTTATGAAGAGCAATGCGCTGTCATTG
>Frequency_2_QualityScore_FFFHGGHJ?GCGIIIIIIJJHIIIEHIJEGFGIHHGGHGGFGGGGGGGFFFEEEEECEEDECDDDDDDDDDDEEDDEEEEEEDDD@CCDCDEDD_Mismatch_0_Sense_+_Library_PoolT
GGAAGCGGAGTCATTGATCGATTGATCGTGTAATGTTGTGATCCAACGCTTATGAAGAGCAATGCGCTGTCATTGTATATGAGGGAATTTGACA
>Frequency_2_QualityScore_FFHHGHHJJGIGGIJIJIIJJHIJHHIIJIIIIJJJIJJIIIIJIJJIJJIIHHHGFGGFEEEEEDDDDCCDDEEDEDDEEEEDDDDCDDDDED_Mismatch_0_Sense_+_Library_PoolT
AGGAAGCGGAGTCATTGATCGATTGATCGTGTAATGTTGTGATCCAACGCTTATGAAGAGCAATGCGCTGTCATTGTATATGAGGGAATTTGAC
>Frequency_2_QualityScore_FFHHHHHJJIJJJJJJJJJJJJDGHIIJJJJIJJJJJJJJIJJJJJIIIJIIIJJI?CGHGGFFFEEDEBCDDCDACCEEDCEDDCDDDDEDDA_Mismatch_0_Sense_+_Library_PoolT
CCTGTAGATGATCAAGAAACGGTGATGGCTGCTTCTTCCAAGCCTGTTCGAAGCGGTTAAATGGAGGAAGCGGAGTCATTGATCGATTGATCGT
>Frequency_2_QualityScore_FFHHHHHJJJJJJIIJIJIJJJJGIIIIJIIIIIIIIJJIHIFHIJIIIGHHGFFFEEEEDEEEEEDEECCBBCEDDDCDDDDDDDCEDCCCDC_Mismatch_2_Sense_+_Library_PoolT
TCTTCCAAGCCTGTTCGAAGCGGTTAAATAGAGGAAGCGGAGTCATTGATCGATTGATTGTGTAATGTTGTGATCCAACGCTTATGAAGAGCAA
>Frequency_1_QualityScore_=:=<+2CGC=F>><AFFFBEFFB0?DGBAB9BD;FDGFFIEE@CD@CEFC?EAB;?;?DA6>>@DB@B@@?=@>;@B>:?B??@AABEBBB<AB_Mismatch_2_Sense_+_Library_PoolC
TCTTCCAAGCCTGTTCGAAGCGGTTAAATAGAGGAAGCGGAGTCATTGATCGATTGATTGTGTAATGTTGTGATCCAACGCTTATGAAGAGCAA
>Frequency_2_QualityScore_EFGHGGHIHIIIIIIIIJIIIIGGGIIIIIJIJJIIIIJIJIIJIIIIIIJJJIJHIIHGGGHHGGGFFEEEEEEEECDCDDDDEDCDDDDD=>_Mismatch_2_Sense_+_Library_PoolT
ATCGATTGATTGTGTAATGTTGTGATCCAACGCTTATTAAGAGCAATGCGCTGTCATTGTATATGAGGGAATTTGACAGACATATGGCTGGGAT
>Frequency_2_QualityScore_FFGFEFEGGEFIGGIIIIG=GEI7DEHFGIIIIIIIAEGGHIIEGIHGCHCECGFGEEII7?AEGEDDCBACA_Mismatch_0_Sense_+_Library_PoolT
TTGTATATGAGGGAATTTGACAGACATATGGCTGGGATTTTTTAATAAATGTATCTGGGGTTATTATGATTCA
>Frequency_2_QualityScore_FFGHGHHIJJJIJIHIIIIGIIIIJIIHJIIIJIIIIJIIIJJJJJJGHHIHHGEF>AEEEEECEEEDCCCEEDDEDEDCCDCDDD?CCDDCDD_Mismatch_0_Sense_+_Library_PoolT
AAGCGGATTAATGGAACGGATTCCTGTTCGTTGCAACCCAGCTACCAATGACTGGGTTCCTGCTCCTGTAGATGATCAAGAAACGGTGATGGCT
>Frequency_2_QualityScore_FFFHHHHIJJIIIIJJIIIIGIIJIJJJJIJIIIHHHHHHHGGGGGGGFFEEEEEEEDEEEEEEDDDCC@CDDEDDDCCCDCEEDDDDDD8;AB_Mismatch_2_Sense_+_Library_PoolT
CGATTGATTGTGTAATGTTGTGATCCAACGCTTATTAAGAGCAATGCGCTGTCATTGTATATGAGGGAATTTGACAGACATATGGCTGGGATTT
>Frequency_2_QualityScore_FFHGHHHIIIIIIIIIIHHIIJGIIIJIIHIIIIJJJJJJJIJJJJHEGIGIIJIIJIIJGHGGEDEFFEEDEEDCBCCEEDDDDCD=?BCBCD_Mismatch_0_Sense_+_Library_PoolT
TTGATCGTGTAATGTTGTGATCCAACGCTTATGAAGAGCAATGCGCTGTCATTGTATATGAGGGAATTTGACAGACATATGGCTGGGATTTTTT
>Frequency_2_QualityScore_EEGHHGHJJJJJJJIIIJJJIIIJIIJIIIJIJJIJJIJEGHIJJIIHHHGFFFFEDDDCEEEDDECDDCEEDCDDDDDDDDDDEDCDCDDDCC_Mismatch_0_Sense_+_Library_PoolT
TCCAAGCCTGTTCGAAGCGGTTAAATGGAGGAAGCGGAGTCATTGATCGATTGATCGTGTAATGTTGTGATCCAACGCTTATGAAGAGCAATGC
>Frequency_2_QualityScore_FFHHGHHIJJJJIIJIIJJJJGIIIJJJJJJJJJJJIJJIIJJGHIIIIJJJJJJJGIIJJHIJIIIHHBHHHGEEEFFFEEECDD?BCEEDDD_Mismatch_0_Sense_+_Library_PoolT
TTTTAATAAATGTATCTGGGGTTATTATGATTCATTCGGATTGTGGAATTATCTCGTTTATGCTACAGTGATTTATTGTGCCCGAGTTTCACTA
>Frequency_2_QualityScore_FFHHHHHJJJJJJIJJJJIJIIJIHIIJJJIIJJIIJJJJIIIIIIIJIJJJJJJJJ?@GHIGEACEEECCECCDECDCDD;?ACDCECCECBA_Mismatch_1_Sense_+_Library_PoolT
ATTAAGAGCAATGCGCTGTCATTGTATATGAGGGAATTTGACAGACATATGGCTGGGATTTTTTAATAAATGTATCTGGGGTTATTATGATTCA
>Frequency_2_QualityScore_EFHHHHHJJIJIJJJHIJJIJIJIJIIIJIJJJIJIJJJIIIIIJHJIIHIIIIIIGHHGGFGFGGEEEDDD>>BCDDDACDCCDEEACCDECC_Mismatch_1_Sense_+_Library_PoolT
TGTGATCCAACGCTTATTAAGAGCAATGCGCTGTCATTGTATATGAGGGAATTTGACAGACATATGGCTGGGATTTTTTAATAAATGTATCTGG
>Frequency_2_QualityScore_FFGHHHGJJIJIIGIHIIIGIJIIIJJHGIIJIIHIHII?FGIEGEHIIIIGIHECGGIJIIIIIGHGGFAEEEEDDCACDDDC?BCCCABCCC_Mismatch_0_Sense_+_Library_PoolT
GGATTCCTGTTCGTTGCAACCCAGCTACCAATGACTGGGTTCCTGCTCCTGTAGATGATCAAGAAACGGTGATGGCTGCTTCTTCCAAGCCTGT
>Frequency_2_QualityScore_FFHHHHGJJJJJEGHIJJJJJIJJHIJIJJJJIJJJIJIJHIJJJJIIHIIHIHGGGCEEEDDCD?CCECCDEDDCDDDCEDDDDDDEEDEEDD_Mismatch_0_Sense_+_Library_PoolT
ATCAAGAAACGGTGATGGCTGCTTCTTCCAAGCCTGTTCGAAGCGGTTAAATGGAGGAAGCGGAGTCATTGATCGATTGATCGTGTAATGTTGT
>Frequency_2_QualityScore_FFHHHHHJJJJJIIJJJJJJJJJJJIIJJIJJJJJJJJJIJJJIIIIJJIIJIIJIJIIIGGGGGGEEEEEECCEEEDDDCDA?CCCDDACDCC_Mismatch_2_Sense_+_Library_PoolT
TGTGTAATGTTGTGATCCAACGCTTATTAAGAGCAATGCGCTGTCATTGTATATGAGGGAATTTGACAGACATATGGCTGGGATTTTTTAATAA
>Frequency_2_QualityScore_FBEEFHEGIIHGIIJJ?EHEGHGHGIGIIIEHIIFHIJIHI>5?15?CDGDEGGEFGIGEIIIHHIIGF_Mismatch_0_Sense_+_Library_PoolT
GTGATTTATTGTGCCCGAGTTTCACTATTGTTTTATTTCTGAAGAATCATAATCCTAGTTTTGTTTGAG
>Frequency_2_QualityScore_FFHEGGHIJJJJIJJIIJIIIIIIIGIGHJIIJJIIJDIIIIIIIIIHCGGFFECDBCDEEDDEDDCDDCCEDCCBBDDDDBCDCDCEECDCCD_Mismatch_0_Sense_+_Library_PoolT
CGGTGATGGCTGCTTCTTCCAAGCCTGTTCGAAGCGGTTAAATGGAGGAAGCGGAGTCATTGATCGATTGATCGTGTAATGTTGTGATCCAACG
>Frequency_2_QualityScore_FEHHHGGIIIICGIIJIIIIIGHIIHIIIHIGIGIIHHIGHHJIIIJIJGIIIHGGGHGGDEFFEACD?AACCDDCCEEEEEEDCCBCBCCBCC_Mismatch_2_Sense_+_Library_PoolT
AGGAAGCGGAGTCATTGATCGATTGATTGTGTAATGTTGTGATCCAACGCTTATTAAGAGCAATGCGCTGTCATTGTATATGAGGGAATTTGAC
>Frequency_2_QualityScore_FFHHHHHJIEGHIJJJJJIIJGIJIJHIJIJJJIIJJHIIJJJFHGIIJJJJJIIHHHFFCDBCCEDDCCCD?CDDCEDDCCCEEEDEEC@ACE_Mismatch_2_Sense_+_Library_PoolT
AAGAAACGGTGATGGCTGCTTCTTCCAAGCCTGTTCGAAGCGGTTAAATAGAGGAAGCGGAGTCATTGATCGATTGATTGTGTAATGTTGTGAT
>Frequency_2_QualityScore_FFHHHHHIJEGGIIIJIIIJJIJJJJIJJJJJJHIJIHGIJIJGGIIIIIJIIHHGGFFDDD>CCEED?ACCACDDCDDCCCCEEEDEEDCDDE_Mismatch_2_Sense_+_Library_PoolC
AAGAAACGGTGATGGCTGCTTCTTCCAAGCCTGTTCGAAGCGGTTAAATAGAGGAAGCGGAGTCATTGATCGATTGATTGTGTAATGTTGTGAT
>Frequency_2_QualityScore_FFHHHHHIIIJIIIIJJJIJJIJJGIJJIIGIIJJJIJJJJHIIJJJJJIIJJHIEIHJIIIIGGHGGFCC@CDEEDDCDEDCDDDDDDEEECA_Mismatch_0_Sense_+_Library_PoolT
CTGGGGTTATTATGATTCATTCGGATTGTGGAATTATCTCGTTTATGCTACAGTGATTTATTGTGCCCGAGTTTCACTATTGTTTTATTTCTGA
>Frequency_2_QualityScore_FDHHHHHIIJIJJIJGIIJJIIGIIIJJIJJJJJIJJIIIJIJIIJIIIIJJGHIJIJGIJHHHFFFFFCEDDDEEDEECCDDDD<<BCCDD?C_Mismatch_2_Sense_+_Library_PoolT
GATTGTGTAATGTTGTGATCCAACGCTTATTAAGAGCAATGCGCTGTCATTGTATATGAGGGAATTTGACAGACATATGGCTGGGATTTTTTAA
>Frequency_2_QualityScore_FFHHHHHJJJJJGIIIIIIIIJJJJJJIIIIIIJIIIIJJIJJIJIIGFDCGIIIIIIIHHGGHGHFFFCEDDCDEDAA>AACCBACCADDD?A_Mismatch_0_Sense_+_Library_PoolT
TTAATGGAACGGATTCCTGTTCGTTGCAACCCAGCTACCAATGACTGGGTTCCTGCTCCTGTAGATGATCAAGAAACGGTGATGGCTGCTTCTT
>Frequency_2_QualityScore_EEHHHHHIJIJJJJIJIJJJIJJIIJJJJJJIIIJIIIIIIHIIIIJIIIIHHGGFFEEEEEEEEEECDCCCC?CDDDDDDDDDDCDDEEDDED_Mismatch_0_Sense_+_Library_PoolT
TTGGCTTACCAAGAGGAAAGCGGATTAATGGAACGGATTCCTGTTCGTTGCAACCCAGCTACCAATGACTGGGTTCCTGCTCCTGTAGATGATC
>Frequency_2_QualityScore_FFHHHHGIIIIJIIJIGHIIJJEIIIIIGIIIIJIJJJJAFGIJIJFGIEIIIIGGIHIIIIG;CBDEDADEDEEEEEDED=?CCCAA??CCAB_Mismatch_0_Sense_+_Library_PoolT
TCATTGTATATGAGGGAATTTGACAGACATATGGCTGGGATTTTTTAATAAATGTATCTGGGGTTATTATGATTCATTCGGATTGTGGAATTAT
>Frequency_2_QualityScore_EFCFHFGIHIIIIIIHGIIIJJIJIHIIIIJIHJIGIIJJHIHIIIJIIIIIIGIIIIIIIJIGHGGGFFEEECCCCCEDDDDDDD==AACCD;_Mismatch_2_Sense_+_Library_PoolT
TGATTGTGTAATGTTGTGATCCAACGCTTATTAAGAGCAATGCGCTGTCATTGTATATGAGGGAATTTGACAGACATATGGCTGGGATTTTTTA
>Frequency_2_QualityScore_FFHHHHHIJJJJJIJJ@GGHIJJGIGFIJHIGIHHIJIJJ@GEIIGIHGIHIIHIGHGFIGFDFCCEEEEEDEDEBCDCCCCDCDCDCCBCCDC_Mismatch_0_Sense_+_Library_PoolT
CAGACATATGGCTGGGATTTTTTAATAAATGTATCTGGGGTTATTATGATTCATTCGGATTGTGGAATTATCTCGTTTATGCTACAGTGATTTA
>Frequency_2_QualityScore_FFHHHFGIIIIIJJJJJIIIIJJJJJJIJHIIJJJGGHIJIJIIJIJJJJIJIJJJIIJHIIIEGGFEDDCCCDDBCCDDADDDDC=@?ACDDD_Mismatch_1_Sense_+_Library_PoolT
CTGGGTTCCTGCTCCTGTAGATGATCAAGAAACGGTGATGGCTGCTTCTTCCAAGCCTGTTCGAAGCGGTTAAATAGAGGAAGCGGAGTCATTG
>Frequency_2_QualityScore_FFHHHHHIJJIJJJJJJIIIIJJIJJJJGIIIJJJJJJJJIIJJJIJJJJJIIIIIJJFHGHHGGGFFECEEEDECEDDDDDCCCD?ACDDCBB_Mismatch_0_Sense_+_Library_PoolT
CGTTGCAACCCAGCTACCAATGACTGGGTTCCTGCTCCTGTAGATGATCAAGAAACGGTGATGGCTGCTTCTTCCAAGCCTGTTCGAAGCGGTT
>Frequency_2_QualityScore_FFHHHHHJJJJIIJJHIIIIJJIJIJJIIIJJJJJJJJIJHIIIIJJIIIIJJJJJHICGIIIHIEHGHGGFFEFFEEECC;A<@ACCCDCDDD_Mismatch_0_Sense_+_Library_PoolT
GATTCATTCGGATTGTGGAATTATCTCGTTTATGCTACAGTGATTTATTGTGCCCGAGTTTCACTATTGTTTTATTTCTGAAGAATCATAATCC
>Frequency_2_QualityScore_FFHHGHGIHIIHGIGGIFIEGEIIFHIIJIIGICGGGEHAGGFHICEIIIIIJIIJHGGCEEEEDCDCECCCDCCDDDCCCEDCDDBCCEECCA_Mismatch_0_Sense_+_Library_PoolT
TTAAATGGAGGAAGCGGAGTCATTGATCGATTGATCGTGTAATGTTGTGATCCAACGCTTATGAAGAGCAATGCGCTGTCATTGTATATGAGGG
>Frequency_2_QualityScore_FFHEGGHIJIJJJGIIIIJIIIIIGHHIIIIIIJJIJCDGIIJJEGHCEIIFFEGHHGIII=BDHFEFDEEEFE_Mismatch_0_Sense_+_Library_PoolT
ATTGTATATGAGGGAATTTGACAGACATATGGCTGGGATTTTTTAATAAATGTATCTGGGGTTATTATGATTCA
>Frequency_2_QualityScore_FFHHHHHJGIIJGIJJIIIIIIJIIJIIIIJIIIJJJJJIIJIIIIIIIJJJIJJJJIIGHHHHGHHFFFFFDCDCEDDEDCDCCCDDEEDDDD_Mismatch_1_Sense_+_Library_PoolT
ATTGATCGATTGATTGTGTAATGTTGTGATCCAACGCTTATGAAGAGCAATGCGCTGTCATTGTATATGAGGGAATTTGACAGACATATGGCTG
>Frequency_2_QualityScore_FFHHGHGJIIIIIHIJJIJJIIGHIIHIJJJIHIGIHIIJIIIGIIIHGIHIIHGIIIIDGHIGGECEEDCEEE@ACEEDCCD<>ACCCEBCEE_Mismatch_1_Sense_+_Library_PoolT
TTATTAAGAGCAATGCGCTGTCATTGTATATGAGGGAATTTGACAGACATATGGCTGGGATTTTTTAATAAATGTATCTGGGGTTATTATGATT
>Frequency_2_QualityScore_FFHHHHHIIIIIJIIJJJJJJIIJIJJJJJIJHIJJJJIJJJIIJIHHHHGFEFFFEEEEEDDEEDDDDADDDCDDCEDDDDDDDDCCDDDDCD_Mismatch_0_Sense_+_Library_PoolT
CTGTTCGAAGCGGTTAAATGGAGGAAGCGGAGTCATTGATCGATTGATCGTGTAATGTTGTGATCCAACGCTTATGAAGAGCAATGCGCTGTCA
>Frequency_2_QualityScore_FFGHHHHJJJJJIJJIJIIJIIIJJJJIJJJJIIHIHIIIIIIGHIIIIJIJIJJDHGIHHHGGGFEEEAEDD?ACDCDCDDCCCDDD?ACCDD_Mismatch_0_Sense_+_Library_PoolT
GAACGGATTCCTGTTCGTTGCAACCCAGCTACCAATGACTGGGTTCCTGCTCCTGTAGATGATCAAGAAACGGTGATGGCTGCTTCTTCCAAGC
>Frequency_1_QualityScore_FFHHHHHJJJJJJIIJIJJJHIJIJJJJJJJJJJIIJJJJJHI=FFHHJJJJIIJGIHDFHEHHDFFEFCCDD?BBCCDCCD@CCCCC:A@CCD_Mismatch_0_Sense_+_Library_PoolC
GAACGGATTCCTGTTCGTTGCAACCCAGCTACCAATGACTGGGTTCCTGCTCCTGTAGATGATCAAGAAACGGTGATGGCTGCTTCTTCCAAGC
>Frequency_2_QualityScore_CEHHHHGIIIIJIJJJIHIIJIGIIIFHHIIIIJJJIJJAGIIIJJEGGGIIIHCGF9CEEGG9@CEEEACDEDCA_Mismatch_0_Sense_+_Library_PoolT
TCATTGTATATGAGGGAATTTGACAGACATATGGCTGGGATTTTTTAATAAATGTATCTGGGGTTATTATGATTCA
>Frequency_2_QualityScore_EAFCEEHECEEEHIACEIIIIEIEGGFEEEFEEGCEEEFE9AEFFEFIIII@EEEECCECCAECC??A:@DCEDDDDCCA?6==?BAA@>=<??_Mismatch_0_Sense_+_Library_PoolT
GATTAATGGAACGGATTCCTGTTCGTTGCAACCCAGCTACCAATGACTGGGTTCCTGCTCCTGTAGATGATCAAGAAACGGTGATGGCTGCTTC
>Frequency_1_QualityScore_FDHHHGHJJJJJJIGHIJJIJHIGGHJJGIEIJIJJJJJJIDGIIJIJFHI8;FHGJJJGHGHEEFFFFFDFCEEEEDDDD?BDDDDDDDBCCC_Mismatch_0_Sense_+_Library_PoolC
GATTAATGGAACGGATTCCTGTTCGTTGCAACCCAGCTACCAATGACTGGGTTCCTGCTCCTGTAGATGATCAAGAAACGGTGATGGCTGCTTC
>Frequency_2_QualityScore_@DEFEEEEGGCEFCHCGIA=GH?@AAGFIEEG?EEHIGHHIIIGHIHIIIIIIEDFHGGGDEECACCE@=?ACEE<CCCBAAACC;ACCACAAA_Mismatch_2_Sense_+_Library_PoolT
CGGAGTCATTGATCGATTGATTGTGTAATGTTGTGATCCAACGCTTATTAAGAGCAATGCGCTGTCATTGTATATGAGGGAATTTGACAGACAT
>Frequency_1_QualityScore_FFHHHHHJJJJJJJJGIIJHIIJHIHJJJJIJJIJJJJJJIJJJJJJJJJJHHHHHFFFFFDDDDDDEEADEEEFEDDDDBDBDDCDCDDDD@D_Mismatch_2_Sense_+_Library_PoolC
CGGAGTCATTGATCGATTGATTGTGTAATGTTGTGATCCAACGCTTATTAAGAGCAATGCGCTGTCATTGTATATGAGGGAATTTGACAGACAT
>Frequency_2_QualityScore_EECGFGGIIIIIIII?=FFIII=E??EHCHCGICEGGGH5CEGGCCGECDEE_Mismatch_0_Sense_+_Library_PoolT
AGACATATGGCTGGGATTTTTTAATAAATGTATCTGGGGTTATTATGATTCA
>Frequency_2_QualityScore_FFGGGHDEEFGGIIHIIGIIGIIHIIAGGIHIJJJIJIEIIIIGIIIIHIGHGHDHIGGE8?@CCEEEECCACDDDD>B5?ABEECCCA<ABAA_Mismatch_2_Sense_+_Library_PoolT
TGCTCCTGTAGATGATCAAGAAACGGTGATGGCTGCTTCTTCCAAGCCTGTTCGAAGCGGTTAAATAGAGGAAGCGGAGTCATTTATCGATTGA
>Frequency_2_QualityScore_FEHHHHHIJIJJJJJJJJJHIJJGGIGIJJJIJJJJIIIJJJJIJJIIEGIIJJJJJJIIIIIIGHBFGDFGFEEEEEDEEDEEEFEC?AC8<@_Mismatch_0_Sense_+_Library_PoolT
GTTATTATGATTCATTCGGATTGTGGAATTATCTCGTTTATGCTACAGTGATTTATTGTGCCCGAGTTTCACTATTGTTTTATTTCTGAAGAAT
>Frequency_2_QualityScore_EFHHHHHJJJIJJIHHIIJJJJJHIIIJJJJJJJJJJJJJJIIJJIJJIIIJJJJJJIHIHGGGGFFEEEEEEEEEEEEDEDDDDDBD=ACEED_Mismatch_0_Sense_+_Library_PoolT
TTTTTTAATAAATGTATCTGGGGTTATTATGATTCATTCGGATTGTGGAATTATCTCGTTTATGCTACAGTGATTTATTGTGCCCGAGTTTCAC
>Frequency_2_QualityScore_FFHHHGHIJGIHIGHIIIIJJJCEGIIJJGHIIIGHIGIHIIIIJJAHHIIIIHIIJIJJIHIGBEDE?AA?DEDCECDDDBDDCCDCECDDDD_Mismatch_0_Sense_+_Library_PoolT
ATTTGACAGACATATGGCTGGGATTTTTTAATAAATGTATCTGGGGTTATTATGATTCATTCGGATTGTGGAATTATCTCGTTTATGCTACAGT
>Frequency_2_QualityScore_FFHGFHGIJIIIIIIJIIIJGIIJJIIIIJIIIIIIJIJJJJI?BGIIIIBFIEGIIHCEGFGDEGE7@CDCDEEDEEECEEDDDABABAAA=C_Mismatch_0_Sense_+_Library_PoolT
GCTGTCATTGTATATGAGGGAATTTGACAGACATATGGCTGGGATTTTTTAATAAATGTATCTGGGGTTATTATGATTCATTCGGATTGTGGAA
>Frequency_2_QualityScore_FCFCGGHIHIIGEGHIGHGIIGIIGACGHIIIIIIIGGIICEGGIIHII9AAGGACG>CEEEGGEGG?C?AA?A5=BC?CCCCA=AB??B?B??_Mismatch_1_Sense_+_Library_PoolT
GGAATTTGACAGACATATGGCTGGGATTTTTTAATAAATGTATCTGGGGTTATTATGATTCATTCGGATTGTGGAATTATCTCGTTTATGCTAA
>Frequency_2_QualityScore_FFHHHHGIJJJJIJJIIJJJJIJIJJJJIJJIIIJJJJJJIJIIIHIJJJEIIIIFIGHHGEGGDEEEDACCDEDDDA?CCDDDBCCBAC;?<A_Mismatch_1_Sense_+_Library_PoolT
AATGTTGTGATCCAACGCTTATTAAGAGCAATGCGCTGTCATTGTATATGAGGGAATTTGACAGACATATGGCTGGGATTTTTTAATAAATGTA
>Frequency_2_QualityScore_EEHGFHHDHDEEE;==EGIIIIFEEGIIFHHIIHGIIGIGEEGFIIIHHGGHGFEAFEC@DACC?@ACC?A?<@AA>BCCACCCCC>CADC=?B_Mismatch_2_Sense_+_Library_PoolT
GATCAAGAAACGGTGATGGCTGCTTCTTCCAAGCCTGTTCGAAGCGGTTAAATAGAGGAAGCGGAGTCATTGATCGATTGATTGTGTAATGTTG
>Frequency_1_QualityScore_DFDDDHBGIJJIJFHGGGIJHIJDGGHHGICGHIIIGGGAGGEEEIBFHFDEH:AEFH>BD?BB,98?A;;@@CDDBDDDCDDDCC?@CDC@DD_Mismatch_2_Sense_+_Library_PoolC
GATCAAGAAACGGTGATGGCTGCTTCTTCCAAGCCTGTTCGAAGCGGTTAAATAGAGGAAGCGGAGTCATTGATCGATTGATTGTGTAATGTTG
>Frequency_2_QualityScore_FEGGHHHJIIJIIIJJIJJJJJJJJJJJIIIJJJJJIJJJJIIIIJJJIIIIIIIJIJIIIIHHGGGGDADCEEEEDEDDD?ACDDDDCC_Mismatch_1_Sense_+_Library_PoolT
GTGTAATGTTGTGATCCAACGCTTATTAAGAGCAATGCGCTGTCATTGTATATGAGGGAATTTGACAGACATATGGCTGGGATTTTTTAA
>Frequency_2_QualityScore_FFGHHHGJJJJJJIJJJIIIJIIEGIJJJJJJJIJGIIIIIJJJJIIHIJJIJGIGGIIIHIHGHHHGFFFFFDDEDDDDCCABDDB?AABCDE_Mismatch_0_Sense_+_Library_PoolT
CAACCCAGCTACCAATGACTGGGTTCCTGCTCCTGTAGATGATCAAGAAACGGTGATGGCTGCTTCTTCCAAGCCTGTTCGAAGCGGTTAAATG
>Frequency_2_QualityScore_FFHHHHHJIIJJJJIJJIJJJJJJJJGHIJJJJJJIJJJJJIJJJJJJJJIIIJGGIIJHGE@EEEEEDCCACDDCDCDACCEEDDEDDADDDC_Mismatch_0_Sense_+_Library_PoolT
TGCTCCTGTAGATGATCAAGAAACGGTGATGGCTGCTTCTTCCAAGCCTGTTCGAAGCGGTTAAATGGAGGAAGCGGAGTCATTGATCGATTGA
>Frequency_2_QualityScore_FFHHHHHJJJJIJIJJJIIJJJJIIIJIIJJIJJJJIIHIJIJJJJIHHGGGFFFECEEEEEEDCDDEEDCDDDDDDDDDDEDDDDDDDDDDDD_Mismatch_0_Sense_+_Library_PoolT
AAGCCTGTTCGAAGCGGTTAAATGGAGGAAGCGGAGTCATTGATCGATTGATCGTGTAATGTTGTGATCCAACGCTTATGAAGAGCAATGCGCT
>Frequency_2_QualityScore_FFHHHHHJIIIJIIIIJJIJJJGIIIJJGIIJIIHIJJJJJJJJJGGIIJJIIHGFGGGFDECEEEEEDCBDDDEEDDDEEC_Mismatch_0_Sense_+_Library_PoolT
GCGCTGTCATTGTATATGAGGGAATTTGACAGACATATGGCTGGGATTTTTTAATAAATGTATCTGGGGTTATTATGATTCA
>Frequency_2_QualityScore_FFHGHGGIIJJJIGIIIEIIIHIIIJJJJEGIJJJIIJJJJIIJJIJHIIJHIJJIJJIIIGHGHFFFFEEEEECEEDDEEEDEDCEDCCDD<B_Mismatch_0_Sense_+_Library_PoolT
CTGGGATTTTTTAATAAATGTATCTGGGGTTATTATGATTCATTCGGATTGTGGAATTATCTCGTTTATGCTACAGTGATTTATTGTGCCCGAG
>Frequency_2_QualityScore_EFHHHGHIIIJJJIIGHIIIIJJJJIJIJJJIIIJJJIJIGIIFGIH@?EHGEFFEEECCEEDDCC?CDCDC?CCDDDDACDDDECCABDDD@?_Mismatch_0_Sense_+_Library_PoolT
ATCACCCGACCGGAGATGCTTTCATAAAGCTGGACTGCAGTGGATCGTATTTCCGTTTGGCTTACCAAGAGGAAAGCGGATTAATGGAACGGAT
>Frequency_1_QualityScore_FFHFFHHJGIJJIGGIGGGIJIHIIIJFIJIIHGHEHIIIIIJIGHBCEDFFEFDCCCCDCCDDDCDCDDD?2?CDD>B@<<CCDDDDDDDD?B_Mismatch_0_Sense_+_Library_PoolC
ATCACCCGACCGGAGATGCTTTCATAAAGCTGGACTGCAGTGGATCGTATTTCCGTTTGGCTTACCAAGAGGAAAGCGGATTAATGGAACGGAT
>Frequency_2_QualityScore_FFGHHFHIHIIEIIIIICGFEGIIIJHIIIJIIJJJHIIIIIIIJIFIJJIAGCGGHHFADAAA@CCC?=:ABCECCECBCDCBCEDDCCBCDC_Mismatch_0_Sense_+_Library_PoolT
AGATGATCAAGAAACGGTGATGGCTGCTTCTTCCAAGCCTGTTCGAAGCGGTTAAATGGAGGAAGCGGAGTCATTGATCGATTGATCGTGTAAT
>Frequency_2_QualityScore_FFHHHHHIJIJIIIJIIJIJJJIIIJJIGIJIIJJJJIIIIIJHHHIGIIJIIHHEEEDDBC?ABACDCACDDACBCCCCDDCCDDBBCCCDDD_Mismatch_0_Sense_+_Library_PoolT
TGTGGAAACCGATTATTACAAGGACTTGAACGCCATTGACAAGGTTCATCACCCGACCGGAGATGCTTTCATAAAGCTGGACTGCAGTGGATCG
>Frequency_2_QualityScore_FFHGHHHJJJIIJIIIJJJJJJJJJJIJJIJJJJJIJJJIJIIJIIIJJJIIIIIJHIIJGGHGHHHFFDDDEEEEEEDDDDD;?CCDDDACDC_Mismatch_2_Sense_+_Library_PoolT
TTGTGTAATGTTGTGATCCAACGCTTATTAAGAGCAATGCGCTGTCATTGTATATGAGGGAATTTGACAGACATATGGCTGGGATTTTTTAATA
>Frequency_2_QualityScore_FFHHHHHJJJIJJJIFGIJJIIIJJJIJJJJJJJIJIJJJJIJJJIIJIIIICGIIIIIGHHHFDEFFFCEEEECDBCDDDD;=ACDDDCBBCC_Mismatch_0_Sense_+_Library_PoolT
GGATTAATGGAACGGATTCCTGTTCGTTGCAACCCAGCTACCAATGACTGGGTTCCTGCTCCTGTAGATGATCAAGAAACGGTGATGGCTGCTT
>Frequency_1_QualityScore_AFDDFBBDFHGEHHG@FFHEG@BGEHGHI<@EHHBEFFFB;@>@CCACC;=AA8AACCC@C@CC:@@:CCA>C@C@C<+92<<8@CCCC<<8:A_Mismatch_0_Sense_+_Library_PoolC
GGATTAATGGAACGGATTCCTGTTCGTTGCAACCCAGCTACCAATGACTGGGTTCCTGCTCCTGTAGATGATCAAGAAACGGTGATGGCTGCTT
>Frequency_2_QualityScore_FFHHHHGJJJIIIJIJIJJJJJIJGIJIJIGIIIJJJJGIIIJGIIJJGIIIIHHGGFEEEEDDACCDDDCDCCDDCCBC@?ACBCCCCDDCCC_Mismatch_0_Sense_+_Library_PoolT
TTTCCGTTTGGCTTACCAAGAGGAAAGCGGATTAATGGAACGGATTCCTGTTCGTTGCAACCCAGCTACCAATGACTGGGTTCCTGCTCCTGTA
>Frequency_2_QualityScore_ECFGECGGIIIHGHGIIGGEFGCGFGIIGFEGHHIFIIGEGFGGHIIIHIII=CFHEGFA@A?BACC;A@CBACCA9??CCEEC<?CD5_Mismatch_0_Sense_+_Library_PoolT
GAGCAATGCGCTGTCATTGTATATGAGGGAATTTGACAGACATATGGCTGGGATTTTTTAATAAATGTATCTGGGGTTATTATGATTCA
>Frequency_2_QualityScore_FFGHFHHJJJJJJJJCFGIIJJEFECHIIIGGGIIGGIJFGHHIGIIGHIIIIIFIIEHHEEEDCCEEDBDEEBACCCDCDECDCCECCDDEDE_Mismatch_0_Sense_+_Library_PoolT
AGACATATGGCTGGGATTTTTTAATAAATGTATCTGGGGTTATTATGATTCATTCGGATTGTGGAATTATCTCGTTTATGCTACAGTGATTTAT
>Frequency_2_QualityScore_FFHHGHHJJJJJGIGIIIIIIFEHIJIIIGJJIIGIIIIIIIIIIJIHJJIJIBCGGFEFFCCEDD?ACDECCACCDBCCACCCDBACDCCDCC_Mismatch_0_Sense_+_Library_PoolT
AAGCTGGACTGCAGTGGATCGTATTTCCGTTTGGCTTACCAAGAGGAAAGCGGATTAATGGAACGGATTCCTGTTCGTTGCAACCCAGCTACCA
>Frequency_2_QualityScore_FFHHHHHIIJIJJJIIJIJIJIIIJHIJJJJJJJJIIIIJIIIJJHIHJIIJIIJIJJDDGIHHEEEEEDDDE?CEEEEDDD5?CDCCCDDEEE_Mismatch_1_Sense_+_Library_PoolT
TATTAAGAGCAATGCGCTGTCATTGTATATGAGGGAATTTGACAGACATATGGCTGGGATTTTTTAATAAATGTATCTGGGGTTATTATGATTC
>Frequency_2_QualityScore_FFHHHHHIIJJJJJJJJJJIIIIJJJJJJJJJJJJJJJJJJJJIIIIIIIJJIEGIIIIIGGGFGEEEEEEDDDDD?;ACCDD?CC?ACCCACC_Mismatch_0_Sense_+_Library_PoolT
ATGTTGTGATCCAACGCTTATGAAGAGCAATGCGCTGTCATTGTATATGAGGGAATTTGACAGACATATGGCTGGGATTTTTTAATAAATGTAT
>Frequency_2_QualityScore_FFHGHHGJJJIJJIIJJJGIIIIIIIIJIIIIIJJJIIIJIJJIIFGGGHHGCDEEEEEDDEEACCDDDCCACBCDDACDDDDC@CBCDDACBB_Mismatch_0_Sense_+_Library_PoolT
GGTTCATCACCCGACCGGAGATGCTTTCATAAAGCTGGACTGCAGTGGATCGTATTTCCGTTTGGCTTACCAAGAGGAAAGCGGATTAATGGAA
>Frequency_2_QualityScore_BCHFGFGIFIIIGGFIFIGGIGDDGIEIIEEGHIIICGCGIHGEIEGIIHGCEGFGEEEEEEACCACD=?7@CCC?BCC?CA=;B@@A?A@C9=_Mismatch_1_Sense_+_Library_PoolT
ATCCAACGCTTATTAAGAGCAATGCGCTGTCATTGTATATGAGGGAATTTGACAGACATATGGCTGGGATTTTTTAATAAATGTATCTGGGGTT
>Frequency_2_QualityScore_FEHHHFEGHIFGIIJJJJIIJHEGHGGGIIGIIIGGIIIICGHIGGEGGGGEGGFEECC;ACCEDADCDDCCDCEDBBCCC?ACDCB@@ACACC_Mismatch_2_Sense_+_Library_PoolT
AAACGGTGATGGCTGCTTCTTCCAAGCCTGTTCGAAGCGGTTAAATAGAGGAAGCGGAGTCATTGATCGATTGATTGTGTAATGTTGTGATCCA
>Frequency_2_QualityScore_EAFGHFGIIIHIIGIFHIGICGGIGIGGCFGGGGC;@GEGFGIEGIICA?CDDCGGEE3;CBEECEECEC_Mismatch_1_Sense_+_Library_PoolT
GTATATGAGGGAATTTGACAGACATATGGCTGGGATTTTTTAATAAATGTATCTGGGGTTATTATGATTA
>Frequency_2_QualityScore_FFHHHHHJJIJJIJJIJFIIIJIJEGIIJIIIIIIIIIIIIJJJJIIJJGIIIIHIDGEFEEEEEDEDDBCCDECDCDDDCCCCCDCCDACDDA_Mismatch_0_Sense_+_Library_PoolT
ATAAAGCTGGACTGCAGTGGATCGTATTTCCGTTTGGCTTACCAAGAGGAAAGCGGATTAATGGAACGGATTCCTGTTCGTTGCAACCCAGCTA
>Frequency_2_QualityScore_EEHHGHHJIJIJIIJIJIIIIIHIJIGHIHIIIIIIIHIGIFIIIIEIIGGDFFFFEECA?CCCDDCCCCCCDDCCAACCCDDDDCCCCDDEEC_Mismatch_0_Sense_+_Library_PoolT
CGTTTGGCTTACCAAGAGGAAAGCGGATTAATGGAACGGATTCCTGTTCGTTGCAACCCAGCTACCAATGACTGGGTTCCTGCTCCTGTAGATG
>Frequency_1_QualityScore_FDHHDAFHIJFIGIJJGIGGHGHJJI@GHEEGAEGDHHECEHGHJG@CHCAEEBCDF>?BACCDCCCDDDDCDCBB?BDDCDC>CDDDDCDEED_Mismatch_0_Sense_+_Library_PoolC
CGTTTGGCTTACCAAGAGGAAAGCGGATTAATGGAACGGATTCCTGTTCGTTGCAACCCAGCTACCAATGACTGGGTTCCTGCTCCTGTAGATG
>Frequency_2_QualityScore_FFHGHHHJJJJJJJJIIJIJGIIIIJJIJJJJIIJIIJIJJJJJIIIJJJGHIIJJJJJJJIJJHGGHGGFEEFCEEDCDDDDD??ACDECDDD_Mismatch_1_Sense_+_Library_PoolT
CCCAGCTACCAATGACTGGGTTCCTGCTCCTGTAGATGATCAAGAAACGGTGATGGCTGCTTCTTCCAAGCCTGTTCGAAGCGGTTAAATAGAG
>Frequency_2_QualityScore_FFHHHGHHIIIGJIJHHIIJGHGGIGHGIJJIIIJJIJJIIIHIJIJJIIIIJIJIGGGGGGFFFFFEECDCCDBDDDCCCDCCCDCEECCCDD_Mismatch_0_Sense_+_Library_PoolT
TTGATCGATTGATCGTGTAATGTTGTGATCCAACGCTTATGAAGAGCAATGCGCTGTCATTGTATATGAGGGAATTTGACAGACATATGGCTGG
>Frequency_2_QualityScore_FFHHHHHJJJJJJJJIJIIJIIIIIIJJIIJJJJIIJJIIJJJJIIJJIIHIGIIIIIHHHACEGGFDCCEEEDEECDEEEEDDC6=CCDEECD_Mismatch_1_Sense_+_Library_PoolT
GCTTATTAAGAGCAATGCGCTGTCATTGTATATGAGGGAATTTGACAGACATATGGCTGGGATTTTTTAATAAATGTATCTGGGGTTATTATGA
>Frequency_1_QualityScore_FFHHHHHJJJIJIGJJJJJJJJJJJJJJIJJJJJIJJJIJJJIJIIIIIHGIGIJJJJJIIEHHHHGF?>ACEEDDDDCFEDDCD=BDDDDCCC_Mismatch_1_Sense_+_Library_PoolC
GCTTATTAAGAGCAATGCGCTGTCATTGTATATGAGGGAATTTGACAGACATATGGCTGGGATTTTTTAATAAATGTATCTGGGGTTATTATGA
>Frequency_2_QualityScore_FFHHHGHIIGIIHIHIIGIGIIIHIGIHIIJJIJGIGIJJJJIIIIIJJIIIAGIIIIJGIIICGGHGGEEFFFC?A6;=AACCDCCCCCDACC_Mismatch_0_Sense_+_Library_PoolT
TTCGGATTGTGGAATTATCTCGTTTATGCTACAGTGATTTATTGTGCCCGAGTTTCACTATTGTTTTATTTCTGAAGAATCATAATCCTAGTTT
>Frequency_2_QualityScore_FCHGGFGGIIIIIIGIIIAEHIJJIDECFIIIFAAGGGIHII=FEHHGIEFIIFG_Mismatch_0_Sense_+_Library_PoolT
GACAGACATATGGCTGGGATTTTTTAATAAATGTATCTGGGGTTATTATGATTCA
>Frequency_2_QualityScore_FFHHHHHJJJJJJJIJIIIJJJJJJGIIIJJJJJJJJJJJJJJIJJJIIJJIIIIIIIIGEGFEEEEEECDEEEEEEEDEDDEDDDDD@C=BDE_Mismatch_0_Sense_+_Library_PoolT
GATTTTTTAATAAATGTATCTGGGGTTATTATGATTCATTCGGATTGTGGAATTATCTCGTTTATGCTACAGTGATTTATTGTGCCCGAGTTTC
>Frequency_2_QualityScore_DEHHHHHIIIHIIJJJJJJIJJIIIJIIJIIJJIIJJIJJIIIIIIIIIIHIIIJJJHIHHGGHGGFEEDEEEEEDEDDD@BCCCDDBCCCCCE_Mismatch_0_Sense_+_Library_PoolT
TGTAATGTTGTGATCCAACGCTTATGAAGAGCAATGCGCTGTCATTGTATATGAGGGAATTTGACAGACATATGGCTGGGATTTTTTAATAAAT
>Frequency_2_QualityScore_FFHHGHHJIJIIIJJIIJIIJJJJJJJJJIJJJJJIIJIJIJIIIIJIJIIIIJJIIJ9FGHIIHGEEFCEFEFEECEECDEDCDDCD<?CCDD_Mismatch_2_Sense_+_Library_PoolT
ATTGATTGTGTAATGTTGTGATCCAACGCTTATTAAGAGCAATGCGCTGTCATTGTATATGAGGGAATTTGACAGACATATGGCTGGGATTTTT
>Frequency_2_QualityScore_EEHGGGEIGHGIIIIIJJIJJIIJJIJJJJJIJIIJJJIGIIIJIGIIHIIGHIIAFHIIHGGGGGEEFEDEDBDDDD<@CCCDCAACCCCDE@_Mismatch_0_Sense_+_Library_PoolT
TAATGTTGTGATCCAACGCTTATGAAGAGCAATGCGCTGTCATTGTATATGAGGGAATTTGACAGACATATGGCTGGGATTTTTTAATAAATGT
>Frequency_1_QualityScore_FFHGHHHJHIJJJJJJJJJJJIJJJJJJJJJJJJIJJJJIJJJJJFHJJJJJJJIJIJJIJGHHHHFFEDFFEDDDDD?>AADDDBDDCDDDA@_Mismatch_0_Sense_+_Library_PoolC
TAATGTTGTGATCCAACGCTTATGAAGAGCAATGCGCTGTCATTGTATATGAGGGAATTTGACAGACATATGGCTGGGATTTTTTAATAAATGT
>Frequency_2_QualityScore_EEFFGFFHHIIGIGIIGHIIEGGCGIGFHIHIICFGFDGEBFFAFEEHIIGDFAEEGAACCCBCC5=B??A>98;<B?;A?BCBA6:@AAACAC_Mismatch_0_Sense_+_Library_PoolT
GACCGGAGATGCTTTCATAAAGCTGGACTGCAGTGGATCGTATTTCCGTTTGGCTTACCAAGAGGAAAGCGGATTAATGGAACGGATTCCTGTT
>Frequency_2_QualityScore_FFHHHHHIIJIJJJJJJIIIJJJJGIIJJIJJJJIJIIJJJJJJJJIJIIJIJIFGHIIJIHHHGGFFFFEADEDDEDCDCCBCDDDD>ABCDE_Mismatch_0_Sense_+_Library_PoolT
GCAACCCAGCTACCAATGACTGGGTTCCTGCTCCTGTAGATGATCAAGAAACGGTGATGGCTGCTTCTTCCAAGCCTGTTCGAAGCGGTTAAAT
>Frequency_2_QualityScore_FEHHHHHJIJJJJJJJIJJJGIIJGIJJJJJJJEGIIIJJGIIGIIIIGGGHGIIJI;ACHHEGGBEEDE_Mismatch_0_Sense_+_Library_PoolT
TATATGAGGGAATTTGACAGACATATGGCTGGGATTTTTTAATAAATGTATCTGGGGTTATTATGATTCA
>Frequency_1_QualityScore_?DBD<,<?>BEEE@FE>@E+2+1?*1?9;D)?780*9DD6?BCBCB)).8@CC@CCA\-?C;;7?D@@DA_Mismatch_0_Sense_+_Library_PoolC
TATATGAGGGAATTTGACAGACATATGGCTGGGATTTTTTAATAAATGTATCTGGGGTTATTATGATTCA
>Frequency_2_QualityScore_FFGHHHHIIJIIIIJJGIGHIIIJIJJJGJJJIJIJHHHIIIJIIJIIIIJIIIIIGHFFFFFEEDEEDCCDDDDDDDDDEEDDEEEEEDCDBC_Mismatch_0_Sense_+_Library_PoolT
TAAATGGAGGAAGCGGAGTCATTGATCGATTGATCGTGTAATGTTGTGATCCAACGCTTATGAAGAGCAATGCGCTGTCATTGTATATGAGGGA
>Frequency_2_QualityScore_FFGHHGHJJJJJIJJJJJJJIJJIJGHIJJIJIJJJIJJJJIJJJJJJJIIHHHGGFFFEEDACCEDDDCDDDDDDDEEDDEDDDCCCDDDD?B_Mismatch_0_Sense_+_Library_PoolT
AGAGGAAAGCGGATTAATGGAACGGATTCCTGTTCGTTGCAACCCAGCTACCAATGACTGGGTTCCTGCTCCTGTAGATGATCAAGAAACGGTG
>Frequency_1_QualityScore_DDHFFHHBGHA@FF?8?<CCGHIIII>GGEFGH?D4BFHF;=CDH=C;C==7.=@EHF:AC7)777?A5;?A;A5;?8AC_Mismatch_0_Sense_+_Library_PoolT
GATTCCTGTTCGTTGCAACCCAGCTACCAATGACTGGGTTCCTGCTCCTGTAGATGATCAAGAAACGGTGATGGCTGCTT
>Frequency_1_QualityScore_FD3CFDHIIIGECHGEG@CFEBB??C@CHHIIIE>@BDHIIIIIEEGG4CGIGGCEHGAECEDFFFFCCA?=>CCDC=<:>;;@@ADDDDB4><_Mismatch_1_Sense_+_Library_PoolT
GTAATCCAACGCTTATGAAGAGCAATGCGCTGTCATTGTATATGAGGGAATTTGACAGACATATGGCTGGGATTTTTTAATAAATGTATCTGGG
>Frequency_1_QualityScore_DAD:D?DF?GHBDHEHDGG@<BFHI<8@)?FHG<D@<?DHABBD=AAC7@7CHEHI_Mismatch_0_Sense_+_Library_PoolT
GGATTTTTTAATAAATGTATCTGGGGTTATTATGATTCATTCGGATTGTGGAATTA
>Frequency_1_QualityScore_FFHHHHHHIJJIJJJJJJIJ?BGIIJJFHGGIJJJFGIIIIIJJ@AGHHIGHGIIIJ_Mismatch_0_Sense_+_Library_PoolT
TTGACAGACATATGGCTGGGATTTTTTAATAAATGTATCTGGGGTTATTATGATTCA
>Frequency_1_QualityScore_FFHHHHHIJJJJJIJJJFHIJJIJJJJJJJDFHIJJJEHIEHJIJFGHIGGIJJ;EGHHEHECEHFB_Mismatch_0_Sense_+_Library_PoolT
ATGAGGGAATTTGACAGACATATGGCTGGGATTTTTTAATAAATGTATCTGGGGTTATTATGATTCA
>Frequency_1_QualityScore_FFHGHHHJJJJJJJJJJJJJJJIIJIJJJJJJJJJIJJJJIIJIIJJJJJJIGHJGHHGHHDDDFCDEEBEDDDACCDDDDBDDDDDED@CCDD_Mismatch_0_Sense_+_Library_PoolT
GTTGTGATCCAACGCTTATGAAGAGCAATGCGCTGTCATTGTATATGAGGGAATTTGACAGACATATGGCTGGGATTTTTTAATAAATGTATCT
>Frequency_1_QualityScore_FFHHHHHJJJIIJJJJIJJHIIJJIJJJJJJJJJJIJJJJJJJJJIIJJIIJHIJIHGIJJJHHHHFFFFDEEDEEEDDDCDEDDDDDD<5>CC_Mismatch_1_Sense_+_Library_PoolT
TATTGATCGTGTAATGTTGTGATCCAACGCTTATGAAGAGCAATGCGCTGTCATTGTATATGAGGGAATTTGACAGACATATGGCTGGGATTTT
>Frequency_1_QualityScore_FFHHHHHJJEHIJIJIJJJJJJIJJJGGJJJJIIJJJJJJJJJIIIJIJHIJCHJIGCHHGFFFDCCDDDDDDDDCCCCDDDDD@@BAB9?>C<_Mismatch_0_Sense_+_Library_PoolT
TTCCTCCGGAGCTGAAGAAATACCAAGAACTCAAATCCCTCTCTCAATCGTTATTTGTGCGCAAAAACGGAGAGCTGTTGCCAGAGGAGTTTGT
>Frequency_1_QualityScore_FFHHHHHJJJIIIJHJJJJJJJJC@GIJJJEGIGHJIIFGGIIJJIJ7AFHHGIGEHID_Mismatch_2_Sense_+_Library_PoolT
AGTTTGACAGACATATGGCTGGGATTTTTTAATAAATGTATCTGGGGTTATTATGATTA
>Frequency_1_QualityScore_FFHHHHHJJJJJJJJJJJJJJJJIJJJJJIJJJJFHJJJJJIJJJJJJJJJJJIJJIIIIIIHHCBDFFEEEDDDDDDDDDCDDDDDDDCDDBD_Mismatch_0_Sense_+_Library_PoolT
CCTGTTCGTTGCAACCCAGCTACCAATGACTGGGTTCCTGCTCCTGTAGATGATCAAGAAACGGTGATGGCTGCTTCTTCCAAGCCTGTTCGAA
>Frequency_1_QualityScore_DDBDDFFGHIGIIIG><FB@@BFHH?@GHGIIEHAGDGHDG>AFGFCFHAHIIIIHDCEC??EECCDD>@CA6>C>A@CD@A@C_Mismatch_2_Sense_+_Library_PoolT
GATTTTTTAATAAATGTATCTGGGGTTATTATGATTCATTCGGATTGTGGAATTATCTCGTTTATGCTACAGTGATTTATTGCA
>Frequency_1_QualityScore_AA?)@D?GBGI@GCFBDDG>C;DCHGGBHHIIIED)=FB<7=CAH@F@@B/>E>?CEDEEE@CDC@C<B?,;5@<CCC(5;C::<<?7?_Mismatch_1_Sense_+_Library_PoolT
GGGCATTTGACAGACATATGGCTGGGATTTTTTAATAAATGTATCTGGGGTTATTATGATTCATTCGGATTGTGGAATTATCTCGTTTA
>Frequency_1_QualityScore_FFHHHHHJJJJJJJJJJJJJJJJJIJIJIJJJJJGHIJJJJJJJJJJJJJJHH?DFFFFDEED@DDDCECCCDDFEEDDEDDDDEEDCCCBDBD_Mismatch_2_Sense_+_Library_PoolT
TGATGGCTGCTTCTTCCAAGCCTGTTCGAAGCGGTTAAATAGAGGAAGCGGAGTCATTGATCGATTGATTGTGTAATGTTGTGATCCAACGCTT
>Frequency_1_QualityScore_FFHHHHHJJJJJJJJIJJJJIDHHGJJJJJJIDDHIJJJGJIGIJJJJJJGIIIJJ@EHHHEHHCFFFB_Mismatch_1_Sense_+_Library_PoolT
ATATGAGGGAATTTGACAGACATATGGCTGGGATTTTTTAATAAATGTATCTGGGGTTATTATGATCCA
>Frequency_1_QualityScore_FFHGGHHJJJJJJJJJIIIIJJJJJIJJJIIJJJJJJJJEEIJJJJIJIJJCGGIHHHFFFDDDDDD=BDDDDDDDDDDDDDDCEEEDDDDDBD_Mismatch_2_Sense_+_Library_PoolT
TCAGAGAAGATTAAATCTCACTTCGAATCTCTCGCTCCCAAGCGCCACAGGAAGCCCCCTCGCAGCGAAAATCCTGATGATCATTATGACGTTG
>Frequency_1_QualityScore_FFHHHHHJJJIJJJHIIJJJJJIJIJJJJJIIJJJJJJJJJJJJJJJJJIIIJJJHHEHHHHHFFFFFFFDBEDDDDDDDDCBDDCEEDDDDDB_Mismatch_0_Sense_+_Library_PoolT
TGATCGATTGATCGTGTAATGTTGTGATCCAACGCTTATGAAGAGCAATGCGCTGTCATTGTATATGAGGGAATTTGACAGACATATGGCTGGG
>Frequency_1_QualityScore_FFAFDHDGHJIGHHIJIIJJIEHGIGIGJIGIJGIEGGEIIGAHIHECFHIEGGIJGIJDEFHHGFFFFCCD>3>CCCD?CCCCDAD;:B>:@A_Mismatch_0_Sense_+_Library_PoolT
TGTGATCCAACGCTTATGAAGAGCAATGCGCTGTCATTGTATATGAGGGAATTTGACAGACATATGGCTGGGATTTTTTAATAAATGTATCTGG
>Frequency_1_QualityScore_FFHGHGHIJJJJJJIJIIJJICGFEHIJJIJJJJIJGHIIIJJJJJJFIGFHHDFFFFEDCCEDDB;BDBCDEDDDDDDDCDDCCDBBBD@ACA_Mismatch_0_Sense_+_Library_PoolT
CCCTCTCTCAATCGTTATTTGTGCGCAAAAACGGAGAGCTGTTGCCAGAGGAGTTTGTGGAAACCGATTATTACAAGGACTTGAACGCCATTGA
>Frequency_1_QualityScore_FFHHHHGJJJJJJJJIJJJJJJJJJIJIJJJHIIJJJJJJJJJJIGIFHBFDFFEEEEEEECDDDDDDDCDDDDDDDDDDDDDDDEEEDDDDBD_Mismatch_0_Sense_+_Library_PoolT
TATTACAAGGACTTGAACGCCATTGACAAGGTTCATCACCCGACCGGAGATGCTTTCATAAAGCTGGACTGCAGTGGATCGTATTTCCGTTTGG
>Frequency_1_QualityScore_FFHHHHHIJIJJJJJJJJJJICHHIJJJJJJJJHJJJJIJJJJJJIJJJJJJIJJJJJJJJIIHHHHHFFFFFFCDDDDEEDDDDDD_Mismatch_0_Sense_+_Library_PoolT
GTGAGGATGATCCATATGATGAGATTCCTCCGGAGCTGAAGAAATACCAAGAACTCAAATCCCTCTCTCAATCGTTATTTGTGCGCA
>Frequency_1_QualityScore_FFHHHHHHIIJJJJJJJJJJJJJFHEHIJJJJJJJJIJJJJJJJJJJIGIHIIJJJJJJJJJJJGHIJJJIHHE_Mismatch_0_Sense_+_Library_PoolT
GCTACAGTGATTTATTGTGCCCGAGTTTCACTATTGTTTTATTTCTGAAGAATCATAATCCTAGTTTTGTTTGA
>Frequency_1_QualityScore_EFHHGHHJJJJFHIJJJIIJJJJJJJJJJJJJJGFH??BGIIHGHJJJJJFGIIJGHJJIJ_Mismatch_0_Sense_+_Library_PoolT
TTGTGCCCGAGTTTCACTATTGTTTTATTTCTGAAGAATCATAATCCTAGTTTTGTTTGAG
>Frequency_1_QualityScore_FFHHHHHJIJJJJJJJJJJJJIIJIIIJIJJJJJJJJJIJJIJJJJIJCGGHIJJJJJJJIJJJIJJH;ACFFFFFFEECEEEDDDEEEDCCD>_Mismatch_0_Sense_+_Library_PoolT
GGGTTATTATGATTCATTCGGATTGTGGAATTATCTCGTTTATGCTACAGTGATTTATTGTGCCCGAGTTTCACTATTGTTTTATTTCTGAAGA
>Frequency_1_QualityScore_FFHFHHGBFEFHGIGGJJJIJGFGGGHIIIIIJIIJIJFIIGIHGD<FGGGGIIIBHEEDFFFFFEEAAA?>@?5>CDCCDCABDBCBDDDDAC_Mismatch_2_Sense_+_Library_PoolT
CTGTAGATGATCAAGAAACGGTGATGGCTGCTTCTTCCAAGCCTGTTCGAAGCGGTTAAATAGAGGAAGCGGAGTCATTGATCGATTGATTGTG
>Frequency_1_QualityScore_FFHFHHGJJJJJJJJJJJJJJFHGIIJJIJIJJJIJIIGJJJJIJHIIIFHHIJJAEEHHHFFFFFEEECDDBB?CDEEDDEDDBDDDDEDDDD_Mismatch_2_Sense_+_Library_PoolC
CTGTAGATGATCAAGAAACGGTGATGGCTGCTTCTTCCAAGCCTGTTCGAAGCGGTTAAATAGAGGAAGCGGAGTCATTGATCGATTGATTGTG
>Frequency_1_QualityScore_FFHHHHHJIIIJJJGIJJJJJJJGHJDHIJDGHIIIJIHIJJJIJIIJIEGIJJJJJJJJJGEEFEDEEC@CCDD@@BCDCDACDDBCCBDDDD_Mismatch_0_Sense_+_Library_PoolT
GCTTTCATAAAGCTGGACTGCAGTGGATCGTATTTCCGTTTGGCTTACCAAGAGGAAAGCGGATTAATGGAACGGATTCCTGTTCGTTGCAACC
>Frequency_1_QualityScore_DFHHGHHJEHGGIGIIGIIJIGIIGGIJJJJJGHGHFGIFHIGIIGEHIIEGHHHHHFD6?=CCCDDDEC<?ACBCDD@<ABCEDC@DDDDADD_Mismatch_0_Sense_+_Library_PoolT
AGAAACGGTGATGGCTGCTTCTTCCAAGCCTGTTCGAAGCGGTTAAATGGAGGAAGCGGAGTCATTGATCGATTGATCGTGTAATGTTGTGATC
>Frequency_1_QualityScore_FFHHHFHJJHIIIJJJJJJFHHIJJGHHIIIHIGIJJJJJJJBFHIJJJJIJIJJIIAEHHHHHFF<ACACCFDDEEFD_Mismatch_0_Sense_+_Library_PoolT
CTGTCATTGTATATGAGGGAATTTGACAGACATATGGCTGGGATTTTTTAATAAATGTATCTGGGGTTATTATGATTCA
>Frequency_1_QualityScore_FFHHHHHJJJJJJIJJJJJIJIJJJJJJIIJJJJJIJJJJIJJJJJJJJJJJEAHHIJHCDB>DFB@;B;>CACDD\;<@CB@>:(>>CCC>@B_Mismatch_0_Sense_+_Library_PoolT
GAGCAATGCGCTGTCATTGTATATGAGGGAATTTGACAGACATATGGCTGGGATTTTTTAATAAATGTATCTGGGGTTATTATGATTCATTCGG
>Frequency_1_QualityScore_FAFDHFHIACBFGF:?ED@@E;F:D;4?FCGGGIE@GC@E==@ECEHE>@DFDAB(=C>CC@A>9A9>CCC3(+509@CCC4:@A<:(>@CDCD_Mismatch_0_Sense_+_Library_PoolT
GTTATTTGTGCGCAAAAACGGAGAGCTGTTGCCAGAGGAGTTTGTGGAAACCGATTATTACAAGGACTTGAACGCCATTGACAAGGTTCATCAC
>Frequency_1_QualityScore_FFHHHHHIHIHIJJJJJJJ?FHIJJJ=FHDHIGIIIGIIIJJJ7ACHIBGHHGIGEHIIIJHHHFDDFC@CECECEEBBBC=_Mismatch_1_Sense_+_Library_PoolT
TGACAGACATATGGCTGGGATTTTTTAATAAATGTATCTGGGGTTATTATGATTCATTCGGATTGTGGAATTATCTCGTTGA
>Frequency_1_QualityScore_FFHHHHDGFHIIHIJIJJJJJIJJIJJJIJJJJJJJJJJJIJJJJJJJJJJJHGEHHFEFFFFDDDDDDD9B0?CDDEDDCAC>CDDDDCDDCB_Mismatch_0_Sense_+_Library_PoolT
CAGAGGAGTTTGTGGAAACCGATTATTACAAGGACTTGAACGCCATTGACAAGGTTCATCACCCGACCGGAGATGCTTTCATAAAGCTGGACTG
>Frequency_1_QualityScore_FFHHHHHIJJJJJJJIJJJJJGIJJIIIJIIJJIJJJJEHIIJJJGIIIIIJFEHGHIGHHH8?ACEDEEDE_Mismatch_0_Sense_+_Library_PoolT
CATTGTATATGAGGGAATTTGACAGACATATGGCTGGGATTTTTTAATAAATGTATCTGGGGTTATTATGAT
>Frequency_1_QualityScore_DEHHHHHJJJJJJJJHHHIIJJJJJJJJJJJJJFHIIJJJIIJJIJJJJJJJIJJHFH8=CGHHIHHHHEHHBCDFFBEEECB_Mismatch_0_Sense_+_Library_PoolT
TCGTTTATGCTACAGTGATTTATTGTGCCCGAGTTTCACTATTGTTTTATTTCTGAAGAATCATAATCCTAGTTTTGTTTGAG
>Frequency_1_QualityScore_FFHHGGFIJIJJJGHIIJJJFHHGGGGIHIIIIIIIIIJJJJIIJJIGIIHHHFFFFFEECCCEDCD@A=C?ACCDDCDDDDDCD@CC@BCACC_Mismatch_0_Sense_+_Library_PoolT
GCTTACCAAGAGGAAAGCGGATTAATGGAACGGATTCCTGTTCGTTGCAACCCAGCTACCAATGACTGGGTTCCTGCTCCTGTAGATGATCAAG
>Frequency_1_QualityScore_FFHHHHHDGIIJIIIJJJIJJJJIIIGHGIIJGIEHJJJIGGGIJJHHHGFBDECECB@ECCD@DBC@C?@@A?ACDDCBBBD?BC?CDD@9@A_Mismatch_0_Sense_+_Library_PoolT
TGACAAGGTTCATCACCCGACCGGAGATGCTTTCATAAAGCTGGACTGCAGTGGATCGTATTTCCGTTTGGCTTACCAAGAGGAAAGCGGATTA
>Frequency_1_QualityScore_FFHHHHHJJJJJJJIJJJJJCHJIIJJJJJJJJJJJJBDHIJJJGHIGHJJICCEFHEGIJAEEHHDFDFDDE_Mismatch_2_Sense_+_Library_PoolT
ATTGTATATGAGGGAATTTGACAGACATATGGCTGGGATTTTTTAATAAATGTATCTGGGGTTATTATGATCA
>Frequency_1_QualityScore_FDHHHHHHIIBHJHJIJHIJJJJEHIIHIJJJJJIJJJJJBBFHIJJCHIGIIIG=FDEGBHJJ-=?DFDDEDEFEEDFDEDBDDC@CD>CDDD_Mismatch_0_Sense_+_Library_PoolT
GTCATTGTATATGAGGGAATTTGACAGACATATGGCTGGGATTTTTTAATAAATGTATCTGGGGTTATTATGATTCATTCGGATTGTGGAATTA
>Frequency_1_QualityScore_FFHHHHHIIJJJIIGIJIHIJJJJIJJJJGIJJJJIHIJIIIJJJIJJJIJJJJ@FFHIIJIHGHHFFFFFCFEDDEECDDDADDDDD<B@CDE_Mismatch_1_Sense_+_Library_PoolT
GCAACCCAGCTACCAATGACTGGGTTCCTCCTCCTGTAGATGATCAAGAAACGGTGATGGCTGCTTCTTCCAAGCCTGTTCGAAGCGGTTAAAT
>Frequency_1_QualityScore_FFHHHHHJJJIJJJJJJJJJJJJJJJJJJJJJJJJIJJJJJIJJJJIIIJHHHHHHFFDFDCEEEEDCDDDDCDDEEDDEDEDDCDDCDD?BDD_Mismatch_0_Sense_+_Library_PoolT
AGGAAAGCGGATTAATGGAACGGATTCCTGTTCGTTGCAACCCAGCTACCAATGACTGGGTTCCTGCTCCTGTAGATGATCAAGAAACGGTGAT
>Frequency_1_QualityScore_FFHHHHHGICGHHIIJJIJJJJIIJFHFGIGEHJGHIJIJIIJJBHJJ@B??*9?CCHIHGGHHIICGICGGIHECE_Mismatch_1_Sense_+_Library_PoolT
ATTCTACAGTGATTTATTGTGCCCGAGTTTCACTATTGTTTTATTTCTGAAGAATCATAATCCTAGTTTTGTTTGAG
>Frequency_1_QualityScore_DDDHHFFCDGIIICEEIGGCHGG?FHGDHGHCG?FFDCHCGGBHIF2<=CHGE;EC3?E)77;?CCCBDAB:?CA;>;ADD@:_Mismatch_0_Sense_+_Library_PoolT
TGCGCTGTCATTGTATATGAGGGAATTTGACAGACATATGGCTGGGATTTTTTAATAAATGTATCTGGGGTTATTATGATTCA
>Frequency_1_QualityScore_FFHHHHHJIJJJJJJJJJJJJIJIJJJJJJJJJJJJIJJIJJJJJBHIJIIGJJJJIJJIHHGHHHFFFDCDA@CCCDDBD_Mismatch_1_Sense_+_Library_PoolT
TGTGATCCAACGCTTATTAAGAGCAATGCGCTGTCATTGTATATGAGGGAATTTGACAGACATATGGCTGGGATTTTTTAA
>Frequency_1_QualityScore_FFHGHHGIGGIFIGGIJJIIJJAGIJIIJFJIIIIIFIJIGHCGGIGHEEHFBEEEBCD>CCBDBBBDC?ABB@B<CDDCDDCCDBBDBDDCD>_Mismatch_0_Sense_+_Library_PoolT
CGACCGGAGATGCTTTCATAAAGCTGGACTGCAGTGGATCGTATTTCCGTTTGGCTTACCAAGAGGAAAGCGGATTAATGGAACGGATTCCTGT
>Frequency_1_QualityScore_FFHHHHHJJJJJJJHIJIJJGIJJ?FGIJIJJJJJJJJJJJJJJJJJJJJJJJJJJJHHHHFFFFFEEECEEDDDDDDDDDDDDDDDDDDDDDD_Mismatch_0_Sense_+_Library_PoolT
TGATCATTATGACGTTGAGGAGGGTGAGGATGATCCATATGATGAGATTCCTCCGGAGCTGAAGAAATACCAAGAACTCAAATCCCTCTCTCAA
>Frequency_1_QualityScore_DDFFDD<ABDHGGDHIICE?FBDBEHGGHGGGEGHCHCH@HHGEEAEGIIIFCCFFHEGIGHCH@EDCC;@CAACCDC>=??;??@CCCCB?CC_Mismatch_1_Sense_+_Library_PoolT
ATTGTGTAATGTTGTGATCCAACGCTTATGAAGAGCAATGCGCTGTCATTGTATATGAGGGAATTTGACAGACATATGGCTGGGATTTTTTAAT
>Frequency_1_QualityScore_FFDHDHDHHIJJJJJJJJJFHIIJJJGGIGJJJIGIIIJJJJJ?FGIIGIIHJJJG_Mismatch_1_Sense_+_Library_PoolT
TGACAGACATATGGCTGGGATTTTTTAATAAATGTATCTGGGGTTATTATGATGCA
>Frequency_1_QualityScore_FFHHHHHJJFGIIJJJJJJJJJJIJJJJJJJJJJJJJJJDGHIJIJJJIJJJJJJIHHHHFFFEFFD=B?BDD?BBCDDDDCBB<BBDDDBD<C_Mismatch_0_Sense_+_Library_PoolT
ATGACTGGGTTCCTGCTCCTGTAGATGATCAAGAAACGGTGATGGCTGCTTCTTCCAAGCCTGTTCGAAGCGGTTAAATGGAGGAAGCGGAGTC
>Frequency_1_QualityScore_FFGHHHHJIJJJIJJJJJIIJJJJJJJJJJIJJJJJIJJIIJIHHGFHFFFFFFFDEDECDCCDDDDBCACDFEEDCDDDDDDDDDCCDDDDDB_Mismatch_0_Sense_+_Library_PoolT
TGAACGCCATTGACAAGGTTCATCACCCGACCGGAGATGCTTTCATAAAGCTGGACTGCAGTGGATCGTATTTCCGTTTGGCTTACCAAGAGGA
>Frequency_1_QualityScore_FFHHHHHJJJJJIIJIJJHIIGIGIJJIJIJJJJJIJIIJJHHHHGHHFFFFFDEEEDDDCCDDCCCD<?CCEEED:CC@DDDDDCACCDBDB8_Mismatch_0_Sense_+_Library_PoolC
TGAACGCCATTGACAAGGTTCATCACCCGACCGGAGATGCTTTCATAAAGCTGGACTGCAGTGGATCGTATTTCCGTTTGGCTTACCAAGAGGA
>Frequency_1_QualityScore_FFHHHHHHIIIIEGHIIIJJGIJHIJJIIHIHIIJJJHIIICEHIGFHHHHFFCFDEEEEDEDECDDDDBDDDDDDDDCDDDDDDDDDDDDDCC_Mismatch_0_Sense_+_Library_PoolT
TGTTCGAAGCGGTTAAATGGAGGAAGCGGAGTCATTGATCGATTGATCGTGTAATGTTGTGATCCAACGCTTATGAAGAGCAATGCGCTGTCAT
>Frequency_1_QualityScore_FFFFAFDIIIDFHEHHIBHEHCGHDGGHII<FGG9BDG>FHCHIGFIB)@FHID@CEHHC?C;BDE?@>6>\9?@CDDCCCDCD_Mismatch_1_Sense_+_Library_PoolT
ATGCGCTGTCATTGTATATGAGGGAATTTGACAGACATATGGCTGGGATTTTTTAATAAATGTATCTGGGGTTATTATGATCCA
>Frequency_1_QualityScore_FFHHHHHJJJJJJJJJJJJJJJJFHHIJJJJJIJJJJJJJIIJIIHIEHIJHIJJJJEEHHEDFFFEDA@BDDDBD?CCDEDDEDDBDDDDEDD_Mismatch_0_Sense_+_Library_PoolT
TCCTGTAGATGATCAAGAAACGGTGATGGCTGCTTCTTCCAAGCCTGTTCGAAGCGGTTAAATGGAGGAAGCGGAGTCATTGATCGATTGATCG
>Frequency_1_QualityScore_BDC:A<C@E9C:+<3?F<<<+9E>EDADDDB*?DEA8BDDADC<BA==@AD=A>==CAD;.7;A@>66@_Mismatch_0_Sense_+_Library_PoolT
TGTTGCCAGAGGAGTTTGTGGAAACCGATTATTACAAGGACTTGAACGCCATTGACAAGGTTCATCACC
>Frequency_1_QualityScore_DAHG<FHGBHHG@HGCAEEA9EFHHG3C<CCDBDGGEGIICHIBHDHIIGICAFHG8:?CE@@D@DD@C@@((,==(;5@@>:??9C>@_Mismatch_2_Sense_+_Library_PoolT
ATTGATCGATTGATTGTGTAATGTTGTGATCCAACGCTTATTAAGAGCAATGCGCTGTCATTGTATATGAGGGAATTTGACAGACATAT
>Frequency_1_QualityScore_FFHHHHHJIJJJJJHJJJIJJJGIJJJIJIJGHIIJJJDGIIFIIJFEHIJIJJJAGHHHGGEEFBDFFDDEDAABDCDD>CCDCCCDDD?BBB_Mismatch_0_Sense_+_Library_PoolT
TATGAGGGAATTTGACAGACATATGGCTGGGATTTTTTAATAAATGTATCTGGGGTTATTATGATTCATTCGGATTGTGGAATTATCTCGTTTA
>Frequency_1_QualityScore_FFHHGHHJJIJJJJJJJJJJJJJJJIJJJJJJJJJJIIJJIJJJJJJJDFHIIJHEEHEHF@DBDBDFEDED8>ADDCDDCDDCC_Mismatch_0_Sense_+_Library_PoolT
AATGCGCTGTCATTGTATATGAGGGAATTTGACAGACATATGGCTGGGATTTTTTAATAAATGTATCTGGGGTTATTATGATTCA
>Frequency_1_QualityScore_FFHHHHHJJJHIJJIJJJJJJJIIJJJJJJJJJJJJJJJJFHGIJJJIJIJJJJJEIJJJIJJJHHGHBBDDDDBBDDDEEDDDDBDBDDDBD?_Mismatch_1_Sense_+_Library_PoolT
AATGACTGGGTTCCTGCTCCTGTAGATGATCAAGAAACGGTGATGGCTGCTTCTTCCAAGCCTGTTCGAAGCGGTTAAATAGAGGAAGCGGAGT
>Frequency_1_QualityScore_FFHHHHHJEIHIJJJIJJJJJIIJJJJJJJJJJIJHHHHHHFEFEEEEEDDDDDDDDDDDCCDDDDDADCBDDDDDDDDEDDDDDDD?>BCEDD_Mismatch_0_Sense_+_Library_PoolT
CCGACCGGAGATGCTTTCATAAAGCTGGACTGCAGTGGATCGTATTTCCGTTTGGCTTACCAAGAGGAAAGCGGATTAATGGAACGGATTCCTG
>Frequency_1_QualityScore_FFHHHHHJJJJJJJJEHJIJJJEHGFHIGIGGIJIIJJJ?FGIJJJJGGHIIJGGIJECHHHEFEFFFB?@CEDACDDDDDDC_Mismatch_0_Sense_+_Library_PoolT
AGACATATGGCTGGGATTTTTTAATAAATGTATCTGGGGTTATTATGATTCATTCGGATTGTGGAATTATCTCGTTTATGCTA
>Frequency_1_QualityScore_FFHHHHHJJIJJJJIJJJJJJJJJJJJJJJJJJJJJJJJJJHHIEIJHEEHHFFFFEEEDDEDDDDDDDBBD???CDDBB>B@CCDCC@CDDD@_Mismatch_0_Sense_+_Library_PoolT
CATCACCCGACCGGAGATGCTTTCATAAAGCTGGACTGCAGTGGATCGTATTTCCGTTTGGCTTACCAAGAGGAAAGCGGATTAATGGAACGGA
>Frequency_1_QualityScore_FFHHHHHJJJJJJIGGIJIIGIGGIJJJJDHIJJJIJJ_Mismatch_0_Sense_+_Library_PoolT
CTGGGATTTTTTAATAAATGTATCTGGGGTTATTATGA
>Frequency_1_QualityScore_FFHHGHGIIJJJJJJIJIIGJFGIIJJIJI@FHJJJIIJJJIIJJGJJIJI@?AEEHFFEFFFFEBADDDDDED_Mismatch_0_Sense_+_Library_PoolT
GCTGGGATTTTTTAATAAATGTATCTGGGGTTATTATGATTCATTCGGATTGTGGAATTATCTCGTTTATGCTA
>Frequency_1_QualityScore_FFHHHHHIIJIJJJIJJIJJGIIGFHIHJJJJJJJJJHIJIJJJJJJJJJJIJJJJJJJJJJJJJIHEHEHFFFDFFFCEEEDEDEFED@CD;>_Mismatch_1_Sense_+_Library_PoolT
GGTTATTATGATTTATTCGGATTGTGGAATTATCTCGTTTATGCTACAGTGATTTATTGTGCCCGAGTTTCACTATTGTTTTATTTCTGAAGAA
>Frequency_1_QualityScore_DFHHHHHJJJIIIJJJIJJJHJJJJJIJJJHGHIJJJJJJJIJ>GIIJJJIIJIIJJI@GHIGGIHH=BDEDDEEEEFEC_Mismatch_1_Sense_+_Library_PoolT
GCTGTCATTGTATATGAGGGAATTTGACAGACATATGGCTGGGATTTTTTAATAAATGTATCTGGGGTTATTATGATTTA
>Frequency_1_QualityScore_FFHHHHHIGGHIJGIJJJICFFFGHGIHIJJJIIIIJIIJJJIIEFHIBFGHIJIJHGGHIJ)=EHCEE=ACEEFEDC_Mismatch_2_Sense_+_Library_PoolT
TTAATAAATGTATCTGGGGTTATTATGATTCATTCGGATTGTGGAATTATCTCGTTTATGCTGCAGTGATTTATTGTA
>Frequency_1_QualityScore_FFHHHHHIIJJJJJIIJJJJJJJJIJJJJJJJIJJJJJEGIJJJIJJIJJJHHHFFFFFDEDCECDACDBBDDDDDDDCDDDDDCCBD<@BCCD_Mismatch_0_Sense_+_Library_PoolT
GGATCGTATTTCCGTTTGGCTTACCAAGAGGAAAGCGGATTAATGGAACGGATTCCTGTTCGTTGCAACCCAGCTACCAATGACTGGGTTCCTG
>Frequency_1_QualityScore_FFHGHHHJIJJJIHIIJGIIIIGIGGEIJJJJIIJJJDHIIJGIJJIGIJJJJGHDCGIGHHHHHHHFFCEEFEEEACEE;?CDDDCDDDDDDD_Mismatch_0_Sense_+_Library_PoolT
TCATTCGGATTGTGGAATTATCTCGTTTATGCTACAGTGATTTATTGTGCCCGAGTTTCACTATTGTTTTATTTCTGAAGAATCATAATCCTAG
>Frequency_1_QualityScore_FFHHHHHJIJJIJJHHIIGJJJJJIJJJJJJJJIGHIJIIJJJJJIJAEHHIJJJJHHHHGFADEFFFFFD9>BDDEFDCEEDCD_Mismatch_1_Sense_+_Library_PoolT
ATGCGCTGTCATTGTATATGAGGGAATTTGACAGACATATGGCTGGGATTTTTTAATAAATGTATCTGGGGTTATTATGATTCAC
>Frequency_1_QualityScore_DFHHDHFIIJJJJJJJJCFHHIJJGIGFHJJIDFIIJJJJJ7DHIIHGGGG_Mismatch_1_Sense_+_Library_PoolT
ACAGACATATGGCTGGGATTTTTTAATAAATGTATCTGGGGTTATTATGAA
>Frequency_1_QualityScore_FFHHHHHJJJJJJJJJJIGIJJHIJGJJJJJJJJJIJJIJJJJJJJJIIIIIJJJJJJJJJIJBHEHHHFHHGFFFFFFEEEEEEEDDCCA>AC_Mismatch_0_Sense_+_Library_PoolT
TTATTATGATTCATTCGGATTGTGGAATTATCTCGTTTATGCTACAGTGATTTATTGTGCCCGAGTTTCACTATTGTTTTATTTCTGAAGAATC
>Frequency_1_QualityScore_FFHHHHHJJ>FHIHIIJJJIJJFHHIJJJJJIJJJJJGIJHIJJIJJHIIIIJJIJJIIJJJIJJJIHHHHHHFFFFFFFEE_Mismatch_2_Sense_+_Library_PoolT
TTTTTAATATATGTATCTGGGGTTATTATGATTCATTCGGATTGTGGAATTATCTCGTTTATGCTACAGTGATTTATTGTGA
>Frequency_1_QualityScore_FFHGHHHGHIIJJJJJIJIJJIJJGHHIGIJJJJJIJJJJJIGIIJIJGGIGGGGGHIIJGGHIE=BBD@CECCDECEEFDDB?@BDAC?ACAC_Mismatch_0_Sense_+_Library_PoolT
TGTCATTGTATATGAGGGAATTTGACAGACATATGGCTGGGATTTTTTAATAAATGTATCTGGGGTTATTATGATTCATTCGGATTGTGGAATT
>Frequency_1_QualityScore_FFHHHFHIJJIJIIJJJJJJIJJGIIJGHIIJJJIJJJIJGIJIJJJJJJJJHHGIJJFIJJGHIHGH_Mismatch_1_Sense_+_Library_PoolT
TGGGGTTATTATGATTCATTCGGATTGTGGAATTATCTCGTTTATGCTACAGTGATTTATTGTGCCAG
>Frequency_1_QualityScore_FFHHCFHJJJJJJJJJECHGIIIIIJGHFHFHGHIIJIFFHGJJJJIIJJGH?HFBAAAC@CCDAC???><CDDDCDBCDA:>CCCBCDEDDDC_Mismatch_0_Sense_+_Library_PoolT
ACGGTGATGGCTGCTTCTTCCAAGCCTGTTCGAAGCGGTTAAATGGAGGAAGCGGAGTCATTGATCGATTGATCGTGTAATGTTGTGATCCAAC
>Frequency_1_QualityScore_FFHHHHHIJJJCGGIJJJJJGIGIJJIEGGJJJJJIJJJHIJJJJFHHIIIIIHHHGFFFDDDDBCDCDCCEDDBDCDCEDDDDBDEDD@CCCB_Mismatch_0_Sense_+_Library_PoolT
TCAAGAAACGGTGATGGCTGCTTCTTCCAAGCCTGTTCGAAGCGGTTAAATGGAGGAAGCGGAGTCATTGATCGATTGATCGTGTAATGTTGTG
>Frequency_1_QualityScore_FFHHHHFHIJJJJJJJJJIJJJJJJJJJJJIJJJJJGHIGJJJJJJJJJJJJIJIJJJJJIJJJEHHFFDDCDDDCDDDDDBDDDDDDDBDDEE_Mismatch_1_Sense_+_Library_PoolT
TCTGGGTTCCTGCTCCTGTAGATGATCAAGAAACGGTGATGGCTGCTTCTTCCAAGCCTGTTCGAAGCGGTTAAATGGAGGAAGCGGAGTCATT
>Frequency_1_QualityScore_FFHHHHHJJGEHA<AFHHHIIJIJJIFHIJJHIJJJI_Mismatch_0_Sense_+_Library_PoolT
TTATTTCTGAAGAATCATAATCCTAGTTTTGTTTGAG
>Frequency_1_QualityScore_FDDDHHHJJJJJEGCEHGIIIGJ@GIGIJJIIJJIJ_Mismatch_0_Sense_+_Library_PoolT
TTTTTTAATAAATGTATCTGGGGTTATTATGATTCA
>Frequency_1_QualityScore_DFFHFHHIGIIIFHEHIIJJIIGHFIIJJIJJJJIHIJIIHEHIIIJJGIJJJJIGHHHHHHHFCEFEDBCCEDDDDDDDDDDCDEDDDDDD?C_Mismatch_0_Sense_+_Library_PoolT
ATCGATTGATCGTGTAATGTTGTGATCCAACGCTTATGAAGAGCAATGCGCTGTCATTGTATATGAGGGAATTTGACAGACATATGGCTGGGAT
>Frequency_1_QualityScore_FEBHHDHHHIIJBFFGEIGBC>FC>FH>GFHFHEHGGIGIHII@D3;A@>FCHAGHA>GEFEEH>=>DDA2>@CCCBA>C_Mismatch_0_Sense_+_Library_PoolT
TGATCCAACGCTTATGAAGAGCAATGCGCTGTCATTGTATATGAGGGAATTTGACAGACATATGGCTGGGATTTTTTAAT
>Frequency_1_QualityScore_FFHHHHHJJGIJJGGJGJIIIGHHGEFGHIIIJJIIGIJIJIHBFHG_Mismatch_1_Sense_+_Library_PoolT
TGGAATTATCTCGTTTATGCTACAGTGATTTATTGTGCCCGAGTTTA
>Frequency_1_QualityScore_FFHHHHHJHIJIJIJJJEHHIJIJJIJJJJJJJJIHIJJHIIHIJJJJJJJJIJJIJJIJJJJJHEFHHEHHFFFFFFE_Mismatch_2_Sense_+_Library_PoolT
CATAAATGTATCTGGGGTTATTATGATTCATTCGGATTGTGGAATTATCTCGTTTATGCTACAGTGATTTATTGTGCCA
>Frequency_1_QualityScore_FFHHHHHJJJIHHIJJJJJJHIJJJIIJJJIJJIJJJIHEIIFHEHHIJJJJJIIHGJJJJJGFHBHA>;ADFFFEDCCEEECCD>ACDDDCCC_Mismatch_1_Sense_+_Library_PoolT
TTTAATAAATGTATCTGGGGTTATTATGATTCATTCGGATTGTGGAATTATCTCGTTTATGCTACAGTGATTTATTGTGCCCTAGTTTCACTAT
>Frequency_1_QualityScore_DFHGAF?GGIGIC@FHFDEG??FGGGIIIGFBFHGIIDHDGCHHBHE;CAGIIIEEHH@@?CFHEEDFF>C@_Mismatch_1_Sense_+_Library_PoolT
CTGGGATTTTTTAATAAATGTATCTGGGGTTATTATGATTCATTCGGATTGTGGAATTATCTCGTTTATGCA
>Frequency_1_QualityScore_FFHHHHHJJJGHFHIJHIIIJJJIJGJJJJJIJJJIIIJJJJJJJJJJJJJIHHHHHHFFFFFFDEDEDDDDDDBDDDCDCEDDDEEDDDDDCD_Mismatch_0_Sense_+_Library_PoolT
TTGCCAGAGGAGTTTGTGGAAACCGATTATTACAAGGACTTGAACGCCATTGACAAGGTTCATCACCCGACCGGAGATGCTTTCATAAAGCTGG
>Frequency_1_QualityScore_AD<CFBFE<:AC+A@:B?EBFEFBE9<;DGBDBF*9B)?*9BB<DFD>A(-=@F)8C=;D@D:7).?(5,7.6;6_Mismatch_2_Sense_+_Library_PoolT
GGAATTTGACAGACATATGGCTGGGATTTTTTAAGAAATGTATCTGGGGATATTATGATTCATTCGGATTGTGGA
>Frequency_1_QualityScore_FFHHHHHJGJJJJJJJJIJJJJIIJGJJJHHIJJIGGIIJJIIIIGIGF@FHIJGFIJIJHDFDCCDEEECDDDDBBDDCC@CCD?CCBDDDBD_Mismatch_0_Sense_+_Library_PoolT
CTTTCATAAAGCTGGACTGCAGTGGATCGTATTTCCGTTTGGCTTACCAAGAGGAAAGCGGATTAATGGAACGGATTCCTGTTCGTTGCAACCC
>Frequency_1_QualityScore_DAHHHBFHHHEHIA8AFGEGBEHEFEHHHEHGGIIGIFHIEIDEHHEHCGIGGIIBHGGHEEHGFFFDEEAA;=>B?8=BCCDDA(:<<<?A5<_Mismatch_1_Sense_+_Library_PoolT
ACCAATGACTGGGTTCCTGCTCCTGTAGATGATCAAGAAACGGTGATGGCTGCTTCTTCCAAGCCTGTTCGAAGCGGTTAAATAGAGGAAGCGG
>Frequency_1_QualityScore_FFHHHHHJJJJJJJJJGIJJHIJJJJJJJJJJJJJJJJJJJJJJJGHHIJJJJJJJJJJJIF_Mismatch_0_Sense_+_Library_PoolT
ATTATGATTCATTCGGATTGTGGAATTATCTCGTTTATGCTACAGTGATTTATTGTGCCCGA
>Frequency_1_QualityScore_FFHHHHHJJJGIHIJJIIJIJJIIJJJHIJJJJJDCG00?HGHHGHIJJJHGHIIJJIJJD_Mismatch_0_Sense_+_Library_PoolT
ATTGTGCCCGAGTTTCACTATTGTTTTATTTCTGAAGAATCATAATCCTAGTTTTGTTTGA
>Frequency_1_QualityScore_D?DHFDFBFDFAIFFGGIFHIIIIDGGIIGHEHIIEGHHEGIDIIHEEIGGGIIGGEGGGEACHCEEECDE_Mismatch_2_Sense_+_Library_PoolT
ATTGTGTAATGTTGTGATCCAACGCTTATTAAGAGCAATGCGCTGTCATTGTATATGAGGGAATTTGACAG
>Frequency_1_QualityScore_FFFFHHHJJJJJJGIJJIJJJIJJEHHA2@GFHIGHHHHIGGIIJJHIJJJJ_Mismatch_0_Sense_+_Library_PoolT
AGTTTCACTATTGTTTTATTTCTGAAGAATCATAATCCTAGTTTTGTTTGAG
>Frequency_1_QualityScore_DABFFHGH@C>FHGGHGGBGHHB@F9CCGHGH@DGHEGGGIHAGBFGIGHCHII<C)777=)7=<(,;7;AA?A>>>@@A:>??=89@CBCA:A_Mismatch_1_Sense_+_Library_PoolT
TGTCATTGTATATGAGGGAATTTGACAGACATATGGCTGGGATTTTTTAATAAATGTATCTGGGGATATTATGATTCATTCGGATTGTGGAATT
>Frequency_1_QualityScore_FFFHHHHJJJJIJHIJIJJJJJJIGJJJJJIJJJIIHHHFFFFFFDEEDDDDDDDDDDBCDDDDDDDDDADDDDDDDDDDDDDDEDDDDDDDCB_Mismatch_0_Sense_+_Library_PoolT
GGAGGGCTAGCAGTGCAGAAGCCGAGCAGGAGCGAAGAAATTTTGGACGAGCAGCAGCAATGGCAGATCGCAGAGAAGATTAAATCTCACTTCG
>Frequency_1_QualityScore_FFHHFHDHHIIJHJJJFHJIDGIGDHGIJJIIIIGIHHHHHHFFFDDDDDDEDDDDDDDDDDDDDDDCECDEEEEEEEDDD@ABCDDEDDDDDD_Mismatch_1_Sense_+_Library_PoolT
GCGGAGTCATTGATCGATTGATTGTGTAATGTTGTGATCCAACGCTTATGAAGAGCAATGCGCTGTCATTGTATATGAGGGAATTTGACAGACA
>Frequency_1_QualityScore_FFHHHHHJJJJJJJHHFHJIIJJJGGHJJJJJJJJJJJIJJJIJJJJIIJIJJJJJIHIIHHGHHHHFFFFDCEEEEEDDDDBBCDEEDDDDDD_Mismatch_2_Sense_+_Library_PoolT
TGATCGATTGATTGTGTAATGTTGTGATCCAACGCTTATTAAGAGCAATGCGCTGTCATTGTATATGAGGGAATTTGACAGACATATGGCTGGG
>Frequency_1_QualityScore_FFFDHHHGIJJGHHIJJICFDBFHIIDGIHHGIJJ6@DGGBGEGIICHJIGII;@EHHHG@EEDCDDFFEC?A=ACCCAC>A;C@CDEADCCDD_Mismatch_0_Sense_+_Library_PoolT
ATATGGCTGGGATTTTTTAATAAATGTATCTGGGGTTATTATGATTCATTCGGATTGTGGAATTATCTCGTTTATGCTACAGTGATTTATTGTG
>Frequency_1_QualityScore_BDDBCFD@BGEHFABDGECGHIGEH9FH?:DCH:DDFC4BFB(<FFEGEHGGF@=@@EHI5?B3?C=)_Mismatch_0_Sense_+_Library_PoolT
GACAGACATATGGCTGGGATTTTTTAATAAATGTATCTGGGGTTATTATGATTCATTCGGATTGTGGA
>Frequency_1_QualityScore_ADHA:AFE;CBGDFHGHGFC?CG<?*??BB@DB?BGDFCGFHAA@FHE??A>BE;@CCC35;@9??9<5::A?C8>@C9<555?BCADCC@>??_Mismatch_0_Sense_+_Library_PoolT
ACCAAGAACTCAAATCCCTCTCTCAATCGTTATTTGTGCGCAAAAACGGAGAGCTGTTGCCAGAGGAGTTTGTGGAAACCGATTATTACAAGGA
>Frequency_1_QualityScore_FFHHHHHJJJJJIHJJJIIJHIJIJJIJJJIIIJIJJJJJIJJ;3BGIIJFGHGHIGIHIIJJIJHH=BDFFEDCECEC_Mismatch_1_Sense_+_Library_PoolT
GCTGTCATTGTATATGAGGGAATTTGACAGACATATGGCTGGGATTTTTTAATAAATGTATCTGGGGTTATTATGATTA
>Frequency_1_QualityScore_DB;CFFDHIFEGIIIIFDGGIGG@?D*:?FFGIH<GGH9D0?;F@BF>=FG==FHIIICEECCHD)?BDB>CEACA@BB@C>_Mismatch_1_Sense_+_Library_PoolT
CAGACATATGGCTGGGATTTTTTAATAAATGTATCTGGGGTTATTATGATTCATTCGGATTGTGGAATTATCTCGTTTATGA
>Frequency_1_QualityScore_FFHHHHHJJJJJJJJHIIJJJJJJJJJJJJJJIJIJIIJJJJJJJJJJFJJJJIHGHHFHHFDEEEEEAAEDDDDDCDEDDDDDD<@CDDDDBD_Mismatch_0_Sense_+_Library_PoolT
GATCGTGTAATGTTGTGATCCAACGCTTATGAAGAGCAATGCGCTGTCATTGTATATGAGGGAATTTGACAGACATATGGCTGGGATTTTTTAA
>Frequency_1_QualityScore_FDHHHGHE9GHHJIGHIJIBFIDHIGGIHFH5??DEDDEC@CAADDEED=?BDCDD<ACDCCCCCD<<@?CCDDDDDCCDDCA>CEDCC:@CCB_Mismatch_0_Sense_+_Library_PoolT
GGCTGGGATTTTTTAATAAATGTATCTGGGGTTATTATGATTCATTCGGATTGTGGAATTATCTCGTTTATGCTACAGTGATTTATTGTGCCCG
>Frequency_1_QualityScore_DDBHFHFIJEGHHHIJJJIIJJIIG>ABGHBHGGGABCDDF@F8@EG27@>CEFGFFD?BDEEDDADAB?CCCDAC@BDBBCCCCCDDDAC:CA_Mismatch_0_Sense_+_Library_PoolT
ATCGTTATTTGTGCGCAAAAACGGAGAGCTGTTGCCAGAGGAGTTTGTGGAAACCGATTATTACAAGGACTTGAACGCCATTGACAAGGTTCAT
>Frequency_1_QualityScore_EFHHHHHGJJJJJJJJGHIJIJJJJJJJJCFHIJJJBGHEHGGGHHEHIIIJJ4BDHHEHHHHFFFFFFFEDDDDCCBA_Mismatch_0_Sense_+_Library_PoolT
TGAGGGAATTTGACAGACATATGGCTGGGATTTTTTAATAAATGTATCTGGGGTTATTATGATTCATTCGGATTGTGGA
>Frequency_1_QualityScore_FFHHHHHIIJJJIJJJ>DHHIJJCGGBGHGCBDEEGGIIJ?FGIIGHGGGHGH_Mismatch_0_Sense_+_Library_PoolT
CAGACATATGGCTGGGATTTTTTAATAAATGTATCTGGGGTTATTATGATTCA
>Frequency_1_QualityScore_=B:=CADFEF<E7:FF><F<CCFE;FEFFDEEFFFIEDEEFEC<FFFCE1;C@@C)=DEFFE>EFFB?=;=<?@3;A;58?AA@@B@>>BBDEE_Mismatch_1_Sense_+_Library_PoolT
TTGTGATCCAACGCTTATTAAGAGCAATGCGCTGTCATTGTATATGAGGGAATTTGACAGACATATGGCTGGGATTTTTTAATAAATGTATCTG
>Frequency_1_QualityScore_FFHHHHHHIJJJIJHFGIGJJJJJJGDHHGHIIJJJJIIIJJJJJDIGGGIHEEFFFFFDCEDBCCBDDDDDD?BCCDCDCDDDDDC<B98ACD_Mismatch_0_Sense_+_Library_PoolT
TGGATCGTATTTCCGTTTGGCTTACCAAGAGGAAAGCGGATTAATGGAACGGATTCCTGTTCGTTGCAACCCAGCTACCAATGACTGGGTTCCT
>Frequency_1_QualityScore_FFHHGDHHHIIIJJIHHIJJJGIIJIIIJJGIHIJJJJJJEIIJIIFH8=BFFHHEFAEEGHDGHFHHH?DCE_Mismatch_0_Sense_+_Library_PoolT
TACAGTGATTTATTGTGCCCGAGTTTCACTATTGTTTTATTTCTGAAGAATCATAATCCTAGTTTTGTTTGAG
>Frequency_1_QualityScore_FDDDDHHJIJFHBGIFHGGIIGGGIIEHG=GIBGIEEGIFIGGIICHIDGCHGHGIHHF?EHEFFFF@DF_Mismatch_1_Sense_+_Library_PoolT
GTATCTGGGGTTATTATGATTCATTCGGATTGTGGAATTATCTCGTTTATGCTACAGTGATTTATTGTGA
>Frequency_1_QualityScore_FFHHHHHJJJJJJJJJIJJHIIJJJJJJFGIJJIJJJIJJJJ9FEIGIJJHIIJJJJJIJJHHHFFFFFDFEEEEEEDFEEDEDDEDD_Mismatch_1_Sense_+_Library_PoolT
TGGGATTTTTTAATAAATGTATCTGGGGTTATTATGATTCATTCGGATTGTGGAATTATCTCGTTTATGCTACAGTGATTTATTGTGA
>Frequency_1_QualityScore_FFHHHHGJJJJFHJIJJJJJFHIJJJJJJJJJJJJJJJIJJJJJJJJJJJJJJJJIJJJJJIJJJJJHHHHHHHHFFFFFFED<@;?CEEDDCD_Mismatch_0_Sense_+_Library_PoolT
TTTAATAAATGTATCTGGGGTTATTATGATTCATTCGGATTGTGGAATTATCTCGTTTATGCTACAGTGATTTATTGTGCCCGAGTTTCACTAT
>Frequency_1_QualityScore_FFFHHGGJIJGHIJIJJIIEHHIIIJIIJJIJJIJIIGHAHEHHHHFFFFFFFEDEEEDDDDDDDDCC:@@>@<A?CEDEBCC38?CCBDCCCD_Mismatch_0_Sense_+_Library_PoolT
GGACTTGAACGCCATTGACAAGGTTCATCACCCGACCGGAGATGCTTTCATAAAGCTGGACTGCAGTGGATCGTATTTCCGTTTGGCTTACCAA
>Frequency_1_QualityScore_FFHHHHHJJJJJJJJJJJJJJJHIJJJJJJJJJJJJJJJHIJJJJJJIJJJGIGIJJJJJJJJIIHHFFEBEEEEEEDEDCDDDDDDEFED>@C_Mismatch_0_Sense_+_Library_PoolT
GGGGTTATTATGATTCATTCGGATTGTGGAATTATCTCGTTTATGCTACAGTGATTTATTGTGCCCGAGTTTCACTATTGTTTTATTTCTGAAG
>Frequency_1_QualityScore_FFHHFHHJIIJIHIGJJIHJJJHGGHGGIJJJJJJDGIIJJJEFHHGGBGGIHGJGIJJ;AEHHHHFDFADD_Mismatch_0_Sense_+_Library_PoolT
TGTATATGAGGGAATTTGACAGACATATGGCTGGGATTTTTTAATAAATGTATCTGGGGTTATTATGATTCA
>Frequency_1_QualityScore_FFGHFHHJIHIGGHEIGGIIIIJIGGHJGIBFGIJIJIGHHHJIJCGCGHF_Mismatch_1_Sense_+_Library_PoolT
AAAAGATCATGGGTAAAGGAGGGCTAGCAGTGCAGAAGCCGAGCAGGAGCA
>Frequency_1_QualityScore_>?>FBFABGG:EECDD<4?GDGEB)0008)(-9B88)>@FHI_Mismatch_1_Sense_+_Library_PoolT
CTGTTCGAAGCGGTTAAATGGAGGAAGCGGAGTCATTTATCG
>Frequency_1_QualityScore_D?F1CDDEGH<DBECG@GGHHDGBDCCHGFGC9?FA@F<DAA@BFCF=_Mismatch_1_Sense_+_Library_PoolT
CGGATTGTGGAATTATCTCGTTTATGCTACAGTGATTTATTGTGCCCA
>Frequency_1_QualityScore_FFHHHHHHIJJJJJJJJJJJJJJGIJIJJJJJIJJGIJJIJJIJEHIJHGHHHFFFEFFEEEEDEEEDDCDDDBBBDCDDDDD@CDDDDDDDCD_Mismatch_0_Sense_+_Library_PoolT
GGAACGGATTCCTGTTCGTTGCAACCCAGCTACCAATGACTGGGTTCCTGCTCCTGTAGATGATCAAGAAACGGTGATGGCTGCTTCTTCCAAG
>Frequency_1_QualityScore_DDHFHFHEBGB>FEHIGAF3C@HGH+@FEHGCG>FHEGHGEHDH<BFHBEFHI@GGFF;)/8)).=;CDCE@EEHF?;?DE@CCEE_Mismatch_1_Sense_+_Library_PoolT
TATCTCGTTTATGCTACAGTGATTTATTGTGCCCGAGTTTCACTATTGTTTTATTTCTGAAGCATCATAATCCTAGTTTTGTTTGA
>Frequency_1_QualityScore_FFHHHHHIJJJJJJJJJJJGIHIHIIIIIGHIIJJII?FHIGIJJJJJJJJJJJJIJIJIEG;=@DEHIIECHEHHEBEFFFFDECC_Mismatch_0_Sense_+_Library_PoolT
TATCTCGTTTATGCTACAGTGATTTATTGTGCCCGAGTTTCACTATTGTTTTATTTCTGAAGAATCATAATCCTAGTTTTGTTTGAG
>Frequency_1_QualityScore_FFFFFHHIEHIEGIIJIJHEHIIGHGIEGEGIIJII@FGHIIJJJJJHGDGGDGGIJJJJ@GGI;EADD=AABCCDEC>A?7A<<BB<B+3@CC_Mismatch_0_Sense_+_Library_PoolT
ACTGGGTTCCTGCTCCTGTAGATGATCAAGAAACGGTGATGGCTGCTTCTTCCAAGCCTGTTCGAAGCGGTTAAATGGAGGAAGCGGAGTCATT
>Frequency_1_QualityScore_FFHHHHHIJJJJJEIJIJJIIJJIGIJGIFDGHIJJJGGIJIJJJGGHGIHFGGHFFCFFDDEDEDCCD@DCDDDDDDCCC@CCA?AABDDDDD_Mismatch_2_Sense_+_Library_PoolT
GATCGTATTTCCGTTTGGCTTACCAAGAGGAAAGCGGATTAATGGAACGGATTCCTGTTCGTTTCAACCCATCTACCAATGACTGGGTTCCTGC
>Frequency_1_QualityScore_FDHHHHHGIIFGHHHGFFGEEIGIJJ6FFEHGGIIII=FHIIHEF?CCEEEC@CD;ACB>@CCCACDDEADCDCDD:>CCCC?@DDDCDDDCDD_Mismatch_2_Sense_+_Library_PoolT
GCTTCTTCCAAGCCTGTTCGAAGCGGTTAAATAGAGGAAGCGGAGTCATTGATCGATTGATTGTGTAATGTTGTGATCCAACGCTTATGAAGAG
>Frequency_1_QualityScore_DDDFDFBEA?AAG@@D<BFHGII9CBFHHGAGIIIHIIGEHDDB@?B<=@BDD5@57@3@7?;CC7?@;??;35;;?5;3;5<5===09@:_Mismatch_0_Sense_+_Library_PoolT
CAACCCAGCTACCAATGACTGGGTTCCTGCTCCTGTAGATGATCAAGAAACGGTGATGGCTGCTTCTTCCAAGCCTGTTCGAAGCGGTTAA
>Frequency_1_QualityScore_FFHDHDDIIEHEECFGIIGIIG@@DHIIIIJJGIIDHIIJFGHICGGHIIHIGIJJJHHGDDHIGDHGHHHCEDDFEFE@CE_Mismatch_1_Sense_+_Library_PoolT
TTTTTAATAAATGTATCTGGGGTTATTATGATTCATTCGGATTGTGGAATTATCTCGTTTATGCTACAGTGATTTATTGTGA
>Frequency_1_QualityScore_FFHHHHHJJJJJJIFHIIJ*1?GHIIIJJGHJIIJJAHHIHCHEEFFFBD@EEDCCC5;CDDCB9?CCFCDDCCDBDCCBCCCB-<-9BABDBD_Mismatch_2_Sense_+_Library_PoolT
CGCCATTGACAAGGTTCATGACCCGACCGGAGATGCTTTCATAAAGCTGGACTGCAGTGGATCGTATTTCCGTTTGGCTTACCGAGAGGAAAGC
>Frequency_1_QualityScore_BDHHHHHJJJJJJJJJJJJJHIGJJJJJIJJJJJJJJIJJJJJJJJJJGGIIJJEHHHHHHHFFFEEEDDDB@<CCDEDCDC@?BDDCCDDCDD_Mismatch_2_Sense_+_Library_PoolT
TGTAGATGATCAAGAAACGGTGATGGCTGCTTCTTCCAAGCCTGTTCGAAGCGGTTAAATAGAGGAAGCGGAGTCATTGATCGATTGATTGTGT
>Frequency_1_QualityScore_FFHHGHHJGIJJJJJJHIJIIIGJJIJJJJJCDHHIIJCHIEIJJJFGIIJGIJJEHFHFCDDDFFFEEBCEE=BBDCCD@CCDCEDDCD??@?_Mismatch_1_Sense_+_Library_PoolT
AATGAGGGAATTTGACAGACATATGGCTGGGATTTTTTAATAAATGTATCTGGGGTTATTATGATTCATTCGGATTGTGGAATTATCTCGTTTA
>Frequency_1_QualityScore_FFHHHHHJJIJJIJJJJJJJJIJJIIJCGHIJIJIJJJJIJJJIJGIIGGIIIJJHIJIJHGHFFFEFDCECEDBDDB@D?CCDDDCDDD@BCB_Mismatch_1_Sense_+_Library_PoolT
CTGCTCCTGTAGATGATCAAGAAACGGTGATGGCTGCTTCTTCCAAGCCTGTTCGAAGCGGTTAAATAGAGGAAGCGGAGTCATTGATCGATTG
>Frequency_1_QualityScore_FFHHHHHJJJJJJJIJHIJJGGIJJJJJHIJIJIJJJJJJJJIIIFGHJJJJHFEFFFEEDEEDDDDDDDDDDDDDDDDDDDCDDDDDDDCDCD_Mismatch_1_Sense_+_Library_PoolT
AGCTGGACTGCAGTGGATCGTATTTCCGTTTGGCTTACCGAGAGGAAAGCGGATTAATGGAACGGATTCCTGTTCGTTGCAACCCAGCTACCAA
>Frequency_1_QualityScore_FDBBFFHIIGIIGHIIGA@BDGGGGAFEGGIDAGBGGBF@F=CHEFII6CDGHG>DGE>CHEFFFFFCCC=;5;>@_Mismatch_0_Sense_+_Library_PoolT
GTGATCCAACGCTTATGAAGAGCAATGCGCTGTCATTGTATATGAGGGAATTTGACAGACATATGGCTGGGATTTT
>Frequency_1_QualityScore_FFHHHHHJJIJJJJJFIHHJJJIIIJJIJJJIJJJJJJJJJJIIJHIJIJJJJHHHFFFEEEEEEEDDDCDCDDDDDDDEEDEEEDDEEDDDDD_Mismatch_1_Sense_+_Library_PoolT
AAATGGAGGAAGCGGAGTCATTGATCGATTGATCGTGTAATGTTGTGATCCAACGCTTATGAATAGCAATGCGCTGTCATTGTATATGAGGGAA
>Frequency_1_QualityScore_FFHGHGGJJJJJIHIJJJIJGIJJJGIJJJJJIDGGCHJIHIJJIG>EHHGHFFFFFDEDCEBDD>ACDACBDEECCDCBDDDDDDCCCDDDCD_Mismatch_0_Sense_+_Library_PoolT
TCTTCCAAGCCTGTTCGAAGCGGTTAAATGGAGGAAGCGGAGTCATTGATCGATTGATCGTGTAATGTTGTGATCCAACGCTTATGAAGAGCAA
>Frequency_1_QualityScore_FFHHHHHJJJJJJHIHGIJIIIIJIJJIJJJJJJJJHJFFGJJJIJJHEHGFFFFFFFEFEFEFEDDDDADDDDDDDDDDDDCDDDDDDDDDDD_Mismatch_2_Sense_+_Library_PoolT
CCAAGCCTGTTCGAAGCGGTTAAATAGAGGAAGCGGAGTCATTGATCGATTGATTGTGTAATGTTGTGATCCAACGCTTATGAAGAGCAATGCG
>Frequency_1_QualityScore_DDDCF<DEAGIBA+<FAFCA?FGFECFEIF9?@FFFEC9?BDF<4AEAC77=?ECADBD8;6@;.5;=5-;=@:358?B8:4@?BAAAAAB>@@_Mismatch_0_Sense_+_Library_PoolT
TGCAGTGGATCGTATTTCCGTTTGGCTTACCAAGAGGAAAGCGGATTAATGGAACGGATTCCTGTTCGTTGCAACCCAGCTACCAATGACTGGG
>Frequency_1_QualityScore_FFHHHHHJJJJJEGIJIIJJIJJIJJIJIJIJJIIIJGIJJIJJAGHHGIIGGHGHHBFFFFDECCEDD?CBCCCDDDDDDDDDDDDDDDD@AB_Mismatch_0_Sense_+_Library_PoolC
TGCAGTGGATCGTATTTCCGTTTGGCTTACCAAGAGGAAAGCGGATTAATGGAACGGATTCCTGTTCGTTGCAACCCAGCTACCAATGACTGGG
>Frequency_1_QualityScore_FFHGGFHGGIJGIGIIJGHJJIJIJJJGJGJHHIIIIJIGHGGI@@EHIGH=CDBDFDB;6@CDDEDD;;AACCDCCCDDDDDCDDDDDCCCB>_Mismatch_0_Sense_+_Library_PoolT
CGCTGTCATTGTATATGAGGGAATTTGACAGACATATGGCTGGGATTTTTTAATAAATGTATCTGGGGTTATTATGATTCATTCGGATTGTGGA
>Frequency_1_QualityScore_FFHHHHHGIJJJJJIJJJJJIJJIIJJIIJJJGHIJJJJJJIIJJJJJEHCGHIHHHHHHHFFFFFFEEFECDCDCCCDDDDDDDDDCDACDDD_Mismatch_0_Sense_+_Library_PoolT
CGGATTGTGGAATTATCTCGTTTATGCTACAGTGATTTATTGTGCCCGAGTTTCACTATTGTTTTATTTCTGAAGAATCATAATCCTAGTTTTG
>Frequency_1_QualityScore_FFHHHHHJHCGHJJJJIJJJJFHIJJJHJJJJJIGHHJIBFGIIIIJIIIIGEHJIIGGGGHFCFFFA@?BDD?@;C@CDDDDB8?BDBB>B8?_Mismatch_1_Sense_+_Library_PoolT
ATGACTGGGTTCCTGCTCCTGTAGATGATCAAGAAACGGTGATGGCTGCTTCTTCCAAGCCTGTTCGAAGCGGTTAAATAGAGGAAGCGGAGTC
>Frequency_1_QualityScore_FFHHHHHIJJJJJJJJJJJJFHIJHIJIJJJJJJJJJHIJJJJJJIJJJIIHIIJJJJJJIHIJIHIAHCHHFFFFFFCEEEEEEEFECCCC55_Mismatch_0_Sense_+_Library_PoolT
GGTTATTATGATTCATTCGGATTGTGGAATTATCTCGTTTATGCTACAGTGATTTATTGTGCCCGAGTTTCACTATTGTTTTATTTCTGAAGAA
>Frequency_1_QualityScore_FFHHHHHJJIJJJJJIJJJJIIJIGIJJJJJJDDHHJJJFIIIJJIJ=FFHGGIIJAEHGHHHHFFFFCCCFEEEEEECCDDDDDDEDDCDBDD_Mismatch_1_Sense_+_Library_PoolT
ATATGAGGGAATTTGACAGACATATGGCTGGGATTTTTTAATAAATGTATCTGGGGTTATTATGATTCATTCTGATTGTGGAATTATCTCGTTT
>Frequency_1_QualityScore_FFHGHHHIJJIJIJJHIJJIJJIJJFHIJJIJJIJIIIJJIIIIDEEHHHEEFF?BDDCDDCCDCCDEDDCDDDDEECDDDDDBDDCDCECDDD_Mismatch_2_Sense_+_Library_PoolT
CTTCTTCCAAGCCTGTTCGAAGCGGTTAAATAGAGGAAGCGGAGTCATTGATCGATTGATTGTGTAATGTTGTGATCCAACGCTTATGAAGAGC
>Frequency_1_QualityScore_FFHHHHHJJJJJJJJIJJJGIJIIJCFFHIJJIJJIFHIJJJFH@DHHHH>HHFFEDD@CCEEEDCCDDEDDDDDDEDDCCDDDDDDDCDCCDD_Mismatch_2_Sense_+_Library_PoolC
CTTCTTCCAAGCCTGTTCGAAGCGGTTAAATAGAGGAAGCGGAGTCATTGATCGATTGATTGTGTAATGTTGTGATCCAACGCTTATGAAGAGC
>Frequency_1_QualityScore_FFHHHHGGJJJJJJIJJJJJIIJJJJJJJFEHIJJJJJJJJJJJJJJIIJJIJIIJJJJ_Mismatch_0_Sense_+_Library_PoolT
CTGGGATTTTTTAATAAATGTATCTGGGGTTATTATGATTCATTCGGATTGTGGAATTA
>Frequency_1_QualityScore_DFDHHHHJJFHHIIIJJIJJIIEHDGIIJIJJJJJJJJIGH@FHIHIGHHHEFDDCDDDDFDDCD<9ACDDDDDDDDDDDDDDDCBB>CCDEED_Mismatch_1_Sense_+_Library_PoolT
GGTTATTTGTGCGCAAAAACGGAGAGCTGTTGCCAGAGGAGTTTGTGGAAACCGATTATTACAAGGACTTGAACGCCATTGACAAGGTTCATCA
>Frequency_1_QualityScore_=DD?<AFEB=CFF?;C39C+AE:??B@CDBFBD9B4*BBDD*09BF<;;2=387=F4@:CDEDAE=A=).?C;.;;BBBDBCDDA@:@B?B>BB_Mismatch_0_Sense_+_Library_PoolT
TAGACGAATTGGCCAGATTATGTTTTAATCTGTCTGAGTTGTTTTTGAGATGATGCACTATTCCAATAATTCTCTTAATAAATTTGGAGAACGA
>Frequency_1_QualityScore_FFHHHHHJJJIJJJJJJJJIJIJJJJJJJJJJJIJJJIJJJJIIJJJIIIJJJIHIJEHIHHHHHHFFFDACCEDDDDDDDDDDEBDDDDDDCD_Mismatch_1_Sense_+_Library_PoolT
TGATCCAACGCTTATTAAGAGCAATGCGCTGTCATTGTATATGAGGGAATTTGACAGACATATGGCTGGGATTTTTTAATAAATGTATCTGGGG
>Frequency_1_QualityScore_A>1CFFFGBE42<,AFDDF<?EF6BDGI>*9<B>FAFBBDA(.;=FE>FDF@>;=7=@AEAA?EDD@>B;;@@BA;(5;@8>BBAA_Mismatch_2_Sense_+_Library_PoolT
ACGGATTCCTGTTCGTTGCAACCCAGCTATCAATGACTGGGATCCTGCTCCTGTAGATGATCAAGAAACGGTGATGGCTGCTTCTT
>Frequency_1_QualityScore_DFHHHHHFIJJJIFHIJJJJJIFHIIJIJJJJJJJ_Mismatch_0_Sense_+_Library_PoolT
TTTTTAATAAATGTATCTGGGGTTATTATGATTCA
>Frequency_1_QualityScore_FFHHHHHJJIJJJGIJIJJJJIIIJJGIJJJIJIJJJHIJJJJJJJJJHHHHHHFFFFFEEDD;?BDDDCDDDCCCDDEEDDEDEACDDDDDDB_Mismatch_1_Sense_+_Library_PoolT
GAGAGGAAAGCGGATTAATGGAACGGATTCCTGTTCGTTGCAACCCAGCTACCAATGACTGGGTTCCTGCTCCTGTAGATGATCAAGAAACGGT
>Frequency_1_QualityScore_FFFHFHFHGIGHHEF>EHIGIEGIJJIIHBFHCBFIEHGHIGIGEG>FHIGCFHIIII@HHEEEHEBC@;36@C@CCCBC@@@(,:>CCB8AC_Mismatch_0_Sense_+_Library_PoolT
TCGTGTAATGTTGTGATCCAACGCTTATGAAGAGCAATGCGCTGTCATTGTATATGAGGGAATTTGACAGACATATGGCTGGGATTTTTTAAT
>Frequency_1_QualityScore_DD8F>B?BBA9CGDHBEHA<?B>EDE?BFGEECGHGHGIIIGDG?FGA=@FH=>CFFAC..=?EFD;;;66665((;>CACAB\8AC@CDC@CC_Mismatch_1_Sense_+_Library_PoolT
TTATGAAGAGCAATGCGCTGTCATTGTATATGAGGGAATTTGACAGACATATGGCTGGGATTTTTTAATAAATGGATCTGGGGTTATTATGATT
>Frequency_1_QualityScore_FFHFDFHJJ@FHIFIEDHEEDFGGIGGIHDD8AECABDE@@;6>;@C>@CD39??8<@>@CCCCC<:>>:4@C:>::>:?9?@?(82@_Mismatch_0_Sense_+_Library_PoolT
GCGGATTAATGGAACGGATTCCTGTTCGTTGCAACCCAGCTACCAATGACTGGGTTCCTGCTCCTGTAGATGATCAAGAAACGGTGAT
>Frequency_1_QualityScore_FFHFHHHHIJIIJJJJIJJIIIGIJJJIHIJIJIIJJJJJIJJIJIHHJEHGIIGHGHHFDDDDDD@?C>CCDDDDECCCDDDDDDDDDCCCCC_Mismatch_0_Sense_+_Library_PoolT
GAGTTTGTGGAAACCGATTATTACAAGGACTTGAACGCCATTGACAAGGTTCATCACCCGACCGGAGATGCTTTCATAAAGCTGGACTGCAGTG
>Frequency_1_QualityScore_FFHHGHHJJJJJJJJJJJHJJJIIJJJJIJJIJJJJJJIIGJJJJEHAEHFFFFFFCBDEDCEDDCCCECDDDDDABDEEDDDDDDDDDDDDDD_Mismatch_2_Sense_+_Library_PoolT
CTGCTTCTTCCAAGCCTGTTCGAAGCGGTTAAATAGAGGAAGCGGAGTCATTGATCGATTGATTGTGTAATGTTGTGATCCAACGCTTATGAAG
>Frequency_1_QualityScore_FFHHHHHJJAGEHIGIJIJIJIIGIIIIIJJJIIJJJJJIIGIJJJIIIJJJEGHHHGHF?@CDEECEEEDDDDDDDDDCCBDDDBD@B:?>BD_Mismatch_0_Sense_+_Library_PoolT
TGAGGAGGGTGAGGATGATCCATATGATGAGATTCCTCCGGAGCTGAAGAAATACCAAGAACTCAAATCCCTCTCTCAATCGTTATTTGTGCGC
>Frequency_1_QualityScore_FFHHGHHJJJJJJJJJJIJJJJJJJJJIJ<DHIGJJHIJJJJJJIIIGIIGIIHHGHHFFFDEEEEBDBBBDDECDDDDDDDB@CEDDCDD@@C_Mismatch_0_Sense_+_Library_PoolT
GGAGATGCTTTCATAAAGCTGGACTGCAGTGGATCGTATTTCCGTTTGGCTTACCAAGAGGAAAGCGGATTAATGGAACGGATTCCTGTTCGTT
>Frequency_1_QualityScore_FFHHHHHJJJHIIJIJJJJJGHIIJJIJJJIIIIJJJJJJJJJGGHHJJJIIIGIJJIFEHJJJJIH:@DDFEEEDEFEE_Mismatch_0_Sense_+_Library_PoolT
GCTGTCATTGTATATGAGGGAATTTGACAGACATATGGCTGGGATTTTTTAATAAATGTATCTGGGGTTATTATGATTCA
>Frequency_1_QualityScore_ADDFFH@FGGFBHCHEFBG<GF<CF8DB??F9?D<?@BF48?)-..=77C;;...)7;7?EEEE;);3?>;?5;=C>(,558@>CAC:>3@_Mismatch_0_Sense_+_Library_PoolT
AACGGATTCCTGTTCGTTGCAACCCAGCTACCAATGACTGGGTTCCTGCTCCTGTAGATGATCAAGAAACGGTGATGGCTGCTTCTTCCAA
>Frequency_1_QualityScore_DDF?BBDEA<2<???FFHH9CA>EE=):?DG;D(9D*)88)B=FCC>@FF@AEFF;??B>BAD_Mismatch_1_Sense_+_Library_PoolT
GGGAATTTGACAGACATATGGCTGGGGTTTTTTAATAAATGTATCTGGGGTTATTATGATTCA
>Frequency_1_QualityScore_FFHHHHHJJHIJJJIJJJJJGIJJIJJJJJIIJJJJJJJJJJJJHHFEBEDEDEDDDEEDDDDDDDDDDBDDDDDDDCDDCBDDEEEDDDDDDD_Mismatch_0_Sense_+_Library_PoolT
ATTACAAGGACTTGAACGCCATTGACAAGGTTCATCACCCGACCGGAGATGCTTTCATAAAGCTGGACTGCAGTGGATCGTATTTCCGTTTGGC
>Frequency_1_QualityScore_FFGDHFHJIIIJJJIJ;EEGGIJJJIIJEHHGGGEDGHHIFHEIJJJIGHAEHDFEEBFCEAEEDDDBB??CDDDCEDDDDDBCC@@@>9BCDC_Mismatch_2_Sense_+_Library_PoolT
GATGATCAAGAAACGGTGATGGCTGCTTCTTCCAAGCCTGTTCGAAGCGGTTAAATAGAGGAAGCGGAGTCATTGATCGATTGATTGTGTAATG
>Frequency_1_QualityScore_FFHHHHHJJJJJJJJJJJJJJGIHIJIJJJJJIJJJJJJJJJHHHHHFFFFFFEDCBCDEEEDCCDDDDDBCDCCDDDDDABDDDDD<BB>CDC_Mismatch_0_Sense_+_Library_PoolT
CAAGGTTCATCACCCGACCGGAGATGCTTTCATAAAGCTGGACTGCAGTGGATCGTATTTCCGTTTGGCTTACCAAGAGGAAAGCGGATTAATG
>Frequency_1_QualityScore_?;D4:AD@<E>EHCFCH=@B=<CAFHIGE;GHHHE:0DAFBEHGGFH@HGB:=C78=ECGC:7CC>?>B;@>)6;AABB@>;;>@<>:;A@3>@_Mismatch_1_Sense_+_Library_PoolT
TAATGTTGTGATCCAACGCTTATTAAGAGCAATGCGCTGTCATTGTATATGAGGGAATTTGACAGACATATGGCTGGGATTTTTTAATAAATGT
>Frequency_1_QualityScore_FFHHHHHJJJJJJFHGJJJJJIJJIJIJJJJJIIJJJJJJJJIJJJHHHHHFFDDDDFEDDDDEEDDDDDDDDDDDDEDDDDDDDDDDDDDDDD_Mismatch_1_Sense_+_Library_PoolT
CTGTTCGAAGCGGTTAAATGGAGGAAGCGGAGTCATTGATCGATTGATCGCGTAATGTTGTGATCCAACGCTTATGAAGAGCAATGCGCTGTCA
>Frequency_1_QualityScore_FFHHHHHJJIIJJJJFHGHIJJJJJIJIJIHIGIJIJJJHIJIFGHBHIBHAHFHFHADEBFEDCD>?8?>CDDDEDD@ACBCDCDCDDCC@CC_Mismatch_0_Sense_+_Library_PoolT
ATGATCAAGAAACGGTGATGGCTGCTTCTTCCAAGCCTGTTCGAAGCGGTTAAATGGAGGAAGCGGAGTCATTGATCGATTGATCGTGTAATGT
>Frequency_1_QualityScore_FFHGGHHJJJJJJJJFHHJJJJIJJJJJJJJJJIJJJJJIJJJIJJJJHAGHIIJJHHHHFFFFDDDDB?CDEDDDDDDDDDDEDDDDDDEEDD_Mismatch_0_Sense_+_Library_PoolC
ATGATCAAGAAACGGTGATGGCTGCTTCTTCCAAGCCTGTTCGAAGCGGTTAAATGGAGGAAGCGGAGTCATTGATCGATTGATCGTGTAATGT
>Frequency_1_QualityScore_FDFHHFFGFHIJIIJHIIHHIFGGJJJIGIFGFIJJIJJIGGJIGGGGDFIGIGIIJGIFGHIHEHIIH@HCH==?B@CCDCEEEEECDDCDBD_Mismatch_0_Sense_+_Library_PoolT
GATTGTGGAATTATCTCGTTTATGCTACAGTGATTTATTGTGCCCGAGTTTCACTATTGTTTTATTTCTGAAGAATCATAATCCTAGTTTTGTT
>Frequency_1_QualityScore_DDH?DHD>?;;CFAFIIIGBCCF9DGGAHGGHGIIIDHEGG<FGI?8BF4CC==DGG>C>)7=??_Mismatch_1_Sense_+_Library_PoolT
TTATGAAGAGCAATGCGCTGTCATTTTATATGAGGGAATTTGACAGACATATGGCTGGGATTTTT
>Frequency_1_QualityScore_FDHHHHHJJJJJ@HJJJJJHIJJHIJBGHJFIIJJJHIJJJJJJJ_Mismatch_0_Sense_+_Library_PoolT
GTTATTATGATTCATTCGGATTGTGGAATTATCTCGTTTATGCTA
>Frequency_1_QualityScore_DAD;D?3;FH18CEG@AA@G@FE=@FCGG99?B@BFFGGGGGD==@AAEE7?>?>CB??B6;;ACACAA>;3@;@>CACC@CCCACCA2?_Mismatch_0_Sense_+_Library_PoolT
AGGAAAGCGGATTAATGGAACGGATTCCTGTTCGTTGCAACCCAGCTACCAATGACTGGGTTCCTGCTCCTGTAGATGATCAAGAAACGG
>Frequency_1_QualityScore_FFHHHHGJJEFHHIIJJI@FEFHHIIIJGIJJJJJIHIJIHIIFIIGHIIJJJHIJIJIJJGIGIDEEHFHHFFFFFFFEDDD=?CDDDDDDED_Mismatch_0_Sense_+_Library_PoolT
TAATAAATGTATCTGGGGTTATTATGATTCATTCGGATTGTGGAATTATCTCGTTTATGCTACAGTGATTTATTGTGCCCGAGTTTCACTATTG
>Frequency_1_QualityScore_FFHHHHHJJHIIJJJJIJJGJJJJIIIJJJJJJDGIIIIJJJJJJJJJIJIEHHIEIIHFHHHHHFFF?ABBEEEECC_Mismatch_2_Sense_+_Library_PoolT
ATGGCTGGGATTTTTTAATAAATGTATCTGGGGTTATTATGATTCATTCGGATTGTGGAATTATCTCGTTTATGCTGA
>Frequency_1_QualityScore_FFHHGGHJJFGIIIJIIGJGIHCHIGHHJHG=?@BGHCHGJIIGFG@EDGHIIGCHGHIIJG?AEDDCB@BDEDDDDCDDCCDBDD@CCDBBDB_Mismatch_0_Sense_+_Library_PoolT
TGTTCGTTGCAACCCAGCTACCAATGACTGGGTTCCTGCTCCTGTAGATGATCAAGAAACGGTGATGGCTGCTTCTTCCAAGCCTGTTCGAAGC
>Frequency_1_QualityScore_FFHHHHHIJJJJJFHIJJJJJJGHJJJJJJJJJJJJJJIIIIJJIJJJJJJJIJJJJJJIHGHHHFFFFFFDDEEEEEDACCDDDDD<@CDEDD_Mismatch_0_Sense_+_Library_PoolT
TTTTTAATAAATGTATCTGGGGTTATTATGATTCATTCGGATTGTGGAATTATCTCGTTTATGCTACAGTGATTTATTGTGCCCGAGTTTCACT
>Frequency_1_QualityScore_DBFAFC22<ECB4AFHII@;?F;C1:)19CCD@GIFDFG4?9B<FFF;8=CFE6@F>EBBBD:;?BC@;(,,(9((,(,5@DB54@8<<A_Mismatch_1_Sense_+_Library_PoolT
CTCCTGTAGATGATCAAGAAACGGTGATGGCTGCTTCTTCCAAGCCTGTTCGAAGCGGTTAAATGGAGGAAGCGTAGTCATTGATCGATT
>Frequency_1_QualityScore_FFHGHHHIJJJJJJJIJJJBHJJJJJJJIJJJIIJJJIIJIIIJIJJJJHHFFDDDDDDDDDDEDDCEECDCDDDDDDDDDDDDDDDCDD?BCD_Mismatch_0_Sense_+_Library_PoolT
GAAACCGATTATTACAAGGACTTGAACGCCATTGACAAGGTTCATCACCCGACCGGAGATGCTTTCATAAAGCTGGACTGCAGTGGATCGTATT
>Frequency_1_QualityScore_FFHHHHHJFHIJJJJFHIIJIJJIJJGIJJJJIBHIIIGICGIIJJJBEHIJJGHGHHFEBBDEDEDCD@BBDDDAC@ADBDD@@ACCDDDDDD_Mismatch_0_Sense_+_Library_PoolT
GACTGCAGTGGATCGTATTTCCGTTTGGCTTACCAAGAGGAAAGCGGATTAATGGAACGGATTCCTGTTCGTTGCAACCCAGCTACCAATGACT
>Frequency_1_QualityScore_FDHDHHHJIJJJJJBFHIJJJEGCEHIJIJIIJIIIJJ7DGHIIJFEHIIII_Mismatch_2_Sense_+_Library_PoolT
GACATATGGCTGGGATTTTTTAATAAATATATCTGGGGTTATTATGATTCAA
>Frequency_1_QualityScore_DBFHHHGJJJHHIIIGIJJJJIJJJIIJIJJJJJFIJJJJIJJJJGIIJJIJJJJJJFHIJGGJJJJHHEHEFFD;?ACDDDDDDDACDDDDDA_Mismatch_0_Sense_+_Library_PoolT
GTATCTGGGGTTATTATGATTCATTCGGATTGTGGAATTATCTCGTTTATGCTACAGTGATTTATTGTGCCCGAGTTTCACTATTGTTTTATTT
>Frequency_1_QualityScore_?D8<@A;E1))@@DD9?43?D?DD22(6/-(.7@7A;7ACD2?,))((6;55A;A35((,55;::>3858<):4(>:AA:>AA_Mismatch_1_Sense_+_Library_PoolT
GTTCGAAGCGGTTAAATGGAGGAAGCGGAGTCATTGATCGATTGATCGTGTAATGTTGTGATCCAACGCTTATGAAGATCAAT
>Frequency_1_QualityScore_FFHHGHHJJJJJJJJJJIJIGIJJJJJJJJJIJJJHIGJJJJGHIFIIIHEHIIIHHFFFFDCEEEECC?=@B@9?ACACBCCCD<<<<?B@DE_Mismatch_0_Sense_+_Library_PoolT
AGAAATACCAAGAACTCAAATCCCTCTCTCAATCGTTATTTGTGCGCAAAAACGGAGAGCTGTTGCCAGAGGAGTTTGTGGAAACCGATTATTA
>Frequency_1_QualityScore_FFHHHHHJJJJJJJJJJJJJJJJGIHIJJJJJJJJJJJJGHCHIJJJJIIJJJJJHHHHHHHFB@D77;>CEEEEDDDDDCEDDDBDDDCD_Mismatch_0_Sense_+_Library_PoolT
GAATTATCTCGTTTATGCTACAGTGATTTATTGTGCCCGAGTTTCACTATTGTTTTATTTCTGAAGAATCATAATCCTAGTTTTGTTTGAG
>Frequency_1_QualityScore_FFGGHHHJJJJJJJJJIJJGHIJJJJJJJJJJJIGEGGGGIJJHHHHHCHFFFFFDEDCECDCCCDDDDDDDCCDDB@CDDDDDDDDCCCB?DD_Mismatch_0_Sense_+_Library_PoolT
TTGAACGCCATTGACAAGGTTCATCACCCGACCGGAGATGCTTTCATAAAGCTGGACTGCAGTGGATCGTATTTCCGTTTGGCTTACCAAGAGG
>Frequency_1_QualityScore_DFCFHHHIJIJIJGIJJJJJBHIGDAHEEIHGIIGIGHGJJJJJIGIIJJIGGEIIHJHIJGGIH8_Mismatch_0_Sense_+_Library_PoolT
GGTTATTATGATTCATTCGGATTGTGGAATTATCTCGTTTATGCTACAGTGATTTATTGTGCCCGA
>Frequency_1_QualityScore_FFHHHFHHIJJFIIIJJIJIIHIHJJIIJJJHHGGGIIJIIJJI9=FHIJJEIGIGGCF?E>EHEFFF/8?CDDDC:_Mismatch_1_Sense_+_Library_PoolT
CGCTGTCATTGTATATGAGGGAATTTGACAGACATATGGCTGGGATTTTTTAATAAATGTATCTGGGGGTATTATGA
>Frequency_1_QualityScore_FDHHGFHGIEFHIJJJHC@ECHGIIJJIGIEGIIIIGGIIIJJHIEEIEGHIGHIAGHIIICE:?=EFFC@:6@A@AC=@CCDDDD@BD2:3>>_Mismatch_1_Sense_+_Library_PoolT
GATTGATTGTGTAATGTTGTGATCCAACGCTTATGAAGAGCAATGCGCTGTCATTGTATATGAGGGAATTTGACAGACATATGGCTGGGATTTT
>Frequency_1_QualityScore_DFHHGHHJCDHHIJGIIEGHIIHIIIIIIGIJGIIIJJEHIIJJIIGIGHGGHEGHGIJJIIJJGIIHHHHHGHFFFFDDDDDDDEDDDDC_Mismatch_0_Sense_+_Library_PoolT
AATAAATGTATCTGGGGTTATTATGATTCATTCGGATTGTGGAATTATCTCGTTTATGCTACAGTGATTTATTGTGCCCGAGTTTCACTAT
>Frequency_1_QualityScore_FDBFFHHIJIJIIIJJJEHGHDHGHIGIIIFHIJJGIIIJJGCICGI>HIGGGGJJJJJJIEGHHHGHHBDFDD26@CCCB<CDDCD<C@DCDC_Mismatch_2_Sense_+_Library_PoolT
GTTGTGATCCAACTCTTATTAAGAGCAATGCGCTGTCATTGTATATGAGGGAATTTGACAGACATATGGCTGGGATTTTTTAATAAATGTATCT
>Frequency_1_QualityScore_FFDHHHHIJJJJJJJJJJIJJIIJIIJIJJJJJJJJJJJHIJJJIJJJJJJJJJHHHHHEFFFFFDDEEAE@CDDBDBDDEEDDDDDD_Mismatch_0_Sense_+_Library_PoolT
GGTGAGGATGATCCATATGATGAGATTCCTCCGGAGCTGAAGAAATACCAAGAACTCAAATCCCTCTCTCAATCGTTATTTGTGCGCA
>Frequency_1_QualityScore_FFHHHHHJJJJJJJJIJJIJJJJJJJIJJIJIJJJJIJIGEHIJJJHHHGFFFFFFEDEEDDEEDFEDDBCEEDCDDBDDDDDEEEDDDDCCCD_Mismatch_1_Sense_+_Library_PoolT
TTCCAAGCCTGTTCGAAGCGGTTAAATGGAGGAAGCGGAGTCATTGATCGATTGATCGTGTAATGTTGTGATCCAACGCTTATTAAGAGCAATG
>Frequency_1_QualityScore_DD:CFFDHHIIIIIG9F@EHIGIIFE>FFHIIDECDEHAD<B?B?9D>@-5@=CH>;;7)7??_Mismatch_1_Sense_+_Library_PoolT
GGAATTTGACAGACATATGGCTGGGATTTTTTAATAAATGTATCTGGGGTTATTATGATTCAA
>Frequency_1_QualityScore_FFHHHGHJIIHIFHIJJIJIJIJHEHIIIIJJIHIJJJIGGIICHGHIHIGGIJIIAAHGHGFEDFDED;A>ACDDEDDD8=BDDEDCCDACDD_Mismatch_2_Sense_+_Library_PoolT
TGAAGAGCAATGCGCTGTCATTGTATATGAGGGAATTTGACAGACATATGGCTGGGATTTTTTAATAAATGTATCTGGGGTTATTATGATGCAA
>Frequency_1_QualityScore_FFHHHHHJGHIGIIJJJJIJJJJJIJJJGHGJJIFIJJJJJD@BEHIJCHGGIJ>FCEHG@4DHH4@?C?>CC(6>BECDCDD?=??CCB:_Mismatch_0_Sense_+_Library_PoolT
TGTCATTGTATATGAGGGAATTTGACAGACATATGGCTGGGATTTTTTAATAAATGTATCTGGGGTTATTATGATTCATTCGGATTGTGGA
>Frequency_1_QualityScore_DD?<FHFGHEHIIEHGHI>EEGHHEEHICD:GFH:;F<B3==).==CCHFE;);).>6>6;A?-(;;(:85<>AABC_Mismatch_0_Sense_+_Library_PoolT
CTTGAACGCCATTGACAAGGTTCATCACCCGACCGGAGATGCTTTCATAAAGCTGGACTGCAGTGGATCGTATTTCC
>Frequency_1_QualityScore_22=CC:<CEE3CB=FA+2A?+<A*):****:C16:D?DE>4B_Mismatch_0_Sense_+_Library_PoolT
TGATCGATTGATCGTGTAATGTTGTGATCCAACGCTTATGAA
>Frequency_1_QualityScore_FFHHHHHJJJJIIDFHHIIJ?GIGIJGGFGFHHIJIJ?AGIHGIIGEGGIJIGGG?EF3?CB@@@C:@@@CBBDDA_Mismatch_1_Sense_+_Library_PoolT
CCATATGGCTGGGATTTTTTAATAAATGTATCTGGGGTTATTATGATTCATTCGGATTGTGGAATTATCTCGTTTA
>Frequency_1_QualityScore_DBCFB8DEGABEEBGCF@?FHI<;9FGFGIGHD@@FDHBCGGIIE>C>FA5@CGGH:=)==?;?DD;;;;;9?;5>A;ABBC@>CCA@4>>BDC_Mismatch_0_Sense_+_Library_PoolT
TTGTGATCCAACGCTTATGAAGAGCAATGCGCTGTCATTGTATATGAGGGAATTTGACAGACATATGGCTGGGATTTTTTAATAAATGTATCTG
>Frequency_1_QualityScore_FFFHDHFFHIGGII@CFHIJJCBGBBFBB?FGDGHGIGDFFHHIIJGGIGIJJGIIJ?E37?C@EF@BC@@CEDB;@_Mismatch_1_Sense_+_Library_PoolT
GACATATGGCTGGGATTTTTTAATAAATGTATCTGGGGTTATTATGATTCATTCGGATTGTGGAATTATCTCGTTAA
>Frequency_1_QualityScore_FFHHHHHJJJJJJJIJJIIHHIIJJJEGDHHIJJJJJJJJJIJJJJIJJJHIJIIIJJJJJJHFGFDFFEFEEEEFE>CDECDDDDD_Mismatch_2_Sense_+_Library_PoolT
TGGGATTTTTTAATAAATGTATCTGGGGTTATTATGATTCATTCGGATTGTGGAATTATCTCGTTTATGCTACAGTGATTTATTGCA
>Frequency_1_QualityScore_DFHDHAF@CDCGFHICHFGC?EG<FHIGIDEHGGHIIIIIGIIGEEGGIEGBCCFHF@DFFFEFCCBCBBCCFECCCCCCCCDDC@CBBB_Mismatch_0_Sense_+_Library_PoolT
CGATTGATCGTGTAATGTTGTGATCCAACGCTTATGAAGAGCAATGCGCTGTCATTGTATATGAGGGAATTTGACAGACATATGGCTGGG
>Frequency_1_QualityScore_FFHHFHHDGGIIJJJJJJIJIICFIGJIJIIIJIJJJHHGGIIIJJJIIJJIJIGEIJJJJHIGE2?AB?BC8?CDDDCDDDDDBDBBDD<CCC_Mismatch_1_Sense_+_Library_PoolT
GACTGGGTTCCTGCTCCTGTAGATGATCAAGAAACGGTGATGGCTGCTTCTTCCAAGCCTGTTCGAAGCGGTTAAATAGAGGAAGCGGAGTCAT
>Frequency_1_QualityScore_FDHHHFDIJGJJJIGIIJJIIJGBEGHGIIIJJJIHGIJJICFFFHIIHIIICHHGGEECHACBECCFFCCBDDBCCCDDD9A>;AC@C:>@CD_Mismatch_1_Sense_+_Library_PoolT
GTTGTGATCCAACGCTTATTAAGAGCAATGCGCTGTCATTGTATATGAGGGAATTTGACAGACATATGGCTGGGATTTTTTAATAAATGTATCT
>Frequency_1_QualityScore_FFHGHHHGGHJJJJJIIJEFG<<<CFHHHGIJIJJGIIJJHIJJGIJJJJIJJJJJ>_Mismatch_1_Sense_+_Library_PoolT
CCTATTGTTTTATTTCTGAAGAATCATAATCCTAGTTTTGTTTGAGAAGATTCTGGA
>Frequency_1_QualityScore_FFFHHHGIIJJJJJHIIJJIIJIIJJJIIJJIDGHJJJJGIGFIIJJJJGGGIIJJEHIIHEGHHD4<<CCDDDDDD?BBDDBBD<CCDEDDED_Mismatch_0_Sense_+_Library_PoolT
GGTTCCTGCTCCTGTAGATGATCAAGAAACGGTGATGGCTGCTTCTTCCAAGCCTGTTCGAAGCGGTTAAATGGAGGAAGCGGAGTCATTGATC
>Frequency_1_QualityScore_DFFHGDAGAFBGEDHGIJCHIJCDHIDHGIIJJGF<GEGIGEHJJJIICEEHHIIHDEAEEC@DEDCBC>@@C@CEEEEECCD?BDDDCDDDDD_Mismatch_2_Sense_+_Library_PoolT
AAGCGGAGTCATTGATCGATTGATTGTGTAATGTTGTGATCCAACGCTTATTAAGAGCAATGCGCTGTCATTGTATATGAGGGAATTTGACAGA
>Frequency_1_QualityScore_FFHHHHHJJJJJJJJIIJJJJJJJJJJJJIJJJIJIIJJJJJJIIJJJJJIJJGIIIGHIHHHGFF>>CACED?CDCCDDEACDFECCDD05AC_Mismatch_1_Sense_+_Library_PoolT
CCAACGCTTATTAAGAGCAATGCGCTGTCATTGTATATGAGGGAATTTGACAGACATATGGCTGGGATTTTTTAATAAATGTATCTGGGGTTAT
>Frequency_1_QualityScore_FFHHHHHJJJJJJJJJJJIJJJJJJJIIIIJJJJJJJJJJJJIIJJJJJGIIIIIFIHHHHHFFF>@CEAEDBDCACDEDDDDDDDDDD9>BDD_Mismatch_1_Sense_+_Library_PoolT
CAACGCTTATTAAGAGCAATGCGCTGTCATTGTATATGAGGGAATTTGACAGACATATGGCTGGGATTTTTTAATAAATGTATCTGGGGTTATT
>Frequency_1_QualityScore_FFHHHGHIJJJJJJJJJJJIJGHIIJIJHIIJIJJHJJJJIJIIFIFIJJCEHIIHGEEHCEDFFAC>>9@CDDDDDDDDDBDCEA@CCCDBC9_Mismatch_1_Sense_+_Library_PoolT
GAGATGCTTTCATAAAGCTGGACTGCAGTGGATCGTATTTCCGTTTGGCTTACCGAGAGGAAAGCGGATTAATGGAACGGATTCCTGTTCGTTG
>Frequency_1_QualityScore_FFHHHGHJGIJGIJJJJJJJGJJJJJJJJJJJJJJJJJJJHGHHHFFFFFEDEEEEDDDDDDDDDD@DBACCCDDDDCDA:CCC@CDDDDDDDA_Mismatch_0_Sense_+_Library_PoolT
GGAGTTTGTGGAAACCGATTATTACAAGGACTTGAACGCCATTGACAAGGTTCATCACCCGACCGGAGATGCTTTCATAAAGCTGGACTGCAGT
>Frequency_1_QualityScore_FEFGHHHJGIIIJHJJIHIJIJFECF<<<CFFFFFHIJIGDHHGGFHGHGI_Mismatch_0_Sense_+_Library_PoolT
GTTTCACTATTGTTTTATTTCTGAAGAATCATAATCCTAGTTTTGTTTGAG
>Frequency_1_QualityScore_FFHHHHHJJJJJJJJJJJJJJJJIJIJJJJJJJJJJJJJJJJJJJIHHEHHEEEF?AEEEEDDDDDDCDCDDDDEDEDDDDDDDB?BDDDDDDD_Mismatch_0_Sense_+_Library_PoolT
AGCGGATTAATGGAACGGATTCCTGTTCGTTGCAACCCAGCTACCAATGACTGGGTTCCTGCTCCTGTAGATGATCAAGAAACGGTGATGGCTG
>Frequency_1_QualityScore_FFHHHHFIIIHIJJHIHHJJIJJJFGGIJJJJJJJJJJJIJJJJJIJJJJJJHHFFFEFEEEEEFFEDDDDDDDDDDDCDDCB@DCDEDDDDDC_Mismatch_1_Sense_+_Library_PoolT
GGATCGATTGATCGTGTAATGTTGTGATCCAACGCTTATGAAGAGCAATGCGCTGTCATTGTATATGAGGGAATTTGACAGACATATGGCTGGG
>Frequency_1_QualityScore_FFHHHHHIJJJJJJHIJJGHIIJIIIJIJJJJJJIIJJJJJJJIJEIIJJJJJIJIIHIHHHIIGH_Mismatch_0_Sense_+_Library_PoolT
TATGATTCATTCGGATTGTGGAATTATCTCGTTTATGCTACAGTGATTTATTGTGCCCGAGTTTCA
>Frequency_1_QualityScore_FFHHHHHJIJJHIHIJJIJJJGGIJJJJJJJJJJJJJJJJIIJJJJIJIIJJIHHHHHHHHFFFEFFD?@@CCDDDDDDDDDCDEDBDDDB8>C_Mismatch_0_Sense_+_Library_PoolT
TCGATTGATCGTGTAATGTTGTGATCCAACGCTTATGAAGAGCAATGCGCTGTCATTGTATATGAGGGAATTTGACAGACATATGGCTGGGATT
>Frequency_1_QualityScore_FDHHGGHGIDGFG9H>HHIGIIIIBHGGIIIIFHGIEHI89==FGIIIFBHHC7?CHHHHFB_Mismatch_2_Sense_+_Library_PoolT
GAATTTGACAGACATATGGCTGGGATTTTTTAATAAATGTATCTGGGGTTATTATGATTCGA
>Frequency_1_QualityScore_FFHHHHHJJJJJJIIJJIIJJIJJJJ?CHIJJJIIJIIJJJFGIJJIGHI;BGIHHHGHHHE_Mismatch_1_Sense_+_Library_PoolT
GGGAATTTGACAGACATATGGCTGGGATTTTTTAATAAATGTATCTGGGGTTATTATGATTA
>Frequency_1_QualityScore_DDD=CBFHHBBFACHHDCFEAAFF3?E;E<CF@GHCHI?:?DFDFA4*BB8BCCB@F>@A8@D_Mismatch_1_Sense_+_Library_PoolT
GGGTTATTATGATTCATTCGGATTGTGGAATTATCTCGTTTATGCTACAGTGATTTATTGTGA
>Frequency_1_QualityScore_+AFHBHFFHBGGGGIE>G>DFB):DA@F27@\;57=AA=;CC;;;B;@A>1???=C>;;@A?8;>553(,2<?B3:>:::329ACCCCB7&59@_Mismatch_2_Sense_+_Library_PoolT
CCTCTTCGAAGCGGTTAAATGGGGGAAGCGGAGTCATTGATCGATTGATCGTGTAATGTTGTGATCCAACGCTTATGAAGAGCAATGCGCTGTC
>Frequency_1_QualityScore_FFHHHHGJJJJJJJJJJJJJJJJJIJJIJJJJJJJJJHJJJIJJJIJJJJHHHFFFFFFFDDEDDDDDDBDDDDDDDDDDDDDDDDDCBDDDDD_Mismatch_0_Sense_+_Library_PoolT
GATCGTATTTCCGTTTGGCTTACCAAGAGGAAAGCGGATTAATGGAACGGATTCCTGTTCGTTGCAACCCAGCTACCAATGACTGGGTTCCTGC
>Frequency_1_QualityScore_DDHHGHHJGGFFHHGIIJIEEFGHIIIJJIJJJJIJJIJJCB?FIGGHHIEHHGFHIJIIJGJJJICHFEEHHFDEE@D;ACBB?@DDDDCCDA_Mismatch_2_Sense_+_Library_PoolT
TTAATAAATGTATCTGGGGTTATTATGATTCATTCGGATTGTGGAATTATCTCGTTTATGCTACAGTGATTTATTGTGCCCGAGTTTCACTAAA
>Frequency_1_QualityScore_FFHHHGHIGIIJJIJIIIJJIIIJIIDGIJJJDGHIJGIJJGIIIJJIJGE?CDFCECEEDBBCDCDCCCCCCDDDEEDDDDDEDDDDDDDDBD_Mismatch_2_Sense_+_Library_PoolT
ATGGCTGCTTCTTCCAAGCCTGTTCGAAGCGGTTAAATAGAGGAAGCGGAGTCATTGATCGATTGATTGTGTAATGTTGTGATCCAACGCTTAT
>Frequency_1_QualityScore_FFHHHHHJJJJJJJHJJJJJHIGIGHHIIIJJJJJJJ@FHIJJJGHIGHIGGIIHHIEIJI=EHHFDDEFFDEEEEEEE?BBCCCD@CCC@@CC_Mismatch_0_Sense_+_Library_PoolT
ATTGTATATGAGGGAATTTGACAGACATATGGCTGGGATTTTTTAATAAATGTATCTGGGGTTATTATGATTCATTCGGATTGTGGAATTATCT
>Frequency_1_QualityScore_FDHHFHFEFGBHHIGIFEHIIJIGIGHGGIIJJGIJGIGIIHGIGIEEIGHHGHED@?DCC>AEC??CBACC3:(:ACC>CDDE@@CCCC_Mismatch_0_Sense_+_Library_PoolT
TACCAAGAGGAAAGCGGATTAATGGAACGGATTCCTGTTCGTTGCAACCCAGCTACCAATGACTGGGTTCCTGCTCCTGTAGATGATCAA
>Frequency_1_QualityScore_FFHHHHHJJJJJIIFHIJJJJIJIIJJJJJIJIJJJJJJJJIJJJHIIJIJHIIIIJIIHHFDEFFFFDEEEDDDDEEDDDDDD<>CDDDDBDD_Mismatch_0_Sense_+_Library_PoolT
ATCGTGTAATGTTGTGATCCAACGCTTATGAAGAGCAATGCGCTGTCATTGTATATGAGGGAATTTGACAGACATATGGCTGGGATTTTTTAAT
>Frequency_1_QualityScore_FFHHHHHJJJJJIJJIJIJJIJIIJJJJJJJJJIJIJJJJJIJIIJJJJGIJJHHHHHHHFFFFDDACDCCDDBDDDDDEECDEDDDDDD5<?C_Mismatch_1_Sense_+_Library_PoolT
TCAACGCTTATGAAGAGCAATGCGCTGTCATTGTATATGAGGGAATTTGACAGACATATGGCTGGGATTTTTTAATAAATGTATCTGGGGTTAT
>Frequency_1_QualityScore_FFGFHHHJJGHHIGIIGGI?DGHIJJJDHJFBFFHG8BCHEHHHEEFE?BCCCCC?CDADEFDEEDCBCCDCDCDDDDD@CDCDDCDDDDDCCD_Mismatch_1_Sense_+_Library_PoolT
CCAAGCCCGTTCGAAGCGGTTAAATGGAGGAAGCGGAGTCATTGATCGATTGATCGTGTAATGTTGTGATCCAACGCTTATGAAGAGCAATGCG
>Frequency_1_QualityScore_FFGHHHHJJJJJJJIIJJJJJJIIIJJJJJJFHIJJJJGJIJHIJJIJJIJJJEFG=BBFHHIFGIJIIDDHIIGEHHFFF_Mismatch_0_Sense_+_Library_PoolT
GTTTATGCTACAGTGATTTATTGTGCCCGAGTTTCACTATTGTTTTATTTCTGAAGAATCATAATCCTAGTTTTGTTTGAG
>Frequency_1_QualityScore_FFHHHHHJJJJJJJJJJIJJJJJJJJIJJIJJJJJJJIJJBGIIJJJJJIIIHIJJJJJIIIHHHHGFFFCBDEEDDDDDDDDDDDDDDABBDD_Mismatch_0_Sense_+_Library_PoolT
CGGATTCCTGTTCGTTGCAACCCAGCTACCAATGACTGGGTTCCTGCTCCTGTAGATGATCAAGAAACGGTGATGGCTGCTTCTTCCAAGCCTG
>Frequency_1_QualityScore_FFHHHHHJJJIIIJJJGIIIJJIJJJIIJJJIJIJJHGHIJIJJJJJGJC>FHIJHEFFFFFEF@CCEDEDCD8;ACCDDDDDEDC_Mismatch_0_Sense_+_Library_PoolT
CAATGCGCTGTCATTGTATATGAGGGAATTTGACAGACATATGGCTGGGATTTTTTAATAAATGTATCTGGGGTTATTATGATTCA
>Frequency_1_QualityScore_FFHHHHHJJJIJJJJJJIJJJJIIJJHIIJJJIIGGHJJJIJJIJJJJJ@GHIJJHFHHFFFEFEFDCC>ACD8>ACDCCACDDCC_Mismatch_0_Sense_+_Library_PoolC
CAATGCGCTGTCATTGTATATGAGGGAATTTGACAGACATATGGCTGGGATTTTTTAATAAATGTATCTGGGGTTATTATGATTCA
>Frequency_1_QualityScore_FFHHGHHGIIJ)@@GEGJJJIIGIJJJJIFHIIJJIIJJGIIGGHIIIIJIJ@CAHEHF=@DECEDDED->B@CCD28<>CDFC@_Mismatch_2_Sense_+_Library_PoolT
TAGCAATGCGCCGTCATTGTATATGAGGGAATTTGACAGACATATGGCTGGGATTTTTTAATAAATGTATCTGGGGTTATTATGA
>Frequency_1_QualityScore_F<CFHHHJJIJJJJJJJJJJJIJGIJGIJJJJJIJJJJJJIIJJJJJHHHHHFFFFFDEEDDDDDDDDDCCDDDDDDDDDDDDCBBDDDDDDDD_Mismatch_0_Sense_+_Library_PoolT
GTATTTCCGTTTGGCTTACCAAGAGGAAAGCGGATTAATGGAACGGATTCCTGTTCGTTGCAACCCAGCTACCAATGACTGGGTTCCTGCTCCT
>Frequency_1_QualityScore_FDHHHHHJJJJJJIJJJJJFGGHJIIJJIJJIJJJJJJJIIJJIJJIHGIIJJIJHHHHHHFFFEFEDDDBD?AADDDCDDDBDDDCDDDDCCD_Mismatch_2_Sense_+_Library_PoolT
GTAGATGATCAAGAAACGGTGATGGCTGCTTCTTCCAAGCCTGTTCGAAGCGGTTAAATAGAGGAAGCGGAGTCATTGATCGATTGATTGTGTA
>Frequency_1_QualityScore_FFHHHGHJJIHIIJJJIGGIIJJIJJJJJJIJJJJIJJJJIJJJJEHHHFFFFFEDCEEEEEDDDDDDBBDDBDDDDDDEDDDDEDDCDCDDDD_Mismatch_0_Sense_+_Library_PoolT
GCCAGAGGAGTTTGTGGAAACCGATTATTACAAGGACTTGAACGCCATTGACAAGGTTCATCACCCGACCGGAGATGCTTTCATAAAGCTGGAC
>Frequency_1_QualityScore_DFHHHHHIAF;FHA?FG@HEHGGFGIGEDGIIIIIIIIIFGECHIIGGHGGHHHGG?CEDDCECECCBC;@>BBCCACCDCCCCD>@@>@CCBA_Mismatch_0_Sense_+_Library_PoolC
GCCAGAGGAGTTTGTGGAAACCGATTATTACAAGGACTTGAACGCCATTGACAAGGTTCATCACCCGACCGGAGATGCTTTCATAAAGCTGGAC
>Frequency_1_QualityScore_FFGHHHHJJIJJJJJJIJJHIJEGIIIJJIGIIIJJJJJGIJHJGGHIJJJJIIJJCEHJIJFEFFEFE>CCACCDCDCD3;ACDCDC>CDCCD_Mismatch_2_Sense_+_Library_PoolT
TTAAGAGCAATGCGCTGTCATTGTATATGAGGGAATTTGACAGACATATGGCTGGGATTTTTTAATAAATGTATCTGGGGTTATTATGATTCAA
>Frequency_1_QualityScore_FFHHHHHJJJJJJJJJJJJJJJHHIJJJIJJJJJJJJJJJJJJJJIJIJJIJIJJJHHHHFBCFEEEDBDCDDDEEDDFFDDDDD&5ACDEEDD_Mismatch_2_Sense_+_Library_PoolT
GTTTATTAAGAGCAATGCGCTGTCATTGTATATGAGGGAATTTGACAGACATATGGCTGGGATTTTTTAATAAATGTATCTGGGGTTATTATGA
>Frequency_1_QualityScore_FFHHHHHJJJJJJIJJJJJJJJJJJJJJJJJJJIJJG@HIIIIIJJIIJJGGGGIJIJJJ;BHEEFFFFFFEEEEDECBDDCCCBCACDDCDDD_Mismatch_0_Sense_+_Library_PoolT
TTGTATATGAGGGAATTTGACAGACATATGGCTGGGATTTTTTAATAAATGTATCTGGGGTTATTATGATTCATTCGGATTGTGGAATTATCTC
>Frequency_1_QualityScore_DDD?FHHGAEGHIEHIEGGFGEIGFHGDHIIIIIAGGICFHIHIEC@CBCBCF78=@@EEECEEE>36>;>>;@?>3/<:ADCCC:>CC_Mismatch_1_Sense_+_Library_PoolT
GAGCAATGCGCTGTCATTGTATATGAGGGAATTTGACAGACATATGGCTGGGATTTTTTAATAAATGTATCTGGGGTTATTATGATCCA
>Frequency_1_QualityScore_FFHHHHHJIHIIIHJJJIIIJJJJJJJJJJJJJJJJJJJJJJJJJJJJJIJJJIJJJJJHHHHHHHGFFFFFFDDECCDDDDDDCDDDDEEDDD_Mismatch_2_Sense_+_Library_PoolT
CATTGATCGATTGATTGTGTAATGTTGTGATCCAACGCTTATTAAGAGCAATGCGCTGTCATTGTATATGAGGGAATTTGACAGACATATGGCT
>Frequency_1_QualityScore_DFHHDHHJEGHIIJJJJJJJIIJJEG@DHGFGIJJJJIIJIIIHGEIIIJIJIEIBFA@CGGHGHHHHHAD@_Mismatch_0_Sense_+_Library_PoolT
ATCTGGGGTTATTATGATTCATTCGGATTGTGGAATTATCTCGTTTATGCTACAGTGATTTATTGTGCCCGA
>Frequency_1_QualityScore_FFGFHHHJJJJJJJJJJJJJJJJJJJJHJIJJJJIJIJJJJJJJJIIIIIJHHHHHHFFFFFDDED=CDCDDDDDDDDDDDDBDECDDCDDDDD_Mismatch_0_Sense_+_Library_PoolT
CAAGAACTCAAATCCCTCTCTCAATCGTTATTTGTGCGCAAAAACGGAGAGCTGTTGCCAGAGGAGTTTGTGGAAACCGATTATTACAAGGACT
>Frequency_1_QualityScore_FFHHHHHJIJJIJJJJJIIJJGHIIJIGIJJGHHIJIJJJJJJJEFHIJJJGIIHHHHH?CEEFDFFF>ABDDEDDDEFD_Mismatch_1_Sense_+_Library_PoolT
CGCTGTCATTGTATATGAGGGAATTTGACAGACATATGGCTGGGATTTTTTAATAAATGTATCTGGGGTTATTATGATTA
>Frequency_1_QualityScore_FAFHHHFGIJJGGIJJIJJJJIIGIGIIJJJJJJF@FHGHICEHHJJJGCHHGJAHID-:?EHBDCCFD;;_Mismatch_1_Sense_+_Library_PoolT
GTATATGAGGGAATTTGACAGACATATGGCTGGGATTTTTTAATAAATGTATCTGGGGTTATTATGATCCA
>Frequency_1_QualityScore_FFHHHHHIJJJJIHGIJJJIJJJHJJJJJJJJJIHHIIIJJJJJGHBEHIIJJFHHEHHGEBDDBEFEDB9?BDDD_Mismatch_0_Sense_+_Library_PoolT
TGCGCTGTCATTGTATATGAGGGAATTTGACAGACATATGGCTGGGATTTTTTAATAAATGTATCTGGGGTTATTA
>Frequency_1_QualityScore_DDDFD<AEFIIGIHII7F<EG>FHAE;??F3DDC>@G:;FGG9FHII>@EAAAEHE?7;75?6A/5(5?;<?@CAC9>>::>@CCBBC_Mismatch_0_Sense_+_Library_PoolT
GATCGTATTTCCGTTTGGCTTACCAAGAGGAAAGCGGATTAATGGAACGGATTCCTGTTCGTTGCAACCCAGCTACCAATGACTGGGT
>Frequency_1_QualityScore_FDHH?FHIJJJJIJJJJJJGJJJJIJIJHIJJGIIJHHBEDEEEEEDED?BDDDDBDDCDEEDDEDDDDCDCDDDABBDEEDDEDCBCDEDDDD_Mismatch_2_Sense_+_Library_PoolT
GAGGTGATGGCTGCTTCTTCCAAGCCTGTTCGAAGCGGTTAAATGGAGGAAGCGGAGTCATTGATCGATTGATCGTGTAATGTTGTGATCCAAC
>Frequency_1_QualityScore_FDHCACFGDGH>FFGAEHEH<FDHHG)1CBBHI@AF@DDBF?FDCCEIIG5;CHG@ED>>A>??A>;B?;>ACEB(55>A@>CC?18?<A_Mismatch_0_Sense_+_Library_PoolT
GGGAATTTGACAGACATATGGCTGGGATTTTTTAATAAATGTATCTGGGGTTATTATGATTCATTCGGATTGTGGAATTATCTCGTTTAT
>Frequency_1_QualityScore_FDHHHHHIJJJHIJIHIJJHHGIJJIGIJIJJJJIJJJJIJJIJJJJJJJJJJJJIHHFFCCADEEEEDCDFDDDDBBDDDDEDDDCBBCDEED_Mismatch_2_Sense_+_Library_PoolT
GTCATTGATCGATTGATTGTGTAATGTTGTGATCCAACGCTTATTAAGAGCAATGCGCTGTCATTGTATATGAGGGAATTTGACAGACATATGG
>Frequency_1_QualityScore_FFHHHHHIHIIJIIJJJJJJJ?CGHJJJGGIEHIGIDHHGIGIJJ7BDHIHGGEHHGIG_Mismatch_2_Sense_+_Library_PoolT
TTTGACAGACATATGGCTGGGATTTTTTAATAAATGTATCTGGGGTTATTATGATTCGA
>Frequency_1_QualityScore_FFHHHHHIJIJGHGIIIJIBHEIJIIIGIIIJJIJJDFGGGJIFHBGIEDHJJGGG=<?CEDEACE@???@C:ABB@DDDCCDC@CDCDD@BB?_Mismatch_1_Sense_+_Library_PoolT
GCAGTGGATCGTGTTTCCGTTTGGCTTACCAAGAGGAAAGCGGATTAATGGAACGGATTCCTGTTCGTTGCAACCCAGCTACCAATGACTGGGT
>Frequency_1_QualityScore_FDHHHFDHGIHIHIIIGIGHFHGHGHGIJJJJJ@BGGIJJCFFFHJFE8BBFC@FAE-5AEEHHAEDDB@B@BEE?CBDDA7;@CDAD@CDDDD_Mismatch_0_Sense_+_Library_PoolT
TATATGAGGGAATTTGACAGACATATGGCTGGGATTTTTTAATAAATGTATCTGGGGTTATTATGATTCATTCGGATTGTGGAATTATCTCGTT
>Frequency_1_QualityScore_FFGHHHHJJJJIJJJIJJJJIJJJIIGIGJFIIFGGIJJIJJJJJHIIJJIGHEHHFFFEF?CED;?CCACDDDDDDDDBDDCDEDDDD?AAAC_Mismatch_0_Sense_+_Library_PoolT
AAGAACTCAAATCCCTCTCTCAATCGTTATTTGTGCGCAAAAACGGAGAGCTGTTGCCAGAGGAGTTTGTGGAAACCGATTATTACAAGGACTT
>Frequency_1_QualityScore_FFHHHFHIJJJJJJJJJGIJJJGIIJJIJIJIIGIIIIJAGGHJJJHGHHFFFFDD?@?CADEDDEDD@ACDCEDDDBADDECDEDDDCEEDDD_Mismatch_0_Sense_+_Library_PoolT
AACGGTGATGGCTGCTTCTTCCAAGCCTGTTCGAAGCGGTTAAATGGAGGAAGCGGAGTCATTGATCGATTGATCGTGTAATGTTGTGATCCAA
>Frequency_1_QualityScore_FFHHHHHIJJJIJJJJJJJJJGHHHHIJJJJJIJGFHIJJJGIJGHIGIGEHHJIIIH=BDFFFEDACDDEEDDDD?@BCACD@CDDCACCCB@_Mismatch_0_Sense_+_Library_PoolT
GTATATGAGGGAATTTGACAGACATATGGCTGGGATTTTTTAATAAATGTATCTGGGGTTATTATGATTCATTCGGATTGTGGAATTATCTCGT
>Frequency_1_QualityScore_FFDHDHHIIIIEHGIJJGHHIHGGEHHIJGJJIGADFHIJJBFEGIJIG=CFHIIIII4AECEBDBBDFEDACEEE?@BC;AB>CCCD>@CCA?_Mismatch_0_Sense_+_Library_PoolC
GTATATGAGGGAATTTGACAGACATATGGCTGGGATTTTTTAATAAATGTATCTGGGGTTATTATGATTCATTCGGATTGTGGAATTATCTCGT
>Frequency_1_QualityScore_FDHFHBHIJJJJJJIJJJJJHIIJIJJGIJJJJJHJJJIJIIIHIIJJGGIJIHGFHDEBDFDFEEDEDDDACDDDDD?CDDCCDEACDDDCDD_Mismatch_1_Sense_+_Library_PoolT
GTGATTCAACGCTTATGAAGAGCAATGCGCTGTCATTGTATATGAGGGAATTTGACAGACATATGGCTGGGATTTTTTAATAAATGTATCTGGG
>Frequency_1_QualityScore_DFGFHHHIIIJJJJ@GEGIEHIJJJIGGJJJJHIJJGGIJJIJJFIJIIHIJJJIJIIGGHHHFFFFFFCDACEEEDDDBDCC_Mismatch_1_Sense_+_Library_PoolT
AAATGTATCTGGGGTTATTATGATTCATTCGGATTGTGGAATTATCTCGTTTATGCTACAGTGATTTATTGTGCCCGAGTTTA
>Frequency_1_QualityScore_FFHGHHHHJJJJJJJJJJJJIJJJJJJJJJJJJJJJJJJJJIJJHIGIIJJIJIIGHHHHHHGHDDEDFCEEDEDDD?CCDDDDBDDCDDEECD_Mismatch_0_Sense_+_Library_PoolT
AATGTTGTGATCCAACGCTTATGAAGAGCAATGCGCTGTCATTGTATATGAGGGAATTTGACAGACATATGGCTGGGATTTTTTAATAAATGTA
>Frequency_1_QualityScore_FEFFFFHGAEGIIGHIIJICFHIEGIIDHIFCH*::DCHC??9DDGGBBGGGIJIFIG_Mismatch_0_Sense_+_Library_PoolT
TGCCCGAGTTTCACTATTGTTTTATTTCTGAAGAATCATAATCCTAGTTTTGTTTGAG
>Frequency_1_QualityScore_BDFHAFFIIEADHIEHB?EEHHIBBBFGHIC?CDFBC9DDG<D9BGG?FH=FBAG=CGDDG@DHGIDHHHEEEAB<A;A@ADCCC>C@;>CCC@_Mismatch_0_Sense_+_Library_PoolT
ATGTATCTGGGGTTATTATGATTCATTCGGATTGTGGAATTATCTCGTTTATGCTACAGTGATTTATTGTGCCCGAGTTTCACTATTGTTTTAT
>Frequency_1_QualityScore_FFHHHHHHHIJJIJJJJJJJJJJJJHIJJHJJJIJJJJJJJJIJJJJIJJJJJJIIJJJJJJJJJIJHHBBF@BCEDEEDDEDCDDDDDDEEED_Mismatch_0_Sense_+_Library_PoolT
TCTGGGGTTATTATGATTCATTCGGATTGTGGAATTATCTCGTTTATGCTACAGTGATTTATTGTGCCCGAGTTTCACTATTGTTTTATTTCTG
>Frequency_1_QualityScore_FFHFHH6?DGEIHIIGHCGIIEE;AEBDFF<CCCCE@CDDD?BBDE@CCDCD@CDDDDDCDDDDDCCDEACBCCDCCCBBDBBD@DEDCDDDEA_Mismatch_1_Sense_+_Library_PoolT
GCGGTTAAATGGAGGAAGCGGAGTCATTGATCGATTGATCGTGTAATGTTGTGATCCAACGCTTATGAAGAGCAATGCGCTGTCATTGTATATT
>Frequency_1_QualityScore_FFHHHHHJIJJJJJJJJJIIJIJJJJJJJJJJJJJJJJHJJJIIJJJJJJHHHHHHFF@DEEEEEDDDDACDDEEDDFDEDDCDCDDDBDDDDD_Mismatch_0_Sense_+_Library_PoolT
GAAAGCGGATTAATGGAACGGATTCCTGTTCGTTGCAACCCAGCTACCAATGACTGGGTTCCTGCTCCTGTAGATGATCAAGAAACGGTGATGG
>Frequency_1_QualityScore_;DH>)+<@FH@GGGIHGGCDEFBF3@<(7(.8@D97=EG;(=5)77??;;3(>>>@@;?@:>@;C:52,,3>:4>A@<(4<CCCBB>-54:>@C_Mismatch_1_Sense_+_Library_PoolT
TTCGGAGCGGTTAAATGGAGGAAGCGGAGTCATTGATCGATTGATCGTGTAATGTTGTGATCCAACGCTTATGAAGAGCAATGCGCTGTCATTG
>Frequency_1_QualityScore_FFHHHHHJJJIJJJJJIIJIIJIIJJHIJJJJJJIJGIJJIJJJJJJJJDFHIJJHEHFFFFFFCEEFEEEED3>BDDEEDDEED_Mismatch_1_Sense_+_Library_PoolT
CAATGCGCTGTCATTGTATATGAGGGAATTTGACAGACATATGGCTGGGATTTTTTAATAAATGTATCTGGGGTTATTATGATTA
>Frequency_1_QualityScore_FFHHHHHJIJJJJJJJJJJJJJJJJJJJJIJHGJJJJJJJJJJGGIJJJJJJJJJHIJIJHEHEFFFFFACCECDDDCDDDDDDDCCDD?<?BB_Mismatch_1_Sense_+_Library_PoolT
GTTCGTTGCAACCCAGCTACCAATGACTGGGTTCCTTCTCCTGTAGATGATCAAGAAACGGTGATGGCTGCTTCTTCCAAGCCTGTTCGAAGCG
>Frequency_1_QualityScore_FFGHHHHJJJJIFHIGIJJJJJJJJJIIJJJJJIHIJJJJJJHJJJJJJGIIJHIJJIJJJJJGGEH>7.=AEHHCFFFEFCEEEEBDCD@B?A_Mismatch_0_Sense_+_Library_PoolT
GGAATTATCTCGTTTATGCTACAGTGATTTATTGTGCCCGAGTTTCACTATTGTTTTATTTCTGAAGAATCATAATCCTAGTTTTGTTTGAGAA
>Frequency_1_QualityScore_FFDHHHHJJIJJJGGIIEFIIIDGIJHIJJIJJIIIJJG_Mismatch_0_Sense_+_Library_PoolT
GGATTTTTTAATAAATGTATCTGGGGTTATTATGATTCA
>Frequency_1_QualityScore_FFHHGHHJJIJFHIJJJJIFHIICHIJJGJGHGJFIHHHHHFFFBEEDCBBDDDDEEDCBCDEACDDDDBDDDDDEDCDDDDDDDDDDDBDDED_Mismatch_1_Sense_+_Library_PoolT
GTTCGAAGCGGTTAAATGGAGGAAGCGGAGTCATTGATCGATTGATCGTGTAATGTTGTGATCCAACGCTTATGAAGATCAATGCGCTGTCATT
>Frequency_1_QualityScore_DFHHHHHJJJJJJFGIIJJJJIJJJGIIIIIIJEHIIIJIJJJCDHGHHHHHFFFFFFFEEEEEEECD>@ACCDDDDBDDDDDDDDDDDDD_Mismatch_0_Sense_+_Library_PoolT
CTCGCAGCGAAAATCCTGATGATCATTATGACGTTGAGGAGGGTGAGGATGATCCATATGATGAGATTCCTCCGGAGCTGAAGAAATACCA
>Frequency_1_QualityScore_FFHGHHHJJGGIJJJJJJJIJJIJIIIJJJJJJDGEIJJJJIJJJJIJJJJHJJJGHID_Mismatch_0_Sense_+_Library_PoolT
ATGGCTGGGATTTTTTAATAAATGTATCTGGGGTTATTATGATTCATTCGGATTGTGGA
>Frequency_1_QualityScore_FFHHHHFHIEGHI<CBGI>FHHIJJGIIIIHIJJJJJJJIJJJJJAGGGI=AEEHBDEFFFEEECECDDACCCDDCDDDDDCCCDDDDDBDDE>_Mismatch_0_Sense_+_Library_PoolT
ACGTTGAGGAGGGTGAGGATGATCCATATGATGAGATTCCTCCGGAGCTGAAGAAATACCAAGAACTCAAATCCCTCTCTCAATCGTTATTTGT
>Frequency_1_QualityScore_FFHHHHHIJJIJIJJJJJJJJJIIIJIIIIJJJIJJJJIJGHGIJJJJJHHHHHFFFDEEDACDDEEEDCDA@BDDDDDDDDDDDDBDDDDBD>_Mismatch_0_Sense_+_Library_PoolT
CATTGACAAGGTTCATCACCCGACCGGAGATGCTTTCATAAAGCTGGACTGCAGTGGATCGTATTTCCGTTTGGCTTACCAAGAGGAAAGCGGA
>Frequency_1_QualityScore_FFGGDHHJJJJJJFHIIJJJEGIJJJIJJJJIIJJGIJIIIJJIIIJJGHIIJJJJJJJJCGGIIHHHHHHH_Mismatch_1_Sense_+_Library_PoolT
AATGTATCTGGGGTTATTATGATTCATTCGGATTGTGGAATTATCTCGTTTATGCTACAGTGATTTATTGTA
>Frequency_1_QualityScore_FFHHHHHJJJIJJJJJJHJJJJJJJJJIJJJJJJJFGHJJJJIJJHIJIJIJJEGIIIJGIJIHCEEFDA=@DDEEDDDDBDDDDDDD?CCEED_Mismatch_2_Sense_+_Library_PoolT
CTGGGTTCCTGCTCCTGTAGATGATCAAGAGACGGTGATGGCTGCTTCTTCCAAGCCTGTTCGAAGCGGTTAAATAGAGGAAGCGGAGTCATTG
>Frequency_1_QualityScore_FFFFHHHIIJIJJIJEHGHHJI;?F?GHGGIGHAGIIIIHBCHHEG_Mismatch_1_Sense_+_Library_PoolT
AGACATATGGCTGGGATTTTTTAATAAATTTATCTGGGGTTATTAT
>Frequency_1_QualityScore_FFHHHHHJJIJHHJHJJJHHIIJJIICHIHIIJJJJJIGIIJJHJJIIJJIHEDDFFFFCEDDBDDDEDDDDDDBDDDDDDDDDDDDDDCDDDD_Mismatch_1_Sense_+_Library_PoolT
CTGGACTGCAGTGGATCGTATTTCCGTTTGGCTTACCGAGAGGAAAGCGGATTAATGGAACGGATTCCTGTTCGTTGCAACCCAGCTACCAATG
>Frequency_1_QualityScore_FFDHHFHIJJIJGJJJJJJHICDGGIIIIGDGGIJJJGIHCGGIIIBHBCDDFDCEEBBDDD@DDD>ACCCDCBDCCD@C:>CDDDDBDDDDDD_Mismatch_2_Sense_+_Library_PoolT
GCTGCTTCTTCCAAGCCTGTTCGAAGCGGTTAAATAGAGGAAGCGGAGTCATTGATCGATTGATTGTGTAATGTTGTGATCCAACGCTTATGAA
>Frequency_1_QualityScore_FFHHHHHJJJJJJIJJJIJIJJJHIIJJJHIIJJIJJJJJJJJIJJJH?CDFFFFFEDDDDDDEDDDDCCDFDDEDCDCDEDDDDDDDDBDDDE_Mismatch_2_Sense_+_Library_PoolC
GCTGCTTCTTCCAAGCCTGTTCGAAGCGGTTAAATAGAGGAAGCGGAGTCATTGATCGATTGATTGTGTAATGTTGTGATCCAACGCTTATGAA
>Frequency_1_QualityScore_FFHHHHHJIJJIIIIIJJGIJJJJIJIJJJIIJJJJJJJIJJICHEIJJIIEHHGFFFFFEDEEDEDB=;ACDDDDDDDDDDCDDDCEDECCCD_Mismatch_0_Sense_+_Library_PoolT
TTACCAAGAGGAAAGCGGATTAATGGAACGGATTCCTGTTCGTTGCAACCCAGCTACCAATGACTGGGTTCCTGCTCCTGTAGATGATCAAGAA
>Frequency_1_QualityScore_FFH?HHHJJIJJIIIGHJEHGIIJJJIDGIJJJJJJJJJJJJJJJGJJJFHIJJJJJIIJIJHFHFFFFFFEEECECEEECDDDDDDDDDBD?B_Mismatch_0_Sense_+_Library_PoolT
GGGATTTTTTAATAAATGTATCTGGGGTTATTATGATTCATTCGGATTGTGGAATTATCTCGTTTATGCTACAGTGATTTATTGTGCCCGAGTT
>Frequency_1_QualityScore_FFHHHHHGIJJJIJJJJJJJJIJJJJJJJJJGIIJIIJIJJJJI@BFHJJJCHICHIIIHEHHEAHFF59=CCCDC>CD;C_Mismatch_1_Sense_+_Library_PoolT
CGCTGTCATTGTATATGAGGGAATTTGACAGACATATGGCTGGGATTTTTTAATAAATGTATCTGGGGTTATTATGATTAA
>Frequency_1_QualityScore_FFHHHHHJJJJJJJJJJJJJIJJIJJJJJJIJJJJJFGIJIJIIJJIGGIIJIIJJJIHHHHHFFFFDDAEDDDDDBCDCCDDEBDDEE@ACD3_Mismatch_1_Sense_+_Library_PoolT
GATCCAACGCTTATTAAGAGCAATGCGCTGTCATTGTATATGAGGGAATTTGACAGACATATGGCTGGGATTTTTTAATAAATGTATCTGGGGT
>Frequency_1_QualityScore_FFGHHHHJJIIIJIHJHGHIJJJJJCFFHJFIIIIIJIJJJJJJJJJHIJJJJJJJJIJJHGFHHHFFFDFFCCEEEEEFDDDDDDDDDD?BCD_Mismatch_1_Sense_+_Library_PoolT
GATTTTTTAATAAATGTATCTGGGGTTATTATGATTCATTCGGATTGTGGAATTATCTCGTTTATGCTACAGTGATTTATTGTGCCCGAGTTTA
>Frequency_1_QualityScore_FDHHHHHGHHJIJJJJJJJJ?EGHIJJBHHHIJIIFGHIIGIIJ@GHHIIGCHIHGGIJGHG?CEDEDCCCEDCDDDDDBDDDDCDDCDCDC:@_Mismatch_1_Sense_+_Library_PoolT
GTGACAGACATATGGCTGGGATTTTTTAATAAATGTATCTGGGGTTATTATGATTCATTCGGATTGTGGAATTATCTCGTTTATGCTACAGTGA
>Frequency_1_QualityScore_FFHHHHHJIIIJIJJJJGHIJJGIIJJJJJJJJIJGCHHIJJDGC@GIGGCFGGGIJJJ;BEHHEHFDFCDCDEDEE@DBAACDCDCDC@CDDB_Mismatch_0_Sense_+_Library_PoolT
TGTATATGAGGGAATTTGACAGACATATGGCTGGGATTTTTTAATAAATGTATCTGGGGTTATTATGATTCATTCGGATTGTGGAATTATCTCG
>Frequency_1_QualityScore_FFHHHHHIJJIJIHIIIIJIJIJEHGJJJIIJJHIHIIJJJJJJJJAFHGIJICHHEHGEE@DCEFFFDC9?ADDFECCDDCC_Mismatch_1_Sense_+_Library_PoolT
TGCGCTGTCATTGTATATGAGGGAATTTGACAGACATATGGCTGGGATTTTTTAATAAATGTATCTGGGGTTATTATGATCCA
>Frequency_1_QualityScore_FFGHHHHJJJIIAGHIFIHIIJEFHGFIIIIIHIJJJJJJIJIIJIIJIJJJIHHHHGHHFFFFFECDDDDDDDEEDDDEEFEEDDDBDDDCDD_Mismatch_2_Sense_+_Library_PoolT
GAGGAAGCGGAGTCATTGATCGATTGATTGTGTAATGTTGTGATCCAACGCTTATTAAGAGCAATGCGCTGTCATTGTATATGAGGGAATTTGA
>Frequency_1_QualityScore_FFHHHHHIIJJJJGHIIHIIJHIJJIJJJJJIJJJJJJJIIIJJIIJJGIJJIJFIIGIJJHHHFFFFFFDEFEDEEBBDDDCDEDDCDDDCDE_Mismatch_2_Sense_+_Library_PoolT
GAGTCATTGATCGATTGATTGTGTAATGTTGTGATCCAACGCTTATTAAGAGCAATGCGCTGTCATTGTATATGAGGGAATTTGACAGACATAT
>Frequency_1_QualityScore_FDFHHHHJJIJJIFHIIHHJJEHGHIJJIIJHHIJJJJJJJJJJJJJIJJIJJJIJJJIJJHHHHHHFBDCFFFCEEDCDDDDDDDDDCBBDDD_Mismatch_2_Sense_+_Library_PoolC
GAGTCATTGATCGATTGATTGTGTAATGTTGTGATCCAACGCTTATTAAGAGCAATGCGCTGTCATTGTATATGAGGGAATTTGACAGACATAT
>Frequency_1_QualityScore_FFHHHHHJJJIJIJJJIJJJIIJJJJJJJJIJIJJJJHIJIIJJGHIHHHHHHFFFFEDECECCDDDDDBBDDDDD<BDDDECDDDDDDDDDDE_Mismatch_0_Sense_+_Library_PoolT
ACCCGACCGGAGATGCTTTCATAAAGCTGGACTGCAGTGGATCGTATTTCCGTTTGGCTTACCAAGAGGAAAGCGGATTAATGGAACGGATTCC
>Frequency_1_QualityScore_DDFHHFHIBEBHH;@8EAFH9CDFDDEGFDAFHHGAFHG>CAAFHEHGIGHEE7?CDB;;>>AAC>>@C;;A@@CC>CCCC@<(5<>@:?3?_Mismatch_0_Sense_+_Library_PoolT
CGGATTAATGGAACGGATTCCTGTTCGTTGCAACCCAGCTACCAATGACTGGGTTCCTGCTCCTGTAGATGATCAAGAAACGGTGATGGCTG
>Frequency_1_QualityScore_FFHDHHA<GHIGIJGEGGGIJIIDHIGIIIJIJGIGIIGI@FGFHJID>>DEHGFFCFFC;;C);AAAH;;@CDB>?_Mismatch_1_Sense_+_Library_PoolT
GTCATTGTATATGAGGGAATTTGACAGACATATGGCTGGGATTTTTTAATAAATGTATCTGGGTTTATTATGATTCA
>Frequency_1_QualityScore_FFHHHHHHIJJIJJJJJJJJCEFHIJJGHICHIIIGHIIGIJJJ?FHGJJJJIJIIIGIGHJEHFFFFFFDCEDEDCDDBDDDCDDC_Mismatch_1_Sense_+_Library_PoolT
TTGACAGACATATGGCTGGGATTTTTTAATAAATGTATCTGGGGTTATTATGATTCATTCGGATTGTGGAATTATCTCGTTTATGCA
>Frequency_1_QualityScore_D;DDDDDBC1A@EEEFEED?D@CE?:?9939?CE@@@D:?DBDBBE<=BBE@;A;4===CEDADDCD9?7;@A@>=>>?555>A?_Mismatch_1_Sense_+_Library_PoolT
TAATGTTGTGATCCAACGCTTATTAAGAGCAATGCGCTGTCATTGTATATGAGGGAATTTGACAGACATATGGCTGGGATTTTTT
>Frequency_1_QualityScore_DEHGFD?H2AFGFBGG?FHEFHIAH@FEHE?DB@G9FHGI@EHFGGCGICHEG7=;=CH;ADFFDBB@36;6;>CCCCA@B9<ABC@B5<:@B0_Mismatch_0_Sense_+_Library_PoolT
GAGGAGGGTGAGGATGATCCATATGATGAGATTCCTCCGGAGCTGAAGAAATACCAAGAACTCAAATCCCTCTCTCAATCGTTATTTGTGCGCA
>Frequency_1_QualityScore_FFHHHHGJJJGHJIJIIEIJJIJJJJBHIJIJFGIJJJJJIJIIIJJJGGGIJJIJGHFFHHCD;BDDE@CED>@DCDDA@CDCDD_Mismatch_1_Sense_+_Library_PoolT
CAATGCGCTGTCATTGTATATGAGGGAATTTGACAGACATATGGCTGGGATTTTTTAATAAATGTATCTGGGGTTATTATGATCCA
>Frequency_1_QualityScore_FAFHHHHJJJJJJIJJJJIJIHJJIGIJJIJJJJJHIHIJJJJIJJGIJJJJHFDDFFECEEEDDDDDDDCDDDBDEDDCDDDDDEEDDDDDBD_Mismatch_1_Sense_+_Library_PoolT
GTGATGGCTGCTTCTTCCATGCCTGTTCGAAGCGGTTAAATGGAGGAAGCGGAGTCATTGATCGATTGATCGTGTAATGTTGTGATCCAACGCT
>Frequency_1_QualityScore_FFHHHHHHJJJJIJJJHIGIIGIJIJJJJJJJJJHIIIIGIIJJJJJIJJIHIJJIGIJIIHIDHGGHHHHHGHFFFFFBB=BDEFDD@CDDCD_Mismatch_0_Sense_+_Library_PoolT
ATAAATGTATCTGGGGTTATTATGATTCATTCGGATTGTGGAATTATCTCGTTTATGCTACAGTGATTTATTGTGCCCGAGTTTCACTATTGTT
>Frequency_1_QualityScore_EFHHHHHJJJHIJJJJJJJJJJJJJJHJEHHIJJJJJJJIIJJJJJJJJJJJJIJIIJIJIJJJJIIEHEHIGHHHBDBDDFEEEEEDDDDDDD_Mismatch_0_Sense_+_Library_PoolT
TATGCTACAGTGATTTATTGTGCCCGAGTTTCACTATTGTTTTATTTCTGAAGAATCATAATCCTAGTTTTGTTTGAGAAGATTCTGGATGCGG
>Frequency_1_QualityScore_DFF:FFFIIIIGIIIIJJJEG;FG?9:DGGHGHIIJIIGHIIGHEIGGCG)=CG_Mismatch_2_Sense_+_Library_PoolT
GGGTTATTATGATTCATTCGGATTGTGGAATTATCTCGTTTATGCTACAGTGCA
>Frequency_1_QualityScore_FFHGHGHJJBHHIJJIIJJJIJJJJGIIIJJJJJJJJJIJJJJJJJHJHHHHHFFFFFD@EEDFDDDCDA?BDCDDDCA@ADDDABDDDDDDDB_Mismatch_0_Sense_+_Library_PoolT
TTGACAAGGTTCATCACCCGACCGGAGATGCTTTCATAAAGCTGGACTGCAGTGGATCGTATTTCCGTTTGGCTTACCAAGAGGAAAGCGGATT
>Frequency_1_QualityScore_DDBFFHDGGFGHIIIEEGCGGEE>GG;@>F<FFABFEIIBFCED;@EH3?CDEEEEEDCDEC;=C<@CC>>?B??BCC>A>AA9:<ACC><@@_Mismatch_0_Sense_+_Library_PoolT
GCCTGTTCGAAGCGGTTAAATGGAGGAAGCGGAGTCATTGATCGATTGATCGTGTAATGTTGTGATCCAACGCTTATGAAGAGCAATGCGCTG
>Frequency_1_QualityScore_FFHHHHHJJJJJGJHHIJHGIHIJCGIJFHIIIICGGG@FHHHIJGIJIII@FFHIJHAAHA@CDCDBE;@>@CB;@;AC>CAADD@@_Mismatch_0_Sense_+_Library_PoolT
AGCAATGCGCTGTCATTGTATATGAGGGAATTTGACAGACATATGGCTGGGATTTTTTAATAAATGTATCTGGGGTTATTATGATTCA
>Frequency_1_QualityScore_FFHHHDFGHHIJJJJIJGIIJGIIIHIHIIJJJJJJJJJJJIJJJJJJJJJIHIIJJHHHHFFFDDDDDCDDEEEEEEEDDDDDDDDDDCCDCB_Mismatch_2_Sense_+_Library_PoolT
AGCGGAGTCATTGATCGATTGATTGTGTAATGTTGTGATCCAACGCTTATTAAGAGCAATGCGCTGTCATTGTATATGAGGGAATTTGACAGAC
>Frequency_1_QualityScore_FFHHHHHJIJIIIIJIJJJJJJJJJIGJJJJIJJIJJJJIIJIIJDIIEHHHHDFEFFDD>BCCFEEDCACBDDDDDCDDCDDDDDDDBCBDDB_Mismatch_0_Sense_+_Library_PoolT
ATTGACAAGGTTCATCACCCGACCGGAGATGCTTTCATAAAGCTGGACTGCAGTGGATCGTATTTCCGTTTGGCTTACCAAGAGGAAAGCGGAT
>Frequency_1_QualityScore_FFGHHHGIJJJJGIJJCFHIJJJGGIGIIIJFHGIIIJGIAHIGIJGGHGIJJJJIIFCHDC@@CEDDEEECDDD?BDDDDDDD_Mismatch_0_Sense_+_Library_PoolT
CAGACATATGGCTGGGATTTTTTAATAAATGTATCTGGGGTTATTATGATTCATTCGGATTGTGGAATTATCTCGTTTATGCTA
>Frequency_1_QualityScore_FFHHGHFIIAGEH@AFHICHFFE*?EF@GEFHGGHI9DHIIGH=FGGEHCF=FHGGGCEF/=?DDACC@>@>_Mismatch_1_Sense_+_Library_PoolT
TTGTATATGAGGGAATTTGACAGACATATGGCTGGGATTTTTTAATAAATGTATCTGGGGTTATTATGATTA
>Frequency_1_QualityScore_FFHHHFHIGIJHFFHHHGHIIJBFGHIJJJJJIHIJGIJIIJJIJEGIIJJJCHIAA?AE=ACHECEFFCBBCDCDCCDF>@>B>>A?BBC@AB_Mismatch_1_Sense_+_Library_PoolT
ACGCTGTCATTGTATATGAGGGAATTTGACAGACATATGGCTGGGATTTTTTAATAAATGTATCTGGGGTTATTATGATTCATTCGGATTGTGG
>Frequency_1_QualityScore_FFHHHHHJIJJJJJJJJJJIGIJJJJEGGIJJJJJJJJJJJJIIJIJJJJIIIJGHJJJHEH?DEEEEECEBDDDDDDD<ACDDDDEDD?BCDC_Mismatch_1_Sense_+_Library_PoolT
TGCTCCTGTAGATGATCAAGAAACGGTGATGGCTGCTTCTTCCAAGCCTGTTCGAAGCGGTTAAATAGAGGAAGCGGAGTCATTGATCGATTGA
>Frequency_1_QualityScore_EFHHHHHJJJJJJJJJJJJIJJJIJJDHHIJIJIJIJJJJJIJJJJJJHIIIIJHJIJJHHHBEFFFFEEEAEDDDD@B<CCDDCAACD@DDDC_Mismatch_1_Sense_+_Library_PoolC
TGCTCCTGTAGATGATCAAGAAACGGTGATGGCTGCTTCTTCCAAGCCTGTTCGAAGCGGTTAAATAGAGGAAGCGGAGTCATTGATCGATTGA
>Frequency_1_QualityScore_FFHHHGHJIJGIJIJGIIJIIIGGIJJEGBHIJJJJIJGGGGIIJJJJIJJEHGHFHFDDEB>CEEEEDCDDDDDDB@B5CCDDEDDDEDDCDA_Mismatch_0_Sense_+_Library_PoolT
CTGTTGCCAGAGGAGTTTGTGGAAACCGATTATTACAAGGACTTGAACGCCATTGACAAGGTTCATCACCCGACCGGAGATGCTTTCATAAAGC
>Frequency_1_QualityScore_EFFHHHHJJJJJJJJJJFHHHHIIJJJHIJJJJJJ?FHIIJIJJJJEHJJJJJJJJJIGIF@@EHIJIIHHEEHCCDFFFEEDCCBD_Mismatch_0_Sense_+_Library_PoolT
TCTCGTTTATGCTACAGTGATTTATTGTGCCCGAGTTTCACTATTGTTTTATTTCTGAAGAATCATAATCCTAGTTTTGTTTGAGAA
>Frequency_1_QualityScore_FFHGHGHIIGIIIIEIJJJJIJJIIJIGGGIIJGIIIIIIGIJGIIFHIGIGHBHIEHFGF>CDCB@BDC>@CCC:=@B@3ACCDC@C<<>95:_Mismatch_1_Sense_+_Library_PoolT
GATGCTTTCATAAAGCTGGACTGCAGTGGATCGTATTTCCGTTTGGCTTACCGAGAGGAAAGCGGATTAATGGAACGGATTCCTGTTCGTTGCA
>Frequency_1_QualityScore_FFHHHHFIJJJJIJJJHHHIIJJJJJJJJDFHIJJJGIJGIIJJIIIJIIJJI;BCHHHHHHFFFFFFFDCACDCCCDCDDDCCDDDD8@BADC_Mismatch_0_Sense_+_Library_PoolT
TGAGGGAATTTGACAGACATATGGCTGGGATTTTTTAATAAATGTATCTGGGGTTATTATGATTCATTCGGATTGTGGAATTATCTCGTTTATG
>Frequency_1_QualityScore_?DDDBDDEI+<E3A@3@E0?DDBB?BED;)7(9/;CA(.@;73.7@A@377==A@:;@_Mismatch_0_Sense_+_Library_PoolT
TTACCCTGCATTAGGCGGTTTATTTTGAGGGTTTTGGTTTAGATTTAGAAAGTCTGAG
>Frequency_1_QualityScore_FFHHHHHJJJJJJJJJJJJJJIJHIIIHIIIIJJJJJJJIGIIJJJJJHIJJHEHIIIJJJJIJJJHHFB?BCEEEEEDEDCCDDDCDEEEDDC_Mismatch_0_Sense_+_Library_PoolT
TGGGGTTATTATGATTCATTCGGATTGTGGAATTATCTCGTTTATGCTACAGTGATTTATTGTGCCCGAGTTTCACTATTGTTTTATTTCTGAA
>Frequency_1_QualityScore_DB8DFFD<D@?E@EH999EE=AD?8?:FE7=BBC<C@G7FA;;@77;=;=@D@;A;@A=@CC;@A;==B?BC@ACCA89>CC_Mismatch_0_Sense_+_Library_PoolT
TTCGAAGCGGTTAAATGGAGGAAGCGGAGTCATTGATCGATTGATCGTGTAATGTTGTGATCCAACGCTTATGAAGAGCAAT
>Frequency_1_QualityScore_FFHHHHHJGIJIJJJJJGIIJJIJJJJJJJJJJJJHIJJHIJHIJJJJJJJJIJJJJJJIIJIIHIIJHCHHHHGFFFFFDD??CEDDDDDEDA_Mismatch_0_Sense_+_Library_PoolT
AATAAATGTATCTGGGGTTATTATGATTCATTCGGATTGTGGAATTATCTCGTTTATGCTACAGTGATTTATTGTGCCCGAGTTTCACTATTGT
>Frequency_1_QualityScore_FFFHHHHJIJJJJIJJGHJFHIJJJGJHIJJJJJJJJGIJJIIJJHIIHHHHGHHFFFFFFEEDDDDDDACDEDDDDDDDDDDDDDDDCDEDEE_Mismatch_1_Sense_+_Library_PoolT
CGAAGCGGTTAAATGGAGGAAGCTGAGTCATTGATCGATTGATCGTGTAATGTTGTGATCCAACGCTTATGAAGAGCAATGCGCTGTCATTGTA
>Frequency_1_QualityScore_FFHHH+>EHIJJJJJJJJJJJJJJJJJJIJJJJJJJJJJJJJJJJJJJJHHHHHFFFFEEEDEEDDDBDADDDDDDDDDDDABD<@BDDDDDDD_Mismatch_1_Sense_+_Library_PoolT
CGTATCTCCGTTTGGCTTACCAAGAGGAAAGCGGATTAATGGAACGGATTCCTGTTCGTTGCAACCCAGCTACCAATGACTGGGTTCCTGCTCC
>Frequency_1_QualityScore_DDDCDFDFEGF<CFEAFICFFACD@9?EEECGEBEFFF9F?1BEC?DBFBFIE8@-4=?>;@B(3>8?@<=B3529@DAA>338?1@?:>A<9?_Mismatch_1_Sense_+_Library_PoolT
CTGTAGATGATCAAGAAACGGTGATGGCTGCTTCTTCCAAGCCTGTTCGAAGCGGTTAAATGGCGGAAGCGGAGTCATTGATCGATTGATCGTG
>Frequency_1_QualityScore_ADD+ADDAE>DED8@E4?4?D*?C):?;@DD@B3A>98@47(5.)-=?>(.;6;;6@@AA@?B>AAAA><8=<?AA>>A:<<A3>>9;>???AA_Mismatch_1_Sense_+_Library_PoolT
CTGCTCGAAGCGGTTAAATGGAGGAAGCGGAGTCATTGATCGATTGATCGTGTAATGTTGTGATCCAACGCTTATGAAGAGCAATGCGCTGTCA
>Frequency_1_QualityScore_FFHHHHHJJJJJJH+CHIIHGIIJJJJJJIJJIJIGGHIGIIIGIJIJIIJG@;CEGHHAEFEFFFECDCC;>CCD\8ACDFECAACCC_Mismatch_2_Sense_+_Library_PoolT
GAGCAATGCGCTGTGATTGTATATGAGGGAATTTGACAGACATATGGCTGGGATTTTTTAATAAATGTATCTGGGGTTATTATGATCCA
>Frequency_1_QualityScore_DEDDFADGGIIGIHGIJIFDFHGGIIJJJICDGGHIJJGDBABG@GIGB@DHG_Mismatch_1_Sense_+_Library_PoolT
GATTGTGGAATTATCTCGTTTATGCTACAGTGATTTATTGTGCCCGAGTTCCA
>Frequency_1_QualityScore_FFHHHFGIJGIJJEHGIJGIJJJGIIJJJJJJJJJJJJJJJJJJIJIJJJJIGHHFFFFFEFEEEEEEEDDDDDDDEDDDCDBDDEEDDDDDDB_Mismatch_2_Sense_+_Library_PoolT
GATCGATTGATTGTGTAATGTTGTGATCCAACGCTTATTAAGAGCAATGCGCTGTCATTGTATATGAGGGAATTTGACAGACATATGGCTGGGA
>Frequency_1_QualityScore_FFHHHHHJJJJJJJJJJ@FHIIJJGIGEHIIFFHHHIIJJJ?FHIJJIJJJJGH_Mismatch_0_Sense_+_Library_PoolT
ACAGACATATGGCTGGGATTTTTTAATAAATGTATCTGGGGTTATTATGATTCA
>Frequency_1_QualityScore_FFHHHHFIIJJJJJJJJJJIJIJJJJJJJJJIJJJIIJEGIIJJJIGEHEIJJGGHGEEFFDDBCEEDDB=BDDDEDDCCDDDDDDDECCACD@_Mismatch_0_Sense_+_Library_PoolT
CCGGAGATGCTTTCATAAAGCTGGACTGCAGTGGATCGTATTTCCGTTTGGCTTACCAAGAGGAAAGCGGATTAATGGAACGGATTCCTGTTCG
>Frequency_1_QualityScore_FFHHHHHJJJJJJJJJJIJJDIJJJIJGIIJIJJJJJJJJIJIJJJJJJJJHHHHFFFFDDDEDDDDDDACDDDCDD<?BDDDDDDDDDDCCEE_Mismatch_0_Sense_+_Library_PoolT
CCGTTTGGCTTACCAAGAGGAAAGCGGATTAATGGAACGGATTCCTGTTCGTTGCAACCCAGCTACCAATGACTGGGTTCCTGCTCCTGTAGAT
>Frequency_1_QualityScore_FFHHHHHJJJJJJJJIJJEGHIJJJJJJJJJJJJJJJJJJIJIJJJHIJJJJBHGHHHHHHFF?BECDDDD@CDEEDDEDDDDDDDEDDC@ACD_Mismatch_0_Sense_+_Library_PoolT
TAGATGATCAAGAAACGGTGATGGCTGCTTCTTCCAAGCCTGTTCGAAGCGGTTAAATGGAGGAAGCGGAGTCATTGATCGATTGATCGTGTAA
>Frequency_1_QualityScore_FFHHHHHJJJJJHIIIHIJJEHIHIJJIJJJJJJJJIIJJJJJJJIJJJJJJJJJJJJJJIFHHHHHFFFFFFFEEDDDDDDDCDDD?BBDDEE_Mismatch_2_Sense_+_Library_PoolT
AGTCATTGATCGATTGATTGTGTAATGTTGTGATCCAACGCTTATTAAGAGCAATGCGCTGTCATTGTATATGAGGGAATTTGACAGACATATG
>Frequency_1_QualityScore_FFHGHFHJIJIGH>HHIIIJIJCGHIIIJDBH@HGIJIIGIJJJJI;AGIGACEGHE@_Mismatch_1_Sense_+_Library_PoolT
ATTTGACAGACATATGGCTGGGATTTTTTAATAAATGTATCTGGGGTTATTATGATTA
>Frequency_1_QualityScore_FFHHHHHJJJJJJJJJJJIJJJJJIJHIJIJJIJJHIIJJJIHHHFFFFFFFDCDEDDEDDDDDDEFDECDDDDEEDDDDDDDDDDDDCDCDDD_Mismatch_1_Sense_+_Library_PoolT
ATCTTCCAAGCCTGTTCGAAGCGGTTAAATGGAGGAAGCGGAGTCATTGATCGATTGATCGTGTAATGTTGTGATCCAACGCTTATGAAGAGCA
>Frequency_1_QualityScore_FFHHHAFIIIJJIIJJJIJJJJIJJJJJJIJJJIJJGJJIIGIIIJJGHIHIJHGFFDCCCDEDDEDDBACDDEDDDCCDEDDDEDDDDEEDDD_Mismatch_2_Sense_+_Library_PoolT
AACGGTGATGGCTGCTTCTTCCAAGCCTGTTCGAAGCGGTTAAATAGAGGAAGCGGAGTCATTGATCGATTGATTGTGTAATGTTGTGATCCAA
>Frequency_1_QualityScore_B:DFHHDHIICEDCHIGCEDFBECFHHGBF?DEHGC9<0?BDHCFHIAHCGA=CEHHIII7_Mismatch_2_Sense_+_Library_PoolT
AATTTGACAGACATATGGCTGGGATTTTTTAATAAATGTATCTGGGGTTATTATGATTCGA
>Frequency_1_QualityScore_FFDFDFDHEAFHEGGEEGHGHIGIGGGGGHIIHIIDHHCFGHIIHH>GHGIIB@A/;?@@>DCECCECB5;?A3>AB?@>C>CBB>@BDDEED@_Mismatch_0_Sense_+_Library_PoolT
AAATACCAAGAACTCAAATCCCTCTCTCAATCGTTATTTGTGCGCAAAAACGGAGAGCTGTTGCCAGAGGAGTTTGTGGAAACCGATTATTACA
>Frequency_1_QualityScore_FFHHHHHJJJJJJJJJIIJIJJEHHJJJJJJJJJHIJJJJJJJJJJIIJJJJ@FHJJJJJIHHGHHFFFFFFDDEECDDDABDDDD@>BDDEED_Mismatch_1_Sense_+_Library_PoolT
AACCCAGCTACCAATGACTGGGTTCCTGCTCCTGTAGATGATCAAGAAACGGTGATGGCTGCTTCTTCCAAGCCTGTTCGAAGCGGTTAAATAG
>Frequency_1_QualityScore_FFHHHHHJJJJJJJJJJJJIJJFHIJJJJJJJJJIJJJIJJJJJJJJJIJJJ@EHIJJHHHHFFFFFFFDCDDDDDDDDDBDDDDD@BBCDDCD_Mismatch_1_Sense_+_Library_PoolC
AACCCAGCTACCAATGACTGGGTTCCTGCTCCTGTAGATGATCAAGAAACGGTGATGGCTGCTTCTTCCAAGCCTGTTCGAAGCGGTTAAATAG
>Frequency_1_QualityScore_FFFHHHHIJJJJJJJJJJIJJJJJGIJJIJJJJJJJJJIJJJJJJJJJGIJJHGIIJGEEEHHDDFFFFEDEDDD9;ACCDD9@C@CDDCCC>C_Mismatch_1_Sense_+_Library_PoolT
GGTTGTGATCCAACGCTTATGAAGAGCAATGCGCTGTCATTGTATATGAGGGAATTTGACAGACATATGGCTGGGATTTTTTAATAAATGTATC
>Frequency_1_QualityScore_FFHHHHHJJJJJJJJGIJIHHIGIJJIJJJJJIJJJJJJIIJJJFHIJJJJJJJJJJJJJGI;DHIJHHHHGHFFFFFFDEEEEA>C;5;CCDC_Mismatch_0_Sense_+_Library_PoolT
TTATGATTCATTCGGATTGTGGAATTATCTCGTTTATGCTACAGTGATTTATTGTGCCCGAGTTTCACTATTGTTTTATTTCTGAAGAATCATA
>Frequency_1_QualityScore_FFHHHHGIJJIJJJJJJJJJJJEHIJJEHHIJJJJJJIJJJJIJIJJJIIIHHHEHDDB?CEEEEDDDDABDDDDDDEEDCCDDDDDCDCCD@D_Mismatch_0_Sense_+_Library_PoolT
TCAAATCCCTCTCTCAATCGTTATTTGTGCGCAAAAACGGAGAGCTGTTGCCAGAGGAGTTTGTGGAAACCGATTATTACAAGGACTTGAACGC
>Frequency_1_QualityScore_FFHHHHHIIIJJIJJJHJJJJJIJJJHHIJJJJJJJJJJCFHIJJJGIIGJJIJGIGIIGJJJ8BDFFFACDEFD_Mismatch_1_Sense_+_Library_PoolT
TCATTGTATATGAGGGAATTTGACAGACATATGGCTGGGATTTTTTAATAAATGTATCTGGGGTTATTATGATTA
>Frequency_1_QualityScore_FEHDFHFJJJJIIGHIIJIJCEFDHHCBDDIHIBEII@DHGGIIJIBHGJGIIGGDGGGGCEEEHFFFFBDE??A?A>ADCDDDDC@CCCDCCC_Mismatch_0_Sense_+_Library_PoolT
ACATATGGCTGGGATTTTTTAATAAATGTATCTGGGGTTATTATGATTCATTCGGATTGTGGAATTATCTCGTTTATGCTACAGTGATTTATTG
>Frequency_1_QualityScore_FFHHHHGJJJJJJIHJJHGHHHIGHIJGHIJJJIIHJHIIIJJJJJIJIJAFGIJJHEHF@EFDFFFDE>ACED3>BDDDDDC_Mismatch_0_Sense_+_Library_PoolT
GCAATGCGCTGTCATTGTATATGAGGGAATTTGACAGACATATGGCTGGGATTTTTTAATAAATGTATCTGGGGTTATTATGA
>Frequency_1_QualityScore_FFHHHHHJJIJIJHIJJJJJJJJJIJIJJJJJIJJJJJJFIJJJJJIJJJJIIJJJIIJJHHHHHFDEFDEEEEDEEDDDDDDBCDDDDDDDDE_Mismatch_1_Sense_+_Library_PoolT
TTGTGTAATGTTGTGATCCAACGCTTATGAAGAGCAATGCGCTGTCATTGTATATGAGGGAATTTGACAGACATATGGCTGGGATTTTTTAATA
>Frequency_1_QualityScore_DDD??+A@FBFFDCHAHHHIDFEGEEF??CFDBFGIIIBFFI?FFA(8@FFFFEEFFFEFD/?3=;\9;,2;@@@A3:>:A44::@DA>AD_Mismatch_1_Sense_+_Library_PoolT
GATCGAAGAGAAGATTAAATCTCACTTCGAATCTCTCGCTCCCAAGAGCCACAGGAAGCCCCCTCGCAGCGAAAATCCTGATGATCATTAT
>Frequency_1_QualityScore_FFHHHHHJJJJJJJJJGIIIJJJIIJJJHJIJJJIIJJJJIIJIIJHHJJGIJJGGGIEHHHHHFFFB>@CEDDDDDDDDEECCDDEECDD5<B_Mismatch_1_Sense_+_Library_PoolT
TCCAACGCTTATTAAGAGCAATGCGCTGTCATTGTATATGAGGGAATTTGACAGACATATGGCTGGGATTTTTTAATAAATGTATCTGGGGTTA
>Frequency_1_QualityScore_FFHHHHHJJJJJJIJJJJJJJFHGIJJJJJJJJJJJJIJHIJJHIJH_Mismatch_0_Sense_+_Library_PoolT
TTTTAATAAATGTATCTGGGGTTATTATGATTCATTCGGATTGTGGA
>Frequency_1_QualityScore_FFHHHHFIJIJIIJIGJJJIJIIJJIFHIJIIIGIJJJIJJIHJJJIIIJIHHHFFEBDFEEEEDDCDDABDBDD@BCCCDDDDBDDDDCCABD_Mismatch_0_Sense_+_Library_PoolT
CAAATCCCTCTCTCAATCGTTATTTGTGCGCAAAAACGGAGAGCTGTTGCCAGAGGAGTTTGTGGAAACCGATTATTACAAGGACTTGAACGCC
>Frequency_1_QualityScore_ADDD<2C;CACE>?9A3<A4*1?EE<?<:4*:*?@DD69?<?BBDEC=C>CDEAAEDA@@>7)..7AC_Mismatch_0_Sense_+_Library_PoolT
ATCTCGTTTATGCTACAGTGATTTATTGTGCCCGAGTTTCACTATTGTTTTATTTCTGAAGAATCATA
>Frequency_1_QualityScore_DEFHHHGGEIIJFHIGHGH+AFH@HGHIJJIHGGGIEIIGIGHIJJI==BFGG;A=EHEE@C@B?EECB;@B8:ACDCCDDDDA@?CDC@98AC_Mismatch_0_Sense_+_Library_PoolT
GTAGATGATCAAGAAACGGTGATGGCTGCTTCTTCCAAGCCTGTTCGAAGCGGTTAAATGGAGGAAGCGGAGTCATTGATCGATTGATCGTGTA
>Frequency_1_QualityScore_FFGHHHGJJGHGGGJFHIJGGIJIIHHGIEHHIGIJJIJJIJ)?DGHII=FE:FGHG=CGGHGIIH:=??BBCCCDF@_Mismatch_1_Sense_+_Library_PoolT
CTGTCATTGTATATGAGGGAATTTGACAGACATATGGCTGGGATTTTTTAATAAATGTATCTGGGGTTATTATGATTA
>Frequency_1_QualityScore_FFHHHDHHIJJJJJFGHHIIJIHIJIIIJJJJIJIJDHIIJEIJJIJJJFHHIJJJIJG_Mismatch_0_Sense_+_Library_PoolT
AAATGTATCTGGGGTTATTATGATTCATTCGGATTGTGGAATTATCTCGTTTATGCTAC
>Frequency_1_QualityScore_DFGDHHHIHGIJJJJIJCGIJIJJEHIEIGII<FHIJGGJJAFEHIJIGHIJGG_Mismatch_1_Sense_+_Library_PoolT
ACAGACATATGGCTGGGATTTTTTAATAAATGTATCTGGGGTTATTATGATCCA
>Frequency_1_QualityScore_DDHHHHGIJJIIJJJJJFHIFHGIHIJJHJJIIJHIGGGEIJGHFHHGCCCGHIIIHIIGIGAHBDFFA@@>CECCCDDCDDDEDC>>A(55@C_Mismatch_0_Sense_+_Library_PoolT
TATTATGATTCATTCGGATTGTGGAATTATCTCGTTTATGCTACAGTGATTTATTGTGCCCGAGTTTCACTATTGTTTTATTTCTGAAGAATCA
>Frequency_1_QualityScore_FFHHHHHJIJJJJJJJJJJIHIJJJJIJJJJJHIIJJJEHIIJJJJ?HIJJJJJJIJJJJJJGHIHHHHEFFDDDEDDDDDDDBDDDDDBDBCD_Mismatch_1_Sense_+_Library_PoolT
TGACTGGGTTCCTGCTCCTGTAGATGATCAAGAAACGGTGATGGCTGCTTCTTCCAAGCCTGTTCCAAGCGGTTAAATGGAGGAAGCGGAGTCA
>Frequency_1_QualityScore_FFHHHHHJJJJJJJEFHIJJJEHGEHJIIFGHIJJJJJ?FHIJJJJJJJIJJJIJJEFHHCHEDFDFEDEEEEDDDDD@CEDDDDFDCFEEDED_Mismatch_0_Sense_+_Library_PoolT
GACATATGGCTGGGATTTTTTAATAAATGTATCTGGGGTTATTATGATTCATTCGGATTGTGGAATTATCTCGTTTATGCTACAGTGATTTATT
>Frequency_1_QualityScore_FDHFHGHJJJCGIIFGIIIJFHHCGCGIIGJJJEEIGGHDHDFDHC@@BCCGH>EHJJGEEH?H=BECDADBCCDCCCDCCCCDDDBB9<CBBB_Mismatch_0_Sense_+_Library_PoolT
GTTTATTTTGAGGGTTTTGGTTTAGATTTAGAAAGTCTGAGACAGAAAAGATCATGGGTAAAGGAGGGCTAGCAGTGCAGAAGCCGAGCAGGAG
>Frequency_1_QualityScore_FDHDGHHIIIGEEFCFGIGICGGIGGEHDBDFEHEHIGGHGIIGIGG6@CEHED?@DD@;66;;@>CDA9>\55AD:>>@@C>_Mismatch_2_Sense_+_Library_PoolT
ATGCGCTGTCATTGTATATGAGGGAATTTGACAGACATATGGCTGGGATTTTTTAATAAATGTATCTGGGGGTATTATGATTA
>Frequency_1_QualityScore_FFHHHHHJJIJJJJJJHIIIJJJJJCGGIJJJJIJJJI_Mismatch_0_Sense_+_Library_PoolT
GATTTTTTAATAAATGTATCTGGGGTTATTATGATTCA
>Frequency_1_QualityScore_FFHHHHHJHIIIJJIJJJJJJJJJJI_Mismatch_1_Sense_+_Library_PoolT
TGTGCCTGAGTTTCACTATTGTTTTA
>Frequency_1_QualityScore_FFHHHHHJJJJJIJJIJJJJJJJJJJIJJJJJJJJJJIJIJJJHJIJIIHIJFHHHHGJHHHHHHFFFFDFFEECEEEDDBB?BDDDDDDDBCC_Mismatch_1_Sense_+_Library_PoolT
GGATTAATGGAACGGATTCCTGTTCGTTGCAACCCAGCTACCAATGACTGGGTTCCTTCTCCTGTAGATGATCAAGAAACGGTGATGGCTGCTT
>Frequency_1_QualityScore_FFHHHHHJJJJJJJIGIJIJGIIJJJJJJJJJJIJJJIJIIJJIJIJJJHHHHFCDDFFEEDEEDDDDDACDCDADDDDBDDDDDDDDDCDEDD_Mismatch_0_Sense_+_Library_PoolT
AAGGTTCATCACCCGACCGGAGATGCTTTCATAAAGCTGGACTGCAGTGGATCGTATTTCCGTTTGGCTTACCAAGAGGAAAGCGGATTAATGG
>Frequency_1_QualityScore_FFHHHHHJJHJJJJJJJJJJJJJJJHJJJIIIJIJIJJJJJJHHHIJJJJJIEIJJJEGAHHJJJH:<D@CFEEEC_Mismatch_2_Sense_+_Library_PoolT
CTGTCATTGTATATGAGGGAATTTGACAGACATATGGCTGGGATTTTTTAATAAATGTATCTGGGGTTATTATGGA
>Frequency_1_QualityScore_FFHHHGHIIJJJJJJJJIGIJJJHIGGIJJJJJJJJJJJJJIIHHGHHFFFFFEEED>ADCDDEDDDDDBDDDCDCCCDBDD8ADBDDD>BDDD_Mismatch_0_Sense_+_Library_PoolT
GACAAGGTTCATCACCCGACCGGAGATGCTTTCATAAAGCTGGACTGCAGTGGATCGTATTTCCGTTTGGCTTACCAAGAGGAAAGCGGATTAA
>Frequency_1_QualityScore_FFHHFHHFHJJIIIJJJJJJGIIGFGIIIIG*?BHIIJGGIJIIJJIFIJJHHGHHEDFFFEDCECBDCABDDAADDDDDDDDDDDCDDC@??3_Mismatch_0_Sense_+_Library_PoolT
GCAGTGGATCGTATTTCCGTTTGGCTTACCAAGAGGAAAGCGGATTAATGGAACGGATTCCTGTTCGTTGCAACCCAGCTACCAATGACTGGGT
>Frequency_1_QualityScore_FDHDHHHJIIJJIBHIIJJIIIIGIJJIGHCGHGHIGHHIGH>GHCGBBFEDHGIFGHIB@CAECEFFFBC?CC>ABDDDABDDDD@BBACCCD_Mismatch_0_Sense_+_Library_PoolT
TCCATATGATGAGATTCCTCCGGAGCTGAAGAAATACCAAGAACTCAAATCCCTCTCTCAATCGTTATTTGTGCGCAAAAACGGAGAGCTGTTG
>Frequency_1_QualityScore_FFHHHHHJJJJJJGIJIHGIHIIJIJJJJJHIJJJJJJJIIJIIIJJIJJJJIIJJJJJJEHIJIIHHHHHCHFFDFFFEEDCAC65;ACCCCC_Mismatch_0_Sense_+_Library_PoolT
ATGATTCATTCGGATTGTGGAATTATCTCGTTTATGCTACAGTGATTTATTGTGCCCGAGTTTCACTATTGTTTTATTTCTGAAGAATCATAAT
>Frequency_1_QualityScore_FDHHHHGFHIIJJJJJJJJIIIGIJJIIJIJHJJJHJIIJJFHHHIIIHHHFDE@ECC8?<CCCDDDEDBBDDDDDDDABBDEEDD::9?CC@@_Mismatch_0_Sense_+_Library_PoolT
GAAACGGTGATGGCTGCTTCTTCCAAGCCTGTTCGAAGCGGTTAAATGGAGGAAGCGGAGTCATTGATCGATTGATCGTGTAATGTTGTGATCC
>Frequency_1_QualityScore_FFHHHHHJEIJJGIGIIJJJJIJJJ9<DHIJIGHIHEIJI>FIIIIJIJ;FFHIIIIHIFG(7_Mismatch_2_Sense_+_Library_PoolT
GGAATTTGACAGACATATGGCTGGGATTTTTTAATAAATGTATCTGGGGTTATTATGATTCGA
>Frequency_1_QualityScore_0<C;8<CC@FE?;:;B;EDA)?<?*?***0?90?*98*?B88BFF8==FF4@EE;4@EEEC;;?3>((;=7;>;>@AAAB_Mismatch_0_Sense_+_Library_PoolT
GTTCGTTGCAACCCAGCTACCAATGACTGGGTTCCTGCTCCTGTAGATGATCAAGAAACGGTGATGGCTGCTTCTTCCAA
>Frequency_1_QualityScore_FFGHHHHJJJJJJIJJGJJJJJJEHGIJJJJHIJJJJJJJJGJJJJJJIIIJJJJIHFHFFFFFFEDD<??CFDDCDDDDDCDDDCDDDDDDDD_Mismatch_0_Sense_+_Library_PoolT
TAAAGCTGGACTGCAGTGGATCGTATTTCCGTTTGGCTTACCAAGAGGAAAGCGGATTAATGGAACGGATTCCTGTTCGTTGCAACCCAGCTAC
>Frequency_1_QualityScore_FFGHHHHIIJJJJJJJJJJJJIJJEHJJJJJJJJJIJJJJJJHHHHFFFFFDEEEEEDDDD=@BDDDDCCCDDCCCDEDDEDEDDDDDDDDBDD_Mismatch_0_Sense_+_Library_PoolT
GAGGAAAGCGGATTAATGGAACGGATTCCTGTTCGTTGCAACCCAGCTACCAATGACTGGGTTCCTGCTCCTGTAGATGATCAAGAAACGGTGA
>Frequency_1_QualityScore_==AFHHFGFHIIJIIJIJJJJJJJ_Mismatch_0_Sense_+_Library_PoolT
AATCATAATCCTAGTTTTGTTTGA
>Frequency_1_QualityScore_FFHGGHHJJJJGJIJJJJJJEFIIJJJIIJIJJIJJJIFHIIHHJHIIICFGHIJGIJJJJJII_Mismatch_0_Sense_+_Library_PoolT
TTTAATAAATGTATCTGGGGTTATTATGATTCATTCGGATTGTGGAATTATCTCGTTTATGCTA
>Frequency_1_QualityScore_DFFFAHHJHIJEHHHJJGGHGIJIJJJHIFGGFHGHGHGJDGGDGIJFIJIDFD888BFHIIHGIGHGDECGHFHHHEF_Mismatch_0_Sense_+_Library_PoolT
TTATGCTACAGTGATTTATTGTGCCCGAGTTTCACTATTGTTTTATTTCTGAAGAATCATAATCCTAGTTTTGTTTGAG
>Frequency_1_QualityScore_DB=+<CB,<EE<A:3<CFEACF3?4*:9CC?DD4?4CD=D@?09B??884B:C<275@D>4777@@).7?).?A>@_Mismatch_0_Sense_+_Library_PoolT
TTTAATAAATGTATCTGGGGTTATTATGATTCATTCGGATTGTGGAATTATCTCGTTTATGCTACAGTGATTTATT
>Frequency_1_QualityScore_FFHGHHGJJJJJJJGIJIIJJIIJIGIIHIJJJJJJJJJJIIJJJJJJIIJHHHHFFFFEDDDDDDDDDCCCDDDCAA9@BDDDDDDDDDCCCD_Mismatch_0_Sense_+_Library_PoolT
TCCGTTTGGCTTACCAAGAGGAAAGCGGATTAATGGAACGGATTCCTGTTCGTTGCAACCCAGCTACCAATGACTGGGTTCCTGCTCCTGTAGA
>Frequency_1_QualityScore_FFHHHHHJJJJJJJIIGIJJJJJJJJJIJJJJJJJHIIGIIJJJIJJJIJHIIIJJJJJIIHHHHHFFB?CEDEEDDDDDCDDDDDDDDDDDCD_Mismatch_0_Sense_+_Library_PoolT
GATTCCTGTTCGTTGCAACCCAGCTACCAATGACTGGGTTCCTGCTCCTGTAGATGATCAAGAAACGGTGATGGCTGCTTCTTCCAAGCCTGTT
>Frequency_1_QualityScore_FFHHHHH;EGGJJJJIJJJJJJJGJGIIJJJJIJJJJJJJJIBHIIJJJJIJJHHHHFFDD?CCDEDCECB?BDDDEDDCCCDEEDEDDDDDDE_Mismatch_2_Sense_+_Library_PoolT
AGAAACGGTGATGGCTGCTTCTTCCAAGCCTGTTCGAAGCGGTTAAATAGAGGAAGCGGAGTCATTGATCGATTGATTGTGTAATGTTGTGATC
>Frequency_1_QualityScore_FFHHHHHJJJJJJJJIIGIEHIJJJJJJJIIJJJIJFEHGHJIHJJJJJHFFFCEDEEDEDDDDDDDDCBBDDDDDCDDDDDCCDDEEDDDDDD_Mismatch_0_Sense_+_Library_PoolT
TTTGTGCGCAAAAACGGAGAGCTGTTGCCAGAGGAGTTTGTGGAAACCGATTATTACAAGGACTTGAACGCCATTGACAAGGTTCATCACCCGA
>Frequency_1_QualityScore_DDD3;C<EH4:2<3AGE<?A<FC@GG)??CC@:BHHIII<F/?8B8C=B@\\6=>)7)=7=E)7=A>..7?7@(=365555@>C@_Mismatch_1_Sense_+_Library_PoolT
GGGAATTTGACAGACATATGGCTGGGATTTTTTAATAAATGTATCTGGGGTTATTATGATTCATTCGTATTGTGGAATTATCTCG
>Frequency_1_QualityScore_FFHHHHHJIIJIJIJJJJJCBGIIIJCHHIIJGGGGGGGIIJJ0@GGIIIHGIGIG_Mismatch_0_Sense_+_Library_PoolT
TGACAGACATATGGCTGGGATTTTTTAATAAATGTATCTGGGGTTATTATGATTCA
>Frequency_1_QualityScore_=+2=CCC:CE@C?FCF:AAF3C9*:C@?DCEDA@D>D3DB<?88B;BBDC@=A7=C@D;7C)==3?AA_Mismatch_0_Sense_+_Library_PoolT
GGAACGGATTCCTGTTCGTTGCAACCCAGCTACCAATGACTGGGTTCCTGCTCCTGTAGATGATCAAG
>Frequency_1_QualityScore_FFFHGHGIGGIIIGIGIIIIJJGHJEGHHHHJEAGC?FGGGIEGHGGGDHEHHFHFHFEFFFDCD??BACC?CCDCCDDC9?5??CCCCDCDAC_Mismatch_0_Sense_+_Library_PoolT
TATTTCCGTTTGGCTTACCAAGAGGAAAGCGGATTAATGGAACGGATTCCTGTTCGTTGCAACCCAGCTACCAATGACTGGGTTCCTGCTCCTG
>Frequency_1_QualityScore_FFHHHHHIJJJJJJJJJJJJJJJJJCGHJIJJJJJJJJJJJJJIJJJJJIIJIEGIHHF?AACEEDDDDBBDBDDDDDBCCDDDADDD?BDDCE_Mismatch_1_Sense_+_Library_PoolT
GCTCCTGTAGATGATCAAGAAACGGTGATGGCTGCTTCTTCCAAGCCTGTTCGAAGCGGTTAAATAGAGGAAGCGGAGTCATTGATCGATTGAT
>Frequency_1_QualityScore_FFHHHHHJJIJJIJIJJJJJJJGIIJJIGIJJHHIIHHHFHFFFD@ACCEDDBDDDDDDDDEEEEDDDDD<ACDDEDDECCDDEDDD@BD@CCD_Mismatch_0_Sense_+_Library_PoolT
GCGCTGTCATTGTATATGAGGGAATTTGACAGACATATGGCTGGGATTTTTTAATAAATGTATCTGGGGTTATTATGATTCATTCGGATTGTGG
>Frequency_1_QualityScore_DAFDHFAGI@4CFGGE6D:D<9<BF@>F?@@GGG<@AHHEDHGHHF@?;?B>9=(.;;?>@CCC?@C@C>@CC>C>@A:?C>22++2+:3???@_Mismatch_1_Sense_+_Library_PoolT
GCGGATTAATGGAACGGATTCCTGTTCGTTGCAACCCAGCTACCAATGACTGGGCTCCTGCTCCTGTAGATGATCAAGAAACGGTGATGGCTGC
>Frequency_1_QualityScore_B?FBA:ABG9@A?F+AEH<4CFFI;1?E>FDA*?8):?))9?(0=F@FG@D_Mismatch_2_Sense_+_Library_PoolT
CTGCAGTGGATCGTATTTCCGTTTGGCTTACCAAGAGGGAAGAGGATTAAT
>Frequency_1_QualityScore_FFHFHHHJJJJJJJGIJJJJJIJJJJJJJIJJJJJJJJJJJJJJDGIJJJJJJJJJIJJIIIJJJHHHHEDD?BCDDDBB=CDDEDDDD?BDDD_Mismatch_0_Sense_+_Library_PoolT
TACCAATGACTGGGTTCCTGCTCCTGTAGATGATCAAGAAACGGTGATGGCTGCTTCTTCCAAGCCTGTTCGAAGCGGTTAAATGGAGGAAGCG
>Frequency_1_QualityScore_FFFHHHHIJHIJIJJJJJIIJIJJJIGIJJJJJJJIJJJJJJJJJHIJJGHIIJJBHIJGHHHFFDEFFEAEEEEEDDDDDD@@CCCC>?CDA@_Mismatch_0_Sense_+_Library_PoolT
CGTGTAATGTTGTGATCCAACGCTTATGAAGAGCAATGCGCTGTCATTGTATATGAGGGAATTTGACAGACATATGGCTGGGATTTTTTAATAA
>Frequency_1_QualityScore_FFHHHHHJJJIIIJJJJJJJJJJJJIJIJJJJJJJIJIJJJIIHIHIJIJJJ@EGHGGJEHHHFFEFFEEAEEDEDCB=?@D<3?CCDD<@C>:_Mismatch_0_Sense_+_Library_PoolC
CGTGTAATGTTGTGATCCAACGCTTATGAAGAGCAATGCGCTGTCATTGTATATGAGGGAATTTGACAGACATATGGCTGGGATTTTTTAATAA
>Frequency_1_QualityScore_FFHHHHHJJJJJJJJJJJGJJJJIIJJJJJJJJJJGDHGIJJJJJJJJEGBFHIJJIJJ;AHHHHHFFFF@C_Mismatch_1_Sense_+_Library_PoolT
TGTATATGAGGGAATTTGACAGACATATGGCTGGGATTTTTTAATAAATGTATCTGGGGTTATTATGATCCA
>Frequency_1_QualityScore_FFHGHHGJJJJJHIJJJJIIFHIIIJGIJJHIIJGJJJGIJJJJJFHIGIGJJJJJJHHFFFFEEEEEEDDDDDCDDDDDDDEEDEEDDDEEDD_Mismatch_2_Sense_+_Library_PoolT
GTTAAATAGAGGAAGCGGAGTCATTGATCGATTGATTGTGTAATGTTGTGATCCAACGCTTATGAAGAGCAATGCGCTGTCATTGTATATGAGG
>Frequency_1_QualityScore_FFHHHHHIJJJJJJJJJJJJJJJIJJJJJJJIHIJJJIJDGIIIIJIHGIIJJJIJJGHHHEEFEFEDDBB?BBDDECCCDDDDDDDCDDDCDD_Mismatch_0_Sense_+_Library_PoolT
ACCGGAGATGCTTTCATAAAGCTGGACTGCAGTGGATCGTATTTCCGTTTGGCTTACCAAGAGGAAAGCGGATTAATGGAACGGATTCCTGTTC
>Frequency_1_QualityScore_FFHHHHHJJJJJJJIIIIIIGJJIJJJJJJIIGHHHJJIIJGHHGHEHFFFFFCEEECDDDDDDABCCFEDBCCDBDDDBCDCCCDBA?AACAC_Mismatch_0_Sense_+_Library_PoolT
CGCCATTGACAAGGTTCATCACCCGACCGGAGATGCTTTCATAAAGCTGGACTGCAGTGGATCGTATTTCCGTTTGGCTTACCAAGAGGAAAGC
>Frequency_1_QualityScore_FFHGHHHJJIJJJJIJIIJJGIIGIJIJJJBHIJJJJJJJIIIJIJIIJJJIJADHIIIFBDFDFECE>@@DEEDDD9?BDDCDCCCFDC_Mismatch_0_Sense_+_Library_PoolT
AGAGCAATGCGCTGTCATTGTATATGAGGGAATTTGACAGACATATGGCTGGGATTTTTTAATAAATGTATCTGGGGTTATTATGATTCA
>Frequency_1_QualityScore_FFHHGHHJIIJJJJGIJJJJGIGIJIIJJJJJJJJJJHHHGFFFFFFFDEEEDEEDBDDDDDDDCDCDD?CACDEEEDDDDDDDDDDDDDDDBB_Mismatch_2_Sense_+_Library_PoolT
CTTGAACGCCATTGACAAGGTTCATCACCCGACCGGAGATACTTTCATAAAGCTGGACTGCAGTTGATCGTATTTCCGTTTGGCTTACCAAGAG
>Frequency_1_QualityScore_+2=2A<DB9<EBFFDAFE:++<<C+:**CED@1BDDDBD@2*?_Mismatch_0_Sense_+_Library_PoolT
TATATGAGGGAATTTGACAGACATATGGCTGGGATTTTTTAAT
>Frequency_1_QualityScore_FDHFFFGJJIIIJJJJGJFEHIIJIJJHIIIGIEHGFEHHGHHGJEB;BFEE@BAHFEHHFFFDFACDDDD??CDDDDDDD?BCD:ACC>ACDD_Mismatch_2_Sense_+_Library_PoolT
TAGATGATCAAGAAACGGTGATGGCTGCTTCTTCCAAGCCTGTTCGAAGCGGTTAAATAGAGGAAGCGGAGTCATTGATCGATTGATTGTGTAA
>Frequency_1_QualityScore_DDDCFHD:CFFBHDIH?FGIIGGGGHIIIGEGHCHGHHGBGEHGIIII:FHIIGICHEHIE@C=E2?BB>??>;;A>@CAA>?=<;?((,5@AB_Mismatch_2_Sense_+_Library_PoolT
TTGATTGTGTAATGTTGTGATCCAACGCTTATTAAGAGCAATGCGCTGTCATTGTATATGAGGGAATTTGACAGACATATGGCTGGGATTTTTT
>Frequency_1_QualityScore_FFHDHHAHIEGIGGIIFHHGEGEHGIGGGIIIGEHEGHIIIIIIIIIGHIIIDGGE:C;AHFFDEDCDCABC@C>@;==3;BCCFDCDDED_Mismatch_2_Sense_+_Library_PoolT
GAAGAGCAATGCGCTGTCATTGTATATGAGGGAATTTGACAGACACATGGCTGGGATTTTTTAATAAATGTATCTGGGGTTATTATGATTA
>Frequency_1_QualityScore_FFHHHHHJI@DHIJIIGFHJGGGIIGHHGIJIJIFIIIJJJGGGHGH@DHGCBHEFFFFF@>ACC;ACDCCABDDBBCCDDCDCCDCCA1898?_Mismatch_0_Sense_+_Library_PoolT
AGTGGATCGTATTTCCGTTTGGCTTACCAAGAGGAAAGCGGATTAATGGAACGGATTCCTGTTCGTTGCAACCCAGCTACCAATGACTGGGTTC
>Frequency_1_QualityScore_DBFDBFDDGHCFGIGGCAFE<DFGAEEHGGGEIEH@D@GEHEECE?=7;?3??6>BC@CC@CC;?CA@C>>AB@?BBCCA@CCBCCCC@CBBBB_Mismatch_0_Sense_+_Library_PoolT
AGCCTGTTCGAAGCGGTTAAATGGAGGAAGCGGAGTCATTGATCGATTGATCGTGTAATGTTGTGATCCAACGCTTATGAAGAGCAATGCGCTG
>Frequency_1_QualityScore_FFHHHHHJGHIIJJJJJJJIJJJJJJGIJJIIJIJJJJJJJJJHJJJJJJJJJGIIIGIJJIJJJIGHHHH>B?CEEEDDDDEDDDDDDDDEFE_Mismatch_0_Sense_+_Library_PoolT
ATCTGGGGTTATTATGATTCATTCGGATTGTGGAATTATCTCGTTTATGCTACAGTGATTTATTGTGCCCGAGTTTCACTATTGTTTTATTTCT
>Frequency_1_QualityScore_DDD?CF>F<<AACHEEEEEHHIIBDFDGFE<@1???@DGFIIC?DDFFIDFFEGIDCFECDEE>ECEEE?B695?@ADCB@BDB;AB?::>;>A_Mismatch_0_Sense_+_Library_PoolC
ATCTGGGGTTATTATGATTCATTCGGATTGTGGAATTATCTCGTTTATGCTACAGTGATTTATTGTGCCCGAGTTTCACTATTGTTTTATTTCT
>Frequency_1_QualityScore_DFHHHHHJGIJJJIGIJJEHHJIIJJJJJJJCDGGIJJGHIIJJJIBFHIIIJJJ@BHHHFHHHGFED_Mismatch_0_Sense_+_Library_PoolT
TATGAGGGAATTTGACAGACATATGGCTGGGATTTTTTAATAAATGTATCTGGGGTTATTATGATTCA
>Frequency_1_QualityScore_FFHHDFHJGHHIIJIJJIFHGIHIJIJJJIJIHJJJIGIIJGGIIJHIJJJIJIJ@EEHHHGFFHFAC_Mismatch_0_Sense_+_Library_PoolC
TATGAGGGAATTTGACAGACATATGGCTGGGATTTTTTAATAAATGTATCTGGGGTTATTATGATTCA
>Frequency_1_QualityScore_DEHHHHHIGIIJJJGJGHIIJJIJJIFHIJHIJJIJJJJJJJJJIIIJJJIEGGHGFFFFFEEEEEEDDCCDDDDDDDDEDEDDDEEDCDD<BB_Mismatch_0_Sense_+_Library_PoolT
AATGGAGGAAGCGGAGTCATTGATCGATTGATCGTGTAATGTTGTGATCCAACGCTTATGAAGAGCAATGCGCTGTCATTGTATATGAGGGAAT
>Frequency_1_QualityScore_FFHFHHGJJJJJJJJJIIJIJJJJJJIIFHIJJJJIJJIJJJIJIIDGHIIJJGIJJHJJJIIJJIJIDHE???ECFBBDFFEDECEEEDACDD_Mismatch_0_Sense_+_Library_PoolT
TTGTGGAATTATCTCGTTTATGCTACAGTGATTTATTGTGCCCGAGTTTCACTATTGTTTTATTTCTGAAGAATCATAATCCTAGTTTTGTTTG
>Frequency_1_QualityScore_FFDFFGFGHGIJIIJJJJDGHIDGIIIJEGHIJJIIJJEGIIIICEHGHHHFEF:;BB@BCEDCA>A>38?BCCD>D?4:?B@@CADDCDDDBB_Mismatch_0_Sense_+_Library_PoolT
CTTGAACGCCATTGACAAGGTTCATCACCCGACCGGAGATGCTTTCATAAAGCTGGACTGCAGTGGATCGTATTTCCGTTTGGCTTACCAAGAG
>Frequency_1_QualityScore_FFHHHHHJJJJJJJJGIJJJJJFGHJJJJJHIJJJJJJJJJGIIJJIGIJJJJJGHHHFFFFFFEDDDDBDDDDCCDDDDD@@CDDDDDDDDDD_Mismatch_0_Sense_+_Library_PoolT
AAAGCTGGACTGCAGTGGATCGTATTTCCGTTTGGCTTACCAAGAGGAAAGCGGATTAATGGAACGGATTCCTGTTCGTTGCAACCCAGCTACC
>Frequency_1_QualityScore_FFHHHHHJIJIIHIBFFHGJIJJJJIIIEIGIIJIIGGIE@DB?@FAAAFHIIIGHCEEDFFFCA388?>AC@@CCD0?A?CDDD<<?CDDDCD_Mismatch_0_Sense_+_Library_PoolT
TGATCAAGAAACGGTGATGGCTGCTTCTTCCAAGCCTGTTCGAAGCGGTTAAATGGAGGAAGCGGAGTCATTGATCGATTGATCGTGTAATGTT
>Frequency_1_QualityScore_FFHHHGHJIIGGGIJIJJJGIJJCFIFHIJJJJJJFHGIJJJJJJJJJJJJJJ@EHIJIHHHGHEHFFFFFFEEEDAC;>@A@CCCCDCCCDCD_Mismatch_0_Sense_+_Library_PoolT
ATTCGGATTGTGGAATTATCTCGTTTATGCTACAGTGATTTATTGTGCCCGAGTTTCACTATTGTTTTATTTCTGAAGAATCATAATCCTAGTT
>Frequency_1_QualityScore_FFHHHHHJJJJJJJJJJJIJHIJGIJIDHIJJJJIHGIGIIJJJJJIJGIJJJJJIJIIEFFFFFCEECCDD?BDDFCCCDDBBDCDDDCDD@B_Mismatch_0_Sense_+_Library_PoolT
TTCATAAAGCTGGACTGCAGTGGATCGTATTTCCGTTTGGCTTACCAAGAGGAAAGCGGATTAATGGAACGGATTCCTGTTCGTTGCAACCCAG
>Frequency_1_QualityScore_FFHGGHFHJJII>HGIIGIIJGHIIJJJJIJJIJJHGIDCHIIJJJJJIJGHIIIJIIHGHHGGFFFFA==CDDDDD8>ACCCDDCDCDBCDDC_Mismatch_1_Sense_+_Library_PoolT
GATTCCTGTTCGCTGCAACCCAGCTACCAATGACTGGGTTCCTGCTCCTGTAGATGATCAAGAAACGGTGATGGCTGCTTCTTCCAAGCCTGTT
>Frequency_1_QualityScore_FFHHHHHJIJIJJJJJJJJIIJIIJJJJJJJDGHIJJJGHIGIJIIDEHGIGIJI;ADHHFHGE_Mismatch_0_Sense_+_Library_PoolT
TATGAGGGAATTTGACAGACATATGGCTGGGATTTTTTAATAAATGTATCTGGGGTTATTATGA
>Frequency_1_QualityScore_FFHHHHHJJJIIJJJHGHGJJJJJIIHIJJJJJJJJJJJJJJIJJJJJJJJIJJJJJJJIJHHHHHFFFFFFFEEEEEFEDEDDDDDDDDDCED_Mismatch_0_Sense_+_Library_PoolT
ATTTTTTAATAAATGTATCTGGGGTTATTATGATTCATTCGGATTGTGGAATTATCTCGTTTATGCTACAGTGATTTATTGTGCCCGAGTTTCA
>Frequency_1_QualityScore_FFFHHHGIIGGGGGGIJFCFGHDDEEEFGHIEHHGGEFCIIIEGGIEG?FCFGIJEHGAACECHF<C??;??>@6@ACAB?>?D\3<A>A3::A_Mismatch_0_Sense_+_Library_PoolT
CCCAGCTACCAATGACTGGGTTCCTGCTCCTGTAGATGATCAAGAAACGGTGATGGCTGCTTCTTCCAAGCCTGTTCGAAGCGGTTAAATGGAG
>Frequency_1_QualityScore_DDHHAHHIIIGIEG>FHGEHIIIIIIICDFDGIIIIEGIIII?BFGHIIII;BCHHGFEACHHE_Mismatch_0_Sense_+_Library_PoolT
AGGGAATTTGACAGACATATGGCTGGGATTTTTTAATAAATGTATCTGGGGTTATTATGATTCA
>Frequency_1_QualityScore_FFHHHGHJJJJIJJJJJJJGGIIIJJJJJEIIJJJFHIJHIHIIJJJJIJJJ@FHIJJGEFFDFFEECA@CCEEDD3;ACDEDCCAC@_Mismatch_1_Sense_+_Library_PoolT
GAGCAATGCGCTGTCATTGTATATGAGGGAATTTGACAGACATATGGCTGGGATTTTTTAATAAATGTATCTGGGGTTATTATGATTA
>Frequency_1_QualityScore_FFGHFHHIGIIJJJFGIGGGIGIIIJEGIJJJGGIJJJJIIJJIIJJJJGGGGJIHIJJJJFHHHFFFF@ACEEEEDDDDECCBDDDD?>?CCD_Mismatch_2_Sense_+_Library_PoolT
ATTGATTGTTTAATGTTGTGATCCAACGCTTATGAAGAGCAATGCGCTGTCATTGTATATGAGGGAATTTGACAGACATATGGCTGGGATTTTT
>Frequency_1_QualityScore_FFHHHHGGHJJJJIJJJIJHIJIIIGIGGCGHIJJJJJJIBDHIIIJDHIHHGGGHHJJJJJII:BEFF@CDCEEE_Mismatch_1_Sense_+_Library_PoolT
GTCATTGTATATGAGGGAATTTGACAGACATATGGCTGGGATTTTTTAATAAATGTATCTGGGGTTATTATGATTA
>Frequency_1_QualityScore_FFHHHHHJJJIJJJHIJJJJJJJJJJIIJJJJFGIIJJJJJJJJJJJJIJIJJJIJGHIJFHHJHFEFDCEEEEDDDDDDDDDDD?CDDEDDED_Mismatch_1_Sense_+_Library_PoolT
AGTTCCTGCTCCTGTAGATGATCAAGAAACGGTGATGGCTGCTTCTTCCAAGCCTGTTCGAAGCGGTTAAATGGAGGAAGCGGAGTCATTGATC
>Frequency_1_QualityScore_FFHHHHHJJGHGGIJJJIJJIJGIDHGGIGHJJJJJJJJHH@CHIIHHHHEFFFBDDDDFFDDDDBDDDDDCDDDDDDBCCCDDDDDACDDEED_Mismatch_0_Sense_+_Library_PoolT
CGTTATTTGTGCGCAAAAACGGAGAGCTGTTGCCAGAGGAGTTTGTGGAAACCGATTATTACAAGGACTTGAACGCCATTGACAAGGTTCATCA
>Frequency_1_QualityScore_FFHDHHHJJIIIJIIFIGHJIGEHBHIEHFFGGIHGGGFGBGGEGGHIICEG:CG>ECG@AEEFFH:;B;ADFD;;;AED@C(;>>A((;>C:9_Mismatch_1_Sense_+_Library_PoolT
TGTATATGAGGGAATTTGACAGACATATGGCTGGGATTTTTTAATAAATGTATCTGGGGTTATTATGATTCATTCGTATTGTGGAATTATCTCG
>Frequency_1_QualityScore_FDHHHHHIIDAFHJ?DFEGDDHIIIGIJIHHHIECGGGIGGGGEHB=BD@BDFEEDCCCCDDDDDDDDDCACCD=CA9ACCACCCCB8ABA:>:_Mismatch_0_Sense_+_Library_PoolT
GACGTTGAGGAGGGTGAGGATGATCCATATGATGAGATTCCTCCGGAGCTGAAGAAATACCAAGAACTCAAATCCCTCTCTCAATCGTTATTTG
>Frequency_1_QualityScore_FFHHHHHGIIJJJGIIJDHIIHIJJJJJJJDBHIJJJGIJIJIJIFHGGJIGJJ@BHEHHFHHEFEFFFCFEBCCCCCDCCCDCDDDDDBDDBD_Mismatch_0_Sense_+_Library_PoolT
ATGAGGGAATTTGACAGACATATGGCTGGGATTTTTTAATAAATGTATCTGGGGTTATTATGATTCATTCGGATTGTGGAATTATCTCGTTTAT
>Frequency_1_QualityScore_FFDHHHHIJJGIIHHIIJI@GDHFHIJHIIJHJJJHIIIHGHHGIJJJJIIIJJJJJHHFFFCEDCDEE?CCDDDDDCDDDDDEDDEECDEEDC_Mismatch_2_Sense_+_Library_PoolT
GGTTAAATAGAGGAAGCGGAGTCATTGATCGATTGATTGTGTAATGTTGTGATCCAACGCTTATGAAGAGCAATGCGCTGTCATTGTATATGAG
>Frequency_1_QualityScore_FFHGACFFHGJIFIIIEHHGGIBGCDEGGGDFCHHEGIJJIJJIJJIJJCHICGHJJIIGEHFEDEEDEACCCDEDEDCBDDDCDDDCDDDDDD_Mismatch_1_Sense_+_Library_PoolT
CGGAGTCATTGATCGATTGATTGTGTAATGTTGTGATCCAACGCTTATGAAGAGCAATGCGCTGTCATTGTATATGAGGGAATTTGACAGACAT
>Frequency_1_QualityScore_FFHFHDFIJJJIJJJGIIJGIJIBHGHIJJGIJIJIJJJJJJJJHHHHFFFFFFEEEEEDDDBDBCCDDCDEDEEDDDDD>BDDDDECDD9AAA_Mismatch_1_Sense_+_Library_PoolC
CGGAGTCATTGATCGATTGATTGTGTAATGTTGTGATCCAACGCTTATGAAGAGCAATGCGCTGTCATTGTATATGAGGGAATTTGACAGACAT
>Frequency_1_QualityScore_FFHHHHHJIJFIJJIJIJIJJJJIJJJHGIJJJJIJJIIIJJIIIIIJJJJ8BGHJJJHGHHHHFFFFFFCCEEDDCDDDDEDDDD<?BDDDDE_Mismatch_2_Sense_+_Library_PoolT
AGGGAATTTGACAGACATATGGCTGGGATTTTTTAATAAATGTATCTGGGGTTATTATGATTCATTCGGATTGTGGAATTATCGGGTTTATGCT
>Frequency_1_QualityScore_FFHHHHHJJJJJIJJJJJJJJJIJJJJJIJIIJJIJJJHJJJJJJJJJIIHIJJJJHHHHFBEFEEEDBCCDDDDEDDEEDDDCD5>BDDDDA>_Mismatch_1_Sense_+_Library_PoolT
GCTTATGAAGAGCAATTCGCTGTCATTGTATATGAGGGAATTTGACAGACATATGGCTGGGATTTTTTAATAAATGTATCTGGGGTTATTATGA
>Frequency_1_QualityScore_FFHHHHHJJJJIJJJJJGIJJGIJIIJJJJJIJJJIJJJJJJJIHGIIIJJJIIJGGGHHHHHHFDFD>;@CEDDBCDDDDEE>CBDDDDDD_Mismatch_0_Sense_+_Library_PoolT
ATCCAACGCTTATGAAGAGCAATGCGCTGTCATTGTATATGAGGGAATTTGACAGACATATGGCTGGGATTTTTTAATAAATGTATCTGGGG
>Frequency_1_QualityScore_DD?BHFFBBGG@HGBHHHHHCHE@HHG9?FG?DG@GGEFB@DBGIEF?BFCBF=FGIGEEHI<\=>>;CEC>(5>:8;?>BCC>>A??C99:>>_Mismatch_0_Sense_+_Library_PoolT
TGCTTTCATAAAGCTGGACTGCAGTGGATCGTATTTCCGTTTGGCTTACCAAGAGGAAAGCGGATTAATGGAACGGATTCCTGTTCGTTGCAAC
>Frequency_1_QualityScore_FFHHHHHJJJJJJJJIJJJJIJJJJJGIJJJJJJJJJJIJJJJJJJJJJJJIIJJJ@GIJJJJJHDHHHFDDFFFEDDEEDDDDABDDDD>@<C_Mismatch_1_Sense_+_Library_PoolT
TTGCAACCCAGCTACCAATGACTGGGTTCCTTCTCCTGTAGATGATCAAGAAACGGTGATGGCTGCTTCTTCCAAGCCTGTTCGAAGCGGTTAA
>Frequency_1_QualityScore_FFHHHHHIIJJJJJGJJJJJJJJJJIIJJIJIJJJJJIJJJJJJJIJIHJIJFHHJJJJIJHHHHHHHHHFFFFFFFFEDDDDDDDDDDDDEDD_Mismatch_1_Sense_+_Library_PoolT
ATTGTATATGAGGGAATTTGACAGACATATGTCTGGGATTTTTTAATAAATGTATCTGGGGTTATTATGATTCATTCGGATTGTGGAATTATCT
>Frequency_1_QualityScore_F+CFFHHJHIJIJIIFHGHJIJJIIJGIJJJJJJJJJJJJJJJJJJIBHIIHHEHFFDDD=BCCDDD@CABDDCBDDCDDDDDDDDDDDDCCDD_Mismatch_1_Sense_+_Library_PoolT
GGCTGCAGTGGATCGTATTTCCGTTTGGCTTACCAAGAGGAAAGCGGATTAATGGAACGGATTCCTGTTCGTTGCAACCCAGCTACCAATGACT
>Frequency_1_QualityScore_FFHHHHHJJJIJIJJJIJIJIGHIJJIIHHHIJJJJJIJJIJJIIHIJJJJJIJJIGDHHFFCBCEDEEDDDD??BDDDBD?CCEEDDEDDBDD_Mismatch_0_Sense_+_Library_PoolT
CCTGCTCCTGTAGATGATCAAGAAACGGTGATGGCTGCTTCTTCCAAGCCTGTTCGAAGCGGTTAAATGGAGGAAGCGGAGTCATTGATCGATT
>Frequency_1_QualityScore_DDHFHHHJJJJJJJJJJJJJJJJJIJIJJJJJJJJJJJJJIJJHHHHHHFFFFFFDEDEEEDCDDDDDDDDDDDC?CDEEEDDDD?@CDDDDAC_Mismatch_0_Sense_+_Library_PoolT
AGGACTTGAACGCCATTGACAAGGTTCATCACCCGACCGGAGATGCTTTCATAAAGCTGGACTGCAGTGGATCGTATTTCCGTTTGGCTTACCA
>Frequency_1_QualityScore_FFHHHHFHIJJJJJGIJJJJJJJJIJJJGHII_Mismatch_0_Sense_+_Library_PoolT
CTGGGGTTATTATGATTCATTCGGATTGTGGA
>Frequency_1_QualityScore_B>DDFFFHEC<A4<EAFHGHHG9AE>?CEB9?C*?*?6BB?)?@BF@??DFC;CF(8)=@@6B/9BCB.;(;6>>B;@:>A:A@(8&055>AC@_Mismatch_2_Sense_+_Library_PoolT
GCTTTCATAAAGCTGTACTGCAGTGGATCGTATTTCCGTTTGGCTTACCAAGAGGAAAGCGGATTAATGGAACGGATTCCTGTTCGCTGCAACC
>Frequency_1_QualityScore_FFHHHHHJJJJJJIJJIIEHJJIIJGIIJJIIJJJJJIJJIJJJJIIJIJJJJHHHFFFFFFEDCEDEECDDCDDBDDDDDD@CCDDEDDDDCC_Mismatch_0_Sense_+_Library_PoolT
GAGCTGTTGCCAGAGGAGTTTGTGGAAACCGATTATTACAAGGACTTGAACGCCATTGACAAGGTTCATCACCCGACCGGAGATGCTTTCATAA
>Frequency_1_QualityScore_FFHGHHHJJJJJJ3FHIJJIJJJJIJ@GHIIIIHIIGIGIIFGHIIFJGI;FHIJIJIEFFHHGDDFFDCCEEED;>AC>CCDDDBDDD_Mismatch_0_Sense_+_Library_PoolT
GGGAATTTGACAGACATATGGCTGGGATTTTTTAATAAATGTATCTGGGGTTATTATGATTCATTCGGATTGTGGAATTATCTCGTTTA
>Frequency_1_QualityScore_FFFHHHFIJJJJJJJ@FHIJJJGEGGHJJE?FGIIIJJJ6DHIIJIIGGIGHI_Mismatch_1_Sense_+_Library_PoolT
AGACATATGGCTGGGATTTTTTAATAAATGTATCTGGGGTTATTATGATTCAA
>Frequency_1_QualityScore_FFHHHHHIIJJJJJIJGHIJEHJIIJJGIIJJJJJJJJ??D:??FGHHHHIIIIGGIJIJHIIJEH_Mismatch_0_Sense_+_Library_PoolT
ATTTATTGTGCCCGAGTTTCACTATTGTTTTATTTCTGAAGAATCATAATCCTAGTTTTGTTTGAG
>Frequency_1_QualityScore_FFHHHHHJJJJJJJJHIIJJJIJJJJJGIJJJJJJJJIJHIJJJJFGCGIJJJJIJJHIJIJGGIJHHHHEFFDDDDDDBB@CCDDDCDDADBD_Mismatch_1_Sense_+_Library_PoolT
CTACCAATGACTGGGTTCCTGCTCCTGTAGATGATCAAGAAACGGTGATGGCTGCTTCTTCCAAGCCTGTTCGAAGCGGTTAAATAGAGGAAGC
>Frequency_1_QualityScore_DDFFHHHIIF9FHGII?<??GHD9?FGHHGH0@:@FFH*9?DAHGGIH@EGGGEACAHDE<ACAEEEE??AACCCDACCCBCCEDE(5?<A?CC_Mismatch_1_Sense_+_Library_PoolT
ATGGCTGGGATTTTTTAATAAATGTATCTGGGGTTATTATGATTCATTCGGATTGTGGAATTATCTCGTTTATGCTACAGTGATTTGTTGTGCC
>Frequency_1_QualityScore_DD+AFBC<EBD<A?@BFGHECCCFHGIIIIIFGEGIHGHGGHGIIEHG>HGIHAGCCFG@==C@6=DEIH_Mismatch_1_Sense_+_Library_PoolT
AGAGATTTATTGTGCCCGAGTTTCACTATTGTTTTATTTCTGAAGAATCATAATCCTAGTTTTGTTTGAG
>Frequency_1_QualityScore_FFHHHHHJIJJJJGHHJAFHGGIJFIIIJJGHGHGIJJIIJJIJCCGIJJJJIIE_Mismatch_1_Sense_+_Library_PoolT
ATGATTCATTCGGATTGTGGAATTATCTCGTTTATGCTACAGTGATTTATTGTGA
>Frequency_1_QualityScore_F?FHHHGHHIACEIHHEEABGADHABEEEGE:C8?B?BDGGGGGECCDHDCDBCGF>@FHIAHB45=BEC;@;A??BB9?:?B<8>C:CCCECC_Mismatch_0_Sense_+_Library_PoolT
GTTCCTGCTCCTGTAGATGATCAAGAAACGGTGATGGCTGCTTCTTCCAAGCCTGTTCGAAGCGGTTAAATGGAGGAAGCGGAGTCATTGATCG
>Frequency_1_QualityScore_FDHHHHHJIJJJBEHIJJJCGHGGGGHBFGGIGIJJDHFHIGJIIGIIGGGH>G;EHFHEFBEFFCD>>>ABDD<CCCDCCAC>ACDDCCCD@A_Mismatch_0_Sense_+_Library_PoolT
CATATGGCTGGGATTTTTTAATAAATGTATCTGGGGTTATTATGATTCATTCGGATTGTGGAATTATCTCGTTTATGCTACAGTGATTTATTGT
>Frequency_1_QualityScore_FFHHHHHJIJJJIJJJJJJIJIIGIIIJJIJIJGHEIJJIJJJIJJJIIIJJJJJJAEHGIGFBD@>CECABDCFDCDDD8=A:@CCCCD@CCA_Mismatch_0_Sense_+_Library_PoolT
TGAAGAGCAATGCGCTGTCATTGTATATGAGGGAATTTGACAGACATATGGCTGGGATTTTTTAATAAATGTATCTGGGGTTATTATGATTCAT
>Frequency_1_QualityScore_FFHHDFHJJJJJJJJJHIJHJJJIIJJJIIIJHHIJJJGIIIIIJJIJIAEHHFD>@@CDDEDDEDDBBCDDEDDC?DDDEDEEDDDDEEDDDD_Mismatch_2_Sense_+_Library_PoolT
CAGGTGATGGCTGCTTCTTCCAAGCCTGTTCGAAGCGGTTAAATGGAGGAAGCGGAGTCATTGATCGATTGATCGTGTAATGTTGTGATCCAAC
>Frequency_1_QualityScore_DEHGHHHJIJIHIJIJJJJIJJJ?EGIJJJJJIJJJJJJGGIIJJJJIIIJCECGII=EHEFFFEFEE@@EDDDBD@CCDDDCDDD<ACDCDDD_Mismatch_2_Sense_+_Library_PoolT
TCCTGTAGATGATCAAGAAACGGTGATGGCTGCTTCTTCCAAGCCTGTTCGAAGCGGTTAAATAGAGGAAGCGGAGTCATTGATCGATTGATTG
>Frequency_1_QualityScore_FFGHHHHJJJJIJJJIJJJJJJJJIJJFHIIIIJHHIIJJJJHJJJIJIJIJHDHIIHHEEEDEFDA@BCDECDCDDDDB@DCDDD@CDDDDC@_Mismatch_0_Sense_+_Library_PoolT
AGATGCTTTCATAAAGCTGGACTGCAGTGGATCGTATTTCCGTTTGGCTTACCAAGAGGAAAGCGGATTAATGGAACGGATTCCTGTTCGTTGC
>Frequency_1_QualityScore_DFGFFFHHIIEHIHGIGGCDHIIIGEHEICH=FDGGHIGHBAGDEHIIIIJIJGBHIJGJFIIEEHEF)7;(;;>>AC@ACCA7=:?,538AA_Mismatch_1_Sense_+_Library_PoolT
CTGTTCGTTGCAATCCAGCTACCAATGACTGGGTTCCTGCTCCTGTAGATGATCAAGAAACGGTGATGGCTGCTTCTTCCAAGCCTGTTCGAA
>Frequency_1_QualityScore_FFHHHHHJJHIIGIJJGIIIJIJIHIJJJJJJGGHFIJJIJHIJGIIJ:GGHHGGHHHFFF?CDEDDDCCCB@CDDCDDDBBDBDDDDC>CCDD_Mismatch_0_Sense_+_Library_PoolT
GGACTGCAGTGGATCGTATTTCCGTTTGGCTTACCAAGAGGAAAGCGGATTAATGGAACGGATTCCTGTTCGTTGCAACCCAGCTACCAATGAC
>Frequency_1_QualityScore_DDAHDHD>BGG<IH?FHIAHGIGGIBGIDGG?FHGIIIIIIH@GHBBHIIGGEDAECGIII;??EHHED?;B@CCCCCCDDCCEA@>(:@CCCC_Mismatch_0_Sense_+_Library_PoolT
TATGATTCATTCGGATTGTGGAATTATCTCGTTTATGCTACAGTGATTTATTGTGCCCGAGTTTCACTATTGTTTTATTTCTGAAGAATCATAA
>Frequency_1_QualityScore_FFAFFHFHGGEHAFEHGIHGGIEAFGHGGIIGIIIGGHIIF>FCFHIIIIEHEEC@BEEFEDCB?CDCC@@ACDDDDDC:ACAB?BA8<CBABD_Mismatch_0_Sense_+_Library_PoolT
CCATTGACAAGGTTCATCACCCGACCGGAGATGCTTTCATAAAGCTGGACTGCAGTGGATCGTATTTCCGTTTGGCTTACCAAGAGGAAAGCGG
>Frequency_1_QualityScore_DFHFHGGJIIJIG@GHIGHJJGGHIIJGGIIGBABGGIGIEHHIHIHBFHCFEHIGGGGGGHIHEEBEFFFFC=AEACCC:;@CDDDD>CCDBD_Mismatch_1_Sense_+_Library_PoolT
CCTGTTCGTTGCAACCCAGCTACCAATGACTGGGTTCCTGCTCCTGTAGATGATCAAGAAACGGTGATGGCTGCTTCTTCAAAGCCTGTTCGAA
>Frequency_1_QualityScore_D?FHFHHIIGGIGHHIGJIGG@DEHIJIGFHIEIGGGIJIHIJJGHCCGIHHGEDFEFD@BBDDFCC@:>ADDDDDDDAAB9@BDDDCD>AAAC_Mismatch_0_Sense_+_Library_PoolT
TCAATCGTTATTTGTGCGCAAAAACGGAGAGCTGTTGCCAGAGGAGTTTGTGGAAACCGATTATTACAAGGACTTGAACGCCATTGACAAGGTT
>Frequency_1_QualityScore_FFHHHHHJFHIJJJJJJJIJJIIJJJHIIIJJGHIJGHIJJJJJJJHHHFFFFFFDEEEEEDDDDDDDDDEEDDDEDEEEDDD@BDDDDCCDDD_Mismatch_0_Sense_+_Library_PoolT
AAGCGGAGTCATTGATCGATTGATCGTGTAATGTTGTGATCCAACGCTTATGAAGAGCAATGCGCTGTCATTGTATATGAGGGAATTTGACAGA
>Frequency_1_QualityScore_FFHHHHHJIJJJJJJJJJHGGIHIIJHIIIJJJIJJJJJJJIJJJJJHHHFFFFFFEEEEEEDDDDDDDDEEDEEECDDDCDBBBBDDDEDDDD_Mismatch_0_Sense_+_Library_PoolC
AAGCGGAGTCATTGATCGATTGATCGTGTAATGTTGTGATCCAACGCTTATGAAGAGCAATGCGCTGTCATTGTATATGAGGGAATTTGACAGA
>Frequency_1_QualityScore_2AC?FB)@1??7?FG@C<>@F@CFF?B@>20997FBFA68AE;ECEC>=2?;BB@B?9/(,>AAB>::1(+:(:::?@??_Mismatch_1_Sense_+_Library_PoolT
AAACGGGGATGGCTGCTTCTTCCAAGCCTGTTCGAAGCGGTTAAATGGAGGAAGCGGAGTCATTGATCGATTGATCGTGT
>Frequency_1_QualityScore_FFHHHHFHIJJJJJJJJJHIIJJJJJJJJJGJJJJJFHIJJJJJJIJJIIJJIIIIJJIJIJIHAEDFDCBBDDDEEDDDD?BDDDD<B<C:>A_Mismatch_1_Sense_+_Library_PoolT
ACTGGGTTCCTGCTCCTGTAGATGATCAAGAAACGGTGATGGCTGCTTCTTCCAAGCCTGTTCGAAGCGGTTAAATAGAGGAAGCGGAGTCATT
>Frequency_1_QualityScore_FFHHHHHIIJJJJJJJJJJJCEHIJJJHHIGIJIIFHGHIIJJJ?FGIJJJIJJIJJJIIJJHHHHFFDFDEECEEEDD?BDBCDDECDCDCDC_Mismatch_0_Sense_+_Library_PoolT
TTGACAGACATATGGCTGGGATTTTTTAATAAATGTATCTGGGGTTATTATGATTCATTCGGATTGTGGAATTATCTCGTTTATGCTACAGTGA
>Frequency_1_QualityScore_DDADDADIII9AED++@?EEED:?@=DEBD<???9?BB?D@BBA@C@1@@CED==CCC;C??AAADAAAA@AAAAAADBAAA>AA?:?2<ADDA_Mismatch_1_Sense_+_Library_PoolT
TTTTTTAATAAATGGATCTGGGGTTATTATGATTCATTCGGATTGTGGAATTATCTCGTTTATGCTACAGTGATTTATTGTGCCCGAGTTTCAC
>Frequency_1_QualityScore_FFHHHHHJJJJIJJJIJJIJJIIIIJIJJHIJHIIIJJJJHHIIJJHHHHDFFFEEEDEEDDEEDDEDD?CDECDDDDDBBDDDDEDDDCDCAC_Mismatch_0_Sense_+_Library_PoolT
TTCCAAGCCTGTTCGAAGCGGTTAAATGGAGGAAGCGGAGTCATTGATCGATTGATCGTGTAATGTTGTGATCCAACGCTTATGAAGAGCAATG
>Frequency_1_QualityScore_FFHHHHHJHIIJJJJJJJJJHIJJIJJJJJJJJJJJJJGHIJJJJIJIJJJJJJJJJIJJJJHHHHFFFCDDDBDDDDEDDDDDDDDDDB@?CD_Mismatch_1_Sense_+_Library_PoolT
TGACTGGGTTCCTTCTCCTGTAGATGATCAAGAAACGGTGATGGCTGCTTCTTCCAAGCCTGTTCGAAGCGGTTAAATGGAGGAAGCGGAGTCA
>Frequency_1_QualityScore_FFHHHHHJIIJIJJJIJJIJIIJIIJJJJJIIJJJJIJJJJJJJJJHHHHHFFFFEEEEEDDDDDDDDA8ACDDDDDDDDDCCDEDDEDEDDDD_Mismatch_1_Sense_+_Library_PoolT
TTACCGAGAGGAAAGCGGATTAATGGAACGGATTCCTGTTCGTTGCAACCCAGCTACCAATGACTGGGTTCCTGCTCCTGTAGATGATCAAGAA
>Frequency_1_QualityScore_FFGHHHHEHIEHGHGGIGGGGGIBDGIJIIIDHIIEGDEGIIJIJIJJIGDGIDFHA@AGGHFFF:>CEAA6@3;;;@?@\5<:>B>@C::BCD_Mismatch_2_Sense_+_Library_PoolT
TGAAGAGCAATGCGCTGTCATTGTATATGAGGGAATTTGACAGACATATGGCTGGGATTTTTTAATAAATGTATCTGGGGGTATTATGATTCAA
>Frequency_1_QualityScore_FFGHFHDIGHIJIIIJHCHGGIJIFGGFDGGHICEEGDGIDAHIEHGIIHGHHJHHHHFBBFF>>?;_Mismatch_0_Sense_+_Library_PoolT
ACAGACATATGGCTGGGATTTTTTAATAAATGTATCTGGGGTTATTATGATTCATTCGGATTGTGGA
>Frequency_1_QualityScore_FFHGFDHJIJD@HHIIJGGIJBEGIEFGFDHHGG@GHIIIGJCHIIJIIJGHHGGGDGCDCCA=;B?BCDCECCAC@CCCCA:><@CD@A@?_Mismatch_0_Sense_+_Library_PoolT
CCTGTTCGTTGCAACCCAGCTACCAATGACTGGGTTCCTGCTCCTGTAGATGATCAAGAAACGGTGATGGCTGCTTCTTCCAAGCCTGTTCG
>Frequency_1_QualityScore_FFHFFHHIIIII?EFHICHHGIIIIIHGHIGIIIGGIIIIIGIIIIIBDHGHGHIIIIIFHIIIGIIHCHHHHFFDD=ACEEDDDD_Mismatch_0_Sense_+_Library_PoolT
ATGTATCTGGGGTTATTATGATTCATTCGGATTGTGGAATTATCTCGTTTATGCTACAGTGATTTATTGTGCCCGAGTTTCACTAT
>Frequency_1_QualityScore_FFHHHHHJIJJIJJJIGJJJJIIGIJJJJIJFGHGGIIJJJJJF_Mismatch_1_Sense_+_Library_PoolT
GGCTGGGATTTTTTAATAAATGTATCTGGGGTTATTATGATCCA
>Frequency_2_QualityScore_EFGHHHHJIJIIJJJJJCGGIJJJIJIJJJJIIJIIJIIIIHIIJDGIIIJFEHIHHEGHHFEFFFDDC?=?CEECCEDD?BDDCEDDCDDEEE_Mismatch_2_Sense_+_Library_PoolC
AGATGATCAAGAAACGGTGATGGCTGCTTCTTCCAAGCCTGTTCGAAGCGGTTAAATAGAGGAAGCGGAGTCATTGATCGATTGATTGTGTAAT
>Frequency_2_QualityScore_FFEGHHHJJIJIJIIIIIIIIIIIJJIIJIJIEGIJJJJJJIIIJJJJJJGIIJIIGHHG=ADDCDABACCCDDDDD?CCDDDBC<BBDEDCDD_Mismatch_1_Sense_+_Library_PoolC
GGTTCCTGCTCCTGTAGATGATCAAGAAACGGTGATGGCTGCTTCTTCCAAGCCTGTTCGAAGCGGTTAAATAGAGGAAGCGGAGTCATTGATC
>Frequency_2_QualityScore_EFHHHHHJJJJJJJIJIIJJJIJJJJJJIIJJIJJGIIIJIJIIIJHJIJIIIIIHGHHGEEGGFFECC>CDEDDCDDCDCCBADDDCDDD?CC_Mismatch_0_Sense_+_Library_PoolC
GAGATGCTTTCATAAAGCTGGACTGCAGTGGATCGTATTTCCGTTTGGCTTACCAAGAGGAAAGCGGATTAATGGAACGGATTCCTGTTCGTTG
>Frequency_2_QualityScore_CEFFFGFIIIIIIIIGEHIIIGDHHIHCHHFHHHGGHAFIGAGIIDGIIIIIIGA;CCDCB6=A=B;ABAAACCDCCA9<BACACA;<BC?_Mismatch_0_Sense_+_Library_PoolC
AAGAGCAATGCGCTGTCATTGTATATGAGGGAATTTGACAGACATATGGCTGGGATTTTTTAATAAATGTATCTGGGGTTATTATGATTCA
>Frequency_1_QualityScore_FFHHHHHJJJIJJIJJJJJJJJCGHIJJJIICDHJJJFGIJJJJJJBFGIJJJIGGHIHIIJJHEHFFFCD>CEEEEEDDDADDDDDDEDDCDD_Mismatch_2_Sense_+_Library_PoolC
ATTTGACAGACATATGGCTGGGATTTTTTAATAAATGTATCTGGGGTTATTATGATTCATTCGGATTGTGGAATTATCGGGTTTATGCTACAGT
>Frequency_1_QualityScore_FFGHHHHGGEGHIIJHIJJFHIJCIIIHIHJJJIJJJHIGHJIJJJJIJJGEIHGHHGGGEFFFFDDDDCDDEDCDDDFEDCDD@D@DDDDDDD_Mismatch_2_Sense_+_Library_PoolC
GAAGCGGAGTCATTGATCGATTGATTGTGTAATGTTGTGATCCAACGCTTATTAAGAGCAATGCGCTGTCATTGTATATGAGGGAATTTGACAG
>Frequency_1_QualityScore_FFHHHHHJJJJJJJIIJIJJIJJGIGIGIIJIJJJBHHJFHGIIICHIJJJHGHHHHFFFFFDDDDDDDCEDDDDDDDDDDDDD@DDDDDACCC_Mismatch_2_Sense_+_Library_PoolC
AAGCGGTTAAATAGAGGAAGCGGAGTCATTGATCGATTGATTGTGTAATGTTGTGATCCAACGCTTATGAAGAGCAATGCGCTGTCATTGTATA
>Frequency_1_QualityScore_DDDHFFDFIGEGIGIEIGDFHGCAHGEGEEGCBHGE3B)?9??DDFHIGEHGIBFE@GEIGGAEDCCC;;5;@@CA==@>;;>@>>C>5?_Mismatch_0_Sense_+_Library_PoolC
GATTCCTGTTCGTTGCAACCCAGCTACCAATGACTGGGTTCCTGCTCCTGTAGATGATCAAGAAACGGTGATGGCTGCTTCTTCCAAGCC
>Frequency_1_QualityScore_FFHHHHHEHHIFCHHHIEGHICGGGIJIIJJIIJJGIJJJJIJIA<?FHEIGIIIIJEH=AEEEEHHF99A@CEDDDEEED_Mismatch_1_Sense_+_Library_PoolC
GGCTGTCATTGTATATGAGGGAATTTGACAGACATATGGCTGGGATTTTTTAATAAATGTATCTGGGGTTATTATGATTCA
>Frequency_1_QualityScore_FFHHHHHJJJIJIHEEHIIIJJIJJIIJIIJJJGHGB4B9:?DHHGHJGIIIJFHIHIHIIJIIDH_Mismatch_1_Sense_+_Library_PoolC
TTATTGTGCCCGAGTTTCACTATTGTTTTATTTCTGAAGAATCATAATCCTAGTTTTGTTTGAGTA
>Frequency_1_QualityScore_FFBDHHHJIJEGCFGGGGHHFHGI9FGIFFFIFIIGIJGHGGGGHGHIIIHJIGEEFHFFF>DFCDDBD@CDDEDDEDCDCDDC?<BBDDDEDC_Mismatch_1_Sense_+_Library_PoolC
GGAAGCGGAGTCATTGATCGATTGATTGTGTAATGTTGTGATCCAACGCTTATGAAGAGCAATGCGCTGTCATTGTATATGAGGGAATTTGACA
>Frequency_1_QualityScore_DFHHHHGJJJJJJJHGIIJJJJJHIIIJJJJJJIJIJJJDHHIJJJJIIIIJIJJJJHHHHFFFFFFEEEFEDFEEDEDDDDD_Mismatch_2_Sense_+_Library_PoolC
TTTTTTAATAAATGTATCTGGGGTTATTATGATTCATTCGGATTGTGGAATTATCTCGTTTATGCTACAGTGATTTATTGCGA
>Frequency_1_QualityScore_FFGFHDHIEGGGGCF4A>F>CEGGDFGGHHIEIIBHHIGGI<GBHBHFGHHGHG==?AEHBEE>C?B?C;<9>=ACAACA>CFCD@>A_Mismatch_0_Sense_+_Library_PoolC
ATGCGCTGTCATTGTATATGAGGGAATTTGACAGACATATGGCTGGGATTTTTTAATAAATGTATCTGGGGTTATTATGATTCATTCG
>Frequency_1_QualityScore_DDFDBHHG>CBF;FFHE<?EFHII<FFDGGHGII9FHHIE<AHH>CE>>CC@>B@A>6>(.5;C?CC>>::AAC=<?CC:(:8@C?_Mismatch_0_Sense_+_Library_PoolC
AAGGACTTGAACGCCATTGACAAGGTTCATCACCCGACCGGAGATGCTTTCATAAAGCTGGACTGCAGTGGATCGTATTTCCGTTT
>Frequency_1_QualityScore_FDHHHHHJJIJJJHIJIIIJJJIJJGJJJJJFHJIJJJJJJJJJJJJJJJJJJJJJJJIEHHHFFDDDEDDEDDDDDDDDDDBDBCDEEDDDDD_Mismatch_1_Sense_+_Library_PoolC
GTTCCTGCTCCTGTAGATGATCAAGAAACGGTGATGGCTGCTTCTTCCAAGCCTGTTCGAAGCGGTTAAATAGAGGAAGCGGAGTCATTGATCG
>Frequency_1_QualityScore_FFHHHHHJJIJIJJJJJJJIJJJJJGIIJJJIJJJIIJIJJJJJJJIIJJJJJJJJJJEEFHHFDBEEDCDDDDDCFEEDDD=@BCDEECDEDC_Mismatch_2_Sense_+_Library_PoolC
TATTAAGAGCAATGCGCTGTCATTGTATATGAGGGAATTTGACAGACATATGGCTGGGATTTTTTAATAAATGTATCTGGGGTTATTATGATCC
>Frequency_1_QualityScore_D?DHHHGEHCFEDAGHGHG;BDDBFHIJJHBHGGGGHJEB@GDBBFCHEG/=@??CHH>?DCDEADB@@;:;@>A@@CDD;@CB0?BDAC_Mismatch_1_Sense_+_Library_PoolC
GAAGCGGAGTCATTGATCGATTGATTGTGTAATGTTGTGATCCAACGCTTATGAAGAGCAATGCGCTGTCATTGTATATGAGGGAATTTG
>Frequency_1_QualityScore_DDAC3A<B?A;329++2:C<?@A*:1:B?D3BDDD<-7=@>@8=65(=A;<?<<,;>33>A_Mismatch_0_Sense_+_Library_PoolC
GTGATGGCTGCTTCTTCCAAGCCTGTTCGAAGCGGTTAAATGGAGGAAGCGGAGTCATTGA
>Frequency_1_QualityScore_FFDHFFCEGGHGGHEGBGGHIEH1?9EGFHEA?D@FHHIGHHGIIIEIAHIEHEEE59>A>;@CDDBDD=BCA>CCACB8CCBCDDBBDDD>CC_Mismatch_1_Sense_+_Library_PoolC
TAAAGCTGGACTGCAGTGGATCGTATTTCCGTTTGGCTTACCGAGAGGAAAGCGGATTAATGGAACGGATTCCTGTTCGTTGCAACCCAGCTAC
>Frequency_1_QualityScore_FFHFHHHHIJJIJJJHIHJJIJJJIIJJJJJJJJJJJJJJJJIJIJJJJJJIIIIJJJJHHHHGFEDFBBEFBCEEDDEDDDCDDDDEEDDDDD_Mismatch_2_Sense_+_Library_PoolC
TTGATCGATTGATTGTGTAATGTTGTGATCCAACGCTTATTAAGAGCAATGCGCTGTCATTGTATATGAGGGAATTTGACAGACATATGGCTGG
>Frequency_1_QualityScore_FFHGGHHJIIIIIGIGHHICGHGGIIJJIJJIJHGIDIIIJIJIIJJACHIJJIJEHGGEHEHHHFFFFA2>CEDCD?ACCACCCBCCCCDCDD_Mismatch_0_Sense_+_Library_PoolC
TGATCCAACGCTTATGAAGAGCAATGCGCTGTCATTGTATATGAGGGAATTTGACAGACATATGGCTGGGATTTTTTAATAAATGTATCTGGGG
>Frequency_1_QualityScore_FFHHHGFHIIIJJEHCGGGHJFHIIBGHIHGIIHGHIIJJIIJJIIJJGIJJHFFFFFEDDCCCDCCDCABDDDBD@CDDCDCDDECCDD@ABC_Mismatch_2_Sense_+_Library_PoolC
ATAGAGGAAGCGGAGTCATTGATCGATTGATTGTGTAATGTTGTGATCCAACGCTTATGAAGAGCAATGCGCTGTCATTGTATATGAGGGAATT
>Frequency_1_QualityScore_FFHHHGHJJJJJIJIIJJHGIIIJHIJJHIIJJJGHIJJIGJIJJJJJJJJCCHIIJHGFFEFFFFCEEDEDEED;@BDDDDDCEEEDEFEED?_Mismatch_0_Sense_+_Library_PoolC
AGCAATGCGCTGTCATTGTATATGAGGGAATTTGACAGACATATGGCTGGGATTTTTTAATAAATGTATCTGGGGTTATTATGATTCATTCGGA
>Frequency_1_QualityScore_FFHHHHHJJHIJIJJGIJEGIJJJIIIGIHHHIHIJJJJJJJDDHIIJJIGGGIJIGAGGIIIIHH:BDBCEFEC_Mismatch_0_Sense_+_Library_PoolC
CTGTCATTGTATATGAGGGAATTTGACAGACATATGGCTGGGATTTTTTAATAAATGTATCTGGGGTTATTATGA
>Frequency_1_QualityScore_FFHHHHHJIJJJJJJJJIJJJJJIJIJJIIFIIJJJIJJJJJHJJHIJJJJJJJJJJIIJCEHHHHFFFFEEEEEEEDDDBDDDCDDDBBBDDD_Mismatch_0_Sense_+_Library_PoolC
TTCGTTGCAACCCAGCTACCAATGACTGGGTTCCTGCTCCTGTAGATGATCAAGAAACGGTGATGGCTGCTTCTTCCAAGCCTGTTCGAAGCGG
>Frequency_1_QualityScore_DDFF?A?B@GGFFE1C:*94*::?*))008?FEI(@BAFE4=CFF?>EEEAEECBD=B@36;>A_Mismatch_1_Sense_+_Library_PoolC
AATGGAGGAAGCGGAGTCATTGATCGATTGATCGGGTAATGTTGTGATCCAACGCTTATGAAGA
>Frequency_1_QualityScore_FFHHHHFIIGJIJIJJGIIJJGJJJIJJIJIJJJJJIJIJIJGIJHHHHFFFFEE@CEEDDDDDDD9?BCCDDDDDDDDDDEEDDEDEDCCDDD_Mismatch_1_Sense_+_Library_PoolC
ACCGAGAGGAAAGCGGATTAATGGAACGGATTCCTGTTCGTTGCAACCCAGCTACCAATGACTGGGTTCCTGCTCCTGTAGATGATCAAGAAAC
>Frequency_1_QualityScore_D<?FAFF>HIIIHED9E@@EH@FGGFHDG@BFE@?BFCG@@<;C@CGDEFE@D;A;?CCAB?4?>3.(;@??:>C@_Mismatch_1_Sense_+_Library_PoolC
AACGCTTATTAAGAGCAATGCGCTGTCATTGTATATGAGGGAATTTGACAGACATATGGCTGGGATTTTTTAATAA
>Frequency_1_QualityScore_FFHHHHHJJJJJJIJJJJJIIJJIJJJJJJJJJJIJJJJJJJJJJ8BFIIJIHEHHEHFDDAD>CDCEDD9;ACDEEDCDDCCCFDDDBDDCDC_Mismatch_2_Sense_+_Library_PoolC
CGCGCTGTCATTGTATATGAGGGAATTTGACAGACATATGGCTGGTATTTTTTAATAAATGTATCTGGGGTTATTATGATTCATTCGGATTGTG
>Frequency_1_QualityScore_DFAHHHHIIIGFHIII<?GCHIIHEGHIII9BBHAEABGAB>CCFIADFFD;@3CADDF:>C;@;6>>B>A@=B\2?A>BDACD:@C:B>:8?<_Mismatch_0_Sense_+_Library_PoolC
GCAATGCGCTGTCATTGTATATGAGGGAATTTGACAGACATATGGCTGGGATTTTTTAATAAATGTATCTGGGGTTATTATGATTCATTCGGAT
>Frequency_1_QualityScore_FFHHHGHIJJJJJJJJIJIIJJIIGIIJJJJHIJIJJJGIIIJGIIIJIIIIJJFGHJEFAEFBEFCEDCBBDDDDCCDDDDDDDB@@CCCCCD_Mismatch_2_Sense_+_Library_PoolC
CCGGAGATGCTTTCATAAAGCTGGACTGCAGTGGATCGTATTTCCGTTTGGCTTACCAAGAGGAAAGCGTATTAATTGAACGGATTCCTGTTCG
>Frequency_1_QualityScore_FDDBBF?FEF@@EHIIICEGBFDGHHBDHGGE@F<ADC<===<;;=@BHIB=BHEB;CD9AECAECC;;5555:A@@C@CCCACCEDCCCCDCA_Mismatch_1_Sense_+_Library_PoolC
CCTTACCAAGAGGAAAGCGGATTAATGGAACGGATTCCTGTTCGTTGCAACCCAGCTACCAATGACTGGGTTCCTGCTCCTGTAGATGATCAAG
>Frequency_1_QualityScore_FFHHHFHJJHIJIEHIJJJJJJJJGIIIJJJJJJIBGHJJJJJJJHJGIJGJJJIJIJJIJJIJHCHHFFFFFDDEEEDDDDDDCDDDDDDDDA_Mismatch_0_Sense_+_Library_PoolC
TCCTGTTCGTTGCAACCCAGCTACCAATGACTGGGTTCCTGCTCCTGTAGATGATCAAGAAACGGTGATGGCTGCTTCTTCCAAGCCTGTTCGA
>Frequency_1_QualityScore_EFHHHHHJJHIJJJJIJIJJJIIIJJJJJJJJJIJJJJJJJJJJJJJJHIIIJJGIJIJJGIJHHHFFFFFFFEEEEEDEEDDDDDDA:ACCDD_Mismatch_1_Sense_+_Library_PoolC
TTGATTGTGTAATGTTGTGATCCAACGCTTATGAAGAGCAATGCGCTGTCATTGTATATGAGGGAATTTGACAGACATATGGCTGGGATTTTTT
>Frequency_1_QualityScore_FFGHHHHGHGIJJJJJJGIJIJGIIJJJJJIIJJJGIIIJIFHGIIJJJJJJJHHHFFDDBCCDEDACCDBBDDDEDDCCDDCCDDEDDDDEED_Mismatch_2_Sense_+_Library_PoolC
GAAACGGTGATGGCTGCTTCTTCCAAGCCTGTTCGAAGCGGTTAAATAGAGGAAGCGGAGTCATTGATCGATTGATTGTGTAATGTTGTGATCC
>Frequency_1_QualityScore_FFGHHHGIJGHIFFHHIJIJIJHEFGIJIIJJJJJJHEHIEHIHIGDCHGGCHGGGGJJI/=AEHCEFD@ABCDEEEE?@BCACB:@ACDECBB_Mismatch_2_Sense_+_Library_PoolC
TTGTATATGAGGGAATTTGACAGACATATGGCTGGGATTTTTTAATAAATGTATCTGGGGTTATTATGATTCATTCGGATTGTGGAATTATCGG
>Frequency_1_QualityScore_AD><?DDD3:8+<+:CB<E<+AE4+ADE@;8?D3*09B<@(*0?4=4B))=B7A47@;@27?;CA_Mismatch_2_Sense_+_Library_PoolC
TATATGAGGGAATTTGACAGACATCTGGCTGGGATTTTTTAATAAATGCATCTGGGGTTATTATG
>Frequency_1_QualityScore_FFFHHHHIIJJJ:CGHCGIJJJEHHGEHHIIIIIJIJJJ9FHIJJJEGIJJJIJIHHIIDGIH=BDFDCADCEDDCEEDDB?BDC@CB@_Mismatch_0_Sense_+_Library_PoolC
TCATTGTATATGAGGGAATTTGACAGACATATGGCTGGGATTTTTTAATAAATGTATCTGGGGTTATTATGATTCATTCGGATTGTGGA
>Frequency_1_QualityScore_FFHHHHHJJJJIJHIJJJIJJGIIJJJJJIJJJJJJIJJJIJJJJJJIJJEHIJJIJHHHHHDDDDEEECDDDDDDDD@DEDC_Mismatch_0_Sense_+_Library_PoolC
ATCATAATCCTAGTTTTGTTTGAGAAGATTCTGGATGCGGATTTGAGAAGTTCTCATAGACGAATTGGCCAGATTATGTTTTA
>Frequency_1_QualityScore_FFFHHHHIJGIGHICHGGHIJJJHIGGGHGA?BGHGIJFHDGHGHIIJDFGHGFF?;@D;@B@>>@CDAC3:@CBDDBD@C@AC>CBB?C<:A@_Mismatch_2_Sense_+_Library_PoolC
AGCTTTCATAAAGCTGGACTGCAGTGGATCGTATTTCCGTTTGGCTTACCGAGAGGAAAGCGGATTAATGGAACGGATTCCTGTTCGTTGCAAC
>Frequency_6_QualityScore_FEGHGHHJIIIJIJJIIIIIHIIIIIEHHIJIIJIIJHIIJJJGIADEGGGDFGEBDEDCEDECDDEDEBEDDDDDEEDDDDDDDDCDEEDDDD_Mismatch_1_Sense_+_Library_PoolT
GCTTCTTCCAAGCCTGTTCGAAGCGGTTAAATAGAGGAAGCGGAGTCATTGATCGATTGATTGTGTAATGTTGTGATCCAACGCTTATTAAGAG
>Frequency_2_QualityScore_FFGHHHHIIIJIIIIGIIIIHHIIIIGIGEHIIIGIJIFIIJJHGBEEHHHAEEEAADA=ACDCDDEEEABDDCCBDECDCDDDDDCCEDDDDD_Mismatch_1_Sense_+_Library_PoolC
GCTTCTTCCAAGCCTGTTCGAAGCGGTTAAATAGAGGAAGCGGAGTCATTGATCGATTGATTGTGTAATGTTGTGATCCAACGCTTATTAAGAG
>Frequency_5_QualityScore_FFHHHHHIIIJJJJJIJJHIJIJJEIDGHIJJIIJJGIIJHIIIHIIBGHHGHGGFFFFEEEEDDDDCDDEEDDDDDDDDCDDDDDDDEEDDDD_Mismatch_2_Sense_+_Library_PoolT
GAAGCGGTTAAATAGAGGAAGCGGAGTCATTGATCGATTGATTGTGTAATGTTGTGATCCAACGCTTATTAAGAGCAATGCGCTGTCATTGTAT
>Frequency_5_QualityScore_FFHHHHHJJJIIJJIIJJJJJJJHHIIJJFHIIJJJIJJJIJJIJIGHADEFFFEEEDBCEDDECDCCCADDDEDDDDDEEDDDDDDDCDDEDD_Mismatch_1_Sense_+_Library_PoolT
GCTGCTTCTTCCAAGCCTGTTCGAAGCGGTTAAATAGAGGAAGCGGAGTCATTGATCGATTGATTGTGTAATGTTGTGATCCAACGCTTATTAA
>Frequency_4_QualityScore_FFHHHHGIJJJJGIIHJJEHEGGHIIGIIJFHIIGIIJIIJIJIJHIJHIIGIIIHHHGFEEEEEEDEDCDDDDDDDDDDDCEEDCEDDDEEDD_Mismatch_2_Sense_+_Library_PoolT
GTTAAATAGAGGAAGCGGAGTCATTGATCGATTGATTGTGTAATGTTGTGATCCAACGCTTATTAAGAGCAATGCGCTGTCATTGTATATGAGG
>Frequency_4_QualityScore_FFHHHHHHIIJJJHJJJJJIJIIJGIIJJJIJFHIIJJIIIIGHHHGGFGFFFFEEEFEEEDDEEDDDDACDDCDEEEDDDDDDDDDDDDDDDC_Mismatch_2_Sense_+_Library_PoolT
CTGTTCGAAGCGGTTAAATAGAGGAAGCGGAGTCATTGATCGATTGATTGTGTAATGTTGTGATCCAACGCTTATTAAGAGCAATGCGCTGTCA
>Frequency_4_QualityScore_EDGGHHGGIIIIJIGIIGIIIIJEHFGHIIIGHHHFHIHFIHGEGFGHIIGHIIGGHHHFECDCDCDCEDDCCDCDDDDAAABCCCBDDDCDCD_Mismatch_2_Sense_+_Library_PoolT
AAGCGGTTAAATAGAGGAAGCGGAGTCATTGATCGATTGATTGTGTAATGTTGTGATCCAACGCTTATTAAGAGCAATGCGCTGTCATTGTATA
>Frequency_3_QualityScore_FFHHHHHJJJJJIJJJJJJIJJIJJJJJJJIJJIJJJJJIIFGHHIIIIGGFGFEEFFEEEEFEFDEDDDCDDEDDDDDDDDDDEEDCDDDDDD_Mismatch_1_Sense_+_Library_PoolT
CTTCCAAGCCTGTTCGAAGCGGTTAAATAGAGGAAGCGGAGTCATTGATCGATTGATTGTGTAATGTTGTGATCCAACGCTTATTAAGAGCAAT
>Frequency_3_QualityScore_EEHHHHHJJJJIIJJJJGIGIHIIJHIJJHIJJIJJIHIIIIJJHIJJJJJJJJJJIHHGFFFFEEEEDDEDDDCDCDCDDFEDCDDDDEDDCC_Mismatch_2_Sense_+_Library_PoolT
TTAAATAGAGGAAGCGGAGTCATTGATCGATTGATTGTGTAATGTTGTGATCCAACGCTTATTAAGAGCAATGCGCTGTCATTGTATATGAGGG
>Frequency_3_QualityScore_FEHHGHGIGIJDGDFHGIJGHIJAGIIDIIJIIFIIIIIJJJJGIFHFHHIIHHEFGFEEFEEEDDDCCBCDDDDEEDDDDDDEDACCCBDDDD_Mismatch_2_Sense_+_Library_PoolT
AGAGGAAGCGGAGTCATTGATCGATTGATTGTGTAATGTTGTGATCCAACGCTTATTAAGAGCAATGCGCTGTCATTGTATATGAGGGAATTTG
>Frequency_1_QualityScore_BDHHGABHDEHEEE@HHCD9FHC1DDFDHHGIIIIFDF?BF=;B@GIIIGDEFHFED@B?B@CC@A@AB?B=;ACCCCCD>DDEDCCB9<ACCC_Mismatch_2_Sense_+_Library_PoolC
AGAGGAAGCGGAGTCATTGATCGATTGATTGTGTAATGTTGTGATCCAACGCTTATTAAGAGCAATGCGCTGTCATTGTATATGAGGGAATTTG
>Frequency_3_QualityScore_FFGHHHHJJHIIJHIIIGGIHHHFHHIHHIJJJIIHIIIIIIFFGIIIHHGGCEEDCDDDDDCDDECBDCBBCDDCBABBCAC@CDDBBDDCCD_Mismatch_1_Sense_+_Library_PoolT
TCTTCCAAGCCTGTTCGAAGCGGTTAAATAGAGGAAGCGGAGTCATTGATCGATTGATTGTGTAATGTTGTGATCCAACGCTTATTAAGAGCAA
>Frequency_2_QualityScore_EDFFGGGIIGIIGIIGIJJIIIGIHCGHEHIFFFGEHIEDHGGGEIGFIGGIGGGHAEFGG;AEFEECC>=BCCCCCCDCCCDCCCDDCDACAB_Mismatch_0_Sense_+_Library_PoolT
GTTCGTTGCAACCCAGCTACCAATGACTGGGTTCCTGCTCCTGTAGATGATCAAGAAACGGTGAGGAGGTGATGGCTGCTTCTTCCAAGCCTGT
>Frequency_2_QualityScore_EEHHGHHIIGIIIIJGIEHHIIIGIHIGHIIGIJJIIIJJIJIIJIJJJIIIJJJIHHHFFFFFEFEDEADCDDDDDDDEECEDDEEEDCDDCC_Mismatch_2_Sense_+_Library_PoolT
AAATAGAGGAAGCGGAGTCATTGATCGATTGATTGTGTAATGTTGTGATCCAACGCTTATTAAGAGCAATGCGCTGTCATTGTATATGAGGGAA
>Frequency_2_QualityScore_EEHHGHHIJFIIIJJIIIIIJGGIJIIJJIJJIIJJHIGIEFFHIJIIHGGFFFEFFEDEEEEEDDDDDBDDEDDDDDDDDDCEEEDDDDDDDD_Mismatch_1_Sense_+_Library_PoolT
TTCCAAGCCTGTTCGAAGCGGTTAAATAGAGGAAGCGGAGTCATTGATCGATTGATTGTGTAATGTTGTGATCCAACGCTTATTAAGAGCAATG
>Frequency_2_QualityScore_FFGGGFHJHIIIJJGHFGGIHJCGIIDGIIHIJJIIIIJIJIIJIJIIJIIIJIJIHGGGEFFFFEEEEDCDDDDCDCEEDDDEEEEDDCDB?C_Mismatch_2_Sense_+_Library_PoolT
AATAGAGGAAGCGGAGTCATTGATCGATTGATTGTGTAATGTTGTGATCCAACGCTTATTAAGAGCAATGCGCTGTCATTGTATATGAGGGAAT
>Frequency_1_QualityScore_FFHHHHHJGJJJJJHIGHIIJJHIIJFIIJIJJJIIHIJIJIIJHIIJJIJJJJJHHHFFFFFFFCEDEACBDDDDDDEEDCDDEEECDDDBDD_Mismatch_2_Sense_+_Library_PoolC
AATAGAGGAAGCGGAGTCATTGATCGATTGATTGTGTAATGTTGTGATCCAACGCTTATTAAGAGCAATGCGCTGTCATTGTATATGAGGGAAT
>Frequency_2_QualityScore_FEHHHGGIIIIHIGIIHIIIGIIHAGHIIGEGGFFHGIEHIGGIIIICEEDEEEEDDCC?ACCCDCBCCCCBDCDECCDCC7=ACCDCDDBCCD_Mismatch_1_Sense_+_Library_PoolT
GGCTGCTTCTTCCAAGCCTGTTCGAAGCGGTTAAATAGAGGAAGCGGAGTCATTGATCGATTGATTGTGTAATGTTGTGATCCAACGCTTATTA
>Frequency_2_QualityScore_FFGFHHFGIIGIIIIHIIIBEFGIICGEEIIIIGIFHIIIFGHGAEGCEE<@AC?CBCACCCCCCFEECFDDCACDCCCDCB?BDCCEEECCDC_Mismatch_1_Sense_+_Library_PoolT
CTTCTTCCAAGCCTGTTCGAAGCGGTTAAATAGAGGAAGCGGAGTCATTGATCGATTGATTGTGTAATGTTGTGATCCAACGCTTATTAAGAGC
>Frequency_1_QualityScore_FFHHHHHJJIJJJJJJJJJIIJIJJGHIJJIJJIJJIJJJJJIJDHGIHHHHHHBFFFEEEEEEEFEEDEDDDDDDEDDDDDDDDDDEEEDCCD_Mismatch_1_Sense_+_Library_PoolC
CTTCTTCCAAGCCTGTTCGAAGCGGTTAAATAGAGGAAGCGGAGTCATTGATCGATTGATTGTGTAATGTTGTGATCCAACGCTTATTAAGAGC
>Frequency_2_QualityScore_FFHHGEHIIGIHIIJFHGIIIJIHGIGIIGFIII>EGGGHGGIIEFHHEGGGCE@AECECDC?ACCEDDBCDCABBDCDEDCDDDDCCCDDDDA_Mismatch_1_Sense_+_Library_PoolT
GCCTGTTCGAAGCGGTTAAATAGAGGAAGCGGAGTCATTGATCGATTGATTGTGTAATGTTGTGATCCAACGCTTATTAAGAGCAATGCGCTGT
>Frequency_1_QualityScore_FFHHHHHJJHIJGIIHIIIIGIJIIJGHJJJJHHGHGHIJIGIJ@GHHAEHHEEFFFFFFEEEDEDEDDDDDDDDDDEEDDCDDDDDCDDDDDD_Mismatch_1_Sense_+_Library_PoolC
GCCTGTTCGAAGCGGTTAAATAGAGGAAGCGGAGTCATTGATCGATTGATTGTGTAATGTTGTGATCCAACGCTTATTAAGAGCAATGCGCTGT
>Frequency_2_QualityScore_FFHHGHHIIIIIIIGGFIGI?GCFHHIIHIIGCEHGGIIIGGGIIIGIIGGHGDCEHHGFDCACDEEDCCAACCDDCCCDDDDDEEDBDDEEDE_Mismatch_2_Sense_+_Library_PoolT
CGGTTAAATAGAGGAAGCGGAGTCATTGATCGATTGATTGTGTAATGTTGTGATCCAACGCTTATTAAGAGCAATGCGCTGTCATTGTATATGA
>Frequency_1_QualityScore_FFHHHHHJJJJIJIJJGGIJJIIJGHGHHGIJJIEIJIHEHJGHGGHIJJJIIHFHHHDFFFDDDDDEEEDDDDDCCCDDDDDDDCEEDCDDCD_Mismatch_2_Sense_+_Library_PoolT
AGCGGTTAAATAGAGGAAGCGGAGTCATTGATCGATTGATTGTGTAATGTTGTGATCCAACGCTTATTAAGAGCAATGCGCTGTCATTGTATAT
>Frequency_1_QualityScore_FFHHHHGEGHHIIJJJJJJEHIJGIJGGIGJJIJHJJJJGGIJJJJJJJJJJJHHGGHHHHHHFFFDDD@@CDD>ADDCDEDCDDDDDDDEDDC_Mismatch_2_Sense_+_Library_PoolT
AAAGCGGAGTCATTGATCGATTGATTGTGTAATGTTGTGATCCAACGCTTATTAAGAGCAATGCGCTGTCATTGTATATGAGGGAATTTGACAG
>Frequency_1_QualityScore_DBHDFHAFGHFHEFBHGC>FGGGEDFDIIJGJJGGIIJJIJGDGIGCIGIJDGEBHHGHEGGIIGHHFHEE_Mismatch_0_Sense_+_Library_PoolT
GAGTTGTTTTTGAGATGATGCACTATTCCAATAATTCTCTTAATAAATTTGGAGAACGATATATGCCTTTA
>Frequency_1_QualityScore_FFHHHFHJIEGIIE?EHGF>FFGAHGGHGIGHHHGIIJJEIEGGJJIIJJIIJEGHGFHHFEFEFFECA>??@8CCDDDDEEEDDCCCBDBDDC_Mismatch_2_Sense_+_Library_PoolT
TAGAGGAAGCGGAGTCATTGATCGATTGATTGTGTAATGTTGTGATCCAACGCTTATTAAGAGCAATGCGCTGTCATTGTATATGAGGGAATTT
>Frequency_1_QualityScore_FFHHHHHJJJJJGIFHIIGJGGJJGHHJHIJJIJIJJJJIIJIJJJJJJJJJJIJHHHHHHHFFFFFECBDDDDDDEEDDEEDFECDCDBBDDD_Mismatch_2_Sense_+_Library_PoolC
TAGAGGAAGCGGAGTCATTGATCGATTGATTGTGTAATGTTGTGATCCAACGCTTATTAAGAGCAATGCGCTGTCATTGTATATGAGGGAATTT
>Frequency_1_QualityScore_DFFHHHHJJJJJJJJIJJGGGIJIHIGHJJJGHJJIIJJJJIJIIJIIIEEHH;?DFCDEECEEDEEDE@CCBADEDDDDDDDDDDEDDDDDDC_Mismatch_1_Sense_+_Library_PoolT
TTCTTCCAAGCCTGTTCGAAGCGGTTAAATAGAGGAAGCGGAGTCATTGATCGATTGATTGTGTAATGTTGTGATCCAACGCTTATTAAGAGCA
>Frequency_1_QualityScore_FFHHHFHHJJJJJJJJJHIIJGHIIFHJJJJJIJJJJJJJJJGJJJJJJIJJJJIJJJIHHGHFFDDEECDDDEDDFFDCDDDDDDDDDCDDCB_Mismatch_2_Sense_+_Library_PoolT
AGCGGAGTCATTGATCGATTGATTGTGTAATGTTGTGATCCAACTCTTATTAAGAGCAATGCGCTGTCATTGTATATGAGGGAATTTGACAGAC
>Frequency_1_QualityScore_FFHHHHHGIIJJJJJIJIJJJJHGIIJJJJJFGHIJJJJJJJIIJJJJIGHIJIJJGHIHEHHHFFBDDEEDDEDDDDDEDCDEEEDEDDFDDD_Mismatch_0_Sense_+_Library_PoolT
GGCTGGGATTTTTTAATAAATGTATCTGGGGTTATTATGATTCATTCGGATTGTGGAATTATCGGGTTTATGCTACAGTATAATTTAATGTGCC
>Frequency_1_QualityScore_FFHHHHHJJJJJJJIJJJJGIIJJJJJJJJJJJFIJJJJJJJJHHJIJICFCHIFGIBDEHHHHFFFFFCEEECECDDDDDACDD<ABDDD5><_Mismatch_0_Sense_+_Library_PoolT
CCAGCTACCAATGACTGGGTTCCTGCTCCTGTAGATGATCAAGAAACGGTGAGGAGGTGATGGCTGCTTCTTCCAAGCCTGTTCGAAGCGGTTA
>Frequency_1_QualityScore_FFHHHHHJIIJJJJJJJJJJJJJJIIJJJJJJJJJJIJJJJJIJJJIFHJJJGGJJJJFHHGAEEHDDEBEDEEDEDDB=>CCDDDDBCDCDDE_Mismatch_0_Sense_+_Library_PoolT
GTAATGTTGTGATCCAACGCTTATGAAGAGCAATGCGCTGTCATTGTATATGAGGGAATTTGACAGACATATGGCTGGGATTTTTTTAATAAAT
>Frequency_1_QualityScore_D#2<DFDGHIIIIGIIII7FHIGIIHIFGHIIG*?FBFHGHGHIGGGHGDHHIGHAEADEEEEDCCCC>;>ACCDCDCA5?CCBB?A?AB>?B<_Mismatch_0_Sense_+_Library_PoolT
ANCGGATTAATGGAACGGATTCCTGTTCGTTGCAACCCAGCTACCAATGACTGGGTTCCTGCTCCTGTAGATGATCAAGAAACGGTGAGGAGGT
>Frequency_1_QualityScore_DAFF182AFFGFB<EDDGAFFG@FBF?D@3BD>BD>F66=@EAEEEEEFAEEEEB;BD@DDCC6.>@BBBBADBEEBBABBA_Mismatch_2_Sense_+_Library_PoolT
GGGGTTATTATGATTCATTCGGATTGTGGAATTATCGGGTTTATGCTACAGTATAATTTAATGTGCCTGAGTTTCACTACCA
>Frequency_1_QualityScore_DFHHHHHJJJJJJJIIJJJJJJGIIJJIJJJJJJJJJJJIJIJJJJJIIIJIIJJIJGHIHHHHHHHFFFFFFFEFEDEEEDEDDDDCD>CCEE_Mismatch_0_Sense_+_Library_PoolT
TTTTTAATAAATGTATCTGGGGTTATTATGATTCATTCGGATTGTGGAATTATCGGGTTTATGCTACAGTATAATTTAATGTGCCTGAGTTTCA
>Frequency_1_QualityScore_FFHAFHHJJJJJIJJIIJHIGIIIJJJHIJJIJIJJJGIIJJJIJJJJIIJHGFFDBCDEECCEDDBDDDCDCDCCCDEEDDDDDDDEEDDDDD_Mismatch_2_Sense_+_Library_PoolT
AGGTGATGGCTGCTTCTTCCAAGCCTGTTCGAAGCGGTTAAATAGAGGAAGCGGAGTCATTGATCGATTGATTGTGTAATGTTGTGATCCAACG
>Frequency_1_QualityScore_FFHFHHHIJDBABBHGGGIJICHEGIIEEGIIIHIJDDHHIEGIGIIIJHIJJJIHHE@E@HEGIHA?1;@@BDBB>ACCCCDBDDCDCC::>C_Mismatch_0_Sense_+_Library_PoolT
TTCCTGTTCGTTGCAACCCAGCTACCAATGACTGGGTTCCTGCTCCTGTAGATGATCAAGAAACGGTGAGGAGGTGATGGCTGCTTCTTCCAAG
>Frequency_1_QualityScore_FFHHHHHJJJJJJJIIJJIIGIGIJHJJJIIIIGHIJJIIJJJEIJHHHHHHFFFFFFFEEEDEEEDDDDDDDDDDEFEDDDDDDDDDDDDDBC_Mismatch_2_Sense_+_Library_PoolT
CCTGTTCGAAGCGGTTAAATAGAGGAAGCGGAGTCATTGATCGATTGATTGTGTAATGTTGTGATCCAACGCTTATTAAGAGCAATGCGCTGTC
>Frequency_1_QualityScore_FFGHHHHJIJJJJJJJJIJJJJIIJJIIJGIJGIJIIJGHIIJJJJJJIIIIJJJJJJJJJJIJJHHH?;BEC@BD=ACDDFDDDDDDBBBDDD_Mismatch_0_Sense_+_Library_PoolT
GATTCCTGTTCGTTGCAACCCAGCTACCAATGACTGGGTTCCTGCTCCTGTAGATGATCAAGAAACGGTGAGGAGGTTCGATCCCGCGACTTCT
>Frequency_1_QualityScore_FFHHHHHJJJJJJJJJJJJHIIJJJIJIFHIJJJJJJJJJJJIJJFGIJIGIIJJJJFIJGHHEEDEEEEEEEDDCDDDFEEEDEDDDDDDDDD_Mismatch_0_Sense_+_Library_PoolT
TGGGATTTTTTAATAAATGTATCTGGGGTTATTATGATTCATTCGGATTGTGGAATTATCGGGTTTATGCTACAGTATAATTTAATGTGCCTGA
>Frequency_1_QualityScore_FFHHGHHIJIJJJJJJJJGGGIJJJIJJJIGIIJJIIGHHHFFDDFDC=ACDDEDD@CCDEEDDCDDBC@CCDDDDDDD@CDC@C@@DDDCDD<_Mismatch_1_Sense_+_Library_PoolT
CCAAGCCTGTTCGAAGCGGTTAAATAGAGGAAGCGGAGTCATTGATCGATTGATTGTGTAATGTTGTGATCCAACGCTTATTAAGAGCAATGCG
>Frequency_1_QualityScore_DDD)@DD?C@EEEE9?DEDDD6DDD?DBBDDEADCE4=B@CCCA4@@@7A=?=7_Mismatch_1_Sense_+_Library_PoolT
GGGGTATTATGATTCATTCGGATTGTGGAATTATCTCGTTTATGCTACAGTGCA
>Frequency_1_QualityScore_FFHHHHHJJJJJJJJFHIIFIJIIIHIHIJJJJJIJJJJIIIJIJFGDHGGHIBFEHIJIJHHHHHFFFBDDEDDEDCDDDDD?BDDBD@DDEE_Mismatch_1_Sense_+_Library_PoolT
CTACCAATGACTGGGTTCCTGCTCCTGTAGATGATCAAGAAACGGTGAGGAGGTGATGGCTGCTTCTTCCAAGCCTGTTCGAAGCGGTTAAATG
>Frequency_1_QualityScore_FFHHFHHIIJJJGJJIJEIIJJIIIIGIIJGGHHHFFFDCCDEEDCCCCCCCDD9<ACDDDDDDCCCCDDDCCDDDDDCDDDDD<??DD@@B_Mismatch_0_Sense_+_Library_PoolT
GCGGATTAATGGAACGGATTCCTGTTCGTTGCAACCCAGCTACCAATGACTGGGTTCCTGCTCCTGTAGATGATCAAGAAACGGTGAGGAGG
>Frequency_1_QualityScore_FFGHHHHIGIIGIJGIIIIGGIIHJHHHGIHIICHICHIJGIBH?EEEFFFFFBCACBCDDDDDBDEDEDDDDDDDCDD?BDDDDDDCDCCBDC_Mismatch_0_Sense_+_Library_PoolT
CTTCTTCCAAGCCTGTTCGAAGCGGTTAAATGGAGGAAGCGGAGTCATTGATCGATTGATCGTTAATGTTGTGATCCAACGCTTATGAAGAGCA
>Frequency_1_QualityScore_FFHHHHHJJJJAFGIJJJIJIJJJJJJJJJJIJJJHIJJIJJJJJFGHJJJJJHHHHHFFDDBB?CCEEDDEDDBBDDCEDDCDCDEEDCDDDD_Mismatch_1_Sense_+_Library_PoolT
GCAAGAAACGGTGATGGCTGCTTCTTCCAAGCCTGTTCGAAGCGGTTAAATAGAGGAAGCGGAGTCATTGATCGATTGATTGTGTAATGTTGTG
>Frequency_1_QualityScore_FFHHHHHJJJJJJHJJIIJGHDHHIJJIJJJHJJJHIJJIIIJJJJIHIJJJJJIIJHHHFFFEEECCEEDDDDDDDDDDDDDEEDDDDDEEDD_Mismatch_2_Sense_+_Library_PoolT
GGTTAAATAGAGGAAGCGGAGTCATTGATCGATTGATTGTGTAATGTTGTGATCCAACGCTTATTAAGAGCAATGCGCTGTCATTGTATATGAG
>Frequency_1_QualityScore_DFHHHGHJIIGIJJGJJJJJJEHGIEIHHHJJJJJJJJEHGJBHIJIHGHHHFHE?BEEDCEEECCDDECCFED9?CDDCDDCBDDDDDEDDDD_Mismatch_1_Sense_+_Library_PoolT
TGCTTCTTCCAAGCCTGTTCGAAGCGGTTAAATAGAGGAAGCGGAGTCATTGATCGATTGATTGTGTAATGTTGTGATCCAACGCTTATTAAGA
>Frequency_1_QualityScore_FFHHHHHJJJJJHIJJJJJJIIJGIJJJJIJFGIJJJIJJJFHIJGHIGHHHHHFFFFFFDEEEDEDDDBBDDDEEDDDDDDDDDDDDDDDDCE_Mismatch_2_Sense_+_Library_PoolT
TGTTCGAAGCGGTTAAATAGAGGAAGCGGAGTCATTGATCGATTGATTGTGTAATGTTGTGATCCAACGCTTATTAAGAGCAATGCGCTGTCAT
>Frequency_1_QualityScore_FFHHHHHJJJJJIIIJJJJJJJJJJJJJFDGHIJJJJJJJJJJIIJJHIIJJJJFGIJIJJHHH?BDDDCCEEEDDFEDEDDEECDDDDDDCCC_Mismatch_1_Sense_+_Library_PoolT
CTGGGATTTTTTAATAAATTTATCTGGGGTTATTATGATTCATTCGGATTGTGGAATTATCGGGTTTATGCTACAGTATAATTTAATGTGGAAA
>Frequency_1_QualityScore_FFHHHHHDGHGDHHGCFCHIGGFHGFHGIHJJJJJIGHHIJIIJIHIJJJGJIJIJGGGHHGEHHFFFFDDDDEEDDCDDDCCDDCD@@CACBD_Mismatch_2_Sense_+_Library_PoolT
TTGATCGATTGATTGTGTAATGTTGTGATCCAACGCTTATTAAGAGCAATGCGCTGTCATTGTATATGAGGGAATTTGACAGACATATGGCCGG
>Frequency_1_QualityScore_DDDFD<CE3C2CEIC:<A<C99+<<AEGE?CGDFB@DDD@A>F>>DEBABFFC>DE7C=E@:=3(\.;BA6(.66(55>3>>:<?@=@<35>AB_Mismatch_2_Sense_+_Library_PoolT
ATTGATTGGGTAATGTTGTGATCCAACGCTTATGAAGAGCAATGCGCTGTCATTGTATATGAGGGAATTTGCCAGACATATGGCTGGGATTTTT
>Frequency_1_QualityScore_FFHHHHHJIJIJJIJJJJJJJJJIIJJHJGHIJJIJJJJHIIJIJJIGJEHHHHHFFFFFFEEEEDDDDDDDEEEDDDDDDDDDDDCDDDDEED_Mismatch_2_Sense_+_Library_PoolT
TTCGAAGCGGTTAAATAGAGGAAGCGGAGTCATTGATCGATTGATTGTGTAATGTTGTGATCCAACGCTTATTAAGAGCAATGCGCTGTCATTG
>Frequency_1_QualityScore_FFHHHHHJJJJJJACHHIJJBGE@GIIGFHIIJIJJJ@FFHGGHHCHIDGIHGGG;DHECHD;@DDCDAACD5=BAC>@C@CDD>A_Mismatch_0_Sense_+_Library_PoolT
ACATATGGCTGGGATTTTTTAATAAATGTATCTGGGGTTATTATGATTCATTCGGATTGTGGAATTATCGGGTTTATGCTACAGTA
>Frequency_1_QualityScore_FFHHHHHHIGIIHJIHIJJGHIIGIJJJJJJJJJJJJJJJJJJJJJJJJJJJJJJJJJHHHHHFFFDDBCCDEDEEEEEEEDDBBBDDDDEDDD_Mismatch_2_Sense_+_Library_PoolT
CAAGCGGAGTCATTGATCGATTGATTGTGTAATGTTGTGATCCAACGCTTATTAAGAGCAATGCGCTGTCATTGTATATGAGGGAATTTGACAG
>Frequency_1_QualityScore_FFHHHHHIIHJJJJJEHIIJIJJJJJIJJJJIJHIIJIIIIJJIJJJJIJHIEGIGIJJJJJHICEEGHHHHHDHFDFDFDDDDDDD_Mismatch_0_Sense_+_Library_PoolT
TAAATGTATCTGGGGTTATTATGATTCATTCGGATTGTGGAATTATCTCGTTTATGCTACAGTGATTTATTGTGCCAAAAAAAACTA
>Frequency_1_QualityScore_FFFHHGGJJJJHIJJJIJJJJJDGIIJJIJHGHJJJJJJJIJJJGIHHHHHHFFFEFFFDEEEEDDDDDBDDDEEECDDDDDDDDDDDDBDDEE_Mismatch_2_Sense_+_Library_PoolT
GTTCGAAGCGGTTAAATAGAGGAAGCGGAGTCATTGATCGATTGATTGTGTAATGTTGTGATCCAACGCTTATTAAGAGCAATGCGCTGTCATT
>Frequency_1_QualityScore_BBFHDHFFB9EBHEGHIG+2AA?GEFHC<?<BFGHC@F>GIH0<8BBFCFFEGAF4;_Mismatch_0_Sense_+_Library_PoolT
GACAGACATATGGCTGGGATTTTTTAATAAATGTATCTGGGGTTATTATGATTCTAA
>Frequency_1_QualityScore_FFHHHHHJJJHGIIJJIJIIJJJJHJJIJJJJJGHFHIIJJHIJJEHHHFHFFFFFFEEEEEEEDCEEDCDDDDDDDDEFFDDDDDDDDDDDDD_Mismatch_1_Sense_+_Library_PoolT
AGCCTGTTCGAAGCGGTTAAATAGAGGAAGCGGAGTCATTGATCGATTGATTGTGTAATGTTGTGATCCAACTCTTATTAAGAGCAATGCGCTG
>Frequency_1_QualityScore_FFHHHHHHIIJJJJJJGIIIIIJJIJJJJJJJJJHJJJIJJIJJJJJJJJJHIJJJJIJJJIJHHHHHHHHFFFFFFFEEECEEEDEEDDDDED_Mismatch_2_Sense_+_Library_PoolT
ATAAATGTATCTGGGGTTATTATGATTCATTCGGATTGTGGAATTATCGGGTTTATGCTACAGTATAATTTAATGTGCCTGAGTTTCACTATTG
>Frequency_1_QualityScore_BEHHDHGIGDGIIJEIGGGIDHGIGIAH7DDGIJJJJJGIGGGIJGCA?>>ACHHF@DCCEEEEE@B??=CDFC@CCDDCDCDB@599CC::>>_Mismatch_2_Sense_+_Library_PoolT
TCGAAGCGGTTAAATAGAGGAAGCGGAGTCATTGATCGATTGATTGTGTAATGTTGTGATCCAACGCTTATTAAGAGCAATGCGCTGTCATTGT
>Frequency_1_QualityScore_FFHHHHHIJJJJJJHIIJIJJJJJJJJIJJJIJFJJIJJJIJJJJJIHIJJJJJJJJIIJJFFFHHFFDFFFEEEDEEDDDDDD<>CDDDDB?C_Mismatch_2_Sense_+_Library_PoolT
ATTGTGTAATGTTGTGATCCAACGCTTATTAAGAGCAATGCGCTGTCATTGTATATGAGGGAATTTGACAGACATATGGCTGGGATTTTTTTAA
>Frequency_1_QualityScore_FFHFHHHJIJJIJJJGHIJAHHGDGDGHIIIIIJJJJJGJJJJJJJIIJJIJFGHHHFFEFEDDEDFEDEEEFDEDDDDB?BCDDDDDDDDDCD_Mismatch_1_Sense_+_Library_PoolT
CGGAGTCATTGATCGATTGATTGTGTAATGTTGTGATCCAACGCTTATGAAGAGCAATCGCTGTCATTGTATATGAGGGAATTTGACAGACATA
>Frequency_1_QualityScore_?DD8+2CEI+CAFF:<2<<E?@D*:9C?BDC*??B?DD?:7=8A@=.8@=@@7@A=:?=@AA@ADAAA@@>>;;;;;;8558(((+:A>AA_Mismatch_1_Sense_+_Library_PoolT
GTAATGTTGGGATCCAACGCTTATGAAGAGCAATGCGCTGTCATTGTATATGAGGGAATTTGACAGACATATGGCTGGGAGTTTCTAATAA
>Frequency_1_QualityScore_FFHHHGHJJIJJJJJJGIJJJJGIIJIIIHIJJJJJHIJIIIHGHIEHIJGHIIIJIIHHHFFFFFFFFEEEEEDDDDDDDDDDDDEEEEDDDC_Mismatch_1_Sense_+_Library_PoolT
TTGTGATCCAACGCTTATTAAGAGCAATGCGCTGTCATTGTATATGAGGGAATTTGACAGCCATATGTCTGTCAAATTCCCTCATATACAATGC
>Frequency_1_QualityScore_FFHHHHHJJJJJJJJJHHHJJJGIIJJJJJJJHIJJJJGIIJIIIJIIJJJJJJJ>CGIIJHDBCECCDADCDEEDDDDD3=BCDEEDDDDCCD_Mismatch_1_Sense_+_Library_PoolT
TAAGAGCAATGCGCTGTCATTGTATATGAGGGAATTTGACAGACATATGGCTGGGATTTTTTTAATAAATGTATCTGGGGTTATTATGATTCAT
>Frequency_1_QualityScore_FFHHHHHJJJIHIJIJJJJJGHGIJJJJJJJJJJJJJJHIJJIJJGHIJJJJJJJHIIJJJJJIHHHHFAEFFFFFFFEEEEEEECD>CCDCCC_Mismatch_0_Sense_+_Library_PoolT
TTTAATAAATGTATCTGGGGTTATTATGATTCATTCGGATTGTGGAATTATCGGGTTTATGCTACAGTATAATTTAATGTGCCTGAGTTTCAAA
>Frequency_1_QualityScore_FFHGHHHJJJJJJJJJJJJJJIIJIJJHIIIJJJJJJJIJJJJJIJGHEHHHHHHFDFFDEEEEEDDEEFDEEDDDDEEDCDDDDDDCDEEEDD_Mismatch_1_Sense_+_Library_PoolT
TGCTTCTTCCAAGCCTGTTCGAAGCGGTTAAATAGAGGAAGCGGAGTCATTGATCGATTTATTGTGTAATGTTGTGATCCAACGCTTATTAAGA
>Frequency_1_QualityScore_FFHHHHGJJJJJJIGIJJJJGHIJIIJJJJJJJJJJJJJJJJJGGIIJGHDHHHHHFF?BEDDEDDDDDB>BDDDDDCCDACDDEDCDECDCCC_Mismatch_0_Sense_+_Library_PoolT
CCCAGCTACCAATGACTGGGTTCCTGCTCCTGTAGATGATCAAGAAACGGTGAGGAGGTTCGATCCCGCGACTTCTGTTTACTTAAATTTTGCA
>Frequency_1_QualityScore_FFHHHHHJJJJGJJJJJJJJFHHHIIJJIJJJJIJJJJJJIJJJJIJIJJJJJIJIJJJJIJ=CGHHEHEHHFFFFEFFEEEDBD=@DEDDDCD_Mismatch_0_Sense_+_Library_PoolT
TTTAATAAATGTATCTGGGGTTATTATGATTCATTCGGATTGTGGAATTATCTCGTTTATGCAACAGTGATTTATTGTGCCCGAGTTTCACCAA
>Frequency_1_QualityScore_FFHHHHHJJJJJCFHIJJJEHHGIJIGGIIIIIIJJ@FGIJIJIJJJIDGGGGGDGHGEEF>BFEEEDDDD;=@CDDDDCDDDDEEDEDEECED_Mismatch_0_Sense_+_Library_PoolT
CATATGGCTGGGATTTTTTAATAAATGTATCTGGGGTTATTATGATTCATTCGGATTGTGGAATTATCGGGTTTATGCTACAGTATAATTTAAT
>Frequency_1_QualityScore_FFCFFHHJJJJIJJIIIIIIIIIJIJHIIGHGHIHIHJGIJIJIJJJIGIFEHED;@>ADCCCCD?B@BCDCCDCDCEDCC@CCDDCCCDDDDD_Mismatch_1_Sense_+_Library_PoolT
GGTGATGGCTGCTTCTTCCAAGCCTGTTCGAAGCGGTTAAATAGAGGAAGCGGAGTCATTGATCGATTGATTGTGTAATGTTGATCCAACGCTT
>Frequency_1_QualityScore_?:F8DDHEFAF?HGCEG:E@FHIICCHIICIID@DGEBBG8;8=@FEGFGEHIGHGHHFFEEA@DEECC1??1=@;8@55>ACCCC@B:::@@@_Mismatch_0_Sense_+_Library_PoolT
CGGATTCCTGTTCGTTGCAACCCAGCTACCAATGACTGGGTTCCTGCTCCTGTAGATGATCAAGAAACGGTGAGGAGGTGATGGCTGCTTCTTC
>Frequency_1_QualityScore_FFHHFHGJEIAHGJIGJIJIJJGIIGIJIIJJJJIJIJGIIIJIAEHHIIJHHHHHFFFDDBD8?ACDDDDCD@DDDDEDDACDDEEDCDDDDC_Mismatch_1_Sense_+_Library_PoolT
CAAGAAACTGTGATGGCTGCTTCTTCCAAGCCTGTTCGAAGCGGTTAAATAGAGGAAGCGGAGTCATTGATCGATTGATTGTGTAATGTTGTGA
>Frequency_1_QualityScore_FFHGHDFHHJJIJIIJIJGHIIJJIHIJIIJJJJJIJJJJJIJJJGIJJJHIHHHHEFFFFFDECEECDCDCDDEDEDDDDDDBB<A?AB:?B2_Mismatch_0_Sense_+_Library_PoolT
AGCGGATTAATGGAACGGATTCCTGTTCGTTGCAACCCAGCTACCAATGACTGGGTTCCTGCTCCTGTAGATGATCAAGAAACGGTGAGGAGGT
>Frequency_1_QualityScore_DDFHHGHJJJIIJJIHIHIICFGHCGGHIIII?FHIGIJJGIJJHEIGIJFGHIICHI5?C=>EEEBB?;AAEEEEDCD?AB>>A?A_Mismatch_0_Sense_+_Library_PoolT
CCCAGCTACCAATGACTGGGTTCCTGCTCCTGTAGATGATCAAGAAACGGTGAGGAGGTGATGGCTGCTTCTTCCAAGCCTGTTCGA
>Frequency_1_QualityScore_DDFHGHGJJJIIGJIJII,AECFGGIJIIJGGIIJIIIIJIIIIIEIJJIJJJJ@GHGGHIGIIIJJJGGHIEDAEEEEF_Mismatch_1_Sense_+_Library_PoolT
TTTTAATAAATGTATCTGAGGTTATTATGATTCATTCGGATTGTGGAATTATCTCGTTTATGCTACAGTGATTTATTGCA
>Frequency_2_QualityScore_FFGGHHHIIIIIIJJJJJJJGIIIJIJIIIIIGIIJIJGIHIIIJJEIIIIIJIIHHHHIGGGEEFFEGAEEFEEEEEEEEDCECDC?ACEECD_Mismatch_0_Sense_+_Library_PoolC
TTTAATAAATGTATCTGGGGTTATTATGATTCATTCGGATTGTGGAATTATCGGGTTTATGCTACAGTATAATTTAATGTGCCTGAGTTTCACT
>Frequency_1_QualityScore_DDD)AB?EBBB@FF9?EEAEI1?D;:?B*?DD4B@;DD=BDDECEIEIEE=ADCDDDDCDAA@AA@AA@@;>AABAAAADA>A??>_Mismatch_2_Sense_+_Library_PoolC
GGGTTATTATGATTCATTCGGATTGTGGAATTATCGGGTTTATGCTACAGTATAATTTAATGTGCCTGAGTTTCACTATTGTTTTA
>Frequency_1_QualityScore_FFHHHHHJHIJJHIIIJJJJJJJJJIIIIJIJIJJJGJDHGIJIJIJJJJHGIIFHHGIGHECEHFFF@;=AECDD;ACCDDDDDDDCDDCCDD_Mismatch_0_Sense_+_Library_PoolC
GATTCCTGTTCGTTGCAACCCAGCTACCAATGACTGGGTTCCTGCTCCTGTAGATGATCAAGAAACGGTGAGGAGGTGATGGCTGCTTCTTCCA
>Frequency_1_QualityScore_FFHHFFHJJJJJJGHIJJJJJIIHJJJJJJJGIJJIJJIIIIJIJJJICFGHIJJJIJIIIIHHHHHHGHFFFFFFFEED>CEDEDDDDEDCDD_Mismatch_2_Sense_+_Library_PoolC
AATGTATCTGGGGTTATTATGATTCATTCGGATTGTGGAATTATCGGGTTTATGCTACAGTATAATTTAATGTGCCTGAGTTTCACTATTGTTT
>Frequency_1_QualityScore_FFGHHHHJGIIJJJIJJ?FGHHIJ@FEFGE<FBGGIHCHJJ:FFCGGGGHCGFIJJ@HHAEFCCCD;@E@ACEDDD=?@CCCCDCCDCCDDDEE_Mismatch_0_Sense_+_Library_PoolC
ACAGACATATGGCTGGGATTTTTTAATAAATGTATCTGGGGTTATTATGATTCATTCGGATTGTGGAATTATCGGGTTTATGCTACAGTATAAT
>Frequency_1_QualityScore_FFHHHHFIIIHIJIIJIJJIJJIIGIJHIJJJJGIFFHIHIHIGJEHHHEEFFFFEDEEEEEDCDDDEC@CDDDBDDCDDEDDCACCCDCDDDD_Mismatch_1_Sense_+_Library_PoolC
AGCCTGTTCGAAGCGGTTAAATAGAGGAAGCGGAGTCATTGATCGATTGATTGTGTAATGTTGTGATCCAACGCTTATTAAGAGCAATGCGCTG
>Frequency_1_QualityScore_FFHDHGFHJJJJDHDHIHIDHHIGGGIIJIGIJJIIJIGIIIIIIHGCHGGIJJJJJJI@@EEHHHHFE?CEFFFFEEECDEEEDDCDEDDCCD_Mismatch_2_Sense_+_Library_PoolC
ATGTATCTGGGGTTATTATGATTCATTCGGATTGTGGAATTATCGGGTTTATGCTACAGTATAATTTAATGTGCCTGAGTTTCACTATTGTTTT
>Frequency_1_QualityScore_FFHHHHHIJJJJJJJEFHIIIJHHIIJJJJGIIIJIJJJFEHIJHIJIJIIIJJJJJCHHHHGG@DEFFDCDDD=BBDDDDEDDCDCDFDEEDE_Mismatch_0_Sense_+_Library_PoolC
AGACATATGGCTGGGATTTTTTAATAAATGTATCTGGGGTTATTATGATTCATTCGGATTGTGGAATTATCGGGTTTATGCTACAGTATAATTT
