# Supplementary material for: Differential Gene Expression Reveals Candidate Genes for Drought Stress Response in Abies alba (Pinaceae)
Source: PLoS One. 2015 Apr 29;10(4):e0124564. doi: 10.1371/journal.pone.0124564 (PMC4414588; doi:10.1371/journal.pone.0124564)
Supplement: S2 File — (GZ) [file pone.0124564.s002.gz › comp20159_c0_seq1 #or# comp20159_c0_seq4.fa]

>comp20159_c0_seq1 len=686 path=[3560:0-20 75:21-44 99:45-191 246:192-196 251:197-243 298:244-292 347:293-316 371:317-331 386:332-367 4182:368-395 4211:396-396 451:397-411 4263:412-412 4264:413-438 4290:439-457 812:458-542 4513:543-561 916:562-611 700:612-685] : sp|P49237|E13B_MAIZE Glucan endo-1,3-beta-glucosidase, acidic isoform OS=Zea mays PE=2 SV=1 e-value: 5e-44 blast score:  174
ACCCGCCGTCTAAAGGAGCCGTCAGAGCCGATGTGAAGGACACCATGAGCCAAATACTCAAATTTCTGTCAGATAACGGAGGTCCCTTGATGGCCAATATCTATCCATACATCAGCTACACCGGCAGCGGGGGCTCCATTTCTCTGGATTACGCTCTGTTTAAGTCCACGTCTACAGTGGTGGCAGATCCCAACAGCGGCCTGAACTACAACAACTTGTTCGATGCCTTGGTTGATACTTTTCTCTGGGCCATGGAAAACTCCGGATATCCTAACCTCCCGATCGTGATTACGGAAAGCGGATGGCCTTCTGCTGGCGGGGATGCGGCCAGTGTTGAGAATGCTCAGACTTATAACAACAATCTCATCAAACATGTATTATCTACTGCAGGGACACCGAAGAAGCCAGGAACGAGCATCGAGACCTATATTTTCGCTCTCTTCAACGAGAACAAGAAGGCGGGGGCTGAGACGGAGCAACACTTTGGACTCTTCAACGCTGATCAAACTCCTGCATACACAGTCAACTTTTCTCCATAATTTAGTTGCGTTTGACTTCACCTTGTGACATGTATTTTCATTCCATCTAAAATAAATTCTCAACAATAAAGTATCCAAGAAATTAAGTTTATATCGTTTTGGAAACTGAAAAATGTCAAAGAAGTTGAGTTTTTTTTTTTCCGTCTA
>comp20159_c0_seq4 len=720 path=[3560:0-20 75:21-44 99:45-191 246:192-196 251:197-243 298:244-292 347:293-316 371:317-331 386:332-367 4182:368-395 4211:396-396 451:397-411 4263:412-412 4264:413-438 4290:439-457 812:458-542 4513:543-561 4532:562-564 619:565-645 700:646-719] : sp|P49237|E13B_MAIZE Glucan endo-1,3-beta-glucosidase, acidic isoform OS=Zea mays PE=2 SV=1 e-value: 6e-44 blast score:  174
ACCCGCCGTCTAAAGGAGCCGTCAGAGCCGATGTGAAGGACACCATGAGCCAAATACTCAAATTTCTGTCAGATAACGGAGGTCCCTTGATGGCCAATATCTATCCATACATCAGCTACACCGGCAGCGGGGGCTCCATTTCTCTGGATTACGCTCTGTTTAAGTCCACGTCTACAGTGGTGGCAGATCCCAACAGCGGCCTGAACTACAACAACTTGTTCGATGCCTTGGTTGATACTTTTCTCTGGGCCATGGAAAACTCCGGATATCCTAACCTCCCGATCGTGATTACGGAAAGCGGATGGCCTTCTGCTGGCGGGGATGCGGCCAGTGTTGAGAATGCTCAGACTTATAACAACAATCTCATCAAACATGTATTATCTACTGCAGGGACACCGAAGAAGCCAGGAACGAGCATCGAGACCTATATTTTCGCTCTCTTCAACGAGAACAAGAAGGCGGGGGCTGAGACGGAGCAACACTTTGGACTCTTCAACGCTGATCAAACTCCTGCATACACAGTCAACTTTTCTCCATAATTTAGTTGCGTTTGACTTCACCTCATCAAGTCGATGTCGACAAGCTATTATCTAGGTAGCTACATGTATTTTCATTCCATCTACAATAAATTCTCAACAATAAAGTGTCCAAGAAATTAAGTTTATATCGTTTTGGAAACTGAAAAATGTCAAAGAAGTTGAGTTTTTTTTTTTCCGTCTA

>Frequency_8_QualityScore_FFHHHHHJJHIHIIIJIIJJJJIIIIJJJJJJIIIJJJIJJJIJIIIHHGEDDDDCDDDDDCCBCCCDDBCDDDDDDDDDDCDDCCDDDDDDDE_Mismatch_0_Sense_+_Library_PoolT
CGAGCATCGAGACCTATATTTTCGCTCTCTTCAACGAGAACAAGAAGGCGGGGGCTGAGACGGAGCAACACTTTGGACTCTTCAACGCTGATCA
>Frequency_5_QualityScore_FFGHFHHHHHIJJIJJDFIHGHIIEIHIJIJJIIJIIIHHIIIIIHIHGFGFFEDEECAACBCCCBDD?@ACBCCDDD@BCABDBBD@BCCCCC_Mismatch_0_Sense_+_Library_PoolT
CGAAGAAGCCAGGAACGAGCATCGAGACCTATATTTTCGCTCTCTTCAACGAGAACAAGAAGGCGGGGGCTGAGACGGAGCAACACTTTGGACT
>Frequency_4_QualityScore_EEGGGGGIFIIHII?DGEFHHHGGCEGIHIIHHGIHIHGHHHHHFFEEDEEEECCCDCCCCACDBCCCCBA?ACCCCCCCCCCCCACCCCCCCC_Mismatch_0_Sense_+_Library_PoolT
GGGACACCGAAGAAGCCAGGAACGAGCATCGAGACCTATATTTTCGCTCTCTTCAACGAGAACAAGAAGGCGGGGGCTGAGACGGAGCAACACT
>Frequency_4_QualityScore_FEHGHHHIIIIJJJJJJIIJJJJIHIJJIJJJJJJJJJJJIJIEDDACCCCDDDDADDDDDDDDDDDDDCBCDDDEDDCDDDCDCDDDCDCDDD_Mismatch_0_Sense_+_Library_PoolT
GAGACCTATATTTTCGCTCTCTTCAACGAGAACAAGAAGGCGGGGGCTGAGACGGAGCAACACTTTGGACTCTTCAACGCTGATCAAACTCCTG
>Frequency_3_QualityScore_EEGFHGEEGAGIHGIHIGIIGHGDCBFGIFEHIGFFFHHHIGCHFGEIFA=<>@?=BCC?@9@A?DCACBCCACCCCCCDDDCCCCCC@DBD@B_Mismatch_0_Sense_+_Library_PoolT
AGCATCGAGACCTATATTTTCGCTCTCTTCAACGAGAACAAGAAGGCGGGGGCTGAGACGGAGCAACACTTTGGACTCTTCAACGCTGATCAAA
>Frequency_3_QualityScore_EFHHHHHJJJIJJJJIJJJJJJJJIHIJJJJIJJIJJJGDDCDDDDDDDCACDBDCDDDDDDDDDDDDDCDDDBCCDCDDDCDDDDDDDDDDDD_Mismatch_0_Sense_+_Library_PoolT
CTATATTTTCGCTCTCTTCAACGAGAACAAGAAGGCGGGGGCTGAGACGGAGCAACACTTTGGACTCTTCAACGCTGATCAAACTCCTGCATAC
>Frequency_3_QualityScore_EEHHHHEACDCEEEDE<DECDDABCDDDDBDDDDDDEDDCCCCADDCDDDDDDDDDDDDDDDDCDDDDDDCDDDDCDDDBCDEEDDCCCDCACC_Mismatch_0_Sense_+_Library_PoolT
GCGGGGGCTGAGACGGAGCAACACTTTGGACTCTTCAACGCTGATCAAACTCCTGCATACACAGTCAACTTTTCTCCATAATTTAGTTGCGTTT
>Frequency_3_QualityScore_FEHHGFGIIIJJJIIHHHIJIHHGGIIIIIJJIHHIGHIJGIIHIGHIHHHGGGEDDEECCDD?ACC?ABBDDDCCDBCDDCDDDDDDCACDCD_Mismatch_0_Sense_+_Library_PoolT
AGAAGCCAGGAACGAGCATCGAGACCTATATTTTCGCTCTCTTCAACGAGAACAAGAAGGCGGGGGCTGAGACGGAGCAACACTTTGGACTCTT
>Frequency_3_QualityScore_FFHHGGDHHJJJJIJJIIJJJIIHIHIIJJJIJJIIIJJJJJJJIJIHIIHIEFGFEEDDEDCDDDCCDBDDDDCCDCDDDDCBBCDDDBCCDB_Mismatch_0_Sense_+_Library_PoolT
GAAGAAGCCAGGAACGAGCATCGAGACCTATATTTTCGCTCTCTTCAACGAGAACAAGAAGGCGGGGGCTGAGACGGAGCAACACTTTGGACTC
>Frequency_3_QualityScore_CEHGGEFIIIJIJIHIEHIGIIIJHIFDCCACCCCDDCCC@@C@CBCDCB>BDCCBDDDDDCCDDBACDCDCDCBCDDCDBBDBB@@CBCABA@_Mismatch_1_Sense_+_Library_PoolT
CTCTCTTCAACGAGAACAAGAAGGCGGGGGCTGAGACGGAGCAACACTTTGGACTCTTCAATGCTGATCAAACTCCTGCATACACAGTCAACTT
>Frequency_3_QualityScore_EEGHEGGIIJIJJJJIIIIIIIIIIIJJJJJIIJJJJIJJIJJHDCCCCCCCDCCCCCCCDCCCDDDDDDDDDDDDEDDCCCCACDDCDDCDDD_Mismatch_0_Sense_+_Library_PoolT
CGAGACCTATATTTTCGCTCTCTTCAACGAGAACAAGAAGGCGGGGGCTGAGACGGAGCAACACTTTGGACTCTTCAACGCTGATCAAACTCCT
>Frequency_3_QualityScore_EEEFGGEFGIEIGHHFHIIIDGGFHHJIGHHJJEGHHJJIIHHHIHGGHHFFFFFDCC@BAC@@@?B@=<BCBAA@=AABBCCCB@B?ABBCCC_Mismatch_0_Sense_+_Library_PoolT
GAAGCCAGGAACGAGCATCGAGACCTATATTTTCGCTCTCTTCAACGAGAACAAGAAGGCGGGGGCTGAGACGGAGCAACACTTTGGACTCTTC
>Frequency_3_QualityScore_FFHHHHHGJJJJJIJJJJHIIJJJJJJJJJJJJJHJJJJJJJJJJJIIIIIHHHGGFFFFFFEEEEEEDBDCDFEDDDDDDDDDDDDDDDDDDD_Mismatch_0_Sense_+_Library_PoolT
GAGACGGAGCAACACTTTGGACTCTTCAACGCTGATCAAACTCCTGCATACACAGTCAACTTTTCTCCATAATTTAGTTGCGTTTGACTTCACC
>Frequency_3_QualityScore_FFHHHHGIHIIIIJJJJJIIHHIIIGIIJHHHGIHIFGHIHGIIJIIIHHGGFCDBBAABCBDDEEDAB@BCDCDDECDDCBCADDDBDDDCBB_Mismatch_1_Sense_+_Library_PoolT
CAAACATGTATTATCTACAGCAGGGACACCGAAGAAGCCAGGAACGAGCATCGAGACCTATATTTTCGCTCTCTTCAACGAGAACAAGAAGGCG
>Frequency_3_QualityScore_FFHHHHHJJJJJJJJIEDDDDDDDDDCDDDDDDDDDDDDDDDDDDDEDDDDDDDDDEDDDDDDDDDDDDCCDDDCDDDDDDDDDDDDDCDCDDE_Mismatch_0_Sense_+_Library_PoolT
GAACAAGAAGGCGGGGGCTGAGACGGAGCAACACTTTGGACTCTTCAACGCTGATCAAACTCCTGCATACACAGTCAACTTTTCTCCATAATTT
>Frequency_3_QualityScore_FFHHHHHJJJJJIJJJIDDDDCDDDDDDDDDDDDDDDDDDDDDDDDDEDDDDDDCDDEDDDDDDDDDDDDDDDDDDDDDDDDDDDDDDDDDDDE_Mismatch_0_Sense_+_Library_PoolT
AGAACAAGAAGGCGGGGGCTGAGACGGAGCAACACTTTGGACTCTTCAACGCTGATCAAACTCCTGCATACACAGTCAACTTTTCTCCATAATT
>Frequency_3_QualityScore_EEHGGHHIIJJJJIIJJJJIHIIIHIIIIIIJIIEGIIIIHFIIIIHHHGGDFEECCDDDDDDDEDDCC@ACDCCDC?B?@B>AABACDCDDDA_Mismatch_0_Sense_+_Library_PoolT
ATCTACTGCAGGGACACCGAAGAAGCCAGGAACGAGCATCGAGACCTATATTTTCGCTCTCTTCAACGAGAACAAGAAGGCGGGGGCTGAGACG
>Frequency_3_QualityScore_FFHHHHHJIJGIIJJJJIJJJJJJJJIIJJJJJJJIIIHGIIJJJIIJHIIHFFGFFDDDDEEDEFFDEDDCDCDDDDDDDCBDCCDDDDDBAB_Mismatch_1_Sense_+_Library_PoolT
ATCAAACATGTATTATCTACAGCAGGGACACCGAAGAAGCCAGGAACGAGCATCGAGACCTATATTTTCGCTCTCTTCAACGAGAACAAGAAGG
>Frequency_3_QualityScore_FFHHHHHIJJJJGIJJJIIJIJJJJJJJIJJIJIJJJJJJJJIIIHDDDDCDCDDDDDCDDCDDDDDDDCDCDDDDDDDDEDDDDDDDEDDDDD_Mismatch_1_Sense_+_Library_PoolT
ATCGAGACCTATATTTTCGCTCTCTTCAACGAGAACAAGAAGGCGGGGGCTGAGACGGAGCAACACTTTGGACTCTTCAATGCTGATCAAACTC
>Frequency_3_QualityScore_FFGHHHGJJJJJJJJIJIJJJJHIFHIJJJIJJJJJJJJJJJJJJJHIIIGGFGFFFDEEDDCCCCDCD@BCDDDDDDDCDDDDCCDDDDDDCD_Mismatch_0_Sense_+_Library_PoolT
AAGAAGCCAGGAACGAGCATCGAGACCTATATTTTCGCTCTCTTCAACGAGAACAAGAAGGCGGGGGCTGAGACGGAGCAACACTTTGGACTCT
>Frequency_3_QualityScore_FFFGDDDDDDDDDDADDCDCDDDDDDDDDDDDDDEDDDDDDCDDEDDDDDDDDDDDDDDDDDDDDDDDDDDDDDDDDDCDEEDDCCDCDACDCD_Mismatch_0_Sense_+_Library_PoolT
GGGGGCTGAGACGGAGCAACACTTTGGACTCTTCAACGCTGATCAAACTCCTGCATACACAGTCAACTTTTCTCCATAATTTAGTTGCGTTTGA
>Frequency_2_QualityScore_FFHHGHHJJJJJJJIJJIIJIJIJIJJIJJJJIIDDDDDDDDDDDDDDCDDDDDDDDDDDDDDDDECEDCDDCDDEDDDCCDDCCDCDDDDDDC_Mismatch_1_Sense_+_Library_PoolT
TTTTCGCTCTCTTCAACGAGAACAAGAAGGCGGGGGCTGAGACGGAGCAACACTTTGGACTCTTCAATGCTGATCAAACTCCTGCATACACAGT
>Frequency_2_QualityScore_CEHFGFGIIIII?GGIIIBHHHHGGFDC=>:@@CCAC=CCBCACCCC?AABCCCCCCD?BABAA=BBBAACCCBCCCCC;?;BCCBCCCBCBCC_Mismatch_0_Sense_+_Library_PoolT
CTCTTCAACGAGAACAAGAAGGCGGGGGCTGAGACGGAGCAACACTTTGGACTCTTCAACGCTGATCAAACTCCTGCATACACAGTCAACTTTT
>Frequency_2_QualityScore_FFHHHHHIIJJJJJJJJJGHIIJIIIIIIIIIJJJIJIIIJJJIJIHGHHFFFEEEEDEEDDDDCDDDDBCDDDDDDDDDDDDCDCCDC?CDDD_Mismatch_0_Sense_+_Library_PoolT
TGCAGGGACACCGAAGAAGCCAGGAACGAGCATCGAGACCTATATTTTCGCTCTCTTCAACGAGAACAAGAAGGCGGGGGCTGAGACGGAGCAA
>Frequency_2_QualityScore_FFHHHHGIJIJJJJFDDDDDCDDDADDDDDDDDDDDDDDDDDDDEDDDDDDDDDEDDDDDDDDDDDDDDCDDDCDDDDDDDDDCDDDCCDDEDC_Mismatch_0_Sense_+_Library_PoolT
ACAAGAAGGCGGGGGCTGAGACGGAGCAACACTTTGGACTCTTCAACGCTGATCAAACTCCTGCATACACAGTCAACTTTTCTCCATAATTTAG
>Frequency_2_QualityScore_EFGGHHEIGHIGIIGIGGIIJJJHIIIIIJJIIJIIIIIIIJIIIIGHHECDB??CDDDDCDB=?BBCCABDDBCCDCCDBCCEDECDCCCCDE_Mismatch_1_Sense_+_Library_PoolT
CGAGCATCGAGACCTATATTTTCGCTCTCTTCAACGAGAACAAGAAGGCGGGGGCTGAGACGGAGCAACACTTTGGACTCTTCAATGCTGATCA
>Frequency_2_QualityScore_FFHHGHHHIGEGICEHIAECCBCCDDDDDDDDDACDDCCCDDDCDDCDDEDDDDDDCDDEDDDDDDDDDDDDDBCCCCCCCCCCDDCDCCDBCC_Mismatch_0_Sense_+_Library_PoolT
CGAGAACAAGAAGGCGGGGGCTGAGACGGAGCAACACTTTGGACTCTTCAACGCTGATCAAACTCCTGCATACACAGTCAACTTTTCTCCATAA
>Frequency_2_QualityScore_FFHHHHHJIJJJIJIJJJJGHGIIJIIIIJJJJJJJIJJJJJJJJJJJGIHHHHEFFFEDDDDDCDCCDDDCDBBDCCCCCDCDDDDDDDDDDE_Mismatch_0_Sense_+_Library_PoolT
AAGCCAGGAACGAGCATCGAGACCTATATTTTCGCTCTCTTCAACGAGAACAAGAAGGCGGGGGCTGAGACGGAGCAACACTTTGGACTCTTCA
>Frequency_2_QualityScore_EFHGGGHJIIJJJJIJJJJJJHIIIJJIEIFIGGIIIIIIJJIJIIIIIIGHHFFFFFEEEEECDDDDDCDDEDDDDDDDDDCCCCDCCCA:?C_Mismatch_0_Sense_+_Library_PoolT
CATGTATTATCTACTGCAGGGACACCGAAGAAGCCAGGAACGAGCATCGAGACCTATATTTTCGCTCTCTTCAACGAGAACAAGAAGGCGGGGG
>Frequency_2_QualityScore_ECGGEEFHGIIGGECDC?CCBBA??=?C?ACCCDDCBACCCCDEDDDDDDBCCAACDCBACCCDCCCCCCCCCCDDC=>BCCCCBBACBBC?CC_Mismatch_0_Sense_+_Library_PoolT
CAAGAAGGCGGGGGCTGAGACGGAGCAACACTTTGGACTCTTCAACGCTGATCAAACTCCTGCATACACAGTCAACTTTTCTCCATAATTTAGT
>Frequency_2_QualityScore_FFHHGHGJJJJJJJIJIJJIJIJIIJJIIJJJJIICDDDDDDDDDDDDDDDDCDDDDDDDCDDDDDEDDCDDDCCDEDDDCCDDDCDDDDDDDD_Mismatch_0_Sense_+_Library_PoolT
ATTTTCGCTCTCTTCAACGAGAACAAGAAGGCGGGGGCTGAGACGGAGCAACACTTTGGACTCTTCAACGCTGATCAAACTCCTGCATACACAG
>Frequency_2_QualityScore_FFHHHHHJJJIJJJJJJJJJJJJJJJJJJJJJJJJJIJJIJJIIIGDDDDDDDDDDDDCDDDDDCDDCDDDDDDDDDDEDDDDDDDDDDDDDCD_Mismatch_0_Sense_+_Library_PoolT
ATCGAGACCTATATTTTCGCTCTCTTCAACGAGAACAAGAAGGCGGGGGCTGAGACGGAGCAACACTTTGGACTCTTCAACGCTGATCAAACTC
>Frequency_2_QualityScore_FEHHHGHIIIJJHIIIGGIIIJIIIIHIIIJJJFIEIIJJJIJIIHHGFFEEEEEEEEECDDDCDDDDCCCBBCCACCDBCABCCCC@CDAACC_Mismatch_0_Sense_+_Library_PoolT
CAGGGACACCGAAGAAGCCAGGAACGAGCATCGAGACCTATATTTTCGCTCTCTTCAACGAGAACAAGAAGGCGGGGGCTGAGACGGAGCAACA
>Frequency_2_QualityScore_EFHHHHHJJGIIJJIJJIJJJJJJJJJJJJJJJJJIJJJIIJJJIJJJJIJJJIJIHHHHGGFFFFFEEEEEEDEEECDCDDDDBDDDDDDDDD_Mismatch_0_Sense_+_Library_PoolT
CTGAGACGGAGCAACACTTTGGACTCTTCAACGCTGATCAAACTCCTGCATACACAGTCAACTTTTCTCCATAATTTAGTTGCGTTTGACTTCA
>Frequency_2_QualityScore_FFHHHHHJJJJJJIIJJJIJJJIIIJIJHIJJJJJJJJJIIIIIIIHHHHGGGFEDDDEDDDEDDDDDDDCDCDDCDDDDDDDDDDDDDDDDDD_Mismatch_0_Sense_+_Library_PoolT
CTACTGCAGGGACACCGAAGAAGCCAGGAACGAGCATCGAGACCTATATTTTCGCTCTCTTCAACGAGAACAAGAAGGCGGGGGCTGAGACGGA
>Frequency_2_QualityScore_FFHGHHHJIJJJJJJJJJJJJJJJJJJJJJIJJJJIJGDDCDDDDDDDDCDDDDDDDDDDDDDDDDDDDEDDDDDDDDDEDDDDDDDDDDDDDD_Mismatch_0_Sense_+_Library_PoolT
TATATTTTCGCTCTCTTCAACGAGAACAAGAAGGCGGGGGCTGAGACGGAGCAACACTTTGGACTCTTCAACGCTGATCAAACTCCTGCATACA
>Frequency_2_QualityScore_FFHHGHHIJIIIJJJJJJJHIIJJJJIJHIJIJJIJJJJJJJIIIHGGGGGGEEDCDEDDDDDDCCBBDCDDDDDDDDDDDDDCDDDDCCCCCD_Mismatch_0_Sense_+_Library_PoolT
ACCGAAGAAGCCAGGAACGAGCATCGAGACCTATATTTTCGCTCTCTTCAACGAGAACAAGAAGGCGGGGGCTGAGACGGAGCAACACTTTGGA
>Frequency_2_QualityScore_FFHHHHHJIJJJIJIIIIJIJIIJIJIHFDDDDDDDDDDCDDDDDDDDDDDDDDDDDDDECDDDDDDDDECDDDDDDDDDDCDDDDCDDDDDDD_Mismatch_0_Sense_+_Library_PoolT
CTCTCTTCAACGAGAACAAGAAGGCGGGGGCTGAGACGGAGCAACACTTTGGACTCTTCAACGCTGATCAAACTCCTGCATACACAGTCAACTT
>Frequency_2_QualityScore_FFHHHHHJJJJJJIJJJJDDDDDDDDDDDDDDDDDDDDDDDDDDDDDDEDEDDDDDDDEDDDDDDDDDDCDDDDDDDDDDDDDDDDCDDDDCDD_Mismatch_1_Sense_+_Library_PoolT
GAGAACAAGAAGGCGGGGGCTGAGACGGAGCAACACTTTGGACTCTTCAATGCTGATCAAACTCCTGCATACACAGTCAACTTTTCTCCATAAT
>Frequency_2_QualityScore_FFHHHGHIIIFGIIJJHIHIIJJIGIJIJJIIJJIJJJIIHIIGIGIIHFECEDEDDDDDDDDDACCDDCDCDCDDDDDDDDCDDCDDDDEDDD_Mismatch_0_Sense_+_Library_PoolT
CCAGGAACGAGCATCGAGACCTATATTTTCGCTCTCTTCAACGAGAACAAGAAGGCGGGGGCTGAGACGGAGCAACACTTTGGACTCTTCAACG
>Frequency_2_QualityScore_FFHGGGEIIIIJJIIIIIIHIGIIIGIIIJJIIDDCDDDDCDDD@==CCCDDDDDDDCDDDDDDECBCDAABACDCCDCCDDDDCBCCCCDCCC_Mismatch_0_Sense_+_Library_PoolT
TTTCGCTCTCTTCAACGAGAACAAGAAGGCGGGGGCTGAGACGGAGCAACACTTTGGACTCTTCAACGCTGATCAAACTCCTGCATACACAGTC
>Frequency_2_QualityScore_FFGGHHHIJIJIJIJIGIIJJJIGIIIJIJIJJJJJJJJJJIJIJJIIIGDCDDDDDDDDDDDDDDDDDBCCCCCDDCDCDDEDDCDCCDDDEC_Mismatch_0_Sense_+_Library_PoolT
GAGCATCGAGACCTATATTTTCGCTCTCTTCAACGAGAACAAGAAGGCGGGGGCTGAGACGGAGCAACACTTTGGACTCTTCAACGCTGATCAA
>Frequency_2_QualityScore_CCA??CCFA@D?@;;AAFB==CB=AGCA;;:;5<CE>GAGFDEBAC@AA?A@B;@B?=??;=?CA?7;=<832//559;;>?=5855;;<AA?<_Mismatch_0_Sense_+_Library_PoolT
GGACACCGAAGAAGCCAGGAACGAGCATCGAGACCTATATTTTCGCTCTCTTCAACGAGAACAAGAAGGCGGGGGCTGAGACGGAGCAACACTT
>Frequency_1_QualityScore_FFHHHHHIIJJJJJJJJJJJJJJJJJJJJJJJJJJJJJJJJIJJJJJJJJJJJJIIJJJJJJJHHHHHHEEFFFFFFEEEEDDDDDDDDDDCDD_Mismatch_1_Sense_+_Library_PoolT
GAGACGGAGCAACACTTTGGACTCTTCAATGCTGATCAAACTCCTGCATACACAGTCAACTTTTCTCCATAATTTAGTTGCGTTTGACTTCACC
>Frequency_1_QualityScore_FFHGHGHJJIJGIJJIIIJJJIJHHHGHFFFFFFEEDECEDDCDDEDDDDDDDDDDCDDDDDD@CDDDDDDDDDDDDCDCDEECDCDDDDDDDD_Mismatch_1_Sense_+_Library_PoolT
CGGGGGCTGAGACGGAGCAACACTTTGGACTCTTCAATGCTGATCAAACTCCTGCATACACAGTCAACTTTTCTCCATAATTTAGTTGCGTTTG
>Frequency_1_QualityScore_FFHGHFHIIJIJJJJIIJJJJIJGIGJDDEGIIJJDDDDDDDDDDDBBDBDBDDDDDDDDDDDCCCEDDDDB>@CDEDDDDDDDDDDDCCCDDB_Mismatch_1_Sense_+_Library_PoolT
ATTTTCGCTCTCTTCAACGAGAACAAGAAGGCGGGGGCTAAGACGGAGCAACACTTTGGACTCTTCAACGCTGATCAAACTCCTGCATACACAG
>Frequency_1_QualityScore_FFHHHHHJJJJJJJJJJJJJJJJJJIIJHJHIIJJJJIJJJJIJIJJIIHHHHFFFFFFFEDDDDDDDDDEDDDDDDDDCDDDDDDDDBDDDDD_Mismatch_1_Sense_+_Library_PoolT
TGTATTATCTACAGCAGGGACACCGAAGAAGCCAGGAACGAGCATCGAGACCTATATTTTCGCTCTCTTCAACGAGAACAAGAAGGCGGGGGCT
>Frequency_1_QualityScore_FFHHHHHJJJJJIJJJJJJJJJJJJJJIJIJJJJJJJJJGJJJJJJJHHHHHHFFFFFFEEEEEDDDDDCCDDDDDDDDEDDCDDDDBBDDDDD_Mismatch_0_Sense_+_Library_PoolT
GGGCTGAGACGGAGCAACACTTTGGACTCTTCAACGCTGATCAAACTCCTGCATACACAGTCAACTTTTCTCCATAATTTAGTTGCGTTTGACT
>Frequency_1_QualityScore_FFHHHHHJJJJJIIJJJJJJJJIJJJJJJJJJIJJJJIIJIDDDDDDDDDDDDDDDDDDDDDDDDDDDDDDDDEDEDDDDDDDDCDDDDDDDDD_Mismatch_1_Sense_+_Library_PoolT
GACCTATATTTTCGCTCTCTTCAACGAGAACAAGAAGGCGGGGGCTGAGACGGAGCAACACTTTGGACTCTTCAATGCTGATCAAACTCCTGCA
>Frequency_1_QualityScore_FFHHHHHGHJJJJJJJIJJJJJFJJIIIJJJIFHIIFDD8BDDDDDDDBBBDDDDDCDDDDDDDCDDDCCDDDDDBDDD@CDDDDDDDDDDDDD_Mismatch_0_Sense_+_Library_PoolT
ATATTTTCGCTCTCTTCAACGAGAACAAGAAGGCGGGGGCTGAGACGGAGCAACACTTTGGACTCTTCAACGCTGATCAAACTCCTGCATACAC
>Frequency_1_QualityScore_B33AF?3?:1@6/939@=;;57=6\9?(8233(+3@3383839AB-985@:3>AB3((4:::?AA@@AB?(4>@(4:>((4+4@:@@_Mismatch_0_Sense_+_Library_PoolT
AAGAAGGCGGGGGCTGAGACGGAGCAACACTTTGGACTCTTCAACGCTGATCAAACTCCTGCATACACAGTCAACTTTTCTCCATAA
>Frequency_1_QualityScore_FFHH<FHIHHIJIJJJJJJJJJJJJJJJJJJJJJJJJIJJJIIIJJIJCBDDDDDDDDDDDDDDDDDDCCDDDDDDDDDDDDEDDDDDDDEDDD_Mismatch_2_Sense_+_Library_PoolT
GCATTGAGACCTATATTTTCGCTCTCTTCAACGAGAACAAGAAGGCGGGGGCTGAGACGGAGCAACACTTTGGACTCTTCAATGCTGATCAAAC
>Frequency_1_QualityScore_FFHHHHHJJJJJJJJJJJJJJJJJJJIJJJJJDDDDDDDDDDDBDDDDDDDDDDDDDDDDDDDEDEDDDDDDDECCDDDDDDDDDDDDDDDCDD_Mismatch_1_Sense_+_Library_PoolT
TTCGCTCTCTTCAACGAGAACAAGAAGGCGGGGGCTGAGACGGAGCAACACTTTGGACTCTTCAATGCTGATCAAACTCCTGCATACACAGTCA
>Frequency_1_QualityScore_FFHHHHHJJJIJJJIHHGIIIJJIIJJJJJJIJJIJJJJJJJJJJJJJHHHHFFFDDBDDDDDBDDDDDB@BBDBDDDDDDDDCDDDDDEDDDD_Mismatch_0_Sense_+_Library_PoolT
CAGGAACGAGCATCGAGACCTATATTTTCGCTCTCTTCAACGAGAACAAGAAGGCGGGGGCTGAGACGGAGCAACACTTTGGACTCTTCAACGC
>Frequency_1_QualityScore_FFHHHHHJJJJIJJJJIEFFFFFEDEEEDDDDDDDDDEDDDDDDDDDEDDDDDDDDDDCDDDDDDDDDDDDDDDDCDDDDCDDDEDDCCDDDBD_Mismatch_1_Sense_+_Library_PoolT
AGCGGGGGCTGAGACGGAGCAACACTTTGGACTCTTCAACGCTGATCAAACTCCTGCATACACAGTCAACTTTTCTCCATAATTTAGTTGCGTT
>Frequency_1_QualityScore_FFHHHHHJGGGIJJDGGIIGFIGIIGIIIJJIIGIJJJJJJJJJJJJHHHHGFFFCEEEDCCDDDDBD>BBDD@BCCDB>BBDDDDBDDDDCDD_Mismatch_1_Sense_+_Library_PoolT
TCGAAGAAGCCAGGAACGAGCATCGAGACCTATATTTTCGCTCTCTTCAACGAGAACAAGAAGGCGGGGGCTGAGACGGAGCAACACTTTGGAC
>Frequency_1_QualityScore_FFHGHHHJFHJJJJJJJJJJJIIJJHIJJJJIJJIJIIJIIJEHIJJJIGHGHEFFFDEEECEFEEECDDDDDDDDEDDDDDDDDDDDDDDDDD_Mismatch_0_Sense_+_Library_PoolT
CAAACATGTATTATCTACTGCAGGGACACCGAAGAAGCCAGGAACGAGCATCGAGACCTATATTTTCGCTCTCTTCAACGAGAACAAGAAGGCG
>Frequency_1_QualityScore_FFHHHHHJJJJJJJJJJIJJIJJIJJJFDDDDDDDDDDBDDDDDDDDDDDDDDDDDDDEDDDDDDDDDEDDDDDDDDDDEEDDDDDDDDDDDDD_Mismatch_1_Sense_+_Library_PoolT
TCTCTTCAACGAGAACAAGAAGGCGGGGGCTGAGACGGAGCAACACTTTGGACTCTTCAACGCTGATCAAACTCCTTCATACACAGTCAACTTT
>Frequency_1_QualityScore_FFHHHHHJIJJJJJJJJJJIJJJJJJJJJJJJJJJJJJJJJJJJJJJJJJJJJJIIJHHHHHHFFFFFFDEEFEEEEDDDDDDDDDDDDDDDDD_Mismatch_1_Sense_+_Library_PoolT
AGACGGAGCAACACTTTGGACTCTTCAACGCTGATCAAACTCCTGCATACACAGTTAACTTTTCTCCATAATTTAGTTGCGTTTGACTTCACCT
>Frequency_1_QualityScore_FFGHGHGJJDDDDBDDDDD39@DDDBDDDDDDDDDDCDDEDDDDDDDDDECDDDDDDDDDDDDDDDDDDCDDDDDDDDDDDDCCDEACD@CDDD_Mismatch_1_Sense_+_Library_PoolT
AGGGCGGGGGCTGAGACGGAGCAACACTTTGGACTCTTCAACGCTGATCAAACTCCTGCATACACAGTCAACTTTTCTCCATAATTTAGTTGCG
>Frequency_1_QualityScore_DDFFHFHI=DGGIGH?FFDG@FFIEGEAEFGGEEDACEE>EHCCHADBEECC>CADC>@??8?C?39<CA1890009<@@8?>@?<5<<89?BB_Mismatch_0_Sense_+_Library_PoolT
AGGGACACCGAAGAAGCCAGGAACGAGCATCGAGACCTATATTTTCGCTCTCTTCAACGAGAACAAGAAGGCGGGGGCTGAGACGGAGCAACAC
>Frequency_1_QualityScore_FFHHHHHJJJJJJJJJJJJJJJJJJJIJJJJJJJJJJJJJIJJJJJJJJJJJJJIJJJJJJJJHHHHHHFFFFFFFDEECDBDDDDDDDDCDDD_Mismatch_1_Sense_+_Library_PoolT
AGACGGAGCAACACTTTGGACTCTTCAATGCTGATCAAACTCCTGCATACACAGTCAACTTTTCTCCATAATTTAGTTGCGTTTGACTTCACCT
>Frequency_1_QualityScore_FFHHHHHGIGGIGGHHIHHGIIIDIAGGFHEHGIJJIIIGIIIFHFGHHHHFFDDDCDDDDCCDBDBDD?CAACCDBBD@@<B05AACCDD@@@_Mismatch_1_Sense_+_Library_PoolT
ACAGCAGGGACACCGAAGAAGCCAGGAACGAGCATCGAGACCTATATTTTCGCTCTCTTCAACGAGAACAAGAAGGCGGGGGCTGAGACGGAGC
>Frequency_1_QualityScore_FFHHHHHJJJJJJJIJJJJIIJJJGHJJJIJJJJJJJJJJJJJJIHIHHFHHHHHFFDDDEEDDEDDDDDDDDDDDDDDDDDDBDDDDDDDDDD_Mismatch_2_Sense_+_Library_PoolT
ATCTACAGCAGGGACACCGAAGAAGCCAGGAACGAGCATGGAGACCTATATTTTCGCTCTCTTCAACGAGAACAAGAAGGCGGGGGCTGAGACG
>Frequency_1_QualityScore_FFGHHFHJIFFDD@9AEBB>6?<??BDCDCDCCDDDDCCDDD@BDBDCDEDDDD@CC@CC@CDDDDBCDACDDDA@CACCCCDCCCCAD>A@CB_Mismatch_0_Sense_+_Library_PoolT
AAGGCGGGGGCTGAGACGGAGCAACACTTTGGACTCTTCAACGCTGATCAAACTCCTGCATACACAGTCAACTTTTCTCCATAATTTAGTTGCG
>Frequency_1_QualityScore_FFHHHHHBHIJIJIJJJJHHJIGIGIJJJJJJJJJJJJJJJIJJJJHDDDDDDDDDDDDDDDDDDDDDDCDDDDDDDDDEDDDDDDDDDEDDDD_Mismatch_1_Sense_+_Library_PoolT
GATCGAGACCTATATTTTCGCTCTCTTCAACGAGAACAAGAAGGCGGGGGCTGAGACGGAGCAACACTTTGGACTCTTCAACGCTGATCAAACT
>Frequency_1_QualityScore_FFHHHHHJJJJJJJJJJJJJJJIJJJHDDDDDDDDDDDDDDDDDDDDDDDDDDDDDDEDEDDDDDDDEDCDDDDDDDDDDDDDDDCDDDDDDDD_Mismatch_2_Sense_+_Library_PoolT
CTCTTCAACGAGAACAAGAAGGCGGGGGCTGAGACTGAGCAACACTTTGGACTCTTCAATGCTGATCAAACTCCTGCATACACAGTCAACTTTT
>Frequency_1_QualityScore_FFHHGHHJIJJJJIJJIJIJIJJJHDDDDDDDDDDBDDDDD@BDDDDDDDDDDDDEDDDDBD@CDEDDD>CCCDDDCCDCCCDDCDDDCDDDCD_Mismatch_0_Sense_+_Library_PoolT
CTTCAACGAGAACAAGAAGGCGGGGGCTGAGACGGAGCAACACTTTGGACTCTTCAACGCTGATCAAACTCCTGCATACACAGTCAACTTTTCT
>Frequency_1_QualityScore_FFHHHGHJJJIJJJJHIIIJJJJIIJJJJJJJJJJIJJJJJJJJJJJJIJJHHHHFDDDDBDDDDDDDDBBDDDDDDDDDDDDDDDDDDDCEDD_Mismatch_1_Sense_+_Library_PoolT
CAGGAACGAGCATCGAGACCTATATTTTCGCTCTCTTCAACGAGAACAAGAAGGCGGGGGCTGAGACGGAGCAACACTTTGGACTCTTCAATGC
>Frequency_1_QualityScore_FFHHHHHJJJJJJJJJJJJJJJJJJJJJJJJJJJJJJJJJJJJJIJJJDDDDDDDDDDDDDDDDDDDDDDDDDDDDCDDDEDEDDDDCDDECDD_Mismatch_1_Sense_+_Library_PoolT
GCATCGAGACCTATATTTTCGCTCTCTTCAACGAGAACAAGAAGGCGGGGGCTGAGACGGAGCAACACTTTGGACTCTTCAATGCTGATCAAAC
>Frequency_1_QualityScore_FFHGHHHJJJJJJJJFDDDBDDDDDBDDDDDDDDDDDDDDDDDDDEDDDDDDDDDEDDDDDDDDDDDDDCDDDDDDDDDDDDDDDDDDDCDEED_Mismatch_0_Sense_+_Library_PoolT
AACAAGAAGGCGGGGGCTGAGACGGAGCAACACTTTGGACTCTTCAACGCTGATCAAACTCCTGCATACACAGTCAACTTTTCTCCATAATTTA
>Frequency_1_QualityScore_FDGGHHHBBHIJJIGIIJIEIJIGIEHIIJGIJJIIGIJJJIJJJHHHHEDFDDEEDEEECDDD=6:??9?AC?BDB>B-599ADCDDD@B>?C_Mismatch_1_Sense_+_Library_PoolT
AGCAGGGACACCGAAGAAGCCAGGAACGAGCATCGAGACCTATATTTTCGCTCTCTTCAACGAGAACAAGAAGGCGGGGGCTGAGACGGAGCAA
>Frequency_1_QualityScore_FFHHHGGGIJJBHGIGIIIJHIIGGHICHIJIIIJIJIJJJJJJJJJJGIIHIGFEEHHFFFFFFDECCCCEDD@CCCDCCA@@@BBB@@CCCD_Mismatch_0_Sense_+_Library_PoolT
GGCTGAGACGGAGCAACACTTTGGACTCTTCAACGCTGATCAAACTCCTGCATACACAGTCAACTTTTCTCCATAATTTAGTTGCGTTTGACTT
>Frequency_1_QualityScore_FFHHHHHJIJJJJJIIJJIGGGIJIJJJJJJJJJJJJJIIJJJJIHHHHHHFFFDEEEEEDDDDDDDDDDCDDDDDDBDDDDDDBDDDDDDDDD_Mismatch_0_Sense_+_Library_PoolT
CTGCAGGGACACCGAAGAAGCCAGGAACGAGCATCGAGACCTATATTTTCGCTCTCTTCAACGAGAACAAGAAGGCGGGGGCTGAGACGGAGCA
>Frequency_1_QualityScore_FFHHHHHIJJJJJJJJJJJJJJJJHIJJJJIJJJJGGIJJJJIJJIJJJHHHHFFFDEEEEEFEEEDDDDDDDDDEDDDDDDDDDDDDDDDDDD_Mismatch_0_Sense_+_Library_PoolT
AAACATGTATTATCTACTGCAGGGACACCGAAGAAGCCAGGAACGAGCATCGAGACCTATATTTTCGCTCTCTTCAACGAGAACAAGAAGGCGG
>Frequency_1_QualityScore_;BB++AD@E<<EEEEEIE:@FDABEEEEFIDID0@DE9DDD@DCA>>2)5<8??>A<758;8<?><AA>>(:>A9>:>A>45-80;A_Mismatch_1_Sense_+_Library_PoolT
ATCAAGACCTATATTTTCGCTCTCTTCAACGAGAACAAGAAGGCGGGGGCTGAGACGGAGCAACACTTTGGACTCTTCAACGCTGAT
>Frequency_1_QualityScore_FFHGHHGDGHGIGIAGHIIJGJEIIJJHECEDFFDDEEEDEADDC/38??C:>CA@C@BB>7:?<?CCC(85&&&)9@>B<@C?_Mismatch_0_Sense_+_Library_PoolT
GGGACACCGAAGAAGCCAGGAACGAGCATCGAGACCTATATTTTCGCTCTCTTCAACGAGAACAAGAAGGCGGGGGCTGAGACG
>Frequency_1_QualityScore_FFHHHHGIJJJJJJJJJJIIJJJJJJJJJJJJJIJIIIJJIJJJJJJJIJJJJHFHHHHFFFFFFFEEDEEEFEDDDDDCD@BDDDDCDDDDCD_Mismatch_1_Sense_+_Library_PoolT
GGACGGAGCAACACTTTGGACTCTTCAACGCTGATCAAACTCCTGCATACACAGTCAACTTTTCTCCATAATTTAGTTGCGTTTGACTTCACCT
>Frequency_1_QualityScore_FFFHHDHIIIIGEHAGI>FIGGIGIEFHIFB6B@B@CCBBBB@@CCCCCCCCCCACCCCCDCCBBBBBCCCCCCC>:CACCCCCCCCBCCCACC_Mismatch_0_Sense_+_Library_PoolT
GCTCTCTTCAACGAGAACAAGAAGGCGGGGGCTGAGACGGAGCAACACTTTGGACTCTTCAACGCTGATCAAACTCCTGCATACACAGTCAACT
>Frequency_1_QualityScore_FA?CFHHCH@HGGIGGIGGEGEGIGGCHGGIGHDGGDGHIGEGGGGGJIEAEFEHFBFD@;>@;5;BDDABBBBDDDBBD@>CDCCDCACCCDD_Mismatch_1_Sense_+_Library_PoolT
AGCCAGTAACGAGCATCGAGACCTATATTTTCGCTCTCTTCAACGAGAACAAGAAGGCGGGGGCTGAGACGGAGCAACACTTTGGACTCTTCAA
>Frequency_1_QualityScore_FFHHHHHJGEFFDACCD?BBBCAAB@CDCDDDDDDCCDDDBDBB@DDDCDDDDDCDDDDDDDDDDDDDDDDDDDDDDDCDDDDDDDDCCDDBBB_Mismatch_0_Sense_+_Library_PoolT
GGCGGGGGCTGAGACGGAGCAACACTTTGGACTCTTCAACGCTGATCAAACTCCTGCATACACAGTCAACTTTTCTCCATAATTTAGTTGCGTT
>Frequency_1_QualityScore_FFHHHHHIJJJJFDDDDDCCBD@DBDDDDDDDDDDDDDDDDDEDDDDDDDDDEDDDDDDDDDDDDDDDDDDDDDDDDDDCDDDDDDCDEEDDCC_Mismatch_0_Sense_+_Library_PoolT
AAGAAGGCGGGGGCTGAGACGGAGCAACACTTTGGACTCTTCAACGCTGATCAAACTCCTGCATACACAGTCAACTTTTCTCCATAATTTAGTT
>Frequency_1_QualityScore_FFHHHHHJJJJJJJJJJJJJJJIJJJJJIJJJJIJJIJIJIJJJIIJJJJHHHFFFFFEEEEEEDDDDDDDDCDDDDBDDDDDDDDDDB@BDBD_Mismatch_0_Sense_+_Library_PoolT
ACATGTATTATCTACTGCAGGGACACCGAAGAAGCCAGGAACGAGCATCGAGACCTATATTTTCGCTCTCTTCAACGAGAACAAGAAGGCGGGG
>Frequency_1_QualityScore_FFHGHHHJJJJJJIIJIJIJJIJBIJJJIFIJJIJJJJIJJJJJJIJHHHHHFFFFFDDDDDDDDDDDDADDDDDDDDBDDDBBDDBDDDDDDD_Mismatch_2_Sense_+_Library_PoolT
GGACACCGAAGAAGCCAGGAACGAGCATGGAGACCTATATTTTCGCTCTCTTCAACGAGAACAAGAAGGCGGGGGCTGAGACGGATCAACACTT
>Frequency_1_QualityScore_FFHHHGFHIIJIGIIIJJJJDDDBBD@CBD@BDDDDDDDDDDDDDDDDDDEDDDDDDDDDCDDDDDDDDCCCDDDDDDCDDDCDDDDDDDDDDD_Mismatch_0_Sense_+_Library_PoolT
ACGAGAACAAGAAGGCGGGGGCTGAGACGGAGCAACACTTTGGACTCTTCAACGCTGATCAAACTCCTGCATACACAGTCAACTTTTCTCCATA
>Frequency_1_QualityScore_FFHHHHHJIJJIJJJJJJIJJJJJJJJJJJJIJIJJJJJJJJJIJJJDDDBDDDDDDDDDDDDDDDDDDCDDDDCDDDDEDDBDDDDDDECDDD_Mismatch_0_Sense_+_Library_PoolT
CATCGAGACCTATATTTTCGCTCTCTTCAACGAGAACAAGAAGGCGGGGGCTGAGACGGAGCAACACTTTGGACTCTTCAACGCTGATCAAACT
>Frequency_1_QualityScore_FFHHHGHJJJIJJJJJJJIJJJJJIJJJJJJJJJJJJIJJJJJJJIJJIIHFDDCDDDDDDDDDDDDDDDDDDDDDDDDDDDDDEDDDDDDDDD_Mismatch_0_Sense_+_Library_PoolT
ACGAGCATCGAGACCTATATTTTCGCTCTCTTCAACGAGAACAAGAAGGCGGGGGCTGAGACGGAGCAACACTTTGGACTCTTCAACGCTGATC
>Frequency_1_QualityScore_FFHHHHHJJJJJJJIJJ4FHI7FHIJJGIJJJJJJJHD07@BDDDDDDDDDDDDDDDDDDDDDDCDDDEDDDCDDDDDEDDDDCCDCCDCDCCC_Mismatch_1_Sense_+_Library_PoolT
ATATTTTCGCTCTCTTCAACGAGAACAAGAAGGCGGGGGCTGAGACGGAGCAACACTTTGGACTCTTCAATGCTGATCAAACTCCTGCATACAC
>Frequency_1_QualityScore_FFHHHHHJJJJJJJIJIJJJIJJJIJIJJFDDDDDDDDDDDDDDDDDDDDDDDDDDDDDDDECDDDDDBCCDDDDDDDDDDDDDDDDDDCDDDD_Mismatch_0_Sense_+_Library_PoolT
CGCTCTCTTCAACGAGAACAAGAAGGCGGGGGCTGAGACGGAGCAACACTTTGGACTCTTCAACGCTGATCAAACTCCTGCATACACAGTCAAC
>Frequency_1_QualityScore_FFHHGHHJJJJJJJJJJJIGIGHIJJIIJJIIJJJJJJJJJJJJJDDDDDD?BCDDBDDDDDDDDDDDDDDDDDDDDEDDDDDDDCDEDDDDDD_Mismatch_0_Sense_+_Library_PoolT
TCGAGACCTATATTTTCGCTCTCTTCAACGAGAACAAGAAGGCGGGGGCTGAGACGGAGCAACACTTTGGACTCTTCAACGCTGATCAAACTCC
>Frequency_1_QualityScore_DADA8@ACFE;BGG>E?<:?<DF<:D?0BFAF<?F0(<0@@@G;@=C@A\,;&&)28>:@CBBB9>?C<??C:CC?>C(>CCCC@>@5@_Mismatch_1_Sense_+_Library_PoolT
CGAGCATCGAGACCTATATTTTCGCTCTCTTCAACGAGAACAAGAAGGCGGGGACTGAGACGGAGCAACACTTTGGACTCTTCAACGCT
>Frequency_1_QualityScore_FFHHDFDHIJIIIJJIHIJIJIJIIDCDHIIJGIGIJIEDHIJJGDDDDDBDBCCBD<BBDDBBDCCDC?CCCCDDDEDEDCDDADDCDCDCCC_Mismatch_1_Sense_+_Library_PoolT
TCGAGACCTATATTTTCGCTCTCTTCAACGAGAACAAGAAGGCGGGGGCTGAGACGGAGCAACACTTTGGACTCTTCAATGCTGATCAAACTCC
>Frequency_1_QualityScore_FFHHHHHJJJHIIJJJJJJJJJJIJJJJJJJJJJJJJJJJJJJIJJJJIIHFDDDDDDDDDDDDDDDDDBDDDDDDDDDDCDDDEDDDDDDDDD_Mismatch_1_Sense_+_Library_PoolT
ACGAGCATGGAGACCTATATTTTCGCTCTCTTCAACGAGAACAAGAAGGCGGGGGCTGAGACGGAGCAACACTTTGGACTCTTCAACGCTGATC
>Frequency_1_QualityScore_FFHHHHHJJIHFFDECEEDDBDDDDDBBDDDDCDDDDDDDEDDDDDDDDDEDDDDCDCDDDDDDDDDDDCDDCDDDDDDDDDDDDDDEDDDDCD_Mismatch_0_Sense_+_Library_PoolT
GAAGGCGGGGGCTGAGACGGAGCAACACTTTGGACTCTTCAACGCTGATCAAACTCCTGCATACACAGTCAACTTTTCTCCATAATTTAGTTGC
>Frequency_1_QualityScore_FFHHHHDGIIJJJGIIHIJJJJJJJJJJJJJJJJIJJJGGHJJIJJIJJJJHHHDDDDDDDDDCCB@BB9AABBBDDDDCDDDCDDDECDDDDD_Mismatch_0_Sense_+_Library_PoolT
GGAACGAGCATCGAGACCTATATTTTCGCTCTCTTCAACGAGAACAAGAAGGCGGGGGCTGAGACGGAGCAACACTTTGGACTCTTCAACGCTG
>Frequency_1_QualityScore_FFHHHHHJJJJJIIJJJJJIJJJJIGIJJJJJJDDDDDDDDDDDBDDDDDDDDDDDDDDDDDDDEDDDDBDDDDDDDDCDDDDDDDDDDDDDDD_Mismatch_1_Sense_+_Library_PoolT
ATTCGCTCTCTTCAACGAGAACAAGAAGGCGGGGGCTGAGACGGAGCAACACTTTGGACTCTTCAACGCTGATCAAACTCCTGCATACACAGTC
>Frequency_1_QualityScore_DDHAFHHGIGGIIIGIIIIEGGIIHIIIIIIIIIIGDEEHIIIIIIIGGGEFCBB@BBB@CCCB9>BBC?AB>CCCCCCCCCCCDCCBBBBBCC_Mismatch_1_Sense_+_Library_PoolT
CCGAGCATCGAGACCTATATTTTCGCTCTCTTCAACGAGAACAAGAAGGCGGGGGCTGAGACGGAGCAACACTTTGGACTCTTCAACGCTGATC
>Frequency_1_QualityScore_FFHHHHHIJJJJGIIJJIIIHIJJIJJJJJIJJJJJJJJJIJJJJJJJIJHHHHHFFDD>BDDDDDDDDBBDDDBDDDDDCDDDDDDDCDDEDD_Mismatch_0_Sense_+_Library_PoolT
GCCAGGAACGAGCATCGAGACCTATATTTTCGCTCTCTTCAACGAGAACAAGAAGGCGGGGGCTGAGACGGAGCAACACTTTGGACTCTTCAAC
>Frequency_1_QualityScore_FFHHHHHJJJIIJJJJJJJIIGGIIIJGIJIHIJJJJJIJIIIJHHHHHHHFFFDDDEEDDEDDDDB@D>CCDDCCDDDDDDDDDD@BCDDD<@_Mismatch_1_Sense_+_Library_PoolT
AACTGCAGGGACACCGAAGAAGCCAGGAACGAGCATCGAGACCTATATTTTCGCTCTCTTCAACGAGAACAAGAAGGCGGGGGCTGAGACGGAG
>Frequency_1_QualityScore_FFHHHHGJJIJJJJJJJJJJJJJJIJJJJJJJJIJIIJJJJJJDDDDDDDDDDDDDDDDDDDDDDDDDDDDDDDCEDDDDDDBCDDCDDDCDDD_Mismatch_1_Sense_+_Library_PoolT
CAGACCTATATTTTCGCTCTCTTCAACGAGAACAAGAAGGCGGGGGCTGAGACGGAGCAACACTTTGGACTCTTCAACGCTGATCAAACTCCTG
>Frequency_1_QualityScore_FFHHHHGJIIIJIJEIIJJHEGIIJJIIIGGGJJJJJJJIIIJJJJIHBBDDDD@DDDDBDDBDDDDDCCDDDDDDDDDDDDDDDDDDDDDDDC_Mismatch_0_Sense_+_Library_PoolT
GCATCGAGACCTATATTTTCGCTCTCTTCAACGAGAACAAGAAGGCGGGGGCTGAGACGGAGCAACACTTTGGACTCTTCAACGCTGATCAAAC
>Frequency_1_QualityScore_FFHHHHHIJJHHIJJJJJJJJJJIJJJJJJJJJJJIJIJIJJIJJJJJIIJFJJJJJHHHHFFEFFFFFEEECEDEDECCCCDCDDDDDDDDDD_Mismatch_0_Sense_+_Library_PoolT
GCTGAGACGGAGCAACACTTTGGACTCTTCAACGCTGATCAAACTCCTGCATACACAGTCAACTTTTCTCCATAATTTAGTTGCGTTTGACTTC
>Frequency_1_QualityScore_FDHHHHHJJIJIIIJJJJIIIIJJIJJJJJJJJIIJJJJJJJJJJJJIIHHHHHFFFFDDDDDDDDDDDCBDDDDDDDDDDCDDDDDDCCDDED_Mismatch_0_Sense_+_Library_PoolT
AGCCAGGAACGAGCATCGAGACCTATATTTTCGCTCTCTTCAACGAGAACAAGAAGGCGGGGGCTGAGACGGAGCAACACTTTGGACTCTTCAA
>Frequency_1_QualityScore_FFHHHHHJJJJIJJJJHIJJIJJJJIJJJJJJIJJJJJIIJIJIJJJJIIIJIIJJJJJJJJJGIJGIHCHFEDFBEEEEDDBDDDBD@CDEDD_Mismatch_0_Sense_+_Library_PoolT
ACTCCTGCATACACAGTCAACTTTTCTCCATAATTTAGTTGCGTTTGACTTCACCTCATCATGTGAACCAAGTCGATGTCGACAAGCTATTATC
>Frequency_1_QualityScore_BEHGHHHJJJJJJIJJIIHJJJJJJIJIIJJJJJJJJJJJJJJIJIJJJJJGIJIIJIJIJJIJJJJHIGGIHHFFBCCEECEEEDDDCDDDCD_Mismatch_1_Sense_+_Library_PoolT
AACACTTTGGACTCTTCAATGCTGATCAAACTCCTGCATACACAGTCAACTTTTCTCCATAATTTAGTTGCGTTTGACTTCACCTCATCATGTG
>Frequency_1_QualityScore_FFHHHHHJJJJJJJJJIJJJJJJIJJJGIJJJJJJJJJJJJIJJJJJJJIJJIJIJJJJJJJJJJJIJHGHHHHFFFFFFEAECEDBBDBDDDD_Mismatch_1_Sense_+_Library_PoolT
ATGCTGATCAAACTCCTGCATACACAGTCAACTTTTCTCCATAATTTAGTTGCGTTTGACTTCACCTCATCATGTGAACCAAGTCGATGTCGAC
>Frequency_1_QualityScore_FFFHGFHJIIJJIIIIIIIJHGGHIGH@GIGGIGIIBHIJIGIIIIJFHEHIJIJGGGHGIJBGIJGGIEACAHBD@CC=BEACDDDDDDDCDC_Mismatch_0_Sense_+_Library_PoolT
TCAAACTCCTGCATACACAGTCAACTTTTCTCCATAATTTAGTTGCGTTTGACTTCACCTCATCATGTGAACCAAGTCGATGTCGACAAGCTAT
>Frequency_1_QualityScore_FFHHHHHJJJJJJJJJJJJGJJJJJJJJJJJJIJJJJJJJJHIIJJJJJJJJJJJJJJJIJJJJFJIHHGHEFFFDDDDDDDCDDEEDDECDDD_Mismatch_0_Sense_+_Library_PoolT
GCATACACAGTCAACTTTTCTCCATAATTTAGTTGCGTTTGACTTCACCTCATCATGTGAACCAAGTCGATGTCGACAAGCTATTATCTAGGTA
>Frequency_1_QualityScore_FFHHHHHJJJJJJJJJJJJJJJJJJJJJJJIJJJJJJJJJJJJJHJJJJJIJIJJJJJIJJJJIJJJJJEFHHFFFFEEEDEEEDDCDDDDCDA_Mismatch_1_Sense_+_Library_PoolT
ACACTTTGGACTCTTCAATGCTGATCAAACTCCTGCATACACAGTCAACTTTTCTCCATAATTTAGTTGCGTTTGACTTCACCTCATCATGTGA
>Frequency_1_QualityScore_FFHHHHHIJJJJJJJJIJJJJIJJJJJJJJJIJJJJJIIJJJJJJJJJJJJIIJJJJJJGHIIJHHHFFEDFEDDEDEDDDDDDDDEECDDBDD_Mismatch_1_Sense_+_Library_PoolT
GGACTCTTCAATGCTGATCAAACTCCTGCATACACAGTCAACTTTTCTCCATAATTTAGTTGCGTTTGACTTCACCTCATCATGTGAACCAAGT
>Frequency_1_QualityScore_FFHHHHHJJIJJJJJJJJGJJJJIJJJJJIJJIJJJJJJJJJIJJJIIJJJIJJGIIIJIGIIJJGJJHHHHHFFFFFFDEDECDEDDDDDBBD_Mismatch_1_Sense_+_Library_PoolT
CTTCAATGCTGATCAAACTCCTGCATACACAGTCAACTTTTCTCCATAATTTAGTTGCGTTTGACTTCACCTCATCATGTGAACCAAGTCGATG
>Frequency_1_QualityScore_FFDHHHGGHIIJIIHGHGGCHHIJDGGGIIH@GHH>?FGDBFGHIJIGIIE@DIEHHGGGAG;CGGGGC;AEHHDDDDFEC@A;;>>ABABACB_Mismatch_1_Sense_+_Library_PoolT
ACTCTTCAATGCTGATCAAACTCCTGCATACACAGTCAACTTTTCTCCATAATTTAGTTGCGTTTGACTTCACCTCATCATGTGAACCAAGTCG
>Frequency_1_QualityScore_FFHHHHHJJJJJJJJJJJJJIIJJIJJJJJJJJJJJJJJIGIIJIJJJJJIHGIJIJJJJJJJJJJJJHHHHHHHFFFEEEDDDDDBDDDDDBD_Mismatch_0_Sense_+_Library_PoolT
CTGATCAAACTCCTGCATACACAGTCAACTTTTCTCCATAATTTAGTTGCGTTTGACTTCACCTCATCATGTGAACCAAGTCGATGTCGACAAG
>Frequency_1_QualityScore_FFHHHHHJIJJJHIJJJJJJJJJJJJJIJJJJJJIIJJJJJJJIJJJJGIJJJJJJJJJGIIJJJJGIEEFEDEFFFDDDDDDDDCDEECDEED_Mismatch_0_Sense_+_Library_PoolT
CTGCATACACAGTCAACTTTTCTCCATAATTTAGTTGCGTTTGACTTCACCTCATCATGTGAACCAAGTCGATGTCGACAAGCTATTATGTAGG
>Frequency_1_QualityScore_FFHHHGHJJJJHIJJJJJJJJJJJIJJJJJJIJJJIJJIJJJIJJJJJJJJJJJJJJIJJJJJJJGHEHDDFFFEDDDDDDDDDCDDFDDFACD_Mismatch_0_Sense_+_Library_PoolT
TGCATACACAGTCAACTTTTCTCCATAATTTAGTTGCGTTTGACTTCACCTCATCATGTGAACCAAGTCGATGTCGACAAGCTATTATGTAGGT
