# Supplementary material for: Differential Gene Expression Reveals Candidate Genes for Drought Stress Response in Abies alba (Pinaceae)
Source: PLoS One. 2015 Apr 29;10(4):e0124564. doi: 10.1371/journal.pone.0124564 (PMC4414588; doi:10.1371/journal.pone.0124564)
Supplement: S2 File — (GZ) [file pone.0124564.s002.gz › comp14673_c0_seq1.fa]

>comp14673_c0_seq1 len=506 path=[1:0-433 435:434-505] : sp|P54233|NIA1_SOYBN Inducible nitrate reductase [NADH] 1 OS=Glycine max GN=INR1 PE=2 SV=1 e-value: 7e-33 blast score:  136
TAACCCCGATGTACCAGGTGATCAACGCTATTCTCAGTGATCCGGGTGACGAGACGGAGATTTATCTGGTGTACGCAAACAGGACGGAGAAGGATATACTCTTGCGCGAGGAATTGGAGGAGATGGCCAGGCTGTACTCAAATTTTCATGTATGGTATGTGATAAGCAAGTCTGTAGAGGATGGTTGGATGTATAGCATGGGACATATAAGCCATGAAATATTAACAGAACACATTCCGGAGGGATCCGATGAAACTTTGGCACTCCTATGCGGCCCTCCCCCTATGATACAGTTAGCCTGCCTACCAAACCTTGAGAAGATGAAGTATGACCTCAATACCTCTTGTTTTCTGTTCTGAAAATGAGGCATTGGTCTTCCACCTAGAACCAATTCTATTTGGTATATCTGTTTTAGCATTCTGGACCTACTCGTCGCCTTCATACATTACATCCTTGTATATATGGATCTTGACATGGTTATACAGATAATTCAGGAGTCATGAATT

>Frequency_10_QualityScore_FFHHHHHJIJJJJJJJJJJJIIJJJGHIIIJJJIJJJIIIJJJIJJJJJJJIIIIJJJJJJJJIIIIJJHGGHHEGGGGFEEEDEEEECEEDDD_Mismatch_0_Sense_+_Library_PoolC
TGAAGTATGACCTCAATACCTCTTGTTTTCTGTTCTGAAAATGAGGCATTGGTCTTCCACCTAGAACCAATTCTATTTGGTATATCTGTTTTAG
>Frequency_8_QualityScore_EEAFFFGHIIGGGGHIHGGIGIIHHHIIIHHHIGIGHHHHIIHGIHIIIIIIHHIHIFGGGGHGGGFDCBEDFFEDDCABBCDCDDDDCCCCDC_Mismatch_0_Sense_+_Library_PoolC
GGTATATCTGTTTTAGCATTCTGGACCTACTCGTCGCCTTCATACATTACATCCTTGTATATATGGATCTTGACATGGTTATACAGATAATTCA
>Frequency_7_QualityScore_EFHGHGFHGIIHIGHIIIIHIIIGIGFGHHHIHHHHHIIIHHGIIIIIJJJIHGGIIIHGIIIHHIIIHFEEFFEFFCEEFEEECDBDDDACCD_Mismatch_0_Sense_+_Library_PoolC
CTCAATACCTCTTGTTTTCTGTTCTGAAAATGAGGCATTGGTCTTCCACCTAGAACCAATTCTATTTGGTATATCTGTTTTAGCATTCTGGACC
>Frequency_7_QualityScore_FEHHGHHJIIJJJIIIIIJIJJJIGIJJJJJJJJJJJJJJJJJJJJJJHHIIIIJIIIIJIIIIHHHGGFEFEEEFFEEDDDEEDDDCDBDDED_Mismatch_0_Sense_+_Library_PoolC
GTTTTAGCATTCTGGACCTACTCGTCGCCTTCATACATTACATCCTTGTATATATGGATCTTGACATGGTTATACAGATAATTCAGGAGTCATG
>Frequency_7_QualityScore_FFHHHFHIJJHIJJJIEHHIIIJJIIJJIIJIJJJJJJIJJJJJJJJHIIIJIJIJHIIIHIGHIHHHGFGFEFFEEFEEDEEEEDDDDDDDBC_Mismatch_0_Sense_+_Library_PoolC
AACCAATTCTATTTGGTATATCTGTTTTAGCATTCTGGACCTACTCGTCGCCTTCATACATTACATCCTTGTATATATGGATCTTGACATGGTT
>Frequency_7_QualityScore_FCFGGGGIIIFGGIHHHIIIIHHIIIIGIIIIIIJIIIEGHHHHIIEHIIIHIIIIIIJHFHHHGHHHGGFDCDCCDDEEDDEEDDDECDDDDC_Mismatch_0_Sense_+_Library_PoolC
GAGGCATTGGTCTTCCACCTAGAACCAATTCTATTTGGTATATCTGTTTTAGCATTCTGGACCTACTCGTCGCCTTCATACATTACATCCTTGT
>Frequency_7_QualityScore_FEEFGFGHFHHIJIIJJJJIHIIJHFGIIIHIJHHICFFHIIIIIIJJGGHGIGHHIIIHHHGHHHGGGDDEDDDCDEDDEDDCCEDDDDDDCD_Mismatch_0_Sense_+_Library_PoolC
GGCATTGGTCTTCCACCTAGAACCAATTCTATTTGGTATATCTGTTTTAGCATTCTGGACCTACTCGTCGCCTTCATACATTACATCCTTGTAT
>Frequency_7_QualityScore_CDFFFEDFGGHHGGFGIIFDGGGGHHCFEEFHHGHFHFHEHIEFHGIHGGHHGHHIGIIHHDEFDFEGFEEDDEEEEEDDA@>@CBBBCBCCCD_Mismatch_0_Sense_+_Library_PoolC
ATTTGGTATATCTGTTTTAGCATTCTGGACCTACTCGTCGCCTTCATACATTACATCCTTGTATATATGGATCTTGACATGGTTATACAGATAA
>Frequency_6_QualityScore_FEGEGGGHFFIIFIHCGHGIIFHGIHHIHHIHIJGGHHIIGIHIHGHIIHHFGHIIGHGGHGGHHGBEFBFEFDEDBDEDDDCAAC?@ACABCD_Mismatch_0_Sense_+_Library_PoolC
TTAGCATTCTGGACCTACTCGTCGCCTTCATACATTACATCCTTGTATATATGGATCTTGACATGGTTATACAGATAATTCAGGAGTCATGAAT
>Frequency_6_QualityScore_FDHGHHHJJIIIJJJJIIIIIGIJJIJJIIIIJGIIIJJIJJJJIIIJHIIJIIIJIIIIGIIIIGHHIGFHGGFFFEEEEEEEBDEDDCDDED_Mismatch_0_Sense_+_Library_PoolC
GTATGACCTCAATACCTCTTGTTTTCTGTTCTGAAAATGAGGCATTGGTCTTCCACCTAGAACCAATTCTATTTGGTATATCTGTTTTAGCATT
>Frequency_6_QualityScore_FEHGFEGIHFGIHHHHHGIIEHIIIGGIIHGIGIHIHHIIIFIIIIIHGIGEIHIHHIHIHHGFFCEHGFIGEEGFGFFEFFEEDCCCCCDCCA_Mismatch_0_Sense_+_Library_PoolC
TACCTCTTGTTTTCTGTTCTGAAAATGAGGCATTGGTCTTCCACCTAGAACCAATTCTATTTGGTATATCTGTTTTAGCATTCTGGACCTACTC
>Frequency_6_QualityScore_EFGGGGHIHGIGHIHGHGHIFIIGIIIHIHHHGEIIHIGEIIGIHIIIIGGIIIIHIHHGGDDEEFCEGEFFGGCFEFGFEEEDDDCBCBDCCC_Mismatch_0_Sense_+_Library_PoolC
AATACCTCTTGTTTTCTGTTCTGAAAATGAGGCATTGGTCTTCCACCTAGAACCAATTCTATTTGGTATATCTGTTTTAGCATTCTGGACCTAC
>Frequency_6_QualityScore_EEGGHGGIJHIIHIIHIIIGIIIJHCEGGIIIIGHHIGGFFGHIIHFGHHFFGIIIGIFGIIIGHHGGGEEFEEFEEEDDCBDDDEECAABCCC_Mismatch_0_Sense_+_Library_PoolC
TCCACCTAGAACCAATTCTATTTGGTATATCTGTTTTAGCATTCTGGACCTACTCGTCGCCTTCATACATTACATCCTTGTATATATGGATCTT
>Frequency_6_QualityScore_FFHHHHHJIJJJJJHIJJJJJJJJIJJJJJJIIJJJIJJJJJGIIIIJJJGIIJJJJIJJJJJIIIIIHHGGFFEDDDDDDDEEDDEEDDDEDD_Mismatch_0_Sense_+_Library_PoolC
AAATGAGGCATTGGTCTTCCACCTAGAACCAATTCTATTTGGTATATCTGTTTTAGCATTCTGGACCTACTCGTCGCCTTCATACATTACATCC
>Frequency_6_QualityScore_FEGFGEFGHGEGHEGGHHIHECFGFGFGGCEHHGFGHHHHGEGHHHGGEGDFDBDCEEFFGGGFFFGFFDECCDDCBDDDDDEEBCCBCCCCCC_Mismatch_0_Sense_+_Library_PoolC
CCTAGAACCAATTCTATTTGGTATATCTGTTTTAGCATTCTGGACCTACTCGTCGCCTTCATACATTACATCCTTGTATATATGGATCTTGACA
>Frequency_5_QualityScore_FFHHHHHIIIGHIHIHHHGIIIIIIHIJJJGIJJJJIIIIJIJIIIIIHHIHGHFHHHIIIIHFHHIGHDGGGGFFEEFFDDEDEDEEDDDCDC_Mismatch_0_Sense_+_Library_PoolC
CCTTGAGAAGATGAAGTATGACCTCAATACCTCTTGTTTTCTGTTCTGAAAATGAGGCATTGGTCTTCCACCTAGAACCAATTCTATTTGGTAT
>Frequency_5_QualityScore_EFHGGHGJIHHIJIGIIJIIDGGFHIIIGHIIIIIIJIIJIIHHIHIIIHEHGGHIHIIIIIHHHGGEFE@C@CCCDDDEDEEDDCDDDCCDCD_Mismatch_0_Sense_+_Library_PoolC
CTAGAACCAATTCTATTTGGTATATCTGTTTTAGCATTCTGGACCTACTCGTCGCCTTCATACATTACATCCTTGTATATATGGATCTTGACAT
>Frequency_5_QualityScore_EFGHHFHIIJJIIIHIIJIIJJHIJHHIIJJJJJJIJJIJIIIIIIGIHIIIIHGGHGFEFEEECDDDDCDDDDDCD@BCDCCCDDDDDEDBCC_Mismatch_0_Sense_+_Library_PoolC
ATGAAACTTTGGCACTCCTATGCGGCCCTCCCCCTATGATACAGTTAGCCTGCCTACCAAACCTTGAGAAGATGAAGTATGACCTCAATACCTC
>Frequency_5_QualityScore_EEGHHGHJJJJJJJJIIJJHJJJIJJHIJJJHIJIIIIJJIIIIIIIHIIJIIHJJJHHIIIJFIIIIGGHHHGFBEFGFFFDDEEDDEEEEDE_Mismatch_0_Sense_+_Library_PoolC
ATGACCTCAATACCTCTTGTTTTCTGTTCTGAAAATGAGGCATTGGTCTTCCACCTAGAACCAATTCTATTTGGTATATCTGTTTTAGCATTCT
>Frequency_5_QualityScore_FDGHHHHJJJJJJJJJJJJJJJJJJJJJHIJJJIIJJJJIIJJJJHIJJJIJJJJJGHHIIIIIFHIIHGGGHHGGFFFFFEEEEEDDDCCDDD_Mismatch_0_Sense_+_Library_PoolC
GTTTTCTGTTCTGAAAATGAGGCATTGGTCTTCCACCTAGAACCAATTCTATTTGGTATATCTGTTTTAGCATTCTGGACCTACTCGTCGCCTT
>Frequency_5_QualityScore_FFHHHHGJIJJJJJJIJIJJIJJJIJJJIJIJJIJIIJJJJJJJJJHIIIJIGHIIIHIIIJIGIHIIIHHEHHHHGFFFFFFEEDEEEDDDDC_Mismatch_0_Sense_+_Library_PoolC
ACCTCTTGTTTTCTGTTCTGAAAATGAGGCATTGGTCTTCCACCTAGAACCAATTCTATTTGGTATATCTGTTTTAGCATTCTGGACCTACTCG
>Frequency_5_QualityScore_FFHFHHFHGHGHIHHDGIIIHIJIHHFGHIHHEFFHGHIIIFGGHIHHGIIGHHIIHIHHIHHGEHGGGFFFFFFFDBCCCCDDEDDEECDDED_Mismatch_0_Sense_+_Library_PoolC
AAAATGAGGCATTGGTCTTCCACCTAGAACCAATTCTATTTGGTATATCTGTTTTAGCATTCTGGACCTACTCGTCGCCTTCATACATTACATC
>Frequency_5_QualityScore_EDGFGFGGIIJHHHGGIIJHHIHJJGIHIIHGIIIIHGHGIJHHIIIGGHFHIGHHIIGCDGFHGIHGHGFECEGEGEEDCDDE@ACDDCBCBC_Mismatch_0_Sense_+_Library_PoolC
CTTGTTTTCTGTTCTGAAAATGAGGCATTGGTCTTCCACCTAGAACCAATTCTATTTGGTATATCTGTTTTAGCATTCTGGACCTACTCGTCGC
>Frequency_5_QualityScore_DEHGHHHFGIHIIJJIIIJHHJIIIIIJJJJJIJJJJJIJJJJJJJJJJIIIJIIJJIIIIIGFGFFGFGFFFFEFEEEEDDD>BDCDCDCDCB_Mismatch_0_Sense_+_Library_PoolC
TATTTGGTATATCTGTTTTAGCATTCTGGACCTACTCGTCGCCTTCATACATTACATCCTTGTATATATGGATCTTGACATGGTTATACAGATA
>Frequency_5_QualityScore_EEGFFFGGIIIHHHGHHGGHIFGIGIFFGIIHHIHHIHIIJHIHFFHIIHHIGHHFIHHIIHIHGADEGFEBCDEFEDDDDCCCCDCC@AAABA_Mismatch_0_Sense_+_Library_PoolC
CTGTTTTAGCATTCTGGACCTACTCGTCGCCTTCATACATTACATCCTTGTATATATGGATCTTGACATGGTTATACAGATAATTCAGGAGTCA
>Frequency_5_QualityScore_EFGGGGGIIHHHHHJIJIJIHHIGHIIIHGIJIJJJJJJJJIIIIHIHIIJJJIJGHHHHGHIIJIHGD@DGFFFFFEEDEEBCDDDDBBCCCC_Mismatch_0_Sense_+_Library_PoolC
TTTTAGCATTCTGGACCTACTCGTCGCCTTCATACATTACATCCTTGTATATATGGATCTTGACATGGTTATACAGATAATTCAGGAGTCATGA
>Frequency_5_QualityScore_FFHGGHHIHIIHHIDHHIIHIIHHIIHGHIIHIIIIHIIHIJHHIGGIIGIIJJFHIIJJJIIJHIGGGFFFFFFFEFFEDCDEEEDCCD>CCD_Mismatch_0_Sense_+_Library_PoolC
CCAATTCTATTTGGTATATCTGTTTTAGCATTCTGGACCTACTCGTCGCCTTCATACATTACATCCTTGTATATATGGATCTTGACATGGTTAT
>Frequency_5_QualityScore_FFGEHGHIIIHFHHHIDHIIHHIHHGHDGHIIGGHFHGHIFHGHHHHHGHIHHGIHIHGHHGHHGHGGGEFFFFEEEDDECDBDDDDEECDDDC_Mismatch_0_Sense_+_Library_PoolC
CTTCCACCTAGAACCAATTCTATTTGGTATATCTGTTTTAGCATTCTGGACCTACTCGTCGCCTTCATACATTACATCCTTGTATATATGGATC
>Frequency_5_QualityScore_FFHHHGHIJJJIIIHHHHIJIIHIHJJHHIHJIHIIIJIJJJJJEHHIIIIIGHGIHIHHIJIHHHIIIDGGGFFFEDCDDDDDDDCDEDCCDE_Mismatch_0_Sense_+_Library_PoolC
GAAAATGAGGCATTGGTCTTCCACCTAGAACCAATTCTATTTGGTATATCTGTTTTAGCATTCTGGACCTACTCGTCGCCTTCATACATTACAT
>Frequency_5_QualityScore_FFHHHHHIIJJJFGHIIIIIIJIJHIIIJIIJIJIJIJHJJIJJJJIHIIIIJJIIGJIJIIJJJHHFGBFGGGFFFFFEEEEDEDDDACCDDB_Mismatch_0_Sense_+_Library_PoolC
AATTCTATTTGGTATATCTGTTTTAGCATTCTGGACCTACTCGTCGCCTTCATACATTACATCCTTGTATATATGGATCTTGACATGGTTATAC
>Frequency_5_QualityScore_FFHGFGGHHIIIGHIGIIIHIFGHIIHIIJHHFGHIIJIHGHHHIGGIIGHHHHHIGHIIFFGGEGADEADEDEEECDEDDEDBB@?@CCCDDD_Mismatch_0_Sense_+_Library_PoolC
TTGGTCTTCCACCTAGAACCAATTCTATTTGGTATATCTGTTTTAGCATTCTGGACCTACTCGTCGCCTTCATACATTACATCCTTGTATATAT
>Frequency_5_QualityScore_FFHHHHHJJJJJJIJJJJJJJJHIJJJJJJJJJJIJJJIGIJJJHIJJJJIJIIJJJJHIJJJJIIIIJHIHIHGGGGFFEEDDDDDDDDEEDD_Mismatch_0_Sense_+_Library_PoolC
TGTTCTGAAAATGAGGCATTGGTCTTCCACCTAGAACCAATTCTATTTGGTATATCTGTTTTAGCATTCTGGACCTACTCGTCGCCTTCATACA
>Frequency_5_QualityScore_FFHHHHHJJJJJIIIIHJJJHIIHIHHIIJIGIIHIIIJIIJJIJHHHIIIIIHIIIIJJIJIJJHHGFDEFFFEEEDEDDDDDDDCDDBDDED_Mismatch_0_Sense_+_Library_PoolC
TGGTCTTCCACCTAGAACCAATTCTATTTGGTATATCTGTTTTAGCATTCTGGACCTACTCGTCGCCTTCATACATTACATCCTTGTATATATG
>Frequency_5_QualityScore_FFGGGGGIGHHIIHHHHHIHHHIHGIFHFGGHGGHHIHHGHIHHIGGHHGGHFGGFF?CDDDEBCDDCDDCDDBCEDDDDDCDBCDDDDDDCCD_Mismatch_0_Sense_+_Library_PoolC
CTCCTATGCGGCCCTCCCCCTATGATACAGTTAGCCTGCCTACCAAACCTTGAGAAGATGAAGTATGACCTCAATACCTCTTGTTTTCTGTTCT
>Frequency_5_QualityScore_FFHHHHHJJJJJIIIIJJJJJJJJIJJJJJJJGIJJJJJIJJJJJJJJIJIIJJJJJJJIIIJJJHIIJGGEGGGGDEFFFEEEEEDCDDDEEE_Mismatch_0_Sense_+_Library_PoolC
GAGAAGATGAAGTATGACCTCAATACCTCTTGTTTTCTGTTCTGAAAATGAGGCATTGGTCTTCCACCTAGAACCAATTCTATTTGGTATATCT
>Frequency_4_QualityScore_CC@FEGGGHHGGIEEIIFIIIIFFGEHBGHIHIIIGGFHHEGGGHHIGGGIGGHHGGHHEFHGFFGCCCCDDEEGEDEACCCCCCCDCA=@ACD_Mismatch_0_Sense_+_Library_PoolC
CAATTCTATTTGGTATATCTGTTTTAGCATTCTGGACCTACTCGTCGCCTTCATACATTACATCCTTGTATATATGGATCTTGACATGGTTATA
>Frequency_4_QualityScore_FFGGGGGGHIIIHIIIIIHIGGHIIIHIIHHHHHIIHHHHHGHGGGGFGGGEFFEEEEEEEEEEDDDDDCDCCCCCCDCCCCDDCCDDCDEDDD_Mismatch_0_Sense_+_Library_PoolC
GGGACATATAAGCCATGAAATATTAACAGAACACATTCCGGAGGGATCCGATGAAACTTTGGCACTCCTATGCGGCCCTCCCCCTATGATACAG
>Frequency_4_QualityScore_FFHHHGHJJJJJJJJJJJIJJGIIIIJJJJJJJJJJJJJIJJJJJJJJJIJIHHHGGFFFEFFEEEEDEDDDEDCDDDDDCDDDDDDCCDEDEC_Mismatch_0_Sense_+_Library_PoolC
CTATGCGGCCCTCCCCCTATGATACAGTTAGCCTGCCTACCAAACCTTGAGAAGATGAAGTATGACCTCAATACCTCTTGTTTTCTGTTCTGAA
>Frequency_4_QualityScore_FFHHHHGHIJJJJIJJJJJJIJIIJJGIJJJJJIJJJIIIIIIIJJJJJJIJJIIIIJJJJJIJIJIJIGEHGGGFGGGFFEEEEEEEECCDDD_Mismatch_0_Sense_+_Library_PoolC
ATGAAGTATGACCTCAATACCTCTTGTTTTCTGTTCTGAAAATGAGGCATTGGTCTTCCACCTAGAACCAATTCTATTTGGTATATCTGTTTTA
>Frequency_4_QualityScore_EFHHHHHJJIIJIJJJJJJJJJIJJJIJGGIIJJJJIIJJIJJIJJJJIIIJJJJJIIJJJIIHGGGFEEEEEEEECEEDDDDCCDDEDEEDCD_Mismatch_0_Sense_+_Library_PoolC
TCTTCCACCTAGAACCAATTCTATTTGGTATATCTGTTTTAGCATTCTGGACCTACTCGTCGCCTTCATACATTACATCCTTGTATATATGGAT
>Frequency_4_QualityScore_FFHGHHHJJJJJIIIHIIJIIIFIIIIJJJIHIGIIIJIJJJGIHIIIIGGIGEHCEDDEEEDEDEEEECCDCDCDEDDDDDDD?CCBCDDEAC_Mismatch_0_Sense_+_Library_PoolC
ACTCCTATGCGGCCCTCCCCCTATGATACAGTTAGCCTGCCTACCAAACCTTGAGAAGATGAAGTATGACCTCAATACCTCTTGTTTTCTGTTC
>Frequency_4_QualityScore_FFHHHHHJJHHIIJIIIIHGIGIIIIIIJJJJIIIIJIIIHIIIIIIJIIIIDFGEEEEEEEEEEEEDDCCCDDCCCCDEC@CCACDCDCACAC_Mismatch_0_Sense_+_Library_PoolC
TGAAACTTTGGCACTCCTATGCGGCCCTCCCCCTATGATACAGTTAGCCTGCCTACCAAACCTTGAGAAGATGAAGTATGACCTCAATACCTCT
>Frequency_4_QualityScore_EEHHHHHJJJJFGIIJJJJIJJJGIIIJIJJJJIJJJJJJJJIJJJJIJJIHIIIJIIIHIIIHGGGFEEFFGGEEEEEEEDDEEDDCCCCECE_Mismatch_0_Sense_+_Library_PoolC
ATTCTATTTGGTATATCTGTTTTAGCATTCTGGACCTACTCGTCGCCTTCATACATTACATCCTTGTATATATGGATCTTGACATGGTTATACA
>Frequency_4_QualityScore_EEGGGFFHHAFIIIIHIIFGFHGEGHGHHHIIHHIHIIGHIGHIHHGGGGGHHIHGGEFGHGGHGGH@EBDFDEEEDDAACC@ACCCABCCCCC_Mismatch_0_Sense_+_Library_PoolC
TTTAGCATTCTGGACCTACTCGTCGCCTTCATACATTACATCCTTGTATATATGGATCTTGACATGGTTATACAGATAATTCAGGAGTCATGAA
>Frequency_4_QualityScore_FEEGHGHIFHIHIIJIIIJJIIJHIIIIJJIFIIIIIIIIIIIJJJJJJJIHHJJJIJJIIIHGGGHGFCEEFFFEEEEEEEDDACCCDDDDDD_Mismatch_0_Sense_+_Library_PoolC
CTATTTGGTATATCTGTTTTAGCATTCTGGACCTACTCGTCGCCTTCATACATTACATCCTTGTATATATGGATCTTGACATGGTTATACAGAT
>Frequency_4_QualityScore_EEHGGEFIIIGIFIJJIIIIHIHIIJIIIJHIIIHIHIIIHHHHHEGFFFFFDDEEEEDDDCBBCDDCDCCBCCAABCBCCCCCCCDCCBCCCD_Mismatch_0_Sense_+_Library_PoolC
GAGGGATCCGATGAAACTTTGGCACTCCTATGCGGCCCTCCCCCTATGATACAGTTAGCCTGCCTACCAAACCTTGAGAAGATGAAGTATGACC
>Frequency_4_QualityScore_@CFDDGGIGGHHFHGFCGGHHHGIFGHGHGGEHGFFCGGFHFEGIHHIHGHGHHGFGHHHFFHFDADEGEACFFCDADCDCBDCEDDCCCACA?_Mismatch_0_Sense_+_Library_PoolC
TATATCTGTTTTAGCATTCTGGACCTACTCGTCGCCTTCATACATTACATCCTTGTATATATGGATCTTGACATGGTTATACAGATAATTCAGG
>Frequency_4_QualityScore_FFHHHHEIIJJIJJJJIJJJJIJIIJJJJJJJIIHIIIIIIIIIGEEEEEEEEEEEEDDEEDDDDDCDDDDCCDDDDDDDDDDDDCDDCCDEDD_Mismatch_0_Sense_+_Library_PoolC
GGAGGGATCCGATGAAACTTTGGCACTCCTATGCGGCCCTCCCCCTATGATACAGTTAGCCTGCCTACCAAACCTTGAGAAGATGAAGTATGAC
>Frequency_4_QualityScore_EEGGGHHIIHIHGHHIHHGIIIIHGHHIGIIHGIFHGHIIIHHFHIHIGGGGEHGHEFGGGHGGGGGHGCEEGEGGEFECDEDDDDDACCDDCC_Mismatch_0_Sense_+_Library_PoolC
GAAGTATGACCTCAATACCTCTTGTTTTCTGTTCTGAAAATGAGGCATTGGTCTTCCACCTAGAACCAATTCTATTTGGTATATCTGTTTTAGC
>Frequency_4_QualityScore_FFHHHHHJJJIIIJJJJIIJIJJIIJJJIJJIIJJIIIJJJIIGIIIGHHHIIIIIIGHGHIIGHIIIIHHGGGGEGFFFEEEDDDEEDDCCCC_Mismatch_0_Sense_+_Library_PoolC
TATGATACAGTTAGCCTGCCTACCAAACCTTGAGAAGATGAAGTATGACCTCAATACCTCTTGTTTTCTGTTCTGAAAATGAGGCATTGGTCTT
>Frequency_4_QualityScore_ADGDFGFHBHIHIHIIIHHAEGHIIIIGGIIIIIJJIIGIIIGIIIJIIIJIIIJIIGHHIIIIHGGFFGGFEEEEEEEEEEDDDDCECCCCCC_Mismatch_0_Sense_+_Library_PoolC
TAGAACCAATTCTATTTGGTATATCTGTTTTAGCATTCTGGACCTACTCGTCGCCTTCATACATTACATCCTTGTATATATGGATCTTGACATG
>Frequency_4_QualityScore_DEHEDEGIIIIEHHGIIIJIJIHIIIIJIIIJJHIIHHIFFHIIGHICGDIIHHGIIGIHGHIIIIIGHHEGECCCCCDEECCDCCCCEDDDCD_Mismatch_0_Sense_+_Library_PoolC
TGAGGCATTGGTCTTCCACCTAGAACCAATTCTATTTGGTATATCTGTTTTAGCATTCTGGACCTACTCGTCGCCTTCATACATTACATCCTTG
>Frequency_4_QualityScore_EEGEGGEEHIHEGIIIIIFFFGIIIEGIHAGEFIIIIIIIJGFEAGHGGG@CGHGDAEHIGHEFHGGEGGGGG?CACECDDACA@CDDDCDC?A_Mismatch_0_Sense_+_Library_PoolC
AAGATGAAGTATGACCTCAATACCTCTTGTTTTCTGTTCTGAAAATGAGGCATTGGTCTTCCACCTAGAACCAATTCTATTTGGTATATCTGTT
>Frequency_4_QualityScore_FFHHHHHJJIJJIJIJJIIIJJIHIHIJJIIIJJIJJIIJIJJJIGHIJJJJJJJIHFIIIIEIIIIGIHGIGEGFFGFEF@DEEDDEEEDDEE_Mismatch_0_Sense_+_Library_PoolC
TGACCTCAATACCTCTTGTTTTCTGTTCTGAAAATGAGGCATTGGTCTTCCACCTAGAACCAATTCTATTTGGTATATCTGTTTTAGCATTCTG
>Frequency_4_QualityScore_FFHHHHHJJJJJJJIHIIIIHIIIIJJHIJIJIIJJJJIIJIIIJJJIIIIIIJJJJIHIIIIIGGHHIHGIGHHGGGEFEEFADEEEDEDEDC_Mismatch_0_Sense_+_Library_PoolC
TATGACCTCAATACCTCTTGTTTTCTGTTCTGAAAATGAGGCATTGGTCTTCCACCTAGAACCAATTCTATTTGGTATATCTGTTTTAGCATTC
>Frequency_4_QualityScore_EFGGGGGIIIIIIHIIIIIIIIIJGIIHIGIJIIIGHIIIIIIIIIHHIIIHIIICEGIIIIIIIIHGEBEGFFGGGEFFEECCCCCCACCCDB_Mismatch_0_Sense_+_Library_PoolC
AGTTAGCCTGCCTACCAAACCTTGAGAAGATGAAGTATGACCTCAATACCTCTTGTTTTCTGTTCTGAAAATGAGGCATTGGTCTTCCACCTAG
>Frequency_4_QualityScore_CEFGGEGIHHHIIHHIIGHHHHFGFHIIIHGGIIIHHIGHIIFGHHIHHFDFHIDHGFIEBFEFGIFGHE@CEGEGEEEEECCDABABCBDDDC_Mismatch_0_Sense_+_Library_PoolC
ACCAAACCTTGAGAAGATGAAGTATGACCTCAATACCTCTTGTTTTCTGTTCTGAAAATGAGGCATTGGTCTTCCACCTAGAACCAATTCTATT
>Frequency_4_QualityScore_ECGEFGGGHHHIIIHHIIHIIIIIJIHIHIJHIIJIIHHGIIIIIDGIGHIGHGGIIGEFGIIIIHEHHGEDDECEDEEDCDECCDECDDDDCB_Mismatch_0_Sense_+_Library_PoolC
AGGCATTGGTCTTCCACCTAGAACCAATTCTATTTGGTATATCTGTTTTAGCATTCTGGACCTACTCGTCGCCTTCATACATTACATCCTTGTA
>Frequency_4_QualityScore_FFGHGHGIIIJJIJJJJJGHIJJJHIJIIJIJJIIGIIJIGIIJJJGIIIIJJJGHJIIIJIJJJIIIIEHHIHGHGFFEDDCCDDEEDDEEDD_Mismatch_0_Sense_+_Library_PoolC
CTGAAAATGAGGCATTGGTCTTCCACCTAGAACCAATTCTATTTGGTATATCTGTTTTAGCATTCTGGACCTACTCGTCGCCTTCATACATTAC
>Frequency_4_QualityScore_CCGHFFFGIIIIIIHGEIIIIIIIGIIIIGHGHIGDFGIIFGGIHIGHIIEHHIIGIIGIIHFFGHFGGEEFEEEEC@AAAADDCDCDDCABBC_Mismatch_0_Sense_+_Library_PoolC
ACCAATTCTATTTGGTATATCTGTTTTAGCATTCTGGACCTACTCGTCGCCTTCATACATTACATCCTTGTATATATGGATCTTGACATGGTTA
>Frequency_4_QualityScore_EEHHHHGIJJJJIJJIJJJJJGIIIIIHIJIIJIIIJIHHIJJGIJJJHHGGIIJJJGIIJHIIIIIJJJHIIIHGGFGFDDDCDCCDCDECDD_Mismatch_0_Sense_+_Library_PoolC
GTTCTGAAAATGAGGCATTGGTCTTCCACCTAGAACCAATTCTATTTGGTATATCTGTTTTAGCATTCTGGACCTACTCGTCGCCTTCATACAT
>Frequency_3_QualityScore_DEGHEFCEGHEGHHGIEGGEFIEHHFGHIIHHGIGHIFGGHHEFFIDFHGHGGIGCCGHAFFGHGCEEFCDGIBCEEDCEEFBEEDBADDBBCD_Mismatch_0_Sense_+_Library_PoolC
ATACCTCTTGTTTTCTGTTCTGAAAATGAGGCATTGGTCTTCCACCTAGAACCAATTCTATTTGGTATATCTGTTTTAGCATTCTGGACCTACT
>Frequency_3_QualityScore_FFHEGGHHIJHIJIJHGIIIIGHIIIIIIJFIIJJIIJJIIHGFHIIFGIIJIHHJIIFGFHHHIIEFIGGHHHGGFGFGCDEEEDDCCABCBC_Mismatch_0_Sense_+_Library_PoolC
TTGTTTTCTGTTCTGAAAATGAGGCATTGGTCTTCCACCTAGAACCAATTCTATTTGGTATATCTGTTTTAGCATTCTGGACCTACTCGTCGCC
>Frequency_3_QualityScore_FFHHHHHJJJJHJJIIIJJEIHHGHHHIJIJIIJHIJJIJJIIIHHIJEHIJHIIGFHHHIIIHJIHIIFGHHHHHGGFEEEFEEFEEEDCDDC_Mismatch_0_Sense_+_Library_PoolC
CTCAAATTTTCATGTATGGTATGTGATAAGCAAGTCTGTAGAGGATGGTTGGATGTATAGCATGGGACATATAAGCCATGAAATATTAACAGAA
>Frequency_3_QualityScore_FFHHHGFHHIIJIJJJJIIJJJJIIJJJGIJJJJHIIJIIIIGIHIJJJIIIJIIFIJJJJJHJJIHIGGDEFFEECEEEDCDEDDDCDCDDCD_Mismatch_0_Sense_+_Library_PoolC
CATTGGTCTTCCACCTAGAACCAATTCTATTTGGTATATCTGTTTTAGCATTCTGGACCTACTCGTCGCCTTCATACATTACATCCTTGTATAT
>Frequency_3_QualityScore_FFHHHHHJJJJJJJJIJJJIJJJJJJIJJJJJJJJJJJJIIJJJIIIJHIHIJJIJJJJIJJHIGIIGDEEFGFFFEEEEEDEDDDBDDCDDCD_Mismatch_0_Sense_+_Library_PoolC
CCCCCTATGATACAGTTAGCCTGCCTACCAAACCTTGAGAAGATGAAGTATGACCTCAATACCTCTTGTTTTCTGTTCTGAAAATGAGGCATTG
>Frequency_3_QualityScore_EFGHHHHJJHHHIIIJIHIIIIIIGIIIIIJIIJHHJJIJIHIIIHHHIIJGHIFGIIJIHIHHHFFFFED@CEEEDDCDDEDDBCBDCDCCBB_Mismatch_0_Sense_+_Library_PoolC
CCTCCCCCTATGATACAGTTAGCCTGCCTACCAAACCTTGAGAAGATGAAGTATGACCTCAATACCTCTTGTTTTCTGTTCTGAAAATGAGGCA
>Frequency_3_QualityScore_EEFEGHHJIGIFHIHGHIIIJHGGHIIGIHIGHGIICFEHJFIGGEFHGG>CFFEHFFFFCDCDDEBAB:?ABA@BCCCCBACCACCCBAC>AB_Mismatch_0_Sense_+_Library_PoolC
ATATAAGCCATGAAATATTAACAGAACACATTCCGGAGGGATCCGATGAAACTTTGGCACTCCTATGCGGCCCTCCCCCTATGATACAGTTAGC
>Frequency_3_QualityScore_FEHHHHHJJJJJIIJJJJJJJJJHIHIJJGHIIJJJJHIJIIIJJJIJJJIIJJJJJJJJJJJHHHFFFDFEEEEEDEEDDDDDCDDDDDDEDD_Mismatch_0_Sense_+_Library_PoolC
GTCTTCCACCTAGAACCAATTCTATTTGGTATATCTGTTTTAGCATTCTGGACCTACTCGTCGCCTTCATACATTACATCCTTGTATATATGGA
>Frequency_3_QualityScore_FFHHHHHJJJJJHIJJJJJJJJJJJJJJJJIJJJIJJJJJHHIIJJJJHIJJIJJIJJJJIIGIIIJJIHHHGFEEDDDDEEDDEEDDDEDDDD_Mismatch_0_Sense_+_Library_PoolC
ATGAGGCATTGGTCTTCCACCTAGAACCAATTCTATTTGGTATATCTGTTTTAGCATTCTGGACCTACTCGTCGCCTTCATACATTACATCCTT
>Frequency_3_QualityScore_FFHHHHHHIJJJJJJJJJJJJJJJJJJJJJJJJJJHIJFIIJJIIJJIJJJJJJJJJJJJJJJJJJJIIHHFFFFEEDEEEEDDEDDDDDDDDD_Mismatch_0_Sense_+_Library_PoolC
GCATTGGTCTTCCACCTAGAACCAATTCTATTTGGTATATCTGTTTTAGCATTCTGGACCTACTCGTCGCCTTCATACATTACATCCTTGTATA
>Frequency_3_QualityScore_FEGFGGGHHGHHGHHIIIGFHHBFGHFHHIFIEGIIIIGGHHIJIJHIHIHIIHHHHHGHIIIIIIFGHHEDFEFFFEBDEBA@A?=BCDBCCC_Mismatch_0_Sense_+_Library_PoolC
GTGATAAGCAAGTCTGTAGAGGATGGTTGGATGTATAGCATGGGACATATAAGCCATGAAATATTAACAGAACACATTCCGGAGGGATCCGATG
>Frequency_3_QualityScore_DDFFCCFEAGHHIIEHHH?EHGDDDDEGDB?FEGHHEDEGFGFEDA<CDHHHGGGGC>EFGGGEEEFED@DDDBC?BA@:?<ACA;CCCCBCCB_Mismatch_0_Sense_+_Library_PoolC
CCACCTAGAACCAATTCTATTTGGTATATCTGTTTTAGCATTCTGGACCTACTCGTCGCCTTCATACATTACATCCTTGTATATATGGATCTTG
>Frequency_3_QualityScore_EDDDGFEGFBEEG@AEFCCFDGD?>BFFG@BDEDA?ADEHACDGFGE>AC@B?@>C?A@A@CDBCBA;@>ABABA@@@BC=A;<>BABBBA;>B_Mismatch_0_Sense_+_Library_PoolC
AGAACACATTCCGGAGGGATCCGATGAAACTTTGGCACTCCTATGCGGCCCTCCCCCTATGATACAGTTAGCCTGCCTACCAAACCTTGAGAAG
>Frequency_3_QualityScore_EFHHGGFIIIJJIJJJIIFIIIJJIIIIJJIIHIGEHGHHIHIIEIGGIIFHFIJIGHEHIGIJHIGBE?DDFGFHGGFEFFEEDCC?BCCDD@_Mismatch_0_Sense_+_Library_PoolC
CAATACCTCTTGTTTTCTGTTCTGAAAATGAGGCATTGGTCTTCCACCTAGAACCAATTCTATTTGGTATATCTGTTTTAGCATTCTGGACCTA
>Frequency_3_QualityScore_FFHHHHHJIIHJJJIJJIJHIIJJHHHJJJHHIJJJJJJJIIJJJJJJJIHIIIJJJIIJJHEHIGIIIHHHHHFEFEEFEEEDEEDDDDDDDD_Mismatch_0_Sense_+_Library_PoolC
GCCTGCCTACCAAACCTTGAGAAGATGAAGTATGACCTCAATACCTCTTGTTTTCTGTTCTGAAAATGAGGCATTGGTCTTCCACCTAGAACCA
>Frequency_3_QualityScore_FFHGHHGJJJJIJIHIJJJIIJIHIIJJJJHIIJJIJJJJIHIJJIIJFIGHIJJIIIIIIHHGIIIEHEFFEFGFGFDEEEEEEE<ACDCCDB_Mismatch_0_Sense_+_Library_PoolC
AAGTATGACCTCAATACCTCTTGTTTTCTGTTCTGAAAATGAGGCATTGGTCTTCCACCTAGAACCAATTCTATTTGGTATATCTGTTTTAGCA
>Frequency_3_QualityScore_EEGHHFGIHGHJIJHIIIGIJHGHIIJJGHFHHIIIHIHIJFFHIIGIIIHIHGGGEEEFEFBDDACCC>A@ACBCBCDCDDDEDDDDDCD@@A_Mismatch_0_Sense_+_Library_PoolC
CTTTGGCACTCCTATGCGGCCCTCCCCCTATGATACAGTTAGCCTGCCTACCAAACCTTGAGAAGATGAAGTATGACCTCAATACCTCTTGTTT
>Frequency_3_QualityScore_FFGGGHHJJJJGHHIIIJJIIJJJIIJJIJJIIIHIIIJJHGIIGGIIIIIIGIIJJJAEGGGFACDFHEECDEGHDEBDEFEDDDCDCCCABC_Mismatch_0_Sense_+_Library_PoolC
CTATGATACAGTTAGCCTGCCTACCAAACCTTGAGAAGATGAAGTATGACCTCAATACCTCTTGTTTTCTGTTCTGAAAATGAGGCATTGGTCT
>Frequency_3_QualityScore_EEGHHGGJIIIIJIIJJFHHIIJIJJJJIIJJJGHHHIIIIJJIHGHGGHIIIGFHGIIIIJHIIIGHIHGDFFFGGEDDDCCDCEDCDEEDDD_Mismatch_0_Sense_+_Library_PoolC
TGAAAATGAGGCATTGGTCTTCCACCTAGAACCAATTCTATTTGGTATATCTGTTTTAGCATTCTGGACCTACTCGTCGCCTTCATACATTACA
>Frequency_3_QualityScore_FFHHHHHJJJJJJJJIIIJJIIIIIJJJJJJJIIIJIJJJJJJIJJJJJIIJIIGHIJJJFHHHIIJJGHIIHHHHHHHHGFFFFEEEDECDDC_Mismatch_0_Sense_+_Library_PoolC
TCTTGTTTTCTGTTCTGAAAATGAGGCATTGGTCTTCCACCTAGAACCAATTCTATTTGGTATATCTGTTTTAGCATTCTGGACCTACTCGTCG
>Frequency_3_QualityScore_FFHHHHHJJJJJJJJJJIJJJIJJIIJJJIJJJGIJJJJJJJJJIJJJJJIJJJJJJIIIIGIIIIGHHDGFEFEFFFFFDEEEDDEDEDDEDC_Mismatch_0_Sense_+_Library_PoolC
GACCTCAATACCTCTTGTTTTCTGTTCTGAAAATGAGGCATTGGTCTTCCACCTAGAACCAATTCTATTTGGTATATCTGTTTTAGCATTCTGG
>Frequency_3_QualityScore_DEEGHGHJJJJJJJJJHIJJJJJJJHIIJJJJJJJJJIJJJJJJJJJJJIIIIHIJJIIIHIHHHHHGGGFEEEFEEEEEEDDEEDCDDDCCDE_Mismatch_0_Sense_+_Library_PoolC
TGTTTTAGCATTCTGGACCTACTCGTCGCCTTCATACATTACATCCTTGTATATATGGATCTTGACATGGTTATACAGATAATTCAGGAGTCAT
>Frequency_3_QualityScore_EEGHHGHGIJIJJJIJIIHIJFHIGIGIGHGHHHIGIJIJFIIJHHIJFFGGGHFFFEFFFEDDD?@CBDACDDDCDCDDBCDDBDC@BB>B>B_Mismatch_0_Sense_+_Library_PoolC
AGGATATACTCTTGCGCGAGGAATTGGAGGAGATGGCCAGGCTGTACTCAAATTTTCATGTATGGTATGTGATAAGCAAGTCTGTAGAGGATGG
>Frequency_3_QualityScore_FFHHHHHJJJIJJIIJJIJJIJJJJJJJJIJIJJJJJJJJJJJJIJJJJJIJJHIIIIJJJJIIIIJIGDHHGFEDEEFEEDEEDEDEEDDCCD_Mismatch_0_Sense_+_Library_PoolC
TATCTGTTTTAGCATTCTGGACCTACTCGTCGCCTTCATACATTACATCCTTGTATATATGGATCTTGACATGGTTATACAGATAATTCAGGAG
>Frequency_3_QualityScore_FFGGGGGIJIIIIHFIIHGIJHJHHIIIIJIJIHIIGHIIHHGFGEEDDEBDDCBDDDDBCDDCBCDCDBD@@BCDDDDDBDDCCDDCCABDDB_Mismatch_0_Sense_+_Library_PoolC
CGGAGGGATCCGATGAAACTTTGGCACTCCTATGCGGCCCTCCCCCTATGATACAGTTAGCCTGCCTACCAAACCTTGAGAAGATGAAGTATGA
>Frequency_3_QualityScore_FFHHHHHJJJJJJJJJJJJGIIHJJJJJJJJJJGIJJJJIJJJJJJIIJJJIIJIIJIJJJJJJJJIHIGGHGGGGGEDEEDECEDDEDEDEED_Mismatch_0_Sense_+_Library_PoolC
AAACCTTGAGAAGATGAAGTATGACCTCAATACCTCTTGTTTTCTGTTCTGAAAATGAGGCATTGGTCTTCCACCTAGAACCAATTCTATTTGG
>Frequency_3_QualityScore_FEEGHGHHHIHGIHHIGIIGHHIIIIHIJJJIJJIIJJIJJIIHIGHHFIIIHFGHGGFEEEDCDDEDDBDDABDBCDCCDEDDDDDDCDEDDD_Mismatch_0_Sense_+_Library_PoolC
GATGAAACTTTGGCACTCCTATGCGGCCCTCCCCCTATGATACAGTTAGCCTGCCTACCAAACCTTGAGAAGATGAAGTATGACCTCAATACCT
>Frequency_3_QualityScore_FFHHHHHJJJJJJJJJJIJJJJJJJJJIJJJJJHIIJJJJJIJJJIIJHIJJJJJIJJIJJJIIHIIFGGEEEFFEEEEDDEEDDDDDCDDDDD_Mismatch_0_Sense_+_Library_PoolC
ATTGGTCTTCCACCTAGAACCAATTCTATTTGGTATATCTGTTTTAGCATTCTGGACCTACTCGTCGCCTTCATACATTACATCCTTGTATATA
>Frequency_3_QualityScore_FFHHGHHHHIJIIJIIJIIIIIHHIHJFHIJIJJHIJIIIJJJJJGIHHIJJJIHIHIHHHIJIJIIJJGGFHHGGEFFFEFBDDCEEDDBCDD_Mismatch_0_Sense_+_Library_PoolC
GATGAAGTATGACCTCAATACCTCTTGTTTTCTGTTCTGAAAATGAGGCATTGGTCTTCCACCTAGAACCAATTCTATTTGGTATATCTGTTTT
>Frequency_3_QualityScore_FEHHHHHJJJIJJJJJJJJJJJJIJIHIJJIJJJJJJJIIHHHIIHFGGHHGGGGFFEEEEEDDEDDDDBCDDDDCCDEDDDDDDDDEDCDDDD_Mismatch_0_Sense_+_Library_PoolC
GAAACTTTGGCACTCCTATGCGGCCCTCCCCCTATGATACAGTTAGCCTGCCTACCAAACCTTGAGAAGATGAAGTATGACCTCAATACCTCTT
>Frequency_3_QualityScore_EEGGHHHHJIIIIIIIJIGHIIHFHGIIIHGHHIHHHGFHIIHIHEIIGGGIHGIFIGHHIFEEGHFGHGEGGHFFGGDEDDDEEDDDDBDCCC_Mismatch_0_Sense_+_Library_PoolC
CTCTTGTTTTCTGTTCTGAAAATGAGGCATTGGTCTTCCACCTAGAACCAATTCTATTTGGTATATCTGTTTTAGCATTCTGGACCTACTCGTC
>Frequency_3_QualityScore_EFFFFFFHIJJHIIFHHHFIJJJFHIIHGHIIIIJIIJHGHFIIIHIIIJHEHIGHHIHFGFHHFGHHIFGGFHGHHFGFFFFDBCDCDDDECC_Mismatch_0_Sense_+_Library_PoolC
CTGTTCTGAAAATGAGGCATTGGTCTTCCACCTAGAACCAATTCTATTTGGTATATCTGTTTTAGCATTCTGGACCTACTCGTCGCCTTCATAC
>Frequency_3_QualityScore_FFHHHHHIJIIIJHIJJJJGIIJIIJJJJJJJJJJJIIIJJGIJJJJFHIIIIJJGIJJIJJJJIJJHIGHIHHHGGFCBCCCCCDDDDDDEED_Mismatch_0_Sense_+_Library_PoolC
TCTGAAAATGAGGCATTGGTCTTCCACCTAGAACCAATTCTATTTGGTATATCTGTTTTAGCATTCTGGACCTACTCGTCGCCTTCATACATTA
>Frequency_3_QualityScore_EEFFGGFHGFIIBFHIIIIHHHIJEIHHHIGHIHIIHHIJIIJFGIGIHIHIIHIHG>AADDCCCBCCC?BCCBEDBCCACCCC?>=@@@BCBC_Mismatch_0_Sense_+_Library_PoolC
TGAAATATTAACAGAACACATTCCGGAGGGATCCGATGAAACTTTGGCACTCCTATGCGGCCCTCCCCCTATGATACAGTTAGCCTGCCTACCA
>Frequency_3_QualityScore_FFHHHHHJJJJJJJJJJJJJJJHIJJHIIIIIIJJJHJJJJJIJIJIIIIIIIGGGEDDDDDDDDDDDDDDDDDDDDDDDDDDDCDDDCDDCDD_Mismatch_0_Sense_+_Library_PoolC
ATATTAACAGAACACATTCCGGAGGGATCCGATGAAACTTTGGCACTCCTATGCGGCCCTCCCCCTATGATACAGTTAGCCTGCCTACCAAACC
>Frequency_3_QualityScore_EFHHHHHJJJJJJJJJJJJJIJJJJJIJJJJJJJJJJJHJJJJIIJJJJJJJJJHIHIIJJJGIJJJIIIIIIIIGGGGGFFEFDEDDCDDDDD_Mismatch_0_Sense_+_Library_PoolC
TTTCTGTTCTGAAAATGAGGCATTGGTCTTCCACCTAGAACCAATTCTATTTGGTATATCTGTTTTAGCATTCTGGACCTACTCGTCGCCTTCA
>Frequency_3_QualityScore_FFHHHHHJJJJJJJIIJJIJIJJJJJJJJIJIJJJJJJJJJJJJJIJIIIHHIHIHHHHIHHFGGGFEECEEECCDEDDDEDDEDDDDDDDBBD_Mismatch_0_Sense_+_Library_PoolC
GCCCTCCCCCTATGATACAGTTAGCCTGCCTACCAAACCTTGAGAAGATGAAGTATGACCTCAATACCTCTTGTTTTCTGTTCTGAAAATGAGG
>Frequency_3_QualityScore_FFHHHHHJJJJJJJJIJJIIJIIIJIJGHIJJJJJJJJJJJJJJIJIJJHJJJIJFGIHIJIIGHIJJHFHHJHHIHHHGGFFFECCDDCDDCD_Mismatch_0_Sense_+_Library_PoolC
TTTTCTGTTCTGAAAATGAGGCATTGGTCTTCCACCTAGAACCAATTCTATTTGGTATATCTGTTTTAGCATTCTGGACCTACTCGTCGCCTTC
>Frequency_3_QualityScore_FFHHHHHJIJJJJJJJJJJJJJJJJJJJJJJJJJIIJJJJJJJJJJJJJIJJJJHIJJJIJHIJJJHIIHHGFGHGFFFFEDDDEEECDDDDDB_Mismatch_0_Sense_+_Library_PoolC
GTTAGCCTGCCTACCAAACCTTGAGAAGATGAAGTATGACCTCAATACCTCTTGTTTTCTGTTCTGAAAATGAGGCATTGGTCTTCCACCTAGA
>Frequency_2_QualityScore_FFHHHHHJJJJJJJJJJIJIJJJJJIJJIIJJJJJJJJJJJIIJIIIIJIIHGHGHGFFEEEEECECCCCCCDCCACCCCCCDCCCEECCCCCD_Mismatch_0_Sense_+_Library_PoolC
GGATCCGATGAAACTTTGGCACTCCTATGCGGCCCTCCCCCTATGATACAGTTAGCCTGCCTACCAAACCTTGAGAAGATGAAGTATGACCTCA
>Frequency_2_QualityScore_FFHHHHHJJJJJJJJJJIJIJJJIIIJJJJJIJIJJJIIJIJJJJIJJIIIJIIIHHHGGGFFFFEEEECEEDDDDDDDDDDDDCDDCECDDDE_Mismatch_0_Sense_+_Library_PoolC
GGACATATAAGCCATGAAATATTAACAGAACACATTCCGGAGGGATCCGATGAAACTTTGGCACTCCTATGCGGCCCTCCCCCTATGATACAGT
>Frequency_2_QualityScore_EFHHGHGJJJJJJJJJJIJJIJJJIIIIIJJJIIJJJJJJJJIGIIIGIIIIIIIHHGGGEDDDDDDACBCCDDDEEDDDECDDDDDDCDDDDD_Mismatch_0_Sense_+_Library_PoolC
ATGAAATATTAACAGAACACATTCCGGAGGGATCCGATGAAACTTTGGCACTCCTATGCGGCCCTCCCCCTATGATACAGTTAGCCTGCCTACC
>Frequency_2_QualityScore_FFHHHHHIJJJJJJJJJJIIJJJJIJJJJJJJJJIJIIJIIJJIJJJJJJIIIJJJHIIJJJJJIJJIDGHHHGGGFFEEEEEDEEDDDDDDDC_Mismatch_0_Sense_+_Library_PoolC
CAGTTAGCCTGCCTACCAAACCTTGAGAAGATGAAGTATGACCTCAATACCTCTTGTTTTCTGTTCTGAAAATGAGGCATTGGTCTTCCACCTA
>Frequency_2_QualityScore_EFHHHGFHIJHIHGIIIIIIJIJIIIIIIIJGHIIIIEFIIIIJIIIIIIIIIIJHIEIGGIIIIIIIIFCEGGGGCCFFFEEEEEBDCCCC?C_Mismatch_0_Sense_+_Library_PoolC
ACCTTGAGAAGATGAAGTATGACCTCAATACCTCTTGTTTTCTGTTCTGAAAATGAGGCATTGGTCTTCCACCTAGAACCAATTCTATTTGGTA
>Frequency_2_QualityScore_FFHHHHHJIIIJIIIIJCFII=DBGIIIIIIGGGIIIGICEGDGIIAEGIEHHDBGHIGGGIIJCGGIEFGGGGGEGEDCEEEECCEEECDCDD_Mismatch_0_Sense_+_Library_PoolC
CAAATTTTCATGTATGGTATGTGATAAGCAAGTCTGTAGAGGATGGTTGGATGTATAGCATGGGACATATAAGCCATGAAATATTAACAGAACA
>Frequency_2_QualityScore_EBC=AEEHI?GGDGEHGGFIIFFFFDGGGFIGCIGFGIGHHIFH:99=FCHECECC@AEEGCG?CGE9BEGFE=?CB>@9==@@@BCCABB6>A_Mismatch_0_Sense_+_Library_PoolC
ATCTGTTTTAGCATTCTGGACCTACTCGTCGCCTTCATACATTACATCCTTGTATATATGGATCTTGACATGGTTATACAGATAATTCAGGAGT
>Frequency_2_QualityScore_EECEGGCGIGIFACGGEAFGADEDEEEGIAGFADEGHDGGIIG?DB?EC=EEEEGCEEEGECECBCEACA??AAC?=AA?A?CBCEA7AA?9?A_Mismatch_0_Sense_+_Library_PoolC
CGGCCCTCCCCCTATGATACAGTTAGCCTGCCTACCAAACCTTGAGAAGATGAAGTATGACCTCAATACCTCTTGTTTTCTGTTCTGAAAATGA
>Frequency_2_QualityScore_FFHHHHHIHIFFIIIIJJICFGIHIIFIHIIEGIIEGIIHIGGGFGGHGGHEGFFFCDE=CCECCABCCABCCDBCBACCCCCCDCCDEAC?CD_Mismatch_0_Sense_+_Library_PoolC
GGGATCCGATGAAACTTTGGCACTCCTATGCGGCCCTCCCCCTATGATACAGTTAGCCTGCCTACCAAACCTTGAGAAGATGAAGTATGACCTC
>Frequency_2_QualityScore_FFHHHHHJIJJIJJJJIJJIJJJJIJIJIIIIIJJHIIIJJIIIJHIHIJIIIIGHHHGGFFFFFEEDDEDCDDDDDDDDDCDCBCECCCCEDC_Mismatch_0_Sense_+_Library_PoolC
ACATATAAGCCATGAAATATTAACAGAACACATTCCGGAGGGATCCGATGAAACTTTGGCACTCCTATGCGGCCCTCCCCCTATGATACAGTTA
>Frequency_2_QualityScore_AEFEHHBGIIFHIIGFIIFHIIGGIIIIIIGGIGCHEGCGIIIIGHIIIFIHIIIAGGECCDECA@C?AA?ACCCCCCCCEECCCDCCCCCCCC_Mismatch_0_Sense_+_Library_PoolC
AAGCCATGAAATATTAACAGAACACATTCCGGAGGGATCCGATGAAACTTTGGCACTCCTATGCGGCCCTCCCCCTATGATACAGTTAGCCTGC
>Frequency_2_QualityScore_FFGGFHFIGGHIGIIIIIIJIIIEGHIIJIJJJIIIIIJGIIIJIIIHHIIIIJJIGIGIIIIIGIIHE?CEEBCEEEECEEEDBDACABC_Mismatch_0_Sense_+_Library_PoolC
TTTTAGCATTCTGGACCTACTCGTCGCCTTCATACATTACATCCTTGTATATATGGATCTTGACATGGTTATACAGATAATTCAGGAGTCA
>Frequency_2_QualityScore_FDGHGHHIDIIIIIIIIIGIIIIIIHIIIIIIIIIIIIIIHIIHEIIIIGGIEIGIIEGGIIEFIHIIECEGEDGGEGHFFFFFEEEEEDDEDC_Mismatch_0_Sense_+_Library_PoolC
TCAATACCTCTTGTTTTCTGTTCTGAAAATGAGGCATTGGTCTTCCACCTAGAACCAATTCTATTTGGTATATCTGTTTTAGCATTCTGGACCT
>Frequency_2_QualityScore_EEHEGGFIIIIHHIIGCHIIJJEGHHGIHGEIIIIIIIIIIIIEGIIHGIIIIHGIHEIIIIEGFGGGGCDEEEECDCACDBCEACCCCDDDDD_Mismatch_0_Sense_+_Library_PoolC
ACCTAGAACCAATTCTATTTGGTATATCTGTTTTAGCATTCTGGACCTACTCGTCGCCTTCATACATTACATCCTTGTATATATGGATCTTGAC
>Frequency_2_QualityScore_FFHGHEHIJJIIJJJJJIJJJIIIIJJIJJJIJJIIJGIHIIIIJJJJIIJJIIIJJIHHGFFEDDCEECBCCCCCCCDCCDCDDDCCDCDDDD_Mismatch_0_Sense_+_Library_PoolC
TGGATGTATAGCATGGGACATATAAGCCATGAAATATTAACAGAACACATTCCGGAGGGATCCGATGAAACTTTGGCACTCCTATGCGGCCCTC
>Frequency_2_QualityScore_FFHHHHHJJHIIIIJJJJJJJIIJIJJJJJJJJJJJJJJJIIIJJIJJIJJJJJJJJJIJJJIIIIGHHHGGGGFFEEEEEEEEECDDDEDEDD_Mismatch_0_Sense_+_Library_PoolC
TCTATTTGGTATATCTGTTTTAGCATTCTGGACCTACTCGTCGCCTTCATACATTACATCCTTGTATATATGGATCTTGACATGGTTATACAGA
>Frequency_2_QualityScore_FFHHHHHJJJJJIJJIJJJJJIIIJFIIJJJJJJJJJJJJJGIIJJJJIJJJJFIIIIJGIJJJJJIJICGHHHHGFFFFEEEDEBCDDECEEE_Mismatch_0_Sense_+_Library_PoolC
CCAAACCTTGAGAAGATGAAGTATGACCTCAATACCTCTTGTTTTCTGTTCTGAAAATGAGGCATTGGTCTTCCACCTAGAACCAATTCTATTT
>Frequency_2_QualityScore_CECFCCFHEEGAGEHIIIACHEEBGC:BA==BAE?GHEGGGII:AFEEF<AFEECGC?CEEGCGGCECGCEGIGGCCCAAAEEECD@A@=?>A?_Mismatch_0_Sense_+_Library_PoolC
TGTTTTCTGTTCTGAAAATGAGGCATTGGTCTTCCACCTAGAACCAATTCTATTTGGTATATCTGTTTTAGCATTCTGGACCTACTCGTCGCCT
>Frequency_2_QualityScore_ECCEEEGDFGI?EHIDGGCGGIHIGGFGIFGGGIIIGGFIEGGHGIGHIGFGIIGIEGEGIIEAAEC9??==@ACBAB?CCCCCCC;==AA?BA_Mismatch_0_Sense_+_Library_PoolC
GTAGAGGATGGTTGGATGTATAGCATGGGACATATAAGCCATGAAATATTAACAGAACACATTCCGGAGGGATCCGATGAAACTTTGGCACTCC
>Frequency_2_QualityScore_FFHHHHHIIIJIIIIIJGIIIGIIIIIIIIIIJJJJJJJJJIIIJIIIIIHIIJJJJJIIIIIIHHHGEB>BDEEEDEEEEECBCBCDCCCC?A_Mismatch_0_Sense_+_Library_PoolC
CTCCCCCTATGATACAGTTAGCCTGCCTACCAAACCTTGAGAAGATGAAGTATGACCTCAATACCTCTTGTTTTCTGTTCTGAAAATGAGGCAT
>Frequency_2_QualityScore_CEEGEHGFIHIIIIIIIIEGAGGEGIICFGGGIIIGIGIIGDIEEIIHCGGIGIFEIIIIEEEFEH=CAACGGBCCCDEEBA=?9ACCCBACAA_Mismatch_0_Sense_+_Library_PoolC
CTGCCTACCAAACCTTGAGAAGATGAAGTATGACCTCAATACCTCTTGTTTTCTGTTCTGAAAATGAGGCATTGGTCTTCCACCTAGAACCAAT
>Frequency_2_QualityScore_EDHFHHHJIIJJIIJJJJCEIFIIIIIIIJIIIIJIIIGGGGIIIIIGIF9CHGIIIIJIIHEGHHHHABCCDCEEFCEECCECCBCACDDCAC_Mismatch_0_Sense_+_Library_PoolC
AGAACCAATTCTATTTGGTATATCTGTTTTAGCATTCTGGACCTACTCGTCGCCTTCATACATTACATCCTTGTATATATGGATCTTGACATGG
>Frequency_2_QualityScore_FEGEGEGGECEGGIGHCIHGHHHFEEEDGHFGGIGEHEGDGFIIIGHIFGGEEEEEECBEGIIIEDAAC?BC@C;=A5;;=9???@C=AA=BB?_Mismatch_0_Sense_+_Library_PoolC
ATAAGCAAGTCTGTAGAGGATGGTTGGATGTATAGCATGGGACATATAAGCCATGAAATATTAACAGAACACATTCCGGAGGGATCCGATGAAA
>Frequency_2_QualityScore_DEGHEGFFGGIGGHIIIGHHHHIIIHIGIIIIIDHIEGAIGFIFHIIFEFECEGIGIIIIIIHIGGFFCD@CCEEEEFED?ACDCCCCCCCCAA_Mismatch_0_Sense_+_Library_PoolC
GAACCAATTCTATTTGGTATATCTGTTTTAGCATTCTGGACCTACTCGTCGCCTTCATACATTACATCCTTGTATATATGGATCTTGACATGGT
>Frequency_2_QualityScore_FFHGHHHIJJJIIIIIJJJIIIIIIIIJJJIJJHIGIIIIJIIJJJJIIIJJIIIICGFGGGFGEEEEEDEEEEDDACC_Mismatch_0_Sense_+_Library_PoolC
GGACCTACTCGTCGCCTTCATACATTACATCCTTGTATATATGGATCTTGACATGGTTATACAGATAATTCAGGAGTCA
>Frequency_2_QualityScore_FFHHDEGIIJIIIIJJIIIGIIJIJIHJJJIIJJJFIIGIHIGIIIJIJHIIIJJJJIJIJIGIIGIHGEEGGFEEEEECCEEDEDECDCDCDE_Mismatch_0_Sense_+_Library_PoolC
TTGGTATATCTGTTTTAGCATTCTGGACCTACTCGTCGCCTTCATACATTACATCCTTGTATATATGGATCTTGACATGGTTATACAGATAATT
>Frequency_2_QualityScore_FFGHHGHIJJJIEHHIJIJJIIIEIIIJJIJJJIJIIJJJGIJJJJJIIGIIHIIIJJGHGIIGIIJHIFIGGEGHEFEEFEDEDDECEEDEEE_Mismatch_0_Sense_+_Library_PoolC
CAAACCTTGAGAAGATGAAGTATGACCTCAATACCTCTTGTTTTCTGTTCTGAAAATGAGGCATTGGTCTTCCACCTAGAACCAATTCTATTTG
>Frequency_2_QualityScore_FFHHFGGIIGIIJJGIIIIIGIJJIIIIIJJJIIIIIIIIHJGGIIJHGDAFIIIIIIIIIGFGGIIBGBCEFDFGFECECECDEEECBACCCC_Mismatch_0_Sense_+_Library_PoolC
CCCCTATGATACAGTTAGCCTGCCTACCAAACCTTGAGAAGATGAAGTATGACCTCAATACCTCTTGTTTTCTGTTCTGAAAATGAGGCATTGG
>Frequency_2_QualityScore_FFHHHHHJJJIIJJJJJIJJJJIIIJJIJJGIIIIJJIIJIIIIIJJIIJIJIJIJJIIJIIJIHHGHGFFFFEDEEEEEEEEEDADCDEDEEA_Mismatch_0_Sense_+_Library_PoolC
GAAGATGAAGTATGACCTCAATACCTCTTGTTTTCTGTTCTGAAAATGAGGCATTGGTCTTCCACCTAGAACCAATTCTATTTGGTATATCTGT
>Frequency_2_QualityScore_FFHHHHHJJJJJJJJJJJJIIJJJJIJJJIJIIJJJJJJJJJJJJIIIIIJHIJJJJJIJJIJGHJJIIGHHGFFFFEEEEEEEDEDDDCCCDD_Mismatch_0_Sense_+_Library_PoolC
AGCCTGCCTACCAAACCTTGAGAAGATGAAGTATGACCTCAATACCTCTTGTTTTCTGTTCTGAAAATGAGGCATTGGTCTTCCACCTAGAACC
>Frequency_2_QualityScore_EFEGHHHJIIIJIIJIIIIIIIEHDIIIIJEFGIJIIJHIIIIIIHIHIIIIIIIJJJIGIIIIHGGFGAEEEEEEEEEECDDCCCCDDEEEDD_Mismatch_0_Sense_+_Library_PoolC
GGTCTTCCACCTAGAACCAATTCTATTTGGTATATCTGTTTTAGCATTCTGGACCTACTCGTCGCCTTCATACATTACATCCTTGTATATATGG
>Frequency_2_QualityScore_EEHGGHGHIFIIIEGGHIIIIGGFHIIIIFIHGHIEIIIIDHIIIIIIIIFHEHGIIGCHICEHGBEGHFHFE@DAACDEDCCD?AA?AAA>;=_Mismatch_0_Sense_+_Library_PoolC
TCCCCCTATGATACAGTTAGCCTGCCTACCAAACCTTGAGAAGATGAAGTATGACCTCAATACCTCTTGTTTTCTGTTCTGAAAATGAGGCATT
>Frequency_2_QualityScore_EEGEFCGGICGHIHGIGHGHHIIGGIIFIDHDGGFIIGEEFHIHIEIIEFGHCIIIDFGIIEECEGGIIHGFGEGAEEEEEEEEA@?CCEEACC_Mismatch_0_Sense_+_Library_PoolC
AGAAGATGAAGTATGACCTCAATACCTCTTGTTTTCTGTTCTGAAAATGAGGCATTGGTCTTCCACCTAGAACCAATTCTATTTGGTATATCTG
>Frequency_2_QualityScore_FFGEHEGIHEHHGGIIGEGIIIIIJIIGIIJIJIIEGFIIIJIIIIIHGIIIIIFGIHIIFIIJJIIIGDHHGFEFECEACCDEEDCDCCDDEE_Mismatch_0_Sense_+_Library_PoolC
TGGTATATCTGTTTTAGCATTCTGGACCTACTCGTCGCCTTCATACATTACATCCTTGTATATATGGATCTTGACATGGTTATACAGATAATTC
>Frequency_2_QualityScore_AEFBGEGHHDHHHGGHFHBGGACBDBBEHEFFHGAEGHIA99CC99CCEGCEEE9C;7=?>?ABCAA>B???<CBA?AA77?CC>A;<6?;BCC_Mismatch_0_Sense_+_Library_PoolC
AAATATTAACAGAACACATTCCGGAGGGATCCGATGAAACTTTGGCACTCCTATGCGGCCCTCCCCCTATGATACAGTTAGCCTGCCTACCAAA
>Frequency_2_QualityScore_FFGHGHHJJJJJJJJJEIJJHIIIIIJJIIIJJJJIGHIIIIIJIJJGIGEEEDCCDDDDDCCCEEDCCDCDCDDDDDDDDCDDDCCCACCDCB_Mismatch_0_Sense_+_Library_PoolC
ACAGAACACATTCCGGAGGGATCCGATGAAACTTTGGCACTCCTATGCGGCCCTCCCCCTATGATACAGTTAGCCTGCCTACCAAACCTTGAGA
>Frequency_2_QualityScore_EEHHHHEEIIIGEIHIGIIEHGIIIEHIIIIIIIIGIIGHIIIIEIGGGHIHGGHGFG?AAE?AGHBCGA9CFEGGGE7?CEDECEDDEECC?=_Mismatch_2_Sense_+_Library_PoolC
CCTCTTGTTTTCTGTTCTGAAAATGAAGCATTGGTCTCCCACCTAGAACCAATTCTATTTGGTATATCTGTTTTAGCATTCTGGACCTACTCGT
>Frequency_2_QualityScore_FFHHHHHJJJJJJIIJJJIJIIIJJJJHJJHIIIIIIIIJJJJJJJJJJJIIIHHGGGFFFEDDDCDDDDDCBCDDDDEDDDDECDCDDDDDDD_Mismatch_0_Sense_+_Library_PoolC
GCCATGAAATATTAACAGAACACATTCCGGAGGGATCCGATGAAACTTTGGCACTCCTATGCGGCCCTCCCCCTATGATACAGTTAGCCTGCCT
>Frequency_2_QualityScore_ECDGGHGIIHFIIJIIIIEHIHGIIEIIIIIHIHHIGIJJFIIIFGHHIIGIHHIIIIIJJIHEGIABE_Mismatch_0_Sense_+_Library_PoolC
GTCGCCTTCATACATTACATCCTTGTATATATGGATCTTGACATGGTTATACAGATAATTCAGGAGTCA
>Frequency_2_QualityScore_FFHHHHHJJJJJJJJJJIJJJIJJJJJJJJJJJJJJJJJJJJJIIJJJJJIJGHIIJJIJJIIIHHGGGFFFCEEEEEEEEEECDCDDDDDDDD_Mismatch_0_Sense_+_Library_PoolC
CCCTCCCCCTATGATACAGTTAGCCTGCCTACCAAACCTTGAGAAGATGAAGTATGACCTCAATACCTCTTGTTTTCTGTTCTGAAAATGAGGC
>Frequency_2_QualityScore_FFHHHHHIIJJJJIJJJJJJIJIJJIJJIIJJJIIJIJJJIJJJJJIJJJIJJJJJJIJGIIHIIJGHIEGCEHGHHFFFFDEEEEDDDDDDCD_Mismatch_0_Sense_+_Library_PoolC
ATACAGTTAGCCTGCCTACCAAACCTTGAGAAGATGAAGTATGACCTCAATACCTCTTGTTTTCTGTTCTGAAAATGAGGCATTGGTCTTCCAC
>Frequency_2_QualityScore_EFGHHFGIIEGIIIIHHIIHIIGIIGHIIIGGIGIIHIIIGEFHIIIIIIIGEAEIIIHIHGGIIIIHIDCGIIIHHHGGFFFCAAACDDDCCE_Mismatch_0_Sense_+_Library_PoolC
TTCTGTTCTGAAAATGAGGCATTGGTCTTCCACCTAGAACCAATTCTATTTGGTATATCTGTTTTAGCATTCTGGACCTACTCGTCGCCTTCAT
>Frequency_2_QualityScore_FFHHHHHJJJJJJJJJIJJJJIJJJJJIJJJJJIIJJIIJJJIIIJJJIIIIJJIIIIIIIIJJJGIJIIIGHGGHGFFCFFEEEEEEEEEECD_Mismatch_0_Sense_+_Library_PoolC
ACCTCAATACCTCTTGTTTTCTGTTCTGAAAATGAGGCATTGGTCTTCCACCTAGAACCAATTCTATTTGGTATATCTGTTTTAGCATTCTGGA
>Frequency_2_QualityScore_EECCGEGIIGEIIIGIIIIIIDHICGGGICCBEGHGIEFGACGECE?CFDFF?7=5??@AACCC?CBC?BCCCBCCCC?CBC;BCCBCCBACCC_Mismatch_0_Sense_+_Library_PoolC
ATTAACAGAACACATTCCGGAGGGATCCGATGAAACTTTGGCACTCCTATGCGGCCCTCCCCCTATGATACAGTTAGCCTGCCTACCAAACCTT
>Frequency_1_QualityScore_DDFDH<DGGGEGIIBGHIIBB<CAF<?HCIHE9FHG?DEHDHCGH9F@B)0?DBG>BFGHGGGID@F@H@DDHEHHE3?C?BDDE:@@CEF@C;_Mismatch_0_Sense_+_Library_PoolC
TACTCAAATTTTCATGTATGGTATGTGATAAGCAAGTCTGTAGAGGATGGTTGGATGTATAGCATGGGACATATAAGCCATGAAATATTAACAG
>Frequency_1_QualityScore_FFHHHHHJIJJIJJIJIJHJJJIJIJJJJJJJJJJJJJJIJJJJIJJJJJJIIIJJGJJJJJJJJJJGHEFHHDFFFFFEEDDCEEECDDABAC_Mismatch_1_Sense_+_Library_PoolC
TCTGTTTTAGCATTCTGGACCTACTCGTCGCCTTCATACATTACATCCTTGTATATATTGATCTTGACATGGTTATACAGATAATTCAGGAGTC
>Frequency_1_QualityScore_DFHHHHFIJJIIIHGIJGIIGGHIJJJGFIIJJJJIJJJJIJJHIGIJHEHIJJIIGIIIIJJIJFHHEHEDFFFFFEEEECDDCDDDDCCDDC_Mismatch_2_Sense_+_Library_PoolC
GTTTTAGCATTCTGGACCTACTCGTCGCCTTCATACATTACATCCTTGTATATATGGATCTTGACATGGTTATACAGATAATTCAGGAGTCAAA
>Frequency_1_QualityScore_ADFFFHHIGBAG@EHIICHIEAHH<GFIDDH??CFGG=BGBF99BDFB?F<==B=B8C7CHE;@G>CAG:?AAHHEFBBECABCB@CCDDCADE_Mismatch_0_Sense_+_Library_PoolC
TTCTGAAAATGAGGCATTGGTCTTCCACCTAGAACCAATTCTATTTGGTATATCTGTTTTAGCATTCTGGACCTACTCGTCGCCTTCATACATT
>Frequency_1_QualityScore_FFHHHHHFHJJJIJJJIJJJJJJIJJJIJJIJJJGHIIJJJJJJIFIIJJJIJJJJGIIJJIEHCHIIJHEHHHHFFFFFFFEACCECDDCDDD_Mismatch_0_Sense_+_Library_PoolC
CCTCTTGTTTTCTGTTCTGAAAATGAGGCATTGGTCTTCCACCTAGAACCAATTCTATTTGGTATATCTGTTTTAGCATTCTGGACCTACTCGT
>Frequency_1_QualityScore_FFHHHHGIIJJJJJJJJJJJJIJJJJJHIJJJJIJJJJJIJJJJJJJJJJJJJJJIIJJJJIJJJJJHGEFHHFFFFFFEEEEEDDDDDBDBDD_Mismatch_1_Sense_+_Library_PoolC
TTTTCTGTTCTGAAAATGAGGCATTGGTCTTCCACCTAGAACCAATTCTATTTGGTATATCTTTTTTAGCATTCTGGACCTACTCGTCGCCTTC
>Frequency_1_QualityScore_FFAHFDDHIIGIJIJI@EGIGIJGIIIIIIIIIGIJIHJJJJJIGHIJIIIIIGIIGFBCDECB@BDDCCDDDDDDDDDDDCCDCC>>@@BBBB_Mismatch_0_Sense_+_Library_PoolC
GGATGTATAGCATGGGACATATAAGCCATGAAATATTAACAGAACACATTCCGGAGGGATCCGATGAAACTTTGGCACTCCTATGCGGCCCTCC
>Frequency_1_QualityScore_FFHHHHHIJJIIGIJJJJIIHIJJJHJJJJJJJJJIJJJIJJJJJIJJJJJCEEFHHFFFFFBEEDEEC@CDDDEDDCDDDC:ADDDDDEDCD@_Mismatch_0_Sense_+_Library_PoolC
TCCTATGCGGCCCTCCCCCTATGATACAGTTAGCCTGCCTACCAAACCTTGAGAAGATGAAGTATGACCTCAATACCTCTTGTTTTCTGTTCTG
>Frequency_1_QualityScore_FFHHHHHJJJJJJJJJJJJJIGIIJJJJJJJJIJJJJJIIJJJIJJJJIHIIIGIJJIJJJJJJIJHHHHHHFFFFFEEDEDDDDDDDDEEDDD_Mismatch_2_Sense_+_Library_PoolC
GTTCTGAAAATGAAGCATTGGTCTCCCACCTAGAACCAATTCTATTTGGTATATCTGTTTTAGCATTCTGGACCTACTCGTCGCCTTCATACAT
>Frequency_1_QualityScore_DFHHHHHJGIJJFGIJGHHIIIIGGHIJJCGGHGJIGIIIJIIEGGHIFHGGIIICHIIJGIIIIIE=A?CECAD:B@D:?CA?B=CCDDDEDA_Mismatch_1_Sense_+_Library_PoolC
GACCTCAATACCTCTTGTTTTCTGTTCTGAAAATGAGGCATTGGTCTTCCACCTAGAACCAATTCTATTTGGTATATCTTTTTTAGCATTCTGG
>Frequency_1_QualityScore_FFHHHGFGHJJJJJIJJJGIJJIIIIIJIIJJJGIJJJIJJJIJBGGIFEHGIIGHHHFFFFFFFECDEEDDDDDD>:@BDDDDDDDDBDDDED_Mismatch_0_Sense_+_Library_PoolC
CATGGGACATATAAGCCATGAAATATTAACAGAACACATTCCGGAGGGATCCGATGAAACTTTGGCACTCCTATGCGGCCCTCCCCCTATGATA
>Frequency_1_QualityScore_FFHFFHHJJJIIHIIIJIJGJIJJJIJJJJJJJJJJIJJJJIJJIJGIIJJJJIHHGEEHFFFFFFEECCCECDDDD=CC_Mismatch_0_Sense_+_Library_PoolC
TGGACCTACTCGTCGCCTTCATACATTACATCCTTGTATATATGGATCTTGACATGGTTATACAGATAATTCAGGAGTCA
>Frequency_1_QualityScore_FFHHHHHJJJIIJJJJJJJJJJGJJIJIIJJJJJJJJJJJIJJGJJJJIJJJJJJGEGFHGHHHFFFFFDFEEEDBDD_Mismatch_1_Sense_+_Library_PoolC
GACCTACTCGTCGCCTTCATACATTACATCCTTGTATATATGGATCTTGACATGGTTATACAGATAATTCAGGAGGCA
>Frequency_1_QualityScore_FFHGHDHIJJJIGIJJEHHHGDIIJ<CHGFGEIIIJIJIIFIIGH00??F@GHJ?DGGCHIFEGIGIJJCHIIFGHFHFFFFFFDEEEDCDDDD_Mismatch_0_Sense_+_Library_PoolC
GCTGTACTCAAATTTTCATGTATGGTATGTGATAAGCAAGTCTGTAGAGGATGGTTGGATGTATAGCATGGGACATATAAGCCATGAAATATTA
>Frequency_1_QualityScore_FFFHHHHJJJJJJJJJIJJJIIJJJJJJJJJJJIJJJJIJJJJJJJIJJIHHHHHFFFFFFDDDDDDDDBDDDDDDDECCDDEDDDDDDDDDDD_Mismatch_0_Sense_+_Library_PoolC
CCATGAAATATTAACAGAACACATTCCGGAGGGATCCGATGAAACTTTGGCACTCCTATGCGGCCCTCCCCCTATGATACAGTTAGCCTGCCTA
>Frequency_1_QualityScore_DDHHGHHJJJJJBAGEIJFGIGIHEHIJIIGGHIGIGIIJJJIFEIHJEHEFIEGAH7=ADHAGCEHFCDDBDFF<CEAACCDDDDDDDDDBBD_Mismatch_1_Sense_+_Library_PoolC
TGGATGTATAGCATGGGACATATAAGCCATGAAATATTAACAGAACACATTCCGGAGTGATCCGATGAAACTTTGGCACTCCTATGCGGCCCTC
>Frequency_1_QualityScore_ADHHGHHIIIIJIHIIJIJJJIJGGHGEIJIIJJJJJJJJIJJJJJIJIIGHIJJIJJIJHIIHIGHHHHHHFFFFFFCDECEEDEDDCDDDDD_Mismatch_0_Sense_+_Library_PoolC
TTTGGTATATCTGTTTTAGCATTCTGGACCTACTCGTCGCCTTCATACATTACATCCTTGTATATATGGATCTTGACATGGTTATACAGATAAT
>Frequency_1_QualityScore_FFHHHHGJJJJJHIJJJJJJJJJJJJJIJJJJJJIJJJJHGGJJJIJJJJGHIGIGDHIJJIHHHHHCB?DEFFFEEEEEDEDEDDEDDCDDDD_Mismatch_1_Sense_+_Library_PoolC
GAATACCTCTTGTTTTCTGTTCTGAAAATGAGGCATTGGTCTTCCACCTAGAACCAATTCTATTTGGTATATCTGTTTTAGCATTCTGGACCTA
>Frequency_1_QualityScore_FFHHHHHJJJJJJJJJJJJIIJJJJJIJJJJIJJJJJJJJIJIJIJJFGIIJJJIIJJIIIJIJIDHHH_Mismatch_2_Sense_+_Library_PoolC
CGTCGCCTTCATACATTACATCCTTGTATATATGGATCTTGACATGGTTATACAGATAATTCAGGAGCA
>Frequency_1_QualityScore_ADFHHFFAH<C;61@CE1?;CGGI<4BG>B?<4B>?FDG@F@CB@A6\-9;?DCCCBBC@@A>@A@DCC3(5(,2(4@9<CCB883+4@:@C9>_Mismatch_0_Sense_+_Library_PoolC
GAACACATTCCGGAGGGATCCGATGAAACTTTGGCACTCCTATGCGGCCCTCCCCCTATGATACAGTTAGCCTGCCTACCAAACCTTGAGAAGA
>Frequency_1_QualityScore_FFHHHHHJJIJJJJJJJJJJJJJJIGIJJJIGHHIIIGIJIIJIIIGGIIIEHFEHHFFFFEDECBC?CAACCDDDDDDDDDDDDD>CCDDDDD_Mismatch_1_Sense_+_Library_PoolC
AAACTTTGGCACTCCTATGCGGCCCTCCCCCTATTATACAGTTAGCCTGCCTACCAAACCTTGAGAAGATGAAGTATGACCTCAATACCTCTTG
>Frequency_1_QualityScore_FFGHHHHJJJJJIJJJJJIIJIGIJJJIJJJJJJJJJIIJIJJIJJJJHJJJJIJJJIJJJIJJJJHHHCEFFFFEFFFEEEDDDDC_Mismatch_1_Sense_+_Library_PoolC
AGCATTCTGGACCTACTCGTCGCCTTCATACATTACATCCTTGTATATATGGATCTTGACATGGTTATACAGATAATTCAGGAGCCA
>Frequency_1_QualityScore_FDFFFH?GEGIJIIHIJGHGIGIGHIIJICHFGHGII<GDFEIGGHCHIIIIHHEHEHEEFFFEEDEDEB@BDDDDDDDBDDDDDEEDDDDDDD_Mismatch_0_Sense_+_Library_PoolC
CATATAAGCCATGAAATATTAACAGAACACATTCCGGAGGGATCCGATGAAACTTTGGCACTCCTATGCGGCCCTCCCCCTATGATACAGTTAG
>Frequency_1_QualityScore_FFHHHHHJIIJJJJJIJJJJJJJJIJJJGHIJJJJIIJJJIJJJJJJJJIJIJJJIIJJJIJJJJJJJJGIIHHHHHFFFFFFFCEEEEEEDDD_Mismatch_0_Sense_+_Library_PoolC
AGATGAAGTATGACCTCAATACCTCTTGTTTTCTGTTCTGAAAATGAGGCATTGGTCTTCCACCTAGAACCAATTCTATTTGGTATATCTGTTT
>Frequency_1_QualityScore_FFHHHHHJJJJJJJJIJJJJJJJJJJIJJJJJIIJJIJIIIIJJJJJJJJJJHIJJJJJJJJJJIIJJIHIFFHHFFFFFCEDECCEDDDCCCC_Mismatch_0_Sense_+_Library_PoolC
TAGCCTGCCTACCAAACCTTGAGAAGATGAAGTATGACCTCAATACCTCTTGTTTTCTGTTCTGAAAATGAGGCATTGGTCTTCCACCTAGAAC
>Frequency_1_QualityScore_FFHHHHHJJJJJJJJJJJJJJJJJJJJJJJJJJJJJJJJJIJJIJJJJIJJHIJJJJJJJJIIJIJHHHHEDFFFFFEEEEEDCDCDDDCDDDD_Mismatch_1_Sense_+_Library_PoolC
CCTCCCCCTATTATACAGTTAGCCTGCCTACCAAACCTTGAGAAGATGAAGTATGACCTCAATACCTCTTGTTTTCTGTTCTGAAAATGAGGCA
>Frequency_1_QualityScore_FDDHFHHIIJJDJIHJIJHGIIJIIJIACHIIIJEHCHFFFHIAEF@GGIIJIIJGIIICHIIIJHIFFEC?CEEFDB@CCEECCCBDDCDA@C_Mismatch_0_Sense_+_Library_PoolC
CCTATGATACAGTTAGCCTGCCTACCAAACCTTGAGAAGATGAAGTATGACCTCAATACCTCTTGTTTTCTGTTCTGAAAATGAGGCATTGGTC
>Frequency_1_QualityScore_FFHHHHHJJJJJJJJJJJHGIIJJJIIJJJJJJJIJJJJFIIJGGIIJJIJJJJGHIJHIJIJIGGHIECHHGHFDFDEFEDECEDCD@DCCDE_Mismatch_0_Sense_+_Library_PoolC
GAGGAGATGGCCAGGCTGTACTCAAATTTTCATGTATGGTATGTGATAAGCAAGTCTGTAGAGGATGGTTGGATGTATAGCATGGGACATATAA
>Frequency_1_QualityScore_FFHHHHHJJJJJJJJJJJJJJJJJGIIJJJJIJJJIJJJJIJJJJJJIJIJJGHIJIJIIJJJJJJJHHHHHDDFF_Mismatch_2_Sense_+_Library_PoolC
CTACTCGTCGCCTTCATACATTACATCCTTGTATATATGGATCTTGACATGGTTATACAGATAATTCAGGAGTCGA
>Frequency_1_QualityScore_FFHHHHHIIEAGHIHGHGGEGHIJGFGEIJJJJDGIIEGGIIIIICCHDFHJJIJIJIGAABHEHHHGCBDCEFFECCCCE>ADDEEDCCCDDC_Mismatch_1_Sense_+_Library_PoolC
GCCACCTAGAACCAATTCTATTTGGTATATCTGTTTTAGCATTCTGGACCTACTCGTCGCCTTCATACATTACATCCTTGTATATATGGATCTT
>Frequency_1_QualityScore_FFHHHHHJJJJJJJJJJEHJIIGIBHIJIJJJJIIJIIJJIJJIJJGJJJJJJIJHHHHHFFFFFDDDDDDDDDDDDDCDDEEDDDEDDDDDDD_Mismatch_0_Sense_+_Library_PoolC
TAAGCCATGAAATATTAACAGAACACATTCCGGAGGGATCCGATGAAACTTTGGCACTCCTATGCGGCCCTCCCCCTATGATACAGTTAGCCTG
>Frequency_1_QualityScore_=:+<CDD>3CE><C9A+A;?49A+1@1@:0)8)6.(7(=88=C=8@@CE7A@AA(6=3?677>91>AA_Mismatch_0_Sense_+_Library_PoolC
CGATGAAACTTTGGCACTCCTATGCGGCCCTCCCCCTATGATACAGTTAGCCTGCCTACCAAACCTTG
>Frequency_1_QualityScore_FFHHGHHJJJHHIJHIJHJJGHHJHIIJHJJIIJIJJJJJJIHJJJJJJJJJJIGIIJJIIIJIJIIIIEHHHHFFFFFDDDDDBDDDDDBDDD_Mismatch_0_Sense_+_Library_PoolC
GATAAGCAAGTCTGTAGAGGATGGTTGGATGTATAGCATGGGACATATAAGCCATGAAATATTAACAGAACACATTCCGGAGGGATCCGATGAA
>Frequency_1_QualityScore_FFHHHHHIJJJJJJJJJJJIJIJJJJJJJJJIJJJJJJJJJJJIJJJJJJJJJJJJJJJJJJIJGHHHHCHHFFFFFFFEEAED=C_Mismatch_1_Sense_+_Library_PoolC
AGCATTCTGGACCTACTCGTCGCCTTCATACATTACATCCTTGTATATATGGATCTTGACATGGTTATACAGATAATTCAGGAGTA
>Frequency_1_QualityScore_FFHHHHHJJJJJJJIJJJJJJJJJJJJJJJJJIJJJJJJJJJJJJJIJHIJJJJJIJDHGHFFFFFFEECCEEDDCDDDDBBDDDDDDDDDDBC_Mismatch_0_Sense_+_Library_PoolC
ATAGCATGGGACATATAAGCCATGAAATATTAACAGAACACATTCCGGAGGGATCCGATGAAACTTTGGCACTCCTATGCGGCCCTCCCCCTAT
>Frequency_1_QualityScore_FFHHHHHIIJJJJIJJIJJJJIHHIJJJJJJJJICHIIIHIJJIIGIJJJIJJJIJJJGIGIJFIIIJHHHFHHFFFFFEDEDDDDDBDDEECD_Mismatch_1_Sense_+_Library_PoolC
CGTTCTGAAAATGAGGCATTGGTCTTCCACCTAGAACCAATTCTATTTGGTATATCTGTTTTAGCATTCTGGACCTACTCGTCGCCTTCATACA
>Frequency_1_QualityScore_FFHHHHHJJIJJJJIIJJIIJIGGGIJJJHIIIIJJJJJJJJJIJJJJJHIJJJJJJJJJJJJJJIHGHHHFFFFFCECEECDDDDDDDDDDDD_Mismatch_0_Sense_+_Library_PoolC
CCTGCCTACCAAACCTTGAGAAGATGAAGTATGACCTCAATACCTCTTGTTTTCTGTTCTGAAAATGAGGCATTGGTCTTCCACCTAGAACCAA
>Frequency_1_QualityScore_FFHHHHHJJJJJFJJIHIJJJJJIHJJHIJJJJJJIIJJJJHIJJIJJHIJJJJJJGIIJJJGJJJJJJJJFHEHFHFFFFFFFEDEDDDDDCD_Mismatch_0_Sense_+_Library_PoolC
TTTCATGTATGGTATGTGATAAGCAAGTCTGTAGAGGATGGTTGGATGTATAGCATGGGACATATAAGCCATGAAATATTAACAGAACACATTC
>Frequency_1_QualityScore_FFHHHHHJJGGIJEHIJFGGFHGGIJIIJJJIIJJJJJIJIJIIJJIIGIJJIIJJIJJJIIIJHHHHHFFDD>CBDD?BD>C>CDDDDCCCDD_Mismatch_0_Sense_+_Library_PoolC
CTGTAGAGGATGGTTGGATGTATAGCATGGGACATATAAGCCATGAAATATTAACAGAACACATTCCGGAGGGATCCGATGAAACTTTGGCACT
>Frequency_1_QualityScore_FFHHFDDIIIJJGIJHIJGGHJJJJJIJJBFHIJIGHIJIIJHIJJJIIJGIJJJGIIIJIGGGIJGIEEHHHFHEHFFEDFDEEEEDDEACAD_Mismatch_0_Sense_+_Library_PoolC
CTTGAGAAGATGAAGTATGACCTCAATACCTCTTGTTTTCTGTTCTGAAAATGAGGCATTGGTCTTCCACCTAGAACCAATTCTATTTGGTATA
>Frequency_1_QualityScore_D?CFD??EG9:+3<33A<@F2AA<FHDFFGFBD<*:1:9B900BBFF?9D?F@<?8=8).=55@;;.@_Mismatch_1_Sense_+_Library_PoolC
AAAACCTTGAGAAGATGAAGTATGACCTCAATACCTCTTGTTTTCTGTTCTGAAAATGAGGCATTGGT
>Frequency_1_QualityScore_DD??FADB@FB:C+<<AGDFG+AF@>FE?DFFFECE@F*9BDDF@<98?<9=CB<=8@@;@@F:D)=C=AE??7?>)7;BBCCA6;;AB>@_Mismatch_1_Sense_+_Library_PoolC
CTATGATACAGTTGGCCTGCCTACCAAACCTTGAGAAGATGAAGTATGACCTCAATACCTCTTGTTTTCTGTTCTGAAAATGAGGCATTGG
>Frequency_1_QualityScore_BBFFFFHGGBFEEF<EEGC@C?E<CDGDGGIDGHHIGHIFGIIA@DDGIIIEE@?CFH>GHIGCBAC=DB@DBACCD;>A>@CCCAC@>BDC;:_Mismatch_1_Sense_+_Library_PoolC
TGGTCTCCCACCTAGAACCAATTCTATTTGGTATATCTGTTTTAGCATTCTGGACCTACTCGTCGCCTTCATACATTACATCCTTGTATATATG
>Frequency_1_QualityScore_>DHHG>FHHGEBDHHIIIGIIDG9FGFHGHIIBGFDFHIIGGHGEHCHHIECDHHBHHIHEGDHIGIG=@EHIHEHHHEHFFDDECCCCCB?@;_Mismatch_1_Sense_+_Library_PoolC
ACTTGTTTTCTGTTCTGAAAATGAGGCATTGGTCTTCCACCTAGAACCAATTCTATTTGGTATATCTGTTTTAGCATTCTGGACCTACTCGTCG
>Frequency_1_QualityScore_FFHHHGHIJJIIJIGFCHHHIIJJJIHIIGIJJJCHGIIFIJIHIIGGHGIIIIIGGGHEHHEIHHGHGHFFFFFFFDDCCEAADDCD>CC>CC_Mismatch_0_Sense_+_Library_PoolC
TTCCACCTAGAACCAATTCTATTTGGTATATCTGTTTTAGCATTCTGGACCTACTCGTCGCCTTCATACATTACATCCTTGTATATATGGATCT
>Frequency_1_QualityScore_FFGHHHHJJJJJIIGIIGIIJJJJJJJJGIJIHIJJJIJGJJJJJJJJAHIJGHHH3@DFFDEECEEDCCDDEEDDDDDDDDEDDDCDDD>CCD_Mismatch_0_Sense_+_Library_PoolC
TTTGGCACTCCTATGCGGCCCTCCCCCTATGATACAGTTAGCCTGCCTACCAAACCTTGAGAAGATGAAGTATGACCTCAATACCTCTTGTTTT
>Frequency_1_QualityScore_FFGHHHHJJJJJJJJIJIJJJIGIIIIJJJIJJIJJJIJJIJJJJJJJGIJIGIJIIIJJJDHGIJIHGHHHHFFFFFFED_Mismatch_0_Sense_+_Library_PoolC
ATTCTGGACCTACTCGTCGCCTTCATACATTACATCCTTGTATATATGGATCTTGACATGGTTATACAGATAATTCAGGAG
>Frequency_1_QualityScore_FFHGHGGIIJJJIJJIJGIIJJJJJJJJJJJJJJJJJJJJJHIIJJJJJJJJIJJJIIIIIJIHHHHHGHFFFFFFFEECCDDDD_Mismatch_0_Sense_+_Library_PoolC
CATTCTGGACCTACTCGTCGCCTTCATACATTACATCCTTGTATATATGGATCTTGACATGGTTATACAGATAATTCAGGAGTCA
>Frequency_1_QualityScore_FDHHFHHJEHIJHGIHHJJJJIIIJJGIIJJIJJJJIGJJIHIJIJJJIIIGHIIJJJJJJJJJFBDCDACDDDBDDDDCDDDDDDDDDDDDDA_Mismatch_0_Sense_+_Library_PoolC
GAGGATGGTTGGATGTATAGCATGGGACATATAAGCCATGAAATATTAACAGAACACATTCCGGAGGGATCCGATGAAACTTTGGCACTCCTAT
>Frequency_1_QualityScore_FFHHHGHJJJJJJJJJJJJJJIIJJJJJJJJJJJJJJJJJJJJJJJJJJJJJJHHHHHFFFFFFEEEEEEDDDDDEDDDDDDDCDDDDDDEDDE_Mismatch_1_Sense_+_Library_PoolC
GTCCTATGCGGCCCTCCCCCTATGATACAGTTAGCCTGCCTACCAAACCTTGAGAAGATGAAGTATGACCTCAATACCTCTTGTTTTCTGTTCT
>Frequency_1_QualityScore_FFHHHHHJJJJJJJJJJIJJIHGIIJIIHGIJJJJJIIJIHFIIJIJJJIJIJJJI:FHHIIJJGHHHFFDFEFFCEEEEEDDCDDDDDEEDDC_Mismatch_1_Sense_+_Library_PoolC
TCTCCCACCTAGAACCAATTCTATTTGGTATATCTGTTTTAGCATTCTGGACCTACTCGTCGCCTTCATACATTACATCCTTGTATATATGGAT
>Frequency_1_QualityScore_DF?:CDDBGGGIHIIDHGHI<AGADFFHIBGEGIEGFHGG@>DHCE6=>AEE>BECEECCCECEC(;B>=ADCC;;,;B>:>@C<@AA@:BC:>_Mismatch_0_Sense_+_Library_PoolC
GGAGAAGGATATACTCTTGCGCGAGGAATTGGAGGAGATGGCCAGGCTGTACTCAAATTTTCATGTATGGTATGTGATAAGCAAGTCTGTAGAG
>Frequency_1_QualityScore_FFHHHHHJJJIJJJJJIGJJJJJIJIJJIJJJJJJJIIJJJJJJJJJIEGIJJJIJJJJJJJJIGJJJIIHHHHHEFFFFFEDEEEEEDDDBDD_Mismatch_1_Sense_+_Library_PoolC
CCTTGAGAAGATGAAGTATGACCTCAATACCTCTTGTTTTCTGTTCTGAAAATGAGGCATTGGTCTTCCACCTAGAACCAATTCTATTTGGTAA
>Frequency_1_QualityScore_FFHHHGHJJIJJIIJJJJJIIGIJIIJHHCHIGIJJJGGJJJHGIJIIIJIJJIIIJJCIEHIGHGCDGCHFHHHHDCFFFFEEECCDDDDDDD_Mismatch_0_Sense_+_Library_PoolC
TGCCTACCAAACCTTGAGAAGATGAAGTATGACCTCAATACCTCTTGTTTTCTGTTCTGAAAATGAGGCATTGGTCTTCCACCTAGAACCAATT
>Frequency_1_QualityScore_FFHGFFHHIIJJJIJJJJIJGGIJJJIIJJIIIHIGIJJIJJJJIJJIIJJJJIJJIIHGFFFFCDDDDDDDDDDDACDDDDDDCDDCBBBBDD_Mismatch_0_Sense_+_Library_PoolC
TTGGATGTATAGCATGGGACATATAAGCCATGAAATATTAACAGAACACATTCCGGAGGGATCCGATGAAACTTTGGCACTCCTATGCGGCCCT
>Frequency_1_QualityScore_FFHHHHHJJJJJJIJJJJJJJJJIJIJJIJJJJJJJJJJJJJJJJJJJJJJJJIJJJJHIJIIJIHHGEHHHHFFFFFEEEE_Mismatch_1_Sense_+_Library_PoolC
CTGGACCTACTCGTCGCCTTCATACATTACATCCTTGTATATATGGATCTTGACATGGTTATACAGATAATTCAGGAGTCAA
>Frequency_1_QualityScore_+=?A:8D1?+ADEEE<?D?DEEEE9B?9999BE<?DA:4;;(;5A?6?;@AD@A6;5;5>>AA???>A<55>>?<9>3>A<>>AA_Mismatch_1_Sense_+_Library_PoolC
CGGAGGGATCCGATGAAACTTTGGCACTCCTATGCGGCCCTCCCCCTATGATGCAGTTAGCCTGCCTACCAAACCTTGAGAAGAT
>Frequency_1_QualityScore_DFHHHHGJJJIJJFJJJJJJJJJJJJJJJJJJJJJJJIJJHIHHIIJJJJJIJIJIGJIGCFGEHGG=D@DEEHHHHFFCFFDDCEDECCCDCC_Mismatch_0_Sense_+_Library_PoolC
GATACAGTTAGCCTGCCTACCAAACCTTGAGAAGATGAAGTATGACCTCAATACCTCTTGTTTTCTGTTCTGAAAATGAGGCATTGGTCTTCCA
>Frequency_1_QualityScore_BDFFF3?+CFG9<4CB<?EHIDE;;DGIIEFFBF9BD>GA>BFEIEEEEEF9=8BC=4))5\\-593(;=75\;@A@@@A@5:::<>?ABB_Mismatch_0_Sense_+_Library_PoolC
GATGGTTGGATGTATAGCATGGGACATATAAGCCATGAAATATTAACAGAACACATTCCGGAGGGATCCGATGAAACTTTGGCACTCCTAT
>Frequency_1_QualityScore_FDHDFDBHEHIGGIIIEIEHIGGGGIJEEHIIIJIIIHGIGIGGH;CHIGHFHGHHHFDFEFEC;?BDDCCCDDCDDDCCDCCDDCDCAA:CCC_Mismatch_0_Sense_+_Library_PoolC
ATCCGATGAAACTTTGGCACTCCTATGCGGCCCTCCCCCTATGATACAGTTAGCCTGCCTACCAAACCTTGAGAAGATGAAGTATGACCTCAAT
>Frequency_1_QualityScore_FFHHHHHJJJGIJJJJJJJJIIIJJJJJIJJJJJJJJJDHIJJJJJIIIJJJJJJJJIJGIIJHH_Mismatch_1_Sense_+_Library_PoolC
GAGGCATTGGTCTTCCACCTATAACCAATTCTATTTGGTATATCTGTTTTAGCATTCTGGACCTA
>Frequency_1_QualityScore_FFHHHFHIIJJJJIJJJJJJHGJJJJJJJJJJJJJJJJJJJJIJJJIIIJJJJJJIJIGIIJJIIGIHEHHHHFFCEFFEECCCEDCDCDCCCD_Mismatch_1_Sense_+_Library_PoolC
TTTGGTATATCTGTTTTAGCATTCTGGACCTACTCGTCGCCTTCATACATTACATCCTTATATATATGGATCTTGACATGGTTATACAGATAAT
>Frequency_1_QualityScore_FFGHGHHJIIHHGIJGIGFHIIJJJGIJHGFGEGGEIJJJJCHHGIACH>AHHEHDCFCED>AC@CAAACCDDE@CCCCDDDEDCD@@CACCCD_Mismatch_1_Sense_+_Library_PoolC
GATACCTCTTGTTTTCTGTTCTGAAAATGAGGCATTGGTCTTCCACCTAGAACCAATTCTATTTGGTATATCTGTTTTAGCATTCTGGACCTAC
>Frequency_1_QualityScore_FFHHGHGJJJJJJJJEIIJJJJJJJJJJJJGJIGJIJJIJGIJIJJEHHHFFFDDDDDDDDDDEEDDCCCCDDCDDDDDDDBCCA?BDDCAC@C_Mismatch_0_Sense_+_Library_PoolC
CAGAACACATTCCGGAGGGATCCGATGAAACTTTGGCACTCCTATGCGGCCCTCCCCCTATGATACAGTTAGCCTGCCTACCAAACCTTGAGAA
>Frequency_1_QualityScore_FFHHHHHIJJJJJJJJJJJJJJJJIJJJJJJHIJIIJIJJJJJJJJJIIIJJHIIJJIJJJIIJJJJIHHHHHFF_Mismatch_1_Sense_+_Library_PoolC
CTACTCGTCGCCTTCATACATTACATCCTTGTATATATGGATCTTGACATGGTTATACAGATAATTCAGGAGCCA
>Frequency_1_QualityScore_FFHHHHHIJJJJJJJJJIHIJJJIIIJJJJJJJJJIJJJJHIJJJIJGIJJJIIJCGIIJIHHJJGIGHEHGFFFFF@CEDDDD_Mismatch_1_Sense_+_Library_PoolC
ATTCTGGACCTACTCGTCGCCTTCATACATTACATCCTTGTATATATGGATCTTGACATGGTTATACAGATAATTCAGGAGCCA
>Frequency_1_QualityScore_FFHHHHHJJJJJJJJJIJJJJJJJJJJJJJJJJJJJJIIIJHHHHFFFDDEEDEEDDDFDDDDDDDDDDDDDDDDDDDDDDDBDDDDDDDDCCD_Mismatch_0_Sense_+_Library_PoolC
TCCGGAGGGATCCGATGAAACTTTGGCACTCCTATGCGGCCCTCCCCCTATGATACAGTTAGCCTGCCTACCAAACCTTGAGAAGATGAAGTAT
>Frequency_1_QualityScore_FFHHHHHIJJJJJJJJFHDGGIJJJJIJJJIJJJHIHHHHFFFFFFEEEEEEDDDBBDDDDCDDDDDDDDDDDDDDDDDDDACDDDCD@CCDDE_Mismatch_0_Sense_+_Library_PoolC
ACGGAGATTTATCTGGTGTACGCAAACAGGACGGAGAAGGATATACTCTTGCGCGAGGAATTGGAGGAGATGGCCAGGCTGTACTCAAATTTTC
>Frequency_1_QualityScore_FFHFFHHJJJJJJJJJJJJJJJHJJJJJJJJGHIIJIJJJIJJJIJHHFFHHHFDDDFEDDDDDDDDDDABDBD>BCDBDDDDEEDACACBDD>_Mismatch_0_Sense_+_Library_PoolC
AGGTGATCAACGCTATTCTCAGTGATCCGGGTGACGAGACGGAGATTTATCTGGTGTACGCAAACAGGACGGAGAAGGATATACTCTTGCGCGA
>Frequency_1_QualityScore_FFFHHHHIIJIJJJJIJIIGJHGJJJJIIJJHHJIIGGHJJJIJIJIIFFHIIJJJJJJJJJJGIIIGIDEEHHHHFFFFFDECDEDDBDDBDD_Mismatch_0_Sense_+_Library_PoolC
GGTATGTGATAAGCAAGTCTGTAGAGGATGGTTGGATGTATAGCATGGGACATATAAGCCATGAAATATTAACAGAACACATTCCGGAGGGATC
>Frequency_1_QualityScore_FFHGHHHJJJJJJIJJGIHIJIIHEGGIJJJJIIJJJJJJJIJJIJJJJIJJJJJIHJJJHHHHHHFFFFDFEEC@CEDDDDCDDCCDCCCDDD_Mismatch_1_Sense_+_Library_PoolC
AGGCCCTCCCCCTATGATACAGTTAGCCTGCCTACCAAACCTTGAGAAGATGAAGTATGACCTCAATACCTCTTGTTTTCTGTTCTGAAAATGA
>Frequency_1_QualityScore_FFHHHHHJJJJJJIJIIJIJIGJIGIJJJJJJJIJJJJJJGIJJIJJJJJJJHFFDDDDDDDDDDDDEEEDEDEDDDCDDDDDDDDDDDBDDDD_Mismatch_1_Sense_+_Library_PoolC
ATTAACAGAACACATTCCGGAGGGATCCGATGAAACTTTGGCACTCCTATGCGGCCCTCCCCCTATTATACAGTTAGCCTGCCTACCAAACCTT
>Frequency_1_QualityScore_FFHHHHHJJJJJJJJJJIJJJIJJJJJIJJJJJJJJJJJJJJJJIJJJJJJJJJJIJIJJJJJHIJJJJGGIJJGHGHHFFFFFEDEDCDDDDD_Mismatch_2_Sense_+_Library_PoolC
TTTTCTGTTCTGAAAATGAAGCATTGGTCTCCCACCTAGAACCAATTCTATTTGGTATATCTGTTTTAGCATTCTGGACCTACTCGTCGCCTTC
>Frequency_1_QualityScore_@<DD8DAE<B1:C419C**C@@*B<?DEDEDEICD?D>=88;\;\\-=35(;A6>AAAAA_Mismatch_1_Sense_+_Library_PoolC
ATGGGACATATAAGCCATGAAATATTAACAGAACACATTCCGGAGGGATCAGATGAAACT
>Frequency_1_QualityScore_FFHHHHFJJJGIJJJJIGIJJIJIIIGIJJJJJJJJJIJJIJJJJJJJIJHGHHHHFFFEEFFEEEEEECDEDDDDDDDCCDDDDDEDDEDDDD_Mismatch_0_Sense_+_Library_PoolC
TATGCGGCCCTCCCCCTATGATACAGTTAGCCTGCCTACCAAACCTTGAGAAGATGAAGTATGACCTCAATACCTCTTGTTTTCTGTTCTGAAA
>Frequency_1_QualityScore_DDBFFHHIIDGFCHHFIIIIIIIGCGFDHGIIIGHGGHGGHGIGIGEHHGGHEGGHIIGIEEHFDFDFCACB>AC@CDCDCA@CCCCCCCCCA9_Mismatch_0_Sense_+_Library_PoolC
GATGGTTGGATGTATAGCATGGGACATATAAGCCATGAAATATTAACAGAACACATTCCGGAGGGATCCGATGAAACTTTGGCACTCCTATGCG
>Frequency_1_QualityScore_FFHHHHHJJJJJJJJJJIIIIJJJJJJJIFIJIJJIJJJJJJJJJFIIIJJJJJGJIJJJIJJJJHHHHFHFFFEFFFFEEECEDAC_Mismatch_1_Sense_+_Library_PoolC
TAGCATTCTGGACCTACTCGTCGCCTTCATACATTACATCCTTGTATATATGGATCTTGACATGGTTATACAGATAATTCAGGAGTA
>Frequency_1_QualityScore_FFHHHHHJJJJJJJIIJIIJJIJJFGIGIIIIIIJJJJJJJJIJJHHIJJJIJIJJIIIIJJJHIIII_Mismatch_0_Sense_+_Library_PoolC
TCGCCTTCATACATTACATCCTTGTATATATGGATCTTGACATGGTTATACAGATAATTCAGGAGTCA
>Frequency_1_QualityScore_FFFFFHHIJIGIIIIJIGHHIGIJJJGGHIIJJIJJJGIIHIIIIJIGIHGIHIEIJJIICFHIIICHGDE>EHGGDDFCFFFFE>CEEDDDC@_Mismatch_0_Sense_+_Library_PoolC
AGTATGACCTCAATACCTCTTGTTTTCTGTTCTGAAAATGAGGCATTGGTCTTCCACCTAGAACCAATTCTATTTGGTATATCTGTTTTAGCAT
>Frequency_1_QualityScore_FFFHHHHJJJJJJ3CHCGIJJJIIIJIJJIJJJJIJJJJIGJIIJJJGHFGHIJGIJJJJIGIJHIIIJ?EEHHHGE?CBDFFEECEEEEDDDE_Mismatch_1_Sense_+_Library_PoolC
AGTATGACCTCAAAACCTCTTGTTTTCTGTTCTGAAAATGAGGCATTGGTCTTCCACCTAGAACCAATTCTATTTGGTATATCTGTTTTAGCAT
>Frequency_1_QualityScore_FFGHHHHIJJIJJIJIGJJJHHIJIJJIJJJIJJJJJJJJJJJJJJJJIJJIIHIJIIJIIJIJJIJHHHHHFFFFDDDDDCDDDBDDDDACDD_Mismatch_0_Sense_+_Library_PoolC
AGCAAGTCTGTAGAGGATGGTTGGATGTATAGCATGGGACATATAAGCCATGAAATATTAACAGAACACATTCCGGAGGGATCCGATGAAACTT
>Frequency_1_QualityScore_FFHHHDFHIHIJJJIIHEIIJJFGIJIJJJJJGHJJJJJJJJJJGIIJJGJJJJJJJIJJHIGIJJHHHEHGHFFFFFFEEDCBECCDCABBBD_Mismatch_1_Sense_+_Library_PoolC
TCTTGTTTTCTGTTCTGAAAATGAGGCATTGGTCTTCCACCTAGAACCAATTCTATTTTGTATATCTGTTTTAGCATTCTGGACCTACTCGTCG
>Frequency_1_QualityScore_DDHHHHHJIJJIJJJJIJJJJJGIJJJIGCCHGIJJJHIIIJJIIJIIJIIIJJJJJJJJIJJGHGHFFEFFFFFEEEEDDDACCCD@BBCDDC_Mismatch_1_Sense_+_Library_PoolC
GTCTCCCACCTAGAACCAATTCTATTTGGTATATCTGTTTTAGCATTCTGGACCTACTCGTCGCCTTCATACATTACATCCTTGTATATATGGA
>Frequency_1_QualityScore_FBHHHHFFHGIJIJJGJJJFIFCHIGGHGCDHIIJDHIJIJIIJJIJBFGIGGBEGIIIHIGJGGHGIEHCCHHEEEFFFDEEDEDDDDEDDDA_Mismatch_2_Sense_+_Library_PoolC
CCAAACCTTGGGAAGATGAAGTATTACCTCAATACCTCTTGTTTTCTGTTCTGAAAATGAGGCATTGGTCTTCCACCTAGAACCAATTCTATTT
>Frequency_1_QualityScore_FFHHHHHJJJJJJJJHIJIJJJIJIJJGCGHIJIHIJIIJJJHIJJJJIHIIIIHIIIJCHGHJIJJIIHHGHFHFFFDDFFEDEEEEDEDDDD_Mismatch_0_Sense_+_Library_PoolC
CCTCAATACCTCTTGTTTTCTGTTCTGAAAATGAGGCATTGGTCTTCCACCTAGAACCAATTCTATTTGGTATATCTGTTTTAGCATTCTGGAC
>Frequency_1_QualityScore_FFHHHHHJJIJIIJJJJJJJJJIIIJJJJIJJJJJJIJJJJJJJJJJJJJJJJJJJJEGHIIIHHHHGHDFFFFFCDDC_Mismatch_1_Sense_+_Library_PoolC
TGGACCTACTCGTCGCCTTCATACATTACATCCTTGTATATATGGATCTTGACATGGTTATACAGATAATTCAGGAGAC
>Frequency_1_QualityScore_DDH?C?<@F>AB@DHEHD@FH?FEHGGGICFGIIEGEFHGG>DEHIF@HBGCCHIGH@FCE=DGGHFBEHHEEED>CCEEEEE@C;ACDDD>CA_Mismatch_1_Sense_+_Library_PoolC
CAAGATGAAGTATGACCTCAATACCTCTTGTTTTCTGTTCTGAAAATGAGGCATTGGTCTTCCACCTAGAACCAATTCTATTTGGTATATCTGT
>Frequency_1_QualityScore_B:C:CADGE<F<FF:FHGIIAFCFGDFEGDA;C?D<?DD>?DGI>GGF@BDFBFDGEFC)@=;@@=@CECECFEAE=?>?BBCA>@@AAA>5>?_Mismatch_0_Sense_+_Library_PoolC
TACAGTTAGCCTGCCTACCAAACCTTGAGAAGATGAAGTATGACCTCAATACCTCTTGTTTTCTGTTCTGAAAATGAGGCATTGGTCTTCCACC
>Frequency_1_QualityScore_DDDFAADEF;EDFDB<:?@FFIFF@GEF>FGFIIIIICF?DFFEE>B4=8C<B:87@CEE=@CADC>EEE_Mismatch_0_Sense_+_Library_PoolC
TTCTGGACCTACTCGTCGCCTTCATACATTACATCCTTGTATATATGGATCTTGACATGGTTATACAGAT
>Frequency_1_QualityScore_=DDDBBF)CDH@E;FGGBHIIE4B4BFBGFBDHEHEGCEBCHIGE(@DDC7===A>3?;?;@((.>;3(5;>AA55>@_Mismatch_2_Sense_+_Library_PoolC
CTATGCGGCCCTCCCCCTATGATACAGTTAGCCTGCCTACCAAACATTGAGAAGATGAAGTATGACCTAAATACCTCT
>Frequency_1_QualityScore_DDFHACFHGIIIHIEBAEFFAEGHIGGHEHGII<DFHIEEGGIIGHH@FHC@?@BBFGI>C=C;=C@D>CCEFF>?@@BCDFF6>ACCECCDCC_Mismatch_1_Sense_+_Library_PoolC
TATGACCTCAATACCTCTTGTTTTCTGTTCTGAAAATGAGGCATTTGTCTTCCACCTAGAACCAATTCTATTTGGTATATCTGTTTTAGCATTC
>Frequency_1_QualityScore_FFFFHHHIIGIIJJJJJJIIIIIIHIJGGIGJJJJIJIJJIAFFHIJJJFEIDEEHEDFFFFEEDDEEC@CDCCCDACCDCDACDDEDDDD=@C_Mismatch_0_Sense_+_Library_PoolC
AAACTTTGGCACTCCTATGCGGCCCTCCCCCTATGATACAGTTAGCCTGCCTACCAAACCTTGAGAAGATGAAGTATGACCTCAATACCTCTTG
>Frequency_1_QualityScore_FFHHHHHGIEHGIIJJJIJIIIJDGEHJEHJJIHGIJIJIIIIIIIGCDEHGBBBCDDDBDBD?CD>AC>A@BCC>@CCBDAC>CBDCDDD>CC_Mismatch_0_Sense_+_Library_PoolC
TTAACAGAACACATTCCGGAGGGATCCGATGAAACTTTGGCACTCCTATGCGGCCCTCCCCCTATGATACAGTTAGCCTGCCTACCAAACCTTG
>Frequency_1_QualityScore_FFHHHHHIJJJJJJJIJJJJJJJJIJJJJJJJJJJJJJJHHAEEFCDCEDEEDEDDDDDDBDDDCDDDDABDDDDDDACCDDDDDDDDEEDDDD_Mismatch_0_Sense_+_Library_PoolC
AGGGATCCGATGAAACTTTGGCACTCCTATGCGGCCCTCCCCCTATGATACAGTTAGCCTGCCTACCAAACCTTGAGAAGATGAAGTATGACCT
>Frequency_1_QualityScore_FFHHHHHJIIIJI@HHGHHIJJJJIHIJJGIFIJIJJIIIJIIIGGHEHIJJIJFIGEHGIEHIHHIGIEHHHHFFDDDEDEEDCEECDDECCD_Mismatch_0_Sense_+_Library_PoolC
AATGAGGCATTGGTCTTCCACCTAGAACCAATTCTATTTGGTATATCTGTTTTAGCATTCTGGACCTACTCGTCGCCTTCATACATTACATCCT
>Frequency_1_QualityScore_FFHHHHHJJIJJIJJJJJGJIJIJIJJJJJIJJJJJJJHJJJJJJJJJJJIJJJJJJJJJJIIIIIJIJJJIHHHHFFFFFFDEEDEDEEEECA_Mismatch_1_Sense_+_Library_PoolC
AACCTTGAGAAGATGAAGTATTACCTCAATACCTCTTGTTTTCTGTTCTGAAAATGAGGCATTGGTCTTCCACCTAGAACCAATTCTATTTGGT
>Frequency_1_QualityScore_BDFDDH>GF@9F@FAEHH:<<:ABE4FHIIII;9BFGHGG@EBGH@DHHEG>BF@DAGE@CCCECEC@C?@C;@@;ADDED;(;>@ACC:::5:_Mismatch_1_Sense_+_Library_PoolC
CTAGAACCAATTCTATTTGGTATATCTTTTTTAGCATTCTGGACCTACTCGTCGCCTTCATACATTACATCCTTGTATATATGGATCTTGACAT
>Frequency_1_QualityScore_FFDFHHHJHHJJJJJJJJJJIJJJIJJJJJJJJJJJFHIJJJJJHIJJHHHHGHHFFFFFEEEEEEDDDDDDDDDDEEDDEEDDDEDDDDDCDE_Mismatch_1_Sense_+_Library_PoolC
GGTATTGGTCTTCCACCTAGAACCAATTCTATTTGGTATATCTGTTTTAGCATTCTGGACCTACTCGTCGCCTTCATACATTACATCCTTGTAT
>Frequency_1_QualityScore_FFHHHHHJIJJJJJJJIJJJIJJJGHIJJIGIGIIJJIIIJIJJJJJIIJJJGIHHIJHIIHHIIHHHGGHHFDFFDF@C_Mismatch_1_Sense_+_Library_PoolC
CTGGACCTACTCGTCGCCTTCATACATTACATCCTTGTATATATGGATCTTGACATGGTTATACAGATAATTCAGGAGTA
>Frequency_1_QualityScore_DDHA=FBAGD>@HE?DHGIDFHHGH>HBDFG9E<@D9?:?BDB??BF>?DHEGGECHEDHIIEGCC?E;=?;CDFFFC;3A6;;5;@CCCCC5@_Mismatch_1_Sense_+_Library_PoolC
AACCAATTCTATTTGGTATATCTGTTTTAGCATTCTGGACCTACTCGTCGCCTTCATACATTACATCCCTGTATATATGGATCTTGACATGGTT
>Frequency_1_QualityScore_FFHHHHHJIHGJJIIJJJJGHJJJJIEHJHIGHIIJJIIIJJIJJIJJGIGHHGEFFFFBCEEEEEDDCCDEDDDDDDDDDDDDCDDDCDDDCC_Mismatch_0_Sense_+_Library_PoolC
TGGCACTCCTATGCGGCCCTCCCCCTATGATACAGTTAGCCTGCCTACCAAACCTTGAGAAGATGAAGTATGACCTCAATACCTCTTGTTTTCT
>Frequency_1_QualityScore_FFHHHFFIJIJJJIEHHIIHIIJJJIJJJJIJFCGCIIJJIBGHIIJIIGGIJJCGGIB_Mismatch_1_Sense_+_Library_PoolC
ATTGGTCTTCCACCTAGAACCAATTCTATTTGGTATATCTGTTTTAGCATTCTGGACCA
>Frequency_1_QualityScore_BDHHHHFHIIHIJIIGIIHJGFBFEHGGEIGHGCGGIE>DGGHFHIEGIJE<BACCB?BBD?ACCCCDD@@CDCDDDBBBCDD<ACBB@>CCCD_Mismatch_0_Sense_+_Library_PoolC
AACAGAACACATTCCGGAGGGATCCGATGAAACTTTGGCACTCCTATGCGGCCCTCCCCCTATGATACAGTTAGCCTGCCTACCAAACCTTGAG
>Frequency_1_QualityScore_DDFFHHFHGBFHGIGCHIDGHIJIFHHHGHIJIIJIHIIIGAGGHI@FIIHJDGHIIJJIHIIJJIIHH@CHGGDEHHFFFEFDCBDDDDCDEE_Mismatch_0_Sense_+_Library_PoolC
TCTGTTCTGAAAATGAGGCATTGGTCTTCCACCTAGAACCAATTCTATTTGGTATATCTGTTTTAGCATTCTGGACCTACTCGTCGCCTTCATA
>Frequency_1_QualityScore_FFHHGGHJJIIIJJIJJJJJJIGIIJJJIJJJIIJHIJJJIJJJGJJJIJJJJJIJJJHHHHFHFFFFFCAABCCC>CCCDDCDDDDDABCDDD_Mismatch_0_Sense_+_Library_PoolC
GGAGGAGATGGCCAGGCTGTACTCAAATTTTCATGTATGGTATGTGATAAGCAAGTCTGTAGAGGATGGTTGGATGTATAGCATGGGACATATA
>Frequency_1_QualityScore_FFHHHHHJJJJJJJJJJJJJJJIIIJJIIJJJJIJIJJJJJGIJJJIGHIIIJIIJJJIJJJJJIJIHHHFFFFFEEEEEEEEDDDDDDDCDDE_Mismatch_1_Sense_+_Library_PoolC
ATTGGTCTCCCACCTAGAACCAATTCTATTTGGTATATCTGTTTTAGCATTCTGGACCTACTCGTCGCCTTCATACATTACATCCTTGTATATA
>Frequency_1_QualityScore_DDFAFDDBCEGGE<@GE<DGHCBBB?@GGIBBBFHIGE=CGGAHIAE2=C7?A7AEEDDBCC>>@CCCA@CC>CCCCCCAC@CDCCDCD:C:>A_Mismatch_0_Sense_+_Library_PoolC
GCGGCCCTCCCCCTATGATACAGTTAGCCTGCCTACCAAACCTTGAGAAGATGAAGTATGACCTCAATACCTCTTGTTTTCTGTTCTGAAAATG
>Frequency_1_QualityScore_DDDDA<D+ACACDDF<?C<C,AE2A2?CCCEE:?DDDED@DD??9B09?BDBD=.==B/8@AEEIII@C7=??A?DDD_Mismatch_0_Sense_+_Library_PoolC
AATACCTCTTGTTTTCTGTTCTGAAAATGAGGCATTGGTCTTCCACCTAGAACCAATTCTATTTGGTATATCTGTTTT
>Frequency_1_QualityScore_4DFHHHDHHGIJIIEGIJJIJJJJJHIJJJJJIIJJJIIJJJIGIIJJJJJIJJJJJIJJJIJJBHIIJJHIHHHHHHHFFFFFFEBECEEEDD_Mismatch_2_Sense_+_Library_PoolC
TGAAGTATGACCTCAATACCTCTTGTTTTCTGTTCTGAAAATGAAGCATTGGTCTCCCACCTAGAACCAATTCTATTTGGTATATCTGTTTTAG
>Frequency_1_QualityScore_DDAH?FHIDEFFH>@HGGBFFEEB@DFEHHGIIEGHIIGEDDGE<A;A;;=ACEFBEEEECCCCC<C@CCCCCCCCC??BBB@BBBBB@BA:>C_Mismatch_0_Sense_+_Library_PoolC
GCATGGGACATATAAGCCATGAAATATTAACAGAACACATTCCGGAGGGATCCGATGAAACTTTGGCACTCCTATGCGGCCCTCCCCCTATGAT
>Frequency_1_QualityScore_FFHHHHHJJJJJIIJJJJJGIJIJJJJJJJJJJJJJJJIIIGJHHHHHFFFDFFFEEEEEEEEEEDCDDCFCDEEDCDDDD@CDDDECDDDDDD_Mismatch_0_Sense_+_Library_PoolC
AAGGATATACTCTTGCGCGAGGAATTGGAGGAGATGGCCAGGCTGTACTCAAATTTTCATGTATGGTATGTGATAAGCAAGTCTGTAGAGGATG
>Frequency_1_QualityScore_FFHFHHHJJJJHIIGHII?EEHIGGIJJJIIJIJJIJFHIJJJJJIFEHIJHHFFFDCD@CDDCDDDDC@?ACDBBBBDDDDDBDDDBD<BC@B_Mismatch_0_Sense_+_Library_PoolC
TAACCCCGATGTACCAGGTGATCAACGCTATTCTCAGTGATCCGGGTGACGAGACGGAGATTTATCTGGTGTACGCAAACAGGACGGAGAAGGA
>Frequency_1_QualityScore_FFGHHHHJJJJIJJJJJJJJHJJJJJJJJJJJJJJJJJJJJJJJHIIJJJJJJJJIJJJJJJIJJEHHFHHHFFF_Mismatch_0_Sense_+_Library_PoolC
TAGCATTCTGGACCTACTCGTCGCCTTCATACATTACATCCTTGTATATATGGATCTTGACATGGTTATACAGAT
>Frequency_1_QualityScore_FFHHHHHJJJJJJJJJJJJJJIJJJJIJJJJJJJJJJJJJIJJIIIIJJJJJJJJJIIJJJJJDHIJJJEHHIHHEEFHHFFFFFDEDEEDCDD_Mismatch_1_Sense_+_Library_PoolC
TATGATACAGTTAGCCTGCCTACCAAACCTTGATAAGATGAAGTATGACCTCAATACCTCTTGTTTTCTGTTCTGAAAATGAGGCATTGGTCTT
>Frequency_1_QualityScore_DFHHHHGIIJGGJIIJIIIIIIJIIIJIIGGJJJJIIIJJIJJIJIGIIIGIJFHGHFFFFFFDABDDDA?BDDDDCCDEEDDCEDDACCD?BD_Mismatch_0_Sense_+_Library_PoolC
AGCCATGAAATATTAACAGAACACATTCCGGAGGGATCCGATGAAACTTTGGCACTCCTATGCGGCCCTCCCCCTATGATACAGTTAGCCTGCC
>Frequency_1_QualityScore_AACABFFIGDB9EHGII?B<<HH4*111@?*1*?FHGE*?9BF<90/9D>D?FADECD;==;CGDBGE:7??>>C@)7@?@CCACC?@?@;@@;_Mismatch_0_Sense_+_Library_PoolC
CTACCAAACCTTGAGAAGATGAAGTATGACCTCAATACCTCTTGTTTTCTGTTCTGAAAATGAGGCATTGGTCTTCCACCTAGAACCAATTCTA
>Frequency_1_QualityScore_FFHHHHHJJJJJJJJJJJJJJJIJJJJJJJJJJJJJJJIGIJJJJIJIJJJJJJJHHHHHHFFFFFEDDDDDDDDDDDDDDDDEEDDDEDDDDD_Mismatch_0_Sense_+_Library_PoolC
TATAAGCCATGAAATATTAACAGAACACATTCCGGAGGGATCCGATGAAACTTTGGCACTCCTATGCGGCCCTCCCCCTATGATACAGTTAGCC
>Frequency_1_QualityScore_D+<2<D:E:A1<<+<C2CE@BE)1CDDDEIIID2?D@B<DDEEA?8B=CD<C=CA@@CAACEIEA)7277;@@D>@=<?;=?>:>5:3>>A3>>_Mismatch_1_Sense_+_Library_PoolC
GAAAATGAGGCATTGGTCTTCCGCCTAGAACCAATTCTATTTGGTATATCTGTTTTAGCATTCTGGACCTACTCGTCGCCTTCATACATTACAT
>Frequency_1_QualityScore_FFHHHHHJJJCGHIJJJJJJJJJJIIGIIIFHJJJIIJJJJJIIJJJJH<DBDDDDDDDDDDDDDDDDDCDDDDDDDDEDDDDDDDDEDDD>CE_Mismatch_0_Sense_+_Library_PoolC
ATTTATCTGGTGTACGCAAACAGGACGGAGAAGGATATACTCTTGCGCGAGGAATTGGAGGAGATGGCCAGGCTGTACTCAAATTTTCATGTAT
>Frequency_1_QualityScore_FFHHGHHJJJIJJJJJJJJJJJJJJJJJJJJJJJIEHIIJHIJJJJJJJJJIHHHHHFFFFDDEECEDDDCCDDCDDDDEEDDDDDCCDDCCCD_Mismatch_1_Sense_+_Library_PoolC
TTGAAACTTTGGCACTCCTATGCGGCCCTCCCCCTATGATACAGTTAGCCTGCCTACCAAACCTTGAGAAGATGAAGTATGACCTCAATACCTC
>Frequency_1_QualityScore_ADFHHHH@<EGGFA4CIIGHDC>FHECGICFA><FE<G>9B?FEC@B>FBDGHGIGGCGGIGIGGCHHCEEHFEECDDA@@A>CCCCCADCCCA_Mismatch_0_Sense_+_Library_PoolC
ATATCTGTTTTAGCATTCTGGACCTACTCGTCGCCTTCATACATTACATCCTTGTATATATGGATCTTGACATGGTTATACAGATAATTCAGGA
>Frequency_1_QualityScore_FFHHHHHIJJJJIJJJJJJJJJJJJJJJJIJJIIIJJJHJJJJJJIJJJJIIIIIIGIJJJJJJJJIIJIJFIHHHFFFFFFDEEEEDEEEEDD_Mismatch_1_Sense_+_Library_PoolC
GACCTTGAGAAGATGAAGTATGACCTCAATACCTCTTGTTTTCTGTTCTGAAAATGAGGCATTGGTCTTCCACCTAGAACCAATTCTATTTGGT
>Frequency_1_QualityScore_FFHHHHGHHJJGJIJJIJHIJJJJJJJIJJIIIIIJJJHIJJJIIIIJJJGGIGIJIIFGGIJJJGIIIHHHHHHFFDDFDE=CEDEEEDDDDD_Mismatch_0_Sense_+_Library_PoolC
AACCTTGAGAAGATGAAGTATGACCTCAATACCTCTTGTTTTCTGTTCTGAAAATGAGGCATTGGTCTTCCACCTAGAACCAATTCTATTTGGT
>Frequency_1_QualityScore_FDHHHHHJJJJJJJJJIHIJJJFHHIIIJJJJJIJJJIJJJIIIIJIGIHIFHIJHIIFHIIJJJJJJHHFHFFFEFFFEEEEDDDDDEDCDDD_Mismatch_0_Sense_+_Library_PoolC
GTACTCAAATTTTCATGTATGGTATGTGATAAGCAAGTCTGTAGAGGATGGTTGGATGTATAGCATGGGACATATAAGCCATGAAATATTAACA
>Frequency_1_QualityScore_=<@F?F?AC@<CHG9FGF9?GBGHD?FHEHBHEGCG0*BBGIIGI@BG?C@=BFB==;@FGIEGCHE>?<<;9ACCE:ACCDCAC:>C>@CCCD_Mismatch_1_Sense_+_Library_PoolC
GGCATTGTTCTTCCACCTAGAACCAATTCTATTTGGTATATCTGTTTTAGCATTCTGGACCTACTCGTCGCCTTCATACATTACATCCTTGTAT
>Frequency_1_QualityScore_FFHHHHHJJJIJJJIJJJJJJJJIIJIJJJJJJJJJIIJJJJJJJJJIJJJJIJJJJIIJJJJHJIIIJIGCHHHHHFFFFFFFDEEEEDDDDD_Mismatch_2_Sense_+_Library_PoolC
ACCTCTTGTTTTCTGTTCTGAAAATGAAGCATTGGTCTCCCACCTAGAACCAATTCTATTTGGTATATCTGTTTTAGCATTCTGGACCTACTCG
>Frequency_1_QualityScore_FFHHHHHJJJJJJJIJGIJJJIJJJIJJJJJJJJGIJJHHGHDFFFFFD@CEEEEDEDEEFEDCDDDFEDCCCDDDDDDDEDDEDCDD?CCD:A_Mismatch_0_Sense_+_Library_PoolC
GATATACTCTTGCGCGAGGAATTGGAGGAGATGGCCAGGCTGTACTCAAATTTTCATGTATGGTATGTGATAAGCAAGTCTGTAGAGGATGGTT
>Frequency_1_QualityScore_FFHHHHHJJJJJJJJJJJJJJJJJJJJJJJJJJJIJJJIJJJIJJJJJJIIJJJJHGIIIJJJJJJHHHEHHGFFFDD_Mismatch_1_Sense_+_Library_PoolC
GACCTACTCGTCGCCTTCATACATTACATCCTTGTATATATGGATCTTGACATGGTTATACAGATAATTCAGGAGCCA
>Frequency_1_QualityScore_8:CBDF4E>A4A+<:::C3:9++2)?F6:FF7;?B?0B8<B_Mismatch_0_Sense_+_Library_PoolC
GAAATATTAACAGAACACATTCCGGAGGGATCCGATGAAAC
>Frequency_1_QualityScore_FFHHHHHJJIGFHIGHIJJGIIJIIJJJIIIIJJJIGHDGHIJEHGGHIJJIIJJJIJIIJJJJJJIGGDCEDFBDEEDDDDDEDD_Mismatch_1_Sense_+_Library_PoolC
GAGGCATTGGTCTTCCACCTAGAACCAATTCTATTTGGTATATCTGTTTTAGCATTCTGGACCTACTCGTCGCCTTCATACATTAA
>Frequency_1_QualityScore_FFHHHHHJJJGIJJJJJJIIJJJJJJJJJJJIJJJJJJJJJIJJJJJJJJIJJJJJIJJJJJHHHHHHFCEFFFFFEEEEEDDDDDCDDDDDED_Mismatch_0_Sense_+_Library_PoolC
TTCTATTTGGTATATCTGTTTTAGCATTCTGGACCTACTCGTCGCCTTCATACATTACATCCTTGTATATATGGATCTTGACATGGTTATACAG
>Frequency_1_QualityScore_DDHFFDFEHGH>FCE?FHIIIIIGEIFGIIB?BHIIICHIIGHIEHFFAGFEGCCCHHCHGGIIGEFAE?E>@D=DCCCCAACCCCCCCADEE@_Mismatch_1_Sense_+_Library_PoolC
ATGACCTCAATACCTCTTGTTTTCTGTTCTGAAAATGAGGCATTGGTCTTCCACCTAGAACCAATTCTATTTGGTATATCTGTTTTATCATTCT
>Frequency_1_QualityScore_FFHHHHHJJJJJJJHJJJJJIJJJJJJJJJJJJJJJJJJJJIJJJJJJJJJJIJJJJJEIIJJIJJJJJIHHHHHHHEFFFFFEEEEEEECDDD_Mismatch_2_Sense_+_Library_PoolC
CTCAATACCTCTTGTTTTCTGTTCTGAAAATGAAGCATTGGTCTCCCACCTAGAACCAATTCTATTTGGTATATCTGTTTTAGCATTCTGGACC
>Frequency_1_QualityScore_BD;C+2<AEA>BEHIIIIEDBCEEAC@FECHGHDG@D=DGGG=FG;F7=;C.=A;CA=CB?;.7;C(6;;>>A;@<55>5>>@(,,>ACC@CCC_Mismatch_1_Sense_+_Library_PoolC
GGATTCGATGAAACTTTGGCACTCCTATGCGGCCCTCCCCCTATGATACAGTTAGCCTGCCTACCAAACCTTGAGAAGATGAAGTATGACCTCA
>Frequency_1_QualityScore_AD4=:<?CAGIII@<?3<?@CGH)3BDD<??B?DF>C>@C>26@@CCE;==33.?CEED);A>@@@;;>5>;;;CCCC@>?9,:@@>(;>C?8>_Mismatch_0_Sense_+_Library_PoolC
GAAGGATATACTCTTGCGCGAGGAATTGGAGGAGATGGCCAGGCTGTACTCAAATTTTCATGTATGGTATGTGATAAGCAAGTCTGTAGAGGAT
>Frequency_1_QualityScore_FFGHHFHJEFHHHI@I@EHC<FHIDGGIJGIIGGIJFCHEADAEIICHIEHIF@FBFHIGGDAEHIHHHCHHDDD@DCBCCA>;@A@CCCC_Mismatch_0_Sense_+_Library_PoolC
CTAGAACCAATTCTATTTGGTATATCTGTTTTAGCATTCTGGACCTACTCGTCGCCTTCATACATTACATCCTTGTATATATGGATCTTGA
>Frequency_1_QualityScore_FFHHHHHJJJJJJJJJJIJIJJJJIIIIGJJJJJJJJJIJJIHHIIIIJJJFIHIGII;@EHIIGHEHHGDEFFCFF@>CCEEBDACCCA355:_Mismatch_0_Sense_+_Library_PoolC
ATGATACAGTTAGCCTGCCTACCAAACCTTGAGAAGATGAAGTATGACCTCAATACCTCTTGTTTTCTGTTCTGAAAATGAGGCATTGGTCTTC
>Frequency_1_QualityScore_FFHDHFHJJGHIHJIGHGGICGGIJJJGGGGAHIGJJJIJIGIIJIJJJIIFHFHFGFBDDEEFCEEEDCDDCCCDDD>CCDCDDACCDDC_Mismatch_0_Sense_+_Library_PoolC
ATGCGGCCCTCCCCCTATGATACAGTTAGCCTGCCTACCAAACCTTGAGAAGATGAAGTATGACCTCAATACCTCTTGTTTTCTGTTCTGA
>Frequency_1_QualityScore_FFHHHHHJJJJJJJJJJJJHHIIJJJJJJIJJJJJJJJJIJJJJJJJJJJJJJJIIJJJJJJJJJJAHGHHHGHHHFFFFFDDCEEDEEEEEED_Mismatch_1_Sense_+_Library_PoolC
TAACCTTGAGAAGATGAAGTATGACCTCAATACCTCTTGTTTTCTGTTCTGAAAATGAGGCATTGGTCTTCCACCTAGAACCAATTCTATTTGG
>Frequency_1_QualityScore_DDHHHGHJJJJJJJJJJJJJJJJJJJJJJJJJIJJJIJJJJJJJJJIHJIJJJJJIIJIJIHHHHGHF?;BDFEDEEECEDEEDDDCBCCC_Mismatch_1_Sense_+_Library_PoolC
TTTTATCATTCTGGACCTACTCGTCGCCTTCATACATTACATCCTTGTATATATGGATCTTGACATGGTTATACAGATAATTCAGGAGTCA
>Frequency_1_QualityScore_FFHGHHHJJJJJIJJJJJJJJJJIJJJJJJJJJJJJJJGIJIJIHIJJGIJJEAHGGHDEEHFEFEFEDDEDDBDDDDDDDDDDDDCC@CCCCD_Mismatch_0_Sense_+_Library_PoolC
GACATATAAGCCATGAAATATTAACAGAACACATTCCGGAGGGATCCGATGAAACTTTGGCACTCCTATGCGGCCCTCCCCCTATGATACAGTT
>Frequency_1_QualityScore_FFHFHGHGIJJJIJJJIJ9FHIGIIIJGJJJJJJJIIGEHIHHHFFDAACCDDDCDDAA@CCDDD@CCDDCD@BDDCCCDBCCCCCDAC:@:>C_Mismatch_1_Sense_+_Library_PoolC
CGGAGGGATCCGATGAAATTTTGGCACTCCTATGCGGCCCTCCCCCTATGATACAGTTAGCCTGCCTACCAAACCTTGAGAAGATGAAGTATGA
>Frequency_1_QualityScore_EFHGHGGGIEGGHHJGIGJIHHIJIJIIIJJJJJJJHIIIJBGHJGIGHGIGIGIG<CGEHJIJDHE>ECEE?DC@D>ACFEECCCBDDBDDDE_Mismatch_0_Sense_+_Library_PoolC
TGGAGGAGATGGCCAGGCTGTACTCAAATTTTCATGTATGGTATGTGATAAGCAAGTCTGTAGAGGATGGTTGGATGTATAGCATGGGACATAT
>Frequency_1_QualityScore_FFHHHHHJIJIJJJJIIJJJJJIJJJJJJJJJJJIIJJJJJIJHIIIIIHHHHHHFFFFEEEECDDDDDDDBDDDDDDDDDDFEDDCDDDDDED_Mismatch_0_Sense_+_Library_PoolC
CCGATGAAACTTTGGCACTCCTATGCGGCCCTCCCCCTATGATACAGTTAGCCTGCCTACCAAACCTTGAGAAGATGAAGTATGACCTCAATAC
>Frequency_1_QualityScore_FFHHHHHJJIGIJJJHIJJJJIIIJJJJJIJJJHGHIHIJJJJIIJIIII4BFHGIJIJJJIJJJJJJGHHHHHHFFFDFEFFEEEEDEDDDCD_Mismatch_1_Sense_+_Library_PoolC
CCTAGAACCAATTCTATTTGGTATATCTGTTTTAGCATTCTGGACCTACTTGTCGCCTTCATACATTACATCCTTGTATATATGGATCTTGACA
>Frequency_1_QualityScore_FAFF?HHJJGHGHHEDGGIGIGCDEHGIJIIIGIBFHGGGGFFGGHHHGBF@@GCEGGEHADHGA?A8BACDDCDEDDEEC:CCC>:@C>:5;>_Mismatch_1_Sense_+_Library_PoolC
CATTGGTCTTCCACCTAGAACCAATTCTATTTGGTATATCTGTTTTAGCATTCTGGACCTACTCGTCGCCTTCATACATTACATCCTTGTAGAT
>Frequency_1_QualityScore_FFGGHHGJJIJJJJIJJJIIJJJEGIGGIJIHIGIGJJJIGGIIJJIJIJGJHIIIGIJIJEHEEDBDBAEECDDDDDACACDDCCDDCB9<9>_Mismatch_0_Sense_+_Library_PoolC
GTTGGATGTATAGCATGGGACATATAAGCCATGAAATATTAACAGAACACATTCCGGAGGGATCCGATGAAACTTTGGCACTCCTATGCGGCCC
>Frequency_1_QualityScore_FFHHHHHJIJIIIIIJIIIJIIJJJJIJIIJJIHIJIJGJJIGIIJHAHFFFDDDDDDDDCCDDCCDCC@>ABBDDDDDDDDDDDCDDBDDDC>_Mismatch_0_Sense_+_Library_PoolC
ACACATTCCGGAGGGATCCGATGAAACTTTGGCACTCCTATGCGGCCCTCCCCCTATGATACAGTTAGCCTGCCTACCAAACCTTGAGAAGATG
>Frequency_1_QualityScore_FFHHGHHJJJJJJJJJJJJJJJJJJJIJIJJJJJJJ3DHIJIJJJJJJJJJJGIIJJJJJJIJJJJJFHHHHHCDFCDFEDED_Mismatch_0_Sense_+_Library_PoolC
ATCTGTTTTAGCATTCTGGACCTACTCGTCGCCTTCATACATTACATCCTTGTATATATGGATCTTGACATGGTTATACAGAT
>Frequency_1_QualityScore_FDHHFHDGIIIIICGHIIIIIIIIIIIICHIIIIIIGIIGIIIGIIIIICFHGIIGIIIIIIIIIID3?C?A_Mismatch_0_Sense_+_Library_PoolC
CTCGTCGCCTTCATACATTACATCCTTGTATATATGGATCTTGACATGGTTATACAGATAATTCAGGAGTCA
>Frequency_1_QualityScore_DFHHHFHIIIHIJIIIIIIGIIIJJJF@FHGIIHIAFGHIIJJIJJJJJIIIHIJJJGIGGEHIHCAEEADFFEEFEEEEEEEDEEDEEDC:3>_Mismatch_1_Sense_+_Library_PoolC
CTTCCACCTAGAACCAATTCTATTTGGTATATCTGTTTTAGCATTCTTGACCTACTCGTCGCCTTCATACATTACATCCTTGTATATATGGATC
>Frequency_1_QualityScore_FFHHHGHJGIJJJJJJJGIIJJJGGIJIJJJJJIJJJJJJHFFFFFECEDDDBDCDDDDDDDDDDACCDCDDDDDDDADDDEEEC:ACDDEDDD_Mismatch_0_Sense_+_Library_PoolC
GTACGCAAACAGGACGGAGAAGGATATACTCTTGCGCGAGGAATTGGAGGAGATGGCCAGGCTGTACTCAAATTTTCATGTATGGTATGTGATA
>Frequency_1_QualityScore_?DAFFHHGGGG<BCA@HIBF:FF<4C<BBAEFHI9:<:C?@G@?;3?)9??DH@@FGAFAH:)86(=C@C?EE7).3;@EE366>>@>@CC>>>_Mismatch_1_Sense_+_Library_PoolC
CTCAAATTTTCATGTATGGTATGTGATAAGCAAGTCTGTAGAGGATGGTTGGATGTATAGCATGGGACATATAAGCCATTAAATATTAACAGAA
>Frequency_1_QualityScore_FFHHHHHJJJJJJJJJJJJJJJJIHIIJJJJJIJJIJJJIJJIJJJJIJJJJJJJJJJJJJJHIIJJGEEEHHHHHFFFFEECDECEDDDDDB<_Mismatch_2_Sense_+_Library_PoolC
AGTTAGCCTGCCTACCAAACCTTGAGAAGATGAAGTATGACCTCAATACCTCTTGTTTTCTGTTCTGAAAATGAGGCATTGGTCTTCCACCCAA
>Frequency_1_QualityScore_BDHAFF:<AF?;FHHIF<B?EGAFGHHHIG*1?FFFDBD??@G;9B6D4?8?BH3)/=)=@:CF@>@D@AHHEEHE>CCEEC898=BC_Mismatch_0_Sense_+_Library_PoolC
GTGATAAGCAAGTCTGTAGAGGATGGTTGGATGTATAGCATGGGACATATAAGCCATGAAATATTAACAGAACACATTCCGGAGGGAT
>Frequency_1_QualityScore_FFGHFHHJJJIJJJJIJIJJJHHHIJIIIJJJFGHIJJJJIJJJIIIIIJJJJJIIJJJJJJJIJJHHGDFFFFFEEFEEEEDDDDDDDDEEFE_Mismatch_1_Sense_+_Library_PoolC
GTGGTCTTCCACCTAGAACCAATTCTATTTGGTATATCTGTTTTAGCATTCTGGACCTACTCGTCGCCTTCATACATTACATCCTTGTATATAT
>Frequency_1_QualityScore_FFHGHHHJJJJJJFGIJJCHGGFHIIIIIJFHJGIJJJJJIIJIJII?FGGCHIEGHIGIJJJJIAHGGGHIJHHHHGEFFFFFFEEEECEEDC_Mismatch_0_Sense_+_Library_PoolC
TCAAATTTTCATGTATGGTATGTGATAAGCAAGTCTGTAGAGGATGGTTGGATGTATAGCATGGGACATATAAGCCATGAAATATTAACAGAAC
>Frequency_1_QualityScore_DDA3C3AF;CE?,<CFHH4+<AA>9C::*@:9?9:D??@?>9:BFFDADDGI9;\7AFCA7@E@;C@EF)7?CB7?);7A@_Mismatch_2_Sense_+_Library_PoolC
TGGAACCAATTCTATTTGGTATATCTGTTTTAGCATTCTGGACCTACTCATCGCCTTCATACATTACATCCTTGTATATAT
>Frequency_1_QualityScore_FFHHHHHJJJJJIJJJJGIJJJJIFIJJJIJJIIIJJJJJJJJJJJJJJIJHHGFHFEDDFEEEEDACCCCDDDDDDCEDDDDDDCCCDCCCDD_Mismatch_0_Sense_+_Library_PoolC
GCACTCCTATGCGGCCCTCCCCCTATGATACAGTTAGCCTGCCTACCAAACCTTGAGAAGATGAAGTATGACCTCAATACCTCTTGTTTTCTGT
>Frequency_1_QualityScore_FFHHHHHJHJJJJJJJJJJJJJJJJJIJJJJJJJJJJJJJJIJJJJIIIJJJIIJJJJJJJJJHIGIJHEFEHHHFFFFFFDEEDEEDDDDDDD_Mismatch_1_Sense_+_Library_PoolC
ACCCCTTGTTTTCTGTTCTGAAAATGAGGCATTGGTCTTCCACCTAGAACCAATTCTATTTGGTATATCTGTTTTAGCATTCTGGACCTACTCG
>Frequency_1_QualityScore_FFHHHHHIJJHIIIIJJJIJJJJJJJJJJJIJJJJJJJJJJJIJJJJJJJJJJJJJJIIIJJJJJJJHHGGGFFFFFEEEEEEEDDD_Mismatch_0_Sense_+_Library_PoolC
GAAGATGAAGTATGACCTCAATACCTCTTGTTTTCTGTTCTGAAAATGAGGCATTGGTCTTCCACCTAGAACCAATTCTATTTGGTA
>Frequency_1_QualityScore_D;FFD>D?<ACGHDA<CB<CDGGIIIIGHGA@DFBBF8<DEEG5@HEEGFHEBBAACACACDCACC:?<:;?;@BBBBC?BBBBBB>BCBBCCC_Mismatch_0_Sense_+_Library_PoolC
CCCCGATGTACCAGGTGATCAACGCTATTCTCAGTGATCCGGGTGACGAGACGGAGATTTATCTGGTGTACGCAAACAGGACGGAGAAGGATAT
>Frequency_1_QualityScore_FFHHHHHJIJJJJJJJJJIJJIJJJJJIJJJJJJJJIJJJJJJJIJJJJJJHIIIJIJIJJIIIJEHHHHHFFFFFFEEEEDEEDFEDDDCDDD_Mismatch_1_Sense_+_Library_PoolC
TCTGTTTTAGCATTCTGGACCTACTCGTCGCCTTCATACATTACATCCTTGTATATATGGATCTTGACATGGTTATACAGATAATTCAGGAGGC
>Frequency_1_QualityScore_FFHHHHHJJJJIJIJJJJJJJJJGHJJGGJJJJJJJJJJJJJJJJJJJJJJJJJJHGFDDDDDDDDDDDDDDDDDDEDDDDDDDDDDCDDDDDD_Mismatch_0_Sense_+_Library_PoolC
AATATTAACAGAACACATTCCGGAGGGATCCGATGAAACTTTGGCACTCCTATGCGGCCCTCCCCCTATGATACAGTTAGCCTGCCTACCAAAC
>Frequency_1_QualityScore_FFHHHHFJJJJGIJHIJJEHIGDGH6HBHIIIJJIJIJIIJJJJJJJICHIFFFCDDDDDDDDAC@CCCDCCCDDCDCDBBDDDBC><BDDDDC_Mismatch_1_Sense_+_Library_PoolC
TAACAGAACACATTCCGGAGGGATCGGATGAAACTTTGGCACTCCTATGCGGCCCTCCCCCTATGATACAGTTAGCCTGCCTACCAAACCTTGA
>Frequency_1_QualityScore_FFGHHHHJJJJJJEGGIJJJIGHIIGGJJJIIJJJIIIGIIJIIJIJIHGGIGHHHEEDFFDFCCEEDCCDDCCCCCDDCACCCCCCDDDCEDD_Mismatch_0_Sense_+_Library_PoolC
CGATGAAACTTTGGCACTCCTATGCGGCCCTCCCCCTATGATACAGTTAGCCTGCCTACCAAACCTTGAGAAGATGAAGTATGACCTCAATACC
>Frequency_1_QualityScore_ADDFFAFB?<EF@BDFIFF4CHFFFI<C?FFGIGFIIFIBFFEEIIFFI=FEFEFBFFEBEEEFF>;BDDDDCCDBCC@ABBDBDDDAA>A>AA_Mismatch_1_Sense_+_Library_PoolC
CCCACCTAGAACCAATTCTATTTGGTATATCTGTTTTAGCATTCTGGACCTACTCGTCGCCTTCATACATTACATCCTTGTATATATGGATCTT
>Frequency_1_QualityScore_FFHHHHHJJJJJJJJIJJHJJJJJJJJIJJJJJJJJJJJIIJIJJEIIIIHIJIJIJJJJIHJJGIJJJIJJJJFHHHHHFFFEFED_Mismatch_1_Sense_+_Library_PoolC
CTCTTGTTTTCTGTTCTGAAAATGAGGCATTGGTCTTCCACCTAGAACCAATTCTATTTGGTATATCTGTTTTAGCATTCTGGACCA
>Frequency_1_QualityScore_B?CA3CBFG?CCFE4FHAHEEFHHAEGFFFFFD@GCF>FFGFCGIEIIBFIEFGF@ECCEFFEEFEEDFBBDDDDBBB>>@A>@BB>@BB?_Mismatch_0_Sense_+_Library_PoolC
ACCAATTCTATTTGGTATATCTGTTTTAGCATTCTGGACCTACTCGTCGCCTTCATACATTACATCCTTGTATATATGGATCTTGACATGG
>Frequency_1_QualityScore_FFHHHHHJJJIIGHIIJIGGHGIBEHHIJJIHHGIHIJFIIJJJBFGHGIIHEHGIJJIIIIJHGFHEHHEEEFFFCA@CDEDCCBCCDDDDDC_Mismatch_0_Sense_+_Library_PoolC
CACCTAGAACCAATTCTATTTGGTATATCTGTTTTAGCATTCTGGACCTACTCGTCGCCTTCATACATTACATCCTTGTATATATGGATCTTGA
>Frequency_1_QualityScore_FFHHHHHJJJIJJJJJJJJIJJJJIJJJJJJJJJJIJJJJJJJIIHGIJJJJIJJJIIIIJIJJHHGGHCEFFFFFFEEEEEEDCDD_Mismatch_1_Sense_+_Library_PoolC
AGCATTCTGGACCTACTCGTCGCCTTCATACATTACATCCTTGTATATATGGATCTTGACATGGTTATACAGATAATTCAGGAGTAA
>Frequency_1_QualityScore_FFHHHHHJJJJJJIJJJJJJJJJJJJJJJJJIFIIIIJIJHIJJIJJJJJJJJGHEHHGFFFFDFED@DBDDDDDDDDBDDADDDDDEDDDDDD_Mismatch_0_Sense_+_Library_PoolC
ATAAGCCATGAAATATTAACAGAACACATTCCGGAGGGATCCGATGAAACTTTGGCACTCCTATGCGGCCCTCCCCCTATGATACAGTTAGCCT
>Frequency_1_QualityScore_FFHHHHHJJJJJJJJJJJJJJJJIJJHJJJJJJJJJJJIJJJJJJJJJ<GIJJJIIJJJJJJHIIJIJEEGIJJJGHHHHFFFFFEDDBDDDDD_Mismatch_1_Sense_+_Library_PoolC
TTTCTGTTCTGAAAATGAGGCATTGGTCTTCCACCTAGAACCAATTCTATTTGGTATATCTGTTTTAGTATTCTGGACCTACTCGTCGCCTTCA
>Frequency_1_QualityScore_FFHHHHGJJJJJJJJJJJJBHIIJJJJHIJJJJJJJJJJJJJJJJJJIJJIJIJJJIJJIJIIJJHHHHHHFFFFFFEEFFFEDDDDDDDDDDD_Mismatch_1_Sense_+_Library_PoolC
AAGAACCAATTCTATTTGGTATATCTGTTTTAGCATTCTGGACCTACTCGTCGCCTTCATACATTACATCCTTGTATATATGGATCTTGACATG
>Frequency_1_QualityScore_FFHHHHHJJJJJJJJJGIJJJJJJJJJJJJJJJJJJJJJJJIJJHIIIIJJJIJJJJJJIJIJJJJJJJEFHGHHFFDDDDDDDEEDDEFDDDE_Mismatch_2_Sense_+_Library_PoolC
GAAAATGAAGCATTGGTCTCCCACCTAGAACCAATTCTATTTGGTATATCTGTTTTAGCATTCTGGACCTACTCGTCGCCTTCATACATTACAT
>Frequency_1_QualityScore_FFHHHHHJJHIJJIJJJJJJJJJJJIIJJJJIJJJJJHIJJIJJIGHJJJIIIJJJJJHIIJJJJGJJHGHHFFFEECEDDCDDDDEDDDDDAC_Mismatch_1_Sense_+_Library_PoolC
AGGCATTGGTCTTACACCTAGAACCAATTCTATTTGGTATATCTGTTTTAGCATTCTGGACCTACTCGTCGCCTTCATACATTACATCCTTGTA
>Frequency_1_QualityScore_FFHHHHHJJJJJJJJJHIGIJJJJIJJJJJJJJJIJJJIJIJJIJIJJJJJJJJJJJIJJJHIJJJHHHHGHGFFFFFFEDEEEEDDDEEDCCD_Mismatch_0_Sense_+_Library_PoolT
ATTCTGGACCTACTCGTCGCCTTCATACATTACATCCTTGTATATATGGATCTTGACATGGTTATACAGATAATTCAGGAGTCATGAATTGCCT
>Frequency_1_QualityScore_FFHHHHHJJJJJJJJJIJJIJJJJIJJJJJJJJIJJJIIJIJJJJJJJIJJJJJJJJIIJJIIJIIGHHHGHFFFFFFFCDCEEEDDDEEDCCD_Mismatch_0_Sense_+_Library_PoolC
ATTCTGGACCTACTCGTCGCCTTCATACATTACATCCTTGTATATATGGATCTTGACATGGTTATACAGATAATTCAGGAGTCATGAATTGCCT
>Frequency_6_QualityScore_EEGGGGHIIIHGFGHIFHHGFFFDFFHGHHHGIIGGHHIGHGIIFHGHGIGGCFCGCFFFGHGGFBDEGEGGEEEEEDDDDCACB@CCCBBBCC_Mismatch_0_Sense_+_Library_PoolC
TAGCATTCTGGACCTACTCGTCGCCTTCATACATTACATCCTTGTATATATGGATCTTGACATGGTTATACAGATAATTCAGGAGTCATGAATT
>Frequency_6_QualityScore_FEHHHHHJJJJJIIJIJJJJJIJIJIJIIJJJIIIIIIIIIIIJIIIJIJJIIJIIIGHHIIIIHHGGGFFFFEEEEACEEEDDEECDCDDDDE_Mismatch_0_Sense_+_Library_PoolC
TGGACCTACTCGTCGCCTTCATACATTACATCCTTGTATATATGGATCTTGACATGGTTATACAGATAATTCAGGAGTCATGAATTGCCTTCAT
>Frequency_4_QualityScore_EECFEEEBGGGHIIIGGIIBFEHIGHHIEIGGHBFHGFHFEHEHHIIGFAEGIIDAEGGHHIAGHGFGGEEFEEEEED>A>ABAC_Mismatch_0_Sense_+_Library_PoolC
CTCGTCGCCTTCATACATTACATCCTTGTATATATGGATCTTGACATGGTTATACAGATAATTCAGGAGTCATGAATTGCCTTCA
>Frequency_4_QualityScore_CDGGHGGIGGGHIHGHIIIHIIHIIIIIIIHIHIGGFIIHHIGHHIGHGHGHIIHIGGGFGGEEFGCFGCDDDDCCACCCDDCDDCCCCDDCDD_Mismatch_0_Sense_+_Library_PoolC
GGACCTACTCGTCGCCTTCATACATTACATCCTTGTATATATGGATCTTGACATGGTTATACAGATAATTCAGGAGTCATGAATTGCCTTCATA
>Frequency_3_QualityScore_BAEECFCFGHIGHEGEGFGHCGD?>CGFBEEECGFGEFDCEGGECGDEFDFIIIDGGIGIHHGHGGFFD@DDCEDDCDDCCCDDDDDC_Mismatch_0_Sense_+_Library_PoolC
CTCGTCGCCTTCATACATTACATCCTTGTATATATGGATCTTGACATGGTTATACAGATAATTCAGGAGTCATGAATTGCCTTCATAC
>Frequency_3_QualityScore_FFHHHHHJJIJJJJJJJJIIJJJJJJHJJJHIJJJJJJJJJJHIIIIIJJJJJJIJJIJJJJJHHIHHHGGGFFFFFFFEDDCBDDEDDDEECD_Mismatch_0_Sense_+_Library_PoolC
GCATTCTGGACCTACTCGTCGCCTTCATACATTACATCCTTGTATATATGGATCTTGACATGGTTATACAGATAATTCAGGAGTCATGAATTGC
>Frequency_3_QualityScore_FFHHHHHJIIGIJJJJJJJJJJJJIJJJJJJJHJJJJJJIJJJJJJJIIIIIIDFGHIIIIIHIGHHGHFFFFDEEEEBCEDDDDCDDDDEDCD_Mismatch_0_Sense_+_Library_PoolC
CCTACTCGTCGCCTTCATACATTACATCCTTGTATATATGGATCTTGACATGGTTATACAGATAATTCAGGAGTCATGAATTGCCTTCATACAT
>Frequency_3_QualityScore_EFHHHGHJHGHIIGIJJJJIJIJIHJJJJIIHHHIJJJHIHHIIJIHHIJJIEFHHIGGIIIJIIGIDFFCGDEFEFDEEEDADDDDDEEDDEE_Mismatch_0_Sense_+_Library_PoolC
CTACTCGTCGCCTTCATACATTACATCCTTGTATATATGGATCTTGACATGGTTATACAGATAATTCAGGAGTCATGAATTGCCTTCATACATT
>Frequency_3_QualityScore_FFHHHHHJJJJIJJHIJJJIJJJJJJJJJJJJJJIIJJIIHJIIJJJIIJJJJIHIJJIGGGIJIIGHHGFGFFFFEEDCDEEDDDEECDDDDD_Mismatch_0_Sense_+_Library_PoolC
TCTGGACCTACTCGTCGCCTTCATACATTACATCCTTGTATATATGGATCTTGACATGGTTATACAGATAATTCAGGAGTCATGAATTGCCTTC
>Frequency_2_QualityScore_EFHHGGHIIIJJJJJHJIIIIIGGGIIIIIGIIIJIIIEGIIIIIHHIIJIEGIIIIIIJIIJHIIJJIEGGHFFFFFFEADDEEEDEEDDEED_Mismatch_0_Sense_+_Library_PoolC
TACTCGTCGCCTTCATACATTACATCCTTGTATATATGGATCTTGACATGGTTATACAGATAATTCAGGAGTCATGAATTGCCTTCATACATTA
>Frequency_2_QualityScore_FFHHHHHIJJJJJJJJIJJIJJJJIIJJJJJIIIIJJJIJIJJIJJIJIIJJGHIIJIJIJIIJJJJIGGGHCEFFFFEEEEEEDEDD_Mismatch_0_Sense_+_Library_PoolC
CTACTCGTCGCCTTCATACATTACATCCTTGTATATATGGATCTTGACATGGTTATACAGATAATTCAGGAGTCATGAATTGCCTTCA
>Frequency_2_QualityScore_EF@FHFFFFGIHGGGHIIGGGDHGHHIIIGIIIIGIIEGIGIIIDGIIEGIIGGGIIHIIIIIIIEEEG?CCEEAEECDAAACDCBBCCCCECC_Mismatch_0_Sense_+_Library_PoolC
ACCTACTCGTCGCCTTCATACATTACATCCTTGTATATATGGATCTTGACATGGTTATACAGATAATTCAGGAGTCATGAATTGCCTTCATACA
>Frequency_2_QualityScore_FFGGHHGIGFGIGIJJIHIHHIIJJJIIJIGIIEHIIGIIIIJIIIIIGIIIIIJIJGGHIIIIDFGHGEFGGFEECEEEDBEC?ABCCDDEEA_Mismatch_0_Sense_+_Library_PoolC
AGCATTCTGGACCTACTCGTCGCCTTCATACATTACATCCTTGTATATATGGATCTTGACATGGTTATACAGATAATTCAGGAGTCATGAATTG
>Frequency_2_QualityScore_FFGFGHHJIJIJJEIEIIIJJIJHIIIJJIJIIJIJIIIIIJIHIIIJIJIJJIJJJIEGHIIIGGHGGGGFFFEEEDCCDEDCCEDDCDDDDD_Mismatch_0_Sense_+_Library_PoolC
CTGGACCTACTCGTCGCCTTCATACATTACATCCTTGTATATATGGATCTTGACATGGTTATACAGATAATTCAGGAGTCATGAATTGCCTTCA
>Frequency_2_QualityScore_FFHHHHGIIIJIIGIJJJJJJIIJJJIJJJJJJJJIGIIIJIIIIJJJJJGHIIIJGHIIIIJIIIHHHEHGFFFFDCDEEEEEEDDDDDDCCB_Mismatch_0_Sense_+_Library_PoolC
GGACCTACTCGTCGCCTTCATACATTACATCCTTGTATATATGGATCTTGACATGGTTATACAGATAATTCAGGAGTCATTAATTGCCTTCAAA
>Frequency_1_QualityScore_FFHHHHHJJJJJJJJJJIJJJJJIIJJJJJJJIJJIJIIJJJJIJJJJJIJIJJJJJIIJJIIGHHHHHHFFFFEFEEEDEECEDDDDDDD_Mismatch_0_Sense_+_Library_PoolC
GGACCTACTCGTCGCCTTCATACATTACATCCTTGTATATATGGATCTTGACATGGTTATACAGATAATTCAGGAGTCATGAATTGCCTTA
>Frequency_1_QualityScore_FFGHHHHJJJJJJJJJJJJJJJJJJJJJJJJJJIIGIIHIJJJJJJJJIIIJJJIIIJJIJJJIJJHGHHHHFFFEFEEEEEECDDDDDDB_Mismatch_0_Sense_+_Library_PoolC
ACCTACTCGTCGCCTTCATACATTACATCCTTGTATATATGGATCTTGACATGGTTATACAGATAATTCAGGAGTCATGAATTGCCTTCGA
>Frequency_1_QualityScore_?@DB?DFF+A@@B8CFGFFDEFIIFCGFECGEIFI?FFEFECCCFFFECFGIFEEEFFEFAEFFDBDEB3;;;6;>BB@>A@@A@B>ABE_Mismatch_0_Sense_+_Library_PoolC
CCTACTCGTCGCCTTCATACATTACATCCTTGTATATATGGATCTTGACATGGTTATACAGATAATTCAGGAGTCATGAATTGCCTTCAT
>Frequency_1_QualityScore_FFHHHHHJJJJJJJJJJJJJJJJJJJJJJJJJJJJJJJJJJJJJJJJJJJJJHIJJJJJJJJJJJJJJIHHHHHFFFEEFEEEEEEDDE_Mismatch_0_Sense_+_Library_PoolC
CTACTCGTCGCCTTCATACATTACATCCTTGTATATATGGATCTTGACATGGTTATACAGATAATTCAGGAGTCATGAATTGCCTTCAT
>Frequency_1_QualityScore_FDHGHHDH@AFHIFHBD@FFEADGIGHIGIIJJGHHIHDGEGIBHGHGIHGGHHFAGCHGIIIG?CEHGHHFFFFFFDEEEDED?ACCCCCDDD_Mismatch_1_Sense_+_Library_PoolC
ATCATTCTGGACCTACTCGTCGCCTTCATACATTACATCCTTGTATATATGGATCTTGACATGGTTATACAGATAATTCAGGAGTCATGAATTG
>Frequency_1_QualityScore_DA?FFDHGG@+CAC:EG<ECG>CBFFCBFIIIGG>FGEEEEG<BDFGGHGA>FFHHI8@;C@E>@>?=7=A=A>@;?;ACC;;A>>CAACCC>>_Mismatch_0_Sense_+_Library_PoolC
TGGACCTACTCGTCGCCTTCATACATTACATCCTTGTATATATGGATCTTGACATGGTTATACAGATAATTCAGGAGTCATGAATTGCCTTCAA
>Frequency_1_QualityScore_FFHHHHHJIIJJJJJJJIJJJJJIIJJJJJJJJJJJJJJJJJJJJHHIIJIJIJJIJJJJIJIIJHIJJEHHHHHHHHFFF_Mismatch_0_Sense_+_Library_PoolC
TCGCCTTCATACATTACATCCTTGTATATATGGATCTTGACATGGTTATACAGATAATTCAGGAGTCATGAATTGCCTTCA
>Frequency_1_QualityScore_FFHHHHHIJJJJIJJJJJJJJJJJJJIJJJJIJIJJJIJIJJJIJIJJIJBFHJJIJIJIJIIJIIHGHGHDFFFCDEDEDEEEDDDEC_Mismatch_0_Sense_+_Library_PoolC
ACTCGTCGCCTTCATACATTACATCCTTGTATATATGGATCTTGACATGGTTATACAGATAATTCAGGAGTCATGAATTGCCTTCATAC
>Frequency_1_QualityScore_FFHHGHHJIHIIJIJIIJJIIIIHGIGIJIGIIJIJJIJJJJJJBFFGIIIIJJEIJJJJJJGHEHHEFDEDEDEEEEEDEEDDDDD_Mismatch_0_Sense_+_Library_PoolC
CGCCTTCATACATTACATCCTTGTATATATGGATCTTGACATGGTTATACAGATAATTCAGGAGTCATGAATTGCCTTCATACACTA
>Frequency_1_QualityScore_FFHHHHHJJJJJJJJGIJJJJJJJJJJJJJJIGIJJJIJJJJJHIIJJJJJIJJJJJJJJJJJIIJJJJGGHHHFFDDDDDDEEDDEFDDDEDD_Mismatch_0_Sense_+_Library_PoolC
AAAATGAGGCATTGGTCTTCCACCTAGAACCAATTCTATTTGGTATATCTGTTTAGCATTCTGGACCTACTCGTCGCCTTCATACATTACATCC
>Frequency_1_QualityScore_DDHHHFFDHGGFHHIJGIIE@GHGGCFCHHIGI9DBFFBFGAFHDGFGFGEGIGCFA.87;;=CE_Mismatch_0_Sense_+_Library_PoolC
CTATGATACAGTTAGCCTGCCTACCAAACCTTGAGAAGATGAAGTATGACCTCAAGGTTTGGTAG
>Frequency_1_QualityScore_FFGHHHHJJJJJJJJJJJJJJJIJGGIGIIJIIIJJJJJIJJJJIGHHIJJJIJJGIIJIIJHHHFHIJDHGHHHHHHFFFFFF_Mismatch_0_Sense_+_Library_PoolC
TCGCCTTCATACATTACATCCTTGTATATATGGATCTTGACATGGTTATACAGATAATTCAGGAGTCATGAATTGCCTTCATAC
>Frequency_1_QualityScore_BDD;CFHIIIGIIBDFGHIIIIIIIIFDDHIIIEGIHIIIIIIIHIIIGHHIIIGEIIIIIIIG@EHGGCCHHEHEE@BDECCCEDCCEDCCCD_Mismatch_0_Sense_+_Library_PoolC
TCGTCGCCTTCATACATTACATCCTTGTATATATGGATCTTGACATGGTTATACAGATAATTCAGGAGTCATGAATTGCCTTCATACATTACAT
>Frequency_1_QualityScore_FFHHHHHJJJJJJJJJJJJJIJJJJJJJJHIJIJJJJJIJJJJJJJJJJJIIIJJJJJJJJJJJJHHGHHEEFFFFCEEEEEEDDD_Mismatch_0_Sense_+_Library_PoolC
ACTCGTCGCCTTCATACATTACATCCTTGTATATATGGATCTTGACATGGTTATACAGATAATTCAGGAGTCATGAATTGCCTTCA
>Frequency_1_QualityScore_FFGHH<DGIGHHIIIJGIIIIGIIIGIIFGIIJJJIJGJJJJJJJIIJJBFHHIJIJJIIJJJJJGHHHFFFFFFFEEDEEEDDDEEDDEECDD_Mismatch_0_Sense_+_Library_PoolC
CTCGTCGCCTTCATACATTACATCCTTGTATATATGGATCTTGACATGGTTATACAGATAATTCAGGAGTCATGAATTGCCTTCATACATTAAA
>Frequency_1_QualityScore_BDHHDHHHIFGHIIHGIGHDGED<FHIBGHBHIDGIEHGGIIIIG@FGHGCEHIIDHCFHIGHGIIIGA@@DCEHHHHFBECDFDEEED_Mismatch_0_Sense_+_Library_PoolC
TCGCCTTCATACATTACATCCTTGTATATATGGATCTTGACATGGTTATACAGATAATTCAGGAGTCATGAATTGCCTTCATACATTGA
>Frequency_1_QualityScore_FFHHGHDG@GIDHIIIGIIIIGEGIIGIIIIGIIIFHIGHIGIIIIIIIIIIIGIGCEFFHHDDFFFFEEDECDCB;ACDCCDEDDCDDCCC:A_Mismatch_0_Sense_+_Library_PoolC
GGACCTACTCGTCGCCTTCATACATTACATCCTTGTATATATGGATCTTGACATGGTTATACAGATAATTCAGGAGTCATGAATTGCCTTCAAA
>Frequency_1_QualityScore_DFHDHFHIIFHIGIIGIJGJGHEI@BHGHIIGGIJJIIIJGIIEGIHIJJIFHJIIJJIJHHHHGHFDFBD;CCEEDECDDDCDDDDD_Mismatch_0_Sense_+_Library_PoolC
TACTCGTCGCCTTCATACATTACATCCTTGTATATATGGATCTTGACATGGTTATACAGATAATTCAGGAGTCATGAATTGCCTTCAT
>Frequency_1_QualityScore_<DD><C,<CE<EDBFE?FCAE>EEIIIDI;9BDD?84B0B*09*?=C@BE)8@C@=@@CCE))7))7A?@>DDDDD_Mismatch_1_Sense_+_Library_PoolC
CTATGATACAGTTAGCCTGCCTACCAAACCTTGAGAAGATTAAGTATGACCTCAATACCTCTTGACTTCTGTTCTG
>Frequency_1_QualityScore_FFHFHGHIJJJJJIJJJIJJJJJJJJJJJJJIJJJJJJJJJIIIJJJIJJJJJJJIGIJJJJJJIJGAEEEHHHFFFFFFFCCCD@CDEDCDEE_Mismatch_0_Sense_+_Library_PoolC
TTTAGCATTCTGGACCTACTCGTCGCCTTCATACATTACATCCTTGTATATATGGATCTTGACATGGTTATACATAATTCAGGAGTCATGAATT
>Frequency_1_QualityScore_=@?:<,::AC>+3<C+AED1EC):?1CDE9B>309*?9BDD3*9D<D4/=CC44.8@477==A=3)77?CDCADDA)?BA>;@A?;;:;AAA3;_Mismatch_1_Sense_+_Library_PoolC
TAGCATTCTGGACCTACTCGTCCCCTTCATACATTACATCCTTGTATATATGGATCTTGACATGGTTATACAGATAATTCAGGAGTCATGAATT
>Frequency_1_QualityScore_FFHHHHHJJGJJJJJJJIIJJJJGGEHIIJIJJHIIJIJJJJJJJDFGHIIIGHGJGIJJJJJIJ@EHHGIJHHHFHHFFFF_Mismatch_0_Sense_+_Library_PoolC
TCGCCTTCATACATTACATCCTTGTATATATGGATCTTGACATGGTTATACAGATAATTCAGGAGTCATGAATTGCCTTCAT
>Frequency_1_QualityScore_FFHHHHHJJJJJJJJJJJJJJJIIJJJJIJJJJJJJJJIIJJJJFHIJIIJJJIJJJJJJJIIJHIIIJGGJHHHHHHFFF_Mismatch_0_Sense_+_Library_PoolC
CGCCTTCATACATTACATCCTTGTATATATGGATCTTGACATGGTTATACAGATAATTCAGGAGTCATGAATTGCCTTCAT
>Frequency_1_QualityScore_FFHGGHHIJIFIIEHHIIIJIIIIJIJIIIIJGIGIEIEGGJGIIIHIEGBFHIGGIGDFGIIJIJJG?CECEF@D@>DBACEEDEDDCCDDCA_Mismatch_0_Sense_+_Library_PoolC
ACTCGTCGCCTTCATACATTACATCCTTGTATATATGGATCTTGACATGGTTATACAGATAATTCAGGAGTCATGAATTGCCTTCATACATTAC
>Frequency_1_QualityScore_FFHHHHHJIJJIJJHIJJIIIJIJJJGJJJJJJJJJJJIJJJJJJJJJIJJJIJIIIJJ=DHGHGHHFFFFFFFDEDEDCDDDDDDDECDDDDD_Mismatch_1_Sense_+_Library_PoolC
CCTGGACCTACTCGTCGCCTTCATACATTACATCCTTGTATATATGGATCTTGACATGGTTATACAGATAATTCAGGAGTCATGAATTGCCTTC
>Frequency_1_QualityScore_FDF>FHDHED>HGIGGGH:EFHGGIIBFGGII@DGEEEGG?FHC<DHGCGCHIIGGEHHI=@DGAEHFHAHEB>CEDFEC>C;>5>>CCACCCC_Mismatch_0_Sense_+_Library_PoolC
TTCTGGACCTACTCGTCGCCTTCATACATTACATCCTTGTATATATGGATCTTGACATGGTTATACAGATAATTCAGGAGTCATGAATTGCCTT
>Frequency_1_QualityScore_:D?DHDDGGGB?BE@G:EHFHHGCGEBGDGGGDGHI4DBGCFII?BDHGIDCHGIGHIGEECCEHGHFHHHEHEDD7>CCC>CACCCCCCCCDD_Mismatch_1_Sense_+_Library_PoolC
TGACCTACTCGTCGCCTTCATACATTACATCCTTGTATATATGGATCTTGACATGGTTATACAGATAATTCAGGAGTCATGAATTGCCTTCATA
>Frequency_1_QualityScore_FFHHHHHIJJIJIIIJJJIJIGIJJIJIIJHIIIIIIJJFGIJJJHIJIJJFHHIHIIJJIHIIJHHHGEFEFFFFEEEEDEEDDDDECC_Mismatch_1_Sense_+_Library_PoolC
CACTCGTCGCCTTCATACATTACATCCTTGTATATATGGATCTTGACATGGTTATACAGATAATTCAGGAGTCATGAATTGCCTTCATAC
>Frequency_1_QualityScore_FEFHHHHIIIGGIIGHGIIIIJEIHIJJIHIJJIIJJJEIGJIJHIIIGIFFIJJIJJIIGJIJJFIIHHCEHFFFFECEEEEDECA_Mismatch_0_Sense_+_Library_PoolC
ACTCGTCGCCTTCATACATTACATCCTTGTATATATGGATCTTGACATGGTTATACAGATAATTCAGGAGTCATGAATTGCCTTCAT
>Frequency_1_QualityScore_FFHHHHHJJJJIJJIJJJJJJJJIJJJJJJJJJJJIJIJJJJJJJJJJJJFGHGIJIGIIJJJHHFHHHHFFFFFFEEEEEEEEEDDDDDDDEE_Mismatch_0_Sense_+_Library_PoolC
GGACCTACTCGTCGCCTTCATACATTACATCCTTGTATATATGGATCTTGACATGGTTATACAGATAATTCATGAGTCATGAATTGCCTTCATA
>Frequency_1_QualityScore_FFHHHHHIJJJIHIIIIJJJIJIIJIJIIJJIJJJJGGIJJJJIJJJIGIGIGIIIIFHGGIIIIIIJGHHHHHHFFDDDEEECDDCDDDACCC_Mismatch_1_Sense_+_Library_PoolC
TGGACCTACTCGTCGCCTTCATACATTACATCCTTGTATATATGTATCTTGACATGGTTATACAGATAATTCAGGAGTCATGAATTGCCTTCAA
>Frequency_1_QualityScore_FFHHGHHJIJJJJJJJJJJJIIJIFIIEIIJIGIJJJJJGHIJIFHHIIHIGHJIIIJJJIJJIHHIJJIIIHHHHHHFFBEEFFEEEEEEDDD_Mismatch_0_Sense_+_Library_PoolC
CGCCTTCATACATTACATCCTTGTATATATGGATCTTGACATGGTTATACAGATAATTCAGGAGTCATGAATTGCCTTCATACATTACATCCTT
>Frequency_1_QualityScore_BDHDH;FEGHIGIIICC<FHGIIGIIGIIGIIGA<FGIIIIBGEHFGIIIIGHIIGEHGFGE;78;DGC>DAHEE@EEE>D@@DCCEEC_Mismatch_0_Sense_+_Library_PoolC
GTCGCCTTCATACATTACATCCTTGTATATATGGATCTTGACATGGTTATACAGATAATTCAGGAGTCATGAATTGCCTTCATACATTA
