# Supplementary material for: Differential Gene Expression Reveals Candidate Genes for Drought Stress Response in Abies alba (Pinaceae)
Source: PLoS One. 2015 Apr 29;10(4):e0124564. doi: 10.1371/journal.pone.0124564 (PMC4414588; doi:10.1371/journal.pone.0124564)
Supplement: S2 File — (GZ) [file pone.0124564.s002.gz › comp13594_c0_seq1.fa]

>comp13594_c0_seq1 len=457 path=[1:0-217 219:218-456]
CCGAAGGTCCAGGCACCGCTTTGCCACCGAGCAGCGGAGCCGAGGCAACCGCTACGTTTGAGAAGATCATGGCTATCTTTGGAGCCGCCTTGGCTGGAGGAGCCGCCGTCCTTCTTTAAGCTAGATGCATAATGCATTCTCTCCGTCCCCTGCGTTCGCTTATGTTTTTTCCTATTAATTATTTGGATCTGAAACAGCCGTTAAATCTTTTGGGAGGTGGAAATCAAGCGTGGGTTCCTGGATCTCAAATCAGGTATGATGGTGAAATTGATGGATTTCATACGGAGGCACGGCTGTTGCAGAGCCAGAGATTACTGTTTTTTTTTCCTTTTCTAGTTCTAAACTTATCATGATAGAGTGGATGACCATCATGTTCATTGGAATCTTGACGCATAATATATATTCAGATTATTCCACCAAAAATCTCTATGTGTGACCTGCTCTTGTTTATTAATAA

>Frequency_4_QualityScore_EDGHFEGIIIIIGIHIIIIIIIIIJCEHIIIIHFGHIIIIIHIIIHIIGIHIHGHGGIEHGIFEDED;@@BCDCBCBACACA?@ACCDBCDDCC_Mismatch_0_Sense_+_Library_PoolT
GTGGGTTCCTGGATCTCAAATCAGGTATGATGGTGAAATTGATGGATTTCATACGGAGGCACGGCTGTTGCAGAGCCAGAGATTACTGTTTTTT
>Frequency_3_QualityScore_FFHGHHHIJJJJJIJJJJIIIGIJIJIJJFIJJIJIJIIIIIJHIIIEHHFHIIHFDDC?CDDDDDCCDD@CCBDDD@DDDCDDCDDDDDDCCC_Mismatch_0_Sense_+_Library_PoolT
TTGATGGATTTCATACGGAGGCACGGCTGTTGCAGAGCCAGAGATTACTGTTTTTTTTTCCTTTTCTAGTTCTAAACTTATCATGATAGAGTGG
>Frequency_3_QualityScore_FFGHHHHJJJJHHJJJJJJIIJIIJIJJJJJJJJJJJJJJJJJGHIIIJIJIHHGFHGFFEFFFFECDEDEDDCDDDDDDDDEEEEEEEEEDDD_Mismatch_0_Sense_+_Library_PoolT
TGTTTTTTTTTCCTTTTCTAGTTCTAAACTTATCATGATAGAGTGGATGACCATCATGTTCATTGGAATCTTGACGCATAATATATATTCAGAT
>Frequency_2_QualityScore_EEHHGHGGIIIIIIJIIFGIIJHHEIGGIIIHHIIIIIHIJIIIIJIGCEGGIIEEGHFFEFFAEA?AD=??ABCCCCDCDCDB=BCCCDDDEE_Mismatch_0_Sense_+_Library_PoolT
ATTACTGTTTTTTTTTCCTTTTCTAGTTCTAAACTTATCATGATAGAGTGGATGACCATCATGTTCATTGGAATCTTGACGCATAATATATATT
>Frequency_2_QualityScore_FFHHHGHJJJJJJJIJJJJJJJJIJJJJJJJJJJJJJJJJJIIJJJJJIJJFGIIIHHFFFFFEEDEEEFEEECCCDDBCCCDDCDCCDCACEC_Mismatch_0_Sense_+_Library_PoolT
CTTTAAGCTAGATGCATAATGCATTCTCTCCGTCCCCTGCGTTCGCTTATGTTTTTTCCTATTAATTATTTGGATCTGAAACAGCCGTTAAATC
>Frequency_2_QualityScore_ADGGHGHIIIGIIIIJJIGIIIIIBCCCDEGGGGIGEBGIIIIJJGHCCHGGIGGAEGECAEFEECEAA>AC>?CBCBC?ACBDACCCCEEEEE_Mismatch_0_Sense_+_Library_PoolT
AGATTACTGTTTTTTTTTCCTTTTCTAGTTCTAAACTTATCATGATAGAGTGGATGACCATCATGTTCATTGGAATCTTGACGCATAATATATA
>Frequency_2_QualityScore_EEGDGBFFIICGIHIIIGEGGEHGHHIIIIDEHGIGIIIIGIIGIGHIGIIGGIGEGCGHGEEECACCDDCCCACCCCCCBCBCCBCCCCAA?A_Mismatch_0_Sense_+_Library_PoolT
TCAAATCAGGTATGATGGTGAAATTGATGGATTTCATACGGAGGCACGGCTGTTGCAGAGCCAGAGATTACTGTTTTTTTTTCCTTTTCTAGTT
>Frequency_2_QualityScore_FFHHHHHJJJJIJJJIIIEHIGHIIIJIJJIJJGIIIIJIHIIJJJIJJJJJIIJJJIHHHHHHGGGGFCEFFEEE_Mismatch_0_Sense_+_Library_PoolT
AAACTTATCATGATAGAGTGGATGACCATCATGTTCATTGGAATCTTGACGCATAATATATATTCAGATTATTCCA
>Frequency_2_QualityScore_DCEGHHGIEGIDIIIGIGEIIIHIEADG@GIFGIHGEEIII@3?=CHBEEGEHIEHC?@8=BCDDAAA?<ACCCCBA?A6<BACECCACCCCCC_Mismatch_0_Sense_+_Library_PoolT
TAATTATTTGGATCTGAAACAGCCGTTAAATCTTTTGGGAGGTGGAAATCAAGCGTGGGTTCCTGGATCTCAAATCAGGTATGATGGTGAAATT
>Frequency_2_QualityScore_FFHHGHHIIIG<BFGGEHF;EDGGHIGIEHGIIIIIIIIIIHICEFGHIIIIIG?EGGDDBDEEEDCCCCBA?C97<@AA@CCACA??<?CCC?_Mismatch_0_Sense_+_Library_PoolT
CTCAAATCAGGTATGATGGTGAAATTGATGGATTTCATACGGAGGCACGGCTGTTGCAGAGCCAGAGATTACTGTTTTTTTTTCCTTTTCTAGT
>Frequency_2_QualityScore_EFHHHGHJJJIJJIIJJJJJJJIJIJIJIJJJIIHIHIJIJJIIJJJJIIJGIIIIJIJIJJJJJIIJJGHIGGGGGFFEEEEEEEEEECEEED_Mismatch_0_Sense_+_Library_PoolT
TTTTCCTTTTCTAGTTCTAAACTTATCATGATAGAGTGGATGACCATCATGTTCATTGGAATCTTGACGCATAATATATATTCAGATTATTCCA
>Frequency_2_QualityScore_FFGHHHHIJJJJJJJJIIJJIIIIJJJIJIGIIAEGIJHIIIJJIJGIIIEHGGGFFEEEEEEEEEEDDDCDDDCEDDCCBBCDCDDEDDDDDD_Mismatch_0_Sense_+_Library_PoolT
GGATCTGAAACAGCCGTTAAATCTTTTGGGAGGTGGAAATCAAGCGTGGGTTCCTGGATCTCAAATCAGGTATGATGGTGAAATTGATGGATTT
>Frequency_2_QualityScore_FFHHHHHHIIJIIIJIJGIFIIGIIIIIFIIIJJJJIEHHHHGGGEFEFEEEEEEEEEEDEECDDEDDDDCCCDDCDDDDDCCDADDEEEDCCD_Mismatch_0_Sense_+_Library_PoolT
ACGGCTGTTGCAGAGCCAGAGATTACTGTTTTTTTTTCCTTTTCTAGTTCTAAACTTATCATGATAGAGTGGATGACCATCATGTTCATTGGAA
>Frequency_2_QualityScore_FFHGHGGIJJHIIIIJJIJIJJJEIIIHIJGGIIIIIIIIHIJJIJJJIGIIIIIIIIHHHGFDDDDDC?AC<CCDDDDCDDCDCDCCCCBBCC_Mismatch_0_Sense_+_Library_PoolT
CAAGCGTGGGTTCCTGGATCTCAAATCAGGTATGATGGTGAAATTGATGGATTTCATACGGAGGCACGGCTGTTGCAGAGCCAGAGATTACTGT
>Frequency_2_QualityScore_EFHHHFGIEFGIHIIIDHFGGIGIFIIJIEIIJGGIIIIIIEHIIIFIIEDFEHEEAEEFEECAECCABACBCCCCDDDDCCCCCCDCDCCDDD_Mismatch_0_Sense_+_Library_PoolT
AAATCAGGTATGATGGTGAAATTGATGGATTTCATACGGAGGCACGGCTGTTGCAGAGCCAGAGATTACTGTTTTTTTTTCCTTTTCTAGTTCT
>Frequency_1_QualityScore_DDAAFCF@D7@@C;C;;??7;B>>?>;ACCCBBBB3>>CCC>C>>@C@@:@CCAC@@@@A@@C>C@C@A8:>A>AC3>>:>>>A:::B:>3>:>_Mismatch_0_Sense_+_Library_PoolT
GGCTGTTGCAGAGCCAGAGATTACTGTTTTTTTTTCCTTTTCTAGTTCTAAACTTATCATGATAGAGTGGATGACCATCATGTTCATTGGAATC
>Frequency_1_QualityScore_FFHHHHHJIJJIIIJJIJJJJIJIJJJJIJIJJJHIJJJIJJIFHIJJIJJJJEGHIIHFFFFFFEEDE@@CDDCDDDDDCCDDDDDDD>BBBD_Mismatch_0_Sense_+_Library_PoolT
TTCTTTAAGCTAGATGCATAATGCATTCTCTCCGTCCCCTGCGTTCGCTTATGTTTTTTCCTATTAATTATTTGGATCTGAAACAGCCGTTAAA
>Frequency_1_QualityScore_FFAFHFBFGFHGGIIIIEHGB3AFHCHGE>GG@DH@DFHCEFBFDHGGICGGIBFFFGCHEFADCGEHIGCEEHDEAHF_Mismatch_0_Sense_+_Library_PoolT
TCTAAACTTATCATGATAGAGTGGATGACCATCATGTTCATTGGAATCTTGACGCATAATATATATTCAGATTATTCCA
>Frequency_1_QualityScore_FFHHHHHJJJJJJIIJIJJJIGIJIJJJJJIJJIIJJJIIHHJJIGIIJIGHHHHHFFFFFFCEDEEECCCDDDDDDCCDDDEDCCDCDDDCCC_Mismatch_0_Sense_+_Library_PoolT
TTGCAGAGCCAGAGATTACTGTTTTTTTTTCCTTTTCTAGTTCTAAACTTATCATGATAGAGTGGATGACCATCATGTTCATTGGAATCTTGAC
>Frequency_1_QualityScore_FFHHHHHJJJJJJJHHJIHIJIJJJJJJIJJJIJJJJJJJJJJIJIIIJJJIJJJIGI;CEFFFFFFEE@CBBDDB@BDDDDDDCDDD@CDDDD_Mismatch_0_Sense_+_Library_PoolT
TTATGTTTTTTCCTATTAATTATTTGGATCTGAAACAGCCGTTAAATCTTTTGGGAGGTGGAAATCAAGCGTGGGTTCCTGGATCTCAAATCAG
>Frequency_1_QualityScore_FFHHHHHJJJJJIJGJJJJJJJJJJJDHIBFHJJGIJJJJJJHIIIEHHFFFFFCEEEEEEDDDDD@CDACDDDCCCDDDDDDEDDCCCCDEEE_Mismatch_0_Sense_+_Library_PoolT
CTGAAACAGCCGTTAAATCTTTTGGGAGGTGGAAATCAAGCGTGGGTTCCTGGATCTCAAATCAGGTATGATGGTGAAATTGATGGATTTCATA
>Frequency_1_QualityScore_FFHHHHHJJJJJJJJJJJJJJJJJJIJFHJ?HHJJJJJJIJJJHJIIHIJHGHHHFFFFFFCEEEEECD@CCDDDDDDDCCDDDEDDDDDDDDD_Mismatch_0_Sense_+_Library_PoolT
TCTGAAACAGCCGTTAAATCTTTTGGGAGGTGGAAATCAAGCGTGGGTTCCTGGATCTCAAATCAGGTATGATGGTGAAATTGATGGATTTCAT
>Frequency_1_QualityScore_DDHDFHBIBHHIJJJDIJIJIGBGGEHEHDBDDHH>FEH>FHEHGG4@DDGIGF;E;>B>@CDEACAA@CCACD;>ACDACC>CC@@B??CDDC_Mismatch_1_Sense_+_Library_PoolT
AAGAGATTACTGTTTTTTTTTCCTTTTCTAGTTCTAAACTTATCATGATAGAGTGGATGACCATCATGTTCATTGGAATCTTGACGCATAATAT
>Frequency_1_QualityScore_FFHHHGDHIIIGIGB@GGIIEE=DH@FGIIIJGGIHGHIIIEHIAEHHHCHECBECE>A@CECAA>CCBBBBB?BACDDCCCC><<?@BB@8::_Mismatch_1_Sense_+_Library_PoolT
GAATGCATTCTCTCCGTCCCCTGCGTTCGCTTATGTTTTTTCCTATTAATTATTTGGATCTGAAACAGCCGTTAAATCTTTTGGGAGGTGGAAA
>Frequency_1_QualityScore_A8CBF,ABFEFIIIIIIDHF@<FEFIC@GGFFFE@DDFIIIIF>DFFEF@B_Mismatch_0_Sense_+_Library_PoolT
TCATGTTCATTGGAATCTTGACGCATAATATATATTCAGATTATTCCACCA
>Frequency_1_QualityScore_FFHHHHHJJJJJJJJJJJJJJJJJJJJJJJJJJJJJJIJJDFHIJJJJJJJJJHIHHHEFFFEDEDEDDDDDDDDDDCDDDDEDDDCCCDCDDD_Mismatch_0_Sense_+_Library_PoolT
ATTATTTGGATCTGAAACAGCCGTTAAATCTTTTGGGAGGTGGAAATCAAGCGTGGGTTCCTGGATCTCAAATCAGGTATGATGGTGAAATTGA
>Frequency_1_QualityScore_FFHHHHHJCFHIJJJJIIJIJGIJJHIIJJJJHIJJJJIJJJIIJFGIJJJJJHGIIIHHHHHHFFFFFDEEEEDDBDDDDDDDDDDACCCDDD_Mismatch_0_Sense_+_Library_PoolT
TTGGGAGGTGGAAATCAAGCGTGGGTTCCTGGATCTCAAATCAGGTATGATGGTGAAATTGATGGATTTCATACGGAGGCACGGCTGTTGCAGA
>Frequency_1_QualityScore_FFHHHHHJJJJJJJJJJJJJJJJJJJJJJJJJJJJJJJJJJJJJJJJJJJJJJHHFDDDDDDDDDDDDDACDDDDDDDEDDDDDDEEDEDDDDD_Mismatch_1_Sense_+_Library_PoolT
CTACGTTTGAGAAGATCATGGCTATCTTTGGAGCCGCCTTTGCTGGAGGAGCCGCCGTCCTTCTTTAAGCTAGATGCATAATGCATTCTCTCCG
>Frequency_1_QualityScore_FDHHDFFIJIJJJJIJIHIJJHIIIGGIHIIIJJJIJJIIJFHHIIIJI@FGIJJJJGHHHEEFFFFFFDEDCDDDBDBDDDDADCCCCDBCDA_Mismatch_0_Sense_+_Library_PoolT
GAGGTGGAAATCAAGCGTGGGTTCCTGGATCTCAAATCAGGTATGATGGTGAAATTGATGGATTTCATACGGAGGCACGGCTGTTGCAGAGCCA
>Frequency_1_QualityScore_?DD<:CDEBBEE+CF@EEDE@3CCAF@C@EEB3DAADDDII>>DD788DBBC:BCE<B=ACCADECEE@_Mismatch_1_Sense_+_Library_PoolT
ATGATAGAGTGGATGACCATCATGTTCATTGGAATCTTGACGCATAATATATATTCAGATTATTCCACA
>Frequency_1_QualityScore_FFHHHHHJIAFHIJJJJHJJJJJJJIJJJGIJJJIJJIJJJJJJIJJIIIJEGIIHIHHHHHFFFFDDEDEEDCDDDDDDDDDDDDDDDEDDDE_Mismatch_0_Sense_+_Library_PoolT
CAAATCAGGTATGATGGTGAAATTGATGGATTTCATACGGAGGCACGGCTGTTGCAGAGCCAGAGATTACTGTTTTTTTTTCCTTTTCTAGTTC
>Frequency_1_QualityScore_FFGHHHGGIJJIIDIIJJJJJJCHIGIGIJJ_Mismatch_0_Sense_+_Library_PoolT
ACGCATAATATATATTCAGATTATTCCACCA
>Frequency_1_QualityScore_FFHHGHHJJJJJJJJJJIJJJJJIJIIJJJJJIIJIJJJJJJIJIIJJJJJJJJJJJJJJJJJJJJJJJHHHHHHHHHFFFFFFFEED_Mismatch_0_Sense_+_Library_PoolT
TCTAGTTCTAAACTTATCATGATAGAGTGGATGACCATCATGTTCATTGGAATCTTGACGCATAATATATATTCAGATTATTCCACCA
>Frequency_1_QualityScore_DDFDHAFBGFBG>H8DHB<FFGGGADFI>?BBBCFB<C=@@A??A@>>;>@>>3(5;(,5:?::>CCA>:4>:>:@448>:@AACCCCCCA3:@_Mismatch_0_Sense_+_Library_PoolT
CGGAGGCACGGCTGTTGCAGAGCCAGAGATTACTGTTTTTTTTTCCTTTTCTAGTTCTAAACTTATCATGATAGAGTGGATGACCATCATGTTC
>Frequency_1_QualityScore_FFHHHFHIJJIIJIIJIJGJJEHIIHHHHFFFFFEEEEEEDDCDDDEDDDDDDDDDDDDDDDDDDBDD<8?BDDDDBDDDDDDDD@CCCDCDDD_Mismatch_1_Sense_+_Library_PoolT
GGCGGAGCCGAGGCAACCGCTACGTTTGAGAAGATCATGGCTATCTTTGGAGCCGCCTTGGCTGGAGGAGCCGCCGTCCTTCTTTAAGCTAGAT
>Frequency_1_QualityScore_FFHFHFHIJEHGHGFGHIIIDEGIIIIGIIGIJJIJGDFHIIGHIIHIIJIIIHHHCHFFFDDDDCCC>BCDDDDDCCCCDDD@CDDD?BDD>>_Mismatch_0_Sense_+_Library_PoolT
TCCTTCTTTAAGCTAGATGCATAATGCATTCTCTCCGTCCCCTGCGTTCGCTTATGTTTTTTCCTATTAATTATTTGGATCTGAAACAGCCGTT
>Frequency_1_QualityScore_FDHHDBHGGIJIGGIIDGIJFGHEG@GDGIGGGFGGIIII@GI@GHIIHGH@EGHIBIGGHGIE:CGEG@EHHHGFHFDE_Mismatch_0_Sense_+_Library_PoolT
TTCTAAACTTATCATGATAGAGTGGATGACCATCATGTTCATTGGAATCTTGACGCATAATATATATTCAGATTATTCCA
>Frequency_1_QualityScore_FFHHHHHIJJJJJJGIIIJJIJJJJGIIIHIIJJDGHIJIGGGIGGIIJJEEHHHHHFFFFFFDDE>CC@CCACDDDDBD=BBDCDCDDDDDDB_Mismatch_0_Sense_+_Library_PoolT
CTAGATGCATAATGCATTCTCTCCGTCCCCTGCGTTCGCTTATGTTTTTTCCTATTAATTATTTGGATCTGAAACAGCCGTTAAATCTTTTGGG
>Frequency_1_QualityScore_FFHHHHHJIJJJJJJJJJJJIJJJJJIJJJJJJJJJIJJJJJJHHHHGHFFFFFDDDDBBDDDDDDDDDD@BD8ABDCDDDDDDDDBDDDDBDD_Mismatch_0_Sense_+_Library_PoolT
GTCCCCTGCGTTCGCTTATGTTTTTTCCTATTAATTATTTGGATCTGAAACAGCCGTTAAATCTTTTGGGAGGTGGAAATCAAGCGTGGGTTCC
>Frequency_1_QualityScore_FFHHHHHJJJJJJHJJIIIIJIJIIGIJJJJJJJJIJJJJJHFDFEEEEEECDDDEDEEDDDDDDDEEDCDDDDDCDDCDDCDDDDDCCDDDCC_Mismatch_0_Sense_+_Library_PoolT
GGAGGCACGGCTGTTGCAGAGCCAGAGATTACTGTTTTTTTTTCCTTTTCTAGTTCTAAACTTATCATGATAGAGTGGATGACCATCATGTTCA
>Frequency_1_QualityScore_FFHHHHHJJJJJJJJJIJIIJEGIIHEHIJJJJJJIJHGIJJJHFDCDDDDDDDDDEEDDEDCDCDDDDDEDDDDDDDCCBDDCCDDDDDDCD@_Mismatch_0_Sense_+_Library_PoolT
TACGGAGGCACGGCTGTTGCAGAGCCAGAGATTACTGTTTTTTTTTCCTTTTCTAGTTCTAAACTTATCATGATAGAGTGGATGACCATCATGT
>Frequency_1_QualityScore_FFFHGHDHIIIJJGIIJIJJJJIHIJCDHIIJJJIIJIIJJIIIJIIBHIJEIHIJIIJDHHFFFDDDACACCCCDCD?BDBCCACDDDECDC?_Mismatch_0_Sense_+_Library_PoolT
CGTGGGTTCCTGGATCTCAAATCAGGTATGATGGTGAAATTGATGGATTTCATACGGAGGCACGGCTGTTGCAGAGCCAGAGATTACTGTTTTT
>Frequency_1_QualityScore_FFHHHHCFHIIGJJHIGHJJJIIIJIHIJJJJJIJJJIJJJJJJJJJJFHHJIJIEFHEEFFEDEEEDEEEDDDDDDDCDDDDDDDCCACCCAC_Mismatch_2_Sense_+_Library_PoolT
ATCAGGTATGATGGTGAAATTGATGGATTTCATACGGAGGCACGGCTGTTGCAGAGCCAGAGATTACTGTTTTTTTTTCCTTTTCTGGTTCCAA
>Frequency_1_QualityScore_?DBAFHHGGGEHH,<FHEHGGGCHEHHHI@GHIIIGEIIGEHI?DFEGGIIGIG>CGCHC;BBD<DCCCACCC>>CC=@BB@CACCCCCCCC>C_Mismatch_1_Sense_+_Library_PoolT
TCAAATCAGGTATTATGGTGAAATTGATGGATTTCATACGGAGGCACGGCTGTTGCAGAGCCAGAGATTACTGTTTTTTTTTCCTTTTCTAGTT
>Frequency_1_QualityScore_FFHHHHHJIJJJJJJJJHIJJJJGIHIHHIIJJJHHHHHHFFFFFFFEEEEDDDDDDDDDDDDDDEDDDDCCCDDDDDDDDDD>B?CDDDEEEE_Mismatch_0_Sense_+_Library_PoolT
GATTACTGTTTTTTTTTCCTTTTCTAGTTCTAAACTTATCATGATAGAGTGGATGACCATCATGTTCATTGGAATCTTGACGCATAATATATAT
>Frequency_1_QualityScore_DFHFHHD9AEBFH<CIGCEHG3A4CEHHEEHD<*CGH@<:4:BFF6?;/=ABHIIIG7A;?).;;3;;=;@@>CCDC5>?BBDBD?CDDCCC@@_Mismatch_0_Sense_+_Library_PoolT
ATCTCAAATCAGGTATGATGGTGAAATTGATGGATTTCATACGGAGGCACGGCTGTTGCAGAGCCAGAGATTACTGTTTTTTTTTCCTTTTCTA
>Frequency_1_QualityScore_DFHHHHHJJJJJJGHJJGIJJIJJHJJJJJJJJJJJJBGIJJJJJHIIIJJJJJJJJIJHHHHHHHFFEADDDDDDDDDADDDDDCDDDCDDDD_Mismatch_0_Sense_+_Library_PoolT
TGGAAATCAAGCGTGGGTTCCTGGATCTCAAATCAGGTATGATGGTGAAATTGATGGATTTCATACGGAGGCACGGCTGTTGCAGAGCCAGAGA
>Frequency_1_QualityScore_FFHHHHGJIJJIBFGGIJIIJIHJIJJGCIIIHGIIJJJIIEHJIJIJJJJIJIJJJJJGJJJJIGIEHF_Mismatch_1_Sense_+_Library_PoolT
ATCATGATAGAGTGGATGACCATCATGTTCATTGGAATCTTGACGCATAATATATATTCATATTATTCCA
>Frequency_1_QualityScore_ADDDFF8CG@DHHBDD6>BB<A@CCC;5>>C@@@CCACDCCCCCCCC@CCCCCB0?<@@C<@B9?@BB9?9:A@CDCBBCCCCCCCDDDEEEEE_Mismatch_0_Sense_+_Library_PoolT
GGCTGGAGGAGCCGCCGTCCTTCTTTAAGCTAGATGCATAATGCATTCTCTCCGTCCCCTGCGTTCGCTTATGTTTTTTCCTATTAATTATTTG
>Frequency_1_QualityScore_FFHGHHHJJJIJJIJJJJJJJIJJGJJJHIHHHHHFFFFFDEEEEEEDDDDDDDDDDDDDDDDDDBDDBBABDDDD99<?CDCDD>CDDDDDDD_Mismatch_0_Sense_+_Library_PoolT
AGCGGAGCCGAGGCAACCGCTACGTTTGAGAAGATCATGGCTATCTTTGGAGCCGCCTTGGCTGGAGGAGCCGCCGTCCTTCTTTAAGCTAGAT
>Frequency_1_QualityScore_DDBAD>FEHIGEEAEHHGGIII>DDFDDHDCHDHG?FFGIGC@FD>BCB@<BBGIECGGIIIGGG;;B9??@<:>;B_Mismatch_0_Sense_+_Library_PoolT
GAAATCAAGCGTGGGTTCCTGGATCTCAAATCAGGTATGATGGTGAAATTGATGGATTTCATACGGAGGCACGGCTG
>Frequency_1_QualityScore_:2AC4AFGEA;EEFEI<<F44<C1CCFC<EF?CFCD3?0?:?D??6-=B<CFEGGIE2;<\5=,8255(:>>?8>BB)883:>>14>@BBB>@A_Mismatch_2_Sense_+_Library_PoolT
GTTTATGTTTTTTCCTATTAATTATTTGGATCTGAAACAGCCGTTAAATCTTTTGGGAGGGGGAAATCAAGCGTGGGTTCCTGGATCTCAAATC
>Frequency_1_QualityScore_FFHHHHHJJJJJJJJJHIIIJJEGGIFIJJJJJIIJJFGIGIJFDDCDDDDDDDDDCDDEEECDDDDDDDEEEEEDDDCCDCDDCACDCCCCC:_Mismatch_1_Sense_+_Library_PoolT
TACGGAGGCACGGCTGTTGCAGAGCCAGAGATTACTGTTTTTTTTTCCTTTTCTAGTTCTAAACTTATCATTATAGAGTGGATGACCATCATGT
>Frequency_1_QualityScore_FFHHHHHJIIJJJJJJJJJJJJJJJJIJJJIJJJIJIJJJIJJJJHIJJJJJFHHEHFFFDEEDDDDDD>CDEEEECCCDDDCCDCCDDDDBDD_Mismatch_0_Sense_+_Library_PoolT
CCTTCTTTAAGCTAGATGCATAATGCATTCTCTCCGTCCCCTGCGTTCGCTTATGTTTTTTCCTATTAATTATTTGGATCTGAAACAGCCGTTA
>Frequency_1_QualityScore_FFHGHHHJJJJJJJJIJJJJJJJJGJJIIIJIJJJJJHJJJJIJIJJJJJJJJFHFHHHFFFFFDDDD??BDDDDDDDDDDDDDDDDDDDDDDD_Mismatch_0_Sense_+_Library_PoolT
CTGCGTTCGCTTATGTTTTTTCCTATTAATTATTTGGATCTGAAACAGCCGTTAAATCTTTTGGGAGGTGGAAATCAAGCGTGGGTTCCTGGAT
>Frequency_1_QualityScore_FFHHHHHJJGIJFHIIIJJJJIJJJJJHHIJJJJJIJJJIIJJIIJJJJJJIJJIJJJJIJGIJIJJJJJGIJ_Mismatch_0_Sense_+_Library_PoolT
ATCATGATAGAGTGGATGACCATCATGTTCATTGGAATCTTGACGCATAATATATATTCAGATTATTCCACCA
>Frequency_1_QualityScore_FFHHGCFHIIJJJGHHGJJJIHGGIHIJJJJJGIJJJJIJJJJJJJIFIGIIIIIGHFHADCEEFEEE>CCEDDDDD9ACDDD>@>A:@@>4@C_Mismatch_0_Sense_+_Library_PoolT
TCAGGTATGATGGTGAAATTGATGGATTTCATACGGAGGCACGGCTGTTGCAGAGCCAGAGATTACTGTTTTTTTTTCCTTTTCTAGTTCTAAA
>Frequency_1_QualityScore_FFGGHHHI3FGIIGHI?EHCAHGIGIFGIIIFGIIIIIIIIGIIEHFIIIIEHGIGEH=3;>BDCCAAE9?=A>@CCCC(5:C@BBCC9>>ACC_Mismatch_1_Sense_+_Library_PoolT
TGGATCTCGAATCAGGTATGATGGTGAAATTGATGGATTTCATACGGAGGCACGGCTGTTGCAGAGCCAGAGATTACTGTTTTTTTTTCCTTTT
>Frequency_1_QualityScore_FFHHHHGJJJGIIJIJJCFIJIJJJFHIJJJJIJJJJJJJIJJIJJJJIJJJIJJJJHHEFEFFFFDEEDCBBCDDDDCDCADCDDDDDCAACC_Mismatch_0_Sense_+_Library_PoolT
CTGGATCTCAAATCAGGTATGATGGTGAAATTGATGGATTTCATACGGAGGCACGGCTGTTGCAGAGCCAGAGATTACTGTTTTTTTTTCCTTT
>Frequency_1_QualityScore_FFHHHHHJJJJJJJJJJIJJHJJJIIFDHHIJJJJJJJJJJIJJJJJJJJJJJJIJJJIJIIGIIIGIJIIJJJHHHHHHHFFFFFDBCCDDDD_Mismatch_0_Sense_+_Library_PoolT
CTAGTTCTAAACTTATCATGATAGAGTGGATGACCATCATGTTCATTGGAATCTTGACGCATAATATATATTCAGATTATTCCACCAAAAATCT
>Frequency_1_QualityScore_FFHHHHHJIJIJJIJJJJIJJJJJJJJJJJHIJIJJIJJJJJJJJIIJJJJJIJJJJJJJJJJJJIIHHHHHHHHFFFFFFFCEEEEDEDD_Mismatch_0_Sense_+_Library_PoolT
TTTTCTAGTTCTAAACTTATCATGATAGAGTGGATGACCATCATGTTCATTGGAATCTTGACGCATAATATATATTCAGATTATTCCACCA
>Frequency_1_QualityScore_FFGFFHHJIJIIJJJJJIHJFHHIJJIJIJJIIJJFIHIIIJFIEIIJJJJGJIGHIJJJJJJJIJJJJHHGFHHHHH_Mismatch_0_Sense_+_Library_PoolT
CTAAACTTATCATGATAGAGTGGATGACCATCATGTTCATTGGAATCTTGACGCATAATATATATTCAGATTATTCCA
>Frequency_1_QualityScore_FFHHHHHJJJJJJJJJJJJJIJIGIJJJJJJJJJJJJJJJJJJJIJJJIJJJIJJJJIJIJJJJJHHHHHGHFFFFFFFFEEED_Mismatch_0_Sense_+_Library_PoolT
GTTCTAAACTTATCATGATAGAGTGGATGACCATCATGTTCATTGGAATCTTGACGCATAATATATATTCAGATTATTCCACCA
>Frequency_1_QualityScore_FFHHHHHHIJJJJJJJJGIJJJIIJIGIJIIJGJJJJJIIJJJJEHGGIJJIHBHBBEEEEEEDEBD?BD<?BDDDDDCDDDDBBDD@BDDDDC_Mismatch_0_Sense_+_Library_PoolT
CCCTGCGTTCGCTTATGTTTTTTCCTATTAATTATTTGGATCTGAAACAGCCGTTAAATCTTTTGGGAGGTGGAAATCAAGCGTGGGTTCCTGG
>Frequency_1_QualityScore_DFHHHFHIGIJJJJJJJJJIIJJJJJJJIJJJJJIJJJJJJJJJJJJJIJJJJJJJJJJIIIGIIIIJGHHHHHHFFFFFFFDEEEEEDDDDDC_Mismatch_0_Sense_+_Library_PoolT
TAGAGTGGATGACCATCATGTTCATTGGAATCTTGACGCATAATATATATTCAGATTATTCCACCAAAAATCTCTATGTGTGACCTGCTCTTGT
>Frequency_1_QualityScore_FFHHHHHJJJIJIGIJJJJJJJJJJJJJJHJJIJJJJJJHIIJJHHHHHHFDDFFFFFEFEDEEDDCCDCDDDDDBDBDDEDDDDDDDDDDD?B_Mismatch_0_Sense_+_Library_PoolT
TGCATAATGCATTCTCTCCGTCCCCTGCGTTCGCTTATGTTTTTTCCTATTAATTATTTGGATCTGAAACAGCCGTTAAATCTTTTGGGAGGTG
>Frequency_1_QualityScore_FFHHHHHJJJJJJJJJIJJJJJJIJJJIJGIJJJGIJJJJJJJJJIIJIJJJJJJJIIIHAEEFFFEEEEEEDDDDDDDDDDDDBDCDDDDDDD_Mismatch_0_Sense_+_Library_PoolT
GCTTATGTTTTTTCCTATTAATTATTTGGATCTGAAACAGCCGTTAAATCTTTTGGGAGGTGGAAATCAAGCGTGGGTTCCTGGATCTCAAATC
>Frequency_1_QualityScore_FFFFDFHGHGI+@DFDGHAGCGHIHGHA5@EEHHEAEEHHFFECDBCCAAEEACCCCCACCCCC@>@>>>>CCDDCCC<BBB?BB5599<?AAC_Mismatch_1_Sense_+_Library_PoolT
CTTTTGGGAGGCGGAAATCAAGCGTGGGTTCCTGGATCTCAAATCAGGTATGATGGTGAAATTGATGGATTTCATACGGAGGCACGGCTGTTGC
>Frequency_1_QualityScore_BD<CFDFH@FHGIIIGHIC@BHHDHBAC@AEEHIEDHEBEEGGGGHIG>DCGBFGH<B?F6@FFGHGGG=CEGGH@HECE>CCB_Mismatch_0_Sense_+_Library_PoolT
CTAGTTCTAAACTTATCATGATAGAGTGGATGACCATCATGTTCATTGGAATCTTGACGCATAATATATATTCAGATTATTCCA
>Frequency_1_QualityScore_FFHHHHHIJJJIJIJJJJIJJJJJJJJJJJJJJJIJJJJJJIJJJJJJHGHHIJJIGHHFEEFCEFEEEEEFCCCDDDCDDDDDDDDDDDDCDC_Mismatch_1_Sense_+_Library_PoolT
CTTTAAGCTAGATGCATAATTCATTCTCTCCGTCCCCTGCGTTCGCTTATGTTTTTTCCTATTAATTATTTGGATCTGAAACAGCCGTTAAATC
>Frequency_1_QualityScore_DDFHFHHIIIIEII=FHI?@GG:AHGHGIGIIIIEHIIFFHFEHEEEE@>BACDCCCCBBBBBBCBB@<??BB<A9CC>CCCBBCCCCCCACAD_Mismatch_0_Sense_+_Library_PoolT
GCCTTGGCTGGAGGAGCCGCCGTCCTTCTTTAAGCTAGATGCATAATGCATTCTCTCCGTCCCCTGCGTTCGCTTATGTTTTTTCCTATTAATT
>Frequency_1_QualityScore_FFHHHHHJJJIJJJJJJJJJJJFHHIJJJJJJJJJJJIIJJJJJIFHJJJJJJJJJJJJJJJJJJJJIJIIIJHHHHHHH_Mismatch_1_Sense_+_Library_PoolT
CTCTAAACTTATCATGATAGAGTGGATGACCATCATGTTCATTGGAATCTTGACGCATAATATATATTCAGATTATTCCA
>Frequency_1_QualityScore_FFHHHHFIGHFHGIIJJJJJJJJJJJJJJJIIHIIJJJJJJJJJJJJGIIIJJJJEIJJJJJJJIJJHFHHHFFFFFFFFEEEEDDDEEE_Mismatch_0_Sense_+_Library_PoolT
CCTTTTCTAGTTCTAAACTTATCATGATAGAGTGGATGACCATCATGTTCATTGGAATCTTGACGCATAATATATATTCAGATTATTCCA
>Frequency_1_QualityScore_FFHHHHH9FHIIJEIJFGIIIIJFHHHHIHHE@GGHDFFHIIIHIIJGIEAGIJJIGHFFFF@DECCEEDD3;@@>ACC>>:AC>A9A@<@<<:_Mismatch_1_Sense_+_Library_PoolT
TTCTTTAGGCTAGATGCATAATGCATTCTCTCCGTCCCCTGCGTTCGCTTATGTTTTTTCCTATTAATTATTTGGATCTGAAACAGCCGTTAAA
>Frequency_1_QualityScore_DFHFHFHGHJIIJDFHJJJGGDHIIIJJ>FGIIGBGICIIJIJGIEC;ACHHHFDFDFDEEC>@ACCC>C>>CCA@A8;;??ACDDEEEEEDDC_Mismatch_0_Sense_+_Library_PoolT
ACTGTTTTTTTTTCCTTTTCTAGTTCTAAACTTATCATGATAGAGTGGATGACCATCATGTTCATTGGAATCTTGACGCATAATATATATTCAG
>Frequency_1_QualityScore_FFHHHGHJJIJJJJJIJIJIJJ>FIHIJIIGHJJJJJIJJJJJIJIJJIJJIJJJJJJJIHHFFFEEEDEEDDBCDBDDDDDDDD>CDDDDDDD_Mismatch_0_Sense_+_Library_PoolT
GGTTCCTGGATCTCAAATCAGGTATGATGGTGAAATTGATGGATTTCATACGGAGGCACGGCTGTTGCAGAGCCAGAGATTACTGTTTTTTTTT
>Frequency_1_QualityScore_FFHHHHHJCGHIJJJJFHHIIIJJJJJJIJJJJJJJJJJGJJJJIJJJJJHIJIIIIJHHHHDFFFFFEECCEEDDDDDDCCDDDDDDDDCCDE_Mismatch_1_Sense_+_Library_PoolT
AAATCAGGTATGATGGTGAAATTGATGTATTTCATACGGAGGCACGGCTGTTGCAGAGCCAGAGATTACTGTTTTTTTTTCCTTTTCTAGTTCT
>Frequency_1_QualityScore_FDHHHHHJJJIJJJJJIIJJJIJIJIJJJIJJJJJJJIJJHIJJJJJJJJGGIJ;AHFHHFFFFFFDDDDD@BBDCDDBCDDDCCCDDCDDEDE_Mismatch_1_Sense_+_Library_PoolT
GTTTTTTCCTATTAATTATTTGGATCTGAAACAGCCGTTAAATCTTTTGGGAGGTGGAAATCAAGCGTGGGTTCCTGGATCTCAAATCAGTTAT
>Frequency_1_QualityScore_FFHHHGHJJJJJJJJGIJ:CFHJIJJJJJJJJJJJJJJJJJJIJJJIJJIJJGHHHHFHFFFFDFDCEEDEEEDDDDDDDEEEDBBBBDDDDD@_Mismatch_0_Sense_+_Library_PoolT
GTTAAATCTTTTGGGAGGTGGAAATCAAGCGTGGGTTCCTGGATCTCAAATCAGGTATGATGGTGAAATTGATGGATTTCATACGGAGGCACGG
>Frequency_1_QualityScore_83;DDD::A:2+3+<CEE>3C+?E:*9?1?:?1?B<B?449;BD0BCDD_Mismatch_2_Sense_+_Library_PoolT
CTCAAATCAGGAATGATGGGGAAATTGATGGATTTCATACGGAGGCACG
>Frequency_1_QualityScore_FFHHHHHJJJJJJJJJJJJIIJJJJJJJIJJJJJJJIJIIJJJJJJJEHIGHHFFFFEEEEDDDDDCDDEEEEDEEEFDDDDDD>CCCDCDDDB_Mismatch_0_Sense_+_Library_PoolT
GTCCTTCTTTAAGCTAGATGCATAATGCATTCTCTCCGTCCCCTGCGTTCGCTTATGTTTTTTCCTATTAATTATTTGGATCTGAAACAGCCGT
>Frequency_1_QualityScore_FFHHHHHJJJJJIIJJJJJJIHIIGIIIJIJDGGIJJJJJJJJJIJIIJJJJGGGHHFEFFFFFECBBDBDDDCDDDDDDDBDB??BBDDDDDD_Mismatch_0_Sense_+_Library_PoolT
GCATTCTCTCCGTCCCCTGCGTTCGCTTATGTTTTTTCCTATTAATTATTTGGATCTGAAACAGCCGTTAAATCTTTTGGGAGGTGGAAATCAA
>Frequency_1_QualityScore_FFHGFFHIGIJIGGHJIGICHIJIIIHGIGGGHGIHIIIGEHIIGIIJIJFHIIIHHFFE@DDBEDEACCAC@AACC>;:>:CBDB;>BDDDC:_Mismatch_0_Sense_+_Library_PoolT
TTTAAGCTAGATGCATAATGCATTCTCTCCGTCCCCTGCGTTCGCTTATGTTTTTTCCTATTAATTATTTGGATCTGAAACAGCCGTTAAATCT
>Frequency_1_QualityScore_FFHHHHHJJJJJJJJIJJJJJJJJIIIIJJJJJJJJJJJBFGHIIJJIIJJIIJJHHFFFFFDEEEDEDDDDDDDD@CDDDEDDCCCCDDDDDE_Mismatch_0_Sense_+_Library_PoolT
TTATTTGGATCTGAAACAGCCGTTAAATCTTTTGGGAGGTGGAAATCAAGCGTGGGTTCCTGGATCTCAAATCAGGTATGATGGTGAAATTGAT
>Frequency_1_QualityScore_FFHHHHHJJJJJJJJJJJJJJIJJIIJHIJIJJJJIJJIJGHHHHGHFFFFFDECEEEEDDDDEEDEDDDDDDDDDDDDBDDDDDDBDDDDCCC_Mismatch_0_Sense_+_Library_PoolT
TATCTTTGGAGCCGCCTTGGCTGGAGGAGCCGCCGTCCTTCTTTAAGCTAGATGCATAATGCATTCTCTCCGTCCCCTGCGTTCGCTTATGTTT
>Frequency_1_QualityScore_FFHHHHHJJJJJJJJJJJIIJJJIJJJJIJJJJJJIJJGJIJIJJJJJJJJJHHHHHHHHFFFFFFDEEEEEDDDDDDDEEEFEEDEDDDCDDD_Mismatch_0_Sense_+_Library_PoolT
TTTTTTTTCCTTTTCTAGTTCTAAACTTATCATGATAGAGTGGATGACCATCATGTTCATTGGAATCTTGACGCATAATATATATTCAGATTAT
>Frequency_1_QualityScore_FDHFGHHIJHIIJJJIJJJJJJJIGIJJJIJIIJJJIGJJEHGHJEDHICHHGHFHEEFFFDDDDCDCDCCD:ACACDECACCDDDDDEEADDE_Mismatch_0_Sense_+_Library_PoolT
GTGAAATTGATGGATTTCATACGGAGGCACGGCTGTTGCAGAGCCAGAGATTACTGTTTTTTTTTCCTTTTCTAGTTCTAAACTTATCATGATA
>Frequency_1_QualityScore_DDDC>F<F=DEF?GCF9:CFGB?GAHIIIII787CGA@@=E=?EHC>A>;;@;?>C6>@>>CCCA?A;35:AC@C3(5;554@@:C:>>>CC:4_Mismatch_0_Sense_+_Library_PoolT
GTTGCAGAGCCAGAGATTACTGTTTTTTTTTCCTTTTCTAGTTCTAAACTTATCATGATAGAGTGGATGACCATCATGTTCATTGGAATCTTGA
>Frequency_1_QualityScore_DDHHHHHIJJIJIIIIIJJJFIJ?FHIIIJJJJIIJJJIJHHHEHFEDBFDFEECEEEEDDDEEDEDCDCBDABDDCBDD>?B@BBDDDDB>:<_Mismatch_0_Sense_+_Library_PoolT
ATCTTTGGAGCCGCCTTGGCTGGAGGAGCCGCCGTCCTTCTTTAAGCTAGATGCATAATGCATTCTCTCCGTCCCCTGCGTTCGCTTATGTTTT
>Frequency_1_QualityScore_FFHFHHHJJJJJJJJJJJIGIIIJJJHJJJJJJJJJJJJJJIJJJJJJJJJJIJJIJJIJJ_Mismatch_0_Sense_+_Library_PoolT
GAGTGGATGACCATCATGTTCATTGGAATCTTGACGCATAATATATATTCAGATTATTCCA
>Frequency_1_QualityScore_FFHHGHHJJJJJJJJJJJJJJJJDHI:BFHIIJJJJJJIEHIJIIJJJHHHHHFFFFFFEEECCCEDCDDDDDDCCDDDDEDDDDDDDEEED??_Mismatch_0_Sense_+_Library_PoolT
AAACAGCCGTTAAATCTTTTGGGAGGTGGAAATCAAGCGTGGGTTCCTGGATCTCAAATCAGGTATGATGGTGAAATTGATGGATTTCATACGG
>Frequency_1_QualityScore_FFHHHHHJJJJJIJJJJJJJJJIJJJJJJJJJJJJJJJJJJIJJJJJJJIIJJ_Mismatch_0_Sense_+_Library_PoolT
CATCATGTTCATTGGAATCTTGACGCATAATATATATTCAGATTATTCCACCA
>Frequency_1_QualityScore_FFHHHHFIIJJJJIJIJJJJJJJIJJJJJJJJJHJJJJJJJJGIJIJJJJJJHGIIJHHFFFFEEDCEEEFEEEDCDDDCACCDDDDDBBB?CC_Mismatch_0_Sense_+_Library_PoolT
TCTTTAAGCTAGATGCATAATGCATTCTCTCCGTCCCCTGCGTTCGCTTATGTTTTTTCCTATTAATTATTTGGATCTGAAACAGCCGTTAAAT
>Frequency_1_QualityScore_FFHHGHHIJJJJIJIJJJJJJJIJJIJJIEHIJIJJJHHHFFDDDDBDDDDDDBDDBDDD>??CCCCDDCDDDDCDDDDDDDCCDDDDDDDCDD_Mismatch_0_Sense_+_Library_PoolT
CCGAAGGTCCAGGCACCGCTTTGCCACCGAGCAGCGGAGCCGAGGCAACCGCTACGTTTGAGAAGATCATGGCTATCTTTGGAGCCGCCTTGGC
>Frequency_1_QualityScore_FFDHHHHIIIIJ@CFGGDHIJGIJJHIDIFGIJIJJJIEIEHIIJIJJJ@DHGEGHF?CHEF3;BEECEACCCCEEED@BBBD@BD-5@>B8AA_Mismatch_1_Sense_+_Library_PoolT
TCTTTTGGGAGGTGGAAATCAAGCGTGGGTTCCTGGATCTCAAATCAGGTATGATGGTGAAAGTGATGGATTTCATACGGAGGCACGGCTGTTG
>Frequency_1_QualityScore_FFHHHGHJJHIJHIIJJJIIJBHGIIIJJJJIJJJIJIHHIIJHIHIIIIIIJJJJIJJJJJJJJJGJJG_Mismatch_0_Sense_+_Library_PoolT
ATGATAGAGTGGATGACCATCATGTTCATTGGAATCTTGACGCATAATATATATTCAGATTATTCCACCA
>Frequency_1_QualityScore_EFHHHHHJIJIIIJJJJJJGGGIEEFGIJJJJJJJJJJJIGHIJJJHDDCDDDDDDDEDDDEEEEDDDDDCDEEDDDDDDDCDDCDDDDDDDDD_Mismatch_0_Sense_+_Library_PoolT
TCATACGGAGGCACGGCTGTTGCAGAGCCAGAGATTACTGTTTTTTTTTCCTTTTCTAGTTCTAAACTTATCATGATAGAGTGGATGACCATCA
>Frequency_1_QualityScore_DEFAFDHFAEAGCFG9BGHEG<9FFHDGHDHGEEFGIIHGB::?BGEGGHGCGGGIGICCBGHEA@._Mismatch_0_Sense_+_Library_PoolT
ATGATAGAGTGGATGACCATCATGTTCATTGGAATCTTGACGCATAATATATATTCAGATTATTCCA
>Frequency_1_QualityScore_FFHHHHHJJIJHIJHIJHJJJIJIJJIJJJJJJJIJJJJJJIJJJIJJJIIJJJIJJJJJJJJIJJJJIHII_Mismatch_0_Sense_+_Library_PoolT
TCATGATAGAGTGGATGACCATCATGTTCATTGGAATCTTGACGCATAATATATATTCAGATTATTCCACCA
>Frequency_1_QualityScore_FFHHHHHJJJJJJJJJJJJJJJJJJJJHIJIHIJJJJJJJJJIJJJJJJIJJJJJJJJJ>HIGGIIJJJEHHHHHHHHHFFFFFF_Mismatch_0_Sense_+_Library_PoolT
TCTAGTTCTAAACTTATCATGATAGAGTGGATGACCATCATGTTCATTGGAATCTTGACGCATAATATATATTCAGATTATTCCA
>Frequency_1_QualityScore_FFHHHHHJJJJJJJJIJJJIJJJJJJJJJJJJJIJJJJJJJJIJIIIHIJJJJJJJGJHAEHFFFFFDECEDDDDDBBDDDDDDDDDDDDCCDD_Mismatch_0_Sense_+_Library_PoolT
CTTATGTTTTTTCCTATTAATTATTTGGATCTGAAACAGCCGTTAAATCTTTTGGGAGGTGGAAATCAAGCGTGGGTTCCTGGATCTCAAATCA
>Frequency_1_QualityScore_FFHHHHHJJJJJJJIJHHIJJJJJJJJJJJJIJJJJJJJGIJJJJIJJJJIJJJIJJJJIJJJJJJJJIHIHHHHGH_Mismatch_0_Sense_+_Library_PoolT
ACTTATCATGATAGAGTGGATGACCATCATGTTCATTGGAATCTTGACGCATAATATATATTCAGATTATTCCACCA
>Frequency_1_QualityScore_DDFHHHFIIIGHIBEHGFGDGGIIIIFHIIIIICHIIIIIIIIIEHIGGEHGHEHHHHDFFFDECECEDDDBD8?BDCCCDCCCCB?B@B9<BA_Mismatch_1_Sense_+_Library_PoolT
GTCCCCTGCTTTCGCTTATGTTTTTTCCTATTAATTATTTGGATCTGAAACAGCCGTTAAATCTTTTGGGAGGTGGAAATCAAGCGTGGGTTCC
>Frequency_1_QualityScore_FFHHHFHIGFHIJJJJIJJIJJJJJJIJJGIGIJJJIHHHIIIJJJJJIJIJJJJJJJIIIEBDFFDDDDDBDCDDCCDDDCBAB?CDDDDDDD_Mismatch_0_Sense_+_Library_PoolT
AAGCGTGGGTTCCTGGATCTCAAATCAGGTATGATGGTGAAATTGATGGATTTCATACGGAGGCACGGCTGTTGCAGAGCCAGAGATTACTGTT
>Frequency_1_QualityScore_FFHHHH<CGIIJJJJIIIIGHIIDHJIHJIJJIJJJJJIJJIJCGHIIIJJHHIJJJIIEFHHEFEFFFDEEEDCDDDDDDDDDD@CDDCCCDD_Mismatch_0_Sense_+_Library_PoolT
GGGAGGTGGAAATCAAGCGTGGGTTCCTGGATCTCAAATCAGGTATGATGGTGAAATTGATGGATTTCATACGGAGGCACGGCTGTTGCAGAGC
>Frequency_1_QualityScore_FFHHDHFIJJJJJJJJJJJJJJJIGHIIJJJJJJJJIJJIJJJJJJJJIJJJJJJJJJJJIIHIHHHHHHHHFEFFFFEEEF_Mismatch_0_Sense_+_Library_PoolT
AGTTCTAAACTTATCATGATAGAGTGGATGACCATCATGTTCATTGGAATCTTGACGCATAATATATATTCAGATTATTCCA
>Frequency_1_QualityScore_ABDD<?,CB??E>E=F+2CFAEEIEIEDBDD@60?DDEAC2B<BCCCCDCA=;.-7?37==77;?D@AA@@@:-5>;;>AA_Mismatch_1_Sense_+_Library_PoolT
TAAATCTTTTGGGAGGTGGAAATCAAGCGTGGGTTCCTGGATCTCAAATCAGGGATGATGGTGAAATTGATGGATTTCATA
>Frequency_1_QualityScore_FFHGHHHIGHI<FGGIHIJJJJHI@GHJAHIJJJJJIIIIJIIIJJEGCGGIIIJIHEHFEHFFFFFFDCCEEDEEDDBB??BDDBDDDDAC@C_Mismatch_0_Sense_+_Library_PoolT
CTTTTGGGAGGTGGAAATCAAGCGTGGGTTCCTGGATCTCAAATCAGGTATGATGGTGAAATTGATGGATTTCATACGGAGGCACGGCTGTTGC
>Frequency_1_QualityScore_FFHHHHHJJJJJJJJJJJJIIIIGIJIJJJJJJJJJJJJJJJJIBFGIIJJJHHHHHFFBDFFFDEECECEDDDDDDDDDDDDEDEDEEEEECD_Mismatch_0_Sense_+_Library_PoolT
CTGTTTTTTTTTCCTTTTCTAGTTCTAAACTTATCATGATAGAGTGGATGACCATCATGTTCATTGGAATCTTGACGCATAATATATATTCAGA
>Frequency_1_QualityScore_FFHHHHHJJJJFHI<CGHJJJJJJIJJFHJJHIJJJJJGJJJJJJJJJJIJ@GHJJHHHHHHFFFFFFEEEEEEDDEEEDDDDDDDDDDDDDDA_Mismatch_0_Sense_+_Library_PoolT
AATCTTTTGGGAGGTGGAAATCAAGCGTGGGTTCCTGGATCTCAAATCAGGTATGATGGTGAAATTGATGGATTTCATACGGAGGCACGGCTGT
>Frequency_1_QualityScore_FFHHHHHJJJHIJJJJIIJIJIJJJJJJJHHJJJJJJJJJIJJJJJJIIIIJHHGGHHFFFFFDD@?@DCCDCDDCDBBBDD8?BDDDCDDDDD_Mismatch_0_Sense_+_Library_PoolT
ATTCTCTCCGTCCCCTGCGTTCGCTTATGTTTTTTCCTATTAATTATTTGGATCTGAAACAGCCGTTAAATCTTTTGGGAGGTGGAAATCAAGC
>Frequency_1_QualityScore_FFFDFHHGGIGJIIJJJJIIGEGIIHIJJJJJJJJJJIIGIJIIJJIJJIGGHEAFHJJIIIHIJJJJEAEHECEEDCDEFFE;A>CEDC@ACC_Mismatch_0_Sense_+_Library_PoolT
AGTGGATGACCATCATGTTCATTGGAATCTTGACGCATAATATATATTCAGATTATTCCACCAAAAATCTCTATGTGTGACCTGCTCTTGTTTA
>Frequency_1_QualityScore_FFHHHHGJJJJJJJGGI@FEFCG?FDGGIGIFGIJIGIHIIJHFDDD?>@CDDCC@ACDDD@CDDDDDDCDDCCCDADDCCDCDD:>@AC?CCC_Mismatch_0_Sense_+_Library_PoolT
ATACGGAGGCACGGCTGTTGCAGAGCCAGAGATTACTGTTTTTTTTTCCTTTTCTAGTTCTAAACTTATCATGATAGAGTGGATGACCATCATG
>Frequency_1_QualityScore_FFHHHHHJJIJIIHIEGIIEHGGGGGHJJIJJJJIJIIJJJBHHFBFDDDDDDDD@?BD@B?@>BB;9<9BCCDDD@CDDDACACDCDECCCAC_Mismatch_0_Sense_+_Library_PoolT
GAGGCAACCGCTACGTTTGAGAAGATCATGGCTATCTTTGGAGCCGCCTTGGCTGGAGGAGCCGCCGTCCTTCTTTAAGCTAGATGCATAATGC
>Frequency_1_QualityScore_FFHHHHDGGIIJJJHIHIJGJJIJJJGIJJJJJJJIJJJIIJJJJJJIFHGIIIIEHHEHFFFFFDECEEDDDDB?9@CD>ACDDC@C>CDCDD_Mismatch_0_Sense_+_Library_PoolT
ATCAGGTATGATGGTGAAATTGATGGATTTCATACGGAGGCACGGCTGTTGCAGAGCCAGAGATTACTGTTTTTTTTTCCTTTTCTAGTTCTAA
>Frequency_1_QualityScore_FADHGHFHIGHIIGEHHIH<94CBGIGHIGGIJGIJE@GI?@<FH@4CFA8(54(,/9?@@C@>A@??-5-58A@:>9A>:@CCC@@@CA<4:3_Mismatch_1_Sense_+_Library_PoolT
GTTTTTTCCTATTAATTATTTGGATCTGAAACAGCCGTTAAATCTTTTGGGAGGCGGAAATCAAGCGTGGGTTCCTGGATCTCAAATCAGGTAT
>Frequency_1_QualityScore_D<DBDDFE@EFGEHG>HHIGCHHFGECGGIG<@8?G>BH;DHIEG@CACHEEEC9;?6@BE;@>AA;>;;ABB=@B9:>>CCCC>:4>::@:@A_Mismatch_0_Sense_+_Library_PoolT
CAGGTATGATGGTGAAATTGATGGATTTCATACGGAGGCACGGCTGTTGCAGAGCCAGAGATTACTGTTTTTTTTTCCTTTTCTAGTTCTAAAC
>Frequency_1_QualityScore_FFGHHHFIIJJJJGJJIIJJJJJJJHIJJJJJJJJJIJGGIJJGIIIGIJJJHIIHHHHHHFFFFC@CDEDBDDDDDDDDDDDBBDBDCCDDDD_Mismatch_1_Sense_+_Library_PoolT
CCTGCGTTTGCTTATGTTTTTTCCTATTAATTATTTGGATCTGAAACAGCCGTTAAATCTTTTGGAAGGTCGAAATCAAGCCGTTAAATCTTTT
>Frequency_1_QualityScore_DDFFFFDIEFFBFEE?)?DFEBFIFF@FEFE=CFF@==@;EEE@CE@EDDC@=>ABBBBB@@A(:>>D_Mismatch_0_Sense_+_Library_PoolT
GGATTTCATACGGAGGCACGGCTGTTGCAGAGCCAGAGATTACTGTTTTTTTTCCTTTTCTGGTTCCA
>Frequency_1_QualityScore_FFHHHHHJJJJJJHJJJJJJJJJJJJJJJJJJJJJIJGIJJJJJJJJJJIJJIIJIJJGIGIJJJJIJJFIEHHHHHHFFFFFFFFEDEEEDEF_Mismatch_0_Sense_+_Library_PoolT
TTTTTCCTTTTCTAGTTCTAAACTTATCATGATAGAGTGGATGACCATCATGTTCATTGGAATCTTGACGCATAATATATATATTCAGATTATT
>Frequency_1_QualityScore_FFHHHHHIJJIIJGJJJJJJJJJJJJJJJJJJJJJJJJIJIJJJJIJJJJIJJJJIGIDIIJJJIHHHEEHFFFFFFEEEEEECCDCDDDCCDD_Mismatch_0_Sense_+_Library_PoolT
GACCATCATGTTCATTGGAATCTTGACGCATAATATATATTCAGATTATTCCACCAAAAATCTCTATGTGTGACCTGCTCTTGTTTATTAATAA
>Frequency_1_QualityScore_B?DCBDDB:?C>E+<C1?C:AF>EE99C<C<ECDDECD??DD)0?).(99-\;85(7)7A7?C3??A@@A33>;A_Mismatch_2_Sense_+_Library_PoolT
ATCTCAAATCAGGGATGATGGTGAAATTGATGGATTTCATACGGAAGCACGGCTGATGCAGAGCCAGAGATTACT
>Frequency_1_QualityScore_FFHHHHHHJJJJJHJJJGIJJJJJIJIJIJIJJJJJJJGJJJJJIHIIJHFDDDDDDDDDDCDEEEFEECDDDDDDEEDDDEDDDCD?CDCCCC_Mismatch_0_Sense_+_Library_PoolT
GGATTTCATACGGAGGCACGGCTGTTGCAGAGCCAGAGATTACTGTTTTTTTTCCTTTTCTAGTTCTAAACTTATCATGATAGAGTGGATGACC
>Frequency_1_QualityScore_FFHGHHHJJJJGHIJIHIIAHGIJIIJJJJJIJJJJJJJJJJJJJJJJIJHHHFFFDDDDBDDDDCDDDDDDDDDDCDDDDEBCDDDCEDCDCC_Mismatch_1_Sense_+_Library_PoolC
CCGCTACGTTTGAGAAGATCATGGCTATCTTTGGAGCCGCCTTTGCTGGAGGAGCCGCCGTCCTTCTTTAAGCTAGATGCATAATGCATTCTCT
