# Supplementary material for: Differential Gene Expression Reveals Candidate Genes for Drought Stress Response in Abies alba (Pinaceae)
Source: PLoS One. 2015 Apr 29;10(4):e0124564. doi: 10.1371/journal.pone.0124564 (PMC4414588; doi:10.1371/journal.pone.0124564)
Supplement: S2 File — (GZ) [file pone.0124564.s002.gz › comp19520_c0_seq2.fa]

>comp19520_c0_seq2 len=717 path=[1:0-452 1028:453-460 462:461-472 474:473-486 488:487-541 1063:542-542 1060:543-545 547:546-552 554:553-613 615:614-625 627:626-716]
TTCTCATCGTGGCGAATTTCCACTTTTCCAGTGCCCGTACATCGTCAGTTCAGGTCACGAGCAAAATTAACCTTCATTAAGTCATCAGTTCGAGTCTCTGCCAAGCTCCTTTCGGTGAATTTTCCTTTCTTTGTAGTCGGTGGAGTTATTTTGAAAAGCTTAACATGTCGGATCCGAAATACGCCTATCCGTATCCAGCTCCAGGATACTCCCAAGGACACGCCCAAGGATACCCCCAAGGATACTACCAGCAACCGCCGTCTGTGGTTGCGCCACCGCAGTATTCGCAGGCGCCGCCTCAGAAACAGACGGGCTTTCTGAAAGGATGCCTGGCGGCTATGTGTTGCTGCTGCCTTCTGGACGAATGTTGCTGTGATCCGACCGACTTTTGTGACTTTTGATCAGCTGCTCTATTCTCGGAGGAATTAGAGATTTGGCTCATGGATTGGGTTAAGTTTTTCTTTCCGAAGATGAGGGCTGTTACATATATGTTCATCTTCGGTGTTGGTATGATTTTTATCTTCGGATGATATCATTCTATGTGCCAAAAAAATGTTGAAATTTTAAACATTTTATCGAACGGCCTCAAGCTTTGAGGATTATTATTGTTGTAATTATATTTTTGTTTATTTTAGTCTATTCATTATTTTTTATAATTATTATGACGGGAATTGTGATTGAATGATTGGATAATTGATTAATATTTCATTTTATTTT

>Frequency_20_QualityScore_FFGGHGGIIIIIJIIIJIIHIIIGIIIIIIJJJJJJIFGGHIIEHIIGHIIIJIJHHIIHFCEEEEEEEEEEEEEEEDEDDDDCCBCCCCBDDD_Mismatch_0_Sense_+_Library_PoolT
CGAAGATGAGGGCTGTTACATATATGTTCATCTTCGGTGTTGGTATGATTTTTATCTTCGGATGATATCATTCTATGTGCCAAAAAAATGTTGA
>Frequency_14_QualityScore_FEHHGHGIJJJIIIIIIIIIHIHIHIIHIJJJJJJIGHHHIJGHIJIIIIIJIIJIIIIHCGGFFFFFFCDEEEEEEEEDDDCCDDCDDDCDDD_Mismatch_0_Sense_+_Library_PoolT
GAAGATGAGGGCTGTTACATATATGTTCATCTTCGGTGTTGGTATGATTTTTATCTTCGGATGATATCATTCTATGTGCCAAAAAAATGTTGAA
>Frequency_12_QualityScore_EFHGHHGIIIJIHIIIGHIHIIHIIJIIIJJJJFGIIHGGEEEDDDDDCDDCCDCCCDDDCCBCD?@CDCCCAACCCCDDCCCCCCCCA@ACCD_Mismatch_0_Sense_+_Library_PoolT
CAGCAACCGCCGTCTGTGGTTGCGCCACCGCAGTATTCGCAGGCGCCGCCTCAGAAACAGACGGGCTTTCTGAAAGGATGCCTGGCGGCTATGT
>Frequency_11_QualityScore_FFHHGGFHHHIJFHIJHIJJJJHJIJJJIIFHHIIJIJJJJJJIJJIIHHIIHIIIGFGFFFFEEEEEDDDDDDDDEEEDDDCDDCCCCCDCCD_Mismatch_0_Sense_+_Library_PoolT
CTTCGGTGTTGGTATGATTTTTATCTTCGGATGATATCATTCTATGTGCCAAAAAAATGTTGAAATTTTAAACATTTTATCGAACGGCCTCAAG
>Frequency_11_QualityScore_FFHHHHHJJJJJJIJJJJJJJIIJJJJJJJJIIJJJJJJJIIJJJJJIGHHGHHHGGGGGFFFFEEEEEDEEEEFEDDDDDDDDEEDCDDEBDD_Mismatch_0_Sense_+_Library_PoolT
AAAAAATGTTGAAATTTTAAACATTTTATCGAACGGCCTCAAGCTTTGAGGATTATTATTGTTGTAATTATATTTTTGTTTATTTTAGTCTATT
>Frequency_11_QualityScore_FF@EEGHJFGHIIJJJJJHIIIJJJJEFHIJIJJJJJJJJJJIIIIIIHIIHGFFFFFFFEEEEEFDDDCDDEEEDDCBDDBBBCCCDCDDDCD_Mismatch_0_Sense_+_Library_PoolT
GGTGTTGGTATGATTTTTATCTTCGGATGATATCATTCTATGTGCCAAAAAAATGTTGAAATTTTAAACATTTTATCGAACGGCCTCAAGCTTT
>Frequency_11_QualityScore_FFHHGGHJIJIIIIIHIIJJHIIIJJHIIHHIIJIIIIIIHGGGFFEEEEEEEDDDDDDDDDDCDC?BCBBCCCCCDCDCDDCBBCCABCCDDD_Mismatch_0_Sense_+_Library_PoolT
CTCAGAAACAGACGGGCTTTCTGAAAGGATGCCTGGCGGCTATGTGTTGCTGCTGCCTTCTGGACGAATGTTGCTGTGATCCGACCGACTTTTG
>Frequency_10_QualityScore_FFHHGHHJIIIIJJJJJJJJJJJJEGGHJJGHIJHIJJJJIJJJIJHIGIHIIJIJIIIJJJJIIHIIIHGGGEDDDDDDDDACCDDEDDDDDD_Mismatch_0_Sense_+_Library_PoolT
TGTTACATATATGTTCATCTTCGGTGTTGGTATGATTTTTATCTTCGGATGATATCATTCTATGTGCCAAAAAAATGTTGAAATTTTAAACATT
>Frequency_10_QualityScore_FFHHHHHJJJIIJJJIIJIIIJJJIIIIIIJIIJJJJIIIIIIIJFHHEHHGIIIJIJIIHHHHHGHGGFGFFFEEDEDDDEEDCCDECDEEEE_Mismatch_0_Sense_+_Library_PoolT
AAATGTTGAAATTTTAAACATTTTATCGAACGGCCTCAAGCTTTGAGGATTATTATTGTTGTAATTATATTTTTGTTTATTTTAGTCTATTCAT
>Frequency_10_QualityScore_FFHHHGHJJDGGHIJEGHHGIIJIJHIIIIJHGCFHHIIIIHHIJJIIIHHIIHIHIIHFEEDEEEDCDBDDEDDDDDDEEEDDCBCCBBAACD_Mismatch_0_Sense_+_Library_PoolT
CATCTTCGGTGTTGGTATGATTTTTATCTTCGGATGATATCATTCTATGTGCCAAAAAAATGTTGAAATTTTAAACATTTTATCGAACGGCCTC
>Frequency_10_QualityScore_FFHGHHHIIHIIFHGIHIIHIHGHIGIIIGIHHIHIHIGHHIIIGGGGGHGEEDDACCCDDCBCCCDDDCCCDDDCDDDCCCCCCDDEDAA>AA_Mismatch_0_Sense_+_Library_PoolT
CTGGCGGCTATGTGTTGCTGCTGCCTTCTGGACGAATGTTGCTGTGATCCGACCGACTTTTGTGACTTTTGATCAGCTGCTCTATTCTCGGAGG
>Frequency_10_QualityScore_FFHHHHGIIJJJJIIIHIIIHIJHIGIIIIIIIIIIHGFEEEDEDCDDDDDDDCCDDCCCDCDBDDBCC>ACDCDDDCDDDDCCCAC@=ABCBC_Mismatch_0_Sense_+_Library_PoolT
CCGCAGTATTCGCAGGCGCCGCCTCAGAAACAGACGGGCTTTCTGAAAGGATGCCTGGCGGCTATGTGTTGCTGCTGCCTTCTGGACGAATGTT
>Frequency_9_QualityScore_BCEGGHCFHIIIIIIIHIIJIIIIDHHIIIIIIIIJJHHHHIHIJIIIHHHHHFGGGHHGFFFGFFEEEEEEEEDDCDDABBBCCDDDDCDDDC_Mismatch_0_Sense_+_Library_PoolT
TGTTGGTATGATTTTTATCTTCGGATGATATCATTCTATGTGCCAAAAAAATGTTGAAATTTTAAACATTTTATCGAACGGCCTCAAGCTTTGA
>Frequency_9_QualityScore_EEHFHGHIIJJJJJJIIIHIIHHIJIJJIIIIIJIIJIIJIIIIIIJJIIFGFHHIGHIIHHGGGGFFFEEEECBCCDDEEDEEEEEDDEDDDD_Mismatch_0_Sense_+_Library_PoolT
AAGTTTTTCTTTCCGAAGATGAGGGCTGTTACATATATGTTCATCTTCGGTGTTGGTATGATTTTTATCTTCGGATGATATCATTCTATGTGCC
>Frequency_9_QualityScore_FFHGHGHJJJIJJJIIJJJHIIIIIIJJJJJJIHIIIJIJHIIGIHIIIHIIJHIJHHIIIIIHHHHHHFEFFEEEEEDCDDECEDDDEEEEEE_Mismatch_0_Sense_+_Library_PoolT
TTGAAATTTTAAACATTTTATCGAACGGCCTCAAGCTTTGAGGATTATTATTGTTGTAATTATATTTTTGTTTATTTTAGTCTATTCATTATTT
>Frequency_9_QualityScore_FEFFFGGIIIIIIIJJIJDGHHIIEFGIGHIIIIIIIHHIGDCEGHHHIGHIIHIIJHHGGHFGEGGECACDDDCDCDDACEDCCCCCCDDCCB_Mismatch_0_Sense_+_Library_PoolT
ATATATGTTCATCTTCGGTGTTGGTATGATTTTTATCTTCGGATGATATCATTCTATGTGCCAAAAAAATGTTGAAATTTTAAACATTTTATCG
>Frequency_9_QualityScore_EEDGHHGIJIJJIJIJJIIHBGGGIHHIIIIJJJJJIIIIIIIJIIHIIIHIIIIIIIIHHGGGGFFFFDEDCDDCCCCDDDDDDDDDDCBDCD_Mismatch_0_Sense_+_Library_PoolT
GGTATGATTTTTATCTTCGGATGATATCATTCTATGTGCCAAAAAAATGTTGAAATTTTAAACATTTTATCGAACGGCCTCAAGCTTTGAGGAT
>Frequency_9_QualityScore_EEGHGHGHIIHIHGIIHGIHIFGII@EGGIHEHHHIFGHHIIIIIIHGDGGFHFGEFFEFEDCCDDEDDDDDDDDDDDDDECC>A>ACB>BBCB_Mismatch_0_Sense_+_Library_PoolT
GAGGAATTAGAGATTTGGCTCATGGATTGGGTTAAGTTTTTCTTTCCGAAGATGAGGGCTGTTACATATATGTTCATCTTCGGTGTTGGTATGA
>Frequency_9_QualityScore_FFHGHHGJIIJJJJJJJJIJIIIIHIIIJJJJJJJJJIFHGHIJGHHIGIIIIIHIIIHHGGCEEEEEFDEEEEEEEEEEDDDDCCCDDDDDDD_Mismatch_0_Sense_+_Library_PoolT
CCGAAGATGAGGGCTGTTACATATATGTTCATCTTCGGTGTTGGTATGATTTTTATCTTCGGATGATATCATTCTATGTGCCAAAAAAATGTTG
>Frequency_9_QualityScore_FFHHHHHJJJIJJJIIIJJJJIIJIFIJJJJJIIIIIIIIHHHHGGGGGFFFEEEEEEEDDADDCCDDDCDDCDDDDDDDDCCDDACDDDD>AB_Mismatch_0_Sense_+_Library_PoolT
GACGAATGTTGCTGTGATCCGACCGACTTTTGTGACTTTTGATCAGCTGCTCTATTCTCGGAGGAATTAGAGATTTGGCTCATGGATTGGGTTA
>Frequency_9_QualityScore_FFHHHHHIJJIJGIIICHHIIIEHHIIGHIJJJJJJIIIHHIHHIIIIJIHIHHGIHHHGFGGFGFGFFDEFDD@BABCC@CDDCDEEDDDDDD_Mismatch_0_Sense_+_Library_PoolT
GAGATTTGGCTCATGGATTGGGTTAAGTTTTTCTTTCCGAAGATGAGGGCTGTTACATATATGTTCATCTTCGGTGTTGGTATGATTTTTATCT
>Frequency_9_QualityScore_FFHGHHHIJJIIJIJJIIJJJJJJJEGHIIJGHIJIJJJJJJJJJIJHICGHIIJJJJJJJIIJIHIIIGFEFFDBCCCCDDDDDDDDEDDDDD_Mismatch_0_Sense_+_Library_PoolT
CTGTTACATATATGTTCATCTTCGGTGTTGGTATGATTTTTATCTTCGGATGATATCATTCTATGTGCCAAAAAAATGTTGAAATTTTAAACAT
>Frequency_9_QualityScore_EFHHHHHJJIJHIIFIIHIJJIIIHHIIJIIIJJHIIJEGHHIJBFGHIFGIJJJIJIHHGBEEDEFEECCCCDDDDDDEDEEEEEDDEEEDCD_Mismatch_0_Sense_+_Library_PoolT
TGCTCTATTCTCGGAGGAATTAGAGATTTGGCTCATGGATTGGGTTAAGTTTTTCTTTCCGAAGATGAGGGCTGTTACATATATGTTCATCTTC
>Frequency_9_QualityScore_ECGHHHHJJJJJJIIIIIJIJJHIIIIIIIIIIIHIJHIIIIIIIIIIEFDFHHEFFHGHHGGFFFFEEDCC>BCDEDDDEEDEDDEDDDCCCD_Mismatch_0_Sense_+_Library_PoolT
GTTTTTCTTTCCGAAGATGAGGGCTGTTACATATATGTTCATCTTCGGTGTTGGTATGATTTTTATCTTCGGATGATATCATTCTATGTGCCAA
>Frequency_1_QualityScore_D?ABFHBHIDBBCBH?@BC9CGHEGGFHGGCGGGIEGHGIEEEFGGIF;;;@@FIEAEHEHHCEEEDEE>;>?ABCDDECEEDDEDDDDCCCA:_Mismatch_0_Sense_+_Library_PoolC
GTTTTTCTTTCCGAAGATGAGGGCTGTTACATATATGTTCATCTTCGGTGTTGGTATGATTTTTATCTTCGGATGATATCATTCTATGTGCCAA
>Frequency_8_QualityScore_FEGEFFGHHIIIHHGIIIIHHIGHHHIIHEHHIIIGIIHHHGHIGHEGECEEEDDDEEEEEDDDDDCBCACBCAAABCDCAB@BB?@BCBCCCB_Mismatch_0_Sense_+_Library_PoolT
ATGTGTTGCTGCTGCCTTCTGGACGAATGTTGCTGTGATCCGACCGACTTTTGTGACTTTTGATCAGCTGCTCTATTCTCGGAGGAATTAGAGA
>Frequency_8_QualityScore_EFHGGGGEGHHHIEGGHHFHIIIIIIIIIIHGFHIIIIHIFFGIHFHGHGGIIIGHIHGIHGHHG@CACBC?CBCCCCCCCCCDCDDA@=ABCD_Mismatch_0_Sense_+_Library_PoolT
CTCATGGATTGGGTTAAGTTTTTCTTTCCGAAGATGAGGGCTGTTACATATATGTTCATCTTCGGTGTTGGTATGATTTTTATCTTCGGATGAT
>Frequency_8_QualityScore_FFHGHGGIIIIHIHIHIIIIIIHIGIIIHIIIIIIHHHHHIIHHHHHGHGGFEFFEEEDEEECB@BCCCCCCDCDCDCCBCCCDBCCDBCCBBA_Mismatch_0_Sense_+_Library_PoolT
CTGGACGAATGTTGCTGTGATCCGACCGACTTTTGTGACTTTTGATCAGCTGCTCTATTCTCGGAGGAATTAGAGATTTGGCTCATGGATTGGG
>Frequency_8_QualityScore_FFHHHHDGGHIJGHIIHIIJJJGIIIJJIIDHIIIJJIIJIJJJJHIHHIIIIIHFEEEDDEEECDDDDDCCDDDDEEEDDCCCCCCABCDDDD_Mismatch_1_Sense_+_Library_PoolT
CTTCGGTGTTGGTATGATTTTTATCTTCGGATGATATCATTCTATGCGCCAAAAAAATGTTGAAATTTTAAACATTTTATCGAACGGCCTCAAG
>Frequency_8_QualityScore_EEEFGGGHIIHIIIIIFHHIIHIEGHGHIIJHGGFDEBDDEDDCCBCCCACDDDDBBCCBACCCDCCBDAABB@BCBCBC@CCBBCCABCCCC?_Mismatch_0_Sense_+_Library_PoolT
GGTTGCGCCACCGCAGTATTCGCAGGCGCCGCCTCAGAAACAGACGGGCTTTCTGAAAGGATGCCTGGCGGCTATGTGTTGCTGCTGCCTTCTG
>Frequency_8_QualityScore_FFHDGHGHIJJJJIIIIIIIJDGGGIIJIJJJJJJJJIIJJJIHIIIJJJIIIJJHIIIIHHGGGGGGEEEEECDDCCDDDDCCDDDDDDDCDD_Mismatch_0_Sense_+_Library_PoolT
TGGTATGATTTTTATCTTCGGATGATATCATTCTATGTGCCAAAAAAATGTTGAAATTTTAAACATTTTATCGAACGGCCTCAAGCTTTGAGGA
>Frequency_8_QualityScore_FFHHHHGJIIIIIJIJIJIIIIJIJJJJJJIJFGHHIIGHHJHIJJJJIJJJJJIIFIHIHIIHHGGGGGGFFFFEEDDDDDDCDDDDDDCCDD_Mismatch_0_Sense_+_Library_PoolT
ATGAGGGCTGTTACATATATGTTCATCTTCGGTGTTGGTATGATTTTTATCTTCGGATGATATCATTCTATGTGCCAAAAAAATGTTGAAATTT
>Frequency_8_QualityScore_EEGGGFGHIIIHIHHHIIIIIGHIIJIJIFGGHIHEGHIGHHIJIIJJIJJHHEFGGHGIIHIGHHGGGEDEECDCBACBBDDDDCDDDDDDEC_Mismatch_2_Sense_+_Library_PoolT
AGGGCTGTTACATGTATGTTCATCTTCGGTGTTGGTATGATTTTTATCTTCGGATGATATCATTCTATGCGCCAAAAAAATGTTGAAATTTTAA
>Frequency_8_QualityScore_FEHGGGHIIJIIHHHIIIIGIIHIHIIHIIIIIIIIJIIIIICGFGIIEHHIIIIGIHIHHEFFFECCDCDDEEEEEEEEEDDEDDD_Mismatch_0_Sense_+_Library_PoolT
CTTTCCGAAGATGAGGGCTGTTACATATATGTTCATCTTCGGTGTTGGTATGATTTTTATCTTCGGATGATATCATTCTATGTGCCA
>Frequency_8_QualityScore_EEAEGGFHIIIIIIIIIJIIDFGGHIIIHIHIIIIIHGIIIHIHIHIIHEFGGGFGGEEEEEEEEDEEECDCADCBCBCCCDCCDDDDCCBBCD_Mismatch_1_Sense_+_Library_PoolT
GGTATGATTTTTATCTTCGGATGATATCATTCTATGCGCCAAAAAAATGTTGAAATTTTAAACATTTTATCGAACGGCCTCAAGCTTTGAGGAT
>Frequency_8_QualityScore_EEFCFGGIIHHHIIHHGGHHGIFEFDFHIHIHFHGFFGIEHGGGEFCCEDCDD@?AA@@C@@CCCCDEDCABCCCABCCACDBA@ACCCBBABC_Mismatch_0_Sense_+_Library_PoolT
CGGGCTTTCTGAAAGGATGCCTGGCGGCTATGTGTTGCTGCTGCCTTCTGGACGAATGTTGCTGTGATCCGACCGACTTTTGTGACTTTTGATC
>Frequency_8_QualityScore_FFHHEGHJHIJJJJHJIIJJJJEGHGIIIJIJJJJJJJJIIJJIIIIJIIIIIIJIIJJJIHHHHHGGFDFFFDCEECCCCDDDCCDDDDDBCD_Mismatch_0_Sense_+_Library_PoolT
TTGGTATGATTTTTATCTTCGGATGATATCATTCTATGTGCCAAAAAAATGTTGAAATTTTAAACATTTTATCGAACGGCCTCAAGCTTTGAGG
>Frequency_8_QualityScore_FFHHHHHJJJJJJJJJJIIJIJJJJJJJIJJJJIJIJIIIJJJJJJJIJJJIFHHIIJGHHHGHHHHFFCEFFEDCACCDEEEDEEEEEEEEEE_Mismatch_0_Sense_+_Library_PoolT
TTAAGTTTTTCTTTCCGAAGATGAGGGCTGTTACATATATGTTCATCTTCGGTGTTGGTATGATTTTTATCTTCGGATGATATCATTCTATGTG
>Frequency_1_QualityScore_FFHHHHHJJJJJIJJJJIJJIIGGIJJJJJJJJIJJGIJJJJJJIIJIJJJJGHHHIJHIIHHHHHHFFEFFFFCCBDDDEEEDEEEEEEDDDF_Mismatch_0_Sense_+_Library_PoolC
TTAAGTTTTTCTTTCCGAAGATGAGGGCTGTTACATATATGTTCATCTTCGGTGTTGGTATGATTTTTATCTTCGGATGATATCATTCTATGTG
>Frequency_8_QualityScore_FFHHHHHIIIJIIIIIIIIIIIIIIIIJJJJJJJIJJJJJEGGHIIGHIIIJJJJIIIIHIGGGADEEEDEEEEEEEEEEEEDDDDCCDBDCDD_Mismatch_0_Sense_+_Library_PoolT
TTCCGAAGATGAGGGCTGTTACATATATGTTCATCTTCGGTGTTGGTATGATTTTTATCTTCGGATGATATCATTCTATGTGCCAAAAAAATGT
>Frequency_8_QualityScore_EEGHGEGHIGIIJJJIIIJIIIIBEGGIIIIIJJJJJJIIIJIIIIIIGGIIHHIIHGGGGGGFDEEEEEEEDDCBCCBCBABCCDDDDCCCBC_Mismatch_0_Sense_+_Library_PoolT
GTTGGTATGATTTTTATCTTCGGATGATATCATTCTATGTGCCAAAAAAATGTTGAAATTTTAAACATTTTATCGAACGGCCTCAAGCTTTGAG
>Frequency_8_QualityScore_EDFGFFGGGGGIGIHIHHHIIGIHHIIIIHCEEGFHDFEGFHIHHHHHGGHHHDDFGGFFFDEDEEDDEEEDDDCDBC@@ACCABCCCCCCCCC_Mismatch_0_Sense_+_Library_PoolT
GAGGGCTGTTACATATATGTTCATCTTCGGTGTTGGTATGATTTTTATCTTCGGATGATATCATTCTATGTGCCAAAAAAATGTTGAAATTTTA
>Frequency_7_QualityScore_FFGHHHHIIJJJJJJJJIJCGFGIIDGGHIHIIIJIIIIIIIIGFHIIIJJJJIIIIIIHJIJJJGIGEBCDDDDDDCDDDDEDDDDDDEEEDD_Mismatch_0_Sense_+_Library_PoolT
CATATATGTTCATCTTCGGTGTTGGTATGATTTTTATCTTCGGATGATATCATTCTATGTGCCAAAAAAATGTTGAAATTTTAAACATTTTATC
>Frequency_7_QualityScore_EFGGGHHJJJJIIIHIJJIHIIIJHHIIIJIIHIJIIGHIHIHHHGFFFFFEEDCBBBACDCDDCDDCDDDDDDBCDCBCDDDDDCCCBCCCDD_Mismatch_0_Sense_+_Library_PoolT
AGACGGGCTTTCTGAAAGGATGCCTGGCGGCTATGTGTTGCTGCTGCCTTCTGGACGAATGTTGCTGTGATCCGACCGACTTTTGTGACTTTTG
>Frequency_7_QualityScore_EEGGGEFHHIHIIEBGHHIHIHHIIIIIIHGIHIIJIIHIJIIGHGIIIHHHHHIIIIHHGGHHGEEFF?CAAAABCCCCCCCCBCDCCDCDDE_Mismatch_0_Sense_+_Library_PoolT
ATTTTTATCTTCGGATGATATCATTCTATGTGCCAAAAAAATGTTGAAATTTTAAACATTTTATCGAACGGCCTCAAGCTTTGAGGATTATTAT
>Frequency_7_QualityScore_FFHHHHHJJJJJJIIHIIJJIIJJHIIJHIJHIIJIIIIJIHHHFBDEEEEDCCCCDDDDDDCDCDABCCCDCCDCCC@BDDDDCCCCCCCCCD_Mismatch_0_Sense_+_Library_PoolT
CAAGGATACTACCAGCAACCGCCGTCTGTGGTTGCGCCACCGCAGTATTCGCAGGCGCCGCCTCAGAAACAGACGGGCTTTCTGAAAGGATGCC
>Frequency_7_QualityScore_FFHGHGHIJJIJJIGIIIJIIGHHIJJJJIIIJIIJJIIIJJHIIIIIIHEFFDDDEEEDEBDDDDCDDCCCCD?CCBBC?A@CD@CDCBCDDD_Mismatch_0_Sense_+_Library_PoolT
CTGTGATCCGACCGACTTTTGTGACTTTTGATCAGCTGCTCTATTCTCGGAGGAATTAGAGATTTGGCTCATGGATTGGGTTAAGTTTTTCTTT
>Frequency_7_QualityScore_EFHEGHFHIIIHHIIJIHDFGHIH@EHIGGIFHIHHIIIHHFDFHHIIIJIIIIIHIIGGGGHFGEECDABACDCBCDCDDEDDDDDDCDDDDB_Mismatch_2_Sense_+_Library_PoolT
ATGTATGTTCATCTTCGGTGTTGGTATGATTTTTATCTTCGGATGATATCATTCTATGCGCCAAAAAAATGTTGAAATTTTAAACATTTTATCG
>Frequency_1_QualityScore_FFHHHHHJJJJJJJJJJJFGHIJJEHIJIJJJJJJJJJJJJIGGIFIIJJGJJJJIJIIJJJHHGFFDDBA@CDCCDDDDDEDCDDDDEEDDDD_Mismatch_2_Sense_+_Library_PoolC
ATGTATGTTCATCTTCGGTGTTGGTATGATTTTTATCTTCGGATGATATCATTCTATGCGCCAAAAAAATGTTGAAATTTTAAACATTTTATCG
>Frequency_7_QualityScore_FFHHDGGHIIFHIJHIJJJJIIIJIJJIEHHIJIIIJIIJIIIHIIJJJIIIJGFEEEEEEEDEDDDFDDDDDDEEEDDCCDCCCBCCDDCCDD_Mismatch_1_Sense_+_Library_PoolT
TCGGTGTTGGTATGATTTTTATCTTCGGATGATATCATTCTATGCGCCAAAAAAATGTTGAAATTTTAAACATTTTATCGAACGGCCTCAAGCT
>Frequency_7_QualityScore_FFHHGHHJIIIIIIIJIIIIIJIIJIJIEGHIIJGHHJHIJJJJJGIJJJIHEHHHIHHHHHHGGFGGGDEEECCDDCCDDDDDCDCDCDDEDD_Mismatch_0_Sense_+_Library_PoolT
GGGCTGTTACATATATGTTCATCTTCGGTGTTGGTATGATTTTTATCTTCGGATGATATCATTCTATGTGCCAAAAAAATGTTGAAATTTTAAA
>Frequency_7_QualityScore_FFHGGHGIIJJJIHIJIIJJJJJJJJJIFHGHIJGHIJIIJJJJJJJIIJIIGIIIIIIIHHHHHGEFFCDDDCDCCCCCDCDDDDDDDDDEDD_Mismatch_2_Sense_+_Library_PoolT
GGGCTGTTACATGTATGTTCATCTTCGGTGTTGGTATGATTTTTATCTTCGGATGATATCATTCTATGCGCCAAAAAAATGTTGAAATTTTAAA
>Frequency_7_QualityScore_EFHHHHHIIIJJJIJIJJJIHIJIIIIHHIIIEGIIIHHFFFFGGEDDEEEDDDDDDDDDDDDCCCDDCACCDCABDEDDCCDDD@CCCDDDCD_Mismatch_0_Sense_+_Library_PoolT
CAGAAACAGACGGGCTTTCTGAAAGGATGCCTGGCGGCTATGTGTTGCTGCTGCCTTCTGGACGAATGTTGCTGTGATCCGACCGACTTTTGTG
>Frequency_7_QualityScore_EFHGHHHIIIIJJIIJIIJJJCGGHIIFGHJHIIIJJIIJJJJIJEHIHIJJJIJHIJJJIIHHHGGEEDCBCCCDDDDDDDDDEDDDDDDEEE_Mismatch_2_Sense_+_Library_PoolT
TACATGTATGTTCATCTTCGGTGTTGGTATGATTTTTATCTTCGGATGATATCATTCTATGCGCCAAAAAAATGTTGAAATTTTAAACATTTTA
>Frequency_7_QualityScore_EEFGGGHHIHIIGHHFGIHIHHGIIIIIIJIIIJHHGDGHIIIIFHIIIIIIIHHGGGGFFFEFFECCDABBCCCDDCCDDDDDCDCBCCCCEE_Mismatch_1_Sense_+_Library_PoolT
GATTTTTATCTTCGGATGATATCATTCTATGCGCCAAAAAAATGTTGAAATTTTAAACATTTTATCGAACGGCCTCAAGCTTTGAGGATTATTA
>Frequency_7_QualityScore_FFHHHHHJJJIJJJJJJJFGIIIIJJJJJJJIJJJJJJJJIJJIJJJIIIIJIIIJJJIIJIHHHHHHFEFFECCCCDDDDDDDDDDDDDDDDD_Mismatch_0_Sense_+_Library_PoolT
TATGATTTTTATCTTCGGATGATATCATTCTATGTGCCAAAAAAATGTTGAAATTTTAAACATTTTATCGAACGGCCTCAAGCTTTGAGGATTA
>Frequency_7_QualityScore_FFGGHHHHIIJJJIJIIIJJIIHIIIHIJJHIIGHIJIIIIHHGFEE@CDEDDDDDCDDDDCDDCDCC@BCCDDBCBBCBACDBCC@ACBCABB_Mismatch_0_Sense_+_Library_PoolT
CCCAAGGATACTACCAGCAACCGCCGTCTGTGGTTGCGCCACCGCAGTATTCGCAGGCGCCGCCTCAGAAACAGACGGGCTTTCTGAAAGGATG
>Frequency_7_QualityScore_FFHHHHHIDGHHIIFHIIIIJJJJHIJIIJIIEFIIHIIIIIJIIIHHGHIIJJIIIIFFEEEEEEDEDBCDDDDCCCDDEDCBBCDCBCBCCC_Mismatch_0_Sense_+_Library_PoolT
ATCTTCGGTGTTGGTATGATTTTTATCTTCGGATGATATCATTCTATGTGCCAAAAAAATGTTGAAATTTTAAACATTTTATCGAACGGCCTCA
>Frequency_7_QualityScore_FFHHHHHJJIJJIIJJJJJJIIIJHIIIIJIJJJJJJJJJJJJJFHGHJJFHIIHIHIIIHHGGGGFECABDEEEDEEEEEEEECDCDD_Mismatch_0_Sense_+_Library_PoolT
TTCTTTCCGAAGATGAGGGCTGTTACATATATGTTCATCTTCGGTGTTGGTATGATTTTTATCTTCGGATGATATCATTCTATGTGCCA
>Frequency_7_QualityScore_EDHHHHGIIJIJJIHJJJJIJJJCGGHIJFHHJIIJJJJJJJJJJIIHIIJIIIJJJJJIIIJIIIHHGGGGEDDCCDDDDCDDDDEDDDDDDE_Mismatch_0_Sense_+_Library_PoolT
GTTACATATATGTTCATCTTCGGTGTTGGTATGATTTTTATCTTCGGATGATATCATTCTATGTGCCAAAAAAATGTTGAAATTTTAAACATTT
>Frequency_7_QualityScore_FFHHHHHJJJJJJJJJJJIJJGHHIIIJJJJJJJJJJJIJIJJHHHHGGFFFFFFEEEEDDDDDCDDDDCDCDDDDDDDDDDDEDDDDDDDDDD_Mismatch_0_Sense_+_Library_PoolT
AAAGGATGCCTGGCGGCTATGTGTTGCTGCTGCCTTCTGGACGAATGTTGCTGTGATCCGACCGACTTTTGTGACTTTTGATCAGCTGCTCTAT
>Frequency_1_QualityScore_FFHHHHHJJJJJJJJJJIJJJIJJJJJJJJIJJIJJJIIJIIJGEHHHHHFFFFFFEEEDDDDDBDDDDCDDDCCDDDDDDDDECDDDCDDCDD_Mismatch_0_Sense_+_Library_PoolC
AAAGGATGCCTGGCGGCTATGTGTTGCTGCTGCCTTCTGGACGAATGTTGCTGTGATCCGACCGACTTTTGTGACTTTTGATCAGCTGCTCTAT
>Frequency_7_QualityScore_BEFGGCEEDGHEEEHEFHGIIFIFEGEGGEGFFDFHHHGHGGGIHEFGGGHGGFGEBCDDEECACBCDDA@CCCCDDDDCBAB@ABBAC@ACDB_Mismatch_0_Sense_+_Library_PoolT
TTCGGTGTTGGTATGATTTTTATCTTCGGATGATATCATTCTATGTGCCAAAAAAATGTTGAAATTTTAAACATTTTATCGAACGGCCTCAAGC
>Frequency_6_QualityScore_EEGHHGHIIJJIHIIHIHHIIHHIHHIIIIIIHIIJGIIIIIIGHHGGGGGEEFEFEEEDEDCDDCCDEDDDDCC?@CCCCCDCBCDDBCDDCC_Mismatch_2_Sense_+_Library_PoolT
GCTGCCTTCTGGACGAATGTTGCTGTGATCCGACCGACTTTTGTGACTTTTGATCAGCTGCCCTATTCTCGCAGGAATTAGAGATTTGGCTCAT
>Frequency_1_QualityScore_DFGHGHHJIJGIHJJHJJGIIEHIIHIJJJJJGIJJGGIGIJJHJHHEHFHFFFFEFEEEEEDDDDDEEC?BDDDDBDDDDDDDDCDACCDDDD_Mismatch_2_Sense_+_Library_PoolC
GCTGCCTTCTGGACGAATGTTGCTGTGATCCGACCGACTTTTGTGACTTTTGATCAGCTGCCCTATTCTCGCAGGAATTAGAGATTTGGCTCAT
>Frequency_6_QualityScore_CDGGGDFGIGHGIDCGBGDGHCHHDFGHHHGEHFGEEGEFGGGHHGGGHIHHGGGFGGDFGFGGEDDCCBBABBC?AACBBBA@AACCBCDCDD_Mismatch_0_Sense_+_Library_PoolT
TTTTTATCTTCGGATGATATCATTCTATGTGCCAAAAAAATGTTGAAATTTTAAACATTTTATCGAACGGCCTCAAGCTTTGAGGATTATTATT
>Frequency_6_QualityScore_FFHHHHHJJJIJJHIHIIIIIIIJJJIJJJIHIJIIIIJIJHIIIGHHGHGGFEDDDDDDDDDCDBCDDCCCCCDDCDDDDDDDDDEEEDBCAC_Mismatch_0_Sense_+_Library_PoolT
CCTGGCGGCTATGTGTTGCTGCTGCCTTCTGGACGAATGTTGCTGTGATCCGACCGACTTTTGTGACTTTTGATCAGCTGCTCTATTCTCGGAG
>Frequency_1_QualityScore_FFHHHHHJIJJJJFHHIIJJJJJIJJJJJJJJJJJIIJJGIJIHHFHHHHFFEDDDDDDDDDDACADCDCDDDDDDDDDDDDDDDDEEEDDD<B_Mismatch_0_Sense_+_Library_PoolC
CCTGGCGGCTATGTGTTGCTGCTGCCTTCTGGACGAATGTTGCTGTGATCCGACCGACTTTTGTGACTTTTGATCAGCTGCTCTATTCTCGGAG
>Frequency_6_QualityScore_FEGGGFHIHHIIHIIJGIHIGHHHIGHHHIIHIIIIIIGHIIGGHHGGGEFEEDEEEDBDCCCDDCBCCBCDDEEDBC@AABCCCCCCBACBCC_Mismatch_2_Sense_+_Library_PoolT
GTTGCTGCTGCCTTCTGGACGAATGTTGCTGTGATCCGACCGACTTTTGTGACTTTTGATCAGCTGCCCTATTCTCGCAGGAATTAGAGATTTG
>Frequency_2_QualityScore_FFGHHHHJJIJJJJIIIJGIJHIJJHIIIJJJJIIJJJIIJJIIIIGHGHGHFFEFFFDEEEEEDDDDDACCDEEDDDCCB@ACCDDCDACDDD_Mismatch_2_Sense_+_Library_PoolC
GTTGCTGCTGCCTTCTGGACGAATGTTGCTGTGATCCGACCGACTTTTGTGACTTTTGATCAGCTGCCCTATTCTCGCAGGAATTAGAGATTTG
>Frequency_6_QualityScore_FFHHHHHJJIJIJJJJIJJJHIJJJJJGIHJJJJJJJJJJJJJJJJJJIIJIJIHGFEDCDEDDDDDCDCCDDDDDCDDD?CCDDD?BCDC@CC_Mismatch_0_Sense_+_Library_PoolT
ATGTTGCTGTGATCCGACCGACTTTTGTGACTTTTGATCAGCTGCTCTATTCTCGGAGGAATTAGAGATTTGGCTCATGGATTGGGTTAAGTTT
>Frequency_6_QualityScore_FFHHHHHJJJJJJJJJJJJJJJJJIJIJJIJJJJJJJJJJJJJIIIIIHHGFEEEEEEEEEDDDEEDDCCCDDDDBDDDCDDDDDDDDBDDEDD_Mismatch_0_Sense_+_Library_PoolT
GCTTTCTGAAAGGATGCCTGGCGGCTATGTGTTGCTGCTGCCTTCTGGACGAATGTTGCTGTGATCCGACCGACTTTTGTGACTTTTGATCAGC
>Frequency_6_QualityScore_FFHHHHHIIHIIFHHIIIIIIHIIJHIIIHGHIIGIIIGIIIIJIHGGGHGEEDDBCCDDDDBCCDDDDCCBDDDDDDDDDDCBDDEEDCD?BC_Mismatch_2_Sense_+_Library_PoolT
CTGGCGGCTATGTGTTGCTGCTGCCTTCTGGACGAATGTTGCTGTGATCCGACCGACTTTTGTGACTTTTGATCAGCTGCCCTATTCTCGCAGG
>Frequency_1_QualityScore_FFHHHHHJJJJJJJJIIJJIJEIIJIIJJIJIGIHIJJJJGIJJGIIFEHHHFDDBDDDDDDBCDDDDDCCDDDDDDDDDDDCDDDEEDBDDDB_Mismatch_2_Sense_+_Library_PoolC
CTGGCGGCTATGTGTTGCTGCTGCCTTCTGGACGAATGTTGCTGTGATCCGACCGACTTTTGTGACTTTTGATCAGCTGCCCTATTCTCGCAGG
>Frequency_6_QualityScore_FFHHGHHIJIIIIIIIIIIIIJJJIIIIJJJIIEGFHJJGIIJIIJJJJJJJIJIIIEGHGHHGGGGGFEEEEEEEEDDCCCDDDDDDDDDDDD_Mismatch_0_Sense_+_Library_PoolT
GATGAGGGCTGTTACATATATGTTCATCTTCGGTGTTGGTATGATTTTTATCTTCGGATGATATCATTCTATGTGCCAAAAAAATGTTGAAATT
>Frequency_6_QualityScore_FFBFFHHJFHIJHIJJJIIJIIIJJJCHHIIJJJJJJJJIJIIIIJJJIIIGFFEEEEEEDEDDDEDDDCDDEEEDDDCDCCCCDDDCCDDDDD_Mismatch_1_Sense_+_Library_PoolT
GGTGTTGGTATGATTTTTATCTTCGGATGATATCATTCTATGCGCCAAAAAAATGTTGAAATTTTAAACATTTTATCGAACGGCCTCAAGCTTT
>Frequency_6_QualityScore_EFHGFGFHIJIEHIJJIIJJJIJIIIGIIIIHHIIIIIGIIIIIHIIHIIIIIJJIIIDFCEGFCDEEDDEEDEDDDCDECA=@BCDEECDDEE_Mismatch_0_Sense_+_Library_PoolT
ATTGGGTTAAGTTTTTCTTTCCGAAGATGAGGGCTGTTACATATATGTTCATCTTCGGTGTTGGTATGATTTTTATCTTCGGATGATATCATTC
>Frequency_6_QualityScore_FFFHHHHHIJJJIJJJJJJIIIGIIJJJIJJJIJIIIIIIIIIIIIIIIIIIJIEGEFFFCEEEEEEEECCDEDEEBCAACDEEEDEEEEEEEE_Mismatch_0_Sense_+_Library_PoolT
GGTTAAGTTTTTCTTTCCGAAGATGAGGGCTGTTACATATATGTTCATCTTCGGTGTTGGTATGATTTTTATCTTCGGATGATATCATTCTATG
>Frequency_6_QualityScore_EFHHHGHJJIIIICFGHHIIIIJJIIIIIHIIIIIIIIHIIIIHIIIFHIHGHGFGGFEFFEEEDCDDCBCCCDCDCDDCDDCBAACCDDEEEE_Mismatch_1_Sense_+_Library_PoolT
TTTTTATCTTCGGATGATATCATTCTATGCGCCAAAAAAATGTTGAAATTTTAAACATTTTATCGAACGGCCTCAAGCTTTGAGGATTATTATT
>Frequency_6_QualityScore_FFGHHGHIIJIIJJIHEGGGHHFHHIHIIIIIHIIIIHHHHIHHIIIJHIIJJJJJJHHIHIEFFDDEEDCDDDACDCDEDDDDDCEDEDDBAC_Mismatch_0_Sense_+_Library_PoolT
ATATGTTCATCTTCGGTGTTGGTATGATTTTTATCTTCGGATGATATCATTCTATGTGCCAAAAAAATGTTGAAATTTTAAACATTTTATCGAA
>Frequency_6_QualityScore_EEGHHHGIJHIHIIIIJIGHIIIIIIIIIEGIGIIIIFGIHIFIFGFGDDBCCCCCC?@CCC>=?BBCAAB?ACCDBBA?ACAACBBBAACCBA_Mismatch_0_Sense_+_Library_PoolT
CCCAAGGACACGCCCAAGGATACCCCCAAGGATACTACCAGCAACCGCCGTCTGTGGTTGCGCCACCGCAGTATTCGCAGGCGCCGCCTCAGAA
>Frequency_6_QualityScore_DEHHHGHHIIIHIIIIIIIJHIIHIIGIHIIHIHIIIJIJIIIIIHHHHGEGFACCDCCDCCCCDDDDCAABAA?BCDCCBCBCCCCCDCCCCD_Mismatch_0_Sense_+_Library_PoolT
GGGCTTTCTGAAAGGATGCCTGGCGGCTATGTGTTGCTGCTGCCTTCTGGACGAATGTTGCTGTGATCCGACCGACTTTTGTGACTTTTGATCA
>Frequency_6_QualityScore_FFHHHHFHIJIJJJJJIJJJJJJJEHHIIJJJJJJJJJJJIJJJJJIJJIIHGGGGGGEFFFEEEEEEEDEEEDDDDDDDCDDDDDDDDDDDDC_Mismatch_1_Sense_+_Library_PoolT
TGTTGGTATGATTTTTATCTTCGGATGATATCATTCTATGCGCCAAAAAAATGTTGAAATTTTAAACATTTTATCGAACGGCCTCAAGCTTTGA
>Frequency_6_QualityScore_FFGGHGEHIGGGHGHHGHIGGGGIHFGIIH>DEGIGGFHDHIIGIIGEEEGFGEADDCCDDDDCBA==A>ABBACACBCCBB?>AC@ACB;>BB_Mismatch_0_Sense_+_Library_PoolT
TTCTGGACGAATGTTGCTGTGATCCGACCGACTTTTGTGACTTTTGATCAGCTGCTCTATTCTCGGAGGAATTAGAGATTTGGCTCATGGATTG
>Frequency_6_QualityScore_FFHHHHHJJJJIIJIIJIIJIIHIIJIIIIIHIJJEHIIJJDGHHIGIIIIJJJJIIIEGGGGFFEEEDDDCDDDDEEEEEEEEEEDEDDEDDA_Mismatch_0_Sense_+_Library_PoolT
TCTATTCTCGGAGGAATTAGAGATTTGGCTCATGGATTGGGTTAAGTTTTTCTTTCCGAAGATGAGGGCTGTTACATATATGTTCATCTTCGGT
>Frequency_6_QualityScore_FFHHHHHJJIJJIJIJJIIIIIFHHIIIJIIIJGHIIIIIHGHHIIHGGGFFEEEEEEEEEDEEEEDDBAABBCDDDDCCCCDCCCCCCACCC?_Mismatch_0_Sense_+_Library_PoolT
GCCTTCTGGACGAATGTTGCTGTGATCCGACCGACTTTTGTGACTTTTGATCAGCTGCTCTATTCTCGGAGGAATTAGAGATTTGGCTCATGGA
>Frequency_6_QualityScore_FEHHHHHIJJJJJJIJJJJGIIIJIIJJJJJJJIJIJIIIJIJJJJJIGHIIIIIJIIIHHHGGGGGGFEDDEECCCCDDDDDDCDDDCCCCCD_Mismatch_0_Sense_+_Library_PoolT
GTATGATTTTTATCTTCGGATGATATCATTCTATGTGCCAAAAAAATGTTGAAATTTTAAACATTTTATCGAACGGCCTCAAGCTTTGAGGATT
>Frequency_6_QualityScore_EFGHGGHJIJJJGHIIIJJIIIIIIJIIIJJJJJJJIJIIJIIJJJIIIIIIIIGFGGGFFFFECEECCBCCDDDDDCDDDDDDDDDDDEEEED_Mismatch_1_Sense_+_Library_PoolT
TTTTATCTTCGGATGATATCATTCTATGCGCCAAAAAAATGTTGAAATTTTAAACATTTTATCGAACGGCCTCAAGCTTTGAGGATTATTATTG
>Frequency_6_QualityScore_FEGGGGGIIIIIHHHIHIHIHHHIHHGIIIHIIHHGGHHHHGHHGEFFFFEFEBD@CDDEEDEEDDCCCBDDEEEDEEEEDCABBBCDEEBCCC_Mismatch_0_Sense_+_Library_PoolT
GCCAAAAAAATGTTGAAATTTTAAACATTTTATCGAACGGCCTCAAGCTTTGAGGATTATTATTGTTGTAATTATATTTTTGTTTATTTTAGTC
>Frequency_6_QualityScore_FEGGGHHJIIIIIIHIIIJJIIIEGGGIIFGIIHIIIJJHIJIJJHIEHHIIHIJIIIJIJJIGHGGGEEDDDCDDDDDDDCCCDDEDCCCCDE_Mismatch_2_Sense_+_Library_PoolT
GTTACATGTATGTTCATCTTCGGTGTTGGTATGATTTTTATCTTCGGATGATATCATTCTATGCGCCAAAAAAATGTTGAAATTTTAAACATTT
>Frequency_6_QualityScore_EEGGGHGIJIIIEGHIIJEGHIGIIJJIIIJIIIGGGHIIIIIIHIIIIIIHGGHHIHFGFEDDDEEDDCDDDDDECCDCDDEEEDDCABCBBA_Mismatch_1_Sense_+_Library_PoolT
GTTCATCTTCGGTGTTGGTATGATTTTTATCTTCGGATGATATCATTCTATGCGCCAAAAAAATGTTGAAATTTTAAACATTTTATCGAACGGC
>Frequency_6_QualityScore_EEHHHHHJIIJJJJIIJIIJJIDFFGIHFHIJHIIJIJIIHIJIIIFHIIIJJJJJIIIJIIGGHIHIGGHFDECCEDDDDDCCBDCDDDDCDD_Mismatch_0_Sense_+_Library_PoolT
TTACATATATGTTCATCTTCGGTGTTGGTATGATTTTTATCTTCGGATGATATCATTCTATGTGCCAAAAAAATGTTGAAATTTTAAACATTTT
>Frequency_6_QualityScore_EEHGHGEHHIIIJJIIIIIHIIHIIIIIIIIEHIIIIHIIIJIJIIIIIIJJIIJIIJGGGGEEDDECCBCDDDDCCDBCDCDEEEEDEDDCDD_Mismatch_0_Sense_+_Library_PoolT
CTTCGGATGATATCATTCTATGTGCCAAAAAAATGTTGAAATTTTAAACATTTTATCGAACGGCCTCAAGCTTTGAGGATTATTATTGTTGTAA
>Frequency_6_QualityScore_FFHHHHHIJIIIJIJJJJHIIIEHIJIJJGIHIIJJJIHIIIIIIIIIIIGHHHGGGFDDCCCCCDDCDDDDDCCDDDBCCDACCCDD=@ACC?_Mismatch_0_Sense_+_Library_PoolT
GAATGTTGCTGTGATCCGACCGACTTTTGTGACTTTTGATCAGCTGCTCTATTCTCGGAGGAATTAGAGATTTGGCTCATGGATTGGGTTAAGT
>Frequency_6_QualityScore_EEFFEGGIIHIGIIGHHFGGDHGEEGHHIIFHFBFFHIIIHGGGGBCEEACCDBDBCCDBCBABCC@A@@ABB<AACBCCCBACCBCBC@?ABC_Mismatch_1_Sense_+_Library_PoolT
TGAAAGGATGCCTGGCGGCTATGTGTTGCTGCTGCCTTCTGGACGAATGTTGCTGTGATCCGACCGACTTTTGTGACTTTTGATCAGCTGCCCT
>Frequency_6_QualityScore_FFHHGGHHIIJJIIIIHIIJIIIJJHIJIBFHGIICGHGIGHIJJJJIIIIIEHHGGHGGFEEEDEDDDCCCDDEEEEEEEEDDEDC?BABCDA_Mismatch_0_Sense_+_Library_PoolT
CTCGGAGGAATTAGAGATTTGGCTCATGGATTGGGTTAAGTTTTTCTTTCCGAAGATGAGGGCTGTTACATATATGTTCATCTTCGGTGTTGGT
>Frequency_6_QualityScore_FFHHHHHJJJJJIJJJJJJJJIJJJIIJJIJJJIIJHIIIJIIJJJIIIIIIIJIIHIIIIHHEFFGFFEEDEEEECEEEEEEEEEEEDDDDCC_Mismatch_0_Sense_+_Library_PoolT
TTTAAACATTTTATCGAACGGCCTCAAGCTTTGAGGATTATTATTGTTGTAATTATATTTTTGTTTATTTTAGTCTATTCATTATTTTTTATAA
>Frequency_6_QualityScore_EFGGGGFGIGHIGIIIGGHIIIIIDGEHGHEGGHHIIIIIHIIIJGHFCEFGGHIIGHHHIHHHDEGGFBACCACCDCDDBCBCCDDECCCCDC_Mismatch_2_Sense_+_Library_PoolT
TGTTACATGTATGTTCATCTTCGGTGTTGGTATGATTTTTATCTTCGGATGATATCATTCTATGCGCCAAAAAAATGTTGAAATTTTAAACATT
>Frequency_6_QualityScore_EFHHHHHJJIJJJHIEFGIIJFHIIIIJJIJJJJJJJIIGIHIIIJJJJJJJJIGHIIHIHGGFCCDBB?CDDDDD?CEDDDDDDEEEDDCBCC_Mismatch_1_Sense_+_Library_PoolT
TATGTTCATCTTCGGTGTTGGTATGATTTTTATCTTCGGATGATATCATTCTATGCGCCAAAAAAATGTTGAAATTTTAAACATTTTATCGAAC
>Frequency_5_QualityScore_FEHHGHHIJJJJJJJJJJHHIIJJHIJJJJJIJIJJJJJIJJIIJJIIJIJJIDFEGHHGFFFEFGGFEEEEDFEDDABCDEEEDEEEEEEEEE_Mismatch_0_Sense_+_Library_PoolT
GTTAAGTTTTTCTTTCCGAAGATGAGGGCTGTTACATATATGTTCATCTTCGGTGTTGGTATGATTTTTATCTTCGGATGATATCATTCTATGT
>Frequency_5_QualityScore_FFHHGHHIJJJJJFGGHIJCGHIGHIIJJJJJJJJJJEHHHIJIJHIIIIJJJJJJJJHFGGECDDDCDCDDDDDDEDDDDDDEEEDDCACDBC_Mismatch_1_Sense_+_Library_PoolT
TGTTCATCTTCGGTGTTGGTATGATTTTTATCTTCGGATGATATCATTCTATGCGCCAAAAAAATGTTGAAATTTTAAACATTTTATCGAACGG
>Frequency_5_QualityScore_FFHHHHHJHGIHIIIJHJJHJJJJHIIGIIGIIJIIIJJJFHIIIGHIHFFEFCEDEDDDDEEDDCACD@ACCDDCCBDDCDDBDDBCCDDDDD_Mismatch_0_Sense_+_Library_PoolT
TTTCTGAAAGGATGCCTGGCGGCTATGTGTTGCTGCTGCCTTCTGGACGAATGTTGCTGTGATCCGACCGACTTTTGTGACTTTTGATCAGCTG
>Frequency_5_QualityScore_EBGFGGHGIHIIEGGIFIGIJIGIEHH?EEGFHGHIGGHIHIIHGGHIJIFEGGHHGHHCGHHHHHFEDBCAABCBCCDBBCDDCCDDACDDCC_Mismatch_2_Sense_+_Library_PoolT
GGCTGTTACATGTATGTTCATCTTCGGTGTTGGTATGATTTTTATCTTCGGATGATATCATTCTATGCGCCAAAAAAATGTTGAAATTTTAAAC
>Frequency_5_QualityScore_FFHHHHHJJJFHHHIIGHIJHIJIJJIIJJJJIJFHHIIJJJJJJJJJJIIIJJJHHIHFCDEDDDDDDCDDDEDCDDDDEEDDDBBDDDCDDD_Mismatch_1_Sense_+_Library_PoolT
TCATCTTCGGTGTTGGTATGATTTTTATCTTCGGATGATATCATTCTATGCGCCAAAAAAATGTTGAAATTTTAAACATTTTATCGAACGGCCT
>Frequency_5_QualityScore_EEGGGFFIIGIIIIJIHHHHHIGHGGGHIIJJIJIIGIIIIHGGGDFFGECDDDDDDEDCCDDDDDDDDCDDDEEEC@A>@BBCDDDDDDBCDD_Mismatch_0_Sense_+_Library_PoolT
TGTTGCTGCTGCCTTCTGGACGAATGTTGCTGTGATCCGACCGACTTTTGTGACTTTTGATCAGCTGCTCTATTCTCGGAGGAATTAGAGATTT
>Frequency_1_QualityScore_FFHHGHHIJJIIJIIGIIIHIIJIJJHIJJJJJIGHGJJJIIIAGGEFEHCDBDEFECC?CCCDDDDDCCCDDDDFDDBBD@?ACCDCAC>CCD_Mismatch_0_Sense_+_Library_PoolC
TGTTGCTGCTGCCTTCTGGACGAATGTTGCTGTGATCCGACCGACTTTTGTGACTTTTGATCAGCTGCTCTATTCTCGGAGGAATTAGAGATTT
>Frequency_5_QualityScore_FFHHHFGHIGHIGHEHFHIHHHEHHHIIIJIIHGGHHGHGGGGGFDEEACCABCCBDACBDDCC@>?@>@@A>B>AA;ABC?B@>BA@@ABBCC_Mismatch_0_Sense_+_Library_PoolT
GCAGGCGCCGCCTCAGAAACAGACGGGCTTTCTGAAAGGATGCCTGGCGGCTATGTGTTGCTGCTGCCTTCTGGACGAATGTTGCTGTGATCCG
>Frequency_5_QualityScore_FFHHHHHJJJJJJIJIJIJJIIJGHIJJJIJJIIHGHGGGFFFEEEEDDDDDCBDDCDCDDDDDDDDDDBCDDBCCCC>BCDBCCDDDCCCCCD_Mismatch_0_Sense_+_Library_PoolT
CGCAGGCGCCGCCTCAGAAACAGACGGGCTTTCTGAAAGGATGCCTGGCGGCTATGTGTTGCTGCTGCCTTCTGGACGAATGTTGCTGTGATCC
>Frequency_5_QualityScore_FFHHGHGIIIFHGHHIIIIIIIJHJIHIHHHIGFGGFGGHHHGHGGFFFEDDD@CDDDDDADDDCDDDDCCCDDDDDDDDDDDEEEDBD?AB>@_Mismatch_0_Sense_+_Library_PoolT
GGCGGCTATGTGTTGCTGCTGCCTTCTGGACGAATGTTGCTGTGATCCGACCGACTTTTGTGACTTTTGATCAGCTGCTCTATTCTCGGAGGAA
>Frequency_5_QualityScore_FFHHHHHIHIJIJJJJIIHIGJJFHIIJGIIIHJJJJIIHIIJJJJJJEGIHEHHIIIEGFFGCEGGFFEEEEECABCADDCDDDCCCDDCDDD_Mismatch_0_Sense_+_Library_PoolT
GACTTTTGATCAGCTGCTCTATTCTCGGAGGAATTAGAGATTTGGCTCATGGATTGGGTTAAGTTTTTCTTTCCGAAGATGAGGGCTGTTACAT
>Frequency_5_QualityScore_FFHHHHHJJJJJJJJJJJJJJJJJJJIJJJJJJJJIIJJJJJJJIHGHGFFFFEEEEEEEEFEEEDEDDDDEEEEEDEFFEDDBDDCDDEECCD_Mismatch_1_Sense_+_Library_PoolT
CGCCAAAAAAATGTTGAAATTTTAAACATTTTATCGAACGGCCTCAAGCTTTGAGGATTATTATTGTTGTAATTATATTTTTGTTTATTTTAGT
>Frequency_5_QualityScore_EDGHFFGHHHHIIGHGFIGHIAFGDDFHIIIIDFDEGHHFFFGGFDEFFDCDEEEEDEDCCDCBAACCC??B@ACCCDDBCCACC:ABBBC<A@_Mismatch_1_Sense_+_Library_PoolT
GACGAATGTTGCTGTGATCCGACCGACTTTTGTGACTTTTGATCAGCTGCTCTATTCTCGCAGGAATTAGAGATTTGGCTCATGGATTGGGTTA
>Frequency_5_QualityScore_FEGHHHGJJGGIHHHIHIGHGHIIJJIHIGHIJEFHHIIFGHIHDGHIJIIIIIHGDFDFGEEFEEDDCDDDCDDCDDEEEEDEEEDDEBBABB_Mismatch_0_Sense_+_Library_PoolT
TATTCTCGGAGGAATTAGAGATTTGGCTCATGGATTGGGTTAAGTTTTTCTTTCCGAAGATGAGGGCTGTTACATATATGTTCATCTTCGGTGT
>Frequency_1_QualityScore_FFHHGHHJJDHIJJJJGIGIIJJJIJJJJGHHJFGHIJJBFDHHHJIJIIGIIGCHGHHEFHFFFFDE?ADCCACCDEFEFEDEEEDDDDDBB@_Mismatch_0_Sense_+_Library_PoolC
TATTCTCGGAGGAATTAGAGATTTGGCTCATGGATTGGGTTAAGTTTTTCTTTCCGAAGATGAGGGCTGTTACATATATGTTCATCTTCGGTGT
>Frequency_5_QualityScore_FFHHHHHJGIJIIJJJIIJJJJJJIIJIJJJJJIGIIIJJIJJJIIIIJJHGHGFEEFFFEFFEDEDDDDDEEEEEEFEDDCDDDDDDEDDDDD_Mismatch_0_Sense_+_Library_PoolT
CCAAAAAAATGTTGAAATTTTAAACATTTTATCGAACGGCCTCAAGCTTTGAGGATTATTATTGTTGTAATTATATTTTTGTTTATTTTAGTCT
>Frequency_5_QualityScore_FFHHHHHJJJJJJHIJJJJIJJJIJJIIJIIIJJJJJIJJJJJJJJJJIFIIIJIHHGFFEEFEFECCDDCDDDEEEEDDDCDDEEEEEDEEEE_Mismatch_0_Sense_+_Library_PoolT
ATATCATTCTATGTGCCAAAAAAATGTTGAAATTTTAAACATTTTATCGAACGGCCTCAAGCTTTGAGGATTATTATTGTTGTAATTATATTTT
>Frequency_5_QualityScore_FFHHHGHIIJJJJJJJIIJJJJJJIIIJJJJJJJIIHHHGGGFGEFEEEEEEDDDDDDDDDDBCDDCDDBCDDDEEEDCCDDDBDCDDDDABCC_Mismatch_0_Sense_+_Library_PoolT
GAAACAGACGGGCTTTCTGAAAGGATGCCTGGCGGCTATGTGTTGCTGCTGCCTTCTGGACGAATGTTGCTGTGATCCGACCGACTTTTGTGAC
>Frequency_5_QualityScore_FFHGHHHJJIJIJJJJJEHHIJIIJIJJJJJJJIJJJJJIJJIJJIHGIIIIIIIIIIIHHHGGGFFFEEDDDDDDDDDDDDDDDDDDDDDCDD_Mismatch_0_Sense_+_Library_PoolT
ATGATTTTTATCTTCGGATGATATCATTCTATGTGCCAAAAAAATGTTGAAATTTTAAACATTTTATCGAACGGCCTCAAGCTTTGAGGATTAT
>Frequency_5_QualityScore_FFHHHHHIIIIIIIIIIIHHIIIJJJJEGGHJJGHIJIIIJJIIJJIJJHIGIHHIIJIIIIJJHHGHHFFFGEFEDDDDDDDCDCDDDDEDDD_Mismatch_0_Sense_+_Library_PoolT
GGCTGTTACATATATGTTCATCTTCGGTGTTGGTATGATTTTTATCTTCGGATGATATCATTCTATGTGCCAAAAAAATGTTGAAATTTTAAAC
>Frequency_5_QualityScore_FFHHHHHIJJIIJJJJGHHHIJJIJJIJJIJJJIIIIFFGHHFHHGFGFFFEEDEDDDD>BDDDDCCDCCCDDDDDDDDDCDDCCDDDDDEECC_Mismatch_1_Sense_+_Library_PoolT
ATGCCTGGCGGCTATGTGTTGCTGCTGCCTTCTGGACGAATGTTGCTGTGATCCGACCGACTTTTGTGACTTTTGATCAGCTGCCCTATTCTCG
>Frequency_5_QualityScore_FFHHHHHJJJHIJGHHIIIIIIHIJJIJJJJFGHHDHIJHHIHHHFGGFFFFDDCC>BDDDDCCDDDDDCDCCDDDCDDDDDDCCDDEDDDC@B_Mismatch_2_Sense_+_Library_PoolT
CCTGGCGGCTATGTGTTGCTGCTGCCTTCTGGACGAATGTTGCTGTGATCCGACCGACTTTTGTGACTTTTGATCAGCTGCCCTATTCTCGCAG
>Frequency_5_QualityScore_FFHHHHHIJJJJJJJJJJJJIIJJJJJJJJJJJJJFHHHJJGIIJIJJJJJJJJJJJJIGHHGHHHHHGFFFFFFFEEEDEDDCCCDDDDDDDC_Mismatch_0_Sense_+_Library_PoolT
AAGATGAGGGCTGTTACATATATGTTCATCTTCGGTGTTGGTATGATTTTTATCTTCGGATGATATCATTCTATGTGCCAAAAAAATGTTGAAA
>Frequency_5_QualityScore_FFGHHHHJJGHHIIJJJDFHIIIHHIIJJJIJJJJJJIFIIHHIJIIIIGHHIIGIIIEHFG>DFEFF@;?CD?CDDDDDDDCCA>?ABCCDD?_Mismatch_0_Sense_+_Library_PoolT
CGACTTTTGTGACTTTTGATCAGCTGCTCTATTCTCGGAGGAATTAGAGATTTGGCTCATGGATTGGGTTAAGTTTTTCTTTCCGAAGATGAGG
>Frequency_5_QualityScore_FFHGGGHIIIJIJJJHJEFHHIIGHIIHJJJJJJJJJJJII@GHIIJJJJJJJJIIIHHIHHIGGIFDDABCEDDCDDCDEDDDDDDEDEDDDC_Mismatch_0_Sense_+_Library_PoolT
TATATGTTCATCTTCGGTGTTGGTATGATTTTTATCTTCGGATGATATCATTCTATGTGCCAAAAAAATGTTGAAATTTTAAACATTTTATCGA
>Frequency_5_QualityScore_FFGHHDGIIHHIIHHHIBGIIJIEHHHGFGIIIGIJIIHIGIIJJGFHHIFHCCGBFDDBEDFCBDDEFEEECCB>AABBC=B@CBDECCCCCB_Mismatch_0_Sense_+_Library_PoolT
AGAGATTTGGCTCATGGATTGGGTTAAGTTTTTCTTTCCGAAGATGAGGGCTGTTACATATATGTTCATCTTCGGTGTTGGTATGATTTTTATC
>Frequency_5_QualityScore_FFHHHHHAFFHIJGHIJHIIJJJIJJJIJFHFHHIIJJHIIIIIIJIIHIIHHIIIGGGFDEEFECDEEADDDDDDDECEDDCBDDBBCDCDDD_Mismatch_0_Sense_+_Library_PoolT
TCTTCGGTGTTGGTATGATTTTTATCTTCGGATGATATCATTCTATGTGCCAAAAAAATGTTGAAATTTTAAACATTTTATCGAACGGCCTCAA
>Frequency_5_QualityScore_FFHGHHHJIIIIIJJHIIIHIJJHGHIHIJJJIJJIHIIIHIHHFGHFHGGFFFFEEEDDDDDBCEEEDBC?BB@BCCCDDDCDDDDDCDDCDD_Mismatch_0_Sense_+_Library_PoolT
CTGCCTTCTGGACGAATGTTGCTGTGATCCGACCGACTTTTGTGACTTTTGATCAGCTGCTCTATTCTCGGAGGAATTAGAGATTTGGCTCATG
>Frequency_5_QualityScore_FFHGGFHHHIIIIIFIHIHIIHIHHGHIIHIHIGGEFCEFDECBACCDDCDDACCDDCCDCCDDCCBCCCCCCCCCCCCCCABA?A=@BC?BBC_Mismatch_0_Sense_+_Library_PoolT
GCAGTATTCGCAGGCGCCGCCTCAGAAACAGACGGGCTTTCTGAAAGGATGCCTGGCGGCTATGTGTTGCTGCTGCCTTCTGGACGAATGTTGC
>Frequency_5_QualityScore_FFHHHHGHIJJJJJJIIJJJJJJJJJJIJDHGGIJGHIJIJIJJJJJJIIJIHGHIHHIIIIIHHGHFFFFFFFFCDDDDDCCDDDDDDDDDED_Mismatch_0_Sense_+_Library_PoolT
AGGGCTGTTACATATATGTTCATCTTCGGTGTTGGTATGATTTTTATCTTCGGATGATATCATTCTATGTGCCAAAAAAATGTTGAAATTTTAA
>Frequency_5_QualityScore_FEHGGHGHIIJIJIIEGFHHHGHIIJJJJJIIIIIHIHGHIHIIHHHHIHHHIHIHGFHHHHFFFFEDE=>ACACCDCDDDDDDDCDDDDDCDB_Mismatch_0_Sense_+_Library_PoolT
GATTTTTATCTTCGGATGATATCATTCTATGTGCCAAAAAAATGTTGAAATTTTAAACATTTTATCGAACGGCCTCAAGCTTTGAGGATTATTA
>Frequency_5_QualityScore_FEGHHDGHIJIGHJIIGGIJIJJJJJIJHIHGHIIIGIIJJIIIHHIGIJIIGGHIHHIHGHGAD@BDCAACDCCDCCCCCCBDDDB>A@CDBD_Mismatch_0_Sense_+_Library_PoolT
CATGGATTGGGTTAAGTTTTTCTTTCCGAAGATGAGGGCTGTTACATATATGTTCATCTTCGGTGTTGGTATGATTTTTATCTTCGGATGATAT
>Frequency_5_QualityScore_FFHHHHHJJJIJJJJJJEHHHJJEGIIIJJJJJJJJJJJJJGIIIIIJJJJJJJJJIIIIJJGGHFDDDBBCDCDCDDDDEDDDCCDEEEDABA_Mismatch_2_Sense_+_Library_PoolT
TGTATGTTCATCTTCGGTGTTGGTATGATTTTTATCTTCGGATGATATCATTCTATGCGCCAAAAAAATGTTGAAATTTTAAACATTTTATCGA
>Frequency_5_QualityScore_FFHHHHGIIIJJJIJIIHIHIIIJIJJIJJJJIIIIGHFHHIHGGGGGFFFFEEDDDDCCCCCDCDCCCABCDCDBDDDCBBBCDD@CCDDDBD_Mismatch_0_Sense_+_Library_PoolT
CAGACGGGCTTTCTGAAAGGATGCCTGGCGGCTATGTGTTGCTGCTGCCTTCTGGACGAATGTTGCTGTGATCCGACCGACTTTTGTGACTTTT
>Frequency_5_QualityScore_FDHHHHHJHJJJHIJJIJJHIHJIIJJIIJJJJJJJIJIIIJJHIHHHDEEDEEEEDCDDDDDDDDDDCACDBDCCCD<@BCC?CDDDDDDDCB_Mismatch_0_Sense_+_Library_PoolT
GTGATCCGACCGACTTTTGTGACTTTTGATCAGCTGCTCTATTCTCGGAGGAATTAGAGATTTGGCTCATGGATTGGGTTAAGTTTTTCTTTCC
>Frequency_5_QualityScore_FFGGGHFHIIJIIIHIJIHHHIIIIIIIJIJJJJIIHIHHGHFGGFEFEEEEDDDDCCCCABCB@CC>B@BCBCCCB?ABCCCCCBBCBCBDDB_Mismatch_0_Sense_+_Library_PoolT
AACAGACGGGCTTTCTGAAAGGATGCCTGGCGGCTATGTGTTGCTGCTGCCTTCTGGACGAATGTTGCTGTGATCCGACCGACTTTTGTGACTT
>Frequency_5_QualityScore_FFHHHHHJFGGIIJGHIJHIIJJJIIJJJJJIEHIIJJJJIJJJJIJIHJIJJIGHIFEEEDDEDDBDDCCEDDDDDDEEEDDCBDDCCDDCDC_Mismatch_1_Sense_+_Library_PoolT
ATCTTCGGTGTTGGTATGATTTTTATCTTCGGATGATATCATTCTATGCGCCAAAAAAATGTTGAAATTTTAAACATTTTATCGAACGGCCTCA
>Frequency_5_QualityScore_FFHHHHHJJJIFHHJIJJIJIJJIIIIJJIJJJJJIIIIIHIIIJIJJJJJJJJJJJHIIIIFGHGEEDDBCDDDDDDDDDDDDDDDDEEEEDC_Mismatch_0_Sense_+_Library_PoolT
TTTATCTTCGGATGATATCATTCTATGTGCCAAAAAAATGTTGAAATTTTAAACATTTTATCGAACGGCCTCAAGCTTTGAGGATTATTATTGT
>Frequency_5_QualityScore_FFHHHHHIJJJJJJJJJJJJIJJJJIJJIIIJJJJJJJJIJJJIJJHIIHIHIIJHHHHHHIHHHGGGGGGFFFFEDEEDEEEEBBDDECDEEF_Mismatch_0_Sense_+_Library_PoolT
AAAATGTTGAAATTTTAAACATTTTATCGAACGGCCTCAAGCTTTGAGGATTATTATTGTTGTAATTATATTTTTGTTTATTTTAGTCTATTCA
>Frequency_5_QualityScore_EEGHGGGHJIIJIIIJJJHHIIHIIIIFGHIHIIGFHIHIIHIHHIIJHIHHHHIIHIFHEGHHGFEFCBD@CECDCCBCCDEEEEECDDDBCD_Mismatch_0_Sense_+_Library_PoolT
ATTTTAAACATTTTATCGAACGGCCTCAAGCTTTGAGGATTATTATTGTTGTAATTATATTTTTGTTTATTTTAGTCTATTCATTATTTTTTAT
>Frequency_5_QualityScore_FFHGGHGIIIIIJJIHIIIHIIGHHIIHIIIJJIJIIIIHJIHJHGFGCEEFFFCBBBDDBCCBCCBACACDBBCCCCCDBBDCDCCDBCBCCD_Mismatch_0_Sense_+_Library_PoolT
GAAAGGATGCCTGGCGGCTATGTGTTGCTGCTGCCTTCTGGACGAATGTTGCTGTGATCCGACCGACTTTTGTGACTTTTGATCAGCTGCTCTA
>Frequency_5_QualityScore_FFHHHGHJJJJIJIIIHHIEIGGFGHGIIJIGHIHIJJJIGIIIIJIIIHIIJJHIIIIIIFHHGGFGGEEDEFEEEEEEEDBECDDCCDDDEE_Mismatch_0_Sense_+_Library_PoolT
TAAACATTTTATCGAACGGCCTCAAGCTTTGAGGATTATTATTGTTGTAATTATATTTTTGTTTATTTTAGTCTATTCATTATTTTTTATAATT
>Frequency_4_QualityScore_FFHHHHHJJJIJIIIJJJIIJJJIIJIIIJJJJJIHHIJIIIIHGGGGGFFFEEDDEEDECEEEEDEDDDD_Mismatch_1_Sense_+_Library_PoolT
CGCCAAAAAAATGTTGAAATTTTAAACATTTTATCGAACGGCCTCAAGCTTTGAGGATTATTATTGTTGTA
>Frequency_4_QualityScore_CEGGHGGIIIIIIIIIHIJIHGIGIIFHGHGHHHIHHEHIIHIIHGAECECEEGHHEHFFGHHGFEDECBCCCDEEEDDCDEEEEDBAA@A_Mismatch_0_Sense_+_Library_PoolT
TTTTCTTTCCGAAGATGAGGGCTGTTACATATATGTTCATCTTCGGTGTTGGTATGATTTTTATCTTCGGATGATATCATTCTATGTGCCA
>Frequency_4_QualityScore_EFGHHHHIGIIIIJIJFIIIEEHIIICGIHHFEGIIIIIIIHIFGIFGHGGHHGIIIIIHHHEFFGGFGFFEFFEEDA?A>ABC@CDDACEDCC_Mismatch_0_Sense_+_Library_PoolT
ATTAGAGATTTGGCTCATGGATTGGGTTAAGTTTTTCTTTCCGAAGATGAGGGCTGTTACATATATGTTCATCTTCGGTGTTGGTATGATTTTT
>Frequency_4_QualityScore_FFHHHHHJJIJIIJJJJJIJHIIJCGIIIJEHIIJGHIJJJJJJIIIGIIHIIIIIHGGGGGEFEEFEECEEEEEEEEEEDD@ABCDCACDDCE_Mismatch_0_Sense_+_Library_PoolT
AGGAATTAGAGATTTGGCTCATGGATTGGGTTAAGTTTTTCTTTCCGAAGATGAGGGCTGTTACATATATGTTCATCTTCGGTGTTGGTATGAT
>Frequency_4_QualityScore_EFHHGHHJIGIIIIIJJIIJJIJJIIJJJIIJIJIGHIIIJIIIJJIJIIJJJJJJGGGEGGEFEFFEFCCCCDEDEECCACCCDDEDEEEEEC_Mismatch_0_Sense_+_Library_PoolT
TGGGTTAAGTTTTTCTTTCCGAAGATGAGGGCTGTTACATATATGTTCATCTTCGGTGTTGGTATGATTTTTATCTTCGGATGATATCATTCTA
>Frequency_4_QualityScore_FFHGGHHJHIJJJJJJJJJJIIIGIIIJJJJJJJJIIIHIIIIIIIHIIIHHHGGBEEFFFCCEEECEEDCCEDDEECCAACDEDEDEEEEEEE_Mismatch_0_Sense_+_Library_PoolT
GGGTTAAGTTTTTCTTTCCGAAGATGAGGGCTGTTACATATATGTTCATCTTCGGTGTTGGTATGATTTTTATCTTCGGATGATATCATTCTAT
>Frequency_4_QualityScore_FFHHHHHJJJJJJJFHHIIJFHIJIJJIJJHIJJJJJICGHIIJJJJJIIIIJJIJJIJJIIIGEEEEEDDDCDDDDEDDDDDDEEEDDBBDCA_Mismatch_0_Sense_+_Library_PoolT
ATGTTCATCTTCGGTGTTGGTATGATTTTTATCTTCGGATGATATCATTCTATGTGCCAAAAAAATGTTGAAATTTTAAACATTTTATCGAACG
>Frequency_4_QualityScore_EEGEFGGIIIJIIIJIIIGIHIIIIJIIIJHIIIIIIIGGIHHGHGGGEFFEEEEDDDEDDDCCBCCBDBDEDCCABCCBCDDDDDCCCCCCDC_Mismatch_0_Sense_+_Library_PoolT
GCTGCTGCCTTCTGGACGAATGTTGCTGTGATCCGACCGACTTTTGTGACTTTTGATCAGCTGCTCTATTCTCGGAGGAATTAGAGATTTGGCT
>Frequency_4_QualityScore_EEGEGGGEGFHHHGHHIIIIIIGIFIGHIEHHIHIGHIHHHGHGIIFHIGEEAEEEC@BBDDDDDC=BCACAACBCCCAB?CDBBCCBC<?BCC_Mismatch_2_Sense_+_Library_PoolT
GGCTATGTGTTGCTGCTGCCTTCTGGACGAATGTTGCTGTGATCCGACCGACTTTTGTGACTTTTGATCAGCTGCCCTATTCTCGCAGGAATTA
>Frequency_4_QualityScore_EEHGHHHJJJJJIJJIIIJJJGIIJIJJJIJJIIIIJJJJJJIIJHHIHIHIIJJJJJJJIIIHHGHHGGGFEFEDEEEECCCDEBCDEEEEEE_Mismatch_0_Sense_+_Library_PoolT
TGTTGAAATTTTAAACATTTTATCGAACGGCCTCAAGCTTTGAGGATTATTATTGTTGTAATTATATTTTTGTTTATTTTAGTCTATTCATTAT
>Frequency_4_QualityScore_FFHHHHHJJJJDGGHIJFGIIHIJJJJIJJIJJJIFIIIIJJIJJJJJIJJIJJIJIIJIIFFFEEEEEEEEEEFDDDDDDEEEDDCCDDBCCD_Mismatch_0_Sense_+_Library_PoolT
TTCATCTTCGGTGTTGGTATGATTTTTATCTTCGGATGATATCATTCTATGTGCCAAAAAAATGTTGAAATTTTAAACATTTTATCGAACGGCC
>Frequency_4_QualityScore_FFHHGHEGIIJJFGIIJIIIJJIJJJIIJHJIIIJIJJHIIIEHIIIIGIIIJIIIIJJIIIIHEGDEECCDEEEEEEDDCDDDEECDACDDEE_Mismatch_0_Sense_+_Library_PoolT
TCATGGATTGGGTTAAGTTTTTCTTTCCGAAGATGAGGGCTGTTACATATATGTTCATCTTCGGTGTTGGTATGATTTTTATCTTCGGATGATA
>Frequency_4_QualityScore_EEFGFFGGIIHIGHIFDHGGGGHGGHHIIHICGHFHGHIIIFGIIIIIFEEECCACBCCCBC@@@=CDCBBCACCD@AAABC9<ADB9A@CBBC_Mismatch_0_Sense_+_Library_PoolT
TGCTGTGATCCGACCGACTTTTGTGACTTTTGATCAGCTGCTCTATTCTCGGAGGAATTAGAGATTTGGCTCATGGATTGGGTTAAGTTTTTCT
>Frequency_4_QualityScore_FFHHHHHJIJJJJJJJJJIFGGHIJEGIJHIJJJJJJJIJJIJGIJIIIJJJJJJJIIIHIIHGFFEEDACCDDDDDCDDDDFDDDDDDEEEDD_Mismatch_2_Sense_+_Library_PoolT
CATGTATGTTCATCTTCGGTGTTGGTATGATTTTTATCTTCGGATGATATCATTCTATGCGCCAAAAAAATGTTGAAATTTTAAACATTTTATC
>Frequency_4_QualityScore_EFGGHGGHHIIIIIIIIIIIAFFGHIDGHIEHIJIIIIJIJIIICGHGGIIIIIIJJIIHGGHIGGFEEACBDDDDDCCDDDDEDDDDDDDEED_Mismatch_2_Sense_+_Library_PoolT
ACATGTATGTTCATCTTCGGTGTTGGTATGATTTTTATCTTCGGATGATATCATTCTATGCGCCAAAAAAATGTTGAAATTTTAAACATTTTAT
>Frequency_4_QualityScore_EEHHGHHIJIIIIJJGIIJJHIIIIIJJIIHIGGGGEFEEEEDEBBCCCCDDDDDCDDDDDDCDCDCC?ACACDCBDCCDDCCCDCDCCCDDCC_Mismatch_0_Sense_+_Library_PoolT
GTTGCGCCACCGCAGTATTCGCAGGCGCCGCCTCAGAAACAGACGGGCTTTCTGAAAGGATGCCTGGCGGCTATGTGTTGCTGCTGCCTTCTGG
>Frequency_4_QualityScore_EFHGGHGGGFHGIIIHIIIJIIHIIIHHIGHGIGIHIGIIIIGIIIIGHGCCBCDEDBBBBCACBCCDCBBCCCDCCCABCCEC?A2<?@A>AC_Mismatch_0_Sense_+_Library_PoolT
GGCTATGTGTTGCTGCTGCCTTCTGGACGAATGTTGCTGTGATCCGACCGACTTTTGTGACTTTTGATCAGCTGCTCTATTCTCGGAGGAATTA
>Frequency_4_QualityScore_ECGGGGHIGGGHIIJIIGHGFIGIHHIIIHIIGIIHFEGFGHGHIIIGBEHIIEIIHGIIJEHGDFC@BCDDACEDDEEDBCDA?ABACCCCAB_Mismatch_0_Sense_+_Library_PoolT
GACTTTTGTGACTTTTGATCAGCTGCTCTATTCTCGGAGGAATTAGAGATTTGGCTCATGGATTGGGTTAAGTTTTTCTTTCCGAAGATGAGGG
>Frequency_4_QualityScore_FFHHGHHJJJJJJJIIJIIIJJJIIJJIIIJJJJJIJJJIIJJJJJIIIIHHHGGFEEFFEEDEEDEECDCEDEEEEEEEEDCCDDCDDEEDCC_Mismatch_0_Sense_+_Library_PoolT
TGCCAAAAAAATGTTGAAATTTTAAACATTTTATCGAACGGCCTCAAGCTTTGAGGATTATTATTGTTGTAATTATATTTTTGTTTATTTTAGT
>Frequency_4_QualityScore_FFHHHHHJIHIIIIJJJJIIJJIJIHGHHIJIIIJHIJIJJHJIJIIIIGGECDDDDDDCDDDDDDDDDCCEDDDDDDDCDDEEEDDC?CA@AC_Mismatch_0_Sense_+_Library_PoolT
GCGGCTATGTGTTGCTGCTGCCTTCTGGACGAATGTTGCTGTGATCCGACCGACTTTTGTGACTTTTGATCAGCTGCTCTATTCTCGGAGGAAT
>Frequency_4_QualityScore_FFGBGGGGIIJJJIIIIJIJJAFGGIIIIHIIJJIIHHIIIJJHHIGIIGEFGFGGFFFFFFDEEDEEECDDCCDCCDBBCCDDCCCCCCCBCC_Mismatch_1_Sense_+_Library_PoolT
TGGTATGATTTTTATCTTCGGATGATATCATTCTATGCGCCAAAAAAATGTTGAAATTTTAAACATTTTATCGAACGGCCTCAAGCTTTGAGGA
>Frequency_4_QualityScore_EEHHHHHJJJJJJJJJJIGIJJJGIIHIIIIJHIJJIIIIJJJJIIIIIJIIHHIIIIIIHH_Mismatch_0_Sense_+_Library_PoolT
AATGTTGAAATTTTAAACATTTTATCGAACGGCCTCAAGCTTTGAGGATTATTATTGTTGTA
>Frequency_4_QualityScore_FEEEGGHGIIIIJIIHIIIGIIIHIIIHIIGIIIIIIIIIIIIIIIIIIIIIIIIIIFHIGIHGGDFCFAABCEEFEEEEEEECCD_Mismatch_0_Sense_+_Library_PoolT
CATTTTATCGAACGGCCTCAAGCTTTGAGGATTATTATTGTTGTAATTATATTTTTGTTTATTTTAGTCTATTCATTATTTTTTAT
>Frequency_4_QualityScore_FFGHGFGIIIHIIHIJGHBGHEGIIFIGIGIHIIFIHIGIHI@DGFHI=EEGGBGIIIIIGHH=C9?CBBACCDCCACCCBCBCDDCCCBCBDD_Mismatch_0_Sense_+_Library_PoolT
CAGCTGCTCTATTCTCGGAGGAATTAGAGATTTGGCTCATGGATTGGGTTAAGTTTTTCTTTCCGAAGATGAGGGCTGTTACATATATGTTCAT
>Frequency_4_QualityScore_EEGEGFFHGGHHHGHFGEGHHGEGGFFFGHHHGEGEGEGFGFEFGGEFFFEEBDCDEEEDBC?A@?ACCCCDCCCCDAACBCBCDCACCAA@?A_Mismatch_2_Sense_+_Library_PoolT
GGACGAATGTTGCTGTGATCCGACCGACTTTTGTGACTTTTGATCAGCTGCCCTATTCTCGCAGGAATTAGAGATTTGGCTCATGGATTGGGTT
>Frequency_4_QualityScore_FFGHFGGIIIIIIGIHIGIEFGHBDGGCEHEGGEFFGFEGEGED?BDECDACCC?A>BCAA?@@??ACC>AAA>=@=?CCBBC@@@??A;??A?_Mismatch_0_Sense_+_Library_PoolT
AAGGATACTACCAGCAACCGCCGTCTGTGGTTGCGCCACCGCAGTATTCGCAGGCGCCGCCTCAGAAACAGACGGGCTTTCTGAAAGGATGCCT
>Frequency_4_QualityScore_EEGGGGGHHGCAEIIHIEFHEHIIIIHIICGBFHGIHHECEIIHGGIIIHHEHD@EEFEGFC>BCBCAAAA@@CCCCCCC=ACCA@CDBDDCCC_Mismatch_1_Sense_+_Library_PoolT
TTATCTTCGGATGATATCATTCTATGCGCCAAAAAAATGTTGAAATTTTAAACATTTTATCGAACGGCCTCAAGCTTTGAGGATTATTATTGTT
>Frequency_4_QualityScore_FFHHHHGIJIJJIJJIIJIIIJIIHIGIIJFHIJJIGHIJJEHIIIJJJJIIJHHIGHHGFGEFEDCDDBDEEEEEECDDEEEDDECC>A>ACC_Mismatch_0_Sense_+_Library_PoolT
TCTCGGAGGAATTAGAGATTTGGCTCATGGATTGGGTTAAGTTTTTCTTTCCGAAGATGAGGGCTGTTACATATATGTTCATCTTCGGTGTTGG
>Frequency_4_QualityScore_DCC@CGGHHGHHHIEFBDCGBGEEHEHHHFGGIGFGEGHGEGHHEEFGFGGFGGGGFA;CECADFEEGFBDEDDDCCCC<<??A>=AAC@??BC_Mismatch_0_Sense_+_Library_PoolT
AGATGAGGGCTGTTACATATATGTTCATCTTCGGTGTTGGTATGATTTTTATCTTCGGATGATATCATTCTATGTGCCAAAAAAATGTTGAAAT
>Frequency_4_QualityScore_FFHHGHHIJIJIIIJHIIGHIHIIIIJJIJJIIJIHIIIIHGHGFEFGGFEEEEEEEDDDDCCCCBCDCCCDCDDDCCDDECDDCCDDDCDDEE_Mismatch_0_Sense_+_Library_PoolT
GGATGCCTGGCGGCTATGTGTTGCTGCTGCCTTCTGGACGAATGTTGCTGTGATCCGACCGACTTTTGTGACTTTTGATCAGCTGCTCTATTCT
>Frequency_4_QualityScore_FFHHHHGJJJIJJJJDGHIJJEGIIGIJJJJIJJJJJIIGIIIIIJJJIIIIIJJIJIIJIFIIGEEED@CEEDDDDDEDDDDDDEEEDDCADD_Mismatch_0_Sense_+_Library_PoolT
TATGTTCATCTTCGGTGTTGGTATGATTTTTATCTTCGGATGATATCATTCTATGTGCCAAAAAAATGTTGAAATTTTAAACATTTTATCGAAC
>Frequency_4_QualityScore_EEHHGHHJDIIIJJJGHIHHIHIIGIGIJIIIIJJGGIIAFHGHI?FGEHCGIIHIJJIFIGFEECEDCBBABCCBCCABBCDEDECDACCCDD_Mismatch_0_Sense_+_Library_PoolT
CTGCTCTATTCTCGGAGGAATTAGAGATTTGGCTCATGGATTGGGTTAAGTTTTTCTTTCCGAAGATGAGGGCTGTTACATATATGTTCATCTT
>Frequency_4_QualityScore_EEHHHGEGIIFHIIIIGHIGGCGIIJIIGIGGIIJJIGIIGHIIIIHIIGIGGIIGGBDCBCDCCCCCCCCCDDDDDACAC@CCACC>@?BA=A_Mismatch_0_Sense_+_Library_PoolT
AATGTTGCTGTGATCCGACCGACTTTTGTGACTTTTGATCAGCTGCTCTATTCTCGGAGGAATTAGAGATTTGGCTCATGGATTGGGTTAAGTT
>Frequency_4_QualityScore_FFGHHHHJJIIGIIIJIHIJJJJIIJIJHHGIIIHHHHHHHGGGECCCDDEEDDCDDDDDDDDCDDDDBCCB=@CD?CCCCDCDEDEDCBBCC@_Mismatch_0_Sense_+_Library_PoolT
CGCCGCCTCAGAAACAGACGGGCTTTCTGAAAGGATGCCTGGCGGCTATGTGTTGCTGCTGCCTTCTGGACGAATGTTGCTGTGATCCGACCGA
>Frequency_4_QualityScore_EEGHGGGGIGHGHIIIIIFHEHEGHIIFECGEHGGGGFEGIFIIHGGHGHDEEGGGEEBBBA?BCCBCC=BCCBCCCC@BCC?BCCCC:=@BC<_Mismatch_2_Sense_+_Library_PoolT
GAATGTTGCTGTGATCCGACCGACTTTTGTGACTTTTGATCAGCTGCCCTATTCTCGCAGGAATTAGAGATTTGGCTCATGGATTGGGTTAAGT
>Frequency_4_QualityScore_FFHHGHGJIIIIIIIJIIJJICGGIIJGHIJIIJIJJIGIIIJEEAGGHIIIIIHIIIIIGEHEHHGGGGECDDCDDDDDDDDDECDDDDDEEE_Mismatch_0_Sense_+_Library_PoolT
TACATATATGTTCATCTTCGGTGTTGGTATGATTTTTATCTTCGGATGATATCATTCTATGTGCCAAAAAAATGTTGAAATTTTAAACATTTTA
>Frequency_4_QualityScore_FFGHGHHJGIJIIIJJJIIIHIIIIIIIIJJIIJJJJIGIHGGGGEFFEFEEEEEDDDDDCCCABCDBDACCDBCDEBC?AACAAACCDCCDCD_Mismatch_0_Sense_+_Library_PoolT
AGAAACAGACGGGCTTTCTGAAAGGATGCCTGGCGGCTATGTGTTGCTGCTGCCTTCTGGACGAATGTTGCTGTGATCCGACCGACTTTTGTGA
>Frequency_4_QualityScore_FDGHHGHJJIIIJIJIIJJJIIJIIGHIIJIJJJJJIIHIHIIIIHHGFEFEEEEDDCDCCDBCDDDDDCCCCBCCDDDDCDDDDDDDCCCCCD_Mismatch_0_Sense_+_Library_PoolT
GTCGGATCCGAAATACGCCTATCCGTATCCAGCTCCAGGATACTCCCAAGGACACGCCCAAGGATACCCCCAAGGATACTACCAGCAACCGCCG
>Frequency_4_QualityScore_FCGGGHHDHHIIJIJJJIJIJJJJJEIIIJIJJJJJJJJJIJIIJJIIIIIIJJGIIIIGHGGGGFEEFEDEEEEECCDDDCCCDDDCDCDDDD_Mismatch_0_Sense_+_Library_PoolT
GTGTTGGTATGATTTTTATCTTCGGATGATATCATTCTATGTGCCAAAAAAATGTTGAAATTTTAAACATTTTATCGAACGGCCTCAAGCTTTG
>Frequency_4_QualityScore_ECEDGEAGIIHIFG?GEGIIDHGEIFCGIIIGGBCHIFGGDDHHH@EDFGIIFGDGGGGFFEFEGGGEDBBACCBB@==B@@ACDD@CBCCCDD_Mismatch_0_Sense_+_Library_PoolT
GATTTGGCTCATGGATTGGGTTAAGTTTTTCTTTCCGAAGATGAGGGCTGTTACATATATGTTCATCTTCGGTGTTGGTATGATTTTTATCTTC
>Frequency_4_QualityScore_FFHHHHHJJJJJIJJJIIHHIIIIIIIIIIIGHIIHHIIHHGGGFEDDDCDDDDEDDDDDDDDDCDDDDDDBCCCCCDCDCDDDCCCDDDCACC_Mismatch_0_Sense_+_Library_PoolT
GGCGCCGCCTCAGAAACAGACGGGCTTTCTGAAAGGATGCCTGGCGGCTATGTGTTGCTGCTGCCTTCTGGACGAATGTTGCTGTGATCCGACC
>Frequency_1_QualityScore_FFGHHHHJJJJJJJJJJIIHIIJJIIIIJJJIFHIJJJJJHHHHHFDDDBDDDDDDBDDDDDDDDDDDCCCCBD@>BDCDCCDDCC@DCC?@DD_Mismatch_0_Sense_+_Library_PoolC
GGCGCCGCCTCAGAAACAGACGGGCTTTCTGAAAGGATGCCTGGCGGCTATGTGTTGCTGCTGCCTTCTGGACGAATGTTGCTGTGATCCGACC
>Frequency_4_QualityScore_FFHHHHHIIIJJJJJJJIIJIIIIJJIJJJJJIJJJJJJJJJJIIIIIIIIIIHGGGGGFFEDEEEEDECDEEDEDDDDEEEEEEEFEEDCBDD_Mismatch_0_Sense_+_Library_PoolT
ATTCTATGTGCCAAAAAAATGTTGAAATTTTAAACATTTTATCGAACGGCCTCAAGCTTTGAGGATTATTATTGTTGTAATTATATTTTTGTTT
>Frequency_4_QualityScore_FFHHGHHIJJGHIIJIIJJJJJJJJJIHIIJJJJJJJJJJJIIIIJJHGIJJJJIIJJJJJHEFGGFFECCEEEEEDDCDDDFECCACCDEEED_Mismatch_0_Sense_+_Library_PoolT
ATGGATTGGGTTAAGTTTTTCTTTCCGAAGATGAGGGCTGTTACATATATGTTCATCTTCGGTGTTGGTATGATTTTTATCTTCGGATGATATC
>Frequency_4_QualityScore_EEGGGFGGIGIIIIGIIJGHIHIIIFHGIHIIJIIJIIIIIIIIIIIIIIIIIFBCCABCDCC@BACCCCCCCDBCCB>ACCBC=??AB;BBAC_Mismatch_0_Sense_+_Library_PoolT
GTTGCTGTGATCCGACCGACTTTTGTGACTTTTGATCAGCTGCTCTATTCTCGGAGGAATTAGAGATTTGGCTCATGGATTGGGTTAAGTTTTT
>Frequency_4_QualityScore_FDGGHGGIIGHHHHHHGHEFFIIIGDGGIIIGGIGEEGHHHIHHGFHGECFCDEFEFGGFDDEEEECCDAACCDCCCACBB==?BCCACC@;@B_Mismatch_0_Sense_+_Library_PoolT
CGAATTTCCACTTTTCCAGTGCCCGTACATCGTCAGTTCAGGTCACGAGCAAAATTAACCTTCATTAAGTCATCAGTTCGAGTCTCTGCCAAGC
>Frequency_4_QualityScore_EFHHHHHJJIDHIIJIIIIIGIIIIHIIJJJIIIIIIGGGFEECCCCCDDDDDACCCCDDDDDCCCCCDAACCCCDDDDDDDCCCCDCBBCA;A_Mismatch_0_Sense_+_Library_PoolT
GCCACCGCAGTATTCGCAGGCGCCGCCTCAGAAACAGACGGGCTTTCTGAAAGGATGCCTGGCGGCTATGTGTTGCTGCTGCCTTCTGGACGAA
>Frequency_4_QualityScore_FFGHHHHIIJIIJJIJIJJJIIIJFHIGGGIIIHIIJIHHIIIJIIHIFGHGFFFDEDDCDDEDCDDEDBCDDDDDDDDCEDCCCCA?ACDDDC_Mismatch_0_Sense_+_Library_PoolT
CTATGTGTTGCTGCTGCCTTCTGGACGAATGTTGCTGTGATCCGACCGACTTTTGTGACTTTTGATCAGCTGCTCTATTCTCGGAGGAATTAGA
>Frequency_4_QualityScore_FFHHHHHJJIIJIJJIJJJJJJJJIJJJIIIJJJJJHHIHIJIJIHIIJIIJIIIJJJJIJJJJJHGHGGFFFFEDEEEDEEEEEEEEEEEDDB_Mismatch_0_Sense_+_Library_PoolT
AATTTTAAACATTTTATCGAACGGCCTCAAGCTTTGAGGATTATTATTGTTGTAATTATATTTTTGTTTATTTTAGTCTATTCATTATTTTTTA
>Frequency_4_QualityScore_FFHHHHHJJJJJIIIIIIJJIHIJIGIHIIIJIJJJIIJJIHJJJGGIIDGHIIIBEGIGCGHHGGGFFEEDCDDDDDDDCCCCCBCCCCEEEC_Mismatch_0_Sense_+_Library_PoolT
TTTTGATCAGCTGCTCTATTCTCGGAGGAATTAGAGATTTGGCTCATGGATTGGGTTAAGTTTTTCTTTCCGAAGATGAGGGCTGTTACATATA
>Frequency_1_QualityScore_FFHHHHHJJJJIJJJJJGIJGGGGIFHIFGIIIJIJIJJIIIJJHDHGICHIIIJCEEHH;AHHFFHFFFFD>CDBCACDCDBDDDCCDDEDEE_Mismatch_0_Sense_+_Library_PoolC
TTTTGATCAGCTGCTCTATTCTCGGAGGAATTAGAGATTTGGCTCATGGATTGGGTTAAGTTTTTCTTTCCGAAGATGAGGGCTGTTACATATA
>Frequency_4_QualityScore_FFHHHHHIJJJJJIGIIJJJJJJIIJJJJJJJJJJJJJJJJJIIGGGFFFEEEEDDEDDDDDDBCDD@C=ACD??ACDADEDDDDDDCDA@BCC_Mismatch_0_Sense_+_Library_PoolT
CCGACCGACTTTTGTGACTTTTGATCAGCTGCTCTATTCTCGGAGGAATTAGAGATTTGGCTCATGGATTGGGTTAAGTTTTTCTTTCCGAAGA
>Frequency_4_QualityScore_FFHHHHHJJIJJJIJJJJJJJIIJJJJJGIHIIJJJJJIJJJJJJIIIIIEGFFFEEEEEEDEEEDDDDCDCDCDDDDDDCDDDCDDCDDDDDD_Mismatch_0_Sense_+_Library_PoolT
CTTTCTGAAAGGATGCCTGGCGGCTATGTGTTGCTGCTGCCTTCTGGACGAATGTTGCTGTGATCCGACCGACTTTTGTGACTTTTGATCAGCT
>Frequency_4_QualityScore_EEHGHHHJIIJJJJJJJJJJJJJJJJJJJIIIJJIJJJJJJJJIIIJJJJJIIIIIIIGGGFEFEEEEEDDEDDDDDFEEEDCDCDDEEEEEEE_Mismatch_0_Sense_+_Library_PoolT
ATGATATCATTCTATGTGCCAAAAAAATGTTGAAATTTTAAACATTTTATCGAACGGCCTCAAGCTTTGAGGATTATTATTGTTGTAATTATAT
>Frequency_4_QualityScore_FFHHHHHJJJJJJJJJJJIJJIIJIJGIJIJJJJJIIIIJJIJJIJGHIIDGHIIJCGHIIDHHHGGGFDEEDAACADDDDDCDDDCDDDCECD_Mismatch_0_Sense_+_Library_PoolT
CTTTTGATCAGCTGCTCTATTCTCGGAGGAATTAGAGATTTGGCTCATGGATTGGGTTAAGTTTTTCTTTCCGAAGATGAGGGCTGTTACATAT
>Frequency_4_QualityScore_EEGFHGHDFGGGIGEGHIEHHIHHHEIHHIGHGIIGIIIHGGFIIIHIFIIHIGIIIIIHGGGCABBCDACCDDACCCCCCBCCDCCACBCC@C_Mismatch_0_Sense_+_Library_PoolT
TCTTCGGATGATATCATTCTATGTGCCAAAAAAATGTTGAAATTTTAAACATTTTATCGAACGGCCTCAAGCTTTGAGGATTATTATTGTTGTA
>Frequency_4_QualityScore_EEGEHHGIIIIHHIIGIIJCHIHIJDGGHIHHIJIJJJJIIIGGIHIHHHHIIJHGIHIHGHGGGEGDFEDEEEEEDAC@BCCACCDCBDDCCB_Mismatch_0_Sense_+_Library_PoolT
TTAGAGATTTGGCTCATGGATTGGGTTAAGTTTTTCTTTCCGAAGATGAGGGCTGTTACATATATGTTCATCTTCGGTGTTGGTATGATTTTTA
>Frequency_4_QualityScore_FFHHHHHJJJEHIIJJGHIIJGIJJJJJJJJIIIIIIIJIIJJJJJIJIIIIIIJJJJIIIIIIHHGGB?BBDCBDDDDEFEDDDDDDEECCCA_Mismatch_0_Sense_+_Library_PoolT
TGGCTCATGGATTGGGTTAAGTTTTTCTTTCCGAAGATGAGGGCTGTTACATATATGTTCATCTTCGGTGTTGGTATGATTTTTATCTTCGGAT
>Frequency_4_QualityScore_EEFGHHHIIJJIIIFHIHIIHIJJJIIIIGIHIGIIIIIIIIJJJJIIGCFDGHHDEGFFGFFFFFEDCDCBC>BCACECDEEEEEEEEEDDCD_Mismatch_0_Sense_+_Library_PoolT
AGTTTTTCTTTCCGAAGATGAGGGCTGTTACATATATGTTCATCTTCGGTGTTGGTATGATTTTTATCTTCGGATGATATCATTCTATGTGCCA
>Frequency_4_QualityScore_FFGGGHHIIIIIIIIGIFHHDIHFGGHHGIIIIJJJIJIIHIHHHEEFGGEDEEDACCCDDCBBCBAAA?=@CAACDBCCDCCDCDCCBBCCCA_Mismatch_0_Sense_+_Library_PoolT
TGAAAGGATGCCTGGCGGCTATGTGTTGCTGCTGCCTTCTGGACGAATGTTGCTGTGATCCGACCGACTTTTGTGACTTTTGATCAGCTGCTCT
>Frequency_1_QualityScore_DDHHHHHJJJJJJJIJJJJJIJJIIIJJJJJJJJIJJJJJJJHJJAEFFFDFFEEEDEEEDDDDDDDDDDDDDBDCDDDDDDDDDEDDDDDDDD_Mismatch_0_Sense_+_Library_PoolC
TGAAAGGATGCCTGGCGGCTATGTGTTGCTGCTGCCTTCTGGACGAATGTTGCTGTGATCCGACCGACTTTTGTGACTTTTGATCAGCTGCTCT
>Frequency_4_QualityScore_FFHHGGGIIHIHIJJIIIHIIIJHIHIIGIIIIJJIHIJJIIIGIGGGEGGGEEEEEEEEEDDDDDEEECCBAAA?BCCDDDCDBDDCCCCCCC_Mismatch_0_Sense_+_Library_PoolT
GCTGCCTTCTGGACGAATGTTGCTGTGATCCGACCGACTTTTGTGACTTTTGATCAGCTGCTCTATTCTCGGAGGAATTAGAGATTTGGCTCAT
>Frequency_4_QualityScore_FEGHHHHIHGEIIIFGDFGFHGHIIIIHIJIFIEGCEEGFBCDCCDDDDCCCCCCD??CDDDDCB@@A=<?AC=AACCACD=>A=@?CBCBCAC_Mismatch_0_Sense_+_Library_PoolT
ACCAGCAACCGCCGTCTGTGGTTGCGCCACCGCAGTATTCGCAGGCGCCGCCTCAGAAACAGACGGGCTTTCTGAAAGGATGCCTGGCGGCTAT
>Frequency_4_QualityScore_FFHHHHHJJJJJJJGIIJDHHIJJDHGIIGIJJJJJJJJHIIIIIJJIIIIJIIIIIIIIHIHHGGGGGDFFEFEEABACDDBCDDDEEEDDCD_Mismatch_0_Sense_+_Library_PoolT
TAGAGATTTGGCTCATGGATTGGGTTAAGTTTTTCTTTCCGAAGATGAGGGCTGTTACATATATGTTCATCTTCGGTGTTGGTATGATTTTTAT
>Frequency_4_QualityScore_DEGGGHGIIHIIFGGHIGGIGGIIJHIIIIIHIIIIIIIIJIIGGFIIHIIIIIIGFGIIIIIGDFEEDCAABBBACCDDDAADCCDCDEDEEC_Mismatch_0_Sense_+_Library_PoolT
TTTTATCTTCGGATGATATCATTCTATGTGCCAAAAAAATGTTGAAATTTTAAACATTTTATCGAACGGCCTCAAGCTTTGAGGATTATTATTG
>Frequency_4_QualityScore_EEDGGFGIIFHIIIGEGGIHIEIIIEGFHHGGEEEGFHHGIHGEDDCFEEEEECCDEEDCC>ABA@CCCCDCCCDCCCDDC@CCCACCCCA:>>_Mismatch_2_Sense_+_Library_PoolT
GACGAATGTTGCTGTGATCCGACCGACTTTTGTGACTTTTGATCAGCTGCCCTATTCTCGCAGGAATTAGAGATTTGGCTCATGGATTGGGTTA
>Frequency_3_QualityScore_FFHHHHHIJJJJJJJIJJJJJJJJIJIJJJJJJJJJJIIJIIIIHHGGGGGFFEEDDDACCDDDDDDDDCDDDDCDDEDDDDDDDDDDDEEDCD_Mismatch_2_Sense_+_Library_PoolT
TGCCTGGCGGCTATGTGTTGCTGCTGCCTTCTGGACGAATGTTGCTGTGATCCGACCGACTTTTGTGACTTTTGATCAGCTGCCCTATTCTCGC
>Frequency_3_QualityScore_FFHHHHHJJJJJJJJJJJJIHHIJJJIJJJJJJIIJJJIIHIHGGGGEDDDCDDCEDCBDDDDDDDCDDBCCDCDC?CDDCDDDDDDDDEDDDC_Mismatch_0_Sense_+_Library_PoolT
CAGGCGCCGCCTCAGAAACAGACGGGCTTTCTGAAAGGATGCCTGGCGGCTATGTGTTGCTGCTGCCTTCTGGACGAATGTTGCTGTGATCCGA
>Frequency_3_QualityScore_FFHHGHHJJJJHHIIJJJJJJJJJJIDGGHIJFHIJHJJJJJJJJIJJIIGHHIHJJJIHIIIHIGGGGADCCCCDDDDDDDDDDDDDDED_Mismatch_2_Sense_+_Library_PoolT
GCTGTTACATGTATGTTCATCTTCGGTGTTGGTATGATTTTTATCTTCGGATGATATCATTCTATGCGCCAAAAAAATGTTGAAATTTTAA
>Frequency_3_QualityScore_EFHHHHHJJJJJJJJJIJHIIIJIHIJJIJHIHIIJIIIIHIJGIIGIIJJJJIJIIIIIGGHGGGGGGFEEFEFFEEEECEEEEDDDDEEEEE_Mismatch_0_Sense_+_Library_PoolT
AAACATTTTATCGAACGGCCTCAAGCTTTGAGGATTATTATTGTTGTAATTATATTTTTGTTTATTTTAGTCTATTCATTATTTTTTATAATTA
>Frequency_3_QualityScore_FFGHFHGHDFHIHHEEFHGEGDGFGHIJIBEIHHIHHIEFIHIHGHGGGEDEEEECDCDCDDBDCBCB??BCDDCBBCBBDAB>BCDCDDCBC@_Mismatch_2_Sense_+_Library_PoolT
CTTCTGGACGAATGTTGCTGTGATCCGACCGACTTTTGTGACTTTTGATCAGCTGCCCTATTCTCGCAGGAATTAGAGATTTGGCTCATGGATT
>Frequency_3_QualityScore_FFHHEGFGIJJJHIJHJJJIHIJJJJIIIJJJIIIJJJIJJJJIIJJJJJJJJJJJIJHFGFDDEDDDDCDDDCCD@CDCDEEFEDDDDCDEEE_Mismatch_0_Sense_+_Library_PoolT
TCGGATGATATCATTCTATGTGCCAAAAAAATGTTGAAATTTTAAACATTTTATCGAACGGCCTCAAGCTTTGAGGATTATTATTGTTGTAATT
>Frequency_3_QualityScore_FFHHHHHJJJJJJGHIIJJEGHJHIJJJJJJJJJJJIEHIHIJJJIJJJJJJJJJJJJIIIIGFFFEDEDEEEDDDEDDDDDDEEEDDCBCC<A_Mismatch_0_Sense_+_Library_PoolT
TGTTCATCTTCGGTGTTGGTATGATTTTTATCTTCGGATGATATCATTCTATGTGCCAAAAAAATGTTGAAATTTTAAACATTTTATCGAACGG
>Frequency_3_QualityScore_FFHHHHHJJJJIJIJJJJHCGHHIHIGIJJJIJJIJIJIJJJJJJJJJHHIHHHHFFGGFGEEEEEEEDDCCDDCDCDDCDDDDDDDDABDCDD_Mismatch_1_Sense_+_Library_PoolT
GTATGATTTTTATCTTCGGATGATATCATTCTATGCGCCAAAAAAATGTTGAAATTTTAAACATTTTATCGAACGGCCTCAAGCTTTGAGGATT
>Frequency_3_QualityScore_FFHGHHHJIJJIJIJJJIJJJHIIJJJJIJJJIHJJJIJIJIJHHHHHGGFFFFFEEEEDDDEEEDDDA?AACCDDDDDDDCDCCDDDCDDD@B_Mismatch_0_Sense_+_Library_PoolT
CCTTCTGGACGAATGTTGCTGTGATCCGACCGACTTTTGTGACTTTTGATCAGCTGCTCTATTCTCGGAGGAATTAGAGATTTGGCTCATGGAT
>Frequency_3_QualityScore_EEEFDDAFFHHHEBFEAFGHHFAEGFHFHHFEGHAFFGHHGF>BB9>B@CDDDCBC?A?ABB@BA@9?C1<>4;:??@@@@A@9?B@@?@BACB_Mismatch_0_Sense_+_Library_PoolT
CGACCGACTTTTGTGACTTTTGATCAGCTGCTCTATTCTCGGAGGAATTAGAGATTTGGCTCATGGATTGGGTTAAGTTTTTCTTTCCGAAGAT
>Frequency_3_QualityScore_FFHHHHHJJIJJJJIJJJJJJFHIEHIIJJJJJJIIJIJJJJJJHJIJJJJIIJIJJJJGHHIHDGDBBADEEFFFEDCD_Mismatch_0_Sense_+_Library_PoolT
ATCGAACGGCCTCAAGCTTTGAGGATTATTATTGTTGTAATTATATTTTTGTTTATTTTAGTCTATTCATTATTTTTTAT
>Frequency_3_QualityScore_FDGFHHHFHIIGIJJJJIJIJJIJJCFHIJJJJJJIJJJJJIIJJJJJJJIGGGEEFFEEEEEEFEEDDDDEEFDDDCDCCCDDDDCDDDDDDD_Mismatch_1_Sense_+_Library_PoolT
GTGTTGGTATGATTTTTATCTTCGGATGATATCATTCTATGCGCCAAAAAAATGTTGAAATTTTAAACATTTTATCGAACGGCCTCAAGCTTTG
>Frequency_3_QualityScore_FEGHHHHJJJJIJJJJJJJJIIJHJJJIJJJJJIJIIJJJHIJJIIIHGGGGFFEEEEEDDDDDDDDDDDDDDDEEEDCCBDCBACDDDDDDDD_Mismatch_0_Sense_+_Library_PoolT
GTGTTGCTGCTGCCTTCTGGACGAATGTTGCTGTGATCCGACCGACTTTTGTGACTTTTGATCAGCTGCTCTATTCTCGGAGGAATTAGAGATT
>Frequency_3_QualityScore_FFGHHHHJHIIIJJIHIIJHHIJDHHGIJFHHHIHIIJJJJJJIJFBEGFHJHHIIIJIHHFGHFGGGFDDEEEFEECDCBACACCC@CDDDDF_Mismatch_0_Sense_+_Library_PoolT
GGAATTAGAGATTTGGCTCATGGATTGGGTTAAGTTTTTCTTTCCGAAGATGAGGGCTGTTACATATATGTTCATCTTCGGTGTTGGTATGATT
>Frequency_3_QualityScore_FFHHHHHJFIIJJIJIJIHIIIIIJIIEHIIHHGHGFFFEEDDDDDDDCCDDCDDDDDDDDDDDCBDDCAACCDDDDDDDDCDDDCDDCDACCD_Mismatch_0_Sense_+_Library_PoolT
CACCGCAGTATTCGCAGGCGCCGCCTCAGAAACAGACGGGCTTTCTGAAAGGATGCCTGGCGGCTATGTGTTGCTGCTGCCTTCTGGACGAATG
>Frequency_3_QualityScore_FDGGGHHJJJJIJIIJIIIJIFGGHHIGGIIIIHJJHIIIJFFFIAFBFFGGGBDEECDEEEBBDDDD?@A=@C?BC:=AB@AB;>9>:ABB>@_Mismatch_0_Sense_+_Library_PoolT
GTTATTTTGAAAAGCTTAACATGTCGGATCCGAAATACGCCTATCCGTATCCAGCTCCAGGATACTCCCAAGGACACGCCCAAGGATACCCCCA
>Frequency_3_QualityScore_FFHGHGHJJFGHIIHIIJJHIJJIIIHGIIIJIJIHIIIIIIIIIIHJJJIJJIIIIIIIIGGDFEECFBDBEEEEDDDDDEECCACCDDDDDE_Mismatch_0_Sense_+_Library_PoolT
TGGATTGGGTTAAGTTTTTCTTTCCGAAGATGAGGGCTGTTACATATATGTTCATCTTCGGTGTTGGTATGATTTTTATCTTCGGATGATATCA
>Frequency_3_QualityScore_EECECAFIIIGHIIJIFIHHGEHFHFHIIHGIFGIJHHHIIIGIIIGHHIIHIFHGHIGGHIHEGFGFFCDCCAACDCACBDBBACACEEDEEE_Mismatch_0_Sense_+_Library_PoolT
ATGTTGAAATTTTAAACATTTTATCGAACGGCCTCAAGCTTTGAGGATTATTATTGTTGTAATTATATTTTTGTTTATTTTAGTCTATTCATTA
>Frequency_3_QualityScore_EEHHHHGHIIIIIGGHIGIIIIJIIIJEGIIJIIIHHHGFEDDDDDDDDDDDDDDDDCCCDDDDDDADCCBCDDDDDCBCCDCCADDDECBACD_Mismatch_0_Sense_+_Library_PoolT
CCGCCGTCTGTGGTTGCGCCACCGCAGTATTCGCAGGCGCCGCCTCAGAAACAGACGGGCTTTCTGAAAGGATGCCTGGCGGCTATGTGTTGCT
>Frequency_3_QualityScore_FEFGGGHHHHIHHFHGHHGDGGDGFHIGFIHHIIJHJJJHIHIJIHIGHGEFCACDCDDBABBAA?A>?ABABCBBBCCBC>@BC@<>B?BBDC_Mismatch_0_Sense_+_Library_PoolT
GCTGTGATCCGACCGACTTTTGTGACTTTTGATCAGCTGCTCTATTCTCGGAGGAATTAGAGATTTGGCTCATGGATTGGGTTAAGTTTTTCTT
>Frequency_3_QualityScore_FFHHHHGJJJJJJJFGHIJJJJHIJIJIJGIJJJJJHIJJJJJHIJJJHHIJIHHHHHGFFFFFFEDDEBDDDDDDDDDDDDDCCDDDDCCDDE_Mismatch_1_Sense_+_Library_PoolT
ATTTTTATCTTCGGATGATATCATTCTATGCGCCAAAAAAATGTTGAAATTTTAAACATTTTATCGAACGGCCTCAAGCTTTGAGGATTATTAT
>Frequency_1_QualityScore_FFHHHHHJIJIIIJAFHGHIIJJIIIJIIJJJJIIIIGIJGIGHIJIJGIJJJHGFHHHDDBBCFDDEEDDDDDDDDDDDDDDDBACDDDDEDE_Mismatch_1_Sense_+_Library_PoolC
ATTTTTATCTTCGGATGATATCATTCTATGCGCCAAAAAAATGTTGAAATTTTAAACATTTTATCGAACGGCCTCAAGCTTTGAGGATTATTAT
>Frequency_3_QualityScore_FFHHHHCGHHIJIIJJJJJJJJJJJJIJJIJIJJJIIIIJIIJJJJJJIJJJIHHHHGFEFCDDDDDDCBCDDDDDDCCBCDDEEEDCDDCDDD_Mismatch_1_Sense_+_Library_PoolT
CTTCGGATGATATCATTCTATGCGCCAAAAAAATGTTGAAATTTTAAACATTTTATCGAACGGCCTCAAGCTTTGAGGATTATTATTGTTGTAA
>Frequency_3_QualityScore_CDFGGGGHIHHEGJHIFJHIGHHHHIJHHIGFHGGIHEGGCEEEFGDHGIHHIHHHIHHHIHFGGGGCFCCDEDEAAACCCCEECDDEEECDCC_Mismatch_0_Sense_+_Library_PoolT
AAATTTTAAACATTTTATCGAACGGCCTCAAGCTTTGAGGATTATTATTGTTGTAATTATATTTTTGTTTATTTTAGTCTATTCATTATTTTTT
>Frequency_3_QualityScore_FFHHHHHJJJJJJGHIIIIJJJJJIJJJJJJJJJJJJJJJJJIIJJJHJIIIIIIHHHHHGGFFFEFEDBCCCDDDDDDDDDDDDDDDD_Mismatch_0_Sense_+_Library_PoolT
TTTTTATCTTCGGATGATATCATTCTATGTGCCAAAAAAATGTTGAAATTTTAAACATTTTATCGAACGGCCTCAAGCTTTGAGGATTA
>Frequency_3_QualityScore_FFHHHHHJJJGIJJJJJIJIJJIGHIIJJJIJJJGIJJJHIFHHHGHHHGCEFFFEEEEDDDCDEEEDCC@ACBCDDDDDDCDDDDCCDC@BCC_Mismatch_0_Sense_+_Library_PoolT
TGCCTTCTGGACGAATGTTGCTGTGATCCGACCGACTTTTGTGACTTTTGATCAGCTGCTCTATTCTCGGAGGAATTAGAGATTTGGCTCATGG
>Frequency_3_QualityScore_FFHHHHHJJIIJJJJJJJJJJJJJJIJJJJJJJJJJJJJJJJJJJJIJJJHIGEEEEDEDDDDDDDDDDAD_Mismatch_1_Sense_+_Library_PoolT
ATCATTCTATGCGCCAAAAAAATGTTGAAATTTTAAACATTTTATCGAACGGCCTCAAGCTTTGAGGATTA
>Frequency_3_QualityScore_FFHHHHHJJJJJIJJJJFHIIBFHHIICEGGHGHIJJJJJJIJJHGHGHIGHHHIIGHGGGFFFGEGFEBEFFEEEEDB?@@CCDBCDDDDEED_Mismatch_0_Sense_+_Library_PoolT
AATTAGAGATTTGGCTCATGGATTGGGTTAAGTTTTTCTTTCCGAAGATGAGGGCTGTTACATATATGTTCATCTTCGGTGTTGGTATGATTTT
>Frequency_3_QualityScore_EFHGHHGIIDHFGFHHHHFHIJIHHGIJGGHHIIJIIIJIIEEGHHIFHIJIIJHGHIIHGGHFFDFDEDEEDEEEDEEEDDEDDD@AAB@ACC_Mismatch_0_Sense_+_Library_PoolT
TTTCCGAAGATGAGGGCTGTTACATATATGTTCATCTTCGGTGTTGGTATGATTTTTATCTTCGGATGATATCATTCTATGTGCCAAAAAAATG
>Frequency_3_QualityScore_FFHHHHHIJIJIIIIIJIJIIJJJIJJJHIHIJJIIGIIJJJJIIIIGHHHGGFFEEEEEEEDDCDDCB@ACDDDDDDDDDDDDCDCD@CCCDB_Mismatch_2_Sense_+_Library_PoolT
CTGGACGAATGTTGCTGTGATCCGACCGACTTTTGTGACTTTTGATCAGCTGCCCTATTCTCGCAGGAATTAGAGATTTGGCTCATGGATTGGG
>Frequency_3_QualityScore_EEHGGGGHIJJIIJJJJJJIHHGIHIHIJIJJHJIJIHIJIHHIIGIIGHIIIFHGFHFFFECDCCCCCBCCCBBCBCCACCCCCCCCABDAA=_Mismatch_0_Sense_+_Library_PoolT
TCCAGCTCCAGGATACTCCCAAGGACACGCCCAAGGATACCCCCAAGGATACTACCAGCAACCGCCGTCTGTGGTTGCGCCACCGCAGTATTCG
>Frequency_3_QualityScore_FFHHHHHJJJJJJIJJJJJJJJJJJJJIJJJJJJJJJJJJJJJJJJJJJIHJJJIIGGGGEEFFFEEDDDDDDDDEEFEDDDDDDEEEEEEEEE_Mismatch_0_Sense_+_Library_PoolT
GATATCATTCTATGTGCCAAAAAAATGTTGAAATTTTAAACATTTTATCGAACGGCCTCAAGCTTTGAGGATTATTATTGTTGTAATTATATTT
>Frequency_3_QualityScore_EEAFGGHHDGHIHGFBIIHIJJHGIGGHIFHEGEHEGE?FIIJIIJIFHBFFHIHFGIHFDCBDCCBECBCDEBBCBC?BCCB>@B<@DD:@CC_Mismatch_0_Sense_+_Library_PoolT
GGATTGGGTTAAGTTTTTCTTTCCGAAGATGAGGGCTGTTACATATATGTTCATCTTCGGTGTTGGTATGATTTTTATCTTCGGATGATATCAT
>Frequency_3_QualityScore_FFHHHHHJHIJJEGHIJJGHGJIHIJJJJJJJJJJGHJJJJJJIJJJJIJJIIIIIIIIIIIIHGGGGGEEDCCDDACDDCDFEDDBDDDFECA_Mismatch_0_Sense_+_Library_PoolT
TTTGGCTCATGGATTGGGTTAAGTTTTTCTTTCCGAAGATGAGGGCTGTTACATATATGTTCATCTTCGGTGTTGGTATGATTTTTATCTTCGG
>Frequency_3_QualityScore_FFHHHGGIJJIJIJIIJIIIJIIIIIIHIJIIIIHIIHIIHIJJIJIJHGGGFFEEEEDDDDCDCBDECABDDDDDDDDEEDBCCCDCACABDD_Mismatch_2_Sense_+_Library_PoolT
CTATGTGTTGCTGCTGCCTTCTGGACGAATGTTGCTGTGATCCGACCGACTTTTGTGACTTTTGATCAGCTGCCCTATTCTCGCAGGAATTAGA
>Frequency_3_QualityScore_FFHHDGHHJJEHIJIJJJJJIJIIJJJIDHHIJJJGIIJJJJJJIIJJJJJJIJHGHHGGGFFFFEEEEEEEDDEEFDDCBDCCDDDDDDDDDD_Mismatch_0_Sense_+_Library_PoolT
TCGGTGTTGGTATGATTTTTATCTTCGGATGATATCATTCTATGTGCCAAAAAAATGTTGAAATTTTAAACATTTTATCGAACGGCCTCAAGCT
>Frequency_3_QualityScore_FFHGHHHJJJJJJJJIIJHJJJJAGIEHIJIIGHFIIJIIIIJGIJJCGHHIJCGGHIBGHIHGFFGFFABBCDDDDDDCDCDBCDDDDDDEED_Mismatch_0_Sense_+_Library_PoolT
TTGATCAGCTGCTCTATTCTCGGAGGAATTAGAGATTTGGCTCATGGATTGGGTTAAGTTTTTCTTTCCGAAGATGAGGGCTGTTACATATATG
>Frequency_3_QualityScore_FFHHHHHGAHIIIJJJIJIJJJJJJJJJIJJJJJJJIIJJJJJJJGHHIJJIIIJJJIJJEHGHHHBCDCD@CEEDEEEDDDC?BCDDDDDDDD_Mismatch_0_Sense_+_Library_PoolT
ACTTTTGTGACTTTTGATCAGCTGCTCTATTCTCGGAGGAATTAGAGATTTGGCTCATGGATTGGGTTAAGTTTTTCTTTCCGAAGATGAGGGC
>Frequency_3_QualityScore_FEHHHHHJJJJJJJJJFHHHJJFGIJGIJJJJJJJJJJIIFIIJJJJJJJJJJIJJIJJJIHGFFECDDEDDDDDDDDDEDDDDDDEEDDDDBD_Mismatch_2_Sense_+_Library_PoolT
GTATGTTCATCTTCGGTGTTGGTATGATTTTTATCTTCGGATGATATCATTCTATGCGCCAAAAAAATGTTGAAATTTTAAACATTTTATCGAA
>Frequency_3_QualityScore_FFHHGGHI?DFGIHIJHIIIJIJIIIJJJIIIIIIJJHHHGIHIIIJJHIHIIIHHGHFGCEFDDDCDDDDDDDDDDDDDCDDDDEEEDDDDCD_Mismatch_1_Sense_+_Library_PoolT
ATCTTCGGATGATATCATTCTATGCGCCAAAAAAATGTTGAAATTTTAAACATTTTATCGAACGGCCTCAAGCTTTGAGGATTATTATTGTTGT
>Frequency_3_QualityScore_EFHHHGHJIIGIJIIJIIJIJIIIJJHHIHIIIJJJHJHIIIIJIIIHIIEIHIHGEFFBDEEEBCEBCAB@DDDDDBCCCDEEFEEEDDDDDA_Mismatch_0_Sense_+_Library_PoolT
ATCATTCTATGTGCCAAAAAAATGTTGAAATTTTAAACATTTTATCGAACGGCCTCAAGCTTTGAGGATTATTATTGTTGTAATTATATTTTTG
>Frequency_3_QualityScore_FFHHHHHJJHIJJJJIIJJJJJJJJJJJIIJJJJIIJJJJIJIGEDDDDDEDDDDDDDDDDDDDDDDCDCBCDCDDDDDDDDDDEEDDDDDDCD_Mismatch_0_Sense_+_Library_PoolT
GCCGCCTCAGAAACAGACGGGCTTTCTGAAAGGATGCCTGGCGGCTATGTGTTGCTGCTGCCTTCTGGACGAATGTTGCTGTGATCCGACCGAC
>Frequency_3_QualityScore_FFHHHGHHJJJJJJGIJIJJJJJJJJIJJJJJJJGHJHHIJHJIJJJJJJJJJJHIIIDHGIIHBEBDEEFEFDEEEEDDD@BCCDDDDCDCDD_Mismatch_0_Sense_+_Library_PoolT
TTTTGTGACTTTTGATCAGCTGCTCTATTCTCGGAGGAATTAGAGATTTGGCTCATGGATTGGGTTAAGTTTTTCTTTCCGAAGATGAGGGCTG
>Frequency_3_QualityScore_EEHHHHHJJJDGHIIJFHIIIJJJJJIJIJJIJJGHIHIJJJJJJJJJJJJJJJHIHIJIFFFEEFEEDCDEEEDDDDDDEEEDDDBCDCCCDC_Mismatch_0_Sense_+_Library_PoolT
TCATCTTCGGTGTTGGTATGATTTTTATCTTCGGATGATATCATTCTATGTGCCAAAAAAATGTTGAAATTTTAAACATTTTATCGAACGGCCT
>Frequency_3_QualityScore_FFHHGHHIJJIJJJJJJJJIIIJIIIJJJJJJJJJJJJJEGFHIJEHHIGIJJJJJJIJJJGHFFEFFECEEEEEEEEEDEDDDCDDDDDDDCD_Mismatch_0_Sense_+_Library_PoolT
TCCGAAGATGAGGGCTGTTACATATATGTTCATCTTCGGTGTTGGTATGATTTTTATCTTCGGATGATATCATTCTATGTGCCAAAAAAATGTT
>Frequency_3_QualityScore_EEHHHHHJJIJJJJJJGGIHIJIJIJJJJJJJIJJJJGHJIIIJIJJJJIJFHIHJJGHIHFHHGGGGFEFFFED?BBDDDEDEEEEEEEDDED_Mismatch_0_Sense_+_Library_PoolT
TAAGTTTTTCTTTCCGAAGATGAGGGCTGTTACATATATGTTCATCTTCGGTGTTGGTATGATTTTTATCTTCGGATGATATCATTCTATGTGC
>Frequency_3_QualityScore_FFHHHHHJJJJJJJJJJJJIIIJJJIIJJJJJIJJJIIHHHHHGGGECCCDDDDFCCCDDDDDDDDDDDCCDDDDCCCDCDDDDDDDEDEDCCC_Mismatch_0_Sense_+_Library_PoolT
AGGCGCCGCCTCAGAAACAGACGGGCTTTCTGAAAGGATGCCTGGCGGCTATGTGTTGCTGCTGCCTTCTGGACGAATGTTGCTGTGATCCGAC
>Frequency_3_QualityScore_FFGHHHHJJIJJJIJJJJJJHIGHIIJJIIJJJJIJJJJJJHIIIIHHHHGFDCDEDDDEBCDDCDDDDDDDD@BBCCC>@?CDADDDCDDDDB_Mismatch_0_Sense_+_Library_PoolT
TGTGATCCGACCGACTTTTGTGACTTTTGATCAGCTGCTCTATTCTCGGAGGAATTAGAGATTTGGCTCATGGATTGGGTTAAGTTTTTCTTTC
>Frequency_3_QualityScore_FFGHHHHJJJJJJIJJJJJJJHJHJJJJIHFGHHGHHGGHHGGGGGFEEEEEEEEDDCCDDEDCDDDDECDDDCCDDDDDDDDDCCBDCDDDCC_Mismatch_0_Sense_+_Library_PoolT
GACGGGCTTTCTGAAAGGATGCCTGGCGGCTATGTGTTGCTGCTGCCTTCTGGACGAATGTTGCTGTGATCCGACCGACTTTTGTGACTTTTGA
>Frequency_3_QualityScore_EEFGHHHJJJJJIIJHIIHIIJHIIIIJJIHIHIGIHIIIJJJJJJJJIJJIIHIGGEEDEDDDDDDDDBCCD@BCDEEEECDDDDD_Mismatch_1_Sense_+_Library_PoolT
ATGATATCATTCTATGCGCCAAAAAAATGTTGAAATTTTAAACATTTTATCGAACGGCCTCAAGCTTTGAGGATTATTATTGTTGTA
>Frequency_3_QualityScore_EEHHHHHIJEGHHIJGHIIIIIIJJJIJJIIJHIIJIIJJJJJJIIIIJIIHHIIIIIIHIIIHGFE@BD@CCCDDDCDEEDDCDDCEEDC>AC_Mismatch_0_Sense_+_Library_PoolT
GGCTCATGGATTGGGTTAAGTTTTTCTTTCCGAAGATGAGGGCTGTTACATATATGTTCATCTTCGGTGTTGGTATGATTTTTATCTTCGGATG
>Frequency_3_QualityScore_FFHHHHHJJGHIIJJJIHIJJJGIIIHHHIEHHHGGHHGGHHGHHHHGFEFF?BDECCDCDDCCBDDCCCAAC>AACDDCADDDCDDDDCCDDC_Mismatch_0_Sense_+_Library_PoolT
GGCTTTCTGAAAGGATGCCTGGCGGCTATGTGTTGCTGCTGCCTTCTGGACGAATGTTGCTGTGATCCGACCGACTTTTGTGACTTTTGATCAG
>Frequency_3_QualityScore_FFGHGHGIIJJJIHHIGIIFIJGIFIIIGHIGEGHHIHIHIIJIHIGGCGEGIJBFHGIBFHHHGHGGFED=ABACAAC?BBCBACAC@CEEDC_Mismatch_0_Sense_+_Library_PoolT
TTTGATCAGCTGCTCTATTCTCGGAGGAATTAGAGATTTGGCTCATGGATTGGGTTAAGTTTTTCTTTCCGAAGATGAGGGCTGTTACATATAT
>Frequency_3_QualityScore_FFHHHHGJJJJJIJIJJJIIIJJGIGIEHIJJJEGIIIEGIJIJFHIIFIGGGGGGFFEEDDDEDDDDEDEEEEEEEEEEDDECC@B?BCDBCD_Mismatch_0_Sense_+_Library_PoolT
CGGAGGAATTAGAGATTTGGCTCATGGATTGGGTTAAGTTTTTCTTTCCGAAGATGAGGGCTGTTACATATATGTTCATCTTCGGTGTTGGTAT
>Frequency_3_QualityScore_FFHHHGGIIIIIJJIIJJIHHIFHGIHIIIIHHJJIIFFGGGCGGGIIHEFFEFEEDDEEDEDDCBDEEADDDFEEECCACDDDDDDDDDDDDE_Mismatch_0_Sense_+_Library_PoolT
AAAAAAATGTTGAAATTTTAAACATTTTATCGAACGGCCTCAAGCTTTGAGGATTATTATTGTTGTAATTATATTTTTGTTTATTTTAGTCTAT
>Frequency_3_QualityScore_FFHHHHHJJIIJJJJJDFHHIIJJJJIJJJJJJJJJJJJJJJJJIJIICEEFFCEDECEEEDDDDDBCDB@CCCCD@ABCD?CDDDDDDDCDB>_Mismatch_0_Sense_+_Library_PoolT
GATCCGACCGACTTTTGTGACTTTTGATCAGCTGCTCTATTCTCGGAGGAATTAGAGATTTGGCTCATGGATTGGGTTAAGTTTTTCTTTCCGA
>Frequency_3_QualityScore_FFHHHGHJJJJHIIJJJIIHHIIGIHIHIJJIJGIHIIHHHEGGGFECEEDEEEEDEDD@B>@ABCDBBACDDCDDDCCCCDACDDDDDBA@BB_Mismatch_0_Sense_+_Library_PoolT
AAACAGACGGGCTTTCTGAAAGGATGCCTGGCGGCTATGTGTTGCTGCTGCCTTCTGGACGAATGTTGCTGTGATCCGACCGACTTTTGTGACT
>Frequency_3_QualityScore_EFHHDHGIJJGIGIIHGI@FGGIGIIEIIHIIJIIJIHIHFIHIJIHHIIHIHIIGDDECDEFFFFEEECCDCCCCCCDBBABCDDB:>:?CCB_Mismatch_1_Sense_+_Library_PoolT
TATGATTTTTATCTTCGGATGATATCATTCTATGCGCCAAAAAAATGTTGAAATTTTAAACATTTTATCGAACGGCCTCAAGCTTTGAGGATTA
>Frequency_3_QualityScore_EDCFGEGEHHHIIIJHIIHIHHHIJIJIJJHIEGHHIJHIFGIJJJJIHDGIHDCDDDB?>@@BDD>CB@BBBA@DDCDDDEEDCCCCDDEEEE_Mismatch_1_Sense_+_Library_PoolT
CGGATGATATCATTCTATGCGCCAAAAAAATGTTGAAATTTTAAACATTTTATCGAACGGCCTCAAGCTTTGAGGATTATTATTGTTGTAATTA
>Frequency_3_QualityScore_FFHHHHHJJJJJJJIIJHJJJJJIJJJIIIIJJJJJJJIIIIIIHFGFGGGEFEEEDEDEDDDCDDCDDCDDDDCCDCCDDDDDDACDCD@CBD_Mismatch_2_Sense_+_Library_PoolT
CTGCTGCCTTCTGGACGAATGTTGCTGTGATCCGACCGACTTTTGTGACTTTTGATCAGCTGCCCTATTCTCGCAGGAATTAGAGATTTGGCTC
>Frequency_3_QualityScore_FFHHHHHJJJJJIJIJJJJJJJJIIJJJJJJJIJJJJJJJJJJIJIIIIIHGFGGGFFFFFEFEDEE_Mismatch_0_Sense_+_Library_PoolT
AAAAAAATGTTGAAATTTTAAACATTTTATCGAACGGCCTCAAGCTTTGAGGATTATTATTGTTGTA
>Frequency_3_QualityScore_FFHHHHHJJJJIJIJJIJJIJJIJIJJJJJJFHGHJIHIIJIIJJJJJJJJJJJI@EGGHJIJIHHHHGDFEEEFEFDDD@CCDDDDDCCDDDD_Mismatch_0_Sense_+_Library_PoolT
TGAGGGCTGTTACATATATGTTCATCTTCGGTGTTGGTATGATTTTTATCTTCGGATGATATCATTCTATGTGCCAAAAAAATGTTGAAATTTT
>Frequency_3_QualityScore_FFHHHHHJJJJJJJJJIIIJJJIJJHIJJJJJJIIJJJJJIIIJIIIGGGHFGFFFEEEEEEEDDDDDDCDEEDBCABAACDDCCCCCACCCDD_Mismatch_0_Sense_+_Library_PoolT
TGCTGCTGCCTTCTGGACGAATGTTGCTGTGATCCGACCGACTTTTGTGACTTTTGATCAGCTGCTCTATTCTCGGAGGAATTAGAGATTTGGC
>Frequency_3_QualityScore_FFHHFHGIIJJHJIIJJJJJJIIJJIJJIIJJJFHIHIHFIIIIHIIJHIIIJHIIIEHHIIIDHEGGBCDFDDCDEDCCABCABBDCDCCCDB_Mismatch_0_Sense_+_Library_PoolT
TTTGTGACTTTTGATCAGCTGCTCTATTCTCGGAGGAATTAGAGATTTGGCTCATGGATTGGGTTAAGTTTTTCTTTCCGAAGATGAGGGCTGT
>Frequency_3_QualityScore_FFHHHHHJJJJJJJJJGIIIIJJJIJJJJJJJHIJJJJJJJIJJJIIIIIIIIHHGGGGFFFFFFFEDDDDDDDDDCCCDDDDDDDDDDDDDDE_Mismatch_1_Sense_+_Library_PoolT
TGATTTTTATCTTCGGATGATATCATTCTATGCGCCAAAAAAATGTTGAAATTTTAAACATTTTATCGAACGGCCTCAAGCTTTGAGGATTATT
>Frequency_3_QualityScore_FFHHHEGIHIJIJJJJJJJJIJJJJJJIJIJJJJHIJJJJJJJJJJJIIIIIIHGGGGFEEDDDDDCDDACDDDCCDBDDDDEEEEDDDDDDEE_Mismatch_1_Sense_+_Library_PoolT
TTCGGATGATATCATTCTATGCGCCAAAAAAATGTTGAAATTTTAAACATTTTATCGAACGGCCTCAAGCTTTGAGGATTATTATTGTTGTAAT
>Frequency_3_QualityScore_FFHHHHHJJJJJJIJJJJJJJJJJJJHHJJJJJJGIJGIIHJJHIIHIJJJJJJJJJJJJJJIHHHGEGDFFDDEEECDEDEEFEEEEEDDDDC_Mismatch_0_Sense_+_Library_PoolT
TTTTAAACATTTTATCGAACGGCCTCAAGCTTTGAGGATTATTATTGTTGTAATTATATTTTTGTTTATTTTAGTCTATTCATTATTTTTTATA
>Frequency_3_QualityScore_EFHHGGHJJJJJJJIJJHHIHJJJIIIJJJIIIJJJJIJJJGIJIIHHGHGGFFFFEEEEEEEEDDDDDCDEEEDDDACCCCBCCCBCBCDDCD_Mismatch_0_Sense_+_Library_PoolT
TTGCTGCTGCCTTCTGGACGAATGTTGCTGTGATCCGACCGACTTTTGTGACTTTTGATCAGCTGCTCTATTCTCGGAGGAATTAGAGATTTGG
>Frequency_3_QualityScore_FFGHHHEHIIDHGIHGIIIJIIHIIIDGGGIHEFHIFIIGHHGHIIIJIFCGIIIHIIIJIIIIIHGEFFEEDECB@CCCCCDDDCCCDED_Mismatch_0_Sense_+_Library_PoolT
GCTGTTACATATATGTTCATCTTCGGTGTTGGTATGATTTTTATCTTCGGATGATATCATTCTATGTGCCAAAAAAATGTTGAAATTTTAA
>Frequency_3_QualityScore_FFGEEDHHHCDFIGGEFGHFIFFHHGCGGGHHF=DFEHGFFFEFFEFEFBEEECECDEDD>A<@ABCCD?B@AB>BBBC>BCCCAB>>BB@@9>_Mismatch_0_Sense_+_Library_PoolT
GGACGAATGTTGCTGTGATCCGACCGACTTTTGTGACTTTTGATCAGCTGCTCTATTCTCGGAGGAATTAGAGATTTGGCTCATGGATTGGGTT
>Frequency_3_QualityScore_EEGGEFGIHGIIHGIHGIFEFGGHHFHEIGCFEDFDFFEEECDB@BCDDDDBAB<:>@ACDABBCBCAA=?BAA:=>?ABBDA@CCBCCBB>?@_Mismatch_0_Sense_+_Library_PoolT
ACGGGCTTTCTGAAAGGATGCCTGGCGGCTATGTGTTGCTGCTGCCTTCTGGACGAATGTTGCTGTGATCCGACCGACTTTTGTGACTTTTGAT
>Frequency_3_QualityScore_EBFEFFFBGHGHHGHIIGGHIE@GFGHFHE?F?ADFICG@G?FIIEGHIFIIHIFGIIHAEDFFE@BDDDBDEDABDDDEDA@??@BADDDDBC_Mismatch_0_Sense_+_Library_PoolT
GATTGGGTTAAGTTTTTCTTTCCGAAGATGAGGGCTGTTACATATATGTTCATCTTCGGTGTTGGTATGATTTTTATCTTCGGATGATATCATT
>Frequency_3_QualityScore_DECEEGGGHHIEIIHIIII@FIBHIFGHGHIIHIIHGGGIEIGHGEHIIHGGAFFHH?CBCE?BDCBBDDCDDEDCBB_Mismatch_0_Sense_+_Library_PoolT
CGAACGGCCTCAAGCTTTGAGGATTATTATTGTTGTAATTATATTTTTGTTTATTTTAGTCTATTCATTATTTTTTAT
>Frequency_3_QualityScore_FFHHGHHJJJHHIHGHGIIIHHIHHIIHIJIIHIJJHIIJHIJIIHHHHHGGEBCDD?BDDDDDCDBCBBCDCBDDEDDDDDCDCCDDEEDCD<_Mismatch_2_Sense_+_Library_PoolT
GCCTGGCGGCTATGTGTTGCTGCTGCCTTCTGGACGAATGTTGCTGTGATCCGACCGACTTTTGTGACTTTTGATCAGCTGCCCTATTCTCGCA
>Frequency_3_QualityScore_FFHHHHHIIIHJJJJJJIHGIEHIIIIJJHGIHIJIIJBGHEGIEHFFHHIHHIEEHIIHHHHIGHFFFEFCEEEE@CCEEBDDDBDEBDEEED_Mismatch_0_Sense_+_Library_PoolT
GAAATTTTAAACATTTTATCGAACGGCCTCAAGCTTTGAGGATTATTATTGTTGTAATTATATTTTTGTTTATTTTAGTCTATTCATTATTTTT
>Frequency_3_QualityScore_FFHHHHHJJJJJJJJJJIJJIHIJJHJHGIJJJJJIIIHGFEDEFEEEDDDDDDDDDDDDDDDDDDDDDDDCCDDCDDDDDCDDDDCDCCDDDD_Mismatch_0_Sense_+_Library_PoolT
GGATACTACCAGCAACCGCCGTCTGTGGTTGCGCCACCGCAGTATTCGCAGGCGCCGCCTCAGAAACAGACGGGCTTTCTGAAAGGATGCCTGG
>Frequency_3_QualityScore_ECGGHHHJIJJJIJJHHIEFG>DGIHHIIJIIIHIIIHHGGGCFDEFFE@CBCCCDEDCCCDCDDDDDDCBCDEEDCC@ACBCDDCCBDCDDCC_Mismatch_0_Sense_+_Library_PoolT
GTTGCTGCTGCCTTCTGGACGAATGTTGCTGTGATCCGACCGACTTTTGTGACTTTTGATCAGCTGCTCTATTCTCGGAGGAATTAGAGATTTG
>Frequency_3_QualityScore_FFHHHHHIIJJJJJJIJJJIJIJJJHJJJJJJJHIJJJIIIIGHGCFFEEBDCDDDDCDCDEEEDCDDDCBCCDCDDDDDCCDDBDBCCACCCC_Mismatch_0_Sense_+_Library_PoolT
CCCAAGGATACCCCCAAGGATACTACCAGCAACCGCCGTCTGTGGTTGCGCCACCGCAGTATTCGCAGGCGCCGCCTCAGAAACAGACGGGCTT
>Frequency_3_QualityScore_FFHHHGGHIJJHHIJIGHIIJIIJIJJJIJIJHJIHHGHGFFDDDDDDCDCDDDCCAABBBAAACCCCD?BACBBCDDDDDCABDDCDCA@?@>_Mismatch_0_Sense_+_Library_PoolT
CGCCACCGCAGTATTCGCAGGCGCCGCCTCAGAAACAGACGGGCTTTCTGAAAGGATGCCTGGCGGCTATGTGTTGCTGCTGCCTTCTGGACGA
>Frequency_3_QualityScore_FFHHHHHJJJJJJJJJJJJJJJJJJJJJJJJJJJJJJJJJHIJJJJJHHJHIIIHIHHHHGGGGFFGFEFFFEFEEDDDDDDDEEDCDDEDEEE_Mismatch_0_Sense_+_Library_PoolT
AAAAATGTTGAAATTTTAAACATTTTATCGAACGGCCTCAAGCTTTGAGGATTATTATTGTTGTAATTATATTTTTGTTTATTTTAGTCTATTC
>Frequency_2_QualityScore_FFHHHHHJJJJJJJJJJIIIJJJJJIJJJJJIJIJJIJIIJJJIJIJHDFFDDEEECDDDDDDDDDDDDCCEEECDBCDDCDDDDDDDDDCCDD_Mismatch_2_Sense_+_Library_PoolT
CAAGGATACCCCCAAGGATACCCCCAAGGATACTACCAGCAACCGCCGTCTGTGGTTGCGCCACCGCAGTATTCGCAGGCGCCGCCTCAGAAAC
>Frequency_2_QualityScore_7AFFGCGGGHHIGAEFCECAEFGHGGHIIIIGHCFHGIHIIAF?EECCDA7>ABCECC=BA?CCCEADECDC?==_Mismatch_1_Sense_+_Library_PoolT
TATGCGCCAAAAAAATGTTGAAATTTTAAACATTTTATCGAACGGCCTCAAGCTTTGAGGATTATTATTGTTGTA
>Frequency_2_QualityScore_FDEGGEFGGIIIHIIGFIEFHGGCEGHEIIGIIIHIGIIGIGGGIIGGIIIEHIGIIGGIGIIIIGIIIE_Mismatch_0_Sense_+_Library_PoolT
CTCAAGCTTTGAGGATTATTATTGTTGTAATTATATTTTTGTTTATTTTAGTCTATTCATTATTTTTTAT
>Frequency_2_QualityScore_FFHHGHHJJIIJIIIJIJJJIJIIIIJJJIJIIJJIJIJJJIJJJIIIHHGGGFFEEEDDDDDCDDDDDCCDDDCDDDDDDDDDDDDDCD?CCD_Mismatch_2_Sense_+_Library_PoolT
ACGAATGTTGCTGTGATCCGACCGACTTTTGTGACTTTTGATCAGCTGCCCTATTCTCGCAGGAATTAGAGATTTGGCTCATGGATTGGGTTAA
>Frequency_2_QualityScore_FFHHGHHJJJJJJJJIJJJJJJJIIJJJJJJJJJJJJJIJIIIJJJJJJJIHHHHHGGEEFCEEDEFEFCDEDDDDEEFEEEFEFEDDDDDDDD_Mismatch_0_Sense_+_Library_PoolT
CTATGTGCCAAAAAAATGTTGAAATTTTAAACATTTTATCGAACGGCCTCAAGCTTTGAGGATTATTATTGTTGTAATTATATTTTTGTTTATT
>Frequency_2_QualityScore_FFHHHGGIIJJJIIIIJJJJJIGHIFIIIJJJJJJIIJGIIIIJJJJJIJJJHIHIGHIFGGIHHEEGHGGFFEFFFEDDD_Mismatch_0_Sense_+_Library_PoolT
TATCGAACGGCCTCAAGCTTTGAGGATTATTATTGTTGTAATTATATTTTTGTTTATTTTAGTCTATTCATTATTTTTTAT
>Frequency_2_QualityScore_FFGHHHHJJIJIJJGIIGIJGIIGIJIIIJJJJIIJJFIIHIJJGGIGHIJJFGEIIACGIIHJIGIIIGEEE_Mismatch_1_Sense_+_Library_PoolT
GGCCTCAAGCTTTGAGGATTATTATTGTTGTAATTATATTTTTGTTTATTTTAGTCTATTCATTATTTTTTAC
>Frequency_2_QualityScore_EFHHGGHIIIIIJIEGGHIJGIIJHIIJJJJIIIJJIIEIIIIJJJJJJJJIJJIIIIIIGHGACCDEECCDCCCDDEDDCCDCEEEDDCCCCC_Mismatch_1_Sense_+_Library_PoolT
ATGTTCATCTTCGGTGTTGGTATGATTTTTATCTTCGGATGATATCATTCTATGCGCCAAAAAAATGTTGAAATTTTAAACATTTTATCGAACG
>Frequency_2_QualityScore_FFHHHHHJJJGIIJJIIJJJJIIJIIHIJIJJJJJJJJIJIJIIIHHHGGGGGFEEDDDDDDCDCDCDDACCCDCDDDDCCDDCDCBCDDDDCD_Mismatch_0_Sense_+_Library_PoolT
CGCCTATCCGTATCCAGCTCCAGGATACTCCCAAGGACACGCCCAAGGATACCCCCAAGGATACTACCAGCAACCGCCGTCTGTGGTTGCGCCA
>Frequency_2_QualityScore_FFGHFHHIIIJJIJIJJIIJIIIIIJGIJJIIIIHIIIIIJJIJJJJIIGGGGEEEEEEEEEEDEDEDDDDDDDCDCEEEDDCBDCCCDCDDCD_Mismatch_0_Sense_+_Library_PoolT
TATGTGTTGCTGCTGCCTTCTGGACGAATGTTGCTGTGATCCGACCGACTTTTGTGACTTTTGATCAGCTGCTCTATTCTCGGAGGAATTAGAG
>Frequency_2_QualityScore_FFHGHHHJJIIJIHIIIJJJIJJJIJJJJIIIIIIIHHHHHHGGFFFFEEEEEECCDDDDDCDCCCCDDCDDCCCDDCDDDCCA@;@CDCCC?C_Mismatch_0_Sense_+_Library_PoolT
CAGTATTCGCAGGCGCCGCCTCAGAAACAGACGGGCTTTCTGAAAGGATGCCTGGCGGCTATGTGTTGCTGCTGCCTTCTGGACGAATGTTGCT
>Frequency_2_QualityScore_FEHHHHHJJIJJJJIJJIJJJJJIJJJJJJIIJIIJJJJJJJJJIIIIIIIHGEGGEEDDDDDDDDDDDDDDDCDDCDEEEDDEDDDDEEEEEE_Mismatch_1_Sense_+_Library_PoolT
GATGATATCATTCTATGCGCCAAAAAAATGTTGAAATTTTAAACATTTTATCGAACGGCCTCAAGCTTTGAGGATTATTATTGTTGTAATTATA
>Frequency_2_QualityScore_FFHHHHHJJJIJJJJJJJJJJJGIJJJJJJHIJIIJJJJJJHJJJIJJJJGIJIEGIIJJEGGHH@GGHEFFFFEECBBCCDDDDDDDCDCDDC_Mismatch_0_Sense_+_Library_PoolT
GTGACTTTTGATCAGCTGCTCTATTCTCGGAGGAATTAGAGATTTGGCTCATGGATTGGGTTAAGTTTTTCTTTCCGAAGATGAGGGCTGTTAC
>Frequency_2_QualityScore_FFHHHHGIJIIJIJIIJIIJJIJIIIJIJJJJJIJIIJJJIGGIIIJGIIIEGIIJJIJJJIHGECEEECDFEEEEEEEEEDACCC_Mismatch_0_Sense_+_Library_PoolT
TTTCCGAAGATGAGGGCTGTTACATATATGTTCATCTTCGGTGTTGGTATGATTTTTATCTTCGGATGATATCATTCTATGTGCCA
>Frequency_2_QualityScore_EFHGGGEGIIIIGEIIIHGGFIEHCCEGIIICGD=CGGHGGEHD@ECCFBHFIIIIIIIIIHIGGDEGGB7CEECEECEEEEEEEECCCC_Mismatch_0_Sense_+_Library_PoolT
TAAACATTTTATCGAACGGCCTCAAGCTTTGAGGATTATTATTGTTGTAATTATATTTTTGTTTATTTTAGTCTATTCATTATTTTTTAT
>Frequency_2_QualityScore_EEFGHCCHGHIGFIIIIIIIEHIIGEIFIIHFHIGHIIIIIIFCGICGGIED>CACCCACCA8?CCCACBCCCCCACCCCCEDDCB65=;?CBC_Mismatch_0_Sense_+_Library_PoolT
CGGCTATGTGTTGCTGCTGCCTTCTGGACGAATGTTGCTGTGATCCGACCGACTTTTGTGACTTTTGATCAGCTGCTCTATTCTCGGAGGAATT
>Frequency_2_QualityScore_FFHHHGHJIIIIIIIJIIIIIIHIHIIIIIJIJIIIIIIIGIHIIIIHHHGHGFFFFEEDEEEDEEDCDDBDAACCCDDCDCDDDCDCDBCBC?_Mismatch_2_Sense_+_Library_PoolT
GCCTTCTGGACGAATGTTGCTGTGATCCGACCGACTTTTGTGACTTTTGATCAGCTGCCCTATTCTCGCAGGAATTAGAGATTTGGCTCATGGA
>Frequency_2_QualityScore_DEHHGFHIIIIIGIIGIHGGHIIGGGGGHIHIIGGIIGGIEEIIIIIFIIJIIIGAGFIIIIEEGHG@EBDEEEFFFEEEACCEDEEEE_Mismatch_0_Sense_+_Library_PoolT
TTTATCGAACGGCCTCAAGCTTTGAGGATTATTATTGTTGTAATTATATTTTTGTTTATTTTAGTCTATTCATTATTTTTTATAATTAT
>Frequency_2_QualityScore_FFHHHGHJJIJIIJJJJJIIJJJJJIIIJJIJIJJJJIJJJJIJJJIJIIIIHGFFFEDEEEEDDDDDDDDDDEEEEDDDCCCEEEE_Mismatch_1_Sense_+_Library_PoolT
TATCATTCTATGCGCCAAAAAAATGTTGAAATTTTAAACATTTTATCGAACGGCCTCAAGCTTTGAGGATTATTATTGTTGTAATTA
>Frequency_2_QualityScore_FFHHGGHJIIIIGIIIIGGIGIIIIIIIGEGIHHIIIIGIGIIIIIFDIIIHGECEECEDE@C?ABCBA?AACEEECCCCDCDDCEEDDEEECD_Mismatch_1_Sense_+_Library_PoolT
ATCATTCTATGCGCCAAAAAAATGTTGAAATTTTAAACATTTTATCGAACGGCCTCAAGCTTTGAGGATTATTATTGTTGTAATTATATTTTTG
>Frequency_2_QualityScore_EEHHHHHEGIIJJJJIJJJJJJIIJIJJJIJIIIIIIIJJJJIJJJJJJJJJIIHGGHHEFFDDDACDDDCDDDDDCDDDDDDDEEEEDCCDDD_Mismatch_1_Sense_+_Library_PoolT
TCTTCGGATGATATCATTCTATGCGCCAAAAAAATGTTGAAATTTTAAACATTTTATCGAACGGCCTCAAGCTTTGAGGATTATTATTGTTGTA
>Frequency_2_QualityScore_EDGGEGHHIIFGHIIIEEEEHHII@EGIGIIIIIIIIIIGIHGHGGHIIIIIIIGGGIIEIGCGHEEGEACEEDB?ACCABECABAABEDECCC_Mismatch_1_Sense_+_Library_PoolT
ATATATGTTCATCTTCGGTGTTGGTATGATTTTTATCTTCGGATGATATCATTCTATGTTCCAAAAAAATGTTGAAATTTTAAACATTTTATCG
>Frequency_2_QualityScore_FFHHHHH?GIIJJJJJJJIJJJJIJIHIIIHIJJJJIIJIIJJJIJJJHHIIIGEFEEEEEEDEDCDDCBCCCEEEEDEDDCCEEEEEEEEEED_Mismatch_1_Sense_+_Library_PoolT
TATCATTCTATGCGCCAAAAAAATGTTGAAATTTTAAACATTTTATCGAACGGCCTCAAGCTTTGAGGATTATTATTGTTGTAATTATATTTTT
>Frequency_1_QualityScore_DFHH4DHGIIIJJJJJIJIJJIJIJJJJJJJJJIJIIIJJJIJJIJJIEHJHHFFDECCEEDDDDABD@5@CDFFFEDEDDDDEDEEEDDEEED_Mismatch_1_Sense_+_Library_PoolC
TATCATTCTATGCGCCAAAAAAATGTTGAAATTTTAAACATTTTATCGAACGGCCTCAAGCTTTGAGGATTATTATTGTTGTAATTATATTTTT
>Frequency_2_QualityScore_FFGGFGGIIJJIIGEIIHIIIAFG?DGHHIGHIHIIIHIGHIHIHIIJIIIEGFEGDEG?CHGG@CFGECDEEFEEE@_Mismatch_1_Sense_+_Library_PoolT
ATCGAACGGCCTCAAGCTTTGAGGATTATTATTGTTGTAATTATATTTTTGTTTATTTTAGTCTATTCATTATTTTTA
>Frequency_2_QualityScore_FFHHHHHJJJJJJJJJIJJJJJJJJIIIJJIJJIJIIJJJIJJJJIJJJJIJIDIIIJIHHFFFFFEEEECBCCDDDDEEEEDEDDDCEEEEEE_Mismatch_0_Sense_+_Library_PoolT
GATGATATCATTCTATGTGCCAAAAAAATGTTGAAATTTTAAACATTTTATCGAACGGCCTCAAGCTTTGAGGATTATTATTGTTGTAATTATA
>Frequency_2_QualityScore_FFGHEFGIIIIIIIIJIIEFHGGIHIIIIIIIIIIIIFHHIIIJIIGIIIEHEGGGGHGGG:AEGFECCADCCA?AACCCCECC?CDCEDCDEC_Mismatch_1_Sense_+_Library_PoolT
CGTCAGTTCAGGTCACGAGCAAAATTAACCTTCATTAAGTCATCAGTTCGAGTCTCTGCCAAGCTCCTTTCGGTGAATTTTCCTATCTTTGTAG
>Frequency_2_QualityScore_EFHHGHHIIIIIIIIIIIIIIIIIIIIII9EGGHIIAHGIGIHAGIIGHHIIIIGIIHCGIIEGIIGGGDCEFFFFEEEEEEECA_Mismatch_2_Sense_+_Library_PoolT
TTGAAATTTTAAACATTTTATCGAACGGCCTCAAGCTTTGAGGATTATTATTGTTGTAATTATATTTTTGTTTATTTTAGTCTGA
>Frequency_2_QualityScore_FFHHGHGJJJJIJJJJJJIJIIIIIGIJJJJIJJJJJJIIIIJIIHHHHHGFFFFFEEEDCDDDCCCDDCDDDDDDDDDCACDEDDDDDDDDCC_Mismatch_1_Sense_+_Library_PoolT
AAAGGATGCCTGGCGGCTATGTGTTGCTGCTGCCTTCTGGACGAATGTTGCTGTGATCCGACCGACTTTTGTGACTTTTGATCAGCTGCCCTAT
>Frequency_2_QualityScore_FFHHGGHIJHIJGHIIJJJIIIIJGIGIIIIIIJIIGGGEDDDDDDDDDDDDDDDDCDCDDCDDCE?CCADDC@CCCDDDDCCDDDCDDC@CCC_Mismatch_0_Sense_+_Library_PoolT
CGCCGTCTGTGGTTGCGCCACCGCAGTATTCGCAGGCGCCGCCTCAGAAACAGACGGGCTTTCTGAAAGGATGCCTGGCGGCTATGTGTTGCTG
>Frequency_2_QualityScore_EFGGHHHJIIIIIIIIIIIIIIIIIIIIIJJJGGIEGHIIHHIEHIIGHIIIEFHIFFGIGIACCCEAE?DEEDEDCBC?AC<CCCCCCC@A?C_Mismatch_0_Sense_+_Library_PoolT
TTGTGACTTTTGATCAGCTGCTCTATTCTCGGAGGAATTAGAGATTTGGCTCATGGATTGGGTTAAGTTTTTCTTTCCGAAGATGAGGGCTGTT
>Frequency_2_QualityScore_EEHHHGHIJJIJJJJIIJJIJJIIIHIJJJJJJJJJIHIIIHIHIJJJIIIIJJJJJDHHGGGCEEEEEEEEECEDDFEDD?BCCEEEDEEEEE_Mismatch_0_Sense_+_Library_PoolT
TTGGGTTAAGTTTTTCTTTCCGAAGATGAGGGCTGTTACATATATGTTCATCTTCGGTGTTGGTATGATTTTTATCTTCGGATGATATCATTCT
>Frequency_2_QualityScore_FFHGGHHJIJJJIIJIIJJHIGHHIIGIIHHHGIHGHIGHIGIIIGIIHIJHGHIIIIFEGGEEEGE=ABDA=BDCEEEEDEEDDDCD_Mismatch_0_Sense_+_Library_PoolT
AACATTTTATCGAACGGCCTCAAGCTTTGAGGATTATTATTGTTGTAATTATATTTTTGTTTATTTTAGTCTATTCATTATTTTTTAT
>Frequency_2_QualityScore_FFHHHHHJJJIJJIJIJJJHJJJIIJHIJJJJJJJJJJJJIJJJJIJJHIIIIBGIIJJJIJJJJJJJI_Mismatch_0_Sense_+_Library_PoolT
TCAAGCTTTGAGGATTATTATTGTTGTAATTATATTTTTGTTTATTTTAGTCTATTCATTATTTTTTAT
>Frequency_2_QualityScore_FFGHGEGHIIIIIIIEGDGEGIIGGHIIJIIIJHIIGGEEEEEEEEDECEDDCCDBCDCDCCDDDDDCCBCCDDDCCCDDDCCDDCDACCCCCA_Mismatch_0_Sense_+_Library_PoolT
CGCAGTATTCGCAGGCGCCGCCTCAGAAACAGACGGGCTTTCTGAAAGGATGCCTGGCGGCTATGTGTTGCTGCTGCCTTCTGGACGAATGTTG
>Frequency_2_QualityScore_FFHHHHHJJIJIJJJJIJJJJJJHIJJJJIIJJJJJJIJIIIIJIGJIJIIGFFFEEDEDEECDDDDDCBCCDEEDCDDDD_Mismatch_1_Sense_+_Library_PoolT
TCATTCTATGCGCCAAAAAAATGTTGAAATTTTAAACATTTTATCGAACGGCCTCAAGCTTTGAGGATTATTATTGTTGTA
>Frequency_2_QualityScore_FFHHFGFIJIIIIIIIIJIICGHIIIGGIIGGGIHGHHGGIHIIGIJGGDECGC<ACDEBECDAAB?A?ACCCB@CDCCCCABCBCCC?CBCCD_Mismatch_0_Sense_+_Library_PoolT
TCCGTATCCAGCTCCAGGATACTCCCAAGGACACGCCCAAGGATACCCCCAAGGATACTACCAGCAACCGCCGTCTGTGGTTGCGCCACCGCAG
>Frequency_2_QualityScore_FFHHHHHJJJJJGIJIIJJJJIIGIJIIIIJJHIIIEHIIIIEGHIGGIIJJIJJIGIGGCFEEEEEECCEDDDDDCDEEDEFEEEEEECDEDD_Mismatch_0_Sense_+_Library_PoolT
CTCTATTCTCGGAGGAATTAGAGATTTGGCTCATGGATTGGGTTAAGTTTTTCTTTCCGAAGATGAGGGCTGTTACATATATGTTCATCTTCGG
>Frequency_2_QualityScore_ECGECFADGEEDEECEFGGEDFEE?CECCGGFGGGHC@EB?EGGCGGGGHGCEFCGFDDCAEDAACCEC?ABEEEEBC@AA?_Mismatch_0_Sense_+_Library_PoolT
TTTATCGAACGGCCTCAAGCTTTGAGGATTATTATTGTTGTAATTATATTTTTGTTTATTTTAGTCTATTCATTATTTTTTA
>Frequency_2_QualityScore_FFHHHHHIIJJJIJIJJJIIIIIJJJJJHIJHIJJJGIGIIEGIIIJJIIIJJJJJI_Mismatch_0_Sense_+_Library_PoolT
GATTATTATTGTTGTAATTATATTTTTGTTTATTTTAGTCTATTCATTATTTTTTAT
>Frequency_2_QualityScore_FFFHHHHIJJIIJJJJJIIIIJJJJJJIJJJIIJJJIJJJJJJJJIJIJIIJJIIIIIHGEEEEEEEEECDDDCDDDD_Mismatch_0_Sense_+_Library_PoolT
GGATGATATCATTCTATGTGCCAAAAAAATGTTGAAATTTTAAACATTTTATCGAACGGCCTCAAGCTTTGAGGATTA
>Frequency_2_QualityScore_FFGHHHHJJJJIJJJJJJJJJJJIIJIJJJIIIIGIIIJJJIIIJJJIJJIGIIJDIHGIIACEGGBDEADFFFEEDCACDCDDCC?ABCAACC_Mismatch_0_Sense_+_Library_PoolT
TGTGACTTTTGATCAGCTGCTCTATTCTCGGAGGAATTAGAGATTTGGCTCATGGATTGGGTTAAGTTTTTCTTTCCGAAGATGAGGGCTGTTA
>Frequency_2_QualityScore_FFHHHHHJJIJJJIJHIIIJIJJJJJJJIJJJIIJJIJJHIJIHGEFECCDDDCDEEEDDCDDDDDDDDCDDDCDCCDCDCDCCDCDDDDDC?A_Mismatch_0_Sense_+_Library_PoolT
GATACCCCCAAGGATACTACCAGCAACCGCCGTCTGTGGTTGCGCCACCGCAGTATTCGCAGGCGCCGCCTCAGAAACAGACGGGCTTTCTGAA
>Frequency_2_QualityScore_EEGHHFHIIIJIJIJJJJJJIGIICDIGGGHGGC=DFGHIIIJIJJJJH_Mismatch_0_Sense_+_Library_PoolT
ATTGTTGTAATTATATTTTTGTTTATTTTAGTCTATTCATTATTTTTTA
>Frequency_2_QualityScore_FFHHHHHIIHIIJJJJIIJFIIJJGIHIJGIIIIJJIJJJJJJIIIIJJJIIICHGIJJICGIIIHHGGDGFEEEEEFEDDDEEEEDDEDEDEE_Mismatch_2_Sense_+_Library_PoolT
TGTAATTATATTTTTGTTTATTTTAGTCTATTCATTATTTTTTATAATTGTTATGAGGGGAATTGTGATTGAATGATTGGATAATTGATTAATA
>Frequency_2_QualityScore_FEGHFHGIIGIEGIGIIJEHCGIGIGIIIGIIIIIIJIIGIIIHIHHIAGGIHII=EECEEGIEFE=EGECEEEE@@A9=??CCECDDCDCCDD_Mismatch_1_Sense_+_Library_PoolT
GTACATCGTCAGTTCAGGTCACGAGCAAAATTAACCTTCATTAAGTCATCAGTTCGAGTCTCTGCCAAGCTCCTTTCGGTGAATTTTCCTATCT
>Frequency_2_QualityScore_FFHHHHHJJJJJJIJJJJIIJJJIIJIJIIIGHIGGGGGEEEEEDDCCBDDCEDCDDDDDDCDDDDCDDCDDDACCDCDCDDDDDDDCCCBDDD_Mismatch_0_Sense_+_Library_PoolT
GCGCCGCCTCAGAAACAGACGGGCTTTCTGAAAGGATGCCTGGCGGCTATGTGTTGCTGCTGCCTTCTGGACGAATGTTGCTGTGATCCGACCG
>Frequency_2_QualityScore_FFGGHGHIIJIIIEIIGIIEIIGIGIEIHGIFIIGIIGGCGGGGIIIGGGEAECEDEEEEEEDDCAABB??ABCCCCCCAACABCCDBAABABB_Mismatch_0_Sense_+_Library_PoolT
CTTCTGGACGAATGTTGCTGTGATCCGACCGACTTTTGTGACTTTTGATCAGCTGCTCTATTCTCGGAGGAATTAGAGATTTGGCTCATGGATT
>Frequency_2_QualityScore_FFHHGGHJIIIHIJJIIIIIIGIHHHHIIIIIJIIJJJIIJIII?CGFGIJIJIIJJJHIIGHGGGHCEAB@=AACCCCEECA?AACDCDCCCB_Mismatch_1_Sense_+_Library_PoolT
CTTCATTAAGTCATCGGTTCGAGTCTCTGCCAAGCTCCTTTCGGTGAATTTTCCTTTCTTTGTAGTCGGTGGAGTTATTTTGAAAAGCTTAACA
>Frequency_2_QualityScore_FFGGEHGIHIJIIIIJIHIGHHIGGIIIIJJJFIIIIJIJIHGGHGGHGEFEEFFEECCDDDBBCDDCDCCCACCCDCBACCCBCDACCCDDEE_Mismatch_0_Sense_+_Library_PoolT
AGGATGCCTGGCGGCTATGTGTTGCTGCTGCCTTCTGGACGAATGTTGCTGTGATCCGACCGACTTTTGTGACTTTTGATCAGCTGCTCTATTC
>Frequency_2_QualityScore_FFHHHHHIHJJJJJJJIIIIHIJJJJIJJJJIIJIJIJIIGHGEFFEEDEDDDDDCDDDDACEEEDDCA@CCCDDDDDDCDCCCDCCCCDDCAB_Mismatch_0_Sense_+_Library_PoolT
GCCCAAGGATACCCCCAAGGATACTACCAGCAACCGCCGTCTGTGGTTGCGCCACCGCAGTATTCGCAGGCGCCGCCTCAGAAACAGACGGGCT
>Frequency_2_QualityScore_FFHHHHGJJJIJJJJJJIJIIJJJJJJJIJJJJJJJJJIJIGIIHHIGGGEEEEEEEEECCCCCDDEFEEDEDCACCEEE_Mismatch_1_Sense_+_Library_PoolT
CTATGCGCCAAAAAAATGTTGAAATTTTAAACATTTTATCGAACGGCCTCAAGCTTTGAGGATTATTATTGTTGTAATTA
>Frequency_2_QualityScore_FEHHGHFIJIIIEIIIIIGIGIIIHIIIEGGFIIGIHGGGCCEEDED>ACCEDCCCC?:BCBAAACCDCCCCCBBCDCAAAABA@?CA<ACCCC_Mismatch_0_Sense_+_Library_PoolT
GTATTCGCAGGCGCCGCCTCAGAAACAGACGGGCTTTCTGAAAGGATGCCTGGCGGCTATGTGTTGCTGCTGCCTTCTGGACGAATGTTGCTGT
>Frequency_2_QualityScore_FFHHHHHJJIJIJIGIIIIIIJJJJJIIJJJIIIJJIHIIHHIIIIGGGGGGEEEDDACDDDDDDCDDDCDDDDDDEDDDDDDDCBCDEEDDDB_Mismatch_1_Sense_+_Library_PoolT
GCCTGGCGGCTATGTGTTGCTGCTGCCTTCTGGACGAATGTTGCTGTGATCCGACCGACTTTTGTGACTTTTGATCAGCTGCTCTATTCTCGCA
>Frequency_2_QualityScore_FFHHHHHJJJJJJJJJJJJJJJJJJIJIJIIIJIIIJIIJIIJIIJIJJIIIIIIIIIIJGIJJJHHHHEFFFFFEEEEEE_Mismatch_0_Sense_+_Library_PoolT
AAATTTTAAACATTTTATCGAACGGCCTCAAGCTTTGAGGATTATTATTGTTGTAATTATATTTTTGTTTATTTTAGTCTA
>Frequency_2_QualityScore_FFHGHHHJIJJJJJJIIJJJJJJJJJJJJJJJJJJJJJJJHIJIJJJJJIJIIHHHHDEFEEECEEFEEEEDDDDEEEEEEEFEEDDBDDDDDE_Mismatch_0_Sense_+_Library_PoolT
TATGTGCCAAAAAAATGTTGAAATTTTAAACATTTTATCGAACGGCCTCAAGCTTTGAGGATTATTATTGTTGTAATTATATTTTTGTTTATTT
>Frequency_2_QualityScore_FFHHHGGIIHGEGIGFGHIIIFIGIGIIIIIIIHIJHGHGGIGHHGDCCEGGEEEDDCDDDDDDCCCCDBCCDCDDEDDCCCCCCCCEEEC@?5_Mismatch_0_Sense_+_Library_PoolT
GCCTGGCGGCTATGTGTTGCTGCTGCCTTCTGGACGAATGTTGCTGTGATCCGACCGACTTTTGTGACTTTTGATCAGCTGCTCTATTCTCGGA
>Frequency_2_QualityScore_FFHHHHHJIHIIJJJJIIJIGJJJJJIGIIJJIJJJJJJJIJJJJIIJHIHHHHHFFEDCCDDDDCDDDCCDDDDDCCDD?CCDDD>ACDDCDE_Mismatch_2_Sense_+_Library_PoolT
ATGTTGCTGTGATCCGACCGACTTTTGTGACTTTTGATCAGCTGCCCTATTCTCGCAGGAATTAGAGATTTGGCTCATGGATTGGGTTAAGTTT
>Frequency_2_QualityScore_FFGHGHHJJIJJIJJJJJIIJJJJIIGIIIIHIIIIIIIJJIIGIIIIIHHHHHHFGGGFEEEDBCEEECCACDACDCCEDEEDEDDDCEEEEE_Mismatch_0_Sense_+_Library_PoolT
GGATGATATCATTCTATGTGCCAAAAAAATGTTGAAATTTTAAACATTTTATCGAACGGCCTCAAGCTTTGAGGATTATTATTGTTGTAATTAT
>Frequency_2_QualityScore_CEFEACCEGEAEECGGGGHEEEGEGGEHHHIIGIGIIGHIIIIG??>CGGIIIGEED@ACCECCACCECCCCCCACDCCABCA>>==>CCC=7=_Mismatch_2_Sense_+_Library_PoolT
TCGGTGTTGGTATTATTTTTATCTTCGGATGATATCATTCTATGCGCCAAAAAAATGTTGAAATTTTAAACATTTTATCGAACGGCCTCAAGCT
>Frequency_2_QualityScore_FFHHHGHIJJJJJIJJJIIJJJIIIHIJJJIJIIJJJJJJGGGEEEEEEEDEEEDEDDDCDDDCDCCDA@ACCDDCDDDBEEEDCBDDDDDDBC_Mismatch_0_Sense_+_Library_PoolT
GCCTCAGAAACAGACGGGCTTTCTGAAAGGATGCCTGGCGGCTATGTGTTGCTGCTGCCTTCTGGACGAATGTTGCTGTGATCCGACCGACTTT
>Frequency_2_QualityScore_;AECACD?CCEECGCDDGIEGAECEEGDGEGBEFFGGGDECAGEDFCFEFGGFGEG_Mismatch_0_Sense_+_Library_PoolT
ATTGTTGTAATTATATTTTTGTTTATTTTAGTCTATTCATTATTTTTTATAATTAT
>Frequency_2_QualityScore_CDFEEFCGFEHHIIAGIFCGB?ACCEGEIIIIIIGFCCEEAGIFHGIIICHEHAEEE@BAA;<7AA;=?;<?A;?C?;?=A?A?AAC;A@9;;A_Mismatch_0_Sense_+_Library_PoolT
CTCCAGGATACTCCCAAGGACACGCCCAAGGATACCCCCAAGGATACTACCAGCAACCGCCGTCTGTGGTTGCGCCACCGCAGTATTCGCAGGC
>Frequency_2_QualityScore_FFHHHHGJJIIJJHIJIIIIJJJIIJJJJJHGGGGHFFEDDDDDDDCDDCDCCDDDCDDDDCDDDCCCCDDDDCDDCBDDDDDCCB??CDBDAB_Mismatch_0_Sense_+_Library_PoolT
CAACCGCCGTCTGTGGTTGCGCCACCGCAGTATTCGCAGGCGCCGCCTCAGAAACAGACGGGCTTTCTGAAAGGATGCCTGGCGGCTATGTGTT
>Frequency_2_QualityScore_FFHHHGHJIJJHIJJJIIIJJJJHHIFIIIIIGIIIIIJHIIIIJJIIIIJIIIIJHIIJJGGGGHBCGEFFFFFFFEEDDC_Mismatch_0_Sense_+_Library_PoolT
TTATCGAACGGCCTCAAGCTTTGAGGATTATTATTGTTGTAATTATATTTTTGTTTATTTTAGTCTATTCATTATTTTTTAT
>Frequency_2_QualityScore_FFGHGFHIHIIJJJIJJIJJIIJGIIJJJJIJJIJJIIJIIIIJGGIHIIIJIIIIGIIEEDFCEFGGGGEEEECEDADDCDDEEEDCCED_Mismatch_0_Sense_+_Library_PoolT
AAAAATGTTGAAATTTTAAACATTTTATCGAACGGCCTCAAGCTTTGAGGATTATTATTGTTGTAATTATATTTTTGTTTATTTTAGTCTA
>Frequency_2_QualityScore_FFHHHHHJJJJJJJJJJJIJJJJJJJJJIJJJJJIJJJIJJJJJJJIJIIHIIIIIHHHFEFFFEEEEDEDCDDDEEFEDEDDDD_Mismatch_0_Sense_+_Library_PoolT
GATATCATTCTATGTGCCAAAAAAATGTTGAAATTTTAAACATTTTATCGAACGGCCTCAAGCTTTGAGGATTATTATTGTTGTA
>Frequency_2_QualityScore_FFHHHHHJJGIIHIJHIIIIJIJJJIHIIIJJJJJJJJJIJJIIJJJGGIIIGIIIIIIIJJJJJHHH_Mismatch_0_Sense_+_Library_PoolT
CAAGCTTTGAGGATTATTATTGTTGTAATTATATTTTTGTTTATTTTAGTCTATTCATTATTTTTTAT
>Frequency_2_QualityScore_EC=7BDEFGEGAEGEGG:DAGGGGGIIIIGCFCFGEGFE?AEEGGC9<CEAECEEEFECCAA>?ACAA;586?>?C;<ACAEC<;77;;AACAC_Mismatch_0_Sense_+_Library_PoolT
CGGATGATATCATTCTATGTGCCAAAAAAATGTTGAAATTTTAAACATTTTATCGAACGGCCTCAAGCTTTGAGGATTATTATTGTTGTAATTA
>Frequency_2_QualityScore_FFHHHHHJJIJIJJJJJIJJJIGIHIJIIJJJJJIIIJJJJJIJIIJJIJJIIHGGGGGFEEEECDDEDACEEEDEDCCCEEEE_Mismatch_0_Sense_+_Library_PoolT
CATTCTATGTGCCAAAAAAATGTTGAAATTTTAAACATTTTATCGAACGGCCTCAAGCTTTGAGGATTATTATTGTTGTAATTA
>Frequency_2_QualityScore_FFHHHHGFIIJIJJIHIGHIIHIIIIIIGIIJJJJJHHFFDDDDDDECCCDCCCCDDDBBDCDDDCCBDA@BDDCCDDDDCCDDCCCDB@CBD?_Mismatch_0_Sense_+_Library_PoolT
ACCGCAGTATTCGCAGGCGCCGCCTCAGAAACAGACGGGCTTTCTGAAAGGATGCCTGGCGGCTATGTGTTGCTGCTGCCTTCTGGACGAATGT
>Frequency_2_QualityScore_FFHHHHHCGHIIJGGIJIJJJJJIJJIJJJIGIIIIIJJJJJJJJIJJJJJIJIJIGDEEEEEEDDDDDCFDDDDDDEEEDDCDDDCDDCDDDD_Mismatch_1_Sense_+_Library_PoolT
TCTTCGGTGTTGGTATGATTTTTATCTTCGGATGATATCATTCTATGCGCCAAAAAAATGTTGAAATTTTAAACATTTTATCGAACGGCCTCAA
>Frequency_2_QualityScore_FFHHHHHJJJIJJJJJIEHIHIHIIJJJIIJIIIJIIIIJICGIIIJGHHIICGIIIJJIHHHGCEEDEEDECDDDDDCDDCEEEEEECDDEEE_Mismatch_0_Sense_+_Library_PoolT
AGCTGCTCTATTCTCGGAGGAATTAGAGATTTGGCTCATGGATTGGGTTAAGTTTTTCTTTCCGAAGATGAGGGCTGTTACATATATGTTCATC
>Frequency_2_QualityScore_EFHHHHHJJJIIIJIIIIIIIIJGIHIIIIIIIGIIIJIIJJJJJIJFGGGIJEHIIGIIHHGGGGFFFEDACDCEEEDEEEEEEEEDEDCDDA_Mismatch_0_Sense_+_Library_PoolT
TTTTTCTTTCCGAAGATGAGGGCTGTTACATATATGTTCATCTTCGGTGTTGGTATGATTTTTATCTTCGGATGATATCATTCTATGTGCCAAA
>Frequency_2_QualityScore_FFGHHHHJJJJJJJJJIJJJIIJJIIJJJIIJJIJJIIJIIIIIJIIJJJIIIIIIJIIIIHGGGGGEECCEEEE?@BCD?BDDEDEEEEEEDC_Mismatch_1_Sense_+_Library_PoolT
AAATTTTAAACATTTTATCGAACGGCCTCAAGCTTTGAGGATTATTATTGTTGTAATTATATTTTTGTTTATTTTAGTCTATTCATTATTTTTA
>Frequency_2_QualityScore_FFHHGHGHIIIJIIIIIIJHIIIIJJJEHIIJJJIIIFIIHHGHHGGFFEFFEEEDEECDDCDDC<ACDDDDDDDDDEDDBCABCCCCDDDDDC_Mismatch_0_Sense_+_Library_PoolT
TCAGAAACAGACGGGCTTTCTGAAAGGATGCCTGGCGGCTATGTGTTGCTGCTGCCTTCTGGACGAATGTTGCTGTGATCCGACCGACTTTTGT
>Frequency_2_QualityScore_FFHHGHHJJIIJIGIIIIIIIIIIIIJIIIIIIIJIJJIIIJJIJEHGHIJGHHIGGIIIIGHGHGHGDACBDEEEDEEEEEEEEEEDDC_Mismatch_0_Sense_+_Library_PoolT
TTTCTTTCCGAAGATGAGGGCTGTTACATATATGTTCATCTTCGGTGTTGGTATGATTTTTATCTTCGGATGATATCATTCTATGTGCCA
>Frequency_2_QualityScore_FFGHHGHJIHGHIJIIJJJIIIIIIJJJIIIIIIJIGIGGFEDDCEEDDCACA?ACDDDDCDBCAAACDEC@CACDDCCCBCCDCCCC?A@>;?_Mismatch_0_Sense_+_Library_PoolT
CCACCGCAGTATTCGCAGGCGCCGCCTCAGAAACAGACGGGCTTTCTGAAAGGATGCCTGGCGGCTATGTGTTGCTGCTGCCTTCTGGACGAAT
>Frequency_2_QualityScore_FFHHHGHIJJIIJJJJJFHJFHIFHIFIIJIJJIIJIIIJIIJIIIJIIJEIIJJIIJIIIIIIIIGGGGGGGDCECDEEDEEEFDCDDCD<?C_Mismatch_0_Sense_+_Library_PoolT
AACGGCCTCAAGCTTTGAGGATTATTATTGTTGTAATTATATTTTTGTTTATTTTAGTCTATTCATTATTTTTTATAATTATTATGACGGGAAT
>Frequency_2_QualityScore_FFHHHHHJJJJJJJJJJJJJIIJJJIJJJJJJJJJJJIIIJJJJJJJIIIIIHHHHGFEFFEEEEEFEEBCDDEEEEEEEEEEDDCDDCDDEEE_Mismatch_0_Sense_+_Library_PoolT
TGTGCCAAAAAAATGTTGAAATTTTAAACATTTTATCGAACGGCCTCAAGCTTTGAGGATTATTATTGTTGTAATTATATTTTTGTTTATTTTA
>Frequency_2_QualityScore_FFHCGGHIIIJIJIJIIIGIIIIIIJIJIJIJJJIIIIJJJJJIIIIJIIIIJJIIIIGGFEDEEEDEDCCCDDCCDDD_Mismatch_0_Sense_+_Library_PoolT
CGGATGATATCATTCTATGTGCCAAAAAAATGTTGAAATTTTAAACATTTTATCGAACGGCCTCAAGCTTTGAGGATTA
>Frequency_2_QualityScore_FFHHHHHJJJJJJJGIIIJJIGIEIIJJJIIJJIJJJIJJJIIIIJIIIIGFEEEEEDECEEDDDCCDCCCCCDCDCDDC@ACCCBCEDDDDEE_Mismatch_2_Sense_+_Library_PoolT
CTGTGATCCGACCGACTTTTGTGACTTTTGATCAGCTGCTCTATTCTCGCAGGAATTAGAGATTTGGCTCATGGATTGGGTTAAGTTTTTCATT
>Frequency_2_QualityScore_FFHHHHHIJIGHHIHIIIJIIIIIIHIGIIIJGHGHGHHGGGGGFFFFEECECADACDDDCCDCDDDDDDDCCCDDDDDDCCDEEECDCBCA?C_Mismatch_1_Sense_+_Library_PoolT
GGCGGCTATGTGTTGCTGCTGCCTTCTGGACGAATGTTGCTGTGATCCGACCGACTTTTGTGACTTTTGATCAGCTGCTCTATTCTCGCAGGAA
>Frequency_2_QualityScore_FFHHHHHIIGIIJIJJGIIIHIJFIIIIIJIIIJIIHGFEEAECEEDDCDDDDCDCCDDDDCCCDCBBBCCCACCDADD=BCCADBC@ACCCCD_Mismatch_0_Sense_+_Library_PoolT
CGTCTGTGGTTGCGCCACCGCAGTATTCGCAGGCGCCGCCTCAGAAACAGACGGGCTTTCTGAAAGGATGCCTGGCGGCTATGTGTTGCTGCTG
>Frequency_2_QualityScore_FFHHHGGJIIJJJIIJJJHIIIJIIIIIJIJIJJJJJJJJJJIJIIJJJIIJJJJJIIIIIGIHHHHFGDACBDEFEEEEEEDDD_Mismatch_0_Sense_+_Library_PoolT
ATTTTATCGAACGGCCTCAAGCTTTGAGGATTATTATTGTTGTAATTATATTTTTGTTTATTTTAGTCTATTCATTATTTTTTAT
>Frequency_2_QualityScore_FFHHGHHJIIIJJIIJJJJJGIGIJJJJJJJJJIJIJJIIJJJJIIIIIHGFEEEEEEEEDEEEDDDDDDDDDACCDDDABDDDBDEDDDDEED_Mismatch_2_Sense_+_Library_PoolT
TGTGATCCGACCGACTTTTGTGACTTTTGATCAGCTGCTCTATTCTCGCAGGAATTAGAGATTTGGCTCATGGATTGGGTTAAGTTTTTCATTC
>Frequency_2_QualityScore_FFHHHGHJJIJJJJJJJJIIIIJJIIIIJJJIIJJIIGHHGHFFFFEEEEDEDDCCACCBCDCDDDCDDDCCCCDDDCAC@=?CCCECCCDCDE_Mismatch_0_Sense_+_Library_PoolT
ATTCGCAGGCGCCGCCTCAGAAACAGACGGGCTTTCTGAAAGGATGCCTGGCGGCTATGTGTTGCTGCTGCCTTCTGGACGAATGTTGCTGTGA
>Frequency_2_QualityScore_EEHHHHGJJJJIIIIIIIIIIIIIIJIJIJJJIJGIJEGGIGHGFGGGGGEEEECCCDCCBDDDCCCCDCCDCDCDDEDDDDDCDCCDDEED=A_Mismatch_0_Sense_+_Library_PoolT
TGCCTGGCGGCTATGTGTTGCTGCTGCCTTCTGGACGAATGTTGCTGTGATCCGACCGACTTTTGTGACTTTTGATCAGCTGCTCTATTCTCGG
>Frequency_1_QualityScore_FFHHHHHJJIJJJJJJJJJJJJJJJJIJJJJJJIIIJGIHHHHHHFFFFFFFEDDDDDDDDDDDDDDDDCCDDDDDDEDDDDCDDDDDEEEDDD_Mismatch_0_Sense_+_Library_PoolC
TGCCTGGCGGCTATGTGTTGCTGCTGCCTTCTGGACGAATGTTGCTGTGATCCGACCGACTTTTGTGACTTTTGATCAGCTGCTCTATTCTCGG
>Frequency_2_QualityScore_FFCGGHHIJJIIIJGIGIIIIIHIIJJIIIIHIIJIIIIGECHIIIEIEGCGGFEGEGDEEEEEEEEEECDCCCC_Mismatch_0_Sense_+_Library_PoolT
TATGTGCCAAAAAAATGTTGAAATTTTAAACATTTTATCGAACGGCCTCAAGCTTTGAGGATTATTATTGTTGTA
>Frequency_2_QualityScore_FFHHHHHJJJJJJJJJJJJJJJIIJJJJJJJJJJJJJJJJJJJIIJIIJIHGFFFFEEEEEDDDCDDDDCEFEDEDDDDEFEEECEEEEDDCDD_Mismatch_1_Sense_+_Library_PoolT
ATTCTATGCGCCAAAAAAATGTTGAAATTTTAAACATTTTATCGAACGGCCTCAAGCTTTGAGGATTATTATTGTTGTAATTATATTTTTGTTT
>Frequency_2_QualityScore_FFHGHHHJJJJJJJIIJJJIJIIIIIIJJIIJHIJJIIIIIIIIJIIIJJJJIJJJJJJIIJIHHHHEFGEFACEEEEEEEEEEEDDDEE_Mismatch_0_Sense_+_Library_PoolT
AACATTTTATCGAACGGCCTCAAGCTTTGAGGATTATTATTGTTGTAATTATATTTTTGTTTATTTTAGTCTATTCATTATTTTTTATAA
>Frequency_2_QualityScore_EADDDAFEGDHEHFIIGIIIHHFHIEHHIIHFEAHIEGEGBEHGAEGCGEEDEHHGGCGHC?C?ACDEBA_Mismatch_0_Sense_+_Library_PoolT
AAAAAATGTTGAAATTTTAAACATTTTATCGAACGGCCTCAAGCTTTGAGGATTATTATTGTTGTAATTA
>Frequency_2_QualityScore_FFHHHHHJJJJCGGIIIEGIJIJJJJJJJJJJJIHEGHIIIIJJIIIJJJIIIGIIIIGHFDEDCDDDDDDDDDEDCDDDDEEEDDCCCCCCCD_Mismatch_1_Sense_+_Library_PoolT
TTCATCTTCGGTGTTGGTATGATTTTTATCTTCGGATGATATCATTCTATGCGCCAAAAAAATGTTGAAATTTTAAACATTTTATCGAACGGCC
>Frequency_2_QualityScore_FFHHHHHJJIJIJJGIIJJJIIIIHJJJIHHGGGFFFFEEEEEDDDCDDDDDDACCDDDDDCDDDCDDDCCCDDDECCCCDDDDDDDCDDDCCC_Mismatch_0_Sense_+_Library_PoolT
TTGCGCCACCGCAGTATTCGCAGGCGCCGCCTCAGAAACAGACGGGCTTTCTGAAAGGATGCCTGGCGGCTATGTGTTGCTGCTGCCTTCTGGA
>Frequency_2_QualityScore_FFHHHGGIIJIJJJIIHIJIGHGIJJIHIIJIIJJJJHIGIIIIIGFGGGEEEEEEEEEDEEEEDCDACCABCDDDDDDCDDCCCDDBCCDCCC_Mismatch_1_Sense_+_Library_PoolT
CTTCTGGACGAATGTTGCTGTGATCCGACCGACTTTTGTGACTTTTGATCAGCTGCTCTATTCTCGCAGGAATTAGAGATTTGGCTCATGGATT
>Frequency_2_QualityScore_FFHHHHHJJHIIJJJJJIJJIJIJIIIJJJJJIJJHIJIIIJJIIJJJIIJJJJJIIIIIIGGGEEDDDCDDDDDDDDCDDCDDDDEEEEDEDC_Mismatch_0_Sense_+_Library_PoolT
TATCTTCGGATGATATCATTCTATGTGCCAAAAAAATGTTGAAATTTTAAACATTTTATCGAACGGCCTCAAGCTTTGAGGATTATTATTGTTG
>Frequency_2_QualityScore_FFHHGHGIJIIJIJJIJIJHIIJJJIIIIJJJIIIJIIIIIJIIIIIGGACECDEDECDDDCCCBBCCAACDECDCCCDEE_Mismatch_1_Sense_+_Library_PoolT
TCTATGCGCCAAAAAAATGTTGAAATTTTAAACATTTTATCGAACGGCCTCAAGCTTTGAGGATTATTATTGTTGTAATTA
>Frequency_2_QualityScore_FFHHHHHJJIJJIIGIIEGHGIIIIIHIJIIIJIFIHJIIHIHGHGGGFFEEEEEEDDDDCDDCCCDCCCCCCDCCACDDCCDDDDDDDCEEED_Mismatch_0_Sense_+_Library_PoolT
GATGCCTGGCGGCTATGTGTTGCTGCTGCCTTCTGGACGAATGTTGCTGTGATCCGACCGACTTTTGTGACTTTTGATCAGCTGCTCTATTCTC
>Frequency_2_QualityScore_@AEGFEDAEEFGIEEGGGEGEGGHC?CF<99<CEFEEBAAEGEDFGHGGIIAGB@DCGFACCEFHGEEC@A=ABCCDFCCCB=A_Mismatch_0_Sense_+_Library_PoolT
TTTTATCGAACGGCCTCAAGCTTTGAGGATTATTATTGTTGTAATTATATTTTTGTTTATTTTAGTCTATTCATTATTTTTTAT
>Frequency_2_QualityScore_FFHHHHHJJJJJJJJJIJJJJJIIJJJHIJIHIIJJJJJJJJIJJIJIIJJEHGHIJEGHGGAGHHGFFCECEDBCDDDDCDCDDDDDDDCCEE_Mismatch_0_Sense_+_Library_PoolT
ACTTTTGATCAGCTGCTCTATTCTCGGAGGAATTAGAGATTTGGCTCATGGATTGGGTTAAGTTTTTCTTTCCGAAGATGAGGGCTGTTACATA
>Frequency_2_QualityScore_EEGHHHGJIJJIJIIJHIJIJJJHHIIJJJIIJJGIJIJIIGGIGGGGGGEEEEEEECEEDDCDDEEDDDBDDBCDDDCCDCDCDDDDDDCDDD_Mismatch_2_Sense_+_Library_PoolT
TGCCTTCTGGACGAATGTTGCTGTGATCCGACCGACTTTTGTGACTTTTGATCAGCTGCCCTATTCTCGCAGGAATTAGAGATTTGGCTCATGG
>Frequency_2_QualityScore_FFGGEHGIIEGGIIIIFIJJJHFIEGEGIIIHIJIGIIJIIJHHIIEEEGEFFFFFCDCDEDDDDDDDCCCCCCCCCCCCDDDBBCEDDCDDCD_Mismatch_1_Sense_+_Library_PoolT
CTGAAAGGATGCCTGGCGGCTATGTGTTGCTGCTGCCTTCTGGACGAATGTTGCTGTGATCCGACCGACTTTTGTGACTTTTGATCAGCTGCCC
>Frequency_2_QualityScore_FFHHHHHJJJJIJJJJIJJJIJIJGIIJJJJJIJJIIIIJJHIIJJJJIJJIJJJJJIJJJIIIHHHHHHEEEFFADEEEEEEEEEED?_Mismatch_1_Sense_+_Library_PoolT
TTAAACATTTTATCGAACGGCCTCAAGCTTTGAGGATTATTATTGTTGTAATTATATTTTTGTTTATTTTAGTCTATTCATTATTTTTA
>Frequency_2_QualityScore_FFHGHHHIJIIIJIIIICFHIIHHIIGIIIIIGIIDIIIGIIGIGGGFGGGGGEEGGEGEEEEECED@@>CAACADDCCCDCA?<A;>;CAACC_Mismatch_2_Sense_+_Library_PoolT
ATGATTTTTATCTTCGGATGATATCATTCTATGCGCCAAAAAAATGTTGAAATTTTAAACATTTTATCGAACGGCCTCAAGCTTTGAGGATTAA
>Frequency_2_QualityScore_FFHGHHGIIIIIIIGIIIIIJJJGIGFFEFGGEGICGDEEAFECHHGIGGIGE?CCBBE@@CABCAAA=ACCDDDCBBA@;A@=BCC?B@>CC>_Mismatch_0_Sense_+_Library_PoolT
CCGAAATACGCCTATCCGTATCCAGCTCCAGGATACTCCCAAGGACACGCCCAAGGATACCCCCAAGGATACTACCAGCAACCGCCGTCTGTGG
>Frequency_2_QualityScore_EEGGG?AGCEGFCGDFH;AEGHHGGHFHGFHFAEEHFGGHGFGGGGCEAAAAA??BCCBCCCCCB9;?B==?C5:?:AB;ACAACCA?@C;=>A_Mismatch_0_Sense_+_Library_PoolT
CCAAGGATACCCCCAAGGATACTACCAGCAACCGCCGTCTGTGGTTGCGCCACCGCAGTATTCGCAGGCGCCGCCTCAGAAACAGACGGGCTTT
>Frequency_2_QualityScore_FFHGGHHJJJIIJJHJJIGIIJIIHGHGIIJJJIEIIIIJJJJJIJIIJJJEIHGFFEEEEECEDCDDDDCDDDBCCCBCCCDD?ABDD?CDCC_Mismatch_1_Sense_+_Library_PoolT
GTTGCTGTGATCCGACCGACTTTTGTGACTTTTGATCAGCTGCTCTATTCTCGCAGGAATTAGAGATTTGGCTCATGGATTGGGTTAAGTTTTT
>Frequency_2_QualityScore_FEGGFEGEGIIIIIGIGG=EG@EFCGICGIIDGIGIIIGIIDGHIGIIECGAEHIIIIEHIEGFIHHHGGGGGFCCC_Mismatch_0_Sense_+_Library_PoolT
GAACGGCCTCAAGCTTTGAGGATTATTATTGTTGTAATTATATTTTTGTTTATTTTAGTCTATTCATTATTTTTTAT
>Frequency_2_QualityScore_FFHHHHHJIJJJJGIJIIJJIIGIGHIJJJJJJIJJJGIIIJJCGHIJGIIJIIIIIIHGEFEDEEEEDACDDCDCDCEEEEEECDEEEEDDED_Mismatch_0_Sense_+_Library_PoolT
GCTCTATTCTCGGAGGAATTAGAGATTTGGCTCATGGATTGGGTTAAGTTTTTCTTTCCGAAGATGAGGGCTGTTACATATATGTTCATCTTCG
>Frequency_2_QualityScore_FFHHGHHJIIIGIGIJIGIIIIIJJJIJIIIIFIGGIIIIJIJJIJIGIHJIJIIIIGHGGGGGFFFEDDECDCCCCDCCBCDCDDDDDDCDDC_Mismatch_0_Sense_+_Library_PoolT
CACTTTTCCAGTGCCCGTACATCGTCAGTTCAGGTCACGAGCAAAATTAACCTTCATTAAGTCATCAGTTCGAGTCTCTGCCAAGCTCCTTTCG
>Frequency_2_QualityScore_FFHHHHHJJIIIHIJIJJJJJJJJIJJJJJJJJJJJJIJJIHGFFEFFEDEEEEEDDDDDDDDDCDDACBDCDDDDDDDEEEDDACDCBDDDDD_Mismatch_0_Sense_+_Library_PoolT
CCTCAGAAACAGACGGGCTTTCTGAAAGGATGCCTGGCGGCTATGTGTTGCTGCTGCCTTCTGGACGAATGTTGCTGTGATCCGACCGACTTTT
>Frequency_2_QualityScore_FFFGHHGIJJIIJIJIJJIIGIIIIIJIIIIIIJJJIJIIJJJJJJIJIIIHIGEGIHGFDDCCCCDDDACDCDDCDDDEEEEC?CC@CCCCAC_Mismatch_1_Sense_+_Library_PoolT
GGATGATATCATTCTATGCGCCAAAAAAATGTTGAAATTTTAAACATTTTATCGAACGGCCTCAAGCTTTGAGGATTATTATTGTTGTAATTAT
>Frequency_2_QualityScore_FFHHFHHIJJJJIJJIJJJJJIJJIIJJJJIJJIIIIJJJJJJJJJJJIJJIJIHGHGFFDCDDDDCCDDDCDDCDCCDDDEEEEDDDDCC_Mismatch_1_Sense_+_Library_PoolT
TCGGATGATATCATTCTATGCGCCAAAAAAATGTTGAAATTTTAAACATTTTATCGAACGGCCTCAAGCTTTGAGGATTATTATTGTTGTA
>Frequency_2_QualityScore_EEHHFHHJIJJJJJIIIJJJJJGEHIJJJJJJJJJJJIJJJJJJJJJJJIIGHHHHGGGFFFFEEEEEFEFDDDDDDDDDDDDDDDDDDDCCDD_Mismatch_1_Sense_+_Library_PoolT
TTGGTATGATTTTTATCTTCGGATGATATCATTCTATGCGCCAAAAAAATGTTGAAATTTTAAACATTTTATCGAACGGCCTCAAGCTTTGAGG
>Frequency_1_QualityScore_DFHHBFHGHIHJJIGGHIIIJIGGHGIJJJJJGIJIIJIIFJJJJJJJJJGCCEFHHHHFFFFFFEEEFCEDDDDDDBDBDDBDCCDDDDDCDC_Mismatch_1_Sense_+_Library_PoolC
TTGGTATGATTTTTATCTTCGGATGATATCATTCTATGCGCCAAAAAAATGTTGAAATTTTAAACATTTTATCGAACGGCCTCAAGCTTTGAGG
>Frequency_2_QualityScore_FFHHHHHJJJJJJJIJJIIIIIIJIJJIJIIJJJIJJJJJIIIIHGGGGGEEEEEEEEEEEDDDDDDDEEDCDCCCDACCDDDDDCCCBCBCDD_Mismatch_0_Sense_+_Library_PoolT
CTGCTGCCTTCTGGACGAATGTTGCTGTGATCCGACCGACTTTTGTGACTTTTGATCAGCTGCTCTATTCTCGGAGGAATTAGAGATTTGGCTC
>Frequency_2_QualityScore_FFHHHHHJJJJIHIJEHIEIIEIIGIIIGIIJJJJIIIIIIJHIIIIIJJGGIIHAEGGIIJIJJIJJHHGGGGFF_Mismatch_0_Sense_+_Library_PoolT
CCTCAAGCTTTGAGGATTATTATTGTTGTAATTATATTTTTGTTTATTTTAGTCTATTCATTATTTTTTATAATTA
>Frequency_2_QualityScore_FFGGHHHJGIIIJHIIHIJJJIIJGIIJJJIJIIIJIHIEIEHIGBGGIJIIIGGCEECEEEEEECCDCCCCCCBCA@CCD?BAAACDCDDDBB_Mismatch_0_Sense_+_Library_PoolT
CCTATCCGTATCCAGCTCCAGGATACTCCCAAGGACACGCCCAAGGATACCCCCAAGGATACTACCAGCAACCGCCGTCTGTGGTTGCGCCACC
>Frequency_2_QualityScore_E?AFFFHFIIIHHIFGIAGGHEHBG9EEIIICGIIIHEH;?8?>>>?B?>CC??ACCCAC?CBCBBC??;:;:AAACB@C?;;A=75?BCCCC<_Mismatch_0_Sense_+_Library_PoolT
GCAACCGCCGTCTGTGGTTGCGCCACCGCAGTATTCGCAGGCGCCGCCTCAGAAACAGACGGGCTTTCTGAAAGGATGCCTGGCGGCTATGTGT
>Frequency_2_QualityScore_C<AECFGIIIIIIGEEEGIIDEEIIIIGIHEGIIGGEIIIIIIHHGIGDEEDGFEHGEBEECEEECD>A?BBDDEECDCE@ACB?ACCCCDEEC_Mismatch_0_Sense_+_Library_PoolT
GTGCCAAAAAAATGTTGAAATTTTAAACATTTTATCGAACGGCCTCAAGCTTTGAGGATTATTATTGTTGTAATTATATTTTTGTTTATTTTAG
>Frequency_2_QualityScore_FFHHHHGIHIIJJHIIIIJJIIIJJJIIIJIIIJJHJJGIIIIJIIIJJJIHHHIIHHGGGEFGEE_Mismatch_0_Sense_+_Library_PoolT
AAAAAATGTTGAAATTTTAAACATTTTATCGAACGGCCTCAAGCTTTGAGGATTATTATTGTTGTA
>Frequency_2_QualityScore_FFEHGHHJIIGIJJJJIJJIJJJJIJJJIJIGIIIHIJJIIIJGIIJJJIIIIIIJJFIHGFFFEEEEECDCDDCCDDDEEEEDDDDDD_Mismatch_0_Sense_+_Library_PoolT
GGATGATATCATTCTATGTGCCAAAAAAATGTTGAAATTTTAAACATTTTATCGAACGGCCTCAAGCTTTGAGGATTATTATTGTTGTA
>Frequency_2_QualityScore_FFHHGHHJJJJIJHIJJJIJJJJGIJJJJJJIIJJJJIIHIIHIIIIIHIJJIIJGIIIGGHHHHHHGFFFECDEEE@CCDEACEEEEFCEEEE_Mismatch_0_Sense_+_Library_PoolT
TGAAATTTTAAACATTTTATCGAACGGCCTCAAGCTTTGAGGATTATTATTGTTGTAATTATATTTTTGTTTATTTTAGTCTATTCATTATTTT
>Frequency_2_QualityScore_FFHHGHHJJJJJJGIIHIIJIIIJIJIIIIJJIIJJJIIJJJJIIIHGHHEGGFFFEEEEEEEDDDDEECDCD?AB?ACCCCDCCCCBCCDDCC_Mismatch_0_Sense_+_Library_PoolT
TGCTGCCTTCTGGACGAATGTTGCTGTGATCCGACCGACTTTTGTGACTTTTGATCAGCTGCTCTATTCTCGGAGGAATTAGAGATTTGGCTCA
>Frequency_2_QualityScore_EFHHHHHJJJGIIJJJJIIIIJJGIJJIJJJJGJJIJJIIIIJJJJJJJJJJIIHIJIJJJGHHHFFDA=CCDDDDDDDCDDDDDDDEEEECAC_Mismatch_0_Sense_+_Library_PoolT
TTATCTTCGGATGATATCATTCTATGTGCCAAAAAAATGTTGAAATTTTAAACATTTTATCGAACGGCCTCAAGCTTTGAGGATTATTATTGTT
>Frequency_2_QualityScore_ECGFHGHIGIII>FEGEIBEDGHEGIIIEGGDGFCBCEGIIIIIIIHIIIIHIEFIIIIGGECDD=?BCCCCCCCDCCCCCBEDECC@ACCBC?_Mismatch_0_Sense_+_Library_PoolT
GTTCATCTTCGGTGTTGGTATGATTTTTATCTTCGGATGATATCATTCTATGTGCCAAAAAAATGTTGAAATTTTAAACATTTTATCGAACGGC
>Frequency_2_QualityScore_ECFGCFHGIIDIGIIIGHIIIIIHIIIIHIIGIIIIIIIIIGIIIIIIIIIIIIIIGIIII?EGIIIG7?CFCCC=?ACCAACCDCC_Mismatch_0_Sense_+_Library_PoolT
GAGGATTATTATTGTTGTAATTATATTTTTGTTTATTTTAGTCTATTCATTATTTTTTATAATTATTATGACGGGAATTGTGATTGA
>Frequency_2_QualityScore_FFHHHHHJJJJJJJJJJJIIHIIJJJJIIJJIHJJJIJIJJIIJIGGGFEEDCCACCBBDBCDDDCCDDBCACCDEDDD?ACDCDCBBCBBCBC_Mismatch_2_Sense_+_Library_PoolT
CCCAAGGATACCCCCAAGGATACCCCCAAGGATACTACCAGCAACCGCCGTCTGTGGTTGCGCCACCGCAGTATTCGCAGGCGCCGCCTCAGAA
>Frequency_2_QualityScore_EFFFGHHGBGFHIGIGICIIIHHFIHHCGHGEIIEGFHIEEGIGIGIGGCC??@CCCDACCDDCCCCCCBCCC?ACCDDCCEEEABC@CDCACC_Mismatch_1_Sense_+_Library_PoolT
CGGCTATGTGTTGCTGCTGCCTTCTGGACGAATGTTGCTGTGATCCGACCGACTTTTGTGACTTTTGATCAGCTGCTCTATTCTCGCAGGAATT
>Frequency_2_QualityScore_FFHGGHHJIIIJIJJJJJGIIGIIFIIGIJJIIIIIIIJJJIIIHIJJIJJGIIJJGHGHIIIIIIJIGGHHHHD_Mismatch_1_Sense_+_Library_PoolT
GAACGGCCTCAAGCTTTGAGGATTATTATTGTTGTAATTATATTTTTGTTTATTTTAGTCTATTCATTATTTTTA
>Frequency_2_QualityScore_FFHHHHHIGIIIIIIIBGIEGHGGICGIIHIHGGHHIIHCGIHHIIIIIHIIIIEIIIHEHIIHHIGGHGHHFCDECEEEEEDECCCACC<ABC_Mismatch_0_Sense_+_Library_PoolT
ACGGCCTCAAGCTTTGAGGATTATTATTGTTGTAATTATATTTTTGTTTATTTTAGTCTATTCATTATTTTTTATAATTATTATGACGGGAATT
>Frequency_2_QualityScore_FFHHHHHJIIJJHIJIIIJIIJGIJIIJJGIJJIIHHHFFDDDDDDDDCDCDDDDDDDCCDDCDDDDCDCDDDDCCCDCDDDDDCBCDDACBCA_Mismatch_0_Sense_+_Library_PoolT
AACCGCCGTCTGTGGTTGCGCCACCGCAGTATTCGCAGGCGCCGCCTCAGAAACAGACGGGCTTTCTGAAAGGATGCCTGGCGGCTATGTGTTG
>Frequency_2_QualityScore_FFHHHHHJJIJJIGIIJJJGIIIIGIJJJJJJJJJJHIJIJIJJGIIJJIIIIIHIIIJJIIJIHHHHHGFAAACCDACDCCEEEDDCDCCFED_Mismatch_0_Sense_+_Library_PoolT
ATTTGGCTCATGGATTGGGTTAAGTTTTTCTTTCCGAAGATGAGGGCTGTTACATATATGTTCATCTTCGGTGTTGGTATGATTTTTATCTTCG
>Frequency_2_QualityScore_FFGHHHHJJIJJIJIJJGIJIJIIIIIJJJJIIJJIIIGGIJIHGFFEDDDDCCDEEDDCCCBCDDDDACCCCCCCDCAACDDACDDDDCDAAA_Mismatch_0_Sense_+_Library_PoolT
ATACCCCCAAGGATACTACCAGCAACCGCCGTCTGTGGTTGCGCCACCGCAGTATTCGCAGGCGCCGCCTCAGAAACAGACGGGCTTTCTGAAA
>Frequency_1_QualityScore_FFHHHHHJJJJJJJJJJJJJJJIJJGJIJIJGHIJHIJHIJJHHFFFEDDDDBDEFEDDDDDDDDDDDDBDDDDDDDDDDDDBDD@BDDDCCCD_Mismatch_0_Sense_+_Library_PoolC
ATACCCCCAAGGATACTACCAGCAACCGCCGTCTGTGGTTGCGCCACCGCAGTATTCGCAGGCGCCGCCTCAGAAACAGACGGGCTTTCTGAAA
>Frequency_2_QualityScore_FFHHGHHIIIIIIJJJIIIJJJJIIIIIJJJIIJGIIGIIJIIIIIIIIIJIIHHIIHGIIIGIHHGEGEEEEDBCECEEDEEDDDECEEEEEE_Mismatch_0_Sense_+_Library_PoolT
AATGTTGAAATTTTAAACATTTTATCGAACGGCCTCAAGCTTTGAGGATTATTATTGTTGTAATTATATTTTTGTTTATTTTAGTCTATTCATT
>Frequency_2_QualityScore_FFHHHHGJJJJJJJJJJJJJJJJJIJJJJJIJHIJJJJJIIJIHEHIIFGGGGDEFFFFEEECEEECDCACCEEEEEEDCCDCCCDEECA?BCB_Mismatch_0_Sense_+_Library_PoolT
CAAAAAAATGTTGAAATTTTAAACATTTTATCGAACGGCCTCAAGCTTTGAGGATTATTATTGTTGTAATTATATTTTTGTTTATTTTAGTCTA
>Frequency_2_QualityScore_E@EBAEGGFGHGIFGGIEIIIAFDGHFFFGIHIEIIDHEFEHHIIGGEDEECCCAECEDCA=<A?AABCCACCBBDEBAC;ACACCCCBCCCA?_Mismatch_2_Sense_+_Library_PoolT
GTGTTGCTGCTGCCTTCTGGACGAATGTTGCTGTGATCCGACCGACTTTTGTGACTTTTGATCAGCTGCCCTATTCTCGCAGGAATTAGAGATT
>Frequency_2_QualityScore_EEGHGHGIIIGIJIIJIIJIIJJIIIJIGIIIIGGGHIDGIIIHIGFHIIIIIIIIGGH@EGGGG8ABEA;ADDDEDECABAACDCCCCC?==;_Mismatch_0_Sense_+_Library_PoolT
CTTTTGTGACTTTTGATCAGCTGCTCTATTCTCGGAGGAATTAGAGATTTGGCTCATGGATTGGGTTAAGTTTTTCTTTCCGAAGATGAGGGCT
>Frequency_2_QualityScore_FADGHGHIIJIIIGIIJIIIHIHIIIEFGIIIGIGHIGGIIJJJIIIIIHHGEIIGIGGGGGEECCCEECEEEEEEEEEDDEDD?C?ABD?CCD_Mismatch_0_Sense_+_Library_PoolT
GGAGGAATTAGAGATTTGGCTCATGGATTGGGTTAAGTTTTTCTTTCCGAAGATGAGGGCTGTTACATATATGTTCATCTTCGGTGTTGGTATG
>Frequency_2_QualityScore_FFHHHHHJJIJJJJJIJJIJIIIIIJJJJJIJJJJJIJJJJJIGIGIIIJJJIHHHHHFFEFFDDEEEEEEEDEDCCDEEEEEEEEEEDDCCDC_Mismatch_0_Sense_+_Library_PoolT
TTCTATGTGCCAAAAAAATGTTGAAATTTTAAACATTTTATCGAACGGCCTCAAGCTTTGAGGATTATTATTGTTGTAATTATATTTTTGTTTA
>Frequency_2_QualityScore_FFHHHHHJJJJIIJJJIIJJIIIJIHIJJIJIIIIJJJIIIHGGEECEEEEEDDDDDBDDDDDDDDDDDCDDDDDDDDDDDDDDDCCDDDDDDC_Mismatch_0_Sense_+_Library_PoolT
CCAAGGATACTACCAGCAACCGCCGTCTGTGGTTGCGCCACCGCAGTATTCGCAGGCGCCGCCTCAGAAACAGACGGGCTTTCTGAAAGGATGC
>Frequency_2_QualityScore_FEH?ECFGIEGIIEIIIIIIIIIIIIIBGGEGIIIIGIIIGIIHIIIGGGGGEFEEEEEEEDEECCEEECACCEEEDDDCDCCCDDCDCCDDCD_Mismatch_0_Sense_+_Library_PoolT
CGGTGTTGGTATGATTTTTATCTTCGGATGATATCATTCTATGTGCCAAAAAAATGTTGAAATTTTAAACATTTTATCGAACGGCCTCAAGCTT
>Frequency_2_QualityScore_EFFGHGHGIIHIIIJJIGGIIIJGIIJFHHIIHHGGHGGGGGGGGFFEFFFEEEDEEEEECDC?CDBDCBCDCCCCDCDDDDCACCC>CCABD=_Mismatch_0_Sense_+_Library_PoolT
TGGACGAATGTTGCTGTGATCCGACCGACTTTTGTGACTTTTGATCAGCTGCTCTATTCTCGGAGGAATTAGAGATTTGGCTCATGGATTGGGT
>Frequency_2_QualityScore_FFHHHHHJIIJIIIIIJIJJIGGHIHIIJIHIIJJIIGIGIIIIIIHHHFFGEGDEECEEEEECCEEEDEBEE_Mismatch_0_Sense_+_Library_PoolT
CCAAAAAAATGTTGAAATTTTAAACATTTTATCGAACGGCCTCAAGCTTTGAGGATTATTATTGTTGTAATTA
>Frequency_2_QualityScore_FFGGGHHIJJIJIJIIGHIIIGHIIJJIHIGIIIIIIIIIJIIJIIIIGIHHGHGFFEDDCCDCDDDDCCCDDCDDCACDCABCDDCB@ADCAC_Mismatch_2_Sense_+_Library_PoolT
AATGTTGCTGTGATCCGACCGACTTTTGTGACTTTTGATCAGCTGCCCTATTCTCGCAGGAATTAGAGATTTGGCTCATGGATTGGGTTAAGTT
>Frequency_2_QualityScore_FFHHHGHJJIIJJJJJGHGIIJIJIIJJJJJJIJJJJIJJJJIIIGIHHGFFFFFEEEDEEDDDDDDDDDCCDDD>ACDDADEDBDDDDCCB;?_Mismatch_0_Sense_+_Library_PoolT
ATCCGACCGACTTTTGTGACTTTTGATCAGCTGCTCTATTCTCGGAGGAATTAGAGATTTGGCTCATGGATTGGGTTAAGTTTTTCTTTCCGAA
>Frequency_1_QualityScore_FFHHHHHJJIJJJJJJGJJJJJJJJIJJIJJJJJJJJJJJJJJJJGIHFFFFFFEEEEEECDDDDDDDDDDDCDD?BBCD:>CCBDDDDCA?@D_Mismatch_0_Sense_+_Library_PoolC
ATCCGACCGACTTTTGTGACTTTTGATCAGCTGCTCTATTCTCGGAGGAATTAGAGATTTGGCTCATGGATTGGGTTAAGTTTTTCTTTCCGAA
>Frequency_2_QualityScore_EEHHHHHJIIJJJIJIIIIJIIIJIJIJJJJJJIIJJHIJJHHIJHHHGGHFFFFDDDDDDDCCCCCCCBCDDDCCCEACDDDDDBCCDEECAC_Mismatch_1_Sense_+_Library_PoolT
TGCCTGGCGGCTATGTGTTGCTGCTGCCTTCTGGACGAATGTTGCTGTGATCCGACCGACTTTTGTGACTTTTGATCAGCTGCTCTATTCTCGC
>Frequency_2_QualityScore_FFHHHGHIJJIIIJIJJJJJJJJJJIIIJJJIIJJJJJJJJJJJJIIIIIIIIGGEEECBEEEEDDABCCCDDDFDFEDEDDDDEEEEEEEEEE_Mismatch_1_Sense_+_Library_PoolT
ATATCATTCTATGCGCCAAAAAAATGTTGAAATTTTAAACATTTTATCGAACGGCCTCAAGCTTTGAGGATTATTATTGTTGTAATTATATTTT
>Frequency_2_QualityScore_FFGHHHHJJJJJJJJJJJJJIJJJJJJJJIIJJJJJJIJJIJIIJJJJJIIJJJJJIIIIIIGGG_Mismatch_0_Sense_+_Library_PoolT
AAAAATGTTGAAATTTTAAACATTTTATCGAACGGCCTCAAGCTTTGAGGATTATTATTGTTGTA
>Frequency_2_QualityScore_FFHHHGHJJJIIIIIHHGHHIIIIJEIIIIJJJJJIHHIIJIGIIIHIIJIGHIGEHIIIIIIJJHIIIGE_Mismatch_0_Sense_+_Library_PoolT
CCTCAAGCTTTGAGGATTATTATTGTTGTAATTATATTTTTGTTTATTTTAGTCTATTCATTATTTTTTAT
>Frequency_2_QualityScore_FFHHHHHIIIJJJJJJJIJJJIIJJJJJIJJJJJJIIJJIIIJJIIHHHHHGEEFFEEDECEDEEDDDDCCDDDDDDDDDDDDDDDDDCCDDCC_Mismatch_2_Sense_+_Library_PoolT
CCTTCTGGACGAATGTTGCTGTGATCCGACCGACTTTTGTGACTTTTGATCAGCTGCCCTATTCTCGCAGGAATTAGAGATTTGGCTCATGGAT
>Frequency_2_QualityScore_DDGFHECIEGGHAEEDEA=D?CDCGEEGHGGDEEEGECAEC=EEDGEH=CCFCACEEBABCEG?AEDEGCE:>AAB;?CECCECD_Mismatch_0_Sense_+_Library_PoolT
GAACGGCCTCAAGCTTTGAGGATTATTATTGTTGTAATTATATTTTTGTTTATTTTAGTCTATTCATTATTTTTTATAATTATTA
>Frequency_2_QualityScore_EEFFEBEIEHICEIHFIHHIEFGIIIGIIIIEIIIGHGCGCGGHEIIGIGAEADFCEGGGGIGGGGE<A==79===;;@??5==?@A@CDCAAA_Mismatch_0_Sense_+_Library_PoolT
ATCAGCTGCTCTATTCTCGGAGGAATTAGAGATTTGGCTCATGGATTGGGTTAAGTTTTTCTTTCCGAAGATGAGGGCTGTTACATATATGTTC
>Frequency_2_QualityScore_FFHHHGHJJJJIHIIJJJJJJHIIIJJJJJJJJIJJJJJIIGIIGIIIIIIHHHHHHFEFFAEEC=CECAB=>=?A@CDDDDDDDCC?9ABBCD_Mismatch_0_Sense_+_Library_PoolT
GACCGACTTTTGTGACTTTTGATCAGCTGCTCTATTCTCGGAGGAATTAGAGATTTGGCTCATGGATTGGGTTAAGTTTTTCTTTCCGAAGATG
>Frequency_2_QualityScore_FFHHGHHJIIJJJJJIJJJFIIJJJIIIIJJJJJJIJJJJJJJJJIIFIIIJJJHGFFDCEEEEEDCDDCCDDDDCCDDACCCDD?AACDACED_Mismatch_1_Sense_+_Library_PoolT
TGTTGCTGTGATCCGACCGACTTTTGTGACTTTTGATCAGCTGCTCTATTCTCGCAGGAATTAGAGATTTGGCTCATGGATTGGGTTAAGTTTT
>Frequency_2_QualityScore_EEGGGHGJJIEHIIJIIJIHIIJJIIIIIGHIIJIJJIJIIGIIIIECGIIIEHGIHDGGEFH_Mismatch_0_Sense_+_Library_PoolT
AAATGTTGAAATTTTAAACATTTTATCGAACGGCCTCAAGCTTTGAGGATTATTATTGTTGTA
>Frequency_2_QualityScore_FFHHHHHJIIIIJIJJIIIJJJIJJIIJJJIJJJIIIJJIJIJJJIJIJIJJJIIHGFFDEEDEEDDDDCAAACCCDEEEFDECDDDEDEEEEE_Mismatch_1_Sense_+_Library_PoolT
ATGATATCATTCTATGCGCCAAAAAAATGTTGAAATTTTAAACATTTTATCGAACGGCCTCAAGCTTTGAGGATTATTATTGTTGTAATTATAT
>Frequency_2_QualityScore_FFGHHGHIIIJJIIIHIJJIIJJIJJJJIIJJJIJJJIJJIIJJJJJIJJHIJJIJIGGGFEEEEEEEC@CCDDDDEEEEDECDDDEEEEEEEE_Mismatch_0_Sense_+_Library_PoolT
TGATATCATTCTATGTGCCAAAAAAATGTTGAAATTTTAAACATTTTATCGAACGGCCTCAAGCTTTGAGGATTATTATTGTTGTAATTATATT
>Frequency_2_QualityScore_EEFCFGHII9EEIIIIIIIIIGIGIHIDFGGHIIIIHIIIIIFECAHGDFIG>;@C=ACDA?CCCCCCCCCA?D@ACCBBCCBCCCCCCCCCCC_Mismatch_1_Sense_+_Library_PoolT
CGGTGTTGGTATGATTTTTATCTTCGGATGATATCATTCTATGCGCCAAAAAAATGTTGAAATTTTAAACATTTTATCGAACGGCCTCAAGCTT
>Frequency_2_QualityScore_FFHGHHGJJJIJJIJJJFIIJJJJJJJJJJJJJJJJJIHIIIIIHGGGFEEEEEEEECCEEDECDDACC??CCDDD=ABCCADDDDCDEEBCA?_Mismatch_2_Sense_+_Library_PoolT
GATCCGACCGACTTTTGTGACTTTTGATCAGCTGCTCTATTCTCGCAGGAATTAGAGATTTGGCTCATGGATTGGGTTAAGTTTTTCATTCCGA
>Frequency_2_QualityScore_EEFCFFCGGECC>EEAGGFHIGGIGIGEGGAGEEGGIGFIFGGGGGGIGGFCAA>CCB@A?=@CBACCCA?ACBCCCCCEEEC@A??A@ACCCC_Mismatch_1_Sense_+_Library_PoolT
GCTATGTGTTGCTGCTGCCTTCTGGACGAATGTTGCTGTGATCCGACCGACTTTTGTGACTTTTGATCAGCTGCTCTATTCTCGCAGGAATTAG
>Frequency_2_QualityScore_ADEEHEFGHGGIGIHHEGEDFEA?EFGGEIAGGHIHEIIDCFGICF@:?:DAEHBEGE>CDCCCD99589>AAC@@ACBCD;A8?CEECCCCCC_Mismatch_0_Sense_+_Library_PoolT
TATCATTCTATGTGCCAAAAAAATGTTGAAATTTTAAACATTTTATCGAACGGCCTCAAGCTTTGAGGATTATTATTGTTGTAATTATATTTTT
>Frequency_2_QualityScore_FFHHHGHIIJJJJIIJJIEIJJJIGIIIIJJIIIIIJJJIJJIIJIGIIIHGGGDEECEEEECCDDCCDCBCDCCCCCCCCCCDABCDDBCC?A_Mismatch_2_Sense_+_Library_PoolT
GTTGCTGTGATCCGACCGACTTTTGTGACTTTTGATCAGCTGCCCTATTCTCGCAGGAATTAGAGATTTGGCTCATGGATTGGGTTAAGTTTTT
>Frequency_2_QualityScore_FFHGHGGIJIHIIJJJJGIIIJIIICGGHIIJHIIIIIIIIIHGEIIHGEFFFCEDCAACEECCBCDBB@BBCCCCACDDDDDCBCCEDCCCDC_Mismatch_0_Sense_+_Library_PoolT
TCTGAAAGGATGCCTGGCGGCTATGTGTTGCTGCTGCCTTCTGGACGAATGTTGCTGTGATCCGACCGACTTTTGTGACTTTTGATCAGCTGCT
>Frequency_2_QualityScore_FFHHHEHIIJJGIIIFIIJJJGIGIIIIIEGHGIIIHIIIJJIIJGIIIIHJIIHFFEDDEEEEEDDDEDDDDCCEEECCCCCDCDCDDDDBCC_Mismatch_1_Sense_+_Library_PoolT
TTCGGTGTTGGTATGATTTTTATCTTCGGATGATATCATTCTATGCGCCAAAAAAATGTTGAAATTTTAAACATTTTATCGAACGGCCTCAAGC
>Frequency_2_QualityScore_ECGFGGHIIGIIIIIIFEIIIIIIIFEHIHGIHHIIIIHIGIIFCFGGGGFFHGEEAACEEEAEECCCCCCCCCEEEDCCCCCC_Mismatch_0_Sense_+_Library_PoolT
ATATCATTCTATGTGCCAAAAAAATGTTGAAATTTTAAACATTTTATCGAACGGCCTCAAGCTTTGAGGATTATTATTGTTGTA
>Frequency_2_QualityScore_FFHHHHHIJIIIIIIIIJJJJJGIIIIHJJIJIHIJJJJJIIHIJIGHHHGGGFFFEEEEEEEEEFDDDDDBBBDCDDCDCCCCDDDDDCC?CA_Mismatch_1_Sense_+_Library_PoolT
GCCTTCTGGACGAATGTTGCTGTGATCCGACCGACTTTTGTGACTTTTGATCAGCTGCTCTATTCTCGCAGGAATTAGAGATTTGGCTCATGGA
>Frequency_2_QualityScore_EFHHHHHJJIJJJJGGHIJGHIIIJJIJJJJJI_Mismatch_1_Sense_+_Library_PoolT
TTTTTGTTTATTTTAGTCTATTCATTATTTTTA
>Frequency_2_QualityScore_FFHHHFGIJJIJJIJJJJJJIIJJJJJIJJIJJJIIIJJIJJIJJJIIJJJJJJJJIHIHHFFDDEDCCACDDDCDDCDDCDEEEEDEDDDDEE_Mismatch_0_Sense_+_Library_PoolT
TTCGGATGATATCATTCTATGTGCCAAAAAAATGTTGAAATTTTAAACATTTTATCGAACGGCCTCAAGCTTTGAGGATTATTATTGTTGTAAT
>Frequency_2_QualityScore_EFHHHHHJJIJJJJJJJJIIJIJJIIJJIIIJJJJJJJJJIIJJJJJJJGIIJGGIGIJ@EAEHADGGFFEEEEED?CDDDDDCCDDDDDCCDC_Mismatch_0_Sense_+_Library_PoolT
TGACTTTTGATCAGCTGCTCTATTCTCGGAGGAATTAGAGATTTGGCTCATGGATTGGGTTAAGTTTTTCTTTCCGAAGATGAGGGCTGTTACA
>Frequency_2_QualityScore_DCGHFGFGEGIIIHIIEGGIIHGIHIHHIIIIIIGIIIHGHIIHIIIIIIGGHIIIIIIIIHIGHGGEEACCCDCEE?AC=ADCCDDEECA_Mismatch_1_Sense_+_Library_PoolT
TTTTAAACATTTTATCGAACGGCCTCAAGCTTTGAGGATTATTATTGTTGTAATTATATTTTTGTTTATTTTAGTCTATTCATTATTTTTA
>Frequency_2_QualityScore_FFHHHGHJJJJJIJJJJIJIHIIIJJJJIJIJJJJJJIIIJJFIHHHHGGEFEEEEEEDDDDDDDDDDDDBDDDDDDDCCDDEDDDDDDCCCCD_Mismatch_1_Sense_+_Library_PoolT
AAGGATGCCTGGCGGCTATGTGTTGCTGCTGCCTTCTGGACGAATGTTGCTGTGATCCGACCGACTTTTGTGACTTTTGATCAGCTGCCCTATT
>Frequency_2_QualityScore_CEEEGHFIGAEEGIFBEEGEIEHGIIGGICBDEGFHIIGIIIHIIIIIHGIIGF=ECGEC?BCDBCCCCCCCECCCCCCEEECC@AABBCB?@A_Mismatch_1_Sense_+_Library_PoolT
CATCTTCGGTGTTGGTATGATTTTTATCTTCGGATGATATCATTCTATGCGCCAAAAAAATGTTGAAATTTTAAACATTTTATCGAACGGCCTC
>Frequency_1_QualityScore_FFHHHHHJJJJJJJJJJJJIJJJJJJIJJJJIIJJJJJJJIJJJJJJJJIJJJJIJIHHFDDEEDDDDDCDDDDDDDDDEEEFDEDDDD_Mismatch_2_Sense_+_Library_PoolT
GGATGATATCATTCTATGCGCCAAAAAAATGTTGAAATTTTAAACATTTTATCGAACGGCCTCAAGCTTTGAGGATTATTATTGTTGCA
>Frequency_1_QualityScore_FFHHHDHIGIJIIIIIJIGIIGCHIJJGIJJJIIJIIJIJIJJJIIJJEHIHJJFG_Mismatch_1_Sense_+_Library_PoolT
AAAAAATGTTGAAATTTTAAACATTTTATCGAACGGCCTCAAGCTTTGAGGATTAA
>Frequency_1_QualityScore_DDHGHH?HGIGGIGGIGIIGDHHGGJIJJJJIIGGHJIIJJJIJJJIJGEIGIJIIIGHBDCDDDDCCCCDDDDDCDDDD_Mismatch_1_Sense_+_Library_PoolT
TCGGATGATATCATTCTATGTGCCAAAAAAATGTTGAAATTTTAAACATTTTATCGAACGGCCTCAAGCTTTGAGGACTA
>Frequency_1_QualityScore_FFHHHHHJJJJJJJJJJJJIJJIJJJJJJJJJJIJJJJJIIJJJJJHHHHEFFFFFFEEDEEEDDDDDDDDDDEEEDDDDDDBDDDDDCDDDDD_Mismatch_1_Sense_+_Library_PoolT
TGTTGCTGCTGCCTTCTGGACGAATGTTGCTGTGATCCGACCGACTTTTGTGACTTTTGATCAGCTGCTCTATTCTCGCAGGAATTAGAGATTT
>Frequency_1_QualityScore_FFHFHFHIIJJJJIJGIJJJJJJIIIIJGIGIHJJJGIJJIIJJJJIGIGGIIJI_Mismatch_0_Sense_+_Library_PoolT
TTGTTGTAATTATATTTTTGTTTATTTTAGTCTATTCATTATTTTTTATAATTAT
>Frequency_1_QualityScore_FFHHHGFGIJJJGHGBHEGHHDFHGGGGIJJJJJJJJIJJJIGGIIGGIIJJJHGHHHHFFFFFF_Mismatch_2_Sense_+_Library_PoolT
TTTTTATCTTCGGATGATATCATTCTATGCGCCAAAAAAATGTTGAAATTTTAAACATTTTATCA
>Frequency_1_QualityScore_FFHHHHHJJJJJJJIJJJJJJJHHHIJHIIJIJIJJJJIJJJJJJJIJIJ_Mismatch_2_Sense_+_Library_PoolT
TAATTATATTTTTGTTTATTTTAGTCTATTCATTATTTTTTATAATTGTA
>Frequency_1_QualityScore_DBFD?C?:F@1<4AFAHGB9CB9222?<CG<FCDEH<89BFFIBFG<FGD:C@;=@@))6CAC89?<A?A_Mismatch_0_Sense_+_Library_PoolT
ATCTTCGGATGATATCATTCTATGTGCCAAAAAAATGTTGAAATTTTAAACATTTTATCGAACGGCCTCA
>Frequency_1_QualityScore_ADD?BDD>B<CEECEBFFII1??@)?DD9DD=BECDD3.=8@7A=;=;8</?;A;(6;(;;55>;??_Mismatch_0_Sense_+_Library_PoolT
TTTCTGAAAGGATGCCTGGCGGCTATGTGTTGCTGCTGCCTTCTGGACGAATGTTGCTGTGATCCGA
>Frequency_1_QualityScore_FFHHHHHJJJJJEHHHGIJJHGGJHIJJJHHHIIIJIIJJIJJJHHHHHFFFFFFDEEEDDDFEEEDCDBDD_Mismatch_2_Sense_+_Library_PoolT
GCGCCAAAAAAATGTTGAAATTTTAAACATTTTATCGAACGGCCTCAAGCTTTGAGGATTATTATTGTTGGA
>Frequency_1_QualityScore_DFGHGHHJIJJHIJJJJJJJJJJJJFHIIJJJIJIIJJJIJIJJJIJIJJJGIIJJIJJJJJGIIJJHFEBDEECCEEECC_Mismatch_0_Sense_+_Library_PoolT
TATTATTGTTGTAATTATATTTTTGTTTATTTTAGTCTATTCATTATTTTTTATAATTATTATGACGGGAATTGTGATTGA
>Frequency_1_QualityScore_FFHHHHHJJJJJIJJJIIJICHGIJJGHIJJIJIJJJIIJIGIIGIIGEHFHHFE_Mismatch_0_Sense_+_Library_PoolT
AAAAATGTTGAAATTTTAAACATTTTATCGAACGGCCTCAAGCTTTGAGGATTAT
>Frequency_1_QualityScore_FFHHHHHJJIIJJJJJJEHI>HIEHIDIJJIJJIJIJJJIIIJJJJJIJJGHIJJJ_Mismatch_0_Sense_+_Library_PoolT
AACGGCCTCAAGCTTTGAGGATTATTATTGTTGTAATTATATTTTTGTTTATTTTA
>Frequency_1_QualityScore_DDFHH,AGFGGJGIIEGHIII?EHIGIFGGIJIJHGIHGBBGGA@FGIIJIIIEIDHEEHEFFFF8AC;;ACCDCCCCDDCCDC@DDDDDDBDD_Mismatch_2_Sense_+_Library_PoolT
TATGTACATCTTCGGTGTTGGTATGATTTTTATCTTCGGATGATATCATTCTATGCGCCAAAAAAATGTTGAAATTTTAAACATTTTATCGAAC
>Frequency_1_QualityScore_A4++AA<ECE@:1@@1+A<+1?*?CED4:?DC*94B990?_Mismatch_2_Sense_+_Library_PoolT
CTTTATTCTCGCAGGAATTAGAGATTTGGCTCATGGATTG
>Frequency_1_QualityScore_;B?F?<?EDFE@F13CFGFFFAED*:CCFDDBGGFBBB;BFEG<GDB9D<DCFF4@F@AF3C=/9>B>A;@:@BA>BDBB35@BD(,5>9<??5_Mismatch_2_Sense_+_Library_PoolT
ATGTTCATCTTCGGTGTTGGTATGATTTTTATCTTCGAATGATATCATTCTATGCGCCAAAAAAATGTTGAAATTTTAAACATTTTATCGAACG
>Frequency_1_QualityScore_FFHHHHHJJJJJJJJJFHGIIJIJIIJJJJJJJJJJIJJJJJJJJJJJJJJJJIHJJIJHHHHHHHFFDCCCDDDDDDDDCDDCCCDDCDCDDC_Mismatch_2_Sense_+_Library_PoolT
TGATTTTTATCTTCGGATGATATCATTCTATGTGCCAAAAAAATGTTGAAATTTTAAACATTTTATCGAACGGCCTCAAGCTTTGAGGATTAAA
>Frequency_1_QualityScore_FFHHHHHJJJJJJFIIIJJJJJJIGIGJJIIJJJIJJJJFHGFHFFFFFFFDEEEEEDDEEEDDDDDDDBDBDBD>ACCDDDDDDCDDDD_Mismatch_1_Sense_+_Library_PoolT
TTTTTATCTTCGGATGATATCATTCTATGCGCCAAAAAAATGTTGAAATTTTAAACATTTTATCGAACGGCCTCAAGCTTTGAGGATTAT
>Frequency_1_QualityScore_8?DFADHHGIEEGGEECF;::EF@D?91:?D?B:BCE3B3B???DD8/==BD@F7CAFC@AHIC>EF_Mismatch_0_Sense_+_Library_PoolT
TTTAAACATTTTATCGAACGGCCTCAAGCTTTGAGGATTATTATTGTTGTAATTATATTTTTGTTTA
>Frequency_1_QualityScore_FFHHHHHCGHIJJCGIIJHIJJJJJJJJIJIJJJJJJJIGGIJIIJJJJJJJJJJJIJIJJJIJJEHHDBFDEEEEEEEDDDDDDEEB=BDDDE_Mismatch_1_Sense_+_Library_PoolT
CTCATGGATTGGGTTAAGTTTTTCTTTCCGAAGATGAGGTCTGTTACATATATGTTCATCTTCGGTGTTGGTATGATTTTTATCTTCGGATGAT
>Frequency_1_QualityScore_FFHGHHHJJJJIJJJJIJJJJJJJJJJJIIJJJJJJJIIJJJJJJJJJIHHHHHFFFFFEEEEFEEEDD@BDD_Mismatch_1_Sense_+_Library_PoolT
TGTGCCAAAAAAATGTTGAAATTTTAAACATTTTATCGAACGGCCTCAAGCTTTGAGGATTATTATTGTTGGA
>Frequency_1_QualityScore_DDDB??FFHHGHGAHI?H@DCFDA@FEGEHIICHGGBGHH>>@AFH>@CHCD)==CC7AB@;@@;;>@=1;=C??=83;BB<?AC:>>?BBB@?_Mismatch_0_Sense_+_Library_PoolT
ATTTTGAAAAGCTTAACATGTCGGATCCGAAATACGCCTATCCGTATCCAGCTCCAGGATACTCCCAAGGACACGCCCAAGGATACCCCCAAGG
>Frequency_1_QualityScore_FDFDFDHIEE:AFH<AFAHH=CAGHBGAFEDBHGAA<CGGIIEHGA777=A=A7@DEFFCAC:\;?CC:>:>(,:C>(:>A@CCCCCA?@_Mismatch_2_Sense_+_Library_PoolT
GACGAATGTTGCTGTGATCCGACCGACTTTTGTGACTTTTGATCAGCTGCCCTATTCTCGCAGGAATTAGAGATTTGGCTCATGGATTGG
>Frequency_1_QualityScore_FFHHHHHJJJJJJJJJJJJJJJJJJJJJJJJJJJJJJJJIGIJJJHHHHEFFFFEECDEEDDDDFFEFDEDDDDEEFEEDEFFEDDDDDCDDEE_Mismatch_1_Sense_+_Library_PoolT
ATGCGCCAAAAAAATGTTGAAATTTTAAACATTTTATCGAACGGCCTCAAGCTTTGAGGATTATTATTGTTGTAATTATATTTTTGTTTATTTT
>Frequency_1_QualityScore_FFHHHHHJJJJJHIJIJJJJFHIHIFHIIIJJJJJJJJJJJ_Mismatch_0_Sense_+_Library_PoolT
ATTATATTTTTGTTTATTTTAGTCTATTCATTATTTTTTAT
>Frequency_1_QualityScore_FDHFHHHIIJJIIJJJFHIIFHIIJJGIJIDGGHIJIJJJIJJIJJICCGGGGGIGIJHGGIIJJGIGHHHHHFDC_Mismatch_1_Sense_+_Library_PoolT
AACGGCCTCAAGCTTTGAGGATTATTATTGTTGTAATTATATTTTTGTTTATTTTAGTCTATTCATTATTTTTTAC
>Frequency_1_QualityScore_:D4CA3A22EEBDAECAFI,AFCF)?1:*1?*:1@;@?9?DABEA888/=8BBB484=6(5;7=7??>>??_Mismatch_1_Sense_+_Library_PoolT
GATTGGGTTAAGTTTTTCTTTCCGAAGATGAGGGCTGTTACATATATGTTCATCTTCGGAGTTGGTATGAT
>Frequency_1_QualityScore_FFHHHHGJHGHIJJIFIGIIIHIHIIIJJIJJJJIIDGIJJGIIIGGHIFFIJJJJJH_Mismatch_0_Sense_+_Library_PoolT
AAAAAATGTTGAAATTTTAAACATTTTATCGAACGGCCTCAAGCTTTGAGGATTATTA
>Frequency_1_QualityScore_=AF<C;3AEGFF?<CC<C<1?DF9FCHC@<FHABHG?BHDFFG@DC<BFHEGGF<@G@@GDDHEEHAHHDDD>@@CA>>@BCDACC@5;_Mismatch_2_Sense_+_Library_PoolT
TTATCGAACGGCCTCAAGCTTTGAGGATTATTATTGTTGTAATTATATTTTTGTTTATTTTAGTCTATTCATTATTTTTTATAATTGTA
>Frequency_1_QualityScore_FFHHHHHJJJJJJJJHGJIJJJGGHIGJHHIJJJJJJGJJJJJJJJJJIBFGHIJJJIIJEGHIJGIIGEHHED=BBAA;?CCCACDB>>CCDD_Mismatch_1_Sense_+_Library_PoolT
TTAACCTTCATTAAGTCATCAGTTCGAGTCTCTGCCAAGCTCCTTTCGGTGAATTTTCCTATCTTTGTAGTCGGTGGAGTTATTTTGAAAAGCT
>Frequency_1_QualityScore_FFHHHHFJJGJJJJHGGJJJJJIIGIGGHGGDIIJIGICGAHGBG@EHIFEHHHGFD@DDDEEEEED@CACD_Mismatch_0_Sense_+_Library_PoolT
GTGCCAAAAAAATGTTGAAATTTTAAACATTTTATCGAACGGCCTCAAGCTTTGAGGATTATTATTGTTGTA
>Frequency_1_QualityScore_B>DDF=FE@G?@;EGEAGFBCD@FG*CF?BB4?F>GBFB7?6;=B7=CCC;@)@;@D>=?CAA558;CD@@CCCC@CD@ACC>:>?_Mismatch_0_Sense_+_Library_PoolT
TCCGAAGATGAGGGCTGTTACATATATGTTCATCTTCGGTGTTGGTATGATTTTTATCTTCGGATGATATCATTCTATGTGCCAAA
>Frequency_1_QualityScore_FFHGHHGJJJJIJJJJJIJJJJJJJIJJJJJJJJJJIJJJJJIIJJJJIIJJJJJJIIGEHJHHHHHHHFDFFFFFFEEEEFEEDDE_Mismatch_1_Sense_+_Library_PoolT
AACATTTTATCGAACGGCCTCAAGCTTTGAGGATTATTATTGTTGTAATTATATTTTTGTTTATTTTAGTCTATTCATTATTTTGTA
>Frequency_1_QualityScore_FFHHHGHJFIIJIJJIICGIJGGIJGIHHIJDHHHHFEFFFFEEEEEDDDDDDDDBCCCDCCBDDDDCCDBCDDDCDC<@5BBCCDDDDDDDAA_Mismatch_0_Sense_+_Library_PoolT
TTCGCAGGCGCCGCCTCAGAAACAGACGGGCTTTCTGAAAGGATGCCTGGCGGCTATGTGTTGCTGCTGCCTTCTGGACGAATGTTGCTGTGAT
>Frequency_1_QualityScore_FDHDF1D@CF=AFDGG>HCFHEFHBGI9?F@?FHFCGDGG?DHGIDFHHIIII?B;;:;;3=;?DEC>;;;A@CCCCDECACC>CCE?BBB<BB_Mismatch_1_Sense_+_Library_PoolT
TTCTCGGAGGAATTAGAGATTTGCCTCATGGATTGGGTTAAGTTTTTCTTTCCGAAGATGAGGGCTGTTACATATATGTTCATCTTCGGTGTTG
>Frequency_1_QualityScore_FFHHHHFHIJHHJJJJJJJJJJJJCHIJJIJJJJJJJJJJJJJJJJJJJIJJIJJJIJIJHHHHGFFFFFFFFEEDCEDDDDDDDDCDCDEDDD_Mismatch_1_Sense_+_Library_PoolT
TGTTGGTATGATTTTTATCTTCGGATGATATCATTCTATGTGCCAAAAAAATGTTGAAATTTTAAACATTTTATCGAACGGCCTCAAGTTTTGA
>Frequency_1_QualityScore_FFGHHHHJJJHIIJIJJJIIJJJDHHIJJHIJJJHGJJJJJJJJIJHJJIJJJJGHIIHHHHHHFFFFFEFEEEEEEEEDB@B@DDDDDEDCEE_Mismatch_1_Sense_+_Library_PoolT
GGAATTAGAGATTTGGCTCATGGATTGGGTTAAGTTTTTCTTTCCGAAGATGAGGGCTGTTACATATATGTTCATCTTCGGTGTTGTTATGATT
>Frequency_1_QualityScore_FFHHHHHJJJJIIJJJIJHIJJHIJJJJJHIIIJJJIJGIJJIIIJJHHHFHHFFFFFCDDDDDDCDCDCCDDDDCDDCCDD>CCDDD?@@BD:_Mismatch_1_Sense_+_Library_PoolT
GAATGTTGCTGTGATCCGACCGACTTTTGTGACTTTTGATCAGCTGCTCTATTCTCGGAGGAATTAGAGATTTGGCTCATGGATTGGGTTAGGT
>Frequency_1_QualityScore_FFHHHHHJJJJJJJJJJJJJJJJJIJJJJJJJJAHIJJJJJJJJJJJJJJJJJHHHFFFFFFFECEDEDCCFEEEDEDDDDEDEEEEFEFEDDD_Mismatch_1_Sense_+_Library_PoolT
ACATTCTATGTGCCAAAAAAATGTTGAAATTTTAAACATTTTATCGAACGGCCTCAAGCTTTGAGGATTATTATTGTTGTAATTATATTTTTGT
>Frequency_1_QualityScore_FFHHHHHJJJJIIIIIJJJJJJJJJJJJJJJJJJJJGJJJJJJJJIGJJJHHHHHHFFFFFFEF_Mismatch_0_Sense_+_Library_PoolT
TGCCAAAAAAATGTTGAAATTTTAAACATTTTATCGAACGGCCTCAAGCTTTGAGGATTATTAT
>Frequency_1_QualityScore_FFHHHHHJJJJFHIJJGJJIIJJFIJJJJJ_Mismatch_1_Sense_+_Library_PoolT
TTGTTTATTTTAGTCTATTCATTATTTTTA
>Frequency_1_QualityScore_FFHHHHHJJIJJJJJJJJJJJJIJJJJJJJJIJJJJJJJJJIJJJJHHEHHEFFFFFFFEEEEEDDEFFEEEFEFEDDDDDDDDEEDDDDECCC_Mismatch_2_Sense_+_Library_PoolT
AAAAAATGTTGAAATTTTAAACATTTTATCGAACGGCCTCAAGCTTTGAGGATTATTATTGTTGTAATTATATTTTTGTTTATTTTAGTCTAAA
>Frequency_1_QualityScore_DDHFHGGJFEHGGIJIEHCHHGIIBDGEHEGIIJCEEEHGD\=BDB?BBDBDB@C@>@C(5;;>BBB>83>:>:(4:8(4:?AC>8ABDDD?CD_Mismatch_1_Sense_+_Library_PoolT
CCAGCAACCGCCGTCTGTGGTTGCGCCACCGCAGTATTCGCAGGCGCCGCCTCAGAAACCGACGGGCTTTCTGAAAGGATGCCTGGCGGCTATG
>Frequency_1_QualityScore_FFHHHHHJJJHIJHIJHJIJGJJJJJJHIHIGJIJJJJJJJJJJFHIIIHGIJIJFGHICHIIJJJJHHHHGGHFFFFFFFF_Mismatch_2_Sense_+_Library_PoolT
TTTATTTTAGTCTATTCATTATTTTTTATAATTATTATGACGGGAATTGTGATTGAATGATTGGATTATTGATTAATATTTA
>Frequency_1_QualityScore_FFHHHHHJJJJJJJJIJIIJJJJJIJJJIIJIIJIJJJJJJJJJJIJJIIJJJJJJJHHHGHFFFFFFFDEEEEDDDDCCDEEDDCDED_Mismatch_0_Sense_+_Library_PoolT
AAATGTTGAAATTTTAAACATTTTATCGAACGGCCTCAAGCTTTGAGGATTATTATTGTTGTAATTATATTTTTGTTTATTTTAGTCTA
>Frequency_1_QualityScore_DDAFBF;8C?@EGEG;9CFDGFDFFIEF<B9DBB8?8;=C=B8;;A?>;;>>(;;??3\8?2909@B83>@:()0<9>BBBBBB_Mismatch_0_Sense_+_Library_PoolT
AGGACACGCCCAAGGATACCCCCAAGGATACTACCAGCAACCGCCGTCTGTGGTTGCGCCACCGCAGTATTCGCAGGCGCCGCC
>Frequency_1_QualityScore_DDHBHF)<EGA:FBFHCG@GDF=GHGIIIHBBFGECBC@=FHIICFEA@@BH>A69>AA;>A@>@::@C;:::>5:B:>CC<ACBBB75>B::>_Mismatch_2_Sense_+_Library_PoolT
CTTCGGGGTTGGTATGATTTTTATCTTCGGATGATATCATTCTATGCGCCAAAAAAATGTTGAAATTTTAAACATTTTATCGAACGGCCTCAAG
>Frequency_1_QualityScore_?::@A)<@CBG<FFHEAAE>81C:@D66?D4=.=((=FDC_Mismatch_2_Sense_+_Library_PoolT
GACGACTGTTGCTGTGATCCGACCGACTTTTGTGGCTTTT
>Frequency_1_QualityScore_DFFHHHFFHJJJJDGCGHIIJIGIJJIIIJJJJIGHJHJJJJIJHHEDFFFFEDEEDEEDDDDDDDCDDCBB?BBDD>BDDDDCDECDD<?B>C_Mismatch_2_Sense_+_Library_PoolT
CGACCGACTTTTGTGACTTTTGATCAGCTGCTCTATTCTCGCAGGAATTAGAGATTTGGCTCATGGATTGGGTTAAGTTTTTCATTCCGAAGAT
>Frequency_1_QualityScore_FFHHHHHJJJJJJJJJJJJJJJJGHHIJJGHIJIJJJJJIJJIJJJJHIIJJGJIIJJJJIJIHJJJJ_Mismatch_0_Sense_+_Library_PoolT
GTTACATATATGTTCATCTTCGGTGTTGGTATGATTTTTATCTTCGGATGATATCATTCTATGTGCCA
>Frequency_1_QualityScore_FFHHHHHJJGIIJJJIIJJJJJJJJIJJJJJJJJIJJJGIJJIJIJJJJJJIJJJJJJIJIHHHDFDDDBCDDDDDDCDBDDCCDD_Mismatch_1_Sense_+_Library_PoolT
TATCTTCGGATGATATCATTCTATGTGCCAAAAAAATGTTGAAATTTTAAACATTTTATCGAACGGCCTCAAGCTTTGAGGATTAC
>Frequency_1_QualityScore_BDCHH<AEBE@F@?@<CEHIFFBHHGHIEIGDHIBDDFHBDCDGGGGB@FHCFH>@@@@CBB>9/@;:>@;(;>C?CACC@ADEE_Mismatch_0_Sense_+_Library_PoolT
TTCGGATGATATCATTCTATGTGCCAAAAAAATGTTGAAATTTTAAACATTTTATCGAACGGCCTCAAGCTTTGAGGATTATTAT
>Frequency_1_QualityScore_FFHHHHHJJJJJJJJJJJJJEGHHJJEHIJIJJJJJJJJJJJJJIJIJIJJJIJJJJJJJJJJJJJGHHEDEEEEDDDDDCDDEDDDDDDEEED_Mismatch_0_Sense_+_Library_PoolT
ACATATATGTTCATCTTCGGTGTTGGTATGATTTTTATCTTCGGATGATATCATTCTATGTGCCAAAAAAATGTTGAAATTTTAAACATTTTAT
>Frequency_1_QualityScore_FFHHHHHJJJJIJJJJJJJJJJJIJJJJJJIJJJJJJIIJJJJJJJJHHHFEFFFFEECCEDDDDCFDFCDEDDDDEDFEEEFEEEDDDDDDDD_Mismatch_1_Sense_+_Library_PoolT
CTATGCGCCAAAAAAATGTTGAAATTTTAAACATTTTATCGAACGGCCTCAAGCTTTGAGGATTATTATTGTTGTAATTATATTTTTGTTTATT
>Frequency_1_QualityScore_FFHHHHHJIJJJJIJIHIIJJJJDHIDHIHIJJJJJIIJHHIIJJJJIJJJJJHIJIJJIIIJHHHHGHHFEFFFFFEDDDCCCFEDDED_Mismatch_2_Sense_+_Library_PoolT
TTATCGAACGGCCTCAAGCTTTGAGGATTATTATTGTTGTAATTATATTTTTGTTTATTTTAGTCTATTCATTATTTTTTATAATTGTCA
>Frequency_1_QualityScore_FFHHHHGJJJIJJJJJJJIIIJGIHCFHIHIHIJJIIIIJJJGIJJJIHHFFFFFDFDEDEDDDDEDDDCDDDDDDEEFD@DDDB?BCDDDDDC_Mismatch_1_Sense_+_Library_PoolT
ATGTGTTGCTGCTGCCTTCTGGACGAATGTTGCTGTGATCCGACCGACTTTTGTGACTTTTGATCAGCTGCTCTATTCTCGCAGGAATTAGAGA
>Frequency_1_QualityScore_FFHHHHGIJJJJJIJIGHJJJJJIIIIJJJJJJJJGIGJIJICHGHFFDDDEDDDD?CEFFCDDDDDDDBBDDDDAC>ACDDDCBBDDB@D?CD_Mismatch_0_Sense_+_Library_PoolT
AAGGATACCCCCAAGGATACTACCAGCAACCGCCGTCTGTGGTTGCGCCACCGCAGTATTCGCAGGCGCCGCCTCAGAAACAGACGGGCTTTCT
>Frequency_1_QualityScore_FFHHHHHJJJJJJJJJJJJJIGHEHJJJIJJJGIJJJJJIJJJJHHHHFFFFFFFFEDEDEEEEEDDB??@@DCDCDDDDDCDDDDDDCDDDCD_Mismatch_1_Sense_+_Library_PoolT
CCTTCTGGACGAATGTTGCTGTGATCCGACCGACTTTTGTGACTTTTTATCAGCTGCTCTATTCTCGGAGGAATTAGAGATTTGGCTCATGGAT
>Frequency_1_QualityScore_FDADFHGGIEBHGIIICGIGIEDD?EAHGGHGHIGIIGBGGADBD<8BCGGCFDDG=7CAEHDFBEFBA?A@CCACC@BBB<ACCC>C>CCDCC_Mismatch_0_Sense_+_Library_PoolT
GATCAGCTGCTCTATTCTCGGAGGAATTAGAGATTTGGCTCATGGATTGGGTTAAGTTTTTCTTTCCGAAGATGAGGGCTGTTACATATATGTT
>Frequency_1_QualityScore_DDFFFFFDHG@GIIGHJJJJJJGHHEGIGHIHIJIJIFBDCHIDCHAAAEHHFFFDCDCE:6>AA>@>@@CDACDD@@DDDDB8<><?<CCCCD_Mismatch_1_Sense_+_Library_PoolT
CTATGTGTTGCTGCTGCCTTCTGGACGAATGTTGCTGTGATCCGACCGACTTTTGTGACTATTGATCAGCTGCTCTATTCTCGGAGGAATTAGA
>Frequency_1_QualityScore_FADFFHHEGHJJJJJJIIJJJJJJJBHIIIIJIJIJJJJJJJJJJJIJJIJFFFFFFECEEDEDDD_Mismatch_1_Sense_+_Library_PoolT
GTGTTGGTATGATTTTTATCTTCGGATGATATCATTCTATGCGCCAAAAAAATGTTGAAATTTTAA
>Frequency_1_QualityScore_FFGHHHHJJJJJJJJJJJJJGJJJJJJJIJJJJJJJJJJIJJJJJJGIIIIJJIJIJHHHHHHFFFFFFFFFFEEDDDDDDDEEEDDDEDEEEE_Mismatch_1_Sense_+_Library_PoolT
GAAATGTTGAAATTTTAAACATTTTATCGAACGGCCTCAAGCTTTGAGGATTATTATTGTTGTAATTATATTTTTGTTTATTTTAGTCTATTCA
>Frequency_1_QualityScore_FFGHHHHJJJIIJJJJGHIIIIIJJJJGIJGIIJJJJJJJIIJIJIJJJJJJJIJJJJJJJJJIJJJ_Mismatch_0_Sense_+_Library_PoolT
AGGATTATTATTGTTGTAATTATATTTTTGTTTATTTTAGTCTATTCATTATTTTTTATAATTATTA
>Frequency_1_QualityScore_FFDHHHGIJJJIJJJJJIJJJJJJJJJJJJJJJJJJIJJJJJJJJJJJJJJJJJ_Mismatch_1_Sense_+_Library_PoolT
GGATGATATCATTCTATGTGCCAAAAAAATGTTGAAATTTTAAACATTTTATCA
>Frequency_1_QualityScore_D@FHF>2<1A<9CDBHG9E>EGHFEB60B??6\.=.8=@).77)=@;A7AEC>).7;.6@@B/,\,(:55:CAC@:<9>?:>::@CDCCCBCC4_Mismatch_2_Sense_+_Library_PoolT
CTTCGGATGATATCATTCTATGCGCCAAAAAAATGTTGACATTTTAAACATTTTATCGAACGGCCTCAAGCTTTGAGGATTATTATTGTTGTAA
>Frequency_1_QualityScore_FDHGHFGIJJJJJJJJJJHIIJJIJIIJJJJJIHFFDEEEEEDDDDDDDDCDDDDDDEDDDDDDDDDDDDDDDDDDDDDEDDDCDDDDDDDDDD_Mismatch_0_Sense_+_Library_PoolT
GTGGTTGCGCCACCGCAGTATTCGCAGGCGCCGCCTCAGAAACAGACGGGCTTTCTGAAAGGATGCCTGGCGGCTATGTGTTGCTGCTGCCTTC
>Frequency_1_QualityScore_DD1?<?AEGAGDH@?EHGIGGIAFEBFFBAD@C9CHIIGCEH;EEE>@B@A@C?(;>?83;=BA>::4>>>C?<:_Mismatch_1_Sense_+_Library_PoolT
GGATGATATCATTCTATGCGCCAAAAAAATGTTGAAATTTTAAACATTTTATCGAACGGCCTCAAGCTTTGAGGA
>Frequency_1_QualityScore_FFHGHHHJJJJGIJJJJJJJJJJJJJJJJIJJJJJJJJJJJJJJJIGIIJIJHHHHFFDDDDEDDDDDDCDDDCDDDDDDDDDDCDDCDDDDDD_Mismatch_0_Sense_+_Library_PoolT
ACGCCTATCCGTATCCAGCTCCAGGATACTCCCAAGGACACGCCCAAGGATACCCCCAAGGATACTACCAGCAACCGCCGTCTGTGGTTGCGCC
>Frequency_1_QualityScore_FFHHHHHJIIIJJJJJJJJIJJJJJGGJIJJJIJJJJJJJJJJJJJJJJJJJJJJHJJJHHHHFHHFFFEFFFEFEEFEFEE_Mismatch_2_Sense_+_Library_PoolT
TTTTATCGAACGGCCTCAAGCTTTGAGGATTATTATTGTTGTAATTATATTTTTGTTTATTTTAGTCTATTCATTATTTGTA
>Frequency_1_QualityScore_FFHHHHHJJJJJJJJJJJJJJHGGIJJJJJIIIJGGIJJIJIJJJIJIIJJIJJJIIJJJJFEHHHHGFFFFACEEEDEDDEDEEEEEEEEFFC_Mismatch_2_Sense_+_Library_PoolT
TGAAATTTTAAACATTTTATCGAACGGCCTCAAGCTTTGAGGATTATTATTGTTGTAATTATATTTTTGTTTATTTTAGTCTATTCATTATTAC
>Frequency_1_QualityScore_FFDHHHHJIJHIIIJJJJIJJJJIJIJHJJJJJJJJIHCGIFBEGIJJJIIHFDDBDDDDDCDDDDDDCDDDEDDDDDDDCDDEEDD@7>B@@B_Mismatch_1_Sense_+_Library_PoolT
GGTGGCTATGTGTTGCTGCTGCCTTCTGGACGAATGTTGCTGTGATCCGACCGACTTTTGTGACTTTTGATCAGCTGCTCTATTCTCGGAGGAA
>Frequency_1_QualityScore_EFHHHHHJJIJJJJIJJJJJJJJJJJJIJJJJJJJJJJHJJJJJJJJJJJJIJIJJJJJJJJJJHHHHHEFFFFFCCEE_Mismatch_0_Sense_+_Library_PoolT
ATTTTAAACATTTTATCGAACGGCCTCAAGCTTTGAGGATTATTATTGTTGTAATTATATTTTTGTTTATTTTAGTCTA
>Frequency_1_QualityScore_FFHHGGHIFHIIIHIJJJGIGIGJJJJIGHEGGIFDGGGHHFIIIJJJJIHHFFGEFFFFFDFDEE_Mismatch_1_Sense_+_Library_PoolT
AAAAAATGTTGAAATTTTAAACATTTTATCGAACGGCCTCAAGCTTTGAGGATTATTATTGTTGCA
>Frequency_1_QualityScore_DBHHFBH+2A:C;D<BHGGEGE>@FH<FGIGGIGHGGG:GHAH@7?C@?CBCCCCC=;A>@CCC?:??BA>A@C@:@(::@C<?05<9BBB_Mismatch_0_Sense_+_Library_PoolT
CTCAGAAACAGACGGGCTTTCTGAAAGGATGCCTGGCGGCTATGTGTTGCTGCTGCCTTCTGGACGAATGTTGCTGTGATCCGACCGACTT
>Frequency_1_QualityScore_FFHHHGHJJJJJJJIJJJJJJJJJJJJJJJIJJIJJJJIJJJJJJJJJJIJJHHHHFFDDDBDDDDDDC@DDDDDDDDDDDDDCDDECDB@BDD_Mismatch_0_Sense_+_Library_PoolT
TCCAGGATACTCCCAAGGACACGCCCAAGGATACCCCCAAGGATACTACCAGCAACCGCCGTCTGTGGTTGCGCCACCGCAGTATTCGCAGGCG
>Frequency_1_QualityScore_FFHHHHHJJJJJJIJJJJJJJGIJGIIIJJJJJIIJJIJJJJJJJJJJJJJIJJIIJJJIJIHHGHHHHEFDFFFFFDDDEEFEDDDD_Mismatch_1_Sense_+_Library_PoolT
ATCGAACGGCCTCAAGCTTTGAGGATTATTATTGTTGTAATTATATTTTTGTTTATTTTAGTCTATTCATTATTTTTTATAATTGTTA
>Frequency_1_QualityScore_?DFFFGHGGIIIIDHIIDBEHIHIIIIIIGGIGIIHGGIGHGGIIIIIIIIHIGDEFFFDCDCCCDDDDCDDC_Mismatch_1_Sense_+_Library_PoolT
ATGATATCATTCTATGCGCCAAAAAAATGTTGAAATTTTAAACATTTTATCGAACGGCCTCAAGCTTTGAGGA
>Frequency_1_QualityScore_FFHHHHHJJJJJJJJJJJGHIHIJJJGIJJJJJJJJJIJJJJIJJJIIIJJJJJJJJJJJJJHHHHHHFFFFFDDDDDDDDDDDDDDDDDDDDD_Mismatch_1_Sense_+_Library_PoolT
CATGATTTTTATCTTCGGATGATATCATTCTATGTGCCAAAAAAATGTTGAAATTTTAAACATTTTATCGAACGGCCTCAAGCTTTGAGGATTA
>Frequency_1_QualityScore_FFGFDHGGGGGHIJGHGHIIIIGCDGGIEGGGIDGHII>GHDH?E@BBDCC:;>B:;BB8@BDDC9@;35>BBBBDDDCD>CDCCCDD@B_Mismatch_0_Sense_+_Library_PoolT
CCCAAGGATACCCCCAAGGATACTACCAGCAACCGCCGTCTGTGGTTGCGCCACCGCAGTATTCGCAGGCGCCGCCTCAGAAACAGACGG
>Frequency_1_QualityScore_FFHHHHHJJJJJJJJ=GHIJIJJIIJJJJJJJJIJJJJJJJJJJHIJJJJHHHHHFFFFDDDDDDDDCDDDDDDDDDDDDDDDD@CDDE?B@BD_Mismatch_0_Sense_+_Library_PoolT
GCTCCAGGATACTCCCAAGGACACGCCCAAGGATACCCCCAAGGATACTACCAGCAACCGCCGTCTGTGGTTGCGCCACCGCAGTATTCGCAGG
>Frequency_1_QualityScore_FFHHDHHIJJJIGHGIJEHIJJJGHGIJEGH9DHIIFI<GHEIJJJIJGHGJJHEHHHGGIIJHHHEFHEDFFFF?CDDDBDDDDDDFCDDDCD_Mismatch_1_Sense_+_Library_PoolT
AGAGATTTGGCTCATGGATTGGGTTAAGTTTGTCTTTCCGAAGATGAGGGCTGTTACATATATGTTCATCTTCGGTGTTGGTATGATTTTTATC
>Frequency_1_QualityScore_ADFDFDHIIGH?BFGGDFG>GFGIIIEGGEHGHGFC=CDFFGHHGIIIIGIECE<BDCDDDCCC_Mismatch_2_Sense_+_Library_PoolT
GATTATTATTGTTGTAATTATATTTTTGTTTATTTTAGTCTATTCATTATTTTTTATAATTGTA
>Frequency_1_QualityScore_FFHHHHHJJJJJFHHGJIJJIJJJJJJJIIJJJJJJJIJJJHIJJJJJJJJJJJJJJJJIJIHFHHFFDDDBDDDDDDDDDDDDDDDD_Mismatch_0_Sense_+_Library_PoolT
TTTTATCTTCGGATGATATCATTCTATGTGCCAAAAAAATGTTGAAATTTTAAACATTTTATCGAACGGCCTCAAGCTTTGAGGATTA
>Frequency_1_QualityScore_FFHHHHHJJJJJJJJJJJJJJJJJGJJIJJJIHIJJJJJIJJJJJJJJJHHHHFFDDDDDDDDDDDDDDDDDDDDEEEEDEDDCDDDEEEEEEE_Mismatch_1_Sense_+_Library_PoolT
GATATCATTCTATGCGCCAAAAAAATGTTGAAATTTTAAACATTTTATCGAACGGCCTCAAGCTTTGAGGATTATTATTGTTGTAATTATATTT
>Frequency_1_QualityScore_FFHHHHHIJJJJIJJJGHJJJFIJJIEHIJBFHGIJDGFHHGIJJJJJJJHGIEIIHHGFHFFFFDEEDCDDEEDDCCDEEEEDDEDBBBBDDD_Mismatch_1_Sense_+_Library_PoolT
TCTCGGAGGAATTAGAGATTTGGCTCATGGATTGGGTTAAGTTTTTCTTTCCGAAGATGAGGGCTGTTACATATATGTTCATCTTCGGTGTTGT
>Frequency_1_QualityScore_FFHHHHHJIIJIIJIJFJHJJJIJIJJGIGIIIJIIJIJJIIIJIIJIJHHGFFFEDCEEDDCC;CDC@B;=B>@BBDDC89:@CDDCDDDDEA_Mismatch_1_Sense_+_Library_PoolT
AGCTTTCTGAAAGGATGCCTGGCGGCTATGTGTTGCTGCTGCCTTCTGGACGAATGTTGCTGTGATCCGACCGACTTTTGTGACTTTTGATCAG
>Frequency_1_QualityScore_FFHHGGGJJJJJJJIJJJJJJJGHIGHJIIJJJJJJJJJJJJJJJJJJJJJJIIJJJJJJJIHHHFHHHDFFFFFFEEDDCDEEFEEDC_Mismatch_1_Sense_+_Library_PoolT
TATCGAACGGCCTCAAGCTTTGAGGATTATTATTGTTGTAATTATATTTTTGTTTATTTTAGTCTATTCATTATTTTTTATAATTATGA
>Frequency_1_QualityScore_FFHHHHHIJJJIIJJJGJJFHIDHIHHJIJJJIIJHIJJJJJJJHHHHHDFFFFEEEDECEDC_Mismatch_0_Sense_+_Library_PoolT
CGAACGGCCTCAAGCTTTGAGGATTATTATTGTTGTAATTATATTTTTGTTTATTTTAGTCTA
>Frequency_1_QualityScore_FFHHGHHIJJJGIJFHIGJJGHIGHIJGEGJGIJJJJJIJJGHGIJJJJIJGHGI_Mismatch_1_Sense_+_Library_PoolT
CTCAAGCTTTGAGGATTATTATTGTTGTAATTATATTTTTGTTTATTTTAGTCCA
>Frequency_1_QualityScore_FFHHHFHIFHIGHIGGIIDHHGHJIJJJJJJJJIJHIJCHIGIIHGII?EHIIIIGIJJJIJGG_Mismatch_0_Sense_+_Library_PoolT
CTTTGAGGATTATTATTGTTGTAATTATATTTTTGTTTATTTTAGTCTATTCATTATTTTTTAT
>Frequency_1_QualityScore_FFHHHHHJHIJEIJJJFGJIJHIIJIJJJJJJJJJJ?_Mismatch_2_Sense_+_Library_PoolT
TATTTTTGTTTATTTTAGTCTATTCATTATTTTTTTA
>Frequency_1_QualityScore_FFHFHFHJ3CFHGJIJJIJJGEHHEIIJJJJJJIIJIGHGHHHGFFFFFEFEEDCBB@@DD?CDDCADDCCDDDDEEBDDBDDDEDDEDDDEDE_Mismatch_1_Sense_+_Library_PoolT
GGGTTAAGGTTTTCTTTCCGAAGATGAGGGCTGTTACATATATGTTCATCTTCGGTGTTGGTATGATTTTTATCTTCGGATGATATCATTCTAT
>Frequency_1_QualityScore_FFHHHHGIJIJJJJJIJJJIIJJJIJJJJJJIJJJJJJJJJJJGIIJIJJJJJGHGHHFFFFFDEEEEFFFEDEDBDDEEEEEEEEEEDDDDDE_Mismatch_2_Sense_+_Library_PoolT
TTCTATGTGCCAAAAAAATGTTGAAATTTTAAACATTTTATCGAACGGCCTCAAGCTTTGAGGATTATTATTGTTGTAATTATATTTTTGTAAA
>Frequency_1_QualityScore_@@@8DAD8:E@@@DD9?D9?B>;AD4@C6@C(.=7A;3??/38;??_Mismatch_2_Sense_+_Library_PoolT
GGCAACCGCCGTCTGTGGTTGCGCCACCACAGTATTCGCAGGCGCC
>Frequency_1_QualityScore_FFHHHGHJJJHJJJIJJJJJJIIJ?FGCFDHGIIJJIIIJJHIJJJJJJJJJIIIIIJHHHHFFFEDDDBDDDDD@BDDDDCDCDDDDCDDDDD_Mismatch_1_Sense_+_Library_PoolT
GAATTTTCCTATCTTTGTAGTCGGTGGAGTTATTTTGAAAAGCTTAACATGTCGGATCCGAAATACGCCTATCCGTATCCAGCTCCAGGATACT
>Frequency_1_QualityScore_FFHHHHHJJJJJJIIJJJJJJHIJGIIIJJJJJIJJJJIIJJJJJJJJJJJJJJIIJJJGIIIHFGHHHEHFFFFFFDDDEDFFEEEEFDDCDD_Mismatch_1_Sense_+_Library_PoolT
ATCGAACGGCCTCAAGCTTTGAGGATTATTATTGTTGTAATTATATTTTTGTTTATTTTAGTCTATTCATTATTTTTTATAATTATTATGACGA
>Frequency_1_QualityScore_FFHHHHHJIJJJJJJIIJJJIIJJJJJIJJJJJIGIIJJIJJIIIHHHFFFDDDDDDDDDBCDFFDDDDBDDDDDBDDDDDDDCDDDDD9<BBB_Mismatch_1_Sense_+_Library_PoolT
TCCCAAGGATACCCCCAAGGATACTACCAGCAACCGCCGTCTGTGGTTGCGCCACCGCAGTATTCGCAGGCGCCGCCTCAGAAACAGACGGGCT
>Frequency_1_QualityScore_FFHHHHFGIJJEFHIIJJJJJIJGHI@GFHJGJJGGHHGHIDGGE8BFB:=F:CFGIJ=16A>77A;?DCB@AC<\;9;A@@_Mismatch_0_Sense_+_Library_PoolT
GACTTTTGATCAGCTGCTCTATTCTCGGAGGAATTAGAGATTTGGCTCATGGATTGGGTTAAGTTTTTCTTTCCGAAGATGA
>Frequency_1_QualityScore_EFGHGHGJJJJJGIGIJJJJHIIIIJIJJIJJJIHIHIJIJJIBIIJJJIJJ>)@EHGA@7C>CEEEEHDFEFFFF@BDECC@@C_Mismatch_1_Sense_+_Library_PoolT
TCGAACGGCCTCAAGCTTTGAGGATTATTATTGTTGTAATTATATTTTTGTTTATTTTAGTCTATTCATTATTTTTTATAATTAC
>Frequency_1_QualityScore_FFHGGG?FGHHGHGIIIGHIEHIIGFIGGAFHHGIJFGCHIIJIIIIFFHHHHFFFFCEEEDEB@@DDDDDCCDACDDCA@CDCCDCCA>CCDD_Mismatch_2_Sense_+_Library_PoolT
TCTGGACGAATGTTGCTGTGATCCGACCGACTTTTGTGACTTTTGATCAGCTGCCCTATTCTCGCAGGAATTAGAGATTTGGCTCATGGATTGG
>Frequency_1_QualityScore_FFHHHHHJJIJJJJJJJJJJJJJJJJJJJJJJJJJJJJJJIJHHFFFFFEEEEEEDDDDDDDFEEFDDDBCC_Mismatch_1_Sense_+_Library_PoolT
GTGCCAAAAAAATGTTGAAATTTTAAACATTTTATCGAACGGCCTCAAGCTTTGAGGATTATTATTGTTGCA
>Frequency_1_QualityScore_FFHHHGHGIGHGIIIHIJIJJJGIIIDHIIIJHGIIGBAHE@GGIGGGHHGEIGGIEEEE>;AEEB@DFDDC(;@CCCCCA;(8AACCCAA?_Mismatch_0_Sense_+_Library_PoolT
CTTTTCCAGTGCCCGTACATCGTCAGTTCAGGTCACGAGCAAAATTAACCTTCATTAAGTCATCAGTTCGAGTCTCTGCCAAGCTCCTTTCG
>Frequency_1_QualityScore_F;FHHHHJIJJJIJJJJJJHJJJJJJJIJIIJ_Mismatch_1_Sense_+_Library_PoolT
TGTTGTAATTATATTTTTGTTTATTTTAGTCA
>Frequency_1_QualityScore_FFHHHHHIJJJJJJJJJJJJJJJIJJJJIIJJJCHIIJJJIJJIJJJJJJIDGGGHFFDECDEDDDDDDDDDDDDDEEEEDEDDDDDDEEEEDD_Mismatch_1_Sense_+_Library_PoolT
TGATATCATTCTATGCGCCAAAAAAATGTTGAAATTTTAAACATTTTATCGAACGGCCTCAAGCTTTGAGGATTATTATTGTTGTAATTATATT
>Frequency_1_QualityScore_DDHHFHGJGIIIHHIIEEHIIICF@FHGGHIJDFHGGGIGGIHIGGCGIEHHJIGIIJJIIIGHHF>C@;?BBBCDEDC@CDDDDEDDDCCCDD_Mismatch_2_Sense_+_Library_PoolT
TTACATGTATGTTCATCTTCGGTGTTGGTATGATTTTTATCTTCGGATGATATCATTCTATGCGCCAAAAAAATGTTGAAATTTTAAACATTTT
>Frequency_1_QualityScore_DDFHGHBFBEGEGAEDBDAGEHGIGIIGG@FFFD;FEGA@BGGG9AEEFFFFFFCCCE_Mismatch_0_Sense_+_Library_PoolT
CCAAAAAAATGTTGAAATTTTAAACATTTTATCGAACGGCCTCAAGCTTTGAGGATTA
>Frequency_1_QualityScore_FFHGHHHJJFHIJJJJJIJJJJJJJJIJJJJJJJJHIHHIJGGIJJJIIIJIJJJIJJIHIIIJJJJEHEEHGHFFFFFFFEDDDDDDDDDDDD_Mismatch_1_Sense_+_Library_PoolT
AAGATGAGGTCTGTTACATATATGTTCATCTTCGGTGTTGGTATGATTTTTATCTTCGGATGATATCATTCTATGTGCCAAAAAAATGTTGAAA
>Frequency_1_QualityScore_FFHHHHHJJJJJJJJJJJJJJIJJJJJIJJIJJJJIJJJJJJJJJJJJJGIJJHHHHFHFFFFFDECEEEDEFEFDEDDDDEEFEEEEFEEDDD_Mismatch_0_Sense_+_Library_PoolT
TCATTCTATGTGCCAAAAAAATGTTGAAATTTTAAACATTTTATCGAACGGCCTCAAGCTTTGAGGATTATTATTGTTGTAATTATATTTTTGT
>Frequency_1_QualityScore_FFGHHHHJJJJJJJJJIJHJJJJJJJJJIJJJJJJJJJJJIJJJJJJJJJJHGFHHFFFFFFFEFEDEEDD_Mismatch_0_Sense_+_Library_PoolT
TGCCAAAAAAATGTTGAAATTTTAAACATTTTATCGAACGGCCTCAAGCTTTGAGGATTATTATTGTTGTA
>Frequency_1_QualityScore_FFHHHHFIIIJJGJJJIJJHIJIJIJIJJJJJJHJJHIJJJBFGIIDGIIJJJIJJJJJJI_Mismatch_1_Sense_+_Library_PoolT
TTGAGGATTATTATTGTTGTAATTATATTTTTGTTTATTTTAGTCTATTCATTATTTTTGA
>Frequency_1_QualityScore_FFHHHGHJJJJJIIJJJJIGJJJJJJJJHFFFFEDEEDEDDDDDDDDDDDDDDDDDDDDCCCDDDDDEDDDDBDDDDDDDDCDBDDDDDDDDDD_Mismatch_1_Sense_+_Library_PoolT
GCGGGCTTTCTGAAAGGATGCCTGGCGGCTATGTGTTGCTGCTGCCTTCTGGACGAATGTTGCTGTGATCCGACCGACTTTTGTGACTTTTGAT
>Frequency_1_QualityScore_EFHFGHDIIJIJGIJIJCCHBHHGFFHGGHIIGIIGIHCHIIIED?BFBFGGGEHFHHHBCFEFCBD3;_Mismatch_0_Sense_+_Library_PoolT
ATCATTCTATGTGCCAAAAAAATGTTGAAATTTTAAACATTTTATCGAACGGCCTCAAGCTTTGAGGAT
>Frequency_1_QualityScore_FDA@FBBFHGEHCEFFFGH?GEIG8@FHIGGIGCEHHIIJIIIJJIIIFEH?EEFFFFBAAA@?B,:@CCDCDDCC3>AACCCC:A@CAA888:_Mismatch_1_Sense_+_Library_PoolT
CCGAATGTTGCTGTGATCCGACCGACTTTTGTGACTTTTGATCAGCTGCTCTATTCTCGGAGGAATTAGAGATTTGGCTCATGGATTGGGTTAA
>Frequency_1_QualityScore_2=AFBHDECFBGICCCGEBBBF?FHEGHIIC>?FH@4?9CBGHG>GHIIGGGIGEGG_Mismatch_1_Sense_+_Library_PoolT
TATTGTTGTAATTATATTTTTGTTTATTTTAGTCTATTCATTATTTTTTATAATTAA
>Frequency_1_QualityScore_FFHHHHHJJJJJJIIJIIJJJIJIJJJJIIJJIGIJJJJIJIJGGJIGHHCEFFFFF@AEEEDDDEDDDCEDDDDEFEEEDDEFEDDBCDCDDD_Mismatch_1_Sense_+_Library_PoolT
TATGCGCCAAAAAAATGTTGAAATTTTAAACATTTTATCGAACGGCCTCAAGCTTTGAGGATTATTATTGTTGTAATTATATTTTTGTTTATTT
>Frequency_1_QualityScore_FFHHHHHJJJJJJJJJJEHHHIIJJGIJJJJJJIJJJJIIJIGIJJHHIGJGFHHHHHFFFFFFFEEEDDDDDDDDDDDCDDDDDDDDDDDDCD_Mismatch_1_Sense_+_Library_PoolT
ATGATTTTTATCTTCGGATGATATCATTCTATGCGCCAAAAAAATGTTGAAATTTTAAACATTTTATCGAACGGCCTCAAGCTTTGAGGATTAT
>Frequency_1_QualityScore_FFHHHHHJJJJJJJJJJJJJJJJJJJJJIJJJJJJIJJJJJJGIIHIJIJJJJJJJJJIIGIJJHHHHHHHFEFDEEEEEFDDDE_Mismatch_1_Sense_+_Library_PoolT
TGTTGAAATTTTAAACATTTTATCGAACGGCCTCAAGCTTTGAGGATTATTATTGTTGTAATTATATTTTTGTTTATTTTAGTCA
>Frequency_1_QualityScore_FFHHGHHEHIJJJIJIGGDHIIJGJJJIJIGIIIFFGHGIIJHGHFFD?CFEDDDBDDDBDDDDDDD@CACDDCDDDDD7>BBCCCC>CC@@AC_Mismatch_0_Sense_+_Library_PoolT
CCCCAAGGATACTACCAGCAACCGCCGTCTGTGGTTGCGCCACCGCAGTATTCGCAGGCGCCGCCTCAGAAACAGACGGGCTTTCTGAAAGGAT
>Frequency_1_QualityScore_DDHF?AAFB?F@CFD>FFEGIG=>F=C=FFHA=7@2??CEE<A>?BC3,>(:<CCACA:(84@C@:>CB<9>?9@>4>:>>>:@:48?>@_Mismatch_0_Sense_+_Library_PoolT
CCGCCTCAGAAACAGACGGGCTTTCTGAAAGGATGCCTGGCGGCTATGTGTTGCTGCTGCCTTCTGGACGAATGTTGCTGTGATCCGACC
>Frequency_1_QualityScore_FFHGHHHJJJJJJJJJJJJJJJJJJJHJJIJIJJJJIJJJJJJJJJIGHIHEFFFFFCCEEEEEEEDDDBDDBDDDDDDACCCDDDDDBDDDDD_Mismatch_1_Sense_+_Library_PoolT
TCTTTCTGAAAGGATGCCTGGCGGCTATGTGTTGCTGCTGCCTTCTGGACGAATGTTGCTGTGATCCGACCGACTTTTGTGACTTTTGATCAGC
>Frequency_1_QualityScore_FFHHHHHJJJIIJJJJIJJJJJJIJJJJGIIGIIIJJIJJJIIJIJIJJJIGJJJJJIEHIHHHHHEHFDD?CEFEEEEEEEEDDDDDA_Mismatch_1_Sense_+_Library_PoolT
ACATTTTATCGAACGGCCTCAAGCTTTGAGGATTATTATTGTTGTAATTATATTTTTGTTTATTTTAGTCTATTCATTATTTTTTATGA
>Frequency_1_QualityScore_FFHHHHGJJJJJHGHGJJGJGIJJJJJJJJJJJJJJJIJJJIIJIJIJJJJJJJJJJIJJJJJHEEFFFCDDDDCCCDDDDDDDCCDDCEDDDD_Mismatch_1_Sense_+_Library_PoolT
TTTTATCTTCGGATGATATCATTCTATGTGCCAAAAAAATGTTGAAATTTTAAACATTTTATCGAACGGCCTCAAGCTTTGAGGATTATTATTA
>Frequency_1_QualityScore_FFHHHHGJJJJJJJJJJIJGGJJIJJJJJJIJJJJJJJJJJJJJIJJJJJJHHHHHHFFFFFEEEDEEECDDDDDD_Mismatch_0_Sense_+_Library_PoolT
CTATGTGCCAAAAAAATGTTGAAATTTTAAACATTTTATCGAACGGCCTCAAGCTTTGAGGATTATTATTGTTGTA
>Frequency_1_QualityScore_FFHHHHHJJJJJJJJJJJJJJJJJJJIJJJJJIJJJJJJJJJIJJJIJIHHHFFFFFEEEDDDDDDDDEDFEDEDDDD_Mismatch_1_Sense_+_Library_PoolT
TTCTATGCGCCAAAAAAATGTTGAAATTTTAAACATTTTATCGAACGGCCTCAAGCTTTGAGGATTATTATTGTTGTA
>Frequency_1_QualityScore_FFHHHHHJJJJJJJJJJJEHIJBHIIIJJHHGIJIJJJHJJIJJJJJJIJHHHHHHFFBDDDDDDDDDDDDDDDDDDD@CDDCDCDDD?BA@CA_Mismatch_1_Sense_+_Library_PoolT
GAATGTTGCTGTGATCCGACCGACTTTTGTGACTTTTGATCAGCTGCTCTATTCTCGCAGGAATTAGAGATTTGGCTCATGGATTGGGTTAAGT
>Frequency_1_QualityScore_EFHHHHHJJJJIJIJJJIJIGFGIJJGGHJJJJJJJIJJIJJJJIJJIIEHHFGCEFFDFEEDEEEEEEDDEEDDDDDEEDDDDCCDDDDDDDC_Mismatch_0_Sense_+_Library_PoolT
GGCGAATTTCCACTTTTCCAGTGCCCGTACATCGTCAGTTCAGGTCACGAGCAAAATTAACCTTCATTAAGTCATCAGTTCGAGTCTCTGCCAA
>Frequency_1_QualityScore_BDDFHFDHBEDH>CBBGGHICEGAHGIIIIIFGH@GIIFBGFCHIFHIICFAGAB?DDECCCCECCCBCCCCCCDCCFC>AB?C_Mismatch_1_Sense_+_Library_PoolT
ATATCATTCTATGCGCCAAAAAAATGTTGAAATTTTAAACATTTTATCGAACGGCCTCAAGCTTTGAGGATTATTATTGTTGTA
>Frequency_1_QualityScore_DDFBFHHIIEFGIIIIIBHIIGGIIIIIIGHHGGIIIIBGGIIIIIIIHI_Mismatch_1_Sense_+_Library_PoolT
ATGTTGAAATTTTAAACATTTTATCGAACGGCCTCAAGCTTTGAGGATCA
>Frequency_1_QualityScore_=AD<C,,<<EH<IH@??4<FAGHGIGGFHHGA??B>GDFGEDFE8D@BG>FGA)6\-\4=CDD_Mismatch_1_Sense_+_Library_PoolT
ATGATCTCATTCTATGTGCCAAAAAAATGTTGAAATTTTAAACATTTTATCGAACGGCCTCAA
>Frequency_1_QualityScore_DDFFFD6?B<??9?29<**938B)=8)).).;;=?3;B))6;66(66>2,;B\0&)8@B(23(+4>@B42:::@B:43<?_Mismatch_2_Sense_+_Library_PoolT
GGCGGCTATGTGTTGCTGCTGCCTTCTGGGCGAATGTTGCTGTGATCCGACCGACTTTTGTGACTTTTGATCAGCTGCCC
>Frequency_1_QualityScore_FEHFHHHIJJIJJJJIIJJIJJJJJJJIJJJJJIJJIJIJJIIJIJJGGIIHHFHHHFDFFDCEEECDDDDBDDDDDDDDD@ABDDDDCCDDDD_Mismatch_1_Sense_+_Library_PoolT
GTTATTTTGAAACGCTTAACATGTCGGATCCGAAATACGCCTATCCGTATCCAGCTCCAGGATACTCCCAAGGACACGCCCAAGGATACCCCCA
>Frequency_1_QualityScore_FFHHHFHGHGIJIIJIIHGIHICEGIGGIIIJJIJGHFGGJHIIGIJIJIHHGHFFHHFFFFCDDDDDDCDDDDDDDBCACDC_Mismatch_1_Sense_+_Library_PoolT
TCTTCGGATGATATCATTCTATGCGCCAAAAAAATGTTGAAATTTTAAACATTTTATCGAACGGCCTCAAGCTTTGAGGATTA
>Frequency_1_QualityScore_FFHHHHHJJJJJJJJJJJJIJJJJJJJIJJJJJJJJJJJJJJJJJJJJJJJJJIJJHHHFFFFFFEEEDEDDDDDEEEEDEDDDDEEFE_Mismatch_0_Sense_+_Library_PoolT
GATATCATTCTATGTGCCAAAAAAATGTTGAAATTTTAAACATTTTATCGAACGGCCTCAAGCTTTGAGGATTATTATTGTTGTAATTA
>Frequency_1_QualityScore_DDHHHHDHIJJJIJJIHIIGIHIHGHGIGGIIJGJJJJFEHIGIJHIJJ=BEDEEEEEDDDDDDDDDDEDDDDDDDCDDDEEDDBBBBDBDCDC_Mismatch_2_Sense_+_Library_PoolT
GCTATGTGTTGCTGCTGCCTTCTGGACGAATGTTGCTGTGATCCGACCGACTTTTGTGACTTTTGATCAGCTGCCCTATTCTCGCAGGAATTAG
>Frequency_1_QualityScore_DBAFFFDED:AEFFFFAE3CCCFFEDG@FFEBC=BFIIIEFI9EFIECAAEEDD<?>;>;>ABABEA@;9<@;@B>@<(::8?BB@B@@>?ABA_Mismatch_1_Sense_+_Library_PoolT
GGGCTTTCTGAAAGGATGCCTGGCGGCTATGTGTTGCTGCTGCCTTCTGGACGAATGTTTCTGTGATCCGACCGACTTTTGTGACTTTTGATCA
>Frequency_1_QualityScore_FFGGHHHJJJJJIJJJJJCGGHIJJJIJIJJJJFJIHIIIIIJHHGGI8@DHHDIJGHIIHFHH?EEEFDFFDDDDDDDBBDBDDDDDBBCDCB_Mismatch_0_Sense_+_Library_PoolT
CTGCCAAGCTCCTTTCGGTGAATTTTCCTTTCTTTGTAGTCGGTGGAGTTATTTTGAAAAGCTTAACATGTCGGATCCGAAATACGCCTATCCG
>Frequency_1_QualityScore_FFHHGHHJJIJJJGIJJJJJHIGIIJJJIIJJIIJJJIJJIJJIJGJJJHHFFFFEE3@CECDDDDDDDDDDD@CDDDD<?BDD@CDDDDDEEC_Mismatch_2_Sense_+_Library_PoolT
TGTGATCCGACCGACTTTTGTGACTTTTGATCAGCTGCTCTATTCTCGGAGGAATTAGAGATTTGGCTCATGGATTGGGTTAGGTTTTTCATTC
>Frequency_1_QualityScore_FFHHHHHJJJHIJFHIHIJGJJIIJJEHJIJJJIJJJJJJIJJJIJJJIJIJJGIJJIJJGIJIJJJIJHEFHGHHH_Mismatch_0_Sense_+_Library_PoolT
TCAAGCTTTGAGGATTATTATTGTTGTAATTATATTTTTGTTTATTTTAGTCTATTCATTATTTTTTATAATTATTA
>Frequency_1_QualityScore_FFHHHHGJJJJJJAHHIGIIGJIGIIJJIFGGJJJIJJIJJGFGGIIJJGHJJJJJJIIIHHHHFFFFDDDDDBDDDDDCDDDDDDCDD_Mismatch_1_Sense_+_Library_PoolT
TTTTTATCTTCGGATGATATCATTCTATGTGCCAAAAAAATGTTGAAATTTTAAACATTTTATCGAACGGCCTCAAGCTTTGAGGATCA
>Frequency_1_QualityScore_FFHHHHHJJJJJJJJJJJJJGGIJJJJJJIHIJGIJJJJJIJJIJJJJIJJJJJJJG_Mismatch_1_Sense_+_Library_PoolT
AAAAATGTTGAAATTTTAAACATTTTATCGAACGGCCTCAAGCTTTGAGGATTATCA
>Frequency_1_QualityScore_FFHHHHHJJJJJJJJJJJJHJJIJJJJFHGIJIIJJJJJJJJJJJJJJJJIJJ_Mismatch_0_Sense_+_Library_PoolT
TGTTGTAATTATATTTTTGTTTATTTTAGTCTATTCATTATTTTTTATAATTA
>Frequency_1_QualityScore_BAD?DFFEGDEBI@HGEGHBB:FFG):?CADGH@DDHGEHEDD@F@==CFFGBHHIGHHADGAEHEA;4\6>>@CC35@C>@@C>:CCCFE_Mismatch_2_Sense_+_Library_PoolT
GATATATGTTCATCTTCGGTGTTGGGATGATTTTTATCTTCGGATGATATCATTCTATGTGCCAAAAAAATGTTGAAATTTTAAACATTTT
>Frequency_1_QualityScore_FFHHHHHJJJIJJJJJBEIGCHCGGCEHGIGIJJJIIGIICG@GHH>AEE@E@DDDDFEE>BCAC:ADCBBBDBDDC(+>@@A@CD@3:3:>@:_Mismatch_2_Sense_+_Library_PoolT
CTGCCTTCTGGACGAATGTTGCTGTGATCCGACCGACTTTTGTGACTTTTGATCAGCTGCCCTATTCTCGCAGGAATTAGAGATTTGGCTCATG
>Frequency_1_QualityScore_FFHHHHHJJJJFHHIJJGGHIHGIJJJIIJJIJJIEHHJJJJJJJJJJHIJIJJJI_Mismatch_0_Sense_+_Library_PoolT
TTCATCTTCGGTGTTGGTATGATTTTTATCTTCGGATGATATCATTCTATGTGCCA
>Frequency_1_QualityScore_FFHHHHGJIGIIIHGHIJGIII;FDHIIHHIIGIEIJIJJJJ@HH#07?BBEAHHC@GIEHA).@EHGGEHFB@A@>;>>>@CC(5>::>CCAC_Mismatch_0_Sense_+_Library_PoolT
TTACATATATGTTCATCTTCGGTGTTGGTATGATTTTTATCTTCGNATGATATCATTCTATGTGCCAAAAAAATGTTGAAATTTTAAACATTTT
>Frequency_1_QualityScore_FAHHHGHFIIJJGIIIIIJJIIJIJJJJIJAGIJJIIHIGBHHFFEEDEEEDDDCBCCCDDCDFFCDDC?C>@BDDEDDDEDDDDDDD@CDEDC_Mismatch_1_Sense_+_Library_PoolT
GCGCCAAAAAAATGTTGAAATTTTAAACATTTTATCGAACGGCCTCAAGCTTTGAGGATTATTATTGTTGTAATTATATTTTTGTTTATTTTAG
>Frequency_1_QualityScore_FFHHGHHIJIJJIJJJJJIIIIJJJJJJJIIHIJJJJIJJJJJJJJGHHHHHFFFFDEEEDEEDDDBDDDDDDDDDDCDDDDDDDDCCCDCDDD_Mismatch_2_Sense_+_Library_PoolT
TTCTGGACGAATGTTGCTGTGATCCGACCGACTTTTGTGACTTTTGATCAGCTGCCCTATTCTCGCAGGAATTAGAGATTTGGCTCATGGATTG
>Frequency_1_QualityScore_FF8FHHFIJIJJIJJJIIIIJEIFGHIJIJJJJJJJIJJJJFHGIJJFHIIGIJJJIHHHHHHEFBCD@@CCDEEEEEEEEEEDDDD?BD>BDD_Mismatch_1_Sense_+_Library_PoolT
TTCCCGAAGATGAGGGCTGTTACATATATGTTCATCTTCGGTGTTGGTATGATTTTTATCTTCGGATGATATCATTCTATGTGCCAAAAAAATG
>Frequency_1_QualityScore_FDHDHFHIIIJGHJJIJGIIIJJIJJJJJJHIJJIIIJJJIGIIHGJJJIGIIIJJIFGFFFFCCEEDEDCDDDDDCDDFEEDDDDDD_Mismatch_1_Sense_+_Library_PoolT
GATGATATCATTCTATGTGCCAAAAAAATGTTGAAATTTTAAACATTTTATCGAACGGCCTCAAGCTTTGAGGATTATTATTGTTGCA
>Frequency_1_QualityScore_FFHHHHHIJJJJJJJJJJJJJFHJFHIIJJIJJIIJIJJJJJJJJJJJJJJJJJJJJJJIIHHHGHHHHEEFFFFFEDDDEEEFEEEE_Mismatch_0_Sense_+_Library_PoolT
ATCGAACGGCCTCAAGCTTTGAGGATTATTATTGTTGTAATTATATTTTTGTTTATTTTAGTCTATTCATTATTTTTTATAATTATTA
>Frequency_1_QualityScore_FFHHHHHJJJJIJJJJIJIICGCHGIIJJJJJIJIJGJIGIIHJJJJJJJJIGHIJJJJIHHHHGHGFEDFFFFEEEEDDEEEDDDDDEEDDDD_Mismatch_2_Sense_+_Library_PoolT
ACATTTTATCGAACGGCCTCAAGCTTTGAGGATTATTATTGTTGTAATTATATTTTTGTTTATTTTAGTCTATTCATTATTTTTTATAATTGCT
>Frequency_1_QualityScore_FFHHHHHGIJJJIJGIJJJJIHIJGIJJJIIHJIJJJIJIJIJJJJJJHIFGIJIJJJJIGIJJJBHHGEEEFFFEC_Mismatch_0_Sense_+_Library_PoolT
ATTGTTGTAATTATATTTTTGTTTATTTTAGTCTATTCATTATTTTTTATAATTATTATGACGGGAATTGTGATTGA
>Frequency_1_QualityScore_FFHHHHHJJJJJJIJFIIJGIJJJJJIJJJJJJJJJJJJJJJJJJJJJJIHHHHHHHFFFFFFEEDDDDABBDDDDDDDDDDDDDDDDDDD_Mismatch_1_Sense_+_Library_PoolT
GATTTTTATCTTCGGATGATATCATTCTATGCGCCAAAAAAATGTTGAAATTTTAAACATTTTATCGAACGGCCTCAAGCTTTGAGGATTA
>Frequency_1_QualityScore_FFHGHHHJIJJIJJJJJJIIJJIJEGIIICHCFGHDFHJJJJJJIIJEIIIJJJHIJJJIJJGGGHIEHHHFABBE);CDDEEEEDD_Mismatch_1_Sense_+_Library_PoolT
AACATTTTATCAAACGGCCTCAAGCTTTGAGGATTATTATTGTTGTAATTATATTTTTGTTTATTTTAGTCTATTCATTATTTTTTA
>Frequency_1_QualityScore_FFHHHHHJIJJJJJJJJJJJJJJIJJJJJJJIJJJJJHHFFFEEEDECCDDDDDDDDDDDDDDBDDDEC?ADDDDDDDDDDDDCCDDDB>BDCC_Mismatch_1_Sense_+_Library_PoolT
ACGCAGTATTCGCAGGCGCCGCCTCAGAAACAGACGGGCTTTCTGAAAGGATGCCTGGCGGCTATGTGTTGCTGCTGCCTTCTGGACGAATGTT
>Frequency_1_QualityScore_FFHHGHHJJJJJJIIJJJJJJJJJJIJIJJJIIIIJJJIJJJJJJJJIJIIJIHHFFDEEEEDDDDDDD<CDDDC_Mismatch_0_Sense_+_Library_PoolT
GATATCATTCTATGTGCCAAAAAAATGTTGAAATTTTAAACATTTTATCGAACGGCCTCAAGCTTTGAGGATTAT
>Frequency_1_QualityScore_FFHHHHHJJJJJJJJJJJJJJIIJJJJIJJJJJJJJJJJJJJJJJJHHHFFFFFFECDAEEFFFFFFFDEDDDDEEFEEEEEFEDDDDDDDDEE_Mismatch_2_Sense_+_Library_PoolT
ATGCGCCAAAAAAATGTTGAAATTTTAAACATTTTATCGAACGGCCTCAAGCTTTGAGTATTATTATTGTTGTAATTATATTTTTGTTTATTTT
>Frequency_1_QualityScore_FFHHHHHGJJIJIJJJIJJJJJJJJIJJJJJIJJJJJJJJJIHHHFEFCEFEDEECDDDCDDDCCABBDDBDCDDDDDCCDEEDDDDDDDDDDD_Mismatch_1_Sense_+_Library_PoolT
GCCTCAGAAACAGACGGGCTTTCTGAAAGGATGCCTGGCGGCTATGTGTTGCTGCTGCCTTCTGGACGAATTTTGCTGTGATCCGACCGACTTT
>Frequency_1_QualityScore_FFHGHHHJJJJJJJIIJJJJJJJJJJJIJJJJJJJJJIJJIJJIJJJJJIJJJHHFFDEEEEEDDDDCDDCDDDCFEEFDEDDDC_Mismatch_1_Sense_+_Library_PoolT
GATATCATTCTATGTGCCAAAAAAATGTTGAAATTTTAAACATTTTATCGAACGGCCTCAAGCTTTGAGGATTATTATTGTTGGA
>Frequency_1_QualityScore_FFGHHHHGGIIJEIJJIIIEGIEIFIJJIJJJIJIGHIIJIJJJJJIJHIJHHHHHHDDFF@DBBDDDC@CCDDDDDCDCDCDDEEEDCCDDCC_Mismatch_2_Sense_+_Library_PoolT
CTTCGGATGATATCATTCTATGCGCCAAAAAAATGTTGAAATTTTAAACATTTTATCGAACGGCCTCAAGCTTTGAGGATTATTATTGTTGCAA
>Frequency_1_QualityScore_D;FHAFBEF>BGGGHAFEHBEADG0?@GGGIGHDEGGAGGCHGBGEC@CHFHHDCBDFDDCB>B53>CDBA:CCCCDCCCCAA:(::?_Mismatch_2_Sense_+_Library_PoolT
ACGAATGTTGCTGTGATCCGACCGACTTTTGTGACTTTTGATCAGCTGCCCTATTCTCGCAGGAATTAGAGATTTGGCTCATGGATTG
>Frequency_1_QualityScore_FBFHHFFGIGGJJJJIIGIJHIIFHI?EDGGGIJJJICCDEGIIGCGIGHIIJIGGGIGEEHEDFFDCECCCCB;<ADC@CDDCCCDC8:>>CC_Mismatch_1_Sense_+_Library_PoolT
AATTTTCCTATCTTTGTAGTCGGTGGAGTTATTTTGAAAAGCTTAACATGTCGGATCCGAAATACGCCTATCCGTATCCAGCTCCAGGATACTC
>Frequency_1_QualityScore_FFHHHHHJJJJJJJJJJJJJJJIJJJJJJJJJJIJJJJIJJJJJJHHHHFFFFFFEEDEEDDDDEEEFDEDDDD_Mismatch_1_Sense_+_Library_PoolT
ATGCGCCAAAAAAATGTTGAAATTTTAAACATTTTATCGAACGGCCTCAAGCTTTGAGGATTATTATTGTTGTA
>Frequency_1_QualityScore_AAFFA<DEFEFF4AFHFHIEEEHIIIIFFIIEGFFIF@FFGFEFCFCFIC-;;F)))7=@E_Mismatch_1_Sense_+_Library_PoolT
GGCTGTTACATGTATGTTCATCTTCGGTGTTGGTATGATTTTTATCTTCGGATGATATCAT
>Frequency_1_QualityScore_FEHHHHHJJJJJJJJJJJJJJJJJJJJJIIJIJJJJIJJIJJJJJIJGHHHJJGIIJIIIJJHHHHHHFFFBBDDEEEDEEEEEEEEEECCDDC_Mismatch_1_Sense_+_Library_PoolT
GTTTTCTTTCCGAAGATGAGGGCTGTTACATATATGTTCATCTTCGGTGTTGGTATGATTTTTATCTTCGGATGATATCATTCTATGTGCCAAA
>Frequency_1_QualityScore_FFHHHHHJJJJJHIJHIJJJJJJJJIIJIJJJJJJJJJJJJJHIJJJJJJJJJJJGJJJJJIJJIJJD_Mismatch_2_Sense_+_Library_PoolT
ACTCAAGCTTTGAGGATTATTATTGTTGTAATTATATTTTTGTTTATTTTAGTCTATTCATTATTTAT
>Frequency_1_QualityScore_:D=CF>FGBEGIGGHIHDGIBHHFFGGHEFFGIIIG=G<FD@GGHEHIIGGEH@DB=FGCC@=ADDEADCCCAC@ACDCCCCC:@CECC<<>@3_Mismatch_1_Sense_+_Library_PoolT
ATATTCATCTTCGGTGTTGGTATGATTTTTATCTTCGGATGATATCATTCTATGTGCCAAAAAAATGTTGAAATTTTAAACATTTTATCGAACG
>Frequency_1_QualityScore_D:@D++<+CAC<C:9<A3?))?9:B?<*:DDEEI_Mismatch_0_Sense_+_Library_PoolT
TGCTGCTGCCTTCTGGACGAATGTTGCTGTGATC
>Frequency_1_QualityScore_DEHHHHHJJJIIJJJJJJJGIHIIJIJHIJJJIJIJHHGEEHHFFFFEEEDDDDDDBDDDADCDDDDDDDDDDDDDDDDCDB<@BCCDDDCDDD_Mismatch_0_Sense_+_Library_PoolT
TATTCGCAGGCGCCGCCTCAGAAACAGACGGGCTTTCTGAAAGGATGCCTGGCGGCTATGTGTTGCTGCTGCCTTCTGGACGAATGTTGCTGTG
>Frequency_1_QualityScore_DDDHFBBHIG@F<FEA>F4FA+1?):80?:*9BD<B98/9?@28<B<B=BCH@FBEG:E?7;9=;>=8?9>>CC88@@<C::(+:@>@<8@_Mismatch_1_Sense_+_Library_PoolT
GAATTTTCCTATCTTTGTAGTCGGTGGAGTTATTTTGAAAAGCTTAACATGTCGGATCCGAAATACGCCTATCCGTATCCAGCTCCAGGAT
>Frequency_1_QualityScore_FFGFHHGIIFDFGFEGHJIJIIJI=GHCFCHHIDBFHEGHGIGGIDC;=CDECFHEDFBBEDDDBD@:?A@<ACD@CBBDB??8:ACAA:<CCB_Mismatch_0_Sense_+_Library_PoolT
CTTAACATGTCGGATCCGAAATACGCCTATCCGTATCCAGCTCCAGGATACTCCCAAGGACACGCCCAAGGATACCCCCAAGGATACTACCAGC
>Frequency_1_QualityScore_FFDHHHHJJJGHJJGIJJJJJJIGIJJIIJJJIJJJIHIJGHHHFFDDDDDDDDBDEEEDDBDDDDDDDDBDDCC>CDD?CDDDDDDDDDDDC>_Mismatch_0_Sense_+_Library_PoolT
GGATACCCCCAAGGATACTACCAGCAACCGCCGTCTGTGGTTGCGCCACCGCAGTATTCGCAGGCGCCGCCTCAGAAACAGACGGGCTTTCTGA
>Frequency_1_QualityScore_FDFHHHHIIJJJJGJJJJJJJGCGGIIIJJJJJIJJIJJJJIIIJIIGIICHCHFHIHJGGEECAEDEEBDFDC@>BD?BBDDDDDDDDBDDDD_Mismatch_0_Sense_+_Library_PoolT
GTCTCTGCCAAGCTCCTTTCGGTGAATTTTCCTTTCTTTGTAGTCGGTGGAGTTATTTTGAAAAGCTTAACATGTCGGATCCGAAATACGCCTA
>Frequency_1_QualityScore_FFHHHHGJJJJJJJIJJJJJJIIJJIJJGIJJJJJJJJIJJJJJJJJJIJJHHJJJIJJIJJJJHHHHFEFFFFFEEEEEEEEEFEEDE_Mismatch_2_Sense_+_Library_PoolT
ATTTTAAACATTTTATCGAACGGCCTCAAGCTTTGAGGATTATTATTGTTGTAATTATATTTTTGTTTATTTTAGTCTATTCATTATCA
>Frequency_1_QualityScore_D;C?F?CC<E<B::3A33A222C9EB>E8CGEE9?)*0080*9**(7?\.8=7)>)8)8CEAD;@@@?EA:;?9;@@_Mismatch_1_Sense_+_Library_PoolT
ATTTGGCTCATGGATTGGGTTAAGTTTTTCTTTCCGTAGATGAGGGCTGTTACATATATGTTCATCTTCGGTGTTGG
>Frequency_1_QualityScore_FFHHHHHJJJJJJJIJJJJJJJJJJJJJJJJJJJJJJJJJJJJJJJJJJJIIJJHHFFDECEEEDDDDDDDDDDDDFEFEDEDDCDEEDD_Mismatch_2_Sense_+_Library_PoolT
TGATATCATTCTATGCGCCAAAAAAATGTTGAAATTTTAAACATTTTATCGAACGGCCTCAAGCTTTGAGGATTATTATTGTTGTAATGA
>Frequency_1_QualityScore_FDHFHHGGHGII@BCGGB:EFGHIIIIIIIIIIIIFIIIIIIIIIIIIIIIGGIIII_Mismatch_0_Sense_+_Library_PoolT
GTTCATCTTCGGTGTTGGTATGATTTTTATCTTCGGATGATATCATTCTATGTGCCA
>Frequency_1_QualityScore_DFHHHFDAGEB@DGHEEGHHCHGGHIEHHEHIIBHH>BF8BEGHA7AEEBDDC@@@CCEEEECECBCCCCCDC_Mismatch_1_Sense_+_Library_PoolT
CAAAAAAATGTTGAAATTTTAAACATTTTATCGAACGGCCTCAAGCTTTGAGGATTATTATTGTTGTAATTAA
>Frequency_1_QualityScore_FFGHHGHJGIJIHGJIJJJIIGFHIIJJJGGIJJIHJJIJJJJIJJJJJJJIGBHGHFFDEECCDDDDCCDDCDCD_Mismatch_1_Sense_+_Library_PoolT
ATGATATCATTCTATGCGCCAAAAAAATGTTGAAATTTTAAACATTTTATCGAACGGCCTCAAGCTTTGAGGATTA
>Frequency_1_QualityScore_DD<<CFFEII>FB;0?FBEBEGAD;7(=CA@FFF>EECEECA<?@;???(:<95?@BBB>7@79-;+4444<><-9<>39599<9393:>>A9?_Mismatch_2_Sense_+_Library_PoolT
GGATACCCCCAAGGATACCCCCAAGGATACTACCAGCAACCGCCGTCTGTGGTTGCGCCACCGCAGTATTCGCAGGCGCCGCCTCAGAAACAGA
>Frequency_1_QualityScore_FFHHHHHJJJJJJJJJJIJJJIJJJJJJJJJJJJIJJJJIIJJJIJJJJFHIJJJJJJJJJJIJH_Mismatch_1_Sense_+_Library_PoolT
AAAAATGTTGAAATTTTAAACATTTTATCGAACGGCCTCAAGCTTTGAGTATTATTATTGTTGTA
>Frequency_1_QualityScore_DFFHFHHJIGJIJGCHGIEIGBDBEH@DFGFIIGGIGGGC;FFEEGIHJFFEHHFDCDD@BEDDD@BCB:?BBD@8??CCCCCA@BD<<B@CCC_Mismatch_0_Sense_+_Library_PoolT
GAAAAGCTTAACATGTCGGATCCGAAATACGCCTATCCGTATCCAGCTCCAGGATACTCCCAAGGACACGCCCAAGGATACCCCCAAGGATACT
>Frequency_1_QualityScore_FFHHHHHJIJIIJJIJIIJIIJJJIJIFHIJJJJJHHHFFDBCEFEDDDDDDDDDDDDDDDDCCDDDDD?@B>B<BCDDCCCDDDBCCDCCABB_Mismatch_0_Sense_+_Library_PoolT
GATACTACCAGCAACCGCCGTCTGTGGTTGCGCCACCGCAGTATTCGCAGGCGCCGCCTCAGAAACAGACGGGCTTTCTGAAAGGATGCCTGGC
>Frequency_1_QualityScore_BDAHDFFGGIGGE:?FCHHI<DHHIIIGGHIICGEGHCDHGEAFFG).8=;=FDGGIIIAGHFACE@?<<689;;ACCCACCC@C@?CCCECCD_Mismatch_1_Sense_+_Library_PoolT
TTTTTATCTTCGGATGATATCATTCTATGTGCCAAAAAAATGTTGAGATTTTAAACATTTTATCGAACGGCCTCAAGCTTTGAGGATTATTATT
>Frequency_1_QualityScore_FFHHHHHIJJJJJJJJJJJJJHIIIIJJIJJJJJJJHFFFFEEEEEDDCDDDDDDBDDDDCCCCDDDDDCDDDDDDDDBDDEEDCDDDDDDCDD_Mismatch_0_Sense_+_Library_PoolT
TCTGTGGTTGCGCCACCGCAGTATTCGCAGGCGCCGCCTCAGAAACAGACGGGCTTTCTGAAAGGATGCCTGGCGGCTATGTGTTGCTGCTGCC
>Frequency_1_QualityScore_DDHDHFHHIEGGH+<C?FHHIIEHDHIIGIGIIDE@GGIBFCFHCGI>);3=;=7CEECA=AEBECCDE:A@CD>AC???AAA@C>59@:ACCD_Mismatch_1_Sense_+_Library_PoolT
AAAAAATGTTGAAGTTTTAAACATTTTATCGAACGGCCTCAAGCTTTGAGGATTATTATTGTTGTAATTATATTTTTGTTTATTTTAGTCTATT
>Frequency_1_QualityScore_FFHHHHHJJFHHIJJGIIJHIJJJJIJJJJJJIBHIHIJJJJJJJJJJJJJJJHHFHFDDDDCDDDDDDCDDFDDDDDDEEEDDDBDDDDDCCD_Mismatch_1_Sense_+_Library_PoolT
CATCTTCGGTGTTGGTATGATTTTTATCTTCGGATGATATCATTCTATGTGCCAAAAAAATGTTGAAATTTTAAACATTTTATCGAACTGCCTC
>Frequency_1_QualityScore_FFGHHHHJJJJJIJJIJJJJGHGIJJGIJJIJJJJIIJJJJJJJIJIJJJJJJJJJJJJJJJJIIJIEFDDECEEDDDDDDDDEDDDDDDFEED_Mismatch_1_Sense_+_Library_PoolT
TCATATATGTTCATCTTCGGTGTTGGTATGATTTTTATCTTCGGATGATATCATTCTATGTGCCAAAAAAATGTTGAAATTTTAAACATTTTAT
>Frequency_1_QualityScore_FFHHHHHJJJJJJJJJJJJJJJJJIJIJJJJJJJJJJJIHHHHHHFFFFFEEEEEDDDDDDDDDDDEDDCDDDEEEDDDDDDDDBDDDDDDDDD_Mismatch_1_Sense_+_Library_PoolT
AAACAGACGGGCTTTCTGAAAGGATGCCTGGCGGCTATGTGTTGCTGCTGCCTTCTGGACAAATGTTGCTGTGATCCGACCGACTTTTGTGACT
>Frequency_1_QualityScore_FFHGHHHJJJJJJJJGJGGGIJJJFIIJIIJJJJJJJGIJJJJJIIGIIIJJ_Mismatch_1_Sense_+_Library_PoolT
AATTGTTGAAATTTTAAACATTTTATCGAACGGCCTCAAGCTTTGAGGATTA
>Frequency_1_QualityScore_FDHHHHHJJJJJJJJJJJIJJJJIJJIJJJJJJJJCHIJJJJJJJJJJJJJJIGIHGFFDDEEDDDDDDCCDDDDDDDFEEEDEDDDCD_Mismatch_2_Sense_+_Library_PoolT
AATGATATCATTCTATGCGCCAAAAAAATGTTGAAATTTTAAACATTTTATCGAACGGCCTCAAGCTTTGAGGATTATTATTGTTGTAA
>Frequency_1_QualityScore_FFHHHHHJJJJJIJJJFHJJJJGHIJJGIJJJJJJJJJJIJJJJJJJJJIJJJJIJIIIIIJJHHHHHHEFFFFCCCDDDDDDDDEEEDDDDDD_Mismatch_1_Sense_+_Library_PoolT
AAGATTTGGCTCATGGATTGGGTTAAGTTTTTCTTTCCGAAGATGAGGGCTGTTACATATATGTTCATCTTCGGTGTTGGTATGATTTTTATCT
>Frequency_1_QualityScore_ADDHA?FE<HHHEGCDF9?<FEGI4?D=???:?70<(8C).8=>7=@>=7@37=;_Mismatch_0_Sense_+_Library_PoolT
AAATGTTGAAATTTTAAACATTTTATCGAACGGCCTCAAGCTTTGAGGATTATTA
>Frequency_1_QualityScore_FFHHHHHJJJJJJJGJJIJJJJJJJJJJJJJJIJIJJJHJJJJJFGHGGBGIJJJJJJGGIEHHFFFFFEDCEDDDCDCDDEEFEFEEEEDDCD_Mismatch_2_Sense_+_Library_PoolT
CACTCTATTCTCGGAGGAATTAGAGATTTGGCTCATGGATTGGGTTAAGTTTTTCTTTCCGAAGATGAGGGCTGTTACATATATGTTCATCTTC
>Frequency_1_QualityScore_FFHHHHHJJFHIJJJFHGJIJJJJJJJJ<HHJIHHIJJIJJJJJJJJJJIJJIIJJHHDDEDFDDDCDDCDDFDDDDDDFEEDDDDDDDDDDBD_Mismatch_2_Sense_+_Library_PoolT
CATCTTCGGTGTTGGTATGATTTTTATCCTCGGATGATATCATTCTATGCGCCAAAAAAATGTTGAAATTTTAAACATTTTATCGAACGGCCTC
>Frequency_1_QualityScore_FFGHDHHIJJJJJJJJJJJJJIJJJGJJJJJJJJJJJJJJJJJJJJIIHIHHHGGGFFFFFEEBDDDDD>B@DDDCCBDDDDBDDDDDDBDEEE_Mismatch_1_Sense_+_Library_PoolT
ATCCAGCTCCAGGATACTCCCAAGGACACGCCCAAGGATACCCCCAAGGATACTACCAGCAACCGCCGTCTATGGTTGCGCCACCGCAGTATTC
>Frequency_1_QualityScore_FFHHGHHJJJIHIJIJJIJJGHIIIJJHIJJIJJJJJJJIIGIGIJJIJIJG_Mismatch_2_Sense_+_Library_PoolT
TTATATTTTTGTTTATTTTAGTCTATTCATTATTTTTTATAATTATTATGCA
>Frequency_1_QualityScore_FFHHGHHJJJJJJIJJHJJJJHIIJJ@FIIJJJJJJJJJJJJJJJJJ_Mismatch_0_Sense_+_Library_PoolT
AATTATATTTTTGTTTATTTTAGTCTATTCATTATTTTTTATAATTA
>Frequency_1_QualityScore_EFHHDBBDHGIGGIHIGIJGEGIIHGGIGGIJJGIIJJDGIGI4BG@?\\.8C.)))..=_Mismatch_0_Sense_+_Library_PoolT
TTTGTTTATTTTAGTCTATTCATTATTTTTTATAATTATTATGACGGGAATTGTGATTGA
>Frequency_1_QualityScore_FFAHFHDIIIIECGHHG>FE>HHIHII@BGIGHIIIIIBGEBGGBH_Mismatch_0_Sense_+_Library_PoolT
TTATATTTTTGTTTATTTTAGTCTATTCATTATTTTTTATAATTAT
>Frequency_1_QualityScore_?DFFBF?C?A<EHHD?+<C<E@F??F@FIFFA@DDE@0?GCFE>F@FE=CFFEAC:38;@=;@?6?5?=37;>@@?CB6>>>598;@@::@_Mismatch_0_Sense_+_Library_PoolT
ACTTTTGTGACTTTTGATCAGCTGCTCTATTCTCGGAGGAATTAGAGATTTGGCTCATGGATTGGGTTAAGTTTTTCTTTCCGAAGATGAG
>Frequency_1_QualityScore_FFHHGHHJJJHIJJJJIJJIJJJJJHHHIJJGHIJGJJJJJJJJJJJIIFIIJJJJJJJIJJJJJIJHHHFEEDBDDDCDDDDDDDDDEDDDDD_Mismatch_2_Sense_+_Library_PoolT
CTGTTACATGTATGTTCATCTTCGGTGTTGGTATGATTTTTATCTTCGGATGATATCATTCTATGCGCCAAAAAAATGTTGAAATTTTAAACAT
>Frequency_1_QualityScore_FFHGH8CGIJJJJJJJJGCGIBGHEHIEIIJIIJGIJIJJJEGIIJJJFHIJIJJJHIJIJCHHEHHHFEFFFFDDDEEFEEDFD_Mismatch_1_Sense_+_Library_PoolT
GAACGACCTCAAGCTTTGAGGATTATTATTGTTGTAATTATATTTTTGTTTATTTTAGTCTATTCATTATTTTTTATAATTATTA
>Frequency_1_QualityScore_ABHFFDFGCFE:AFC<G8:CC>GGIGGICG@G9BF@BE?DGHHIDDB;<G@=@=FC7==DG=;;CBD>B?;>==@CDDCCECCCCCCCCCC@CE_Mismatch_1_Sense_+_Library_PoolT
GTCAGTTCAGGTCACGAGCAAAATTAACCTTCATTAAGTCATCGGTTCGAGTCTCTGCCAAGCTCCTTTCGGTGAATTTTCCTTTCTTTGTAGT
>Frequency_1_QualityScore_FFHHGHFGIIIJJJIJJJJFGIIIJGJJJIJJIJJIIIGFHIJJJIIGHHIIGIEIJJJGIGIIJHHHHHGFF_Mismatch_0_Sense_+_Library_PoolT
CAAGCTTTGAGGATTATTATTGTTGTAATTATATTTTTGTTTATTTTAGTCTATTCATTATTTTTTATAATTA
>Frequency_1_QualityScore_FFHDHHHIIJGHHGHIJJIJJJJJJIIJIJJJJJJIJJJFIJJJIJGHIIGGGHFEHCEFFDEFFBCAC@ACCCFDC>CB<A_Mismatch_1_Sense_+_Library_PoolT
CTCATTCTATGTGCCAAAAAAATGTTGAAATTTTAAACATTTTATCGAACGGCCTCAAGCTTTGAGGATTATTATTGTTGTA
>Frequency_1_QualityScore_FFHHHHHJHIIJJJJJJJJJJIJIJJJJJJJJJJJJJIJJJJJJJJJJJJJJJJJJJJJIJGIHHFFFEEECEDDDDDBDDDCDDDDFEEEDDD_Mismatch_2_Sense_+_Library_PoolT
ATCTTCTGATGATATCATTCTATGTGCCAAAAAAATGTTGAAATTTTAAACATTTTATCGAACGGCCTCAAGCTTTGAGGATTATTATTTTTGT
>Frequency_1_QualityScore_FFHHHHHJJJJJJJGHIJIIJIDHI@GHIIJIJJIJJJJJJJJJJIJJJJJIHIIGIJJJHFHHGHHHDCEFEFFFEEDDDDDEEEEFFEDDCD_Mismatch_0_Sense_+_Library_PoolT
TATCGAACGGCCTCAAGCTTTGAGGATTATTATTGTTGTAATTATATTTTTGTTTATTTTAGTCTATTCATTATTTTTTATAATTATTATGACG
>Frequency_1_QualityScore_DDHGHGHJJJJJAFHHGIIIIJIGIIIIIIJJJIGGCHJJJHIGJGGGGIJJIIJJDHHHHHHG?CBADDDDBC>CCCCCDCDDACDDD_Mismatch_0_Sense_+_Library_PoolT
TTTTATCTTCGGATGATATCATTCTATGTGCCAAAAAAATGTTGAAATTTTAAACATTTTATCGAACGGCCTCAAGCTTTGAGGATTAT
>Frequency_1_QualityScore_FFHHHHHJJJJJJIJJJJJJJJJJIJJJJJIJJIHIIIJJJJIIIJJIIJJJEIJJIIJIIJJHCHFEHEFFFFFEEEEEDD_Mismatch_1_Sense_+_Library_PoolT
TTTTAAACATTTTATCGAACGGCCTCAAGCTTTGAGGATTATTATTGTTGTAATTATATTTTTGTTTATTTTAGTCTATCCA
>Frequency_1_QualityScore_DDFFFFF@GFHGG@<FEHGECG8DGGGIIHEBFHIIHGGGFCHIIGGF=)=\@84=EEEEDBD@>7=C;@CCCDADDCEBAA5_Mismatch_1_Sense_+_Library_PoolT
TATCATTCTATGTGCCAAAAAAATGTTGAAATTTTAAACATTTTATCGAACGGCCTCAAGCTTTGAGGATTATTATTGTTCTA
>Frequency_1_QualityScore_FFHHHHHJJJJIJJJIJIJJJJJIJJJJJIJIJJJJIJJJJJIJJGHHHHFFFFFFDEEEEEEDDDDDDCCCDDDD@DDBDDDDDCDCDDDCDD_Mismatch_2_Sense_+_Library_PoolT
TGCTGCTGCCTTCTGGACGAATGTTGCTGTGATCCGACCGACTTTTGTGACTTTTGATCAGCTGCCCTATTCTCGCAGGAATTAGAGATTTGGC
>Frequency_1_QualityScore_FFHHHGHJJJJJJJJJJJJJJFIJJJHIIJJIIJJJJJIJJJJJJJJ_Mismatch_0_Sense_+_Library_PoolT
GTTGTAATTATATTTTTGTTTATTTTAGTCTATTCATTATTTTTTAT
>Frequency_1_QualityScore_A;BDADBCEEDD4<A<+,3<?2C?CE@4CDDEDDDDDBDEDED?DD0;@AACCCAA:4=@C=A3>?3)77;A6=>9383=?=A_Mismatch_1_Sense_+_Library_PoolT
TGGTATGATTTTTATCCTCGGATGATATCATTCTATGTGCCAAAAAAATGTTGAAATTTTAAACATTTTATCGAACGGCCTCA
>Frequency_1_QualityScore_FFHHHHHJJJJJJJJJJJGIJJJJJJJJJJJJJJIJJJJJJJJJIJJEDDDEDEDDCDBDDDDDDDDDD9?CDDEDDDDB@BBDDDDDDDD_Mismatch_2_Sense_+_Library_PoolT
CCAAGGATACCCCCAAGGATACCCCCAAGGATACTACCAGCAACCGCCGTCTGTGGTTGCGCCACCGCAGTATTCGCAGGCGCCGCCTCAG
>Frequency_1_QualityScore_FFHHHHHJJJJIJJJJJJJJJJJJJIJJJJJJJJJJJHIJIJJIIJJJJJHIJJJJJJJJGIJJJJHCHDFFFFFFEEEECEEEE_Mismatch_0_Sense_+_Library_PoolT
AAATTTTAAACATTTTATCGAACGGCCTCAAGCTTTGAGGATTATTATTGTTGTAATTATATTTTTGTTTATTTTAGTCTATTCA
>Frequency_1_QualityScore_FFH6FFHJJJJJIJJGIIJJJJJJEIEIJJIJGHHFFCDDDDCDDACDBBDDBDDDDDBBDDDDDDEDDBDDDDCCCDCDDDDCABD9>ACCDC_Mismatch_1_Sense_+_Library_PoolT
CGCGGTATTCGCAGGCGCCGCCTCAGAAACAGACGGGCTTTCTGAAAGGATGCCTGGCGGCTATGTGTTGCTGCTGCCTTCTGGACGAATGTTG
>Frequency_1_QualityScore_FFHHHHHJJJJJJJJJGIIJJJJJJJJIJJJJJIIJJJCFHIJJJJIJBHHIIJIJJJGFEEEHHFFFDBCDDCCDDDDDDDC?8>CDDDDCDD_Mismatch_1_Sense_+_Library_PoolT
ACTTTTCCAGTGCCCGTACATCGTCAGTTCAGGTCACGAGCAAAATTAACCTTCATTAAGTCATCGGTTCGAGTCTCTGCCAAGCTCCTTTCGG
>Frequency_1_QualityScore_FFFHHHHIJJIJIJJJIJJIIJJDHIJJJJJJIIIIJJJJJJIJJHHHHHFFFFFFFDDBBDDDDDDDDCCCDDDDDDDCDDD@CCDDD?@DDD_Mismatch_1_Sense_+_Library_PoolT
CGAATGTTGCTGTGATCCGACCGACTTTTGTGACTTTTGATCAGCTGCTCTATTCTCGGAGGAATTAGAGATTTGGCTCATGGATTGGGTTAGG
>Frequency_1_QualityScore_FFHHGHHJJJJJJJIIGJJJJJJJJJJJJJCGDGIJGHIJHIJJJJJJJJJJJJHGGHIIIJI_Mismatch_0_Sense_+_Library_PoolT
GAGGGCTGTTACATATATGTTCATCTTCGGTGTTGGTATGATTTTTATCTTCGGATGATATCA
>Frequency_1_QualityScore_FFHHHHFIJIJJJJJJJJIJIGJJGJIIJIIJIIJJIJJJFGHHJGIJIIJJHHHHHHFFFFFEDEEFFEDDDCDDC_Mismatch_0_Sense_+_Library_PoolT
TCTATGTGCCAAAAAAATGTTGAAATTTTAAACATTTTATCGAACGGCCTCAAGCTTTGAGGATTATTATTGTTGTA
>Frequency_1_QualityScore_FFHHHHHJJIJJJJJJJJJJJJIJJJJJJJJIJJJJJJJJJJJJJJJJFHIIIJHHHHHHHFFFFFFEFEEEEEEEDDADDDDDEEEDDCD_Mismatch_1_Sense_+_Library_PoolT
AAAAAATGTTGAAATTTTAAACATTTTATCGAACGGCCTCAAGCTTTGAGGATTATTATTGTTGTAATTATATTTTTGTTTATTTTAGTCA
>Frequency_1_QualityScore_FFHHHHHJJJJJIJJIIJJJJJJIJJJJJJJJFIJJIJJJJJJIJIGIGGFFHHHHFFFFFFFEEEDEECDDEEEDFEDDDDDDDDDDDCDDEA_Mismatch_1_Sense_+_Library_PoolT
CAAAAAAATGTTGAAATTTTAAACATTTTATCGAACGGCCTCAAGCTTTGATGATTATTATTGTTGTAATTATATTTTTGTTTATTTTAGTCTA
>Frequency_1_QualityScore_BDDFDHHGIFCBHIHCBHEGG<F@DHIIJIFIJJIHIJF;?BBBGEEGI<FEGDHIJII_Mismatch_0_Sense_+_Library_PoolT
AGGATTATTATTGTTGTAATTATATTTTTGTTTATTTTAGTCTATTCATTATTTTTTAT
>Frequency_1_QualityScore_FF@FHFHIIFJJIFHIIIJID@BCDDBDAH;D?D<?BEEGGGICHJGACGIDACHGHFEEE@B;?ABCDB@BBBDA:?BD@<3@@>>>AA@<?C_Mismatch_1_Sense_+_Library_PoolT
GGTGAATTTTCCTATCTTTGTAGTCGGTGGAGTTATTTTGAAAAGCTTAACATGTCGGATCCGAAATACGCCTATCCGTATCCAGCTCCAGGAT
>Frequency_1_QualityScore_FFHHHHHJJJJJJGIJJEHGIJIIFHGIJJJJIIIJJJJJJJJJGJJJJJJHHEDFBAEEEDCCCDDDDCDDDCDDD:ACCDD?@BDDCDECDD_Mismatch_1_Sense_+_Library_PoolT
TTGCTGTGATCCGACCGACTTTTGTGACTTTTGATCAGCTGCTCTATTCTCGCAGGAATTAGAGATTTGGCTCATGGATTGGGTTAAGTTTTTC
>Frequency_1_QualityScore_FFHHHHHJJGJJJJIIIIJIGDFGGIJJHIIJIJJIJJJJGIJHHHFHFFFFFFFDCEEEDDDDDDCDDCDEDDDDDBD@CCDDDDDCDDDCDD_Mismatch_2_Sense_+_Library_PoolT
GCTGCTGCCTTCTGGACGAATGTTGCTGTGATCCGACCGACTTTTGTGACTTTTGATCAGCTGCCCTATTCTCGCAGGAATTAGAGATTTGGCT
>Frequency_1_QualityScore_FFHHHHHIIJJAHHIJJGIIJJIIJJJJJJJJJJHJJIJJJJJJJJJJJJIIIGIJJHHHHHGHHFFFFDACDDDBDDDCDFEDDDDDDEEBB<_Mismatch_0_Sense_+_Library_PoolT
TTGGCTCATGGATTGGGTTAAGTTTTTCTTTCCGAAGATGAGGGCTGTTACATATATGTTCATCTTCGGTGTTGGTATGATTTTTATCTTCGGA
>Frequency_1_QualityScore_FFHFHHHIFHHIJJJIJJJJJJJJIJJJJJIJJJGGIJJJJJJGIJIHHHFFFFDEEEECDDDDDDDCDCCDDDDDDDDDBDDDDDDDD@DDDD_Mismatch_1_Sense_+_Library_PoolT
CGGTGGAGTTATTTTGAAACGCTTAACATGTCGGATCCGAAATACGCCTATCCGTATCCAGCTCCAGGATACTCCCAAGGACACGCCCAAGGAT
>Frequency_1_QualityScore_FFHHGHHJJJJJJJJFIJJJFIJJJJJJJJJIJJIHIIIIJ?FHDHIHIIFHIGGGGIJIIJHJIHHGHHHBEFFFEEE@ACCC_Mismatch_1_Sense_+_Library_PoolT
GTTGAAATTTTAAACATTTTATCGAACGGCCTCAAGCTTTGAGGATTATTATTGTTGTAATTATATTTTTGTTTATTTTAGTCA
>Frequency_1_QualityScore_DB:FFDFIFFEFBHFCBE3?@GCDCF>FF?CD=CFIIEFIDE?AAE=C77?;?8@8?A@>5@A:@A>ABABB<<>@9B<AA>83>>ABBB@BBB_Mismatch_1_Sense_+_Library_PoolT
CGGGCTTTCTGAAAGGATGCCTGGCGGCTATGTCTTGCTGCTGCCTTCTGGACGAATGTTGCTGTGATCCGACCGACTTTTGTGACTTTTGATC
>Frequency_1_QualityScore_FFHHHHGIJHJJJJJJJIIJIJJJJJJJJJJJJJJJJJJJIHHHHHFFFFEDDDDDDDDDDBCDEEDDDBDDBDDDDDDDDDDDDDCDDD@@DB_Mismatch_0_Sense_+_Library_PoolT
CGCCCAAGGATACCCCCAAGGATACTACCAGCAACCGCCGTCTGTGGTTGCGCCACCGCAGTATTCGCAGGCGCCGCCTCAGAAACAGACGGGC
>Frequency_1_QualityScore_FFHHHHHJJJJJJJIJJJJJJJIJIJJJJIJJJJGIJIIJJIJJJIIJFGIIJJJJJIJJIJHIGHHHHA?CDFFFFFDDEEEEFEEDDDD_Mismatch_1_Sense_+_Library_PoolT
TTAAACATTTTATCGAACGGCCTCAAGCTTTGAGTATTATTATTGTTGTAATTATATTTTTGTTTATTTTAGTCTATTCATTATTTTTTAT
>Frequency_1_QualityScore_FFHHHHHJJJJGIJJJJJJJJJJJJJJJJJJJJJJJJJJJHIIHIJJJJIJJGJJJJJJJHHIJ=AHEHFFFDEECDDEBDDDDDDD?@DBDDD_Mismatch_2_Sense_+_Library_PoolT
ACCGACTTTTGTGACTTTTTATCAGCTGCTCTATTCTCTGAGGAATTAGAGATTTGGCTCATGGATTGGGTTAAGTTTTTCTTTCCGAAGATGA
>Frequency_1_QualityScore_FFHFFHHJJGIJJIJIJFIJJJIIIIDHIIJGIJJJGGJHIIIJJIIJJJJJIHHHGFEHHDEFFD;ACCEEEEEEEEDDDDCD_Mismatch_2_Sense_+_Library_PoolT
TTATCGAACGGCCTCAAGCTTTGAGGATTATTATTTTTGTAATTATATTTTTGTTTATTTTAGTCTATTCATTATTTTTTATGA
>Frequency_1_QualityScore_FFFHGHHGEAF<CH@GBDFHIGDCDDG>AGGG9@F>EGGHGFCHEHGFEFFFCCCED@EA;;3;=8<>@A:@CCCCCC34>AACCCCCC_Mismatch_0_Sense_+_Library_PoolT
GGACGAATGTTGCTGTGATCCGACCGACTTTTGTGACTTTTGATCAGCTGCTCTATTCTCGGAGGAATTAGAGATTTGGCTCATGGATT
>Frequency_1_QualityScore_FDHHGHDHIIJJJJJIJJIJJJFFGGGHJJJJJGJJIJJJJJJJEEEHHHHDCDFFFEE;A?BBDDDDB?@CD<A:@CDDDD?CCDCDDDCDCD_Mismatch_1_Sense_+_Library_PoolT
TGAAAGAATGCCTGGCGGCTATGTGTTGCTGCTGCCTTCTGGACGAATGTTGCTGTGATCCGACCGACTTTTGTGACTTTTGATCAGCTGCTCT
>Frequency_1_QualityScore_FFHHHHHJJJJJJJJJJJJJJJJJJJJJJJJJJJJJJJJJJJJJJJJIJJIGHFFFFEEEEEECBDCDDDDEFEFDDDDDDEFFEEDEEEEDDD_Mismatch_1_Sense_+_Library_PoolT
TCATTCTATGCGCCAAAAAAATGTTGAAATTTTAAACATTTTATCGAACGGCCTCAAGCTTTGAGGATTATTATTGTTGTAATTATATTTTTGT
>Frequency_1_QualityScore_;;F)0CBG<EFB;EHEFEEF):C:?:CB@FEA0DFI@AD4<FFFII<<F)==AFEEC\?C;?;BDDD;AAA?BBA>AB68,8AB5;@;ADDE@@_Mismatch_1_Sense_+_Library_PoolT
GGGCTAAGTTTTTCTTTCCGAAGATGAGGGCTGTTACATATATGTTCATCTTCGGTGTTGGTATGATTTTTATCTTCGGATGATATCATTCTAT
>Frequency_1_QualityScore_FFGFHHFGIJJJIIII@FGHCCEGGHJEHGI>GHIEGAHHGGHGFDCFGHJIJJEIJJACEEEHHHEEFBBB_Mismatch_0_Sense_+_Library_PoolT
ACATTTTATCGAACGGCCTCAAGCTTTGAGGATTATTATTGTTGTAATTATATTTTTGTTTATTTTAGTCTA
>Frequency_1_QualityScore_DEHHHHHJJJJJHIJJJJJFIJIJIIJJJJJJJJIJJJJJJJJJJJI_Mismatch_0_Sense_+_Library_PoolT
ATTATATTTTTGTTTATTTTAGTCTATTCATTATTTTTTATAATTAT
>Frequency_1_QualityScore_EFHGDDHIIGIGHGGIIEGGIIIGIIJJIJIIIGGIGGGIIJGHIIIIGGIGHIJJJIJHHHHGGE?BACDEEEEEDEEEEDCCCDD_Mismatch_1_Sense_+_Library_PoolT
CTTTCCGAAGATGAGGGCTGTTACATATATGTTCATCTTCGGTTTTGGTATGATTTTTATCTTCGGATGATATCATTCTATGTGCCA
>Frequency_1_QualityScore_FFHHHHHJJJJJJJIJJJJJJJJJJJJJJJJJJJJJGJJJJJJIIJIJIJJJ_Mismatch_0_Sense_+_Library_PoolT
AATGTTGAAATTTTAAACATTTTATCGAACGGCCTCAAGCTTTGAGGATTAT
>Frequency_1_QualityScore_?;ADAFDDB*0?:?8BGEF?FDEEFEEFIIIFIIE>7@7=C3=737;7.,39;;:\83>A(2<AB:>::?3:@A:4:93>@B_Mismatch_2_Sense_+_Library_PoolT
GGCGGCTATTTGTTGCTGCTGCCTTCTGGACGAATGTTGCTGTGATCCGACCGACTTTTGAGACTTTTGATCAGCTGCTCTA
>Frequency_1_QualityScore_FFHHHGHIIJJIJJIIIJJJJJIIEIJJJJJJJIHIIJJJGBHIHIIGIGHIJJJJIJFEHIGHEHHHHEFFFEEEEEECDDDEDEEEEEEEEE_Mismatch_0_Sense_+_Library_PoolT
GTTGAAATTTTAAACATTTTATCGAACGGCCTCAAGCTTTGAGGATTATTATTGTTGTAATTATATTTTTGTTTATTTTAGTCTATTCATTATT
>Frequency_1_QualityScore_FFBHGHGFIIIEHIGIICCEGHFHIIIIIIIDGEHGIIIII4BFEEGGEGHII@@FHIGHGIIIIHHGHFB=?AC=CDDDEEEDDDDCDFE=@@_Mismatch_1_Sense_+_Library_PoolT
TTGGCTCATGGATTGGGTTAAGTTTTTCTTTCCGAAGATGATGGCTGTTACATATATGTTCATCTTCGGTGTTGGTATGATTTTTATCTTCGGA
>Frequency_1_QualityScore_DD??:A:AGBFGBFFEGIIEF4?FFFF>*?>@GED27@E<;=CEE=@;?DD>>;36(5;>55>?28?<BA>A@@BA3::4@<@<@_Mismatch_0_Sense_+_Library_PoolT
TCAGAAACAGACGGGCTTTCTGAAAGGATGCCTGGCGGCTATGTGTTGCTGCTGCCTTCTGGACGAATGTTGCTGTGATCCGACC
>Frequency_1_QualityScore_DFFHHGGIIFIJJJIHJIIIIJHIHGHJJJGEEGEIJIIIIJIIIFHHHGGFFDDDBDDCCA<<@CCC>@C?@CC@CCCDCDDCDDEECDDDDD_Mismatch_1_Sense_+_Library_PoolT
CTGGCGGCTATGTGTTGCTGCTGCCTTCTGGACGAATGTTGCTGTGATCCGACCGACTTTTGTGACTTTTGATCAGCTGCTCTATTCTCGCAGG
>Frequency_1_QualityScore_FFHHHHHIIJIJIIIJJIIHIJJJIDGIGHGGHJFIIGIHIHGGHIIJJJJJJJIFGHHJJJHHHHHHE@DFFFFFEDEEEDDDDDDFCC_Mismatch_2_Sense_+_Library_PoolT
TTTTATCGAACGGCCTCAAGCTTTGAGGATTATTATTGTTGTAATTATATTTTTGTTTATTTTAGTCTATTCATTATTTTTTATAATTGA
>Frequency_1_QualityScore_FFHHHHHJJGIIGIHIJGIIGJIIIJJJJJIIJJJJJJJJJJJJJJJJJJJJJHHHHHHHFFFFDDDDDBDDDDDDDDDDDDDDDDEDDEDCCD_Mismatch_1_Sense_+_Library_PoolT
TATCTTCGGATGATATCATTCTATGCGCCAAAAAAATGTTGAAATTTTAAACATTTTATCGAACGGCCTCAAGCTTTGAGGATTATTATTGTTG
>Frequency_1_QualityScore_FFHHHHHIFHIJJGJJJJJJJGIJJIJJIIGGIGIIIJIJIIIJIIJJJIHIHGHEH_Mismatch_0_Sense_+_Library_PoolT
TATTGTTGTAATTATATTTTTGTTTATTTTAGTCTATTCATTATTTTTTATAATTAT
>Frequency_1_QualityScore_FFHHHHHJJJJJJJJJJJJJJIJJJJJJJHJJJJJJJGJGJIJGIEHHHGFFFFFEEDEECDDDEEFDDECDCDEFFE_Mismatch_1_Sense_+_Library_PoolT
ATGCGCCAAAAAAATGTTGAAATTTTAAACATTTTATCGAACGGCCTCAAGCTTTGAGGATTATTATTGTTGTAATTA
>Frequency_1_QualityScore_FFHHHHHIIJJJJHJJIIIJJJJJJIGIIJJJJJGIJHIGIIJIJJJIIIJIJJJJIIIJJJJHHHHFFFFFDCEEEEEEEFEEEEFEEDDDDD_Mismatch_1_Sense_+_Library_PoolT
TTTTAAACATTTTATCGAACGGCCTCAATCTTTGAGGATTATTATTGTTGTAATTATATTTTTGTTTATTTTAGTCTATTCATTATTTTTTATA
>Frequency_1_QualityScore_FFHHHHHJJJJJJJJJJJJJJJJJJIJJJJJIJIIJIJJJHJJJJJJHHFDDDDDDDDDDDDDDDCDBDADDDDDDDDDDDDEEDDDBBDD?CC_Mismatch_2_Sense_+_Library_PoolT
CGGCTATGTGTTGCTGCTGCCTTCTGGACGAATGTTGCTGTGATCCGACCGACTTTTGTGACTTTTGATCAGCTGCCCTATTCTCGCAGGAATT
>Frequency_1_QualityScore_FFHHHHHJJJJJJHIJGIJHIJIJJJIJJJJJJJJJJJJJJJJGHIJJJJJIJHJIIJJJJIJJJJJIJHHFHHHHHFFFFFFFCCD@DDDDDD_Mismatch_0_Sense_+_Library_PoolT
GCCTCAAGCTTTGAGGATTATTATTGTTGTAATTATATTTTTGTTTATTTTAGTCTATTCATTATTTTTTATAATTATTATGACGGGAATTGTG
>Frequency_1_QualityScore_FFGHHHHJJJJIIGJJJJIIIGHIIJJFGHJIIDHHGIGIHHGGHHG=A=BEDCCB;ACCEEDCCCD:;@:CDDCCA=@BDD@?:?C>A3:>C>_Mismatch_1_Sense_+_Library_PoolT
GGCGAATTTCCACTTTTCCAGTGCCCGTACATCGTCAGTTCAGGTCACGAGCAAAATTAACCTTCATTAAGTCATCGGTTCGAGTCTCTGCCAA
>Frequency_1_QualityScore_FFFHHHHJJHIDHIJIIJJJIJDGGI0?FHIGGIIGHIJJJGEFHCEFGFDFFFCCEEEEDDDDDDDDDDCA>AC@CDCCCC@CCD3@C?AB_Mismatch_2_Sense_+_Library_PoolT
GGACGAATGTTGCTGTGATCCGACCGACTTTTGTGACTTTTGATCAGCTGCCCTATTCTCGCAGGAATTAGAGATTTGGCTCATGGATTGGG
>Frequency_1_QualityScore_EFHHHHHJJJJJJJIJJJJJJJIIHJIIJJJJJJIJJJJJJJJJJJJJ_Mismatch_0_Sense_+_Library_PoolT
TAATTATATTTTTGTTTATTTTAGTCTATTCATTATTTTTTATAATTA
>Frequency_1_QualityScore_DFGHHHGJIJJIIJJJJJJGIJIIJJJJGHFFEDEDEEDDDDDDDCBDCCCACDDD;BDDCDDDDCCADCDDDBDDDDDBBDDD:>BB9BDDDD_Mismatch_1_Sense_+_Library_PoolT
GACGGGCTTTCTGAAAGGATGCCTGGCGGCTATGTGTTGCTGCTGCCTTCTGGACGAATGTTGCTGTGATCCGACCGACTTTTGCGACTTTTGA
>Frequency_1_QualityScore_FFHHHHHHIJJJBEBHH@HIGIIJIJIIJIJJJ_Mismatch_0_Sense_+_Library_PoolT
TTTGTTTATTTTAGTCTATTCATTATTTTTTAT
>Frequency_1_QualityScore_FFHHHHHJJJIJIJJJJJJJJJJJIJJJJJJJIIIIJJJHHFFEDCEEDDDDDDDDDDDDDD@CDDDDDDDDDDDDDDDDDDDCCDDDDDDDDD_Mismatch_1_Sense_+_Library_PoolT
ACCCCCAAGGATACCCCCAAGGATACTACCAGCAACCGCCGTCTGTGGTTGCGCCACCGCAGTATTCGCAGGCGCCGCCTCAGAAACAGACGGG
>Frequency_1_QualityScore_FFHHHDHGHIIJGIJIJIJJJIIIJIIGGHIJJJIHHHGHHFEFFFFEDDDDBBBDDDDDDDCDDDDDCBACECCDDCDDDDDEDECB:<@B?A_Mismatch_1_Sense_+_Library_PoolT
GGCGGCTATGTGTTGCTGCTGCCTTCTGGACGAATGTTGCTGTGATCCGACCGACTTTTGTGACTTTTGATCAGCTGCTCTATTCTCGAAGGAA
>Frequency_1_QualityScore_FFHHHHHJJJJJJGGIJJJIJIJJIJJJJJJIJJIJJJJJJIJJJIJJFHFD@DFEECCECD@CDCDDCCDDEDDCDCEFEEEEEEEDDDDDDC_Mismatch_1_Sense_+_Library_PoolT
TCTATGCGCCAAAAAAATGTTGAAATTTTAAACATTTTATCGAACGGCCTCAAGCTTTGAGGATTATTATTGTTGTAATTATATTTTTGTTTAT
>Frequency_1_QualityScore_;DDDDE<ED1CC??1A@<DBEEEC*CDDDEDAD<B<*?DBDDEC<DEC7\;AAA>>DCCCA>A?;;AA_Mismatch_2_Sense_+_Library_PoolT
TGTGATCCGACCAACTTTTGTGACCTTTGATCAGCTGCTCTATTCTCGGAGGAATTAGAGATTTGGCT
>Frequency_1_QualityScore_FFHHHHHJJJJIJJJJJIJJJJJJIJJJJJJJJJJJJJJJJJJJJJHHHHHFFFFFEEEEFEFFDEDDDDEEEEEEFFEEDDDDDDDDEEECDD_Mismatch_2_Sense_+_Library_PoolT
CCAAAAAAAATGTTGAAATTTTAAACATTTTATCGAACGGCCTCAAGCTTTGAGGATTATTATTGTTGTAATTATATTTTTGTTTATTTTAGTC
>Frequency_1_QualityScore_FFHHHHGEGHHHIJJJJJJJJJJJIJJJJJJJJJJJJIJJJIJJJJJIFGIJIJJJJJIEEHHFFDDEDDCDDDDDABDCB<C_Mismatch_1_Sense_+_Library_PoolT
TCTTCGGATGATATCATTCTATGTGCCAAAAAAATGTTGAAATTTTAAACATTTTATCGAACGGCCTCAAGCTTTGAGGAGTA
>Frequency_1_QualityScore_DDHFDHFIGEIEBHIG9C3>GGGGICH@FHECFAEGGFHIBBCFGGHGI@==FGIGE@DGCECHHFE?;=?C@DBDDCCCC_Mismatch_1_Sense_+_Library_PoolT
TTTATCGAACGGCCTCAAGCTTTGAGGATTATTATTGTTGTAATTATATTTTTGTTTATTTTAGTCTATTCATTATTTTTA
>Frequency_1_QualityScore_FFHHHHHJJJJJJJJJJJJJIIJJJJIJJJJJIJJJJJJJIJJIJGHIJHHFDEFFEEEECDDCCDDDFDDEDEDBDDEEDEEEEEEEDDDDDD_Mismatch_1_Sense_+_Library_PoolT
TTCTATGCGCCAAAAAAATGTTGAAATTTTAAACATTTTATCGAACGGCCTCAAGCTTTGAGGATTATTATTGTTGTAATTATATTTTTGTTTA
>Frequency_1_QualityScore_FFHHHHHJIJJJJJJJJJJJJJIJJJJJJHGJIJJJJJJJJJIJJIJJJJJJIJJJJJJJJJGGHHHFGFFFFFFFEEEDEEEEDDDDEEEEEE_Mismatch_0_Sense_+_Library_PoolT
AACATTTTATCGAACGGCCTCAAGCTTTGAGGATTATTATTGTTGTAATTATATTTTTGTTTATTTTAGTCTATTCATTATTTTTTATAATTAT
>Frequency_1_QualityScore_FFHHHHHJJJJJJJJJJJJJJJJIJJJJJJJJJJJJJJJJJJJJJIIGIJIJJJJJJJJHHHHHHFFFFCDEFEFFEEDDDD_Mismatch_1_Sense_+_Library_PoolT
ATCATTCTATGTGCCAAAAAATTGTTGAAATTTTAAACATTTTATCGAACGGCCTCAAGCTTTGAGGATTATTATTGTTGTA
>Frequency_1_QualityScore_ADFHA>4<CBH@EBHGICGGGHGE;9EEHHGGIICBHHEH?DF>HIGEFHEEGI>FGGC>=F;F_Mismatch_0_Sense_+_Library_PoolT
ATTATTGTTGTAATTATATTTTTGTTTATTTTAGTCTATTCATTATTTTTTATAATTATTATGA
>Frequency_1_QualityScore_FFHHHHGIJJIJJJJJIJJIIJIJJIIJDEIIFGJJJJIIJIGIJJIIIIJHHHFHHHFFFFFDEEEE_Mismatch_1_Sense_+_Library_PoolT
AAAATGTTGAAATTTTAAACATTTTATCGAACGGCCTCAAGCTTTGAGGATTATTATTGTTGTAACTA
>Frequency_1_QualityScore_DD?HHGH<EBFGGIIIIGBFGDGIHEGFHH8=DHEEHHGCD@9BCCCC?B@DDD<CCCC>?A>@CCCC@ACCDDC>>AB5<BCCDCDC@:?@:>_Mismatch_0_Sense_+_Library_PoolT
TCGCAGGCGCCGCCTCAGAAACAGACGGGCTTTCTGAAAGGATGCCTGGCGGCTATGTGTTGCTGCTGCCTTCTGGACGAATGTTGCTGTGATC
>Frequency_1_QualityScore_BD?DDBDAE,A:E@E3A:C9C<E998E88:)?@>D**09B?B*98=B)8BB)8@_Mismatch_2_Sense_+_Library_PoolT
ACTTTTGATAAGCTGCTCTATTCTCGGAGGAATTAGAGATTTGGCTCATGGTTT
>Frequency_1_QualityScore_FFHHHHHJJJJJJJJJJJJJJJJJIJGHJJJJJJJJJJJJJIFHJHHFFFFFDEEEEEEEEDDDDDD@D>DDDDDDDDDDDDDDDDEDDDDDDD_Mismatch_0_Sense_+_Library_PoolT
CTGAAAGGATGCCTGGCGGCTATGTGTTGCTGCTGCCTTCTGGACGAATGTTGCTGTGATCCGACCGACTTTTGTGACTTTTGATCAGCTGCTC
>Frequency_1_QualityScore_DDHHFHGHHIJIHJHGJIJIJJJIIJJEHCIGHIJIIDFHGIGGIIGHJGIJIJIGIJ_Mismatch_0_Sense_+_Library_PoolT
ATTATTGTTGTAATTATATTTTTGTTTATTTTAGTCTATTCATTATTTTTTATAATTA
>Frequency_1_QualityScore_FDHHHHHJJIJJJJJJJJIJIJJJJJH_Mismatch_0_Sense_+_Library_PoolT
GTTGTAATTATATTTTTGTTTATTTTA
>Frequency_1_QualityScore_FFHHHHHJJJJJJJGHHJJJJJJJJIJJJJJJJJIIJIIGGIFHCEHIIIJJJIJJJIIIIGHHHHGHFEDDDDDBBDBDDDDDDDDCDDBBDD_Mismatch_1_Sense_+_Library_PoolT
CAAGCTCCTTTCGGTGAATTTTCCTATCTTTGTAGTCGGTGGAGTTATTTTGAAAAGCTTAACATGTCGGATCCGAAATACGCCTATCCGTATC
>Frequency_1_QualityScore_FFHHHHHIJJJJJJJJIJJJJJJJJJJIJJJJJJJJIJJJHHHHHHFFFFFFEEEEEDDDDDDDDDCDDCDDDDEEEDCDDDDBDDDDDDDDDD_Mismatch_1_Sense_+_Library_PoolT
GAAACAGACGGGCTTTCTGAAAGGATGCCTGGCGGCTATGTGTTGCTGCTGCCTTCTGGACGAATGTTGCTGTGATCCGACCGACTTTTGTTAC
>Frequency_1_QualityScore_FFHHHHGJJJIFIIJIJJJJIIJJIIIJJIJIIJJJJJIIEHIGGJJJJIJJJHHGGHGFCEFF@CCEEBBBBDDDDEDDDDDDDDDBDDDDCC_Mismatch_0_Sense_+_Library_PoolT
ACCGACTTTTGTGACTTTTGATCAGCTGCTCTATTCTCGGAGGAATTAGAGATTTGGCTCATGGATTGGGTTAAGTTTTTCTTTCCGAAGATGA
>Frequency_1_QualityScore_FFHHHHHJJJJJJIJJJJJJJFHIHIJJJJJJJJJJJHIJJJJJJJJJIJIHJJJIJJJJHHHHHHHFFDFFFFFEEDDDEEEFEEDE_Mismatch_1_Sense_+_Library_PoolT
ATCGAACGGCCTCAAGCTTTGAGGATTATTATTGTTGTAATTATATTTTTGTTTATTTTAGTCTATTCATTATTTTTTATAATTATCA
>Frequency_1_QualityScore_?+A?DF<FHE?GD<DFG>DG;FG@FH<@CFECA>==;>9CCC;??9><:?;<C:5;+3<@AA@C:><C>A>>C:+59B?_Mismatch_0_Sense_+_Library_PoolT
CAGGCGCCGCCTCAGAAACAGACGGGCTTTCTGAAAGGATGCCTGGCGGCTATGTGTTGCTGCTGCCTTCTGGACGAAT
>Frequency_1_QualityScore_FFHHHHHJJJJJJJJJJJJJJJJJJJJJJJJJJJJIIJJJJJJHHHHHFFFFFFDEEEED_Mismatch_1_Sense_+_Library_PoolT
CGCCAAAAAAATGTTGAAATTTTAAACATTTTATCGAACGGCCTCAAGCTTTGAGGATTA
>Frequency_1_QualityScore_>DFHHHHJJIIIIHJIIJJIEGHAGFHGGGIGAGHCFGGIDGBEHEDFDBE>;5(3;3==B@BDD8CBCC<@B<@>9-9BB>@BACCCDDC?C2_Mismatch_2_Sense_+_Library_PoolT
GATACCCCCAAGGATACCCCCAAGGATACTACCAGCAACCGCCGTCTGTGGTTGCGCCACCGCAGTATTCGCAGGCGCCGCCTCAGAAACAGAC
>Frequency_1_QualityScore_A??A<<<AFGIF<FDG>FEA94*?B7:GB;09??B?BBD??B?DF>FFIIF5@BEEF;=?;;BD>BD=@A@>AB8(5;ADD@ABDD@DDEB_Mismatch_1_Sense_+_Library_PoolT
GAAGTTTTTCTTTCCGAAGATGAGGGCTGTTACATATATGTTCATCTTCGGTGTTGGTATGATTTTTATCTTCGGATGATATCATTCTATG
>Frequency_1_QualityScore_EFHHHHHJJJGIJJJCGJGGEJGCIIJGGIIIGIJJ_Mismatch_0_Sense_+_Library_PoolT
ATTTTTGTTTATTTTAGTCTATTCATTATTTTTTAT
>Frequency_1_QualityScore_FFHDHDDAGGEGIIGHGGGBHHIJIJJJIGIJJIHIIGIGGIGGDFGDHGCGHIJJJJJIIG_Mismatch_1_Sense_+_Library_PoolT
TTTGAGGATTATTATTGTTGTAATTATATTTTTGTTTATTTTAGTCTATTCATTATTTTTGA
>Frequency_1_QualityScore_DDFHFDAEDGBGGGGIGIJFFEEHFIIGHIGIGHGGIGCHGFGHGGGHGEHDIAGGHJBHHIGGEHGGIGADHHE?EFFCC_Mismatch_2_Sense_+_Library_PoolT
GCTTTGAGGATTATTATTGTTGTAATTATATTTTTGTTTATTTTAGTCTATTCATTATTTTTTATAATTGTTATGAGGGGA
>Frequency_1_QualityScore_FFHHHHHJJJJJJJJJIJIIHIJJCGIHIFHGIJIJJJJJIJJJJJJJIJJIIJIJJJIHGGFFFFDDDDDDDDDBBDDDDDDCDDDDD@DCDD_Mismatch_0_Sense_+_Library_PoolT
GAATTTTCCTTTCTTTGTAGTCGGTGGAGTTATTTTGAAAAGCTTAACATGTCGGATCCGAAATACGCCTATCCGTATCCAGCTCCAGGATACT
>Frequency_1_QualityScore_FFHHHGHJJJJJJJJJJJJJJJIJJJJJJJJJJJJIJJJJHHFFFFEEEEEEDDDDDDDDEEFEDECDDCDCDD_Mismatch_2_Sense_+_Library_PoolT
CCAAAAAAAATGTTGAAATTTTAAACATTTTATCGAACGGCCTCAAGCTTTGAGGATTATTATTGTTGTAATTA
>Frequency_1_QualityScore_FFHHHHFIIJJJJJJJJJJJJIIJJJJJJJJIJJIIJJJJIJJJJJJJJJJJJJJJJIIGIGHFDDEEECCDDDDDDDDDDDDEEFEDEDDDDE_Mismatch_1_Sense_+_Library_PoolT
ATTCGGATGATATCATTCTATGTGCCAAAAAAATGTTGAAATTTTAAACATTTTATCGAACGGCCTCAAGCTTTGAGGATTATTATTGTTGTAA
>Frequency_1_QualityScore_DFFHHHGIIJJIIIJJIIGIIIJJIGEHGIIIJFJGIJIJIJJIIIIGJIIFHFFFFEEEEEEDDCCDDDDFEFE>>AADCEEF@_Mismatch_1_Sense_+_Library_PoolT
TCATTCTATGCGCCAAAAAAATGTTGAAATTTTAAACATTTTATCGAACGGCCTCAAGCTTTGAGGATTATTATTGTTGTAATTA
>Frequency_1_QualityScore_FFHHHGHIJJJJJJGHAEHGIIIHHJJJJGIJIDGGHEGIJGIIIFHIGJGHIIIHIJIIHEHHHHHFFFFDCDDDDDDDDDDDDDDCCDDDDE_Mismatch_0_Sense_+_Library_PoolT
TGATTTTTATCTTCGGATGATATCATTCTATGTGCCAAAAAAATGTTGAAATTTTAAACATTTTATCGAACGGCCTCAAGCTTTGAGGATTATT
>Frequency_1_QualityScore_FFHHHHGJJJJJJJJIJJJJIJJJJIIDHIIJGIJJJJIIIGIJJJJJJJIIJIHHFFFEEEEEDDCDBCDDDD_Mismatch_1_Sense_+_Library_PoolT
GATATCATTCTATGCGCCAAAAAAATGTTGAAATTTTAAACATTTTATCGAACGGCCTCAAGCTTTGAGGATTA
>Frequency_1_QualityScore_FFDFHHFIJJIIEHIJJIIJHJ<HGGGIJJJIJJJIJFJJJJIJJGHJJIIIJJIJJGGGHIEHHEHGHDCDBCBCDDDDDDCDDDCDDDDCDC_Mismatch_1_Sense_+_Library_PoolT
GGTATGATTTTTATCTTCGGATAATATCATTCTATGTGCCAAAAAAATGTTGAAATTTTAAACATTTTATCGAACGGCCTCAAGCTTTGAGGAT
>Frequency_1_QualityScore_FFHHHHHJJJJJIIJGIJGIJIIJIJJJIJJJJJJJJJJJJJIJJFHIJIFGHIJBFHIIJJJJJJIJHHE_Mismatch_1_Sense_+_Library_PoolT
CCTCAAGCTTTGAGGATTATTATTGTTGTAATTATATTTTTGTTTATTTTAGTCTATTCATTATTTTTTAC
>Frequency_1_QualityScore_FDHHHHHIJJJGGGIJIIJHIJJIIIJJJJIIJJJJJJJJFHIGGJJICHGEFFDEEECDDDDDDDDDECD@CADDDDDDDDDDDDCCCCDC@3_Mismatch_0_Sense_+_Library_PoolT
GTGGCGAATTTCCACTTTTCCAGTGCCCGTACATCGTCAGTTCAGGTCACGAGCAAAATTAACCTTCATTAAGTCATCAGTTCGAGTCTCTGCC
>Frequency_1_QualityScore_FDFHHHHIIGIIIHIGGIIIIJIIJJEHHIIGIJJEIGGEHIIJIJEHHFFFFEFFFEEEEECCDDDACCDEDDDBD<?@CDED@CCCCDDDDD_Mismatch_1_Sense_+_Library_PoolT
GCTGCTGCCTTCTGGACGAATGTTGCTGTGATCCGACCGACTTTTGTGACTTTTGATCAGCTGCTCTATTCTCGGAGTAATTAGAGATTTGGCT
>Frequency_1_QualityScore_FFHHHHHJJJJJJJJJJJJIJJJJJJHIJIJJJJIIIIJGIJJJJJJJJJJJJJIJJJJJ_Mismatch_0_Sense_+_Library_PoolT
TTATTATTGTTGTAATTATATTTTTGTTTATTTTAGTCTATTCATTATTTTTTATAATTA
>Frequency_1_QualityScore_DFHHHHHJJJJJIJJIJJJJJJJJJJGGIJJJJJIIJJJHIJJJJJJJJJJJJJIIIIJJ_Mismatch_0_Sense_+_Library_PoolC
TTATTATTGTTGTAATTATATTTTTGTTTATTTTAGTCTATTCATTATTTTTTATAATTA
>Frequency_1_QualityScore_FDHHHHHJJJJJEIJJJJJGIHIJJJJJJIJJJJJJJHHHHHHHFFFFCCDDDDDDDCDCDDDDDDDD@>CA@CCCDD?BBBC>@CDDCDEEDE_Mismatch_2_Sense_+_Library_PoolT
GTGATCCGACCGACTTTTGTGACTTTTGATCAGCTGCTCTATTCTCGGAGGAATTAGAGATTTGGCTCATGGATTGGGTTAGGTTTTTCATTCC
>Frequency_1_QualityScore_FFHHHHHJJIIJJIJJJJJGIIJIIIIJJJIJJJJJJGIJJJJJJJJGHHHHGFFFFFFEEEEEDBBDDDDDDDDDDCCDDCDDCDDDDD@CDD_Mismatch_1_Sense_+_Library_PoolT
TTATGGACGAATGTTGCTGTGATCCGACCGACTTTTGTGACTTTTGATCAGCTGCTCTATTCTCGGAGGAATTAGAGATTTGGCTCATGGATTG
>Frequency_1_QualityScore_DD>FBC4:A4?@GFB:CEEH@<HH>C+9EBB9:E9?DFB8;B4?B<B*?99?8?<<<DB<FDCFGFC4_Mismatch_1_Sense_+_Library_PoolT
CAAGCTTTGAGGATTATTATTGTTGTAATTATATTTTTGTTTATTTTAGTCTATTCATTATTTTTTAC
>Frequency_1_QualityScore_FFHHHHHJJJJJJJJJJJJJJJJIJIJJJJJIIJJJJJJJJJIGJJJIJHHHHHFFFFFEEDEEDDD_Mismatch_0_Sense_+_Library_PoolT
TTCTATGTGCCAAAAAAATGTTGAAATTTTAAACATTTTATCGAACGGCCTCAAGCTTTGAGGATTA
>Frequency_1_QualityScore_DB;<?<AFF@F@F>?ECEEGFBFFFG>DFEBFGDGEC@8/=F@FEF7=FCCEEE:=CEC;ADDD_Mismatch_0_Sense_+_Library_PoolT
TATCTTCGGATGATATCATTCTATGTGCCAAAAAAATGTTGAAATTTTAAACATTTTATCGAAC
>Frequency_1_QualityScore_FFHHGHHJJJJJJJJJJJJJIIJJJJGIJJJIIJJJJJIJJJIIIJHHHHHFFFFFFFEDEEEEDDDDDBCCDDEDDDDBDDBDDDDDDDDDDD_Mismatch_2_Sense_+_Library_PoolT
TGTTGCTGCTGCCTTCTGGACGAATGTTGCTGTGATCCGACCGACTTTTGTGACTTTTGATCAGCTGCCCTATTCTCGCAGGAATTAGAGATTT
>Frequency_1_QualityScore_+00?ADDEC3+81CDDD)?;*099BDA0B9CAC7=@_Mismatch_1_Sense_+_Library_PoolT
CCCAAGGACACGCCCAAGGATACCCCCAAGGATACC
>Frequency_1_QualityScore_DDHHHFGJJJJEHGGGHGIIFIIJGIIHIIIJJIGIIJJIJIJJHIJJIGFHIIGIIIIJJJIJIJJHDBEDDEDFD_Mismatch_2_Sense_+_Library_PoolT
CTCAAGCTTTGAGGATTATTATTGTTGTAATTATATTTTTGTTTATTTTAGTCTATTCATTATTTTTTATAATTGTA
>Frequency_1_QualityScore_FFHHHHHJJJJJIHHGHHJJFHGIJJIIIIIDGIIJJHGGHIJIIHGIGIIJJJJIHHHHHHFFEFFFFECAFEDD?>?;C@CCCDDDD<C@?A_Mismatch_0_Sense_+_Library_PoolT
TTCCACTTTTCCAGTGCCCGTACATCGTCAGTTCAGGTCACGAGCAAAATTAACCTTCATTAAGTCATCAGTTCGAGTCTCTGCCAAGCTCCTT
>Frequency_1_QualityScore_FFHHGGHJJIIJJGJGIDIGIJJIGIIIIJJJJGIJIGGHIJHFDFFECEEECDDDC@ACC_Mismatch_1_Sense_+_Library_PoolT
GCGCCAAAAAAATGTTGAAATTTTAAACATTTTATCGAACGGCCTCAAGCTTTGAGGATTA
>Frequency_1_QualityScore_?DFD<D?BEDGHIIFEFHGHHD;GD9?<E@DDHBDD4BEB6FHEDGIII;CCC>EHHHHFFFEFFEECC@CEDE_Mismatch_2_Sense_+_Library_PoolT
TTGGTATGATTTTTATCTTCGGATGATATCATTCTATGCGCCAAAAAAATGTTGAAATTTTAAACATTTTATCA
>Frequency_1_QualityScore_FDF>HFFCFHBHCF?FI+C9?AG@HIIIFBD)0?@@DD*99B@CF88CA=FGG=FGIFGGIIGAADD=A=?ACCC;ADCCF9>CADD<:<85C:_Mismatch_2_Sense_+_Library_PoolT
CTCATGGATTGGGTTAATTTTTTCTTTCCGAAGATGAGTGCTGTTACATATATGTTCATCTTCGGTGTTGGTATGATTTTTATCTTCGGATGAT
>Frequency_1_QualityScore_FFHHHGHJJIJJJJJJJJGIJJCGHIJJDHIIJGIIJJJJJJJJJJJJIJJJJJJHHHFFFFFFFEEEEEEEEEEDDEDDDDBDDDBDDDDEEE_Mismatch_0_Sense_+_Library_PoolT
GAATTAGAGATTTGGCTCATGGATTGGGTTAAGTTTTTCTTTCCGAAGATGAGGGCTGTTACATATATGTTCATCTTCGGTGTTGGTATGATTT
>Frequency_1_QualityScore_;BF:DC?CB>?FDBFGGGB4<<EF9CEC:?CD8@FGG9?D9BF>9DDFEHG7=C;C@:.==@@@_Mismatch_0_Sense_+_Library_PoolT
AAATGTTGAAATTTTAAACATTTTATCGAACGGCCTCAAGCTTTGAGGATTATTATTGTTGTAA
>Frequency_1_QualityScore_DEHFHHHJJIIIJIIJIJHIIIJJJJJJJJGIIJJIIJJJIIJIJJJJJJJJJJJJIIJIEIJIJJJJJIJE_Mismatch_0_Sense_+_Library_PoolT
ATTATTATTGTTGTAATTATATTTTTGTTTATTTTAGTCTATTCATTATTTTTTATAATTATTATGACGGGA
>Frequency_1_QualityScore_BDHHHHHJJJJJJFHHIJHHIIJJJJJJJJJJ_Mismatch_1_Sense_+_Library_PoolT
TTTTGTTTATTTTAGTCTATTCATTATTTTTA
>Frequency_1_QualityScore_FFHHHHHJJJJJJJJJIJJJJJIIJJJJJIIJJJJJJJJJJJJJJJJJJJJIJJJJHHFFFEDEEEEDDDDDDDDDD_Mismatch_0_Sense_+_Library_PoolT
ATGATATCATTCTATGTGCCAAAAAAATGTTGAAATTTTAAACATTTTATCGAACGGCCTCAAGCTTTGAGGATTAT
>Frequency_1_QualityScore_42CFHFAGGHGHHGFGGHIGGIGGGFHIIGGIIHGH@ACGDEHHGHHE?B?CDBCBB=BBCCCCBCAC:@CCC?CCDCCCCCCCCCCDEDAB?_Mismatch_1_Sense_+_Library_PoolT
GCCTGGCGGCTATGTGTTGCTGCTGCCTTCTGGACGAATGTTGCTGTGATCCGACCGACTTTTGTGACTTTTGATCAGCTGCTCTATTCTCGC
>Frequency_1_QualityScore_;DC;?DC<?+2@)@@::CD<D?6B)BBDCDD<DDDDDD4B4BB9BAD-(;5?=-=3?>AD<3@26>@6;;81=?>>AA:;>(;AA>::BA>::<_Mismatch_1_Sense_+_Library_PoolT
TTTTTCTTTGCGAAGATGAGGGCTGTTACATATATGTTCATCTTCGGTGTTGGTATGATTTTTATCTTCGGATGATATCATTCTATGTGCCAAA
>Frequency_1_QualityScore_DDDHDHHGHGCEDE?C,AFF:CHHIHI?F*:@C?DD?CBDFGIGA0;BBGH>CEB@_Mismatch_2_Sense_+_Library_PoolT
TTTATTTTAGTCTATTCATTATTTTTTATAATTGTTATGAGGGGAATTGTGATTGA
>Frequency_1_QualityScore_BB?,,=CE94C@D<<,AC<?C@EEADDI<***?DBDD>DA@>8<B=<@CCEI;36=DD?D;@@@AAAA_Mismatch_1_Sense_+_Library_PoolT
ATGATATCATTCTATGCGCCAAAAAAATGTTGAAATTTTAAACATTTTATCGAACGGCCTCAAGCTTT
>Frequency_1_QualityScore_FFHHHHHJJJJJJJFHHIJJCGHIHIJJJJJJJJJJJJHIIJJJIJJJJJJJJJJJJJJJJJHFDEDCCCDCDDDDDEDDDDDDEEFDDDDDDD_Mismatch_1_Sense_+_Library_PoolT
ATGTTCATCTTCGGTGTTGGTATGATTTTTATCTTCGGATGATATCATTCTATGTGCAAAAAAAATGTTGAAATTTTAAACATTTTATCGAACG
>Frequency_1_QualityScore_FFHGHGHJJIIIJJJJIHIJJJJJIJJJIJJJJJJIJJJJJJJJJGJJHHHHHHFFFFFFFEDDBDDDDCCDDDDDDCDCDDDDCDDDCCDDDD_Mismatch_1_Sense_+_Library_PoolT
CTGAACGAATGTTGCTGTGATCCGACCGACTTTTGTGACTTTTGATCAGCTGCTCTATTCTCGGAGGAATTAGAGATTTGGCTCATGGATTGGG
>Frequency_1_QualityScore_DDDHH??E:EDDHHG@GCHEIIFH@9C9BFABHGIGGIHHBF@F@8).5@@EA>EH>?DDBCD?>CC>A-;BCB;;>5?CA;>CD@C@CACB<A_Mismatch_0_Sense_+_Library_PoolT
CATTCTATGTGCCAAAAAAATGTTGAAATTTTAAACATTTTATCGAACGGCCTCAAGCTTTGAGGATTATTATTGTTGTAATTATATTTTTGTT
>Frequency_1_QualityScore_FFHHHHHJGHIJJJJJCHIIIIGHIJIHIJJJJJJJIJJJJJJJFIJJJIJJHGHHGHHHFFFEEFFFEEEEDD?BBDDDBCDDDDEDDDDDDD_Mismatch_1_Sense_+_Library_PoolT
CAGATTTGGCTCATGGATTGGGTTAAGTTTTTCTTTCCGAAGATGAGGGCTGTTACATATATGTTCATCTTCGGTGTTGGTATGATTTTTATCT
>Frequency_1_QualityScore_FFHHHHHJJJJJJJJJJIJJJJBGIGIJJJJJJIJIJJJJIJIIJJFHHIJJFHHIJHIJJJJHHGHFFFFDDEEDCDDDDDDDDDDDFEEDED_Mismatch_0_Sense_+_Library_PoolT
TGATCAGCTGCTCTATTCTCGGAGGAATTAGAGATTTGGCTCATGGATTGGGTTAAGTTTTTCTTTCCGAAGATGAGGGCTGTTACATATATGT
>Frequency_1_QualityScore_B4CFADAHAGGGIIIIGEHIGGIIIIIGIIIIGEHIIIGEHHD@EHHFEEEACECECCCA;@;ACA@@CCC@9AA<@BCC:@CC??CCCC@B5?_Mismatch_2_Sense_+_Library_PoolT
GACCGACCGACTTTTGTGACTTTTGATCAGCTGCTCTATTCTCGGAGGAATTAGAGATTTGGCTCATGGATTGGGTTAAGTTTTTCTTTCCGAA
>Frequency_1_QualityScore_FFHGHHHJIJEHIGGIJJGHIIIGIIIJIIGJJJDIJJGFIIIIJJJJJJJJJJIJJJJIJ<EHFDFDD>BCCDDDDDDDDCDDDCDECD_Mismatch_0_Sense_+_Library_PoolT
TTATCTTCGGATGATATCATTCTATGTGCCAAAAAAATGTTGAAATTTTAAACATTTTATCGAACGGCCTCAAGCTTTGAGGATTATTAT
>Frequency_1_QualityScore_FFHHHHHJJJJJJJIJJGIJIJJIJJJGHJJJJJJJJIJJJJJJHHJJJJJJJJJJJIJIJJJIIJJJJIHHH_Mismatch_1_Sense_+_Library_PoolT
GGCCTCAAGCTTTGAGGATTATTATTGTTTTAATTATATTTTTGTTTATTTTAGTCTATTCATTATTTTTTAT
>Frequency_1_QualityScore_FFHHHHHJJJJIJJJJJJJJJJIIJJJJJJIJJJGJJHIJGIJIIJIGJJJJIGIJJJIJJJJJJHHHFDEFFFFEEEEEDEEEFEEEEEEEED_Mismatch_2_Sense_+_Library_PoolT
AAATTTTAAACATTTTATCGAACGGCCTCAAGCTTTGAGGATTATTATTGTTGTAATTATATTTTTGTTTATTTTAGTCTATTCATTATTTTCA
>Frequency_1_QualityScore_DFHHHHHJJJGIHIJJJIJJGJJGIIIGIJJJJJJJJJJJIHHGIJIHHHHHHEFFFFFEEEE?=CBBDDDDDDCDCACDDDDDDDDDCDC_Mismatch_2_Sense_+_Library_PoolT
TTTTATCTTCGGATGATATCATTCTATGCGCCAAAAAAATGTTGAAATTTTAAACATTTTATCGAACGGCCTCAAGCTTTGAGGATTATCA
>Frequency_1_QualityScore_FFHHHHHJJJJJJJIJJJJJIIJJJIHHJGIJIJIIHIJJIJHIIJIIJIJJJJJJIJJIIJHHHHHHHFFFFFFFEEFEEEDBDCDDFEEFFE_Mismatch_0_Sense_+_Library_PoolT
ATTTTATCGAACGGCCTCAAGCTTTGAGGATTATTATTGTTGTAATTATATTTTTGTTTATTTTAGTCTATTCATTATTTTTTATAATTATTAT
>Frequency_1_QualityScore_BDF+<DH<EHHIIBGEIGCGI:?C@GBHHDGIIAHEDF@CBDBFGGIIIGHHGGIIHHFFCCC:@@CEECCCCCAA@BB@@BCCCC>AA@A_Mismatch_1_Sense_+_Library_PoolT
TGGGATGATTTTTATCTTCGGATGATATCATTCTATGTGCCAAAAAAATGTTGAAATTTTAAACATTTTATCGAACGGCCTCAAGCTTTGA
>Frequency_1_QualityScore_FFHHHHHJGIIJJJHIJJJIIJJJIJJJJJJJJJHIJJJJIJJJJJJJJJJJJIJJJJJJJHHHHHBED?CDBCDDDEEEDDDDDDEEDD?BDD_Mismatch_0_Sense_+_Library_PoolT
GCTCATGGATTGGGTTAAGTTTTTCTTTCCGAAGATGAGGGCTGTTACATATATGTTCATCTTCGGTGTTGGTATGATTTTTATCTTCGGATGA
>Frequency_1_QualityScore_FFHHHHHHJIJJJHJJJIIIJJJJJJJGHIBHIIJJJJJJJJJJJIJJJJJJJJJJJJJJHHHGHFFFFEDBEEDDEFEDDDDDDEEDD?BDDE_Mismatch_1_Sense_+_Library_PoolT
CTCATGGATTGGGTTAAGTTTTTCTTTCCGAAGATGAGGGCTGTTACATATATGTTCATCTTCGTTGTTGGTATGATTTTTATCTTCGGATGAT
>Frequency_1_QualityScore_FFHHHGHJ1EHIJJGIJJJJJIIIIJJJJJJJIIIJFHIIIGIGIFEFFFDDD?CFFDCBDDDBBDDDDDDDCDCDDD?CCDDDDDBDCDDCAC_Mismatch_1_Sense_+_Library_PoolT
GATACCCCTAAGGATACTACCAGCAACCGCCGTCTGTGGTTGCGCCACCGCAGTATTCGCAGGCGCCGCCTCAGAAACAGACGGGCTTTCTGAA
>Frequency_1_QualityScore_FFHHHGGIIIJIJJJJJGHGFHIIJJHIIJHGJIJIJIJJIJJJJJIJJJJJJJJJJJJJEHIIGHHEHHHFFDCEEEEFD_Mismatch_0_Sense_+_Library_PoolT
AACGGCCTCAAGCTTTGAGGATTATTATTGTTGTAATTATATTTTTGTTTATTTTAGTCTATTCATTATTTTTTATAATTA
>Frequency_1_QualityScore_FFHHHHHJJJJJJJJJJJJJIIJJIIJJJJJJJJJJJJJJJJJJIJJJIJIJHFFFFEEEEEEDDDDDDCCDEFE_Mismatch_1_Sense_+_Library_PoolT
ATCATTCTATGCGCCAAAAAAATGTTGAAATTTTAAACATTTTATCGAACGGCCTCAAGCTTTGAGGATTATTAT
>Frequency_1_QualityScore_FFHHFHHJJJJJJJJIJJJJJJJHIHIJJIJJJJJIGHHHHFFFFFFEEECEDDDDDDDDDDDDCCDDDDCDDDDDDDDDDCDDDD>DBCADDD_Mismatch_1_Sense_+_Library_PoolT
GCAGTATTCGCAGGCGCCGCCTCAGAAACAGACGGGCTTTCTGAAAGGATGCCTGGCGGCTATGTGTTTCTGCTGCCTTCTGGACGAATGTTGC
>Frequency_1_QualityScore_FFGHHGFIIIIIIIJHICHGGGGJJDGIIGIIJIIJFGIIIIBHIHG>ACCDCD3>;AEEDCCECDDDECBC>_Mismatch_1_Sense_+_Library_PoolT
TGCGCCAAAAAAATGTTGAAATTTTAAACATTTTATCGAACGGCCTCAAGCTTTGAGGATTATTATTGTTGTA
>Frequency_1_QualityScore_DFHFHAAFGEBGGIF@HIIGBH4CHHG4C:?GDGIGEGHEGGHHCD@FBDGH@=FH_Mismatch_1_Sense_+_Library_PoolT
TGTTGTAATTATATTTTTGTTTATTTTAGTCTATTCATTATTTTTTATAATTGTTA
>Frequency_1_QualityScore_FFGHHGHIGEEFGBIHGHIGGGHHIEHBFGIIGIIJIGIIJJIIJJJJIGIIJJJJIJJJJJJJJDIJCHHHHFFC@CFEDEE_Mismatch_0_Sense_+_Library_PoolT
ATTATTATTGTTGTAATTATATTTTTGTTTATTTTAGTCTATTCATTATTTTTTATAATTATTATGACGGGAATTGTGATTGA
>Frequency_1_QualityScore_??AFD:+<<<<??:::<+<C3;):):6;?*09)98?;\\-;FE_Mismatch_2_Sense_+_Library_PoolT
CCCAAGGATACTACTAGCAACCGCAGTCTGTGGTTGCGCCACC
>Frequency_1_QualityScore_FFFFHGFGEBGHEHIGIICGB@FHIIGCEIGEGEGIICHIJIGGJIEHIIHIG8AEHH@BDECEFC?>;>@CDEDAF@CCBCC_Mismatch_0_Sense_+_Library_PoolT
TATCATTCTATGTGCCAAAAAAATGTTGAAATTTTAAACATTTTATCGAACGGCCTCAAGCTTTGAGGATTATTATTGTTGTA
>Frequency_1_QualityScore_FFGGHHFIEGHBFGGICGHCGDE@F@FDEIIGIGIIGHEH=FFCGI5;=CG@GIHHGHHHEFE?BC@CACCCDDDDDC>ACCCC@C@>@ACDDD_Mismatch_0_Sense_+_Library_PoolT
GCTGCTCTATTCTCGGAGGAATTAGAGATTTGGCTCATGGATTGGGTTAAGTTTTTCTTTCCGAAGATGAGGGCTGTTACATATATGTTCATCT
>Frequency_1_QualityScore_FFFHGHHIJJJJIIJIJIJFHIJJHJGIJJJJJIJGHFCFFEEECEDDDDDBDBDDDCACDDDBDDBDCCDBDDD<@CDDECDDDDDDDDDDDD_Mismatch_0_Sense_+_Library_PoolT
TGTGGTTGCGCCACCGCAGTATTCGCAGGCGCCGCCTCAGAAACAGACGGGCTTTCTGAAAGGATGCCTGGCGGCTATGTGTTGCTGCTGCCTT
>Frequency_1_QualityScore_FFHHGHHJJIIJJJJJJJJJJJJHIJJJJJJIJJJIJIJJJJJHHHHHHFFFFFEDEFEEFDEDDDCDECDEEEEEEDDBCDDDDEEE_Mismatch_0_Sense_+_Library_PoolT
AAAAAAATGTTGAAATTTTAAACATTTTATCGAACGGCCTCAAGCTTTGAGGATTATTATTGTTGTAATTATATTTTTGTTTATTTTA
>Frequency_1_QualityScore_FFHHHHFIIJJJJIIJJIIJJJJJJIJJJJIJJJIJJJJIJJJIJJHHHHHFFFFFFEEFEDEEDDE_Mismatch_0_Sense_+_Library_PoolT
AAAAAATGTTGAAATTTTAAACATTTTATCGAACGGCCTCAAGCTTTGAGGATTATTATTGTTGTAA
>Frequency_1_QualityScore_FFHHHHHJF+AFHIHJHGHHGIGIIIGIJJJJIGJGIJEGHIIIIJJJIJJFIJIGHHDCBDDDCDAC@ACDDD@8ACCDDDCDDDDCDDEDDD_Mismatch_2_Sense_+_Library_PoolT
ATGCCTGGCAGCTATGTGTTGCTGCTGCCTTCTGGACGAATGTTGCTGTGATCCGACCGACTTTTGTGACTTTTGATCAGCTGCCCTATTCTCG
>Frequency_1_QualityScore_FFHHHHHIJJJJIIJJJJJJJJHGHGIIIIJJJJJJJJJHGGJFIJJIIIJJIIDIIJJJJJIJHHHHHFFFFFEEEFDCEEDEECE_Mismatch_1_Sense_+_Library_PoolT
TGAAATTTTAAACATTTTATCGAACGGCCTCAAGCTTTGAGGATTATTATTGTTGTAATTATATTTTTGTTTATTTTAGTCTATTAA
>Frequency_1_QualityScore_DFHGHHHJJJJJJJJJJJJJJJJJJJJJJIIJJJJJJJJJJJJJJJJJJJJJIJJJJHHFFFFFEEEEEEDDDDDDDFEFEDEDDDD_Mismatch_0_Sense_+_Library_PoolT
ATGATATCATTCTATGTGCCAAAAAAATGTTGAAATTTTAAACATTTTATCGAACGGCCTCAAGCTTTGAGGATTATTATTGTTGTA
>Frequency_1_QualityScore_DFHHHHHJJJIJJJJJHIJIAHHGIJDGGHGIJJJJJJIJGIGFHIGGIHIJIIJHHHHHFFFFFFFDEEEEEEDDDDDBBDDDDDDDDEEEDD_Mismatch_1_Sense_+_Library_PoolT
ATTAGAGATTTGGCTCATGGATTGGGTTAATTTTTTCTTTCCGAAGATGAGGGCTGTTACATATATGTTCATCTTCGGTGTTGGTATGATTTTT
>Frequency_1_QualityScore_FFHGHHHJJIJJJJJIJJDIIJJGHIIJJJDGIBHHGHIGIIJIJJHIGGIGIGHIJJJJIHHAEEHFDDFFF:@CEEEEEDDEEDDDD_Mismatch_0_Sense_+_Library_PoolT
AAACATTTTATCGAACGGCCTCAAGCTTTGAGGATTATTATTGTTGTAATTATATTTTTGTTTATTTTAGTCTATTCATTATTTTTTAT
>Frequency_1_QualityScore_FFGHGHFIJGEFHIJIJ>FHGHGF1CDGHGGCHDD<B>FFIIEIAGGA@BHEG;?CC=ECEFFDDE@(;6>>@CCCCD>5<9:?:@@_Mismatch_0_Sense_+_Library_PoolT
CGAATTTCCACTTTTCCAGTGCCCGTACATCGTCAGTTCAGGTCACGAGCAAAATTAACCTTCATTAAGTCATCAGTTCGAGTCTCT
>Frequency_1_QualityScore_FFHHHHHJJJJJIJJIJJJJJJJJJJHIJJJJJJGIIJJEHIJJJJJJJJJJJIJ_Mismatch_0_Sense_+_Library_PoolT
TTATTATTGTTGTAATTATATTTTTGTTTATTTTAGTCTATTCATTATTTTTTAT
>Frequency_1_QualityScore_DFHFAHHIJGIGHGJGIGGGGGIGGIGIIJDD@FHIFFHIJIJJJJIIEFAEHIHHGEEEFFFCDCCCD@@BCDC_Mismatch_0_Sense_+_Library_PoolT
GAGGGCTGTTACATATATGTTCATCTTCGGTGTTGGTATGATTTTTATCTTCGGATGATATCATTCTATGTGCCA
>Frequency_1_QualityScore_FFFHHHGGIJFHJHIIEHIIJJJJJIEIIJJJJIJJJJJJIIJIIIIJJJEII>EHHHGHGHFFFFDDE_Mismatch_1_Sense_+_Library_PoolT
GCAAGCTTTGAGGATTATTATTGTTGTAATTATATTTTTGTTTATTTTAGTCTATTCATTATTTTTTAT
>Frequency_1_QualityScore_FFHHHHHJJJJIJJIIJJJJJJJIJJGHJJJJIJJJJJGJIFDDDDDEFFDDDDDDDDDDDDDDDDDDDDDBDDEDDDDCDEEEDDBDDDDDCD_Mismatch_0_Sense_+_Library_PoolT
CGCCTCAGAAACAGACGGGCTTTCTGAAAGGATGCCTGGCGGCTATGTGTTGCTGCTGCCTTCTGGACGAATGTTGCTGTGATCCGACCGACTT
>Frequency_1_QualityScore_FFHHHFHJJJJIIJJJJIDHIIJJJJIJJJJJGIJJJJHEDEDDDDDBDBDCDCCACDDDDDBDDDDDDDD=:CDBBDDDDDDDDDDD@BDC@C_Mismatch_0_Sense_+_Library_PoolT
AGCAACCGCCGTCTGTGGTTGCGCCACCGCAGTATTCGCAGGCGCCGCCTCAGAAACAGACGGGCTTTCTGAAAGGATGCCTGGCGGCTATGTG
>Frequency_1_QualityScore_FFHHHHHJJJJIIJJJJJJJIGIJGIJJJIGHIIIJJJJJJJJJJJJJIJ_Mismatch_0_Sense_+_Library_PoolT
ATTGTTGTAATTATATTTTTGTTTATTTTAGTCTATTCATTATTTTTTAT
>Frequency_1_QualityScore_FFGHDHFHIGHIIGGHGHIIIJJJJIIHHIEIIIFHHC?FGFHIIGHECFHIIJIGJGAHCHGIHH_Mismatch_1_Sense_+_Library_PoolT
AATGTTTAAATTTTAAACATTTTATCGAACGGCCTCAAGCTTTGAGGATTATTATTGTTGTAATTA
>Frequency_1_QualityScore_FFHHHHHJJJIJJJJJIJJJJJIGIJJJJJJJIJCGGHIIDFHIJJJJJJJJJJJJIJIJJJHHHHHHHHFFFFFFFEEEEDDDDBCCDD_Mismatch_2_Sense_+_Library_PoolT
AGATGAGGGCTGTTACATATATGTTCATCTTCGGTGTTGGTATGATTTTTATCTTCGGATGATATCATTCTATGTTCCAAAAAAATGTAG
>Frequency_1_QualityScore_FFHHHHHJJJJJJGIJJJJJJJJJJJJJJJJJJJIIJIJJJJIIJJJGHHHHHHFFFFFFEEEEDCDDDBDDDDDDDDDDDDDDDDDDCDEEEE_Mismatch_1_Sense_+_Library_PoolT
TTTTTATCTTCGGATGATATCATTCTATTTGCCAAAAAAATGTTGAAATTTTAAACATTTTATCGAACGGCCTCAAGCTTTGAGGATTATTATT
>Frequency_1_QualityScore_FFHHHHHJJJJJIJJJJJJIIJJJJJIJJJJJJJJJJJJJJJJJJJJJJJIJJIJHIJJJJIJJJIJJJIHHFFFFFDDDDA_Mismatch_1_Sense_+_Library_PoolT
TTATTATTGTTGTAATTATATTTTTGTTTATTTTAGTCTATTCATTATTTTTTATAATTATTATGACGGGAATTGTGATCGA
>Frequency_1_QualityScore_EFBFHFHIGGDGGFHHIIDFGGCGIIGAGIIIIIEGGGIEBBHHGGEEHIIGBEC?D@DFFDCDEEEEEC_Mismatch_1_Sense_+_Library_PoolT
TGCCAAAAAAATGTTGAAATTTTAAACATTTTATCGAACGGCCTCAAGCTTTGAGGATTATTATTGTTGA
>Frequency_1_QualityScore_FFHHHHHJIIJJJIJJJJJJJIIJJJJJJJJJJJJJJJJJIJJJJJJJJJJHIJJ_Mismatch_0_Sense_+_Library_PoolT
AAAAAATGTTGAAATTTTAAACATTTTATCGAACGGCCTCAAGCTTTGAGGATTA
>Frequency_1_QualityScore_8D?D?:DB@GFF?FEFEF9CF??DDB9?00:?FFEBDEF@9D/?BFFFIGIE>F@F8C7=CEDECFEFDDB:;@BBBDE_Mismatch_0_Sense_+_Library_PoolT
CCTCAAGCTTTGAGGATTATTATTGTTGTAATTATATTTTTGTTTATTTTAGTCTATTCATTATTTTTTATAATTATTA
>Frequency_1_QualityScore_FFHHHHAGHGIIJJJJJJJIJJJIJJJIGIJJJJJHIJJJJJJJJJJHHHHHHFFFFFBEEDDDDDDDDDCCDDDDDDDDDDDEBDDDDDDCCD_Mismatch_2_Sense_+_Library_PoolT
CTTCGGATGATATCATTCTATGCGCCAAAAAAATGTTGAAATTTTAAACATTTTATCGAACGGCCTCAAGCTTTGAGGATTATTATTGTTGTAT
>Frequency_1_QualityScore_DDDAHFAGGBEGG3AEF@FFHGGG?DDHHIIIIIIGHEHHGGFGIIIGHEDDCHHEECCCA;>A>AC@??3>@>C_Mismatch_1_Sense_+_Library_PoolT
GATATCATTCTATTTGCCAAAAAAATGTTGAAATTTTAAACATTTTATCGAACGGCCTCAAGCTTTGAGGATTAT
>Frequency_1_QualityScore_FFFHHHHEIJJJJIHIIHJJJJIJHHIGIJJJJJJJJJJJJJJIGIIJIJIJJIJFJJFGIGIGHGFHEB_Mismatch_0_Sense_+_Library_PoolT
TAATTATATTTTTGTTTATTTTAGTCTATTCATTATTTTTTATAATTATTATGACGGGAATTGTGATTGA
>Frequency_1_QualityScore_?DHFDFHBEHIGGIII<BCGCHGEECGGIFHGFG<FHGIAHAEGDHF@G:BDHGB@AGGGGGGHI>@AEEEEEDC@ADDCDEDCC_Mismatch_1_Sense_+_Library_PoolT
ACGGCCTCAATCTTTGAGGATTATTATTGTTGTAATTATATTTTTGTTTATTTTAGTCTATTCATTATTTTTTATAATTATTATG
>Frequency_1_QualityScore_DFFHHHHJIJJJJJJIJJJJJJJIJJJJJIJJJJJJJJJIJJIJJJJJJGJJJJJJJJGIJJIJ_Mismatch_0_Sense_+_Library_PoolT
GGATTATTATTGTTGTAATTATATTTTTGTTTATTTTAGTCTATTCATTATTTTTTATAATTAT
>Frequency_1_QualityScore_FEHHHBHHJIJGHJJJJJJIIGIIGIJJIIJIJJIIJJJJJJJIIIJJIJIJJJJJIIJIHGFFDEDCD5@CDDDBDDDCCCEDDEDCCACDDD_Mismatch_2_Sense_+_Library_PoolT
TTCGGATGATATCATTCTATGTGCCAAAAAAATGTTGAAATTTTAAACATTTTATCGAACGGCCTCAAGCTTTGAGGATTATTATTGTTGCAAA
>Frequency_1_QualityScore_FFHGGGGGECFHGHGIIHGDDHHJJGHGIJIGIIGGIIIGIIIGCHIEHIDHCHHFHEHFDFFEDBDBDAC@CCDCDDDDDDDDCDEEE_Mismatch_1_Sense_+_Library_PoolT
TATCTTCGGATGATATCATTCTATGCGCCAAAAAAATGTTGAAATTTTAAACATTTTATCGAACGGCCTCAAGCTTTGAGGATTATTAT
>Frequency_1_QualityScore_@)@C+A<E<ACD?@6:6???D:@3=@@C@=)7@@\5?_Mismatch_0_Sense_+_Library_PoolT
GCAGTATTCGCAGGCGCCGCCTCAGAAACAGACGGGC
>Frequency_1_QualityScore_FFHHFHHIJJGGGIJHIJJJJJJJJJIIIJJJJJIJJJJJJJJJJJJJJJJJJJJJJIJJJJCHHEFF?@CEEEFEDDDDDDEEDB?BDDDDEE_Mismatch_1_Sense_+_Library_PoolT
ATGGATTGGGTTAAGTTTTTCTTTCCGAAGATGAGGGCTGTTACATATATGTTCATCTTCGGTGTTGGTATGATTTTTATCTTCGGATGATATT
>Frequency_1_QualityScore_FFHHHHHJJJJJJJJJJJGIJJJJIFHIIIIJJJJJJIIIJIJJIGGHHHHHHFFFFFFEEEEDDBDDDDDDDCDDDCDDDDDDDCCCC>CCCD_Mismatch_1_Sense_+_Library_PoolT
TCTGGACGAATGTTGCTGTGATCCGACCGACTTTTGTGACTTTTGATCAGCTGCTCTATTCTCGCAGGAATTAGAGATTTGGCTCATGGATTGG
>Frequency_1_QualityScore_DFDDDFHJIJIJJIIIIIJGIIIJBGDGHJJJIIHGIIIIGIGGJJJGGIEIHD>;?BDFEECECECCDCCC@DDD@ABDDBBDDBDDDDCA>C_Mismatch_1_Sense_+_Library_PoolT
GGTGTTGGCATGATTTTTATCTTCGGATGATATCATTCTATGTGCCAAAAAAATGTTGAAATTTTAAACATTTTATCGAACGGCCTCAAGCTTT
>Frequency_1_QualityScore_FFDFHFFHHJJJIGHHIIH?FG>GIBGIDGIGJJJGAGGIFHGIJJJJ:CFGEHIJJDAHIGGHHCCHHHDFFFFD?C>@CCCDDCDC>_Mismatch_1_Sense_+_Library_PoolT
CGAACGGCCTCAAGCTTTGAGGATTATTATTGTTGTAATTATATTTTTGTTTATTTTAGTCTATTCATTATTTTTTATAATTGTTATGA
>Frequency_1_QualityScore_FDHDDHHAFHBGHIFBHIFGIFI<EHHGIIIHJ@DBGI9FF*BFHFFF4=@F>FDHECGG;;A4?8>;C:;ACCCC@B?CCCCAC;>;:_Mismatch_1_Sense_+_Library_PoolT
TCTTCGGATGATATCATTCTATGTGCCAAAAAAATGTTGAAATTTTAAACATTTTATCGAACGGCCTCAAGCTTTGAGGATTATTATTA
>Frequency_1_QualityScore_FFHHHHHJJGGIJJJJJJJJEIHIJIJHIGHIJJJJJJJJJJJJJIJJJIIJJJHHEEEABEEDDDDCDDCDDDDDCDDDDDDCDD<@BDDCCD_Mismatch_1_Sense_+_Library_PoolT
ATGTTGCTGTGATCCGACCGACTTTTGTGACTTTTGATCAGCTGCTCTATTCTCGGAGGAATTAGAGATTTGGCTCATGGATTGGGTTAGGTTT
>Frequency_1_QualityScore_FFHHHHHJJJHJIJJIJJJJJJJIIJJJJJJJJJJJJJJJJJJIJJJJJJHHGFHFFFEFFFEE_Mismatch_2_Sense_+_Library_PoolT
CAAAAAAATGTTGAAATTTTAAACATTTTATCGAACGGCCTCAAGCTTTGAGGATTATTATTAG
>Frequency_1_QualityScore_FFHHHHHJJJJIJJJIJJIDHJJJIJIJGIJJJIIJJJJJJJJJJFIJJJJF_Mismatch_0_Sense_+_Library_PoolT
AAATGTTGAAATTTTAAACATTTTATCGAACGGCCTCAAGCTTTGAGGATTA
>Frequency_1_QualityScore_FFHGHHHJJJJJJJJJJIIJIIJJIJJJJJJJJJJJJIJJJJJJJJJJJJIHHHHFDDDBBDDCDDDDDBDDDDDDDDBDBCDEEEDDDDDDDD_Mismatch_1_Sense_+_Library_PoolT
CAGGATACTCCCAAGGACACGCCCAAGGATACCCCCAAGGATACTACCAGCAACCGCCGTCTGTGGTTGCGCCACCGCAGTATTCACAGGCGCC
>Frequency_1_QualityScore_FDCCBFHHGFFHFHIFHG>BGHIIG;FHIIIFGHICGH@CFHIDGHIG=CDDFDD@C>AECEC@C>CCC:AA?BB8<<>:(4::?>CCACCBBB_Mismatch_1_Sense_+_Library_PoolT
GTCCGACCGACTTTTGTGACTTTTGATCAGCTGCTCTATTCTCGGAGGAATTAGAGATTTGGCTCATGGATTGGGTTAAGTTTTTCTTTCCGAA
>Frequency_1_QualityScore_FFHHHHHJJIJJHIJJJJGJJJIJJIJJJJJIIJJJJJJHIJJJJJJJJJJJJJJJJ_Mismatch_0_Sense_+_Library_PoolT
CAAGCTTTGAGGATTATTATTGTTGTAATTATATTTTTGTTTATTTTAGTCTATTCA
>Frequency_1_QualityScore_FFHGHHHJIIHIIJJJJJIIJJJJIIJJJJJJJJJJJJIIIJGJIJJJJIIJIJHHHHHHFFF@DEEED@?BCCCFEDDDDDDCD@>BBBDCDD_Mismatch_0_Sense_+_Library_PoolT
CCGACTTTTGTGACTTTTGATCAGCTGCTCTATTCTCGGAGGAATTAGAGATTTGGCTCATGGATTGGGTTAAGTTTTTCTTTCCGAAGATGAG
>Frequency_1_QualityScore_FFHHHHHJJJJJJJJJJJJJJJJJJIFHJFHIIJJIIJJJJJJJJJJJJJJJJJJJIJHGHHHHFFFFFFFEEEEFEEFEFE_Mismatch_1_Sense_+_Library_PoolT
ATTTTATCGAACGGCCTCAAGCTTTGAGGATTATTATTGTTGTAATTATATTTTTGTTTATTTTAGTCTATTCATTATTTAT
>Frequency_1_QualityScore_FFHHFHHJJJJJJJJGIJJJJJGHHJIJJJJJJIJJJJJJJIJJJIHHHHHDFDCACDDDDDDDDDDDDDDCCDD@CDDDD<?BBC4>CBDCDD_Mismatch_2_Sense_+_Library_PoolT
GCTGTGATCCGACCGACTTTTGTGACTTTTGATCAGCTGCTCTATTCTCGGAGGAATTAGAGATTTGGCTCATGGATTGGGTTAGGTTTTTCAT
>Frequency_1_QualityScore_FFHHHHHJJJIJJJIJJJJIJJJJJJJJJJJJIIJJJJJJJIGHIJJJHHHHFFFFFFFEEEEEECC_Mismatch_1_Sense_+_Library_PoolT
AAAAAATTGTTGAAATTTTAAACATTTTATCGAACGGCCTCAAGCTTTGAGGATTATTATTGTTGTA
>Frequency_1_QualityScore_FFHGHHHJJJJJIJIJJIJHJIGHHIJJJJHHHHHFFFFFFEEDDDDDDEDDDDDCADEDDDDDDBDDDCCDBDCDDDCDCBDDDDDDDDDDCC_Mismatch_1_Sense_+_Library_PoolT
GAAAGGATGCCTGGCGGCTATGTGTTGCTGCTGCCTTCTGGACGAATGTTGCTGTGATCCGACCGACTTTTGTGACTTTTGATCAGCTGCCCTA
>Frequency_1_QualityScore_FDHHHHHIJIJJJJGJJJIIIGIIGGIIJJJIIIIJJJJIIJIIDGIHHEHHFFFFF;AEEEEEEDDDDCCDEEFDDDBBD?ACCCDCC@CDDD_Mismatch_1_Sense_+_Library_PoolT
GTTGCTGCTGCCTTCTGGACGAATGTTGCTGTGATCCGACCGACTTTTGTGACTTTTGATCAGCTGCTCTATTCTCGCAGGAATTAGAGATTTG
>Frequency_1_QualityScore_D>>,C?DEGBFF:FEB<DEH3CGHGAGGGIIIIECHC>F?BFBFHGDABHHIIDCH==CEE;?A;A?DCB_Mismatch_1_Sense_+_Library_PoolT
ATTTTATCGAACCGCCTCAAGCTTTGAGGATTATTATTGTTGTAATTATATTTTTGTTTATTTTAGTCTA
>Frequency_1_QualityScore_FFGHHHHJJJEHJJJIIJJJJJJJJJGGJJJJJJIJJIJJIIJIJJJIJJJHGHFDBDDDDDDDCDDDDDBDDBDDDDDDEEEDDDBBDDDDDD_Mismatch_0_Sense_+_Library_PoolT
GGATACTCCCAAGGACACGCCCAAGGATACCCCCAAGGATACTACCAGCAACCGCCGTCTGTGGTTGCGCCACCGCAGTATTCGCAGGCGCCGC
>Frequency_1_QualityScore_FFHHHHFIGJJIIEIIGHIIIJJIIIIJJIIIGHGHI?DGHIDFIGAGGFDIIJJJHHHHHJC_Mismatch_0_Sense_+_Library_PoolT
GGATTATTATTGTTGTAATTATATTTTTGTTTATTTTAGTCTATTCATTATTTTTTATAATTA
>Frequency_1_QualityScore_DDFFFFDFFFIII<F??+9<<?1CBFCFGIIIIB=@F=@FEFFDE;A>EE?EDDDDBDCC3>BABB>B??@:BBBBA@>34:@@BB:ABABAA@_Mismatch_1_Sense_+_Library_PoolT
TTCTGGACGAATGGTGCTGTGATCCGACCGACTTTTGTGACTTTTGATCAGCTGCTCTATTCTCGGAGGAATTAGAGATTTGGCTCATGGATTG
>Frequency_1_QualityScore_FFFHGGHGIIJEHIJJIJD>DH??FDDIIIJIJJIIJIJJJJJJJJJJJGHIGGIJJ=DHFF7?EHFFFBCDFFED_Mismatch_1_Sense_+_Library_PoolT
CGAACGGCCTCAAGCTTTGAGGATTATTATTGTTGTAATTATATTTTTGTTTATTTTAGTCTATTCATTATTTTTA
>Frequency_1_QualityScore_FFHHHHHJJJIJJJJJJJJJJJJIJIJJJJJGIJIJJDHIJJFGIJJJJJJJJJJJHHHHFFFFDEDECCCDEEEEEFFEEEEEDCDDD@BDBB_Mismatch_0_Sense_+_Library_PoolT
TTCTCGGAGGAATTAGAGATTTGGCTCATGGATTGGGTTAAGTTTTTCTTTCCGAAGATGAGGGCTGTTACATATATGTTCATCTTCGGTGTTG
>Frequency_1_QualityScore_DDHFFBHIIIAFFH:AFHEF@HGFGIEIIBFHIG?DHHIIIJIHIEIEIHHIGIIJJIJHGHGEHFFDFDDDDEEEEEEDDBBBDDCDCDDDED_Mismatch_2_Sense_+_Library_PoolT
GGAATTAGAGATTTAGCTCATGGATTGGGTTAAGTTTTTCTTTCCGAAGATGAGGGCTGTTACATATATGTTCATCTTCGGTGTTGTTATGATT
>Frequency_1_QualityScore_DDHHHFFBHGGGGIGEGIJIIA*CC9DFGHBBFIJ@GHIG@FHGGCCFBGF68CF=;DGE4@?AC=AEAA@DECD@DEDAA>C@>_Mismatch_2_Sense_+_Library_PoolT
TATCGAACGGCCTCAAGCTTTGAGGATTATTATTGTTGTAATTATATTTTTGTTTATTTTAGTCTATTCATTATTTTTTATAGTA
>Frequency_1_QualityScore_FFHHGHHIIGGIIJJIIICFIJEHDGHEIGGGIJGGHGGIGIHI9DHHEE=BEE_Mismatch_0_Sense_+_Library_PoolT
AAAAAAATGTTGAAATTTTAAACATTTTATCGAACGGCCTCAAGCTTTGAGGAT
>Frequency_1_QualityScore_ADD??:AC<C@924*1?:DDDD:AAC9=A2@CCAE9AC??>@ADDDD<A>@>>>BA???????AAAA>::AA>>AA:>:>>AAAA9<><88AA_Mismatch_1_Sense_+_Library_PoolT
GAATGTTGCTGTGACCCGACCGACTTTTGTGACTTTTGATCAGCTGCTCTATTCTCGGAGGAATTAGAGATTTGGCTCATGGATTGGGTTAAG
>Frequency_1_QualityScore_FFHHHHHIJJJJIJJJJJIJJJIJJIIIIJJJJJJJJIJJJJJJIJJJHHHFFFFEEEDEDCDDDDDEDCACDDDCDDEDEDDDBDB8?CCDCD_Mismatch_1_Sense_+_Library_PoolT
CTATGTGTTGCTGCTGCCTTCTGGACGAATGTTGCTGTGATCCGACCGACTTTTGTGACTTTTGATCAGCTGCTCTATTCTCGCAGGAATTAGA
>Frequency_1_QualityScore_D;?C?DHIGIBECCC3<AA<EBE9C@DG?):8?B>C>FD>G>FBFBF;7@@7;CDEA@4.-...);7??:3(;=A@-5;5>CB/<7<>@@:>CA_Mismatch_0_Sense_+_Library_PoolT
TGCCCGTACATCGTCAGTTCAGGTCACGAGCAAAATTAACCTTCATTAAGTCATCAGTTCGAGTCTCTGCCAAGCTCCTTTCGGTGAATTTTCC
>Frequency_1_QualityScore_DDHHH?FGI=FEEHF:FBAABFHGFD?D;9BFDGF?FHAHIGH9=FD;CECGHGIGIFH>EHFF7;;;;;?A6>ACCDEDDC@_Mismatch_1_Sense_+_Library_PoolT
ATTTTATCGAACGGCCTCAAGCTTTGAGGATTATTATTGTTGTAATTATATTTTTGTTTATTTTAGTCTATTCATTATTTTTA
>Frequency_1_QualityScore_DFHHHGFHJJIHIIJJJJJJJGIHIJIJJ*BFAHIJJJJJIJJJJJJIJIIJJIJJIJCCAEHHEFFFEDBEEEDEDDEEDDDDDDFEEDEEEE_Mismatch_1_Sense_+_Library_PoolT
ATTGGGTTAAGTTTTTCTTTCCGAAGATGTGGGCTGTTACATATATGTTCATCTTCGGTGTTGGTATGATTTTTATCTTCGGATGATATCATTC
>Frequency_1_QualityScore_FFHHHHGHIJJIIJCEHIIEHIBGIG=:DGCGHFHGDEEGEHGDHHIBFGE@FHGGHEEAEF?E@DBCDCEC>?;?B=CCD@CDDDDDD@A>CD_Mismatch_1_Sense_+_Library_PoolT
ACTTTTGATCAGCTACTCTATTCTCGGAGGAATTAGAGATTTGGCTCATGGATTGGGTTAAGTTTTTCTTTCCGAAGATGAGGGCTGTTACATA
>Frequency_1_QualityScore_FFHHHHHJJJJJJJJJIIIJGIJIIJIIJJHHIIJJJJJJJJJJJJJIJJJJJJJEHIJIFHJJHHHHHHHFFDDD_Mismatch_0_Sense_+_Library_PoolT
AACGGCCTCAAGCTTTGAGGATTATTATTGTTGTAATTATATTTTTGTTTATTTTAGTCTATTCATTATTTTTTAT
>Frequency_1_QualityScore_FFHHHHHJJJJJJJJJJIJJJJJJIIJIJIJJHHHIJHIJJJJJJJJJJJJIJ_Mismatch_0_Sense_+_Library_PoolT
ATTATTGTTGTAATTATATTTTTGTTTATTTTAGTCTATTCATTATTTTTTAT
>Frequency_1_QualityScore_FFHHHFHIIJJJJJJJJJJJJJIJJJJJJJJJJJJJJJJJJJJJJJJJJJJJJHHHDEFFFDDDDDDDDDDDDDDDDDDDDD_Mismatch_2_Sense_+_Library_PoolT
TTCGGATGATATCATTCTATGCGCCAAAAAAATGTTGAAATTTTAAACATTTTATCGAACGGCCTCAAGCTTTGAGGATTAC
>Frequency_1_QualityScore_FFFHHHFHGIHIIHIIGCGIHGGFIJIGIGHJJJIFIIIGJGGIIIHIHGEGIFGHGHIHFEFHFC@BBBCDACCFED?;;?CDCCCCD@BBDC_Mismatch_0_Sense_+_Library_PoolT
AATTTCCACTTTTCCAGTGCCCGTACATCGTCAGTTCAGGTCACGAGCAAAATTAACCTTCATTAAGTCATCAGTTCGAGTCTCTGCCAAGCTC
>Frequency_1_QualityScore_FFFHHHHIJJJJJJJJJIIJIJJJJJJIJJJJJJJJJJJJJJIJJJJJJJJJIGGIHHFFDDEEDDDDDCCCDDDDDDDFFEEDDCDDC_Mismatch_1_Sense_+_Library_PoolT
GGATGATATCATTCTATGCGCCAAAAAAATGTTGAAATTTTAAACATTTTATCGAACGGCCTCAAGCTTTGAGGATTATTATTGTTGTA
>Frequency_1_QualityScore_FFHFHHHJIJJJJJJJJJJJJJJJJJJJJJHHHHHHFFFFFFEEEEEEEEEEDDDDDDDDDDDDDDDDDCDDDDDDDDDDEEEEDEDDDDD_Mismatch_2_Sense_+_Library_PoolT
CGGATGATATCATTCTATGCGCCAAAAAAATGTTGAAATTTTAAACATTTTATCGAACGGCCTCAAGCTTTGAGGATTATTATTGTTGTTA
>Frequency_1_QualityScore_DEFHHHFIIIGGIJCIEEG>GGHECDHDHHIJIGIJIIIIGGHGGGGIIIIIJJFFFFFDEEAEDDDDD>@?CCCCCDECFACDDCD_Mismatch_2_Sense_+_Library_PoolT
ATGATATCATTCTATGCGCCAAAAAAATGTTGAAATTTTAAACATTTTATCGAACGGCCTCAAGCTTTGAGGATTATTATTGTTGCA
>Frequency_1_QualityScore_FFHHHHGJJJJIJJJHJJJJJJGIGIJJJJIIJJJJJJJJJJIJJJJJJIJGHFFFEEEEEEEDDDDDDCDDDDDCDDDDD@BDDDCDEDDCAD_Mismatch_2_Sense_+_Library_PoolT
GCTGTGATCCGACCGACTTTTGTGACTTTTGATCAGCTGCTCTATTCTCGCAGGAATTAGAGATTTGGCTCATGGATTGGGTTAAGTTTTTCAT
>Frequency_1_QualityScore_FFHHFHHIJJJIJIJIIIJGGIIJGHGIBGGIJJGHHIIFIIJJJIJJIIIEHIGHHHHHFFFC@CCEA>CDDFFFEEEEEDDEDD?@BB@B?C_Mismatch_0_Sense_+_Library_PoolT
TCGGAGGAATTAGAGATTTGGCTCATGGATTGGGTTAAGTTTTTCTTTCCGAAGATGAGGGCTGTTACATATATGTTCATCTTCGGTGTTGGTA
>Frequency_1_QualityScore_FDFHFHHIIIIIIJIJJIHJIJJIJJFHHHIHIJJJJJJJJJJJJ_Mismatch_1_Sense_+_Library_PoolT
GTTGTAATTATATTTTTGTTTATTTTAGTCTATTCATTATTTTTA
>Frequency_1_QualityScore_FFHHHHHJJJIJJJJJIJJIJJJJJJJ+?DHHIIIIJJJJJJJIJIJJIJJJI_Mismatch_2_Sense_+_Library_PoolT
ATGTTTAAATTTTAAACATTTTATCGAGCGGCCTCAAGCTTTGAGGATTATTA
>Frequency_1_QualityScore_FFHHGHHJJJJGJEIHHIJHIJJIFIGIIJJIJIJJJJJHGIIJGIIJJJEHCE@DEFDFDCACBABCD@DDDDDD@BDDDDCDDDDBD?CDDC_Mismatch_2_Sense_+_Library_PoolT
GAAACGCTTAACATGTCGGATCCGAAATACGCCTATCCGTATCCAGCTCCAGGATACTCCCAAGGACACGCCCAAGGATACCCCCAAGGATACC
>Frequency_1_QualityScore_FFHHHHFIIJJJJJHEJJIJJJJJJJJIJIIJJJJJJJJJJJJJJJIJJGGEHIGJHHFF@DFFEEECDDDDCCDCDEEDDDDCDE_Mismatch_0_Sense_+_Library_PoolT
GATATCATTCTATGTGCCAAAAAAATGTTGAAATTTTAAACATTTTATCGAACGGCCTCAAGCTTTGAGGATTATTATTGTTGTAA
>Frequency_1_QualityScore_FFHHHHHJJJJJJJJJIJJJJJJJJHIJJJJJJJJJJJJJIJJJJJIIJHIJJJJJJJJJJIJHHHHHFFFFFFEEEEEEEEEEEFEEDDDDEC_Mismatch_1_Sense_+_Library_PoolT
TTTAAACATTTTATCGAACGGCCTCAAGCTTTGAGGATTATTATTGTTGTAATTATATTTTTGTTTATTTTAGTCTATTCATTATTTTTTATAC
>Frequency_1_QualityScore_DFDHHHHJFHHIIEIIHEHIIFHIIIIIJAFHBGGDGIHGIJJIJHIGIJGIFHEGIJJHIJ=CHHHCADFD@@DBBCFDEEEEDD(_Mismatch_0_Sense_+_Library_PoolT
AACATTTTATCGAACGGCCTCAAGCTTTGAGGATTATTATTGTTGTAATTATATTTTTGTTTATTTTAGTCTATTCATTATTTTTTA
>Frequency_1_QualityScore_FFHHHHHJJJEHHGIJJJIJJJJIJJJJIIJIIGI@GIHIFHGIIJJJGIJJJIJIJJHHHHHGFFCCDDDBDDDDDDDDDDDDDDDDDDCCDD_Mismatch_1_Sense_+_Library_PoolT
CTCCTTTCGGTGAATTTTCCTTTCTTTGTAGTCGGTGGAGTTATTTTGAAACGCTTAACATGTCGGATCCGAAATACGCCTATCCGTATCCAGC
>Frequency_1_QualityScore_FFHHHHHIIJIJ<FHJIJJJIFHGGHIJGJJHIJIJJJJJIJJIJJJJ_Mismatch_2_Sense_+_Library_PoolT
ATTGTTGTAATTGTATTTTTGTTTATTTTAGTCTATTCATTATTTTTA
>Frequency_1_QualityScore_FFHHHHHJJJJJJJIJJIJJIJJIIJJIJJIJJJJJJJJJJJJJHIJIJJJJCHHIJIIJIJJJJJJJJIHFF_Mismatch_0_Sense_+_Library_PoolT
GGCCTCAAGCTTTGAGGATTATTATTGTTGTAATTATATTTTTGTTTATTTTAGTCTATTCATTATTTTTTAT
>Frequency_1_QualityScore_FFHHHHHJIIJJJJIIIIGJJJFHIFHBGIIJJJJGDGHIIJJJJIIIIIJJJIJHHHFFFDDEDDDDDCDDDBDDDDDDDDDDDDDBDDDCCD_Mismatch_1_Sense_+_Library_PoolT
ATTTTCCTATCTTTGTAGTCGGTGGAGTTATTTTGAAAAGCTTAACATGTCGGATCCGAAATACGCCTATCCGTATCCAGCTCCAGGATACTCC
>Frequency_1_QualityScore_FFHHHGHJJJJJJJJIIIJJJJIJIJIIJJJIJHJJJJJJIHFHIIJJJIJIJJJJJJJIJIJIJJGIJJHIEHGE_Mismatch_1_Sense_+_Library_PoolT
TTGAGGATTATTATTGTTGTAATTATATTTTTGTTTATTTTAGTCTATTCATTATTTTTTATAATTATTATGACGA
>Frequency_1_QualityScore_DDFHHFFHCGCDHHIIG;HEH@HHEHHIIIIDGHEEGGDHICDCFHFEHIIB\@FG@FFCGGIC_Mismatch_0_Sense_+_Library_PoolT
TATTTTTGTTTATTTTAGTCTATTCATTATTTTTTATAATTATTATGACGGGAATTGTGATTGA
>Frequency_1_QualityScore_FFHHHHHJIJIJJGIJIIJJFJJJJJJJJJIJJHHIJIIIJJJJJJJIIJJJJHHE=EFDDDDDDDDDDDDDDDDDD?CDDEDEEDCCDDD_Mismatch_2_Sense_+_Library_PoolT
TCGGATGATATCATTCTATGCGCCAAAAAAATGTTGAAATTTTAAACATTTTATCGAACGGCCTCAAGCTTTGAGGATTATTATTGTTGGA
>Frequency_1_QualityScore_>DDDDDDI>4AACFE4<<+++2?):C?D@B3BDB@0?D*9B??B)8BA=CDDD==@;A=@DCCDD?;ADADA@(>@>A;;;;3;B>>BDA>??A_Mismatch_1_Sense_+_Library_PoolT
ATTTTAAACATTTTATCGAACGGCCTCAAGCTTTGAGGATTATTGTTGTTGTAATTATATTTTTGTTTATTTTAGTCTATTCATTATTTTTTAT
>Frequency_1_QualityScore_FFGHHHHJJJIJJIJJJIIJGIJJGGJJJJJIHIEHHHHFFFFDDDDDDDDDEDDDDDDDDDDDDDDDDBDDDDEDCDDDDDDDDDDDDDCCDD_Mismatch_0_Sense_+_Library_PoolT
TGCGCCACCGCAGTATTCGCAGGCGCCGCCTCAGAAACAGACGGGCTTTCTGAAAGGATGCCTGGCGGCTATGTGTTGCTGCTGCCTTCTGGAC
>Frequency_1_QualityScore_FFHHHHHIIIJJJJJJIIJJJJJGGHGHIJIJJJEGGFHGJJJHJJJJIJIGIJJJIJJJJJJHAHEFFDFEEEEECE_Mismatch_1_Sense_+_Library_PoolT
TTTTAAACATTTTATCGAACGGCCTCAAGCTTTGAGGATTATTATTGTTGTAATTATATTTTTGTTTATTTTAGTCCA
>Frequency_1_QualityScore_EFDHHFDAGHIIGIIIFFHIGIIG>GHDGGG>@GFHIIIG=FHGGGI:?BBAB>BD>?ACDECDDBB>B>BBDDBBDD>>>C?C9<-9@BB8?C_Mismatch_1_Sense_+_Library_PoolT
CAAGGATACCCCCAAGTATACTACCAGCAACCGCCGTCTGTGGTTGCGCCACCGCAGTATTCGCAGGCGCCGCCTCAGAAACAGACGGGCTTTC
>Frequency_1_QualityScore_DEHFHGHEFHIHIIGIIGHGIIDGHIGGGGHGIC9@;8BBDDACEE@@ACBDCDBA:>??BD35<:A+>:9ACCACA:@BC>CCC::A_Mismatch_0_Sense_+_Library_PoolT
ACCGCAGTATTCGCAGGCGCCGCCTCAGAAACAGACGGGCTTTCTGAAAGGATGCCTGGCGGCTATGTGTTGCTGCTGCCTTCTGGAC
>Frequency_1_QualityScore_DDFF<<:<CEGI>HF?A;<FB?AAGEGC:?DFFIFEC?099?DE@F6@;A=D;@DC@>6;(6;51-;;(,5>?AA@5;AAAA?BBB>&8A::A<_Mismatch_2_Sense_+_Library_PoolT
CTATGTGTTGCTGCTGCCTTCTGGACGAATGTTGCTGTGATCCGACCGACTTTTGTGACTTTTGATCAGCTGCTCTATTCTCGCAGGCATTAGA
>Frequency_1_QualityScore_8;FFBFDF:E:F@F3AAE<EDC><HGE<E?:@@??B7AFAFC@CFF=7=@EIC))7.7A;?B??B2=>??=B>::(55:AAB?_Mismatch_1_Sense_+_Library_PoolT
TTTATCTTCGGATGATATCATTCTATGCGCCAAAAAAATGTTGAAATTTTAAACATTTTATCGAACGGCCTCAAGCTTTGAGG
>Frequency_1_QualityScore_FFHHHHHIJGGGFGHIACECFECEHDHGGBGGIIEGGIDGCHGIGFEHFHFBDDDBDDBCDDD@<CDDD@:8@A@CCDC>CDDCCDDDC@BDDB_Mismatch_2_Sense_+_Library_PoolT
CTGGCGGCTATGTGTTGCTGCTGCCTTCTGGACGAATGTTGCTGTGATCCGACCGACTTTTTTGACTTTTGATCAGCTGCTCTATTCTCGCAGG
>Frequency_1_QualityScore_FFDHHHGJIJJGGJIJJJIIIIJJJJIJJJJGIJJIGHGHIGJJJGHHFHHEFEBDECEEEDCDEDCCDDDDCDDEEED?@5<B?BACDDCDAC_Mismatch_0_Sense_+_Library_PoolT
TGTGTTGCTGCTGCCTTCTGGACGAATGTTGCTGTGATCCGACCGACTTTTGTGACTTTTGATCAGCTGCTCTATTCTCGGAGGAATTAGAGAT
>Frequency_1_QualityScore_FFHHHHHJJIIJJJJJFGHGGHIJJJIJJJJJJIHIJJJJJJJJJJJJJJHIJJJJJJJJHHFFFFFFFCEEEEEEDDDDFEEDDDDDDBDDDD_Mismatch_1_Sense_+_Library_PoolT
TCATCTTCGTTGTTGGTATGATTTTTATCTTCGGATGATATCATTCTATGTGCCAAAAAAATGTTGAAATTTTAAACATTTTATCGAACGGCCT
>Frequency_1_QualityScore_FFHHGHHJJJJJJJJJJJJJJJJJJJHJJJJJJIJJJGIIJJIJGJHHHHHHFFFFFFEEEEEDDCDEEDDDDDDDD@CDDDDCDDDDDDDDDC_Mismatch_1_Sense_+_Library_PoolT
TGCTGCCTTCTGGACGAATGTTGCTGTGATCCGACCGACTTTTGTGACTTTTGATCAGCTGCTCTATTCTCGCAGGAATTAGAGATTTGGCTCA
>Frequency_1_QualityScore_FFHHHHGIIIJJIIJJHIJJIGHGIIJJJJHGIDGIJJDDGHIBFHIIJIJIJJJJI_Mismatch_1_Sense_+_Library_PoolT
AGGATTATTATTGTTGTAATTATATTTTTGTTTATTTTAGTCTATTCATTATTTTTA
>Frequency_1_QualityScore_FFHHHHHJJJJJJJJJJIJJJJIJGIGJJJJJJJJJJJJJJHHHHHFFFFDDDDDDDDEEDDDDCDDDDBDDDDDCCDB>DDDDEDDDDDCDDE_Mismatch_1_Sense_+_Library_PoolT
TAGCAGGCGCCGCCTCAGAAACAGACGGGCTTTCTGAAAGGATGCCTGGCGGCTATGTGTTGCTGCTGCCTTCTGGACGAATGTTGCTGTGATC
>Frequency_1_QualityScore_FFHBHHHJGFHJHHHHIJIIJJJJJJHIIIJJJIIIHGIIJJGJIIIJIIJGGHGGIJIJJJJJ_Mismatch_1_Sense_+_Library_PoolT
TTATTATTGTTGTAATTATATTTTTGTTTATTTTAGTCTATTCATTATTTTTTATAATTATTAA
>Frequency_1_QualityScore_4:DDFDDBG@<<?A3CB<AFDF?F9++<CG@FGF)1):?F?99BBG<0??99?*0B@8BAFB_Mismatch_1_Sense_+_Library_PoolT
TTTGAGGATTATTATTGTTGTAATTATATTTTTGTTTATTTTAGTCTATTCATTATTTTTAA
>Frequency_1_QualityScore_FFHHHHHJJJJJJJJJJJJJJJJJJJJJJJJJJJJJIIJIJJJIJIIJJJJJHIJJJJJGIJJJJFDDDDCDEEFDDDEDEEEEEEDEEEEDDD_Mismatch_2_Sense_+_Library_PoolT
AATTTTAAACATTTTATCGAACGGCCTCAAGCTTTGAGGATTATTATTGTTGTAATTATATTTTTTTTTATTTTAGTCTATTCATTATTTTTTT
>Frequency_1_QualityScore_FFHHHGHGGGIEGHHGHGGHIIIH@FGICGGIIGGJJAHIJIICHGGHHHHFDDBBDDDDDACCC@CCDCBDDEDCDDCDDDDCDEEDDB>B@7_Mismatch_0_Sense_+_Library_PoolT
TGGCGGCTATGTGTTGCTGCTGCCTTCTGGACGAATGTTGCTGTGATCCGACCGACTTTTGTGACTTTTGATCAGCTGCTCTATTCTCGGAGGA
>Frequency_1_QualityScore_FFHHHHHJJJJJJJJJJJJJJJJJIHIJIIJJJJIJJJJJJIJJJJJJJJJJJJHHHHFFFFFFFEEEDAEEEEFDEFEEDDDDDDEEDDDDED_Mismatch_1_Sense_+_Library_PoolT
TTTTATCGAACGGCCTCAAGCTTTGAGGATTATTATTGTTGTAATTATATTTTTGTTTATTTTAGTCTATTCATTATTTTTTATAATTGTTATG
>Frequency_1_QualityScore_D=AF<AA:A?A3AE?@CFB88CG;?<BE<B@F18((8BDC;=C=@CEDA>A99;;9?<B>(,8??B_Mismatch_0_Sense_+_Library_PoolT
TACTCCCAAGGACACGCCCAAGGATACCCCCAAGGATACTACCAGCAACCGCCGTCTGTGGTTGCG
>Frequency_1_QualityScore_FFHHFHFJJJJJIJJJJIJJJJJJJJJJIJJJJIIJJJJJJJJJJJJJJJJJJJJHHHHFFDDDDDDDDDDDDDDDDDDDD_Mismatch_0_Sense_+_Library_PoolT
TCGGATGATATCATTCTATGTGCCAAAAAAATGTTGAAATTTTAAACATTTTATCGAACGGCCTCAAGCTTTGAGGATTAT
>Frequency_1_QualityScore_FFGGFBABBDGGGGGDIIGGGIIJJDHGJDGDEDFGHGBEHC??A7;;B<ADDBA=@@@?CCC:9555-55><9@@9<CCDC_Mismatch_0_Sense_+_Library_PoolT
CCCAAGGATACCCCCAAGGATACTACCAGCAACCGCCGTCTGTGGTTGCGCCACCGCAGTATTCGCAGGCGCCGCCTCAGAA
>Frequency_1_QualityScore_FFHFHHHIIII<GHGIIIIIJIHGBDHIGGIJIIJJJJJJJGIIIH@FGIJFIIGIIJHJJIJJIJJ_Mismatch_0_Sense_+_Library_PoolT
AAGCTTTGAGGATTATTATTGTTGTAATTATATTTTTGTTTATTTTAGTCTATTCATTATTTTTTAT
>Frequency_1_QualityScore_FFHHHHCFHIIIGGIIICFHGIIIIIIIIIIIIIGEDFGFHGG_Mismatch_2_Sense_+_Library_PoolT
CTATGCGCCAAAAAAATGTTGAAATTTTAAACATTTTATCGCA
>Frequency_1_QualityScore_ADFDFHHJFHIHHIIJHIIGIIIJJIGIIIIIHJGCHIJIJIJJIIGJIJIDGGJJIJGCEHDH_Mismatch_1_Sense_+_Library_PoolT
TATTTTTGTTTATTTTAGTCTATTCATTATTTTTTATAATTATTATGACGGGAATTGTGATGGA
>Frequency_1_QualityScore_FFHHHHHIJJIG+CFEGHIGEGIGGIIJHIFBHIIIJJJHHHFFC?CEFECDDDDDDDB@BDDDDDC@ACDDCDBDBDDDDDDD@CDDDDDCDD_Mismatch_1_Sense_+_Library_PoolT
CAAGGATACTACGAGCAACCGCCGTCTGTGGTTGCGCCACCGCAGTATTCGCAGGCGCCGCCTCAGAAACAGACGGGCTTTCTGAAAGGATGCC
>Frequency_1_QualityScore_DFHFGHHIIIIIJGIGIJIJJJDHGCGHGHHGGGGCFFGH?FHIJDHGIIJI:@DHIIFFFF@DBD@BC>BDDDDDFDDDEDDDECDAADB@<?_Mismatch_0_Sense_+_Library_PoolT
CTATTCTCGGAGGAATTAGAGATTTGGCTCATGGATTGGGTTAAGTTTTTCTTTCCGAAGATGAGGGCTGTTACATATATGTTCATCTTCGGTG
>Frequency_1_QualityScore_FFHHHGHJEGHGIIJJJJJJJIJGIIJJJJJJJJJJJIIJJJJJJJJIIIJJJJJJJJHHHHFFDDDDDDDDDDDDDDDDDCCCD_Mismatch_1_Sense_+_Library_PoolT
ATCTTCGGATGATATCATTCTATGTGCCAAAAAAATGTTGAAATTTTAAACATTTTATCGAACGGCCTCAAGCTTTGAGGATTAG
>Frequency_1_QualityScore_8?AH+ADCAHCE;BH4FHEDGEGFGGF@16?FG**?FEGDDHCH)=F8=@@@7=@ADEGHGA;5?BDE=AA>CA>CCCBCCCDCB/<?8>:@BC_Mismatch_2_Sense_+_Library_PoolT
ATGGTTTGGGTTAAGTTTTTCTTTCCGAAGATGAGGGCTGTTACATATATGTTCATCTTCGGTGTTGGTATGATTTTTATCTTCGGATGATATT
>Frequency_1_QualityScore_FFHHHHHJJJJCFGHIGHEIJHIIJJJIJJJJJJIDHHHHJJIJJJJJJJJIIJIJIGIGECEEDDCCDDCCDDDDDDDCDFEEDDDADDDDDC_Mismatch_2_Sense_+_Library_PoolT
TTCATCTTCGGTGTTGGTATGATTTTTATCTTCGGATGATATCATTCTATGCGCCAAAAAAATGTTGAAATTTTAAACATTTTATCGAACTGCC
>Frequency_1_QualityScore_DFHFHG?FHIIIIIHCCCHHGGC8CFAHHDFGGDHIHGHFHEGGBA:A@A@GAGCHIDEHCFEH@@@B>7@CCC;BB??@CCCCCCCCCCBCC>_Mismatch_2_Sense_+_Library_PoolT
ATTTCCACTTTTCCAGTGCCCGTACATCGTCAGTTCAGGTCACGAGCAAAATTAACCTTCATTAAGTCATCGGTTCGAGTCTCTTCCAAGCTCC
>Frequency_1_QualityScore_A???BHHE1<@CFBGGBFEFEFDGC@?9DDD<?;.*9?<.)8=/=BCDCF44@E7=C<BCA;>6-5@@C@C;((:,,:;A>@A<B>855&05<C_Mismatch_1_Sense_+_Library_PoolT
ATCTTCGGGGTTGGTATGATTTTTATCTTCGGATGATATCATTCTATGTGCCAAAAAAATGTTGAAATTTTAAACATTTTATCGAACGGCCTCA
>Frequency_1_QualityScore_FFHHHHHIIIJJJIJJJJIGJJEHIJJEFGIIBHIHIIJIJJJJJJJIGG_Mismatch_1_Sense_+_Library_PoolT
TGTTGTAATTATATTTTTGTTTATTTTAGTCTATTCATTATTTTTTATGA
>Frequency_1_QualityScore_AD?FFD322)2@EFF@?GD??)::@FD;B:@FECEA4=3:B\96=;?@==8BBBBBB>?@B8-005&(3:>:ABB:<BAA?BB<(80<.5?>A4_Mismatch_1_Sense_+_Library_PoolT
CAGCAAACGCCGTCTGTGGTTGCGCCACCGCAGTATTCGCAGGCGCCGCCTCAGAAACAGACGGGCTTTCTGAAAGGATGCCTGGCGGCTATGT
>Frequency_1_QualityScore_FFHHHHHJHIJJJJIJJJJJJIIJJJJJIJJJJJJHIJIJJJJIIHIJGIIIJJJJJJIJJJI_Mismatch_0_Sense_+_Library_PoolT
CTTTGAGGATTATTATTGTTGTAATTATATTTTTGTTTATTTTAGTCTATTCATTATTTTTTA
>Frequency_1_QualityScore_FFGHACFEGGIGIJJGGGHHEEHIJJIJJDIGIHHIJJGIJJJJIIGIJIJJGIHHHFDBDD@BAC@CDACA@;??CDCC_Mismatch_1_Sense_+_Library_PoolT
TCGGATGATATCATTCTATGCGCCAAAAAAATGTTGAAATTTTAAACATTTTATCGAACGGCCTCAAGCTTTGAGGATTA
>Frequency_1_QualityScore_FFHHHHHJJJJJJJJJJIJJJJJJJJJJJJJJJJJJJJJJJJJJJJGIGJIJHFFFFEEEEEEEDDDDDCDC_Mismatch_1_Sense_+_Library_PoolT
ATCATTCTATGCGCCAAAAAAATGTTGAAATTTTAAACATTTTATCGAACGGCCTCAAGCTTTGAGGATTAT
>Frequency_1_QualityScore_FFHHHHHJJJJIJJJFHHIJJGHIJIEIGJJJJJJJJJJIJJJIIJIJJJJJJJIHIJJJJJJHHGGHHHHFFDDCDDD?CDDCEFEDDDDDDE_Mismatch_0_Sense_+_Library_PoolT
AGATTTGGCTCATGGATTGGGTTAAGTTTTTCTTTCCGAAGATGAGGGCTGTTACATATATGTTCATCTTCGGTGTTGGTATGATTTTTATCTT
>Frequency_1_QualityScore_FFHHHHHJJJJJJJJJJJJIJJJJJJJJJJIJJJJJJJJJJJJJJJJJIJJJIJIHHHHFFFFFFEDCDECDD_Mismatch_0_Sense_+_Library_PoolT
ATATCATTCTATGTGCCAAAAAAATGTTGAAATTTTAAACATTTTATCGAACGGCCTCAAGCTTTGAGGATTA
>Frequency_1_QualityScore_FFGHHHHIJIFDHEIJIH@HIJIHIIIIIJJJIIIJJJJGIJJJIIGIJJ_Mismatch_1_Sense_+_Library_PoolT
TTATCTTCGGATGATATCATTCTATGCGCCAAAAAAATGTTGAAATTTTA
>Frequency_1_QualityScore_FFHHFHHIJJGIIJJJJJJIIJJJJJJIFIIIJJJJJJJJJIJJJJJJJJJJIJHGFDFFFFFECEDEDCDDDDFEEDDB@CDBDDDDDDDDDD_Mismatch_1_Sense_+_Library_PoolT
CCGGTGTTGGTATGATTTTTATCTTCGGATGATATCATTCTATGTGCCAAAAAAATGTTGAAATTTTAAACATTTTATCGAACGGCCTCAAGCT
>Frequency_1_QualityScore_DDDHHDDGGIIBEGICC@FFG9?GEEFHEDHIFBAHIIGAEEHEEE?;ADEECBBBBBA5?5>?>BCC:@ACCCCBB@<B<?CCACC>A32?A@_Mismatch_1_Sense_+_Library_PoolT
CCCAAGGATACTACCAGCAACCGCCGTCTGTGGTTGCGCCACCGCAGTATTCGCAGGCTCCGCCTCAGAAACAGACGGGCTTTCTGAAAGGATG
>Frequency_1_QualityScore_DDHHHHHJHIJIJJJJIJJJJJIJIIIIJIIJJIJJJHFFFEECEEDDDCDDDDDDDDDDCCCDDDDDDDCDDDDDDDDDDDEEEDBCDCDDDC_Mismatch_0_Sense_+_Library_PoolT
GTCTGTGGTTGCGCCACCGCAGTATTCGCAGGCGCCGCCTCAGAAACAGACGGGCTTTCTGAAAGGATGCCTGGCGGCTATGTGTTGCTGCTGC
>Frequency_1_QualityScore_FFHHHHHJJGIIIJFHIIJJJIJGGIIIJJJJJIJJJJJJJHHHHHEFFFFFFCDBDBDDDDDDBDCDDCDDCBDDDDDDDCDDCDDEEEDDBD_Mismatch_1_Sense_+_Library_PoolT
GCCTGGCGGCTATGTGTTGCTGCTGCCTTCTGGACGAATTTTGCTGTGATCCGACCGACTTTTGTGACTTTTGATCAGCTGCTCTATTCTCGGA
>Frequency_1_QualityScore_DDHBFHHIIIGHD<<FG<AFECHHI81?:C<<FGGGID<D??@DFFBBCA/=AHC;DHC4=77.)7.7;777;?3(,9?AA\5><>@@CCDDDC_Mismatch_1_Sense_+_Library_PoolT
AGAGATTTGGCTCATGGATTGGGTTAAGTTTTTCTTTCCGAAGATGAGGGCTGTTACATATATGTTCATCTTCGGTGTTGGGATGATTTTTATC
>Frequency_1_QualityScore_ADDFHHGGJIIJIJJJJJJIHHJJIJIIIIJJJJJJIIJIJIIIJJHHHFFDFFEEEDEDEDDDEDDDDDDDDDDEEECDDDDDBDCDDCCCDD_Mismatch_1_Sense_+_Library_PoolT
TGTGTTGCTGCTGCCTTCTGGACGAATGTTGCTGTGATCCGACCGACTTTTGTGACTTTTGATCAGCTGCTCTATTCTCGCAGGAATTAGAGAT
>Frequency_1_QualityScore_FFHHHHHJJJJJJJIJJJIJJJJIIIJJJJIJIJJJJIIJHHHHHFFFFEEEEDDDDDDDDACDDDDDD@BBDBDDDDDDDDDBCDDDDDDDDB_Mismatch_0_Sense_+_Library_PoolT
CGGATCCGAAATACGCCTATCCGTATCCAGCTCCAGGATACTCCCAAGGACACGCCCAAGGATACCCCCAAGGATACTACCAGCAACCGCCGTC
>Frequency_1_QualityScore_FFHHHHHJJJJIJJJJJJJJJIIIIJJJJJJJJJJJJJJIJHHFFDFFEDDEDDDDDDDDDDBCDEEDDBDDDDDDDDDDDDCACCDDDDDDDD_Mismatch_0_Sense_+_Library_PoolT
ACGCCCAAGGATACCCCCAAGGATACTACCAGCAACCGCCGTCTGTGGTTGCGCCACCGCAGTATTCGCAGGCGCCGCCTCAGAAACAGACGGG
>Frequency_1_QualityScore_DFHGHHHJJIIJJJIJHGJJJJJJJJJJJJJJJJJJJJJIJ_Mismatch_0_Sense_+_Library_PoolT
TTTTTGTTTATTTTAGTCTATTCATTATTTTTTATAATTAT
>Frequency_1_QualityScore_FFHHHHGJJJIJIJJIGGJJJJJIIJJJJJJJJIIIIIJJJJIIJIHHHHHHFFFFDEEEDDBBDDBAC@CDCDDDDDDDDCDCDDDCDCCDD@_Mismatch_2_Sense_+_Library_PoolT
TGGACGAATGTTGCTGTGATCCGACCGACTTTTGTGACTTTTGATCAGCTGCCCTATTCTCGCAGGAATTAGAGATTTGGCTCATGGATTGGGT
>Frequency_1_QualityScore_>DAA)@@::<A<;<<CFGIC)??*:?FFFGFE9BDBFF6?(<A;ACD;=;D47=?C:;>@)7)7....;;=?(>@(,5>?BAABABB_Mismatch_1_Sense_+_Library_PoolT
ACCGGCTTTTGTGACTTTTGATCAGCTGCTCTATTCTCGGAGGAATTAGAGATTTGGCTCATGGATTGGGTTAAGTTTTTCTTTCCG
>Frequency_1_QualityScore_FFHHHHHJFGHJJJJJIJJJJGJIJJJJJJJJJJJJJIIJJJJJJJJIGHHHHHFFFFFEBEEDDDDDDDDDDDDDDDDDCDDD_Mismatch_0_Sense_+_Library_PoolT
ATCTTCGGATGATATCATTCTATGTGCCAAAAAAATGTTGAAATTTTAAACATTTTATCGAACGGCCTCAAGCTTTGAGGATTA
>Frequency_1_QualityScore_FFHHHHGIJJIJHIJJJJIJJJIIIIIIJJHIJJJIJGHIJJJJJJJFHIIDIEGHGCHFFFFFFCCEC@CCC_Mismatch_0_Sense_+_Library_PoolT
TATCATTCTATGTGCCAAAAAAATGTTGAAATTTTAAACATTTTATCGAACGGCCTCAAGCTTTGAGGATTAT
>Frequency_1_QualityScore_FAHFHHHJJJIEIIJJJJIJCIIJIIIHGIIJJJIIJJJJJIIJGGIJJJJIJJJJJJJJJIJJJIJJJCDHFHGHEE_Mismatch_1_Sense_+_Library_PoolT
CTCAAGCTTTGAGGATTATTATTGTTGTAATTATATTTTTGTTTATTTTAGTCTATTCATTATTTTTTATAATTGTTA
>Frequency_1_QualityScore_FFHHHHHJJJJJJIJJHHGIEHIGGIJJIJJJJJJJJEFFHHHFFDDDDDDDDDDDDDDCDDDDDDDDDDDDDDDDDCDCDDDCDDDDBDDBDB_Mismatch_0_Sense_+_Library_PoolT
CTACCAGCAACCGCCGTCTGTGGTTGCGCCACCGCAGTATTCGCAGGCGCCGCCTCAGAAACAGACGGGCTTTCTGAAAGGATGCCTGGCGGCT
>Frequency_1_QualityScore_FFHHHHHJJJJJJJJJJJIJJJJJJIJJHJJJJIIHIJGIJJJJJJJJJJJJ_Mismatch_1_Sense_+_Library_PoolT
TATTATTGTTGTAATTATATTTTTGTTTATTTTAGTCTATTCATTATTTTTA
>Frequency_1_QualityScore_FFHHHFHJIJJIJJIJJIIJGHGIJJJJJJIJJJJIJJJJJJJIIIJJJJJJJJJGJJJJJJIJJJJJH_Mismatch_0_Sense_+_Library_PoolT
CTTTGAGGATTATTATTGTTGTAATTATATTTTTGTTTATTTTAGTCTATTCATTATTTTTTATAATTA
>Frequency_1_QualityScore_FFHHHHHJJJIJHHJJJIJJJJJJGIJIIJJJJJJJJJJJJJIJJJGIJJIHHHHHFFFFFFEDEEDE?A_Mismatch_0_Sense_+_Library_PoolT
GCCAAAAAAATGTTGAAATTTTAAACATTTTATCGAACGGCCTCAAGCTTTGAGGATTATTATTGTTGTA
>Frequency_1_QualityScore_A+2AC?4E<ED4ACF:1ACF@D?@3:?DDD9?*??<BDED@?B@BDD;;@;;=6A;@AC:?>AC=CADED=\;=/ABDD>;;>AA_Mismatch_1_Sense_+_Library_PoolT
GGTTTTCTTTCCGAAGATGAGGGCTGTTACATATATGTTCATCTTCGGTGTTGGTATGATTTTTATCTTCGGATGATATCATTCT
>Frequency_1_QualityScore_FFHHHHHJJJJJJJJJJJHIJFGIIIIIIJIFHJHIJJJJJJJIJJJJJJJJJJJJIIIJIGJJIJGGHHHHHFDDEEEFEEEEEECC_Mismatch_0_Sense_+_Library_PoolT
GAACGGCCTCAAGCTTTGAGGATTATTATTGTTGTAATTATATTTTTGTTTATTTTAGTCTATTCATTATTTTTTATAATTATTATGA
>Frequency_1_QualityScore_FFHHHHHJJJIJJIIJJJGJJIIJJJJGHIJIGHIJJJJFHIDHIFHICGHIIJJJJJHJJJJJJHHHHFFFFFFEEED_Mismatch_2_Sense_+_Library_PoolT
TGAAATTTTAAACATTTTATCGAACGGCCTCAAGCTTTGAGGATTATTATTGTTGTAATTATATTTTTGTTTATTTTCA
>Frequency_1_QualityScore_FFHHHHHJJGIIEGIGHIGHIGIIGFHJJJJJIJJJJJJGJJHIJIJHIIGGFHIJJJJIJJJJJHHHHECFFF_Mismatch_1_Sense_+_Library_PoolT
AAAGCTTTGAGGATTATTATTGTTGTAATTATATTTTTGTTTATTTTAGTCTATTCATTATTTTTTATAATTAT
>Frequency_1_QualityScore_:@<FFDHEGF>GHDIIGHEBCGHHIIHCHIB@GGAGED9C=FC@G@EG?GC?==?CBBBBB(5<CB?<<&&05(55<BB<CD_Mismatch_0_Sense_+_Library_PoolT
GGATACTCCCAAGGACACGCCCAAGGATACCCCCAAGGATACTACCAGCAACCGCCGTCTGTGGTTGCGCCACCGCAGTATT
>Frequency_1_QualityScore_DDBHHHHJIJIGEGIIIJIIGGHGIIIIGGHGIJGIIEEHIHBHEHFDBCEFCAEED?ACCAAC>CDCDC?CDEACC_Mismatch_2_Sense_+_Library_PoolT
GGCGCCAAAAAAATGTTGAAATTTTAAACATTTTATCGAACGGCCTCAAGCTTTGAGGATTATTATTGTTGTAATTA
>Frequency_1_QualityScore_B?D<FA6EF>@GAEHG):????:6:60@?@454::=7;;?CECA6\\388555>C5>3A<<+>@CC@?B<950(+4(4(3?ACAC>>C<CCCA4_Mismatch_1_Sense_+_Library_PoolT
GGTTGCGCCACCGCAGTATTCGCAGGCGCCGCCTCAGAAACAGACGGGCTTTCTGAAAGGATGCCTGGCGGCTATGTGGTGCTGCTGCCTTCTG
>Frequency_1_QualityScore_FFHHHHHJJJJJJJJJFHIIJJHIIJJJJJJJJJJJJJJIGHJJJJJJJJJJJJJJJJJJJJJJJHDEEDEEEDDDDDDEDDDDDDEEEDDDCC_Mismatch_1_Sense_+_Library_PoolT
ATATGTTCATCTTCGGTGTTGGTATGATTTTTATCTTCGGATGATATCATTCTATGTGCCAAAAAAATGTTGAAATTTTAAACATTTTATCCAA
>Frequency_1_QualityScore_FFHHGHHJJJGIJGIIIGIIIGIIIIIJJJIJGIJGGIHHHHHHHFFFFFFDDDDDDDDBDDDDCACCDCCCBDDEDDDDDDCCDDEECDDDAC_Mismatch_2_Sense_+_Library_PoolT
CCTGGCGGCTATGTGTTGCTGCTGCCTTCTGGACGAATGTTGCTGTGATCCGACCGACTTTTGTGACTTTTGATCAGCTGCTCTATTCTCTCAG
>Frequency_1_QualityScore_FFHHHHHJJJIJJJJJHJJJGIJIJJCHHJIIIIJJJJJJJJJGJJJJHIJJIJGJJJIJIIJGHFHHGHHFFFFFFDACB?BDBCDDCEEEDD_Mismatch_1_Sense_+_Library_PoolT
ATTAGAGATTTGGCTCATGGATTGGGTTAAGTTTTTCTTTCCGAAGATGAGGGCTTTTACATATATGTTCATCTTCGGTGTTGGTATGATTTTT
>Frequency_1_QualityScore_FFHHHHHJIJJJIJJJJJJJJFHIGHIHJJJJJJJJJIIJJIJJIJJJJJJIJJIIJJJIIHHHHHHHHDFFFFFFEDB_Mismatch_0_Sense_+_Library_PoolT
ATCGAACGGCCTCAAGCTTTGAGGATTATTATTGTTGTAATTATATTTTTGTTTATTTTAGTCTATTCATTATTTTTTA
>Frequency_1_QualityScore_DFG<DFDBBGGEGHGEEGHIF>CCFGFD*?9?FHHIDEAHIGA;;=B)=CBFHGCH:45BAE>CCC@973>@2;ACCADEDD3,;AD@CC_Mismatch_0_Sense_+_Library_PoolT
CTCTATTCTCGGAGGAATTAGAGATTTGGCTCATGGATTGGGTTAAGTTTTTCTTTCCGAAGATGAGGGCTGTTACATATATGTTCATCT
>Frequency_1_QualityScore_FFHHHHHIJJJJIJJJJJJGJJJHIJJJJJJIIIJJJJJHHHHHFFFFFFECEEEFEDDDDDDDDDDDCCCCDDDDDDDCDDD@CDDDD<<ACD_Mismatch_2_Sense_+_Library_PoolT
CGAATGTTGCTGTGATCCGACCGACTTTTGTGACTTTTGATCAGCTGCTCTATTCTCGCAGGAATTAGAGATTTGGCTCATGGATTGGGTTAAT
>Frequency_1_QualityScore_FEHGHGHAH@GGHIIJJJGIGIIAEIJDIJGGIGGEGGGHIIIE?@CFGFBGHEE?>EEC@@?C>6>AEDDD_Mismatch_1_Sense_+_Library_PoolT
ATTCTATGTGCCAAAAAAATGTTGAAATTTTAAACATTTTATCGAACGGCCTCAAGCTTTGAGGATTATTAC
>Frequency_1_QualityScore_FFHHHHHJJJJJGIIJIGJJJJIJJJJJHHFFFFFFEEEEDDDDDDDDDDDCDDDDDDCDDDCDDDDDDDDDDEBCDDDDDDDCDCCCDCDDDD_Mismatch_0_Sense_+_Library_PoolT
GCGCCACCGCAGTATTCGCAGGCGCCGCCTCAGAAACAGACGGGCTTTCTGAAAGGATGCCTGGCGGCTATGTGTTGCTGCTGCCTTCTGGACG
>Frequency_1_QualityScore_DDAHAHD;FHH<<EFHIIIGH@@BEHGIEGGCHCHIIII6FG9;@EECHF?HCEEB_Mismatch_0_Sense_+_Library_PoolT
AAAAAAATGTTGAAATTTTAAACATTTTATCGAACGGCCTCAAGCTTTGAGGATTA
>Frequency_1_QualityScore_FFHHHHHJGIIIGIIG<FHFHIGIGIIGJIJGI@GHIHHFFFFCCDDD@BDD377BBCCCCABB@BBBDDCCCDCD@DDCDDDDBBDD>BBCC:_Mismatch_1_Sense_+_Library_PoolT
CAGCAACCGCCGTCTGTGGTTGCGCCACCGCAGTATTCGCAGGCGCCGCCTCGGAAACAGACGGGCTTTCTGAAAGGATGCCTGGCGGCTATGT
>Frequency_1_QualityScore_;B@C@FFA?G+<BBD?CFGBBG@DFFICFFFFEFFFBEBE<B@@6>;;=?(33?B;<08@@2@>4(3;B955550055<<BBABBBB?B?_Mismatch_1_Sense_+_Library_PoolT
CGCCCAAGGACACCCCCAAGGATACTACCAGCAACCGCCGTCTGTGGTTGCGCCACCGCAGTATTCGCAGGCGCCGCCTCAGAAACAGAC
>Frequency_1_QualityScore_FFHHHHHIJIIJICGHHIJCHIIHIJJJJJJJJJJIJGGIJJJJJJJJJJJJJJJJJJJJJHFDEEEEDCDDDDDDFDDDDDDEDEDDDDDDDD_Mismatch_2_Sense_+_Library_PoolT
TGTTCATCTTCGGTGTTGGTATGATTTTTATCTTCGGATGATATCATTCTATTCGCCAAAAAAATGTTGAAATTTTAAACATTTTATCGAACGG
>Frequency_1_QualityScore_:A:+<C???EAG@EE7DFGFEFB@@FEE>B>FF@EEEF9A<BB>@BB;;;:@:9:>A9A99<8;5-52>>@BBBAB?@B@?@B:8(5>998A>A_Mismatch_1_Sense_+_Library_PoolT
CAGAAACCGCCGTCTGTGGTTGCGCCACCGCAGTATTCGCAGGCGCCGCCTCAGAAACAGACGGGCTTTCTGAAAGGATGCCTGGCGGCTATGT
>Frequency_1_QualityScore_FFHHHHHJJIJJIJJJJHIHJJGIIIJJJJJJJJJJJJ_Mismatch_0_Sense_+_Library_PoolT
ATATTTTTGTTTATTTTAGTCTATTCATTATTTTTTAT
>Frequency_1_QualityScore_FFHHHHHJJJJJJJJJJJJJJEHIJJJIJ@GIJJJJJJJIJIIIIJHHIIJFHIJJJJJGGHGHHGFFEDFFEEEDBDDDDDBDBDDDDDDDDD_Mismatch_0_Sense_+_Library_PoolT
TCTCTGCCAAGCTCCTTTCGGTGAATTTTCCTTTCTTTGTAGTCGGTGGAGTTATTTTGAAAAGCTTAACATGTCGGATCCGAAATACGCCTAT
>Frequency_1_QualityScore_EFHHHHHJJJJJJJJJJJJJJIJIIJIJJJIGHIGIJIIJJJJJIJJJHIIJIJIJJJJJJJHHHHHHFFEFFF@CEEEEEEEFEEDDDD_Mismatch_1_Sense_+_Library_PoolT
TAAACATTTTATCGAACGGCCTCAAGCTTTGAGGATTATTATTGTTTTAATTATATTTTTGTTTATTTTAGTCTATTCATTATTTTTTAT
>Frequency_1_QualityScore_??CB>C?@E?F9C?EGF@<DCGDG@?BGDGCEGHG@B?;:/AD>@@9==?EEFD@DBB>_Mismatch_0_Sense_+_Library_PoolT
CCAAAAAAATGTTGAAATTTTAAACATTTTATCGAACGGCCTCAAGCTTTGAGGATTAT
>Frequency_1_QualityScore_FFHHHHHJJJJJJJJJIGIJJJJJGIIGIJIJIJIJJIIJIJJJFIIGIJIJJIJJJGJIJJGFFHHGHEFEFFFFFEEEDDDDEFEEEEEEDD_Mismatch_1_Sense_+_Library_PoolT
TTTATCGAACGGCCTCAAGCTTTGAGGATTATTATTGTTGTAATTATATTTTTGTTTATTTTAGTCTATTCATTATTTTTTATAATTATTATAA
>Frequency_1_QualityScore_FFHHHHHJJJJJJJJJJJJJIJJJJJJJJJJJJJJJJJJJJJJJIJJJJJJJJHHHHHFFFFFECEEEECDFEDEDDDDEEEEEEFFFEDDDDD_Mismatch_1_Sense_+_Library_PoolT
CTTCTATGTGCCAAAAAAATGTTGAAATTTTAAACATTTTATCGAACGGCCTCAAGCTTTGAGGATTATTATTGTTGTAATTATATTTTTGTTT
>Frequency_1_QualityScore_FFHHHHHJJJJJJJJJJJJJJJIJIIJJJJJJJJJJJJJJJJJIEIIJIHHHFFFFFDEEEEDDDDDDDEFEEDEDDDD_Mismatch_1_Sense_+_Library_PoolT
ATTCTATGCGCCAAAAAAATGTTGAAATTTTAAACATTTTATCGAACGGCCTCAAGCTTTGAGGATTATTATTGTTGTA
>Frequency_1_QualityScore_EFHGHHHJJJJJJJJGIHIJICHGHIJIIJJIIIIJEHGIEGJJEIIJJJIIEGHIJJJEG>EE_Mismatch_1_Sense_+_Library_PoolT
ATCGAACGGCCTCAAGCTTTGAGGATTATTATTGTTGTAATTATATTTTTGTTTATTTTAGTCA
>Frequency_1_QualityScore_FFHHHHHJJJJIJJJGJJJJJJJJJIIIJJIJJJJIIIJJJJIJJIHHGGIIEHHHHHHFFDE>@ACEEEDD>C_Mismatch_0_Sense_+_Library_PoolT
ATCATTCTATGTGCCAAAAAAATGTTGAAATTTTAAACATTTTATCGAACGGCCTCAAGCTTTGAGGATTATTA
>Frequency_1_QualityScore_FFGHHDHHJFHHJJIJJFIJJIJJIJIGHIJIJIJIIIHIIIJIIFGIFGFGHIIIIJGIIHHFHHFGB?BEFFFECEECEEDECCDEDDECAC_Mismatch_2_Sense_+_Library_PoolT
AAATGTTGAAATTTTAAACATTTTATCGAACGGCCTCAAGCTTTGAGGATTATTATTGTTGTAATTATATTTTTGTTTATTTTAGTCTATTGAA
>Frequency_1_QualityScore_DDHHHHHIJIJJJJJJEHIIJDHJIGGGIIIJJICGHIIGIIFHGBDCCFHFHGGHHIIIIJIIJHHHHEHFFFFFDEEE>ACCED_Mismatch_0_Sense_+_Library_PoolT
TGTTGAAATTTTAAACATTTTATCGAACGGCCTCAAGCTTTGAGGATTATTATTGTTGTAATTATATTTTTGTTTATTTTAGTCTA
>Frequency_1_QualityScore_FFHGHHHJJJJJJIIIJJJJJJJJJJJJJDHDGHIHIIJJJJJJJJJJIJJJDHGIHHHHHHGHEFFFFEFEEDE@CDDDDDFEDDDDDDDDCE_Mismatch_1_Sense_+_Library_PoolT
AGGGCTGTTACATATATGTTCATCTTCGGTGTTGGTATGATTTTTATCTTCGGATGATATCATTCTATGTGCCAAAAAAATGTTGAAAATTTAA
>Frequency_1_QualityScore_FFHHHHHJJJJJJJHJJIJJJIIJHJJJJJJJJJJJJIJJJJIJJJIII_Mismatch_0_Sense_+_Library_PoolT
TAATTATATTTTTGTTTATTTTAGTCTATTCATTATTTTTTATAATTAT
>Frequency_1_QualityScore_FFHHHGFIJJIJJGIJJGIGEIJ<HIJIIJJJJIHGHGJJJIIIJGGIIJFGHJJIIIIJIIHFGHHHHEFFFECEDDDEEEEEEFE_Mismatch_0_Sense_+_Library_PoolT
TCGAACGGCCTCAAGCTTTGAGGATTATTATTGTTGTAATTATATTTTTGTTTATTTTAGTCTATTCATTATTTTTTATAATTATTA
>Frequency_1_QualityScore_FFHHHHHJJJJJJJIIJJJJJIJGJJJIJJJIJJIJJJJGJJJJJJGIJJHHHFFDCDDDACDDDDDDDDDDDDDFD_Mismatch_0_Sense_+_Library_PoolT
GATATCATTCTATGTGCCAAAAAAATGTTGAAATTTTAAACATTTTATCGAACGGCCTCAAGCTTTGAGGATTATTA
>Frequency_1_QualityScore_FFHHH<DFFHIJGGDFFCIGCDHI>@?@C?DFHBBB<D?FB8DFBE@FH==./88=CHAAE@EA@AE?A6?DFFFDDEEEEEDEEEDCFCAC@C_Mismatch_1_Sense_+_Library_PoolT
TGAAATTTTAAACATTTTATCGAACGGCCTCAAGCTTTGAGGATTATTATTGTTGTAATTATATTTTTGTTTATTTTAGTCTATTCATTATTTC
>Frequency_1_QualityScore_DDDHHFAA3:CCDFEEHBF4)0*9B@GCGEE4BDFC>=@@FGGG>4@CE;AB;?BC3((.(.5@>@:>@C_Mismatch_0_Sense_+_Library_PoolT
TGTGATCCGACCGACTTTTGTGACTTTTGATCAGCTGCTCTATTCTCGGAGGAATTAGAGATTTGGCTCA
>Frequency_1_QualityScore_FFHHHHHJJJJJJJIJJJJJJJJJJJJJJJJJIJJJJJJJJJJJIJJJJHFFFFEEEEEEDDBDDDDDDDFEFDDDDDDE_Mismatch_1_Sense_+_Library_PoolT
ATTCTATGCGCCAAAAAAATGTTGAAATTTTAAACATTTTATCGAACGGCCTCAAGCTTTGAGGATTATTATTGTTGTAA
>Frequency_1_QualityScore_FFHHFHHIJJJJIJJJJIJJJJJJJJJJJJJJJJJJIJJJJJJJJJJJJJJJJJIJJJHHFFDDEEDDDDDDDDDDDDDDDFEFEDDDDD_Mismatch_1_Sense_+_Library_PoolT
TCGGATGATATCATTCTATGTGCCAAAAAAATGTTGAAATTTTAAACATTTTATCGAACGGCCTCAAGCTTTGAGGATTATTATTGTTGA
>Frequency_1_QualityScore_FFGHHHHJJJJGHIIJJJJJJJJIJJJJJIJIJIIIIJJJGGIIJHIJJJIJIIJJJJIIJJHGHHFFDCBDDDDDDDDDD@DDDDCDEE_Mismatch_0_Sense_+_Library_PoolT
TTTATCTTCGGATGATATCATTCTATGTGCCAAAAAAATGTTGAAATTTTAAACATTTTATCGAACGGCCTCAAGCTTTGAGGATTATTA
>Frequency_1_QualityScore_FFHHHDFGEHIJJIIJGIIIIIJIJJJGGGGIIIIIIJJIIG@DGHGHIGIIEFEHEFBDFDCBDD?>CA>CDCCCBDCB?3@<@<@A?>AC?7_Mismatch_0_Sense_+_Library_PoolT
GAAATACGCCTATCCGTATCCAGCTCCAGGATACTCCCAAGGACACGCCCAAGGATACCCCCAAGGATACTACCAGCAACCGCCGTCTGTGGTT
>Frequency_1_QualityScore_FFHHCFFBHIJJIIJIJIJIHGGIJIJJJJJJJIIIIJIJIJJJJJJIJJIJIIIGEEHHFFDDDDACDCC@ACBDDDDDDEEEEDECDDC_Mismatch_1_Sense_+_Library_PoolT
TCGGATGATATCATTCTATGTGCCAAAAAAATGTTGAAATTTTAAACATTTTATCGAACGGCCTCAAGCTTTGAGGATTATTATTGTTGCA
>Frequency_1_QualityScore_BDFHDBAAFIGIEHIGGDIFCEEBHB@@@FHE3CE=FHDGE>HBB<<,;@>>?B>:;=85;-55-9:3:4:AAC98&559>?A@:@_Mismatch_0_Sense_+_Library_PoolT
CCCAAGGATACTACCAGCAACCGCCGTCTGTGGTTGCGCCACCGCAGTATTCGCAGGCGCCGCCTCAGAAACAGACGGGCTTTCTG
>Frequency_1_QualityScore_DEFFHDHHIGIJIEIIIJIGCAHCHDHGCFEDG<EEEHIGHIHGGIIJ_Mismatch_0_Sense_+_Library_PoolT
TTGTTGTAATTATATTTTTGTTTATTTTAGTCTATTCATTATTTTTTA
>Frequency_1_QualityScore_FFHHHHHJJJJIJJJJGIJJJJJJJJIJJJJJJJJJJJJIJJJJJJJJHIIJHHHHEFFECECEFFEEEEDDDDEEFEEEFEEEDDBDDDDDEE_Mismatch_0_Sense_+_Library_PoolT
ATGTGCCAAAAAAATGTTGAAATTTTAAACATTTTATCGAACGGCCTCAAGCTTTGAGGATTATTATTGTTGTAATTATATTTTTGTTTATTTT
>Frequency_1_QualityScore_FFHHHHHJJJFHIFIJJJJGIJJJJJJJIJJJJIJIJJJJGGIJJJJJGIJIJIJJJJJIJIJJJJJJ_Mismatch_1_Sense_+_Library_PoolT
TCAAGCTTTGAGGATTATTATTGTTGTAATTATATTTTTGTTTATTTTAGTCTATTCATTATTTTCTA
>Frequency_1_QualityScore_FFHHHHHGIIHIJJIJJJJJJIJIJIJIIJJJJJIJJJJJJJJJJJIIJJJJJJIJJJJJJJIGGHIEHHIHIEHGHF>ACEEEDCDDCACCDD_Mismatch_0_Sense_+_Library_PoolT
TTTGAGGATTATTATTGTTGTAATTATATTTTTGTTTATTTTAGTCTATTCATTATTTTTTATAATTATTATGACGGGAATTGTGATTGAATGA
>Frequency_1_QualityScore_FFHHHHHJJJJJJJJJJJJJJIJJJJJJJJJJJJJJJJJJIIJJJJHHFFFFFEEEEEEDDDDDDDFEFFDEDDDD_Mismatch_1_Sense_+_Library_PoolT
CTATGCGCCAAAAAAATGTTGAAATTTTAAACATTTTATCGAACGGCCTCAAGCTTTGAGGATTATTATTGTTGTA
>Frequency_1_QualityScore_FFHHHHHJJJJJJJJJJJJJJJJJJJJJGIJJJJIJJJJJJJJJJJJJJJIJJJIJJHHHFFFFFEEEEDEDDDDDEFEEDEDDDD_Mismatch_0_Sense_+_Library_PoolT
TGATATCATTCTATGTGCCAAAAAAATGTTGAAATTTTAAACATTTTATCGAACGGCCTCAAGCTTTGAGGATTATTATTGTTGTA
>Frequency_1_QualityScore_DDFFFABE?CC*@C><:CABEG>G@B<BBDEE>FCCD@F@;@DEF>EC;BB?/=B?ABA<9@BB3@B:?ABDABBBBBB<?BBDD_Mismatch_2_Sense_+_Library_PoolT
GCGGCTATGTGGTGCTGCTGCCTTCTGGACGAATGTTGCTGTGATCCGACCGACTTTTGTGACTTTTGATCAGCTGCCCTATTCT
>Frequency_1_QualityScore_FFHHHHHJJJJJJJJJJJJJIJJIJJIJJJJJJJJJJJJJJJJJJJHHHHHFFFFFFDEEEEEDDDDDDCDEEFDDDDDDBDDDDDDDDDDDDD_Mismatch_1_Sense_+_Library_PoolT
TTGCTGCTGCCTTCTGGACGAATGTTGCTGTGATCCGACCGACTTTTGTGACTTTTGATCAGCTGCTCTATTCTCGCAGGAATTAGAGATTTGG
>Frequency_1_QualityScore_FFHHHHHJJJJJJJJJIJJJJJIJJJJJJJJJIJJIJJJJIJJJHHHHHHFFFFFFDEEEEEDDDDDDDDEEFDDDDDDDDDDDDDDCDDDDDD_Mismatch_1_Sense_+_Library_PoolT
AGCTGCTGCCTTCTGGACGAATGTTGCTGTGATCCGACCGACTTTTGTGACTTTTGATCAGCTGCTCTATTCTCGGAGGAATTAGAGATTTGGC
>Frequency_1_QualityScore_D?D1@DDEEID*?B?CB<:B)?D:6?DDAA>@C.773=;AC?@;A;AA>@3;;;5((38=?>>?34:>:++(:89>A:AABDAD_Mismatch_2_Sense_+_Library_PoolT
CGGATGATATCATTCTATGCGCCAAAAAAATGTTGAAATTTTAAACATTTTATCGCACGGCCTCAAGCTTTGAGGATTATTATT
>Frequency_1_QualityScore_FFHHHHHJIJJJJJJIJJJJJJHIJIJJJJJJIJJJ_Mismatch_0_Sense_+_Library_PoolT
TATTGTTGTAATTATATTTTTGTTTATTTTAGTCTA
>Frequency_1_QualityScore_DDHFDHDCHIEGBHBGG3<CF?DAG>GGGIICEH<GHGB;D8DFGFEGIICHIGGEGEEGGF@EHFHHEE>B@CB@BBCCCACC>A>@C39_Mismatch_0_Sense_+_Library_PoolT
ATGATTTTTATCTTCGGATGATATCATTCTATGTGCCAAAAAAATGTTGAAATTTTAAACATTTTATCGAACGGCCTCAAGCTTTGAGGAT
>Frequency_1_QualityScore_FFHHHGHJEIJGJJIJIJJFHIIJJIIJIIHIJIJGIJJHIIJBGGHIJCHFHIFHIIJJJHHEHEDBFDCEDCDDDDDDDCDDEACCDDDDDC_Mismatch_0_Sense_+_Library_PoolT
TCAGCTGCTCTATTCTCGGAGGAATTAGAGATTTGGCTCATGGATTGGGTTAAGTTTTTCTTTCCGAAGATGAGGGCTGTTACATATATGTTCA
>Frequency_1_QualityScore_DDDFHAH@BHGF>E,<EHGCBEAB+A@?GHIIIHID?F@:_Mismatch_0_Sense_+_Library_PoolT
TTATATTTTTGTTTATTTTAGTCTATTCATTATTTTTTAT
>Frequency_1_QualityScore_D;FHBFFIIBBGIEGHG>FHGEGGHIIIIGGIIIIE8?B@FG<FCBHHHIIIIEEEFFDEBE;@ACCCCBCCBA;;;>9)&&)8<9??<5>3<@_Mismatch_1_Sense_+_Library_PoolT
GCCTATCCGTATCCAGCTCCAGGATACTCCCAAGGACACGCCCAAGGATACCCCCAAGGATACTACCAGCAACCGCCGTCGGTGGTTGCGCCAC
>Frequency_1_QualityScore_FFHHHHHJJJJJFHGHHJFGIIIJJJJJJJJJJJJIFIIJJJJJJJJJJIJIIJJJJHHHHFDDD3>CDCCDDDDFDDDDDDFEEDDDDDDDDD_Mismatch_2_Sense_+_Library_PoolT
GTTCATCTTCGGTGTTGGTATGATTTTTATCTTCGGATGATATCATTCTATGCGCCAAAAAAATGATGAAATTTTAAACATTTTATCGAACGGC
>Frequency_1_QualityScore_+==C4CDB4A?C?8CBEC393:??4?1**1?DEE4*0BB92?(?BC@_Mismatch_0_Sense_+_Library_PoolT
CTCTATTCTCGGAGGAATTAGAGATTTGGCTCATGGATTGGGTTAAG
>Frequency_1_QualityScore_=BFFFHDFIIIIII>HGIEHHIIFGGHIEGHIHEEBHIIGGIHIIEIAGIDGGED_Mismatch_1_Sense_+_Library_PoolT
GTAATTATATTTTTGTTTATTTTAGTCTATTCATTATTTTTTATAATTATTACGA
>Frequency_1_QualityScore_FFHHHFHJJJJIIJIJJJJJGHGJBHHHHHHEFFFFFEEEDEEEDDDDDDDDDDEEEDDD@BDDBDDCDDDDDDCDCDDDCDDD@CCCDB???C_Mismatch_1_Sense_+_Library_PoolT
GCGAATGTTGCTGTGATCCGACCGACTTTTGTGACTTTTGATCAGCTGCTCTATTCTCGGAGGAATTAGAGATTTGGCTCATGGATTGGGTTAA
>Frequency_1_QualityScore_DFHHHHHJJJJIGGHGIIIIJIHIJGIJIIIJHIIIJJJIJIJJJJJJJJJJIJIJJJJHJJIHHHHEHEBEF_Mismatch_0_Sense_+_Library_PoolT
AACATTTTATCGAACGGCCTCAAGCTTTGAGGATTATTATTGTTGTAATTATATTTTTGTTTATTTTAGTCTA
>Frequency_1_QualityScore_FFHHHHHJHIIJJIJJJIJIJJJJIJJJJJJJJJIJJJIJJJJJJJJJIIIJJJJJJIJIIHHFFFDDDDDDDDDDDCDCCDDCDEEDCDEDDC_Mismatch_0_Sense_+_Library_PoolT
ATCTTCGGATGATATCATTCTATGTGCCAAAAAAATGTTGAAATTTTAAACATTTTATCGAACGGCCTCAAGCTTTGAGGATTATTATTGTTGT
>Frequency_1_QualityScore_FFFDHBFFFEFHHB@EHEEFFIAC@FCDFA<:0??9BFGGHGBEG38BBCFHCHFCHGGGC_Mismatch_1_Sense_+_Library_PoolT
ATGTTGAAATTTTAAACATTTTATCGAACGGCCTCAAGCTTTGAGGATTATTATTGTTGGA
>Frequency_1_QualityScore_FDHHHHHGEHGIGIIIHICFHHDHGCF<CGDHGIIEBGHEGC?BFA>CGIGGEGGIIIEB5?EEEEFDCBDFF>CCD@CA6_Mismatch_0_Sense_+_Library_PoolT
GAAGATGAGGGCTGTTACATATATGTTCATCTTCGGTGTTGGTATGATTTTTATCTTCGGATGATATCATTCTATGTGCCA
>Frequency_1_QualityScore_FFHHHHHJJJJJJIJJJJJJJJJJJJIJJJJJJJJJJJJJIJJJJIIJJIIJJJIJIJJIIIJJH_Mismatch_0_Sense_+_Library_PoolT
ATGTTGAAATTTTAAACATTTTATCGAACGGCCTCAAGCTTTGAGGATTATTATTGTTGTAATTA
>Frequency_1_QualityScore_FFHHHHHJJJJJIIJJIJIJJJJJJJJJJJJJJJJJJJJJJJIJIJJIIFHIJJDHHIIJHIIJHGHHHHFFFFFFFEEEE_Mismatch_2_Sense_+_Library_PoolT
TTTTGTTTATTTTAGTCTATTCATTATTTTTTATAATTGTTATGAGGGGAATTGTGATTGAATGATTGGATAATTGATTAA
>Frequency_1_QualityScore_FFGHHHHJJJJIJIJJGHIJJJGJJJIGHJJGIIIJIIIJJIIJIIJJJJJJJJJJJJHIJHIHHHHHHHFFFFFFFEEEEEEEDDDEEEFEEC_Mismatch_1_Sense_+_Library_PoolT
ACATTTTATCGAACGGCCTCAAGCTTTGAGGATTATTATTGTTGTAATTATATTTTTGTTTATTTTAGTCTATTCATTATTTTTTATAATTATA
>Frequency_1_QualityScore_+22<2ACEFFF<F@<@FA@FFFF@0)B9*09*0*/9*?D38=CB=@;;C;@EIF<4\=<>B;;;@;5;>;?B>A3@>5;B:,:8<AD>>>@B_Mismatch_2_Sense_+_Library_PoolT
AGATATCATTCTATGCGCCAAAAAAATGTTGAAATTTTAAACATTTTATCGAACGGCCTCAAGCTTTGAGGATTATTATTGTTGTAATTATA
>Frequency_1_QualityScore_FFFHDHHIIIJJJJJJFGGJJIIIGHFHIIJJJJJIJJJJIJJIIGIJJJIJJJIGIGEIBGIIIHFGGAEH_Mismatch_0_Sense_+_Library_PoolT
TGTAATTATATTTTTGTTTATTTTAGTCTATTCATTATTTTTTATAATTATTATGACGGGAATTGTGATTGA
>Frequency_1_QualityScore_FFHHHHHJJJJJJJJJJJJJJJJJJJIIJJJJJJJJJJJJJJJJJJJJIIJJJHHFFEEEEEEDDDDDDDDDDDFEFEDEDDDDD_Mismatch_2_Sense_+_Library_PoolT
ATATCATTCTATGCGCCAAAAAAATGTTGAAATTTTAAACATTTTATCGAACGGCCTCAAGCTTTGAGGATTATTATTGTTGTAG
>Frequency_1_QualityScore_FFHHHHGIIGGJJIJIIIJJJGIGIIGGGDHGJJJGEEGGIJJIJJIDGHIJHFFFFCEEEECDCDDACCCDEEEECEDB<A_Mismatch_1_Sense_+_Library_PoolT
ATCATTCTATGCGCCAAAAAAATGTTGAAATTTTAAACATTTTATCGAACGGCCTCAAGCTTTGAGGATTATTATTGTTGTA
>Frequency_1_QualityScore_FFHHHHHJIIJJJJJJJJJJJJIJJJIJJJJJIIJJJJJJJJJJIJJJJJJJJHHHHHHFFFFFEEEEEFFFEDEDDDDEFEE_Mismatch_1_Sense_+_Library_PoolT
ATTCTATGTACCAAAAAAATGTTGAAATTTTAAACATTTTATCGAACGGCCTCAAGCTTTGAGGATTATTATTGTTGTAATTA
>Frequency_1_QualityScore_FFHHHHHJJJJJJJJIJJJJJJJJJJJJJJJJJJJJJJJJJJJJJJJHHHHHFFFFFEDEEEEFEFFDECDDDEEEEEEFFEEDDDDDDDDEEE_Mismatch_2_Sense_+_Library_PoolT
TGCGCCAAAAAAATGTTGAAATTTTAAACATTTTATCTAACGGCCTCAAGCTTTGAGGATTATTATTGTTGTAATTATATTTTTGTTTATTTTA
>Frequency_1_QualityScore_FFHHHHHJJJJJJJJJJJJJJJJJJIJJJJJIJJJJJJJJIJIIHHHFFDDDDDDDD@CFEFDDDDDDDDBDDDDDDDCDDDDDDDDDDDBDDD_Mismatch_0_Sense_+_Library_PoolT
CAAGGATACCCCCAAGGATACTACCAGCAACCGCCGTCTGTGGTTGCGCCACCGCAGTATTCGCAGGCGCCGCCTCAGAAACAGACGGGCTTTC
>Frequency_1_QualityScore_;DDD<A:<<CGDH<CC<AF;FB@CGHGBEGEIC@?FGGEIGI49DDF?DBG??BDH@G@C@DHAADD@_Mismatch_0_Sense_+_Library_PoolT
TTTGAGGATTATTATTGTTGTAATTATATTTTTGTTTATTTTAGTCTATTCATTATTTTTTATAATTA
>Frequency_1_QualityScore_FFHHGHHJFHJFHHHHJHIGJJJJIIJJJJJIIJJJJJJJJHJJJJ@FFHI=EHIJJJIJJJJJF_Mismatch_1_Sense_+_Library_PoolT
AAGCTTTGAGGATTATTATTGTTGTAATTATATTTTTGTTTATTTTAGTCTATTCATTATTTTTA
>Frequency_1_QualityScore_FFHHHHHJIIGIJJJJJJJJIIJJJJIJJGIJJHHGFHIIGHHHFFFDDB?ADDD?DBBDD;BDDD>BDDDCDCDDDDDDDDDDDDDCDDC:AB_Mismatch_0_Sense_+_Library_PoolT
ACCCCCAAGGATACTACCAGCAACCGCCGTCTGTGGTTGCGCCACCGCAGTATTCGCAGGCGCCGCCTCAGAAACAGACGGGCTTTCTGAAAGG
>Frequency_1_QualityScore_DDFADD?BBHGIFHIIHB8CDDHIGCHGI<DHGHEDGGG49DFHI>=@BCGA==C==@DEGHHD=;@C).7=3,;?CD_Mismatch_0_Sense_+_Library_PoolT
CGTCAGTTCAGGTCACGAGCAAAATTAACCTTCATTAAGTCATCAGTTCGAGTCTCTGCCAAGCTCCTTTCGGTGAAT
>Frequency_1_QualityScore_FFGHGHHIIJJIIIJIHIJIIIJJIGIJJJHIHIIHIJIGGIHCHHHHHHFFFDDD?CDEDDDBDBDBBDDDBBDCCACDDDDCD@DDDDDDDD_Mismatch_2_Sense_+_Library_PoolT
ATGGATACCCCCAAGGATACTACCAGCAACCGCCGTCTGTGGTTGTGCCACCGCAGTATTCGCAGGCGCCGCCTCAGAAACAGACGGGCTTTCT
>Frequency_1_QualityScore_DDDD<FBD2<AE>HHHHIIG+A:C881:?D4B@:DG@<@DG@2((-<=FC@AA>4@=D=C7=C@??>(;9;?ACDCCC@C5:@DCAC@A_Mismatch_0_Sense_+_Library_PoolT
ACATATATGTTCATCTTCGGTGTTGGTATGATTTTTATCTTCGGATGATATCATTCTATGTGCCAAAAAAATGTTGAAATTTTAAACAT
>Frequency_1_QualityScore_FFFHHHHJJJJJGIJJJJJJJJJGIJJIJJHIJJIJIJJJIJJJJJJJJHHGHHGFFFFDDBDBDDDDDCDDDCDDDDDCCDD@CDDDD<<AC@_Mismatch_1_Sense_+_Library_PoolT
CGAATGTTGCTGTGATCCGACCGACTTTTGTGACTTTTGATCAGCTGCTCTATTCTCGCAGGAATTAGAGATTTGGCTCATGGATTGGGTTAAG
>Frequency_1_QualityScore_DDH?DFFGIDI=GGIE:EEBEFGICHEHHIICGGGHIGIIIGIGIGHGGDHFHHHFCEE:BCA_Mismatch_0_Sense_+_Library_PoolT
ATGTGCCAAAAAAATGTTGAAATTTTAAACATTTTATCGAACGGCCTCAAGCTTTGAGGATTA
>Frequency_1_QualityScore_FFHHHHHIJJJJJJJGJJJJJJJJEHJJIJJGIJJJJJIJHHH<A=>BDFDDBDDDDDDDDDDD>A@ACAADDDBDDBDDDDDCAACDDDDDDD_Mismatch_1_Sense_+_Library_PoolT
CAAGGATACTACCAGCAACCGCCGTCTGTGGTTGCGCCACCGCGGTATTCGCAGGCGCCGCCTCAGAAACAGACGGGCTTTCTGAAAGGATGCC
>Frequency_1_QualityScore_FFHHHHHJJJJJJJJJJJJIJJJFJJJJJJJJJJJJJJIJJJJIJJJHDHHGHFFFFFDDDDDBDACDDDCACDDCCDD@CCDCCCDDD<?ACD_Mismatch_0_Sense_+_Library_PoolT
CGAATGTTGCTGTGATCCGACCGACTTTTGTGACTTTTGATCAGCTGCTCTATTCTCGGAGGAATTAGAGATTTGGCTCATGGATTGGGTTAAG
>Frequency_1_QualityScore_FFCFHHHIJJJJIJJJJJJJGHIJJJJJJJJJJJJJFJJJJJIIIIJJHHHHHHHFFFFFFEDEEEFEECDDBDDDDDDDDDDDDDDDDC?CCD_Mismatch_2_Sense_+_Library_PoolT
GGTATGATTTTTATCTTCGGATGATATCATTCTATGCGCCAAAAAAATGTTGAAATTTTAAACATTTTATCGAACGGCCTCAAGCTTTGAGGAA
>Frequency_1_QualityScore_FFHGHHHJJHIIJJIJJJJJJJJJJJJJJIJJJIIJJJHHJIJDHHHHHFDFFFFFFBCECDDDDDDDDBDDDDDDDDDDDCCDD_Mismatch_1_Sense_+_Library_PoolT
TATCTTCGGATGATATCATTCTATGCGCCAAAAAAATGTTGAAATTTTAAACATTTTATCGAACGGCCTCAAGCTTTGAGGATTA
>Frequency_1_QualityScore_FFHHHHHHIIIFHIEIJHJIIIGHDHIIJJJJJJIGJJJJJJIJIJHIJIJGHIJGICEHGGHIHHHHFDCFFEEEDD?BD@>ACDDDDDDDCE_Mismatch_1_Sense_+_Library_PoolT
TACATCGTCAGTTCAGGTCACGAGCAAAATTAACCTTCATTAAGTCATCAGTTCGAGTCTCTGCCAAGCTCCTTTCGGTGAATTTTCCTATCTT
>Frequency_1_QualityScore_BBDFFDDFEF9EHHEGIGIIIIEC3?F@BFCHECDHEHIB<GGFFHEDEDHEE@>>@CB@@C@>CC@C_Mismatch_1_Sense_+_Library_PoolT
CCAAAAAAATGTTGAAATTTTAAACATTTTATCGAACGGCCTCAAGCTTTGAGGATTATTATTGTTGA
>Frequency_1_QualityScore_FFHHHGHJJIJJJFHIIJJJGGJIHIJJJJJHGEHIJJHHHFHHFFDFFEEEEEEEEDDDDDBDACCDDCDDCCDDDDDDDDDD@CCDDD<?AC_Mismatch_1_Sense_+_Library_PoolT
ACGAATGTTGCTGTGATCCGACCGACTTTTGTGACTTTTGATCAGCTGCTCTATTCTCGCAGGAATTAGAGATTTGGCTCATGGATTGGGTTAA
>Frequency_1_QualityScore_FFHHHHHJJJJIJIJHIIIJJJJDHJBGIIIJJJJIIIJIIJJJJJIJIJJJJIJJJJJJJJHEHHHHHFFFFFFFEEEDDDCDFFEEEEEDDC_Mismatch_0_Sense_+_Library_PoolT
TTATCGAACGGCCTCAAGCTTTGAGGATTATTATTGTTGTAATTATATTTTTGTTTATTTTAGTCTATTCATTATTTTTTATAATTATTATGAC
>Frequency_1_QualityScore_FFHHGHHJJJJIJJJJ@GI@GFHHIIJJJGGGIJIIJJJJJJJJIJGGIJJIJIIHHHHHFFDDEEDBDADDDDDDDDCDD@CCDCD?BDDBDD_Mismatch_0_Sense_+_Library_PoolT
CTTTCTTTGTAGTCGGTGGAGTTATTTTGAAAAGCTTAACATGTCGGATCCGAAATACGCCTATCCGTATCCAGCTCCAGGATACTCCCAAGGA
>Frequency_1_QualityScore_FFHHHHHJJJJJJJJJJJIJJJJIIIGJIJJJJIJIJJJHHHHHFFDDDDDDDECCDDDDDDDCDDDDDDCDD@>@BDCDDDDDDCDDCC@<><_Mismatch_1_Sense_+_Library_PoolT
AGCGCCGCCTCAGAAACAGACGGGCTTTCTGAAAGGATGCCTGGCGGCTATGTGTTGCTGCTGCCTTCTGGACGAATGTTGCTGTGATCCGACC
>Frequency_1_QualityScore_FFHHHHGJJJJJIIIJBHHIJJJJJFGHHHIFHGHGHIIIJJJJJJJJJJJJDHEHGHIJJHHHHHHFEFEECDFDD;?8AA:?CDCDCCB_Mismatch_1_Sense_+_Library_PoolT
AAATTAACCTTCATTAAGTCATCGGTTCGAGTCTCTGCCAAGCTCCTTTCGGTGAATTTTCCTTTCTTTGTAGTCGGTGGAGTTATTTTGA
>Frequency_1_QualityScore_DDBHH?AA<2AFHCAFABCEBF9?ECEHEHCDA@@GIII>8FGA7@=@8@@EGDHFHE;AC;BEBDEE_Mismatch_2_Sense_+_Library_PoolT
AAAAAATGTTGAAATTTTAAACATTTTATCGAACGGCCTCAAGCTTTGAGGATTATTATTGTTTTAAA
>Frequency_1_QualityScore_FFHHHHHIJJJJIIJJIJJJFHIDHIHIJIIIJJJJJIIHJJJJJJJJJHHIJHJJIJEHHFH>EHHHHHFFFFFFDDD_Mismatch_0_Sense_+_Library_PoolT
TCGAACGGCCTCAAGCTTTGAGGATTATTATTGTTGTAATTATATTTTTGTTTATTTTAGTCTATTCATTATTTTTTAT
>Frequency_1_QualityScore_FFHFHHHJJJJJJJJJJJJJJJJJJJJJJJJJJJJJJIJJJJJIJIJJJJJJJJJGIJJJFFFFFEEEECEDDDDDDDCDEEEEDDDDDD_Mismatch_1_Sense_+_Library_PoolT
CGGATGATATCATTCTATGTGCCAAAAAATTGTTGAAATTTTAAACATTTTATCGAACGGCCTCAAGCTTTGAGGATTATTATTGTTGTA
>Frequency_1_QualityScore_8@<8@<<<@1C?1CD@0B6D_Mismatch_0_Sense_+_Library_PoolT
GCGCCACCGCAGTATTCGCA
>Frequency_1_QualityScore_DFHHHHHJJJJJJJJJJJGHGIJJJJJJJJJJJJJJJIJJJJJJJJJJJJJJJJJJJJJJHHHHHHHFFEFD_Mismatch_1_Sense_+_Library_PoolT
TATGATTTTTATCTTCGGATGATATCATTCTATGTGCCAAAAAAATGTTGAAATTTTAAACATTTTATCGGA
>Frequency_1_QualityScore_FFHHHHHFHIIIJIIJIJIIIJJIIIGIGICBAHIJGHCGGGGIJIHEHHHFEFFDFFDDEBD:B@BDC@CC>>CDDBDCDCCC_Mismatch_0_Sense_+_Library_PoolT
TCTTCGGATGATATCATTCTATGTGCCAAAAAAATGTTGAAATTTTAAACATTTTATCGAACGGCCTCAAGCTTTGAGGATTAT
>Frequency_1_QualityScore_>?CBFHHC>?F>@E3ACFC@?FEH??FAFGGCCE9CDEGC@<D@GAFEGGH>BGGBDGBHC@FHHII_Mismatch_1_Sense_+_Library_PoolT
AAGCTTTGAGGATTATTATTGTTGTAATTATATTTTTGTTTATTTTAGTCTATTCATTATTTTTTAC
>Frequency_1_QualityScore_FFHHHHGJJJJJJJJJJJJJJJJJJJJJJJIIJJJJJJIJJIJJJJJJJJJJIJJJHHFFDEEEEDDDDDCDDDDDDDEEFEDEDDDD_Mismatch_2_Sense_+_Library_PoolT
GATGATATCATTCTATGCGCCAAAAAAATGTTGAAATTTTAAACATTTTATCGAACGGCCTCAAGCTTTGAGGATTATTATTGTTGCA
>Frequency_1_QualityScore_DDFFHFHEHIJIIJIIGJIJIFIJEFHHGIIJJJIIIIIJJIEGA@FHIGIHGGEIHHHHHFFFFFDFFDCDBCCDDCEEEDCCCC_Mismatch_1_Sense_+_Library_PoolT
TGTTGAAATTTTAAACATTTTATCGAACGGCCTCAAGCTTTGAGGATTATTATTGTTGTAATTATATTTTTGTTTATTTTAGTCCA
>Frequency_1_QualityScore_FFHHHHHIJJJJJCGGHJJGIIJJIGJJIIIJJJJJJGHIJJIJJJJIJJJIJIIIIJIHIGHFFFFEEAC@CCCCFDDCDCDDEEDDB@B_Mismatch_1_Sense_+_Library_PoolT
TGTTCATCTTCGGTGTTGGTATGATTTTTATCTTCGGATGATATCATTCTATGTGCCAAAAAAATGTTGAAATTTTAAACATTTTATCGGA
>Frequency_1_QualityScore_DDHADHF;FFHIIIGGFCFHHGCGGDEGIIIIIIEGCHIGGHGIIIGIGGEHGHHIECD@EDEGGG@CHCHE<BC_Mismatch_2_Sense_+_Library_PoolT
ACGGCCTCAATCTTTGAGGATTATTATTGTTGTAATTATATTTTTGTTTATTTTAGTCTATTCATTATTTTTTAC
>Frequency_1_QualityScore_FFFHGHHJJIJJJJGIIJJBIJJJIJIJJJIEGGIJJJIFJJJIIHHGHFFFFFFEEDCDDDDDCDDCA@>CDD@@CDDCCDDDCCC@B8?BCD_Mismatch_2_Sense_+_Library_PoolT
CGAATGTTGCTGTGATCCGACCGACTTTTGTGACTTTTGATCAGCTGCCCTATTCTCGCAGGAATTAGAGATTTGGCTCATGGATTGGGTTAAG
>Frequency_1_QualityScore_FFHFFGHIGGIJIJJIJJJGJGGJJJJGGGIJIGIJJJJIIJIIJJIIHHGIIJGHHHHDFCDCEDDDDACDDDDDEEDCDCDEED?<?BDDDD_Mismatch_1_Sense_+_Library_PoolT
TTCTCATCGTGGCGAATTTCCACTTTTCCAGTGCCCGTACATCGTCAGTTCAGGTCACGAGCAAAATTAACCTTCATTAAGTCATCGGTTCGAG
>Frequency_1_QualityScore_FFHHHHHJIJJJJJJJIJJJJJJJJJJJJIIJIJHJJJJJJJJJJJJIJJJJJJJJJHHFFFFFEEEEEABDDDDDDEEEFDDDDDDEEFEEEE_Mismatch_1_Sense_+_Library_PoolT
ATGATATCATTCTATGTGCCAAAAAAATGTTGAAATTTTAAACATTTTATCGAACGGCCTCAAGCTTTGAGGATTATTATTGTTGTAATTATAA
>Frequency_1_QualityScore_FFHHHHHJJJJJJJJJJJJIJJJJIJJJJJJJIIJJJJJJJJJJJJJJJJJHHHHHFFFFFFDEEEEDDFEEFDEDDDD_Mismatch_0_Sense_+_Library_PoolT
ATTCTATGTGCCAAAAAAATGTTGAAATTTTAAACATTTTATCGAACGGCCTCAAGCTTTGAGGATTATTATTGTTGTA
>Frequency_1_QualityScore_EFHHHHHJJJJJJJJJJJJJIJIJJJJJJJJJJJJJJJJJJJIIJIJJJJJJHGHHHHFFFFFEEEEEEEFEDEDDDDEEEEEDDFEEDDDDDD_Mismatch_1_Sense_+_Library_PoolT
TTCTATGTGCCAAAAAAATGTTGAAATTTTAAACATTTTATCGAACGGCCTCAAGCTTTGAGGATTATTATTGTTGTAATTATATTTTTGTTGA
>Frequency_1_QualityScore_??DF;DFEEEF9ECEF>4DB?D<0:BG4D?<DG=?@DFBFA(.)=)=37.75))7@);@6;;>@;?@;-5;;@@@BBDABB39>@_Mismatch_1_Sense_+_Library_PoolT
AAAAAAAATGTTGAAATTTTAAACATTTTATCGAACGGCCTCAAGCTTTGAGGATTATTATTGTTGTAATTATATTTTTGTTTAT
>Frequency_1_QualityScore_FFHHFHHJIIJJJJJJJJJIJJJJJIIJJJJJIIIJIJJJJJJJJIJJJJJJHHHHGFFFDDDDDCDDDDDDDCDDCDDDDEEEEDEDDCDEEE_Mismatch_1_Sense_+_Library_PoolT
TCGGATGATATCATTCTATGCGCCAAAAAAATGTTGAAATTTTAAACATTTTATCGAACGGCCTCAAGCTTTGAGGATTATTATTGTTGTAATT
>Frequency_1_QualityScore_FFHHHHHJJJJJJJJJIJJJJJJGIIJJJJJJJIJHIJJJIJJJJJJJJJHFBBDCAEEDDDDDDDDDDDDDACCC>ACDDB?BBDDCCDDDDD_Mismatch_2_Sense_+_Library_PoolT
TGCTGTGATCCGACCGACTTTTGTGACTTTTGATCAGCTGCTCTATTCTCGGAGGAATTAGAGATTTGGCTCATGGATTGGGTTAGGTTTTTCA
>Frequency_1_QualityScore_FFHHHGDIJJIJIJIJJJJJJEHIIIJJGHJJJJJJIGIJGIJGIJJJJJJJJFGFHFFFDCEECDDDDDACDCDDDDDDDCCCDDD?BDDDDD_Mismatch_1_Sense_+_Library_PoolT
AATGTTGCTGTGATCCGACCGACTTTTGTGACTTTTGATCAGCTGCTCTATTCTCGCAGGAATTAGAGATTTGGCTCATGGATTGGGTTAAGTT
>Frequency_1_QualityScore_FDHHHHHJJJJJJJJJJJJJIJJIJJJIJJJJJGIIJJJIJJJIIHHFFFFDEEEEEEECDDDDDDDDDDDDDDEEFDDBDDDBDCDDDCDCCD_Mismatch_1_Sense_+_Library_PoolT
GTGTTGCTGCTGCCTTCTGGACGAATGTTGCTGTGATCCGACCGACTTTTGTGACTTTTGATCAGCTGCTCTATTCTCGCAGGAATTAGAGATT
>Frequency_1_QualityScore_D4CFHHHJJIJJJJJJJJJJJJJIJIIIHIJJJIJIJJJJJJJJJJJJJJJJIJJHHFFEEEEEDDDDDDDDDDDDEFDEDEDDDDDEEEEEEE_Mismatch_2_Sense_+_Library_PoolT
TAATATCATTCTATGCGCCAAAAAAATGTTGAAATTTTAAACATTTTATCGAACGGCCTCAAGCTTTGAGGATTATTATTGTTGTAATTATATT
>Frequency_1_QualityScore_FFHHHHFIIJJJHIJJJJJJJJJJJJJIJIJJHIJJJJJJIJJJJJJJGIJJJIJJJJJJJJJJEHHFFFDDEEDEEED(>CDDDEB@BDDDEE_Mismatch_1_Sense_+_Library_PoolT
TCATGGATTGGGTTAAGTTTTTCTTTCCGAAGATGAGGGCTGTTACATATATGTTCATCTTCGGTGTTGGTATGATTTTCATCTTCGGATGATA
>Frequency_1_QualityScore_FFHHHGHJIIJEIJJJJIIHIJJAHIGIIIIDHIIGGICGGGHIIGHJJIIFGGG;AFCGIHHGHHGHF@CEEEDCCB>BDDCDDCC<>@B?@:_Mismatch_1_Sense_+_Library_PoolT
TGTGACTTTTGATCAGCTGCTCTATTCTCGGAGGAATTAGAGATTTGGCTCATGGATTGGGTTAATTTTTTCTTTCCGAAGATGAGGGCTGTTA
>Frequency_1_QualityScore_FFHHHHHJJJJJIIJIJJJJJJJJIJIHJIJIJHIJJJJGIJJHEFEEEFEEDDDDDDDDDDDDDDDDD@<BBDDDDCDDCDEEEDDDDDDDDD_Mismatch_0_Sense_+_Library_PoolT
CCGCCTCAGAAACAGACGGGCTTTCTGAAAGGATGCCTGGCGGCTATGTGTTGCTGCTGCCTTCTGGACGAATGTTGCTGTGATCCGACCGACT
>Frequency_1_QualityScore_FFHHHHHIJIJJIJJJJJJJJJJJJJJFHHIJJHIJJIIJJJJJJJJJJIJFHIJJIJJJJHHHFHHGFDCDDDDDDBDCCDDDDCDDDDEDD_Mismatch_2_Sense_+_Library_PoolT
GGCTGTTACATGTATGTTCATCTTCGGTGTTGGTATGATTTTTATCTTCGGATGATATCATTCTATGCGCCAAAAAAATGTTGAAATTTTAAA
>Frequency_1_QualityScore_DFHHHHHJJJJJJJJIJJIJJJJJJJIJJJJJJJJJJJIJJJJJJJJHHHFFFFFECEEEEEDDCDEDDDDDDDDCDEEFDDDDDD?ACCDCCD_Mismatch_1_Sense_+_Library_PoolT
TATGTGTTGCTGCTGCCTTCTGGACGAATGTTGCTGTGATCCGACCGACTTTTGTGACTTTTGATCAGCTGCTCTATTCTCGCAGGAATTAGAG
>Frequency_1_QualityScore_DFHHFFFGGIGG?HGGGGIGFD<?FEEEIGHGGGAGA@=EHHEDFFFFFAEDA??@DDBDDBCACAC@CCDDDC?CCD>>A@9ACCCCCDDCDD_Mismatch_2_Sense_+_Library_PoolT
AGCCTGGCGGCTATGTGTTGCTGCTGCCTTCTGGACGAATGTTGCTGTGATCCGACCGACTTTTGTGACTTTTGATCAGCTGCTCTATTCTCGC
>Frequency_1_QualityScore_DDD>CBDI<EEDC,A?FC>+<CFDE>EE3*1?9*?B<DCDIDD)9D??BB???)./)/=8ACD>DCCAC6_Mismatch_2_Sense_+_Library_PoolT
GCCTCAAGCTTTGAGGATTATTATTGTTGCAATTATATTTTTGTTTATTTTAGTCTATTCATTATTTTTA
>Frequency_1_QualityScore_FFHHHHHJIJJJJJJJJJJIJJJJIGHJGIIHJJIIJJIIJHHIIJJJJJJJJJJHIJGIJJJHFHHHHCEFFFFFFFEEEDDDDDDFEEFFED_Mismatch_0_Sense_+_Library_PoolT
TTTTATCGAACGGCCTCAAGCTTTGAGGATTATTATTGTTGTAATTATATTTTTGTTTATTTTAGTCTATTCATTATTTTTTATAATTATTATG
>Frequency_1_QualityScore_FFHHHHDHIIJJHIIJIJJJJJIJIJJJJJGIIJJJJJJJIJJJJJIIJJJJJIIIHHFFFFFFFEEEEDEDDDDDFF_Mismatch_1_Sense_+_Library_PoolT
CTTCGGTGTTGGTATGATTTTTATCTTCGGATGATATCATTCTATGTGCCAAAAAAATGTTGAAATTTTAAACATTTA
>Frequency_1_QualityScore_FFHHHHHJJJJJJJJJJIIJIJIJJIJJJIJJJJJIIJGIJJJJJJIIGHHHHFFFFDFEEFEDDDDDDDDDDDDDDDDDDDDDDCDCC:ACDD_Mismatch_0_Sense_+_Library_PoolT
TCTGGACGAATGTTGCTGTGATCCGACCGACTTTTGTGACTTTTGATCAGCTGCTCTATTCTCGGAGGAATTAGAGATTTGGCTCATGGATTGG
>Frequency_1_QualityScore_DD>FH<FHII<FGIIIIIGHBBGIIIIGGIGIFGG<BFHGEHGGI?FHFGBABHEEEE?CEEDEDCACC>CDDDDCDCBCC_Mismatch_1_Sense_+_Library_PoolT
TCATTCTATGTGCCAAAAAAATGTTGAAATTTTAAACATTTTATCGAACGGCCTCAAGCTTTGAGGATTATTATTGTTGCA
>Frequency_1_QualityScore_FFHHHHHJJJJGIIIIJJJJGJIJJJIJJJJEHJJFHIJJJBFHGIDHIJJJJJJI>@E(5\..7?D?_Mismatch_0_Sense_+_Library_PoolT
TCTATTCTCGGAGGAATTAGAGATTTGGCTCATGGATTGGGTTAAGTTTTTCTTTCCGAAGATGAGGG
>Frequency_1_QualityScore_;?@)<@8EEEA9B:?FHG<FFEGC<BE<F<BB@FBGG@?@-<C@;;@=:@=7C>A>?E?EE6(5=>3(;5@A:5>C@CDD;3::?<<-&84>CC_Mismatch_1_Sense_+_Library_PoolT
CCGCAGATGAGGGCTGTTACATATATGTTCATCTTCGGTGTTGGTATGATTTTTATCTTCGGATGATATCATTCTATGTGCCAAAAAAATGTTG
>Frequency_1_QualityScore_FFHHHHHJJJJJIJJJJJJJIHIIIJJIJIJFHJIJIIJIJJJIJJJJCHHH_Mismatch_0_Sense_+_Library_PoolT
GAACGGCCTCAAGCTTTGAGGATTATTATTGTTGTAATTATATTTTTGTTTA
>Frequency_1_QualityScore_FFHHHHHJJJJJJHIIIJJJJIIJJJIJJIJJJJJJJJJJJJJIJJIJJJJJJ_Mismatch_0_Sense_+_Library_PoolT
TTTTTATCTTCGGATGATATCATTCTATGTGCCAAAAAAATGTTGAAATTTTA
>Frequency_1_QualityScore_FFHHHHHJJJJJIJIIIIIJJJJJJJJJJJJJGIIIJJGIJJIJJJJJIIJJJJIIAHHIIJJJGIJHGFHHHHFFFFFACDBBCBCCDDCDDD_Mismatch_1_Sense_+_Library_PoolT
ATGAAGGCTGTTACATATATGTTCATCTTCGGTGTTGGTATGATTTTTATCTTCGGATGATATCATTCTATGTGCCAAAAAAATGTTGAAATTT
>Frequency_1_QualityScore_DDHHGHGJIJJJJJJJJJJJJJJJJJJJIIJJJIJJJJFIIJIIJJJGIJJJJJGIFHBFFFDEEEEEDDDDCDDDEEFFDEDDCDC_Mismatch_0_Sense_+_Library_PoolT
TGATATCATTCTATGTGCCAAAAAAATGTTGAAATTTTAAACATTTTATCGAACGGCCTCAAGCTTTGAGGATTATTATTGTTGTAA
>Frequency_1_QualityScore_FFHHGGFICBFHHFGGGE9DBGGG?D@GGHIIJIECGDEGG@DGEHHEHFED@BDDCDC?CCDCDDDA?ACD:ADCCBDACCCDDCBDDBDB@>_Mismatch_2_Sense_+_Library_PoolT
GCGGCTATGTGTTGCTGCTGCCTTCTGGACGAATGTTGCTGTGATCCGACCGACTTTTGTGACTTTTGATCAGCTGCCCTATTCTCGCAGGAAT
>Frequency_1_QualityScore_FFHHHHHJJJJJIIIJJJIJJJJIIJJIJJJJJJJJGIJJJJJJJDHIIJHHHHHFFFFFFFEFEEEEDACEDFE_Mismatch_0_Sense_+_Library_PoolT
TGCCAAAAAAATGTTGAAATTTTAAACATTTTATCGAACGGCCTCAAGCTTTGAGGATTATTATTGTTGTAATTA
>Frequency_1_QualityScore_FFHHHGHJJJJJJJJJJJIJJJJJJJJIJJJJIJJJJJJIGGJJJGJHHHHFFFFFFCDEEEDD_Mismatch_1_Sense_+_Library_PoolT
TATGCGCCAAAAAAATGTTGAAATTTTAAACATTTTATCGAACGGCCTCAAGCTTTGAGGATTA
>Frequency_1_QualityScore_FFHHHHHJJJIJJGIIGHIIJJJJIJHIGIIIJGJJJFIJIIJJ>EHHFHFFFFFFECDCEEDDDCDDEDCDB?BD?ACDDDCDCDDDDCDCD>_Mismatch_2_Sense_+_Library_PoolT
TGCTGCCTTCTGGACGAATGTTGCTGTGATCCGACCGACTTTTGTGACTTTTGATCAGCTGCCCTATTCTCGCAGGAATTAGAGATTTGGCTCA
>Frequency_1_QualityScore_FFHHHHHJJJIJJJIJIJJJIIFGICGHIIJIJJGIIJIIIJIJJJIJIJJGGJJJJJJJHIJHHHHGGHEFFFFFFEDDDEEEEEE_Mismatch_0_Sense_+_Library_PoolT
TATCGAACGGCCTCAAGCTTTGAGGATTATTATTGTTGTAATTATATTTTTGTTTATTTTAGTCTATTCATTATTTTTTATAATTAT
>Frequency_1_QualityScore_DBHFHDHGGHIGIIIGHIIIIIIGIIIIIIIEHGFGHDEHIIE@ADHHIGCEA>CDFEFEFFCCEB@@C;@D_Mismatch_0_Sense_+_Library_PoolT
CAAAAAAATGTTGAAATTTTAAACATTTTATCGAACGGCCTCAAGCTTTGAGGATTATTATTGTTGTAATTA
>Frequency_1_QualityScore_FFHHHHHJJJJJJJJJJJJIJJJIIJJJJJJJJJIJJJJJJJJJJDHHIGJJJJHHHHHFFFFFFEEEEEDFEFEF_Mismatch_1_Sense_+_Library_PoolT
TCATTCTATGTGCCAAAAAAATGTTGAAATTTTAAACATTTTATCGAACGGCCTCAAGCTTTGAGGATTATTATTA
>Frequency_1_QualityScore_;D8DD:<A<CC94:AD3EAF@B<4EE98:DD3DE@>DIICC<D?B(6685A\;?>).7.;6>AAA=>>A;>AA935:AA_Mismatch_0_Sense_+_Library_PoolT
GCTATGTGTTGCTGCTGCCTTCTGGACGAATGTTGCTGTGATCCGACCGACTTTTGTGACTTTTGATCAGCTGCTCTAT
>Frequency_1_QualityScore_DDF4C>>4EGB+<CFDHH@@EFCDEGFEGIFEBEEGBFIFC=FF@@FIIICFE>CEFEEEDDBBDCC?B==<ABBA>@AABBBBABB_Mismatch_1_Sense_+_Library_PoolT
TTTATCTTCGGATGATATCATTCTATGCGCCAAAAAAATGTTGAAATTTTAAACATTTTATCGAACGGCCTCAAGCTTTGAGGATTA
>Frequency_1_QualityScore_FFHHGFHGGHIIJIEGGHJJIGJJJIJJJJIJJIIHIJJJJJJJJIJJJJHHFFFFEEEEEEDDDD>CCC_Mismatch_1_Sense_+_Library_PoolT
TCATTCTATGCGCCAAAAAAATGTTGAAATTTTAAACATTTTATCGAACGGCCTCAAGCTTTGAGGATTA
>Frequency_1_QualityScore_FFFHFADBGHIG@EGGBHCEBFEH?FCDFGGCHBFC@@CHGGEHE37?:;7;;;AA>ABDB?BDDD@@@>ADDDCDCCCDCACCCCCCCCCD@A_Mismatch_0_Sense_+_Library_PoolT
AAGGATGCCTGGCGGCTATGTGTTGCTGCTGCCTTCTGGACGAATGTTGCTGTGATCCGACCGACTTTTGTGACTTTTGATCAGCTGCTCTATT
>Frequency_1_QualityScore_DDDH?DFH4A?FFEGEGHGIIGIIGGIIIIBHIBH;FEGIDEHHDHHDEECECCCA@?B@>BCCDDDCC>CACCCCBCCCCCCCBBBBBC@D:@_Mismatch_2_Sense_+_Library_PoolT
GCAGTATTTGCAGGCGCCGCCTCAGAAACAGACGGGCTTTCTGAAAGGATGCCTGGCGGCTATGTGTTTCTGCTGCCTTCTGGACGAATGTTGC
>Frequency_1_QualityScore_:D)<CFF?FFIFF;?CFEFGFFDF@DEFF@FIIEDEF9@FEIIIIEECB?A?DDC;@ACB>>ABB25@;>A</<@B@BDDBE:@BBDE@AAA::_Mismatch_1_Sense_+_Library_PoolT
AGGTTTTCTTTCCGAAGATGAGGGCTGTTACATATATGTTCATCTTCGGTGTTGGTATGATTTTTATCTTCGGATGATATCATTCTATGTGCCA
>Frequency_1_QualityScore_FFHHHHHJJJJJJJJJJJJIIJJJIJJJJJJJJJJJJJJJJGIJJJJJJHHHFFFFFDEEEEEDDDDDDDDDDDDDACDABDDDDDDBDBDDDB_Mismatch_0_Sense_+_Library_PoolT
CCGTATCCAGCTCCAGGATACTCCCAAGGACACGCCCAAGGATACCCCCAAGGATACTACCAGCAACCGCCGTCTGTGGTTGCGCCACCGCAGT
>Frequency_1_QualityScore_FFHHHGHJJJJJJIJJIJJJJJJJGJJJJJJHIJJJIJJJJJJJJHHHHHFFFFFFFEDC=BDDDDDDDDDDDDDDDDDDCDDD@CCCDD?@AD_Mismatch_0_Sense_+_Library_PoolT
ACGAATGTTGCTGTGATCCGACCGACTTTTGTGACTTTTGATCAGCTGCTCTATTCTCGGAGGAATTAGAGATTTGGCTCATGGATTGGGTTAA
>Frequency_1_QualityScore_FFHHHHHJJJJJJIJJJJJJJJIJJJJJJIJJIJJJJJJJJJJJJJJJHIHEHHHHFFFFFFFEEEEFFDEEFFFEDDBDDDDDEED_Mismatch_0_Sense_+_Library_PoolT
AAAAAATGTTGAAATTTTAAACATTTTATCGAACGGCCTCAAGCTTTGAGGATTATTATTGTTGTAATTATATTTTTGTTTATTTTA
>Frequency_1_QualityScore_FFHHHHHJJJJJJJJJJJIJJJJIFHIHJJJIJIJJJJJJJIJJJJJIJIIJJJJFHHHHHGFFFFFDECEDDEEEEEEDDDDEEEFEEED_Mismatch_2_Sense_+_Library_PoolT
TTTATCGAACGGCCTCAAGCTTTGAGGATTATTATTGTTGTAATTATATTTTTGTTTATTTTAGTCTATTCATTATTTTTTATAATTATAC
>Frequency_1_QualityScore_FFHHHHHJJJJJJJJJJIJJJJJJJJIHIJHJJIJJIJJJIIJHIJHIIJJJJJJJJIJJJJJHHHHHHEEDFFFFFEEEEEEDDDEEEEEEED_Mismatch_1_Sense_+_Library_PoolT
CATTTTATCGAACGGCCTCAAGCTTTGAGGATTATTATTGTTGTAATTATATTTTTGTTTATTTTAGTCTATTCATTATTTTTTATAATTATAA
>Frequency_1_QualityScore_FFHGGHGIIIIJIIGHJJGGGIJJIJIIIIIIIJIGBHJIJIIIBGHJIACEABBCBCBDCDCDDDDDBCD?ACC@DD>ACCDCC_Mismatch_2_Sense_+_Library_PoolT
GATATCATTCTATGCGCCAAAAAAATGTTGAAATTTTAAACATTTTATCGAACGGCCTCAAGCTTTGAGGATTATTATTGTTGCA
>Frequency_1_QualityScore_FFHHGHHJIIJJJIIJIJEIGIJJJICHIDHHHIJIIJJIJJJIIIJJJJJJJJJJJJJGHHHHEFHHHE?C@DEFEEEEEEDBDDD_Mismatch_0_Sense_+_Library_PoolT
ATTTTATCGAACGGCCTCAAGCTTTGAGGATTATTATTGTTGTAATTATATTTTTGTTTATTTTAGTCTATTCATTATTTTTTATAA
>Frequency_1_QualityScore_DDH>AFH@FGG@DHHC9?FHECEAGIIIIBCBEB:CHD@HH@CHICGIGIIFHE?FAE<B=CAC_Mismatch_1_Sense_+_Library_PoolT
ATTATTGTTGTAATTATATTTTTGTTTATTTTAGTCTATTCATTATTTTTTATAATTGTTATGA
>Frequency_1_QualityScore_FFDDHHHJJJJJJJJJIJJIJJJIGJJJJJJIIJJJGIIJJJJJJJJJJJIJHGHHHFFDDDDDCDDDDCDDDCDDDDCDC_Mismatch_1_Sense_+_Library_PoolT
GGATGATATCATTCTATGCGCCAAAAAAATGTTGAAATTTTAAACATTTTATCGAACGGCCTCAAGCTTTGAGGATTATTA
>Frequency_1_QualityScore_FFHHHHHJJJJGHJGIIGJJIIJIJJJIJJJJJJJJJJJJJIJJJJJJGIIIIJI_Mismatch_0_Sense_+_Library_PoolT
CTCAAGCTTTGAGGATTATTATTGTTGTAATTATATTTTTGTTTATTTTAGTCTA
>Frequency_1_QualityScore_DDHHHHHGEIIGGIGDIIJJIJIEGGGHIIJJGGG9DGGEG9DFGIHGGHACHCGIHIJIJJIGFAEFFDBDFFC@DA;>@CDDDEEDDBCCDD_Mismatch_0_Sense_+_Library_PoolT
TTAAACATTTTATCGAACGGCCTCAAGCTTTGAGGATTATTATTGTTGTAATTATATTTTTGTTTATTTTAGTCTATTCATTATTTTTTATAAT
>Frequency_1_QualityScore_FFHHHHHJJJGIJJJGIEHGHGEEHHIJJJGHGFGIIIIIIJJHGGHGJIHHGHHHHHFFDDECCEEEDCCCDD_Mismatch_0_Sense_+_Library_PoolT
AAACATTTTATCGAACGGCCTCAAGCTTTGAGGATTATTATTGTTGTAATTATATTTTTGTTTATTTTAGTCTA
>Frequency_1_QualityScore_FFHFHHHJJIIJJJJIHJJGIJJJHHHIJGIJJJJJJJJJJJJJJ_Mismatch_0_Sense_+_Library_PoolT
TGTAATTATATTTTTGTTTATTTTAGTCTATTCATTATTTTTTAT
>Frequency_1_QualityScore_FFHHHHHJJIJJJJJIJJJJJJJJGIJJJJJJJIJJJJJJJJIGHGIJJJJHHHHHGFFFFFFFEEEE_Mismatch_0_Sense_+_Library_PoolT
CAAAAAAATGTTGAAATTTTAAACATTTTATCGAACGGCCTCAAGCTTTGAGGATTATTATTGTTGTA
>Frequency_1_QualityScore_FFHHHHHJJJJJIJJJJIIJJIIIJJJJJJFHGHJJHHIJJJJJJJJJJIIJIJDHHHFFFFFFFEEEEEEEEDDDDDDDDDDDDDDDCDDDDE_Mismatch_1_Sense_+_Library_PoolT
GAGGGCTGTTACATATATGTTCATCTTCGGTGTTGGTATGATTTTTATCTTCGGATGATATCATTCTATTTGCCAAAAAAATGTTGAAATTTTA
>Frequency_1_QualityScore_FFHHHHHJJJJJJJIJJJJJJJIJJJJGHIIJJJIHIJBGHHIJIJIJHIJGIJIJJJJJJIJJHHHHCBEEFBDEEECEEEFEEEEEEEDDBC_Mismatch_1_Sense_+_Library_PoolC
ATTTTAAACATTTTATCGAACGGCCTCAAGCTTTGAGGATTATTATTGTTGTAATTATATTTTTGTTTATTTTAGTCTATTCATTATTTTTTAG
>Frequency_1_QualityScore_FFHHHHGJEHGIJGIIIIIJIJJJJIJJIIJIJJJJJIFFDFDEDEEEDDDCACCDDDDBBDDD@DCCDDCAAC:::>>>BCC@:(::?_Mismatch_0_Sense_+_Library_PoolC
CACCGCAGTATTCGCAGGCGCCGCCTCAGAAACAGACGGGCTTTCTGAAAGGATGCCTGGCGGCTATGTGTTGCTGCTGCCTTCTGGAC
>Frequency_1_QualityScore_DFHHHHGJJJJGIJJJJJEEGIIIJJJJJJJJJJJJJJJJIJJJJJJHHFFFEDEEEEECDDDDDDDCCACCDDDDDB@BDD@@DDDDDCDDED_Mismatch_2_Sense_+_Library_PoolC
TGATCCGACCGACTTTTGTGACTTTTGATCAGCTGCTCTATTCTCGCAGGAATTAGAGATTTGGCTCATGGATTGGGTTAAGTTTTTCATTCCG
>Frequency_1_QualityScore_FFHHHHHIJJIJJJJIIJIJJJJJHIIJJJJJJJJJJJHFFDDDECCDDDDDDDDDCDBDDDDDCDDDDCCDDDDDDDDDDDDC@DCC?CDDDD_Mismatch_0_Sense_+_Library_PoolC
CCGTCTGTGGTTGCGCCACCGCAGTATTCGCAGGCGCCGCCTCAGAAACAGACGGGCTTTCTGAAAGGATGCCTGGCGGCTATGTGTTGCTGCT
>Frequency_1_QualityScore_FFHHDHHJJIIJJJIJEIIJJIFHGBHIHIJIIJJGHIFGHIJIIGIIIIIGHGJJHHHHEEHFFFFFFFEEEEEEEEB_Mismatch_1_Sense_+_Library_PoolC
TATCGAACGGCCTCAAGCTTTGAGGATTATTATTGTTGTAATTATATTTTTGTTTATTTTAGTCTATTCATTATTTTTA
>Frequency_1_QualityScore_FFHHHHHJJJJIJJJJJJJJJJJIJJHJJJJJJJJJIIJJJJIJJJJJJJJJJHJJIJJHHFHHHFDFFFFFFEEEEEED_Mismatch_1_Sense_+_Library_PoolC
TTATCGAACGGCCTCAAGCTTTGAGGATTATTATTGTTGTAATTATATTTTTGTTTATTTTAGTCTATTCATTATTTTTA
>Frequency_1_QualityScore_BEHHFFHIJJJIJJJJIJJJJJJ?FFGHIIJJGGJIGHGGHGHGHAGGIIJ_Mismatch_0_Sense_+_Library_PoolC
AATGTTGAAATTTTAAACATTTTATCGAACGGCCTCAAGCTTTGAGGATTA
>Frequency_1_QualityScore_DD>?A<BCCEEEEFGIGIEFHEGC;CEGHBEHFEHIBA=FHCEA4=;CE<AADC?DC@@CCCACD@@CB?\8=@?CCCCCCC@C>CACCCCC@C_Mismatch_1_Sense_+_Library_PoolC
TGCCTTCTGGACGAATGTTGCTGTGATCCGACCGACTTTTGTGACTTTTGATCAGCTGCTCTATTCTCGCAGGAATTAGAGATTTGGCTCATGG
>Frequency_1_QualityScore_FFHHHHHJJJJJJJJJJJJJJJJIJJGIJJJJJJJJJJJJIJJJJIJJJHHFFFFFEDEEEEDDDDDDDDEFEDDDDDDEDED_Mismatch_2_Sense_+_Library_PoolC
ATTCTATGCGCCAAAAAAATGTTGAAATTTTAAACATTTTATCGAACGGCCTCAAGCTTTGAGGATTATTATTGTTGTAACTA
>Frequency_1_QualityScore_FFHHHHHIJJJHIIIIHIJIJJJJJJJJJIGHGJDHGFGIJGHGHFFFDDD@CFEFDD=?BDDDDDDDBBCCACDDCDCDDDDDBBCDCCCAAC_Mismatch_1_Sense_+_Library_PoolC
TACCCCCAAGGATACTACCAGCAACCGCCGTCTGTGGTTGCGCCACCGCAGTATTCGCATGCGCCGCCTCAGAAACAGACGGGCTTTCTGAAAG
>Frequency_1_QualityScore_FFHHHHGJJJJHIGJIIJIJJJIIJIJIGIJJJJJJJJJIIIIJJIJJJJIIJIHHHGHHHFFEFEDDDB@DDDDDDDDDDDDDDDDDEEEEDD_Mismatch_1_Sense_+_Library_PoolC
TTTATCTTCGGATGATATCATTCTATGCGCCAAAAAAATGTTGAAATTTTAAACATTTTATCGAACGGCCTCAAGCTTTGAGGATTATTATTGT
>Frequency_1_QualityScore_FFHHHGHJJJJJJIJJJJJJJJIJJIJJJIIJIJIJJJJJJJJJJJJJJJJIIIJHHFEDEEEEEDDDDABDDDDDDFEEEDEE_Mismatch_2_Sense_+_Library_PoolC
ATGATATCATTCTATGCGCCAAAAAAATGTTGAAATTTTAAACATTTTATCGAACGGCCTCAAGCTTTGAGGATTATTATTGTA
>Frequency_1_QualityScore_EFHHHHH@GGIJIJJIJJJGIJIJJJHIHIJJIIIJJJJIJJJBHHEEHHHFFFFFFFCDEEDEDDDDDDDDDEEEDBD8>BB?CDDDDDDDDD_Mismatch_1_Sense_+_Library_PoolC
TGTTGCTACTGCCTTCTGGACGAATGTTGCTGTGATCCGACCGACTTTTGTGACTTTTGATCAGCTGCTCTATTCTCGGAGGAATTAGAGATTT
>Frequency_1_QualityScore_D;A=)2CGBG@BBHFD4F?E98)1:11:1CGI<D9?:FBGII@@8.(-4..??A;A)?3@?7@6@666@>;@;;(,,\\30984>>BA>:>A_Mismatch_2_Sense_+_Library_PoolC
TTGGGATGATTTTTATCTTCGGATGATATCATTCTATGCGCCAAAAAAATGTTGAAATTTTAAACATTTTATCGAACGGCCTCAAGCTTTGA
>Frequency_7_QualityScore_FFHHHHHJJJJJJJJJJJJJJGIIJCHIIJJFHIJJHIJJJIJJJIJIGHIIIJJJJJIJIHHGHGGGEDEFFFFEEEEEEDD@BACDDADDDC_Mismatch_2_Sense_+_Library_PoolT
CAGGAATTAGAGATTTGGCTCATGGATTGGGTTAAGTTTTTCATTCCGAAGATAAGGGCTGTTACATGTATGTTCATCTTCGGTGTTGGTATGA
>Frequency_7_QualityScore_EFFFFGGHIIIIIIIIIJIIIIIHEGIJIHHIIIIJIIIEFFHIIAGGHGHIIIHHHIIIIGDBDCDDEDEEDEDEEDDBABCCC@@AACCDAC_Mismatch_2_Sense_+_Library_PoolT
TCCGAAGATAAGGGCTGTTACATGTATGTTCATCTTCGGTGTTGGTATGATTTTTATCTTCGGATGATATCATTCTATGCGCCAAAAAAATGTT
>Frequency_7_QualityScore_FFHHHGGJJHIJJJIIGIIJJJJJIHHIJJJJJJJJJIIJJJJJJHGHEFEFEEFEEDEDDDDDDCDDDDDCCCD<?BCD@CDDDDDEECDB>A_Mismatch_2_Sense_+_Library_PoolT
ATCCGACCGACTTTTGTGACTTTTGATCAGCTGCCCTATTCTCGCAGGAATTAGAGATTTGGCTCATGGATTGGGTTAAGTTTTTCATTCCGAA
>Frequency_7_QualityScore_FEGGGGGIIIJJIFHIIIIHHIHFEGFIGGHIHIIHIIFGDGGIFHFGEGFIIIHHGFFHFCDECDDEECCDDDCDDDDCABBBABAA?CBCCD_Mismatch_2_Sense_+_Library_PoolT
CCGAAGATAAGGGCTGTTACATGTATGTTCATCTTCGGTGTTGGTATGATTTTTATCTTCGGATGATATCATTCTATGCGCCAAAAAAATGTTG
>Frequency_7_QualityScore_FFHHHHHJJJJIIIJIIIIIIIHHIJHIJJJIJJIJJEHGHIJFHIIHIJIIIIIHIIHHHDEGFGFFEEEEEEEEECBCCDCDCCDCDCA@BC_Mismatch_2_Sense_+_Library_PoolT
CGAAGATAAGGGCTGTTACATGTATGTTCATCTTCGGTGTTGGTATGATTTTTATCTTCGGATGATATCATTCTATGCGCCAAAAAAATGTTGA
>Frequency_1_QualityScore_FFHHHGGJJJJJJJJJJJJJJJIIIJJJJJJJJJJJJGHHHIIHIJJHHHHHHFFFFFFCDCDDDEEEDEEEEEDEEDDDDDD?DDBDDCDDDD_Mismatch_2_Sense_+_Library_PoolC
CGAAGATAAGGGCTGTTACATGTATGTTCATCTTCGGTGTTGGTATGATTTTTATCTTCGGATGATATCATTCTATGCGCCAAAAAAATGTTGA
>Frequency_6_QualityScore_FFHHHHHJJJJJJJIIIJJJIIIIIIIJJJJGHIJGIHIIJGGHHJEHIJJIIIIIIHGHHGGFFFFFDCCCDDDDEDDEEEEEEEEEDDECCA_Mismatch_2_Sense_+_Library_PoolT
CCTATTCTCGCAGGAATTAGAGATTTGGCTCATGGATTGGGTTAAGTTTTTCATTCCGAAGATAAGGGCTGTTACATGTATGTTCATCTTCGGT
>Frequency_6_QualityScore_EFHGHGHIJIIHIIJEHIJJJEHHIIFHIIJIIIIIIIHIIIIIIIIJHIIGHGHGGHGGHHGGGFFFGFFEDABBCCDACDDCDEDDDDCDDE_Mismatch_2_Sense_+_Library_PoolT
AGATTTGGCTCATGGATTGGGTTAAGTTTTTCATTCCGAAGATAAGGGCTGTTACATGTATGTTCATCTTCGGTGTTGGTATGATTTTTATCTT
>Frequency_6_QualityScore_FFHGHHHJJHIJJGHIIJJGHIJHHIJIIIJIIIHHIHHGIIIIIHFFFIHGHHHIEGHGHHIGHGGGHFDACBACC?CCDCEEEDDCCDCDDB_Mismatch_2_Sense_+_Library_PoolT
ATTTGGCTCATGGATTGGGTTAAGTTTTTCATTCCGAAGATAAGGGCTGTTACATGTATGTTCATCTTCGGTGTTGGTATGATTTTTATCTTCG
>Frequency_6_QualityScore_FFHHHGHJJDGHIIIFHIIIHIJJJIGIJIJJIIJJJJIIJJJJJIIIIIIIHIIIIIIIHIIHHGFBDECCDBDDDDEEEDDDDDDEEB@?AC_Mismatch_2_Sense_+_Library_PoolT
GGCTCATGGATTGGGTTAAGTTTTTCATTCCGAAGATAAGGGCTGTTACATGTATGTTCATCTTCGGTGTTGGTATGATTTTTATCTTCGGATG
>Frequency_6_QualityScore_FFHHHGHIIJJIIEGII@FFHIJCGGIIFHIIIIFIHGIHHHIIIHHHHGGHIGGGIGFFGHGGGGFEGEFEGEE?BBBCCACCDCDEDDDCCD_Mismatch_2_Sense_+_Library_PoolT
AGAGATTTGGCTCATGGATTGGGTTAAGTTTTTCATTCCGAAGATAAGGGCTGTTACATGTATGTTCATCTTCGGTGTTGGTATGATTTTTATC
>Frequency_5_QualityScore_FFHHHHHJJJJJJJJIJJHIJJJJIJIIJJJJJJJHIJJEHHIJJDGIHIDGIIIIIJIHHHCFHFFFEEEEDDDBDDDCDDDEEEEEEEEEDD_Mismatch_2_Sense_+_Library_PoolT
CTGCCCTATTCTCGCAGGAATTAGAGATTTGGCTCATGGATTGGGTTAAGTTTTTCATTCCGAAGATAAGGGCTGTTACATGTATGTTCATCTT
>Frequency_5_QualityScore_FFHGHGHIIIIHIIIHIHIHHGHHIIIIJJIJJJJFHGIIJGHIJGIJJJIJJJIJJIGFIHIHGHHGGEEFEFEECCDDCBCCCDDDDCDDDC_Mismatch_2_Sense_+_Library_PoolT
AAGATAAGGGCTGTTACATGTATGTTCATCTTCGGTGTTGGTATGATTTTTATCTTCGGATGATATCATTCTATGCGCCAAAAAAATGTTGAAA
>Frequency_5_QualityScore_FFHHHHHIJIIIJJJJIIIHIJJJJJIJHIJJHIIIHIEHIJIFHIIJIIIIJHIGIIIHGHHGFCEEDBDEDEDDDEEEEDDCEDDECC@AAB_Mismatch_2_Sense_+_Library_PoolT
ATTCTCGCAGGAATTAGAGATTTGGCTCATGGATTGGGTTAAGTTTTTCATTCCGAAGATAAGGGCTGTTACATGTATGTTCATCTTCGGTGTT
>Frequency_5_QualityScore_FFHHHHHJIJIIIJHIIHHIHIIIJIIJIJIJFHHIJJGHIIHIIIJJIEIIJJJJGIIHIIIJIHGHGGGGEDECCABDCBCDDEEDDDBDDD_Mismatch_2_Sense_+_Library_PoolT
ATAAGGGCTGTTACATGTATGTTCATCTTCGGTGTTGGTATGATTTTTATCTTCGGATGATATCATTCTATGCGCCAAAAAAATGTTGAAATTT
>Frequency_5_QualityScore_EFHHHHHJJJJJJJJJJJJJHIJJEHIIJJGIIIJGIIJJJJJJJJJHIIIIJIJJJJIJHIGHGGGFFBEFFFFFFEEEDDABACDDCDDDCD_Mismatch_1_Sense_+_Library_PoolT
AGGAATTAGAGATTTGGCTCATGGATTGGGTTAAGTTTTTCATTCCGAAGATAAGGGCTGTTACATGTATGTTCATCTTCGGTGTTGGTATGAT
>Frequency_5_QualityScore_FFHHHHHJJJIJJJHJJJJJIGHHIJJJJJJJJJJJJJJJJJJJJJJJJJHHFFEFEEDEEDDDDDDDDCBCDDCDDDDDAACCDADDDDDDEE_Mismatch_2_Sense_+_Library_PoolT
CTGTGATCCGACCGACTTTTGTGACTTTTGATCAGCTGCCCTATTCTCGCAGGAATTAGAGATTTGGCTCATGGATTGGGTTAAGTTTTTCATT
>Frequency_5_QualityScore_FFGHHGEGHHHIIIIIIHIIFHFGHFHGHIHGHHIJJJJIDGHGGHGHHIGHIHIIHIIHHHGFDDEDECDDEDEEEDDDBBBCBCBCCCCDDD_Mismatch_2_Sense_+_Library_PoolT
TTCCGAAGATAAGGGCTGTTACATGTATGTTCATCTTCGGTGTTGGTATGATTTTTATCTTCGGATGATATCATTCTATGCGCCAAAAAAATGT
>Frequency_2_QualityScore_FFGGHHFHGIIIIGIIIIIJIIJJIIIIJJJJJIJJJJJIEGGGIIFHHIIIIJJJIIJIJJIGHFFFEEEEEEEEEEEECCDCDDCCACDDCC_Mismatch_2_Sense_+_Library_PoolC
TTCCGAAGATAAGGGCTGTTACATGTATGTTCATCTTCGGTGTTGGTATGATTTTTATCTTCGGATGATATCATTCTATGCGCCAAAAAAATGT
>Frequency_5_QualityScore_FFHHHHHHIIHIIHIHEHIIIIHIGHIIJIFGFGHIGEHIGHIIIIHGHIIHGF?DEFGIHIHHGGGDEEDCDBCCBAB@@CCBCCCCCCDCCD_Mismatch_2_Sense_+_Library_PoolT
AAGGGCTGTTACATGTATGTTCATCTTCGGTGTTGGTATGATTTTTATCTTCGGATGATATCATTCTATGCGCCAAAAAAATGTTGAAATTTTA
>Frequency_1_QualityScore_FFGHGFDHGIIJJJIFGGIIJIGIIJJJDGGHHIGHHIIIIDIJIIHGJJIJHB;CEIIBHIGHGHGAEEDDDBDDC??@@BDECCC@@@CDDE_Mismatch_2_Sense_+_Library_PoolC
AAGGGCTGTTACATGTATGTTCATCTTCGGTGTTGGTATGATTTTTATCTTCGGATGATATCATTCTATGCGCCAAAAAAATGTTGAAATTTTA
>Frequency_4_QualityScore_FFHHHHGJJJJIIJIIIIJJIJIIIJIJJIIGIIJGIIJJIDGIIJFHIIIIIJJJIJFIHGGGGFFEEECBDDEDEDDEEEEDECDEDDECAA_Mismatch_1_Sense_+_Library_PoolT
TCTATTCTCGCAGGAATTAGAGATTTGGCTCATGGATTGGGTTAAGTTTTTCATTCCGAAGATAAGGGCTGTTACATGTATGTTCATCTTCGGT
>Frequency_4_QualityScore_EBGFGFGIIIJGHIIIIIHIFFEICGIGIIJHIIIIEGFGIIAFHHGIIIJIIIIIJICF?EEEEEECCCEEECDDEBBCABABBCCACBCCCC_Mismatch_2_Sense_+_Library_PoolT
GAAGATAAGGGCTGTTACATGTATGTTCATCTTCGGTGTTGGTATGATTTTTATCTTCGGATGATATCATTCTATGCGCCAAAAAAATGTTGAA
>Frequency_4_QualityScore_EEHGGGGIIIIJHEIIIFGIGHFIGHIIIHIGEHIHIIIHHHGGIIIIHIHIIIGIBDGHIH>CFGGAC@CEACEECEBCCCBCDCCBCBCCCD_Mismatch_0_Sense_+_Library_PoolT
TTGTGACTTTTGATCAGCTGCTCTATTCTCGGAGGAATTAGAGATTTGGCTCATGGATTGGGTTAGGTTTTTCATTCCAAAGATAAGGGCTGTT
>Frequency_4_QualityScore_FFHHHHHJJJJJIJJJIJIIJJIGIIIJJJJJJJJJJJJJJJJJIIJJJJIHGGFEDEEEDDDDDDDDDCDDCDDDACCCCC?ACCD?DDDDDC_Mismatch_1_Sense_+_Library_PoolT
TGCTGTGATCCGACCGACTTTTGTGACTTTTGATCAGCTGCCCTATTCTCGCAGGAATTAGAGATTTGGCTCATGGATTGGGTTAAGTTTTTCA
>Frequency_4_QualityScore_EEGGHFGIIIIIIIGIGGHIIGIIIIHIJJJIIHFHIIGHHIIHHEGHHGGHIIFEHHAEEDEGACCBCDEFEACCCDCDCBB@ACCCCABCA?_Mismatch_2_Sense_+_Library_PoolT
TTTTGTGACTTTTGATCAGCTGCCCTATTCTCGCAGGAATTAGAGATTTGGCTCATGGATTGGGTTAAGTTTTTCATTCCGAAGATAAGGGCTG
>Frequency_4_QualityScore_FFHHHHHJFIIJJJGIIJIHIIJJIIIJIJJHIIIJJJJJJIJJIJIJIIJIIIJIJJJJIIIIIGEFEADECEEECEEEDDCDDDFECC?CCC_Mismatch_2_Sense_+_Library_PoolT
GCTCATGGATTGGGTTAAGTTTTTCATTCCGAAGATAAGGGCTGTTACATGTATGTTCATCTTCGGTGTTGGTATGATTTTTATCTTCGGATGA
>Frequency_4_QualityScore_EFHGHGHIIIIIIIDHHHIGIGIDGCGIIIIIIIGIII@CGGIIFHGHICEGIIHIIHFHIHGHGGFEEEDCDDDDDDDEEDEFEDDEEEEDDD_Mismatch_1_Sense_+_Library_PoolT
TGCTCTATTCTCGGAGGAATTAGAGATTTGGCTCATGGATTGGGTTAGGTTTTTCATTCCAAAGATAAGGGCTGTTACATATATGTTCATCTTC
>Frequency_4_QualityScore_FFGHHHHIJIJIJJIJIJJIIIIJJJIJJJJJJJEGGHIIGIIJGIIJJJJJJJJJIGFHIHHGFGGGGFFEEEEDDDDCABCCDCDDDDDDCD_Mismatch_2_Sense_+_Library_PoolT
AGATAAGGGCTGTTACATGTATGTTCATCTTCGGTGTTGGTATGATTTTTATCTTCGGATGATATCATTCTATGCGCCAAAAAAATGTTGAAAT
>Frequency_4_QualityScore_FFHHHHHIJJJEGIIJJFHIJIIIJJJIIJJJJJIIIJJJIIJJIJJHIIIIIJIIIIIHIIHIHHIGGFCBBDDAEDDCEEEDDDDDDEECC?_Mismatch_2_Sense_+_Library_PoolT
TTGGCTCATGGATTGGGTTAAGTTTTTCATTCCGAAGATAAGGGCTGTTACATGTATGTTCATCTTCGGTGTTGGTATGATTTTTATCTTCGGA
>Frequency_4_QualityScore_FFHHGHHJIJJIJJIIJJJJIJIIJAEIFGHJIIJIJJIJJJJJJHGIIHIIJJJJIJJIJHFIHIIGHEEEDDDDDDCDDD@CDDDDDDDDDE_Mismatch_2_Sense_+_Library_PoolT
TTACATATATGTTCATCTTCGCTGTTGGTATGATTTTTATCCTCGGATGATATCATTCTATGTGCCAAAAAAATTGTTGAAATTTTAAACATTT
>Frequency_3_QualityScore_FFGGHHHJJJJJJJJJIHJEHIJFHIIJJGHIJJFIIIJJJJJJIJIJIJJHIIIIJIIIJGIHHHGEGDEEFEFFFFECDCCAACCBDDDCED_Mismatch_1_Sense_+_Library_PoolT
GGAATTAGAGATTTGGCTCATGGATTGGGTTAAGTTTTTCATTCCGAAGATAAGGGCTGTTACATGTATGTTCATCTTCGGTGTTGGTATGATT
>Frequency_3_QualityScore_FFHHHHHIJJJJJJJIIIIHIJIIJJJFGHHHIJJIHJHHJIIJJJIGIHICGHIJI?DGGG>CGEEDDCDBDCDDEDDDDDCCCDCCDCDDEE_Mismatch_0_Sense_+_Library_PoolT
ACTTTTGATCAGCTGCTCTATTCTCGGAGGAATTAGAGATTTGGCTCATGGATTGGGTTAGGTTTTTCATTCCAAAGATAAGGGCTGTTACATA
>Frequency_3_QualityScore_FFHHHHHJJJJJJJJJJIJJJJJJJJGHIJFHIJJJFHIJJGIJJJJJJJJHHGHIJJJIHGHFFFFFEADEEEEEEEEEEEEDDECC@B?@CD_Mismatch_2_Sense_+_Library_PoolT
TCTCGCAGGAATTAGAGATTTGGCTCATGGATTGGGTTAAGTTTTTCATTCCGAAGATAAGGGCTGTTACATGTATGTTCATCTTCGGTGTTGG
>Frequency_3_QualityScore_EEHGHGHIIJIIGIGHGICEHGIIFGFHHCGIIIHHIIIIIHIIIJHIIHIIJHFIHGGGFFHHHHFEFBEGGFEE>A?BCC?BCCBCE;;@A@_Mismatch_2_Sense_+_Library_PoolT
TAGAGATTTGGCTCATGGATTGGGTTAAGTTTTTCATTCCGAAGATAAGGGCTGTTACATGTATGTTCATCTTCGGTGTTGGTATGATTTTTAT
>Frequency_3_QualityScore_FEHHHHHJJJJJJJJJJIJJJJJJJJJJJGIJJJJJJJJJJJJJJJJGIIIJIJJJJJJJJJJJIJJJIFGGFDDDDDDCDDDDDDDECDDDDD_Mismatch_2_Sense_+_Library_PoolT
GTTACATATATGTTCATCTTCGCTGTTGGTATGATTTTTATCCTCGGATGATATCATTCTATGTGCCAAAAAAATTGTTGAAATTTTAAACATT
>Frequency_3_QualityScore_EEGGGFGIHHHGHFHHHGCFGDFGEFHHHIHIHBFBFHHFGHHGIIHHIIIIGHIHGCEFFFFEDCEEEABCDC@CBBCCCC=@>B@BCCC@=B_Mismatch_2_Sense_+_Library_PoolT
GATAAGGGCTGTTACATGTATGTTCATCTTCGGTGTTGGTATGATTTTTATCTTCGGATGATATCATTCTATGCGCCAAAAAAATGTTGAAATT
>Frequency_1_QualityScore_FFHHHHHIIJIJJIJIIJHIJJJJIJJJJJJJJDGHHIJGIIJEHIJJJJJJIJJJJFGFFFFFFFEEEEDEECDDDDDDDDDDDDEEDDDDDD_Mismatch_2_Sense_+_Library_PoolC
GATAAGGGCTGTTACATGTATGTTCATCTTCGGTGTTGGTATGATTTTTATCTTCGGATGATATCATTCTATGCGCCAAAAAAATGTTGAAATT
>Frequency_3_QualityScore_FFHHHHHIJIJJJJJIIHIJJIJJJJJIJJJHHIJGIHIIJIJJJIIIGHHIIIIIJIJJIJJJIIIIIHGFDDCBDCDCDCDCDDDDDDC_Mismatch_2_Sense_+_Library_PoolT
CTGTTACATATATGTTCATCTTCGCTGTTGGTATGATTTTTATCCTCGGATGATATCATTCTATGTGCCAAAAAAATTGTTGAAATTTTAA
>Frequency_3_QualityScore_FFHHHHHJJJJJJJJIIIJJHIJHIJJJJJJIJJJJIJJJGIJJEHHIIIDGHIJFHIIIIIHGGGGDECCEEEEDDDDDDDDDDEDDEEEFEE_Mismatch_2_Sense_+_Library_PoolT
ATCAGCTGCCCTATTCTCGCAGGAATTAGAGATTTGGCTCATGGATTGGGTTAAGTTTTTCATTCCGAAGATAAGGGCTGTTACATGTATGTTC
>Frequency_3_QualityScore_EEGGGGGHCHBDHGHIBEHIICFHGIHGIHHFGGHFHHIHHHGEIIFFGHGHHBEGHIIFHHIHEFG?@?BAAB=ACCCDBDCC??BCDEAC;@_Mismatch_2_Sense_+_Library_PoolT
TGGCTCATGGATTGGGTTAAGTTTTTCATTCCGAAGATAAGGGCTGTTACATGTATGTTCATCTTCGGTGTTGGTATGATTTTTATCTTCGGAT
>Frequency_3_QualityScore_FFHHHHGHHJJJJJJJJJJJJJJJIJJJJJJJJJJHIJIJJJJJHIGIJIJIJJJFIJJ@EGHHHCDFFD?CEDDCDEEEEEDDDDDDDDDCDD_Mismatch_0_Sense_+_Library_PoolT
CTTTTGTGACTTTTGATCAGCTGCTCTATTCTCGGAGGAATTAGAGATTTGGCTCATGGATTGGGTTAGGTTTTTCATTCCAAAGATAAGGGCT
>Frequency_3_QualityScore_FFHHHHHHIJJJJJJIJJJJJJIJHIIIGHHJJJFHIJJHIIJJJIHIHHJHHIJJJIIHHHGFFFFEECDCDDDEEEEDEDDEDD=?@ACB?B_Mismatch_2_Sense_+_Library_PoolT
TCGCAGGAATTAGAGATTTGGCTCATGGATTGGGTTAAGTTTTTCATTCCGAAGATAAGGGCTGTTACATGTATGTTCATCTTCGGTGTTGGTA
>Frequency_1_QualityScore_DFHHHHHJIJIIIJJJJJJJJJJJGIIJDHHIIJ?BFHHDGGIJHJJJJJG@FHIIIJJHHHHEFFFFFCEC@@DEDDDDDCDEDD<??BBD<A_Mismatch_2_Sense_+_Library_PoolC
TCGCAGGAATTAGAGATTTGGCTCATGGATTGGGTTAAGTTTTTCATTCCGAAGATAAGGGCTGTTACATGTATGTTCATCTTCGGTGTTGGTA
>Frequency_3_QualityScore_FFHHHHHJJJJJJJJJJJIIJJEIIJJJFHIJJGHIJJJJJJIIJFIIJJIJIHIJIHHIHIGGGEGFGFFFFFFEEEDC@BCCDCACDDDDEE_Mismatch_1_Sense_+_Library_PoolT
GAATTAGAGATTTGGCTCATGGATTGGGTTAAGTTTTTCATTCCGAAGATAAGGGCTGTTACATGTATGTTCATCTTCGGTGTTGGTATGATTT
>Frequency_3_QualityScore_FFHHHHHJJJIJJJJJJJJJJJFHIJFIJJJJIJJJIJJJHIJIIJJJJJJIJHJJIJJJJHIJJGEEECDDEDCDDDDDDDDDDDDEEEDDCB_Mismatch_2_Sense_+_Library_PoolT
ATATGTTCATCTTCGCTGTTGGTATGATTTTTATCCTCGGATGATATCATTCTATGTGCCAAAAAAATTGTTGAAATTTTAAACATTTTATCGA
>Frequency_3_QualityScore_FFHHHHHJJJJJJJJJJIIJJJHHJIIJJJJJJJIJJJGHIJJJFHIJIEHIIJJJJJIIIDGGFFFFFECDEDCDDDDEDDEEEEDEEEEDDE_Mismatch_2_Sense_+_Library_PoolT
TGCCCTATTCTCGCAGGAATTAGAGATTTGGCTCATGGATTGGGTTAAGTTTTTCATTCCGAAGATAAGGGCTGTTACATGTATGTTCATCTTC
>Frequency_3_QualityScore_FFHHGHHJGIGIGHJGIIGJIIIIIJIHIHHIHHFIIJHJIIIJGIHIGIIHIIIGIIHIIIJHIIIGHGGHHFCDCCDDCDBCDDDCEDDDDD_Mismatch_2_Sense_+_Library_PoolT
TGTTACATATATGTTCATCTTCGCTGTTGGTATGATTTTTATCCTCGGATGATATCATTCTATGTGCCAAAAAAATTGTTGAAATTTTAAACAT
>Frequency_3_QualityScore_DEHHHHHJJIJJIIIJJJJJJJJJJJJJJGIJJFHIJJJGHIJIEGHIJJIJJJIHIHHFGGGFFEEEDEDEEEEDDEEEFEEEEEDDEDC@CC_Mismatch_1_Sense_+_Library_PoolT
TATTCTCGCAGGAATTAGAGATTTGGCTCATGGATTGGGTTAAGTTTTTCATTCCGAAGATAAGGGCTGTTACATGTATGTTCATCTTCGGTGT
>Frequency_3_QualityScore_FFHHHHHJJJJJJJJJIJIJJIJJJJJJJIJJJJJJJJHJJJDHHJJJEGIIIEHHIJJJIIIHGDEEECEDDDEDDDDDDDDEDCDEEEDEEE_Mismatch_1_Sense_+_Library_PoolT
CAGCTGCTCTATTCTCGCAGGAATTAGAGATTTGGCTCATGGATTGGGTTAAGTTTTTCATTCCGAAGATAAGGGCTGTTACATGTATGTTCAT
>Frequency_3_QualityScore_EEGGEGHIIIIIIIIIJIJIJHIIGHIIJHIIHIHHIHHGIFHHHJDGHE@EHHHI@DDFF?EFFFEDD@?AC>A??BACABBAAB<@AB@CBB_Mismatch_2_Sense_+_Library_PoolT
CTTTTGATCAGCTGCCCTATTCTCGCAGGAATTAGAGATTTGGCTCATGGATTGGGTTAAGTTTTTCATTCCGAAGATAAGGGCTGTTACATGT
>Frequency_3_QualityScore_FFFHHHGIIJJJJHIFGIIIJJIIIIHGIJIJJJJGIJHIIHIIHIIIIIGGIHIHHIIFIIIIH>CCE@@DEFDECEEDCBAACBDDDBCBBC_Mismatch_2_Sense_+_Library_PoolT
CTTTTGTGACTTTTGATCAGCTGCCCTATTCTCGCAGGAATTAGAGATTTGGCTCATGGATTGGGTTAAGTTTTTCATTCCGAAGATAAGGGCT
>Frequency_2_QualityScore_FFGHHHHIIIJIIJIIIIIJGIIIJJJJJJJIIJJJIIIGFHIJIIGIJIJIJJGIIFHIIIIIHHHHHGHFFFEFEEDDDCDDBCDDAACCCC_Mismatch_2_Sense_+_Library_PoolT
AGATAAGGGCTGTTACATATATGTTCATCTTCGCTGTTGGTATGATTTTTATCCTCGGATGATATCATTCTATGTGCCAAAAAAATTGTTGAAA
>Frequency_2_QualityScore_FFHHHHHJIJIJJJJJJJJIIIIJJJJJJJIIJJJJJJJJIGIJIJIIEHIGIIIIIIIIHHGGGGFFGEEFEEEEEEECEEEEEEDEEEEDDD_Mismatch_1_Sense_+_Library_PoolT
AAAAATTGTTGAAATTTTAAACATTTTATCGAACGGCCTCAAGCTTTGAGGATTATTATTGTTGTAATTATTTTAGTCTATTCATTATTTTTTA
>Frequency_2_QualityScore_FFHHHHHJJIJJJIIGIIIHGIIIIJIIIHIIJIJJIIIIIEGHIEIIIHIIIGIIIIHHIGGHGGHHFEFFFFFEEEEEADACCDDDCCCCCD_Mismatch_2_Sense_+_Library_PoolT
AAGATAAGGGCTGTTACATATATGTTCATCTTCGCTGTTGGTATGATTTTTATCCTCGGATGATATCATTCTATGTGCCAAAAAAATTGTTGAA
>Frequency_2_QualityScore_=DFEFEGICIIFGIGIIFIIG=EGGIIDGGIGIGEHCIIIIHIGCDGGII?GIICGHHIGGGGI?DGECAEGEDEAEDA??;AACACCCCDCAB_Mismatch_2_Sense_+_Library_PoolT
AATTAGAGATTTGGCTCATGGATTGGGTTAAGTTTTTCATTCCGAAGATAAGGGCTGTTACATGTATGTTCATCTTCGGTGTTGGTATGATTTT
>Frequency_2_QualityScore_EEHGHHHJJJJIJJJJJJJIIJJHHIJJJJJJJJJJJJJJJEIIIJJJIJJJJJJJJIJIIIIIIIGDEDEEEDDCCDDDDEDCDDDDEEEDDD_Mismatch_2_Sense_+_Library_PoolT
TATATGTTCATCTTCGCTGTTGGTATGATTTTTATCCTCGGATGATATCATTCTATGTGCCAAAAAAATTGTTGAAATTTTAAACATTTTATCG
>Frequency_2_QualityScore_EEHHFEGIIIIIIIIIFGIIIHIIGCGIIIIIIIIIIGHIGIHGIGGIIIGGIIIFHIAEDEGG5>C?A=BACECCEEECCBBBCCCCCA??>?_Mismatch_1_Sense_+_Library_PoolT
TTTTGTGACTTTTGATCAGCTGCTCTATTCTCGCAGGAATTAGAGATTTGGCTCATGGATTGGGTTAAGTTTTTCATTCCGAAGATAAGGGCTG
>Frequency_2_QualityScore_EEHHHHHJJJJJJIJJJIJJJGIIIIJJJJJIJJJIJIIGIIJJJJJJIIJIJJJIJJJJJJJJHEEEEDCEEDDDDDDFDDDDDDEEEDDCBC_Mismatch_2_Sense_+_Library_PoolT
TATGTTCATCTTCGCTGTTGGTATGATTTTTATCCTCGGATGATATCATTCTATGTGCCAAAAAAATTGTTGAAATTTTAAACATTTTATCGAA
>Frequency_2_QualityScore_FFHHHHHJJJIIGIIIIJGFIIIIIJJJJIJIJJIJJJJIIIIIIIIIGGGGGHHHGGFEGEFAEEDEDCACCDCEECCDDEEDCC@DDDCCCD_Mismatch_2_Sense_+_Library_PoolT
CCGACTTTTGTGACTTTTGATCAGCTGCCCTATTCTCGCAGGAATTAGAGATTTGGCTCATGGATTGGGTTAAGTTTTTCATTCCGAAGATAAG
>Frequency_2_QualityScore_FFHHHHHGIIIIJJJJJJJJIJJJIGIIJJJJJIJJJJJJJIIIJJJJGIJJIIIHGHGGGGGFEFEDECDDEEEEEDCDDCDDDDDDDCCDDD_Mismatch_2_Sense_+_Library_PoolT
CTGTTGGTATGATTTTTATCCTCGGATGATATCATTCTATGTGCCAAAAAAATTGTTGAAATTTTAAACATTTTATCGAACGGCCTCAAGCTTT
>Frequency_2_QualityScore_EDFEFHDBGGEFGECC>EDEH@@AGGIGGEC@?CECCEGGEEAAAEA?GA@CACECADCE?;9:?A85=AAA=??A?=83?:<=?;?:=66579_Mismatch_0_Sense_+_Library_PoolT
GAAATACGCCTATCCGTATCCAGCTCCAGGATACTCCCAAGGACACGCCCAAGGATACCCCCAAGGATACCCCCAAGGATACTACCAGCAACCG
>Frequency_2_QualityScore_FFHHHHHIJJJJJJJJHHIJDGGHIJGHIJIGIIJIJJJJIIJIIJIIJGIJJJJJIIIIHGGGHGGGGGGGGEEEED@CACDDACDDDEEEDD_Mismatch_2_Sense_+_Library_PoolT
ATTAGAGATTTGGCTCATGGATTGGGTTAAGTTTTTCATTCCGAAGATAAGGGCTGTTACATGTATGTTCATCTTCGGTGTTGGTATGATTTTT
>Frequency_2_QualityScore_FFHGHGGIIJJJIIJJIIIJIGIFHIIIIIIIJJJJIJJJCHIIGGGGIG?BGIGEGFIIHGIIGFFGEB@CECCDECDDDCCCCEDCBDCDEE_Mismatch_1_Sense_+_Library_PoolT
ATCAGCTGCTCTATTCTCGCAGGAATTAGAGATTTGGCTCATGGATTGGGTTAAGTTTTTCATTCCGAAGATAAGGGCTGTTACATGTATGTTC
>Frequency_2_QualityScore_EEGHGHHEIEIFGGIGIIIHIEGIGGIGIEGGFCGHIFGCFHGGIGGEEHCEHFGBEAGIIGIIIIEGEEGGGEEDCAACC?;?;?6=??=AAC_Mismatch_2_Sense_+_Library_PoolT
GGCTGTTACATATATGTTCATCTTCGCTGTTGGTATGATTTTTATCCTCGGATGATATCATTCTATGTGCCAAAAAAATTGTTGAAATTTTAAA
>Frequency_2_QualityScore_FFHHHHHJIJDGFHIJDGHIGHIJJJIJJJJIIJGIHIJJIJJJIJIJJJJHJJJIIIHFCDDCDDDDDCDDCDDCDDDDDEEEDDCDDDBDDD_Mismatch_0_Sense_+_Library_PoolT
TCATCTTCGGTGTTGGTATGATTTTTATCTTCGGATGATATCATTCTATGCGCCAAAAAAAATGTTGAAATTTTAAACATTTTATCGAACGGCC
>Frequency_2_QualityScore_FFHGHHHHIJIGIHIJIJGHFIIJJJJIIJJIIJJJJJJIJJIIIJIGGGFEEECEEECCEDCCCDDACBCACCDDB;?BCD;ACCBCCECDCA_Mismatch_0_Sense_+_Library_PoolT
TGATCCGACCGACTTTTGTGACTTTTGATCAGCTGCTCTATTCTCGGAGGAATTAGAGATTTGGCTCATGGATTGGGTTAGGTTTTTCATTCCA
>Frequency_2_QualityScore_EEGGHHGIIIAG?EGHIGICGGICEEGIGIHIGIFICFGIIH=EGGGCGFIFGEIIGIIEHB?CEBDBD?ACDDCBCECDAEEEEEDDECCECA_Mismatch_2_Sense_+_Library_PoolT
CCCTATTCTCGCAGGAATTAGAGATTTGGCTCATGGATTGGGTTAAGTTTTTCATTCCGAAGATAAGGGCTGTTACATGTATGTTCATCTTCGG
>Frequency_1_QualityScore_FFHHHHHJJJJJJJJIJJJIIIIHJJJJJJJJEIJJFGHJJJFHIIHFGHIJIIJJIJIBHFHHFFFFBACDEDCCDEDDEEEEEEDEEDDEDD_Mismatch_2_Sense_+_Library_PoolC
CCCTATTCTCGCAGGAATTAGAGATTTGGCTCATGGATTGGGTTAAGTTTTTCATTCCGAAGATAAGGGCTGTTACATGTATGTTCATCTTCGG
>Frequency_2_QualityScore_FFHGHHHJIIIJJJJJJIJJJIJIJIIIIIIJJIJIJHIJIIIJIJIJEIIJJIIIJHIIGCEHFFFECCDECEEEDDDEEEECCDDDDCDDDD_Mismatch_2_Sense_+_Library_PoolT
GACTTTTGTGACTTTTGATCAGCTGCCCTATTCTCGCAGGAATTAGAGATTTGGCTCATGGATTGGGTTAAGTTTTTCATTCCGAAGATAAGGG
>Frequency_2_QualityScore_FFHFGHGIIFIIIJJIJIJJIIIIIJJIJJJIIIIIIJJIIJIIJGIIIJJHI?HGGGIIIGIGFGGGFEEDECEE>???CDCCCDDDCDCCCD_Mismatch_2_Sense_+_Library_PoolT
AGGGCTGTTACATATATGTTCATCTTCGCTGTTGGTATGATTTTTATCCTCGGATGATATCATTCTATGTGCCAAAAAAATTGTTGAAATTTTA
>Frequency_2_QualityScore_FFGFHHFIIHIIIIIIHIIGIIIICGEGIICGIGGGHIIJIJIGIIHHAGHGHIIIIIIIJHIIGHBCACCCDDDDDDCDCBCCCDDCECDDDD_Mismatch_1_Sense_+_Library_PoolT
TGTTACATGTATGTTCATCTTCGGTGTTGGTATGATTTTTATCTTCGGATGATATCATTCTATGCGCCAAAAAAAATGTTGAAATTTTAAACAT
>Frequency_2_QualityScore_EFHHHHHJJJJJJJJIJJJIIIJJGHIHIJIJJJIIIIJJJJIIGIJJFGIIIJ@EHII@EHHFFFFFFEEEECEDDDDDDDDDDCDDDEEEEE_Mismatch_0_Sense_+_Library_PoolT
TTTGATCAGCTGCTCTATTCTCGGAGGAATTAGAGATTTGGCTCATGGATTGGGTTAGGTTTTTCATTCCAAAGATAAGGGCTGTTACATATAT
>Frequency_2_QualityScore_FFHHHHHIIIIIJGIIHIJJJJJJJIJIJIJIJIJIJJJJJIJJIJJIHIIJIIHIJHGFEEEFEDEEEADEDDDDDDFEEDDDCCDCCCBBDC_Mismatch_2_Sense_+_Library_PoolT
TCTTCGCTGTTGGTATGATTTTTATCCTCGGATGATATCATTCTATGTGCCAAAAAAATTGTTGAAATTTTAAACATTTTATCGAACGGCCTCA
>Frequency_2_QualityScore_FFHHHHHJJIJJJJJJJJJJHHIIIJIJIJJJJJJJJIIJJCGIIJJGHIIIEHIIJJJJJIGHGEFEEEEEEEDDDCCDDDEDDEEEEEEEEE_Mismatch_2_Sense_+_Library_PoolT
AGCTGCCCTATTCTCGCAGGAATTAGAGATTTGGCTCATGGATTGGGTTAAGTTTTTCATTCCGAAGATAAGGGCTGTTACATGTATGTTCATC
>Frequency_2_QualityScore_AACGGEEI>CGHDEHIFGGHE?GEDHIIIAHIGCAEEEEGIIDEBEFIIGHCEEIGBHGEG9CGEACECA=?=A?A7ACCCCDCCACC;BBC?A_Mismatch_2_Sense_+_Library_PoolT
TTTGGCTCATGGATTGGGTTAAGTTTTTCATTCCGAAGATAAGGGCTGTTACATGTATGTTCATCTTCGGTGTTGGTATGATTTTTATCTTCGG
>Frequency_2_QualityScore_FFHHGHHJGIJIIJJJJGIGIJJJIJJJIIJIGHIIJJGGIJJCGIJJIIJIIIIIIIIIIGFGGFEEEBCCDEEEEEEDEEEEEDDEDDDDDD_Mismatch_2_Sense_+_Library_PoolT
ATTCTCGGAGGAATTAGAGATTTGGCTCATGGATTGGGTTAGGTTTTTCATTCCAAAGATAAGGGCTGTTACATATATGTTCATCTTCGCTGTT
>Frequency_2_QualityScore_FEHHGGGHGIIGIEEGFEI@GGGGIDGGHIGIIIIIIIGEAEGIICHGEDIHIIIIGCGIHGHDCEE?CCECEEEEEABCDD?7?A?ADCDBCC_Mismatch_2_Sense_+_Library_PoolT
TTAGAGATTTGGCTCATGGATTGGGTTAAGTTTTTCATTCCGAAGATAAGGGCTGTTACATGTATGTTCATCTTCGGTGTTGGTATGATTTTTA
>Frequency_1_QualityScore_FFHHHHHIJJJJIJJGIGIFHIIJJCFHGIHIIIJJIJJJIJEHGBHIGIJJJJJJFHIIJJJHHHHGHGFFFFFFC=CDDDDBCCD@DDEDDD_Mismatch_2_Sense_+_Library_PoolC
TTAGAGATTTGGCTCATGGATTGGGTTAAGTTTTTCATTCCGAAGATAAGGGCTGTTACATGTATGTTCATCTTCGGTGTTGGTATGATTTTTA
>Frequency_2_QualityScore_FFHHHHHGIJIIIIIIJJIJIIIEIHIFGHIIJGHHIIEHIIIJJJJIJIHIJIIIIIGEEGEDEEEEEACDEEEEEEEEDDEDD@B=ACD?CC_Mismatch_2_Sense_+_Library_PoolT
CGCAGGAATTAGAGATTTGGCTCATGGATTGGGTTAAGTTTTTCATTCCGAAGATAAGGGCTGTTACATGTATGTTCATCTTCGGTGTTGGTAT
>Frequency_2_QualityScore_EEHHEHEGHIIFIEGIIIGIHHHIFEIIIIIIIIIIIHIGIGC=CDGGIICEHIIIIIIIEFIEGHGDCACCCCCCCCCCCCECCCCCCEEECC_Mismatch_2_Sense_+_Library_PoolT
ATATATGTTCATCTTCGCTGTTGGTATGATTTTTATCCTCGGATGATATCATTCTATGTGCCAAAAAAATTGTTGAAATTTTAAACATTTTATC
>Frequency_2_QualityScore_FFHGGGFIIJJJIIJJIJJIIJIIJIIJJJJIJGHIIHGIIIIJHIJJJJJJJEGIICHHIJJBGGFF?BCEDDEEEAEACDDACCCDC@ACCC_Mismatch_0_Sense_+_Library_PoolT
TTTGTGACTTTTGATCAGCTGCTCTATTCTCGGAGGAATTAGAGATTTGGCTCATGGATTGGGTTAGGTTTTTCATTCCAAAGATAAGGGCTGT
>Frequency_2_QualityScore_FFFGGHHIGEHGIIJIJIIIIHIIJIIIIJJIIIIJDIIIIIIIIIJIJIHIGIIHHHGGH@=7A?CA>=@CC>C??A?CCEC???B==CCDCC_Mismatch_2_Sense_+_Library_PoolT
CGACTTTTGTGACTTTTGATCAGCTGCCCTATTCTCGCAGGAATTAGAGATTTGGCTCATGGATTGGGTTAAGTTTTTCATTCCGAAGATAAGG
>Frequency_2_QualityScore_FFHGGGHHIIHIIIIIJJHIIIIHGHIIIIIIIIIIJJIIIIHIJIIIHHFHEEEDDD@CCDDDDCCDDCDCDCDDDACDACCCC@@ACBCCC@_Mismatch_0_Sense_+_Library_PoolT
CAGCTCCAGGATACTCCCAAGGACACGCCCAAGGATACCCCCAAGGATACCCCCAAGGATACTACCAGCAACCGCCGTCTGTGGTTGCGCCACC
>Frequency_2_QualityScore_FFGHHHHIIJIIIIIJIJJJJJJIJHIIHIJGIIIIIIJJIJJJJJJJJGHIIIIIJJIJJJHJIGHHGHFFFDDDDDDCDDDCDDDDDED_Mismatch_1_Sense_+_Library_PoolT
CTGTTACATGTATGTTCATCTTCGGTGTTGGTATGATTTTTATCTTCGGATGATATCATTCTATGCGCCAAAAAAAATGTTGAAATTTTAA
>Frequency_2_QualityScore_EEHHHGHIIJJIIJJIJJJIJJJIIJJIJJIIIJJGGGIIJJJIIIJJIIIJAGIG:EHFII@GGEE=CCEDCEEECDC@ADCDDDDCCACCCC_Mismatch_2_Sense_+_Library_PoolT
TTGTGACTTTTGATCAGCTGCCCTATTCTCGCAGGAATTAGAGATTTGGCTCATGGATTGGGTTAAGTTTTTCATTCCGAAGATAAGGGCTGTT
>Frequency_2_QualityScore_FFHHHGHIJIIJJIIIIJJJJJJJIIIJJIEGHHIIHIIJEIHIIIIIJIJJJIAHHGEEGGGGFFFEEEEEEEEEDDDDDDDDEEDDDCDDCC_Mismatch_0_Sense_+_Library_PoolT
GAGGGCTGTTACATATATGTTCATCTTCGGTGTTGGTATGATTTTTATCTTCGGATGATATCATTCTATGTGCCAAAAAAAATGTTGAAATTTT
>Frequency_2_QualityScore_FFHHHHHJJJIJGIIJCGIHIJEGIIIGIJJJJJIJJGIDIIIJIIJIHIIIIJJJIIIFIIIGHHHHHHGFFF?A?BCD?CCDACCEDDDDDD_Mismatch_2_Sense_+_Library_PoolT
GAGATTTGGCTCATGGATTGGGTTAAGTTTTTCATTCCGAAGATAAGGGCTGTTACATGTATGTTCATCTTCGGTGTTGGTATGATTTTTATCT
>Frequency_2_QualityScore_FFHHHHHJJJJJIIJIJJJJJJJIIJJIJIJJIIJJGHIIJJEGIHHCGIIJJJJJIJIIJHHHGFFFFDECCDDDDEDCDEEEEEEEEDDEDD_Mismatch_1_Sense_+_Library_PoolT
CTCTATTCTCGCAGGAATTAGAGATTTGGCTCATGGATTGGGTTAAGTTTTTCATTCCGAAGATAAGGGCTGTTACATGTATGTTCATCTTCGG
>Frequency_2_QualityScore_FFHHHHHIJIJGIIJJJJJJIIHIIIBGHIJJEGIIIEHIJJJJJJIJHGIIGHHHGGGFEEEEEEEEEEEEEEEEEEEDDEDCBBBDDCADCD_Mismatch_2_Sense_+_Library_PoolT
GCAGGAATTAGAGATTTGGCTCATGGATTGGGTTAAGTTTTTCATTCCGAAGATAAGGGCTGTTACATGTATGTTCATCTTCGGTGTTGGTATG
>Frequency_2_QualityScore_@CGFCEBIGHIIIGEEGEHEHICDHEFHIIIIIIIIFDFGHIGEGHHIEIEHIIGIGGGIFCEEEEEEDEDECDEEAA?AAACC??=9=CCBCB_Mismatch_2_Sense_+_Library_PoolT
CGAAGATAAGGGCTGTTACATGTATGTTCATCTTCGGTGTTGGTATGATTTTTATCTTCGGATGATATCATTCTATGCGCCAAAAAAAATGTTG
>Frequency_2_QualityScore_FFHHHHHIIIIJIIGIIIIJJIIIIIIIIIIJJIIIJJJJJHIGIHFGGFFFFEEEEEEDECDCDDCCCAADD<?BDD?ACCDCDDDACCD_Mismatch_0_Sense_+_Library_PoolT
CCGACCGACTTTTGTGACTTTTGATCAGCTGCTCTATTCTCGGAGGAATTAGAGATTTGGCTCATGGATTGGGTTAGGTTTTTCATTCCAA
>Frequency_2_QualityScore_DEEGFGHIIIGIIIIIIEGGHIIIGIGGEICHGGCFDGIIIFEEEEGAGGG=DGEGHCGACB>7AECCCCE?C>@CBCBCCCC@ACBCCCCCCC_Mismatch_2_Sense_+_Library_PoolT
ACTTTTGATCAGCTGCCCTATTCTCGCAGGAATTAGAGATTTGGCTCATGGATTGGGTTAAGTTTTTCATTCCGAAGATAAGGGCTGTTACATG
>Frequency_2_QualityScore_CEHHHHHHIIGHHHIIIJIJIIJGIJIGIIIDHIIGICEGIIFIIIJIIIJGHICFHGHIEHGEFFEEEDCDDEEEEDDDEDDEDDEDC?A?CD_Mismatch_2_Sense_+_Library_PoolT
TTCTCGCAGGAATTAGAGATTTGGCTCATGGATTGGGTTAAGTTTTTCATTCCGAAGATAAGGGCTGTTACATGTATGTTCATCTTCGGTGTTG
>Frequency_2_QualityScore_EEGEE?BEG@EEHIGHIGIIIIEGIIIIIIEEGIIHIIIGFFGGEBCHIGHGIHGIIG??EEAEGHGEB8;>A>@CACCCDEEEC<AC@CAB??_Mismatch_1_Sense_+_Library_PoolT
CGACTTTTGTGACTTTTGATCAGCTGCTCTATTCTCGCAGGAATTAGAGATTTGGCTCATGGATTGGGTTAAGTTTTTCATTCCGAAGATAAGG
>Frequency_2_QualityScore_EEGFHAFEHGIICAFEGIFIG:CACGGGIHIIHEEIIFGCIEEFFGCEEGAEDHEECEEEC5?6?4=@C?>8>>=?5?AACCCCBACACCCCCC_Mismatch_0_Sense_+_Library_PoolT
GACCGACTTTTGTGACTTTTGATCAGCTGCTCTATTCTCGGAGGAATTAGAGATTTGGCTCATGGATTGGGTTAGGTTTTTCATTCCAAAGATA
>Frequency_2_QualityScore_FFHHHHHJEGHIIJGIIJIHJJJJIIJJJJIHGGIJJJJJJJJJJIJJIJJIIGHIHGDDDDEEDDDCDCCDEDDDDDDEEEDDCACCCDCDCD_Mismatch_1_Sense_+_Library_PoolT
ATCTTCGGTGTTGGTATGATTTTTATCTTCGGATGATATCATTCTATGCGCCAAAAAAAATGTTGAAATTTTAAACATTTTATCGAACGGCCTC
>Frequency_2_QualityScore_FFHGHGHJJIGHIIIIGIIJIIIIGGIJJIGIIIIHIIIJJJJIIIIIJIHIHGGFECCCCDDCCDDDDBDDCACCCCCCCCCCDDCCBBB@CD_Mismatch_0_Sense_+_Library_PoolT
CGCCTATCCGTATCCAGCTCCAGGATACTCCCAAGGACACGCCCAAGGATACCCCCAAGGATACCCCCAAGGATACTACCAGCAACCGCCGTCT
>Frequency_2_QualityScore_FFHHHHHJJJJJJJJJJIIIJJJJJGIIJJIJJJJJJJJJJJIGIIJJJJJIJJJJIJIIJIIIJEIIFCCDDCCDDCDDDDDEDDDDDDEEED_Mismatch_2_Sense_+_Library_PoolT
CATATATGTTCATCTTCGCTGTTGGTATGATTTTTATCCTCGGATGATATCATTCTATGTGCCAAAAAAATTGTTGAAATTTTAAACATTTTAT
>Frequency_2_QualityScore_FEHEHHHJIJIJIJIIIIIJJJIIJHIIJFHHHIJGHIIIEGIJJIIJJIIIIIJHHHHHGFFFEEEEECEDEEEECEEEEEDDEDDACAADDA_Mismatch_2_Sense_+_Library_PoolT
CTCGCAGGAATTAGAGATTTGGCTCATGGATTGGGTTAAGTTTTTCATTCCGAAGATAAGGGCTGTTACATGTATGTTCATCTTCGGTGTTGGT
>Frequency_2_QualityScore_FFGGHHHIIJJIJJJIJJIJJIIIJJIIIIJIJIIIIIJIIIJJHIIJGGHHIJEHIJICHGHHGGGFFEFCDDDDDDDDDCDDACCCDEDEED_Mismatch_2_Sense_+_Library_PoolT
TTTGATCAGCTGCCCTATTCTCGCAGGAATTAGAGATTTGGCTCATGGATTGGGTTAAGTTTTTCATTCCGAAGATAAGGGCTGTTACATGTAT
>Frequency_2_QualityScore_FFGGGGGIIIIIIIJIIIIJJJJIJIJIIIIGIIJIIJJHIFHIICGGGGGIIJIJJIJIJIIGGBEFEECCCEDCCCDADDBDECCCEEEEDD_Mismatch_1_Sense_+_Library_PoolT
CTGCTCTATTCTCGCAGGAATTAGAGATTTGGCTCATGGATTGGGTTAAGTTTTTCATTCCGAAGATAAGGGCTGTTACATGTATGTTCATCTT
>Frequency_2_QualityScore_FFHHHHHJJHIIJJJJIJJJJJJIJJGIIJIIHIJJIJJJIIIJGIIIIIIIJJIIIJJJIJJIJIGGGECEDDCCCCCCDDDDFCDDDDDEEE_Mismatch_2_Sense_+_Library_PoolT
ACATATATGTTCATCTTCGCTGTTGGTATGATTTTTATCCTCGGATGATATCATTCTATGTGCCAAAAAAATTGTTGAAATTTTAAACATTTTA
>Frequency_2_QualityScore_FFHHGHGJJJIJIJFIIIJICGIIIHIJJJJJJJJIJIJJJJJJJIJJJJJJJJJJJEIJJIJJJJJHHGHHCEFDDDBCDDCEEEDDDDDDEE_Mismatch_2_Sense_+_Library_PoolT
GATTTGGCTCATGGATTGGGTTAAGTTTTTCATTCCGAAGATAAGGGCTGTTACATGTATGTTCATCTTCGGTGTTGGTATGATTTTTATCTTC
>Frequency_2_QualityScore_FFHHGFGIGHGGIGIHIIGIIIIFGIIHGIIIFHIHIIIIIGGHJIJJIEGHCEGGGEEGHGGFEFEDEACDDEEAACCDDEEEEEEEEBDECD_Mismatch_1_Sense_+_Library_PoolT
AAAAAATTGTTGAAATTTTAAACATTTTATCGAACGGCCTCAAGCTTTGAGGATTATTATTGTTGTAATTATTTTAGTCTATTCATTATTTTTT
>Frequency_1_QualityScore_FFHHHBHIIJJJJJIJJJJJJIJIJJJJJJJJJJFIJJJJJJJJJIIJJJIJJJIIIJCHIIGHACBEFFCCDDDEEFCDFCDDDDDCDDBBBD_Mismatch_0_Sense_+_Library_PoolT
TTTTGTGACTTTTGATCAGCTGCTCTATTCTCGGAGGAATTAGAGATTTGGCTCATGGATTGGGTTAGGTTTTTCATTCCAAAGATAAGGGCTG
>Frequency_1_QualityScore_D>>:C3<<AFFFAB::AFFAGGAEC?F>GBDDD49*:?DG@<B?;8B-(==C=@@;@;@;@;)7=A/?77?3((,;8,;A@>;;@@B@_Mismatch_1_Sense_+_Library_PoolT
AGCTGCTCTATTCTCGCAGGAATTAGAGATTTGGCTCATGGATTGGGTTAAGTTTTTCATTCCGAAGATAAGGGCTGTTACATGTATG
>Frequency_1_QualityScore_FFHHHHHJJJJJJJJJJJJJJJJJIJJJJJJJJJJJIJJJJJJIJJJJHHHHHCEFFFFFEEEEEEDDECDEEEEEECDDECEEEEEEEEEEED_Mismatch_2_Sense_+_Library_PoolT
AAAAAAATTGTTGAAATTTTAAACATTTTATCGAACGGCCTCAAGCTTTGAGGATTATTATTGTTGTAATTATTTTAGTCTATTCATTATTTTT
>Frequency_1_QualityScore_FFHHHHHJJJJJJJJJJJJJIIJJJFHJIIJJJJJJIJJJJJJJJHHIJ=FGGEIHIJJJCHHHHHFFFFFFFEDDEECCDDDDDDDDDDEEEE_Mismatch_0_Sense_+_Library_PoolT
TTTTGATCAGCTGCTCTATTCTCGGAGGAATTAGAGATTTGGCTCATGGATTGGGTTAGGTTTTTCATTCCAAAGATAAGGGCTGTTACATATA
>Frequency_1_QualityScore_FFHHHHHJJJIJJJJJJJJJJJJJJJIJJJJJJIIJJJJIJJJJJJJHIJHIIHIJJJJJJJJHGHHHHCFFFFFEEEEEEEEEEEEEEEDDD:_Mismatch_1_Sense_+_Library_PoolT
AAAATTGTTGAAATTTTAAACATTTTATCGAACGGCCTCAAGCTTTGAGGATTATTATTGTTGTAATTATTTTAGTCTATTCATTATTTTTTAT
>Frequency_1_QualityScore_FFHHHHHJJIJJIGGGGHIGIEGJF@FHHHIDIJIIJICIEGFFHIJIGHIGGHIGHIIIJGGIIIJII_Mismatch_1_Sense_+_Library_PoolT
GCTCAAGCTTTGAGGATTATTATTGTTGTAATTATATTTTTGTTTATTTTAGTCTATTCATTATTTTCA
>Frequency_1_QualityScore_FFHHHHHEHHHBHFHIJHGIIJJIJJJJJHIGIIJJJJJJJJJJJJFIEIIGFHFFDDDDDDDDDDDDDDCEDDDDDCDDEDDDDDDD>DDDDD_Mismatch_1_Sense_+_Library_PoolT
TCTTCGGTGTTGGTATGATTTTTATCTTCGGATGATATCATTCTATGCGCCAAAAAAAATGTTGAAATTTTAAACATTTTATCGAACGGCCTCA
>Frequency_1_QualityScore_FFHHHHHJJJJJJJJJJJJIIJIGHJIJJJJJJJJJJHGHIJJGHJJIJJJJJJJJIJJIHCHEFFFFEEEEEEEEECBDDD@CDDDDDDDEDD_Mismatch_2_Sense_+_Library_PoolT
CGAAGATAAGGGCTGTTACATGTATGTTCATCTTCGGTGTTGGTATGATTTTTATCTTCGGATGATATCATTCTATGCGCAAAAAAAATGTTGA
>Frequency_1_QualityScore_FFHHHHHJJJJJGIJIJJJJJIIHIJJIJJJJHJJJHHIIJJFHHIIBGHIJIJJJJJIJJJHHHHHFFBEDEEEEEEEEEEEDEEEEEDDEDD_Mismatch_1_Sense_+_Library_PoolT
CTCTATTCTCGGAGGAATTAGAGATTTGGCTCATGGATTGGGTTAGGTTTTTCATTTCAAAGATAAGGGCTGTTACATATATGTTCATCTTCGC
>Frequency_1_QualityScore_FFHHHHGJFHIIJJJJJJJJJJJJJJGIJJJJJJJJJJJJIJJIJJJJJJJJIJHHHGHHHFFFFFFEEEEEEFEEDDBBDDDDBD@BCCDDDD_Mismatch_2_Sense_+_Library_PoolT
GCTGTTGGTATGATTTTTATCCTCGGATGATATCATTCTATGTGCCAAAAAAATTGTTGAAATTTTAAACATTTTATCGAACGGCCTCAAGCTT
>Frequency_1_QualityScore_>>BDD<DABEEBA,<A<CEFC9A+<:CEDD@DDDDIDCC>CDEI@;@ACE)=@)7?A@D;@?A8\,985(:::>>((5((:9>AABB>DAA423_Mismatch_2_Sense_+_Library_PoolT
ATCTTCGGATGATTTCATTCTATGCGCCAAAAAAATGTTGAAATTTTAAAAATTTTATCGAACGGCCTAAAGCTTTGAGGATTATTATTGTTGT
>Frequency_1_QualityScore_FFGHGHGIJJJIJJJIJJGIJJJIIJDHIJIIHIGHIJIJIGHBFIJ@FHGJICFHIIAAHHHHHHHFFFB=ABDCCDDDDDDBDCDDEDCDDD_Mismatch_2_Sense_+_Library_PoolT
TTGATCAGCTGCCCTATTCTCGCAGGAATTAGAGATTTGGCTCATGGATTGGGTTAAGTTTTTCATTCCGAAGATAAGGGCTGTTACATGTATG
>Frequency_1_QualityScore_FFGHHHHJJJJJJIIJGHIJIJJJIIIIJJJJJJHIIJJJJJJJJJJJJJJIJIJJJJJHFFFFCEEEEDDDDDFDDDDDDFEEDDDDDDDD>B_Mismatch_2_Sense_+_Library_PoolT
TCATCTTCGCTGTTGGTATGATTTTTATCCTCGGATGATATCATTCTATGTGCCAAAAAAATTGTTGAAATTTTAAACATTTTATCGAACGGCC
>Frequency_1_QualityScore_DDADFFD:DGF<8?:?FFGI>DF4BFFIAEFI>FIIEIDEC=EDB@DDAC@CC<A@>A@BA>A>3(,><<@BB8@>4:AA??A@B:430809AB_Mismatch_2_Sense_+_Library_PoolT
GACCGACTTTTGTGACTTTTGATCAGCTGCCCTATTCTCGCAGGAATTAGAGATTTGGCTCATGGATTGGGTTAAGTTTTTCATTCCGAAGATA
>Frequency_1_QualityScore_FFHHHHHGHIJJJJJJJJJJJJJJJJJJJJJJJJJJJJJJIJJJJJIHGIIJJJJJGIJJCHHGHHAEDBCCFFFDECDFDDC@BDDDCDDCDD_Mismatch_2_Sense_+_Library_PoolT
ACTTTTGTGACTTTTGATCAGCTGCCCTATTCTCGCAGGAATTAGAGATTTGGCTCATGGATTGGGTTAAGTTTTTCATTCCGAAGATAAGGGC
>Frequency_1_QualityScore_FFHHHHHJIJJJJJJJEGHIJJFGIJJJJJJJJJJJJJJJHIJJJJJJIJJJJJJJJJJJJIJJJFFFC?DFEEEEEEEDDDDDDEEFDDBDDD_Mismatch_0_Sense_+_Library_PoolT
ATATGTTCATCTTCGGTGTTGGTATGATTTTTATCTTCGGATGATATCATTCTATGTGCCAAAAAATGTTGAAATTTTAAACATTTTATCGAAC
>Frequency_1_QualityScore_FFHHHHHJJJJJJJJIJJJJJJJJJJJJJJJJJHGGHIIGHHJIJJJJJJJJJJJGJGIJJIGHHHHHHEEFFFFDDDDDDDDDDDDDDDDDDD_Mismatch_2_Sense_+_Library_PoolT
GATAAGGGCTGTTACATGTATGTTCATCTTCGGTGTTGGTATGATTTTTATCTTCGGATGATATCATTCTATGCGCCAAAAAAAAAATGTTGAA
>Frequency_1_QualityScore_FFHHHHBHIJJJJJJJJHJIJJIJJIIIJJJJJJJJJJGJJJJJJJIJHFFFFFFFEEEEEEDCDDCDDCCCCCBB?BDDD@ACDDDDDEDDED_Mismatch_0_Sense_+_Library_PoolT
GATCCGACCGACTTTTGTGACTTTTGATCAGCTGCTCTATTCTCGGAGGAATTAGAGATTTGGCTCATGGATTGGGTTAGGTTTTTCATTCCAA
>Frequency_1_QualityScore_BDCBDCFHCEFHH<<IIFHAFHHIIIIGIIHICFHIIJFG:DG?DB6?FBFFC/88@BFCFH4A/:=BDDEDDDBCDDD>:>@CCD@:>@C>CC_Mismatch_1_Sense_+_Library_PoolT
TTACATGTATGTTCATCTTCGGTGTTGGTATGATTTTTATCTTCGGATGATATCATTCTATGCGCCAAAAAAAATGTTGAAATTTTAAACATTT
>Frequency_1_QualityScore_FFHHGGHJJJJJJJJJIJIIJIJJJIJJJJJJJIJJJJFHIJEIIIJJGHHJJJJJJHGHHHFFEBEDA@CCDDDBDDADDDDEDDEFEDEDEE_Mismatch_2_Sense_+_Library_PoolT
CAGCTGCCCTATTCTCGCAGGAATTAGAGATTTGGCTCATGGATTGGGTTAATTTTTTCATTCCGAAGATAAGGGCTGTTACATGTATGTTCAT
>Frequency_1_QualityScore_FFHHHHHJJJJGIJJJJJJJJIJGIJJJJJJFHIGHIJJIIJIJIJJIJJJFHIJ=FHIJIAHHHF@DF?CDEEFEEDDCCCDDDCCDDDDACC_Mismatch_0_Sense_+_Library_PoolT
TGTGACTTTTGATCAGCTGCTCTATTCTCGGAGGAATTAGAGATTTGGCTCATGGATTGGGTTAGGTTTTTCATTCCAAAGATAAGGGCTGTTA
>Frequency_1_QualityScore_FFHHGHHJIHIJIGHIIJGGIHHIIJJHIIJIJGGHJHJJIJIJIJJIIIIHIIJIJJJGJJJJJHFFHBBDAECDDDDDCDDDDDCDDDCEDC_Mismatch_1_Sense_+_Library_PoolT
GGCTGTTACATGTATGTTCATCTTCGGTGTTGGTATGATTTTTATCTTCGGATGATATCATTCTATGCGCCAAAAAAAATGTTGAAATTTTAAA
>Frequency_1_QualityScore_FFHHHHHJJJJJJJJHIJIIJJJJIIIJJJIJJIJHJJJGIIJJICGIJICHIIJIJJJJJHHHHHFFFFFFCDDEDDDDEFEEFFDEEEEECD_Mismatch_1_Sense_+_Library_PoolT
CTGCTCTATTCTCGGAGGAATTAGAGATTTGGCTCATGGATTGGGTTAGGTTTTTCATTCCAAAGATAAGGGCTGTTACATATATGTTCATCTT
>Frequency_1_QualityScore_FFHHHHHJJJJJJJJJJJJJJJIIJJJJJJJJJJJJJJJJJJJJIIIJJIJJJHHIJEHHIJJEHHHHHEDFFFDFEEEEDDDDDDDDDDDDDD_Mismatch_1_Sense_+_Library_PoolT
TTTGTGACTTTTGATCAGCTGCTCTATTCTCGCAGGAATTAGAGATTTGGCTCATGGATTGGGTTAAGTTTTTCATTCCGAAGATAAGGGCTGT
>Frequency_1_QualityScore_FBFFHDHIIIIIIDHHIIIIIIIFHHEGIIIIIIIIIIIIIHIIIIIIIIHFFFFFFEECEEEFCCCCCCDDFCC?BCCBBCBCCCCCCCCCCC_Mismatch_2_Sense_+_Library_PoolT
GTTGGTATGATTTATATCTTCGGATGATATCATTCTATGCGCCAAAAAAAATGTTGAAATTTTAAACATTTTATCGAACGGCCTCAAGCTTTGA
>Frequency_1_QualityScore_FFHHHGHJJJJJJJJIJJGHGIIIGJJJIJJHGGIJFIIJIJJJJGIIIIIIJIJIJICHIIIIFIIIGGEFFFCFDEEDDEDFCCC@@@BBDD_Mismatch_0_Sense_+_Library_PoolT
CGGCCTCAAGCTTTGAGGATTATTATTGTTGTAATTATATTTTTGTTTATTTTAGTCTATTCATTATTTTTTAATAATTATTATGACGGGAATT
>Frequency_1_QualityScore_FFHHHHHJGGHIJJJJIIJJJJJJJJJJJJJJJIJJJIIIIJJJJJJIJJJIJJJJJJJIHHHFFDDDDCDDDDDDDDDDDDDDDEDDDDD_Mismatch_0_Sense_+_Library_PoolT
ATCTTCGGATGATATCATTCTATGTGCCAAAAAAATGTTGAAATTTTAAACATTTTATCGAACGGCCTCAAGCTTTGAGGATTATTAAGCA
>Frequency_1_QualityScore_DDHA?FFGBFHGCIGEC<<:CDCFFAE?<?DDHEGGFCBDDAAFFHBFCAF;(8@@8=:BB;7?CACCC;;=>>5;55:@C_Mismatch_0_Sense_+_Library_PoolT
ATGATATCATTCTATGTGCCAAAAAAATGTTGAAATTTTAAACATTTTATCGAACGGCCTCAAGCTTTGAGGATTATTGCA
>Frequency_1_QualityScore_FFHHHHHJJJJJJJJJJJFHHHJJFHIJGIJJJJJJJJJJJJIJJGIJJJJJJJJJJJJIJJGHHFFDDBBCDEDDDDDDDDEDDDDDDEEEDD_Mismatch_1_Sense_+_Library_PoolT
ATGTATGTTCATCTTCGGTGTTGGTATGATTTTTATCTTCGGATGATATCATTCTATGCGCCAAAAAAAATGTTGAAATTTTAAACATTTTATC
>Frequency_1_QualityScore_FFHHHHDGGHIJFHIJHIJJJJGIIJJJJJDHIIJJIJJJJJJJJJJFJJJIIJJJHHHHHHFFFFFFECEEEEEFEEDDBDDDDDDDDDDDDD_Mismatch_0_Sense_+_Library_PoolT
CTTCGGTGTTGGTATGATTTTTATCTTCGGATGATATCATTCTATGTGCCAAAAAATGTTGAAATTTTAAACATTTTATCGAACGGCCTCAAGC
>Frequency_1_QualityScore_FFHHHHHJJJIJJIJJJJJIGIJIJJJJJJJJJJJJJJIJJJJGIJIJJGGIIJJHHHHHDFFF?DEEEC=?ADDDCDDDDCEFEFD8?BDCDD_Mismatch_2_Sense_+_Library_PoolT
ACCGACTTTTGTGACTTTTGATCAGCTGCCCTATTCTCGCAGGAATTAGAGATTTGGCTCATGGATTGGGTTAAGTTTTTCATTCCGAAGATAA
>Frequency_1_QualityScore_DDHHHHCGHIGHIIJJJJIIIJJJFHIJJJJJJIJJJJIJJIJIIGIFFGHFFFFFEEDDEEDCDDDDDCDFEEDDDBDDBDDDDDDDDDDDDD_Mismatch_1_Sense_+_Library_PoolT
TGTTGGTATGATTTTTATCTTCGGATGATATCATTCTATGCGCCAAAAAAAATGTTGAAATTTTAAACATTTTATCGAACGGCCTCAAGCTTTG
>Frequency_1_QualityScore_FFHHHHHJIJJJJJJJJJJJJJIIIJJJJJJJJJJJJJJJJJJJJJJIJJJIJHHFFFFDEEEEDDDDDBDDDDDDDDDDBBDDACDDDDDDDC_Mismatch_0_Sense_+_Library_PoolT
GGATCCGAAATACGCCTATCCGTATCCAGCTCCAGGATACTCCCAAGGACACGCCCAAGGATACCCCCAAGGATACCCCCAAGGATACTACCAG
>Frequency_1_QualityScore_FFGGHGHDGIJJIJIJJJIIIJFIGGGIHIJJIJJJJJJFGDHGGBEHIIJBHIJJJIJIJC>5AD?BDACCEEEEDEEEDDDD@CB9@9AC>@_Mismatch_2_Sense_+_Library_PoolT
TCCGAAGATAAGGGCTGTTACATGTATGTTCATCTTCGGTGTTGGTATGATTTTTATCTTCGGATGATATCATTCTATTCGCCAAAAAAATGTT
>Frequency_1_QualityScore_FFHHDHHJJBFGIJJIJJJDIIGGDFGGGGDGGHIJIGGGEGHGGH=CGGGHHHDFFBC?A@B>ACCCD=BD?B8>@>CDDDD8?<?A4>A>CD_Mismatch_0_Sense_+_Library_PoolT
TCGGATCCGAAATACGCCTATCCGTATCCAGCTCCAGGATACTCCCAAGGACACGCCCAAGGATACCCCCAAGGATACCCCCAAGGATACTACC
>Frequency_1_QualityScore_FFHHHHHIJIJGHHIGIJJJJJJ@GFGGIDDHJHIJJJIJIIIJJIJDCHHFFFFFFFEEEEEEFEDDDDDDDDDDDCDDDDDDDDDECDDDDD_Mismatch_0_Sense_+_Library_PoolT
GTTACATATATGTTCATCTTCGGTGTTGGTATGATTTTTATCTTCGGATGATATCATTCTATGTGCCAAAAAAAATGTTGAAATTTTAAACATT
>Frequency_1_QualityScore_FFHHHGHIGIIJGIJJJIJJJJJHIJJJJDHHIDGIJJJJJJJJJIJEHIJJJIJJJJJGHHHGEFFDDEBDDDDDBDDDDDDDDDEDDDDDDE_Mismatch_2_Sense_+_Library_PoolT
GTTACATGTATGTTCATCTTCGGTTTTGGTATGATTTTTATCTTCGGATGATATCATTCTATGCGCCAAAAAAATGTTGAAATTTTAAACATTT
>Frequency_1_QualityScore_FFHHHHHIIJJJJJJJJIJJIJJJJJJJJJJJJJJIJJJHHIJIIJJJIIJJJJJJJJJHHHHHHGFFFDFFFEEEEEEEDDDDDCDCCDDDCD_Mismatch_2_Sense_+_Library_PoolT
GATAAGGGCTGTTACATATATGTTCATCTTCGCTGTTGGTATGATTTTTATCCTCGGATGATATCATTCTATGTGCCAAAAAAATTGTTGAAAT
>Frequency_1_QualityScore_FFHHHHHJJJJJJJJJJJIJJIIIJJDGIJJJJJJJJJJJIJJIJJJHIIJJJFHEGICHIIHHHHHGHFFFDDEEDDDDDDDDDDDDEEFEFD_Mismatch_2_Sense_+_Library_PoolT
TTGATCAGCTGCCCTATTCTCGCAGGAATTAGAGATTTGGCTCATGGATTGGGTTAAGTTTTTCATTCCGAAGATAAGGGCTGTTACATTTATG
>Frequency_1_QualityScore_FFHHHHHJJJJJJJJJJJJJJJJJJJHIJJFHIJIJIJJJJJJJJJJJFHIIIIJJJJJJIHHHHHGHFEFFFDDDCCCDDCDDDDDFDDDDDD_Mismatch_2_Sense_+_Library_PoolT
TGTTACATATATGTTCATCTTCGCTGTTGGTATGATTTTTATCCTCGGATGATATCATTCTATGTGCCAAAAAATTGTTGAAATTTTAAACATT
>Frequency_1_QualityScore_,22?:+<)2<A+3:AF9?4<+:94*1*)):B)<0B9*?*00*?9**(-\;/@ACA<8@:(55;>>AA_Mismatch_2_Sense_+_Library_PoolT
TTCGGTGTTGGAATGATTTTTATCTTCGGATGATATCATTCTATGCGCCAAAAAAAATGTTGAAATT
>Frequency_1_QualityScore_FFGHHHHJJJJJJIJIJJJJJJGJJJIJJJJJJJJJJJJJJIIJJJHHHFHFFFFDDEEEDEEDDDACCCDD?BDDD5@CBDDDEEEEEDDDDC_Mismatch_0_Sense_+_Library_PoolT
CGACCGACTTTTGTGACTTTTGATCAGCTGCTCTATTCTCGGAGGAATTAGAGATTTGGCTCATGGATTGGGTTAGGTTTTTCATTCCAAAGAT
>Frequency_1_QualityScore_8@FHGHHJIGJJJJJIJIIJEEGHJEIIJHIGEGFEFHHDGBBFGBBG>BHC)7?HEDCDEDFCCEECE>BAD@9>?B:CDB<BCDCDCCCCCC_Mismatch_0_Sense_+_Library_PoolT
CGAATTTCCACTTTTCCAGTGCCCGTACATCGTCAGTTCAGGTCACGAGCAAAATTAACCTTCATTAAGTCATCGGTTATCGAGTCTCTGCCAA
>Frequency_1_QualityScore_FFHHHHHJCGGHIJFHIJJJJJJJIJJJJJIJFHHIJJJJJJJJJJJJJJIJJIJJJJGFEEEEEEEDDCDDEDDDDDDEEEDDBBDDDDDDBB_Mismatch_0_Sense_+_Library_PoolT
ATCTTCGGTGTTGGTATGATTTTTATCTTCGGATGATATCATTCTATGTGCCAAAAAAAATGTTGAAATTTTAAACATTTTATCGAACGGCCTC
>Frequency_1_QualityScore_DDAHDFB:?FHGHDD;GHG@DGD:?FGIIGAB???B)8=FAG5C6.=CDHC=?;?CC@@,=3>CC@>>=;<=?>;5:C@DC>A:>D>_Mismatch_2_Sense_+_Library_PoolT
CCCTATTCTCGCAGGAATTAGAGATTTGGCTCATGGATTGGGTTAAGTTTTTCATTCCGAAGATAAGGGCTGTTACATGTATGTTCA
>Frequency_1_QualityScore_FFHHGHHJGGIJEGIIAHGIIJ?EHIIDHIIJJ4BDGIIHEIIJGFHIIGIJJJFGDEHIIGEHHCEFHEFFFF?BCBDBDCDDCDDDDCADDC_Mismatch_2_Sense_+_Library_PoolT
GAGATTTGGCTCATGGATTGGGTTAAGTTTTTCATTCCGAAGATAAGGGCTGTTACATTTATGTTCATCTTCGGTGTTGGTATGATTTTTATCT
>Frequency_1_QualityScore_FFHHHHHJJJJJJJJJJJJJIJJJJJJJJJJJJJJJJFGHIJJEHIJICGHIIJJJIJIIJGHHFFFFFDDEDBCCDCDDEEEEEEEEEEDDED_Mismatch_2_Sense_+_Library_PoolT
GCCCTATTCTCGCAGGAATTAGAGATTTGGCTCATGGATTGGGTTAAGTTTTTCATTCCGAAGATAAGGGCTGTTACATGTATGTTCATCTTCG
>Frequency_1_QualityScore_FFHHHHHJJJJJIJJJIJJIIJIJIJJJIIJJJGHJIBGHIJJHIGHFEHHFFFFFFFFE>AB@CCDDDABDDDDDDCDCDDDEEEEEEEDDED_Mismatch_2_Sense_+_Library_PoolC
GCCCTATTCTCGCAGGAATTAGAGATTTGGCTCATGGATTGGGTTAAGTTTTTCATTCCGAAGATAAGGGCTGTTACATGTATGTTCATCTTCG
>Frequency_1_QualityScore_FFHHFHHJJIJEHIJJGHIGIIIAGBHDHIIHIDIIDHIJEHHGIJ@FHII4=DHEEEHHCDEDFFEECACCBBDDDDDDDEEEEEDDEEEDED_Mismatch_1_Sense_+_Library_PoolT
GCTGCTCTATTCTCGGAGGAATTAGAGATTTGGCTCATGGATTGGGTTAGGTTTTTCATTCCAAAGATAAGGGCTGTTACATATATGTTCATCT
>Frequency_1_QualityScore_FFHHHHHJJJJJJJJJJJJHGIIJJJJJJJJJJJHHGHJJGHJJJJJJJJJJJJJJJIFIHIIHHHHHHHFFFFFFDDDDDADDDDDDEEDDDD_Mismatch_2_Sense_+_Library_PoolT
AGATAAGGGCTGTTACATGTATGTTCATCTTCGGTGTTGGTATGATTTTTATCTTCGGATGATATCATTCTATGCGCCAAAAAAAATGTTGAAA
>Frequency_1_QualityScore_FFHHHHHJJJJJJJJJJJJJJJJJJJJJJJJJJGHIJJEIJJJJJJJJJJIBHIGGHHHHHFFFFFFFEEEEEABDDDDDDDDDDDDDDDEDCD_Mismatch_2_Sense_+_Library_PoolT
GGCTGTTACATATATGTTCATCTTCGCTGTTGGTATGATTTTTATCCTCGGATGATATCATTCTATGTGCCAAAAAATTGTTGAAATTTTAAAC
>Frequency_1_QualityScore_FFHHHHHJJJJJJJJJJJJJJJFHGHIJIJJJJJJJJJJJJJJJIIIJJJIJJJJJJIIJJIHIIJIIIEHFCBBCCDDDDDDDDDEDDDDDDE_Mismatch_0_Sense_+_Library_PoolT
TTACATATATGTTCATCTTCGGTGTTGGTATGATTTTTATCTTCGGATGATATCATTCTATGTGCCAAAAAAAATGTTGAAATTTTAAACATTT
>Frequency_1_QualityScore_FFHHGHHJIJJJJJIJJJIIJJJJIIJJJIHFFFFFCEEEEEDDDDDDEDDDDDDDDDDDEEDDDDDDDDDDDCDDDDDDDDDDDACDDCDDDB_Mismatch_1_Sense_+_Library_PoolT
GCTGGACGAATGTTGCTGTGATCCGACCGACTTTTGTGACTTTTGATCAGCTGCCCTATTCTCGCAGGAATTAGAGATTTGGCTCATGGATTGG
>Frequency_1_QualityScore_DBBFDCFEHIGD@@F:?DBHFGIII<:ECC<;@DFFFEC4B?FBFGHI8CH<)=FFF;@@@7..==;A?;;?B3?9A8?CCC>355</5>3@:A_Mismatch_2_Sense_+_Library_PoolT
GACTTTTGATCAGCTGCCCTATTCTCGCAGGAATTAGAGATTTGGCTCATGGATTGGGTTAAGTTTTTCATTCCGAAGATAAGGGCTGTTACAT
>Frequency_1_QualityScore_DBFHFBDGAFBFGECHI?C@@??BGG9:<@D><F:DHEH9B<<B4988FG:)8).=C@GGHEB;).;;>CC;(((;@A(;:5>5@@@(9?_Mismatch_2_Sense_+_Library_PoolT
TTCATCTTCGCTGTTGGTATGATTTTTATCCTCGGATGATATCATTCTATGTGCCAAAAAAATTGTTGAAATTTTAAACATTTTATCGAA
>Frequency_1_QualityScore_FFHHHHHIJJJJJJJJJJIJJJIJJIJJJJJJJJJJJJJJJJJJJJIIJJJJHHHHGFFFDDDDDDDDDDDDDDDBDDDDDDEEEEDEDDD_Mismatch_1_Sense_+_Library_PoolT
TTCGGATGATATCATTCTATGCGCCAAAAAAATGTTGAAATTTTAAACATTTTATCGAACGGCCTCAAGCTTTGAGGATTATTATTGTTAC
>Frequency_1_QualityScore_FFHGHHHJJJJHJIJJIJIIHIJJJJIJJIJIIJIJJJJIFHIGHJIJHHHHGHHFFFFFCEED6@CCDA?BBDC:@@@BDDEEEDBCCDCDDD_Mismatch_0_Sense_+_Library_PoolT
ACCGACTTTTGTGACTTTTGATCAGCTGCTCTATTCTCGGAGGAATTAGAGATTTGGCTCATGGATTGGGTTAGGTTTTTCATTCCAAAGATAA
>Frequency_1_QualityScore_DDFFFFFGG<EEDIBFHDHGIIHIIIIGIGIIIBHIEG@FHGDHIGIHIGDCB>F3@FA7@EGF;5??DD;ADCBACDC@C?>?=85>CC_Mismatch_2_Sense_+_Library_PoolT
CTTTTGTGACTTTTGATCAGCTGCCCTATTCTCGCAGGAATTAGAGATTTGGCTCATGGATTGGGTTAAGTTTTTCATTCCGAAGATAAG
>Frequency_1_QualityScore_FFHHHHHJIJJJJJJJHJIJIJJJJHJIIHJIJJJBFGGIHGIJJJJJIIJIGIJIIJJEFHHHFBDEFEEEEDEEFEACDDDCD?=<@BBBD?_Mismatch_2_Sense_+_Library_PoolT
CTCGCAGGAATTAGAGATTTGGCTCATGGATTGGGTTAAGTTTTTCATTCCGAAGATAAGGGCTGTTACATGTATTTTCATCTTCGGTGTTGGT
>Frequency_1_QualityScore_FFHHGHHIIIFGHGEHIGDGHGHIJ>GHDGGIIIIHGIJJGIJIJIIIIIJJIJIJIIJJIEHGHGFFDEFFDFFFEEDDDDDEEEEEECDB@B_Mismatch_0_Sense_+_Library_PoolT
TATCGAACGGCCTCAAGCTTTGAGGATTATTATTGTTGTAATTATATTTTTGTTTATTTTAGTCTATTCATTATTTTTTATAATTATTACGAAA
>Frequency_1_QualityScore_DFFDHBDGDGGIEGHIIGGHCFEGGBGGGCHIGGHHEHIFCHEAEGGIGEHGGDFDDFFFD@B@=A>AA>>>>>CCCCCDC>C:4(4>C8?8?<_Mismatch_1_Sense_+_Library_PoolT
TACGAATGTTGCTGTGATCCGACCGACTTTTGTGACTTTTGATCAGCTGCCCTATTCTCGCAGGAATTAGAGATTTGGCTCATGGATTGGGTTA
>Frequency_1_QualityScore_FFHHHHHIFGEHGGGJIIIJJIIIIJJJJIJJJIJJIIJJGHGIGIIJGHHHFHHFFDFFF@AACEDBBBDD>CDDDDCDDCCCB@DDDDDDCD_Mismatch_1_Sense_+_Library_PoolT
GACTTTTGTGACTTTTGATCAGCTGCTCTATTCTCGCAGGAATTAGAGATTTGGCTCATGGATTGGGTTAAGTTTTTCATTCCGAAGATAAGGG
>Frequency_1_QualityScore_FFHGHHHJJJJJJJJJIJJJJJJIJGJJJJJJJIJIIJJJJJJJGIJJJJIHHHHGFFFFFFFEEEEACDCDEEEEEEDDDECEDEEEEEEEDD_Mismatch_2_Sense_+_Library_PoolT
CAAAAAAATTGTTGAAATTTTAAACATTTTATCGAACGGCCTCAAGCTTTGAGGATTATTATTGTTGTAATTATTTTAGTCTATTCATTATTTT
>Frequency_1_QualityScore_FFHHHHHJJJJJJHJJIJJJJJJJIJJJJJJJJHIJJGIJJJJGHHIIFHIIJIIJIIJIIJHHHHFFFFFEDEEDDDEDDEDEFEEEEEDDED_Mismatch_1_Sense_+_Library_PoolT
GCTCTATTCTCGCAGGAATTAGAGATTTGGCTCATGGATTGGGTTAAGTTTTTCATTCCGAAGATAAGGGCTGTTACATGTATGTTCATCTTCG
>Frequency_1_QualityScore_FFHHHHHJJJIIJHIIJJJIJHIJJJJJJJFHIJGHHIJJGHHJIGIIJJIJJJIGIGIIGHGIGHGHHDFFDFEEFEEEEEEDDDEDDEDDBD_Mismatch_2_Sense_+_Library_PoolT
CTATTCTCTCAGGAATTAGAGATTTGGCTCATGGATTGGGTTAAGTTTTTCATTCCGAAGATAAGGGCTGTTACATTTATGTTCATCTTCGGTG
>Frequency_1_QualityScore_FFHHHHHJJJGIJJJJJJJJJIJJJJJJJJIJJJGIJJJIFHIJIBGIJJJIJJJIJIJHHHHHFFFFFCEEEEDEFEEEFDEEEEEDDEDDDD_Mismatch_1_Sense_+_Library_PoolT
CTATTCTCGGAGGAATTAGAGATTTGGCTCATGGATTGGGTTAGGTTTTTCATTCCAAAGATAAGGGCTGTTACATATATGTTCATCTTCGCTG
>Frequency_1_QualityScore_FFHHHHHJJJJJJ1FFHIJFFIJIIJJJJJJJJJJEHFHHIIJJJIJJIIJJJHGIJJHGHHEDDDCFDCCDDDDDDEDDCDDDEEEDDDBABB_Mismatch_1_Sense_+_Library_PoolT
TGTTCATCTTCGGGGTTGGTATGATTTTTATCTTCGGATGATATCATTCTATGTGCCAAAAAAAATGTTGAAATTTTAAACATTTTATCGAACG
>Frequency_1_QualityScore_FFHHHHHJJJJJJJJJBHIIJJJJJJJJJIJJJJJJJJJJJJHHJIJJJJJHGHHFFFFFEDDD@DDDCCCCDDDDDBDDDDDDDDBDDD>@D>_Mismatch_0_Sense_+_Library_PoolT
ATCCGTATCCAGCTCCAGGATACTCCCAAGGACACGCCCAAGGATACCCCCAAGGATACCCCCAAGGATACTACCAGCAACCGCCGTCGGTGGT
>Frequency_1_QualityScore_FFHHHHHJJJJJJHIJJEGIJIIJIJJIJJJJJJJJJJJJJJJJJIJJJJJJJJJIIJJJFDEEEEEDDDDDDDDDDDDDDDDEEDDDDCD@BB_Mismatch_2_Sense_+_Library_PoolT
TTCATCTTCGCTGTTGGTATGATTTTTATCCTCGGATGATATCATTCTATGTGCCAAAAAAATTGTTGAAATTTTAAACATTTTATCGAACGGC
>Frequency_1_QualityScore_FDHHHHFGHHGIIJJJICHEHGGEGIGIIJIHJHIGGBFIAF@F>GIEHGGGIJJJJIGIHHHHFFDDECAEAE>DDD>CDEEEDDDBBBDBCA_Mismatch_2_Sense_+_Library_PoolT
TTCTCGGAGGAATTAGAGATTTGGCTCATGGATTGGGTTAGGTTTTTCATTCCAAAGATAAGGGCTGTTACATATATGTTCATCTTCGCTGTTG
>Frequency_1_QualityScore_DFHHHHHJIJJJJJJJIJIJJIJJGIJJIJJJJJJJJJJGHHJJJFHIJGIJJJJJIJJJHGHDFFFEEBEEEEEEEEECDDDDDDDDDDDDCC_Mismatch_2_Sense_+_Library_PoolT
TCCGAAGATAAGGGCTGTTACATGTATGTTCATCTTCGGTGTTGGTATGATTTTTATCTTCGGATGATATCATTCTATGCGCCAAAAAAAATGT
>Frequency_1_QualityScore_FFHHHHHJJJJIJJJJIJJIJJJIJJJJJJJJJJJJIJJJGIIIJIFHHJJHIJJJJJJIJIJHHGFFFDFEEDEDDDDDCEDDEFEFEEEEED_Mismatch_2_Sense_+_Library_PoolT
GCTGCCCTATTCTCGCAGGAATTAGAGATTTGGCTCATGGATTGGGTTAAGTTTTTCATTCCGAAGATAAGGGCTGTTACATGTATGTTCATCT
>Frequency_1_QualityScore_FFHHHHHJJJJJJJJJJJJJJJIJJJJIJJJJJHIIJJJHIJJHIIIIJJJJJJJJFHGGGIJHFHHHHHFFFF@DFEEEEEEEEEDDDDEEFE_Mismatch_1_Sense_+_Library_PoolT
TTGTTGAAATTTTAAACATTTTATCGAACGGCCTCAAGCTTTGAGGATTATTATTGTTGTAATTATTTTAGTCTATTCATTATTTTTTATAATT
>Frequency_1_QualityScore_FFHHHHHJJIJJJJJJJJJJJJJJJJJJJJJIJJJJJJJJJJJJJJJJJIIHHHHHHFFFFFFFEEEEEEEEEFEFEDDDDDDDDEEFDDDCCC_Mismatch_0_Sense_+_Library_PoolT
AAAAAAATGTTGAAATTTTAAACATTTTATCGAACGGCCTCAAGCTTTGAGGATTATTATTGTTGTAATTATATTTTTGTTTATTTTAGCCAAA
>Frequency_1_QualityScore_FFHHHHHJJJJJJJICFGHIJEGGJJJJJJJJJJJJJIJIJJJJIJJJJJJJJJJEIJIHHFFFDDBDDCDDDDDDDDDDEDDDDDDEEEDDDD_Mismatch_0_Sense_+_Library_PoolT
TATGTTCATCTTCGGTGTTGGTATGATTTTTATCTTCGGATGATATCATTCTATGCGCCAAAAAAAAATGTTGAAATTTTAAACATTTTATCGA
>Frequency_1_QualityScore_D?DH@D?E>C;7D@1?DA<?900?DHC4FFB?FHGGCBBHEG;CCEADGC:7A>A7?@DC\,3;@C@;AC@>A:;;A?=B9-98?59?:4(4@4_Mismatch_2_Sense_+_Library_PoolT
GAAGATAAGGGCTGTTACATGTATGTTCATCTTCGGTGTTGGTATGATTTTTATCTTCGGCTGATATCATTCTATGCGCCAAAAAAATGTTGAA
>Frequency_1_QualityScore_FFHHHHHJJJJJJJHIIJJJJJJJJJJJGHIIJJJJIIIIIHIJJJJJIJJJJJJIJIJG_Mismatch_0_Sense_+_Library_PoolT
GATTATTATTGTTGTAATTATATTTTTGTTTATTTTAGTCTATTCATTATTTTTAAACGA
>Frequency_1_QualityScore_FFHHDHGGIJJJIIIJJJJIJJIIGGIJGHIJJJIIIIIGGIJJIJJJJJJGIIJJJIIGHHHFFFFFEDDEEEECDEEEDDCEDDDDDDDDBD_Mismatch_2_Sense_+_Library_PoolT
TCGGAGGAATTAGAGATTTGGCTCATGGATTGGGTTAGGTTTTTCATTCCAAAGATAAGGGCTGTTACATATATGTTCATCTTCGCTGTTGGTA
>Frequency_1_QualityScore_FFHHHHHIJJJIJIJJJIJJHIGIIJJJJJJJJJJJJJJJGHIIIIFHIJIIJJJJIJHHHHFFBFDEEEEEEEEEEEEEEEDCDCD?BDDDBC_Mismatch_0_Sense_+_Library_PoolT
TTCCGAAGATGAGGGCTGTTACATATATGTTCATCTTCGGTGTTGGTATGATTTTTATCTTCGGATGATATCATTCTATGTGCCAAAAAAAATG
>Frequency_1_QualityScore_FFHHFHHJIJJIJJJJJGCGHHFGHIIJJJJJJJJJJJJJJJJJJJJJJJJJJJJJJIGHHHHHHFFFFDFFEEDCEDDDDDDDDDDDDDCDDB_Mismatch_1_Sense_+_Library_PoolT
TTGGTATGATTTTTATCCTCGGATGATATCATTCTATGTGCCAAAAAAATTGTTGAAATTTTAAACATTTTATCGAACGGCCTCAAGCTTTGAG
>Frequency_1_QualityScore_BBHH<DFIIGIGBEAHGEHIG8?7:@<ECBHBCHGEB?4@BFGGI=GFGEEEEDDEEDECCCDCCCCC@@C@;>9?CB:=500<:(:@@:>:><_Mismatch_2_Sense_+_Library_PoolT
TTGGTATGATTTTTATCTTCGGATGATATCATTCTATGCGCCAAAAAAAATGTTGAAATTTTAAACATTTTATCGAACGGCCTCAAGCTTTGAG
>Frequency_1_QualityScore_DEDHHHHIIIHI@@FHGGIGIIIGIIIIIIIHIHGGGGHIIGGGIGIGGGGHCHHEHG;A=CEHEC>B<>AC;;?CC@CCCCC@C@BCCCACCC_Mismatch_0_Sense_+_Library_PoolT
ACTTTTCCAGTGCCCGTACATCGTCAGTTCAGGTCACGAGCAAAATTAACCTTCATTAAGTCATCGGTTATCGAGTCTCTGCCAAGCTCCTTTC
>Frequency_1_QualityScore_FFHHHHHJJJJJJJJJJJJJJJJJJIJIJJJJJJJJJJJJHHHHIJHIIIGGIIJJJJJJJJHHHFFFFFEEDEEEEEEECDDDDDDDDDDDDD_Mismatch_2_Sense_+_Library_PoolT
TTCCGAAGATAAGGGCTGTTACATGTATGTTCATCTTCGGTGTTGGTATGATTTTTATCTTCGGATGATATCATTCTATGCGCCAAAAAAAATG
>Frequency_1_QualityScore_FFHHHHHJJJHIJJJJJJJJJJJJIJJIJJJJJJJJJJJJJJIJJJJJJJJJJHHHHHFFFFFDEEEEDDBDDDCDEDDDDEEEEDDDDDDDCD_Mismatch_1_Sense_+_Library_PoolT
CCGACTTTTGTGACTTTTGATCAGCTGCTCTATTCTCGCAGGAATTAGAGATTTGGCTCATGGATTGGGTTAAGTTTTTCATTCCGAAGATAAG
>Frequency_1_QualityScore_FFHHGGHJIJIJIJJIJJJJJJJJJGIJHJJIJJJJJJJJJIIJJJJJGIIJJIJIIIJIJJHHHHHHFFFFFFFFEEEEEDDDEEFEEEDDDC_Mismatch_0_Sense_+_Library_PoolT
TTTTATCGAACGGCCTCAAGCTTTGAGGATTATTATTGTTGTAATTATATTTTTGTTTATTTTAGTCTATTCATTATTTTTTATAATTATACAA
>Frequency_1_QualityScore_FFHHHHHJGDDHIJJIIIJJJJIJJIGIGGHFFFFDEEECECDDDEDDDDDDDDCDDEFDDD>BBBDCDCACDDCCACCCDDCDDD>3>C??8?_Mismatch_1_Sense_+_Library_PoolT
CGACGAATGTTGCTGTGATCCGACCGACTTTTGTGACTTTTGATCAGCTGCCCTATTCTCGCAGGAATTAGAGATTTGGCTCATGGATTGGGTT
>Frequency_1_QualityScore_ADFHGGHIIJGIIGIIJJIHIBIIIIIIGGHDHIGDFFH@HHGGHFHIEEHBH@@AEIJJJJBHGHFFEHEHFFFFFCBBCDCFDCCCDDEEED_Mismatch_2_Sense_+_Library_PoolT
AGGGCTGTTACATATATGTTCATCTTCGCTGTTGGTATGATTTTTATCCTCGGATGATATCATTCTATGTGCCAAAAAATTTTAAACATTTTAT
>Frequency_1_QualityScore_FFHHHHHJJJJJJJJJJJJJJJJJJJJJJJJJJJJJJIIIJIJJJJJIJJJJJJJGIJIIJJJHHHHHHHFFFFFFFEDDDBDDDDDDDDDDDD_Mismatch_2_Sense_+_Library_PoolT
TAAGGGCTGTTACATATATGTTCATCTTCGCTGTTGGTATGATTTTTATCCTCGGATGATATCATTCTATGTGCCAAAAAAATTGTTGAAATTT
>Frequency_1_QualityScore_FFGHDFHGGIJIIJJIGIJACCFHEBGHGGIGIIIGIJIJJEHDHGGIFHEIIIJJJHGGIFGEEDEAB=BA>@CCCCCACDECCCDDCDDDCC_Mismatch_1_Sense_+_Library_PoolT
CATGTATGTTCATCTTCGGTGTTGGTATGATTTTTATCTTCGGATGATATCATTCTATGCGCAAAAAAAATGTTGAAATTTTAAACATTTTATC
>Frequency_1_QualityScore_FFHHHHHJJJJJJJJJJIJJJJIJJJJJJJJJJJJJJGHHIJJGIJJGIJJJJJJJJJJJGHHFFFFFEEEEEEEEDCDDDDDCDBBDDDDDDD_Mismatch_2_Sense_+_Library_PoolT
CGAAGATAAGGGCTGTTACATGTATGTTCATCTTCGGTGTTGGTATGATTTTTATCTTCGGATGATATCATTCTATGCGCCAAAAAAAAATGTT
>Frequency_1_QualityScore_FFHHHHGJJJIIJJJJIJJJJJJIJIJJFHFIIJJIJJJJJJJJJIJJJIJJGIHIJJDGGIG=CEHFFFFFFFEEEEEDDDDDDD?BBCCDDD_Mismatch_0_Sense_+_Library_PoolT
GACTTTTGATCAGCTGCTCTATTCTCGGAGGAATTAGAGATTTGGCTCATGGATTGGGTTAGGTTTTTCATTCCAAAGATAAGGGCTGTTACAT
>Frequency_1_QualityScore_FFHHHGHJIHIJIEHBHGIJAHFHIIJJIIIJJIJJJJJJJJIIJJJJHHHFEFEDEC>C>CCDDCDCDDCAC:ACCBD?@BCC:BCDDDDDED_Mismatch_2_Sense_+_Library_PoolT
TGTGATCCGACCGACTTTTGTGACTTTTGATCAGCTGCCCTATTCTCGCAGGAATTAGAGATTTGGCTCATGGATTGGGTTAAGTTTTTCATTC
>Frequency_1_QualityScore_FFHHHGHJJIIJIJJCGFFHJ@EHIGIJJIJIJJJJJIIBHBGHIIJIIJJJIJJGIJGGECEFDDBDDEDDDCDDDDDEDCCDCDEDDDDDBD_Mismatch_0_Sense_+_Library_PoolT
TATGTTCATCTTCGGTGTTGGTATGATTTTTATCTTCGGATGATATCATTCTATGCGCCAAAAAAAATGTTGAAATTTTAAACATTTTATCGAA
>Frequency_1_QualityScore_FFHHHHHJJJJJJJJJJJJJJIJJJJJIJJJJJJJFHGHIJFHIJIJJIJJJJJIJJIJGIJJHHHHHHHFFFFFFDDDDDDDDDDDDDCDEDC_Mismatch_2_Sense_+_Library_PoolT
AAGATAAGGGCTGTTACATGTATGTTCATCTTCGGTGTTGGTATGATTTTTATCTTCGGATGATATCATTCTATGCGCCAAAAAAAAATGTTGA
>Frequency_1_QualityScore_DDFGHHAHBGGIIGGEIGIDE?DFGBGIGCGII>FDFFF?FGG7BDGHFGG@HIJIGHIHAEDFFFEEC@>A@CD>>;>CCCCCDDDBDB>:@C_Mismatch_1_Sense_+_Library_PoolT
CGAAGATGAGGGCTTTTACATATATGTTCATCTTCGGTGTTGGTATGATTTTTATCTTCGGATGATATCATTCTATGTGCCAAAAAAAATGTTG
>Frequency_1_QualityScore_A0CD:CAGFFEFEHFHFIFCCECGGBG*08@D99B@<B?F=BFIDAFEEEB<@?B@A;,-5:>@@@?BB@ABB:ABBB<AADDB?BB_Mismatch_1_Sense_+_Library_PoolT
GGCTATGTGTTGCTGCTGCCTTTTGGACGAATGTTGCTGTGATCCGACCGACTTTTGTGACTTTTGATCAGCTGCCCTATTCTCGCA
>Frequency_1_QualityScore_FFHHHHHJJJIIJIJJIIJJJHIIJJJJJJIJJJFHIJJJFGHIIGIJJJJJJJIIJIIJHHGHHFFFFCCECEDEDEEEDDEEEEEDDEDDBD_Mismatch_1_Sense_+_Library_PoolT
CTATTCTCGCAGGAATTAGAGATTTGGCTCATGGATTGGGTTAAGTTTTTCATTCCGAAGATAAGGGCTGTTACATGTATGTTCATCTTCGGTG
>Frequency_1_QualityScore_FFFHHGHJJJJJJJJJJJJHIIJIIJJJJJJJJJJJJFHIIJJJJJJJJJJJJIJJIGIIJJFFDDDDDDDDDDDDCDDEDDDDDDEEDCDDDD_Mismatch_2_Sense_+_Library_PoolT
TGTTCATCTTCGCTGTTGGTATGATTTTTATCCTCGGATGATATCATTCTATGTGCCAAAAAAAAATTGTTGAAATTTTAAACATTTTATCGAA
>Frequency_1_QualityScore_FFHHHHHJJJJJJIGIJJJJGIBHIFIJJJJJJIJJIJJJJJIIHIFHGIJIFGIHIDEIJJHHHHHHFFFDDEEEDDDDBDDDCDCDDCDDDF_Mismatch_2_Sense_+_Library_PoolT
TGATCAGCTGCCCTATTCTCGCAGGAATTAGAGATTTGGCTCATGGATTGGGTTAAGTTTTTCATTCCGAAGATAAGGGCTGTTACATGTATGT
>Frequency_1_QualityScore_FDHHHHHHJJJJJJJJJJJJJJJJIFHJIJJJJIJJJJJJJIJJJJJJJJJFDEEEEEEDDDDDDFDDDCDDEEFDDDDDDDDDDDDDDDDDDD_Mismatch_1_Sense_+_Library_PoolT
GTGTTGGTATGATTTTTATCTTCGGATGATATCATTCTATGCGCCAAAAAAAATGTTGAAATTTTAAACATTTTATCGAACGGCCTCAAGCTTT
>Frequency_1_QualityScore_D?FACDFFGEHGHDHIIIIEECDFHIIIEDHGGIIGGIEGFBGHBAAG@CAEGGCEG);>3;@DCDCECCECEACDDDADDEDDCCCDCCDEDD_Mismatch_1_Sense_+_Library_PoolT
TATGTGCCAAAAAATTGTTGAAATTTTAAACATTTTATCGAACGGCCTCAAGCTTTGAGGATTATTATTGTTGTAATTATTTTAGTCTATTCAT
>Frequency_1_QualityScore_FFHHHHHJJJJJJJJJIJJJJIJJGIIJJJJJIJIJJJJJJHHJJFHIIJJ@FHIJAGIIHHHHHHFFEBCDDDCCCBDDDDDDDDEDDEEEAD_Mismatch_1_Sense_+_Library_PoolT
GATCAGCTGCTCTATTCTCGCAGGAATTAGAGATTTGGCTCATGGATTGGGTTAAGTTTTTCATTCCGAAGATAAGGGCTGTTACATGTATGTT
>Frequency_1_QualityScore_ADHFFDDGGHGIIIFI=HGDFGIIGHIFGFBH@D3@DF(@;B8=FFE>=;DHICG@AC7)7?BEDE>ACC=@B;?@>AC>@:AB?>C>?::4<>_Mismatch_0_Sense_+_Library_PoolT
TTTTCCAGTGCCCGTACATCGTCAGTTCAGGTCACGAGCAAAATTAACCTTCATTAAGTCATCGGTTATCGAGTCTCTGCCAAGCTCCTTTCGG
>Frequency_1_QualityScore_FFHHHHHJJJJJJJJJJJJJJGHIEIGIJJJJIJJJJJJIJGIJJFHGIJJFHIJJ?EHHFFFFFFFDE@CEEDDDDDDDDDDDDDEEEEEFEE_Mismatch_0_Sense_+_Library_PoolT
GATCAGCTGCTCTATTCTCGGAGGAATTAGAGATTTGGCTCATGGATTGGGTTAGGTTTTTCATTCCAAAGATAAGGGCTGTTACATATATGTT
>Frequency_1_QualityScore_DBF?A?<2A<4A;8<FF8F@?*?@))00909??FF?FF)./=3=8==F7..7@2-(.;@.;?(;.6>A>33>@BAA:>B>9?<@9@@:A@BD@>_Mismatch_1_Sense_+_Library_PoolT
TTTGATCAGCTGCGCTATTCTCGGAGGAATTAGAGATTTGGCTCATGGATTGGGTTAGGTTTGTCATTCCAAAGATAAGGGCTGTTACATATAT
>Frequency_1_QualityScore_FFHHHHHJJJJJJJJJJJJJJJJJJJJIJJJIJJJJJIIJJJJJJIJJJJIJJJJJJJJJJJJJJJHEHHFDDDDDDDDDDDDDDFDCDDDDEE_Mismatch_2_Sense_+_Library_PoolT
TACATATATGTTCATCTTCGCTGTTGGTATGATTTTTATCCTCGGATGATATCATTCTATGTGCCAAAAAAATTGTTGAAATTTTAAACATTTT
>Frequency_1_QualityScore_FFHHHHHJIJJIIIJJJHGIJJJIJIJJJIIGIJJJJJIIIJJJIIGGHFEFFFEEEEEECCDDCDDDDACDDDDDB?BDDADEDDDDEEEEDB_Mismatch_2_Sense_+_Library_PoolT
GATCCGACCGACTTTTGTGACTTTTGATCAGCTGCCCTATTCTCGCAGGAATTAGAGATTTGGCTCATGGATTGGGTTAAGTTTTTCATTCCGA
>Frequency_1_QualityScore_DEHFHFHHBFGIIIJGJJIGIIHCECFHG?DGHIIJJJJIGIJIIEGDDHGGICHIJGIJGHHIGGHGHCBECDAD>CDCDDDCDDFDDCDDDD_Mismatch_2_Sense_+_Library_PoolT
GTTACATGTATGTTCATCTTCGGTGTTGGTATTATTTTTATCTTCGGATGATATCATTCTATGCGCCAAAAAAATGTTGAAATTTTAAACATTT
>Frequency_1_QualityScore_FFHHHHHJJJJJJJJJIJJJJJJJJJJJJIJJJIIJJJJJJJJJJIJJJGIJJ=FHIJJDGHJJHHHHHHFFFFFFDDDDDDDDDDDDDDDDDD_Mismatch_1_Sense_+_Library_PoolT
TGACTTTTGATCAGCTGCTCTATTCTCGCAGGAATTAGAGATTTGGCTCATGGATTGGGTTAAGTTTTTCATTCCGAAGATAAGGGCTGTTACA
>Frequency_1_QualityScore_FFHHHHHJJJJJJJIJIJJJJJJGHJJJJJJJJJIJJJJJJIHHHBDDEEEDEEDDDDDCDDDDDDDDD>ABDDDDDDDDEDDDDEEEED@DBD_Mismatch_2_Sense_+_Library_PoolT
CCGACCGACTTTTGTGACTTTTGATCAGCTGCCCTATTCTCGCAGGAATTAGAGATTTGGCTCATGGATTGGGTTAAGTTTTTCATTCCGAAGA
>Frequency_1_QualityScore_FFHHHHHHIJJJJJJIIJJJJJJJJJJJJJJJJJJJFHIJIJJIJGIEGIJJJJJJFHIJCGHHHHCEFBEAEECDDDEFEEEDCDDDDDDDBD_Mismatch_0_Sense_+_Library_PoolT
ACTTTTGTGACTTTTGATCAGCTGCTCTATTCTCGGAGGAATTAGAGATTTGGCTCATGGATTGGGTTAGGTTTTTCATTCCAAAGATAAGGGC
>Frequency_1_QualityScore_DACDFDBE@GGE@BH::AHBEH+<AEHFFEIF>FFFEIFEFEFEFFF@FFFGG;C@FGCCF@=@AEECF=;@DBBDDDD3;;@A36;>>?BBBB_Mismatch_0_Sense_+_Library_PoolT
GTTTATTTTAGTCTATTCATTATTTTTTATAATTATTATGACGGGAATTGTGATTGAATGATTGGATTATTGATTAATATTTCATTTTTTTTTT
>Frequency_1_QualityScore_A?ADAFFHGGEHCF@FDFE@@@E:BEE9<?FA@CFCGG>B@@FD@@>FDAFDGBF@F4@FGBH>E9>\;;;;(;;>;;3>A@DCC@CC>B3>C_Mismatch_1_Sense_+_Library_PoolT
TGTATGTTCATCTTCGGTGTTGGTATGATTTTTATCTTCGGATGATATCATTCTATGCGCCAAAAAACAATGTTGAAATTTTAAACATTTTAT
>Frequency_1_QualityScore_FFHGHHHIJJJFJJJJJJFHIJJJJJIHJIJIJJJJJJJJJJJJJJJHHFFFFEECEEDDDDDCDDDDDCCACDDDD<?BDDDDDCDDDEEEDA_Mismatch_2_Sense_+_Library_PoolT
TGATCCGACCGACTTTTGTGACTTTTGATCAGCTGCCCTATTCTCGCAGGAATTAGAGATTTGGCTCATGGATTGGGTTAAGTTTTTCATTCCG
>Frequency_1_QualityScore_1D;C@:DDFGG)???FGIIIH*?GDHHHCCFGIGDFCF7B/@AC=?;7=7;;7?@DCCCC3>6>>CCCBBBBB<?,>>@<?CACA4:3:?>>AC_Mismatch_1_Sense_+_Library_PoolT
ACCGACTTTTGGGACTTTTGATCAGCTGCTCTATTCTCGGAGGAATTAGAGATTTGGCTCATGGATTGGGTTAGGTTTTTCATTCCAAAGATAA
>Frequency_1_QualityScore_FFHHHHHJJJJJJJIJJJJIJJIJJJIJJJIJJJJJJJJIJJJEHIJJJBFFHJFHIJJJHHHHHHFFFDEEEEDDDDDBDDDDEDDEFEDEEE_Mismatch_2_Sense_+_Library_PoolT
TCAGCTGCCCTATTCTCGCAGGAATTAGAGATTTGGCTCATGGATTGGGTTAAGTTTTTCATTCCGAAGATAAGGGCTGTTACATGTATGTTCA
>Frequency_1_QualityScore_FFHHHHHJJIJJJJJJJJGJIGIIIJHIJGIIJJJJJGIJJJJJJJIIEIFHHIJJFGHIJCHHHGGHFDFFFFDDDDDCCDDDDDDDDDDEDD_Mismatch_1_Sense_+_Library_PoolT
CTTTTGATCAGCTGCTCTATTCTCGCAGGAATTAGAGATTTGGCTCATGGATTGGGTTAAGTTTTTCATTCCGAAGATAAGGGCTGTTACATGT
>Frequency_1_QualityScore_FFHHHHHJJJJJJJJJJJJIJGHJGHIJJJIJGIJJIJJIJHIJJFHIIJJBFHGICHIJHGFHHHEFFDCCEDDDCDDDDDDCDDEDCDDEEE_Mismatch_2_Sense_+_Library_PoolT
GATCAGCTGCCCTATTCTCGCAGGAATTAGAGATTTGGCTCATGGATTGGGTTAAGTTTTTCATTCCGAAGATAAGGGCTGTTACATGTATGTT
>Frequency_1_QualityScore_FFGHHHHJJJJJHIJJJJJIJJJJJJJEGHIJJHIJJJJJJJJJJJJJJJIGIIIIIIJJJJJJHHHHFDFDDEDDDDDDEEDDDDDDDDEDDD_Mismatch_2_Sense_+_Library_PoolT
GGCTGTTACATGTATGTTCATCTTCGGTGTTGGTATTATTTTTATCTTCGGATGATATCATTCTATGCGCCAAAAAAATGTTGAAATTTTAAAC
>Frequency_1_QualityScore_FFHHHHHJJJJJJJJJJJJJJJJIJJJJJJJJJFIJJJJJJJHIIJJJJIJHIIIFHHIJJDHHHHAEFDFFFEEEEEDDDDDDDDDDDDDDDC_Mismatch_1_Sense_+_Library_PoolT
TGTGACTTTTGATCAGCTGCTCTATTCTCGCAGGAATTAGAGATTTGGCTCATGGATTGGGTTAAGTTTTTCATTCCGAAGATAAGGGCTGTTA
>Frequency_1_QualityScore_FFHHHHHJIIIJJJJJIJIJJJJJHIJJJJHIJJGIJJJIJJJIJJIIHJIIIJJJJJJIJIJJFFHHFFFDDDDDDDDDDDCDDDDEDDDDDD_Mismatch_2_Sense_+_Library_PoolT
TGTTACATGTATGTTCATCTTCGGTTTTGGTATGATTTTTATCTTCGGATGATATCATTCTATGCGCCAAAAAAATGTTGAAATTTTAAACATT
>Frequency_1_QualityScore_FDHHHHHJJJJJJIJJJJJJJJIJJJGIJJJJJIJJJJJIJGHJJJJJJJIIIIGIIIJJ@EEGHCHHFBCDFFEDECBDDDACCDDDDDBCCD_Mismatch_2_Sense_+_Library_PoolT
GTGACTTTTGATCAGCTGCCCTATTCTCGCAGGAATTAGAGATTTGGCTCATGGATTGGGTTAAGTTTTTCATTCCGAAGATAAGGGCTGTTAC
>Frequency_1_QualityScore_FDFHHHHIEEGIJJJIJJIIGCGHDHIDFEGGDIIJ?GHHGHHJGICHGCFHJGGIJIEG1CADECBD@?>C@DEEC?>@DB?BDBBBBDCCCC_Mismatch_2_Sense_+_Library_PoolT
GAAGATAAGGGCTGTTACATGTATGTTCATCTTCGGTGTTGGTATGATTTTTATCTTCGGATGATATCATTCTATGCGCCAAAAAAAATGTTGA
>Frequency_1_QualityScore_FFHHHHHJJIJJIJJGGIJJJEHGIJHHEHCFHGEIJJIJJJJJJGIGEHEHIJJJIJJJJIIJJJJFEEHEEDDBBCC@C?CDDDEDDEC_Mismatch_2_Sense_+_Library_PoolT
TGTTACATATATGTTCATCTTCGCTGTTGGTATGATTTTTATCCTCGGATGATATCATTCTATGTGCCAAAAAAAATTGTTTAAATTTTAA
>Frequency_1_QualityScore_DDHFHHDHGIJEIGIGHGGGIIC>FH>HGEHIGIEIGIIGGIIIIEGHIIJJI@FGEGHIJIGH_Mismatch_0_Sense_+_Library_PoolT
TTATCGAACGGCCTCAAGCTTTGAGGATTATTATTGTTGTAATTATATTTTTGTTTATTTTCAG
>Frequency_1_QualityScore_FFHHHHHJJJJIJJJIJIJJJIGIJJJJJJJJJJJIJJJJJJJIIHJJJJHHFFFEEEDEEDCDDDDDDCDDDDD@CCCBB<@DDDADDDDDDE_Mismatch_1_Sense_+_Library_PoolT
GCTGTGATCCGACCGACTTTTGTGACTTTTGATCAGCTGCCCTATTCTCGCAGGAATTAGAGATTTGGCTCATGGATTGGGTTAAGTTTTTCAT
>Frequency_1_QualityScore_FFHHHGHJJGHJJJJJIJIIHJJJJJJJJHIJJFHIJJJFGIJJFHIJIJJJJJJJJJJJJJHHHHHFFFFEEDEEEEEFEEEEEEDDEDDDDD_Mismatch_1_Sense_+_Library_PoolT
TATTCTCGGAGGAATTAGAGATTTGGCTCATGGATTGGGTTAGGTTTTTCATTCCAAAGATAAGGGCTGTTACATATATGTTCATCTTCGCTGT
>Frequency_1_QualityScore_DDHHH8C?FHGIIIIIIICFHAGGIEHGHIEFHIGGIGFHIIBEEBDEEEECCCCCCCBCCDCCCCC?BACCCDD>@@B@><?ACCCCCACCCC_Mismatch_1_Sense_+_Library_PoolT
GTTGCCGCTGCCTTCTGGACGAATGTTGCTGTGATCCGACCGACTTTTGTGACTTTTGATCAGCTGCCCTATTCTCGCAGGAATTAGAGATTTG
>Frequency_1_QualityScore_FFHHHHHJJJJHIJJJJJJJJJIJJJJJJIJGIJJHIIJJJDGIJJFGIIIJJJIJIHFHHHHFFFFFDEDEDDDDEFEEEEFEEEEEDDEDDD_Mismatch_1_Sense_+_Library_PoolT
TCTATTCTCGGAGGAATTAGAGATTTGGCTCATGGATTGGGTTAGGTTTTTCATTCCAAAGATAAGGGCTGTTACATATATGTTCATCTTCGCT
>Frequency_1_QualityScore_FFHHHHHJJJJHIIJGIIJJJJJJIJJJJ@GHJJJJJJJJJJJJJJJJJJJIJJJHHFFDFFFFEEEEEFDDDDDDEEFDDDDDDDDDDDDDCD_Mismatch_2_Sense_+_Library_PoolT
TTCGCTGTTGGTATGATTTTTATCCTCGGATGATATCATTCTATGTGCCAAAAAAATTGTTGAAATTTTAAACATTTTATCGAACGGCCTCAAG
>Frequency_1_QualityScore_DDCD:+ACFFBHHHHIEHCG@E@@?E6D<DDDHG9D4B???0DDFEC@=;@EHAAA?DED>?;;;;ACA>5@_Mismatch_1_Sense_+_Library_PoolT
TGTTGGTATGATTTTTATCTTCGGATGATATCATTCTATGCGCCAAAAAAATGTTGAAATTTTAAACATGTA
>Frequency_1_QualityScore_FDHHHFFGJEGGIJJIJJIIIIJBFGGHJJIGIJJJGIIGIIIGII?HBGHIGIIJEEEHFFFHFFEDEDDEFEE?BCBBBDDBB:@CDDDC:>_Mismatch_1_Sense_+_Library_PoolT
GTTGGTATGATTTTTATCCTCGGATGATATCATTCTATGTGCCAAAAAAATTGTTGAAATTTTAAACATTTTATCGAACGGCCTCAAGCTTTGA
>Frequency_1_QualityScore_FFHHHHHJJJJJJJJJJJJJJJJJJHIJGIJIIIJJJJJJIJJJJHHII@FHIJJAFIIICHGIGFHHHHFFBFDDCCDDDDD@@BDCDDEDDD_Mismatch_1_Sense_+_Library_PoolT
TTTTGATCAGCTGCTCTATTCTCGCAGGAATTAGAGATTTGGCTCATGGATTGGGTTAAGTTTTTCATTCCGAAGATAAGGGCTGTTACATGTA
>Frequency_1_QualityScore_DFHGBDDBHGEAGGEFGGHIEB@DGHIIIIIFHII@FHIIG?DBEHCFGGIGGGHEAEDHEEHHCHEE?@?;CA;CDAC_Mismatch_1_Sense_+_Library_PoolT
TCTATTCTCGGAGGAATTAGAGATTTGGCTCATGGATTGGGTTAGGTTTTTCATTCCAAAGATAAGGGCTGTTACATAT
>Frequency_1_QualityScore_FFHHGFFJIGIJIJGIJIGEHIJIGHGEHIIJJJJJIGHIDDFCHICFFGG@FHIHIHJIIGIHHFDFEB@AECADBDDDCDDADDEEEEEEED_Mismatch_1_Sense_+_Library_PoolT
GCTGCTCTATTCTCGCAGGAATTAGAGATTTGGCTCATGGATTGGGTTAAGTTTTTCATTCCGAAGATAAGGGCTGTTACATGTATGTTCATCT
>Frequency_1_QualityScore_?DD?F?A?<C:?F:<EGD9D3C?D<4:0*:??GB??D<B8?(-7CFA)88=;=@=@C4.=C\97@C_Mismatch_2_Sense_+_Library_PoolT
CCCTATTCTCGCAGGAATTAGAGATTTGGCTCATGGATTGGGTTAAGTTTTTCATTCCGAAGATAA
>Frequency_1_QualityScore_FFHHHHHJJJJJJJJJJJCGGHIJEHIJIJJJJJJJJJJJJJHIJJJJJJJJJJJJJJIJJJJJIJJFDDDDEEDDDDDDDDEDDDDDDEEEDD_Mismatch_0_Sense_+_Library_PoolT
ATATATGTTCATCTTCGGTGTTGGTATGATTTTTATCTTCGGATGATATCATTCTATGTGCCAAAAAAAATGTTGAAATTTTAAACATTTTATC
>Frequency_1_QualityScore_DFFHHHGIIJGHHIJIIHGDIGIJIIIJJJIGDG@DGHGIHGFICHHIIIIIIICEDCEEHHHHFDFFFDDDCADDDBC?B@>>B?C>:CCDCC_Mismatch_2_Sense_+_Library_PoolT
ATAAGGGCTGTTACATGTATGTTCATCTTCGGTGTTGGTATGATTTTTATCTTCGGATGATATCATTCTATGCGCCAAAAAAAAATGTTGAAAT
>Frequency_1_QualityScore_FFHHHHHJJJJJJJIIHIJJIJJIJJJJJJJIJJJJJJIJJIJJJIJJJJJJJHHHHHHFFFFFFFECDEEDDDDDDDDDDDDDDDDDCDDDDD_Mismatch_1_Sense_+_Library_PoolT
TGATTTTTATCTTCGGATGATATCATTCTATGCGCCAAAAAAATGTTGAAATTTTAAACATTTTATCGAACGGCCTCAAGCTTTGAGGATTAAA
>Frequency_1_QualityScore_FFHHFHHGHIIJGHGIJIIICHIGGIFHHIJIIIIGHEHHIIJIGGGGHB6DHHBHHCFFEFFFDDEFDCCAC5;?BDDDDDB@A>CCDDDCAA_Mismatch_2_Sense_+_Library_PoolT
GCTGTTACATATATGTTCATCTTCGCTGTTGGTATGATTTTTATCCTCGGATGATATCATTCTATGTGCCAAAAAAATTGTTGAAATTTTAAAC
>Frequency_1_QualityScore_FFHHHHGJIJJJJJJJJJFHIGHGJJJGJIJJJJJJJJJJJJDGHIJIFHIJJCEHGIGGHHHHHFFFFFEEEDDD?BBDCCDEEEEEDCDEED_Mismatch_0_Sense_+_Library_PoolT
CAGCTGCTCTATTCTCGGAGGAATTAGAGATTTGGCTCATGGATTGGGTTAGGTTTTTCATTCCAAAGATAAGGGCTGTTACATATATGTTCAT
>Frequency_1_QualityScore_FFHHHHHJJJJJJJJJJJJJJJJJJJJJHJJJJJJJJJJJJJJJJJGIIJIJJJJJJJJJIIIIIJJJJEHFFFDEEDEEDDDDDEDCDDDDEE_Mismatch_2_Sense_+_Library_PoolT
TTACATATATGTTCATCTTCGCTGTTGGTATGATTTTTATCCTCGGATGATATCATTCTATGTGCCAAAAAATTGTTGAAATTTTAAACATTTT
>Frequency_1_QualityScore_FFHHGHHJJJJJIJJJJJJJJJFHJEIIJJJJJJJJJJIIIJGHIJFHIJJJGHIJJCHHHHFFFFFFFFEEEEEDDDDDDDDDDDDEEEEDED_Mismatch_0_Sense_+_Library_PoolT
TGATCAGCTGCTCTATTCTCGGAGGAATTAGAGATTTGGCTCATGGATTGGGTTAGGTTTTTCATTCCAAAGATAAGGGCTGTTACATATATGT
>Frequency_1_QualityScore_FFHFHHDAFFHIICHCHIIE<CEBFGGIIIIIIIHGHGGGAGHADAFGIIEEHGACHHHHDFFFEFCEDDCEE_Mismatch_1_Sense_+_Library_PoolT
CGGTATGATTTTTATCTTCGGATGATATCATTCTATGTGCCAAAAAAATGTTGAAATTTTAAACATTTTACCA
>Frequency_1_QualityScore_FDHHHCFIJIJJJJJGIIJJJJJEHIIJIJJJJJJJJJJJJIIJJJIJIHFFFCDEEEEEEEDFDDDDDDDEEDDDDCDDD>BDDDDDDDDDDD_Mismatch_1_Sense_+_Library_PoolT
GTTGGTATGATTTTTATCTTCGGATGATATCATTCTATGCGCCAAAAAAAATGTTGAAATTTTAAACATTTTATCGAACGGCCTCAAGCTTTGA
>Frequency_1_QualityScore_FFHHHHHJJJJJJJJIJHIJIJHIJGHIIJJIJHIJJJJJJIHIJHEHGHJJGHIDHEIIJJJHHHHHHFFFDEEEEDDDDDACDDC@CCDDED_Mismatch_2_Sense_+_Library_PoolT
TGATCAGCTGCTCTATTCTCGCAGGAATTAGAGATTTGGCTCATGTATTGGGTTAAGTTTTTCATTCCGAAGATAAGGGCTGTTACATGTATGT
>Frequency_1_QualityScore_FFHHHHHJJJJJJJHIJJHIIJJJIIIJJIIJJJJJIJJJJJJJJJJJJJIJIGIIJIHFFFFFEEEEEEEDEDDCDDDEEEDDDBDDBBDBDD_Mismatch_2_Sense_+_Library_PoolT
ATCTTCGCTGTTGGTATGATTTTTATCCTCGGATGATATCATTCTATGTGCCAAAAAAATTGTTGAAATTTTAAACATTTTATCGAACGGCCTC
>Frequency_1_QualityScore_FFHHHHHJJJJJJJJJJJJJJJJJJIJJJJJJJJJJJJJJJJGHIJDHHJJJIIJJGFHIJJJGHHHHHFFFDEEEEEDDDDDDDDDEDEEFEF_Mismatch_1_Sense_+_Library_PoolT
TGATCAGCTGCTCTATTCTCGCAGGAATTAGAGATTTGGCTCATGGATTGGGTTAAGTTTTTCATTCCGAAGATAAGGGCTGTTACATGTATGT
>Frequency_1_QualityScore_FDDFDHHGGHII@EBDFFHIGIEEGGHH@DGHIIGCDFH<B;BBF;B8=CD=@G>CCCHIIEHFHH>3;,;8;>ACCCD;A_Mismatch_1_Sense_+_Library_PoolT
CTCTATTCTCGGAGGAATTAGAGATTTGGCTCATGGATTGGGTTAGGTTTTTCATTCCAAAGATAAGGGCTGTTACATATA
>Frequency_1_QualityScore_?DFFHHFGHEEBGIJHGEHCAF;FG:BGEHFACGHG>DFIIHDB@?DAF@@>CGH@F@@CEG@_Mismatch_2_Sense_+_Library_PoolT
TTAGAGATTTGGCTCATGGATTGGGTTAAGTTTTTCATTCCGAAGATAAGGGCTGTTACATGA
>Frequency_1_QualityScore_A4C?>FDFEFG@FHHCFF1@@CG?EEF<FB9DBG4?<F@3B>BDDEBF=(BFFF@7@@E;DDEF;EEB9=A>@;;>5;,5;5;:@;(>@>>A_Mismatch_2_Sense_+_Library_PoolT
TCAGCTGCCCTATTCTCGCAGGAATTAGAGATTTGGCTCATGGATTGGGTTAAGTTTTTCATTCCGAAGATAAGGGCTGTTACATGTATGTT
>Frequency_1_QualityScore_FFHHHHHJJJJJJFHHHIJFHIJIJJJJJJJJJJIIIFIIJJHIJJJJJJJJJJJJJJJJJJHFDDDDDCDDDDDDDFDDDDDDEEEDDDBDD<_Mismatch_0_Sense_+_Library_PoolT
TGTTCATCTTCGGTGTTGGTATGATTTTTATCTTCGGATGATATCATTCTATGTGCCAAAAAAAATGTTGAAATTTTAAACATTTTATCGAACG
>Frequency_1_QualityScore_FFHHHHHJJJJJJJJFHIJHJJJJJJJJJJJJJEHIJJJIJIJJJJJJJJJJIJJJIJJEFFFFFDC_Mismatch_2_Sense_+_Library_PoolT
CATCTTCGCTGTTGGTATGATTTTTATCCTCGGATGATATCATTCTATGTGCCAAAAAAATTGTTGA
>Frequency_1_QualityScore_?BFHHDDH+A8CFEGF@EHBFCG@GGIIFG@G;FGH@F4?B?BGIGBEBGFBHG;C@A?B?;@>@CCCCC@@DCC>>@:;>BCC1?AA_Mismatch_1_Sense_+_Library_PoolT
ATCTTCGGTGTTGGTATGATTTTTATCTTCGGATGATATCATTCTATGCGCCAAAAAAAATGTTGAAATTTTAAACATTTTATCGAAC
>Frequency_1_QualityScore_DDFHFFH@>DFGF,A@GBFHEDHGEGIII@DFEEHFGGIEBF@GIGGGEEH1(;FHGIEEDGCGHF>;BBDECAABBBBCDDCCCCCCACDCCA_Mismatch_2_Sense_+_Library_PoolT
GGCTGTTACATGTGTGTTCATCTTCGGTGTTGGTATGATTTTTATCTTCGGATGATATCATTCTATGCGCCAAAAAAATGTTGAAATTTTAAAC
>Frequency_1_QualityScore_FFCFHHHJAGGIIJJJJJIJJIJJJIBHHGIIJIJJJJJJJGGGIJIIJGIJFCCECDEDDDDDDDFDDDDDCFDDDDDACBDDBDDDDCACDD_Mismatch_1_Sense_+_Library_PoolT
GGTGTTGGTATGATTTTTATCTTCGGATGATATCATTCTATGCGCCAAAAAAAATGTTGAAATTTTAAACATTTTATCGAACGGCCTCAAGCTT
>Frequency_1_QualityScore_FFHHHHHJJGHHIJJEHIIJJJJJJIJJJJJIJGIHIJJJJJJIJJJJJIIJJJGJIJJHGHHHHHFFFFEFEDDEEEFEEDDB@CDDDDBBDC_Mismatch_0_Sense_+_Library_PoolT
CATCTTCGGTGTTGGTATGATTTTTATCTTCGGATGATATCATTCTATGTGCCAAAAAATGTTGAAATTTTAAACATTTTATCGAACGGCCTCA
>Frequency_1_QualityScore_FFHHHHHJJJJJJIIJHJJIGIGIJJJJJJJJJIJJBGGHIJFHHJGIJJJJIJJJJJJIEHHHHHHHHDEFFFFFEEEEECEBDDDDDDEEDD_Mismatch_0_Sense_+_Library_PoolT
GAAGATGAGGGCTGTTACATATATGTTCATCTTCGGTGTTGGTATGATTTTTATCTTCGGATGATATCATTCTATGTGCCAAAAAAAATGTTGA
>Frequency_1_QualityScore_BDDFFCFH9CEGEEG@ED,AFEF@FGEIGHAGECDFBBFHHHI3B@DHGB;C2;@@CG@)=CEEEE?).=A@;;;BD>(6;?>;>C(;;C>DC>_Mismatch_0_Sense_+_Library_PoolT
TTGATCAGCTGCTCTATTCTCGGAGGAATTAGAGATTTGGCTCATGGATTGGGTTAGGTATTTCATTCCAAAGATAAGGGCTGTTACATATATG
>Frequency_1_QualityScore_DDFHHFHG@<FEAE@HHII;C:?3<@9C@<F@GHEGDGE?DDH@DA4=@AG;@G;C3=?AC=A7;BB;A=56==;(;;<?C@@@5@:@9:@>4:_Mismatch_0_Sense_+_Library_PoolT
CCGACTTTTGTGACTTTTGATCAGCTGCTCTATTCTCGGAGGAATTAGAGATTTGGCTCATGGATTGGGTTAGGTTTTTCATTCCAAAGATAAG
>Frequency_1_QualityScore_FFHHHHHJJJJJJJJIJIGJIIIJJJJJJJJJJJJGHHHJJGIIJJJJJJJIJJJJJIIDHHIIHHHHHEGFFFFFEDDD?CDDDDDDCDEDDC_Mismatch_2_Sense_+_Library_PoolT
AAGATAAGGGCTGTTACATGTATGTTCATCTTCGGTGTTGGTATGATTTTTATCTTCGGATGATATCATTCTATGCGCCAAAAAAAATGTTGAA
>Frequency_1_QualityScore_FDHHHHHJJJJJJJJJIIJIJJJJJJJJIJGIJJIJJJIGIGIJIJJJIJGHIICHHGII;CEHH?CDFBCEEEEDEECCDDDDDDDDDDBCDD_Mismatch_0_Sense_+_Library_PoolT
GTGACTTTTGATCAGCTGCTCTATTCTCGGAGGAATTAGAGATTTGGCTCATGGATTGGGTTAGGTTTTTCATTCCAAAGATAAGGGCTGTTAC
>Frequency_1_QualityScore_FFHHHHHJHJJJJJJJJJJGJJJJJJIJJJJJJJJJJJJJJJJJJJJIJJJJJHHHFFDEEDDDDDDDDCDDDDDDDDDCDCDDD<@BDD>CDC_Mismatch_2_Sense_+_Library_PoolT
TGTTGCTGTGATCCGACCGACTTTTGTGACTTTTTATCAGCTGCCCTATTCTCGCAGGAATTAGAGATTTGGCTCATGGATTGGGTTAAGTTTT
>Frequency_1_QualityScore_FDFHHDAFHIGHGIIJJGIIEHGE@FFFHIIGHIJIJJJGFEGIJJEHIJJJJIIIBEHHHGHFFFFFFEECEFEEBB_Mismatch_1_Sense_+_Library_PoolT
TGTTGGTATGATTTTTATCCTCGGATGATATCATTCTATGTGCCAAAAAAATTGTTGAAATTTTAAACATTTTATCGA
>Frequency_1_QualityScore_FFHHHHHJJJJGIJJJJIGIJJJIJJJFIJJIIJJJIIIIIIJIHGIFHGJJIIJJIJIJHHHHHHFFFDFDDEDEDEDEEEEEDDEDDBCDEE_Mismatch_1_Sense_+_Library_PoolT
ATTGTTGAAATTTTAAACATTTTATCGAACGGCCTCAAGCTTTGAGGATTATTATTGTTGTAATTATTTTAGTCTATTCATTATTTTTTATAAT
>Frequency_1_QualityScore_FFHHGHHJJJIJJIIIJIGHJGIJJGIIJGJJJJJJJJIIJJCHIGII@FHGHCHEIGHHHHEDFBDDDEDDDDDBDDDDCDDEDDEEEEEEEE_Mismatch_2_Sense_+_Library_PoolT
CAGCTGCCCTATTCTCGCAGGAATTAGAGATTTGGCTCATGGATTGGGTTAAGTTTTTCATTCCGAAGATAAGGGCTGTTACATGTATGTTCAT
>Frequency_1_QualityScore_FFHHHHHJJJJJIIJJJJJJJJJHIIJJJIIJHIIJ>GHGJJGHJJJFHIJJJGIHHIIJIJGHHHHFFDFDDEEEDEEEEEFFEEEEEDDEDD_Mismatch_1_Sense_+_Library_PoolT
CTCTATTCTCGGAGGAATTAGAGATTTGGCTCATGGATTGGGTTAGGTTTTTCATTCCAAAGATAAGGGCTGTTACATATATGTTCATCTTCGC
>Frequency_1_QualityScore_FFHHHHHJJJHIHIJJJJJIJJJIJJJJIJJJJJJJJJJJJJIJJIJJJJIJJJJJJJIIJJHCEHHFFFBBCEEEECDDDEEDEA8?BDDDCC_Mismatch_2_Sense_+_Library_PoolT
TCGACTTTTGTGACTTTTGATCAGCTGCTCTATTCTCGCAGGAATTAGAGATTTGGCTCATGGATTGGGTTAAGTTTTTCATTCCGAAGATAAG
>Frequency_1_QualityScore_FFHHHHHJJJJIJJJJJIJIIJIJJGIJJJJJJJJJJJJIJJJIIHHFADEDDDDDDDDDDDDDDDDDDBDEEEDDDBDBDBBDDDDBACACDD_Mismatch_2_Sense_+_Library_PoolT
CAAGGATACCCCCAAGGATACCCCCAAGGATACTACCAGCAACCGCCGTCTGTGGTTGCGCCACCGCATTATTCGCAGGCGCCGCCTCAGAAAC
>Frequency_1_QualityScore_FFHHHHHJJJJJJJIJJFHIIJJJJJIJJJJJJJIJJJIIJIIIJJJJGHFFFFEECCCDDDDDDDDBDBDDDDDBCDCC@DDBDDDDDDDDDB_Mismatch_2_Sense_+_Library_PoolT
CCAGGATACTCCCAAGGACACGCCCAAGGATACCCCCAAGGATACCCCCAAGGATACTACCAGCAACCGCCGTCTGTGGTTGCGCCACCGCAGT
>Frequency_1_QualityScore_DDHDHHHJFEGIIJJGJEIIIIIJIJGBEIIJIJJHGHHIGIIIJGIJIIJJIJIIGC>@GIACCECEFF@DFFFF>AC@_Mismatch_2_Sense_+_Library_PoolC
AAGATAAGGGCTGTTACATGTATGTTCATCTTCGGTGTTGGTATGATTTTTATCTTCGGATGATATCATTCTATGCGCCA
>Frequency_1_QualityScore_FFHHHHHFFHIICHIJJJIIFJJIGIJIIGIJIJIJHHIGIGIJJJJIIIIIHHHHHHHFFFDDDDDDDDCDDDDDCBCDDDDDDEEECDDDDC_Mismatch_2_Sense_+_Library_PoolC
ACTTCGGATGATATCATTCTATGCGCCAAAAAAATGTTGAAATTTTAAACATTTTATCGAACGGCCTCAAGCTTTGAGGATTATTATTGTTGAA
>Frequency_1_QualityScore_DFDD?C@CG@AB@CHIGGHG;GG<<?BFCDAHEGHGIAHHA?CEC?;@BBCCACCECDC>@;>A<>9AC;BABB<BBB8>CCCCC::@CACCCC_Mismatch_1_Sense_+_Library_PoolC
CTGCCGCCTTCTGGACGAATGTTGCTGTGATCCGACCGACTTTTGTGACTTTTGATCAGCTGCCCTATTCTCGCAGGAATTAGAGATTTGGCTC
>Frequency_1_QualityScore_FFGHHHHJJJJJJJJIJJJJGIIJJJIJIIGJJJJJJIJIJJJJJIJJJHHHHFFFFFEDDDBDBDDDDDDDDDDDBBDDDCDDDDDDDDABDD_Mismatch_0_Sense_+_Library_PoolC
AAATACGCCTATCCGTATCCAGCTCCAGGATACTCCCAAGGACACGCCCAAGGATACCCCCAAGGATACCCCCAAGGATACTACCAGCAACCGC
>Frequency_1_QualityScore_FFHHHHHJIJJJJJJJJJJIJJJJJJJJJIJJJJJJJJJIJJJJJJIJHGFFFFFEEEEDEDDDDDDDCCDDCCDDBD?@BDD:BDDDDDEECD_Mismatch_2_Sense_+_Library_PoolC
GTGATCCGACCGACTTTTGTGACTTTTGATCAGCTGCCCTATTCTCGCAGGAATTAGAGATTTGGCTCATGGATTGGGTTAAGTTTTTCATTCC
>Frequency_1_QualityScore_DD8DBD<C4EFGBH<HCCAAE>AFHEHBCGHIFICCGIBHGHGG@C<FHGEHC=EAEHD=A@CCC(-5;;>@CCCC>@BCCDCCCB?:(>B>>>_Mismatch_1_Sense_+_Library_PoolC
GATGATATCATTCTATGCGCCAAAAAAATGTTGAAATTTTAAACATTTTATCGAACGGCCTCAAGATTTGAGGATTATTATTGTTGTAATTAAA
