# Supplementary material for: Differential Gene Expression Reveals Candidate Genes for Drought Stress Response in Abies alba (Pinaceae)
Source: PLoS One. 2015 Apr 29;10(4):e0124564. doi: 10.1371/journal.pone.0124564 (PMC4414588; doi:10.1371/journal.pone.0124564)
Supplement: S2 File — (GZ) [file pone.0124564.s002.gz › comp21827_c0_seq1.fa]

>comp21827_c0_seq1 len=504 path=[1:0-503] : sp|P25818|TIP11_ARATH Aquaporin TIP1-1 OS=Arabidopsis thaliana GN=TIP1-1 PE=1 SV=1 e-value: 4e-18 blast score: 87.4
CGCCAACATATTGGCCGGTGGGGCTTTCGACGGCGCATCGATGAACCCGGCGAGGGCATTCGGGCCGGCGCTGGTGAGCTGGACGTGGGAGAACCACTGGATCTACTGGGTCGGTCCACTCCTCGGAGGCGGCCTGGCTGGCGTTGTCTACGAGCTGTTTATGATCTCTGTGGAGCCAACCCACGAACCGTTGCTCTCGAACGACTACTGAAGTGGATGCGAACCGTTGTGCGATAAAGTGAGGGCTGCGTTGTTCTGGCACTGCCCTTTCATTGGCTAAACAGTGTTGTACGGTCGGGTTTAACGTATCTCACTTAAATGAACTCATCGCTTTGTCGTCTCGCAAGGGATGAGCAAAATGTCGGTTGATGCCGGATTAAAAATAAATTAATAATTGTTCTTAAATCTTTAAACTATGTTGTATTTTCTGTAGCCACCCATTCACTTAAATACCTTATTGGTGTAGGAGAAACAAAGATCATTAAACCTCAATAGAAAGGTTAC

>Frequency_6_QualityScore_FFHHGGGHIIIIJJJJJIIHIIJIIIIIJIIIGIHHIEHIHIEHIII;DGHHGGFGGFFFFFEEDDEEDCDDCDDDCCCCCCDBCCCCDCDCAA_Mismatch_0_Sense_+_Library_PoolT
GTTCTGGCACTGCCCTTTCATTGGCTAAACAGTGTTGTACGGTCGGGTTTAACGTATCTCACTTAAATGAACTCATCGCTTTGTCGTCTCGCAA
>Frequency_5_QualityScore_FFGGGFGHHHIJHFHEGIIGHIGGIIHHHHIIHHIIIGGFGHGHHIIIGGFGHHFFGG@CDEDCBCCB??@BCCCCCCBCEDCBCECDEB?@BE_Mismatch_0_Sense_+_Library_PoolT
ATCTCACTTAAATGAACTCATCGCTTTGTCGTCTCGCAAGGGATGAGCAAAATGTCGGTTGATGCCGGATTAAAAATAAATTAATAATTGTTCT
>Frequency_5_QualityScore_ECHHHGFHHIIIIIJJJJIHIIIIJIIIIIHIIIGIHHIIHIHIIGEEFGFFGHHGCEFED>AAACDCC@ACCCCDACCCCD@ACCDCDCDDDC_Mismatch_0_Sense_+_Library_PoolT
GTGAGGGCTGCGTTGTTCTGGCACTGCCCTTTCATTGGCTAAACAGTGTTGTACGGTCGGGTTTAACGTATCTCACTTAAATGAACTCATCGCT
>Frequency_4_QualityScore_EEGGGGGJIIIHJHIIIIIJJHGHBFGHHFGHIIEFHII?EGIIIJFIIIIIIGGIFGFDEGEEEEEEEEBCDCCCDCCDCDDC@=ACCBCCCC_Mismatch_0_Sense_+_Library_PoolT
ACTGCCCTTTCATTGGCTAAACAGTGTTGTACGGTCGGGTTTAACGTATCTCACTTAAATGAACTCATCGCTTTGTCGTCTCGCAAGGGATGAG
>Frequency_4_QualityScore_FFHHHHHGIIIJJJJJIIIJIIJIJJJJJJIJJIJJJJJGIJJIJJIJJIIIFIGGIGGGGGDEDDD;?>BCDCCCCCEDCDDCCCDECCCCDD_Mismatch_0_Sense_+_Library_PoolT
GATAAAGTGAGGGCTGCGTTGTTCTGGCACTGCCCTTTCATTGGCTAAACAGTGTTGTACGGTCGGGTTTAACGTATCTCACTTAAATGAACTC
>Frequency_4_QualityScore_CCDEEEGGIIFDFEDDFC@DHGGEDFCGGGEGFFGEFCFGGBBD;CCCBBABCAAABCDCAACCCCABA<><@@=AAA@AB@@A8;@ACCB=AC_Mismatch_0_Sense_+_Library_PoolT
GATGCGAACCGTTGTGCGATAAAGTGAGGGCTGCGTTGTTCTGGCACTGCCCTTTCATTGGCTAAACAGTGTTGTACGGTCGGGTTTAACGTAT
>Frequency_4_QualityScore_EEGHHHGIIIIIIIIJHFGEHFGIGHHHIEHHIICEGGIIHGIIHIIIIIIGIIHGHGGFFGGEFEEDDDCDCCCDDDDABAAB?ABCCDC_Mismatch_0_Sense_+_Library_PoolT
CCTTTCATTGGCTAAACAGTGTTGTACGGTCGGGTTTAACGTATCTCACTTAAATGAACTCATCGCTTTGTCGTCTCGCAAGGGATGAGCA
>Frequency_4_QualityScore_C?DFGGAEGHICEGIGIIFFGGHIGHHHIHHIGHIIHHHIHGGFFGGFGGFGFGGFACCBCBCBCCCCB;ACCCDCB<?AAB?BC@B<@@A_Mismatch_0_Sense_+_Library_PoolT
GTACGGTCGGGTTTAACGTATCTCACTTAAATGAACTCATCGCTTTGTCGTCTCGCAAGGGATGAGCAAAATGTCGGTTGATGCCGGATTA
>Frequency_4_QualityScore_FFHHGHHJJJJJJJIJJJIIIJIIIJIJIJJIJIIJIIJJIJIIIHIIIIIJJIJIHHGGGGFCDDEDDCDDDCDDDCDDDDDDDDEDDEEDEE_Mismatch_0_Sense_+_Library_PoolT
AACGTATCTCACTTAAATGAACTCATCGCTTTGTCGTCTCGCAAGGGATGAGCAAAATGTCGGTTGATGCCGGATTAAAAATAAATTAATAATT
>Frequency_4_QualityScore_EFHHGHGJJJJJJIIIIJHIIIJCGIIIEGIIIJJIJJHIIIIJJIJIJIIHIHIIIGFGEEEDEECDDBCCC@@CBBCC?ABCCABCD?@CC@_Mismatch_0_Sense_+_Library_PoolT
ATTGGCTAAACAGTGTTGTACGGTCGGGTTTAACGTATCTCACTTAAATGAACTCATCGCTTTGTCGTCTCGCAAGGGATGAGCAAAATGTCGG
>Frequency_4_QualityScore_FFHHHHHIHIIIJJIIIIDGHFEIGIFGIIJGIIIIIJHGIGGGAEGGGFEEDDD@CCCCDDCCD@BBCCBBCDDDCEEDDDCDDCDCAAABDC_Mismatch_0_Sense_+_Library_PoolT
CTCGAACGACTACTGAAGTGGATGCGAACCGTTGTGCGATAAAGTGAGGGCTGCGTTGTTCTGGCACTGCCCTTTCATTGGCTAAACAGTGTTG
>Frequency_3_QualityScore_FFHHHHHJJJJIIIJJJJIIJBGFHIJJIIIHHHHHHHGFGGGGGFEEEEEDEDEDDCDDDDDDDDCDD?BBCEDDDDDDD9?ACDDCCCDDED_Mismatch_0_Sense_+_Library_PoolT
GCGAACCGTTGTGCGATAAAGTGAGGGCTGCGTTGTTCTGGCACTGCCCTTTCATTGGCTAAACAGTGTTGTACGGTCGGGTTTAACGTATCTC
>Frequency_3_QualityScore_EFHHGHHIJJIJJJJJJJJJJJJJJGIJJJJJJJJIIJHIIIJHIJJJCGGIH<CFEFFECEEEEEDDDBDDDEDDDDDDDDDDDCCDDDDDDD_Mismatch_0_Sense_+_Library_PoolT
TGCGTTGTTCTGGCACTGCCCTTTCATTGGCTAAACAGTGTTGTACGGTCGGGTTTAACGTATCTCACTTAAATGAACTCATCGCTTTGTCGTC
>Frequency_3_QualityScore_FEGHGHHJJJJJJJJIJJJJJHJJJJJJJJHIIJIJIHHHHGGFADFEEEEDBDDDDCDDCCDDCCCCCB@BCDDCCDDDCADDABDDDDDDDD_Mismatch_0_Sense_+_Library_PoolT
GTGGAGCCAACCCACGAACCGTTGCTCTCGAACGACTACTGAAGTGGATGCGAACCGTTGTGCGATAAAGTGAGGGCTGCGTTGTTCTGGCACT
>Frequency_3_QualityScore_FDGGHGEGHIJIIJGIJIJIGIIJJIGGHIHIIHIIJFIIIIHIIIJJIHIHIHGGDEDDEBDDCDDDC@AC:?CCCDCDCDBDBA_Mismatch_0_Sense_+_Library_PoolT
GTCGGGTTTAACGTATCTCACTTAAATGAACTCATCGCTTTGTCGTCTCGCAAGGGATGAGCAAAATGTCGGTTGATGCCGGATTA
>Frequency_3_QualityScore_EEBGHFFIGGHIJIHIHIHIIIEHHIIIIJJHIIJIIIJGHIIJIJCEHEFCFEDFGFEDDEFFEDDCCCBBCCDCCABB@AD>BBC@CDEACE_Mismatch_0_Sense_+_Library_PoolT
GTTTAACGTATCTCACTTAAATGAACTCATCGCTTTGTCGTCTCGCAAGGGATGAGCAAAATGTCGGTTGATGCCGGATTAAAAATAAATTAAT
>Frequency_3_QualityScore_EFHHHHGJJJEGIJJJJIIJJJJIIJJJJIJJJIJJJJJJJJJJJJJIIIIHGGGECDDDBDDCDDDDDCCDDDCD<?CDDDDDDD?@AB_Mismatch_0_Sense_+_Library_PoolT
TACGGTCGGGTTTAACGTATCTCACTTAAATGAACTCATCGCTTTGTCGTCTCGCAAGGGATGAGCAAAATGTCGGTTGATGCCGGATTA
>Frequency_3_QualityScore_FFHHHHHJIJJJJJJJJJEGHIIJJJJJJHIJJJJJJJJJJJJJJJIIIHHHGGGGFFFFEEECDCEDCBDCDCCDDD6?BCDDDCDDCDDDDD_Mismatch_0_Sense_+_Library_PoolT
AACCGTTGTGCGATAAAGTGAGGGCTGCGTTGTTCTGGCACTGCCCTTTCATTGGCTAAACAGTGTTGTACGGTCGGGTTTAACGTATCTCACT
>Frequency_3_QualityScore_EDGEGGGHGIJJIHGGHHHHIIIHIHHDGGHHGHIHGCEGGI?BEC@DGFGHHHDCFE@DCBDBCDDDDCCCDCCCCDBCCCCCDDC7<=@A=@_Mismatch_0_Sense_+_Library_PoolT
GGCACTGCCCTTTCATTGGCTAAACAGTGTTGTACGGTCGGGTTTAACGTATCTCACTTAAATGAACTCATCGCTTTGTCGTCTCGCAAGGGAT
>Frequency_3_QualityScore_FFGHFHGJJJHHHHIGIJJJFHIJJAEGHIIJIJHJJJIIIIIIIIHFEGHHGFFFFFCDEEDDCDDDDCBCDCCCDCCCDCCCDDDEEDC??C_Mismatch_0_Sense_+_Library_PoolT
GGCTAAACAGTGTTGTACGGTCGGGTTTAACGTATCTCACTTAAATGAACTCATCGCTTTGTCGTCTCGCAAGGGATGAGCAAAATGTCGGTTG
>Frequency_3_QualityScore_DEHHHHHJJJJJJJIJJIIIHIFHFIIHGIIJFHIJJCGHIHIIHIJJJIIIIIHHHGGGGGFFFEEEEEDDDDDDDDDDDDBCCDDCDCCCCD_Mismatch_0_Sense_+_Library_PoolT
TGCCCTTTCATTGGCTAAACAGTGTTGTACGGTCGGGTTTAACGTATCTCACTTAAATGAACTCATCGCTTTGTCGTCTCGCAAGGGATGAGCA
>Frequency_3_QualityScore_FFHHHHGIJIJJJJJJJIJJJJIJJHIIJJJJIJJJIJJIJHIIJJHHHIJJJJJJIHGHGGEEDDDDDCAC@CCDDDDDCDDDDDCCDEDDDD_Mismatch_0_Sense_+_Library_PoolT
ACGTATCTCACTTAAATGAACTCATCGCTTTGTCGTCTCGCAAGGGATGAGCAAAATGTCGGTTGATGCCGGATTAAAAATAAATTAATAATTG
>Frequency_3_QualityScore_FFHDGHHJHIIJJEHHJJCGHIIJJHIJJJJJJJJIIIIGIHJJJJIIIIIIHIHHGGFEEEE=?ACCAACDDDDDDDDDDDCC=BB>@@BDAC_Mismatch_0_Sense_+_Library_PoolT
CAGTGTTGTACGGTCGGGTTTAACGTATCTCACTTAAATGAACTCATCGCTTTGTCGTCTCGCAAGGGATGAGCAAAATGTCGGTTGATGCCGG
>Frequency_3_QualityScore_FFHHGHHJHJJJJJJJIIJJJJJJJJJIIIIIIIIIIHIIJJJJJIGFIGGEEEEEDDDDCBCADDCCB=AAA@ABA??A<BABBCAABBACCC_Mismatch_0_Sense_+_Library_PoolT
GCTGTTTATGATCTCTGTGGAGCCAACCCACGAACCGTTGCTCTCGAACGACTACTGAAGTGGATGCGAACCGTTGTGCGATAAAGTGAGGGCT
>Frequency_3_QualityScore_FFGHHGGJJHIJJIIJJJIIIIIJJJHIIHIIDGHHIHHHGIHGFDDDCDDCBCDDDDAA?BCDDCCBBCCCCCDECDDDDDDDDDDDDDDCDC_Mismatch_0_Sense_+_Library_PoolT
CACGAACCGTTGCTCTCGAACGACTACTGAAGTGGATGCGAACCGTTGTGCGATAAAGTGAGGGCTGCGTTGTTCTGGCACTGCCCTTTCATTG
>Frequency_3_QualityScore_EEHGGGGGHGIIFGHIIDFGHICFHGGGHEGHHIIFGGHHGIIIGIHIIIIIHHHHHHHEEFEEDDD@>=?@@@C@BCBB>?CDDDCC<AB>>A_Mismatch_0_Sense_+_Library_PoolT
TAAACAGTGTTGTACGGTCGGGTTTAACGTATCTCACTTAAATGAACTCATCGCTTTGTCGTCTCGCAAGGGATGAGCAAAATGTCGGTTGATG
>Frequency_3_QualityScore_FFGGGGGIIJJFIIIJIHFFEHHFGIIHFHHII?EGIHIIEHHIIIIIIIIIFHHHIIHHGFGGECCCD@CCCCCDCB?ABCCBDCBDCD_Mismatch_0_Sense_+_Library_PoolT
CTTTCATTGGCTAAACAGTGTTGTACGGTCGGGTTTAACGTATCTCACTTAAATGAACTCATCGCTTTGTCGTCTCGCAAGGGATGAGCA
>Frequency_3_QualityScore_FFHHHHHJJJJHJJFHGIIHHJJJEGHIJEGHIJJIIHIJIJIJJIIJJJJIIIIIIHGGFFEEEEDDDBCDDCCBCDCCDDDDDDDDDDDABC_Mismatch_0_Sense_+_Library_PoolT
CATTGGCTAAACAGTGTTGTACGGTCGGGTTTAACGTATCTCACTTAAATGAACTCATCGCTTTGTCGTCTCGCAAGGGATGAGCAAAATGTCG
>Frequency_3_QualityScore_EEHGGHGJHIJJHIIIFGGIHIJJIIDFGIJJHHIIJIIJHHGHHGGFFFFEEDEEEDDEEDDDCDDDDCCCDCDCCCDDDBCDDD:@ADDDC?_Mismatch_0_Sense_+_Library_PoolT
TGGATGCGAACCGTTGTGCGATAAAGTGAGGGCTGCGTTGTTCTGGCACTGCCCTTTCATTGGCTAAACAGTGTTGTACGGTCGGGTTTAACGT
>Frequency_3_QualityScore_FFGGHHGJIIIHIJJJJGHIIIGHIJIJJJJJIHHGHFFF?CFFFEFEDDDDDAB?BCDDCDDCDD?BBAABBCDCDCCDCCDECDDDDDDBCC_Mismatch_0_Sense_+_Library_PoolT
AGCCAACCCACGAACCGTTGCTCTCGAACGACTACTGAAGTGGATGCGAACCGTTGTGCGATAAAGTGAGGGCTGCGTTGTTCTGGCACTGCCC
>Frequency_3_QualityScore_FDGHGHHJJJJJJJEHHHJJJJIJIFGJIIJJJJJJJJIJJJIJJJIJJGIIJJIHHHHDFDEFEFFDDEABDD:?ACCDCCCCDEDDDDDDDD_Mismatch_0_Sense_+_Library_PoolT
GTTGTGCGATAAAGTGAGGGCTGCGTTGTTCTGGCACTGCCCTTTCATTGGCTAAACAGTGTTGTACGGTCGGGTTTAACGTATCTCACTTAAA
>Frequency_3_QualityScore_FFHHHHHJJJJJJJJJIIJJJIIJJIJJJIJJIJJJIIICFHFFFGEEDDDD?CCCBDCACACDDBCBCCCCCDCCBCCBCCCBDCCDDDCDCA_Mismatch_0_Sense_+_Library_PoolT
GCCAACCCACGAACCGTTGCTCTCGAACGACTACTGAAGTGGATGCGAACCGTTGTGCGATAAAGTGAGGGCTGCGTTGTTCTGGCACTGCCCT
>Frequency_3_QualityScore_FEGHGHHJJIHJJJHHGGIIJIGIJIIBGIIIIIJJIJHHIIHHHGGFFFFFEEDEEDDDDDDCDCDDDDDDDDCECDDECDBBDDC@BBBBBC_Mismatch_0_Sense_+_Library_PoolT
GTGGATGCGAACCGTTGTGCGATAAAGTGAGGGCTGCGTTGTTCTGGCACTGCCCTTTCATTGGCTAAACAGTGTTGTACGGTCGGGTTTAACG
>Frequency_3_QualityScore_EEGGGGAEGGHHGIIGIGIHGHIIGHFFFGHIIIHIHFHFEDFB=BFCFEFEC?DCCACDDDDD?=AABC>BCBCA==A@ABDABDD>C=?=B@_Mismatch_0_Sense_+_Library_PoolT
TCTACGAGCTGTTTATGATCTCTGTGGAGCCAACCCACGAACCGTTGCTCTCGAACGACTACTGAAGTGGATGCGAACCGTTGTGCGATAAAGT
>Frequency_2_QualityScore_FFFHGGHIJHIIJIIHJJIIJJJGIGIIJIIIGIIIIIIIJJIIIIJIIIIICGIEHHHGGFFFEEEC=?CCCDDDDDCDCCCDCDDDDCEEDD_Mismatch_0_Sense_+_Library_PoolT
GGTTTAACGTATCTCACTTAAATGAACTCATCGCTTTGTCGTCTCGCAAGGGATGAGCAAAATGTCGGTTGATGCCGGATTAAAAATAAATTAA
>Frequency_2_QualityScore_EFEFGFEIHIIHHIIIIIIHIIIIJJJIIJJIIHIIJJIIIIIGIGFGIIJIHIIIJIJGDHHFEFDEBACCCDCCCDDACDDCDCDEDDEECE_Mismatch_0_Sense_+_Library_PoolT
TAACGTATCTCACTTAAATGAACTCATCGCTTTGTCGTCTCGCAAGGGATGAGCAAAATGTCGGTTGATGCCGGATTAAAAATAAATTAATAAT
>Frequency_2_QualityScore_EFHHHHHIJIJIIIIGIIIJIJHIIIIJJJJJJJJIIIIIIIGGGCEGEEEECDDDDCBCDACDDCDDCBCCCCDDDCDCDDBCCCDDEDCDDD_Mismatch_0_Sense_+_Library_PoolT
TGTGGAGCCAACCCACGAACCGTTGCTCTCGAACGACTACTGAAGTGGATGCGAACCGTTGTGCGATAAAGTGAGGGCTGCGTTGTTCTGGCAC
>Frequency_2_QualityScore_FFHHGHHJIFHIJIJJHJJJJJIIIJJJJJJIJJJJJJJJJJJIJJJJIIIHGGEDEDDDEDBCDDDDDCCEEDDCCDDDCDDDDDDCD_Mismatch_0_Sense_+_Library_PoolT
ACGGTCGGGTTTAACGTATCTCACTTAAATGAACTCATCGCTTTGTCGTCTCGCAAGGGATGAGCAAAATGTCGGTTGATGCCGGATTA
>Frequency_2_QualityScore_FEHHHHHJJEGIJJFIJJIJJGIJIJJJJJJJJJJJIIJJJJJJIJIIJJJIIHHGGFFEDDDDDDDCCACCDDDDEDDD?@CCDDDDDDABDD_Mismatch_0_Sense_+_Library_PoolT
GTTGTACGGTCGGGTTTAACGTATCTCACTTAAATGAACTCATCGCTTTGTCGTCTCGCAAGGGATGAGCAAAATGTCGGTTGATGCCGGATTA
>Frequency_2_QualityScore_FFHHHFHJIJIIJIIJHIIHIIIIIJJIIJIJJIIIJJIIJJJIIIHGHHHFBEEDDDDDDDDABCACDDDDCDCDCDC>AC=BCDCDCBDD?C_Mismatch_0_Sense_+_Library_PoolT
CTACGAGCTGTTTATGATCTCTGTGGAGCCAACCCACGAACCGTTGCTCTCGAACGACTACTGAAGTGGATGCGAACCGTTGTGCGATAAAGTG
>Frequency_2_QualityScore_EEHGGGGCIIIIJJHIIIIIEIIHIIIIJJIJIIIIIIIFIIIIIIIIIJIIHIIIIIHHHGGEGF_Mismatch_0_Sense_+_Library_PoolT
AGGGATGAGCAAAATGTCGGTTGATGCCGGATTAAAAATAAATTAATAATTGTTCTTAAATCTTTA
>Frequency_2_QualityScore_FFGHFGGIFHIIGEIGIIGHI=EFEEAAEGI?CEHI5?EGDFGGCEEECADFGDGGGEEG7?ABD<B???ACB?A????ABAB@@A@@@CC<?@_Mismatch_0_Sense_+_Library_PoolT
GCCCTTTCATTGGCTAAACAGTGTTGTACGGTCGGGTTTAACGTATCTCACTTAAATGAACTCATCGCTTTGTCGTCTCGCAAGGGATGAGCAA
>Frequency_2_QualityScore_FEHHHHHHIIJJIIJJJJIJIIIJIIIJIIJJJJJJIIJIIJIIJDHHHGHHHFFFECDDDDDCDBCC>?CCCCDCCDDDC7?BACCACDBCCD_Mismatch_0_Sense_+_Library_PoolT
GTCTACGAGCTGTTTATGATCTCTGTGGAGCCAACCCACGAACCGTTGCTCTCGAACGACTACTGAAGTGGATGCGAACCGTTGTGCGATAAAG
>Frequency_2_QualityScore_FFHHHHHJJGGGIIJIJJIJIJIIJJIJJJJJJJIJJIJJJJIJJIJIGGIIHGEGEGFGEEEEAACCD?@?BCDDCCCCEDCDDDDDDEEDDC_Mismatch_0_Sense_+_Library_PoolT
GCGATAAAGTGAGGGCTGCGTTGTTCTGGCACTGCCCTTTCATTGGCTAAACAGTGTTGTACGGTCGGGTTTAACGTATCTCACTTAAATGAAC
>Frequency_2_QualityScore_FFHHHGHJGIIIGIGIIJGIGIIEIIIIIIIGIFHGGEDEEFFEEEECDCCDDCDDD=ACCC@ABC5=B:??:ACBD?@CABCAAA;AADDEC?_Mismatch_0_Sense_+_Library_PoolT
GCTGGACGTGGGAGAACCACTGGATCTACTGGGTCGGTCCACTCCTCGGAGGCGGCCTGGCTGGCGTTGTCTACGAGCTGTTTATGATCTCTGT
>Frequency_2_QualityScore_FFHHHHHIIJIJJJIJJIJJHIJGIJIJJIJIJJJIIJIIGHHGGGGGFEEEEDDDDDDDDCDACDCDDDDDDDDD@ADCDDD?CCDCCCCCDC_Mismatch_0_Sense_+_Library_PoolT
CGAGCTGTTTATGATCTCTGTGGAGCCAACCCACGAACCGTTGCTCTCGAACGACTACTGAAGTGGATGCGAACCGTTGTGCGATAAAGTGAGG
>Frequency_2_QualityScore_EEHGCGEGGHIFIIIGGACEGHEIGEIHIHHFGGIHIIIIHIIGCGGGGFGHGHFGGECDEBAAADCAA?AB?ACDA1:>CCCCCACCDCBCAA_Mismatch_0_Sense_+_Library_PoolT
ACCGTTGTGCGATAAAGTGAGGGCTGCGTTGTTCTGGCACTGCCCTTTCATTGGCTAAACAGTGTTGTACGGTCGGGTTTAACGTATCTCACTT
>Frequency_2_QualityScore_FFHHHHHJJGIHIIJIJIJJJJIIIGIIIIIJJJIDGHIIJHJJJIHHFEFFFEEEEEEDDDDDDCDDECCDCDDDDDDDACBCCCDECC?ACC_Mismatch_0_Sense_+_Library_PoolT
CTACTGAAGTGGATGCGAACCGTTGTGCGATAAAGTGAGGGCTGCGTTGTTCTGGCACTGCCCTTTCATTGGCTAAACAGTGTTGTACGGTCGG
>Frequency_2_QualityScore_FFHHHHHJIJIIJIIIJIJJJIIEGGGIIIIFIIGHIIIIJIIGGHHGFFFFEDEEEEEDDDDDDDDDA?CCCBBCCDCACDC:?ACBCDCBDD_Mismatch_0_Sense_+_Library_PoolT
ATGCGAACCGTTGTGCGATAAAGTGAGGGCTGCGTTGTTCTGGCACTGCCCTTTCATTGGCTAAACAGTGTTGTACGGTCGGGTTTAACGTATC
>Frequency_2_QualityScore_FFHHHHHJJJIJIJIIIJIJJIJJJIJIFGIHJJIJJIIJJIGGGFFEACCDEDACCDDDDDDDDCDDDACEDDDDDDDDDDCDDDCEEDDDDC_Mismatch_0_Sense_+_Library_PoolT
AACCGTTGCTCTCGAACGACTACTGAAGTGGATGCGAACCGTTGTGCGATAAAGTGAGGGCTGCGTTGTTCTGGCACTGCCCTTTCATTGGCTA
>Frequency_2_QualityScore_FFHHHHHJJJJJJJIIIIIJJIJJGHIIHIIHIIJJJIIIHGGGFDDDCDDCDDDCDBCDACCDCD6=BACCCDDDDCDDEDEDDDDCCABACD_Mismatch_0_Sense_+_Library_PoolT
GGGAGAACCACTGGATCTACTGGGTCGGTCCACTCCTCGGAGGCGGCCTGGCTGGCGTTGTCTACGAGCTGTTTATGATCTCTGTGGAGCCAAC
>Frequency_2_QualityScore_FFHGHHHJGIJJJJIJHIJIIGIIGIIJIJIJIJJJHIJIIGIJIIIIGHGBDEDDDDDDDCCCBCDCCACCDACDDCCBABCDBCCCBC<ACC_Mismatch_0_Sense_+_Library_PoolT
ACGAGCTGTTTATGATCTCTGTGGAGCCAACCCACGAACCGTTGCTCTCGAACGACTACTGAAGTGGATGCGAACCGTTGTGCGATAAAGTGAG
>Frequency_2_QualityScore_FFHHHGHIJJJJIJJJGHIIJIJIIJIGIJIJJIJJIJJJIIJJIJIIIGHHHGGEFFFEEDEADCCBCABACDDD=A@CCDDABDCEDCDDCC_Mismatch_0_Sense_+_Library_PoolT
CCGTTGTGCGATAAAGTGAGGGCTGCGTTGTTCTGGCACTGCCCTTTCATTGGCTAAACAGTGTTGTACGGTCGGGTTTAACGTATCTCACTTA
>Frequency_2_QualityScore_ECE==DEGGGGAGGGHCCFDG=FEGIIHGDAGHGGHHCGGGHGHDCECDGG=CE@AADC?@97=AA9A?ABCA9>>95:5??>67>;=B;CBA;_Mismatch_0_Sense_+_Library_PoolT
GAACCGTTGTGCGATAAAGTGAGGGCTGCGTTGTTCTGGCACTGCCCTTTCATTGGCTAAACAGTGTTGTACGGTCGGGTTTAACGTATCTCAC
>Frequency_2_QualityScore_FFHGHHHJIJJJJJJJCHIIJIIJIJIIIJJJJJIJIJIIIIIIJJJIGEGEEDACCDCDDDCCCDDDDACDDDDCB?CCCDDDDCCDDDCBA;_Mismatch_0_Sense_+_Library_PoolT
GCTGGCGTTGTCTACGAGCTGTTTATGATCTCTGTGGAGCCAACCCACGAACCGTTGCTCTCGAACGACTACTGAAGTGGATGCGAACCGTTGT
>Frequency_2_QualityScore_EEHHHGHIIJIIGGIJIIGHIIIGIIIIIIJJJGIIIJIJJIIIJJJJJIIHGGHGGECCCDDDDDDDDCACCCBECCABCACDDDCCBCBCBC_Mismatch_0_Sense_+_Library_PoolT
TGTACGGTCGGGTTTAACGTATCTCACTTAAATGAACTCATCGCTTTGTCGTCTCGCAAGGGATGAGCAAAATGTCGGTTGATGCCGGATTAAA
>Frequency_2_QualityScore_FFHHGHHIJIJJJIJJJIIJJIJJIJJJIIIJIJIJJJJJJCGGGHEFGHIEGIGE>CDDDDDCDDDEDDCDDCCCECCDCCDDDDDDCDDDCC_Mismatch_0_Sense_+_Library_PoolT
GGCTGCGTTGTTCTGGCACTGCCCTTTCATTGGCTAAACAGTGTTGTACGGTCGGGTTTAACGTATCTCACTTAAATGAACTCATCGCTTTGTC
>Frequency_2_QualityScore_DEHEHGGGIGHIIIHIJGGIIIIIJIJIIIIIHECEGEHGHGHIEHIGG;BDEGEEBGGDFFEFBEEEECCEDCBCCCCCABCBCBCCACCCCD_Mismatch_0_Sense_+_Library_PoolT
TTGTTCTGGCACTGCCCTTTCATTGGCTAAACAGTGTTGTACGGTCGGGTTTAACGTATCTCACTTAAATGAACTCATCGCTTTGTCGTCTCGC
>Frequency_2_QualityScore_FFHGHHGJIJHIIJIJJIJIIJIIJJJJJJIIJJJJJIIJIJJJGIGIIGHIJICHGFD?BCCCDDCDDCDDCDDDCCDEDCDDDDDDDCCCDD_Mismatch_0_Sense_+_Library_PoolT
GAGGGCTGCGTTGTTCTGGCACTGCCCTTTCATTGGCTAAACAGTGTTGTACGGTCGGGTTTAACGTATCTCACTTAAATGAACTCATCGCTTT
>Frequency_2_QualityScore_FFHHHHGEIIIJIIJJIIIIIIIIIIIGHIFGIGIIIIGIJIGGGFDEECBCDDDDCCDDDBBCACC?C@ACCECCDDDCDDCDDDDCCCDCDD_Mismatch_0_Sense_+_Library_PoolT
CGAACCGTTGCTCTCGAACGACTACTGAAGTGGATGCGAACCGTTGTGCGATAAAGTGAGGGCTGCGTTGTTCTGGCACTGCCCTTTCATTGGC
>Frequency_2_QualityScore_FFHGGHGIJIIIJFHHIIHGIIIJJECAGEBEEFEC55??AACCDC?ACBAACCB;@CCDDDDA?ADCDBBCD@;?:=CCCC=<?@55<@BCCA_Mismatch_0_Sense_+_Library_PoolT
CACTCCTCGGAGGCGGCCTGGCTGGCGTTGTCTACGAGCTGTTTATGATCTCTGTGGAGCCAACCCACGAACCGTTGCTCTCGAACGACTACTG
>Frequency_2_QualityScore_FFGHHHHJJJFIIIJHIJGIIGIHIIIJIJJHIHIJIJGIIJIIJIHHEFEEEEEEABDEDDCDCDCDBBBBCDDDCCDBDDCBABDBCCD?AB_Mismatch_0_Sense_+_Library_PoolT
GTTGTCTACGAGCTGTTTATGATCTCTGTGGAGCCAACCCACGAACCGTTGCTCTCGAACGACTACTGAAGTGGATGCGAACCGTTGTGCGATA
>Frequency_2_QualityScore_FFHHHHHIJJJJJJJJIIJJJJIIIIJIJJJIJJJIIIJIJJIJJIJIGIIJEGGGGGFEEDCDDCDDDCDDDCDEDDEEDEECCCDDCCDDED_Mismatch_0_Sense_+_Library_PoolT
CTTAAATGAACTCATCGCTTTGTCGTCTCGCAAGGGATGAGCAAAATGTCGGTTGATGCCGGATTAAAAATAAATTAATAATTGTTCTTAAATC
>Frequency_2_QualityScore_EFHGHHHJJJJJJJIIIJJIJIJJJIIIGHIIIGIIIIEHIHI:EGGIIIHGIGGGEGGFEEEEEEEDDBCCDCDDDBCDDDDDDDDC;?CBCC_Mismatch_0_Sense_+_Library_PoolT
TGGCACTGCCCTTTCATTGGCTAAACAGTGTTGTACGGTCGGGTTTAACGTATCTCACTTAAATGAACTCATCGCTTTGTCGTCTCGCAAGGGA
>Frequency_2_QualityScore_EEGEFHFHIIIIIIEHF5EF@EGCEBHGIIGHIEACECGGGIG?CEHFEECAA=?A9@CCDC;6<AAAACCA@??BDC;ACB?A?ABC=?@B;>_Mismatch_0_Sense_+_Library_PoolT
TCGAACGACTACTGAAGTGGATGCGAACCGTTGTGCGATAAAGTGAGGGCTGCGTTGTTCTGGCACTGCCCTTTCATTGGCTAAACAGTGTTGT
>Frequency_2_QualityScore_FFHGGGCEIIGHIJIIIHHIEGHEH@CGADDFGFEEEEC?ACDBC?ACDBDCCCACCCCDDDDD=CCD;;=ABACCDD@B?BBCCB>??CC?C?_Mismatch_2_Sense_+_Library_PoolT
CCGGCGAGGGCATTCGGACCTGCGCTGGTGAGCTGGACGTGGGAGAACCACTGGATCTACTGGGTCGGTCCACTCCTCGGAGGCGGCCTGGCTG
>Frequency_2_QualityScore_DEGHGFGHIIGCHFIIIIHGIFGHFIGGEGGHEHHFEGEHFGGGGEECECEEBDCDDC??AACCAA?==ACCD@?=AC=;@=>?@;<AC;<A@B_Mismatch_0_Sense_+_Library_PoolT
AGCTGTTTATGATCTCTGTGGAGCCAACCCACGAACCGTTGCTCTCGAACGACTACTGAAGTGGATGCGAACCGTTGTGCGATAAAGTGAGGGC
>Frequency_2_QualityScore_EEGGGEFIIIIII=ABHIIEEIGGEGCAEFAECCEC=A<4;55=<>BCCCCECECECA??<@66;?AC@9??;@A5=?=A7ACBCCBCACC?AA_Mismatch_0_Sense_+_Library_PoolT
GTCCACTCCTCGGAGGCGGCCTGGCTGGCGTTGTCTACGAGCTGTTTATGATCTCTGTGGAGCCAACCCACGAACCGTTGCTCTCGAACGACTA
>Frequency_2_QualityScore_FFHHHHHJJJJJJJJJJJJJJJJJJJIJJJJJJJJIIIJJIJJIJJIJJJJJGIJHHHFFFFEEDDCACCDDDDDDCDEECDEECEEDCCDEDD_Mismatch_0_Sense_+_Library_PoolT
CTCACTTAAATGAACTCATCGCTTTGTCGTCTCGCAAGGGATGAGCAAAATGTCGGTTGATGCCGGATTAAAAATAAATTAATAATTGTTCTTA
>Frequency_2_QualityScore_FEHGHHHJJIIIJIIIJJJIJJIJJIIJJIJJJIJGGIHHIHIJIGIIIIDGHIIIHDGGGFFEFEEEEBCCDAACCDDDDCCDCDDDDDDDCD_Mismatch_0_Sense_+_Library_PoolT
GTTGTTCTGGCACTGCCCTTTCATTGGCTAAACAGTGTTGTACGGTCGGGTTTAACGTATCTCACTTAAATGAACTCATCGCTTTGTCGTCTCG
>Frequency_2_QualityScore_FFHHHHHIJJJJJJIIIEIIIIGIIJJDGIII?FHIIJJHIJJJJJJJJIIJIIJJIJHHHHHFFFFEEDCCDDDDCBACDDACCCCDDCCCCC_Mismatch_0_Sense_+_Library_PoolT
TTTCATTGGCTAAACAGTGTTGTACGGTCGGGTTTAACGTATCTCACTTAAATGAACTCATCGCTTTGTCGTCTCGCAAGGGATGAGCAAAATG
>Frequency_2_QualityScore_FFHGGHGHIIIJJIIIIIGGIIIIIGGHIIIIJJIJJIJJIIIIIIIJIHHIIIIIGGGCGHEFGFECDEDDCDDDCBCCDCDDDDCDEEDCED_Mismatch_0_Sense_+_Library_PoolT
TTTAACGTATCTCACTTAAATGAACTCATCGCTTTGTCGTCTCGCAAGGGATGAGCAAAATGTCGGTTGATGCCGGATTAAAAATAAATTAATA
>Frequency_2_QualityScore_E@EGHGGIIIIIHIIIIHIIJIIEEHIGEGCEEGGIIICEEIFGIIFGGGGGEFEEEEEECDEEDACDECCCDD_Mismatch_0_Sense_+_Library_PoolT
GTCTCGCAAGGGATGAGCAAAATGTCGGTTGATGCCGGATTAAAAATAAATTAATAATTGTTCTTAAATCTTTA
>Frequency_2_QualityScore_FFEHHHHJIIJEIIIIIIJIIIIIIGHGACEACDFEA;?BADACCCDD?BCDCEDCACAAC?CDCBBCC?;@CDB?AAACCAC@?AC@=B>;AC_Mismatch_0_Sense_+_Library_PoolT
CCACTCCTCGGAGGCGGCCTGGCTGGCGTTGTCTACGAGCTGTTTATGATCTCTGTGGAGCCAACCCACGAACCGTTGCTCTCGAACGACTACT
>Frequency_2_QualityScore_ECGFCEGHIG=GEHEEH?GIHEGGIHIIGHEIIHCCEHIDDFECF@EGDFEHEEGGDEACCCABCAA?ACC6AACBACCA=AAA6<?<?6>A@B_Mismatch_0_Sense_+_Library_PoolT
AGGGCTGCGTTGTTCTGGCACTGCCCTTTCATTGGCTAAACAGTGTTGTACGGTCGGGTTTAACGTATCTCACTTAAATGAACTCATCGCTTTG
>Frequency_2_QualityScore_FFHHHHHJJJJJJJIJJJJJJJIHJIIIIIIIJJJGHIJJEHIIJJJHIJJIIIIIIHGGGGGFFEEEEDEDECDDCCDDDDDDDCCDDDCDDD_Mismatch_0_Sense_+_Library_PoolT
CACTGCCCTTTCATTGGCTAAACAGTGTTGTACGGTCGGGTTTAACGTATCTCACTTAAATGAACTCATCGCTTTGTCGTCTCGCAAGGGATGA
>Frequency_2_QualityScore_FFHHHHHJJIJIJJJJIJJJJIJJIJIIIGHFHIGHIJJGHIIE7CFFFIHEGIHGGGGGFEEEEEDCCCCEDCDDDDDCCDDDCDDCD6>?CD_Mismatch_0_Sense_+_Library_PoolT
CTGGCACTGCCCTTTCATTGGCTAAACAGTGTTGTACGGTCGGGTTTAACGTATCTCACTTAAATGAACTCATCGCTTTGTCGTCTCGCAAGGG
>Frequency_1_QualityScore_FFHHHHHIIJHIJJJIJJJJFHIJJJJJJJJGHJJHHHHHFFFFFEEDEEDDDEEDDDDDDCDDDCCDDBDDEDDCBDDD8?@DDDDCBCDEDD_Mismatch_0_Sense_+_Library_PoolT
CGAACCGTTGTGCGATAAAGTGAGGGCTGCGTTGTTCTGGCACTGCCCTTTCATTGGCTAAACAGTGTTGTACGGTCGGGTTTAACGTATCTCA
>Frequency_1_QualityScore_FFCFHHGCGHIJIGFHJIJIIJJJJJIJIJJJJJJDIJJIJJJGIIIHCGGIJJHGDDFEFEEEEEEDDDCBDDBBCCCCDDDDD<C_Mismatch_0_Sense_+_Library_PoolT
GGTCGGGTTTAACGTATCTCACTTAAATGAACTCATCGCTTTGTCGTCTCGCAAGGGATGAGCAAAATGTCGGTTGATGCCGGATTA
>Frequency_1_QualityScore_FFHHHHGJJJJJJJJEIJIIGGIIJGGFIIBFHJJJJGIJJJJJJJJJJIJHGIIJJHHGHEDDEFEEDDBDDDDDDDDDDDDA@CCDDDDDDD_Mismatch_0_Sense_+_Library_PoolT
TCATTGGCTAAACAGTGTTGTACGGTCGGGTTTAACGTATCTCACTTAAATGAACTCATCGCTTTGTCGTCTCGCAAGGGATGAGCAAAATGTC
>Frequency_1_QualityScore_FFHHHHHGIJIJIJJIJFFHJJFGIHJJJHIJJJJIJJJJJJJJJJJJJJJJJJJHHHHHFFFCEED>_Mismatch_0_Sense_+_Library_PoolT
TAAACAGTGTTGTACGGTCGGGTTTAACGTATCTCACTTAAATGAACTCATCGCTTTGTCGTCTCGCA
>Frequency_1_QualityScore_B;AF7DFFB::<1:8)?BF)???D9DFF<D7FF6@4AEAEC>73AB@>9>AB(;;>;-;BB@?AA@>A(5>5;523::<>?2535?_Mismatch_0_Sense_+_Library_PoolT
GGATGCGAACCGTTGTGCGATAAAGTGAGGGCTGCGTTGTTCTGGCACTGCCCTTTCATTGGCTAAACAGTGTTGTACGGTCGGGT
>Frequency_1_QualityScore_DADA=DBDF3AAF<CHIIGG;FG@D?FFIFD@D>:FFF;A?>BB<BB9<250057(:>@B?B_Mismatch_0_Sense_+_Library_PoolT
AACCACTGGATCTACTGGGTCGGTCCACTCCTCGGAGGCGGCCTGGCTGGCGTTGTCTACGA
>Frequency_1_QualityScore_FFHHHHHJJJJJJJGIJIIIIHIJ;BHHHFEFDFFDDEEEEDEDDABDDDCDDDDDDDDDB;<@?BCCCDB:ABB@B@BCDD:>CACC:>@A>8_Mismatch_0_Sense_+_Library_PoolT
GCGGCCTGGCTGGCGTTGTCTACGAGCTGTTTATGATCTCTGTGGAGCCAACCCACGAACCGTTGCTCTCGAACGACTACTGAAGTGGATGCGA
>Frequency_1_QualityScore_?DD8<DDE,:AEEF;EBB>>ECDIIDD<<?00??DEEADADIDDEC=CDCDD?AD;;?;3;;@;>;>AA(;AA>_Mismatch_2_Sense_+_Library_PoolT
GTCGTCTCTCAAGGGATGAGCAAAATGTCGGTTGATGCCGGATTAAAAATAAATTAATAATTGTTCTTAAATCA
>Frequency_1_QualityScore_FFHGHCFGIJJIHIIHHIHIJJJIIJHIJJJJJIJJIJJJJJIJJJJJJJIHIHHFGFFFFFEDEEEFEBDDDDCDDDDDDBDBCCDCCBCCCD_Mismatch_0_Sense_+_Library_PoolT
TCGGGTTTAACGTATCTCACTTAAATGAACTCATCGCTTTGTCGTCTCGCAAGGGATGAGCAAAATGTCGGTTGATGCCGGATTAAAAATAAAT
>Frequency_1_QualityScore_DDDD<DDCECDA3A?DAAE<@EC?9?4?D?3CBDD6:DBDDID?A(;;<C@DD>;@A>@>??>3:AA_Mismatch_0_Sense_+_Library_PoolT
GTCTACGAGCTGTTTATGATCTCTGTGGAGCCAACCCACGAACCGTTGCTCTCGAACGACTACTGAA
>Frequency_1_QualityScore_DDAFHHFB<EH@:<F<CECGGHBEGGDB=GCGIGIIGHIIIEGGGIGHECHE6:BBEEEEECCB?BCCCCCBCCCACCCDDCC:@>AC@CC_Mismatch_0_Sense_+_Library_PoolT
ACTTAAATGAACTCATCGCTTTGTCGTCTCGCAAGGGATGAGCAAAATGTCGGTTGATGCCGGATTAAAAATAAATTAATAATTGTTCTTA
>Frequency_1_QualityScore_FFHHHHHJJIFIJJJIIJJJIIIIJIGFHJJJJHIJIJGJIIIIGIJJIIGIIIJHHHHFFFFD?@BDDCCCDDDDDEC@DDCEEDDDDEDDCC_Mismatch_1_Sense_+_Library_PoolT
CACTTAAATGAACTCATCGCTTTGTCGTCTCGCAAGGGATGAGCAAAATGTCGGTTGATGCCGGATTAAAAATAAATTAATAATTGTTCTTAGA
>Frequency_1_QualityScore_FFBHFHHJIDGIJGIIJJJJJIJJJIIJJJJJJJJJJJIIIJJIGHIHICFHHIIIDCHFFDABBDDDDDDDBEDDDDDDDDDAACDDCDDDDD_Mismatch_0_Sense_+_Library_PoolT
AGTGAGGGCTGCGTTGTTCTGGCACTGCCCTTTCATTGGCTAAACAGTGTTGTACGGTCGGGTTTAACGTATCTCACTTAAATGAACTCATCGC
>Frequency_1_QualityScore_DFHHHHHJBGIFHHGGIGJIJIJJJGGIGHIIGGIIGGIJIFAHGIIDGHHBB?E<AEEEEDDCDCCDCCEEDDACC>ACDDDC:CC>CCCDCA_Mismatch_2_Sense_+_Library_PoolT
TCATCGCTTTGTCGTCTCGCAAGGGATGAGCAAAATGTCGGTTGATGCCGGATTAAAAATAAATTAATAATTGTTCTTAAATCTTTAAACTAAA
>Frequency_1_QualityScore_FFHHHHHJJJJJHIJJJEHEHFHIJJEIIIIJJJJJJJJIIGAHIIJIJJHGFFDCDEECDDDDEEDDCACCDC@CDDDDEDEDCDED_Mismatch_1_Sense_+_Library_PoolT
CTCATCGCTTTGTCGTCTCGCAAGGGATGAGCAAAATGTCGGTTGATGCCGGATTAAAAATAAATTAATAATTGTTCTTAAATCTCTA
>Frequency_1_QualityScore_FFHHHHHJJJJIJJJJJJJJJJJJJJJJJJIJJIJJJJJFHIJJJHHHHFCFEDFEEEEEDDDDDDBDDDBDDBDDDDDCDDDDDDDDDDBDDD_Mismatch_0_Sense_+_Library_PoolT
ATGATCTCTGTGGAGCCAACCCACGAACCGTTGCTCTCGAACGACTACTGAAGTGGATGCGAACCGTTGTGCGATAAAGTGAGGGCTGCGTTGT
>Frequency_1_QualityScore_FFHHHHHJJJJIHIJJJIJJJJIJIIIJJJJJJJIIJJGIJIJJJJJHFFFEFDEEDEDDEEDDEEDEECDDDEE_Mismatch_1_Sense_+_Library_PoolT
TCGCTTTGTCGTCTCGCAAGGGATGAGCAAAATGTCGGTTGATGCCGGATTAAAAATAAATTAATAATTGTTCAT
>Frequency_1_QualityScore_DFHHHHHGIJGGH9CFHI?FGHGGGGGIIIFCDG@EHGGHEHC@CDBDCDBE@B@=;@?BCEC>C?CDDCCBDDDDD>:@CCDDCDCCD>>:@?_Mismatch_2_Sense_+_Library_PoolT
CTCGAACGACTACCGAAGTGGATGCGAACCGTTGTGCGATAAAGTGAGGGCTGCGGTGTTCTGGCACTGCCCTTTCATTGGCTAAACAGTGTTG
>Frequency_1_QualityScore_FFHHHHHGIIJJJJJJIJJJIJIIIIHIJJIJJIIIJJIIIIJJIFIJJIIGEGIJCEEG?DDEEEEEDBBDDDDDDCBDDCEEDDEEDDEDCD_Mismatch_0_Sense_+_Library_PoolT
GTATCTCACTTAAATGAACTCATCGCTTTGTCGTCTCGCAAGGGATGAGCAAAATGTCGGTTGATGCCGGATTAAAAATAAATTAATAATTGTT
>Frequency_1_QualityScore_FFGHFHGJJJJJJJFHIJGIIEIGIJJJJIJJJJJFDDDDBDD@BDDBBBDDDACD7<BBD@CDDC:>:@@CDDCA?C?CBCCBDDDDD@BDDB_Mismatch_0_Sense_+_Library_PoolT
CTGGATCTACTGGGTCGGTCCACTCCTCGGAGGCGGCCTGGCTGGCGTTGTCTACGAGCTGTTTATGATCTCTGTGGAGCCAACCCACGAACCG
>Frequency_1_QualityScore_FFHHHHHJJJJJJJJJJIIJJHIJJJJJJJJJJJJJJJJJJJJJJJJJJJJJJHHHHHHHFFFFFFE_Mismatch_0_Sense_+_Library_PoolT
AAGGGATGAGCAAAATGTCGGTTGATGCCGGATTAAAAATAAATTAATAATTGTTCTTAAATCTTTA
>Frequency_1_QualityScore_FFHHHHFHIIJJJJJJIJJIJIGIIHHIJIJJFHIJJIIJJJJIHHHFFFFFFEEEEEDDDDDDDEEDDCCDDDDDDDDDDDCCDDDCDDDD_Mismatch_0_Sense_+_Library_PoolT
CTGAAGTGGATGCGAACCGTTGTGCGATAAAGTGAGGGCTGCGTTGTTCTGGCACTGCCCTTTCATTGGCTAAACAGTGTTGTACGGTCGGG
>Frequency_1_QualityScore_FFHHHHHJJJJIJJJJJJIJJJJJJJJJJJJJIIJHIJJJJJJJIHIJJIJJJJIJIJJIIIIIHIJIEGFFHHI@C?EHHCE?@CCCCDEE@A_Mismatch_0_Sense_+_Library_PoolT
ATTAATAATTGTTCTTAAATCTTTAAACTATGTTGTATTTTCTGTAGCCACCCATTCACTTAAATACCTTATTGGTGTAGGAGAAACAAAGATC
>Frequency_1_QualityScore_FFHHHHHJJIIJJJIJEHIGGIEGGGGJJIIJGHIIEGHHHHCECEFFFEDDDDBDBDDEDDDDDDDDDBDDDDDEECDDDCDDDDD@CACDCC_Mismatch_0_Sense_+_Library_PoolT
CGAACGACTACTGAAGTGGATGCGAACCGTTGTGCGATAAAGTGAGGGCTGCGTTGTTCTGGCACTGCCCTTTCATTGGCTAAACAGTGTTGTA
>Frequency_1_QualityScore_FFHBFDHIGJJJJJGIJJJJIJJJDE=GEHGJGIIJFIFGHEHF;CH;?@CEB@>ABD@B<<??B@B>B<?CD>CDD<?BDDDD<?BBBDDC@C_Mismatch_0_Sense_+_Library_PoolT
TCTGTGGAGCCAACCCACGAACCGTTGCTCTCGAACGACTACTGAAGTGGATGCGAACCGTTGTGCGATAAAGTGAGGGCTGCGTTGTTCTGGC
>Frequency_1_QualityScore_FFHHHHHGGGJJJJJJJJGHGHHHIHHGIIJ?CGHJBEGCHGIFIIJJJGHEHGHCEGFHHEHDDDFFAAACCCBB@BCCD@@BDDACBDCDCC_Mismatch_1_Sense_+_Library_PoolT
TCCCTTTCATTGGCTAAACAGTGTTGTACGGTCGGGTTTAACGTATCTCACTTAAATGAACTCATCGCTTTGTCGTCTCGCAAGGGATGAGCAA
>Frequency_1_QualityScore_FFHHHHHJJJJJJJJJJJIDHIIJJCGFHIJJJHIIHHHFFFAEEDDDDDDDDDDDDEDDDDD@BBDDC>CDDDDDDBBDBBDBDBDB@DBDBB_Mismatch_2_Sense_+_Library_PoolT
GCGAGGGCATTCGGACCTGCGCTGGTGAGCTGGACGTGGGAGAACCACTGGATCTACTGGGTCGGTCCACTCCTCGGAGGCGGCCTGGCTGGCG
>Frequency_1_QualityScore_FFHHHHHJJJJJJJIJIJHIIJIJJJJJFIJJJJJIJJJIIHHHHHHFFFFFEEEDEDDDDEEDCDDDDCDDDCCADDDDEDDCBDDD8?BDDD_Mismatch_0_Sense_+_Library_PoolT
AGTGGATGCGAACCGTTGTGCGATAAAGTGAGGGCTGCGTTGTTCTGGCACTGCCCTTTCATTGGCTAAACAGTGTTGTACGGTCGGGTTTAAC
>Frequency_1_QualityScore_DDDDFHFEHGGGHIIDE>FCHACGE?G;?DHGGHGEB(?BGIIIIC9/=@;5;:E).=74<B>@C_Mismatch_0_Sense_+_Library_PoolT
TTAAATGAACTCATCGCTTTGTCGTCTCGCAAGGGATGAGCAAAATGTCGGTTGATGCCGGATTA
>Frequency_1_QualityScore_FFHH:FFHGBGIIJIJIJIJIJJJJJJIJIJIJJJJJJJJIJIJIJJHHHFFDDDDDCDDDDDDDDEEDBB<@DD@CCBDDDDDDCACBDDDDD_Mismatch_0_Sense_+_Library_PoolT
CGGGTTTAACGTATCTCACTTAAATGAACTCATCGCTTTGTCGTCTCGCAAGGGATGAGCAAAATGTCGGTTGATGCCGGATTAAAAATAAATT
>Frequency_1_QualityScore_FFHHHHHGCGDGIJGHIIDIIGFHFGGJGGGGIBGHHGHIGHIIDHGGGIGEHDGAEHAEADFDBADD9?@CACB9ACDDCCDDD>CCACCCCC_Mismatch_0_Sense_+_Library_PoolT
CGATAAAGTGAGGGCTGCGTTGTTCTGGCACTGCCCTTTCATTGGCTAAACAGTGTTGTACGGTCGGGTTTAACGTATCTCACTTAAATGAACT
>Frequency_1_QualityScore_FFGGHHHJJJJJJJIIIJIJJFHGIJIJJJJJJJJJJJBEHHHHFFFFFEEEEEEDDDDDDDDDCCCDDDCDDDDDD@BBDBBDDDDDDB@@BB_Mismatch_2_Sense_+_Library_PoolT
GGGCATTCGGACCTGCGCTGGTGAGCTGGACGTGGGAGAACCACTGGATCTACTGGGTCGGTCCACTCCTCGGAGGCGGCCTGGCTGGCGTTGT
>Frequency_1_QualityScore_DEHDHHHJJJJJJJIJJJJJGHIGIJIJIJJJIJGHGIIHGGGIGHIJH=AHDFFF>@CEEEDDDDCDD@CACDD(>AACBDDDCC>>@BDCCB_Mismatch_1_Sense_+_Library_PoolT
TTGTTCCGGCACTGCCCTTTCATTGGCTAAACAGTGTTGTACGGTCGGGTTTAACGTATCTCACTTAAATGAACTCATCGCTTTGTCGTCTCGC
>Frequency_1_QualityScore_FFHHHHHJJJIGGIGIEIIIJGBGEHIIIJJJIIJIIIJJHHHHHDEFFFDEEEEDECDDCDCCDDDCCDCBDCDDDDD@BDBDBAC>?<?CDE_Mismatch_0_Sense_+_Library_PoolT
TGCGAACCGTTGTGCGATAAAGTGAGGGCTGCGTTGTTCTGGCACTGCCCTTTCATTGGCTAAACAGTGTTGTACGGTCGGGTTTAACGTATCT
>Frequency_1_QualityScore_FDFFDDHAHGGIJBHHIIGIJEHHIIIBFGGGIGIIBEGGH6;@E)7??EFFB?AABBD>BBB?ABC@@<>B59<>>@C<5999C@CCC@CC>C_Mismatch_0_Sense_+_Library_PoolT
GGTGAGCTGGACGTGGGAGAACCACTGGATCTACTGGGTCGGTCCACTCCTCGGAGGCGGCCTGGCTGGCGTTGTCTACGAGCTGTTTATGATC
>Frequency_1_QualityScore_DDFHHHHGIIJIJJIIGHHGGHIIJIJJJJGEGGIG_Mismatch_0_Sense_+_Library_PoolT
AAATAAATTAATAATTGTTCTTAAATCTTTAAACTA
>Frequency_1_QualityScore_FFHHHFHIIJJJGIJJJJJIIJIIIIGJEIIIJJGIIEHIIIIJJJFHHHHHEFFDB;@;CCDCACDCCCCCBDDDBBDDBD<?CB>BDBCCCA_Mismatch_1_Sense_+_Library_PoolT
CTACGAGCTGTTTATGATCTCTGTGGAGCCAACCCACGAACCGTTGCTCTCGAACGACTACTGAATTGGATGCGAACCGTTGTGCGATAAAGTG
>Frequency_1_QualityScore_DD32CCD>1@<ACEF>EDD;BCDCDD@DBDDAAADDDACC;A.=?9)7(9,,398??8(<55;<9?A344::100<(+539322::>>><>>A>_Mismatch_1_Sense_+_Library_PoolT
GGAGCCAACCCACGAACCGTTGCTCTCGAACGACTACTGAAGTGGATGCGAACCGTTGTGCGATAAAGTGAGGGCTTCGTTGTTCTGGCACTGC
>Frequency_1_QualityScore_FFHHHHHJJJFGIIIJJJIJJJJIJJIJJJJJIJJJFHIJJJJHHHFFDDDDDEDDDDDDDDDDDDDDDEEDDDDDDDDCDCDEDDCDEDDCBD_Mismatch_0_Sense_+_Library_PoolT
ACTACTGAAGTGGATGCGAACCGTTGTGCGATAAAGTGAGGGCTGCGTTGTTCTGGCACTGCCCTTTCATTGGCTAAACAGTGTTGTACGGTCG
>Frequency_1_QualityScore_DDHFDA:)??BGGG@ABFHG?DFF;@G7CEHEEAE=@D=ABBBBB?CBBBCC95AC>C>CCC@CC-009<4@CCCCC9<9<9@<>>@B@?AC?@_Mismatch_2_Sense_+_Library_PoolT
CGGCGAGGGCATTCGGACCTGCGCTGGTGAGCTGGACGTGGGAGAACCACTGGATCTACTGGGTCGGTCCACTCCTCGGAGGCGGCCTGGCTGG
>Frequency_1_QualityScore_FFHHHHHJIJJJJJJJJJJIIJJIJIJJJJJJJHHIIJJIJDFFFDCDDDBDDDBDDDD@CCDDDDDDDB@BD8AACCCACDD9>CBDDDDCDD_Mismatch_0_Sense_+_Library_PoolT
CCACGAACCGTTGCTCTCGAACGACTACTGAAGTGGATGCGAACCGTTGTGCGATAAAGTGAGGGCTGCGTTGTTCTGGCACTGCCCTTTCATT
>Frequency_1_QualityScore_FFHHHGHHJJJJIIHIJJJIJJEIIIIJIIJJFHIJJJJJIJIHHHFFFFFEEEEEEDDDDDDDDEEDDCCDDDDDD@CADDCCDDDCBDDD2<_Mismatch_0_Sense_+_Library_PoolT
CTGAAGTGGATGCGAACCGTTGTGCGATAAAGTGAGGGCTGCGTTGTTCTGGCACTGCCCTTTCATTGGCTAAACAGTGTTGTACGGTCGGGTT
>Frequency_1_QualityScore_FBHDFGHJJJIJJHJIGHHDIIIJJJIIIIIIJJCHHJJJJGHGGHIJH@CDGIFHIJIJHH_Mismatch_2_Sense_+_Library_PoolT
GATGAGCAAAATGTCGGTTGATGCCGGATTAAAAATAAATTAATAATTGTTCTTAAATCTAG
>Frequency_1_QualityScore_FFHHHHHIJJJJJJJJJIJFIIJJHIJJJJJJJJJJJJJIGIIIJJJJIHHFDFFEEEEEEDEEDDEEDEFDDDDEDDEDEDDDDD_Mismatch_0_Sense_+_Library_PoolT
CATCGCTTTGTCGTCTCGCAAGGGATGAGCAAAATGTCGGTTGATGCCGGATTAAAAATAAATTAATAATTGTTCTTAAATCTTTA
>Frequency_1_QualityScore_FFHGHHHJJJJJJJJJJJJJJJJJJJJJJJJJJJJJJJIJJJJIJJJIJHHHHHFFFFDBDDDDDDDDDDDDDDDDDDDCDDEDDEEDEEDCDD_Mismatch_0_Sense_+_Library_PoolT
TATCTCACTTAAATGAACTCATCGCTTTGTCGTCTCGCAAGGGATGAGCAAAATGTCGGTTGATGCCGGATTAAAAATAAATTAATAATTGTTC
>Frequency_1_QualityScore_DDHFHFHIDAEGG;?FBHGCHDGHED@FE?@GEHGIGIIBEEDDC??A@>CCDCCEDCDCCCCC@CAC_Mismatch_1_Sense_+_Library_PoolT
CGTCTCGCAAGGGATGAGCAAAATGTCGGTTGATGCCGGATTAAAAATAAATTAATAATTGTTCTTAC
>Frequency_1_QualityScore_DDFFFHFGII@FGAA:A;<CF?@<C<DGDFGIIIICCCG>FHIIIEIGIGIGG@GGG>EECEFEEBB=?;@A@B:@<?BCBCACC<A<@>:><>_Mismatch_1_Sense_+_Library_PoolT
ATTGGCTAAACAGTGTTGTACGGTCGGGTTTAACCTATCTCACTTAAATGAACTCATCGCTTTGTCGTCTCGCAAGGGATGAGCAAAATGTCGG
>Frequency_1_QualityScore_FFHHHHHHIIIJJJJJIIJJIIIHIJJJJJJJJJJJFHIHIJIJIHHEFFFFEEDEEEEEDDEEDEEDCACACDD_Mismatch_1_Sense_+_Library_PoolT
GCTTTGTCGTCTCGCAAGGGATGAGCAAAATGTCGGTTGATGCCGGATTAAAAATAAATTAATAATTGTTCTTAG
>Frequency_1_QualityScore_FFHHHHHJJJIJJIJJJJJJJJGGIJJJJJJJJJHJJJGIJJIJJJJHEFFFFFDEEEEDEEDDEECEEDCCDEDD_Mismatch_0_Sense_+_Library_PoolT
TCGCTTTGTCGTCTCGCAAGGGATGAGCAAAATGTCGGTTGATGCCGGATTAAAAATAAATTAATAATTGTTCTTA
>Frequency_1_QualityScore_FFGHHHHIIJJJJJJJJJIJGIIIIJJJJIJIJHIIJJJJIJIJJGHGHHHHFFFBDDDEEEDEEEDDDDDDDCDCDDDDCDFEEEDDEED_Mismatch_1_Sense_+_Library_PoolT
GCAAGGGATGAGCAAAATGTCGGTTGATGCCGGATTAAAAATAAATTAATAATTGTTCTTAAATCTTTAAACTATGTTGTATTTTCTGTAC
>Frequency_1_QualityScore_FDHHDFHAGHIJIIJJJGJJGIJIGGGIJJFHGIJIJJJHHBDFADEEEEDDDDDDDDDDDDDEFDDDDDDDDDDCCCDDCCEDD<BDDB2??C_Mismatch_0_Sense_+_Library_PoolT
GAAGTGGATGCGAACCGTTGTGCGATAAAGTGAGGGCTGCGTTGTTCTGGCACTGCCCTTTCATTGGCTAAACAGTGTTGTACGGTCGGGTTTA
>Frequency_1_QualityScore_FFHHHHHIEGIIJJJJJIJJIIJGGHIJJJJJJJIJJJJJJIJJJHHHFFFFFEEEEEEDDDDDDDDEEDDDDDDDDDDDDDEDDDDDDCBDDD_Mismatch_0_Sense_+_Library_PoolT
TACTGAAGTGGATGCGAACCGTTGTGCGATAAAGTGAGGGCTGCGTTGTTCTGGCACTGCCCTTTCATTGGCTAAACAGTGTTGTACGGTCGGG
>Frequency_1_QualityScore_FFHHHGHIJIIJJGGGFGIGEEEHHDDFDECEDDDDCEDEDDDDDCD@CBDDDDBBDDDDDDB?BDDDDDCBCDDB>BDBDDCCCDDCCACD<B_Mismatch_0_Sense_+_Library_PoolT
GGCGGCCTGGCTGGCGTTGTCTACGAGCTGTTTATGATCTCTGTGGAGCCAACCCACGAACCGTTGCTCTCGAACGACTACTGAAGTGGATGCG
>Frequency_1_QualityScore_FFHHHHHJJJJJJJIJJJJJJIIJIJIJJJJHJJJJJJJJJJJJJJJJJJJJJIJJIHH_Mismatch_0_Sense_+_Library_PoolT
AAGGGATGAGCAAAATGTCGGTTGATGCCGGATTAAAAATAAATTAATAATTGTTCTTA
>Frequency_1_QualityScore_FFHHHHHJJJJFHHJJJJJIJJIJJJIIHIIJJJJJJIJJIIJJJIIIJGFDDDEEEDDDDDDDDDDDDDDDDDBDDD?B55<?ACCDB9>BBD_Mismatch_2_Sense_+_Library_PoolT
ACCTGCGCTGGTGAGCTGGACGTGGGAGAACCACTGGATCTACTGGGTCGGTCCACTCCTCGGAGGCGGCCTGGCTGGCGTTGTCTACGAGCTG
>Frequency_1_QualityScore_FDHHHHHJJJJJJJJJIJDFHGHIJGGIJJJIJJIJJJJHHGHFCCDFFDDCDDDBBD@BCEDDDDDCDCDDCDDDDEEDDDDDDDDDDCCDDD_Mismatch_1_Sense_+_Library_PoolT
GTCGAACGACTACTGAAGTGGATGCGAACCGTTGTGCGATAAAGTGAGGGCTGCGTTGTTCTGGCACTGCCCTTTCATTGGCTAAACAGTGTTG
>Frequency_1_QualityScore_FFHHHHHJJJJJJJJJJJIJJJJJJJJJIJJJJJJJJJIIJJJJIIJJJIJJJJJJJJHHHEHHFDDDECCDDDDDDDDDDDDDDDDEEDDEDD_Mismatch_0_Sense_+_Library_PoolT
TTAACGTATCTCACTTAAATGAACTCATCGCTTTGTCGTCTCGCAAGGGATGAGCAAAATGTCGGTTGATGCCGGATTAAAAATAAATTAATAA
>Frequency_1_QualityScore_FFHHHFHFHGHIJJIJJGIJJJJJGIJJHJIJJJJIJIJJJHJJIIIHIIJFGHJHAEDEFFFCEEEEDDDDCDDDEEDDDDDDDDDDDDDDDD_Mismatch_1_Sense_+_Library_PoolT
GGCTGTGTTGTTCTGGCACTGCCCTTTCATTGGCTAAACAGTGTTGTACGGTCGGGTTTAACGTATCTCACTTAAATGAACTCATCGCTTTGTC
>Frequency_1_QualityScore_FFHHHHHJJJJJJJFHHHIJJJJIJHIJJJJJJJJJJIIJJIJHHHHGHFFFDDBDDDDDDDDDDDDDDDDDDDDDDBDDDDB@DD@C@BC?@B_Mismatch_2_Sense_+_Library_PoolT
CGGACCTGCGCTGGTGAGCTGGACGTGGGAGAACCACTGGATCTACTGGGTCGGTCCACTCCTCGGAGGCGGCCTGGCTGGCGTTGTCTACGAG
>Frequency_1_QualityScore_DEFHHFHGIIBHIAFHHIFIIIGIIIIHGIEHBGIIIIHFGGIIICHIIIIEIIGHHH=?EHFBDEFCCABBB9?BCDDDDBABDCACCDDDDE_Mismatch_0_Sense_+_Library_PoolT
TTGTGCGATAAAGTGAGGGCTGCGTTGTTCTGGCACTGCCCTTTCATTGGCTAAACAGTGTTGTACGGTCGGGTTTAACGTATCTCACTTAAAT
>Frequency_1_QualityScore_FFGHGAHIJJIJJIJJJIEEHGIGH?=FHIJJJJIJJJJGIJHGDHHE7?@DDDCDCDDDB?<??8>5<<>BDC:ACC??BBBBBDBBBBD:3@_Mismatch_0_Sense_+_Library_PoolT
CTCTGTGGAGCCAACCCACGAACCGTTGCTCTCGAACGACTACTGAAGTGGATGCGAACCGTTGTGCGATAAAGTGAGGGCTGCGTTGTTCTGG
>Frequency_1_QualityScore_FFHHHHHJJJJJJJJJJGIHGIJJGGHHIJJJJJJJHIJJBHHCGEIJHHBDDCEEEEDDDDDEDDEEDC3>ACDEDDDDEDDDED_Mismatch_1_Sense_+_Library_PoolT
CATCGCTTTGTCGTCTCGCAAGGGATGAGCAAAATGTCGGTTGATGCCGGATTAAAAATAAATTAATAATTGTTCTTAAATCTTCA
>Frequency_1_QualityScore_FFHHHHGIJEIJIIIJGJIGGIHHII@GHGFGIJIGJGGIGIFDCDDDDDDDDCDBDDBDDCCB9@BDDD:@@CCCDDDDDC>:9:AA<>CB>>_Mismatch_0_Sense_+_Library_PoolT
GAGAACCACTGGATCTACTGGGTCGGTCCACTCCTCGGAGGCGGCCTGGCTGGCGTTGTCTACGAGCTGTTTATGATCTCTGTGGAGCCAACCC
>Frequency_1_QualityScore_FFHHHHHJGIJJJIJJJJHIJJJFHIGIIJJJJJIJJJJJJJJJJJIJIJJJJJHHHFFFFFDDDEDDDDDDDDDDDDDDDDDDDEDDDBDDDD_Mismatch_0_Sense_+_Library_PoolT
CTAAACAGTGTTGTACGGTCGGGTTTAACGTATCTCACTTAAATGAACTCATCGCTTTGTCGTCTCGCAAGGGATGAGCAAAATGTCGGTTGAT
>Frequency_1_QualityScore_FFHHHHDEHGBCFHEIEHIIHGG+A<B?EHHGDFDGBHF=FFBGGCG>FHE7CDH>A>EE>CDFDB@@>(;=;@CC;?@??CD8/9?B?C8>AD_Mismatch_0_Sense_+_Library_PoolT
CTGCCCTTTCATTGGCTAAACAGTGTTGTACGGTCGGGTTTAACGTATCTCACTTAAATGAACTCATCGCTTTGTCGTCTCGCAAGGGATGAGC
>Frequency_1_QualityScore_FFHHHHHIEHEHJJIGJGHHIJGIJDHIHHIGIJJIJJFHIIJJJJIHEFFFFEEEEEEDEEDDEEDEFCCCDEDDEDEDDDEE_Mismatch_1_Sense_+_Library_PoolT
TCGCTTTGTCGTCTCGCAAGGGATGAGCAAAATGTCGGTTGATGCCGGATTAAAAATAAATTAATAATTGTTCTTAAATCTCTA
>Frequency_1_QualityScore_FFHHHHHJJJJJJIJJJJJJGIIJJJJJJJJJJJJHFFDDEEDDCD?BDDDDEDDBDDDDCCDDDDDEDDDDCDDDDDDDCDDDDDDBBDDDB?_Mismatch_0_Sense_+_Library_PoolT
TGGATCTACTGGGTCGGTCCACTCCTCGGAGGCGGCCTGGCTGGCGTTGTCTACGAGCTGTTTATGATCTCTGTGGAGCCAACCCACGAACCGT
>Frequency_1_QualityScore_DDFFHDHGIJIGGEHGIIGFEHGGCGGIEFHIIJJIGGA;CHEGCEHF?DDBDD?>CDCDDD;@@CDC?5?B@DD<?<<<CB>BB?CDCCCC??_Mismatch_0_Sense_+_Library_PoolT
GAGCTGTTTATGATCTCTGTGGAGCCAACCCACGAACCGTTGCTCTCGAACGACTACTGAAGTGGATGCGAACCGTTGTGCGATAAAGTGAGGG
>Frequency_1_QualityScore_FFGHDHHIHIHIJGGIIJJIIIJJJJJJJIJIJJJJJIJJGHHFFFDDDDD?BDDDDCC;ACDDBBBDDCDCCDCCCCCDBBBDDDD<@???CD_Mismatch_0_Sense_+_Library_PoolT
GGCGTTGTCTACGAGCTGTTTATGATCTCTGTGGAGCCAACCCACGAACCGTTGCTCTCGAACGACTACTGAAGTGGATGCGAACCGTTGTGCG
>Frequency_1_QualityScore_FFHHHHHJJJJJJJJJIIJJGIJGIJJJJJJJIIJJFHIJJJJJJJIHHHHHFFFFFFEEEEEEEEEDDCCDDDEDEDDDDDDCDDDDDDDDCD_Mismatch_0_Sense_+_Library_PoolT
GCTTTGTCGTCTCGCAAGGGATGAGCAAAATGTCGGTTGATGCCGGATTAAAAATAAATTAATAATTGTTCTTAAATCTTTAAACTATGTTGTA
>Frequency_1_QualityScore_FFHHHHHJJJIGHHGIGIJJJEGIJJ?GHIGJJHGHJJJJJJJJJJJJJJJJJHHHHHFFFFEDDDDDDDDDDDDDDDDDDDDDDDDDEDDDBB_Mismatch_0_Sense_+_Library_PoolT
TGGCTAAACAGTGTTGTACGGTCGGGTTTAACGTATCTCACTTAAATGAACTCATCGCTTTGTCGTCTCGCAAGGGATGAGCAAAATGTCGGTT
>Frequency_1_QualityScore_FFH?DHDHHGIJIIIJIJIIJJIEIIIIHIJIJIJJJGE?DGDFGFB=FGHH6;BCFD?@@@A;ACCCC>CCEDDDC@CCCCD?B??ACCBDBD_Mismatch_0_Sense_+_Library_PoolT
GCGTTGTTCTGGCACTGCCCTTTCATTGGCTAAACAGTGTTGTACGGTCGGGTTTAACGTATCTCACTTAAATGAACTCATCGCTTTGTCGTCT
>Frequency_1_QualityScore_D?FHHHFIIIIIGICGIGIIIGGIGGFDGHIIIHHIIGHIGIIIGHFFDCEDCCDBCDDEECDDDDEEDCCDDDDEDEDDDE_Mismatch_1_Sense_+_Library_PoolT
CGCTTTGTCGTCTCGCAAGGGATGAGCAAAATGTCGGTTGATGCCGGATTAAAAATAAATTAATAATTGTTCTTAAATCTTA
>Frequency_1_QualityScore_EDHBHDFGHHDHJIJJIIIGHIIGIJGGGIHGIGGEGIADEGHJJJHIJJJGEFHHFEFBD?BDD@A>AA@CDDCC_Mismatch_0_Sense_+_Library_PoolT
TAAATGAACTCATCGCTTTGTCGTCTCGCAAGGGATGAGCAAAATGTCGGTTGATGCCGGATTAAAAATAAATTAA
>Frequency_1_QualityScore_DDFFDAFF<EBHICEFBDGGHCCGBEGBE?CEDDDEEEE@>=@BBB@BCBCBCABCCCCCC@>>?<9;><@BCCCCCCC@BBBCBB@>BBC8AC_Mismatch_2_Sense_+_Library_PoolT
CCCGGCGAGGGCATTCGGACCTGCGCTGGTGAGCTGGACGTGGGAGAACCACTGGATCTACTGGGTCGGTCCACTCCTCGGAGGCGGCCTGGCT
>Frequency_1_QualityScore_FFHHHHHJJJJJJJJJJJJJIJJJHHFFFFFFDDBDDDDDDDDDDDEEDDEEDEEDDDDEDDEDEDDEEC_Mismatch_1_Sense_+_Library_PoolT
CGCAAGGGATGAGCAAAATGTCGGTTGATGCCGGATTAAAAATAAATTAATAATTGTTCTTAAATCTGTA
>Frequency_1_QualityScore_FFHHHHHJJJJJIJJIJJJJJJIJIIIJFHJJJJJJJJIIJJJJJJHHGHHHFFFFFFFEEEEEED_Mismatch_2_Sense_+_Library_PoolT
GTCTCGCAAGGGATGAGCAAAATGTCGGTTGATGCCGGATTAAAAATAAATTAATAATTGTTCCCA
>Frequency_1_QualityScore_DDFHHHHJJJJJCHHIJJJJJJJHIJIJJJJJJJJJJJJJJJJJIJJJJJJJHHHGHDEDFFEDEDDCBBDD9?BDDDDDDDDEDDDDDDDDEE_Mismatch_0_Sense_+_Library_PoolT
TGTGCGATAAAGTGAGGGCTGCGTTGTTCTGGCACTGCCCTTTCATTGGCTAAACAGTGTTGTACGGTCGGGTTTAACGTATCTCACTTAAATG
>Frequency_1_QualityScore_DDHHGGHJJJHEHJIJIJIIGHGG?DE>DHFGJJ<CCFFHGHEGHHCEEFBDDC>ACCDCACDDAADACADCCACDDC_Mismatch_0_Sense_+_Library_PoolT
CATCGCTTTGTCGTCTCGCAAGGGATGAGCAAAATGTCGGTTGATGCCGGATTAAAAATAAATTAATAATTGTTCTTA
>Frequency_1_QualityScore_FFHHGHGJGHJIGHICGIJJIJGGFHGIJIHFFEDEEDDDDBDBDDCDDB7@BBCACDDDDDEDEDEDDDCCDCDCCDDBDDBBDDBBB<BDDD_Mismatch_0_Sense_+_Library_PoolT
CTACTGGGTCGGTCCACTCCTCGGAGGCGGCCTGGCTGGCGTTGTCTACGAGCTGTTTATGATCTCTGTGGAGCCAACCCACGAACCGTTGCTC
>Frequency_1_QualityScore_ADBDDDDEIEA@E:F+C)?EEDDDD<BDDDE>BDEEIDA65ACC9@AD<?@@D?AA>>AADDA5>>ADA>A>AAA_Mismatch_2_Sense_+_Library_PoolT
TCGCTTTGTCGTCTCGCAAGGGATGAGCAAAATGTCGGTTGATGCCGGATTAAAAATAAATTAATAATTGTTCCA
>Frequency_1_QualityScore_FDDHDHHJJFHJEFGGEDIBHIIDHIAHEDEGHIEFCHGFHJGHGIHG?>ACAEECDDDCCDCCDDD3@CCCCCEDC_Mismatch_0_Sense_+_Library_PoolT
ATCGCTTTGTCGTCTCGCAAGGGATGAGCAAAATGTCGGTTGATGCCGGATTAAAAATAAATTAATAATTGTTCTTA
>Frequency_1_QualityScore_FFHHHHHJJGFHJIHIGIIEGIIJFFHIJJJIGIJJJIJJFHGJJIIIJIJJJJJIHHFHFFFEDDEEDDBBDDBDDDDDDDDCDDEDDD5@DC_Mismatch_0_Sense_+_Library_PoolT
GCTAAACAGTGTTGTACGGTCGGGTTTAACGTATCTCACTTAAATGAACTCATCGCTTTGTCGTCTCGCAAGGGATGAGCAAAATGTCGGTTGA
>Frequency_1_QualityScore_FFHHHHHJHHIFHHFHIIJGIJJJHJIHIJJJJJJJJ@GHHHHHFFFDDDDDDDEDDDDDDDDDDDDDDDEEDDDDDCCDDDCDDDDDDDDDCD_Mismatch_0_Sense_+_Library_PoolT
GACTACTGAAGTGGATGCGAACCGTTGTGCGATAAAGTGAGGGCTGCGTTGTTCTGGCACTGCCCTTTCATTGGCTAAACAGTGTTGTACGGTC
>Frequency_1_QualityScore_FFHHHHHJJJJJJJJJJJJJJJJGIJIIJJJJJJJJHIIIJJJJJJHIJJJCEHHHHFFFFEEEEEEECDDDEDDDDDDDDDDDDDDDDDDDDD_Mismatch_1_Sense_+_Library_PoolT
CGTTGTTCTGGCACTGCCCTTTCATTGGCTAAACAGTGTTGTACGGTCGGGTTTAACGTATCTCACTTAAATGAACTCATCGCTTTGTCGTCTG
>Frequency_1_QualityScore_FFHHHHGJBGHIJJHGEA<GEEGDHEAGHIJIIJGIIGGGJJJIEGEBEDEBCEE@CCECCCCDDDDDB>B@<@DDCBDDDDA@(:CC?BB?>B_Mismatch_0_Sense_+_Library_PoolT
TGTTTATGATCTCTGTGGAGCCAACCCACGAACCGTTGCTCTCGAACGACTACTGAAGTGGATGCGAACCGTTGTGCGATAAAGTGAGGGCTGC
>Frequency_1_QualityScore_BB?FFGBGB@GHF@?EGHGEH:FA????D??DF<C@FF;;;;CEE=;>77?>>>ACCC@>ADCAACC:>359>:;>?<AA?_Mismatch_0_Sense_+_Library_PoolT
GTGGATGCGAACCGTTGTGCGATAAAGTGAGGGCTGCGTTGTTCTGGCACTGCCCTTTCATTGGCTAAACAGTGTTGTACG
>Frequency_1_QualityScore_EFHHHHHJJJJIJJJJJJJJJJJJJJHJJJJIIIJGGJJIGIJHIJJJJJJJJJJJHHHFFFFFDDBDDDDDDDDDCDEEDDDEDEEDCDDEEC_Mismatch_2_Sense_+_Library_PoolT
CTCACTTAAATGAACTCATCGCTTTGTCGTCTCGCAAGGGATGAGCAAAATGTCGGTTGATGCCGGATTAAAAATAAATTAATAATTGTTCAAA
>Frequency_1_QualityScore_FFHHHHHJJJJIJJJJJJIJGGJJJJIJJJJIJGHHIJHIIIJGHIJJ@FHIJJJHHHHHHFFFFFFEEEEEEEDDDDDDDDDDDDDDDDDDD>_Mismatch_0_Sense_+_Library_PoolT
TGTTCTGGCACTGCCCTTTCATTGGCTAAACAGTGTTGTACGGTCGGGTTTAACGTATCTCACTTAAATGAACTCATCGCTTTGTCGTCTCGCA
>Frequency_1_QualityScore_FFHHHHHJJIJJJJIIJIIJIJIJJIJJJJHFFFFFECEDABDDD@CCCDDCDDEDEDDCCCDDDDDDDDDDBDDDDD<@BDDDDDDCDDDBB>_Mismatch_0_Sense_+_Library_PoolT
GGTCCACTCCTCGGAGGCGGCCTGGCTGGCGTTGTCTACGAGCTGTTTATGATCTCTGTGGAGCCAACCCACGAACCGTTGCTCTCGAACGACT
>Frequency_1_QualityScore_FFHHHHHJIIJJJJJJJJGGIDGFFHFHIJJGIIJJ=CGHIHJHGIHHHFHFEFDFFFEEEEEEEDDDBABCCDDDDDDDC_Mismatch_1_Sense_+_Library_PoolT
GCCCTTTCATTGGCTAAACAGTGTTGTACGGTCGGGTTTAACGTATCTCACTTAAATGAACTCATCGCTTTGTCGTCTCAC
>Frequency_1_QualityScore_A?B<BD+2<<A2<CE:AEHC?@9++A39?9?:DG000B?)??;;-5;;7C)7:7??<<@_Mismatch_1_Sense_+_Library_PoolT
TCTACGTGCTGTTTATGATCTCTGTGGAGCCAACCCACGAACCGTTGCTCTCGAACGAC
>Frequency_1_QualityScore_FFHHHHHJJJJJJJJEHIIJHHIIJJFIIJJJJGHIJJJJJJJIJJHHFFDDDBDDDDDDDBDDDDDDDDCDDCDDACDDDDDDBDDDDBDBDB_Mismatch_0_Sense_+_Library_PoolT
CTGGCGTTGTCTACGAGCTGTTTATGATCTCTGTGGAGCCAACCCACGAACCGTTGCTCTCGAACGACTACTGAAGTGGATGCGAACCGTTGTG
>Frequency_1_QualityScore_FFHHHHHIIJJJJJIJIJJJJJJJIJJJJ_Mismatch_0_Sense_+_Library_PoolT
ATAAATTAATAATTGTTCTTAAATCTTTA
>Frequency_1_QualityScore_DAHADF?8FFDBCEF<FHC?@:9BD@DG@CHIB78/=CG@CHHHABABAB=5=CB=ABBC>B>CA?BBB>B@&898<@>>:4349?@CBCCC>:_Mismatch_0_Sense_+_Library_PoolT
ACCCACGAACCGTTGCTCTCGAACGACTACTGAAGTGGATGCGAACCGTTGTGCGATAAAGTGAGGGCTGCGTTGTTCTGGCACTGCCCTTTCA
>Frequency_1_QualityScore_BDF>FF1?@FFCDHH<CE<ACF4<:?):C>FFD;@?;6?@@FFEFFFA@AEE8@@BC@B\95>>@AAA_Mismatch_0_Sense_+_Library_PoolT
TCTACGAGCTGTTTATGATCTCTGTGGAGCCAACCCACGAACCGTTGCTCTCGAACGACTACTGAAGT
>Frequency_1_QualityScore_FFHHHHHHIJIJJJJJJJJJJIJJJJJJJJIHHIJIIJJJJJJJJJHEFFDDDDDDDDDDDDDD;BDBCCDDB>BDDDADDCDDCCCEDEDCCD_Mismatch_0_Sense_+_Library_PoolT
TGGACGTGGGAGAACCACTGGATCTACTGGGTCGGTCCACTCCTCGGAGGCGGCCTGGCTGGCGTTGTCTACGAGCTGTTTATGATCTCTGTGG
>Frequency_1_QualityScore_FFHHHHHJJHIIJJIJJJJFGIJJHIJJJJJIJJJIJJJJJJJIJGIIJJJJJJHHHHFFFFFDDDEDDDDDDDCEDEDDDDDDDDEEDDBDDD_Mismatch_1_Sense_+_Library_PoolT
GCTAAACAGTGTTGTACGGTCGGGTTTAACGTATCTCACTTAAATGAACTCATCGCTTTGTCGTCTCGCAAGTGATGAGCAAAATGTCGGTTGA
>Frequency_1_QualityScore_FFHHHHHJJJJJJJJIJJJJIJJJIIJJJIJIJJJJJIJJJJJJIEHFFFFFFDCBDBDDDDDDDDDEEDDEEDEEDCCDEDDEDEDDDDD_Mismatch_0_Sense_+_Library_PoolT
GAACTCATCGCTTTGTCGTCTCGCAAGGGATGAGCAAAATGTCGGTTGATGCCGGATTAAAAATAAATTAATAATTGTTCTTAAATCTTTA
>Frequency_1_QualityScore_FFHHHHHJJJJJJJJJJJJJJJJJJJJJJGHIIJIIJJJJJJJ_Mismatch_0_Sense_+_Library_PoolT
ATGCCGGATTAAAAATAAATTAATAATTGTTCTTAAATCTTTA
>Frequency_1_QualityScore_FFHHHHHJJJJJIJJIJJJJJJHIIIIJJJJJJJIJJJJIJJJJHIJJJJJIJJIJJI_Mismatch_1_Sense_+_Library_PoolT
GCAAAATGTCGGTTGATGCCGGATTAAAAATAAATTAATAATTGTTCTTAAATCTTCA
>Frequency_1_QualityScore_)<<<DD:,2AAAAED:3?;<AC9??):8?DDDDD1?B)7B8=@CCC>78@98-\\7)...3,938:A>AA25:>>AAADAA:(:>AA::>>A>:_Mismatch_1_Sense_+_Library_PoolT
ATTAAATGAACTCATCGCTTTGTCGTCTCGCAAGGGATGAGCAAAATGTCGGTTGATGCCGGATTAAAAATAAATTAATAATTGTTCTTAAATC
>Frequency_1_QualityScore_;BF?C;::CD@:?C:ACHH<CA:GDGGEDEEGG06@<C<=@C@F@ACFC@@==?C>>ACD_Mismatch_2_Sense_+_Library_PoolT
GCAAGGGATGAGCAAAATGTCGGTTGATGCCGGATTAAAAATAAATTAATAATTGTTCCA
>Frequency_1_QualityScore_FFHGHHCGGIIJJJJJIHIJIIIJJJIJJJJJJJJJJJIJJJJJJJJIJJIHHHHICGHHHHFFCD?BB?CDDCDDDEDDDCDCDDEEDDDDDD_Mismatch_0_Sense_+_Library_PoolT
ATAAAGTGAGGGCTGCGTTGTTCTGGCACTGCCCTTTCATTGGCTAAACAGTGTTGTACGGTCGGGTTTAACGTATCTCACTTAAATGAACTCA
>Frequency_1_QualityScore_FFHHHHHJJJJJIJJGHIIIIIJGIJJJHIJJJJJFIHHHHADEFDFDEDDDDDDDDDDCDDDDDDDDDCDDDCDEDCCDDDDDCCCDDDDCCE_Mismatch_0_Sense_+_Library_PoolT
GAACGACTACTGAAGTGGATGCGAACCGTTGTGCGATAAAGTGAGGGCTGCGTTGTTCTGGCACTGCCCTTTCATTGGCTAAACAGTGTTGTAC
>Frequency_1_QualityScore_FFHGGHDGIJJBHGIIIGIEB@GAH00?FHHGIIIJJIHGGIJIGGIJEGIHHFFDA@?BBBDDDDDDDB@@BBDCCDDCCC>C@C:?>BB>@>_Mismatch_1_Sense_+_Library_PoolT
CCTGGCTGGCGTTGTCTACGAGCTGATTATGATCTCTGTGGAGCCAACCCACGAACCGTTGCTCTCGAACGACTACTGAAGTGGATGCGAACCG
>Frequency_1_QualityScore_FFHHHHHJJJJJJJJJJIJJHGIIGIIIIIJJJJJFIIIIJFDDDDDBCDDDB@BDBDDDDD8@B>C>C@CDACCDDDEDCADDDCBDCDDDDD_Mismatch_0_Sense_+_Library_PoolT
GAACCACTGGATCTACTGGGTCGGTCCACTCCTCGGAGGCGGCCTGGCTGGCGTTGTCTACGAGCTGTTTATGATCTCTGTGGAGCCAACCCAC
>Frequency_1_QualityScore_FFHHHHHJJJJJIJJJJJJJJJJJJJJIJJJJJJJJJJJJJJJJJJJJIJJJJIJJJHHFFFFFFDDBD@CDDDDDDDDEEDDEEDEEDCDDED_Mismatch_0_Sense_+_Library_PoolT
TCTCACTTAAATGAACTCATCGCTTTGTCGTCTCGCAAGGGATGAGCAAAATGTCGGTTGATGCCGGATTAAAAATAAATTAATAATTGTTCTT
>Frequency_1_QualityScore_FFHHHHFHIJFDHHJHJGGIIEFDDDDDDDEDDDDDDBDDDBBB@BDCDEDBDDDBBBDDDD3?CDDDDAABB>?BDAB9BCDDDDDBCACACD_Mismatch_0_Sense_+_Library_PoolT
GGCCGGTGGGGCTTTCGACGGCGCATCGATGAACCCGGCGAGGGCATTCGGGCCGGCGCTGGTGAGCTGGACGTGGGAGAACCACTGGATCTAC
>Frequency_1_QualityScore_FFHHHHHJJJJJJJJHHGHJJJIIJJHIJJJJIJJJJJJJJJJJIIJIJJHHHHHHFFFFBEEFDEDEDDDDDDDA@BCDDDDDDDEDDDDDDD_Mismatch_0_Sense_+_Library_PoolT
CGTTGTGCGATAAAGTGAGGGCTGCGTTGTTCTGGCACTGCCCTTTCATTGGCTAAACAGTGTTGTACGGTCGGGTTTAACGTATCTCACTTAA
>Frequency_1_QualityScore_FFHGHHHJIJJJJJJJJJJJJJIJJJJHIJJIJJJJJJJJJ_Mismatch_0_Sense_+_Library_PoolT
GCCGGATTAAAAATAAATTAATAATTGTTCTTAAATCTTTA
>Frequency_1_QualityScore_FFHHHHFIIEEHIIJIGIHIJJDGHJGIJIJJ=CGHEHIICGHEEFFEDECDBB?DCC@AC:?<>?BBDDB@?BADCDCD@CCDDBCCCDDDDA_Mismatch_1_Sense_+_Library_PoolT
CACGAACCGTTGCTCTCGAACGACTACTGAAGTGGATGCGAACCGTTTTGCGATAAAGTGAGGGCTGCGTTGTTCTGGCACTGCCCTTTCATTG
>Frequency_1_QualityScore_FFHHGHGGIJJJJJJJIJIJJJJJIJIJIJJJJJJJJJJJJJJJJEHIHHHHHHDFFFDDDDDDD>ACC@CADCDDDDDDD<@D?BDDDBDDDD_Mismatch_1_Sense_+_Library_PoolT
GTCTACGAGCTGTTTATGATCTCTGTGGAGCCAACCCACGAACCGTTGCTCTCTAACGACTACTGAAGTGGATGCGAACCGTTGTGCGATAAAG
>Frequency_1_QualityScore_FFHGHHHJJJIJJJJIJIJJGHIHIJJIIJJJJJGGHHEDDFDDED3;CCBBBDBD@?B>?BDEDCDDDDDDDDDDDDDEEDCDCDDCDDD@CA_Mismatch_0_Sense_+_Library_PoolT
CTCTCGAACGACTACTGAAGTGGATGCGAACCGTTGTGCGATAAAGTGAGGGCTGCGTTGTTCTGGCACTGCCCTTTCATTGGCTAAACAGTGT
>Frequency_1_QualityScore_FFHHHHHJJJJJJJJIJJJJJIIJJJFHIFHIHIJJJJJJJJHHHFFFFDDDDDDCDDDDDDDDDDDDDDDDEDDDDDDDDDDDDDDDEECDDD_Mismatch_0_Sense_+_Library_PoolT
GAACCGTTGCTCTCGAACGACTACTGAAGTGGATGCGAACCGTTGTGCGATAAAGTGAGGGCTGCGTTGTTCTGGCACTGCCCTTTCATTGGCT
>Frequency_1_QualityScore_DABFFDFFFIEIFIIHI9)?@1:CGAFF@7DBDCDFFFFIIEFIFDEEIIIEFFFFFBDDDB@AA>?@BABB??8?B8?<ABBBBBABDBBBBB_Mismatch_2_Sense_+_Library_PoolT
ACCGTTGTGCGATAAAGGGAGTGCTGCGTTGTTCTGGCACTGCCCTTTCATTGGCTAAACAGTGTTGTACGGTCGGGTTTAACGTATCTCACTT
>Frequency_1_QualityScore_FFDHHHHJJJJJJJJJJIJJJJJJJJIJJIIJJIJJJJJJJIJHHIJ@HIGHHHHFFDDDDDCDDDDDDDEDDEEDEEDCDDEDDEDEDDDDDD_Mismatch_0_Sense_+_Library_PoolT
ATGAACTCATCGCTTTGTCGTCTCGCAAGGGATGAGCAAAATGTCGGTTGATGCCGGATTAAAAATAAATTAATAATTGTTCTTAAATCTTTAA
>Frequency_1_QualityScore_EDHHHGHIIJJGHIJJFHGGCHIHEHIGHHIJJJJIJIIHIJJIHJIJIJJGHJHHHGFDFCDCDDDCBCCC>CDDDD;@B95>BCACDCDDDD_Mismatch_0_Sense_+_Library_PoolT
GTGTTGTACGGTCGGGTTTAACGTATCTCACTTAAATGAACTCATCGCTTTGTCGTCTCGCAAGGGATGAGCAAAATGTCGGTTGATGCCGGAT
>Frequency_1_QualityScore_FFHHHHHJIJIJIIIJIJJEHIIJIJJJJJJJJJJJJJJIJIJJJJJJJJHHFFDDDBDDDDDDDDDDDDDDDDDDDDDDCDDDDDDDBDDDD?_Mismatch_0_Sense_+_Library_PoolT
CTGGCTGGCGTTGTCTACGAGCTGTTTATGATCTCTGTGGAGCCAACCCACGAACCGTTGCTCTCGAACGACTACTGAAGTGGATGCGAACCGT
>Frequency_1_QualityScore_FFHHHHHJJJJJJJJJJJJJJJJIJJJHIJJJJJ_Mismatch_1_Sense_+_Library_PoolT
GCCGGATTAAAAATAAATTAATAATTGTTCTTAC
>Frequency_1_QualityScore_FFDHHHHJJJJJJJJJJJJJJJJGIJJHJJJJIJJJGIGIJIJJIJHIJJJ=EHFHFFCFFEEEEEECDCCEEDDDDDDDDDDBDDDDDDDDDD_Mismatch_0_Sense_+_Library_PoolT
CGTTGTTCTGGCACTGCCCTTTCATTGGCTAAACAGTGTTGTACGGTCGGGTTTAACGTATCTCACTTAAATGAACTCATCGCTTTGTCGTCTC
>Frequency_1_QualityScore_FFGHHHHJJJJJJIJJJJJIJJJGIJJIJJJIJJJJJJJJIHHFDDDDDDDDDDBD@DDBDDDDD9>BDC@CACDDCEDEDDDDDDDB?@CDBD_Mismatch_0_Sense_+_Library_PoolT
GGAGAACCACTGGATCTACTGGGTCGGTCCACTCCTCGGAGGCGGCCTGGCTGGCGTTGTCTACGAGCTGTTTATGATCTCTGTGGAGCCAACC
>Frequency_1_QualityScore_FFGHHGFIJJIJH*?:DGGHHEIIIIJJJIJGIEIGHHHFFADFFEDDADDDDDDDDDEDDD(4<?CDDACDCCDDDDDDDDDDDD@CACBCAD_Mismatch_1_Sense_+_Library_PoolT
GAACGACTACTGAGGTGGATGCGAACCGTTGTGCGATAAAGTGAGGGCTGCGTTGTTCTGGCACTGCCCTTTCATTGGCTAAACAGTGTTGTAC
>Frequency_1_QualityScore_FFHHGHHJJIGIJJJJIJJIFHHIBDHFHIIEIIJJJIJIHHFGHBEFEC>@CEBDDDDDD=BDBDDEDDCDDDCDDDCDDDC@CDDDAC:_Mismatch_0_Sense_+_Library_PoolT
GTTGCTCTCGAACGACTACTGAAGTGGATGCGAACCGTTGTGCGATAAAGTGAGGGCTGCGTTGTTCTGGCACTGCCCTTTCATTGGCTAA
>Frequency_1_QualityScore_DDAHHHFG>EHB1?EG9CBDFHCF@:F@AGFHCCHCCF>EACBAEDCA;??=@CBB@B@CC(229BB-<98-)852(>@@3:?ACCACB@CC@:_Mismatch_1_Sense_+_Library_PoolT
ACCCACGAACCGTTGCTCTCGAACGACTACTGAAGTGGATGCGAACCGTTGTGCGATAAAGGGAGGGCTGCGTTGTTCTGGCACTGCCCTTTCA
>Frequency_1_QualityScore_FFHHHHHJJJJJJJJJJJIIHHEIHHIIJJGHIJJBDHIJIJJJJIIJHIJJJJJJHHHHHHFFFFFEDCEEDDDDDDDDDBDDDDDDDDDDDD_Mismatch_0_Sense_+_Library_PoolT
CCCTTTCATTGGCTAAACAGTGTTGTACGGTCGGGTTTAACGTATCTCACTTAAATGAACTCATCGCTTTGTCGTCTCGCAAGGGATGAGCAAA
>Frequency_1_QualityScore_FFHHHHHJJJJIJJJGIIJIJJGHIJJJJJIIJJJJHFDDDDDDDDDDBBBBCD@CB5@>BDACDDDDCCCEDECCDDCDDDCCDDDDDD@DDD_Mismatch_0_Sense_+_Library_PoolT
ACTGGATCTACTGGGTCGGTCCACTCCTCGGAGGCGGCCTGGCTGGCGTTGTCTACGAGCTGTTTATGATCTCTGTGGAGCCAACCCACGAACC
>Frequency_1_QualityScore_DDFAFH>CAEHIEIJBCGGECHDEAGB=EC;B;=A@CA5>ACCCC@CDDECDCCDDDDAC@BDDDB;>>9B8<?@CDCC<CDDDDDBDDDDCCD_Mismatch_0_Sense_+_Library_PoolT
TCCTCGGAGGCGGCCTGGCTGGCGTTGTCTACGAGCTGTTTATGATCTCTGTGGAGCCAACCCACGAACCGTTGCTCTCGAACGACTACTGAAG
>Frequency_1_QualityScore_FFHHHHHJJJJJJJIIJJJJJJIJJJJJJJJJIJJJIJJJJJJJJJJJGHIJJIIIJJHHFFDA@BDDDBDBDDEDDDDDDCDDEDDDDDDDDC_Mismatch_0_Sense_+_Library_PoolT
AAGTGAGGGCTGCGTTGTTCTGGCACTGCCCTTTCATTGGCTAAACAGTGTTGTACGGTCGGGTTTAACGTATCTCACTTAAATGAACTCATCG
>Frequency_1_QualityScore_D?DD:DDAA?DF18EHFFFBEII?CCF<DFG<D?BBF?BEI@*9B?B<_Mismatch_1_Sense_+_Library_PoolT
GTTGATGCCGGATTAAAAATAAATTAATAATTGTTCTTAAATCTTTAC
>Frequency_1_QualityScore_FFHHHHHIFICGHHEFHIIIBFGHI?DFHGIJHJEIJIJJJJGHJJJJJJHFHHHHDFFDEEED@DDD3:<CDDDBDDCDDDCDDCDDEDD>BB_Mismatch_1_Sense_+_Library_PoolT
GGCTAAACAGTGTTGTACGGTCGGGTTTAACGTATCTCACTTAAATGAACTCATCGCTTTGTCGTCTCCCAAGGGATGAGCAAAATGTCGGTTG
>Frequency_1_QualityScore_FFHGHHHJJJJJJJIJJJJJJIJGBHEFDDBDCD3@BDBBDDDDDBDD?CABDDDDBDD>@BBA@@BDD<@DDDCDDDDDEDDB<ABBB@DDDD_Mismatch_1_Sense_+_Library_PoolT
TCGACGGCGCATCGATGAACCCGGCGAGGGCATTCGGGCCGGCGCTGGTGAGCTGGACGTGGGAGAACCACTGGATCTACTGGGTCGGGCCACT
>Frequency_1_QualityScore_FFHHFFHJJIJJJJJIJIGJJJJJJJJIIJJJJJJJJJJJJGIIJFIJIHHHHJGGHIJEHFFDBEDCDCDCDDDEDCDDDDDCDDCDDDDDDD_Mismatch_1_Sense_+_Library_PoolT
AAAGTGAGGGCTGCGTTGTTCTGGCACTGCCCTTTCATTGGCTAAACAGTGTTGTACGGTCGTGTTTAACGTATCTCACTTAAATGAACTCATC
>Frequency_1_QualityScore_?DFF=FBD?@E@?CCDGH>?:6@FGI>;\-,?>?ACC_Mismatch_0_Sense_+_Library_PoolT
CTGGGTCGGTCCACTCCTCGGAGGCGGCCTGGCTGGC
>Frequency_1_QualityScore_FFGHHHHJIJJJJGIIFHIJJJDFGIJEIIJJJIIJJJIIHJJJJJJJJHHHHFFBCDDDBDDDDDDDDDCABBDDDDDDCCD>ACCDDDDDDD_Mismatch_0_Sense_+_Library_PoolT
GGCCTGGCTGGCGTTGTCTACGAGCTGTTTATGATCTCTGTGGAGCCAACCCACGAACCGTTGCTCTCGAACGACTACTGAAGTGGATGCGAAC
>Frequency_1_QualityScore_FFHHHHHJIJJJFIICHHJJJCEHIJJI@AECFGGEHIIJJIIICGHFHFEHFFFFFFEC@CECC_Mismatch_2_Sense_+_Library_PoolT
GTCTCGCAAGGGATGAGCAAAATGTCGGTTGATGCCGGATTAAAAATAAATTAATAATTGTTCCA
>Frequency_1_QualityScore_FFHHHHHJJJIJJIJJJJJIHIIGIJGIGGJJJJJJHIJFIGJJIJGFFFFFEEEEEEEEDDEEDEFCC>CCCD_Mismatch_0_Sense_+_Library_PoolT
GCTTTGTCGTCTCGCAAGGGATGAGCAAAATGTCGGTTGATGCCGGATTAAAAATAAATTAATAATTGTTCTTA
>Frequency_1_QualityScore_FFHGHFGJIIIIEHEBEGHJIJ>FFHGIIIJIHEIGIEBGHI;@EGCEGHGF>ACEECCDDDDDEEDD@5@;B@@CCACC_Mismatch_0_Sense_+_Library_PoolT
CTCATCGCTTTGTCGTCTCGCAAGGGATGAGCAAAATGTCGGTTGATGCCGGATTAAAAATAAATTAATAATTGTTCTTA
>Frequency_1_QualityScore_FFHHHGHJJJJJJJJJJJJJIJJJJJJJJIHIJJIJJJJJJJJJJJJJJJIIJHHHHHFFDDDDDDDDDDDDEEDDEEDE3>@CDEDDE_Mismatch_0_Sense_+_Library_PoolT
TAAATGAACTCATCGCTTTGTCGTCTCGCAAGGGATGAGCAAAATGTCGGTTGATGCCGGATTAAAAATAAATTAATAATTGTTCTTAA
>Frequency_1_QualityScore_FFHHHHHJJJJJJJJJGJJIJIIJGG@GIIJHJJIJIGGIGIIHIJJGHGBEHHHFF>BBDDDCDDCCCDDDDEEDEEDDDDEDD_Mismatch_0_Sense_+_Library_PoolT
ATGAACTCATCGCTTTGTCGTCTCGCAAGGGATGAGCAAAATGTCGGTTGATGCCGGATTAAAAATAAATTAATAATTGTTCTTA
>Frequency_1_QualityScore_DDBFHD@HIEAFEEHCCD:DGHEF>BFGEGH<CECHCAEGHHHHED?>9?\,,855:=:AB74>++(+(202&+0)29@?::>@:9ACCC9?43_Mismatch_0_Sense_+_Library_PoolT
CCAACCCACGAACCGTTGCTCTCGAACGACTACTGAAGTGGATGCGAACCGTTGTGCGATAAAGTGAGGGCTGCGTTGTTCTGGCACTGCCCTT
>Frequency_1_QualityScore_FFHHHHHJJJJJJJJJJJJJJJJJJJJJJJJJJJJIJJJJJJIJJJJJJJHIJIJHHHFFFFDDDDDDDCDDDDDDEEDDEEDEEDDDDEDDED_Mismatch_0_Sense_+_Library_PoolT
CACTTAAATGAACTCATCGCTTTGTCGTCTCGCAAGGGATGAGCAAAATGTCGGTTGATGCCGGATTAAAAATAAATTAATAATTGTTCTTAAA
>Frequency_1_QualityScore_FFHHHHGJJIJIEGIIIGGIJJJIJJGGIGGGGIGIIIGHHCHFDDDFCECA?BBBDBDDDCD?<A??A>CCDC?@BDDBDBBBDDCCCDCCCD_Mismatch_1_Sense_+_Library_PoolT
GTGGAGCCAACCCACGAACCGTTGCTCTCGAACGACTACTGAAGTGGATGCGAACCGTTGTACGATAAAGTGAGGGCTGCGTTGTTCTGGCACT
>Frequency_1_QualityScore_FFHHHHHJJJIJJJJHHIIJHIICHIJJJJJJGIIJHJJJJJJIJIIHHHHFFFFFEEEEECEECEEDC@CDDDEDEDDDDD_Mismatch_0_Sense_+_Library_PoolT
GCTTTGTCGTCTCGCAAGGGATGAGCAAAATGTCGGTTGATGCCGGATTAAAAATAAATTAATAATTGTTCTTAAATCTTTA
>Frequency_1_QualityScore_FFHHFGFIIJJJJJIIJJJGIJJJJJJJIGGHIJJJJJHHHFHHFFFFFFFCACDBD_Mismatch_1_Sense_+_Library_PoolT
GGGATGAGCAAAATGTCGGTTGATGCCGGATTAAAAATAAATTAATAATTGTTCGTA
>Frequency_1_QualityScore_D;BDDDDDDDDDDDDDDDDDEEDDDDDDDDDD@CCDDDDDDDCDDDD8?@DDDDCBCBEDDDDDDCDEECDDDDDDDDDBDDDDDDB?A_Mismatch_1_Sense_+_Library_PoolT
GTTCTGGCACTGCCCTTTCATTGGCTAAACAGTGTTGTACGGTCGGGTTTAACGTATCTCACTTAAATGAACTCATCGCTTTGTCGTCA
>Frequency_1_QualityScore_DFHHHHHJJJJJJHIHJJIJIHIJIJJJJJJJJJFHJIJIJJJJIJHHHGHFFFFFFEDEEEEEEDDDDCDCEDEDDDDC_Mismatch_1_Sense_+_Library_PoolT
TTTGTCGTCTCGCAAGGGATGAGCAAAATGTCGGTTGATGCCGGATTAAAAATAAATTAATAATTGTTCTTAAATCTTGA
>Frequency_1_QualityScore_DD;,2C??AC@?CC8AC:?<*:?DFBFA<BFB99BG?4////BF_Mismatch_0_Sense_+_Library_PoolT
AAGTGAGGGCTGCGTTGTTCTGGCACTGCCCTTTCATTGGCTAA
>Frequency_1_QualityScore_FFHHHHHJJIJJJJIIIJGHIJJGHJIJJJJJJJIIIJJFHJJIJJJJHFFFEEEEECDDDEEDDEEDECCCDDEDDEDEDDDDDDDDDDDDEE_Mismatch_0_Sense_+_Library_PoolT
ATCGCTTTGTCGTCTCGCAAGGGATGAGCAAAATGTCGGTTGATGCCGGATTAAAAATAAATTAATAATTGTTCTTAAATCTTTAAACTATGTT
>Frequency_1_QualityScore_DDFHBHDHIBGED?GCHAABG?G3?BBB>@BC?DA?BGE7;;FAF@DBHEDFFFEEEEDCCCCCDDDCEA>;@CDCCEDDCCACDD_Mismatch_0_Sense_+_Library_PoolT
ATCGCTTTGTCGTCTCGCAAGGGATGAGCAAAATGTCGGTTGATGCCGGATTAAAAATAAATTAATAATTGTTCTTAAATCTTTAA
>Frequency_1_QualityScore_FFHHHHHJJJJHHHCFHEHIIJIGIJJGGIHHIJJJJIJJHGCEHHFFFFDDDDDDDCDDDDDDDDDDDCDDDEEDDDDDDDDDDCC@CBCCDD_Mismatch_0_Sense_+_Library_PoolT
AACGACTACTGAAGTGGATGCGAACCGTTGTGCGATAAAGTGAGGGCTGCGTTGTTCTGGCACTGCCCTTTCATTGGCTAAACAGTGTTGTACG
>Frequency_1_QualityScore_DDHBFFDFDFHDFH9?9FBFFC><FEHHGDFEGGG>G/@B;@EDECCACAC;?@DEBC@>A;@C;>C>C@@AA_Mismatch_1_Sense_+_Library_PoolT
TCTCGCAAGGGATGAGCAAAATGTCGGTTGATGCCGGATTAAAAATAAATTAATAATTGTTCTTAAATCTTCA
>Frequency_1_QualityScore_FFHHHHHJJJJJDHJIJJJJJJGHJJJFHIJJJJIJJJJJJJJJJJJJIJJJJJJJJJHHHFFFFFDDDEDDD@BDDDDDDDDDDDDDDDEDDB_Mismatch_0_Sense_+_Library_PoolT
TTGGCTAAACAGTGTTGTACGGTCGGGTTTAACGTATCTCACTTAAATGAACTCATCGCTTTGTCGTCTCGCAAGGGATGAGCAAAATGTCGGT
>Frequency_1_QualityScore_FFHHHHHIJJIJIJJIJIIJEFGHJEHJGJJIJJJJJJJJJGHIEIJIJHHBDDACEEEDDCCDEDDEEDEEDDDDEDCDDDDDDDCD_Mismatch_1_Sense_+_Library_PoolT
TCATCGCTTTGTCGTCTCGCAAGGGATGAGCAAAATGTCGGTTGATGCCGGATTAAAAATAAATTAATAATTGTTCTTAAATCTTTAT
>Frequency_1_QualityScore_FFFFHHHIGIJJJJJJJJFHIJIJJJJJFGHGJJJIJJJEHJJJJJJJHHHHGFFFFEEEEEEEDDDDDDDDDCCDEBDDDDDC@BDD<?@CDD_Mismatch_1_Sense_+_Library_PoolT
AGTGGATGCGAACCTTTGTGCGATAAAGTGAGGGCTGCGTTGTTCTGGCACTGCCCTTTCATTGGCTAAACAGTGTTGTACGGTCGGGTTTAAC
>Frequency_1_QualityScore_FFHHHHHJJJ4CIIIJJJJIIJGGIJJJJIGIJJJIJIJJJJJJJJJJJIHGIEHHHHFFBDBCDDDDDDDDEEDDEEDEEDCDDEDD_Mismatch_1_Sense_+_Library_PoolT
TAAATGAACTTATCGCTTTGTCGTCTCGCAAGGGATGAGCAAAATGTCGGTTGATGCCGGATTAAAAATAAATTAATAATTGTTCTTA
>Frequency_1_QualityScore_EFHHGHBFGGJJJIIJJJIJIEHIJJGIGIJJJJIGGIJIJJJJIIGIIIJJGIJJJIHHHFFFFBCDE@CDDDD@BDC_Mismatch_0_Sense_+_Library_PoolT
TTAACGTATCTCACTTAAATGAACTCATCGCTTTGTCGTCTCGCAAGGGATGAGCAAAATGTCGGTTGATGCCGGATTA
>Frequency_1_QualityScore_FFGFHHHJGHHIJFGCHJJGGHIIJIIFIJJJJJ@GGIIJIJJJJI<FFHHGCCHC_Mismatch_1_Sense_+_Library_PoolT
TTGTACGGTCGGGTTTAACGTATCTCACTTAAATGAACTCATCGCTTTGTCGTCTA
>Frequency_1_QualityScore_FFHHHHHJJJJJJJJHIJJJHIIGJIIJJJJJIIJJFHJJJJJJJHHFFFEEEEEEDDEEDDEEDEEDC>CEDCDDEDDDED_Mismatch_1_Sense_+_Library_PoolT
GCTTTGTCGTCTCGCAAGGGATGAGCAAAATGTCGGTTGATGCCGGATTAAAAATAAATTAATAATTGTTCTTAAATCTCTA
>Frequency_1_QualityScore_FFFHBHHJIIIHIJJJJJJIIJCHIJJJHHEFD>CCEDDDDDDD@BDDDDDDDDDDCDDDDDDDDEDDDDCDD@B>CCDDDDD>@BBBDDDDDD_Mismatch_2_Sense_+_Library_PoolT
TGAACCCGGCGAGGGCATTCGGACCTGCGCTGGTGAGCTGGACGTGGGAGAACCACTGGATCTACTGGGTCGGTCCACTCCTCGGAGGCGGCCT
>Frequency_1_QualityScore_FFHHHHHJHIJHJJJHIJJJJBHGGJJJIJJJHGHHIJGIJJHHHHHFFFFFEEDEEEEDDDCDDDDDDCB?CDD?CDDDDBBDDDDD?BDDED_Mismatch_1_Sense_+_Library_PoolT
GCGAACCGTTGTGCGATAAAGTGAGGGCTGCGTTGTTCTGGCACTGCCCTTTCATTGGCTAAACAGTGTTGTACGTTCGGGTTTAACGTATCTC
>Frequency_1_QualityScore_FFHHHHHJJJJJJJJJJJJJJJJJJJJJJJIJJIJIJJJJHIJJJCGHHIJJGJIHHHHHHHFFFFFFEEEEEEEDDDDDDDDDDDDDDD@DDD_Mismatch_0_Sense_+_Library_PoolT
TCTGGCACTGCCCTTTCATTGGCTAAACAGTGTTGTACGGTCGGGTTTAACGTATCTCACTTAAATGAACTCATCGCTTTGTCGTCTCGCAAGG
>Frequency_1_QualityScore_FFHGDBHIIGEEGEAEH@FDFHHHEHEHGGHI@FCGG_Mismatch_0_Sense_+_Library_PoolT
AAAATAAATTAATAATTGTTCTTAAATCTTTAAACTA
>Frequency_1_QualityScore_ADF?<DD?@@A??999*19**:C@)?6@@7;7(5@B/655AA).?;;?<>353,58?BA>>:>9A3(49249+44:>:@?A_Mismatch_0_Sense_+_Library_PoolT
CGAACGACTACTGAAGTGGATGCGAACCGTTGTGCGATAAAGTGAGGGCTGCGTTGTTCTGGCACTGCCCTTTCATTGGCT
>Frequency_1_QualityScore_FFHHHHHJJJJJJJIJJJJJJJJJJJJIJIIIIIJJJHIIJJBFHFHJJGJJJJIGHHHEHHFFFFFFFEECEDDDDDDDDDDDDDD>BDDD@D_Mismatch_1_Sense_+_Library_PoolT
TGCACTGCCCTTTCATTGGCTAAACAGTGTTGTACGGTCGGGTTTAACGTATCTCACTTAAATGAACTCATCGCTTTGTCGTCTCGCAAGGGAT
>Frequency_1_QualityScore_BBFHDDHGEGEBHIIDFHEEGGHGHGHBGGGIIGECEBHHI@FHIGA<BHH<ACEECCAACCCCBCCC>;ACCACCCC5>CCCCCCACCCD>>@_Mismatch_2_Sense_+_Library_PoolT
TGAACTCATCGCTTTGTCGTCTCGCAAGGGATGAGCAAAATGTCGGTTTATGCCGGATTAAAAATAAATTAATAATTGTTCTTAAATCTTCAAA
>Frequency_1_QualityScore_FFHHHHGJJJIJJJIGHIIIJIJIDHIJJJJJJJHEEHEEFCEFFDDDDDD<?B@DDD@BDDDDBDDDDB<BDDDBDDBDDECDCACCDDDDDD_Mismatch_1_Sense_+_Library_PoolT
CCAACCCACGAACCGTTGCTCTCGAACGACTACTGAAGTGGATGCGAACCGTTGTGCGATAAAGTGAGGGCTGCGTTGTTCTGGCACTTCCCTT
>Frequency_1_QualityScore_FFHHHFHJJJJJJIIGIIJJIGFGBGHHHHGDDDDECEDDDDDEDEDED@CDCDDDDDDBDDDDDDDDD?BDDDDDDBCDBDBDDDDCC4@@>>_Mismatch_0_Sense_+_Library_PoolT
CTCGGAGGCGGCCTGGCTGGCGTTGTCTACGAGCTGTTTATGATCTCTGTGGAGCCAACCCACGAACCGTTGCTCTCGAACGACTACTGAAGTG
>Frequency_1_QualityScore_DFHHHHHJJJJIJJJJJJJJIJJJJJJJJJJJJHIIIJGIJJJGHHII6CEHGHHFFFFFEEEEEEEDEEDDDDDDDDDDEDDDDDDDDDDDDD_Mismatch_1_Sense_+_Library_PoolT
TGTTCTGGCACTGCCCTTTCATTGGCTAAACAGTGTTGTACGGTCGGGTTTAACGTATCTCACTTAAATGAACTCATCTCTTTGTCGTCTCGCA
>Frequency_1_QualityScore_FFHHHHHJJJJJIJJJJIIJIIJIIJJGGIIGDFHJIJIIIJJIIIIGIJHHHHHFFDCDDDDDDDDDDDDEDDEEDEEDCDDEDDEDEDDDDC_Mismatch_2_Sense_+_Library_PoolT
AATGAACTCATCGCTTTGTCGTCTCGCAAGGGATGAGCAAAATGTCGGTTGATGCCGGATTAAAAATAAATTAATAATTGTTCTTAAATCTAAA
>Frequency_1_QualityScore_FFGFFDDEGGIGIIIGGEHGGEBEHGJIJIJJIJIJIJIJJEIIIIIJJJJJIGHGEFHFFFF@DDFCECAEECDDCACCFDDDCDCD_Mismatch_0_Sense_+_Library_PoolT
AAGGGATGAGCAAAATGTCGGTTGATGCCGGATTAAAAATAAATTAATAATTGTTCTTAAATCTTTAAACTATGTTGTATTTTCTGTA
>Frequency_1_QualityScore_FFHFHHHJJJHIIJJJIJJJJJJGIJJJJJJJIJIJJIJJJIHHHHFFFDDDDDDDDDDDCDDDDDEDDDBBDDDDDDDBDDDDDDDDDDDEED_Mismatch_0_Sense_+_Library_PoolT
GGGTTTAACGTATCTCACTTAAATGAACTCATCGCTTTGTCGTCTCGCAAGGGATGAGCAAAATGTCGGTTGATGCCGGATTAAAAATAAATTA
>Frequency_1_QualityScore_FFHFHDHGIJJJJJJIEGIJIJJJIJJJJJJJJIJJJJIJGIIJIIJJJGIEHHIHHHFHDEDDDDEDDBDDDDCDDDDDDCDECDDDEDEDDD_Mismatch_0_Sense_+_Library_PoolT
CGTATCTCACTTAAATGAACTCATCGCTTTGTCGTCTCGCAAGGGATGAGCAAAATGTCGGTTGATGCCGGATTAAAAATAAATTAATAATTGT
>Frequency_1_QualityScore_FFHHHHHJJJJJJJJJIIJEHHGIHIIJJHIJJI?FHIJJJGIJJJJIJJJGIJJIIFHGHHHFFFFDDECCDDDDDDDBBDDDDDDDDDD_Mismatch_1_Sense_+_Library_PoolT
CCTTTCATTGGCTAAACAGTGTTGTACGGTCGGGTTTAACGTATCTCACTTAAATGAACTCATCGCTTTGTCGTCTCGCAACGGATGAGCA
>Frequency_1_QualityScore_FFHHHHGJJGIJIHJIJIJJJIJJJJJJJJJJJHIJJJJJJIHIIJIHHFFFFCCE>CCEDDAB=BDDDDBDBBDDBBBDDDCDDDDBDDDDDB_Mismatch_0_Sense_+_Library_PoolT
TTTATGATCTCTGTGGAGCCAACCCACGAACCGTTGCTCTCGAACGACTACTGAAGTGGATGCGAACCGTTGTGCGATAAAGTGAGGGCTGCGT
>Frequency_1_QualityScore_DDD@FHFB)?FDHGIF;?BFFCHGDGABFFDHGACDHEEGIIIHEGHHFHEEE<AA@B=?B@ACCCCCCCD>B@B<@CCCCC7>><<@_Mismatch_0_Sense_+_Library_PoolT
CGGTCGGGTTTAACGTATCTCACTTAAATGAACTCATCGCTTTGTCGTCTCGCAAGGGATGAGCAAAATGTCGGTTGATGCCGGATTA
>Frequency_1_QualityScore_FFHHHHHJJJJJJJJJIIIJJGGIGIJJJJJJJIJJJHHJIIHHHHFCDDEDDDDDDDDEEDDEEDEEDDDDEDD_Mismatch_0_Sense_+_Library_PoolT
CGCTTTGTCGTCTCGCAAGGGATGAGCAAAATGTCGGTTGATGCCGGATTAAAAATAAATTAATAATTGTTCTTA
>Frequency_1_QualityScore_FFGHHGHGIIFHGHIJIGGGIGGIHIJJJJJJJIJIIJIJJJJFJIJIIIJJJJIEEAEH>CCDF@?@@@5<@CCDDDDDDDCCCDDDDDDECC_Mismatch_0_Sense_+_Library_PoolT
TGCGATAAAGTGAGGGCTGCGTTGTTCTGGCACTGCCCTTTCATTGGCTAAACAGTGTTGTACGGTCGGGTTTAACGTATCTCACTTAAATGAA
>Frequency_1_QualityScore_FFHHHHHJJJJJJJJJJJJJJJJJJJJJIHIJJJJJIJJJJJJJJGHJIHHHHHFFFFDDDDDDDDDDDCDEEDDEEDEEDCDDEDDEDEDDDD_Mismatch_0_Sense_+_Library_PoolT
AAATGAACTCATCGCTTTGTCGTCTCGCAAGGGATGAGCAAAATGTCGGTTGATGCCGGATTAAAAATAAATTAATAATTGTTCTTAAATCTTT
>Frequency_1_QualityScore_FDFHDDHIIHHGHEGHIIAGGGGBHIIII@GDECHIGIG7@B@FGECEHE<=CDCCEEEDADACACCCECCDDDEDACCDDDCCC_Mismatch_1_Sense_+_Library_PoolT
ATCGCTTTGTCGTCTCGCAAGGGATGAGCAAAATGTCGGTTGATGCCGGATTAAAAATAAATTAATAATTGTTCTTAAATCTTGA
>Frequency_1_QualityScore_FFHFHFDHHJJIJIJJBGHAHEHIJJIIFIII@GHGHIIJJJAHIHIHHIHGHGGFFCDFFFFECCEEDEEDDDDDDDCDDDDDDDEDCDEFEE_Mismatch_1_Sense_+_Library_PoolT
TGTCGTCTTGCAAGGGATGAGCAAAATGTCGGTTGATGCCGGATTAAAAATAAATTAATAATTGTTCTTAAATCTTTAAACTATGTTGTATTTT
>Frequency_1_QualityScore_FFHGHHHJJGIIJJIJJJJJIIIJIIJJJIIJJJIJHIJJJIIJJJIIFHIIAEBCEFFFFDBDDDCCDCBDDDEEDDEEDEEDDDDEDE_Mismatch_1_Sense_+_Library_PoolT
CTTAAATGAACTCATCGCTTTGTCGTCTCGCAAGGGATGAGCAAAATGTCGGTTGATGCCGGATTAAAAATAAATTAATAATTGTTCTCA
>Frequency_1_QualityScore_FFHGHGHJJJJJIIJGGIIIGIJJJIIIHEEFFEECED?BDDCACCCDCCECDDEDDDDDD9<CCBDD<?@@>BDD<BDBCDCC<:?B>>B@>C_Mismatch_0_Sense_+_Library_PoolT
TCCACTCCTCGGAGGCGGCCTGGCTGGCGTTGTCTACGAGCTGTTTATGATCTCTGTGGAGCCAACCCACGAACCGTTGCTCTCGAACGACTAC
>Frequency_1_QualityScore_FFCDFHHGIJIJHIIJJ?GHJJJJHIIIJJJJJJIJJJJJJJJJJJJIJJHHHHHFFFFEEDDDDDDBD@CDDDDDDDDDEDD9@BCDDDDDD>_Mismatch_0_Sense_+_Library_PoolT
AGTGTTGTACGGTCGGGTTTAACGTATCTCACTTAAATGAACTCATCGCTTTGTCGTCTCGCAAGGGATGAGCAAAATGTCGGTTGATGCCGGA
>Frequency_1_QualityScore_FFHHHHHJJJJJJJJJJJGGHFDECC@CD;@BDDCCDDDDDDDEDEDDCDDDDDDDDDDDDDBDBBD<@@BDDDDB:ADBDDBDDCC>CCACD<_Mismatch_0_Sense_+_Library_PoolT
CGGAGGCGGCCTGGCTGGCGTTGTCTACGAGCTGTTTATGATCTCTGTGGAGCCAACCCACGAACCGTTGCTCTCGAACGACTACTGAAGTGGA
>Frequency_1_QualityScore_FFHHHHHJJJIIJIIJJIHHIJJJIJIIJJJJIIIJJJEHHCHGEGFFFDDDDDBBDDDDDBBDDCCBCCCDDDDDDDDDDBDDDACDDDDDDD_Mismatch_0_Sense_+_Library_PoolT
GAGCCAACCCACGAACCGTTGCTCTCGAACGACTACTGAAGTGGATGCGAACCGTTGTGCGATAAAGTGAGGGCTGCGTTGTTCTGGCACTGCC
>Frequency_1_QualityScore_FFHHHHGJJIJJJJIJIIIJJIJJJJJJJJJJJJJJJJJJIJJJIIJIIJJHHFEDDEEEDDDDDDEDDDDEDEDDA@CDDE_Mismatch_1_Sense_+_Library_PoolT
AACTCATCGCTTTGTCGTCTCGCAAGGGATGAGCAAAATGTCGGTTGATGCCGGATTAAAAATAAATTAATAATTGTTCTGA
>Frequency_1_QualityScore_FDDFHHHGIJIIHIIIGIJJJJ@BEFFHIGIGDFGGIGGEHBBFH@BFGFGH5@==?E@D?ACBBCDDDDBCDDEEDDEDDDEDDDDDB_Mismatch_2_Sense_+_Library_PoolT
GATAAATGAACTCATCGCTTTGTCGTCTCGCAAGGGATGAGCAAAATGTCGGTTGATGCCGGATTAAAAATAAATTAATAATTGTTCGA
>Frequency_1_QualityScore_FFHHHHHJJIJIJJJJJJJHIGIHIJJJIGGHIJJJJJJJHGHHHHFFFFFEEEEEDDDDCDFDDDDDDDDACCCDDBCDDDD<?BBDB@BDDD_Mismatch_0_Sense_+_Library_PoolT
AAGTGGATGCGAACCGTTGTGCGATAAAGTGAGGGCTGCGTTGTTCTGGCACTGCCCTTCATTGGCTAAACAGTGTTGTACGGTCGGGTTTAAC
>Frequency_1_QualityScore_FFHHHHHJJJJJJJJHHIJJJJIIEIHJJJJJJJJJJJJJJJJJJJJJJJHHHHGFFFFCEECDEDDEDDC?BBD?BDDDDDDDDDEDCDDDDC_Mismatch_1_Sense_+_Library_PoolT
CGTTGTGCGATAAAGTGAGGGCTGCGTTGTTCTGGCACTGCCCTTTAATTGGCCAGACAATGTTGTACGGTCGGGTTTTACGTATCTCACTTAA
>Frequency_1_QualityScore_FFHHHHHJJJJHIJJJJJJJJJJJJJJJJJIJJJJJJJJJJJIJJIIIJJJGHHIJIIIHJJIJJIJJJDHHHGFHHFFFFFEECEEEDDCCDD_Mismatch_0_Sense_+_Library_PoolT
AAACTATGTTGTATTTTCTGTAGCCACCCATTCACTTAAATACCTTATTGGTGTAGGAGAAACAAAGATCATTAAACCTCAATAGAAAGGTTAC
>Frequency_1_QualityScore_FFFHHGAHCDDAHCBDGEGBA:ED<FE=CA@EEGGGIGICGH8=FHGC<;@@=AEHEDB/=@:@@@>?@::@CDCDCCDCC@A@:>C>:@CCDD_Mismatch_0_Sense_+_Library_PoolT
AAATGAACTCATCGCTTTGTCGTCTCGCAAGGGATGAGCAAAATGTCGGTTGATGCCGGATTAAAAATAAATTAATAATTGTTCTTAAATCCAA
>Frequency_1_QualityScore_DDHHHDHIIIII)CFGGIGGII?FHHIIIIII>HIGGHGIIIDEEFFED@ECEE@ACAC@CCB9<@BB=?@88>CCCCCCCCCCB>CCC@AC>C_Mismatch_1_Sense_+_Library_PoolT
TGCTCTCGAACGGCTACTGAAGTGGATGCGAACCGTTGTGCGATAAAGTGGCTTCTTATAGGGCTGCGTTGTTCTGGCACTGCCCTTTCATTGG
>Frequency_1_QualityScore_DD<CFFD@GFEEGHHHGGGIGIIGEGGIGDGB)?FFBFHDGGIHIBBG.(;@475ACAHFECD@DDCCDA@AC:>AC>C85583ACBBBBBCCC_Mismatch_2_Sense_+_Library_PoolT
TGTTCTGGCACTGCCCTTTCATTGGCCAAACAATGTTGTACGGTCGGGTTTAACGTATCTCACTTAAATGAACTCATCGCTTTGTCGTCTTGCA
>Frequency_1_QualityScore_FFHHHHHIIJIJIJJJIJJGGAB=AEEHEFEDDBC>ACACDDDDEDD@ABBBDCBCCDDDDDDDDBBD<<@DDDDDD@CBDBDBDDECCCCDBB_Mismatch_1_Sense_+_Library_PoolT
TCGGAGGCGGCCTGGCTGGCGTTGTCTACGAGCTGTTTATGATCTCCGTGGAGCCAACCCACGAACCGTTGCTCTCGAACGACTATTGAACCGG
>Frequency_1_QualityScore_FFHFHHHJJGHIGGHIIIJJJJJHJJJJGIIJJJJJJJJJJJJJJIJJJJJJGGGH>>@BBD_Mismatch_0_Sense_+_Library_PoolT
AGCAAAATGTCGGTTGATGCCGGATTAAAAATAAATTAATAATTGTTCTTAAAAAAAAAGGA
>Frequency_1_QualityScore_2BFHFDHHGH<FEGHIHIGEIIIIGIHII@4B8CD;CH<BE@EBDC=ACBCBBB@?@>BCAC?<BBB@@B@<BBCCCCC?CCCCCAACCCCDDC_Mismatch_0_Sense_+_Library_PoolC
CACGAACCGTTGCTCTCGAACGACTACTGAAGTGGATGCGAACCGTTGTGCGATAAAGTGAGGGCTGCGTTGTTCTGGCACTGCCCTTTCATTG
>Frequency_1_QualityScore_FFHHGHHJJJJJJJJIFIIJJIJJJIIJJJIJIJJJEHHCHHFFFFDCCDDDBDDBDDDBDDDDDCCDCDDBBDDDBDDDDDEDDDDDDDDDDC_Mismatch_0_Sense_+_Library_PoolC
GCCAACCCACGAACCGTTGCTCTCGAACGACTACTGAAGTGGATGCGAACCGTTGTGCGATAAAGTGAGGGCTGCGTTGTTCTGGCACTGCCCT
>Frequency_1_QualityScore_DDFFHHFGIIIIIIIHEEHGGFGDCH<@CBEH>DCDFFC@ABDCCCCD:AADCCCDDC:ACD<<CCB>B8<9<BBD<8?@B@>CCB@?A5<BB@_Mismatch_0_Sense_+_Library_PoolC
GTCCACTCCTCGGAGGCGGCCTGGCTGGCGTTGTCTACGAGCTGTTTATGATCTCTGTGGAGCCAACCCACGAACCGTTGCTCTCGAACGACTA
>Frequency_1_QualityScore_FFHHHHHJJJJJJJJGIHHIJGGHIIJGIJJIBGHIJJJIJIJJJJJJJIGIJIJJJJHHHHHFFFFEECDDDDDDD?BDBD?CDCDDCCDDDD_Mismatch_0_Sense_+_Library_PoolC
TTTCATTGGCTAAACAGTGTTGTACGGTCGGGTTTAACGTATCTCACTTAAATGAACTCATCGCTTTGTCGTCTCGCAAGGGATGAGCAAAATG
>Frequency_1_QualityScore_FDHHCFHHJJIJIJJJJHIJGIGJIJJJJJHIJJJJJJJIHHFFFEFEEEEEEDDDDDDDDDDEEDDDDDDDDDDCCCDDCCEDD<@DDD2<?A_Mismatch_0_Sense_+_Library_PoolC
GAAGTGGATGCGAACCGTTGTGCGATAAAGTGAGGGCTGCGTTGTTCTGGCACTGCCCTTTCATTGGCTAAACAGTGTTGTACGGTCGGGTTTA
>Frequency_1_QualityScore_FFHHHHHJGHIIJIJJJJEHIJJFHIJIJJIJJJJJJJJJJJJJJIJIGJJJJJJJHHHHHFFFDEED@BDDDDDDDDDDDCDDDDDDD9<BCD_Mismatch_0_Sense_+_Library_PoolC
CTAAACAGTGTTGTACGGTCGGGTTTAACGTATCTCACTTAAATGAACTCATCGCTTTGTCGTCTCGCAAGGGATGAGCAAAATGTCGGTTGAT
>Frequency_1_QualityScore_FFHHHHHJJJJIGIIIIGIJIJG?DGFHHGIHGIGIIJJJJIJJJJIJJJFHHHFFCDDDD?BDDDDDD@DDDDDDDDDDCAACCCD@CCBD<@_Mismatch_1_Sense_+_Library_PoolC
AGGCCTGGCTGGCGTTGTCTACGAGCTGTTTATGATCTCTGTGGAGCCAACCCACGAACCGTTGCTCTCGAACGACTACTGAAGTGGATGCGAA
>Frequency_1_QualityScore_FFHHHHHIJJJJJJJJJJIJJJJJJJGHIHDDDDDDDDDEDDDDDDDDDDDDCC@BDDDDDDD;BDDBDDDDDDDDDDDCDDDDECDD?C9BBD_Mismatch_1_Sense_+_Library_PoolC
GCTTTCGACGGCGCATCGATGAACCCGGCGAGGGCATTCGGGCCGGCGCTGGTGAGCTGGACGTGGGAGAACCACTGGATCTACTGGGTCGGGC
>Frequency_1_QualityScore_FFHHHHHIJIJJJJJJIJ6DHIJJEIIE=@GEFDD=@BDDCDEDDDDDBDDD@DDDD?CDCCB;5>BBB@BBDD?C:ACCDDBBB9??B8?9<A_Mismatch_0_Sense_+_Library_PoolC
CGCCAACATATTGGCCGGTGGGGCTTTCGACGGCGCATCGATGAACCCGGCGAGGGCATTCGGGCCGGCGCTGGTGAGCTGGACGTGGGAGAAC
>Frequency_1_QualityScore_FFHHHHHJJJIJJJJJJJJJJJJIJJJJJIJJJJJJJ_Mismatch_0_Sense_+_Library_PoolC
GATTAAAAATAAATTAATAATTGTTCTTAAATCTTTA
>Frequency_1_QualityScore_FFHHHFHJFHHGIFHIIICGIJJJJHIIJJIIJJJJJJJIJIJJJJJJJFIJJHHFHHFFFFCCCDDDDDDDDDDDCDDDACDDBDDDCCCCDD_Mismatch_2_Sense_+_Library_PoolC
CAATGTTGTACGGTCGGGTTTTACGTATCTCACTTAAATGAACTCATCGCTTTGTCGTCTTGCAAGGGATGAGCAAAATGTCGGTTGATGCCGG
