# Supplementary material for: Differential Gene Expression Reveals Candidate Genes for Drought Stress Response in Abies alba (Pinaceae)
Source: PLoS One. 2015 Apr 29;10(4):e0124564. doi: 10.1371/journal.pone.0124564 (PMC4414588; doi:10.1371/journal.pone.0124564)
Supplement: S2 File — (GZ) [file pone.0124564.s002.gz › comp6428_c0_seq1.fa]

>comp6428_c0_seq1 len=450 path=[23:0-47 70:48-69 92:70-449]
AGGATTTATGGTCCCACAAGTTCTGGGGTTCATTCCAGGGATCAGCAAGCGATTCCAATGCTAATAGCAGAAAAAAAAGTGCAAGAAAAAAGGTTCTATGAAACAGAGAAAGACTAAATGCATCGTAGTGCAGCCTGCATGAACTAGTTTGCTTAAATAAGCTTAAATAATTGATGAAAATAGGAACCTATTTGTGTTTTGTAATCTAGTAAATTCTTAGTTTCACTTATAGAATTGTGCCCGTATCATCCAACCCCGTTTGTTCGTTATCGCTCATTGTCACTAGCTAGATGCAGGTACTCCATTACTTAATTGCACCGTCTTCTTCACATCGTTCCACACAAAATTGTGAGAGGCTCCATTCATGAACGTGTATTTTGAACGTGTATTTTGAAATTGAATTAGGAAGATACTAATGATGCCAATTGGTACAACGGTATTTGTGGAAAA

>Frequency_3_QualityScore_FFHHHHHJJJJJJJJJIJIJIHIJJJJJIIDGIJJJJJJJJHHGDFFFFFEDEEEEDDDBBDDDDDDDDCDDDEDB>BCADDDDDDDDDDDDDD_Mismatch_0_Sense_+_Library_PoolT
CGATTCCAATGCTAATAGCAGAAAAAAAAGTGCAAGAAAAAAGGTTCTATGAAACAGAGAAAGACTAAATGCATCGTAGTGCAGCCTGCATGAA
>Frequency_2_QualityScore_FFHHHHHIIIIIIIJJIIJJIEGHIJIIJJJJJJJGIIIHIIIIIIIGGGGFFFDDCEDEEEEDEDDCDBBCDDCCDDDDDDDDDDDCDCEDCC_Mismatch_0_Sense_+_Library_PoolT
TGCTAATAGCAGAAAAAAAAGTGCAAGAAAAAAGGTTCTATGAAACAGAGAAAGACTAAATGCATCGTAGTGCAGCCTGCATGAACTAGTTTGC
>Frequency_2_QualityScore_CDEFGECEDFFCFEGCGHHIGEGGCEEFEGI@EFFACADGFGE?EEEC=8?ACGIIGBEFAC;=CCECEEAB?CDA7==AD3;?C?AACAACCB_Mismatch_0_Sense_+_Library_PoolT
CTTCACATCGTTCCACACAAAATTGTGAGAGGCTCCATTCATGAACGTGTATTTTGAACGTGTATTTTGAAATTGAATTAGGAAGATACTAATG
>Frequency_2_QualityScore_FFCHAFGIGIHDHIEGIGCFEFIEIIIIIHGGIGDGHCEEEEEHIGGFID?CEGIHIIHIGGGEEDEDEABDEC=@ADCCCCCBBABA;A;_Mismatch_0_Sense_+_Library_PoolT
AAAGTGCAAGAAAAAAGGTTCTATGAAACAGAGAAAGACTAAATGCATCGTAGTGCAGCCTGCATGAACTAGTTTGCTTAAATAAGCTTAA
>Frequency_2_QualityScore_FFHHGHHJJIJIJIJJJJGIIHIHIJJJJIJJJJIJJJJJJJJJJJIJIIIJJJJIJJJIIHIJIIJIIFIIGHHHGGFFFEDEEEEEDCDDDD_Mismatch_0_Sense_+_Library_PoolT
GAAAGACTAAATGCATCGTAGTGCAGCCTGCATGAACTAGTTTGCTTAAATAAGCTTAAATAATTGATGAAAATAGGAACCTATTTGTGTTTTG
>Frequency_2_QualityScore_FFHHFHHJIJJJJIJJJIIIJJIDHIIJIJJJJJJIHGIGIIJJJJJJJIJJIJJIIJGIIIIGIIGGGEGGGFGEEEEEEEEEEEEEEDDDDC_Mismatch_0_Sense_+_Library_PoolT
AAGGTTCTATGAAACAGAGAAAGACTAAATGCATCGTAGTGCAGCCTGCATGAACTAGTTTGCTTAAATAAGCTTAAATAATTGATGAAAATAG
>Frequency_2_QualityScore_DEHHHHHIIIJJJJIIIIDGEIIIIJJJJIIICGHIIIIIIIHFGGFEEEEEE@CCEEECDEDCAACDDCCDCDCDDDDDDDDDCDBCDCCCCC_Mismatch_0_Sense_+_Library_PoolT
TAATAGCAGAAAAAAAAGTGCAAGAAAAAAGGTTCTATGAAACAGAGAAAGACTAAATGCATCGTAGTGCAGCCTGCATGAACTAGTTTGCTTA
>Frequency_2_QualityScore_EEHHHHHIIIJIJJIJGIIJJJJJJJJIIJJIJJJJJJJJIIIJIGGHIJIIJIIEHFHIIIIIJJIIIIJJJIHFIIHHHDEGGFFFFFFEDE_Mismatch_0_Sense_+_Library_PoolT
TGAACTAGTTTGCTTAAATAAGCTTAAATAATTGATGAAAATAGGAACCTATTTGTGTTTTGTAATCTAGTAAATTCTTAGTTTCACTTATAGA
>Frequency_2_QualityScore_EEHHHHHIIJJIJJJJJJJJGIJIIIIJJJJJJIIJIIIIIJIIJJJJIJHIJIIIJIIGHIHGIHIIGEGFGGGGGEEEEEDDCEEEEBCACD_Mismatch_0_Sense_+_Library_PoolT
GAGAAAGACTAAATGCATCGTAGTGCAGCCTGCATGAACTAGTTTGCTTAAATAAGCTTAAATAATTGATGAAAATAGGAACCTATTTGTGTTT
>Frequency_2_QualityScore_FFHHHHHJJGIIJIJJIJJJJJIIHIIJJIJJIJJJJJJJIGIIIIIIIIIHHHHHGGGGGDFFEEEEEEEECEEEEDDDCDDEECEECDEDED_Mismatch_0_Sense_+_Library_PoolT
GAAAAAAGGTTCTATGAAACAGAGAAAGACTAAATGCATCGTAGTGCAGCCTGCATGAACTAGTTTGCTTAAATAAGCTTAAATAATTGATGAA
>Frequency_2_QualityScore_FFHGGHGJIIIIJIJIGIIFHIGHIIJJJJIJJJJJGIIIHIIJJIGIIGIIIIJGIHGGGIIIIHIIGGIGGGGGGGFCCEEEEBCACCCCCE_Mismatch_0_Sense_+_Library_PoolT
AAGACTAAATGCATCGTAGTGCAGCCTGCATGAACTAGTTTGCTTAAATAAGCTTAAATAATTGATGAAAATAGGAACCTATTTGTGTTTTGTA
>Frequency_2_QualityScore_AC7ACBCGEHAGAAEEEIFECGEAEFEIGDCCFEECAACEEGDHGGEGCF?EEGGCEGEHIC>C@E@CGACECEDADGBEAGEDDC?CCEA=;?_Mismatch_0_Sense_+_Library_PoolT
GTTTGCTTAAATAAGCTTAAATAATTGATGAAAATAGGAACCTATTTGTGTTTTGTAATCTAGTAAATTCTTAGTTTCACTTATAGAATTGTGC
>Frequency_2_QualityScore_FFHHHHEIIIJIJJJJJJIIJHIGHIIIIGIIJIJIIIIIJIIIIIIJIIIGIGGFDAADEEDCDCCDDBB=CBCEEECECDDDCCACDDCCCC_Mismatch_0_Sense_+_Library_PoolT
CTGGGGTTCATTCCAGGGATCAGCAAGCGATTCCAATGCTAATAGCAGAAAAAAAAGTGCAAGAAAAAAGGTTCTATGAAACAGAGAAAGACTA
>Frequency_2_QualityScore_FFGHHHHJJIJJJJJJJJJHGHIIIJJJIJJIIJJJJJJJJIJJJJIIIIIIJIIJJJJHIIIIIHIIIHGHEGGFFFEEEDECEEEECCCCAC_Mismatch_0_Sense_+_Library_PoolT
AGAAAGACTAAATGCATCGTAGTGCAGCCTGCATGAACTAGTTTGCTTAAATAAGCTTAAATAATTGATGAAAATAGGAACCTATTTGTGTTTT
>Frequency_2_QualityScore_FFHHHHHJJJJJJJJIIJJJJIIIIJJJIIJIIIIJJJJJJIJGIJJGIIJIIIJIJJIHFGGFFFFFFDEEEEEEDDDCDD?CCDDDCCEDDD_Mismatch_0_Sense_+_Library_PoolT
CTTAGTTTCACTTATAGAATTGTGCCCGTATCATCCAACCCCGTTTGTTCGTTATCGCTCATTGTCACTAGCTAGATGCAGGTACTCCATTACT
>Frequency_2_QualityScore_FFHHGHHJJJIJIJIJGIJJJIJIJJJIIJJJJIJIIIJJJIIHFEGHGGDGEGEDDDACDCEEEDEDDCDDDCCDDDCDDCCDEDDEDDBABC_Mismatch_0_Sense_+_Library_PoolT
CAGGGATCAGCAAGCGATTCCAATGCTAATAGCAGAAAAAAAAGTGCAAGAAAAAAGGTTCTATGAAACAGAGAAAGACTAAATGCATCGTAGT
>Frequency_2_QualityScore_FFHHHHHJIJJJJJJJJIJJIJJJJHIIGIIIJJJJJJJJJIIJIIIGIJJJJJJIHIIJIIIJGIIIGHGHHGGGDDEFEEEEEEEDCBCDEE_Mismatch_0_Sense_+_Library_PoolT
AAACAGAGAAAGACTAAATGCATCGTAGTGCAGCCTGCATGAACTAGTTTGCTTAAATAAGCTTAAATAATTGATGAAAATAGGAACCTATTTG
>Frequency_1_QualityScore_FFGDHHHEGHIIJIGHJJJJIFHIIJJJJJJJJJJJHIIIIIJJIIIIHHHHGFFEFEEEEEDDDDDDDCDDDDDCDEDDDDC>CDEDDDCCCC_Mismatch_0_Sense_+_Library_PoolT
AAAAAAGTGCAAGAAAAAAGGTTCTATGAAACAGAGAAAGACTAAATGCATCGTAGTGCAGCCTGCATGAACTAGTTTGCTTAAATAAGCTTAA
>Frequency_1_QualityScore_FFHHHHHJIJJGHJJJJJJIJJJIJJJJIJJJJJJJJJJIJJJJJJIJJIJIJJJJJIHFDDCCDDDDDDDDDDDDCDDDEEEDECCCCDD_Mismatch_0_Sense_+_Library_PoolT
AAGTTCTGGGGTTCATTCCAGGGATCAGCAAGCGATTCCAATGCTAATAGCAGAAAAAAAAGTGCAAGAAAAAAGGTTCTATGAAACAGAG
>Frequency_1_QualityScore_FFHGGHHHIGIJJJJIJIJIJEHIJIGIJJHGHHIIIJJEIJFIJIHHIJJJIJIGIJJIJIHIJJJEHHGHIEH_Mismatch_1_Sense_+_Library_PoolT
CTGCATGAACTAGTTTGCTTAAATAAGCTTAAATAATTGATGAAAATAGGAACCTATTTGTGTTTTGTAATCTAC
>Frequency_1_QualityScore_FFHHHHHGGJJIIJJIJIIIIJJJJIIIIJJJJJJJIJJJJIJJJJHHFGIIJFHGIJJJFHIJJIJIJJJJIIJHGGHHH_Mismatch_0_Sense_+_Library_PoolT
TTGCTTAAATAAGCTTAAATAATTGATGAAAATAGGAACCTATTTGTGTTTTGTAATCTAGTAAATTCTTAGTTTCACTTA
>Frequency_1_QualityScore_FFHHHHHJJJJJJJFHHJJJJIIJIJJJJIIJJJJIJJJJHIJJJJJJJJJJJJJIHGGIJJJFIJJJIDH_Mismatch_1_Sense_+_Library_PoolT
TAGGAACCTATTTGTGTTTTGTAATCTAGTAAATTCTTAGTTTCACTTATAGAATTGTGCCCGTATCATCA
>Frequency_1_QualityScore_FFHHHHHJJJJIIIJJJJJJIIIAGGIIJJJJJJFGIJIJIJIJJHHF@DEFFEEEDEEDDDD?CDDDCCACDDEDDEDDDDDBDDCCCDDDDD_Mismatch_0_Sense_+_Library_PoolT
CAAGCGATTCCAATGCTAATAGCAGAAAAAAAAGTGCAAGAAAAAAGGTTCTATGAAACAGAGAAAGACTAAATGCATCGTAGTGCAGCCTGCA
>Frequency_1_QualityScore_FFHHHFHIIJJJJJIIJJJIFHIJGIGIHHGIJJJJJEHIGHHEHFHFFFFFFDDEEEC;CCDDCCCDD@CCDCDEDDDDDDDDDDDDDCC_Mismatch_0_Sense_+_Library_PoolT
GCCCGTATCATCCAACCCCGTTTGTTCGTTATCGCTCATTGTCACTAGCTAGATGCAGGTACTCCATTACTTAATTGCACCGTCTTCTTCA
>Frequency_1_QualityScore_BEHHB?B:CG<GIIIIID?C?@FEGHI_Mismatch_0_Sense_+_Library_PoolT
AAAAGTGCAAGAAAAAAGGTTCTATGA
>Frequency_1_QualityScore_FFHHHHHIJJJIJIJIJJJJJJJJJJJJJJJHHGIIJJJJJJJIJJJIJJJJJJJJFEJIJIIJJJIJIEGIJEHIHIHGEEDFFFEDE_Mismatch_0_Sense_+_Library_PoolT
TAAATAATTGATGAAAATAGGAACCTATTTGTGTTTTGTAATCTAGTAAATTCTTAGTTTCACTTATAGAATTGTGCCCGTATCATCCA
>Frequency_1_QualityScore_FFGHHDHIIJJIJIJGJJJJJJJJJIIIIJJEIJIIGJIJJFIJJIJJJJIJGHFGIJJJJJJJJGIIJIJGIJIIIDEHHHGEFFFFFFFDEE_Mismatch_0_Sense_+_Library_PoolT
ACTAGTTTGCTTAAATAAGCTTAAATAATTGATGAAAATAGGAACCTATTTGTGTTTTGTAATCTAGTAAATTCTTAGTTTCACTTATAGAATT
>Frequency_1_QualityScore_FFHHHHHJJJJJJJJHIJHIIJJJJJJJJJJIJJJJJIJJJJJJJJJJGIIIIII@GGIIIJJJJJHHHHCHFFEFFDCDEEEECC=CDDDDDD_Mismatch_0_Sense_+_Library_PoolT
AGACTAAATGCATCGTAGTGCAGCCTGCATGAACTAGTTTGCTTAAATAAGCTTAAATAATTGATGAAAATAGGAACCTATTTGTGTTTTGTAA
>Frequency_1_QualityScore_EFGHHHHIJJCFHGIJGIIJJJJJJJJIJJJIICFHJJJJJIIFIJJJJJIIHIJGGGIEIJGHHHEHG?DFFCCEEEDEC_Mismatch_0_Sense_+_Library_PoolT
TAGATGCAGGTACTCCATTACTTAATTGCACCGTCTTCTTCACATCGTTCCACACAAAATTGTGAGAGGCTCCATTCATGA
>Frequency_1_QualityScore_FFHHHHHJJJJJJJJJJFGIJJIGIJJJJJJFHHIJJJJJJJJJJHHHHHFFFFFEEEEEEEDBDDDDDDDDDDDDDDDCDDDCDCDEDDDDDC_Mismatch_0_Sense_+_Library_PoolT
AATAGCAGAAAAAAAAGTGCAAGAAAAAAGGTTCTATGAAACAGAGAAAGACTAAATGCATCGTAGTGCAGCCTGCATGAACTAGTTTGCTTAA
>Frequency_1_QualityScore_FFHHHHHJJJJJJJJJJJIJJJIIJJJJJJJJJJJIJJJJIJIJJJJIIJJJJHFDDCCDDD_Mismatch_0_Sense_+_Library_PoolT
CTGGGGTTCATTCCAGGGATCAGCAAGCGATTCCAATGCTAATAGCAGAAAAAAAAGTGCAA
>Frequency_1_QualityScore_FF<FHHHIJJJJJIJJJIIIIJIIIGJJIIJJJJGHIJJJJIJJIHHFFFFFFEEEEEDCCCDDDCDCCCCDCCDDCDC<<??BCCCDDDCBBC_Mismatch_1_Sense_+_Library_PoolT
CATGCGATTCCAATGCTAATAGCAGAAAAAAAAGTGCAAGAAAAAAGGTTCTATGAAACAGAGAAAGACTAAATGCATCGTAGTGCAGCCTGCA
>Frequency_1_QualityScore_FFHHHHGJJIIJJGJIJJIJJJJJJIIHIIJJGIGJJJJJJJEIIJIGIIJHIIJHHGIJJHHHFFFEDCEEEEEEEEDDDDDDDDBDDDDDDD_Mismatch_0_Sense_+_Library_PoolT
AATTCTTAGTTTCACTTATAGAATTGTGCCCGTATCATCCAACCCCGTTTGTTCGTTATCGCTCATTGTCACTAGCTAGATGCAGGTACTCCAT
>Frequency_1_QualityScore_FFHHHHHIJJJJJJJJJJJJJJJJIIJJIIJJJJJJJJJJJJJIJJJJJJJJJJGIGIJJJJIGHJJJJGIJJIJIHHHHHHHFFFFFFFECED_Mismatch_0_Sense_+_Library_PoolT
GAACTAGTTTGCTTAAATAAGCTTAAATAATTGATGAAAATAGGAACCTATTTGTGTTTTGTAATCTAGTAAATTCTTAGTTTCACTTATAGAA
>Frequency_1_QualityScore_FFHHHHHIJJJJJJJJJJJJJJJJGIJJJJJJJJJJJJJJJJJJJIJIJJJJJJJJJIJJIJHHHHHHFFFDDDDCDDDDDDDDDDDDDDDDDE_Mismatch_0_Sense_+_Library_PoolT
TTTATGGTCCCACAAGTTCTGGGGTTCATTCCAGGGATCAGCAAGCGATTCCAATGCTAATAGCAGAAAAAAAAGTGCAAGAAAAAAGGTTCTA
>Frequency_1_QualityScore_FFHHHHHJHIJJJJJJJJJJJJJJJJJHJJJJJJJJJJJJJJIJJJJJGJJJJIIJGIJJJJJJJJJJJEHHHGHHHFFFFEEEEEEEDEEFDE_Mismatch_1_Sense_+_Library_PoolT
AATCGTAGTGCAGCCTGCATGAACTAGTTTGCTTAAATAAGCTTAAATAATTGATGAAAATAGGAACCTATTTGTGTTTTGTAATCTAGTAAAT
>Frequency_1_QualityScore_FFHHHGHJJJJJIJIHIJIJIJIJJJGIIJJIHIIJJJJJJJJJIIIJGIJJIJJJJIIIIJFHFIIJIJGJJHHHHHGGFFFFFFFECEEEEE_Mismatch_0_Sense_+_Library_PoolT
GCCTGCATGAACTAGTTTGCTTAAATAAGCTTAAATAATTGATGAAAATAGGAACCTATTTGTGTTTTGTAATCTAGTAAATTCTTAGTTTCAC
>Frequency_1_QualityScore_FFFHFHHJJIJIJJIJJGJGHJJJJJJGHIJJJJJJIJJHGIJIGIIIJJCFHIJIEHHJIJFHHHHFFFFFFEDDBDDDDDCC?CDDBDDDCD_Mismatch_0_Sense_+_Library_PoolT
GGATTTATGGTCCCACAAGTTCTGGGGTTCATTCCAGGGATCAGCAAGCGATTCCAATGCTAATAGCAGAAAAAAAAGTGCAAGAAAAAAGGTT
>Frequency_1_QualityScore_FFHHHHHIGHIJIJJIJJIJJIIIJIIFIJJJJJJJJJJGIIJJHGIGGGHGIJJJJHIJJJIJJGIJJEHHGHGHADFFFEEDFEECDEDEDF_Mismatch_0_Sense_+_Library_PoolT
CATCGTAGTGCAGCCTGCATGAACTAGTTTGCTTAAATAAGCTTAAATAATTGATGAAAATAGGAACCTATTTGTGTTTTGTAATCTAGTAAAT
>Frequency_1_QualityScore_FFHDBFHEHIIIIEHBIIIGHEEGFGIGHIDHH?BG@HFHIBGHGECBFG;ADC>DGIHEEEFBDCFBEA>@@;A@ACCCC5@CCCC>CCCCCC_Mismatch_0_Sense_+_Library_PoolT
TTAGTTTCACTTATAGAATTGTGCCCGTATCATCCAACCCCGTTTGTTCGTTATCGCTCATTGTCACTAGCTAGATGCAGGTACTCCATTACTT
>Frequency_1_QualityScore_FFHGHGGIIJIJIJIGIIIIJIJEGIIJJJJIIGIJJJDGGIIJIIJJHIIJJICHIIJJJJJJHHJJEFHGGIIGIHGGHH@@DDB>CEEEED_Mismatch_0_Sense_+_Library_PoolT
ATAAGCTTAAATAATTGATGAAAATAGGAACCTATTTGTGTTTTGTAATCTAGTAAATTCTTAGTTTCACTTATAGAATTGTGCCCGTATCATC
>Frequency_1_QualityScore_FFHGHHHJJIJJJIJJJJJIJJJIJJJIJJJFHIJJIJJJJJJJHHHHGFFFFFDEEEEEEDDBDDDDDCDDDDDDDEDDDDDDDCDEDDDDDC_Mismatch_2_Sense_+_Library_PoolT
AATAGCAGAAAAAAAATTGCAAGAAAAAAGGTTCTATGAAACAGAGAAAGACTAAATGCATCGTAGTGCAGCCTTCATGAACTAGTTTGCTTAA
>Frequency_1_QualityScore_DD?<=C3AGFHIGCB@EDDD:<?FGGGCGGHCBGHCG>GHHGGAEEH>8BCH@GGGIIII@AEHHFHECBBB35>CC_Mismatch_0_Sense_+_Library_PoolT
ATGGTCCCACAAGTTCTGGGGTTCATTCCAGGGATCAGCAAGCGATTCCAATGCTAATAGCAGAAAAAAAAGTGCAA
>Frequency_1_QualityScore_DDDHH<FGGIHGGIGGGGIIHHGDGHIIC@GHCGHIGGHHCHIIIIIIEGGGGGGHIIDE@EHFHHEDCEEEEEEECEECECCA@ADCBCCCCC_Mismatch_0_Sense_+_Library_PoolT
GCATGAACTAGTTTGCTTAAATAAGCTTAAATAATTGATGAAAATAGGAACCTATTTGTGTTTTGTAATCTAGTAAATTCTTAGTTTCACTTAT
>Frequency_1_QualityScore_FFHHHHHJJJJIJJJJJJJFHJJJJJJJJJJJJJJJJIJJJJIJJJJJJJJJJJIJGIJJJ_Mismatch_1_Sense_+_Library_PoolT
GGTCCCACAAGTTCTGGGGTTCATTCCAGGGATCAGCAAGCGATTCCAATGCTAATAGCAT
>Frequency_1_QualityScore_FFHHHHHJJJJJJJIIJJJIJIIJJJJJJJJJJJJJJJHIJJJJJHHCHFFFFFEEEEDDDACDDEEEDDDDDDDDCDDDDDDDDDDEDDEDDA_Mismatch_0_Sense_+_Library_PoolT
TTCCAGGGATCAGCAAGCGATTCCAATGCTAATAGCAGAAAAAAAAGTGCAAGAAAAAAGGTTCTATGAAACAGAGAAAGACTAAATGCATCGT
>Frequency_1_QualityScore_?;ACABAAA<:CC@C34A?9AGA::)?C3?1:)?)0?FBFF<8;A)78C=CEHII37AEEC=:BE@@A6;;>A:@C(5;A@;55:::?_Mismatch_0_Sense_+_Library_PoolT
GAATTGTGCCCGTATCATCCAACCCCGTTTGTTCGTTATCGCTCATTGTCACTAGCTAGATGCAGGTACTCCATTACTTAATTGCACC
>Frequency_1_QualityScore_DDHHH@<CGHIFH?FHGHIB::C60?BG?DBFDBDHHGIA>@FFF@ECHEG3??>?AAB(7?B@>>ABC;>5;(5@CACC???@BBCC_Mismatch_0_Sense_+_Library_PoolT
GCCCGTATCATCCAACCCCGTTTGTTCGTTATCGCTCATTGTCACTAGCTAGATGCAGGTACTCCATTACTTAATTGCACCGTCTTCT
>Frequency_1_QualityScore_FDHFFDBGGF?HGEGCH:FAEEDE?FEHGIEGIEF4DDGGHGE?BFGEIIGHG@CA@FH@H)8=FHIIE=7=?EC_Mismatch_0_Sense_+_Library_PoolT
AAATAGGAACCTATTTGTGTTTTGTAATCTAGTAAATTCTTAGTTTCACTTATAGAATTGTGCCCGTATCATCCA
>Frequency_1_QualityScore_FFHHHHHJJJJJJJJJJJJJJJII?FHIJJJJJJJJJJFHHIJJJJJHHHHHFFFFFEEEEEDDEDDEDDDBD@CDDDDDDDDDDDCDDDDDCD_Mismatch_0_Sense_+_Library_PoolT
CAATGCTAATAGCAGAAAAAAAAGTGCAAGAAAAAAGGTTCTATGAAACAGAGAAAGACTAAATGCATCGTAGTGCAGCCTGCATGAACTAGTT
>Frequency_1_QualityScore_DDFFHHHJEFFGHIGIHHHIIIIJGGIFHIGEHHJIIHDGIGHGFHIIIGHFIIIIGGGIJIHIH@CEHE@DFB@ADEDDDDBDDDCDDCDCCD_Mismatch_0_Sense_+_Library_PoolT
GTGTTTTGTAATCTAGTAAATTCTTAGTTTCACTTATAGAATTGTGCCCGTATCATCCAACCCCGTTTGTTCGTTATCGCTCATTGTCACTAGC
>Frequency_1_QualityScore_FFHHHHHJJIJGHGIIJJJJJJJJIJJIJJJJJIJJJJJJJJJHHIGGIJJJJIJHHHHHHFFFFFFEEEEECECDEDDDDDDDDDEDEEDCED_Mismatch_1_Sense_+_Library_PoolT
GAGAAAAAAGGTTCTATGAAACAGAGAAAGACTAAATGCATCGTAGTGCAGCCTGCATGAACTAGTTTGCTTAAATAAGCTTAAATAATTGATG
>Frequency_1_QualityScore_FFHHHHHJJJJJJJJJJJJJJJFHHJJJJIJJJJJJJJJJJJJJJJJJHHIJJJJJJJJIJJJJ>FDHIGGEGHHFFHHF_Mismatch_0_Sense_+_Library_PoolT
GATGAAAATAGGAACCTATTTGTGTTTTGTAATCTAGTAAATTCTTAGTTTCACTTATAGAATTGTGCCCGTATCATCCA
>Frequency_1_QualityScore_FFHGHHHJGJGGIGDHGIIJJJIJIIIHHJFHIJIJIJJJIJJIDHIIJHGIGJJJIIBHGEEHHHFGH?DDFFFFEEEECEEDDCDDDDCDDD_Mismatch_0_Sense_+_Library_PoolT
TGAAACAGAGAAAGACTAAATGCATCGTAGTGCAGCCTGCATGAACTAGTTTGCTTAAATAAGCTTAAATAATTGATGAAAATAGGAACCTATT
>Frequency_1_QualityScore_FFHHHGHJJJJJJJJJJJHHGIJJJHGJJJJJJJJJJJJJJJIJHIJJJJJJIJJGHGIHGIIHIIJEHABFFFFF_Mismatch_0_Sense_+_Library_PoolT
AAAATAGGAACCTATTTGTGTTTTGTAATCTAGTAAATTCTTAGTTTCACTTATAGAATTGTGCCCGTATCATCCA
>Frequency_1_QualityScore_2ADHHHGHI>GEGDHGGIJJJIIIIIFGHIIDIIIJJJGIHHIIJIIIIGIIGHI<@@EHHGEDE??A==@?BBBDDEEECCEDCDCD@ACCD_Mismatch_0_Sense_+_Library_PoolT
GAAACAGAGAAAGACTAAATGCATCGTAGTGCAGCCTGCATGAACTAGTTTGCTTAAATAAGCTTAAATAATTGATGAAAATAGGAACCTATT
>Frequency_1_QualityScore_B>:=AFAC@FF?+3<4<FFI4EF?BHBH<<FGC;:?DBFD??F0BFGFGI*?B?DDFFE@CF)8@FE=C>C=CE;@EIFEE3?=7?BDB?C/;?_Mismatch_0_Sense_+_Library_PoolT
TAAATAAGCTTAAATAATTGATGAAAATAGGAACCTATTTGTGTTTTGTAATCTAGTAAATTCTTAGTTTCACTTATAGAATTGTGCCCGTATC
>Frequency_1_QualityScore_FFHHHHHHIJJJJJJJJJJIJJJJIJJJJFHGHJJJJJJJJJDHFHIJJIJIJJJJJJJJJIIHIJJJGEC>EHHHFFFFFFEEEEECDDDDDD_Mismatch_0_Sense_+_Library_PoolT
AAAATTGTGAGAGGCTCCATTCATGAACGTGTATTTTGAACGTGTATTTTGAAATTGAATTAGGAAGATACTAATGATGCCAATTGGTACAACG
>Frequency_1_QualityScore_FFHHHHHJIIIGIJJGJJJJJJJIHIJHGIJIJJJJJJJJIJJJJJHIJJJJJIIGIJIIJIJEGECAE?EHFFFFDFFDDEEDEDDDCDDEEA_Mismatch_0_Sense_+_Library_PoolT
AACAGAGAAAGACTAAATGCATCGTAGTGCAGCCTGCATGAACTAGTTTGCTTAAATAAGCTTAAATAATTGATGAAAATAGGAACCTATTTGT
>Frequency_1_QualityScore_FEHHHHHJJGHJJIJJIJIJJJGGIJJJJJIIIGIJJJJJIJJJJJIJJJJJJJJJJFDDCCDCDDDDDCBDDD@CCDCDEDEDDDDCCDC_Mismatch_0_Sense_+_Library_PoolT
GTTCTGGGGTTCATTCCAGGGATCAGCAAGCGATTCCAATGCTAATAGCAGAAAAAAAAGTGCAAGAAAAAAGGTTCTATGAAACAGAGAA
>Frequency_1_QualityScore_DADHHC@G@GHBHHIIIEGIGHGEIIIIIGIGHIIIIIIIGIIIIIICEGGGE<:>55>>>_Mismatch_0_Sense_+_Library_PoolT
TGGGGTTCATTCCAGGGATCAGCAAGCGATTCCAATGCTAATAGCAGAAAAAAAAGTGCAA
>Frequency_1_QualityScore_FFHHHHGIJJJJJFHIJFIJJJJJIJGIDHIIGIJJ_Mismatch_1_Sense_+_Library_PoolT
CCAAGAAAAAAGGTTCTATGAAACAGAGAAAGACTA
>Frequency_1_QualityScore_FFGHHHHJJJJJHJJIJIJJJJJIJIIJIJGIJJIIJIJJJIHIIIIJJJJIHHIIJIJIJJJJJJJIJGFHGHHFFFFFEAEECEDDDEEEED_Mismatch_0_Sense_+_Library_PoolT
CTAAATGCATCGTAGTGCAGCCTGCATGAACTAGTTTGCTTAAATAAGCTTAAATAATTGATGAAAATAGGAACCTATTTGTGTTTTGTAATCT
>Frequency_1_QualityScore_FFCFFHHJJIJJJJJJJJJJJJJJJJJJHIJJIJJJIJJJJJJJJIIJJJJIJJIJIJJJ_Mismatch_1_Sense_+_Library_PoolT
GGTGTTTTGTAATCTAGTAAATTCTTAGTTTCACTTATAGAATTGTGCCCGTATCATCCA
>Frequency_1_QualityScore_A??FDB;<FH:CHH9?F@EFB<C?DGAH<:?B:?D3BBBGH6B?==C.)8==@;(=7).7=C:C;==7?;;@;AC>;;6;;@CC>;:A>CC>@>_Mismatch_0_Sense_+_Library_PoolT
CACAAAATTGTGAGAGGCTCCATTCATGAACGTGTATTTTGAACGTGTATTTTGAAATTGAATTAGGAAGATACTAATGATGCCAATTGGTACA
>Frequency_1_QualityScore_FFHHHHHJJJJJJJJJJJJJJJIIJJJJJJJJJJIJGIIJJIIIJJJJJJJJJJ_Mismatch_1_Sense_+_Library_PoolT
CTAGTTTGCTTAAATAAGCTTAAATAATTGATGAAAATAGGAACCTATTTGTGA
>Frequency_1_QualityScore_FFHHHHHJJJJJIIGIJIJGIJJJIJJGIJIJJIJJJJIGIJIJIJJIJJIJIJGAGDHIIHIJJJIJHEEHHFFFACEDEDC@BDDD@BB@BD_Mismatch_2_Sense_+_Library_PoolT
GGTTCCTATTTGTGTTTTGTAATCTAGTAAATTCTTAGTTTCACTTATAGAATTGTGCCCGTATCATCCAACCCCGTTTGTTCGTTATCGCTCA
>Frequency_1_QualityScore_FFHHHHHJJJJJJIJJJFGIJJJIJJJJHIGHGIJJJJJEIIJIIIGIIIBHFHIJJJJHIJIAEEHHFCDFEFEEEEEEDEDDDACDDCDCCC_Mismatch_0_Sense_+_Library_PoolT
CTTCTTCACATCGTTCCACACAAAATTGTGAGAGGCTCCATTCATGAACGTGTATTTTGAACGTGTATTTTGAAATTGAATTAGGAAGATACTA
>Frequency_1_QualityScore_FFHHHHHJJJJJJGIJJJJJJJJJJJJJJJJJJJJJJJJJJJJJJJJIJJJJJJHHGEHFDDDDDCDDDCCDDDDDDDCDDDEEEDEDDDDDDD_Mismatch_0_Sense_+_Library_PoolT
ACAAGTTCTGGGGTTCATTCCAGGGATCAGCAAGCGATTCCAATGCTAATAGCAGAAAAAAAAGTGCAAGAAAAAAGGTTCTATGAAACAGAGA
>Frequency_1_QualityScore_FFHHHHHJGHJGHIIIJJJIJIJIIJJJJJIIIJJJJJJJJIIIJIJJIIIGIIIJEHIJGGIIJJIJJGIIEHHHHHEDFFFEEEEEEDDCEE_Mismatch_0_Sense_+_Library_PoolT
ATGCATCGTAGTGCAGCCTGCATGAACTAGTTTGCTTAAATAAGCTTAAATAATTGATGAAAATAGGAACCTATTTGTGTTTTGTAATCTAGTA
>Frequency_1_QualityScore_DADDHHHIIIFDCGE@FHGIIEA:CEGE@FHGHHGGGHIIIGGGHEHGIIIIGBGII=FCGEGIIGGEHEEEHC>D>@DDDEC6>CD>@CDDCD_Mismatch_0_Sense_+_Library_PoolT
CATGAACTAGTTTGCTTAAATAAGCTTAAATAATTGATGAAAATAGGAACCTATTTGTGTTTTGTAATCTAGTAAATTCTTAGTTTCACTTATA
>Frequency_1_QualityScore_DDF8<FHGGHIG>HDA:@DGGGGIIEGGIAD@FIIIEHIIFIHGCG_Mismatch_0_Sense_+_Library_PoolT
TGGGGTTCATTCCAGGGATCAGCAAGCGATTCCAATGCTAATAGCA
>Frequency_1_QualityScore_FFHHHGHJJJJGJJI<FHHIJJJIIJIJGIJJIHHIJJ_Mismatch_1_Sense_+_Library_PoolT
TTAAATAATTGATGAAAATAGGAACCTATTTGTGTTTA
>Frequency_1_QualityScore_FFHHHHHIJJJIIJJJJJJJJJJJJJJJJJJJJIIIIJJJJJJJJJJIJIJI_Mismatch_0_Sense_+_Library_PoolT
AAGTTCTGGGGTTCATTCCAGGGATCAGCAAGCGATTCCAATGCTAATAGCA
>Frequency_1_QualityScore_FFFHHFHJBHBHHCGEHIIGIEHGGHHGIIJJGHHEA@F<GCGGBEGGHHEABD<AC@CACCD_Mismatch_0_Sense_+_Library_PoolT
GGATCAGCAAGCGATTCCAATGCTAATAGCAGAAAAAAAAGTGCAAGAAAAAAGGTTCTATGA
>Frequency_1_QualityScore_FFDHFBFIIJFIEGGIIEEIGJJDFHIEHIJJFIJDGGGIIIHGIDFIJFIJJHHIJHGJHGIIIGHGGIGDGIJEGGHHFF@EEFFFFCCCCD_Mismatch_0_Sense_+_Library_PoolT
TGCTTAAATAAGCTTAAATAATTGATGAAAATAGGAACCTATTTGTGTTTTGTAATCTAGTAAATTCTTAGTTTCACTTATAGAATTGTGCCCG
>Frequency_1_QualityScore_DDHHHHHJJJJJJJJIJJJJJJJIHIJJJJJJJJJJJJJJJJJJJJJJJJJJHIJIIJJJJJHDHHHGFEFFFFCDCCFFEED?DDDDDCCFDE_Mismatch_0_Sense_+_Library_PoolT
TACTCCATTACTTAATTGCACCGTCTTCTTCACATCGTTCCACACAAAATTGTGAGAGGCTCCATTCATGAACGTGTATTTTGAACGTGTATTT
>Frequency_1_QualityScore_FFHHHHHJJJIIJJJJJJGIJIJJIJIJJJJJJJJJJIJJJIJJJJJJJJJJJJJJIJIJIIHHHFDDDDCDDDDDDDDDDDDACCDEEEC_Mismatch_0_Sense_+_Library_PoolT
GTCCCACAAGTTCTGGGGTTCATTCCAGGGATCAGCAAGCGATTCCAATGCTAATAGCAGAAAAAAAAGTGCAAGAAAAAAGGTTCTATGA
>Frequency_1_QualityScore_FBFHHDFEEGGEAAFIEFEGHHIFHGIJIDGHJHBGHIJC>G>B7?B;8CC===@@FEEEG@7?C3==;CEFB?A;;@>>A;1-;?AA?<@C@D_Mismatch_0_Sense_+_Library_PoolT
ACTCCATTACTTAATTGCACCGTCTTCTTCACATCGTTCCACACAAAATTGTGAGAGGCTCCATTCATGAACGTGTATTTTGAACGTGTATTTT
>Frequency_1_QualityScore_D?BDDFD?AAECGG:<?FCEDEAFF<HACGFEH:CFFBHDHE@BG_Mismatch_0_Sense_+_Library_PoolT
CTATTTGTGTTTTGTAATCTAGTAAATTCTTAGTTTCACTTATAG
>Frequency_1_QualityScore_FFHHHHHJGGIIJJJHIIIJJJJJJJIJJJJJJJJJJGHGHIJIJJIJJIIIJIIJJJJGIIIEIJHHHHHGDFEEFDEDECEEDDDE_Mismatch_1_Sense_+_Library_PoolT
TTCCACACAAAATTGTGAGAGGCTCCATTCATGAACGTGTATTTTGAACGTGTATTTTGAAATTGAATTAGGAAGATACTAATGATGA
>Frequency_1_QualityScore_FFHHHHHJJJJJIJJJJIIHIJJIJJJIIJJGHIHIIJJJJJJJJIJIIHIIJJIJJJJJIIGIJHGHHHGFFFFFFFDCEEEEEDDDDDDDDD_Mismatch_0_Sense_+_Library_PoolT
TCTATGAAACAGAGAAAGACTAAATGCATCGTAGTGCAGCCTGCATGAACTAGTTTGCTTAAATAAGCTTAAATAATTGATGAAAATAGGAACC
>Frequency_1_QualityScore_FFFHHHHJJJJJJJJJJIIIIIFJJIIJJJJIJGIIJJJJIJJJGJIJJJGFFCEEEEDDDDDDDDDAC@CDEDDDDDDDACDDDDDDCD@CDE_Mismatch_0_Sense_+_Library_PoolT
GGTTCATTCCAGGGATCAGCAAGCGATTCCAATGCTAATAGCAGAAAAAAAAGTGCAAGAAAAAAGGTTCTATGAAACAGAGAAAGACTAAATG
>Frequency_1_QualityScore_FFHHHHHJJJHIIJJJJJJJJJIJJJJJJJJJJGIJJJJIIJJJIGGIJJJIHGIJJHFDDECDDDDDDCDDDDD>@CDEEEDEDDDDDDDDDD_Mismatch_0_Sense_+_Library_PoolT
AGTTCTGGGGTTCATTCCAGGGATCAGCAAGCGATTCCAATGCTAATAGCAGAAAAAAAAGTGCAAGAAAAAAGGTTCTATGAAACAGAGAAAG
>Frequency_1_QualityScore_FFHHHFHJJJJJJJJJFIJJJJIJIJJIJGIIJJIHHIJJJJIJIGIEHEEFFFFDDDCDDDDEECDDCDC_Mismatch_0_Sense_+_Library_PoolT
CAGGGATCAGCAAGCGATTCCAATGCTAATAGCAGAAAAAAAAGTGCAAGAAAAAAGGTTCTATGAAACAG
>Frequency_1_QualityScore_;DDHFHBDFGAHIIF9C?FH@GHIIIIAB/8BFHIGHIIII@EEHHHAHH<BEEB3?CAC>;??=3;C@:?9<?CC@CCC:CC:::>A>:ACCE_Mismatch_0_Sense_+_Library_PoolT
TAGCAGAAAAAAAAGTGCAAGAAAAAAGGTTCTATGAAACAGAGAAAGACTAAATGCATCGTAGTGCAGCCTGCATGAACTAGTTTGCTTAAAT
>Frequency_1_QualityScore_DDDD<?F1CGB>AF@CBAH:FECCBEGBGCGCF89?BF>BDFFH*9)8=BHHHGIGHC/(6(;@@?=55928((,,:>C:CCC339?ACCCCCC_Mismatch_1_Sense_+_Library_PoolT
TTCTGGGGTTCATTCCAGGGATCAGCAAGCGATTCCAATGCTAATAGCAGAAAAAAAAGTGCAAGAAAAAGGGTTCTATGAAACAGAGAAAGAC
>Frequency_1_QualityScore_FFHHHHHJJJJJJJJIJJJJJJJJJJJJJJJJJJJJJJIJJJJJJJJJIJJJJIJJJJJJGHFHJJJJJIHIJJGHHCHHHFFFFFEFEEDEEE_Mismatch_1_Sense_+_Library_PoolT
CTGCATGAACTAGTTTGCTTAAATAAGCTTAAATAATTAATGAAAATAGGAACCTATTTGTGTTTTGTAATCTAGTAAATTCTTAGTTTCACTT
>Frequency_1_QualityScore_FFHHHHHJJIJJJJJIJJJIGIJIJJJJJJJIJIJJJJJJJJJJJJJJJJJJJJDHIIJJHGHFHHFFFCDFFEEDDBDDDDDDDDDCCCDABB_Mismatch_0_Sense_+_Library_PoolT
TATCATCCAACCCCGTTTGTTCGTTATCGCTCATTGTCACTAGCTAGATGCAGGTACTCCATTACTTAATTGCACCGTCTTCTTCACATCGTTC
>Frequency_1_QualityScore_FFHGHHFIIJBHHIJIIAHG<FHGDGIIIJJHIJIJGII??BBGDFHIJJJIJJBFIIJIJJJJGIIGGGIJIHHHHHFFFEDCDB;>.;ACBA_Mismatch_0_Sense_+_Library_PoolT
AAAGACTAAATGCATCGTAGTGCAGCCTGCATGAACTAGTTTGCTTAAATAAGCTTAAATAATTGATGAAAATAGGAACCTATTTGTGTTTTGT
>Frequency_1_QualityScore_FFHHHHHJGIJJJJJJJJJJJIIIJJJJJJJIJIJJJJJIIIJHJJJJJJJJJHHHEHHFFFDFFEEDEEEEEEDEDDDEDDDDCDDDDDDDDD_Mismatch_1_Sense_+_Library_PoolT
AAAAAAGGTTCTATGAAACAGAGAAAGACTAAATGCATCGTAGTGCAGCCTGCATGAACTAGTTTGCTTAAATAATCTTAAATAATTGATGAAA
>Frequency_1_QualityScore_FFHHHHHJJJJJJJJJJJJJJJIJJ@GGHJJJJJJJIIIJJJJJJJJJGIJJJIGHIJJFGEHHHHHDDCFFDDDDCCCDDCCCCDDDDBACCC_Mismatch_0_Sense_+_Library_PoolT
ATTTATGGTCCCACAAGTTCTGGGGTTCATTCCAGGGATCAGCAAGCGATTCCAATGCTAATAGCAGAAAAAAAAGTGCAAGAAAAAAGGTTCT
>Frequency_1_QualityScore_DDBHHFFFGGGI@ACFGHC@?CEAFCBHCHD9DDF9F;?DD?BBFEEGCCCCGFHIIIHEHB9@BCCC@>:9?CCBBBBCCCCCCCCD@AC99?_Mismatch_0_Sense_+_Library_PoolT
CACAAGTTCTGGGGTTCATTCCAGGGATCAGCAAGCGATTCCAATGCTAATAGCAGAAAAAAAAGTGCAAGAAAAAAGGTTCTATGAAACAGAG
>Frequency_1_QualityScore_FFHHHHHJJJJJJIJJJJJJJJIHHEHIJJJJIJJJJJJJJJJJJJIIJGIHJHIJJJJJIIJJJJIJHFHGHEHHHHGFFFDEDDDBDDBACD_Mismatch_0_Sense_+_Library_PoolT
TGATGAAAATAGGAACCTATTTGTGTTTTGTAATCTAGTAAATTCTTAGTTTCACTTATAGAATTGTGCCCGTATCATCCAACCCCGTTTGTTC
>Frequency_1_QualityScore_FFHHHHHJJJJJJJJJJJJJJJJHGIJJJJJJJJJJJJJJJJJJJJJJJJJJGIJJJIGIJHHHHHHFFFDDDDCCDDDDDDDCDDDDACDDEE_Mismatch_0_Sense_+_Library_PoolT
TTATGGTCCCACAAGTTCTGGGGTTCATTCCAGGGATCAGCAAGCGATTCCAATGCTAATAGCAGAAAAAAAAGTGCAAGAAAAAAGGTTCTAT
>Frequency_1_QualityScore_FDHHHHHJJJJJJJJJJJJJJJJHJJJJJJJJIJJJJJJJJIHJJJJJJJJJIHJJJJJJJJJJIIJJJGGEEHHHHHFFFFFFFEEDEEEDDD_Mismatch_0_Sense_+_Library_PoolT
GTAGTGCAGCCTGCATGAACTAGTTTGCTTAAATAAGCTTAAATAATTGATGAAAATAGGAACCTATTTGTGTTTTGTAATCTAGTAAATTCTT
>Frequency_1_QualityScore_EFHHHHHJJJJJGIJJJJJJJJIJJJJJJJJJJJJJJIJIJIJJJJJJJJIJJJIJJJJIJIIJJJJJJHHIJHHHHHHHFFFFFEFEEDEEEE_Mismatch_0_Sense_+_Library_PoolT
TGCATGAACTAGTTTGCTTAAATAAGCTTAAATAATTGATGAAAATAGGAACCTATTTGTGTTTTGTAATCTAGTAAATTCTTAGTTTCACTTA
>Frequency_1_QualityScore_DDHFFFH<FHBCFEGHGG?DACEGHI9:DFHIB?DGHIIADFGEGBFHHIGEGCFEGICHGIGGDAG?C?=AEE@D;?CCCCCB;?@DCCCCB>_Mismatch_0_Sense_+_Library_PoolT
AGGCTCCATTCATGAACGTGTATTTTGAACGTGTATTTTGAAATTGAATTAGGAAGATACTAATGATGCCAATTGGTACAACGGTATTTGTGGA
>Frequency_1_QualityScore_FFHHHHHJJJJIIJJJJJJIIIJJJJJJJJJJJJJJJJJJJGIIIHIGHIJJGHHHIJJJGCEHHFF@CCDEEEAEEDCDDDDEDDDDDDDDCD_Mismatch_0_Sense_+_Library_PoolT
GTCTTCTTCACATCGTTCCACACAAAATTGTGAGAGGCTCCATTCATGAACGTGTATTTTGAACGTGTATTTTGAAATTGAATTAGGAAGATAC
>Frequency_1_QualityScore_FFHHHFHIJJJJJIJDHDHGIAHHGIJJJGIJIGHDDGEGHHHIIIJJJJIIIJJJIIIHGI@HHHHHHCDDFFFFEEEEEECDEDEDDDDDDC_Mismatch_0_Sense_+_Library_PoolT
AGGTTCTATGAAACAGAGAAAGACTAAATGCATCGTAGTGCAGCCTGCATGAACTAGTTTGCTTAAATAAGCTTAAATAATTGATGAAAATAGG
>Frequency_1_QualityScore_FFHHHDFHIIJJJJJJJJJJJJJJHHIJJIJIJJIJJGIJHIIIJJJIJJJJJJJGIJJIJJJJIJIIJ?EFHGHFFFFFEFEFDEEED_Mismatch_0_Sense_+_Library_PoolT
AAAGGTTCTATGAAACAGAGAAAGACTAAATGCATCGTAGTGCAGCCTGCATGAACTAGTTTGCTTAAATAAGCTTAAATAATTGATGA
>Frequency_1_QualityScore_FFHHHHHJJJJJJJJJJJJJIJIJIJJJJJHJJIIJIJJJJJJJJJJIJJJJIJJJJJJJHHIJJJIJJFHHHHHFFFFFFFEDEEEEDDDDDD_Mismatch_0_Sense_+_Library_PoolT
CTATGAAACAGAGAAAGACTAAATGCATCGTAGTGCAGCCTGCATGAACTAGTTTGCTTAAATAAGCTTAAATAATTGATGAAAATAGGAACCT
>Frequency_1_QualityScore_FFHHHHHJJJJJJJGJJJIJJJIJJJJJJJJJJJJIJJIJJIIJJIIJJJJJJGIIJJHHHHHHHFFFFFFEEEDDDDDDDDDDEDDDDB<BBC_Mismatch_0_Sense_+_Library_PoolT
ATCATCCAACCCCGTTTGTTCGTTATCGCTCATTGTCACTAGCTAGATGCAGGTACTCCATTACTTAATTGCACCGTCTTCTTCACATCGTTCC
>Frequency_1_QualityScore_A?;FHF<@FDCBFEHEHIGGGIHHE;:@DF@DFGCHCFFIGHCGFHHIDGHIIHEHFEHEB.;@A@CCCD>>>A@C>AAC@AA?ABBBC@3:>@_Mismatch_0_Sense_+_Library_PoolT
GTGCCCGTATCATCCAACCCCGTTTGTTCGTTATCGCTCATTGTCACTAGCTAGATGCAGGTACTCCATTACTTAATTGCACCGTCTTCTTCAC
>Frequency_1_QualityScore_FFHHHHHJJJJJJJJJJJJJJJJJJJIJJJJIJJJJJJJJIJJJJJJJJJIHHFHIJJJIIIJJJIIJJIHIIJIJJEHHHHHHFFFFFFFEEE_Mismatch_0_Sense_+_Library_PoolT
CTAGTTTGCTTAAATAAGCTTAAATAATTGATGAAAATAGGAACCTATTTGTGTTTTGTAATCTAGTAAATTCTTAGTTTCACTTATAGAATTG
>Frequency_1_QualityScore_FFHHHHHJJJJGHIJJJJJJJJIJJDHIJJJJJJJJJJJIIJJJGHHHGHFFFFFFDDDDBDDDCDDDDBDDDDDDDDDDEEDDDDCCADEDDD_Mismatch_0_Sense_+_Library_PoolT
AGAAAAAAAAGTGCAAGAAAAAAGGTTCTATGAAACAGAGAAAGACTAAATGCATCGTAGTGCAGCCTGCATGAACTAGTTTGCTTAAATAAGC
>Frequency_1_QualityScore_FFHH2CAGHHGHHHGEGGCCHIIGGGICGIFGIIGIIJJIIIJFIJGG>ADGI@@DCHGHH@_Mismatch_0_Sense_+_Library_PoolT
TTTGTGTTTTGTAATCTAGTAAATTCTTAGTTTCACTTATAGAATTGTGCCCGTATCATCCA
>Frequency_1_QualityScore_FFHHHHHJJJJJJJIJJHIIIJJJJJJJJJJJJIJJIIJJJIJIJGHIIIIIIJJIIGIJJJJJJIIGJEGIJHHHHFFFEFEBC>CEEDDEEE_Mismatch_0_Sense_+_Library_PoolT
GACTAAATGCATCGTAGTGCAGCCTGCATGAACTAGTTTGCTTAAATAAGCTTAAATAATTGATGAAAATAGGAACCTATTTGTGTTTTGTAAT
>Frequency_1_QualityScore_FFHHHHHJJFGIIJJJJJJJJJJFHIJJJJJJJJJJIJJJJJGHHDHHHFFFFFDCEDDDDDDDDDDDCCDDDDDCDDEEDDDDDDDEDDDDDD_Mismatch_0_Sense_+_Library_PoolT
AAAAAAAAGTGCAAGAAAAAAGGTTCTATGAAACAGAGAAAGACTAAATGCATCGTAGTGCAGCCTGCATGAACTAGTTTGCTTAAATAAGCTT
>Frequency_2_QualityScore_DDGGHHGIIEDECGIIEIFGHIIHIFCAEGIIIGEIIHIEIGHIIGIGEIHGHIIGGGIEIEEBEHGEGC=AEEGF?CCCCEDCC?;?AAACCC_Mismatch_0_Sense_+_Library_PoolT
TTCATGAACGTGTATTTTGAACGTGTATTTTGAAATTGAATTAGGAAGATACTAATGATGCCAATTGGTACAACGGTATTTGTGGAAAAAAGCA
>Frequency_2_QualityScore_A=CEEGCEGIHEDGIIIIIHHEGHGIIGECGDGGIII=G;EGHEFGHGIIIIIII=DEFFEACEA?@C797=ACAA9?BABA?>?ACCDCCCCC_Mismatch_0_Sense_+_Library_PoolT
GAATTAGGAAGATACTAATGATGCCAATTGGTACAACGGTATTTGTGGAAAAAAGCAGCACTTAGGTGCCCACAGGTACTGGGGTCCATTCCCA
>Frequency_1_QualityScore_DBDHHADACFGIHBEFDEHIICEEGGGEHGIII>??DDG?DDGCEGFHHCHHEHIEHGCGGGIHHFHEEE@EECCCC=;A??>_Mismatch_2_Sense_+_Library_PoolT
CTTGTTCGTTATCGCTCATTGTCACTAGCTAGATGCAGGTACCCCATTACTTTTAATTGCACCGTCTTCTTCACATCGTTCCA
>Frequency_1_QualityScore_FFHHHHGJJIGIGG@IGIJIJDI@DHIJIJGIJGHGIJIBH8BGIIJIIJHIIJJGJFGIGHHHHFCEDCEEEEDDDD;ACDDABDBBDDECDD_Mismatch_0_Sense_+_Library_PoolT
TTGAATTAGGAAGATACTAATGATGCCAATTGGTACAACGGTATTTGTGGAAAAAAGCAGCACTTAGGTGCCCACAGGTACTGGGGTCCATTCC
>Frequency_1_QualityScore_FFHGHHHJIJHHGIIJJJIGHIIJJIJJJJJJIGIIJJJJJIJJIIGIIHEGIJJIJIIJJIJHCHIIHFEFEEFFFDDDCDDDDDDDDDCDDD_Mismatch_0_Sense_+_Library_PoolT
ATTTTGAACGTGTATTTTGAAATTGAATTAGGAAGATACTAATGATGCCAATTGGTACAACGGTATTTGTGGAAAAAAGCAGCACTTAGGTGCC
>Frequency_1_QualityScore_FFHHHGHJJJIJJJIIJJJJJJJJIJJJIIIJJJDGHIHIIEDGHIJJJGGHIIJIJIEGHHGGHFFFCFCCEEEDDDBAA>ACCBDD@BDEED_Mismatch_0_Sense_+_Library_PoolT
ATTGAATTAGGAAGATACTAATGATGCCAATTGGTACAACGGTATTTGTGGAAAAAAGCAGCACTTAGGTGCCCACAGGTACTGGGGTCCATTC
>Frequency_1_QualityScore_FFHHHHHJJJJJJJJJJJJJJJJJJJJJGIJHJJJJJIJJJJJJJDFHJJJIIIIIIJJHHHFFFFFEEEDEEDDDCDDDBDDDDDDDDDDDDD_Mismatch_0_Sense_+_Library_PoolT
GAAATTGAATTAGGAAGATACTAATGATGCCAATTGGTACAACGGTATTTGTGGAAAAAAGCAGCACTTAGGTGCCCACAGGTACTGGGGTCCA
>Frequency_1_QualityScore_FFHHHHHIJJJJIJJJJJJJIGIJIJJJJJJJJJJJIJGIJJJJJJIDGHJJIHIJJJJJJJHHHHFFFEEECA@CDCCDDDDDCDDDDD@B@<_Mismatch_0_Sense_+_Library_PoolT
TTGAAATTGAATTAGGAAGATACTAATGATGCCAATTGGTACAACGGTATTTGTGGAAAAAAGCAGCACTTAGGTGCCCACAGGTACTGGGGTC
>Frequency_1_QualityScore_FFHHHFFEEDHHJIHEHHIHIEIJJJJGIGIJIIHGGHIIFIIIJCGHGIHIGJIIJJFHGGGJIIIIGHGHFDDAC;;ACDDDDACC?C@BDB_Mismatch_0_Sense_+_Library_PoolT
GAACGTGTATTTTGAAATTGAATTAGGAAGATACTAATGATGCCAATTGGTACAACGGTATTTGTGGAAAAAAGCAGCACTTAGGTGCCCACAG
>Frequency_1_QualityScore_FFHHHHHJJJJJJJJJJJJJJJJJJJJJJJJJIJJJHHHIJJJJDHIJJJFIJIIJJJIJHHHHFFFFFBCEEEEDDDDDBACDDDDDDBBBDE_Mismatch_0_Sense_+_Library_PoolT
AAATTGAATTAGGAAGATACTAATGATGCCAATTGGTACAACGGTATTTGTGGAAAAAAGCAGCACTTAGGTGCCCACAGGTACTGGGGTCCAT
>Frequency_1_QualityScore_FFHHHHGJJJJHIFHJIJJJJJIJHHGGIJIJIIIJIEIIIEIIJJJFIIJJIJJGGHIGDIJHIJIJJJDEHHHED??CEE@ACDDCCDDDBD_Mismatch_0_Sense_+_Library_PoolT
ATTCATGAACGTGTATTTTGAACGTGTATTTTGAAATTGAATTAGGAAGATACTAATGATGCCAATTGGTACAACGGTATTTGTGGAAAAAAGC
>Frequency_1_QualityScore_FFHHHHHJJJJJJJJJJJJJJJIJJIJJJJJJJJJJJJHIIIJJJJBFGIIJHIIHJJJJJHHGFFFFFEEEEEEDCCDDDDBACCDDCDDBBD_Mismatch_0_Sense_+_Library_PoolT
TGAAATTGAATTAGGAAGATACTAATGATGCCAATTGGTACAACGGTATTTGTGGAAAAAAGCAGCACTTAGGTGCCCACAGGTACTGGGGTCC
