# Supplementary material for: Differential Gene Expression Reveals Candidate Genes for Drought Stress Response in Abies alba (Pinaceae)
Source: PLoS One. 2015 Apr 29;10(4):e0124564. doi: 10.1371/journal.pone.0124564 (PMC4414588; doi:10.1371/journal.pone.0124564)
Supplement: S2 File — (GZ) [file pone.0124564.s002.gz › comp22491_c0_seq1.fa]

>comp22491_c0_seq1 len=616 path=[1:0-615]
TTGCCATCGAGGTCCATATGCAAGGGAGGGCGTTGGAGATGCAGAATTAAGTATTTATTGATTAGTTCTTTTTGATTAGTGGTTCTTCTGTCATCCCTGTATCTCTCAGATATTCTCTAGCTTTAATGTGTTCAGCAAGCAGTGTGAGATAAGCTTTCACTTCAGTTAATTATTTTGGATTGTGCTAATTTATTTAGCAAGGGACTACCAGTCTCTGTTGCCAACAGACATGATTGGTATTGGATTTGGAAACTGTTTTGATAAGCTTGACAACATCTTGCCTATAAATTTGTCTAGATGTGTCATCTTATTTGTAATAACAAGCCGCTAAGAAATTATCCAGGCTTTCTATTATCTGCCCCTAAATATCTCTAACATTGTTGCAGTTATCATGTAAAGTTAGTTCTGCAGGTGTGTGGATGTACACAAATAATCATTTAATTTTGTCCTTGATAACATTTTTTTCTTTTCAAAATTGCTCTAGGTGTGCAGACTCATGTAGTTACTGGGGTGTGCACTCAGAAGCCTCTATGCGTTTTCCTCAGTCTAGTCATTTGTTTATCAGTTTTCTTGCATCTACACCAATAAAATAATGTGTTGAGATAGAAATTGTATT

>Frequency_2_QualityScore_FFHHGHHJIIIIJIJJJIIJIJJJJJJJIIJJJJJJIJJJIJIJJJJIJJJJJIJIIIIIIJJIJIIJJIJFIGHHIHHHGGEFEFFFFEEEDE_Mismatch_0_Sense_+_Library_PoolT
TTGATTAGTGGTTCTTCTGTCATCCCTGTATCTCTCAGATATTCTCTAGCTTTAATGTGTTCAGCAAGCAGTGTGAGATAAGCTTTCACTTCAG
>Frequency_1_QualityScore_FFHGHHHJHIJIGHIJIIJIJJIJJJJJJJJJJJJJIJJJJJJJJJIHIJJJIIJJJIIGIJIJJIJJFIIGHHIGIJGHHHHHFFFFFFFDED_Mismatch_0_Sense_+_Library_PoolC
TTGATTAGTGGTTCTTCTGTCATCCCTGTATCTCTCAGATATTCTCTAGCTTTAATGTGTTCAGCAAGCAGTGTGAGATAAGCTTTCACTTCAG
>Frequency_2_QualityScore_FFHHHHHJJJJJJJJJIIJIJJJIJJJJJJJIJIIIIJJJJJIIJIIGIIJIIIJIJIJIJIJIJJJJHFGHIFIIIIIIHHGGFFFFEEEDEE_Mismatch_0_Sense_+_Library_PoolT
CCTGTATCTCTCAGATATTCTCTAGCTTTAATGTGTTCAGCAAGCAGTGTGAGATAAGCTTTCACTTCAGTTAATTATTTTGGATTGTGCTAAT
>Frequency_1_QualityScore_FFGHHHHJJJJJJJHJIJJIIJJGJJJJJJIJJHIIJJJIJJJIJJJIIIHGIJJJIIIIIJJIJIJJJGHGIHGJBIJJJIDHFHFFFFFFEE_Mismatch_0_Sense_+_Library_PoolC
CCTGTATCTCTCAGATATTCTCTAGCTTTAATGTGTTCAGCAAGCAGTGTGAGATAAGCTTTCACTTCAGTTAATTATTTTGGATTGTGCTAAT
>Frequency_1_QualityScore_FEHHHHHJJJJJGHIJJJJJJJJJIJJJJJJJJIIJJJJJJIIJJJJJJJJJJJJIJJIJJJJIJJIJJIFHHFFFFFEEEEEEDDDDDDDEED_Mismatch_2_Sense_+_Library_PoolT
GATAAGCTTGACAACATCTTGCCTATAAATTTGTCTAGATGTGTCATCTTATTTGTAATAACAAGCCGCTAAGAAATTATCCAGGCTTTCTAAA
>Frequency_1_QualityScore_FFHHHHHJJJJJJJJJJIJIIIJJHIIJJHIHJJJHIJJJJIJJJJJHIJJJJJJJIJJJJJJJJJJHHHHHHFFFFFFEEEEEEEEEDDDDDD_Mismatch_0_Sense_+_Library_PoolT
CAGTCTCTGTTGCCAACAGACATGATTGGTATTGGATTTGGAAACTGTTTTGATAAGCTTGACAACATCTTGCCTATAAATTTGTCTAGATGTG
>Frequency_1_QualityScore_FFHHHHHJJJJJJJJIJJJJIHIJJJJJIDGHIJJIJJJJJJJJJJJHJJJJJJJJJJIIJJJIIJIHHHHFHFFFFFFCEEEEEEDEDDDCAC_Mismatch_0_Sense_+_Library_PoolC
CAGTCTCTGTTGCCAACAGACATGATTGGTATTGGATTTGGAAACTGTTTTGATAAGCTTGACAACATCTTGCCTATAAATTTGTCTAGATGTG
>Frequency_1_QualityScore_FFHHHHFHJJJIJIJJJJHIIHIIIJJJJJJJJJJJJJJJJIIJJJJJJJJJJJJJJJIJJJGGIIJJJHIJJJIGHHHHFFFFEEECCEDCCC_Mismatch_0_Sense_+_Library_PoolT
AATGTGTTCAGCAAGCAGTGTGAGATAAGCTTTCACTTCAGTTAATTATTTTGGATTGTGCTAATTTATTTAGCAAGGGACTACCAGTCTCTGT
>Frequency_1_QualityScore_FFGHHHHIJIJJJIJJJJJJIJJJJJJIJJJJIJIIJJJJIJIJJJJGIEEHHGJ_Mismatch_0_Sense_+_Library_PoolT
GATGTGTCATCTTATTTGTAATAACAAGCCGCTAAGAAATTATCCAGGCTTTCTA
>Frequency_1_QualityScore_FFHGHHHIJJJJJJJIJJIJJIIIJGIHHIJJJJ_Mismatch_0_Sense_+_Library_PoolT
AGAAATTATCCAGGCTTTCTATTATCTGCCCCTA
>Frequency_1_QualityScore_FFHHHHHJJIJJJJHIJJJJJJJJIGJJIJIIJJHHIJJIJJJJJIJIJIIJIJIFIJIGIIJGIIJIGEHGIGIIFEHGHEDDCDFFDEEEAE_Mismatch_0_Sense_+_Library_PoolT
TTCTTTTTGATTAGTGGTTCTTCTGTCATCCCTGTATCTCTCAGATATTCTCTAGCTTTAATGTGTTCAGCAAGCAGTGTGAGATAAGCTTTCA
>Frequency_1_QualityScore_FFHHHHHJIJIJJJJJJJJJJJJJJJJJJJJJIJJJJIJJJJJJJJJJJJJJJJJJJJIJJIJJJHHHFFDFFFFEEDEEEEDDEDDDDDDDDE_Mismatch_0_Sense_+_Library_PoolT
GATGTGTCATCTTATTTGTAATAACAAGCCGCTAAGAAATTATCCAGGCTTTCTATTATCTGCCCCTAAATATCTCTAACATTGTTGCAGTTAT
>Frequency_1_QualityScore_FFHHHHHJJJIJJJJJJJJJJJIIJJIJJJJJJJJJJJJJIJJJJJJJIJJJJJJJJIIJJJJJJJJJJGHHHHFFFFFD_Mismatch_0_Sense_+_Library_PoolT
ATCTTGCCTATAAATTTGTCTAGATGTGTCATCTTATTTGTAATAACAAGCCGCTAAGAAATTATCCAGGCTTTCTATTA
>Frequency_1_QualityScore_FFHHHGHJJJJJJJJJJJJJJJJGIJIIIIIJJJJJJJJJIIJJJIJJGJJIJJJJIJJGIIJJJJJGIHHGHHGFEFFF_Mismatch_0_Sense_+_Library_PoolC
ATCTTGCCTATAAATTTGTCTAGATGTGTCATCTTATTTGTAATAACAAGCCGCTAAGAAATTATCCAGGCTTTCTATTA
>Frequency_1_QualityScore_FFHHHHHJJJJJJJJJIJJJJJIJEEHGJJIJIJJJIIIJIJHIIJJJJJJJJIJIJIEIJJJJJJIJJGHHHHHHHFFFFFFEEDEEEFEDDD_Mismatch_0_Sense_+_Library_PoolT
TCTGTTGCCAACAGACATGATTGGTATTGGATTTGGAAACTGTTTTGATAAGCTTGACAACATCTTGCCTATAAATTTGTCTAGATGTGTCATC
>Frequency_4_QualityScore_FFHHHHHJJJJJJJIJJJJHIIJJEHIJJJIIJJJJJJJJJJHIJJJJJIIJJJJJJJJIJJIIIIIIIGGGGGGGFFEEEEFEEEEEEECDED_Mismatch_0_Sense_+_Library_PoolC
TCTGTTGCCAACAGACATGATTGGTATTGGATTTGGAAACTGTTTTGATAAGCTTGACAACATCTTGCCTATAAATTTGTCTAGATGTGTCATC
>Frequency_1_QualityScore_FFGGGGHJIJIJGGHGHHIIIGGGHIIEIIIJIJJICHHIICGIJJDFHIJIJJIIJJJJJFIJGGEHHBEHHHFFFFFCCEDDDCDDDDDDDD_Mismatch_0_Sense_+_Library_PoolT
ATTTAGCAAGGGACTACCAGTCTCTGTTGCCAACAGACATGATTGGTATTGGATTTGGAAACTGTTTTGATAAGCTTGACAACATCTTGCCTAT
>Frequency_3_QualityScore_EFHHHHHJJJJJJJJJJJJJHIIJJJIJJJJJJJJJJJJJJIJJJJGGIJJJJJJJJJJJJJJJEHJJIHHHHGFFFFFEEEDDDDDDDDDDDD_Mismatch_0_Sense_+_Library_PoolC
ATTTAGCAAGGGACTACCAGTCTCTGTTGCCAACAGACATGATTGGTATTGGATTTGGAAACTGTTTTGATAAGCTTGACAACATCTTGCCTAT
>Frequency_1_QualityScore_FDDFHHDDAEAC@HG@HIEEHCCFCFHHIIIIGBBB@BGGGCGHGBFFGHGIGBFCA@FD=F8=FH_Mismatch_1_Sense_+_Library_PoolT
CTTTAATGTGTTCAGCAAGCAGTGTGAGATAAGCTTTCACTTCAGTTAATTATTTTGGATTGTGCA
>Frequency_1_QualityScore_FFHHHHHJJIJJJJJJJJJIJJIJJJJJJJJJJJJJJJJJJJJJJJJJIJJIJIIIJJJIJJJJJJJJJEHHGHHHFFFFFFD_Mismatch_1_Sense_+_Library_PoolT
TGCCTATAAATTTGTCTAGATGTGTCATCTTATTTGTAATAACAAGCCGCTAAGAAATTATCCAGGCTTTCTATTATCTGCCA
>Frequency_1_QualityScore_EFHHHGGJJGHJJGIHHHGIHIJGGGGEGIJIIIJJCGIIJJIIGIGFGHIIIDGIJJIIIIJJIIIGIIIIGIHGHGHFFFDDC@CCACECD>_Mismatch_0_Sense_+_Library_PoolT
GTTCAGCAAGCAGTGTGAGATAAGCTTTCACTTCAGTTAATTATTTTGGATTGTGCTAATTTATTTAGCAAGGGACTACCAGTCTCTGTTGCCA
>Frequency_1_QualityScore_EFFFFADHCGGGIIIICGHGEHIIDEGGEFCEHGEBD?FHIADGGGHIIGCH8CFGFFFHG:CCF.@EHGGHIIGHGHHEHFFFFFEDC<=@BB_Mismatch_0_Sense_+_Library_PoolT
GGTATTGGATTTGGAAACTGTTTTGATAAGCTTGACAACATCTTGCCTATAAATTTGTCTAGATGTGTCATCTTATTTGTAATAACAAGCCGCT
>Frequency_1_QualityScore_FFDHHHHJIJJJJJJJJJJJIGJJJIJJJJJJJJJJJJJJJJJJJJJJJIJJJJJJ4BFIJJJJJJJIJGIJJHHHHHHHFFFFFFFECDDDDD_Mismatch_0_Sense_+_Library_PoolC
GGTATTGGATTTGGAAACTGTTTTGATAAGCTTGACAACATCTTGCCTATAAATTTGTCTAGATGTGTCATCTTATTTGTAATAACAAGCCGCT
>Frequency_1_QualityScore_2B?FDFHG>FHHCEBHIIGHIGH@ACCC@:CFGHDG@???FB9?9DG@<DHGABF<DHDBGE>BG;==7==EEGG777=?CAH>;>?B>;;;@;_Mismatch_0_Sense_+_Library_PoolT
TTTATTGATTAGTTCTTTTTGATTAGTGGTTCTTCTGTCATCCCTGTATCTCTCAGATATTCTCTAGCTTTAATGTGTTCAGCAAGCAGTGTGA
>Frequency_1_QualityScore_ADHHHHHEHIGHFHHJIJJJJGIJIJIIJHHJJJJJJJJJJJIJJJIJJIJJGJHGIIGIIJJIJIGHIEHIIHJIHHHHHHFFFFFDDCCDED_Mismatch_0_Sense_+_Library_PoolC
TTTATTGATTAGTTCTTTTTGATTAGTGGTTCTTCTGTCATCCCTGTATCTCTCAGATATTCTCTAGCTTTAATGTGTTCAGCAAGCAGTGTGA
>Frequency_1_QualityScore_FFHHHHHJJJJJJJJJJJJJJJJJIJIIIJJJJJJIJJJJHIGHIJIJJJJIJJJJJJJIJIJIJJGIJGIJJJJJJJHHHHHHFCEFFFFEEF_Mismatch_0_Sense_+_Library_PoolT
CTCTCAGATATTCTCTAGCTTTAATGTGTTCAGCAAGCAGTGTGAGATAAGCTTTCACTTCAGTTAATTATTTTGGATTGTGCTAATTTATTTA
>Frequency_2_QualityScore_DCFCGHFGFFFDHIIGIGGDECGIDG@CCAGGGCHIEGHGADACEGIHIIIGCEE:DGEEHID@CHIIEBDBEBGIIGGC?BCCEEEDEEECCC_Mismatch_0_Sense_+_Library_PoolC
CTCTCAGATATTCTCTAGCTTTAATGTGTTCAGCAAGCAGTGTGAGATAAGCTTTCACTTCAGTTAATTATTTTGGATTGTGCTAATTTATTTA
>Frequency_1_QualityScore_FFHHHHHJJJJJJJJJJJJJJJJJJJIJJJIJJIJJIJJJJJJJIJJJJJJJJJJJJJIHIJGJIIJIJIIJIHHHHFFFFFFEE@CEEEDCDD_Mismatch_0_Sense_+_Library_PoolT
GCTTTCACTTCAGTTAATTATTTTGGATTGTGCTAATTTATTTAGCAAGGGACTACCAGTCTCTGTTGCCAACAGACATGATTGGTATTGGATT
>Frequency_1_QualityScore_FFHHHHHJJJJIIIIJIJJIJJJJJJEHJJIJJJIHIJJJJIJJJJJJIJJJJJJJJJJIGGIJJJJJIHHGHFHDFFFECCEEEEDDEDDDCC_Mismatch_0_Sense_+_Library_PoolC
GCTTTCACTTCAGTTAATTATTTTGGATTGTGCTAATTTATTTAGCAAGGGACTACCAGTCTCTGTTGCCAACAGACATGATTGGTATTGGATT
>Frequency_1_QualityScore_FFHHHHGJJJJJJJJHHJJJIJIJJJJJIJJCHJJJJIJJJJJJIIJJJJJIIJJJJIJJJJIJJJJJJHJJIJGHHHHHHGFFBDCDDDDDCD_Mismatch_0_Sense_+_Library_PoolT
TGGATTTGGAAACTGTTTTGATAAGCTTGACAACATCTTGCCTATAAATTTGTCTAGATGTGTCATCTTATTTGTAATAACAAGCCGCTAAGAA
>Frequency_4_QualityScore_EEHGHHHIJIJJJJJIJJJIGIJIIJJJJJJIIJIJJJJIJJJIIIJIJJIIIJJJIIIIIHIIJIJFFGHHIIHHGCFEGFGED>@BCCDDDD_Mismatch_0_Sense_+_Library_PoolC
TGGATTTGGAAACTGTTTTGATAAGCTTGACAACATCTTGCCTATAAATTTGTCTAGATGTGTCATCTTATTTGTAATAACAAGCCGCTAAGAA
>Frequency_1_QualityScore_FFHHHHHJJGHIIJJHJIJJJJJJJJJHIJJJGIIJJJJJJIJJJJJJIJJJJJJJJJIGJJJJJJJJJJJJJIHHHHHHHFFFFFFFEEEEDE_Mismatch_0_Sense_+_Library_PoolT
CATGATTGGTATTGGATTTGGAAACTGTTTTGATAAGCTTGACAACATCTTGCCTATAAATTTGTCTAGATGTGTCATCTTATTTGTAATAACA
>Frequency_5_QualityScore_FFHHHHHJJDGHIJJIIJJJJIJIJJJGHIJJIJJJJIJIJJJIJJJJIIJHIJJJJIJHIIJJHIJIIIHHHGGGGGGGFFFFEEEEEEEEDD_Mismatch_0_Sense_+_Library_PoolC
CATGATTGGTATTGGATTTGGAAACTGTTTTGATAAGCTTGACAACATCTTGCCTATAAATTTGTCTAGATGTGTCATCTTATTTGTAATAACA
>Frequency_1_QualityScore_FDFFHHHHJJJJJJIJIIHGGCHHG?FHGHIIFGIIJJJJJJI?BFGIIJJJJJIGIJJJJJIIJGEHIDHHHHHHFDDCDFFDEECECCDDDC_Mismatch_0_Sense_+_Library_PoolT
CTCTGTTGCCAACAGACATGATTGGTATTGGATTTGGAAACTGTTTTGATAAGCTTGACAACATCTTGCCTATAAATTTGTCTAGATGTGTCAT
>Frequency_4_QualityScore_EFHHHHHJIJJJJIIHIIIJGIIIIEGGIJIIIJIIIIIJJJJFIIIJIIJJIIIIHIIIHIIIIIIHICGGGEEEEFEECEEEEEEDCCEDCD_Mismatch_0_Sense_+_Library_PoolC
CTCTGTTGCCAACAGACATGATTGGTATTGGATTTGGAAACTGTTTTGATAAGCTTGACAACATCTTGCCTATAAATTTGTCTAGATGTGTCAT
>Frequency_1_QualityScore_FFHHHHHJJJJJJJJJJJIJJJJIEGJJJJIJJJJIJIJJIIIHHIIIJJJJJJIHHIHHGCHIIGIIGFHIJIIIIJDHHHHHFHFFFFFEDE_Mismatch_0_Sense_+_Library_PoolT
CTGTCATCCCTGTATCTCTCAGATATTCTCTAGCTTTAATGTGTTCAGCAAGCAGTGTGAGATAAGCTTTCACTTCAGTTAATTATTTTGGATT
>Frequency_3_QualityScore_FFHHHHHJJJHJIIJJJJJJIJJJJJJJJJJIJJJJJJJJJIJIIJJJIJIIJJJHHGHIIHIIGIHIJHHHIJJIIHFHGFGGFGGFFFDEDE_Mismatch_0_Sense_+_Library_PoolC
CTGTCATCCCTGTATCTCTCAGATATTCTCTAGCTTTAATGTGTTCAGCAAGCAGTGTGAGATAAGCTTTCACTTCAGTTAATTATTTTGGATT
>Frequency_1_QualityScore_FFHFHHGJJIJIIIGIJJJIGIHHGGHHIGIIJJDDGIIIGIJJJGHIIJIIGGGIJEIGHIJEIIIGIHEHHFFFFFFDEEEEEEEDDCDDCD_Mismatch_0_Sense_+_Library_PoolT
ACTACCAGTCTCTGTTGCCAACAGACATGATTGGTATTGGATTTGGAAACTGTTTTGATAAGCTTGACAACATCTTGCCTATAAATTTGTCTAG
>Frequency_3_QualityScore_EEGHFFGGDGFHEGHFFHGIIIIGGHHGIIHGHGBEEGIIHEGDGHHIIGHGBFGGEHHIIGHHGHIIIHGHHEFDDDBCDDDDDEDCC?AAC?_Mismatch_0_Sense_+_Library_PoolC
ACTACCAGTCTCTGTTGCCAACAGACATGATTGGTATTGGATTTGGAAACTGTTTTGATAAGCTTGACAACATCTTGCCTATAAATTTGTCTAG
>Frequency_1_QualityScore_DDHFFHHGGIIIGGHGHCHGGIIHIJGIGIEGGFGIHC:BGHHJHJJIGEHCHJIIBDEGH=EHGIIEHHEFFFFFDDEDEEDACDDD@@DAC@_Mismatch_0_Sense_+_Library_PoolT
AGGGACTACCAGTCTCTGTTGCCAACAGACATGATTGGTATTGGATTTGGAAACTGTTTTGATAAGCTTGACAACATCTTGCCTATAAATTTGT
>Frequency_4_QualityScore_EFGHHHHIJJIIIIIJJJJJIJJJJJFIJJIJJHIJIJGHHIIGHIIIIIGHIGHIFHIIIIIIIHHGGGGFFFEEEEEDDDEDDDDDEEEDDE_Mismatch_0_Sense_+_Library_PoolC
AGGGACTACCAGTCTCTGTTGCCAACAGACATGATTGGTATTGGATTTGGAAACTGTTTTGATAAGCTTGACAACATCTTGCCTATAAATTTGT
>Frequency_1_QualityScore_FDHHGHHJIGIJJIJGEHHHJJJJFIG4CGGHI@FHJJIJIIIFIGBEIIIIJJJIIIIIIJHIJFIJHBCEEEFDFDEECECACC@ACC;ACC_Mismatch_0_Sense_+_Library_PoolT
GTGTTCAGCAAGCAGTGTGAGATAAGCTTTCACTTCAGTTAATTATTTTGGATTGTGCTAATTTATTTAGCAAGGGACTACCAGTCTCTGTTGC
>Frequency_3_QualityScore_FEHGHHHJJJJJJJJGIIIIHIJJJJIJJJJJJJJJJJIIIJJJIJJJJJJJJJJIJJJJIIJJIIJJJHHGHIIHHHHGFFFEEDDDDEDDDD_Mismatch_0_Sense_+_Library_PoolC
GTGTTCAGCAAGCAGTGTGAGATAAGCTTTCACTTCAGTTAATTATTTTGGATTGTGCTAATTTATTTAGCAAGGGACTACCAGTCTCTGTTGC
>Frequency_1_QualityScore_FFHHHFHHIIGHJJHHIIJJJIIJIJJJHIJJJIJJHHJJJJJJJJJIJJJIJIIJIGJIJJJHIHIIA@FHGIIIJJHFHFEHHFFFDFFDED_Mismatch_0_Sense_+_Library_PoolT
TTAAGTATTTATTGATTAGTTCTTTTTGATTAGTGGTTCTTCTGTCATCCCTGTATCTCTCAGATATTCTCTAGCTTTAATGTGTTCAGCAAGC
>Frequency_3_QualityScore_EFHHHGHIJJHIJJHIIIIHIIJJJJJJHJJIJHIJIIIIJJJJJJJJJJJJJIJJJJJJJJIIIHJJJGIJIIIIIIGGGGFGGGFFEEFDED_Mismatch_0_Sense_+_Library_PoolC
TTAAGTATTTATTGATTAGTTCTTTTTGATTAGTGGTTCTTCTGTCATCCCTGTATCTCTCAGATATTCTCTAGCTTTAATGTGTTCAGCAAGC
>Frequency_1_QualityScore_FFHHHDHGIJJEHIJJJJJJJJJJJJJJJJJIJIJJJJJJJJJIJJJJIJJJJJJIIIJJIIIIJGGHHCHHFHFFFFFFFFEEEFFEEDDDBD_Mismatch_0_Sense_+_Library_PoolT
ATTGGTATTGGATTTGGAAACTGTTTTGATAAGCTTGACAACATCTTGCCTATAAATTTGTCTAGATGTGTCATCTTATTTGTAATAACAAGCC
>Frequency_1_QualityScore_ADFFH<?FHIIGGIIIIFIIIIIHHIIFHIIIIBHIIIIIIIIIGIIIIIIIIIGIIIGIGIIIIHII@@DGGIIHHHHHHHFFDBEFFEEECC_Mismatch_0_Sense_+_Library_PoolC
ATTGGTATTGGATTTGGAAACTGTTTTGATAAGCTTGACAACATCTTGCCTATAAATTTGTCTAGATGTGTCATCTTATTTGTAATAACAAGCC
>Frequency_1_QualityScore_FFHHHHHJJJJJJJJJJJFIIJJJJIJJJIJJJJJJJJHIJJJJJIIHGHIIJIJIJJIJJJJJJJJIFIJHCEEECEFCEDFECCEEEEACDD_Mismatch_0_Sense_+_Library_PoolT
CTTTCACTTCAGTTAATTATTTTGGATTGTGCTAATTTATTTAGCAAGGGACTACCAGTCTCTGTTGCCAACAGACATGATTGGTATTGGATTT
>Frequency_6_QualityScore_FFHHHHHJJJJJIJJJJJIIJJJJJHIJJIIJJJIJJJJJJJJHJIIJJJJJJJJJJJIHIIJJIJJIIIHGGGFEEFFDEEEECDDEDDCCDD_Mismatch_0_Sense_+_Library_PoolC
CTTTCACTTCAGTTAATTATTTTGGATTGTGCTAATTTATTTAGCAAGGGACTACCAGTCTCTGTTGCCAACAGACATGATTGGTATTGGATTT
>Frequency_1_QualityScore_FFHHGHHJJJJJJIIIJJIJJIJJJIIIJGIHIIFHHIJHIHIJIFGIIJJIIJJHIHIJJIIJJIGGHHHFFFEFDEEECEDDDDDDDEEDDD_Mismatch_0_Sense_+_Library_PoolT
AAGGGACTACCAGTCTCTGTTGCCAACAGACATGATTGGTATTGGATTTGGAAACTGTTTTGATAAGCTTGACAACATCTTGCCTATAAATTTG
>Frequency_3_QualityScore_FFGHGHHJIIIJIHGHIHHJJHIJJJJHIIIHIIFIJHJCGHIJIIFIGIIJJIIHHBGHIIHHFHGFGDFFFEDEDEEDDCCCCDDDDDEEDC_Mismatch_0_Sense_+_Library_PoolC
AAGGGACTACCAGTCTCTGTTGCCAACAGACATGATTGGTATTGGATTTGGAAACTGTTTTGATAAGCTTGACAACATCTTGCCTATAAATTTG
>Frequency_1_QualityScore_FFHHHHHJIJJJJJJJJIHIIIJGHIIJFHHIJJJJJJJJJJJJJJHJJJJIJJJJIJJJIJJJJJJHHEHHHFFFFFFFEEEEEECDDCDDDE_Mismatch_0_Sense_+_Library_PoolT
AGTCTCTGTTGCCAACAGACATGATTGGTATTGGATTTGGAAACTGTTTTGATAAGCTTGACAACATCTTGCCTATAAATTTGTCTAGATGTGT
>Frequency_5_QualityScore_FFEGHHGJJJJIJIIJIHGHIGHFHIIICGHHIIHHIIJJIHIIIIGGIIIHIIIJJIIIHIHHIHIIGEFGHGGGFEFFEEEEEEDDDCCDCD_Mismatch_0_Sense_+_Library_PoolC
AGTCTCTGTTGCCAACAGACATGATTGGTATTGGATTTGGAAACTGTTTTGATAAGCTTGACAACATCTTGCCTATAAATTTGTCTAGATGTGT
>Frequency_1_QualityScore_FFFHHHHJJJJJJJJJJJJJJJJJJJJJIJJIIJJJJJJJIJJJJJJJIIIHIIIJJGIJIJGIGGGGGFHGHIIJJHHHHHHF_Mismatch_0_Sense_+_Library_PoolT
GGTTCTTCTGTCATCCCTGTATCTCTCAGATATTCTCTAGCTTTAATGTGTTCAGCAAGCAGTGTGAGATAAGCTTTCACTTCA
>Frequency_1_QualityScore_FFHHHHGJHHJJHJIIIIGIHEGIIJJFHIJJJJIJJJJHHHHHHHFFFFDEEEEEEDDDDDDDDDDDDFDDDDDCDEEEDEDDDDCDEEEEDD_Mismatch_1_Sense_+_Library_PoolT
GGAGGGCGTTGGAGATGCAGAATTAAGTATTTATTGATTAGTTCTTTTTGATTATTGGTTCTTCTGTCATCCCTGTATCTCTCAGATATTCTCT
>Frequency_1_QualityScore_FFHHHHHJJJJJJJJJJJIJJJJJIJIJHIIIJJJJJIIJIJIJIGDFGHIGIGIJIJJJEIJIJGIIJGHIJJIIHHHHFFDFFFDEEEEEED_Mismatch_0_Sense_+_Library_PoolT
ATCTCTCAGATATTCTCTAGCTTTAATGTGTTCAGCAAGCAGTGTGAGATAAGCTTTCACTTCAGTTAATTATTTTGGATTGTGCTAATTTATT
>Frequency_3_QualityScore_EAEEEDEIFFFF@HIEDECFCACFFFHCEFGGHGHFGFEAHIBDDHEFCFEDHFHGBGHAGIGDEBFFFBCDEDFEGB@BBBCDDB?=<@DBDD_Mismatch_0_Sense_+_Library_PoolC
ATCTCTCAGATATTCTCTAGCTTTAATGTGTTCAGCAAGCAGTGTGAGATAAGCTTTCACTTCAGTTAATTATTTTGGATTGTGCTAATTTATT
>Frequency_1_QualityScore_DFFHHHHJIGDGIEIGIGJJJIIIIJJJIJGIFHIEGGGGIIJHGHICAFGEGEHIGGGGI6BHHGHHFCEDFFFE2;A>C@CD_Mismatch_0_Sense_+_Library_PoolT
GACAACATCTTGCCTATAAATTTGTCTAGATGTGTCATCTTATTTGTAATAACAAGCCGCTAAGAAATTATCCAGGCTTTCTAT
>Frequency_1_QualityScore_FFHHHHHJJJGIJIJIJJJIIJIIJJIJJJJJJJJJJJJJJJJJGHHEIJJJJJIJJJJJJIIIHHHGIIHJIGHHHHFF@BDFDCEEEDEDDD_Mismatch_0_Sense_+_Library_PoolT
GTTCTTTTTGATTAGTGGTTCTTCTGTCATCCCTGTATCTCTCAGATATTCTCTAGCTTTAATGTGTTCAGCAAGCAGTGTGAGATAAGCTTTC
>Frequency_3_QualityScore_EDBGGEHHIHHEHHIFGH:DEHHFHFEFGHHEGHHIHHHGHHHGFDEGHHHEHGIDHIIIHEGGEGGCHFHHHHIFGG@DACACDDDCDD>?AB_Mismatch_0_Sense_+_Library_PoolC
GTTCTTTTTGATTAGTGGTTCTTCTGTCATCCCTGTATCTCTCAGATATTCTCTAGCTTTAATGTGTTCAGCAAGCAGTGTGAGATAAGCTTTC
>Frequency_1_QualityScore_DFGHHHHJJJIJJJJIJJJJJJJJJJJJJJJJJJJJJJJJJIJJJJJJJJJJIJJJJJIIJJJJJJGJJHHHHHHHFFFFDDDDDBDCDDDDDE_Mismatch_0_Sense_+_Library_PoolT
TTGGAAACTGTTTTGATAAGCTTGACAACATCTTGCCTATAAATTTGTCTAGATGTGTCATCTTATTTGTAATAACAAGCCGCTAAGAAATTAT
>Frequency_7_QualityScore_EDGFFHHHGHFGHHFFGGICEEECGAFHFGFFGEDFGGHGHHHFGDDEDCGFGCGCBDEHFGHHHHGGEDEGFGHFHFC@AAABBCCCBCBAB@_Mismatch_0_Sense_+_Library_PoolC
TTGGAAACTGTTTTGATAAGCTTGACAACATCTTGCCTATAAATTTGTCTAGATGTGTCATCTTATTTGTAATAACAAGCCGCTAAGAAATTAT
>Frequency_1_QualityScore_FBFHHHHIJJJJJJJJJJJJJJJFGIJJJJJJJJJJJJJJJJJJJJIJIIIIJJJJJJJJJJJJJJIHIHIJJHHHHHHHFFFFFFFEDDDDDD_Mismatch_0_Sense_+_Library_PoolT
GTATTGGATTTGGAAACTGTTTTGATAAGCTTGACAACATCTTGCCTATAAATTTGTCTAGATGTGTCATCTTATTTGTAATAACAAGCCGCTA
>Frequency_6_QualityScore_BADEGFGFFHGFHHHGHFHGHHIHGHGIFECFEGGGHFGFGEECFHHHIIFFHIIGDFEEEGHFDEEGEDEFHHGFDEFEDEFDDCDCAA?AAB_Mismatch_0_Sense_+_Library_PoolC
GTATTGGATTTGGAAACTGTTTTGATAAGCTTGACAACATCTTGCCTATAAATTTGTCTAGATGTGTCATCTTATTTGTAATAACAAGCCGCTA
>Frequency_1_QualityScore_FFDHHHHJJJJJJJJJJJJJJJJJJGJIJJJJJJJJJJJJJJJJJJJJIJJIIJJJJHJJIJJJJHHHHCHHHHFFFFFFDEDEDDDDDDDDDD_Mismatch_1_Sense_+_Library_PoolT
GGTATTGGATTTGGAAACTGTTTTGATAAGCTTGACAACATCTTGCCTATAAATTTGTCTAGATGTGTCATCTTATTTTTAATAACAAGCCGCT
>Frequency_1_QualityScore_FFHHHHHJJIIHIJJJIJJGHIJJJIIJJIJJJIIJJJIJJJJIGIIJJJJJJJJJJJJJJJHGHHFFFBDFFE_Mismatch_1_Sense_+_Library_PoolT
CTATAAATTTGTCTAGATGTGTCATCTTATTTGTAATAACAAGCCGCTAAGAAATTATCCAGGCTTTCTATTAG
>Frequency_1_QualityScore_DDHH+ADFHIIEHGHIFHDEHGDHCHIIIGGIIIIGGEFGEEHCED?DFFGHECGAGGEB@FCHCFE77@D;@=AACEA;E?BDFFFBC;;??:_Mismatch_0_Sense_+_Library_PoolT
TTGGTATTGGATTTGGAAACTGTTTTGATAAGCTTGACAACATCTTGCCTATAAATTTGTCTAGATGTGTCATCTTATTTGTAATAACAAGCCG
>Frequency_2_QualityScore_FFGHCFHIJJHIIJIJIJJIIJIIIJIGIIJIIJIIIJJJJJJJIJJJJIIIJIJJJIJGIGHIGHIGIIIIIIJHHGHHHHFFFFFFEDEDCD_Mismatch_0_Sense_+_Library_PoolC
TTGGTATTGGATTTGGAAACTGTTTTGATAAGCTTGACAACATCTTGCCTATAAATTTGTCTAGATGTGTCATCTTATTTGTAATAACAAGCCG
>Frequency_1_QualityScore_FFHHHHHJJJIJHIIJJJJJJJJJJJJJJJJJJIIJJJJJJJJJJJIIJJIJJJJJIJJJJJJJIJIJJGIJIGGGHFFFDFFDEEEEEECDDD_Mismatch_0_Sense_+_Library_PoolT
CAGCAAGCAGTGTGAGATAAGCTTTCACTTCAGTTAATTATTTTGGATTGTGCTAATTTATTTAGCAAGGGACTACCAGTCTCTGTTGCCAACA
>Frequency_2_QualityScore_DEGGGGHIHIGHHIEHGDHHGHIIIEGIGGGEIIIIIIIIHIIHIEHIIGEHIIIGIIIIGIEIIIHGIHIGGEEGGCEEECDECBEECCBCCC_Mismatch_0_Sense_+_Library_PoolC
CAGCAAGCAGTGTGAGATAAGCTTTCACTTCAGTTAATTATTTTGGATTGTGCTAATTTATTTAGCAAGGGACTACCAGTCTCTGTTGCCAACA
>Frequency_1_QualityScore_FFHHHGHJJJJJJJJJJIIIJFHIJJJJJJJJJJJJJJJJJJIIJJJJJJJIJJJJJJJJJJIJJJJJHEHHHGHFCDFFFEEDDEEDCDDDDD_Mismatch_1_Sense_+_Library_PoolT
TTAGTTAATTATTTTGGATTGTGCTAATTTATTTAGCAAGGGACTACCAGTCTCTGTTGCCAACAGACATGATTGGTATTGGATTTGGAAACTG
>Frequency_1_QualityScore_FFHHHGHJEIIHIGIGHHJJJHIJJJJJJJJJJIJJJIJJJJJJJIJJIIIJJJJIJJJJJHIIIIJHJEHHHHHFFFFBCCEEDED@CDDDDD_Mismatch_0_Sense_+_Library_PoolT
AAGCTTTCACTTCAGTTAATTATTTTGGATTGTGCTAATTTATTTAGCAAGGGACTACCAGTCTCTGTTGCCAACAGACATGATTGGTATTGGA
>Frequency_4_QualityScore_FEHGHHFIIIIFIIIIIJIIJIIJIJIIGHGIIIIJIHHIIIGHIIHIFGIIHIIIJIIIIHGGGHICGEHHGGFFGEEEDECEEDD@BDDDDC_Mismatch_0_Sense_+_Library_PoolC
AAGCTTTCACTTCAGTTAATTATTTTGGATTGTGCTAATTTATTTAGCAAGGGACTACCAGTCTCTGTTGCCAACAGACATGATTGGTATTGGA
>Frequency_1_QualityScore_DDDFHHHAFHIIIGHHIJJGIHJIJHHIIGHJJJJIJJIJJJJJIIJHHIJIJJIJJJFHIHFHHIIEHDDGHFHGHHDEFFFFDFCDFECCCD_Mismatch_0_Sense_+_Library_PoolT
TGATTGGTATTGGATTTGGAAACTGTTTTGATAAGCTTGACAACATCTTGCCTATAAATTTGTCTAGATGTGTCATCTTATTTGTAATAACAAG
>Frequency_4_QualityScore_DEEFGHHDFGIGIGIIJJJIJJJJIHIIIJHIIIIGIIIIIIIIIJHIJIHIIIHIIGIIJJIIIIIGIHHHHGHGGHGHGGEEEEEEEEECDC_Mismatch_0_Sense_+_Library_PoolC
TGATTGGTATTGGATTTGGAAACTGTTTTGATAAGCTTGACAACATCTTGCCTATAAATTTGTCTAGATGTGTCATCTTATTTGTAATAACAAG
>Frequency_1_QualityScore_DFHFHHHJEGGHIJBHIGJJHHGIHIHIJJJFHGGGJJJJHJJJIJGFHIJEIHIJGIIIJJJJJHIIF@EHIJIJHEHHHFHFFFFFFEFDEE_Mismatch_0_Sense_+_Library_PoolT
ATGATTGGTATTGGATTTGGAAACTGTTTTGATAAGCTTGACAACATCTTGCCTATAAATTTGTCTAGATGTGTCATCTTATTTGTAATAACAA
>Frequency_3_QualityScore_EEHFHGHJEHIIJJFIJIJJHJJJJJFIIJIIIJJJHHIIJIIIIIIJIIIGIIJIIFIHIIHHHIIHHHHHGHHGFGFFFFEEEEEEEEDCDC_Mismatch_0_Sense_+_Library_PoolC
ATGATTGGTATTGGATTTGGAAACTGTTTTGATAAGCTTGACAACATCTTGCCTATAAATTTGTCTAGATGTGTCATCTTATTTGTAATAACAA
>Frequency_1_QualityScore_FDHHHHHJJJJJJJJJJJJJJJJJJJJJJJJJJJJJJJJJJJJJJJJJJJJGHHHHHFFFFFFFEECEECDCDCDDEDEEDDEDEDDCEDCCDE_Mismatch_0_Sense_+_Library_PoolT
GTAATAACAAGCCGCTAAGAAATTATCCAGGCTTTCTATTATCTGCCCCTAAATATCTCTAACATTGTTGCAGTTATCATGTAAAGTTAGTTCT
>Frequency_1_QualityScore_FFHHHGHJJJJJJJGIJJJJIIJJJGIIJJHIIIJEHIHIIGIHHIIIIIJJJIEFGHHIIIHIEIJGHEHHHFFFFFFFCCCEEDDDEEEEFD_Mismatch_0_Sense_+_Library_PoolT
AAGCTTGACAACATCTTGCCTATAAATTTGTCTAGATGTGTCATCTTATTTGTAATAACAAGCCGCTAAGAAATTATCCAGGCTTTCTATTATC
>Frequency_3_QualityScore_FFHGHHHJJIIHHHIIGIIIHIIIIIJIJJIHIHJGIIHHHIHIIIIIIIJJIHIIJJJJIIIIJIHGGDEFEFDEEEEEEDDDDDDDEDDEED_Mismatch_0_Sense_+_Library_PoolC
AAGCTTGACAACATCTTGCCTATAAATTTGTCTAGATGTGTCATCTTATTTGTAATAACAAGCCGCTAAGAAATTATCCAGGCTTTCTATTATC
>Frequency_1_QualityScore_FFHHHHHJJJIIJJJJJJJIJJJJGIJIJJJIJJJIIJJJIIJJJJJJJIJJJJJIJJJJJJJHHIIIJIIGHJHHGFFFFFEEECEEEDCDDE_Mismatch_0_Sense_+_Library_PoolT
GATAAGCTTTCACTTCAGTTAATTATTTTGGATTGTGCTAATTTATTTAGCAAGGGACTACCAGTCTCTGTTGCCAACAGACATGATTGGTATT
>Frequency_1_QualityScore_FFHHHHHJJJJIJJJIJJJIJJJJJJJJJJJIJJJHIJJJJJIJIJJJJJIHEHIJJGIIIGJJADHCHD@GHJHHHGHEFEFEECEDED@CCC_Mismatch_0_Sense_+_Library_PoolC
GATAAGCTTTCACTTCAGTTAATTATTTTGGATTGTGCTAATTTATTTAGCAAGGGACTACCAGTCTCTGTTGCCAACAGACATGATTGGTATT
>Frequency_1_QualityScore_FDHFBHHJGGGHHJJIIJJJIDHGGIIJIIEHGFHIIHIIJIJIIC@DCEHGG?FG>BBHGD>ECEHECDD@@?ABEEEC_Mismatch_1_Sense_+_Library_PoolT
CAACATCTTGCCTATAAATTTGTCTAGATGTGTCATCTTATTTGTAATAACAAGCCGCTAAGAAATTATCCAGGCTTTCA
>Frequency_1_QualityScore_FFHHGHFHJGHGIJIJJJJIJJJJJJHIJJJJJJJJIJIJJJJJJIJJIJJJJJJHIIIIIJIJGGHIJGHGHIFIEIHHEHHHFFFFFFDEDD_Mismatch_0_Sense_+_Library_PoolT
GATTAGTGGTTCTTCTGTCATCCCTGTATCTCTCAGATATTCTCTAGCTTTAATGTGTTCAGCAAGCAGTGTGAGATAAGCTTTCACTTCAGTT
>Frequency_3_QualityScore_EFHHHHGIIIIIIJJJIIJHIIIJJJIHJIJJJJJJJJJJJJJIIIJJHIIJJJIHIGHIJJJJJIIJIHGEEEGHHFFGFFGEEDDEEEDDCD_Mismatch_0_Sense_+_Library_PoolC
GATTAGTGGTTCTTCTGTCATCCCTGTATCTCTCAGATATTCTCTAGCTTTAATGTGTTCAGCAAGCAGTGTGAGATAAGCTTTCACTTCAGTT
>Frequency_1_QualityScore_FFHHHHHJJJJIHJJJJJJJJJJJJJJJJIJJJJJJIIIIJJJIJJIJJIJIJIJIIJJGIJJJJIGIHFHIIJJJJHHHEDCEFFDEDDEEBC_Mismatch_0_Sense_+_Library_PoolT
TAGTTCTTTTTGATTAGTGGTTCTTCTGTCATCCCTGTATCTCTCAGATATTCTCTAGCTTTAATGTGTTCAGCAAGCAGTGTGAGATAAGCTT
>Frequency_1_QualityScore_FFHFHHHJJJJJIJJIJGIJHIIJJJJJJJIJJGIJJJJJJIJJJJJJJJJJJIJJJIJJJJJIJJGHGEHJJHHHHHFFDFCECEEEEEDDDD_Mismatch_0_Sense_+_Library_PoolC
TAGTTCTTTTTGATTAGTGGTTCTTCTGTCATCCCTGTATCTCTCAGATATTCTCTAGCTTTAATGTGTTCAGCAAGCAGTGTGAGATAAGCTT
>Frequency_1_QualityScore_FFHHHHGJJJJJJJIJJJJIJJJIJJJJJJJJJIJIIJJJJJIJJJJHIIFIJIJIJIGGIJJJJJJJIDHGGHHHGHHHFFFFEEEEEEDDCD_Mismatch_1_Sense_+_Library_PoolT
CCCGTATCTCTCAGATATTCTCTAGCTTTAATGTGTTCAGCAAGCAGTGTGAGATAAGCTTTCACTTCAGTTAATTATTTTGGATTGTGCTAAT
>Frequency_11_QualityScore_EDHGGGGHHGHHHIIGGHHHIHIIFHGGGHIHIHHHIIIIIGFGHHIHGIHHGEHGEEEFGFGHHHIIIHHGGGGGGFEDEDEDCCCCBCCDDC_Mismatch_0_Sense_+_Library_PoolC
TTTGGAAACTGTTTTGATAAGCTTGACAACATCTTGCCTATAAATTTGTCTAGATGTGTCATCTTATTTGTAATAACAAGCCGCTAAGAAATTA
>Frequency_8_QualityScore_EDGGHGEHHGHHIFCGGHHHHIEGEGHIGGIGIGHIGFGHIIHHIHGHIHHGDCEGEGIIHIIIGIGHGGHGGHGHFDDDCCAABC@ABBCBCD_Mismatch_0_Sense_+_Library_PoolC
TGGAAACTGTTTTGATAAGCTTGACAACATCTTGCCTATAAATTTGTCTAGATGTGTCATCTTATTTGTAATAACAAGCCGCTAAGAAATTATC
>Frequency_7_QualityScore_EEGGGGGHGIIHFEGHIIFHIJJIGIIIHIGIIIFHGHIIHIIIHIGGHGIGIGHGHIIHIGDGHHFGHDECBDEBBBDEEACDDDDDDCDEDE_Mismatch_0_Sense_+_Library_PoolC
AGACATGATTGGTATTGGATTTGGAAACTGTTTTGATAAGCTTGACAACATCTTGCCTATAAATTTGTCTAGATGTGTCATCTTATTTGTAATA
>Frequency_6_QualityScore_EFGGGHHJIJIIJJJJJJJIIIIIHIIJIHIIHHIIIIHIJIJIIIIIIIIIIIIHHHIIIHIIIHIGHGGGGFFFEEEDEEEEEEEDDECDCD_Mismatch_0_Sense_+_Library_PoolC
GACAACATCTTGCCTATAAATTTGTCTAGATGTGTCATCTTATTTGTAATAACAAGCCGCTAAGAAATTATCCAGGCTTTCTATTATCTGCCCC
>Frequency_6_QualityScore_FFHHHHHJHHHIIIIIJIJIIJHGHIIIHIIIIHHIIJIIJJJIIHHIIIIIIIIIIHIIIIIJJIIIIGHHIIIHHGEFEFEDDEEDDDCCCC_Mismatch_0_Sense_+_Library_PoolC
CTTTAATGTGTTCAGCAAGCAGTGTGAGATAAGCTTTCACTTCAGTTAATTATTTTGGATTGTGCTAATTTATTTAGCAAGGGACTACCAGTCT
>Frequency_6_QualityScore_EEGFFFGGIGHEGGGG?CCDCFFFGHGHGIIHIH@DEFHIHGHHGGFEEEIIHIDEGGEHHGGHHGHFDBA?BCEDF@A>AABCAABCDDEEEE_Mismatch_0_Sense_+_Library_PoolC
CAACAGACATGATTGGTATTGGATTTGGAAACTGTTTTGATAAGCTTGACAACATCTTGCCTATAAATTTGTCTAGATGTGTCATCTTATTTGT
>Frequency_6_QualityScore_EEHHGGHHIIGIIGHIIFGGGIIHIIGIIIHIIFHHHIHIIIHEGHIIIIIIIJIIIIIIIFHIIIHFFFGGGFEEDDDDCEDCCCBCCDD_Mismatch_0_Sense_+_Library_PoolC
TAGCAAGGGACTACCAGTCTCTGTTGCCAACAGACATGATTGGTATTGGATTTGGAAACTGTTTTGATAAGCTTGACAACATCTTGCCTAT
>Frequency_6_QualityScore_FFHHHHHJIIJJJGHIIJJHIJJJJIJJJIJGIJIJIJIJJIJJJJJJJJJJJJJJJJJJJJJJIJIIHEHHIGGHFHGGFFFFFECDEECCEE_Mismatch_0_Sense_+_Library_PoolC
CAGACATGATTGGTATTGGATTTGGAAACTGTTTTGATAAGCTTGACAACATCTTGCCTATAAATTTGTCTAGATGTGTCATCTTATTTGTAAT
>Frequency_5_QualityScore_FFHHHHHJJJJIIJJJIJJJJDFHIIJIIJJJJIJJJJJHIJJIIIJJIJJJJJJJJJIIJIIHIIHHGGGGFGGFDFFEEEEECBCDDECDDD_Mismatch_0_Sense_+_Library_PoolC
GTTGCCAACAGACATGATTGGTATTGGATTTGGAAACTGTTTTGATAAGCTTGACAACATCTTGCCTATAAATTTGTCTAGATGTGTCATCTTA
>Frequency_5_QualityScore_FFHHHHHHJJJJJJJJJJJJJJJIIIJJIIJJJGGIIJJIJJJJJIJJJJJGIJJJIIJJJJJIIIIIIFGGHGFFFFFEEEEDEEEDEDDEDD_Mismatch_0_Sense_+_Library_PoolC
CTACCAGTCTCTGTTGCCAACAGACATGATTGGTATTGGATTTGGAAACTGTTTTGATAAGCTTGACAACATCTTGCCTATAAATTTGTCTAGA
>Frequency_5_QualityScore_FFGHGGHIIIIFHHIIIGIIIJHIIHHGHHHIFHIIJCEGHIHFGGIHIFHHIIHFIIIIGHFHHGGFFEEEDDCDEEEDDDDDDDBDDEDDDD_Mismatch_0_Sense_+_Library_PoolC
GGGACTACCAGTCTCTGTTGCCAACAGACATGATTGGTATTGGATTTGGAAACTGTTTTGATAAGCTTGACAACATCTTGCCTATAAATTTGTC
>Frequency_5_QualityScore_FFHHHHGIJJJJJJJJJJJJIIIIIJJFHIJJEHIIJIHIIJJIIIJJJIHIJJJIIIIJIJJJIIIIIHGHGHGFFFEFEEEEEDDDDDEDCC_Mismatch_0_Sense_+_Library_PoolC
TACCAGTCTCTGTTGCCAACAGACATGATTGGTATTGGATTTGGAAACTGTTTTGATAAGCTTGACAACATCTTGCCTATAAATTTGTCTAGAT
>Frequency_5_QualityScore_FEFHHFGIIIJDGGHIHEGIIGGGJJGHHEDHGEGIJJDEHIIIIJHHIIIIHHIJIIIIHIHIIHHGIGGHHHEFGGGGFEEBDEEEBDDEED_Mismatch_0_Sense_+_Library_PoolC
GACATGATTGGTATTGGATTTGGAAACTGTTTTGATAAGCTTGACAACATCTTGCCTATAAATTTGTCTAGATGTGTCATCTTATTTGTAATAA
>Frequency_4_QualityScore_ECEGFGEHHHGHHHHGGGGGHHEGHGHCFGHHHHGHHHHHHHHHHGHHHHGGHHGHHHHGHHHHHGGFGFEFFFFFEEEEEEEEDEEDDDCCDC_Mismatch_0_Sense_+_Library_PoolC
GTCTCTGTTGCCAACAGACATGATTGGTATTGGATTTGGAAACTGTTTTGATAAGCTTGACAACATCTTGCCTATAAATTTGTCTAGATGTGTC
>Frequency_4_QualityScore_FFHHFGHIHIIIIIJHIIIIIIIJIIHIIHIHIIJIIIIIIIJJJGIIJJJJIIJJIJIJIIIJGGGHIIGIIIIIIIGHHHGGGEDFEEDDDD_Mismatch_0_Sense_+_Library_PoolC
TCTCTAGCTTTAATGTGTTCAGCAAGCAGTGTGAGATAAGCTTTCACTTCAGTTAATTATTTTGGATTGTGCTAATTTATTTAGCAAGGGACTA
>Frequency_4_QualityScore_FEHHHHHJJJJJJJJIIIIIIJIJJIJJJJJJJJJJJJJJJJJIJJIIIIJJJJJIJJJJIJJIJJIIIGIHIGGEEEEEDEEDE@CCDDDCDD_Mismatch_0_Sense_+_Library_PoolC
GTTTTGATAAGCTTGACAACATCTTGCCTATAAATTTGTCTAGATGTGTCATCTTATTTGTAATAACAAGCCGCTAAGAAATTATCCAGGCTTT
>Frequency_4_QualityScore_FFHGHHHIIJJJIJIJIIIGIIIIIIJJIIJIJIJJJJIIIIIIIIJJIIIIIIIIJIJJJJIIIJJIHIIIIGHGFEDEDDEDDDDDCCDDCC_Mismatch_0_Sense_+_Library_PoolC
CTGTTTTGATAAGCTTGACAACATCTTGCCTATAAATTTGTCTAGATGTGTCATCTTATTTGTAATAACAAGCCGCTAAGAAATTATCCAGGCT
>Frequency_4_QualityScore_EEBFGFEGHIGFGJGHCGBHGHIIEEEHIFGBCFEHHHHIIIEIGFBCECCHHIFEHDGIGHGHIIHHIIIIHHHGGHGGGCEFFFEEDECDDC_Mismatch_0_Sense_+_Library_PoolC
AGTATTTATTGATTAGTTCTTTTTGATTAGTGGTTCTTCTGTCATCCCTGTATCTCTCAGATATTCTCTAGCTTTAATGTGTTCAGCAAGCAGT
>Frequency_4_QualityScore_EFHHHHHJIJJJIJJJJHIIIIIJJHHIIJJJJJJIIJIJIJJIHIJJJIIIIIIJJEGGHIJJIIHIJHIFIIGIHGGFEEECCDDDCCDCDD_Mismatch_0_Sense_+_Library_PoolC
ATTTGGAAACTGTTTTGATAAGCTTGACAACATCTTGCCTATAAATTTGTCTAGATGTGTCATCTTATTTGTAATAACAAGCCGCTAAGAAATT
>Frequency_4_QualityScore_EFHHGGGHJIIJIHIIIHFFIIIIIIIIIIJJIJIIIIJHIIIIDFHIIHHIHIIIHGHGGHEGHHHGGGGFGFEEDEDDDDDDCCCDCCDDDC_Mismatch_0_Sense_+_Library_PoolC
TTAGCAAGGGACTACCAGTCTCTGTTGCCAACAGACATGATTGGTATTGGATTTGGAAACTGTTTTGATAAGCTTGACAACATCTTGCCTATAA
>Frequency_4_QualityScore_EEGGGGGIFHGDFIGHIHHHHGGGGFGEFIIHFIGGHGIGGDGEEGGH@CFGIIGHGIIIGGEDGFEH@CEGIHFHGHGFFEGFEEECEEEEEC_Mismatch_0_Sense_+_Library_PoolC
TCTCAGATATTCTCTAGCTTTAATGTGTTCAGCAAGCAGTGTGAGATAAGCTTTCACTTCAGTTAATTATTTTGGATTGTGCTAATTTATTTAG
>Frequency_4_QualityScore_DEHHFDGIIIIGGIGHGCGIIIIGHHIHHHIIGIIIGHIGHIHFIFGEFGFGFEGFGIIIIIIIIGGFG@EEADEEECEBCCCCDDCDDC@BCC_Mismatch_0_Sense_+_Library_PoolC
TTAATTATTTTGGATTGTGCTAATTTATTTAGCAAGGGACTACCAGTCTCTGTTGCCAACAGACATGATTGGTATTGGATTTGGAAACTGTTTT
>Frequency_4_QualityScore_FFHHHHHJJJJIIIIIIJIIHIIHIIJJIJJJJIIJJHIIIJIIIIJJHIIHHGHIIIIIGHHIJJIFHEHIIIIIGEGHFHGHGFEEEEDEEE_Mismatch_0_Sense_+_Library_PoolC
CATCCCTGTATCTCTCAGATATTCTCTAGCTTTAATGTGTTCAGCAAGCAGTGTGAGATAAGCTTTCACTTCAGTTAATTATTTTGGATTGTGC
>Frequency_4_QualityScore_EEFGFEEHIJIIJIIIIIIHIJIGHHFHEGIGHIIHFIIHIIJEFGIIIIEIHIIHIIHIIIIDFFHIHGGHIIIIHHGGGHEFEEECBCCCCB_Mismatch_0_Sense_+_Library_PoolC
TATTGGATTTGGAAACTGTTTTGATAAGCTTGACAACATCTTGCCTATAAATTTGTCTAGATGTGTCATCTTATTTGTAATAACAAGCCGCTAA
>Frequency_3_QualityScore_EEEGFGGDHHHIHIIJIGIIIIIIIHIIIHGIIFFHHGHGHGIIHIFHHFHHIECGFGGIGHEGHHHIHDGGGHECBCEDEDE@CECBCBCCCD_Mismatch_0_Sense_+_Library_PoolC
AAGCAGTGTGAGATAAGCTTTCACTTCAGTTAATTATTTTGGATTGTGCTAATTTATTTAGCAAGGGACTACCAGTCTCTGTTGCCAACAGACA
>Frequency_3_QualityScore_FEHHHHHIJJJJIJIJJJHIJIJGIHJJJJJIJJHIJJIHIIIIJJJJJIJJJJJJJJJJJIJHHGIJFGFHHGFFGFFEEEEDDEDEDDDACD_Mismatch_0_Sense_+_Library_PoolC
GTTAATTATTTTGGATTGTGCTAATTTATTTAGCAAGGGACTACCAGTCTCTGTTGCCAACAGACATGATTGGTATTGGATTTGGAAACTGTTT
>Frequency_3_QualityScore_EEHHHHHJJJIJHJJIJIJIIJJHJJJJIIIJJJGHIJJIJJIJJJJJJJJIJIJHIIIJIHIIHIJJJIIIIIGHGFFEFFEEDEEDD?CBCC_Mismatch_0_Sense_+_Library_PoolC
ATAAGCTTTCACTTCAGTTAATTATTTTGGATTGTGCTAATTTATTTAGCAAGGGACTACCAGTCTCTGTTGCCAACAGACATGATTGGTATTG
>Frequency_3_QualityScore_EDGHFGFIIIIFJJIIJHHIIEEFFIIGGHJGHIIGIHHFHHHIHGHHHIIIHGEGHG?CFFFFEEEHHAEEEHEDCBDFFFFEFCEBBCCDCC_Mismatch_0_Sense_+_Library_PoolC
ATTGGATTTGGAAACTGTTTTGATAAGCTTGACAACATCTTGCCTATAAATTTGTCTAGATGTGTCATCTTATTTGTAATAACAAGCCGCTAAG
>Frequency_3_QualityScore_FFHHHHHHIJJJJJJJJJJJJJJIJIJJJIIIJJHJJJJIJJJJIIJJIJJJHHJJJJIJJJJJJJHIIGHGHIGGGFEEEDDDDDDDDDEDDD_Mismatch_0_Sense_+_Library_PoolC
GAAACTGTTTTGATAAGCTTGACAACATCTTGCCTATAAATTTGTCTAGATGTGTCATCTTATTTGTAATAACAAGCCGCTAAGAAATTATCCA
>Frequency_3_QualityScore_FFHHHHFIJJJIJJHHJJJJJJJIHIIIJIJJFHIIIIJJJJJJJIHIJIHHIIJJJJJJJIHHIHHHGEFGGGECCEEEEEEEEE_Mismatch_0_Sense_+_Library_PoolC
GACAACATCTTGCCTATAAATTTGTCTAGATGTGTCATCTTATTTGTAATAACAAGCCGCTAAGAAATTATCCAGGCTTTCTATTA
>Frequency_3_QualityScore_FFHHHHHJJJJJJJJIIJIHJIHHJJJJIHJJJIJJJIIIIJJJJJIHIHIIIJGIIIIIJJGHHIIIIDHFHHFFFEEEDEDDDDDD@BCCCC_Mismatch_0_Sense_+_Library_PoolC
TAAGCTTTCACTTCAGTTAATTATTTTGGATTGTGCTAATTTATTTAGCAAGGGACTACCAGTCTCTGTTGCCAACAGACATGATTGGTATTGG
>Frequency_3_QualityScore_BCFFGFEEHHEGHHGHIDDEGGHCFEDGGIGHGHEHHGIFIHEGHIFGIIJHHIJIIHEGHDGAFFHD=>DDEDDDDDCDDEEDEEECDCCCCA_Mismatch_0_Sense_+_Library_PoolC
ACAACATCTTGCCTATAAATTTGTCTAGATGTGTCATCTTATTTGTAATAACAAGCCGCTAAGAAATTATCCAGGCTTTCTATTATCTGCCCCT
>Frequency_3_QualityScore_EEGGEGGFEEFHHCFFHGGEHEHHIIGIIIIHFFHHHCFHHFHFFGDFGIEIGIIIIIIHHFGHIGHGEEFGFDDBDCDABDDDDDDBBABCCD_Mismatch_0_Sense_+_Library_PoolC
TTTGATAAGCTTGACAACATCTTGCCTATAAATTTGTCTAGATGTGTCATCTTATTTGTAATAACAAGCCGCTAAGAAATTATCCAGGCTTTCT
>Frequency_3_QualityScore_DEGBFGGIJGIIJJJIIIJJJGIIJJFHIJJJJJJJJJJJJJJJJJJJJJIJJJIIJJIHIIIGIIHIIFGHIIFHHHHHGGFEFEEFDEDDCD_Mismatch_0_Sense_+_Library_PoolC
TGGTATTGGATTTGGAAACTGTTTTGATAAGCTTGACAACATCTTGCCTATAAATTTGTCTAGATGTGTCATCTTATTTGTAATAACAAGCCGC
>Frequency_3_QualityScore_FFHHHHHJJJJJJJJJIIJJIJJJJJJIJJJJJJJJJHJJJJEHGIJJIIHIHGHIJJGIGIIIIGGGGGFEDDEEDDCCDDBCCDDDDCCDEE_Mismatch_0_Sense_+_Library_PoolC
AGCAAGGGACTACCAGTCTCTGTTGCCAACAGACATGATTGGTATTGGATTTGGAAACTGTTTTGATAAGCTTGACAACATCTTGCCTATAAAT
>Frequency_3_QualityScore_FFHHHHHIJJJIJJJJJJJJIJIHIIHJJJJJJJJJJHIJJJJJJJJJIIIIHHIJJJJJJJJJJIJJIIIJIHFGGGECCCDDDDDDDEDDDD_Mismatch_0_Sense_+_Library_PoolC
AAACTGTTTTGATAAGCTTGACAACATCTTGCCTATAAATTTGTCTAGATGTGTCATCTTATTTGTAATAACAAGCCGCTAAGAAATTATCCAG
>Frequency_3_QualityScore_FFHHHGGIJJJIIJIIIHJJIIJIIJIJJJJJJIJJJIIIJIIIIJJJJJIJJJJHIIJJJIIIIHIGHGFGFFFEEFEEEEEDECCDDDDEEE_Mismatch_0_Sense_+_Library_PoolC
GATAAGCTTGACAACATCTTGCCTATAAATTTGTCTAGATGTGTCATCTTATTTGTAATAACAAGCCGCTAAGAAATTATCCAGGCTTTCTATT
>Frequency_3_QualityScore_EDGFFGHIHHIHIIIIIHDGHGHIIIIJIIIIIIHIFIIJHIJJJIIIIFHIIHHHIJHIJIIHIIHHHFIEFGFFFEDDDBDDEDCDDDCDCC_Mismatch_0_Sense_+_Library_PoolC
ACTGTTTTGATAAGCTTGACAACATCTTGCCTATAAATTTGTCTAGATGTGTCATCTTATTTGTAATAACAAGCCGCTAAGAAATTATCCAGGC
>Frequency_3_QualityScore_FFHHHHHJJJJJIJJJJJJJJJGIIIJJJJJJJJJJGHGHIHJHJJJHIJJJIJIJJJJGIJJJJHJJJFHIJIIIIHGGGGGGFDFEFFFEDD_Mismatch_0_Sense_+_Library_PoolC
CAGATATTCTCTAGCTTTAATGTGTTCAGCAAGCAGTGTGAGATAAGCTTTCACTTCAGTTAATTATTTTGGATTGTGCTAATTTATTTAGCAA
>Frequency_3_QualityScore_FFHHFGHJJJHIIJJJJJJIHIIHIHHIHIBFGHIIHGIIIGIIJJIICFHIIJGIJIJIIIJJIJIJIEFHGHHFFFEFEEEEDEEEEDDDDC_Mismatch_0_Sense_+_Library_PoolC
CCAGTCTCTGTTGCCAACAGACATGATTGGTATTGGATTTGGAAACTGTTTTGATAAGCTTGACAACATCTTGCCTATAAATTTGTCTAGATGT
>Frequency_3_QualityScore_FFGHGHHIDGHHIIHIIHIIIIIBGGHGIIJGIGHGIIHGIIIJIFGGIIJJIGHIJJIIJJIJJJIIIGEGGGGHFEFBDDDBBBDDDDDEDC_Mismatch_0_Sense_+_Library_PoolC
GGAAACTGTTTTGATAAGCTTGACAACATCTTGCCTATAAATTTGTCTAGATGTGTCATCTTATTTGTAATAACAAGCCGCTAAGAAATTATCC
>Frequency_3_QualityScore_FEHHHHCGHHIJIJJIJJJJJIJIIIIJJIJJJJJHHIJJJJJJIJHIIIIJJJIJJJJJIFIIIIHIIIIIIIIHGHGGGGFFFFFFFEEEBC_Mismatch_0_Sense_+_Library_PoolC
GATTGGTATTGGATTTGGAAACTGTTTTGATAAGCTTGACAACATCTTGCCTATAAATTTGTCTAGATGTGTCATCTTATTTGTAATAACAAGC
>Frequency_3_QualityScore_FFHHHHHJJJJJJJJJJJJJJJJIJHJFHHHIHIIIIJJJJGHFHGGIGIJJHIIJIIHHIIIJGHIIJHHIIIIIFIGHGFGGFFEFFFEEEE_Mismatch_0_Sense_+_Library_PoolC
TCTCTCAGATATTCTCTAGCTTTAATGTGTTCAGCAAGCAGTGTGAGATAAGCTTTCACTTCAGTTAATTATTTTGGATTGTGCTAATTTATTT
>Frequency_3_QualityScore_FFHHHHHJJJIIIJJJJJJJJJJJIIIIHIIIJJJJJJJJJJJJJIJHIJJIJHIJJJJIJIJJHIJJJHIIIIIHHIHGFFFDEEEDDEDDDD_Mismatch_0_Sense_+_Library_PoolC
AGCTTTAATGTGTTCAGCAAGCAGTGTGAGATAAGCTTTCACTTCAGTTAATTATTTTGGATTGTGCTAATTTATTTAGCAAGGGACTACCAGT
>Frequency_3_QualityScore_FFHHHHHJJJJJJJJJJJJJJIIIJJHJJJJGHIIJJJJJJJJJJJJJJHIJJJIFDHIIJJJJJIJIHFHGGGGFFEFEEEEEEECDDDDDCD_Mismatch_0_Sense_+_Library_PoolC
ACCAGTCTCTGTTGCCAACAGACATGATTGGTATTGGATTTGGAAACTGTTTTGATAAGCTTGACAACATCTTGCCTATAAATTTGTCTAGATG
>Frequency_3_QualityScore_EFHGGHGIIIIIGDGGIIIIIJIIJJJHHHIGIJJHHHIJJJIJJJHIIHHIIJJJIIIEHHIIIIHEFDFEFFFFFDECDDDDD_Mismatch_1_Sense_+_Library_PoolC
CTTGACAACATCTTGCCTATAAATTTGTCTAGATGTGTCATCTTATTTGTAATAACAAGCCGCTAAGAAATTATCCAGGCTTTCA
>Frequency_3_QualityScore_FFHHGGHJJJIJJJJJJJJJIIIIEHHIJJJJHJJJJIEFHHHIIIIIFGHGIIHIIJJDHHIIIGGHHFGHIGHHHFBDFFGGGDFEFEEECC_Mismatch_0_Sense_+_Library_PoolC
CTCAGATATTCTCTAGCTTTAATGTGTTCAGCAAGCAGTGTGAGATAAGCTTTCACTTCAGTTAATTATTTTGGATTGTGCTAATTTATTTAGC
>Frequency_3_QualityScore_FFHHHHHJJJJJJJJJJJIJJJJIJJIIJJJJJJIJJIIJJIIIJJJJJIJJJIJIHIIJJJJJJIIIIHHJHHHHHHGGFFFEEEDDDFDDBD_Mismatch_0_Sense_+_Library_PoolC
GAGATAAGCTTTCACTTCAGTTAATTATTTTGGATTGTGCTAATTTATTTAGCAAGGGACTACCAGTCTCTGTTGCCAACAGACATGATTGGTA
>Frequency_3_QualityScore_EDGGHGHJJIIHJJJJJJJIJJJJJIJIIIJJJJJJJJJIJJJJHIIJIJIJJIJIIJIJJIIIIIIGGFFHIIHHGFHFEEEECEEEEDDDDC_Mismatch_0_Sense_+_Library_PoolC
GTGAGATAAGCTTTCACTTCAGTTAATTATTTTGGATTGTGCTAATTTATTTAGCAAGGGACTACCAGTCTCTGTTGCCAACAGACATGATTGG
>Frequency_3_QualityScore_FFHHHHHJJEIJJJJJHIJIJHIIHIJIJJJJJJJIJIIIIIGHIIJEGFIIIIJIIJJHIHHGIFGIJGDEFHGEFEEECDDDDDDBCCDDDD_Mismatch_0_Sense_+_Library_PoolC
TATTTAGCAAGGGACTACCAGTCTCTGTTGCCAACAGACATGATTGGTATTGGATTTGGAAACTGTTTTGATAAGCTTGACAACATCTTGCCTA
>Frequency_3_QualityScore_FEGHGHHJHIIGIHGDHIHGHIIDEFHIIIIIIJIHHIIIIGHIIIIIGHHGIIHFIIHIJIHIIIJJIGHGFHHFFFDFEDECDD@CCCCEDD_Mismatch_0_Sense_+_Library_PoolC
CTGTTGCCAACAGACATGATTGGTATTGGATTTGGAAACTGTTTTGATAAGCTTGACAACATCTTGCCTATAAATTTGTCTAGATGTGTCATCT
>Frequency_3_QualityScore_FFHHHHHJJJIJJJJIJJJJJJJJIJHIIJJHJJJJGHIJJJIJJJJJIJIJJJGHIJJIIIJJJJJJIHHHHGFFFFFFEDE>CDDDEDDEDD_Mismatch_0_Sense_+_Library_PoolC
GGACTACCAGTCTCTGTTGCCAACAGACATGATTGGTATTGGATTTGGAAACTGTTTTGATAAGCTTGACAACATCTTGCCTATAAATTTGTCT
>Frequency_3_QualityScore_FFHHHHHHIHGIGIIIJDGHHIIGHHIIIJIJIIJGIIJJHIIJIIHHIIJJIJJIGHIJJJJIJIIIHGGGHFGGGFFFEEDEEEDEEDDEEE_Mismatch_0_Sense_+_Library_PoolC
CCAACAGACATGATTGGTATTGGATTTGGAAACTGTTTTGATAAGCTTGACAACATCTTGCCTATAAATTTGTCTAGATGTGTCATCTTATTTG
>Frequency_3_QualityScore_FFHHHHHJJJJJJJJJJJJJJJJJJJIJIJJJJJJJJJJJJJJJJJJJJJJIIJJJJJJJJHJJJJJIHHHHGGGFEFFEEEEEEDD_Mismatch_1_Sense_+_Library_PoolC
ATCTTGCCTATAAATTTGTCTAGATGTGTCATCTTATTTGTAATAACAAGCCGCTAAGAAATTATCCAGGCTTTCTATTATCTGCCA
>Frequency_3_QualityScore_EFHHHHHIIIJIJJJJJJIJJJIJJJJJJJJJJJJJJJJIJJJJJJIHHHHJJJJJJIIJJIIJIIIIIEHHHGFGEDEEEDDDDEDDDDDDDD_Mismatch_0_Sense_+_Library_PoolC
TGTTTTGATAAGCTTGACAACATCTTGCCTATAAATTTGTCTAGATGTGTCATCTTATTTGTAATAACAAGCCGCTAAGAAATTATCCAGGCTT
>Frequency_3_QualityScore_FFHHHHHGIHHIJJIHIIJHIJEGHIJHIJJGIJJJIIIJJJJJJIJJIJHIJIHHIIIIHGGGFGGEFCEFEFEEEEDDCDDEEEEDDEDDDD_Mismatch_0_Sense_+_Library_PoolC
GCGTTGGAGATGCAGAATTAAGTATTTATTGATTAGTTCTTTTTGATTAGTGGTTCTTCTGTCATCCCTGTATCTCTCAGATATTCTCTAGCTT
>Frequency_2_QualityScore_FFHHHHGIIJJJJJJJJJJJJIIJJJIJJIIIIIJJJJJJJJJGIIJJIJJJJIIJJJIJJIIIIIIHHFFGGFEEEEE_Mismatch_1_Sense_+_Library_PoolC
AACATCTTGCCTATAAATTTGTCTAGATGTGTCATCTTATTTGTAATAACAAGCCGCTAAGAAATTATCCAGGCTTTCA
>Frequency_2_QualityScore_FFHGHHHJJJJJJIJJGIJIIIIGIIGIIJJJJIIIJJIIIIHIIIJJJIJIIJJJJIIIIHIHHHIFHGGGGG_Mismatch_0_Sense_+_Library_PoolC
CCTATAAATTTGTCTAGATGTGTCATCTTATTTGTAATAACAAGCCGCTAAGAAATTATCCAGGCTTTCTATTA
>Frequency_2_QualityScore_FFHGGHHJJJJIGIJIIIIIJJJJIJJJJJJJIIJJIJJJIIIJIJIIJJJJJIIIIIJJIIIIIIJJJGHHHGFFFE_Mismatch_0_Sense_+_Library_PoolC
ATAAGCTTGACAACATCTTGCCTATAAATTTGTCTAGATGTGTCATCTTATTTGTAATAACAAGCCGCTAAGAAATTA
>Frequency_2_QualityScore_EFHHHHHJJJJJJJIJGIIIJJJJIJIJJJIJIJJJJJJJJIJJJIIJJIIIIJJJJJJJJJIIJJJJHHIIGGEEEECEEEEEDCDDDDDDDD_Mismatch_0_Sense_+_Library_PoolC
TTTTGATAAGCTTGACAACATCTTGCCTATAAATTTGTCTAGATGTGTCATCTTATTTGTAATAACAAGCCGCTAAGAAATTATCCAGGCTTTC
>Frequency_2_QualityScore_FFHHHGHJJJJJJJJIIJJIIIIIIJJJJJJJJIIIIJIJIIIJIGIJJJJJJJJIIJJHJIIIIJIJIHIHICGHHGFGFFEFEEECDCCCCD_Mismatch_0_Sense_+_Library_PoolC
ATATTCTCTAGCTTTAATGTGTTCAGCAAGCAGTGTGAGATAAGCTTTCACTTCAGTTAATTATTTTGGATTGTGCTAATTTATTTAGCAAGGG
>Frequency_2_QualityScore_FFHHGHCFGGIIGIIIIIIIIIIHIIJIJJIIIIJIIJIIHIIIIIII@GGDIIHIJJFGIIHIGGHGHHEEEECEADDDCEADDDEDCCEEDD_Mismatch_0_Sense_+_Library_PoolC
AATAACAAGCCGCTAAGAAATTATCCAGGCTTTCTATTATCTGCCCCTAAATATCTCTAACATTGTTGCAGTTATCATGTAAAGTTAGTTCTGC
>Frequency_2_QualityScore_FFHHHHHJJIJIJJJJIJIIIIIIIIIIIJJJJJJIIIJJJJJGIHIIJIIIIJJIJIJIIIJIJIIJJGIIHHFFFEEFEEEEEEEDDDDDDE_Mismatch_0_Sense_+_Library_PoolC
TTGATAAGCTTGACAACATCTTGCCTATAAATTTGTCTAGATGTGTCATCTTATTTGTAATAACAAGCCGCTAAGAAATTATCCAGGCTTTCTA
>Frequency_2_QualityScore_FFHGHHHJJJJJJJIJJHIIIIIJJJJJJJJJJJJIJJJJIJJJJJIJJJIJJJJJJIIJJJIJJJHIJHIIIIIIGGGFEEEEEEDDEDECCC_Mismatch_0_Sense_+_Library_PoolC
ATGTGTTCAGCAAGCAGTGTGAGATAAGCTTTCACTTCAGTTAATTATTTTGGATTGTGCTAATTTATTTAGCAAGGGACTACCAGTCTCTGTT
>Frequency_2_QualityScore_FEHHHHHJIJGHIIJJJJIIJIHIGIIHIJJIJJJIJJJJIIJJIIJJIJJJJIIJJJJJJIJIIJJJJJJIJGIHIJHGHHGGFFEEECDBEE_Mismatch_0_Sense_+_Library_PoolC
TATTGATTAGTTCTTTTTGATTAGTGGTTCTTCTGTCATCCCTGTATCTCTCAGATATTCTCTAGCTTTAATGTGTTCAGCAAGCAGTGTGAGA
>Frequency_2_QualityScore_C@CBGGGEEH?EHIGIIHGIHI>CGIHGEGIIGDEHHIIIHGIIHEGCCEFGIAEIDEEGGIIGG@CCD@CDCDCCCAACEECCDEDCCCD;A?_Mismatch_0_Sense_+_Library_PoolC
TGTTGCCAACAGACATGATTGGTATTGGATTTGGAAACTGTTTTGATAAGCTTGACAACATCTTGCCTATAAATTTGTCTAGATGTGTCATCTT
>Frequency_2_QualityScore_EFHHHHGGHGIIJJJIIJJIIGIIIHIJIJJJIJJIIJJJJJIJIJJJJHIJJIJIIIIIEHIIIIFHIGGHGGIJIIGHGGGFEEEEEDECDD_Mismatch_0_Sense_+_Library_PoolC
TGATTAGTTCTTTTTGATTAGTGGTTCTTCTGTCATCCCTGTATCTCTCAGATATTCTCTAGCTTTAATGTGTTCAGCAAGCAGTGTGAGATAA
>Frequency_2_QualityScore_FCHHHGHHIJIIIIIIIIGHIIIIJIGIHIIIHHIJIIIIGIIIIGIIIIIIIIIEHIIIIIJGHEGIGEGHGGFFEECCCEEAD_Mismatch_0_Sense_+_Library_PoolC
ACAACATCTTGCCTATAAATTTGTCTAGATGTGTCATCTTATTTGTAATAACAAGCCGCTAAGAAATTATCCAGGCTTTCTATTA
>Frequency_2_QualityScore_FFHGHGHJHHIIIJJJIIEHGIHIIIFIGIIIIIIIIIIIGIIIIIJIIJJIJJJIJJJIJJJIJJJJJGFGHGGFDFFFFEEEEEDDDD_Mismatch_0_Sense_+_Library_PoolC
ATCTTGCCTATAAATTTGTCTAGATGTGTCATCTTATTTGTAATAACAAGCCGCTAAGAAATTATCCAGGCTTTCTATTATCTGCCCCTA
>Frequency_2_QualityScore_FFHHHHHJIIJJJJIIJJGIIJJJJJGGIIJJJGIIIJIIJJHIJJJIIJIJJJJIGHGGGFFFEEEDEDEEEDDEDDDDDCDEEEDEDDDCDD_Mismatch_0_Sense_+_Library_PoolC
TGCAAGGGAGGGCGTTGGAGATGCAGAATTAAGTATTTATTGATTAGTTCTTTTTGATTAGTGGTTCTTCTGTCATCCCTGTATCTCTCAGATA
>Frequency_2_QualityScore_FFHHHGHIIJJIIIIIIJHIHIJIIJJIJHIIJIJJJJJIIIJIIJHIJJIIIHHIIIIIIJIGIIIIGBEEFGEFEFEEEEEDDACDAB_Mismatch_0_Sense_+_Library_PoolC
GGATTTGGAAACTGTTTTGATAAGCTTGACAACATCTTGCCTATAAATTTGTCTAGATGTGTCATCTTATTTGTAATAACAAGCCGCTAA
>Frequency_2_QualityScore_EFHHHHHIIFHIHIIIJJIIIIHJJIIJJIEHIIJJIIIIIHGIIIJIHIIIJGEGIIEIEGIHIIIIHGIGGHGGFFHGGHGGECEEEEEDEE_Mismatch_0_Sense_+_Library_PoolC
TTTGATTAGTGGTTCTTCTGTCATCCCTGTATCTCTCAGATATTCTCTAGCTTTAATGTGTTCAGCAAGCAGTGTGAGATAAGCTTTCACTTCA
>Frequency_2_QualityScore_FFHEHHGIIIIJJIIHIAIIIIIIGIJIIIIHIIJIEIFIJDGHIIIIIGHHGGGHIIGDGIIGGGHHGEEFFFEEDDCDDDCDDDBCCCCCEE_Mismatch_0_Sense_+_Library_PoolC
GCAAGGGACTACCAGTCTCTGTTGCCAACAGACATGATTGGTATTGGATTTGGAAACTGTTTTGATAAGCTTGACAACATCTTGCCTATAAATT
>Frequency_2_QualityScore_FFHGGHGJIJIJJIIIJJJIJIGIIHIIJHIIIJJJJJIHII_Mismatch_0_Sense_+_Library_PoolC
TGTAATAACAAGCCGCTAAGAAATTATCCAGGCTTTCTATTA
>Frequency_2_QualityScore_FFHHHGFIIGIIIIHIEHIIIIIHIIIIIIIIIIIIIIGIHHIIIGIFIIIIIIIIIIIIIGEEIHIGGFDDEEECEEEEEB?CCDCDEEEEAA_Mismatch_2_Sense_+_Library_PoolC
AAGCTTGACAACATCTTGCCTATAAATTTGTCTAGATGTGTCATCTTATTTGTAATAACAAGCCGCTAAGAAATTATCCAGGCTTTCTATTAAA
>Frequency_2_QualityScore_FFGHHHHJJIHIJJJJJHIJJIJJIIJJJIJJJIJJIJIJJIIIIJJIJIJJIIIIJIIIGIIIHGHHHHHFFFFFEEEEEECCCEDEEDEEE?_Mismatch_0_Sense_+_Library_PoolC
ATCTTATTTGTAATAACAAGCCGCTAAGAAATTATCCAGGCTTTCTATTATCTGCCCCTAAATATCTCTAACATTGTTGCAGTTATCATGTAAA
>Frequency_2_QualityScore_FFHHHHHIIIJIJJIJIIHIIHJGIJIGIIIGFGHIHGHIIGICIHIGEEGIIHIHGIHGHHGHIIEGGEEGEDGEGABEHEEFEE?CD=?AAA_Mismatch_0_Sense_+_Library_PoolC
TATTCTCTAGCTTTAATGTGTTCAGCAAGCAGTGTGAGATAAGCTTTCACTTCAGTTAATTATTTTGGATTGTGCTAATTTATTTAGCAAGGGA
>Frequency_2_QualityScore_FFHHHHHJJJJIJJJJJJJJIIJJJJJIJJJJJJJJJJJIJJJJJJJIIHIJJJJJIJIJIJJHHGHGFCEFFFFEEEEEEEEDDEDDDEEDDC_Mismatch_0_Sense_+_Library_PoolC
ATAACAAGCCGCTAAGAAATTATCCAGGCTTTCTATTATCTGCCCCTAAATATCTCTAACATTGTTGCAGTTATCATGTAAAGTTAGTTCTGCA
>Frequency_2_QualityScore_FCGHGGDGIIEEGFGHGGFGHAEFDIIGIIIIIGHGDIIIGIIIHBGHGGFHGEEGHIIHIIEICGFFIE_Mismatch_0_Sense_+_Library_PoolC
CTATAAATTTGTCTAGATGTGTCATCTTATTTGTAATAACAAGCCGCTAAGAAATTATCCAGGCTTTCTA
>Frequency_2_QualityScore_FFHHHHHJJGIJJJJJJJIJJJIJJJIIIJJJJJIJJIJJJIJJIIJHIIIIJIIIIJJJJGHFGHIIHHHIIIIJJGIGGHHGGFECEFBEEE_Mismatch_0_Sense_+_Library_PoolC
GTTCTTCTGTCATCCCTGTATCTCTCAGATATTCTCTAGCTTTAATGTGTTCAGCAAGCAGTGTGAGATAAGCTTTCACTTCAGTTAATTATTT
>Frequency_2_QualityScore_FFHHHHHIJIIJJIJJIJJIJFIJIIIJJJJJIJIIIIJJJJIJJIIIIJJIIIIIIIJGIIJJIJIIJHIGGHIHGGFEDEEEEDDDEDDDDD_Mismatch_0_Sense_+_Library_PoolC
AACTGTTTTGATAAGCTTGACAACATCTTGCCTATAAATTTGTCTAGATGTGTCATCTTATTTGTAATAACAAGCCGCTAAGAAATTATCCAGG
>Frequency_2_QualityScore_DEFG:EGIHIGHIHGGIIIJJEGHIIIIJJHIIIIJJIGIGIIIIIIIJIJJIEGGFIGEEEEHHGEHIFHHIEGGGEGHGGBC@DCC7=AACE_Mismatch_0_Sense_+_Library_PoolC
TTTTGATTAGTGGTTCTTCTGTCATCCCTGTATCTCTCAGATATTCTCTAGCTTTAATGTGTTCAGCAAGCAGTGTGAGATAAGCTTTCACTTC
>Frequency_2_QualityScore_DEHHHHHIJJIJJJJJJIIGIGIHIIJJIJIJJJJIIIJJJJHIIIIIIIJJJJJJJJIIIIIJJJIIIGIIIIIGGGGFEEEEEEEEECCDDD_Mismatch_0_Sense_+_Library_PoolC
TAATGTGTTCAGCAAGCAGTGTGAGATAAGCTTTCACTTCAGTTAATTATTTTGGATTGTGCTAATTTATTTAGCAAGGGACTACCAGTCTCTG
>Frequency_2_QualityScore_FFHGHHHJJJJJJJJJJIJJJIIIJJJJJJJJJIJHIGIIHIHJJIJIJJJIJJJJIJIJIIIJIJJJJIIJJIIIHHHEEGFFFFEEFEEDDC_Mismatch_0_Sense_+_Library_PoolC
AGATATTCTCTAGCTTTAATGTGTTCAGCAAGCAGTGTGAGATAAGCTTTCACTTCAGTTAATTATTTTGGATTGTGCTAATTTATTTAGCAAG
>Frequency_2_QualityScore_EEHHHHGJJJJJIJJJIIIIJGIIIJCGIIIJHIJJJJIIIIIJEHIIIGIIJIJJJJJIIIIIHHGGGGGEEEEEEEEEEEDEEECDDEDEDD_Mismatch_0_Sense_+_Library_PoolC
TCTCTGTTGCCAACAGACATGATTGGTATTGGATTTGGAAACTGTTTTGATAAGCTTGACAACATCTTGCCTATAAATTTGTCTAGATGTGTCA
>Frequency_2_QualityScore_FFHHHHGIJJJJJJJJJJJIIIIJJJIJJJJIJJJJJJJJJJJJJIJJJIJJJJIIIJJIJJJIIJIHH_Mismatch_0_Sense_+_Library_PoolC
AGATGTGTCATCTTATTTGTAATAACAAGCCGCTAAGAAATTATCCAGGCTTTCTATTATCTGCCCCTA
>Frequency_2_QualityScore_DEGECFCCGIGGFFEGCECGFFECEGGGIGHIGGE?EGGGIGICGIGGBEGHDGDFEEGIIIECFIGHFAGGCFHCFDCECEBECCAACEEBA@_Mismatch_0_Sense_+_Library_PoolC
TAGTGGTTCTTCTGTCATCCCTGTATCTCTCAGATATTCTCTAGCTTTAATGTGTTCAGCAAGCAGTGTGAGATAAGCTTTCACTTCAGTTAAT
>Frequency_2_QualityScore_FFHFGHFIIHIIIJJHIIIIIIIICGGIIIJIJIJIIIJJJJJJIIIHIIGIIJIIIIIIIJIGIHHIGHHHGFFFFEFFFEEEDDDBACBBDE_Mismatch_0_Sense_+_Library_PoolC
CTTGCCTATAAATTTGTCTAGATGTGTCATCTTATTTGTAATAACAAGCCGCTAAGAAATTATCCAGGCTTTCTATTATCTGCCCCTAAATATC
>Frequency_2_QualityScore_FFHHHHGJJJJJJJIIJIJJJIJIIJIJHIGGIIIJJGIIIIIJIJJIIJJIIIIIJIJJJIJJIIIJGEHIIGIIGGHGGHGFEEFEAACCCC_Mismatch_0_Sense_+_Library_PoolC
CTCTAGCTTTAATGTGTTCAGCAAGCAGTGTGAGATAAGCTTTCACTTCAGTTAATTATTTTGGATTGTGCTAATTTATTTAGCAAGGGACTAC
>Frequency_2_QualityScore_EFGGHHHJJJJIJJJJJJJJJJJIIJJJJJJJJJJIJJJJJJJIJIIIJJIIIIJJ_Mismatch_0_Sense_+_Library_PoolC
TGTGTCATCTTATTTGTAATAACAAGCCGCTAAGAAATTATCCAGGCTTTCTATTA
>Frequency_2_QualityScore_EEHHGHHJIJJIJJJJJJJHGIIIIIJIIIIIIIIIJIJIIIIJJIJJIIIIJIIJIIIII9CGGGIIIDGGGGEEEEEEECEEEECDDDBB?A_Mismatch_0_Sense_+_Library_PoolC
ACATCTTGCCTATAAATTTGTCTAGATGTGTCATCTTATTTGTAATAACAAGCCGCTAAGAAATTATCCAGGCTTTCTATTATCTGCCCCTAAA
>Frequency_2_QualityScore_FFHHHHHJJJIJIJJFHIIIJHIIJIJIIJJJJIIJJJIJIJJIIIJIIIJIJJIIIHIIJJIJJJJJIGHIGHHGGGGFEFEEEEEDEEEEEE_Mismatch_0_Sense_+_Library_PoolC
AACAGACATGATTGGTATTGGATTTGGAAACTGTTTTGATAAGCTTGACAACATCTTGCCTATAAATTTGTCTAGATGTGTCATCTTATTTGTA
>Frequency_2_QualityScore_FFGGGGHJIIIJHIJIIIJJJIJJJIIIJIIIJHIIIIJJJJIJIJJIIJIJJJJIIIIIJJIIJHHIIEHHGGGFFFEEEEEEEEEEDCEDAC_Mismatch_0_Sense_+_Library_PoolC
TGACAACATCTTGCCTATAAATTTGTCTAGATGTGTCATCTTATTTGTAATAACAAGCCGCTAAGAAATTATCCAGGCTTTCTATTATCTGCCC
>Frequency_2_QualityScore_FFGGHHHJJJIJIJIJJFCIIICGIIHIJIIHIIJJJIJJIIJJJIIIIIJIJIJJIJIIIIJJIIHIIGIIIIGGGEFHGGGGFFFFEEEDCD_Mismatch_0_Sense_+_Library_PoolC
GGAGATGCAGAATTAAGTATTTATTGATTAGTTCTTTTTGATTAGTGGTTCTTCTGTCATCCCTGTATCTCTCAGATATTCTCTAGCTTTAATG
>Frequency_2_QualityScore_DEEFEGGCHIGIIIIEEGEGIIHFIGFEGIIIIIIIIIIIIGEGGGIIIIIIIHIIIIIHIIGGHFHGIGGGGFDBEEEEEDDDCCCCCCCCEE_Mismatch_0_Sense_+_Library_PoolC
TGATAAGCTTGACAACATCTTGCCTATAAATTTGTCTAGATGTGTCATCTTATTTGTAATAACAAGCCGCTAAGAAATTATCCAGGCTTTCTAT
>Frequency_2_QualityScore_EEFHHHHJJJJIJJJIGIIIIIJJIJJJJIJIJJJJIIJIJJJJIIIIIJIJIJJJIJIIIIIHIGHIIHHHIJIIHGHEEEEEFEEEEEDCED_Mismatch_0_Sense_+_Library_PoolC
AGTTCTTTTTGATTAGTGGTTCTTCTGTCATCCCTGTATCTCTCAGATATTCTCTAGCTTTAATGTGTTCAGCAAGCAGTGTGAGATAAGCTTT
>Frequency_2_QualityScore_EFHHHHHJIIGIIJJFIIJJAEGHIIDIIIJIIIJJJIGGIIIIIIJJIJIIIJIIJIIIIIIGGGGGGGGEEEECDECDEEEEEDDDEDDDED_Mismatch_0_Sense_+_Library_PoolC
TTGCCAACAGACATGATTGGTATTGGATTTGGAAACTGTTTTGATAAGCTTGACAACATCTTGCCTATAAATTTGTCTAGATGTGTCATCTTAT
>Frequency_2_QualityScore_FFGGHHGJJGIGIHIIIJIJIJJJJIJJJJJJIJJJJJIJJJJJJIJJJJIJJJJJIJIJIJJIJIHIIHGGGGGEEEEEEDEEEEEDDDDBBC_Mismatch_0_Sense_+_Library_PoolC
AGCAAGCAGTGTGAGATAAGCTTTCACTTCAGTTAATTATTTTGGATTGTGCTAATTTATTTAGCAAGGGACTACCAGTCTCTGTTGCCAACAG
>Frequency_2_QualityScore_FFHHHHHJJJJGIIHIIJJJIJJJIJJJJJJJJJIJJIIJJJJJJJJJJJJIIJJIIIJJIJJJJJJHIHIIJHHHHGFFFFEEEEEEEDDCAA_Mismatch_0_Sense_+_Library_PoolC
TCAGCAAGCAGTGTGAGATAAGCTTTCACTTCAGTTAATTATTTTGGATTGTGCTAATTTATTTAGCAAGGGACTACCAGTCTCTGTTGCCAAC
>Frequency_2_QualityScore_FFCGFGGIIIIJJIJIJJJJJJJJIIIIIJJIJJIIJIJIJJHIIIJJIJJJJIJJJJIJJIGIIHIJJHIGFDHHGHGGGFFFECEEEDDDBC_Mismatch_0_Sense_+_Library_PoolC
AGTGTGAGATAAGCTTTCACTTCAGTTAATTATTTTGGATTGTGCTAATTTATTTAGCAAGGGACTACCAGTCTCTGTTGCCAACAGACATGAT
>Frequency_2_QualityScore_@EGFHEFAGIIGIIIIIGIIIGIIIGFDFAGGIIIIIIIIGIIIIIIHIGICHHEECFIIIIGGGICEGFEE<CCACDEEDECA@?8?ACBCCC_Mismatch_0_Sense_+_Library_PoolC
CATCTTGCCTATAAATTTGTCTAGATGTGTCATCTTATTTGTAATAACAAGCCGCTAAGAAATTATCCAGGCTTTCTATTATCTGCCCCTAAAT
>Frequency_2_QualityScore_FFHGHHHHJJHIHIIIJJGIIIGGEIIJIIIJJIIIIIIJIIIIIHIIIJIJJGIEGIEIIIIIHGHFHHGGFFFFFBADCDDECCCECEECAD_Mismatch_0_Sense_+_Library_PoolC
TCATCTTATTTGTAATAACAAGCCGCTAAGAAATTATCCAGGCTTTCTATTATCTGCCCCTAAATATCTCTAACATTGTTGCAGTTATCATGTA
>Frequency_2_QualityScore_EFGHGHHHHGGIHHIIIIIIIIJGGGIIIIHGIJGCBFGIGEIIIGIIFIIIIEIIIIFIGIIGGIIHGGGEEEFFEEEEEECCDACECDDCDE_Mismatch_0_Sense_+_Library_PoolC
GACTACCAGTCTCTGTTGCCAACAGACATGATTGGTATTGGATTTGGAAACTGTTTTGATAAGCTTGACAACATCTTGCCTATAAATTTGTCTA
>Frequency_2_QualityScore_FFGHHHHJJIIIJIJIIJIJJIIIJJJJJIIIJJJIIJJJJJJJIHIIIIJJIIIIJIJIJJHIGIJIIGGGHGEFFEEEEEEDEEEEDDDDCB_Mismatch_0_Sense_+_Library_PoolC
CAACATCTTGCCTATAAATTTGTCTAGATGTGTCATCTTATTTGTAATAACAAGCCGCTAAGAAATTATCCAGGCTTTCTATTATCTGCCCCTA
>Frequency_2_QualityScore_FFHHHHHJJJJJJJGHHJJJIIIJJJIIJJJJIIIJJIJIJJJJJJJJJJJJJJIIIJJIJJIIHIIJIIIIGEHHGGHGEFFEFFEEEEEDEE_Mismatch_0_Sense_+_Library_PoolC
ACAGACATGATTGGTATTGGATTTGGAAACTGTTTTGATAAGCTTGACAACATCTTGCCTATAAATTTGTCTAGATGTGTCATCTTATTTGTAA
>Frequency_2_QualityScore_FEHGHGHIIIIFGIIIGIIIGIIIIIIIIIIIIHHIIIIIHGIIIIGIIGIIIIIIIGIIIIGFIIGIIGHGCEEFEEEEEEDECDDDDDEEED_Mismatch_0_Sense_+_Library_PoolC
ATAAGCTTGACAACATCTTGCCTATAAATTTGTCTAGATGTGTCATCTTATTTGTAATAACAAGCCGCTAAGAAATTATCCAGGCTTTCTATTA
>Frequency_2_QualityScore_EEHGGHGIIIJJJJJIIIIIIICGGIGIIIIJJJJIGIIIIIIJIIIJJJIIGGEGAGICHIDIIEGIIEFHCEHEFFFFFEDDC@;BCCEEDD_Mismatch_0_Sense_+_Library_PoolC
TGCCTATAAATTTGTCTAGATGTGTCATCTTATTTGTAATAACAAGCCGCTAAGAAATTATCCAGGCTTTCTATTATCTGCCCCTAAATATCTC
>Frequency_2_QualityScore_FFHGHHCGGIIIIIIIJJJIGIJJIJIIIJIJHIIIIJIIIIIJJJGIIJIIIIJG_Mismatch_1_Sense_+_Library_PoolC
TAGATGTGTCATCTTATTTGTAATAACAAGCCGCTAAGAAATTATCCAGGCTTTCA
>Frequency_2_QualityScore_FFHHHGGHIJIIIJGIGHIJIGIJIJIJHGGIIIIFIIIIIIIHHGGFGIIIIGEGEHJEFEGIIIHIJGHGEIGIIDGHGHGGGEEECECEEE_Mismatch_0_Sense_+_Library_PoolC
TCTTCTGTCATCCCTGTATCTCTCAGATATTCTCTAGCTTTAATGTGTTCAGCAAGCAGTGTGAGATAAGCTTTCACTTCAGTTAATTATTTTG
>Frequency_2_QualityScore_FFGGHHGHIGIIJIJJJJIIIIIIIJJIIIIIJIJIIIIIJJJJJJIJJJIIIIIGIIGIIIJIJJIIIFHHGFGGEGEFEEECDDDDDCCCCC_Mismatch_0_Sense_+_Library_PoolC
GATTTGGAAACTGTTTTGATAAGCTTGACAACATCTTGCCTATAAATTTGTCTAGATGTGTCATCTTATTTGTAATAACAAGCCGCTAAGAAAT
>Frequency_2_QualityScore_EFFHGFGHIIJIIIIGIIIIIGGDIFGHGGDGIIIIIIIFIIFGFHIDHIGEEHFGEEGGCECEEEECEBCEEC?CBCCCDDEDECCCCCCDDE_Mismatch_0_Sense_+_Library_PoolC
AAGGGAGGGCGTTGGAGATGCAGAATTAAGTATTTATTGATTAGTTCTTTTTGATTAGTGGTTCTTCTGTCATCCCTGTATCTCTCAGATATTC
>Frequency_1_QualityScore_FFHHHHHJJJIIJIIJJJJJGHHJJJIJJIJJGJJJJJEIJJJIIJJJJJJJIJJJJJJJIJIIJJJJJHFHHHFFFFF_Mismatch_2_Sense_+_Library_PoolC
AACATCTTGCCTATAAATTTGTCTAGATGTGTCATCTTATTTGTAATAACAAGCCGCTAAGAAATTATCCAGGCTTCCA
>Frequency_1_QualityScore_FFGHHHHJIJJJJJJIJJJJJJJIIJJJJJJGIIIJIJJJJJJJJIJJJJIJJJIIIIJJJHHHHDFFFFFFEEDCEDDCDEEEEEDDDCDDDD_Mismatch_1_Sense_+_Library_PoolC
ACAACATCTTGCCTATAAATTTGTCTAGATGTGTCATCTTATTTGTAATAACAAGCCGCTAAGAAATTATCCAGGCTTTCTATTATCTGCCCCC
>Frequency_1_QualityScore_FFGHHHAE<EHIIIIIJGHJFDEEEHHIFHG9EHGGDCHGIGIHHIHD*0?DGHIGCCGGIEHIJCGIIGCGGICHIEAEEF?DFCEE@>>CAC_Mismatch_0_Sense_+_Library_PoolC
TTAATGTGTTCAGCAAGCAGTGTGAGATAAGCTTTCACTTCAGTTAATTATTTTGGATTGTGCTAATTTATTTAGCAAGGGACTACCAGTCTCT
>Frequency_1_QualityScore_:D>>FFFEGFBF33AFFFBHHHFI>>ECGF9CGECED?@GGFFEFG<BFFFGEEIGFGDF_Mismatch_1_Sense_+_Library_PoolC
AGACATGATTGGTATTGGATTTGGAAACTGTTTTGATAAGCTTGACAACATCTTGCCTAG
>Frequency_1_QualityScore_DFHGHHGJJJJJJJJJIJJJJIJFHHIJJJJJHFHIIJJJJIJJJIGIIIJJJJJIJJDIJJJJJJJHHEHHHHFFFFCEEE_Mismatch_1_Sense_+_Library_PoolC
GACAACATCTTGCCTATAAATTTGTCTAGATGTGTCATCTTATTTGTAATAACAAGCCGCTAAGAAATTATCCAGGCTTTCA
>Frequency_1_QualityScore_FFHHHHHJJJJJIJJJJJJJFGGIJJJJIIJJJJJJJJJJGIIIJJJJJJIIIJJJJIJIJJIJIJHGIDGGJJJHGHGHGFFFFFFFDEDEEE_Mismatch_0_Sense_+_Library_PoolC
GTGGTTCTTCTGTCATCCCTGTATCTCTCAGATATTCTCTAGCTTTAATGTGTTCAGCAAGCAGTGTGAGATAAGCTTTCACTTCAGTTAATTA
>Frequency_1_QualityScore_?@:AD?D;1<?1C:9DD@DD??DEA??8????4?_Mismatch_0_Sense_+_Library_PoolC
AACAAGCCGCTAAGAAATTATCCAGGCTTTCTAT
>Frequency_1_QualityScore_FFHHFFFHIIIJJJJJGIJJIJJIJJJJJJIIIIIJGGIJJJGIIJJJJJJJJJJJIIIJIIIIGHIIJHHHHFFFEFEEEEEEEDDDDBBDCB_Mismatch_1_Sense_+_Library_PoolC
CAAGCAGTGTGAGATAAGCTTTCACTTCAGTTAATTATTTTGGATTGTGCTAATTTATTTAGCAACGGACTACCAGTCTCTGTTGCCAACAGAC
>Frequency_1_QualityScore_FFHHHHHJJIJJJJJJIJJJJJJJJIJJJJJJJJJIJJJJJJJJJJJJJJJIIJIIIIJJJJJJJJJJJFGHIJIHHIHHHHGHFFEFFFEEED_Mismatch_0_Sense_+_Library_PoolC
ATTAGTGGTTCTTCTGTCATCCCTGTATCTCTCAGATATTCTCTAGCTTTAATGTGTTCAGCAAGCAGTGTGAGATAAGCTTTCACTTCAGTTA
>Frequency_1_QualityScore_ADFGHFHFFHHGGFHEGACF<EAFGHIIIIFGEHIIDGGGEHHBGIIJHIGGFHIJGGIJIJIJCHAGHGFGIIGAAGHHHE>ABD@;@@DCC@_Mismatch_0_Sense_+_Library_PoolC
GAATTAAGTATTTATTGATTAGTTCTTTTTGATTAGTGGTTCTTCTGTCATCCCTGTATCTCTCAGATATTCTCTAGCTTTAATGTGTTCAGCA
>Frequency_1_QualityScore_EDFDFDHIGGIJJIIICFHHFHCHDHCGH<F@FGIGGIGIGGGFGIEIIJJJJJJJIIIJIGIE@DEAEHEEEDFFFFEDEDD_Mismatch_1_Sense_+_Library_PoolC
CACATCTTGCCTATAAATTTGTCTAGATGTGTCATCTTATTTGTAATAACAAGCCGCTAAGAAATTATCCAGGCTTTCTATTA
>Frequency_1_QualityScore_FDFHHHGIGIJJHIJIIJJJJIJIHGIJJJJGIJIIJJIEIJJJJIJJJJJJJGHHHFFEFFFDEEEECDE@ADCDBCDCCDEEDEDDCDCDEE_Mismatch_0_Sense_+_Library_PoolC
CAAGGGAGGGCGTTGGAGATGCAGAATTAAGTATTTATTGATTAGTTCTTTTTGATTAGTGGTTCTTCTGTCATCCCTGTATCTCTCAGATATT
>Frequency_1_QualityScore_FDHHHGHIIJJHIJFIGIJIJIJJJI?FIIHGGHHHJJJIAGIIJGIGJIJICGGHHHGFFFFFFEFCEEEDEDDDCCDDDCCCDDCDFEDDCE_Mismatch_0_Sense_+_Library_PoolC
GAGGGCGTTGGAGATGCAGAATTAAGTATTTATTGATTAGTTCTTTTTGATTAGTGGTTCTTCTGTCATCCCTGTATCTCTCAGATATTCTCTA
>Frequency_1_QualityScore_FFHHGHHJIIIIJJHIJIIIIJFHJJIJJJJIIIJIFHIIJJJJIHIIJIJJIGJJIJJJJJJIIJIJJHEE_Mismatch_1_Sense_+_Library_PoolC
TGCCTATAAATTTGTCTAGATGTGTCATCTTATTTGTAATAACAAGCCGCTAAGAAATTATCCAGGCTTTCA
>Frequency_1_QualityScore_?DBHFFFHDFEFGEIA<DDF9FEHHHIFC<F4CEBHIGHIIDDDG>?FHIFCGHIIIGIGHIGII@@CA=>C9??3@CDECB;A@>;?@@B?_Mismatch_0_Sense_+_Library_PoolC
CATCTTGCCTATAAATTTGTCTAGATGTGTCATCTTATTTGTAATAACAAGCCGCTAAGAAATTATCCAGGCTTTCTATTATCTGCCCCTAA
>Frequency_1_QualityScore_FFHHHHHJJJJGJJJIJJJJJHJJJJJJIIJJJJJJJJJJJJIJJJJJJJJJIJIIJIIJGJIJJJJJHEHHHGFFFFFFEEEEEEEDDDDBBB_Mismatch_1_Sense_+_Library_PoolC
ACATCTTGCCTATAAATTTGTCTAGATGTGTCATCTTATTTGTAATAACAAGCCGCTAAGAAATTATCCAGGCTTTCTATTATCTGCCCCCAAA
>Frequency_1_QualityScore_FDFHHHGJJJJJGIHGIIGHIJEEGIIIFGIIIIFHGJJJJJHJIGGDFB@GIIJJJJGGGGEHHECCE@BDFFDEFDEEDEDDDD_Mismatch_1_Sense_+_Library_PoolC
TGCCTATAAATTTGTCTAGATGTGTCATCTTATTTGTAATAACAAGCCGCTAAGAAATTATCCAGGCTTTCTATTATCTGCCCCCA
>Frequency_1_QualityScore_FFHHHHHJJJJJJJIJJJJIGIIJJJJJJJJJJJJJIIJJGIIJJJJJIJIIJJJJJJFHIJIJJJJJHHGHHFFFFFEEEEEEDDDCDDDEED_Mismatch_0_Sense_+_Library_PoolC
CAAGGGACTACCAGTCTCTGTTGCCAACAGACATGATTGGTATTGGATTTGGAAACTGTTTTGATAAGCTTGACAACATCTTGCCTATAAATTT
>Frequency_1_QualityScore_FFHGHHHJJHIIIGIIHJCHIIGJJJIJIJIIJGIJGJJJIJJJJJJJJJJJJJJIJJHIJJJGGA=GIDGIIGHGHFFFFFDFFEECEDBDDB_Mismatch_0_Sense_+_Library_PoolC
CAAGCAGTGTGAGATAAGCTTTCACTTCAGTTAATTATTTTGGATTGTGCTAATTTATTTAGCAAGGGACTACCAGTCTCTGTTGCCAACAGAC
>Frequency_1_QualityScore_FFHHHGHJJJJJJJJJJIIJJJJJJJ_Mismatch_0_Sense_+_Library_PoolC
CGCTAAGAAATTATCCAGGCTTTCTA
>Frequency_1_QualityScore_DFFBFHHIIJJIIHIIIJIFIIJGIGIJJJIJJGGGGEEIE@GIIJIGFHFHGCEHGJICHEIIIIHGHHE=?EFFFFFECCEEEBCDDDB?DD_Mismatch_1_Sense_+_Library_PoolC
CTAATTTATTTAGCAAGGGACTACCATTCTCTGTTGCCAACAGACATGATTGGTATTGGATTTGGAAACTGTTTTGATAAGCTTGACAACATCT
>Frequency_1_QualityScore_FDFDHFHGBHIBIHGADHEHHHIIIIGHIEHIICGGGGHHHIGGHGIFHIIHHIGCHFHDHIGHGGIIHEEHHHHFF<BCCCCEEDDDCCDCAC_Mismatch_1_Sense_+_Library_PoolC
TGACAACATCTTGCCTATAAATTTGTCTAGATGTGTCATCTTATTTGTAATAACAAGCCGCTAAGAAATTATCCAGGCTTTCTATTATCTGCCA
>Frequency_1_QualityScore_FFHHHHHJGGHHIJJJJJJJJJJJJJJIJJIIIJIJJIJJJJJJJJJJHIJIIDHIJGIJJJJJGGIJJJIGHHHHHFFFFFFFEEEEDEBDDD_Mismatch_0_Sense_+_Library_PoolC
GCAAGCAGTGTGAGATAAGCTTTCACTTCAGTTAATTATTTTGGATTGTGCTAATTTATTTAGCAAGGGACTACCAGTCTCTGTTGCCAACAGA
>Frequency_1_QualityScore_FFHHHHGJJJJIJJJJJJJJJJJJJJJJJJJJJJJJJJJJJJJJIJJJIJJJJIJIJH_Mismatch_1_Sense_+_Library_PoolC
CATCTTATTTGTAATAACAAGCCGCTAAGAAATTATCCAGGCTTTCTATTATCTGCCA
>Frequency_1_QualityScore_FFHHHHHJJJJJHIJJJJJJIJJJJJJJJJJJJJIJJJJJJJJEHIIJJJJJJIJJJJJJJJJIJJIJHHGHHHHFFFFFF_Mismatch_1_Sense_+_Library_PoolC
CCTATAAATTTGTCTAGATGTGTCATCTTATTTGTAATAACAAGCCGCTAAGAAATTATCCAGGCTTTCTATTATCTGCCA
>Frequency_1_QualityScore_FFHHA?BFGGII<CAEBCCBFBH>GHI>FCHIGGIG@DFI@HCHCAGHGIIGGGGACGIIGHIEDEHH_Mismatch_1_Sense_+_Library_PoolC
GATGTGTCATCTTATTTGTAATAACAAGCCGCTAAGAAATTATCCAGGCTTTCTATTATCTGCCCCCA
>Frequency_1_QualityScore_FFHHHHHJJJJJJJHJJJJJHJJJ_Mismatch_0_Sense_+_Library_PoolC
ATCATTTAATTTTGTCCTTGATAA
>Frequency_1_QualityScore_FFHFFHGGIJIJIHHIJIIIJIIIIIIGGIHIDGIIJIJJJIJJJJHIIIJJJIIHHHG_Mismatch_0_Sense_+_Library_PoolC
GCAAGGGAGGGCGTTGGAGATGCAGAATTAAGTATTTATTGATTAGTTCTTTTTGATTA
>Frequency_1_QualityScore_FFHHHHHJJGHHJJJJJIIJJJJJJJJJJJJJJJJJJGIJDHIJJJJJIJJJJJJJJJIJJIJJJJIIIGGIJIJJJJJHGGHGHHDFDFFFFE_Mismatch_0_Sense_+_Library_PoolC
AGAATTAAGTATTTATTGATTAGTTCTTTTTGATTAGTGGTTCTTCTGTCATCCCTGTATCTCTCAGATATTCTCTAGCTTTAATGTGTTCAGC
>Frequency_1_QualityScore_DEHHFHHIJEHJJGJIHIHHHJJJJJGHJJJJHIJGHIJJJJJJJJJJFGHIHJJJIJJJJIIIJJIJIGIGHJJJJHHEHFHHHFDFEE@CCE_Mismatch_0_Sense_+_Library_PoolC
TAAGTATTTATTGATTAGTTCTTTTTGATTAGTGGTTCTTCTGTCATCCCTGTATCTCTCAGATATTCTCTAGCTTTAATGTGTTCAGCAAGCA
>Frequency_1_QualityScore_FFHHHHFBHHJIIFHHGICHFHFFHIJGIGIEGIFHIJJIHJJJGIJIGGIJJJIGEGHIJIJIGGEHHEF_Mismatch_0_Sense_+_Library_PoolC
CCTATAAATTTGTCTAGATGTGTCATCTTATTTGTAATAACAAGCCGCTAAGAAATTATCCAGGCTTTCTA
>Frequency_1_QualityScore_FFHGHHHJIJJJJJIJIIJJJIJJJJFHHIHIIJJJHIIIIIIJIJJJJJJJJJJJJJJJIJJJJJJI_Mismatch_0_Sense_+_Library_PoolC
TTATCATGTAAAGTTAGTTCTGCAGGTGTGTGGATGTACACAAATAATCATTTAATTTTGTCCTTGAT
>Frequency_1_QualityScore_FFHHHBHIJJJJJJJJJJJJJJJJJJJJJJJJJJJJJEIJIJJIJJJJIJJJJIJJIJJJJIJJJHHHH?EFFFFFFFCEEEDDDDDDDCDDED_Mismatch_0_Sense_+_Library_PoolC
ATGTGTCATCTTATTTGTAATAACAAGCCGCTAAGAAATTATCCAGGCTTTCTATTATCTGCCCCTAAATATCTCTAACATTGTTGCAGTTATC
>Frequency_1_QualityScore_EFHHHHHJJJHJJIDHIIIJJJJIJJJIJJJJIJJIJJJJJJJJJJJJJJJJIIHIGIIHIHGIGIIJHGEHHHFFFFFFEDEEEED@CDDDBD_Mismatch_1_Sense_+_Library_PoolC
ATTATTTTGGATTGTGCTAATTTATTTAGCAAGGGACTACCAGTCTCTTTTGCCAACAGACATGATTGGTATTGGATTTGGAAACTGTTTTGAT
>Frequency_1_QualityScore_FFHHHHHIJJIIJJJJJJJJJJIJJJJJIJJJJJJJIIJIJIJJIIIJIJIJJJIIJJ_Mismatch_0_Sense_+_Library_PoolC
GATGTGTCATCTTATTTGTAATAACAAGCCGCTAAGAAATTATCCAGGCTTTCTATTA
>Frequency_1_QualityScore_FFHHHHHJIJJIJJIIGJJJJJJJIJIJIJJIJIJJJIJJJJIJJIIIJJIJJIJJJI_Mismatch_0_Sense_+_Library_PoolC
CTTATTTGTAATAACAAGCCGCTAAGAAATTATCCAGGCTTTCTATTATCTGCCCCTA
>Frequency_1_QualityScore_+=D>DFA=FHGFHE9FHI>>D>FCGFDBD;BDCFG>G_Mismatch_1_Sense_+_Library_PoolC
AAACAAGCCGCTAAGAAATTATCCAGGCTTTCTATTA
>Frequency_1_QualityScore_DDFH<CFHGIEHIGIJIIIJIJGIIJIGJGIIIGIIDGGJIIIJIIJIJJJJIIGGIJJHIIIEHGGCGHGEH@AEEHGHE@DEFF>DAEEDDD_Mismatch_1_Sense_+_Library_PoolC
TTGGTATTGGATTTGGAAACTGTTTTGATAAGCTTGACAACATCTTGCCTATAAATTTGTCTAGATGTGTCATCTTATTTGTAATAACAAGCCT
>Frequency_1_QualityScore_DFDDFFFHIDHGGHIIGJEGIJDIHIIIIIGIGGHHCGHGHGI@FHHIIJJGGHIJHHHHFFFFFFBEEEE>@ACBCCAADDECDEAC@CACDE_Mismatch_1_Sense_+_Library_PoolC
GAGGTCCATATGCAATGGAGGGCGTTGGAGATGCAGAATTAAGTATTTATTGATTAGTTCTTTTTGATTAGTGGTTCTTCTGTCATCCCTGTAT
>Frequency_1_QualityScore_FFHHHHHIJJIJJJJJJJJJJJCGGHIJJJJIJIIJJJJJJJJJJJJJJJJIJJIJJIJHHHHHHHHFC@DFFEEECCEEDDDDDDEDDDDDDD_Mismatch_0_Sense_+_Library_PoolC
CAGACTCATGTAGTTACTGGGGTGTGCACTCAGAAGCCTCTATGCGTTTTCCTCAGTCTAGTCATTTGTTTATCAGTTTTCTTGCATCTACACC
>Frequency_1_QualityScore_FFGGGHGIGIGHJJIHIGJJIIJIIJJJJGGGIGIJJJIJJIJFGHHCDHHJIIEGIJJGGIGHIGGHJEGHJJJFHHGHGGFFFFFFFEEECD_Mismatch_0_Sense_+_Library_PoolC
AGATGCAGAATTAAGTATTTATTGATTAGTTCTTTTTGATTAGTGGTTCTTCTGTCATCCCTGTATCTCTCAGATATTCTCTAGCTTTAATGTG
>Frequency_1_QualityScore_FFHHHBHHGE@>BH?FHCFDHIAHHGIIIIA3BFGGDGIIIIHG<BF=B8CFHG@FACC@GGDGICCAE=CAEBCECDC>A>>;;@ABB@BB=C_Mismatch_1_Sense_+_Library_PoolC
CTTGGATTTGGAAACTGTTTTGATAAGCTTGACAACATCTTGCCTATAAATTTGTCTAGATGTGTCATCTTATTTGTAATAACAAGCCGCTAAG
>Frequency_1_QualityScore_8AFA+AF>FE@?EF@<CH?FHI@A9A9??9??B@FFIBDFGEFF@0?<B<F3B@?F((7;4@E).=;.7?A;7);BDDBCADBBA;@>;A@@??_Mismatch_1_Sense_+_Library_PoolC
ACAACATCTTGCCTATAAATTTGTCTAGATGTGTCATCTTATTTGTAATAACAAGCCGCTAAGCAATTATCCAGGCTTTCTATTATCTGCCCCT
>Frequency_1_QualityScore_FFHHHHHJIJJJJJJIIJJJJHJJIJJJJJJIIJJJJJJJJJIIIJIJJIIJIHIIHHHIIIIJJJJJJIIHHHEFFEFFEEECCCBDDDDEDD_Mismatch_0_Sense_+_Library_PoolC
GGCTTTCTATTATCTGCCCCTAAATATCTCTAACATTGTTGCAGTTATCATGTAAAGTTAGTTCTGCAGGTGTGTGGATGTACACAAATAATCA
>Frequency_1_QualityScore_FFHHHGHIJIJJIJIJJJJJEGJJJGGGIJJHIJJJGEIIIIJJJJJIGIIIIGIJJJJJJGHGGJIJIEEIJHHGGFFFFFEEEEAAEDDDCD_Mismatch_0_Sense_+_Library_PoolC
AGCTTTCACTTCAGTTAATTATTTTGGATTGTGCTAATTTATTTAGCAAGGGACTACCAGTCTCTGTTGCCAACAGACATGATTGGTATTGGAT
>Frequency_1_QualityScore_FFHHHHHIJJJJIJJJIJJJJJHIIJJJIJHIJJJJJFIJJJJJJJJJJJJHIIJJHHHHFFFF_Mismatch_1_Sense_+_Library_PoolC
CATATGCAAGGGAGGGCGTTGGAGATGCAGAATTAAGTATTTATTGATTAGTTCTTTTTGATCA
>Frequency_1_QualityScore_FFHHHHHJJJJJJJJJJIJJJJGIJJJIIIIIIIJJJJJJJJJJIJJJIJJJJIJJJJJJJJIJJJJHHHHHGFFFFEEEEEEE_Mismatch_0_Sense_+_Library_PoolC
CAACATCTTGCCTATAAATTTGTCTAGATGTGTCATCTTATTTGTAATAACAAGCCGCTAAGAAATTATCCAGGCTTTCTATTA
>Frequency_1_QualityScore_DDDDHHFIIIBGHHFHIGEHEGGHIEGBHGIGIIIIGGIDFHIGICFFFDDHIGGHIIIGIFGIIIIIIH@CE8?DCCECC_Mismatch_0_Sense_+_Library_PoolC
TGTTTTGATAAGCTTGACAACATCTTGCCTATAAATTTGTCTAGATGTGTCATCTTATTTGTAATAACAAGCCGCTAAGAA
>Frequency_1_QualityScore_DFGGGFHGFGHJIGIIIIIFHIIIJ@DHHGIIIIIJIIJIIIIIDHHEHJIIIIB?<FDHEHIECHIJIIIJIIFHFHEE?BDDDEFDECEEED_Mismatch_1_Sense_+_Library_PoolC
CACTTCAGTTAATTATTTTGGATTGTGCTAATTTATTTAGCAAGTGACTACCAGTCTCTGTTGCCAACAGACATGATTGGTATTGGATTTGGAA
>Frequency_1_QualityScore_FFHHHHHGIJIJJJIJJJJJJIIIGIJJJIEHJJJHIDHHIJIJJJJJJHH@GHIIEIIIEGEIJJIIJIJIJFGDHIJIHHGHHFFEDDEEEE_Mismatch_0_Sense_+_Library_PoolC
TCCCTGTATCTCTCAGATATTCTCTAGCTTTAATGTGTTCAGCAAGCAGTGTGAGATAAGCTTTCACTTCAGTTAATTATTTTGGATTGTGCTA
>Frequency_1_QualityScore_FFHBHHDHIFEDFHEFEHIIJIJJIIFHIGHFHGEGIIIGIEIGIIIJIIIHIJJIIJIIJJGIEGGEGHG_Mismatch_1_Sense_+_Library_PoolC
CTTATCATGTAAAGTTAGTTCTGCAGGTGTGTGGATGTACACAAATAATCATTTAATTTTGTCCTTGATAA
>Frequency_1_QualityScore_FFHHFHGJJJJJJJJJJJJJJJIJJJJIIJJJJJJIHGHIJIJJIJJJJJJJJJJIJGIJJJJIGGHGHHEHHGFFFFFCEECEECDEDEDDDC_Mismatch_0_Sense_+_Library_PoolC
CTTGACAACATCTTGCCTATAAATTTGTCTAGATGTGTCATCTTATTTGTAATAACAAGCCGCTAAGAAATTATCCAGGCTTTCTATTATCTGC
>Frequency_1_QualityScore_FFFHHHHJJJJJJJJIHIJJIJIIIJGJJIJJJJJJIJJJJBFHIJJJJJJIJIJCEFHHFHFFFFEE_Mismatch_0_Sense_+_Library_PoolC
GGTCCATATGCAAGGGAGGGCGTTGGAGATGCAGAATTAAGTATTTATTGATTAGTTCTTTTTGATTA
>Frequency_1_QualityScore_EFHGHHHJJJEHI<FJIJJJJJIIJJJHIIIIJJJJJJJJIHICIIJJJIIJJIJIDEGHGHHHJFIIJIJJJJGIIHGFEFHHEFFFFFFECE_Mismatch_1_Sense_+_Library_PoolC
TTTTTGATTAGTGATTCTTCTGTCATCCCTGTATCTCTCAGATATTCTCTAGCTTTAATGTGTTCAGCAAGCAGTGTGAGATAAGCTTTCACTT
>Frequency_1_QualityScore_FFHHFFHJJJJJJJJJJIIIFIIJJJJIIJJJJJJJJJJJJJJJJJJJIJJJJJIJJJJJIJHH_Mismatch_1_Sense_+_Library_PoolC
GATGTGTCATCTTATTTGTAATAACAAGCCGCTAAGAAATTATCCAGGCTTTCTATTATCTGCA
>Frequency_1_QualityScore_FFGHFHHJIFHIHIJJJJEIJCHIGHGHGIJIJFHGJJJIIGGHIGIIJJHIIEHJJIJGIIGIJHJIIGIIGIIIIGHGHDHFFFBCACCCEE_Mismatch_0_Sense_+_Library_PoolC
ATTGATTAGTTCTTTTTGATTAGTGGTTCTTCTGTCATCCCTGTATCTCTCAGATATTCTCTAGCTTTAATGTGTTCAGCAAGCAGTGTGAGAT
>Frequency_1_QualityScore_FFHHHHHJJJJJJJJJJJJIIJ<FFHHEIJJJJJIJJIIJJIJJJJJJIJJJJJIJJIJIJIJJJJIIHAE_Mismatch_1_Sense_+_Library_PoolC
TGCCTATAAATTTGTCTAGATGTGTCATCTTATTTGTAATAACAAGCCGCTAAGAAATTATCCAGGCTTAC
>Frequency_1_QualityScore_FFHHHHHJJJJJJIJJIJHIJHIJJJJJJJJJIIJJJJJJJJJJJJJJJJIJIIIJJIIJIIJIJGICEFHIJIJJGIGHHCEDFEFFBEEDEE_Mismatch_1_Sense_+_Library_PoolC
ATAGTTCTTTTTGATTAGTGGTTCTTCTGTCATCCCTGTATCTCTCAGATATTCTCTAGCTTTAATGTGTTCAGCAAGCAGTGTGAGATAAGCT
>Frequency_1_QualityScore_FFHHHHHJJJJJIJJJJJJJJIJJJJJJJJJIIJJJJJJIIJJJJJJJJJJJJIJJJJJJJJJIJJJJHHHHHFFFFFFEEEEDDDDDDDEEEF_Mismatch_0_Sense_+_Library_PoolC
TAAGCTTGACAACATCTTGCCTATAAATTTGTCTAGATGTGTCATCTTATTTGTAATAACAAGCCGCTAAGAAATTATCCAGGCTTTCTATTAT
>Frequency_1_QualityScore_FFHHHHHJJJJJJJJJJIIIJJJJIJJJJIJHIIIJJJJJIIJJJJJJJJJJJJJJIIIJIIJJJJJJIHIHHHHHHHFFFFFFFEEECEDDDD_Mismatch_0_Sense_+_Library_PoolC
ATTCTCTAGCTTTAATGTGTTCAGCAAGCAGTGTGAGATAAGCTTTCACTTCAGTTAATTATTTTGGATTGTGCTAATTTATTTAGCAAGGGAC
>Frequency_1_QualityScore_FFHHHHHJJIJJJJJIJIJJJJJJIJJ)?FHHHHIIIJHIHIJFHIIJIHIIJJIIIHHHHHHFFFFFEECDEEDDDDDDDDDDDDDDDDD_Mismatch_1_Sense_+_Library_PoolC
TAGCAAGGGACTACCAGTCTCTGTTGCGAACAGACATGATTGGTATTGGATTTGGAAACTGTTTTGATAAGCTTGACAACATCTTGCCTAT
>Frequency_1_QualityScore_FFHHHHHJJJJJIIIJJJJJJJJJJJJJJJJJJIJIJJJJJJJJJJJJHIJJJJJJJIJJJJIJJHHHGEHFFFFDDCEEEEDEDEEDCCDCCC_Mismatch_0_Sense_+_Library_PoolC
TTGTAATAACAAGCCGCTAAGAAATTATCCAGGCTTTCTATTATCTGCCCCTAAATATCTCTAACATTGTTGCAGTTATCATGTAAAGTTAGTT
>Frequency_1_QualityScore_FFHHHHHHGGEBHHBHHGGHGGBFHG?FBDHHDHHIIJJEGIJEHGGIIGHEBEGIJJDAHIIHGHGHF@DFDFEEA_Mismatch_0_Sense_+_Library_PoolC
TTGCCTATAAATTTGTCTAGATGTGTCATCTTATTTGTAATAACAAGCCGCTAAGAAATTATCCAGGCTTTCTATTA
>Frequency_1_QualityScore_FFHHHHHJJJIJIIJJJJIJJJJIJJJJJJJIJIIIJIJJJJIHJIJJJJJIJIIIGIJIJJJJJIJICEHHHFEFFEEEE_Mismatch_1_Sense_+_Library_PoolC
ACAACATCTTGCCTATAAATTTGTCTAGATGTGTCATCTTATTTGTAATAACAAGCCGCTAAGAAATTATCCAGGCTTTCA
>Frequency_1_QualityScore_DBHFFFHIJJIIJJJHJJHHGGJJJIJEFGIHIIJEIHGHDEHIJIJJJJJJGFIDE_Mismatch_0_Sense_+_Library_PoolC
CATGATTGGTATTGGATTTGGAAACTGTTTTGATAAGCTTGACAACATCTTGCCTAT
>Frequency_1_QualityScore_FFHHHHHJJJJJJJJJIJJJJIJJIIJJJJJJJIJJJIJJJJJJIJIJJJJJJJJIIJJIJJ_Mismatch_0_Sense_+_Library_PoolC
CTTGCCTATAAATTTGTCTAGATGTGTCATCTTATTTGTAATAACAAGCCGCTAAGAAATTA
>Frequency_1_QualityScore_FFGHHHHJJJJJJIIJJJJIJJJJIJJIIJJJJIJJIJJJJHIJJJJJJJJJJJJJJJJIJIJJIJJJIEFHHHFFFFFFDDEDEEEDDDD_Mismatch_1_Sense_+_Library_PoolC
CATCTTGCCTATAAATTTGTCTAGATGTGTCATCTTATTTGTAATAACAAGCCGCTAAGAAATTATCCAGGCTTTCTATTATCTCCCCCTA
>Frequency_1_QualityScore_DAFD?FFF?<D?3<A<34AEAC4CH?E+<FCBF<EF?F>DF<:;BFFFF@@8)8=8=7=@;F@E@>E3?=C>A>BDDDD;=@C5;_Mismatch_1_Sense_+_Library_PoolC
CCTATAAATTTGTCTAGATGTGTCATCTTATTTGTAATAACAAGCCGCTAAGAAATTATCCAGGCTTTCTATTATCTGCCCCTGA
>Frequency_1_QualityScore_DDDF?F><A<CHHEEIIIIIHEHGCEHIHGGGE@HG<GD?@FAFDFF?DHG@C>CBAGGGII_Mismatch_0_Sense_+_Library_PoolC
TGTCTAGATGTGTCATCTTATTTGTAATAACAAGCCGCTAAGAAATTATCCAGGCTTTCTAT
>Frequency_1_QualityScore_DD??<CFHFHB@A<3AFGCH@9AF?@BCA4CBF)?D@F)?@DEHD@DGIGEEG@@AFHH;=@;?AEE=;;B>B@DCCCCACCCCC5>>?@BCDC_Mismatch_1_Sense_+_Library_PoolC
TATTTTGGATTGTGCTAATTTATTTAGCAAGGGACTACGAGTCTCTGTTGCCAACAGACATGATTGGTATTGGATTTGGAAACTGTTTTGATAA
>Frequency_1_QualityScore_FFHHGHHJJJJIJJJHIHJJJJJIJJJJJHHFHIJJJJJJJJJJJIIJJJJJIIIIIJIJJJJJIIIJJJIJJIHHHHGHHFFFFDFDDDDDDD_Mismatch_1_Sense_+_Library_PoolC
TCTCCAGCTTTAATGTGTTCAGCAAGCAGTGTGAGATAAGCTTTCACTTCAGTTAATTATTTTGGATTGTGCTAATTTATTTAGCAAGGGACTA
>Frequency_1_QualityScore_DDFF>F?GBFE:A:?F<?F<+A@FFFGB:C<GE:*?CGIIIIII>FF?DF?DFIIEGCCCFDG4(77@A;CCEECAE=@@DD>BBD@;3;;A@A_Mismatch_0_Sense_+_Library_PoolC
TTGGAGATGCAGAATTAAGTATTTATTGATTAGTTCTTTTTGATTAGTGGTTCTTCTGTCATCCCTGTATCTCTCAGATATTCTCTAGCTTTAA
>Frequency_1_QualityScore_FFHHHHHJJJJJJJJJJHIIJJJJJJJJJJJIJJJJJJJJJJJJJJJJJJJJJJJJJJJJJIJJJJJJJHH_Mismatch_0_Sense_+_Library_PoolC
ATAAATTTGTCTAGATGTGTCATCTTATTTGTAATAACAAGCCGCTAAGAAATTATCCAGGCTTTCTATTA
>Frequency_1_QualityScore_FFFHHHAGIBGACEGHGGGICHIIEHHHFEFHGIHGFGDGHGGGGIGIIEFHIIIIIIIIGGFEEGIGGEEEFFFCEFF>?AECCDDEEE_Mismatch_0_Sense_+_Library_PoolC
GCTTGACAACATCTTGCCTATAAATTTGTCTAGATGTGTCATCTTATTTGTAATAACAAGCCGCTAAGAAATTATCCAGGCTTTCTATTA
>Frequency_1_QualityScore_FFHHHHHJJJJJJJJJJJJJJJJJJJJJJJJJJJJJJJJJJJJJJJJJJIJJJJJJIJ_Mismatch_0_Sense_+_Library_PoolC
GAAATTATCCAGGCTTTCTATTATCTGCCCCTAAATATCTCTAACATTGTTGCAGTTA
>Frequency_1_QualityScore_FFHHHHHHJJJJJJIJJJJJJJJJJJJJIJJJJJJJIJJJIJJJIJJJJJJJJJJJJJJJJJJJJJJJHEHHHHFFFF_Mismatch_0_Sense_+_Library_PoolC
AATTTGTCTAGATGTGTCATCTTATTTGTAATAACAAGCCGCTAAGAAATTATCCAGGCTTTCTATTATCTGCCCCTA
>Frequency_1_QualityScore_3AF=?B4:<E<C:AFDHDHHBF1@EF:F3:B;F>GFF*9?9)?BBFFEGCD@=D44@;5=(@(=)7)7..?;?@@@A..;>;AB;;5;>ABD:3_Mismatch_1_Sense_+_Library_PoolC
CATCTTATTTGTAATAACAAGCCGCTAAGAAATTATCCAGGCTTTCTATTATCTGCCCCTAACTATCTCTAACATTGTTGCAGTTATCATGTAA
>Frequency_1_QualityScore_DDFHHHHIJJJJJJJJJJJJJJIJJJJJJJJJJJJJJJIJJJJJJJIJJJJJJJJJJJJJJHHHHHHHFCEFDDDBDDDDDDDDEDDDDDDDDD_Mismatch_1_Sense_+_Library_PoolC
GTTTTGATAAGCTTGACAACATCTTTCCTATAAATTTGTCTAGATGTGTCATCTTATTTGTAATAACAAGCCGCTAAGAAATTATCCAGGCTTT
>Frequency_1_QualityScore_?DA88?DDDA<DEEC@<?B4CB>BCFF4@=@AFA==AE@C;.====@>B>CCAAC6>=;;5>A>@>@;A@A>5@@4>3:4@A@ABBABA@34:>_Mismatch_1_Sense_+_Library_PoolC
GGAGGGCGTTGGAGATGCAGAATTAAGAATTTATTGATTAGTTCTTTTTGATTAGTGGTTCTTCTGTCATCCCTGTATCTCTCAGATATTCTCT
>Frequency_1_QualityScore_FFAHFHHIIGJJIIDEGHIIGJIJJJJJJIIIIIJIIIGEGHIJIDGEEEIHIIJGIJIIIJICCGEGHBHIHGFFDDBEEEECCE@BDCCDC@_Mismatch_1_Sense_+_Library_PoolC
ATGATAAGCTTGACAACATCTTGCCTATAAATTTGTCTAGATGTGTCATCTTATTTGTAATAACAAGCCGCTAAGAAATTATCCAGGCTTTCTA
>Frequency_1_QualityScore_FFGHHHHIJ@FHHJJJJIJIIJJHIJIJJAHIJJJIIIJIIGIJJJJI@EHHHHHHHFFFFFBCCDEEEEBDDDDDDDDABCDDDDDEDDEDDD_Mismatch_0_Sense_+_Library_PoolC
CCATCGAGGTCCATATGCAAGGGAGGGCGTTGGAGATGCAGAATTAAGTATTTATTGATTAGTTCTTTTTGATTAGTGGTTCTTCTGTCATCCC
>Frequency_1_QualityScore_FFHHHHHIJJJJJJIJJJJJIJIJGJJJJJJIIJHIIIJIJJHIJIJJJJJIIIJJIJJJJJJJJJJJIIIJJJJJHHHHGGFDDDDDDDDDBB_Mismatch_1_Sense_+_Library_PoolC
TTGCAGTTATCATGTAAAGTTAGTTCTGCAGGTGTGTGGATGTACACAAATAATCATTTAATTTTGTCCTTGATAACATTTTTTTCTTTTCGAA
>Frequency_1_QualityScore_FFHGHHHJJJJJJGIEHHHIIIIIJJJJJJJJJJJJJJJJJJJJJJJIIIJIJIJJIJIIJJJIHFFEECED_Mismatch_2_Sense_+_Library_PoolC
TTAGTTCTGCAGGTGTGTGGATGTACACAAATAATCATTTAATTTTGTCCTTGATAACATTTTTTTCTTTCA
>Frequency_1_QualityScore_FFGHHFHIIIHIIIJJJJJIJJJIIIIJJIIJIIJGIIJHIJIJJHI*?FHGGIIJIHIJGIJIJ;CEHGHFHCHFFFBDFEEEEEEDDDDDCC_Mismatch_1_Sense_+_Library_PoolC
TTTTGGATTGTGCTAATTTATTTAGCAAGGGACTACCAGTCTCTGTTACCAACAGACATGATTGGTATTGGATTTGGAAACTGTTTTGATAAGC
>Frequency_1_QualityScore_DFHHHHHJJJJJJIJIIJJJJJJJJHIJJJIJJHIIJJJJJJJJJJJIIJIJJJJJJJJJJIJJJIIHHEHHHFFFFFEEEED_Mismatch_1_Sense_+_Library_PoolC
TGACAACATCTTGCCTATAAATTTGTCTAGATGTGTCATCTTATTTGTAATAACAAGCCGCTAAGAAATTATCCAGGCTTTCA
>Frequency_1_QualityScore_;DBCF3DB@F3A<A<F99??FHH+<?AC@?EHFDE4?<DBG4B?FFBBB?9?FGID@B?;;FBHEE@@EA:;?7;;@_Mismatch_0_Sense_+_Library_PoolC
CTTGACAACATCTTGCCTATAAATTTGTCTAGATGTGTCATCTTATTTGTAATAACAAGCCGCTAAGAAATTATCCA
>Frequency_1_QualityScore_FFHHHHHIJJJJJJJGIJIIJJHJJJJHHIIJJIJJJJJJJIJJJHHJJJIIJIJJJJJJJIIJIGHHHHHFFFFEFFEEEEDEEEDDDDDDFD_Mismatch_2_Sense_+_Library_PoolC
GTCTCTGTTTTCAACAGACATGATTGGTATTGGATTTGGAAACTGTTTTGATAAGCTTGACAACATCTTGCCTATAAATTTGTCTAGATGTGTC
>Frequency_1_QualityScore_FFHHHHHJJHIJJJEHJIIJJJJIJJIJJJJIIIJJIJJJJJJJJJJJJGJIJJJJJJJJJJJIHHHGHEE_Mismatch_1_Sense_+_Library_PoolC
ATAAATTTGTCTAGATGTGTCATCTTATTTGTAATAACAAGCCGCTAAGAAATTATCCAGGCTTTCTATGA
>Frequency_1_QualityScore_FFHHHHHJJJJIJJJJJJJJJJJJJJIJJJJJJJJJJJJJJJJIJJJJJJJJJJJJJIJIIJGIIIJIJHHHHFFF_Mismatch_0_Sense_+_Library_PoolC
TTTGTCTAGATGTGTCATCTTATTTGTAATAACAAGCCGCTAAGAAATTATCCAGGCTTTCTATTATCTGCCCCTA
>Frequency_1_QualityScore_FFHHHHHIJIJJGGGIGIJIEIJJJJJJJJJIIIHHHIJJJIJIJJEGDHIJJJJJJGIIIIGIGIIF_Mismatch_0_Sense_+_Library_PoolC
CTGTATCTCTCAGATATTCTCTAGCTTTAATGTGTTCAGCAAGCAGTGTGAGATAAGCTTTCACTTCA
>Frequency_1_QualityScore_D>B8?AD?EE@B+A?E:CFC+22)8?99CDDIECD909B9?D?3B).?@AA;7@AACA)77>==26?377.?_Mismatch_2_Sense_+_Library_PoolC
CCTATAAATTTGGCTAGATGCGTCATCTTATTTGTAATAACAAGCCGCTAAGAAATTATCCAGGCTTTCTAT
>Frequency_1_QualityScore_FFHHHHHJJJJJJJJJJJIHGIJJJJJJJJJJIIJJJJJJJJJJJJJJJJJJJJJJJJJJJJJIJJJJIGHH_Mismatch_0_Sense_+_Library_PoolC
TATAAATTTGTCTAGATGTGTCATCTTATTTGTAATAACAAGCCGCTAAGAAATTATCCAGGCTTTCTATTA
>Frequency_1_QualityScore_EFHHHDDDGGAGEGBHHIGEEGFBHAGDDFGGG_Mismatch_0_Sense_+_Library_PoolC
AAGCCGCTAAGAAATTATCCAGGCTTTCTATTA
>Frequency_1_QualityScore_FFHHHHHJJJJJJIJJJJJJJJJIJJJJJJJJJJJJJJJIIJJJJJJJJJJJJIJJIJJJJGIJIIJJJHHHHGFFFFFFFEEDEDDDD_Mismatch_1_Sense_+_Library_PoolC
TAAGCTTGACAACATCTTGCCTATAAATTTGTCTAGATGTGTCATCTTATTTGTAATAACAAGCCGCTAAGAAATTATCCAGGCTTTCA
>Frequency_1_QualityScore_FFHGHHGGDHIJJIGIIGGHHJIJFIIIIIDHDHHGHIHG>BBDGGHGIEHIEIJIIJJIJJJGIIIHE;AD_Mismatch_0_Sense_+_Library_PoolC
TCTAGATGTGTCATCTTATTTGTAATAACAAGCCGCTAAGAAATTATCCAGGCTTTCTATTATCTGCCCCTA
>Frequency_1_QualityScore_DFHHHHHJJJJJJJJJJJJJJJJJIJJJJJJJJJJJJIHIJJJJJJJJJJJJJJJJIJJJJJIJIIJIEEGIJIHHHHHHFFFFEEEEDDEDDA_Mismatch_0_Sense_+_Library_PoolC
TGAGATAAGCTTTCACTTCAGTTAATTATTTTGGATTGTGCTAATTTATTTAGCAAGGGACTACCAGTCTCTGTTGCCAACAGACATGATTGGT
>Frequency_1_QualityScore_FFHHHH?HCEEEIGIGHIBFCHIIHGHHG>BFBFGDHIIIIIIGHGIIED<B=8=@FEH>;@EHCCA@G_Mismatch_1_Sense_+_Library_PoolC
TCTAGATGTGTCATCTTATTTGTAATAACAAGCCGCTAAGAAATTATCCAGGCTTTCTATTATCTGCCA
>Frequency_1_QualityScore_DDDDDDDE<E?ED:,,32AA9<?49C4EE4C?D9C3?B@ADEI4*?98BCD?D?B8(<@5AEI>;;.7?=;A7=?@@77>@A9;=;A_Mismatch_0_Sense_+_Library_PoolC
GAGATAAGCTTTCACTTCAGTTAATTATTTTGGATTGTGCTAATTTATTTAGCAAGGGACTACCAGTCTCTGTTGCCAACAGACATG
>Frequency_1_QualityScore_FFHHHHHHIIJJJJJJJIJJHHHHIIIJIIIIIJJJJJJJJJJIJI:BDEIJJJJJIJJJIIII_Mismatch_1_Sense_+_Library_PoolC
TTAATGTGTTCAGCAAGCAGTGTGAGATAAGCTTTCACTTCAGTTAATTATTTTGGATTGTGCA
>Frequency_1_QualityScore_DDHDH8DFGGGFD<FHIDGEB<E@ABFGH<FEBDGHIIBGGIG>FCHHGD?BBEGEGIGIIGHI4@E@EHHEFAC>>BC@BCCCCCD_Mismatch_0_Sense_+_Library_PoolC
GCTTGACAACATCTTGCCTATAAATTTGTCTAGATGTGTCATCTTATTTGTAATAACAAGCCGCTAAGAAATTATCCAGGCTTTCTA
>Frequency_1_QualityScore_FFHGHFHJJJJJIJJJJJGIJJGIJHGGIJJJJJJJJJJIJJGIFIJJIJGHIJIIEIGIGHIEIGGGHDHEEHHCEEEFCEEDEEED@@CCDD_Mismatch_1_Sense_+_Library_PoolC
CACTTCATTTAATTATTTTGGATTGTGCTAATTTATTTAGCAAGGGACTACCAGTCTCTGTTGCCAACAGACATGATTGGTATTGGATTTGGAA
>Frequency_1_QualityScore_FFHHGHHIIIAFHHIBHJIHIIHIEHHJJJJJJIJJIJFGIGIJJJIJJJJIJIJJJIJJJIJJJJIIJHGIJGHGHHHHFFFFFFECECCEEE_Mismatch_0_Sense_+_Library_PoolC
CAGAATTAAGTATTTATTGATTAGTTCTTTTTGATTAGTGGTTCTTCTGTCATCCCTGTATCTCTCAGATATTCTCTAGCTTTAATGTGTTCAG
>Frequency_1_QualityScore_FFHGHFFIIIJFIIIEHIEHEHGEF?FHHHIGIGGII@FHIGGGIHI;DGHIG<GIHIJGIJJIJJG;=?AEE_Mismatch_1_Sense_+_Library_PoolC
TTGCCTATAAATTTGTCTAGATGTGTCATCTTATTTGTAATAACAAGCCGCTAAGAAATTATCCAGGCTTTCA
>Frequency_1_QualityScore_FFHHHHHJJJJJJJIIJJJJJIJJJJJJJJJIJJJIJJJIIJJJIJJJJJJJJDIIIJJJIJJJJJJJJEHHHFFFFFFFEEEDEDDDDE_Mismatch_1_Sense_+_Library_PoolC
TAAGCTTGACAACATCTTGCCTATAAATTTGTCTAGATGTGTCATCTTATTTGTAATAACAAGCCGCTAAGAAATTATCCAGGCTTTCCA
>Frequency_1_QualityScore_FFHHHHHJIJJJJJJIIJJJJGJJFGIIIIJIIIJIIJJIJIJIIHIJHGIIJJJGGEGDHHIDHIJGGCEEEHEEFFFFFFEEEEEEEEDDDD_Mismatch_0_Sense_+_Library_PoolC
CTGCCCCTAAATATCTCTAACATTGTTGCAGTTATCATGTAAAGTTAGTTCTGCAGGTGTGTGGATGTACACAAATAATCATTTAATTTTGTCC
>Frequency_1_QualityScore_FFHHHHHJIJIGJHIJJJJJJJIJJJJJJJJJJJIJJJJGGIIJJJJIGHIJJIJJJHIIJJIJJJHHHHHFFFFFDEEEEEDDDDDDDDEEDD_Mismatch_1_Sense_+_Library_PoolC
AAGGGACTACCAGTCTCTGTTGCCAACAGACATTATTGGTATTGGATTTGGAAACTGTTTTGATAAGCTTGACAACATCTTGCCTATAAATTTG
>Frequency_1_QualityScore_FFHHHHHJJIJJJJJIJIHJJJIJJIJGGHIHIJJIJGIJJIJIJIJIIJJJJJJGJJJJJJIJIJJIFEHGIJHHHHFDDDDDDD_Mismatch_1_Sense_+_Library_PoolC
GTTATCATGTAAAGTTAGTTCTGCAGGTGTGTGGATGTACACAAATAATCATTTAATTTTGTCCTTGATAACATTTTTTTCTTTTA
>Frequency_1_QualityScore_FFHHHDFHHJI9IHHIJJJJIIIGJIDHIJJ?DDHHIJJJJIFIJGIIJIIIJIEIIIJJJGIJIJIJJHHHHHHFFFFFFEEDDEEEDFDDDD_Mismatch_1_Sense_+_Library_PoolC
ACCAGTCTCTGATGCCAACAGACATGATTGGTATTGGATTTGGAAACTGTTTTGATAAGCTTGACAACATCTTGCCTATAAATTTGTCTAGATG
>Frequency_1_QualityScore_FDHGHHHJJIIIIIJJJJJEHIJIHIJGGIIIGIGGIGGCFFHHGGGHIJJEHEHIIJJ_Mismatch_0_Sense_+_Library_PoolC
TCAGATATTCTCTAGCTTTAATGTGTTCAGCAAGCAGTGTGAGATAAGCTTTCACTTCA
>Frequency_1_QualityScore_FFGHHHHIJJGDGIGIGIIBFGGGHIIIIJJJJFGHJIIIGIJJJJIIHHHEFFFFFEDECECDDDDDDED_Mismatch_0_Sense_+_Library_PoolC
CTATAAATTTGTCTAGATGTGTCATCTTATTTGTAATAACAAGCCGCTAAGAAATTATCCAGGCTTTCTAT
>Frequency_1_QualityScore_FFHHHHHJJJJJJJJJJJJJJJIJHIJJJJJIIJJJJJJJJJJJJJJJJIIJJJJJJJJJIIIIJJHHHEHGHFFFFFDEDEECEDFDDEDDDD_Mismatch_2_Sense_+_Library_PoolC
GACAACATCTTGCCTATAAATTTGTCTAGATGTGTCATCTTATTTGTAATAACAAGCCGCTAAGAAATTATCCAGGCTTTCTATTATCTGCCAA
>Frequency_1_QualityScore_FFHHHHHJJJJJJJJJJJJJJIJJJJJJJJJJJJJJJJJJIJIJJJJJIIJJJIIJJJJJJIJJJIFGHCFHJIIHHHGGGFEFFFCEEC_Mismatch_1_Sense_+_Library_PoolC
TTCTATTATCTGCCCCTAAATATCTCTAACATTGTTGCAGTTATCATGTAAAGTTAGTTCTGCAGGTGTGTGGATGTACACAAATAACCA
>Frequency_1_QualityScore_FFHHHGHJJJIJJJIJJJJIJIIEIJJIIIJIIIIJIIGIIJIJJIJJJJHIIJJJIJIIJGIJJJHHHEHHFFFFFFEDBBEDDDDEEDEDDE_Mismatch_0_Sense_+_Library_PoolC
GCTTGACAACATCTTGCCTATAAATTTGTCTAGATGTGTCATCTTATTTGTAATAACAAGCCGCTAAGAAATTATCCAGGCTTTCTATTATCTG
>Frequency_1_QualityScore_FFHHHHHJJJJJJJJJIJJJJGIIIJJJJJJJJJJJJJJJJJIJIJJJIJIJJJJJJJIJJHIIJIIGHIGHGIJIIGFHHEEEFEFFFEDEEC_Mismatch_0_Sense_+_Library_PoolC
TTAGTTCTTTTTGATTAGTGGTTCTTCTGTCATCCCTGTATCTCTCAGATATTCTCTAGCTTTAATGTGTTCAGCAAGCAGTGTGAGATAAGCT
>Frequency_1_QualityScore_FDHHHHHJJJJJJJJJJJJJJIIIJIIJJGIJJJJJJJIJJJJJJJIIIJIJIJJJJJIIGGHIGIHHHHHFFDDDDDDDDDDDEDDD_Mismatch_0_Sense_+_Library_PoolC
GTTTTGATAAGCTTGACAACATCTTGCCTATAAATTTGTCTAGATGTGTCATCTTATTTGTAATAACAAGCCGCTAAGAAATTATCCA
>Frequency_1_QualityScore_FFHHHHHIIIHIJHIHIJJJHIIJJEFGIJGHGIJJIJJJJIIBHIJJJJJIJIJIJJGIJJJIEHGHFEEEFFFDFEEDCEEFDDDD@CFDDF_Mismatch_1_Sense_+_Library_PoolC
TTCTGTTGCCAACAGACATGATTGGTATTGGATTTGGAAACTGTTTTGATAAGCTTGACAACATCTTGCCTATAAATTTGTCTAGATGTGTCAT
>Frequency_1_QualityScore_FDHGGHFIIIIJIJJJJJIIIJBIIJJJFIGGJIIIJJIGEGIJHHIIIIIJFIGIJIJIGEGEGEIHFEHEEHFFFFDFBACCBCCCADECDE_Mismatch_0_Sense_+_Library_PoolC
GCCTATAAATTTGTCTAGATGTGTCATCTTATTTGTAATAACAAGCCGCTAAGAAATTATCCAGGCTTTCTATTATCTGCCCCTAAATATCTCT
>Frequency_1_QualityScore_FFHHHHHHIJJJHIJIIJJJJJIIJGGGHIJJIIJJJJJIIIIGIJJJJJJIJJIJIIJIJFHHIIIIJJIIIIJEHCEHHFCFBDFDECEACE_Mismatch_0_Sense_+_Library_PoolC
CTTTTTGATTAGTGGTTCTTCTGTCATCCCTGTATCTCTCAGATATTCTCTAGCTTTAATGTGTTCAGCAAGCAGTGTGAGATAAGCTTTCACT
>Frequency_1_QualityScore_FFHHHHHJJJJJJJJJJJJIJJJJJJJJJJIJJJJJJJJJJJJ_Mismatch_0_Sense_+_Library_PoolC
AAGCCGCTAAGAAATTATCCAGGCTTTCTATTATCTGCCCCTA
>Frequency_1_QualityScore_DDHHHGHJJGHHIJHJIJIIGEHGEGEHIDHIJJGHIGIIFHIIIGGHIIJJIJIIGDGGAHIFHHFEFBEFFEEDECEDDDDDECCCD>CDDC_Mismatch_1_Sense_+_Library_PoolC
CCTACCAGTCTCTGTTGCCAACAGACATGATTGGTATTGGATTTGGAAACTGTTTTGATAAGCTTGACAACATCTTGCCTATAAATTTGTCTAG
>Frequency_1_QualityScore_FFHHHGHIIIJIIJJGJIJHIJJHHGHIHIJJJJJJJI*CDGFIIHHGIJIJJIJJJJIJIIIIJJJJJHIJJJIIJHHHHBHHFFFDDEFEDE_Mismatch_1_Sense_+_Library_PoolC
GATGCAGAATTAAGTATTTATTGATTAGTTCTTTTTGACTAGTGGTTCTTCTGTCATCCCTGTATCTCTCAGATATTCTCTAGCTTTAATGTGT
>Frequency_1_QualityScore_FFHHGHHJJJJJJJJJJGIIJJIIJJIJJJIIJJJIIJJIIIJJJIIJJIJGJIIJDGIJJJJJJJIGEHEHHHFD_Mismatch_1_Sense_+_Library_PoolC
ATCTTGCCTATAAATTTGTCTAGATGTGTCATCTTATTTGTAATAACAAGCCGCTAAGAAATTATCCAGGCTTTCA
>Frequency_1_QualityScore_FFHHHHHJHJJJJJJJJJJJJJJJJJJJJJJJJJJJJJHGHIIIIJJ_Mismatch_0_Sense_+_Library_PoolC
TTTATCAGTTTTCTTGCATCTACACCAATAAAATAATGTGTTGAGAT
>Frequency_1_QualityScore_8ADFHHHICBH<BIAB3AA?9C9FHIIEBC:?C:DBBDA9?@)7@B@C=BB;@ADFEGGGGEHE@B5?D?6;A@@AC@CCC@>:>CDA;?CCCC_Mismatch_1_Sense_+_Library_PoolC
CCAAAATTGCTCTAGGTGTGCAGACTCATGTAGTTACTGGGGTGTGCACTCAGAAGCCTCTATGCGTTTTCCTCAGTCTAGTCATTTGTTTATC
>Frequency_1_QualityScore_FFHHHGHIIJJJJJJJJJJJIJJJJIJJJJJJJJIJJFHIJJJJJJJJJJJJJJJJJJJJJIIIJJHHHHHDFFFFFEEEEDDDDDDE_Mismatch_1_Sense_+_Library_PoolC
AGCTTGACAACATCTTGCCTATAAATTTGTCTAGATGTGTCATCTTATTTGTAATAACAAGCCGCTAAGAAATTATCCAGGCTTTCCA
>Frequency_1_QualityScore_FFHGHHHIJJJJJJJJHIJIJIJJIIIJJJJJJJJJJJJJJJJJJJJJJJJJJJJJJJJJJJJJJJJJHHHHFFEFFFFFEEEEDDD_Mismatch_1_Sense_+_Library_PoolC
CTTGCCTATAAATTTGTCTAGATGTGTCATCTTATTTGTAATAACAAGCCGCTAAGAAATTATCCAGGCTTTCTATTATCTGCCCCA
>Frequency_1_QualityScore_BD8BDD>>@:<E:AE=3+AA9;FEI*?B4:?DD>***:*0*00?3*09/??49/88.=BCC<D)8@=@==CDD(.=@@A_Mismatch_1_Sense_+_Library_PoolC
ATTTATTTAGCAAGGGACTACCAGTCTCTGTTGCCATCAGACATGATTGGTATTGGATTTGGAAACTGTTTTGATAAGC
>Frequency_1_QualityScore_FFHGHHHJIIIJJJJJJJJJJJIJJJJJIJJJJJJJJJJJIIJJJJJJJJIJGGHHHHFFFFFCCEEEECCDCCDDDCADCDEEDDDDDACC@A_Mismatch_0_Sense_+_Library_PoolC
GCCGCTAAGAAATTATCCAGGCTTTCTATTATCTGCCCCTAAATATCTCTAACATTGTTGCAGTTATCATGTAAAGTTAGTTCTGCAGGTGTGT
>Frequency_1_QualityScore_FFHGHHHJGIJIJJJJJJIJJIJGHFEFIJGIJFIHHIHHIJFIJIJJIJIDGDGDGIFGGHEG@FCFHEHIJIIGHHHCHHFFFFFEEEEEDD_Mismatch_0_Sense_+_Library_PoolC
CTAAATATCTCTAACATTGTTGCAGTTATCATGTAAAGTTAGTTCTGCAGGTGTGTGGATGTACACAAATAATCATTTAATTTTGTCCTTGATA
>Frequency_1_QualityScore_FFHHHHHJIJJJJJJJJJJJJJJJJJJIJIIJJJJJJJJJJEHBF>GGIIJJIIJJJI_Mismatch_0_Sense_+_Library_PoolC
TCTCTCAGATATTCTCTAGCTTTAATGTGTTCAGCAAGCAGTGTGAGATAAGCTTTCA
>Frequency_1_QualityScore_FFHHHHHJJJIJJJJJIIGIJEFHIJIJJJIJJJJHIJJJJJJJJJJJIHIJIGIJIJJIIJJIJJJHHHHHHHFFFEFCCEEEEEEEDDDDDD_Mismatch_0_Sense_+_Library_PoolC
CGTTGGAGATGCAGAATTAAGTATTTATTGATTAGTTCTTTTTGATTAGTGGTTCTTCTGTCATCCCTGTATCTCTCAGATATTCTCTAGCTTT
>Frequency_1_QualityScore_FFGHGHHJJJIIJIJJJEIJJIIJJIHGIIIJIJIIIIIJIIIJJHIGGIJJIIJJIJJJIJJJJIIIGFHGGJIGIHG(_Mismatch_2_Sense_+_Library_PoolC
TTGACAACATCTTGCCTATAAATTTGTCTAGATGTGTCATCTTATTTGTAATAACAAGCCTCTAAGAAATTATCCAGGCA
>Frequency_1_QualityScore_BDD?FFHIIBBFHHFHHHIEHIIGFHGG@FGEGEEHGHIDEHI<B<FHGEHGGEIGGIE@E@BH<@FACCECGHCE=AEH:ADEE@C>>@CC@C_Mismatch_0_Sense_+_Library_PoolC
TCTTTTTGATTAGTGGTTCTTCTGTCATCCCTGTATCTCTCAGATATTCTCTAGCTTTAATGTGTTCAGCAAGCAGTGTGAGATAAGCTTTCAC
>Frequency_1_QualityScore_ADH>D?<CBBAH<I?C?FHE?AF>A+2AFHI>>G@G<FHED?GAGGG@BBB9D1@@\\;8.=CHI>DHD?=)6.?DB?_Mismatch_1_Sense_+_Library_PoolC
ACATCTTGCCTATAAATTTGTCTAGATGTGTCATCTTATTTGTAATAACAAGCCGCTAAGAAATTATCCAGGCTTTCA
>Frequency_1_QualityScore_FFHHHHHIIIGIGIIJJJHIJJGHIBGIJJJJJIGGGIIFGIJJJJIIHJJJJIJJJIJHHGHHHHFFFFFFEEEEEEDEDDDDCDDDEDDDDC_Mismatch_0_Sense_+_Library_PoolC
AGGGCGTTGGAGATGCAGAATTAAGTATTTATTGATTAGTTCTTTTTGATTAGTGGTTCTTCTGTCATCCCTGTATCTCTCAGATATTCTCTAG
>Frequency_1_QualityScore_FFHHHHHJJJJJJJIJIJIIJHHIIJJIJJJJJJJIJIJJJJJJJJJJJJJJJJJJJJJJJJJJFIIHHAHHHFF_Mismatch_1_Sense_+_Library_PoolC
GCCTATAAATTTGTCTAGATGTGTCATCTTATTTGTAATAACAAGCCGCTAAGAAATTATCCAGGCTTTCTACTA
>Frequency_1_QualityScore_DDB???FHIIE<IHFCGECHIIGGH<DFHEDB?<BBG@DHCHEHCGI_Mismatch_0_Sense_+_Library_PoolC
ATCTTATTTGTAATAACAAGCCGCTAAGAAATTATCCAGGCTTTCTA
>Frequency_1_QualityScore_DDD<4,2ADBEAEC@B:FEF43+<F?ED09*:)?B0**0*098(?DEIBCD4==.8@D@@;5_Mismatch_1_Sense_+_Library_PoolC
TCATCTTATTTGTAATAACAAGCCGCTAAGAAATTATCCAGGCTTTCTATTATCTGCCCCCA
>Frequency_1_QualityScore_FFHHHHHJIJJJJJJJJJJJJJJJIJJJJJJJJJJJJJIIJJJJJJJJJJJIIJJ_Mismatch_2_Sense_+_Library_PoolC
CTTATTTGTAATAACAAGCCGCTAAGAAATTATCCAGGCTTTCTATTATCTGTCA
>Frequency_1_QualityScore_AACFFHHBCCFHGGCHGFH9F<H>C<?CC>?CFCBDCFHIICIB??BF@FF6;BGI;@==CCHEEHHHE?;@E_Mismatch_0_Sense_+_Library_PoolC
TGCCTATAAATTTGTCTAGATGTGTCATCTTATTTGTAATAACAAGCCGCTAAGAAATTATCCAGGCTTTCTA
>Frequency_1_QualityScore_DFDDF<FHGGIIIHGGIFHIIJJJIGIIIIIJIJJIGHIJJJIIIJJIHGGFGHIJJIJJJJJJ@HEHHGEEBDFFFFDE@>>>CCDDEDCCCC_Mismatch_0_Sense_+_Library_PoolC
AGTGGTTCTTCTGTCATCCCTGTATCTCTCAGATATTCTCTAGCTTTAATGTGTTCAGCAAGCAGTGTGAGATAAGCTTTCACTTCAGTTAATT
>Frequency_1_QualityScore_B;A?:CDB<AEDHA??FFG:<CEHHEGFHGGIDBEB??9C;CFDFGHDECHBFHGHHF;@@FGGGEDACCHEE?EEDEE7C_Mismatch_1_Sense_+_Library_PoolC
TAAATTTGTCTAGATGTGTCATCTTATTTGTAATAACAAGCCGCTAAGAAATTATCCAGGCTTTCTATTATCTGCCCCTAT
>Frequency_1_QualityScore_FFHHHHHJJJJJJJJJJJJJJIJJJJJJJJJJJJJJJJJJJJJJGIIIJJJJJJJIJJHIGHGIJJJJJIIIJJIJJJHHHHHHHFFFFFFFFD_Mismatch_0_Sense_+_Library_PoolC
CTTCTGTCATCCCTGTATCTCTCAGATATTCTCTAGCTTTAATGTGTTCAGCAAGCAGTGTGAGATAAGCTTTCACTTCAGTTAATTATTTTGG
>Frequency_1_QualityScore_FFGHDFFGIJJCHHIJEGHJGIGIIIGGHHIJJJGIJJ_Mismatch_0_Sense_+_Library_PoolC
GCAGAATTAAGTATTTATTGATTAGTTCTTTTTGATTA
>Frequency_1_QualityScore_FFHHHHHJIJJJJJJJJJJJJJJJJJJJJJIIIJIJJJJJJJJJIJJJIJJJJJJJJJJIIJJJJJJHHHHHHFFFFFEEE_Mismatch_0_Sense_+_Library_PoolC
CAACATCTTGCCTATAAATTTGTCTAGATGTGTCATCTTATTTGTAATAACAAGCCGCTAAGAAATTATCCAGGCTTTCTA
>Frequency_1_QualityScore_FFHHGHHIJJJGIJJIIIJIIIGJJJJJEIJJJJJIIJJJJGEHHIIHIIIIIJIIJIIGGGGIGJJIJHIHHHHGGHFFF_Mismatch_0_Sense_+_Library_PoolC
TCTTCTGTCATCCCTGTATCTCTCAGATATTCTCTAGCTTTAATGTGTTCAGCAAGCAGTGTGAGATAAGCTTTCACTTCA
>Frequency_1_QualityScore_A@CFFHAFGB:ACFAGEBB>G?@GEIIIIGIGBHEIH@=FH@FHH@EEE4@E@CHHHHHDFFFCCE@@;>=A?>@CCCCDCCA>@AC>C>CCCC_Mismatch_0_Sense_+_Library_PoolC
GTCCATATGCAAGGGAGGGCGTTGGAGATGCAGAATTAAGTATTTATTGATTAGTTCTTTTTGATTAGTGGTTCTTCTGTCATCCCTGTATCTC
>Frequency_1_QualityScore_DBFHHHDGICAEHIIHIIBFCEGGGHGHGGII@FHGHIHIIIIGGFIIIFCHIIIIECGGIIIECGGGGCHEEHGFFFDBDDEECDDDACDCAC_Mismatch_0_Sense_+_Library_PoolC
TATAAATTTGTCTAGATGTGTCATCTTATTTGTAATAACAAGCCGCTAAGAAATTATCCAGGCTTTCTATTATCTGCCCCTAAATATCTCTAAC
>Frequency_1_QualityScore_FFHHHHHJJJJJJJJJJJJJJJJJJJJJJJIJJJJJJJJJJJJHIGHIJIJJJJJJJGGHIJJIIJJJIGIJJJJJJJIHHHGFHHDFFFFFCE_Mismatch_0_Sense_+_Library_PoolC
TTCTGTCATCCCTGTATCTCTCAGATATTCTCTAGCTTTAATGTGTTCAGCAAGCAGTGTGAGATAAGCTTTCACTTCAGTTAATTATTTTGGA
>Frequency_1_QualityScore_FFHHHHHJJIIGGIJJJJIJJJJIJIJJJIGIIIJIJJJJJIGHJEHJIGHIIIJGIJJIGGIJIHHHFEEFFFFFFEECCEDCECCDDACDFC_Mismatch_0_Sense_+_Library_PoolC
TAATAACAAGCCGCTAAGAAATTATCCAGGCTTTCTATTATCTGCCCCTAAATATCTCTAACATTGTTGCAGTTATCATGTAAAGTTAGTTCTG
>Frequency_1_QualityScore_FFHHHHHJJJJJIIJJJHIJIIJIJJJJJJJJJJJHGIIJJJFGIIIIIJJJJJHHHHFHHFFFFDEEEEEDDCBDD_Mismatch_1_Sense_+_Library_PoolC
AGGTCCATATGCAAGGGAGGGCGTTGGAGATGCAGAATTAAGTATTTATTGATTAGTTCTTTTTGATTAGTGGTTCA
>Frequency_1_QualityScore_FFHHHHHJJJJJHHHIIIJIJJJJJJJJJJJJJJJGIJJJJJIJJJJIIIJJJJJJJJJJJJJJJJJJIIIJJJHHHHFFFEEEEDCCEEDDDD_Mismatch_0_Sense_+_Library_PoolC
TTCAGCAAGCAGTGTGAGATAAGCTTTCACTTCAGTTAATTATTTTGGATTGTGCTAATTTATTTAGCAAGGGACTACCAGTCTCTGTTGCCAA
>Frequency_1_QualityScore_A?DFFDFEFA:EII::+3<22+21CF11111?*?D9BB9DD?FBEFBFIIIIGFC@DFFE@)==@@EE:=7CE>CFFFDDDDBDCCC?@?BBBA_Mismatch_1_Sense_+_Library_PoolC
ATTGGATTTGGAAACTGTTTTGATAAGCTTGACAACATCTTGCCTATAAATTTGTCTAGATGTGTCATCTTATTTTTAATAACAAGCCGCTAAG
>Frequency_1_QualityScore_FFGFGHDHGIIIIIBHCHEHIIIFIIIIHDHIIIIIIIIIIIIGIIHGIIIIIIIIIIGIIIIIEE_Mismatch_0_Sense_+_Library_PoolC
AATTTGTCTAGATGTGTCATCTTATTTGTAATAACAAGCCGCTAAGAAATTATCCAGGCTTTCTAT
>Frequency_1_QualityScore_BDBDAF3EECFB4AEEDFHCCEHFHCEGIFE>F<*?CF*9C@DBDAGD@GGCGE@;=7FFFFF@CEE==7?>37?BBB>BACA;655@A@:>@_Mismatch_1_Sense_+_Library_PoolC
GACAACATCTTGCCTATAAATTTGTCTAGATGTGTCATCTTATTTGTAATAACAAGCCGCTAAGAAATTATCCAGGCTTTCTATTATCTGCCA
>Frequency_1_QualityScore_FDHHHHHIJJJEHGIJJJJJEGHIJIIJIIJJJJHHIJJJJJJIIJJJGJJIIIIIIIIGIJJJHHHHHEHFFFFFFFEEDEEEEEDEDDDDDD_Mismatch_0_Sense_+_Library_PoolC
GTTGGAGATGCAGAATTAAGTATTTATTGATTAGTTCTTTTTGATTAGTGGTTCTTCTGTCATCCCTGTATCTCTCAGATATTCTCTAGCTTTA
>Frequency_1_QualityScore_FFHHHHHJJJJJJJJJIJIGICHGIIIJJIIGGJIIJJJJJJJJGIIIIIJJJGJJIJJIICGFGIJJIIIIIJJFHHHHHHFFFFFDDDDDDD_Mismatch_0_Sense_+_Library_PoolC
TTGGATTTGGAAACTGTTTTGATAAGCTTGACAACATCTTGCCTATAAATTTGTCTAGATGTGTCATCTTATTTGTAATAACAAGCCGCTAAGA
>Frequency_1_QualityScore_FFHHHGHJJJJJHHIIJJJJIIIIIIEIIIJJGIJJJJJJIJIIIJJJJHH?EHFHHFFFFFFCE>CEECEDDDB_Mismatch_0_Sense_+_Library_PoolC
TTGCCATCGAGGTCCATATGCAAGGGAGGGCGTTGGAGATGCAGAATTAAGTATTTATTGATTAGTTCTTTTTGA
>Frequency_1_QualityScore_FFHHGGHJJIJJJJJFHJJJIJJIIJIIJIGIIJJJJJJJJJ_Mismatch_0_Sense_+_Library_PoolC
AGATGCAGAATTAAGTATTTATTGATTAGTTCTTTTTGATTA
>Frequency_1_QualityScore_FFHHHGHJJJJJIJJJGJJJJJJJJJIIIIIJJDGFGIHHHIIJIIJJIIFHIJJIJJJJIIJJGIJJJHIIIIJIHHFHGHFDFFFF_Mismatch_1_Sense_+_Library_PoolC
AATATCTCTAACATTGTTGCAGTTATCATGTAAAGTTAGTTCTGCAGGTGTGTGGATGTACACAAATAATCATTTAATTTTGTCCTTA
>Frequency_1_QualityScore_FFHHFHHFHIJJIJJJJIJJJHIJIJJGIIJHIIJJIJJHIIJGIJHGIHHHHHHHGFDFFFFEEEEEDDDCEDDDDDDCDDDDDEDDEDDDDD_Mismatch_0_Sense_+_Library_PoolC
ATCGAGGTCCATATGCAAGGGAGGGCGTTGGAGATGCAGAATTAAGTATTTATTGATTAGTTCTTTTTGATTAGTGGTTCTTCTGTCATCCCTG
>Frequency_1_QualityScore_FFHHHHHJJJJJJJJJJIIJJIJJIIJJIJJJIJJJJJJIIJJJJJJJJHHHHFHFFFFFFEEEEEEEECDEEFDDDEDDDEFDDDCDBCCBDD_Mismatch_0_Sense_+_Library_PoolC
CCGCTAAGAAATTATCCAGGCTTTCTATTATCTGCCCCTAAATATCTCTAACATTGTTGCAGTTATCATGTAAAGTTAGTTCTGCAGGTGTGTG
>Frequency_1_QualityScore_BD+=+22+,<2<<C<EBEEFD@DCFIDCEI>EEDEDDDDDA?9/)/??<4./)=86@;A;=@_Mismatch_1_Sense_+_Library_PoolC
TGGCTAGATGTGTCATCTTATTTGTAATAACAAGCCGCTAAGAAATTATCCAGGCTTTCTAT
>Frequency_1_QualityScore_FFHHHHHJJJJJJJJJJJJJJJJJJJJJJJJJJJJJJJJJJJIJJJJJ_Mismatch_0_Sense_+_Library_PoolC
ATAACAAGCCGCTAAGAAATTATCCAGGCTTTCTATTATCTGCCCCTA
>Frequency_1_QualityScore_FFHHHHHJJJJJJIJJJJJHJJJJJHHIJIIIJJIJJIHIJJJHHHHIIJJIIJJIJJJIJJJJIIHGIJJIIJJJJJGHHHHFFFFFFEEEEE_Mismatch_0_Sense_+_Library_PoolC
TATCTCTCAGATATTCTCTAGCTTTAATGTGTTCAGCAAGCAGTGTGAGATAAGCTTTCACTTCAGTTAATTATTTTGGATTGTGCTAATTTAT
>Frequency_1_QualityScore_DFHFHHHJGHIJHIJHIHIJIJJJEIHIJJJIIJEHIJJJJIIJJIJJJIIIGIJJJIJIIIIIIJJIIHIIJJJJJIHHHHHFGHFFFFFDDE_Mismatch_0_Sense_+_Library_PoolC
AAGTATTTATTGATTAGTTCTTTTTGATTAGTGGTTCTTCTGTCATCCCTGTATCTCTCAGATATTCTCTAGCTTTAATGTGTTCAGCAAGCAG
>Frequency_1_QualityScore_FFHGHHHJJJJJJJJJJJJJJJJJIJIJJIIIJIJJJIIJJJJIJJIJJJIJJJJJJJIJIIJJJJIJIHHHHHFFFFFDEEDEDEEDDDDDBB_Mismatch_1_Sense_+_Library_PoolC
AACATCTTGCCTATAAATTTGTCTAGATGTGTCATCTTATTTGTAATAACAAGCCGCTAAGAAATTATCCAGGCTTTCTATTATCTGCCCCAAA
>Frequency_1_QualityScore_FFHHHHHJJIJJJJJJJJJJJJJJJJJJJJJJJJJJJJJJJJJJJIJJIJJJJJIJJJI_Mismatch_0_Sense_+_Library_PoolC
TCTTATTTGTAATAACAAGCCGCTAAGAAATTATCCAGGCTTTCTATTATCTGCCCCTA
>Frequency_1_QualityScore_DAD<CF3CF;EFCFHED1FH4?FDF@?C*C18?BG<F4?B<F<9*9?BB?48=F=C<=@FF@CFFEIIIBACAEF>3?B?BBCCBB_Mismatch_0_Sense_+_Library_PoolC
ATTTGGAAACTGTTTTGATAAGCTTGACAACATCTTGCCTATAAATTTGTCTAGATGTGTCATCTTATTTGTAATAACAAGCCGCT
>Frequency_1_QualityScore_FFHHHGHJJIHIIIIIJIJJIJJJJJJIIJIJGGHIIIJGGGIJJJJJJIHJIGHIIJJIJIIJIJIJIHHHHGHHFFFFDC_Mismatch_0_Sense_+_Library_PoolC
TATAAATTTGTCTAGATGTGTCATCTTATTTGTAATAACAAGCCGCTAAGAAATTATCCAGGCTTTCTATTATCTGCCCCTA
>Frequency_1_QualityScore_FFHHHHHJJJJGHIIIJJJJJJJJJGJJJJJJJIJJJDFFHIJJJJJIJJJJJJJJJIIIHEHFFFFFEDDCEEDDDDEEEDECCDDDDDD?BB_Mismatch_1_Sense_+_Library_PoolC
ATTGCTCTAGGTGTGCAGACTCATGTAGTTACTGGGGTGTGCACTCAGAAGCCTCTATGCGTTTTCCTCAGTCTAGTCATTTGTTTATCGGTTT
>Frequency_1_QualityScore_FFFHHHHIIJJJIGGHIJHIIJIJGGJGGHHHIJJJJIGIJIJJJIIIJJIIIJIIJJ_Mismatch_2_Sense_+_Library_PoolC
GGACATGATTGGTATTGGATTTGGAAACTGTTTTGATAAGCTTGACAACATCTTGCAT
>Frequency_1_QualityScore_FFHHHHHJJJJJIJIIIIIIIJIIIJIJJJJJIJJJJGIJIHHJJJIJJJJJJJIIIJJJJJIGIJJHHHFFFFEEEEEEEDDDDDDCCCDEDD_Mismatch_1_Sense_+_Library_PoolC
ATAAGCTTGACAACATCTTGCCTATAAATTTGTCTAGATGTGTCATCTTATTTGTAATAACAAGCCGCTAAGAAATTATCCAGGCTTTCTATCA
>Frequency_1_QualityScore_FFHHHHHJIIIIJJJJJJIGGGIJJJHHIJJIIIIHGIJJJJJJGIDHHHIJIIGIJJJIJIGIIIIIIGGHHIIIGHHHHHHFFFFFFEE_Mismatch_1_Sense_+_Library_PoolC
TCTCTAACATTGTTGCAGTTATCATGTAAAGTTAGTTCTGCAGGTGTGTGGATGTACACAAATAATCATTTAATTTTGTCCTTGATAACAG
>Frequency_1_QualityScore_FFHHFHGJIIIJJIJJIJJJIHHIJIJJJJJJJIJHIJIGIJJJJHJJIIIJJIIJJHJIIII_Mismatch_0_Sense_+_Library_PoolC
GCCTATAAATTTGTCTAGATGTGTCATCTTATTTGTAATAACAAGCCGCTAAGAAATTATCCA
>Frequency_1_QualityScore_FFHHHHGEHHEHIIIIIJJIJJGIJIIIIIIJIJJJJ_Mismatch_1_Sense_+_Library_PoolC
TAAGAAATTATCCAGGCTTTCTATTATCTGCCCCTTA
>Frequency_1_QualityScore_DDFDD>B?AEGG@F?CEHEHH@H<?H?<ACHBDDBFGCHCCF:BF9??BGIGG:DGDHBBCFGGHC:=FC>CDGGDAEE;EE_Mismatch_0_Sense_+_Library_PoolC
TAACATTGTTGCAGTTATCATGTAAAGTTAGTTCTGCAGGTGTGTGGATGTACACAAATAATCATTTAATTTTGTCCTTGAT
>Frequency_1_QualityScore_FFHHHHHJJJJJIIIIIJJJJJJFIIJHIIIJJJIJJIJJJJJJJJJJJJIJJIJJIJIJJJGIJJIHIHHJHGHHGGHFFFFDBCDDDDDDDD_Mismatch_0_Sense_+_Library_PoolC
TCTAGCTTTAATGTGTTCAGCAAGCAGTGTGAGATAAGCTTTCACTTCAGTTAATTATTTTGGATTGTGCTAATTTATTTAGCAAGGGACTACC
>Frequency_1_QualityScore_DDFDDFBB3:AEFEFIBAACF9?<AHAFDFD???DF@@@:C???BFAA>BB<DFAFFCEIIECFFEFI6:??A?B?BBDBD>>2>A>ABBDEA5_Mismatch_1_Sense_+_Library_PoolC
TAAGCTTGACAACATCTTGCCTATAAATTTGTCTAGATGTGTCATCTTATTTGTAATAACAAGCCGCTAAGAAATTATCCAGGCTTTCTATTAA
>Frequency_1_QualityScore_FFHHHHHJIJJIIJJJJJJJJDGHHGIJIJIIHIIJJJJJIJIJJJJJJJJJJJJJJJJJJGIJJJIJJJJJHFFEDEEEC_Mismatch_0_Sense_+_Library_PoolC
ATGTAAAGTTAGTTCTGCAGGTGTGTGGATGTACACAAATAATCATTTAATTTTGTCCTTGATAACATTTTTTTCTTTTCA
>Frequency_1_QualityScore_FFHHHGGJJJIIJJIGGJJJJIJJJIIGIJJIHHIJJJJJJJJJJJIIJJJIJIJJJIIJJJJJIJJJHEHHHHFFFFFDEEEE_Mismatch_1_Sense_+_Library_PoolC
GACAACATCTTGCCTATAAATTTTTCTAGATGTGTCATCTTATTTGTAATAACAAGCCGCTAAGAAATTATCCAGGCTTTCTAT
>Frequency_1_QualityScore_FFHHHHHJJGGGHIJGIDHHHIJJJJJJJJJGJJJJJJJJJJJJJIJJJJJJFHHIIJJJJIGEHHHFEHEHHEFFFFDCDEDDEDDDCADDCD_Mismatch_0_Sense_+_Library_PoolC
ATAAATTTGTCTAGATGTGTCATCTTATTTGTAATAACAAGCCGCTAAGAAATTATCCAGGCTTTCTATTATCTGCCCCTAAATATCTCTAACA
>Frequency_1_QualityScore_DDHHFFHI@AEBCDCHHIHII@HHIIIIEI@HGIECA=GHEFGGGGDHHEGGEHIEHCCGC@GEHE@DHAEHH_Mismatch_1_Sense_+_Library_PoolC
TTTGTCTAGATGTGTCATCTTATTTGTAATAACAAGCCGCTAAGAAATTATCCAGGCTTTCTATTATCTGCCA
>Frequency_1_QualityScore_FFHHHHHIIHJJJIJJIJJJIHIJIGIIIJIJJJJJJJJJJJIJJJJIJJJJJJJJJIJJJJJJJJJHHHH_Mismatch_1_Sense_+_Library_PoolC
ATAGATGTGTCATCTTATTTGTAATAACAAGCCGCTAAGAAATTATCCAGGCTTTCTATTATCTGCCCCTA
>Frequency_1_QualityScore_FFHHHHHJJJJJJJJJJJJJJJJJJJJJJJJJJJJJJJJJJIJJJJJJJJJIHIIIIJHJIJJIIJIIJHHHHHHHHHFFFF_Mismatch_0_Sense_+_Library_PoolC
TAAGAAATTATCCAGGCTTTCTATTATCTGCCCCTAAATATCTCTAACATTGTTGCAGTTATCATGTAAAGTTAGTTCTGCA
>Frequency_1_QualityScore_DDHHHGGFHGGGHHGIGIJIJIIIIGIIIIII<HHGIGICHIJ4FGHIIIJJIIIIJJJJGFEHGIECE@EHIGJIIGHEEFEFFEDCCEEC@C_Mismatch_0_Sense_+_Library_PoolC
TTTAATGTGTTCAGCAAGCAGTGTGAGATAAGCTTTCACTTCAGTTAATTATTTTGGATTGTGCTAATTTATTTAGCAAGGGACTACCAGTCTC
>Frequency_1_QualityScore_FFDFDDHCGIED>@:C@EHHCEFEHHDFGIIHIGHHIIIICGGBBD@GEHIG>CFECHIIH;CGCEHGG_Mismatch_0_Sense_+_Library_PoolC
ATAAATTTGTCTAGATGTGTCATCTTATTTGTAATAACAAGCCGCTAAGAAATTATCCAGGCTTTCTAT
>Frequency_1_QualityScore_FFHHHHHJJHHIJJJJJJJJJJJIJJJJJJJJJJJIJJJJJJJJJJJJJJJIJJJJJJJIJJIJIJJJIEEHFFFFFFFEEEEECDDDDCCDDD_Mismatch_0_Sense_+_Library_PoolC
GTCTAGATGTGTCATCTTATTTGTAATAACAAGCCGCTAAGAAATTATCCAGGCTTTCTATTATCTGCCCCTAAATATCTCTAACATTGTTGCA
>Frequency_1_QualityScore_DD<FFFDBGBAHHGGIIIHGGGCFE><9:??C?FEEDH<DDF@HICEHB</???FC=FAGCG>DGAF;;=7=@@DG=>CH?E;7;?;@=>>A5;_Mismatch_0_Sense_+_Library_PoolC
AGAAATTATCCAGGCTTTCTATTATCTGCCCCTAAATATCTCTAACATTGTTGCAGTTATCATGTAAAGTTAGTTCTGCAGGTGTGTGGATGTA
>Frequency_1_QualityScore_FFHFHHHIJJJHIJJJIIJJIJJJJJDHGJJJGIIJJIHGIGIHGIEHIJGHHEHHHGHFFFFDDEEEEDDDDDDDDDDDEDCEDDDDDDDEEE_Mismatch_0_Sense_+_Library_PoolC
GGTCCATATGCAAGGGAGGGCGTTGGAGATGCAGAATTAAGTATTTATTGATTAGTTCTTTTTGATTAGTGGTTCTTCTGTCATCCCTGTATCT
>Frequency_1_QualityScore_DDFHHDHEE+<E?CF>F<<BF@HHCHHGIECDDGGFAFGCFFHE<BFGHIICAGIIIGHIG@CHD_Mismatch_0_Sense_+_Library_PoolC
CCAACAGACATGATTGGTATTGGATTTGGAAACTGTTTTGATAAGCTTGACAACATCTTGCCTAT
>Frequency_1_QualityScore_FFHHHHHJJJJJJJJJJJJIJIJJJJIJJIJJJJIJJJJJJJJJIJJJJIJJJIJJJJJFHHHHHHHECDEFEEEEDE;ACEDEEDEEFDDEDE_Mismatch_0_Sense_+_Library_PoolC
TATTTGTAATAACAAGCCGCTAAGAAATTATCCAGGCTTTCTATTATCTGCCCCTAAATATCTCTAACATTGTTGCAGTTATCATGTAAAGTTA
>Frequency_1_QualityScore_FFHHHHHJJHHJJJJJJJJJJJIJIGIJJJJJJJJJJJJJJJJJJIHIIJIIJJIJHIJJJJJJJJJIIHIIJIJIJHHHFFDDDDCDDDDDDD_Mismatch_2_Sense_+_Library_PoolC
TGGAAACTGTTTTGATAAGCTTGACAACATCTTGCCTATAAATTTGTCTAGATGTGTCATCTTATTTGTAATAACAAGCCGCTAAGAAATTAAA
>Frequency_1_QualityScore_FDHHHHHJJJJJJIJJJJJJJIJHIJJJJJJJJJJJJJIJJJJJJIJJJJJIIGHIJIJJIIJJJJJJJHHHHFHEFFFFFED@CBCDCCDDDC_Mismatch_2_Sense_+_Library_PoolC
GTGCACTCAGAAGCCTCTATGCGTTTTCCTCAGTCTAGTCATTTGTTTATCAGTTTTCTTGCATCTCCACCAATAAAATAATGTGTTGAGATAA
>Frequency_1_QualityScore_=+4DA>BCEB,<3C<CCA<?A:,<<C><+<C?41?119B3C7@ADDICCEDII<B@))8@;@CCA4=CAC=?7=>A???1_Mismatch_0_Sense_+_Library_PoolC
TAAATTTGTCTAGATGTGTCATCTTATTTGTAATAACAAGCCGCTAAGAAATTATCCAGGCTTTCTATTATCTGCCCCTA
>Frequency_1_QualityScore_FFHHGHHJJJJJIGHJHIJJJJJJJJIHIJIIGIIJJJJJJIJJIJIJIJJIJJJJJJJJIIJIIJJ_Mismatch_0_Sense_+_Library_PoolC
ATTTGTCTAGATGTGTCATCTTATTTGTAATAACAAGCCGCTAAGAAATTATCCAGGCTTTCTATTA
>Frequency_1_QualityScore_FFHHHGHJIJJJJJJJIIJIIJIIIIIJJIIJIJJIJIJJIIIJJJEHIJJIJIIIIJIIJJJGJDHGIHHGDFEFFFFFEEEECDDDDDEEEC_Mismatch_1_Sense_+_Library_PoolC
ATAAGCTTGACAACATCTTGCCTATAAATTTGTCTAGATGTGTCATCTTATTTGTAATAACAAGCCGCTAAGAAATTATCCAGGCTTTCTATAA
>Frequency_1_QualityScore_DACFHHF@FGIA@@HH:IF:AFH>HE@HE99C@CFGEI<@FFGICHGICGDGG9FHCHIIIIIHGGIGF>ECBA_Mismatch_1_Sense_+_Library_PoolC
TGTCTAGATGTGTCATCTTATTTGTAATAACAAGCCGCTAAGAAATTATCCAGGCTTTCTATTATCTGCCCCGA
>Frequency_1_QualityScore_FFHHHHHJJHHHGHHFFFFFFEEEAEEEFEEDDDEDEDCDEEDDDDDDDDEDDDDDDDDDDDDEDDEDD?CDDDDEEDEDDDDDDEEEEDDDCD_Mismatch_0_Sense_+_Library_PoolC
GGGCGTTGGAGATGCAGAATTAAGTATTTATTGATTAGTTCTTTTTGATTAGTGGTTCTTCTGTCATCCCTGTATCTCTCAGATATTCTCTAGC
>Frequency_1_QualityScore_ADB?FFAAE>GFHEFFFE@F<ACCDDFEAEBFGCE<EGFF<::9CGF>FFFEIIAA0B=77@@DEE7C7===AEED3?_Mismatch_0_Sense_+_Library_PoolC
ATCTTGCCTATAAATTTGTCTAGATGTGTCATCTTATTTGTAATAACAAGCCGCTAAGAAATTATCCAGGCTTTCTAT
>Frequency_1_QualityScore_DDFHHDHJEGGHGGEGHJJJJIH4EFHGIJIHIJIJJIIIGJJJIIJJJJIIJIIIHJIJJJ_Mismatch_0_Sense_+_Library_PoolC
TCTAGATGTGTCATCTTATTTGTAATAACAAGCCGCTAAGAAATTATCCAGGCTTTCTATTA
>Frequency_1_QualityScore_FFHHGHHJJIJJJJJEHGGIJIGIJI@HIJJJJJJJJJJJFGIGIJJJJJIGIHIJJJIIIIIIGHGHE>CEFFFFFDDCA?=@CDCDDCC@CD_Mismatch_0_Sense_+_Library_PoolC
AATCATTTAATTTTGTCCTTGATAACATTTTTTTCTTTTCAAAATTGCTCTAGGTGTGCAGACTCATGTAGTTACTGGGGTGTGCACTCAGAAG
>Frequency_1_QualityScore_DDHDDFFCEHGBCCH<AEG<??FB@FHDFIIECAECHGGHCHGDFGCDFHBBFGADBFE>FCEFHEEE@@ACCCDCCCCC?ACCCA_Mismatch_1_Sense_+_Library_PoolC
GCTTGACAACATCTTGCCTATAAATTTGTCTAGATGTGTCATCTTATTTGTAATAACAAGCCGCTAAGAAATTATCCAGGCTTTCA
>Frequency_1_QualityScore_FFHHFGHIJJJJIJIJJIJJHJJIJJJIIJJIJGHGJJJJJIJGFGIIIHIJJIGIIJJJGHGGFFFFEEEEDDCDD@CCDDDDDCBDBCDDDC_Mismatch_0_Sense_+_Library_PoolC
GCAGTGTGAGATAAGCTTTCACTTCAGTTAATTATTTTGGATTGTGCTAATTTATTTAGCAAGGGACTACCAGTCTCTGTTGCCAACAGACATG
>Frequency_1_QualityScore_FFHHHHHJJJJJJJJJIJJJJJJIIIJJIJJJIJJJJJJJIIIIJJJJJJJJJJJJJJJJJIIJJIJJJHHHFFFFFFEEEEEEDDDDDDEEEE_Mismatch_2_Sense_+_Library_PoolC
ATAAGCTTGACAACATCTTGCCTATAAATTTGTCTAGATGTGTCATCTTATTTGTAATAACAAGCCGCTAAGAAATTATCCAGGCTTTCTATAT
>Frequency_1_QualityScore_FFHHHHFIGIIJJJJIJJJJIJJJIJJJIIJJJJJJJIIJJJJJJJJJJJJJJJJIIIJJJIJJJJJHHHGFBEFFFFEEEDEDDDDCBDC_Mismatch_0_Sense_+_Library_PoolC
TAGATGTGTCATCTTATTTGTAATAACAAGCCGCTAAGAAATTATCCAGGCTTTCTATTATCTGCCCCTAAATATCTCTAACATTGTTGCA
>Frequency_1_QualityScore_FDHHHHFIEGIIJJGGJIJIGGIIGGGGGGHHJJJJJIEIJGHIIGIEHIF@_Mismatch_0_Sense_+_Library_PoolC
TGTAATAACAAGCCGCTAAGAAATTATCCAGGCTTTCTATTATCTGCCCCTA
>Frequency_1_QualityScore_FFHHHHHJJJJIFFFFHGIIIJIIJJIHIJJJIIIJJJIJIJIIIDHIIJJJGJJIGICGIJH_Mismatch_2_Sense_+_Library_PoolC
ATTTGTCTAGATGTGTCATCTTATTTGTAATAACAAGCCGCTAAGAAATTATCCAGGCTTCCA
>Frequency_1_QualityScore_FDD:CBACGDBHHIIDCHEEHI@EFHDHCHCHHDHBBDHEDHIII>8B@HIC===@=@FA@GG4=;DEH?==EED?BBACCEECACACC;?><B_Mismatch_1_Sense_+_Library_PoolC
AAGCAGTGTGAGATAAGCTTTCACTTCAGTTAATTATTTTGGATTGTGCTAATTTATTTAGCAAGGTACTACCAGTCTCTGTTGCCAACAGACA
>Frequency_1_QualityScore_DDHHHBAC<FFGG?IGE9FGE>@FFHIG<?BEFHGIIHC@D@FGIGFFDGHH?FGCEGIGII=<F<5@AEHEEHCB@DB:AAB6>>A@DCD_Mismatch_0_Sense_+_Library_PoolC
AGCTTGACAACATCTTGCCTATAAATTTGTCTAGATGTGTCATCTTATTTGTAATAACAAGCCGCTAAGAAATTATCCAGGCTTTCTATTA
>Frequency_1_QualityScore_FFHGHFHJJIIIBEEEIGHAEBHIGICHCAHEGIIDGGHIJJJJIIIIIJJICHIJIIJGJEIDG=EAEAEHFFFFFFDEECDABD_Mismatch_0_Sense_+_Library_PoolC
GCCTATAAATTTGTCTAGATGTGTCATCTTATTTGTAATAACAAGCCGCTAAGAAATTATCCAGGCTTTCTATTATCTGCCCCTAA
>Frequency_1_QualityScore_FFHHHHHJJJJJIJJJIJJJJJIJJIIJJGJJJJIJHIIIGIJJJHHIJJHGGHIIGGIHIIJCGIGHIHHIIHHBDHHFHFHHFFFFFEEEEE_Mismatch_0_Sense_+_Library_PoolC
ATCCCTGTATCTCTCAGATATTCTCTAGCTTTAATGTGTTCAGCAAGCAGTGTGAGATAAGCTTTCACTTCAGTTAATTATTTTGGATTGTGCT
>Frequency_1_QualityScore_FFHHHGHIIIJJIJIJIHHJJJIJJGJIIJJJJJJJJJJJJJIJJJJJJJIJJJJJJIJIJJIJJJJHHHHHFFFFFEE_Mismatch_0_Sense_+_Library_PoolC
TCTTGCCTATAAATTTGTCTAGATGTGTCATCTTATTTGTAATAACAAGCCGCTAAGAAATTATCCAGGCTTTCTATTA
>Frequency_1_QualityScore_D8C<CDCG<EEDHEHEIHHEGHBBEBA=8C?CF9E99DGBD3?F>?D?9BB<D*?DDHGCGEFGF:7;FCCA;777@G:AHEEEE@CDFFCCCE_Mismatch_0_Sense_+_Library_PoolC
TTCTCTAGCTTTAATGTGTTCAGCAAGCAGTGTGAGATAAGCTTTCACTTCAGTTAATTATTTTGGATTGTGCTAATTTATTTAGCAAGGGACT
>Frequency_1_QualityScore_BD?FFHHGDHEGIIII>CAH@HC:@AD?@4CGGIBEF?DHIIIHIC;DG>FGGFFHGEADEHGIGIG?ECAEEHF@CCDCBDCBA??C_Mismatch_0_Sense_+_Library_PoolC
TTGCCTATAAATTTGTCTAGATGTGTCATCTTATTTGTAATAACAAGCCGCTAAGAAATTATCCAGGCTTTCTATTATCTGCCCCTAA
>Frequency_1_QualityScore_FFHHHHHJJJJJJJJJJJJHIJJJJJJJIJJIJJJJJJIIJJJJIIIJDGGGIIIIIIIJJJGHDHHIIEHIIIIJJJGHHHHGFCEEDFFCEE_Mismatch_0_Sense_+_Library_PoolC
GGTTCTTCTGTCATCCCTGTATCTCTCAGATATTCTCTAGCTTTAATGTGTTCAGCAAGCAGTGTGAGATAAGCTTTCACTTCAGTTAATTATT
>Frequency_1_QualityScore_FFHHHGHJJIJJJJIIIFIJJIJEEGIFGIIJJJJJIIJJJIIGIHIHEGHJIGJIGGBH>CEHGFEEF@EFFFFFEDDDCEEEDCCBDDD_Mismatch_1_Sense_+_Library_PoolC
CATCTTGCCTATAAATTTGTCTAGATGTGTCATCTTATTTGTAATAACAAGCCGCTAAGAAATTATCCAGGCTTTCTATTATCTGCCCCCA
>Frequency_1_QualityScore_DDHFHFFGCFCGHGBDDE?_Mismatch_0_Sense_+_Library_PoolC
TTTCTATTATCTGCCCCTA
>Frequency_1_QualityScore_FFHHHGHJJJIIJGIJIIIGHIJJJJIJJEGFHHIJGIIHIIJIJGIJIIIIIJIJIGGGIJJJJJJJJIEIIGIIHHHFFDCDDDDDC_Mismatch_0_Sense_+_Library_PoolC
CAGTTATCATGTAAAGTTAGTTCTGCAGGTGTGTGGATGTACACAAATAATCATTTAATTTTGTCCTTGATAACATTTTTTTCTTTTCA
>Frequency_1_QualityScore_FFHHHHHJJJJJIJJJJJJJJJJJJIJJJJJJIIJIJJJJIIJJJJJIJJJJJGGJJJJJJJJJJJHCHCHHFFFFC_Mismatch_0_Sense_+_Library_PoolC
ATGTGTCATCTTATTTGTAATAACAAGCCGCTAAGAAATTATCCAGGCTTTCTATTATCTGCCCCTAAATATCTCTA
>Frequency_1_QualityScore_FFHB>FHIIJGIIIJGHGIGIHHG@CFFHHEGEIJJJGIGIJEGHI?GDGCHJIGI>GCGIGIJGJCA7.=CHH>@DEDFFEEEC@_Mismatch_1_Sense_+_Library_PoolC
TCTTGCCTATAAATTTGTCTAGATGTGTCATCTTATTTGTAATAACAAGCCGCTAAGAAATTATCCAGGCTTTCTATTATCTGCCA
>Frequency_1_QualityScore_FFHHHHGJJJJJJJJJJJJJIIJJJJJJJJJJJJJJJJJJJJJJJIJJJJIJJIJJJJJJIJGHIGGHHEEHHHFEFFFFEEEEEC_Mismatch_2_Sense_+_Library_PoolC
CAGTTAATTATTTTGGATTGTGCTAATTTATTTAGCAAGGGACTACCAGTCTCTGTTGCCAACAGACATGATTGGTATTGGATTGA
>Frequency_1_QualityScore_FFGHHHHIJJJIIIJJJJJJJHIJJIIJIJJJGJIJJIJJIIJJJJIIJJIIJJJJJIJJEGHIJIIIFHHHFFFFEFEEEECEDCDBDDDDDC_Mismatch_0_Sense_+_Library_PoolC
AGCAGTGTGAGATAAGCTTTCACTTCAGTTAATTATTTTGGATTGTGCTAATTTATTTAGCAAGGGACTACCAGTCTCTGTTGCCAACAGACAT
>Frequency_1_QualityScore_FFHFHHHJIJIIIIJJJIJIJCHGIIGGIHHC?GGIIIIIJJJIJJHIIGIJGHIIIJGIJIIJBGGIJEEHHGFFFFFFDEED_Mismatch_1_Sense_+_Library_PoolC
AACATCTTGCCTATAAATTTGTCTAGATGTGTCATCTTATTTGTAATAACAAGCCGCTAAGAAATTATCCAGGCTTTCTATTAA
>Frequency_1_QualityScore_+000CA?E<A?A3<<FD@E<A?EE<*C*C::91):B3?:0?DB*09B**/89DB8.B6((;6@C>@).).)=77;AA>?(5=@>>?_Mismatch_2_Sense_+_Library_PoolC
CGAGATAAGCTTTCACTTCAGTTAATTATTTTGGATTGTGCTAATTTATTTAGCAAGGGACTACCAGTATCTGTTGCCAACAGACA
>Frequency_1_QualityScore_FFHHHHHHIIJJJJJJIJJJGHFHFHIIJJGIIJJJJJJJJJJJJJJJIJJJJJJJJJJJJI_Mismatch_0_Sense_+_Library_PoolC
TGTAAAGTTAGTTCTGCAGGTGTGTGGATGTACACAAATAATCATTTAATTTTGTCCTTGAT
>Frequency_1_QualityScore_@D:8?8DAB7CGB8ACAE?DCE?DEGIIFIFFIEIIIECF9?BFBFBFCCDFF>FFGI?EEFCCEEFFBBBDDD;AB;A;;;53>;>(;AAA_Mismatch_0_Sense_+_Library_PoolC
TGTTGCCAACAGACATGATTGGTATTGGATTTGGAAACTGTTTTGATAAGCTTGACAACATCTTGCCTATAAATTTGTCTAGATGTGTCATC
>Frequency_1_QualityScore_FFHHHHHIJIJIIJJJIFIIIIEHGIJIJJIIHIFIIIJEGGIHEIJJGIBGIJJJJEGGGGIHIJJGIGIIJGJJIGIIHGHFFFFFDFEEEE_Mismatch_0_Sense_+_Library_PoolC
CCCTGTATCTCTCAGATATTCTCTAGCTTTAATGTGTTCAGCAAGCAGTGTGAGATAAGCTTTCACTTCAGTTAATTATTTTGGATTGTGCTAA
>Frequency_1_QualityScore_DDHHDHCFHIIFGEIIGGGEGGEHII_Mismatch_0_Sense_+_Library_PoolC
TATTTGTAATAACAAGCCGCTAAGAA
>Frequency_1_QualityScore_:D?FH<FHAHB<?B?F<9DCHIHIIIIGGDHHEGFACHHEGGGGH?EHF?ECCDEC;?AC;A(;5;ACDCCC_Mismatch_0_Sense_+_Library_PoolC
CCGCTAAGAAATTATCCAGGCTTTCTATTATCTGCCCCTAAATATCTCTAACATTGTTGCAGTTATCATGTA
>Frequency_1_QualityScore_FFHHHGHIEGIIGGGGGGIJIIEEGIH38BGEDF_Mismatch_0_Sense_+_Library_PoolC
TAACAAGCCGCTAAGAAATTATCCAGGCTTTCTA
>Frequency_1_QualityScore_EFHHHHHHIJJJIJJJIJJHHHIHIIIIHHHIJJJIJJJJJJIJJJJJFJJJJJJJJJJHIJJJ_Mismatch_0_Sense_+_Library_PoolC
TAATGTGTTCAGCAAGCAGTGTGAGATAAGCTTTCACTTCAGTTAATTATTTTGGATTGTGCTA
>Frequency_1_QualityScore_FFHHHHHHHGHGHIGHIIIIJJJIJJJJJJJJJIIGGIIJJGIJJJJEGGIJHHIIIJJJJGFFFE_Mismatch_2_Sense_+_Library_PoolC
CTGCAGGTGTGTGGATTTACACAAATAATCATTTAATTTTGTCCTTGATAACATTTTTTTCTTTAC
>Frequency_1_QualityScore_FFHHHHHJJJJJJHIIJJFHHIJJGIJJJJJJJJJJHIJJJJJJJJJJDIIJJJJIJJJJJJJJJJIJJGHHHHHHHFFFFEFFEEEEEEEDEE_Mismatch_0_Sense_+_Library_PoolC
GCCAACAGACATGATTGGTATTGGATTTGGAAACTGTTTTGATAAGCTTGACAACATCTTGCCTATAAATTTGTCTAGATGTGTCATCTTATTT
>Frequency_1_QualityScore_FFHHFHHIIJIJGJJJJIIGGIIIIIJJJIJJIJJIGGIIJJJIIIJIIIJIHIIIJJIIJIIGIEGIIEHHIJFHEEHDEFFEEEEEEEDACC_Mismatch_1_Sense_+_Library_PoolC
AGATAAGCTTTCACTTCAGTTAATTATTTTGGATTGTGCTAATTTATTTATCAAGGGACTACCAGTCTCTGTTGCCAACAGACATGATTGGTAT
>Frequency_1_QualityScore_DDHFGHHCGHIIIIIGGFHIIIIIIIIIGIIIIIIGIIIGGIIIBFHGIIIIGIDGIIIBHECHHFHFFDFFFDCDCDDDACDDDDCEECDDCC_Mismatch_0_Sense_+_Library_PoolC
AAATTTGTCTAGATGTGTCATCTTATTTGTAATAACAAGCCGCTAAGAAATTATCCAGGCTTTCTATTATCTGCCCCTAAATATCTCTAACATT
>Frequency_1_QualityScore_FFHHHHHIIJHGIJIJJJJIGGIJJJIJJJIHJJJJJIJJJJJJIIIJJIIJJIJBCHJJJJJJJI_Mismatch_1_Sense_+_Library_PoolC
AGATGTGTCATCTTATTTGTAATAACAAGCCGCTAAGAAATTATCCAGGCTTTCTATTATCTGCCA
>Frequency_1_QualityScore_FFHHHHHIJJJJJJIIJJJIJJHHIJIJJJJIJJIIIJJJJJJIJIJJEIIHJJIGIJIJJIIGGIFIHEEHHGFD_Mismatch_0_Sense_+_Library_PoolC
TGCCTATAAATTTGTCTAGATGTGTCATCTTATTTGTAATAACAAGCCGCTAAGAAATTATCCAGGCTTTCTATTA
>Frequency_1_QualityScore_DDHFHHHGHIJJGHEEFDHIJIJAHIJJGEEHEHICHHGIIGGHGI@FCGIIIJAFHIJJIIIIHH_Mismatch_1_Sense_+_Library_PoolC
CATTTGTCTAGATGTGTCATCTTATTTGTAATAACAAGCCGCTAAGAAATTATCCAGGCTTTCTAT
>Frequency_1_QualityScore_DADFBBHIFI<EHHGGGHIEHIGIF?FHIFGGCB@CGGHGIFGIIEFGIIGIIGEGGIGEIIGIIIGCCE?AEBCD@BCDDCECCCCACCCAAC_Mismatch_0_Sense_+_Library_PoolC
TGTCTAGATGTGTCATCTTATTTGTAATAACAAGCCGCTAAGAAATTATCCAGGCTTTCTATTATCTGCCCCTAAATATCTCTAACATTGTTGC
>Frequency_1_QualityScore_FFHFGFFGGAEHHICFFHHHIIIIIGGGHHIGGHIIGHGHEHIGIIEGEBCEHBGHG@F@;CEH_Mismatch_2_Sense_+_Library_PoolC
AATTTGTCTAGATGTGTCATCTTATTTGTAATAACAAGCCGCTAAGAAATTATCCAGGCTTCCA
>Frequency_1_QualityScore_FFHHHHHJIIJJHJJJJJJJIGHIIJIJJJ?DDGGHIJGIJIIJJJJJJJIJJJJIJIGIJJJJHHHHHEHFEEEFFEFEEDDDDDDCCC_Mismatch_0_Sense_+_Library_PoolC
GCAGTTATCATGTAAAGTTAGTTCTGCAGGTGTGTGGATGTACACAAATAATCATTTAATTTTGTCCTTGATAACATTTTTTTCTTTTCA
>Frequency_1_QualityScore_)@DDDDDEEBEIDI;?BB@DE?DDDEEADAB48<BBDEIIECECD>@ACCDADA=??A@DDDDDBDDDD;A@BAAAA????????A>A>AAAEA_Mismatch_1_Sense_+_Library_PoolC
TGGAAACTGTTTTGATAAGCTTGACAACATCTGGCCTATAAATTTGTCTAGATGTGTCATCTTATTTGTAATAACAAGCCGCTAAGAAATTATC
>Frequency_1_QualityScore_FFGHHGHIJJJIIJGHGIIJJJJIJJJJIIJIIIIJIJIIJJJJJJIJJJIJJJJJJIIFIJHII_Mismatch_0_Sense_+_Library_PoolC
AATTTGTCTAGATGTGTCATCTTATTTGTAATAACAAGCCGCTAAGAAATTATCCAGGCTTTCTA
>Frequency_1_QualityScore_FFDHHFGBFFHHGIIJIIIJJIJJIEEHEIIJJJJFEEHIIIIJJIIGGIHGGGIIIJIDGGJGIIGFACECDCEBD;>CE>_Mismatch_2_Sense_+_Library_PoolC
ATATTTGTAATAACAAGCCGCTAAGAAATTATCCAGGCTTTCTATTATCTGCCCCTAAATATCTCTAACATTGTTGCAGTCA
>Frequency_1_QualityScore_DDFFHHFGHI9AEB:C,:C9E@HGG*?E<C>GGG@GCHHIIIIIIIEAG6B?D;B>BEHIIIAHGGHI)=CG@1;A=BE7?CE(>ACCC;@CCC_Mismatch_2_Sense_+_Library_PoolC
TGTTCAGCAAGCAGTGTGAGATAAGATTTCACTTCAGTTAATTATTTTGGATTGTGCTAATTTATTTAGCAAGGGACTAACAGTCTCTGTTGCC
>Frequency_1_QualityScore_FFHHHHHJJJJJJJJIJJJJJJIJJJJJJJJIJJJJJJJIIJJJJJJJGIJJJJJJJJJJJJJIJJJJJHHEHFFFFFFEEEECDDDDDEEECD_Mismatch_2_Sense_+_Library_PoolC
TAAGCTTGACAACATCTTGCCTATAAATTTGTCTAGATGTGTCATCTTATTTGTAATAACAAGCCGCTAAGAAATTATCCAGGCTTTCTATGAA
>Frequency_1_QualityScore_ABFHHFDIIIGIIHGGIHHIFIIIIIIIIIFGGGIGGHGGFHI>CHGIDGGGIIIIIIIDGA>EEEHFFCDBCBCCD@@CCCA>CDCC@_Mismatch_0_Sense_+_Library_PoolC
AAGCCGCTAAGAAATTATCCAGGCTTTCTATTATCTGCCCCTAAATATCTCTAACATTGTTGCAGTTATCATGTAAAGTTAGTTCTGCA
>Frequency_1_QualityScore_?DDHF<?A?<CFBHCBF?BEFB??AB9AA@EGCGBFG@@B@9B?BDDAEE9BG@FGGFHICHGGH<@EEB6_Mismatch_1_Sense_+_Library_PoolC
CTAGATGTGTCATCTTATTTGTAATAACAAGCCGCTAAGAAATTATCCAGGCTTTCTATTATCTGCCCCGA
>Frequency_1_QualityScore_FFHHHHHJIJJHIJJJIHJDHCHGIJJJJIJJJIIIIJJJJJJJJJJJGGIHHGIJIIJJJJJIJJJJJEHHH_Mismatch_0_Sense_+_Library_PoolC
CTATAAATTTGTCTAGATGTGTCATCTTATTTGTAATAACAAGCCGCTAAGAAATTATCCAGGCTTTCTATTA
>Frequency_1_QualityScore_FFHHHHHHIIIIJJHIIJJCFHIJJHJJJJJJJIJIJDGIJJJJJIJJJIJIJIJJJJJGIJJJIJHHGHHHHFFFFFFFEEEEDDEEDDCDDE_Mismatch_0_Sense_+_Library_PoolC
TGCCAACAGACATGATTGGTATTGGATTTGGAAACTGTTTTGATAAGCTTGACAACATCTTGCCTATAAATTTGTCTAGATGTGTCATCTTATT
>Frequency_1_QualityScore_FFHHHHHJJJJJJJIJJJJJJJIJJJGJJJJJJJJJJJJJJJJJJJJJH_Mismatch_0_Sense_+_Library_PoolC
AATAACAAGCCGCTAAGAAATTATCCAGGCTTTCTATTATCTGCCCCTA
>Frequency_1_QualityScore_DB1AC,<<ACA<AEH?1:FHF<FE?FEGCFII?:?DGBDFB9994?BFIDA>D88=CD>BFECDC@=DECDC7A>EFEFE@?;BABDAAACAB3_Mismatch_2_Sense_+_Library_PoolC
TGATTATTTCTTTTTGATTAGTGGTTCTTCTGTCATCCCTGTGTCTCTCAGATATTCTCTAGCTTTAATGTGTTCAGCAAGCAGTGTGAGATAA
>Frequency_1_QualityScore_DFHDHFHEGGIIIIIA@H@HGCGHHEGHIIIIIGGIIIIIGDHHGGDAGC*?DHG=G??B8B@@<F>7C=7CFEHIBEHCHACE@A@D@);BD@_Mismatch_2_Sense_+_Library_PoolC
CTTCTGTCATCCCTGTATCTCTCAGATATTCTCTAGCTTTAATGTGTTCAACAAGCAGTGTGAGATAAGCTTTCACTTCAGTTAATTATATTGG
>Frequency_1_QualityScore_FFHHHHHJJJJJJJJJJJJJJJJJJJJJJJJJJJJJJIJJJJJJJJJJJJJJJJJHIJJJJJJJJJHHFFDDEEDDDDDEDDDDDDDDDDD_Mismatch_1_Sense_+_Library_PoolC
GATAAGCTTGACAACATCTTGCCTATAAATTTGTCTAGATGTGTCATCTTATTTGTAATAACAAGCCGCTAAGAAATTATCCAGGCTTTCA
>Frequency_1_QualityScore_FFHHHHHJJJJJJJJJJJJJJJJJJJJJJJJJJJJJJJJJJIJJIJJJIJJJJIJGIJJJIJJJHHFHHHFFFFFFFEEEEE_Mismatch_0_Sense_+_Library_PoolC
TAATAACAAGCCGCTAAGAAATTATCCAGGCTTTCTATTATCTGCCCCTAAATATCTCTAACATTGTTGCAGTTATCATGTA
>Frequency_1_QualityScore_FFHHHHHJJJJJIJJIJIJJJGIJIJJJJJJJJJJJJJJJJJJJHHJJJJJJJJJIJIIIJIJJJIGIIGGIIIGIHGHFHGFDEBCBEDEDDD_Mismatch_0_Sense_+_Library_PoolC
AAGAAATTATCCAGGCTTTCTATTATCTGCCCCTAAATATCTCTAACATTGTTGCAGTTATCATGTAAAGTTAGTTCTGCAGGTGTGTGGATGT
>Frequency_1_QualityScore_FFHHHHHJJJJJJJJJIJJJJJJJGIEIJJJJJJJJJJJIJJJJJJIJJJJJJJJIJJIIHE_Mismatch_2_Sense_+_Library_PoolC
CCGCTAAGAAATTATCCAGGCTTTCTATTATCTGCCCCTAAATATCTCTAACATTGTTGCGA
>Frequency_1_QualityScore_:B:AFFCFDFEEA?A@EC@@?)?E99DD<9C9BEGBF90?9*?B8D>=F@<BBGGIC@4=FCAE@DEE;=AA7A?B_Mismatch_1_Sense_+_Library_PoolC
TTGGATTTGGAAACTTTTTTGATAAGCTTGACAACATCTTGCCTATAAATTTGTCTAGATGTGTCATCTTATTTGT
>Frequency_1_QualityScore_DD,ADDFIDGIIGDHEGII>HHD?FEGIHGEFD=A;CDB?FEHIHGHGEFDDBDDCF1BDAHHG@AEGHAEACEECD@B;@(666;@CCCCD@A_Mismatch_1_Sense_+_Library_PoolC
ATGATTTTGGATTGTGCTAATTTATTTAGCAAGGGACTACCAGTCTCTGTTGCCAACAGACATGATTGGTATTGGATTTGGAAACTGTTTTGAT
>Frequency_1_QualityScore_FFGHHHHJJJJJJJJJJJIIJJJJGJJFHIIJJIJJIIIJJIIJIJIIGIJJJHHFFDEEDEDDDEDDC_Mismatch_0_Sense_+_Library_PoolC
CATCTTGCCTATAAATTTGTCTAGATGTGTCATCTTATTTGTAATAACAAGCCGCTAAGAAATTATCCA
>Frequency_1_QualityScore_FFHHHFHHJJEGGHJJJJJJIJJJJJJJGHIJJJJJJJIJJIJJIIHHJIJJIIJIJIIJIIJJJIIFGHHHIHFHFHHHFFFFFFFECEDECC_Mismatch_0_Sense_+_Library_PoolC
ACATGATTGGTATTGGATTTGGAAACTGTTTTGATAAGCTTGACAACATCTTGCCTATAAATTTGTCTAGATGTGTCATCTTATTTGTAATAAC
>Frequency_1_QualityScore_FFHHHHHJJIJJJJJJJIJJJJJIIJJHIJJJJJJIJJJJJJEHHJJJJJJJJJIIHHHHHHHHFFFFEEEEEEDCDDDDDEDDEDCDDDDDEE_Mismatch_1_Sense_+_Library_PoolC
AGGTCCATATGCAAGGGAGGGCGTTGGAGATGCATAATTAAGTATTTATTGATTAGTTCTTTTTGATTAGTGGTTCTTCTGTCATCCCTGTATC
>Frequency_1_QualityScore_FFHHHHHJJJJJJJJJJJJJJJIJJIJJJJJJJJJJJJJJJJJJJJJJIJJJJJJJJIJ_Mismatch_1_Sense_+_Library_PoolC
TCATCTTATTTGTAATAACAAGCCGCTAAGAAATTATCCAGGCTTTCTATTATCTGCCA
>Frequency_1_QualityScore_DDHHGFHIIGIIIIIGCGHIIIGHHIGHIIGIIIIIIGEFHIIIIIIGIIIIIIFG<FBBDDGEHIICFFGHEHGGIGIIFHAAEEHCDDDFDE_Mismatch_0_Sense_+_Library_PoolC
TCTGTCATCCCTGTATCTCTCAGATATTCTCTAGCTTTAATGTGTTCAGCAAGCAGTGTGAGATAAGCTTTCACTTCAGTTAATTATTTTGGAT
>Frequency_1_QualityScore_FFHHHFHJJJJJJGIJJJJJJJJHIJJIJJJJJJJIJJJJJJJGIJJIJJJJIJJJJIJIGIIIGHHJGHHHGEEHHFFFFFEDEEEDDDDDDD_Mismatch_0_Sense_+_Library_PoolC
AAGCCTCTATGCGTTTTCCTCAGTCTAGTCATTTGTTTATCAGTTTTCTTGCATCTACACCAATAAAATAATGTGTTGAGATAGAAATTGTATT
>Frequency_1_QualityScore_FFHHHHHJJJJJJJJJJJJJJJJJJJJJJJJJJJJJJJJJJIJJJJJJJIJJIIGGIIHIJJJJJJHIHFGIJJIJIGEEEEFEFFFFFEEEDE_Mismatch_0_Sense_+_Library_PoolC
TTTCTATTATCTGCCCCTAAATATCTCTAACATTGTTGCAGTTATCATGTAAAGTTAGTTCTGCTGTGTGGATGTACACAAATAATCATTTAAT
