# Supplementary material for: Differential Gene Expression Reveals Candidate Genes for Drought Stress Response in Abies alba (Pinaceae)
Source: PLoS One. 2015 Apr 29;10(4):e0124564. doi: 10.1371/journal.pone.0124564 (PMC4414588; doi:10.1371/journal.pone.0124564)
Supplement: S2 File — (GZ) [file pone.0124564.s002.gz › comp4905_c0_seq1.fa]

>comp4905_c0_seq1 len=544 path=[1:0-543]
ACAACATATCCACATGCAGGGCAGACCGCCTGAGAATGGAGAAAACAAGCCACCTGAAGATCAGCCCCCACCTGCGTAAGCTGCCTGTACGTAGCCATAAATGAGTGAAAGGAAGCTTTTTTGTGGCCAAGAGAACGGAGGTTATAGAATGAATGATTTGATTTCCTGATCGGCACTTCACTTACGGCTTACTGTGCAGTACCAGTGTATTTTTCTATCGGCTTCATACACATGCTGTTCGTAAGAATGTTTCAGGGATTTATTTTTTCAAAGACTTTGCTTAAATCCAAAAGATCGGATAGCCTGTTTGAATTTGGATGTTAAAATCTTACAATATATTTAAAATGCGTGCGTCTGAGATTTGTGTGCTGGCAATGTCGATGGAAATCCCTGTACAAGGTATTATTTTTCTAAGCTTTTACAGTTTCTGAGATCTGTTTAAAAGTTTTGTATAACCATAACTGTTTGTACTTATTATTTGAGCTGCTCATGGTATGTTTAAATTAGTATACCCCGGCAGCAATTTATTGGAATATCTGATATA

>Frequency_1_QualityScore_FFHHHHHJJJJJJJJJIJJJJJJJJJJJIJIJJJJJJIHJJIIJJJIIJJJIJJJIIJJJIIJJIJJJJIIJIJIJJIIJHHHGHHFFFFEFED_Mismatch_0_Sense_+_Library_PoolT
ATTTTTCTAAGCTTTTACAGTTTCTGAGATCTGTTTAAAAGTTTTGTATAACCATAACTGTTTGTACTTATTATTTGAGCTGCTCATGGTATGT
>Frequency_1_QualityScore_ADFFDADGHD@GHFDH@CEHGDHEGC@>EAFHGEHDGIIG<D?FHCGCHII@@F>FGGGEEHCHFH?BDB@BC@@@CC@3>CC@CCCCCC@_Mismatch_0_Sense_+_Library_PoolT
TGCTGTTCGTAAGAATGTTTCAGGGATTTATTTTTTCAAAGACTTTGCTTAAATCCAAAAGATCGGATAGCCTGTTTGAATTTGGATGTTA
>Frequency_2_QualityScore_FFGHGGHJIIIJHIIJIJGIIIIIIJJJGIJJIJJJIJJJJIIIGIIJJJJJJIDGIGIIIIGGHGGGEEEEEEEEEEDDCBCDEDDDB_Mismatch_0_Sense_+_Library_PoolC
ACATGCTGTTCGTAAGAATGTTTCAGGGATTTATTTTTTCAAAGACTTTGCTTAAATCCAAAAGATCGGATAGCCTGTTTGAATTTGGA
>Frequency_2_QualityScore_FFGFHHHHIIIJHIIIJIIIJIIJIIBGHHIJJJJIGIIIGIIIGIGIJJJIGHHGGGF?BC;@CCEDCCCCDAACCCEDCDDDEDEDDDDCD?_Mismatch_0_Sense_+_Library_PoolC
GCTGCCTGTACGTAGCCATAAATGAGTGAAAGGAAGCTTTTTTGTGGCCAAGAGAACGGAGGTTATAGAATGAATGATTTGATTTCCTGATCGG
>Frequency_1_QualityScore_FFHFHGHJJJAEHIJJJJIJJJJJIBHJJJIIIJFHIIIJIJIJIIIIIJIJJJIBFHIIJIIJJIJJJGIJIEEHIIHHHGGGH_Mismatch_2_Sense_+_Library_PoolC
CTGTACAAGGTATTATTTTTCTAAGCTTTTACAGTTTCTGAGATCTGTTTAAAAGTTTTGTATAACCATAACTGTTTGTACTTGA
>Frequency_1_QualityScore_DFHHHHHIJJJJIGIHGHIIJIIIIGIIIJJJJJJJJIJJJJJJJGGGIJJIGIGHIJJJIJHHHHHHFDEFFDCDBDDCDDDD@CDCCDDDDD_Mismatch_1_Sense_+_Library_PoolC
TTCATACACATGCTGTTCGTAAGAATGTTTCAGGGATTTATTTTTTCAAAGACTTTGCTTAAATCCAAAAGATCGGATAGCCTGTTTGAATTTC
>Frequency_1_QualityScore_FFDFDHHGGIJIJJJEFFHIIGHIIG=GIIJIIGGHIIJFEHEFBCHIIEGE;>BD>>CEFC;@>C>@C5@@CCCDDACCCCBDDBDDCCCCCC_Mismatch_0_Sense_+_Library_PoolC
CGTAGCCATAAATGAGTGAAAGGAAGCTTTTTTGTGGCCAAGAGAACGGAGGTTATAGAATGAATGATTTGATTTCCTGATCGGCACTTCACTT
>Frequency_1_QualityScore_FFHHHGHJJJDIIIIIJDGIEGHHGIIJJIIJJJJJIJJJJJJJJJJJJJGIJIJJJHGHHFHDFEFFCEEDCDEDDDDDDCCCCCCDDDDEDC_Mismatch_2_Sense_+_Library_PoolC
TATGGCCAAGAGAACGGAGGTTATAGAATGAATGATTTGATTTCCTGATCGGCACTTCACTTATGGCTTACTGTGCAGTACCAGTGTATTTTTC
>Frequency_1_QualityScore_B:A?AF?GGIFI@CFEH@FE;CAF@6818*:C43D@BB@?D*?0B?D39B8B4CFFIIIIIEEDDFIII;?EAE;>/,59==8;23_Mismatch_1_Sense_+_Library_PoolC
GACTTTGCTTAAATCCAAAAGATCGGATAGCCTGTTTGAATTTGGATGTTAAAATCTTACAATATATTTAAAATGCGTGCGTCCGA
>Frequency_1_QualityScore_FFHHHHHJJJJJJJJJJJJIJJJJHIJJJJJJIJJJIIIJJJIIJJJJIJJJJJJJJIJJJJHHHHHHFBEFFEDCDDDDDDDDDDDDDDEDDB_Mismatch_0_Sense_+_Library_PoolC
CTTTGCTTAAATCCAAAAGATCGGATAGCCTGTTTGAATTTGGATGTTAAAATCTTACAATATATTTAAAATGCGTGCGTCTGAGATTTGTGTG
>Frequency_1_QualityScore_FFHHHHHJJJJJJIJJJJJHJJIIJJJJJJJJJJJJIIJIJJJJJJJJHHGIFIIIIIJJIJHGIJJJJFGHHFDDEEEDDDEDDDDDCDEEEE_Mismatch_0_Sense_+_Library_PoolC
TTTTGTATAACCATAACTGTTTGTACTTATTATTTGAGCTGCTCATGGTATGTTTAAATTAGTATACCCCGGCAGCAATTTATTGGAATATCTG
>Frequency_1_QualityScore_FFHHHHHJJJJJJJJJJJHIJJJJJJJJJJJJJIIJBFIIJJJJJJJJJJJJJHHHHHHHFFFFFFDDDBDDDDDDDDDDDDDDDDDDDDCCCD_Mismatch_0_Sense_+_Library_PoolC
TGAAAGGAAGCTTTTTTGTGGCCAAGAGAACGGAGGTTATAGAATGAATGATTTGATTTCCTGATCGGCACTTCACTTACGGCTTACTGTGCAG
>Frequency_1_QualityScore_FFHHHHHJJGEGGHGGEHHIJIHIGGDEHIHJJJFIIGGIJJDGHIIJJJJJJGGHFHEFGFFFEFFBCCECECDDBDDDDDDBDDDCC@A>AC_Mismatch_0_Sense_+_Library_PoolC
TATCGGCTTCATACACATGCTGTTCGTAAGAATGTTTCAGGGATTTATTTTTTCAAAGACTTTGCTTAAATCCAAAAGATCGGATAGCCTGTTT
>Frequency_1_QualityScore_FFHHFGHIBHIIJIJJIJEIIHHGIIGFGIHJGH<GHHIJJFHIJIJIJJJJIJJJJIJGJJJGEHDEHEBBEDEEEEED_Mismatch_1_Sense_+_Library_PoolC
AATCCAAAAGATCGGATAGCCTGTTTGAATTTGGATGTTAAAATCTTACAATATATTTAAAATGCGTGCGTCTGAGATTA
>Frequency_1_QualityScore_FFHHHHHJJJIJJJJJJJJIJJJJJJHIGHHIJJJJIJJJJJJJJJJJJJJJJJJJHJHHHBFD?ACDC@CDDDDDEDCDEEDEDDEDEDDDDD_Mismatch_0_Sense_+_Library_PoolC
AAGCTGCCTGTACGTAGCCATAAATGAGTGAAAGGAAGCTTTTTTGTGGCCAAGAGAACGGAGGTTATAGAATGAATGATTTGATTTCCTGATC
>Frequency_1_QualityScore_FDHHHHHJJHIJJJJJJHIIJIIJJJJJJJJJJJJJJJJJJJJIJJJJJJJJJIJJJJIJJJJHGHHHGDEEFFFEDEEDEDDEDDEDDDEDAC_Mismatch_0_Sense_+_Library_PoolC
GTAAGAATGTTTCAGGGATTTATTTTTTCAAAGACTTTGCTTAAATCCAAAAGATCGGATAGCCTGTTTGAATTTGGATGTTAAAATCTTACAA
>Frequency_1_QualityScore_FFHHHHHIJIJIJIIIIIIIGIIJGIIJIIJJHIIIIIIIBHIJJIJJJFHHIJJIEGHHHHHHFFFFFFEEEEDEBDDDDDDDDDDDD:ACC@_Mismatch_0_Sense_+_Library_PoolC
TCGGCTTCATACACATGCTGTTCGTAAGAATGTTTCAGGGATTTATTTTTTCAAAGACTTTGCTTAAATCCAAAAGATCGGATAGCCTGTTTGA
>Frequency_1_QualityScore_FFHHHHHJJJJJJHIIJJJJIJIJJJGIIJIJHGIJJJJJJJJJJJIIJJGHGIJIJHIGHHGHHGHHHHHFFEEFFEEFFEDCDEDDDDDDDB_Mismatch_0_Sense_+_Library_PoolC
TATTTTTTCAAAGACTTTGCTTAAATCCAAAAGATCGGATAGCCTGTTTGAATTTGGATGTTAAAATCTTACAATATATTTAAAATGCGTGCGT
>Frequency_1_QualityScore_FFHHFGHJJJJJJJJJIIJJJJJJJJJJJJJJJJJJJIIJJIIHIJIJGIJJIIFG@CHHIJIHHHHFHFFDC;>CC>;AC>CC5:>A><?CAB_Mismatch_0_Sense_+_Library_PoolC
AATGATTTGATTTCCTGATCGGCACTTCACTTACGGCTTACTGTGCAGTACCAGTGTATTTTTCTATCGGCTTCATACACATGCTGTTCGTAAG
>Frequency_1_QualityScore_FFHHHHHIJJJIJJJJJJJJJJIJJIJJJJJJHIJJJIJIJIJJJJJJJJIHHHHHFFFFFFEEEEDDDDDDDDDDDDDDDDDDDDDDDDDDDD_Mismatch_0_Sense_+_Library_PoolC
ACAACATATCCACATGCAGGGCAGACCGCCTGAGAATGGAGAAAACAAGCCACCTGAAGATCAGCCCCCACCTGCGTAAGCTGCCTGTACGTAG
>Frequency_1_QualityScore_FDFBHGHFIJIBCHGIGHB;CDBFEHCBF@>FGIGHH(@CGAF@@DCHIECE:AAAED>>CEFFD>ACD?B;C:@ADCDDA?B(25AC>>4::C_Mismatch_1_Sense_+_Library_PoolC
GTGAAAGGAAGCTTTTTTGTGGCCAAGAGAACGGAGGTTATAGAATGAATGATTTGATTTCCTGATCGGCACTTCACTTACGGTTTACTGTGCA
>Frequency_1_QualityScore_FFHHHDFHIIIIIIBFDGGGIIDCD<BBHGGBBFGGI@B?;FHIIFIHGI>FHEG(8CE@EHIGIF@@BBEEEEEE@CCFA_Mismatch_0_Sense_+_Library_PoolC
CAGTGTATTTTTCTATCGGCTTCATACACATGCTGTTCGTAAGAATGTTTCAGGGATTTATTTTTTCAAAGACTTTGCTTA
>Frequency_1_QualityScore_FFHHHGHIIGHIJJJJJJJJJJJJJJJIJJJJJJJJJJJJJJHHI@DHIJHHHHHHFFFFFFFEEEDEECDDDDDDDDDDDDDDDDDDDDD<BB_Mismatch_2_Sense_+_Library_PoolC
ATAAATGAGTGAAAGGAAGCTTTTTTGTGGCCAAGAGAACGGAGGTTATAGAATGAATGATTTGATTTCCTGATCGTCACTTCACTTACGGTTT
>Frequency_1_QualityScore_FDHHFHHGGBF@FGDIGICIIGBDDHCHIGIJIIJG@=BCGIG9FHCEGECCDHEAEEEHFFFFFC?AB9==@BC_Mismatch_0_Sense_+_Library_PoolC
AATCCAAAAGATCGGATAGCCTGTTTGAATTTGGATGTTAAAATCTTACAATATATTTAAAATGCGTGCGTCTGA
>Frequency_1_QualityScore_FFHHHHHGHIJJJJJGIIJGIJJJJJIHHIJIJJJJJJJJJJJJJJJJJJJJJJJJIJJJJHHHHHFFD_Mismatch_0_Sense_+_Library_PoolC
AAGAATGTTTCAGGGATTTATTTTTTCAAAGACTTTGCTTAAATCCAAAAGATCGGATAGCCTGTTTGA
>Frequency_1_QualityScore_DDDDD8A4A2A:::,<CEF::<<C9FF4E<E9?1?EFE>?*000?@7??6BDD@C)=@A@C4==@(?CD.)..??;/>AA>5(-(5(;>BAA_Mismatch_0_Sense_+_Library_PoolC
TTGAATTTGGATGTTAAAATCTTACAATATATTTAAAATGCGTGCGTCTGAGATTTGTGTGCTGGCAATGTCGATGGAAATCCCTGTACAAG
>Frequency_1_QualityScore_FFHHHHHJJJIJGIJJJBHIEFHGIJJJJJJJJJIJJJJJJJJIJJIJIJJJJJJIJJJHHHHHFFFDDEDDDEDCEDCDDDDDCCCCFEEEDD_Mismatch_2_Sense_+_Library_PoolC
TATGGCTAAGAGAACGGAGGTTATAGAATGAATGATTTGATTTCCTGATCGGCACTTCACTTACGGCTTACTGTGCAGTACCAGTGTATTTTTC
>Frequency_1_QualityScore_FFHHHHHJJJJJJIIIJJJ?HHGEFBEEGHGDGIIJGICIIGIIIIJHIJJEHGJJJIIIIIDFHIICGEEEHFDDDC@_Mismatch_2_Sense_+_Library_PoolC
CTTAAATCCAAAAGATCGGATAGTCTGTTTGAATTTGGATGTTAAAATCTTACAATATATTTAAAATGCGTGCGTCTTA
>Frequency_1_QualityScore_FFHHHHGJJJJJJJIJJIIHGIJIIIJJIJJJIEIIJIHGGIJIIIIFHIJJJJIAGIIGIFGIGHIAFFEHJJIIHHHHHFFFFFFFFDDDDD_Mismatch_0_Sense_+_Library_PoolC
TCTGAGATCTGTTTAAAAGTTTTGTATAACCATAACTGTTTGTACTTATTATTTGAGCTGCTCATGGTATGTTTAAATTAGTATACCCCGGCAG
>Frequency_1_QualityScore_FFHHHHHJJJIIJIIIJGIJJJJJJHIJJJJJJJJJJJJJIIIIJJJJJJJJJIJJHHHHFFFFFFEEEEEEEDDD>CDEFEFEEDDDEEDDDD_Mismatch_0_Sense_+_Library_PoolC
AATCTTACAATATATTTAAAATGCGTGCGTCTGAGATTTGTGTGCTGGCAATGTCGATGGAAATCCCTGTACAAGGTATTATTTTTCTAAGCTT
>Frequency_1_QualityScore_ADDDFHHJJIGHIJEI@GG>H??CECFHCDGEHHIIJHGGGGEGIEFFGIIGDDAGECEAAHCECCBEE>?BEE>BEBCC@?@B?C3>>A5>C?_Mismatch_0_Sense_+_Library_PoolC
ATCGGCTTCATACACATGCTGTTCGTAAGAATGTTTCAGGGATTTATTTTTTCAAAGACTTTGCTTAAATCCAAAAGATCGGATAGCCTGTTTG
>Frequency_1_QualityScore_BDFDFHHGHCFGCGHHIIGHHHGHGE@CAF?FHC>?@FGGIIIGCHG>BFCGCHIG@F<8=D=ECCAC>=BDCCE6>;;@;CC@55>@C@AD>@_Mismatch_0_Sense_+_Library_PoolC
ACATGCTGTTCGTAAGAATGTTTCAGGGATTTATTTTTTCAAAGACTTTGCTTAAATCCAAAAGATCGGATAGCCTGTTTGAATTTGGATGTTA
>Frequency_1_QualityScore_DFDFHHHIIJIDGIEHHGHHIGIJGHHGHHGFHGHG_Mismatch_0_Sense_+_Library_PoolC
AAAATCTTACAATATATTTAAAATGCGTGCGTCTGA
>Frequency_1_QualityScore_FFHHHHHJJIJJIJJJJJJJJIJFHIJIIJJJJJJJJJIIHIJJJJJJHIJIJJJJJJJJJHHHHHFDE@DFFEACEEEEFEEDDDEEDDDDDD_Mismatch_1_Sense_+_Library_PoolC
TCTTACAATATATTTAAAATGCGTGCGTCTGAGATTTGTGTGCTGGCAATGTCGATGGAAATCCCTGTATAAGGTATTATTTTTCTAAGCTTTT
>Frequency_1_QualityScore_FFHHHHHJIJJIJJJIA@CC:?DDF@EHGHHECGHIIGHIEFEHC<>9CCCCGGIJIJJFBCFFBC@@>A@CDC@CDDCAC>CBCB:@_Mismatch_0_Sense_+_Library_PoolC
ATTTTTCTATCGGCTTCATACACATGCTGTTCGTAAGAATGTTTCAGGGATTTATTTTTTCAAAGACTTTGCTTAAATCCAAAAGATC
>Frequency_1_QualityScore_FFHHHHHJJJJJJJJJJJJJIGIJJJIJJJJJJJJJJJJJIJJJJJJJJJJJJHHHHHFFFFFEDEDECDDCDCDCCCD@CDBDDDDDDDDDDD_Mismatch_0_Sense_+_Library_PoolC
TGAGAATGGAGAAAACAAGCCACCTGAAGATCAGCCCCCACCTGCGTAAGCTGCCTGTACGTAGCCATAAATGAGTGAAAGGAAGCTTTTTTGT
>Frequency_1_QualityScore_FDHHHHHJJJJJJJJJJJJIJJJJJJJJJJJJJHIJJJJJJJJJJJJJJJJGHDHHHHHHHFFFFFDDDBC>CCDCCCCCDDCACCB?ABD:CC_Mismatch_1_Sense_+_Library_PoolC
GATTTGATTTCCTGATCGGCACTTCACTTACGGTTTACTGTGCAGTACCAGTGTATTTTTCTATCGGCTTCATACACATGCTGTTCGTAAGAAT
>Frequency_1_QualityScore_FFHHHHHJIGHGIGGGHIJJGIHECGIFGIGGIHGHGIFGGHHGGIEIHJEG@FAHHIGGIGHCE>AHC?CD>@DCCCEEEF>_Mismatch_0_Sense_+_Library_PoolC
TTATTTTTTCAAAGACTTTGCTTAAATCCAAAAGATCGGATAGCCTGTTTGAATTTGGATGTTAAAATCTTACAATATATTTA
>Frequency_1_QualityScore_FFHHHHHJJJIJJGEFHGEFGAFGGGFHIJGGIJIJGIGIIGIIIJCEHHIJJJJJJGCHE@CHHFFFFEBBCDD@CECDDDDDCDDDDD?AC@_Mismatch_0_Sense_+_Library_PoolC
TTTCTATCGGCTTCATACACATGCTGTTCGTAAGAATGTTTCAGGGATTTATTTTTTCAAAGACTTTGCTTAAATCCAAAAGATCGGATAGCCT
>Frequency_1_QualityScore_FDFHHHGJJIJJJJJIJIFIGJJJGIIJIIIHJJJIJIHIIIJGJHHHFFDDBDDEE>ACEECCCCCCC@?ACB@CDDDDBBBCDBB<ABBBCC_Mismatch_0_Sense_+_Library_PoolC
AAAACAAGCCACCTGAAGATCAGCCCCCACCTGCGTAAGCTGCCTGTACGTAGCCATAAATGAGTGAAAGGAAGCTTTTTTGTGGCCAAGAGAA
>Frequency_1_QualityScore_FFHHHHHJJFHJIJJJJJJJJJIJCHJ@FHIJJJJJJGHHHGHHHFFFFFFEECEDEDDDDDDDDDDDDCDDDCDBDDDCDDDDDDDDDDDCDD_Mismatch_1_Sense_+_Library_PoolC
GCTTTTTTGTGGCCAAGAGAACGGAGGTTATAGAATGAATGATTTGATTTCCTGATCGGCACTTCACTTACGGTTTACTGTGCAGTACCAGTGT
>Frequency_1_QualityScore_FFHHHHHIJFGHIGIJJJJIIEIHDGHIBDFIIIIJJIJJJJIJJJJIIIIIJIGGHGFHFFDEDECDDDDDBDCDDDDDDECDED@CCDDDCC_Mismatch_2_Sense_+_Library_PoolC
AGCTTTTTTGTGGCCAAGAGAACGTAGGTTATAGAATGAATGATTTGATTTCCTGATCGGCACTTCACTTACGGTTTACTGTGCAGTACCAGTG
>Frequency_1_QualityScore_FFHHDFFAEHIIGGHGIIJBHGCGIJJCHIIIIEIIIJHGGIIGJGHHIIJIIJHHHHFEFFFFFCCEECCCACCCDEEDDDEDDBDDDD?>A:_Mismatch_0_Sense_+_Library_PoolC
ACGGAGGTTATAGAATGAATGATTTGATTTCCTGATCGGCACTTCACTTACGGCTTACTGTGCAGTACCAGTGTATTTTTCTATCGGCTTCATA
>Frequency_1_QualityScore_FFHGH<CGIIHGGHJJJJJJIJJJJJJIJDGIIIGGIIHIJJHIIBGCGHDFHIJIIHIIJIEHFEIJIIGEFHEHHFFFDFDEECA?CEDDCD_Mismatch_0_Sense_+_Library_PoolC
CAAGGTATTATTTTTCTAAGCTTTTACAGTTTCTGAGATCTGTTTAAAAGTTTTGTATAACCATAACTGTTTGTACTTATTATTTGAGCTGCTC
>Frequency_1_QualityScore_EFHHHHHJJJIJJJJJJJJJJJJJJJJJJJJJJJJJJJJJJIJJJIJJJJJJJJJHIJJEHIHHHHHHFFFFFFCEEEEDEDDDDDDDDDEEEF_Mismatch_0_Sense_+_Library_PoolC
TGTTTCAGGGATTTATTTTTTCAAAGACTTTGCTTAAATCCAAAAGATCGGATAGCCTGTTTGAATTTGGATGTTAAAATCTTACAATATATTT
>Frequency_1_QualityScore_FFHHHDHIJGGIGDEGEGIIIIGGIIIIJIGGGIIIIIIIHGIHHHIGGGADGIFHIGGIGDG?EHF3?>BEED@DCD@@?@CCDCC>A35>CA_Mismatch_0_Sense_+_Library_PoolC
TAGAATGAATGATTTGATTTCCTGATCGGCACTTCACTTACGGCTTACTGTGCAGTACCAGTGTATTTTTCTATCGGCTTCATACACATGCTGT
>Frequency_1_QualityScore_;ADDFAAF4A:BIIEFEHC9C?FGFEEFFE=FEEF9FFGFGA9FFC??CFIEFEG)).8).===D===AACCE?_Mismatch_0_Sense_+_Library_PoolC
CAAAGACTTTGCTTAAATCCAAAAGATCGGATAGCCTGTTTGAATTTGGATGTTAAAATCTTACAATATATTTA
>Frequency_1_QualityScore_FFHHH+AFGIJJJJJJJJJIJJJJIJIJIJJJJIJJJJIJJJJJJJJJIJJJJJJIJJJJIJJIIJJGIGHHIIJIHHHHHHHEFFDFFDDDDD_Mismatch_1_Sense_+_Library_PoolC
TCTGACATCTGTTTAAAAGTTTTGTATAACCATAACTGTTTGTACTTATTATTTGAGCTGCTCATGGTATGTTTAAATTAGTATACCCCGGCAG
>Frequency_1_QualityScore_FFHHHHHJJJJJJJJJIJJJJJJJJJJJJJJJJIJJJJJIJJJJIIJJJIJJJEHHHHHFEFFFFFEEE@EEDDDDDDDDEFFEEEDDEDDBBB_Mismatch_0_Sense_+_Library_PoolC
ATTTATTTTTTCAAAGACTTTGCTTAAATCCAAAAGATCGGATAGCCTGTTTGAATTTGGATGTTAAAATCTTACAATATATTTAAAATGCGTG
>Frequency_1_QualityScore_FFHGHHFJHHGIHHIJGHGJIIIIJJIJJIJIJJGIHIJIJIJIJJFIFHHJEIIIIHIIHIIJIIIIIHIGJJJIJIFHHEFHGFDFFDDCDC_Mismatch_0_Sense_+_Library_PoolC
TTTTACAGTTTCTGAGATCTGTTTAAAAGTTTTGTATAACCATAACTGTTTGTACTTATTATTTGAGCTGCTCATGGTATGTTTAAATTAGTAT
>Frequency_1_QualityScore_FFHHGHHJJJIIJJJJGIGGHGGHHCHH@FHIHCHFFHHHGHIIDIIJIHGIJJGFGGIIIIJJIEIGHEFEEDDCEEDDDDACABDCCDDDCD_Mismatch_0_Sense_+_Library_PoolC
AAATCCAAAAGATCGGATAGCCTGTTTGAATTTGGATGTTAAAATCTTACAATATATTTAAAATGCGTGCGTCTGAGATTTGTGTGCTGGCAAT
>Frequency_1_QualityScore_FFHHHHHIIJJJJJJHIGHIJJJJHGJIJJJJIJJIIJJJHIIJJHIIIJJJJJJGIHIIIJJJJJJJIHHEHHHGGFFFFEEEEEEEDEDDDD_Mismatch_0_Sense_+_Library_PoolC
TTTTTCTAAGCTTTTACAGTTTCTGAGATCTGTTTAAAAGTTTTGTATAACCATAACTGTTTGTACTTATTATTTGAGCTGCTCATGGTATGTT
>Frequency_1_QualityScore_FFHHGHHJJJJJJJJJJJJIIJIJJJIJJJJJJJJIIJGIJIIHHJJHIIJIIHHHHHHFF?BBC?ABDCEDDDDDDDDBDBDDDBDDDCDDD@_Mismatch_0_Sense_+_Library_PoolC
ACAAGCCACCTGAAGATCAGCCCCCACCTGCGTAAGCTGCCTGTACGTAGCCATAAATGAGTGAAAGGAAGCTTTTTTGTGGCCAAGAGAACGG
>Frequency_1_QualityScore_FFHHHHHIJJJJJJJJJJHIIJHIGEHIIIAHIIJJIJGIIJJIIHIJJGIGIIFHFHHFFFF?CFEAEEAEBDDCD@BDDDAACCBCCDDCDD_Mismatch_0_Sense_+_Library_PoolC
GGCTTCATACACATGCTGTTCGTAAGAATGTTTCAGGGATTTATTTTTTCAAAGACTTTGCTTAAATCCAAAAGATCGGATAGCCTGTTTGAAT
>Frequency_1_QualityScore_FFHHHHGJIHDFGHJJJIIGIIJJJJJB@FEACFAFCHDD@EDECEEDBEDD;CCCEEED;=CDCFDEEDDA@ACCACCDDACCC>@C@:@CDC_Mismatch_0_Sense_+_Library_PoolC
AGTACCAGTGTATTTTTCTATCGGCTTCATACACATGCTGTTCGTAAGAATGTTTCAGGGATTTATTTTTTCAAAGACTTTGCTTAAATCCAAA
>Frequency_1_QualityScore_FFHFHHHJJJIJJJJJJJJJJIJHGHJJJJJJJJJJJJJJGHIIGIJGEGJJJHECHCCDFFFCEECEECCCD?CCDDFDEEDDCACCDDDDDD_Mismatch_1_Sense_+_Library_PoolC
CGGTTTACTGTGCAGTACCAGTGTATTTTTCTATCGGCTTCATACACATGCTGTTCGTAAGAATGTTTCAGGGATTTATTTTTTCAAAGACTTT
>Frequency_1_QualityScore_FFHHHHHJJHIHIJJJJJIJGIIIIJJJGEGFDCGGGGIIIHIGC?DFGFHAH=FHGGIJI@@EGGGIGCHF@BCCACCCCDACDC@CCC>@A>_Mismatch_0_Sense_+_Library_PoolC
CAGTACCAGTGTATTTTTCTATCGGCTTCATACACATGCTGTTCGTAAGAATGTTTCAGGGATTTATTTTTTCAAAGACTTTGCTTAAATCCAA
>Frequency_1_QualityScore_FFHHHHHJJJJIJJJHIJJIIJJIIJJJJJJHJJJJJJJJJJJJIIJIJIJJJJIJIIJJGIJIJHHHHEFFFDDEDDDDDDDDCDDEDDDDDD_Mismatch_0_Sense_+_Library_PoolC
TACACATGCTGTTCGTAAGAATGTTTCAGGGATTTATTTTTTCAAAGACTTTGCTTAAATCCAAAAGATCGGATAGCCTGTTTGAATTTGGATG
>Frequency_1_QualityScore_FFHDHHHEFGHGIHIEHIJIIJJEHIIJIJJJJJGHCGGIJJJJJJJJGIJJJJJIGIIHHGHFEECECCCC@CDCC>CDDDDDDDDACDDDE>_Mismatch_0_Sense_+_Library_PoolC
CTGTTCGTAAGAATGTTTCAGGGATTTATTTTTTCAAAGACTTTGCTTAAATCCAAAAGATCGGATAGCCTGTTTGAATTTGGATGTTAAAATC
>Frequency_1_QualityScore_DFHHHHHJIGIIIJGHI;CHIHHDHIGIJJIGGGGGGHGGJJBBFHHGHHGHCGEIIIGIGI)BF>HFHDFFECEECDEDCC@CDD3>AADDCC_Mismatch_0_Sense_+_Library_PoolC
TATAACCATAACTGTTTGTACTTATTATTTGAGCTGCTCATGGTATGTTTAAATTAGTATACCCCGGCAGCAATTTATTGGAATATCTGATATA
