# Supplementary material for: Differential Gene Expression Reveals Candidate Genes for Drought Stress Response in Abies alba (Pinaceae)
Source: PLoS One. 2015 Apr 29;10(4):e0124564. doi: 10.1371/journal.pone.0124564 (PMC4414588; doi:10.1371/journal.pone.0124564)
Supplement: S2 File — (GZ) [file pone.0124564.s002.gz › comp10210_c0_seq1.fa]

>comp10210_c0_seq1 len=209 path=[1:0-208]
TTGTTAGTGATGTCATTTTTATTGTCAATTTTTTGCAGTGGCAGTGAAATGAAACTGTTATTGTATGCAGGTTTAGGTGAAGTTACAGTGTGATCATGTGTTGTTGTTGTAAGTAATGCTGTAATAAAATTAAATAATTGTGAACTAGAAGTATTTGTATTCTTGTTAAAAGTTCAAAAAGTTCAAAAAATTCAGTGCATTTTATAGTA

>Frequency_4_QualityScore_EEGHHHGJHIJJJJJIJHIEGIIJJHIGIIIJIHIIIIGIIIIJIIIJJJJJGHIIIJGHGHIFGHGHIGGGEFGFFFFDECDDCCDCCCCBCD_Mismatch_0_Sense_+_Library_PoolT
TATTGTCAATTTTTTGCAGTGGCAGTGAAATGAAACTGTTATTGTATGCAGGTTTAGGTGAAGTTACAGTGTGATCATGTGTTGTTGTTGTAAG
>Frequency_3_QualityScore_FFHHHHHJJJJJJJJJJJJJJJJJJFHIIJJGHIJIHHIJJJIJIIIJJJJJIIHIJHIJIJJIIHIHIHHIJJJHHHGHHHFFFFFFEEDEED_Mismatch_0_Sense_+_Library_PoolT
AAATGAAACTGTTATTGTATGCAGGTTTAGGTGAAGTTACAGTGTGATCATGTGTTGTTGTTGTAAGTAATGCTGTAATAAAATTAAATAATTG
>Frequency_3_QualityScore_EFGGGHGGHIDHHIIIFHHIJIHHFHIHGFHGFHHFHIIIGGHBEFHHIBCFFHEFGHIHECDEGGFFFCBECEEDDDDADDCCDEDDDDCDDC_Mismatch_0_Sense_+_Library_PoolT
TTTTTTGCAGTGGCAGTGAAATGAAACTGTTATTGTATGCAGGTTTAGGTGAAGTTACAGTGTGATCATGTGTTGTTGTTGTAAGTAATGCTGT
>Frequency_3_QualityScore_FFHHHEHIIGHIIIJJJJJJIJIIGHIJIJHIJJJJJJJJJHIFIIJJIIJJIHGHIEGHHHIEGGGGG@DFFFBEEFEDEEEDDDDEDCDDDD_Mismatch_2_Sense_+_Library_PoolT
ATTTGTATTGTCAATTTTTTGCAGTGGCAGTGAAATGAAACTGTTATTGTATGCAGGTTTAGGTGAAGTTACAGTTTGATCATGTGTTGTTGTT
>Frequency_3_QualityScore_FFHHHHHFHIIIJDGIJJIJJJIJIIJJIJJJJJHIIJJIJJIJJIHIIIJIIJJJIHIIIHIIJIJIIGGHIIIHGHHGGGF_Mismatch_1_Sense_+_Library_PoolT
ATGCAGGTTTAGGTGAAGTTACAGTTTGATCATGTGTTGTTGTTGTAAGTAATGCTGTAATAAAATTAAATAATTGTGAACTA
>Frequency_3_QualityScore_FFGHHHHJEHIIIHJHJIJIIIGHIJHGHIIJJJJGGGHIHADHHIFHGHHHFHIIIIJHIJGHHHIGIEDFGHHGGDGFEEFFFEEE_Mismatch_1_Sense_+_Library_PoolT
AGTGGCAGTGAAATGAAACTGTTATTGTATGCAGGTTTAGGTGAAGTTACAGTTTGATCATGTGTTGTTGTTGTAAGTAATGCTGTAA
>Frequency_2_QualityScore_FFHHHHHJJIJJJJJJIJHJJJHIJJJJIJGGIIIJGHIJJIIIIIIGIIJJIJJJJIIIIIIJJHIIIGHIEGGFGFGGGEEEEEEEEEEDEE_Mismatch_1_Sense_+_Library_PoolT
CAGTGAAATGAAACTGTTATTGTATGCAGGTTTAGGTGAAGTTACAGTTTGATCATGTGTTGTTGTTGTAAGTAATGCTGTAATAAAATTAAAT
>Frequency_2_QualityScore_FDFFGFHIEIGIIIIEHIIHHFGHHIEHHIIHIIIIIIJIIIGHGGIIIIJIJIIHHEHIJJIJIIGIIHHIIIGHEGGFGGGFEECDEEE_Mismatch_1_Sense_+_Library_PoolT
GTTATTGTATGCAGGTTTAGGTGAAGTTACAGTTTGATCATGTGTTGTTGTTGTAAGTAATGCTGTAATAAAATTAAATAATTGTGAACTA
>Frequency_2_QualityScore_EEEFHHHIIIJJJIIIIJIJJJJIIJJJJIIHIIJJIIJGIIIIIIIIIIHHGGGGGGGGGGGGGGCEGFFFFFFEEEEEEEEDDEDDDDDCDE_Mismatch_1_Sense_+_Library_PoolT
AGTGATGTCATTTGTATTGTCAATTTTTTGCAGTGGCAGTGAAATGAAACTGTTATTGTATGCAGGTTTAGGTGAAGTTACAGTGTGATCATGT
>Frequency_2_QualityScore_EEFFFHCGFGGIIGIHIIIEIEHGIIGIGIIIIEGIGGIBEFAEEGGHGIGHIGEIGIIIHIIHIGIIGAFGGEGGGGEGGFFFEEECDD?CCE_Mismatch_1_Sense_+_Library_PoolT
TGGCAGTGAAATGAAACTGTTATTGTATGCAGGTTTAGGTGAAGTTACAGTTTGATCATGTGTTGTTGTTGTAAGTAATGCTGTAATAAAATTA
>Frequency_2_QualityScore_FFGHHHHJIJJIJJIIJJJJIIIJJJJJJJIIIIIJIJIJJJJJJJIJJJJIIIIJJIIJIJJIJDHIHHGGGGGGEFFFFFEEEEEEEEDDCC_Mismatch_2_Sense_+_Library_PoolT
GTGATGTCATTTGTATTGTCAATTTTTTGCAGTGGCAGTGAAATGAAACTGTTATTGTATGCAGGTTTAGGTGAAGTTACAGTTTGATCATGTG
>Frequency_2_QualityScore_FFHGHGHIJJJJIIJJJJIIIIIIIIIJJIIJGGIIJJGIHIIHIIIJJIJIJIJJIIIGIEIHGHHGGEGGGFGFFGFFFEEEEEEEDCEEDE_Mismatch_1_Sense_+_Library_PoolT
GGCAGTGAAATGAAACTGTTATTGTATGCAGGTTTAGGTGAAGTTACAGTTTGATCATGTGTTGTTGTTGTAAGTAATGCTGTAATAAAATTAA
>Frequency_2_QualityScore_FFHHEGHIIJCFEHIGIIIJIIIIIEIIIIJIHGGIGIIHHJIIGIIIGIIIIJIIIIEGGIIHHIIIIFIIHIIGGGGH_Mismatch_1_Sense_+_Library_PoolT
CAGGTTTAGGTGAAGTTACAGTTTGATCATGTGTTGTTGTTGTAAGTAATGCTGTAATAAAATTAAATAATTGTGAACTA
>Frequency_2_QualityScore_EEHHHHHJJJJJJIIIIJJJJJJJJJJGIIIIJGIIJIGGIJJJIHIJIIJIJJGIHIIIJJIJJIJIHIIIIIIIGGGGGGGFFEEEEEEEEE_Mismatch_1_Sense_+_Library_PoolT
TGAAATGAAACTGTTATTGTATGCAGGTTTAGGTGAAGTTACAGTTTGATCATGTGTTGTTGTTGTAAGTAATGCTGTAATAAAATTAAATAAT
>Frequency_2_QualityScore_EFGFHFHGGIIIIIIEIIIIIIEIDGGIHHIGEGIFIIIG?AGHIEGCGIIIIIIIHIGAEGCCECFFCABEGHGEACEDCACDEEEECCCCCA_Mismatch_2_Sense_+_Library_PoolT
TCATTTGTATTGTCAATTTTTTGCAGTGGCAGTGAAATGAAACTGTTATTGTATGCAGGTTTAGGTGAAGTTACAGTTTGATCATGTGTTGTTG
>Frequency_2_QualityScore_FEHHGHHJJJJIIIIIIIIIIIHIIIHIJIJJJJIIJJJJIJJJJIJIJJJJJGIIIIJI_Mismatch_1_Sense_+_Library_PoolT
GTTTGATCATGTGTTGTTGTTGTAAGTAATGCTGTAATAAAATTAAATAATTGTGAACTA
>Frequency_2_QualityScore_FEHGHHHIIJJJJJIJJIIIJIIJJJJJJJJJJJIIGIIJIIHIIIIIIIIIIJJIIJIIIIIIJIIGIGFGDGGDFEEECEEDCCECEDCCDE_Mismatch_2_Sense_+_Library_PoolT
GTTAGTGATGTCATTTGTATTGTCAATTTTTTGCAGTGGCAGTGAAATGAAACTGTTATTGTATGCAGGTTTAGGTGAAGTTACAGTTTGATCA
>Frequency_2_QualityScore_FFHHHHHJJJJJHIJJIIIJIHIJIIJGIJHIIIJIIJJJJIIIIHIIIJIHIGIIIIIIIJIIIIGIIEGGIIHGHGGCGFFFFFEEEEEEDC_Mismatch_2_Sense_+_Library_PoolT
AATGAAACTGTTATTGTATGCAGGTTTAGGTGTAGTTACAGTGTGATCATGTGTTGTTGTTGTAAGTAATGTTGTAATAAAATTAAATAATTGT
>Frequency_1_QualityScore_FFHHHHHJGHHGJIJJJJJIJJJHIJJJJJJHJIIJJJJJJJJJJJJJJJJJIJJJJJJJJFHIJJJGIFIIJJJJJJHHHHGFFFF_Mismatch_1_Sense_+_Library_PoolT
TGATCATGTGTTGTTGTTGTAAGTAATGCTGTAATAAAATTAAATAATTGTGAACTAGAAGTATTTGTATTCTTGTTAAAAGTTCCA
>Frequency_1_QualityScore_FFDHHGGHGIEIHJFGHJJJJGGIGIHJIGIIJJIIJJJIIEEG@DFHGHIFHIGIIGBFHIEGG=DHE?=AEHGGACDFFFFDEECC>CBCDD_Mismatch_2_Sense_+_Library_PoolT
TCATTTGTATTGTCAATTTTTTGCAGTGGCAGTGAAATGAAACTGTTATTGTATGCAGGTTTAGGTGTAGTTACAGTGTGATCATGTGTTGTTG
>Frequency_1_QualityScore_FAFFBFBFHGFGHBBAEHGEHIHGHGIIGIIIHI?FH@FB9?<GE?BDGFFB=CAGGEGIIHGFHIIHIHHEH:3?CCD@;>ACEDEECAC@3;_Mismatch_1_Sense_+_Library_PoolT
GTGGCAGTGAAATGAAACTGTTATTGTATGCAGGTTTAGGTGAAGTTACAGTTTGATCATGTGTTGTTGTTGTAAGTAATGCTGTAATAAAATT
>Frequency_1_QualityScore_FFHHHGHJJGHJJIJIJJJJJJJJJJJJHIJJJIIIJIIIJJIJJGGH=FFHIFHGFHJIJEHIJIDIHHHHHHEDD@BB@CEEEEDEDDDCCD_Mismatch_2_Sense_+_Library_PoolT
TTTTTGCAGTGGCAGTGAAATGAAACTGTTATTGTATGCAGGTTTAGGTGTAGTTACAGTGTGATCATGTGTTGTTGTTGTAAGTAATGTTGTA
>Frequency_1_QualityScore_FFHHHHHIJJJJJJJJIJIJJHHIHIJGHGHIIJIIHIIJIIIIJHIJHIIIJIJJHIJIJIIHIJJJJGHIJJIIHHHHHFFFFFFFFEDEEE_Mismatch_2_Sense_+_Library_PoolT
GAAACTGTTATTGTATGCAGGTTTAGGTGTAGTTACAGTGTGATCATGTGTTGTTGTTGTAAGTAATGTTGTAATAAAATTAAATAATTGTGAA
>Frequency_1_QualityScore_FFHHGHHJJIGHGJIHJGGHHJJIJIJIJIJIJJGHIHJJIIIIGHHJGHGGGJFGHIIH_Mismatch_1_Sense_+_Library_PoolT
ATGTCATTTGTATTGTCAATTTTTTGCAGTGGCAGTGAAATGAAACTGTTATTGTATGCA
>Frequency_1_QualityScore_FDDDFFHIGGFHDHHIJIJIEFHIIIIJGHIGEGIIJJJJIIJIIJIICHIHIJJIIJJJJJJJJIIJJHIHHCHHHGFEFFFFFFECEE_Mismatch_0_Sense_+_Library_PoolT
GAAGTTACAGTGTGATCATGTGTTGTTGTTGTAAGTAATGCTGTAATAAAATTAAATAATTGTGAACTAGAAGTATTTGTATTCTTGTTA
>Frequency_1_QualityScore_FFHHHHHHIJJJJJJJJJJJGGIIJIGIJJJJJJGIIIJJHHHIHHIJIIJIJJJJJIJJJHIIJJJJJJIJHHHHHHHFFFFFFFEDECEEED_Mismatch_0_Sense_+_Library_PoolT
GTGGCAGTGAAATGAAACTGTTATTGTATGCAGGTTTAGGTGAAGTTACAGTGTGATCATGTGTTGTTGTTGTAAGTAATGCTGTAATAAAATT
>Frequency_1_QualityScore_FFHHHHHHJJJIJJJJJJJJJJJJJJJJJIIJJJJJJJIJIJJJJ_Mismatch_0_Sense_+_Library_PoolT
GTTGTTGTAAGTAATGCTGTAATAAAATTAAATAATTGTGAACTA
>Frequency_1_QualityScore_FFDDHFHIHJIIEHEHHHIIIGIIJGIEHFHFHIID@GIDDGEGDGHIJJFGIIIIGHHGGHHH@GHHIGCAEEEADF>CFFFDAEEEE@C;A>_Mismatch_2_Sense_+_Library_PoolT
TGATGTCATTTGTATTGTCAATTTTTTGCAGTGGCAGTGAAATGAAACTGTTATTGTATGCAGGTTTAGGTGAAGTTACAGTTTGATCATGTGT
>Frequency_1_QualityScore_FFHHDHHIJIIJJJJIIHIIJJIJIIIHHJHIJHJJJJJJGGIEHHIJJIJJJIJJJJJJJJJJJJJGIJ_Mismatch_2_Sense_+_Library_PoolT
TAGGTGTAGTTACAGTGTGATCATGTGTTGTTGTTGTAAGTAATGTTGTAATAAAATTAAATAATTGTGA
>Frequency_1_QualityScore_FFFHHHHGIIJJJJJJJJJJIIJHHHIJIJJIJJJJJJIJJJJJJJIJJJJJJJIJIJJJJJJJIHIIIFGH_Mismatch_1_Sense_+_Library_PoolT
GGTGAAGTTACAGTTTGATCATGTGTTGTTGTTGTAAGTAATGCTGTAATAAAATTAAATAATTGTGAACTA
>Frequency_1_QualityScore_FFHHHHHJJJJJJGIIIJJEHIJJJJJJJJIJJJJJJJJJIJIJJHJJHIJJJJJIJJJJJJIHHIIJJIHHJJJJJHHHHGFHEFFFFF_Mismatch_2_Sense_+_Library_PoolT
TATTGTATGCAGGTTTAGGTGAAGTTACAGTTTGATCATGTGTTGTTGTTGTAAGTAATGCTGTAATAAAATTAAATAATTGTGAACTAC
>Frequency_1_QualityScore_FFFHHHHJEGHIIJIIJJJHHHHHIJJJJIIIIJIIJJJJJIIIIJJJJIIJJJJJJJJJJJIIIGIJJIIJIH_Mismatch_2_Sense_+_Library_PoolT
GGTTTAGGTGTAGTTACAGTGTGATCATGTGTTGTTGTTGTAAGTAATGTTGTAATAAAATTAAATAATTGTGA
>Frequency_1_QualityScore_FFHHHHHJJIJJJJJJJJJJIJJHHIIJJEGGHJIJIJJJIIIHIIJIJJIHDHIGIIIJJJJJJHGJJGHIIIJJIHEHHHHFFFFFFFECCE_Mismatch_2_Sense_+_Library_PoolT
ATGAAACTGTTATTGTATGCAGGTTTAGGTGTAGTTACAGTGTGATCATGTGTTGTTGTTGTAAGTAATGTTGTAATAAAATTAAATAATTGTG
>Frequency_1_QualityScore_FFHHHHHJJJJJJJJJJJJIJJJJJHJJJJJJJJJJJJIIJJJJJJIJJJJJFGIJJJHIJIIHIJHHHHHHHFFFFFFDEFEDEDDDDDDDED_Mismatch_1_Sense_+_Library_PoolT
TATTGTCAATTTTTTGCAGTGGCAGTGAAATGAAACTGTTATTGTATGCAGGTTTAGGTGAAGTTACAGTTTGATCATGTGTTGTTGTTGTAAG
>Frequency_1_QualityScore_FFHHHHHIJJIJJIJJJIJIGIJJJJJJJJJJJIJIJIIIJJJHJJIJJJIIJJJJHGHGJJJIJDIHEH?EEHHHDFFFFCCDEEC;ADDDDD_Mismatch_2_Sense_+_Library_PoolT
TGTTAGTGATGTCATTTGTATTGTCAATTTTTTGCAGTGGCAGTGAAATGAAACTGTTATTGTATGCAGGTTTAGGTGAAGTTACAGTTTGATC
>Frequency_1_QualityScore_DDADF<FHGGBGHB<FH<CEF@AFFGGGIHDCGHHIIIIIDHGGIGHEGIGIIIIIIGGIIBDHGC_Mismatch_1_Sense_+_Library_PoolT
GTTACAGTTTGATCATGTGTTGTTGTTGTAAGTAATGCTGTAATAAAATTAAATAATTGTGAACTA
>Frequency_1_QualityScore_FFHHHHHIJJJJJJHIIIIICFHIJHIIJIJJJJJJJJIIJIIHHJJJJIIIIHIIGIGIIJJJJGJIIJGGIJJJJHHHHHHFFFEFFFEDEE_Mismatch_1_Sense_+_Library_PoolT
TTATTGTATGCAGGTTTAGGTGAAGTTACAGTTTGATCATGTGTTGTTGTTGTAAGTAATGCTGTAATAAAATTAAATAATTGTGAACTAGAAG
>Frequency_1_QualityScore_FFHHHHHIJJJJJJJJJJJJJJJJJJIJJJJJJJJJJJJJHIIHJJHHDHHHIJIIIHIIJJJJJJJIJJIJHHHHHFFFFFFEEFEEEEDDED_Mismatch_0_Sense_+_Library_PoolT
TTTGCAGTGGCAGTGAAATGAAACTGTTATTGTATGCAGGTTTAGGTGAAGTTACAGTGTGATCATGTGTTGTTGTTGTAAGTAATGCTGTAAT
>Frequency_1_QualityScore_FFHHHHHJJHIJJJGIIFHJIJJCGFHHIIJJJJJJJIJJJJJJIJIIJJJJIJJHIJJGIIJIFHIIIIGIHIJGIHHHFHHFFFFFDFFEEC_Mismatch_2_Sense_+_Library_PoolT
CTGTTATTGTATGCAGGTTTAGGTGTAGTTACAGTGTGATCATGTGTTGTTGTTGTAAGTAATGTTGTAATAAAATTAAATAATTGTGAACTAG
>Frequency_1_QualityScore_3A+2A?FE;AFGFHHCF9C9FHBBEEFCFBFFCEEFIIF>DFFEFE@@?FF>FD<FCBFE>F=CC@E@EEFFFFDD;?;;BCCCCCCA_Mismatch_1_Sense_+_Library_PoolT
AGAGGCAGTGAAATGAAACTGTTATTGTATGCAGGTTTAGGTGAAGTTACAGTGTGATCATGTGTTGTTGTTGTAAGTAATGCTGTAA
>Frequency_1_QualityScore_D?DFDHHII@GBHIEACFHGFHHCFHHIIGIIEHFGIGIGBB?GHIIFCEFGEHIDGDGF>FEGH_Mismatch_1_Sense_+_Library_PoolT
TAGTGATGTCATTTGTATTGTCAATTTTTTGCAGTGGCAGTGAAATGAAACTGTTATTGTATGCA
>Frequency_1_QualityScore_FFHHHFHIIJJEGHGHHHEHGIIIHHGIJJJJGHGIIIJJHIJGHIIIIIIIJJJIIIGIGCHJJJJJIDDGIJHHCEHHG_Mismatch_1_Sense_+_Library_PoolT
GCAGGTTTAGGTGAAGTTACAGTGTGATCATGTGTTGTTGTTGTAAGTAATGCTGTAATAAAATTAAATAATTGTGAACCA
>Frequency_1_QualityScore_@ABF?DFIFF@BHCACFGEI;:CC?C?G:DGCGFGI?>DFF<@FAFCF_Mismatch_1_Sense_+_Library_PoolT
CAGTGTGATCATGTGTTGTTGTTGTAAGTAATGTTGTAATAAAATTAA
>Frequency_1_QualityScore_D):8C19CCD:BD?DEDEEDIDBEIICEEEAC=CDEEII_Mismatch_1_Sense_+_Library_PoolT
GGAAGTAATGCTGTAATAAAATTAAATAATTGTGAACTA
>Frequency_1_QualityScore_FFHHFHHJIHGIJJIIJJIIJIIIFHGIIIIGIHHJIIJJIJJJIJIIIHIJJHJIIJJJJJJJJIIFHH_Mismatch_1_Sense_+_Library_PoolT
TAGGTGAAGTTACAGTTTGATCATGTGTTGTTGTTGTAAGTAATGCTGTAATAAAATTAAATAATTGTGA
>Frequency_1_QualityScore_DD?FF?:A@FGIIEFBHA??3AACAHHFA2CEB*CEF9CGCEFIFF><0?FF:B4?2@*?BB_Mismatch_0_Sense_+_Library_PoolT
ATAAAATTAAATAATTGTGAACTAGAAGTATTTGTATTCTTGTTAAAAGTTCAAAAAGTTCA
>Frequency_1_QualityScore_FFHHHHHJJJJJJJJJJJJJJJJJIJJJJJIJJJJJJJJJJJJHIJJJJJJJJJJJJFHIJJJHIIIIHAHHHHGFFFFFFFEEEEEEDDDDDD_Mismatch_1_Sense_+_Library_PoolT
ATTTGTATTGTCAATTTTTTGCAGTGGCAGTGAAATGAAACTGTTATTGTATGCAGGTTTAGGTGAAGTTACAGTGTGATCATGTGTTGTTGTT
>Frequency_1_QualityScore_FEHGGHHIGHJJIJJFHHJJJAFEHHHIGIIICEGHGIIJJJJIGIGFIJHHJHIEJGHJJIIJJIIJIHIJIJJJGFFHGHHHEFFFFFE_Mismatch_0_Sense_+_Library_PoolT
GTTATTGTATGCAGGTTTAGGTGAAGTTACAGTGTGATCATGTGTTGTTGTTGTAAGTAATGCTGTAATAAAATTAAATAATTGTGAACTA
>Frequency_1_QualityScore_FFHHHHCGIGIJ?FFHHFHGGIHEDHFHEIIIJHIHHIHIJBHIHHIHBFHJJGGHJJJJJIJJIJJJJGHEHIHFHFHHFF_Mismatch_2_Sense_+_Library_PoolT
TGCAGGTTTAGGTGTAGTTACAGTGTGATCATGTGTTGTTGTTGTAAGTAATGTTGTAATAAAATTAAATAATTGTGAACTA
>Frequency_1_QualityScore_FFHHHHHJJJEGIHIJCGHJJIIIJIJGJJJJJJIIJHIIJJJIJJJJIJJJIJJJJJJIIJJGIHIJIGHIIIIJIJHHHGHGFFFFFFACEF_Mismatch_1_Sense_+_Library_PoolT
TGTATGCAGGTTTAGGTGAAGTTACAGTTTGATCATGTGTTGTTGTTGTAAGTAATGCTGTAATAAAATTAAATAATTGTGAACTAGAAGTATT
>Frequency_1_QualityScore_FFHHHDHIGGIHHIIIGIJIIJIIEHIGIIIJJ@FHIJFEGHJI<BGIJJEIGGIHIIHHGGHJJGIIIEAEHHFDDFFFFEEEECEEDDECDC_Mismatch_2_Sense_+_Library_PoolT
TGCAGTGGCAGTGAAATGAAACTGTTATTGTATGCAGGTTTAGGTGTAGTTACAGTGTGATCATGTGTTGTTGTTGTAAGTAATGTTGTAATAA
>Frequency_1_QualityScore_FFHHHHHJJJJJJJJIIJJJJJJJJJJJJGHIJJJFHIJGIIJIIJIJJIJJJJIJGJHIJHIJJJIJJHEDHIJJJHHHHHHHFFFFFFE_Mismatch_0_Sense_+_Library_PoolT
AGTGAAATGAAACTGTTATTGTATGCAGGTTTAGGTGAAGTTACAGTGTGATCATGTGTTGTTGTTGTAAGTAATGCTGTAATAAAATTAA
>Frequency_1_QualityScore_DEGHHH2AEHEBFGHHHGIJJCGHGJIFHFHIJGHGEHBGGIFGIGHHEGHGEHCEFEHIGAHEEEGIJIHJEG>DA_Mismatch_1_Sense_+_Library_PoolT
TTTAGGTGAAGTTACAGTTTGATCATGTGTTGTTGTTGTAAGTAATGCTGTAATAAAATTAAATAATTGTGAACTAG
>Frequency_1_QualityScore_FFHHHHHJJJJJIJJJJJJJJJJJJJJJJJJJIIIJIIJJJJHIIJJJIJJJJIJJHHIIJJHHIJJIHHFHHFHFFFFFFFEDECCDCBDCDD_Mismatch_2_Sense_+_Library_PoolT
TTTGTATTGTCAATTTTTTGCAGTGGCAGTGAAATGAAACTGTTATTGTATGCAGGTTTAGGTGTAGTTACAGTGTGATCATGTGTTGTTGTTG
>Frequency_1_QualityScore_FFHHHHHJIJJEGIIJHJIJJJIIJIHJJIJJIHFHIHIJIIJJJIHEGEIJJIJIJJIJJJJIJJJJJIJIJJHHGHHHH_Mismatch_1_Sense_+_Library_PoolT
GCAGGTTTAGGTGAAGTTACAGTTTGATCATGTGTTGTTGTTGTAAGTAATGCTGTAATAAAATTAAATAATTGTGAACTA
>Frequency_1_QualityScore_FFHHHHHJJEHIHJJJIHJIJHJIIJJJJJJJJIIHIJJIIHIJJJJIJGIIJJGIIIIJIIJJJJIIC?EHHHDFDFFFEDDEEEEECDEEED_Mismatch_2_Sense_+_Library_PoolT
TTAGTGATGTCATTTGTATTGTCAATTTTTTGCAGTGGCAGTGAAATGAAACTGTTATTGTATGCAGGTTTAGGTGTAGTTACAGTGTGATCAT
>Frequency_1_QualityScore_DF@FHHHJAGGHIIIJJGIHIJJGJJJJJGHGIIHIJIJJIJJHFIJJJJJJGIJJJGIIIIIEHIIJJHGHHF_Mismatch_1_Sense_+_Library_PoolT
GGTTTAGGTGAAGTTACAGTTTGATCATGTGTTGTTGTTGTAAGTAATGCTGTAATAAAATTAAATAATTGTGA
>Frequency_1_QualityScore_DFGDHCFHGGHIIIIJHHCHIJIIJJIIFHGFHIIGIHGIIDGHIGHIHDHGIIJJJJJJJIJJIGHIGGHIJJI_Mismatch_0_Sense_+_Library_PoolT
TTAGGTGAAGTTACAGTGTGATCATGTGTTGTTGTTGTAAGTAATGCTGTAATAAAATTAAATAATTGTGAACTA
>Frequency_1_QualityScore_FFDHHHHIIJJIJHIHIHIIGJJIHHGJHIIGIIGIIHGIGIIJIJIIIIJJJJJJIJJIJIIIJHIIIGIIGFHGAHFFFFF@DFEEEEE_Mismatch_1_Sense_+_Library_PoolT
GGTGAAGTTACAGTGTGATCATGTGTTGTTGTTGTAAGTAATGCTGTAATAAAATTAAATAATTGTGAACTAGAAGTATTTGTATTCTTGA
>Frequency_1_QualityScore_FFFFHHHJHIIJIJJJJIJJJIJGIJJIIJJJJJJIIIHIIIHIIJIJIJIIHIHIIJJJJJHGFHIGIHIHHHHHFFFFFFFCEEEE_Mismatch_0_Sense_+_Library_PoolT
AGTGGCAGTGAAATGAAACTGTTATTGTATGCAGGTTTAGGTGAAGTTACAGTGTGATCATGTGTTGTTGTTGTAAGTAATGCTGTAA
>Frequency_1_QualityScore_DDHHDF4?EHCBH@HI:CA3AFGI9:119?:??DFDG?BB<9?@GF@<G><BDF?BGHIIFH_Mismatch_0_Sense_+_Library_PoolT
AGTGTGATCATGTGTTGTTGTTGTAAGTAATGCTGTAATAAAATTAAATAATTGTGAACTAG
>Frequency_1_QualityScore_FFHFHHHJJJJIJJJJJJJJJJGIJJJJHIIJJJJIJJJJJIIIJJJIJJJJJJJBFHIJJHGIJJJIHEHHEHHFFFFFFEEEEEDDDDDDDD_Mismatch_2_Sense_+_Library_PoolT
TTGTATTGTCAATTTTTTGCAGTGGCAGTGAAATGAAACTGTTATTGTATGCAGGTTTAGGTGTAGTTACAGTGTGATCATGTGTTGTTGTTGT
>Frequency_1_QualityScore_FFHHHHHJJIJJJJJJJJHIJJJJGHIJJJJIJJJJJIIIJJJIJJJJJJJGHIIJJFHHIIHIJJJJHCEHHHHFFFFFDFDEDEDDDCDEDE_Mismatch_1_Sense_+_Library_PoolT
ATTGTCAATTTTTTGCAGTGGCAGTGAAATGAAACTGTTATTGTATGCAGGTTTAGGTGTAGTTACAGTGTGATCATGTGTTGTTGTTGTAAGT
>Frequency_1_QualityScore_FFHHHHHJJJJJJIJJGJJIGJJJJJJIIIJIJJJIJHIIJJJJJIJJIIIJIJJJIJJJIJJJDHIIJHHHHHFFFFFFFFEEECEEEDDDDE_Mismatch_2_Sense_+_Library_PoolT
TGATGTCATTTTTATTGTCAATTTTTTGCAGTGGCAGTGAAATGAAACTGTTATTGTATGCAGGTTTAGGTGTAGTTACAGTTTGATCATGTGT
>Frequency_1_QualityScore_FFHHHHFIJJJJJJJJIJJJIJJJJJJJJJJJJJJJJJIIJJJJBGIJJJHJJJJIJJIJJ_Mismatch_0_Sense_+_Library_PoolT
TGTAAGTAATGCTGTAATAAAATTAAATAATTGTGAACTAGAAGTATTTGTATTCTTGTTA
>Frequency_1_QualityScore_FFHHHHHJJJIJJJHHIHJJHHIIJIIIJJJGHIJIJJJJJJIIIJJJJJJJIIIJJJJJJJJJIIIJJJIIIGHHHHHHFFFEFFFEEE_Mismatch_1_Sense_+_Library_PoolT
TTATTGTATGCAGGTTTAGGTGAAGTTACAGTTTGATCATGTGTTGTTGTTGTAAGTAATGCTGTAATAAAATTAAATAATTGTGAACTA
>Frequency_1_QualityScore_DDDHHHHJHHHIJJJJJJJJIJIEIIIHHJJ_Mismatch_0_Sense_+_Library_PoolT
TAATGCTGTAATAAAATTAAATAATTGTGAA
>Frequency_1_QualityScore_FFHHHHHIJJJJJJJJJJIJIIGHJJJJHJIJJIJIHIJJJHJJJJJIJJJJJJJCHIJJJFHH_Mismatch_1_Sense_+_Library_PoolT
TTGTATTGTCAATTTTTTGCAGTGGCAGTGAAATGAAACTGTTATTGTATGCAGGTTTAGGTGA
>Frequency_1_QualityScore_FFHHHHHJGIIIIIIJIIJHIJGBHIGIIIIHIIIJHIJIGJJJJJJJHGGHIIJJIJJJJFGIIIIGIFGIEIIIJJ_Mismatch_0_Sense_+_Library_PoolT
TGATCATGTGTTGTTGTTGTAAGTAATGCTGTAATAAAATTAAATAATTGTGAACTAGAAGTATTTGTATTCTTGTTA
>Frequency_1_QualityScore_FFHHHHHJIJJJJJJJIIIHJIJJJJIJJHIJJIIIJJJJJIJJIJJJJJJJJJIJJIJJGIJIJJJIIHGFEGHIJHGIHFHHEEHFFEFFBC_Mismatch_1_Sense_+_Library_PoolT
AGTTACAGTTTGATCATGTGTTGTTGTTGTAAGTAATGCTGTAATAAAATTAAATAATTGTGAACTAGAAGTATTTGTATTCTTGTTAAAAGTT
>Frequency_1_QualityScore_FFHHHHHJIJJJJJGHHJJJJJHHGIIJFHIIJIIJJJJFHHHIJIJJJIIIJIHIIFHGGHBHGIGIGFHIIIJJJHHHHHHHFFFFFFFACC_Mismatch_0_Sense_+_Library_PoolT
TGAAACTGTTATTGTATGCAGGTTTAGGTGAAGTTACAGTGTGATCATGTGTTGTTGTTGTAAGTAATGCTGTAATAAAATTAAATAATTGTGA
>Frequency_1_QualityScore_FFHFHHHJJJJJJJJJJIIIJJIJIJJJJJFHGIJIFHGHIGHIIIJGIHIJIIJJJFGFGGHIJIIJGIHHHHGHGDFFFFFFEEEEEEEDDE_Mismatch_2_Sense_+_Library_PoolT
CAGTGAAATGAAACTGTTATTGTATGCAGGTTTAGGTGTAGTTACAGTGTGATCATGTGTTGTTGTTGTAAGTAATGTTGTAATAAAATTAAAT
>Frequency_1_QualityScore_FFHHDHHJJJJJJJJJIJJJJIEHGJJJJJGIIJIGIIJJJIIJJJJJIFGIIJIFHHGGDHEHIGGHECHHHHFFC@ACDCDEEDBCDEDFED_Mismatch_0_Sense_+_Library_PoolT
TGTCAATTTTTTGCAGTGGCAGTGAAATGAAACTGTTATTGTATGCAGGTTTAGGTGAAGTTACAGTGTGATCATGTGTTGTTGTTGTAAGTAA
>Frequency_1_QualityScore_FFHHHHHJIJIIJJIJJIJJHIJJJHJJJJJIJJIGIIJJJJJJJJJJHJJJJJJJIHIJJJHIJJIJJ_Mismatch_0_Sense_+_Library_PoolT
GAAGTTACAGTGTGATCATGTGTTGTTGTTGTAAGTAATGCTGTAATAAAATTAAATAATTGTGAACTA
>Frequency_1_QualityScore_FFGHHHHIIJJJJFHHIJICGGIGIGGGEHIIDHJIJJIIHBHIIG@FGGIHDGIJGEHFGHE?BDCFFDEEECCCCDCABDDDDDEDFEDEDC_Mismatch_2_Sense_+_Library_PoolT
CAATTTTTTGCAGTGGCAGTGAAATGAAACTGTTATTGTATGCAGGTTTAGGTGTAGTTACAGTGTGATCATGTGTTGTTGTTGTAAGTAATGT
>Frequency_1_QualityScore_DDCFFHFIHG@FGIGIIGEHIIGGHIGIJJJGHIGIIIJJJIJJJJJJIJJIIJJJIJJJJJGDDGI_Mismatch_0_Sense_+_Library_PoolT
AGTTACAGTGTGATCATGTGTTGTTGTTGTAAGTAATGCTGTAATAAAATTAAATAATTGTGAACTA
>Frequency_1_QualityScore_DDD?CB?EBDE<FAFEIAEE<4?E4:1*1C<DB>DBD@*?D???@@@DDDDDD=BB>C@AAA@ADA47.=?>=7=;;@DDDDAAD>AAAADAA5_Mismatch_1_Sense_+_Library_PoolT
GAAATGAAACTGTTATTGTATGCAGGTTTAGGTGAAGTTACAGTTTGATCATGTGTTGTTGTTGTAAGTAATGCTGTAATAAAATTAAATAATT
>Frequency_1_QualityScore_FFHHHHHJJHJJJJIJJIJIJJJJIIIIGHJJJJGIIJJJJJJJJJJHIIIJJHIIIJJJJHIHHIIEHHHHHHHGFFDFFFEEEE_Mismatch_2_Sense_+_Library_PoolT
TGTCATTTGTATTGTCAATTTTTTGCAGTGGCAGTGAAATGAAACTGTTATTGTATGCAGGTTTAGGTGAAGTTACAGTTTGATCA
>Frequency_1_QualityScore_FFHHFHHJJJHHHIIJJJJJJGIIIJJIIJJGHIIJHGIJIJHJJJIJJJIHHHHIJGJHIJIIJJIHIIIJIGGIIHGG_Mismatch_2_Sense_+_Library_PoolT
CAGGTTTAGGTGTAGTTACAGTGTGATCATGTGTTGTTGTTGTAAGTAATGTTGTAATAAAATTAAATAATTGTGAACTA
>Frequency_1_QualityScore_FFHHHHFHIJJIJJJIJJJJJIJIIJJIIIJJHIJJJJJJJJJJJJJJJJIHJIJIGIIJIIJJGJJIIIHHGHII_Mismatch_1_Sense_+_Library_PoolT
TTTAGGTGAAGTTACAGTTTGATCATGTGTTGTTGTTGTAAGTAATGCTGTAATAAAATTAAATAATTGTGAACTA
>Frequency_1_QualityScore_FFHGHDHEGHGHCGGGEHGIHIJJIJJJGIIIJIJJIJJIIJJJIIJHIIIIIJJ_Mismatch_1_Sense_+_Library_PoolT
TCATGTGTTGTTGTTGTAAGTAATGTTGTAATAAAATTAAATAATTGTGAACTAG
>Frequency_1_QualityScore_FFHHHGHIHIIJJJFEIHIFHIEEHIJJJJJJIJJJJIJJHIIIJJJHIJJJJCFHIIJIIIJJJJH=D=AHH?CBBE?BCEECCCECACCEDD_Mismatch_2_Sense_+_Library_PoolT
TAGTGATGTCATTTGTATTGTCAATTTTTTGCAGTGGCAGTGAAATGAAACTGTTATTGTATGCAGGTTTAGGTGAAGTTACAGTTTGATCATG
>Frequency_1_QualityScore_FFFHHHHJJJJJJIJJJJJJJJJJJJJGIJJJJJJJJJJJJJJJJJJJJJJJJIJJIIJJJ_Mismatch_0_Sense_+_Library_PoolT
AGTGTGATCATGTGTTGTTGTTGTAAGTAATGCTGTAATAAAATTAAATAATTGTGAACTA
>Frequency_1_QualityScore_FFFHHHFIIGIIJJFGIIIIIGJJJJJIJJIJCFHIIGJIIFHIHJIJJJJJJJJJJJHIJJIGIIAEHHHGBDF_Mismatch_1_Sense_+_Library_PoolT
AGTGATGTCATTTGTATTGTCAATTTTTTGCAGTGGCAGTGAAATGAAACTGTTATTGTATGCAGGTTTAGGTGA
>Frequency_1_QualityScore_FFHHHGGJJJIIHIJJIJJJIIJJHIJJIJFHIJIHIJJIJGHGHIJJJJJIIHIJGIJIJJJIJJHIJDHIJHHGHGHEFFFFFFEEEEEEDD_Mismatch_0_Sense_+_Library_PoolT
AATGAAACTGTTATTGTATGCAGGTTTAGGTGAAGTTACAGTGTGATCATGTGTTGTTGTTGTAAGTAATGCTGTAATAAAATTAAATAATTGT
>Frequency_1_QualityScore_FFHHHHHJJJJJJJJJJJJJJJJJHIJJJJGIHIJJJIHJIJIHIIJJJIIIJJJJJGHHIIJEHIIHEAHHHGHFFFFFFF_Mismatch_2_Sense_+_Library_PoolT
ATTTGTATTGTCAATTTTTTGCAGTGGCAGTGAAATGAAACTGTTATTGTATGCAGGTTTAGGTGAAGTTACAGTTTGATCA
>Frequency_1_QualityScore_FFHHFHHIJIIJJHICHCHFJIIGIHHHHJJJJHJGHIIIHIJJJJJIFHHIGDFJIGGIGEGGIIJGHGGGHIIIJHEFFHHHHBFFFFEFEC_Mismatch_0_Sense_+_Library_PoolT
TAGGTGAAGTTACAGTGTGATCATGTGTTGTTGTTGTAAGTAATGCTGTAATAAAATTAAATAATTGTGAACTAGAAGTATTTGTATTCTTGTT
>Frequency_1_QualityScore_DBDD?22AA:CE+<A:C:,:39CA94FFC???9*?9C:CD9BBDECA?D<4BBDD:B<BDD<BDBEE<A=;ADED_Mismatch_1_Sense_+_Library_PoolT
TCATGTGTTGTTGTTGTAAGTAATGCTGTAATAAAATTAAATAATTGTGAACTAGAAGTATTTGTATTCTTGTCA
>Frequency_1_QualityScore_FFGHCFDGHFHHHIJGEHIE>HIIHGHGHIJJJIJJJIIIJJJGIIII:<B?FAEHIGIFFFCFF@GHDCGFHIJ;CD7=EHFF>?B)7?A_Mismatch_0_Sense_+_Library_PoolT
CATGTGTTGTTGTTGTAAGTAATGCTGTAATAAAATTAAATAATTGTGAACTAGAAGTATTTGTATTCTTGTTAAAAGTTCAAAAAGTTCA
>Frequency_1_QualityScore_FFHHHHHJJJIJJJIJGIEHIJJJJDHJJJJGHGIJJIJJJIJJIFHHGIIFHIJJHHGIJIGGHHHHHHHHCC?DFDDECDDDDEDFFDFDDD_Mismatch_0_Sense_+_Library_PoolT
AATTTTTTGCAGTGGCAGTGAAATGAAACTGTTATTGTATGCAGGTTTAGGTGAAGTTACAGTGTGATCATGTGTTGTTGTTGTAAGTAATGCT
>Frequency_1_QualityScore_,:=D8,2A<E>@F>EEFIIA4CE9AB<ECEFEEDDCB<?@DD@A;B8BDD>EC@A>CADI:=))7@@CD_Mismatch_1_Sense_+_Library_PoolT
TTGTTAGTGATGTCATTTGTATTGTCAATTTTTTGCAGTGGCAGTGAAATGAAACTGTTATTGTATGCA
>Frequency_1_QualityScore_DDF?FHDHIIIHHICEFHH>BFCC?@FFIIGGIICHGGGCHGIIGIIIGGHIGEIECGIIIG;FHHEGDDG_Mismatch_0_Sense_+_Library_PoolT
GTGAAGTTACAGTGTGATCATGTGTTGTTGTTGTAAGTAATGCTGTAATAAAATTAAATAATTGTGAACTA
>Frequency_1_QualityScore_FFHHHHHJJHGHJJHJIIJJJJJJJJIJIJJJIIGHEGIJJJIJJJJDGHGHIHG_Mismatch_1_Sense_+_Library_PoolT
TGTCATTTGTATTGTCAATTTTTTGCAGTGGCAGTGAAATGAAACTGTTATTGTA
>Frequency_1_QualityScore_FFHHHHHIHHJJIJJJJIJFHIJJJJIIIJJJJJJJJJIIJJJJGIIJJHIHIIJGJIJJJJJGIIJJIIHCAHHFFDFFFEECDEDDDDEDDD_Mismatch_2_Sense_+_Library_PoolT
TTGTTAGTGATGTCATTTGTATTGTCAATTTTTTGCAGTGGCAGTGAAATGAAACTGTTATTGTATGCAGGTTTAGGTGAAGTTACAGTTTGAT
>Frequency_1_QualityScore_FFHHHHHJJJJIIJIHIHJJJJJJJJIIIJIJJIJJJJJJJJJJJJIJIIJIJIJJJGJIJIJI_Mismatch_1_Sense_+_Library_PoolT
TACAGTTTGATCATGTGTTGTTGTTGTAAGTAATGCTGTAATAAAATTAAATAATTGTGAACTA
>Frequency_1_QualityScore_FFHHHHHJJIIHJJJJJJJJJJJGHJIJIFHHIJIJJJJJJJJJJJJIJJIIIIJIJJJJJJJJIIIJJHHIJJJJJHHFHHHFFFFEFFEDEE_Mismatch_1_Sense_+_Library_PoolT
ATGAAACTGTTATTGTATGCAGGTTTAGGTGAAGTTACAGTTTGATCATGTGTTGTTGTTGTAAGTAATGCTGTAATAAAATTAAATAATTGTG
>Frequency_1_QualityScore_FFHHHHHIJJJJEHIJJJJJJJJJIHHIJJJGJIFIIIJFEHIJJEGIIIIJJJIJIIJJJJJJJJGIF@EEHHHGFEFFFDFFFEEEEEEEEE_Mismatch_1_Sense_+_Library_PoolT
TTGCAGTGGCAGTGAAATGAAACTGTTATTGTATGCAGGTTTAGGTGAAGTTACAGTTTGATCATGTGTTGTTGTTGTAAGTAATGCTGTAATA
>Frequency_1_QualityScore_FFGGHDDFGGGHGHJJIJIGIHGEICEHHIIIJJII@GFGGGIJJJFDDHGFHGGEIHHIIIIEGEGGECFCHIGIJJHF_Mismatch_2_Sense_+_Library_PoolT
AACTGTTATTGTATGCAGGTTTAGGTGTAGTTACAGTGTGATCATGTGTTGTTGTTGTAAGTAATGTTGTAATAAAATTA
>Frequency_1_QualityScore_EEFHHGFIJJJJJJJIIIHGIJJJIIIIGIGIJIJJJJIJIEII8BFHIIIIJ=CHGIJFGGIGHIGGEAEHHHFEFFFF@A>ABCBD?ADDDD_Mismatch_2_Sense_+_Library_PoolT
GTATTGTCAATTTTTTGCAGTGGCAGTGAAATGAAACTGTTATTGTATGCAGGTTTAGGTGTAGTTACAGTGTGATCATGTGTTGTTGTTGTAA
>Frequency_1_QualityScore_FDHHHHHJJJJJJJJJJJJJIJJJJJJJJJJJIJIJIJJ_Mismatch_0_Sense_+_Library_PoolT
GTAAGTAATGCTGTAATAAAATTAAATAATTGTGAACTA
>Frequency_1_QualityScore_FFHHHHHIJJJJIJEHIHJJFHHIIHHIJJJHIIIHIJIJIHIGHIGIJIJJIIIJHIIJJJJJJJJIHHIJIJIIJHHGHHHEEDFFFFD_Mismatch_0_Sense_+_Library_PoolT
TTATTGTATGCAGGTTTAGGTGAAGTTACAGTGTGATCATGTGTTGTTGTTGTAAGTAATGCTGTAATAAAATTAAATAATTGTGAACTAG
>Frequency_1_QualityScore_FFHHHHHJJHIJJJJJJGHJIJJEGHJJHIJJIJIJJIJIJJJJIIIJJIJJIJJIJIHGIIIIJJJJIIHIIJJJJHFHHHHFFFDFDFEDEE_Mismatch_1_Sense_+_Library_PoolT
CTGTTATTGTATGCAGGTTTAGGTGAAGTTACAGTGTGATCATGTGTTGTTGTTGTAAGTAATGCTGTAATAAAATTAAATAATTGTGAACTAA
>Frequency_1_QualityScore_FFHHHHHHIJJJJJIIIJJJIJJIJJJGIJJJJJJJJIIJJJIIHIIIJJJGGIJJJIJJJJJJJJJJIGIEHHHHHDFFFFFEEEEEEDEDDE_Mismatch_1_Sense_+_Library_PoolT
TTGTTAGTGATGTCATTTGTATTGTCAATTTTTTGCAGTGGCAGTGAAATGAAACTGTTATTGTATGCAGGTTTAGGTGAAGTTACAGTGTGAT
>Frequency_1_QualityScore_FFHHHHHJJJ<FHIJJHIJJJJFIJJJIJHJJJJJJJJJIIJJCHIIJGEHHHHHHHFFFCFFFEEEEDCEDFDDDDDCDDDDEDDDDEDDDDD_Mismatch_1_Sense_+_Library_PoolT
TTTTTTGCAGCGGCAGTGAAATGAAACTGTTATTGTATGCAGGTTTAGGTGAAGTTACAGTGTGATCATGTGTTGTTGTTGTAAGTAATGCTGT
>Frequency_1_QualityScore_FFHHHHHJGHIIJJCGIJJHIIIHJIHJJIJJJJJHIIIJHIJJJJJIIHIJJIJJJJIIIIIIJJJJJIJIJIJHHHHH_Mismatch_1_Sense_+_Library_PoolT
TATGCAGGTTTAGGTGAAGTTACAGTTTGATCATGTGTTGTTGTTGTAAGTAATGCTGTAATAAAATTAAATAATTGTGA
>Frequency_1_QualityScore_DEFFBHDEAECFDDCAHH@DCCFGGIIIIGGHHCCHIIHGGIDGGHEHCGIIGEHGIIGHFHIIIIG_Mismatch_1_Sense_+_Library_PoolT
AGTTACAGTGTGATCATGTGTTGTTGTTGTAAGTAATGTTGTAATAAAATTAAATAATTGTGAACTA
>Frequency_1_QualityScore_DDHHDFFFHHHEHHGHIJGIIGIFFGH?EFIIFIIGEHGEGHIJJIJJIIIIJGEGHGHIIJJGJHGIEFEHIGIJGEHHCE_Mismatch_2_Sense_+_Library_PoolT
AGTGTGATCATGTGTTGTTGTTGTAAGTAATGTTGTAATAAAATTAAATAATTGTGAACTAGAAGTGTTTGTATTCTTGTTA
>Frequency_1_QualityScore_FFHHHHHJJIIIIJJJJJJJJJJJJJIJHJJJJJIIIJIJJIJJJJJHGIJJJEIHGIIIIAHHGHFDFDFFECEEEEEDEDCEEDDDCCCCBC_Mismatch_1_Sense_+_Library_PoolT
TGTCATTTGTATTGTCAATTTTTTGCAGTGGCAGTGAAATGAAACTGTTATTGTATGCAGGTTTAGGTGAAGTTACAGTGTGATCATGTGTTGT
>Frequency_1_QualityScore_FFHHHHHJJJJJJJIHGJGIJJJJIJJJIGIJJIIJHIIJJJJJJJJJIIJIIIJHIGJJJJ_Mismatch_1_Sense_+_Library_PoolT
CAGTGTGATCATGTGTTGTTGTTGTAAGTAATGTTGTAATAAAATTAAATAATTGTGAACTA
>Frequency_1_QualityScore_FFHFHHHJJJJJIHIHHIJJIIIIGGGIFIIIIJJJIJJJJIIJJJJJJJJJJIJHIHGJJJ_Mismatch_1_Sense_+_Library_PoolT
CAGTTTGATCATGTGTTGTTGTTGTAAGTAATGCTGTAATAAAATTAAATAATTGTGAACTA
>Frequency_1_QualityScore_FDHHHGHJGHIJJJIJHIIJJJJJIJJIIJJJJJIIJJIJJJ_Mismatch_0_Sense_+_Library_PoolT
GTTGTAAGTAATGCTGTAATAAAATTAAATAATTGTGAACTA
>Frequency_1_QualityScore_FFHHHHHJIJJIJJJJIJJEHIIJJEGGIIIIIJGIIIJJJIJJJJHHHIIHIJIJJIIJJHIJIJFHIJJJIJGJHHHHHHFFFFFFEECDEE_Mismatch_2_Sense_+_Library_PoolT
AACTGTTATTGTATGCAGGTTTAGGTGTAGTTACAGTGTGATCATGTGTTGTTGTTGTAAGTAATGTTGTAATAAAATTAAATAATTGTGAACT
>Frequency_1_QualityScore_FFHHHHHJJJJJJIJJJJIIIJJJIJJJJJJJFGHIJJGHIJIHIHIIJHIHHHGJIJHHHHHHEFFEDEEEEEDEDFDDEDDDEEEDDDEDDD_Mismatch_2_Sense_+_Library_PoolT
GGCAGTGAAATGAAACTGTTATTGTATGCAGGTTTAGGTGTAGTTACAGTGTGATCATGTGTTGTTGTTGTAAGTAATGTTGTAATAAAATTAA
>Frequency_1_QualityScore_EFDHFFDEF?HEHGGGFEBHCEHIIEGEEFIHGGEIIIJIJJIHIHD?BGCGGIJIIJ?BCDHICBGGCCFFFHGEIIHDEEE_Mismatch_0_Sense_+_Library_PoolT
TCATGTGTTGTTGTTGTAAGTAATGCTGTAATAAAATTAAATAATTGTGAACTAGAAGTATTTGTATTCTTGTTAAAAGTTCA
>Frequency_1_QualityScore_FDHHHHHIIJIJJJJJJJJJJJHHIJJHIJIJJIIJJIJJJJJJJIJJJJJJJJJJJJIJCIIIGHIJJEH_Mismatch_1_Sense_+_Library_PoolT
GTGAAGTTACAGTTTGATCATGTGTTGTTGTTGTAAGTAATGCTGTAATAAAATTAAATAATTGTGAACTA
>Frequency_1_QualityScore_FFHHHHHJJJIJHIJJJJGIJJJJJIJJJJJIJJJJJIJJJJJJJCGIHIIGHHIJHIJJHHHHHHFFFFFFDEFEDEDDDDDDDEDFEDFDDD_Mismatch_1_Sense_+_Library_PoolT
AATTTTTTGCAGTGGCAGTGAAATGAAACTGTTATTGTATGCAGGTTTAGGTGAAGTTACAGTTTGATCATGTGTTGTTGTTGTAAGTAATGCT
>Frequency_1_QualityScore_FFDFHDHIEGEBHHIIJGHHHEHEHIGIIFHGFIGEHHIIGIJGDGHHHJIJGGGHGCFGGHHIJGHHIEGGHEHHHH_Mismatch_0_Sense_+_Library_PoolT
GGTTTAGGTGAAGTTACAGTGTGATCATGTGTTGTTGTTGTAAGTAATGCTGTAATAAAATTAAATAATTGTGAACTA
>Frequency_1_QualityScore_FFHHHHHIJIJJJJJIIIJJJJJJJJJJIJJJJJJJJJJJJJHHIHIJIIJIIIIIIIJGIHIJJJJHHHHHHFFFFEDEEEEDFECFDDDDDD_Mismatch_0_Sense_+_Library_PoolT
TTTTTGCAGTGGCAGTGAAATGAAACTGTTATTGTATGCAGGTTTAGGTGAAGTTACAGTGTGATCATGTGTTGTTGTTGTAAGTAATGCTGTA
>Frequency_1_QualityScore_DDDHDHDGCFHIIIDGGHHEFG?DHEAG:BBFE9BBBDA??DHEGEFEGDF8CGFGHFGIIGIH?EEHHHEEEEEEECCCDCCCCEDCEDCCAA_Mismatch_1_Sense_+_Library_PoolT
TGAAACTGTTATTGTATGCAGGTTTAGGTGAAGTTACAGTTTGATCATGTGTTGTTGTTGTAAGTAATGCTGTAATAAAATTAAATAATTGTGA
>Frequency_1_QualityScore_ADAFDHHIIIIIIGHGIGBC@EAGGIIGHIIFHIIIHHIIIIIIIIGICC@DHEHIIIIII;@GHGH8=@=@@C@CEH_Mismatch_1_Sense_+_Library_PoolT
TGATCGTGTGTTGTTGTTGTAAGTAATGCTGTAATAAAATTAAATAATTGTGAACTAGAAGTATTTGTATTCTTGTTA
>Frequency_1_QualityScore_FFHHHHGJJJIGIJIIFHIJIJJJJJJJJGGHIIJIJJJJJJJEGIIJJAFHIIGHIIIJHIJJJJHHHHHHHEFFFEEDEECDDCFDEDDDDC_Mismatch_1_Sense_+_Library_PoolT
TTTTTTGCAGTGGCAGTGAAATGAAACTGTTATTGTATGCAGGTTTAGGTGAAGTTACAGTTTGATCATGTGTTGTTGTTGTAAGTAATGCTGT
>Frequency_1_QualityScore_FFHHHHHJJJJJJJJJJJJIIIIJJJJIIIJJJJJIJJJJIJIJJJJJJIIIJJGHIJIICHHGIJIGHHHHHHFFFFFFFDEFEDEDDDDDDD_Mismatch_2_Sense_+_Library_PoolT
TGTATTGTCAATTTTTTGCAGTGGCAGTGAAATGAAACTGTTATTGTATGCAGGTTTAGGTGAAGTTACAGTTTGATCATGTGTTGTTGTTGTA
>Frequency_1_QualityScore_?DF>DD?FHHEGIIGHEICHGDAHCHGIIHIIIIEHIEEHDCHEHIIGGIGEGGAHGIAHAHBG@GBCA;CFHGHIIEBHEEE>;?BCDCCEDE_Mismatch_1_Sense_+_Library_PoolT
AGTAATGCTGTAATAAAATTAAATAATTGTGAACTAGAAGTATTTGTATTCTTGTTAAAAGTTCAAAAAGTTCAAAAAATTCAGTGCATTCTAT
>Frequency_1_QualityScore_FDFHHHHIIGGGHIIJJCFFHIIJIGIIIJIJIIJJIHIIIIIIJIJIJJIJGIJJJJJJJJIIGHGHGCEDEHIJHFHEHGFFEFE_Mismatch_2_Sense_+_Library_PoolT
GTTACAGTGTGATCATGTGTTGTTGTTGTAAGTAATGTTGTAATAAAATTAAATAATTGTGAACTAGAAGTGTTTGTATTCTTGTTA
>Frequency_1_QualityScore_DFHBDFHIIBGHGIIICHHIGHI<_Mismatch_0_Sense_+_Library_PoolT
TGTAATAAAATTAAATAATTGTGA
>Frequency_1_QualityScore_FFHHFHHIJIIIJJJIIIIGHJGGGIIJJJJFHIIJJHIHIIIJIJIIGIIIIJJJJHHIFHIIJJHIJJJJIHHHHHHHFFFFFFFEEEEDCC_Mismatch_2_Sense_+_Library_PoolT
GCAGTGAAATGAAACTGTTATTGTATGCAGGTTTAGGTGTAGTTACAGTGTGATCATGTGTTGTTGTTGTAAGTAATGTTGTAATAAAATTAAA
>Frequency_1_QualityScore_DDFHHFHIJBFFIGIFHHIIHIIHJIJJJJJJIJJJJJIJJIIIGIJJFIIG_Mismatch_1_Sense_+_Library_PoolT
TGTTGTTGTTGTAAGTAATGCTGTAATAAAATTAAATAATTGTGAACTACAA
>Frequency_1_QualityScore_FFHGGHFGIIJIHHCHIGDBDHEIIIBFHH@GFGHIIFFIH4BGGFEFD?GHI?BDGHBDHHGIGCFEFFGCHGIJGHDEHEE@CFBDD@CCEE_Mismatch_0_Sense_+_Library_PoolT
GAAATGAAACTGTTATTGTATGCAGGTTTAGGTGAAGTTACAGTGTGATCATGTGTTGTTGTTGTAAGTAATGCTGTAATAAAATTAAATAATT
>Frequency_1_QualityScore_FF>FHHFIGIIGIGIGGGCFFFHICEGGIEHIJEIFHIJJJIIJJFGGIIHEEDFHBHGGGIIJGDHIGDGIIGIHGHHHHFFDEFF?@CEECC_Mismatch_2_Sense_+_Library_PoolT
ACTGTTATTGTATGCAGGTTTAGGTGAAGTTACAGTTTGATCATGTGTTGTTGTTGTAAGTAATGCTGTAATAAAATTAAATAATTGTGAACAA
>Frequency_1_QualityScore_D@DFHHDBGHGIHEGH?BEHIJGGIGEEFHFHGHHGEHIHHCG?BCFHGIJJHGIGEEGEHC@HHHGHEEEFEFDFF_Mismatch_1_Sense_+_Library_PoolT
GTTTAGGTGAAGTTACAGTTTGATCATGTGTTGTTGTTGTAAGTAATGCTGTAATAAAATTAAATAATTGTGAACTA
>Frequency_1_QualityScore_DDHGFFHHGGJIHIHIHGIGGIGGIJHIHHFHIJIJHHGHJGFFGGIJIGIHHJJJEHIGJGGGIIGIJ@FFE_Mismatch_1_Sense_+_Library_PoolT
GTTTAGGTGAAGTTACAGTTTGATCATGTGTTGTTGTTGTAAGTAATGCTGTAATAAAATTAAATAATTGTGA
>Frequency_1_QualityScore_FFHFHDHIGHIIIIJHGJJIGJIGIJJIJJJJJJIJJIJIDFEIHJJJEHIJJIIGIJJHIJJJIIICHAHFHCHFEFDFDEECCEEEDEEEDD_Mismatch_1_Sense_+_Library_PoolT
TAGTGATGTCATTTGTATTGTCAATTTTTTGCAGTGGCAGTGAAATGAAACTGTTATTGTATGCAGGTTTAGGTGAAGTTACAGTGTGATCATG
>Frequency_1_QualityScore_FFHHHHHGHIJJJJFHJJJJJJJJJIIIJIJJJJIJJIJJJJJJJJJJIJJJIJJJGJEHIIJ_Mismatch_1_Sense_+_Library_PoolT
ACAGTGTGATCATGTGTTGTTGTTGTAAGTAATGTTGTAATAAAATTAAATAATTGTGAACTA
>Frequency_1_QualityScore_FFHHGHHJJIJJJJJJJIJJJHIIJIIJJCGHIJIDGHIIHIJIHIIJJJJJJIJJJIGGIHIIHGIIJIIHHHHHHHFFFFFFFEEEEEE_Mismatch_1_Sense_+_Library_PoolT
AGTGAAATGAAACTGTTATTGTATGCAGGTTTAGGTGAAGTTACAGTTTGATCATGTGTTGTTGTTGTAAGTAATGCTGTAATAAAATTAA
>Frequency_1_QualityScore_DFF?FFBGC?EEHHBEIGEGGGGHGGIICDFGIGDGIIGGGFIIGGGGIIG@BBECGCHB;.==DAC.7=???ECEFD;>;@EADECCAA;>A=_Mismatch_2_Sense_+_Library_PoolT
TGTCATTTGTATTGTCAATTTTTTGCAGTGGCAGTGAAATGAAACTGTTATTGTATGCAGGTTTAGGTGTAGTTACAGTGTGATCATGTGTTGT
>Frequency_1_QualityScore_FDHFHHHJJJIJGJJJHIJJJJJIIJJJJIJJJJJFGIIJIGJHIIJJIHIIIIJJJHFDDDDDDD>;000<B_Mismatch_0_Sense_+_Library_PoolT
GTGTTGTTGTTGTAAGTAATGCTGTAATAAAATTAAATAATTGTGAACTAAAAAAAAAAAAAAAAAAAACGGA
>Frequency_1_QualityScore_FFHHHHHJJJJJJGIJIJIHIGJJJJHIIJJJIIIJIJIJJJJJJJGIHHIIGHHIIHHIHEHHHHHCFBEFFDCCEDEDDDDDDCDDCDDFDF_Mismatch_1_Sense_+_Library_PoolT
CATTTTTTTGCAGTGGCAGTGAAATGAAACTGTTATTGTATGCAGGTTTAGGTGTAGTTACAGTGTGATCATGTGTTGTTGTTGTAAGTAATGT
>Frequency_1_QualityScore_DD8AFBDBBFFEF1CACF<FACE?D>GFBG>BF<GC*9?*8*9??CFEDB(7;=@>@ECE3)7=AE3==;;77).66=A3;((5AA;>B@A@A@_Mismatch_0_Sense_+_Library_PoolT
TTGTCAATTTTTTGCAGTGGCAGTGAAATGAAACTGTTATTGTATGCAGGTGAAGTTACAGTTTGATCATGTGTTGTTGTTGTAAGTAATGCTG
>Frequency_1_QualityScore_FFHHHHHEHIIIIIJJIHHJEIIBHHGHIIIJJJGIIBFHGHIJIJJIIJIGGIGHIGGIIJJJJGGGCCGIHIJEGGE?A=?EEBFEFFFEEE_Mismatch_2_Sense_+_Library_PoolT
TTAGGTGTAGTTACAGTGTGATCATGTGTTGTTGTTGTAAGTAATGTTGTAATAAAATTAAATAATTGTGAACTAGAAGTGTTTGTATTCTTGT
>Frequency_1_QualityScore_FFHHHHHJJIJJJJJJJHIJIJJHHIIJJJJJJJIJJJJJJJJJJIIIJJJJIJJJJJIIJJIJJJJJGHGHGJIIJHHHHHHFFFEFFFEEEE_Mismatch_2_Sense_+_Library_PoolT
CTGTTATTGTATGCAGGTTTAGGTGAATTTACAGTTTGATCATGTGTTGTTGTTGTAAGTAATGCTGTAATAAAATTAAATAATTGTGAACTAA
>Frequency_1_QualityScore_FFHFFHHJJJJJJJIJHIIJJJJJHIHIJIJJIIJIIJJHIJIJIIJIJJJIJJJJJJJJHIHIJIJJJ_Mismatch_2_Sense_+_Library_PoolT
AGGTGTAGTTACAGTGTGATCATGTGTTGTTGTTGTAAGTAATGTTGTAATAAAATTAAATAAAATCCA
>Frequency_1_QualityScore_FFHHHHFJFHIJHGH@IIHFIHJJIJHHIIIGIHIGIIJJJIHJJJJJJIJJIJIJIJIIHIJJJIJJJHH@EHGGIDHHHGHG>_Mismatch_1_Sense_+_Library_PoolT
AGTTACAGTTTGATCATGTGTTGTTGTTGTAAGTAATGCTGTAATAAAATTAAATAATTGTGAACTAGAAGTATTTGTATTCTGA
>Frequency_1_QualityScore_BDHHHDF:C>EFHIHFGAEH9HEEHGII9AFHIIIII?CFHIIIIIIIIII<DFHGGGG_Mismatch_0_Sense_+_Library_PoolT
CTAGAAGTATTTGTATTCTTGTTAAAAGTTCAAAAAGTTCAAAAAATTCAGTGCATGCA
>Frequency_1_QualityScore_FFHHGHHJHIJJHIIJFHIGHJFGHIJHIJJIJIJJJIJJJJJIHGHIFHIHIJIIJIHIJIJIJJJJJDHHHHHHHHFFFFFFFCEEEEECCC_Mismatch_2_Sense_+_Library_PoolT
TGTTATTGTATGTAGGTTTAGGTGAAGTTACAGTTTGATCATGTGTTGTTGTTGTAAGTAATGCTGTAATAAAATTAAATAATTGTGAACTAAA
>Frequency_1_QualityScore_FFHHHHHJJJJJEGHJJIJJJJJJJJJIJJJJJHIIJJJJJJJJJJJJHIJIJJJIIJIGIIIIGIJJJDHHIJHGHHHHHFF_Mismatch_1_Sense_+_Library_PoolT
TGCAGGTTTAGGTGAAGTTACAGTTTGATCATGTGTTGTTGTTGTAAGTAATGCTGTAATAAAATTAAATAATTGTGAACTCA
>Frequency_1_QualityScore_FFHHGHFGIJJJGIGGHJGHIAHHJJIIGIIIIIJJJIDDEFEHICIIJJHIIGFIJJIIHEHIJGJJD@CHIJHAEHHFCEFFFFFFEECCAC_Mismatch_2_Sense_+_Library_PoolT
TGGCAGTGAAATGAAACTGTTATTGTATGCAGTTTTAGGTGTAGTTACAGTGTGATCATGTGTTGTTGTTGTAAGTAATGTTGTAATAAAATTA
>Frequency_1_QualityScore_FFHHHHHJIJIJJIJJJJJFHHIIIGIGJJIJJJIJIJIJHHIIJJJJJDHIIIJJGHJJIJJEEHGGIHGIHHGEE_Mismatch_1_Sense_+_Library_PoolT
AATAATTGTGAACTAGAAGTGTTTGTATTCTTGTTAAAAGTTCAAAAAGTTCAAAAAATTCAGTGCATTTTATAGTA
>Frequency_1_QualityScore_FFHHHHHJJJJHJJJJJJJIJJIJJCHIIJJEGIJJIJJJJJIJIHIIJJJJIIIJJIJJJJJJIIIHJHEHIJJHHHHHEHHFFFFFFEEEEE_Mismatch_0_Sense_+_Library_PoolC
AAATGAAACTGTTATTGTATGCAGGTTTAGGTGAAGTTACAGTGTGATCATGTGTTGTTGTTGTAAGTAATGCTGTAATAAAATTAAATAATTG
>Frequency_1_QualityScore_DDHDHFBGCFHFIIJIGEIGHEGHHEIIJIJIEEH:BEFHIBFHGHFEIICHBCGHHGHHHIIG@GHGGAEAC@D>CDFFFEEEECEE_Mismatch_1_Sense_+_Library_PoolC
AGTGGCAGTGAAATGAAACTGTTATTGTATGCAGGTTTAGGTGAAGTTACAGTTTGATCATGTGTTGTTGTTGTAAGTAATGCTGTAA
>Frequency_1_QualityScore_FFHHHHHJIJJJJJJJIJIJJJGIGJJJJIFGIIIJGHIJJHIIJIIGIJJIJJJJIHIHIJIIJIIJIIIHHHHHHHFFFFFFFCEEEEDEDC_Mismatch_1_Sense_+_Library_PoolC
CAGTGAAATGAAACTGTTATTGTATGCAGGTTTAGGTGAAGTTACAGTTTGATCATGTGTTGTTGTTGTAAGTAATGCTGTAATAAAATTAAAT
>Frequency_1_QualityScore_FEHHHHHIJJJJJJJGIJIJJCGGIJHJJJJJIIJIIJJJJJHIHIJHIJIJJIIJIIJJJJJJJGIIIHIJJIJJJHGHHHHHFFFFFFC_Mismatch_0_Sense_+_Library_PoolC
GTTATTGTATGCAGGTTTAGGTGAAGTTACAGTGTGATCATGTGTTGTTGTTGTAAGTAATGCTGTAATAAAATTAAATAATTGTGAACTA
>Frequency_1_QualityScore_FFHHHHHJJJIJJJJJJJJJJJIJIJIJJJGHIIIJHHHIIHIJJJJIJJJIIJJJJIIHJJIIJIJJJIJIHHHHHHHHFFFFFFFEEEEEED_Mismatch_2_Sense_+_Library_PoolC
CAGTGAAATGAAACTGTTATTGTATGCAGGTTTAGGTGTAGTTACAGTGTGATCATGTGTTGTTGTTGTAAGTAATGTTGTAATAAAATTAAAT
>Frequency_1_QualityScore_FFHHHHHJJJJJHIJJIJJJJJJJGHJIJJHGIJJIIJJJJIIIJJIJIJJIIHIIHHIHIJHIJJIIJGHIIJHHGHHHHFFFFFFFEEEEEE_Mismatch_0_Sense_+_Library_PoolC
AATGAAACTGTTATTGTATGCAGGTTTAGGTGAAGTTACAGTGTGATCATGTGTTGTTGTTGTAAGTAATGCTGTAATAAAATTAAATAATTGT
>Frequency_1_QualityScore_FFHHHHHJIJIJJJJJJGHGGIJEGEHIFHIJJJIJIJGIIJIIHGGHIHHIHIJGIJJIJIIIJJJIJIIHGHGGHFFFFFFFFEEECECDDC_Mismatch_1_Sense_+_Library_PoolC
CTGTTATTGTATGCAGGTTTAGGTGAAGTTACAGTGTGATCATGTGTTGTTGTTGTAAGTAATGCTGTAATAAAATTAAATAATTGTGAACTAA
>Frequency_1_QualityScore_DDFDHDHIJIGGIJIJIIII<FGEFFGHGGHIGIIHHGFGFGHJJIJIJIJJHGIIIIIIIJIIJJIJIEHHHHEFDEFFFFECDEEEECEDDD_Mismatch_2_Sense_+_Library_PoolC
GGCAGTGAAATGAAACTGTTATTGTATGCAGGTTTAGGTGTAGTTACAGTGTGATCATGTGTTGTTGTTGTAAGTAATGTTGTAATAAAATTAA
>Frequency_2_QualityScore_FFHHHHHJJHIIIIIIJJIIIJJIGIIIIIIIJJJJEHIIIJEGIIJIIJJIJIHIIIIJIJIHIGIIGDHHHHHGHHEFFFFFFEEEE_Mismatch_0_Sense_+_Library_PoolC
CAGTGGCAGTGAAATGAAACTGTTATTGTATGCAGGTTTAGGTGAAGTTACAGTGTGATCATGTGTTGTTGTTGTAAGTAATGCTGTAA
>Frequency_1_QualityScore_FFHHHHHJIIIJJJJJJJJFHIJJJHGIJJ_Mismatch_1_Sense_+_Library_PoolC
AATAATTGTGAACTAGAAGTATTTGTATTA
>Frequency_1_QualityScore_FDHHHHHJJJJHHJIIGJIIJIJJJJJJIJHIIIIJGIIIJIJJIJHIJHHIJJJJJDGIGIJEHHAEHHHEDDDDFFEEDEEEEEDEDDDDDD_Mismatch_2_Sense_+_Library_PoolC
GATGTCATTTGTATTGTCAATTTTTTGCAGTGGCAGTGAAATGAAACTGTTATTGTATGCAGGTTTAGGTGAAGTTACAGTTTGATCATGTGTT
>Frequency_1_QualityScore_FFHHHHHHGIJIJJJJJJJJJJJJJJIJJJJJHIJJJJJJJIJIJHGIJJJJJJJJIJJ@GHIJJCHIIEHHHHHHDFFFFFFEEECEEEDDDD_Mismatch_1_Sense_+_Library_PoolC
TCATTTGTATTGTCAATTTTTTGCAGTGGCAGTGAAATGAAACTGTTATTGTATGCAGGTTTAGGTGAAGTTACAGTGTGATCATGTGTTGTTG
>Frequency_1_QualityScore_FFHHGHGFHHGGICEEFHJJJJIIGIJIHHIIJJIHGHIGIJGGIFHIIIIIJJGIIIIIGHJJJIJJHHHIIIGIGFHHHHF_Mismatch_2_Sense_+_Library_PoolC
ATGCAGGTTTAGGTGTAGTTACAGTGTGATCATGTGTTGTTGTTGTAAGTAATGTTGTAATAAAATTAAATAATTGTGAACTA
>Frequency_1_QualityScore_DDFHHHDHHIIIIGGGEHBAHHGII>CGHGGIEF?B9BFGIGIECGDEDG8CGGGI=8@CGD>@GCA?EHHFHFFFFFFFEACCE=A?=CCAFE_Mismatch_1_Sense_+_Library_PoolC
TTGTCAATTTTTTGCAGTGGCAGTGAAATGAAACTGTTATTGTATGCAGGTTTAGGTGTAGTTACAGTGTGATCATGTGTTGTTGTTGTAAGTA
>Frequency_1_QualityScore_FFFDDHFHIJIBDGGCDHAIIIJJJJBGFGIJJIIHDEDHHGGAHFFFFDDEEEEDDEEDCDD=CCCDDDDDDDDDEDDDDDEDCDDEDDCDCC_Mismatch_2_Sense_+_Library_PoolC
GATGTCATTTGTATTGTCAATTTTTTGCAGTGGCAGTGAAATGAAACTGTTATTGTATGCAGGTTTAGGTGTAGTTACAGTGTGATCATGTGTT
>Frequency_1_QualityScore_DD>CD8AB@FGAIAFFEGFGCFICFAGB@EFFFEIFFIEECEGEIEFE@GGGEBBB<BFGIIIICFFDF@FEFEFF@EFEF_Mismatch_2_Sense_+_Library_PoolC
GTGTGATCATGTGTTGTTGTTGTAAGTAATGTTGTAATAAAATTAAATAATTGTGAACTAGAAGTGTTTGTATTCTTGTTA
>Frequency_1_QualityScore_FFHHHHHJGHHHIJEHHGJJJIJJJHIJJJJJJJJIIHIJIJJIJJJJJJJJJJIIJJJJJIJJIIIJHGIIIJJJIFHFFHGD_Mismatch_1_Sense_+_Library_PoolC
TATGCAGGTTTAGGTGAAGTTACAGTTTGATCATGTGTTGTTGTTGTAAGTAATGCTGTAATAAAATTAAATAATTGTGAACTA
>Frequency_1_QualityScore_FFHCFHHJFHIHJJFDBJIGIIFCHHIIIIJJJJGIIJHIGHIGHIJIGIJJJIJGHIJGIJIJJJJCGCCEHEHDFFEBDEEEFCECADEEDD_Mismatch_2_Sense_+_Library_PoolC
TAGTGATGTCATTTGTATTGTCAATTTTTTGCAGTGGCAGTGAAATGAAACTGTTATTGTATGCAGGTTTAGGTGTAGTTACAGTGTGATCATG
>Frequency_1_QualityScore_DFFHFHHGHHHIDHIGIIFEIIJGIEHGHHIGIBBDHHIIIHGHIIHHHIIE@FIIGHGIGH=FHIG_Mismatch_1_Sense_+_Library_PoolC
AGTTACAGTTTGATCATGTGTTGTTGTTGTAAGTAATGCTGTAATAAAATTAAATAATTGTGAACTA
>Frequency_1_QualityScore_FFHFHFHIIJIIHIJIJIJJIJHJIGJJJJJJJJGIDHIIIIHIGFGHGIHHHIJDGEHGIJJJJJIJJIGHDHH?BCDDBBEDDEDC@CCCDE_Mismatch_2_Sense_+_Library_PoolC
GTTAGTGATGTCATTTGTATTGTCAATTTTTTGCAGTGGCAGTGAAATGAAACTGTTATTGTATGCAGGTTTAGGTGTAGTTACAGTGTGATCA
>Frequency_1_QualityScore_DEHHHHFHIJJGIJJJJJJIIJJJJJJJJJJJJJJJJIJJJJJGGGIJJJJJJIJJGHIIJJJJJJJJJG@EHGHGADCFFFFEDDECEEDDEE_Mismatch_2_Sense_+_Library_PoolC
TGTTAGTGATGTCATTTGTATTGTCAATTTTTTGCAGTGGCAGTGAAATGAAACTGTTATTGTATGCAGGTTTAGGTGTAGTTACAGTGTGATC
>Frequency_1_QualityScore_FFCFHHHJFHJJIEGIIIHFHIJIGHEHGEGGGIHIIHHHIIJJJIIJEIGGJJJIGHGGGJIGIIGIIHIIIJIGHHGFHFCEFCDDDDDEDF_Mismatch_1_Sense_+_Library_PoolC
GGTTTAGGTGAAGTTACAGTTTGATCATGTGTTGTTGTTGTAAGTAATGCTGTAATAAAATTAAATAATTGTGAACTAGAAGTATTTGTATTCT
>Frequency_1_QualityScore_DFHDFFHGIIG?:E;CF?BFHHAHGIII<CGGIIHGHIDFFBG?DF9D@BFHG9DFG<BFHH@HGDEAF@EGHGIGEAEH;ACCED>_Mismatch_2_Sense_+_Library_PoolC
TTGTATGCAGGTTTAGGTGTAGTTACAGTGTGATCATGTGTTGTTGTTGTAAGTAATGTTGTAATAAAATTAAATAATTGTGAACTA
>Frequency_1_QualityScore_ADF<FHFGBEFGCBBEGIGIIEHIGIHGGGEHHEB?CG?BFBDB9BDGBFGGIIIIIIICG@CFFG48C=D>CHHHAHEEHF_Mismatch_1_Sense_+_Library_PoolC
TGCAGGTTTAGGTGAAGTTACAGTTTGATCATGTGTTGTTGTTGTAAGTAATGCTGTAATAAAATTAAATAATTGTGAACTA
>Frequency_1_QualityScore_FFHHGHCFHIJJAFCFHHHJJJJ>HHHIIJJJJGHFHIEHIIIIJIIGDHIGIDGGGIJJJJJJJJJJJDGIHGIHHH_Mismatch_2_Sense_+_Library_PoolC
TGCAGGTTTAGGTGTAGTTACAGTGTGATCATGTGTTGTTGTTGTAAGTAATGTTGTAATAAAATTAAATAATTGTGA
>Frequency_1_QualityScore_FDFFFHHJHGGEHIIIIIIJIGGIGGHHIJJJJHIJIJJIIIGHEHGFGH=@CHIJI_Mismatch_2_Sense_+_Library_PoolC
GTCATTTGTATTGTCAATTTTTTGCAGTGGCAGTGAAATGAAACTGTTATCGTATGC
>Frequency_1_QualityScore_DDHHBHFAFCFGHIEIIIFHGIIEFHIIIIEGHEGHGHIFHGHGGGDFBDHFGIIEIGBFGHHGGIIIGHEFGIIII_Mismatch_2_Sense_+_Library_PoolC
GTTTAGGTGTAGTTACAGTGTGATCATGTGTTGTTGTTGTAAGTAATGTTGTAATAAAATTAAATAATTGTGAACTA
>Frequency_1_QualityScore_FDFFHHHJIJJJIIJJIJJJJJIJIJJIJJJJJJJJJJJJJJJJJIJJJJIIJJJJJJJIJJJJGIIJJFG_Mismatch_2_Sense_+_Library_PoolC
GTGTAGTTACAGTGTGATCATGTGTTGTTGTTGTAAGTAATGTTGTAATAAAATTAAATAATTGTGAACTA
>Frequency_1_QualityScore_FFHHFHHIJJJIIJJJJJIJIIIHIJJJHIJIJJJIGIJJJGGIJJJJJJIJGII==FIGGGGEIHFHHHGHEFFF_Mismatch_1_Sense_+_Library_PoolC
TTGTATTGTCAATTTTTTGCAGTGGCAGTGAAATGAAACTGTTATTGTATGCAGGTTTAGGTGAAGTTACAGTTTA
>Frequency_1_QualityScore_DBF?FFHAEBFACFEHGGGGHC@CBD?GHII@GHHIIIGGIIIICFHIGIIIIIIGGGIIIGGI=FGIGC@FH>EEG_Mismatch_1_Sense_+_Library_PoolC
GTTTGATCATGTGTTGTTGTTGTAAGTAATGCTGTAATAAAATTAAATAATTGTGAACTAGAAGTATTTGTATTCCA
