# Supplementary material for: Differential Gene Expression Reveals Candidate Genes for Drought Stress Response in Abies alba (Pinaceae)
Source: PLoS One. 2015 Apr 29;10(4):e0124564. doi: 10.1371/journal.pone.0124564 (PMC4414588; doi:10.1371/journal.pone.0124564)
Supplement: S2 File — (GZ) [file pone.0124564.s002.gz › comp21573_c0_seq1.fa]

>comp21573_c0_seq1 len=346 path=[25:0-32 57:33-345]
CATGGAGGTGATGGTCATGGTCATGGGCATGGAGATGGAGGCGGAGGCGGTGGATGTGGAGGTGGAGGCGGTGGCTGTGGTGGTGGTGGCGGGGGCAGTTGAAGATCAGTATCATCACCAATAGCGAATACGCCCCTGCAACTCCGATTCCGATTCCAAATTGCATGATCATGCTAAATTGGTATCAATGCACAAATTATTATGGTTGACTATGTATTTGTGGTGACTTTTAAGGATTTGATGTTCTCAATTCATGCCATTTTTTTTAATGTTACTTTGGTCATGTTATAAAAAAAGTGGTGATGATGTTGATAGTTAAGATGCTAAAAAAAAACTTAGTAACTGA

>Frequency_2_QualityScore_FFHGFFFGGGGGGGGGGGGGGGGGGGGGGGGGGGGGGFGGGGGGGFFEEEEEEEEDDCDDEDDDDDEECCCDDDDEDDDDEDDDDDBCDEDDCD_Mismatch_0_Sense_+_Library_PoolT
GGGGGCAGTTGAAGATCAGTATCATCACCAATAGCGAATACGCCCCTGCAACTCCGATTCCGATTCCAAATTGCATGATCATGCTAAATTGGTA
>Frequency_2_QualityScore_DDFGGCGI<AGAFG5DGDGIIIIIEB?<?5?CBCC?=BCC;C?=>AACBCCCCB?B?;BBBAABC@A=>;3=ACCAB@A?A?BA=A?ACBC?A?_Mismatch_1_Sense_+_Library_PoolT
AGTGGCTGTGGTGGTGGTGGCGGGGGCAGTTGAAGATCAGTATCATCACCAATAGCGAATACGCCCCTGCAACTCCGATTCCGATTCCAAATTG
>Frequency_2_QualityScore_EEGD@GGGIIGIDGIHGGGFIIHDFEGEHGGGIIIHIGHIIEGFGGEGIHFGEEAEEABEEBADCCCCCCCCBCCCC?ACCCEC?:@CBECCCC_Mismatch_0_Sense_+_Library_PoolT
GTTGAAGATCAGTATCATCACCAATAGCGAATACGCCCCTGCAACTCCGATTCCGATTCCAAATTGCATGATCATGCTAAATTGGTATCAATGC
>Frequency_2_QualityScore_FFGGHHHJJJJIJJJJFIIIIIIHJIIIJIJIIIJJJJJJIJJJJJJIJIIIHEGFFFEECDEEEDDDDDDDEDCDDEDDDDDCDCEDDCCCDE_Mismatch_0_Sense_+_Library_PoolT
GGCAGTTGAAGATCAGTATCATCACCAATAGCGAATACGCCCCTGCAACTCCGATTCCGATTCCAAATTGCATGATCATGCTAAATTGGTATCA
>Frequency_1_QualityScore_FFGHGHHJJIJGHJJJJJIJJJIJJIIJJJJJJIJJJJJJJJIJJJJJJJHHHHHFFFFFCDDEEEDEDDDDEDDDDDDDDEDD>CCDEDDDDD_Mismatch_0_Sense_+_Library_PoolT
TTGAAGATCAGTATCATCACCAATAGCGAATACGCCCCTGCAACTCCGATTCCGATTCCAAATTGCATGATCATGCTAAATTGGTATCAATGCA
>Frequency_1_QualityScore_FFHHHHHJJJJJJJJJIJJJJJJJJJJIJJJJJIJJIJJJJJJJJJJJJJJHHHHHHFEFFFC@CCEEEEDDDDDEFEEDDDDDCDDDDDDEEE_Mismatch_0_Sense_+_Library_PoolT
CGAATACGCCCCTGCAACTCCGATTCCGATTCCAAATTGCATGATCATGCTAAATTGGTATCAATGCACAAATTATTATGGTTGACTATGTATT
>Frequency_1_QualityScore_DDFFHGCBBC6@?CC>C@8>8@8+8>CCCC8@?CBCCC(+8<?CC<<<BBCB@CCC?CC?B@BCECCCBC@CCACC:CAAACCCEC+:ACCC>A_Mismatch_2_Sense_+_Library_PoolT
GGGCGGGGGCAGTTGAAGATCAGTATCATCACCAATAGGGAATACGCCCCTGCAACTCCGATTCCGATTCCAAATTGCATGATCATGCTAAATT
>Frequency_1_QualityScore_EFHFHHHJIAFHIIJJJJJHIFCHHHEIIIJIIIJJIJJJJDHHIJJGHGGHIJJJJIIHHHIGGHIGGHCEHGII_Mismatch_0_Sense_+_Library_PoolT
CTAAATTGGTATCAATGCACAAATTATTATGGTTGACTATGTATTTGTGGTGACTTTTAAGGATTTGATGTTCTCA
>Frequency_1_QualityScore_FFHHHHHJJJJJJJJJJIJJJJJJJJJJJJJJJJJJJJJIJJJJJJHGHHHFFFBDDEEDDDDDFDDDDCDDDEDDDDEDDDDDCCDDDCCDCC_Mismatch_0_Sense_+_Library_PoolT
GGGCAGTTGAAGATCAGTATCATCACCAATAGCGAATACGCCCCTGCAACTCCGATTCCGATTCCAAATTGCATGATCATGCTAAATTGGTATC
>Frequency_1_QualityScore_FFHAFHDDD6@BCCCCDC>ACCCCADACDCACDCDDDCCB8BBBCDDDDDBB?CCCCCDD7?BCDD>BBDC(>CACDDDEDCDDDDCCD>CCDC_Mismatch_1_Sense_+_Library_PoolT
GGGCGGGGGCAGTTGAAGATCAGTATCATCACCAATAGCGAATACGCCCCTGCAACTCCGATTCCGATTCCAAATTGCATGATCATGCTAAATT
>Frequency_1_QualityScore_FFHHHHHJJJJIIJJJJJGIHIIIJJJJJJJJIJIIHHFFFEDDDDDDDDDDDDDDDDDDDED>DBDEECDCCDDDEDDCDECCDDDDDDEDDC_Mismatch_0_Sense_+_Library_PoolT
CGGGGGCAGTTGAAGATCAGTATCATCACCAATAGCGAATACGCCCCTGCAACTCCGATTCCGATTCCAAATTGCATGATCATGCTAAATTGGT
>Frequency_1_QualityScore_FFHHHGHJIIIIIIEJIJIGIEJIJJJIIJJJJJJJIJJJJCHIJIIJJJJIJHHHHFFFFFEECEEDCCDCDDDEDDDDDCCDEDDCDDDEDD_Mismatch_0_Sense_+_Library_PoolT
CAGTTGAAGATCAGTATCATCACCAATAGCGAATACGCCCCTGCAACTCCGATTCCGATTCCAAATTGCATGATCATGCTAAATTGGTATCAAT
>Frequency_1_QualityScore_DBDFAFHGEGBH>FEAHH>HDFFEA?FFCGADFGHE=DF4?BGGG@FHBF@FHIIICFH@GE@_Mismatch_1_Sense_+_Library_PoolT
AATGCACAAATTATTATGGTTGACTATGTATTTGTGGTGACTTTTAAGGATTTGATGTTCGCA
>Frequency_1_QualityScore_DDHHF?2<EGGJJIIGIHEFFFHBB;CADCEGEEBCDDDD@D3@CCDC@(:AC3::@C@CCDDDD@CCD@BB<<>?BDBB(<A<CC?CA8><8@_Mismatch_0_Sense_+_Library_PoolT
TGGAGGTGGAGGCGGTGGCTGTGGTGGTGGTGGCGGGGGCAGTTGAAGATCAGTATCATCACCAATAGCGAATACGCCCCTGCAACTCCGATTC
>Frequency_1_QualityScore_DD??AAFH?E>AGEHIIIDFGCGGFH<?DFFHF??;@AGI@EE8A4?DECCCC>ABB?<:@CBBB:CDC@ACC>CCCCCADCCCCCCCCDCA::_Mismatch_0_Sense_+_Library_PoolC
GGGGGCAGTTGAAGATCAGTATCATCACCAATAGCGAATACGCCCCTGCAACTCCGATTCCGATTCCAAATTGCATGATCATGCTAAATTGGTA
>Frequency_15_QualityScore_EEHGGGGHIHHHGHHHIIIGHIHIHHHHIHIIHIHGHHIHHHIIIIHHHGHGGDFFEECDDDDDDCDDDBDDCECCCCDCCDDCCACCDDCDCB_Mismatch_0_Sense_+_Library_PoolC
GTTGAAGATCAGTATCATCACCAATAGCGAATACGCCCCTGCAACTCCGATTCCGATTCCAAATTGCATGATCATGCTAAATTGGTATCAATGC
>Frequency_12_QualityScore_FEGHGGHIHHIHHIIHFGHIHIIEHIIIIIJGIIIIIIIIIIJIIIGGGGGGFFEEEDDCCDDEEDCDDCCCDCCDDEDDDDCBBCDCB@BCDE_Mismatch_0_Sense_+_Library_PoolC
GGCAGTTGAAGATCAGTATCATCACCAATAGCGAATACGCCCCTGCAACTCCGATTCCGATTCCAAATTGCATGATCATGCTAAATTGGTATCA
>Frequency_3_QualityScore_EEFGFE>DHIIHHGIGHGIHHFGIHGIIIIIGEGIIGGGIEGEHHIHI@FEFCEGFEFFDD@@ACCCCCBCCDDDDDB@@BCCDBCCCDCCDDB_Mismatch_0_Sense_+_Library_PoolC
TTGAAGATCAGTATCATCACCAATAGCGAATACGCCCCTGCAACTCCGATTCCGATTCCAAATTGCATGATCATGCTAAATTGGTATCAATGCA
>Frequency_2_QualityScore_FFHHGHGIIJJJJIIIJJIJJIIJJIJJIJJJJIJIJIJJJJIIJJIJJIIIIIIGGGEFGEEEEEEEEEEEEDDEFEEDDDCDCDDCDDCEEE_Mismatch_0_Sense_+_Library_PoolC
CGAATACGCCCCTGCAACTCCGATTCCGATTCCAAATTGCATGATCATGCTAAATTGGTATCAATGCACAAATTATTATGGTTGACTATGTATT
>Frequency_1_QualityScore_FFHGHHGJJEHIIJJJIIIHJJGIIIIJJJJJIIIHJJIJIHIJJJJIJIIIJJJJJJJJIJFHJJJJJIIGHIIJ_Mismatch_0_Sense_+_Library_PoolC
CTAAATTGGTATCAATGCACAAATTATTATGGTTGACTATGTATTTGTGGTGACTTTTAAGGATTTGATGTTCTCA
>Frequency_9_QualityScore_EEGGGGGHHHIHHHHIIFGGIIFHHHIIIIHIHHHIHIIHHHGGHHHHGGFGFEEECDDEDCDCEDCCCBBCDDCDDDECCCDDCDCDCC>BBC_Mismatch_0_Sense_+_Library_PoolC
GGGCAGTTGAAGATCAGTATCATCACCAATAGCGAATACGCCCCTGCAACTCCGATTCCGATTCCAAATTGCATGATCATGCTAAATTGGTATC
>Frequency_3_QualityScore_FFHHHHHIJIJIJHGGIIIICFFGGGGFFFFEEEEDDCDCCDDDDDDDDDDDDDDDDCACDCCCDDDEDBDCDDDDEDDDDEDDDDDCDDDDDA_Mismatch_0_Sense_+_Library_PoolC
CGGGGGCAGTTGAAGATCAGTATCATCACCAATAGCGAATACGCCCCTGCAACTCCGATTCCGATTCCAAATTGCATGATCATGCTAAATTGGT
>Frequency_9_QualityScore_FFGHHGHJJJHIIIIJJIJJJJJJJIIIIIJIIIIIJJJJJHIJJJJIIIIHHGHGFFFFEEEEEEEEDCCEDDDDDCCCDDCBCDDDDCCDDD_Mismatch_0_Sense_+_Library_PoolC
TGAAGATCAGTATCATCACCAATAGCGAATACGCCCCTGCAACTCCGATTCCGATTCCAAATTGCATGATCATGCTAAATTGGTATCAATGCAC
>Frequency_8_QualityScore_EEGHHGHHECDADCCDCCCCCC@BDCDDCDCCCCBCCBBBCBCCACCCCABCACCACDCACBCBCCACCBCCDBCACCDDCCDDDDCCCCCCDC_Mismatch_0_Sense_+_Library_PoolC
GGCGGGGGCAGTTGAAGATCAGTATCATCACCAATAGCGAATACGCCCCTGCAACTCCGATTCCGATTCCAAATTGCATGATCATGCTAAATTG
>Frequency_5_QualityScore_FFGHGHHJIHHIIJIJIJJJJJIIIJIJJJJHIIJJJJJJJIJIIIGIHIFGGGEFFEECDCDCCDDDBBDCCDDDBDCDCDACCDDCDDDDDC_Mismatch_0_Sense_+_Library_PoolC
GAAGATCAGTATCATCACCAATAGCGAATACGCCCCTGCAACTCCGATTCCGATTCCAAATTGCATGATCATGCTAAATTGGTATCAATGCACA
>Frequency_5_QualityScore_FEHHFGGFHIIIJJJECBCCCBCDCBCDDDCDDEEEDDDDDDDDDCDCCCDDCBDDDDCDDCDDDDAAB?BDBCDDDDDDBBCCDDEDDDDEDD_Mismatch_0_Sense_+_Library_PoolC
GTGGTGGTGGCGGGGGCAGTTGAAGATCAGTATCATCACCAATAGCGAATACGCCCCTGCAACTCCGATTCCGATTCCAAATTGCATGATCATG
>Frequency_5_QualityScore_FEHHGHHJJJJJHDBDDDCCDCBCCCDCDEEDEDDDDDDDDCCCDDDDDCDDDDCDDDDDDDDC@BCDECBCCCDCDDCDCCBDCCCCDDDDCD_Mismatch_0_Sense_+_Library_PoolC
GTGGTGGCGGGGGCAGTTGAAGATCAGTATCATCACCAATAGCGAATACGCCCCTGCAACTCCGATTCCGATTCCAAATTGCATGATCATGCTA
>Frequency_5_QualityScore_FFGGGGHJFHHIIIHIIHIIHHHFFHJIJHFFFFHIHIJJGIHHGIHHGFFFGGGGEEEDEEEDEDEDDDDDCDCCCDDCC>ACDDDCCCCCCB_Mismatch_0_Sense_+_Library_PoolC
AAGATCAGTATCATCACCAATAGCGAATACGCCCCTGCAACTCCGATTCCGATTCCAAATTGCATGATCATGCTAAATTGGTATCAATGCACAA
>Frequency_4_QualityScore_FEGHHHGIJJJJJIJIJIJJJIJJJIIJJJJJJJJJJJJJJJJIIIJIIIHGGGGGFFFFFEEEEEEEDCDCDDDDEDDACCDEDDDDDDDCCC_Mismatch_0_Sense_+_Library_PoolC
GATCAGTATCATCACCAATAGCGAATACGCCCCTGCAACTCCGATTCCGATTCCAAATTGCATGATCATGCTAAATTGGTATCAATGCACAAAT
>Frequency_3_QualityScore_FFHHHEGIIIJHIJFIIBGIEHHGIHECDCCCBCCABC?AABC;ADCDDCCDDBCDCCCC>BCADCACC??BABCCCCD>>ACCDCABBADABC_Mismatch_0_Sense_+_Library_PoolC
GGCGGTGGCTGTGGTGGTGGTGGCGGGGGCAGTTGAAGATCAGTATCATCACCAATAGCGAATACGCCCCTGCAACTCCGATTCCGATTCCAAA
>Frequency_3_QualityScore_EFHHHHGHHJGIJGHIHJIJHD?>A?BCCDDB@CCD;BBDEEDDDDDCCDCBACDCDDCCCDDCBC>ACBCCC?AABD@?BAAC>BCBDCCBCD_Mismatch_0_Sense_+_Library_PoolC
GCTGTGGTGGTGGTGGCGGGGGCAGTTGAAGATCAGTATCATCACCAATAGCGAATACGCCCCTGCAACTCCGATTCCGATTCCAAATTGCATG
>Frequency_3_QualityScore_EFHFHGDGHHHGGFHIGFHIGIGHHFGHGHHHIJJIGIIIIHIIJJJGIHHHIHHHGCEFFGFFCCEEEDDCACDDEECB>@?CDCCCD@CDCD_Mismatch_0_Sense_+_Library_PoolC
GAATACGCCCCTGCAACTCCGATTCCGATTCCAAATTGCATGATCATGCTAAATTGGTATCAATGCACAAATTATTATGGTTGACTATGTATTT
>Frequency_3_QualityScore_FFHHGHHCGIGIJGHI@GH=CG?GHFFG?DEEEDCDDBCD<AC>BDCCDDDD>9?9@B@A@>ABBC=@@=@@B@AA6?@@?857>:>B>9>ACB_Mismatch_0_Sense_+_Library_PoolC
GAGGCGGTGGATGTGGAGGTGGAGGCGGTGGCTGTGGTGGTGGTGGCGGGGGCAGTTGAAGATCAGTATCATCACCAATAGCGAATACGCCCCT
>Frequency_3_QualityScore_ECFGHHHJJJBFHGIICHHAFG@FG:DDFIGCCC<AB7>A9>BA>??B;?=?==AA@A=BC@@@;9>>;>=79<A;4>:@B>>A?:=>BCC<@<_Mismatch_0_Sense_+_Library_PoolC
GTGGAGGCGGTGGCTGTGGTGGTGGTGGCGGGGGCAGTTGAAGATCAGTATCATCACCAATAGCGAATACGCCCCTGCAACTCCGATTCCGATT
>Frequency_3_QualityScore_EEGHGGGGEFEECDEEDEEDDDDECDCCCCCCBDDDDCDB?CCCCDCDCCDCDCDDDCDDDDDDCCDBBABCCDDDDDDDDCDBCCCBCCDDBB_Mismatch_0_Sense_+_Library_PoolC
GCGGGGGCAGTTGAAGATCAGTATCATCACCAATAGCGAATACGCCCCTGCAACTCCGATTCCGATTCCAAATTGCATGATCATGCTAAATTGG
>Frequency_3_QualityScore_FFDGHGHJHJJGHIFHIGHJIJJJED;>AACCBDDCCDDDBD@DDDCDDDDDBBCACCCBDD?ADDDAB@@CCDDDABCBCDBBCDDDCDD=AC_Mismatch_0_Sense_+_Library_PoolC
GGTGGCTGTGGTGGTGGTGGCGGGGGCAGTTGAAGATCAGTATCATCACCAATAGCGAATACGCCCCTGCAACTCCGATTCCGATTCCAAATTG
>Frequency_2_QualityScore_FFHHHHHIJJJJJJJJJJJJJJIIJIJJJJJJJJJJJJJJJIJJJJJIHHHHHHGFFFFFFEEEEEEEDDDDCEDDDDDDEDDDDDDDCCDDCE_Mismatch_0_Sense_+_Library_PoolC
CAGTATCATCACCAATAGCGAATACGCCCCTGCAACTCCGATTCCGATTCCAAATTGCATGATCATGCTAAATTGGTATCAATGCACAAATTAT
>Frequency_2_QualityScore_EFHHHHHJHFEDECEEDDCDDDDCDDEEEDDDDDCDDDDCCDDDDDDDDDDCDCDDDDDCDDCDEDBCCDEEDDDDCDDEDDDDEDDDDDCBCE_Mismatch_0_Sense_+_Library_PoolC
TGGCGGGGGCAGTTGAAGATCAGTATCATCACCAATAGCGAATACGCCCCTGCAACTCCGATTCCGATTCCAAATTGCATGATCATGCTAAATT
>Frequency_2_QualityScore_EEFEHFFIIGHIIIIIHEGGHGIIGIHCCIIIIIEIGHGII?EGGHIIICEGGGEBAB7A@7=@CBDCCCCC;?ACCC77?BACA?<??;;?AC_Mismatch_0_Sense_+_Library_PoolC
ATCAGTATCATCACCAATAGCGAATACGCCCCTGCAACTCCGATTCCGATTCCAAATTGCATGATCATGCTAAATTGGTATCAATGCACAAATT
>Frequency_2_QualityScore_FFFHHHHJIIJFII@FHEHHGII=FHHIIGIICGE?ED>CACCCDBD3756AAABA@ACCC;AACC?CC@BCCCCCC??BDDCAACDD?AA?CB_Mismatch_0_Sense_+_Library_PoolC
GGTGGATGTGGAGGTGGAGGCGGTGGCTGTGGTGGTGGTGGCGGGGGCAGTTGAAGATCAGTATCATCACCAATAGCGAATACGCCCCTGCAAC
>Frequency_2_QualityScore_DEFFHFFII5DFGABDACAEIGF=?<A>A9>CCCCBCC=CCA>?9ABCCCCC?7;;???B@79?55:A??CCC??=AC?<?;>A?CDCCCCA;?_Mismatch_0_Sense_+_Library_PoolC
TGGCTGTGGTGGTGGTGGCGGGGGCAGTTGAAGATCAGTATCATCACCAATAGCGAATACGCCCCTGCAACTCCGATTCCGATTCCAAATTGCA
>Frequency_2_QualityScore_FFHGGHGHIDGIGHIJIJJJDDDBCDCDCCCDDDC=CDCEEDDDDDDDDCACCCDDDBBDDDCDDDCDCCCADDDDDDDDDDECCCCA?ACDDC_Mismatch_0_Sense_+_Library_PoolC
CTGTGGTGGTGGTGGCGGGGGCAGTTGAAGATCAGTATCATCACCAATAGCGAATACGCCCCTGCAACTCCGATTCCGATTCCAAATTGCATGA
>Frequency_2_QualityScore_FFHGHGHIJGIIJJJJJJIJJJJIIHIJJJJJIHIGHIIIIIIIJJJIJJIIIIJJJJJJIJIJJJJEICBGIGIH:?EGGGFEEEEEEEEDDD_Mismatch_0_Sense_+_Library_PoolC
CTAAATTGGTATCAATGCACAAATTATTATGGTTGACTATGTATTTGTGGTGACTTTTAAGGATTTGATGTTCTCAATTCATGCCATTTTTTTT
>Frequency_2_QualityScore_EEGFHHHJIIIIJFCDCCDAAABBCCBCCACDEEDDDDCDCDC@CC=BCCCDCDDBCCDCBCCDBDDDDCA@BCCDEDCCCDCCEDDDDECCCD_Mismatch_0_Sense_+_Library_PoolC
GGTGGTGGCGGGGGCAGTTGAAGATCAGTATCATCACCAATAGCGAATACGCCCCTGCAACTCCGATTCCGATTCCAAATTGCATGATCATGCT
>Frequency_2_QualityScore_FFHHHHHJIJIJIJJIJIIIIJJIJJJJJJJJIJIJJJJIJJJJJJJJJJIJJIHHGGFFFDDEEEEEDCDDDEDDDDEDDDDDCDDEDDCCCD_Mismatch_1_Sense_+_Library_PoolC
AGGCAGTTGAAGATCAGTATCATCACCAATAGCGAATACGCCCCTGCAACTCCGATTCCGATTCCAAATTGCATGATCATGCTAAATTGGTATC
>Frequency_2_QualityScore_EFGGHEHHIIFIIIIIIIIIIIIJIGIGIJJJIIJIIIEIIIIIJJJIGGIIIIIIGIFIIJJHIJJJJHGIIGGGGHGHHFGEFFCEEEEE=A_Mismatch_0_Sense_+_Library_PoolC
AAATTGCATGATCATGCTAAATTGGTATCAATGCACAAATTATTATGGTTGACTATGTATTTGTGGTGACTTTTAAGGATTTGATGTTCTCAAT
>Frequency_2_QualityScore_CC?BEBCCAEF1?@?EAAEH?EE3?C@FEBAC?>94=BA;==;369===+337A9A?ACCBBAA@:;=;=?;5?A95;?9;59=?=6=?ACB8?_Mismatch_0_Sense_+_Library_PoolC
GGTGGAGGCGGTGGCTGTGGTGGTGGTGGCGGGGGCAGTTGAAGATCAGTATCATCACCAATAGCGAATACGCCCCTGCAACTCCGATTCCGAT
>Frequency_2_QualityScore_EDEEDHGGHGDGGGGGFFHHEFFEGHBGIIGGGGFHGGIHHDE=??C9CC@CGFGGEECEB3=ADABBDBCCAACB?9<A?BBACDCCA><@CC_Mismatch_0_Sense_+_Library_PoolC
CCAATAGCGAATACGCCCCTGCAACTCCGATTCCGATTCCAAATTGCATGATCATGCTAAATTGGTATCAATGCACAAATTATTATGGTTGACT
>Frequency_2_QualityScore_FFHHHGHIIJIIJJJEHGHIIJIIIIIIJJIIIIIIIGIJIJIDGGIIHGGHHGHFEFFFEEDECDCDCCACCEDDDDDDCBCDCDEEEEDCCC_Mismatch_0_Sense_+_Library_PoolC
ATCACCAATAGCGAATACGCCCCTGCAACTCCGATTCCGATTCCAAATTGCATGATCATGCTAAATTGGTATCAATGCACAAATTATTATGGTT
>Frequency_2_QualityScore_FEHFFGFIEIFHHFEGEGGGGFCGFHCC;9@:BCCDD>>CCC;<??AA?BCCDCCCCCA@ACAAAACCCCBBDCCCBCCAAD?C6:>ABCCCCC_Mismatch_0_Sense_+_Library_PoolC
GCGGTGGCTGTGGTGGTGGTGGCGGGGGCAGTTGAAGATCAGTATCATCACCAATAGCGAATACGCCCCTGCAACTCCGATTCCGATTCCAAAT
>Frequency_1_QualityScore_FFHFHHHJJJJJIJJJIJJIIJJJIIJJJJJJJIIIIJJHGGHIIJJJJIJIJJJIGIIIIJIIJDEHEAEHHHHHFFFFFDEEEEEDDDCDDD_Mismatch_0_Sense_+_Library_PoolC
CCGATTCCGATTCCAAATTGCATGATCATGCTAAATTGGTATCAATGCACAAATTATTATGGTTGACTATGTATTTGTGGTGACTTTTAAGGAT
>Frequency_1_QualityScore_FFGHHHHIJJJJJJJIIJIJJIIJJJIJJIJIIIJIIJJJJJJJJJJJJJIJJJHHHH?EHFFFFFFEDEDCEDCEFEFDDDDDD_Mismatch_0_Sense_+_Library_PoolC
CGAATACGCCCCTGCAACTCCGATTCCGATTCCAAATTGCATGATCATGCTAAATTGGTATCAATGCACAAATTATTATGGTTGA
>Frequency_1_QualityScore_FFHHHHHJJJJJIJJIJJJJIIJIJJIHHIJJJJJJJIIIIJJIJJJJJJHIJJJIJJJHIIJJJIIIGFHHIJJIHHGHHHFFFEFFDDEDEE_Mismatch_0_Sense_+_Library_PoolC
CCAAATTGCATGATCATGCTAAATTGGTATCAATGCACAAATTATTATGGTTGACTATGTATTTGTGGTGACTTTTAAGGATTTGATGTTCTCA
>Frequency_1_QualityScore_FDDADFHGGHEEG=EHCGGGHG<FBC<?AFIEH@BB@GG>CFHCCCCDGEE;?3=A?C@@D?@EE@C>@6=A>@CDE>CCCCC?CA@C_Mismatch_0_Sense_+_Library_PoolC
CGAATACGCCCCTGCAACTCCGATTCCGATTCCAAATTGCATGATCATGCTAAATTGGTATCAATGCACAAATTATTATGGTTGACTA
>Frequency_1_QualityScore_FFHHFHHIJIJJJJJJJJJJJJIJGGIGJJJJJIJJJJJIIJJJJFIJIJJHGHGIIIHHHHHHBDCEFCDEECCEEDBDDACDCBDDDDDDDD_Mismatch_0_Sense_+_Library_PoolC
TTTGTGGTGACTTTTAAGGATTTGATGTTCTCAATTCATGCCATTTTTTTTAATGTTACTTTGGTCATGTTATAAAAAAAGTGGTGATGATGTT
>Frequency_1_QualityScore_FFHHHHHJJJJJJIJJJJJHIJJJJJJJJJJJJIJJJJJJJJHHJHHIFHIGGIJJIIJJJJJJJIIJJHJJIJIIHHHHCHFDEF@DDFEECA_Mismatch_0_Sense_+_Library_PoolC
CATGATCATGCTAAATTGGTATCAATGCACAAATTATTATGGTTGACTATGTATTTGTGGTGACTTTTAAGGATTTGATGTTCTCAATTCATGC
>Frequency_1_QualityScore_FFHHHHHJJJJJJJJJJJJJJIJJJJJJJIJJJJJJJJIIGIJJJJJIJGHIJJJJJJJJJIEHHHHGHEFCFFDFFFEDCCCDDDDDDDDDDD_Mismatch_1_Sense_+_Library_PoolC
CCGATTCCGATTCCAAATTGCATGATCATGCTAAATTGGTATCAATGCACAAATTATTATGGTTGACTATGTATTTGTGGTGACTTTTAAGGAA
>Frequency_1_QualityScore_FFHHHHGJIJHHJIJJIJJIJIJJJIIJIIJJJJJJJJJJJJIIIIJJHHIJJIJJJJI_Mismatch_0_Sense_+_Library_PoolC
ATTATTATGGTTGACTATGTATTTGTGGTGACTTTTAAGGATTTGATGTTCTCAATTCA
>Frequency_1_QualityScore_FFGGGHHJGADFIHEIHIHGHHJIIJJIIFIIJJJJIGIJJGGIGIIGHHGIGGIJJI_Mismatch_0_Sense_+_Library_PoolC
AAGGATTTGATGTTCTCAATTCATGCCATTTTTTTTAATGTTACTTTGGTCATGTTAT
>Frequency_1_QualityScore_DBCDDHA>B>8CCAAC>9>>55@;;>;C>@33>?C8385507+38597588<CCCCAC(0<BA@CB??@>:@C@4:>>CA:>@_Mismatch_0_Sense_+_Library_PoolC
GGCGGGGGCAGTTGAAGATCAGTATCATCACCAATAGCGAATACGCCCCTGCAACTCCGATTCCGATTCCAAATTGCATGATC
>Frequency_1_QualityScore_FFH)AFHIJJJJGIJIJJJJJJJJJJIJDIJJJJGIJJJJJJJIJJJGGHHBHFFFFD3@CCCCCCDDEDDDDDDDD::@CCDC::A@:@CDDD_Mismatch_1_Sense_+_Library_PoolC
GTTAAAGATCAGTATCATCACCAATAGCGAATACGCCCCTGCAACTCCGATTCCGATTCCAAATTGCATGATCATGCTAAATTGGTATCAATGC
>Frequency_1_QualityScore_DFHHFHBBGEEHIJIIIJIIIJIIGHGJDG_Mismatch_0_Sense_+_Library_PoolC
ATAGTTAAGATGCTAAAAAAAAACTTAGTA
>Frequency_1_QualityScore_BD8F?BBEGHGEHHICHIIIBFG9AF?E@BE@ABFHI>FHGH4:DGIBH>DCHEDGBGIIDBBFDHGC_Mismatch_1_Sense_+_Library_PoolC
AGATTCCGATTCCAAATTGCATGATCATGCTAAATTGGTATCAATGCACAAATTATTATGGTTGACTA
>Frequency_1_QualityScore_FFHHHHHJJJJJJJIJJJJJJJJJIJJJJJJJJJGIJJJJIIJJJJIHHHHHHHFDFFFFEEEEECCEDDDDDDEDDDDDDDDDDDDDDEEDCC_Mismatch_0_Sense_+_Library_PoolC
CATCACCAATAGCGAATACGCCCCTGCAACTCCGATTCCGATTCCAAATTGCATGATCATGCTAAATTGGTATCAATGCACAAATTATTATGGT
>Frequency_1_QualityScore_FFHHGFHJIJJBHHHHFFFFBCD5=BADDBDD<BDDDDDDD?BD9BD9BBDDDDDD7;B9@:>CD:A>C>:@CDCD>@CCCACDCCD>BBBC_Mismatch_0_Sense_+_Library_PoolC
GGCGGAGGCGGTGGATGTGGAGGTGGAGGCGGTGGCTGTGGTGGTGGTGGCGGGGGCAGTTGAAGATCAGTATCATCACCAATAGCGAATAC
>Frequency_1_QualityScore_FFHHHHHJJCFHHHGFHF2<CHIIJJJJIJIJIJJIIJJJJJI_Mismatch_0_Sense_+_Library_PoolC
AAGGATTTGATGTTCTCAATTCATGCCATTTTTTTTAATGTTA
>Frequency_1_QualityScore_FDHHCFHIJJJJJDHIIJJFHIBFI@GIHIHHFDDDDBBB<C>@CCCACCC>CADDEDDDDCDDDDDBB<BDCDBDDDDDCDDCDDDDBDDCDD_Mismatch_0_Sense_+_Library_PoolC
GAGGTGGAGGCGGTGGCTGTGGTGGTGGTGGCGGGGGCAGTTGAAGATCAGTATCATCACCAATAGCGAATACGCCCCTGCAACTCCGATTCCG
>Frequency_1_QualityScore_FFHHHHHJIJJJJJJJJJIJJJJIJJJIJJJJJJJJJJJJJJJJJJJJJJJJHHHHHGEDDFFFFEEEDAEDBDDDEEEEDD@CBDDDCDD@CD_Mismatch_0_Sense_+_Library_PoolC
GCGAATACGCCCCTGCAACTCCGATTCCGATTCCAAATTGCATGATCATGCTAAATTGGTATCAATGCACAAATTATTATGGTTGACTATGTAT
>Frequency_1_QualityScore_EDHFFHGGGIIJJJIFD@B?CCACDDBDCDDDF>ADCDDCCBDDD<57BBDDDDDDDDDDDDDDDDD>@<CDDDDDEEDDDDDDDDDDDCCCDD_Mismatch_1_Sense_+_Library_PoolC
GTGGTGGTGGCGGGGGCAGTTGAAGATCAGTATCATCACCAATAGCGAATACGCCCCTGCAACTCCGATTCCTATTCCAAATTGCATGATCATG
>Frequency_1_QualityScore_?DB:CD<FFEEG>C@HFCHBHHEDGHEG8CF@EFHE<3?C7B<FHHHBGD4?9D)7068.=CAFG;).=@EC))=).7?).737?>;BCCA@>A_Mismatch_0_Sense_+_Library_PoolC
ATCATGCTAAATTGGTATCAATGCACAAATTATTATGGTTGACTATGTATTTGTGGTGACTTTTAAGGATTTGATGTTCTCAATTCATGCCATT
>Frequency_1_QualityScore_FFHHHHHJJJJJJJJJJJJJIIJJJIIJJJJJJJJJJJJJJJJJJJIJIJIHIJJJJJJIJIHIJJHHHFFHHFFFFFEDEDEEEEEEDDDCBD_Mismatch_0_Sense_+_Library_PoolC
CCCCTGCAACTCCGATTCCGATTCCAAATTGCATGATCATGCTAAATTGGTATCAATGCACAAATTATTATGGTTGACTATGTATTTGTGGTGA
>Frequency_1_QualityScore_FFHHHHHJJJJJJJIJIJIJJHIJJJJJJJJJJJJJIJJJIJGIJIJJHHHHHHFFFFFFFEEEEEECDACDDDDDEDDDDDDDBBDDCDEDDD_Mismatch_0_Sense_+_Library_PoolC
ATCATCACCAATAGCGAATACGCCCCTGCAACTCCGATTCCGATTCCAAATTGCATGATCATGCTAAATTGGTATCAATGCACAAATTATTATG
>Frequency_1_QualityScore_FFHHHFHIJIJCFIEEHGJJJDD-9@CCCCCDCCDAC>CDEEEDDDD>BCDCCBDB@DCBDBDDBDDCDA?ACBBDDCEA@@DDEDCDCCDDDD_Mismatch_1_Sense_+_Library_PoolC
GGCTGTGTTGGTGGTGGCGGGGGCAGTTGAAGATCAGTATCATCACCAATAGCGAATACGCCCCTGCAACTCCGATTCCGATTCCAAATTGCAT
>Frequency_1_QualityScore_FFHCFHFIJJJJDHIJJJHIJFGI@GHBHIIGFDDDBB@<CCCDD>CCDDAD@C@@@CCC>BDCCDB;B@@CBBDDDBDDCDDDDDD7?BCDC@_Mismatch_0_Sense_+_Library_PoolC
AGGTGGAGGCGGTGGCTGTGGTGGTGGTGGCGGGGGCAGTTGAAGATCAGTATCATCACCAATAGCGAATACGCCCCTGCAACTCCGATTCCGA
>Frequency_1_QualityScore_FFHHHHHJJJJIJJJJJJJJJJJJJJJJJJJJJJJJJJJJJJJJJFHIJJIJIIJJJIJGIIJIJJIJJEHHHHFFFDDFFFEEEDEDDDDDDD_Mismatch_0_Sense_+_Library_PoolC
GCAACTCCGATTCCGATTCCAAATTGCATGATCATGCTAAATTGGTATCAATGCACAAATTATTATGGTTGACTATGTATTTGTGGTGACTTTT
>Frequency_1_QualityScore_FFHHFHGJJJJJIJJJJJJJIIJIJJJHIJIJJIJJHIJJJJIJJHHJIIJJJJJJJJJJJJIJJIIJJIGIJHHH_Mismatch_0_Sense_+_Library_PoolC
TTGGTATCAATGCACAAATTATTATGGTTGACTATGTATTTGTGGTGACTTTTAAGGATTTGATGTTCTCAATTCA
>Frequency_1_QualityScore_E,>DFHHJJIJJIJJJJJJJIIJIIJIIJJJIHJIJJIIJJ_Mismatch_0_Sense_+_Library_PoolC
AATTCATGCCATTTTTTTTAATGTTACTTTGGTCATGTTAT
>Frequency_1_QualityScore_ADHDFFDIGGGGIIEGIGGGGGIIIIIIIICHCHCDGHIDBD;BEFHIGIIIEBHGGBCHIE>GHGHIGCEHHI7?ACHCDFFFFCCCCEEC;A_Mismatch_0_Sense_+_Library_PoolC
TCCGATTCCAAATTGCATGATCATGCTAAATTGGTATCAATGCACAAATTATTATGGTTGACTATGTATTTGTGGTGACTTTTAAGGATTTGAT
>Frequency_1_QualityScore_DDHHHAFHDGHG@3FIG@CEDFHG>FEGFGDH>G9DHCGCDFH?FGHH@FHEIIIGEHHGCGCDCG=@FGFH_Mismatch_0_Sense_+_Library_PoolC
ATTGGTATCAATGCACAAATTATTATGGTTGACTATGTATTTGTGGTGACTTTTAAGGATTTGATGTTCTCA
>Frequency_1_QualityScore_FFHGHHHJIFIIJJIJJIGHIGIIHIJIJJDHIGHIHJJJJIJIFGHIGGIICGCHGHGFEH8ECEC@>@C@CHIHHFDDDDCCCCD_Mismatch_0_Sense_+_Library_PoolC
ATGCACAAATTATTATGGTTGACTATGTATTTGTGGTGACTTTTAAGGATTTGATGTTCTCAATTCATGCCATTTTTTTTAATGTTA
>Frequency_1_QualityScore_FFGHHHHIIIGIJHHDIHHEGHFIHIJJGIJIFIIIJJIIJJJIJJHIAGIIJIIGG_Mismatch_0_Sense_+_Library_PoolC
CAAATTATTATGGTTGACTATGTATTTGTGGTGACTTTTAAGGATTTGATGTTCTCA
>Frequency_1_QualityScore_DDDACCDBGBAF:A3A<F,C<9C+A:?<)@:B<DDADF<B:(<F6CCFD>C@;?8?B7);3;@(-5>@@;A:@>A5>@AAB:>55>>A>AA_Mismatch_1_Sense_+_Library_PoolC
GGGCAGTTGAAGATCAGTATCATCACCAATAGCGAATACGCCCCTGCAACTCCGATTCCGATTACAAATTGCATGATCATGCTAAATTGGT
>Frequency_1_QualityScore_BDFFHA?9D?>FGA@FCHE<FBBACA+AF*:?CFGHBACB7?BBBFGEHIEG?3D4?BFHGFCCHGE_Mismatch_0_Sense_+_Library_PoolC
TATCAATGCACAAATTATTATGGTTGACTATGTATTTGTGGTGACTTTTAAGGATTTGATGTTCTCA
>Frequency_1_QualityScore_FFHHHHHJJJJJJJJJJJJJJJJJJJJJJJHIJJIHJJIIIIIIIJIJJJIJJIIJHIJGIJGGIJJJJHJJJJJHHHHHEEFFFFFE>CE>CD_Mismatch_0_Sense_+_Library_PoolC
ATTCCAAATTGCATGATCATGCTAAATTGGTATCAATGCACAAATTATTATGGTTGACTATGTATTTGTGGTGACTTTTAAGGATTTGATGTTC
>Frequency_1_QualityScore_FFHHHHHIIIIIIBCHG;GGGIIIIIGII@DFIGHIIIIIIIIIIIIIIHHEHHHGFFFFFFDE@CEDEDEDCDCCBCDCDDDC>CCDDCDBCB_Mismatch_0_Sense_+_Library_PoolC
GCCCCTGCAACTCCGATTCCGATTCCAAATTGCATGATCATGCTAAATTGGTATCAATGCACAAATTATTATGGTTGACTATGTATTTGTGGTG
>Frequency_1_QualityScore_:2=ACD1:8:?@<>B@=@:AB:>>:>>5>5;@>8A>8A@>A89&7<-<38-0552<2?AA>>:<B<?:>3>@8>B@BBA@BABDBBBAB::::>_Mismatch_1_Sense_+_Library_PoolC
GTGGAGGCGGGGGCAGTTGAAGATCAGTATCATCACCAATAGCGAATACGCCCCTGCAACTCCGATTCCGATTCCAAATTGCATGATCATGCTA
>Frequency_1_QualityScore_FFHHHHHHIJJJIGIJDHIFHI@GIIJHDDDDDD?CCCDD>ACDC@CDDDDCCDDCDDCCDD@DDDDDB>BBB@?CCCDDDB9?BCDDBDDCCD_Mismatch_0_Sense_+_Library_PoolC
GAGGCGGTGGCTGTGGTGGTGGTGGCGGGGGCAGTTGAAGATCAGTATCATCACCAATAGCGAATACGCCCCTGCAACTCCGATTCCGATTCCA
>Frequency_1_QualityScore_FFHHHHHJJIJJJJJJIJJJJJJHIJIJJIIJJJJIJJIJJJJJJIJJJJIIJJJJJJHIIJJI_Mismatch_1_Sense_+_Library_PoolC
AAATGCACAAATTATTATGGTTGACTATGTATTTGTGGTGACTTTTAAGGATTTGATGTTCTCA
>Frequency_1_QualityScore_FFHHHHHIJGHIJJIJGIJIJJJJJIJJJJJJJIIIIGIIJIGEHIJIJIHEGIIIJJIGGIJJJIJEEGIGHIJIHGHH_Mismatch_1_Sense_+_Library_PoolC
CTAAATTGGTATCAATGCACAAATTATTATGGTTGACTATGTATTTGTGGTGACTTTTAAGGATTTGATGTTCTCAATTA
>Frequency_1_QualityScore_FFHHHHHIIJJIJJJJJIGIIIIJJJJJJIJJJJJJIIJJIJJJDHIJJJJHHGHHHFFFFFFEEEEEECDDDCCCDEDDCDDDDCCDDDD_Mismatch_0_Sense_+_Library_PoolC
AGATCAGTATCATCACCAATAGCGAATACGCCCCTGCAACTCCGATTCCGATTCCAAATTGCATGATCATGCTAAATTGGTATCAATGCAC
>Frequency_1_QualityScore_FFDFHHHIJGHIIHHIEGIHIIEFHIIJHIIHIIIGJJJJGIIGGHIDBFG=F=CEE>@DHIJJHIHHHHHHFDDDDDDFDCC_Mismatch_1_Sense_+_Library_PoolC
GAAATTATTATGGTTGACTATGTATTTGTGGTGACTTTTAAGGATTTGATGTTCTCAATTCATGCCATTTTTTTTAATGTTAC
>Frequency_1_QualityScore_FFHHGHHIIIGGIIEHIFIJJHIJHIIJIJHJJJJJJJJIIJIIJJJJHIGHIJGIBFE8CGGGHCEHIGHIGHHGHHHFDDDDDDDBDED_Mismatch_1_Sense_+_Library_PoolC
TCAATGCACAAATTATTATGGTTGACTATGTATTTGTGGTGACTTTTAAGGATTTGATGTTCTCAATTCATGCCATTTTTTTTAATGTTAG
>Frequency_1_QualityScore_FFHGFHHBFHFHJIJJFEHGIIGGHFHJHIJEGIGHDDDDB5@AACADDCDC:CACDDEEDDDDCBDDDCB>BBDDBBBDDBBB?CCDDD89@B_Mismatch_0_Sense_+_Library_PoolC
GTGGAGGTGGAGGCGGTGGCTGTGGTGGTGGTGGCGGGGGCAGTTGAAGATCAGTATCATCACCAATAGCGAATACGCCCCTGCAACTCCGATT
>Frequency_1_QualityScore_FFHHHHHJJJJIIIJJJJJJJJJJJJJJJJJJJJJJJJJJJJGIJJJJJJJJJIGHJJIJJJJJHHHHEBDDFFDEEEFEEDDDDDDDCDDDDD_Mismatch_0_Sense_+_Library_PoolC
ACTCCGATTCCGATTCCAAATTGCATGATCATGCTAAATTGGTATCAATGCACAAATTATTATGGTTGACTATGTATTTGTGGTGACTTTTAAG
>Frequency_1_QualityScore_DDFHHHHEFGHIJCFEHIGHGIJIJJGHHJJIIDHGDG4BFF:?GIHGEHIHIIJIJJJHHHEHEDF_Mismatch_0_Sense_+_Library_PoolC
GACTATGTATTTGTGGTGACTTTTAAGGATTTGATGTTCTCAATTCATGCCATTTTTTTTAATGTTA
>Frequency_1_QualityScore_EFHHFHFFGIEHIJEBHHHJFBFHIIDFHIIJJJIIIIIIIGHIIIEGGFHIHIJGFIIJJJJGIGJJIIHHDBACEFEECDDECDDDDDDDDD_Mismatch_1_Sense_+_Library_PoolC
AATTATTATGGTTGACTATGTATTTGTGGTGACTTTTAAGGATTTGATGTTCTCAATTCATGCCATTTTTTTTAATGTTACTTTGGTCATGTTG
>Frequency_1_QualityScore_BBDDFFFAG<:<CG?F?3CBAEFF<GFD9BBFFFBF<CFCAC@EII<E;>===?7;@@@BBDBAAA>:-5;@DBABABBBBBBABDEED@_Mismatch_0_Sense_+_Library_PoolC
TCACCAATAGCGAATACGCCCCTGCAACTCCGATTCCGATTCCAAATTGCATGATCATGCTAAATTGGTATCAATGCACAAATTATTATG
>Frequency_1_QualityScore_FFHHAHHJJJJJJJJJIJJJJJIJJJGIJJEIJIJIJIIIJJJHHFHHHFFFFFFFCEEEEECCDDDCDDDDDDBBDDDDDEEDDCCDCCDDDD_Mismatch_0_Sense_+_Library_PoolC
ATAGCGAATACGCCCCTGCAACTCCGATTCCGATTCCAAATTGCATGATCATGCTAAATTGGTATCAATGCACAAATTATTATGGTTGACTATG
>Frequency_1_QualityScore_FFHHHHHJJJIJJJJJJIIJJJJJJIJJJJIJJJJJJJJJJJJIJJJIIGGHHHHHDDFFFFE6@CEEAACCEDDDCDDDDDDDDEEEEDDCDD_Mismatch_0_Sense_+_Library_PoolC
TCACCAATAGCGAATACGCCCCTGCAACTCCGATTCCGATTCCAAATTGCATGATCATGCTAAATTGGTATCAATGCACAAATTATTATGGTTG
>Frequency_1_QualityScore_FFHHHHHJJJJJGGIIGJGIGGHHIIGIDGGIJJGGIHIJIJIJJJJJFAGGEHGHEIIGHGHHHFEDB;CCEDFFEEDDDACDCDDCDFDEEE_Mismatch_0_Sense_+_Library_PoolC
ATACGCCCCTGCAACTCCGATTCCGATTCCAAATTGCATGATCATGCTAAATTGGTATCAATGCACAAATTATTATGGTTGACTATGTATTTGT
>Frequency_1_QualityScore_FFHHHFFIGHIIIIFGJJJJIIJIJJIJHGHGIEGIIIIIIJJGG;CFEHFHGGHIEGAEFDCC3;?CCDCDD;@CCCDDCAD_Mismatch_0_Sense_+_Library_PoolC
ATTTGATGTTCTCAATTCATGCCATTTTTTTTAATGTTACTTTGGTCATGTTATAAAAAAAGTGGTGATGATGTTGATAGTTA
>Frequency_1_QualityScore_FFGHHHHJGIJEHGHIIIIJEIJJJIJGJJIIFGGHIHIIGIJIH_Mismatch_0_Sense_+_Library_PoolC
TGCTAAATTGGTATCAATGCACAAATTATTATGGTTGACTATGTA
>Frequency_1_QualityScore_FDFHFDHJJFDBDCCDCDD@CDCC>C>ADDCCDDDDDDDDDBDDD@B@BDDB@B<CCCCDBDBDCED>B<>BCDCCDACCDDCACCDDDA>AC>_Mismatch_0_Sense_+_Library_PoolC
GTGGCGGGGGCAGTTGAAGATCAGTATCATCACCAATAGCGAATACGCCCCTGCAACTCCGATTCCGATTCCAAATTGCATGATCATGCTAAAT
>Frequency_1_QualityScore_DDDFBCF8@DGHH98CEHG@BBB9B99??/6BF*6-@F48)7.=DE;=..=7?EH3;7).;B@;ACAA;;>;?;;3(,555>>;55:>:8>>CA_Mismatch_1_Sense_+_Library_PoolC
CAATAGCGAATACGCCCCTGCAACTCCGATTCCGATTCCAAATTGCATGATCATGCTAAATTGGTATCAATGCACATATTATTATGGTTGACTA
>Frequency_1_QualityScore_FFHHHHHJJJJJIJJJJJJJJJJJJJJJJJJGIJJJIJIJJJJJJIJJJJJHHHHHHFFFFFFEEEEEEEDDDDDDDDDDEFEEDDCDDDDDDD_Mismatch_0_Sense_+_Library_PoolC
AATAGCGAATACGCCCCTGCAACTCCGATTCCGATTCCAAATTGCATGATCATGCTAAATTGGTATCAATGCACAAATTATTATGGTTGACTAT
>Frequency_1_QualityScore_DBF<<A<F4EE@<CC33::<C<<A<<ABFGG9FEGFFIEICB0B:DFGGEI<?F>F9BD>FGG:CFFI@CA=@@=)7?A??=77?B)7;@>@;A_Mismatch_1_Sense_+_Library_PoolC
ATTCCAAATTGCATGATTATGCTAAATTGGTATCAATGCACAAATTATTATGGTTGACTATGTATTTGTGGTGACTTTTAAGGATTTGATGTTC
>Frequency_1_QualityScore_DFDHHFFHHIIIIIGGJJIHJIGIGIJIIGIIIJJJJJJGGHIIIHIIEGEFHAHCHFFFDEFEEDEEEEDDEDDCDDDEDDDCDDDDDDCDEE_Mismatch_0_Sense_+_Library_PoolC
AGTATCATCACCAATAGCGAATACGCCCCTGCAACTCCGATTCCGATTCCAAATTGCATGATCATGCTAAATTGGTATCAATGCACAAATTATT
>Frequency_1_QualityScore_DDHDFHHGFHIBG<<CFFHAGGHBHHGCCCFD4?C<B*:BFBAGGGGIIDGIHAEH_Mismatch_0_Sense_+_Library_PoolC
TGTATTTGTGGTGACTTTTAAGGATTTGATGTTCTCAATTCATGCCATTTTTTTTA
>Frequency_1_QualityScore_B:C:+<?A<:A?BDB>F:+:+?EC<F>A+:?BEB**?DEB?899DDEE>43*0;*??@@8///8B<A=C)(7=4)4=C?77A:);AD:>>3>@A_Mismatch_1_Sense_+_Library_PoolC
TCCAAATTGCATGATCATGCTAAATTGGAATCAATGCACAAATTATTATGGTTGACTATGTATTTGTGGTGACTTTTAAGGATTTGATGTTCTC
>Frequency_1_QualityScore_DFHHHGFIHEIJADGHEGGGGGIIIGGGGIJJJJJIJJJHHGFFFEEECBBBDCDCBDDDFDC:ACCCC@C>CCDDDDCD@CCDDC@>ADCACC_Mismatch_1_Sense_+_Library_PoolC
CGTTGAAGATCAGTATCATCACCAATAGCGAATACGCCCCTGCAACTCCGATTCCGATTCCAAATTGCATGATCATGCTAAATTGGTATCAATG
>Frequency_1_QualityScore_FFHHHHHJJJJJJJJJJJJJJJJJJJJGHIJJIJJJJJJJJJJJJJJJHIFHIJJJJJJJJJIJJJHHHGHHHEDFC_Mismatch_0_Sense_+_Library_PoolC
CCCCTGCAACTCCGATTCCGATTCCAAATTGCATGATCATGCTAAATTGGTATCAATGCACAAATTATTATGGTTGA
>Frequency_1_QualityScore_FFHHHHHJJJJJJIJJJIJJIJJJJJJJJJJJJIJJIJJJJJJJIJJJJJIIHHHHFFFFFEEEEEEEDDDDDDEDDDDDDDDEDDCDDDECDD_Mismatch_0_Sense_+_Library_PoolC
AGTTGAAGATCAGTATCATCACCAATAGCGAATACGCCCCTGCAACTCCGATTCCGATTCCAAATTGCATGATCATGCTAAATTGGTATCAATG
>Frequency_1_QualityScore_FFHHHHHJJIJJIJJJJJJJJJJIJJIIJJJJJJJIJJJJJJGGHHGIJJHHHHHHFFFFFFEEEDECCACDCDDDDDCBACDCCDDFDDCDDD_Mismatch_1_Sense_+_Library_PoolC
CACCAATAGCGAATACGCCCCTGCAACTCCGATTCCGATTCCAAATTGCATGATCATGCTAAATTGGTATCAATGCACAAATTATTATGGTAGA
>Frequency_1_QualityScore_FFHHHHFIJGHIHIJHHIHHJJJGGIAHFGIIHGIJJJJIIDIIJIIGJBFHIGGIJIFHJJIJHIIHGGHIJJJHGHHHGFFFFDFCCEEEE;_Mismatch_0_Sense_+_Library_PoolC
CAAATTGCATGATCATGCTAAATTGGTATCAATGCACAAATTATTATGGTTGACTATGTATTTGTGGTGACTTTTAAGGATTTGATGTTCTCAA
>Frequency_1_QualityScore_3AFHDFHCGHEGHIJJJHDB?BCCC@CA>>CCC>ADDDDCCDDCDDDCABDDBDCDDBDDBDDDCDDDDBDDDDEDDBDDEEDDDDDDDEDDDD_Mismatch_0_Sense_+_Library_PoolC
GTGGTGGTGGTGGCGGGGGCAGTTGAAGATCAGTATCATCACCAATAGCGAATACGCCCCTGCAACTCCGATTCCGATTCCAAATTGCATGATC
>Frequency_1_QualityScore_D6<B9BB3@BBDDDDDBDD?CCDDDA>AADACCDDEDDDDDDDDDDDDDDDCBDDDBDDDCDD>AC<>?<>CCDDBDEACDDC@>@DCDDDDDD_Mismatch_1_Sense_+_Library_PoolC
GTGGTGGTGGCTGGGGCAGTTGAAGATCAGTATCATCACCAATAGCGAATACGCCCCTGCAACTCCGATTCCGATTCCAAATTGCATGATCATG
>Frequency_1_QualityScore_FFFHHHHJJJFDCDCDCDDDDDDDDDEEEEEDDDDDDDDDDDDDDDDDDDDDDDDDDDDDDBDDDDDDDBDDEECDDDCCDEDCCDEC@CDDDD_Mismatch_0_Sense_+_Library_PoolC
GGTGGCGGGGGCAGTTGAAGATCAGTATCATCACCAATAGCGAATACGCCCCTGCAACTCCGATTCCGATTCCAAATTGCATGATCATGCTAAA
>Frequency_1_QualityScore_FFHHHHHIJJJIJJJIJJJJIIJIJJJJJIJJIJJJJJJJJJJJFIJJJJGGGGIGIIJIEEHHHFDB;;AA@DCDD_Mismatch_0_Sense_+_Library_PoolC
TTAAGGATTTGATGTTCTCAATTCATGCCATTTTTTTTAATGTTACTTTGGTCATGTTATAAAAAAAGTGGTGATGA
>Frequency_1_QualityScore_FFHFHHDGIIJJJJFDBDDCCCDDCDDDDEEEEDEDDDDDDDDDDDDDDDDDDDDDDDBDDDCDDDCDDDDCDDDCDDCCDDCDDEDDDDEDDD_Mismatch_0_Sense_+_Library_PoolC
TGGTGGTGGCGGGGGCAGTTGAAGATCAGTATCATCACCAATAGCGAATACGCCCCTGCAACTCCGATTCCGATTCCAAATTGCATGATCATGC
>Frequency_1_QualityScore_FEHFHHHIEHGIIJIIJJJJGJJHIJJG:CD?F:CCD*:CDGIIGGGHGIJIJIIC_Mismatch_1_Sense_+_Library_PoolC
TGTATTTGTGGTGACTTTTAAGGATTTGATGTTCTCAATTCATGCCATTTTTTTCA
>Frequency_1_QualityScore_FFHHHHHJIIIIHHIIIIJIIJJJJJGGIIJIJJIIJJJJJJJJJIIIGBHGHHFFFDEECEECA@CCDCDDDEDDDDDADDEDDDEEDDCDDD_Mismatch_1_Sense_+_Library_PoolC
GTTGAAGATCAGTATCATCACCAATAGCGAATACGCCCCTGCAACTCCGATTCCGATTCCAAATTGCATGATCATGCTAAATTGCTATCAATGC
>Frequency_1_QualityScore_FDDFDFFDEGHIIGC?EGCHGIIIECHIJGIJJAGIIHEDGGBFHIEIIIJIJCIGJGEHEEHGEB;CDDFFCDCECEDEEC_Mismatch_0_Sense_+_Library_PoolC
GACTATGTATTTGTGGTGACTTTTAAGGATTTGATGTTCTCAATTCATGCCATTTTTTTTAATGTTACTTTGGTCATGTTAT
>Frequency_1_QualityScore_DDAHHFHGIGBE>EDFHDGAFHBFHF+AFFDGEF?EGIIIGEDBFEFCHHHCHAHEA@CCEEHEHG_Mismatch_0_Sense_+_Library_PoolC
TGACTTTTAAGGATTTGATGTTCTCAATTCATGCCATTTTTTTTAATGTTACTTTGGTCATGTTAT
>Frequency_1_QualityScore_FFHHHHHJJJJJJJIHIJJJJJJJJIIJJJIJJJJJJHIJJJJIJJIIJJJJJJJIIJJJJJJJJJJGIHHIIJIHGHHHH_Mismatch_1_Sense_+_Library_PoolC
TCATGCTAAATTGGTATCAATGCACAAATTATTATGGTTGACTATGTATTTGTGGTGACTTTTAAGGATTTGATGTTCCCA
>Frequency_1_QualityScore_FFHHHHHJJJJJJJIJIIJJIIJHHJJJJIJJJJJIIJJJJGIJIJJJDDGCDGIGGF/8EHIGJIJJJIJJJHFDDCDDFEF_Mismatch_0_Sense_+_Library_PoolC
ACAAATTATTATGGTTGACTATGTATTTGTGGTGACTTTTAAGGATTTGATGTTCTCAATTCATGCCATTTTTTTTAATGTTA
>Frequency_1_QualityScore_FFHHHHGJJJJJJJJHIJJIJJIJJJIJJJJJJJJJJJJJJJJJJJJJJJJHHHFFFEFDDEEFDCCDCCDEDDDDEDDDDDDDDDDDCCDDED_Mismatch_1_Sense_+_Library_PoolC
TCAGTTGAAGATCAGTATCATCACCAATAGCGAATACGCCCCTGCAACTCCGATTCCGATTCCAAATTGCATGATCATGCTAAATTGGTATCAA
>Frequency_1_QualityScore_FFHDDDDDDDDDDDDDDDDDDEEEDDDDDDDDDDDDDDDDDDDDDDDDDDDDDDDDDDDEDDDDDEEDDDDDDDEDDDDEDDDDD@CDEDDCDD_Mismatch_0_Sense_+_Library_PoolC
GGGGCAGTTGAAGATCAGTATCATCACCAATAGCGAATACGCCCCTGCAACTCCGATTCCGATTCCAAATTGCATGATCATGCTAAATTGGTAT
>Frequency_1_QualityScore_FFHHFFHIJJIJJJJJIJHJJJFIIIJJHGIJJFCDDDDDDDDCDD8?BBDDDDD7BDDDDDDDCBD;@?5@DDBDDDD>99+:4(:@:>A@A_Mismatch_0_Sense_+_Library_PoolC
ATGGTCATGGGCATGGAGATGGAGGCGGAGGCGGTGGATGTGGAGGTGGAGGCGGTGGCTGTGGTGGTGGTGGCGGGGGCAGTTGAAGATCAG
>Frequency_1_QualityScore_FFHHHHHJJJJJJJJJJJJJIJJJJJIHIIJJIJIJJIIJJJJI@DH?ACHFDFFDEFFEEECEEEDDDCDDDDDDDDDDDDDDDDCD_Mismatch_0_Sense_+_Library_PoolC
ATGCCATTTTTTTTAATGTTACTTTGGTCATGTTATAAAAAAAGTGGTGATGATGTTGATAGTTAAGATGCTAAAAAAAAACTTAGTA
>Frequency_1_QualityScore_FFHHHGHJJJJJJJJJJJJJJJJJJJIIJJJJJJJJIHHHHHHFFFFFFEEEEEEEEDDCDDDEDDDCDDCDDDDDEEEEDDDDDDDDDDDEED_Mismatch_1_Sense_+_Library_PoolC
GCGAATACGCCCCTGCAACTCCGATTCCGATTCCAAATTGCATGATCATGCTAAATTGGTATCAATGCACAAATTATTATGGTTGACTATGTAA
>Frequency_1_QualityScore_FFHHG?FHEFHEGIGHJJJICGIIG4C??EBBGI:CFGIIBHFAGHIIIIJJGGIDAHEHGFEFDBDFFCADC@_Mismatch_0_Sense_+_Library_PoolC
ATTTGTGGTGACTTTTAAGGATTTGATGTTCTCAATTCATGCCATTTTTTTTAATGTTACTTTGGTCATGTTAT
>Frequency_1_QualityScore_FFGHHHHJJJJIJJJJJJJJJJJJJJJJJJJJJJJJIJJJJJIHIJJIGHHFIIIJIIJIIIJIIJIJJIEHHHHFFFFFFFFDEDEEDDDDDD_Mismatch_0_Sense_+_Library_PoolC
AACTCCGATTCCGATTCCAAATTGCATGATCATGCTAAATTGGTATCAATGCACAAATTATTATGGTTGACTATGTATTTGTGGTGACTTTTAA
>Frequency_1_QualityScore_=BDHHHFHGFEG@?C):C6@ABBB19-(+838>>8A8>+88>@99(9?38::3:5&07?3<>>>B8<89:AACC?-(2::?90<:@>@C_Mismatch_1_Sense_+_Library_PoolC
TGGCTGTGGTGGTGGGGGCGGGGGCAGTTGAAGATCAGTATCATCACCAATAGCGAATACGCCCCTGCAACTCCGATTCCGATTCCAAA
>Frequency_1_QualityScore_FBHHHFGJGEHIIIJJIIIJJJJEIJJIJJJJIIHIJIDIIJJIICHHHBEAEFFDFFDFEEEDDEC5>>ACCDDDDCD9<CCDDDDEDDCDDD_Mismatch_0_Sense_+_Library_PoolC
CACCAATAGCGAATACGCCCCTGCAACTCCGATTCCGATTCCAAATTGCATGATCATGCTAAATTGGTATCAATGCACAAATTATTATGGTTGA
>Frequency_1_QualityScore_FFDH<FHHIJIGGIJIIHIEIEGECFDGGIJIIFGBHGIJIGGJJJGEHHHHHFHFDECD?DEEEECCEACDDDECCCDDDECDCCD@A?BDDA_Mismatch_0_Sense_+_Library_PoolC
TCAGTATCATCACCAATAGCGAATACGCCCCTGCAACTCCGATTCCGATTCCAAATTGCATGATCATGCTAAATTGGTATCAATGCACAAATTA
>Frequency_1_QualityScore_DDFHFDFHEHHIJJJJJIJJGIIII2?EFDIGGC*1?FFGEGGEEGHIJIEGI?_Mismatch_1_Sense_+_Library_PoolC
ATTTGTGGTGACTTTTAAGGATTTGATGTTCTCAATTCATGCCATTTTTTTTGA
>Frequency_1_QualityScore_DF@HFFHEEHIIII;F@GGHDGGIGGEIGH@FECFCEHIIGHGHIIIGHEEBCHFFFFFF@CEEACEC?AC=B2@CCDDFFCCACBAC@CCC:@_Mismatch_0_Sense_+_Library_PoolC
AGCGAATACGCCCCTGCAACTCCGATTCCGATTCCAAATTGCATGATCATGCTAAATTGGTATCAATGCACAAATTATTATGGTTGACTATGTA
>Frequency_1_QualityScore_FFHHHHHJIJJIJJJIJJIJJIJJHIIJJJIJJHHJJJJJJJJJJHIIIJJJJJJJJJJIJJJJJJJJJHIJJIHDDBDDDDEEDDDEDDDDDD_Mismatch_0_Sense_+_Library_PoolC
CACAAATTATTATGGTTGACTATGTATTTGTGGTGACTTTTAAGGATTTGATGTTCTCAATTCATGCCATTTTTTTTAATGTTACTTTGGTCAT
>Frequency_1_QualityScore_2)@FF<222<<A<<<BG9C<GFC9C@GFFGI9BD:??C=86AFB6-67=.;B>B>;7@B??;<:3;A5@@:>A>:>BA@AAAA:>ABB<:A:A_Mismatch_0_Sense_+_Library_PoolC
GGGCAGTTGAAGATCAGTATCATCACCAATAGCGAATACGCCCCTGCAACTCCGATTCCGATTCCAAATTGCATGATCATGCTAAATTGGTAT
>Frequency_1_QualityScore_DAFFFDA<C;:CB?F@:<,CB<FDEDECFFFBFGE>G<?*B??G@<@BD<F*0*9BB<<CFC>EIIIFDCC>ABD>;3@AAB,55A>;>BB_Mismatch_2_Sense_+_Library_PoolC
ATTATGGTTGACTATGTATTTGTGGTGACTTTTAAGGATTTGATGTTCTCATTTCATGCCATTTTTTTTAATGTTACTTTGGTCATGTTAC
>Frequency_1_QualityScore_AB?FD<D>?F<CC@3FF:A++2@F?E4:0):?8?2DFFC9B1@55..)-51=?AEE?7)7@@>3;;@;;6->BB;;;55>3:ABA>(>ABBB>:_Mismatch_1_Sense_+_Library_PoolC
ATCAGTATCATCACCAATAGCGAATACGCCCCTGCAACTCCGATTCCGATTCCAAATTGCATGATCATGCTAAATTGTTATCAATGCACAAATT
>Frequency_1_QualityScore_FFHHHHHJJJGHJJJJIJIJJJJJJJHIJJJJIIJJJJJIJJFHJJJJIIJGIJJJJJJJJIJIJJHHHHHHHFFFFFFFEE_Mismatch_0_Sense_+_Library_PoolC
GCTAAATTGGTATCAATGCACAAATTATTATGGTTGACTATGTATTTGTGGTGACTTTTAAGGATTTGATGTTCTCAATTCA
>Frequency_1_QualityScore_FFHHHHHJJJJJJJIIIJJJJJIIJJJJJJJJJJJJJJJJJIJJIJJJIIHHHHHGFFFFFFFEEEEEECDDDCCDDEDDDDDDDDDCDCEEEE_Mismatch_0_Sense_+_Library_PoolC
TATCATCACCAATAGCGAATACGCCCCTGCAACTCCGATTCCGATTCCAAATTGCATGATCATGCTAAATTGGTATCAATGCACAAATTATTAT
>Frequency_1_QualityScore_FFHHHHHJJJJJEHHIJJJJJJIJJJIJJJJJJJJGHIIJJJJJHIJIJJHIJIIJJJJJJJJIJJJJIHIJIHFHHHH_Mismatch_1_Sense_+_Library_PoolC
ATGCTAAATTGGTATCAATGCACAAATTATTATGGTTGACTATGTATTTGTGGTGACTTTTAAGGATTTGATGTTCCCA
>Frequency_1_QualityScore_DFHHHHHJJJJIIJIJJIJJGGIIJJIJJIJJJJJJJIJJJIJJJJJJJIIJJJJ_Mismatch_0_Sense_+_Library_PoolC
AATTATTATGGTTGACTATGTATTTGTGGTGACTTTTAAGGATTTGATGTTCTCA
>Frequency_1_QualityScore_DDDFFB?GHGG@G,3AFAHHG,A9CHGIIIGGI>FGBD@:DFHGIHDGB<B@?DFGGGGIII8CFEFHID@@EH;@3?AHF_Mismatch_1_Sense_+_Library_PoolC
TCATGCTAAATTGTTATCAATGCACAAATTATTATGGTTGACTATGTATTTGTGGTGACTTTGAAGGATTTGATGTTCCCA
>Frequency_1_QualityScore_FDHHHHHJJIJJI?DHBGDHGIIHDHIIJJJHIIJJIGJJJIGIJJHFDDDDDDCDCDED_Mismatch_1_Sense_+_Library_PoolC
GTTATAAAAAAAGTGGTGATGATGTTGATAGTTAAGATGCTAAAAAAAACTTAGTAACTA
>Frequency_1_QualityScore_FFHHHHHJEGICFGGIJJJJJIIJJJHIJJJJJJJJJIJJJJJHFDDEEECEDDEDD_Mismatch_0_Sense_+_Library_PoolC
AAAAAAAGTGGTGATGATGTTGATAGTTAAGATGCTAAAAAAAAACTTAGTAACTGA
