# Supplementary material for: Differential Gene Expression Reveals Candidate Genes for Drought Stress Response in Abies alba (Pinaceae)
Source: PLoS One. 2015 Apr 29;10(4):e0124564. doi: 10.1371/journal.pone.0124564 (PMC4414588; doi:10.1371/journal.pone.0124564)
Supplement: S2 File — (GZ) [file pone.0124564.s002.gz › comp11183_c0_seq1.fa]

>comp11183_c0_seq1 len=577 path=[1:0-576]
GGTCTTCTTTCGCCACTGGAAATGATGACAGTTGCATCCCTTTTAGTAATATAAGCATCAAGTTTTTCATTAAAAAAAGGAAAGAAATTCTCGTTCTGGCCTTGGATAGCACTAACAAGCTGATCCCATATTTATTTATATGGGCACTCGATGGACCTATTAGCAAGATCATTCTCCCTTTCACAGGATAAAGCAAGAGTCGCAGAACGGGGGGAAATGATTCTTTCTTTCAAATTGGATTTGCAACATCTGTTTTATAACGAGCTTGCCTCGGCCAAGGCTCATCTAAATCTTCCTCTTCTGCACAGTGGGTCATGCCTATATCTCTTTTTCCCATAGAATCTAAACCGGTTTGTATGAATTTGCAGCAGCATTAACATTTTACTGTAGGAAATCTTTTGCAGTTTAGTCTGCATTATTGCATCGACTGATGCCTGACAATGGATGTATTTATATCAAAATATATAAACTGACTTCATTGAGGCATAAGAAACTTGTGGGGGAATTTTGCTGAAGCCTGTGTTTGCAGTTATTGTTTATCCATAAAGATCTATTTCAATGCATTTGATTAATTTTA

>Frequency_1_QualityScore_FFHHHFHJJJJHIIIHIIJJJJJJJJIJJJJJJJJJJJJJJJJJJJJHGIIJJJJJJJJJJJHHFHHHFFFFFFFDDEEFDEDDDDDDDDDDDD_Mismatch_0_Sense_+_Library_PoolT
ATCTAAACCGGTTTGTATGAATTTGCAGCAGCATTAACATTTTACTGTAGGAAATCTTTTGCAGTTTAGTCTGCATTATTGCATCGACTGATGC
>Frequency_1_QualityScore_FFHHHHHIJJJIIJJGHIJJJJJJIJJJJJJJJJJJJJJJJJJJJJJJJIJIJJJIJJJJJJJJIJJJHHGHHHHFFFFFFEEEEDDDDDCCDD_Mismatch_0_Sense_+_Library_PoolC
ATCTAAACCGGTTTGTATGAATTTGCAGCAGCATTAACATTTTACTGTAGGAAATCTTTTGCAGTTTAGTCTGCATTATTGCATCGACTGATGC
>Frequency_1_QualityScore_FFHHHHHJJJJJJJGJJJJIJJJJJIJJJIJJJJJJJJJJJJIJJJJJJJJJJJJJJIJJJJJGHHHHHHFFFFFEDDDDDDDDDDDDD5<BCD_Mismatch_0_Sense_+_Library_PoolT
CCATATTTATTTATATGGGCACTCGATGGACCTATTAGCAAGATCATTCTCCCTTTCACAGGATAAAGCAAGAGTCGCAGAACGGGGGGAAATG
>Frequency_1_QualityScore_DFGHHGHJIIJJJHIJJJIGIIJIEDGHJJGGFCHGGIGEFGIHGIJJICIJJIGG8CGHGICEH>EHECBCDDDDDDCDCDCC@CB?BBBDDD_Mismatch_0_Sense_+_Library_PoolT
CTTTCGCCACTGGAAATGATGACAGTTGCATCCCTTTTAGTAATATAAGCATCAAGTTTTTCATTAAAAAAAGGAAAGAAATTCTCGTTCTGGC
>Frequency_1_QualityScore_FFHHHHHIJIJJIJIJIJJJJIJJJJIJJJIJJJJFHIJJIJJJJIIIIIJJJJJJGJIJJJIJJJJIJIJGGEEHHHHHFFFFFCCCEEEFEE_Mismatch_0_Sense_+_Library_PoolT
TAACATTTTACTGTAGGAAATCTTTTGCAGTTTAGTCTGCATTATTGCATCGACTGATGCCTGACAATGGATGTATTTATATCAAAATATATAA
>Frequency_1_QualityScore_FFFHHHHIJIIIJJIIJJJJJGHHJJJIGGHIJIJHIJGGFHIEIIAGEFHHCGGGIJIIGIJIJCFCDCEIIE>AEHDFHFFEEC@CEDAEED_Mismatch_0_Sense_+_Library_PoolC
TAACATTTTACTGTAGGAAATCTTTTGCAGTTTAGTCTGCATTATTGCATCGACTGATGCCTGACAATGGATGTATTTATATCAAAATATATAA
>Frequency_1_QualityScore_FFHHHHHJJJJJJJJJJJJJJJJJJIIJJJJJJJJJIJJJIJJIJJIJJJJJJJJJHHHHHFFFFEEEEDEDDDFDEDDDDDDDCDDDDDDDD>_Mismatch_0_Sense_+_Library_PoolT
GTTTTATAACGAGCTTGCCTCGGCCAAGGCTCATCTAAATCTTCCTCTTCTGCACAGTGGGTCATGCCTATATCTCTTTTTCCCATAGAATCTA
>Frequency_1_QualityScore_DDFHHGFHHIJJGIIIJJJJGEFIFHIJIIJJIEIJJIJIIJJJJJ_Mismatch_1_Sense_+_Library_PoolT
TGGATGTATTTATATCAAAATATATAAACTGACTTCATTGAGGCAA
>Frequency_1_QualityScore_FFHHHHHJGHHGGIJJIIIJIJJJIJJJIIJJJIJJJIJJJJJJJJJJJJJJGIIIJJJJJJJIIJJHIHIJIHHHHHHFFDFFEDEDEDFFEF_Mismatch_0_Sense_+_Library_PoolT
AATTTGCAGCAGCATTAACATTTTACTGTAGGAAATCTTTTGCAGTTTAGTCTGCATTATTGCATCGACTGATGCCTGACAATGGATGTATTTA
>Frequency_2_QualityScore_FFGHHHHIJJCHIIIJIIIIIJJIIJIIIIIIIIJIIIIIIIIIIIJJGIHIJIIGGIIJJJIHIJIHIHIIIIHHGHEEFEEFEEEECEEEDE_Mismatch_0_Sense_+_Library_PoolC
AATTTGCAGCAGCATTAACATTTTACTGTAGGAAATCTTTTGCAGTTTAGTCTGCATTATTGCATCGACTGATGCCTGACAATGGATGTATTTA
>Frequency_1_QualityScore_FFHHGGHGIGGHIGHEHADHHGEFIIJEIIGIJJIJJJCGIGIIJJEGIIIEHGICDGHJIEE@DGIEF?AHHHFEEFFFDEEEEEEFDCCDBD_Mismatch_0_Sense_+_Library_PoolT
AATCTTTTGCAGTTTAGTCTGCATTATTGCATCGACTGATGCCTGACAATGGATGTATTTATATCAAAATATATAAACTGACTTCATTGAGGCA
>Frequency_1_QualityScore_FFHHHHHJJGIIJJJJJIJJJJJJJJJJJJIJJJGIJJFHJJJJJIJJJIJJIJJJJJJJJIIJIJJIIHHHHHHFFCDDDDDEECDDEDDDDC_Mismatch_0_Sense_+_Library_PoolT
CCAAGGCTCATCTAAATCTTCCTCTTCTGCACAGTGGGTCATGCCTATATCTCTTTTTCCCATAGAATCTAAACCGGTTTGTATGAATTTGCAG
>Frequency_1_QualityScore_FFHFHHHIJEHIIIJJIHIJJIJIJJIJJJJJJJHIJJIIJJJJJJIIGIJJJJJJJJJJJIIIFHFHHH?CFEFDDBDDDDEEECDDEDDDDD_Mismatch_0_Sense_+_Library_PoolC
CCAAGGCTCATCTAAATCTTCCTCTTCTGCACAGTGGGTCATGCCTATATCTCTTTTTCCCATAGAATCTAAACCGGTTTGTATGAATTTGCAG
>Frequency_5_QualityScore_FFHHHHHIIGHHIHIJJJJHIIIIIJJJIJIIIJJJJIJJIHHIIGHJIJJIIJJIJJHIIHIHIHJHGGGGGHGGFFFEEDCCDDDDDDDDDD_Mismatch_0_Sense_+_Library_PoolC
ACCGGTTTGTATGAATTTGCAGCAGCATTAACATTTTACTGTAGGAAATCTTTTGCAGTTTAGTCTGCATTATTGCATCGACTGATGCCTGACA
>Frequency_3_QualityScore_EEGGGHGFIIJHFIEEGHIIIJFGGDIHIHDHIHGHHIIGIIIIIHIHIJJGFHHGIIFGEGHIFEIIGHGIHFHEGHEHCBDEEBBC@@BCDC_Mismatch_0_Sense_+_Library_PoolC
TTTTACTGTAGGAAATCTTTTGCAGTTTAGTCTGCATTATTGCATCGACTGATGCCTGACAATGGATGTATTTATATCAAAATATATAAACTGA
>Frequency_3_QualityScore_EEGDGHFHHIFGIIIHGDIDHIIICGIIJGIIIHIIHJJHHHHHJHHIFGGHFGHIIJGFIHGHIHJHHHHHFHGFFFFFEEDEEEEDDDDDDD_Mismatch_0_Sense_+_Library_PoolC
TGTAGGAAATCTTTTGCAGTTTAGTCTGCATTATTGCATCGACTGATGCCTGACAATGGATGTATTTATATCAAAATATATAAACTGACTTCAT
>Frequency_3_QualityScore_EEHFGHHHIHGFFFFHHIJCGHIHEHHHHHGHHIHFHEFFGIGGHEGHHIHHHGGIGFDDFHFFGGFDDBABEEDEECDDEDEDDDEDBCBDAB_Mismatch_0_Sense_+_Library_PoolC
CCCATAGAATCTAAACCGGTTTGTATGAATTTGCAGCAGCATTAACATTTTACTGTAGGAAATCTTTTGCAGTTTAGTCTGCATTATTGCATCG
>Frequency_2_QualityScore_EEEEHFHIIEHFHBGEFHFCGEGHIECEHGHHEGIIHEGIIHG;EGGAGGGEFIHHIIIIHGGGGHHGF@ACEDCEADECCCACBC;=?A?DDB_Mismatch_0_Sense_+_Library_PoolC
TTGCCTCGGCCAAGGCTCATCTAAATCTTCCTCTTCTGCACAGTGGGTCATGCCTATATCTCTTTTTCCCATAGAATCTAAACCGGTTTGTATG
>Frequency_2_QualityScore_FFHHHHHJJJGIIJGIIJJJJJJJJJJJJJJJJJJJJIJJJJJJJJIIJIIJJJJJJIJJJJIHIJJIIEHHHGGFFFFFEEEEDEDDDCDDDD_Mismatch_0_Sense_+_Library_PoolC
TCTAAACCGGTTTGTATGAATTTGCAGCAGCATTAACATTTTACTGTAGGAAATCTTTTGCAGTTTAGTCTGCATTATTGCATCGACTGATGCC
>Frequency_2_QualityScore_FFHHHHHJJJJJJJIJJJJJJJJJJJEHIJJJJJJJJJJGDBCDDDDDEEDEDDDDDDDDDDDDDCDDDCCEDDDDDDDDDDDCDEEDDCDDDD_Mismatch_1_Sense_+_Library_PoolC
CTCCCTTTCACAGGATAAAGCAAGAGTCGCAGAACGGGGGGACATGATTCTTTCTTTCAAATTGGATTTGCAACATCTGTTTTATAACGAGCTT
>Frequency_2_QualityScore_FFHHHHHJJJJJJJJJJJJJGIJJJIJJJJJJJIIJJIJJJIIJJJJJGIIIIJIIJIGHIJJIJIJIIIJIIHHHHHGGFFFFEEEEEEEEED_Mismatch_0_Sense_+_Library_PoolC
GGAAATCTTTTGCAGTTTAGTCTGCATTATTGCATCGACTGATGCCTGACAATGGATGTATTTATATCAAAATATATAAACTGACTTCATTGAG
>Frequency_2_QualityScore_EFHHFFHIIIIIIIGIIIIGGIIGEIIIIIGIIIIIIIIIIIIHIIIIIIIGEEHDHIIIIIIIIGIIIHHHIIHIGGGGEFFFFEDDEDDDCC_Mismatch_0_Sense_+_Library_PoolC
TTGTATGAATTTGCAGCAGCATTAACATTTTACTGTAGGAAATCTTTTGCAGTTTAGTCTGCATTATTGCATCGACTGATGCCTGACAATGGAT
>Frequency_2_QualityScore_EEGFEEGHCGDGEIGCDHIGHFIIHGIIIIHGGEGDEIGGIGGIGIIEIGIHIICEACGGCGIHHEGHAAABEADEDDCDECCCBCCECBBAC?_Mismatch_0_Sense_+_Library_PoolC
TAGAATCTAAACCGGTTTGTATGAATTTGCAGCAGCATTAACATTTTACTGTAGGAAATCTTTTGCAGTTTAGTCTGCATTATTGCATCGACTG
>Frequency_2_QualityScore_FFGGGGGHIIIIIIJJJJJJIIJIJJJJIIIJIJIJJJIIIJJIIJIIGIIIIIIIGIIIIIIIJJIJIGHHEHHHGFEEDDEEDCCCDCCDDC_Mismatch_0_Sense_+_Library_PoolC
CGGTTTGTATGAATTTGCAGCAGCATTAACATTTTACTGTAGGAAATCTTTTGCAGTTTAGTCTGCATTATTGCATCGACTGATGCCTGACAAT
>Frequency_2_QualityScore_EEHCEBFE=>GH>AEACEGE8EHGICEGEGDIIC@AACEEGAEAE=CDHEGACEEAGCGFD99;=EDEEC=C@CE79CECEDCADEECDBC_Mismatch_0_Sense_+_Library_PoolC
AACATTTTACTGTAGGAAATCTTTTGCAGTTTAGTCTGCATTATTGCATCGACTGATGCCTGACAATGGATGTATTTATATCAAAATATAT
>Frequency_2_QualityScore_FFHHHHHJJIIJIJJJIJIJJJJJJIIIJJJJJJJJJJJJJJJJJIIJIIIIIHIIIJIJIIIIIJJIIHFIHHGGGGGGFFEEEEEEEEEEEE_Mismatch_0_Sense_+_Library_PoolC
CATTTTACTGTAGGAAATCTTTTGCAGTTTAGTCTGCATTATTGCATCGACTGATGCCTGACAATGGATGTATTTATATCAAAATATATAAACT
>Frequency_2_QualityScore_FEGEHEFIIIIJIGIJIIIJIIIIJGIJIIHGEHIIIIIIIGIIAGEHCGGHHIHIIIGCEGFGFDGEGCEEEEEEEEDEEDDCCDDDCCCCCD_Mismatch_0_Sense_+_Library_PoolC
GTGGGTCATGCCTATATCTCTTTTTCCCATAGAATCTAAACCGGTTTGTATGAATTTGCAGCAGCATTAACATTTTACTGTAGGAAATCTTTTG
>Frequency_2_QualityScore_FFHGHFHIIIGIIIIIIIHHIIEGIIIGIIIIIIIIIIHIIGIIIIIGIIIIIIIHIEHGIIHIIIGHGGHHEFEFEDECDEDEEEEDCDEDDD_Mismatch_0_Sense_+_Library_PoolC
CCATAGAATCTAAACCGGTTTGTATGAATTTGCAGCAGCATTAACATTTTACTGTAGGAAATCTTTTGCAGTTTAGTCTGCATTATTGCATCGA
>Frequency_2_QualityScore_FFHGHHGIIGHGEFFGIIIEGEGHGHIGIGHHEGICGFGH=DGGDHGGFGAFGHDGG@DEEEGGEEEGCDGEEFEEDDCCCCCCCCCCEECCCC_Mismatch_0_Sense_+_Library_PoolC
GAAATCTTTTGCAGTTTAGTCTGCATTATTGCATCGACTGATGCCTGACAATGGATGTATTTATATCAAAATATATAAACTGACTTCATTGAGG
>Frequency_2_QualityScore_FFHHHHHJJJJIIIIJJJJJJJJIJGIIJIIIIIIIIIJIIJJJJIJJJJJJIIJIJJIJJHIJHIGHHGGGFFFFEEDEEEDDDEDDDDEDDE_Mismatch_0_Sense_+_Library_PoolC
CTTTTTCCCATAGAATCTAAACCGGTTTGTATGAATTTGCAGCAGCATTAACATTTTACTGTAGGAAATCTTTTGCAGTTTAGTCTGCATTATT
>Frequency_2_QualityScore_FFHHHHHJJJJIJJJIIJJJJJJJIJJJJJJJJIJIJIIIIJJJJJJJIJIIJJIIJIJIJHIJIGIIIIIIIIIHHHHHGFFFFFFECEDDDD_Mismatch_1_Sense_+_Library_PoolC
ATCTTTTGCAGTTTAGTCTGCATTATTGCATCGACTGATGCCTGACAATGGATGTATTTATATCAAAATATATAAACTGACTTCATTGAGGCAA
>Frequency_1_QualityScore_BDHBHHGIGIGEGHIEG>GIGCHIAHHIIIIGICHGHIFIGGGIFIGHGHDFHIIIIGGHIIIIHDADGFCHIIIGGFG@:BFCEECCCCECCC_Mismatch_1_Sense_+_Library_PoolC
TTATGAATTTGCAGCAGCATTAACATTTTACTGTAGGAAATCTTTTGCAGTTTAGTCTGCATTATTGCATCGACTGATGCCTGACAATGGATGT
>Frequency_1_QualityScore_FFHHHHHJJJJJJJJJJJJJJGIIIJJJJJJJJJJJJJIIJIJJJJJJIJJJJJJIJJIJIJJJJHHHHHHHFFFFFFFDEDEEEDDDEDCDEE_Mismatch_0_Sense_+_Library_PoolC
ATGCCTATATCTCTTTTTCCCATAGAATCTAAACCGGTTTGTATGAATTTGCAGCAGCATTAACATTTTACTGTAGGAAATCTTTTGCAGTTTA
>Frequency_1_QualityScore_FFHHFHFJIJJJJIIIJJIJGIHIJIJJJIIJIJJHIIIIJJJIJJJJJJJIEGHHHFGDCEFFEEEEECDCDEFEDDEEEEEFCDDCDDDDB>_Mismatch_0_Sense_+_Library_PoolC
CAAGTTTTTCATTAAAAAAAGGAAAGAAATTCTCGTTCTGGCCTTGGATAGCACTAACAAGCTGATCCCATATTTATTTATATGGGCACTCGAT
>Frequency_1_QualityScore_FFFHHGHIHJIHIIJJIIJIGIJJJJJJJJJJJJJJJIJJJJJGGIJJIJJJIGIJJIGHHFFFFCCEEEEDDDCDACDCCDEDFEEEDDE_Mismatch_0_Sense_+_Library_PoolC
GCAGCATTAACATTTTACTGTAGGAAATCTTTTGCAGTTTAGTCTGCATTATTGCATCGACTGATGCCTGACAATGGATGTATTTATATCA
>Frequency_1_QualityScore_FFHHHHHJJJJJJJJJJJJIJJIJJJJJJJJHIJJJJJJJJJJJJJIIJJIJJJJJJIIGIICGIIJHHEHH_Mismatch_0_Sense_+_Library_PoolC
GGTCTTCTTTCGCCACTGGAAATGATGACAGTTGCATCCCTTTTAGTAATATAAGCATCAAGTTTTTCATTA
>Frequency_1_QualityScore_FFGHFHGJJJIIJJIEGGJIIHIIEGHIIJJJJJIJIIJJIHHJIIEHIJIJGFHIIHHEHFHHHHFDCBDEEEDEEDDCDDDFEFDDDEDDDD_Mismatch_0_Sense_+_Library_PoolC
TTCTGCACAGTGGGTCATGCCTATATCTCTTTTTCCCATAGAATCTAAACCGGTTTGTATGAATTTGCAGCAGCATTAACATTTTACTGTAGGA
>Frequency_1_QualityScore_FFHHHHHJIIJIJJJJIJJJJJJJGIJIHIHIIJJIJIJIJIIJJJJJJIIIIIJJHIJJIHHGFHHFFCDFFFEDECEEDDCDDCDDDDDDEC_Mismatch_0_Sense_+_Library_PoolC
TTTTTCCCATAGAATCTAAACCGGTTTGTATGAATTTGCAGCAGCATTAACATTTTACTGTAGGAAATCTTTTGCAGTTTAGTCTGCATTATTG
>Frequency_1_QualityScore_FFHHHHHJJJJJJJIIJJGIGHIJJJJJJJIJJJJJJJJJIJIIIGHJIJIIIJJJJ@FHJHIIHE_Mismatch_0_Sense_+_Library_PoolC
CCTCTTCTGCACAGTGGGTCATGCCTATATCTCTTTTTCCCATAGAATCTAAACCGGTTTGTATGA
>Frequency_1_QualityScore_DBDFHDHIFGIJIJGGIGEECHHIGJEGFHIIGIIJJIGIJIJJJJGIGIJJFAHGHJJ>DHHHI;=EFEEDECFEEEDD@CCBBDDCCCCDA@_Mismatch_0_Sense_+_Library_PoolC
TAAATCTTCCTCTTCTGCACAGTGGGTCATGCCTATATCTCTTTTTCCCATAGAATCTAAACCGGTTTGTATGAATTTGCAGCAGCATTAACAT
>Frequency_1_QualityScore_FFFHHHHJJJJJJJHJJJJJJJJJJJJJIJJHIJJIJIJJJJIJJJJJJJJJJJJJJJJJGIIHIGIIIHGIHIJHHHHFHFFFFFFFEED_Mismatch_1_Sense_+_Library_PoolC
CTTTTGCAGTTTAGTCTGCATTATTGCATCGACTGATGCCTGACAATGGATGTATTTATATCAAAATATATAAACTGACTTCATTGAGCCA
>Frequency_1_QualityScore_FFHHHHGJJJJJJJJJJJJJIIIJJJJJJJIJJJJIJJJJJJJJIJJJIJJJIJJJFHHHHHFFEFFFEDEEEEEDDDDDDCDCCDDDDCCDDD_Mismatch_1_Sense_+_Library_PoolC
ATAACGAGCTTGCCTCGGCCAAGGCTCATGTAAATCTTCCTCTTCTGCACAGTGGGTCATGCCTATATCTCTTTTTCCCATAGAATCTAAACCG
>Frequency_1_QualityScore_DADFFFAHH@GGHIGHGGHIIIFHCCEHGDFGEHIIIII@CDG9?DDGIGGGBHGHGIGHIIGIGIEGE7@CHHHHBA?DE?@DABDEEEDDEC_Mismatch_0_Sense_+_Library_PoolC
CAGCAGCATTAACATTTTACTGTAGGAAATCTTTTGCAGTTTAGTCTGCATTATTGCATCGACTGATGCCTGACAATGGATGTATTTATATCAA
>Frequency_1_QualityScore_DDFBHBDFHH>AEHGEEGHGIHGHGGIIIIGC@GHEHGDFFIIIIIGHEFFGGGHIIIIIGGIIIIGGGHEGHGAEEEHFC>BCDCC@6>CCDC_Mismatch_0_Sense_+_Library_PoolC
ATGAATTTGCAGCAGCATTAACATTTTACTGTAGGAAATCTTTTGCAGTTTAGTCTGCATTATTGCATCGACTGATGCCTGACAATGGATGTAT
>Frequency_1_QualityScore_>BFDHGDBBECFHCGIIGGDECE?*CBCHBGCCBCHIIGG>GD4?DCED<<C88BDF@F>D@@@CG@DEE=AEHFEFDFFFC>C;>;;A@;>C@_Mismatch_0_Sense_+_Library_PoolC
CATAGAATCTAAACCGGTTTGTATGAATTTGCAGCAGCATTAACATTTTACTGTAGGAAATCTTTTGCAGTTTAGTCTGCATTATTGCATCGAC
>Frequency_1_QualityScore_FFHHDDDDDDDDEEDEDDDDDDDDDDDDDCDDDDDEDDDDDDCDDDDDDEEDDDDDDDCDDCDDDBDBDABBDDDDDDEEEEDDDEDDDDDDDD_Mismatch_2_Sense_+_Library_PoolC
GGGGGACATGATTCTTTCTTTCAAATTGGATTTGCAACATCTGTTTTATAACGAGCTTGCCTCGGCCAAGGCTCATGTAAATCTTCCTCTTCTG
>Frequency_1_QualityScore_FFHHHHHJJJJJJJJJJJJJJIJJJJJJJJJJJJJJJJJJJIJIJJJJJIJIJJJJGHIIJIIIJJHIGHFFDEEDDDDDD>BDDDDDEDDEDD_Mismatch_0_Sense_+_Library_PoolC
ATTTATATGGGCACTCGATGGACCTATTAGCAAGATCATTCTCCCTTTCACAGGATAAAGCAAGAGTCGCAGAACGGGGGGAAATGATTCTTTC
>Frequency_1_QualityScore_FFDHG?FIIEGDHIIIIEIEIGGGGIIHIFIGHGIGHGGH@BCFGEFHGIIGG@EHIIIGHGIGIGIIGDEFHEAEBDD>ABBA@CDCEDDCCC_Mismatch_1_Sense_+_Library_PoolC
GGCCAAGGCTCATGTAAATCTTCCTCTTCTGCACAGTGGGTCATGCCTATATCTCTTTTTCCCATAGAATCTAAACCGGTTTGTATGAATTTGC
>Frequency_1_QualityScore_FFGFHHGJJIJJJJJJJJJJEIJJJGIIIJJIJJJJIIJJIIJIJIHIIIJIIJIIJIJJIIJJIJJIJHHFHHFFFFFFDEEECECDCCC@@@_Mismatch_0_Sense_+_Library_PoolC
TAGTCTGCATTATTGCATCGACTGATGCCTGACAATGGATGTATTTATATCAAAATATATAAACTGACTTCATTGAGGCATAAGAAACTTGTGG
>Frequency_1_QualityScore_FFHGFFHGFHGEIJJJIJJEHEHDDGGDHIJJJGE@@BBBCHJJIJGHGHG@AGHHCGHG@CEIIB?AEADEFEFECE@CCDDDCDD@CCCACC_Mismatch_0_Sense_+_Library_PoolC
CTGCACAGTGGGTCATGCCTATATCTCTTTTTCCCATAGAATCTAAACCGGTTTGTATGAATTTGCAGCAGCATTAACATTTTACTGTAGGAAA
>Frequency_1_QualityScore_FFHHHHHJJJJJJJJJJJJJJIJJJIJJJJJJJFHIJHHIJIHHIJIJJJJIIJIJJJIJJJJJJJHHHHHGGFFFFDEEEEEEEDCDEEDDDE_Mismatch_0_Sense_+_Library_PoolC
CTATATCTCTTTTTCCCATAGAATCTAAACCGGTTTGTATGAATTTGCAGCAGCATTAACATTTTACTGTAGGAAATCTTTTGCAGTTTAGTCT
>Frequency_1_QualityScore_FFHHGHHJIIJJHHGGIJEGIJIGHGJJFGGIBGIJFIGIJJJIIHIJJJGEIGFGHJJJIIIJGIFJCEEEEDFDFFFFDEDEDCEDECCDDE_Mismatch_0_Sense_+_Library_PoolC
TCTCTTTTTCCCATAGAATCTAAACCGGTTTGTATGAATTTGCAGCAGCATTAACATTTTACTGTAGGAAATCTTTTGCAGTTTAGTCTGCATT
>Frequency_1_QualityScore_DDHHFGHIEIGBHG@FIIJIJGIEEBHEBBBDEBGHIIJA>GGHGIG@D@F;CFGIGHEDHHGHDDBFD>ACACEDCC>CCCDDCCCCC?A5@>_Mismatch_0_Sense_+_Library_PoolC
TCTGTTTTATAACGAGCTTGCCTCGGCCAAGGCTCATCTAAATCTTCCTCTTCTGCACAGTGGGTCATGCCTATATCTCTTTTTCCCATAGAAT
>Frequency_1_QualityScore_FFHHHHHJJJJJJIJJJJJJJJJJJJJJIJJIJJJJJJJJIIIJJJJJJJJJJJJJIJJHFHHFFFFFFEEEDEEEFDEDDDDDDDDCDCCDDD_Mismatch_1_Sense_+_Library_PoolC
CTGTTTTATAACGAGCTTGCCTCGGCCAAGGCTCATGTAAATCTTCCTCTTCTGCACAGTGGGTCATGCCTATATCTCTTTTTCCCATAGAATC
>Frequency_1_QualityScore_FFHHHHHJIIJHIJJJIJJJJJIJGIIJJJJJJJJJJJIJIJIJIJGIJI>DFGHGHIIIHHGIJIJJIHIJJFEHHGHHHHFDEFFD_Mismatch_0_Sense_+_Library_PoolC
TTGCAGTTTAGTCTGCATTATTGCATCGACTGATGCCTGACAATGGATGTATTTATATCAAAATATATAAACTGACTTCATTGAGGCA
>Frequency_1_QualityScore_DFBFCFFCHGIGHIIIHDHHGGHIDCCHF@EHHGIGEEEI@GFII7?BFG4BFEAGGGGG<GGH;@CDE@@;@GC7?ECE>DCEFFEECECE>3_Mismatch_0_Sense_+_Library_PoolC
ACTGTAGGAAATCTTTTGCAGTTTAGTCTGCATTATTGCATCGACTGATGCCTGACAATGGATGTATTTATATCAAAATATATAAACTGACTTC
>Frequency_1_QualityScore_FFHHHHHJJJJJJJJJJJIJIJJJJJJJJJJJJJJJJJJGJJJJJJJJIIIIJJJJJJJJJJIIHHHHHHFFFFFFEEEDEEDDBDDDDDDDDD_Mismatch_0_Sense_+_Library_PoolC
GGATAGCACTAACAAGCTGATCCCATATTTATTTATATGGGCACTCGATGGACCTATTAGCAAGATCATTCTCCCTTTCACAGGATAAAGCAAG
>Frequency_1_QualityScore_FFFDDFHIGIFIHIJIGIIIJJJIJJFGDFGHHGGIHIJBHGGIJJIJIIIIIIHEHHGHHHFFDFFFECCCC>CDDC?;<?@CCCCCDCCDDC_Mismatch_1_Sense_+_Library_PoolC
ATTGGATTTGCAACATCTGTTTTATAACGAGCTTGCCTCGGCCAAGGCTCATGTAAATCTTCCTCTTCTGCACAGTGGGTCATGCCTATATCTC
>Frequency_1_QualityScore_FFHGHGHJJIJIIJJIIJJJJGIJJJJJJJJJJJJJJJJJJIJIIJJBHIJJJJJIIJIJJGIJJJHHHCHGFDDCFFEDEEEEBB?BDB9ADD_Mismatch_1_Sense_+_Library_PoolC
TTGCCTCGGCCAAGGCTCATGTAAATCTTCCTCTTCTGCACAGTGGGTCATGCCTATATCTCTTTTTCCCATAGAATCTAAACCGGTTTGTATG
>Frequency_1_QualityScore_FFHHHHGJJJJJJIJJIJJJJJGJIJJJJDHIJIIJJHIIIJJJJJJJJJGCIJIHEHJIJGIJJHGHHHHHHFFFFFFEEEEEEEDDCEDDCD_Mismatch_0_Sense_+_Library_PoolC
ATCTCTTTTTCCCATAGAATCTAAACCGGTTTGTATGAATTTGCAGCAGCATTAACATTTTACTGTAGGAAATCTTTTGCAGTTTAGTCTGCAT
>Frequency_1_QualityScore_FFHHHHHJJJJJJJJJJJJJJIIJJJGIJJJJJJJJIJJJJJJJJIJHGIIIIJJJJIIJJIJIJIJJIIIJJFHHHHHF>DFFEEEECEDDFE_Mismatch_0_Sense_+_Library_PoolC
TGAATTTGCAGCAGCATTAACATTTTACTGTAGGAAATCTTTTGCAGTTTAGTCTGCATTATTGCATCGACTGATGCCTGACAATGGATGTATT
>Frequency_1_QualityScore_DD?ABC?@FGHIIG@BA<FDFHHIGIEGGIII<DFICH<BCECHEE@FHBHECHEHGGGHEGHIIBHH@@GCE>CECE?96>>ACCC?CCCCCC_Mismatch_1_Sense_+_Library_PoolC
GTTTGTATGAATTTACAGCAGCATTAACATTTTACTGTAGGAAATCTTTTGCAGTTTAGTCTGCATTATTGCATCGACTGATGCCTGACAATGG
>Frequency_1_QualityScore_DD<CFDHIIIEGGI1EHIGIAFGGHIBFIIG>GGIGIIJEIIIIIGIIHGCGIIJJBHHHFF@DFFFFFCCE>CEDCD:@CDDDCDDDCB:@B<_Mismatch_1_Sense_+_Library_PoolC
CGAGCTTGCCTCGGCCAAGGCTCATGTAAATCTTCCTCTTCTGCACAGTGGGTCATGCCTATATCTCTTTTTCCCATAGAATCTAAACCGGTTT
>Frequency_1_QualityScore_FFHGHHHJJJJJJJJJJJJJJJJJJJJJJJHIIJHIJJJJJJJJJJJJIJJJJJJJJJJIJJIJJJJHHEHHHFFFFFFEEEEEEEEDDDEDDD_Mismatch_0_Sense_+_Library_PoolC
TATCTCTTTTTCCCATAGAATCTAAACCGGTTTGTATGAATTTGCAGCAGCATTAACATTTTACTGTAGGAAATCTTTTGCAGTTTAGTCTGCA
>Frequency_1_QualityScore_FFHHHHHJJJJJJJJJJJIIIJJJJFIIJJJIJJJIGIGJJJFIIJJJJJJJJJJJIIHIIIIJJJJGIHIIHFDDDDAEEECEEEDDCDCDDB_Mismatch_0_Sense_+_Library_PoolC
AGGCTCATCTAAATCTTCCTCTTCTGCACAGTGGGTCATGCCTATATCTCTTTTTCCCATAGAATCTAAACCGGTTTGTATGAATTTGCAGCAG
>Frequency_1_QualityScore_FBDFHHGIJJJJJJJJIJHIJJJJJJJJJJJJJIIJJJJJJJJJJJIIIJJJIIIJJJJJJJJIJJJJJFGHHIHHGHFFFFFEDECEECDDDC_Mismatch_0_Sense_+_Library_PoolC
GTATGAATTTGCAGCAGCATTAACATTTTACTGTAGGAAATCTTTTGCAGTTTAGTCTGCATTATTGCATCGACTGATGCCTGACAATGGATGT
>Frequency_1_QualityScore_DDFFHFHIIJJIDIIJIFIIIJIIHAHI>FHJCHEHIIGDFEHGDGIAIIIJIIIDDGGICHGGID>DGEGIIHFFFFDDFFFFEFDDAACCCC_Mismatch_0_Sense_+_Library_PoolC
GCATTAACATTTTACTGTAGGAAATCTTTTGCAGTTTAGTCTGCATTATTGCATCGACTGATGCCTGACAATGGATGTATTTATATCAAAATAT
>Frequency_1_QualityScore_FFHHHHHIJJJJJFHIIJJJIIJJJJJD<BDDDDDEEDEDDDDDDDDCDDDDDDDDCCEDDDDDDDDDD?CDEEDDDDDBDDDDDDDDBDDDDD_Mismatch_0_Sense_+_Library_PoolC
GATAAAGCAAGAGTCGCAGAACGGGGGGAAATGATTCTTTCTTTCAAATTGGATTTGCAACATCTGTTTTATAACGAGCTTGCCTCGGCCAAGG
>Frequency_1_QualityScore_FFGHHHGIJIJ;GIGGCGIGHEEGIJJDFHGGIIJJIJJJJJJI>FGIHGHIDIAGIJJJHIIGHIIJF@CEHHFDDD@DCCECE?@;@@@<AD_Mismatch_2_Sense_+_Library_PoolC
CTTGCCTCGGCTAAGGCTCATGTAAATCTTCCTCTTCTGCACAGTGGGTCATGCCTATATCTCTTTTTCCCATAGAATCTAAACCGGTTTGTAT
>Frequency_1_QualityScore_FFHHHHFIJJBHIJJJJJJJJJJJJJJJJJJJIJJJIGIIIGIJIIIJIGHIIHIIJJJJJJHHHFFHFDFFFEEDEEEEEEDDDDECCDDDDC_Mismatch_0_Sense_+_Library_PoolC
GCACAGTGGGTCATGCCTATATCTCTTTTTCCCATAGAATCTAAACCGGTTTGTATGAATTTGCAGCAGCATTAACATTTTACTGTAGGAAATC
>Frequency_1_QualityScore_FFGHHHHJIIGGIJIIJJJIJIIIJJJJJJJJIJJJJIJJJJJJJJJIIJGIJIJJIIIJJJIIID;DIHHIHGHFHFEFBEFACEE@CEADED_Mismatch_0_Sense_+_Library_PoolC
GCAGCAGCATTAACATTTTACTGTAGGAAATCTTTTGCAGTTTAGTCTGCATTATTGCATCGACTGATGCCTGACAATGGATGTATTTATATCA
>Frequency_1_QualityScore_FFHHHHHJJJJJIJJJJJJJJJJJJJIJJJJJJFIJJGIJJJJJJJJJJJJJJJIJJHHHHHDFDFCEECCDDEDEDEDDDCDCDDCCCACDDD_Mismatch_0_Sense_+_Library_PoolC
TGTTTTATAACGAGCTTGCCTCGGCCAAGGCTCATCTAAATCTTCCTCTTCTGCACAGTGGGTCATGCCTATATCTCTTTTTCCCATAGAATCT
>Frequency_1_QualityScore_FFHGGHHIGJIJGEHGI4CEGGEGIGGGGHIEGGIJGG@@FDGHDHFHDHGHGIGAEAGAHHFEHFFFFDFC@@AEACCCDCCDDDCDCCDCDD_Mismatch_1_Sense_+_Library_PoolC
TTTATAACGAGCTTGCCTCGGCCAAGGCTCATGTAAATCTTCCTCTTCTGCACAGTGGGTCATGCCTATATCTCTTTTTCCCATAGAATCTAAA
>Frequency_1_QualityScore_FFBFHHHJIJIHIJIEGIGHHIIGHHJJJJIIJIIGIJIIIIIGG>DGIIIJGHIIGGIDEHFEHEIJJJGGE@EHHHHHHEHDBCCF@CEECE_Mismatch_1_Sense_+_Library_PoolC
TGTAGTAAATCTTTTGCAGTTTAGTCTGCATTATTGCATCGACTGATGCCTGACAATGGATGTATTTATATCAAAATATATAAACTGACTTCAT
>Frequency_1_QualityScore_FFHHHHHJJJJJJJGGIJJJJJJJJJJJJJJJJJJJJIJJJJJJIJJJIJJJIJGGIGGGIJJJIIJJHFDDEEDDDDDDC_Mismatch_0_Sense_+_Library_PoolC
CCTGACAATGGATGTATTTATATCAAAATATATAAACTGACTTCATTGAGGCATAAGAAACTTGTGGGGGAATTTTGCTGA
>Frequency_1_QualityScore_FFHHDD9BBDDDDEDDEDDDDDDDDDDDDDDDDDDDEDDDDDDDEDDDDDEDDDDDDBDDDDDDDDDDDDDDDDDDDDEEDDDDDDEDDDDDDD_Mismatch_2_Sense_+_Library_PoolC
GGGGGGACATGATTCTTTCTTTCAAATTGGATTTGCAACATCTGTTTTATAACGAGCTTGCCTCGGCCAAGGCTCATGTAAATCTTCCTCTTCT
>Frequency_1_QualityScore_FFHHHHHJJJJJIJJGIFHIJIIJIJIJJJID7BDDDDDEEDEDDDDDDDDDDDDCDDDDDDEDDDDDDCEDDDDCDECDDDBDDDDDDCDDDD_Mismatch_1_Sense_+_Library_PoolC
ACAGGATAAAGCAAGAGTCTCAGAACGGGGGGAAATGATTCTTTCTTTCAAATTGGATTTGCAACATCTGTTTTATAACGAGCTTGCCTCGGCC
>Frequency_1_QualityScore_FFHHHHGIJJJJJJJJJJJIJJJJJJJJJJJJJJJJJJJJJJJJJJJJJJJJIJIJJJJHJJJJJJIJJHIHHHHHFFFDCEEEDDDDDDDDDD_Mismatch_0_Sense_+_Library_PoolC
GTTTGTATGAATTTGCAGCAGCATTAACATTTTACTGTAGGAAATCTTTTGCAGTTTAGTCTGCATTATTGCATCGACTGATGCCTGACAATGG
>Frequency_1_QualityScore_A?FHHHHIID5<BDDCCDEDEDDDDDDCCDDDDDDDDDCDCDCDDDDDEDDCCDDA@B?BB0@C?A>CB9?>B<288>A@C@CCCCDCDCDCDD_Mismatch_0_Sense_+_Library_PoolC
GAACGGGGGGAAATGATTCTTTCTTTCAAATTGGATTTGCAACATCTGTTTTATAACGAGCTTGCCTCGGCCAAGGCTCATCTAAATCTTCCTC
>Frequency_1_QualityScore_FFHHHHHIJJJJJJJJJJJJIIJIJIJJJJJJJJJJJJJJIJJJJJIJIJJJJIJJJJJHJJIHHHHHHHHFFFFFFEEDDEDEDDDDDDEFDD_Mismatch_0_Sense_+_Library_PoolC
AGGAAATCTTTTGCAGTTTAGTCTGCATTATTGCATCGACTGATGCCTGACAATGGATGTATTTATATCAAAATATATAAACTGACTTCATTGA
>Frequency_1_QualityScore_DFHHDHDHJIIIIIFIIJIJJJJIFIJGIIJIIIJIIIJJJJJGEHIHHIGGGHIJJJIIJFHH>DEFFFFFEFEBCECFDDDCDDDDDDDDDD_Mismatch_0_Sense_+_Library_PoolC
TGGGTCATGCCTATATCTCTTTTTCCCATAGAATCTAAACCGGTTTGTATGAATTTGCAGCAGCATTAACATTTTACTGTAGGAAATCTTTTGC
>Frequency_1_QualityScore_FFHHHHHJJIJJJJIJJJJJJJJJJJJJHGJJJJJJJJJJJJJJIIIIJHIJJJJJHIIJJJJIJJGEHCHEHHHHHFFFFFFEEFEEEEDDDC_Mismatch_0_Sense_+_Library_PoolC
TTACTGTAGGAAATCTTTTGCAGTTTAGTCTGCATTATTGCATCGACTGATGCCTGACAATGGATGTATTTATATCAAAATATATAAACTGACT
>Frequency_1_QualityScore_FFHHGHHJGIHIJIJJJIBGGGGIHIJGGIDHIIIIIEHIIIHGJJGIJHIJJHIIIJHHHBHFFFFFFFFEEEDEEDCADDDDDC:CCCBB9@_Mismatch_1_Sense_+_Library_PoolC
ACGAGCTTGCCTCGGCCAAGGCTCATCTAAATCTTCCTCTTCTGCACAGTGGGTCATGCCTATATCTCTTTTTCCCATATAATCTAAACCGGTT
>Frequency_1_QualityScore_FFGHHHGJIIJJJJJJIJJJJJIHIIJJJJJJJJJJJIJIJIJIIIIJJIIJIJJJJJIHIJJJIJJJJFHGIJJGEHHFDFFFFECCEEEDCD_Mismatch_1_Sense_+_Library_PoolC
GTTTTTATGAATTTGCAGCAGCATTAACATTTTACTGTAGGAAATCTTTTGCAGTTTAGTCTGCATTATTGCATCGACTGATGCCTGACAATGG
>Frequency_1_QualityScore_FFHHGHHJJJJJJJJJJJJJJJIJJJJIJJJIJJJIJJJJIJJJJJJIIJJJJIJJHHHHHHFFFFFEEEEEEDDDDEDDDDEDDEDCDDDDCD_Mismatch_0_Sense_+_Library_PoolC
TTATATCAAAATATATAAACTGACTTCATTGAGGCATAAGAAACTTGTGGGGGAATTTTGCTGAAGCCTGTGTTTGCAGTTATTGTTTATCCAT
>Frequency_1_QualityScore_FFHHHGHJJJJJIJJIJJIJJJJJIJJJJJJJJJHIJJJIJJJJJJJJJJJJJJJJHHIIJIJJJIJJJGIIIIJHHHHGFFFFFEEEEECDDD_Mismatch_0_Sense_+_Library_PoolC
TGTATGAATTTGCAGCAGCATTAACATTTTACTGTAGGAAATCTTTTGCAGTTTAGTCTGCATTATTGCATCGACTGATGCCTGACAATGGATG
>Frequency_1_QualityScore_FFHHHGHJJJJJJGJJGJJJJIJJJJIIJIJJHIJJGJIJIJJJJJJJJJJJIJJJIJIGIIJJHIJHHHHGEFFFDFFEEEEEEEDDEDDDED_Mismatch_0_Sense_+_Library_PoolC
TATATCTCTTTTTCCCATAGAATCTAAACCGGTTTGTATGAATTTGCAGCAGCATTAACATTTTACTGTAGGAAATCTTTTGCAGTTTAGTCTG
>Frequency_1_QualityScore_D?AFDH@CEGB@?DHHGICGGDHFGIGGHGEF?DGHHHEHGI?FHHE>BDGHGHIC@CDFCHGG@DCCB=?CHFHE@EEECC@B?;@;ACCACC_Mismatch_0_Sense_+_Library_PoolC
AACCGGTTTGTATGAATTTGCAGCAGCATTAACATTTTACTGTAGGAAATCTTTTGCAGTTTAGTCTGCATTATTGCATCGACTGATGCCTGAC
>Frequency_1_QualityScore_DD?=CFFHBFB<:AI<C?EFHIIHCCFHGCEE6EGGGGFFDE?BGEGDGG:BG:BFE=CF)8@AC@>FEAEC=C@AAEEBE7;B@@DCCC;1;@_Mismatch_1_Sense_+_Library_PoolC
ATCTTTTGCAGTTTATTCTGCATTATTGCATCGACTGATGCCTGACAATGGATGTATTTATATCAAAATATATAAACTGACTTCATTGAGGCAT
>Frequency_1_QualityScore_FFHHHHHJJJJJJJJJJJJJJJJJJJJJIJJJIJJJIJJJJJJJJJJJJJJIJJHIJJJJJJJIJJJJIHGJJJGHHHHHFFFFFEEEEEEDDE_Mismatch_0_Sense_+_Library_PoolC
TATGAATTTGCAGCAGCATTAACATTTTACTGTAGGAAATCTTTTGCAGTTTAGTCTGCATTATTGCATCGACTGATGCCTGACAATGGATGTA
>Frequency_1_QualityScore_FFGBFFHJIHGBHGEGAFEHGADDGG9)B?FHEHEHGIEDFCFBCFGIIGGIIHGE7@;C=ADDEFFFDCCEDECDDDDCCACACCCCCDCCCC_Mismatch_0_Sense_+_Library_PoolC
TTTTATAACGAGCTTGCCTCGGCCAAGGCTCATCTAAATCTTCCTCTTCTGCACAGTGGGTCATGCCTATATCTCTTTTTCCCATAGAATCTAA
>Frequency_1_QualityScore_FFGHHHFIJJJIJJJGGGIIGHIIJJJJJJJJIJJJIIJJJGIGIIJJJJJHGCHHEGGGIIJI@DHHFDDCEDDBDDB5<BDDCCDCDEDDDD_Mismatch_0_Sense_+_Library_PoolC
TTATATGGGCACTCGATGGACCTATTAGCAAGATCATTCTCCCTTTCACAGGATAAAGCAAGAGTCGCAGAACGGGGGGAAATGATTCTTTCTT
>Frequency_1_QualityScore_FFHHHHHJIIIJIJJJJJJJJJJJJJJJJIIJGIHIHHIJGIJJJJJJIIJIJJIJJHHHJGHGEGGHHHHFFFFFFFDEDDDDDDCDDDCDDD_Mismatch_0_Sense_+_Library_PoolC
CCGGTTTGTATGAATTTGCAGCAGCATTAACATTTTACTGTAGGAAATCTTTTGCAGTTTAGTCTGCATTATTGCATCGACTGATGCCTGACAA
>Frequency_1_QualityScore_FFHHH:FFHGJJJIJJJJGJJJIJJJJIJIIJJJJJJJJJJJIFIJJJIIJJJJJJJJJJJGIJIJJHHHHHHHFFFFFDDDCDDCDDDDDDDD_Mismatch_1_Sense_+_Library_PoolC
CGGTTGGTATGAATTTGCAGCAGCATTAACATTTTACTGTAGGAAATCTTTTGCAGTTTAGTCTGCATTATTGCATCGACTGATGCCTGACAAT
>Frequency_1_QualityScore_FFHHHHGJJJJJJIJJIJJJJJJJJJHIJJJIIJIIJJJJJJFHJJGIJJJJJJJIJJJJHHHHHFFFFFFEFEEEEEEEDDDDDDDDDDDDDE_Mismatch_0_Sense_+_Library_PoolC
GGGTCATGCCTATATCTCTTTTTCCCATAGAATCTAAACCGGTTTGTATGAATTTGCAGCAGCATTAACATTTTACTGTAGGAAATCTTTTGCA
>Frequency_1_QualityScore_FFHHGHHJIIJJJJGGIJJJJIJIFGJJIJJIJJIGGIJIJGIIJIIIIEGIHIIIJJJJGIHGDDHIIHHIEIJHEFFHHFFFFFEECCB_Mismatch_0_Sense_+_Library_PoolC
CTTTTGCAGTTTAGTCTGCATTATTGCATCGACTGATGCCTGACAATGGATGTATTTATATCAAAATATATAAACTGACTTCATTGAGGCA
>Frequency_1_QualityScore_DD>FFA?EHGGEHIGIC@HHDHEBHHIFGE@DGDA?HH9BEHGHIIGBGICHE)8<4AEGIIBEBBBB@<AC@AAB:>C@CCACCCCCCC>CCC_Mismatch_0_Sense_+_Library_PoolC
CTCGATGGACCTATTAGCAAGATCATTCTCCCTTTCACAGGATAAAGCAAGAGTCGCAGAACGGGGGGAAATGATTCTTTCTTTCAAATTGGAT
>Frequency_1_QualityScore_FFHHHHHJJJJJJJJJJJJJJIIIIJIJJIJJJJJJIJJJJJJJJIJJJIJJJJJJJJJJIIJHGHHFFEFFEFEEECEEEDDDDDDDDDDDCD_Mismatch_0_Sense_+_Library_PoolC
ATGATTCTTTCTTTCAAATTGGATTTGCAACATCTGTTTTATAACGAGCTTGCCTCGGCCAAGGCTCATCTAAATCTTCCTCTTCTGCACAGTG
>Frequency_1_QualityScore_FFHHHHHJJJJJJJJJJJJJHIIJJJJJJJIJIJJJFIIJGIIJIJJJJJJIIJJJJJJJIJJJJHHHHEHHFFFFFFEECEEEEDDDDCDEED_Mismatch_0_Sense_+_Library_PoolC
TGCCTATATCTCTTTTTCCCATAGAATCTAAACCGGTTTGTATGAATTTGCAGCAGCATTAACATTTTACTGTAGGAAATCTTTTGCAGTTTAG
>Frequency_1_QualityScore_EAHGHFGJJJHGIJIIGHIIGIIFHIGIIJJEFHGGGGH9BGHIC>BHGHIJIGIGBFGIIIGGCHGHIGEHIHHHHFFHDDCDDCCEDEA>CB_Mismatch_0_Sense_+_Library_PoolC
AAATCTTTTGCAGTTTAGTCTGCATTATTGCATCGACTGATGCCTGACAATGGATGTATTTATATCAAAATATATAAACTGACTTCATTGAGGC
>Frequency_1_QualityScore_FFHHHHHJJJJJJJJIJJJJJJJJIIIIJJJIJJJIJJJJJJJJJIJJJJJJJJJJIIJJJJJIJJHHHHHGFFFFFEEEDEEDDDDDDDDDDB_Mismatch_0_Sense_+_Library_PoolC
TCTGGCCTTGGATAGCACTAACAAGCTGATCCCATATTTATTTATATGGGCACTCGATGGACCTATTAGCAAGATCATTCTCCCTTTCACAGGA
>Frequency_1_QualityScore_FFHHHHHJJJJJJIJIJJJJIJHIJIHIIJIJJJIIJGIJJJJJJJJJJIIIJJJJJIGIJIIJHHHHGEFFFFFDEEEEECEEDDDEDEFDDA_Mismatch_0_Sense_+_Library_PoolC
TTTCCCATAGAATCTAAACCGGTTTGTATGAATTTGCAGCAGCATTAACATTTTACTGTAGGAAATCTTTTGCAGTTTAGTCTGCATTATTGCA
>Frequency_1_QualityScore_FFHFDHHIGGGHIJJHHHJJIJJJJJJGHGJJJIIHHJJGIHGIIEHHIIJJJIHGIJFJGIGIIIJIIIHFHHHHFFFDDECEEFEEDC_Mismatch_0_Sense_+_Library_PoolC
CAGCATTAACATTTTACTGTAGGAAATCTTTTGCAGTTTAGTCTGCATTATTGCATCGACTGATGCCTGACAATGGATGTATTTATATCA
>Frequency_1_QualityScore_FFHHHHFHIIGFHIJIIJIGIJIGGIJJJIIIIIIEGHIJJJJJJJJJGFHGIEGIIGIIJHHHHHHFFFFFCEEECEEEEDDDDFECAADDCD_Mismatch_1_Sense_+_Library_PoolC
ACACAGTGGGTCATGCCTATATCTCTTTTTCCCATAGAATCTAAACCGGTTTGTATGAATTTGCAGCAGCATTAACATTTTACTGTAGGAAATC
>Frequency_1_QualityScore_FDAHBHFEE>FH>EHCHGCHDDHEHIEHBFGGIBBHHIBEGHHHGIC>FGGGGIFEGGIIIGGEAHHHHEEEFFFFEFDEDDACCCCDEEDDCC_Mismatch_0_Sense_+_Library_PoolC
ACATTTTACTGTAGGAAATCTTTTGCAGTTTAGTCTGCATTATTGCATCGACTGATGCCTGACAATGGATGTATTTATATCAAAATATATAAAC
>Frequency_1_QualityScore_FFHHHHHJJJJHIIIIIJJJJJJJJIJEHHJGGIJHGHIJJIJJJIJJIIJJJJJJJJJJJJJHIGIHHHHFHFFFFFFEEEEEEEDEDDDDED_Mismatch_0_Sense_+_Library_PoolC
CTCTTTTTCCCATAGAATCTAAACCGGTTTGTATGAATTTGCAGCAGCATTAACATTTTACTGTAGGAAATCTTTTGCAGTTTAGTCTGCATTA
>Frequency_1_QualityScore_FFHHGHGJJEHIIIGGIIGDHHEIIEGHGFIGGHGGGGJGIJJJJIIIJJIJJJIIIJIIIHIIJIFHHHHGEFFFFFEEEEECDCDACDDDEE_Mismatch_1_Sense_+_Library_PoolC
CTTTTTCCCATAGAATCTAAACCGGTTTGTATGAATTTGCAGCAGCATTAACATTTTACTGTAGGAAATCTTTTGCAGTTTATTCTGCATTATT
>Frequency_1_QualityScore_DFHHHD9BD@@C@CDDEDCDCCCDDDCACDDC@ACCDDDD?CCC9ACCDCDDCDDDDBCCBCDDDDDDDBABBDDCCDDD>CDCCDEDDDDDDC_Mismatch_0_Sense_+_Library_PoolC
GGGGGGAAATGATTCTTTCTTTCAAATTGGATTTGCAACATCTGTTTTATAACGAGCTTGCCTCGGCCAAGGCTCATCTAAATCTTCCTCTTCT
>Frequency_1_QualityScore_DDHHHHHJJGIJJCGHHJIJIIJIJJJJJJJJJGJJJIJJJJJJJIIJJIJIFHIIIGIJHIJHHHHHEDFFFFECECEEEDEDCDDDDDDCCD_Mismatch_0_Sense_+_Library_PoolC
TCTGCACAGTGGGTCATGCCTATATCTCTTTTTCCCATAGAATCTAAACCGGTTTGTATGAATTTGCAGCAGCATTAACATTTTACTGTAGGAA
>Frequency_1_QualityScore_FFHHHHHJIJJIIGIJJIJJIJIGGIIIGIIIIIJJJIJJFHHIGGEI@CHIIJIJIIGGIFGHEHHHFDEEEFFCEECECCCDCDCCDDDECC_Mismatch_0_Sense_+_Library_PoolC
GTCATGCCTATATCTCTTTTTCCCATAGAATCTAAACCGGTTTGTATGAATTTGCAGCAGCATTAACATTTTACTGTAGGAAATCTTTTGCAGT
>Frequency_1_QualityScore_FFHHHHHJIHGIJIJIIJIHIJIIJI>111111:?FGIJJJJJJJJIHJJJJGIJIJJJJIJJIIIGGCCEHEHFHEEFDD?_Mismatch_0_Sense_+_Library_PoolC
ATCGACTGATGCCTGACAATGGATGTATTTATATCAAAATATATAAACTGACTTCATTGAGGCATAAGAAACTTGTGGGGGA
>Frequency_1_QualityScore_FFHHHHHJJJJJIJJJIJJJJIJJJJJJJJJJJJJJJJJJJJJJJJIJJJIIIJJIJJJGIJJJJJIIIIJJHHHHEHDFFFFFFFEEEEEEFE_Mismatch_0_Sense_+_Library_PoolC
CATTAACATTTTACTGTAGGAAATCTTTTGCAGTTTAGTCTGCATTATTGCATCGACTGATGCCTGACAATGGATGTATTTATATCAAAATATA
>Frequency_1_QualityScore_FFHHHHHJJJJJJJID@DDDDDDEDDEDDDDDDDDDDDDDDDDDDDEDDDDDDDDDDDDDEEDDDDDDDCDDDDBBDDDBDDDDDDDDDDDCDD_Mismatch_0_Sense_+_Library_PoolC
GTCGCAGAACGGGGGGAAATGATTCTTTCTTTCAAATTGGATTTGCAACATCTGTTTTATAACGAGCTTGCCTCGGCCAAGGCTCATCTAAATC
>Frequency_1_QualityScore_>DAFHBFADHEBEGGH9CHEB?CFA>EG3E?;;C@)?)?6*?(;F;B9&)8:>3(+33:@:>((+:@>>>:>444>C:@C>(3:AC43(<@4:@_Mismatch_1_Sense_+_Library_PoolC
GATCATTCTCCCTTTCACAGGATAAAGCAAGAGTCGCAGAACGGGGGGACATGATTCTTTCTTTCAAATTGGATTTGCAACATCTGTTTTATAA
>Frequency_1_QualityScore_FFGHHDFGGJIGIJIGHJGIIJJIFGIIGIGIIJIIJ?FHIIJJJJDEEGDD5<8ACACDEDEDCDDDDCCCCDDD@CCCDDEACDDDDC4>>C_Mismatch_0_Sense_+_Library_PoolC
GCAAGATCATTCTCCCTTTCACAGGATAAAGCAAGAGTCGCAGAACGGGGGGAAATGATTCTTTCTTTCAAATTGGATTTGCAACATCTGTTTT
>Frequency_1_QualityScore_DDFHHHHEHHIJHEGGIJFHIIIIJIHIIIFHFHIJIGGCGIIIG@FGGGDDGGG@AHHHHFFEDFFFF@@CEEDEDEDDEDECDDE_Mismatch_0_Sense_+_Library_PoolC
AAACTTGTGGGGGAATTTTGCTGAAGCCTGTGTTTGCAGTTATTGTTTATCCATAAAGATCTATTTCAATGCATTTGATTAATTTTA
