# Supplementary material for: Differential Gene Expression Reveals Candidate Genes for Drought Stress Response in Abies alba (Pinaceae)
Source: PLoS One. 2015 Apr 29;10(4):e0124564. doi: 10.1371/journal.pone.0124564 (PMC4414588; doi:10.1371/journal.pone.0124564)
Supplement: S2 File — (GZ) [file pone.0124564.s002.gz › comp20108_c1_seq2.fa]

>comp20108_c1_seq2 len=843 path=[1731:0-32 247:33-57 272:58-139 354:140-142 357:143-214 429:215-232 447:233-292 507:293-293 508:294-364 579:365-382 597:383-411 2481:412-842] : sp|Q9ZNQ7|RCI2A_ARATH Hydrophobic protein RCI2A OS=Arabidopsis thaliana GN=RCI2A PE=2 SV=1 e-value: 8e-14 blast score: 74.3
GCTTGCTTCCCCTACTTATCTACTTGCTTTCTTGATCCTGAGCCTGAGCCTGAGCCTGAACTTGAGCTTGCTTTCACTCCAGTATATACCTCCTTTCTCTGTTTTCCTGTGTTGGCTCTCTGATCACTTTTCTCACCAGTCATCGTCATCTCAATCACAATGAGGGAGGGCACAGCAACCTTTATAGACATCTTGTTGGCCATAATTCTGCCTCCGTTGGGAGTCTTTCTCAGATTCGGCTGCCATGTTGAGTTCTGGATATGTCTGCTCCTCACTATTTTGGGGTACCTACCCGGAATTATTTACGCCATCTACGCCATCACCAAGTGAAATCCATGGCTGGGGCTGCGGTCTCTCCAACCAGATTTGATTTAGGAACCTCCTGTTATTGATTGTTCTTCATTTTATTGTTGTTCAGTAAGGTTCATCATTGTAACCCTAGTTTGTAATGTAATATTAATAAAAACTTGTCACATGATTCATTACAGTTACTGAGTTAACAGCTCTTTGTTGAAATTATTTTCTAAAGATAATATGAATTATTTGATGATGTGATTTGTCATTGTCAATTTGGAGTAGATATGAGTGGTTCGGAATAGCTTTTAGTGGTTGGGGAGGGTAGCTATGAGTGGCTGGGAATAGCTCTTAGTGGTTAGGGTTAGGGAGGGCAGTTATGAGTGGCTGGGAATAGCTTTTAGTGGTTAGGGAGGCTAGATATGAGTGGTTGGAATAACTATTAGTGCTTGGATAATCTTGTTACCTTTTTCAACCAAGTTCAAATCTTATCCAAGTTCAAATCTTATCTTGTAACATTTTTAATTTTGCAACATTTTTACTCCAAGT

>Frequency_37_QualityScore_FFHHHHGJJJJIIIIIIIIIJIIJIIJJJJJIJIJIIIIIIIJIIIIIHHHHGFFEEABCDDDDCDDDBAACCCCDCDEDDDDDDDDDDCDCDD_Mismatch_0_Sense_+_Library_PoolT
GGAATTATTTACGCCATCTACGCCATCACCAAGTGAAATCCATGGCTGGGGCTGCGGTCTCTCCAACCAGATTTGATTTAGGAACCTCCTGTTA
>Frequency_3_QualityScore_FFHHHHHJJJJJJJJJJJJJJJJJJJJJJJJJJJIHJJJJIIJJJJJJIIJJJJHHFCCDEEEDDDDDCA?CDDDDDDEDDDDDDDDDDDDCDD_Mismatch_0_Sense_+_Library_PoolC
GGAATTATTTACGCCATCTACGCCATCACCAAGTGAAATCCATGGCTGGGGCTGCGGTCTCTCCAACCAGATTTGATTTAGGAACCTCCTGTTA
>Frequency_36_QualityScore_FEHGHGGIIIIJIIIIIIIIIHGHIAFGHIHHGIIIHIFHHIHGHHIHGHGGHGGFFFECDDDEDDDDDDCCDDCDDEEEEDDDCCBCCCCCBC_Mismatch_1_Sense_+_Library_PoolT
GTGAAATCCATGGCTGGGGCTGCGGTCTCTCCAACCAGATTTGATTTAGGAACCTCCTGTTATTGATTGTTCTTCATTTTATTGTTGCTCAGTA
>Frequency_4_QualityScore_DCDCEGGIHGFEEGGHGHGEEEGGF==EGCHEFHHCEBE@DDGEAE@EHHDCCBDCEDD@AAA=?@B@C?AAAAAABC=ACBA?>;AA>ABC@C_Mismatch_1_Sense_+_Library_PoolC
GTGAAATCCATGGCTGGGGCTGCGGTCTCTCCAACCAGATTTGATTTAGGAACCTCCTGTTATTGATTGTTCTTCATTTTATTGTTGCTCAGTA
>Frequency_35_QualityScore_FFHHHHGIIIIIIIIIIIIIIIHIIJIHIHIIIIIIIIHIIIHHIIIHHHGDDDDEEDDDDCAB@BCCCCCDDCCCCCCCCCCCCBCCDDCCDC_Mismatch_0_Sense_+_Library_PoolT
ATTTACGCCATCTACGCCATCACCAAGTGAAATCCATGGCTGGGGCTGCGGTCTCTCCAACCAGATTTGATTTAGGAACCTCCTGTTATTGATT
>Frequency_2_QualityScore_EFGHGEGGIIIIIIIIHIIJIIIIIIIHGGIIIIIHGHGHHIIIJIHEGGGCCECEECCCCBAC?BCCCCCCDCACABBACDDDDBCBDCCACC_Mismatch_0_Sense_+_Library_PoolC
ATTTACGCCATCTACGCCATCACCAAGTGAAATCCATGGCTGGGGCTGCGGTCTCTCCAACCAGATTTGATTTAGGAACCTCCTGTTATTGATT
>Frequency_34_QualityScore_EEGGHGHJIIJIHIIJJIJIIIJIIIIIIIIIIIIIDGHIIHIHIIIHHEFFFEEEEEEEDDEDDDCCCBBCDDCCCDDCCCCDCCDDDDDDDC_Mismatch_0_Sense_+_Library_PoolT
GCCATCACCAAGTGAAATCCATGGCTGGGGCTGCGGTCTCTCCAACCAGATTTGATTTAGGAACCTCCTGTTATTGATTGTTCTTCATTTTATT
>Frequency_6_QualityScore_DCFEGEEHIGFDIGIGHEB@CGCEFDHEBEEHEDCE@CEEECEABAEBCBC@CCACDEECCDDBABBAA?=<ACCAAAAB@ABDCBBBDCCBAB_Mismatch_0_Sense_+_Library_PoolC
GCCATCACCAAGTGAAATCCATGGCTGGGGCTGCGGTCTCTCCAACCAGATTTGATTTAGGAACCTCCTGTTATTGATTGTTCTTCATTTTATT
>Frequency_30_QualityScore_FFHHHHHJIJJJJJIJJJJJJIJIJJIJJJJJJIIIIIIIIIIIIIIIIIHHGGFEEDD?BCDDDDDDD@BCBCDDDDDDEDDDDDDDDDDDDB_Mismatch_0_Sense_+_Library_PoolT
CCGGAATTATTTACGCCATCTACGCCATCACCAAGTGAAATCCATGGCTGGGGCTGCGGTCTCTCCAACCAGATTTGATTTAGGAACCTCCTGT
>Frequency_2_QualityScore_FFHHGGHJIIIGIJHIIIIIIIGIIIIIJJGIIIJIGGHIGIIJIIIIIIFIFGEAAAB@CDDDCAACC=ACACCB;ACACCCDCACAC@A@BA_Mismatch_0_Sense_+_Library_PoolC
CCGGAATTATTTACGCCATCTACGCCATCACCAAGTGAAATCCATGGCTGGGGCTGCGGTCTCTCCAACCAGATTTGATTTAGGAACCTCCTGT
>Frequency_30_QualityScore_FFHHHHHIIIIIIIJIJIIHIHIIIIIIIIIIIIFHHIIIHHIIIGHFGHHGEFFGFEFDEEDDDDDDB@BDDCCDDDCCCEDDDDEEDDDDDC_Mismatch_0_Sense_+_Library_PoolT
CATCACCAAGTGAAATCCATGGCTGGGGCTGCGGTCTCTCCAACCAGATTTGATTTAGGAACCTCCTGTTATTGATTGTTCTTCATTTTATTGT
>Frequency_3_QualityScore_FFHHHHHJJJIJJJJJJJJJJIJJJJJJJJJJJJEIIJJJJJJJJGIGGHGHFGGGGGGFEFEEEDEECACDDDDEDDDDDEDDEEEEEEDDDC_Mismatch_0_Sense_+_Library_PoolC
CATCACCAAGTGAAATCCATGGCTGGGGCTGCGGTCTCTCCAACCAGATTTGATTTAGGAACCTCCTGTTATTGATTGTTCTTCATTTTATTGT
>Frequency_30_QualityScore_FFHHHHHJJJJJJJIJJJJJJIIIIIJJJJJJJJJJJJJJIJIIIIIEFFFFEEEEDDCDADDDDDDDECCDCDDDDDDDDCDDEDDDEDDCCD_Mismatch_0_Sense_+_Library_PoolT
ACGCCATCTACGCCATCACCAAGTGAAATCCATGGCTGGGGCTGCGGTCTCTCCAACCAGATTTGATTTAGGAACCTCCTGTTATTGATTGTTC
>Frequency_1_QualityScore_FFHHHHHJJJJJJJJJJJJJJJJJJIIJJJJIJJJJJJJJJJJJJJJHFHFFFFFFEDDDBDDDDDDDECDDDDDDDDDDDACCDDDCEDDCCD_Mismatch_0_Sense_+_Library_PoolC
ACGCCATCTACGCCATCACCAAGTGAAATCCATGGCTGGGGCTGCGGTCTCTCCAACCAGATTTGATTTAGGAACCTCCTGTTATTGATTGTTC
>Frequency_28_QualityScore_FFHGHHHIJJJJIIIJJJJJIJIJIHIJIJJIIIIIHIIIIIIIIIIIIHGHFFFEED?ACCDCCCCDCBBACCCCBCCDDDDCCCCDDDCDBC_Mismatch_0_Sense_+_Library_PoolT
CGGAATTATTTACGCCATCTACGCCATCACCAAGTGAAATCCATGGCTGGGGCTGCGGTCTCTCCAACCAGATTTGATTTAGGAACCTCCTGTT
>Frequency_1_QualityScore_FFHGGFHIIIJJJCHGHIIJJJJJJJJIJIGIHIJIGIIJJJJJJFIJJEEHFEB?AD?@?CCCCCDCDBDDCACDDDDD@A@CDDDCCBAC@A_Mismatch_0_Sense_+_Library_PoolC
CGGAATTATTTACGCCATCTACGCCATCACCAAGTGAAATCCATGGCTGGGGCTGCGGTCTCTCCAACCAGATTTGATTTAGGAACCTCCTGTT
>Frequency_28_QualityScore_FFHHHHHJJJJJJJJJJJJIIIHIJBGHIJJJIJJJIIHIIIIIIIIIIIHHHHGGGFFDEEEEEDEEEDDDEDDEEEEEEDDDDDDDDDDDDD_Mismatch_0_Sense_+_Library_PoolT
GTGAAATCCATGGCTGGGGCTGCGGTCTCTCCAACCAGATTTGATTTAGGAACCTCCTGTTATTGATTGTTCTTCATTTTATTGTTGTTCAGTA
>Frequency_1_QualityScore_FDHHHHHJJJJJJJJJJJJJJJJJJDGHHIJJIIJJGIGIIIIGIJJIHIGHFHHFFFFDEEEEEEEDDDDDEDDDEEFEDDDDEDDDDDCDDD_Mismatch_0_Sense_+_Library_PoolC
GTGAAATCCATGGCTGGGGCTGCGGTCTCTCCAACCAGATTTGATTTAGGAACCTCCTGTTATTGATTGTTCTTCATTTTATTGTTGTTCAGTA
>Frequency_25_QualityScore_FFHHHHHJJJJJIJIJJJJIJIIIIJIJIJJJIJJJIIIIIIIIIDGGGGGGFFFECDBDDDDCDDEDDCCCDDDDDDDCDDEDDCEDDCCDED_Mismatch_0_Sense_+_Library_PoolT
GCCATCTACGCCATCACCAAGTGAAATCCATGGCTGGGGCTGCGGTCTCTCCAACCAGATTTGATTTAGGAACCTCCTGTTATTGATTGTTCTT
>Frequency_3_QualityScore_FFHHHHHJJJJJJJJJJJJJJIIIJJJJJJJJJJJJJJJJJJJJIFHGGGGGFFFECCACEEDEDDEDDBCDDDDDDDD:BCDDDCEDDCDDED_Mismatch_0_Sense_+_Library_PoolC
GCCATCTACGCCATCACCAAGTGAAATCCATGGCTGGGGCTGCGGTCTCTCCAACCAGATTTGATTTAGGAACCTCCTGTTATTGATTGTTCTT
>Frequency_25_QualityScore_EFGHHHHIIJIIIHIIIJJJIIJIIIIIIIIHIHIIHDGHIIIIIIHHEFDFFEEDEEEEDDCDCCCCDCCBCCDDCBDDBCDDDDCDDDEEDD_Mismatch_0_Sense_+_Library_PoolT
CGCCATCACCAAGTGAAATCCATGGCTGGGGCTGCGGTCTCTCCAACCAGATTTGATTTAGGAACCTCCTGTTATTGATTGTTCTTCATTTTAT
>Frequency_5_QualityScore_FFHHHGHIIIJJIHIJIIIJIIIJJJIJJJJJIJHHIEGHHIIIHHHHFFEFEFEDEEDDEDDDDCDDCCDCDCEDDCDDDCDBDDDDEEECDD_Mismatch_0_Sense_+_Library_PoolC
CGCCATCACCAAGTGAAATCCATGGCTGGGGCTGCGGTCTCTCCAACCAGATTTGATTTAGGAACCTCCTGTTATTGATTGTTCTTCATTTTAT
>Frequency_25_QualityScore_FFGHHGHIJJIHHIIIIIIIIIJIIIIJIIIIHIHIIIIIIIIHIIIHFGHGHGFEABCDDDDCCCCACBCCDCCCDDCCDCDCCDDDCDABCD_Mismatch_0_Sense_+_Library_PoolT
GAATTATTTACGCCATCTACGCCATCACCAAGTGAAATCCATGGCTGGGGCTGCGGTCTCTCCAACCAGATTTGATTTAGGAACCTCCTGTTAT
>Frequency_3_QualityScore_FFHHGHHIIIJIHHIIIHJJIJIHIIIIIJJJIIHIJJJHJJJJJJHIIIIIHGEE@CCCDDDDDDCCDDDCDDDDDEDDCDDDDDCCDDBCCD_Mismatch_0_Sense_+_Library_PoolC
GAATTATTTACGCCATCTACGCCATCACCAAGTGAAATCCATGGCTGGGGCTGCGGTCTCTCCAACCAGATTTGATTTAGGAACCTCCTGTTAT
>Frequency_24_QualityScore_FEHHHHGIIIIJIIIJIIIIJIHHIHIGIIGIIJJIIIJCFHIIIIIIIIIHHIIIIJIHFHHGGGFFFDDDCDDDDDDCCCDCDDDDDDCDDD_Mismatch_1_Sense_+_Library_PoolT
GTTGAGTTCTGGATATGTCTGCTCCTCACTATTTTGGGGTACCTACCTGGAATTATTTACGCCATCTACGCCATCACCAAGTGAAATCCATGGC
>Frequency_24_QualityScore_EEGHHHHJIJJIIIIJIJIIIJIIIIIIIIIIIIIFGHIIIIIIJJIIFGHHGFGGFFFFEEEDDEDDDDCCEDCCEDDDDDEDDDDEEEDDDD_Mismatch_0_Sense_+_Library_PoolT
CCATCACCAAGTGAAATCCATGGCTGGGGCTGCGGTCTCTCCAACCAGATTTGATTTAGGAACCTCCTGTTATTGATTGTTCTTCATTTTATTG
>Frequency_1_QualityScore_FFHHGGHIJJJGHJJGIJJEHIIIJJIJJJJGGIJG@FFHIE@FHHEIAEEHHCHHFDFFFECDCEDDDDCDDDDCEDDCCDEDDDDDEDEDDD_Mismatch_0_Sense_+_Library_PoolC
CCATCACCAAGTGAAATCCATGGCTGGGGCTGCGGTCTCTCCAACCAGATTTGATTTAGGAACCTCCTGTTATTGATTGTTCTTCATTTTATTG
>Frequency_22_QualityScore_FEGHHHGIIIIIHIJJJIIIJHHHIHHGIHIIIJIHIIJBGHIIIIIJIIHGHHHHHHHGFFEEEEEDDCCCCCDDDDCCCDDCDDDDCCCCCC_Mismatch_0_Sense_+_Library_PoolT
GTTGAGTTCTGGATATGTCTGCTCCTCACTATTTTGGGGTACCTACCCGGAATTATTTACGCCATCTACGCCATCACCAAGTGAAATCCATGGC
>Frequency_2_QualityScore_FFHHGHGIIJJJIIIJIIIIIIGDGGIGIIIIIIIIIHJGIIIIIIIIHIFGIIGIIIIGEEEFFEEEEDDDDDDDCCCDCCCCEDDCCCCBCC_Mismatch_0_Sense_+_Library_PoolC
GTTGAGTTCTGGATATGTCTGCTCCTCACTATTTTGGGGTACCTACCCGGAATTATTTACGCCATCTACGCCATCACCAAGTGAAATCCATGGC
>Frequency_22_QualityScore_EFHHHHHJIIIIIJIJIIIJIIIIIIIIHIIHIEGIIIIIIIIIGIFHIIIGHGGGGGFFEEEDCDECDCDCDCEDDCCCDDDDDEEEEDDDCC_Mismatch_0_Sense_+_Library_PoolT
ATCACCAAGTGAAATCCATGGCTGGGGCTGCGGTCTCTCCAACCAGATTTGATTTAGGAACCTCCTGTTATTGATTGTTCTTCATTTTATTGTT
>Frequency_3_QualityScore_FFHHHHHJJJJJJJJJJJJJJJJJJJJJJJJJJGIJJJJJJJJIEHEIJIIFHIHHHHFGFFFEDEEDDDDDDDEDDDDDEDDDEFEEFDDDDD_Mismatch_0_Sense_+_Library_PoolC
ATCACCAAGTGAAATCCATGGCTGGGGCTGCGGTCTCTCCAACCAGATTTGATTTAGGAACCTCCTGTTATTGATTGTTCTTCATTTTATTGTT
>Frequency_21_QualityScore_FFHHHHHIIJJJJJJJJJJJIJJJJJIIJJJIJIJJJJJJJJIJIJJJJJIIGDDEEDEEDEDDCDBDDACCDDEDDDCDDDDDDDDCCCDDDD_Mismatch_0_Sense_+_Library_PoolT
TTATTTACGCCATCTACGCCATCACCAAGTGAAATCCATGGCTGGGGCTGCGGTCTCTCCAACCAGATTTGATTTAGGAACCTCCTGTTATTGA
>Frequency_20_QualityScore_FFGHGGGIHIIIGFHHIEHGGFHHHGHHIIIIIHGHHIIHGGHHHHGHHHIHFHGIHHCFGGGGCEGEFEEFFEDCDDDCAA@ABBCBCAACBB_Mismatch_0_Sense_+_Library_PoolT
GCTTGCTTCCCCTACTTATCTACTTGCTTTCTTGATCCTGAGCCTGAGCCTGAGCCTGAACTTGAGCTTGCTTTCACTCCAGTATATACCTCCT
>Frequency_19_QualityScore_FEGGGHHJIIIIIIJJJJIIHHGIIBFHIIIIIIIJHIEHHIHGHHIHGGFGFFFFFEEEDCEEDCDDDDCDDDDCDDDDCCDCDCCDDCCCCD_Mismatch_1_Sense_+_Library_PoolT
GTGAAATCCATGGCTGGGGCTGCGGTCTCTCCAACCAGATTTGATTTAGGAACCTCCTGTTATTGATTGTTCTTCATTTTATTGTTATTCAGTA
>Frequency_1_QualityScore_FFHHHHHJJJJJJJIJJJJJIJGIJDFHIIJJJJJJJJGHIJJIJIJJHCGHIHHHHHFCCDFEEEEEEEECDDDEDCDDDDDDDCCDDEECCD_Mismatch_1_Sense_+_Library_PoolC
GTGAAATCCATGGCTGGGGCTGCGGTCTCTCCAACCAGATTTGATTTAGGAACCTCCTGTTATTGATTGTTCTTCATTTTATTGTTATTCAGTA
>Frequency_18_QualityScore_EFGHGHHIIIJJIIIIIIIIIIIIIIHHHHHFGHIIHHIIIIFGDHIIHFHHHGGGEFFEEEEDECDCDACCDDCBBCDDCDDEEDDCCCBCAC_Mismatch_1_Sense_+_Library_PoolT
CACCAAGTGAAATCCATGGCTGGGGCTGCGGTCTCTCCAACCAGATTTGATTTAGGAACCTCCTGTTATTGATTGTTCTTCATTTTATTGTTGC
>Frequency_2_QualityScore_EEHFEHGGGIHIIFHFIHGHIIIIIIEHIIHCCEGDGEIHGIFFGHIIGIIFGGGFEFEDECDEDCDCECBCBCCBCDBCCCDDDABCCCABCB_Mismatch_1_Sense_+_Library_PoolC
CACCAAGTGAAATCCATGGCTGGGGCTGCGGTCTCTCCAACCAGATTTGATTTAGGAACCTCCTGTTATTGATTGTTCTTCATTTTATTGTTGC
>Frequency_18_QualityScore_FFHHHHHIJIJJJJJJIIIJIJJIIIIIJJJJJJJIJJJJEHHIIIIHHHHEFCEEEEDEEEDDDDDDDCDCDDCDDEDCCEDDCDDEDDDEEE_Mismatch_0_Sense_+_Library_PoolT
CTACGCCATCACCAAGTGAAATCCATGGCTGGGGCTGCGGTCTCTCCAACCAGATTTGATTTAGGAACCTCCTGTTATTGATTGTTCTTCATTT
>Frequency_18_QualityScore_FEHHGGHIJIIIIIIIIIIIIIIIIJJJJIIIIIIIIIDFHIIHIHHHHFGBDEEECDEEDDDCDCCDC@CDCCCEDDDEDDCCDEDCDDEEED_Mismatch_0_Sense_+_Library_PoolT
ACGCCATCACCAAGTGAAATCCATGGCTGGGGCTGCGGTCTCTCCAACCAGATTTGATTTAGGAACCTCCTGTTATTGATTGTTCTTCATTTTA
>Frequency_3_QualityScore_FFHHHHGIJJJJJJIHIJJIJJFIIJJJJJJJJIJJJI@GHHIJJIIIHGGFDDDEDCDDDEDEDDCBDAAC>@CDDDDACD>BCBCCDDDDDD_Mismatch_0_Sense_+_Library_PoolC
ACGCCATCACCAAGTGAAATCCATGGCTGGGGCTGCGGTCTCTCCAACCAGATTTGATTTAGGAACCTCCTGTTATTGATTGTTCTTCATTTTA
>Frequency_16_QualityScore_EFHGGGGIIHIIHIJIIJIJJAFHIHIIJJIIHFIIIIIJJIGHIIIIIHIHGGEEEFEEECDCDBDDDCDDCCCCDCBCCCCBCCC<@BDDCC_Mismatch_0_Sense_+_Library_PoolT
CTGCTCCTCACTATTTTGGGGTACCTACCCGGAATTATTTACGCCATCTACGCCATCACCAAGTGAAATCCATGGCTGGGGCTGCGGTCTCTCC
>Frequency_16_QualityScore_FFGEGGHIIIJIGIIIFHIIGIIIHHHIIIIIHHHIIIHHHIIIHGHIIHHGHIIIHEGHHHHEGGHGGFFFGFEEEEECDCCCCDCBCCCDBB_Mismatch_0_Sense_+_Library_PoolT
CTTGCTTCCCCTACTTATCTACTTGCTTTCTTGATCCTGAGCCTGAGCCTGAGCCTGAACTTGAGCTTGCTTTCACTCCAGTATATACCTCCTT
>Frequency_2_QualityScore_FFHHGHHJJJJJJJIJIGIJGHIJIIJJJJIIJIIJHIIIEIIJIHIIHIIGIIIIIHHHIIJEGIIIGGGHGGFFFFF;C@ACBB;ABCCCDD_Mismatch_0_Sense_+_Library_PoolC
CTTGCTTCCCCTACTTATCTACTTGCTTTCTTGATCCTGAGCCTGAGCCTGAGCCTGAACTTGAGCTTGCTTTCACTCCAGTATATACCTCCTT
>Frequency_16_QualityScore_CEGGFGGIIIHFHGGIBEDGGGHEGGIDGCFHHGDGHHEFHFGHIIIHGHEFEFFECEEEBDEEECCDEDDCCCCCCAACCCCABBBC;@AACD_Mismatch_1_Sense_+_Library_PoolT
ATGGCTGGGGCTGCGGTCTCTCCAACCAGATTTGATTTAGGAACCTCCTGTTATTGATTGTTCTTCATTTTATTGTTGCTCAGTAAGGTTCATC
>Frequency_2_QualityScore_FFHHHGHJJJGIIHHI?CGEFEICHHIGHFHIHHFCGIHIIGIGIIIIEEDEGGHEAEHEACCDDCCADCDDDDCCCBCDCCDBBCAC=BCDEE_Mismatch_1_Sense_+_Library_PoolC
ATGGCTGGGGCTGCGGTCTCTCCAACCAGATTTGATTTAGGAACCTCCTGTTATTGATTGTTCTTCATTTTATTGTTGCTCAGTAAGGTTCATC
>Frequency_16_QualityScore_FFGGHHGJIIJJIIJIJJIIIJIIIJIJJJJIJIIIIIJFGIIIIIIIIGFGDEFFFEEEEDDEDDCDDCBDDCCDEDDDEDDCDDEDDDEEEE_Mismatch_0_Sense_+_Library_PoolT
TACGCCATCACCAAGTGAAATCCATGGCTGGGGCTGCGGTCTCTCCAACCAGATTTGATTTAGGAACCTCCTGTTATTGATTGTTCTTCATTTT
>Frequency_15_QualityScore_EFGFGGHIIIIIIHHHIIIGIIHIIHIIIIIIIIIJIHHIHIHIHGFHGHGAEGGHHIHIIIHFHHIHHFEFGHGGFFEDFEFDDEEE_Mismatch_1_Sense_+_Library_PoolT
TAGGAACCTCCTGTTATTGATTGTTCTTCATTTTATTGTTGCTCAGTAAGGTTCATCATTGTAACCCTAGTTTGTAATGTAATATTAA
>Frequency_1_QualityScore_D?FFDFA?GGEB<ABHHHEHGIDGGHIIGIG>BHHGIIFGCGEIIIIIIGGBFHIGHII@FHGGG3CCCC@CCHHHECE?BDCEDEEE_Mismatch_1_Sense_+_Library_PoolC
TAGGAACCTCCTGTTATTGATTGTTCTTCATTTTATTGTTGCTCAGTAAGGTTCATCATTGTAACCCTAGTTTGTAATGTAATATTAA
>Frequency_15_QualityScore_EFHGFHGJJIIJIJJIIJJJIIIIIIJIIIIIIIIJIJJJIIHIIHHHGBEEEEEEDDDCCC@CCCDCCACCCCCDDDDDDCCBCCDDDCDDDC_Mismatch_0_Sense_+_Library_PoolT
TTACGCCATCTACGCCATCACCAAGTGAAATCCATGGCTGGGGCTGCGGTCTCTCCAACCAGATTTGATTTAGGAACCTCCTGTTATTGATTGT
>Frequency_2_QualityScore_FFHHHHHJIJJJJIIJJJJIJJIJJIIIJJJJJJJIJJIIGHIIIIIHGCEEFFFEDEEDDDACCCDDCBDCCDCDDCCDDCCACCECCCECCC_Mismatch_0_Sense_+_Library_PoolC
TTACGCCATCTACGCCATCACCAAGTGAAATCCATGGCTGGGGCTGCGGTCTCTCCAACCAGATTTGATTTAGGAACCTCCTGTTATTGATTGT
>Frequency_15_QualityScore_FDFGGGGIIIIHIIIJJIHIGIIIHIIIIGHHIIIIIJJIIJIIJHIIHIGHIIIHIIIIIIIH_Mismatch_0_Sense_+_Library_PoolT
GTTCATCATTGTAACCCTAGTTTGTAATGTAATATTAATAAAAACTTGTCACATGATTCATTAC
>Frequency_1_QualityScore_>++=CDBBEEIE@ECE=FEFFECAAEFEI?EFIA9?D@DBDFE@DADD@D*???DIDADEECDC_Mismatch_0_Sense_+_Library_PoolC
GTTCATCATTGTAACCCTAGTTTGTAATGTAATATTAATAAAAACTTGTCACATGATTCATTAC
>Frequency_15_QualityScore_FFHHHHHJJHIJJIJJIJJJJIIJIJJJJJIIIIJJIIIIIJIJIHIIIIIIGGDDDDDEEDDDDBDADBBDDCDEDDDDDDDDDDDDACCEDD_Mismatch_0_Sense_+_Library_PoolT
ATTATTTACGCCATCTACGCCATCACCAAGTGAAATCCATGGCTGGGGCTGCGGTCTCTCCAACCAGATTTGATTTAGGAACCTCCTGTTATTG
>Frequency_1_QualityScore_FFHHHHHJJJJJJJJJJJJJJJIJIJJJJJIIJJJIJJJJJIJJJJJJIJJJGHEFFEEEEDEDD@D@C@CCCCDECDDCCDDDDDDDCDCDDD_Mismatch_0_Sense_+_Library_PoolC
ATTATTTACGCCATCTACGCCATCACCAAGTGAAATCCATGGCTGGGGCTGCGGTCTCTCCAACCAGATTTGATTTAGGAACCTCCTGTTATTG
>Frequency_15_QualityScore_EEDEFFFAEFHGHGFHGFGHHHHGHIBFGHEFGHGFHHGHIHIIIHHIIHHGGHGHGGGHGFHGGGFHGB_Mismatch_0_Sense_+_Library_PoolT
AGTAAGGTTCATCATTGTAACCCTAGTTTGTAATGTAATATTAATAAAAACTTGTCACATGATTCATTAC
>Frequency_1_QualityScore_FFDFHHHFHJJJJJJJJIJJJJJJJJHIJIHIIJJHIEIGIJIJFIJJJJJIJJJJIIIJJJJJJJJJIC_Mismatch_0_Sense_+_Library_PoolC
AGTAAGGTTCATCATTGTAACCCTAGTTTGTAATGTAATATTAATAAAAACTTGTCACATGATTCATTAC
>Frequency_15_QualityScore_FFHHHHHJJIJJIJJJJJJJJCGHIIIJJJJJIIJJIJJJJJIIJJJJJJJIIIHHHGGFFEFEEEEEEDDDDDDDDDCCDDDDDDD>ACDDDD_Mismatch_1_Sense_+_Library_PoolT
CTGCTCCTCACTATTTTGGGGTACCTACCTGGAATTATTTACGCCATCTACGCCATCACCAAGTGAAATCCATGGCTGGGGCTGCGGTCTCTCC
>Frequency_1_QualityScore_FFHHHHHJJJJJIIJJJJJJJFHIJJJJJJJJJJIJJJJJJJJJJJJJJJJAHIIHHHHHFFFFEEEEEEEDDDDDDDDDDDDDDDD>BDDDDD_Mismatch_1_Sense_+_Library_PoolC
CTGCTCCTCACTATTTTGGGGTACCTACCTGGAATTATTTACGCCATCTACGCCATCACCAAGTGAAATCCATGGCTGGGGCTGCGGTCTCTCC
>Frequency_15_QualityScore_FEGHHGHHIIHHHIIJHIIIIIIIIIHIGHIIICFHIIIIIIIIHIIHIIHHDGGIGHIIHHIHHIIIIFGHHHHHHHHGFGFFFFEEEEEEEE_Mismatch_1_Sense_+_Library_PoolT
GATTGTTCTTCATTTTATTGTTGCTCAGTAAGGTTCATCATTGTAACCCTAGTTTGTAATGTAATATTAATAAAAACTTGTCACATGATTCATT
>Frequency_14_QualityScore_FFFGGGHIJJJJJIJHIIJIHIJJJJJIIJJJJJJJHIIJJJIJJJIIIJJJIIJIJIJIIIIHIIIGHHGGGGBEFFFFFEEEEEECDDDDDA_Mismatch_1_Sense_+_Library_PoolT
GGTCTCTCCAACCAGATTTGATTTAGGAACCTCCTGTTATTGATTGTTCTTCATTTTATTGTTGCTCAGTAAGGTTCATCATTGTAACCCTAGT
>Frequency_14_QualityScore_FFHHGHHJIIJJIJHIIIIIIHJJJJHIIJJJJIIIIIIHIIIIIJJJIIIIIHGGFEE?BCCDCDCCC?AC@CDDCCCDEDDDCCDDDDDDDC_Mismatch_1_Sense_+_Library_PoolT
CTGGAATTATTTACGCCATCTACGCCATCACCAAGTGAAATCCATGGCTGGGGCTGCGGTCTCTCCAACCAGATTTGATTTAGGAACCTCCTGT
>Frequency_3_QualityScore_FFHHHGHIJHIIIIHIIIIIIJIDHHCGIIIHJIIIIDFFGIGIIHIIHJJJJGGHBDEADCDDBDBBD@ACABDDDCDDDCD@A>A?DDCBCA_Mismatch_1_Sense_+_Library_PoolC
CTGGAATTATTTACGCCATCTACGCCATCACCAAGTGAAATCCATGGCTGGGGCTGCGGTCTCTCCAACCAGATTTGATTTAGGAACCTCCTGT
>Frequency_14_QualityScore_FEHHGHHIIJIJJIJJIJJIJJIIIIJJIIIJIIJJIIIIIIHIIHDEFFEEEEEEDCCACDDCCCDEDCCCDCCDDDDDCCCEDCCDDDBBCD_Mismatch_0_Sense_+_Library_PoolT
CGCCATCTACGCCATCACCAAGTGAAATCCATGGCTGGGGCTGCGGTCTCTCCAACCAGATTTGATTTAGGAACCTCCTGTTATTGATTGTTCT
>Frequency_1_QualityScore_FFHHHHHJJJJJJJJJJJJJJJJIJJJJJJJJJJJJJJJJIJJJHGBEDEEEEEDDDDDDDDDDDDDEDDDDDDDDDDDDDDDEDDDEDDDDDE_Mismatch_0_Sense_+_Library_PoolC
CGCCATCTACGCCATCACCAAGTGAAATCCATGGCTGGGGCTGCGGTCTCTCCAACCAGATTTGATTTAGGAACCTCCTGTTATTGATTGTTCT
>Frequency_14_QualityScore_EFHGHHHIIIIIIIIIIJIIIIIIIIJJJJIIJIIIIIIIIIJEGIHHHGGGGFEECDDDEDDDECCCCCBCCCCCCACCEDDCDDDCDCDCCC_Mismatch_0_Sense_+_Library_PoolT
CATCTACGCCATCACCAAGTGAAATCCATGGCTGGGGCTGCGGTCTCTCCAACCAGATTTGATTTAGGAACCTCCTGTTATTGATTGTTCTTCA
>Frequency_2_QualityScore_FFHHHHHJJJIIJJJJIJJIIJIJJIIJJJJJJIIJIJJJIJJHIIHIIHGGGFEECEEEEEEEEDDDDCCDDDDDDCDDEDDCDDDCDDEDCE_Mismatch_0_Sense_+_Library_PoolC
CATCTACGCCATCACCAAGTGAAATCCATGGCTGGGGCTGCGGTCTCTCCAACCAGATTTGATTTAGGAACCTCCTGTTATTGATTGTTCTTCA
>Frequency_14_QualityScore_EEGGGGGHIIIIHGIIIIIIHIHIIGHIIIHIHHHIGIHIHHGHHGHHGGGFFEDECC=?BCCDDBCBC@A?ABBB@BCECCCABBCCCCBC@B_Mismatch_1_Sense_+_Library_PoolT
GGGAATTATTTACGCCATCTACGCCATCACCAAGTGAAATCCATGGCTGGGGCTGCGGTCTCTCCAACCAGATTTGATTTAGGAACCTCCTGTT
>Frequency_1_QualityScore_FFHHHHHJJJJJJJJJJJJJJJJJJJJJJJJJJJJJIJIIJJJJJJJJJJJJHHHFFDCDDDDDDDDDDDDBDDDDDCDEDDDDDDDDDDDDCC_Mismatch_1_Sense_+_Library_PoolC
GGGAATTATTTACGCCATCTACGCCATCACCAAGTGAAATCCATGGCTGGGGCTGCGGTCTCTCCAACCAGATTTGATTTAGGAACCTCCTGTT
>Frequency_13_QualityScore_FFGGHHHJJJJIIIJJJIIIJHIGIJHIJJJJIIJIIIIJIJIIHIIIHDGHHIIIIIIHIHHHIHGHDDFGGGHGFGFFFFFFEEEEEDCDCD_Mismatch_1_Sense_+_Library_PoolT
GGAACCTCCTGTTATTGATTGTTCTTCATTTTATTGTTGCTCAGTAAGGTTCATCATTGTAACCCTAGTTTGTAATGTAATATTAATAAAAACT
>Frequency_1_QualityScore_AB?CDF>;FB@E@FEFH+A+<222CFF<BFFIDFFIFGFFBGD3?BB>@9BD4D*84B8=C=C)6=C@E>DAEC=7A7?EF?B>BB@@6;ABB<_Mismatch_1_Sense_+_Library_PoolC
GGAACCTCCTGTTATTGATTGTTCTTCATTTTATTGTTGCTCAGTAAGGTTCATCATTGTAACCCTAGTTTGTAATGTAATATTAATAAAAACT
>Frequency_13_QualityScore_EEEFFGFHIHIIHIIHHHGHGHGHIIHGHHGHHIHIIIIHIHGGIIGHEFHHGEG?CDFGGGGEFFFEFEDDCCACBCB?@?@A?@BCBB?ACB_Mismatch_0_Sense_+_Library_PoolT
GGCACAGCAACCTTTATAGACATCTTGTTGGCCATAATTCTGCCTCCGTTGGGAGTCTTTCTCAGATTCGGCTGCCATGTTGAGTTCTGGATAT
>Frequency_13_QualityScore_FFHHGGHJIJIIJJJHJJJIJJIIJJJIIIJIIJJJJJJJJIJJJJJIIJJJJJIJIIIJIJIIIIIIIHFGGGGFFFFFFEEDDEDDACDDCE_Mismatch_1_Sense_+_Library_PoolT
CTCCAACCAGATTTGATTTAGGAACCTCCTGTTATTGATTGTTCTTCATTTTATTGTTGCTCAGTAAGGTTCATCATTGTAACCCTAGTTTGTA
>Frequency_1_QualityScore_FFHHHHHJJJHIIJJGIJJIJJIJJJJJJJJHIIIJIHIJJJJJJJJGIJJJJJJJIJJJJJIJIJHGHHEHFFFFFFFEEDEEDDDDCDEDDE_Mismatch_1_Sense_+_Library_PoolC
CTCCAACCAGATTTGATTTAGGAACCTCCTGTTATTGATTGTTCTTCATTTTATTGTTGCTCAGTAAGGTTCATCATTGTAACCCTAGTTTGTA
>Frequency_13_QualityScore_FEGGHGGIIIIIHHIHHHHIIIGHIHIGHIGIIIIGIIICFHHIHHHHHHGGHHGHHGGFEEDEDEEDDBBCCCCDDDCBBCCCDDDCCCBCCC_Mismatch_1_Sense_+_Library_PoolT
GTTGAGTTCTGGATATGTCTGCTCCTCACTATTTTGGGGTACCTACCGGGAATTATTTACGCCATCTACGCCATCACCAAGTGAAATCCATGGC
>Frequency_13_QualityScore_FEHHHHHJJJJJJJJJJJJJIIHIJBGHJJJJJJJJIJHIIIIHIIIIHIHHHHGGFFFEFFFEEEEEEEDDEDDDEEFEEDDDDDDDDDDDDD_Mismatch_2_Sense_+_Library_PoolT
GTGAAATCCATGGCTGGGGCTGCGGTCTCTCCAACCAGAATTGATTTAGGAACCTCATGTTATTGATTGTTCTTCATTTTATTGTTGTTCAGTA
>Frequency_3_QualityScore_EEDGGGGIHIHIIJHIIIHGEGHEG>EGIIHJIIJIHIFGIIHFHFHHADCDEGFGFFFCDEEEDEEDEAACDDDBBDDEDDD:@BBBCDDDDD_Mismatch_2_Sense_+_Library_PoolC
GTGAAATCCATGGCTGGGGCTGCGGTCTCTCCAACCAGAATTGATTTAGGAACCTCATGTTATTGATTGTTCTTCATTTTATTGTTGTTCAGTA
>Frequency_13_QualityScore_FDHHHHHJJJJIJJJJJIJJJJHIJJIJJIIJJJIJIJJEGIIJJJJJIIIIJIJJIIGHIIIIIJJHIIHHIIIIHIIHHHGGFFFFEEEEED_Mismatch_0_Sense_+_Library_PoolT
GTTATTGATTGTTCTTCATTTTATTGTTGTTCAGTAAGGTTCATCATTGTAACCCTAGTTTGTAATGTAATATTAATAAAAACTTGTCACATGA
>Frequency_12_QualityScore_FEHHHHHIJIJIIIHIJJJIJJJBFHIIIIJJJJIIIJIJJJIJHIIIIJJIJIIIGGGGGFEDEDDCDCDDDDDDDDDCCCCCDCDBC<?ACC_Mismatch_1_Sense_+_Library_PoolT
GTCTGCTCCTCACTATTTTGGGGTACCTACCTGGAATTATTTACGCCATCTACGCCATCACCAAGTGAAATCCATGGCTGGGGCTGCGGTCTCT
>Frequency_12_QualityScore_FFHHHHHJJJJJJJJJJJJIIGHJBFGIIJJIJJJHIFHIIIGIIJIIIHIIHGGGGFEFEFEEDEEECACDDDDEEEEEDDDDDCDDDDDCDD_Mismatch_1_Sense_+_Library_PoolT
TGAAATCCATGGCTGGGGCTGCGGTCTCTCCAACCAGATTTGATTTAGGAACCTCCTGTTATTGATTGTTCTTCATTTTATTGTTGCTCAGTAA
>Frequency_1_QualityScore_?AFFH?DCGFHEDD;@B<FDH=:@@6:?9BDHIDEH=CGHHBGEC@E;D@ACAAC9;@@@DDCCCDC:.-5;>@CCCA>C@;3559@>ACC>CC_Mismatch_1_Sense_+_Library_PoolC
TGAAATCCATGGCTGGGGCTGCGGTCTCTCCAACCAGATTTGATTTAGGAACCTCCTGTTATTGATTGTTCTTCATTTTATTGTTGCTCAGTAA
>Frequency_12_QualityScore_FEGGGHHIJJIIIIIIIIJIIHIIGIIIIIIJJIIJIIIHIIIHHHHHHIDFHIHIIIIJIIGHHGIFHHHGHHHHGGGHGFFFFFF_Mismatch_1_Sense_+_Library_PoolT
AGGAACCTCCTGTTATTGATTGTTCTTCATTTTATTGTTGCTCAGTAAGGTTCATCATTGTAACCCTAGTTTGTAATGTAATATTAA
>Frequency_12_QualityScore_DEGGGFEGHHIIIIIIJGIGFGGHBFGGIHIIIIIIIFHIHIGHGIHGHFHHHGGGGFCDEEEEDDDDD?BDCCCDDEDECCCDCBAACDCDCC_Mismatch_0_Sense_+_Library_PoolT
TGAAATCCATGGCTGGGGCTGCGGTCTCTCCAACCAGATTTGATTTAGGAACCTCCTGTTATTGATTGTTCTTCATTTTATTGTTGTTCAGTAA
>Frequency_1_QualityScore_FFHHHHHJJJJJJJJJJJJJJJJJFGHIJJJJJJJIIJJJJJHIIJJJJIJJJHHHHFFFFFFECEDEECDEDDDEFEEDDDDEDDDDCDCCDD_Mismatch_0_Sense_+_Library_PoolC
TGAAATCCATGGCTGGGGCTGCGGTCTCTCCAACCAGATTTGATTTAGGAACCTCCTGTTATTGATTGTTCTTCATTTTATTGTTGTTCAGTAA
>Frequency_12_QualityScore_FFHHHGGIJIJJIIIJJIIHIHIGIIHHIJIIIJJIHIIIIIIIIIHIICFHIHIIIIIIIHIHHIHHECFGGGGGGFFFEEEFEEEEDDCDCB_Mismatch_0_Sense_+_Library_PoolT
GGAACCTCCTGTTATTGATTGTTCTTCATTTTATTGTTGTTCAGTAAGGTTCATCATTGTAACCCTAGTTTGTAATGTAATATTAATAAAAACT
>Frequency_2_QualityScore_FFHGHHHJJJJIIIIHIIJJJJJJJJIIJJJJJIIIIJIIIIIIIIEIHIIIHGIGIIIIHIIIGHIIEEGGHECEFEEDEEEEEECCDDEEBC_Mismatch_0_Sense_+_Library_PoolC
GGAACCTCCTGTTATTGATTGTTCTTCATTTTATTGTTGTTCAGTAAGGTTCATCATTGTAACCCTAGTTTGTAATGTAATATTAATAAAAACT
>Frequency_12_QualityScore_FFHHHHHJJJIFHIJIJJJJJJIIGHIJIIJJJJIJIIJJJJIJIHIIIIIIJHIGHGGGGGEFFFFEEDEDDEDDDDDDDDD@CCDEEDDECD_Mismatch_1_Sense_+_Library_PoolT
TGGGGCTGCGGTCTCTCCAACCAGATTTGATTTAGGAACCTCCTGTTATTGATTGTTCTTCATTTTATTGTTGCTCAGTAAGGTTCATCATTGT
>Frequency_12_QualityScore_EFHHHHHJJEGHIIIJJJJJIIJJIIJJJJIIJJIJIIJIIIIIIIIHGGGFFEEFFEEEEEDDDDDDCBCCDDD>BCDDDDCCDDCC@CDDDB_Mismatch_0_Sense_+_Library_PoolT
ATTTTGGGGTACCTACCCGGAATTATTTACGCCATCTACGCCATCACCAAGTGAAATCCATGGCTGGGGCTGCGGTCTCTCCAACCAGATTTGA
>Frequency_12_QualityScore_FFHHHGHJJJHIJJJJJJJJJJJJIJHIIJJJIJJJIIJJIJIJJJJJJJJIIIJIJIJIIIJIDGIIJHIIJIHHHHHGFEFADDEDEEEEEE_Mismatch_1_Sense_+_Library_PoolT
ACCAGATTTGATTTAGGAACCTCCTGTTATTGATTGTTCTTCATTTTATTGTTGCTCAGTAAGGTTCATCATTGTAACCCTAGTTTGTAATGTA
>Frequency_1_QualityScore_FFHHHHHJJIIJJJJIJJJJJIJJJJIGGIIIDIIIIIJJJIJJJJJJJJIFGHJJGJIFHJGI=CHIJGIJIJEHHHFHEFFCC@CAD@CEBD_Mismatch_1_Sense_+_Library_PoolC
ACCAGATTTGATTTAGGAACCTCCTGTTATTGATTGTTCTTCATTTTATTGTTGCTCAGTAAGGTTCATCATTGTAACCCTAGTTTGTAATGTA
>Frequency_12_QualityScore_FFGGGGGHGHHIGHIJIDGHIIIIIIIHIIIIIIIIGHIIIHIIIGHGHIHHHHIIIHIIIIIGGHGHIGHHIHIIIIIG_Mismatch_0_Sense_+_Library_PoolT
ATTGTTGTTCAGTAAGGTTCATCATTGTAACCCTAGTTTGTAATGTAATATTAATAAAAACTTGTCACATGATTCATTAC
>Frequency_12_QualityScore_DDFGGGGIIIIGIIFHIJIIIJIAEGHIHIHIHIHHIIIIIIIHGGHHHHGGFFFEEDDDDDDCCCCBDBCCDDCCDBCCCCCCBCBBB7<?BC_Mismatch_0_Sense_+_Library_PoolT
GTCTGCTCCTCACTATTTTGGGGTACCTACCCGGAATTATTTACGCCATCTACGCCATCACCAAGTGAAATCCATGGCTGGGGCTGCGGTCTCT
>Frequency_12_QualityScore_FFHHHHGHJIIIJJJJJJIIIJJIJIIIIIJIJJJJIJJIIJDGHIIIIHHGGCECEEEECEEEDDDCCBCCDDDCACCDDDCDCDACDCDCCD_Mismatch_0_Sense_+_Library_PoolT
ATCTACGCCATCACCAAGTGAAATCCATGGCTGGGGCTGCGGTCTCTCCAACCAGATTTGATTTAGGAACCTCCTGTTATTGATTGTTCTTCAT
>Frequency_2_QualityScore_EEGHHFFHHHGDGGHIHIHFIHEGIFIIHHHHHIEEHIHGHIA@DFCGGIGCC@CC=??DCDCDDDDCDAACCDCCCDDCDDDCAC@A?BCACD_Mismatch_0_Sense_+_Library_PoolC
ATCTACGCCATCACCAAGTGAAATCCATGGCTGGGGCTGCGGTCTCTCCAACCAGATTTGATTTAGGAACCTCCTGTTATTGATTGTTCTTCAT
>Frequency_12_QualityScore_FFHHHHHIJJJJJJJIJJJJJJJIJIJJJIJJJIJJJJJIJJJJJJJJIIIIJJJJIJIJJEGHIIJJJHIIIIIIIGGGEFFFEFEFEEEEED_Mismatch_1_Sense_+_Library_PoolT
AGATTTGATTTAGGAACCTCCTGTTATTGATTGTTCTTCATTTTATTGTTGCTCAGTAAGGTTCATCATTGTAACCCTAGTTTGTAATGTAATA
>Frequency_12_QualityScore_FFHHHHHJJJIJJJJJJJJJJJIJJJJJJJJIIIJJJJJJJJIJJJIIIIIIIGGCEDEEEEDDDDCCABCCDDDDEDDDDDDDDDDDDCCCED_Mismatch_0_Sense_+_Library_PoolT
AATTATTTACGCCATCTACGCCATCACCAAGTGAAATCCATGGCTGGGGCTGCGGTCTCTCCAACCAGATTTGATTTAGGAACCTCCTGTTATT
>Frequency_1_QualityScore_DFHHGHHIIJJJJJJJJIHIJJHIIGIJJDHGIGIJIIIIGGIIJJJJJIIJJHH99ACCCECDCD?A2>CCDCCCDCACAABDCDDCC>CCCD_Mismatch_0_Sense_+_Library_PoolC
AATTATTTACGCCATCTACGCCATCACCAAGTGAAATCCATGGCTGGGGCTGCGGTCTCTCCAACCAGATTTGATTTAGGAACCTCCTGTTATT
>Frequency_12_QualityScore_EFHEGHGIIIIIIIIHHIIJCFGGGHIHHIIHIGHIIIGIIJHHIGHHIGGHHGEGFGFEEEEEDDDCDBCDEEDEDDCCBBCDDCCBDCCC>@_Mismatch_1_Sense_+_Library_PoolT
ATCCATGGCTGGGGCTGCGGTCTCTCCAACCAGATTTGATTTAGGAACCTCCTGTTATTGATTGTTCTTCATTTTATTGTTGCTCAGTAAGGTT
>Frequency_11_QualityScore_EEFGFGFGEGHHHHGHIEGHHEHHHHDHGHGHIGGHGHHGHGHHGFGGHHHIHHGHHHIIH_Mismatch_0_Sense_+_Library_PoolT
CATCATTGTAACCCTAGTTTGTAATGTAATATTAATAAAAACTTGTCACATGATTCATTAC
>Frequency_1_QualityScore_FFHHHHHJHIIJJJJJJHJJIHIJJJHIIJJJJIJJJGJJJJJJJIIJJJJJJJJJJJJJI_Mismatch_0_Sense_+_Library_PoolC
CATCATTGTAACCCTAGTTTGTAATGTAATATTAATAAAAACTTGTCACATGATTCATTAC
>Frequency_11_QualityScore_EFGFFGFHIFGHHGFFHHGGHIHIEFIIHHIIHIHIFGGFGEDGGHGGHIHGGHHGHIIHEGHGGHHHIIHGIIIIHHHHHGGGEDDBCDCDDD_Mismatch_1_Sense_+_Library_PoolT
CTGTTATTGATTGTTCTTCATTTTATTGTTGCTCAGTAAGGTTCATCATTGTAACCCTAGTTTGTAATGTAATATTAATAAAAACTTGTCACAT
>Frequency_11_QualityScore_FFDGHHHIJJJJJJJJJIIIJIIHIJIIIJJJIIJIJJIJJJIJIIHHHIHHHGGGGFEEDDDCCDDD??ADDCDDDDDBC@CCCDCCDDDDDC_Mismatch_0_Sense_+_Library_PoolT
GGTACCTACCCGGAATTATTTACGCCATCTACGCCATCACCAAGTGAAATCCATGGCTGGGGCTGCGGTCTCTCCAACCAGATTTGATTTAGGA
>Frequency_11_QualityScore_EFHHHGGIHFHGIHIIIHJIGIIGGHIHIIIJHIJIIDGHIIIIIIIHHIJIIIIIEGHIHIIIIGIHIGHIIIIIIHIIHGGFFGEEEEEDEE_Mismatch_0_Sense_+_Library_PoolT
TATTGATTGTTCTTCATTTTATTGTTGTTCAGTAAGGTTCATCATTGTAACCCTAGTTTGTAATGTAATATTAATAAAAACTTGTCACATGATT
>Frequency_1_QualityScore_FFHHHHHJIJJGIIHJIJJICHJIIJCHIIGIFHIIJCFHIJIJJIIHIJJJJJJJHIIIHEGIJFGGGDGIGIHGGIJGGHGGHFFDFFFDEE_Mismatch_0_Sense_+_Library_PoolC
TATTGATTGTTCTTCATTTTATTGTTGTTCAGTAAGGTTCATCATTGTAACCCTAGTTTGTAATGTAATATTAATAAAAACTTGTCACATGATT
>Frequency_11_QualityScore_FFHHHHGJJJJJJJIJIJJIIJJJJJJJJJIJJJJIJJJIJJIJJIIHIJIIFGIIJJIIJJIJIIIJJGGFHIIHHHHHHHGFEFFFF_Mismatch_0_Sense_+_Library_PoolT
TTAGGAACCTCCTGTTATTGATTGTTCTTCATTTTATTGTTGTTCAGTAAGGTTCATCATTGTAACCCTAGTTTGTAATGTAATATTAA
>Frequency_1_QualityScore_FFHHGHGGJJIJIJIIIJJJIJIIHIJIJJJJJIIGIIJHHIGEIGEIIGHIFHHHHGIIJJIJIGGIIHIHGII?EEHHHGEFFFFFF_Mismatch_0_Sense_+_Library_PoolC
TTAGGAACCTCCTGTTATTGATTGTTCTTCATTTTATTGTTGTTCAGTAAGGTTCATCATTGTAACCCTAGTTTGTAATGTAATATTAA
>Frequency_11_QualityScore_EEHHGGHJJIIGIIJJHJJJJIJIIJJJJJJIIJIJJJIIJIIJHIJIIIIIJIJJJIIIIIIIIHHHIGDFHHGHHGGGFFEFEEDDEBCDDC_Mismatch_1_Sense_+_Library_PoolT
TCTCCAACCAGATTTGATTTAGGAACCTCCTGTTATTGATTGTTCTTCATTTTATTGTTGCTCAGTAAGGTTCATCATTGTAACCCTAGTTTGT
>Frequency_1_QualityScore_FFHHHHHIJJJHIJIFIIIIJJJHJJJIJJJGGHIIJIJIIJFHIIJIJJJJJJIJJIIIJJJIIHIGGG@AGHHHHGFHDFEFFFEDE@ACCA_Mismatch_1_Sense_+_Library_PoolC
TCTCCAACCAGATTTGATTTAGGAACCTCCTGTTATTGATTGTTCTTCATTTTATTGTTGCTCAGTAAGGTTCATCATTGTAACCCTAGTTTGT
>Frequency_11_QualityScore_FFGHHHHJJJJJIJIJJIIJJJJIJJJIIJIJJIJIJIJJEHIIJJJJJIIJIJJJJHIFHIIFHIIJIHIHHIHIIHIHIHHGGGFEEEFEEE_Mismatch_0_Sense_+_Library_PoolT
TGTTATTGATTGTTCTTCATTTTATTGTTGTTCAGTAAGGTTCATCATTGTAACCCTAGTTTGTAATGTAATATTAATAAAAACTTGTCACATG
>Frequency_1_QualityScore_FFFHHHHJJJJJJJIJJJGJIIJEJJJJJJJJJJJGIIJJIJJJJJIJJJJJIJJJJIJIJJJJJGHIIHIGIGIIIGGECHHHGGHFFFEFFE_Mismatch_0_Sense_+_Library_PoolC
TGTTATTGATTGTTCTTCATTTTATTGTTGTTCAGTAAGGTTCATCATTGTAACCCTAGTTTGTAATGTAATATTAATAAAAACTTGTCACATG
>Frequency_11_QualityScore_EFGGHHHIIIIJIHIJJIIIJHHIIIJJJJGHIIJAFHIJIJJIIIIIIIIIIJFHIIIIIIJGHHHIIGHIIIIIIIHGGHGGEEFFFEEEED_Mismatch_1_Sense_+_Library_PoolT
TTGATTGTTCTTCATTTTATTGTTGCTCAGTAAGGTTCATCATTGTAACCCTAGTTTGTAATGTAATATTAATAAAAACTTGTCACATGATTCA
>Frequency_1_QualityScore_FFHHHHHIJGIIIGIJJJIJJJJJJJJJIJHJJJJCFHJJJJJJJIIHIJJJIJCHIJGIJJJIIJIIJGIIIJJHHHHHFFFFFFEEEEEEFD_Mismatch_1_Sense_+_Library_PoolC
TTGATTGTTCTTCATTTTATTGTTGCTCAGTAAGGTTCATCATTGTAACCCTAGTTTGTAATGTAATATTAATAAAAACTTGTCACATGATTCA
>Frequency_11_QualityScore_FFHHHHHJJJJJIJJJJJHIIJJIJJJJJJIJIJJJJIIHIHIIIIJJIIHHHGGFEEDCDCD@BACDDCDCDDDDBDDDDDDDEDCDDDDDCD_Mismatch_0_Sense_+_Library_PoolT
CTACCCGGAATTATTTACGCCATCTACGCCATCACCAAGTGAAATCCATGGCTGGGGCTGCGGTCTCTCCAACCAGATTTGATTTAGGAACCTC
>Frequency_11_QualityScore_FFHHHHHJJJJJJJJJJJJIIJJJJJJIIJJIJJJIJIJJJJJJEGHIIHGGGGFEEBDEEDCDDEDDDDCDDDDDDDCCDEDDCEDCBCDDDD_Mismatch_0_Sense_+_Library_PoolT
CCATCTACGCCATCACCAAGTGAAATCCATGGCTGGGGCTGCGGTCTCTCCAACCAGATTTGATTTAGGAACCTCCTGTTATTGATTGTTCTTC
>Frequency_1_QualityScore_FFHHHHHIJJJGIJJJJJJJHIJJJJJJJJJJJJJIJJJJJJJJFHIJJHHHHHFDFDEEEEECEDDDDDDDDDDDDDCCDEDDDEDDACDEDD_Mismatch_0_Sense_+_Library_PoolC
CCATCTACGCCATCACCAAGTGAAATCCATGGCTGGGGCTGCGGTCTCTCCAACCAGATTTGATTTAGGAACCTCCTGTTATTGATTGTTCTTC
>Frequency_11_QualityScore_FFHHHHHJIJJJIJHIIIJJJJJIJJJJJJJJJJJIIIIIJIJJIIIIIHHHGFEEDDD?ACDDDDDDD@BCACDDDDDDEDDDDDDDDDDDDC_Mismatch_1_Sense_+_Library_PoolT
CGGGAATTATTTACGCCATCTACGCCATCACCAAGTGAAATCCATGGCTGGGGCTGCGGTCTCTCCAACCAGATTTGATTTAGGAACCTCCTGT
>Frequency_11_QualityScore_EEFGGEGHIIHIGHHHHGGHGHDGFGHHIIHHHHHIIHIGHEGHHHIHIIHGHHGIHIIIIHIGGHHHIGGFGHIHFFFGGGHGE_Mismatch_0_Sense_+_Library_PoolT
ATTTTATTGTTGTTCAGTAAGGTTCATCATTGTAACCCTAGTTTGTAATGTAATATTAATAAAAACTTGTCACATGATTCATTAC
>Frequency_11_QualityScore_FFHHHHHJIJJJJJJJJJIIJIJIIIJJIIIIJJJIJIIIIFHHIIIIHHGFFFDEFEEDDEEEDD@BC@BDDDCBCCEDCCDCCBCDEDDDEE_Mismatch_0_Sense_+_Library_PoolT
TCTACGCCATCACCAAGTGAAATCCATGGCTGGGGCTGCGGTCTCTCCAACCAGATTTGATTTAGGAACCTCCTGTTATTGATTGTTCTTCATT
>Frequency_11_QualityScore_FFHHHHHIIHIIJJHIJJIJJJIIJJJJJJIJIJJJJJJJIJJIJJJIJJJIJJJHIIIIIIIHIIJIB>DGHHGHHHHGGFFFFEEBDDDCED_Mismatch_1_Sense_+_Library_PoolT
TCCAACCAGATTTGATTTAGGAACCTCCTGTTATTGATTGTTCTTCATTTTATTGTTGCTCAGTAAGGTTCATCATTGTAACCCTAGTTTGTAA
>Frequency_1_QualityScore_FFHHHHHJJEGHIIGIIJJJJJJJJJJJJJIJJJJJJJJJIJJJJJJJJJJJJJJJJJJIJJJIJJIIDCHIHHHHHHHFFFFFFEE>CDEDDE_Mismatch_1_Sense_+_Library_PoolC
TCCAACCAGATTTGATTTAGGAACCTCCTGTTATTGATTGTTCTTCATTTTATTGTTGCTCAGTAAGGTTCATCATTGTAACCCTAGTTTGTAA
>Frequency_11_QualityScore_FEGGHHGJIIGIHHJHIIIHHGHHIIIIIJIHIIIJHHHHHIJJICFFFGGFFFDDDDACDDCCDDDDCBBCCCBDCDDACDEDDDDCCBCDED_Mismatch_2_Sense_+_Library_PoolT
GCCATCTACGCCATCACCAAGTGAAATCCATGGCTGGGGCTGCGGTCTCTCCAACCAGAATTGATTTAGGAACCTCATGTTATTGATTGTTCTT
>Frequency_11_QualityScore_FFHHHHGIJIJIJIIIIIIJGHHHHGFIFGHIIIFHHIHGIIJHIHIIIFHGGGHIHGHHH>DGGGFGE@ACABBCCDEEDC@@BAACCCBABC_Mismatch_0_Sense_+_Library_PoolT
CTTTCTCAGATTCGGCTGCCATGTTGAGTTCTGGATATGTCTGCTCCTCACTATTTTGGGGTACCTACCCGGAATTATTTACGCCATCTACGCC
>Frequency_11_QualityScore_FFHHHHHJJJJJJIJIJJJIJJJJHIJIIJIJJJIJIJJJJEHIJJJJJJJIIIJIIJIJFHIJIIIIJJHIHHIIIIIIIIHHGGGFEEEEFF_Mismatch_1_Sense_+_Library_PoolT
CTGTTATTGATTGTTCTTCATTTTATTGTTATTCAGTAAGGTTCATCATTGTAACCCTAGTTTGTAATGTAATATTAATAAAAACTTGTCACAT
>Frequency_1_QualityScore_FFGFHHFFHIEIIIJIIIJFIEIIHGIGFHIIJIIJIIJJIGGIJJJJJIJIIGIJHHCHFHGHGIIJJJHHHEGEGGEHGHHHHFEEDBEFCA_Mismatch_1_Sense_+_Library_PoolC
CTGTTATTGATTGTTCTTCATTTTATTGTTATTCAGTAAGGTTCATCATTGTAACCCTAGTTTGTAATGTAATATTAATAAAAACTTGTCACAT
>Frequency_11_QualityScore_EEGGGHGJHHJJIJJJIIHJJIIJJIGIJIJIIIIIJIIIJIIJIIIHIHIHHICGGHIIIIJIIIIIHFFGHDFGGFFFFFEEEEEFEEDDDD_Mismatch_1_Sense_+_Library_PoolT
ATTTAGGAACCTCCTGTTATTGATTGTTCTTCATTTTATTGTTGCTCAGTAAGGTTCATCATTGTAACCCTAGTTTGTAATGTAATATTAATAA
>Frequency_11_QualityScore_FEGGHHGJIJIGIIIHHIIJHHIJIIJJIIHIIIJDGHHHHIIIIIIHFHGGGFFFFFFFEEEDDDDDDDDDCCCDBCAABCDCBDCEEDECDB_Mismatch_2_Sense_+_Library_PoolT
CCATCACCAAGTGAAATCCATGGCTGGGGCTGCGGTCTCTCCAACCAGAATTGATTTAGGAACCTCATGTTATTGATTGTTCTTCATTTTATTG
>Frequency_1_QualityScore_FFGHHHHJJJJHIJJJJJJJJJJJJJJJJJJJJJJFHHJJJJJJJJJJIJJJHHHHHHHFFFFFEEDEEEDFEDDDEDDCDDEDDEEEFEDDDD_Mismatch_2_Sense_+_Library_PoolC
CCATCACCAAGTGAAATCCATGGCTGGGGCTGCGGTCTCTCCAACCAGAATTGATTTAGGAACCTCATGTTATTGATTGTTCTTCATTTTATTG
>Frequency_11_QualityScore_FFHHHHGIJJIJJJJJIGIGIIJIJJJJJJJIJJJJIIHHIJJJJJJJJIIIHGGFEEDDD?@CDDDDCBCDBCACDDDCCCDDDCCCDDDDDD_Mismatch_0_Sense_+_Library_PoolT
ACCCGGAATTATTTACGCCATCTACGCCATCACCAAGTGAAATCCATGGCTGGGGCTGCGGTCTCTCCAACCAGATTTGATTTAGGAACCTCCT
>Frequency_1_QualityScore_FFHHHHHJJJIJJJJJIJJIJJJJJJJJJJJJJJIJJGIIJJIJJJIJIJHHHFFFDDDDDBDDDDDDCCDDBDDCDDDEDDDDCDCDDBDDDD_Mismatch_0_Sense_+_Library_PoolC
ACCCGGAATTATTTACGCCATCTACGCCATCACCAAGTGAAATCCATGGCTGGGGCTGCGGTCTCTCCAACCAGATTTGATTTAGGAACCTCCT
>Frequency_10_QualityScore_EEGFFGGIIIIIIHIJJIIIHHGIIIHHIHIEGHHIIIIIIIIHHHHIHHFGHHHHHHIHGGHHHIIIHGHHIHGGFGHGGFGGFDEEFEEEDC_Mismatch_0_Sense_+_Library_PoolT
TTGTTCTTCATTTTATTGTTGTTCAGTAAGGTTCATCATTGTAACCCTAGTTTGTAATGTAATATTAATAAAAACTTGTCACATGATTCATTAC
>Frequency_1_QualityScore_FFHHHHHJJJJJJJJJJJJJJJJJJJHIJJJFHIIJJJJJJIJJJJJJIJFIIJIIHHJIJIGJJJGIIIJJJJJJHHHHGHFFFEFFFEEEED_Mismatch_0_Sense_+_Library_PoolC
TTGTTCTTCATTTTATTGTTGTTCAGTAAGGTTCATCATTGTAACCCTAGTTTGTAATGTAATATTAATAAAAACTTGTCACATGATTCATTAC
>Frequency_10_QualityScore_EFHHHHGIIJJJJJIIIJIHIIJIIHFIIJIJJJJIJJIIIIIIIIIIJIHHCEEDEDDDEDCCCBCCDCDDDEDDDCCCDDDDDDCCCEDCCD_Mismatch_0_Sense_+_Library_PoolT
TATTTACGCCATCTACGCCATCACCAAGTGAAATCCATGGCTGGGGCTGCGGTCTCTCCAACCAGATTTGATTTAGGAACCTCCTGTTATTGAT
>Frequency_10_QualityScore_FFHHHGHIIIJJJJGIIIIJHIIIIIHIIIIJIIIIIIIIIHIHIIIIIG@CEEEEEDDEDBBABCCDDCDDDDDCCCCDDDCDBCDEDDCDCC_Mismatch_0_Sense_+_Library_PoolT
TTTACGCCATCTACGCCATCACCAAGTGAAATCCATGGCTGGGGCTGCGGTCTCTCCAACCAGATTTGATTTAGGAACCTCCTGTTATTGATTG
>Frequency_1_QualityScore_FFHHHHHJJJJJJJJJJJJJJJJJJJJJIJJJJJJIJJIJJJJJJJJJJHADDFFFDEEEDDDBDDCDDCDDDDDCCDDDDDDD@CDDDDDEDD_Mismatch_0_Sense_+_Library_PoolC
TTTACGCCATCTACGCCATCACCAAGTGAAATCCATGGCTGGGGCTGCGGTCTCTCCAACCAGATTTGATTTAGGAACCTCCTGTTATTGATTG
>Frequency_10_QualityScore_FFGHHHHJIJIIHIJIHGIHFHGIIIIJJIJIJJIIIHIIIIIHIHIICGHHIJIIIIIIIIIIIHIEFCFFGHHHGGGFFFFFEEEEDEEDDD_Mismatch_1_Sense_+_Library_PoolT
GAACCTCCTGTTATTGATTGTTCTTCATTTTATTGTTGCTCAGTAAGGTTCATCATTGTAACCCTAGTTTGTAATGTAATATTAATAAAAACTT
>Frequency_10_QualityScore_FFHHGGHIJJIIIJJJHIJIJIIIHIIIIIIIJDGIIIJJJJJIIGIIJJIIFHHIHIHIJHHHIGIJIHGIIIIIIIIHHHGFFGFEFFFEEE_Mismatch_0_Sense_+_Library_PoolT
GATTGTTCTTCATTTTATTGTTGTTCAGTAAGGTTCATCATTGTAACCCTAGTTTGTAATGTAATATTAATAAAAACTTGTCACATGATTCATT
>Frequency_1_QualityScore_FFHHHHHJJIJGIJJJHJJJJJIIJHGIIJIJJFHIJJJJJJJJIJIJJJHIFIIJIJJJJIJJIJJCHHIJIIJJJIJHHHFFFHFBDFFFEF_Mismatch_0_Sense_+_Library_PoolC
GATTGTTCTTCATTTTATTGTTGTTCAGTAAGGTTCATCATTGTAACCCTAGTTTGTAATGTAATATTAATAAAAACTTGTCACATGATTCATT
>Frequency_10_QualityScore_DEGEDFEGEFHHHHHFGHCGHHHHHFFGHIHHHIHIHGIHIIHHHHHHGHHGEFHIGHIIHH_Mismatch_0_Sense_+_Library_PoolT
TCATCATTGTAACCCTAGTTTGTAATGTAATATTAATAAAAACTTGTCACATGATTCATTAC
>Frequency_2_QualityScore_FFHHHHHJJGIJJJJJJIIJIJIIJJJHIJIIJJJJJJJJIIJJJJJJJJIJJIIIJIJJJI_Mismatch_0_Sense_+_Library_PoolC
TCATCATTGTAACCCTAGTTTGTAATGTAATATTAATAAAAACTTGTCACATGATTCATTAC
>Frequency_10_QualityScore_FEHHGHGIIJJIJIJJHHHIJIGIIHHIHIIIHIGIIIICEGIIIIIIHGIHIGHIHIEGHIGHHHIHIGGGHIIIGHHHHGEEEEDDDEEEDD_Mismatch_1_Sense_+_Library_PoolT
GTTATTGATTGTTCTTCATTTTATTGTTGCTCAGTAAGGTTCATCATTGTAACCCTAGTTTGTAATGTAATATTAATAAAAACTTGTCACATGA
>Frequency_10_QualityScore_EFHHGHHJJJJCGHIIIIJJJJIJIJIJJJIIHIJIJJJIIIIIIIIHHGGGFEFFFFEEDEEDABCCBBBCCCDCD<@CCDDDDDCCBC@CDC_Mismatch_0_Sense_+_Library_PoolT
CTATTTTGGGGTACCTACCCGGAATTATTTACGCCATCTACGCCATCACCAAGTGAAATCCATGGCTGGGGCTGCGGTCTCTCCAACCAGATTT
>Frequency_1_QualityScore_FFHHHHHJJJJEFIJIIJJJJJIJJJIJJJJIIIJJHIIJIJJJJHHHHFFFDEEEDDEEEDDDDDDDDBDBDDDDD<<@CDCC>CDDDD?CCC_Mismatch_0_Sense_+_Library_PoolC
CTATTTTGGGGTACCTACCCGGAATTATTTACGCCATCTACGCCATCACCAAGTGAAATCCATGGCTGGGGCTGCGGTCTCTCCAACCAGATTT
>Frequency_10_QualityScore_EFGGGGHIIIIIJIHIIIIIIJHIIIIIIIJGIIIIBEGHIIIIIIHIIIIHIIJEHHIIIIIIGHHIIGHIJIIIJIIHFFGFGFFFEEEEEE_Mismatch_1_Sense_+_Library_PoolT
ATTGATTGTTCTTCATTTTATTGTTGCTCAGTAAGGTTCATCATTGTAACCCTAGTTTGTAATGTAATATTAATAAAAACTTGTCACATGATTC
>Frequency_10_QualityScore_FFHHHHHJJIJJGHIIIIJIJJJHIEHIIJIIIIIIIHIIIIIIIIGHHIIIIHHHGGGGGFFFFFFEEDEDEEDDDEDEEDDDACCDEEDDED_Mismatch_0_Sense_+_Library_PoolT
CTGGGGCTGCGGTCTCTCCAACCAGATTTGATTTAGGAACCTCCTGTTATTGATTGTTCTTCATTTTATTGTTGTTCAGTAAGGTTCATCATTG
>Frequency_10_QualityScore_FFGHHHGJJJIIIJJIIIJJJIJJIGHIIIJIIIIIIIEGIIJJJJJJIIIIIIIHIEGIIIIIIJHIIDFHIIJIIIIHHHGFGFFEEFEFEE_Mismatch_0_Sense_+_Library_PoolT
TTATTGATTGTTCTTCATTTTATTGTTGTTCAGTAAGGTTCATCATTGTAACCCTAGTTTGTAATGTAATATTAATAAAAACTTGTCACATGAT
>Frequency_10_QualityScore_EFHGGHHJHIIIIIIJJIJIIIIGIJIIJJJJJJJJIJIIIIIIIIIIIFHIJJJJJIJIIIIJJIIIFGGHHIIHHGFFGFGFFFEEEEEEDD_Mismatch_1_Sense_+_Library_PoolT
GGAACCTCATGTTATTGATTGTTCTTCATTTTATTGTTGTTCAGTAAGGTTCATCATTGTAACCCTAGTTTGTAATGTAATATTAATAAAAACT
>Frequency_10_QualityScore_EEGGGHHIIGIHJIIIIJJJGIJIIIHHIIHIGIIIIDGHIIIIIIIHHIIHIIIIFHIIHHIIIHIHIGHIHIHHIIIIIGFFGFFEFFEEDD_Mismatch_1_Sense_+_Library_PoolT
TATTGATTGTTCTTCATTTTATTGTTGCTCAGTAAGGTTCATCATTGTAACCCTAGTTTGTAATGTAATATTAATAAAAACTTGTCACATGATT
>Frequency_10_QualityScore_FFHGHHGIIIIIIIIIJJJJJJJJJIIIIJIIIJIIDGHHIIIHIIHHHEGGFFFFFFEEEDEDDDDCDCCCDEDDCEDDCDDDDCCDEEDCCD_Mismatch_2_Sense_+_Library_PoolT
GCCATCACCAAGTGAAATCCATGGCTGGGGCTGCGGTCTCTCCAACCAGAATTGATTTAGGAACCTCATGTTATTGATTGTTCTTCATTTTATT
>Frequency_3_QualityScore_EEHHGGGJJIJJIJIJJJJHGGIIJJJJHHHIIIJJFHIIIIIIJJGHFEEEEGDFFFFDDBEECDDDD@ACDDDDDDDDCDDEDDBDEEEDDD_Mismatch_2_Sense_+_Library_PoolC
GCCATCACCAAGTGAAATCCATGGCTGGGGCTGCGGTCTCTCCAACCAGAATTGATTTAGGAACCTCATGTTATTGATTGTTCTTCATTTTATT
>Frequency_10_QualityScore_FDGHHHHJJJJJJJJJIIJJHIHIJIIJJIJJJJIIIIJJIIJIIIIIIIIIGHGGGGEEECCCCDD;?=CCCCCDDDBCACDCCBCDEBCDCC_Mismatch_0_Sense_+_Library_PoolT
GTACCTACCCGGAATTATTTACGCCATCTACGCCATCACCAAGTGAAATCCATGGCTGGGGCTGCGGTCTCTCCAACCAGATTTGATTTAGGAA
>Frequency_10_QualityScore_FFHHGHHIIIIJJIIJJJJHIIIIIIHIIIIHIIIJEGHIIIJJIJIIHIIIJIIFGHIHIJIJIIIIGFGIIHIIJIJIGGGGGEEFFFFEDE_Mismatch_0_Sense_+_Library_PoolT
ATTGATTGTTCTTCATTTTATTGTTGTTCAGTAAGGTTCATCATTGTAACCCTAGTTTGTAATGTAATATTAATAAAAACTTGTCACATGATTC
>Frequency_1_QualityScore_DFDHFHHEGIIIIIEJIJJIGIIIIEIJIIGJIIGGGHGDG>GIII?GB?BGHIIJEIJDHCFEFEFFFCFHIDGC>EHEAHAEC>EFFFFFFE_Mismatch_0_Sense_+_Library_PoolC
ATTGATTGTTCTTCATTTTATTGTTGTTCAGTAAGGTTCATCATTGTAACCCTAGTTTGTAATGTAATATTAATAAAAACTTGTCACATGATTC
>Frequency_10_QualityScore_EEGG@EDHHHGGHFHGHFIIHHGGGHGGHIIIGGIIIIHHIGIIIHIIGHHGHHGIIHGHHHGGHIH_Mismatch_0_Sense_+_Library_PoolT
AAGGTTCATCATTGTAACCCTAGTTTGTAATGTAATATTAATAAAAACTTGTCACATGATTCATTAC
>Frequency_1_QualityScore_FFHHDHHJJJJJJJJJJJJJJJJHIJJHJJJJIIJJJJJJJJJJJJJJJJJJJIIJIJIJJJJJJJG_Mismatch_0_Sense_+_Library_PoolC
AAGGTTCATCATTGTAACCCTAGTTTGTAATGTAATATTAATAAAAACTTGTCACATGATTCATTAC
>Frequency_9_QualityScore_FFHHGGGIIIIIHIDGGHGIIHHIIGHGGHHIHIIIIHIHIIIIIHHHGHHHHFFGFFEEEEEEEEEEEEDDDEDDCCDEDDDDDD>BCDEDDC_Mismatch_2_Sense_+_Library_PoolT
GGCTGGGGCTGCGGTCTCTCCAACCAGAATTGATTTAGGAACCTCATGTTATTGATTGTTCTTCATTTTATTGTTGTTCAGTAAGGTTCATCAT
>Frequency_9_QualityScore_EFHHGHHIIIJIJIIJHIIIIFHIIJIJJGIIIJJJJJIJGHIIIIIIIHIIIIJJIIHIHIIJIIIJIEGDHIIIIHIHGGGG_Mismatch_0_Sense_+_Library_PoolT
TTTTATTGTTGTTCAGTAAGGTTCATCATTGTAACCCTAGTTTGTAATGTAATATTAATAAAAACTTGTCACATGATTCATTAC
>Frequency_3_QualityScore_EEFEGGGDHGHADGGEHEFFG@FFGFGHFHIHHHIEHIIHFHI?EGIFD@GHHHFGIIGHJJIIIBBB@>CFGHEHGDEFEDFF_Mismatch_0_Sense_+_Library_PoolC
TTTTATTGTTGTTCAGTAAGGTTCATCATTGTAACCCTAGTTTGTAATGTAATATTAATAAAAACTTGTCACATGATTCATTAC
>Frequency_9_QualityScore_FFHHHHHJIIJIIJJJJJJJIJIJIJIIJJHIIIJJJJJJIIJJIHIIIHIIIIIIJJEGIIIJJJIIIFGIIIIHGCFFGFEEEEEEEDDEEE_Mismatch_1_Sense_+_Library_PoolT
TTTGATTTAGGAACCTCCTGTTATTGATTGTTCTTCATTTTATTGTTGCTCAGTAAGGTTCATCATTGTAACCCTAGTTTGTAATGTAATATTA
>Frequency_9_QualityScore_FFGGHHHJJJJJJIIHIIJIIIIIIIIHJJJIJJIJHIIIIIIJIIIIIIIIJJJJJJJIIGIIIIIIIIIHHGCEGGFFFFEEEEEDDDDDD@_Mismatch_0_Sense_+_Library_PoolT
GGTCTCTCCAACCAGATTTGATTTAGGAACCTCCTGTTATTGATTGTTCTTCATTTTATTGTTGTTCAGTAAGGTTCATCATTGTAACCCTAGT
>Frequency_5_QualityScore_FFGGHHHJJJJJJIIHIJJJIJIJIJIIJJJJJJJJHIIJJJJIJJIIJJIIIIJIIIIIIHGHGHHHGGFEFFCEEEEEEEEEEEEDCCDCDA_Mismatch_0_Sense_+_Library_PoolC
GGTCTCTCCAACCAGATTTGATTTAGGAACCTCCTGTTATTGATTGTTCTTCATTTTATTGTTGTTCAGTAAGGTTCATCATTGTAACCCTAGT
>Frequency_9_QualityScore_EDFGGGEIHIDGGHHHHIIIHGHFGHIHGHIHHHHHIIHHIHGGDGGHHHGFGFEFEFDEFEEEEEEEDDCCDDDDDCDDCC<@CCCCCCDDCD_Mismatch_1_Sense_+_Library_PoolT
GGGGCTGCGGTCTCTCCAACCAGATTTGATTTAGGAACCTCCTGTTATTGATTGTTCTTCATTTTATTGTTGCTCAGTAAGGTTCATCATTGTA
>Frequency_9_QualityScore_FFHGHHHJIIIIHJIIHHIIIIEGHIIIHIIHFFHHIIIIIEHHIFGHIIHIIIGIHIJIIHIIJIIHGHHFHIIIHHIHHGGGG_Mismatch_1_Sense_+_Library_PoolT
ATTTTATTGTTGCTCAGTAAGGTTCATCATTGTAACCCTAGTTTGTAATGTAATATTAATAAAAACTTGTCACATGATTCATTAC
>Frequency_9_QualityScore_FFHHHHGIIIJJIIJHHIHIIIEHIJJHJIIHIIIIIIIIIHIIEGIIJIIIIJIIHIIIIHIGGIIIIHHIHIGGFHIHGFGGFFEEEDDDED_Mismatch_1_Sense_+_Library_PoolT
CTCCTGTTATTGATTGTTCTTCATTTTATTGTTGCTCAGTAAGGTTCATCATTGTAACCCTAGTTTGTAATGTAATATTAATAAAAACTTGTCA
>Frequency_2_QualityScore_FFHHHHHIJJJIJJJIIIHJJIIJJJJIJIIIIIJJJIIHHIJHDGIIIJJJJIIIIIIIJIJCFIIIIHHIIIGGGGHHHGGGGGFEEEEEDD_Mismatch_1_Sense_+_Library_PoolC
CTCCTGTTATTGATTGTTCTTCATTTTATTGTTGCTCAGTAAGGTTCATCATTGTAACCCTAGTTTGTAATGTAATATTAATAAAAACTTGTCA
>Frequency_9_QualityScore_FFHHHGHIIIJJHIJIJJIIIIIJJJIIHIIJJJIIIIIIJIIIIJIIIJJJIIIIHIIIIGHHHICFHEFHHGGGFFFFFEFEEBCDDCDDED_Mismatch_1_Sense_+_Library_PoolT
CAACCAGATTTGATTTAGGAACCTCCTGTTATTGATTGTTCTTCATTTTATTGTTGCTCAGTAAGGTTCATCATTGTAACCCTAGTTTGTAATG
>Frequency_1_QualityScore_DFDDHBFFHGGHFGHIIIGCHIIIGIIHC@FHGIIIIIHGHD>HEHHDEAHIG@GCDFGGBGC>@G.7@=CEAAAHHHC>7?B>@6;;@EECDC_Mismatch_1_Sense_+_Library_PoolC
CAACCAGATTTGATTTAGGAACCTCCTGTTATTGATTGTTCTTCATTTTATTGTTGCTCAGTAAGGTTCATCATTGTAACCCTAGTTTGTAATG
>Frequency_9_QualityScore_FFHHHHHHIIIJJJIGHHIIHHIIIIIJJHIIIJIJHIIIIIIHIIHHHHHGFFEEDCCD?BCDDCCCCBBACBCDDCDDCEDCCCCCCDDCCD_Mismatch_1_Sense_+_Library_PoolT
CCGGGAATTATTTACGCCATCTACGCCATCACCAAGTGAAATCCATGGCTGGGGCTGCGGTCTCTCCAACCAGATTTGATTTAGGAACCTCCTG
>Frequency_1_QualityScore_FFHHHFFJJJJJJIIGIIIDHGIJIIJFIJJIJJIJIHFHJJJJJIJIIIHHEFEFDDDD@:@CDDDCCCBBD?C@CCDDCDCCCA@BDDDDCD_Mismatch_1_Sense_+_Library_PoolC
CCGGGAATTATTTACGCCATCTACGCCATCACCAAGTGAAATCCATGGCTGGGGCTGCGGTCTCTCCAACCAGATTTGATTTAGGAACCTCCTG
>Frequency_9_QualityScore_FFHHGGHIIIIJJIIIHJJJHIGHIHIIIJJHIJJIIHIIIIIJJJIJIIIJIJIJHHIHIIIEFHHIIHHIIIIGGHGGEF@CDEEEEEEEEE_Mismatch_2_Sense_+_Library_PoolT
CCAGAATTGATTTAGGAACCTCATGTTATTGATTGTTCTTCATTTTATTGTTGTTCAGTAAGGTTCATCATTGTAACCCTAGTTTGTAATGTAA
>Frequency_2_QualityScore_EEHHHHHJIIIIJJJJJJJJIJIIIHIIJJJJJJJJJJJJJJIIJJJIIIIIIIJIJIIIIIJCHIIJIGHIIIIGGGGGEEECEEEEEEEDDD_Mismatch_2_Sense_+_Library_PoolC
CCAGAATTGATTTAGGAACCTCATGTTATTGATTGTTCTTCATTTTATTGTTGTTCAGTAAGGTTCATCATTGTAACCCTAGTTTGTAATGTAA
>Frequency_9_QualityScore_FFHHHGHJJIJJJJJIJHIIJJGIJJJJJIIIJJJJJJIIIIIIHIIIHIIIIHHHHHHFGGGFGFFFFDEEEEED@BDDEEDDEDDECCCDCD_Mismatch_1_Sense_+_Library_PoolT
GCGGTCTCTCCAACCAGATTTGATTTAGGAACCTCCTGTTATTGATTGTTCTTCATTTTATTGTTGCTCAGTAAGGTTCATCATTGTAACCCTA
>Frequency_9_QualityScore_FFHHHHHJJJIJJIJJJJJIJJJIJJJJJJJJJJJJJJIJJJJJJJIJJJJFHIIJJJIJJIIIIIJJJHFHHIIIIHHGHGGFGFFF_Mismatch_1_Sense_+_Library_PoolT
TAGGAACCTCATGTTATTGATTGTTCTTCATTTTATTGTTGTTCAGTAAGGTTCATCATTGTAACCCTAGTTTGTAATGTAATATTAA
>Frequency_1_QualityScore_FFHHDHHIJJJJJJJHIICGGJIHIIJJIGIIJJDIJJIIJJJGHIHHGHIFJIIIJJJJGHIIJJIIJIHGHIIJHHHFHHHFFFFF_Mismatch_1_Sense_+_Library_PoolC
TAGGAACCTCATGTTATTGATTGTTCTTCATTTTATTGTTGTTCAGTAAGGTTCATCATTGTAACCCTAGTTTGTAATGTAATATTAA
>Frequency_9_QualityScore_FFGHHHHJJJJJJJIIJJIJIJJJIJJIJJJJJJJJIJIIJJJIJIIJIIIHGFFEEDDC?ACDDDDCDCBACADDDDDDDEDDDCDDDCDDCD_Mismatch_0_Sense_+_Library_PoolT
CCCGGAATTATTTACGCCATCTACGCCATCACCAAGTGAAATCCATGGCTGGGGCTGCGGTCTCTCCAACCAGATTTGATTTAGGAACCTCCTG
>Frequency_9_QualityScore_EFHGHGGIIIIIHIIIHIJJJGIIHIIIIIJIIHHHIJDGHHIJIIIIHIIHHHIIJEHHIHHGIIHIIFGHIIIIIHHHIHHGGGFEEFEFEE_Mismatch_1_Sense_+_Library_PoolT
TTATTGATTGTTCTTCATTTTATTGTTGCTCAGTAAGGTTCATCATTGTAACCCTAGTTTGTAATGTAATATTAATAAAAACTTGTCACATGAT
>Frequency_9_QualityScore_EFGHHGHIJIHJIJIIIHIIIIHHIIICFHIHJIJJIHHIIIIIIIGGIIIHIIIGHGHHIIIGIIIIIGGHHIHHGHIHHFHGGGGFFE_Mismatch_0_Sense_+_Library_PoolT
TCTTCATTTTATTGTTGTTCAGTAAGGTTCATCATTGTAACCCTAGTTTGTAATGTAATATTAATAAAAACTTGTCACATGATTCATTAC
>Frequency_2_QualityScore_7BDCBEFGHGCEFECFEGHI@E;CEGG?EGHHGGGEIGEIFHEEEG=CGE@ACCHCCGGCGHEIGCGEECFGEGEGCFGCEDCECECEEC_Mismatch_0_Sense_+_Library_PoolC
TCTTCATTTTATTGTTGTTCAGTAAGGTTCATCATTGTAACCCTAGTTTGTAATGTAATATTAATAAAAACTTGTCACATGATTCATTAC
>Frequency_9_QualityScore_FFHHHHHJJDGHIJIJJJJJIJJJHIJJJJIJJIJJJJJJJJIJJJJJJIIHIGHGGHGGGFFFFDDDDACDDDD?ACDDDDDCDDAC?C@CCA_Mismatch_1_Sense_+_Library_PoolT
ATTTTGGGGTACCTACCTGGAATTATTTACGCCATCTACGCCATCACCAAGTGAAATCCATGGCTGGGGCTGCGGTCTCTCCAACCAGATTTGA
>Frequency_1_QualityScore_FFHHHHHJJEHIJJJJJJJJJJJJIJJJJJJJJJJJJJJIJJJJJIJJIGHGIGHHHHHHHFFFFFDDDDDDDDD?BBDDDDDDDDDD@CDCDC_Mismatch_1_Sense_+_Library_PoolC
ATTTTGGGGTACCTACCTGGAATTATTTACGCCATCTACGCCATCACCAAGTGAAATCCATGGCTGGGGCTGCGGTCTCTCCAACCAGATTTGA
>Frequency_9_QualityScore_EEGGGGGIIIJFHIIGGGGHFGHHGHIHIIIIIIHHIIIHHHHHIIIIIIIIIIH_Mismatch_0_Sense_+_Library_PoolT
TGTAACCCTAGTTTGTAATGTAATATTAATAAAAACTTGTCACATGATTCATTAC
>Frequency_9_QualityScore_FEFFFHGHIHGIIHHHFGBEDECFHGHHIGHFFHHGFFIIHIHFHHHFGGEEFDFEEDDDDCABACCAB?ABCDCBBABACCCCCBDBA?8?AC_Mismatch_1_Sense_+_Library_PoolT
CCATGGCTGGGGCTGCGGTCTCTCCAACCAGATTTGATTTAGGAACCTCCTGTTATTGATTGTTCTTCATTTTATTGTTGCTCAGTAAGGTTCA
>Frequency_9_QualityScore_EFHHHHHJJIJGHIJIJIIIIIHIEGIIIHIIJIJHIIJIIJJJJHGIIIIIHHHHGGGGGCEEEEEEEDDEDDDDDDEEBCC@CCDDDCDECD_Mismatch_0_Sense_+_Library_PoolT
TGGGGCTGCGGTCTCTCCAACCAGATTTGATTTAGGAACCTCCTGTTATTGATTGTTCTTCATTTTATTGTTGTTCAGTAAGGTTCATCATTGT
>Frequency_9_QualityScore_FFHHHHHJJJJJJJJIJIJJIIIJIHIIJJJJJJJJIJJIIIIIJIHHHIHHIDGHIIIIIIIIHGHGHEFHDGHHGHGGGFFFFFFFFE_Mismatch_1_Sense_+_Library_PoolT
TTTAGGAACCTCCTGTTATTGATTGTTCTTCATTTTATTGTTGCTCAGTAAGGTTCATCATTGTAACCCTAGTTTGTAATGTAATATTAA
>Frequency_9_QualityScore_FFHHHGHJIJGIGHIIIGHIIHIJHHIJIJIHIGGHIIIHIJJHIHIIIGHIIIGHIIHIHIIIHHHHHEFBDFGGGFEFEEEEEEDDCD@CDD_Mismatch_1_Sense_+_Library_PoolT
CTCTCCAACCAGATTTGATTTAGGAACCTCCTGTTATTGATTGTTCTTCATTTTATTGTTGCTCAGTAAGGTTCATCATTGTAACCCTAGTTTG
>Frequency_9_QualityScore_FFHHGHHJJJIGHGHIAEFGGHIHIIJHIHIIIIGIJIHIIHIIIHIHHIHHGHHGGGFFEEFFEEEEEDEEDDDDDDCCCDDDDDCD@CCDEE_Mismatch_2_Sense_+_Library_PoolT
ATGGCTGGGGCTGCGGTCTCTCCAACCAGAATTGATTTAGGAACCTCATGTTATTGATTGTTCTTCATTTTATTGTTGTTCAGTAAGGTTCATC
>Frequency_9_QualityScore_FFHHHGHJJJJIJJIIHJJJIJJIIJIIIJIJJJJJJJGHIIHJJIIIJIJIEHIIJJIIIHHIJIJJIGHGHIIHHGHGHGFFFFFFF_Mismatch_1_Sense_+_Library_PoolT
TTAGGAACCTCATGTTATTGATTGTTCTTCATTTTATTGTTGTTCAGTAAGGTTCATCATTGTAACCCTAGTTTGTAATGTAATATTAA
>Frequency_1_QualityScore_EFHDDHFGIGH@FIIHDHHGGHHIEHEIIHGIJIIIJIIHHIJIJIHIIGIIBFDEIIGIGHGHCHAFHHHHJGIGIFFGEHHHHFFFF_Mismatch_1_Sense_+_Library_PoolC
TTAGGAACCTCATGTTATTGATTGTTCTTCATTTTATTGTTGTTCAGTAAGGTTCATCATTGTAACCCTAGTTTGTAATGTAATATTAA
>Frequency_9_QualityScore_FEHHHHHIJIJJJJIIJJJJJJJJJIIHIIJFGHIIIJIHIIGIBGHIHGHHHGGGFFEEFEDDDCDDEBCCDDDBDDEDDDEEEEDDDDDDCD_Mismatch_0_Sense_+_Library_PoolT
CACCAAGTGAAATCCATGGCTGGGGCTGCGGTCTCTCCAACCAGATTTGATTTAGGAACCTCCTGTTATTGATTGTTCTTCATTTTATTGTTGT
>Frequency_2_QualityScore_FFHHHHHIIJJJJJJIIIJJIJJJIIIIJIIHIIIJJJJJJJJIIEIIJIIIHHHGFFFFFEDEEDEEECDDEDDCDDEDDEEEEEEDDDDDDC_Mismatch_0_Sense_+_Library_PoolC
CACCAAGTGAAATCCATGGCTGGGGCTGCGGTCTCTCCAACCAGATTTGATTTAGGAACCTCCTGTTATTGATTGTTCTTCATTTTATTGTTGT
>Frequency_9_QualityScore_DEGHGGGIIIGIHIIGIHIIIGIIGHGIIIIIIIIHIIIIHHGHHGHG@ACEFBDDDDBAC@@ACC@BC?@CA@BCCCDCCCAABDDBBDCCAB_Mismatch_0_Sense_+_Library_PoolT
TACGCCATCTACGCCATCACCAAGTGAAATCCATGGCTGGGGCTGCGGTCTCTCCAACCAGATTTGATTTAGGAACCTCCTGTTATTGATTGTT
>Frequency_1_QualityScore_FFHFHHGIIJJJJJJJJIGHIEHHGHIJJJJGGJJJJJIIGIIIJIJJHHEDFDFFEEDDBBDDDDDDDACCDCCBBDDDDDCDDDDDDEDDCC_Mismatch_0_Sense_+_Library_PoolC
TACGCCATCTACGCCATCACCAAGTGAAATCCATGGCTGGGGCTGCGGTCTCTCCAACCAGATTTGATTTAGGAACCTCCTGTTATTGATTGTT
>Frequency_9_QualityScore_FFHHHHHJJJJHIJJJIJJJJJJJJJJJJJJJHIJJJJJJJJIIIJJIIJJJJJJJJIIJIJJIIIIIJHFFHHGHHHGFFFEFEEEDEBDDDC_Mismatch_0_Sense_+_Library_PoolT
TCTCCAACCAGATTTGATTTAGGAACCTCCTGTTATTGATTGTTCTTCATTTTATTGTTGTTCAGTAAGGTTCATCATTGTAACCCTAGTTTGT
>Frequency_1_QualityScore_FFHHHHHJJIJBHHJJHJJJIJJHHJJJJJJJHIJJJJJJJIIJJJJJJJJJJIJJIJJJJJIDIIJIIIGHHHHHEHHFEFEFFDEEECDEDD_Mismatch_0_Sense_+_Library_PoolC
TCTCCAACCAGATTTGATTTAGGAACCTCCTGTTATTGATTGTTCTTCATTTTATTGTTGTTCAGTAAGGTTCATCATTGTAACCCTAGTTTGT
>Frequency_9_QualityScore_FFGGGHHIIIIIIHHHHIHGHIHHIIHIHHHHIIHIHHHGIHIHHGHHGHICFHIHIIIIIIHHIHIIHFDGHHHGGGGGGEFEEEEE_Mismatch_0_Sense_+_Library_PoolT
TAGGAACCTCCTGTTATTGATTGTTCTTCATTTTATTGTTGTTCAGTAAGGTTCATCATTGTAACCCTAGTTTGTAATGTAATATTAA
>Frequency_9_QualityScore_EEGGEGDFGHHBFGGHHIIIHEGIIIIHIIEEHHFFHHHGFHHHHHIHHIIGHHIHHIHHHHHIHIHEGGHHIH_Mismatch_1_Sense_+_Library_PoolT
GCTCAGTAAGGTTCATCATTGTAACCCTAGTTTGTAATGTAATATTAATAAAAACTTGTCACATGATTCATTAC
>Frequency_9_QualityScore_EEGHGGHIIIIIJIIHIIIIGIGIIHIIIIIHIHIIIIIIIJIIHFHIHGHIIHIIIHCDEHGIIIIHGFFHHIIHHBDDFEEFEEDDDEDEEE_Mismatch_0_Sense_+_Library_PoolT
TTTGATTTAGGAACCTCCTGTTATTGATTGTTCTTCATTTTATTGTTGTTCAGTAAGGTTCATCATTGTAACCCTAGTTTGTAATGTAATATTA
>Frequency_1_QualityScore_FFHHHHHJJJJJJJJJJJJIHHIHIEIJJIHIJJJJJIIJJJIJJGHIIIJJJIJGGICGIJIJJJIJJEGGGHHHHCDFFFFFEECFEEDEEE_Mismatch_0_Sense_+_Library_PoolC
TTTGATTTAGGAACCTCCTGTTATTGATTGTTCTTCATTTTATTGTTGTTCAGTAAGGTTCATCATTGTAACCCTAGTTTGTAATGTAATATTA
>Frequency_9_QualityScore_EEGGGGGFFHHIHHIIDHIIGIIJGGGGIHIIIIIIIHHIJIHHGGGHHIHGHGIHHHIH_Mismatch_0_Sense_+_Library_PoolT
ATCATTGTAACCCTAGTTTGTAATGTAATATTAATAAAAACTTGTCACATGATTCATTAC
>Frequency_1_QualityScore_;AF??<<<AFDEB>EE<FB:3:AE<H>CHI@GC?GBHII9?F??*?DBGDHF?G@D?*/?_Mismatch_0_Sense_+_Library_PoolC
ATCATTGTAACCCTAGTTTGTAATGTAATATTAATAAAAACTTGTCACATGATTCATTAC
>Frequency_9_QualityScore_EFGHHGHJIIIJIJEFHIHIIJIJIHIIJIIJJJJIIIJJJJJJJIIHHHGGGFEEDEDDDEEEDDCDCBBBCBCCACBC>ABDDCDCCCB@B>_Mismatch_0_Sense_+_Library_PoolT
TCACTATTTTGGGGTACCTACCCGGAATTATTTACGCCATCTACGCCATCACCAAGTGAAATCCATGGCTGGGGCTGCGGTCTCTCCAACCAGA
>Frequency_9_QualityScore_FFHHHHGJJIJJJJIJJJDGHIIIJJJJJIJJJJJJJJJHIJJJJJJJIIHGFFFFFEDDDDDDDDDDDCDDDDCBDDDDDDDD@BCDDDDCDD_Mismatch_0_Sense_+_Library_PoolT
CTCCTCACTATTTTGGGGTACCTACCCGGAATTATTTACGCCATCTACGCCATCACCAAGTGAAATCCATGGCTGGGGCTGCGGTCTCTCCAAC
>Frequency_9_QualityScore_DEGFGHGIHHHIIIIIIIIIHHHEGH>EGHIHGFFFHFHBFGGHCHHGEDFEGFFFDEDE@BDDEDDCDACCCDDCCDEEDDCCCCC?CCCCCB_Mismatch_1_Sense_+_Library_PoolT
AGTGAAATCCATGGCTGGGGCTGCGGTCTCTCCAACCAGATTTGATTTAGGAACCTCCTGTTATTGATTGTTCTTCATTTTATTGTTGCTCAGT
>Frequency_1_QualityScore_FFHHHHHIIIIJJJJJJJJJJJJFGIDHIIJJJJJJJIIGIHIJFHJJIIJGIHHHHFFFFFFEEEEEECCDDEDDDEFFEDDDCDCDDDDCDD_Mismatch_1_Sense_+_Library_PoolC
AGTGAAATCCATGGCTGGGGCTGCGGTCTCTCCAACCAGATTTGATTTAGGAACCTCCTGTTATTGATTGTTCTTCATTTTATTGTTGCTCAGT
>Frequency_8_QualityScore_EDGGGHHIGHIHHIIIIGHIIIGGGHHHIFEGHGHIIIIIHHHIIHIHHEHGHGHGIIGHFGHHIIHHHFFGGHFGHGHGGFFFGEEEEEEEDD_Mismatch_0_Sense_+_Library_PoolT
TGTTCTTCATTTTATTGTTGTTCAGTAAGGTTCATCATTGTAACCCTAGTTTGTAATGTAATATTAATAAAAACTTGTCACATGATTCATTACA
>Frequency_1_QualityScore_DDHHHHHJJJJJJJJJJIJIJJJJJIIIJJDHIIJJJJJJIIIJJJJJJIJIJHIJJJIJIIJJJJJJJHIJJHHHHHFFFFFFEEEEDEDDCC_Mismatch_0_Sense_+_Library_PoolC
TGTTCTTCATTTTATTGTTGTTCAGTAAGGTTCATCATTGTAACCCTAGTTTGTAATGTAATATTAATAAAAACTTGTCACATGATTCATTACA
>Frequency_8_QualityScore_EEGHHHGIIIIIIIJJIJGIIIGIIJJHIJIHIJIJJIIHIHIIDFHIIIIIIJIHIIIIIHICGHIIHHHIHHHGHIIGHGGGGGFEFEEEED_Mismatch_0_Sense_+_Library_PoolT
CTCCTGTTATTGATTGTTCTTCATTTTATTGTTGTTCAGTAAGGTTCATCATTGTAACCCTAGTTTGTAATGTAATATTAATAAAAACTTGTCA
>Frequency_8_QualityScore_FFHHHGHIHIIHIJJJIJJJCFHIIHIIIJIIIJJIJJJJJHIJIIIIHIHGGFEEEEEEDDDDCDDDDDDDDDCDDDCCCDCCDC9?BCCCBB_Mismatch_0_Sense_+_Library_PoolT
TGCTCCTCACTATTTTGGGGTACCTACCCGGAATTATTTACGCCATCTACGCCATCACCAAGTGAAATCCATGGCTGGGGCTGCGGTCTCTCCA
>Frequency_1_QualityScore_FFHHHHHJIJJJJJJJJJJJCFHJJIJJIJJIJJJIJJJJJEIJJIIJJIIHHFFFFFEEDEDDCEDDDDDDDDDDDDDDDDDDDD9BDDDDCC_Mismatch_0_Sense_+_Library_PoolC
TGCTCCTCACTATTTTGGGGTACCTACCCGGAATTATTTACGCCATCTACGCCATCACCAAGTGAAATCCATGGCTGGGGCTGCGGTCTCTCCA
>Frequency_8_QualityScore_EBGGGGHIHIFHHIGIIIHGGHHGIIHHIHIIIIIIIIGHIIIIIGHIHHIIII_Mismatch_0_Sense_+_Library_PoolT
GTAACCCTAGTTTGTAATGTAATATTAATAAAAACTTGTCACATGATTCATTAC
>Frequency_8_QualityScore_FFHHHHHJIJJJJJJIJJJIJJJJIJJJIJJJJJIJIJJJJEGIIJJJJJJJJIIIJJIIDHHIHIIIJIIIIIJIIIIIEGGHHGEFEFEEEE_Mismatch_0_Sense_+_Library_PoolT
CTGTTATTGATTGTTCTTCATTTTATTGTTGTTCAGTAAGGTTCATCATTGTAACCCTAGTTTGTAATGTAATATTAATAAAAACTTGTCACAT
>Frequency_1_QualityScore_FFHHHHHJJJJJJJJJJJIIIJJJHIJJIJJJIJJJJJJJJGIJJJIJJJJJJIJJJJIJGIHIJJJJJJJJJIJJIJIJHGHHHFFFEFFEEE_Mismatch_0_Sense_+_Library_PoolC
CTGTTATTGATTGTTCTTCATTTTATTGTTGTTCAGTAAGGTTCATCATTGTAACCCTAGTTTGTAATGTAATATTAATAAAAACTTGTCACAT
>Frequency_8_QualityScore_FFEGGHFIIIIIIHIIIIIJIIJIHIIIHIIIIIHIIJIIJJHHIGIIJIHGGGIIEGHIIHIIIHGHGFHGHGGDGGGFGGGFDEEEEEEEED_Mismatch_1_Sense_+_Library_PoolT
TGATTTAGGAACCTCCTGTTATTGATTGTTCTTCATTTTATTGTTGCTCAGTAAGGTTCATCATTGTAACCCTAGTTTGTAATGTAATATTAAT
>Frequency_2_QualityScore_EEGGHHHJIIIIJIJJJJIIEIJJIIJJIIIIJJJJJJJIJJJIJJJIJIJGIIIJEGHIIIIJJIJIIIIJIGIEHGGFFGFFEEEEEEEDEE_Mismatch_1_Sense_+_Library_PoolC
TGATTTAGGAACCTCCTGTTATTGATTGTTCTTCATTTTATTGTTGCTCAGTAAGGTTCATCATTGTAACCCTAGTTTGTAATGTAATATTAAT
>Frequency_8_QualityScore_EFEGHHGIJJJHIIIIJIIGIIIJEFGIIIIIIJIIHIHIIHIGFHIHIIIJHIGIIIIIGIIJIJIIIHGHHHGIIIHGHGGGGGE_Mismatch_0_Sense_+_Library_PoolT
TCATTTTATTGTTGTTCAGTAAGGTTCATCATTGTAACCCTAGTTTGTAATGTAATATTAATAAAAACTTGTCACATGATTCATTAC
>Frequency_8_QualityScore_FFHHHGHIHIIIJHIIIJJIIIIIIJIIIIIJIIIIGIIIHIHIJIIIIIIIIJIIJHGHGGGGFFFFEDDCCDEDCCCCEEEEDDDDDC@BBC_Mismatch_0_Sense_+_Library_PoolT
CTTTTCTCACCAGTCATCGTCATCTCAATCACAATGAGGGAGGGCACAGCAACCTTTATAGACATCTTGTTGGCCATAATTCTGCCTCCGTTGG
>Frequency_8_QualityScore_FFHHHHHIJJJIJJIIJJJJJIIIIIJJIIJJJIIIIJIIJJJJJJJJIIJIJIIIHIIIJEGIIIJJIGHIHHHIIGFGDEFEEEEFEEEEEE_Mismatch_0_Sense_+_Library_PoolT
AGATTTGATTTAGGAACCTCCTGTTATTGATTGTTCTTCATTTTATTGTTGTTCAGTAAGGTTCATCATTGTAACCCTAGTTTGTAATGTAATA
>Frequency_1_QualityScore_FFHHHHHJJJJJJJJJJJIIIGIIJJJJIIJJIIIIIJJIJJJJGJJIIIJJIIGIGIIJJ@FGIJJJGHGHGIHHHHGFDFFFFEEFDEFFEE_Mismatch_0_Sense_+_Library_PoolC
AGATTTGATTTAGGAACCTCCTGTTATTGATTGTTCTTCATTTTATTGTTGTTCAGTAAGGTTCATCATTGTAACCCTAGTTTGTAATGTAATA
>Frequency_8_QualityScore_DEFDFGGIIIAEGGGIFGIIFGHIIIGIHFGHIGHFHIEHGHHHIHHGIGGGGHGHHIIGHHHIGHIIGGGHG_Mismatch_0_Sense_+_Library_PoolT
TTCAGTAAGGTTCATCATTGTAACCCTAGTTTGTAATGTAATATTAATAAAAACTTGTCACATGATTCATTAC
>Frequency_1_QualityScore_FFHHHHHJJJGIJJJJJJJJJJJJJJJIJGIJJJJJJJIIJJJJJJJJJJJIJJIJJJJJIJJJJJJJJFIJG_Mismatch_0_Sense_+_Library_PoolC
TTCAGTAAGGTTCATCATTGTAACCCTAGTTTGTAATGTAATATTAATAAAAACTTGTCACATGATTCATTAC
>Frequency_8_QualityScore_EEHHHGHIJJIHIIIJJJJJJHIHFGICGHIIIIIIIIHIGHIIIGIIIIIIIIHGHGFFFDEDDEDDECDCDCDDDDEFEEEDDDDDDDCDED_Mismatch_0_Sense_+_Library_PoolT
AAGTGAAATCCATGGCTGGGGCTGCGGTCTCTCCAACCAGATTTGATTTAGGAACCTCCTGTTATTGATTGTTCTTCATTTTATTGTTGTTCAG
>Frequency_2_QualityScore_FFHHHHGIIJJJJJJJJJJJIIIIHEICDEHHIJIIJJIHGIHIIGIIIGIHHHGFFFFEDCEDEECCEACCCCEDCCEEFECCDCEDCDDCE@_Mismatch_0_Sense_+_Library_PoolC
AAGTGAAATCCATGGCTGGGGCTGCGGTCTCTCCAACCAGATTTGATTTAGGAACCTCCTGTTATTGATTGTTCTTCATTTTATTGTTGTTCAG
>Frequency_8_QualityScore_FEHHHHGJFHIJJJJJIIIIJJJIIJJJJIIJHIIIJHIIJIIGIIIIIIJIIJHIIHEGEFGHHICFFD=@CDDCDDCDCACCDDEEEDDBBC_Mismatch_1_Sense_+_Library_PoolT
GTTGGGAGTCTTTCTCAGATTCGGCTGCCATGTTGAGTTCTGGATATGTCTGCTCCTCACTATTTTGGGGTACCTACCTGGAATTATTTACGCC
>Frequency_8_QualityScore_FFHHHHHJJJJJJJFHIIIJJIJJJGIHIIIIHIIJJIIJJJJIJIIIGHGHHGGGGGFFFFEFEEEFEEEEDDDDDDDDDDEDDD>ACDDDDD_Mismatch_1_Sense_+_Library_PoolT
GGCTGGGGCTGCGGTCTCTCCAACCAGATTTGATTTAGGAACCTCCTGTTATTGATTGTTCTTCATTTTATTGTTGCTCAGTAAGGTTCATCAT
>Frequency_1_QualityScore_FFHHHHHJJJJIJJHJJJJJJIJJJGIEHIJJIIJJJJJIJJJJJJJJHIHHHHHHHHDFFFFFDEFFEEEEDEDBDDDDDDEDDD:ADDEECD_Mismatch_1_Sense_+_Library_PoolC
GGCTGGGGCTGCGGTCTCTCCAACCAGATTTGATTTAGGAACCTCCTGTTATTGATTGTTCTTCATTTTATTGTTGCTCAGTAAGGTTCATCAT
>Frequency_8_QualityScore_FFHHHHHJJJJIIJIJJJJJJJJIJJJJJJJJIJIIJJJJJJJJJJJJIJIJIHGFBCDEDDDDDDDCDDDDDDDEDEDDDCDDDDDDDDCCDE_Mismatch_2_Sense_+_Library_PoolT
GAATTATTTACGCCATCTACGCCATCACCAAGTGAAATCCATGGCTGGGGCTGCGGTCTCTCCAACCAGAATTGATTTAGGAACCTCATGTTAT
>Frequency_2_QualityScore_FEHHHHHIJJJIIIJIJJJJIIJJJJJJIJIIIIIIIIIIIIJIIIJIIJIIJHHFECCDEEEDCCDBCCDCCCCEDECCDDCDDDDDDDADED_Mismatch_2_Sense_+_Library_PoolC
GAATTATTTACGCCATCTACGCCATCACCAAGTGAAATCCATGGCTGGGGCTGCGGTCTCTCCAACCAGAATTGATTTAGGAACCTCATGTTAT
>Frequency_8_QualityScore_FFHHGHHJJHIJJJJJJIJJIJJJJHIIJJJIJJIIIJIJJJJJJIIJJJJJJIJJJIIIIIIEGHIIIGHIIIIHHGHGGFBEFEEEEEEDEE_Mismatch_0_Sense_+_Library_PoolT
CCAGATTTGATTTAGGAACCTCCTGTTATTGATTGTTCTTCATTTTATTGTTGTTCAGTAAGGTTCATCATTGTAACCCTAGTTTGTAATGTAA
>Frequency_1_QualityScore_FFHHHHGIJIJJJJIIJIJJIJJIJGHJIIJJJIJJJJJJJIIJJJJIJJIIJIJJJJHIJIJFHIJGGDHIIIHHGHHHFF?CEEACEFEEF>_Mismatch_0_Sense_+_Library_PoolC
CCAGATTTGATTTAGGAACCTCCTGTTATTGATTGTTCTTCATTTTATTGTTGTTCAGTAAGGTTCATCATTGTAACCCTAGTTTGTAATGTAA
>Frequency_8_QualityScore_FEGHGHHHIHIIIIGIIIIIIIIJJIIGHIHIIIIIIIIIHIGIHIIJJJJIIIJIHIIIIHHFGHHHCBEGHIGGGGGGFEEEEECBCDECDE_Mismatch_2_Sense_+_Library_PoolT
TCCAACCAGAATTGATTTAGGAACCTCATGTTATTGATTGTTCTTCATTTTATTGTTGTTCAGTAAGGTTCATCATTGTAACCCTAGTTTGTAA
>Frequency_8_QualityScore_FFHGHHHIJIIIJIIIIJIJHHIGHHHHFHHIIIHIIIIIIIIIIGIHHFHGGHIIIGHII<@FHDDGGBDDCDDEDEFEEB@ABCCDDDDCBC_Mismatch_1_Sense_+_Library_PoolT
CTTTCTCAGATTCGGCTGCCATGTTGAGTTCTGGATATGTCTGCTCCTCACTATTTTGGGGTACCTACCTGGAATTATTTACGCCATCTACGCC
>Frequency_1_QualityScore_FFGHHHHJJIIJJJJJJJJJIJGGGGEHGIGIJJIIGJGGIJJIIGIHIGHIHIJGI@HBI8AEHFHHH@DDDEEDEEEEEEBDDDDDDDCB@B_Mismatch_1_Sense_+_Library_PoolC
CTTTCTCAGATTCGGCTGCCATGTTGAGTTCTGGATATGTCTGCTCCTCACTATTTTGGGGTACCTACCTGGAATTATTTACGCCATCTACGCC
>Frequency_8_QualityScore_FFHHEGGJJIJHIIIGIGIIIJGIIJIIIHIIJIIIIIGIHIIIGHIIHIHHIIHHHGHGGGGFFFFEEEDEECCDACDDEEDDEDEDDCCCCC_Mismatch_2_Sense_+_Library_PoolT
GCGGTCTCTCCAACCAGAATTGATTTAGGAACCTCATGTTATTGATTGTTCTTCATTTTATTGTTGTTCAGTAAGGTTCATCATTGTAACCCTA
>Frequency_8_QualityScore_FFHGHHHJEGHIJIJJJJJIIJJIJJJJJHIJJJJJJJJIGHIIIHHGGGGFFEFFEEDEDDDDDCCCCCCCDDACCDCDDDDDCBCACCDDDD_Mismatch_0_Sense_+_Library_PoolT
TTTTGGGGTACCTACCCGGAATTATTTACGCCATCTACGCCATCACCAAGTGAAATCCATGGCTGGGGCTGCGGTCTCTCCAACCAGATTTGAT
>Frequency_8_QualityScore_FFHHGHHIIIJIJJFGIIIJJJJJJHIEHIIJHHIJJJJIJJJIIJJIEGHHHGGGGGFFFFEEEEEEEDEDDDDDEDDDDEEDDD@B@CDDDD_Mismatch_1_Sense_+_Library_PoolT
GGCTGGGGCTGCGGTCTCTCCAACCAGATTTGATTTAGGAACCTCCTGTTATTGATTGTTCTTCATTTTATTGTTATTCAGTAAGGTTCATCAT
>Frequency_8_QualityScore_FFHHHHGIJJJJJJJJJJJJJJJJJIJJJJFHIJJJJIJJJHIFHIIIGIIIHHHGGGFFFEEEDEDEECCEDDCDDEDDEEEEEEDDDDDCDD_Mismatch_1_Sense_+_Library_PoolT
ACCAAGTGAAATCCATGGCTGGGGCTGCGGTCTCTCCAACCAGATTTGATTTAGGAACCTCCTGTTATTGATTGTTCTTCATTTTATTGTTGCT
>Frequency_8_QualityScore_FFHHHHHIIIJIJJIIIIIIJIIIJIHIIIIIIIIJJJIJJHIIIIJIIHIIIJDGHIIIJIJIHJIIIHHHGEGHGGGGGGFFFEEEFEEDEE_Mismatch_0_Sense_+_Library_PoolT
ATTTAGGAACCTCCTGTTATTGATTGTTCTTCATTTTATTGTTGTTCAGTAAGGTTCATCATTGTAACCCTAGTTTGTAATGTAATATTAATAA
>Frequency_1_QualityScore_DDFGHFBHIHIJIGIIFHHGHFAEGHIGGGGHGHIGBFFEHIIHFCHFHIIIIG8BD@FHG@GGF@FGDCC=E@DHHGGFEHEC@C@CFFDD@@_Mismatch_0_Sense_+_Library_PoolC
ATTTAGGAACCTCCTGTTATTGATTGTTCTTCATTTTATTGTTGTTCAGTAAGGTTCATCATTGTAACCCTAGTTTGTAATGTAATATTAATAA
>Frequency_8_QualityScore_EFHHHGHIJJJIJJJIJIJJIHIIJJIIJJJJJJJIIJIIJIHEGHIIIJJJJIIIIIIIIJFGIIIIIGHHIHHHIIIIHIIHGGGFFEEFED_Mismatch_1_Sense_+_Library_PoolT
TCCTGTTATTGATTGTTCTTCATTTTATTGTTATTCAGTAAGGTTCATCATTGTAACCCTAGTTTGTAATGTAATATTAATAAAAACTTGTCAC
>Frequency_8_QualityScore_EFHHHHHIIJIIJHHIIIIJIIIJJIJJIJJJJIIIHIJIIIJIIIHIHHHHIHHGFEABCDDCCCDDDCB@CDDDDDDECDDCCBCCDCCCBC_Mismatch_1_Sense_+_Library_PoolT
TGGAATTATTTACGCCATCTACGCCATCACCAAGTGAAATCCATGGCTGGGGCTGCGGTCTCTCCAACCAGATTTGATTTAGGAACCTCCTGTT
>Frequency_1_QualityScore_FFHHHHHJJJJJJIJJIJJJIJJJJJJJJJJJJJJJHIJJJIJJJJJJJIJIJJHHHF<ADEEDD>ACDDB@CDDDDDDECCCACBBDDDDDDD_Mismatch_1_Sense_+_Library_PoolC
TGGAATTATTTACGCCATCTACGCCATCACCAAGTGAAATCCATGGCTGGGGCTGCGGTCTCTCCAACCAGATTTGATTTAGGAACCTCCTGTT
>Frequency_8_QualityScore_EDGGGGGIIJIIIIGGHIHGHHHHHIIHIHHHHIHFHIIIIIIIIFGHIIGIIHHIIIIIGIHGGHHIHFGGG@DEEFFEEFEEEEEDCCCD?A_Mismatch_0_Sense_+_Library_PoolT
GTCTCTCCAACCAGATTTGATTTAGGAACCTCCTGTTATTGATTGTTCTTCATTTTATTGTTGTTCAGTAAGGTTCATCATTGTAACCCTAGTT
>Frequency_1_QualityScore_FFHHHHHJJJJJJJIJJJJIJJJJJJJJJJJJJJJJJJJJJJJJJJJJIJJJJJJJJJJHHGHHFFFFFDFEEACEEEEDCDDEEEDDDDDD@C_Mismatch_0_Sense_+_Library_PoolC
GTCTCTCCAACCAGATTTGATTTAGGAACCTCCTGTTATTGATTGTTCTTCATTTTATTGTTGTTCAGTAAGGTTCATCATTGTAACCCTAGTT
>Frequency_8_QualityScore_EEFFFGGHHHHFHGGHGHGEDEFEFGGFHHGIFGGGGGHGHHEEGGBDEGHEFGGGIBDFFFDFFFBAA=@ACBAA=>?@BCCABAAB@B>BBC_Mismatch_0_Sense_+_Library_PoolT
CTGCCATGTTGAGTTCTGGATATGTCTGCTCCTCACTATTTTGGGGTACCTACCCGGAATTATTTACGCCATCTACGCCATCACCAAGTGAAAT
>Frequency_8_QualityScore_DEGGHGGIIHHIHEGGHHIHHGHHIHAEGHIHIIIHGHHHIIIHICFHIGHGIIHIHHHIIHGHIHIIIGGHGFHHGGGGFFFGGGFEE_Mismatch_1_Sense_+_Library_PoolT
CTTCATTTTATTGTTGCTCAGTAAGGTTCATCATTGTAACCCTAGTTTGTAATGTAATATTAATAAAAACTTGTCACATGATTCATTAC
>Frequency_2_QualityScore_FFHHGHHJJJJJJJJJJJJIJIJJJJBHIIJJJJJJIJIJJJJJJGGIIIIIJJIIIIIJJIJJJIIIJGGIIHIIIJIIHHHHHHGFF_Mismatch_1_Sense_+_Library_PoolC
CTTCATTTTATTGTTGCTCAGTAAGGTTCATCATTGTAACCCTAGTTTGTAATGTAATATTAATAAAAACTTGTCACATGATTCATTAC
>Frequency_8_QualityScore_FFHGHHHJJJJJJIIJCGHIHIJIIIJHIGIIJIHIJJJIJHIJJJIJHIGGHHHHHGGFEFFFEEEEEDEEDDDEDDDDDDDDECDD@CDDEE_Mismatch_0_Sense_+_Library_PoolT
ATGGCTGGGGCTGCGGTCTCTCCAACCAGATTTGATTTAGGAACCTCCTGTTATTGATTGTTCTTCATTTTATTGTTGTTCAGTAAGGTTCATC
>Frequency_2_QualityScore_FFHHHHHJJJIGGIIIDGGGIIIIIHJIIIJIIJHIIIHIIGIIIIJIJIIHGGHGHHGFEEFEFEEEECEFDDCEDDCBCEDEECCD<BCCEE_Mismatch_0_Sense_+_Library_PoolC
ATGGCTGGGGCTGCGGTCTCTCCAACCAGATTTGATTTAGGAACCTCCTGTTATTGATTGTTCTTCATTTTATTGTTGTTCAGTAAGGTTCATC
>Frequency_8_QualityScore_EDFFEGGHGDFGHHHHIHGFGIGHIHEGDEGHGGHIIHHGGHHHHGIIHGHGEHGHDEEGFHIEGHHGHGGF_Mismatch_0_Sense_+_Library_PoolT
TCAGTAAGGTTCATCATTGTAACCCTAGTTTGTAATGTAATATTAATAAAAACTTGTCACATGATTCATTAC
>Frequency_4_QualityScore_EEGHEGGIICGHGIHGIIIHIIIIIIGIDGGIFFGIIFGFHFGGHHIIIIGGIIHIDGEGFIIFHIGHGEHG_Mismatch_0_Sense_+_Library_PoolC
TCAGTAAGGTTCATCATTGTAACCCTAGTTTGTAATGTAATATTAATAAAAACTTGTCACATGATTCATTAC
>Frequency_8_QualityScore_FFGHHHHJJJJJJJJIJIHIJIJJJJJIJJJJJIJIIIJIIIIJJIIHIJJIJJIIHGHGFEDBBDDDDCCDDDCDCBCDCCDDEDCDCCCDDD_Mismatch_2_Sense_+_Library_PoolT
CTACCTGGAATTATTTACGCCATCTACGCCATCACCAAGTGAAATCCATGGCTGGGGCTGCGGTCTCTCCAACCAGAATTGATTTAGGAACCTC
>Frequency_8_QualityScore_EEGGHHGIIIIIHIIHIIFIGHIHIIIFGGIIHIDGHIJIIIHIHIIIHIIJJHHCEFFGFEF@DFDDDDCDEDDDCA@A?BBA@A?@@CDD?>_Mismatch_0_Sense_+_Library_PoolT
ATCTTGTTGGCCATAATTCTGCCTCCGTTGGGAGTCTTTCTCAGATTCGGCTGCCATGTTGAGTTCTGGATATGTCTGCTCCTCACTATTTTGG
>Frequency_1_QualityScore_BDFHHDAGGGEHIJIJJJIIDGIIIJIHGGGI=B:BGGCAGGGHIHIIB@FEGIB@=;=CCEHAAC@BE?BD@@;6>3;(;A;?CADDCD>@52_Mismatch_0_Sense_+_Library_PoolC
ATCTTGTTGGCCATAATTCTGCCTCCGTTGGGAGTCTTTCTCAGATTCGGCTGCCATGTTGAGTTCTGGATATGTCTGCTCCTCACTATTTTGG
>Frequency_8_QualityScore_FFHFHHHJIIIIIJJJIJJJJJIIHIIJJJIJJJIIIJJJIJJIIIIJIIIIIIIIIHIIIICGHIIJJGHHHIGGGGGGGBBDEEEEEEEECC_Mismatch_1_Sense_+_Library_PoolT
CAGATTTGATTTAGGAACCTCCTGTTATTGATTGTTCTTCATTTTATTGTTGCTCAGTAAGGTTCATCATTGTAACCCTAGTTTGTAATGTAAT
>Frequency_8_QualityScore_FFHHHHHJJJIJJJJJGIGHHHGHFHIIIJHIIJIHIIIHIHIIIEGECGHIIFHII>BGHGGGHGFFCBDDEDEEDCBBCBCDDCCCCCBBDD_Mismatch_1_Sense_+_Library_PoolT
CTCAGATTCGGCTGCCATGTTGAGTTCTGGATATGTCTGCTCCTCACTATTTTGGGGTACCTACCTGGAATTATTTACGCCATCTACGCCATCA
>Frequency_8_QualityScore_FFGHHHHJJJJJJJJJJJJJIJJJIIJIIJJJJJJJIIIJJIIIIIIIIIIIIIIIIIIIIHIIHHIHHHHHHHCEGFFFFFFEEEEDCCCCC@_Mismatch_2_Sense_+_Library_PoolT
GGTCTCTCCAACCAGAATTGATTTAGGAACCTCATGTTATTGATTGTTCTTCATTTTATTGTTGTTCAGTAAGGTTCATCATTGTAACCCTAGT
>Frequency_8_QualityScore_FFGGHHGJJJIIIIIIIJIIIJIJJJJIIJIJJJJIIIIJIJIIHIHIIIIBGGHIIIHIIHHIIFGFFDDECDECDDDC?BCDDCBCDCDCDD_Mismatch_0_Sense_+_Library_PoolT
CAGCAACCTTTATAGACATCTTGTTGGCCATAATTCTGCCTCCGTTGGGAGTCTTTCTCAGATTCGGCTGCCATGTTGAGTTCTGGATATGTCT
>Frequency_1_QualityScore_FFHHGFHJJJJJJJJJJJIIJJJJJJJJJJJJJJJJJJIJJJJJHJJJJJJIJJJJJJJJJHHHHGDFFBDECCDDDDDDACDDDCCDEDDEEE_Mismatch_0_Sense_+_Library_PoolC
CAGCAACCTTTATAGACATCTTGTTGGCCATAATTCTGCCTCCGTTGGGAGTCTTTCTCAGATTCGGCTGCCATGTTGAGTTCTGGATATGTCT
>Frequency_8_QualityScore_FFHHHHHJJJJJJJJIJIJJJIJJJIIIJJJIIJJJJJJJJJJIJJJJHIHIJFHIIJJJJJJIIHIIJGGHFGIHGHGHHGGFEEFFFE_Mismatch_0_Sense_+_Library_PoolT
TTTAGGAACCTCCTGTTATTGATTGTTCTTCATTTTATTGTTGTTCAGTAAGGTTCATCATTGTAACCCTAGTTTGTAATGTAATATTAA
>Frequency_1_QualityScore_FFHHHHHJJJJJJJJJJIJJJIJJIJJJJJJJJJJJJJJJJJJJJJJJJJJJJGHJIJJJJJJIJJJIJEHHEHHHHHFFFFFFFFFFEE_Mismatch_0_Sense_+_Library_PoolC
TTTAGGAACCTCCTGTTATTGATTGTTCTTCATTTTATTGTTGTTCAGTAAGGTTCATCATTGTAACCCTAGTTTGTAATGTAATATTAA
>Frequency_8_QualityScore_FFHHHHGJJJJJJJJEGHIJIJJJJJIIJJJJJJJIIIJJJJJIJJJJJJJIIIIGGFGEFFFFFFEED@CCCDDDDDDDD@BDDDDDCCDDBC_Mismatch_1_Sense_+_Library_PoolT
CTCACTATTTTGGGGTACCTACCTGGAATTATTTACGCCATCTACGCCATCACCAAGTGAAATCCATGGCTGGGGCTGCGGTCTCTCCAACCAG
>Frequency_1_QualityScore_FFHHHHHJJJJJJJJFGIJJJJJJJIHIJJJJJDHIIJJJJJJJJJJIGIJIJHHHHHFFFFFFEEEED>CBBBDDDDDDD9@BDDDDDCDD?B_Mismatch_1_Sense_+_Library_PoolC
CTCACTATTTTGGGGTACCTACCTGGAATTATTTACGCCATCTACGCCATCACCAAGTGAAATCCATGGCTGGGGCTGCGGTCTCTCCAACCAG
>Frequency_8_QualityScore_FFGHGHGJIIIHJIJIJGHIIIIIJJIJIIJJHIIHIIJIIIIJCGIIIIIIIJIGGFGGGGFFFCDDDBDDDDDDDCCDDDDCCCDDCEDCCC_Mismatch_1_Sense_+_Library_PoolT
GCCATGTTGAGTTCTGGATATGTCTGCTCCTCACTATTTTGGGGTACCTACCGGGAATTATTTACGCCATCTACGCCATCACCAAGTGAAATCC
>Frequency_7_QualityScore_EEHHHGGIJIEGHIIHIIIIIHGIIIIIIIIIIIIIIIIJIIIIIHHHHGFGEEDEFFEDDDCDDDDDCBABBCDDBCCC??ABCCB@B@BCCD_Mismatch_0_Sense_+_Library_PoolT
TATTTTGGGGTACCTACCCGGAATTATTTACGCCATCTACGCCATCACCAAGTGAAATCCATGGCTGGGGCTGCGGTCTCTCCAACCAGATTTG
>Frequency_1_QualityScore_FFHHHHHJJJFGHIIHGJJJIGHJJIJJJJIJGIJJJJJJJJJJJJEIHFHEHFFFFDFCCEEEEDD@DDDDDDDDBDDDDACCDDDBD<CCCC_Mismatch_0_Sense_+_Library_PoolC
TATTTTGGGGTACCTACCCGGAATTATTTACGCCATCTACGCCATCACCAAGTGAAATCCATGGCTGGGGCTGCGGTCTCTCCAACCAGATTTG
>Frequency_7_QualityScore_EEGFDGGGHEFFHGGIHGFGFGFHHGDCDFFGFGBEFGFFFDGFHDGGGBFD?DDFED@CD>BCDA@CAAA@=ABCBDCCCC@>@??@@BC@AB_Mismatch_2_Sense_+_Library_PoolT
CTTTCTCAAATTCGGCTGCCATGTTGAGTTCTGGATATGTCTGCTCCTCACTATTTTGGGGTACCTACCGGGAATTATTTACGCCATCTACGCC
>Frequency_7_QualityScore_FFHHHHHGIIIJIIIIIIIIIIJIIJIIGIIIIIIJJIHHIIJJJIIIJJJIIHIIIIIIJHIIIIBEFDGHIHHGGGGFEFFEF@ABCADDDC_Mismatch_1_Sense_+_Library_PoolT
CAACCAGATTTGATTTAGGAACCTCCTGTTATTGATTGTTCTTCATTTTATTGTTATTCAGTAAGGTTCATCATTGTAACCCTAGTTTGTAATG
>Frequency_7_QualityScore_FFHHHHGIIJJIJJIIHIJIJJJIIIJIIIJIJJIIIIIIIIIIHIIIIHFFEEEDCCCCD?ABDDCCBBCAAC?CCDDCCDDCDCCDDCBBCC_Mismatch_1_Sense_+_Library_PoolT
ACCGGGAATTATTTACGCCATCTACGCCATCACCAAGTGAAATCCATGGCTGGGGCTGCGGTCTCTCCAACCAGATTTGATTTAGGAACCTCCT
>Frequency_7_QualityScore_FFHHGHHJIIIGIIIJIJJJDGGHIIJIJJIIHIJIJIJIJFHIIIIJIIIIIIIHHHGFEEFFEEEEDDDDDDDDBBCDDCCDCD;@BDDDDB_Mismatch_1_Sense_+_Library_PoolT
TGCTCCTCACTATTTTGGGGTACCTACCTGGAATTATTTACGCCATCTACGCCATCACCAAGTGAAATCCATGGCTGGGGCTGCGGTCTCTCCA
>Frequency_7_QualityScore_FFHHHHGJJIJIIIJIJHIIIIHIJHHIIIIIHIJHIIIJIJJJDGHGIGHHIIIHFGGGGGFGFEDCCBDDDCBCCCDDDDDDCDCDCDDDCD_Mismatch_0_Sense_+_Library_PoolT
GCCATGTTGAGTTCTGGATATGTCTGCTCCTCACTATTTTGGGGTACCTACCCGGAATTATTTACGCCATCTACGCCATCACCAAGTGAAATCC
>Frequency_1_QualityScore_FFHHHHHJJJJIGIIJJJJJJJJJIIIJIJJIHJIIIIJJJJJJ@GHHIHJJJJDHIIHEHHHHHHFFDAEDEEDDDBDDDDDCBDCDCEDDDD_Mismatch_0_Sense_+_Library_PoolC
GCCATGTTGAGTTCTGGATATGTCTGCTCCTCACTATTTTGGGGTACCTACCCGGAATTATTTACGCCATCTACGCCATCACCAAGTGAAATCC
>Frequency_7_QualityScore_FEHHHHGHIIIIIIIIHHIJIJGIHHHIIIIIIIDHHIJJJJIJJIIJJIIJJIIHGGGFFFFFDDDCCBDDDCDCDDDDCCCCDDDDCDDCCD_Mismatch_0_Sense_+_Library_PoolT
GTTCTGGATATGTCTGCTCCTCACTATTTTGGGGTACCTACCCGGAATTATTTACGCCATCTACGCCATCACCAAGTGAAATCCATGGCTGGGG
>Frequency_2_QualityScore_FEHHHGHJJJJIIIIIGGGIEHGIHGIJJJEIIJBFHIHIJJJJIIHIJIJJJIGGHFFEEACDCDDDDCDDDCCDDDCEDDDDDDDCCCACAC_Mismatch_0_Sense_+_Library_PoolC
GTTCTGGATATGTCTGCTCCTCACTATTTTGGGGTACCTACCCGGAATTATTTACGCCATCTACGCCATCACCAAGTGAAATCCATGGCTGGGG
>Frequency_7_QualityScore_FFHHHHHIIHGHHICHHGHHIHIIJEGEHIIHFHIIHHIHIJIHIIGHHGHHHGGFHGFFEEFEDDDEEEDEDDCCCCCDDCCDDD=BBDDDCD_Mismatch_0_Sense_+_Library_PoolT
GGCTGGGGCTGCGGTCTCTCCAACCAGATTTGATTTAGGAACCTCCTGTTATTGATTGTTCTTCATTTTATTGTTGTTCAGTAAGGTTCATCAT
>Frequency_1_QualityScore_FFHHHHHJJJJJJJ@FHIJJJJJIJGIFHJIJIJJIIGIHIJJJJJJJHIIHHGHHHFFFEFFFCEEEEEEEDDCDC@DDDFECDC@CCCEECC_Mismatch_0_Sense_+_Library_PoolC
GGCTGGGGCTGCGGTCTCTCCAACCAGATTTGATTTAGGAACCTCCTGTTATTGATTGTTCTTCATTTTATTGTTGTTCAGTAAGGTTCATCAT
>Frequency_7_QualityScore_FFHHHHFHIJJJJJJJJIJHIJJIHJJJJJIJJJJJJJJJIIIJJIIIJJIIJJJJIIJJJIIIHGHGGDEEFFFDEEACDDEEDDEDDEEDDD_Mismatch_1_Sense_+_Library_PoolT
CTGCGGTCTCTCCAACCAGATTTGATTTAGGAACCTCCTGTTATTGATTGTTCTTCATTTTATTGTTGCTCAGTAAGGTTCATCATTGTAACCC
>Frequency_3_QualityScore_FEHHHHDHIJJJJJJJJHIGGIIJGHJJJIJIJJJJJJJJHIIJJJJIIJIJIIIIIIGIIHHIIHGFGEGFFDEEEE@ADDEEDDEDCDDDDD_Mismatch_1_Sense_+_Library_PoolC
CTGCGGTCTCTCCAACCAGATTTGATTTAGGAACCTCCTGTTATTGATTGTTCTTCATTTTATTGTTGCTCAGTAAGGTTCATCATTGTAACCC
>Frequency_7_QualityScore_EEGEEEGGEGGEDEFFFFGEFGFEDHHGCDGDEGCFHGGGHGGFFFFEFG=@DFGBDEEEECABBBDDDBCA@A@CCCCB?@@@BCCCBA@BAB_Mismatch_0_Sense_+_Library_PoolT
TCGGCTGCCATGTTGAGTTCTGGATATGTCTGCTCCTCACTATTTTGGGGTACCTACCCGGAATTATTTACGCCATCTACGCCATCACCAAGTG
>Frequency_7_QualityScore_DEDGHHHIIHIIHIHHIIHHIIIIFIJHIHGHIIGIHHIHIIHIIHIHGIHHFH@CBCDCC?ABCBB@A>@B@DCBCCDDDBCDCABC@CBCCC_Mismatch_2_Sense_+_Library_PoolT
ATTATTTACGCCATCTACGCCATCACCAAGTGAAATCCATGGCTGGGGCTGCGGTCTCTCCAACCAGAATTGATTTAGGAACCTCATGTTATTG
>Frequency_7_QualityScore_EFHGHHHJIIIIJJJJJIHIIIFIBEFHIIIIJIIJJJHGHIIIJHHIFGGHHFGIHIIEGHHEEFFBA@BDDDCCCBABCDA@BC9=BCCBCB_Mismatch_0_Sense_+_Library_PoolT
CCATAATTCTGCCTCCGTTGGGAGTCTTTCTCAGATTCGGCTGCCATGTTGAGTTCTGGATATGTCTGCTCCTCACTATTTTGGGGTACCTACC
>Frequency_7_QualityScore_EFGGHGFIHIIIIHHGIHHHIHIHGIIHHHHIHHIIIIIIJIJGIIIIHHIFHIGIFGHIIJHGGHHGHFGHGIICEFECEFGECDEEEEEEED_Mismatch_1_Sense_+_Library_PoolT
TGATTTAGGAACCTCATGTTATTGATTGTTCTTCATTTTATTGTTGTTCAGTAAGGTTCATCATTGTAACCCTAGTTTGTAATGTAATATTAAT
>Frequency_1_QualityScore_FFHHHHHJIJJJJJIHIJIIGIGIIJJJHIJJJJIJIJJIJJJIJJJJJJJIIJIJFGIJJJJJJJJHIIIHJJJEHHHHHHFFFFFFFFFFED_Mismatch_1_Sense_+_Library_PoolC
TGATTTAGGAACCTCATGTTATTGATTGTTCTTCATTTTATTGTTGTTCAGTAAGGTTCATCATTGTAACCCTAGTTTGTAATGTAATATTAAT
>Frequency_7_QualityScore_EEFHGFGIIIIHIIIIHIEHGIGHIIIIHIHGHHIHIIIIIHJHGGHHIEHGHHIIIIIHHHHHEFEEFEFEDCC@C?BDDDECCDCDDDCCCC_Mismatch_1_Sense_+_Library_PoolT
TGCGGTCTCTCCAACCAGATTTGATTTAGGAACCTCCTGTTATTGATTGTTCTTCATTTTATTGTTGCTCAGTAAGGTTCATCATTGTAACCCT
>Frequency_7_QualityScore_FEHHGGHJJJIJJJJJIIHIIIICHHIJJJIJJIJIJJJJIJEHIJIIIIIIIHIIIJIIIIIJIIJIIHIHHIIIHIHGGGHGFF_Mismatch_1_Sense_+_Library_PoolT
CATTTTATTGTTGCTCAGTAAGGTTCATCATTGTAACCCTAGTTTGTAATGTAATATTAATAAAAACTTGTCACATGATTCATTAC
>Frequency_7_QualityScore_FFHHHHHJGHIIIJJIJJJGIFHIJHFHIIJJJJJJJJJJHIHHIIIIHIIHHHHHGGGGGFGFFFFEEEEEDCDCECDDACDDEEDDEDEEED_Mismatch_1_Sense_+_Library_PoolT
GGCTGCGGTCTCTCCAACCAGATTTGATTTAGGAACCTCCTGTTATTGATTGTTCTTCATTTTATTGTTGCTCAGTAAGGTTCATCATTGTAAC
>Frequency_7_QualityScore_FFHHGHHIJJHIIJJIIJIIIGIJHGIHHIIIFEHIIIIJIJIHIIHIJIIFHIIIHHIHGGHHHIIIJEHHHIIIHHHGGGGGGFEEFFEEEE_Mismatch_0_Sense_+_Library_PoolT
ATTGTTCTTCATTTTATTGTTGTTCAGTAAGGTTCATCATTGTAACCCTAGTTTGTAATGTAATATTAATAAAAACTTGTCACATGATTCATTA
>Frequency_7_QualityScore_EEGGFFGJIFGIIHHIIHFHHHIHGHIIJJIJJIJJHGGHHIIHHIHHHIGHI_Mismatch_0_Sense_+_Library_PoolT
TAACCCTAGTTTGTAATGTAATATTAATAAAAACTTGTCACATGATTCATTAC
>Frequency_7_QualityScore_FFHHHFFIJIJIJJJJIIHIIJJIIJJJJJJJJJJJJJJHIJJIJIIJIIIJJJJJJIJIJIIHFGHGGCEFEFFED@CDDEEDDDDDDDDCCD_Mismatch_0_Sense_+_Library_PoolT
TGCGGTCTCTCCAACCAGATTTGATTTAGGAACCTCCTGTTATTGATTGTTCTTCATTTTATTGTTGTTCAGTAAGGTTCATCATTGTAACCCT
>Frequency_1_QualityScore_FFHHHHHIJJJJJJJJJJHIIIJGIJJJJJHGIJJJJJJHIIIJJIJJJJJJJJJIJJIJJHHHHHHFFCFFFEECE>AEDEEDDEDDEEDDDD_Mismatch_0_Sense_+_Library_PoolC
TGCGGTCTCTCCAACCAGATTTGATTTAGGAACCTCCTGTTATTGATTGTTCTTCATTTTATTGTTGTTCAGTAAGGTTCATCATTGTAACCCT
>Frequency_7_QualityScore_FFHHHGHIJIIJJJJIIIGIFHHGIIJIIJIICGHIIIIJIIIIHGIHIIIIIGGHGGGFFFEDDDDCDDDDDCCCBCDDBCDDDCCCC@AB=?_Mismatch_0_Sense_+_Library_PoolT
TCTGGATATGTCTGCTCCTCACTATTTTGGGGTACCTACCCGGAATTATTTACGCCATCTACGCCATCACCAAGTGAAATCCATGGCTGGGGCT
>Frequency_1_QualityScore_DFHDHGBGIIIIIIIBHIIICHIHCGHIIIGI?@DDHGIIHBHFHGIIGCHGGAAE=EHHEFFFDDDDDCCCDDDDCCCDCDDDDDDD<B?<BD_Mismatch_0_Sense_+_Library_PoolC
TCTGGATATGTCTGCTCCTCACTATTTTGGGGTACCTACCCGGAATTATTTACGCCATCTACGCCATCACCAAGTGAAATCCATGGCTGGGGCT
>Frequency_7_QualityScore_FFHHHHGJJJJJIIJJHJJIIIJJIJIIIIIJEHIIJIHJIJJGIBGHIIHHHHFGGFFDDDECDDCCCCCDDEDDCDCDDDDEEFEFDDDDDD_Mismatch_0_Sense_+_Library_PoolT
TCACCAAGTGAAATCCATGGCTGGGGCTGCGGTCTCTCCAACCAGATTTGATTTAGGAACCTCCTGTTATTGATTGTTCTTCATTTTATTGTTG
>Frequency_3_QualityScore_FFHHHHHJJJJJJJJJJJJJJJJJJJIIIJJJGIJJJJJJJJJIJHIIHIHHIHFFGFFEEEEDEDDDDCCDDEDDDDDEDDEEEEEEDDDEDC_Mismatch_0_Sense_+_Library_PoolC
TCACCAAGTGAAATCCATGGCTGGGGCTGCGGTCTCTCCAACCAGATTTGATTTAGGAACCTCCTGTTATTGATTGTTCTTCATTTTATTGTTG
>Frequency_7_QualityScore_FFHGGGGIIJIHJJIIJGIJHHIIJJHIIIHIIIIJIJHIJIJEHHIJIJJIIIIIIIJIIIEGHIHIIGHHIHHHIIIIHHGGGGFEEEDEED_Mismatch_1_Sense_+_Library_PoolT
TCCTGTTATTGATTGTTCTTCATTTTATTGTTGCTCAGTAAGGTTCATCATTGTAACCCTAGTTTGTAATGTAATATTAATAAAAACTTGTCAC
>Frequency_7_QualityScore_FFHGHHHJJJJIIJIJJIIJDGHIIIIIIJJIIGIJIIHHIIIIIHHIIIIIHGDGFGFEEFFECCEEEDEEEEEEDDDDDCDCDEDCDCCD@C_Mismatch_0_Sense_+_Library_PoolT
ATCCATGGCTGGGGCTGCGGTCTCTCCAACCAGATTTGATTTAGGAACCTCCTGTTATTGATTGTTCTTCATTTTATTGTTGTTCAGTAAGGTT
>Frequency_7_QualityScore_FFHHHHHJJIIIIHHICFGGHHIHIHIGHFHIIIFHIIHHIHJHIIIJHHGHFHHGDGGEDEEEEDDEEDDDDDDDDDEDDCDDCCDD?BCDDE_Mismatch_1_Sense_+_Library_PoolT
ATGGCTGGGGCTGCGGTCTCTCCAACCAGATTTGATTTAGGAACCTCCTGTTATTGATTGTTCTTCATTTTATTGTTATTCAGTAAGGTTCATC
>Frequency_7_QualityScore_FFHHHHHIJJIJJFHIIIIJIJJJIJFHJIJHIJJIJJIIIJJJJIIGIIIIIHHHHHGGFFFFFFFEEDEEEDDDDDDDCDDDD?CDDEEDDE_Mismatch_1_Sense_+_Library_PoolT
GCTGGGGCTGCGGTCTCTCCAACCAGATTTGATTTAGGAACCTCCTGTTATTGATTGTTCTTCATTTTATTGTTGCTCAGTAAGGTTCATCATT
>Frequency_4_QualityScore_CDGGFGGHHDBAF@DFFGHIBGHG>E>AFGGFHHIGFCAFGFEAGDE?EFFEDDECECE?ADCDECEEEBDCBCCACC@@@CB=A;??BCCCCD_Mismatch_1_Sense_+_Library_PoolC
GCTGGGGCTGCGGTCTCTCCAACCAGATTTGATTTAGGAACCTCCTGTTATTGATTGTTCTTCATTTTATTGTTGCTCAGTAAGGTTCATCATT
>Frequency_7_QualityScore_CDGGGGGIJIHIGFIIFHFEGHCHEGHIHGGHIIIFHIHHFHHEGFGFEGHHGDFHG;BFGFBEFDDC?=ACCDDDCA@?BBACBAABCCBBCD_Mismatch_2_Sense_+_Library_PoolT
CTCAAATTCGGCTGCCATGTTGAGTTCTGGATATGTCTGCTCCTCACTATTTTGGGGTACCTACCGGGAATTATTTACGCCATCTACGCCATCA
>Frequency_7_QualityScore_FCGHHGHJIIIIHIGIIHHHHIIIHJIIJHIIJJIGIFIHIIIIHHIHHIIIHHIIHHGHHHHHHHGGFEFFE>CDDEEDEEDEDCBBCDBCBC_Mismatch_1_Sense_+_Library_PoolT
GTCTCTCCAACCAGATTTGATTTAGGAACCTCCTGTTATTGATTGTTCTTCATTTTATTGTTATTCAGTAAGGTTCATCATTGTAACCCTAGTT
>Frequency_7_QualityScore_FFHGHHGIIJJJJJIJIIIIHIIDFHIIIJGIIJGHEGIIIGHIJHIGFGHHGGGFFCDDEEEEEEEDDCDDDDEEEEEDDCCDCDDCCCCCCD_Mismatch_1_Sense_+_Library_PoolT
GAAATCCATGGCTGGGGCTGCGGTCTCTCCAACCAGATTTGATTTAGGAACCTCCTGTTATTGATTGTTCTTCATTTTATTGTTGCTCAGTAAG
>Frequency_1_QualityScore_FDHHHHHJJIGIJIJJGHFIIEH@GGGGIEIGCF@BGGIGGDADEEEGACEHFEEFFDCCCEE@EECACCDCDEEFEEECDDDD?CCDDDDC@@_Mismatch_1_Sense_+_Library_PoolC
GAAATCCATGGCTGGGGCTGCGGTCTCTCCAACCAGATTTGATTTAGGAACCTCCTGTTATTGATTGTTCTTCATTTTATTGTTGCTCAGTAAG
>Frequency_7_QualityScore_EFGHGGHIIIJIIHIIIIHIIIIJIHIIJIJJJJGIIIIJHIIIFHIHIJJJJHIJIIIIIJIIJHIEGDGF@EGFEGGFEFFFEEEDEDDBCC_Mismatch_1_Sense_+_Library_PoolT
TCTCTCCAACCAGATTTGATTTAGGAACCTCCTGTTATTGATTGTTCTTCATTTTATTGTTGCTCAGTAAGGTTCATCATTGTAACCCTAGTTT
>Frequency_7_QualityScore_FFHHHHHJJJJJJJIJHIIHIIFIFIHIIIFHIJJIJJIHHHIHHEHFFHIJJDGHH:@GGFEGGGDD@?ACCDEEEDA@BACDDDDCCC=BCD_Mismatch_0_Sense_+_Library_PoolT
CTCAGATTCGGCTGCCATGTTGAGTTCTGGATATGTCTGCTCCTCACTATTTTGGGGTACCTACCCGGAATTATTTACGCCATCTACGCCATCA
>Frequency_7_QualityScore_FFHHHHHIJJJJJJJJJJJJIIJJJJJJJJJJIIIJJJIJIJJJIIIJJJJJJJJJJJHJJHIIIJIIFCEEFGGHHHFFEFFEEEDBDEDDDD_Mismatch_0_Sense_+_Library_PoolT
CTTATCTACTTGCTTTCTTGATCCTGAGCCTGAGCCTGAGCCTGAACTTGAGCTTGCTTTCACTCCAGTATATACCTCCTTTCTCTGTTTTCCT
>Frequency_7_QualityScore_EFHHGHGIJJIJJJJJHJJJJFIAGHIJJJJJIIJJJIGHIIIIGIIFHHGHECGHHIEHHGGGGGGFGDCDEACBBBEEEDABC7<BCCBDCC_Mismatch_0_Sense_+_Library_PoolT
CATAATTCTGCCTCCGTTGGGAGTCTTTCTCAGATTCGGCTGCCATGTTGAGTTCTGGATATGTCTGCTCCTCACTATTTTGGGGTACCTACCC
>Frequency_7_QualityScore_FFHHHHHJJJJIJJJJJJJJJJJJIIIIFGHJJJJIJJJFHGHIIIHIJIHHHHHFGFFEEEEEEEDDDDDDDDDEDDCDEEEEDDDCDDCCDE_Mismatch_0_Sense_+_Library_PoolT
CAAGTGAAATCCATGGCTGGGGCTGCGGTCTCTCCAACCAGATTTGATTTAGGAACCTCCTGTTATTGATTGTTCTTCATTTTATTGTTGTTCA
>Frequency_7_QualityScore_EFHHGGHJIIJIIHGIIIIIIIIIIIIIIJIIIIHHIIJJJGHIHHHICGCHHIIIIHFFHGGGFECCDCBDCDCBCABCDDDBBDCDDDCAAA_Mismatch_0_Sense_+_Library_PoolT
CAACCTTTATAGACATCTTGTTGGCCATAATTCTGCCTCCGTTGGGAGTCTTTCTCAGATTCGGCTGCCATGTTGAGTTCTGGATATGTCTGCT
>Frequency_7_QualityScore_FFHGHHHJJJJJJIJJJJJIIJIJIJJJJJJJJJIJJJIJIJIJJJJIIIIHHHGFEEEDDDCD>BCDDDCDDDDCCACDDDDCDEDCCCDCDD_Mismatch_0_Sense_+_Library_PoolT
CCTACCCGGAATTATTTACGCCATCTACGCCATCACCAAGTGAAATCCATGGCTGGGGCTGCGGTCTCTCCAACCAGATTTGATTTAGGAACCT
>Frequency_7_QualityScore_EFHHHHGHIIIIIIIJHJHIIIHIIJHIIIIIIIIIJIIJJIIHIIIIIIJHIHDEHIIIIJIJIIIIJHHHIDGIIGGHHHHHFEEFFEFEEE_Mismatch_1_Sense_+_Library_PoolT
ATTTAGGAACCTCCTGTTATTGATTGTTCTTCATTTTATTGTTATTCAGTAAGGTTCATCATTGTAACCCTAGTTTGTAATGTAATATTAATAA
>Frequency_7_QualityScore_FFHHHHHIJIIHIJJJJIJIIJIIIIHIIIJIIJIIIJJJIIIJBGHIIIIIIIIIGHHHHHHHFFGFFBEEEECDCBCDDDDCCDCDDDCCCD_Mismatch_1_Sense_+_Library_PoolT
GCCATGTTGAGTTCTGGATATGTCTGCTCCTCACTATTTTGGGGTACCTACCTGGAATTATTTACGCCATCTACGCCATCACCAAGTGAAATCC
>Frequency_2_QualityScore_EFHEHHHIHIJCHGIIIGIDH:FIHEHDIIHGEEG>FIIICE?G;CEGHIIHIDGAGEE?DFIIIHGGFCEEEC?@?BBCCACB<A??ABCCCD_Mismatch_1_Sense_+_Library_PoolC
GCCATGTTGAGTTCTGGATATGTCTGCTCCTCACTATTTTGGGGTACCTACCTGGAATTATTTACGCCATCTACGCCATCACCAAGTGAAATCC
>Frequency_7_QualityScore_FFGGGGHJJIIJIIJJJJJJJJJJIHIIJJJIJJJIJJJJJJJJJJJJJJIIJJJJIIHIIIIDFHIIIHIIIIHHHHGGFFBDEFEEEEEEED_Mismatch_1_Sense_+_Library_PoolT
CCAGATTTGATTTAGGAACCTCCTGTTATTGATTGTTCTTCATTTTATTGTTGCTCAGTAAGGTTCATCATTGTAACCCTAGTTTGTAATGTAA
>Frequency_7_QualityScore_EEHHHHHJJJIIJJJIJJJIJJJJJIIJJJJJHHIJIIIFGIIJIIJJGIJIJJIJJIIIGGGGHEFFC@DEEEDDDCDDEEDCDCCDC>BA@C_Mismatch_0_Sense_+_Library_PoolT
TAGACATCTTGTTGGCCATAATTCTGCCTCCGTTGGGAGTCTTTCTCAGATTCGGCTGCCATGTTGAGTTCTGGATATGTCTGCTCCTCACTAT
>Frequency_7_QualityScore_FFHHHHHJJHJJJHJJIJJIJIIIHHHIHEGHIIHIEGHIGIFHIIIHIIIHHIHGGFFFEDECBBCCBCCCB@CCCDDEDEEEDDDD@CADCC_Mismatch_1_Sense_+_Library_PoolT
CCAAGTGAAATCCATGGCTGGGGCTGCGGTCTCTCCAACCAGATTTGATTTAGGAACCTCCTGTTATTGATTGTTCTTCATTTTATTGTTGCTC
>Frequency_7_QualityScore_FEHHHGHJJJJJIJJJIIIIIJHIHHIIIJGHHJJJGIIIIJIJJIIHIHHEHFGIIJIFHIB8?EGGFEDEEECCEDDEEDDDABCCDDDCCC_Mismatch_1_Sense_+_Library_PoolT
GTCTTTCTCAGATTCGGCTGCCATGTTGAGTTCTGGATATGTCTGCTCCTCACTATTTTGGGGTACCTACCTGGAATTATTTACGCCATCTACG
>Frequency_1_QualityScore_FDHHHHHJJJJJJJJFGIJJJJGJGEIGIIGHIJJJJIIIJJJFJIGGHIIFHGCHGIJGGII@BHHEHHBDBEBCECEEFEEDB;?=BDAACB_Mismatch_1_Sense_+_Library_PoolC
GTCTTTCTCAGATTCGGCTGCCATGTTGAGTTCTGGATATGTCTGCTCCTCACTATTTTGGGGTACCTACCTGGAATTATTTACGCCATCTACG
>Frequency_7_QualityScore_FFGHHHHIIJJJIIJHIHIIGIJJJHJJJCGHIIIJJJJJHIIJIIJJIJHIHGGFFFFEEDCDDDDDCBBCDDDDDDDDDDDCDDDDDCCCCD_Mismatch_0_Sense_+_Library_PoolT
GGATATGTCTGCTCCTCACTATTTTGGGGTACCTACCCGGAATTATTTACGCCATCTACGCCATCACCAAGTGAAATCCATGGCTGGGGCTGCG
>Frequency_7_QualityScore_FFHHHHHHIIIIJIIJIIIHIIIIIJJJIJJJIIJIJJIJIIIIIGHIJIJIJIIIIIIIIIIIFGHIGEGHHGHGGHHHFGGGGFFFEEEEDD_Mismatch_1_Sense_+_Library_PoolT
CCTCATGTTATTGATTGTTCTTCATTTTATTGTTGTTCAGTAAGGTTCATCATTGTAACCCTAGTTTGTAATGTAATATTAATAAAAACTTGTC
>Frequency_7_QualityScore_EDGGGGHIHGFIIHIIIIIJIIIHIIHIIHIIGGHIIDGIIIJJIIHHHGIIHIIIGHHHIIIIIIHGHFHHIIHIIGGHHFGEFGGFFEEEEE_Mismatch_1_Sense_+_Library_PoolT
TATTGATTGTTCTTCATTTTATTGTTATTCAGTAAGGTTCATCATTGTAACCCTAGTTTGTAATGTAATATTAATAAAAACTTGTCACATGATT
>Frequency_1_QualityScore_DDHHDDHEDEGGHIIJJIJIGICBHCIJIJFIIGGICCEDHIGIIGHFHHCIJJDIDFIIHHGEFDGGHHAFIEHIJCECBEAHHFHHEBDCEF_Mismatch_1_Sense_+_Library_PoolC
TATTGATTGTTCTTCATTTTATTGTTATTCAGTAAGGTTCATCATTGTAACCCTAGTTTGTAATGTAATATTAATAAAAACTTGTCACATGATT
>Frequency_7_QualityScore_FFGHGGGHIIIIIIIIIIIIIIIHIJIGHIIIIHHIHIIIIHHIHHHIIIGBDDEEEDDDCCCBACCCCCCBCCDCCDCCDDCDCBDDDDDDED_Mismatch_2_Sense_+_Library_PoolT
ATTTACGCCATCTACGCCATCACCAAGTGAAATCCATGGCTGGGGCTGCGGTCTCTCCAACCAGAATTGATTTAGGAACCTCATGTTATTGATT
>Frequency_7_QualityScore_FFHHGHHIJIIJJHIIJFHIIHGHHIIIJJJJJIIIIJJIHIJJJIIIJIIHIIIHHIIIHHHGFFFDECCCCC>BCDDCCDEDCCDDDCCCDB_Mismatch_0_Sense_+_Library_PoolT
CTCAATCACAATGAGGGAGGGCACAGCAACCTTTATAGACATCTTGTTGGCCATAATTCTGCCTCCGTTGGGAGTCTTTCTCAGATTCGGCTGC
>Frequency_2_QualityScore_FFGHFGGGIHIIJGIIICGGGGGIGIIIIIJJIIEGHIIIJIJJGIGGGEGFGGIIIIGIHGHHGCBDA?AC;?::ABCBCD?C?AACC97=AA_Mismatch_0_Sense_+_Library_PoolC
CTCAATCACAATGAGGGAGGGCACAGCAACCTTTATAGACATCTTGTTGGCCATAATTCTGCCTCCGTTGGGAGTCTTTCTCAGATTCGGCTGC
>Frequency_7_QualityScore_FFHHHHHJJJJJJJIJHIIIEIICHHJJIJIJDGHJJIJJJJJIHIHIJJJIIIIIIIIIIIHGFDEFEDDECDCDDDDDDDDCDBCCCCCCCC_Mismatch_1_Sense_+_Library_PoolT
TCTGGATATGTCTGCTCCTCACTATTTTGGGGTACCTACCTGGAATTATTTACGCCATCTACGCCATCACCAAGTGAAATCCATGGCTGGGGCT
>Frequency_1_QualityScore_FFHHHHHJJIIIIJJJJJJJGJIIIJJJJJJJGHJJJJJJJJJIJJJJJJIJIFGIIJJJIJHHHFFFEEEEDDDDDEDDDDDDDDDDDDDDDD_Mismatch_1_Sense_+_Library_PoolC
TCTGGATATGTCTGCTCCTCACTATTTTGGGGTACCTACCTGGAATTATTTACGCCATCTACGCCATCACCAAGTGAAATCCATGGCTGGGGCT
>Frequency_7_QualityScore_FEHHHHGJJJJJJJJJJJJJJJIJIHIHHIGHIIIIHIHGIHIIJHIIIHIHIHGGIIJIIHH=BEEEECCCDCABCDCCEEEDCBCDDDDDCC_Mismatch_2_Sense_+_Library_PoolT
GTCTTTCTCAAATTCGGCTGCCATGTTGAGTTCTGGATATGTCTGCTCCTCACTATTTTGGGGTACCTACCGGGAATTATTTACGCCATCTACG
>Frequency_6_QualityScore_FFHHHHHJJJJJIJJJJIJJIJJJIJIIIIJJJJEGIJJJJJJIIIJJJJJJJGHIIIJJJJIIIHIIJIIHJIIJIIIHGFGEGGFFFFFFED_Mismatch_0_Sense_+_Library_PoolT
TGATTGTTCTTCATTTTATTGTTGTTCAGTAAGGTTCATCATTGTAACCCTAGTTTGTAATGTAATATTAATAAAAACTTGTCACATGATTCAT
>Frequency_1_QualityScore_FFHHHHHJJJJJGJJJJIJJIGJJJJIIJIIJJJFHIJJJJJIJJJIJJJJIJFGIIIJJJJHIIJJJJGIJJJJJJJJIHHHGGHFFFFFFFE_Mismatch_0_Sense_+_Library_PoolC
TGATTGTTCTTCATTTTATTGTTGTTCAGTAAGGTTCATCATTGTAACCCTAGTTTGTAATGTAATATTAATAAAAACTTGTCACATGATTCAT
>Frequency_6_QualityScore_FEHGGHHIIHIIIGICGGIIIGGFGIIIIIGFEGIHHIIHIJHIEGIH=BGHIHIIIIHGHGHGGGGGEECDCCDDDDCCBBCDDDDDCCBACD_Mismatch_1_Sense_+_Library_PoolT
GGCTGCCATGTTGAGTTCTGGATATGTCTGCTCCTCACTATTTTGGGGTACCTACCTGGAATTATTTACGCCATCTACGCCATCACCAAGTGAA
>Frequency_1_QualityScore_FFHHHHHJJJJJJJJIJJJJJJIIJJIIJJJJJJIJGIJJJJIJIIJJFHJJJJJIJIJEGIHHHHHHHFFDDDEDDDDDDDDDDDDDDDDDDE_Mismatch_1_Sense_+_Library_PoolC
GGCTGCCATGTTGAGTTCTGGATATGTCTGCTCCTCACTATTTTGGGGTACCTACCTGGAATTATTTACGCCATCTACGCCATCACCAAGTGAA
>Frequency_6_QualityScore_FFHHHHHIJJJIFGHJJJJJJJJIIFHIJJIJJJJJIIJJJJJJJJGHIIIIHIHHFHGGGFFFFFEFEDEEDDDDDDDCDDDD@CDCEEDDED_Mismatch_1_Sense_+_Library_PoolT
CTGGGGCTGCGGTCTCTCCAACCAGATTTGATTTAGGAACCTCCTGTTATTGATTGTTCTTCATTTTATTGTTGCTCAGTAAGGTTCATCATTG
>Frequency_6_QualityScore_FFEGHHHIJJJJJJJJJIJJJIIIIJIJJJJJJJJIJJJJJJIJIJIIJJJJJJJJJIIHGFFEDDDD??ADDDDDDDDCDACDDDDDDEDDDD_Mismatch_1_Sense_+_Library_PoolT
GGTACCTACCTGGAATTATTTACGCCATCTACGCCATCACCAAGTGAAATCCATGGCTGGGGCTGCGGTCTCTCCAACCAGATTTGATTTAGGA
>Frequency_1_QualityScore_FFFHHHHJJJJJJJIIJJIJIJJIIJIJJJJJJJIJIJIJJJJJGJJJIJIJJGGHIIIGEEDFDDDD??@CDDDDDDBBBACDDDDDDDCC@C_Mismatch_1_Sense_+_Library_PoolC
GGTACCTACCTGGAATTATTTACGCCATCTACGCCATCACCAAGTGAAATCCATGGCTGGGGCTGCGGTCTCTCCAACCAGATTTGATTTAGGA
>Frequency_6_QualityScore_FFHHHHHIIJJIIIIIIIJJIIIJIJIIIJIJIIJIJEGHIGIIIHIHEGEEGFECDEEEEDDDDDDDAACCDEEDDCDDDCCDEDDCDEDDDD_Mismatch_2_Sense_+_Library_PoolT
CGCCATCACCAAGTGAAATCCATGGCTGGGGCTGCGGTCTCTCCAACCAGAATTGATTTAGGAACCTCATGTTATTGATTGTTCTTCATTTTAT
>Frequency_6_QualityScore_FFHHHGGJIIIFHIIJJJIIJJHIHIIJJIIIJJIJIJJIIJHIIGGHHIIIIJJHGHHHHGHFFFFFFDDEEEDEDDEDDDDBCDDEEDDEDE_Mismatch_2_Sense_+_Library_PoolT
TGGGGCTGCGGTCTCTCCAACCAGAATTGATTTAGGAACCTCATGTTATTGATTGTTCTTCATTTTATTGTTGTTCAGTAAGGTTCATCATTGT
>Frequency_2_QualityScore_DEEEHGGFHIIEIGIIHIIIIIHHGIIHIGIGIIGHGEIIIIBEGIGGFGIGGGHEGFGGEEEEEEEEEDEDDEDDECCDCDDCCCCEEDDEDD_Mismatch_2_Sense_+_Library_PoolC
TGGGGCTGCGGTCTCTCCAACCAGAATTGATTTAGGAACCTCATGTTATTGATTGTTCTTCATTTTATTGTTGTTCAGTAAGGTTCATCATTGT
>Frequency_6_QualityScore_EEGGEGGIIHIEHHIIFGIIIIIIHHIIHHIIHHHHIIIIIIIIIJIIIJJIIIIIIIIHGHGFGGHGGEFGHFGGGGEEDDEDDCCDC?ACCA_Mismatch_2_Sense_+_Library_PoolT
TCTCCAACCAGAATTGATTTAGGAACCTCATGTTATTGATTGTTCTTCATTTTATTGTTGTTCAGTAAGGTTCATCATTGTAACCCTAGTTTGT
>Frequency_6_QualityScore_FFHHHHHJJJJJJJJJJJJIIJJJJJIJJJJJJJJJJIIIIIHIJJJJJIJIIIIIIHGFEFDDAABDDDDDDDDCCCDDDDCDDEDCDCDDDD_Mismatch_2_Sense_+_Library_PoolT
CCTACCTGGAATTATTTACGCCATCTACGCCATCACCAAGTGAAATCCATGGCTGGGGCTGCGGTCTCTCCAACCAGAATTGATTTAGGAACCT
>Frequency_6_QualityScore_FFGHHHHIIIJJIIIIJJGIIIIIHIIIIIHIIIIAEHIJJJJJIIIIJIIJJJFGIIHIIIJGIHIHIGIIIIIIIIIHHHGGGGGGFDEEFE_Mismatch_1_Sense_+_Library_PoolT
TTGATTGTTCTTCATTTTATTGTTATTCAGTAAGGTTCATCATTGTAACCCTAGTTTGTAATGTAATATTAATAAAAACTTGTCACATGATTCA
>Frequency_6_QualityScore_FFHEFGGIIHIIHIIIJJJIJJHIJJIIIIIIIHIIIHIIJIIIIIIIJIIIIJJJIIIIIIIJIH_Mismatch_0_Sense_+_Library_PoolT
AGGTTCATCATTGTAACCCTAGTTTGTAATGTAATATTAATAAAAACTTGTCACATGATTCATTAC
>Frequency_1_QualityScore_BD>B:4D>F?FFHH@HHEFIEFA9CH;>?FBBEGGFF<4C@DBGFIID*B099B?FF>F@B:CEFI_Mismatch_0_Sense_+_Library_PoolC
AGGTTCATCATTGTAACCCTAGTTTGTAATGTAATATTAATAAAAACTTGTCACATGATTCATTAC
>Frequency_6_QualityScore_FDGHHHHJJJJJJJIJJJIIIIJIIJIIIJJJIJJHIIJJIIJJJHIIIJIIIIJJIJJIIIJIIIHIGGGGHCEGGGGFFFFEEEDDDEDD@C_Mismatch_2_Sense_+_Library_PoolT
GTCTCTCCAACCAGAATTGATTTAGGAACCTCATGTTATTGATTGTTCTTCATTTTATTGTTGTTCAGTAAGGTTCATCATTGTAACCCTAGTT
>Frequency_6_QualityScore_FFHHHHHIIJJJJJJIIJIJJJHIJJJIJJJIJJJJJJJIJJJJGHIJJJJJJJIIIJJJJIJGHIJIIHHIIIIIIIIIHGHGGGGFFFFEEE_Mismatch_1_Sense_+_Library_PoolT
CTCATGTTATTGATTGTTCTTCATTTTATTGTTGTTCAGTAAGGTTCATCATTGTAACCCTAGTTTGTAATGTAATATTAATAAAAACTTGTCA
>Frequency_6_QualityScore_FEFFGGGIJIIIIIIHIIIJIGIIIGHGIIIHBEGIIIIGHIGIIIIHIIIEHHIFHIIIGHGHIHIIIEHHJIIHHGGFGFGGGGEEEFFEEE_Mismatch_1_Sense_+_Library_PoolT
ATTGTTCTTCATTTTATTGTTGCTCAGTAAGGTTCATCATTGTAACCCTAGTTTGTAATGTAATATTAATAAAAACTTGTCACATGATTCATTA
>Frequency_6_QualityScore_FFHHHHHIJIJJHIIJJJJJIEFHIIIJJJJJIHIJIJJJJJIIIIIJIHIHGFFEEEEDEDDDDDEDDCDDDDDDDDCCDCDDCBC;?ADDDD_Mismatch_1_Sense_+_Library_PoolT
CTGCTCCTCACTATTTTGGGGTACCTACCGGGAATTATTTACGCCATCTACGCCATCACCAAGTGAAATCCATGGCTGGGGCTGCGGTCTCTCC
>Frequency_6_QualityScore_FFGHHHHJJJJJIIIIJJJIIIIJIEGIIJJJJJJIJIJJJJIJGHIJHIIJJHIIIIJJJJIJIIJIJGHHHHHIIIIHHHGHGGGE_Mismatch_0_Sense_+_Library_PoolT
TTCATTTTATTGTTGTTCAGTAAGGTTCATCATTGTAACCCTAGTTTGTAATGTAATATTAATAAAAACTTGTCACATGATTCATTAC
>Frequency_6_QualityScore_FFHHGHGIIIJJIIIIIGGIFHGIIIDGIIIGIIIHFGHIICGGGHHIIGGGI;DGGGGGGGEE@BBDDACCDB@BCDCDDDDCCDCCDDCCCC_Mismatch_0_Sense_+_Library_PoolT
GATTCGGCTGCCATGTTGAGTTCTGGATATGTCTGCTCCTCACTATTTTGGGGTACCTACCCGGAATTATTTACGCCATCTACGCCATCACCAA
>Frequency_1_QualityScore_FFHHHHHIJJIJCHIIIIEHHIGIIJIJJJJGIJJIIIIJJIJEFHHIJIIJIAFHGIHJGHHFB>CCC>CDFDBDDDDDDDDBDDDDDDDDD@_Mismatch_0_Sense_+_Library_PoolC
GATTCGGCTGCCATGTTGAGTTCTGGATATGTCTGCTCCTCACTATTTTGGGGTACCTACCCGGAATTATTTACGCCATCTACGCCATCACCAA
>Frequency_6_QualityScore_FFHHHHHJJJJJJIJJJJIIIIIJJJJIIIJIJJJJJJJJJJHIIIIGIEGHHIIJIIIHHHHGFGFEECCDECDCCDBCCECDACEDDDEEDC_Mismatch_0_Sense_+_Library_PoolT
GCAACCTTTATAGACATCTTGTTGGCCATAATTCTGCCTCCGTTGGGAGTCTTTCTCAGATTCGGCTGCCATGTTGAGTTCTGGATATGTCTGC
>Frequency_1_QualityScore_FFFHHHBIJIJIGIJJJJJJIJJIJIIIJIICIIJJJJIIJJHIIIGDHCCAEHGIIJ<DGIIECHFFFAACCACDDDACDEDDDDEDDFEDDD_Mismatch_0_Sense_+_Library_PoolC
GCAACCTTTATAGACATCTTGTTGGCCATAATTCTGCCTCCGTTGGGAGTCTTTCTCAGATTCGGCTGCCATGTTGAGTTCTGGATATGTCTGC
>Frequency_6_QualityScore_FFHHGHHJJJIJIIIIHIIIIIIIGIIIIIIJIIIGHHIIIHIIIJIGGIJBFHIIHJIIIGFGGGEFFADECCCDCDDDDDDDCCDDDDCBCC_Mismatch_1_Sense_+_Library_PoolT
TTCGGCTGCCATGTTGAGTTCTGGATATGTCTGCTCCTCACTATTTTGGGGTACCTACCTGGAATTATTTACGCCATCTACGCCATCACCAAGT
>Frequency_6_QualityScore_FFHHHHGIIJJIJJJJJHIJJJJJHIJHIIJJJJIJJIJJJJJIJIIIIIJJHIJIJJIJIIIIICGIIFHIIIIIIHHHGGEFCDEEDEEEED_Mismatch_2_Sense_+_Library_PoolT
AACCAGAATTGATTTAGGAACCTCATGTTATTGATTGTTCTTCATTTTATTGTTGTTCAGTAAGGTTCATCATTGTAACCCTAGTTTGTAATGT
>Frequency_1_QualityScore_8A?A?FHBFHGIGEH>AFEBFH;?F<F?FGCD9B<FEBEEC9BDDEHEFHHCFGHGGGGGFECGHHHGGEEAECEAAA>@D@DCC@;@@@:>@@_Mismatch_2_Sense_+_Library_PoolC
AACCAGAATTGATTTAGGAACCTCATGTTATTGATTGTTCTTCATTTTATTGTTGTTCAGTAAGGTTCATCATTGTAACCCTAGTTTGTAATGT
>Frequency_6_QualityScore_FFHHHHHJIJHIJJIIIJJIJJIIIJJJJJJHIIJJIGIJIIIIIIJIJJJIIIJIIIIIIIHIIIHIHHGHHGHGGGGFFFFFFEDDACDDCD_Mismatch_0_Sense_+_Library_PoolT
CTCCAACCAGATTTGATTTAGGAACCTCCTGTTATTGATTGTTCTTCATTTTATTGTTGTTCAGTAAGGTTCATCATTGTAACCCTAGTTTGTA
>Frequency_6_QualityScore_EEGHHGHIIIHIIHIJJIIIJJDGHIIIIJJJJJIIIIJHIIIIIIIIIIIHGGFEEEEDDDCCCCCEDCCCDCACBCCBBCDDCB@A;@CCCC_Mismatch_0_Sense_+_Library_PoolT
TCTGCTCCTCACTATTTTGGGGTACCTACCCGGAATTATTTACGCCATCTACGCCATCACCAAGTGAAATCCATGGCTGGGGCTGCGGTCTCTC
>Frequency_6_QualityScore_FFGHHHGHIJJJIIGIIIIEGHIIIIJIIIIIJIJJIJEGHIGIIIIHIIIIIJJJIIJJJIJHIIIIIGHIIHIIIIIHHG_Mismatch_1_Sense_+_Library_PoolT
TTATTGTTGCTCAGTAAGGTTCATCATTGTAACCCTAGTTTGTAATGTAATATTAATAAAAACTTGTCACATGATTCATTAC
>Frequency_6_QualityScore_FFHHHHHJIJIIJJJJGIIJIIIJIIIHIIJHIJIIIJJIHIJDFHIIHIJJJIGGIIIIIIIIGHGGFEEEEEDDCDDDDDDCCDDCDCDDDD_Mismatch_1_Sense_+_Library_PoolT
CCATGTTGAGTTCTGGATATGTCTGCTCCTCACTATTTTGGGGTACCTACCTGGAATTATTTACGCCATCTACGCCATCACCAAGTGAAATCCA
>Frequency_6_QualityScore_FEHHHHHIJJJJIIJJIIIIHIFIIHIJJJIJJJDGIIIIJJJJJIHJJJIIIIIGGGFFEEEEDDDCDCDDDDCDCDCDDDDDDDDDDDDDCD_Mismatch_1_Sense_+_Library_PoolT
GTTCTGGATATGTCTGCTCCTCACTATTTTGGGGTACCTACCGGGAATTATTTACGCCATCTACGCCATCACCAAGTGAAATCCATGGCTGGGG
>Frequency_6_QualityScore_FFHGGHHIHIJJJJJHIIIIJJJJIIIJIJIIIIIIJJJIJJJJJJJIJIIJJJJIIGHHIIDGIHIJIHIIHIIIHHHGHAEFEEEEEEDEDD_Mismatch_1_Sense_+_Library_PoolT
CAGATTTGATTTAGGAACCTCCTGTTATTGATTGTTCTTCATTTTATTGTTATTCAGTAAGGTTCATCATTGTAACCCTAGTTTGTAATGTAAT
>Frequency_6_QualityScore_EDFGHHFIIGGGIHIHFIHHGIIHIFGHHGGGHHIIHDGGGFCEGEHGGIIHHHGIHIHHICEHHGEFHFHHGGHHGGHHGEBFGDDDEDDDCB_Mismatch_1_Sense_+_Library_PoolT
CCTGTTATTGATTGTTCTTCATTTTATTGTTGCTCAGTAAGGTTCATCATTGTAACCCTAGTTTGTAATGTAATATTAATAAAAACTTGTCACA
>Frequency_1_QualityScore_FFHHHHHIJJJJIJIJJJJJJJJJJIIJJIJJJJJJIHIJJJDHHIIJJJJJJJIJJJIII=CHIIJIJHIIIJIJJIJIHHHHHFFFFFFCCE_Mismatch_1_Sense_+_Library_PoolC
CCTGTTATTGATTGTTCTTCATTTTATTGTTGCTCAGTAAGGTTCATCATTGTAACCCTAGTTTGTAATGTAATATTAATAAAAACTTGTCACA
>Frequency_6_QualityScore_ECBCEFCFGHIEGFFGFGIIHDFIGHIIHIFFHHDHGIIFGGHHHHIIIIIIHHIHHHHHIHIHIHGIHGGGGG_Mismatch_0_Sense_+_Library_PoolT
GTTCAGTAAGGTTCATCATTGTAACCCTAGTTTGTAATGTAATATTAATAAAAACTTGTCACATGATTCATTAC
>Frequency_2_QualityScore_ECECCFGGGGEA=DGHHHGGEGFGEGGICGEDGGCCEFHECCDGGHIGGFGIHEGCGHFGGIFGIFGGIFHGIH_Mismatch_0_Sense_+_Library_PoolC
GTTCAGTAAGGTTCATCATTGTAACCCTAGTTTGTAATGTAATATTAATAAAAACTTGTCACATGATTCATTAC
>Frequency_6_QualityScore_FFHHHHHJIJJJJIIIIIIFIIJIGIIIIIIIIIHIIIIIIJGIIIAEGIHFIIIIIHHIIGIIIIGGGCCDEEEDCDDBDDDCDDCDCDCCCD_Mismatch_1_Sense_+_Library_PoolT
CTGCCATGTTGAGTTCTGGATATGTCTGCTCCTCACTATTTTGGGGTACCTACCTGGAATTATTTACGCCATCTACGCCATCACCAAGTGAAAT
>Frequency_1_QualityScore_?D?FDFFIF?G::C:3C@@F9A221:?:??CFAFFFFEA>9?@<6@F;8C==C8C@FEFEFFEEFF3?D<?B@AC>?:>=?>A(5@@?5:3>A:_Mismatch_1_Sense_+_Library_PoolC
CTGCCATGTTGAGTTCTGGATATGTCTGCTCCTCACTATTTTGGGGTACCTACCTGGAATTATTTACGCCATCTACGCCATCACCAAGTGAAAT
>Frequency_6_QualityScore_FFHHGFGHHIIIJHGHIIHIHHFHHIIIHIJJIIIIIJIIIIGIIGHGIDFFIIHIHGGGGGGEEEECDDDDDDDEDDCCCCCCCCBCCDDDDC_Mismatch_0_Sense_+_Library_PoolT
CTCTGATCACTTTTCTCACCAGTCATCGTCATCTCAATCACAATGAGGGAGGGCACAGCAACCTTTATAGACATCTTGTTGGCCATAATTCTGC
>Frequency_6_QualityScore_FFHHHDFIIJIJIIJJJJJJJJJJJJIIJJJJJJJIJJIJJIJIIGHHGGGGGFFFEEEEECCDDDDDD?A=ACDDDDDDDDBC=BCDCCCCCD_Mismatch_1_Sense_+_Library_PoolT
TGGGGTACCTACCGGGAATTATTTACGCCATCTACGCCATCACCAAGTGAAATCCATGGCTGGGGCTGCGGTCTCTCCAACCAGATTTGATTTA
>Frequency_6_QualityScore_DEGGGGGHEFHIIGIIJHIIIIIIFGHIHHIHIIIGIIIGHGHIIIIHIIJJIJGIHIIFGGGGHHGCFAEGGGGGGGFEEEEECDCBCCADDD_Mismatch_0_Sense_+_Library_PoolT
CCAACCAGATTTGATTTAGGAACCTCCTGTTATTGATTGTTCTTCATTTTATTGTTGTTCAGTAAGGTTCATCATTGTAACCCTAGTTTGTAAT
>Frequency_6_QualityScore_FFGHHHGIGIIIIHIJJJJJIIJIIJJJJIIJJJJIJJJJJJJJIIIJJIIJJJIIIIIIHIHIIIIDGDGGIIHGGGGFFEEFEEADDEEEEE_Mismatch_1_Sense_+_Library_PoolT
CCAACCAGATTTGATTTAGGAACCTCCTGTTATTGATTGTTCTTCATTTTATTGTTGCTCAGTAAGGTTCATCATTGTAACCCTAGTTTGTAAT
>Frequency_1_QualityScore_FFHHHHHJIJJJIGIJJIJJJJJJJJJJJJJJJJJIJJJIJJJJJJJJJJJJJJJJJJJJIJGHJJHEHEHHFFFFFEFEDEDEEDCDEDDEEF_Mismatch_1_Sense_+_Library_PoolC
CCAACCAGATTTGATTTAGGAACCTCCTGTTATTGATTGTTCTTCATTTTATTGTTGCTCAGTAAGGTTCATCATTGTAACCCTAGTTTGTAAT
>Frequency_6_QualityScore_DEFGGGGIGGHGHIIHGCEFHGG@@DFGGHIHEGHGEGGGFCEGFDEGEFFFGGDEF?CCCDEACCCBDBBDCABDCDDCCCACBACBCBCCAB_Mismatch_2_Sense_+_Library_PoolT
GAAATCCATGGCTGGGGCTGCGGTCTCTCCAACCAGAATTGATTTAGGAACCTCATGTTATTGATTGTTCTTCATTTTATTGTTGTTCAGTAAG
>Frequency_6_QualityScore_FFHHHHHAFHHIIIJJJJIIIIIIJJHIHIJJIJJIJIJJIIJJJIIHHHHGFFFFEDEEEEEDDDCDDBCDD>ACDDDDCDDCCCACCCCBCC_Mismatch_0_Sense_+_Library_PoolT
TTTGGGGTACCTACCCGGAATTATTTACGCCATCTACGCCATCACCAAGTGAAATCCATGGCTGGGGCTGCGGTCTCTCCAACCAGATTTGATT
>Frequency_6_QualityScore_FEHHHHHJJJJIIIIJIIIJJIHIJJJHICGHJIJJIHIHHIJIIJJIHHGGIGIGGGADFGFFCEFEEDDEDDDCCAB@A@AC@CDA@CC9:B_Mismatch_0_Sense_+_Library_PoolT
GTTGGCCATAATTCTGCCTCCGTTGGGAGTCTTTCTCAGATTCGGCTGCCATGTTGAGTTCTGGATATGTCTGCTCCTCACTATTTTGGGGTAC
>Frequency_6_QualityScore_FFHGHHHIJIIGGIJJJIIGIIJHFDGIHDFFHGGIIIHHGGEHHHHHGGHHGFFDEADCEDDCDDDBBBCB@@AABC?CDEDDDBB?@AACCB_Mismatch_0_Sense_+_Library_PoolT
CCAAGTGAAATCCATGGCTGGGGCTGCGGTCTCTCCAACCAGATTTGATTTAGGAACCTCCTGTTATTGATTGTTCTTCATTTTATTGTTGTTC
>Frequency_2_QualityScore_FFGHHHHJJJIJIIJJIIIIHIJIGIHIIEHIIIIIIIJIIIGIIIIIIJIGHIGGHGGFFEEADADEEDDCCACCEDDEEEEEEDDDDCBCCC_Mismatch_0_Sense_+_Library_PoolC
CCAAGTGAAATCCATGGCTGGGGCTGCGGTCTCTCCAACCAGATTTGATTTAGGAACCTCCTGTTATTGATTGTTCTTCATTTTATTGTTGTTC
>Frequency_6_QualityScore_FDHGGGHIJJIIHIIIJIGHIIDHHHHIIIIJIIIFIIJIIIHHIIIIHIIHJJHIHHHGGGGGGGFEECECBCCCCCB>BCDDCCBDCCCDCA_Mismatch_0_Sense_+_Library_PoolT
GTCATCTCAATCACAATGAGGGAGGGCACAGCAACCTTTATAGACATCTTGTTGGCCATAATTCTGCCTCCGTTGGGAGTCTTTCTCAGATTCG
>Frequency_6_QualityScore_FFGHHHFIIIHHIIHGGFH<DGGHIIGIIIGIEHIIIGIHIIIIHIIIIGGFGEEEFEDEEEECDDEEDBCEEEDDDCDCCBCCCCCDCCC?BC_Mismatch_0_Sense_+_Library_PoolT
TCCATGGCTGGGGCTGCGGTCTCTCCAACCAGATTTGATTTAGGAACCTCCTGTTATTGATTGTTCTTCATTTTATTGTTGTTCAGTAAGGTTC
>Frequency_6_QualityScore_FFHHHHHJJIIJJIIIIIJFIHGHIIJIIJJBGHIIIIJIIJIIJJJJJJJIHIIIIIJIIHGGFFEEECDCECDCDDDDDDDDDDDDCDDDDC_Mismatch_1_Sense_+_Library_PoolT
CTGGATATGTCTGCTCCTCACTATTTTGGGGTACCTACCTGGAATTATTTACGCCATCTACGCCATCACCAAGTGAAATCCATGGCTGGGGCTG
>Frequency_6_QualityScore_FFHGHHHJJJIIIIIIJJGIIIIIIJJIJIJJIIIIIIIIIJIJIBFHIIIIIIIJGIIHGGGHGFEEDCBDDCDDDDDDDDDDDCCDDCDCDD_Mismatch_0_Sense_+_Library_PoolT
TGCCATGTTGAGTTCTGGATATGTCTGCTCCTCACTATTTTGGGGTACCTACCCGGAATTATTTACGCCATCTACGCCATCACCAAGTGAAATC
>Frequency_6_QualityScore_EFFGGGFIHHHIJIHGCGHHHFHFIIGGIIIHIGHIHIEHCFHIHEGIHFCGHIIIGGHIIIIIIIIIGDDEHHIFHHHHGHGF_Mismatch_1_Sense_+_Library_PoolT
TTTTATTGTTGCTCAGTAAGGTTCATCATTGTAACCCTAGTTTGTAATGTAATATTAATAAAAACTTGTCACATGATTCATTAC
>Frequency_6_QualityScore_FFHHHHHHIJJJIJIIIJIJIJJJJHGIIJJEHIIIIIIJJJIIHIIIIHHHGFGGFEEFEEDEDDDEEBCCDDDCDDEDDCDEEEEDDDDDCD_Mismatch_2_Sense_+_Library_PoolT
CACCAAGTGAAATCCATGGCTGGGGCTGCGGTCTCTCCAACCAGAATTGATTTAGGAACCTCATGTTATTGATTGTTCTTCATTTTATTGTTGT
>Frequency_2_QualityScore_FEHGGHHGIIIJIIIIJJIIHIJJJIEHIIIEHIJJJJJIJJIJGIIIIGIIIGHHGGGFEEEEEDEEEBCDEDDDDDEDDDEEEEECDDDCAC_Mismatch_2_Sense_+_Library_PoolC
CACCAAGTGAAATCCATGGCTGGGGCTGCGGTCTCTCCAACCAGAATTGATTTAGGAACCTCATGTTATTGATTGTTCTTCATTTTATTGTTGT
>Frequency_6_QualityScore_EDDFEFEGHHHGHHGIFGFHFCEEGGCGIHHFFFGHEGGGGHHHHFGGGGGGEGEGGCD@CEGGHIIIEGGHFFFHGH@EEEDAEECCBCDEEE_Mismatch_1_Sense_+_Library_PoolT
ATTTGATTTAGGAACCTCCTGTTATTGATTGTTCTTCATTTTATTGTTATTCAGTAAGGTTCATCATTGTAACCCTAGTTTGTAATGTAATATT
>Frequency_6_QualityScore_FEHHHHGJJJJJJIJJJJJJIJIIHIJJIJJJIJJJJJIJJJJJJJJIJJJJIIJIJIJIDGHHIJJJJHIIGIIIHGGCEGGFFEEEDEEEDE_Mismatch_0_Sense_+_Library_PoolT
GATTTGATTTAGGAACCTCCTGTTATTGATTGTTCTTCATTTTATTGTTGTTCAGTAAGGTTCATCATTGTAACCCTAGTTTGTAATGTAATAT
>Frequency_2_QualityScore_FD=EGHFIIIIIIIEIIGIIIHIIIIIIIIIIIIIIIIGIIIIIIIIIIIHIHIIGGIIIEEHIHIIIIHGHGGGHFEGACGECEEEEBDACCE_Mismatch_0_Sense_+_Library_PoolC
GATTTGATTTAGGAACCTCCTGTTATTGATTGTTCTTCATTTTATTGTTGTTCAGTAAGGTTCATCATTGTAACCCTAGTTTGTAATGTAATAT
>Frequency_6_QualityScore_FFHHHHHIJJIIIJIJIIJBGHIJIJJJIJJJIIIJJIIIHIIIIIHIIHGGFEEEEEEDCCDDDDDDDCCDCDDCBCBCDBCBB;?BCDCDCD_Mismatch_0_Sense_+_Library_PoolT
GCTCCTCACTATTTTGGGGTACCTACCCGGAATTATTTACGCCATCTACGCCATCACCAAGTGAAATCCATGGCTGGGGCTGCGGTCTCTCCAA
>Frequency_6_QualityScore_EEHGFFHIHGGHIIEGGHIIFGGEFGIHIHHIIIHIIIIGHGIFHGIHGGHFHFGHEGIHGGEFGGGGEEGGEGEDEEEDEEEDDCCCCCDCBA_Mismatch_0_Sense_+_Library_PoolT
CTTGAGCTTGCTTTCACTCCAGTATATACCTCCTTTCTCTGTTTTCCTGTGTTGGCTCTCTGATCACTTTTCTCACCAGTCATCGTCATCTCAA
>Frequency_6_QualityScore_FFHHHHHIJJIJJIJJIJIJJHHHIIJJJJIJIIIJIIJIIIJGIIIIHIEGHIHIIIHHFGHHGGFEEDCDDDBCBBC@CDDAC@CCDBACDB_Mismatch_0_Sense_+_Library_PoolT
AGCAACCTTTATAGACATCTTGTTGGCCATAATTCTGCCTCCGTTGGGAGTCTTTCTCAGATTCGGCTGCCATGTTGAGTTCTGGATATGTCTG
>Frequency_6_QualityScore_FEHHHHEGIIIJJJJJHIJJJJJJJGIJJIIJJJIIJJJJIJIJJJJIIJIJJIIIIJJIIIIJJJJJI_Mismatch_0_Sense_+_Library_PoolT
GTAAGGTTCATCATTGTAACCCTAGTTTGTAATGTAATATTAATAAAAACTTGTCACATGATTCATTAC
>Frequency_2_QualityScore_EAEGGE?DFIGFHGIHAFIGHCEHEEEGGCGIGGEGIGIIGIIIIIIIIIGGHDGIIIIIIIIIIIIII_Mismatch_0_Sense_+_Library_PoolC
GTAAGGTTCATCATTGTAACCCTAGTTTGTAATGTAATATTAATAAAAACTTGTCACATGATTCATTAC
>Frequency_6_QualityScore_FEGGHGHIJJJJJJIIIIHIIIIIIJHIIIJIIHIIIIJJIIIIIIIIIIIIHIEEGHHGHGFFDEFFEEDDDABBDDBCAAB@ACDACBCDCC_Mismatch_0_Sense_+_Library_PoolT
GCACAGCAACCTTTATAGACATCTTGTTGGCCATAATTCTGCCTCCGTTGGGAGTCTTTCTCAGATTCGGCTGCCATGTTGAGTTCTGGATATG
>Frequency_1_QualityScore_FFHHHHHJJJJJJJIJJJIJJJIJJJIJIJJJJJJIJJIJIJJJJJJFHIJJHIAEHHHHFFFFFFFEDECDDBDACDDDCCD@DDDDDDDEDD_Mismatch_0_Sense_+_Library_PoolC
GCACAGCAACCTTTATAGACATCTTGTTGGCCATAATTCTGCCTCCGTTGGGAGTCTTTCTCAGATTCGGCTGCCATGTTGAGTTCTGGATATG
>Frequency_6_QualityScore_FFHHHGHJIJJIJIJIIJJHIHIIIIIJJJJJJHIJJJJJIIIIGIIIIHHHGHHGFEDDCCDDDD<@BCCDDDDDDCC@CDDDCCDECBCABC_Mismatch_1_Sense_+_Library_PoolT
TACCTACCGGGAATTATTTACGCCATCTACGCCATCACCAAGTGAAATCCATGGCTGGGGCTGCGGTCTCTCCAACCAGATTTGATTTAGGAAC
>Frequency_6_QualityScore_FFHGHHHJEGIIIJJIJIHIJIJJJIJGIIJIJJJJIIIIJIJJJIIIIJJIIIIHIIIIIIJIIIIIIGF_Mismatch_0_Sense_+_Library_PoolT
CAGTAAGGTTCATCATTGTAACCCTAGTTTGTAATGTAATATTAATAAAAACTTGTCACATGATTCATTAC
>Frequency_1_QualityScore_FFHHHHHJHIJJJJJJJJGJJJJJJJJHIJJIJJJJJJJJJJJJJJJIJIJJJJIJJIIIIJIJJJJIJIG_Mismatch_0_Sense_+_Library_PoolC
CAGTAAGGTTCATCATTGTAACCCTAGTTTGTAATGTAATATTAATAAAAACTTGTCACATGATTCATTAC
>Frequency_5_QualityScore_FFHHHHHJIIJJDGHIJIJJJJJJJJJIJJJJJHIJJJJJIJIJIIJJJJJHGIGGGGGHFEFFFEEEDDDCDDDDDD@BCDDDDDDDDCDBBC_Mismatch_1_Sense_+_Library_PoolT
ACTATTTTGGGGTACCTACCTGGAATTATTTACGCCATCTACGCCATCACCAAGTGAAATCCATGGCTGGGGCTGCGGTCTCTCCAACCAGATT
>Frequency_5_QualityScore_FFHHHHHJIJJIJJJJJJJIJJJJJJJIJJJJJJJJJJJJJJIIIJJJHJIJJJJFGIJIJJJJJJJIIIIIIIFGGGGGGGFFEEEEEEEEDE_Mismatch_1_Sense_+_Library_PoolT
GATTTAGGAACCTCCTGTTATTGATTGTTCTTCATTTTATTGTTATTCAGTAAGGTTCATCATTGTAACCCTAGTTTGTAATGTAATATTAATA
>Frequency_5_QualityScore_FFHHHHEHIJJIJJJIJJJJJJIJJIJHJJJIJIJJJIJIIJJJJJJJIIJJIIIHIJIJIIIJJEGIJEHIJIIIIHHFGGFFCEEEEEEEEE_Mismatch_0_Sense_+_Library_PoolT
AACCAGATTTGATTTAGGAACCTCCTGTTATTGATTGTTCTTCATTTTATTGTTGTTCAGTAAGGTTCATCATTGTAACCCTAGTTTGTAATGT
>Frequency_1_QualityScore_FFHDHDHIIIGIGGGIEDHIIECHECF@EHIGDGGBDBBBD@FGHEEFIIHE?<?B=BFG@GGG@8=@C7@EGGA?EE;).?BC;>>(6>CD55_Mismatch_0_Sense_+_Library_PoolC
AACCAGATTTGATTTAGGAACCTCCTGTTATTGATTGTTCTTCATTTTATTGTTGTTCAGTAAGGTTCATCATTGTAACCCTAGTTTGTAATGT
>Frequency_5_QualityScore_FFHHHHHHIJIIJJIIDGHIJJJJJJJIIIJIJJJJIIIJJJJJJJIIIIIJJJIHGHGGEFFFEEEEDDCDCDDDDDDDDD>BDDDDDDDDDA_Mismatch_1_Sense_+_Library_PoolT
CCTCACTATTTTGGGGTACCTACCTGGAATTATTTACGCCATCTACGCCATCACCAAGTGAAATCCATGGCTGGGGCTGCGGTCTCTCCAACCA
>Frequency_2_QualityScore_EFGHHHHJJJJJJJJIEEIIIJJJIIJIIIJJJIJJIIGIIIJJIJIJJIJIIIIHHGGEEEFFEEEEEDCDDCCCDDDDDDCDDCDDDDDDDD_Mismatch_1_Sense_+_Library_PoolC
CCTCACTATTTTGGGGTACCTACCTGGAATTATTTACGCCATCTACGCCATCACCAAGTGAAATCCATGGCTGGGGCTGCGGTCTCTCCAACCA
>Frequency_5_QualityScore_FFGGFHHIIJJHHIIHHIIGCHIII?FHGHIIHHIHHHEGFGIHCGGGEGHHIFHHGHHHIHHIIIIIJDEEEGHIIHHHHGHHGFFF_Mismatch_1_Sense_+_Library_PoolT
TTCATTTTATTGTTGCTCAGTAAGGTTCATCATTGTAACCCTAGTTTGTAATGTAATATTAATAAAAACTTGTCACATGATTCATTAC
>Frequency_5_QualityScore_FFHGHGHIHIJJIJJJIJJIJJIJJJIIJJIIJJIJIJJJJJIJJIIJIIIIIJJIIHIHIIEGHHIIJHHIIIIIHHHFFDFFEEDCEEDEDC_Mismatch_0_Sense_+_Library_PoolT
CAGATTTGATTTAGGAACCTCCTGTTATTGATTGTTCTTCATTTTATTGTTGTTCAGTAAGGTTCATCATTGTAACCCTAGTTTGTAATGTAAT
>Frequency_5_QualityScore_EFHEGAFHIJIJHIIJIIIIJHJIGHFHIIIJHHFIHIJIEHHIIGHIIGHFHIHFHGEGGGHDFFF:?@@CBBBABC:?BDADEDBBA>A@CC_Mismatch_2_Sense_+_Library_PoolT
GGGAGTCTTTCTCAAATTCGGCTGCCATGTTGAGTTCTGGATATGTCTGCTCCTCACTATTTTGGGGTACCTACCGGGAATTATTTACGCCATC
>Frequency_5_QualityScore_FFHHHHHJJJHIJIJJJJJJIJJHIGIIHIIJIIIIJDGHIIHJJJJJHGIIJIIIIIGFGFEEEEECDBBDDDDDCDDDCBDDDDDDDDDCDC_Mismatch_0_Sense_+_Library_PoolT
TGAGTTCTGGATATGTCTGCTCCTCACTATTTTGGGGTACCTACCCGGAATTATTTACGCCATCTACGCCATCACCAAGTGAAATCCATGGCTG
>Frequency_5_QualityScore_FFGHHHHIJIIJJJJIIIJJJJJIIIIHHIIIJHIIIJJIIJJJGIHHGGIHHHGFFGEEDDEECEECDDDDDDEDDACCEDCCCDDDDCDCBC_Mismatch_2_Sense_+_Library_PoolT
ATCACCAAGTGAAATCCATGGCTGGGGCTGCGGTCTCTCCAACCAGAATTGATTTAGGAACCTCATGTTATTGATTGTTCTTCATTTTATTGTT
>Frequency_1_QualityScore_FFHHHHHJJJJJJJJJJIJJIJJJJJJJJJJIJ@FHIJJJIJJJIJGCHHHEHHFFFFDFEDEECDDEDEDDCCEDDDDDEDDDEDFEDDDDED_Mismatch_2_Sense_+_Library_PoolC
ATCACCAAGTGAAATCCATGGCTGGGGCTGCGGTCTCTCCAACCAGAATTGATTTAGGAACCTCATGTTATTGATTGTTCTTCATTTTATTGTT
>Frequency_5_QualityScore_FFHHHHHJJJJGIIJJJJJJJJHIGIIJJHJJJJJJJJJJJJJJJIJIIJJHIIJHHHHGHGGFFFFFFFEEDEEEEDFEDDDACDDEEDDEDD_Mismatch_1_Sense_+_Library_PoolT
TGGGGCTGCGGTCTCTCCAACCAGATTTGATTTAGGAACCTCCTGTTATTGATTGTTCTTCATTTTATTGTTATTCAGTAAGGTTCATCATTGT
>Frequency_5_QualityScore_FFGHHHHJIIIJIJHJJIJJIJIIIIIEGIIJIJIJJJIIGIIIJIGGHIHIHIIHHHGFFEFEEEDEDBDBCDDDDDEFEEEDDDDCCDDDCD_Mismatch_1_Sense_+_Library_PoolT
AAGTGAAATCCATGGCTGGGGCTGCGGTCTCTCCAACCAGATTTGATTTAGGAACCTCCTGTTATTGATTGTTCTTCATTTTATTGTTGCTCAG
>Frequency_5_QualityScore_FFHHHHHJJJJJJJJJJIIIJJJJJJJIJJJJJJJJJJIIIIJJJJIIIIIJJJIIHHGFFDCABCDD>ACDDDDDBCDDDDDDEDDDCDDDDD_Mismatch_1_Sense_+_Library_PoolT
CTACCTGGAATTATTTACGCCATCTACGCCATCACCAAGTGAAATCCATGGCTGGGGCTGCGGTCTCTCCAACCAGATTTGATTTAGGAACCTC
>Frequency_5_QualityScore_FFHHHHHJJJJJJJIJHIJJJFIJJIIJJIJJJJJJJIIIJJJHIIIHHIIIIIIIHIHHHHHHHGGGFDFFFFFCDEEEEEDEDEEEDDDDCD_Mismatch_0_Sense_+_Library_PoolT
CGGTCTCTCCAACCAGATTTGATTTAGGAACCTCCTGTTATTGATTGTTCTTCATTTTATTGTTGTTCAGTAAGGTTCATCATTGTAACCCTAG
>Frequency_1_QualityScore_FFHFHHHJJJJJJJJGHIJJJGIJJIJJJJJJJJJJJHGIJJIIJJJGIJJIJIJJJJIJJJIIJEHHHEHFFFFDDCEEDEEEDDEDCDDDDC_Mismatch_0_Sense_+_Library_PoolC
CGGTCTCTCCAACCAGATTTGATTTAGGAACCTCCTGTTATTGATTGTTCTTCATTTTATTGTTGTTCAGTAAGGTTCATCATTGTAACCCTAG
>Frequency_5_QualityScore_FFHHGFHIIGHIIIJJIJIJFHGIIJJHHJIJIIIIIIIIIIHGHHHHHHGHHGGGGHGFGFGFFEEEDACEEDCDCEDDD@CDDEEDDEDDED_Mismatch_1_Sense_+_Library_PoolT
GGGCTGCGGTCTCTCCAACCAGATTTGATTTAGGAACCTCCTGTTATTGATTGTTCTTCATTTTATTGTTGCTCAGTAAGGTTCATCATTGTAA
>Frequency_5_QualityScore_FFHHHHHJJJJIJJJJIJJJJJHIHIIDGIJJJJIJJJIIGIJJJGIIJIIIIIIHHHGFFDEDEEEDEBDDDDEDDDEEFEEDDDDDDEDEDD_Mismatch_1_Sense_+_Library_PoolT
AAGTGAAATCCATGGCTGGGGCTGCGGTCTCTCCAACCAGATTTGATTTAGGAACCTCCTGTTATTGATTGTTCTTCATTTTATTGTTATTCAG
>Frequency_5_QualityScore_FFHHHHGIIJJJJJJJJIJIIJJJIIJJJJIJJJJJJJJIIIIJJJJJJJIHIIJJJJJJJJIHHGGHGBEFFFEEEEBCDDEEDDEDEEDDCD_Mismatch_0_Sense_+_Library_PoolT
CTGCGGTCTCTCCAACCAGATTTGATTTAGGAACCTCCTGTTATTGATTGTTCTTCATTTTATTGTTGTTCAGTAAGGTTCATCATTGTAACCC
>Frequency_5_QualityScore_FFHHHHHJJJJJJJHJJJJJJIIJJJJJIJJJIJJJJJEHIJJJJIIIHHGFFFFFEEEEEEEDDDDDDCDDDEEEDDDEDDDDDEDDCEEEEE_Mismatch_2_Sense_+_Library_PoolT
ACGCCATCACCAAGTGAAATCCATGGCTGGGGCTGCGGTCTCTCCAACCAGAATTGATTTAGGAACCTCATGTTATTGATTGTTCTTCATTTTA
>Frequency_5_QualityScore_FFHHHHHJJJJJJJJJJIJJJJJJJJJJJJJJJJJJJJIJJJIJIIIIIHHHGFFFEDDDDD?BDDDDDDDDDCCBCDDDDDDEDDDCCDDDDD_Mismatch_1_Sense_+_Library_PoolT
TACCGGGAATTATTTACGCCATCTACGCCATCACCAAGTGAAATCCATGGCTGGGGCTGCGGTCTCTCCAACCAGATTTGATTTAGGAACCTCC
>Frequency_5_QualityScore_EFGHGGHJJHHIHIIHIIEHIHGDGHIIIIIIHGIHIIIIIIFGHIIIHIGFHIIIJJJIJJIJIIIHHGGGFHHHGGFFFGGGGF_Mismatch_0_Sense_+_Library_PoolT
CATTTTATTGTTGTTCAGTAAGGTTCATCATTGTAACCCTAGTTTGTAATGTAATATTAATAAAAACTTGTCACATGATTCATTAC
>Frequency_2_QualityScore_EFHHHHHJJIIIIIJIIJHIIIJCHGIJIJJJJIIJJJJJIJGHIJIIHIJIIIIIJJIJJIIIJJJJJGHIIHJHHIHGHGGGGF_Mismatch_0_Sense_+_Library_PoolC
CATTTTATTGTTGTTCAGTAAGGTTCATCATTGTAACCCTAGTTTGTAATGTAATATTAATAAAAACTTGTCACATGATTCATTAC
>Frequency_5_QualityScore_FFHHHHHHIIHIJJJJJJHIEIIIIHIJJJJJJJJJJJJJJIIIJJJIJJJGHIJIIIIIHHHHGGFFFDFEEEEEDDE@CDDDEDDEDEEEDD_Mismatch_1_Sense_+_Library_PoolT
GCTGCGGTCTCTCCAACCAGATTTGATTTAGGAACCTCCTGTTATTGATTGTTCTTCATTTTATTGTTATTCAGTAAGGTTCATCATTGTAACC
>Frequency_5_QualityScore_FFHHGHHJJJJJJHIJJFHJJIHIJJJIIJJJJJJJJJJJJJJJJJJJJIJJIIIIIJIIHHHHGFFEFEEDDD>CBDDDDDCBCDDDDBCCDC_Mismatch_2_Sense_+_Library_PoolT
CTCAATCACAATGAGGGAGGGCACAGCAACCTTTATAGACATCTTGTTGGCCATAATTCTGCCTCCATTGGGAGTCTTTCTCAAATTCGGCTGC
>Frequency_5_QualityScore_EFHHHHHJIIIJJJIJJJJJIJJIHIJJJJJJJIJIJIIJJHJJJIFGIIHJJJJJIJJIIJJIJCGHIIHIHIHHHHGIHGGGHHGEEFEEED_Mismatch_1_Sense_+_Library_PoolT
ACCTCCTGTTATTGATTGTTCTTCATTTTATTGTTATTCAGTAAGGTTCATCATTGTAACCCTAGTTTGTAATGTAATATTAATAAAAACTTGT
>Frequency_1_QualityScore_FFHGHHHJIJIJJJIJJJJJIJJJIJJJJJJJJGJJJIIIJJJIJJEHIJIJJJJJJJJJJJJJJGHJJIJJIJJJJIIJHHHFHHHFFFFFEE_Mismatch_1_Sense_+_Library_PoolC
ACCTCCTGTTATTGATTGTTCTTCATTTTATTGTTATTCAGTAAGGTTCATCATTGTAACCCTAGTTTGTAATGTAATATTAATAAAAACTTGT
>Frequency_5_QualityScore_FFHHHHHJJJJJJJJJIJJHHIDFFHIIJIJJJGIGIIIIHIIJIHIIIIIIHGFGCEEFFFEEEEDDDBDDDEFEEEDDDEDCDDDBDDDCDD_Mismatch_1_Sense_+_Library_PoolT
AAATCCATGGCTGGGGCTGCGGTCTCTCCAACCAGATTTGATTTAGGAACCTCCTGTTATTGATTGTTCTTCATTTTATTGTTGCTCAGTAAGG
>Frequency_5_QualityScore_EFHHHHHHIIJJIJIJJGIJHIJIIIIHIHIIJJDGHIJIIJJJIIIJIIIIJGHIIHIHHJIIIHIIJIIHIHHHIIHGFFGGFHFFEFEFED_Mismatch_1_Sense_+_Library_PoolT
TGATTGTTCTTCATTTTATTGTTGCTCAGTAAGGTTCATCATTGTAACCCTAGTTTGTAATGTAATATTAATAAAAACTTGTCACATGATTCAT
>Frequency_5_QualityScore_FEHHHHHIJHHJJJFHIJJJJJJJIIIJJJJJJGIJJHIJJJIIJJJJJJIIJJJJJJJJJIIHIIJJIHIIHHIIH_Mismatch_1_Sense_+_Library_PoolT
GTTGCTCAGTAAGGTTCATCATTGTAACCCTAGTTTGTAATGTAATATTAATAAAAACTTGTCACATGATTCATTAC
>Frequency_1_QualityScore_FFHHHHHJJHIJJJIIIJJJJJJJHIIJJJJJJFGIIIIJJJIIJJIIJJIIJJIJJJIJJGHIIJJJIIHIJJJJI_Mismatch_1_Sense_+_Library_PoolC
GTTGCTCAGTAAGGTTCATCATTGTAACCCTAGTTTGTAATGTAATATTAATAAAAACTTGTCACATGATTCATTAC
>Frequency_5_QualityScore_FFFEGHGGHHHGHIGGHIIHEFHIICHGFHHIGHGHHIJJJIIIIIGFFIHGGFHHFHFGIIIIJGFEEDFGGGFFFEGEECDECDDEDBACCD_Mismatch_0_Sense_+_Library_PoolT
CTGAACTTGAGCTTGCTTTCACTCCAGTATATACCTCCTTTCTCTGTTTTCCTGTGTTGGCTCTCTGATCACTTTTCTCACCAGTCATCGTCAT
>Frequency_5_QualityScore_FFHHGGGJJIJJJJIIIJJJIJJJJJIJJJIIJJJJJJJIJJJJIHIHHHIJEFHJJJIJIJIIJJJJJHHGGHIHHHHHGGHFFFFFF_Mismatch_1_Sense_+_Library_PoolT
TTAGGAACCTCCTGTTATTGATTGTTCTTCATTTTATTGTTGCTCAGTAAGGTTCATCATTGTAACCCTAGTTTGTAATGTAATATTAA
>Frequency_5_QualityScore_FFHHFHHJJJJJJGIHIFIIJIIIIJJJJJJJJJJJJJJJJIIIIJJJIIJJIJJJJ_Mismatch_0_Sense_+_Library_PoolT
ATTGTAACCCTAGTTTGTAATGTAATATTAATAAAAACTTGTCACATGATTCATTAC
>Frequency_1_QualityScore_ABBB<CFG@BGIFIIFE?FH??2AE>?<<:FCEFFFIFEB<?BB?DFFCEEFII@GI_Mismatch_0_Sense_+_Library_PoolC
ATTGTAACCCTAGTTTGTAATGTAATATTAATAAAAACTTGTCACATGATTCATTAC
>Frequency_5_QualityScore_FFHHHHHJJJIJJJJJJJIJJJJJJJJJJJJJJJGHIJJJJJJJJJJIIJJIHHHHHGFFFFFEEEEEEBEEDDDEDDDDDEDDDEFEEEDDDE_Mismatch_2_Sense_+_Library_PoolT
CATCACCAAGTGAAATCCATGGCTGGGGCTGCGGTCTCTCCAACCAGAATTGATTTAGGAACCTCATGTTATTGATTGTTCTTCATTTTATTGT
>Frequency_5_QualityScore_FFHGHHHJIIIIJIIJJIJHHIJJJIJJJHIIIIJHIIIIJJEGIIIJIIJJHGGIIJIIJDGHIIIIIGHHGGHHHGGGHGFFEFEEEEEDEE_Mismatch_1_Sense_+_Library_PoolT
CATGTTATTGATTGTTCTTCATTTTATTGTTGTTCAGTAAGGTTCATCATTGTAACCCTAGTTTGTAATGTAATATTAATAAAAACTTGTCACA
>Frequency_5_QualityScore_EFFGGHGIIIIIIIIJHGIIIJEHHHHFFHGHHIGIEGHIGGHHGHHGIIIHHFFHGHIIGII9?EFCDDC@BC@ACCDECDDD@@BAC@=BBA_Mismatch_0_Sense_+_Library_PoolT
GTCTTTCTCAGATTCGGCTGCCATGTTGAGTTCTGGATATGTCTGCTCCTCACTATTTTGGGGTACCTACCCGGAATTATTTACGCCATCTACG
>Frequency_5_QualityScore_EFGHGGGIIIIJIIIIIIIJIIFHHHIIJJIIIJIIIJJIJGHIIHIHHIIHHDFHHIIHHHHHHIHIIGGHFFFEFFECDDDEDDDCCCCCDD_Mismatch_1_Sense_+_Library_PoolT
CTTGAGCTTGCTTTCACTCCAGTATATACCTCCTTTCTTTGTTTTCCTGTGTTGGCTCTCTGATCACTTTTCTCACCAGTCATCGTCATCTCAA
>Frequency_5_QualityScore_EFGGHHGJIIHHIIIEGIIIJJJJJHIHIIIJJJHIIJHHIIJHIIIJJJIJJJIIHIIIHIIJIHHIIGIIIIIIIH_Mismatch_1_Sense_+_Library_PoolT
TGTTATTCAGTAAGGTTCATCATTGTAACCCTAGTTTGTAATGTAATATTAATAAAAACTTGTCACATGATTCATTAC
>Frequency_5_QualityScore_FFGGHHHJJJIJJJIIGIIJJGHIJIIJIJIIJJJJJIIIJJJIJJIHIJIIIHIJJJIIJIHIIIIIHFGGFGFBCEEEEEEEDEEEDDDDDD_Mismatch_1_Sense_+_Library_PoolT
CGGTCTCTCCAACCAGATTTGATTTAGGAACCTCCTGTTATTGATTGTTCTTCATTTTATTGTTGCTCAGTAAGGTTCATCATTGTAACCCTAG
>Frequency_1_QualityScore_FFHHHHGIIJJJJJJJIJJJFIIJJJEGGIJJJJJJIHIJJJJGIDGIIHIIJJJIJJIJJGGGGHGHFEEEFDC?>CEEEECAEDDDDDDDDD_Mismatch_1_Sense_+_Library_PoolC
CGGTCTCTCCAACCAGATTTGATTTAGGAACCTCCTGTTATTGATTGTTCTTCATTTTATTGTTGCTCAGTAAGGTTCATCATTGTAACCCTAG
>Frequency_5_QualityScore_EFHHHHHJJJJJJIJJJJIJJJJJJIJJJJJIJJIIJJJJIJJJIIJJJJIJJJJIJJJJJJJJJHIHIGHIGGHHHHHHFFFFFFEDEEEBDD_Mismatch_2_Sense_+_Library_PoolT
TCTCTCCAACCAGAATTGATTTAGGAACCTCATGTTATTGATTGTTCTTCATTTTATTGTTGTTCAGTAAGGTTCATCATTGTAACCCTAGTTT
>Frequency_1_QualityScore_DDCFFDFBBFHIHGEEHH@FEHDEECEEGIIEHEBFDGGIIIIIIIIHIIGHIGIGIIIIIFIHIIIEECDHE>C;CE>CDDCDB@>AEDC;C;_Mismatch_2_Sense_+_Library_PoolC
TCTCTCCAACCAGAATTGATTTAGGAACCTCATGTTATTGATTGTTCTTCATTTTATTGTTGTTCAGTAAGGTTCATCATTGTAACCCTAGTTT
>Frequency_5_QualityScore_CFGFGFGGHHEHIJJIJJIAEHHIIIIIIIHFIJIIIIIIGHIHHIHGGFFEDDEDDDDCCDDCDDDCDCDCDDDCCCDC?CCBC>@BCD@B@A_Mismatch_1_Sense_+_Library_PoolT
GCTCCTCACTATTTTGGGGTACCTACCGGGAATTATTTACGCCATCTACGCCATCACCAAGTGAAATCCATGGCTGGGGCTGCGGTCTCTCCAA
>Frequency_5_QualityScore_FFHHHHHJJIJJIGHJIHGIIIGIHHIIIIIIJJJJIJIIIIGIIIIJIIJIHIIIIHIHHHHDEFFDDA>@BDDDDDEDDDDDCCCDDBCDDB_Mismatch_0_Sense_+_Library_PoolT
ATCACAATGAGGGAGGGCACAGCAACCTTTATAGACATCTTGTTGGCCATAATTCTGCCTCCGTTGGGAGTCTTTCTCAGATTCGGCTGCCATG
>Frequency_5_QualityScore_EEHFGGHIHIHHHIIGIIIIIIIIIJIIIIIGIIIIJIIJJII_Mismatch_0_Sense_+_Library_PoolT
TTGTAATGTAATATTAATAAAAACTTGTCACATGATTCATTAC
>Frequency_5_QualityScore_EEHHHFEHIHIIGGGHHHHIIGGIGGEFHGIEEHIIIIIIHGHGDGGFFICHHAADGFDGIHGFHHIEHDEFCEFGGGEGFEEEEDEFFF_Mismatch_1_Sense_+_Library_PoolT
TTTAGGAACCTCCTGTTATTGATTGTTCTTCATTTTATTGTTATTCAGTAAGGTTCATCATTGTAACCCTAGTTTGTAATGTAATATTAA
>Frequency_5_QualityScore_FFHHHHHJIIIJJJJJJCGHIIJJJJJJJIJJJJJJJJIJJJJJJJJJJJJJJIIHHHHGFFFFFFEEEDEDDDDDDDDDDDD<BCDDDDDDDD_Mismatch_1_Sense_+_Library_PoolT
TCCTCACTATTTTGGGGTACCTACCTGGAATTATTTACGCCATCTACGCCATCACCAAGTGAAATCCATGGCTGGGGCTGCGGTCTCTCCAACC
>Frequency_1_QualityScore_FFHFHHHJGIJIJGJJGHIJJGJJGIGJJIJJFIJJJIIFHIIIJJIJFJIJJGJHHFHHFEFDEFEEEECEDB??6?B@@DDB5<CCCCCCC9_Mismatch_1_Sense_+_Library_PoolC
TCCTCACTATTTTGGGGTACCTACCTGGAATTATTTACGCCATCTACGCCATCACCAAGTGAAATCCATGGCTGGGGCTGCGGTCTCTCCAACC
>Frequency_5_QualityScore_FFHHHHHIIIJJJJIJJJJJJJJJIIGIIIDHIIJJIJJIIJJHIJIIHIIIHHGHGGFFFEEEDDDEDDDDDDDDDEDDEEEEEEDDDDDCCD_Mismatch_0_Sense_+_Library_PoolT
ACCAAGTGAAATCCATGGCTGGGGCTGCGGTCTCTCCAACCAGATTTGATTTAGGAACCTCCTGTTATTGATTGTTCTTCATTTTATTGTTGTT
>Frequency_1_QualityScore_FFHHHHHIJJJJJJJJJJJJJJJJIJJIJJIJIJJJJIJJJGHFHIIJDHHIIGHHHHFFFFEEEECEEDDEDDDDDEDDEEFEEDDDDEDDDD_Mismatch_0_Sense_+_Library_PoolC
ACCAAGTGAAATCCATGGCTGGGGCTGCGGTCTCTCCAACCAGATTTGATTTAGGAACCTCCTGTTATTGATTGTTCTTCATTTTATTGTTGTT
>Frequency_5_QualityScore_FFHHHHHJIJJJHIJIIHIIIGJIJHIIJJJIJJJJJJJJIJIJJIIIHHGHIFHHIIJIJIJIJIJHIFGHEHHHHGFFGEFFFEFFEF_Mismatch_1_Sense_+_Library_PoolT
TTTAGGAACCTCATGTTATTGATTGTTCTTCATTTTATTGTTGTTCAGTAAGGTTCATCATTGTAACCCTAGTTTGTAATGTAATATTAA
>Frequency_5_QualityScore_CEDCDDFGIHIEGHFGHHGGHEGFHGCFEDEHGFEGGEGHHHGHCFFFGIHGFHGFFBFFGFFGIGHFGFDFHJEGAEDGCDBEDDDDDEDDEE_Mismatch_1_Sense_+_Library_PoolT
TTGATTTAGGAACCTCCTGTTATTGATTGTTCTTCATTTTATTGTTGCTCAGTAAGGTTCATCATTGTAACCCTAGTTTGTAATGTAATATTAA
>Frequency_1_QualityScore_FFHHHHHJJJJIJJJJJJJJJIIJJHIJJJJJJJJJJJJJJJJJIJJJJJJJJJIIJCGIJIJJJJJJJHHIIJCHCHHHHFFFFFFFEDEFDE_Mismatch_1_Sense_+_Library_PoolC
TTGATTTAGGAACCTCCTGTTATTGATTGTTCTTCATTTTATTGTTGCTCAGTAAGGTTCATCATTGTAACCCTAGTTTGTAATGTAATATTAA
>Frequency_5_QualityScore_FFHHHHHJJJJJJJJIJJJJGHIIIIJJJJJHIHIJJJHIJJJJIHIJJJJIHHGHGGFFFFFFEEEEEDEEEFEEDDDDDDEDEEDDECDD@C_Mismatch_1_Sense_+_Library_PoolT
ATCCATGGCTGGGGCTGCGGTCTCTCCAACCAGATTTGATTTAGGAACCTCCTGTTATTGATTGTTCTTCATTTTATTGTTATTCAGTAAGGTT
>Frequency_5_QualityScore_FEHGHFFHIIGIIJHIHGIIIHGFHIGHIJHIGIIIHHHIIHIJHIIIJJJIJIIHIGIGHIHICEEFGFFHHIGEFFFGFEE@BDDCDADDCE_Mismatch_2_Sense_+_Library_PoolT
ACCAGAATTGATTTAGGAACCTCATGTTATTGATTGTTCTTCATTTTATTGTTGTTCAGTAAGGTTCATCATTGTAACCCTAGTTTGTAATGTA
>Frequency_5_QualityScore_FEHHHHHJJJJIJJIIJJJIJJJCGHIJIJJJIJJIJJJIJJIIIIJIIIIHHGGFEDEEEEDCDDDCBBCDDDDDDCDDBCCCDDDDD=BCDD_Mismatch_1_Sense_+_Library_PoolT
GTCTGCTCCTCACTATTTTGGGGTACCTACCGGGAATTATTTACGCCATCTACGCCATCACCAAGTGAAATCCATGGCTGGGGCTGCGGTCTCT
>Frequency_5_QualityScore_FCB@GDFIHGHHHIIHGGHIFCFHGCFGHDGHHIHIIIIIIGGHIHHHHFFHHFIFDHHDFGIHF_Mismatch_0_Sense_+_Library_PoolT
GGTTCATCATTGTAACCCTAGTTTGTAATGTAATATTAATAAAAACTTGTCACATGATTCATTAC
>Frequency_1_QualityScore_FFFFHHHIJIJJGIJJIJIIGHGIIGHIJJIIIIIJIGIIJCIIHJBGGIGGIIJJIIJJIGIIG_Mismatch_0_Sense_+_Library_PoolC
GGTTCATCATTGTAACCCTAGTTTGTAATGTAATATTAATAAAAACTTGTCACATGATTCATTAC
>Frequency_5_QualityScore_FFHHHHHJJJIIJGIIIIIJIIJJGIGIIIJIJJIIJIHHJJIIHIIGHHHHHGHGGFFFFFEDEFEEFDDDDDCCCDCDDEDDD?BCDEEDDE_Mismatch_2_Sense_+_Library_PoolT
GCTGGGGCTGCGGTCTCTCCAACCAGAATTGATTTAGGAACCTCATGTTATTGATTGTTCTTCATTTTATTGTTGTTCAGTAAGGTTCATCATT
>Frequency_1_QualityScore_FFHHHHHJIIGJJFHGIIIJJJJJGJEIIIICIGJIJJIIJJJJIIJGHGIJHHHHHHFFFFE@DDFEEEEEEDDDDDDDDEDDD@CCDEEDDE_Mismatch_2_Sense_+_Library_PoolC
GCTGGGGCTGCGGTCTCTCCAACCAGAATTGATTTAGGAACCTCATGTTATTGATTGTTCTTCATTTTATTGTTGTTCAGTAAGGTTCATCATT
>Frequency_5_QualityScore_FFHHHGGJJJHIGHHIHHHIHHIIGIJJJJJIJIIIJIJIIJJIIIIJIIIJJJIIIIIIIHIIJIHHFEGDGGGHHHGFFFEFFEDEDDACED_Mismatch_0_Sense_+_Library_PoolT
CTCTCCAACCAGATTTGATTTAGGAACCTCCTGTTATTGATTGTTCTTCATTTTATTGTTGTTCAGTAAGGTTCATCATTGTAACCCTAGTTTG
>Frequency_5_QualityScore_EFHGGHGIIIHIIJHGIIHGIJIIHIIHIIIHHFIIGHHIGIFHDFHIIJIIIGIJJHEEDHFDGDFDDA>A@<@ACABBBCDCCDDCAB>A@B_Mismatch_0_Sense_+_Library_PoolT
CTTTATAGACATCTTGTTGGCCATAATTCTGCCTCCGTTGGGAGTCTTTCTCAGATTCGGCTGCCATGTTGAGTTCTGGATATGTCTGCTCCTC
>Frequency_5_QualityScore_FFGHHHHJJIJIIIIIJIHJJJJGIJIIJIJJJJJIJIJJCGHHIIIIIJJJGIJJJHIGHIJHIIJJHGHHIIIIIIIHIHGGEFFEFFFEEE_Mismatch_1_Sense_+_Library_PoolT
TGTTATTGATTGTTCTTCATTTTATTGTTGCTCAGTAAGGTTCATCATTGTAACCCTAGTTTGTAATGTAATATTAATAAAAACTTGTCACATG
>Frequency_5_QualityScore_FEHHHHHJIJJIJIIJJGIJIIIIHIIJJJJJJIJJJJJIJFIIJIEGIIJJJJJJIIIIHIIIJEHHIIHIIIGHGGFHGGGGFFEEDDDEDD_Mismatch_1_Sense_+_Library_PoolT
ACCTCCTGTTATTGATTGTTCTTCATTTTATTGTTGCTCAGTAAGGTTCATCATTGTAACCCTAGTTTGTAATGTAATATTAATAAAAACTTGT
>Frequency_5_QualityScore_FFHFHEHIIIJJIIIHIIIIIIIIIIGHIGHIIIHIHHHIFGHHHFGHFGFDGHGBFEEFGHGAEFF==@BDBDCDDA?BBCCCDDDDA@@BBC_Mismatch_1_Sense_+_Library_PoolT
GGGAGTCTTTCTCAGATTCGGCTGCCATGTTGAGTTCTGGATATGTCTGCTCCTCACTATTTTGGGGTACCTACCTGGAATTATTTACGCCATC
>Frequency_5_QualityScore_FFFGFGGJIIIIIIHGIFHCHIHIJIIJIJIDEHHIIIIJIIFHIIHIIJJHFHIHGHGFFFEDDABBCBCBDDDCDDCDDDDDDDDCABBBCA_Mismatch_0_Sense_+_Library_PoolT
CTGGATATGTCTGCTCCTCACTATTTTGGGGTACCTACCCGGAATTATTTACGCCATCTACGCCATCACCAAGTGAAATCCATGGCTGGGGCTG
>Frequency_1_QualityScore_DDHFHF?HEHHGGHIGHFFEHHECD>C@DGG@FAFGIGIJHIEEHIJIJJIGIEEEEEFFDCDDBDDCDDDDBCCDD>ACCDDDCBDBDDDDDD_Mismatch_0_Sense_+_Library_PoolC
CTGGATATGTCTGCTCCTCACTATTTTGGGGTACCTACCCGGAATTATTTACGCCATCTACGCCATCACCAAGTGAAATCCATGGCTGGGGCTG
>Frequency_5_QualityScore_FFHHHHHJJIJJJJJJIIHIIIFIIGIJJJHGIIBGHIJIJJJJJHHIJJJJJJJHIIHIHHGGGFEDDDDEDDCDDDCDDDDDDDDDCDDCCB_Mismatch_1_Sense_+_Library_PoolT
GTTCTGGATATGTCTGCTCCTCACTATTTTGGGGTACCTACCTGGAATTATTTACGCCATCTACGCCATCACCAAGTGAAATCCATGGCTGGGG
>Frequency_1_QualityScore_FFHFHFHIIIIIGJIIIJIJGGGIEHHJJIEIGJGGGGIIJGIIGFHHHHGGIEHGGGIJIFFE=BDDDEEEE>BAC>CDDDDDDDCCDDDDBB_Mismatch_1_Sense_+_Library_PoolC
GTTCTGGATATGTCTGCTCCTCACTATTTTGGGGTACCTACCTGGAATTATTTACGCCATCTACGCCATCACCAAGTGAAATCCATGGCTGGGG
>Frequency_5_QualityScore_FFHHHHHJJJIJJJJJJIIJJJJJJIJIJJJHIJJJIJFHIIJJJJJJIJJJIIIIIHHHGGFGFFFDEDEEDCDEEDDEEDDCCDDC@CACDD_Mismatch_0_Sense_+_Library_PoolT
AGACATCTTGTTGGCCATAATTCTGCCTCCGTTGGGAGTCTTTCTCAGATTCGGCTGCCATGTTGAGTTCTGGATATGTCTGCTCCTCACTATT
>Frequency_5_QualityScore_DEGFCGGIIEIIGHFHEHHEGBCBDGEHEHEIIIIHHGFFHCGBFFFHIHHEGFFHHHFFFHGHCEFGHFEFFDFCDFGDFBBEFEEEE_Mismatch_0_Sense_+_Library_PoolT
CTTCATTTTATTGTTGTTCAGTAAGGTTCATCATTGTAACCCTAGTTTGTAATGTAATATTAATAAAAACTTGTCACATGATTCATTAC
>Frequency_1_QualityScore_EFHHHHHJJJJJJHJIJJJJJHHJJJEHIJJIIJJJJJIJIJJJJGIIJIIIIJIJIIIJJJIIJJJIIHGIIIJJJIGHHGHHHHFFF_Mismatch_0_Sense_+_Library_PoolC
CTTCATTTTATTGTTGTTCAGTAAGGTTCATCATTGTAACCCTAGTTTGTAATGTAATATTAATAAAAACTTGTCACATGATTCATTAC
>Frequency_5_QualityScore_FFHGHCGHIIJJJIJIJJJJIJIJHIEHHHIGIJGHIIIIFHGHGFHIHGGFFFEBFECEFFEDCDD:>AABACDDBC?BCDDDEEDCABBBBC_Mismatch_0_Sense_+_Library_PoolT
GGGAGTCTTTCTCAGATTCGGCTGCCATGTTGAGTTCTGGATATGTCTGCTCCTCACTATTTTGGGGTACCTACCCGGAATTATTTACGCCATC
>Frequency_5_QualityScore_EFFHHHHJJJJJJIIIJIJJJIJIJJJJJJJJJJJIJJJIIIIIIIHIHHHHGGGFFEEDDDDDDDDD?>ADDDDDDDD@B>BCBDBDDEBCCB_Mismatch_1_Sense_+_Library_PoolT
GGTACCTACCGGGAATTATTTACGCCATCTACGCCATCACCAAGTGAAATCCATGGCTGGGGCTGCGGTCTCTCCAACCAGATTTGATTTAGGA
>Frequency_5_QualityScore_EEHGHGGJGHIIFGGHFHDGHDFIIJEGIE>DGHEHHHIHIHIIIIIJIHHGFEGHIHHIHGFFEEEECDCDBCACBCDDCDDDDDDBCBCDBC_Mismatch_1_Sense_+_Library_PoolT
TGGATATGTCTGCTCCTCACTATTTTGGGGTACCTACCTGGAATTATTTACGCCATCTACGCCATCACCAAGTGAAATCCATGGCTGGGGCTGC
>Frequency_5_QualityScore_DEHHHGGIIJHGIIIIGGGIAHGEHIHIHHFHDGHIHHHHIHHHIHGIIIIIGEEEDFFEEEDCDCCDCCBCACBCBCCCCCDCCCBCA@BCCA_Mismatch_1_Sense_+_Library_PoolT
TCTGGATATGTCTGCTCCTCACTATTTTGGGGTACCTACCGGGAATTATTTACGCCATCTACGCCATCACCAAGTGAAATCCATGGCTGGGGCT
>Frequency_5_QualityScore_FFHHHHHIJJJJHJJJJJJJIJJJJJJJHIIJJJIJJJJIJJJJJJJJJJJJJIJJIJJGIHIJJJDGIFGHIHHHGGFGFFFEEADEEDEEED_Mismatch_0_Sense_+_Library_PoolT
CAACCAGATTTGATTTAGGAACCTCCTGTTATTGATTGTTCTTCATTTTATTGTTGTTCAGTAAGGTTCATCATTGTAACCCTAGTTTGTAATG
>Frequency_5_QualityScore_EEGGHHGIJJHIHFHEECGDGHEHIIEHEGEHHFIIIHHHHIIIIIJIIBEEGGFFGGFCEEEEEDDEEDDDDD?CCDDDCCBCBCC?BCCEED_Mismatch_1_Sense_+_Library_PoolT
TGGCTGGGGCTGCGGTCTCTCCAACCAGATTTGATTTAGGAACCTCCTGTTATTGATTGTTCTTCATTTTATTGTTGCTCAGTAAGGTTCATCA
>Frequency_5_QualityScore_FFHHHHHJIJJJJJJJJJIJIJJIHIJJJJJJJJJJJJJIJIIJIJFHIJJJIJJJIJJJIIJJIFGIIIIIJJIIHHGHHHHGGFFFFFEEEE_Mismatch_0_Sense_+_Library_PoolT
ACCTCCTGTTATTGATTGTTCTTCATTTTATTGTTGTTCAGTAAGGTTCATCATTGTAACCCTAGTTTGTAATGTAATATTAATAAAAACTTGT
>Frequency_5_QualityScore_FFHHHHHJJJJJJJJIJFHHHIIJHJJJIJHIJIJHJIJIJJIJJJJJJIHFHGHGFFFFFEEEEEEDEDDEEDDDDDDDDDDDDDDDD?BCDD_Mismatch_1_Sense_+_Library_PoolT
CATGGCTGGGGCTGCGGTCTCTCCAACCAGATTTGATTTAGGAACCTCCTGTTATTGATTGTTCTTCATTTTATTGTTGCTCAGTAAGGTTCAT
>Frequency_1_QualityScore_FFHHHHHJJJJJJIIIGFFGHIJJJJJJIJEIIJJGIIJJJJIHIFHIJJIEHHHHHFFFFDFFEEEDEEEEFDDDEDDDDDBDADDDD3>AAD_Mismatch_1_Sense_+_Library_PoolC
CATGGCTGGGGCTGCGGTCTCTCCAACCAGATTTGATTTAGGAACCTCCTGTTATTGATTGTTCTTCATTTTATTGTTGCTCAGTAAGGTTCAT
>Frequency_5_QualityScore_FFHHHHGIIIJJJIJJJJHJJJIJJIJJIJIJJJJEGIJJJJJJJJJJJJJJIJGIJJIJJJJHJHIHJGHHHIIIIIIHHGHHFGFFFFFFEE_Mismatch_0_Sense_+_Library_PoolT
TTGATTGTTCTTCATTTTATTGTTGTTCAGTAAGGTTCATCATTGTAACCCTAGTTTGTAATGTAATATTAATAAAAACTTGTCACATGATTCA
>Frequency_5_QualityScore_EEHGHHHJIIJIJJJJJGIIIJFIJJIJJJIJJJJIJIJJJJJJJIJJIJJIJIIJJIBFHHIJJJJJHHFGIHHHHBEGFFGGFFEEEEEEEE_Mismatch_2_Sense_+_Library_PoolT
ATTGATTTAGGAACCTCATGTTATTGATTGTTCTTCATTTTATTGTTGTTCAGTAAGGTTCATCATTGTAACCCTAGTTTGTAATGTAATATTA
>Frequency_5_QualityScore_FFHHGHHJJJJJJJJIIGIIJJHIJJIIIIJJJIJJJJHIIJJIIIJJJJJJJJIIIIIIIIIHIHGGGFFGGFFEDDEEEEDEEDEEEDDDDD_Mismatch_1_Sense_+_Library_PoolT
GCGGTCTCTCCAACCAGATTTGATTTAGGAACCTCCTGTTATTGATTGTTCTTCATTTTATTGTTATTCAGTAAGGTTCATCATTGTAACCCTA
>Frequency_5_QualityScore_FBEEGGHJJIHIHJIFIIIHHGIJJJIIIJJHIBFHGIHHIIIIHIHHHIIHGHHGIIIGHIGHHGHGHGHHHGGGGEEEEEEEED@BCCCCCD_Mismatch_0_Sense_+_Library_PoolT
CTGAGCCTGAACTTGAGCTTGCTTTCACTCCAGTATATACCTCCTTTCTCTGTTTTCCTGTGTTGGCTCTCTGATCACTTTTCTCACCAGTCAT
>Frequency_5_QualityScore_EFHHHHHJJJGIHIJJJIIGIJJIIJJJIIJJHIIJIJIJJJIJJJJIIJHIIJIHJJIJJIH_Mismatch_0_Sense_+_Library_PoolT
TTCATCATTGTAACCCTAGTTTGTAATGTAATATTAATAAAAACTTGTCACATGATTCATTAC
>Frequency_1_QualityScore_FFHHHHHJJJIJJJJJJJJIJJJIJJIJGIGIJJJJJJJJJJJJIJJJJIJIJJJJJJJJJJJ_Mismatch_0_Sense_+_Library_PoolC
TTCATCATTGTAACCCTAGTTTGTAATGTAATATTAATAAAAACTTGTCACATGATTCATTAC
>Frequency_5_QualityScore_FEGHGHHGIHIJJIIJIIJHJJJIJJIHIJJJIJJJIIIIIIIIJIIJHIHIIIHAFGHIIFIIIHIHIIHIIIBFHHFGCGFEEFEEFFEEDE_Mismatch_1_Sense_+_Library_PoolT
GATTTAGGAACCTCCTGTTATTGATTGTTCTTCATTTTATTGTTGCTCAGTAAGGTTCATCATTGTAACCCTAGTTTGTAATGTAATATTAATA
>Frequency_2_QualityScore_FEGHHHHJJIJJJJJIIIJIJJJIIJIHIJJIJJIJIIJJJJIIJJJJIIHIIIIBFIIIIJJJJIIIIIIJHIEFHHHHGGGCEEEDEEFEEE_Mismatch_1_Sense_+_Library_PoolC
GATTTAGGAACCTCCTGTTATTGATTGTTCTTCATTTTATTGTTGCTCAGTAAGGTTCATCATTGTAACCCTAGTTTGTAATGTAATATTAATA
>Frequency_4_QualityScore_EEHHHHHIJJJIIJGHIEEFGGGIIGIICHEHIIIEGIIFHIFIIJIJJHIHHFHGDCDCEDEEEECCEDEEEDDCCDCECD?CBBCCC@CCCD_Mismatch_1_Sense_+_Library_PoolT
CATGGCTGGGGCTGCGGTCTCTCCAACCAGATTTGATTTAGGAACCTCCTGTTATTGATTGTTCTTCATTTTATTGTTATTCAGTAAGGTTCAT
>Frequency_4_QualityScore_FFHGGHHHIJJJIIIIJIJJIJIJHIGIIJIIGGHIIJJIGIIIIJJJIJJIGIIIIIIIHIIHIIHIIEGGEEDFGFEEEEEECDCCAABCBC_Mismatch_2_Sense_+_Library_PoolT
CTGAGCCTTAACTTGAGCTTGCTTTCACTCCAGTATATACCTCCTTTCTTTGTTTTCCTGTGTTGGCTCTCTGATCACTTTTCTCACCAGTCAT
>Frequency_4_QualityScore_FFHGHHHJJJJIJHIIGIJJJJJJJCGHJJIJJJJJIIJJIJJJJIIJJIIIIHGGGEEEEEEEECCCDDEDDDDDDDDDDCCCDCDDDDD@BC_Mismatch_0_Sense_+_Library_PoolT
ATGTCTGCTCCTCACTATTTTGGGGTACCTACCCGGAATTATTTACGCCATCTACGCCATCACCAAGTGAAATCCATGGCTGGGGCTGCGGTCT
>Frequency_1_QualityScore_FFHHDDHIIIJJJGHJHJJJJJJJICFHIJJJGIJJJIGGIJJJJGGHIJJJIHEHGDFFECCCEBB@CCDDDDDDDDCBDBBD<BBDDDD@BD_Mismatch_0_Sense_+_Library_PoolC
ATGTCTGCTCCTCACTATTTTGGGGTACCTACCCGGAATTATTTACGCCATCTACGCCATCACCAAGTGAAATCCATGGCTGGGGCTGCGGTCT
>Frequency_4_QualityScore_FFHHHHGJJIIJJIJJHIHIHIJIIIJJHIIIJIJJJJJJJJIIIIIJHIIHIIIICGIIGIIHIJIJIIIIIHGEGFGADEFFEEEEDEEEED_Mismatch_0_Sense_+_Library_PoolT
TGATTTAGGAACCTCCTGTTATTGATTGTTCTTCATTTTATTGTTGTTCAGTAAGGTTCATCATTGTAACCCTAGTTTGTAATGTAATATTAAT
>Frequency_4_QualityScore_FFEGHHHJJIIIJIIJJJJJJIJGIIIIIJJJIIIIIJIIJJHHIIJGIIIHJIIIIIHGFFEDDDCD>>ACDCCCDDDCCACCDDCDCDCCA@_Mismatch_2_Sense_+_Library_PoolT
GGTACCTACCTGGAATTATTTACGCCATCTACGCCATCACCAAGTGAAATCCATGGCTGGGGCTGCGGTCTCTCCAACCAGAATTGATTTAGGA
>Frequency_4_QualityScore_EFHHHGHJJCGHIJIIJJJJIJJJIIJJJJIIJIJJJJJIIJJIJIJIIIGGHHHHGGGGGFFEEECCC@BCDDD@?@CCCCCDDCCCBCCCDD_Mismatch_2_Sense_+_Library_PoolT
ATTTTGGGGTACCTACCTGGAATTATTTACGCCATCTACGCCATCACCAAGTGAAATCCATGGCTGGGGCTGCGGTCTCTCCAACCAGAATTGA
>Frequency_2_QualityScore_EEHHFHEDI?CFIIFIFIGIEIIIIJGIIGGGIIIIJJHGHIIHIGIHGBFDGECEEGGCCCACEDCAAACCDAB=?ACCCBCCCCB@>BBBC?_Mismatch_2_Sense_+_Library_PoolC
ATTTTGGGGTACCTACCTGGAATTATTTACGCCATCTACGCCATCACCAAGTGAAATCCATGGCTGGGGCTGCGGTCTCTCCAACCAGAATTGA
>Frequency_4_QualityScore_FFHHHHHJJJJJJJJJJJJJIJIJJJJJJJJJJJJJJJJJJJJJDHHHHGHEFFFEDEEDEEDEDEDDDDCDDDDDDDEEEEDDDEDDDDDEDD_Mismatch_2_Sense_+_Library_PoolT
CCATCTACGCCATCACCAAGTGAAATCCATGGCTGGGGCTGCGGTCTCTCCAACCAGAATTGATTTAGGAACCTCATGTTATTGATTGTTCTTC
>Frequency_1_QualityScore_FFHHHHHJJJJJJJJJJJJJGHIJJIJJJJJIJJJJJJJJJJJJHIJJJHHHHHFFFFEEDEEEDEDDDCDDDDDDDDEEFEDDDEDDDDDEDD_Mismatch_2_Sense_+_Library_PoolC
CCATCTACGCCATCACCAAGTGAAATCCATGGCTGGGGCTGCGGTCTCTCCAACCAGAATTGATTTAGGAACCTCATGTTATTGATTGTTCTTC
>Frequency_4_QualityScore_FFHGHFGIIIIIIJHIHICIIGIIJJHIJJBGHHIIIIJJJHIIJIJJJJIHIIIHHHGGFFDDDECCCCCCDDCDCBCDDDCDCDDCCCCCCC_Mismatch_0_Sense_+_Library_PoolT
TGGATATGTCTGCTCCTCACTATTTTGGGGTACCTACCCGGAATTATTTACGCCATCTACGCCATCACCAAGTGAAATCCATGGCTGGGGCTGC
>Frequency_4_QualityScore_EEGGGGGIIIIIIIIIIIIFHGHIIIIHIIIHIIHIHHIHIIHEGHGHEFFGGFDEBACCDCA?CBCCB>>BCCABDCDADCCDEBBBACECDC_Mismatch_2_Sense_+_Library_PoolT
CATCTACGCCATCACCAAGTGAAATCCATGGCTGGGGCTGCGGTCTCTCCAACCAGAATTGATTTAGGAACCTCATGTTATTGATTGTTCTTCA
>Frequency_4_QualityScore_EEHHGGGIIJIIIGHIGHHIHIIIGHIJIIIHIHHHIIIHIHIIDGIIEIGGIIIIGHGFH?CFGHIIG@DDEGHGGGFG?BBDDEEEDEEEED_Mismatch_1_Sense_+_Library_PoolT
AGATTTGATTTAGGAACCTCCTGTTATTGATTGTTCTTCATTTTATTGTTATTCAGTAAGGTTCATCATTGTAACCCTAGTTTGTAATGTAATA
>Frequency_4_QualityScore_FEHGGGGIIIHIIJJIIJJIIJIIHIIJJIJJJIFHHAGGGHIIIJIIIGIIJIGDHGEGDE@BDEDCDCEDCCDCA>@CCCCCDDCCCBCCCD_Mismatch_0_Sense_+_Library_PoolT
GAGGGAGGGCACAGCAACCTTTATAGACATCTTGTTGGCCATAATTCTGCCTCCGTTGGGAGTCTTTCTCAGATTCGGCTGCCATGTTGAGTTC
>Frequency_1_QualityScore_FFHHHDHIIIJJJJIIIJJJJJIJJJJJIJJJJJJJJJJJJJJJJJJJJJJJJJJHHHHFFFAEEEEDECEDDDDDDDDDDDDDDDEEDDDCDD_Mismatch_0_Sense_+_Library_PoolC
GAGGGAGGGCACAGCAACCTTTATAGACATCTTGTTGGCCATAATTCTGCCTCCGTTGGGAGTCTTTCTCAGATTCGGCTGCCATGTTGAGTTC
>Frequency_4_QualityScore_FFHHHHHJJJJIHHGGICFGGGHHFIIIHIFIIIIGHIJHIIHIIIJIIHGFFFGGGFFEFEEEEEDCEDEEEDDDCCCCBDDDEEDCC>BCDE_Mismatch_0_Sense_+_Library_PoolT
CATGGCTGGGGCTGCGGTCTCTCCAACCAGATTTGATTTAGGAACCTCCTGTTATTGATTGTTCTTCATTTTATTGTTGTTCAGTAAGGTTCAT
>Frequency_1_QualityScore_FFHGHHHJJJJJIJJJJDHHIJJJJJJJHIGIJJIIIHIHIIFHIJJJHGHHHFFFFFFFDEDEEEEEEDFEFDDDDDDDBDEDDEDDDACCCD_Mismatch_0_Sense_+_Library_PoolC
CATGGCTGGGGCTGCGGTCTCTCCAACCAGATTTGATTTAGGAACCTCCTGTTATTGATTGTTCTTCATTTTATTGTTGTTCAGTAAGGTTCAT
>Frequency_4_QualityScore_EEEGGGFHIIEIGIIIIIHFFEGEEFCGHIIHCGHIEHFHGDGCGGFCFFFGGFHC?DE;;BFFEDDACB?@ACCEEEECA?AACCCCCCAACC_Mismatch_0_Sense_+_Library_PoolT
TTCTCAGATTCGGCTGCCATGTTGAGTTCTGGATATGTCTGCTCCTCACTATTTTGGGGTACCTACCCGGAATTATTTACGCCATCTACGCCAT
>Frequency_4_QualityScore_FFHHGGHIJJJJJJJIJIIGIHIJIIIHIIIJDGIIJJJJJJHIIJJJJIIEHIIIIIIIHHIJIIJIIEHIIJJIHGGGGEFGGGGFFFEEEE_Mismatch_1_Sense_+_Library_PoolT
ATTGTTCTTCATTTTATTGTTATTCAGTAAGGTTCATCATTGTAACCCTAGTTTGTAATGTAATATTAATAAAAACTTGTCACATGATTCATTA
>Frequency_4_QualityScore_EFHHHHHHJJJJGIIJIJJJJIIJJJJJJJJGIJJIJJJJIIJJJJJIJJJIJJJJIJJIJIIIJJHIJFHIJJI_Mismatch_0_Sense_+_Library_PoolT
TGTTCAGTAAGGTTCATCATTGTAACCCTAGTTTGTAATGTAATATTAATAAAAACTTGTCACATGATTCATTAC
>Frequency_4_QualityScore_CEFGFEFIIIIDGGIIHIIIIJHIJIJEGHIIIIHIIHGGHIHIHHHIIFHGEEFIFHGHGHGFF?AEGEFIFEFEEHGEEEED=BBDDDECCB_Mismatch_1_Sense_+_Library_PoolT
AACCAGATTTGATTTAGGAACCTCCTGTTATTGATTGTTCTTCATTTTATTGTTGCTCAGTAAGGTTCATCATTGTAACCCTAGTTTGTAATGT
>Frequency_1_QualityScore_FFHHHHHJJJJHIIJJJJJGIJIJJIJHIJJJJIIIJHIJJIJGIJJJJJJJJJJJJJJICGGIIFFHIEHIJIJFHHHHHFDF;CDEDEEEED_Mismatch_1_Sense_+_Library_PoolC
AACCAGATTTGATTTAGGAACCTCCTGTTATTGATTGTTCTTCATTTTATTGTTGCTCAGTAAGGTTCATCATTGTAACCCTAGTTTGTAATGT
>Frequency_4_QualityScore_FEHHGGGGGIIIIIIIIJHIEHIIHEHHIHIGGIIIIIIIJEHGIIHGIIJIIIIGHFHHIHFFGGGGFFEECE=ABDDABCDEDDCEDDDDDD_Mismatch_0_Sense_+_Library_PoolT
GCTGCGGTCTCTCCAACCAGATTTGATTTAGGAACCTCCTGTTATTGATTGTTCTTCATTTTATTGTTGTTCAGTAAGGTTCATCATTGTAACC
>Frequency_2_QualityScore_FFHHGHGHIIIJJJIJJJHIGIIGIGIIIJJJHIIJIJJ9EFHIIIIIIIJEIIJJJJJIIGEHHHHHHFFFFEEECEDACCCEEDCECEEECC_Mismatch_0_Sense_+_Library_PoolC
GCTGCGGTCTCTCCAACCAGATTTGATTTAGGAACCTCCTGTTATTGATTGTTCTTCATTTTATTGTTGTTCAGTAAGGTTCATCATTGTAACC
>Frequency_4_QualityScore_FFHHHGHIJJJIJJJJIEIIIJIIJJJIIIJJIGHHIIIIIJJJIJJJJJJJJIIIJJIJHJIIIIIHIFGGGGEDEEEEEEEEEEDECCDDDD_Mismatch_2_Sense_+_Library_PoolT
GCCTGAGCCTTAACTTGAGCTTGCTTTCACTCCAGTATATACCTCCTTTCTTTGTTTTCCTGTGTTGGCTCTCTGATCACTTTTCTCACCAGTC
>Frequency_4_QualityScore_FFHHHHHJJJJJJJJJJIIJIIJEGIIIJJJJJJIJHIJJIGIJJJIJJJIIIHGGGEFEEEEEEEEDEDDDDDEEEEEDDDDDDEDEEDDEDD_Mismatch_1_Sense_+_Library_PoolT
GAAATCCATGGCTGGGGCTGCGGTCTCTCCAACCAGATTTGATTTAGGAACCTCCTGTTATTGATTGTTCTTCATTTTATTGTTATTCAGTAAG
>Frequency_4_QualityScore_FFHHHHHJIJIJJJJJIJJJJJJJJJIJIJJJGHIIJJJJIJJIIFHIHIIJJIHHGHHGFFFEEEDEDCCDDEDDCDDEDDEEEEEEDDDEDD_Mismatch_1_Sense_+_Library_PoolT
TCACCAAGTGAAATCCATGGCTGGGGCTGCGGTCTCTCCAACCAGATTTGATTTAGGAACCTCCTGTTATTGATTGTTCTTCATTTTATTGTTA
>Frequency_4_QualityScore_FFHHHHHJIJIJIJJIIJJJJJIIJJJJJJJIJJJJJJJJJIIJJJJIJJJJIJJJIJIJJJIIIJJJJIGHHHHHGGGFFEFFEEED?CDDCE_Mismatch_1_Sense_+_Library_PoolT
CTCCAACCAGATTTGATTTAGGAACCTCCTGTTATTGATTGTTCTTCATTTTATTGTTATTCAGTAAGGTTCATCATTGTAACCCTAGTTTGTA
>Frequency_4_QualityScore_FFHHHHHJJJJJEGHIJIJJJJJIJJJIJJJJJIJJJJJJIIIJJIIHHHHHFFEFFEEEEEEEDDDDDDDDDDDDDD?CDDDDDDCDDACBCD_Mismatch_0_Sense_+_Library_PoolT
ACTATTTTGGGGTACCTACCCGGAATTATTTACGCCATCTACGCCATCACCAAGTGAAATCCATGGCTGGGGCTGCGGTCTCTCCAACCAGATT
>Frequency_1_QualityScore_FFHHHHHJJJJJFHIJJJJJJJJJJJJJJJJJJIJJIJJJJJJJIJJJHHHHHFFFFFFEEEEEEDDDDDDDCDDDDDBBDDDDDDDDDDDDDC_Mismatch_0_Sense_+_Library_PoolC
ACTATTTTGGGGTACCTACCCGGAATTATTTACGCCATCTACGCCATCACCAAGTGAAATCCATGGCTGGGGCTGCGGTCTCTCCAACCAGATT
>Frequency_4_QualityScore_FFHGGGFIIIIJJJIIIIIJHHHHHIIIJJHIIIIIJJJEEGHHGIIJGIIHIIIIIIIJIJIIIIHIIEGIIIIIIJHHHGG_Mismatch_1_Sense_+_Library_PoolT
TTTATTGTTGCTCAGTAAGGTTCATCATTGTAACCCTAGTTTGTAATGTAATATTAATAAAAACTTGTCACATGATTCATTAC
>Frequency_4_QualityScore_FEHGHGHIJIJHIIIIJJIIIJFIGHHHIJJJDHIICGHIIIJJJIIIFHIIIIIIIHIIHIHHHGGFEBCEEEDCADCCBDCCCDDDDDDDCC_Mismatch_1_Sense_+_Library_PoolT
GAGTTCTGGATATGTCTGCTCCTCACTATTTTGGGGTACCTACCTGGAATTATTTACGCCATCTACGCCATCACCAAGTGAAATCCATGGCTGG
>Frequency_4_QualityScore_DDEFDGGIIGHIIIIIHIIHGGGFFFEGHIEHFHHIGIIFFEA?DGHFIIIHGFGGGDHHHFFFGGHFEADECDDBCDCCCCCCCC??ACCCCB_Mismatch_1_Sense_+_Library_PoolT
CATGTTGAGTTCTGGATATGTCTGCTCCTCACTATTTTGGGGTACCTACCTGGAATTATTTACGCCATCTACGCCATCACCAAGTGAAATCCAT
>Frequency_4_QualityScore_FFHGHGHJJJIJIIJJJJJIJIJIIJJIJJJIIJJJJJJJJJJJJJIJJJJIJJHIIIIGHIJJJJIJIJIIIIJIGHEGGGGFFFFEFEECEE_Mismatch_0_Sense_+_Library_PoolT
ATTTGATTTAGGAACCTCCTGTTATTGATTGTTCTTCATTTTATTGTTGTTCAGTAAGGTTCATCATTGTAACCCTAGTTTGTAATGTAATATT
>Frequency_4_QualityScore_EFGHHGGIJIIIIEGHGHIJJIIJFHEHIIIHIIIIIJHHJJJJIIIGHEEGGEGFGDEEEEEEEEEEEDEDEDDEDEEDEEDDD=ACDEEDCE_Mismatch_1_Sense_+_Library_PoolT
GCTGGGGCTGCGGTCTCTCCAACCAGATTTGATTTAGGAACCTCCTGTTATTGATTGTTCTTCATTTTATTGTTATTCAGTAAGGTTCATCATT
>Frequency_4_QualityScore_EFHHHHHJJJEHHIJJJJJJJJJJJIJJJJJIIJJJJJJJJJJJJJJJJJJIHIGHHHGGFEEEFEDCDCCCCDDD?ACDDDDDDDCBCABCCD_Mismatch_2_Sense_+_Library_PoolT
TATTTTGGGGTACCTACCTGGAATTATTTACGCCATCTACGCCATCACCAAGTGAAATCCATGGCTGGGGCTGCGGTCTCTCCAACCAGAATTG
>Frequency_4_QualityScore_FFHHHGHIJIIJJJIJJJJJIJIIIJHIIJJHIIHIIIJJJIJJJIIIIJJIIJIIIIIDGIIJIIIIIIIGIIHHFHADFGGEFEFCEEDDEE_Mismatch_1_Sense_+_Library_PoolT
ATTTGATTTAGGAACCTCCTGTTATTGATTGTTCTTCATTTTATTGTTGCTCAGTAAGGTTCATCATTGTAACCCTAGTTTGTAATGTAATATT
>Frequency_3_QualityScore_DCGFGDGGGFHHGGHIIIIHHEGBFHHGGIIDHGIJHIIHIIIIFGFFHFGGFIEFGHG8AEEFGHFEDCDEGEEEFFAFEFCDEEEDBDCDDE_Mismatch_1_Sense_+_Library_PoolC
ATTTGATTTAGGAACCTCCTGTTATTGATTGTTCTTCATTTTATTGTTGCTCAGTAAGGTTCATCATTGTAACCCTAGTTTGTAATGTAATATT
>Frequency_4_QualityScore_EEGHHHGIHIIIJHIHGGHGHIGIIIGIIGIIIIGGGIGHGFGHIIHG>AFHHIIIHHIFEHGIIGHCFAFEHGFGFFEGEGFFDBBBACDCCA_Mismatch_0_Sense_+_Library_PoolT
GAACCTCCTGTTATTGATTGTTCTTCATTTTATTGTTGTTCAGTAAGGTTCATCATTGTAACCCTAGTTTGTAATGTAATATTAATAAAAACTT
>Frequency_1_QualityScore_FFHHHHHJJJIJIIJJIJJJIIGJJJJJJJJJJJJJJJJJJJJHJJJIDHIIJJJHHHHHDFEFFDECCCCCEEEDFDDDEEFEEEEDDDDDDD_Mismatch_0_Sense_+_Library_PoolC
GAACCTCCTGTTATTGATTGTTCTTCATTTTATTGTTGTTCAGTAAGGTTCATCATTGTAACCCTAGTTTGTAATGTAATATTAATAAAAACTT
>Frequency_4_QualityScore_FFHGGGHJJJIJIHIIIIIIIIIGIHIIIIIJJJJJJAFIIIIIJJJIHGIIIIJIJIIIIHIHHHGGEBACEDEDDDDDDCECDDDDDDDCCC_Mismatch_1_Sense_+_Library_PoolT
TGAGTTCTGGATATGTCTGCTCCTCACTATTTTGGGGTACCTACCTGGAATTATTTACGCCATCTACGCCATCACCAAGTGAAATCCATGGCTG
>Frequency_4_QualityScore_FEGHGHHJJIJHIIIJIIJJIJIFIGFIJJIJIIIIJJHIIGIGGCGHIIJHHIIGIHIIHIIGEFBEEECDDE@CEEACACDDCDEEBCCBCA_Mismatch_0_Sense_+_Library_PoolT
CCTTTATAGACATCTTGTTGGCCATAATTCTGCCTCCGTTGGGAGTCTTTCTCAGATTCGGCTGCCATGTTGAGTTCTGGATATGTCTGCTCCT
>Frequency_1_QualityScore_FFHHHGHJJJJJJJJJJJJJJJJIJJJJJJJJJJJJJJIJJIIIIFHIIJJJJIIHJJJJEHIGEFDFFFEFCECDEECDCCDDDDEEDCDCCD_Mismatch_0_Sense_+_Library_PoolC
CCTTTATAGACATCTTGTTGGCCATAATTCTGCCTCCGTTGGGAGTCTTTCTCAGATTCGGCTGCCATGTTGAGTTCTGGATATGTCTGCTCCT
>Frequency_4_QualityScore_FFHHHHHIJHIIIIIHIIJIIFHGIIHIJIHIGIIIFIHGGIIIFGFI?CGGGGIHIHGCDDEDEEECCCCABBDDCCCCDCBDCDDACCCDAD_Mismatch_1_Sense_+_Library_PoolT
GGCTGCCATGTTGAGTTCTGGATATGTCTGCTCCTCACTATTTTGGGGTACCTACCGGGAATTATTTACGCCATCTACGCCATCACCAAGTGAA
>Frequency_4_QualityScore_EEGHHDGIHIGIGEGGFHHHIIIHIFGHIIGHHGHHHHGHGGFHIGGGFGHHCEGGAEGEFFFFEFEEEDEDDCEDEEDCDCDD=A=ACEDCEC_Mismatch_1_Sense_+_Library_PoolT
CTGGGGCTGCGGTCTCTCCAACCAGATTTGATTTAGGAACCTCCTGTTATTGATTGTTCTTCATTTTATTGTTATTCAGTAAGGTTCATCATTG
>Frequency_4_QualityScore_EEGGHGHHIIJIHIIIIIIJIJIJGHIIIIGGFHGIIIIIFGIIIHFIIIIGIHGHFIHDGAFGGHHFEEEFFFEEDCDEEEBBCABCCCCACA_Mismatch_2_Sense_+_Library_PoolT
CTTGTTGGCCATAATTCTGCCTCCATTGGGAGTCTTTCTCAAATTCGGCTGCCATGTTGAGTTCTGGATATGTCTGCTCCTCACTATTTTGGGG
>Frequency_4_QualityScore_EEGFHGGIGIIFHIHIIIJIIGIICGEHHHIIJJIIIIAGIIIIIIJHHHGIIGHHIFGFFEEEDECCCCDACDDCDCCCDDCCDDDDDDCDDD_Mismatch_1_Sense_+_Library_PoolT
TTGAGTTCTGGATATGTCTGCTCCTCACTATTTTGGGGTACCTACCGGGAATTATTTACGCCATCTACGCCATCACCAAGTGAAATCCATGGCT
>Frequency_4_QualityScore_FFHHHHHJIJJJIIJJJIJJJJJJIJIJJIIJJJJIJJJIJJJJJJJJJJJJJJIJJIJJJJIIIIIFIEGGGGGGGFFEFFEEDEACEEDEED_Mismatch_2_Sense_+_Library_PoolT
CCAACCAGAATTGATTTAGGAACCTCATGTTATTGATTGTTCTTCATTTTATTGTTGTTCAGTAAGGTTCATCATTGTAACCCTAGTTTGTAAT
>Frequency_2_QualityScore_FFHHHHHJIJIIIHIJIJIJIGIJIJHIJIIIJJJJJIJJJJJJIJJJJIJJIIIIJIJJIIIIJIIEHEEGGHGGGDGEDEEEEEBCDEEECD_Mismatch_2_Sense_+_Library_PoolC
CCAACCAGAATTGATTTAGGAACCTCATGTTATTGATTGTTCTTCATTTTATTGTTGTTCAGTAAGGTTCATCATTGTAACCCTAGTTTGTAAT
>Frequency_4_QualityScore_EFGGGGHJIIIIIFHIIHIFIHIDGFHIIIJIIGHIHIIJHIIIGIIIHIIIGGGEGGEEEFEFEEECEBDCCCCCCCCC<=ACCCCCECCBCC_Mismatch_0_Sense_+_Library_PoolT
CGTCATCTCAATCACAATGAGGGAGGGCACAGCAACCTTTATAGACATCTTGTTGGCCATAATTCTGCCTCCGTTGGGAGTCTTTCTCAGATTC
>Frequency_4_QualityScore_FFHHHHGIIIJJIJJJIIIHJJEGHIIJJIIJJJIGIIIJIJJJIIIIIIIIIGGGFGEFFFFFFEDEEDDDDEEEEEDDDCDDDBCDCDECDD_Mismatch_0_Sense_+_Library_PoolT
AAATCCATGGCTGGGGCTGCGGTCTCTCCAACCAGATTTGATTTAGGAACCTCCTGTTATTGATTGTTCTTCATTTTATTGTTGTTCAGTAAGG
>Frequency_1_QualityScore_DDFD?AFGGGHECAFC)??:@<):?B>?9BF@:6CBF@==;.7=C@C7C25AAE;;)7?.>66;6;;3;@>55;@5@AC@A5,559:;ACD<A:_Mismatch_0_Sense_+_Library_PoolC
AAATCCATGGCTGGGGCTGCGGTCTCTCCAACCAGATTTGATTTAGGAACCTCCTGTTATTGATTGTTCTTCATTTTATTGTTGTTCAGTAAGG
>Frequency_4_QualityScore_FFHHHHGJJIJIJJJJJJAGHIIIIJJJJJJCHIIJJJIHIJJJJJJJJJJGIIIGGGFGEEEEEEEDDBCDDDDBCDCCCDCC7?CDDCDCCC_Mismatch_1_Sense_+_Library_PoolT
CTCCTCACTATTTTGGGGTACCTACCTGGAATTATTTACGCCATCTACGCCATCACCAAGTGAAATCCATGGCTGGGGCTGCGGTCTCTCCAAC
>Frequency_1_QualityScore_FFHHHGHJJJJJJJJJJJAHIJJIIJIJIIIJJJJJJJJIJIGIJIJJJJJFIJJJHHHHFFFFFEFEECEEDDDBDDDBBDDD@@BDCDDCDD_Mismatch_1_Sense_+_Library_PoolC
CTCCTCACTATTTTGGGGTACCTACCTGGAATTATTTACGCCATCTACGCCATCACCAAGTGAAATCCATGGCTGGGGCTGCGGTCTCTCCAAC
>Frequency_4_QualityScore_EEGEGGHJIIIHGGHIIGGIFHFIAFGGIGIIGHIIIEGIIHFGGIIHHFGGHGGDEEACEEECCEEEDACDCCCDEECEA@ABCCBCCDDDCC_Mismatch_2_Sense_+_Library_PoolT
TGAAATCCATGGCTGGGGCTGCGGTCTCTCCAACCAGAATTGATTTAGGAACCTCATGTTATTGATTGTTCTTCATTTTATTGTTGTTCAGTAA
>Frequency_1_QualityScore_FFHHHHHJJJJJJJJJJJJJJJJJ@GHIJJJJJJJJJIJIJIIJJJJJJHIJJHHHHHDEFFFFFEEECAEEDDEEEEEFDDDDDDDDDEDFED_Mismatch_2_Sense_+_Library_PoolC
TGAAATCCATGGCTGGGGCTGCGGTCTCTCCAACCAGAATTGATTTAGGAACCTCATGTTATTGATTGTTCTTCATTTTATTGTTGTTCAGTAA
>Frequency_4_QualityScore_FFHHHHHJJJIJJJJJIIJJJIJIJJJJIJJIJJJJJIIJIJJJJJJJIIIJJGIHGGFEDACDDDDDDBCCBCACCDDDDDEDDDCDDDDDDD_Mismatch_1_Sense_+_Library_PoolT
ACCTGGAATTATTTACGCCATCTACGCCATCACCAAGTGAAATCCATGGCTGGGGCTGCGGTCTCTCCAACCAGATTTGATTTAGGAACCTCCT
>Frequency_4_QualityScore_EEGHHHHJJIIIHIIJIIIJJIIJGIIHIIIIJIGIIJJJJIHIIIIIHIJGHFHHIIHIHEGFGGHEGFEFEGFDFEECDCDDCCCCCCCC@A_Mismatch_0_Sense_+_Library_PoolT
CTTGCTTTCTTGATCCTGAGCCTGAGCCTGAGCCTGAACTTGAGCTTGCTTTCACTCCAGTATATACCTCCTTTCTCTGTTTTCCTGTGTTGGC
>Frequency_4_QualityScore_FFHHHHHIJJJJIJIJJJIJJJJIJJJIIJJJJJIHIJJJFHIJJJJJJJJJIJIJJIJHIIJIIIIJIGIIHIJIJIJJJJJHHHHHFEFFEF_Mismatch_1_Sense_+_Library_PoolT
TGTTATTGATTGTTCTTCATTTTATTGTTATTCAGTAAGGTTCATCATTGTAACCCTAGTTTGTAATGTAATATTAATAAAAACTTGTCACATG
>Frequency_4_QualityScore_FFHHHHHIJJJIIFHIIJIJJJJIIJJIIJJJIJIJIIIHIIFHIIIIFGHIIIIJIIIHHIGEGDEFFCECDDC;?CCCABCA@?9<BCCEED_Mismatch_0_Sense_+_Library_PoolT
CCTCCGTTGGGAGTCTTTCTCAGATTCGGCTGCCATGTTGAGTTCTGGATATGTCTGCTCCTCACTATTTTGGGGTACCTACCCGGAATTATTT
>Frequency_4_QualityScore_FFGHHHHJIJJJJIIIHHGHICFGGHHIIIJJJJHIIIIIIJJIIIHIIHIIHGGFGGFEEEEEECDEEDDEEEEEEDDDEDCEDEEDEECCD?_Mismatch_1_Sense_+_Library_PoolT
AATCCATGGCTGGGGCTGCGGTCTCTCCAACCAGATTTGATTTAGGAACCTCCTGTTATTGATTGTTCTTCATTTTATTGTTATTCAGTAAGGT
>Frequency_4_QualityScore_FFHHHHHIJJIIIHIIJHJHGIIJCGHIJIIIJJIIIIIJJJJFIIIIIIIIEHIIGIIJIIIIIJJJHGHGIIIIIIIGHHHGGGF_Mismatch_1_Sense_+_Library_PoolT
TCATTTTATTGTTGCTCAGTAAGGTTCATCATTGTAACCCTAGTTTGTAATGTAATATTAATAAAAACTTGTCACATGATTCATTAC
>Frequency_4_QualityScore_FFHHHHHJJJGGIIJJJJJJJGIGIJJJIIIIJJJIJJJJJJJJHHIJIJIIIIGGIHHHGGFGFFEEEEDEECEEDDECDDACDDEEDDEDDE_Mismatch_0_Sense_+_Library_PoolT
GGGGCTGCGGTCTCTCCAACCAGATTTGATTTAGGAACCTCCTGTTATTGATTGTTCTTCATTTTATTGTTGTTCAGTAAGGTTCATCATTGTA
>Frequency_4_QualityScore_FFHHHHHJJJJJJIIJJIJAGFIGIJGIIJIIGIIJIHIJJIJIHIJIJIIIHGHGGGGFFFFEEEEEEDEEEEEDDCDDCDDDDDCECDD?BC_Mismatch_1_Sense_+_Library_PoolT
TCCATGGCTGGGGCTGCGGTCTCTCCAACCAGATTTGATTTAGGAACCTCCTGTTATTGATTGTTCTTCATTTTATTGTTGCTCAGTAAGGTTC
>Frequency_4_QualityScore_FFHHHHHJJJJJIJJJJJJJJJJJJJJJJJJJJIJIIIJJJJJJJJJJIIJJJJHHFCCCEEEDDDDDDABDDDDDEDEDDDDDDDDDDDDACE_Mismatch_2_Sense_+_Library_PoolT
GGAATTATTTACGCCATCTACGCCATCACCAAGTGAAATCCATGGCTGGGGCTGCGGTCTCTCCAACCAGAATTGATTTAGGAACCTCATGTTA
>Frequency_1_QualityScore_FFHHHHHIJJJGIIJJJJJJIJJJJJJJJJEGGDGIIJIJJJJJJJIIGHIJDHHFFBBCDDDDDDDDDBBCCCCDEDDDCC@CBDDDDDCDDD_Mismatch_2_Sense_+_Library_PoolC
GGAATTATTTACGCCATCTACGCCATCACCAAGTGAAATCCATGGCTGGGGCTGCGGTCTCTCCAACCAGAATTGATTTAGGAACCTCATGTTA
>Frequency_4_QualityScore_ECFGGGDHGIGIIIHIHIIIIHIIJIGGIGIIDEEGHHHGGIIGGFGHHGHDFHGEEEEEDDDBCD@B@ABBBECA@ACDCCEDECCDCCCDCC_Mismatch_2_Sense_+_Library_PoolT
TCACCAAGTGAAATCCATGGCTGGGGCTGCGGTCTCTCCAACCAGAATTGATTTAGGAACCTCATGTTATTGATTGTTCTTCATTTTATTGTTG
>Frequency_4_QualityScore_EEHGGGGIHIIFGIIJEIFHIJJJJIIIIIIIIHIIIIHGIEGGIIIHIIIHIHIIIIIIIHGHDFGFB>BABCCECAAC;?CC@BCCCBA;AA_Mismatch_0_Sense_+_Library_PoolT
TTCTGCCTCCGTTGGGAGTCTTTCTCAGATTCGGCTGCCATGTTGAGTTCTGGATATGTCTGCTCCTCACTATTTTGGGGTACCTACCCGGAAT
>Frequency_4_QualityScore_FFGGHGHIIHHIIIIIAEHHHGIJJJIGGIIIJIJIJIIIIIIIHIHGGGFFFEEEDD@DABAC@@ACDCACCABCCCDBAA<ABDDDAA?CCB_Mismatch_0_Sense_+_Library_PoolT
CCTCACTATTTTGGGGTACCTACCCGGAATTATTTACGCCATCTACGCCATCACCAAGTGAAATCCATGGCTGGGGCTGCGGTCTCTCCAACCA
>Frequency_4_QualityScore_ECBFDGGCGDEGEEEEGGHHHHGHGEHFGGIEHIGFGGFFEFHFFGGEGHEGCFGGDBD<=ADDAACCC@BCDB=@AA@ACCABB;BA?BABCC_Mismatch_0_Sense_+_Library_PoolT
GGAGGGCACAGCAACCTTTATAGACATCTTGTTGGCCATAATTCTGCCTCCGTTGGGAGTCTTTCTCAGATTCGGCTGCCATGTTGAGTTCTGG
>Frequency_4_QualityScore_FFGHGHGIJEGIIIIIJJJIIIJJGHIIJHIHIIIIIHIHJJJJIIGHGGFEEEEEEEEDDEDDCCCCCACDDCC;?BDDCCCDDD@BACCCCA_Mismatch_1_Sense_+_Library_PoolT
ATTTTGGGGTACCTACCGGGAATTATTTACGCCATCTACGCCATCACCAAGTGAAATCCATGGCTGGGGCTGCGGTCTCTCCAACCAGATTTGA
>Frequency_4_QualityScore_FEHHHHFHIIIIIIHGIIHIIIJJIJIIIJIIIJIIIJIJIHIIIIIJII_Mismatch_0_Sense_+_Library_PoolT
CCCTAGTTTGTAATGTAATATTAATAAAAACTTGTCACATGATTCATTAC
>Frequency_4_QualityScore_FFGHGHHJJJJJIIGIIJIFHIJJJJIIJJJJJJJIIIJJJJJJJIIIIJJHIJJJJJJIHIBEGHGHFGFGGBEFDGEEEEEEEECDDECDBC_Mismatch_1_Sense_+_Library_PoolT
GTCTCTCCAACCAGATTTGATTTAGGAACCTCCTGTTATTGATTGTTCTTCATTTTATTGTTGCTCAGTAAGGTTCATCATTGTAACCCTAGTT
>Frequency_4_QualityScore_EEFGHGHIJIJJIIIJJJIJJIHIIJIIIIIJIIJJIIIJIHIJIEGHIIIJJJIIIIIHIJIJIIEGGCEEEEECCDDDDDDDDCCDDCEDDA_Mismatch_1_Sense_+_Library_PoolT
TGCCATGTTGAGTTCTGGATATGTCTGCTCCTCACTATTTTGGGGTACCTACCTGGAATTATTTACGCCATCTACGCCATCACCAAGTGAAATC
>Frequency_4_QualityScore_FFHHHGGEIIIIGIHHIIIIFIIIIEIIIHIIGGIIIJIIJIIIIJJGIIJIIHIIIIHIHHGGGGGFEEDCCDEDCDD=CCDDECDECEEEDC_Mismatch_1_Sense_+_Library_PoolT
GCTGCGGTCTCTCCAACCAGATTTGATTTAGGAACCTCCTGTTATTGATTGTTCTTCATTTTATTGTTGCTCAGTAAGGTTCATCATTGTAACC
>Frequency_4_QualityScore_FFHHHHHJJIJJJJJJJJJJJJJJJJJJJJIIJJJIIBGIIJJJIIIIIJJIJJJIIIGGGEGGFGCEECDECCEDEEEEDCDCCCCBCCCCEE_Mismatch_0_Sense_+_Library_PoolT
GACATCTTGTTGGCCATAATTCTGCCTCCGTTGGGAGTCTTTCTCAGATTCGGCTGCCATGTTGAGTTCTGGATATGTCTGCTCCTCACTATTT
>Frequency_1_QualityScore_FFHHHHHJJHJJJJJJJJJJJIJJIJJJJJIJJJJIJGGIJJIJJJJGGGIGGIJJJIFGHHECEFCCEEFECEEECEDDDCDCDDC@B>>CAD_Mismatch_0_Sense_+_Library_PoolC
GACATCTTGTTGGCCATAATTCTGCCTCCGTTGGGAGTCTTTCTCAGATTCGGCTGCCATGTTGAGTTCTGGATATGTCTGCTCCTCACTATTT
>Frequency_4_QualityScore_FFHHHHHJJGIIJJGGCGHIJIIIIJJIJIIIJJIIJIIIGIHIJFGIHGIHIJIIIIIIEEEFCEBCACDDEE?ACD:>CCBBCCCABBCDDD_Mismatch_1_Sense_+_Library_PoolT
CTGCCTCCGTTGGGAGTCTTTCTCAGATTCGGCTGCCATGTTGAGTTCTGGATATGTCTGCTCCTCACTATTTTGGGGTACCTACCTGGAATTA
>Frequency_4_QualityScore_EEGGCEGIIIGIJJJIIIIIJEGGFIIIIIIIIIEIIIJIIJIGIIIJJJIIHGGFGFEFFDEFEEEEDCDEDEEECDDDCCCCCDDDDECBC@_Mismatch_0_Sense_+_Library_PoolT
AATCCATGGCTGGGGCTGCGGTCTCTCCAACCAGATTTGATTTAGGAACCTCCTGTTATTGATTGTTCTTCATTTTATTGTTGTTCAGTAAGGT
>Frequency_4_QualityScore_FFHHGHHJJJIIIIHJJJJHIIHIIIIEHIIIJHIJIJHIIIIIHIHIHIHHHHIIIIJIBFFFEEFFECCCBBDCEEDEDCCDCCDDDDCCCC_Mismatch_0_Sense_+_Library_PoolT
TTTCTCAGATTCGGCTGCCATGTTGAGTTCTGGATATGTCTGCTCCTCACTATTTTGGGGTACCTACCCGGAATTATTTACGCCATCTACGCCA
>Frequency_1_QualityScore_FFHHHHHJJJJJJJJJJJJHIIIIGHIFHHJIJIJJJIIJJJJJJJIIFHGDHIJJCHGI;AGHGHHHHDF6<=CCEEEDDBDD@BDDDDDBD7_Mismatch_0_Sense_+_Library_PoolC
TTTCTCAGATTCGGCTGCCATGTTGAGTTCTGGATATGTCTGCTCCTCACTATTTTGGGGTACCTACCCGGAATTATTTACGCCATCTACGCCA
>Frequency_4_QualityScore_EFGGHEGIJIIGIHIIIIHHIIHIGIHHIEHGIIHIIICFIIIHIIIJHHIIIIIIJJIFGIHGGHFEEEEDDEDDCCBCCCACCCDDDDAABB_Mismatch_1_Sense_+_Library_PoolT
TTGAGTTCTGGATATGTCTGCTCCTCACTATTTTGGGGTACCTACCTGGAATTATTTACGCCATCTACGCCATCACCAAGTGAAATCCATGGCT
>Frequency_2_QualityScore_EEHFHHHHIIIJJIIIIIIJIIGIHHGIIGIHIIJIGIDGGHHFGIIIIIIIIHHIIIEHIIIEGGHGDDECDEEDDCACBBA6=?CCCBCDDD_Mismatch_1_Sense_+_Library_PoolC
TTGAGTTCTGGATATGTCTGCTCCTCACTATTTTGGGGTACCTACCTGGAATTATTTACGCCATCTACGCCATCACCAAGTGAAATCCATGGCT
>Frequency_4_QualityScore_FFGHHHHJJJJIIJJHIIHEGIHIHIJJIJJJIJIJJJHHIJJJIHIIIIGIHHIIJJIGGHHHFDFEDCCC@CDECDDDEDDDDDCCCDDCCC_Mismatch_0_Sense_+_Library_PoolT
CAATCACAATGAGGGAGGGCACAGCAACCTTTATAGACATCTTGTTGGCCATAATTCTGCCTCCGTTGGGAGTCTTTCTCAGATTCGGCTGCCA
>Frequency_4_QualityScore_BAAFDFGFHFFHDGIGGCGEGGEGCEGAEEGCDGHGADEIIGFHIGCFCAGFFGGEEAC?>AAC?ABCA=AAAA?A>@AAA<@CC?AB@ACC@>_Mismatch_0_Sense_+_Library_PoolT
GAGTTCTGGATATGTCTGCTCCTCACTATTTTGGGGTACCTACCCGGAATTATTTACGCCATCTACGCCATCACCAAGTGAAATCCATGGCTGG
>Frequency_4_QualityScore_FFGHHGGHIIIHHIIIIIIGIIIFHIIHIIGIJJJIIJI_Mismatch_0_Sense_+_Library_PoolT
AATGTAATATTAATAAAAACTTGTCACATGATTCATTAC
>Frequency_1_QualityScore_DDFHFDHIEHHHJIJIIHBHHJIFHGIJGHIIIGGIIJH_Mismatch_0_Sense_+_Library_PoolC
AATGTAATATTAATAAAAACTTGTCACATGATTCATTAC
>Frequency_4_QualityScore_FFGHGHHJJJJFGIIIIJJJJJJJJJJJJJJJIJJJJJJJJJJIIIHGGGGFFEEEEEEEEEDDCCDDCDDDDDDDD?CDDDDDDDDDCDACDD_Mismatch_1_Sense_+_Library_PoolT
CTATTTTGGGGTACCTACCGGGAATTATTTACGCCATCTACGCCATCACCAAGTGAAATCCATGGCTGGGGCTGCGGTCTCTCCAACCAGATTT
>Frequency_4_QualityScore_EEEFEGGBEGBADGEHGGIGHFHB@CDGHIHFIGIGHHHGIGFGFGFHHIGHHIFFGGECEEDADEEED@BCDDBDCCCCCC=@AA@CCBB@AC_Mismatch_1_Sense_+_Library_PoolT
GGGGCTGCGGTCTCTCCAACCAGATTTGATTTAGGAACCTCCTGTTATTGATTGTTCTTCATTTTATTGTTATTCAGTAAGGTTCATCATTGTA
>Frequency_4_QualityScore_EDFGGCDGHIHHHGIIGIIDCEGEEHFHGHFEEDFGGFGEHHEECFEEEEGGFDGEGFGFACC<CEEECACDEEDCCC=A>ACCDABCBCD?AB_Mismatch_2_Sense_+_Library_PoolT
TCCATGGCTGGGGCTGCGGTCTCTCCAACCAGAATTGATTTAGGAACCTCATGTTATTGATTGTTCTTCATTTTATTGTTGTTCAGTAAGGTTC
>Frequency_4_QualityScore_FFHHGHHIIIIHGIIHIIIJFEHHIHIGIIGIIIJJJJHIIIGIHHIJIIIHIHGGGFDECCDDDB<@AACDDDDDCCAA@BCCBCDDCCCDDC_Mismatch_0_Sense_+_Library_PoolT
TACCTACCCGGAATTATTTACGCCATCTACGCCATCACCAAGTGAAATCCATGGCTGGGGCTGCGGTCTCTCCAACCAGATTTGATTTAGGAAC
>Frequency_1_QualityScore_FFHHHHHJJJJJJJJJJJJJJJJJJJJJJJJJJJJJJJJJIJJJIJJJHHHHHHFFFDDDDDDDDDBDDDDDDDDDDDDBCDDDDDDEDDDDDD_Mismatch_0_Sense_+_Library_PoolC
TACCTACCCGGAATTATTTACGCCATCTACGCCATCACCAAGTGAAATCCATGGCTGGGGCTGCGGTCTCTCCAACCAGATTTGATTTAGGAAC
>Frequency_4_QualityScore_EFGHGGHEGIIJIIIIIIIIJHIIHHIIIIIIHHIIIIIIIIGIHGHIIIGEEFIIGEHHDGHIHCFGGCCDDCEEECCBACDDCEEEEDBCDD_Mismatch_1_Sense_+_Library_PoolT
TTGGGAGTCTTTCTCAGATTCGGCTGCCATGTTGAGTTCTGGATATGTCTGCTCCTCACTATTTTGGGGTACCTACCTGGAATTATTTACGCCA
>Frequency_4_QualityScore_FEGHHHGIIIHHIGHIIJHHFIIIIIIJJIIIJIIIJJIIJIIHIJJJIIIGIJIIIIGIIEHIIIIHHFHIIHIIIIHGCFGGFFEEFDEEEC_Mismatch_2_Sense_+_Library_PoolT
AGAATTGATTTAGGAACCTCATGTTATTGATTGTTCTTCATTTTATTGTTGTTCAGTAAGGTTCATCATTGTAACCCTAGTTTGTAATGTAATA
>Frequency_4_QualityScore_FFHHHHHJJIJJJJIIJJJJJJJJIJJIJJJJJIJJJJJJJJJJJJJJJJJIIJIHHGFEACCDCDDDDCBAC@CDDDDDDEDDDCDDDDDDDD_Mismatch_1_Sense_+_Library_PoolT
CCTGGAATTATTTACGCCATCTACGCCATCACCAAGTGAAATCCATGGCTGGGGCTGCGGTCTCTCCAACCAGATTTGATTTAGGAACCTCCTG
>Frequency_4_QualityScore_FFHHHHHIIHIIIJHIJJJJJJIJJJJJJJHIIJJJJJJJHIIIJJIJJJIJJIIHIJIIJIIHIIIGCBEHGHGFGGGFEECEEDEBBDCCEE_Mismatch_0_Sense_+_Library_PoolT
TCCAACCAGATTTGATTTAGGAACCTCCTGTTATTGATTGTTCTTCATTTTATTGTTGTTCAGTAAGGTTCATCATTGTAACCCTAGTTTGTAA
>Frequency_1_QualityScore_FFHHHHHIJGHIJJHIIJHJIHHIIIIJJJIJJIJJJIJJJJJJJJJJJIJJIJJJJJJJJJIGIIIJHEHIHHHGHHHHFFFFFDECEEEDDD_Mismatch_0_Sense_+_Library_PoolC
TCCAACCAGATTTGATTTAGGAACCTCCTGTTATTGATTGTTCTTCATTTTATTGTTGTTCAGTAAGGTTCATCATTGTAACCCTAGTTTGTAA
>Frequency_4_QualityScore_FFHGGGGIIIEGHHIIIHHIIHHHIIHHGHHHHGGGGGGGGGGGGGGGFGGGFFEEEFEEEEEFEEEEDEDDDDDEDEEDDDBCDDEEDDEDEE_Mismatch_2_Sense_+_Library_PoolT
GGGGCTGCGGTCTCTCCAACCAGAATTGATTTAGGAACCTCATGTTATTGATTGTTCTTCATTTTATTGTTGTTCAGTAAGGTTCATCATTGTA
>Frequency_4_QualityScore_EEGHGGGIIIIIHIJIIIIJJHIGFIIJEFIIIIGGGIIEGGIIIIGIIIIIIGHGFEEEFEADCCDCCCCCCDDEDDCDEEEEDDDDDCDCC@_Mismatch_1_Sense_+_Library_PoolT
CAAGTGAAATCCATGGCTGGGGCTGCGGTCTCTCCAACCAGATTTGATTTAGGAACCTCCTGTTATTGATTGTTCTTCATTTTATTGTTGCTCA
>Frequency_4_QualityScore_FFHHHHHJJJIIIIJJJIJJJJJJJJJJJJJJJIIJJJJJJJJIJJJJIIIJJJIJJJJJIJJJIJIIIFHCEHHGGGGGFFFEEEDEEEBDED_Mismatch_1_Sense_+_Library_PoolT
CTCTCCAACCAGATTTGATTTAGGAACCTCCTGTTATTGATTGTTCTTCATTTTATTGTTATTCAGTAAGGTTCATCATTGTAACCCTAGTTTG
>Frequency_4_QualityScore_FEHHHHHHIJJJHIEHHIJIGIHIIIIJIJJIJIJIIIIIJEHFGIIIIGHIIIIIGGGGDFFD?ECCDADEACCC9=CCCBCCCCC@CDCDED_Mismatch_1_Sense_+_Library_PoolT
GCCTCCGTTGGGAGTCTTTCTCAGATTCGGCTGCCATGTTGAGTTCTGGATATGTCTGCTCCTCACTATTTTGGGGTACCTACCTGGAATTATT
>Frequency_4_QualityScore_EEHHHGHJFHIIJJJJJJJIIFHIIIGHIIJJJIIIIIJJIJGHIIHIHHHGEGEGFGGFGFFFEFEEECEDDEDDEDDC=ACDEEDCEDDDED_Mismatch_0_Sense_+_Library_PoolT
GGCTGCGGTCTCTCCAACCAGATTTGATTTAGGAACCTCCTGTTATTGATTGTTCTTCATTTTATTGTTGTTCAGTAAGGTTCATCATTGTAAC
>Frequency_1_QualityScore_FFHHHHHJEGIIIIJJJJJIJ@GHIIIEIJJJJIFJJJJIIJIJIJJIIIHHHHHHHFFFFFFEEEEDEEDDDECDEDDDCCDDEEDDEDECDD_Mismatch_0_Sense_+_Library_PoolC
GGCTGCGGTCTCTCCAACCAGATTTGATTTAGGAACCTCCTGTTATTGATTGTTCTTCATTTTATTGTTGTTCAGTAAGGTTCATCATTGTAAC
>Frequency_4_QualityScore_EFHHHHHJIIJJJHHIJJJJIJJIJJJJJJIJGIIJIIJJJIJIJJJJIIIIIIJIIIIIIIHIIIJIJHIIJJIH_Mismatch_0_Sense_+_Library_PoolT
TTGTTCAGTAAGGTTCATCATTGTAACCCTAGTTTGTAATGTAATATTAATAAAAACTTGTCACATGATTCATTAC
>Frequency_4_QualityScore_FEGGGHHJHIGIIJIIIJJHIIIFHIIIIIJIHIIIEFIIIJJIIJHIJIIJIJJEHIIHIIIIIHIGGGGIGHHHEHIIGGFGGEEFEEEEEE_Mismatch_1_Sense_+_Library_PoolT
ATTGATTGTTCTTCATTTTATTGTTATTCAGTAAGGTTCATCATTGTAACCCTAGTTTGTAATGTAATATTAATAAAAACTTGTCACATGATTC
>Frequency_2_QualityScore_FFGFHGGIIIHIIIIIIJJFIIIIIGIGIIIIIIIICGGFIIIIIJGICFGGIGIGGIIIIIIICGHIIDFGEGGIHGGGGIFBFAEGFBBEEE_Mismatch_1_Sense_+_Library_PoolC
ATTGATTGTTCTTCATTTTATTGTTATTCAGTAAGGTTCATCATTGTAACCCTAGTTTGTAATGTAATATTAATAAAAACTTGTCACATGATTC
>Frequency_4_QualityScore_FEHHHGHJJJJJJJJJJJJJJJJJJJJJJJJJJJIJJJIIJJJJJJIIIIJFGIIJJJJJJJIIIIJJIGFHHIIIIIGHHGGFHHFF_Mismatch_1_Sense_+_Library_PoolT
TAGGAACCTCCTGTTATTGATTGTTCTTCATTTTATTGTTATTCAGTAAGGTTCATCATTGTAACCCTAGTTTGTAATGTAATATTAA
>Frequency_4_QualityScore_EEHHHHHJJJJIJIIJJIJJJJHJJJIJJJJJJJIJJIJFHIJJJIIJJIIIIIJJIJGIIJIIIIJIHHHGIIIJJJIIJIHGHHHGEEFFFE_Mismatch_1_Sense_+_Library_PoolT
GTTATTGATTGTTCTTCATTTTATTGTTATTCAGTAAGGTTCATCATTGTAACCCTAGTTTGTAATGTAATATTAATAAAAACTTGTCACATGA
>Frequency_4_QualityScore_FFGFGHHIIIIIHHIIIIIGHGGIIIHGIIEHHIIIGIIIIIIIIIIIIIIIGHIGHGIGHIDGHGHIIIIIHIGGIHHGGBEEEDEEFDEDCC_Mismatch_2_Sense_+_Library_PoolT
CAGAATTGATTTAGGAACCTCATGTTATTGATTGTTCTTCATTTTATTGTTGTTCAGTAAGGTTCATCATTGTAACCCTAGTTTGTAATGTAAT
>Frequency_2_QualityScore_FFHGHHHJIIIJIJJHIIJHJGHHIHIIJJJJJJHIIIJIHIIIJHIJIIIIIIIHIHIIIIEGIIIIIGIIIHGEGGGEF?DEFEEEFEDEEC_Mismatch_2_Sense_+_Library_PoolC
CAGAATTGATTTAGGAACCTCATGTTATTGATTGTTCTTCATTTTATTGTTGTTCAGTAAGGTTCATCATTGTAACCCTAGTTTGTAATGTAAT
>Frequency_4_QualityScore_FEHHHHHHIJJJIJJJJIHIFIIIGIIJIIIJJIJIJJJJJJIHIHIIIIHHIHHHHGGGFFFFEEEEECEEEEEEDDACCDDCC=CCDDDDDE_Mismatch_0_Sense_+_Library_PoolT
GTCATCGTCATCTCAATCACAATGAGGGAGGGCACAGCAACCTTTATAGACATCTTGTTGGCCATAATTCTGCCTCCGTTGGGAGTCTTTCTCA
>Frequency_4_QualityScore_EEGGGHHIGGGIFEHHDHIIGGHGDHGIIIIIIIIIIHIIIHGIIIIHGIIGGIII_Mismatch_0_Sense_+_Library_PoolT
TTGTAACCCTAGTTTGTAATGTAATATTAATAAAAACTTGTCACATGATTCATTAC
>Frequency_2_QualityScore_FFFDEGGHHGGH?EHEEGIFFEIIDGEIGIIIIIIIIEIHDHIHHHGGHIHIIHGI_Mismatch_0_Sense_+_Library_PoolC
TTGTAACCCTAGTTTGTAATGTAATATTAATAAAAACTTGTCACATGATTCATTAC
>Frequency_4_QualityScore_FFHHHHHIJJIJJJJJJJJDGHIIIJJJJJJJJJJJJJJJIJJJJJJJJIJIIIIGGGGEEFFFEEEEEEDEDDDDDDCCCCDCC>BDDDDDCD_Mismatch_1_Sense_+_Library_PoolT
GCTCCTCACTATTTTGGGGTACCTACCTGGAATTATTTACGCCATCTACGCCATCACCAAGTGAAATCCATGGCTGGGGCTGCGGTCTCTCCAA
>Frequency_1_QualityScore_?1@DDFDG=FH<@BC@))11?BDHGAFGGI@E>DC?FGBDAGHEII>F=EGHF=DED;;?@(;6>C>(-5;>>?C?;?8@B-<<>09<AC:949_Mismatch_1_Sense_+_Library_PoolC
GCTCCTCACTATTTTGGGGTACCTACCTGGAATTATTTACGCCATCTACGCCATCACCAAGTGAAATCCATGGCTGGGGCTGCGGTCTCTCCAA
>Frequency_4_QualityScore_EEGFFEGGHDFCFGHGHGGIIGIIIIIHIIIIIIGGIGHHFGIGGHHIH_Mismatch_0_Sense_+_Library_PoolT
CCTAGTTTGTAATGTAATATTAATAAAAACTTGTCACATGATTCATTAC
>Frequency_4_QualityScore_EEGHGHHJIJJJJIIJJJIIJJJJJHIIJJEHIIIJJJIIIIIIJJJIJHIIIIIJIJIIHIHIJJJIJIIIIJJIIGHFGHHHGGGGEFFFDC_Mismatch_1_Sense_+_Library_PoolT
TGTTCTTCATTTTATTGTTGCTCAGTAAGGTTCATCATTGTAACCCTAGTTTGTAATGTAATATTAATAAAAACTTGTCACATGATTCATTACA
>Frequency_4_QualityScore_FFGGGHGIGIIICFHIIIIIHIHIIHIJIIJJIHGIIIIGIIFIHFIIIHIGGHFGFGEDEEEDDECDDACCCCBCBC<@ACDCCDDCCACBCA_Mismatch_2_Sense_+_Library_PoolT
ACTATTTTGGGGTACCTACCTGGAATTATTTACGCCATCTACGCCATCACCAAGTGAAATCCATGGCTGGGGCTGCGGTCTCTCCAACCAGAAT
>Frequency_3_QualityScore_EFHGGHHJJHIJJJJJIIJEIIEHIJJIGIGFHIIIHJJJJJFHIIIIJJJIIGFGGGFDEDCCCDDDDCDDDDCCDDDDDDDDDCDBBCBCC@_Mismatch_1_Sense_+_Library_PoolT
CTGGATATGTCTGCTCCTCACTATTTTGGGGTACCTACCGGGAATTATTTACGCCATCTACGCCATCACCAAGTGAAATCCATGGCTGGGGCTG
>Frequency_3_QualityScore_EFGGGGHJIIJHIHIJJIJHJHIHIHFHIIJJIIIJHHIIJJHIHIIIHFGHIIJHIJGDGHIHGHHGEDGGFGEFEFFEDCEEEEDD@BCDBC_Mismatch_1_Sense_+_Library_PoolT
GGAACCTCCTGTTATTGATTGTTCTTCATTTTATTGTTATTCAGTAAGGTTCATCATTGTAACCCTAGTTTGTAATGTAATATTAATAAAAACT
>Frequency_3_QualityScore_FFHHGHHJGIJJJHJIJJJJJJJJJJJIJJJJIIJIJJJJJJJJIJJI_Mismatch_0_Sense_+_Library_PoolT
CTAGTTTGTAATGTAATATTAATAAAAACTTGTCACATGATTCATTAC
>Frequency_3_QualityScore_EEHFFBGHIIIGIHIIIHIIIIF?GGHIJIIGIIHIIIHIJBFEFHEHHHIIIIIEFFGGCDGHGGGGGEEDBEEEECEDDCECBCCCDDDDDA_Mismatch_2_Sense_+_Library_PoolT
GCCTGAGCCTGAGCCTTAACTTGAGCTTGCTTTCACTCCAGTATATACCTCCTTTCTTTGTTTTCCTGTGTTGGCTCTCTGATCACTTTTCTCA
>Frequency_3_QualityScore_ECGB>@DFCEGGGEFF@FGGGHHFGE?CCFHHHGGCGGFGFGGFAEFFDBEDDEEDDECDCC;99?=@<?97:>BCCA>B?@BA>>BC?BCAA>_Mismatch_0_Sense_+_Library_PoolT
GGGGTACCTACCCGGAATTATTTACGCCATCTACGCCATCACCAAGTGAAATCCATGGCTGGGGCTGCGGTCTCTCCAACCAGATTTGATTTAG
>Frequency_1_QualityScore_FFHHDHHJJJJJJJJJJJJJJJIJJJIJJJJJJJJJJJJIJJJJJJJJHGHHHHHFFFFFDCDDDDDDDB@BBDDDCCDDDBDDCDCDCCCDC@_Mismatch_0_Sense_+_Library_PoolC
GGGGTACCTACCCGGAATTATTTACGCCATCTACGCCATCACCAAGTGAAATCCATGGCTGGGGCTGCGGTCTCTCCAACCAGATTTGATTTAG
>Frequency_3_QualityScore_FFFHHHHJJJJJIIJJJIJJJJIGIHHIIIJGGIJIIFHHIGGHJIFHBGGEAGEEEGHFCCHH=>EFADDDF@B<?BDACCDDC@@A>BCCCD_Mismatch_0_Sense_+_Library_PoolT
AGTCTTTCTCAGATTCGGCTGCCATGTTGAGTTCTGGATATGTCTGCTCCTCACTATTTTGGGGTACCTACCCGGAATTATTTACGCCATCTAC
>Frequency_3_QualityScore_FFHHHHHJJJIJHIJIJJJJJJJJEGIJJJJJJJJJJJJJJJJJJFIJJJJJJJIJJHHHGGFFFFDEDDEEEDDDDDDDDDCDDCDDDD?CBD_Mismatch_1_Sense_+_Library_PoolT
TGTCTGCTCCTCACTATTTTGGGGTACCTACCTGGAATTATTTACGCCATCTACGCCATCACCAAGTGAAATCCATGGCTGGGGCTGCGGTCTC
>Frequency_1_QualityScore_FFHHHHHIIJJJGGIEIIIIIIJJHGIJIHIJJJJJIIJIJJIJJIJJJJJJJJJJIHHHHHFCBFFCECCCCEDDDDDDBBDDDDDDDB<BDD_Mismatch_1_Sense_+_Library_PoolC
TGTCTGCTCCTCACTATTTTGGGGTACCTACCTGGAATTATTTACGCCATCTACGCCATCACCAAGTGAAATCCATGGCTGGGGCTGCGGTCTC
>Frequency_3_QualityScore_FFHHEFGIJIIJJJJJIJJJJJJJJHJJJJJJJJIJIIIIIIIHFGGGFFEFEEEEEEEEDDDDDDDDDCABCDDDDCDDC@B@CDDDDDDECD_Mismatch_1_Sense_+_Library_PoolT
GGGGTACCTACCGGGAATTATTTACGCCATCTACGCCATCACCAAGTGAAATCCATGGCTGGGGCTGCGGTCTCTCCAACCAGATTTGATTTAG
>Frequency_3_QualityScore_ADFFFDEGEDGBCAFDCGHHGGEFCFGGBHFFBBC@CB6@DDFBDECEDGGIFFDDCEC:;>BBBCCB>>@BABCBA@ABAACDCCCCBC?9=>_Mismatch_0_Sense_+_Library_PoolT
TTGAGTTCTGGATATGTCTGCTCCTCACTATTTTGGGGTACCTACCCGGAATTATTTACGCCATCTACGCCATCACCAAGTGAAATCCATGGCT
>Frequency_3_QualityScore_FFHHHHGJJJHIGIHFJJJJJHIIGFHIJJJHIGHHIJEGHHJJJIJJIIHHIJJHICFHIHFGIIGIGBEGIIIHIIIHIHGGECDEDFFFEE_Mismatch_1_Sense_+_Library_PoolT
TTATTGATTGTTCTTCATTTTATTGTTATTCAGTAAGGTTCATCATTGTAACCCTAGTTTGTAATGTAATATTAATAAAAACTTGTCACATGAT
>Frequency_1_QualityScore_FFHHHHFJIGHIIGHIAHIJJIIJCGIGIJJJJHHJJJ?FFHJHIHHIFIHIJJJIJBFHHIIIJJGEF@GIIIJJJGHHHHCFFEEEDEEECC_Mismatch_1_Sense_+_Library_PoolC
TTATTGATTGTTCTTCATTTTATTGTTATTCAGTAAGGTTCATCATTGTAACCCTAGTTTGTAATGTAATATTAATAAAAACTTGTCACATGAT
>Frequency_3_QualityScore_FFHHHHHJIJJJJJIJJJJIJJJJHIIJJHIJIIJJJIJJIBGIIJJJJJJJJIIIHHHHHHFFFDDEEEDCCDCDDDDDDCCDDDDDDDDDDD_Mismatch_1_Sense_+_Library_PoolT
ATGTTGAGTTCTGGATATGTCTGCTCCTCACTATTTTGGGGTACCTACCGGGAATTATTTACGCCATCTACGCCATCACCAAGTGAAATCCATG
>Frequency_3_QualityScore_FFHHHHHJJJJJJJIJJIJHIJJJJJJIIJJJJJJJJJJJJJHIJIJJJIJJJJIGHIJJJJJJJIJIJHIIJJEHIHGGGHGGEEEFFFFEEE_Mismatch_1_Sense_+_Library_PoolT
GATTTAGGAACCTCATGTTATTGATTGTTCTTCATTTTATTGTTGTTCAGTAAGGTTCATCATTGTAACCCTAGTTTGTAATGTAATATTAATA
>Frequency_2_QualityScore_CCFFGHGIIIIIIIIIIIIIIIFIGGIIHGHIIIIIIIFGIIIIIEGHIGHIIIIHHIIEIGHIHIIIIFIGHIFGIHCGGGHGEFEFFEFEED_Mismatch_1_Sense_+_Library_PoolC
GATTTAGGAACCTCATGTTATTGATTGTTCTTCATTTTATTGTTGTTCAGTAAGGTTCATCATTGTAACCCTAGTTTGTAATGTAATATTAATA
>Frequency_3_QualityScore_FFHHHHHJJJJJJJJJJJJJHJIJJJJJJJJJJIJIJJJHIIJIIJJJJJJJIJJJIHGGFEEDD?ACCBDDDDDDCCCCDDDDEDEDDCDDCD_Mismatch_2_Sense_+_Library_PoolT
ACCTACCTGGAATTATTTACGCCATCTACGCCATCACCAAGTGAAATCCATGGCTGGGGCTGCGGTCTCTCCAACCAGAATTGATTTAGGAACC
>Frequency_1_QualityScore_DFHHHGHIIECFHIGIIIGHGGHGGHIIIGEIIIGGHGE@EEEGIGIIEEHHGHHHB=?DCCBDD/88>:CCACDD?B83:@CCDCDCDD@C8<_Mismatch_2_Sense_+_Library_PoolC
ACCTACCTGGAATTATTTACGCCATCTACGCCATCACCAAGTGAAATCCATGGCTGGGGCTGCGGTCTCTCCAACCAGAATTGATTTAGGAACC
>Frequency_3_QualityScore_EEGDFGFHHJHHDGDFFGG>FHIJGHGEEGHHHHIHHIJHHIIIJIIHCGGIGHIHHHHHFEEEDEEEBAACCECC;?BBCBCBBCCCBCC@A@_Mismatch_1_Sense_+_Library_PoolT
GATATGTCTGCTCCTCACTATTTTGGGGTACCTACCTGGAATTATTTACGCCATCTACGCCATCACCAAGTGAAATCCATGGCTGGGGCTGCGG
>Frequency_3_QualityScore_FFHHHHHJJJJJIJJJIHIIJJJJIJJJJJIJJHIIJJJIJJJHIJJJIIJJJJIJJJIJJJJJJIIIHFHDFGGGGGGGEEFEEFDEDDCDED_Mismatch_2_Sense_+_Library_PoolT
CTCTCCAACCAGAATTGATTTAGGAACCTCATGTTATTGATTGTTCTTCATTTTATTGTTGTTCAGTAAGGTTCATCATTGTAACCCTAGTTTG
>Frequency_2_QualityScore_FFGGHHHJJJJIIJIJGIIIIIHIIIIIIJIIIIIIJIJIJJIIIJIIIIIIIIIJIJGIIJEIGIHIIDG?EHHGGGGFEEEEEEDECE??CC_Mismatch_2_Sense_+_Library_PoolC
CTCTCCAACCAGAATTGATTTAGGAACCTCATGTTATTGATTGTTCTTCATTTTATTGTTGTTCAGTAAGGTTCATCATTGTAACCCTAGTTTG
>Frequency_3_QualityScore_FFGHHHHJJJIJHIGIIJHIJHIIHIHIIGIIJJHJJHIIIIIHIFIIIJGHIJHJJIJJHIGHGIGIIIIIHHGHEGDFFFEFFED_Mismatch_0_Sense_+_Library_PoolT
AGGAACCTCCTGTTATTGATTGTTCTTCATTTTATTGTTGTTCAGTAAGGTTCATCATTGTAACCCTAGTTTGTAATGTAATATTAA
>Frequency_3_QualityScore_FEHHHHGIJJIJJJHIHIJIIIJJJIJJJIJJJIJIJIJJJJGGIJIJJJJJJIIJJJJIIEGIJJJJJHIHHGHIIIGGGGFGGFFEFFFEDE_Mismatch_0_Sense_+_Library_PoolT
CCTGTTATTGATTGTTCTTCATTTTATTGTTGTTCAGTAAGGTTCATCATTGTAACCCTAGTTTGTAATGTAATATTAATAAAAACTTGTCACA
>Frequency_1_QualityScore_FFHHGHHJJIJJJJIIJIJIIJJJJJJJIIJJJJJJJIJJJJFGHIIJIJJJIIIIJIJJJHIIJHGIICFHGHEIJJJJJHHHHHFFFFFFCE_Mismatch_0_Sense_+_Library_PoolC
CCTGTTATTGATTGTTCTTCATTTTATTGTTGTTCAGTAAGGTTCATCATTGTAACCCTAGTTTGTAATGTAATATTAATAAAAACTTGTCACA
>Frequency_3_QualityScore_FFHHHHHJJJJJJJJJJIJJJJJJJJJHJJJJJJJJJJJJJJJIIGIIJJJJJJJJJJIJIJJJIHIJHHGHGHFFFFEEEEEDDDEDEDDDDD_Mismatch_2_Sense_+_Library_PoolT
CTGAGCCTGAGCCTGAGCCTTAACTTGAGCTTGCTTTCACTCCAGTATATACCTCCTTTCTTTGTTTTCCTGTGTTGGCTCTCTGATCACTTTT
>Frequency_3_QualityScore_FEHGGEGHIJIHHFGDGIIGIIGGIHIHIIGIGIIIGIIEGFGGIGIGHHFGGIIIFHHFFCEGEEBBCBA@CDEEABACCC=AAC@BC5<BC>_Mismatch_0_Sense_+_Library_PoolT
ACCAGTCATCGTCATCTCAATCACAATGAGGGAGGGCACAGCAACCTTTATAGACATCTTGTTGGCCATAATTCTGCCTCCGTTGGGAGTCTTT
>Frequency_3_QualityScore_EEHHFGGIHJIEGIIJJJIIGGIIIHHEHIHFIFIIDGHIGHHHIIIIIIGCFAEEG@EFFEECEEEEDDCCBCDDDBCCDEDD@CDDCBCCBC_Mismatch_2_Sense_+_Library_PoolT
CTTTTCTCACCAGGCATCGTCATCTCAATCACAATGAGGGAGGGCACAGCAACCTTTATAGACATCTTGTTGGCCATAATTCTGCCTCCATTGG
>Frequency_3_QualityScore_FFHHHHHJJIJGHIIJDGHHIIJIJIHHIHIJJIIFHIIHIIHIGGHIIIIIIIIIIIIIIIIJIFHIIGIJJJIHGHH_Mismatch_1_Sense_+_Library_PoolT
TTGTTGCTCAGTAAGGTTCATCATTGTAACCCTAGTTTGTAATGTAATATTAATAAAAACTTGTCACATGATTCATTAC
>Frequency_3_QualityScore_EDHFHEGFGEHIEGHIIGEHHGDFHGECFFGGFEGHDGDHHBFGGFHF?CFHGHIIFG@DFA<@C?AAB@>>@B05?BBABA>=@>=?>A@CDC_Mismatch_1_Sense_+_Library_PoolT
CTCCGTTGGGAGTCTTTCTCAGATTCGGCTGCCATGTTGAGTTCTGGATATGTCTGCTCCTCACTATTTTGGGGTACCTACCTGGAATTATTTA
>Frequency_1_QualityScore_FFHHHFHJJJIJFHIIJJJJIIIJJHIIJJJIJJJJJJIGIHIHJEGHIJJJIJJIIIIIIFEHGHHGF@@DCD<?CDCCDDDCB?CDDCDFDD_Mismatch_1_Sense_+_Library_PoolC
CTCCGTTGGGAGTCTTTCTCAGATTCGGCTGCCATGTTGAGTTCTGGATATGTCTGCTCCTCACTATTTTGGGGTACCTACCTGGAATTATTTA
>Frequency_3_QualityScore_FFHHHGGIJIHCGHHIIJJJJDHIIIIJJJFHHIHIIJJHIIIIIJHIJIJJIIJJJJFIIIIIIIIIJHFGIG_Mismatch_1_Sense_+_Library_PoolT
ATTCAGTAAGGTTCATCATTGTAACCCTAGTTTGTAATGTAATATTAATAAAAACTTGTCACATGATTCATTAC
>Frequency_3_QualityScore_FFHHHHHIJJJJJJJJJJJJJJJJJJJJJFHHJJJJJJJJIJHJJJIIIIIIIHHGGGFFEFEDEEEEDDEDDDDDEDDDDFEDEDDDEDDEDE_Mismatch_1_Sense_+_Library_PoolT
CCAAGTGAAATCCATGGCTGGGGCTGCGGTCTCTCCAACCAGATTTGATTTAGGAACCTCCTGTTATTGATTGTTCTTCATTTTATTGTTATTC
>Frequency_3_QualityScore_FFHHGGHJJJIHIIJIIJIHHIJJIGIIJEICEFHIJHIJIIIIIJJGIJGIFGIFHFFGBDHHGFBDEADDDDEDDBCDA>AA@@CEDBBCD6_Mismatch_0_Sense_+_Library_PoolT
TTGTTGGCCATAATTCTGCCTCCGTTGGGAGTCTTTCTCAGATTCGGCTGCCATGTTGAGTTCTGGATATGTCTGCTCCTCACTATTTTGGGGT
>Frequency_3_QualityScore_EDDGGGGGBEFDGFGGHIIHHGIHIJDDHHDGHGHHHHJHHHHGHHHJJHHIFFGHHHJHHGGGHFGD:>CFEGGIDFDFEFEEDDDABCABDD_Mismatch_1_Sense_+_Library_PoolT
TCCAACCAGATTTGATTTAGGAACCTCCTGTTATTGATTGTTCTTCATTTTATTGTTATTCAGTAAGGTTCATCATTGTAACCCTAGTTTGTAA
>Frequency_3_QualityScore_EEGGGGEHHHGFDGFGFDBGDGGCGIFG>EFHIJIIGEFIHHFGIIFFFGHHHIHHGHGIAFGGFGIHEGGIHGHFHFHGFGGGFFEEFEEEEB_Mismatch_0_Sense_+_Library_PoolT
TTCTTCATTTTATTGTTGTTCAGTAAGGTTCATCATTGTAACCCTAGTTTGTAATGTAATATTAATAAAAACTTGTCACATGATTCATTACAGT
>Frequency_3_QualityScore_FFHHHHHJJJJJJJJJJJJJJIJIIJDGHIJJJJJJJHJFIJIJIJJJJJJIIJHHHHGFEFFFFEEEEEEDDEDDDEFEEEDDDEDDDDDEDE_Mismatch_0_Sense_+_Library_PoolT
AGTGAAATCCATGGCTGGGGCTGCGGTCTCTCCAACCAGATTTGATTTAGGAACCTCCTGTTATTGATTGTTCTTCATTTTATTGTTGTTCAGT
>Frequency_3_QualityScore_FEHHHHGIIJHIIIJIJJGIIIJGIFIIIJIIJHIJJJJJIJHIIJFGHIIIIIIGIIJJJJIJHGIHHFGHHIJJIIHHIGHGGF_Mismatch_1_Sense_+_Library_PoolT
CATTTTATTGTTATTCAGTAAGGTTCATCATTGTAACCCTAGTTTGTAATGTAATATTAATAAAAACTTGTCACATGATTCATTAC
>Frequency_3_QualityScore_FFGHGGFIIIIIJJJIJHIGIHHIIJIHIGIIJIIIIIIHIIGIIIJHGHIIEGGFFHHHGEHEEFGGGFABDDDDDCDDDDDDCDDDDDCDED_Mismatch_2_Sense_+_Library_PoolT
GGCACAGCAACCTTTATAGACATCTTGTTGGCCATAATTCTGCCTCCATTGGGAGTCTTTCTCAAATTCGGCTGCCATGTTGAGTTCTGGATAT
>Frequency_3_QualityScore_EEGHHHGJJJJIIJIIGHHIIJIIHIIIIIIJIJJIJJJJIIJJJGIGGHHHFEFEIIGIIIIIHHHIIGGBBFGEHIHGEEEFFDEFE_Mismatch_1_Sense_+_Library_PoolT
TTAGGAACCTCCTGTTATTGATTGTTCTTCATTTTATTGTTATTCAGTAAGGTTCATCATTGTAACCCTAGTTTGTAATGTAATATTAA
>Frequency_3_QualityScore_FFHHHHHJJJJJIJJIJJJJJJJJIIJJJFHJJIJJJJJJJIJJJJJJGIJJHJJJJIJJJIJJJJJJIGIJJJJHIIHHHHGFGFGFFFFEDC_Mismatch_2_Sense_+_Library_PoolT
GTTCTTCATTTTATTGTTGCTCAGTAAGGTTCATCATTGTAACCCTAGTTTGTAATGTAATATTAATAAAAACTTGTCACATGATTCATTACAA
>Frequency_3_QualityScore_EFGHHHGIIHIJJIIJJIIIJIIHHIIJJIJJHHIHIIIJGIIJJDGHIIIIJJIJJIIIJIIJEFGHIGHIIHIHHEEFHGDFFEFEEDCEEE_Mismatch_0_Sense_+_Library_PoolT
CCTCCTGTTATTGATTGTTCTTCATTTTATTGTTGTTCAGTAAGGTTCATCATTGTAACCCTAGTTTGTAATGTAATATTAATAAAAACTTGTC
>Frequency_3_QualityScore_EEFGGDGHGIIIJIFHIIIIHGEFHIHHHIEFFHGGGGHHIIHHHGHFBFHFFAFEECCCB@?A@68=A?BDBCDCCCACCDD@@CCCCCDB@B_Mismatch_0_Sense_+_Library_PoolT
ACCTACCCGGAATTATTTACGCCATCTACGCCATCACCAAGTGAAATCCATGGCTGGGGCTGCGGTCTCTCCAACCAGATTTGATTTAGGAACC
>Frequency_3_QualityScore_EBGGFGFGHIIGIJEGIIICDFIIHIHIIFHIIIIIHJGHHIHIIGIHHGIHJGFGHHIJEFFHFGCGHFGHFHGHGHHGHF_Mismatch_1_Sense_+_Library_PoolT
TTATTGTTATTCAGTAAGGTTCATCATTGTAACCCTAGTTTGTAATGTAATATTAATAAAAACTTGTCACATGATTCATTAC
>Frequency_1_QualityScore_DFDBHDHIIGGIHIGGFEGAFBBF@AHIIGGIIJJIJJHGHIGEIIGGHEFIIJHIGGEHIGBGBGFHC8CHGGIGGHIHHE_Mismatch_1_Sense_+_Library_PoolC
TTATTGTTATTCAGTAAGGTTCATCATTGTAACCCTAGTTTGTAATGTAATATTAATAAAAACTTGTCACATGATTCATTAC
>Frequency_3_QualityScore_EEGCFCFHEGHIHIIIIIHIDFGFHIHJIJHGHIIHIHIHIHGGHIGHHHHHBBGHHEGFECEDCC=>ABCCCCBCCBCBCA@CCECECAAAB?_Mismatch_2_Sense_+_Library_PoolT
TACCTACCTGGAATTATTTACGCCATCTACGCCATCACCAAGTGAAATCCATGGCTGGGGCTGCGGTCTCTCCAACCAGAATTGATTTAGGAAC
>Frequency_3_QualityScore_EFHHHHHIJJJJJJJJJJJJJJJJJJJJJJJJJIJJJJJJJJJJJJI_Mismatch_0_Sense_+_Library_PoolT
TAGTTTGTAATGTAATATTAATAAAAACTTGTCACATGATTCATTAC
>Frequency_3_QualityScore_FFHHHHHJJJJJJJJIJJDHIJIIJIJJJHIEIJJIHIJJJJJIJJJJJJIIGHHHGGFFFFEFFEEDEDEEEFDDDDDDEDEEDDDCDD@BCD_Mismatch_1_Sense_+_Library_PoolT
CCATGGCTGGGGCTGCGGTCTCTCCAACCAGATTTGATTTAGGAACCTCCTGTTATTGATTGTTCTTCATTTTATTGTTATTCAGTAAGGTTCA
>Frequency_3_QualityScore_DDEGGCGIIGHGEBBFFGCEHHIHIIFFIDDGIHFHIHHHHIHIDHFGHEGFHHGFGADEEEEEEEEDBBBBCC>@@BB;7>CCCCA>B@A><>_Mismatch_2_Sense_+_Library_PoolT
CACTATTTTGGGGTACCTACCTGGAATTATTTACGCCATCTACGCCATCACCAAGTGAAATCCATGGCTGGGGCTGCGGTCTCTCCAACCAGAA
>Frequency_3_QualityScore_FFHGHFHJJJGIJIHIJIJIJHIJIIGIIIJJJIJJGIIJJJGIJJJJJIJIJIHHHGIFHIIJBDHIHFHHHHHGFGFFGEF>CCEEEECCCB_Mismatch_0_Sense_+_Library_PoolT
ACCAGATTTGATTTAGGAACCTCCTGTTATTGATTGTTCTTCATTTTATTGTTGTTCAGTAAGGTTCATCATTGTAACCCTAGTTTGTAATGTA
>Frequency_1_QualityScore_D;=<<DD@??EEFB,333A<C92CE911@9:1111?D<DEBBD9BB?*BB?88/BD:<B=CCDEC=@@@A=@CDDDCC?AA@D7);>;>AAA;;_Mismatch_0_Sense_+_Library_PoolC
ACCAGATTTGATTTAGGAACCTCCTGTTATTGATTGTTCTTCATTTTATTGTTGTTCAGTAAGGTTCATCATTGTAACCCTAGTTTGTAATGTA
>Frequency_3_QualityScore_FFHHHHGJJJIJJJJJIJJIHIJJJIJJJJJIJJJIJIJJJJGHIJJJJJJJJIIJJJJIJGIJJIIIJGHIIIHJJJJJJHHGHHGFFFFEEE_Mismatch_1_Sense_+_Library_PoolT
CCTGTTATTGATTGTTCTTCATTTTATTGTTATTCAGTAAGGTTCATCATTGTAACCCTAGTTTGTAATGTAATATTAATAAAAACTTGTCACA
>Frequency_1_QualityScore_FFHHHHHJJIJJJJIJJJJJIJJJJJJJJIJJJJJIJIJJIJHIJJIJJJJJJJJJHIJJJHIJJJIIJHHIIJJIJJIIJIHHHHHFFFEFEE_Mismatch_1_Sense_+_Library_PoolC
CCTGTTATTGATTGTTCTTCATTTTATTGTTATTCAGTAAGGTTCATCATTGTAACCCTAGTTTGTAATGTAATATTAATAAAAACTTGTCACA
>Frequency_3_QualityScore_FFHHHHGJJJIJJJIJIIJIJJHJJJJDDFHIJJJIIIIHIIIIJJFHGIIIIJJHIJIIJJHIIJHIJFIFGHHIIIJJJIGGHGHHGF_Mismatch_1_Sense_+_Library_PoolT
TCTTCATTTTATTGTTATTCAGTAAGGTTCATCATTGTAACCCTAGTTTGTAATGTAATATTAATAAAAACTTGTCACATGATTCATTAC
>Frequency_3_QualityScore_FFHGHHHJJJJJJIIJJJJCIJJJGIJJIJJJJJJJJIJJIGHIJJJJJJJJJIIHIIJIGHIJIJIJJIIIHIIJIHHGHIHHHGGFEFFDEE_Mismatch_1_Sense_+_Library_PoolT
ATGTTATTGATTGTTCTTCATTTTATTGTTGTTCAGTAAGGTTCATCATTGTAACCCTAGTTTGTAATGTAATATTAATAAAAACTTGTCACAT
>Frequency_3_QualityScore_FFGHHFHJJHHIHIHHIIIJIJJJJJHIIIJIHJJIJJIIJGIIJIIIIJIIHGGHHGGBEDEEDDCDDCDCCBCCCDDDCBCCDCCDDDDCCD_Mismatch_0_Sense_+_Library_PoolT
CAATGAGGGAGGGCACAGCAACCTTTATAGACATCTTGTTGGCCATAATTCTGCCTCCGTTGGGAGTCTTTCTCAGATTCGGCTGCCATGTTGA
>Frequency_1_QualityScore_FFHHHFHJJDHIJGIIGIIJIJJJJJHIIJJJIIIJJJJJJJJJJIIIJGJJIGIIIJHEHFFFDDACD@CDDDEDDDDDD?BDDDDCCDDEDC_Mismatch_0_Sense_+_Library_PoolC
CAATGAGGGAGGGCACAGCAACCTTTATAGACATCTTGTTGGCCATAATTCTGCCTCCGTTGGGAGTCTTTCTCAGATTCGGCTGCCATGTTGA
>Frequency_3_QualityScore_FFHHHHHJIJJJJJIJJJHIJJJGIDGIJJJJJJJJJJJJIJIIIIHHIHGHFGGGHGGGEDEFFEFFEEEEDDDBCCCCDEECCCD2:BCDCD_Mismatch_0_Sense_+_Library_PoolT
GCCATAATTCTGCCTCCGTTGGGAGTCTTTCTCAGATTCGGCTGCCATGTTGAGTTCTGGATATGTCTGCTCCTCACTATTTTGGGGTACCTAC
>Frequency_2_QualityScore_FFHHGGGHGGFHIIGIGIHHIGICGBEGI?FFIIDCFIGGIHIJEIGGEGHAEGEGEGFGFGBBCCEGEAEEEECACC@CA?CA=?A/;BCCCC_Mismatch_0_Sense_+_Library_PoolC
GCCATAATTCTGCCTCCGTTGGGAGTCTTTCTCAGATTCGGCTGCCATGTTGAGTTCTGGATATGTCTGCTCCTCACTATTTTGGGGTACCTAC
>Frequency_3_QualityScore_CEHFHEFFIGIGHJIHIIIIFHHFEGHFIIIHIIIHHIHI_Mismatch_0_Sense_+_Library_PoolT
TAATGTAATATTAATAAAAACTTGTCACATGATTCATTAC
>Frequency_3_QualityScore_FFHHHHHJJJJJJJJIJIJIJGIIGIJJJHJJJFHIJJIJJJJJJJJJJIJJJIHIIIIIIIIHGFFFFCEEECDDDDEDDDDDDDDDDDCDDD_Mismatch_1_Sense_+_Library_PoolT
TTCTGGATATGTCTGCTCCTCACTATTTTGGGGTACCTACCTGGAATTATTTACGCCATCTACGCCATCACCAAGTGAAATCCATGGCTGGGGC
>Frequency_3_QualityScore_FFHHHHHJJJJJJJJJJJJJJHIJJJHIIHHJJJJFIJJJHJJJJJJJIIGIIFHIJJFIJICEFFGEGBCEDABCDDEEEEEBCCCDDDDDBC_Mismatch_2_Sense_+_Library_PoolT
TCTTTCTCAAATTCGGCTGCCATGTTGAGTTCTGGATATGTCTGCTCCTCACTATTTTGGGGTACCTACCGGGAATTATTTACGCCATCTACGC
>Frequency_3_QualityScore_FFHHHHHIJJJJJJJJJJJJJJJJJIGJIJJGIIJJJJJJJJHIFHHIIIIIHGEFEFFEFEEDDDEEEBCDEDDDDDEDDBDEEEFDDDDDDE_Mismatch_1_Sense_+_Library_PoolT
CACCAAGTGAAATCCATGGCTGGGGCTGCGGTCTCTCCAACCAGATTTGATTTAGGAACCTCCTGTTATTGATTGTTCTTCATTTTATTGTTAT
>Frequency_3_QualityScore_EEHGGGGHHIHFHGDHHIIHJIHJEIIIJJJIFIGGIIGFHHIEGHGFFFFEDDDBCCACDDACDCDACCCCCCCA?>A=BCDCCDBBB?>?>B_Mismatch_1_Sense_+_Library_PoolT
CACTATTTTGGGGTACCTACCGGGAATTATTTACGCCATCTACGCCATCACCAAGTGAAATCCATGGCTGGGGCTGCGGTCTCTCCAACCAGAT
>Frequency_3_QualityScore_FEFFFEGIIGGGFHIHFIIIHIHHDHIHGGHDHHEEGIHIIIIGIIIJIIGFGIHFHGHHHBGHHHEHHHEHIIIGII_Mismatch_1_Sense_+_Library_PoolT
TGTTGCTCAGTAAGGTTCATCATTGTAACCCTAGTTTGTAATGTAATATTAATAAAAACTTGTCACATGATTCATTAC
>Frequency_3_QualityScore_EEHGGAEFHEHHIJIGHIJJJIIJFHGHEHHIIFHIIIIJIJJJJIIJIHIIHGGHIIHHHIHIHFII_Mismatch_0_Sense_+_Library_PoolT
TAAGGTTCATCATTGTAACCCTAGTTTGTAATGTAATATTAATAAAAACTTGTCACATGATTCATTAC
>Frequency_2_QualityScore_ADCFEGGHGFFFEEBGCFEGGHGIDAGHFGGGIGGE?DGGIIIFIIEIIIEEAGIIIIGEAGIDGEEC_Mismatch_0_Sense_+_Library_PoolC
TAAGGTTCATCATTGTAACCCTAGTTTGTAATGTAATATTAATAAAAACTTGTCACATGATTCATTAC
>Frequency_3_QualityScore_CEGGCECBGHGHHGFGHFHIHIGDEIGDIFIIGCFDFFHHHFGHHGGHGHIGGADFHGGGCCDCDBCDC?ACBC<?ACCABA>BCDACCC;?CB_Mismatch_0_Sense_+_Library_PoolT
GGGAGGGCACAGCAACCTTTATAGACATCTTGTTGGCCATAATTCTGCCTCCGTTGGGAGTCTTTCTCAGATTCGGCTGCCATGTTGAGTTCTG
>Frequency_3_QualityScore_CEFHHHHJJJIIJIIIIIIJIJJGHJJJIIHIJIIIJIIJJJJIJIIJHIHHIJJJDHIIIJIIJJJIGHGIIIHGHIHHHHHGFFFEEFFEEE_Mismatch_1_Sense_+_Library_PoolT
TGATTTAGGAACCTCCTGTTATTGATTGTTCTTCATTTTATTGTTATTCAGTAAGGTTCATCATTGTAACCCTAGTTTGTAATGTAATATTAAT
>Frequency_1_QualityScore_FFHHHHHJJJJJJJJJJJHJJJJJJJJJHIJJJJJJJJJJJJJJJGIJJJIIIJIJGIJJIJIJJJIJJJJJIJJDHIJHHHHHHFFDDEFFFD_Mismatch_1_Sense_+_Library_PoolC
TGATTTAGGAACCTCCTGTTATTGATTGTTCTTCATTTTATTGTTATTCAGTAAGGTTCATCATTGTAACCCTAGTTTGTAATGTAATATTAAT
>Frequency_3_QualityScore_EEHHGHHJJJIIIHIJIJIIJIIJIHHIIJHIFGHJJJJJJJGJJJIIJJIHIHHIGHHGGDFGGGFCDCCEBCDBA@BC@B7?B@BCDE?@BB_Mismatch_0_Sense_+_Library_PoolT
CTTGTTGGCCATAATTCTGCCTCCGTTGGGAGTCTTTCTCAGATTCGGCTGCCATGTTGAGTTCTGGATATGTCTGCTCCTCACTATTTTGGGG
>Frequency_1_QualityScore_FFGHHHHJJJJIJJJJIIFIIGJJIFHIJJIJFHIGIJJIJIJJJJJJJJJIJGIHGIGHHEEHHGHFFFFFDFECCCCCC?;ACDADEDABBB_Mismatch_0_Sense_+_Library_PoolC
CTTGTTGGCCATAATTCTGCCTCCGTTGGGAGTCTTTCTCAGATTCGGCTGCCATGTTGAGTTCTGGATATGTCTGCTCCTCACTATTTTGGGG
>Frequency_3_QualityScore_FFHHHHGIJIIJJJJJJJJJJJJJIIJJJIJJJJJJJHJJIIJJJJJJJJIIJJJJJJJJJJJIIHHGHEGGFFFFEFCDEDEEEDEDEEDDDD_Mismatch_2_Sense_+_Library_PoolT
CTGCGGTCTCTCCAACCAGAATTGATTTAGGAACCTCATGTTATTGATTGTTCTTCATTTTATTGTTGTTCAGTAAGGTTCATCATTGTAACCC
>Frequency_3_QualityScore_EEHFGGFGGIIIFIIJJDA=EGGHIJIIIJJIFIIJEGIIEGHIIGIEGHGHIIIJJJJHIIIIIIIFIFHHIIIHHGIH_Mismatch_1_Sense_+_Library_PoolT
ATTGTTATTCAGTAAGGTTCATCATTGTAACCCTAGTTTGTAATGTAATATTAATAAAAACTTGTCACATGATTCATTAC
>Frequency_3_QualityScore_EDGHGGFDCGIHIFGHHGEIIGIGDFFGFHGGHHGDGFHGFHHGIFEEDECA@=?BC?B@CCBCBBBCC>BDDCDBBCAABBDABB?AACCCCC_Mismatch_2_Sense_+_Library_PoolT
TATTTACGCCATCTACGCCATCACCAAGTGAAATCCATGGCTGGGGCTGCGGTCTCTCCAACCAGAATTGATTTAGGAACCTCATGTTATTGAT
>Frequency_2_QualityScore_FFHGHHGIJJJJJJJJJJJJJJIJJJIJIIIJJIJIJJJJIIJJJIIJIJJHGFFFFEEEEEDDDADDDDDEDEDDDCDDDCDCDDCEEEDDCE_Mismatch_2_Sense_+_Library_PoolC
TATTTACGCCATCTACGCCATCACCAAGTGAAATCCATGGCTGGGGCTGCGGTCTCTCCAACCAGAATTGATTTAGGAACCTCATGTTATTGAT
>Frequency_3_QualityScore_EEHHHHHJJIIIJJJEIBFHIJJIIHIIJIJJJJJIIIGIHGHHHIFGGIGIFIGIJGHIGEFEFFEACABDEEE=A@B8:ACCBCCDBC?CC@_Mismatch_1_Sense_+_Library_PoolT
TCTGCCTCCGTTGGGAGTCTTTCTCAGATTCGGCTGCCATGTTGAGTTCTGGATATGTCTGCTCCTCACTATTTTGGGGTACCTACCTGGAATT
>Frequency_1_QualityScore_DDHFFHFIJDIIGHIGHECGFHIGIGIIJIIHGIIIIGGEHCHAGGFHIIGIGGIGGIGEHEFFHFFDE@BEEDEE@BD?@CDCDDDDC@BCDC_Mismatch_1_Sense_+_Library_PoolC
TCTGCCTCCGTTGGGAGTCTTTCTCAGATTCGGCTGCCATGTTGAGTTCTGGATATGTCTGCTCCTCACTATTTTGGGGTACCTACCTGGAATT
>Frequency_3_QualityScore_FFHHGHHJIJJJJJJIHIHHIIJJHJJIEHIIJJJJJJJHJIIJJJJJIHFHHGGGGFEEDDDDDDDDDBDDDEDDDDDDDDCDCDBDCCCBCB_Mismatch_1_Sense_+_Library_PoolT
GATATGTCTGCTCCTCACTATTTTGGGGTACCTACCGGGAATTATTTACGCCATCTACGCCATCACCAAGTGAAATCCATGGCTGGGGCTGCGG
>Frequency_1_QualityScore_FFGGHGHJJJJGHIIJGHIEHIJJIJJJ?DHIIIJJJJJHGIIIJJHHHHHFDDCEECDDDDDDDDDD@?@CCDCDDDCDCCDC?@BDBBBDBB_Mismatch_1_Sense_+_Library_PoolC
GATATGTCTGCTCCTCACTATTTTGGGGTACCTACCGGGAATTATTTACGCCATCTACGCCATCACCAAGTGAAATCCATGGCTGGGGCTGCGG
>Frequency_3_QualityScore_FFBGHHHJJJJJJJJJJJJJJIJJJJJJJJJJJJJJIJJJJJJJJJJJJHIJJIIIBFGGGGGGFFCEFDDEDDDDDCDDDDABDBDDEDDBCD_Mismatch_0_Sense_+_Library_PoolT
GGGCACAGCAACCTTTATAGACATCTTGTTGGCCATAATTCTGCCTCCGTTGGGAGTCTTTCTCAGATTCGGCTGCCATGTTGAGTTCTGGATA
>Frequency_3_QualityScore_EEGHGHFHCGHIIIIJJHFEGIIFHIIFFEFCFIHIHHDFIFHHDEDEEFDDEFEEBBCDDBBBB?B?B>=BCC=;>CDDCC>>@<@>ACCCDC_Mismatch_1_Sense_+_Library_PoolT
TTTTGGGGTACCTACCGGGAATTATTTACGCCATCTACGCCATCACCAAGTGAAATCCATGGCTGGGGCTGCGGTCTCTCCAACCAGATTTGAT
>Frequency_1_QualityScore_FFHHHHHJCGIIJJJJJJJJIJJIJJJJJIJJJJJJJIJJJHHHHHFFFFFEEEEEEDDDDDDDDBDDDBDDDD@DDDDDDDDDDDDACDDCDD_Mismatch_1_Sense_+_Library_PoolC
TTTTGGGGTACCTACCGGGAATTATTTACGCCATCTACGCCATCACCAAGTGAAATCCATGGCTGGGGCTGCGGTCTCTCCAACCAGATTTGAT
>Frequency_3_QualityScore_FFHHHHGJJJJJHIJJHJIJIJJHJJIIIJJIJJJJJJGIJJIIIEHIHIIIDEHIJHHHEHGIIGFGEBDDEDDDDDDCDBADECBBCDDCAD_Mismatch_0_Sense_+_Library_PoolT
ACAGCAACCTTTATAGACATCTTGTTGGCCATAATTCTGCCTCCGTTGGGAGTCTTTCTCAGATTCGGCTGCCATGTTGAGTTCTGGATATGTC
>Frequency_3_QualityScore_FFHHHHHJJJHIIJJJIJJJIJHJJIHIJJJIJJJHIJJJJIJIJJJJCEHIIJJJJIJIIIIIIHIFEBFGFHIJIJIHHGGGGGFEFFFEBB_Mismatch_1_Sense_+_Library_PoolT
GAACCTCCTGTTATTGATTGTTCTTCATTTTATTGTTATTCAGTAAGGTTCATCATTGTAACCCTAGTTTGTAATGTAATATTAATAAAAACTT
>Frequency_1_QualityScore_FFDHGHHDGGHIDHIGIGHHHB<CEC@FGHFGHIDHGHIGGGGHE<EF?BGGGHGIGGFHGI@BHHGFGCCHGIIICEEHEFHCCDEC@;@ACC_Mismatch_1_Sense_+_Library_PoolC
GAACCTCCTGTTATTGATTGTTCTTCATTTTATTGTTATTCAGTAAGGTTCATCATTGTAACCCTAGTTTGTAATGTAATATTAATAAAAACTT
>Frequency_3_QualityScore_EEFEGFHGFIIFGFHHIIHIIJFHIHIIIHIIHHIHGIEFGGGIIGIIHHIHHIIHIIHFGHEGEHHHIDEGIHIH_Mismatch_1_Sense_+_Library_PoolT
TTATTCAGTAAGGTTCATCATTGTAACCCTAGTTTGTAATGTAATATTAATAAAAACTTGTCACATGATTCATTAC
>Frequency_3_QualityScore_EFGHEEHDH=DGHHHFHGGIHIGFHIHGDGHIGFHIIIHIHGIHHIHIHIHIIIJIIHB_Mismatch_0_Sense_+_Library_PoolT
TCAGTAAGGTTCATCATTGTAACCCTAGTTTGTAATGTAATATTAATAAAAACTTGTCA
>Frequency_3_QualityScore_FFHHHHHJJJJJJJJIIJJHIIJGHJIJJJJJIJJJJJJJJIIJJIJJIIIIIJJIJJHIIHGGHGGFFDEDDDBC?CDDDDCDEDDDDDCCCC_Mismatch_0_Sense_+_Library_PoolT
ATCTCAATCACAATGAGGGAGGGCACAGCAACCTTTATAGACATCTTGTTGGCCATAATTCTGCCTCCGTTGGGAGTCTTTCTCAGATTCGGCT
>Frequency_3_QualityScore_FFHHHHHJJJJJJIJJJIJHIJJJJJJJJJJJJJJJJJIJHIIIIJJJJIJJIJJJIHHFFFDD@CCDDDCCDDDBD>CCDDEDDEDDDDDDDD_Mismatch_1_Sense_+_Library_PoolT
CCTACCTGGAATTATTTACGCCATCTACGCCATCACCAAGTGAAATCCATGGCTGGGGCTGCGGTCTCTCCAACCAGATTTGATTTAGGAACCT
>Frequency_2_QualityScore_FFFGHHHJIIHIIGIIIIIIIIIIIIFIFIGEIIIJIIIIIJIJJJIHHGFGIIJIGCGEFFAC?BCCDDDACCA=?=ABBC?A?C?B67<;@C_Mismatch_1_Sense_+_Library_PoolC
CCTACCTGGAATTATTTACGCCATCTACGCCATCACCAAGTGAAATCCATGGCTGGGGCTGCGGTCTCTCCAACCAGATTTGATTTAGGAACCT
>Frequency_3_QualityScore_ECGGGHGHGGHIIJJHHIHFHHIIHFFGHJJGIJHHJHIJIJHIJGFIHHHIIIG?DEGGHHIGHHGEEGGHCFB@CEDEEFEB@BECD?BCCD_Mismatch_0_Sense_+_Library_PoolT
GATTTAGGAACCTCCTGTTATTGATTGTTCTTCATTTTATTGTTGTTCAGTAAGGTTCATCATTGTAACCCTAGTTTGTAATGTAATATTAATA
>Frequency_3_QualityScore_FEHHGGHIIGGIIJJJIFHIIJHIIJJIIIIJIIHIEHHHHIIIEHIIHHHHHGFFEECDDC?ABDDCDCCCCBCCCCCDDDCDDBBBDBCCDC_Mismatch_0_Sense_+_Library_PoolT
TACCCGGAATTATTTACGCCATCTACGCCATCACCAAGTGAAATCCATGGCTGGGGCTGCGGTCTCTCCAACCAGATTTGATTTAGGAACCTCC
>Frequency_3_QualityScore_FFHHGHHJIJJIIIJJIGIFGHIJIIIJIJJJJJJJJHIJIJJHHHIJGGIJJJFHIIIHIIIFHGHHFEBDBCCEEA@BD:<BCDCBBCAAAB_Mismatch_1_Sense_+_Library_PoolT
ATTCTGCCTCCGTTGGGAGTCTTTCTCAGATTCGGCTGCCATGTTGAGTTCTGGATATGTCTGCTCCTCACTATTTTGGGGTACCTACCTGGAA
>Frequency_1_QualityScore_DDDDF?CGHBEADHGII9FCEEFHGIGCGGBDDDDGEGGBFGDHIEAC.==@7C=CGCH;@=7?7?C@???D?CCCC68@6,3>A>@><>382A_Mismatch_1_Sense_+_Library_PoolC
ATTCTGCCTCCGTTGGGAGTCTTTCTCAGATTCGGCTGCCATGTTGAGTTCTGGATATGTCTGCTCCTCACTATTTTGGGGTACCTACCTGGAA
>Frequency_3_QualityScore_FFHGHHHJJJJJJJJJJJIIHJJJJJJJJJJJJJJJJJJJJIJIIHIIIIIHHGGFFEDDDCDDDABDDCDDDDDDCDACDDDCBDEDDDDDCC_Mismatch_1_Sense_+_Library_PoolT
ACCTACCGGGAATTATTTACGCCATCTACGCCATCACCAAGTGAAATCCATGGCTGGGGCTGCGGTCTCTCCAACCAGATTTGATTTAGGAACC
>Frequency_3_QualityScore_FFHHHHHJJHHJJJIIIJJJJIJJJJJJJJJIJIJJJJJJIIJJJJJJJJJHIIIJJIIHIJJIIHHIIGHHIIHHGHFGFDGGFFFEEECDAC_Mismatch_0_Sense_+_Library_PoolT
CCTAGTTTGTAATGTAATATTAATAAAAACTTGTCACATGATTCATTACAGTTACTGAGTTAACAGCTCTTTGTTGAAATTATTTTCTAAAGAT
>Frequency_3_QualityScore_EEGHHFFIJIIIJIJJJJIIHIIEHJIIIJJGIHIJJIIJJJIJJJJIIIIIGIIJHIGCFHIIIIIJJGHIIGIIIHBFGGGGFFEEEEEEEF_Mismatch_2_Sense_+_Library_PoolT
AATTGATTTAGGAACCTCATGTTATTGATTGTTCTTCATTTTATTGTTGTTCAGTAAGGTTCATCATTGTAACCCTAGTTTGTAATGTAATATT
>Frequency_3_QualityScore_EEHHHHGJJJJJJJJJJJJHJFHIHIJIJJJJJBGIIJIIJJIJJIJJHJGIJIIJHHFGFFFEDDCDDDDDDDCDDBDDDDDDDDDCDDDCDC_Mismatch_0_Sense_+_Library_PoolT
TTCTGGATATGTCTGCTCCTCACTATTTTGGGGTACCTACCCGGAATTATTTACGCCATCTACGCCATCACCAAGTGAAATCCATGGCTGGGGC
>Frequency_3_QualityScore_FFHHHHHJJJJJJJJJJJJJJJIJJJJJJJJJJJJJJJJIJJJJGHIJJJJJJJJIIJIJJJJHIIIIHHHIIIIIIIIHHGGGGGFEEEFEED_Mismatch_1_Sense_+_Library_PoolT
CTCCTGTTATTGATTGTTCTTCATTTTATTGTTATTCAGTAAGGTTCATCATTGTAACCCTAGTTTGTAATGTAATATTAATAAAAACTTGTCA
>Frequency_3_QualityScore_FFHGHGHJJJJJJJJIIIIIJJJIHIHIIHIIIJJIJIJIJHIJIIIJJIIIJJFFIJIJIIJIGIHJJHHIIEGHHHHGHHGHDDFEFFFDCD_Mismatch_1_Sense_+_Library_PoolT
ATTTAGGAACCTCATGTTATTGATTGTTCTTCATTTTATTGTTGTTCAGTAAGGTTCATCATTGTAACCCTAGTTTGTAATGTAATATTAATAA
>Frequency_2_QualityScore_EEHHEFGHIFIEFFIIEECGIIFEIIHCHIDGIIIGIIIIGCFHIIIIEIIIFDEHEIEGGGGFCFHCECGGE?DDEEFHHFGEGACEEEEEED_Mismatch_1_Sense_+_Library_PoolC
ATTTAGGAACCTCATGTTATTGATTGTTCTTCATTTTATTGTTGTTCAGTAAGGTTCATCATTGTAACCCTAGTTTGTAATGTAATATTAATAA
>Frequency_3_QualityScore_FFEGFGGHHIIIHIHIIJJIHIGGGFHIFHEHHIIDIHIGHHIIIIHHIHHGHGGGFFFEFCCEDDDDDBBCCDDEDDDEEEDCDDDBCCDDDE_Mismatch_2_Sense_+_Library_PoolT
CAAGTGAAATCCATGGCTGGGGCTGCGGTCTCTCCAACCAGAATTGATTTAGGAACCTCATGTTATTGATTGTTCTTCATTTTATTGTTGTTCA
>Frequency_3_QualityScore_CEGGGHFGHHIHBGIFIHIFEGGBFHHFEHFDEIFHHEHH=DFIGHGGDGGGDGIGFGGEECBADADDDDCCCABDDCCDCBACBBDDABCCBB_Mismatch_1_Sense_+_Library_PoolT
TGTTGAGTTCTGGATATGTCTGCTCCTCACTATTTTGGGGTACCTACCGGGAATTATTTACGCCATCTACGCCATCACCAAGTGAAATCCATGG
>Frequency_3_QualityScore_FEGHHGHIJIIJJJHIIIEGGGEGIHIJHHIIJJHIGHIIIIIIIJJEIHIIIIHIJHHIGHEGEFEEBBCBABC>BBDDDDDDCDDDDDC?BC_Mismatch_0_Sense_+_Library_PoolT
TCTCAATCACAATGAGGGAGGGCACAGCAACCTTTATAGACATCTTGTTGGCCATAATTCTGCCTCCGTTGGGAGTCTTTCTCAGATTCGGCTG
>Frequency_3_QualityScore_FFHHHHHJJJJJJJJJJJJJJJJJJJIJJJJJJJJJJJJJFIIJIIIIIGGFGFFFEEEEEEEDDDDDDDDDDDDEEEDDDEDDBDDEDDDEEE_Mismatch_2_Sense_+_Library_PoolT
CTACGCCATCACCAAGTGAAATCCATGGCTGGGGCTGCGGTCTCTCCAACCAGAATTGATTTAGGAACCTCATGTTATTGATTGTTCTTCATTT
>Frequency_3_QualityScore_EEGGEGFIIHHIHIIDFGHEHIGHIIHIIIFHIIJJEIGFHGIIIGGGGGHFFBD?BCCDDDDDACDDDAC?@CCCCAACC<;?CCCCDCBCCC_Mismatch_0_Sense_+_Library_PoolT
CTCACTATTTTGGGGTACCTACCCGGAATTATTTACGCCATCTACGCCATCACCAAGTGAAATCCATGGCTGGGGCTGCGGTCTCTCCAACCAG
>Frequency_1_QualityScore_FFHHHHHJJJJIJJJEHIJJJHJJJJJGJJJJJJJJJJJJJJJJJHHHFFFFEEEDEDDDEDDCDDDDDACDDDDDDDDDD<>BDDDDDDDDBD_Mismatch_0_Sense_+_Library_PoolC
CTCACTATTTTGGGGTACCTACCCGGAATTATTTACGCCATCTACGCCATCACCAAGTGAAATCCATGGCTGGGGCTGCGGTCTCTCCAACCAG
>Frequency_3_QualityScore_FFHHGHHJJJJIGDHHIHHIJGHGGIHIIGIIHIFIIIGHGIHHCHIHGHIIHHGG4@FHGGGFHEC?B?BDDDDDD@CCBACDCDCCCCDDDD_Mismatch_0_Sense_+_Library_PoolT
TCAGATTCGGCTGCCATGTTGAGTTCTGGATATGTCTGCTCCTCACTATTTTGGGGTACCTACCCGGAATTATTTACGCCATCTACGCCATCAC
>Frequency_3_QualityScore_EFHHHHHJJJJIJJHJJGIIIGFHIIIJIIIJJIHEFHHIJHIIHIJJIIJJHIIIIHHGHGGHIHIHIFGGGHDFEFDDEEEEEEDECBBACD_Mismatch_0_Sense_+_Library_PoolT
TTGCTTTCTTGATCCTGAGCCTGAGCCTGAGCCTGAACTTGAGCTTGCTTTCACTCCAGTATATACCTCCTTTCTCTGTTTTCCTGTGTTGGCT
>Frequency_3_QualityScore_FFHHHHHIJJHIIJIHIIJJJFIIJJGHFHIIIIIJIJJJHIJIJJJGGIIHJJHEHFHHHIIIIIIFHFGHHHFGGFDECDCDDDDDCCCBCC_Mismatch_0_Sense_+_Library_PoolT
CCTGAACTTGAGCTTGCTTTCACTCCAGTATATACCTCCTTTCTCTGTTTTCCTGTGTTGGCTCTCTGATCACTTTTCTCACCAGTCATCGTCA
>Frequency_3_QualityScore_FFHHHHHJJJJJJJJJJJJJIJJJJEHIJJJJJJJIJJJJJJIJEGHIHIJJJHHIJJJJJJJJJJJJJHIIHHGGIJJIIIHHHHHC_Mismatch_1_Sense_+_Library_PoolT
TTCATTTTATTGTTATTCAGTAAGGTTCATCATTGTAACCCTAGTTTGTAATGTAATATTAATAAAAACTTGTCACATGATTCATTAC
>Frequency_3_QualityScore_FFGGHHHJJJJDGIJJIJJIJJIJJJIIJJIJIJJJJJJJJIJJJIJIJJIHIIHGFHHHGGFFFEFDDDDCDCDCC=@BBDCDCDDCCDBCDD_Mismatch_2_Sense_+_Library_PoolT
CTATTTTGGGGTACCTACCTGGAATTATTTACGCCATCTACGCCATCACCAAGTGAAATCCATGGCTGGGGCTGCGGTCTCTCCAACCAGAATT
>Frequency_3_QualityScore_EDEEGHGHIJCAEGGIFIIHHIGIIJIIJIJIGIHGIGIIIIHFHIIIIJIHHGGGGGEFGFFCDDDCA@@@@BBBC?ACDDABCDCDCB?@CC_Mismatch_2_Sense_+_Library_PoolC
CTATTTTGGGGTACCTACCTGGAATTATTTACGCCATCTACGCCATCACCAAGTGAAATCCATGGCTGGGGCTGCGGTCTCTCCAACCAGAATT
>Frequency_3_QualityScore_FFHHHHHJIJJJJJJJJJJJJJJJJJJJJJJJJJJJJJJJJJJJJIJJJJJIHEFFEEEEEEEDCCACD@CCDDEDDDCDDDDDDDDDDDEDDD_Mismatch_2_Sense_+_Library_PoolT
TTATTTACGCCATCTACGCCATCACCAAGTGAAATCCATGGCTGGGGCTGCGGTCTCTCCAACCAGAATTGATTTAGGAACCTCATGTTATTGA
>Frequency_1_QualityScore_FFHHHHHJIJJIJJJJJJJJIJJJIJHIIIIGIJJHGJIJIJJJJIJGEGIHHDEDDEEDDDDDBDDDD@CCDDECDDACDDDDDDDDDDDDDC_Mismatch_2_Sense_+_Library_PoolC
TTATTTACGCCATCTACGCCATCACCAAGTGAAATCCATGGCTGGGGCTGCGGTCTCTCCAACCAGAATTGATTTAGGAACCTCATGTTATTGA
>Frequency_3_QualityScore_EAGHGGGIJJJIHGHIIFGHIHHFHIJEIIIGIIGFIGIIGIFFEHFIGIIHIIJHIGIGHIIHGIHFHEGCCEFEFGGFFEEECBBCBDCDDD_Mismatch_0_Sense_+_Library_PoolT
CATTGTAACCCTAGTTTGTAATGTAATATTAATAAAAACTTGTCACATGATTCATTACAGTTACTGAGTTAACAGCTCTTTGTTGAAATTATTT
>Frequency_2_QualityScore_FFHHGHHJJJJJIJJJJJHIJJIIIIJJJJJJIIJIIJJIJJIJJIJIJIJJJJIJJJJJHIIIJJHIHEGIIJJJIHIHHGHGGFFEFEEDEE_Mismatch_0_Sense_+_Library_PoolC
CATTGTAACCCTAGTTTGTAATGTAATATTAATAAAAACTTGTCACATGATTCATTACAGTTACTGAGTTAACAGCTCTTTGTTGAAATTATTT
>Frequency_3_QualityScore_FFHHHGGIJIIHIGHIIJDFIIIJIJJJHHIJIJJIIGGIIHIHIJHIIIJJJIIIIIJJJJIJIIIHIEGHEHIIIHHHF_Mismatch_1_Sense_+_Library_PoolT
TATTGTTGCTCAGTAAGGTTCATCATTGTAACCCTAGTTTGTAATGTAATATTAATAAAAACTTGTCACATGATTCATTAC
>Frequency_2_QualityScore_EEHGHHGHIEIIIIIIGH?EGEHEIIIIIIIIIIIIIEGIHIIIIIHGGIGEHIIIIIIIIIIIEIIGGGFGIIGIIIIHG_Mismatch_1_Sense_+_Library_PoolC
TATTGTTGCTCAGTAAGGTTCATCATTGTAACCCTAGTTTGTAATGTAATATTAATAAAAACTTGTCACATGATTCATTAC
>Frequency_3_QualityScore_FFHHHHHJJJJJJJJJJJJHJJEHGIJIIJJJJIJIIJIJIJJJIIIHHHIIHDFGFGGFFFEFFFDDECDDDEFFEEDDDDDDCCDDD@BCDD_Mismatch_2_Sense_+_Library_PoolT
AAATCCATGGCTGGGGCTGCGGTCTCTCCAACCAGAATTGATTTAGGAACCTCATGTTATTGATTGTTCTTCATTTTATTGTTGTTCAGTAAGG
>Frequency_3_QualityScore_FEGHHHHJJJJJIJJJIJJIJJIJHIJJJEHHIJJJIJIHIJJIJJIJEFHIIHIIIHIHIJJJJJJJIIIJJJIIHIDGGGGFGGFEEFFDED_Mismatch_1_Sense_+_Library_PoolT
GTTCTTCATTTTATTGTTGTTCAGTAAGGTTCATCATTGTAACCCTAGTTTGTAATGTAATATTAATAAAAACTTGTCACATGATTCATTACAA
>Frequency_3_QualityScore_ECCGGDEDGEGFDDGIHIIIGFIGEIEGIIHEGGHEFEHIGHEHGGIHIIHHIJDCHIGHGEFGIIIBGFFFHGF_Mismatch_1_Sense_+_Library_PoolT
TGCTCAGTAAGGTTCATCATTGTAACCCTAGTTTGTAATGTAATATTAATAAAAACTTGTCACATGATTCATTAC
>Frequency_3_QualityScore_EFHHGHGIIJIJII=DFHGIIIIIIHIGHHIIIIHEFHFHHIHIGHFGGHHIHIEGFFEGGGFEEFFEDBA??@?>>BCC=AACDDDBCC>A@>_Mismatch_1_Sense_+_Library_PoolT
TCACTATTTTGGGGTACCTACCTGGAATTATTTACGCCATCTACGCCATCACCAAGTGAAATCCATGGCTGGGGCTGCGGTCTCTCCAACCAGA
>Frequency_3_QualityScore_FEGHHHCGHJJIJJJIIIHIJDFHIHJHJJJJJIIJJJIJJJJJJIGGDFDEFFFEEEEEEECCCDDCCDCD9>ACDDDCDDDBC?BCBB@CCD_Mismatch_0_Sense_+_Library_PoolT
TTGGGGTACCTACCCGGAATTATTTACGCCATCTACGCCATCACCAAGTGAAATCCATGGCTGGGGCTGCGGTCTCTCCAACCAGATTTGATTT
>Frequency_3_QualityScore_FFHHHHHJJJJJIJJJJJJIJJEHIIJIIJJIIJJJIJJIJGIJJHIJJJJHHIHIHIJIJIIJJJJGHFFGHJIIIIHHGGGG_Mismatch_0_Sense_+_Library_PoolT
ATTTTATTGTTGTTCAGTAAGGTTCATCATTGTAACCCTAGTTTGTAATGTAATATTAATAAAAACTTGTCACATGATTCATTA
>Frequency_3_QualityScore_FFHGHHHJJJJJJJJJJJJJJJJJJIJJJIJJJJJJJJJJJJJJIIJIJIJJIIIIJFHIHIJJJJJIIGHIIIIIDGGGGGGFFEFEFEEEEE_Mismatch_0_Sense_+_Library_PoolT
TTGATTTAGGAACCTCCTGTTATTGATTGTTCTTCATTTTATTGTTGTTCAGTAAGGTTCATCATTGTAACCCTAGTTTGTAATGTAATATTAA
>Frequency_1_QualityScore_FFHHHHHJJJIJJJJJJJJJJHIJJIJJJJJJJJJJJJJJJJJJIIJJJJIJIIJJJFIIJJJJIJJIJGHIJJJJHHHHHHFFFFFBCDEFEE_Mismatch_0_Sense_+_Library_PoolC
TTGATTTAGGAACCTCCTGTTATTGATTGTTCTTCATTTTATTGTTGTTCAGTAAGGTTCATCATTGTAACCCTAGTTTGTAATGTAATATTAA
>Frequency_3_QualityScore_FFGGGHEIGIHHHHIIIHII>DGHIHJJJJJIGIIHGIHIIHJJIJJIJJGGGEEEFDEDDECDBCCDDCDDCDCDCABCCCCDCB::ACCCCC_Mismatch_1_Sense_+_Library_PoolT
TGCTCCTCACTATTTTGGGGTACCTACCGGGAATTATTTACGCCATCTACGCCATCACCAAGTGAAATCCATGGCTGGGGCTGCGGTCTCTCCA
>Frequency_3_QualityScore_FFHHHHHJHIJJJHJEGHIJJJIIJJJJJJJJJJIJIJJHIIIIGHIIHHGHJJJIJHHFHFHEFDECBADFEBCCD6<BCBACDDB@<?BCDE_Mismatch_0_Sense_+_Library_PoolT
TGCCTCCGTTGGGAGTCTTTCTCAGATTCGGCTGCCATGTTGAGTTCTGGATATGTCTGCTCCTCACTATTTTGGGGTACCTACCCGGAATTAT
>Frequency_3_QualityScore_FFGHEHHIJJJJJJJJJJJJJJJJJHIHHIJHJHIIIJJIIIJHEHIIIJIIIIHIGFGHHIDGGF@DDABDEECB@>ACCDEEEDD?CDDDDD_Mismatch_2_Sense_+_Library_PoolT
GGAGTCTTTCTCAAATTCGGCTGCCATGTTGAGTTCTGGATATGTCTGCTCCTCACTATTTTGGGGTACCTACCGGGAATTATTTACGCCATCT
>Frequency_3_QualityScore_FFHHHHHJJJJJJJIIJEHIIHJJIJJJJJIJJJJJJJJJJJJJJJJJIJIGFHHHHHGFFEFEFFEDECEEEDDDCDCDDDEDEEDDD?BCDE_Mismatch_2_Sense_+_Library_PoolT
CATGGCTGGGGCTGCGGTCTCTCCAACCAGAATTGATTTAGGAACCTCATGTTATTGATTGTTCTTCATTTTATTGTTGTTCAGTAAGGTTCAT
>Frequency_1_QualityScore_FFHHGHHIJJJIIJGHIEGHIEHIIIIJIIGIIJIIJJJJJJJJJJJJIGJHIFHHHFHHEFFFFFFAD>CEDEDDDDDDDDDDFEDDD>CCDE_Mismatch_2_Sense_+_Library_PoolC
CATGGCTGGGGCTGCGGTCTCTCCAACCAGAATTGATTTAGGAACCTCATGTTATTGATTGTTCTTCATTTTATTGTTGTTCAGTAAGGTTCAT
>Frequency_3_QualityScore_FFHFHHHGHIJIJJJJJJJJJIHJIIIJJIHGHIIIHIJJJIIHIJIGIIIHJIJHIHIIIIHJHIHGGCCEDCCDECAABABCCDEDEEAADD_Mismatch_2_Sense_+_Library_PoolT
TTGGGAGTCTTTCTCAAATTCGGCTGCCATGTTGAGTTCTGGATATGTCTGCTCCTCACTATTTTGGGGTACCTACCGGGAATTATTTACGCCA
>Frequency_3_QualityScore_FFHHHHHJJJJJJFHIJJJJJIIJIJGIIIJIJJJJIIIJJJJJIHIFHIHIGGGGGGFEFFFEFEFEECDDEDCCBDEDEECCD>ACDEEDDD_Mismatch_0_Sense_+_Library_PoolT
GCTGGGGCTGCGGTCTCTCCAACCAGATTTGATTTAGGAACCTCCTGTTATTGATTGTTCTTCATTTTATTGTTGTTCAGTAAGGTTCATCATT
>Frequency_1_QualityScore_FFHHHGHIIJJIJAHIJJJGJJIJJGAHIIIBGHIGGG4C@GIJIAG@GEGHIJJHEHCEHEFFFFFFFCEE@CACDDDC@DACC:@@CAC>CD_Mismatch_0_Sense_+_Library_PoolC
GCTGGGGCTGCGGTCTCTCCAACCAGATTTGATTTAGGAACCTCCTGTTATTGATTGTTCTTCATTTTATTGTTGTTCAGTAAGGTTCATCATT
>Frequency_3_QualityScore_FFHHHHHJJJJIJJJIJJIIIIIJIHIJJJIJJJJJJJJIIIHIJIIGHJJIJJJJJJJJJIJJIJHIIGHHIIIIGGGGGGGGFFFEFEDDDE_Mismatch_1_Sense_+_Library_PoolT
AACCTCCTGTTATTGATTGTTCTTCATTTTATTGTTGCTCAGTAAGGTTCATCATTGTAACCCTAGTTTGTAATGTAATATTAATAAAAACTTG
>Frequency_3_QualityScore_FFHHHGGIIJJIIHHHHIGHIJIGHIJJIIIIJJHJJJJHJJIHIIJJHIJHIJJJJJ_Mismatch_0_Sense_+_Library_PoolT
CATTGTAACCCTAGTTTGTAATGTAATATTAATAAAAACTTGTCACATGATTCATTAC
>Frequency_3_QualityScore_DEGGGGDDGHHFGDGEHDHGHGIIFGGHGGIHHCEHHEGHGCFBCEFDFFFHHDDFIDHIIDEGFFHGDBFD>>CCA_Mismatch_0_Sense_+_Library_PoolT
GTTGTTCAGTAAGGTTCATCATTGTAACCCTAGTTTGTAATGTAATATTAATAAAAACTTGTCACATGATTCATTAC
>Frequency_1_QualityScore_DDDHAF?FEH@:C>BEH<EA<EDEAEHGGEHGICFGHEDDCFBFCHGGCF@EHHGIGBHEGBCE@GCEHFGHIGI@>_Mismatch_0_Sense_+_Library_PoolC
GTTGTTCAGTAAGGTTCATCATTGTAACCCTAGTTTGTAATGTAATATTAATAAAAACTTGTCACATGATTCATTAC
>Frequency_3_QualityScore_CEHGHGDHIGIJJJIEBEDDEGGGHHIGHGIHHGI_Mismatch_0_Sense_+_Library_PoolT
TAATATTAATAAAAACTTGTCACATGATTCATTAC
>Frequency_3_QualityScore_EFHHHGHIJJHIJJJHIIIJJIJJIHHIJJJJIJHIJJJJJJJIIIIIIJJJJJJJJJJJJHHIHHIIJJIHIJJJIH_Mismatch_0_Sense_+_Library_PoolT
TGTTGTTCAGTAAGGTTCATCATTGTAACCCTAGTTTGTAATGTAATATTAATAAAAACTTGTCACATGATTCATTAC
>Frequency_3_QualityScore_FFHHHHHJJJJJJJJIJJIJJJJJJJJJJJJJJJJJJJJJJJFGHIIJJIHHHFFEEFEEDEEEDDDCCCCDDDDDDDEEDDDEDDCDDEDCDD_Mismatch_2_Sense_+_Library_PoolT
ATCTACGCCATCACCAAGTGAAATCCATGGCTGGGGCTGCGGTCTCTCCAACCAGAATTGATTTAGGAACCTCATGTTATTGATTGTTCTTCAT
>Frequency_1_QualityScore_FFHHHHHJIJJJJJJJJJIJJJJJJJJJJJJJJJJJJIJJJJAHHHHHHFFFFDDEEDDDDEDEDDDCDBBDDDDDDEEEDDDEDDCDDEDCDE_Mismatch_2_Sense_+_Library_PoolC
ATCTACGCCATCACCAAGTGAAATCCATGGCTGGGGCTGCGGTCTCTCCAACCAGAATTGATTTAGGAACCTCATGTTATTGATTGTTCTTCAT
>Frequency_3_QualityScore_EFGGHGGIIIIJJIJJIFIIJHIIHIIIIIJHI_Mismatch_0_Sense_+_Library_PoolT
ATATTAATAAAAACTTGTCACATGATTCATTAC
>Frequency_3_QualityScore_EFGGGHGIIIIJJJJIJJJHIJJJJJJJIIIIIHIIJFIIIHIGIIGIIHFFEFFFEDC@BBB@DDCDDCCDCCBCCC@@DDDD@CBDCCDEDB_Mismatch_2_Sense_+_Library_PoolT
TTTACGCCATCTACGCCATCACCAAGTGAAATCCATGGCTGGGGCTGCGGTCTCTCCAACCAGAATTGATTTAGGAACCTCATGTTATTGATTG
>Frequency_3_QualityScore_FEGGHHGIIJJJJIJJHJJIJJJJI>FGIJJJJJIJIIIJHJJJJIHIJJIJHJJIJIHGGGFFFEDEDCEDDDDDDDDDDCACCCDDCCC>>@_Mismatch_1_Sense_+_Library_PoolT
ATGTCTGCTCCTCACTATTTTGGGGTACCTACCTGGAATTATTTACGCCATCTACGCCATCACCAAGTGAAATCCATGGCTGGGGCTGCGGTCT
>Frequency_2_QualityScore_FFHHHHHJIJJJJIIIIJJJJIJJIEGIJJJJJJJJJIJJJJJJJJJIIJJJJJJIJIHHGGFFFEEEECDEEEDDDDDDDDDDDCDDDCD=BC_Mismatch_1_Sense_+_Library_PoolC
ATGTCTGCTCCTCACTATTTTGGGGTACCTACCTGGAATTATTTACGCCATCTACGCCATCACCAAGTGAAATCCATGGCTGGGGCTGCGGTCT
>Frequency_3_QualityScore_FFHHHHHIJJJJHJJJJJJJIJJJJIHIJIJJJIJJJJJJJJJJIIJJIIIJJIIJIJHIJIJIIIIIIIIGGDGGEEEDDCCDDDCDCDCDDD_Mismatch_0_Sense_+_Library_PoolT
CTCCTTTCTCTGTTTTCCTGTGTTGGCTCTCTGATCACTTTTCTCACCAGTCATCGTCATCTCAATCACAATGAGGGAGGGCACAGCAACCTTT
>Frequency_3_QualityScore_FFHHHGGJGHIGHIJDEHGHIJIHGIGIHIIIHHIIJJJJIIJJJJHIJFHIGHGHGFGDFFFFDDEEECEDEDDDCCCCEDDEDCD<?BDDED_Mismatch_2_Sense_+_Library_PoolT
TGGCTGGGGCTGCGGTCTCTCCAACCAGAATTGATTTAGGAACCTCATGTTATTGATTGTTCTTCATTTTATTGTTGTTCAGTAAGGTTCATCA
>Frequency_3_QualityScore_ECCEGGDFGHHHGIIHICHIGIFGGHGIGHHGHGFGGHIIHIIBDEEGIIJIFFEFGGGHGIEGGFHFFEDHFFGGHHIIHHEBDFCAACDECB_Mismatch_0_Sense_+_Library_PoolT
TCCTGTTATTGATTGTTCTTCATTTTATTGTTGTTCAGTAAGGTTCATCATTGTAACCCTAGTTTGTAATGTAATATTAATAAAAACTTGTCAC
>Frequency_3_QualityScore_EFHHHGHIIJJHIJJIIGHIGFIIIJDIIJIIJIHHGIHIIJJAGGHHJJIIIIIIIJJJIJDHHGGIICGHIHIGHIGHGGGGGGFFFEFEEC_Mismatch_0_Sense_+_Library_PoolC
TCCTGTTATTGATTGTTCTTCATTTTATTGTTGTTCAGTAAGGTTCATCATTGTAACCCTAGTTTGTAATGTAATATTAATAAAAACTTGTCAC
>Frequency_3_QualityScore_FFHGGHHJJJIHIJIIJIJJIGIIJJFIIJIIGIIJJJHIIIJDEHIJIJJJJIJGIIJJJHGHHIJIJFHHIHIHJIIJGHGGHHGEFEEEEE_Mismatch_1_Sense_+_Library_PoolT
TCATGTTATTGATTGTTCTTCATTTTATTGTTGTTCAGTAAGGTTCATCATTGTAACCCTAGTTTGTAATGTAATATTAATAAAAACTTGTCAC
>Frequency_3_QualityScore_EFHHGHHJJJIIJJJGICHHHJJIJIJIJJJIHJJJJJJJIIIIGIFFHIFIFEHIIGIIHFEDFFF@CAADEEECCCD;@DDCCCCCAC;>BD_Mismatch_0_Sense_+_Library_PoolT
TCTGCCTCCGTTGGGAGTCTTTCTCAGATTCGGCTGCCATGTTGAGTTCTGGATATGTCTGCTCCTCACTATTTTGGGGTACCTACCCGGAATT
>Frequency_3_QualityScore_FFHHHHHJJJIJJJJHHIJJJIIJJJJJJJJJJJIHIJIJJJHIIJJJIJJJIIIIHFGFEGGFEEEEEDEDDDDDDDDCDDEEEEDDDDCDBD_Mismatch_0_Sense_+_Library_PoolT
CACTTTTCTCACCAGTCATCGTCATCTCAATCACAATGAGGGAGGGCACAGCAACCTTTATAGACATCTTGTTGGCCATAATTCTGCCTCCGTT
>Frequency_3_QualityScore_EEGHHHGJJJJJIJJJJGIJIIJIIJJJEFIIJJJJJJIIIIIJIIJGIJJIJJJJIJJJIIJJJIIIJHIIGIJIIIHIHHHGGGGFFFE_Mismatch_0_Sense_+_Library_PoolT
TTCTTCATTTTATTGTTGTTCAGTAAGGTTCATCATTGTAACCCTAGTTTGTAATGTAATATTAATAAAAACTTGTCACATGATTCATTAC
>Frequency_2_QualityScore_EFHHHHGIJJJIJJJJJJJJJJJIIIJJGGIIJJJJJIIIJJJJJJJGGHIHIIJJIIIGIIIIJJIIIGIIIIIIIGIGGGGGHHFEFFD_Mismatch_0_Sense_+_Library_PoolC
TTCTTCATTTTATTGTTGTTCAGTAAGGTTCATCATTGTAACCCTAGTTTGTAATGTAATATTAATAAAAACTTGTCACATGATTCATTAC
>Frequency_3_QualityScore_EFHHHGHIIJHIJIJJGIJGIIGIIHGIIJJIJGEHIIIJJJJIJIJJJJIJGIIJHIIJJIJJJIJJIGHHIIIIGHGHGGGGGFFEEEFDEE_Mismatch_1_Sense_+_Library_PoolT
GATTGTTCTTCATTTTATTGTTATTCAGTAAGGTTCATCATTGTAACCCTAGTTTGTAATGTAATATTAATAAAAACTTGTCACATGATTCATT
>Frequency_3_QualityScore_FFHHHHHGIIIJJJJJJJJJIJJJJIJJJJJJHIJJJJIJJHHIJJJIIIIIIIIIHHHHHHGGGFEEFFEDEEDECDDCDDDDEDDEDEEDDD_Mismatch_2_Sense_+_Library_PoolT
GCTGCGGTCTCTCCAACCAGAATTGATTTAGGAACCTCATGTTATTGATTGTTCTTCATTTTATTGTTGTTCAGTAAGGTTCATCATTGTAACC
>Frequency_3_QualityScore_EDHECGFIHIIEFHIGGGEFDHHHIGGIDGGEGHHHFEGHIHEGHHGHIIGHFFGGGEFEEEEEBBCACACEDDCDDABCB@CDBBCDDC7@BD_Mismatch_0_Sense_+_Library_PoolT
CCATGGCTGGGGCTGCGGTCTCTCCAACCAGATTTGATTTAGGAACCTCCTGTTATTGATTGTTCTTCATTTTATTGTTGTTCAGTAAGGTTCA
>Frequency_3_QualityScore_FFHHHHHJJJJJJJIIIJJIJDGFGIHJIJJJGIEHIIJGIIIHJHHJJJJIHHHEFGFFFFFEEEEEEDDDEEFEEDDDEDDDDDCDCCCDD?_Mismatch_1_Sense_+_Library_PoolT
AATCCATGGCTGGGGCTGCGGTCTCTCCAACCAGATTTGATTTAGGAACCTCCTGTTATTGATTGTTCTTCATTTTATTGTTGCTCAGTAAGGT
>Frequency_3_QualityScore_DEHHHHHIIJJJJIJJJJJJJJJJJJJIIJJJJHIJJJIHIFHIIJJJIIHHIIJFHIJJIIHHIFGFFBDEFFFECEDDDDDEDCDDDDDCCB_Mismatch_2_Sense_+_Library_PoolT
TATAGACATCTTGTTGGCCATAATTCTGCCTCCATTGGGAGTCTTTCTCAAATTCGGCTGCCATGTTGAGTTCTGGATATGTCTGCTCCTCACT
>Frequency_3_QualityScore_FFHHHHGJIHHIJIGHIIIEHGIIIJIJGHIIIIIIIJDGHIGFIJIHIIIIIIHIIGIJJJIHHHHHIGHIJHHGHHHHHF_Mismatch_0_Sense_+_Library_PoolT
TTATTGTTGTTCAGTAAGGTTCATCATTGTAACCCTAGTTTGTAATGTAATATTAATAAAAACTTGTCACATGATTCATTAC
>Frequency_3_QualityScore_EFBFGHDHIFEGEFHGGIIIGHEHIHIHHGHIIHHGHFFDHHHHHFGGHHFHFHGFCFDFHGGFGEFEC>ADCDCCBCCCA?;?@BC@BCBBDB_Mismatch_1_Sense_+_Library_PoolT
GGGCTGCGGTCTCTCCAACCAGATTTGATTTAGGAACCTCCTGTTATTGATTGTTCTTCATTTTATTGTTATTCAGTAAGGTTCATCATTGTAA
>Frequency_3_QualityScore_FEHHHHGIJJJJJJJJJIJJJJIJHIJJIJJJJJIJJJJJJJJIJJJJJHIJIIIHHIJIIHIHIJGIIHIIIIIHIFGEFGGGFEFFFFEECE_Mismatch_1_Sense_+_Library_PoolT
GATTTGATTTAGGAACCTCCTGTTATTGATTGTTCTTCATTTTATTGTTATTCAGTAAGGTTCATCATTGTAACCCTAGTTTGTAATGTAATAT
>Frequency_3_QualityScore_EFHHHHHDGHIJJJJJJJJJHIIIJJJJGIJJJIJJJJJJJJJJJJJJJIIIHIHHGGGGFFFEEDDDDCCDD@BBDDDDDDDCDDCDDDDDED_Mismatch_2_Sense_+_Library_PoolT
TTTGGGGTACCTACCTGGAATTATTTACGCCATCTACGCCATCACCAAGTGAAATCCATGGCTGGGGCTGCGGTCTCTCCAACCAGAATTGATT
>Frequency_1_QualityScore_FFDHDHH8CGHIAGEHIICIHGGHFGIHGGIIGIIIGIIIIIIIIIIEE=DGAEEEHHGFFFFAA?B>@;?B?=-94>@CACABBBBCCCCCAA_Mismatch_2_Sense_+_Library_PoolC
TTTGGGGTACCTACCTGGAATTATTTACGCCATCTACGCCATCACCAAGTGAAATCCATGGCTGGGGCTGCGGTCTCTCCAACCAGAATTGATT
>Frequency_2_QualityScore_FFHHHHHIJJJJJJJJJJJIJGIIGIIGIJIJJIIJIIIIIJHGHIIHFIGGIFIIEIIICFGIHGHHGEBDEEECEEEEECCCCDDDDCDCCD_Mismatch_1_Sense_+_Library_PoolT
TTTCTCAGATTCGGCTGCCATGTTGAGTTCTGGATATGTCTGCTCCTCACTATTTTGGGGTACCTACCTGGAATTATTTACGCCATCTACGCCA
>Frequency_2_QualityScore_FFHHHHHJIJIJJJJJJJJJJJEHIIJJJJJJJJIJJIIJJJJIJJJJJIIHHGFFEEEEEECDCDDDCACDDDDDDDDDDCCDDDDD=BCDDC_Mismatch_1_Sense_+_Library_PoolT
TCTGCTCCTCACTATTTTGGGGTACCTACCGGGAATTATTTACGCCATCTACGCCATCACCAAGTGAAATCCATGGCTGGGGCTGCGGTCTCTC
>Frequency_2_QualityScore_FFHHHGHIIJJIJJJJIIIJIJJIIJJIJJJJ_Mismatch_0_Sense_+_Library_PoolT
TATTAATAAAAACTTGTCACATGATTCATTAC
>Frequency_2_QualityScore_EEHGHGHIIIIIJIGIHHIIIGHAGIHIHIIIIIIJIIII=EGIFGIIIJJIHIIIJJIIHEEFFFEEEECDDDDDDCCCCDCDCECDDCCCDD_Mismatch_0_Sense_+_Library_PoolT
TGTTGAGTTCTGGATATGTCTGCTCCTCACTATTTTGGGGTACCTACCCGGAATTATTTACGCCATCTACGCCATCACCAAGTGAAATCCATGG
>Frequency_2_QualityScore_FFGHHGGIJJIIIIJJIIJJJJJIJJDHIJJJIIJJJIIEHIIICGIIIIIGIIHHHHFFDFFFEEDEEEDCDEDDEEFEEEDDDDDDEDEEDE_Mismatch_1_Sense_+_Library_PoolT
AGTGAAATCCATGGCTGGGGCTGCGGTCTCTCCAACCAGATTTGATTTAGGAACCTCCTGTTATTGATTGTTCTTCATTTTATTGTTATTCAGT
>Frequency_2_QualityScore_FFHHGGHIJJJJJIIIJJIJHIIIII@FHIJJJJIJIIIIIIJJIJJJIIIJJGHHGEFFEFFFEDDEDCDEDECDEEEEEEDDDDDDCDDECD_Mismatch_2_Sense_+_Library_PoolT
AGTGAAATCCATGGCTGGGGCTGCGGTCTCTCCAACCAGAATTGATTTAGGAACCTCATGTTATTGATTGTTCTTCATTTTATTGTTGTTCAGT
>Frequency_2_QualityScore_EEGGGCGGHGFGIGGHAECGEIEHIIIGIHEEEGGGGHIDADHCDEGEHHHGHIFEHGHDEEAC;;@ACCCACA9>=AACCBA9=AACAA;;AB_Mismatch_1_Sense_+_Library_PoolT
CCATGTTGAGTTCTGGATATGTCTGCTCCTCACTATTTTGGGGTACCTACCGGGAATTATTTACGCCATCTACGCCATCACCAAGTGAAATCCA
>Frequency_2_QualityScore_DEFGHHGIJIJIHIIGFIEIIIIEGIIEIIHHIIGGIIIIIIHHIIIHHCFHIHIII_Mismatch_0_Sense_+_Library_PoolT
CATTGTAACCCTAGTTTGTAATGTAATATTAATAAAAACTTGTCACATGATTCATTA
>Frequency_2_QualityScore_FFHHGHHJJJJJJJJJJJIIIIJIIJJJJJIJIJJJJJJJIJIJJHIIIJIIIJJIIIBEHGGGGFFFFEEEDEDDDCDDDDEECDDCEDECDA_Mismatch_0_Sense_+_Library_PoolT
GAGGGCACAGCAACCTTTATAGACATCTTGTTGGCCATAATTCTGCCTCCGTTGGGAGTCTTTCTCAGATTCGGCTGCCATGTTGAGTTCTGGA
>Frequency_2_QualityScore_FFHHHHHJIIIJJIIIIHIIJFHIIIIJJJJJIIIHIJJIHIJJIIJJJJIIIGIIIIHIIIJHIIJIHGCGIGIIIIIHGGGGFGGFEEEEEE_Mismatch_1_Sense_+_Library_PoolT
TTTTATTGTTATTCAGTAAGGTTCATCATTGTAACCCTAGTTTGTAATGTAATATTAATAAAAACTTGTCACATGATTCATTACAGTTACTGAG
>Frequency_2_QualityScore_FFHGHHHIJJJIJJGIJJJIIIHIIIJJIIJIIIJJJIIIIJIHIGCGIIIEIJJFGIIIHIHGFFBCDACEEEDCCBDDDDDDDCDDDDDDDD_Mismatch_2_Sense_+_Library_PoolT
CAAATTCGGCTGCCATGTTGAGTTCTGGATATGTCTGCTCCTCACTATTTTGGGGTACCTACCGGGAATTATTTACGCCATCTACGCCATCACC
>Frequency_2_QualityScore_FFHHHGHJJJIIIHIIJJJHIIIIIIIJJJIIIIGIJIJJJJIIIIBEGGEFHGGGFCCECCEEEEEDDABBDDDDDDDDDDDDDDDDCCBDCC_Mismatch_1_Sense_+_Library_PoolT
CTGCCATGTTGAGTTCTGGATATGTCTGCTCCTCACTATTTTGGGGTACCTACCGGGAATTATTTACGCCATCTACGCCATCACCAAGTGAAAT
>Frequency_2_QualityScore_EEHHHHHJJJJIJIJJJJGHIJJJIIJJIIJJIIJIJIIJJIJJJJIJIIJJJJJJJIIJIJIIJIJIIIIJIJJJIHHHGGGGFFFFFEEBDE_Mismatch_1_Sense_+_Library_PoolT
TATTGTTATTCAGTAAGGTTCATCATTGTAACCCTAGTTTGTAATGTAATATTAATAAAAACTTGTCACATGATTCATTACAGTTACTGAGTTA
>Frequency_2_QualityScore_FFHHHHHJJIIJJJJJJIIJJIJIGIIHIEGIIIIIJJJJJIIIJIIJJIIIHHGIIIIIIIGHHGHEHEDE?ABDCCEEEEEBCDDDDDDDDD_Mismatch_0_Sense_+_Library_PoolT
TCTTTCTCAGATTCGGCTGCCATGTTGAGTTCTGGATATGTCTGCTCCTCACTATTTTGGGGTACCTACCCGGAATTATTTACGCCATCTACGC
>Frequency_2_QualityScore_DCFD@BEGHIFGIIGIIIIIGGIADEIDFECAGGIEGGIIIACCGGIGE9<CGE9;??CEGCA=:7?CCCCCA?9=?><ACC;?CAC;ACC@>?_Mismatch_0_Sense_+_Library_PoolT
CATCTCAATCACAATGAGGGAGGGCACAGCAACCTTTATAGACATCTTGTTGGCCATAATTCTGCCTCCGTTGGGAGTCTTTCTCAGATTCGGC
>Frequency_2_QualityScore_FFHHHHHIIJJJJJJJJJJIJJJJIIIJJJGIIJJIJIIJJIJFIIJJHIJIHIIHHGGFFEEEACDEEEEEDDDDDEDDEEFEEEDDDEDDED_Mismatch_1_Sense_+_Library_PoolT
ACCAAGTGAAATCCATGGCTGGGGCTGCGGTCTCTCCAACCAGATTTGATTTAGGAACCTCCTGTTATTGATTGTTCTTCATTTTATTGTTATT
>Frequency_2_QualityScore_FFGEHHGIJJJJJIJDGIIJJIIJJIGGIIIJIJJJGIJIJJJIIIIGGGEEEEEDBCEEEDDDDDCDDACCBCDCCDDCD>@CDDCCCCCB?B_Mismatch_1_Sense_+_Library_PoolT
CTCACTATTTTGGGGTACCTACCGGGAATTATTTACGCCATCTACGCCATCACCAAGTGAAATCCATGGCTGGGGCTGCGGTCTCTCCAACCAG
>Frequency_2_QualityScore_EEFFEGFHIH?EGIHGA=EGDGGFCGIIHBEGGGHHGGEGGGCGGGGGAEGFGCGAFDAA??6;A@ACAB?=A=?C>CCCC@A=@C;ABA?@>;_Mismatch_1_Sense_+_Library_PoolT
TTCGGCTGCCATGTTGAGTTCTGGATATGTCTGCTCCTCACTATTTTGGGGTACCTACCGGGAATTATTTACGCCATCTACGCCATCACCAAGT
>Frequency_2_QualityScore_C9CEBB9AFEGE?HGAHHGGFFB?EBDGGGFAGGGHEGCGG_Mismatch_0_Sense_+_Library_PoolT
GTAATGTAATATTAATAAAAACTTGTCACATGATTCATTAC
>Frequency_2_QualityScore_EFHFHHHJJJJJJJJJIJIJJIIJJJJIJJJJJJJJJIIJIJIIIJJIIIIJJJJJJJJJIIIIIIHHHGGGFFFADEEEEEEEEEEECDDDCD_Mismatch_2_Sense_+_Library_PoolT
GGGTCTCTCCAACCAGATTTGATTTAGGAACCTCCTGTTATTGATTGTTCTTCATTTTATTGTTGCTCAGTAAGGTTCATCATTGTAACCCTAG
>Frequency_2_QualityScore_FFHGGHHHIIGIICGEHIIFGHIGGHHIGIIIGIIHHIIGGEGHIIHIIGHEIGIHIIHG_Mismatch_1_Sense_+_Library_PoolT
TCATTGTAACCCTAGTTTGTAATGTAATATTAATAAAAACTTGTCACATGATTCATTGCA
>Frequency_2_QualityScore_EFGGHHHJGHGGIEIHJIIIIHHEGGEIIGHHIIJ;GIIFGGHIIGH?EDGEGIH?CBEGFFFFEEDDC?CCCCCCC>??CCCCDACCCBCBCD_Mismatch_0_Sense_+_Library_PoolT
AGTTCTGGATATGTCTGCTCCTCACTATTTTGGGGTACCTACCCGGAATTATTTACGCCATCTACGCCATCACCAAGTGAAATCCATGGCTGGG
>Frequency_2_QualityScore_FFGGEEFIGGIIIEGEEHHGEGGEEGEFIGIIGEIIIIFIIGIHIIIIIJGGGFHI?CHIGGHIIIHCGGGDECCAA?@AA;ACABCCACCDCC_Mismatch_1_Sense_+_Library_PoolT
CTTTGTTTTCCTGTGTTGGCTCTCTGATCACTTTTCTCACCAGTCATCGTCATCTCAATCACAATGAGGGAGGGCACAGCAACCTTTATAGACA
>Frequency_2_QualityScore_EFHHHHHJJIIJIJHIIJGHIIIIGIIJJJJIHGIIHIIIIIIJIIIJIIHHGIIIFGGGGHGGCEDAACA?ACC?BCCEACCCDDCDDDDD;?_Mismatch_0_Sense_+_Library_PoolT
AATCACAATGAGGGAGGGCACAGCAACCTTTATAGACATCTTGTTGGCCATAATTCTGCCTCCGTTGGGAGTCTTTCTCAGATTCGGCTGCCAT
>Frequency_2_QualityScore_FFHHHGHJIIIJIJIIJIJIJJIIIHIJJHIIHIIJJGIIIAGHIJIIJIIJIGIJIIJIJIEIIGHHGGFFEDCDDCDDDDDCDCCDDCDDDD_Mismatch_1_Sense_+_Library_PoolT
ATGTTGAGTTCTGGATATGTCTGCTCCTCACTATTTTGGGGTACCTACCTGGAATTATTTACGCCATCTACGCCATCACCAAGTGAAATCCATG
>Frequency_2_QualityScore_FFGHHGHJIHIJIIIJJJIJIIIIIHIIJIIIJJIIIIJIIIIIJIIIHGHFGIIIIHIJJIIIIIIIIAFCDEECEEBCDDCDDDCDDDDDDD_Mismatch_0_Sense_+_Library_PoolT
CCTCCTTTCTCTGTTTTCCTGTGTTGGCTCTCTGATCACTTTTCTCACCAGTCATCGTCATCTCAATCACAATGAGGGAGGGCACAGCAACCTT
>Frequency_2_QualityScore_CBGCGF:EGICIEEGHIIIEH:CHIGGFHGGEECEAEF?GHGIIG9AAFG?ADGAEFFHHIIIC?CFGIGGFGCCEDDEC9;?CDEEDECD7=C_Mismatch_0_Sense_+_Library_PoolT
TGTAATATTAATAAAAACTTGTCACATGATTCATTACAGTTACTGAGTTAACAGCTCTTTGTTGAAATTATTTTCTAAAGATAATATGAATTAT
>Frequency_2_QualityScore_FEHGFHFIIIIHIIIIJJGGIIIIIJJJJIJIIGIIIJJIIIIIIGEFIIIIJJIIHGGGIIIHIDGGIIHIIIIIIHIIIIHGHHHGGEBCCA_Mismatch_1_Sense_+_Library_PoolT
ACCTCATGTTATTGATTGTTCTTCATTTTATTGTTGTTCAGTAAGGTTCATCATTGTAACCCTAGTTTGTAATGTAATATTAATAAAAACTTGT
>Frequency_1_QualityScore_D:A:+<:EEEED4FF44<<:::2<AE9CEFC@E1:?)?DDD:9??3?DEDB*B?<?8?DB88=BB=A@CDEEE>@E>CACDD@DCDDDDD:;@;_Mismatch_1_Sense_+_Library_PoolC
ACCTCATGTTATTGATTGTTCTTCATTTTATTGTTGTTCAGTAAGGTTCATCATTGTAACCCTAGTTTGTAATGTAATATTAATAAAAACTTGT
>Frequency_2_QualityScore_CCGGBDCGHABFCGG;CD@?:??BEE?GGIIEGGIGECHGB?C@@EEG<AACDGEDE>B=AEEGEH@6CCBE?C=BBDAAA?>AABCAA=<9A<_Mismatch_0_Sense_+_Library_PoolT
GCTTGCTTTCACTCCAGTATATACCTCCTTTCTCTGTTTTCCTGTGTTGGCTCTCTGATCACTTTTCTCACCAGTCATCGTCATCTCAATCACA
>Frequency_2_QualityScore_EDGFEHHGGIJIIGIIIIIIJIIGIEGEGICEGIIIIGIIIIIHIEIIIGGHGGHGIIGGIIEIIIIIJIIJJIGGHGHEGHHHFEEEE_Mismatch_2_Sense_+_Library_PoolT
TGTTCTTCATTTTATTGTTGCTCAGTAAGGTTCATCATTGTAACCCTAGTTTGTAATGTAATATTAATAAAAACTTGTCACATGATCCA
>Frequency_2_QualityScore_EFHHHGHIJJIJJJJIIIIIIJIJJJJJJIJJIJJJJJJIIJJHIJIJIIIJJJIGIIJGIHIJIJIJJGHIIIIIGG_Mismatch_0_Sense_+_Library_PoolT
ACATGATTCATTACAGTTACTGAGTTAACAGCTCTTTGTTGAAATTATTTTCTAAAGATAATATGAATTATTTGATGA
>Frequency_2_QualityScore_FEHEGHHIIIHIJJJJIJIGIIIIIIJJIIGIIJICIIIIIJIHIGGIGIHIIJIIHGIHIGEHGIIEE?GEDGGDECAACACCCCDDDDCCCD_Mismatch_0_Sense_+_Library_PoolT
CCTTTCTCTGTTTTCCTGTGTTGGCTCTCTGATCACTTTTCTCACCAGTCATCGTCATCTCAATCACAATGAGGGAGGGCACAGCAACCTTTAT
>Frequency_2_QualityScore_FFHGHFHJIIIIJJIGIIIIJIGIHIIIIIJJIIIIGHIIIGHHIIIGIIIGIIIJJIJIGGGIIIEIHGGHHJIJJIIJIHHHGGHFFFFFFE_Mismatch_1_Sense_+_Library_PoolT
ATTTTATTGTTATTCAGTAAGGTTCATCATTGTAACCCTAGTTTGTAATGTAATATTAATAAAAACTTGTCACATGATTCATTACAGTTACTGA
>Frequency_2_QualityScore_FFGEHGHIDGEHIIIIIIJIJIIIIIIIFIIFIIJJJJIIIGCEIGGGGGHGGGGGGGGGGGGFFEEEFDECEECDDECD?CCCCDCCEDCEEC_Mismatch_2_Sense_+_Library_PoolT
GGCTGCGGTCTCTCCAACCAGAATTGATTTAGGAACCTCATGTTATTGATTGTTCTTCATTTTATTGTTGTTCAGTAAGGTTCATCATTGTAAC
>Frequency_1_QualityScore_FFGHHHHJEHGIIJJJIJJIIHJJJIIJJJJJIJJJJJJJJJIJJJJHHHHHHHFFFFFFFEEFEEEEDDCBCDDDEDDDCCDDEDDDEDEEED_Mismatch_2_Sense_+_Library_PoolC
GGCTGCGGTCTCTCCAACCAGAATTGATTTAGGAACCTCATGTTATTGATTGTTCTTCATTTTATTGTTGTTCAGTAAGGTTCATCATTGTAAC
>Frequency_2_QualityScore_FFHGHHHJJIJJJIJIJIIHIJIIJJIJJJJIJJIJIIIIIIJJJIJIIIIGHGFEEDDDCDDD?CCDCCCDDDDDDACDCCDDCEDDCDDDDC_Mismatch_1_Sense_+_Library_PoolT
CCTACCGGGAATTATTTACGCCATCTACGCCATCACCAAGTGAAATCCATGGCTGGGGCTGCGGTCTCTCCAACCAGATTTGATTTAGGAACCT
>Frequency_2_QualityScore_FFHHHHHIIIIJJJJIJJIJIJJJJIIJJJJJJJJJJJJJJJJIIIIJIJHGGIIIIJJJIJIIIIJJIIIHHHHHGFEEEEDECEDDDDDEDE_Mismatch_0_Sense_+_Library_PoolT
TGATCCTGAGCCTGAGCCTGAGCCTGAACTTGAGCTTGCTTTCACTCCAGTATATACCTCCTTTCTCTGTTTTCCTGTGTTGGCTCTCTGATCA
>Frequency_2_QualityScore_FFHEHHHJJJJIJIIJJJJJJJIIIIJIJJIIHHIJIJIJJJJIIJIIHIIIHGHGEIHGGFHHH=AGECCEEEDCACDCCEEEEDBCCCDDCC_Mismatch_0_Sense_+_Library_PoolT
GAGTCTTTCTCAGATTCGGCTGCCATGTTGAGTTCTGGATATGTCTGCTCCTCACTATTTTGGGGTACCTACCCGGAATTATTTACGCCATCTA
>Frequency_2_QualityScore_FFHHHHHJJJJJJJIJIJJIHJJJJIJJJJJJJJJJJJJJJJIIJJJJJJJJJJIJJJJHIHIJJJJJJGIIJIIJJIIIHHHGHGGFFFFEEE_Mismatch_2_Sense_+_Library_PoolT
CCTGTTATTGATTGTTCTTCATTTTATTGTTGCTCAGTAAGGTTCATCATTGTAACCCTAGTTTGTAATGTAATATTAATAAAAACTTGTCAAA
>Frequency_2_QualityScore_FFHHHHHJJJIJJJIJJJIIGIIIIIIIJIJIIJJJJJIJJIJIJJJIJJJJJJJIIHHHEFFDD?BDDCDDDDDDCDBDDDDDDDECDCCDDD_Mismatch_1_Sense_+_Library_PoolT
ACCTACCTGGAATTATTTACGCCATCTACGCCATCACCAAGTGAAATCCATGGCTGGGGCTGCGGTCTCTCCAACCAGATTTGATTTAGGAACC
>Frequency_2_QualityScore_FFFHHGFIIIIIIIIIIIFGIIHIJGIIIIIHHHGEEGGIHJIGIGIIGEGHEHFFFDEFFECCDEEEECEEEDDDDDCDAADCCD?ACCACCD_Mismatch_2_Sense_+_Library_PoolT
CCATGGCTGGGGCTGCGGTCTCTCCAACCAGAATTGATTTAGGAACCTCATGTTATTGATTGTTCTTCATTTTATTGTTGTTCAGTAAGGTTCA
>Frequency_2_QualityScore_FFGHHGGIIJHIIJJJIIJJJJJJIJIIIJJJJIJJJJIJJIJJJIIHHGHHGGFFFFEEEDDDCCDCDDC>CDDDDDDDDDBDACDDCDCCED_Mismatch_0_Sense_+_Library_PoolT
TGGGGTACCTACCCGGAATTATTTACGCCATCTACGCCATCACCAAGTGAAATCCATGGCTGGGGCTGCGGTCTCTCCAACCAGATTTGATTTA
>Frequency_2_QualityScore_FFGHGGHJIIJIIJJCIHIJJIIHIIII=BGHIIJJJJEEEIHIJIIHHHIIIIIIGGHIIIHIHGIIIGHIGIIIGHEGHHEGGGFFFEC_Mismatch_1_Sense_+_Library_PoolT
TTCTTCATTTTATTGTTGCTCAGTAAGGTTCATCATTGTAACCCTAGTTTGTAATGTAATATTAATAAAAACTTGTCACATGATTCATTAC
>Frequency_2_QualityScore_EFHHHGGJJJJJJJJJGIIJJEHIIJJJJJJIJJIJJJJJFIIIGHIJJHIIHIIJJJIIJIJJJIJIIDFFHIIGHIIIGHHE_Mismatch_1_Sense_+_Library_PoolT
TTTTATTGTTATTCAGTAAGGTTCATCATTGTAACCCTAGTTTGTAATGTAATATTAATAAAAACTTGTCACATGATTCATTAC
>Frequency_2_QualityScore_FEHHHHHIJJIJJIIIIIJIIIIJIJJJIJJJJJJJJJJJJJIJIIJIIJJJJJIIIIIIDGIIIIIIJIIIIIJIHGHGGFFEFFFEEEEEEE_Mismatch_1_Sense_+_Library_PoolT
GATTTGATTTAGGAACCTCCTGTTATTGATTGTTCTTCATTTTATTGTTGCTCAGTAAGGTTCATCATTGTAACCCTAGTTTGTAATGTAATAT
>Frequency_2_QualityScore_FFHHHHGIIIIGIIJIJJIIIIIJJIIHIIJJIJIJJJJJJJJJJJJJIJJIIIIIJJJIIIGIIEGIIFIJIJIHHEHHHFEE?CEEEEEEEE_Mismatch_1_Sense_+_Library_PoolT
AACCAGATTTGATTTAGGAACCTCCTGTTATTGATTGTTCTTCATTTTATTGTTATTCAGTAAGGTTCATCATTGTAACCCTAGTTTGTAATGT
>Frequency_2_QualityScore_FFHHHHHHIJJIJJJJJJJJJJJJJJIJJJJJJJJJJJJJJJJJJJJJJJIJHIIIJJIJIJIJJIHIIGIIIJJJGIIIIHHGGGGFFFFFEE_Mismatch_0_Sense_+_Library_PoolT
TGTAATGTAATATTAATAAAAACTTGTCACATGATTCATTACAGTTACTGAGTTAACAGCTCTTTGTTGAAATTATTTTCTAAAGATAATATGA
>Frequency_2_QualityScore_FFGHHHHJJJJJJJIJJJJJJJIJJIIIJJIJJJIIIIIJIIIIJJIIJJJJJJJJJJJIJJJJJJJHIGHIIGIHHHGHHHFFFFFFEEEEEE_Mismatch_0_Sense_+_Library_PoolT
GGTTCATCATTGTAACCCTAGTTTGTAATGTAATATTAATAAAAACTTGTCACATGATTCATTACAGTTACTGAGTTAACAGCTCTTTGTTGAA
>Frequency_2_QualityScore_FFHHHFHIIIJJJEIHIHIGIIJEGEEGDGGGHIGHIIHGIBGGGIFHEGGAGEG?EGGDGGHFGCEBCBCECCA@=BACCCCACA=ACCDDDA_Mismatch_0_Sense_+_Library_PoolT
ATGAGTGGCTGGGAATAGCTTTTAGTGGTTAGGGAGGCTAGATATGAGTGGTTGGAATAACTATTAGTGCTTGGATAATCTTGTTACCTTTTTC
>Frequency_2_QualityScore_E@GFHHGIIGIHHIHGGGJIIGHIHIIIIIJIIIIIIIIIIH_Mismatch_0_Sense_+_Library_PoolT
TGTAACCCTAGTTTGTAATGTAATATTAATAAAAACTTGTCA
>Frequency_2_QualityScore_DEEEEFFGGEGCAEDGGCGCGGEEDGEBFHFDGEH?FEFECCGEGGHIHIHFHEGGADEGFGEEEC<ACA@ABCCCC?ACDCCC?CB?ACCA==_Mismatch_1_Sense_+_Library_PoolT
AGTTCTGGATATGTCTGCTCCTCACTATTTTGGGGTACCTACCTGGAATTATTTACGCCATCTACGCCATCACCAAGTGAAATCCATGGCTGGG
>Frequency_2_QualityScore_FFHHHHHJJJJJIJJJJIIIIIJBHIGIJJJIJJJCHIIJJJJIIJIIIJIIIJIIIJJIIIHGGGFEECEDEEDDDDDCEDDDDDDDDDDDCD_Mismatch_1_Sense_+_Library_PoolC
AGTTCTGGATATGTCTGCTCCTCACTATTTTGGGGTACCTACCTGGAATTATTTACGCCATCTACGCCATCACCAAGTGAAATCCATGGCTGGG
>Frequency_2_QualityScore_EFGHHHHIJJIJJJJJIJJIJJIIFHIJJJJJJJIIIJIJJIIIJJJIIIIIIIIIGHHHGHHHGGGGGEGGGGGGGGGFGGFGGGEEEEEEEE_Mismatch_0_Sense_+_Library_PoolT
TCATTTTATTGTTGTTCAGTAAGGTTCATCATTGTAACCCTAGTTTGTAATGTAATATTAATAAAAACTTGTCACATGATTCATTACAGTTACT
>Frequency_2_QualityScore_FFHGHHHIJJJJJJJJJJJIIIIJJIJJJIJJJJJJJJJJIJJJIIJJJJJIIIIJJGHJJIJIIIJIIGGIIJIIEHHHGGFGGFFDCCEEEE_Mismatch_1_Sense_+_Library_PoolT
TTGATTTAGGAACCTCCTGTTATTGATTGTTCTTCATTTTATTGTTATTCAGTAAGGTTCATCATTGTAACCCTAGTTTGTAATGTAATATTAA
>Frequency_2_QualityScore_FFHHGHGJIIJJJJJHIIHIIGIEIIIIGGIIIJIIIJGIGHIJDHIHIJIIFIGH=CGIIEGEFEE?AACDEEEEEAABACCDCCDCDDCDCC_Mismatch_2_Sense_+_Library_PoolT
TCAAATTCGGCTGCCATGTTGAGTTCTGGATATGTCTGCTCCTCACTATTTTGGGGTACCTACCGGGAATTATTTACGCCATCTACGCCATCAC
>Frequency_2_QualityScore_FFHGHHHGGIJJJJJJJJJJJJIJJJJJHIJJJJJJJJJJIJJIJHHHHGFFFFFFEEEEEEDDDDDDDDDDD?BCDDCDDDDDDDBCCDDEDD_Mismatch_1_Sense_+_Library_PoolT
TTTGGGGTACCTACCGGGAATTATTTACGCCATCTACGCCATCACCAAGTGAAATCCATGGCTGGGGCTGCGGTCTCTCCAACCAGATTTGATT
>Frequency_2_QualityScore_FFHHHHHJJJJJJJIJIIJCEGGGIJHIJJIIGIIIIHIIJJIJIIJJJJJIHGGHHGGFFFFEECDEEEEFEEEDDDEDDEDEEDDECDC=BC_Mismatch_1_Sense_+_Library_PoolT
TCCATGGCTGGGGCTGCGGTCTCTCCAACCAGATTTGATTTAGGAACCTCCTGTTATTGATTGTTCTTCATTTTATTGTTATTCAGTAAGGTTC
>Frequency_2_QualityScore_FEHGHHFIFGHIIGHIIIGIIIJIHIJIIGIIIJIIHGGIIJGGGFDCHIIIIIHIAE9CCAEFGGEEEA5>CDDEECAACACBCBCDDDEBCD_Mismatch_0_Sense_+_Library_PoolT
GTTGGGAGTCTTTCTCAGATTCGGCTGCCATGTTGAGTTCTGGATATGTCTGCTCCTCACTATTTTGGGGTACCTACCCGGAATTATTTACGCC
>Frequency_2_QualityScore_FFHHHHHJJJIIIJIJIBIGIIICG>DGIIGGIIIIIHIIHDGIIJGGGGGHCFIGGGIIAGBE@CCCEDEGEAD?CCACECAACCB;<BACCC_Mismatch_2_Sense_+_Library_PoolT
GCCATAATTCTGCCTCCATTGGGAGTCTTTCTCAAATTCGGCTGCCATGTTGAGTTCTGGATATGTCTGCTCCTCACTATTTTGGGGTACCTAC
>Frequency_2_QualityScore_EEHGGHHIIIIJIIGGIIIIJJFIFIIHIJGIJJJJIIIIIIIFGGEGIHHHHHGFFFFFDDCDDDDBC?A?CDCDBCDCBB?CCCCBCCECCC_Mismatch_1_Sense_+_Library_PoolT
TGGTACCTACCCGGAATTATTTACGCCATCTACGCCATCACCAAGTGAAATCCATGGCTGGGGCTGCGGTCTCTCCAACCAGATTTGATTTAGG
>Frequency_2_QualityScore_EFGHGHHJJJIIJJIIJJIIIIJIIHHGIIJJIIIJIFIIIIIIGIIIGIIIIEIIHIIIEGCGGGGCCEEEEFGGGEEEECDEEEECEDCCCD_Mismatch_0_Sense_+_Library_PoolT
TACTTGCTTTCTTGATCCTGAGCCTGAGCCTGAGCCTGAACTTGAGCTTGCTTTCACTCCAGTATATACCTCCTTTCTCTGTTTTCCTGTGTTG
>Frequency_2_QualityScore_EAEGFGHFIIHIEIIGIIIGHIJIIIIIIIIGIIII_Mismatch_0_Sense_+_Library_PoolT
GTAATATTAATAAAAACTTGTCACATGATTCATTAC
>Frequency_1_QualityScore_FFHHHHHJJJJJIJJJJJJJIJJJJJJIJJJJJJIJ_Mismatch_0_Sense_+_Library_PoolC
GTAATATTAATAAAAACTTGTCACATGATTCATTAC
>Frequency_2_QualityScore_FFHHHHGIJHIIJIJJJJIIIIIJIIHIIIJJJHIJIJJJJIGIIIJIIJJIIJJIIIIIIIIIAGIIIHIIIIIIGGIGGGGACEDEEEEDCE_Mismatch_1_Sense_+_Library_PoolT
ACCAGATTTGATTTAGGAACCTCCTGTTATTGATTGTTCTTCATTTTATTGTTATTCAGTAAGGTTCATCATTGTAACCCTAGTTTGTAATGTA
>Frequency_2_QualityScore_EFHGEGHIIIIIIIGGIIEHIIFIGGECGIGIGIIIIIIIGHIFIGGGCCHGEGIII@ECGDACCC@AB>??CCCCCCCCCCA>ABCCABCDCC_Mismatch_1_Sense_+_Library_PoolT
GGGGTACCTACCTGGAATTATTTACGCCATCTACGCCATCACCAAGTGAAATCCATGGCTGGGGCTGCGGTCTCTCCAACCAGATTTGATTTAG
>Frequency_2_QualityScore_FFGCGFGIGHEIIIIIIHIFIIIIGDFCFGFGIIIIGIFIIIIIIIIIIGGEGEGFHCHGHIHIIIIIIGHF_Mismatch_1_Sense_+_Library_PoolT
CAGTAAGGTTCATCATTGTAACCCTAGTTTGTAATGTAATATTAATAAAAACTTGTCACATGATTCATTGCA
>Frequency_2_QualityScore_FFHHHHHJJJJJJGHIIJJJJJJJJJJJJJJJJJJIJJJJJJJIJJIIIJJJJHHHHHGGGFFFEEEEEDDDDDDDDCDBCDDDDCCDDDBDAC_Mismatch_1_Sense_+_Library_PoolT
CACTATTTTGGGGTACCTACCTGGAATTATTTACGCCATCTACGCCATCACCAAGTGAAATCCATGGCTGGGGCTGCGGTCTCTCCAACCAGAT
>Frequency_2_QualityScore_CEGGCAFGHGHD?ECFADEAEGHGGEBGAFFGBCCGFGEHEDEGGEHEAEFCGIGEGDEEFGIGGC5AAA<CEAEBCAB??@AAA;A=AA9?;A_Mismatch_0_Sense_+_Library_PoolT
TGCTTTCTTGATCCTGAGCCTGAGCCTGAGCCTGAACTTGAGCTTGCTTTCACTCCAGTATATACCTCCTTTCTCTGTTTTCCTGTGTTGGCTC
>Frequency_2_QualityScore_FFHHGHHJJJJJIJIJIIJGIIGGFIFIJJJJJIJIIIJJIJJJJJIJIIIIIJJJJJJIJIJIGIGIIGGIIGEGGGEEFFFFCCDEDDDCCD_Mismatch_0_Sense_+_Library_PoolT
TTGAGCTTGCTTTCACTCCAGTATATACCTCCTTTCTCTGTTTTCCTGTGTTGGCTCTCTGATCACTTTTCTCACCAGTCATCGTCATCTCAAT
>Frequency_2_QualityScore_FFHHHHHIJJIJGIIJJJJJJJJJJIIJJJJIJJJIIIIIIIIIJJJIIIIIIJJJJIJJJIIIIIIIJIJIJJIIJIIIHHHGHGFEEFFFED_Mismatch_0_Sense_+_Library_PoolT
TGTTCAGTAAGGTTCATCATTGTAACCCTAGTTTGTAATGTAATATTAATAAAAACTTGTCACATGATTCATTACAGTTACTGAGTTAACAGCT
>Frequency_2_QualityScore_EEHHHGHIIIJJJIJIIJIFIIIJBGGIIIJIIIIHIGIIIIIGIHIJIHIIIGGGGECEEEEEEEEECADDDCEEEEEEDCCDCDEDEEDEED_Mismatch_1_Sense_+_Library_PoolT
TGAAATCCATGGCTGGGGCTGCGGTCTCTCCAACCAGATTTGATTTAGGAACCTCCTGTTATTGATTGTTCTTCATTTTATTGTTATTCAGTAA
>Frequency_2_QualityScore_EFHHGHGIJIJIIJIJJIIHGI:CGHHGGGIIIEGCFHIICFHIHEGCGIIHGHGGCCBEEE?CDEEDECCCDCDEEECCC?BCEDCACCCACC_Mismatch_1_Sense_+_Library_PoolT
AAATCCATGGCTGGGGCTGCGGTCTCTCCAACCAGATTTGATTTAGGAACCTCCTGTTATTGATTGTTCTTCATTTTATTGTTATTCAGTAAGG
>Frequency_2_QualityScore_EEFGHH:BFHHEIIECGFIIIGIIIGIIIIIHIIIFGEFHIGIIIIFIEGEGGEHEADDFEEA@CC=?AAAA9;?CBAAACCCCCABABAC?CE_Mismatch_2_Sense_+_Library_PoolT
TTGGGGTACCTACCTGGAATTATTTACGCCATCTACGCCATCACCAAGTGAAATCCATGGCTGGGGCTGCGGTCTCTCCAACCAGAATTGATTT
>Frequency_2_QualityScore_FFHHHHHJJHIJIIIIGIIJIIHIJIIJIJIJIIGIIJJIJIIIIEIAGIIGFHHIIIIIIIIIJGHEGGFEGGGFEBCCDAACDDDDACCDCE_Mismatch_0_Sense_+_Library_PoolT
CTTTCTCTGTTTTCCTGTGTTGGCTCTCTGATCACTTTTCTCACCAGTCATCGTCATCTCAATCACAATGAGGGAGGGCACAGCAACCTTTATA
>Frequency_2_QualityScore_FFGHHHHIJJIIGIIIJIIIIIJJIJIIJIGIIIJIIJIGGIHGIIIIHGIGIIGHFDACDDECCDDDA??BCCDDCDECCCCDDDCDDCDCDD_Mismatch_1_Sense_+_Library_PoolT
TGAATTATTTACGCCATCTACGCCATCACCAAGTGAAATCCATGGCTGGGGCTGCGGTCTCTCCAACCAGATTTGATTTAGGAACCTCCTGTTA
>Frequency_2_QualityScore_FFHGHHHJJIJJIJIJJJJJIIJJJJGIEGIJJJJIIGIIIJJJJIIIJIIJIIIEHEGIGIIGHIGHGBGGEGEEFEDCD@CCDECCCC<?CD_Mismatch_2_Sense_+_Library_PoolT
TTGGCCATAATTCTGCCTCCATTGGGAGTCTTTCTCAAATTCGGCTGCCATGTTGAGTTCTGGATATGTCTGCTCCTCACTATTTTGGGGTACC
>Frequency_2_QualityScore_EEFECECG;EGGGIIGIHIIGGGGEIIGIIIGGCGHIIHIGGIIIIEIHFFGGEIFIHIIIHGGHHHGGGGHIIII_Mismatch_0_Sense_+_Library_PoolT
CAGTAAGGTTCATCATTGTAACCCTAGTTTGTAATGTAATATTAATAAAAACTTGTCACATGATTCATTACAGTTA
>Frequency_2_QualityScore_EEEGHF?GIIIIIIIIIGIIIIIGGIIIIIIIIIICGHIIGIIIIIFGIIEHIIIHEHGGBDE?BDCDC?CEDCCDAAABC?ACCCDCDCCA;;_Mismatch_0_Sense_+_Library_PoolT
TGAGGGAGGGCACAGCAACCTTTATAGACATCTTGTTGGCCATAATTCTGCCTCCGTTGGGAGTCTTTCTCAGATTCGGCTGCCATGTTGAGTT
>Frequency_2_QualityScore_FFHHHHGJJIIIIIIGIIGIIIJHJJJ?FHIIJJJIJJIJJIIJIJIEGIIIHGGGEFEECDEEDDC@CCCCEDDDDDDDDDDDDDDCDDC@C3_Mismatch_1_Sense_+_Library_PoolT
ATATGTCTGCTCCTCACTATTTTGGGGTACCTACCGGGAATTATTTACGCCATCTACGCCATCACCAAGTGAAATCCATGGCTGGGGCTGCGGT
>Frequency_2_QualityScore_EFHHHHHIJIJJIIJIIJIJIIHIIIHIJJJJHIIGIJIJIJJIJJIIIFIIJAHGHHHFECEDDEEDCACADCBCCDDDCCCCC@CCDCCDDD_Mismatch_0_Sense_+_Library_PoolT
GGCTCTCTGATCACTTTTCTCACCAGTCATCGTCATCTCAATCACAATGAGGGAGGGCACAGCAACCTTTATAGACATCTTGTTGGCCATAATT
>Frequency_1_QualityScore_FFFHHHHJGGIG>HIIIHGIJJJIGIIIIIJJJJIIIJJIGIJJJGGIGDHIJGHGIJGDEHFFFFDCC@CEEDDDDDDCDC@CD@C@CC>@CC_Mismatch_0_Sense_+_Library_PoolC
GGCTCTCTGATCACTTTTCTCACCAGTCATCGTCATCTCAATCACAATGAGGGAGGGCACAGCAACCTTTATAGACATCTTGTTGGCCATAATT
>Frequency_2_QualityScore_9<=EA:B@=G;E7EEDEGE:=EFA9AAACFA>FEGCFEAFCEEGFEEDGG=AB<;C=AEGCAEGCC??C@_Mismatch_1_Sense_+_Library_PoolT
GTTCATCATTGTAACCCTAGTTTGTAATGTAATATTAATAAAAACTTGTCACATGATTCATTACAGTTAA
>Frequency_2_QualityScore_FFHHHHHJIJJJJJJJIIJHIJJJGIFGIJJIJJIIJJJJHIJIJIIIIIGIEFGBEGGGFEFGFGGFECDCDCCCBCCCCEEEACDD49AAAA_Mismatch_0_Sense_+_Library_PoolT
GGCCATAATTCTGCCTCCGTTGGGAGTCTTTCTCAGATTCGGCTGCCATGTTGAGTTCTGGATATGTCTGCTCCTCACTATTTTGGGGTACCTA
>Frequency_1_QualityScore_FFHHHHHIJJJJJJJJJJJIJIIJGIDGEIIIJJJJJJJJJIGJJJIJJIIJJIIHHHGHHFFCFFFFFECEDEEDCDDCDDDECDBB;>AA@@_Mismatch_0_Sense_+_Library_PoolC
GGCCATAATTCTGCCTCCGTTGGGAGTCTTTCTCAGATTCGGCTGCCATGTTGAGTTCTGGATATGTCTGCTCCTCACTATTTTGGGGTACCTA
>Frequency_2_QualityScore_FFHGGGHJCHJJJIIIJIIJJJJJJHIJJIJJJJJJJIJIIJJJIIJJIIJIIIIJIIEHHGFED>BDECDEDEDCDDDDDDCDCCBCCCEA?A_Mismatch_0_Sense_+_Library_PoolT
AATGAGGGAGGGCACAGCAACCTTTATAGACATCTTGTTGGCCATAATTCTGCCTCCGTTGGGAGTCTTTCTCAGATTCGGCTGCCATGTTGAG
>Frequency_2_QualityScore_FFHFFHHJJHIHIIIIIJIIIIHIHIHGIIJJIIJJHIIJIIIJIIJJGIIJJIIIIGGGFFEEEEDDDDDDDDDDCDDDDECDDCCDCCDDAC_Mismatch_1_Sense_+_Library_PoolT
GAGTTCTGGATATGTCTGCTCCTCACTATTTTGGGGTACCTACCGGGAATTATTTACGCCATCTACGCCATCACCAAGTGAAATCCATGGCTGG
>Frequency_2_QualityScore_EFHHGHHJJJJJJJIHIIIIEGHHIGIGIIIIIFHIIJGIIJIGIFGHIIIIGFGEGEEFEFFFDEEEEEEEEEEEDDDDDBCBCDD@CBCC9?_Mismatch_2_Sense_+_Library_PoolT
ATCCATGGCTGGGGCTGCGGTCTCTCCAACCAGAATTGATTTAGGAACCTCATGTTATTGATTGTTCTTCATTTTATTGTTGTTCAGTAAGGTT
>Frequency_2_QualityScore_FFHHFHHJJJJJJJIJJJJJIJJIJCIIIIIHIGIJJIIGHIJJIJJIHIHIIGEGEHIIIIGIGG9?C?AACEEBC=BDCDEEEDDCBA@CDD_Mismatch_0_Sense_+_Library_PoolT
GGAGTCTTTCTCAGATTCGGCTGCCATGTTGAGTTCTGGATATGTCTGCTCCTCACTATTTTGGGGTACCTACCCGGAATTATTTACGCCATCT
>Frequency_2_QualityScore_FEF=FGGIIIBEGIIIIIEGFGIEIIIIIIIIIIGHIGIIHIGHIHIIIHHIIIEG?EGEEGEFGEEEC>@A=?BA?CCBC?BBCCCCEEEE?A_Mismatch_1_Sense_+_Library_PoolT
CCGTTGGGAGTCTTTCTCAGATTCGGCTGCCATGTTGAGTTCTGGATATGTCTGCTCCTCACTATTTTGGGGTACCTACCTGGAATTATTTACG
>Frequency_2_QualityScore_FEHGGDHIGIHIHGEIHI@CGEEH=EGHEHIIHEFIGGIEEGGGIGFECEH;CDGHAFGHGD?ACCBAD=?C?=AA@CCB?>;?A=ABC?A@AC_Mismatch_0_Sense_+_Library_PoolT
TTCGGCTGCCATGTTGAGTTCTGGATATGTCTGCTCCTCACTATTTTGGGGTACCTACCCGGAATTATTTACGCCATCTACGCCATCACCAAGT
>Frequency_2_QualityScore_FFHHGHGJJJIJIHIIHHHFHIHIIIIIIIJIJIJIJHIFIHIIIJIIIII9@GGIIIJIEGCEEEEEECAAAACCCCCDCACDCDDDDDCACA_Mismatch_0_Sense_+_Library_PoolC
TTCGGCTGCCATGTTGAGTTCTGGATATGTCTGCTCCTCACTATTTTGGGGTACCTACCCGGAATTATTTACGCCATCTACGCCATCACCAAGT
>Frequency_2_QualityScore_EEEH6AECGIGIIIIIGIICIIIIIIIIIIIIIGIGIHEGEGGHFGGGCEGFEGGGEFFEECECCCCCCB=?ACCCCBCA@AA?CACACDCECC_Mismatch_2_Sense_+_Library_PoolT
GGGGTACCTACCTGGAATTATTTACGCCATCTACGCCATCACCAAGTGAAATCCATGGCTGGGGCTGCGGTCTCTCCAACCAGAATTGATTTAG
>Frequency_1_QualityScore_FFHHCFHIGEIJJIJJJJJJJJJJJJJJIIJJIJIJIIJJJJIJJJIJJIGIGHHGHHFFFDCDDDDDD?BBBDDDCCCDBBDBDDDCCEDDDD_Mismatch_2_Sense_+_Library_PoolC
GGGGTACCTACCTGGAATTATTTACGCCATCTACGCCATCACCAAGTGAAATCCATGGCTGGGGCTGCGGTCTCTCCAACCAGAATTGATTTAG
>Frequency_2_QualityScore_DFGHGHHIIIIJIJIHIIIHIGIIEIIIIIJJIIHIIJIIIIIGHGHHIIGHHHGGIGG_Mismatch_0_Sense_+_Library_PoolT
TCATTGTAACCCTAGTTTGTAATGTAATATTAATAAAAACTTGTCACATGATTCATTAC
>Frequency_1_QualityScore_FFHHHFCFHI@ACHHFAHHFCHIGC>EHFBDIIIJIBGIGIHGHIDIIIHIGII@EGC>_Mismatch_0_Sense_+_Library_PoolC
TCATTGTAACCCTAGTTTGTAATGTAATATTAATAAAAACTTGTCACATGATTCATTAC
>Frequency_2_QualityScore_FFFGHHHIIJJJJJJEIIJJIIIJIJJIIJIIJJJIIIJIJIIIJIIIJIJJHIJJIIIJJIIIIIIIIGFFEGBEEEEEEDECEEEEDDCCC?_Mismatch_2_Sense_+_Library_PoolT
GGTCTCTCCAACCAGATTTGATTTAGGAACCTCCTGTTATTGATTGTCCTTCATTTTATTGTTGCTCAGTAAGGTTCATCATTGTAACCCTAGT
>Frequency_2_QualityScore_FFHHHHHJJJJJEIJJJCHIIJJJJJJIJJJJJJJJGIJJIJJJJGIGIIJJJJJJIJJJJHIHGHGIJIIIJIJJJJIG_Mismatch_1_Sense_+_Library_PoolT
ATTGTTGCTCAGTAAGGTTCATCATTGTAACCCTAGTTTGTAATGTAATATTAATAAAAACTTGTCACATGATTCATTAC
>Frequency_2_QualityScore_EEDHGFEGBIGCHIIIIIIIIIGIIIIIIIIGGIIIGIIEEEGGIGGEGGEBCDHIGFEGEAHIHGCGFADEGGADBCBCEEEAC@AAACCECC_Mismatch_2_Sense_+_Library_PoolT
CTGAGCCTGAGCCTTAACTTGAGCTTGCTTTCACTCCAGTATATACCTCCTTTCTTTGTTTTCCTGTGTTGGCTCTCTGATCACTTTTCTCACC
>Frequency_2_QualityScore_EEHHHHGJJGHIIIJJIIJIIJJIJJJJJJIJIJJIJIJJIJII_Mismatch_0_Sense_+_Library_PoolT
TTTGTAATGTAATATTAATAAAAACTTGTCACATGATTCATTAC
>Frequency_2_QualityScore_FFGEGEGIIGIIGIHHGIIHIIIIGHIIEGIIIIHIIIFCHAEHIIIIIIIGHIGCAFIGAGGIIIFGHIIGHGIIEHHGIEEGGECEEFEECD_Mismatch_2_Sense_+_Library_PoolT
CTGTTATTGATTGTTCTTCATTTTATTGTTGCTCAGTAAGGTTCATCATTGTAACCCTAGTTTGTAATGTAATATTAATAAAAACTTGTCACAA
>Frequency_2_QualityScore_EEGHGGGJIIEGHIIIIIJIIIJIJIIJIJJFIIIJIJJJIIJJIJJJJJJIIJIHHHHHHGFEEFCCCBBDCDDD?BDDDCCCDDDAD?CCCD_Mismatch_1_Sense_+_Library_PoolT
TATTTTGGGGTACCTACCTGGAATTATTTACGCCATCTACGCCATCACCAAGTGAAATCCATGGCTGGGGCTGCGGTCTCTCCAACCAGATTTG
>Frequency_2_QualityScore_FFHHHHHJIIIJJJJJJJIEJIJJHJJIIIGIJJIIIJJIIGIIIIJJIIJIJJJIJIIJGIIIHIIIIIIIIIIIIJHHGHGHHHGGFFE_Mismatch_1_Sense_+_Library_PoolT
CTGTTATTGATTGTTCTTCATTTTATTGTTATTCAGTAAGGTTCATCATTGTAACCCTAGTTTGTAATGTAATATTAATAAAAACTTGTCA
>Frequency_2_QualityScore_FFHHGHHJJJJGHHIJIJJJJJJJJJJJJJJJJIJJIJJIJIJJJJIIIJJJJIHHHGGGGFFFFEEDDCCDDDDDDBDDDDDDCDDCBDACDD_Mismatch_1_Sense_+_Library_PoolT
CTATTTTGGGGTACCTACCTGGAATTATTTACGCCATCTACGCCATCACCAAGTGAAATCCATGGCTGGGGCTGCGGTCTCTCCAACCAGATTT
>Frequency_1_QualityScore_FFFHHHHJJJJFGHHJIJJJJJIIHHHIIGJGIJJJJJJJIEIIIGIJHIGGHIHFHFF@EFFFFFECDDBDDDDDDBDDDDCCCCCD?B?CCD_Mismatch_1_Sense_+_Library_PoolC
CTATTTTGGGGTACCTACCTGGAATTATTTACGCCATCTACGCCATCACCAAGTGAAATCCATGGCTGGGGCTGCGGTCTCTCCAACCAGATTT
>Frequency_2_QualityScore_FFHHHHHJJJJJJJJJJGIJJJJJIJJJJIJJJJJJJJIJIIJJJJJJJJJJJJJIIHHFFD?CDDDDDDDDDDDACCDDEDDEDDCDDDDDDD_Mismatch_1_Sense_+_Library_PoolT
TACCTGGAATTATTTACGCCATCTACGCCATCACCAAGTGAAATCCATGGCTGGGGCTGCGGTCTCTCCAACCAGATTTGATTTAGGAACCTCC
>Frequency_2_QualityScore_ECFHGHHJJJHIIIIIJIGIIIHIIJIIJJJI_Mismatch_0_Sense_+_Library_PoolT
GTTTGTAATGTAATATTAATAAAAACTTGTCA
>Frequency_2_QualityScore_FFGHGGGFIIIGIIIEHGFIIIIGIDHG@GDEHGEEHHCG?BEGIIGDEHHGIGIICFGIGFFGGEEEEDGIEIIDDDGGIGGGFGDCDAC_Mismatch_1_Sense_+_Library_PoolT
TTCTTCATTTTATTGTTATTCAGTAAGGTTCATCATTGTAACCCTAGTTTGTAATGTAATATTAATAAAAACTTGTCACATGATTCATTAC
>Frequency_1_QualityScore_DDHDFB<CFEEDIIHIA@HIDHDAFH@C22?EDEIGEADHGEBGGHI:?B@DGIIEDGIIG@FHIIIIIIIIB7=7@GGIEEHE>CEDEEE_Mismatch_1_Sense_+_Library_PoolC
TTCTTCATTTTATTGTTATTCAGTAAGGTTCATCATTGTAACCCTAGTTTGTAATGTAATATTAATAAAAACTTGTCACATGATTCATTAC
>Frequency_2_QualityScore_FFHGFHHIIIIIIIIIIGIIIIGIIIJIIGIGIIIIIJIIGIIGIIJJI>EAGFIIGGIIIIIHIGGHHEFFEFECEECDCCDEDD?CCCCCAA_Mismatch_2_Sense_+_Library_PoolT
CAGCAACCTTTATAGACATCTTGTTGGCCATAATTCTGCCTCCATTGGGAGTCTTTCTCAAATTCGGCTGCCATGTTGAGTTCTGGATATGTCT
>Frequency_2_QualityScore_FFHHHHHJJJJJJJJJIJIJJJJJJJJIIJJJJJIIJJJJIIGIIIJJIIJIJJIJIIIIJJJJIJJJIGIIHHGIHIJHHHHHGHFFFFFFFE_Mismatch_0_Sense_+_Library_PoolT
TATTAATAAAAACTTGTCACATGATTCATTACAGTTACTGAGTTAACAGCTCTTTGTTGAAATTATTTTCTAAAGATAATATGAATTATTTGAT
>Frequency_1_QualityScore_FFHHHHHJJJJJJJJJIJJJIJJJJJJJJJJJJJIIGJJIGIHIIIJJIIJJJJJIIHIJIIJIGIJJJHGHIHIEHIHHGHHHEHFDFFFFDE_Mismatch_0_Sense_+_Library_PoolC
TATTAATAAAAACTTGTCACATGATTCATTACAGTTACTGAGTTAACAGCTCTTTGTTGAAATTATTTTCTAAAGATAATATGAATTATTTGAT
>Frequency_2_QualityScore_FFHHHHHIIJJIIJIIIJIJ_Mismatch_0_Sense_+_Library_PoolT
CTTGTCACATGATTCATTAC
>Frequency_2_QualityScore_FFHHHHHJJJJIJJJJJIJJJJIIIIIJFIIIJJJJJJJJJGJJIJHJJIJJJGIHHHHFFFEFEEEEDDEDDDDEDDEEEEEEDDDEDDEDEE_Mismatch_1_Sense_+_Library_PoolT
CAAGTGAAATCCATGGCTGGGGCTGCGGTCTCTCCAACCAGATTTGATTTAGGAACCTCCTGTTATTGATTGTTCTTCATTTTATTGTTATTCA
>Frequency_2_QualityScore_=CCGHHIIIIIIIIIIHIJJJJGIIGIIIJJJIIIJIHHIII_Mismatch_0_Sense_+_Library_PoolT
TGTAATGTAATATTAATAAAAACTTGTCACATGATTCATTAC
>Frequency_2_QualityScore_FFHDGHHIJJJJJJJJIIIIJJJJIJJJIJJJJJJJFIJJJJJJJIJIJIJJIIHGGHGFFEDDDDDDDDCDDDDDDDDDCDCCCDDCECEDCC_Mismatch_2_Sense_+_Library_PoolT
GGGTACCTACCTGGAATTATTTACGCCATCTACGCCATCACCAAGTGAAATCCATGGCTGGGGCTGCGGTCTCTCCAACCAGAATTGATTTAGG
>Frequency_1_QualityScore_FFDCFHHEFGGGBGHGHI@FHIEF?DGGIIIIGHIEEGDEFGEHI@AAE@EHFFFEFEEDBBBDDBDB=05<AC>CCDC>@BBCDDDDECCDCC_Mismatch_2_Sense_+_Library_PoolC
GGGTACCTACCTGGAATTATTTACGCCATCTACGCCATCACCAAGTGAAATCCATGGCTGGGGCTGCGGTCTCTCCAACCAGAATTGATTTAGG
>Frequency_2_QualityScore_FFHDGHHJJJJJJJJJJJIJJJJJHIIIJJJJJJJJIJIJJJJIJGHHIIIIHHHHHGGFFFEEEDDDDCBCDDDDDDDDAC=CDCCBCDECCD_Mismatch_1_Sense_+_Library_PoolT
GGGTACCTACCTGGAATTATTTACGCCATCTACGCCATCACCAAGTGAAATCCATGGCTGGGGCTGCGGTCTCTCCAACCAGATTTGATTTAGG
>Frequency_2_QualityScore_ADHHEECCGG;DEEEFGHIICHGHFFIHGAGIFIIHEEHGHEGGH_Mismatch_0_Sense_+_Library_PoolT
GTTTGTAATGTAATATTAATAAAAACTTGTCACATGATTCATTAC
>Frequency_2_QualityScore_FFHHHHHJJIJJHIIIIIJJIIJIHHIJJIHIJJJJJIJIJJJIJJJIIJJJJJJGIGHHHHGFFFFFFDEEEEEDDCCEEDDDACDDEEDDED_Mismatch_2_Sense_+_Library_PoolT
CTGGGGCTGCGGTCTCTCCAACCAGAATTGATTTAGGAACCTCATGTTATTGATTGTTCTTCATTTTATTGTTGTTCAGTAAGGTTCATCATTG
>Frequency_2_QualityScore_FFGHHHHIIIJJFGHIIJJJJJIGIIJJJJJJIJIJIIJIJIIIJJIIIIIIIJJIHHGEHGFFFFFFFDEEEEDCDEDEECDDCDDDEEDDDC_Mismatch_2_Sense_+_Library_PoolC
CTGGGGCTGCGGTCTCTCCAACCAGAATTGATTTAGGAACCTCATGTTATTGATTGTTCTTCATTTTATTGTTGTTCAGTAAGGTTCATCATTG
>Frequency_2_QualityScore_FFHGHHHJJIJJJJIJHIIJIIJJJIIJJIJIJJJJIFIIIJJIJJIIIJJJJJJJJJJIJJHHIIIIHGHHGGG?CEEEEEEEEEEDDDDDDD_Mismatch_1_Sense_+_Library_PoolT
CGGTCTCTCCAACCAGATTTGATTTAGGAACCTCCTGTTATTGATTGTTCTTCATTTTATTGTTATTCAGTAAGGTTCATCATTGTAACCCTAG
>Frequency_2_QualityScore_DEADFFCHIHIHFGCGFHCIGFEGEGDFGGGGGGIIGIHIIIHGICEGHHGHGGIFHHHIIIEGBEIGIHGGFHHIIGHGEGEEEEE_Mismatch_1_Sense_+_Library_PoolT
AGGAACCTCCTGTTATTGATTGTTCTTCATTTTATTGTTATTCAGTAAGGTTCATCATTGTAACCCTAGTTTGTAATGTAATATTAA
>Frequency_2_QualityScore_EFHGHHHJJJIJJIJIIIJIIIIIJIIJJIIIIIJJJJJFHIIJJJIJJHHHFEEFFFEEDECCCCCCABCCDADEEDDDEDDDDDEDDEEEEE_Mismatch_2_Sense_+_Library_PoolT
TACGCCATCACCAAGTGAAATCCATGGCTGGGGCTGCGGTCTCTCCAACCAGAATTGATTTAGGAACCTCATGTTATTGATTGTTCTTCATTTT
>Frequency_1_QualityScore_FFHHHHHJJIJJJJJJJJJJJJGIJIIJIJJJJJJJJJIFHHJJIII;DHHH>DFFFFEEEEEEEDDDDCDDDEDEDDDDEDDDDDEDDEEEEE_Mismatch_2_Sense_+_Library_PoolC
TACGCCATCACCAAGTGAAATCCATGGCTGGGGCTGCGGTCTCTCCAACCAGAATTGATTTAGGAACCTCATGTTATTGATTGTTCTTCATTTT
>Frequency_2_QualityScore_EEHHHGHIIIIIJJIJJGIIIJIGIIJJIJJIGIGGIGGEGGGIHIIIGIGIGIIGIIIIIHHIHIHIGFHHGHGDEEFEECDDCAABACCBCE_Mismatch_0_Sense_+_Library_PoolT
GCCTGAGCCTGAGCCTGAACTTGAGCTTGCTTTCACTCCAGTATATACCTCCTTTCTCTGTTTTCCTGTGTTGGCTCTCTGATCACTTTTCTCA
>Frequency_2_QualityScore_FFHHHHHJJIJIHFIIGGIJJIJJJAEEIIIIIIIIHHIJIIJJIHIIJGGHHHGGFFDDEEECD:ABCCDCCDDDDDDDDDDDDCACD@@9=B_Mismatch_1_Sense_+_Library_PoolT
ATGTCTGCTCCTCACTATTTTGGGGTACCTACCGGGAATTATTTACGCCATCTACGCCATCACCAAGTGAAATCCATGGCTGGGGCTGCGGTCT
>Frequency_2_QualityScore_FDGHHHEGGIIIJIJIHIIJJJIIIEIHHEGIIIEGIIIIJJJJJJJJJJIIIIJIIIJJIHJJIIJJJIIIIJJHHGHHGEEEEFFEDDEEEC_Mismatch_1_Sense_+_Library_PoolT
GTAAGGTTCATCATTGTAACCCTAGTTTGTAATGTAATATTAATAAAAACTTGTCACATGATTCATTACAGTTACTGAGTTAACAGCTCTTTGG
>Frequency_2_QualityScore_FFHHGHHJJJJJIIJIJJJIJIIJIJAHIIJJJJJJIJIJJJJIIGIIJIIIJJIJHIIJJJJIJJIJJIIIIIIIIIJIEGGHGHHFF_Mismatch_1_Sense_+_Library_PoolT
CTTCATTTTATTGTTATTCAGTAAGGTTCATCATTGTAACCCTAGTTTGTAATGTAATATTAATAAAAACTTGTCACATGATTCATTAC
>Frequency_2_QualityScore_EFHHGHHIFHIIIIGIJJIIIIIIIIJIIIJIIJJJIIIIJJJJIIIIIIJJJIJIIIIIJIJIIJIHHHGIIHIHIGHGHGGE_Mismatch_0_Sense_+_Library_PoolT
CAGTAAGGTTCATCATTGTAACCCTAGTTTGTAATGTAATATTAATAAAAACTTGTCACATGATTCATTACAGTTACTGAGTTA
>Frequency_1_QualityScore_FFHFHHGJEBFHJHEFJJGGIIIJIIGHIJJIIJIJIJJJJJJJJJJJCHIIIIIIJJIIJJJJGIIJGADFFIEAHGIIFEHH_Mismatch_0_Sense_+_Library_PoolC
CAGTAAGGTTCATCATTGTAACCCTAGTTTGTAATGTAATATTAATAAAAACTTGTCACATGATTCATTACAGTTACTGAGTTA
>Frequency_2_QualityScore_EFHGGGGIIIJJJJIIFIFGIIJIIJGGHHIJIIJJIIIIIIIIIIGEGHGFHFGIIGFIIGGICGGF?AAADEEE?;AA59?ACACBCCA@CC_Mismatch_1_Sense_+_Library_PoolT
TTCTGCCTCCGTTGGGAGTCTTTCTCAGATTCGGCTGCCATGTTGAGTTCTGGATATGTCTGCTCCTCACTATTTTGGGGTACCTACCTGGAAT
>Frequency_2_QualityScore_EEGGFGHIIIIJIIIJJJGHHIHIIJIJJIIIJJIIJJIIIIIIIIIIJIIIIIIGHIIIGGGHEGFEEEEEDCC?CCDCBCCDCCCCD@CCDD_Mismatch_2_Sense_+_Library_PoolT
TCTCAATCACAATGAGGGAGGGCACAGCAACCTTTATAGACATCTTGTTGGCCATAATTCTGCCTCCATTGGGAGTCTTTCTCAAATTCGGCTG
>Frequency_2_QualityScore_FEHHHHHIIGIIJJIHIIIIIJIIIHIHJJJIIEHIIIIIIJHIIIGIJIIIJIIIIIIJIIIIIIIIHIIIIIIIE_Mismatch_1_Sense_+_Library_PoolT
GTTATTCAGTAAGGTTCATCATTGTAACCCTAGTTTGTAATGTAATATTAATAAAAACTTGTCACATGATTCATTAC
>Frequency_2_QualityScore_EEGFHFHIFGHHHGCHCGGHBGEFEHGGEIFGHIGIIIEGIHC6BECGGGEECDG?AFFGAEGGBECCCACEDDB@:?AB>CCCCA=B?AACAA_Mismatch_0_Sense_+_Library_PoolT
CAGATTCGGCTGCCATGTTGAGTTCTGGATATGTCTGCTCCTCACTATTTTGGGGTACCTACCCGGAATTATTTACGCCATCTACGCCATCACC
>Frequency_2_QualityScore_FFHHHHEHIIJJJJJJIJJJJJJIJHIGIJIIIHIEGHIIICGIIJIIIJIIHIFHGIGCGHIIBGEG4<CACCEEDCCACDDDEFEECAABBD_Mismatch_1_Sense_+_Library_PoolT
TGGGAGTCTTTCTCAGATTCGGCTGCCATGTTGAGTTCTGGATATGTCTGCTCCTCACTATTTTGGGGTACCTACCTGGAATTATTTACGCCAT
>Frequency_2_QualityScore_FFHHHHHJIFGIIJGICGHIIIJIHIIIJJIIIJJJIHIJGIIIICEGIGHEGIHIIJIIIFFHFFEGDEEEEEA@BC9=CCABCDB=@9=@CC_Mismatch_0_Sense_+_Library_PoolT
CTGCCTCCGTTGGGAGTCTTTCTCAGATTCGGCTGCCATGTTGAGTTCTGGATATGTCTGCTCCTCACTATTTTGGGGTACCTACCCGGAATTA
>Frequency_2_QualityScore_FFHHHHHJJIHIJJIJJIJIIJIIJJIIIIIIJIIJIJIJJJJIJJIJJGIIIFG;ACECEEDDDDBCBCCCDCDDDDDDCCDDCDCCCBCCCD_Mismatch_2_Sense_+_Library_PoolT
AATTATTTACGCCATCTACGCCATCACCAAGTGAAATCCATGGCTGGGGCTGCGGTCTCTCCAACCAGAATTGATTTAGGAACCTCATGTTATT
>Frequency_2_QualityScore_EFHHHGHJIIJJJIJJIJGIIJJJIJJJHJIIJJJJIGIIJIIIIJIJJJIJJJIJJJJJJJIIIIIGIIIIJJIJJJJHH_Mismatch_0_Sense_+_Library_PoolT
TATTGTTGTTCAGTAAGGTTCATCATTGTAACCCTAGTTTGTAATGTAATATTAATAAAAACTTGTCACATGATTCATTAC
>Frequency_1_QualityScore_FFHHHHHJIJJJJIHIIJCHGHHIJIJGHIIJJJJJJFFHIGHJJJIIIIJJJJJJJJJJJJEGIIJJJHIJIIJJJJJHH_Mismatch_0_Sense_+_Library_PoolC
TATTGTTGTTCAGTAAGGTTCATCATTGTAACCCTAGTTTGTAATGTAATATTAATAAAAACTTGTCACATGATTCATTAC
>Frequency_2_QualityScore_FEHGGHHIIIHIIIJJGIIIIJHIIEDHGGHIIGHHIIIIIIIIGIIIJIEHGIHIIIIIIHIHGGIIEGDDFGGGFGGGEECE_Mismatch_0_Sense_+_Library_PoolT
GATTGTTCTTCATTTTATTGTTGTTCAGTAAGGTTCATCATTGTAACCCTAGTTTGTAATGTAATATTAATAAAAACTTGTCAC
>Frequency_2_QualityScore_FFHGHHGIJJIJJIIJJJJGIIIAFIIIGIIJJGGHHHGIIJJGIGIIIGIIEEGEFHGGFGFFFFFCCADCEEDDCDCD>?CCBCBCECDDCC_Mismatch_2_Sense_+_Library_PoolT
CGTCATCTCAATCACAATGAGGGAGGGCACAGCAACCTTTATAGACATCTTGTTGGCCATAATTCTGCCTCCATTGGGAGTCTTTCTCAAATTC
>Frequency_2_QualityScore_FFHHGHHIIIIJIIJJJJJIJJIIIJJJJJJJIJJJIIIJJIIIJJIJJIIJIJJJIIJIIJJHHIIJIHGHIHIIJHGIHGGHHHFFFFFDFE_Mismatch_0_Sense_+_Library_PoolT
AATGTAATATTAATAAAAACTTGTCACATGATTCATTACAGTTACTGAGTTAACAGCTCTTTGTTGAAATTATTTTCTAAAGATAATATGAATT
>Frequency_2_QualityScore_FFHHHHGIIIIJJIJJJGIIIIGIGGIIIIIJJIJJJJIJJJJIIJHIIIJIIIJJJIIJJJJIIJJIJGIGHHFGGEEEFCEEEEEDDDDDCD_Mismatch_1_Sense_+_Library_PoolT
AACTTGAGCTTGCTTTCACTCCAGTATATACCTCCTTTCTTTGTTTTCCTGTGTTGGCTCTCTGATCACTTTTCTCACCAGTCATCGTCATCTC
>Frequency_2_QualityScore_FFHHHHHIJJIIIIJJJJJJJJJJJIIJJJJIJJJIJJIJJIIIJJJJGHIJJJJJJIIJJJIJJIJGIEHIIIIIIIGHEHGGGGFEEEEDDE_Mismatch_1_Sense_+_Library_PoolT
GAACCTCATGTTATTGATTGTTCTTCATTTTATTGTTGTTCAGTAAGGTTCATCATTGTAACCCTAGTTTGTAATGTAATATTAATAAAAACTT
>Frequency_2_QualityScore_CCFFEGGCFDGHHIGIGGIGGHEGGHEIIIIIIGDEGCEGIIIIIIIICAFGIIIIIIFIIIEIIGICE?BCFGHHEDCFACECEEEECEEBCB_Mismatch_1_Sense_+_Library_PoolC
GAACCTCATGTTATTGATTGTTCTTCATTTTATTGTTGTTCAGTAAGGTTCATCATTGTAACCCTAGTTTGTAATGTAATATTAATAAAAACTT
>Frequency_2_QualityScore_FFGGHHGJJIJJJJIJJJJJIIJJIJHIJJJFGIJGIIJJJIIIJJJJGIGIIJIJJIJHIGHIIJIJIIIIJJJJIIIHHGHGHFFFFFFFFC_Mismatch_1_Sense_+_Library_PoolT
TTGTTCTTCATTTTATTGTTGTTCAGTAAGGTTCATCATTGTAACCCTATTTTGTAATGTAATATTAATAAAAACTTGTCACATGATTCATTAC
>Frequency_2_QualityScore_DACCCDBGGFFECEGCGGDGECC?=ABGC9AECFGFAGF?DBGIGDGGDEEDGCEGAE?AAACAC<AC@?@A?BABACCCC?ABCACABCCB=B_Mismatch_0_Sense_+_Library_PoolT
GTTGGCTCTCTGATCACTTTTCTCACCAGTCATCGTCATCTCAATCACAATGAGGGAGGGCACAGCAACCTTTATAGACATCTTGTTGGCCATA
>Frequency_2_QualityScore_EEG>ECFEIFGACHGCEEIHGGIHAEHIGHHGHHGGGGIGGGEDHFDGHGGGAEAFEGFGEACEGEDEDAA?ABBAB<?AABACCCCA???B?=_Mismatch_0_Sense_+_Library_PoolC
GTTGGCTCTCTGATCACTTTTCTCACCAGTCATCGTCATCTCAATCACAATGAGGGAGGGCACAGCAACCTTTATAGACATCTTGTTGGCCATA
>Frequency_2_QualityScore_ECGEBBEHIIFDEAAGE@BG7<CEEDEHIIEEGFGEGDEAGIIGCCCGIIEGGCEEBCDBBDDBA?CDAA?@CADDCCB=BACCAAAE=BAA_Mismatch_1_Sense_+_Library_PoolT
ATCCATGGCTGGGGCTGCGGTCTCTCCAACCAGATTTGATTTAGGAACCTCCTGTTATTGATTGTTCTTCATTTTATTGTTATTCAGTAAGG
>Frequency_2_QualityScore_EEHHHGHIJIGGIIIJJIIJIIIIIIIIEGGJGIIGIIICIIIGIEIBGEIFGGGGECGGGHDHIGIFGGIHHGGGGGEDFDEECACDECDDDC_Mismatch_2_Sense_+_Library_PoolT
CCTTAACTTGAGCTTGCTTTCACTCCAGTATATACCTCCTTTCTTTGTTTTCCTGTGTTGGCTCTCTGATCACTTTTCTCACCAGTCATCGTCA
>Frequency_2_QualityScore_EEEEFBFEFGGCHGIDFEGGGHFAGHABEGCIGIGGIAAC>EGEFEHIGIHIAHIIHEHC_Mismatch_0_Sense_+_Library_PoolT
CATCATTGTAACCCTAGTTTGTAATGTAATATTAATAAAAACTTGTCACATGATTCATTA
>Frequency_2_QualityScore_EEHGHHHIJHIGIIIIIGGIIIIGIIGIIIIHIIICHIIIIIEIHGIGIHIIIIJHHIIHIIGE9EDEBCGEGGGFHEFFFFEEEDA;@CDCCB_Mismatch_0_Sense_+_Library_PoolT
TATCTACTTGCTTTCTTGATCCTGAGCCTGAGCCTGAGCCTGAACTTGAGCTTGCTTTCACTCCAGTATATACCTCCTTTCTCTGTTTTCCTGT
>Frequency_2_QualityScore_ECGFFCCIIEGGICFFHIIIFH?EFEGCGIIDGE@CDFGGGGGCFDEGEGGGGCEEGGEEFGDEECEC<>@C?AACBDCCC9AACDECCECDEB_Mismatch_0_Sense_+_Library_PoolT
GGGCTGCGGTCTCTCCAACCAGATTTGATTTAGGAACCTCCTGTTATTGATTGTTCTTCATTTTATTGTTGTTCAGTAAGGTTCATCATTGTAA
>Frequency_2_QualityScore_BDFHGFGEGHIIHGHIGFHEIGFIIIIIIGIGFIIHHIIGFDGFCHIIGDHIEGCHIGIGHFGGGHHCEBGGGGB_Mismatch_1_Sense_+_Library_PoolT
TATTCAGTAAGGTTCATCATTGTAACCCTAGTTTGTAATGTAATATTAATAAAAACTTGTCACATGATTCATTAC
>Frequency_2_QualityScore_FFHHHHHIJJJIJJIIIHIIGIHIGIIJIJJJIJJJJIJIIIIGIIFGIJIGIIJ;AGHHGIIHHHEEFCCEFEEECDDDDDCCDDDDDDDDCD_Mismatch_1_Sense_+_Library_PoolT
CAGATTCGGCTGCCATGTTGAGTTCTGGATATGTCTGCTCCTCACTATTTTGGGGTACCTACCTGGAATTATTTACGCCATCTACGCCATCACC
>Frequency_2_QualityScore_FFHHHHHJEGGIIJJJJJJJJJJIIIJIIIJJIJJJJJIIIJJJJIJIIIGHEGGHGHHFGEEFECCDDDDDDD<ACDDDDCCDDCA?CCCCBC_Mismatch_1_Sense_+_Library_PoolT
TTTTGGGGTACCTACCTGGAATTATTTACGCCATCTACGCCATCACCAAGTGAAATCCATGGCTGGGGCTGCGGTCTCTCCAACCAGATTTGAT
>Frequency_2_QualityScore_FFHGCGHIIGGIIGIGGAGHIIGIIIGHIIIIIIIIIIGIEGIIGIIIIIIIIIIIIIIIIIIEGHEAEABBECAC9@CEEEDDDCDEDCBBCC_Mismatch_0_Sense_+_Library_PoolT
GCGGTCTCTCCAACCAGATTTGATTTAGGAACCTCCTGTTATTGATTGTTCTTCATTTTATTGTTGTTCAGTAAGGTTCATCATTGTAACCCTA
>Frequency_2_QualityScore_DEGFHHFHIGIIIIGEHGIIAFIIIE>GIIGGIEIHHIIFEIIGIEHGHICGCHIIGIIHIIGIIIIGIGHIIICGHHIEGGG_Mismatch_1_Sense_+_Library_PoolT
TTTATTGTTATTCAGTAAGGTTCATCATTGTAACCCTAGTTTGTAATGTAATATTAATAAAAACTTGTCACATGATTCATTAC
>Frequency_2_QualityScore_EFHHGHHJIJJHIIIGIJJJJIIIJIJJJJJJJIJIJIJIIJGIIIIIIIGHHHGGGGFED@DEEEEEEECDEDDDCCDDDDCCCBCCAC=BCC_Mismatch_0_Sense_+_Library_PoolT
AGGGAGGGCACAGCAACCTTTATAGACATCTTGTTGGCCATAATTCTGCCTCCGTTGGGAGTCTTTCTCAGATTCGGCTGCCATGTTGAGTTCT
>Frequency_2_QualityScore_FFHHHHHJHIIJIJIJJJJIIJIIIIIIJIIIHIIIJIIIJBFHHHIIIIIIIIIIIHHGGHBEEDEEDE?ACDADDDDDCCDDCBDCCCDDCC_Mismatch_0_Sense_+_Library_PoolT
ATGTTGAGTTCTGGATATGTCTGCTCCTCACTATTTTGGGGTACCTACCCGGAATTATTTACGCCATCTACGCCATCACCAAGTGAAATCCATG
>Frequency_2_QualityScore_FFHHHHHJJJJJHIIJJGIGHIIJIIIIJHIIJIIJHIIIIIIIIIGIFGIIIIGHIIJHIIGFGEHDEEECCEEDEABCC5;BCCCCCDACAC_Mismatch_0_Sense_+_Library_PoolT
ATTCTGCCTCCGTTGGGAGTCTTTCTCAGATTCGGCTGCCATGTTGAGTTCTGGATATGTCTGCTCCTCACTATTTTGGGGTACCTACCCGGAA
>Frequency_2_QualityScore_FFGHHHHGIJIJJJJIJJIIJJJJJJIJJJIIJJJIIIIJIJJJJJJJJIIJJJJJIIIIJJIIIJJJJGIIGIIIIIGGCEGEEFFEEEEEBD_Mismatch_2_Sense_+_Library_PoolT
AGTAAGGTTCATCATTGTAACCCTAGTTTGTAATGTAATATTAATAAAAACTTGTCACATGATTCATTACAGTTACTGAGTTAACAGCTTTGTG
>Frequency_2_QualityScore_FFHHGHHJIJJJJJIJIJJGIIHHIIIIEFAFIIJJJJIIIJIJJIJGIGIDGHIIGGICFCGEF?EEEDAC?CCAAC;?;?7;>BDE>=BC_Mismatch_0_Sense_+_Library_PoolT
TGTTGGCCATAATTCTGCCTCCGTTGGGAGTCTTTCTCAGATTCGGCTGCCATGTTGAGTTCTGGATATGTCTGCTCCTCACTATTTTGGGG
>Frequency_2_QualityScore_FFHGHGHIHIIEHIIGFECEGHIIIJIIIIHIIIGIHGIEEEHCGHIIIIJIIFIIIIDFIGGEEGGDDACCBBCCCBBBDA?6?CCCDDCDDA_Mismatch_0_Sense_+_Library_PoolT
TTTATAGACATCTTGTTGGCCATAATTCTGCCTCCGTTGGGAGTCTTTCTCAGATTCGGCTGCCATGTTGAGTTCTGGATATGTCTGCTCCTCA
>Frequency_2_QualityScore_FFHHHHHJJJJJJJJJJIJHIJJIJJJIIJJJJJJJJJIJJJJJIJJJIJIIJJJIHJIJIJJJJIIIJIIIHHFGHGGGFEGGEFEEFEEEDD_Mismatch_2_Sense_+_Library_PoolT
CATTTAGGAACCTCCTGTTATTGATTGTTCTTCATTTTATTGTTGCTCAGTAAGGTTCATCATTGTAACCCTAGTTTGTAATGTAATATTAATA
>Frequency_2_QualityScore_FFHHHHHJJJJJIJJIJJJJJJJJJGGIIJJJIJJIJJJJJJJJHIJJIJIJJIIIJIJJIJIIIJJIJGGHGII_Mismatch_0_Sense_+_Library_PoolT
TTCATTTTATTGTTGTTCAGTAAGGTTCATCATTGTAACCCTAGTTTGTAATGTAATATTAATAAAAACTTGTCA
>Frequency_1_QualityScore_FFHHHHHJJJJJJJJJJJJJJJJJJFHIJJJJJJJJJJJJJJGJGIIJJJJJJIJIIIJJJIJJJIIJJHGIIII_Mismatch_0_Sense_+_Library_PoolC
TTCATTTTATTGTTGTTCAGTAAGGTTCATCATTGTAACCCTAGTTTGTAATGTAATATTAATAAAAACTTGTCA
>Frequency_2_QualityScore_FFHHGHHJJJIJJIJJHIIIJJIIIJJIIJJJIIHIHIJJJIJJIJIJJIJJJIIJIIJJIIJIJJIJIGGHHGGEEEFEEEEDEEEEBCCCCC_Mismatch_2_Sense_+_Library_PoolT
CCTGAGCCTTAACTTGAGCTTGCTTTCACTCCAGTATATACCTCCTTTCTTTGTTTTCCTGTGTTGGCTCTCTGATCACTTTTCTCACCAGTCA
>Frequency_2_QualityScore_FFFGHHGIIIIIHIHIGIIIIJJICGIIIIIIIGHIIHIIIIIJJIHIJIGIIIGGEFEDEEEDCC9ABBCDDCDDDDBCCBCDDD@B@A5=BD_Mismatch_0_Sense_+_Library_PoolT
TGTCTGCTCCTCACTATTTTGGGGTACCTACCCGGAATTATTTACGCCATCTACGCCATCACCAAGTGAAATCCATGGCTGGGGCTGCGGTCTC
>Frequency_1_QualityScore_FFHHHGHJJJIJIJJIJJJJJJJJDHIJJJJJJJJJJJJIJJJJIIJJJJHHHHHFFDDEDEDDDDDDCDDDDDDDDDDDDD@DDDDDDD9@B:_Mismatch_0_Sense_+_Library_PoolC
TGTCTGCTCCTCACTATTTTGGGGTACCTACCCGGAATTATTTACGCCATCTACGCCATCACCAAGTGAAATCCATGGCTGGGGCTGCGGTCTC
>Frequency_2_QualityScore_CEAEF@EFBF?9=;=C?CAECAABFGG;DCEGGEF?AAF9AGGGGGEGDGGEIGGFECGGGGEEE9AAEE=DFEEFA@7_Mismatch_0_Sense_+_Library_PoolT
TTGTTGTTCAGTAAGGTTCATCATTGTAACCCTAGTTTGTAATGTAATATTAATAAAAACTTGTCACATGATTCATTAC
>Frequency_2_QualityScore_CEDHHHHIEHHIGIGIIIIIIIIIGIIIIIHGIIIIHIGIIIIIIIIIIIGIIIGGIIIIIIGHII?9CBCFGHGGEEGGGEECED?ACDCDBE_Mismatch_1_Sense_+_Library_PoolT
CCAACCAGATTTGATTTAGGAACCTCCTGTTATTGATTGTTCTTCATTTTATTGTTATTCAGTAAGGTTCATCATTGTAACCCTAGTTTGTAAT
>Frequency_2_QualityScore_FFHHHHHJJJJJJJGIJJJJJJJJJJJJJJJJJJJJJJIJJIJJJIIIJIJJJIJJIIJJJJGIHIIIIIIIIIJJJIIHHHHHGFFFFFFFEE_Mismatch_0_Sense_+_Library_PoolT
GTAACCCTAGTTTGTAATGTAATATTAATAAAAACTTGTCACATGATTCATTACAGTTACTGAGTTAACAGCTCTTTGTTGAAATTATTTTCTA
>Frequency_1_QualityScore_FFHHHHHJJGJJJGIIHHEHFFHHHHIIIIJGIGIJIGIJJIIJICHIHJJJIJJIIJJJIIIIJEGEGGIIJJJFGHHHGHHHHFDEFEFFEE_Mismatch_0_Sense_+_Library_PoolC
GTAACCCTAGTTTGTAATGTAATATTAATAAAAACTTGTCACATGATTCATTACAGTTACTGAGTTAACAGCTCTTTGTTGAAATTATTTTCTA
>Frequency_2_QualityScore_FFHGGGHIJIJJJJJHIGIIIIGIIJIJJJIJJJJJJJGIIIIIIJIIGIIJJJJJJJJJJJJIIIIIIGGFGGHFCEFFFEEEEEEEDDDDDD_Mismatch_2_Sense_+_Library_PoolT
TCGGTCTCTCCAACCAGATTTGATTTAGGAACCTCCTGTTATTGATTGTTCTTCATTTTATTGTTGCTCAGTAAGGTTCATCATTGTAACCCTA
>Frequency_2_QualityScore_FFEFHHGIIJJJIIIIJIGHIIJIIGGGIIGIGIIJIIJJIIIJJJIJJIJIIIJIIJIJIIIIIG_Mismatch_1_Sense_+_Library_PoolT
GGTTCATCATTGTAACCCTAGTTTGTAATGTAATATTAATAAAAACTTGTCACATGATTCATTGCA
>Frequency_2_QualityScore_EFHHHHHJJIIJJJIJJIJJIJEHIJIJJJIIIIIJIJJIJGHIIHIGIIHIIIIJJJJJJJIJJJIIIIHFHJJJJJJIIIHHG_Mismatch_1_Sense_+_Library_PoolT
ATTTTATTGTTATTCAGTAAGGTTCATCATTGTAACCCTAGTTTGTAATGTAATATTAATAAAAACTTGTCACATGATTCATTAC
>Frequency_2_QualityScore_CDGGFGFIIJGHIIIIGGIIGIIIFFHEIFGHICEGGGIIAAFEIGGIEGHIII?ACGCAEGFE@BDEE=?BBCDCCEDCCCAA>=;???C?CC_Mismatch_0_Sense_+_Library_PoolT
ATAGACATCTTGTTGGCCATAATTCTGCCTCCGTTGGGAGTCTTTCTCAGATTCGGCTGCCATGTTGAGTTCTGGATATGTCTGCTCCTCACTA
>Frequency_1_QualityScore_FFHHHHHJJJJJGIJJJJJIJJJJJGJHIJJJJHJJJJIJFHIJJJJIJJCHIJIGIJJGHHHHEFDCFE@CDCCACEDDDDEDCDCDCC@ACC_Mismatch_0_Sense_+_Library_PoolC
ATAGACATCTTGTTGGCCATAATTCTGCCTCCGTTGGGAGTCTTTCTCAGATTCGGCTGCCATGTTGAGTTCTGGATATGTCTGCTCCTCACTA
>Frequency_2_QualityScore_EAHGHHHJIJJJIJJJJJJJIJJJJJJJJJJJJJIJJJIJJJIJIIIIIJJJIHIIJIJJJJJIJJJJIIIJJJJJIIIHGGGHHHGFFFFFFF_Mismatch_0_Sense_+_Library_PoolT
GTAATATTAATAAAAACTTGTCACATGATTCATTACAGTTACTGAGTTAACAGCTCTTTGTTGAAATTATTTTCTAAAGATAATATGAATTATT
>Frequency_2_QualityScore_FFGHHHHJJIIIJIJIJJJJJIIIIIIGIIJJJIJIJJJIIJJHIIHGIIIJHIJJJIJJJIJJGIHGIIHHFGGGEFEEEDEEDDDCDDCDCD_Mismatch_0_Sense_+_Library_PoolT
CTGAGCCTGAGCCTGAGCCTGAACTTGAGCTTGCTTTCACTCCAGTATATACCTCCTTTCTCTGTTTTCCTGTGTTGGCTCTCTGATCACTTTT
>Frequency_2_QualityScore_FFHHHHHJJJJIIHIIJJJJJJJJJJJJJJJJJJIJIJJJIJIJIIJJJJJJJJJJJIJIIJJJJIIIJGIJGHIHHHHHGHFFFFFFECEACD_Mismatch_1_Sense_+_Library_PoolT
TCTCTCCAACCAGATTTGATTTAGGAACCTCCTGTTATTGATTGTTCTTCATTTTATTGTTATTCAGTAAGGTTCATCATTGTAACCCTAGTTT
>Frequency_2_QualityScore_FEHHHHHIJJJIIGIIHHIJIJEIJIIJIIJIJJIIEGIDGIIEHIIJIIJJJIIIIIHGGH@EFEFEECEBDEEEEEEEDDCCCBCCCBCCEE_Mismatch_2_Sense_+_Library_PoolT
GAATAGCTTTTAGTGGTTAGGGAGGCTAGACATGAGTGGTTGGAATAACTTTTAGTGCTTGGATAATCTTGTTACCTTTTTCAACCAAGTTCAA
>Frequency_2_QualityScore_FFHHHHHJJIIIJJJJJJCGHIIIIJJJJIIIJIJJJJJIJJJJIJJJIHHGFFFFEEDEEECEDDCCDBCDDDDDDDCDDDDD;ACCDDDDDD_Mismatch_1_Sense_+_Library_PoolT
CTCCTCACTATTTTGGGGTACCTACCGGGAATTATTTACGCCATCTACGCCATCACCAAGTGAAATCCATGGCTGGGGCTGCGGTCTCTCCAAC
>Frequency_2_QualityScore_FFHHHHHHIJJJFIGHIJJJJJJJGIIIIJJJJJJIIJHIIIJEHIJIIHIIIJIIIIIJHIHGDGFDEEEEEDDD;?CCCCDDDDB?;BCCDE_Mismatch_0_Sense_+_Library_PoolT
GCCTCCGTTGGGAGTCTTTCTCAGATTCGGCTGCCATGTTGAGTTCTGGATATGTCTGCTCCTCACTATTTTGGGGTACCTACCCGGAATTATT
>Frequency_2_QualityScore_FFHHHGHIIJIJEGGHIIIIGGIJIIJIJIIIJIIIHIIIJEGHGHIGFIGEIIGIHGGHGGDHDCEGGEACDD5;BCCACCCC?=@@CCCECE_Mismatch_0_Sense_+_Library_PoolT
CTCCGTTGGGAGTCTTTCTCAGATTCGGCTGCCATGTTGAGTTCTGGATATGTCTGCTCCTCACTATTTTGGGGTACCTACCCGGAATTATTTA
>Frequency_2_QualityScore_EFHGHHHIIJIIJJIIIIIIHHIIIEHEGIIJIIJIGIIJJIIJJGIJGHIIGIIIIHIIEGAEFGGEDCECEADDC;?=?BDEE?ACC5;BCC_Mismatch_0_Sense_+_Library_PoolT
TGGCCATAATTCTGCCTCCGTTGGGAGTCTTTCTCAGATTCGGCTGCCATGTTGAGTTCTGGATATGTCTGCTCCTCACTATTTTGGGGTACCT
>Frequency_1_QualityScore_FFHHHHHJJJJJJJJJIJJJIJJJJJJFHIJJJJJJJJJJJJHIJJIIGIIIIIIIDEHIJJHHHGHHHFFFFFFDECBACCDDE:>BB8;@CC_Mismatch_0_Sense_+_Library_PoolC
TGGCCATAATTCTGCCTCCGTTGGGAGTCTTTCTCAGATTCGGCTGCCATGTTGAGTTCTGGATATGTCTGCTCCTCACTATTTTGGGGTACCT
>Frequency_2_QualityScore_FFGHHHHJJJJJJJJIJIIJGIIJIIJGIIJJJJJJIIIJJJIIJJIIIIJIJIIIJIJJJIIEIIIHIHIIGIEFGGGGGFEEEEEEEDEDDC_Mismatch_1_Sense_+_Library_PoolT
GGTCTCTCCAACCAGATTTGATTTAGGAACCTCCTGTTATTGATTGTTCTTCATTTTATTGTTATTCAGTAAGGTTCATCATTGTAACCCTAGT
>Frequency_1_QualityScore_FFHFHHHIGIIJIJIFHIIJHGIJIIJIIJGHJJJIDFHIIJJJJIGIHEIJJJJJIHHHGCHFFFFFFFFEDEAACADCCDEDCDDDDDDDD>_Mismatch_1_Sense_+_Library_PoolC
GGTCTCTCCAACCAGATTTGATTTAGGAACCTCCTGTTATTGATTGTTCTTCATTTTATTGTTATTCAGTAAGGTTCATCATTGTAACCCTAGT
>Frequency_2_QualityScore_FFHHHHHJJJJIJIIIHHIIIHIHIIJGHIIJGIIIIIGIIIGIIIIIJJEHII=CHIIGIGEFGEEEEEEEEEDAADDCDDDDDDCCDDDDDC_Mismatch_1_Sense_+_Library_PoolT
AGATTCGGCTGCCATGTTGAGTTCTGGATATGTCTGCTCCTCACTATTTTGGGGTACCTACCTGGAATTATTTACGCCATCTACGCCATCACCA
>Frequency_2_QualityScore_FFHHHHHJJIHIJJIJIJJIJJIFICHIIIJJJIJJJGIIIJJJJJJJEGJIJJJJJIGHGFFEEEEDDDCDDCDDDDDCDCEDDDDDDDDDDD_Mismatch_1_Sense_+_Library_PoolT
TGAGTTCTGGATATGTCTGCTCCTCACTATTTTGGGGTACCTACCGGGAATTATTTACGCCATCTACGCCATCACCAAGTGAAATCCATGGCTG
>Frequency_2_QualityScore_FFHHHHHJJJJIJJJIIJJJFIEGIJJJJJJJIIJIIIIJJJJIIIHHIIIGHIGIIEGHIIIJHGGHHBACAEEAADDBCACA9>CDBCCCB@_Mismatch_0_Sense_+_Library_PoolT
ATAATTCTGCCTCCGTTGGGAGTCTTTCTCAGATTCGGCTGCCATGTTGAGTTCTGGATATGTCTGCTCCTCACTATTTTGGGGTACCTACCCG
>Frequency_1_QualityScore_FFHHHHHJJIJJJJJJJJJJGIGGIJJJJJJJIJIJJJJJIIJGIIIJIJJGHIJIIJIJJJEGHGGGE?DBDFDCCEEECDDD;@DDCCCBDD_Mismatch_0_Sense_+_Library_PoolC
ATAATTCTGCCTCCGTTGGGAGTCTTTCTCAGATTCGGCTGCCATGTTGAGTTCTGGATATGTCTGCTCCTCACTATTTTGGGGTACCTACCCG
>Frequency_2_QualityScore_FEGHHHHJJJJJIJJIIIJIJJIIIJIIJJGIIJJIIIIIGIIIEGIIIIIGIIIIIIHEHHGGFDEFFEFEDDEECCCCDDCCDDEECCBCDD_Mismatch_0_Sense_+_Library_PoolT
ATCACTTTTCTCACCAGTCATCGTCATCTCAATCACAATGAGGGAGGGCACAGCAACCTTTATAGACATCTTGTTGGCCATAATTCTGCCTCCG
>Frequency_2_QualityScore_DEEEEFFHBFGGICGEAGIGIIIIEGEDGHAGEHGGGGEGFEGHIGHGGFHIGGGGFCGGHHIEGIGGIGGFHIHG_Mismatch_1_Sense_+_Library_PoolT
TTGCTCAGTAAGGTTCATCATTGTAACCCTAGTTTGTAATGTAATATTAATAAAAACTTGTCACATGATTCATTAC
>Frequency_2_QualityScore_FFDEGHHEFIIIJJIIIIIIJJJIJIFIIIIIIJJIIJIJIJIIJJJIIJIIJJIIHHIGIIJJJJIJICEGEGH_Mismatch_0_Sense_+_Library_PoolT
AGTAAGGTTCATCATTGTAACCCTAGTTTGTAATGTAATATTAATAAAAACTTGTCACATGATTCATTACAGTTA
>Frequency_2_QualityScore_FFGHHHHJJIJJJJJJIJJIJJJIJJJJJJJJJJJJJIJJJIIIIEHIIJJJJIJJJJJJIJJIIIGGGGGGGECEEEEECCEEEDEEDDDDCD_Mismatch_2_Sense_+_Library_PoolT
CCTTTATAGACATCTTGTTGGCCATAATTCTGCCTCCATTGGGAGTCTTTCTCAAATTCGGCTGCCATGTTGAGTTCTGGATATGTCTGCTCCT
>Frequency_2_QualityScore_FFHHGHHJJIIJJJJJIIIGGIIIHHGHIIIIIGIIGIIIHIIIHIGH@EGEIHIIIEII@AEEEHGGEDCACCCCEEEEDBDDDDDDCCDCC>_Mismatch_2_Sense_+_Library_PoolT
TTTCTCAAATTCGGCTGCCATGTTGAGTTCTGGATATGTCTGCTCCTCACTATTTTGGGGTACCTACCGGGAATTATTTACGCCATCTACGCCA
>Frequency_1_QualityScore_DEFHGHGJIIJIIEIGGCGIGBHGHIGEHIJJIJIJIEDFHHGGGEHIJJHIJGICHHIIEGIGHHHFFDDBDDDDEEEFEBBDDDDCDDB@BB_Mismatch_2_Sense_+_Library_PoolC
TTTCTCAAATTCGGCTGCCATGTTGAGTTCTGGATATGTCTGCTCCTCACTATTTTGGGGTACCTACCGGGAATTATTTACGCCATCTACGCCA
>Frequency_2_QualityScore_FFHHHHFIGIIJJJJIIJJIJJJJIJIIIJJJJGIIJJJHIIIIIIEHIJJGHIIICHIIHIIIHGFEECDEECEDEEEECBCDCDEEEDCCBC_Mismatch_0_Sense_+_Library_PoolT
ACCTTTATAGACATCTTGTTGGCCATAATTCTGCCTCCGTTGGGAGTCTTTCTCAGATTCGGCTGCCATGTTGAGTTCTGGATATGTCTGCTCC
>Frequency_2_QualityScore_FFGGHHHIHIJIIJIIEHGGHIGIIJIJEGGIIIJJJJJJHIIJJJJJIHIIJIGHGGGFFDDEEEDDDBCDCEDCDCCDDCCDAABBCDCDDC_Mismatch_0_Sense_+_Library_PoolT
GATATGTCTGCTCCTCACTATTTTGGGGTACCTACCCGGAATTATTTACGCCATCTACGCCATCACCAAGTGAAATCCATGGCTGGGGCTGCGG
>Frequency_2_QualityScore_CEHGHG?EGGGIHIHIIIIIIHIIHIIGIIGGHGGGFHAEGIGCAGEGECGIIEGFF=CBGCCEGF>BBDA-8?ACABACBC<;=CCCCEC?=A_Mismatch_0_Sense_+_Library_PoolT
CGTTGGGAGTCTTTCTCAGATTCGGCTGCCATGTTGAGTTCTGGATATGTCTGCTCCTCACTATTTTGGGGTACCTACCCGGAATTATTTACGC
>Frequency_2_QualityScore_EEGAFGEHIIFEGEHI=HIIGGG?CEGEBBGGFGFFGGHHGFEHHGHGHHFHIHIIIEFFGHGHGGDGGGEGBEGGGGGDEEEE7C@CCACCC?_Mismatch_1_Sense_+_Library_PoolT
TCTCCAACCAGATTTGATTTAGGAACCTCCTGTTATTGATTGTTCTTCATTTTATTGTTATTCAGTAAGGTTCATCATTGTAACCCTAGTTTGT
>Frequency_2_QualityScore_EDFEGEGIEIFGIIIIIGIIIIIIIIGIIDIGIGIEIIIIIEHDGHIIGCEAEGFAEEAADACCCACAHGIHEHGGEACCFEGGEEEGDEDDED_Mismatch_0_Sense_+_Library_PoolT
GTAATGTAATATTAATAAAAACTTGTCACATGATTCATTACAGTTACTGAGTTAACAGCTCTTTGTTGAAATTATTTTCTAAAGATAATATGAA
>Frequency_2_QualityScore_FFHHHHHJJJJJJJJJJIJJIJJJJIIIIIJJJJJIIJJJJIJJJJJIJJJIJJJJJJJIJJIJJJIJIEGHHIIIIIHGGGGGGGEEEEEECE_Mismatch_0_Sense_+_Library_PoolT
ATCATTGTAACCCTAGTTTGTAATGTAATATTAATAAAAACTTGTCACATGATTCATTACAGTTACTGAGTTAACAGCTCTTTGTTGAAATTAT
>Frequency_2_QualityScore_FFHHHGHIJJHIJIIHIIJJGHHIIIIJIIHIIJIJHIGEHIIGIIIJIIIJJJJJIJJJIIJIJJJIJGIIIIIIIIIGGG_Mismatch_0_Sense_+_Library_PoolT
TTTATTGTTGTTCAGTAAGGTTCATCATTGTAACCCTAGTTTGTAATGTAATATTAATAAAAACTTGTCACATGATTCATTA
>Frequency_2_QualityScore_FFHGHGHJIJIIIJJIGIIJJGIJIIIIIIJIIIIGIJEGIIJJIIJJIIJIJJJJJGIIIIIIJJGIIEGIJIJIIEGIIGGGGFEE_Mismatch_1_Sense_+_Library_PoolT
TTATTGATTGTTCTTCATTTTATTGTTGCTCAGTAAGGTTCATCATTGTAACCCTAGTTTGTAATGTAATATTAATAAAAACTTGTCA
>Frequency_2_QualityScore_FFHHHHHIIIJJJHIJJJGIIIIIIJJIHIIIIIIIIIJJIGHIIIIIJIIIJIIIIIIIIIIIJIIFIHHJJIIIIIHHHGGFGGFFFEEDDE_Mismatch_0_Sense_+_Library_PoolT
TATTGTTGTTCAGTAAGGTTCATCATTGTAACCCTAGTTTGTAATGTAATATTAATAAAAACTTGTCACATGATTCATTACAGTTACTGAGTTA
>Frequency_2_QualityScore_AA8=ACCCAC???7BAAE@@=?@BE?BED>DEF<EEADAA?ACE?ACFA<ADAC8C?>=CDECAD=>?A>=AAECD_Mismatch_0_Sense_+_Library_PoolT
CTTCATTTTATTGTTGTTCAGTAAGGTTCATCATTGTAACCCTAGTTTGTAATGTAATATTAATAAAAACTTGTCA
>Frequency_2_QualityScore_FFHHFHHJJJJIIIJJJIJIIIIIIIIIJIIJIIIIGIIIIIJIIJIIFIIJJJJJIJIIIJIJIEIHIGIHIJIIHJIHGHGHGFFFFEEEDE_Mismatch_0_Sense_+_Library_PoolT
ATTGTAACCCTAGTTTGTAATGTAATATTAATAAAAACTTGTCACATGATTCATTACAGTTACTGAGTTAACAGCTCTTTGTTGAAATTATTTT
>Frequency_2_QualityScore_FFHHHHHJJJIJJJJJIJJJJJJJJ_Mismatch_0_Sense_+_Library_PoolT
AAAAACTTGTCACATGATTCATTAC
>Frequency_2_QualityScore_FFHGHHHJJJIJJIJJIIIIIIIGGIIIIIJIIHIIIIGIIJJIJIJIIECHAEIIIIHIIJJHHHHGGBDEE?CCCAEEE==>A=ACCDCDDD_Mismatch_1_Sense_+_Library_PoolT
CATAATTCTGCCTCCGTTGGGAGTCTTTCTCAGATTCGGCTGCCATGTTGAGTTCTGGATATGTCTGCTCCTCACTATTTTGGGGTACCTACCT
>Frequency_1_QualityScore_FFHHHHHJJJJJJJJJHJJJJGIEGIJJJJJJIGIJJJJJJJIJIIJGJIIJGGIJIJIIIJJGHEFEFHCCDDFDEEEEEC>BB;?CDCCCAA_Mismatch_1_Sense_+_Library_PoolC
CATAATTCTGCCTCCGTTGGGAGTCTTTCTCAGATTCGGCTGCCATGTTGAGTTCTGGATATGTCTGCTCCTCACTATTTTGGGGTACCTACCT
>Frequency_2_QualityScore_EEGGGGHIIIIJJJJJJIIIGIJJIJIJJJJGIJJIIGHIHIEEGIGIIGIIJIJIIIIIIIJJIIIGGDDHGHHHHFFFFFFECECEDCDDDD_Mismatch_1_Sense_+_Library_PoolT
TTATCTACTTGCTTTCTTGATCCTGAGCCTGAGCCTGAGCCTGAACTTGAGCTTGCTTTCACTCCAGTATATACCTCCTTTCTTTGTTTTCCTG
>Frequency_2_QualityScore_FFHHHHHIIJIJJJJJJGIIIJJIIJJJIJJIJJIIIIJJJIIIIIIJIJJJIIJJJJJJIIIIIJJJJGIIIHHIIIIHHHHGHGFFFFFFEE_Mismatch_0_Sense_+_Library_PoolT
ATATTAATAAAAACTTGTCACATGATTCATTACAGTTACTGAGTTAACAGCTCTTTGTTGAAATTATTTTCTAAAGATAATATGAATTATTTGA
>Frequency_2_QualityScore_FFGGHHHIJIJIJJJJJIGIIIJJIGIIJJGIJIIIHIIEGIIIIIIIHIIGHGEFCCCBDCD=BCDDDBCDDDBDBDCCCDCCECDDBCCACC_Mismatch_1_Sense_+_Library_PoolT
CTACCGGGAATTATTTACGCCATCTACGCCATCACCAAGTGAAATCCATGGCTGGGGCTGCGGTCTCTCCAACCAGATTTGATTTAGGAACCTC
>Frequency_2_QualityScore_FFHEGHGJJJJJJJJJJJIIJJJJIJJJJJJJJJJJJJJJJIJIJIIIHHHHGGFFFFEDDDDDDDDDDDDCDCDCCDDDDDBDDDCDDDEDDC_Mismatch_0_Sense_+_Library_PoolT
GGGTACCTACCCGGAATTATTTACGCCATCTACGCCATCACCAAGTGAAATCCATGGCTGGGGCTGCGGTCTCTCCAACCAGATTTGATTTAGG
>Frequency_2_QualityScore_FFGEHEFHIIFEFHGGFHIDEECGEEGEIIIEHHIICDDGIHIIGGGHEIEEGIHACGGIGIGGGIGHIGHIJIJEFEFHFFADED_Mismatch_1_Sense_+_Library_PoolT
ATTGATTGTTCTTCATTTTATTGTTGTTCAGTAAGGTTCATCATTGTAACCCTAGTTTGTAATGTAATATTAATAAAAACTTGCCA
>Frequency_2_QualityScore_FFHHHHHIJJIJIIJJIJJJJJJJJJHGIJJJJJFHIJJIJJJIIIJJIJIJIIIIIJGIIIJFEHHHHHGGFFEEFFFDEEEDCCCBCDEECC_Mismatch_2_Sense_+_Library_PoolT
ATCTTGTTGGCCATAATTCTGCCTCCATTGGGAGTCTTTCTCAAATTCGGCTGCCATGTTGAGTTCTGGATATGTCTGCTCCTCACTATTTTGG
>Frequency_2_QualityScore_FFHHDHGIJIJJIHIIIHIJIIIIIIIIIIIIIIIIJEIGIIGGGGHHGFCGEFEEEEEEEEEBEDDDDDCCDCEDDCECDDCDECDDDEEDDD_Mismatch_1_Sense_+_Library_PoolT
GGCCATCACCAAGTGAAATCCATGGCTGGGGCTGCGGTCTCTCCAACCAGATTTGATTTAGGAACCTCCTGTTATTGATTGTTCTTCATTTTAT
>Frequency_2_QualityScore_EFHHHHHIJJJJJJJJIJIJJJJIIJJIJJIIIJJJIIJIIIIJJIJJJIJJJJJIIIJJIJJJIIHHHHHGEFFFFACEEEEEEEDEEEDDDD_Mismatch_2_Sense_+_Library_PoolT
TGCGGTCTCTCCAACCAGAATTGATTTAGGAACCTCATGTTATTGATTGTTCTTCATTTTATTGTTGTTCAGTAAGGTTCATCATTGTAACCCT
>Frequency_2_QualityScore_EEHGHHGIGIIHIIIGICGI@GGGICCEG@CFEICEHGEHIEFHIIIIIGGHIGIIIEGGGGCDEEEAABACCCCCAAB=ABCCCCCCCCCCCA_Mismatch_1_Sense_+_Library_PoolT
GGATATGTCTGCTCCTCACTATTTTGGGGTACCTACCTGGAATTATTTACGCCATCTACGCCATCACCAAGTGAAATCCATGGCTGGGGCTGCG
>Frequency_2_QualityScore_FFEGHHHJJJJIIIIIIIGIIHIIIIHIIIHCGGIHIGIIGIGIIIHIEFGHCFEFEHJICGGI5;DGECEECED@CDEEDEEE?AA?ABCDCC_Mismatch_1_Sense_+_Library_PoolT
AGTCTTTCTCAGATTCGGCTGCCATGTTGAGTTCTGGATATGTCTGCTCCTCACTATTTTGGGGTACCTACCTGGAATTATTTACGCCATCTAC
>Frequency_2_QualityScore_FFFGEGFIFAFHIGFIAGFHHIIIGIIIIIIHHGHIIGGEGGHEIIIIIFIIIGGGGEIFH?EEEEEA@BA;?CCCCCAB?CABCCCDACCC@@_Mismatch_1_Sense_+_Library_PoolT
CGTTGGGAGTCTTTCTCAGATTCGGCTGCCATGTTGAGTTCTGGATATGTCTGCTCCTCACTATTTTGGGGTACCTACCTGGAATTATTTACGC
>Frequency_2_QualityScore_FFHHHHHJIJJJJJGIIJJHIFHIIJIJJIJJJJJJJJJJJJIJJJIIGIFGIIIJDIIIIHIHGGGGGFECDEEEEEEEDDD9?CCDCDDDCD_Mismatch_0_Sense_+_Library_PoolT
TAATTCTGCCTCCGTTGGGAGTCTTTCTCAGATTCGGCTGCCATGTTGAGTTCTGGATATGTCTGCTCCTCACTATTTTGGGGTACCTACCCGG
>Frequency_2_QualityScore_CEFFEFCECGGIAGGAGGFGEFGFFGDGHGACGGDFGEDGGBGGAEGGGDEEEAEEFGCGCEEFEFEBECDCECABAAACCACA?AA@ABAAC>_Mismatch_1_Sense_+_Library_PoolT
GATTCGGCTGCCATGTTGAGTTCTGGATATGTCTGCTCCTCACTATTTTGGGGTACCTACCTGGAATTATTTACGCCATCTACGCCATCACCAA
>Frequency_2_QualityScore_EEGHGHGIIIIIIIIIIIIIIIIIGEIIGGIGIGIGIIJIH>EGGECECEHE@A=A@ADADCCBCDBC@@CCDCC@C@AAACDDC?ACAC?CAC_Mismatch_2_Sense_+_Library_PoolT
TCTACGCCATCACCAAGTGAAATCCATGGCTGGGGCTGCGGTCTCTCCAACCAGAATTGATTTAGGAACCTCATGTTATTGATTGTTCTTCATT
>Frequency_2_QualityScore_FFHHHHHJIJJJJJGIIGIIJIIIIIIJJJJJIJJIJJJJJGIIJFIIIIGHEECEEEDBEEEDEDCCD?CCCDDBCDEDCBDCCCCCECC?DE_Mismatch_2_Sense_+_Library_PoolC
TCTACGCCATCACCAAGTGAAATCCATGGCTGGGGCTGCGGTCTCTCCAACCAGAATTGATTTAGGAACCTCATGTTATTGATTGTTCTTCATT
>Frequency_2_QualityScore_FFHHHHGJJJJJJJJJJJJIIIHIJCHIJIIIJJIIIIEHHIGEIIIIHHGHHFFGFEEEEEEEEEEEEEEDECCCDEEEEDDDDCCDDDDDCE_Mismatch_2_Sense_+_Library_PoolT
GTGAAATCCATGGCTGGGGCTGCGGTCTCTCCAACCAGATTTGATTTAGGAACCTCCTTTTATTGATTGTTCTTCATTTTATTGTTGCTCAGTA
>Frequency_1_QualityScore_D>DDD?<CBG>FE>EEA<+AE>DFFF>@EF>G9FCFBD<DBB?@FFF<8?<9BF<)=BADC=CG@;=7777?C=C?>?@@?B);>AAA;@5;?B_Mismatch_2_Sense_+_Library_PoolT
TCTTGCTTTCTTGATCCTGAGCCTGAGCCTGAGCCTGAACTTGAGCTTGCTTTCACTCCAGTATATACCTCCTTTCTTTGTTTTCCTGTGTTGG
>Frequency_1_QualityScore_FEHHHHFHJIJJJJJJJJJJJJJJJIIIJGCIIIIIIJJJJJIJIJIJJJJJJIJIIJIJIJIJJIJJII_Mismatch_1_Sense_+_Library_PoolT
GTAAGGTTCATCATTGTAACCCTAGTTTGTAATGTAATATTAATAAAAACTTGTCACATGATTCATTGCA
>Frequency_1_QualityScore_EDDFDFFHGIIIIGGCGEHDAHHBA9+9CCEGBEHGDHGE?D>FDF>B@@DF9D>AFA167=7@EG7.77))7?DEED_Mismatch_2_Sense_+_Library_PoolT
TAGACATCTTGTTGGCCATAATTCTGCCTCCATTGGGAGTCTTTCTCAAATTCGGCTGCCATGTTGAGTTCTGGATAT
>Frequency_1_QualityScore_FFHHHHHJJIJJJJJJIIIIHIIJGIJJIJJJJJJJJJJIJJJHIJJJJJJJJJJJIIJJIJJJJIHJIGIJJJHHHHHHFFFFFFEFEFEEFD_Mismatch_1_Sense_+_Library_PoolT
TGATTTAGGAACCTCCTGTTATTGATTGTTCTTCATTTTATTGTTGTTCAGTAAGGTTCATCATTGTAACCCTATTTTGTAATGTAATATTAAT
>Frequency_1_QualityScore_FFGHCHFIIIGJIIJHHJJJIJIHIJJJJJJIGIIIJJJJIJJJJJJJJIJIIIIJJIIJJJJJII_Mismatch_0_Sense_+_Library_PoolT
AAGGTTCATCATTGTAACCCTAGTTTGTAATGTAATATTAATAAAAACTTGTCACATGATTCATTA
>Frequency_1_QualityScore_FFHHHHHJIJJI>JIJIJJJIJJJJJJIIJIIJJJHIJJJJJJJJJJJDGHHFHFHHHFFFFFDEEDEDDC>ADEEEEDEDDEDDEEEFEEDDD_Mismatch_2_Sense_+_Library_PoolT
CCATCACCAAGTAAAATCCATGGCTGGGGCTGCGGTCTCTCCAACCAGATTTGATTTAGGAACCTCCTGTTATTCATTGTTCTTCATTTTATTG
>Frequency_1_QualityScore_FFFHGHGIJGHGIIIFHEGGIJIJJJJHICGHFFHIIIFHHIJIGEHHIGCH;FHGIGHEHHFFFFDEEEDEECEEDD@>CDDDDDDDDDDDDD_Mismatch_0_Sense_+_Library_PoolT
AGTTATGAGTGGCTGGGAATAGCTTTTAGTGGTTAGGGAGGCTAGATATGAGTGGTTGGAATAACTATTAGTGCTTGGATAATCTTGTTACCTT
>Frequency_1_QualityScore_FFHHHHHIJIJIJJJIIJJJIJJJJHJIJJJIJJJJIJJJJJJIJJJJJIIIIJJJJJJJJJJGHIIJJIJJJAHIGHHHHF@BDFFDDEEDED_Mismatch_2_Sense_+_Library_PoolT
CCAGATTTGATTTAGGAACCTCCTGTTATTTATTGTTCTTCATTTTATTGTTGCTCAGTAAGGTTCATCATTGTAACCCTAGTTTGTAATGTAA
>Frequency_1_QualityScore_DFHHAHHIJIJJJJJIJJJIJJJJIIGIJJJJJIIIIIGIJJJGJJFJDGHJHFEFFDD?BBDCCD:9?=@A<CCDDCCDDCCCCC@7ACB_Mismatch_0_Sense_+_Library_PoolT
CCGGAATTATTTACGCCATCTACGCCATCACCAAGTGAAATCCATGGCTGGGGCTGCGGTCTCTCCAACCAGATTTGATTTAGGAACCTCC
>Frequency_1_QualityScore_FFHHHHHJJIIJJJJJJJJJJJHIGJIIIIGJIIIIIJJJJJJJIJIIJJGJJJJJJJJJJJIIHJJIIJIGIIJIJJHHGHHHFFFFFEEECE_Mismatch_0_Sense_+_Library_PoolT
TCATCATTGTAACCCTAGTTTGTAATGTAATATTAATAAAAACTTGTCACATGATTCATTACAGTTACTGAGTTAACAGCTCTTTGTTGAAATT
>Frequency_1_QualityScore_DFHHHHHEHIGGHJGEGEHIJJJJDHIIHIIGIIJJJJJGIIJJIIJJJIJJJJHHHFEFEDCD;?CEDDDD>CACDDBDDDDDDDCDDDDDD>_Mismatch_1_Sense_+_Library_PoolT
TTGAGGGAGGGCACAGCAACCTTTATAGACATCTTGTTGGCCATAATTCTGCCTCCGTTGGGAGTCTTTCTCAGATTCGGCTGCCATGTTGAGT
>Frequency_1_QualityScore_FFHHHHHJJJJJIIJJGIJIIEHIIJJIJJJJJJJJJGJIJJIIIHIIBFIJ@HHEHIJJHHHHHFFFEFDCC=CACDCDDCCCDDDBBBDDDD_Mismatch_2_Sense_+_Library_PoolT
TCAATCACAATGAGGGAGGGCACAGCAACCTTTATAGACATCTTGTTGGCCATAATTCTGCCTCCATTGGGAGTCTTTCTCAAATTCGGCTGCC
>Frequency_1_QualityScore_B?:?FBA?EFHICFB;HHB?<FB9ACHCE@GEHAFHIII<@GEH?B4BB@B?DBB<?FG_Mismatch_1_Sense_+_Library_PoolT
ATCATTGTAACCCTAGTTTGTAATGTAATATTAATAAAAACTTGTCACATGATTCATCA
>Frequency_1_QualityScore_FFHHHHHHIJJJJJJJIIJJJJJJJHIJJHIJJJIJJJJJJJJJJJJJJJJJJJII_Mismatch_0_Sense_+_Library_PoolT
GTAAGGTTCATCATTGTAACCCTAGTTTGTAATGTAATATTAATAAAAACTTGTCA
>Frequency_1_QualityScore_FDHHHHHJJJJJIJIJJGIHHIIIIJIJJJJJJJEIJJGIJJJJIDEGIIGIIFIJJIJJEIGIJGIJJHIIJJGHEEFDDFDFDDEDEECDDC_Mismatch_0_Sense_+_Library_PoolT
GAGCTTGCTTTCACTCCAGTATATACCTCCTTTCTCTGTTTTCCTGTGTTGGCTCTCTGATCACTTTTCTCACCAGTCATCGTCATCTCAATCA
>Frequency_1_QualityScore_FFHHHHHJJJJJJJJJJJJGJJJJJHICGIIJJJJJJJJJJIJJJJJIJJJJJJIJGHIJJJIIJJJHHHHGGHFFFDDCACEEECDDD?BCDD_Mismatch_2_Sense_+_Library_PoolT
TGGCCATAATTCTGCCTCCATTGGGAGTCTTTCTCAAATTCGGCTGCCATGTTGAGTTCTGGATATGTCTGCTCCTCACTATTTTGGGGTACCT
>Frequency_1_QualityScore_2AFFHHHIJJJJJHIFHIIJEIJJEHIJJJJGIIHJHIGHJIIJJ@FEFHIIJJJCHHHHHHHFBDBC?AEDEEECCDDDDDDCAC@BBDBDC_Mismatch_2_Sense_+_Library_PoolT
GGGAATAGCTTTTAGTGGTTAGGGAGGCTAGACATGAGTGGTTGGAATAACTTTTAGTGCTTGGATAATCTTGTTACCTTTTTCAACCAAGTT
>Frequency_1_QualityScore_DDHGDDFBFHGIGHJEHIGHGHHGIHEDHGGIIJIGJCHDHGHIJIJIIJGJJJIJJJJIIIHIJ_Mismatch_0_Sense_+_Library_PoolT
ATCATTGTAACCCTAGTTTGTAATGTAATATTAATAAAAACTTGTCACATGATTCATTACAGTTA
>Frequency_1_QualityScore_?DFB?:DAA?CF>@B43AH@HIE8)1:D?CG0:?D<9?BB<**9*/*08/>FF8B@9)6@)>DE@A6A>4\;>>6>@>;;?A;AAABBB;1;=B_Mismatch_2_Sense_+_Library_PoolT
TTGGGAGTCTTTCTCAGATTCGGCTGCCATGTTGAGTTCTGGCTATGTCTGCTCCTCACTATTTTGGGGTACCTACCTGGAATTATTTACGCCA
>Frequency_1_QualityScore_DDDHHDHIEGGICGIIEGGGGIGIIGIDGH@FH>GGBHI@GHFFEHFFFD@BBDCDECDD@;=>BDDCCBBBBDDDDD@BDCC@@CCDCCD@CB_Mismatch_2_Sense_+_Library_PoolT
GTTGAGTCCTGGATATGTCTGCTCCTCACTATTTTGGGGTACCTACCGGGAATTATTTACGCCATCTACGCCATCACCAAGTGAAATCCATGGC
>Frequency_1_QualityScore_FDDAFFFBHBEDIGG@EHCHGC?FHEE?F;FHIIHED9CB?DBBFGIFBDF@B@9?BB>GHG@CCHFCG@GEFCG@_Mismatch_1_Sense_+_Library_PoolT
TGTTCAGTAAGGTTCATCATTGTAACCCTAGTTTGTAATGTAATATTAATAAAAACTTGTCACATGATTCATTCCA
>Frequency_1_QualityScore_FFFHHHHIJJIIGIJABHDBHIGIJGIGHIIGIJIGIJIG_Mismatch_0_Sense_+_Library_PoolT
CCCTAGTTTGTAATGTAATATTAATAAAAACTTGTCACAT
>Frequency_1_QualityScore_FFHHHHGJGJIDIHHJGIIJJJHGGHIIJIJJJJJJJIJJIIIIJJJ_Mismatch_0_Sense_+_Library_PoolT
CTAGTTTGTAATGTAATATTAATAAAAACTTGTCACATGATTCATTA
>Frequency_1_QualityScore_DDHHAHHIDHG@FA4A;EFI@DD<BB@60?F<9B8;BBBFC>@G=3=CDGHHF78<A8?;>32;>>CCC:,98?(4+:C((:@3@>CC@89<?C_Mismatch_2_Sense_+_Library_PoolT
ACCGGGAATTATTTACGCCATCTACGCCATCACCAAGTGAAATCCATGGCTGGGGCTGCGGTCTCTCCAACCAGATTTGCTTTAGGAACCTCCT
>Frequency_1_QualityScore_FFHHHHHJJJJJJJJIJJJIJJJJJJJJJJJJGHJJJJJJJJJJJJIJJJIFIIJJJJJJJJIJJJJIJDHIJJJHHFFHFF_Mismatch_1_Sense_+_Library_PoolT
ATTGTTCTTCATTTTATTGTTGTTCAGTAAGGTTCATCATTGTAACCCTAGTTTGTAATGTAATATTAATAAAAACTTGCCA
>Frequency_1_QualityScore_FFHHHHHIJJJJJJJJJJJHIJJJIJJJIJIJJJJIJJJJHIJJJJJJJJIJJJJJIJJIJJHHHHHFFEEFFEEDDECCDDEEDDEDEEDDDD_Mismatch_2_Sense_+_Library_PoolT
CTGCGGTCTCTCCAACCAGATTTGATTTAGTAACCTCCTGTTATTGATTGTTCTTCATTTTATTGTTGCTCAGTAAGGTTCATCATTGTAACCC
>Frequency_1_QualityScore_FFHHHGHJJJHJJJJHIJIJJIJJJJJJJJJJIJIJJJJJJJJIJJJIJJJJJIIIGHIIIJIIJIJIIIJIIGJIJIJHEHGHHGBFCFEFCE_Mismatch_1_Sense_+_Library_PoolT
TGTTGCTCAGTAAGGTTCATCATTGTAACCCTAGTTTGTAATGTAATATTAATAAAAACTTGTCACATGATTCATTACAGTTACTGAGTTAACA
>Frequency_1_QualityScore_FFHHFHHIJJJEHGGGHIIIEFHGJJJJGIGIJJJJJJJIIFIJJJJIJJIJJJJJJJHHJJIJJJJIJJHHEEHH_Mismatch_2_Sense_+_Library_PoolT
GCTCAGTAAGGTTCATCATTGTAACCCTAGTTTGTAATGTAATATTAATAAAAACTTGTCACATGATTCATTACAA
>Frequency_1_QualityScore_FFHHHHHIJJHIJJIEHJJJJJJJIIIJJGIJJJHIIJGIJJJHIIJIJJIJJIJIIJJJJIGIEIGGGIJGIJJJJGIICGH_Mismatch_1_Sense_+_Library_PoolT
TGTTATTCAGTAAGGTTCATCATTGTAACCCTAGTTTGTAATGTAATATTAATAAAAACTTGTCACATGATTCATTACAGTTA
>Frequency_1_QualityScore_FFHHHHHIJJJJJJJJJJJJJJ_Mismatch_0_Sense_+_Library_PoolT
AACTTGTCACATGATTCATTAC
>Frequency_1_QualityScore_DDFF;DFGFFFFBHHC@AF+<AFBFDFFD?@:?@FF@EE))77AA=E?BBD>?A>;.;;?@ABBBB>(::5,::::20&0&)8?9<8?BBBBAB_Mismatch_2_Sense_+_Library_PoolT
CTCCTTTCTCTGTTTTCCTGTGTTGGCTCGCGGATCACTTTTCTCACCAGTCATCGTCATCTCAATCACAATGAGGGAGGGCACAGCAACCTTT
>Frequency_1_QualityScore_FFHHHHHJJJJJIIJJJJJJJJIGIJII?DGHIJJIJJJJJDIJJIHIHHGFHHHFFFFDDEEEDEDDDDDDDDDEDDEEFFEEDDDDCDDDDD_Mismatch_2_Sense_+_Library_PoolT
AAAGTGAAATCCATGGCTGGGGCTGCGGTCTCTCCAACCAGATTTGATTTAGGAACCTCCTGTTATTGATTGTTCTTCATTTTATTGTTGCTCA
>Frequency_1_QualityScore_DDHFBHHGEHFHGHHHHHAHIAFHIIGIIIIHHH<FGHIIBBFHFGGIIFEHHGIIGGIGGIIEHIIIDGCHIIHHHEHG_Mismatch_0_Sense_+_Library_PoolT
TTTTATTGTTGTTCAGTAAGGTTCATCATTGTAACCCTAGTTTGTAATGTAATATTAATAAAAACTTGTCACATGATTCA
>Frequency_1_QualityScore_FFHHHHHJGHGIJIFHIJ?FHIIIJJHIJJJJIJJJ=FHGGGIIJJGGEHIEEAEFF);BBEECBDDDD=9@ADDDC:>@BBDDD89<C>:@CC_Mismatch_1_Sense_+_Library_PoolT
TTTACTGGTTGGGGAGGGTAGCTATGAGTGGCTGGGAATAGCTCTTAGTGGTTAGGGTTAGGGAGGGCAGTTATGAGTGGCTGGGAATAGCTTT
>Frequency_1_QualityScore_DFGFHAHGHG9EHIIIIIEHC@HHAHEGI4CCF9CFGGHGIHGFHHIIIHGHIH_Mismatch_0_Sense_+_Library_PoolT
AGTTAACAGCTCTTTGTTGAAATTATTTTCTAAAGATAATATGAATTATTTGAT
>Frequency_1_QualityScore_FFHHHHHJJIJIJIIIJJJJHHIJJJJJJJJJJJJIIJJJIJIGIJJJCHJI@FHHJIJJJIGHGHHFFDEFFFDDBBDDDDDDDDDDDDDCBD_Mismatch_1_Sense_+_Library_PoolT
ATTCGGCTGCCATGTTGAGTTCTGGATATGTCTGCTCCTCACTATTTTGGGGTACCTACCTGGAATTATTTACGCCATCTACGCCATCACCAAG
>Frequency_1_QualityScore_FFHGHFHJJJJJJIJJJIJJJIJJIJJJJJJJJJJIIJJJIIIIIJJJGIJIFHEHIFIJIEFHFHFFFEFFFFDDDDDCDDBDD=BCDDDDDD_Mismatch_1_Sense_+_Library_PoolC
ATTCGGCTGCCATGTTGAGTTCTGGATATGTCTGCTCCTCACTATTTTGGGGTACCTACCTGGAATTATTTACGCCATCTACGCCATCACCAAG
>Frequency_1_QualityScore_DDHHHHHJIJ8FHHHIIJJIJJIJGIIJJIJJJJJJJJJJJIJJJHIJJJJJJJHEHHHHFFFFFFFFECDCEEEEFDFEDDDDDDDEEDDEDE_Mismatch_2_Sense_+_Library_PoolT
TGGGGCTGCGCTCTCTCCAACCAGATTTGATTTAGGAACCTCCTGTTATTGATTGTTCTTCATTTTATTGTTATTCAGTAAGGTTCATCATTGT
>Frequency_1_QualityScore_FFHHHHHJJJJJIJFHIJJJJJJJJIJJJJJJJJJIJJJJJJJJJJHHFFFFFEDEEEEEDDDDDDDDDDDDDDDDDDDD@DDDDDDDDDDBD<_Mismatch_1_Sense_+_Library_PoolT
TCACTATTTTGGGGTACCTACCGGGAATTATTTACGCCATCTACGCCATCACCAAGTGAAATCCATGGCTGGGGCTGCGGTCTCTCCAACCAGA
>Frequency_1_QualityScore_FFHFHGHGJJIIIIJJHGJJI4EFHIIJIIJBHIJJJI>GHIJJJJIHIJJIJJIJ_Mismatch_1_Sense_+_Library_PoolT
TTGTAACCCTAGTTTGTAATGGAATATTAATAAAAACTTGTCACATGATTCATTAC
>Frequency_1_QualityScore_BB?2A8CE9:4?A@ED:C<?:<A?9++CDBDAEDBD*?C@CDA4???>?<B@@BDDDDC:<?<B@4==BC@C>ACC;C))>77==;7.=?:7@A_Mismatch_1_Sense_+_Library_PoolT
TACTGAGTTAACAGCTCTTTGTTGAAATTATTTTCTAAAGATAATATGAATTATTTGATGATGTGATTTGTCATTGTCAATTTGGAGTAGAAAT
>Frequency_1_QualityScore_FFHHHHHIIIJJJJJIJJJIJE@GIGEHGIJJJJJJIJJJIJJIIJJJJJIJJJGIIJBGIJHGHHHFFFFFEEEEEEEBDDDDDDDDDDDDDD_Mismatch_1_Sense_+_Library_PoolT
TCTCAGATTCGGCTGCCATGTTGAGTTCTGGATATGTCTGCTCCTCACTATTTTGGGGTACCTACCTGGAATTATTTACGCCATCTACGCCATC
>Frequency_1_QualityScore_FFHHHHHJJJJJJJJIJJIJJJJJIJJJJJJJJJJJGHIJJIJIFHHJJIJJIIJJIJIIIJJIJIJHGAEEHEDFFFFCEDEEFEEDDDCDDD_Mismatch_2_Sense_+_Library_PoolT
CTTTATAGACATCTTGTTGGCCATAATTCTGCCTCCATTGGGAGTCTTTCTCAAATTCGGCTGCCATGTTGAGTTCTGGATATGTCTGCTCCTC
>Frequency_1_QualityScore_FFHHHHHHIJJJIJJIIJJHIIJJGIJJJJJJJJJJJJJJJJIIJI_Mismatch_0_Sense_+_Library_PoolT
TCATTGTAACCCTAGTTTGTAATGTAATATTAATAAAAACTTGTCA
>Frequency_1_QualityScore_DDADFBBHGGBBIGHD<EFHGCF@CCFHF@EBEHGCFHHIGCHCH:FFD@DGFEC@DF?D@BFHABFIH8=@A;8F@=C7=5DEE895??ACCC_Mismatch_0_Sense_+_Library_PoolT
TTGTTGAAATTATTTTCTAAAGATAATATGAATTATTTGATGATGTGATTTGTCATTGTCAATTTGGAGTAGATATGAGTGGTTCGGAATAGCT
>Frequency_1_QualityScore_DDHHD4CFGEGGGIFB@@ECGBG:*19C1?DG9AECH9???@@DH<*0?FBB*)/=C<6A;\-77?AAE;@B@@>CAC:>BC79??BCCC_Mismatch_1_Sense_+_Library_PoolT
CTTTCTCAGATTCGGCTGCCATGTTGAGTTCTGGATATGTCTGCTCCTCACTATTTTGGGGTACCTACCTGGAATTATTTACGCCATCTA
>Frequency_1_QualityScore_FFHHHHHJIJIJJIJJJJJJJIIIJDFGIIJJJJIJJJ<GHIIHIJGIIJIIJJHHHHFFFDFFFCEEEEEDDDDEEFEEEDDDEDDDDDDDDE_Mismatch_2_Sense_+_Library_PoolT
GTGAAATCCATGGCTGGGGCTGCGGTCTCTCCAACCAGATTTGATTTAGGAACCTCCTGTTATTGATTTTTCTTCATTTTATTGTTGCTCAGTA
>Frequency_1_QualityScore_FFHHHHHJJJJJJJIJJIIJJJIJJJ?HHIJJJJJJJJGJJJJJJJJJJJJHHHHHHFFDDEEDDDDDDCCDDDDDDDDDDDDDDDDDDDDD5>_Mismatch_0_Sense_+_Library_PoolT
TATGTCTGCTCCTCACTATTTTGGGGTACCTACCCGGAATTATTTACGCCATCTACGCCATCACCAAGTGAAATCCATGGCTGGGGCTGCGGTC
>Frequency_1_QualityScore_@DD<<<A22C24?CB9CEAD4C+AEEE9::?9CDD>*)0)079989?2;@@A/(.?7=;B@(4=<;>;>>5\3;?::A?_Mismatch_1_Sense_+_Library_PoolT
TGTTGAGTTCTGGATATGTCTGCTCCTCACTATTTTGGGGTACCTACCGGGAATTATTTACGCCATCTACGCCATCACC
>Frequency_1_QualityScore_FFHHHHHGIJJHIJJJJIIJJJIIJJJJJJIIJJJJJJJHGIIIIJIJIJIIIHJGIJIJIJJIJIJJIDEHEHJJAEFHHG<CDDC_Mismatch_1_Sense_+_Library_PoolT
GTTCAGTAAGGTTCATCATTGTAACCCTAGTTTGTAATGTAATATTAATAAAAACTTGTCACATGATTCATTACAGTTACTGAGCTA
>Frequency_1_QualityScore_FFHHHHHJIJEGIJJJJJJIIJJJJJJIJJJJJIJJIJHIIIHIIIIIIIJJIJJJJJJJIJJJJJJJJIJIIJJIJIIJHCHHHHFFFFFDCE_Mismatch_1_Sense_+_Library_PoolT
CTCAGTAAGGTTCATCATTGTAACCCTAGTTTGTAATGTAATATTAATAAAAACTTGTCACATGATTCATTACAGTTACTGAGTTAACAGCTCT
>Frequency_1_QualityScore_DFHHHHHJJJJJIHHIJHIIJJJJIHIJJHIIGGDAHGIHIDHF?FHGIIIJIHJJIJIHIJJIJJIEHGHH=AHHHHFEFFEFDEEDEED;@D_Mismatch_0_Sense_+_Library_PoolT
TCTCTCCAACCAGATTTGATTTAGGAACCTCCTGTTATTGATTGTTCTTCATTTTATTGTTGTTCAGTAAGGTTCATCATTGTAACCCTAGTTT
>Frequency_1_QualityScore_FFHHHHHIJGIFGH@BGFHGGGH<FFHGHHGGEACGCE7AE?ECFFCDCC39ACC@CBD?@-8@CCDEDBD?B@BDDD:@B<90?C@CC3<8>@_Mismatch_1_Sense_+_Library_PoolT
GCGGCTGCCATGTTGAGTTCTGGATATGTCTGCTCCTCACTATTTTGGGGTACCTACCCGGAATTATTTACGCCATCTACGCCATCACCAAGTG
>Frequency_1_QualityScore_?BB?D>DE>:,ACFE<+A?;FF@E@DDDD;A0(06BCBC<73416((==;CCCDCCA);@;;@@(;5;AAA>>AA::>>;>55;;>ABA>4::8_Mismatch_2_Sense_+_Library_PoolT
TCACCAAGTGAAATCCATGGCTGGGGCTGCGGTCTCTCCAACCAGAGTTGATTTAGGAACCTCCTGTTATTGATTGTTCTTCATTTTATTGGTG
>Frequency_1_QualityScore_DDDHDDHIIJJJIIIIIJJJCHGHEIIJJIIJIJEIGHI<DFIJIIJIJJIIHGIIHGJIJIHCFFGC_Mismatch_0_Sense_+_Library_PoolT
TGTAACCCTAGTTTGTAATGTAATATTAATAAAAACTTGTCACATGATTCATTACAGTTACTGAGTTA
>Frequency_1_QualityScore_FFHHHHHIJJIGIJJJJJJJJJJJHJJJJJJJJJJJJJJJJJJJJJJJJJJJJJJJIJJJJJJJJJIIIHHIGJHHHHHHHFFFFFEEDCEECC_Mismatch_1_Sense_+_Library_PoolT
TTTCATCATTGTAACCCTAGTTTGTAATGTAATATTAATAAAAACTTGTCACATGATTCATTACAGTTACTGAGTTAACAGCTCTTTGTTGAAA
>Frequency_1_QualityScore_FFGHHHHJJJJ@FHIJHJJIJJHHHIIJJJJIIIJJJIJIIIJJIIJHIJIIGIHHHHHHFFFFFFECDBDDDDDDDDBDDCCCCDDD?AACCC_Mismatch_2_Sense_+_Library_PoolT
CTATTTTGGGGTACCTACCTGGAATTATTTACGCCATCTACGCCATCACCAATTGAAATCCATGGCTGGGGCTGCGGTCTCTCCAACCAGATTT
>Frequency_1_QualityScore_FDHHHBHIJIJJJJIGJJDHGGGIIIIJGGEIIJJFGGHIG>@H<C@AH=F@CDHCHGEGGGIIHHHHCAC??;BEEE@A@B>@ACCCDDC:<9_Mismatch_1_Sense_+_Library_PoolT
AATTCTGCCTCCGTTGGGAGTCTTTCTCAGATTCGGCTGCCATGTTGAGTTCTGGATATGTCTGCTCCTCACTATTTTGGGGTACCTACCTGGA
>Frequency_1_QualityScore_FFHHHHHIJJIJJJJFHIIIJJJJJIIJJJJJJJJJJJJJJIJIIJIIJIJIJIJJJJJIGIJIJJJJJFEHIIHHHHHHHFFFFFFECDE_Mismatch_0_Sense_+_Library_PoolT
TGTTGTTCAGTAAGGTTCATCATTGTAACCCTAGTTTGTAATGTAATATTAATAAAAACTTGTCACATGATTCATTACAGTTACTGAGTTA
>Frequency_1_QualityScore_FFHGHHHJJJJJJJJJJJJHIGIJIJJJIJIIJJHJJIIJJJIIJIFGIIJIJJJJIGHJIIJJJIIGHBHFFFFFDDDDDDDDDDDDDDDEDD_Mismatch_2_Sense_+_Library_PoolT
TTGCCATGTTGAGTTCTGGATATGTCTGCTCCTCACTATTTTGGGGTACCTACCTGGAATTATTTACGCCATCTACGCCATCACCAAGTGAAAT
>Frequency_1_QualityScore_D)@<1222AFEGBDHE9F99:CF1??BDF39;0(\\-)/=@=7=E@8<E=?B>5939=?5;539?,55;@>>>>(:389?BB&0<>B_Mismatch_1_Sense_+_Library_PoolT
GACTGCTCCTCACTATTTTGGGGTACCTACCCGGAATTATTTACGCCATCTACGCCATCACCAAGTGAAATCCATGGCTGGGGCTGC
>Frequency_1_QualityScore_FFHHHHHJJJJJJJJJJHJJJJFHIJJJJJJJGIIIJJJGIHJJJJJHJJJJJIJJJJJIHIIJIJIJJJHGGIJJIIHHGGHHFFFFFFFFEC_Mismatch_1_Sense_+_Library_PoolT
ATTTTATTGTTGTTCAGTAAGGTTCATCATTGTAACCCTAGTTTTTAATGTAATATTAATAAAAACTTGTCACATGATTCATTACAGTTACTGA
>Frequency_1_QualityScore_DDFHHDHEEFIEIIIAF::CA4CFC1?5:6@?CCBC<?8?@CCAC>9ACCCCCCCA<?ACC9@:>>CCDCCCC<<<C?8<8<23::>A_Mismatch_1_Sense_+_Library_PoolT
ATCGTCATCTCAATCACAATGAGGGGGGGCACAGCAACCTTTATAGACATCTTGTTGGCCATAATTCTGCCTCCGTTGGGAGTCTTTC
>Frequency_1_QualityScore_FFHGHHHJJJJJJIJIJJIIJGJJJJIIIJJIJJJIJJJIIJJJIJJJHIGIJGAFJIIJJIJGHGHJJDGHIJJGHHFHGHHFFFFFFF_Mismatch_2_Sense_+_Library_PoolT
TTTAGGAACCTCCTGTTATTGATTGTTCTTCATTTTATTGTTGCTCAGTAAGGTTCATCATTGTAACCCTATTTTGTAATGTAATATTAA
>Frequency_1_QualityScore_ADFHHHHJJJJIDHIJJHJJJJJJJJJIJJJJJJHHIJJJJJJJJJJJJJJJJGIJJIJIIJGGHIGHJJJHIGGIHHHHHFFF_Mismatch_0_Sense_+_Library_PoolT
TGATTGTTCTTCATTTTATTGTTGTTCAGTAAGGTTCATCATTGTAACCCTAGTTTGTAATGTAATATTAATAAAAACTTGTCA
>Frequency_1_QualityScore_FFHHHHHJJJFJJJIJJJIIJJIJJIIIJIGGIEIIHIJJJIJJJDGHIJJJJJJJJEHHCHHHFFFFDDDDCDDDDDBDDDDDDDBD@>ACDD_Mismatch_1_Sense_+_Library_PoolT
TGCCATGTTGAGTTCTGGATATGTCTGCTCCTCACTATTTTGGGGTACCTACCGGGAATTATTTACGCCATCTACGCCATCACCAAGTGAAATC
>Frequency_1_QualityScore_FFHHHHHJJIJJFGHIJJJJJJJJIJJJJJJJJGIJJJJJJJJJJJJHGHHHFFFFFEEEEEEECDDDDDDDDDDDDDBDBDDDDDDDDDDBDD_Mismatch_1_Sense_+_Library_PoolT
ACTATTTTGGGGTACCTACCGGGAATTATTTACGCCATCTACGCCATCACCAAGTGAAATCCATGGCTGGGGCTGCGGTCTCTCCAACCAGATT
>Frequency_1_QualityScore_FFHHHHHIJJJIJIJIIIGIHGIHIIIEIDHIJJIJJJGIIGIGGIEFHJJIGHIJ;@EHFEHHFFFBDC@CEFEEEBBDDDDDDDDDDBDDDD_Mismatch_1_Sense_+_Library_PoolT
TCAGATTCGGCTGCCATGTTGAGTTCTGGATATGTCTGCTCCTCACTATTTTGGGGTACCTACCTGGAATTATTTACGCCATCTACGCCATCAC
>Frequency_1_QualityScore_FFGHHHHJGEGIGGH<FGGIIIH<EG>FGDGGIJJJJFGGHJIHFG@?FHIGCGGJ@AECCGHHGHG;@>?@CEDAAADDBDCCDDD=8>?A:A_Mismatch_1_Sense_+_Library_PoolC
TCAGATTCGGCTGCCATGTTGAGTTCTGGATATGTCTGCTCCTCACTATTTTGGGGTACCTACCTGGAATTATTTACGCCATCTACGCCATCAC
>Frequency_1_QualityScore_FFHHHHHJJJJJJJJJJJHIJJJJJJJJIJJJJJJJJHIIJJJJJJHIGIHIJJJIJJJJJJJJIIIIIHIIIJJJJIJJG_Mismatch_1_Sense_+_Library_PoolT
TATTGTTATTCAGTAAGGTTCATCATTGTAACCCTAGTTTGTAATGTAATATTAATAAAAACTTGTCACATGATTCATTAC
>Frequency_1_QualityScore_FFHHHHHJJJJGJIJIJJHHJJJJJIIIIGGIIIJIJGIIIHIJJIIIIJIIJJGGIJIEHHIEHHGIEFHIIJJJIJIJF_Mismatch_1_Sense_+_Library_PoolC
TATTGTTATTCAGTAAGGTTCATCATTGTAACCCTAGTTTGTAATGTAATATTAATAAAAACTTGTCACATGATTCATTAC
>Frequency_1_QualityScore_FFHHHHHIIJJGHIJJIJJJJJJJGHIHIHIIIJIJJJJJJJJJJJJJFHIJJIJJFHHIIJJJJEHGIJGEEHHFEHFFDDDD@CEDCECDDD_Mismatch_2_Sense_+_Library_PoolT
GCCTTAACTTGAGCTTGCTTTCACTCCAGTATATACCTCCTTTCTTTGTTTTCCTGTGTTGGCTCTCTGATCACTTTTCTCACCAGTCATCGTC
>Frequency_1_QualityScore_FFHHHHHJJJFHHJJJIJJJJJJJJJJJJHIJJIJJJJJJJJJJJJJJIJJJJJJJJJJJJJJJJJJJIGHJ_Mismatch_1_Sense_+_Library_PoolT
TTCAGTAAGGTTCATCATTGTAACCCTAGTTTGTAATGTAATATTAATAAAAACTTGTCACATGATTCACTA
>Frequency_1_QualityScore_FFHHHFAFHIIJF@GHIEFEIJGHCGHJGHIJJJJIGHGIGCHHGGCGGGGGICGEHGJJJGGIGHECGGEHEE@ECECBBCCCCEDCCCDEDD_Mismatch_0_Sense_+_Library_PoolT
ATCCTGAGCCTGAGCCTGAGCCTGAACTTGAGCTTGCTTTCACTCCAGTATATACCTCCTTTCTCTGTTTTCCTGTGTTGGCTCTCTGATCACT
>Frequency_1_QualityScore_FFHHHHHJJJJJJJJJJJJJJJJJJJJJJJJJIJJJJJJGJJJJJJJJJIIJHHIIJJJIHFIGIJIGHHHFFFFFEEEEEEDDEDDCDEDDDE_Mismatch_2_Sense_+_Library_PoolT
ACAGCAACCTTTATAGACATCTTGTTGGCCATAATTCTGCCTCCATTGGGAGTCTTTCTCAAATTCGGCTGCCATGTTGAGTTCTGGATATGTC
>Frequency_1_QualityScore_FFHHHHHJJJJJJJJJJJJIJJJGJJIHIJHHIJIIJJJJFHHGIJJJJJJIJJJJIIJGIIJHIJJJIHJHGIHHHHEHFFFFFFEEED_Mismatch_0_Sense_+_Library_PoolT
TGTTATTGATTGTTCTTCATTTTATTGTTGTTCAGTAAGGTTCATCATTGTAACCCTAGTTTGTAATGTAATATTAATAAAAACTTGTCA
>Frequency_1_QualityScore_AD?<80@FFEFGEDEDC=G@@BGFCC9D@@FFAECFF@B=9)==@FEA@==@@@AEECEFFFDD@;@>AACC>@A>A55>AB@BAD@5;@A(9@_Mismatch_2_Sense_+_Library_PoolT
GGCGGTCTCTCCAACCAGATTTGATTTAGGAACCTCCTGTTATTGATTGTTCTTCATTTTATTGTTGCTCAGTAAGGTTCATCATTGTAACCCT
>Frequency_1_QualityScore_DDD;F?CB?CBCB8F@;CBG9??:DC?*:B?GDFH@FH177AGGI@;B5?4;B76@C>9;5?@>>:;355@(:CC98?_Mismatch_0_Sense_+_Library_PoolT
TACGCCATCTACGCCATCACCAAGTGAAATCCATGGCTGGGGCTGCGGTCTCTCCAACCAGATTTGATTTAGGAACCT
>Frequency_1_QualityScore_DDFHHFFIHCGGGCEGHCGHIIIIHHE<2C+<EDHFGIIIC)?;BF4:BDBGHHE<FFHD8=FGHGFGCHCGIIIIFIIIIHHHH@>>;?BECC_Mismatch_2_Sense_+_Library_PoolT
CTGTTATTGATTGTTCTTCATTTTATTGTTGCTCAGTAAGGGTCATCATTGTAACCCTAGTTTGTAATGTAATATTAATAAAAACTTGTCACAT
>Frequency_1_QualityScore_FFHHHHHIIJIJJFJJJHIJJJJIJJCFHIJJJJJJIIJHIJJJIIJJIFHHIJJIJJJJIIIIJJIJGHEHHHGHFDFFFFFFFEEEEEDDDC_Mismatch_2_Sense_+_Library_PoolT
GGAACCTCATGTTATTGATTGTTCTTTATTTTATTGTTGTTCAGTAAGGTTCATCATTGTAACCCTAGTTTGTAATGTAATATTAATAAAAACT
>Frequency_1_QualityScore_FFHHH+AEHGIJIJJIIJJIJIJJJIJJJJIJJJJJJIJJJJIJJI_Mismatch_0_Sense_+_Library_PoolT
TCTTTGTTGAAATTATTTTCTAAAGATAATATGAATTATTTGATGA
>Frequency_1_QualityScore_FFGHGFHIGIIJJJJJIIJJJGJGIJJJJJJJJJIIJ_Mismatch_0_Sense_+_Library_PoolT
TATTAATAAAAACTTGTCACATGATTCATTACAGTTA
>Frequency_1_QualityScore_FFHHHHHJIIIJIIJJJJJJGJJGJJIJJJJJJJGJIHHIJJJIJJJJJJJEIJDIFIIIIIJIJIJJJHHIIJGIGIIIHHGCHHD_Mismatch_1_Sense_+_Library_PoolT
TATTGATTGTTCTTCATTTTATTGTTGCTCAGTAAGGTTCATCATTGTAACCCTAGTTTGTAATGTAATATTAATAAAAACTTGTCA
>Frequency_1_QualityScore_FFHHHHHJJJJJJJJJEHIJJJJJJJJIIJJIJJJJJIJJJJJJJJIJHHHFFFFFDDEEEEDDDDDDDDBDDDDDDDDDDDBDDDDDDDDDDD_Mismatch_1_Sense_+_Library_PoolT
CCTCACTATTTTGGGGTACCTACCGGGAATTATTTACGCCATCTACGCCATCACCAAGTGAAATCCATGGCTGGGGCTGCGGTCTCTCCAACCA
>Frequency_1_QualityScore_FFHHHHHHHIJJJJJIIIJJIJJJIJJJJHIJJJJJIJJIJJJJJJIJFGHIIJJJJIJJJJJJGIGHGFHJJJIIJJF_Mismatch_1_Sense_+_Library_PoolT
GTTCTTCATTTTATTGTTGCTCAGTAAGGTTCATCATTGTAACCCTAGTTTGTAATGTAATATTAATAAAAACTTGTCA
>Frequency_1_QualityScore_2<CAFFDHGII@FFFHGGHI>B?CC?9EB9?BHIAHIIHDDHGDEGFHG@@@F@CCGC@=E<E=CDBDCBB>?CACC>9A>C;;:@@@>@C?A_Mismatch_1_Sense_+_Library_PoolT
TTGAGTTCTGGATATGTCTGCTCCTCACTATTTTGGGGTACCTACCTGGAATTATTTACGCCATCTACGCCATCACCAAGTGAAATCCATGGC
>Frequency_1_QualityScore_FFHHHHHJJJJJJJJJJJJJJJJJJJHIJJJJJJJJJJJIJJJHIJJIJJJJJJJJJJJIJ_Mismatch_0_Sense_+_Library_PoolT
TAATCTTGTTACCTTTTTCAACCAAGTTCAAATCTTATCCAAGTTCAAATCTTATCTTGTA
>Frequency_1_QualityScore_FFGFHHGJJJJHJJJJHIJJIIJJJIHIJJJJJJJGIIJIJJJJIJJJJJJJJJJJJJJJJIJHJJJJJIJJJJJJJJJHH_Mismatch_2_Sense_+_Library_PoolT
TTGTTGCTCAGTAAGGTTCATCATTGTAACCCTAGTTTGTAATGTAATATTAATAAAAACTTGTCACATGATTCATTACAA
>Frequency_1_QualityScore_ADAHD))<?@EGG@HHCBEHGE6?BFHGGIGHGBBC3@FGHCDAGFEHEE@??CCB?C;;?@?<CCC>C>ACCC@9?<?B<3<@BBB5959CCC_Mismatch_1_Sense_+_Library_PoolT
TCTGCGCCTCACTATTTTGGGGTACCTACCCGGAATTATTTACGCCATCTACGCCATCACCAAGTGAAATCCATGGCTGGGGCTGCGGTCTCTC
>Frequency_1_QualityScore_:B:C?D>:A3C;?+<CB<C<CE4C42:?DBEADDFIF9DED;9?D@))?*9?;B3)=;CC@AEC3)77).?7A?@DDA;>6;(;;>>BA_Mismatch_0_Sense_+_Library_PoolT
GCTTGCTTCCCCTACTTATCTACTTGCTTTCTTGATCCTGAGCCTGAGCCTGAGCCTGAACTTGAGCTTGCTTTCACTCCAGTATATAC
>Frequency_1_QualityScore_DDHD?HFH@GBAGGIJBG>GGIGGGEHII1BBGGEGFEHIIIHBBEHFFIGGGGCGGI:=DEEEEHHFFCCBDB>ACCCE;;;(;@AC@_Mismatch_0_Sense_+_Library_PoolT
GTTGGCCATAATTCTGCCTCCGTTGGGAGTCTTTCTCAGATTCGGCTGCCATGTTGAGTTCTGGATATGTCTGCTCCTCACTATTTTGG
>Frequency_1_QualityScore_FFHHHHHJJJJJJJJJJJGIIIIIJJCGIJJJIJIJJIIJJJJIJIIHJIIIJIIJJJJEGIJIFGHHFDBBDDCEEEEDBB@BDDDDDDDDDD_Mismatch_2_Sense_+_Library_PoolT
TTCTCAAATTCGGCTGCCATGTTGAGTTCTGGATATGTCTGCTCCTCACTATTTTGGGGTACCTACCGGGAATTATTTACGCCATCTACGCCAT
>Frequency_1_QualityScore_FFHHHHHJJJJIJJJJHJJIJJEIIIHHIJJJJHHIJIJJJJJJJIJIJJIJHIIJEHIJJIJJIJJJIIGHIIJJJJIHHFE_Mismatch_2_Sense_+_Library_PoolT
GATTGTTCTTCATTTTATTGTTATTCAGTAAGGTTCATCATTGTAACCCTAGTTTGTAATGTAATATTAATAAAAACTTGGCA
>Frequency_1_QualityScore_FFDHHHHJJGIGIIJIIIJIGIFHIIJEGHGEGEEHIJIG9FHGGFHIIIGEGCHGHIDEIJIDHCEE>?EAHE@??D@ECE;;ACACDDACCD_Mismatch_0_Sense_+_Library_PoolT
CTACTTGCTTTCTTGATCCTGAGCCTGAGCCTGAGCCTGAACTTGAGCTTGCTTTCACTCCAGTATATACCTCCTTTCTCTGTTTTCCTGTGTT
>Frequency_1_QualityScore_FFHHHHHJJJJIJJJJJJJIIHIJJGIJJJGGIIIIGHIHHJJJIGIHIIGHIJIJIJJJJJJJIGCG7CGEEHHHFFFFFFCEEEEEEDCCCD_Mismatch_0_Sense_+_Library_PoolC
CTACTTGCTTTCTTGATCCTGAGCCTGAGCCTGAGCCTGAACTTGAGCTTGCTTTCACTCCAGTATATACCTCCTTTCTCTGTTTTCCTGTGTT
>Frequency_1_QualityScore_FFHHHHHJJFHIJJJJJJJJJIJJJJIJHJJJIJJJJIJJIJJJJJJIJJJJIJIJIJIGIGIJGIIIJGIIGJGGIIJIGHEHHHGFFFFFEE_Mismatch_0_Sense_+_Library_PoolT
TCAGTAAGGTTCATCATTGTAACCCTAGTTTGTAATGTAATATTAATAAAAACTTGTCACATGATTCATTACAGTTACTGAGTTAACAGCTCTT
>Frequency_1_QualityScore_FFHHFHDIJJJIIIIGIIABHHHBHHIJJIJJGIIHJJJIJHBGHFHGIIJJEHGHIFIHJHGDGFGIJCGCHJJJJFAEC_Mismatch_1_Sense_+_Library_PoolT
ATTTTATTGTTGCTCAGTAAGGTTCATCATTGTAACCCTAGTTTGTAATGTAATATTAATAAAAACTTGTCACATGATTCA
>Frequency_1_QualityScore_BDFBHHHIIIIIIGHIII<EHHGEHGHIHIGGHFHGIE3CFDBDGHGGGDHDGIGGIIHIIIAFFFGGE@GGG_Mismatch_0_Sense_+_Library_PoolT
CATTTTATTGTTGTTCAGTAAGGTTCATCATTGTAACCCTAGTTTGTAATGTAATATTAATAAAAACTTGTCA
>Frequency_1_QualityScore_FFHHHHHJJJJJJIJHJJJJFHIJJJIJJJJJJJJJJJJGIJJHIJJJIJJJIJJJJJJGJJJJIJIIJIEHHHGHHHFFFF_Mismatch_1_Sense_+_Library_PoolT
TTTATTGTTGCTCAGTAAGGTTCATCATTGTAACCCTAGTTTGTAATGTAATATTAATAAAAACTTGTCACATGATTCATTA
>Frequency_1_QualityScore_FFHHHHHIJJJJJJIJIJJJIIJGIJJIHIJJJJJJJJJJJIJI<FHIHIJJJJJJJJIIIHHHHFFFFEECEEECDDDDDDDDDDD@CDDC>A_Mismatch_0_Sense_+_Library_PoolT
TTGGCTCTCTGATCACTTTTCTCACCAGTCATCGTCATCTCAATCACAATGAGGGAGGGCACAGCAACCTTTATAGACATCTTGTTGGCCATAA
>Frequency_1_QualityScore_FFHGHHFIGEHIIFGHGJGGGHIIIIJJIGGIGGGIJIIJGIIJIGI;:<?DDFDEECEDDDBDDB@?B@BDBB9>5CDDCDDDDDDBCDCDEC_Mismatch_1_Sense_+_Library_PoolT
TTTTGGGGTACCTACCCGGAATTATTTACGCCATCTACGCCATCACCGAGTGAAATCCATGGCTGGGGCTGCGGTCTCTCCAACCAGATTTGAT
>Frequency_1_QualityScore_FFHHHHHJJJJJJJJJJJJIJJJJJEHJJJJJIJJJIJIJJJJJIJJIHGIJJJHHHHHEFFFFFEEEECEEFDDEEFFEEDDDEDDCDDEDCE_Mismatch_1_Sense_+_Library_PoolT
GTGAAATCCATGGCTGGGGCTGCGGTCTCTCCAACCAGATTTGATTTAGGAACCTCCTGTTATTGATTATTCTTCATTTTATTGTTGTTCAGTA
>Frequency_1_QualityScore_ADDFF?BHCEACID:CH@<EBD:CAEA<CE>*?B9CDBD@9*??DFGIIEHCFGEH>?BGC>:CFGACF84.=C;@C=@D_Mismatch_0_Sense_+_Library_PoolT
TGTTCAGTAAGGTTCATCATTGTAACCCTAGTTTGTAATGTAATATTAATAAAAACTTGTCACATGATTCATTACAGTTA
>Frequency_1_QualityScore_?DA6:FDFEDFHIGGA?FEG<?FG*C@GHIGGIDGII@CCFGGG8CDGC7A=_Mismatch_1_Sense_+_Library_PoolT
GGGAATAGCTCTTAGTGGTTAGGGTTAGGGAGGGCAGTTATGAGTGGCTGGA
>Frequency_1_QualityScore_FFHHHHHJJIJJJJJJJJJJJJJJJJHIJJJCGHIJJJJJJJJJJJJJIJBGIJHIJJJIIIJIJJJJIJIIJJJJIIGHGHHHHFFFFFFFFE_Mismatch_2_Sense_+_Library_PoolT
TTGTTCTTCATTTTATTGTTGCTCAGTAAGGTTCATCATTGTAACCCTAGTTTGTAATGTAATATTAATAAAAACTTGTCACATGATTCATTAA
>Frequency_1_QualityScore_FFHGHHHJJJIJIJJEIIJIIJIIFHHHI?EGIIIIJIJJII>FGIJGDGIIFGGIJHIIHIGIJHHHHIEGHEDEHHC@HHFFFFFFFFFCDE_Mismatch_1_Sense_+_Library_PoolT
GTTCTTCATTTTATTGTTATTCAGTAAGGTTCATCATTGTAACCCTAGTTTGTAATGTAATATTAATAAAAACTTGTCACATGATTCATTACAG
>Frequency_1_QualityScore_FFHHHHDIJIIJJF@GHGIJJJJJCIJIHIJJHIIIJJIJIIJIJJIJJIJJIGGIGHHGAHHFFFFFDDEEAEEDBDD@CDDDDDDCCDDDEE_Mismatch_1_Sense_+_Library_PoolT
GATTTGATTTAGGAACCTCCTTTTATTGATTGTTCTTCATTTTATTGTTGTTCAGTAAGGTTCATCATTGTAACCCTAGTTTGTAATGTAATAT
>Frequency_1_QualityScore_DFHHHHHJJJJJJIJJJIJJJJJIJJJJIIIIIIJIIIIIIGHIJJIHIJJJIJJJIJJJJJ_Mismatch_0_Sense_+_Library_PoolT
TTCATCATTGTAACCCTAGTTTGTAATGTAATATTAATAAAAACTTGTCACATGATTCATTA
>Frequency_1_QualityScore_FFHHHHHJJJIIJIIJJJJIJJJJJIJJJJJJJJJJJJJJJJJJIHIJIJJJJIIJJJJHHHHFFFFFDECEEEEDDDDDDCDDDDDDCDCCFD_Mismatch_0_Sense_+_Library_PoolT
GCTCTCTGATCACTTTTCTCACCAGTCATCGTCATCTCAATCACAATGAGGGAGGGCACAGCAACCTTTATAGACATCTTGTTGGCCATAATTC
>Frequency_1_QualityScore_FFD;FFHIIIIHIIIHGDCGHIIIIEBFHGFGGIGB@DGBGHCGGGGGGIGCCEACHFFFFDEECEEECCECCCACDCCDDDFD>CCC(>ACBC_Mismatch_1_Sense_+_Library_PoolT
CCAGGTGAAATCCATGGCTGGGGCTGCGGTCTCTCCAACCAGATTTGATTTAGGAACCTCCTGTTATTGATTGTTCTTCATTTTATTGTTGTTC
>Frequency_1_QualityScore_ADAD<DD?CA+<;F4C@A::CEEEE9?CF99C9C*??DCDF@<9DD0***9??@B?D8B.=)8BCB;AC@A).=C777)5;=7?>;;.;?>>;@_Mismatch_2_Sense_+_Library_PoolT
ATTGATTGTTTTTCATTTTATTGTTATTCAGTAAGGTTCATCATTGTAACCCTAGTTTGTAATGTAATATTAATAAAAACTTGTCACATGATTC
>Frequency_1_QualityScore_FFGHHDHIGEHIIIIDHIIIIIIICHFGFHGHGGIIFHGIGC@FHHIGIHHIIIHIFGDGIIIIHHGHIGIEGIEIEEHHCHACHEFFFFEFCC_Mismatch_1_Sense_+_Library_PoolT
CTGTTATTGATTGTTCTTCATTTTATTGTTGTTCAGTAAGGTTCATCATTGTAACCCTAGTTTGTAATGTAATATTAATAAAAACTTGTCACAA
>Frequency_1_QualityScore_FFGHHFHJIJJJJJJIIJIEIIJJDHGIHHIIJIEIIIJJJDGHIJJJJJIIIGIIIJIJCFFHHIJJJJJJJJJHHHHGGGFFFDCECEDDED_Mismatch_1_Sense_+_Library_PoolC
CTGTTATTGATTGTTCTTCATTTTATTGTTGTTCAGTAAGGTTCATCATTGTAACCCTAGTTTGTAATGTAATATTAATAAAAACTTGTCACAA
>Frequency_1_QualityScore_DFHGHHHGGFHGHIJJJIJIIGIGIJJJHHGJIJJJJJJIJJJIIIIIJJIJJJHGGHIJIEGHJJJJJEIIJIJHHDHHHEEED:B@CEEEEE_Mismatch_0_Sense_+_Library_PoolT
TTTGTAATGTAATATTAATAAAAACTTGTCACATGATTCATTACAGTTACTGAGTTAACAGCTCTTTGTTGAAATTATTTTCTAAAGATAATAT
>Frequency_1_QualityScore_FFGHFHHIJGGIJIJIJJJJJJJJJIIJEHIGIJJFIIJJJEIJIJGIJIIIIFFEGGIJJIJJJJJJJHGEDFGIGIIJJHHHHHGHFFFFFF_Mismatch_0_Sense_+_Library_PoolC
TTTGTAATGTAATATTAATAAAAACTTGTCACATGATTCATTACAGTTACTGAGTTAACAGCTCTTTGTTGAAATTATTTTCTAAAGATAATAT
>Frequency_1_QualityScore_FFHHHHHIJJJIJJIJJJJIJIJJIJJJHHIJJJJJJJJJJJJJJJJIJIJHIIIJIJIGJJJJIJJIJGIIJIJJJFG_Mismatch_0_Sense_+_Library_PoolT
TTCTTCATTTTATTGTTGTTCAGTAAGGTTCATCATTGTAACCCTAGTTTGTAATGTAATATTAATAAAAACTTGTCAC
>Frequency_1_QualityScore_FDHHHHHIJJJJJJJJJJJIIJIJJJJJIHGIJJJIIJIJIIJJJJIJEGGIIICIIIIIGGGGHICHHHDGHIJIJIJ_Mismatch_0_Sense_+_Library_PoolT
GTTCTTCATTTTATTGTTGTTCAGTAAGGTTCATCATTGTAACCCTAGTTTGTAATGTAATATTAATAAAAACTTGTCA
>Frequency_1_QualityScore_DDDDDDD>68:8@D00-88==).@A(6.7;A;A==C@;;.;;>AA@;55>;>>5((,>::AAA3(>>>A(>>:A><38>3:>>>>>A>>ADD>:_Mismatch_2_Sense_+_Library_PoolT
GGCTGGGGCTGCGGGCTCTCCAACCAGATTTGATTTAGGAACCTCCTGTTATTGATTTTTCTTCATTTTATTGTTGTTCAGTAAGGTTCATCAT
>Frequency_1_QualityScore_FFHHGHHGIJIDHJJJCHIGIJGIJJJJHIJJJHGIJJJJJJJJJJJJJJJJJIJJHIIJJHIGIJJJJJJJJJIJJJHHHHHHFFFFFFFCEE_Mismatch_2_Sense_+_Library_PoolT
GATTGTTCTTCATTTTATTGTTGTTCAGTAAGGTTCATCATTGTAACCCTAGTTTGTAATGTAATATTAATAAAAACTTGTCACATGATTCAAA
>Frequency_1_QualityScore_FFHHHHHIHHIJJJIJJJJIJJJJJJIIJJJIAHIJJJIGIJJEEEHFFFFFFFCDEEEEDDDDDDDDCCCDDEDDCCDEDDEEEEEDCDDEDB_Mismatch_1_Sense_+_Library_PoolT
GCACCAAGTGAAATCCATGGCTGGGGCTGCGGTCTCTCCAACCAGATTTGATTTAGGAACCTCCTGTTATTGATTGTTCTTCATTTTATTGTTG
>Frequency_1_QualityScore_AD+2<AFFEAG@ECHHFAGE;?GEG>?G??99B<9?9?BBDFI6;5;F;;\-,,5@>;>;;;>B=<B>@@;@5,:A@B@<<9<@?4+4(::::@_Mismatch_1_Sense_+_Library_PoolT
TACTTACGCCATCTACGCCATCACCAAGTGAAATCCATGGCTGGGGCTGCGGTCTCTCCAACCAGATTTGATTTAGGAACCTCCTGTTATTGAT
>Frequency_1_QualityScore_DFHHHHHJJJJJJJJIJJJJJJJJJJJJJJJJJJJIJJJIJJJJJJJJIIJJJJJJJJJJJJJJJJJJJHHHIJJIHHHHHHGHFFFFFFFEEE_Mismatch_0_Sense_+_Library_PoolT
ATTAATAAAAACTTGTCACATGATTCATTACAGTTACTGAGTTAACAGCTCTTTGTTGAAATTATTTTCTAAAGATAATATGAATTATTTGATG
>Frequency_1_QualityScore_FFHHHHHJJJGIIJJIGIJJIHIIJJJJJJJJJJJJJJJJJJFIJJJJJJJJJJJJJJGIJJJIAHFGIHGIJJJGGHHHHFFFFCEDDEFEEE_Mismatch_0_Sense_+_Library_PoolT
TTGTAACCCTAGTTTGTAATGTAATATTAATAAAAACTTGTCACATGATTCATTACAGTTACTGAGTTAACAGCTCTTTGTTGAAATTATTTTC
>Frequency_1_QualityScore_FFHHHHHJJJJJJJJJJJIIIJJJJIIJJJJIJHIJJJJJJJJJJJJJIJJJJJJJJJJJJJIIIIHHEHHHHHFFFFFFFEFEE_Mismatch_0_Sense_+_Library_PoolT
AAACTTGTCACATGATTCATTACAGTTACTGAGTTAACAGCTCTTTGTTGAAATTATTTTCTAAAGATAATATGAATTATTTGAT
>Frequency_1_QualityScore_FFHHHHHJJGIHJHIIJJJIIJJJEHJJHHIIJJIIIJJGIFHHIJIIIIIIJJJJJIIIDHIGHIJJJJIJGDIJIJIIJHFHHFFFFFFFEE_Mismatch_1_Sense_+_Library_PoolT
CTGTTATTGATTGTTCTTCATTTTATTGTTTTTCAGTAAGGTTCATCATTGTAACCCTAGTTTGTAATGTAATATTAATAAAAACTTGTCACAT
>Frequency_1_QualityScore_FFHHHHHJHIJJJIHJJJJIJJJJJJJJJJHIHJJJIJJIJIJIJIIIIIIJIJJJGIJJIIJJGGJIIHGIIJJ_Mismatch_0_Sense_+_Library_PoolT
TTGTTCAGTAAGGTTCATCATTGTAACCCTAGTTTGTAATGTAATATTAATAAAAACTTGTCACATGATTCATTA
>Frequency_1_QualityScore_FDHHHHHJJJJJIGIJJGIIJJJGIIIJJJIIHHIJIGIIJJJJJIJIJIGGIJJJJJIJJJHHHEFFFFCEEDEDDEDDDDDDCC@>CBDDDD_Mismatch_0_Sense_+_Library_PoolT
GTGTTGGCTCTCTGATCACTTTTCTCACCAGTCATCGTCATCTCAATCACAATGAGGGAGGGCACAGCAACCTTTATAGACATCTTGTTGGCCA
>Frequency_1_QualityScore_DFHGFFHGIIID@HEGEGGGIIIGIHGIGHIEHIEEHEGGGIIIIIEDFIIICFFHIIGFFHG_Mismatch_0_Sense_+_Library_PoolT
CTTTGTTGAAATTATTTTCTAAAGATAATATGAATTATTTGATGATGTGATTTGTCATTGTCA
>Frequency_1_QualityScore_EEHHHGHIJJJJHIIJJJJJJJJIGJIIIDGDEHGIJGIJJIIJGHFJEHGIIIJGGIIJJIJJEFEHGHFFFDDDDDDDDDDECBDBDDCDDD_Mismatch_1_Sense_+_Library_PoolT
TGTCTTTCTCAGATTCGGCTGCCATGTTGAGTTCTGGATATGTCTGCTCCTCACTATTTTGGGGTACCTACCCGGAATTATTTACGCCATCTAC
>Frequency_1_QualityScore_FFGHHHHJJJJJJIIJJJJIIIJIGIGIJHGJJJJJJJIIIHHIHDHGCGHIFHIJIGIJJIIHIIJJJFIHIHHHGHHHFFFFFFFFF_Mismatch_2_Sense_+_Library_PoolT
CTAGGAACCTCCTGTTATTGATTGTTCTTCATTTTATTGTTGCTCAGTAAGGTTCATCATTGTAACCCTAGTTTGTAATGTAATATTAA
>Frequency_1_QualityScore_FDHHHHHJJJJJJJJJJJJJIJJJJIJJJJJJJJJJJJHHJJJJJJJIG_Mismatch_0_Sense_+_Library_PoolT
GTAATATTAATAAAAACTTGTCACATGATTCATTACAGTTACTGAGTTA
>Frequency_1_QualityScore_FDHHHHGJJJJJJIJJJJJIJIJFHGIJIJIIJJJJFHHHHHHFFFFFFEEDEEDDDDDDEDDDEDDDDDDDDEEEEEEDDDEDDDDDEDEEDD_Mismatch_0_Sense_+_Library_PoolT
GAAATCCATGGCTGGGGCTGCGGTCTCTCCAACCAGATTTGATTTAGGAACCTCCTGTTATTGATTGTTCTTCATTTTATTGTTGTTCAGTAAG
>Frequency_1_QualityScore_FFHHHHHJJJJJJJIJJJJJJJJJJJJJIJHIJJJJJJJJJJJIJIJJIJIJHHHHHHFFFFEECDDEECDEDDDDDEDDDEEFEDDDDDDDDD_Mismatch_2_Sense_+_Library_PoolT
ACCAAGTGAAATCCATGGCTGGGGCTGCGGTCTCTCCAACCAGAATTGATTTAGGAACCTCATGTTATTGATTGTTCTTCATTTTATTGTTGTT
>Frequency_1_QualityScore_FFHHHHHIJJJJJJJJJJJJJJJJIJJJJJIJIJJJJJJJJJJIHHHHHHFFFFFFFEDEEDDDDEFEDDDEDCDDDEDDEEEEEEDDDEDDDD_Mismatch_2_Sense_+_Library_PoolC
ACCAAGTGAAATCCATGGCTGGGGCTGCGGTCTCTCCAACCAGAATTGATTTAGGAACCTCATGTTATTGATTGTTCTTCATTTTATTGTTGTT
>Frequency_1_QualityScore_D>FFF+A?CE?DD?HADH?CFFEEFCEEFFEFB<@DDFF<FF;;F>FFIDC4@DEEAE;===()=BBDDB@6;;(66;?8;@?BBBB@>>>>AA_Mismatch_0_Sense_+_Library_PoolT
CAGTCATCGTCATCTCAATCACAATGAGGGAGGGCACAGCAACCTTTATAGACATCTTGTTGGCCATAATTCTGCCTCCGTTGGGAGTCTTTCT
>Frequency_1_QualityScore_FFHHHHHJJGIJJJIJJJJJIJGIJJIJJJIIJJJJJJJJIJJJJJJJIJJJJJJJJIHHHHHFFFFFFCFEEEEEDDDDACDDDDD?CCDDDC_Mismatch_0_Sense_+_Library_PoolC
CAGTCATCGTCATCTCAATCACAATGAGGGAGGGCACAGCAACCTTTATAGACATCTTGTTGGCCATAATTCTGCCTCCGTTGGGAGTCTTTCT
>Frequency_1_QualityScore_FFHHHHHJJJJJJJJJJJJJJJJJIJJJJJJJJJJJJJIJJJJJJJJJHJJJJJJIJIJJJIIJJJIJJIHHHHHHHFFFFFFEEDEEEEEEEC_Mismatch_0_Sense_+_Library_PoolT
ATGTAATATTAATAAAAACTTGTCACATGATTCATTACAGTTACTGAGTTAACAGCTCTTTGTTGAAATTATTTTCTAAAGATAATATGAATTA
>Frequency_1_QualityScore_DFGHHHCGFHGIJJGJGGIJIFHIIIJJJIHIJJJIIIJFIIGJJIIIEIFEHEGGIJGGIGGHIJIIGEGGIIIJIIIIHHEGEHHFFDDDCD_Mismatch_1_Sense_+_Library_PoolT
GCTCAGTAAGGTTCATCATTGTAACCCTAGTTTGTAATGTAATATTAATAAAAACTTGTCACATGATTCATTACAGTTACTGAGTTAACAGCTC
>Frequency_1_QualityScore_FFHHFFHIJEDHEHHGIIJIJGHGGGIJ>G<GIIBFF?;FE<@FHIGIIIA?EHEHFCEFFDFEAC@CBA@>CDDDDDDDDCC@CCDEEEEDDC_Mismatch_1_Sense_+_Library_PoolT
AGCCATCACCAAGTGAAATCCATGGCTGGGGCTGCGGTCTCTCCAACCAGATTTGATTTAGGAACCTCCTGTTATTGATTGTTCTTCATTTTAT
>Frequency_1_QualityScore_FDHHHHHHJJJJJJJJJJJJJJHJHIJJJFHIJJJJJJJIIJJJJJJJHIIJIJJJJJIIJIJJIJIIJIJJJIJJIIIIHHHHGHHFFFF_Mismatch_1_Sense_+_Library_PoolT
GTTCTTCATTTTATTGTTGCTCAGTAAGGTTCATCATTGTAACCCTAGTTTGTAATGTAATATTAATAAAAACTTGTCACATGATTCATTA
>Frequency_1_QualityScore_DDDDDEEEIE@EF3?FE?EFE<EFED<CEIIIIEIFEFIIDDDIIDDIIDDIEEDEIEEEIIIIIACCEAEDEEEI_Mismatch_2_Sense_+_Library_PoolT
CTTCATTTTATTGGTGCTCAGTAAGGTTCATCATTGTAACCCTAGTTTGTAATGTAATATTAATAAAAACTTGTCA
>Frequency_1_QualityScore_D2CD?F<AFE:FAG@CAEEBF<??:F?DB4B6(7?;8C<=FH@HI@9@C=)=3?;;75B?>B@@=/83\,5>:?@>A@_Mismatch_0_Sense_+_Library_PoolT
GTACCTACCCGGAATTATTTACGCCATCTACGCCATCACCAAGTGAAATCCATGGCTGGGGCTGCGGTCTCTCCAACC
>Frequency_1_QualityScore_FFHHHHHJJJJJJJJJJJIJJJJIIJJJIJJJJJJJJJJHIJJJIIJJJHHJJIJIJJJIJJJJHHHHHDFFCFFFEACEEEEDDEDEEEDDDD_Mismatch_1_Sense_+_Library_PoolT
AGCGGTCTCTCCAACCAGATTTGATTTAGGAACCTCCTGTTATTGATTGTTCTTCATTTTATTGTTGTTCAGTAAGGTTCATCATTGTAACCCT
>Frequency_1_QualityScore_?DDDDFFEEC<FFF<F>CGC8:;@18BG@B>BFF*/)8B8=)8@;C=D3=AEC>?CCFAB;>3;?<?;>>@ABA??:/558:::>@>A_Mismatch_1_Sense_+_Library_PoolT
GGGAGTCTTTCTCAGATTCGGCTGCCATGTTGAGTTCTGGATATGTTTGCTCCTCACTATTTTGGGGTACCTACCCGGAATTATTTAC
>Frequency_1_QualityScore_FFHHHHGIIHHIJJIIJJJJJGJJJIJJJJJJJJJJIJJJIIIJGIJGGIJIJIJJJIJIIIIJIJJJJFHIJIJJJIIJJHHHGEEHCEFEEE_Mismatch_1_Sense_+_Library_PoolT
AACCTCATGTTATTGATTGTTCTTCATTTTATTGTTGTTCAGTAAGGTTCATCATTGTAACCCTAGTTTGTAATGTAATATTAATAAAAACTTG
>Frequency_1_QualityScore_D??3C:<:<E>E;:;8<A31:E4C**1CD<:CF@>:9BD3BDB*9*?B*0BC@B_Mismatch_1_Sense_+_Library_PoolT
CTCAGATTCGGCTGCCATGTTGAGTTCTGGATATGTCTGGTCCTCACTATTTTG
>Frequency_1_QualityScore_D<FHHCF>GHG@HHGHDCH<EH99EEDEEGGGI?D<BGFHBE>GGIB<FD@HHIIIGGIIGHGIIGGIIG@GHEFF>HHBCDE_Mismatch_2_Sense_+_Library_PoolT
GATTGTTCTTCATTTTATTGTTGCTCAGTAAGGTTCATCATTGTAACCCTAGTTTGTAATGTAATATTAATAAAAACTTGCCA
>Frequency_1_QualityScore_@DHDFFHDBHHAA<EHFFHHEIBDEHG*0?DDBFDCGG4*?D)8235/(\\54(,=9\3;3(;>;;;@?A>:>(,;@CC(43>?_Mismatch_2_Sense_+_Library_PoolT
GAATTATTTACGCCATCTACGCCATCAGCAAGTGAAATCCATGGCTGGGGCTGCGGTCTCTCCAACCAGAATTGATTTAGGAAC
>Frequency_1_QualityScore_EFHHHGHIJIGIJIIIJJJIGIJJJGJHIJJJJGIJIJJJJJJJJIJIIIIJGJIJIIGIHHHHFFFFECCEDEDDDDDCDDDDDBDDDCDCDC_Mismatch_0_Sense_+_Library_PoolT
TGGCTCTCTGATCACTTTTCTCACCAGTCATCGTCATCTCAATCACAATGAGGGAGGGCACAGCAACCTTTATAGACATCTTGTTGGCCATAAT
>Frequency_1_QualityScore_FFHHHDFHIIIJJJJJJJJJJJJJJJIJJJJJJJJJJJJJJJJJJIIHJIJJJJHHHHHFFFFDDDDDDBD?BDDDDDDDDDDDBDDDDDDDDD_Mismatch_2_Sense_+_Library_PoolT
TGGGGTACCTACCTGGAATTATTTACGCCATCTACGCCATCACCAAGTGAAATCCATGGCTGGGGCTGCGGTCTCTCCAACCAGAATTGATTTA
>Frequency_1_QualityScore_FFGGHDHFHJJJJIJJJIIJCHGJJEHIIIIIJDGHIJJJJIGIHGGHICHGHEHIHHEHFFFFDD?BDBD8?8CCDDDCDDBA2?>C@CACDC_Mismatch_2_Sense_+_Library_PoolC
TGGGGTACCTACCTGGAATTATTTACGCCATCTACGCCATCACCAAGTGAAATCCATGGCTGGGGCTGCGGTCTCTCCAACCAGAATTGATTTA
>Frequency_1_QualityScore_FFHHHGHJIJJJJJJJJGHHIIJIJJJJJIJJIJJJJJIJJJJJJJJJJHHFFFFFEDEEECDDDDDDDDDDDDDDDDDDDDD>BDDDDDCCDD_Mismatch_1_Sense_+_Library_PoolT
TCCTCACTATTTTGGGGTACCTACCGGGAATTATTTACGCCATCTACGCCATCACCAAGTGAAATCCATGGCTGGGGCTGCGGTCTCTCCAACC
>Frequency_1_QualityScore_DFHDDHDGFGEFCJIJJ@FFFGIGHGIJGIDHGGIIJGHGBHHHEICGBBDEFDDC@=ACDCDDDDCCCC?<A?;?55<B<@>9>@CCDDDDDD_Mismatch_1_Sense_+_Library_PoolC
TCCTCACTATTTTGGGGTACCTACCGGGAATTATTTACGCCATCTACGCCATCACCAAGTGAAATCCATGGCTGGGGCTGCGGTCTCTCCAACC
>Frequency_1_QualityScore_>BF?D?AFGFEFBEA<:<<CCC+<+1)*1**1*1??9***0*)80??F:(;\;=7=CD=)@EDFC1(\;85>@AA;>ABB_Mismatch_1_Sense_+_Library_PoolT
CAGCAACCTTTATAGACATCTTGTTGGCCATAATTCTGCCTCCGTTGGGAGCCTTTCTCAGATTCGGCTGCCATGTTGAG
>Frequency_1_QualityScore_FFHHHHHJJGIJJJGIIIIIIIJIIIHIIIJJIJJJIIIIJJJJJFI7DFHCHIIIIIJJIIIIJJGHC:9?=CECEA:>BBDDDDDDDCAA4:_Mismatch_1_Sense_+_Library_PoolT
GCTGCCATGTTGAGTTCTGGATATGTCTGCTCCTCACTATTTTGGGGTACCTACCTGGAATTATTTACGCCATCTACGCCATCACCAAGTGAAA
>Frequency_1_QualityScore_FFHHHHHJJJJJJJJJJJIHHJJBHIJJJJJJJJIJJIJJJJIJJJJJJJJJIIIIJHHHGHFFFFFFFCEDDBDDDDDD<CCDDDDDEDDDDD_Mismatch_1_Sense_+_Library_PoolT
CGTCATCTCAATCACAATGAGGGAGGGCACAGGAACCTTTATAGACATCTTGTTGGCCATAATTCTGCCTCCGTTGGGAGTCTTTCTCAGATTC
>Frequency_1_QualityScore_FFHHGHGIGFHGGHIJIIIIHIHIJBHDHGGIGICHIJIJIBFHIEIIIIGHGHIIIJJJJJJIIJJIFHFGGCE_Mismatch_1_Sense_+_Library_PoolT
ATTTTATTGTTGTTCAGTAAGGTTCATCATTGTAACCCTAGTTTGTAATGTAATATTAATAAAAACTTGTCACAA
>Frequency_1_QualityScore_DDFFFHDIB@GEBH1?09?FGEHGHB=8DDGDG<<D)8CBCEH>GHC>@ECECC>>AE@B<C>B(6>AC@CC:@C?=;:@@D<C>A_Mismatch_1_Sense_+_Library_PoolT
GGCTGGGGCTGCGGTCTCTCCAACCAGATTTGATTTAGGAACCTCCTGTTATTGATTGTTCTTCCTTTTATTGTTGTTCAGTAAGG
>Frequency_1_QualityScore_EFGGFHHJGIIJJJIJJIIIG@BFGIIJIJJJBGHGGBDGBHBGEHGGGIEEEGIHGCGGHBAEAEEA37?>33(6;;6>3@ACCACDC:A>5>_Mismatch_1_Sense_+_Library_PoolT
CCTTTATAGACATCTTGTTGGCCATAATTCTGCCTCCGTTGGGAGTCTTTCTCAGATTCGGCTGCCATGTTGAGCTCTGGATATGTCTGCTCCT
>Frequency_1_QualityScore_>D:FDFDFEEIEB?B<?9D9F<??<BADGEFECE@DB9B)?DAD3??B*998?BFFGC>4B=@4@=CCE)77=6?77A=??;;>;B;_Mismatch_2_Sense_+_Library_PoolT
GGGAACCTCCTGTTATTGATTGTTCTTCATTTTATTGTTGCTCAGTAAGGTTCATCATTGTAACCCTAGTTTGTAATGTAATATTAA
>Frequency_1_QualityScore_FFHHHHHJJIJJJJJJGIJJIJJJJIJIJJJJJJJJJJJJJJJJJJJJJJJIJJJJIJJJJJJGIIJJJIJJJHHHHHHFFFDFEEEEEEEDDD_Mismatch_1_Sense_+_Library_PoolT
CCAGATTTGATTTAGGAACCTCCTGTTATTGATTGTTCTTCATTTTATTGTTATTCAGTAAGGTTCATCATTGTAACCCTAGTTTGTAATGTAA
>Frequency_1_QualityScore_FFHHHHHJJIGIIJJJDDDDDDCDDDDDDDDDDEDDDDDDDDDDDDDDDDDDDDEEEEDDDDDDACDDDDB?ACDDDDDEDDDDDDDDDDDDDC_Mismatch_1_Sense_+_Library_PoolT
AATCACAATGAGGGGGGGCACAGCAACCTTTATAGACATCTTGTTGGCCATAATTCTGCCTCCGTTGGGAGTCTTTCTCAGATTCGGCTGCCAT
>Frequency_1_QualityScore_D<DDD)<C@<91C88C?D;D>DD??DD@@@C<2=ADC9CC;)=7@?;A5,;89>:>??;6?>3>>>3>>>?2(44(+:::A:>AA<<>9<>>44_Mismatch_1_Sense_+_Library_PoolT
CGGAAATATTTACGCCATCTACGCCATCACCAAGTGAAATCCATGGCTGGGGCTGCGGTCTCTCCAACCAGATTTGATTTAGGAACCTCCTGTT
>Frequency_1_QualityScore_FFHHHHHJJJJJIGJJJIJJJJJIIJJJJJJHIJJJJJJJJJJJIJJJJJJIJJIJIJGIGIGGGIIIJHEEHGHFFFFFFEDEDDDDA@CDDD_Mismatch_2_Sense_+_Library_PoolT
GAGCCTTAACTTGAGCTTGCTTTCACTCCAGTATATACCTCCTTTCTTTGTTTTCCTGTGTTGGCTCTCTGATCACTTTTCTCACCAGTCATCG
>Frequency_1_QualityScore_FFHGHFHIGIJJJJIJJJJJJJIIJJJIJJIIJJJJHIIJJJJJJJJJIJJJJJJGHJJJJJJGHGIIEFGHIIGHIIGHFHFHHHFFFFFFEE_Mismatch_1_Sense_+_Library_PoolT
ATTGAGTGTTCTTCATTTTATTGTTGTTCAGTAAGGTTCATCATTGTAACCCTAGTTTGTAATGTAATATTAATAAAAACTTGTCACATGATTC
>Frequency_1_QualityScore_FFHHGHHIJIJ@DIIHIJJIIIGIJJJJJJHIJIIJJIJGIJIIIJJIIGIEHIHIJJIJIGIIJGIJJIGHIIIJJJHGHHBHEDFFFFFEDD_Mismatch_0_Sense_+_Library_PoolT
GTTCAGTAAGGTTCATCATTGTAACCCTAGTTTGTAATGTAATATTAATAAAAACTTGTCACATGATTCATTACAGTTACTGAGTTAACAGCTC
>Frequency_1_QualityScore_DDFDDHHICGIGHEIGHICGIE?FEGIFH6BHHIGIG>GEDGDHJAHI=G:@C@E@7=7==C?E3??C:;BC@;;6>;5-;>5>DEE(3;?_Mismatch_1_Sense_+_Library_PoolT
GTTGACCATAATTCTGCCTCCGTTGGGAGTCTTTCTCAGATTCGGCTGCCATGTTGAGTTCTGGATATGTCTGCTCCTCACTATTTTGGGG
>Frequency_1_QualityScore_D>AA8@)A1E38AFEIBEEB?E9*CBCBD@D:::?<?DBDE4*9DCCCEEDD;7;AACD;))7A@DDAAAA@@15;=259:>:;;AAA(4:AAA_Mismatch_2_Sense_+_Library_PoolT
GGAGGGAACAGCAACCTTTATAGACATCTTGTTGGCCATAATTCTGCCTCCGTTGGGAGTCTTTCTCAGATTCGGCTGCCATGTTGAGCTCTGG
>Frequency_1_QualityScore_ADFFHDDGGIGGGHBFHIHIHIIIIFGHAHIIGGEGGCGIIGFFGEEIAHGEGHCHGII>DC?@CHEHGEEHHCD).?;BC>C>:>>(5;>B=;_Mismatch_2_Sense_+_Library_PoolT
CTCCAGTATATACCTCCTTTCTTTGTTTTCCTGTGTTGGCTCTCTGATCACTTTTCTCACCAGTCATCGTCATCTAAATCACAATGAGGGAGGG
>Frequency_1_QualityScore_FFHHHHHJJJJJJIJIIJJJJIJHIIJJJJJJJJJJJJJJJIJJJJJJJJJJIGIIJIGIIIJJJHJJIGHIJJJ_Mismatch_0_Sense_+_Library_PoolT
CATGATTCATTACAGTTACTGAGTTAACAGCTCTTTGTTGAAATTATTTTCTAAAGATAATATGAATTATTTGAT
>Frequency_1_QualityScore_FFHHHHHJJJJJJJJJJJJJJJJJJJHIJJJJJJJJJJJJJIJIJIJJJHIJJJGHJJJJJJJIIJJJJGHEH@GIJHHHHGHHGEFFFFFEEE_Mismatch_2_Sense_+_Library_PoolT
ATTTAGGAACTTCCTGTTATTGATTGTTCTTCATTTTATTGTTGCTCAGTAAGGTTCATCATTGTAACCCTAGTTTGTAATGTAATATTAATAA
>Frequency_1_QualityScore_DFHHGDHGGIJGIIIJJJIJIGGIJJIIIIGIJIJIGICHGICHHIHIIJIJJHHIHEGHGHGIIIIGEFFHIEGEGGJGJGFHEFECEFDFED_Mismatch_2_Sense_+_Library_PoolT
TCCTGTTATTGATTGTTCTTCATTTTATTGTTGCTCAGTAAGGTTCATCATTGTAACCCTAGTTTGTAATGTAATATTAATAAAAACTTGTCAA
>Frequency_1_QualityScore_DDFBFDDH@F)2@GCECGGDGECCE<D@<:?D;)?D?GGAFFGGHB@BA=C;??.\5;(6>>>(5;@@@3;5919<A?C5:;@CCACCCAC@CC_Mismatch_1_Sense_+_Library_PoolT
GCCATCTACGGCATCACCAAGTGAAATCCATGGCTGGGGCTGCGGTCTCTCCAACCAGATTTGATTTAGGAACCTCCTGTTATTGATTGTTCTT
>Frequency_1_QualityScore_@D@A1AFF@F@DFDADAGEFFFEAGEEGIIIEFFGFDGECFA<DDFF9=.=CDAC3@CEF=..6?;.6;(.;>BBBB355@>;@BDBD@>A_Mismatch_1_Sense_+_Library_PoolT
GCTTGCTTCCCCTACTTATCTACTTGCTTTCTTGATCCTGAGCCTGAGCCTGAGCCTGAACCTGAGCTTGCTTTCACTCCAGTATATACCT
>Frequency_1_QualityScore_FFGHHHHJIJJIJHIIIHGHIDGHIEGHIJJJJFIJJJJJJJIJJIJJJEGIIJJIICFHGIJJIHHHHCDEFFBCEDBDBDDB?DDDDDBDDD_Mismatch_1_Sense_+_Library_PoolT
CCTCCTTTCTTTGTTTTCCTGTGTTGGCTCTCTGATCACTTTTCTCACCAGTCATCGTCATCTCAATCACAATGAGGGAGGGCACAGCAACCTT
>Frequency_1_QualityScore_FFFHHHHIJ?FHIJJGIJJIJJJJJIJJJJGHGIIIGIEHIIJIIIJJJJIIIGIDHIEAEFEHFFFCB>B38@CA>CDACD?CDCCDEE@C<0_Mismatch_2_Sense_+_Library_PoolT
GGTTGGGAGTCTTTCTCAGATTCGGCTGCCATGTTGAGTTCTGGATATGTCTGCTCCTCACTATTTTGGGGTACCTACCTGGAATTATTTACGC
>Frequency_1_QualityScore_F:DDHHHBGGGHIJJIJIJJIIIJIIJJICHHIIIJIGGIJJJJJJJJJJHDBEHHGHDFFDDDEDDDDDDDDDEDDDCDDDC@CB>BBB_Mismatch_1_Sense_+_Library_PoolT
GAATATGTCTGCTCCTCACTATTTTGGGGTACCTACCCGGAATTATTTACGCCATCTACGCCATCACCAAGTGAAATCCATGGCTGGGGC
>Frequency_1_QualityScore_FFHHHHHJJJJJJJJHIJJJIIJIIJIIJJJJJJJJIJJJJJHJJJIJIJJJJJJJJJJJJJJJJJJJGHHGHH@CEFFFFEEEEEEEDDDDDC_Mismatch_2_Sense_+_Library_PoolT
GGTCTCTCCAACCAGATTTGATTTAGGAACCTCCTGTTATTGATTGTTCTTCATTTTATTGTTACTCAGTAAGGTTCATCATTGTAACCCTAGT
>Frequency_1_QualityScore_FFHHHHHJJJJJJJJJJJJJJJIJJIJJDHIJJJJJJJJJJIJJJJIJJJJJJJHHHHHFFFFFEEEEECEDCDDEDDEEFEEFCDDEDDDDDD_Mismatch_2_Sense_+_Library_PoolT
CAAGTGAAATCCATGGCTGGGGCTGCGGTCTTTCCAACCAGATTTGATTTAGGAACCTCCTGTTATTGATTGTTCTTCATTTTATTGTTGCTCA
>Frequency_1_QualityScore_EFHHHHHJIJJJJJHIIJJJJJIIJJJJJIJJIJJIJIJIJJJIJJJFIJHIJJJHHHFBCCEDDDDDDDDDBCDDDDDDEDDCDD@BDDDCDC_Mismatch_2_Sense_+_Library_PoolT
ATGGAATTATTTACGCCATCTACGCCATCACCAAGTGAAATCCATGGCTGGGGCTGCGGTCTCTCCAACCAGATTTGATTTAGGAACCTCCTGT
>Frequency_1_QualityScore_?DFFHGFIGHGHIIIHHGIEGGJJ@HGGGGIJJDDGGGIIJJHJIJIIIJGJJIJGHI@AGHIIIGGIIJEGHGIIJ_Mismatch_1_Sense_+_Library_PoolT
TTTGTTCAGTAAGGTTCATCATTGTAACCCTAGTTTGTAATGTAATATTAATAAAAACTTGTCACATGATTCATTAC
>Frequency_1_QualityScore_D;,,=A<EE>:<<F?43<ACAFFAE@:)?;;*:B??48D3?DD8?<D8BA;A;)8)=;;<<;?@;?;?>>>@AAA5(55;>???:?/95>?_Mismatch_2_Sense_+_Library_PoolT
ATATGTCTGCTCCTCACTATTTTGGGGCACCTACCTGGAATTATTTACGCCATCTACGCCATCACCAAGTGAAATCCATGGCTGGGGCTGC
>Frequency_1_QualityScore_D?FAFF?1?+<C=FC;CFFBHGEFB<DHGDDE<F@FHHB@AFAD;CCHHFD;;CEDB:6>;;@=C?:?=/=6<>B50044(939ABBBBCCCCE_Mismatch_1_Sense_+_Library_PoolT
ATTTTGGGGAACCTACCCGGAATTATTTACGCCATCTACGCCATCACCAAGTGAAATCCATGGCTGGGGCTGCGGTCTCTCCAACCAGATTTGA
>Frequency_1_QualityScore_FFHHHHHJJJJJIJIIJJJJJJJJJCHHIJJIJJJIIIJJJJJJHIJJGIIJJJJJJJJJJJJJJIJJJHIJHIEIGIJGBHHHHHHGFF_Mismatch_1_Sense_+_Library_PoolT
TTCATTTTATTGTTATTCAGTAAGGTTCATCATTGTAACCCTAGTTTGTAATGTAATATTAATAAAAACTTGTCACATGATTCATTACAG
>Frequency_1_QualityScore_DDHHHHGIHIJGHEIHIHIJIIIJGIJJJJJJJJFIJJIJIDIJIIGIJJIJJHJFIGFFEHHFEFFFFDAEDDACDDEEEA@ACCDDDDDD<8_Mismatch_1_Sense_+_Library_PoolT
TTTCTCACCAGTCATCGTCATCTCAATCACAATGAGGGAGGGCACAGCAACCTTTATAGACATCTTTTTGGCCATAATTCTGCCTCCGTTGGGA
>Frequency_1_QualityScore_FEHHHGDHIIIJJJJJJJJJJJJJIJJJJIJJJJJJIIIIJFIGIDHIJJJJJJJIIIJJJIJJIEIJIJHHIJJJJGIGHHFGHHFFFFFFEE_Mismatch_2_Sense_+_Library_PoolT
GTAAGGTTCATCATTGTAACCCTAGTTTGTAATGTAATATTAATAAAAACTTGTCACATGATTCATTACAGTTACTGAGTTAACAGCTTTGTGT
>Frequency_1_QualityScore_FFHHGFHJIJIJJJIIICHIHJGJGHDHIII?EHGGIJIIIHEIGHIIFIJJIJEEGGHHGGGEHIJHEHGHIJJJAGHDCEEEFHGFDFEFFD_Mismatch_2_Sense_+_Library_PoolT
TTGTTCTTCATTTTATTGTTATTCAGTAAGGTTCATCATTGTAACCCTAGTTTGTAATGTAATATTAATAAAAACTTGTCACATGATTCATTAT
>Frequency_1_QualityScore_FFHHHHGJIJJJJJIJIJJIJIJJJJJIIIJJIJJJJIIIJJIJJJJJIIIJJIIIIGIGEGGGGHDHHHHFFDDCEFFEDCEDDDDDDDDDCC_Mismatch_0_Sense_+_Library_PoolT
CCCTACTTATCTACTTGCTTTCTTGATCCTGAGCCTGAGCCTGAGCCTGAACTTGAGCTTGCTTTCACTCCAGTATATACCTCCTTTCTCTGTT
>Frequency_1_QualityScore_FFHHHHHJJJGHJJJIJIJJJJJHIJJIJIJJJIIJIJIJHGIJIEIFHEIIFHIGIIJGGIJJIJGIGEHGHCHFEEDDFDEEECECCCACDC_Mismatch_0_Sense_+_Library_PoolT
TCCTGAGCCTGAGCCTGAGCCTGAACTTGAGCTTGCTTTCACTCCAGTATATACCTCCTTTCTCTGTTTTCCTGTGTTGGCTCTCTGATCACTT
>Frequency_1_QualityScore_FFHHHHHJJJJJJJJJJJJIJJJJHIJJJJJJJJJJJJJJJJJHIJJIJJJJIJJJJJJIJIJJJJJJJHHHIIIJJJIJHHHHHGHD_Mismatch_1_Sense_+_Library_PoolT
TCATTTTATTGTTGTTCAGTAAGGTTCATCATTGTAACCCTAGTTTGTAATGTAATATTAATAAAAACTTGTCACATGATTCATTGCA
>Frequency_1_QualityScore_AA??F?AF<A@EE>HE>HFIE:A@HH>H@>E:?F@A@??F??BDBFFCBFIIDEBCDGIIDGIE><7=@=CFFEFIF>EF_Mismatch_1_Sense_+_Library_PoolT
TTTTATTGTTGCTCAGTAAGGTTCATCATTGTAACCCTAGTTTGTAATGTAATATTAATAAAAACTTGTCACATGATTCA
>Frequency_1_QualityScore_FFHHHHHJJJJJJJJJIJJJJJJJHJIIJJJHIJJJJJJJJIJJJIJJJIHJJJJJJIJIIIIJJJIJIIIJJJIJJIJHFGHHHFFFFF_Mismatch_0_Sense_+_Library_PoolT
TTGTTCTTCATTTTATTGTTGTTCAGTAAGGTTCATCATTGTAACCCTAGTTTGTAATGTAATATTAATAAAAACTTGTCACATGATTCA
>Frequency_1_QualityScore_ADFAFHDI2<AFF@BHHDH9@FE8A<;FFCDFFDG@*CCDHCH<9BFHGHBGDHHGAGGGGI@F@=C@=8;_Mismatch_1_Sense_+_Library_PoolT
CAGTAAGGGTCATCATTGTAACCCTAGTTTGTAATGTAATATTAATAAAAACTTGTCACATGATTCATTAC
>Frequency_1_QualityScore_FFHHHHHJJJIIJJJCHIHJJIJJJIGIIJJJJIGIJJIIIJJIIJJJJJIJIIIJJJJJJJJJIIJJJGIJJJIIJJJH_Mismatch_2_Sense_+_Library_PoolT
TGTTGTTCAGTAAGGTTCATCATTGTAACCCTAGTTTGTAATGTAATATTAATAAAAACTTGTCACATGATTCATTACGA
>Frequency_1_QualityScore_FFHGHHHJJJJJIJIJJJJJJJJJIIJJJJIIJJJJJIJJJJIJHIJJJJIJJJJGIIJJIJJIJJJJJHIIIJJIJJIIIHHH_Mismatch_0_Sense_+_Library_PoolT
CTTGTCACATGATTCATTACAGTTACTGAGTTAACAGCTCTTTGTTGAAATTATTTTCTAAAGATAATATGAATTATTTGATGA
>Frequency_1_QualityScore_FDHHGDHHIIBDHFHGHIJBHIJGAFHGFHHIGIIJIGFIECE3BHIJJIGGIJICHDCEAHGHGFFFFB>AEACCC<@AAC@@CCCDC3:ACB_Mismatch_1_Sense_+_Library_PoolT
AATCACTTTTCTCACCAGTCATCGTCATCTCAATCACAATGAGGGAGGGCACAGCAACCTTTATAGACATCTTGTTGGCCATAATTCTGCCTCC
>Frequency_1_QualityScore_FFGDFHHIFII@EHEGEHHHCAHEH:D8?AGFGCECDGGIGIFGCHHCGCHGIEHIGBEE>BECDFFEECE;@ABACD9;A@??CD@A>CCCC@_Mismatch_0_Sense_+_Library_PoolT
ATCGTCATCTCAATCACAATGAGGGAGGGCACAGCAACCTTTATAGACATCTTGTTGGCCATAATTCTGCCTCCGTTGGGAGTCTTTCTCAGAT
>Frequency_1_QualityScore_FFHHHHHJGHIJJJJJJGIJJJJJJJJJJJJJJJJJIIIJJIJJJJIGIHHIIIJJJI_Mismatch_0_Sense_+_Library_PoolT
CAGTAAGGTTCATCATTGTAACCCTAGTTTGTAATGTAATATTAATAAAAACTTGTCA
>Frequency_1_QualityScore_FFHFHGHGIJJIJIJJIJJJIJJJGIJJIJIJJJJJJJJJJJJJIJJIIJJGIIJIGIJJHHHHBDFFFEEECECEDD@DDDDDDDDDDDCCDD_Mismatch_2_Sense_+_Library_PoolT
ATGAGGGAGGGCACAGCAACCTTTATAGACATCTTGTTGGCCATAATTCTGCCTCCATTGGGAGTCTTTCTCAAATTCGGCTGCCATGTTGAGT
>Frequency_1_QualityScore_22A?D<C2<E@?A<<FFB@FIC@9<<F@<C??E<??D@DI9?9*0?D:?B0*09_Mismatch_1_Sense_+_Library_PoolT
CAATGTAATATTAATAAAAACTTGTCACATGATTCATTACAGTTACTGAGTTAA
>Frequency_1_QualityScore_FFHFHHHJIGIGJCHIIJJFGHGJHEGHGDIJBGHIIIFHJIIHAFHJIHEFGHIJIJHEGIGEF/=;CDCBDECDBBDC:5@ADDD:<<BCDC_Mismatch_1_Sense_+_Library_PoolT
AAGTCTTTCTCAGATTCGGCTGCCATGTTGAGTTCTGGATATGTCTGCTCCTCACTATTTTGGGGTACCTACCCGGAATTATTTACGCCATCTA
>Frequency_1_QualityScore_;A?F8AFEHI<<B>FB:FFAH<FABFECCG@GG?FG49C1?FD@::?4?FGHGGB?BGIHBFE))/@8=@F;=@@C@AGEE3=??7?=;B)6>A_Mismatch_2_Sense_+_Library_PoolT
CTCCTGTTATTGATTGTTCTTCATTTTATTGTTGCTCAGTAAGGTTCATCATTGTAACCCTAGATTGTAATGTAATATTAATAAAAACTTGTCA
>Frequency_1_QualityScore_FFHHHHHJJIIGIJJJIEIJJJHIJJJIJIIIFGHHJIHHGGEGHIIJJJJCJGHIGHHIJJJJIGIJJCEHIIJJJJIGJHEH>?C_Mismatch_1_Sense_+_Library_PoolT
ATTCAGTAAGGTTCATCATTGTAACCCTAGTTTGTAATGTAATATTAATAAAAACTTGTCACATGATTCATTACAGTTACTGAGTTA
>Frequency_1_QualityScore_FFHHHHHIJJJJJIJHIJJJHJIIJJJJJJJJJJJJJJJJJJJIJJIJIJJJIJJJJJJJJJIJIJIIJEGHJJGIJJIJJHGGG_Mismatch_1_Sense_+_Library_PoolT
TTTATTGTTATTCAGTAAGGTTCATCATTGTAACCCTAGTTTGTAATGTAATATTAATAAAAACTTGTCACATGATTCATTACAG
>Frequency_1_QualityScore_DBDF:ACGB:EEG@AFHCB@;FCHHFB?FHEE:EFHIDHIHDHIEII6BBBFHGICFHGGDHIDGGGGIIGGIEGGGGGEHHHEE@>@C>B@CC_Mismatch_0_Sense_+_Library_PoolT
AAGGTTCATCATTGTAACCCTAGTTTGTAATGTAATATTAATAAAAACTTGTCACATGATTCATTACAGTTACTGAGTTAACAGCTCTTTGTTG
>Frequency_1_QualityScore_FFHHHGHJJIJJJGIJJJGIIIHI@GHDHHJIJJJI?FHIIHIIJIJHIJIGJIJJIJHHFFFFFEDDBBBCCDDDDDDDDECDDDDCDCBCDD_Mismatch_2_Sense_+_Library_PoolT
GAGTTCTGGATATGTCTGCTCCTCACCATTTTGGGGTACCTACCTGGAATTATTTACGCCATCTACGCCATCACCAAGTGAAATCCATGGCTGG
>Frequency_1_QualityScore_FFHHHHHJJJJJJJJJJJJJIIJJJHHIJJJJJJJJJJJJJJJJHIJJIEIJJIJIIIJJJJJJJJJJJFHIIJJI_Mismatch_0_Sense_+_Library_PoolT
TTCATTTTATTGTTGTTCAGTAAGGTTCATCATTGTAACCCTAGTTTGTAATGTAATATTAATAAAAACTTGTCAC
>Frequency_1_QualityScore_FFHHHHHJJJHIJIJJJJIIJJJHHIJJJJJJJIJJJIJJJJFHIJJJJJJIIJJIIJIJIIJJJIGGIFHHGG_Mismatch_0_Sense_+_Library_PoolT
CATTTTATTGTTGTTCAGTAAGGTTCATCATTGTAACCCTAGTTTGTAATGTAATATTAATAAAAACTTGTCAC
>Frequency_1_QualityScore_FFHHGHHJIJJJJJJJIGJJJIJJJJJJJJJJJJJJJJJJJJIJJJJJJJJJJIJJJJJJJIJJJIHIGHIGIJJJ_Mismatch_1_Sense_+_Library_PoolT
ACATGATTCATTACAGTTACTGAGTTAACATCTCTTTGTTGAAATTATTTTCTAAAGATAATATGAATTATTTGAT
>Frequency_1_QualityScore_FFHHHFHIJJIIJJGIJJJJJEIJJJJJJIIIJIIIJIJGIJJHIJJJJJJJJIJIJJIIIJGIIJIIEFHHIIIJJJIIIHHHHHFFFFFFED_Mismatch_2_Sense_+_Library_PoolT
TCATGTTATTGATTGTTCTTCATTTTATTGTTGTTCAGTAAGGTTCATCATTGTAACCCTAGTTTGTAATGTAATATTAATAAAAACTTGTCAA
>Frequency_1_QualityScore_FFHHHHHJJHJJJJJJJJJJJJJJJJJJJJJJJJJJJJJJIGIJIJJGH?FHIJJGIFHHGIIJJIJHHEEEFDFFEE@CEEDDCDDCDEEEDC_Mismatch_2_Sense_+_Library_PoolT
GCAACCTTTATAGACATCTTGTTGGCCATAATTCTGCCTCCATTGGGAGTCTTTCTCAAATTCGGCTGCCATGTTGAGTTCTGGATATGTCTGC
>Frequency_1_QualityScore_D+@DC7FGDBBGE@HCCBFB@@F?CBGBFDGFAHIGCHIEBGG@@4AHEF@EE1??BC@CCCCBB@@CDCC:>CACA<<?-<<B@<@B>B9BCC_Mismatch_1_Sense_+_Library_PoolT
GGCTGCTCCTCACTATTTTGGGGTACCTACCCGGAATTATTTACGCCATCTACGCCATCACCAAGTGAAATCCATGGCTGGGGCTGCGGTCTCT
>Frequency_1_QualityScore_FFHHHHHJJJJJJJJJJJJJJJJJGIIJJJJJJJJJJJJJJJJJJJJBEHJIIIHHHHFFFFEEEDEDDCDDDDDDDDDDCCBDDDDCDDDEEE_Mismatch_0_Sense_+_Library_PoolT
CTCTCTGATCACTTTTCTCACCAGTCATCGTCATCTCAATCACAATGAGGGAGGGCACAGCAACCTTTATAGACATCTTGTTGGCCATAATTCT
>Frequency_1_QualityScore_FDDHHF?BFEAHHIGFCHDHHIGEEHIIGGH?FFH>BG@D?9D9B<DBD4_Mismatch_1_Sense_+_Library_PoolT
TTATTCAGTAAGGTTCATCATTGTAACCCTAGTTTGTAATGTAATATTAA
>Frequency_1_QualityScore_FFHHHHHJJGHIIJJIJIJJJJJJIIGIIIIIJIJJJIIJIJ:DGI@FHFGIIIGIHFHHHHHFFFDDDACCDDB=BDDDDDBDCCACCDDDDD_Mismatch_0_Sense_+_Library_PoolT
CATGTTGAGTTCTGGATATGTCTGCTCCTCACTATTTTGGGGTACCTACCCGGAATTATTTACGCCATCTACGCCATCACCAAGTGAAATCCAT
>Frequency_1_QualityScore_ADDAFFHGGAFGHGIIIIEEHHHIIIHEHIGIHIGIEHBFHHGGGIGGFFHHGGIIGGD_Mismatch_1_Sense_+_Library_PoolT
TCAGTAAGGTTCATCATTGTAACCCTAGTTTGTAATGTAATATTAATAAAAACTTGCCA
>Frequency_1_QualityScore_FFHHHHGJEHHGGIGEGEHIGIHEGHIIGGGIHIJIHIIGIJJIJJIGGIFHGHICGHCEGECHDGGHGIJJJJJIJJHHGHHGGDEDEFFFED_Mismatch_1_Sense_+_Library_PoolT
ATTTTATTGTTGCTCAGTAAGGTTCATCATTGTAACCCTAGTTTGTAATGTAATATTAATAAAAACTTGTCACATGATTCATTACAGTTACTGA
>Frequency_1_QualityScore_FFHHHHHJJJJJJJJJJJJJIJJIIJJJJJJJJJJJJJJJJJJJJIIIJGIJJIJJJJJJJIJJJJGIFEHIHIJJHHHHHHHFFFFFFFEEDC_Mismatch_2_Sense_+_Library_PoolT
TGAACCTCATGTTATTGATTGTTCTTCATTTTATTGTTGTTCAGTAAGGTTCATCATTGTAACCCTAGTTTGTAATGTAATATTAATAAAAACT
>Frequency_1_QualityScore_FFHHHHHJJJJJJHIJJJFHIJJJJJJJJJJJJJJJJHIJJIJJJJIJJJJIJJJJIIJJJJJJJJIGIIHHFHHHHHHFF_Mismatch_2_Sense_+_Library_PoolT
TATTGTTGCTCAGTAAGGTTCATCATTGTAACCCTAGTTTGTAATGTAATATTAATAAAAACTTGTCACATGATTCATTAT
>Frequency_1_QualityScore_FFHHGFHJIIIJBDCHHIAGDHICHJIEEG;F?DCHIJIIIJJJIBFGHJDGAACHHFECEB;DFF=AA<3=B;?CCC:>>CDCCCD44@CCDD_Mismatch_1_Sense_+_Library_PoolT
ACAGCAACCTTTATAGACATCTTGTTGGCCATAATTCTGCCTCCGTTGGGAGTCTTTCTCAGATTCGGCCGCCATGTTGAGTTCTGGATATGTC
>Frequency_1_QualityScore_DDHHHHHJJIIIJJIJJIJJJJJJJJJIJJJJJJJJJHHIJJJGJHGGIIJJJIJJJJJHIJIIIIJIJJJJJJJHIGGGHHHHHHHFFFFFFF_Mismatch_0_Sense_+_Library_PoolT
TAATATTAATAAAAACTTGTCACATGATTCATTACAGTTACTGAGTTAACAGCTCTTTGTTGAAATTATTTTCTAAAGATAATATGAATTATTT
>Frequency_1_QualityScore_DD?FA4C@AGBE:CEE>H;FEG<E<FHBGIG@BGI9BFGGBFG>D_Mismatch_0_Sense_+_Library_PoolT
CATTGTAACCCTAGTTTGTAATGTAATATTAATAAAAACTTGTCA
>Frequency_1_QualityScore_FFDHFHHJGJIJJJJFHJJIJJJGGHIIIJJJJIGGIJIJJIJG<BGGIIJIHIGIHIJIJJJJJIJIJJIJJJIJJ_Mismatch_0_Sense_+_Library_PoolT
TGTTGTTCAGTAAGGTTCATCATTGTAACCCTAGTTTGTAATGTAATATTAATAAAAACTTGTCACATGATTCATTA
>Frequency_1_QualityScore_FFGHHHHJJJJJJJJJJHIJJJJJJJJIJIJJJJJJHIIJHIJJJIIIJIJJJJJJJJIJJJJJIHGIIHIIIJIJJJJF_Mismatch_1_Sense_+_Library_PoolT
ATTGTTGTTCATTAAGGTTCATCATTGTAACCCTAGTTTGTAATGTAATATTAATAAAAACTTGTCACATGATTCATTAC
>Frequency_1_QualityScore_FFHHGGHGIIJJIGIHIJJIJJGHJIIIGHGEHGGHIJJGEGEHDHIIJJHHIJJGIIJFHHJJJJJHJCGH@GHFHHHHHHEFFFFFCEEC>@_Mismatch_2_Sense_+_Library_PoolT
ACTCTCCAACCAGATTTGATTTAGGAACCTCCTGTTATTGATTGTTCTTCATTTTATTGTTATTCAGTAAGGTTCATCATTGTAACCCTAGTTT
>Frequency_1_QualityScore_FFHHHHHJJIJHIIHHIIJJGGHIJGIJJIJGHIIHIJJJJJJJIJJ?@FFGHIJGGIGIIIHIHHHHHFBDDEDCEDDDB?CDDCDBDCD3>C_Mismatch_2_Sense_+_Library_PoolT
CCTGCCATGTTGAGTTCTGGATATGTCTGCTCCTCACTATTTTGGGGTACCTACCTGGAATTATTTACGCCATCTACGCCATCACCAAGTGAAA
>Frequency_1_QualityScore_FFHHHHHJJJJGJJJIJJJJIJJJJJJJJJJJJJJJJJJJJIIJJJJJJJJJJJJI_Mismatch_1_Sense_+_Library_PoolT
TGTAACCCTAGTTTGTAATGTAATATTAATAAAAACTTGTCACATGATTCATTTCA
>Frequency_1_QualityScore_FFGFBHHJJJJJJIJJJJJJJJIIDGIIIIGHJJHJIJJJIJJJIJJJIHIIJIJJJJJJHIGIJGIIJIEHIJJJIHIEFHGHGHHFFFFFCD_Mismatch_1_Sense_+_Library_PoolT
TGTTCTTCATTTTATTGTTGTTCAGTAAGGTTCATCATTGTAACCCTAGTTTGTAATGTAATATTAATAAAAACTTGTCACATGATTCATTAAA
>Frequency_1_QualityScore_FBBHHHHHIGHGH<FHD>GHI<F@FHDFGFHIEIGGGD*7=BFGGGI@CGGGICCCEHEEDF;??@@EECEECCCCDCCDADFCD>@CACCDA@_Mismatch_2_Sense_+_Library_PoolT
CCAAGTGAAATCCATGGCTGGGGCTGCGGTCTCTCCAAGCAGATTTGATTTAGGAACCTCCTGTTATTGATTGTTCTTCATTTTATTGTTATTC
>Frequency_1_QualityScore_D>?<<FH>DHI1EHADG@DF*:CCFG99?D>DGFD>F?:1;A8A_Mismatch_0_Sense_+_Library_PoolT
ACGCCATCTACGCCATCACCAAGTGAAATCCATGGCTGGGGCTG
>Frequency_1_QualityScore_FFHHHGHJIIGIJJJJJJHIJJGIJIJEHHIIGJJHGGJIJJJJJJJJIIIIIGGIJJIJIII_Mismatch_1_Sense_+_Library_PoolT
TCATCATTGTAACCCTAGTTTGTAATGTAATATTAATAAAAACTTGTCACATGATTCATTGCA
>Frequency_1_QualityScore_FFHHHHHJJJIJJJJJJJJJIIJIJJJIIIJJCDHIJJJJJJJJJIIJJIIFFIIJCHJJGIGGIGHGHFHIIGCHHHFEFEE_Mismatch_2_Sense_+_Library_PoolT
ATTGTTCTTCATTTTATTGTTGTTCAGTAAGGTTCATCATTGTAACCCTAGTTTGTAATGTAATATTAATAAAAACTTGTCCA
>Frequency_1_QualityScore_FFHGHHHJJJJJIIJIIGHIGIJIIGIJJJJGIIGIIBHIJGJIIJIIGGHGIJIHHHHHHFFFFDCCC;ACDDCCDDDF>>CCCCCACCFACD_Mismatch_2_Sense_+_Library_PoolT
TTTTCTCACCAGGCATCGTCATCTCAATCACAATGAGGGAGGGCACAGCAACCTTTATAGACATCTTGTTGGCCATAATTCTGCCTCCATTGGG
>Frequency_1_QualityScore_EFHFHHHIJGIIEIEFHHHIG@AF?HHFGHIJJIJIICFHIIJJFHBGHIFCEJIIEHIIHHIJJJJIJJEGHHGIIHHHHHHHDFF_Mismatch_1_Sense_+_Library_PoolT
AGGAACCTCATGTTATTGATTGTTCTTCATTTTATTGTTGTTCAGTAAGGTTCATCATTGTAACCCTAGTTTGTAATGTAATATTAA
>Frequency_1_QualityScore_FFHHHHHJJJJIJJJJIIHIJHJJJJJGJJCGHHIIJJJJJHJJJIJJJJIDHHGFFFFFDDDDDDDDDDDDDD@CDDDDDDCDDDDDDDDDDB_Mismatch_1_Sense_+_Library_PoolT
TGGATATGTCTGCTCCTCACTATTTTGGGGTACCTACCGGGAATTATTTACGCCATCTACGCCATCACCAAGTGAAATCCATGGCTGGGGCTGC
>Frequency_1_QualityScore_FFHHGHHIGIGJIGGGGGHIHBHIIJFFEH:CFHHJJJJJIIIIJJJFGHIGHHGHEFFFFDDDDDDDDCDDCDDEDDDDDDDDDDDDB@B<>@_Mismatch_1_Sense_+_Library_PoolC
TGGATATGTCTGCTCCTCACTATTTTGGGGTACCTACCGGGAATTATTTACGCCATCTACGCCATCACCAAGTGAAATCCATGGCTGGGGCTGC
>Frequency_1_QualityScore_FDHHHFHGIGDFJIIJJIIJIIIIGGJGJJIIIJGHCEIIJJJEH_Mismatch_1_Sense_+_Library_PoolT
GTTTGTAATGTAATATTAATAAAAACTTTTCACATGATTCATTAC
>Frequency_1_QualityScore_FFHHHHHJJJIJIJIJJJIJGGIJJIIJJIIJJJJJJJJJJJIHIIJJDFDHIIJJJIIFHIJJJJIIHHDFFFFFEEECEEEDDDDEDDEEEC_Mismatch_2_Sense_+_Library_PoolT
AGCAACCTTTATAGACATCTTGTTGGCCATAATTCTGCCTCCATTGGGAGTCTTTCTCAAATTCGGCTGCCATGTTGAGTTCTGGATATGTCTG
>Frequency_1_QualityScore_?@D<:CFF<E>EHC<FBF;F?DAGI>F99B9B88BDE))8)8CFA@ADD/(::\\(=@9;>;>:?B_Mismatch_0_Sense_+_Library_PoolT
CGGAATTATTTACGCCATCTACGCCATCACCAAGTGAAATCCATGGCTGGGGCTGCGGTCTCTCCA
>Frequency_1_QualityScore_FFHHHHHJIJJIIJJGIJIJHHIJJJJJIJJJJIIJJJJIIIIJGJJJJJIIJIIJIIHI_Mismatch_0_Sense_+_Library_PoolT
TGTAACCCTAGTTTGTAATGTAATATTAATAAAAACTTGTCACATGATTCATTACAGTTA
>Frequency_1_QualityScore_FFHHHHHJJJJJJJJJJJJJJJIJJJJJJJIIJJJJJJJIJJJJJJJJJJJJJJJJJJJJJIJJHIJJJIEHHIIJIIJJGHHHHGEFFD_Mismatch_0_Sense_+_Library_PoolT
TCATCATTGTAACCCTAGTTTGTAATGTAATATTAATAAAAACTTGTCACATGATTCATTACAGTTACTGAGTTAACAGCTCTTTGTTGA
>Frequency_1_QualityScore_?DC?B<?+2<ABE@::A?3A+AA9+<1*:E8?DD99**BD@**0?@4*943BB:1<@)6=)6@CCD3A)=;@;;A:?@AAA9>AA(;;ABDDE:_Mismatch_1_Sense_+_Library_PoolT
CTCTGATCACTTTTCTCACCAGTCATCGTCATCTCAATCACAATGAGTGAGGGCACAGCAACCTTTATAGACATCTTGTTGGCCATAATTCTGC
>Frequency_1_QualityScore_FFHAHHHJJJIJJJJJJJJJJJJJIIJFGHJJJJJIJJIIGIJJJIJJJIJJGHGHHFFFFDDDEEEEECDDDDEDDEEE(;ADEDEDDDDDCD_Mismatch_2_Sense_+_Library_PoolT
AAGTGAAATCCATGGCTGGGGCTGCGGTCTCTCCAACCAGATTTGATTTAGGAACCTCCTGTTATTGATTGTTCTTCATTATATTGTTGCTCAG
>Frequency_1_QualityScore_FFHGHHHIJGIJIIJIGJJJJCGIGJJJJJJJJJIJJJJJJJJIJJJJJJJIIJJJI_Mismatch_1_Sense_+_Library_PoolT
TTGTAACCCTAGTTTGTAATGTAATATTAATAAAAACTTGTCACATGATTCATTGCA
>Frequency_1_QualityScore_FFHHHHHJJJJJJJJJJJJJFHJIJJJJJJJJJJJJJJJHIJJHJJJJHIIJJJJJJJJJJJIJJJJIJGHIJIIJJIJJHHHH_Mismatch_1_Sense_+_Library_PoolT
TTTATTGTTGTTCAGTAAGGTTCATCATTGTAACCCTAGTTTGTAATGTAATATTAATAAAAACTTGTCACATGATTCATTGCA
>Frequency_1_QualityScore_FFHHHHHJJJIJJJJIJJJJJJJJJIJIJJJJGHIJJJJJJJJJJJJJJHJGIIJIIJJJIJJJIJJJJFHJJIJJJJJIJIHHHHEHFFFFFF_Mismatch_2_Sense_+_Library_PoolT
ATTGTTCTTCATTTTATTGTTATTCAGTAAGGTTCATCATTGTAACCCTAGTTTGTAATGTAATATTAATAAAAACTTGTCACATGATTCATGA
>Frequency_1_QualityScore_AADDFBF9;AD<CF<<C?CECFFFE@G9DD)3*??B*B@DFF<?BD=FFE@=;(5-.=EE3=C;;;?7?=;<(31;ABBE:5,:>@:B5::A_Mismatch_0_Sense_+_Library_PoolT
GGCACAGCAACCTTTATAGACATCTTGTTGGCCATAATTCTGCCTCCGTTGGGAGTCTTTCTCAGATTCGGCTGCCATGTTGAGTTCTGGAT
>Frequency_1_QualityScore_FDHHGHHJJBHGDHHGHIHGDGIE4DDHHJ@GGGGHHGGIIFHIJIGHIJGGAGHGDEHIGGGHGIGHDEHHHB_Mismatch_0_Sense_+_Library_PoolT
GATTCATTACAGTTACTGAGTTAACAGCTCTTTGTTGAAATTATTTTCTAAAGATAATATGAATTATTTGATGA
>Frequency_1_QualityScore_FFHHGHHJJJJJJIIIJJJIJJIJJJJJJJJIJJJJHHIJJJJJJJJIJJJJJJJIJJJIJJJJIJJIIGHGIGIHIJJJJHHHHGGFF_Mismatch_1_Sense_+_Library_PoolT
ATTGATTGTTCTTCATTTTATTGTTATTCAGTAAGGTTCATCATTGTAACCCTAGTTTGTAATGTAATATTAATAAAAACTTGTCACAT
>Frequency_1_QualityScore_81@?BADFB<EFH@H>FEG9FHE*?*9:D??B<FB4B?BG?90??/8<?FCF8)B))84@FC:@A@E4...6?CDBDEBD;@>3;CC@@:;@_Mismatch_1_Sense_+_Library_PoolT
GATTTAGGAACCTCATGTTATTGATTGTTCTTCATTTTATTGTTGTTCAGTAAGGTTCATCATTGTAACCCTAGTTTGTAATGTAATATTAA
>Frequency_1_QualityScore_FFFHHHHJJJHGGHGIIIIIHIGFHGHHIJJ?FHHIIFHIJJIJCFFGIIJHHHHHGFFBDECCEEEDDCC;CB:?>?CBCBD?8A?(:>@DA>_Mismatch_1_Sense_+_Library_PoolT
AGTGGCTGGGAATAGCTCTTAGTGGTTAGGGTTAGGGAGGGCAGTTATGAGTGGCTGGGAATAGCTTTTAGTGGTTAGGGAGGCTAGATATTAG
>Frequency_1_QualityScore_FDHHHHHJJIIJJJJJIJJJJIGIIIJHHIGJJJJJJJJIJJJJJJJIJJIJJJJJJIIJJIIIHIG_Mismatch_0_Sense_+_Library_PoolT
TCATCATTGTAACCCTAGTTTGTAATGTAATATTAATAAAAACTTGTCACATGATTCATTACAGTTA
>Frequency_1_QualityScore_FFHFFHHJJIJJJJIJJJJJJJIIJJHIIIJHIJIJJJJJJJJJJJJJJJJIIJJJJJJIIJJJJJIJGCGIIJI_Mismatch_1_Sense_+_Library_PoolT
AGGTTCATCATTGTAACCCTAGTTTGTAATGTAATATTAATAAAAACTTGTCACATGATTCATTACAGTTACTCA
>Frequency_1_QualityScore_FDHHHHHJJJJJIJJJIJJJJIJJJJJJJJJJIJJJJJIIJJJJJIIHIJJJIJIIJJJGJJG_Mismatch_0_Sense_+_Library_PoolT
GTTACTGAGTTAACAGCTCTTTGTTGAAATTATTTTCTAAAGATAATATGAATTATTTGATGA
>Frequency_1_QualityScore_DDHHDHHI@CGGHFGIIGHHIGIIIIIIIIFIIIIIIIGIIGEHIIIIIEHIIGIIIGGIIHEFHBHFFCEDFFEE=CCDCDEE@CDDBDDDDD_Mismatch_0_Sense_+_Library_PoolT
GCTTCCCCTACTTATCTACTTGCTTTCTTGATCCTGAGCCTGAGCCTGAGCCTGAACTTGAGCTTGCTTTCACTCCAGTATATACCTCCTTTCT
>Frequency_1_QualityScore_B???DFBGBHIBGHHGCCFHIACHBGIFCHEID@FHAHDHIH@GIDBGFGBD@GGBF<F>8/=FGAHEHHIIIEEHEEA=BCED7@BEFECDCE_Mismatch_2_Sense_+_Library_PoolT
GATTTCACTTAGGAACCTCCTGTTATTGATTGTTCTTCATTTTATTGTTGTTCAGTAAGGTTCATCATTGTAACCCTAGTTTGTAATGTAATAT
>Frequency_1_QualityScore_FFHHFHHJJJJIIJJHIJJJIJJJIJJJJJJJJJJJJJJIJIJJJIJJJJIJ_Mismatch_1_Sense_+_Library_PoolT
TGTAACCCTAGTTTGTAATGTAATATTAATAAAAACTTGTCACATGATTCAC
>Frequency_1_QualityScore_2ADFHHEHIFHHEGGIJJIIJIJGIGIHIGIIJIJJDHIJGFC@FGGGGIJIGHGAEHHGHEDDEFFFDCEEDEDDFECCC>>CADDCDDDED_Mismatch_2_Sense_+_Library_PoolT
GGGCTGCGGTCTCTCCAACCAGAATTGATTTAGGAACCTCATGTTATTGATTGTTCTTCATTTTATTGTTGTTCAGTAAGGTTCATCATTGTA
>Frequency_1_QualityScore_FDHHHHHJJJJJJFHIJJJJJJIJIIJJJJJJJIJJJJJJJIIJJHHHFFFFFDDCEEEDDDDDDECDDDDBDDDDDDD>BBDDCCDDDDBDBD_Mismatch_1_Sense_+_Library_PoolT
CACTATTTTGGGGTACCTACCCGGAATTATTTACGCCATCTACGCCATCACCAAGTGAAATCCATTGCTGGGGCTGCGGTCTCTCCAACCAGAT
>Frequency_1_QualityScore_FFFHFHHIJGIJJGHHIJJHJIEH<CFHJJJIIIIJGIIIGHGEIJGHIGIJJJJ8CFH=FFHGEGFGGGHFIFGIHHHHFFFFFDFEECCCFE_Mismatch_2_Sense_+_Library_PoolT
ATTGATTGTTCTTCATTTTATTGTCGCTCAGTAAGGTTCATCATTGTAACCCTAGTTTGTAATGTAATATTAATAAAAACTTGTCACATGATTC
>Frequency_1_QualityScore_BDFHDADFGHGHIH?CEHH<BFGHEHEHIGE@EHG>GHDGCDGHIIGBEHCFGGHEEGGICCE<CFHGIGCCEAEG;CGEHFHFFHBE@AC@BD_Mismatch_0_Sense_+_Library_PoolT
TTAATAAAAACTTGTCACATGATTCATTACAGTTACTGAGTTAACAGCTCTTTGTTGAAATTATTTTCTAAAGATAATATGAATTATTTGATGA
>Frequency_1_QualityScore_FFHHHHHFIIJJJJJJJJJHJJJJIIJJJJJJJJJJJJJJJJJJJJJJJJJJJJJJJJJIJIJJJJJGJJHGIIIJIJJJHHHHHHF_Mismatch_0_Sense_+_Library_PoolT
TCATTGTAACCCTAGTTTGTAATGTAATATTAATAAAAACTTGTCACATGATTCATTACAGTTACTGAGTTAACAGCTCTTTGTTGA
>Frequency_1_QualityScore_FFGHHHFIJIGGIJIJIIIIIIJIJJJJJGIJJJJJIJJJIJGIJGIJJHHHHFFFFFEEDECEE<AADDBACDDDDDCEDEEEDDEDDEDDEE_Mismatch_1_Sense_+_Library_PoolT
ATCTACGCCATCACCAAGTGAAATCCATGGCTGGGGCTGCGGTCTCTCCAACCAGATTTGATTTAGGAACCTCCTGTTATTTATTGTTCTTCAT
>Frequency_1_QualityScore_FFHHHHHIIJJJIIJJJIIJGIFHHIJDIGGHIIJFI@HGIGHIGIIIIGHGHHHIJJIJJIIIJJJJHDHIGHHEHHF@EDDFAACDDCDDDD_Mismatch_1_Sense_+_Library_PoolT
CTTGAGCTTGCTTTCACTCCAGTATATACCTCCTTTCTCTGTTTTCCTGTGTTGGTTCTCTGATCACTTTTCTCACCAGTCATCGTCATCTCAA
>Frequency_1_QualityScore_FFHGGHHJJJJJJJIJJJJJJJJJJJJJJJJJIHJJJGJJJJJJJJJJJJJHJJJJJJJIJHIIJJIIJIIEFGHHHFFFFFFEDEEDBCCDED_Mismatch_2_Sense_+_Library_PoolT
TGAGCCTTAACTTGAGCTTGCTTTCACTCCAGTATATACCTCCTTTCTTTGTTTTCCTGTGTTGGCTCTCTGATCACTTTTCTCACCAGTCATC
>Frequency_1_QualityScore_FFHGHHHIJJJJJJJJIJJIIJJJJJIJJJJJIJJJGJJJJJJJDHIIIIGIIGIJJJJJIJJIJJJIHHEEHFHHFFFFFEDEEEEEDDDDDD_Mismatch_1_Sense_+_Library_PoolT
CTTATCTACTTGCTTTCTTGATCCTGAGCCTGAGCCTGAGCCTGAACTTGAGCTTGCTTTCACTCCAGTATATACCTCCTTTCTTTGTTTTCCT
>Frequency_1_QualityScore_DFHHHGFHJIJBHHIJJJJJIIIIIIJJJJIIJJHIIJJIIJGIJJIIJJIJJJHBGHHJIEGIJJGIJHGIJIIICCHGIHEHEEHHFFFEFE_Mismatch_2_Sense_+_Library_PoolT
ATTCAGTAAGGTTCATCATTGTAACCCTAGTTTGTAATGTAATATTAATAAAAACTTGTCACATGATTCATTACAGTTACTGAGTTAACAGCTT
>Frequency_1_QualityScore_;D8C4CD<CAAFF<FEB?C,A:CG9??CGFEF9<F4C?DF490*9*8*0*9?@(8=CDCF:CG_Mismatch_0_Sense_+_Library_PoolT
CTTTCTCTGTTTTCCTGTGTTGGCTCTCTGATCACTTTTCTCACCAGTCATCGTCATCTCAAT
>Frequency_1_QualityScore_FFHHHGHJJJJJJJJJJJIIJJJIIIJJIJGHIJIJJJIJGIIJJJJIJJJGIJEGGHJEHHGHHHFFFEFDFCCEDECDCDDCCDEECB@D;@_Mismatch_0_Sense_+_Library_PoolT
TGTTGGCCATAATTCTGCCTCCGTTGGGAGTCTTTCTCAGATTCGGCTGCCATGTTGAGTTCTGGATATGTCTGCTCCTCACTATTTTGGGGTA
>Frequency_1_QualityScore_DDFHHHDEGHIIICFHEH?CHGIIIIIIIGIGIGIGIIGIGHIIIIHIIIGGIGIBFGHGGEHGHI_Mismatch_0_Sense_+_Library_PoolT
TAACCCTAGTTTGTAATGTAATATTAATAAAAACTTGTCACATGATTCATTACAGTTACTGAGTTA
>Frequency_1_QualityScore_FFHHHHHJJJJJIJJJIJJJJEJGJJCHHHJJJJJJJHIJJJJJJFIIJIJJJJIIJIJJJJJJJIJJIFGIJHHGIIJHHHHHHHHFFF_Mismatch_2_Sense_+_Library_PoolT
CTTCATTTTATTGTTGCTCAGTAAGGTTCATCATTGTAACCCTAGTTTGTAATGTAATATTAATAAAAACTTGTCACATGATTCATTTCA
>Frequency_1_QualityScore_FFHHHHHJJJJJJJIJIJJJJIIJIIJJJIIIJJJJJJJJIJJJJIIJIIJGIJIJJ@@FFGHIJIIJIHJIIJGJEHHHHHHHFFFFCDFFEE_Mismatch_1_Sense_+_Library_PoolT
TTGATTTAGGAACCTCATGTTATTGATTGTTCTTCATTTTATTGTTGTTCAGTAAGGTTCATCATTGTAACCCTAGTTTGTAATGTAATATTAA
>Frequency_1_QualityScore_DDAFD1@FGBGGGICHGEGGGEHICGDGDGBHIGGHIDIBHGIIGIGHIEFHIGIGDGIFIEIIEHHFH?DFB@D>@AECCEDCA;@>BCCCBB_Mismatch_1_Sense_+_Library_PoolT
TGCGGTCTCTCCAACCAGATTTGATTTAGGAACCTCCTGTTATTGATTGTTCTTCATTTTATTGTTGTTCAGTAAGGTTCATCATTTTAACCCT
>Frequency_1_QualityScore_FFHHHFDHAGGHIJJEGIGI<EGHHBHIIJJJIIGCHIIIIHGFGHIIHJJHHFFFFFDEDEEDC3>CDCCACDBDBB@BDDDDBD5>BCCCC3_Mismatch_1_Sense_+_Library_PoolT
AGCTCCTCACTATTTTGGGGTACCTACCCGGAATTATTTACGCCATCTACGCCATCACCAAGTGAAATCCATGGCTGGGGCTGCGGTCTCTCCA
>Frequency_1_QualityScore_DFFFDDHGHIIIIGHJGFHEIJJEHGFDHGGGIGIGJIJFIIAHB2DFEC@FCHG@G@=DDHIHEH>CHHHCB>C@C>C>AECDCCDEDEEECC_Mismatch_1_Sense_+_Library_PoolT
TGTTCTTCATTTTATTGTTGTTCAGTAAGGTTCATCATTGTAACCCGAGTTTGTAATGTAATATTAATAAAAACTTGTCACATGATTCATTACA
>Frequency_1_QualityScore_FFHHHHHIJJJJJJIGIJJJJFIJJJJIIIIGIIJJJJIJIJJJJJJJIJHIIJIJJJIIE_Mismatch_1_Sense_+_Library_PoolT
CATCATTGTAACCCTAGTTTGTAATTTAATATTAATAAAAACTTGTCACATGATTCATTAC
>Frequency_1_QualityScore_DFGGHFHJJJJJJJJJJJIJJIJJJJJIIJJJHIIJJJJJJJJIIJJJJJIGIJJIEIIJFHIIIIJJJCHIIJJIFIJGGEE_Mismatch_1_Sense_+_Library_PoolT
ATTGTTCTTCATTTTATTGTTATTCAGTAAGGTTCATCATTGTAACCCTAGTTTGTAATGTAATATTAATAAAAACTTGTCAC
>Frequency_1_QualityScore_FFHHHHHJJJJJJJJJJJJIJJJJJJJJJJJJJJJJJJJJJJJJIJIJIJJFHIJJJIJJJGIJJJJJIEDHIIJJHHHHHHHFFFFF_Mismatch_2_Sense_+_Library_PoolT
TAGGAACCTCCTGTTATTTATTGTTCTTCATTTTATTGTTGCTCAGTAAGGTTCATCATTGTAACCCTAGTTTGTAATGTAATATTAA
>Frequency_1_QualityScore_DFHGGHHIIIIIIIGJJJJGGGGIJIIIJJGJIEHIIJGIJHEAHHHDEDDCFDEDDDDDDDEDDDEDCDCDEDCA_Mismatch_0_Sense_+_Library_PoolT
GTGAAATCCATGGCTGGGGCTGCGGTCTCTCCAACCAGATTTGATTTAGGAACCTCCTGTTATTGATTGTTCTTCA
>Frequency_1_QualityScore_DEBFHHHIDHIIBFGHIICHHCHEIIIIIIBHHHIIHD>DG@GEIBFGGHII_Mismatch_0_Sense_+_Library_PoolT
AACCCTAGTTTGTAATGTAATATTAATAAAAACTTGTCACATGATTCATTAC
>Frequency_1_QualityScore_FFHHHHHJFIJJHHIIJIIIJIIJJJJJJJJJJIJJIIJIJIJJJJJJJJJJ_Mismatch_0_Sense_+_Library_PoolC
AACCCTAGTTTGTAATGTAATATTAATAAAAACTTGTCACATGATTCATTAC
>Frequency_1_QualityScore_+AC?FFHI@BGGGAG<H<CCE80:::BGHDGFHG?FBBBGG>G>E@EE7A.)6?@DA((6>3@CC>?=;;?2==>00555>4:+3>99<??_Mismatch_1_Sense_+_Library_PoolT
ACTATTTTGGGGTACCTACCGGGAATTATTTACGCCATCTACGCCATCACCAAGTGAAATCCATGGCTGGGGCTGCGGTCTCTCCAACCAG
>Frequency_1_QualityScore_BDHF>:FDD<E@GGF8C:FH@DHIBGBEDHGG88B>BDE@G;C;C;D32=?8?4<BB73;?@B(;;>,:392<14>ACC>@ACA>A><?C??C3_Mismatch_2_Sense_+_Library_PoolT
CCGGGAATTATTTACGCCATCTACGCCATCACCAAGTGAAATCCATGGCTGGGGCTGCGGTCTATCCAACCAGATTTGATTTAGGAACCTCCTG
>Frequency_1_QualityScore_FFHHHHHJJJJJJJJJHJJJJHGHHIJJJJJJJJJJJJJIJJIIJJJJJJJJJJJJJIIIIJJIJJJJJJJJIJHHHGEFDFFFFDDDDDDDDD_Mismatch_0_Sense_+_Library_PoolT
ACTTGAGCTTGCTTTCACTCCAGTATATACCTCCTTTCTCTGTTTTCCTGTGTTGGCTCTCTGATCACTTTTCTCACCAGTCATCGTCATCTCA
>Frequency_1_QualityScore_FFGHHHGIGIIJJJGHEGHGIHHHEIIJJJJIIIHGIIJJGIIIHIJJIIIIGIJJJJJIJJJJJIIJFFE_Mismatch_0_Sense_+_Library_PoolT
TTTTATTGTTGTTCAGTAAGGTTCATCATTGTAACCCTAGTTTGTAATGTAATATTAATAAAAACTTGTCA
>Frequency_1_QualityScore_FF>FHHHJJJJJIGIIJJHIJJIJIIJJJJJJJJJEGIJJJJJJJIJGIJJJJJFFHIHGIJJHGJEHIHJJJJJIJJJGGGHHFFFFFFFFEE_Mismatch_1_Sense_+_Library_PoolT
TTAATTGTTCTTCATTTTATTGTTGTTCAGTAAGGTTCATCATTGTAACCCTAGTTTGTAATGTAATATTAATAAAAACTTGTCACATGATTCA
>Frequency_1_QualityScore_FFHHHHGEHIGHHGIIJJJJJJJJJIHBFHHGIIJIJJJJJIGIIIJIHGIGIHIJJJJIGGGIIJIJJHG_Mismatch_1_Sense_+_Library_PoolT
AGTAAGGTTCATCATTGTAACCCTAGTTTGTAATGTAATATTAATAAAAACTTGTCACATGATTCATTGCA
>Frequency_1_QualityScore_FFGFHFFIHIHIICHHIJGGGIGIGIGEIGGIGIIHGIJJJHHIIJJJDIGIIGIIIIJJHIIJJJJIJDHIIIJHCHHHHHFFDFEEC_Mismatch_0_Sense_+_Library_PoolT
TTGTTCAGTAAGGTTCATCATTGTAACCCTAGTTTGTAATGTAATATTAATAAAAACTTGTCACATGATTCATTACAGTTACTGAGTTA
>Frequency_1_QualityScore_>DA8DFF<2<CBF;<C?FG:6EEFGDC=BG44:?GF93D4*?;(@C78AE1;=5,5;?(6(6>8B?(-:(>AA;@(55(,8<(++?A@B_Mismatch_1_Sense_+_Library_PoolT
TTATTTACGCCATCTACGCCATCACCAAGTGAAATCCATGGCTGGGGCTGCGGTCTCTCCAACCAGATTTGATTTAGGGACCTCCTGTT
>Frequency_1_QualityScore_1@:<+<4:<++<F>B8C@EG0C)0:@?F>4/*9/0;(.(==CC;C4=4=)@?;5=?B;7@@@>@>A3655>;>(5@B3;AAA>@3:9<?:4::4_Mismatch_2_Sense_+_Library_PoolT
GTGAAATCCCTGGCTGGGGCTGGGGTCTCTCCAACCAGATTTGATTTAGGAACCTCCTGTTATTGATTGTTCTTCATTTTATTGTTGTTCAGTA
>Frequency_1_QualityScore_FFHHHHHJIJJIIJJJJJJJHIIJJJJJJJJIJJJJJIJIJGJJJJJJJIJJHGHHFFFFFEEEEEEDDDDDDDDDDDDDDDDDDD<BDDDDDC_Mismatch_2_Sense_+_Library_PoolT
TGCTCCTCACTATTTTGGAGTACCTACCGGGAATTATTTACGCCATCTACGCCATCACCAAGTGAAATCCATGGCTGGGGCTGCGGTCTCTCCA
>Frequency_1_QualityScore_FDHHHGHGIHIJIJDHIIJJJJJJIIJJJJJIJGIJJIIJJJIIIJJJJJJJJJJHHHHHFFFFF_Mismatch_1_Sense_+_Library_PoolT
GTTGCTCAGTAAGGTTCATCATTGTAACCCTAGTTTGTAATGTAATATTAATAAAAACTTGTCAC
>Frequency_1_QualityScore_FFHHHGHJJJIJJJJJJJJJJJJJJJJCGIJJJJJJJJJJJJJJIJIJJJJJJIIIIIGGIJIJIIIJJFHIIIJHHGHHHFFFFFFFECEECE_Mismatch_1_Sense_+_Library_PoolT
TCTTCATTTTATTGTTGCTCAGTAAGGTTCATCATTGTAACCCTAGTTTGTAATGTAATATTAATAAAAACTTGTCACATGATTCATTACAGTT
>Frequency_1_QualityScore_FFHHHHHJJJJJJJJJHJJJJJGIFHIJJJJJJJJJJJJJJJJJJJIJHIIJIFHIJIJGGJIJJJHHHHGHFFEFDAEEEECDDD?BDDDCDD_Mismatch_2_Sense_+_Library_PoolT
CCATAATTCTGCCTCCATTGGGAGTCTTTCTCAAATTCGGCTGCCATGTTGAGTTCTGGATATGTCTGCTCCTCACTATTTTGGGGTACCTACC
>Frequency_1_QualityScore_FFHHHHHJIIIJJJJJJJJHHIJIJJJJJJIJGIJJJJHJJJJIJJJJJJIJJJJIIJJJJIJIJJJJGF_Mismatch_0_Sense_+_Library_PoolT
TTATTGTTGTTCAGTAAGGTTCATCATTGTAACCCTAGTTTGTAATGTAATATTAATAAAAACTTGTCAC
>Frequency_1_QualityScore_FFHHHHHJJJJJIJJGIIJJJJCHIIJJJIJJIJJJJJJJJGIJJIGJJJIIIHIIIJJIIJJJJIIIJIHIGIIIGHJJIIGHHF_Mismatch_2_Sense_+_Library_PoolT
ATTTTATTATTGTTCAGTAAGGTTCATCATTGTAACCCTAGTTTGTAATGTAATATTAATAAAAACTTGTCACATGATTCATTGCA
>Frequency_1_QualityScore_FFHHHHHJCGIJJJJJJJJJJJJIIJJJJIJJJJJJJJGJJJJJJJHHEHFFFFFFFEEEEDDDDDDDDDDDDD@BDDDDDDDDDBD?AACDDD_Mismatch_1_Sense_+_Library_PoolT
TTTTGGGGTACCTACCCGGAATTATTTACGCCATCTACGCCATCACCAAGTGAAATCCATGGCTTGGGCTGCGGTCTCTCCAACCAGATTTGAT
>Frequency_1_QualityScore_ADDDDBBEB@E9:11+<<A;CEEEEC@D<?D@4?BDB<6@/?8BB7\;@D>7@DD;==AADD>;);@>3;,53>?;??<?_Mismatch_2_Sense_+_Library_PoolT
CTCACTATTTTGGGGAACCTACCTGGAATTATTTACGCCATCTACGCCATCACCAAGTGAAATCCATGGCTGGGGCTGCG
>Frequency_1_QualityScore_FFHHHHHJJHIJJJJIJJJJIJJJJJJJJJJJJJJJJJGIJJJJJJJJJJJJJJJJGJJJJJJJJIJJJHIJJJJJIJIJJHHFHHFFFF_Mismatch_1_Sense_+_Library_PoolT
TATTGATTGTTCTTCATTTTATTGTTGCTCAGTAAGGTTCATCATTGTAACCCTAGTTTGTAATGTAATATTAATAAAAACTTGTCACAT
>Frequency_1_QualityScore_DDHHFFHGGIGIJHHIJIJIGIGEHJJJHIJJIEGHIIJIJIEEIJJJJGIJBFGGGIJIIFGIIIJJIHIIJJJJJJI@EIGHHHGHHFFFFF_Mismatch_2_Sense_+_Library_PoolT
TATTGTTCTTCATTTTATTGTTATTCAGTAAGGTTCATCATTGTAACCCTAGTTTGTAATGTAATATTAATAAAAACTTGTCACATGATTCATT
>Frequency_1_QualityScore_DAFHFDHHEDEEFG>CE;AFFH<HEEC?+?ECEAH*CA@<DG3B3:?F<?DD@BBFGDG?BACHGIG>DFF@F=D==>EEFEHHFECDD_Mismatch_1_Sense_+_Library_PoolT
CTTCATTTTATTGTTGTTCAGTAAGGTTCATCATTGTAACCCTAGTTTGTAATGTAATATTAATAAAAACTTGTCACATGATTCATTAA
>Frequency_1_QualityScore_FFHHHHHJJJJJJJJJIJJJJIJJJJJJJJIIJJJJJJIJJIJGHIJJJJJJJIJJJJJJJJJJIJHIJHIHIIJIJJJJJJJHHHHHFFFFDF_Mismatch_2_Sense_+_Library_PoolT
TCCTGTTATTGATTGTTCTTCATTTTATTGTTATTCAGTAAGGTTCATCATTGTAACCCTATTTTGTAATGTAATATTAATAAAAACTTGTCAC
>Frequency_1_QualityScore_FFHHHHHJJJJJJIJIIJJIJJJJJIJJIJIGIDGIJJJJJJJJJJJJIJJJJIJIJJJJJJJJIJJJIHJHHHHHHHFFFFFEEDEEEDDDDE_Mismatch_1_Sense_+_Library_PoolT
CTGAGCCTGAACTTGAGCTTGCTTTCACTCCAGTATATACCTCCTTTCTTTGTTTTCCTGTGTTGGCTCTCTGATCACTTTTCTCACCAGTCAT
>Frequency_1_QualityScore_FFHHHHHIIJJIIJJJJIJJIIJJJJIHJJIJJJJIJJGGGJJJIJJIIJHIIJJJJJJIEHHHFFFFFBDDDDDDDDDDDDDDEDDCDDDDDB_Mismatch_1_Sense_+_Library_PoolT
GTTGAGTTCTGGATATGTCTGCTCCTCACTATTTTGGGTTACCTACCCGGAATTATTTACGCCATCTACGCCATCACCAAGTGAAATCCATGGC
>Frequency_1_QualityScore_DDFDHF?EHA?@DB:<@EGG>GEG98CEHHGIFC?F<10;FHEHIDH<8BECH>BDE>6@ADC_Mismatch_0_Sense_+_Library_PoolT
CCTCACTATTTTGGGGTACCTACCCGGAATTATTTACGCCATCTACGCCATCACCAAGTGAAA
>Frequency_1_QualityScore_DFHFHHHJJJJJJJJJJJJJIJJJGJIJIJJFHIJJJJJJJIJIJJJJJJHJIIHIJJJIIJJJJJIGGHJIJJJIJJIIJHHHHGHHFFFFFF_Mismatch_2_Sense_+_Library_PoolT
TTGTTCTTCATTTTATTGTTATTCAGTAAGGTTCATCATTGTAACCCTAGTTTGTAATGTAATATTAATAAAAACTTGTCACATGATTCATTAA
>Frequency_1_QualityScore_DDFBFFHIIIGIGCBHCBEHHEHGFGAFCEAGEDHDFGIEGDGCGHEHIIGGEGGICHHIFEEFHIIID@GEHIGIIHEAHFHFH_Mismatch_1_Sense_+_Library_PoolT
CTTCATTTTATTGTTGTTCAGTAAGGTTCATCATTGTAACCCTAGTTTGTAATGTAATATTAATAAAAACTTGTCACATTATTCA
>Frequency_1_QualityScore_FFHHFHHIJJJIJJJJJJIIIIIEHIJJJJHIIJIJJJJJJJJIIJJJJJJJJJJJJHHIIIGHHIJIJJIHHHHHHFFFFFFFEEEEEECCDD_Mismatch_0_Sense_+_Library_PoolT
TGAGTGGTTGGAATAACTATTAGTGCTTGGATAATCTTGTTACCTTTTTCAACCAAGTTCAAATCTTATCCAAGTTCAAATCTTATCTTGTAAC
>Frequency_1_QualityScore_FFHHGHHHHHJIHHIHHHIHHGHIIIGIHIJHGIJJJJJGGHIIHFFEHIGHFFHGHIJGHJJIGJJEHDHHGHEHHEHHHFFFFF;AEEECCC_Mismatch_0_Sense_+_Library_PoolT
TGTTGTTCAGTAAGGTTCATCATTGTAACCCTAGTTTGTAATGTAATATTAATAAAAACTTGTCACATGATTCATTACAGTTACTGAGTTAACA
>Frequency_1_QualityScore_FFHHGHHJJJIJJJJFHJJJJEGIIGGIJJJJIJHJJJIIJJJGIIIJJJJJIJJJJJJJJJJJIIIIGIGGJJIJIIGHHHHHHFEFFFFEEE_Mismatch_0_Sense_+_Library_PoolC
TGTTGTTCAGTAAGGTTCATCATTGTAACCCTAGTTTGTAATGTAATATTAATAAAAACTTGTCACATGATTCATTACAGTTACTGAGTTAACA
>Frequency_1_QualityScore_ADD>DDAGI8EFHGHIIIIGHIIIIIIGII@@FEGIEHGGGEHDEHE;3(;@D@C;>@;@>>3?A@BB@6;@BBC<@BCCCACCABBC?ACCC@_Mismatch_1_Sense_+_Library_PoolT
ATTTTGGGGTATCTACCCGGAATTATTTACGCCATCTACGCCATCACCAAGTGAAATCCATGGCTGGGGCTGCGGTCTCTCCAACCAGATTTGA
>Frequency_1_QualityScore_DEBFFDHIIIIIIIGIIIIIIIIEIIIIHIIIIIEHIIHGGIIIIIIBBFHFHIIIIIIIIIIIIIIDGGGIEGGHHIDIHFHHFHHFFFD_Mismatch_1_Sense_+_Library_PoolT
TTCTTCATTTTATTGTTGTTCAGTAAGGTTCATTATTGTAACCCTAGTTTGTAATGTAATATTAATAAAAACTTGTCACATGATTCATTAC
>Frequency_1_QualityScore_FFHHHHHJJJJJIJIJIIJDHGIGFGIJJIFGIIII?FFBGIJJFIICEDGFHHAEHGFFFFEDDEEDCC@CCD@AADDDDDCEDDCCCDDDDD_Mismatch_1_Sense_+_Library_PoolT
GCCATCATCAAGTGAAATCCATGGCTGGGGCTGCGGTCTCTCCAACCAGATTTGATTTAGGAACCTCCTGTTATTGATTGTTCTTCATTTTATT
>Frequency_1_QualityScore_FFGHFHHFGIJGIJJIIIJGHGFBGGIGGEGGGIIIGEGGAFFAFGCGGGAE:;A>EDDFFCEEDEECDDEDDCCCEDDDEEEDFDDDDDDEDD_Mismatch_2_Sense_+_Library_PoolT
ACAAGTGAAATCCATGGCTGGGGCTGCGGTCTCTCCAACCAGATTTGATTTAGGAACCTCCTGTTATTGATTGTTCTTCATTTTATTGTTATTC
>Frequency_1_QualityScore_EFADA?DHAFHIGGHGIIIBGFAGHEGBGEHIIGIIE=;@FIGCG@>A?AC=;7;B>?ACEEE@B?;?@8?89-)5@C>CCCCBBA8@@CCDCC_Mismatch_1_Sense_+_Library_PoolT
TTTGGGGTAGCTACCCGGAATTATTTACGCCATCTACGCCATCACCAAGTGAAATCCATGGCTGGGGCTGCGGTCTCTCCAACCAGATTTGATT
>Frequency_1_QualityScore_FFHHHHHJJJJJJJJJJJJJIJJIIJDHIJJJJJJJJJJCHJJJGIIJGIJHHHHHFFFFEEEEEECEDDDDDEDDDEFFEEDDDEDDDDDEDE_Mismatch_1_Sense_+_Library_PoolT
GGTGAAATCCATGGCTGGGGCTGCGGTCTCTCCAACCAGATTTGATTTAGGAACCTCCTGTTATTGATTGTTCTTCATTTTATTGTTGTTCAGT
>Frequency_1_QualityScore_@A@?BFHI>GIGIHHG>HBAF>?FB9?CF@@BA<D9?)?(?;BB=@CDFIAAE>EE>C:.;\9BC>>C@5;38?CCCCC?B@@C>4:4>@:>C@_Mismatch_2_Sense_+_Library_PoolT
GTTGAGTTCTGGATATGTCTGCTCCTCACTATTTTGGGGCACCTACCTGGAATTATTTACGCCATCTACGCCATCACCAAGTGAAATCCATGGC
>Frequency_1_QualityScore_FFHHHCFGIJJJJJJHJIJJJIJJHIJJHIJJJIIJJJJJJIJJJJJJJIIJIIIIJIJJJIJJJJJII_Mismatch_1_Sense_+_Library_PoolT
TAAGGTTCATCATTGTAACCCTAGTTTGTAATGTAATATTAATAAAAACTTGTCACATGATTCATTCCA
>Frequency_1_QualityScore_FDFHGGGJJJIIIIJIGHIJIJEGHIGIJIIDIFGIIIHHGIJIIIIFIJIJIGDAGCGEFEHIGGHGEHIGIJIG_Mismatch_1_Sense_+_Library_PoolT
ACATGATTCATTACAGTTACTGAGTTAACAGCTCTTTGTTGAAATTATTTTCTAAAGATAATATGAATTATTTGAC
>Frequency_1_QualityScore_FFHHHHHJJJJJJJJJIJJJIJJJJJJJJJJIJJJFHIJJJJJJJJIIHGIHHHHHHHFFFFFDDEDDDDCDEDDCEDDDDDECDEEEFEEDDD_Mismatch_1_Sense_+_Library_PoolT
TCATCACCAAGTGAAATCCATGGCTGGGGCTGCGGTCTCTCCAACCAGATTTGATTTAGGAACCTCCTGTTATTGATTGTTCTTCATTTTATTG
>Frequency_1_QualityScore_FFHHHHHJJJJIIJJJJJJJJJJJJJJJJIIJJJJJJIIJJJJJIIJIJJJGIJJJIJJIJJJJJJJDHCHIJJJJHHHHHHHFFFFFFFFEE;_Mismatch_0_Sense_+_Library_PoolT
ATAAAAACTTGTCACATGATTCATTACAGTTACTGAGTTAACAGCTCTTTGTTGAAATTATTTTCTAAAGATAATATGAATTATTTGATGATGT
>Frequency_1_QualityScore_FFHHHHHJJJJIJJJIJGIJBHIJJIJIIDHIIJJJJJJIEHJJJJJJJJIJJHHHHHFFFDDDDDDDDDDDDDEDDDDDDDDDDDDBDDDBDD_Mismatch_1_Sense_+_Library_PoolT
GGATATGTCTGCTCCTCACTATTTTGGGGTACCTACCGGGAATTATTTACGCCATCTACGCCATCACCAAGTGAAATCCATGGCTGGGGCTGCG
>Frequency_1_QualityScore_FFHHGHGIIIIIJJIJJJJJIIJJIJIHJIIJIHJEFHIIJIIJIFHGIJIJJJJJIJJJJJJJJJEFHFFFFFFDDDDDDCDDCDDCCC>CCD_Mismatch_2_Sense_+_Library_PoolT
AGCCATGTTGAGTTCTGGATATGTCTGCTCCTCACTATTTTGGGGTACCTACCTGGAATTATTTACGCCATCTACGCCATCACCAAGTGAAATC
>Frequency_1_QualityScore_FFHHFHFJJIGGHHGIJHIHIGIIGGIHIIIJIJIIIGHIGGHIHHGHIJIIGCHIFGHFFGFIIEGIHGEHI_Mismatch_2_Sense_+_Library_PoolT
TTTTATTGTTATTCAGTAAGGTTCATCATTGTAACCCTAGTTTGTAATGTAATATTAATAAAAACTTGTCGCA
>Frequency_1_QualityScore_FFHHHHHJJJJJIJJJJIJIJJIJJIIJJJJJJJGIJIJJIIJJJJJIJJJJJJJIIHJJJJIGDHIEHGGIGIHJJHIJJHGFFFFFEDEECE_Mismatch_0_Sense_+_Library_PoolT
GAAATTATTTTCTAAAGATAATATGAATTATTTGATGATGTGATTTGTCATTGTCAATTTGGAGTAGATATGAGTGGTTCGGAATAGCTTTTAG
>Frequency_1_QualityScore_FFHHHHHJJJJJJJJJJJJJJ@EHIIEGJIJJJJJJJJIIJJJJJJJJJJJJJJJJIJIJJJJIJJJJJGHIIJJ_Mismatch_0_Sense_+_Library_PoolT
ACATGATTCATTACAGTTACTGAGTTAACAGCTCTTTGTTGAAATTATTTTCTAAAGATAATATGAATTATTTGA
>Frequency_1_QualityScore_FFHHHHHJJJJJHGIJJHIJIJJJJJJJJJJIJJJJHIJJHIJJJGIJJJJJJJJJJJJJJJIJIJIJJHJIJJJJJJJHHH_Mismatch_2_Sense_+_Library_PoolT
ATTGTTGTTCAGTAAGGTTCATCATTGTAACCCTAGTTTGTAATGTAATATTAATAAAAACTTGTCACATGATTCATTACGA
>Frequency_1_QualityScore_FFHHHHHJIJJJJJJJJJJJJCHFHEHHJJJJJJJFHIIJJJJJJIJIJJJJJJJJIHHFFFFFECDDD?DDDDDDDDDDCDDDDDDDCDDDDD_Mismatch_1_Sense_+_Library_PoolT
AGTTCTGGATATGTCTGCTCCTCACTATTTTGGGGTACCTACCGGGAATTATTTACGCCATCTACGCCATCACCAAGTGAAATCCATGGCTGGG
>Frequency_1_QualityScore_FFHHHHHJJJJJJJIJIJJJJJIIJJJJJJJJJJJJJJJJJJJJJJJJIIJJJIIIJJJJJJJJJJIIIIIHIJHHHHHFFFFFEECEDCCDDD_Mismatch_1_Sense_+_Library_PoolT
TGCTTTCACTCCAGTATATACCTCCTTTCTTTGTTTTCCTGTGTTGGCTCTCTGATCACTTTTCTCACCAGTCATCGTCATCTCAATCACAATG
>Frequency_1_QualityScore_FFHHHGHIFJJIGIIIJJJJIJJJJJJJJFGGGIJJJJFIIJGIIIIGCGGGIGGIIJIJIGIJJJJJIFGHII_Mismatch_0_Sense_+_Library_PoolT
TTATTGTTGTTCAGTAAGGTTCATCATTGTAACCCTAGTTTGTAATGTAATATTAATAAAAACTTGTCACATGA
>Frequency_1_QualityScore_DDDHCBDFIB?GIAI?E@CBFF<<E?@FFGHHIC>FHCEHHGH@HIEH_Mismatch_1_Sense_+_Library_PoolT
CTAGTTTGTAATGTAATATTAATAGAAACTTGTCACATGATTCATTAC
>Frequency_1_QualityScore_FFHHHHHHJJICHIJJIJJJJJIJJJIJJJJJJGGIJJJJJJJIIIJJJJJIJJJJJJJJJJJJJJJIJHHIIHHHHHFFFFFFEEEEDEFDEF_Mismatch_2_Sense_+_Library_PoolT
GATTGTTCTTCATTTTATTGTTATTCAGTAAGGTTCATCATTGTAACCCTATTTTGTAATGTAATATTAATAAAAACTTGTCACATGATTCATT
>Frequency_1_QualityScore_FFHHHHHJJJJ+CGIJJJJJJIJIIIIJJJJJIJJJJIIJJJJJJJJJJJJJJGHFFFEEEEEEDDDBDCCDEDDEDDCDDDDDDDDDDCDDCD_Mismatch_1_Sense_+_Library_PoolT
ATTATTTACGCTATCTACGCCATCACCAAGTGAAATCCATGGCTGGGGCTGCGGTCTCTCCAACCAGATTTGATTTAGGAACCTCCTGTTATTG
>Frequency_1_QualityScore_FFHHHHHJJJJJJJJJJJJIJJJJJJIIJIJJJJJJJJJJJJJJJJJJJJJ_Mismatch_0_Sense_+_Library_PoolT
ACAGCTCTTTGTTGAAATTATTTTCTAAAGATAATATGAATTATTTGATGA
>Frequency_1_QualityScore_FFHHHHHIJJJHIJJJJJJJIIJJJIIJJJJJIJJJJJIJJIJIJJJJHHJJJJIJJCHGFJGGIIIIJJHHCHFGHEEDFFFEEEECEDDCCD_Mismatch_0_Sense_+_Library_PoolT
CCTACTTATCTACTTGCTTTCTTGATCCTGAGCCTGAGCCTGAGCCTGAACTTGAGCTTGCTTTCACTCCAGTATATACCTCCTTTCTCTGTTT
>Frequency_1_QualityScore_DBFDHFAGG@FGDHHHGD>FHCHGG?DHGI<DGAEHB;??:FEA;8@=:8;?CB;A9=A>@>ACD@CCDCC>C>2895<CC4>CDCCCDCC@CC_Mismatch_1_Sense_+_Library_PoolT
ACGCCATCTACGCCATCACCAAGTGAAATCCATGGCTGGGGCTGCGGTCTCTCCAACCATATTTGATTTAGGAACCTCCTGTTATTGATTGTTC
>Frequency_1_QualityScore_FFHHHHHJJJJFHHIJJJJJJJJJJJJJJJJJGIJJJJJIJIJJJJHHHHHFFFFFFEEEEEEDDDDDDDDDDDDDD>DDDDDDDDDDBDBCDD_Mismatch_2_Sense_+_Library_PoolT
CTATTTTGGGGTACCTACCGGGAATTATTTACGCCATCTACGCCATCACCAATTGAAATCCATGGCTGGGGCTGCGGTCTCTCCAACCAGATTT
>Frequency_1_QualityScore_FFGDHFHJGGIDHIJJCEGGIGIJJIGIJJJJJFJFIIJFHIJJHIHJGIIJJJJGHJIJJJJJIIIIJGHHHHHHHFFFFEFE_Mismatch_0_Sense_+_Library_PoolT
TTGTTGTTCAGTAAGGTTCATCATTGTAACCCTAGTTTGTAATGTAATATTAATAAAAACTTGTCACATGATTCATTACAGTTA
>Frequency_1_QualityScore_FFHHHHHIJJJJJJJJJJJIJHGIJJFHIJJJJJJJIJJJJJJJJGIJJIIEIJIIGIJIIJJJJJJJIIGHJJIJJIIIHHHHHHHFF_Mismatch_2_Sense_+_Library_PoolT
CTTCATTTTATTGTTGCTCAGTAAGGTTCATCATTGTAACCCTAGTTTGTAATGTAATATTAATAAAAACTTTTCACATGATTCATTAC
>Frequency_1_QualityScore_FFFHHHHJJJJJJJJJIJJIJJJJJGIIJJIJJJIJJJIIJJJJJGIJJJJGGIJIIGGHJJJJJJJIGCHGIGIHIIIFGHEFFDFFFEFDCC_Mismatch_1_Sense_+_Library_PoolT
GGTTCATCATTGTAACCCTAGTTTGTAATGTAATATTAATAAAAACTTGTCACATGATTCATTACAGTTACTGAGTTAACAGCTCTTTGTAGAA
>Frequency_1_QualityScore_FEDHHHHJIJJIJIIJJJJIGJIJEHIIIJJJJJJIJIIJJJJFIJJIJJJIHIIJIJJJJIJGIJJJJGIJHIGIJ_Mismatch_1_Sense_+_Library_PoolT
TCATTTTATTGTTGCTCAGTAAGGTTCATCATTGTAACCCTAGTTTGTAATGTAATATTAATAAAAACTTGTCACAT
>Frequency_1_QualityScore_?DFFF?<8./=@FE4@FFAC@E=?7;3==?C...7;>;=@;6>@@5/;==8(5@BA?:@?BBBB>:@AB38995?9:4+<-55??A49>8?BBB_Mismatch_1_Sense_+_Library_PoolT
CGGCTGCCATGTTGAGTTCTGGATATGTCTGCTCCTCACTATTTTGGGGTACCTACCTGGAATTATTTACGCCATCTACGCCATCACCAAGTGA
>Frequency_1_QualityScore_DDDHDHDHEFHGC<<?ACFHGIIDGAE@CFEGHE?FEGHIGB9BDBFG?@?FHBE=@@FA@CH77=ACEE(.7..;3>C3>(5;A(5;A>C39:_Mismatch_2_Sense_+_Library_PoolT
TATAGACATCTTGTTGGCCATAATTCTGCCTCCGTTGGGAGTCTTTCTCAGATTCGGCTGCCATGTTGAGATCTGGATATGTCTGATCCTCACT
>Frequency_1_QualityScore_FFHHGGHJJJJGIIJJEIJJJIGGGGBHGIIIJJJJJJJJJJJJFHIICFHFDGIGIIIIIJGFHGEDF?AC@CCAACCCADDDCC:ADCDDFD_Mismatch_1_Sense_+_Library_PoolT
CAGCAACCTTTATAGACATCTTGTTGGCCATAATTCTGCCTCCGTTGGTAGTCTTTCTCAGATTCGGCTGCCATGTTGAGTTCTGGATATGTCT
>Frequency_1_QualityScore_FFHHHHHJJJJJJJJJJIJJJJHIIJJJIJJJJJIJJJJJJJJJJJJJJJIJJJIIJJJJJJIJIJIJJJIIIIIIJHHHHHHHFFFFFFFEED_Mismatch_0_Sense_+_Library_PoolT
ATTTTATTGTTGTTCAGTAAGGTTCATCATTGTAACCCTAGTTTGTAATGTAATATTAATAAAAACTTGTCACATGATTCATTACAGTTACTGA
>Frequency_1_QualityScore_FFHHHHHJJGJGHIIJJJJJJIJJJJJJIJJJJIJIJJJJ@FHIJJEGIJJJJIJEGEIIIIHBFGHHHFFFDABDDDCCBDDDDDCCCEFEEE_Mismatch_1_Sense_+_Library_PoolT
TCCGTTGGGAGTCTTTCTCAGATTCGGCTGCCATGTTGAGTTCTGGATATGTCTGCTCCTCACTATTTTGGGGTACCTACCTGGAATTATTTAC
>Frequency_1_QualityScore_D?:1CC??8?C<?CED?CBGEIDFFB9:?0)?FA?B?4F309.=B)=F>=4==74)7==@@EFBE>EDDD63\935;A3(9::?<BABBB@AD@_Mismatch_1_Sense_+_Library_PoolC
TCCGTTGGGAGTCTTTCTCAGATTCGGCTGCCATGTTGAGTTCTGGATATGTCTGCTCCTCACTATTTTGGGGTACCTACCTGGAATTATTTAC
>Frequency_1_QualityScore_:DH?FHBHF9B?GDFGIIIIGHGIGIIIIDHHGIGIFIIFFDFFCC3;BCCC>CCCB?ABACACAC@C@AC>ABBCCB<>CC@CC@:@>A>>@D_Mismatch_1_Sense_+_Library_PoolT
CGCCATCTAGGCCATCACCAAGTGAAATCCATGGCTGGGGCTGCGGTCTCTCCAACCAGATTTGATTTAGGAACCTCCTGTTATTGATTGTTCT
>Frequency_1_QualityScore_FFHHHHHJJIJJJJJJJJJJIJJJJJFHJJJJJGHIJJJJJIJIJJJJJJJJJJIIJGIJHHEEHGHFFDFFFEEEEEEDDDCDDCCDDECCBD_Mismatch_0_Sense_+_Library_PoolT
TCTTGTTGGCCATAATTCTGCCTCCGTTGGGAGTCTTTCTCAGATTCGGCTGCCATGTTGAGTTCTGGATATGTCTGCTCCTCACTATTTTGGG
>Frequency_1_QualityScore_FFHHHHHJJJJIJJIJJIJJJJJ@DHIJJJJJJIIJJJJJJJJJJJJJJJHHHHFFFDEEEDCBDCCCDCDDDDDDDDDDBDDDDDDBD>BBDD_Mismatch_1_Sense_+_Library_PoolT
GTCTGCTCCTCACTATTTTGGGGTACCTACCCGGAATTATTTACGCCATCTACGCCATCACCAAGTGAAATCCATGGCTTGGGCTGCGGTCTCT
>Frequency_1_QualityScore_FFHHHHHJJJJIJIJJFHIJJJJJJJIJJJJJJJJGGIJIJJJJIIJIIIIIJIIIJJJJJIJIJJJJJIJJJJJJJIG_Mismatch_1_Sense_+_Library_PoolT
TTGTTATTCAGTAAGGTTCATCATTGTAACCCTAGTTTGTAATGTAATATTAATAAAAACTTGTCACATGATTCATTAC
>Frequency_1_QualityScore_FFHHHHHJJJJJHHIJJJJJJHIJJHJJJJHIIIJJJIJJJJJJJJJJJJIG_Mismatch_0_Sense_+_Library_PoolT
GGTTCATCATTGTAACCCTAGTTTGTAATGTAATATTAATAAAAACTTGTCA
>Frequency_1_QualityScore_;DDD<DB1:)+A)222<CE*C9*::*C?0B))0?4*?D_Mismatch_1_Sense_+_Library_PoolT
CTCCGTTGGGAGACTTTCTCAGATTCGGCTGCCATGTT
>Frequency_1_QualityScore_BDFHAH?<@BHI@FF<CF:EBHGI9EFBBGCBFAGEBB<DGED<BCC9BC_Mismatch_1_Sense_+_Library_PoolT
ACCTGGAATTATTTACGCCATCTACGCCATCACCAAGTGAAATCCATGGC
>Frequency_1_QualityScore_FFHGGHHIJIIGJJJIJJJIHFHHIJJJJJIJIIJJJJJIJJJIIIJJJJJJJIIGHIIJJIJJHHFFFBCEEDCDDDEDDDDDDDDDDDDDBD_Mismatch_2_Sense_+_Library_PoolT
TTCTGGATATGTCTGCTCCTCACTATTTTGGGTTACCTACCTGGAATTATTTACGCCATCTACGCCATCACCAAGTGAAATCCATGGCTGGGGC
>Frequency_1_QualityScore_FDFHGHDIGGGAGGHA>CEHIIIIIIGGGEIGH@DBDBFDEHIHGIIIIIIII=FDCHIII@CFHIIEDAEHHHEDFFFFFCECECEEBCBCCC_Mismatch_0_Sense_+_Library_PoolT
CCTGAGCCTGAACTTGAGCTTGCTTTCACTCCAGTATATACCTCCTTTCTCTGTTTTCCTGTGTTGGCTCTCTGATCACTTTTCTCACCAGTCA
>Frequency_1_QualityScore_FFHHHHHIJJJJHJIJGJJJJJJJJJJJIJJJJJJJJJJJJJJJJJJJJJJJJJJJJJJJIIJIII@HHHHIJHFHHHHHFFFFECEEEEEEFD_Mismatch_1_Sense_+_Library_PoolT
CAACCAGATTTGATTTAGGAACCTCCTGTTATTGATTGTTCTTCATTTTATTTTTGTTCAGTAAGGTTCATCATTGTAACCCTAGTTTGTAATG
>Frequency_1_QualityScore_FDBFHDF@FHI@IEFHHEIADGHIGIIGIIGJGICGGCGHGIEIIJICGGCHGCHBGFGIIDHGBHAG@@;=CG_Mismatch_1_Sense_+_Library_PoolT
TAGTTTGTAATGTAATATTAATAAAAACTTGTCACATGATTCATTACAGTTACTGAGTTAACAGCTCTTTGTTA
>Frequency_1_QualityScore_FFGHHHHJJIIHHIJJIIGIJJJJJHIIJJGGIGHHIJJEBFHIJJJIJJJIJJJIJGHIGGGGI_Mismatch_0_Sense_+_Library_PoolT
CAGTTACTGAGTTAACAGCTCTTTGTTGAAATTATTTTCTAAAGATAATATGAATTATTTGATGA
>Frequency_1_QualityScore_EDFHGGDGGGIIIBHHIGIJHIIJJJJGIIBEGIIIJIJGGHHIJIJBH??FFFGHJJIJGIJIIIJGGGEGIJBCDGHEEFGHAEEFDFCCCC_Mismatch_1_Sense_+_Library_PoolT
TGTTCTTCATTTTATTGTTGTTCAGTAAGGTTCATCATTGTAACCCTAGTTTGTAATGTAATATTAATAAAAACTTTTCACATGATTCATTACA
>Frequency_1_QualityScore_DEFHHHDIGHHIGIJJII7EAGHGGHIJJGGGGHGGFHGGHCGHHIIJFIGHHGHEDCDDCDD;@B@>@?CCCB???C:ACC>CDCDCC:?BDD_Mismatch_2_Sense_+_Library_PoolT
ATACCGGGAATTATTTACGCCATCTACGCCATCACCAAGTGAAATCCATGGCTGGGGCTGCGGTCTCTCCAACCAGATTTGATTTAGGAACCTC
>Frequency_1_QualityScore_FFHHHHHJJJIJGIJJJJJJJJJJIJJJJJIIJJJJIJJJIJJJJJJJJJHHHFFCDADDDDDDDDDD<AACDCDCDDECDCDDDDDDDDDCDD_Mismatch_1_Sense_+_Library_PoolT
GGAATTATTTACGCCATCTACGCCATAACCAAGTGAAATCCATGGCTGGGGCTGCGGTCTCTCCAACCAGATTTGATTTAGGAACCTCCTGTTA
>Frequency_1_QualityScore_FFHGGGHJGGGIGIIIJIGGIJGJIBFGIGDHIIEIIICHIEIJGIHGHFHGIJI_Mismatch_1_Sense_+_Library_PoolT
CGTTCATCATTGTAACCCTAGTTTGTAATGTAATATTAATAAAAACTTGTCACAT
>Frequency_1_QualityScore_FFHHHHHJJIJJJJJGHHJIJJJJJJGIFHIJJFHIJHJJHIIJJJIJJJIHHHHEHHHFFFFFFDEFEACEEDDDDDDDEDEECDD>ACDDDD_Mismatch_0_Sense_+_Library_PoolT
TGGCTGGGGCTGCGGTCTCTCCAACCAGATTTGATTTAGGAACCTCCTGTTATTGATTGTTCTTCATTTTATTGTTGTTCAGTAAGGTTCATCA
>Frequency_1_QualityScore_DFHHHHHJJIIIIGI@FAFFFHCFHIFHFHGIIFGIJGGIFHIJJJJHHCHHHHFFFFFFEDEEC@CDFACDDDCCDDDCCDDDDDD>AACDDC_Mismatch_0_Sense_+_Library_PoolC
TGGCTGGGGCTGCGGTCTCTCCAACCAGATTTGATTTAGGAACCTCCTGTTATTGATTGTTCTTCATTTTATTGTTGTTCAGTAAGGTTCATCA
>Frequency_1_QualityScore_DDHHHHHJJJJJJJJJJJJJJJJJJJHIHIJJJFHJJIJJJJJIIIIIJJJIGIJJHJJJJHHGIIJJIGGHIJJJJJJHHHHGHFFFFFFFEE_Mismatch_2_Sense_+_Library_PoolT
TATTGTTCTTCATTTTATTGTTGCTCAGTAAGGTTCATCATTGTAACCCTAGTTTGTAATGTAATATTAATAAAAACTTGTCACATGATTCATT
>Frequency_1_QualityScore_FFHHHHHJJJJJJJJJJJJJJJJJJIJJJJJJJJJJJJJJJJHHHFFABBDDDDDDDDDDACDDDCDDECDDDDDDDDDDDDDDEDDDEDDCDD_Mismatch_1_Sense_+_Library_PoolT
CCGCCATCTACGCCATCACCAAGTGAAATCCATGGCTGGGGCTGCGGTCTCTCCAACCAGATTTGATTTAGGAACCTCCTGTTATTGATTGTTC
>Frequency_1_QualityScore_FFFFHFHEDGIJJIIJJJJJ<EHHIJEHIJIJJJJJJIJJIGIIJJJFIJHJJJJIGEHHHHHFFFDFCCECEDEEEDDDCDDDACBDBBB8CA_Mismatch_0_Sense_+_Library_PoolT
TCACCAGTCATCGTCATCTCAATCACAATGAGGGAGGGCACAGCAACCTTTATAGACATCTTGTTGGCCATAATTCTGCCTCCGTTGGGAGTCT
>Frequency_1_QualityScore_FFHHHHGJJJJJGJJJIJJJJJJIJJIJJJJIJJJJJJJJJJJJJIIJIIHGBFHIJIJIIJHFEHFHFBDBECEDDEDDDCDDEDD@CDDDDE_Mismatch_1_Sense_+_Library_PoolT
ACATCAACCTTTATAGACATCTTGTTGGCCATAATTCTGCCTCCGTTGGGAGTCTTTCTCAGATTCGGCTGCCATGTTGAGTTCTGGATATGTC
>Frequency_1_QualityScore_DDBHFHFGIIJFHHIJIJIDIIIJDGIIGIIJIHEHIJJJCGIIIJJIJJJIJCIJJIJIIJGIIJJIJGEHIGIHIGGFEFECFFFDFFEEEF_Mismatch_1_Sense_+_Library_PoolT
GATTGTTCTTCATTTTATTGTTGTTCAGTAAGGTTCATCATTGTAACCCTAGTTTGTAATGTAATATTAATAAAAACTTGTCACATTATTCATT
>Frequency_1_QualityScore_FFHHHHHIJJJJJJJJGJJIJJJIJJIJIJJJJGHJJJJJJJJJJJJJJJJJGIJJIJJJJIIJJJJJJJHIJJJJJIJHHHHGHFFDFFFFEE_Mismatch_1_Sense_+_Library_PoolC
GATTGTTCTTCATTTTATTGTTGTTCAGTAAGGTTCATCATTGTAACCCTAGTTTGTAATGTAATATTAATAAAAACTTGTCACATTATTCATT
>Frequency_1_QualityScore_FFHHHHHJIJIJJJJHHJJJJJJJIIJJJJJJJJHJJJIJJJJIIIIJJJIIJIIIJJJJJJJJJ_Mismatch_2_Sense_+_Library_PoolT
TGTTGCTCAGTAAGGTTCATCATTGTAACCCTAGTTTGTAATGTAATATTAATAAAAACTTGGCA
>Frequency_1_QualityScore_D?F<AACG>C9@EH<?<@FF?DCEG>BBFCEF*?F@?D<BFBDD@FAFBCFCF@FCDDEEE4=ED\,6;.6;?>@BB69@BABAB_Mismatch_2_Sense_+_Library_PoolT
GAGTCTTTCTCAAATTCGGCTGCCATGTTGAGTTCTGGATATGTCTGCTCCTCACTATTTTGGGGTACCTACCGGGAATTATTTA
>Frequency_1_QualityScore_FFHHHHFJJJJJJJJJJJJJJIJJHIJJJJJIJIJJJJHIJJJJJJJJJJIJJJJIJIJJJIJIIJIJGCHHJIJJJJJIJHGHHHFFFFFFEE_Mismatch_1_Sense_+_Library_PoolT
TTATTGATTGTTCTTCATTTTATTGTTGTTCAGTAAGGTTCATCATTGTAACCCTATTTTGTAATGTAATATTAATAAAAACTTGTCACATGAT
>Frequency_1_QualityScore_B?32C:DF9E<EHAIFCHGICDAC@CGI;FA?C?FDG<?DGIE8B6;@;7-.8@;FA)/=7.@DE_Mismatch_0_Sense_+_Library_PoolT
AGCAACCTTTATAGACATCTTGTTGGCCATAATTCTGCCTCCGTTGGGAGTCTTTCTCAGATTCG
>Frequency_1_QualityScore_FEDHHGGIIIHGFHGFEHIIHHIIIJIIJJJGHGHIJIJIIICBFHIIDFDFGIIIIJJJIIIJIGICC=FGIEGGHIIGHGHGFFHBDFFFFC_Mismatch_2_Sense_+_Library_PoolT
GAACCTCCTGTTATTGATTGTTCTTCATTTTATTGTTATTCAGTAAGGTTCATCATTGTAACCCTAGTTTGTAATGTAATATTAATAGAAACTT
>Frequency_1_QualityScore_FFHFHHHJJJJJJJIJJJJJJJJJJJGIJJJIIJJJGIIJJJJJJJJJJJJJIJJJJJJJJJJJJJJJIHIIJJJJIIJJJHHHGHFFFFFFEE_Mismatch_0_Sense_+_Library_PoolT
AGGTTCATCATTGTAACCCTAGTTTGTAATGTAATATTAATAAAAACTTGTCACATGATTCATTACAGTTACTGAGTTAACAGCTCTTTGTTGA
>Frequency_1_QualityScore_DBHDFDHIGGGGDHGJIHGGIJIIIEGGDIJDEEHHHHEHIGEFHG_Mismatch_1_Sense_+_Library_PoolT
ATATTAATAAAAACTTGTCATATGATTCATTACAGTTACTGAGTTA
>Frequency_1_QualityScore_FFDHAHHJIGGIIJIIJJGIIGEHICFFHIJJJIJJIGHIJJJJHIIJHIJIIIIIIJDECIGIIJJJJHIJJIJIJIJHHHHHGHFFFDDFFE_Mismatch_0_Sense_+_Library_PoolT
TTCATTTTATTGTTGTTCAGTAAGGTTCATCATTGTAACCCTAGTTTGTAATGTAATATTAATAAAAACTTGTCACATGATTCATTACAGTTAC
>Frequency_1_QualityScore_FFHHHHHJJJJIIJJJJJJJJJJJHIHIIJJJJJJJJJJJJJJHIIJIFIJJHIJIIJJJJJJJJJJJGGIIIIIJJJHHHHHHHH_Mismatch_1_Sense_+_Library_PoolT
TCATTTTATTGTTGCTCAGTAAGGTTCATCATTGTAACCCTAGTTTGTAATGTAATATTAATAAAAACTTGTCACATGATTCATTA
>Frequency_1_QualityScore_DDHHHFBHGGGGGIIGI;E>ECG<CFGGF?GFGG6F>1?BGHHFG@F@FG>FC:)=D>;=AC>?)77;?;;(6>@D@:;/(35<?ACBB35@_Mismatch_1_Sense_+_Library_PoolT
TTCTGCCTCCGTTGGGAGTCTTTCTCAGATTCGGCTGCCATGTTGAGTTCTGGATATGTCTGCTCCTCACTATTTTGGGGAACCTACCCGGA
>Frequency_1_QualityScore_FFHHHHHJJJIJJJJIJJIJJIJJJGJIIJJJFHIJJJJJJJJJJJHIJJJGIJIIJJJJJJJIIIIIJFHIJJIJJIGHHHHHHFFFFFFFEF_Mismatch_1_Sense_+_Library_PoolT
ATTGTTCTTCATTTTATTGTTGTTCAGTAAGGTTCATCATTGTAACCCTAGTTTGTAATGTAATATTAATAAAAACTTGTCACATGATTCATTT
>Frequency_1_QualityScore_BDFFD?FEF)@FF@?CFFEG)?DF*9BFED(7@@AFEDE;5AE?D3;B;;@CCBA>@BB@;;?<9?B?@30&255&05:@3?39><82(:>@_Mismatch_1_Sense_+_Library_PoolT
ATTTTGGGGGACCTACCCGGAATTATTTACGCCATCTACGCCATCACCAAGTGAAATCCATGGCTGGGGCTGCGGTCTCTCCAACCAGATTT
>Frequency_1_QualityScore_DDH??)8CF@G<HGHIC818):*?4?FD08DCAD)8BB=F9/====C@@==D;\5,,\\(\,\\3>>C>(:?9?1<(:>>@>ACC>(448?_Mismatch_0_Sense_+_Library_PoolT
TACCCGGAATTATTTACGCCATCTACGCCATCACCAAGTGAAATCCATGGCTGGGGCTGCGGTCTCTCCAACCAGATTTGATTTAGGAACC
>Frequency_1_QualityScore_FFDHHHHIJJJHJJIHGIGIIIJJHIIJJJGIJJJJJJJJJJJIIJJJJJJIHGGIGIJIJJJIJIIJJGIGGF_Mismatch_1_Sense_+_Library_PoolT
TCATTTTATTGTTGTTCAGTAAGGTTCATCATTGTAACCCTAGTTTGTAATGTAATATTAATAAAAACTTGCCA
>Frequency_1_QualityScore_FFHHDHHJJJJJHJJIIJIIJGGJIIJJGIJIIGIJJJJIGIJ_Mismatch_0_Sense_+_Library_PoolT
TTGTAACCCTAGTTTGTAATGTAATATTAATAAAAACTTGTCA
>Frequency_1_QualityScore_D8FFF?+A?EFFCHEH><<AH+2++<E::E9C@)1)1?D<D?<6F6.6=B@8BCGGFI>EEAC4=>A=B\\5(;@A@B_Mismatch_2_Sense_+_Library_PoolT
CTGCCAGGTTGAGTTCTGGATATGTCTGCTCCTCACTATTTTGGGGTACCTACCTGGAATTATTTACGCCATCTACGC
>Frequency_1_QualityScore_FFHHHHHJJJJJHJJJJJJJJJIJJJJJJJJJGJIJJJJJJJJJJJJJJJJIJJIJJJJJJJJJJJJJJHIJJJJJGIJJHHHHHHHFFFFDDF_Mismatch_0_Sense_+_Library_PoolT
GATTCATTACAGTTACTGAGTTAACAGCTCTTTGTTGAAATTATTTTCTAAAGATAATATGAATTATTTGATGATGTGATTTGTCATTGTCAAT
>Frequency_1_QualityScore_FFHHHHHJJJJJJGHHIJGIJJJJJIJJJJJJJJJJJJJJJJJJJIIHHHHHHFFFFEEDECEEDDDDDDDDDDDDDDDDDDDDDDDDDD@DDD_Mismatch_0_Sense_+_Library_PoolT
CACTATTTTGGGGTACCTACCCGGAATTATTTACGCCATCTACGCCATCACCAAGTGAAATCCATGGCTGGGGCTGCGGTCTCTCCAACCAGAT
>Frequency_1_QualityScore_DDHGGHHJJGIIJIH<CHGCIIIBGHGGGGHBEIBHECHHIGIHGHIIGCIGIGHGIIJIIEIIICHGDFA_Mismatch_0_Sense_+_Library_PoolT
TCATTACAGTTACTGAGTTAACAGCTCTTTGTTGAAATTATTTTCTAAAGATAATATGAATTATTTGATGA
>Frequency_1_QualityScore_DA8<D:AA?FGB?4AAFH@FF9BFGI99:D??9B@GFF4?0909?00*98?F=8====F3FFED).)=E=AF>.?C?:).77?A6;AC<B_Mismatch_0_Sense_+_Library_PoolT
CCTCCTGTTATTGATTGTTCTTCATTTTATTGTTGTTCAGTAAGGTTCATCATTGTAACCCTAGTTTGTAATGTAATATTAATAAAAACT
>Frequency_1_QualityScore_FFHHHHHJJJJJJJJJJJJJJJJJJIJJJJJHIJJJIJJJJJJJEIIHHHHHHHHFFFFDEEDEDCDDECCDEDDDDDEDDEEEFEEDDDDDDD_Mismatch_1_Sense_+_Library_PoolT
CACCAAGTGAAATCCATGGCTGGGGCTGCGGTCTCTCCAACCAGATTTTATTTAGGAACCTCCTGTTATTGATTGTTCTTCATTTTATTGTTGT
>Frequency_1_QualityScore_DFHFHHHJJJJJJJJJJIJIIJJJJJJJJIJJJJJIJJJJIJJJIJJHIJEIIJGIJFHJJIJJJJIHJGGJJJGHEHHHFFFDFACBCCECFE_Mismatch_1_Sense_+_Library_PoolT
TTGATTTATGAACCTCCTGTTATTGATTGTTCTTCATTTTATTGTTGTTCAGTAAGGTTCATCATTGTAACCCTAGTTTGTAATGTAATATTAA
>Frequency_1_QualityScore_FFGHH>DEGGIFIIGIIIIIHHIHHHHIEGEEHBHEI?EHHGGEHIIIII>FGHGHGFHGFGHCFFA>FHHHCFGGCHGIGECA?CH_Mismatch_1_Sense_+_Library_PoolT
TATTGATTGTTCTTCATTTTATTGTTATTCAGTAAGGTTCATCATTGTAACCCTAGTTTGTAATGTAATATTAATAAAAACTTGTCA
>Frequency_1_QualityScore_FDHHHHDIIJJIJIIJJJJIGJBHIIIJJIGIDGIJIHJJIHJJIIBHHEDDFFCEDDD?CDDCADCDA>:>@?BDDCACECDDDDDE@@CD@A_Mismatch_2_Sense_+_Library_PoolT
CGCCATCTACGCCATCACCAAGTGAAATCCATGGCTGGGGCTGCGGTCTCTCCAACCAGAATTGATTTAGGAACCTCATGTTATTGATTGTTCT
>Frequency_1_QualityScore_FFHHGHHJJIJJJHIJHHJIJJIJHJEHHJJJIJJJJJIIJJJJJGIJJJJJIJIJGIIJJIJHIGIIGHHIJJJJH_Mismatch_0_Sense_+_Library_PoolT
CTTCATTTTATTGTTGTTCAGTAAGGTTCATCATTGTAACCCTAGTTTGTAATGTAATATTAATAAAAACTTGTCAC
>Frequency_1_QualityScore_FFGHHHHJIJJIIJJJJJJIICIJJJIJIHGJJIJJJIFGIIJGIJJJJGCEHHFFFFFFDEECEED?C?CDACCDDCDACCCCCDDCDEEEED_Mismatch_1_Sense_+_Library_PoolT
CCGCCATCACCAAGTGAAATCCATGGCTGGGGCTGCGGTCTCTCCAACCAGATTTGATTTAGGAACCTCCTGTTATTGATTGTTCTTCATTTTA
>Frequency_1_QualityScore_FFHHHGHJJHIJIIJEHJGGJIJJBHJIIJJJJJJIJJIJJHIJIJJJJJJJJJJIJJDIHIJIIJJIJJJIHIJJIGHHHFHHFFFFFEE_Mismatch_1_Sense_+_Library_PoolT
ATGTTATTGATTGTTCTTCATTTTATTGTTGTTCAGTAAGGTTCATCATTGTAACCCTAGTTTGTAATGTAATATTAATAAAAACTTGTCA
>Frequency_1_QualityScore_FFHHHHHJJJJJJJJJJJJJIJIJJJJJJJJJJJJJJJJJJJJJJJJJJIIJJJJJIIIHHGFFFDD?B>CCDDDDDD?B?CDCDDDDEDCDCD_Mismatch_1_Sense_+_Library_PoolT
GTACCTACCTGGAATTATTTACGCCATCTACGCCATCACCAAGTGAAATCCATGGCTGGGGCTGCGGTCTCTCCAACCAGATTTGATTTAGGAA
>Frequency_1_QualityScore_DEHHHHHJJJJIHHGJJJJEGIJJGJFI_Mismatch_0_Sense_+_Library_PoolT
AATAAAAACTTGTCACATGATTCATTAC
>Frequency_1_QualityScore_FFHHBFFFGHIJJJJJIJIGFHIJIDEHIFIIIJIJJJJJJJIIDHHGGIIJJJJJ_Mismatch_0_Sense_+_Library_PoolT
ATCATTGTAACCCTAGTTTGTAATGTAATATTAATAAAAACTTGTCACATGATTCA
>Frequency_1_QualityScore_FFHHHHHJJJJIJJJJGJJJIIJJCHHIJJJJJJIJJJJJIIJIJJJJIIJJIJIIIIIHJJJIGEHJGFHJJJJJII_Mismatch_0_Sense_+_Library_PoolT
TCACATGATTCATTACAGTTACTGAGTTAACAGCTCTTTGTTGAAATTATTTTCTAAAGATAATATGAATTATTTGAT
>Frequency_1_QualityScore_FFGHDFFIJIIJGIGHIJJCHHIHIIBHIJJIGHGGHEIIIEGEHGIIJJJJIJIIDAB8<>CCCCCCD?=B@CCCDCCCDC@CACDDCCB<>>_Mismatch_2_Sense_+_Library_PoolT
CTGGAATTATTTACGCCATCTACTCCATCACCAAGTGAAATCCATGGCTGGGGCTGCGGTCTCTCCAACCAGATTTGATTTAGGAACCTCCTGT
>Frequency_1_QualityScore_FFHGHHHJJJJJJJJHIJIJJJJJIJJJJJJJJJJJJJJJJJJJHHHHHFFFDDDDDDDDBDDDDDDDDCDDDBDDDDEDDEDDDDDDDDDDDD_Mismatch_2_Sense_+_Library_PoolT
TCGGGAATTATTTACGCCATCTACGCCATCACCAAGTGAAATCCATGGCTGGGGCTGCGGTCTCTCCAACCAGATTTGATTTAGGAACCTCCTG
>Frequency_1_QualityScore_FFHHHHHJJJIJJJJHHJJIJJJJJJJJJJJJIIHIIIIIJJJGIJIEHJJJJJIJJJJJJJIIIIJJJJJIJJJJHHHHEEHFEFFDBCCEEE_Mismatch_1_Sense_+_Library_PoolT
TGTTATTCAGTAAGGTTCATCATTGTAACCCTAGTTTGTAATGTAATATTAATAAAAACTTGTCACATGATTCATTACAGTTACTGAGTTAACA
>Frequency_1_QualityScore_DAFHDDBG;:<E:C8::?@?GGG9D?@HE?8CH<FB=CE>77=6;@DC)=)==7;@?@@DCA;>C>CDD@:>;@5>C<>@CC<>CCC_Mismatch_1_Sense_+_Library_PoolT
ATGGCTGGGGCTGCGGTCTCTCCAACCAGATTTGATTTAGGAACCTCCTGTTATTGATTGTTCTTCATTTTATTGTTGCTCAGTAAG
>Frequency_1_QualityScore_FFHHHHHIJJJJIJIHIJIJJIJIIIIIIJJIIIIIIGIIJJJHJIJJIJJJJJJJJJJJJHIEHIJIFIJ_Mismatch_1_Sense_+_Library_PoolT
TCATTGTAACCCTAGTTTGTAATGTAATATTAATAAAAACTTGTCACATGATTCATTACAGTTACTGAGTA
>Frequency_1_QualityScore_ABC:CBFFI4<CEB?CHHCH<F@H>EFHEIIFFFEIFCFIEDF<GG?BG<BBAGEDGGGE?FFFIFFFEFADEEF4=D;EEAA>?CA?DDBBA>_Mismatch_2_Sense_+_Library_PoolT
ACCTCCTGTTATTGATTGTTCTTCATTTTATTGTTATTCAGTAAGGTTCCTCATTGTAACCCTAGTTTGTAATGTAATATTAATAAAAACTTGT
>Frequency_1_QualityScore_FDHHHHFHHJIJJJJIIIJJJJJJJHIJJJJIJJIJJJIIJIJJJIIJJJJJJIJIJJJJJJJJJJJJJHIGIJJJIIJIJHHHHHHFFFFFFE_Mismatch_0_Sense_+_Library_PoolT
GTAAGGTTCATCATTGTAACCCTAGTTTGTAATGTAATATTAATAAAAACTTGTCACATGATTCATTACAGTTACTGAGTTAACAGCTCTTTGT
>Frequency_1_QualityScore_FFGHHHHJJJJJJJJJJJJJJJJJJJJJJIIJJJIHJIJJJJJJJJJJJJJJJJJJJHIJJCGIJJJJJJIIHHHHEHFFFFFFCDDEEDEDDD_Mismatch_1_Sense_+_Library_PoolT
TGCCTGAACTTGAGCTTGCTTTCACTCCAGTATATACCTCCTTTCTCTGTTTTCCTGTGTTGGCTCTCTGATCACTTTTCTCACCAGTCATCGT
>Frequency_1_QualityScore_EDDAHAFHIIGGGCBHHCCAH>=;<G@GCHH*:?DDGDHI9F9*9?3?BDBBFGGHHIEH@G4@=)=?37))\5<?@=;;???CB?32??AC>@_Mismatch_2_Sense_+_Library_PoolT
CCCTTCTCTGTTTTCCTGTGTTGGCTCTCTGATCACTTTTCTCACCAGTCATCGTCATCTCAATCACAATGCGGGAGGGCACAGCAACCTTTAT
>Frequency_1_QualityScore_FFHHHGHJJIJJIIIGJJJJJHGGHIJJJJIJJJJGIGHHIIIJJGIGGIJBFHIJHIJIJEGGHHHHHHHFCEDEDDEECCEEDDDCDDCCDE_Mismatch_2_Sense_+_Library_PoolT
GACATCTTGTTGGCCATAATTCTGCCTCCATTGGGAGTCTTTCTCAAATTCGGCTGCCATGTTGAGTTCTGGATATGTCTGCTCCTCACTATTT
>Frequency_1_QualityScore_FFHHHHHIJJHIJJJJIJJJJIJJJJJJJHJJJIJJIJIIIJIJJJJJJJJIJJIIJIJJJGJJIJJJJGIIHIJHIIJHHGHHHG_Mismatch_1_Sense_+_Library_PoolT
CTCAGTAAGGTTCATCATTGTAACCCTAGTTTGTAATGTAATATTAATAAAAACTTGTCACATGATTCATTACAGTTACTGAGTTA
>Frequency_1_QualityScore_DDDF+CFFFF?AFE3<BHCF392A4FEE<?GIEGFDBGFB9CDD<DFFCEBBE@FGDF<_Mismatch_0_Sense_+_Library_PoolT
AAGGTTCATCATTGTAACCCTAGTTTGTAATGTAATATTAATAAAAACTTGTCACATGA
>Frequency_1_QualityScore_FFFHGGDIIIIIHH+CFHIIIEGIFI:FHIIHIHGIIFGIIIIIGGEGIHCEHGDEFFEEEEEDECCDD@CCDEDDCCCFEEDDDDCBC?CEDB_Mismatch_2_Sense_+_Library_PoolT
GGTGAAATCCATGGTTGGGGCTGCGGTCTCTCCAACCAGATTTGATTTAGGAACCTCCTGTTATTGATTGTTCTTCATTTTATTGTTGTTCAGT
>Frequency_1_QualityScore_FFHHHHHJJJGIJJJJJJJJJJIJJJJJIGIJJHIIGIIJIIIIJGIIGIJJIJIJJJJGIIJJGIJJIFFIIG_Mismatch_1_Sense_+_Library_PoolT
TTCAGTAAGGTTCATCATTGTAACCCTAGTTTGTAATGTAATATTAATAAAAACTTGTCACATGATTCATTGCA
>Frequency_1_QualityScore_FFHHHHHJJJJJJJJJJJJJIJJIIIJJJJJJGJJIIJJJJJJJJJJIJJGIJJIIJJIJHHHGHHEEE@DFFEEEEEEFEEDCCCCDDDDDDD_Mismatch_1_Sense_+_Library_PoolT
TAGACATCTTGTTGGCCATAATTCTGCCTCCGTTGGGACTCTTTCTCAGATTCGGCTGCCATGTTGAGTTCTGGATATGTCTGCTCCTCACTAT
>Frequency_1_QualityScore_FFHHHHHIJJIJHIJJJJJJJJJIJJJJJJJHIJJIJJJJIIJJJJJJJJJJJJIJIIJIJIIJJJIJJHIHHHHHHFFFFFF_Mismatch_2_Sense_+_Library_PoolT
TGTTCAGTAAGGTTCATCATTGTAACCCTAGTTTGTAATGTAATATTAATAAAAACTTGTCACATGATTCATTACAGTTACCA
>Frequency_1_QualityScore_FBFHHFDIJG<GH@JGFHGHIJJFDHIIIFGEEIIJJJIGBFHFF:DHBGBFG?BGGBAGHCEFHGJJC77AE?ADFCA5;=?8><@CCCCCC>_Mismatch_1_Sense_+_Library_PoolT
GAATTATTTGATGATGTGATTTGTCATTGTCAATTTGGAGTAGAAATGAGTGGTTCGGAATAGCTTTTAGTGGTTGGGGAGGGTAGCTATGAGT
>Frequency_1_QualityScore_FF,2AADFFHBGFCGFHCFGIJJIIJI:CGHDHIIIIJGICDHGHGGIFHHJHHHHHFFFBBEEDDCDDCACDDDACDDDDDDDDDDDBBD9B9_Mismatch_2_Sense_+_Library_PoolT
ATGTGTCTGCTCCTCACTATTTTGGGGTACCTACCGGGAATTATTTACGCCATCTACGCCATCACCAAGTGAAATCCATGGCTGGGGCTGCGGT
>Frequency_1_QualityScore_ADFAAFDGFEHGHCIGGGCHEHGGHBCFHGBDCGGEGIGHIIIIHIG@BF?DABFHIIEGHGGBHE<_Mismatch_1_Sense_+_Library_PoolT
AGGTTCATCATTGTAACCCTAGTTTGTAATGTAATATTAATAAAAACTTGTCACATGATTCATTTCA
>Frequency_1_QualityScore_EFHHHHGJJJJJJIJJJIIJGJJIJJJJJJJIJJJJJIJIIJJJJJJJJJJJJIIJJIJIJHIIIJJIGHIHGGJGIJJHFGHHHHFFFFFFCA_Mismatch_2_Sense_+_Library_PoolT
TAATAAAAACTTGTCACATGATTCATTACAGTTACTGAGTTAACAGCTCTTTGTTGAAATTATTTTCTAAAGATAATATGAATTATTTGACGAA
>Frequency_1_QualityScore_DDHFHHFHDGHIJJII@HIHDCHICHAG?DG?B<BGGDFCFBHHHBHHHHDDFFFFE@ABBBBDD?59AA3;ACDDC:A?:@>8?AC9@_Mismatch_0_Sense_+_Library_PoolT
GCTATGAGTGGCTGGGAATAGCTCTTAGTGGTTAGGGTTAGGGAGGGCAGTTATGAGTGGCTGGGAATAGCTTTTAGTGGTTAGGGAGG
>Frequency_1_QualityScore_FF1DHHHHIIJJIJIJJJJJJJIIJJJIJJIJJJJJJJJFHJIJJJJJHHFFDEEEFEEDDDDDDDDDDDDDDDDDDDDDDDDCEDCDDDDDDD_Mismatch_1_Sense_+_Library_PoolT
GTGGAGTTCTGGATATGTCTGCTCCTCACTATTTTGGGGTACCTACCCGGAATTATTTACGCCATCTACGCCATCACCAAGTGAAATCCATGGC
>Frequency_1_QualityScore_FFHHHHGJJJJJJJJJJJJJJJJJJJJJJJJJJJJJIJIJJJJJIJHIJIHGHHHFFDFBCEEEEDDEDDDDDDDDDDDDDDDEDDDEDDCCDE_Mismatch_1_Sense_+_Library_PoolT
TGCCATCTACGCCATCACCAAGTGAAATCCATGGCTGGGGCTGCGGTCTCTCCAACCAGATTTGATTTAGGAACCTCCTGTTATTGATTGTTCT
>Frequency_1_QualityScore_DDHHFFHIGAFHIJBHGIJGCHIIFHGIIIHGGFGIHHIIIJFIGGGIIEGEGHA>DFEHIAEEE_Mismatch_0_Sense_+_Library_PoolT
GTTGTTCAGTAAGGTTCATCATTGTAACCCTAGTTTGTAATGTAATATTAATAAAAACTTGTCAC
>Frequency_1_QualityScore_DFHD?DDBCDAFHHIEHIGIGFHGCAGGGGHIIIDGDHHDEHFIIIIIIIHIIIIEBFFDEHIIGEIH>G7=CEC_Mismatch_1_Sense_+_Library_PoolT
GTTCAGTAAGGTTCATCATTGTAACCCTAGTTTGTAATGTAATATTAATAAAAACTTGTCACATGATTCATTGCA
>Frequency_1_QualityScore_FFHHHHHJJJJJJJJGIJJJJJJJJIIGIJIJIJJJJJJJJJJIJJJJJJJJJJJGIJJIJJJJJJIIJHIIHHHFHHH_Mismatch_0_Sense_+_Library_PoolT
CACATGATTCATTACAGTTACTGAGTTAACAGCTCTTTGTTGAAATTATTTTCTAAAGATAATATGAATTATTTGATGA
>Frequency_1_QualityScore_FFHGHHHJJJJJIIJJIJJIHJJJJJJHJJJIJJJJJIGGI_Mismatch_0_Sense_+_Library_PoolT
GTAATATTAATAAAAACTTGTCACATGATTCATTACAGTTA
>Frequency_1_QualityScore_FFHHHHHIIIJJJJJIJJJJJIJJJIJJIHJIJJJIIGIIJJHIIIGHIJJJIJJIJJIJHHHDFDDAD@9??CDDDDDDD?BDCCDCDDDEDD_Mismatch_2_Sense_+_Library_PoolT
TGGGTACCTACCTGGAATTATTTACGCCATCTACGCCATCACCAAGTGAAATCCATGGCTGGGGCTGCGGTCTCTCCAACCAGATTTGATTTAG
>Frequency_1_QualityScore_FFHHHHHIGJIIJJJJHIJJCIHHGIJJJJJIJIHJJFIJJJJJJJJIHEIFIJJIGIIJJJJJJIHGIGIIJJHHHHHFFFFEFCECECC@>A_Mismatch_0_Sense_+_Library_PoolT
TTGCTTTCACTCCAGTATATACCTCCTTTCTCTGTTTTCCTGTGTTGGCTCTCTGATCACTTTTCTCACCAGTCATCGTCATCTCAATCACAAT
>Frequency_1_QualityScore_FFH3CDHGEHIGFHIJCDEHCF>EHHIGGIIHHJIJJIIDHEIIBGHGIIIIIJJGCEGIGIHGGHIDA8@D=DGEAHHIGFFAHECEDBDDED_Mismatch_2_Sense_+_Library_PoolT
CTCTTGTTATTGATTGTTCTTCATTTTATTGTTATTCAGTAAGGTTCATCATTGTAACCCTAGTTTGTAATGTAATATTAATAAAAACTTGTCA
>Frequency_1_QualityScore_FFHHBFHGIIJJJIHJJJJIIIGIIFHHGJJEHIGIGGIJIHGHHIJBHHFG>GGGIDCGH_Mismatch_1_Sense_+_Library_PoolT
AGGTTCATCATTGTAACCCTAGTTTGTAATGTAATATTAATAAAAACTTGTCACATGATTA
>Frequency_1_QualityScore_FFHHHHHJJJIJJJJJJJJJJJJJJJJJJGIIIJJJFHIJJIJJJJJJJJJJJJJHIJIHIJJJIJJIGFHGIGIGIGIIHGHHHGF_Mismatch_0_Sense_+_Library_PoolT
ATTGATTGTTCTTCATTTTATTGTTGTTCAGTAAGGTTCATCATTGTAACCCTAGTTTGTAATGTAATATTAATAAAAACTTGTCAC
>Frequency_1_QualityScore_4BFBCD?F<4EF@H@FG9CFF,AHHFC:AFG6?9BDG89?B)B>FBE4BBF7\\\\(6==;BBB1@@>@BB?;;;@BA_Mismatch_2_Sense_+_Library_PoolT
TGGATATGTCTGCTCCTCACTATTTTGGGGTACCTACCTGGAATTATTTACGCGATCTACGCCATCACCAAGTGAAAT
>Frequency_1_QualityScore_FFHHHHHJIJJJIIJJJBHGIIJEHBHHIIJIIJJJIJJJJIFGDFBGGAGHJIGIII/@DE>EHHF<AC?BDDEDEED<?BBDDDCCBDDDDD_Mismatch_0_Sense_+_Library_PoolT
TCTCAGATTCGGCTGCCATGTTGAGTTCTGGATATGTCTGCTCCTCACTATTTTGGGGTACCTACCCGGAATTATTTACGCCATCTACGCCATC
>Frequency_1_QualityScore_FFHHHHHIJJJJIHHIHIIJJJHJJIIIJJJGIJJJJIJJGHHIJJJJIIIIJGIJJJJJJFIIJJJGIFH_Mismatch_1_Sense_+_Library_PoolT
TGCTCAGTAAGGTTCATCATTGTAACCCTAGTTTGTAATGTAATATTAATAAAAACTTGTCACATGATTCA
>Frequency_1_QualityScore_FFHHHHHJIIJJJJJJJHIJJJHIJJJJJJJJIIIJIJJJJHIJJHHIJJJJJJJJJJJJIJJIGIIIIJIIIHHHHHHHFFFFFF_Mismatch_2_Sense_+_Library_PoolT
ATTTTATTGTTATTCAGTAAGGTTCATCATTGTAACCCTAGTTTGTAATGTAATATTAATAAAAACTTGTCACATGATTCATTTCA
>Frequency_1_QualityScore_DEHHHHHIJJJJIJIIJJJJJJJJCFEHIJJJJJJIGIJJJJJJJHHJJJHHHHHFFDDEEEDDDDDDDDACDDDDDDDDDDBDBBDDBB9@DD_Mismatch_1_Sense_+_Library_PoolT
TGTCTGCTCCTCACTATTTTGGGGTACCTACCGGGAATTATTTACGCCATCTACGCCATCACCAAGTGAAATCCATGGCTGGGGCTGCGGTCTC
>Frequency_1_QualityScore_FFHHHHHJJIJJGIJCHJJJIJJJFGHIIIJJJJJIIJJJJJJJJIJJHHHHHFFFDDDEDDDD?BDDDDDDDDDCDDDDDDDDDDDDDD5>BD_Mismatch_1_Sense_+_Library_PoolC
TGTCTGCTCCTCACTATTTTGGGGTACCTACCGGGAATTATTTACGCCATCTACGCCATCACCAAGTGAAATCCATGGCTGGGGCTGCGGTCTC
>Frequency_1_QualityScore_FFHHHHHJIJJBGHGHBGHGHIJJIGHGHFHI@DGG@G>DG<DAFHGFEGHHJ>FHBFHAGGGHGG;DGHEH;A?A?BDDCDDC:A_Mismatch_0_Sense_+_Library_PoolT
CTTGCTTTCTTGATCCTGAGCCTGAGCCTGAGCCTGAACTTGAGCTTGCTTTCACTCCAGTATATACCTCCTTTCTCTGTTTTCCT
>Frequency_1_QualityScore_FFHHHHHJJJI1EGIIJIJJIIGIGGIIIJJJGJJJIJJJJIJGIIHHHFHFDDAACEEECCDCDCCDD?CDDDDD<CDDDDEDDDCDEDDEEE_Mismatch_1_Sense_+_Library_PoolT
TCTACGCCATCGCCAAGTGAAATCCATGGCTGGGGCTGCGGTCTCTCCAACCAGATTTGATTTAGGAACCTCCTGTTATTGATTGTTCTTCATT
>Frequency_1_QualityScore_FFHFHFHIIJJIJJJJJJGGIJJJIIGIIIJJFGIIJJIJJJJIJIEGGHHHGHHEHEIIGGFGF?DFCECCE?B@@BDDDDEEEDBBBBDDDD_Mismatch_2_Sense_+_Library_PoolT
GAGTCTTTCTCAAATTCGGCTGCCATGTTGAGTTCTGGATATGTCTGCTCCTCACTATTTTGGGGTACCTACCGGGAATTATTTACGCCATCTA
>Frequency_1_QualityScore_FFHHHHHJJJHJJJJJJJJJJJJJJIJJJJJJJJJJJJJJJJJJJJEHFFFFFEEEDDDDDDDDEDDEDCDDDDDDDDDDDCDEDDCEDDCCDE_Mismatch_1_Sense_+_Library_PoolT
CGCCATCTACGCCATCACCAAGTGAAATCCATGGCTTGGGCTGCGGTCTCTCCAACCAGATTTGATTTAGGAACCTCCTGTTATTGATTGTTCT
>Frequency_1_QualityScore_FFHHGHHJJIJJJJJJJIIJIJFHIIJJJJJJIJJJIJJJJIJJJIJJIJHIJJJJJJIJJJJGIJJJJGGGGIIJJJJHHHHHHHFFFF_Mismatch_0_Sense_+_Library_PoolT
ATTTTATTGTTGTTCAGTAAGGTTCATCATTGTAACCCTAGTTTGTAATGTAATATTAATAAAAACTTGTCACATGATTCATTACAGTTA
>Frequency_1_QualityScore_FFHHHGHJJHIJJJJJJJJJJJIJJJJJJJJJIJGIJJJJJJJIIHIIIIIJJJJJJJHHHHHHHFFFFCFEDDEDEEDDDACDDEEDDEDEEE_Mismatch_2_Sense_+_Library_PoolT
GGGCTGCGGTCTCTCCAACCAGAATTGATTTAGGAACCTCATGTTATTGATTGTTCTTCATTTTATTGTTGTTCAGTAAGGTTCATCATTGTAA
>Frequency_1_QualityScore_FFGHHHGJJGIGIJJJIGJIGHJIJJIIJJJJJIIJIJJJIIIHIGIJJJIJIIIJJJJJHHHHHHHHFFFFFEDECEEDDCCDDEEDDEDEEE_Mismatch_2_Sense_+_Library_PoolC
GGGCTGCGGTCTCTCCAACCAGAATTGATTTAGGAACCTCATGTTATTGATTGTTCTTCATTTTATTGTTGTTCAGTAAGGTTCATCATTGTAA
>Frequency_1_QualityScore_D>DDBDA:A:2A;AF<FFHHDAGCH@ED@FAC>?FGFFFEFF<BBGDFGCD9DDFFDFIEFGFEFIFEF==@DEEIFICE;AEAECBDBBB>;@_Mismatch_0_Sense_+_Library_PoolT
CATTTTATTGTTGTTCAGTAAGGTTCATCATTGTAACCCTAGTTTGTAATGTAATATTAATAAAAACTTGTCACATGATTCATTACAGTTACTG
>Frequency_1_QualityScore_A?C:22:CA@@G@ACA9C?4:11CFI>GI_Mismatch_0_Sense_+_Library_PoolT
TACCTACCCGGAATTATTTACGCCATCTA
>Frequency_1_QualityScore_FFHHHHHJJJGIJJJJJJJJJJIJJJJJJJJEGI@EIGHHGHFFDEEEEEDDDDDEDDDDDDCDBDD@BDBDDDBD<BDCCDCDDDDBDBCDCC_Mismatch_2_Sense_+_Library_PoolT
CATTTTGGGGTACCTACCGGGAATTATTTACGCCATCTACGCCATCACCAAGTGAAATCCATGGCTGGGGCTGCGGTCTCTCCAACCAGATTTG
>Frequency_1_QualityScore_DFGHBHHIHGHEIIIFGHHGIJIJJJGFHGHHIIJJJIJJJI_Mismatch_0_Sense_+_Library_PoolT
TTGTAATGTAATATTAATAAAAACTTGTCACATGATTCATTA
>Frequency_1_QualityScore_A=C::2CAE;:+3C:A<+A+229CE8?116::667.\-)/).8).@5=(.=A;?A?;@;;6;A=@(5;5>AA_Mismatch_1_Sense_+_Library_PoolT
CCATCACCAAGGGAAATCCATGGCTGGGGCTGCGGTCTCTCCAACCAGATTTGATTTAGGAACCTCCTGTTA
>Frequency_1_QualityScore_EFFHHHHFHGGHF+ACEHHIJGGHJJIGGIG*:?BDEHHIJGHGIGGBAF@EHBED?C;ACC;?@?;;C@C;@5@@@C@CA@C?ACAC::ACDC_Mismatch_1_Sense_+_Library_PoolT
TTATTTACGCCATGTACGCCATCACCAAGTGAAATCCATGGCTGGGGCTGCGGTCTCTCCAACCAGATTTGATTTAGGAACCTCCTGTTATTGA
>Frequency_1_QualityScore_FFHFHHHJJJJJJJJJJJJJJJJJJJHJJJJIJIJJJJJJJJJJJIIGHIHHIIJJJJJJJIJJJJIJGFHIJJIJHHH_Mismatch_0_Sense_+_Library_PoolT
AGGTTCATCATTGTAACCCTAGTTTGTAATGTAATATTAATAAAAACTTGTCACATGATTCATTACAGTTACTGAGTTA
>Frequency_1_QualityScore_FFHHHHHJJJJJJJJJJJJJJJIJJHIHJJFJJJJIJJJIJJJJJJHIJJJJJJIIIJGBHDGIJJIJJIJJJJHHHHGHDECFFCCCEEDDBB_Mismatch_2_Sense_+_Library_PoolT
CTTAACTTGAGCTTGCTTTCACTCCAGTATATACCTCCTTTCTTTGTTTTCCTGTGTTGGCTCTCTGATCACTTTTCTCACCAGTCATCGTCAT
>Frequency_1_QualityScore_FFHHHHHIJJJJJIJIJJIIJJJJJJJJJJJJJJJJIIIIJJJJJJJJIJJJ_Mismatch_0_Sense_+_Library_PoolT
TAACCCTAGTTTGTAATGTAATATTAATAAAAACTTGTCACATGATTCATTA
>Frequency_1_QualityScore_FFHGFHGJJJJJFIIGIJJIJJABCGHEHEHIIGHJIJIGFGHIJFGFGG=@FH>GCEHEEHHHFC?BDD@>A>CACCDCDCCC@>CCCCDDCA_Mismatch_2_Sense_+_Library_PoolT
TGAGTGGCTGGGAATAGCTTTTAGTGGTTAGGGAGGCTAGACATGAGTGGTTGGAATAACTTTTAGTGCTTGGATAATCTTGTTACCTTTTTCA
>Frequency_1_QualityScore_FFHHHHHGIJIJIJJIHIJJHGGIJIIIIJJJJJIIIJIJJIJIJJJJBGHIIJJJJJIIJJJJJGHAEAEFHFFFFFEFEEECEEEEDDDDDD_Mismatch_2_Sense_+_Library_PoolT
GAACCTCCTGTTATTGATTGTTCTTCATTTTATTGTTTCTCAGTAAGGTTCATCATTGTAACCCTAGTTTGTAATGTAATATTAATAAAAACTT
>Frequency_1_QualityScore_FFHHHHHJJJJIIJJJIIJJJJJJJJJJJJJJJJFIJJIJJJJJJIJJIJJJHHHHHGFFFFFFEEEEEEBDDDCDDDDEEEDDDDDDACDBD@_Mismatch_0_Sense_+_Library_PoolT
TTTCTCACCAGTCATCGTCATCTCAATCACAATGAGGGAGGGCACAGCAACCTTTATAGACATCTTGTTGGCCATAATTCTGCCTCCGTTGGGA
>Frequency_1_QualityScore_FFHHHHHJJJJJJJJJIJJJIJHJIJJJJJJJIJIIIJJIJJJJIJJJJJJJIJJJJJGIJIJJJIJJJHHGHHHHHCFFFFEEDEEECDDDDD_Mismatch_1_Sense_+_Library_PoolT
TGCTTTCTTGATCCTGAGCCTGAGCCTGAGCCTGAACTTGAGCTTGCTTTCACTCCAGTATATACCTCCTTTCTTTGTTTTCCTGTGTTGGCTC
>Frequency_1_QualityScore_DDFFFFFFBG62@@):6?D>BBDBFC28BDF4.=@DA=@9@@AE;C>B7?;>AC;@C>6-5;A-5;;>A;:@>>>999:>A:@_Mismatch_1_Sense_+_Library_PoolT
GGCTGGGGCTGCGGGCTCTCCAACCAGATTTGATTTAGGAACCTCCTGTTATTGATTGTTCTTCATTTTATTGTTGTTCAGTA
>Frequency_1_QualityScore_DDFHHHGCHJJJEIJIIIIIJJJJHGJJJ@GHJIJJIIJHIJJJJJIIDHHIHIJJJJJGIJIJJIJJIGGJIHHHHHFDFEFDFFFEEEE_Mismatch_1_Sense_+_Library_PoolT
GTTCTTCATTTTATTGTTATTCAGTAAGGTTCATCATTGTAACCCTAGTTTGTAATGTAATATTAATAAAAACTTGTCACATGATTCATTA
>Frequency_1_QualityScore_FFHHHHHJJJJJJJJJJJJJJIJJJJJJJJJJJJJJJJJJJJFIJJJJIIJGHIIIIJJJJJJJJJJIJHHGGJJJIIJJJIIHHG_Mismatch_2_Sense_+_Library_PoolT
CATTTTATTGTTATTCAGTAATGTTCATCATTGTAACCCTAGTTTGTAATGTAATATTAATAAAAACTTGTCACATGATTCATTAC
>Frequency_1_QualityScore_FFHHHHHJJIJJJJJJJJJGIJJHIJJIJJJJJJIJJJJJGIJJJJIIJJJJJJJJHHHGHFFFFFFFEEEDDBDDDDBD?CDEDDDDEDDDDD_Mismatch_1_Sense_+_Library_PoolT
CGTCATCTCAATCACAATGAGGGAGGGCACAGCAACCTTTATAGACATCTTGTTGGCCATAATTCTGCCTCCGTTGGGAGTCTTTCTCAGATTG
>Frequency_1_QualityScore_DDFHHHHJJJJJJJJJIJJIIIIJJIIIJJIJJGHHIEIHJIIIIJIJJIIDGGJJJIJJJJIIACCGECGHHHHFFHHFFFFFFFECCEECCC_Mismatch_1_Sense_+_Library_PoolT
AAAAACTTGTCACATGATTCATTACAGTTACTGAGTTAACAGCTCTTTGTTGAAATTATTTTCTAAAGATAATATGAATTATTTGATGATGTGG
>Frequency_1_QualityScore_FFHHHHHIJJJIJJJJHJJIGIIJJJIJIJJJJCFHIJJIIJJIJIJJJJJIGIGJHIJJJIJJIJJJGHGHGJJJJJIGIHGGHHHEFFFFFF_Mismatch_2_Sense_+_Library_PoolT
AATTGTTCTTCATTTTATTGTTATTCAGTAAGGTTCATCATTGTAACCCTAGTTTGTAATGTAATATTAATAAAAACTTGTCACATGATTCATT
>Frequency_1_QualityScore_FFHHHHHJJJJJJJJJIIJJJIIIJJJJJJJJJJJJJJJJIJJJJJJJJJJJJIIJIJJJJJJJJIJIIFGGIJJI_Mismatch_0_Sense_+_Library_PoolT
TTTTATTGTTGTTCAGTAAGGTTCATCATTGTAACCCTAGTTTGTAATGTAATATTAATAAAAACTTGTCACATGA
>Frequency_1_QualityScore_FFHHHHHJIJJJJJJJHFIIJGHIJIJGIJJJJJJFHJJIJGJIJEHHHJJJJIGBDHGIJJIGIIICGGG@HEEEHFFEDCEECEEDDDDDCC_Mismatch_2_Sense_+_Library_PoolT
CTTGCTTTCACTCCAGTATATACCTCCTTTCTTTGTTTTCCTGTGTTGGCTCTCTAATCACTTTTCTCACCAGTCATCGTCATCTCAATCACAA
>Frequency_1_QualityScore_FFHHHHHJGJJJIJJIJJJJIJJJJGJJJJJJJJJJJIJJJJJJJJIJIJJJIJJJHHEFFFDDDACDECDDDEDDCDDDBDDDCDCCCCDDA@_Mismatch_1_Sense_+_Library_PoolT
GATGAGGGAGGGCACAGCAACCTTTATAGACATCTTGTTGGCCATAATTCTGCCTCCGTTGGGAGTCTTTCTCAGATTCGGCTGCCATGTTGAG
>Frequency_1_QualityScore_FFHHHHHJJJJJJJJHIJJJJJJGFHGJCEFHIIIJIJIJJIIIJJJFIIJHJJJJHIIIIJJJJJJJJIJBIIGHHFHHHFFFFFDE_Mismatch_2_Sense_+_Library_PoolT
TTCTTCATTTTATTGTTGCTCAGTAAGGTTCATCATTGTAACCCTAGTTTGTAATGTAATATTAATAAAAACTTGTCACATGATTCAC
>Frequency_1_QualityScore_FFHHHHHIJDHIJJJIJJJJJJJJJJIJGIJJIJJJJIIJJJJJJJIJJJJJJJJJJJIIJIJIJJJJJHG_Mismatch_0_Sense_+_Library_PoolT
TCAGTAAGGTTCATCATTGTAACCCTAGTTTGTAATGTAATATTAATAAAAACTTGTCACATGATTCATTA
>Frequency_1_QualityScore_;DFFFACEHIIGAHIGIIIGHEHGH@FFHHHHHFDEAEIEAHIIIHIBFIIDGHGIGGIIH>FHGBFCF=CFHG;@EGHHHE_Mismatch_0_Sense_+_Library_PoolT
ATTGTTCTTCATTTTATTGTTGTTCAGTAAGGTTCATCATTGTAACCCTAGTTTGTAATGTAATATTAATAAAAACTTGTCA
>Frequency_1_QualityScore_D??DH<?BAHGIIIG>?HDF4FHHHIDAFDEAGGGGHGHIIIIGGBGGG>DHDDDDBFHGGGDFEHG@CFHIC<DGICGIHH_Mismatch_0_Sense_+_Library_PoolT
GTAACCCTAGTTTGTAATGTAATATTAATAAAAACTTGTCACATGATTCATTACAGTTACTGAGTTAACAGCTCTTTGTTGA
>Frequency_1_QualityScore_FFGHHHHIJJJJFGGHIIJJJJJIIJJJJJJJJIJJJJJJJJIJIFHHHFFFFEEEEEDCDDDDDDDDDDDDDDDDDDBBDDDCACCDBBDACC_Mismatch_2_Sense_+_Library_PoolT
CCTATTTTGGGGTACCTACCGGGAATTATTTACGCCATCTACGCCATCACCAAGTGAAATCCATGGCTGGGGCTGCGGTCTCTCCAACCAGATT
>Frequency_1_QualityScore_4:2+22A?ABD>,A@:CEF>ED@C9CE9FE>CE?EDDBDF**::B@DBBDB8B@:*08B@3=>AA7===D@A;AC:=?)=C?=?AD>?A?AA3;_Mismatch_2_Sense_+_Library_PoolT
ACCTCCTGTTATTGATTGTTCTTCATTTTATTGTTGCTCAGGAAGGTTCATCATTGTAACCCTAGTTTGTAATGTAATATTAATAAAAACTTGT
>Frequency_1_QualityScore_DDDDDA:@BE@EFFI8?C8D@DCCD@@D6?<BB<C@=B;@@;777AA)67-:54<<<@??328>>:>3:>>>><AA>ADA>DAAAAA_Mismatch_0_Sense_+_Library_PoolT
CCCGGAATTATTTACGCCATCTACGCCATCACCAAGTGAAATCCATGGCTGGGGCTGCGGTCTCTCCAACCAGATTTGATTTAGGAA
>Frequency_1_QualityScore_FFHHFHHIIJJEIIJJJIIGIJGIJJJJJJIJJIIJJIJJJIJJJJJJJJJJJJIJIIJJHGIGG=CEHCHHHHFFFFFFDEEE@CDDDEEEDD_Mismatch_2_Sense_+_Library_PoolT
AACCAGATTTGATTTAGGAACCTCCTTTTATTGATTGTTCTTCATTTTATTGTTGCTCAGTAAGGTTCATCATTGTAACCCTAGTTTGTAATGT
>Frequency_1_QualityScore_FFHHHHHJJJJJJJJJJJJJJJJJJJJJJJJJJJJHIIJJJJJHHHGFDDFFD@CEECCDDDDDCDDCCDDDEDDCEDDDDDEDD>CDEECDDD_Mismatch_1_Sense_+_Library_PoolT
GCATCACCAAGTGAAATCCATGGCTGGGGCTGCGGTCTCTCCAACCAGATTTGATTTAGGAACCTCCTGTTATTGATTGTTCTTCATTTTATTG
>Frequency_1_QualityScore_FFHHGHHJGGJGGIGGHIGIIJHIDGGIGIIEHGHHGEHIGIIIJCGHJGBHIICHHHEB<<A@CABDCC@BD=BCCCC@BDBBDCAC@A?CCC_Mismatch_0_Sense_+_Library_PoolT
CGGCTGCCATGTTGAGTTCTGGATATGTCTGCTCCTCACTATTTTGGGGTACCTACCCGGAATTATTTACGCCATCTACGCCATCACCAAGTGA
>Frequency_1_QualityScore_FFHHHHFHJJJGIJJJJJJJJIIJJJJJIJHJJJIIJJJIJJJJJJJJJJJJIJJJJJJJGIIIJGIJJJJJJIGH_Mismatch_1_Sense_+_Library_PoolT
GTTCAGTAAGGTTCATCATTGTAACCCTAGTTTGTAATGTAATATTAATAAAAACTTGTCACATGATTCATTACAA
>Frequency_1_QualityScore_FFHHHHHJIIIIGIJJIJJJGIJHIJJJHIJJJJJJIIJJJIJJJIJJJIJIIIJIHIJJ_Mismatch_0_Sense_+_Library_PoolT
ATTTTCTAAAGATAATATGAATTATTTGATGATGTGATTTGTCATTGTCAATTTGGAGTA
>Frequency_1_QualityScore_DDH?FH6EDGIHEHGHEIIIIIIIIIFGGIIFGIHGHBB/@ECHHC=?CEECC@CCC>@CDACCCCBBC99<CCCCDCCADCC>CACC@::>BD_Mismatch_1_Sense_+_Library_PoolT
TACGCCGTCACCAAGTGAAATCCATGGCTGGGGCTGCGGTCTCTCCAACCAGATTTGATTTAGGAACCTCCTGTTATTGATTGTTCTTCATTTT
>Frequency_1_QualityScore_BDADFHAGBFCEHCGEIICGIEDH<<ECF::D:@?BBF@2?@@HIGIIEGEH@;--5;;?@;;=3;?CC@?CBB>@ADC::@CAAAA<?_Mismatch_1_Sense_+_Library_PoolT
TCTGGATATGTCTGCTCCTCACTATTTTGGGGTACCTACCGGGAATTATTTACGCCATCTACGCCATCACCAAGTGAAATCCATGGCTG
>Frequency_1_QualityScore_FFFHHHHIJJJIJJJJJGICFHFGIJJJGIGJ;FHIJGIIHHEHHHFFFDACEEDDDDDD;A@CD>?ABCB5<?ACCCCBDBBB<ACDDCDCDB_Mismatch_1_Sense_+_Library_PoolT
GGTTCGGAATAGCTTTTAGTGGTTGGGGAGGGTAGCTATGAGTGGCTGGGAATAGCTCTTAGTGGTTAGGGTTAGTGAGGGCAGTTATGAGTGG
>Frequency_1_QualityScore_FFHHHHHGHIJJJJJJJJJJJJIGIIDIEHGGIIIJEHHIGIDHGJIHJIIGEGHGGEHGHHHHHGFFD<AECCCCABD=@BDCDEEDDD?BBD_Mismatch_0_Sense_+_Library_PoolT
TTGGGAGTCTTTCTCAGATTCGGCTGCCATGTTGAGTTCTGGATATGTCTGCTCCTCACTATTTTGGGGTACCTACCCGGAATTATTTACGCCA
>Frequency_1_QualityScore_FDFHHHHIJJJJJJJJJJJJIIJJJJJJJJJJJJJJJJJJJJJIIJJJJIJHIJJJJJJIJIIJJIJJJJIHHGHHHHFFFFFFFEEEEEDEED_Mismatch_2_Sense_+_Library_PoolT
GTAATGTAATATTAATAAAAACTTTTCACATGATTCATTACAGTTACTGAGTTAACAGCTCTTTGTTGAAATTATTTTCTAAATATAATATGAA
>Frequency_1_QualityScore_BBDFDFFDF<EGDGFABHIFIFD<??FEDFG;::F@A66-54==7C777--..;7@>ACCE>35(5;;?@@9>(:5,::55>AA:>@B:>3:@A_Mismatch_1_Sense_+_Library_PoolT
TACGCCATCACCAAGTGAAATCCATGGCTGGGGCTGCGGTCTCTCCAACCAGATTTGATTTAGGGACCTCCTGTTATTGATTGTTCTTCATTTT
>Frequency_1_QualityScore_FFHHHHFIJJJJJJIJJJIJJJJIIJJJJJIJJJJIIJJJJIJHHIJDHIHIJJIJJJGIIJIGECEHEDGFHHGHFFFFFFEDECEEDDDDCD_Mismatch_0_Sense_+_Library_PoolT
ATCTACTTGCTTTCTTGATCCTGAGCCTGAGCCTGAGCCTGAACTTGAGCTTGCTTTCACTCCAGTATATACCTCCTTTCTCTGTTTTCCTGTG
>Frequency_1_QualityScore_FFGFFHBGGFGGGGIIIJGGIJJGIIIJJGDGIIJJJIJIGGIJJHIHHGGGGFCFFFFCCCBEEDCDCCFEEEDDCDD=B<?A_Mismatch_0_Sense_+_Library_PoolT
CAGTCATCGTCATCTCAATCACAATGAGGGAGGGCACAGCAACCTTTATAGACATCTTGTTGGCCATAATTCTGCCTCCGTTGG
>Frequency_1_QualityScore_FFHHHHHJJJJJJJJJJJJIIJJJJJJJJJJJJJJJJJJJJJIJIJJJJHHFFFFFEDEDDDBCDDDDECDDDDDDDDDDDDDDDEEDDCDDDD_Mismatch_2_Sense_+_Library_PoolT
TTACGCCATCTACGCCATCACCAAGTGAAATCCATGGCTGGGGCTGCGGTCTCTCCAACCAGAATTGATTTAGGAACCTCATGTTATTGATTGT
>Frequency_1_QualityScore_FFHFFHHIIIJJJIHIIJJJJJJJIJJJIIIJJJIJJJIJJHHIJJJJJIGIHJJ(0BCHFHGJJJJJIIIIIEHIIHFHEHHHFFFFEDE_Mismatch_2_Sense_+_Library_PoolT
CTGTTATTGATTGTTCTTCATTTTATTGTTGCTCAGTAAGGTTCATCATTGTAACGCTAGTTTGTAATGTAATATTAATAAAAACTTGTCA
>Frequency_1_QualityScore_DFHHHHHJJJDHHIJJJJJJJJJJJJJJJJJIIJJJJJJJJJJIJHHHHHFFFFFFCECEDEDDDDDDDBBDDDDDBDDDDDDDDCDBBBCDDC_Mismatch_1_Sense_+_Library_PoolT
TATTTTGGGGTACCTACCGGGAATTATTTACGCCATCTACGCCATCACCAAGTGAAATCCATGGCTGGGGCTGCGGTCTCTCCAACCAGATTTG
>Frequency_1_QualityScore_FFHHHHHJJJJJJJHIJJEHIJFIIIJJJJJJJJIJJJJJJIJIJJJIJJIJJJIEHHHGHHEFFFFDDACDBDD?CCECDDDEDDDDDBDDDD_Mismatch_1_Sense_+_Library_PoolT
ACTCAATCACAATGAGGGAGGGCACAGCAACCTTTATAGACATCTTGTTGGCCATAATTCTGCCTCCGTTGGGAGTCTTTCTCAGATTCGGCTG
>Frequency_1_QualityScore_FFHHGHGJJCGHIIEGIIJJJGGGGIGHIJIIIIJII?FDHIICGIIHHHHEHEBFEFEEEEEEDADEDCCDDEDDEDFFEEDCCCDCEDE<A>_Mismatch_2_Sense_+_Library_PoolT
CGTGAAATCCATGGCTGGGGCTGCGGTCTCTCCAACCAGATTTGATTTAGGAACCTCCTGTTATTGATTGTTCTTCATTTTATTGTTATTCAGT
>Frequency_1_QualityScore_DFFDHHBEGGIHIJIJGHHHHIGIJJJJJJIIIFIGGIJEDIGIJHHIIJGGEGHIJEGIG_Mismatch_1_Sense_+_Library_PoolT
CTCAGTAAGGTTCATCATTGTAACCCTAGTTTGTAATGTAATATTAATAAAAACTTGTCAC
>Frequency_1_QualityScore_;BFDHB?EGGIAG>HHGGG9E<@:BHAFEBEHDGDGAHCHIII;@FG>===4=???=B>69>?3;,;8A>>54>3<<<8C3::(:>A_Mismatch_0_Sense_+_Library_PoolT
ACCTACCCGGAATTATTTACGCCATCTACGCCATCACCAAGTGAAATCCATGGCTGGGGCTGCGGTCTCTCCAACCAGATTTGATTT
>Frequency_1_QualityScore_2ACFFDHGIIE@EDHIJGIIE??DD@CDBGC@BDFGIIIIGGBHGF@C@@EBBHHEBBDFB>;@CDEEDCACACDDB??BDDDBDD@@@>CCD_Mismatch_1_Sense_+_Library_PoolT
TGCTCCTCACTATTTTGGGGTACCTACCTGGAATTATTTACGCCATCTACGCCATCACCAAGTGAAATCCATGGCTGGGGCTGCGGTCTCTCC
>Frequency_1_QualityScore_FFHHHHHIGIJJIJJJHJJJJIIIDHIIIJJJJJJJIIIJIIJJJJFIIJJJJJJIJJII_Mismatch_1_Sense_+_Library_PoolT
ATCATTGTAACCCTAGTTTGTAATGTAATATTAATAAAAACTTGTCACATGATTCATTAT
>Frequency_1_QualityScore_FFHH)CFGIJJJJJJJJIIIJIIHIJIJIIIIDHIDGGIJIJJJEFGHIIJJHHFDDEEEEFEFEDDD@?CDDDBDDDDDDDDDDAACCACCCC_Mismatch_2_Sense_+_Library_PoolT
GCCACGTTGAGTTCTGGATATGTCTGCTCCTCACTATTTTGGGGTACCTACCGGGAATTATTTACGCCATCTACGCCATCACCAAGTGAAATCC
>Frequency_1_QualityScore_FFHHHHHIIIJGIIGGBHIJJHHJGIJJJJJJIJJJJJIJFGIJIIIJJIIJIJJJJIJICHEHIGIIEFGHJJIGIJHHHHHHHFFFFFFECC_Mismatch_1_Sense_+_Library_PoolT
TTTTATTGTTGCTCAGTAAGGTTCATCATTGTAACCCTAGTTTGTAATGTAATATTAATAAAAACTTGTCACATGATTCATTACAGTTACTGAG
>Frequency_1_QualityScore_FFHHDFHIJJJJJJIJJJJJJJJIJDFIIJIIJGIHJJJHIGIJJJJGEGFICEFGHHIIIJCHFF/9B@CAEECCDBDDDDEFEDC?@DDBDD_Mismatch_1_Sense_+_Library_PoolT
GGAGTCTTTCTCAGATTCGGCTGCCATGTTGAGTTCTGGATATGTCTGCTCCTCACTATTTTGGGGTACCTACCTGGAATTATTTACGCCATCT
>Frequency_1_QualityScore_FFHHHHGJJJJJJJIJIJJJIJJJJJJIJJJJJJJJJIJIIJIJJIJHIJIIDGIJJJJJJJHIJJJIJEGCGHIHHHHHHHFFFFFFF_Mismatch_2_Sense_+_Library_PoolT
ATAGGAACCTCCTGTTATTGATTGTTCTTCATTTTATTGTTGCTCAGTAAGGTTCATCATTGTAACCCTAGTTTGTAATGTAATATTAA
>Frequency_1_QualityScore_FFHHHHHJJJJJJJJJJIJJJIIJJJJJJJJJJJJJJJIJJJIIJJJJJJJJJJJJJIIIHHHHHHHFFFFCEDDDDD@CDEDDDDECCCDDDD_Mismatch_1_Sense_+_Library_PoolT
ACATCTCAATCACAATGAGGGAGGGCACAGCAACCTTTATAGACATCTTGTTGGCCATAATTCTGCCTCCGTTGGGAGTCTTTCTCAGATTCGG
>Frequency_1_QualityScore_FFHHHHHJJJJJJJJJJJJJJIIJJJFHIJJJJJJJJJJJJJJJJGIJJIIJJJIJIJJJJJJIJJIGIFGHIJJJIJHHHHHHHFFFFFFFED_Mismatch_1_Sense_+_Library_PoolT
CTTCATTTTATTTTTGTTCAGTAAGGTTCATCATTGTAACCCTAGTTTGTAATGTAATATTAATAAAAACTTGTCACATGATTCATTACAGTTA
>Frequency_1_QualityScore_FFHGHHHJJJJJJJJJJJJJJJIJIJJHIJJJJJJJJJIJGJJJJEHIJJJJGHHHHFFFFFFEEEECE@CDDDEDDDEEFEEDDDDCDDBDED_Mismatch_2_Sense_+_Library_PoolT
AAGTGAAATCCATGGCTGGGGCTGCGGTCTCTCCAACCAGAATTGATTTAGGAACCTCATGTTATTGATTGTTCTTCATTTTATTGTTGTTCAG
>Frequency_1_QualityScore_7DDDDDA8<E)?D??CBD9BDEED1B9**?D*B?BCACBB@CIICA==@=C?C;)?>AD>?A>>AADD>;@>AA?>?3;:5;>>A,>:AD3>>>_Mismatch_1_Sense_+_Library_PoolT
GCTGGGGCTGGGGTCTCTCCAACCAGATTTGATTTAGGAACCTCCTGTTATTGATTGTTCTTCATTTTATTGTTGTTCAGTAAGGTTCATCATT
>Frequency_1_QualityScore_DEAHFHDIGGIFIIG>CFHIFHEEEHIBCG@EG>FGEHGHGICIEFDCGGGGHJJJIIGIJ@CA4@=C==;==?ECE>?@@DCCA>>;ACEED@_Mismatch_1_Sense_+_Library_PoolT
CTGAGCCTGAGCCTGAACTTGAGCTTGCTTTCACTCCAGTATATACCTCCTTTCTCTGTTTTCCTATGTTGGCTCTCTGATCACTTTTCTCACC
>Frequency_1_QualityScore_FFHHHHHJJJJJJJJJJJGHIGGHIIIGJJJJHIIGJJIIIIIHHHIGIGGGIJ;;EHGGIHHFF>ADDDDFEEDBBDDDDDDDBDD>BCCDDD_Mismatch_2_Sense_+_Library_PoolT
AAATTCGGCTGCCATGTTGAGTTCTGGATATGTCTGCTCCTCACTATTTTGGGGTACCTACCGGGAATTATTTACGCCATCTACGCCATCACCA
>Frequency_1_QualityScore_FFHHHHGIIIIIJJJHHIIIIIJHIJGIJJJIJHIFHICGGIJJHIJJGHICHCHHHH?CDBEED;CE@@CACDDAC@@@ACDB>CDCDDDDD:_Mismatch_0_Sense_+_Library_PoolT
GAGGGCAGTTATGAGTGGCTGGGAATAGCTTTTAGTGGTTAGGGAGGCTAGATATGAGTGGTTGGAATAACTATTAGTGCTTGGATAATCTTGT
>Frequency_1_QualityScore_FFHHHHHJJJJJJIJJJJJIJJJJJJJJIJJJJJIJIJJIJFFIJIJIJJJJJIJJJJIJCHIJJIIJJIJJIJIJJJJJHGHHHHFFFFFEEC_Mismatch_2_Sense_+_Library_PoolT
ATGTTATTGATTGTTCTTCATTTTATTGTTGTTCAGTAAGGTTCATCATTGTAACCCTAGTTTGTAATGTAATATTAATAAAAACTTGTCACAA
>Frequency_1_QualityScore_FBDFHHHFIIJJAHIHHHEHIDBFHGHICAEDHHHHHIIBDIHGIGGGFIIEEIGIHDGHG@HHDGHHGHIJIJJIGH@EHHHHHFHGFFF_Mismatch_2_Sense_+_Library_PoolT
GTTCTTCATTTTATTGTTATTCAGTAAGGTTCATCATTGTAACCCTAGTTTGTAATGTAATATTAATAAAAACTTGTCACATGATTCACTA
>Frequency_1_QualityScore_FFHHHHHJJJJJJHIJJHJJJJIIJIGJJJJJJIIIJIJJJJJEIIJJEIJIJJIJJJ_Mismatch_1_Sense_+_Library_PoolT
ATTGTAACCCTAGTTTGTAATGTAATATTAATAAAAACTTGTCACATGATTCATTGCA
>Frequency_1_QualityScore_B@F??F@GHFHDGEG9CCE9?C@9D<@GBBD?G=F@7D;75-;@@EECH>7=??;;66@(6;;>>>5;??95?9A:>;@4>C4:@_Mismatch_0_Sense_+_Library_PoolT
TCTACGCCATCACCAAGTGAAATCCATGGCTGGGGCTGCGGTCTCTCCAACCAGATTTGATTTAGGAACCTCCTGTTATTGATTG
>Frequency_1_QualityScore_FFHHHHHJJJJJJJJJJJIJJJJJJJGIJJJEGHJJJJJJJJJIIJJJJJIJJJJJJJJIIJIJJJJJIFHJJJJJJJJIHGGHHFFFFFFFFE_Mismatch_1_Sense_+_Library_PoolT
TTGTTCTTCATTTTATTGTTGCTCAGTAAGGTTCATCATTGTAACCCTAGTTTGTAATGTAATATTAATAAAAACTTGTCACATGATTCATTAC
>Frequency_1_QualityScore_DFHHHDHIIEGGHIIGIIEHHGGGHHHDGHIGIFGGGECHHFIGGFHHCA?GHG>FHIIFHCHGEHDHGFAFEEHGIIGGEEEEH??ABDFFBC_Mismatch_1_Sense_+_Library_PoolC
TTGTTCTTCATTTTATTGTTGCTCAGTAAGGTTCATCATTGTAACCCTAGTTTGTAATGTAATATTAATAAAAACTTGTCACATGATTCATTAC
>Frequency_1_QualityScore_FFHHHHHJJJJJJJJJIIJJJJHIJJJJJJJJJJJJJJJJJHIJJGHJJJJJJIJJJIJHIJIJIJJJJJIIGIIJIJJJHHHHHG_Mismatch_1_Sense_+_Library_PoolT
ATTTTATTGTTGTTCAGTAAGGTTCATCATTGTAACCCTAGTTTGTAATGTAATATTAATAAAAACTTGTCACATGATTCATTGCA
>Frequency_1_QualityScore_DDHHFF@@CGHGHIIIIG@HH>FHIIIIIIIIIIGIIIIIIIIGIIIHEHEGCHIIIFFFHHEBBACBBBBB88?CCCC:ACB<BACCCCACC@_Mismatch_1_Sense_+_Library_PoolT
TTGGGGTACCTACCTGGAATTATTTACGCCATCTACGCCATCACCAAGTGAAATCCATGGCTGGGGCTGCGGTCTCTCCAACCAGATTTGATTT
>Frequency_1_QualityScore_FFHHHHHJJGJJJJJJHIFHIHHIJJJFHIJBGHIIJJIJJHHJJIJHH?HFDDDFFFECECEE;?@BDD:?ADDDA=BDBBB?CCDCCCCCDD_Mismatch_0_Sense_+_Library_PoolT
GTTCGGAATAGCTTTTAGTGGTTGGGGAGGGTAGCTATGAGTGGCTGGGAATAGCTCTTAGTGGTTAGGGTTAGGGAGGGCAGTTATGAGTGGC
>Frequency_1_QualityScore_DDDBDFAE>?GFIEEACFHGFEBDGGGC_Mismatch_1_Sense_+_Library_PoolT
GTAATGTAATATTAATAAAAACTTGCCA
>Frequency_1_QualityScore_FFHHHHHJIJIIJIJHIGJIJJJJJJJJJJJJJIJJJIJJJJJJIIIJJIJJJJJJIJJJIJJIJJIJJJHGHHHHHFFFFFFFDECECDEDDE_Mismatch_2_Sense_+_Library_PoolT
CTCCAACCAGAATTGATTTAGGAACCTCATGTTATTGATTGTTCTTCATTTTATTGTTGTTCAGTAAGGTTCATCATTGTAACCCTAGTTTGTA
>Frequency_1_QualityScore_FFHGHHGJEHJIIGIG?FHIGIIBGIHEGIDHGGGICEGIIIJ?@C:;EGEEFFFCEEC@CACD?AACC>A@>CDCD@>:A<AC?AC>CCDDED_Mismatch_1_Sense_+_Library_PoolT
TTATTTACGCCATCTACGCCATCACCAAGTGAAATCCATGGCTGGGGCTGCGGTCTCTCCAACCAGATTTGATTTAGGAACCTCCTGTTATTTA
>Frequency_1_QualityScore_D?FDAFDFFI@EHEEFIHFFFHEHIID@B?<CFGEA>GF?:C_Mismatch_1_Sense_+_Library_PoolT
AGTTTGTAATGTAATATTAATAAAAACTTGTCACATTATTCA
>Frequency_1_QualityScore_A;DA?D8@)@CFEBFEFI606:DADFFFBBF@@;3CBFFBAEICEAEEEB?B:7;3>@A>BBB?@><=@=B?B@0-5AA@?4>A_Mismatch_0_Sense_+_Library_PoolT
TTTTGGGGTACCTACCCGGAATTATTTACGCCATCTACGCCATCACCAAGTGAAATCCATGGCTGGGGCTGCGGTCTCTCCAAC
>Frequency_1_QualityScore_FFHHHHHJJJJJJJJJJJJJJJJJJJJJJJJJJHIIIJJJJIJJHJEHIJJHIHHHHHHGFFFFDEE@CCCDDDDDDDDDEDDDDEEDDDDDDC_Mismatch_1_Sense_+_Library_PoolT
GTCACCAAGTGAAATCCATGGCTGGGGCTGCGGTCTCTCCAACCAGATTTGATTTAGGAACCTCCTGTTATTGATTGTTCTTCATTTTATTGTT
>Frequency_1_QualityScore_FFHHHHHJJJIJIJIJIJJJJJJJJJJJJJJJJJJJJJJJJJJJJJJGIIJJEHIJJJJJJJIJIJJJJFHIJJIHIHHHHHHGFFFFF_Mismatch_2_Sense_+_Library_PoolT
TTAGGAACCTCCTGTTATTGATTGTTCTTCATTTTATTGTTGCTCAGTAAGGTTCATCATTGTAACCCTATTTTGTAATGTAATATTAA
>Frequency_1_QualityScore_FBFHHHDHJJIIJJJIHGEHIIFFEGHIGIIGCGIJIGGGGHGGGHHIIGIGIJIJJJIIIIJJIIIGIFDHGIJJIECHEHHFCEF_Mismatch_2_Sense_+_Library_PoolT
GATTTTATTGTTGTTCAGTAAGGTTCATCATTGTAACCCTAGTTTGTAATGTAATATTAATAAAAACTTGTCACATGATTCATTTCA
>Frequency_1_QualityScore_DDHHHDHIG>FHIAHHIBHHGGIIIIIIIGGEIIGIIIFC??DFG?DGIGIIIIGCFDBGIICA=7@HCC;@CAEEHGHDFFFFFDEEDCCCCD_Mismatch_1_Sense_+_Library_PoolT
CCTCCTGTTATTGATTGTTCTTCATTTTATTGTTGCTCAGTAAGGTTCATCATTGTAACCCTAGTTTGTAATGTAATATTAATAAAAACTTGTC
>Frequency_1_QualityScore_FFHHHHHJJJJJJJJJJJJJJJJJIJJJJJJJJJJJJJJJJJJJJGHIJJJJJJJIJJJJJJGIHIJJIHHIJIJJGGFHHFHHHFEFFFDEEE_Mismatch_1_Sense_+_Library_PoolC
CCTCCTGTTATTGATTGTTCTTCATTTTATTGTTGCTCAGTAAGGTTCATCATTGTAACCCTAGTTTGTAATGTAATATTAATAAAAACTTGTC
>Frequency_1_QualityScore_FFHHCFFIIJIIJJHGHJJJGJIHIIJGIIIJIJJIJJJJJIGGIJIJJJJIIG_Mismatch_0_Sense_+_Library_PoolT
AAGGTTCATCATTGTAACCCTAGTTTGTAATGTAATATTAATAAAAACTTGTCA
>Frequency_1_QualityScore_FFHHHFHHIIIIIIIFGJIJJJGHFIGIIJJJJIIGIHJJIJIHIJJGIJJIGIJGGI_Mismatch_1_Sense_+_Library_PoolT
GAAGGTTCATCATTGTAACCCTAGTTTGTAATGTAATATTAATAAAAACTTGTCACAT
>Frequency_1_QualityScore_FFGGFHGJJJJHHIHIHIIAHIGIIIGIIIJGIGIIIFHEHIIJJCBHIGAHHGHHEHEF>8?CCDEECDBDBBDDDDDDDB>BCCCCCBDC@>_Mismatch_1_Sense_+_Library_PoolT
CGGCTGCCATGTTGAGTTCTGGATATGTCTGCTCCTCACTATTTTGGGGTACCTACCGGGAATTATTTACGCCATCTACGCCATCACCAAGTGA
>Frequency_1_QualityScore_<DFHFHDGGFGGI=GEDCHDHBG:FBGH@BB@BDHGGGHIA;?9DBFHFG@=F@@GICC=@EEAEE@ECDDD@CCCCC>ACCCCDD@D>A_Mismatch_0_Sense_+_Library_PoolT
GCTTGCTTCCCCTACTTATCTACTTGCTTTCTTGATCCTGAGCCTGAGCCTGAGCCTGAACTTGAGCTTGCTTTCACTCCAGTATATACC
>Frequency_1_QualityScore_FDHHHHHIIIJBIGIJIJIJJCIHIIJJJJFIJJIJJJIGIIJIIJJJJJJJJIJGIJIJGI_Mismatch_0_Sense_+_Library_PoolT
GTTCAGTAAGGTTCATCATTGTAACCCTAGTTTGTAATGTAATATTAATAAAAACTTGTCAC
>Frequency_1_QualityScore_FFHGHHGJJJJJIHJJJJHIEHIIJIJIJIGIIJGIGIIJJJJIHHCFGHHIJFICEDHGHHIHHHHGH?;BB@AEEEDCDD;?CC@@CBB=B0_Mismatch_0_Sense_+_Library_PoolT
AATTCTGCCTCCGTTGGGAGTCTTTCTCAGATTCGGCTGCCATGTTGAGTTCTGGATATGTCTGCTCCTCACTATTTTGGGGTACCTACCCGGA
>Frequency_1_QualityScore_FFHHHHHJJJJJJJJJJJJJJIIJJJJJJJJJIJJJJJJJJIJIJJJJJJJJJJHIFHIIJJJJIJJHHHHHFFDDEEEDEEDDDDEDFDDDDE_Mismatch_2_Sense_+_Library_PoolT
GGGCACAGCAACCTTTATAGACATCTTGTTGGCCATAATTCTGCCTCCATTGGGAGTCTTTCTCAAATTCGGCTGCCATGTTGAGTTCTGGATA
>Frequency_1_QualityScore_FFHHHHGJJIJJIIJJJJJIBIIJJIJJJIIJIJJIJIJIJJDHIJIJIJJJIIIJJJJJJHJJJJICIHHIJJJJJJIJHGHEHFFFFFFEEE_Mismatch_2_Sense_+_Library_PoolT
CATGTTATTGATTGTTCTTCATTTTATTGTTGTTCAGTAAGGTTCATCATTGTAACCCTAGTTTGTAATTTAATATTAATAAAAACTTGTCACA
>Frequency_1_QualityScore_FFHHHHHJJJJIJJIJIJJJJJJJJIJ_Mismatch_0_Sense_+_Library_PoolT
ATAAAAACTTGTCACATGATTCATTAC
>Frequency_1_QualityScore_FFHHHHHIJJJJJJJJJJJJIJJJIJJJHIJJJJIJJJIIJJJGIJJJIJIJJEIJBGIJJJJJIJHJIGIJIIEEECHHHEHE>CDDBBECCC_Mismatch_1_Sense_+_Library_PoolT
TGATTTAGGAACCTCCTGTTATTGATTGTTCTTCATTTTATTGTTGTTCATTAAGGTTCATCATTGTAACCCTAGTTTGTAATGTAATATTAAT
>Frequency_1_QualityScore_D@@FFFH9BFFEEIGGE@G>E?C_Mismatch_0_Sense_+_Library_PoolT
GTAATATTAATAAAAACTTGTCA
>Frequency_1_QualityScore_FFHHHHHJJJJJJIIJJJJHIJJJIJJJJJJIIIJIIIJJJJJJJJIJJJIJJJDIJHHHHHHHFFEFFDEEDEEDDCDDEEEEDDDDDDDCCC_Mismatch_1_Sense_+_Library_PoolT
CTTTTCTCACCAGTCATCGTCATCTCAATCACAATGAGGGAGGGCACAGCAACCTTTATAGACATCTTGTTGGCCATAATTCTGCCTCCTTTGG
>Frequency_1_QualityScore_FFHHHHHIIJJJJJIJJJEIJJGIHIIJFHIIJIFIJJJJJJIJIJJJJJJJIIJI_Mismatch_0_Sense_+_Library_PoolT
TAAGGTTCATCATTGTAACCCTAGTTTGTAATGTAATATTAATAAAAACTTGTCAC
>Frequency_1_QualityScore_FFHGHHHJJIJHIJJJJIJIJIJHIJJIJJJJJJJJJJIJJJIJIGIJI?FHIJJJJJIIGIIIJIIIFGGHGGIJJHICHEHHHGHHFBFFFE_Mismatch_2_Sense_+_Library_PoolT
GTAACCTCCTGTTATTGATTGTTCTTCATTTTATTGTTATTCAGTAAGGTTCATCATTGTAACCCTAGTTTGTAATGTAATATTAATAAAAACT
>Frequency_1_QualityScore_BBDCFHF<FHH<FACAA?>FHCCCEB?@D?D:<@F?D?@DB9DH9GEC@HG_Mismatch_0_Sense_+_Library_PoolT
ACCCTAGTTTGTAATGTAATATTAATAAAAACTTGTCACATGATTCATTAC
>Frequency_1_QualityScore_FFHHHHHIIJJIJGJJIIIJFGJIEGIIEIJGJIJJJJJIIIIJJJJJJIJJJJJIIIHEHHHFFFFFFFEEDDBDDBD@@8?ADDCDCEDDDD_Mismatch_0_Sense_+_Library_PoolT
TCGTCATCTCAATCACAATGAGGGAGGGCACAGCAACCTTTATAGACATCTTGTTGGCCATAATTCTGCCTCCGTTGGGAGTCTTTCTCAGATT
>Frequency_1_QualityScore_FFHHHHHJJJIJJJJGHJJJJJII_Mismatch_0_Sense_+_Library_PoolT
AAAACTTGTCACATGATTCATTAC
>Frequency_1_QualityScore_FFHGGCFHJJJJJJJIJJJJJIIJIJJJIJJJJIIJJJJIJJJJJJJJIIJJIJJJJJIHIJJIIJIH_Mismatch_1_Sense_+_Library_PoolT
GAAGGTTCATCATTGTAACCCTAGTTTGTAATGTAATATTAATAAAAACTTGTCACATGATTCATTAC
>Frequency_1_QualityScore_FFHHHHHJJJJJJJJJJJJJJJJJIJJJJJJJJJJJJJJJJJJJJJIJJJJJJJJJJIHHGHHHFFFFFEECD@EFEEEDDDDDDDDDDDDD?C_Mismatch_0_Sense_+_Library_PoolT
CTCACCAGTCATCGTCATCTCAATCACAATGAGGGAGGGCACAGCAACCTTTATAGACATCTTGTTGGCCATAATTCTGCCTCCGTTGGGAGTC
>Frequency_1_QualityScore_FFHHHHHIJJJIJJJJJJIJHHJIJJHIJJJIJJJJJIJHIIJGIJJGIJJIJIJJJGIGEGHGHFFFFDFEEEEEEEDDDDCCDDCFEEEDDC_Mismatch_0_Sense_+_Library_PoolT
CTGATCACTTTTCTCACCAGTCATCGTCATCTCAATCACAATGAGGGAGGGCACAGCAACCTTTATAGACATCTTGTTGGCCATAATTCTGCCT
>Frequency_1_QualityScore_FFHHFHHJJJJJJJIHJJJJJJJIJJJHIIIJIIJJIJJJJIJJIJJJJJJJIIIJJJHIJJJJJII_Mismatch_1_Sense_+_Library_PoolT
TAGGTTCATCATTGTAACCCTAGTTTGTAATGTAATATTAATAAAAACTTGTCACATGATTCATTAC
>Frequency_1_QualityScore_FFHHHHHIJJJJIJJIHIJJIGHIIIIJJJJJJJJJJIIJIJJIHJIIJJJJJJI_Mismatch_0_Sense_+_Library_PoolT
TTGTAACCCTAGTTTGTAATGTAATATTAATAAAAACTTGTCACATGATTCATTA
>Frequency_1_QualityScore_D?DD<:DEDEE<?B+<CF?8)8?):BB?DE>9?@AABCEDC;C>1;;AC;>DD7/\3=>AA?A??:5;AAA(5>A_Mismatch_1_Sense_+_Library_PoolT
GTCTGCTCCTCACTTTTTTGGGGTACCTACCCGGAATTATTTACGCCATCTACGCCATCACCAAGTGAAATCCAT
>Frequency_1_QualityScore_FFHHHHHIIJJJJJJJJJJIJJJJJJJJJJJHIIJJJJJJJJJJJJIIJJIHIJJJHGHADEFFFFEEECEECDBDDBDDDDDEEACDAACDCD_Mismatch_2_Sense_+_Library_PoolT
GGAGGGCACAGCAACCTTTATAGACATCTTGTTGGCCATAATTCTGCCTCCATTGGGAGTCTTTCTCAAATTCGGCTGCCATGTTGAGTTCTGG
>Frequency_1_QualityScore_D@DAFDH@FFGGBD:CF?EFEHICFHE*:CC:CGGHEGGIGHGCGGG>FGC@C8BFHGIDHICGEAEAAA(=@D;?:BCCC@CCCA(,3328?B_Mismatch_0_Sense_+_Library_PoolT
CCAGTATATACCTCCTTTCTCTGTTTTCCTGTGTTGGCTCTCTGATCACTTTTCTCACCAGTCATCGTCATCTCAATCACAATGAGGGAGGGCA
>Frequency_1_QualityScore_?3CB:+<:CE,AA+<<AF3<9CE<D<1CCDDF*?D@*)9B449DE_Mismatch_1_Sense_+_Library_PoolT
GGCTGCCATGTTGGGTTCTGGATATGTCTGCTCCTCACTATTTTG
>Frequency_1_QualityScore_BADDD+A>EE>D4?C3:A<AEC4A:<C<A<AEEADA91:4*:::*:?D@DCDEDD*BECDCB)=)BBAEECCA)7AACA:CDA)7==AA3@A_Mismatch_1_Sense_+_Library_PoolT
TCCTGTTATTGATTGTTCTTCATTTTATTGTTGTTCAGTAAGGTTCATCATTGTAACCCTAGTTTGTAATGTAATATTAATAACAACTTGTC
>Frequency_1_QualityScore_D>DH?FD)<EGGGBH@DD<FEGEHIGICF>@8FCDFAEH>BCDDDDB;;AA36;C>ACCC;??<B8=B50299@B@CC3>:??B7?2@@@ACAC_Mismatch_1_Sense_+_Library_PoolT
TTTGGGGGACCTACCCGGAATTATTTACGCCATCTACGCCATCACCAAGTGAAATCCATGGCTGGGGCTGCGGTCTCTCCAACCAGATTTGATT
>Frequency_1_QualityScore_FFHHHHHJJJJFHIJJJJJJJJJJJJJJJJJJJJJFHIJJJJJJJJGHHHHF@EFFFFEEEEEDDDDDDDCDEDDDEDDCCDEDDEEEEEEDDD_Mismatch_1_Sense_+_Library_PoolT
CCATCACCAAGTGAAATCCATGGCTGGGGCTGCGGTCTCTCCAACCAGATTTAATTTAGGAACCTCCTGTTATTGATTGTTCTTCATTTTATTG
>Frequency_1_QualityScore_FFHHHHHJJIJJJJJIIJJJJJJJJJJIIJJJJJJJJJJJJHJJJJJIIIIHIJJJIJJJJJIJIJJJJEHIHHFHGGFFFFFEEDDDDEEEDC_Mismatch_1_Sense_+_Library_PoolT
CTTGAGCTTGCTTTCACTCCAGTATATACCTCCTTTCTCTGTTTTCCTGTGTTGGCTCTCTGATCACTTTTCTCACCAGTCATCGTCATTTCAA
>Frequency_1_QualityScore_FFHHHHHJJJIJJJJJJJJJJJJJJHIJIJJJJIJJJJHHIJJJJJJJJJIJHJJIJHHIIIIJJJHIJFHIJIJIIIIIJHHGHHHFF_Mismatch_0_Sense_+_Library_PoolT
TTATTGATTGTTCTTCATTTTATTGTTGTTCAGTAAGGTTCATCATTGTAACCCTAGTTTGTAATGTAATATTAATAAAAACTTGTCAC
>Frequency_1_QualityScore_FDHHHHGIJIJIHIHIHHJJGIGGHIEIIHIIIIIBGDFGED@CA@CHA@CG3@FGHGFGFBB=A3;6@A::35>;?A(>:>AAACCC@@_Mismatch_2_Sense_+_Library_PoolT
ACCTACCTGGAATTATTTACGCCATCTACGCCATCACCAAGTGAAATCCATGGCTGGGGCTGCGGTCTCTCCAACCAGAATTGATTTAGG
>Frequency_1_QualityScore_FFHHHHHJJJJGJJJIJHIHIJGIJFHIJ4DGGIJJJIJIHIGDHIIIGGIJ8AHHGIJIJHFBCEEEECDDD@BBDDDCDCBDD>BDDDDCBD_Mismatch_1_Sense_+_Library_PoolT
ATTCGGCTGCCATGTTGAGTTCTGGATATGTCTGCTCCTCACTATTTTGGGGTACCTACCGGGAATTATTTACGCCATCTACGCCATCACCAAG
>Frequency_1_QualityScore_FFHHHHHJJJIJJJJJJIJJJIIJIJ_Mismatch_0_Sense_+_Library_PoolT
TAAAAACTTGTCACATGATTCATTAC
>Frequency_1_QualityScore_DD?FFHHEGBG?CF4<:A8C@FEEHH@CD?F9?B0?DHCGHIGEADHE>BAA<:?BECCCCCCB;5,,:5:@>@@A>:(5<?CCBCA4>AA@_Mismatch_0_Sense_+_Library_PoolT
TTATTTACGCCATCTACGCCATCACCAAGTGAAATCCATGGCTGGGGCTGCGGTCTCTCCAACCAGATTTGATTTAGGAACCTCCTGTTATT
>Frequency_1_QualityScore_DDFDFHHIFGFADEEBAE@BBFH@HDFHIIIHCHGFD<CGFHHIGFGFGH<B<FC@FHHII<_Mismatch_2_Sense_+_Library_PoolT
TATTCATTAAGGTTCATCATTGTAACCCTAGTTTGTAATGTAATATTAATAAAAACTTGTCA
>Frequency_1_QualityScore_FDFHGHHIIIIIIIICHH?CFECGBHIEEHGGHEGHIGIIIGIGIHIGIII=FDEEEEHFHECECD>CEEAC@DCDD?B=?CDDDDCDACCDD@_Mismatch_2_Sense_+_Library_PoolT
GTCATCTCAATCACAATGAGGGAGGGCACAGCAACCTTTATAGACATCTTGTTGGCCATAATTCTGCCTCCATTGGGAGTCTTTCTCAAATTCG
>Frequency_1_QualityScore_DDHHHHHGIIJJJJJIJJJJJIJJJIJJJIIJJJJIJIJJJJJJJJEIIJIJJJHHGHFFFFFEEEEEEEDDDDDDDDDDDDDCDDCCCCEEEE_Mismatch_2_Sense_+_Library_PoolT
TCTCTGGTCACTTTTCTCACCAGGCATCGTCATCTCAATCACAATGAGGGAGGGCACAGCAACCTTTATAGACATCTTGTTGGCCATAATTCTG
>Frequency_1_QualityScore_DFHHHHHJJJJJJJJJIJJJJJHIJJJHHIJJJJJJJJJJJJJJJJJJJJIJJIIIJHIIIJIJIJIIIFGHJJJHHFGHHFFFFFFFECEDBC_Mismatch_0_Sense_+_Library_PoolT
TCTTCATTTTATTGTTGTTCAGTAAGGTTCATCATTGTAACCCTAGTTTGTAATGTAATATTAATAAAAACTTGTCACATGATTCATTACAGTT
>Frequency_1_QualityScore_BAAAFCAC4CFB@<F<<CBB3+ACF<AF<FH>?C1:?DH9BF@GDBF<G@99?DF@F8?=8=8B8=_Mismatch_0_Sense_+_Library_PoolT
TGTTGTTCAGTAAGGTTCATCATTGTAACCCTAGTTTGTAATGTAATATTAATAAAAACTTGTCAC
>Frequency_1_QualityScore_FFHHHHHJIJJJJJIIJJJIJJIJIIJJJJJHJJJJ?FHJJJJJJJIJIJIIJIJEDHIGIJJJJJJJJHHJJJJIIJJGHGHGHFFFFFFCEF_Mismatch_2_Sense_+_Library_PoolT
ATTGATTGTTCTTTATTTTATTGTTGCTCAGTAAGGTTCATCATTGTAACCCTAGTTTGTAATGTAATATTAATAAAAACTTGTCACATGATTC
>Frequency_1_QualityScore_FFHGHFHIIJFIHIEEHIGIBGHGEGIIHIHGGEHIIIIIIGIIHIIFGCEGDGG_Mismatch_0_Sense_+_Library_PoolT
TAAGGTTCATCATTGTAACCCTAGTTTGTAATGTAATATTAATAAAAACTTGTCA
>Frequency_1_QualityScore_DDFD?FFA<@AA9?CD<9:8??6*?????F:BBFBF=@FC@C==@@;DE?>EFD?D8\\3;>=,28@::9439<7<(+4>>@BBD_Mismatch_1_Sense_+_Library_PoolT
CTACCGGGAATTATTTACGCCATCTACGCCATCACCAAGTGAAATCCATGGCTGGGGCTGCGGTCTCTCCAACCAGATTTGATTT
>Frequency_1_QualityScore_FFDFHHHFGIJJJJJJIGGGJJJIJIDGIJGIIIJJJIIIIJJIJJJJJIJJJJJJI_Mismatch_0_Sense_+_Library_PoolT
AGTAAGGTTCATCATTGTAACCCTAGTTTGTAATGTAATATTAATAAAAACTTGTCA
>Frequency_1_QualityScore_FFHGHHHJJGGIIJIIJIJJJJJJIJJJJJJJJHIIJHIJJJIIJJIJJJIIIJJJJJJJJIJGGJJIGHGIJJJJJJ_Mismatch_1_Sense_+_Library_PoolT
GTTGTTCAGTAAGGTTCATCATTGTAACCCTAGTTTGTAATGTAATATTAATAAAAACTTGTCACATGATTCATTGCA
>Frequency_1_QualityScore_FFHHHGHIFJIJJJJHHJIHIJJJIJJJJJJIJJIIJJJIIIIJJJJJJJJIDHIJJIJJFHIJIJJIIHIIJJIHHHHHHFFFFFFFCEE_Mismatch_0_Sense_+_Library_PoolT
CCCTAGTTTGTAATGTAATATTAATAAAAACTTGTCACATGATTCATTACAGTTACTGAGTTAACAGCTCTTTGTTGAAATTATTTTCTAA
>Frequency_1_QualityScore_FFAFFA:EEACE@EFEHIEACGIGCGGHGGGHHBIIDGDECFHD>EHGDDHIEC@CFHEHCAAEGHFH>=CHHFFFEFFFC;@CCEDCCDACDD_Mismatch_2_Sense_+_Library_PoolT
GGGCTGTGGTCTCTCCAACCAGATTTGATTTAGGAACCTCCTGTTATTGATTGTTCTTCATTTTATTGTTATTCAGTAAGGTTCATCATTGTAA
>Frequency_1_QualityScore_FFGHHGGIGGHJIIJJIJIIIJECCEHJHGJJJJFJFIIJGGHIGHCGGIJJGEHIIJIIJGCD=?AAHEEHBDFFFEEDEEDACDDDDDDDDC_Mismatch_0_Sense_+_Library_PoolT
TCTACTTGCTTTCTTGATCCTGAGCCTGAGCCTGAGCCTGAACTTGAGCTTGCTTTCACTCCAGTATATACCTCCTTTCTCTGTTTTCCTGTGT
>Frequency_1_QualityScore_DFHHDF3CAFGHIJJGHBAHBHBFH<FH@@HGCF@EFHGBFICCHBGIIHGC=/6@5=CECCA>CC>C@BDA@CDDB;(:>AC3>:;5>CC(:@_Mismatch_1_Sense_+_Library_PoolT
GGCCACAGCAACCTTTATAGACATCTTGTTGGCCATAATTCTGCCTCCGTTGGGAGTCTTTCTCAGATTCGGCTGCCATGTTGAGTTCTGGATA
>Frequency_1_QualityScore_DFHHGHHJGIJIIJGGJIJIIJJCIGIGGIJIHIGGIGEHIJGHIIIJIJJJJJIIBFHGCHIJJJIJIGEHIGIJECGIHHHE?HEFFFFFDE_Mismatch_1_Sense_+_Library_PoolT
TATTGATTTTTCTTCATTTTATTGTTGTTCAGTAAGGTTCATCATTGTAACCCTAGTTTGTAATGTAATATTAATAAAAACTTGTCACATGATT
>Frequency_1_QualityScore_DBAAAF?GDG@E<::C:3C+<C9+21?:1???11:?DF<90000?0900?B<8D8*?C8C=;)87==FD@==C47?C@EEFCCDD@D@3;;>>>_Mismatch_2_Sense_+_Library_PoolT
CCTCCTGTTATTGATTGTTTTTCATTTTATTGTTGCTCAGTAAGGTTCATCATTGTAACCCTAGTTTGTAATGTAATATTAATAAAAACTTGTC
>Frequency_1_QualityScore_FDHHHHHJJJJJJJJJJJJJJJIJJJJJJJJJJJJJJJJJHHHHHFFFFFFEEDEEEDDDDDDDDDD9@9CDDDDDDDDD?CDDDDDDDCCCCC_Mismatch_1_Sense_+_Library_PoolT
GTACCTACCGGGAATTATTTACGCCATCTACGCCATCACCAAGTGAAATCCATGGCTGGGGCTGCGGTCTCTCCAACCAGATTTGATTTAGGAA
>Frequency_1_QualityScore_FDFHHHFGGI<E?HHIGIIIIIIIIJIGIIIIIJGHIIIGIJJJIJJIIJGIJEIGJGFHIJGG;CFCGDEGHHIC?EHHDHFEDFFFBCDA>C_Mismatch_1_Sense_+_Library_PoolT
GATTCATTACAGTTACTGAGTTAACAGCTCTTTGTTGAAATTATTTTCTAAAGATAATATGAATTATTTGATGATGTGATTTGTCATTGTCAAA
>Frequency_1_QualityScore_B?BD?DFHGB=@?@:B:CF:)9*9??BFH1/(/?BG<C>8)=;))=;;)6@D7?)7=CD);;;;((((.;66>;@C@3;;??_Mismatch_1_Sense_+_Library_PoolT
CCATGGCTGGGGCTGCGGTCTCTCCAACCAGATTTGATTTAGGAACCTCCTGTTCTTGATTGTTCTTCATTTTATTGTTGTT
>Frequency_1_QualityScore_FFHHHHHJJJJJJIJJJJJJIIJJJJCFHJJJJJJJJJJJEIJJJJJJJHHJIJIIGHIIJJIJJIIIEFGIIIIGIIJHHHHHHHFFFFFFDE_Mismatch_1_Sense_+_Library_PoolT
CTTCATTTTATTGTTGCTCAGTAAGGTTCATCATTGTAACCCTAGTTTGTAATGTAATATTAATAAAAACTTGTCACATGATTCATTACAGTTA
>Frequency_1_QualityScore_DDFHGHHIJJGIJJHHIGIJJJFIEHHAFFGGIHIJJHEIIJJJGHFHHJIIIIIHIEIJJJJJJIJJGGHIIIGJJIIGHHFHHFFFFF_Mismatch_1_Sense_+_Library_PoolT
TCTTCATTTTATTGTTGCTCAGTAAGGTTCATCATTGTAACCCTAGTTTGTAATGTAATATTAATAAAAACTTGTCACATGATTCATTAC
>Frequency_1_QualityScore_FFHHHHHJJJJJJIIJJJJJJIEIIGI<HHIJJJJJJJJIJJJJJJFIIJIIIJJIIJIJJJIJIJIGGEIHHHHHHFFFFFFFEEEEED_Mismatch_1_Sense_+_Library_PoolC
TCTTCATTTTATTGTTGCTCAGTAAGGTTCATCATTGTAACCCTAGTTTGTAATGTAATATTAATAAAAACTTGTCACATGATTCATTAC
>Frequency_1_QualityScore_FFHGHHGJJJJJJJJIIGIIIJIGGIGIIJJJJJGJJG@GEHJJJIIIIJ@AFI>FHHGGHEHHHHCDFDCBACBDDDDDDDDDDDDACAAAAC_Mismatch_1_Sense_+_Library_PoolT
TCGGCTGCCATGTTGAGTTCTGGATATGTCTGCTCCTCACTATTTTGGGGTACCTACCTGGAATTATTTACGCCATCTACGCCATCACCAAGTG
>Frequency_1_QualityScore_FFHHHHHJJJJIJIIJJJJJJIJGIEHIJJJJJJJJJIJJJJJJGIIJJJJJJJJJJJJJIJIIIJJJIFGIJIEIIJJHHFHF_Mismatch_0_Sense_+_Library_PoolT
TTCATTTTATTGTTGTTCAGTAAGGTTCATCATTGTAACCCTAGTTTGTAATGTAATATTAATAAAAACTTGTCACATGATTCA
>Frequency_1_QualityScore_EFHHHHGGHGGJGJGJJJCGIGGIIGGIJIGHGIICEHIIJJJJJIHJJHJJJJGIIIGIHJJIIGIIIHIGGIIIIJJJJHCEE_Mismatch_0_Sense_+_Library_PoolT
TTGATTGTTCTTCATTTTATTGTTGTTCAGTAAGGTTCATCATTGTAACCCTAGTTTGTAATGTAATATTAATAAAAACTTGTCA
>Frequency_1_QualityScore_FFHGHHHJJJIIJJJIJJJHIJIJJIJIJJJJHHJJJJJJJIIJJIHJJJJDFGHGGGHIHIJJIJJJICEHIGJHHHHHE_Mismatch_1_Sense_+_Library_PoolT
ATTGTTCTTCATTTTATTGTTGTTCAGTAAGGTTCATCATTGTAACCCTAGTTTGTAATGTAATATTAATAAAAACTTGAC
>Frequency_1_QualityScore_FFDHHHHJIJJJJJJJIJJJJJJJHIIJJIJIJJJJJJJIJJJIJIJJIJJIHIHIJJIJIJJJJJJC@CHHFHHHHFFFF?BCDDBBDDDDDD_Mismatch_0_Sense_+_Library_PoolT
ATACCTCCTTTCTCTGTTTTCCTGTGTTGGCTCTCTGATCACTTTTCTCACCAGTCATCGTCATCTCAATCACAATGAGGGAGGGCACAGCAAC
>Frequency_1_QualityScore_FFHHHHHIJJJJJJJJJJJJIJIJJJJJJJJJJJJJIJJJJIJJJJJJIIIIIIJJIJJIHHG:CHHFE?@EFEEEEDD;@CDEEDDEDEEDCC_Mismatch_2_Sense_+_Library_PoolT
ACTGCGGTCTCTCCAACCAGATTTGATTTAGGAACCTCCTGTTATTGATTGTTCTTCATTTTATTGTTGCTCAGTAAGGTTCATCATTGTAACC
>Frequency_1_QualityScore_FFHHHHHHJJJJJJIJJJJJJJJJHJJJFHIJJJJJJJJJJJIJJIIIJJJJJJHHHHHHFFFFFEEEECEECDDDDCDEDDBBD?CDEDDDDC_Mismatch_2_Sense_+_Library_PoolT
GGCATCGTCATCTCAATCACAATGAGGGAGGGCACAGCAACCTTTATAGACATCTTGTTGGCCATAATTCTGCCTCCATTGGGAGTCTTTCTCA
>Frequency_1_QualityScore_FFHHHHHJJJJJJJJJJJJJIJJJJFHIJJJJJJJJEIIHJJJJJJJJIIJJJJJJJJJJJIHIIJIJJHHIJJIIJJJHHGHGHHFFFFCEEE_Mismatch_1_Sense_+_Library_PoolT
TTCATTTTATTGTTATTCAGTAAGGTTCATCATTGTAACCCTAGTTTGTAATGTAATATTAATAAAAACTTGTCACATGATTCATTACAGTTAC
>Frequency_1_QualityScore_FFFHHHGIJJHIJJJJIJJJJIJJJHGIJJJJJJJJJJDGIIJJJJJJJJIIJJJIJDFGIIHJJJHJJGGGIJJJJJIJJHHHHHHFFFFFFD_Mismatch_2_Sense_+_Library_PoolT
TTATTGATTGTTCTTCATTTTATTGTTGCTCAGTAAGGTTCATCATTGTAACCCTAGTTTGTAATGTAATATTAATAAAAACTTTTCACATGAT
>Frequency_1_QualityScore_FFHHHHHIIGJJJJHJJIHIIIIIIIIIJJJJJIJJJJIGG*?FEHIJJJJIIJIJJJIJGIJ_Mismatch_2_Sense_+_Library_PoolT
TATTGTAACCCTAGTTTGTAATGTAATATTAATAAAAACTTATCACATGATTCATTACAGTTA
>Frequency_1_QualityScore_FFHHHHHJJJJJJJJJJJJJJJJJIIJJJJJJJJIJJJJJJJJJJIJJJJJJJIJIJIJIJFHHIJIGIIFHIGIJJGGHGHGFFFB_Mismatch_2_Sense_+_Library_PoolT
TCATTGTAACCCTATTTTGTAATGTAATATTAATAAAAACTTGTCACATGATTCATTACAGTTACTGAGTTAACAGCTCTTTGTCGA
>Frequency_1_QualityScore_FFHHHHHJJJJJJIJJJJJJJIIJJIJJJJJIIJJJJJJJJJJIIIIJJJIJIJ_Mismatch_2_Sense_+_Library_PoolT
TAACAGCTCTTTGTTGAAATTATTTTCTAAAGATAATATGAATTATTTGATGGA
>Frequency_1_QualityScore_FFHHHHHJJJJJJJJIJJJJJJJJJJIIIJJJJJJJJJJHHJJJJIIJIIIJJJJJIJJJJJJGDGIJJEHHHHHFFFFEFEEECCCDDDDCDD_Mismatch_1_Sense_+_Library_PoolT
CTACTTGCTTTCTTGATCCTGAGCCTGAGCCTGAGCCTGAACTTGAGCTTGCTTTCACTCCAGTATATACCTCCTTTCTTTGTTTTCCTGTGTT
>Frequency_1_QualityScore_FFHHHHHJJJJJJJIJJJJJJIJIGJJJJIJJIJGIJJIIJIIJJJJJJJHFHFFFDDDD>@BDDDDDDD@BD8@AACDDDECDDDDDDDDDDD_Mismatch_2_Sense_+_Library_PoolT
CCGGGAATTATTTACGCAATCTACGCCATCACCAAGTGAAATCCATGGCTGGGGCTGCGGTCTCTCCAACCAGATTTGATTTAGGAACCTCCTG
>Frequency_1_QualityScore_FFHHHHHJJJJJIJJJJJJIJJJIJJJJJJJJJJJJJJJJIJJJJJJJGIJJIJJJJJJJJI_Mismatch_0_Sense_+_Library_PoolT
TTTGTTGAAATTATTTTCTAAAGATAATATGAATTATTTGATGATGTGATTTGTCATTGTCA
>Frequency_1_QualityScore_DFHGHHHJIJJJJJJJJJJJIJGGIEGIJJJJJJFGIIGIJIJJJJIJJJHHHFFDDD38BDDDDCDDD@B_Mismatch_1_Sense_+_Library_PoolT
TGGAATTATTTACGCCATCTACGCCATCACCAAGTGAAATCCATGGCTGGGGCTGCGGTCTCTCCAACCAG
>Frequency_1_QualityScore_DDFHGDHGGGGIHIIDIGIIFHGIIIII9FFHHHIIIEGHEGBEBHEE@D:@CEC>BB<@C;;>A>@(,5::??CCBCC>CACCCCCCC4:A>@_Mismatch_1_Sense_+_Library_PoolT
GCCATCTACGCCACCACCAAGTGAAATCCATGGCTGGGGCTGCGGTCTCTCCAACCAGATTTGATTTAGGAACCTCCTGTTATTGATTGTTCTT
>Frequency_1_QualityScore_FFHHHHFIGIIIJJJJJJIJIGJIJIJJJIIJJJIJIHIIJHJJDIIIIJJJJJJJJIIGIIJJJJIIIHIIHJJIIIHFHHHHFFFFDE_Mismatch_0_Sense_+_Library_PoolT
ATCTTGTTACCTTTTTCAACCAAGTTCAAATCTTATCCAAGTTCAAATCTTATCTTGTAACATTTTTAATTTTGCAACATTTTTACTCCA
>Frequency_1_QualityScore_FEHHFGHJJHHJJJEHIJJJIJJJJJIJJJJJJJJJJJJIJJJJJJJJJJJJJIJJJJJJIIIGIIIJIIIIJJIIGGJGHG_Mismatch_1_Sense_+_Library_PoolT
GTTGTTCAGTAAGGTTCATCATTGTAACCCTAGTTTGTAATGTAATATTAATAAAAACTTTTCACATGATTCATTACAGTTA
>Frequency_1_QualityScore_?ADHHFDBE?EDDHCHEF<AEGGBC?FFHEBFIGDGGGCFHDHIHGGGIIGGHGIG_Mismatch_1_Sense_+_Library_PoolT
GTAAGGTTCATCATTGTAACCCTAGTTTGTAATGTAATATTAATAAAAACTTGGCA
>Frequency_1_QualityScore_FFHHHFHJHICGIJJJJJIJJJJJJJJJJHIJJIJJJJIJJJIJIIJGGHJHJIIJIGIIIIJJIIJJJFII_Mismatch_1_Sense_+_Library_PoolT
CTCAGTAAGGTTCATCATTGTAACCCTAGTTTGTAATGTAATATTAATAAAAACTTGTCACATGATTCATTA
>Frequency_1_QualityScore_;@DB<:DEED<CEECEAE<@?EE>EDIEDFDIADCDEEI@D4BDEDCD4BDDDAEEEIECCC=CD@CD)=@A;AAADDA>?@DDD;6;>A>>>3_Mismatch_0_Sense_+_Library_PoolT
AGTAAGGTTCATCATTGTAACCCTAGTTTGTAATGTAATATTAATAAAAACTTGTCACATGATTCATTACAGTTACTGAGTTAACAGCTCTTTG
>Frequency_1_QualityScore_FFHHHHHJIIIJJJJJJJJJJJJJJJJJJJJJJJJJJJJJJJIJJJJJHJJJJJIJJIJIJJJIJJJJJHHHHHHHFFFDEDEEEEEDEEEEDE_Mismatch_0_Sense_+_Library_PoolT
TAATGTAATATTAATAAAAACTTGTCACATGATTCATTACAGTTACTGAGTTAACAGCTCTTTGTTGAAATTATTTTCTAAAGATAATATGAAT
>Frequency_1_QualityScore_FFHHHHHJIJHJJJEIJIGJJJJJIJJDIGGIIJEIIIIGIFHJIJIJIIHJJJJDHHBGHIIJIGIIIIHIIHHGGGHFFFDBDCCEEEEDDD_Mismatch_0_Sense_+_Library_PoolT
GCCTGAACTTGAGCTTGCTTTCACTCCAGTATATACCTCCTTTCTCTGTTTTCCTGTGTTGGCTCTCTGATCACTTTTCTCACCAGTCATCGTC
>Frequency_1_QualityScore_FFDFHHDIIJIIJJJFGJ_Mismatch_0_Sense_+_Library_PoolT
TGTCACATGATTCATTAC
>Frequency_1_QualityScore_FFHHHHHIJJJJIIJJJHHIJJJJJJIIIJJIJJJJGIJJJJJJJIIJJIJJIJIJIIIIJIIJJI_Mismatch_1_Sense_+_Library_PoolT
ATTGTTGTTCAGTAAGGTTCATCATTGTAACCCTAGTTTGTAATGTAATATTAATAAAAACTTGAC
>Frequency_1_QualityScore_FFHHHHHIIJJHIJIJJJJJJJJCFHIJIJJJJJJJJJJJJJJJIJJJJJJJIJJJGHHHHFFFFEEAECEDEDDDDDDDDDDDDDDDD9>BDD_Mismatch_2_Sense_+_Library_PoolT
GTCTGCTCCTCACTATTTTGGGGTACCTACCTGGAATTATTTACGCCATCTACACCATCACCAAGTGAAATCCATGGCTGGGGCTGCGGTCTCT
>Frequency_1_QualityScore_FFHHHHHJJJJIIJJJJJJIIJIHIIIJHIJJJCGHIJJJJJJJJIJJJJJJHIJJJJJJJJJJJJJJJIHIJJIJJIJHHHHHHFFFFFFEED_Mismatch_1_Sense_+_Library_PoolT
GATTGTTCTTCATTTTATTGTTGTTCAGTAAGGTTCATCATTGTAACCCTAGTTTGTAATGTAATATTAATAAAAACTTGTCACATGATTCACT
>Frequency_1_QualityScore_@BFAFDD>EBFGII;E9CFI949*?<FDF:DCFCBDF**9*99)*?<FEF>F=\;A;87=?)=C?_Mismatch_2_Sense_+_Library_PoolT
TCAGATTCGGCTGCCATGTTGAGTTCTGGATATGTCTTCTCCTCACTATTTTGGGGTACCTACCT
>Frequency_1_QualityScore_DDHADFH@HGB8)C:BFHGGCBB?D?DGAF@F;FA;FA@CA@(=D=A;>EACDEBDBC=\58/;87/=))0:>CC@>?@<?BCCCCDCCCC>AC_Mismatch_1_Sense_+_Library_PoolT
GGTACCTACCCGGAATTATTTACGCCATCTACGCCATCACCAAGTGAGATCCATGGCTGGGGCTGCGGTCTCTCCAACCAGATTTGATTTAGGA
>Frequency_1_QualityScore_FFHHHHDIHIJJJIIIIGJIJJJIIJJJJJJJIJJJIIIJJIIGIJJJJJJJJJIJJJIJJIJJJJIJIGHGIIJJIJHIH_Mismatch_1_Sense_+_Library_PoolT
CTGTTCAGTAAGGTTCATCATTGTAACCCTAGTTTGTAATGTAATATTAATAAAAACTTGTCACATGATTCATTACAGTTA
>Frequency_1_QualityScore_FFHFHHHJIJJJJJJJJJJJIJIJJJJJJJJIJJJIJJJIIJJJIJIJJ_Mismatch_2_Sense_+_Library_PoolT
TAGTTTGTAATGTAATATTAATAAAAACTTGTCACATGATTCATTACTA
>Frequency_1_QualityScore_FFHHHHHJJJHIJJJJJJJJJJJJJJJJJHIJJHIJJJIJJJIJJIJHGGIJJJJJJJJI_Mismatch_0_Sense_+_Library_PoolT
TTCAGTAAGGTTCATCATTGTAACCCTAGTTTGTAATGTAATATTAATAAAAACTTGTCA
>Frequency_1_QualityScore_EFHGHHGJIJJJGGIIIIJJJIJJJJJJJJJJJJJII_Mismatch_0_Sense_+_Library_PoolT
TGTAATATTAATAAAAACTTGTCACATGATTCATTAC
>Frequency_1_QualityScore_AD;<AFFI94<2ACH@::EAEH@4<94***11*?D*?B4:C@<9?3D<?B@GEE*8?FF>FGIG_Mismatch_1_Sense_+_Library_PoolT
GTTCATCATTGTAACCCTAGTTTGTAAGGTAATATTAATAAAAACTTGTCACATGATTCATTAC
>Frequency_1_QualityScore_BD,2A<<+AEED:CFDFDDEIIIIIIIIEIEFIIFIIIIIEIIEDEIIIIEIDEEIDECBCDEEEDAACCCDEDIEDD>?>?ADDDDDAAD@BA_Mismatch_2_Sense_+_Library_PoolT
CAGCCAGATTTGATTTAGGAACCTCCTGTTATTGATTGTTCTTCATTTTATTGTTGCTCAGTAAGGTTCATCATTGTAACCCTAGTTTGTAATG
>Frequency_1_QualityScore_ADFFDH?B=GHIIIII1?CGGHII4?*CFBGDEGD7FGACGHE@AEH;>?CBDF?BA(-5555;A>C(,:@<>@3(3?+228CB_Mismatch_1_Sense_+_Library_PoolT
AATGAGTGGTTCGGAATAGCTTTTAGTGGTTGGGGAGGGTAGCTATGAGTGGCTGGGAATAGCTCTTAGTGGTTAGGGTTAGGG
>Frequency_1_QualityScore_DDHHHHHJJIHIJJJCHJJJJIJJJIIIIIJJJJGIJJHIJJIIJJIIJJJJIJJJJJJJIJIJIJGIJJJIJEIJJJI_Mismatch_1_Sense_+_Library_PoolT
TGTTGTTCAGTAAGGTTCATCATTGTAACCCTAGTTTGTAATGTAATATTAATAAAAACTTGTCACATGATTCATTGCA
>Frequency_1_QualityScore_FFHHHHHJIJJJJJHIHHJHIJJJJHIJJIJJJJJJJHIGHIFHIJIJJIJJJJJJJJIIJHHHHHFFF?DEFEDEDEEEDDDDDDDDDBDD>C_Mismatch_2_Sense_+_Library_PoolT
TGGGAATAGCTTTTAGTGGTTAGGGAGGCTAGACATGAGTGGTTGGAATAACTTTTAGTGCTTGGATAATCTTGTTACCTTTTTCAACCAAGTT
>Frequency_1_QualityScore_FFHHHHHIJJJJJIJJJJJIJJGGIJJJHIJIIIIJIJGJJJJJJFHIJJJJJIIJJJJJJIIJBFHGGIIHIGIJHHHGH_Mismatch_1_Sense_+_Library_PoolT
CCTCCTGTTATTGATTGTTCTTCATTTTATTGTTGCTCAGTAAGGTTCATCATTGTAACCCTAGTTTGTAATGTAATATTA
>Frequency_1_QualityScore_D4CDAAF?DG<;;CIHHGD?EHIIIFHIIIGIIGIIE(5@@EAHICHH1B6@DDC;CAC@C@@C?;=?@?CCC<CCCCECC@CCCCC>CDCCCC_Mismatch_2_Sense_+_Library_PoolT
CTCCATCACCAAGTGAAATCCATGGCTGGGGCTGCGGGCTCTCCAACCAGATTTGATTTAGGAACCTCCTGTTATTGATTGTTCTTCATTTTAT
>Frequency_1_QualityScore_DDDFHGFHGIIBEFEGIHHGGEGHIHIIGGGG@GHADHD>DBBFGHIFEGHCEICGEGIEEGEHGEGEIGHD_Mismatch_1_Sense_+_Library_PoolT
ATTTTATTGTTGTTCAGTAAGGTTCATCATTGTAACCCTAGTTTGTAATGTAATATTAATAAAAACTTGCCA
>Frequency_1_QualityScore_FFHHHHHJJJIJJJJJJJIJJJJEHJJJJJDIIIHJJJJJJJFIHIGHIJJIJJJIJJJJJJJJJJJIIGGIGIJJJJHHHHGHHF_Mismatch_1_Sense_+_Library_PoolT
CATTTTATTGTTGTTCAGTAAGGTTCATCATTGTAACCCTAGTTTGTAATGTAATATTAATAAAAACTTTTCACATGATTCATTAC
>Frequency_1_QualityScore_ADFFFFFECECFBFBBFEEEDHBC<9C?CA?FF9C?DF*1?F@9BD?<DGIE:2BDC<=FC=CBEE@CF;@FDEECEEFEFFA;?;?BDDD@B@_Mismatch_1_Sense_+_Library_PoolT
TTATTGATTGTTCTTCATTTTATTGTTGTTCAGTAAGGATCATCATTGTAACCCTAGTTTGTAATGTAATATTAATAAAAACTTGTCACATGAT
>Frequency_1_QualityScore_FFHHHGHJJJJJJJJJJJJJJJJJIIJIJJJJJJJJJIIJJJJJIJIJIHHFFDDDDDDD>BDDDDDDDCBDD@DDDDDDDEDDDDDDDDDDDD_Mismatch_1_Sense_+_Library_PoolT
CCCGGAATTATTTACGCCATCTACGCCATCACCAAGTGAAATCCATGGCCGGGGCTGCGGTCTCTCCAACCAGATTTGATTTAGGAACCTCCTG
>Frequency_1_QualityScore_FFGGHHHIGGIIGHEHGEHIIJIJJJ?CGIJHIIIIGGHIIIIJJJFD@FGHIJICHEDFFECECCBBCCCEDDD>:ACCDDDDBDDDD?_Mismatch_0_Sense_+_Library_PoolT
TATGTCTGCTCCTCACTATTTTGGGGTACCTACCCGGAATTATTTACGCCATCTACGCCATCACCAAGTGAAATCCATGGCTGGGGCTGC
>Frequency_1_QualityScore_FFHHHHHJJIIJIJJIIJGIIJJJGIIIIJJJJJJJJJJJJGHIJIJJJJJIIJJJJJJJHIJJIJJJJJJJIFHHHHHHHFFFFEEEDEEDDD_Mismatch_2_Sense_+_Library_PoolT
CTGTTATTGATTGTTCTTCATTTTATTGTTATTCAGTAAGGTTCATCATTGTAACCCTAGTTTGTAATGTAATATTAATAAAAACTTTTCACAT
>Frequency_1_QualityScore_FFHHHHHJJJJJJJJJJJJJJIJJJJJJJJIJJJJJJJJJJJJJIIHJJJJJIJIJIFHJIIJJJJJJJIIJJJIJIHHHHHHHHFFFFDFFFE_Mismatch_2_Sense_+_Library_PoolT
CTGATTTAGGAACCTCCTGTTATTGATTGTTCTTCATTTTATTGTTATTCAGTAAGGTTCATCATTGTAACCCTAGTTTGTAATGTAATATTAA
>Frequency_1_QualityScore_FFHHHHHJJJJJIJJJJJIJJIJIGIJJJHIHII_Mismatch_0_Sense_+_Library_PoolT
ACTTGTCACATGATTCATTACAGTTACTGAGTTA
>Frequency_1_QualityScore_FFHHHDHIGGIGGEHG<DFHGIGGGHGIIGGHHIGJGGIJGEHEIHIJJIIGGGGFHIIIIIFEHHFFF?>CCEEEEDDDDCDCDDCA?5:CA3_Mismatch_1_Sense_+_Library_PoolT
AGTTGGCTCTCTGATCACTTTTCTCACCAGTCATCGTCATCTCAATCACAATGAGGGAGGGCACAGCAACCTTTATAGACATCTTGTTGGCCAT
>Frequency_1_QualityScore_FFHHHHHJJJJIIIJIJJJJIHJJDIJJJJIJJJJJIJJJIJHHHJIJJJJJIJIJJJHHHFFFDDDDDDDDDDDDD<A8@CCCCDDDDCCCCB_Mismatch_1_Sense_+_Library_PoolT
TACCTACCTGGAATTATTTACGCCATCTACGCCATCACCAAGTGAAATCCATGGCTGGGGCTGCGGTCTCTCCAACCAGATTTGATTTAGGAAC
>Frequency_1_QualityScore_FFHHHHHJIIJJJIJGGIIIJJJJIJJHIJJIJGIJJJIJJJJHIHGHIJJJJJJJJJJJGIJJHHHHHFFFDFEEDDEDDDDDCDCCEDCDDD_Mismatch_1_Sense_+_Library_PoolT
CTGAGCCTGAGCCTGAGCCTGAACTTGAGCTTGCTTTCACTCCAGTATATACCTCCTTTCTTTGTTTTCCTGTGTTGGCTCTCTGATCACTTTT
>Frequency_1_QualityScore_FFHHHHHJJJJHHJJJIJJJJJIJJJJJJJJJJJJIJJJJJJJIIJJJJJJJJIIJJIJDIFHI_Mismatch_0_Sense_+_Library_PoolT
ACCCTAGTTTGTAATGTAATATTAATAAAAACTTGTCACATGATTCATTACAGTTACTGAGTTA
>Frequency_1_QualityScore_FDHHHHHJJJJJJJJJHIJJJJJJIGIJJJIJJJIJJJJJJJJIJJJJJIIJJIJJIJJJGIJJJIJJF_Mismatch_1_Sense_+_Library_PoolT
GTAAGATTCATCATTGTAACCCTAGTTTGTAATGTAATATTAATAAAAACTTGTCACATGATTCATTAC
>Frequency_1_QualityScore_FFHHHHHIJJJAFIIJJJJJJJJIIIJJJJHIJJHHJIJIIJJIJJJJJJIJIIJJIJJJJJJJJJJJJIIJI_Mismatch_1_Sense_+_Library_PoolT
ATTCAGTAAGGTTCATCATTGTAACCCTAGTTTGTAATGTAATATTAATAAAAACTTGTCACATGATTCATTA
>Frequency_1_QualityScore_DDHBFFFICEGIHIIIGHEIBHICGGIIGCGGGCIHIJ@HGHJJ<FEA?BFABC<BCFDA@/@A5AAC@?B9=>;?B9>CCADEE<=@DBACCC_Mismatch_2_Sense_+_Library_PoolT
AGTCTTTCTCAAATTCGGCTGCCATGTTGAGTTCTGGATATGTCTGCTCCTCACTATTTTGGGGTACCTACCGGGAATTATTTACGCCATCTAC
>Frequency_1_QualityScore_FEHHHHGJJJJJJJJIJJJJJIIFHIIIIGIIIIJJGGHHIJJIJIHIHJHHFHF=FHGIIIIJEBHHFDFFFDDBDDDADFEEEDDD@?CDC@_Mismatch_2_Sense_+_Library_PoolC
AGTCTTTCTCAAATTCGGCTGCCATGTTGAGTTCTGGATATGTCTGCTCCTCACTATTTTGGGGTACCTACCGGGAATTATTTACGCCATCTAC
>Frequency_1_QualityScore_FFHHHHHJJJJIJJJJIJIGIIIJJIIJIIJJJJJJJJJJIIJJJJEIIIJIIJJG_Mismatch_0_Sense_+_Library_PoolT
GAAATTATTTTCTAAAGATAATATGAATTATTTGATGATGTGATTTGTCATTGTCA
>Frequency_1_QualityScore_FFHHGHHJEHIJJJJJJJJJJJIIJJJJJIIJJJJJJJJJJJJJJJJJJHHHHHHFFFFFFEEEDDDDBDDDDD<@DDDDDCDDDBDACDDDCD_Mismatch_2_Sense_+_Library_PoolT
TTTTGGGGTACCTACCTGGAATTATTTACGCCATCTACGCCATCACCAAGTGAAATCCATGGCTGGGGCTGCGGTCTCTCCAACCAGAATTGAT
>Frequency_1_QualityScore_FFHHHHHJJJJJJJJHIHHIIIHIJJHIJJIHIFHIGGIJHHJHHJJHIIJJJJJJJJJEGHIJHHEHHCCEFFFEEEEEEEDDDDDDDDDDDC_Mismatch_0_Sense_+_Library_PoolT
CTGGGAATAGCTTTTAGTGGTTAGGGAGGCTAGATATGAGTGGTTGGAATAACTATTAGTGCTTGGATAATCTTGTTACCTTTTTCAACCAAGT
>Frequency_1_QualityScore_FFHHHHHJJJJJIJJJJJJIJJJJJJJJJJJJJJJIIJJJJJIJIIJJHHJJJJJJJJJJJJJJIIIJIGGIEHHJHIIEEEHFHFHFDFFFEE_Mismatch_2_Sense_+_Library_PoolT
GAACCTCCTGTTATTGATTGTTCTTCATTTTATTGTTATTCAGTAAGGTTCATCATTGTAACCCTATTTTGTAATGTAATATTAATAAAAACTT
>Frequency_1_QualityScore_FFHHHHHJIIJJJJJGJIIJJJJIJHIIJJJJDIJIJJJJJIJJJJJJIIJJIJIGGHEHFHIJIJJGIIJJJJJGHGEIFAEH_Mismatch_0_Sense_+_Library_PoolT
CACATGATTCATTACAGTTACTGAGTTAACAGCTCTTTGTTGAAATTATTTTCTAAAGATAATATGAATTATTTGATGATGTGA
>Frequency_1_QualityScore_FFHHHHHJJJJJJJIJJJIJIJJJJJHIIIG?GHJJJJIJJJIJJJJJIJIIJJIIGJJHIIIJJJIJJHIEHIJJJJHGFHHHHHHFFFFFFF_Mismatch_1_Sense_+_Library_PoolT
TTGTTCTTCATTTTATTGTTATTCAGTAAGGTTCATCATTGTAACCCTAGTTTGTAATGTAATATTAATAAAAACTTGTCACATGATTCATTAC
>Frequency_1_QualityScore_FFHHHHHJJJJJJJIJJJJIJJJIJJHGJJJHIJJJJJJJJJJJJJJJIJFHIJIIJJJIJJIIJJJIIIJJJJJIIIHIGGHHHHFFFFFFFF_Mismatch_1_Sense_+_Library_PoolC
TTGTTCTTCATTTTATTGTTATTCAGTAAGGTTCATCATTGTAACCCTAGTTTGTAATGTAATATTAATAAAAACTTGTCACATGATTCATTAC
>Frequency_1_QualityScore_FFHHHHHJJJJJJJJJJHJJJJJJJJJIJJJJJJJIGIIJJJJJJHIIHIJJJJJJJJIJJIJIIJJIJHIJJIJJJJJI_Mismatch_2_Sense_+_Library_PoolT
ATTGTTATTCAGTAAGGTTCATCATTGTAACCCTAGTTTGTAATGTAATATTAATAAAAACTTGTCACATTATTCATTAC
>Frequency_1_QualityScore_FFHHHHHJJIIIIJIJIIIHJJJJIIHIGIJJJIJJIJJJIJJJJJJJIIJJJJJIHIIJGJJJIJJIIFHEIIJJEIII_Mismatch_1_Sense_+_Library_PoolT
TCACATGATTCATTACAGTTACTGAGTTAACAGCTCTTTGTTGAAATTATTTTCTAAATATAATATGAATTATTTGATGA
>Frequency_1_QualityScore_FFHHHHHJJJJJJJIJJIJJJIGIHIJHIHHI_Mismatch_0_Sense_+_Library_PoolT
TTGTCACATGATTCATTACAGTTACTGAGTTA
>Frequency_1_QualityScore_FFHHHHHJJJJJJJJIJJJJJGIFGIJJJJJIIJJJJJIJJJJIGIJJJJGIGGIJFIHHHHIHHHHGHECFDCCCACEED>?BD/8ACDCCBC_Mismatch_2_Sense_+_Library_PoolT
CATAATTCTGCCTCCGTTGGGAGTCTTTCTCAGATTCGGCTGCCATTTTGAGTTCTGGATATGTCTGCTCCTCACTATTTTGGGGTACCTACCT
>Frequency_1_QualityScore_FFHHHHHJJJAFHIIIJJJIJIJJJJJJJIIIIHIIIGHIJJJJIJJJJJJIJIIIICGHGGIJIJJIJIIIGGIGGJJHHGHEHF_Mismatch_0_Sense_+_Library_PoolT
TTCAGTAAGGTTCATCATTGTAACCCTAGTTTGTAATGTAATATTAATAAAAACTTGTCACATGATTCATTACAGTTACTGAGTTA
>Frequency_1_QualityScore_FFHHHHHJJJJJJJJJJJJJJIJJJJHIJJJJJJJJJJJJJJJJJIJJJJJJJJFGIIIJJJJJJJJJIGGGIDGHIHHGHHHHGEEFFFFDFE_Mismatch_2_Sense_+_Library_PoolT
ATTTATGAACCTCCTGTTATTGATTGTTCTTCATTTTATTGTTATTCAGTAAGGTTCATCATTGTAACCCTAGTTTGTAATGTAATATTAATAA
>Frequency_1_QualityScore_FFHHDFHIIIJIGIHGJIJJJIJGHIIFGGHIIHHIIGJJJIJIJJJIGIIJJJHHJJEJIIGIIJJG_Mismatch_1_Sense_+_Library_PoolT
AAGGTTCATCATTGTAACCCTAGTTTGTAATGTAATATTAATAAAAACTTGTCACATGATTCATTGCA
>Frequency_1_QualityScore_DDHFHHDGGGIG,CFGFCGGGCGGBFHIGGJJJ@FFIGIGEHJAE?BD<B@EBGDEH:,9@@@AC@@;@;A@5>>AC>A@>3:@A<3?8<>A@C_Mismatch_1_Sense_+_Library_PoolT
GGAATTATTTACACCATCTACGCCATCACCAAGTGAAATCCATGGCTGGGGCTGCGGTCTCTCCAACCAGATTTGATTTAGGAACCTCCTGTTA
>Frequency_1_QualityScore_DDDCFB<?AEB:3;EFEFIB?8?:D)0:9??BBF@:?BFC==FCFDCF4@7=EEEFE>?7@@B@@BDA=.;;;;;5;;>BA@>A>BBBBBA9:>_Mismatch_2_Sense_+_Library_PoolT
GTGAAATCCATGGCTGGGGCTGCGGTCTCTCCAACCAGATTTGATTTAGGAACCTCCTGTTATTGATCGTTCTTCATTTTATTGTTGCTCAGTA
>Frequency_1_QualityScore_FFHHHHHIIJIIJIJJFHIIIJFIIGECIIJJJFHHIIJJJJJHIIJIIIJJFIIJDFIGHFGIHGGI@C@FHIGIIJJJHHGE_Mismatch_1_Sense_+_Library_PoolT
GATTGTTCTTCATTTTATTGTTGTTCAGTAAGGTTCATCATTGTAACCCTAGTTTGTAATGTAATATTAATAAAAACTTGTCAG
>Frequency_1_QualityScore_FADDDFFDBGHIGEEGACHHEGHIIC>FGIIGGFCGFIIHIJJJJGHIIJGCHHIJIJIGIHCBBHDHIHI_Mismatch_2_Sense_+_Library_PoolT
GTAAGGTTCATCATTGTAACCCTAGTTTGTAATGTAATATTAATAAAAACTTGTCACATGATTCATTACGA
>Frequency_1_QualityScore_FFHHGHHJJJIJJIIHIIGHIJJJJJJEGIIJJJJJIJEIIJJJJJJHHGJJGIHHHHFFFDEEEEDDDDCCDDDDDDDDDDDDDDDBDDBDD@_Mismatch_0_Sense_+_Library_PoolT
ATATGTCTGCTCCTCACTATTTTGGGGTACCTACCCGGAATTATTTACGCCATCTACGCCATCACCAAGTGAAATCCATGGCTGGGGCTGCGGT
>Frequency_1_QualityScore_FFGFHFGJGHIJJHGIJIIIEIIIJIJIIJIIIIIIGDABGIHGIGIJIIJIHHEHHHFEEEFFEDCC@=A>CCDCCDCCC@>@CCDECCCDDC_Mismatch_1_Sense_+_Library_PoolT
TGCCATCACCAAGTGAAATCCATGGCTGGGGCTGCGGTCTCTCCAACCAGATTTGATTTAGGAACCTCCTGTTATTGATTGTTCTTCATTTTAT
>Frequency_1_QualityScore_FFHHHHHJJJJJJJJJJJJJJIHJJJJJJJIJJJJJJJJJJJJJJHIJJJJIJJJJJJEHIJJJJJJJGDEHJJJHHEHHHFFFFFFEEDDEEE_Mismatch_1_Sense_+_Library_PoolT
TTTGATTTAGGAACCTCCTGTTATTGATTGTTCTTCATTTTATTGTTATTCAGTAAGGTTCATCATTGTAACCCTAGTTTGTAATGTAATATTA
>Frequency_1_QualityScore_FFHHHHHJJJJJJJJJJJJJJJJJJJJJJJIJIJJJJJJIJJJJJJIIJJJJJJJJJJJJJJEHHIJJJFHIJIJJJGJJHHHGHE_Mismatch_0_Sense_+_Library_PoolT
AACTTGTCACATGATTCATTACAGTTACTGAGTTAACAGCTCTTTGTTGAAATTATTTTCTAAAGATAATATGAATTATTTGATGA
>Frequency_1_QualityScore_FFHHHHHJJJJJJJJJJJJJJJJJJJJIJJJJJJHIIIIIJGIJIHIDHIIHAHHGEFFDEFDDDDEDC>ADDCCEDDDDDEDDCDEFEDDDDE_Mismatch_1_Sense_+_Library_PoolT
AATCACCAAGTGAAATCCATGGCTGGGGCTGCGGTCTCTCCAACCAGATTTGATTTAGGAACCTCCTGTTATTGATTGTTCTTCATTTTATTGT
>Frequency_1_QualityScore_FFHHHHHJGIJJJJIJJJJIJJJJJJHIJIJIIIJJHHIJJJIJJJJJJJJIJJJHIJIIEIIIIJJIIHIIJIJJJJJJHHHHHGFFFFF_Mismatch_0_Sense_+_Library_PoolT
ATTGATTGTTCTTCATTTTATTGTTGTTCAGTAAGGTTCATCATTGTAACCCTAGTTTGTAATGTAATATTAATAAAAACTTGTCACATGA
>Frequency_1_QualityScore_ADFDDBHGIHBBIIIGIGCEHAH@AAEAFHCHBG>FGFGIGIIIIEF@BF?FHIIICA>GH:_Mismatch_1_Sense_+_Library_PoolT
TCATCATTGTAACCCTAGTTTGTAATGTAATATTAATAAAAACTTGTCACATGATTCATTAT
>Frequency_1_QualityScore_FDHFHHHGGJJHIGBGBEDHIGHHEH@FEEDGGHJEHFGEHCFDHGEIFDBFDIGFIHIHEGIGEICEGGEHIICGHIGGHEEHHGA@@_Mismatch_2_Sense_+_Library_PoolT
TCATTTTATTGTTGTTCAGTAAGGTTCATCATTGTAACCCTAGTTTGTAATGTAATATTAATAAAAACTTGTCACATGATTCATTACCA
>Frequency_1_QualityScore_FFHHH<FHIIHIJJJJIJJJJGJJIIIIJJJJJHIJJJGHIJJJJJJJJJIJJJJJJHIJJIGJJJIJIFGIJIJGIGGHIHHHHHHGFFFFFF_Mismatch_2_Sense_+_Library_PoolT
TTATTAATTGTTCTTCATTTTATTGTTGCTCAGTAAGGTTCATCATTGTAACCCTAGTTTGTAATGTAATATTAATAAAAACTTGTCACATGAT
>Frequency_1_QualityScore_FFGHFHHGJGIJIHIIHIEGFHGIIGEHGIJIIJGIJCHIIGHGEGIJJDEEG@FHHIEHIHHF<>AEEDDDEDBB@BDDDCCDDBDDDDCDDD_Mismatch_2_Sense_+_Library_PoolT
AATTCGGCTGCCATGTTGAGTTCTGGATATGTCTGCTCCTCACTATTTTGGGGTACCTACCGGGAATTATTTACGCCATCTACGCCATCACCAA
>Frequency_1_QualityScore_FFHHHHHIJIJJJJJHIJJIHHHIJJJJJJJJJJJJJGIHIIJIJJHJGIHIJJJJJJJIIJIJJJJJJGGIJJIJIJF_Mismatch_1_Sense_+_Library_PoolT
TTTATTGTTATTCAGTAAGGTTCATCATTGTAACCCTAGTTTGTAATGTAATATTAATAAAAACTTGTCACATGATTCA
>Frequency_1_QualityScore_FFHHHHHJJJJJJJJJJJJJJJJJJIJJJHHIJIJJJJJIJIJJJJJJFIIIHIJJJIJJJIIJIIIJJJJJJJIIIJIJJHHHHHHHFFFFDD_Mismatch_2_Sense_+_Library_PoolT
GTTCTTCATTTTATTGTTATTCAGTAAGGTTCATCATTGTAACCCTAGTTTGTAATGTAATATTAATAAAAACTTGTCACATGATTCATTACAA
>Frequency_1_QualityScore_FFHHHGHJJJJJJJJJJJJGIJJJIJJJJJJJJJJJJJJJJJJIIIIJGIJJJJJJJJJJJIJJJJJIIIHIJIJJIJJHHHHHHFFDFFFDEE_Mismatch_0_Sense_+_Library_PoolT
TCATTGTAACCCTAGTTTGTAATGTAATATTAATAAAAACTTGTCACATGATTCATTACAGTTACTGAGTTAACAGCTCTTTGTTGAAATTATT
>Frequency_1_QualityScore_FFHHHHHJJJJJJJJJJJJJJIIJJJHJGHGIJJJJJJJJJJJIIJJJJJIIHGIIIHIJJHHEHHGFFDEFFFEEEECDDDDEEEDBBD8=CD_Mismatch_0_Sense_+_Library_PoolT
TTGGCCATAATTCTGCCTCCGTTGGGAGTCTTTCTCAGATTCGGCTGCCATGTTGAGTTCTGGATATGTCTGCTCCTCACTATTTTGGGGTACC
>Frequency_1_QualityScore_FFHHHHHJJJJJJJJJJIJJIHIJJJHJCGIJJJJJIJJJJJJIJJJIJIIJHIGIJEGGIHHGHHHFFBDCDFCEEAABCCCEEECBDD8=CD_Mismatch_0_Sense_+_Library_PoolC
TTGGCCATAATTCTGCCTCCGTTGGGAGTCTTTCTCAGATTCGGCTGCCATGTTGAGTTCTGGATATGTCTGCTCCTCACTATTTTGGGGTACC
>Frequency_1_QualityScore_FFDFHHHIJIIHIEGGGGHHIGGIJJJJIJJJIJIFIIIJFIIJJJJJIJJDGEIIFGHJIJIIIGDGG?EHHFF@DFFDEDFEEFEEACDDDA_Mismatch_1_Sense_+_Library_PoolT
CGATTTAGGAACCTCCTGTTATTGATTGTTCTTCATTTTATTGTTGTTCAGTAAGGTTCATCATTGTAACCCTAGTTTGTAATGTAATATTAAT
>Frequency_1_QualityScore_FFHHHHHHJJJJJJJJIIIJJIHIJJGIJJJJJJJJJJJJJJJJJJJIJIJJJJFHIJJJJJHHHHFHHEFFFDEEEDDDDDFDEDDFDDEDED_Mismatch_2_Sense_+_Library_PoolT
ATTTAGGAACCTCATGTTATTGATTGTTCTTCATTTTATTGTTGTTCAGTAAGGTTCATCATTGTAACCCTAGTTTTTAATGTAATATTAATAA
>Frequency_1_QualityScore_BD?<DADG@AFC<4?:ACDEHCEGHFHGG9EFH?CFFGDE?@FG@HBF??BFC<D@FF>GD_Mismatch_0_Sense_+_Library_PoolT
TTCAGTAAGGTTCATCATTGTAACCCTAGTTTGTAATGTAATATTAATAAAAACTTGTCAC
>Frequency_1_QualityScore_FFHHHHHIJJJJJJHIJIJCHHHGIIIIJIIIJJJJIJDGIIFHIJJJGHHIGIIIJGIIIJJJJIHII_Mismatch_1_Sense_+_Library_PoolT
TTATTGTTGCTCAGTAAGGTTCATCATTGTAACCCTAGTTTGTAATGTAATATTAATAAAAACTTGTCA
>Frequency_1_QualityScore_FFHHHHGJJJJJJJJGIJIJJJJJJIJIIIJJHIJJJJJJJJJJJIIJJHJHIIJIIIJJIJIIJJJJJFHGIIJJGIIHHGHHHHFFFFFFFE_Mismatch_2_Sense_+_Library_PoolT
ATTGTTCTTCATTTTATTGTTGTTCAGTAAGGTTCATCATTGTAACCCTAGTTTGTAATGTAATATTAATAAAAACTTGTCACATGATTCAGAA
[truncated: 95,673 more chars]
