# Supplementary material for: Differential Gene Expression Reveals Candidate Genes for Drought Stress Response in Abies alba (Pinaceae)
Source: PLoS One. 2015 Apr 29;10(4):e0124564. doi: 10.1371/journal.pone.0124564 (PMC4414588; doi:10.1371/journal.pone.0124564)
Supplement: S2 File — (GZ) [file pone.0124564.s002.gz › comp18269_c0_seq2.fa]

>comp18269_c0_seq2 len=326 path=[282:0-71 426:72-75 55:76-111 91:112-173 153:174-205 185:206-325]
ATTCCAATGGATCTTTCAACTTCTTTGATTCCAATGTGAATAGTAGGAAACCATTTCAATTGAAAAAAAAAAAAACAATAGTGTACATACTCATACACTACTCATCATACACTACTCATGATATTAAATTGTAATTTTATTCAACGTTGTCATCGAGATATTGTATACAAAGATGTTTTAAAATCTGGATATTGTATACAAACATGTTTTAAAATCTGGGCTCCATTAAGATTTGGTGTGCAAGCCTTTACGTTTATTCGGTTAAATTATTTATGTAAATAGCTAAAGACATGCATCTGCACACTGATTAAATTACTTTATTTCGA

>Frequency_4_QualityScore_EEGFGGHIJIIHHHIIIIIIIIFIIGIIHIIHEIIJJIHIIIIIIGIIIJHIJJHIIJHIHIIJJJGGHEEEGHGFGGGECCCCCDEABDCCAC_Mismatch_0_Sense_+_Library_PoolT
ACTCATACACTACTCATCATACACTACTCATGATATTAAATTGTAATTTTATTCAACGTTGTCATCGAGATATTGTATACAAAGATGTTTTAAA
>Frequency_4_QualityScore_EEHGGGHIIIIIIIIIIJHIIIIJJIJIJIIIIIIGGIIIIHIGIHIHGIIIIIIJJIHIIGIIGIHIIGHIIIEGGGGGGFEFCE?BCC?BCD_Mismatch_0_Sense_+_Library_PoolT
CATACTCATACACTACTCATCATACACTACTCATGATATTAAATTGTAATTTTATTCAACGTTGTCATCGAGATATTGTATACAAAGATGTTTT
>Frequency_3_QualityScore_FFHHHHHIJIHIJJJHIIIJJIJJIJGIJIIIJJJJIJIJJIHIIJJHIGHIIJJJJJGGIIIIIJJIJHHHHGGEFFGGGFFEEBDDDDDADD_Mismatch_0_Sense_+_Library_PoolT
ACATACTCATACACTACTCATCATACACTACTCATGATATTAAATTGTAATTTTATTCAACGTTGTCATCGAGATATTGTATACAAAGATGTTT
>Frequency_3_QualityScore_EEHHGHHHHIIJJJHIJJJJJJJJJIIIJJJJJJJJJJJHIIIJJJJJHIIDGIIHHIIIIIJIIIFGIDEEHHHGHGGGGFDEEEE_Mismatch_0_Sense_+_Library_PoolT
TAAATTGTAATTTTATTCAACGTTGTCATCGAGATATTGTATACAAAGATGTTTTAAAATCTGGATATTGTATACAAACATGTTTTA
>Frequency_3_QualityScore_FFHHHHHJJJJJJJJJJJJJJJJIIIJJJJJJJIJJJJJJJJIIIJJJJIJJJJJJJHIJHIIJJJJJIIGJHHHGHHHHGGFFFE>BDBD_Mismatch_0_Sense_+_Library_PoolT
CTCATACACTACTCATCATACACTACTCATGATATTAAATTGTAATTTTATTCAACGTTGTCATCGAGATATTGTATACAAAGATGTTTTA
>Frequency_2_QualityScore_FFGHHHHJIIIIIHHIIIJHIIIGIJJJJJJJJIGIIGGIIJJIJJGIGIIIGIIIJJJJIIIJIGIJIIIIIIEGHEHHGEFEFF_Mismatch_0_Sense_+_Library_PoolT
ACACTACTCATCATACACTACTCATGATATTAAATTGTAATTTTATTCAACGTTGTCATCGAGATATTGTATACAAAGATGTTTTA
>Frequency_2_QualityScore_FFGHHGHJIIIIIIJJIJJHGFIIJJIJJIIIJIIJJIIIIIIIIJIJJJIHIIJIIJJJHIICGIIHGIIHHHIIIHCHHGGGFFEFBACEEE_Mismatch_0_Sense_+_Library_PoolT
TACTCATGATATTAAATTGTAATTTTATTCAACGTTGTCATCGAGATATTGTATACAAAGATGTTTTAAAATCTGGATATTGTATACAAACATG
>Frequency_2_QualityScore_EEHHHHHJIIJJJJIJJJJJJIJJIJJJJJJJJIJJJJIJJJJJIJIJIJJIIJJIJJIIIIJIJJJIIGIIIEIJIIHHHHHGGFFFECEDEE_Mismatch_0_Sense_+_Library_PoolT
ATGATATTAAATTGTAATTTTATTCAACGTTGTCATCGAGATATTGTATACAAAGATGTTTTAAAATCTGGATATTGTATACAAACATGTTTTA
>Frequency_2_QualityScore_ECEEFFEEGIIHGIIIGIGHIIIIFEGIIIFHGCEGGEFGHGIHIFHIIICEGHH_Mismatch_0_Sense_+_Library_PoolT
GATATTGTATACAAAGATGTTTTAAAATCTGGATATTGTATACAAACATGTTTTA
>Frequency_2_QualityScore_FFGHHHHJIIJJJIIJHIJIJJJJJJIIIIJIIJIJIIIGIIJJIJIJIIIIIIIJJIJJJGIGIIGIIHIGIHGGGGGGEAEEEEEEDEEEEE_Mismatch_0_Sense_+_Library_PoolT
ACACTACTCATCATACACTACTCATGATATTAAATTGTAATTTTATTCAACGTTGTCATCGAGATATTGTATACAAAGATGTTTTAAAATCTGG
>Frequency_2_QualityScore_EFHGHHHEGIIJJIIIJIJIJIEGIIIHIIGHIIJJIJGIIIH_Mismatch_0_Sense_+_Library_PoolT
AAAGATGTTTTAAAATCTGGATATTGTATACAAACATGTTTTA
>Frequency_1_QualityScore_FFHHHHHJJJJJJJJJIIJHHHHIIIJJJJJJJJJJJJJJJJIJJHIJHIJJJJIIJJIJJJIJJJJJJHHJJHHHHHFDFFFFFFEEDDEEEE_Mismatch_0_Sense_+_Library_PoolT
TCATCATACACTACTCATGATATTAAATTGTAATTTTATTCAACGTTGTCATCGAGATATTGTATACAAAGATGTTTTAAAATCTGGATATTGT
>Frequency_1_QualityScore_FFHHHHHJIIHIIJJIJJJJIJIGIIJIGGJJIJJIIJIHI_Mismatch_1_Sense_+_Library_PoolT
TTATTCAACGTTGTCATCGAGATATTGTATACAAAGATGTA
>Frequency_1_QualityScore_FFHHGHBHIIJJJIEHHIIHIEG@HI@HIHIJHGFIIJJIIIBHHEHHIJIIJJJFGIICGCHIFHHJGGGGGGHIHHHGG_Mismatch_0_Sense_+_Library_PoolT
ACTCATCATACACTACTCATGATATTAAATTGTAATTTTATTCAACGTTGTCATCGAGATATTGTATACAAAGATGTTTTA
>Frequency_1_QualityScore_FFHHHHHJJGHGJJGJJJJJIJIJIJIIIJGJIIGGIHGGIHIHIJJJIJJIJIJJIJJIGJIJIIIJJHGGGHGJJ_Mismatch_0_Sense_+_Library_PoolT
ATTAAATTGTAATTTTATTCAACGTTGTCATCGAGATATTGTATACAAAGATGTTTTAAAATCTGGATATTGTATAC
>Frequency_1_QualityScore_BBD,AC2:A9EE<::B>EE>@+3<<+2293C;DDII<C?D>D9DE@??***09B@3BCDIICCEAC;/)8=;A@AE3(..).;.7?_Mismatch_2_Sense_+_Library_PoolT
AAATTGTAATTTTATTCAACGTTGTCATCGAGATATTGTATACAAAGATGTTTTAAAATCTGGATATTATATACAAACATATTTTA
>Frequency_1_QualityScore_D?FFF:<<CGIAA:?CIIAHCB?AC@<FBGG@GEEFA@F9FBF?@<DG?*?;BFE?D@C8F=<=FFFC@@;C;@ECEA>?_Mismatch_0_Sense_+_Library_PoolT
ATATTAAATTGTAATTTTATTCAACGTTGTCATCGAGATATTGTATACAAAGATGTTTTAAAATCTGGATATTGTATACA
>Frequency_1_QualityScore_FFHHHHHJJJIJJJJJIJJJJJJJJJJJJJIIJJIHIIJJJJJJJIIJIJHIIIGIJJJJIFIJJJ_Mismatch_0_Sense_+_Library_PoolT
GTTGTCATCGAGATATTGTATACAAAGATGTTTTAAAATCTGGATATTGTATACAAACATGTTTTA
>Frequency_1_QualityScore_FFHHHHHJJJJJJJJJJJJJJJJIIJJJJJJJJJJJJJJJJJJJJJJJJJJIJJJJJJJJJIJJFHHHFEFFFFDDDCEFEEEEEEEDCDDDDA_Mismatch_0_Sense_+_Library_PoolT
GTACATACTCATACACTACTCATCATACACTACTCATGATATTAAATTGTAATTTTATTCAACGTTGTCATCGAGATATTGTATACAAAGATGT
>Frequency_1_QualityScore_DFHHHHHJGIIJJIHIIIJGDFHGGGHIJIIBBFACEIGEGIIJJIGEEDGGHJJJIIJIGHIGIJ_Mismatch_0_Sense_+_Library_PoolT
CTCATGATATTAAATTGTAATTTTATTCAACGTTGTCATCGAGATATTGTATACAAAGATGTTTTA
>Frequency_1_QualityScore_FFFHFBHIHHBHGIJIIIIIGJJGHJEGIJJJIIGIJJJJIIJIEIIJFHIIIIJJJIGG@@FGHGEHIGHFB>ACEEEDEEDE_Mismatch_0_Sense_+_Library_PoolT
TCATGATATTAAATTGTAATTTTATTCAACGTTGTCATCGAGATATTGTATACAAAGATGTTTTAAAATCTGGATATTGTATAC
>Frequency_1_QualityScore_FFGHHHFIIJJICHGJJHHIIIJJIGGIJGHJJIJJJIJJJJIJJIJJGFEIIIJJJIIJFHHIH_Mismatch_1_Sense_+_Library_PoolT
CTGTCATCGAGATATTGTATACAAAGATGTTTTAAAATCTGGATATTGTATACAAACATGTTTTA
>Frequency_1_QualityScore_FFHHHHHJIJJJJJJIJJJJJJJJJJHJJJJJJJJJJJJJIJJJJJJJJIJJJJIIJJIJIJIIJJJJJHHIIIG_Mismatch_1_Sense_+_Library_PoolT
CATACACTACTCATGATATTAAATTGTAATTTTATTCAACGTTGTCATCGAGATATTGTATACAAAGATGTTTCA
>Frequency_1_QualityScore_FFHHHHHJJJJJJJJJJJIJIIJJIIJJJJJJJGIJHIJJIIIGJJJJJIJIJJJJIJIIGHIJIJJFHCHC_Mismatch_0_Sense_+_Library_PoolT
TTCAACGTTGTCATCGAGATATTGTATACAAAGATGTTTTAAAATCTGGATATTGTATACAAACATGTTTTA
>Frequency_1_QualityScore_BDHHHHHIJIIJIHIJIJJJIJJIJGIJHIJJJJIJJJJJJJJJJGHIJJIJJJJJJHIIJEGGIJJJIIIIGHHHHHHFFFFFFEEDAEEDDD_Mismatch_0_Sense_+_Library_PoolT
TGATATTAAATTGTAATTTTATTCAACGTTGTCATCGAGATATTGTATACAAAGATGTTTTAAAATCTGGATATTGTATACAAACATGTTTTAA
>Frequency_1_QualityScore_FFFHGHHCGIEHGHHICHG?HGIEEGFGHGGGGGGH@@FHGIIDIIIIEFHEIIHDEDGHGGIIIGIDHEEHGEHHHHHHFFCFCCCCE@CDDD_Mismatch_0_Sense_+_Library_PoolT
TTCAACGTTGTCATCGAGATATTGTATACAAAGATGTTTTAAAATCTGGATATTGTATACAAACATGTTTTAAAATCTGGGCTCCATTAAGATT
>Frequency_1_QualityScore_FFHFFHHJJJJJJJJJJJJJIJJIJIIJJIIJIIIIIJJJJJJJJJIGGIHIIIJJJIJJJJJJFHGHJGHGEGIFEAHCHHFFFFFFFEDE@A_Mismatch_0_Sense_+_Library_PoolT
TACATACTCATACACTACTCATCATACACTACTCATGATATTAAATTGTAATTTTATTCAACGTTGTCATCGAGATATTGTATACAAAGATGTT
>Frequency_1_QualityScore_FFHHHHHJJJJJIJJJJJHJJJH_Mismatch_0_Sense_+_Library_PoolT
ATATTGTATACAAACATGTTTTA
>Frequency_1_QualityScore_FDFDHHHIJIJJJJIIGHHIGFFHGGIEGIJJIIJIJIG@AFGIH<FHIH_Mismatch_0_Sense_+_Library_PoolT
GTAATTTTATTCAACGTTGTCATCGAGATATTGTATACAAAGATGTTTTA
>Frequency_1_QualityScore_FFHHHHHJIJJJJJIIJJJJJJJJJHHJGHIJJJHIIHIJJJJJJJJJIHHIJHIJJIJJJIIJHHHFHHHFFDEFFFFEEECCCDCCDDDDCD_Mismatch_0_Sense_+_Library_PoolT
CATGTTTTAAAATCTGGGCTCCATTAAGATTTGGTGTGCAAGCCTTTACGTTTATTCGGTTAAATTATTTATGTAAATAGCTAAAGACATGCAT
>Frequency_1_QualityScore_DFHHHHHJJJJJJJIHIJJJ_Mismatch_0_Sense_+_Library_PoolT
TTGTATACAAACATGTTTTA
>Frequency_1_QualityScore_DFHHHHHJJJJJJJJJIIJJJJJJJJJJJJJJJJJJJJJJJJIIJJJJJJJJJJJJJJJJJJIJJIGIIDHHGEFHHH_Mismatch_1_Sense_+_Library_PoolT
ATTTTATTCAACGTTGTCATCGAGATATTGTATACAAAGATGTTTTAAAATCTGGATATTGTATACAAACATGTTCTA
>Frequency_1_QualityScore_FFGHHHHJJJJJJJJJIJJJJJJJJIIJJIIIJJ_Mismatch_0_Sense_+_Library_PoolT
TTGTCATCGAGATATTGTATACAAAGATGTTTTA
>Frequency_1_QualityScore_FFHHHHHJJJIIGGIJJJJJGGJIJGGGHHIJIJIIJFIIJG_Mismatch_1_Sense_+_Library_PoolT
GAGATGTTTTAAAATCTGGATATTGTATACAAACATGTTTTA
>Frequency_1_QualityScore_FFHHHHHJJJJJJJJJJJJJJJJJJJJJJIIJIJIJIJIJIJIJJJJJJJHJJJJIIJIJJJJGJIJIJJIIIIGHCHHHFDEFFF_Mismatch_1_Sense_+_Library_PoolT
AAATTGTAATTTTATTCAACGTTGTCATCGAGATATTGTATACAAAGATGTTTTAAAATCTGGATATTGTATACAAACATGTTCTA
>Frequency_1_QualityScore_2ABC<D>@?<2<AEFEII<E>FDEE<3?CEEAEEDBDCFDDDEBDBDBEEEDCDEED>@_Mismatch_0_Sense_+_Library_PoolT
TATTAAATTGTAATTTTATTCAACGTTGTCATCGAGATATTGTATACAAAGATGTTTTA
>Frequency_1_QualityScore_FFHFHHHJJJJIJJJJJJJJJJHIIIIIJGJJJIJJJJJJJJJIJJJJJJEIIJJJJIJIIJJJIIGIJHJ_Mismatch_2_Sense_+_Library_PoolT
AAGTACTCATGATATTAAATTGTAATTTTATTCAACGTTGTCATCGAGATATTGTATACAAAGATGTTTTA
>Frequency_1_QualityScore_FFHHDHHIJIIEHJJJJJJIIJJIJJJJJJJJJIIJJJIJJJJIJIJJIJJJJJJIJIJJJIFHJJJJJCGHGHEHHFFHFDDFFFFFEDECEC_Mismatch_0_Sense_+_Library_PoolT
ACTCATGATATTAAATTGTAATTTTATTCAACGTTGTCATCGAGATATTGTATACAAAGATGTTTTAAAATCTGGATATTGTATACAAACATGT
>Frequency_1_QualityScore_FFHHHDHGGGIJGHJIJJGIICFHGCFHJIIGIIEEFHHDGGIFEIGJGGGAFFGGIJJJJJIGI@FAGHGJJJIDHCEHCCHDCDFFFFF_Mismatch_0_Sense_+_Library_PoolT
ACTACTCATGATATTAAATTGTAATTTTATTCAACGTTGTCATCGAGATATTGTATACAAAGATGTTTTAAAATCTGGATATTGTATACAA
>Frequency_1_QualityScore_?DHFHHHJGIIHIFIJJJIIIJJJJIJJJIIIJJGIIGIIDHIJJIIJJIJJGIJIIGIGHIJGGHGIIEHDGHHGG_Mismatch_0_Sense_+_Library_PoolT
TTTATTCAACGTTGTCATCGAGATATTGTATACAAAGATGTTTTAAAATCTGGATATTGTATACAAACATGTTTTAA
>Frequency_1_QualityScore_FFDFHGHCIGEHIHIGJGIJJIJJJHHIIG_Mismatch_0_Sense_+_Library_PoolT
AATCTGGATATTGTATACAAACATGTTTTA
>Frequency_1_QualityScore_FFHHHHHJIJJJJJJJIGHIIJJJFJJJIJJJHIJJJJJJJJJIJJJJJJJJJJJJJJJJJIJJJIJJJHHHGHFHDFFFFDFFFDDEDEDD>C_Mismatch_0_Sense_+_Library_PoolT
CTCATGATATTAAATTGTAATTTTATTCAACGTTGTCATCGAGATATTGTATACAAAGATGTTTTAAAATCTGGATATTGTATACAAACATGTT
>Frequency_1_QualityScore_FBFBHDHBGH<GBBFEHIG>FACCFH_Mismatch_0_Sense_+_Library_PoolT
GAGATATTGTATACAAAGATGTTTTA
>Frequency_1_QualityScore_FFHHHHHJJJIJJJJJJJJJJHIJJIJJJJJIJJIIIIJIGIJJJJJHIIGI_Mismatch_0_Sense_+_Library_PoolT
TTGTAATTTTATTCAACGTTGTCATCGAGATATTGTATACAAAGATGTTTTA
>Frequency_1_QualityScore_FFHDDHHIHGIIJJIIJHGHGHHEHGHEHD>DHGIJGGGJGJBGGIHIJIJIIJIBFEHIHECFEEEHIGC>_Mismatch_0_Sense_+_Library_PoolT
ATGATATTAAATTGTAATTTTATTCAACGTTGTCATCGAGATATTGTATACAAAGATGTTTTAAAATCTGGA
>Frequency_1_QualityScore_FFHHFHHJJJJJJIJJJIJJJJJIIJJJJJJJJJJHIJJJJJJIJJJJHHIJJIJIJJIJJJJIJHG_Mismatch_1_Sense_+_Library_PoolT
GATGTTTTAAAATCTGGATATTGTATACAAACATGTTTTAAAATCTGGGCTCCATTAAGATTTGGTA
>Frequency_1_QualityScore_FFHHHHHJJIJIJIJJJIJJHJIIJJJJIJJJIJJJJJIIJJJJJJJJJJJJIJJJJJJIJIJJFHIJIJJIJJIJIHHGHHHECD@DFFFDEE_Mismatch_0_Sense_+_Library_PoolT
CTACTCATGATATTAAATTGTAATTTTATTCAACGTTGTCATCGAGATATTGTATACAAAGATGTTTTAAAATCTGGATATTGTATACAAACAT
>Frequency_1_QualityScore_BAFH<AFEG@E=;BHHIE<C4EDAGEGHBH?DGB<9?FGHF_Mismatch_1_Sense_+_Library_PoolT
GTTGTCATCGAGATATTGTATACAAAGATGTTTTAAAATCA
>Frequency_1_QualityScore_8DHHDFHIDEBGHEIIIGC@><:@FHGBECBFFAG3C??:<DD9BD>GDB>FHFHC;FGGGGIDFG@;C84@DEHHII3?EEEE7@C?7_Mismatch_0_Sense_+_Library_PoolT
ATTAAATTGTAATTTTATTCAACGTTGTCATCGAGATATTGTATACAAAGATGTTTTAAAATCTGGATATTGTATACAAACATGTTTTA
>Frequency_1_QualityScore_FFHHHHHHIJJJJJJJJJJJJJJJJJJJJJJJJJJJJJIJJJJJIIJJJJJJJJJJJJJJJIJJIGIJJGGIIIIJEHFHHHFFFFFFEEEEED_Mismatch_0_Sense_+_Library_PoolT
TGTACATACTCATACACTACTCATCATACACTACTCATGATATTAAATTGTAATTTTATTCAACGTTGTCATCGAGATATTGTATACAAAGATG
>Frequency_1_QualityScore_FFHHHHHJJJJJJJJJIJJJJJIJJJJJJJJJJJJJJJJJJJIJJJIJJIIJJJJJIJIIIJJIJJHIJGIIJJJHHHHHHFFFFFFFFEEEED_Mismatch_0_Sense_+_Library_PoolT
CACTACTCATGATATTAAATTGTAATTTTATTCAACGTTGTCATCGAGATATTGTATACAAAGATGTTTTAAAATCTGGATATTGTATACAAAC
>Frequency_1_QualityScore_FFHHHHHJJJHIJJJJJJJGIIHIIJHHIJJJJJJIJJIJJGIIJJJJJIIJIHIJJJ_Mismatch_0_Sense_+_Library_PoolT
CGAGATATTGTATACAAAGATGTTTTAAAATCTGGATATTGTATACAAACATGTTTTA
>Frequency_1_QualityScore_DEHHHFHJJIIIJJJFJFIJHEIIIIJJIJFHH<EGIHHJIIJIGGHEEHHIICFEGH@CDHIHJ@;=_Mismatch_0_Sense_+_Library_PoolT
TACTCATGATATTAAATTGTAATTTTATTCAACGTTGTCATCGAGATATTGTATACAAAGATGTTTTA
>Frequency_1_QualityScore_FFHGHFGIJJFHGIIIIIIJJJIHIJEHIJIJJIIIJIGIHJHJGGIIGIIJIIGIJIEGIJIJHIGIJGHIIJJHHHGHECEBEDDED_Mismatch_2_Sense_+_Library_PoolT
TCAGATATTGTATACAAAGATGTTTTAAAATCTGGATATTGTATACAAACATGTTTTAAAATCTGGGCTCCATTAAGATTTGGTGTGCA
>Frequency_1_QualityScore_FFHHHHHJJJHGIJJJJJJIJJJIJJIJJJJJJJJJJIJJJJJJJJJJCHJJJIJJJJIJJJHHHHHHFFFFDFEEEEEDDDE_Mismatch_2_Sense_+_Library_PoolT
CGAGATATTGTATACAAAGATGTTTTAAAATCTGGATATTGTATACAAACATGTTTTAAAATCTGGGCTCCATTAAGATTTAA
>Frequency_1_QualityScore_FFHHHHHJIJJJJIJJJJJJJJJJJJJJJJJJJJGJIJJJJJJIJGIIJJJJJJJJJJJJIIJHHHHHHFFEFDEDEEEEFEEDDDDDD@CEDD_Mismatch_0_Sense_+_Library_PoolC
ATACTCATACACTACTCATCATACACTACTCATGATATTAAATTGTAATTTTATTCAACGTTGTCATCGAGATATTGTATACAAAGATGTTTTA
>Frequency_1_QualityScore_FFHHGHHJJJJJIIIIJJJIIIIIEIIFIJIEHIJIIJJDGIII_Mismatch_0_Sense_+_Library_PoolC
TTATTCAACGTTGTCATCGAGATATTGTATACAAAGATGTTTTA
>Frequency_1_QualityScore_FFHHHHFIJJJJJHIJIJIJJJJIICGHIIIGIGIIIGGIJIFGIIJ_Mismatch_0_Sense_+_Library_PoolC
ATTTTATTCAACGTTGTCATCGAGATATTGTATACAAAGATGTTTTA
>Frequency_1_QualityScore_FFHHGHHJJJIJJJGJFIGGCGGIIGIIGIIDGIJHBGIGHIHHGIIJIJJJJIIEHIIIIJIIHGE_Mismatch_0_Sense_+_Library_PoolC
CGTTGTCATCGAGATATTGTATACAAAGATGTTTTAAAATCTGGATATTGTATACAAACATGTTTTA
>Frequency_1_QualityScore_FFHHGHGJJEIIJJJJIJIGI9FIIIJHEFHIJIGIIJJJJIDHJIGIIJIIJIIIJJIEDGHIJJIIIEHGGIEEFEFHHFFFCFDEEEEAED_Mismatch_0_Sense_+_Library_PoolC
ATCATACACTACTCATGATATTAAATTGTAATTTTATTCAACGTTGTCATCGAGATATTGTATACAAAGATGTTTTAAAATCTGGATATTGTAT
