# Supplementary material for: Differential Gene Expression Reveals Candidate Genes for Drought Stress Response in Abies alba (Pinaceae)
Source: PLoS One. 2015 Apr 29;10(4):e0124564. doi: 10.1371/journal.pone.0124564 (PMC4414588; doi:10.1371/journal.pone.0124564)
Supplement: S2 File — (GZ) [file pone.0124564.s002.gz › comp20228_c1_seq10 #or# comp20228_c1_seq9.fa]

>comp20228_c1_seq10 len=1140 path=[1:0-192 194:193-227 229:228-289 291:290-313 315:314-364 2680:365-376 2692:377-377 379:378-389 391:390-396 398:397-398 400:399-456 2789:457-464 1918:465-477 1207:478-494 1200:495-495 519:496-497 521:498-525 2812:526-533 557:534-547 571:548-572 2843:573-584 608:585-590 614:591-599 623:600-721 745:722-736 760:737-1139] : tr|A9NLY4|A9NLY4_PICSI Putative uncharacterized protein OS=Picea sitchensis PE=3 SV=1 e-value: 1e-24 blast score:  115
GGAAACTTCACTACACCGTGTATCTCAATTTGTTCATCGTTATATTCATCTGCTTTTCAAACTAGTATTATCATGGCTGGAAATCAGGAGTGCCAGGACCGCGGTTTGTTCGGCAAGAAGGACGGGGGGAGGCAAGATGACGAGATGATGCAGAATCAGGCTGCTCGTCCTAACCCTAATCCTGGACAGAAGGCGGGGATGGTGGACAAAATCAAAGAGAAGCTGCCCGGAGGCCAGACTCAGACTACTCAGACTGCTCAGTGTAATCCAACTCAGAAGACGGGGATGGTGGATAAAATCAAAGAGAAGATCCCCGGAGGCCAGACTCAAACTACTCAGAGTGGTCAGTGTAATCCAACTGAGAATAAGGGGATTGCGGATAAAATCAAAGAGAAGATTCCCGGAGGCCAAAGCAAGGAATGATGTGTAGCTTTTCCCTGGAACATCGACCGACAATTATCATAATAATATGAATAGTAATAGAGAATAAGTTATAAGTTAGAATAGAGAATAAGTTATGAAAGCCATCCGAGTGTAATATATCGTTTGGATCGGACGAGATTTGCACTTTTGTTGTAACCAGGGATTAAATAGCTCTTTTTCTTTTGTTTTCATATGAATACAAATTAAATACTTGTGAATCGTGACACAAAGTTTATCTTGGTTTTATATGTTAGGTTTTCGTGGCAAGTTCTTTCTTTATTATAGAGGGGATGATCAGTAGAGCTTCTTAGTCCCTGCTGTTTGTAAAGTGGTAGGCCATTTGAATAGTGTTTCATGTATATTAGTGTCTCTGTAAATTGTTACATGTTAGCAATAGGCCATTTGAATAGGGTTACATGTCTTGGCTTTCTTTTTGATGTGACATTTTCTAAATTTTCTAATGTGATATGTTTCGTTTTTTTAAGAAAGGCTTGGCACTTTCACATAAAGTGCGATTTGATATCCCTACTTTTATCATCAGTTTGCATCAAAATATTTGGTCAAATCCAGCAAATTCATAATTCCTTCACATAAATTTTAAGTAGTAATATAATTTTTTAGCTGTTATAGAGTAGTAATTAGTTTTCAAGGAAGGCTTTTCTAATGATCACTCTTATTAATTTACTTCATATGAAATATTATGAGAAAATGTGTTGA
>comp20228_c1_seq9 len=1128 path=[1:0-192 194:193-227 229:228-289 291:290-313 315:314-364 2680:365-376 2692:377-377 391:378-384 398:385-386 400:387-444 2789:445-452 1918:453-465 1207:466-482 1200:483-483 519:484-485 521:486-513 2812:514-521 557:522-535 571:536-560 2843:561-572 608:573-578 614:579-587 623:588-709 745:710-724 760:725-1127] : tr|A9NLY4|A9NLY4_PICSI Putative uncharacterized protein OS=Picea sitchensis PE=3 SV=1 e-value: 1e-24 blast score:  115
GGAAACTTCACTACACCGTGTATCTCAATTTGTTCATCGTTATATTCATCTGCTTTTCAAACTAGTATTATCATGGCTGGAAATCAGGAGTGCCAGGACCGCGGTTTGTTCGGCAAGAAGGACGGGGGGAGGCAAGATGACGAGATGATGCAGAATCAGGCTGCTCGTCCTAACCCTAATCCTGGACAGAAGGCGGGGATGGTGGACAAAATCAAAGAGAAGCTGCCCGGAGGCCAGACTCAGACTACTCAGACTGCTCAGTGTAATCCAACTCAGAAGACGGGGATGGTGGATAAAATCAAAGAGAAGATCCCCGGAGGCCAGACTCAAACTACTCAGAGTGGTCAGTGTAATCCAACTGAGAATAAGGGGATTGCGGAGAAGATTCCCGGAGGCCAAAGCAAGGAATGATGTGTAGCTTTTCCCTGGAACATCGACCGACAATTATCATAATAATATGAATAGTAATAGAGAATAAGTTATAAGTTAGAATAGAGAATAAGTTATGAAAGCCATCCGAGTGTAATATATCGTTTGGATCGGACGAGATTTGCACTTTTGTTGTAACCAGGGATTAAATAGCTCTTTTTCTTTTGTTTTCATATGAATACAAATTAAATACTTGTGAATCGTGACACAAAGTTTATCTTGGTTTTATATGTTAGGTTTTCGTGGCAAGTTCTTTCTTTATTATAGAGGGGATGATCAGTAGAGCTTCTTAGTCCCTGCTGTTTGTAAAGTGGTAGGCCATTTGAATAGTGTTTCATGTATATTAGTGTCTCTGTAAATTGTTACATGTTAGCAATAGGCCATTTGAATAGGGTTACATGTCTTGGCTTTCTTTTTGATGTGACATTTTCTAAATTTTCTAATGTGATATGTTTCGTTTTTTTAAGAAAGGCTTGGCACTTTCACATAAAGTGCGATTTGATATCCCTACTTTTATCATCAGTTTGCATCAAAATATTTGGTCAAATCCAGCAAATTCATAATTCCTTCACATAAATTTTAAGTAGTAATATAATTTTTTAGCTGTTATAGAGTAGTAATTAGTTTTCAAGGAAGGCTTTTCTAATGATCACTCTTATTAATTTACTTCATATGAAATATTATGAGAAAATGTGTTGA

>Frequency_31_QualityScore_FFHHHHHIHHIIIIIIIIIIJIIIHIHIIIIIIHIJJJJJHGIIIIIIGIDGGHIIIIIIJIHIIIIHIGFGEEDBCABCDCCDDDDDDDCDCC_Mismatch_0_Sense_+_Library_PoolT
AGAATAAGTTATAAGTTAGAATAGAGAATAAGTTATGAAAGCCATCCGAGTGTAATATATCGTTTGGATCGGACGAGATTTGCACTTTTGTTGT
>Frequency_28_QualityScore_FEHHHHHIHHHIIIIIIHIIIIIIJHHIJJJIIHHIIIIIIHIFGFGIIIIIIIIHHIIIHIHHGFFEB@@BCDDCDCDDDDCBCCBBDDDCCC_Mismatch_0_Sense_+_Library_PoolT
GTTATAAGTTAGAATAGAGAATAAGTTATGAAAGCCATCCGAGTGTAATATATCGTTTGGATCGGACGAGATTTGCACTTTTGTTGTAACCAGG
>Frequency_27_QualityScore_FFGHHGHIJHIIIIIJIJJIIHIIIIIIJHIIIJIJIIHIJJJJJIIEGGHIIJJJJJJHIJJJIIIIHGEDCCACDDDDEDDDDDDCDDCDDD_Mismatch_0_Sense_+_Library_PoolT
ATAAGTTATAAGTTAGAATAGAGAATAAGTTATGAAAGCCATCCGAGTGTAATATATCGTTTGGATCGGACGAGATTTGCACTTTTGTTGTAAC
>Frequency_27_QualityScore_FEGHGGFIIHHIHHGIHHIHHHIHIIIIIIIIIIIIHHIIIIIIIHIIIIIIHIEFFGHHIHHIIIHHIGGGGGFEDDCBBABCDCCDCCCDCC_Mismatch_0_Sense_+_Library_PoolT
ATAGAGAATAAGTTATAAGTTAGAATAGAGAATAAGTTATGAAAGCCATCCGAGTGTAATATATCGTTTGGATCGGACGAGATTTGCACTTTTG
>Frequency_22_QualityScore_FFHHHHHJJIIIIIIJIIIIJJIIIIIIIJJJJIIJJJJJJIIIJJJJIIIEGGHIIJJJJJJIIIIIHFGGFEEDCDBCDDDDDDDDDDDCDC_Mismatch_0_Sense_+_Library_PoolT
GAGAATAAGTTATAAGTTAGAATAGAGAATAAGTTATGAAAGCCATCCGAGTGTAATATATCGTTTGGATCGGACGAGATTTGCACTTTTGTTG
>Frequency_22_QualityScore_FFHHGGHJIJIIIIJJJIIHIIIIIHIHIJJJJJJIGIIIJJJHIDGGHIIIJIJJIIIIIIIIIIHFGCCCACDDDDEDDDDDDCDDCCDCCC_Mismatch_0_Sense_+_Library_PoolT
AAGTTATAAGTTAGAATAGAGAATAAGTTATGAAAGCCATCCGAGTGTAATATATCGTTTGGATCGGACGAGATTTGCACTTTTGTTGTAACCA
>Frequency_22_QualityScore_EEHFHGHIIHIHHHIIIIIIHIHIIHIGIGIIIIIGHIIIIJIGGHIIIIIGHEGFFHIIIIIHHFHHHFGGFECCCCCCACCCCCDCCCCCCB_Mismatch_0_Sense_+_Library_PoolT
TAGAGAATAAGTTATAAGTTAGAATAGAGAATAAGTTATGAAAGCCATCCGAGTGTAATATATCGTTTGGATCGGACGAGATTTGCACTTTTGT
>Frequency_22_QualityScore_EFHHHHHHHIIIJIIIHIIIIIIIIIIJIIJJIHIIIJJJIIFGGIIIIIIJJIHIIJIIIIIIGGEDDCCDDDDDDDDDDDCDCCCDDDCCCD_Mismatch_0_Sense_+_Library_PoolT
TTATAAGTTAGAATAGAGAATAAGTTATGAAAGCCATCCGAGTGTAATATATCGTTTGGATCGGACGAGATTTGCACTTTTGTTGTAACCAGGG
>Frequency_21_QualityScore_EFFGGGGIHIGHHIHHIHIHIFGIHIGHGHIIIIGHIIIIIIHFHHIHIIHHCEDEGHIIHHIIHHHHHGEFDDCCCCCABCDCDDBBBCDCAC_Mismatch_0_Sense_+_Library_PoolT
AGAGAATAAGTTATAAGTTAGAATAGAGAATAAGTTATGAAAGCCATCCGAGTGTAATATATCGTTTGGATCGGACGAGATTTGCACTTTTGTT
>Frequency_21_QualityScore_EFGGGGGHHHIIIIHIHIIIIIHIIJIIHIHGHIIIIIGIEGGIIIIIIIIIHIIIIIIIIIHHECDBB?BCCBBCCCCCCCCCCDDCCBBB@B_Mismatch_0_Sense_+_Library_PoolT
ATAAGTTAGAATAGAGAATAAGTTATGAAAGCCATCCGAGTGTAATATATCGTTTGGATCGGACGAGATTTGCACTTTTGTTGTAACCAGGGAT
>Frequency_21_QualityScore_FFHHGHGIIIIIJJHHHIIIJIIIIIIJJJIJIIIIIJHHIJJIIJHHIIIIIJHIEFFHIIIJIIIIGEFGFGFFEDCCDBCABCDDBDCCCD_Mismatch_1_Sense_+_Library_PoolT
GAATAGAGAATAAGTTATAAGTTAGAATAGAGAATAAGTTATGAAAGCCATCCGAGTGTAATATATCGTTTGGATCGGACGAGATTTGCACTTT
>Frequency_21_QualityScore_EEGGGHGHHIHHIHHHIIIIIIGHGHIIHHGHIIIIIIHGIIIIIIHICFEHIIIIIIIIHIIHHHHHGFEDCAB@BCDCCCCCDDDDCDDCCD_Mismatch_0_Sense_+_Library_PoolT
AATAAGTTATAAGTTAGAATAGAGAATAAGTTATGAAAGCCATCCGAGTGTAATATATCGTTTGGATCGGACGAGATTTGCACTTTTGTTGTAA
>Frequency_20_QualityScore_EEGGHGHIIIIJHIIIIJIIIIIIJIJJHHIIJJIJIIFHGIIJIJJJJIIIJJIIJIIIHIGEEBCDDDDDDDDDDDCDDCDDDDCBCCCCCD_Mismatch_2_Sense_+_Library_PoolT
AAGTTAGAATAGAGAATAAGTTATGAAAGCCATCCGAGTGTAATATATCGTTTGGATCGGACGAGATTTGCACTTTTGTTGTAACCAGGGATAT
>Frequency_19_QualityScore_FFGHHHHJJHIIIIIIIIHIHIIIIJHIIIJJJJHHIIJJJJIIEHGIIIJJJJIIIIIIIHIIIHGGEDCCCCDDDEDDCDDDCCCDDDDDCD_Mismatch_0_Sense_+_Library_PoolT
AGTTATAAGTTAGAATAGAGAATAAGTTATGAAAGCCATCCGAGTGTAATATATCGTTTGGATCGGACGAGATTTGCACTTTTGTTGTAACCAG
>Frequency_18_QualityScore_FFHHHHHIIJJJJJJIJIJJJJIIIJJJJJJIIJJJJJJIJFHGIIIJJJJJJIJIJJJJJJJHHFEDCBCDCDEDDDDDDDDDDDEDDDDDDB_Mismatch_0_Sense_+_Library_PoolT
TATAAGTTAGAATAGAGAATAAGTTATGAAAGCCATCCGAGTGTAATATATCGTTTGGATCGGACGAGATTTGCACTTTTGTTGTAACCAGGGA
>Frequency_16_QualityScore_FFHHHHHHIIIIIIIIIIIJIIIGIHIIIIIHIJJJJJJIHIIJIIIHIFGFHIIIJIIJIGHIHHHHHFFEEDCDBCCDDDDCDDDDDCCCCC_Mismatch_0_Sense_+_Library_PoolT
GAATAAGTTATAAGTTAGAATAGAGAATAAGTTATGAAAGCCATCCGAGTGTAATATATCGTTTGGATCGGACGAGATTTGCACTTTTGTTGTA
>Frequency_16_QualityScore_FEGHGGHIHIIHIHIHIIIIIIIIIIIIHHIIIIIIHHIIJJIJHIEGEHHIIJIIIJHIIIIIIHHHEBCACABCDBCDCCDDDCBCCCCCCD_Mismatch_0_Sense_+_Library_PoolT
TAAGTTATAAGTTAGAATAGAGAATAAGTTATGAAAGCCATCCGAGTGTAATATATCGTTTGGATCGGACGAGATTTGCACTTTTGTTGTAACC
>Frequency_15_QualityScore_EFHHHHGIIIIIIHIIIIIIIIIHIJJJJHHIIJJIIIIEGGHIIJJIJIIHIIJHIJIIIGHFDDBCDACDDDDDDDDCDCCCDCDCCCCBCD_Mismatch_1_Sense_+_Library_PoolT
TAAGTTAGAATAGAGAATAAGTTATGAAAGCCATCCGAGTGTAATATATCGTTTGGATCGGACGAGATTTGCACTTTTGTTGTAACCAGGGATA
>Frequency_13_QualityScore_FFGHHGHIIIIIJIIIIIIIIIIIIIIJIHIIIIHIIHHIIIJIIGGHIIIIIFICFGHHHIIHHIIGHEGGGHGFFDCCBCABCDDDDBCCCC_Mismatch_0_Sense_+_Library_PoolT
AATAGAGAATAAGTTATAAGTTAGAATAGAGAATAAGTTATGAAAGCCATCCGAGTGTAATATATCGTTTGGATCGGACGAGATTTGCACTTTT
>Frequency_2_QualityScore_EEHFHHGJJHHIJJIJIGIJIGIGHIIGIIIIIIIIJJIJJIHIIJJJJGIEHGHHIJIIIIIIIIIHIHHEFDEDACBDDDDCDDDCCCC@CC_Mismatch_1_Sense_+_Library_PoolT
CAGAATAAGTTATAAGTTAGAATAGAGAATAAGTTATGAAAGCCATCCGAGTGTAATATATCGTTTGGATCGGACGAGATTTGCACTTTTGTTG
>Frequency_1_QualityScore_FFHHHHHJJJIHIIJJJIJJIJJIIIJIJHIIIIIJJJJJJJJJIJJJJJJFHFGFHIJJJJJJJIJJHHHHFFFDDDBD?BDDCDDDDDDDDB_Mismatch_1_Sense_+_Library_PoolT
TAGAGAATAAGTTATAAGTTAGAATAGAGAATAATTTATGAAAGCCATCCGAGTGTAATATATCGTTTGGATCGGACGAGATTTGCACTTTTGT
>Frequency_1_QualityScore_DDFH:DCFGCC9?EHHHH@DH@BHC:C??FCBG:DGGIIGGE9;D@FGIIG-8)=@FC@FCGD=DGHFEEDBDCC@B?=@CCCC>_Mismatch_0_Sense_+_Library_PoolT
GAGAATAAGTTATAAGTTAGAATAGAGAATAAGTTATGAAAGCCATCCGAGTGTAATATATCGTTTGGATCGGACGAGATTTGCA
>Frequency_1_QualityScore_FFDHFFHHIDHGHHHIGFJJJJHIJJGGGIJICGHIJIJIIGDGHHGHJJIGGHJJJJIGIHGICEB<AAAEDBACCDCDDDBD??CDCCCB@B_Mismatch_1_Sense_+_Library_PoolT
TTATAAGTTAGAATAGAGAATAAGTTATGAAAGCCATCCGAGTGTAATATATCGTTTGGATCGGACGATATTTGCACTTTTGTTGTAACCAGGG
>Frequency_1_QualityScore_FFHHHHHJJJJHJIIJJJJJJJJJIJJJIJJJJJIJJIJJJJJJGIHHHGIJJIIJJJHIIJJJJJIGF=BCDDDDDDDEDDDDDDDDDDDEDD_Mismatch_1_Sense_+_Library_PoolT
TAAGTTATAAGTTAGAATAGAGAATAAGTTATGAAAGCCATCCGAGTGTAATATATCGTTTGGATCGGACGAGATTTGCACTTTTTTTGTAACC
>Frequency_1_QualityScore_AACDD+A4CB<?F<?AE;C4+A:C@FI4<<E9EEEEII7<:?BD@DDCD>D198B6@3==@A=@???/;>3((;AAA;A>??9=A>>>A><;89_Mismatch_1_Sense_+_Library_PoolT
ATAAGGTAGAATAGAGAATAAGTTATGAAAGCCATCCGAGTGTAATATATCGTTTGGATCGGACGAGATTTGCACTTTTGTTGTAACCAGGGAT
>Frequency_1_QualityScore_FDHHFGDGDHGIGIJHIIIEHFHEHHJJIJ@GHHHIGGGHIGHJJIJIJJJIJJJJ<F=CGFHGGI>D=6@AEHGFFF?>>B??@CDDDECCDD_Mismatch_2_Sense_+_Library_PoolT
GAATAGAGAATAAGTTATAAGTTAGAATAGAGAATAAGTTATGAAAGCCATCCGAGTGTAATATATCGTTTGGATCGGACGATATTTGCACTTT
>Frequency_1_QualityScore_DFHHHHHJJJJJJJJJJJJJIIJJIJJJJIIIJJJJJJJJIJJJJJJAHHGHHHFFFFFEDDDDDDDDDDBDDDDDDDDEDDDDDDDDDDDDED_Mismatch_1_Sense_+_Library_PoolT
ATAAGTTATAAGTTAGAATAGAGAATAAGTTATGAAAGCCATCCGAGTGTAATATATCGTTTGGATCGGACGAGATTTTCACTTTTGTTGTAAC
>Frequency_1_QualityScore_?DD8AB:+2<A<C??<FA4CCEB+<EE?CE?DD??D4DDBDI>;DABDDDI;=BD<C@@=C@@.=;(?;==?8(3;?=?(:A5,>:>AA>4<>1_Mismatch_2_Sense_+_Library_PoolT
GAGAATAGGTTATAAGTTAGAATAGAGAATAAGTTATGAAAGCCATCCGAGTGTAATATATCGTTTGTATCGGACGAGATTTGCACTTTTGTTG
>Frequency_1_QualityScore_DDHF?DFGHGGGE<?CG@HEHHHIIIHDHECHIIIGIIIFG??FGCHIIIFIIIGHAGHIHEEDA<>555;;;:ACC@@BCBCCDCCCBBBBCC_Mismatch_2_Sense_+_Library_PoolT
CAAGTTAGAATAGAGAATAAGTTATGAAAGCCATCCGAGTGTAATATATCGTTTGGATCGGACGAGATTTGCACTTTTGTTGTAACCAGGGATA
>Frequency_1_QualityScore_DDHHHHHJIIIJJJJJJIIJHHHIIJJJHIJJJJIJJIJJIJJJJJIIHIIJJIJIJIFHIJJJJIHHFBCA_Mismatch_0_Sense_+_Library_PoolT
TAAGTTATAAGTTAGAATAGAGAATAAGTTATGAAAGCCATCCGAGTGTAATATATCGTTTGGATCGGACGA
>Frequency_1_QualityScore_DDDADBD;<+2+CA:CCE>,:,<9AEFACFE9E9?D??DFECE***)8DCD@?\7B/=).@@C;@-.=@?7)=?8<=@6>8;7,;:>DA4>A>A_Mismatch_2_Sense_+_Library_PoolT
ATAGAGAATAAGTTATAAGTTGGAATAGAGAATAAGTTATGAAAACCATCCGAGTGTAATATATCGTTTGGATCGGACGAGATTTGCACTTTTG
>Frequency_1_QualityScore_>?FFD:AE>DFEE3A::A+3<22<FBEEAF*1:CDCGE;A??DFFFFEFAFED(;71CECAA=ABDB@_Mismatch_2_Sense_+_Library_PoolT
ATAAGTTAGAATAAAGAATAATTTATGAAAGCCATCCGAGTGTAATATATCGTTTGGATCGGACGAGA
>Frequency_1_QualityScore_FFHHH2<CFHHHIJIIJJJIJJJJJJIJIGJJGGIJJJJJGIJJJHIJCHCFFHIJJJJJJJHIJHHHHHD>BDDDDBBDDDDEDDDDDDDDBC_Mismatch_1_Sense_+_Library_PoolT
AGAATGAGTTATAAGTTAGAATAGAGAATAAGTTATGAAAGCCATCCGAGTGTAATATATCGTTTGGATCGGACGAGATTTGCACTTTTGTTGT
>Frequency_1_QualityScore_FFHHHHHJJJIIJIJJJIIJIJIIJJJIJJJJJJIJJJJJJIIJJJJJJGIFHHHJIJJJJJJGIJJHHEHHFFDDDDBDDDCCDDDDDDDDDD_Mismatch_1_Sense_+_Library_PoolT
GAGAATAAGTTATAAGTTAGAATAGAGAATAAGTTATGAAAGCCATCCGAGTGTAATATATCGTTTGTATCGGACGAGATTTGCACTTTTGTTG
>Frequency_1_QualityScore_FFHHHHHJJJIJJHIJIJIIICHIIIIJJIIJJJJJJJIJJJJJJGJFGHGJJJJIJJIGIJGHHHHFFFCDDD@DDDDDEDDDDDDDCBCCDD_Mismatch_1_Sense_+_Library_PoolT
CTAAGTTATAAGTTAGAATAGAGAATAAGTTATGAAAGCCATCCGAGTGTAATATATCGTTTGGATCGGACGAGATTTGCACTTTTGTTGTAAC
>Frequency_1_QualityScore_FDHHHHHJHIIJJJJJIIJIJJJJJHHIJJIJIJJJIJJIJIJGGEGIJJJJJJJIIJJJJJIJIHHFDCDDCDCDDDDDDDDDCDDDDDDDDD_Mismatch_1_Sense_+_Library_PoolT
GTTATAAGTTAGAATAGAGAATAAGTTATGAAAGCCATCCGAGTGTAATATATCGTTTGGATCGGACGAGATTTGCACTCTTGTTGTAACCAGG
>Frequency_1_QualityScore_FFGHHHHIIIJJJJIIJJJJJJJHIHIJJJJHIJJJJJJJIJJJJJJIJHHHIIJJJIJJJIJJIJGHHHFFEDDBDDDDDDEDDDDDDDCDDD_Mismatch_1_Sense_+_Library_PoolT
TAATAAGTTATAAGTTAGAATAGAGAATAAGTTATGAAAGCCATCCGAGTGTAATATATCGTTTGGATCGGACGAGATTTGCACTTTTGTTGTA
>Frequency_1_QualityScore_:)<8A<<++2A9C49??E<@GCFBB9999B?FFDFFICGFF9DB=FE24;4CA=@CEECEEC1@BDD?C>A/\(,,8@@?B@_Mismatch_0_Sense_+_Library_PoolT
GAGAATAAGTTATAAGTTAGAATAGAGAATAAGTTATGAAAGCCATCCGAGTGTAATATATCGTTTGGATCGGACGAGATTT
>Frequency_1_QualityScore_FFHHHHHJIIGHGJIGIGIGIGIHGIHJIJJJIIHIJJJJIJJJJJJJJJGHDFFHIJJJJJJJGHIIJGHHHFDFDBD;@ACDCDDDDDDDDD_Mismatch_1_Sense_+_Library_PoolT
AGAGAATAAGTTATAAGTTAGAATAGAGAATAAGTTATGAAAGCCATCCGAGTGTAATATATCGTTTGGATCGGACGAGATTTGCACTTTTGCT
>Frequency_1_QualityScore_FFHHHHHIJHIIJIHIIJJJJJIIHJJJJIIJJJJJJJIJGHHIJIJJJJJJHGIJJJJJJJIHFFDCBACCDDDDDDDDDCDDDDDDDDDDDD_Mismatch_1_Sense_+_Library_PoolT
ATAATTTAGAATAGAGAATAAGTTATGAAAGCCATCCGAGTGTAATATATCGTTTGGATCGGACGAGATTTGCACTTTTGTTGTAACCAGGGAT
>Frequency_1_QualityScore_DFHHDD?BFHHFEBCBA?@EBEHBHEHB@EBGEFHGHGHHGF?EHIGBDHG?B?BBCHIIGGGHGIIIIHCEHDED@B@@CCCADDDDCDD?CA_Mismatch_1_Sense_+_Library_PoolT
GAGAATAAGTTATAAGTTAGAATAGAGAATAATTTATGAAAGCCATCCGAGTGTAATATATCGTTTGGATCGGACGAGATTTGCACTTTTGTTG
>Frequency_1_QualityScore_FFGHHHGJIJJJGHIHIJIJDHIIIJJGGGIIJIIHIIHIJIJIEIJIIIIIJJJHHHHJIJJJJJJHJGHGHGHFFFDDDDDDDDDDEDDDDD_Mismatch_1_Sense_+_Library_PoolT
GATAGAGAATAAGTTATAAGTTAGAATAGAGAATAAGTTATGAAAGCCATCCGAGTGTAATATATCGTTTGGATCGGACGAGATTTGCACTTTT
>Frequency_1_QualityScore_FF)<DDHFHHIIGHEHAHGGGJEHCGIIGGHIJJIIJJJIGIBFFEHIHJJJJJHIIIF>EEHF?>@>;2?CCCCEDDDDDCDDDDCDDC@8?B_Mismatch_1_Sense_+_Library_PoolT
TTGTAAGTTAGAATAGAGAATAAGTTATGAAAGCCATCCGAGTGTAATATATCGTTTGGATCGGACGAGATTTGCACTTTTGTTGTAACCAGGG
>Frequency_1_QualityScore_FFHGHHHJIIGIIHIJIJJIIJIIJIJJJJIJIIJIIIIBFDIIIJJIIJIJJJJIIJJJJIJHBDACC>ACDDDDDDDACDDCDDDDBBDBDC_Mismatch_2_Sense_+_Library_PoolT
AAAGTTAGAATAGAGAATAAGTTATGAAAGCCATCCGAGTGTAATATATCGTTTGGATCGGACGAGATTTGCACTTTTGTTGTAACCAGGGATA
>Frequency_1_QualityScore_A3+AAB<AB?BAB@FAFDH>?FACHFAHAFCAHIIIA>3DGDD9:99?9BBFGGG@DGFFH;;8=@8\55?>B>((;>CC_Mismatch_1_Sense_+_Library_PoolT
TAAGTTATAAGTTAGAATAGAGAATAAGTTATGAAAGCCATCCTAGTGTAATATATCGTTTGGATCGGACGAGATTTGCA
>Frequency_1_QualityScore_EFHHHFFGIHIGHIEHHHIGIJIJIIIIJJIIJJJJJJJJFDBGIIJJGIJIGIIJJIIGGIGHF>CDD@CCCEDDCDDDDCCDDC_Mismatch_2_Sense_+_Library_PoolT
ATAAGTTAGAATAGAGAATAAGTTATGAAAGCCATCCGAGTGTAATATATCGTTTGGATCGGACGAGATTTGCACTTTTGTTTTCA
>Frequency_1_QualityScore_FFDHDFFGGHIIHIIICHHCGEHGHJIIGEGGGHFIIJJIJJJGIIJJJIFG1BCFHGGIEIJJIJIGHHFHHDBCDBD@BDCCCE@CDCDD<A_Mismatch_1_Sense_+_Library_PoolT
AGAGAATAAGTTATAAGTTAGAATAGAGAATAAGTTATGGAAGCCATCCGAGTGTAATATATCGTTTGGATCGGACGAGATTTGCACTTTTGTT
>Frequency_1_QualityScore_FFFHHDHGIEHHHGGGHGEGBEHHIIIEIGCHEHIIDHIHFG?FHIIIIJJGGHGJJ@GHGIHHDCD>@;AACDCCCCCCBDD<ADCDABDB?C_Mismatch_1_Sense_+_Library_PoolT
TTAAGTTAGAATAGAGAATAAGTTATGAAAGCCATCCGAGTGTAATATATCGTTTGGATCGGACGAGATTTGCACTTTTGTTGTAACCAGGGAT
>Frequency_1_QualityScore_FFHHHHHJIJJIJJJJIIGJJJJIIIJJJJJJIIJJJJJJIIGHHIJJJJIJJIGIIJIIIJJJGHFDDDDDDDDEDDDDDDDDDDCDDDDBDD_Mismatch_1_Sense_+_Library_PoolT
ATATAAGTTAGAATAGAGAATAAGTTATGAAAGCCATCCGAGTGTAATATATCGTTTGGATCGGACGAGATTTGCACTTTTGTTGTAACCAGGG
>Frequency_1_QualityScore_FFHHHHHJJIHIIIJJJHIIJJJIHIHIHJJJJJHIIJJJJJJJJJJJJJJJDGHIIHHHHHHFEFFDDEEEDDDDDDD9@DDDDEDDDDDDDC_Mismatch_1_Sense_+_Library_PoolT
ATAGAATAAGTTATAAGTTAGAATAGAGAATAAGTTATGAAAGCCATCCGAGTGTAATATATCGTTTGGATCGGACGAGATTTGCACTTTTGTT
>Frequency_1_QualityScore_FFHGGHHJJJJJJJJJJJJGIJJIIJJJJIGIJJJJJJJJHGFIJJIJJJJJIIJJHHHHFFFDDDDDDCCCDDDDDDDDDDDDDEDDC?BDDD_Mismatch_1_Sense_+_Library_PoolT
ATAAGTTAGAATAGAGAATAAGTTATGAAAGCCATCCTAGTGTAATATATCGTTTGGATCGGACGAGATTTGCACTTTTGTTGTAACCAGGGAT
>Frequency_1_QualityScore_FFHDFHFIHIHGHG>DDHHIBHGH@HFHHHIJJJGIIJIIGIIJCADGDEGGJIIHIEFGHIIIIJJJGGIIHHHFFFFDDDBBBBBCCCDADD_Mismatch_2_Sense_+_Library_PoolT
AAGAATAGAGAATAAGTTATAAGTTAGAATAGAGAATAAGTTATGAAAGCCATCCGAGTGTAATATATCGTTTGGATCGGACGAGATTTGCACT
>Frequency_1_QualityScore_FFHHGHHIJJJIJIHIGIIIFIIGIIJJJJJFHIIJJJIIJJJJJJJJJJJJJJGICGGIJJIGJGIFEEHFFFFEDDDBBBDDDCDDDE_Mismatch_1_Sense_+_Library_PoolT
GAATAGAGAATAAGTTATAAGTTAGAATAGAGAATAAGTTATGAAAGCCATCCGAGTGTAATATATCGTTTGGATCGGACGAGATTTGCA
>Frequency_1_QualityScore_FFHGGFHJJJGGGIIIIGGGJIIIJGIHGGIIJJIJJJIIIIJIGIJJIJGBFHIJJJJJJIJGIIFEBEC<<?CDBD?<CCCCCCCCCCC<CB_Mismatch_1_Sense_+_Library_PoolT
GATAATAAGTTATAAGTTAGAATAGAGAATAAGTTATGAAAGCCATCCGAGTGTAATATATCGTTTGGATCGGACGAGATTTGCACTTTTGTTG
>Frequency_1_QualityScore_?DAD8??<4A>G@B,,<,AF><:FEH@E>>FEECFIFI199?*?<?<*09?0?FFF(8/8@CFEAFC176;?EFEB_Mismatch_1_Sense_+_Library_PoolT
GAATAGAGAATAAGTTATAAGTTAGAATAGAGAATAAGTTATGAAAGCCATCCGAGTGTAATATATCGTTTGGATC
>Frequency_1_QualityScore_FFHHHHHJHIJJJJJJJJJJJIJJJJJJIIJJJIJJJJJJJJJJHIJJJJJJJJIIJJIJJJJJGHFDDCDDDDDDDDDDDDDDDCCDDDDDDD_Mismatch_1_Sense_+_Library_PoolT
TTATAAGTTAGAATAGAGAATAAGTTATGAAAGCCATCCGATTGTAATATATCGTTTGGATCGGACGAGATTTGCACTTTTGTTGTAACCAGGG
>Frequency_1_QualityScore_FFHHHHFHGHIIIJIIIIIJJJJJJIIJJJJIIJJJJJJJJIIHGIJIIIHHIIGIIIGGHHBGEHFAB@@CDCCDDDDDDDDCBACCDDCDBD_Mismatch_1_Sense_+_Library_PoolT
TTATAAGTTAGAATATAGAATAAGTTATGAAAGCCATCCGAGTGTAATATATCGTTTGGATCGGACGAGATTTGCACTTTTGTTGTAACCAGGG
>Frequency_1_QualityScore_FFHHHHHJJJJIHIHGIJGHGHIIIIHIIJJJJIIIIIJHIIGIIJJJIIIGCHIIJHIJJIJHHHHFFFFEDCBDD=?8?CDCDCDDDDDDDD_Mismatch_1_Sense_+_Library_PoolT
CGAGAATAAGTTATAAGTTAGAATAGAGAATAAGTTATGAAAGCCATCCGAGTGTAATATATCGTTTGGATCGGACGAGATTTGCACTTTTGTT
>Frequency_1_QualityScore_FFHHHHHIIJJJHIIJIJJJJIJJJJIJIJJJJJJIIHJJJJJJJJJJJJJJIJFGHIJIJIJJJJIJJIHHHHFFFDDDDDDDDDDEDDDDDD_Mismatch_1_Sense_+_Library_PoolT
ATAGAGAATAAGTTATAAGTTAGAATAGAGAATAAGTTATGAAAGCCATCCGAGTGTAATATATCGTTTGGATCGGACCAGATTTGCACTTTTG
>Frequency_1_QualityScore_FFHHHHHJJJIJJIJJJJJJIJJJJJIIJJJIIJJJJJJJJJJJHIIJIJJJIJJJJJJJJJJJJJHHFDDBDDDDDEDDDDDDDDDDEEDDDD_Mismatch_1_Sense_+_Library_PoolT
AGTTATAAGTTAGAATAGAGAATAAGTTATGAAAGCCATCCGAGTGTAATATATCGTTTGGATCGGACGAGATTTGCACTTTTTTTGTAACCAG
>Frequency_1_QualityScore_FFHHHHGJIGHHHIIJIJJJJJJJJIJHIJJJJJJJJJIJJJJJJJJJJJJDHHHIIJJJJIIGHIIIJEEHFFFDBDDBDDDDEDDDDDDBDD_Mismatch_1_Sense_+_Library_PoolT
GAGAATAAGTTATAAGTTAGAATAGAGAATAAGTTATGAAAGCCATCCGAGTGTAATATATCGTTTGGATCGGACGAGATTTGCACTTTTTTTG
>Frequency_1_QualityScore_DDHDFHAHEHEHGGECIEH4CHCBCFDBHHAHHHGIC@BBAGBEFFCHGB7BBFCHEH>GGIDHC@GEFHFBB>@DB=@CACCDDDDDDDBC89_Mismatch_1_Sense_+_Library_PoolT
AGAATAAGTTATAAGTTAGAATAGAGAATAAGTTATGAAAGCCATCCGAGTGTAATATATCGTTCGGATCGGACGAGATTTGCACTTTTGTTGT
>Frequency_1_QualityScore_FDHHHHHJHHJJJJIJJIJIJIIIJIIJJJJJJJJJJJJJJGICHGHIJJJJJJJIJJHHHHFFFDCDB@BDDDDDEDDDDDDDDDDD_Mismatch_0_Sense_+_Library_PoolT
GTTATAAGTTAGAATAGAGAATAAGTTATGAAAGCCATCCGAGTGTAATATATCGTTTGGATCGGACGAGATTTGCACTTTTGTTGTA
>Frequency_1_QualityScore_FFHHHHHIJJJJJIIIJJJJJJIIJJJJJJJJJJJJIGJJJIJJIIIIHJJJJJGHFHIIJJJJJIIIJHIIHHHFFFDDDDDDDDDEDDDDDD_Mismatch_1_Sense_+_Library_PoolT
ATAGAGAATAAGTTATAAGTTAGAATAGATAATAAGTTATGAAAGCCATCCGAGTGTAATATATCGTTTGGATCGGACGAGATTTGCACTTTTG
>Frequency_1_QualityScore_FFHHHHHJJJJHIIJIJJJJJIEIJIJJJJGIJJJJIJJJJJIJHIJJJJJIIJJJIJJJJJJHHHGHHBEFFFFFECEEEDDDDB?BCDDFEF_Mismatch_0_Sense_+_Library_PoolT
GACCGACAATTATCATAATAATATGAATAGTAATAGAGAATAAGTTATAAGTTAGAATAGAGAATAAGTTATGAAAGCCATCCGAGTGTAATAT
>Frequency_1_QualityScore_DDDD<DAB2:24,ACEEBD?E@C>@@BCAEABEEFBECDDE@DDIIDDDD?D8?DAEEDCEICCDDIIDC<==?\\38;>>AAA_Mismatch_0_Sense_+_Library_PoolT
AGAATAAGTTATAAGTTAGAATAGAGAATAAGTTATGAAAGCCATCCGAGTGTAATATATCGTTTGGATCGGACGAGATTTGCA
>Frequency_1_QualityScore_FFHHHDHIIIJJJFHGIJDEHIJJGIIEIEHHGIJEGCFIEGG>FGCGGGIIJIGFEBCDHHGHJJIFHGHBHHGBEDC?;_Mismatch_0_Sense_+_Library_PoolT
AATAGAGAATAAGTTATAAGTTAGAATAGAGAATAAGTTATGAAAGCCATCCGAGTGTAATATATCGTTTGGATCGGACGA
>Frequency_1_QualityScore_FFGFHFHIJGIIJJHJGGIIDHGIIGCGGGIIGGHIGIIHHIHHHHHGGFGGHEHHHGHFEHHHFFECEBEEECCCEDDDDDBD@ACCDDDFEE_Mismatch_1_Sense_+_Library_PoolT
CCGACAATGATCATAATAATATGAATAGTAATAGAGAATAAGTTATAAGTTAGAATAGAGAATAAGTTATGAAAGCCATCCGAGTGTAATATAT
>Frequency_1_QualityScore_DDCDBBD+2<2A9CBEA<EEFF?D?F4D<DC?0?BG<DGF?BDF@BDFC@;@@@E@EF:DDEEA.?=1().>9>(9;8888>A4>ABBBBB:8?_Mismatch_1_Sense_+_Library_PoolT
AGAGAATCAGTTATAAGTTAGAATAGAGAATAAGTTATGAAAGCCATCCGAGTGTAATATATCGTTTGGATCGGACGAGATTTGCACTTTTGTT
>Frequency_1_QualityScore_FFHHHHHJJJJJJJJJJJJJJJIJJJJJIIJJJJJJHIGHHGGIJJJIJJJIJJJJIJJJHHFDD>BCCCDEDDDDDDDDDDDEDDCBBDBDDD_Mismatch_1_Sense_+_Library_PoolT
AAGTTAGAATAGAGAATAAGTTATGAAAGCCATCCGAGTGTAATATATCTTTTGGATCGGACGAGATTTGCACTTTTGTTGTAACCAGGGATAT
>Frequency_1_QualityScore_FFHHHHHIIJJJGIIIJIIJIIGHHGJJJGIIJJGHIIGIFIGHGGIJJJIGIJIJJJJDIIBEFFFDB;8<@CCCDCCACDCBD@?@CCDDB@_Mismatch_1_Sense_+_Library_PoolT
AAGTTAGAATAGAGAATAAGTTATGAAAACCATCCGAGTGTAATATATCGTTTGGATCGGATCGGACGAGATTTGCACTTTTGTTGTAACCAGG
>Frequency_4_QualityScore_FFGHHFHJGIGIIIJIIIIIIJIIFIHIJIJIIIIJJJJIIGIJIIIIGIEGEIIJJJJJJJIIIIHHHEEEDEDCC@CDDCCEDDDDDDCDCB_Mismatch_0_Sense_+_Library_PoolC
AGAATAAGTTATAAGTTAGAATAGAGAATAAGTTATGAAAGCCATCCGAGTGTAATATATCGTTTGGATCGGACGAGATTTGCACTTTTGTTGT
>Frequency_4_QualityScore_EEGHHHHIGHIIIIIIIGIIIIIHIIIIIJJIIGHIIIIIIIIEGFHIIIIJIIIIIIIJIIIIIHGECACCCDDCEDCDDDDBDCDCCCCCCC_Mismatch_0_Sense_+_Library_PoolC
GTTATAAGTTAGAATAGAGAATAAGTTATGAAAGCCATCCGAGTGTAATATATCGTTTGGATCGGACGAGATTTGCACTTTTGTTGTAACCAGG
>Frequency_1_QualityScore_EADFACA<EE9E@I@FEGI@H<FADHG>G4CFEHIIIDAFFGIII?DBFDFEHGEHBHDAHECGHI@EEABCCB@?@ACCAAACAA:9<A9:>C_Mismatch_0_Sense_+_Library_PoolC
ATAAGTTATAAGTTAGAATAGAGAATAAGTTATGAAAGCCATCCGAGTGTAATATATCGTTTGGATCGGACGAGATTTGCACTTTTGTTGTAAC
>Frequency_4_QualityScore_FFHHGGHIIIIIGIIIIHIIHHIIIIIIHIIIIJIIIIIJJIIJHFIIIJJJGIDEGHIIJIJIIIHGHHGEGGFEFDDCDACDDDDEDDCDDD_Mismatch_0_Sense_+_Library_PoolC
ATAGAGAATAAGTTATAAGTTAGAATAGAGAATAAGTTATGAAAGCCATCCGAGTGTAATATATCGTTTGGATCGGACGAGATTTGCACTTTTG
>Frequency_2_QualityScore_EBFGHHCEGGGAECIHCEEEGDHAD?EEEGHGHGFEHGCGAGADGEGCEFI9B=BBEGHIGGG9C=>7AAC9?A@ACABCCCC;?5<??AA>AC_Mismatch_0_Sense_+_Library_PoolC
GAGAATAAGTTATAAGTTAGAATAGAGAATAAGTTATGAAAGCCATCCGAGTGTAATATATCGTTTGGATCGGACGAGATTTGCACTTTTGTTG
>Frequency_2_QualityScore_FFHHHHHIJJIIIIIIIIIIIIJIIJJIIJJJJIJHIIJJJJIHIEIIIJJJJJJJIIGIIIIJJIIGH?AC@CCDDDECCCCDDDDDCCEDDD_Mismatch_0_Sense_+_Library_PoolC
AAGTTATAAGTTAGAATAGAGAATAAGTTATGAAAGCCATCCGAGTGTAATATATCGTTTGGATCGGACGAGATTTGCACTTTTGTTGTAACCA
>Frequency_6_QualityScore_EEGGFHHHIJIGIIIIIIHHIIIJIIIDHHIIIIIIIIJIJIJHFHIIIIJJICGFGIIIIIIJIHIIHHHHGGFEEDCCBDDDDDDDCCDCCA_Mismatch_0_Sense_+_Library_PoolC
TAGAGAATAAGTTATAAGTTAGAATAGAGAATAAGTTATGAAAGCCATCCGAGTGTAATATATCGTTTGGATCGGACGAGATTTGCACTTTTGT
>Frequency_3_QualityScore_EEFGHGFIHIIIIHGHHIHIGIIIHGIHIIJIEGHHHGIJHIEGFHIIIIIJIIHIIIGGHIIJGGECBAABCADCBCDCDDBBBCBDDCCCBC_Mismatch_0_Sense_+_Library_PoolC
TTATAAGTTAGAATAGAGAATAAGTTATGAAAGCCATCCGAGTGTAATATATCGTTTGGATCGGACGAGATTTGCACTTTTGTTGTAACCAGGG
>Frequency_2_QualityScore_EEGGGGHIFIGDIIIIIEICGHGGGIEIIIIGGIHHIIIIIICEGGIIIIIIEGEGGIIIIIIGGIHECCEGABDAABCCCCCCCECCCCCC>C_Mismatch_0_Sense_+_Library_PoolC
AGAGAATAAGTTATAAGTTAGAATAGAGAATAAGTTATGAAAGCCATCCGAGTGTAATATATCGTTTGGATCGGACGAGATTTGCACTTTTGTT
>Frequency_2_QualityScore_FFHHHHHIIIIIIGIHIIJJIJIIIIJJJIFGIIJJJJIJFHGIIJJIJJJJIIIJJJJJJIIIFFDDDACCDEDDDDDCCCC@CEDDCCDCBC_Mismatch_0_Sense_+_Library_PoolC
ATAAGTTAGAATAGAGAATAAGTTATGAAAGCCATCCGAGTGTAATATATCGTTTGGATCGGACGAGATTTGCACTTTTGTTGTAACCAGGGAT
>Frequency_4_QualityScore_FEHHGHGIHIIIIIIIIIIIIGHGGFHIHHGGGIIIIIIHIHIIJIHGIIIIJJIICFGFHIIIIIHIGFGGGGFFEDDCDCDCCDDDDEDDCC_Mismatch_1_Sense_+_Library_PoolC
GAATAGAGAATAAGTTATAAGTTAGAATAGAGAATAAGTTATGAAAGCCATCCGAGTGTAATATATCGTTTGGATCGGACGAGATTTGCACTTT
>Frequency_4_QualityScore_DDGGGDGFGGEGGIGIIIIIHIFGIHHIEAEHIIHHHIGGGHGHIIHIGHHHIGIDHHIFDEFBC>BCDCCCA?CCBCBCCAB?@B@A@BA??B_Mismatch_2_Sense_+_Library_PoolC
AAGTTAGAATAGAGAATAAGTTATGAAAGCCATCCGAGTGTAATATATCGTTTGGATCGGACGAGATTTGCACTTTTGTTGTAACCAGGGATAT
>Frequency_5_QualityScore_DFHHGHGHIIHIHHHEHIIIIIIIIHHHIGIEEGHHIHIEFEEGHGGFIHIIIEHHIIIIIGEEFECAB@CCCDEDDDDDDDDDCDCDCBCBAB_Mismatch_0_Sense_+_Library_PoolC
TATAAGTTAGAATAGAGAATAAGTTATGAAAGCCATCCGAGTGTAATATATCGTTTGGATCGGACGAGATTTGCACTTTTGTTGTAACCAGGGA
>Frequency_3_QualityScore_FFHHHHHHIIJJJJIIIIIJJJIHIIJJJIIHIIJJJJJIIJJJJJJJJGHHIIIIJIJIJHIIJIIIIGGGEDDDCDDDDDEDDDDDDCDDDC_Mismatch_0_Sense_+_Library_PoolC
GAATAAGTTATAAGTTAGAATAGAGAATAAGTTATGAAAGCCATCCGAGTGTAATATATCGTTTGGATCGGACGAGATTTGCACTTTTGTTGTA
>Frequency_1_QualityScore_FFHHHHGJJJJIIJJJJJJIJJIJJJJJHHIJJJJJIGHIIJJJJIDGDGIHJJJJJJIJIJJJJJJHHEDDDBDDDDDEDDDDDDDDDDDEDD_Mismatch_0_Sense_+_Library_PoolC
TAAGTTATAAGTTAGAATAGAGAATAAGTTATGAAAGCCATCCGAGTGTAATATATCGTTTGGATCGGACGAGATTTGCACTTTTGTTGTAACC
>Frequency_1_QualityScore_FFGHHHHJJJIJJJJJJJJJJGJIJJJJJHGIHJJJJJIGIIIJJJJJJJJJJJJJJJJJIJJHFFCDECDDDDDDDDDACDCCDDDCDDDDDD_Mismatch_1_Sense_+_Library_PoolC
TAAGTTAGAATAGAGAATAAGTTATGAAAGCCATCCGAGTGTAATATATCGTTTGGATCGGACGAGATTTGCACTTTTGTTGTAACCAGGGATA
>Frequency_1_QualityScore_FFHHHHHJJJJJIHICHIHHIIGGIIJIJIIJJJJJJIIJJIJJJHHIIHIJJIIFGHHIJJIJJJJJJIHHHHHFFFDDBB?BDDDDDDDDDD_Mismatch_0_Sense_+_Library_PoolC
AATAGAGAATAAGTTATAAGTTAGAATAGAGAATAAGTTATGAAAGCCATCCGAGTGTAATATATCGTTTGGATCGGACGAGATTTGCACTTTT
>Frequency_1_QualityScore_FFHHHHGIIJJJIJJIJJJJIIIJJJJJIJJJJJJIJJJJJJJJJJJJJJJJJIFCFHIJIJGIGIJIJCHAHHFFFDDDDDDEDDDEDDDDCC_Mismatch_2_Sense_+_Library_PoolC
ATAGAGAATAAGTTATAAGTTAGAATAGAGAATAATTTATGAAAGCCATCCGAGTGTAATATATCGTTTGGATCGGACGATATTTGCACTTTTG
>Frequency_1_QualityScore_:AF+AAC@:A44:C<?<:A9E9<F9*:*?<<FF**?:?@F61D8D?DF?DFEE:BFFF1@377=<-53\3\,>A3(5>:@AB3<?_Mismatch_0_Sense_+_Library_PoolC
GTTATAAGTTAGAATAGAGAATAAGTTATGAAAGCCATCCGAGTGTAATATATCGTTTGGATCGGACGAGATTTGCACTTTTGTT
>Frequency_1_QualityScore_?A8:CA?A?B?CIE9HGIFHIHH:<A+AEAA?EGA9E93C;DHC<)?DGHB*??D4C=F;CCG=AGE6B7-9<>;(5;>@C>@@>A><??_Mismatch_0_Sense_+_Library_PoolC
ATAAGTTATAAGTTAGAATAGAGAATAAGTTATGAAAGCCATCCGAGTGTAATATATCGTTTGGATCGGACGAGATTTGCACTTTTGTTG
>Frequency_1_QualityScore_1BDFFHD?<<E>B>H<EFBDHDHE9<F<F4?E<DF@GG90)00?*BBBDEDH:@B@15C@47A6?48<B_Mismatch_0_Sense_+_Library_PoolC
TTATAAGTTAGAATAGAGAATAAGTTATGAAAGCCATCCGAGTGTAATATATCGTTTGGATCGGACGAG
>Frequency_1_QualityScore_FFHGHHGJJJJIHGHIJIIIIJHGHIJIJJJJIJJIIJJJJJJHGIIJJJJHIGHHIJJJIIJJJJHHGDFFFFDDDDBD@BDDDDEDDDDDCB_Mismatch_1_Sense_+_Library_PoolC
CAGAGAATAAGTTATAAGTTAGAATAGAGAATAAGTTATGAAAGCCATCCGAGTGTAATATATCGTTTGGATCGGACGAGATTTGCACTTTTGT
>Frequency_1_QualityScore_FDHHHGFIIGFIJJIJIJJJJIGGHIIIJJHIHIGHHHHIGJJIIIHIIIIIJJJJGHGHIIIIJJJHECEFFFFEDDDDDDD?BCDCDEDDDD_Mismatch_2_Sense_+_Library_PoolC
GAATAGAGAATAAGTTATAAGTTATAATAGAGAATAAGTTATGAAAGCCATCCGAGTGTAATATATCGTTTGGATCGGACGAGATTTGCACTTT
>Frequency_1_QualityScore_FFGHHHHJJJJJJJIIIJJJJIGIJJJJJJHCHIJIJJGIGHHJJJJJJJJJJJJJJJJJJJIJFFDACACCDDCDDDDDDDDCC_Mismatch_0_Sense_+_Library_PoolC
ATAAGTTAGAATAGAGAATAAGTTATGAAAGCCATCCGAGTGTAATATATCGTTTGGATCGGACGAGATTTGCACTTTTGTTGTA
>Frequency_1_QualityScore_FFHHHHHJJJJJJHIIIJJJJJJJJJJJHJJJJJGIIIJJJJJJJFGHJJGIHIHGHGGIJJJIIJIJJEHGEFFFDDDBDBDEECCEDDDDDC_Mismatch_1_Sense_+_Library_PoolC
ATAGAGAATAAGTTATAAGTTAGAATAGAGAATAAGTTATGAAAGCCATCCGAGTGTAATATATCGTTTGGATCGGACGATATTTGCACTTTTG
>Frequency_1_QualityScore_DDHHHFFBGIIIGGJJIIJJDHGGGGGIIJIIJIJIIJBFFCGIGIGHEGIJHIIEDHBGCEHFF?D:>>=BCC:;>ACADDD8C8<>A4>C<B_Mismatch_1_Sense_+_Library_PoolC
AAGTTAGAATAGAGAATAAGTTATGAAAACCATCCGAGTGTAATATATCGTTTGGATCGGATCGGACGAGATTTGCACTTTTGTTGTAACCAGG
