# Supplementary material for: Differential Gene Expression Reveals Candidate Genes for Drought Stress Response in Abies alba (Pinaceae)
Source: PLoS One. 2015 Apr 29;10(4):e0124564. doi: 10.1371/journal.pone.0124564 (PMC4414588; doi:10.1371/journal.pone.0124564)
Supplement: S2 File — (GZ) [file pone.0124564.s002.gz › comp20159_c0_seq10 #or# comp20159_c0_seq2.fa]

>comp20159_c0_seq10 len=762 path=[3560:0-20 75:21-44 99:45-191 246:192-196 251:197-243 298:244-292 347:293-316 371:317-331 386:332-367 4182:368-395 4211:396-396 451:397-411 4263:412-412 4264:413-438 4290:439-457 4309:458-465 520:466-513 4466:514-518 4471:519-525 4478:526-542 4495:543-546 4508:547-547 4500:548-557 1176:558-588 1207:589-599 1218:600-667 1286:668-677 1296:678-702 1321:703-719 3980:720-761] : sp|P49237|E13B_MAIZE Glucan endo-1,3-beta-glucosidase, acidic isoform OS=Zea mays PE=2 SV=1 e-value: 7e-46 blast score:  180
ACCCGCCGTCTAAAGGAGCCGTCAGAGCCGATGTGAAGGACACCATGAGCCAAATACTCAAATTTCTGTCAGATAACGGAGGTCCCTTGATGGCCAATATCTATCCATACATCAGCTACACCGGCAGCGGGGGCTCCATTTCTCTGGATTACGCTCTGTTTAAGTCCACGTCTACAGTGGTGGCAGATCCCAACAGCGGCCTGAACTACAACAACTTGTTCGATGCCTTGGTTGATACTTTTCTCTGGGCCATGGAAAACTCCGGATATCCTAACCTCCCGATCGTGATTACGGAAAGCGGATGGCCTTCTGCTGGCGGGGATGCGGCCAGTGTTGAGAATGCTCAGACTTATAACAACAATCTCATCAAACATGTATTATCTACTGCAGGGACACCGAAGAAGCCAGGAACGAGCATCGAGACCTATATTTTCGCTCTCTTCAACGAGAACAAGAAGACGGGGGCTGAGACGGAGCGTCACTTTGGACTCTTCAACCCTGATCAAACTCCTGCATACTCTGTCAACTTTTCTCCATAATTGTGGAGTAGGTGTGTCCACCGCGTAAATAAAGCCCATGTGGCCAAGTCCTTATCTATATGCGAAATGACTCGATATTATCAAGATCTTCCTTCCACTTACGGTGGATCTTCATAAATAAAATTTAATGTTTTTATAGGTTTTGGAGTACATTCCAATGGTATAATGGTGTATGGTTTGTTTTTATTCCAATATGTAATAACATTAAAGTGGTTTATTCATA
>comp20159_c0_seq2 len=759 path=[3560:0-20 75:21-44 99:45-191 246:192-196 251:197-243 2453:244-418 1040:419-424 1046:425-462 1084:463-484 4410:485-493 4419:494-505 1127:506-515 4471:516-522 4478:523-539 4495:540-543 4508:544-544 4500:545-554 1176:555-585 1207:586-596 1218:597-664 1286:665-674 1296:675-699 1321:700-716 3980:717-758] : sp|P52407|E13B_HEVBR Glucan endo-1,3-beta-glucosidase, basic vacuolar isoform OS=Hevea brasiliensis GN=HGN1 PE=1 SV=2 e-value: 8e-39 blast score:  157
ACCCGCCGTCTAAAGGAGCCGTCAGAGCCGATGTGAAGGACACCATGAGCCAAATACTCAAATTTCTGTCAGATAACGGAGGTCCCTTGATGGCCAATATCTATCCATACATCAGCTACACCGGCAGCGGGGGCTCCATTTCTCTGGATTACGCTCTGTTTAAGTCCACGTCTACAGTGGTGGCAGATCCCAACAGCGGCCTGAACTACAACAACTTGTTCGATGCCTTGGTTGATACTTTTCTTTCGGCCATGGGTGCATTAGGATATCCCAACCTCCCACTCATCGTTACCGAAAGCGGATGGTCTTCTGGTGGGGAGGATGTGGCCACAGTCGACAATGCTCGGACTTATAACAACAATCTCGTCCGCCATGTATTGTCGAATGCAGGGACACCTAAGAGACCGGGAAGTAGCATTGAGACCTATATCTTCGCTCTTTTCAACGAAAACCGAAAGTCGCCCGAGTATGAGCGTCATTTTGGACTCTTCTACACAAATAAACAGGCTGTATACCCTGTCAACTTTTCTCCATAATTGTGGAGTAGGTGTGTCCACCGCGTAAATAAAGCCCATGTGGCCAAGTCCTTATCTATATGCGAAATGACTCGATATTATCAAGATCTTCCTTCCACTTACGGTGGATCTTCATAAATAAAATTTAATGTTTTTATAGGTTTTGGAGTACATTCCAATGGTATAATGGTGTATGGTTTGTTTTTATTCCAATATGTAATAACATTAAAGTGGTTTATTCATA

>Frequency_2_QualityScore_FEHHHGHIJIJJJIJJIJIJJIHJGIIJJIJIJJJIIJJJIIIIJIIJJJHJIJJJJJJJIIIIHHHHHFFFFFEECDDCAAC8ABCBEDD_Mismatch_0_Sense_+_Library_PoolT
GTAAATAAAGCCCATGTGGCCAAGTCCTTATCTATATGCGAAATGACTCGATATTATCAAGATCTTCCTTCCACTTACGGTGGATCTTCAT
>Frequency_2_QualityScore_FFGHHHHJJJJJJIJJJIIJHIIIJIJJJJJJJJJJIIJJJJJIJJJJJJJJJIIIIIJJJJJJHHHHHEEFFFFCDCDCDCDDEEEEC_Mismatch_0_Sense_+_Library_PoolT
ATAAAGCCCATGTGGCCAAGTCCTTATCTATATGCGAAATGACTCGATATTATCAAGATCTTCCTTCCACTTACGGTGGATCTTCATAA
>Frequency_2_QualityScore_FDGHHHHJJHIIIJJJJJIJIJJJJIIIIJJIJJJJJJJJJJJJJJJJIIJJJIJJIJIJJIIJIHHG?BDAEEEEEDEEEDDDEDCDEDCACE_Mismatch_0_Sense_+_Library_PoolT
GTGGCCAAGTCCTTATCTATATGCGAAATGACTCGATATTATCAAGATCTTCCTTCCACTTACGGTGGATCTTCATAAATAAAATTTAATGTTT
>Frequency_2_QualityScore_FFHHHHHIJJJJJJIIIJJIIIGIIJJJIJHIIJJJIJJJJIJJJJIIIIHHGGGFFGEEEFEEEEEEECEDEDDDDDDDDDDDDDCDC:ACCC_Mismatch_0_Sense_+_Library_PoolT
CACCGCGTAAATAAAGCCCATGTGGCCAAGTCCTTATCTATATGCGAAATGACTCGATATTATCAAGATCTTCCTTCCACTTACGGTGGATCTT
>Frequency_2_QualityScore_FFHHCGGIEHGHIIIIIIIIJHIHIGIIJIIJJJJIIIIIJJJIIIIIIIIIIIGHEGGGEECDCEECDCCCCDEEEDEDCDDDDCECCDDDDD_Mismatch_0_Sense_+_Library_PoolT
GGAGTAGGTGTGTCCACCGCGTAAATAAAGCCCATGTGGCCAAGTCCTTATCTATATGCGAAATGACTCGATATTATCAAGATCTTCCTTCCAC
>Frequency_2_QualityScore_EEF>EEECGFIHACECGAE3B9BE9AGDGHEGGGCGFHAEGECGIICHE_Mismatch_0_Sense_+_Library_PoolT
TTCCTTCCACTTACGGTGGATCTTCATAAATAAAATTTAATGTTTTTAT
>Frequency_2_QualityScore_FFHHHHHIJIIIJIIJJJJJJJIIIJJJJJJJJJJJJJIJJJJIJJJJIJIJJJIIIIGII?EGGHHHHHHGFFFFFFEEEEEEDEEDDDD_Mismatch_0_Sense_+_Library_PoolT
AGTCCTTATCTATATGCGAAATGACTCGATATTATCAAGATCTTCCTTCCACTTACGGTGGATCTTCATAAATAAAATTTAATGTTTTTAT
>Frequency_2_QualityScore_FFGGGHHIIIIIIIIGIIGHGIIGGECGIIIJIIJJIIIFFHGIDIIIIJIIIIIIIIIGGGCDFDEEEEEEEEEEDDDDAACC@ACCCCEEED_Mismatch_0_Sense_+_Library_PoolT
GCGTAAATAAAGCCCATGTGGCCAAGTCCTTATCTATATGCGAAATGACTCGATATTATCAAGATCTTCCTTCCACTTACGGTGGATCTTCATA
>Frequency_2_QualityScore_FFHGHHHIJIIIIJIIJIIJJJIJJIJJJJJJJIJIIJIIJIJIJIIIIIJJJJHIIIJJJJIIGHGGGFEEFEDCACDCDEEEDCBEEDDDEC_Mismatch_0_Sense_+_Library_PoolT
AAGCCCATGTGGCCAAGTCCTTATCTATATGCGAAATGACTCGATATTATCAAGATCTTCCTTCCACTTACGGTGGATCTTCATAAATAAAATT
>Frequency_1_QualityScore_FFHHHHHJJJJJJJIJIIIJJJJJJIJJJJJJJJJJJJJJJHJJJIJIJJJJJJJJJJJIHHGHHHFFFDFFEEEEEEDDDDDD<CCCCEEECC_Mismatch_0_Sense_+_Library_PoolT
CGTAAATAAAGCCCATGTGGCCAAGTCCTTATCTATATGCGAAATGACTCGATATTATCAAGATCTTCCTTCCACTTACGGTGGATCTTCATAA
>Frequency_1_QualityScore_FFHHHHHJIJIJJJIIJJJJJJJJIJJJJJJJJJJJJIJJJIJIJJJIJJGIHGIJIJJJHHHHGHHFFDFFFFEEEEEDEEDDDDECDCCDDD_Mismatch_0_Sense_+_Library_PoolT
TTATCTATATGCGAAATGACTCGATATTATCAAGATCTTCCTTCCACTTACGGTGGATCTTCATAAATAAAATTTAATGTTTTTATAGGTTTTG
>Frequency_1_QualityScore_FFHHHHHIIJJJJJHIJJJJJJHHIJJJJJJJJJJJJJIIIJJGIIIJIJJIJIIIJJJJJJHHHHHHHFFEFFECDACDD?CCACDDDDD_Mismatch_0_Sense_+_Library_PoolT
AAATAAAGCCCATGTGGCCAAGTCCTTATCTATATGCGAAATGACTCGATATTATCAAGATCTTCCTTCCACTTACGGTGGATCTTCATAA
>Frequency_1_QualityScore_FFHHHHHJJIJGHIJJJJIJJJJJIIIJJJIJGGHGI?DFHGHIJHHJIJJIIJJJJIJIFHJGJJI_Mismatch_0_Sense_+_Library_PoolT
CTCGATATTATCAAGATCTTCCTTCCACTTACGGTGGATCTTCATAAATAAAATTTAATGTTTTTAT
>Frequency_1_QualityScore_A>DDB?:,,<?CEBEEDFE<AFF<?EEDCA@BCA9DEE9?D?DEEA@DDIEDD=CBC<A)87;@A:AAA?_Mismatch_1_Sense_+_Library_PoolT
CAAGATCTTCCTTCCACTTACGGTGGATCTTCATAAATAAAATTTAATGTTTTTATAGGTTTTGGAGTAA
>Frequency_1_QualityScore_FDHHHHHIJJGHHIIJJJJJJJJIJGIIJJJJJJJJJJJJJJJJJJHGHHHHHHFFFFFFFDABDBDDDADDDDDDEEFDEDDCDDEDEDDDDD_Mismatch_0_Sense_+_Library_PoolT
GTGGAGTAGGTGTGTCCACCGCGTAAATAAAGCCCATGTGGCCAAGTCCTTATCTATATGCGAAATGACTCGATATTATCAAGATCTTCCTTCC
>Frequency_1_QualityScore_ADHHGFHGIEGIGHHDEHIIIIIGIIIGHCFH;FG?DEHIGIHHIIIHEGGGIGC8=CGHII_Mismatch_1_Sense_+_Library_PoolT
TATTATCAAGATCTTCCTTCCACTTACGGTGGATCTTCATAAATAAAATTTAATGTTTTTAC
>Frequency_1_QualityScore_DDHHGFFGIE@;BFGGFGEGGFH?9?GGHIGDFHGIFEBFHHGGDDFGGGHIIFEEHCCGC@;?>==?3?C;CDC;CCA:(,3<:5(:;CD_Mismatch_2_Sense_+_Library_PoolT
CTAAATAAAGCCCATGTGGCCAAGTCCTTATCTATATGCGAAATGACTCGATATTATCAAGATCTTCCTTCCACTTACGGAGGATCTTCAT
>Frequency_1_QualityScore_ADADHDFFGFEHIIDFHGGIIECGIHIHIIIIIGADEDGE@EGHIIEHHGGFHGIGIG>EHGGE??=CC??BCC@DEE;@CAC_Mismatch_2_Sense_+_Library_PoolT
TATCTATATGCGAAATGACTCGATATTATCAAGATCTTCCTTCCACTTACGGTGGATCTTCATAAATAAAATTTAATGTTTAG
>Frequency_1_QualityScore_DEFHGHGJJJIJJGGJJGJJIJIIJJJIJCDH3CGFHFDHIIGHIJIJJIIJJEIHIIGIIG_Mismatch_0_Sense_+_Library_PoolT
TATTATCAAGATCTTCCTTCCACTTACGGTGGATCTTCATAAATAAAATTTAATGTTTTTAT
>Frequency_1_QualityScore_FEHGHHHJJIIIJJEHGIIIGIIIJIIHIHHGIIJIJGHJIJIJJJJIIJJIJJJJJJJJJEIIFEEFFCDFEEEEEC_Mismatch_0_Sense_+_Library_PoolT
GTGGCCAAGTCCTTATCTATATGCGAAATGACTCGATATTATCAAGATCTTCCTTCCACTTACGGTGGATCTTCATAA
>Frequency_1_QualityScore_FFHHHHHJJJJJJJJJJJJJIJJJGIIFHIJJIJJJJJIJIJJJJJJJIJHHIIIIJJJI@GIIJJJJG?EHHHHHF_Mismatch_0_Sense_+_Library_PoolT
TCAAGATCTTCCTTCCACTTACGGTGGATCTTCATAAATAAAATTTAATGTTTTTATAGGTTTTGGAGTACATTCCA
>Frequency_1_QualityScore_FFHGGHHGJJJIIIJJJDGGGJCGEIHIGIIJIIJJIIJJJJJJJJGHIHBGGHGIJJGDEDGIHHHFEHHFD?BCFDDE_Mismatch_0_Sense_+_Library_PoolT
ATATGCGAAATGACTCGATATTATCAAGATCTTCCTTCCACTTACGGTGGATCTTCATAAATAAAATTTAATGTTTTTAT
>Frequency_1_QualityScore_FFHHHHHJJJJJJJJJJJJJJEGI:CGHIJJJJJJJJJJJJJJIJJJHGJJIJJ_Mismatch_0_Sense_+_Library_PoolT
AGATCTTCCTTCCACTTACGGTGGATCTTCATAAATAAAATTTAATGTTTTTAT
>Frequency_1_QualityScore_FDHHHHHJJJJJIIJJJJJJJIIJHIIJJJ_Mismatch_0_Sense_+_Library_PoolT
GATCTTCATAAATAAAATTTAATGTTTTTA
>Frequency_1_QualityScore_FFHHHHHBHIIIJIIIJGIGIJIGGHIJIJJJJJJJJJJGIJHIJHIJJJJIIJIIIHJJHHHHEHHFC@CDFACEEEEDDDDD@CACDDEEDD_Mismatch_0_Sense_+_Library_PoolT
CGAAATGACTCGATATTATCAAGATCTTCCTTCCACTTACGGTGGATCTTCATAAATAAAATTTAATGTTTTTATAGGTTTTGGAGTACATTCC
>Frequency_1_QualityScore_FFHHHHHGIJIJGHIJHHHHIJJIIJIJJJJJJJJJJIJJJJIJHJIIHHHHHFFFFFFEEEEDEEEB@@BBDCDDDDDDDDEEEDEDDDDDEC_Mismatch_0_Sense_+_Library_PoolT
ATAATTGTGGAGTAGGTGTGTCCACCGCGTAAATAAAGCCCATGTGGCCAAGTCCTTATCTATATGCGAAATGACTCGATATTATCAAGATCTT
>Frequency_1_QualityScore_FFHHHHHGHHIHIIIHIJJJJIIJGIGHIJJJIJJIJJJJIJJJJIJJIJIIIJJHHHHHHHFFFBCED>@CDDD@BDDDDEDCDDCEDECCDD_Mismatch_0_Sense_+_Library_PoolT
TGTGGAGTAGGTGTGTCCACCGCGTAAATAAAGCCCATGTGGCCAAGTCCTTATCTATATGCGAAATGACTCGATATTATCAAGATCTTCCTTC
>Frequency_1_QualityScore_FFFHHHHJJIJJJJJJJJJJJJJIJJJJJJIJJJJJJJIHHHHHHHFFFFFFFDDDDDDDDDDDDDDDEEEDECDCDDEDEDDDDDDDDDDDDD_Mismatch_0_Sense_+_Library_PoolT
GGTGTGTCCACCGCGTAAATAAAGCCCATGTGGCCAAGTCCTTATCTATATGCGAAATGACTCGATATTATCAAGATCTTCCTTCCACTTACGG
>Frequency_1_QualityScore_FFHHHHFIJHIJJJJHIFIJIIJJIGHIJIGHHFFHHIGHFHIJJBGHIIJJJJJJJHHJJIJIJIIGIIIIJJJHFHEAHF@DFFEEEEE_Mismatch_0_Sense_+_Library_PoolT
TTTTATAGGTTTTGGAGTACATTCCAATGGTATAATGGTGTATGGTTTGTTTTTATTCCAATATGTAATAACATTAAAGTGGTTTATTCAT
>Frequency_1_QualityScore_FFHHHHHJJJJJIJHHIJJIJJJJJJJJJIIIIJJJIJJJJIHJJIJJIIJIJJJJJJJJJJIJJHHHHFDFF?CEEEEEEEDDEEDDDEDDDE_Mismatch_0_Sense_+_Library_PoolT
CCCATGTGGCCAAGTCCTTATCTATATGCGAAATGACTCGATATTATCAAGATCTTCCTTCCACTTACGGTGGATCTTCATAAATAAAATTTAA
>Frequency_1_QualityScore_FFHHHHHJJJJJJIJIJJJJIIIJJJJJJJJJJJJJJJJJJIJJJJJJJJJJJJHHHHHFFFD=CECDEEEEDCDDDDDEDDDEDDCDEDDDDD_Mismatch_1_Sense_+_Library_PoolT
CAAGTCCTTATCTATATGCGAAATGACTCGATATTATCAAGATCTTCCTTCCACTTACGGTGGATCTTCATAAATAAAATTTAATGTTTTTACA
>Frequency_1_QualityScore_D?=CFH?GBACGIIIEHDHD>EHADEHEHHG:CCCFHHHGIHHIIIIGFDFEHIGHGCB=FH@CCAC7=@D@ECC7?>_Mismatch_0_Sense_+_Library_PoolT
GATATTATCAAGATCTTCCTTCCACTTACGGTGGATCTTCATAAATAAAATTTAATGTTTTTATAGGTTTTGGAGTAC
>Frequency_1_QualityScore_FFHHHHHJJJIJJJJIJJJJIIJJJJJJJJJJJJJJIGIJJJJJJJJJIJJJJJIDHIIJJJJHIJJJIEHHHAHHFFFFECEE_Mismatch_0_Sense_+_Library_PoolT
TGACTCGATATTATCAAGATCTTCCTTCCACTTACGGTGGATCTTCATAAATAAAATTTAATGTTTTTATAGGTTTTGGAGTAC
>Frequency_1_QualityScore_FFHGFHFHIGI<FHHAFBHGGHIIIIIIFHIIIIIIIIIIIIIFHGHIHIIHGHFFHFFFEFFFFFDCDBBDDDCDDDDDDFFEDED>AA@CDE_Mismatch_1_Sense_+_Library_PoolT
AAATTGTGGAGTAGGTGTGTCCACCGCGTAAATAAAGCCCATGTGGCCAAGTCCTTATCTATATGCGAAATGACTCGATATTATCAAGATCTTC
>Frequency_1_QualityScore_FFHHHGHJJIIIJJJJIIJJJIJJJJIJGJJIJIJIJJJIJJIJIJJJIIIJJIGBGHJHIGGEHFHHEHDCDEDFEECEEEEEEDDDC_Mismatch_0_Sense_+_Library_PoolT
TCCTTATCTATATGCGAAATGACTCGATATTATCAAGATCTTCCTTCCACTTACGGTGGATCTTCATAAATAAAATTTAATGTTTTTAT
>Frequency_1_QualityScore_FFGHHHGJJJJJJJIJJJJJJJJJJEHIFHJIIJJJJJJJJJJJJJJJJJJFIIJJIJ_Mismatch_0_Sense_+_Library_PoolT
ATCAAGATCTTCCTTCCACTTACGGTGGATCTTCATAAATAAAATTTAATGTTTTTAT
>Frequency_1_QualityScore_FFHHHHHJJJJJJJJJJJJJJJIJEHJ@FHIIJJJIHIJJJJJJJJJJJJIGIJJJC_Mismatch_0_Sense_+_Library_PoolT
TCAAGATCTTCCTTCCACTTACGGTGGATCTTCATAAATAAAATTTAATGTTTTTAT
>Frequency_1_QualityScore_FFHHHHHJJJJIJJHHJJIJJJJJJJJJJJJJJJJJJJJJJJJJJJJJJJJJJHHH=DHHIJJHHHHGGEDFFFFFEEEDEEEDDD_Mismatch_0_Sense_+_Library_PoolT
TTATCTATATGCGAAATGACTCGATATTATCAAGATCTTCCTTCCACTTACGGTGGATCTTCATAAATAAAATTTAATGTTTTTAT
>Frequency_1_QualityScore_FFHHHHHJJGIJIHGHJJHIHIIHIJJJIJJIIIIJIJJJJJIIJJHIJJJJIHHHGHHFFFFFFFEECABDDDDDDDDDDDBDEEEDDCCCCD_Mismatch_0_Sense_+_Library_PoolT
CCATAATTGTGGAGTAGGTGTGTCCACCGCGTAAATAAAGCCCATGTGGCCAAGTCCTTATCTATATGCGAAATGACTCGATATTATCAAGATC
>Frequency_1_QualityScore_FFHHHHGHIIIJIIJIJJJJGIIJGIIJJJJIJJJJJJJJJIJJJJJJJJJJJJIIHHHHHHFFFFFFEDDEDD5@>@CDCC;>CCCCCDDDDC_Mismatch_0_Sense_+_Library_PoolT
GCCCATGTGGCCAAGTCCTTATCTATATGCGAAATGACTCGATATTATCAAGATCTTCCTTCCACTTACGGTGGATCTTCATAAATAAAATTTA
>Frequency_1_QualityScore_FFHHHHHJJJJJJIJJJJJJJJJJIIJJJIIIJJJJIJJJJJJJJJIJJJIJIIJIJJJJJJJJJJGHHFFF;@A@CEEECACDEDDCDDDDED_Mismatch_0_Sense_+_Library_PoolT
CCATGTGGCCAAGTCCTTATCTATATGCGAAATGACTCGATATTATCAAGATCTTCCTTCCACTTACGGTGGATCTTCATAAATAAAATTTAAT
>Frequency_1_QualityScore_FFHHHHHJJJJJJJJJJJJJJIJJJHIJJJJJJJIJJJJJJJJHIHHJIJJIJJJJJJJJJHHGHGHFFEFDFFEDDEEE_Mismatch_1_Sense_+_Library_PoolT
ATGCGAAATGACTCGATATTATCAAGATCTTCCTTCCACTTACGGTGGATCTTCATAAATAAAATTTAATGTTTTTATAT
>Frequency_1_QualityScore_FFHHHHHJJJHIJJJGGIJHIHHIIJJJJJJIHIHGIIGIIJJJJJIGGJIJIGHHHHFFFFFFFDEDDCD?BDACDDDDDDDDDEDDDEDCDD_Mismatch_0_Sense_+_Library_PoolT
TCCATAATTGTGGAGTAGGTGTGTCCACCGCGTAAATAAAGCCCATGTGGCCAAGTCCTTATCTATATGCGAAATGACTCGATATTATCAAGAT
>Frequency_1_QualityScore_FFHHHHHJCGI<CEFHHIJIJIIJJJJJJJJJJIIIHJJJJ_Mismatch_0_Sense_+_Library_PoolT
ACTTACGGTGGATCTTCATAAATAAAATTTAATGTTTTTAT
>Frequency_1_QualityScore_FFGHHHGJJJJJIJJJJJIJJJJJIJJJJJJJJJJJJJJJIJIHFIJIJJJJJJJJJJIJJJJJHHHHHHFFFFFDBEDDDDDDDEEDDD_Mismatch_0_Sense_+_Library_PoolT
AATAAAGCCCATGTGGCCAAGTCCTTATCTATATGCGAAATGACTCGATATTATCAAGATCTTCCTTCCACTTACGGTGGATCTTCATAA
>Frequency_1_QualityScore_FFHHHHHHIIJJJJJJJJJJJJJJJJJIJIJJJJJJJJJJJJJJJJJJJJJJJIJJJJJJJJIIHHHFFEFFFDEEEEEEDDEDDDEDDCDEDD_Mismatch_1_Sense_+_Library_PoolT
GGCCAAGTCCTTATCTATATGCGAAATTACTCGATATTATCAAGATCTTCCTTCCACTTACGGTGGATCTTCATAAATAAAATTTAATGTTTTT
>Frequency_1_QualityScore_FFHHHHHIJJJIIIJGJIJJJJJGIJJJJJJJJJJJIIJIGHJ8BDFFHIIJIJIJJGIJJJIIJJJJJEDB_Mismatch_1_Sense_+_Library_PoolT
AAATGACTCGATATTATCAAGATCTTCCTTCCACTTACGGTGGATCTTCATAAATAAAATTTAATTTTTTTA
>Frequency_1_QualityScore_FFHHFHHIJJJJJJJIJIJJIIJIJJIJJJJJIIJJJJJJIJJJJIIJJGIEHJIJ@BHEFFFFEDCED?DFDDEDDDDDED@CDDDDDDDDDD_Mismatch_0_Sense_+_Library_PoolT
TAGGTGTGTCCACCGCGTAAATAAAGCCCATGTGGCCAAGTCCTTATCTATATGCGAAATGACTCGATATTATCAAGATCTTCCTTCCACTTAC
>Frequency_1_QualityScore_FFHHHHHJJIJJJIJIJJHJJJJJGIEHIIJJJJJHIJHHIHHIIJJFHHGIJJJIIJJJHFDDEDEEFCDDDEEEEFDCCDDDDDDDCCDABD_Mismatch_2_Sense_+_Library_PoolT
ATTTAATGTTTTTATAGGTTTTGGAGTACATTCCAAGGTTATAATGGTGTATGGTTTTTTTTTATTCCAATCTGTAATAACATTAAAGTGGTTT
>Frequency_1_QualityScore_FFHHHHHIJIIJGGIHHJJJBFHGE?FEGIFI_Mismatch_0_Sense_+_Library_PoolC
AAATAAAATTTAATGTTTTTATAGGTTTTGGA
