# Supplementary material for: Differential Gene Expression Reveals Candidate Genes for Drought Stress Response in Abies alba (Pinaceae)
Source: PLoS One. 2015 Apr 29;10(4):e0124564. doi: 10.1371/journal.pone.0124564 (PMC4414588; doi:10.1371/journal.pone.0124564)
Supplement: S2 File — (GZ) [file pone.0124564.s002.gz › comp10630_c0_seq2.fa]

>comp10630_c0_seq2 len=864 path=[1:0-574 850:575-587 576:588-863]
TGAATGAGAGAGATATAGAAATATTGCAGATGATGTTGAAGAGAGTGATAACAGAGTCTCTGGCGGGGAAAGCCAAAAATCTCCCTCTACGAGTACAGAAAAGATGGGTGCGGGGAACAAGCCGGGTGGAGCAGCAGAGATCTGTGGACGAACCAGAGGAGCAGGTGGGAGGAGCCAATCCCGATGAAGAGACTGGATCTCCCCAGACCAAATGGGCAGGGAGAAGCGATCCCATTGGCGAAGAGATGCGCGTGGACACCTTCGTGAGAGATGAGGTGGAGGGCAGGGATAACGATGGCGACTTGACGGCGGGGCTGATTGAGAAAACCAGAGAGGTCGTGCATTCCACCACCAAGAAAGTGGAGGACGCCGCCGCCTCCCTTAAAAAAAACGATGGCACGGGTGGTGTAGTCGGCAGCGTGGGCGAAGCGGTCGAATCTGCCGCTCGCACGGTTAGGAATAGCACGACCCCTCCCAAGGGTCACATCGGTGGCGAAATGGCCGATTGATGGATTTTATATAATATGTGCCAGAGGTTTCGAATTCAATTCCCTGGCCGTTCATGTTCCTGTATCTAACAGGCTCCTTTATCTAAGACTATAATTTTGTCTTGTCCTATAGTTTTAGTTAAGATCCTCAACCATTATCCATGTGTACTTCAGGTTTTCATTTGATGTCGTCTATATGCAAATAATATAATATAATCAAATGTTTATTAATCATCGATGGTTGGACCACATTCAAAACTGGCTCTGTGTGTGATCTATTGTCTGTTTTGCAGCCACAGATTGGAAGGTATACTTCAATTATTAATATTCTTATGGTCCATTTCTATTTTTGCATCAAAACTATGAGATTTTGGAA

>Frequency_5_QualityScore_EEHHHHHIIHGFHHGIGIIIJIIGHIIGFGIHGIGIEHIIGGFHGIGHHHIIIHHHIGIIIIIIIHHGHGHIIHHHGG@DGGEFFEEECEEEEC_Mismatch_0_Sense_+_Library_PoolT
CTTTATCTAAGACTATAATTTTGTCTTGTCCTATAGTTTTAGTTAAGATCCTCAACCATTATCCATGTGTACTTCAGGTTTTCATTTGATGTCG
>Frequency_4_QualityScore_FFHHHHHJJIJJJJJJJJJJJIIIJJJJJJJJJJIJJJJJJJJJIJIJJJJIJJJJJJIJJJIHIIIIIIHEGGGGGEDEEFEEEDDEEEDDCD_Mismatch_0_Sense_+_Library_PoolT
CCCTGGCCGTTCATGTTCCTGTATCTAACAGGCTCCTTTATCTAAGACTATAATTTTGTCTTGTCCTATAGTTTTAGTTAAGATCCTCAACCAT
>Frequency_4_QualityScore_FFHHGHHJIIJIJJJJJJJJJJGIGIGHIIIIJJIIJJJJIIIJJIIIIJIIEHCGHIHGFHGGIHIIIEGFGIIHGHHGFEFFFDEEDEEEEC_Mismatch_0_Sense_+_Library_PoolT
CCTGTATCTAACAGGCTCCTTTATCTAAGACTATAATTTTGTCTTGTCCTATAGTTTTAGTTAAGATCCTCAACCATTATCCATGTGTACTTCA
>Frequency_4_QualityScore_EDFGFEGIGGGIGIEGGIHHIHHIIHIIIIIIEHHIFHIHHIIGIHHHHIGGIHIFGHFHGIGG>EGHHGEEGFEED?ECDEDDDCDBBCCCCC_Mismatch_0_Sense_+_Library_PoolT
CGTTCATGTTCCTGTATCTAACAGGCTCCTTTATCTAAGACTATAATTTTGTCTTGTCCTATAGTTTTAGTTAAGATCCTCAACCATTATCCAT
>Frequency_3_QualityScore_FFHGHHHHIHJJJIHIHIIIJJHHIIIHIIIIHIIJJJHIIJJJIJIIIDFHIJJHIFHIIIHEEHIIJEGHIIIHFHGGGGFEFEEDBDDEDD_Mismatch_0_Sense_+_Library_PoolT
GTTCCTGTATCTAACAGGCTCCTTTATCTAAGACTATAATTTTGTCTTGTCCTATAGTTTTAGTTAAGATCCTCAACCATTATCCATGTGTACT
>Frequency_3_QualityScore_FFHHHHHJIJJJJJJJJJJJIJIIJHIIJIIJIJJJJJJIJJIHIHIJJJJJJJJJIHIJJIIHIIHHGEBFGGEFDECEFEDEDDECDDDCDD_Mismatch_0_Sense_+_Library_PoolT
CCTGGCCGTTCATGTTCCTGTATCTAACAGGCTCCTTTATCTAAGACTATAATTTTGTCTTGTCCTATAGTTTTAGTTAAGATCCTCAACCATT
>Frequency_3_QualityScore_DEHFHHGIJJHHIHIIIIIJHGIIIJJHIJJIIJIIIJJHIIJDHEHIGGGGGIIFHIIJJGHGHGIDFEFEEFFFEDABDEEDCEDDCCBC@B_Mismatch_0_Sense_+_Library_PoolT
TATATAATATGTGCCAGAGGTTTCGAATTCAATTCCCTGGCCGTTCATGTTCCTGTATCTAACAGGCTCCTTTATCTAAGACTATAATTTTGTC
>Frequency_3_QualityScore_DEGFGHGGFFIIDFIGHIIHHHIIIJJIJJJIIIGHIHIIGIGGHIIGFHIEHHIHIGIHCGDGHGFHECFHIIHGFHHGFFGFEFEFDDDDDA_Mismatch_0_Sense_+_Library_PoolT
TTCATGTTCCTGTATCTAACAGGCTCCTTTATCTAAGACTATAATTTTGTCTTGTCCTATAGTTTTAGTTAAGATCCTCAACCATTATCCATGT
>Frequency_3_QualityScore_FFHHHHHIJGHIIIIIIIJJJJJJJJIJHJJJHIJJJJIIIIJJIIJJJJJJJJHHIJIIJJJIGHGGGHFFDEEEEFEEEDEDDCACDDDDCD_Mismatch_0_Sense_+_Library_PoolT
TGCCAGAGGTTTCGAATTCAATTCCCTGGCCGTTCATGTTCCTGTATCTAACAGGCTCCTTTATCTAAGACTATAATTTTGTCTTGTCCTATAG
>Frequency_3_QualityScore_FFHHHHHJJJJJJEHHIGIHJEHHIJEHHIIJJIJIIJJJJJIJJEHIHHIIIHHGGGGGFFFFEDEDDACDEDEEEDDDCDEEEEDDDCCCDD_Mismatch_0_Sense_+_Library_PoolT
GGCGAAATGGCCGATTGATGGATTTTATATAATATGTGCCAGAGGTTTCGAATTCAATTCCCTGGCCGTTCATGTTCCTGTATCTAACAGGCTC
>Frequency_3_QualityScore_FFGHHHHIJJJJJJJIJIIIJIIIIIJJIHIIIIIIJIJJHIGHIIHIGHHIHIHIIJJJIIIJIIHIJHHHHGGG?BDFFFFG@CDDEEEEEE_Mismatch_0_Sense_+_Library_PoolT
AGGCTCCTTTATCTAAGACTATAATTTTGTCTTGTCCTATAGTTTTAGTTAAGATCCTCAACCATTATCCATGTGTACTTCAGGTTTTCATTTG
>Frequency_3_QualityScore_FFHHHHHJJJJJJJJJJJJJJIIHJIHIJJIJHIHHIIHIHIJIJJJJJJJIJJJJJIJJJJJIJHIHEEGHIJJJEIHHHHHHGGGFFEFEDD_Mismatch_0_Sense_+_Library_PoolT
TTATCTAAGACTATAATTTTGTCTTGTCCTATAGTTTTAGTTAAGATCCTCAACCATTATCCATGTGTACTTCAGGTTTTCATTTGATGTCGTC
>Frequency_3_QualityScore_FFHHHHHJJJJJJIJJJIJJJJJJIIJJJJJJIJIIJHIIJHJIIJIIJJJJIJJJIJJJJJJJJJJJHFHIJIIJIHGEDGHHGGFFFCEEFE_Mismatch_0_Sense_+_Library_PoolT
CCTTTATCTAAGACTATAATTTTGTCTTGTCCTATAGTTTTAGTTAAGATCCTCAACCATTATCCATGTGTACTTCAGGTTTTCATTTGATGTC
>Frequency_2_QualityScore_FFGHHHHJJIIIJJJJJIIJJJIJJIJJJJJJIIJIIJJJJJJJJJIHIIIIIJJJIIGIBGIIIIHIIEHIIIIIIIGHGGFFFEEEEDEBDE_Mismatch_0_Sense_+_Library_PoolT
CATGTTCCTGTATCTAACAGGCTCCTTTATCTAAGACTATAATTTTGTCTTGTCCTATAGTTTTAGTTAAGATCCTCAACCATTATCCATGTGT
>Frequency_2_QualityScore_FFHFHHHHIIJHIIJJGIGIIHIIJIIJJJIIGIJGGIIIJJIJJIJIJJJJJIJJJJIHHHHHGFFFFFFEEEEEEEEDDDDDDDDDDDDDDA_Mismatch_0_Sense_+_Library_PoolT
CCGATTGATGGATTTTATATAATATGTGCCAGAGGTTTCGAATTCAATTCCCTGGCCGTTCATGTTCCTGTATCTAACAGGCTCCTTTATCTAA
>Frequency_2_QualityScore_FFHHHGHJJJJJHJIIIJJHIIIIIJIJJJIGIIJIIJJJIIIIGIIIIJHIIJIJJJJIIIJJJIJJJGIIIIIGGGEDEFGEEE@CEDEEEE_Mismatch_0_Sense_+_Library_PoolT
ACAGGCTCCTTTATCTAAGACTATAATTTTGTCTTGTCCTATAGTTTTAGTTAAGATCCTCAACCATTATCCATGTGTACTTCAGGTTTTCATT
>Frequency_2_QualityScore_FEHHHGGIIIJIIIJJJIJJIJIJJFGIIIGIIIJHGIIIJJJJGIIJEIIIIJJGIIJIGIIIJJIIIHFGFEFEEEEEEECDDBCCDDDDEE_Mismatch_0_Sense_+_Library_PoolT
GATTTTATATAATATGTGCCAGAGGTTTCGAATTCAATTCCCTGGCCGTTCATGTTCCTGTATCTAACAGGCTCCTTTATCTAAGACTATAATT
>Frequency_2_QualityScore_EEGHGHHIIIIIIJJHJIJIIIJJHIIIJIIJIJIJJJIIJIGGIIIGIIIIIGIIIIJJGIIIIIJIIGHCEFFFEEEEEEDCACCCCCCCDA_Mismatch_0_Sense_+_Library_PoolT
ATTTTATATAATATGTGCCAGAGGTTTCGAATTCAATTCCCTGGCCGTTCATGTTCCTGTATCTAACAGGCTCCTTTATCTAAGACTATAATTT
>Frequency_2_QualityScore_EEGHHHHJFGHIIIIHIGEEFIIGIIIIJIIIIJIIJGIIIIIIIJIHFGFHIIEGHIIIIIIGDEF=ACADEFCEEEEEEDEEECEECB?@CC_Mismatch_0_Sense_+_Library_PoolT
ATATAATATGTGCCAGAGGTTTCGAATTCAATTCCCTGGCCGTTCATGTTCCTGTATCTAACAGGCTCCTTTATCTAAGACTATAATTTTGTCT
>Frequency_2_QualityScore_FFGHHHGJJJJJIIJJJIIIJJJJIIJIIIHIJIJJJHIIIJJJJIGIIIJIIIIIJIJJJJJIIGIHHEHEGHFGFEE?EEEBDCAAEEDCCC_Mismatch_0_Sense_+_Library_PoolT
ATTCAATTCCCTGGCCGTTCATGTTCCTGTATCTAACAGGCTCCTTTATCTAAGACTATAATTTTGTCTTGTCCTATAGTTTTAGTTAAGATCC
>Frequency_2_QualityScore_FFHHHHHJJJJJJIIJJIJJJJJJJIGIJJJIJJIJIJJGIJJIIIIIIJJJJJJIJJIJGIIJJJIJJIIIIIIIJJIIG?EGGFFFFFFEED_Mismatch_0_Sense_+_Library_PoolT
CTCCTTTATCTAAGACTATAATTTTGTCTTGTCCTATAGTTTTAGTTAAGATCCTCAACCATTATCCATGTGTACTTCAGGTTTTCATTTGATG
>Frequency_2_QualityScore_FFGHHGHJJJJEHIIGIJJFHIIJEGGIIJJJJIJJJJJJJIJEHHIIIHHHHHGGGGGGGEEEEDDDCDEDEEEDDDCCEEEEDCCBCDDDDC_Mismatch_0_Sense_+_Library_PoolT
CGAAATGGCCGATTGATGGATTTTATATAATATGTGCCAGAGGTTTCGAATTCAATTCCCTGGCCGTTCATGTTCCTGTATCTAACAGGCTCCT
>Frequency_2_QualityScore_FFHHGHHJJIJIJIIIJJIJIJIJIJIHHIJJJIJJJIJIIIJJJIIIHIIIJJJJJJJIHHHGGGFFFFFFEEEEEEEEDDDDDCDCECCDDC_Mismatch_0_Sense_+_Library_PoolT
GAGGTTTCGAATTCAATTCCCTGGCCGTTCATGTTCCTGTATCTAACAGGCTCCTTTATCTAAGACTATAATTTTGTCTTGTCCTATAGTTTTA
>Frequency_2_QualityScore_EEFGFGBGIGHIIIIGGIIIJFHGFIAGHIIIGHHGGHEGGIHIJIJAACEBFEEGGHGIIIHIFEHHHGEBACC@?CCB=@A?ABCA=?BBCC_Mismatch_0_Sense_+_Library_PoolT
AGGTTTCGAATTCAATTCCCTGGCCGTTCATGTTCCTGTATCTAACAGGCTCCTTTATCTAAGACTATAATTTTGTCTTGTCCTATAGTTTTAG
>Frequency_2_QualityScore_FFHHHHHJJJJJJJJIGIJJJJJJJJIJIJJJJJJJJJIIJJJJJIJJIJIIIJIJJJJIJJJJIIIJIIHHHHGGFFCFFFEEBCDEEEDDDD_Mismatch_0_Sense_+_Library_PoolT
TTCAATTCCCTGGCCGTTCATGTTCCTGTATCTAACAGGCTCCTTTATCTAAGACTATAATTTTGTCTTGTCCTATAGTTTTAGTTAAGATCCT
>Frequency_2_QualityScore_EFFGHHHHIIGIIIIGIIIHJJJHIGHIIJIIIIJJIIJIGIIIJJJIEGHGGGGGCEGGGGCGFFGG;@CF?AEDBBDEE=ACC@B9?CECCC_Mismatch_0_Sense_+_Library_PoolT
GAATTCAATTCCCTGGCCGTTCATGTTCCTGTATCTAACAGGCTCCTTTATCTAAGACTATAATTTTGTCTTGTCCTATAGTTTTAGTTAAGAT
>Frequency_2_QualityScore_DEHHHHHIJJJJJIIJGIJJJJIJJJIIIJJJJJJJJJJIIJJJJJIJIIJGIIJJIIIIJIJJIHHHHGGFFFFFEEEEEEDEEEDCCDDCCC_Mismatch_0_Sense_+_Library_PoolT
TAATATGTGCCAGAGGTTTCGAATTCAATTCCCTGGCCGTTCATGTTCCTGTATCTAACAGGCTCCTTTATCTAAGACTATAATTTTGTCTTGT
>Frequency_1_QualityScore_FFHHHHHJJJJJJIJJIIGGJIEIJJJIHIJJIIJJJIJIJHIIJDGCHIIIJJJJJIIJJJIJIJJJIJGIGGHGIHHHDHHADFFFDEEEDD_Mismatch_0_Sense_+_Library_PoolT
GGCTCCTTTATCTAAGACTATAATTTTGTCTTGTCCTATAGTTTTAGTTAAGATCCTCAACCATTATCCATGTGTACTTCAGGTTTTCATTTGA
>Frequency_1_QualityScore_FFHHHHHJJJJJIJJJJJJJJJJJIJJJJIJJIJJJJJJJJJIJJJIIJJIJJJIJJJJJJGIJHHHHHEEFEFDFFFCEECCEEDDDDDCDDD_Mismatch_0_Sense_+_Library_PoolT
ATTCCCTGGCCGTTCATGTTCCTGTATCTAACAGGCTCCTTTATCTAAGACTATAATTTTGTCTTGTCCTATAGTTTTAGTTAAGATCCTCAAC
>Frequency_1_QualityScore_FFHHHHHJIJJGIHIJGHJJJIIIJIJIJJJJJJJJJJJJJJJJJJJJJJJHGGIJJJIFIEIJJJHHHHHHFFFFFFDCEEACECCC=CCCCC_Mismatch_1_Sense_+_Library_PoolT
TAATATTTGCCAGAGGTTTCGAATTCAATTCCCTGGCCGTTCATGTTCCTGTATCTAACAGGCTCCTTTATCTAAGACTATAATTTTGTCTTGT
>Frequency_1_QualityScore_FFHHGHDHHJJJIJJJJJJJJJJJJJJJJIJJJJJGJGIIJHIHIJJIJJJJJIJJJJJIJHHE>EHFDEEFEFFDEEEEEDDD@CDCD@CB@C_Mismatch_0_Sense_+_Library_PoolT
CAGAGGTTTCGAATTCAATTCCCTGGCCGTTCATGTTCCTGTATCTAACAGGCTCCTTTATCTAAGACTATAATTTTGTCTTGTCCTATAGTTT
>Frequency_1_QualityScore_FFHHHGHIJJCGGJJJJJJJJJJJIJJJJJJJJGGIIIJJJJJJJHIJJJJJJIIIJJHHHHHHFFFEDDEEEEEDEEFEDDDDDDDCCAC@C@_Mismatch_0_Sense_+_Library_PoolT
GTGCCAGAGGTTTCGAATTCAATTCCCTGGCCGTTCATGTTCCTGTATCTAACAGGCTCCTTTATCTAAGACTATAATTTTGTCTTGTCCTATA
>Frequency_1_QualityScore_FFHHHHHJGIIJHJJJFHIIJFHCHIIJJJIJIJJJJJJJDGIJJJJJJJJJJJIJJJJJJJJHHHFFFFCFEEEEEEFEEDDCDDDDBDDDDD_Mismatch_0_Sense_+_Library_PoolT
AATGGCCGATTGATGGATTTTATATAATATGTGCCAGAGGTTTCGAATTCAATTCCCTGGCCGTTCATGTTCCTGTATCTAACAGGCTCCTTTA
>Frequency_1_QualityScore_FFHHHHHJJJJJJIJJJJJJJJJJJIIIJJIIJJJJJJJJJJJJJJJIJIGIJJJJJJJJJIGIJJJJIHE_Mismatch_1_Sense_+_Library_PoolT
AATTCCCTGGCCGTTCATGTTCCTGTATCTAACAGGCTCCTTTATCTAAGACTATAATTTTGTCTTGTCCA
>Frequency_1_QualityScore_FFHHHHHJJJIJJJJJJHHIJJJJJEIJJJJJJJJIJJJIJJIJJIJJGIJJJJJJI_Mismatch_1_Sense_+_Library_PoolT
GGCCGTTCATGTTCCTGTATCTAACAGGCTCCTTTATCTAAGACTATAATTTTGTCA
>Frequency_1_QualityScore_FFHHHHHJJJJJJJJJJIJJHJJJJJJJJJJJHJJJJJJJJJJJHHHHHFFFFFFFEDEEEEDDFEEDDDCCD_Mismatch_1_Sense_+_Library_PoolT
CGAATTCAATTCCCTGGCCGTTCATGTTCCTGTATCTAACAGGCTCCTTTATCTAAGACTATAATTTTGTCTA
>Frequency_1_QualityScore_FDHHHHHJJJJJJJJJJJJJJIJJIJJJJJJJJJJJGIIIJJJJJJIJJJJJJJIJJJJFHHHHFFBEFFFFEEEEEEDDDD_Mismatch_2_Sense_+_Library_PoolT
GTTTCGAATTCATTTCCCTGGCCGTTCATGTTCCTGTATCTAACAGGCTCCTTTATCTAAGACTATAATTTTGTCTTGTCCA
>Frequency_1_QualityScore_FFHHHHHIJJJJJJJJJJJGHGGJJJJJGIIIJJJJJJJJJJIJJJJJJJGJIIJJGIJIIIJJIJJIIHHEEEFEFFFFFFFEEEDEDDBDDD_Mismatch_0_Sense_+_Library_PoolT
CTGGCCGTTCATGTTCCTGTATCTAACAGGCTCCTTTATCTAAGACTATAATTTTGTCTTGTCCTATAGTTTTAGTTAAGATCCTCAACCATTA
>Frequency_1_QualityScore_FFHHHHHGIJJJHIGJIIJIJJIJJJJJJJJGHIJJJJIJJJJIJJJIJJJIIIGHIJJIJJJJIHHIHHGHGHHEFFDEDEEEDDDD@CCDDD_Mismatch_0_Sense_+_Library_PoolT
TTGATGGATTTTATATAATATGTGCCAGAGGTTTCGAATTCAATTCCCTGGCCGTTCATGTTCCTGTATCTAACAGGCTCCTTTATCTAAGACT
>Frequency_1_QualityScore_EFHGHHHJJJJJJJJJIIIJIJEGHJJJIJJJIJJGHIJIIJIJIJJJGIJGGHFGGIJIIIIIJJJIIHGEHFHHHHGHFCEFFFFEEE@CCD_Mismatch_0_Sense_+_Library_PoolT
TCTAACAGGCTCCTTTATCTAAGACTATAATTTTGTCTTGTCCTATAGTTTTAGTTAAGATCCTCAACCATTATCCATGTGTACTTCAGGTTTT
>Frequency_1_QualityScore_FFHHHHHJJJIJJIJJJJJJJJJJIHJJJJJJJJJJIJHIIJGIHIJJJJIJJJJIIJJJJJJJJJJIJJHIFHHIHIJHCHHGHFFFFFFFEF_Mismatch_0_Sense_+_Library_PoolT
TCCTTTATCTAAGACTATAATTTTGTCTTGTCCTATAGTTTTAGTTAAGATCCTCAACCATTATCCATGTGTACTTCAGGTTTTCATTTGATGT
>Frequency_1_QualityScore_FFHHHHHIIJJIJJGHIIJJJGIIIIHJHJIIIJJJJIJJJJIIJJJIHIIIIJIJDHIHFIHIGGIGIIHHIJJAGEFHGHFEFFFFFD_Mismatch_2_Sense_+_Library_PoolT
TTCCTGTATCTAACAGGCTCCTTTATCTAAGACTATAATTTTGTCTTGTCCTATAGTTTTAGTTAAGATCCTCAACCATTATCCATGTAC
>Frequency_1_QualityScore_FFHHHHHJJJJJJJJJJJJJJJIJJJJJIJJJJJJJJJJIJJJJJIIHIIIHIHIIJJJJJIIJJJJJJJIIJJJHHHHHHEFEFFFFF@CEDE_Mismatch_0_Sense_+_Library_PoolT
CTAACAGGCTCCTTTATCTAAGACTATAATTTTGTCTTGTCCTATAGTTTTAGTTAAGATCCTCAACCATTATCCATGTGTACTTCAGGTTTTC
>Frequency_1_QualityScore_FFHHDHFGHEHGIIJFIICGHICHGI3DGHIBHGIEHGJJIIIJJJGGIIGGHCAHFFFFFDDE@CECCBBDDDBCCCCCEDDADACDEEECCC_Mismatch_0_Sense_+_Library_PoolT
TCGGTGGCGAAATGGCCGATTGATGGATTTTATATAATATGTGCCAGAGGTTTCGAATTCAATTCCCTGGCCGTTCATGTTCCTGTATCTAACA
>Frequency_1_QualityScore_FFHHGHHIJJJJIJJJJJJJJJJIHIJJJIIJJJJJJJJIJJIHIIJJEHIJJJJIIIJJGJHIJJJJJIJGIJIJJGGHFHFFFFFFFFEEFE_Mismatch_0_Sense_+_Library_PoolT
TTCCTGTATCTAACAGGCTCCTTTATCTAAGACTATAATTTTGTCTTGTCCTATAGTTTTAGTTAAGATCCTCAACCATTATCCATGTGTACTT
>Frequency_1_QualityScore_?;DFHHDII)<ACFHEIIEI@FD?CGHIEHEGGIDGDHFGHIHI=BFGGF@7@G=@CCDHFH@EEFEFE:CDFC@CC@C>35>>@_Mismatch_1_Sense_+_Library_PoolT
TGCCAGAGGGTTCGAATTCAATTCCCTGGCCGTTCATGTTCCTGTATCTAACAGGCTCCTTTATCTAAGACTATAATTTTGTCTT
>Frequency_1_QualityScore_DFHHHHHIJJHIJJHIIJCGHIJBGFIIJJJJJJJJJJJJJJHIJJIJJJIJIJJJJJJJJJIHHHFFFFDCEEEEEEDEEEEDDDDDDDDDDA_Mismatch_0_Sense_+_Library_PoolT
GAAATGGCCGATTGATGGATTTTATATAATATGTGCCAGAGGTTTCGAATTCAATTCCCTGGCCGTTCATGTTCCTGTATCTAACAGGCTCCTT
>Frequency_1_QualityScore_FFHHHHHJJJJJJJJJJJJJJJJJJIJJJJJJJJJJJJJJJJJJJJJJJJIJJJJJIJJJJJGHHHHHFDFFFFECFEEDECCDEDDDDDDDDD_Mismatch_0_Sense_+_Library_PoolT
AATTCCCTGGCCGTTCATGTTCCTGTATCTAACAGGCTCCTTTATCTAAGACTATAATTTTGTCTTGTCCTATAGTTTTAGTTAAGATCCTCAA
>Frequency_1_QualityScore_FFHHHFHJJJJJJJJJJJJJJJJJFJJJIJJJJJJJJJJJIIIJJJJJJJJIJIIJJJJJJJJHHHHHHFDFFFFFFAECEEEDDDD_Mismatch_0_Sense_+_Library_PoolT
AGAGGTTTCGAATTCAATTCCCTGGCCGTTCATGTTCCTGTATCTAACAGGCTCCTTTATCTAAGACTATAATTTTGTCTTGTCCTA
>Frequency_1_QualityScore_FFHHHHHJJJJJIJJFHJJJJJJJJJJJIJJJJJIJJJIJJJJIJJJJJJJJJJJJJJJJJJJJHHHHHHFFFFFFFEEDCCEEEDDDDDDDDD_Mismatch_0_Sense_+_Library_PoolT
AATATGTGCCAGAGGTTTCGAATTCAATTCCCTGGCCGTTCATGTTCCTGTATCTAACAGGCTCCTTTATCTAAGACTATAATTTTGTCTTGTC
>Frequency_1_QualityScore_FFHHHHHJJJJJIJJJIJJJJJIIIJJJJJJJJJJJJJIJJJJJIJJJJJJJJJJJIJJHHHHHHFFFFDFFEEEEEEDDDDECFEDDDDDEED_Mismatch_0_Sense_+_Library_PoolT
TCGAATTCAATTCCCTGGCCGTTCATGTTCCTGTATCTAACAGGCTCCTTTATCTAAGACTATAATTTTGTCTTGTCCTATAGTTTTAGTTAAG
>Frequency_1_QualityScore_FFHHHHHJJJJIJJJJJJJJJJJIHIJJJJJIJJJJJJJJJIJJJ@AGDGHIIGHIIJJJJJJJIIIJJHEEH?EHFDFFFDFEEEEEEDDDDD_Mismatch_0_Sense_+_Library_PoolT
TTCCCTGGCCGTTCATGTTCCTGTATCTAACAGGCTCCTTTATCTAAGACTATAATTTTGTCTTGTCCTATAGTTTTAGTTAAGATCCTCAACC
>Frequency_1_QualityScore_FFHHHHHHIHIIIFHH@HIIGIGFHI?GHGGIIGI<FHHIIIIHIHJHJGGIJIIIIIIHFHHHEHABEFFFDED?CCDCD@>>ACCDCC_Mismatch_1_Sense_+_Library_PoolT
CGATTTTATATAATATGTGCCAGAGGTTTCGAATTCAATTCCCTGGCCGTTCATGTTCCTGTATCTAACAGGCTCCTTTATCTAAGACTA
>Frequency_1_QualityScore_FFHHHHHJJJIJJJJIJJJIIJJJBHHIJJGIJJJJJJJJJJJJJJJJJJJI@HIJJJJIIHIHEHHHHEEEFEFFCECCEDEDCD@A>ACC:>_Mismatch_0_Sense_+_Library_PoolT
GTTTCGAATTCAATTCCCTGGCCGTTCATGTTCCTGTATCTAACAGGCTCCTTTATCTAAGACTATAATTTTGTCTTGTCCTATAGTTTTAGTT
>Frequency_1_QualityScore_FFHHHHHJJJJIJIJIJJJJJIJIJGJIJJGIJJJJJJJJJIIJJJJIJJIJJJJJJJJJJJJJJIJGHEHHHHHFFFFDEEEEDDDEDDDDDD_Mismatch_0_Sense_+_Library_PoolT
TGATGGATTTTATATAATATGTGCCAGAGGTTTCGAATTCAATTCCCTGGCCGTTCATGTTCCTGTATCTAACAGGCTCCTTTATCTAAGACTA
>Frequency_1_QualityScore_ABDB?CFF@G?AFDHIIFH9BC?38A;11:9?FH@?FB@?FDBFHIBB?D;;F>FFHAHDHC=D@HIEC=AA6?BD?ACCCCCAB@C;@CCC>A_Mismatch_0_Sense_+_Library_PoolT
TGGATTTTATATAATATGTGCCAGAGGTTTCGAATTCAATTCCCTGGCCGTTCATGTTCCTGTATCTAACAGGCTCCTTTATCTAAGACTATAA
>Frequency_1_QualityScore_FFHHHHHJJJJJJJJJJGIIJIIGIIGIJJJJJJJJFHIJJJJJJJJJIIJJJIGIIHHFFFFEEEEEECDCDDEEEDDCCBDDDDDDDCDCDD_Mismatch_1_Sense_+_Library_PoolT
GCCGATTGATCGATTTTATATAATATGTGCCAGAGGTTTCGAATTCAATTCCCTGGCCGTTCATGTTCCTGTATCTAACAGGCTCCTTTATCTA
>Frequency_1_QualityScore_FFHHHHHJJJJJJJJJJJJIJJJJJJJJIIJHIIJJJJJJJJIJJJJJJJJJIJJJJJJJJJJJJIJHHEHHHEEED_Mismatch_1_Sense_+_Library_PoolT
GAATTCAATTCCCTGGCCGTTCATGTTCCTGTATCTAACAGGCTCCTTTATCTAAGACTATAATTTTGTCTTGTCCA
>Frequency_1_QualityScore_DEFHDFHCGHIIIIIJIIIIGIJJJJJJJJHHIJJGGIHIGHFHHIHDDGIIGGGIGIEGAHIHHHHEEBBDFFFDDCE@CEDC@CCDC_Mismatch_0_Sense_+_Library_PoolT
CCAGAGGTTTCGAATTCAATTCCCTGGCCGTTCATGTTCCTGTATCTAACAGGCTCCTTTATCTAAGACTATAATTTTGTCTTGTCCTA
>Frequency_1_QualityScore_DFHGHHHIJJJIJJJJIJJIJJIJIJGIJIJJIIGGHJIIJJJJJJIJBFHGGIDGGGHGHHGJICHFHHHIJJEHHFEFFFDFDEEEEEEEDC_Mismatch_0_Sense_+_Library_PoolT
TCATGTTCCTGTATCTAACAGGCTCCTTTATCTAAGACTATAATTTTGTCTTGTCCTATAGTTTTAGTTAAGATCCTCAACCATTATCCATGTG
>Frequency_1_QualityScore_DD<=DFFHHDGEGB>GEHGI@ECGGH<9?9?@DFHIII@F?DGHIHIIE@FFHGFGIIIGAHDC=DEH@?;@@C3?>B;;>CC;@BDCCBCCCC_Mismatch_0_Sense_+_Library_PoolT
ATAATATGTGCCAGAGGTTTCGAATTCAATTCCCTGGCCGTTCATGTTCCTGTATCTAACAGGCTCCTTTATCTAAGACTATAATTTTGTCTTG
>Frequency_1_QualityScore_FFHHHGFIJJJJJJIJJJJJGIJIGIIJFGIIJIJIIIJJJJIIJJHHHHHFDFFFDDDEDDDEEECDDDDDDDDDDDDEDEEEDDDDDDDDDD_Mismatch_2_Sense_+_Library_PoolT
GATCGGTGGCGAAATGGCCGATTGATCGATTTTATATAATATGTGCCAGAGGTTTCGAATTCAATTCCCTGGCCGTTCATGTTCCTGTATCTAA
>Frequency_1_QualityScore_FFHHHHHJJJJJJJJJJJJJJJJIIJJJJJJJJJJIJJJJJJJJJHIIJJJJJJJJJIIGHHHHHHFFFFFFCEEEDEEDC_Mismatch_1_Sense_+_Library_PoolT
TTTCGAATTCAATTCCCTGGCCGTTCATGTTCCTGTATCTAACAGGCTCCTTTATCTAAGACTATAATTTTGTCTTGTCCA
>Frequency_1_QualityScore_FFHHHHHJJJIJJDHIIGIJGDGHJJFIIIJJJJJJJJIJJJIJJGHIJJJJIHHHHHHFFFFFFEEDD@DDEDEEDDDDDDDFEFDDDCDDDD_Mismatch_1_Sense_+_Library_PoolT
GGCGAAATGGCCGATTGATCGATTTTATATAATATGTGCCAGAGGTTTCGAATTCAATTCCCTGGCCGTTCATGTTCCTGTATCTAACAGGCTC
>Frequency_1_QualityScore_FFHHHHHJJJJJJJJJIJJIJJJJJIGIJJJIJJJJIFHIJFIJIGIHHIJJJJJJJJJHFHHHHFFFFCFFEECECCCDDDDCCAC>CDC@CC_Mismatch_0_Sense_+_Library_PoolT
GGTTTCGAATTCAATTCCCTGGCCGTTCATGTTCCTGTATCTAACAGGCTCCTTTATCTAAGACTATAATTTTGTCTTGTCCTATAGTTTTAGT
>Frequency_1_QualityScore_FFHHHHHJJJJJJJJJJJJJJJIEIIJJJJJJJJJJJJJJJJJJJJJJJIJJJJJJJJJJIJJJJFHGHEHFFFFFFFDE_Mismatch_1_Sense_+_Library_PoolT
TTCGAATTCAATTCCCTGGCCGTTCATGTTCCTGTATCTAACAGGCTCCTTTATCTAAGACTATAATTTTGTCTTGTCCA
>Frequency_1_QualityScore_DFDCACFGIGBHIHIGEIIIGEEEGGIGIIIIIIBGIIIICHIAAEHIIGIIIGEGFHIEHIIIGFHHACHEDFEDFFECECCD;;@CDD>>AC_Mismatch_0_Sense_+_Library_PoolT
TTCGAATTCAATTCCCTGGCCGTTCATGTTCCTGTATCTAACAGGCTCCTTTATCTAAGACTATAATTTTGTCTTGTCCTATAGTTTTAGTTAA
>Frequency_1_QualityScore_FFHGHHHJIJIJJJJJJFHJJJJJJJIJJJJJJJIJIJJJIIJIJJJJJJIJIJJJJJJJJCIIIJHHHEEHFFFFFFEEEEEEEFEDDBDDDD_Mismatch_1_Sense_+_Library_PoolT
ATAATATGTGCCAGAGGTTTCGAATTCAATTCCCTGGCCGTTCATTTTCCTGTATCTAACAGGCTCCTTTATCTAAGACTATAATTTTGTCTTG
>Frequency_1_QualityScore_FFHHHHHJJJJJJJJJJJJJJJFHIJIHIJJJJJJJJJJJJJJJJIJJJJJJJJJJJGIIJJIJJJJJHHHFFFFFFFEEEEEEDDDDDEEEDD_Mismatch_0_Sense_+_Library_PoolT
TTTATATAATATGTGCCAGAGGTTTCGAATTCAATTCCCTGGCCGTTCATGTTCCTGTATCTAACAGGCTCCTTTATCTAAGACTATAATTTTG
>Frequency_1_QualityScore_FFHHHGHGIJJJJJJJJIIJJIJJJJGHIIJJJJIJJJJJJJJJJJJJHIJJJJJIJJJJIJJJHIDHDCHHEHHHFDEFFFEEEDEEDBDDDE_Mismatch_0_Sense_+_Library_PoolT
TGGCCGTTCATGTTCCTGTATCTAACAGGCTCCTTTATCTAAGACTATAATTTTGTCTTGTCCTATAGTTTTAGTTAAGATCCTCAACCATTAT
>Frequency_1_QualityScore_FFHHHHHJFHHGIIJJJIJJJJJJJJGGJJJJJIIJJJJJIJJJJJJJJIHHJJIIIHFGIJIIIIIIGHIIJJJJIJHFFHFFFFEFFEEEDE_Mismatch_0_Sense_+_Library_PoolT
TGTTCCTGTATCTAACAGGCTCCTTTATCTAAGACTATAATTTTGTCTTGTCCTATAGTTTTAGTTAAGATCCTCAACCATTATCCATGTGTAC
>Frequency_1_QualityScore_FF?FHHHJJJJJJJJJJJJJIJJJJJJJJJJJIJHIJJJJJJJIJJIJJIIJJIGIJJJJJJJJJJHHHHHHFFEFFDFDCE@CDECDA@@ACD_Mismatch_0_Sense_+_Library_PoolT
CGAATTCAATTCCCTGGCCGTTCATGTTCCTGTATCTAACAGGCTCCTTTATCTAAGACTATAATTTTGTCTTGTCCTATAGTTTTAGTTAAGA
>Frequency_1_QualityScore_FFGHHGHIJIJJEGGHHGHIJIJIIJGIIJJJJJJJHIJJJIJJJJJIJIIJJJJJJIJJIJJIHHEHHHFDFEFFFEEEEDEED:ACCDDDDC_Mismatch_0_Sense_+_Library_PoolT
ATGTGCCAGAGGTTTCGAATTCAATTCCCTGGCCGTTCATGTTCCTGTATCTAACAGGCTCCTTTATCTAAGACTATAATTTTGTCTTGTCCTA
>Frequency_1_QualityScore_FFHHHHHJJJJJJJJJJIJJJJJJIJJJJIJJJJJJIJJJJIJJJIIJJIIIIIJIIIJJJJHIIIJIJHIJJIHHHHHHHFFFFFFFFEEEEE_Mismatch_0_Sense_+_Library_PoolT
ATCTAACAGGCTCCTTTATCTAAGACTATAATTTTGTCTTGTCCTATAGTTTTAGTTAAGATCCTCAACCATTATCCATGTGTACTTCAGGTTT
>Frequency_1_QualityScore_DFGGGFHHHIB@HIIGHHIEBG9FGEHIIIIIIIIICGGHGGHHIDHIIIIGHIIIIIIFHE=BC>BCA@DCECCCADCC>CC:<@BBDDDDCC_Mismatch_1_Sense_+_Library_PoolT
ATGGCCGATTGATCGATTTTATATAATATGTGCCAGAGGTTTCGAATTCAATTCCCTGGCCGTTCATGTTCCTGTATCTAACAGGCTCCTTTAT
>Frequency_1_QualityScore_FFHHHHHJJIJJJJJJJJIJJJEHIIHHIIJJJJJHIIIJJJJJJJJJJJJJJJJJJJJJIJJJJJHHHFGHIIIIJCHHHHHHHEHFFFFFFD_Mismatch_1_Sense_+_Library_PoolT
TTTATCTAAGACTATAATTTTGTCTTGTCCTATAGTTTTATTTAAGATCCTCAACCATTATCCATGTGTACTTCAGGTTTTCATTTGATGTCGT
>Frequency_1_QualityScore_FFHHHHHEGIJJJJJJJJJJJJJJJJJJJJHGJJJJJJJJJJIJJJJIJJJJJIIJJJJJJIIHHHHGHFDFFFFFEEEEEEE_Mismatch_1_Sense_+_Library_PoolT
CCAGAGGTTTCGAATTCAATTCCCTGGCCGTTCATGTTCCTGTATCTAACAGGCTCCTTTATCTAAGACTATAATTTTGTCTA
>Frequency_1_QualityScore_FFHHHHHJJJJIJJJJJIJJJJJJJJJJIJJJJJJJJJJIJIJJJIJJJJJJJHIJJJIJJIHHHHHGHDFFFFFFEEEECEDDDDDDDD@CCD_Mismatch_0_Sense_+_Library_PoolT
GCCGTTCATGTTCCTGTATCTAACAGGCTCCTTTATCTAAGACTATAATTTTGTCTTGTCCTATAGTTTTAGTTAAGATCCTCAACCATTATCC
>Frequency_1_QualityScore_FFHHHHGEHGIIJIJJJGIIJIJJIJJJJJHIIIJJJJJJJJGHIJIHHIHEFHIJJIIJGIJJHHHFHEEEFFFFFEEEEDEEDCDDCCCC@C_Mismatch_0_Sense_+_Library_PoolT
CCAGAGGTTTCGAATTCAATTCCCTGGCCGTTCATGTTCCTGTATCTAACAGGCTCCTTTATCTAAGACTATAATTTTGTCTTGTCCTATAGTT
>Frequency_1_QualityScore_FFHHHHHJJJJJJIIJIJJIJJJIIJIJJJIIJJIJJGIGHIGHJIJJJJJJIHIHHHGGIHHGGEHAHHEEE@BEFFFFCFEDCECCEEDDDD_Mismatch_0_Sense_+_Library_PoolT
AATTCAATTCCCTGGCCGTTCATGTTCCTGTATCTAACAGGCTCCTTTATCTAAGACTATAATTTTGTCTTGTCCTATAGTTTTAGTTAAGATC
>Frequency_1_QualityScore_FFHGHHDHIJEHIIGGIIIEHIIIIJJIGII<FGHHIIDBBFHDDHGIIBGHIIEHGIDIHHHHCDDFDEFDCCACAFEEDA@BDDBDCDAADD_Mismatch_0_Sense_+_Library_PoolT
TGGCCGATTGATGGATTTTATATAATATGTGCCAGAGGTTTCGAATTCAATTCCCTGGCCGTTCATGTTCCTGTATCTAACAGGCTCCTTTATC
>Frequency_1_QualityScore_FDHHFHHJJFHIIJGIIIJJJIIJCIHJGHIJJGHHGEIGIIIIIIJJIIHIIGIIFEHIIIGGHIJHHHHHHHHFFFFDAEDEDDDDDDECCC_Mismatch_0_Sense_+_Library_PoolT
GATTGATGGATTTTATATAATATGTGCCAGAGGTTTCGAATTCAATTCCCTGGCCGTTCATGTTCCTGTATCTAACAGGCTCCTTTATCTAAGA
>Frequency_1_QualityScore_FFHHHFHIJGIIJFHHIJGHIGIJIIIJIJJJJJJJGGGIJJJEHIJIGHIJJJJJJJIJHGHHFFFFFDFEEEEEFFCDDDDDDDDDDDDDDD_Mismatch_0_Sense_+_Library_PoolT
GGCCGATTGATGGATTTTATATAATATGTGCCAGAGGTTTCGAATTCAATTCCCTGGCCGTTCATGTTCCTGTATCTAACAGGCTCCTTTATCT
>Frequency_1_QualityScore_FFGHHHGJJHIJJJJJJHIJJJIIGIIIJJJJIJIJJIJJJ?FHIJJIGIIJDHIGHJJJDIIHEFFFE;@DEEEDDEEFDCCCCCBDDDDD<C_Mismatch_0_Sense_+_Library_PoolC
AAATGGCCGATTGATGGATTTTATATAATATGTGCCAGAGGTTTCGAATTCAATTCCCTGGCCGTTCATGTTCCTGTATCTAACAGGCTCCTTT
>Frequency_1_QualityScore_FFHHHGHGIIJJIJJJIIIIJIJJIGGIJIIJIJJJJIJJJIIIHIHIIHIJJJJJJHHGGEGHHIIJGGIIIIJHHHHFFFFFFFEEEEEDEE_Mismatch_0_Sense_+_Library_PoolT
GTTCCTGTATCTAACAGGCTCCTTTATCTAAGACTATAATTTTGTCTTGTCCTATAGTTTTAGTTAAGATCCTCAACCATTATCCATGTACTTC
>Frequency_1_QualityScore_FFHHHHHIJJJJJJGJJJJJIIJJJIJJJJJJJDGIJJIIIIIIHJFIIJJJHHGIEGHIGIJEEHHIGDGIIJIFHEHEAEECEDDF@CCA@C_Mismatch_0_Sense_+_Library_PoolT
TAACAGGCTCCTTTATCTAAGACTATAATTTTGTCTTGTCCTATAGTTTTAGTTAAGATCCTCAACCATTATCCATGTGTACTTCAGGTTTAAC
>Frequency_1_QualityScore_FFHHHGHJIJIJJJEIIJJJJJIJJJJJGJJJJJJJJJJIGIIJJJJJJJJJJJJJJJJIJGIJJGGIIEH_Mismatch_0_Sense_+_Library_PoolT
TTCAATTCCCTGGCCGTTCATGTTCCTGTATCTAACAGGCTCCTTTATCTAAGACTATAATTTTGTCTCCA
