# Supplementary material for: Differential Gene Expression Reveals Candidate Genes for Drought Stress Response in Abies alba (Pinaceae)
Source: PLoS One. 2015 Apr 29;10(4):e0124564. doi: 10.1371/journal.pone.0124564 (PMC4414588; doi:10.1371/journal.pone.0124564)
Supplement: S2 File — (GZ) [file pone.0124564.s002.gz › comp21512_c0_seq1.fa]

>comp21512_c0_seq1 len=755 path=[1:0-754] : tr|D5AC55|D5AC55_PICSI Putative uncharacterized protein OS=Picea sitchensis PE=2 SV=1 e-value: 1e-48 blast score:  194
TTATAATCTGTGGAGAAGAATATTAAGAAAGGCAAGGTAAGGCAAGTAAACAAGTAGAGAGAATGAGTGGGAGACCGACTCCAAAGACGAAGGAGAATGAGGATCTGGTGGACATCAACCCTCGTCCCCATCAGGCGGATCATTTACAGCAGAAGATGGTTCAGAAAGGATACGAACGCCAGGAGCGACGGCCTGCATCGGGTCACCTGGGGCTTCCGAGAAAATCAGGGCACGGTGGTAAGTACACATGGGAGGGACCCCGTGGAGAGGAGGAGGAGGATGATTTCCCCGCGGCCGTAGACGAGCGCGATCCCAACTTCGTCGACGAAGAAGAAGAGATGGCCACTGGCGTCGTGGAAGCCGCCAAATCCCCCGCCGCTCCTCAAGGCGTAGCTAGAATTGACGTTAACCTTCCCCACCGTCATGAGGCAGAGCCGGAACCTCAGAGTTAGCCTCCTCAGGCGGCTTAAATCTGTTTTCCATAATTATTTCTGTAGTGCTAGTTTGTGGTTTCTGTAATAGCATGGATCTGTAAAGAAATAAGGGATTTCATGAGTCTTATGTTTTTCACTGCTTGGGTAGAAATGTTGAAGCCCTCGAGCTGTTTGTATTTGATTCACAAATGCCCCTTTTTATTGTCTATACAATATTATATACCTTTCAAATGTATCTTTATTTCTAATTGCTGGTCCCCTTTTTCTATCTCTATCTCTATGCCTAAAACACATTTTTGGATTTTTGGTTTTTTGGTATGA

>Frequency_8_QualityScore_FFHHHHHJIEGHHIIIHIIHIIHHIJIIJHHGIIHIIIJIJJJJIIIIIIHIIIHIIIIIIIHHGHGGFDEEFEEEEDDEEEEEEEDDDDDDCC_Mismatch_0_Sense_+_Library_PoolT
CTGCTTGGGTAGAAATGTTGAAGCCCTCGAGCTGTTTGTATTTGATTCACAAATGCCCCTTTTTATTGTCTATACAATATTATATACCTTTCAA
>Frequency_1_QualityScore_DFHHHHHJJFGGFHHIJJIIHIIJIJJJJIIIJJJJJJIGIJJIGEIIGHIG>FGGGGIEGGHHHHFFFBEFDDCCCCCEEADCDEECCDDDDD_Mismatch_0_Sense_+_Library_PoolC
CTGCTTGGGTAGAAATGTTGAAGCCCTCGAGCTGTTTGTATTTGATTCACAAATGCCCCTTTTTATTGTCTATACAATATTATATACCTTTCAA
>Frequency_7_QualityScore_FFHHHGHIJJJIJJJIIJIHIIIIIIJJJJJJIIJIJJIGGEFEFEFECCDDDDEEDDDFEEEEEEDDECDCDEDDBDDDBDDBCCDDDDDEED_Mismatch_0_Sense_+_Library_PoolT
GGCAGAGCCGGAACCTCAGAGTTAGCCTCCTCAGGCGGCTTAAATCTGTTTTCCATAATTATTTCTGTAGTGCTAGTTTGTGGTTTCTGTAATA
>Frequency_1_QualityScore_FFHHHHHIIJJJJJJJJJJGJGIIJJJJJJJJJJJJJJHHFFFFFEEEEEEEDDEFDCDFDEFEEEDEFCDDDEDDDEDDADDCBDDDDDEEEE_Mismatch_0_Sense_+_Library_PoolC
GGCAGAGCCGGAACCTCAGAGTTAGCCTCCTCAGGCGGCTTAAATCTGTTTTCCATAATTATTTCTGTAGTGCTAGTTTGTGGTTTCTGTAATA
>Frequency_6_QualityScore_FFHHHHHIJJJJIIJJJJIJJJJJJJJJHIIIIJJJIIIIJJGIJIIJHIIIIGIIIIIIIIJGHGHGHHGGFFEEDDDEEDDDDDCDDDEEDD_Mismatch_0_Sense_+_Library_PoolT
ATGAGTCTTATGTTTTTCACTGCTTGGGTAGAAATGTTGAAGCCCTCGAGCTGTTTGTATTTGATTCACAAATGCCCCTTTTTATTGTCTATAC
>Frequency_6_QualityScore_FFHHHHHIGHIJIIHIJIGHIFHIHIIHIJJJJJIJJJIJJJJIJJJJHIJJJJIJJIIIIJJJJIJHHEHIIIFHHHGGFFFFFFEDDCBCCC_Mismatch_0_Sense_+_Library_PoolT
TTCTGTAGTGCTAGTTTGTGGTTTCTGTAATAGCATGGATCTGTAAAGAAATAAGGGATTTCATGAGTCTTATGTTTTTCACTGCTTGGGTAGA
>Frequency_1_QualityScore_DDFGDFDCEEGBDFCIHEGGGFHGADB?EDGGHHIDGDBBDFHHGHHHA;DD8D@DGECHGFFDEGGIB@DGAG=AEEHFFFFFFDC@A2=ABC_Mismatch_0_Sense_+_Library_PoolC
TTCTGTAGTGCTAGTTTGTGGTTTCTGTAATAGCATGGATCTGTAAAGAAATAAGGGATTTCATGAGTCTTATGTTTTTCACTGCTTGGGTAGA
>Frequency_5_QualityScore_FDFHGGFGIIJHIIIGIIIHHHHHHIHDHFIHGHGEHGEFGGGIHHGFFDCCDDDCCCCABBABABADCBCCCCDDDDCACDCBACCAA>ABB@_Mismatch_0_Sense_+_Library_PoolT
CCCACCGTCATGAGGCAGAGCCGGAACCTCAGAGTTAGCCTCCTCAGGCGGCTTAAATCTGTTTTCCATAATTATTTCTGTAGTGCTAGTTTGT
>Frequency_5_QualityScore_FFHHHHHIIIIIIJIIIIJJIIIIIJIJHIHIGHHIJHIHJIIJJIGHGGGGFEEBDEECDDDDDDDDD@CCBAABCDDCCD@CDDDDEECBCC_Mismatch_0_Sense_+_Library_PoolT
CTAGAATTGACGTTAACCTTCCCCACCGTCATGAGGCAGAGCCGGAACCTCAGAGTTAGCCTCCTCAGGCGGCTTAAATCTGTTTTCCATAATT
>Frequency_5_QualityScore_FFHHHHHJJJJHIIJJJJJIJHHIJJJJHIIJJJIJJJJJJJJJIIIHIIIJIIIHIJIIJIJIGGGGFFFEEEEEEEEEDDFDDDDDDDDDDD_Mismatch_0_Sense_+_Library_PoolT
AGAAATAAGGGATTTCATGAGTCTTATGTTTTTCACTGCTTGGGTAGAAATGTTGAAGCCCTCGAGCTGTTTGTATTTGATTCACAAATGCCCC
>Frequency_5_QualityScore_FFHHHHHJJIJIJJJHIGIIIHIIJJJJJJIIIIJJIIIGGGGGGGFEEFEEEEEDEEEEEEEEDDDDD@CDCCADEDCDDBBCDDDDDEDDDD_Mismatch_0_Sense_+_Library_PoolT
CAGAGCCGGAACCTCAGAGTTAGCCTCCTCAGGCGGCTTAAATCTGTTTTCCATAATTATTTCTGTAGTGCTAGTTTGTGGTTTCTGTAATAGC
>Frequency_2_QualityScore_FFHGHGGJJJIJJIJJJJJIIJJJJJJJIJJIJJJJIIGGGGFEEEEEEEEDEEEDDEEEEEEEDEDCC@CEDCACDCCDD@ACDDDDCDEECD_Mismatch_0_Sense_+_Library_PoolC
CAGAGCCGGAACCTCAGAGTTAGCCTCCTCAGGCGGCTTAAATCTGTTTTCCATAATTATTTCTGTAGTGCTAGTTTGTGGTTTCTGTAATAGC
>Frequency_4_QualityScore_EEFGGHHIIIIIIIIIJIHIIIHCHCGGGIIGIJJHIIIEIHGHGEDCCCCCAC>ADBCCDCCCACCBCDDDCDDCDCA@@CCACDDACBD?BC_Mismatch_0_Sense_+_Library_PoolT
GAAGAAGAAGAGATGGCCACTGGCGTCGTGGAAGCCGCCAAATCCCCCGCCGCTCCTCAAGGCGTAGCTAGAATTGACGTTAACCTTCCCCACC
>Frequency_4_QualityScore_EEHHGHHGIIIHIIFIIIJGHIIIJIIIIGEGHHIIIHHHHIHIHHIIIJIIFIIHHIIIIIHIIFFGGGGHFFFFFECCCCCCDCDDCDCCEE_Mismatch_0_Sense_+_Library_PoolT
TCATGAGTCTTATGTTTTTCACTGCTTGGGTAGAAATGTTGAAGCCCTCGAGCTGTTTGTATTTGATTCACAAATGCCCCTTTTTATTGTCTAT
>Frequency_1_QualityScore_FFHHHHHIJIJJJJJJJJJJJJJJJJJJJJFHIIJJJJJIIGIJJIIJJJIJJJJIJJJJFIJIHHHHHHHFFFFFFEEDDDDDDDDDDDEDEE_Mismatch_0_Sense_+_Library_PoolC
TCATGAGTCTTATGTTTTTCACTGCTTGGGTAGAAATGTTGAAGCCCTCGAGCTGTTTGTATTTGATTCACAAATGCCCCTTTTTATTGTCTAT
>Frequency_4_QualityScore_EFHHHHHIIIJIJHIIIJIIIJJJIIJJIJJJJJIJJJJJIIJJHIHHGGGHGGEDEEECCCCDDDDDDCDAABDDDDDDDDCDDDDDCCBCAC_Mismatch_0_Sense_+_Library_PoolT
GCTCCTCAAGGCGTAGCTAGAATTGACGTTAACCTTCCCCACCGTCATGAGGCAGAGCCGGAACCTCAGAGTTAGCCTCCTCAGGCGGCTTAAA
>Frequency_2_QualityScore_FFHHHHHJIIIIIHIJIIJIJJIIFIIJIJJJJJIIJJIJIJIIHGIIHIIGIFGGEEDDACDDCDDCDBCCDDDDCCCDDCCDDCBBDDCCCC_Mismatch_0_Sense_+_Library_PoolC
GCTCCTCAAGGCGTAGCTAGAATTGACGTTAACCTTCCCCACCGTCATGAGGCAGAGCCGGAACCTCAGAGTTAGCCTCCTCAGGCGGCTTAAA
>Frequency_4_QualityScore_FFHHHHHIJJJIIIIIJJJJJIIJIIIJJJIIJJJJIIIIIIIGGFDEEEEEEEEEEDDDDDDDCDDDDDDDDACDDDDDDDDDDDDCDDDCBC_Mismatch_0_Sense_+_Library_PoolT
CCGCTCCTCAAGGCGTAGCTAGAATTGACGTTAACCTTCCCCACCGTCATGAGGCAGAGCCGGAACCTCAGAGTTAGCCTCCTCAGGCGGCTTA
>Frequency_4_QualityScore_FFHHHHGIJJJJIJJIIIJJJJGHHHHJIIIIIIJIJJIJJJGCGIIIJIJIIIJJJIIJJIGIFHGGFFGEEFEEECEEDCDDDEEDEDDDDE_Mismatch_0_Sense_+_Library_PoolT
CTTATGTTTTTCACTGCTTGGGTAGAAATGTTGAAGCCCTCGAGCTGTTTGTATTTGATTCACAAATGCCCCTTTTTATTGTCTATACAATATT
>Frequency_4_QualityScore_FFHGHHHIJIJJJJIJJHGHHIIIIIIIHIIIIHIJIJJJIIIIIFFFEDEFFEEEEEEDCCCCCCDDDBBD=@ACDDEDDCDDEEECDECDCD_Mismatch_0_Sense_+_Library_PoolT
CGTTAACCTTCCCCACCGTCATGAGGCAGAGCCGGAACCTCAGAGTTAGCCTCCTCAGGCGGCTTAAATCTGTTTTCCATAATTATTTCTGTAG
>Frequency_4_QualityScore_EFHFGGHFHGHJIGHIFHIIIIIIIIIIIIIIIIIIJJIJJIIIGIHGHHIGGHIIIIHJHIEGGIGIIHIIJJHGHHFHGFFEECCC@CCCCD_Mismatch_0_Sense_+_Library_PoolT
TAGTGCTAGTTTGTGGTTTCTGTAATAGCATGGATCTGTAAAGAAATAAGGGATTTCATGAGTCTTATGTTTTTCACTGCTTGGGTAGAAATGT
>Frequency_4_QualityScore_FEHGFGHHIGHIHHHIIIGHIHHIIIIIFFHDFHIHIFIHIDHGAFFGIIGGHIGIIFIGHGGIGHHHIHFBEEGHGGGFEBBDEEDEEECBCD_Mismatch_0_Sense_+_Library_PoolT
TTAAATCTGTTTTCCATAATTATTTCTGTAGTGCTAGTTTGTGGTTTCTGTAATAGCATGGATCTGTAAAGAAATAAGGGATTTCATGAGTCTT
>Frequency_4_QualityScore_EECGEGGIGHIIIIGHIIGIHDFGHGIFFGHFGGDGGHHIGIGIGIFGHIHIIIGGGGIGGHIIIHGDF??BDEDECDCCCDCECCCDCCCCDD_Mismatch_0_Sense_+_Library_PoolT
TTATGTTTTTCACTGCTTGGGTAGAAATGTTGAAGCCCTCGAGCTGTTTGTATTTGATTCACAAATGCCCCTTTTTATTGTCTATACAATATTA
>Frequency_4_QualityScore_EFHHHHHJJIIIIIIIJIJIJIIGIGIIIIJJJJJJJJJJJIGGEEEDEEEEAEEDDDEEDCDEEEEEEDDDDDDCDEDDBDEDDDCCCCDDDD_Mismatch_0_Sense_+_Library_PoolT
ATGAGGCAGAGCCGGAACCTCAGAGTTAGCCTCCTCAGGCGGCTTAAATCTGTTTTCCATAATTATTTCTGTAGTGCTAGTTTGTGGTTTCTGT
>Frequency_4_QualityScore_FFHGHHHIIJJJJIIIIIIIJJIJJJJJIJJJJJJIJJJJIIIJJIJIJJIJIJJJJIJIIIHIIJHI_Mismatch_0_Sense_+_Library_PoolT
CTGTTTGTATTTGATTCACAAATGCCCCTTTTTATTGTCTATACAATATTATATACCTTTCAAATGTA
>Frequency_4_QualityScore_EEGGGHHICHFFFHHIIIGHIHFHIGCGAFF?EHIHIGHEFEGEGGGGDFDDCCEEEECCD??CDCDACACAA@@@ACCACDCBCBCCDDCCAC_Mismatch_0_Sense_+_Library_PoolT
GGAACCTCAGAGTTAGCCTCCTCAGGCGGCTTAAATCTGTTTTCCATAATTATTTCTGTAGTGCTAGTTTGTGGTTTCTGTAATAGCATGGATC
>Frequency_1_QualityScore_FFHHHHHJJJJJIJJIIJJJJJJJJIIIIJIJJJJJIGIGGHGIIIJJGIIGGHFHHHHFFFFFFEE@C@CACDABDDDDEDDDFDDDEDDDDD_Mismatch_0_Sense_+_Library_PoolC
GGAACCTCAGAGTTAGCCTCCTCAGGCGGCTTAAATCTGTTTTCCATAATTATTTCTGTAGTGCTAGTTTGTGGTTTCTGTAATAGCATGGATC
>Frequency_4_QualityScore_EEGGGHGGIIHIIIIIHHHIIIIIIIHIDDEIGIIE@GIDGFHHHBCCCCCDDDCDCDDCDEEDCDCCDADEB?DDBC??CCC=BCCCCA9?AC_Mismatch_0_Sense_+_Library_PoolT
GTCATGAGGCAGAGCCGGAACCTCAGAGTTAGCCTCCTCAGGCGGCTTAAATCTGTTTTCCATAATTATTTCTGTAGTGCTAGTTTGTGGTTTC
>Frequency_4_QualityScore_FFHHHHHJJJJIJHIIJJJJJJJJJJJJJIIJJJIJJJGIJJJJIJJIGHIIIIIGGEGGGFFE?BDECCBEEEEDDDEDCCCDDDDEE_Mismatch_0_Sense_+_Library_PoolT
AGTTAGCCTCCTCAGGCGGCTTAAATCTGTTTTCCATAATTATTTCTGTAGTGCTAGTTTGTGGTTTCTGTAATAGCATGGATCTGTAA
>Frequency_4_QualityScore_FEEGGGGIIIHIJHJJJJJJIGIGGIGGHDHIIHHGGHFIIIIJHIGIIJIGIEGHIIHIIGIEGFHIIGGIGGGGGGGFDEECEEEEEACBAC_Mismatch_0_Sense_+_Library_PoolT
GTTTTCCATAATTATTTCTGTAGTGCTAGTTTGTGGTTTCTGTAATAGCATGGATCTGTAAAGAAATAAGGGATTTCATGAGTCTTATGTTTTT
>Frequency_3_QualityScore_FDGGHHFGIJGIJHHIIIIJJHHHHIJHIJJJJIIIJGIIJIIJIJIJIJIIIIJIIIIIHHIIHIIHHEFGGFFFEFFEEEF_Mismatch_0_Sense_+_Library_PoolT
GTTGAAGCCCTCGAGCTGTTTGTATTTGATTCACAAATGCCCCTTTTTATTGTCTATACAATATTATATACCTTTCAAATGTA
>Frequency_3_QualityScore_EEHHHHFFGFHIIIJGHIEHIHIIIIIIHIIJJGHIJIJIHIIIIIIIJIHIIIIHJIHHGHGFGGFGECEEFDDEEEEEEEEECCCBDDDCAB_Mismatch_0_Sense_+_Library_PoolT
TGCTTGGGTAGAAATGTTGAAGCCCTCGAGCTGTTTGTATTTGATTCACAAATGCCCCTTTTTATTGTCTATACAATATTATATACCTTTCAAA
>Frequency_3_QualityScore_FFHHHHHJJHJJJJJJJJJJIJJJJJJJJJJJJJJJJJJJHIJJJIJJIIHHGGFFECDDDDDDDCDCDCDDDDDDDDDDDDDDDDCDCDEDDE_Mismatch_0_Sense_+_Library_PoolT
CTCAAGGCGTAGCTAGAATTGACGTTAACCTTCCCCACCGTCATGAGGCAGAGCCGGAACCTCAGAGTTAGCCTCCTCAGGCGGCTTAAATCTG
>Frequency_3_QualityScore_FFHHGHGJJJJJJJJGIIJJJJJJJHIJJJJJJJIIJJJJJJIJIIJJIJJHIJJJJIIJJJJJJJJGIEGHIHHGHHGFEFFFEDDCDDDCBD_Mismatch_0_Sense_+_Library_PoolT
TCTGTAATAGCATGGATCTGTAAAGAAATAAGGGATTTCATGAGTCTTATGTTTTTCACTGCTTGGGTAGAAATGTTGAAGCCCTCGAGCTGTT
>Frequency_3_QualityScore_FFGGGGGJJJIGIFIHIHHIIIHIHGIIIIIIIIIIIIJIGHHIHHGGGBFFEDCCDFECCDCCDEDD@>BC@BB<?:ACCAABDEDDDDCBCD_Mismatch_0_Sense_+_Library_PoolT
CGGAACCTCAGAGTTAGCCTCCTCAGGCGGCTTAAATCTGTTTTCCATAATTATTTCTGTAGTGCTAGTTTGTGGTTTCTGTAATAGCATGGAT
>Frequency_1_QualityScore_FFHHHHHJJJJJJGHIJIJJJJFIGIJJIJIIHHHHGHFFDEFFFDEFCCEFDEEDEEDDDDCDCDDDA@CDACBCDBDDDDEEEDDDDEDBDC_Mismatch_0_Sense_+_Library_PoolC
CGGAACCTCAGAGTTAGCCTCCTCAGGCGGCTTAAATCTGTTTTCCATAATTATTTCTGTAGTGCTAGTTTGTGGTTTCTGTAATAGCATGGAT
>Frequency_3_QualityScore_EEGHHGGJIJIIJJIIJJJIIJIIHIJJIIHIIIIHIIIIJIIHHJIJIJJJJIJJJJJJJJHIIJIIGFFGFH_Mismatch_0_Sense_+_Library_PoolT
CTCGAGCTGTTTGTATTTGATTCACAAATGCCCCTTTTTATTGTCTATACAATATTATATACCTTTCAAATGTA
>Frequency_3_QualityScore_DC@EGGFFHIFHGGEIIDGHEFIIJIIGEGGDDDHHHDGDFIEHGHEDFEHIGGIHFFFFFEDDDDEEDBCDCECACCDDEBBB>@ABBDDCDD_Mismatch_0_Sense_+_Library_PoolT
GTTTTTCACTGCTTGGGTAGAAATGTTGAAGCCCTCGAGCTGTTTGTATTTGATTCACAAATGCCCCTTTTTATTGTCTATACAATATTATATA
>Frequency_3_QualityScore_FFHHHHHJJJJJJHIJIIJJJJJJJJJJIGFEEEEEEDDDDDDDDDEDDDDDDDDDCCDDDDDDDDDDDCDDBCCCDDDCDDDCDDDCBAACDD_Mismatch_0_Sense_+_Library_PoolT
CGTCGTGGAAGCCGCCAAATCCCCCGCCGCTCCTCAAGGCGTAGCTAGAATTGACGTTAACCTTCCCCACCGTCATGAGGCAGAGCCGGAACCT
>Frequency_3_QualityScore_EEFHGCFGIIJJIGGIIIIHIEHGHIIGIIHHJIIIIIIJJIIJJJGHHGFFGIIIHHGIHHIIHJGFFBEDEEEDEEDDDDDDEAABCCDCDD_Mismatch_0_Sense_+_Library_PoolT
AAAGAAATAAGGGATTTCATGAGTCTTATGTTTTTCACTGCTTGGGTAGAAATGTTGAAGCCCTCGAGCTGTTTGTATTTGATTCACAAATGCC
>Frequency_1_QualityScore_DFGFBHHIJJIJIHGIHIJJJJGHHIJJIJIIIJIJJJJJJJJIIJFHIIGIJJJIIJJIIDIJJJEHHEFEFDEEEEFEEACDEDDCDDDDDD_Mismatch_0_Sense_+_Library_PoolC
AAAGAAATAAGGGATTTCATGAGTCTTATGTTTTTCACTGCTTGGGTAGAAATGTTGAAGCCCTCGAGCTGTTTGTATTTGATTCACAAATGCC
>Frequency_3_QualityScore_FFHGHHHJJJJJJIIIFGIJHIHHIJHIJFHIJJJJIJJJIJJIJJIJJJJIJJIIFIHIHJJJIHIJJEHHIGHGHHGGGGCEFFEECEEEDD_Mismatch_0_Sense_+_Library_PoolT
ATAATTATTTCTGTAGTGCTAGTTTGTGGTTTCTGTAATAGCATGGATCTGTAAAGAAATAAGGGATTTCATGAGTCTTATGTTTTTCACTGCT
>Frequency_3_QualityScore_FFHHHHGJJJJJIJJJJIIJIIGHIJIJIHHIJJJIJJJJJJJJJGHHGGIIJIIIHIIIJJIJHEFGEEEEEFEDEFEEEDDFDCCCDDCCDD_Mismatch_0_Sense_+_Library_PoolT
AAGAAATAAGGGATTTCATGAGTCTTATGTTTTTCACTGCTTGGGTAGAAATGTTGAAGCCCTCGAGCTGTTTGTATTTGATTCACAAATGCCC
>Frequency_3_QualityScore_FFHHGGHJIJJIIFHIHHJHGIIIIGHIJJJJJHFEDDDDDDDDDCCCDCDDEDDDDDDDDDDCDDDDDCDDDDDC@@@BCCDDDDDBCDDDCC_Mismatch_0_Sense_+_Library_PoolT
CACTGGCGTCGTGGAAGCCGCCAAATCCCCCGCCGCTCCTCAAGGCGTAGCTAGAATTGACGTTAACCTTCCCCACCGTCATGAGGCAGAGCCG
>Frequency_3_QualityScore_E?DEFDFGCDGEHIEHIEIIGIIIHGGHIHFIIJDHIIFIHGFEGDGFGHHHHGEDFDGIEABDCDFGGFEGGCDDBADDCCDDDDCABDC=@A_Mismatch_0_Sense_+_Library_PoolT
GTTTGTGGTTTCTGTAATAGCATGGATCTGTAAAGAAATAAGGGATTTCATGAGTCTTATGTTTTTCACTGCTTGGGTAGAAATGTTGAAGCCC
>Frequency_3_QualityScore_FFHHHHHHIJJJJJJJJIIHJJJJJJGIJJJHIIIIHIIIJJJIIJJJJIIJJJJJJJJHJHGHHIIHHHEHGHHGGFECDCDDCCDDCDEEEE_Mismatch_0_Sense_+_Library_PoolT
AGCATGGATCTGTAAAGAAATAAGGGATTTCATGAGTCTTATGTTTTTCACTGCTTGGGTAGAAATGTTGAAGCCCTCGAGCTGTTTGTATTTG
>Frequency_1_QualityScore_FFHHHHHHIIJJIJJJJJJJIIIIIJEGIJJIIJHIHIIJJJJJJJJJGFHJIJIJIJJFFGDHGGHIIGHHFHHFFFDCDDDDCDDDDEEFEE_Mismatch_0_Sense_+_Library_PoolC
AGCATGGATCTGTAAAGAAATAAGGGATTTCATGAGTCTTATGTTTTTCACTGCTTGGGTAGAAATGTTGAAGCCCTCGAGCTGTTTGTATTTG
>Frequency_3_QualityScore_E?CFGGHGJIIIGHIGHFIIHGIIHIEGIIIHIIHIFHHGHFHIIIIIEIIIIJIIJJIJJIIHEFEAEFEGHFBBECD@BDBBACBBCCCDDB_Mismatch_0_Sense_+_Library_PoolT
GTAATAGCATGGATCTGTAAAGAAATAAGGGATTTCATGAGTCTTATGTTTTTCACTGCTTGGGTAGAAATGTTGAAGCCCTCGAGCTGTTTGT
>Frequency_3_QualityScore_FEHHHHHIJJIIJJGIEIIIGIJFHIJIJHIJJJJJJHJJJIJJJIJJJJIIIJJJJJIIJJJJHIIGIHGHHFHGDEFGFFFEEEEDDECCAD_Mismatch_0_Sense_+_Library_PoolT
ATTTCTGTAGTGCTAGTTTGTGGTTTCTGTAATAGCATGGATCTGTAAAGAAATAAGGGATTTCATGAGTCTTATGTTTTTCACTGCTTGGGTA
>Frequency_3_QualityScore_FFHHHHHJJHIJJJJJJIJHJIJJJJIIIJJJIJJJJJJJJJHHIIJJIJIJIJIHIJJHIIIJIHHGGEEFFFFFFEEEEDDCDDDDDDDDDD_Mismatch_0_Sense_+_Library_PoolT
AAATAAGGGATTTCATGAGTCTTATGTTTTTCACTGCTTGGGTAGAAATGTTGAAGCCCTCGAGCTGTTTGTATTTGATTCACAAATGCCCCTT
>Frequency_3_QualityScore_FFHHHHHJJJJJJJJJJJJIJJJJJJJJIJJJGIIJJJJJIJJJJJJJJJJIJIHHHHGHFGFFEEEBDACDDDEEEEDDDEDDDCDDDEFEED_Mismatch_0_Sense_+_Library_PoolT
CAGAGTTAGCCTCCTCAGGCGGCTTAAATCTGTTTTCCATAATTATTTCTGTAGTGCTAGTTTGTGGTTTCTGTAATAGCATGGATCTGTAAAG
>Frequency_3_QualityScore_EEEHGGEIIIGEHHHHIIIIEHHIIJIIIIEGFIHIGDHIIIIIIGHGGGGEFFECE<BCDEEDDCCDAAACBCCACB@CDDCDACDBDDDA>A_Mismatch_0_Sense_+_Library_PoolT
AGCTAGAATTGACGTTAACCTTCCCCACCGTCATGAGGCAGAGCCGGAACCTCAGAGTTAGCCTCCTCAGGCGGCTTAAATCTGTTTTCCATAA
>Frequency_3_QualityScore_EFHHHHHJJJJJJJJJJIHIHIJIJJJJJJJJJJJJJIIHHHGGFFFEFEEEEEEEDDFEEFEEEDEEDDDDEDDCDEDBDDBBCDDDDEEEED_Mismatch_0_Sense_+_Library_PoolT
GCAGAGCCGGAACCTCAGAGTTAGCCTCCTCAGGCGGCTTAAATCTGTTTTCCATAATTATTTCTGTAGTGCTAGTTTGTGGTTTCTGTAATAG
>Frequency_1_QualityScore_FFHFHHFJIIJJIIJJJJIIHHDFGHIJCHIIGGIJGFDDCDDEDDEEDDD@CCDCCDECDEDEECCDDDCCD>C:@@C?CDCDBDCC@ACDDC_Mismatch_0_Sense_+_Library_PoolC
GCAGAGCCGGAACCTCAGAGTTAGCCTCCTCAGGCGGCTTAAATCTGTTTTCCATAATTATTTCTGTAGTGCTAGTTTGTGGTTTCTGTAATAG
>Frequency_3_QualityScore_FFHGHHHJJJJIJIIIJJJJIIJJJIHIJJJJJJIIHIJIIIIIIIJIIIJJJJJJGHIJIIHHFFFGEBEEFFFDBBDEEDCCCCCDDDDBDD_Mismatch_0_Sense_+_Library_PoolT
GGGATTTCATGAGTCTTATGTTTTTCACTGCTTGGGTAGAAATGTTGAAGCCCTCGAGCTGTTTGTATTTGATTCACAAATGCCCCTTTTTATT
>Frequency_3_QualityScore_EDGGHGGIGIIHIGHIGHIHGGGHIIJIGIIGHFIHIIHIIJGHHHGFGEEEDCDDDCCDDCCCCBDDDCDDDDBDDDDDDDDDD?BCDACDCC_Mismatch_0_Sense_+_Library_PoolT
GCCGCTCCTCAAGGCGTAGCTAGAATTGACGTTAACCTTCCCCACCGTCATGAGGCAGAGCCGGAACCTCAGAGTTAGCCTCCTCAGGCGGCTT
>Frequency_3_QualityScore_FFHGHHHJJJJJJHIJJJIJJIIGHIIJJJJJDHHIHJIJHGFEDDEEDEEEDDDCCDCDDFEEEEEEDDED?BCDDDBCDDA@BBBBDDDCBC_Mismatch_0_Sense_+_Library_PoolT
GAGGCAGAGCCGGAACCTCAGAGTTAGCCTCCTCAGGCGGCTTAAATCTGTTTTCCATAATTATTTCTGTAGTGCTAGTTTGTGGTTTCTGTAA
>Frequency_1_QualityScore_FFHHHHGIJJJJJIGJJJJJIIJJJJJJJJJJJJIJJJJJHFFFFEEEEEEEDDDDEFD@CDDEEEFEDEFDEDDEDDDDEDDDD?BDDDDDDD_Mismatch_0_Sense_+_Library_PoolC
GAGGCAGAGCCGGAACCTCAGAGTTAGCCTCCTCAGGCGGCTTAAATCTGTTTTCCATAATTATTTCTGTAGTGCTAGTTTGTGGTTTCTGTAA
>Frequency_3_QualityScore_EFGHHHHJJJJJJJJJHGHIJJIJJJJJJJJIJIJIJJJHGIHIJJIIIIHHHGGFGGGBFFEDED>ABADDDECDDCDDDDCDDDDDEEE_Mismatch_0_Sense_+_Library_PoolT
AGAGTTAGCCTCCTCAGGCGGCTTAAATCTGTTTTCCATAATTATTTCTGTAGTGCTAGTTTGTGGTTTCTGTAATAGCATGGATCTGTAA
>Frequency_3_QualityScore_EEEGGGFBGIHIJHIIIGHFGFCFADFIFCCBCDDCBC@CDDCBBA@?=:7:A@BBCCCCBCBCB@;>?AB@>BBBC>@BB@A<>>@CCBC=@9_Mismatch_0_Sense_+_Library_PoolT
GGAAGCCGCCAAATCCCCCGCCGCTCCTCAAGGCGTAGCTAGAATTGACGTTAACCTTCCCCACCGTCATGAGGCAGAGCCGGAACCTCAGAGT
>Frequency_3_QualityScore_EEGHHFFHHHFIIHJJJFIIIIIIJHIHHIHIJJIIFIIJIIHIHHHHJIIIJIIJJJJHIIIJJJJIIHHFFHGHGGGGEEFDEDEDCACDDD_Mismatch_0_Sense_+_Library_PoolT
TTTCTGTAATAGCATGGATCTGTAAAGAAATAAGGGATTTCATGAGTCTTATGTTTTTCACTGCTTGGGTAGAAATGTTGAAGCCCTCGAGCTG
>Frequency_1_QualityScore_DFHHHHHJJJJJJJJJJIJIIJJIJJJIJIIIJJJIIJJJJIJJJJIJJJIIJIJJJJJIJJJJJJJJJIJHGHHHHHHHFFFFFDEDDDDDDD_Mismatch_0_Sense_+_Library_PoolC
TTTCTGTAATAGCATGGATCTGTAAAGAAATAAGGGATTTCATGAGTCTTATGTTTTTCACTGCTTGGGTAGAAATGTTGAAGCCCTCGAGCTG
>Frequency_3_QualityScore_FFHHHHHJJJJJJJJIJJJJJJJIIIIJHIJHJJJJJJJJJJGGIIJJHIHHHFGFFEDDDDDDDEDDEEDDDDDEEDDDEEEEEEEDDEDDDD_Mismatch_0_Sense_+_Library_PoolT
TAACCTTCCCCACCGTCATGAGGCAGAGCCGGAACCTCAGAGTTAGCCTCCTCAGGCGGCTTAAATCTGTTTTCCATAATTATTTCTGTAGTGC
>Frequency_3_QualityScore_FFHHHHFHIJIJIIIIJJJIHIHIIIIJJJJJIJJIIIIHHGFFFFFEEDEEDDDEEDCDDEEEEEEDDCDCCBDDDCEEDBDCBACDDDDDEE_Mismatch_0_Sense_+_Library_PoolT
AGGCAGAGCCGGAACCTCAGAGTTAGCCTCCTCAGGCGGCTTAAATCTGTTTTCCATAATTATTTCTGTAGTGCTAGTTTGTGGTTTCTGTAAT
>Frequency_1_QualityScore_FFHHHHHJJJJJJJJJJJJJJJIJJJJJJJJJJJJJJIJJHFFFFFFEEEEEEEDEEDDDEDEEEFEDDCDEDDEDDCDDDBDD<BDDDDDDEE_Mismatch_0_Sense_+_Library_PoolC
AGGCAGAGCCGGAACCTCAGAGTTAGCCTCCTCAGGCGGCTTAAATCTGTTTTCCATAATTATTTCTGTAGTGCTAGTTTGTGGTTTCTGTAAT
>Frequency_3_QualityScore_DFHHHHGIJJJJJJJJFHIIJJJJJIIIIJJJJJJJIJJJJJJJJJJJJJJHIJJHIIIJJHHIIHHGFEFFFEEEEEFEECEDDDDEEEEEEE_Mismatch_0_Sense_+_Library_PoolT
TTTTTCACTGCTTGGGTAGAAATGTTGAAGCCCTCGAGCTGTTTGTATTTGATTCACAAATGCCCCTTTTTATTGTCTATACAATATTATATAC
>Frequency_1_QualityScore_FFHGGHFGJIIJIJIIGEHGGHIIHIEHHGIEHIIJGGIIJHGIJJJIIIGGHIJGFHFGGIIGIHHHEACBCFFDAEECCEEC@CCFEEEEDE_Mismatch_0_Sense_+_Library_PoolC
TTTTTCACTGCTTGGGTAGAAATGTTGAAGCCCTCGAGCTGTTTGTATTTGATTCACAAATGCCCCTTTTTATTGTCTATACAATATTATATAC
>Frequency_3_QualityScore_FFHHHHHJJJIIJJHIHJJJJJIHIIJJJJJJJHGIFHGIIIJJGHGIGIIIHHIIIJIIIJIIIIHHFFGGFFECEEFEDDDDDDDDCDDDDD_Mismatch_0_Sense_+_Library_PoolT
ATTTCATGAGTCTTATGTTTTTCACTGCTTGGGTAGAAATGTTGAAGCCCTCGAGCTGTTTGTATTTGATTCACAAATGCCCCTTTTTATTGTC
>Frequency_1_QualityScore_=D?DF??EC@:AE<<EH@HIEIHHH<B>DGGHCBDCGIIB>DHBGEHB?BBD@GGIG>))=?=?C3;>B?BB@AC>AC>CC(=?@@AA9:@>>@_Mismatch_0_Sense_+_Library_PoolC
ATTTCATGAGTCTTATGTTTTTCACTGCTTGGGTAGAAATGTTGAAGCCCTCGAGCTGTTTGTATTTGATTCACAAATGCCCCTTTTTATTGTC
>Frequency_3_QualityScore_FFHHHHHJJJJJJJJJJJJJJIIJIIIJHIHHJJHIJGHIJJJJJJJJJJIJJJIJJJJJJJJJIJIIIGHIJFHIHHHHHGGEEFEFFECEEE_Mismatch_0_Sense_+_Library_PoolT
TGTTTTCCATAATTATTTCTGTAGTGCTAGTTTGTGGTTTCTGTAATAGCATGGATCTGTAAAGAAATAAGGGATTTCATGAGTCTTATGTTTT
>Frequency_1_QualityScore_DDHHHGHJIJJJJJIJJJJJJJIJFHIJIIHGIJHJIFGGJJIIIIIJIJJJIJGCHHIIIGIIHGIGGCGGHHHGHGHFFFFDFFEEEE@DED_Mismatch_0_Sense_+_Library_PoolC
TGTTTTCCATAATTATTTCTGTAGTGCTAGTTTGTGGTTTCTGTAATAGCATGGATCTGTAAAGAAATAAGGGATTTCATGAGTCTTATGTTTT
>Frequency_3_QualityScore_EEDFDEBECGCEBDHCABG>?DEFGEBBEFHGGECHFBD<CCF?:CDADBFDHFFEGHDFA=ADF<7?2:=?CCCDB>>:??BC??@@CBCCDD_Mismatch_0_Sense_+_Library_PoolT
ATGTTTTTCACTGCTTGGGTAGAAATGTTGAAGCCCTCGAGCTGTTTGTATTTGATTCACAAATGCCCCTTTTTATTGTCTATACAATATTATA
>Frequency_1_QualityScore_FFHFHHHJJJJJJJJJJJJAFHIJIJJJJFIJJJJJJJJHIIIHHIIJGHGJIIIJJIEGGHJIFGHHHEFFFECEDCEEDEDDDCCDCDEEEE_Mismatch_0_Sense_+_Library_PoolC
ATGTTTTTCACTGCTTGGGTAGAAATGTTGAAGCCCTCGAGCTGTTTGTATTTGATTCACAAATGCCCCTTTTTATTGTCTATACAATATTATA
>Frequency_3_QualityScore_FFHHHHHIIEHIIIHIIGHHGIJJJIJIJIHHGEEDDDDDDDDDD@CDDDEDDDDDDDDDCCCCDDDCDBDDDDDCCCDBCCBCDCCDCCCAC@_Mismatch_0_Sense_+_Library_PoolT
CTGGCGTCGTGGAAGCCGCCAAATCCCCCGCCGCTCCTCAAGGCGTAGCTAGAATTGACGTTAACCTTCCCCACCGTCATGAGGCAGAGCCGGA
>Frequency_1_QualityScore_FFHHHGHIJIJJIIJJJGIJGJJGIJIJJJJJHFDDDDDDDDDDDBDDDDDDDDDDDDDDDDDDDDDDDCCDDDDDDDDDDCCDDDBB?CDDDD_Mismatch_0_Sense_+_Library_PoolC
CTGGCGTCGTGGAAGCCGCCAAATCCCCCGCCGCTCCTCAAGGCGTAGCTAGAATTGACGTTAACCTTCCCCACCGTCATGAGGCAGAGCCGGA
>Frequency_3_QualityScore_EEFGHEGJHFHHEHIJGIGGGIHIAFIIGHHHHHFGHIFH?EHGDHIBFHFGHGFHHFEGGHHH>DFEEEFFGFDFFFEFCEDBBCDDCDDDC?_Mismatch_0_Sense_+_Library_PoolT
GGCTTAAATCTGTTTTCCATAATTATTTCTGTAGTGCTAGTTTGTGGTTTCTGTAATAGCATGGATCTGTAAAGAAATAAGGGATTTCATGAGT
>Frequency_3_QualityScore_EEFGGHHJJJJIIIIGIFHHIGHHHHJIJJIHHIIIJJIIJHGGFHIGHHGFFEFFECDDAACDDCDEDACBCDDDDDECDDDAACACDCACDA_Mismatch_0_Sense_+_Library_PoolT
GTTAACCTTCCCCACCGTCATGAGGCAGAGCCGGAACCTCAGAGTTAGCCTCCTCAGGCGGCTTAAATCTGTTTTCCATAATTATTTCTGTAGT
>Frequency_3_QualityScore_EEGHHHHJFIJJJJHIJIIIJIJJDGHHHHIJIIIHHIJJIIJJJIIJJIHJJIIHIIJDHIGFHGFEFFEDEDDDEDDCDDDEEDEEDCDDDC_Mismatch_0_Sense_+_Library_PoolT
GTCTTATGTTTTTCACTGCTTGGGTAGAAATGTTGAAGCCCTCGAGCTGTTTGTATTTGATTCACAAATGCCCCTTTTTATTGTCTATACAATA
>Frequency_3_QualityScore_FFHHHHHJJIJJIIIJIIJJJJIJJGHJJJJIIJJJJJJJJJIIJJJJJJJJIIJJJJJJJJJJIJJJJHIIHIJJHHFGHHFFFFFFEEEEDD_Mismatch_0_Sense_+_Library_PoolT
TTATTTCTGTAGTGCTAGTTTGTGGTTTCTGTAATAGCATGGATCTGTAAAGAAATAAGGGATTTCATGAGTCTTATGTTTTTCACTGCTTGGG
>Frequency_2_QualityScore_DCDFCGCGDIGIEECEEGGEGHIIIGGEGGGGCEFE>CCEA>A??AA?BACCCBCBBB25;7A6?CCACA?@A?@??=;85=@B=?BBA>AAA:_Mismatch_0_Sense_+_Library_PoolT
GCCAGGAGCGACGGCCTGCATCGGGTCACCTGGGGCTTCCGAGAAAATCAGGGCACGGTGGTAAGTACACATGGGAGGGACCCCGTGGAGAGGA
>Frequency_2_QualityScore_FFGHHEGIIIIJIHIIGIGIIIIEIIGGGGIHGGGFGFEEEEEDAACACC?BCDACACC?A?BCCCCCCABCBDDDCAB?ACCCCCC:9?CCCA_Mismatch_0_Sense_+_Library_PoolT
CGCCAAATCCCCCGCCGCTCCTCAAGGCGTAGCTAGAATTGACGTTAACCTTCCCCACCGTCATGAGGCAGAGCCGGAACCTCAGAGTTAGCCT
>Frequency_2_QualityScore_FFHHHHHJJJJJJJJJJIJJJJIJIIJHIJJIJJHIJJJJJJIJJIJJJIGIIIJIIIIIJIJJIJIJJHGGFFEEEEEEEEEEEEDDEDD_Mismatch_0_Sense_+_Library_PoolT
CTGTAAAGAAATAAGGGATTTCATGAGTCTTATGTTTTTCACTGCTTGGGTAGAAATGTTGAAGCCCTCGAGCTGTTTGTATTTGATTCAC
>Frequency_2_QualityScore_FFGFHHHJJIJIJJJIIJIIIGIHGHIJJJJJJJJJIIIHIGGEEACECEDCDDDDDCCCDDDDCDCDDCCCCCCCACBCDCCEDDDCCCCDD?_Mismatch_0_Sense_+_Library_PoolT
CCAACTTCGTCGACGAAGAAGAAGAGATGGCCACTGGCGTCGTGGAAGCCGCCAAATCCCCCGCCGCTCCTCAAGGCGTAGCTAGAATTGACGT
>Frequency_2_QualityScore_FFHHGGHJJJIIIJIJJIEIIIGGIIIIIIJJIIIJJJIIJIIHEFEDEEDDDDCBBDDCDCDDCDDCDBCDCCAACCC@ABDDDEDDCDDDCD_Mismatch_0_Sense_+_Library_PoolT
TCCCAACTTCGTCGACGAAGAAGAAGAGATGGCCACTGGCGTCGTGGAAGCCGCCAAATCCCCCGCCGCTCCTCAAGGCGTAGCTAGAATTGAC
>Frequency_2_QualityScore_FFHGHGHHIIIIIJIIIJIIIJJJAGGIJJIIIIGHGGFFEDACDCCDDCDDA?ACC3=A5AAC?CCBCCCDCCACDD>ACDDD=ABACCCCBA_Mismatch_0_Sense_+_Library_PoolT
CCAGGAGCGACGGCCTGCATCGGGTCACCTGGGGCTTCCGAGAAAATCAGGGCACGGTGGTAAGTACACATGGGAGGGACCCCGTGGAGAGGAG
>Frequency_2_QualityScore_FFHHHHHIJJJJJJJJIJJJJHIJHIIIIIJIIJJIJJJJJJJJIIIJJIHIIIII_Mismatch_0_Sense_+_Library_PoolT
GATTCACAAATGCCCCTTTTTATTGTCTATACAATATTATATACCTTTCAAATGTA
>Frequency_2_QualityScore_FFHHGGHIIIIGIJJJJIIIJJIJIJJGGIIIJIJHIIEIIJIIJJIGIHIIIIJIIIGIIIJIIJGGHHEGFFFFFDEDEDDDDCEECEEEDE_Mismatch_0_Sense_+_Library_PoolT
TGAGTCTTATGTTTTTCACTGCTTGGGTAGAAATGTTGAAGCCCTCGAGCTGTTTGTATTTGATTCACAAATGCCCCTTTTTATTGTCTATACA
>Frequency_1_QualityScore_BDFFHAFHHFGAACFHGGHIBDAHGEG8?BB99C@HHGB9?:88F?D?0\<BGGH;8=FHEEC>CA:C=?CE;@CDDBAC@CBA@;-555>5:@_Mismatch_0_Sense_+_Library_PoolC
TGAGTCTTATGTTTTTCACTGCTTGGGTAGAAATGTTGAAGCCCTCGAGCTGTTTGTATTTGATTCACAAATGCCCCTTTTTATTGTCTATACA
>Frequency_2_QualityScore_EEFGGHHEEHGGIGIIIHIIIIIIAGCGGCGGAGHGG@GEDEEEE@DCCACDB=@@CDBCDCBCAC?CA?ACACCCCCBC@AAA??ACBCBCCA_Mismatch_0_Sense_+_Library_PoolT
CGAAGAAGAAGAGATGGCCACTGGCGTCGTGGAAGCCGCCAAATCCCCCGCCGCTCCTCAAGGCGTAGCTAGAATTGACGTTAACCTTCCCCAC
>Frequency_2_QualityScore_??AEDCB=<AEA/?=7?CGG>AEA?EB97AA?43=A:7A@EEECFEHGDBE7???8@CF5=;A5;95=5:9???BC@97=?A?ADA@CCA3=AC_Mismatch_0_Sense_+_Library_PoolT
TCACTGCTTGGGTAGAAATGTTGAAGCCCTCGAGCTGTTTGTATTTGATTCACAAATGCCCCTTTTTATTGTCTATACAATATTATATACCTTT
>Frequency_2_QualityScore_FFHHGHHIJJJJJJIJJJJJJJJJJJJJJJHIJJJJJJIFIJIJJJIIIIIIGGGGFFEGEEEEECDEEEEEEEDEDDDEDDCCDDDEEE_Mismatch_0_Sense_+_Library_PoolT
GAGTTAGCCTCCTCAGGCGGCTTAAATCTGTTTTCCATAATTATTTCTGTAGTGCTAGTTTGTGGTTTCTGTAATAGCATGGATCTGTAA
>Frequency_2_QualityScore_EFGGHHHIIHIIIJIGGGIIJIIJJHIIJJIIJGHIIJIIIIIGIIIHIGEGIIIJ@BGGEEEEEFFEEEDDEECCCCDEEEDCACCBCCDD=B_Mismatch_0_Sense_+_Library_PoolT
TCCTCAGGCGGCTTAAATCTGTTTTCCATAATTATTTCTGTAGTGCTAGTTTGTGGTTTCTGTAATAGCATGGATCTGTAAAGAAATAAGGGAT
>Frequency_1_QualityScore_EFBHFBHI@EGBHIGGEGCHGIIIIBFGGHHIIIIIII>B8BHBFHE;F=CGH=CAEHGHFF@AB??(>C@CECCC@@CA>B::9<CCC>>BDC_Mismatch_0_Sense_+_Library_PoolC
TCCTCAGGCGGCTTAAATCTGTTTTCCATAATTATTTCTGTAGTGCTAGTTTGTGGTTTCTGTAATAGCATGGATCTGTAAAGAAATAAGGGAT
>Frequency_2_QualityScore_EDHHHGGJGHIIIJHIIIIHIIHIIAGIGIJJJJIGIGIHGIIIHIIIJGIIJIGGHEEGGCB=CEECDBAACCCC???BA6?ADCCCCCDCCC_Mismatch_0_Sense_+_Library_PoolT
CCTCAGAGTTAGCCTCCTCAGGCGGCTTAAATCTGTTTTCCATAATTATTTCTGTAGTGCTAGTTTGTGGTTTCTGTAATAGCATGGATCTGTA
>Frequency_2_QualityScore_FFHHHHHIIJIJIIJJJJJJJJJJJJIJJGIIIIJJJJIJJJJJJJJJJIJJJJIJJJJJJJJIIIHHGFGGFFFFEEDDEEDDDDDDEEDEED_Mismatch_0_Sense_+_Library_PoolT
CATGAGTCTTATGTTTTTCACTGCTTGGGTAGAAATGTTGAAGCCCTCGAGCTGTTTGTATTTGATTCACAAATGCCCCTTTTTATTGTCTATA
>Frequency_2_QualityScore_FEHHGHGIJIIJIJIHHJJJIJIGIEGIIJIIHIJJJJHIJJIJIIIIDGIGIIIIIIIHIIIIIIJIHHHFFBEEECDEEEEDDDECCCCCCC_Mismatch_0_Sense_+_Library_PoolT
GTAAAGAAATAAGGGATTTCATGAGTCTTATGTTTTTCACTGCTTGGGTAGAAATGTTGAAGCCCTCGAGCTGTTTGTATTTGATTCACAAATG
>Frequency_2_QualityScore_FEHHHHHJIHIIIJJIIJIIIJJJFGIIIIIJIIJIGIIIJJJIIIJJJIJIIIIIHGIIJIJJJHIEGGHHG_Mismatch_0_Sense_+_Library_PoolT
AAGCCCTCGAGCTGTTTGTATTTGATTCACAAATGCCCCTTTTTATTGTCTATACAATATTATATACCTTTCA
>Frequency_2_QualityScore_EEFFFFHIIIHIIIIIGGGIGIIIIGIFEICHFIGEGGGGHCEGFEEFEEDEFEEEEEECDEDCCCEABCDCC??B@?ACCC???DECBCCCAC_Mismatch_0_Sense_+_Library_PoolT
CCGGAACCTCAGAGTTAGCCTCCTCAGGCGGCTTAAATCTGTTTTCCATAATTATTTCTGTAGTGCTAGTTTGTGGTTTCTGTAATAGCATGGA
>Frequency_1_QualityScore_FFGHHHHJJJJJJJJJJIJJJJJJJGHIJIGGGJJJIJJJJJJFIFHHGHCEFFFBEFF@CEC@CCDACDC;@ACBA89ACDDEED@(:>CCD@_Mismatch_0_Sense_+_Library_PoolC
CCGGAACCTCAGAGTTAGCCTCCTCAGGCGGCTTAAATCTGTTTTCCATAATTATTTCTGTAGTGCTAGTTTGTGGTTTCTGTAATAGCATGGA
>Frequency_2_QualityScore_FFHHHHGJIJJJJJJIFIIIJJHIJJIIIIJFHHHGHFFFFFEEDEDCCDDDACDCCCACDDCDDDCDDCCDCDDACDDDDDDDDCDCCBBABC_Mismatch_0_Sense_+_Library_PoolT
GACGAGCGCGATCCCAACTTCGTCGACGAAGAAGAAGAGATGGCCACTGGCGTCGTGGAAGCCGCCAAATCCCCCGCCGCTCCTCAAGGCGTAG
>Frequency_1_QualityScore_FFHHHHGJJJJJJJJJGIIIIJHHHIJJIJJHHHHFFFFEECEEEDDDCDDD?BDBBBD:ABDDDDDBDDDDDDDBDDBDBDDCD@CCDDD@DB_Mismatch_0_Sense_+_Library_PoolC
GACGAGCGCGATCCCAACTTCGTCGACGAAGAAGAAGAGATGGCCACTGGCGTCGTGGAAGCCGCCAAATCCCCCGCCGCTCCTCAAGGCGTAG
>Frequency_2_QualityScore_FFHHGHHJJJJJJIIIJIJIIJJJJIJJJJIIJJJIJIJJJJJJIIIFDDDDDDEDDEEDDDDDEECCDDDEEEEEDEECEDDECDADCDBCC@_Mismatch_0_Sense_+_Library_PoolT
ACCGTCATGAGGCAGAGCCGGAACCTCAGAGTTAGCCTCCTCAGGCGGCTTAAATCTGTTTTCCATAATTATTTCTGTAGTGCTAGTTTGTGGT
>Frequency_1_QualityScore_FFHHDHHJJJJJJIJIJJJJJIIIJJJJJHJGIIJJJIJJJJHIJJJHFDDDDCEDDDCDDDDDEECCDDDEEEEEDDCCDDDECD>CDDBDDA_Mismatch_0_Sense_+_Library_PoolC
ACCGTCATGAGGCAGAGCCGGAACCTCAGAGTTAGCCTCCTCAGGCGGCTTAAATCTGTTTTCCATAATTATTTCTGTAGTGCTAGTTTGTGGT
>Frequency_2_QualityScore_FFHGHHHIJIIIJIJJJJJJIIIGHIIIJIGEIIIIIJIGIIIGIGEGIGGIIEEGEGFFAGEIIIGGGEEBCCBCEEEEEEDDFCD_Mismatch_0_Sense_+_Library_PoolT
AAAGAAATAAGGGATTTCATGAGTCTTATGTTTTTCACTGCTTGGGTAGAAATGTTGAAGCCCTCGAGCTGTTTGTATTTGATTCAC
>Frequency_2_QualityScore_FFHHHHHIJJIIIJGIIHIIIIGGH@EGGGGGGGGFFEDDDDDDCDDCDDDDDDDECDDDDDDDDCDCDDCCCDD@ACBCDABDDDCCCBCCCD_Mismatch_0_Sense_+_Library_PoolT
GGCCACTGGCGTCGTGGAAGCCGCCAAATCCCCCGCCGCTCCTCAAGGCGTAGCTAGAATTGACGTTAACCTTCCCCACCGTCATGAGGCAGAG
>Frequency_2_QualityScore_FFGHHGGHIIIIIGIIIECGGGIGFHIIIIGIIGGHGFECFEDEECEDACCCDD@CD;?B=BCAB9=A<@?C;BBACBCDDDCCCBC:=ACA?;_Mismatch_0_Sense_+_Library_PoolT
TAGACGAGCGCGATCCCAACTTCGTCGACGAAGAAGAAGAGATGGCCACTGGCGTCGTGGAAGCCGCCAAATCCCCCGCCGCTCCTCAAGGCGT
>Frequency_2_QualityScore_FFHGHHHHHIJJGIIJJJIJJJIIIJIIJIIIIJJJJIHIIIJHIIIIIIHGGFBCDDDDDDCDCCDCDCCCDDDDDDDDDDDDDCCCDCDECC_Mismatch_0_Sense_+_Library_PoolT
CAAGGCGTAGCTAGAATTGACGTTAACCTTCCCCACCGTCATGAGGCAGAGCCGGAACCTCAGAGTTAGCCTCCTCAGGCGGCTTAAATCTGTT
>Frequency_2_QualityScore_EEHHGGHIGIIJIIJIJIJJIIIIIIJGIIHIHIJIIJIGEACGIIGIFGFIGCIGGFGGFEEEEFEDD?CCCBCDDDEDEDCDDCCCCCDDCC_Mismatch_0_Sense_+_Library_PoolT
CCTCAGGCGGCTTAAATCTGTTTTCCATAATTATTTCTGTAGTGCTAGTTTGTGGTTTCTGTAATAGCATGGATCTGTAAAGAAATAAGGGATT
>Frequency_2_QualityScore_FFHGHHFIIIJJJIJJIIJJJJJHIJIJJIJJJJJJJJJJJIJJJIIHIIJIIJIIJJJIIIIHGGGGGEFEEEEEEFEEEEEECDDDDDCDCD_Mismatch_0_Sense_+_Library_PoolT
CTTGGGTAGAAATGTTGAAGCCCTCGAGCTGTTTGTATTTGATTCACAAATGCCCCTTTTTATTGTCTATACAATATTATATACCTTTCAAATG
>Frequency_2_QualityScore_FFHHEHGJJHIIGIIJIIIJIJJJIJJJIIIIIHGIIJIJJIHIIIIJGIIIIJIJIIHIJIJIIIGIHHGGGGGEFBE_Mismatch_0_Sense_+_Library_PoolT
AAGCCCTCGAGCTGTTTGTATTTGATTCACAAATGCCCCTTTTTATTGTCTATACAATATTATATACCTTTCAAATGTA
>Frequency_2_QualityScore_FFHHHHHJJJJJJJJJJJJIJJJIIJJJIJJJJIJJJJJJJIIIHHGGFGEGEEEEEEDEEEEDDDDCC<CCDEDDECCDDDDEEDDDECEEEE_Mismatch_0_Sense_+_Library_PoolT
ATTGACGTTAACCTTCCCCACCGTCATGAGGCAGAGCCGGAACCTCAGAGTTAGCCTCCTCAGGCGGCTTAAATCTGTTTTCCATAATTATTTC
>Frequency_2_QualityScore_FFHHHHHJJIJIIIIJJIJJJJJIJJIIIIIIJJJJJIHIIIIIHGGEGGGGGEGECADCDBEEEECDEDCDDCCACDDEEDEECCCA?CCC?C_Mismatch_0_Sense_+_Library_PoolT
GAACCTCAGAGTTAGCCTCCTCAGGCGGCTTAAATCTGTTTTCCATAATTATTTCTGTAGTGCTAGTTTGTGGTTTCTGTAATAGCATGGATCT
>Frequency_2_QualityScore_EDHGHGHIIIIIIIIJHIIGIGGGIGGIIIIFGGIGHIGHIGIIHIIIHIIIIIIIIIIIIIIIICGIIGGGGHHFEGGHGGGFEEEEEEEADE_Mismatch_0_Sense_+_Library_PoolT
CTGTTTTCCATAATTATTTCTGTAGTGCTAGTTTGTGGTTTCTGTAATAGCATGGATCTGTAAAGAAATAAGGGATTTCATGAGTCTTATGTTT
>Frequency_2_QualityScore_FFHHHFHIIIJIJJJIJJHIIJGIIJJJJJJJJJIJJJJJJIIJIJJJJJJIIIJJJJFHIJJJIIJJJIIIIHHGGEDFEFEEEDEDECCDDD_Mismatch_0_Sense_+_Library_PoolT
TGTGGTTTCTGTAATAGCATGGATCTGTAAAGAAATAAGGGATTTCATGAGTCTTATGTTTTTCACTGCTTGGGTAGAAATGTTGAAGCCCTCG
>Frequency_2_QualityScore_FFGGHHHJIJJHHIIHIHIIHGGIGIIIJIGIIJIIIIIIIGIIIIIJGGGCGHHIIHIIGGIIIIIIIGGGIIIIHGHHGGFEFEEEEEECCA_Mismatch_0_Sense_+_Library_PoolT
TATTTCTGTAGTGCTAGTTTGTGGTTTCTGTAATAGCATGGATCTGTAAAGAAATAAGGGATTTCATGAGTCTTATGTTTTTCACTGCTTGGGT
>Frequency_1_QualityScore_FFHHGHHIHIJFGHJHIHIJJHIIGHIJJJIJJIJJJIJIJIJJJIIIIJJHHIJJGGHJICHGIJJIGHHHGIJJHCHFHHFFFFFFEDEDD=_Mismatch_0_Sense_+_Library_PoolC
TATTTCTGTAGTGCTAGTTTGTGGTTTCTGTAATAGCATGGATCTGTAAAGAAATAAGGGATTTCATGAGTCTTATGTTTTTCACTGCTTGGGT
>Frequency_2_QualityScore_FFHHHHHJJJIJJIJIIJJJJIJIIJIIJIJJJJJIJIIJJIJIJIJJHGHHGCCDDCDDEDDEDDDDDBDDDCDEEEEEEEDEDDDCDECDBD_Mismatch_0_Sense_+_Library_PoolT
TTCCCCACCGTCATGAGGCAGAGCCGGAACCTCAGAGTTAGCCTCCTCAGGCGGCTTAAATCTGTTTTCCATAATTATTTCTGTAGTGCTAGTT
>Frequency_2_QualityScore_FFHGHGHGHIIIJIIJJJIJIIIJHJIHIIJJIICHIIIJJJIGHIJIJJJIJHHHHGHHGFBEEFBDCCABDDDCDEEECDDDCDDCDDDEEE_Mismatch_0_Sense_+_Library_PoolT
CTCAGAGTTAGCCTCCTCAGGCGGCTTAAATCTGTTTTCCATAATTATTTCTGTAGTGCTAGTTTGTGGTTTCTGTAATAGCATGGATCTGTAA
>Frequency_2_QualityScore_FFGFHHHIJIHIIJHIIIIJIJJJJJIJJIGGEEEEDECEDDCDDDDECDDDDDDDDDACDDDDDCDDDDCDDDCBDCCCCDDCDDDDCD?BCD_Mismatch_0_Sense_+_Library_PoolT
GCGTCGTGGAAGCCGCCAAATCCCCCGCCGCTCCTCAAGGCGTAGCTAGAATTGACGTTAACCTTCCCCACCGTCATGAGGCAGAGCCGGAACC
>Frequency_2_QualityScore_CDHCCGFIIEGEGGGHHA:CE8AB?G?EADDEECHEAFCAAC?ACBA?A?@=ACABAA?=B?ACCACBABB=7;A;<A??C?A?ACCC==C=?;_Mismatch_0_Sense_+_Library_PoolT
AAGAGATGGCCACTGGCGTCGTGGAAGCCGCCAAATCCCCCGCCGCTCCTCAAGGCGTAGCTAGAATTGACGTTAACCTTCCCCACCGTCATGA
>Frequency_2_QualityScore_FFGHHHHJGIHIIGIJGIIIJIHIIIJJIJJJJIHHEDDDDDDCCDDDDBCDDDEDDDDDCDCCBBDDCBCCCDDDDDCDCCACCCCDDDDDCC_Mismatch_0_Sense_+_Library_PoolT
GCCACTGGCGTCGTGGAAGCCGCCAAATCCCCCGCCGCTCCTCAAGGCGTAGCTAGAATTGACGTTAACCTTCCCCACCGTCATGAGGCAGAGC
>Frequency_2_QualityScore_EEHGCGEGGIIIEGEEHCHHCCCC>FADCGHCHGAGBFGICEG9EEEHACACACEGCEAGEGGFIGA=ECFGACBEDEACDA@CBEEECECCCC_Mismatch_0_Sense_+_Library_PoolT
TCTTATGTTTTTCACTGCTTGGGTAGAAATGTTGAAGCCCTCGAGCTGTTTGTATTTGATTCACAAATGCCCCTTTTTATTGTCTATACAATAT
>Frequency_2_QualityScore_FEHGHHHFGHIIJIJIJJIIGIIAEGFDHIIIHGFGIGHIIIIFGIIIEGIGIIIJJJBFGHCFFGGEFCCEADDEEDDEEDEEDEEDCCCCCC_Mismatch_0_Sense_+_Library_PoolC
TCTTATGTTTTTCACTGCTTGGGTAGAAATGTTGAAGCCCTCGAGCTGTTTGTATTTGATTCACAAATGCCCCTTTTTATTGTCTATACAATAT
>Frequency_2_QualityScore_FFHHHHHJJJJJIJJJJJJIJJIJJJJJIIJJJJJJJHIJIJJJJJJIHIIHIIGHGHGGGFFCDDEEEEEEEECDDEDDDDDDDEEEEDBCDD_Mismatch_0_Sense_+_Library_PoolT
GTTAGCCTCCTCAGGCGGCTTAAATCTGTTTTCCATAATTATTTCTGTAGTGCTAGTTTGTGGTTTCTGTAATAGCATGGATCTGTAAAGAAAT
>Frequency_1_QualityScore_FDFBFDHIIGIIHI;FFDBHHFGFHIEGHIIIIIGIGCBFGIIIIIIGGG@EHGIIAHCEHHD7?AECC6@;>CDCCDCDDDDDDCDEEDCD?C_Mismatch_0_Sense_+_Library_PoolC
GTTAGCCTCCTCAGGCGGCTTAAATCTGTTTTCCATAATTATTTCTGTAGTGCTAGTTTGTGGTTTCTGTAATAGCATGGATCTGTAAAGAAAT
>Frequency_2_QualityScore_FFHHHHGIIJIIIIIIHIJGIIIIIHIIIIIIJJJIIJJIJJJIIJIJIJIIJJIGIIJJHJJIJGIIJIIIGIIHHGGHFFFFFFDC?CB_Mismatch_0_Sense_+_Library_PoolT
CTGTAGTGCTAGTTTGTGGTTTCTGTAATAGCATGGATCTGTAAAGAAATAAGGGATTTCATGAGTCTTATGTTTTTCACTGCTTGGGTAG
>Frequency_2_QualityScore_FFHHHHHIJIIJJJJJJIJIJIJIJIIIIJIIJJIIIIIJJJIIJIIIHIIIGIEHHHHHGDEDDEDCECDCCCCDDDCCDDDEEDCCAA_Mismatch_0_Sense_+_Library_PoolT
TAGCCTCCTCAGGCGGCTTAAATCTGTTTTCCATAATTATTTCTGTAGTGCTAGTTTGTGGTTTCTGTAATAGCATGGATCTGTAAAGAA
>Frequency_1_QualityScore_FFHHHHHIIJJGIIIIIIJJIJJJJJJJJJJJJJJIJJJJJIJJJIIJHIJJIJIIHHEHFDDFFEECDCDFEDDEDDCCDDDEEEDCDD_Mismatch_0_Sense_+_Library_PoolC
TAGCCTCCTCAGGCGGCTTAAATCTGTTTTCCATAATTATTTCTGTAGTGCTAGTTTGTGGTTTCTGTAATAGCATGGATCTGTAAAGAA
>Frequency_2_QualityScore_FFHHHHGJIIIJJJJIJIJJJJJJJJJJJIJIIJJIIJJIJJJJJJJIIJJHJIIIIIJIIGIIIIHHHGFGGFFFFFEEDDEDDDDCDDDEDE_Mismatch_0_Sense_+_Library_PoolT
TTCATGAGTCTTATGTTTTTCACTGCTTGGGTAGAAATGTTGAAGCCCTCGAGCTGTTTGTATTTGATTCACAAATGCCCCTTTTTATTGTCTA
>Frequency_2_QualityScore_FFHHHGGIJIJJJIJJHIJJJIJJIIIIIJIJJIJJJJJIIJJJJJJJIIIIHHIIJJJJFIIJIJJIGHGEFFFEEEEEEEFEDDDEDCCCCC_Mismatch_0_Sense_+_Library_PoolT
TGTAAAGAAATAAGGGATTTCATGAGTCTTATGTTTTTCACTGCTTGGGTAGAAATGTTGAAGCCCTCGAGCTGTTTGTATTTGATTCACAAAT
>Frequency_2_QualityScore_FFHHHHGJJJJJJIJJJJJJJJJJIJJIJJJJJJIIIJIHHHHHHGFFFFFEEEEEEEEEDCEDDCDEDBCDEDCDDCBCDDDDEEDEDDDEDD_Mismatch_0_Sense_+_Library_PoolT
GCCGGAACCTCAGAGTTAGCCTCCTCAGGCGGCTTAAATCTGTTTTCCATAATTATTTCTGTAGTGCTAGTTTGTGGTTTCTGTAATAGCATGG
>Frequency_2_QualityScore_FDFHHHGIIJIIIIIIHGIIGEHIIJJIJIJJJIJIIIJIJIJIGIIJJIIIIIGEHHIIGIEIDIGEE?CEHGGGGEEEFFEEEEE_Mismatch_0_Sense_+_Library_PoolT
CCTCGAGCTGTTTGTATTTGATTCACAAATGCCCCTTTTTATTGTCTATACAATATTATATACCTTTCAAATGTATCTTTATTTCTA
>Frequency_2_QualityScore_EFGHHGGIIIIIIGIIIHIIIIIIIIIEIIGIGIIGCGGICGIGIIIGEHDFHHGIIIGGHIHGGACFHCACEGIIGIGGHEFGEFFADDEDDE_Mismatch_0_Sense_+_Library_PoolT
TAAATCTGTTTTCCATAATTATTTCTGTAGTGCTAGTTTGTGGTTTCTGTAATAGCATGGATCTGTAAAGAAATAAGGGATTTCATGAGTCTTA
>Frequency_2_QualityScore_FFHHHHHIIJJIJJIIIJJJJJJJJJJIJJJHIIJJJJJJIIIIIIGIGHFFFEEEEEBCEDEEEDDDDCCCCDDBDDDDDEDDEDDDCCDEEC_Mismatch_0_Sense_+_Library_PoolT
TAGCTAGAATTGACGTTAACCTTCCCCACCGTCATGAGGCAGAGCCGGAACCTCAGAGTTAGCCTCCTCAGGCGGCTTAAATCTGTTTTCCATA
>Frequency_2_QualityScore_FFGGHHHIJJIJJJGIHGIIJIHHIIIHIIHIJIIIIGGGFGFFFFFEEEDDDCBCBCCCCDDDDDCCD@CDDDDDCCDD?CCDBCC@CDDCCA_Mismatch_0_Sense_+_Library_PoolT
TCCCCCGCCGCTCCTCAAGGCGTAGCTAGAATTGACGTTAACCTTCCCCACCGTCATGAGGCAGAGCCGGAACCTCAGAGTTAGCCTCCTCAGG
>Frequency_2_QualityScore_FFGHHHHIJJJJGIIIHIIGGIIJIIGICGIIHHHHFEIIJGIIJIGGIGGFEEEEDECADEDDDCDDA?BCCCCDDBDDCCDCCECCCCBCEE_Mismatch_0_Sense_+_Library_PoolT
GTAGCTAGAATTGACGTTAACCTTCCCCACCGTCATGAGGCAGAGCCGGAACCTCAGAGTTAGCCTCCTCAGGCGGCTTAAATCTGTTTTCCAT
>Frequency_2_QualityScore_FFFFGGGIIIIGGGGGGHIGCGHFFEGIIIHIIGEGAHFIGHCGIHIIGGIFIIIEIECEGEGGGFGEGEEDGCEECAEFDCBCAAC?A_Mismatch_0_Sense_+_Library_PoolT
AGAAATGTTGAAGCCCTCGAGCTGTTTGTATTTGATTCACAAATGCCCCTTTTTATTGTCTATACAATATTATATACCTTTCAAATGTA
>Frequency_2_QualityScore_E7ECGEGHHEG?EGAAACCEC>ABDDEFAFCECGGGHGHAGDFGIEDEEE=CE<>EGEFCB?CFEGGGDAEEEEEEEEB<=ACCCCCCA?A_Mismatch_0_Sense_+_Library_PoolT
GTAGAAATGTTGAAGCCCTCGAGCTGTTTGTATTTGATTCACAAATGCCCCTTTTTATTGTCTATACAATATTATATACCTTTCAAATGTA
>Frequency_2_QualityScore_FFHHHHHIJJJJJJIJIJHIIIIIIJIJJJJJIIIIIIIJFIGHIHIIIHIGHHHHHGGGFGGGFFDFFCCEEEFECEEEEEDCDBDCDDEECD_Mismatch_0_Sense_+_Library_PoolT
GCGGCTTAAATCTGTTTTCCATAATTATTTCTGTAGTGCTAGTTTGTGGTTTCTGTAATAGCATGGATCTGTAAAGAAATAAGGGATTTCATGA
>Frequency_2_QualityScore_FFHHHGGHIIJIIIIEGIIJGHJHIJHJJJJJJIIHGHIIHIEHIIGHIEGIIJJIIIIIJIIJIHEEHEHFFFFFACEEEDEEBBCDDCEEDC_Mismatch_0_Sense_+_Library_PoolC
GCGGCTTAAATCTGTTTTCCATAATTATTTCTGTAGTGCTAGTTTGTGGTTTCTGTAATAGCATGGATCTGTAAAGAAATAAGGGATTTCATGA
>Frequency_2_QualityScore_FFHHHHHJJGIDIIJIJJIIJJJJIIIJJJJJJJGIIFGIIIIIIHIIIIJJJJJJHJIIIIIIGHHGGGGFFEEEEEEEEECCDDDDDCCDDE_Mismatch_0_Sense_+_Library_PoolT
GATTTCATGAGTCTTATGTTTTTCACTGCTTGGGTAGAAATGTTGAAGCCCTCGAGCTGTTTGTATTTGATTCACAAATGCCCCTTTTTATTGT
>Frequency_2_QualityScore_FFHHHHHIJJJJJJJHIIIFIIHIIJJIHIJJJJJJJJHIIGIIIJIIJFHIJHIIJJHIIIHHHHGGFDFFFEEEECDEDDDDDCCDCDDDCD_Mismatch_0_Sense_+_Library_PoolT
AAGGGATTTCATGAGTCTTATGTTTTTCACTGCTTGGGTAGAAATGTTGAAGCCCTCGAGCTGTTTGTATTTGATTCACAAATGCCCCTTTTTA
>Frequency_1_QualityScore_FFHHHFHIJJJJJJJIJJJJJJIJJJJHIJJJJJJJJGBGHGIJJJJJJJJJJJJJJJEIJHHHHHHFFEFFFFCEEEDEEDDDDDDBDDDDDB_Mismatch_0_Sense_+_Library_PoolC
AAGGGATTTCATGAGTCTTATGTTTTTCACTGCTTGGGTAGAAATGTTGAAGCCCTCGAGCTGTTTGTATTTGATTCACAAATGCCCCTTTTTA
>Frequency_2_QualityScore_FFHHHHHJIGIIJJJIIJIIJJJIJEIIIIJJIIHIIJJHIJJJIIJJIIIJIIHIIIJIIJHIHIHGGEGEDEEEDECCCDCDEEDEEFDECD_Mismatch_0_Sense_+_Library_PoolT
AGTCTTATGTTTTTCACTGCTTGGGTAGAAATGTTGAAGCCCTCGAGCTGTTTGTATTTGATTCACAAATGCCCCTTTTTATTGTCTATACAAT
>Frequency_2_QualityScore_FFGHHHHJJIIIJJJJJJJJJJJJJEHIIIIJJJJJJJJJJJJJJHIIIJJJJJIIJJJIJJIIJJIHGEGGFFFEEEEECDDDEEDDEECEDD_Mismatch_0_Sense_+_Library_PoolC
AGTCTTATGTTTTTCACTGCTTGGGTAGAAATGTTGAAGCCCTCGAGCTGTTTGTATTTGATTCACAAATGCCCCTTTTTATTGTCTATACAAT
>Frequency_2_QualityScore_FFGHHHGIJIJIJJJJJIIIIJICHGGGGEEEDCDDCCDDDCDDDDDDDDDDDDCDDCCDDCCDDCACCAC@CCDDDADDADD?CCBA;@D@CD_Mismatch_0_Sense_+_Library_PoolT
GGAGGATGATTTCCCCGCGGCCGTAGACGAGCGCGATCCCAACTTCGTCGACGAAGAAGAAGAGATGGCCACTGGCGTCGTGGAAGCCGCCAAA
>Frequency_2_QualityScore_EFEEGFGFIHIIIIJFGIDGIIIIGIIIIIIJJJJIIIIJIIIJIGHIIIIIGIHGIIIIIIJIEGIJIGGCGGIGGGHGGFCEEEDCDBCACD_Mismatch_0_Sense_+_Library_PoolT
TGTAGTGCTAGTTTGTGGTTTCTGTAATAGCATGGATCTGTAAAGAAATAAGGGATTTCATGAGTCTTATGTTTTTCACTGCTTGGGTAGAAAT
>Frequency_2_QualityScore_FFHHHHHIJJJJJJJIJIIIJIIJIJJJJJJJJJJJJJIJGIIIIJIIIIIIIJJIJJJIJJJIHGHGGFEFFFFEEDFCDCDDDDDCDCCDDD_Mismatch_0_Sense_+_Library_PoolT
ATAAGGGATTTCATGAGTCTTATGTTTTTCACTGCTTGGGTAGAAATGTTGAAGCCCTCGAGCTGTTTGTATTTGATTCACAAATGCCCCTTTT
>Frequency_2_QualityScore_FEHHHHHJJJJJJJJJIJJJGIIJIIIJGIGIIJIJIHIJJJJIIJJJJIJJJGIIGHIIIIIIFHHGGEEEEDDDDDCDDDDEEEEFEDDEDC_Mismatch_0_Sense_+_Library_PoolT
GATCTGTAAAGAAATAAGGGATTTCATGAGTCTTATGTTTTTCACTGCTTGGGTAGAAATGTTGAAGCCCTCGAGCTGTTTGTATTTGATTCAC
>Frequency_2_QualityScore_FFHHHGHIJJIIJJIJJJIJIJJJJJIJJJJJIIIIIIJJJJIIJJJHFDDDDCDEDDEEDDDDDEECDCDDEEEEEDEEDECDECDAEEDDDD_Mismatch_0_Sense_+_Library_PoolT
CACCGTCATGAGGCAGAGCCGGAACCTCAGAGTTAGCCTCCTCAGGCGGCTTAAATCTGTTTTCCATAATTATTTCTGTAGTGCTAGTTTGTGG
>Frequency_1_QualityScore_DB?FHFDIGDHHDIFHE?FGAHGGIBFGHE3D9BCBC@C96CHEGBGGD?@B@CC>CCD;ACCCCAD@::@>@>AACA@3>CCCECC(4@C8??_Mismatch_0_Sense_+_Library_PoolC
CACCGTCATGAGGCAGAGCCGGAACCTCAGAGTTAGCCTCCTCAGGCGGCTTAAATCTGTTTTCCATAATTATTTCTGTAGTGCTAGTTTGTGG
>Frequency_2_QualityScore_EEHEFGEDHDGIIGEHEHGGBEEIGCFCGIIHHDHIICCHIIIIHIGCCCC?BCCCDCCEDCCCCCEECBCCCE?ACCBACC?ACCCC?CCBAC_Mismatch_0_Sense_+_Library_PoolT
CCACCGTCATGAGGCAGAGCCGGAACCTCAGAGTTAGCCTCCTCAGGCGGCTTAAATCTGTTTTCCATAATTATTTCTGTAGTGCTAGTTTGTG
>Frequency_2_QualityScore_FFHHGHGIGGIGIIIJIIIJJIJJIJIJFHIJHIJJIIFDHIIIIIIGGIIGIIIGIIIIIJJIIIIJIIIJIHHHHHDEEECBCEEDBCDCDC_Mismatch_0_Sense_+_Library_PoolT
CTAGTTTGTGGTTTCTGTAATAGCATGGATCTGTAAAGAAATAAGGGATTTCATGAGTCTTATGTTTTTCACTGCTTGGGTAGAAATGTTGAAG
>Frequency_2_QualityScore_FFHGGHFIJJEGHEHIIIIIIIIIIIIIJIHGIIJIIJIJIJJJJIIJIIIIIIIIJIIGIIIJJIGGIEHIGHGHHGGGFFCECCDCDDEEDD_Mismatch_0_Sense_+_Library_PoolT
TGCTAGTTTGTGGTTTCTGTAATAGCATGGATCTGTAAAGAAATAAGGGATTTCATGAGTCTTATGTTTTTCACTGCTTGGGTAGAAATGTTGA
>Frequency_1_QualityScore_EDHHHHHIIJFHIHIJIIGAFHIGGEIIGIJIJJJGJGIIBHIJJJIHHDFHIIJGIIJHIJJGIJFGIHIIJJHGGHGHEFFFDCCEEE@CCC_Mismatch_0_Sense_+_Library_PoolC
TGCTAGTTTGTGGTTTCTGTAATAGCATGGATCTGTAAAGAAATAAGGGATTTCATGAGTCTTATGTTTTTCACTGCTTGGGTAGAAATGTTGA
>Frequency_2_QualityScore_FFHHHHHJJJJJJIIJJJJJJIJIJIJJJJJJIJJIIIJIJHIIJGIIBGGIJJIIIIIHIHHHGGGGGGGGGGEFEEEEEEEECEDBCEEDCD_Mismatch_0_Sense_+_Library_PoolT
CGGCTTAAATCTGTTTTCCATAATTATTTCTGTAGTGCTAGTTTGTGGTTTCTGTAATAGCATGGATCTGTAAAGAAATAAGGGATTTCATGAG
>Frequency_2_QualityScore_FFHHHHHJJJIIJIJJJIJJIIIIGGEHGGGGGEEEEEEEEDEEDDDCDDDDDCDDDDDDDDDDDCDDDADDDDDDDDDDD;BCDDCBBDDEDC_Mismatch_0_Sense_+_Library_PoolT
GCGCGATCCCAACTTCGTCGACGAAGAAGAAGAGATGGCCACTGGCGTCGTGGAAGCCGCCAAATCCCCCGCCGCTCCTCAAGGCGTAGCTAGA
>Frequency_1_QualityScore_FFHHHGHJJJIIJJJJJIJJGJIHIJGGIIJJJJHHHHHFFFFFEDDDDDBDDBDDDDDDDDBCDCDDDBDDDDDDDDDC@CDDDD@DDDDCDC_Mismatch_0_Sense_+_Library_PoolC
GCGCGATCCCAACTTCGTCGACGAAGAAGAAGAGATGGCCACTGGCGTCGTGGAAGCCGCCAAATCCCCCGCCGCTCCTCAAGGCGTAGCTAGA
>Frequency_2_QualityScore_ECGGGHHIIIIIIIIIIGIIIIIIHIIIIIIIGHIFIIIGGFGGGGEECEDECEECCCDCDDDDDBCDDACDDCDADDDCDDDDDCCCDDDDBA_Mismatch_0_Sense_+_Library_PoolT
CGCCGCTCCTCAAGGCGTAGCTAGAATTGACGTTAACCTTCCCCACCGTCATGAGGCAGAGCCGGAACCTCAGAGTTAGCCTCCTCAGGCGGCT
>Frequency_2_QualityScore_FFHHHHHJJJJIJIJJJJIIJIIIIIJJJJJJJJJJJJJIJHGFFFEEEEEEEEDDDEEDDDEEEEEEEDDEDDDDECCACDDCDDBCDDDCDE_Mismatch_0_Sense_+_Library_PoolT
TGAGGCAGAGCCGGAACCTCAGAGTTAGCCTCCTCAGGCGGCTTAAATCTGTTTTCCATAATTATTTCTGTAGTGCTAGTTTGTGGTTTCTGTA
>Frequency_2_QualityScore_CEFHFGFIIIIHGIGIIJJJIIIJJEIIIGHIIIIGGGIIIEDCFHIIFGIIDGIIFG6DG??EEG;DDFCFFGGDEECC=A??ACC=@@ACED_Mismatch_0_Sense_+_Library_PoolT
GCATGGATCTGTAAAGAAATAAGGGATTTCATGAGTCTTATGTTTTTCACTGCTTGGGTAGAAATGTTGAAGCCCTCGAGCTGTTTGTATTTGA
>Frequency_1_QualityScore_FFHHHHHIIJJJJJIJIJJJJIJJJGIJIJIJJIJIIJJJJJHIJJJJJJJJJJIJIJIJIGGEHIJIIGIIIHHGHFFDDDCCCDDDDEFEFE_Mismatch_0_Sense_+_Library_PoolC
GCATGGATCTGTAAAGAAATAAGGGATTTCATGAGTCTTATGTTTTTCACTGCTTGGGTAGAAATGTTGAAGCCCTCGAGCTGTTTGTATTTGA
>Frequency_1_QualityScore_FFHHHHHJJJIJJJJJJJJJJJJJJJJJJJJJJJJJJJJJIJIJJJIJJIJJJJJIJJJJJJJJJFFHIIIJJHHHGHHFFFFDDBDDDDDDDD_Mismatch_1_Sense_+_Library_PoolT
TGTAATAGCATGGATCTGTAAAGAAATAAGGGATTTCATGAGTCTTATGTTTTTCACTGCTTGGGTAGAAATTTTGAAGCCCTCGAGCTGTTTG
>Frequency_1_QualityScore_EFHHHHHJJJJJJJJJJJJJJJHGJIJJIJJJJJJJJJJJJJIJJJJIIJJJIIJJJJJJJJJJJG_Mismatch_0_Sense_+_Library_PoolT
TTCACAAATGCCCCTTTTTATTGTCTATACAATATTATATACCTTTCAAATGTATCTTTATTTCTA
>Frequency_1_QualityScore_FFHHHHHIIJJJJJEHJJJJIJJJGIJJIIJJJJJJJIJEGIIFIIIJJIJJJHJJJIGGIIGEHHHHHHFFFFFFEFEEEEECDDDDCDDDDD_Mismatch_0_Sense_+_Library_PoolT
TGGGTAGAAATGTTGAAGCCCTCGAGCTGTTTGTATTTGATTCACAAATGCCCCTTTTTATTGTCTATACAATATTATATACCTTTCAAATGTA
>Frequency_1_QualityScore_FDHHHHHJJJEHIIIIEHGIEGHGIJJJJJJJJJJJIIJJJCHIJJJJJJJHJJGIGGHIJJJIGIJGHFHHHFFFFFDDEDCCDCDDEDCDDD_Mismatch_0_Sense_+_Library_PoolT
TAGTTTGTGGTTTCTGTAATAGCATGGATCTGTAAAGAAATAAGGGATTTCATGAGTCTTATGTTTTTCACTGCTTGGGTAGAAATGTTGAAGC
>Frequency_1_QualityScore_FFGDFHGGIJFHHIIJAHHHIJJJJIIIJ<FHIIJJJIGGJJIJJIIJGJIJIJJJFHGIJJIHHGIJJGIIGIHEHHF?DFFEEEEDCEDDDD_Mismatch_0_Sense_+_Library_PoolC
TAGTTTGTGGTTTCTGTAATAGCATGGATCTGTAAAGAAATAAGGGATTTCATGAGTCTTATGTTTTTCACTGCTTGGGTAGAAATGTTGAAGC
>Frequency_1_QualityScore_FFHHHFHJJIJJJJJJJIJIJJJIIJJAGFGHEFDDEEEEDDCAAABBBDDC@CCDDDDDDDDABDDDDDDDDDDDDDDDDDDDDCCDCC>ACC_Mismatch_0_Sense_+_Library_PoolT
AGCCGCCAAATCCCCCGCCGCTCCTCAAGGCGTAGCTAGAATTGACGTTAACCTTCCCCACCGTCATGAGGCAGAGCCGGAACCTCAGAGTTAG
>Frequency_1_QualityScore_FFHHHHHJHJJJJJJJJJIJJJJJJJJGHJJJJJJJJHIJJJJJHIJJJJJJJJJJJJJJEHHEGHHHH?EEDFFFFEDDDDDDDDDDDDDEFF_Mismatch_1_Sense_+_Library_PoolT
GAGCATGGATCTGTAAAGAAATAAGGGATTTCATGAGTCTTATGTTTTTCACTGCTTGGGTAGAAATGTTGAAGCCCTCGAGCTGTTTGTATTT
>Frequency_1_QualityScore_FFHHHHHJIIGHJIJHIJIIJIJJJJJJJHFDDDDDDCCDDDDBDDDDEDDDDDDDDDBDDDDDCDDDDDDDDDBDDDDCDDDBDDDDDDDDDD_Mismatch_0_Sense_+_Library_PoolT
GGCGTCGTGGAAGCCGCCAAATCCCCCGCCGCTCCTCAAGGCGTAGCTAGAATTGACGTTAACCTTCCCCACCGTCATGAGGCAGAGCCGGAAC
>Frequency_1_QualityScore_FFGHHHHIJJJJJIIJJGIIJJJCHIJJJIJIJJJJIJHJJJJJJIJJHHFGIIJJIJJJJJJJJJJJGHHJJIGHHGHHHFFDEEEEEDDABD_Mismatch_1_Sense_+_Library_PoolT
ATATACCTTTCAAATTTATCTTTATTTCTAATTGCTGGTCCCCTTTTTCTATCTCTATCTCTATGCCTAAAACACATTTTTGGATTTTTGGTTT
>Frequency_1_QualityScore_FFHHHHHJJJJJJJJJJJJJJEGHHGJJJJJJJJJJJJJJJIJJJJIJJJIIJJJI=CGHGGHIJHGGFHFFFFFEDEEEEEE_Mismatch_1_Sense_+_Library_PoolT
TTATGTTTTTCACTGCTTGGGTAGAAATGTTGAAGCCCTCGAGCTGTTTGTATTTGATTCACAAATGCCCCTTTTTATTGTCA
>Frequency_1_QualityScore_FFHHHHHJJIJJIJJJJJJJJJJIJJJIIIJHIJJJJJJJJIIIIIJJIJFHJJIIHHFGFFFFFFFFDCEEEEDCDDDDFEECCDDCDDDDDD_Mismatch_0_Sense_+_Library_PoolT
CTCCTCAGGCGGCTTAAATCTGTTTTCCATAATTATTTCTGTAGTGCTAGTTTGTGGTTTCTGTAATAGCATGGATCTGTAAAGAAATAAGGGA
>Frequency_1_QualityScore_B428D:DEEEE+@CE1?CDD<B@8?0BD9DD<AA47=A3?>>7;@D3.6>A@ABDDDDD>>>B>>>>>A>>AD>9<<(4::>A>DABD>:ADA?_Mismatch_2_Sense_+_Library_PoolT
GCCGGAACCTCGGAGTTAGCCTCCTCAGGCGGCTTAAATCTGTTTTCCATAATTATTTCTGTAGTGCTAGTTTGTGGATTCTGTAATAGCATGG
>Frequency_1_QualityScore_FFHHHHHJIJIIJJJIJIGEBBBBDDDBCDDDDDCDDDDDBDD<CDCDDDDCCCCC?CBDCABDDDDBDBBDDBDDDDBDDCCDC?>BDBDDDD_Mismatch_0_Sense_+_Library_PoolT
CCCGCGGCCGTAGACGAGCGCGATCCCAACTTCGTCGACGAAGAAGAAGAGATGGCCACTGGCGTCGTGGAAGCCGCCAAATCCCCCGCCGCTC
>Frequency_1_QualityScore_FFHHHHHJJIIHGJIIIGIIIJJJJJJJJJJJIIJGHHHHFFFDDDBDDDCDDDDDDDDBDBDCD@C>@?<@>B@CDDDDDDCCDDDDCDDDCC_Mismatch_0_Sense_+_Library_PoolT
CGTCGACGAAGAAGAAGAGATGGCCACTGGCGTCGTGGAAGCCGCCAAATCCCCCGCCGCTCCTCAAGGCGTAGCTAGAATTGACGTTAACCTT
>Frequency_1_QualityScore_FFHHHDHIGEFGHHFGE@HIGJIJJJIIIJJJFGHAHHHHFFDBCDDDCDDDCDDDDDBDDDDDDC@ACAB5>BDCDDCACCCCC@<@CB>A@C_Mismatch_0_Sense_+_Library_PoolC
CGTCGACGAAGAAGAAGAGATGGCCACTGGCGTCGTGGAAGCCGCCAAATCCCCCGCCGCTCCTCAAGGCGTAGCTAGAATTGACGTTAACCTT
>Frequency_1_QualityScore_FFHHHHHJGJJJJIIJIIJJJJIGIJJJJJJJHIIJIJJHIJJJGGIGIJJJJJIHIHFHIIJJJJEHGHIHGHFDFDDDC@@CBDEEEEECDF_Mismatch_0_Sense_+_Library_PoolT
TGGATCTGTAAAGAAATAAGGGATTTCATGAGTCTTATGTTTTTCACTGCTTGGGTAGAAATGTTGAAGCCCTCGAGCTGTTTGTATTTGATTC
>Frequency_1_QualityScore_AAFDHH??EHIG@HGIIICHIHD@;GHGHGFACF@@BG:@FHGEHEEEE;@@DEDCCCCC@ACCBBBBB@ACACCD4>ACCCDDCCCEDDEEEE_Mismatch_1_Sense_+_Library_PoolT
TTGACGTTAACCTTCCCCACCGTTATGAGGCAGAGCCGGAACCTCAGAGTTAGCCTCCTCAGGCGGCTTAAATCTGTTTTCCATAATTATTTCT
>Frequency_1_QualityScore_DDFHAFB?FBBHI>AF@F@HGGBHEEGHIIIIIIGIFDFGGIIGGFG@GEEGGGHI@)=FFD@@@CDG_Mismatch_1_Sense_+_Library_PoolT
GCTGTTTGTATTTGATTCACAAATGCCCCTTTTTATTGTCTATACAATATTATATACCTTTCAAATAT
>Frequency_1_QualityScore_FFGHHHHIJJJJJJJJJJJJIGIJJJIIJJIJIJJJJJIJIJHHHHFEFFFFFEDEDEDCDDDDDDDDDCADDDECDDDDCEDCACDCEEEEED_Mismatch_1_Sense_+_Library_PoolT
TGACGTTAACCTTCCCCACCGTCATGAGGCAGAGCCGGAACCTCAGATTTAGCCTCCTCAGGCGGCTTAAATCTGTTTTCCATAATTATTTCTG
>Frequency_1_QualityScore_DFHFHHHJJGIJJIIIGGJJJIIDGHGHJJJJJEHJJJIIJJIJJIEG6EBEFDEFDEDECDEDDCDDBACDDDDDDDDDDDCACDECCDDDCE_Mismatch_0_Sense_+_Library_PoolT
CGTAGCTAGAATTGACGTTAACCTTCCCCACCGTCATGAGGCAGAGCCGGAACCTCAGAGTTAGCCTCCTCAGGCGGCTTAAATCTGTTTTCCA
>Frequency_1_QualityScore_FDGHHHHJJJJJJJJJJJJJJJJJJJJJJJJJJJJJJJJIJIJJJJJJJJJJIJIJIJIIIIIJHHIIJJIGIJJJJJJ_Mismatch_1_Sense_+_Library_PoolT
GTTTGTATTTGATTCACAAATGCCCCTTTTTATTGTCTATACAATATTATATACCTTTCAAATGTATCTTTATTTCTTA
>Frequency_1_QualityScore_DD<FCCFCBH?FG=FG?GH>GHIIIGFGGEGEEBCCCBCBB@BB;955@BCCCBCCABCBBB;@>9<;999939<C@C@ACA@CA?15>>B_Mismatch_0_Sense_+_Library_PoolT
GGAGAGGAGGAGGAGGATGATTTCCCCGCGGCCGTAGACGAGCGCGATCCCAACTTCGTCGACGAAGAAGAAGAGATGGCCACTGGCGTCG
>Frequency_1_QualityScore_FFHHHHHJJIIJJGIIJIJGHIBHHFGIIGIJGGGJEIJFIJIJEIGEGIEHIJJIJG@EHCEDHFHHH?EEFEFFFFDCCCEEECDCCD_Mismatch_1_Sense_+_Library_PoolT
TAGAAATGTTGAAGCCCTCGAGCTGTTTGTATTTGATTCACAAATGCCCCTTTTTATTGTCTATACAATATTATATACCTTTCAAATGCA
>Frequency_1_QualityScore_FFHHHGHHJJJJJJHJJJJJJIJJJJJIJJHIJHIJJJJJJIJJJHIIJJIJJJJJJHHHHHHFFFFFFFCECEEEDDDDDDDDDDDDDEEDFD_Mismatch_1_Sense_+_Library_PoolT
ACATGAGTCTTATGTTTTTCACTGCTTGGGTAGAAATGTTGAAGCCCTCGAGCTGTTTGTATTTGATTCACAAATGCCCCTTTTTATTGTCTAT
>Frequency_1_QualityScore_FFHHHHHJIJJJJJJJIJHIIJIJJHJJJIJIJJJJJJIJJHJJHHJIJJIJJIJJIJIJJIJIHHHHHFFFFFFFDEDFBCC@ACCCDDDDDD_Mismatch_1_Sense_+_Library_PoolT
TATAAGGGATTTCATGAGTCTTATGTTTTTCACTGCTTGGGTAGAAATGTTGAAGCCCTCGAGCTGTTTGTATTTGATTCACAAATGCCCCTTT
>Frequency_1_QualityScore_B><,2ADE9DEEC=A@F@DEEFFEC9EE>AEDIDD<6DBBBD*/?9*=8BB<)>C@CDDC4))..777=2=?@DAD@A@AEAAABABAABD>>A_Mismatch_2_Sense_+_Library_PoolT
TTTAACTGCTTGGGTAGAAATGTTGAAGCCCTCGAGCTGTTTGTATTTGATTCACAAATGCACCTTTTTATTGTCTATACAATATTATATACCT
>Frequency_1_QualityScore_FEDHAFFGADFBBG>FHG@HHIBGH@@FH9@GAEFGHGIIGGCFDHEHGIIIIIIIIIIIIII;FDEGHC@AEEH_Mismatch_1_Sense_+_Library_PoolT
CTCGAGCTGTTTGTATTTGATTCACAAATGCCCCTTTTTATTGTCTATACAATATTATATACCTTTCAAATGTAG
>Frequency_1_QualityScore_FFHHHHHIIJJJJJJJJJJIJJJJIJJFHIIJJIJJIGHHHHFFDDDDDDDDDDDDDDDDDDDDDDDCDDDDDDDB@CDDDDDDDDDDDDDDDD_Mismatch_0_Sense_+_Library_PoolT
AAGAAGAGATGGCCACTGGCGTCGTGGAAGCCGCCAAATCCCCCGCCGCTCCTCAAGGCGTAGCTAGAATTGACGTTAACCTTCCCCACCGTCA
>Frequency_1_QualityScore_FFHHHHHJJJHIJJJJJJGIFGHJIJJIJJJJJJJIJJJJJJJGIJJJIJJIJJJJIHHHHFFFDDDDDCCDDEEEFFEDDFDDDDDDDDDDDD_Mismatch_0_Sense_+_Library_PoolT
GAAATAAGGGATTTCATGAGTCTTATGTTTTTCACTGCTTGGGTAGAAATGTTGAAGCCCTCGAGCTGTTTGTATTTGATTCACAAATGCCCCT
>Frequency_1_QualityScore_FDDFHHGJJJJJJJJIIGJJJJJJJIJIJIJJJJJJIJJIIJJJJJJJJJJIJIIGI_Mismatch_0_Sense_+_Library_PoolT
TGATTCACAAATGCCCCTTTTTATTGTCTATACAATATTATATACCTTTCAAATGTA
>Frequency_1_QualityScore_FFHHHHHJJJIIJJJJJJJJIJJJJIJJIJJJJJIGIHIIJ_Mismatch_0_Sense_+_Library_PoolT
CTTTTTATTGTCTATACAATATTATATACCTTTCAAATGTA
>Frequency_1_QualityScore_FFHHHHHJJJJJJJIJJJIIJHHJJJJHIJJHIJHGIJJJGJJJJIJJJJJIIJJJGHJIJHIGIJJJJJIJJIHHHHHHHFFFFFFBECCDED_Mismatch_0_Sense_+_Library_PoolT
TTTCCATAATTATTTCTGTAGTGCTAGTTTGTGGTTTCTGTAATAGCATGGATCTGTAAAGAAATAAGGGATTTCATGAGTCTTATGTTTTTCA
>Frequency_1_QualityScore_??>D??B:ED,<FF4:CFEF4+22<?+2?C7DDEIEEDACDDEA@2?<*0/#07;6B(_Mismatch_2_Sense_+_Library_PoolT
ATAATTATTTATGTAGTGCTAGTTTGTGGTTTCTGTAATAGCATGGATCTGNAAAGAA
>Frequency_1_QualityScore_DD@D>>AFFHIG@G?DFGGG@EFGEGEIIFEHIHECCEEFFE>BB=@BBBBC-)))5<B>BBB?CCBCC:?9<B59<@<(5??C33(23:AC99_Mismatch_0_Sense_+_Library_PoolT
GGAGGGACCCCGTGGAGAGGAGGAGGAGGATGATTTCCCCGCGGCCGTAGACGAGCGCGATCCCAACTTCGTCGACGAAGAAGAAGAGATGGCC
>Frequency_1_QualityScore_BD=:CDFHBGG<EFHIG>EFB4CC?AA@F@GHIB>FIIIBFIIIE<@DA??6*?<B<BC).@=F(6)=A\-:?>C?@>A66>;@DCC@_Mismatch_0_Sense_+_Library_PoolT
TGTAAAGAAATAAGGGATTTCATGAGTCTTATGTTTTTCACTGCTTGGGTAGAAATGTTGAAGCCCTCGAGCTGTTTGTATTTGATTC
>Frequency_1_QualityScore_DDDFAHFIIEEFDCHFG>DAGI>FHHC>E@FFHIHGGGIGGIIIHIIIIIHIE?DDDFGEIII>FFD;@;DE>?EE@?BCDDF<>=@A>@>@@C_Mismatch_1_Sense_+_Library_PoolT
TTTCTTTAATAGCATGGATCTGTAAAGAAATAAGGGATTTCATGAGTCTTATGTTTTTCACTGCTTGGGTAGAAATGTTGAAGCCCTCGAGCTG
>Frequency_1_QualityScore_D?A@FFFGGAC:@FHIEEHGDCB?FGGIGBGIICFHGGGGEDCBB2;?BDBDBB7@DDBDBCDDBCAC038@DDDD_Mismatch_0_Sense_+_Library_PoolT
AGGGACCCCGTGGAGAGGAGGAGGAGGATGATTTCCCCGCGGCCGTAGACGAGCGCGATCCCAACTTCGTCGACGA
>Frequency_1_QualityScore_DDFAFA<<FFEFE@?FC>GC;AFHIIIHEFHGGHEGGFDFHEEBDBDF@GIDGCHIGIIIIGIHHHA>EE?;@DDEED>ACC@@C>@@>CC_Mismatch_1_Sense_+_Library_PoolT
GGTAGAAATGTTGAAGCCCTCGAGCTGTTTGTATTTGATTCACAAATGCCCCTTTTTATTGTCTATACAATATTATATACCTTTCAAATGA
>Frequency_1_QualityScore_8:C:BCD<E;A1)2:??C31?BD??\7\@D@@;C=AEAD8@8=AAAAAA>A_Mismatch_2_Sense_+_Library_PoolT
TCGTGGAAGCCGCAAAATCCCCCGCAGCTCCTCAAGGCGTAGCTAGAATTG
>Frequency_1_QualityScore_FFHHHHHJJCGIJJJJJHJIJJJJJJHIJJJJJJJJJJJJIJGIIHJIHJJJJJJJJGHIIJIJJHHAHEDDFFFFFEEEED_Mismatch_0_Sense_+_Library_PoolT
AAATAAGGGATTTCATGAGTCTTATGTTTTTCACTGCTTGGGTAGAAATGTTGAAGCCCTCGAGCTGTTTGTATTTGATTCA
>Frequency_1_QualityScore_FFHHHHHGIJJJJJJJJJJIIIHJIJGIIJHIJDFHIJJIIIJIJJJJJJFIJJJJJJJJIIJIJGIHIIIHGHHHHF_Mismatch_0_Sense_+_Library_PoolT
TTCCATAATTATTTCTGTAGTGCTAGTTTGTGGTTTCTGTAATAGCATGGATCTGTAAAGAAATAAGGGATTTCATGA
>Frequency_1_QualityScore_FFHHHHHIJJIJJJJJJJJJJJJJIJJJJIJJIJFHJFHIJJJJJJJJJJJHHHFDDDDDDDDDBDDDDD@BBDDBDD@CCDEEEDEDDDDDDD_Mismatch_0_Sense_+_Library_PoolT
GTCACCTGGGGCTTCCGAGAAAATCAGGGCACGGTGGTAAGTACACATGGGAGGGACCCCGTGGAGAGGAGGAGGAGGATGATTTCCCCGCGGC
>Frequency_1_QualityScore_FFHHHHHJJJJJJJJJJJJJIJIIIJJJJJJJJJJJIJJJJJJJJJJJIJIJJIIJJIIGJJJJJJJHHHHHHHFFFEDFFEEE_Mismatch_0_Sense_+_Library_PoolT
TGTTGAAGCCCTCGAGCTGTTTGTATTTGATTCACAAATGCCCCTTTTTATTGTCTATACAATATTATATACCTTTCAAATGTA
>Frequency_1_QualityScore_EFHHHHHJJJJJJIJJJJJJJIIJIJJIIJJJJJJGIHHJHIIJIIIIJIGII@GIHHGHHHHFFFDFFC:@CCEDFEDDCDDDDDDDDDCDCC_Mismatch_0_Sense_+_Library_PoolT
TCAGGCGGCTTAAATCTGTTTTCCATAATTATTTCTGTAGTGCTAGTTTGTGGTTTCTGTAATAGCATGGATCTGTAAAGAAATAAGGGATTTC
>Frequency_1_QualityScore_FFHHHHHJIJJJJJJJJJJJGHIIIHJIJIJJJJJIIJJJIIIJJJJJJJJJJJIJJJJJJJJIIJHHHEHHHFFFFFFFEEEDEEDDFEEEFE_Mismatch_0_Sense_+_Library_PoolT
TAGAAATGTTGAAGCCCTCGAGCTGTTTGTATTTGATTCACAAATGCCCCTTTTTATTGTCTATACAATATTATATACCTTTCAAATGTATCTT
>Frequency_1_QualityScore_FFHGHHHJJGIJJGHFIJJIGIIJIJJJJIIIHJJGGGIIIIIHIIIJIHGGFAGHIJJIJJIEDEEH_Mismatch_1_Sense_+_Library_PoolT
CTCGAGCTGTTTGTATTTGATTCACAAATGCCCCTTTTTATTGTCTATACAATATTATATACCTTCCA
>Frequency_1_QualityScore_BDHFFDFCGGH>FHEEFHIB4ACHDEGFBEHHB<B?BABDDEHCE;?DFHIIGGICEHG;=CHFFAC?CD_Mismatch_0_Sense_+_Library_PoolT
TCATGAGTCTTATGTTTTTCACTGCTTGGGTAGAAATGTTGAAGCCCTCGAGCTGTTTGTATTTGATTCA
>Frequency_1_QualityScore_FFFHHHHJJJIJJJJJJIJJJJGHIHIJJJJJHHHHHFFDDDDEDDDDDDDDDDDDDDDDDDDDDDDDDDBDDDDDDDDDDDDDDDDDDDDDDD_Mismatch_1_Sense_+_Library_PoolT
AGTGGAAGCCGCCAAATCCCCCGCCGCTCCTCAAGGCGTAGCTAGAATTGACGTTAACCTTCCCCACCGTCATGAGGCAGAGCCGGAACCTCAG
>Frequency_1_QualityScore_DAFFFH?GEHIEIBHIIGIFIIIEIIIIIIGEEEECBBBBCCCCCC?CCCCCCCBCCBBB@@;5;BBCC?A@>BBBCCC:@<@BBBBBBBBCCC_Mismatch_0_Sense_+_Library_PoolT
CGGCCGTAGACGAGCGCGATCCCAACTTCGTCGACGAAGAAGAAGAGATGGCCACTGGCGTCGTGGAAGCCGCCAAATCCCCCGCCGCTCCTCA
>Frequency_1_QualityScore_FFHHHHHJJJJJJJIJJIGJHJJJIJJIIJGHIIIJHIJJHIJFHIJJJIJJJIIJJJJJJJJJJJJGIHHGJJJJJHHHGFFFFFFFECECCE_Mismatch_1_Sense_+_Library_PoolT
TAAATCTGTTTTCCATAATTATTTCTGTAGTGCTAGTTTGTGGTTTCTGTAATAGCATGGATCTGTAAAGAAATAAGGGATTTCATGAGTCTAA
>Frequency_1_QualityScore_FFHHHHGJJJGHIEGI7FHAGGGGIGIJJJJIJJIJHFDD@DDBDDBDBDDD;BD@CDCDCCDDDBBDDBDBDDDDDDCCDCCDDCCDDDDDDD_Mismatch_0_Sense_+_Library_PoolT
CCCCGTGGAGAGGAGGAGGAGGATGATTTCCCCGCGGCCGTAGACGAGCGCGATCCCAACTTCGTCGACGAAGAAGAAGAGATGGCCACTGGCG
>Frequency_1_QualityScore_FFHHHGHJJJJGHIJJJJIJJDHIIIIJIJIJIIJJIIJJJIIJJIEIIJJJIJIIIJJJJJJHHHHHHFFFFFFFEEEEEEEFEEEEEDDDDD_Mismatch_1_Sense_+_Library_PoolT
CACTGCTTGGGTAGAAATGTTGAAGCCCTCGAGCTGTTTGTATTTGATTCACAAATGCCCCTTTTTATTGTCTATACAATATTATATACCTTTA
>Frequency_1_QualityScore_FFHDFFDHICGH?DF@F@DGIII>D4<@D99DGIHIIIIGA@F=@7@DEECEHGCHFBCDFEFCCCCEE?CCCCCCCCC@B<A<CCACCCDCCC_Mismatch_0_Sense_+_Library_PoolT
GCTAGTTTGTGGTTTCTGTAATAGCATGGATCTGTAAAGAAATAAGGGATTTCATGAGTCTTATGTTTTTCACTGCTTGGGTAGAAATGTTGAA
>Frequency_1_QualityScore_FFHHHHHJJJJIJJJJJIJJIFHGIJJJJJJJIJJGIIIJJHHHHHFFDFFFECCCD?CDDDDDDDBDDCDECDEDCDCDDEEDDDDDDCDEDA_Mismatch_0_Sense_+_Library_PoolT
TGACGTTAACCTTCCCCACCGTCATGAGGCAGAGCCGGAACCTCAGAGTTAGCCTCCTCAGGCGGCTTAAATCTGTTTTCCATAATTATTTCTG
>Frequency_1_QualityScore_FFHHHHHJIIJJJJIJJJJJJIIIJIHIJFGIJJGIJIHJHFHHHFDDDDDBDDDCCCDD?@BDDDDEDDDDD@CDDBDDDDDDDDDDDDDDDB_Mismatch_0_Sense_+_Library_PoolT
AGAAGAAGAGATGGCCACTGGCGTCGTGGAAGCCGCCAAATCCCCCGCCGCTCCTCAAGGCGTAGCTAGAATTGACGTTAACCTTCCCCACCGT
>Frequency_1_QualityScore_FFHHHHHJIJIJJJJJIJJJJJJIJJEHJGHJIJJJIIJHHHHHFFDDDDDDDDDDDDDDDDBBDDCDDDDDDCDDDB@CDCCDDDDDDDDBBA_Mismatch_0_Sense_+_Library_PoolC
AGAAGAAGAGATGGCCACTGGCGTCGTGGAAGCCGCCAAATCCCCCGCCGCTCCTCAAGGCGTAGCTAGAATTGACGTTAACCTTCCCCACCGT
>Frequency_1_QualityScore_DDHHGHHIIJIIIGIGJIIIJBIHHFIIIIGIJJJJJGIJJGIJIJJIIDGIIJHIIJIJGIGHG_Mismatch_0_Sense_+_Library_PoolT
TCACAAATGCCCCTTTTTATTGTCTATACAATATTATATACCTTTCAAATGTATCTTTATTTCTA
>Frequency_1_QualityScore_DDHFFFBGGGIIGGHCGHCGGIGGIIJGIIEECGHHHHBFHIJJJIJJBFGHGEB8BCDFB>FCFACG@7=;)?6=?CEDFE@_Mismatch_0_Sense_+_Library_PoolT
CTGTTTTCCATAATTATTTCTGTAGTGCTAGTTTGTGGTTTCTGTAATAGCATGGATCTGTAAAGAAATAAGGGATTTCATGA
>Frequency_1_QualityScore_DEFHFHDIIHIGIJIGHIGGFHGIJHIICHGGHGHIGBBCHIGIEBHIIJIJJIGGGDGEGIIJJ_Mismatch_0_Sense_+_Library_PoolT
AGTCTTATGTTTTTCACTGCTTGGGTAGAAATGTTGAAGCCCTCGAGCTGTTTGTATTTGATTCA
>Frequency_1_QualityScore_FFHHHHHJJJJJJJJJJJJJJJJJJJJHHHFFFFFFEEEEEDDDDDDDDDDDDDDDDDDDDDDDDDDDDBDDDDDDDDDDDCDCCCCCDDDDDD_Mismatch_0_Sense_+_Library_PoolT
CCAAATCCCCCGCCGCTCCTCAAGGCGTAGCTAGAATTGACGTTAACCTTCCCCACCGTCATGAGGCAGAGCCGGAACCTCAGAGTTAGCCTCC
>Frequency_1_QualityScore_D>FD>AD?E1C<;;<CAF0?@DG>3;)(7AGG9@@@CBE>?</,88>?C>@C90)57?@C>CC>:(>>022?@(+++33<CCB-920<<ACC>0_Mismatch_0_Sense_+_Library_PoolT
AGATGGCCACTGGCGTCGTGGAAGCCGCCAAATCCCCCGCCGCTCCTCAAGGCGTAGCTAGAATTGACGTTAACCTTCCCCACCGTCATGAGGC
>Frequency_1_QualityScore_FFHGFHHIIIJIJIJJIGHJHHIJJJIJJJJJJJJJJJJJIJIJJIJGHGIIJJJIJIJIJIJJJ_Mismatch_0_Sense_+_Library_PoolT
TCTGTAGTGCTAGTTTGTGGTTTCTGTAATAGCATGGATCTGTAAAGAAATAAGGGATTTCATGA
>Frequency_1_QualityScore_B;=:222:22:<FH?GFE@??9):11:)007(9*BF\@;;-.7)=);9@8@8;@_Mismatch_0_Sense_+_Library_PoolT
GAAGAAGAAGAGATGGCCACTGGCGTCGTGGAAGCCGCCAAATCCCCCGCCGCT
>Frequency_1_QualityScore_FFHHHHHHIJJIJJHIIIIIIJJJIIJJJJJHIJJJJIJJJJJJJIIJJJIJJJJJJJJJGIJJIJJIIHIJJHCHFHHHFFFDEDCCCCDEDD_Mismatch_0_Sense_+_Library_PoolT
GTGCTAGTTTGTGGTTTCTGTAATAGCATGGATCTGTAAAGAAATAAGGGATTTCATGAGTCTTATGTTTTTCACTGCTTGGGTAGAAATGTTG
>Frequency_1_QualityScore_FFHHHHHIJEIJGIIEGICHIDHIGIIJJJJIJJJJFFDDDDDDDDDDDDDDBDDDDABDDDDCDDBDBDDDDDDDDCCBDACCDDDDDADDDD_Mismatch_0_Sense_+_Library_PoolT
CCCGTGGAGAGGAGGAGGAGGATGATTTCCCCGCGGCCGTAGACGAGCGCGATCCCAACTTCGTCGACGAAGAAGAAGAGATGGCCACTGGCGT
>Frequency_1_QualityScore_FDHHFHHJJJJJJJJJJJHJJJIHIJJJGIGIJJJJJJJHIJEHHHFFBDEFEEEEDDDDDDB@DDDDDDDDDDDDDDBCC?BCDDDCDDBBD@_Mismatch_0_Sense_+_Library_PoolT
GTGGTAAGTACACATGGGAGGGACCCCGTGGAGAGGAGGAGGAGGATGATTTCCCCGCGGCCGTAGACGAGCGCGATCCCAACTTCGTCGACGA
>Frequency_1_QualityScore_FFHFHHHHHGIHJIJJJIJJJJJIJJIIIJHHGHHFFFDABBDDEDDDCDCDDDDDDDDCDDDDDDDDB@BBDDDDCCDDBDBCDDDDDDDDDC_Mismatch_0_Sense_+_Library_PoolT
TCGTGGAAGCCGCCAAATCCCCCGCCGCTCCTCAAGGCGTAGCTAGAATTGACGTTAACCTTCCCCACCGTCATGAGGCAGAGCCGGAACCTCA
>Frequency_2_QualityScore_FFGGHHGIJJIHIJIIJIJIJJIHIJEIHIIIHGGGGFEDDDDDEDDDDDDDDDDDDCDDCDDDDDDDCA=?BDCCDCBCDCDDDAABDDDDDC_Mismatch_0_Sense_+_Library_PoolC
TCGTGGAAGCCGCCAAATCCCCCGCCGCTCCTCAAGGCGTAGCTAGAATTGACGTTAACCTTCCCCACCGTCATGAGGCAGAGCCGGAACCTCA
>Frequency_1_QualityScore_FFHHHGHIJJJJIGHIIJIJJJJJJJJIJJJHHFDDDDDDDDDCDDDBDDDEDDDDDCDDDBDDDDCDDDDDDDDDDDDDDCDDDDDDDDDDDD_Mismatch_0_Sense_+_Library_PoolT
ACTGGCGTCGTGGAAGCCGCCAAATCCCCCGCCGCTCCTCAAGGCGTAGCTAGAATTGACGTTAACCTTCCCCACCGTCATGAGGCAGAGCCGG
>Frequency_1_QualityScore_FFHHHHHJJJJJJHIJJJJJIJJIIJJJJJJJJJJJJJJJJJJJJJJJGIJJIIJIJJJIJJJHHHHHFEFFFFFFEEDEEEDDFEEEEEEDDD_Mismatch_0_Sense_+_Library_PoolT
TTCACTGCTTGGGTAGAAATGTTGAAGCCCTCGAGCTGTTTGTATTTGATTCACAAATGCCCCTTTTTATTGTCTATACAATATTATATACCTT
>Frequency_1_QualityScore_1BA?FB;EDFFFF@FHIFF>FHFEICDFEIIAFEEFGF?D@?D@@FEFFDFGI2=FEFB>BEF?EED;@;BABDCCDB_Mismatch_0_Sense_+_Library_PoolT
AAGGGATTTCATGAGTCTTATGTTTTTCACTGCTTGGGTAGAAATGTTGAAGCCCTCGAGCTGTTTGTATTTGATTCA
>Frequency_1_QualityScore_FFHGHHHIHIHGHIJJJJIIIIIJIGGJJJJJJGIHIJJIJIJJJJHGHEFCDDDDDDEDDEEDDDDDDCCCCDDEEEEEDEDDEDDECDCEED_Mismatch_0_Sense_+_Library_PoolT
CCCCACCGTCATGAGGCAGAGCCGGAACCTCAGAGTTAGCCTCCTCAGGCGGCTTAAATCTGTTTTCCATAATTATTTCTGTAGTGCTAGTTTG
>Frequency_1_QualityScore_FFHHGHHJJJJJJJJJJJIJJGJJJJJJJJJIJJJJJIIJJJIJJJJJJJJHHFFDDDDDDDDDCDDDDCCDDDDDDDDDDDDBDCDEDDEDDD_Mismatch_0_Sense_+_Library_PoolT
AAGGCGTAGCTAGAATTGACGTTAACCTTCCCCACCGTCATGAGGCAGAGCCGGAACCTCAGAGTTAGCCTCCTCAGGCGGCTTAAATCTGTTT
>Frequency_1_QualityScore_DFFGHH?GHGHHIJGIHGHIGIIDFFFHIDAGDHEHIIIIJJICBHEHJAEGIJGIJJIJGDGIGIGGHAAAH@;@BDFFEEDED>CDDDDD@A_Mismatch_0_Sense_+_Library_PoolT
TCCATAATTATTTCTGTAGTGCTAGTTTGTGGTTTCTGTAATAGCATGGATCTGTAAAGAAATAAGGGATTTCATGAGTCTTATGTTTTTCACT
>Frequency_1_QualityScore_FFHHHHHJJJJJJJHIJJJIJIIJJIJJJJJJIJJJJJJHJEHHHHHHHFFFFDEEDDDDDDDDEDCECCCDDDDEDDDEDDEEEEDEEDEDDE_Mismatch_0_Sense_+_Library_PoolT
AACCTTCCCCACCGTCATGAGGCAGAGCCGGAACCTCAGAGTTAGCCTCCTCAGGCGGCTTAAATCTGTTTTCCATAATTATTTCTGTAGTGCT
>Frequency_1_QualityScore_FFHHHHHIIJGHIGHIJJJJJJJJJIJJJJHIJJJJJJJJJJJIIJJJJHJJJJJJJJJHGIJJJIFHIEHII_Mismatch_0_Sense_+_Library_PoolT
TGCTAGTTTGTGGTTTCTGTAATAGCATGGATCTGTAAAGAAATAAGGGATTTCATGAGTCTTATGTTTTTCA
>Frequency_1_QualityScore_FFHHHHHJIJJJJJGIIIJJIIIGGHIIJJJJJIJJIJGHFEDD@CDBDDDDDDDDDCDDDDDDDDDDDCDDDDDDDDDDDDDDDDDDDDDBDD_Mismatch_0_Sense_+_Library_PoolT
CAACTTCGTCGACGAAGAAGAAGAGATGGCCACTGGCGTCGTGGAAGCCGCCAAATCCCCCGCCGCTCCTCAAGGCGTAGCTAGAATTGACGTT
>Frequency_1_QualityScore_FEHHFHHJJJIJJIJJJJJJJHIIJJJJJJJJJJJIJJJJFHIJJJJJJJHIJJJJJIIJJJJIIJJJJHIJJEHHHFFFFFFFDEEDEDDDDD_Mismatch_0_Sense_+_Library_PoolT
GTGGTTTCTGTAATAGCATGGATCTGTAAAGAAATAAGGGATTTCATGAGTCTTATGTTTTTCACTGCTTGGGTAGAAATGTTGAAGCCCTCGA
>Frequency_1_QualityScore_FDHHFHHJJJFHJJIJIHIIJ@HHJIHJJJJEHIJJIJJJIJJJJGIIHIGIJJJJGBFHIFJIIJJJJHIJJCHHEFFFFBDFEEEEABDABB_Mismatch_0_Sense_+_Library_PoolC
GTGGTTTCTGTAATAGCATGGATCTGTAAAGAAATAAGGGATTTCATGAGTCTTATGTTTTTCACTGCTTGGGTAGAAATGTTGAAGCCCTCGA
>Frequency_1_QualityScore_FFGHHHHJJJJJJJJIIJJJJJJJJJJJJJJIJJJHIIJJGIJJJJJHHHHFDDDDDDDDDDCDDDDDDCDDDCDDDDDDBBCCDEDDEEDDDD_Mismatch_0_Sense_+_Library_PoolT
GGCGTAGCTAGAATTGACGTTAACCTTCCCCACCGTCATGAGGCAGAGCCGGAACCTCAGAGTTAGCCTCCTCAGGCGGCTTAAATCTGTTTTC
>Frequency_1_QualityScore_FFHGHFFIJJJJJIIHHJIIIGHJJJJFHIGIJJJJJJIIEHIJIIFEHDEEFFAAEEDDDDCCDDDCCCBC?:ACDD@DD3@@CDADD@CC<A_Mismatch_0_Sense_+_Library_PoolC
GGCGTAGCTAGAATTGACGTTAACCTTCCCCACCGTCATGAGGCAGAGCCGGAACCTCAGAGTTAGCCTCCTCAGGCGGCTTAAATCTGTTTTC
>Frequency_1_QualityScore_FFHHHFHJIJJJJJJJJJJIJJGIJIJJJJIJJJJJJJJJJJJJJJIJJJJJJJIJJJJIJJHHHGGHHHFFFFFFFEFEEFEEDDDDD_Mismatch_0_Sense_+_Library_PoolT
TTGGGTAGAAATGTTGAAGCCCTCGAGCTGTTTGTATTTGATTCACAAATGCCCCTTTTTATTGTCTATACAATATTATATACCTTTCA
>Frequency_1_QualityScore_FF:DHDFIGHHIJJJIGIJGJJJGHIJJJHIIJIIJJIJJIIIECHFFFFFEEEEEEDDDDDDDDDDDD@DDDDDDBDDDDDCBCCDDDBBBDD_Mismatch_0_Sense_+_Library_PoolT
GGTGGTAAGTACACATGGGAGGGACCCCGTGGAGAGGAGGAGGAGGATGATTTCCCCGCGGCCGTAGACGAGCGCGATCCCAACTTCGTCGACG
>Frequency_1_QualityScore_FEBCFHHGIEHGHEHIIJIEHEHHIJIJHEIIGFGGHIGEFGIGIFBHCGCEGGGCGIGIIIIAHEEFHEEEECDFDFFCECC_Mismatch_1_Sense_+_Library_PoolT
AGAAATGTTGAAGCCCTCGAGCTGTTTGTATTTGATTCACAAATGCCCCTTTTTATTGTCTATACAATATTATATACCTTGCA
>Frequency_1_QualityScore_B;=2<<CEA?@EE1?@DDEIEAB*9BDABDBD>DCECD9<BC;A@ACEEEEE=@==67?)56;@AA@AB>AAAAA?AA_Mismatch_0_Sense_+_Library_PoolT
GCCTCCTCAGGCGGCTTAAATCTGTTTTCCATAATTATTTCTGTAGTGCTAGTTTGTGGTTTCTGTAATAGCATGGAT
>Frequency_1_QualityScore_FFHHHGHJJJJJJIJJIJJIIIGCGGIIDGGFFIIIIIIIIGIJJCGHGFDFBCD>??<?>?B@?;8?B<?@BCDCDDEDEDDDDDDDDD@@B@_Mismatch_0_Sense_+_Library_PoolT
TGGGGCTTCCGAGAAAATCAGGGCACGGTGGTAAGTACACATGGGAGGGACCCCGTGGAGAGGAGGAGGAGGATGATTTCCCCGCGGCCGTAGA
>Frequency_1_QualityScore_FFHHHHHJIJJJJJJJJJJJJJJJJIJJJJJJJJJJJJJJJJJJJJJJIJJJHHHFFDDDDDDDDDCDDCDDDDDDDCDDDDDDDBCCDEDDEC_Mismatch_0_Sense_+_Library_PoolT
TCAAGGCGTAGCTAGAATTGACGTTAACCTTCCCCACCGTCATGAGGCAGAGCCGGAACCTCAGAGTTAGCCTCCTCAGGCGGCTTAAATCTGT
>Frequency_1_QualityScore_FFHHHHHJJJGHGIIJJJJJJJJJJJJJJJJJJJJJJJJJJJJIIJJJIIJJJHHHHFFDDDDDDDDD:>ADCDDDDDDDDCDDDDDB@BCCDE_Mismatch_0_Sense_+_Library_PoolT
CTCCTCAAGGCGTAGCTAGAATTGACGTTAACCTTCCCCACCGTCATGAGGCAGAGCCGGAACCTCAGAGTTAGCCTCCTCAGGCGGCTTAAAT
>Frequency_1_QualityScore_DDFFHDBG;FDEHIGIEF<GHGE:@GBGBHEH@;EEEB>ABBCECCCCCCCCBBB9?CC@CC?C9?@B@?<BBCA@?BBBBBCBBB99BBCCCC_Mismatch_0_Sense_+_Library_PoolT
CGTGGAAGCCGCCAAATCCCCCGCCGCTCCTCAAGGCGTAGCTAGAATTGACGTTAACCTTCCCCACCGTCATGAGGCAGAGCCGGAACCTCAG
>Frequency_1_QualityScore_FFHHHHHJJJJJJJJJJJJJJJJGJJJJJJJJJIIJJJJJJJJJJHHHFFFDEEDDDDDDDDDDDDDDDDDDDDDDDEDDDDDDDCDCDDDDDD_Mismatch_0_Sense_+_Library_PoolT
CCGCCGCTCCTCAAGGCGTAGCTAGAATTGACGTTAACCTTCCCCACCGTCATGAGGCAGAGCCGGAACCTCAGAGTTAGCCTCCTCAGGCGGC
>Frequency_1_QualityScore_FFHHHHHJJJJJJIJJIJJJJIJJJJIIJJIJGIJJIIJGHIJJJJIHIJJJJJJJIJIJJJJJIIFGH@GHIIJIIHGHHHHDFFFF_Mismatch_1_Sense_+_Library_PoolT
TCTGTTTTCCATAATTATTTCTGTAGTGCTAGTTTGTGGTTTCTGTAATAGCATGGATCTGTAAAGAAATAAGGGATTTCATGAGTCA
>Frequency_1_QualityScore_FDHHHHHJGIJIIIJJJJEHIHGDGHDHIBGGDHIGJHEHHHHFFFFDDBDDD@BDDDDBDDDDDDDDBDD?@CDDDDDDDDDB@B@CDCDDDB_Mismatch_1_Sense_+_Library_PoolT
CACATGGGACGGACCCCGTGGAGAGGAGGAGGAGGATGATTTCCCCGCGGCCGTAGACGAGCGCGATCCCAACTTCGTCGACGAAGAAGAAGAG
>Frequency_1_QualityScore_FFHHHHHJJJJJJJJJJIJJJJJJJIJJJJJJJJJJJJJJIJIJJJJJIIIJJJJJIJIJIIIJJIIHHHHHHHFFFFFFFEED_Mismatch_0_Sense_+_Library_PoolT
TAGAAATGTTGAAGCCCTCGAGCTGTTTGTATTTGATTCACAAATGCCCCTTTTTATTGTCTATACAATATTATATACCTTTCA
>Frequency_1_QualityScore_FFFHHHHIJJJJJJJJHJJIIJJIJJFIIJJIJJIIIIJIJJJJHFHHHHHFFFDDDDDDDBDDDDDDDBBDDDDDDDDDDCDDDDDDDDDBDD_Mismatch_1_Sense_+_Library_PoolT
GGTAAGTACACATGGGAGGGACCCCGTGGAGAGGAGGAGGAGGATTATTTCCCCGCGGCCGTAGACGAGCGCGATCCCAACTTCGTCGACGAAG
>Frequency_1_QualityScore_:;C?3+C2++2<8CCBCAEICD;?):?D??DD<@DEA(7;C3=;;\>8?A;;6(;(((;A>A5((9:>>9?5>5;>A>3:>>4:>>(>AA34>A_Mismatch_1_Sense_+_Library_PoolT
CTAGAATTGGCGTTAACCTTCCCCACCGTCATGAGGCAGAGCCGGAACCTCAGAGTTAGCCTCCTCAGGCGGCTTAAATCTGTTTTCCATAATT
>Frequency_1_QualityScore_FFHHHHHJJJJJJJJJJIJJJJJGHJJGIJHIJJJJIJJJJJJJJJJIJJJJIIJJJJJJJJJJJIIJJHHIIJHHHHHHHFFCFFFDECEEED_Mismatch_0_Sense_+_Library_PoolT
CATAATTATTTCTGTAGTGCTAGTTTGTGGTTTCTGTAATAGCATGGATCTGTAAAGAAATAAGGGATTTCATGAGTCTTATGTTTTTCACTGC
>Frequency_1_QualityScore_DDDH?DFFGG@GIIIGGABGHHH9CEAHGHGHGHHAGGIGIGGIDDHIGGFGIIG<FHBGGGDH:FFEE=@CCEHE_Mismatch_2_Sense_+_Library_PoolT
GTAGTGCTAGTTTGTGGTTTCTGTAATAGCATGGATCTGTAAAGAAATAAGGGATTTCATGAGTCTTATGTTTTCA
>Frequency_1_QualityScore_FFHHHHHJJJJJJJJJJJJIJJIIJJJJJJJJIIJJJJJJJJJJJJJJJJJIJJIGHHHHCEFFFFDAC@CDDDEEFEDDDEDDDDDDDDDDDD_Mismatch_1_Sense_+_Library_PoolT
CAGAGTTAGCCTCCTCAGGCGGCTTAAATCTGTTTTCCATAATTATTTCTGTAGTGCTAGTTTGTGGTTTCTGTAATAGCATGGATCTTTAAAG
>Frequency_1_QualityScore_FFHHHHHJJJJJJJIJJIJJJJJJJJJJJJJJJJJJJJJJJJJJJJJJJJJJJJJJJJJJJJJJJJHHHHHGHHFFFFFFEEEEEEEF_Mismatch_2_Sense_+_Library_PoolT
AAATGTTGAAGCCCTCGAGCTGTTTGTATTTGATTCACAAATGCCCCTTTTTATTGTCTATACAATATTATATACCTTTCAAATGTTA
>Frequency_1_QualityScore_FFHHHHHIJJJJHIIJJJJIJJJJJJJJJJJJJJJHIJJJJIJIJIJJJJJJJJJJJIJIHIJJHHHHHHHHFFFFFFEEEEEEDDDDDDDDDD_Mismatch_0_Sense_+_Library_PoolT
GGATTTCATGAGTCTTATGTTTTTCACTGCTTGGGTAGAAATGTTGAAGCCCTCGAGCTGTTTGTATTTGATTCACAAATGCCCCTTTTTATTG
>Frequency_1_QualityScore_FF?DFHHG?FEHCGHIFGGBFHIIIEEHGGGIGDG79B<BHIIHGGIIICG?>E>EHD>DCACE>CEEEDECCECCCCCCCCCCB?BC@CBCCC_Mismatch_0_Sense_+_Library_PoolC
GGATTTCATGAGTCTTATGTTTTTCACTGCTTGGGTAGAAATGTTGAAGCCCTCGAGCTGTTTGTATTTGATTCACAAATGCCCCTTTTTATTG
>Frequency_1_QualityScore_FFHHGFHIIJJJJJIJJJIIJJJIJIIJIJJJJIGIJIJJIBGIIJGIJJJIJJJJIJIJIHHJJIJJIHIJJJJ_Mismatch_0_Sense_+_Library_PoolT
TGTATTTGATTCACAAATGCCCCTTTTTATTGTCTATACAATATTATATACCTTTCAAATGTATCTTTATTTCTA
>Frequency_1_QualityScore_FDHHHHHJFHIEHGHIJJIGFG@FIHIJIIJJJJIIJIIIJHJJHIGIJGDGEH4@GE_Mismatch_1_Sense_+_Library_PoolT
GTTTGTGGTTTCTGTAATAGCATGGATCTGTAAAGAAATAAGGGATTTCATGAGTCTA
>Frequency_1_QualityScore_FFHHHHDIJJIJJJIIHIGCEIIHIFGDHGIJJFFDEECEDDEC@CCDDEDDCDDDEDEEEDE@CDDDEAC@CDA?CD?BDDDD:>ADCCCCCD_Mismatch_0_Sense_+_Library_PoolT
AGCCGGAACCTCAGAGTTAGCCTCCTCAGGCGGCTTAAATCTGTTTTCCATAATTATTTCTGTAGTGCTAGTTTGTGGTTTCTGTAATAGCATG
>Frequency_2_QualityScore_FFHHHHGJJJJJIJIJIIIJJJJJJJJIJJJJJIJJJIHHHHHHGFFFFFEEDEEEEEEEEDEEDDCDEDDCEEDBDDACCDDDEEEEEDDDED_Mismatch_0_Sense_+_Library_PoolC
AGCCGGAACCTCAGAGTTAGCCTCCTCAGGCGGCTTAAATCTGTTTTCCATAATTATTTCTGTAGTGCTAGTTTGTGGTTTCTGTAATAGCATG
>Frequency_1_QualityScore_DBACBDDAEGH@HDHCHHEGII@<E@G1??F@DDEB<B?FHFFHIIFGCHHIIGIE8B.B=FGC@F/=C)@=CEA=)=A=_Mismatch_0_Sense_+_Library_PoolT
CTGTTTGTATTTGATTCACAAATGCCCCTTTTTATTGTCTATACAATATTATATACCTTTCAAATGTATCTTTATTTCTA
>Frequency_1_QualityScore_FFHHHHHJJJJJJJJJJIJJJFHJJJJJJJJJJJJJJJIJIJJJJJJJEHGHHHFFFFEEEEEDDDDBDDDDDDEDDDDDDEEDACEEEEEEED_Mismatch_1_Sense_+_Library_PoolT
AGACGTTAACCTTCCCCACCGTCATGAGGCAGAGCCGGAACCTCAGAGTTAGCCTCCTCAGGCGGCTTAAATCTGTTTTCCATAATTATTTCTG
>Frequency_1_QualityScore_>AFDFHFHIBFBHHI9,AF?<F<EG@AGIII@FHIIBFH@CE?_Mismatch_2_Sense_+_Library_PoolT
GAGCTGTTTGTATTTGATTCACAAATGCCCCTTTTTATTGCCA
>Frequency_1_QualityScore_FFGDHGHIJIIIIGIEHIJJCGIIIJGAGFEBDCAD>CCACCCDDDDCDDCDCCD?B;>BBBB8@C@DDB@9>C:>CCBDDDDBDDDDCD:>>A_Mismatch_0_Sense_+_Library_PoolT
CCGTAGACGAGCGCGATCCCAACTTCGTCGACGAAGAAGAAGAGATGGCCACTGGCGTCGTGGAAGCCGCCAAATCCCCCGCCGCTCCTCAAGG
>Frequency_1_QualityScore_FFHHFFHJJJIJJIJIFEGHIJIGIIIJJJGIJJJJJIGCDHIHIIJIDFHAHIJJJJGGFA_Mismatch_1_Sense_+_Library_PoolT
CAAATGCCCCTTTTTATTGTCTATACAATATTATATACCTTTCAAATGTATCTTTATTTGTA
>Frequency_1_QualityScore_FFHHHHHFGHHIJIIJIJGIIIJJGIJJJJJJIJJIIJJJJJJJJJJJJJJJJIJJJJHHHHHFFFFFFECFEEEDEDEEFEFDEDDDCDDDDE_Mismatch_1_Sense_+_Library_PoolT
GCTTGGGTAGAAATGTTGAAGCCCTCGAGCTGTTTGTATTTGATTCACAAATGCCCCTTTTTATTGTCTATACAATATTATATACCTTTTAAAT
>Frequency_1_QualityScore_FFHHHHHJJJJJJJFHIIIIGIFIIJDFGGIHHEHHFFF=AEDDDDDBDDDDDDDBDBDDDDDCDDDB?@@B<AB0@CCDDDDDDCDDDDBDD@_Mismatch_0_Sense_+_Library_PoolT
GAAAGGATACGAACGCCAGGAGCGACGGCCTGCATCGGGTCACCTGGGGCTTCCGAGAAAATCAGGGCACGGTGGTAAGTACACATGGGAGGGA
>Frequency_1_QualityScore_EDHAHDDIIIHIIIEDFFF:CG?DA?HEGIHGHGGHGHBEEFDDDDDDDDDDDDDCACDDDDACCCDDDB?BD?:ACDCDDDCBBB<>?BCA:>_Mismatch_1_Sense_+_Library_PoolT
GAGATGGCCACTGGCGTCGTGGAAGCCGCCAAATCCCCCGCCGCTCCTCAAGGCTTAGCTAGAATTGACGTTAACCTTCCCCACCGTCATGAGG
>Frequency_1_QualityScore_FDDFHHHJJI@HIGJIIJJGIJIIJJIIJJIGIGJIGIJJJJJJJJJIIJIJDHCGIIIIICDHGIJHECHHHHEF_Mismatch_1_Sense_+_Library_PoolT
CCTCGAGCTGTTTGTATTTGATTCACAAATGCCCCTTTTTATTGTCTATACAATATTATATACCTTTCAAATGTAA
>Frequency_1_QualityScore_FFHHHGHJJJJJJJJIJJHJJJJHIJHIHIJJJJJIJJJJJJJJJJJJIIIGIIHIJJJJIJGJJJJJJHHEFFFDEEEEEEEFEEEDDECCCC_Mismatch_0_Sense_+_Library_PoolT
TCTGTAAAGAAATAAGGGATTTCATGAGTCTTATGTTTTTCACTGCTTGGGTAGAAATGTTGAAGCCCTCGAGCTGTTTGTATTTGATTCACAA
>Frequency_1_QualityScore_FDHHHHHJJJJIIJIIIJJJJJJJIHIJJJJJIJJJJGHJJJJJHIJJIJIJJJIJJIJJIJJJFHIIIGEHJIHHHHHHHFEEFFFDDDEDFE_Mismatch_0_Sense_+_Library_PoolT
GTCTATACAATATTATATACCTTTCAAATGTATCTTTATTTCTAATTGCTGGTCCCCTTTTTCTATCTCTATCTCTATGCCTAAAACACATTTT
>Frequency_1_QualityScore_DBFDFHDGIIIIFHIIIIIIIIE@HHGIIEGEIEGG@9DHFIIC<D9BDDGGEH@DCDHIIIIII@@CCCHIIIIIGII_Mismatch_0_Sense_+_Library_PoolT
TGTTTGTATTTGATTCACAAATGCCCCTTTTTATTGTCTATACAATATTATATACCTTTCAAATGTATCTTTATTTCTA
>Frequency_1_QualityScore_FFHHHHHJJJJJIJJJJJHJIJJJJJJJJJIJIJJJJJJJJJIIJIJJIJJJJJJJJJJJIIJJIIIJIFGGIIJJIJG_Mismatch_0_Sense_+_Library_PoolC
TGTTTGTATTTGATTCACAAATGCCCCTTTTTATTGTCTATACAATATTATATACCTTTCAAATGTATCTTTATTTCTA
>Frequency_1_QualityScore_FFHHHDHDHJJIIIHIIIIIGJBFGIJJIGIJJEGFGIJJFIGGHJIIJIJIJIGCHIGDGGGGGIGHHEHHGHFDDD_Mismatch_0_Sense_+_Library_PoolT
TGTTGAAGCCCTCGAGCTGTTTGTATTTGATTCACAAATGCCCCTTTTTATTGTCTATACAATATTATATACCTTTCA
>Frequency_1_QualityScore_FFHFFFFIIGGHJGIDBHGDHGGHEHIIJI@GEECE=BDDCDCD>B88CCCCCCDDD8<7@<AB9A:C:>:ACADCCBCB@@<<BB@>9B<B<9_Mismatch_0_Sense_+_Library_PoolT
AACGCCAGGAGCGACGGCCTGCATCGGGTCACCTGGGGCTTCCGAGAAAATCAGGGCACGGTGGTAAGTACACATGGGAGGGACCCCGTGGAGA
>Frequency_1_QualityScore_FFHHGHHJJIGIGGIGEIEEGHGHGEFCHGIIIIIGEDDBB<B9ABCCCDB9?BBBDCDDDDDB@B99>>BCDDCDCDDBBBDDDACCCAC>C<_Mismatch_0_Sense_+_Library_PoolT
CCCAACTTCGTCGACGAAGAAGAAGAGATGGCCACTGGCGTCGTGGAAGCCGCCAAATCCCCCGCCGCTCCTCAAGGCGTAGCTAGAATTGACG
>Frequency_1_QualityScore_FFHHHHHJJJJJFHHIJJIJJIGHIIIIJJJJJJJIIHIJJIIJJJJJJIJIJIIJJIGHGJIJEHHGHFEDFEFFEEEEDDEFEE_Mismatch_0_Sense_+_Library_PoolT
TCACTGCTTGGGTAGAAATGTTGAAGCCCTCGAGCTGTTTGTATTTGATTCACAAATGCCCCTTTTTATTGTCTATACAATATTAT
>Frequency_1_QualityScore_FFHHHHHJIJJIJIJJJIJHIJJJJJIJJJJJJJIJJHHHHHFFFFFDDDDDDDDDDDDDDDDDDDDBDDDDDDDDD@DDDDDDDDDDDCDDDD_Mismatch_0_Sense_+_Library_PoolT
CCCGCCGCTCCTCAAGGCGTAGCTAGAATTGACGTTAACCTTCCCCACCGTCATGAGGCAGAGCCGGAACCTCAGAGTTAGCCTCCTCAGGCGG
>Frequency_1_QualityScore_FFHHHHHJIJJJJJJJGJHHHJJJJJJJJJJJJJJJJJJJJGIJJHJJJJJJJIJJJIJJJJJHHHHHFEFFFFEFEEEFCCDDDDDCDDDDDD_Mismatch_0_Sense_+_Library_PoolT
AATAAGGGATTTCATGAGTCTTATGTTTTTCACTGCTTGGGTAGAAATGTTGAAGCCCTCGAGCTGTTTGTATTTGATTCACAAATGCCCCTTT
>Frequency_1_QualityScore_FFHHHHHJIJJJJJJJIJFHHJIJIHIJJJJJJJJJJJJJIFGHIJJIJJJJJJJJJJJJHHEDEBDECEEEEEEFDCDFDDDCDCDDDDDDDD_Mismatch_0_Sense_+_Library_PoolC
AATAAGGGATTTCATGAGTCTTATGTTTTTCACTGCTTGGGTAGAAATGTTGAAGCCCTCGAGCTGTTTGTATTTGATTCACAAATGCCCCTTT
>Frequency_1_QualityScore_FFH1DHHGHIJJJJJJJJJJJJJJJJJJJJJJJJEHIJJJHHHHHEEFFDDDDDDDDEDDEEDDDDDEECCDEEEEEEEDEEDEDDEDDADDDA_Mismatch_1_Sense_+_Library_PoolT
CCCGCCGTCATGAGGCAGAGCCGGAACCTCAGAGTTAGCCTCCTCAGGCGGCTTAAATCTGTTTTCCATAATTATTTCTGTAGTGCTAGTTTGT
>Frequency_1_QualityScore_FFHHHHHJJJJJJJJJIJJJJJJJJJJJJJJJJIIJJJJJJJJJJJJJJJJFIGIJIIJIGGIJJJJJ@FGIIIJJJJJIIJHHHHGFFEFFEE_Mismatch_0_Sense_+_Library_PoolT
TGTATTTGATTCACAAATGCCCCTTTTTATTGTCTATACAATATTATATACCTTTCAAATGTATCTTTATTTCTAATTGCTGGTCCCCTTTTTC
>Frequency_1_QualityScore_FFHHHHHJJJJJJJJJJJJHJJJJJJJJJIIJJJJJJJFHIJJIJIJJHIIJJJJIJJJJJIIIJJJJJJJHHHHHHFFFFFFFEEEDEDDDDD_Mismatch_1_Sense_+_Library_PoolT
CGTTTCTGTAATAGCATGGATCTGTAAAGAAATAAGGGATTTCATGAGTCTTATGTTTTTCACTGCTTGGGTAGAAATGTTGAAGCCCTCGAGC
>Frequency_1_QualityScore_FFHHGHHJJJJJIJJJIIJJIHHIJJJIIJEFHIJJJJIJFIJJGIJJJJJJIIFHHIJJJJGIJIJIICEHHHFFDCECEDDDE_Mismatch_0_Sense_+_Library_PoolT
GGATCTGTAAAGAAATAAGGGATTTCATGAGTCTTATGTTTTTCACTGCTTGGGTAGAAATGTTGAAGCCCTCGAGCTGTTTGTA
>Frequency_1_QualityScore_FFHHHHHJJJJJJJJJJJIJJJJJJJIIJJJJJIIJIJIJJJJIJJJJJJJJJJJJJJJIJJJJJIJJJHI_Mismatch_1_Sense_+_Library_PoolT
TTGATTCACAAATGCCCCTTTTTATTGTCTATACAATATTATATACCTTTCAAATGTATCTTTATTTCTGA
>Frequency_1_QualityScore_FFHDHGHIJJIJIJJJJJDJIJEHJIIIHIIJHHGIIIIIIIGGJJJJIJJIJJJJJIIIIIJJJJIJGGIGGEHGFEHHHFFFFFECEEACCE_Mismatch_0_Sense_+_Library_PoolT
AATCTGTTTTCCATAATTATTTCTGTAGTGCTAGTTTGTGGTTTCTGTAATAGCATGGATCTGTAAAGAAATAAGGGATTTCATGAGTCTTATG
>Frequency_1_QualityScore_FEHHHGDHHHFHIGIJIGHGEGCHED=GGICFHGIIJBHIGH@GHEGIIJGFFHHHEFEDDDDDCCCEC@CCDDDA@CC@@CDDEEDEEDEEDD_Mismatch_1_Sense_+_Library_PoolT
GTTAACCTTCCCCACCGTCATGAGGCAGAGCCGGAACCTCAGAGTTATCCTCCTCAGGCGGCTTAAATCTGTTTTCCATAATTATTTCTGTAGT
>Frequency_1_QualityScore_DDFHHFBAHEGFCGG:GH@G>GH3BG1B:?CGHEFGCGH@7=EE:3/;?6)5<<>77;377>&5??C(308>@@<?>9>B<5(5A>>>9?A?_Mismatch_1_Sense_+_Library_PoolT
ATGGGAGGGACCCCGTGGAGAGGAGGAGGAGGATGATTTCCCCGCGGCCGTAGACGAGCGCGATCCCCACTTCGTCGACGAAGAAGAAGAGA
>Frequency_1_QualityScore_FFHHHHHJIJJHIJJJJJJJJIJJJJJJJJIJJJJIJJJJIIJJIJJHIJJJJIIJJJJJJJJHIJIIIEGHJHHHHHHFFFDDDDDDCDDDDE_Mismatch_0_Sense_+_Library_PoolT
TAATAGCATGGATCTGTAAAGAAATAAGGGATTTCATGAGTCTTATGTTTTTCACTGCTTGGGTAGAAATGTTGAAGCCCTCGAGCTGTTTGTA
>Frequency_1_QualityScore_FFHHHHHJJHIJJJIJJJJJIJJJJJIJJJJJJJGJGHIJJJJJJJJHHHHFDDDDDDDEDDEDDDDDDDDDADEEEEEEEDEEDEDDEDDCDE_Mismatch_0_Sense_+_Library_PoolT
TCCCCACCGTCATGAGGCAGAGCCGGAACCTCAGAGTTAGCCTCCTCAGGCGGCTTAAATCTGTTTTCCATAATTATTTCTGTAGTGCTAGTTT
>Frequency_1_QualityScore_FFDHHHHIJGIIIIIJIJGHIIIJJJJJJJIGHIEIJIJJHEGIIJJJJJJFHIIJJJJJJGHGIAFFIHHGGIJ_Mismatch_1_Sense_+_Library_PoolT
AGTATTTGATTCACAAATGCCCCTTTTTATTGTCTATACAATATTATATACCTTTCAAATGTATCTTTATTTCTA
>Frequency_1_QualityScore_FFHHHHHJJJJJJJJJJJJJJIIFIJJJJJIJJJJJJJJHHFFFFFFFCEEEEEEEDDDEEEFEEEDEEDDDDDED@DDDDDDABDDDDDEEDE_Mismatch_1_Sense_+_Library_PoolT
GGCAGAGCCGGAACCTCAGAGTTAGCCTCCTCAGGCGGCTTAAATCTGTTTTCCATAATTATTTCTGTATTGCTAGTTTGTGGTTTCTGTAATA
>Frequency_1_QualityScore_FFHHHGHJJJJJJJJJJJIJJJJJIJJIJJJJJIIJJIIJJJJJJJJJJJJJJJJJJGIIG_Mismatch_1_Sense_+_Library_PoolT
GAAATGTTGAAGCCCTCGAGCTGTTTGTATTTGATTCACAAATGCCCCTTTTTATTGTCGA
>Frequency_1_QualityScore_FDFHDHFGGIIIJIJJGIIGEGGGBEGCGFHGGGIJHHFGHH7@DECEEEDDDDB@BDBBDDDDDCACCC>B<BD<>@ABDCDDDD939CCAA4_Mismatch_0_Sense_+_Library_PoolT
GTGGGAGACCGACTCCAAAGACGAAGGAGAATGAGGATCTGGTGGACATCAACCCTCGTCCCCATCAGGCGGATCATTTACAGCAGAAGATGGT
>Frequency_1_QualityScore_FFAHHFDHIIIJJIHJJJJJJIJIEIGHIJJHFF8ACDDDDCDDDDDCDDDDDDBBBDDCCDCDDDDDD?ABDCBDDD@DBDD@DDBDDDDBDD_Mismatch_1_Sense_+_Library_PoolT
GGAGGATGATTTCCCCGCGGCCGTAGACGAGCGCAATCCCAACTTCGTCGACGAAGAAGAAGAGATGGCCACTGGCGTCGTGGAAGCCGCCAAA
>Frequency_1_QualityScore_FFHHHGHJIEHIIJJJIJJJJJIIIJIJJIIJJJIJJJHGIJIJGIIJHHIIJJJIJJJJHHHHHFFFFDFFEFEEEEEDEEEEFEEDDDDDDC_Mismatch_1_Sense_+_Library_PoolT
CTGCTTGGGTAGAAATGTTGAAGCCCTCGAGCTGTTTGTATTTGATTCACAAATGCCCCTTTTTATTGTCTATACAATATTATATACCTTGCAA
>Frequency_1_QualityScore_FFHHHHHJJJJJJJJJJJJJIJJIJJJJJJIJJIJJJJJGIJJHJJFHIJJJIIIIJIJIJJHHHHHHFFFFFDEECECEEDDDDDDEEDCDCC_Mismatch_0_Sense_+_Library_PoolT
GCTTAAATCTGTTTTCCATAATTATTTCTGTAGTGCTAGTTTGTGGTTTCTGTAATAGCATGGATCTGTAAAGAAATAAGGGATTTCATGAGTC
>Frequency_1_QualityScore_FFHHHHGJJFHIJJIIIIHGGBFDDECCDDDDBCDDDDDDDDDDDDCDDDDDDCDCDDCDDDDBDDDDBDACDBBBDDDDDCCCDDDDBBDDDB_Mismatch_0_Sense_+_Library_PoolT
CCGCGGCCGTAGACGAGCGCGATCCCAACTTCGTCGACGAAGAAGAAGAGATGGCCACTGGCGTCGTGGAAGCCGCCAAATCCCCCGCCGCTCC
>Frequency_1_QualityScore_FFHHHHHJJIHIJJJJJIJJJDIJJJIIJJIJJJJGIJJIJJJJJGIJJJJJJIJJIJJJJJJHHHHHHFFFFFFFEEEEEEEECFEDDDDDDD_Mismatch_0_Sense_+_Library_PoolT
ACTGCTTGGGTAGAAATGTTGAAGCCCTCGAGCTGTTTGTATTTGATTCACAAATGCCCCTTTTTATTGTCTATACAATATTATATACCTTTCA
>Frequency_1_QualityScore_FFHHHHHJIJJJIJJJIJJJJJJJJJJJJJJJJJJJJJJJJJIJJJJJIIJJJJJJJGIJJII_Mismatch_0_Sense_+_Library_PoolT
TGTATTTGATTCACAAATGCCCCTTTTTATTGTCTATACAATATTATATACCTTTCAAATGTA
>Frequency_1_QualityScore_FFHHHHHJJJJJJJJJJJ_Mismatch_0_Sense_+_Library_PoolT
AATATTATATACCTTTCA
>Frequency_1_QualityScore_DFHHHHHJJIIIJJJJIJJJJJJHIJGHIIIHIJJJIJIJIIHFFDDDDDDDD>CDDDDBDDDDEDDDD>CDDDDDDDDDDDDDDDDDDDDDDB_Mismatch_1_Sense_+_Library_PoolT
TGAAGAGATGGCCACTGGCGTCGTGGAAGCCGCCAAATCCCCCGCCGCTCCTCAAGGCGTAGCTAGAATTGACGTTAACCTTCCCCACCGTCAT
>Frequency_1_QualityScore_FEHHHHHJJJJJJCHJJJGHHIIJJJJJIJJJJIJJJJIJIJJJJJIHIIJJJJIIIJJJIIIJJJJJJIGIGHHHHFHHFDFFFFDDDDBDDD_Mismatch_0_Sense_+_Library_PoolT
GTTTCTGTAATAGCATGGATCTGTAAAGAAATAAGGGATTTCATGAGTCTTATGTTTTTCACTGCTTGGGTAGAAATGTTGAAGCCCTCGAGCT
>Frequency_1_QualityScore_FFHHHHHIIJJJJIJJIJHIIJIJJIJJJJJIIJJJJJJJJIJJHGHIIJIJHIIIIJJJJJJHHHBEFBBCEEFEEEEED_Mismatch_0_Sense_+_Library_PoolT
AATAAGGGATTTCATGAGTCTTATGTTTTTCACTGCTTGGGTAGAAATGTTGAAGCCCTCGAGCTGTTTGTATTTGATTCA
>Frequency_1_QualityScore_FFHHHHHJJJJJIJJJJJJJJJJJJJJJJJJJJJJJJJJJJJJJIJJHDDDDDDEDDECCDDDDEEDDCDDEEEEEDDEDECDECC>ACDDDDC_Mismatch_1_Sense_+_Library_PoolT
TCCGTCATGAGGCAGAGCCGGAACCTCAGAGTTAGCCTCCTCAGGCGGCTTAAATCTGTTTTCCATAATTATTTCTGTAGTGCTAGTTTGTGGT
>Frequency_1_QualityScore_FFDDFDHGIJIIJIIFIGGIIEHIIBHGGGHDHIJHDCHGIIGGIGHGHJGIHIIIGGJIEBADEFE_Mismatch_0_Sense_+_Library_PoolT
TGTTTGTATTTGATTCACAAATGCCCCTTTTTATTGTCTATACAATATTATATACCTTTCAAATGTA
>Frequency_1_QualityScore_FFHHHHHHIJJJJHJJJIJJHJJJJJGGGJJIJJJJJHIIIJJJJIJHIJIIJJHJIIIJJJJJJIGHIEHIJDGHHFHGFFFFFFEDDDDDAC_Mismatch_0_Sense_+_Library_PoolT
TCTGTAGTGCTAGTTTGTGGTTTCTGTAATAGCATGGATCTGTAAAGAAATAAGGGATTTCATGAGTCTTATGTTTTTCACTGCTTGGGTAGAA
>Frequency_1_QualityScore_FFHHHHHJJJIJIGIIJJJIJJJJJJJJJJJJGIGJJJJJJIJJJJJJJHHFFFCEEEEADDDCDDDDDCDDDDDDDDDDDDCCCDDDDDDCDE_Mismatch_1_Sense_+_Library_PoolT
GTAGCTAGAATTGACTTTAACCTTCCCCACCGTCATGAGGCAGAGCCGGAACCTCAGAGTTAGCCTCCTCAGGCGGCTTAAATCTGTTTTCCAT
>Frequency_1_QualityScore_A3CCD??EEDE?<?,+3CE3<2+<CF9CBE@@A<C38CDD9D<*9?9*94?DD/09968B4)7=A;@=AC=;CDDD3;7;DDA@>>A>6?_Mismatch_0_Sense_+_Library_PoolT
TTTCTGTAATAGCATGGATCTGTAAAGAAATAAGGGATTTCATGAGTCTTATGTTTTTCACTGCTTGGGTAGAAATGTTGAAGCCCTCGA
>Frequency_1_QualityScore_FFHHHHHJIJGIIJIGIIIJIJJIJIJGIHGFDDDBCDDDDDDDDDDCDCDDDDDDDDDDDDCCDDDDD@BBDEDDDCDCCDDBBCDDDDCDDC_Mismatch_0_Sense_+_Library_PoolT
CGACGAAGAAGAAGAGATGGCCACTGGCGTCGTGGAAGCCGCCAAATCCCCCGCCGCTCCTCAAGGCGTAGCTAGAATTGACGTTAACCTTCCC
>Frequency_1_QualityScore_FFHHHHHJJIJJJIJJJJJJJJIIIGJJJJJJJJIJIIJHHHHFFFDDDD;BBDDDDDBDDDDDDDDDD<BDDDDDDDDCCDDDDBBDDDEDDD_Mismatch_0_Sense_+_Library_PoolT
CGCGATCCCAACTTCGTCGACGAAGAAGAAGAGATGGCCACTGGCGTCGTGGAAGCCGCCAAATCCCCCGCCGCTCCTCAAGGCGTAGCTAGAA
>Frequency_1_QualityScore_FFHHHHHIJJJJJIHJJJJJJJIFIJJJIJJJIIIIJJJJJJJJJJJIHIJJJJJJJIJJIJJJJJFHHEHFHHFFF_Mismatch_0_Sense_+_Library_PoolT
GTTGAAGCCCTCGAGCTGTTTGTATTTGATTCACAAATGCCCCTTTTTATTGTCTATACAATATTATATACCTTTCA
>Frequency_1_QualityScore_FFHHHHBIJGIJJIJ>GIJJJJJJIJJIJJJJIJJJIJJIIHIIGE?HHHFEFDDDDDBBA@BB9BDDDBBBB<CCDDDA@BCDCDBBBB9BCC_Mismatch_1_Sense_+_Library_PoolT
CTCCCCATCAGGCGGATCATTTACAGCAGAAGATGGTTCAGAAAGGATACGAACGCCAGGAGCGACGGCCTGCATCGGGTCACCTGGGGCTTCC
>Frequency_1_QualityScore_?DADFFFGICFHDFHH@FHAHBGHGGFHIIIIIIIIIGGGHIIIIBFHIIHIIIIGHHIGGGDDGHIHCEEFHEEEECCCC@CC@@;>C@CCCB_Mismatch_0_Sense_+_Library_PoolT
AGTTTGTGGTTTCTGTAATAGCATGGATCTGTAAAGAAATAAGGGATTTCATGAGTCTTATGTTTTTCACTGCTTGGGTAGAAATGTTGAAGCC
>Frequency_1_QualityScore_FFHHGGHIIJJJJJJIIJHIJJJJJJJJJJJJJJIIIJHIICFHE<FCGFGCGHEHHHGFHFEFFFFCCCEEDEDDEEDDCCBDCCDDDDDDDD_Mismatch_0_Sense_+_Library_PoolT
CTCAGGCGGCTTAAATCTGTTTTCCATAATTATTTCTGTAGTGCTAGTTTGTGGTTTCTGTAATAGCATGGATCTGTAAAGAAATAAGGGATTT
>Frequency_1_QualityScore_DDBHFDFBGHGEABDCHCHIGHHICGGGIIIG@DHGHFHIIIFHBHIGIHE@F@CA=@C@EHFHFDEE3;@ADECDECC@@CCDCDDFC@;@CC_Mismatch_1_Sense_+_Library_PoolT
TCACTGCTTGGGTAGAAATGTTGAAGCCCTCGAGCTGTTTTTATTTGATTCACAAATGCCCCTTTTTATTGTCTATACAATATTATATACCTTT
>Frequency_1_QualityScore_FFHGHHHJJJJJGHIIJIHIJJIGIHEGIIJJGIEHIIFHIFHIIJJIHHIIIIIIJGHGIIJHIGGG@FFEHAHGGAEHEHDFFBEDDEE_Mismatch_1_Sense_+_Library_PoolT
AATCTGTTTTCCATAATTATTTCTGTAGTGCTAGTTTGTGGTTTCTGTAATAGCATGGATCTGTAAAGAAATAAGGGATTTCATGAGTCTA
>Frequency_1_QualityScore_FFHHHHHJJJJJJJIJJJJJJJJIJJJJJJJJJJJJJJJJIJJJIJJJIJJJJJIJJJJIJJJJJJJJJJGHHEH_Mismatch_0_Sense_+_Library_PoolT
CCTCGAGCTGTTTGTATTTGATTCACAAATGCCCCTTTTTATTGTCTATACAATATTATATACCTTTCAAATGTA
>Frequency_1_QualityScore_FFHHFHHJJJDIJJJJIJJJAFHHIJJJJIJIJJJJJJJJIJJJIIJJHIJHIIJHIJJIIIIJJEHHHFDFDFFCEEEEEEDEDDEDDDDEFE_Mismatch_0_Sense_+_Library_PoolT
TATGTTTTTCACTGCTTGGGTAGAAATGTTGAAGCCCTCGAGCTGTTTGTATTTGATTCACAAATGCCCCTTTTTATTGTCTATACAATATTAT
>Frequency_1_QualityScore_DDFHHBFHIHE9IHH<IDFEHIGHAGGHIIEHIIIHIIIICHGGGEGIGDGGIHHHIIGHFCAHF_Mismatch_1_Sense_+_Library_PoolT
GTTTGTATTTGATTCACAAATGCCCCTTTTTATTGTCTATACAATATTATATACCTTTCAAATGA
>Frequency_1_QualityScore_FFHGHHGJJJJJFIIEEGHHIJEICHIJJIGABH@CDEEDCCACC=@5?CDCCCCDDDDDD?BBDCCC@:ACCCCDDDD@B@CDCDDD@@ACCC_Mismatch_1_Sense_+_Library_PoolT
CCGCCAAATCCCCCGCCGCTCCTCAAGGCGTAGCTAGAATTGACGTTAACCTTCCCCACCGTCATGAGTCAGAGCCGGAACCTCAGAGTTAGCC
>Frequency_1_QualityScore_FFHHHHHJJJJJHJJJJJJJIJJJJJHHHIJJIJJHIJJJJJJJJJIJJJJJIJJJJJJIGIGHIJIIJJIGIIJHHGHHHFFFFFFFCDEEDE_Mismatch_0_Sense_+_Library_PoolT
TTTTCCATAATTATTTCTGTAGTGCTAGTTTGTGGTTTCTGTAATAGCATGGATCTGTAAAGAAATAAGGGATTTCATGAGTCTTATGTTTTTC
>Frequency_1_QualityScore_FFHHHHHJJIJJJJJJJJIIIIJIJJIIJJJJJGHIJIIHGHIIJIJJJJJJJGIJIJJJHIEGCEDHEAEHHHFFFFFFED_Mismatch_1_Sense_+_Library_PoolT
GAAATGTTGAAGCCCTCGAGCTGTTTGTATTTGATTCACAAATGCCCCTTTTTATTGTCTATACAATATTATATACCTTCCA
>Frequency_1_QualityScore_EFHGHCFGHIGJIIGGGHIJJIIJGGGJIJIIIJIJJIIJIIJJIICHGIIJEHHGHHIIHFF@EEEFFFEFFEEEFEEEEED>CCDCCAACAD_Mismatch_0_Sense_+_Library_PoolT
TTGGGTAGAAATGTTGAAGCCCTCGAGCTGTTTGTATTTGATTCACAAATGCCCCTTTTTATTGTCTATACAATATTATATACCTTTCAAATGT
>Frequency_1_QualityScore_EBFDHHHIEHGGIIFHHIIJEGHFGIIJJJJEEDDFGHIGIJJGGIHIIJJ=FFGIJGHIIIIH>CDHGCEHHHH_Mismatch_1_Sense_+_Library_PoolT
CCCTCGAGCTGTTTGTATTTGATTCACAAATGCCCCTTTTTATTGTCTATACAATATTATATACCTTTCAAATGA
>Frequency_1_QualityScore_FFHHHHHJJJIJJJJJGJJJJJJJJJEHIHGJJJJJJJJJIJJJJJJJJJJJJJJJIJJJJDHIJIGFECCFEFFFDEDEEDDDDEEDED_Mismatch_0_Sense_+_Library_PoolT
GAGTCTTATGTTTTTCACTGCTTGGGTAGAAATGTTGAAGCCCTCGAGCTGTTTGTATTTGATTCACAAATGCCCCTTTTTATTGTCTAT
>Frequency_1_QualityScore_FFHHHHHJJJJJJJJJJJJIJJIJJJJJJJJJJJJJIJIIIJIJJ9?FGIHFIJJJJJIJJJIJJJJIJIIHHHHFHFFFFECEDCDEDDDCCC_Mismatch_0_Sense_+_Library_PoolT
CTTAAATCTGTTTTCCATAATTATTTCTGTAGTGCTAGTTTGTGGTTTCTGTAATAGCATGGATCTGTAAAGAAATAAGGGATTTCATGAGTCT
>Frequency_1_QualityScore_FFHGGHHJJJJJJIJJJJJJJIJJJJJJIJJJJJIJJJJIJJJJJJJJIJIJJIJJJJJIJIIJJJJHHHHGHHFFFDFFEFFEEFFEEDDDEE_Mismatch_0_Sense_+_Library_PoolT
GTTGAAGCCCTCGAGCTGTTTGTATTTGATTCACAAATGCCCCTTTTTATTGTCTATACAATATTATATACCTTTCAAATGTATCTTTATTTCT
>Frequency_1_QualityScore_FFHHHHHIJJIJJJJJIJJJJJJJGIHIIJJJJJJJJJJJIJJHFFFEDEEEEDDDDDDDFCDDFEEEEDEDEDDEDDEDDCDEDDDDCDDDDD_Mismatch_0_Sense_+_Library_PoolT
CATGAGGCAGAGCCGGAACCTCAGAGTTAGCCTCCTCAGGCGGCTTAAATCTGTTTTCCATAATTATTTCTGTAGTGCTAGTTTGTGGTTTCTG
>Frequency_1_QualityScore_DDHFHFHIEBFBGGIGIIIIEFHDFEHDHHGHH>CH>BGHIGFFCC@DCEGE>EE?=B;?>@>@>CE@D@ACC@BDCC@A>@CEDDDDDDD::8_Mismatch_0_Sense_+_Library_PoolT
CCTCCTCAGGCGGCTTAAATCTGTTTTCCATAATTATTTCTGTAGTGCTAGTTTGTGGTTTCTGTAATAGCATGGATCTGTAAAGAAATAAGGG
>Frequency_1_QualityScore_FFHHHHHJJJJJJJJJJJJIJJJJJJJJJJJJHIJJJJHIJJGIJBGGIJJJIJJJJJJJJJIJJJJIJJIIHIJIJJIHHFHFFFFFFE_Mismatch_0_Sense_+_Library_PoolT
CTTAAATCTGTTTTCCATAATTATTTCTGTAGTGCTAGTTTGTGGTTTCTGTAATAGCATGGATCTGTAAAGAAATAAGGGATTTCATGA
>Frequency_1_QualityScore_FFHHHHHJJJJJJJIJJJJHIJJJIJJJJHFCDDDDDCDDDDDDDDDDDBDDBDDCDDDDDDDCCDDDDDDDDBDDDDDBDDBDDDD@D?CDDD_Mismatch_0_Sense_+_Library_PoolT
GATGATTTCCCCGCGGCCGTAGACGAGCGCGATCCCAACTTCGTCGACGAAGAAGAAGAGATGGCCACTGGCGTCGTGGAAGCCGCCAAATCCC
>Frequency_1_QualityScore_DD7DA?FG>BF?A:A+<C@CC:DG@E?B7?DAD**08@F(;=@F@F@.)7@7).767?B9;),9/8?AB>::>@4>:?AA:@>ABDEED3>>>:_Mismatch_1_Sense_+_Library_PoolT
GACGTTAACCTTCCCCACCGTCATGAGGCAGAGCAGGAACCTCAGAGTTAGCCTCCTCAGGCGGCTTAAATCTGTTTTCCATAATTATTTCTGT
>Frequency_1_QualityScore_DFFHHHHIBGIIGIIIIIFHHHEGGIGGGIGIFHIGHIGIHIIIFGIIGGGIG@FIEGICDDHHGFHGFFCEFBEE@DEC@DB@@@CCCFFEDC_Mismatch_0_Sense_+_Library_PoolT
TGTTTTTCACTGCTTGGGTAGAAATGTTGAAGCCCTCGAGCTGTTTGTATTTGATTCACAAATGCCCCTTTTTATTGTCTATACAATATTATAT
>Frequency_1_QualityScore_DFHHFHFIIGIEHGHIIEDEDCHDHIIIEHIIGHIGGGEHHGDDEHHGICHHD_Mismatch_0_Sense_+_Library_PoolT
CTTTTTATTGTCTATACAATATTATATACCTTTCAAATGTATCTTTATTTCTA
>Frequency_1_QualityScore_FFHHHHHJJJJJJJJJJIJJJJJJJJJJJJIJJJJJJGIJJJI_Mismatch_0_Sense_+_Library_PoolT
AAATGCCCCTTTTTATTGTCTATACAATATTATATACCTTTCA
>Frequency_1_QualityScore_?88CFCAEGEGE>H=9*?CC@GH4C@?C9?BFE9?:FA9?D?D_Mismatch_0_Sense_+_Library_PoolC
AAATGCCCCTTTTTATTGTCTATACAATATTATATACCTTTCA
>Frequency_1_QualityScore_FDF<DFHIJJIJJJJJIJJJJIJJJI?GGIGHHIDFGGGIJIIJIJJJIGHFFEHHJJIJIJHGHHHHDBDFCFEDDEDDDDCDCDDDEDFDED_Mismatch_1_Sense_+_Library_PoolT
GAGTCTTATGTTTTTCACTGCTTGGGTAGAAATGTTGAAGCCCTTGAGCTGTTTGTATTTGATTCACAAATGCCCCTTTTTATTGTCTATACAA
>Frequency_1_QualityScore_FFHHHHHJJIJJJJJGHIIIIEGIJIJIIJJIIIIJIIJJJJIJHBDCBDDBDDDBDDB@BCDDCCDDDDB>@BBDDDCCDDDDBBDDDEDDCD_Mismatch_0_Sense_+_Library_PoolT
GCGATCCCAACTTCGTCGACGAAGAAGAAGAGATGGCCACTGGCGTCGTGGAAGCCGCCAAATCCCCCGCCGCTCCTCAAGGCGTAGCTAGAAT
>Frequency_1_QualityScore_FFHHHHHJJJJJJJJJJJIJJJJJJJJJJIJJJJJIJJJJJIIGI@EHHHHHFFFFEEEEDDDDDDDDEDDDCDDDDDEEDCDEEEEEEEDEED_Mismatch_1_Sense_+_Library_PoolT
CGTTAACCTTCCCCACCGTCATGAGGCAGAGCCGGAACCTCAGAGTTAGCCTCCTCAGGCGGCTTAAATTTGTTTTCCATAATTATTTCTGTAG
>Frequency_1_QualityScore_FFHHHHHJJJJJJJIIJJJIIGIJJJJJJJJJIJIHIIIJJJJJJJJJJIIJIIIJJJJGG_Mismatch_1_Sense_+_Library_PoolT
GTTTGTATTTGATTCACAAATGCCCCTTTTTATTGTCTATACAATATTATATACCTTTCAG
>Frequency_1_QualityScore_FFHHHHHJJJJJIIJJJJJJJFHIJJIJJJJHIIJJJJIIJJJJIJJJJJJJJJHGJIIIJJIIJGIJJIHHHFFFDDECDDDDDEFFEDDDEC_Mismatch_0_Sense_+_Library_PoolT
GGATCTGTAAAGAAATAAGGGATTTCATGAGTCTTATGTTTTTCACTGCTTGGGTAGAAATGTTGAAGCCCTCGAGCTGTTTGTATTTGATTCA
>Frequency_1_QualityScore_FFHHHHHHIJJJIJJJIIJJJHGIJJIJJIJGIJJJJJIJIJJJJJJJJJIJIJCHHFHIIJHHIJJIHHHHFFFDDDDDDDDDEEEFFEDDED_Mismatch_0_Sense_+_Library_PoolC
GGATCTGTAAAGAAATAAGGGATTTCATGAGTCTTATGTTTTTCACTGCTTGGGTAGAAATGTTGAAGCCCTCGAGCTGTTTGTATTTGATTCA
>Frequency_1_QualityScore_FFHHHHHJJJJGIJIJJJJJJJHIJIJJJJJJJJJJJJJJJJJJJJJJJJJJJJJJJJJJJJHHHHFFFFFFFFEFEEEECDFEEEEEECDDDD_Mismatch_0_Sense_+_Library_PoolT
CACTGCTTGGGTAGAAATGTTGAAGCCCTCGAGCTGTTTGTATTTGATTCACAAATGCCCCTTTTTATTGTCTATACAATATTATATACCTTTC
>Frequency_1_QualityScore_FFHHGHHJEGIGHJJHHIIIJJJJJGJIJIJIJJIGGIIJIJFHHHCDEFDABDCCDDEDEDDDB@@BD@@BDDDBDBBDDD7>BDCC9?CCDB_Mismatch_0_Sense_+_Library_PoolT
GGGCACGGTGGTAAGTACACATGGGAGGGACCCCGTGGAGAGGAGGAGGAGGATGATTTCCCCGCGGCCGTAGACGAGCGCGATCCCAACTTCG
>Frequency_1_QualityScore_FFHHHHHJJJJJJJJIJJGJJJIJJIJIHEFFFFFFFEECDEDD?CBDDDDDDDDDDDD<@DACACDDDDDDDDDBDDBDCDDDDD@CDDDCDD_Mismatch_0_Sense_+_Library_PoolT
GCCAAATCCCCCGCCGCTCCTCAAGGCGTAGCTAGAATTGACGTTAACCTTCCCCACCGTCATGAGGCAGAGCCGGAACCTCAGAGTTAGCCTC
>Frequency_1_QualityScore_FFFHHGHJJJIJIJIBHIJJGEEGDEHGIGGGICDCEEEHFFDFECCCECCCCDC?B=B?@BDDCCCDD?@BC@>@DB@BDDDDDC4>C<A>AC_Mismatch_0_Sense_+_Library_PoolC
GCCAAATCCCCCGCCGCTCCTCAAGGCGTAGCTAGAATTGACGTTAACCTTCCCCACCGTCATGAGGCAGAGCCGGAACCTCAGAGTTAGCCTC
>Frequency_1_QualityScore_FFHHHHHJJJJJJJJJJJJJHIJJJJJIJJJJJIJJJIJJJIJJIIHCHHHGFFFFFEDEEEDDDDDDDDCCDEDDDDDDEEDCDEBDEDDEDD_Mismatch_0_Sense_+_Library_PoolT
GACGTTAACCTTCCCCACCGTCATGAGGCAGAGCCGGAACCTCAGAGTTAGCCTCCTCAGGCGGCTTAAATCTGTTTTCCATAATTATTTCTGT
>Frequency_1_QualityScore_FEDHDFHGEEDDDHIGIGHHGFBFEEI<C?FHIIDGGEHFFGGCDGGIGC:CCCGE4=8@===CEEDHC?>A?EDF_Mismatch_1_Sense_+_Library_PoolT
TTGAAGCCCTCGAGCTGTTTGTATTTGATTCACAAATGCCCCTTTTTATTGTCTATACAATATTATATACCTTCCA
>Frequency_1_QualityScore_FDFHFHHJJJJJJIJJIJJJGIJGIIIJDGIIIJJIIJJIGGGEHDHHGHDEFGHIIECHGIEHADFDD@BDDDDDCCD?@@<>AAA?CDCCDD_Mismatch_1_Sense_+_Library_PoolT
GTGGAGAAGAATATTAAGAAAGGCAAGGTAAGGCAATTAAACAAGTAGAGAGAATGAGTGGGAGACCGACTCCAAAGACGAAGGAGAATGAGGA
>Frequency_1_QualityScore_FFHFHHHIIIGGHHHHFGEGHG@FHIIJGI<BHIIJEEHHHGFDDBDB?BDDDCDC?B8BDBDEDDCCCACD@?BDD:AAAAACCDD@BABDBC_Mismatch_0_Sense_+_Library_PoolT
GAAGAGATGGCCACTGGCGTCGTGGAAGCCGCCAAATCCCCCGCCGCTCCTCAAGGCGTAGCTAGAATTGACGTTAACCTTCCCCACCGTCATG
>Frequency_1_QualityScore_FDDHDFFIIJJIGJIIJIIIGIEIJIJJIIHG>GHIIIIG_Mismatch_0_Sense_+_Library_PoolT
GTAATAGCATGGATCTGTAAAGAAATAAGGGATTTCATGA
>Frequency_1_QualityScore_DDDF?DFB?FGIGIIIIIIFEGB?C><CG@DGHGCE@FFADDBGBBHIGGECA=CHGCGAHEDAGHCHB?E>77ACCF>CEF;@_Mismatch_1_Sense_+_Library_PoolT
TCTTGAAGCCCTCGAGCTGTTTGTATTTGATTCACAAATGCCCCTTTTTATTGTCTATACAATATTATATACCTTTCAAATGTA
>Frequency_1_QualityScore_?B=:A@A:C@3C+CD91??9DAD>DEIIDDDDD-;85.7(.5=<69;;>>A??/,5&&)08A<>4>(2955>?>A:A:>:4:>-2890(4>A39_Mismatch_0_Sense_+_Library_PoolT
TCGACGAAGAAGAAGAGATGGCCACTGGCGTCGTGGAAGCCGCCAAATCCCCCGCCGCTCCTCAAGGCGTAGCTAGAATTGACGTTAACCTTCC
>Frequency_1_QualityScore_DEHHDHFIJJJGGHJIJJIIGGJIHHIIIGGIIJBH_Mismatch_0_Sense_+_Library_PoolT
ATGTTGAAGCCCTCGAGCTGTTTGTATTTGATTCAC
>Frequency_1_QualityScore_DFHHHHHJIJJJJJJJJJIJIJJJIJJJJJIIIJH_Mismatch_1_Sense_+_Library_PoolT
TATTGTCTATACAATATTATATACCTTTCAAATGA
>Frequency_1_QualityScore_FFHHHHGJJJJJIJIJJJJJJJJJJIJJJIIIJJJJJJJJIIJJJHEHHHHFFFFDDDDDDDDDDDDDDADD@CCDDCDDDDDCDDDDDBDDCC_Mismatch_0_Sense_+_Library_PoolT
CGCTCCTCAAGGCGTAGCTAGAATTGACGTTAACCTTCCCCACCGTCATGAGGCAGAGCCGGAACCTCAGAGTTAGCCTCCTCAGGCGGCTTAA
>Frequency_1_QualityScore_FDHHHHHJHIHHIIHIJGHIHIIHGIJJJJJJJJIIJJJJJJJJJJJJJJIGIGIJJJIJJIGCHIJIJFHIIJJJDHHGHHHFFFCECCEEDD_Mismatch_1_Sense_+_Library_PoolT
GTAGTGCTAGTTTGTGGTTTCTGTAATAGCATGGATCTGTAAAGAAATAAGTGATTTCATGAGTCTTATGTTTTTCACTGCTTGGGTAGAAATG
>Frequency_1_QualityScore_FFHGHGHJJJJJJIIJJIIJJJIIIJIJJJIJHIIIHJJDHGIIJIJJJJJJJIJJIIIGICHEHICFGCHHIJJHHGGHFFFFFCDEEECE>C_Mismatch_0_Sense_+_Library_PoolT
TCTGTTTTCCATAATTATTTCTGTAGTGCTAGTTTGTGGTTTCTGTAATAGCATGGATCTGTAAAGAAATAAGGGATTTCATGAGTCTTATGTT
>Frequency_1_QualityScore_FFHHHHHJJJJIEGIJGIIJJIJIGJIJGJJIJJJJIJJJJGGIJIJJJIJIJJ_Mismatch_1_Sense_+_Library_PoolT
CCCTTTTTATTGTCTATACAATATTATATACCTTTCAAATGTATCTTTATTTCA
>Frequency_1_QualityScore_BDDH?:?FHEIIIE@E<FHIEHHI>FDEHIIGI@G?GDBFFCHF<DF@GGGCGHHC@;_Mismatch_2_Sense_+_Library_PoolT
CTGTAATAGCATGGATCTGTAAAGAAATAAGGGATTTCATGAGTCTTATGTTTTTCGA
>Frequency_1_QualityScore_FFHHHHHJIJIIIIIJIIGHGGIIJJJJJJJJJJJHIJHHHHHFFFDDDBDCDDCDDDDDDDDDDDDDA:@CDD@BDDDDDDCDDDDDD@BCDD_Mismatch_0_Sense_+_Library_PoolT
CTTCGTCGACGAAGAAGAAGAGATGGCCACTGGCGTCGTGGAAGCCGCCAAATCCCCCGCCGCTCCTCAAGGCGTAGCTAGAATTGACGTTAAC
>Frequency_1_QualityScore_FFHHHHHJJJJJJJJIJJJJJJJJJJIJJJJJJJJJJJJJJJJJJIJJJJJJJJJJIJJJJIJIJJHJJHIIJJJJJHH_Mismatch_0_Sense_+_Library_PoolT
TGCCCCTTTTTATTGTCTATACAATATTATATACCTTTCAAATGTATCTTTATTTCTAATTGCTGGTCCCCTTTTTCTA
>Frequency_1_QualityScore_FFHHHHHJGHIJJJIJJJHHJGIJGIIIIJIJJJJIJJIJJJJJJJJJHIJIJIJJJHIJJHHIJIJIJHHIGGDHHHHHF_Mismatch_0_Sense_+_Library_PoolT
TTCTGTAGTGCTAGTTTGTGGTTTCTGTAATAGCATGGATCTGTAAAGAAATAAGGGATTTCATGAGTCTTATGTTTTTCA
>Frequency_1_QualityScore_FFHGHDHJJIJJIJJIHGHJJJJIJIJJHIIFGIJJIIJJIJIJGHJJHJJJIJJIIJEHGEFGAGGEGCGGGIJHGH:AEFFFFDFEDECEED_Mismatch_0_Sense_+_Library_PoolT
CCATAATTATTTCTGTAGTGCTAGTTTGTGGTTTCTGTAATAGCATGGATCTGTAAAGAAATAAGGGATTTCATGAGTCTTATGTTTTTCACTG
>Frequency_1_QualityScore_FFHGGHHJGIIIIJJIJJHIJJFHIIJIIJIFFIIJJJFIIGIIIJJEHEHHIJGIEHGIJJJIIJJFGAHHFFFFFEFCDDEEDEEDDDDDDD_Mismatch_0_Sense_+_Library_PoolC
CCATAATTATTTCTGTAGTGCTAGTTTGTGGTTTCTGTAATAGCATGGATCTGTAAAGAAATAAGGGATTTCATGAGTCTTATGTTTTTCACTG
>Frequency_1_QualityScore_FDHHHHHJIJGJJJJJJJJEIIJJJIJJHJIIHHHHEEFFEDEEEEDEDDDDDDDBBD;BB@DDDBBBB>BDCCDDDDDDDDDDDBCDDCD@?B_Mismatch_1_Sense_+_Library_PoolT
GTAGACGAGCGCGATCCCAACTTCGTCGACGAAGAAGAAGAGATGTCCACTGGCGTCGTGGAAGCCGCCAAATCCCCCGCCGCTCCTCAAGGCG
>Frequency_1_QualityScore_FFHHHHHDHHIJJJJJJJJJJJIJJJJJJJIIJJIJIJJJJIJJJGHJIJHHHHHHHFFFFFEFEEEEECBABDDDDEECDDDDDEDDDDDDDD_Mismatch_0_Sense_+_Library_PoolT
ACCTCAGAGTTAGCCTCCTCAGGCGGCTTAAATCTGTTTTCCATAATTATTTCTGTAGTGCTAGTTTGTGGTTTCTGTAATAGCATGGATCTGT
>Frequency_1_QualityScore_FFHHHHHJJJJJJJJJJJJJJJJJJJJJJJIJJIIJJJJJJJHIJJJJJJJJJJJJHHHEFHHFFFFF@?AEEDDFEDDDDDEDDCDDDDEEDE_Mismatch_0_Sense_+_Library_PoolT
TCAGAGTTAGCCTCCTCAGGCGGCTTAAATCTGTTTTCCATAATTATTTCTGTAGTGCTAGTTTGTGGTTTCTGTAATAGCATGGATCTGTAAA
>Frequency_1_QualityScore_FFHHHHGIIJIJJJJJJJJIGJIJGHHIJJJJJGIGIIJJJIIJJJJJJJJJGIIHHHHHHDFFFEFD@?ACDDDFEFEDDDEDDDDDDDEFEE_Mismatch_0_Sense_+_Library_PoolC
TCAGAGTTAGCCTCCTCAGGCGGCTTAAATCTGTTTTCCATAATTATTTCTGTAGTGCTAGTTTGTGGTTTCTGTAATAGCATGGATCTGTAAA
>Frequency_1_QualityScore_FFHFHHHJJGIJIJJJJIJJIJJJJIJJ_Mismatch_0_Sense_+_Library_PoolT
TGGTTTCTGTAATAGCATGGATCTGTAA
>Frequency_1_QualityScore_DFGHHFFEBBEH@AHIAHHEECG?BHGI;FEHHGIIIIIICHHI@FGAHIHIEHBG<99BAFF>FHCG=@_Mismatch_0_Sense_+_Library_PoolT
AGCTGTTTGTATTTGATTCACAAATGCCCCTTTTTATTGTCTATACAATATTATATACCTTTCAAATGTA
>Frequency_1_QualityScore_FFHHHHHIJJJJJJJJJJJIJJJJJJIJJGHIIJJJJIJIJJJJJJJJJIJJJJIJJJIJJJJJHHHHHE_Mismatch_0_Sense_+_Library_PoolT
CATGAGTCTTATGTTTTTCACTGCTTGGGTAGAAATGTTGAAGCCCTCGAGCTGTTTGTATTTGATTCAC
>Frequency_1_QualityScore_FFHHHHHJIJJJJJIIJJJJJJJJJJJJIIJJJIJJJJJJIJJJJJJJJIJJJJJJJIJIIIIFHHHHHHHFFFFFFEEEEEEDEEEDE_Mismatch_1_Sense_+_Library_PoolT
TGTTGAAGCCCTCGAGCTGTTTGTATTTGATTCACAAATGCCCCTTTTTATTGTCTATACAATATTATATACCTTTCAAATGTATCTAT
>Frequency_1_QualityScore_FF+AFFHJJJIJIJJJJJJJJJJIJJJJJJJJJJJIIGIIJJJJJJJJIFHHFDDDDDDDEDDEACDDDCDEDCDEEEEEEEDDDDDDDEDDAD_Mismatch_1_Sense_+_Library_PoolT
TTACCCACCGTCATGAGGCAGAGCCGGAACCTCAGAGTTAGCCTCCTCAGGCGGCTTAAATCTGTTTTCCATAATTATTTCTGTAGTGCTAGTT
>Frequency_1_QualityScore_FDHHHGHFIJIJJJJJJJJ@GIJJJGIJIJHHHGFFFFFCDDDDDECCCCDDDDDDDDDCDDDDDDDDD>BBBBDDDDCCDDDDD@B@BDDDDD_Mismatch_1_Sense_+_Library_PoolT
GTCGTGGAAGCCGCCAAATCCCCCGCCGCTCCTCAAGGCGTAGCTAGAATTGACGTTAACCTTCCCCACCGTCATGAGTCAGAGCCGGAACCTC
>Frequency_1_QualityScore_?DAFA:?18C?:@))9)77;A<68\;??).;;ABC_Mismatch_1_Sense_+_Library_PoolT
CCCCGGGGCCGTAGACGAGCGCGATCCCAACTTCG
>Frequency_1_QualityScore_DDHHGHHJJJIIIIC@FHIJIJJJEGHBGHJIJJJIGIJIJJJHFDDC>CDDDECCCDDDEDDDDDEEEADDDEDDCACDDDDDEDDDDC?ACD_Mismatch_0_Sense_+_Library_PoolT
TCATGAGGCAGAGCCGGAACCTCAGAGTTAGCCTCCTCAGGCGGCTTAAATCTGTTTTCCATAATTATTTCTGTAGTGCTAGTTTGTGGTTTCT
>Frequency_1_QualityScore_FFHHGHHJJJJJJJIIJJJIJJIJJJJJIJJJJJJJIIFHIJJJJIIJJJJGIJJJJJJJJIJJHIJJJJIJBHHGFFFFDDDDDDDDDDDEEE_Mismatch_0_Sense_+_Library_PoolT
ATAGCATGGATCTGTAAAGAAATAAGGGATTTCATGAGTCTTATGTTTTTCACTGCTTGGGTAGAAATGTTGAAGCCCTCGAGCTGTTTGTATT
>Frequency_1_QualityScore_FFDFHHHJIJIJJJJIJJIGIIJJIIJJJJJJJJIJJJIIIJJIJJJJIJIIJJJJJJIJJIJJJJJJJHHHHFFEFFEFEEBEEDDDDDDBDD_Mismatch_0_Sense_+_Library_PoolT
GGTTTCTGTAATAGCATGGATCTGTAAAGAAATAAGGGATTTCATGAGTCTTATGTTTTTCACTGCTTGGGTAGAAATGTTGAAGCCCTCGAGC
>Frequency_1_QualityScore_BDBDCDAACACFEABFAEHGIGDGGHGD<?EFHGIGIEGGHII99B?DGGHII?FGGGGHHE;FHGEHIGD@ED==H>B>@@?ADC@CC3@5;;_Mismatch_0_Sense_+_Library_PoolT
TTTGTGGTTTCTGTAATAGCATGGATCTGTAAAGAAATAAGGGATTTCATGAGTCTTATGTTTTTCACTGCTTGGGTAGAAATGTTGAAGCCCT
>Frequency_1_QualityScore_FFHHHHFHIJJJJJJJJIJJJJJJJJHJJJJJJJJJJJJJIJJJJJJJJJJJJJJJJJJJJHHHHHGFFCEEFFEEEEEFEEEEDDDDDC_Mismatch_0_Sense_+_Library_PoolT
CTTGGGTAGAAATGTTGAAGCCCTCGAGCTGTTTGTATTTGATTCACAAATGCCCCTTTTTATTGTCTATACAATATTATATACCTTTCA
>Frequency_1_QualityScore_FFHHHHHJGIIJJJIJJJJGIHJJGIJJJJJJIJJJJJJJJJJJJJJJJJHHHHGHHHFFBEFCCCDECA?B=@BDDCDFDDDDDDEDDDDDDD_Mismatch_0_Sense_+_Library_PoolT
AACCTCAGAGTTAGCCTCCTCAGGCGGCTTAAATCTGTTTTCCATAATTATTTCTGTAGTGCTAGTTTGTGGTTTCTGTAATAGCATGGATCTG
>Frequency_1_QualityScore_DBFHHDBFBG>BGIIFIIBHHGAHEHGD9EFGEGHHG>69BFEH=FHGIIIIIIIIIGHF=:@@E<AAD>;@DCADC>CDCDCCACC;CACBCA_Mismatch_0_Sense_+_Library_PoolT
TTTTCACTGCTTGGGTAGAAATGTTGAAGCCCTCGAGCTGTTTGTATTTGATTCACAAATGCCCCTTTTTATTGTCTATACAATATTATATACC
>Frequency_1_QualityScore_FFHHHHHJJJJJJJJIIJJJJJJIIIJIJJJJJJIIJIJJJIIJJJJJJJGHGIHHGHHGHHFFFFF>AACEDEEEDCDDDCDDDDBDDDDDDD_Mismatch_0_Sense_+_Library_PoolT
GGCGGCTTAAATCTGTTTTCCATAATTATTTCTGTAGTGCTAGTTTGTGGTTTCTGTAATAGCATGGATCTGTAAAGAAATAAGGGATTTCATG
>Frequency_2_QualityScore_FFGHGGGIHIIIHIIGIIJIJJIIIHIIJJJJJIIJIIIIJGICEIIGGGCEGEGCEEEEEECCEDDCD?BCEEEEDDCDDDDDDAACCDDEEC_Mismatch_0_Sense_+_Library_PoolC
GGCGGCTTAAATCTGTTTTCCATAATTATTTCTGTAGTGCTAGTTTGTGGTTTCTGTAATAGCATGGATCTGTAAAGAAATAAGGGATTTCATG
>Frequency_1_QualityScore_FFHHHHHJJJIJJJIIJJJIDHJJJJJJJJJJHFFFFECEEEDDDDDDDDDDDDDDBDDBDDBDDDDDDDDBDDDDDDDDDDDDBDDDDDDDCD_Mismatch_0_Sense_+_Library_PoolT
CGTAGACGAGCGCGATCCCAACTTCGTCGACGAAGAAGAAGAGATGGCCACTGGCGTCGTGGAAGCCGCCAAATCCCCCGCCGCTCCTCAAGGC
>Frequency_1_QualityScore_FFHHHHHJJJJJIJJJJJJIIJJJJJJJJJJHFFDCEEDDDDDDDDDDDDDDDDDDDDDDDDDDDDDDDDDDDEDDDDDDDDDDDDDDDDDDDD_Mismatch_1_Sense_+_Library_PoolT
CGACGAAGAAGAAGAGATGGCCACTGGCGTCGTGGAAGCCGCCAAATCCCCCGCCGCTCCTCAAGGCTTAGCTAGAATTGACGTTAACCTTCCC
>Frequency_1_QualityScore_FFHHHGHJJJJJJJJIJJJJIIJJJJIJJJIJJJJJJJJJJJJJJJJJJJJJJJJJIIJIGIJJJJJJHGHHHHFFFFFFFEDEFEEEEEEEED_Mismatch_1_Sense_+_Library_PoolT
TGAAGCCCTCGAGCTGTTTGTATTTGATTCACAAATGCCCCTTTTTATTGTCTATACAATATTATATACCTTTCAAATGTATCTTTATTTCCAA
>Frequency_1_QualityScore_;?FHCD?DHBFHH>H>F?@DCHI9++*):?8??1?B<40:*?DEFHGDGHGIGHCHBC>DF@;;F@>FH_Mismatch_0_Sense_+_Library_PoolT
GCTGTTTGTATTTGATTCACAAATGCCCCTTTTTATTGTCTATACAATATTATATACCTTTCAAATGTA
>Frequency_1_QualityScore_FFHHHHHJJJJJJJJJJJJJJJJJGIJJJIJJIJHIIJJJJIJIJJJIJIJJJJJJJIJJHIJJIJJJIIIGHHHFFFDDDDDDDDDDEFFEED_Mismatch_0_Sense_+_Library_PoolT
CATGGATCTGTAAAGAAATAAGGGATTTCATGAGTCTTATGTTTTTCACTGCTTGGGTAGAAATGTTGAAGCCCTCGAGCTGTTTGTATTTGAT
>Frequency_1_QualityScore_FDHFFHHJJIJJJJJJJJJJJJJJGIGIJJHHHHHFFDDDDDEDDDDDDDDDDDDDDDDDDDDDDDDDA9?DDCDDDDD?BDDDBBBBDDDD?C_Mismatch_0_Sense_+_Library_PoolT
GTGGAAGCCGCCAAATCCCCCGCCGCTCCTCAAGGCGTAGCTAGAATTGACGTTAACCTTCCCCACCGTCATGAGGCAGAGCCGGAACCTCAGA
>Frequency_1_QualityScore_FFHHHHHJJJJJJHIJJJJJJJIIJJGHIJJJJJJJJJJJJJJJJJJJIJJJJIIJJJJJIJIJJJJJJJIIGGIJIHHHHHHFFFFFFEEDED_Mismatch_0_Sense_+_Library_PoolT
ATTATTTCTGTAGTGCTAGTTTGTGGTTTCTGTAATAGCATGGATCTGTAAAGAAATAAGGGATTTCATGAGTCTTATGTTTTTCACTGCTTGG
>Frequency_1_QualityScore_FFHHHHHJJJJJGIJJJJJJJJIIJIJJJJJJJJJJJJJIJIJJJIJHHHHHFFFDDDDD@CDDDEEDDCDDEDDDDEEEEEEEDEDDDDDEDD_Mismatch_0_Sense_+_Library_PoolT
CCTTCCCCACCGTCATGAGGCAGAGCCGGAACCTCAGAGTTAGCCTCCTCAGGCGGCTTAAATCTGTTTTCCATAATTATTTCTGTAGTGCTAG
>Frequency_1_QualityScore_FFHHHHHJJJJGHJJJJJJJJIIIIJJIIJJJJJJJIIHIIIJJIJJJJIHHHFDDDDDDCDDDEDDDDCCDECCDECDEEEEDEEDEDDEDDC_Mismatch_0_Sense_+_Library_PoolT
CTTCCCCACCGTCATGAGGCAGAGCCGGAACCTCAGAGTTAGCCTCCTCAGGCGGCTTAAATCTGTTTTCCATAATTATTTCTGTAGTGCTAGT
>Frequency_1_QualityScore_FFHHHHHJJJIGHIJJJJJIJJJJIIJJJJIJIJJJIIHGIGIGHIIJJIGHHDDDDDCDDDDDC@ACCACDC@CCEEEEEEEDDEDC?CDAC@_Mismatch_0_Sense_+_Library_PoolC
CTTCCCCACCGTCATGAGGCAGAGCCGGAACCTCAGAGTTAGCCTCCTCAGGCGGCTTAAATCTGTTTTCCATAATTATTTCTGTAGTGCTAGT
>Frequency_1_QualityScore_FFHHHHHJJJJIHHIIJIJJIJIGFGGJJJJJJJIGIJJIFHIIGIIBGHIJIJHIGEJGIHIGGIHIJJIG_Mismatch_0_Sense_+_Library_PoolT
GGCTTAAATCTGTTTTCCATAATTATTTCTGTAGTGCTAGTTTGTGGTTTCTGTAATAGCATGGATCTGTAA
>Frequency_1_QualityScore_FFHHHHHHIIGHJJJIHIJJJJIIJJJGIJJJJJJJIIJJIIJJIJJJJJJJJJHJGHIJ_Mismatch_1_Sense_+_Library_PoolT
TAGTTTGTGGTTTCTGTAATAGCATGGATCTGTAAAGAAATAAGGGATTTCATGAGTCTA
>Frequency_1_QualityScore_DDDFHHHIJJJJIIGGGFHIIIHCFGGIIDGGIGHIIIJJJJJIIJCCGEGIGEDHIIIGIIIJIIHGHHFH_Mismatch_0_Sense_+_Library_PoolT
AGCCCTCGAGCTGTTTGTATTTGATTCACAAATGCCCCTTTTTATTGTCTATACAATATTATATACCTTTCA
>Frequency_1_QualityScore_FFGHHHHJJJJIGHIEHIGGIIJJIJJJJJJJIIIIFFCDDDDDDDDDDDDDDDDDDCCCDDC@CDD@C?CCDDDDDDDDDDDDDDDDDDBBBD_Mismatch_0_Sense_+_Library_PoolT
TGGCCACTGGCGTCGTGGAAGCCGCCAAATCCCCCGCCGCTCCTCAAGGCGTAGCTAGAATTGACGTTAACCTTCCCCACCGTCATGAGGCAGA
>Frequency_1_QualityScore_FFHHHHHIJIIJJJIIJJJIJJJJJIJJJJJJJJJJJIJJJJJJIJJJJIJIIIJJJJIJJJJJJIIECDGIHH_Mismatch_1_Sense_+_Library_PoolT
CTCGAGCTGTTTGTATTTGATTCACAAATGCCCCTTTTTATTGTCTATACAATATTATATACCTTTCAAATGCA
>Frequency_1_QualityScore_FFHHHHHJIJIIJHIIJJIIJJIGIJJJIJJJJJJJJJJJJJJJFHIHIIJJJIIIIJJJJIJIIHHFHEEEFFFFDFEEEECEEEEFEE_Mismatch_0_Sense_+_Library_PoolT
AGCCCTCGAGCTGTTTGTATTTGATTCACAAATGCCCCTTTTTATTGTCTATACAATATTATATACCTTTCAAATGTATCTTTATTTCTA
>Frequency_1_QualityScore_FFHHHHHJJJJJJJJJJJJJJJJIIJJIJIIJJJJJJJHHHHHFFFFFEDDDDDDDDDDDDDDDDDDDDD@BDDDDDCDADDDDDDDDDDDDDD_Mismatch_0_Sense_+_Library_PoolT
CCCCCGCCGCTCCTCAAGGCGTAGCTAGAATTGACGTTAACCTTCCCCACCGTCATGAGGCAGAGCCGGAACCTCAGAGTTAGCCTCCTCAGGC
>Frequency_1_QualityScore_FFHHHHGIJJJJJIIJHIIIJIIIIJJIIJJJJJJIJJJHFDDDDDDDDDDDDDDDDDDDEDDDDDCDDDDDDDDDDDDDDDDDDDBDDDDCCD_Mismatch_1_Sense_+_Library_PoolT
GAGATGGCCACTGGCGTCGTGGAAGCCGCCAAATCCCCCGCCGCTCCTCAAGGCCTAGCTAGAATTGACGTTAACCTTCCCCACCGTCATGAGG
>Frequency_1_QualityScore_FFHHHHHJJJJJJJJIIJJIJJJJJJJJJIJJJJJJJJIIIIJIJIJJJJJI_Mismatch_0_Sense_+_Library_PoolT
TTTTTATTGTCTATACAATATTATATACCTTTCAAATGTATCTTTATTTCTA
>Frequency_1_QualityScore_?AFF4AC?EEAFII:CF+:CD<A4A9?1:8?B;DGG<@B09D3BFEFEC==CFEEGDFGDEFEF9A)77;@BDDDD>@@CECCBBDDA>A@A>A_Mismatch_0_Sense_+_Library_PoolT
TTTCACTGCTTGGGTAGAAATGTTGAAGCCCTCGAGCTGTTTGTATTTGATTCACAAATGCCCCTTTTTATTGTCTATACAATATTATATACCT
>Frequency_1_QualityScore_FF8CFFFHDHIIIIIIIIIHFCB>=?<CD;<36BB6B??C@?BCDD?CB@BB;5&85>?>>?>BCCDCC>C8CC8295<B>39+4?<BB@B95<_Mismatch_1_Sense_+_Library_PoolT
GGGGGATGATTTCCCCGCGGCCGTAGACGAGCGCGATCCCAACTTCGTCGACGAAGAAGAAGAGATGGCCACTGGCGTCGTGGAAGCCGCCAAA
>Frequency_1_QualityScore_FFHGHHHJJJJJIJJJJIJJIJJIJJJJJJJJJJJJJJJHHHHFFFFFEEEDBDABBDDDDDDDDDDDDB@DDDDDDCDDDADDDDDCDDDDCC_Mismatch_1_Sense_+_Library_PoolT
ATCCCCCGCCGCTCCTCAAGGCGTAGCTAGAATTGACGTTAACCTTCCCCACCGTCATGAGGCAGAGCCGTAACCTCAGAGTTAGCCTCCTCAG
>Frequency_1_QualityScore_DDFHHHHIJEFHGFGGGEEHIJJJIHJIJJIGHIJJIJIGIHIIJIJJIJIJJJIJJIJJEGHGIIHHGFHFFGDFFFFF_Mismatch_0_Sense_+_Library_PoolT
AATGTTGAAGCCCTCGAGCTGTTTGTATTTGATTCACAAATGCCCCTTTTTATTGTCTATACAATATTATATACCTTTCA
>Frequency_1_QualityScore_FFHHHHHIJJJJJJJJJJJJJJJJIHIJJJJJIJJJJJJJIJIJJJJJJJJIJJJJJJJJIJJIIHHHHEHHHFFFFFFF_Mismatch_0_Sense_+_Library_PoolC
AATGTTGAAGCCCTCGAGCTGTTTGTATTTGATTCACAAATGCCCCTTTTTATTGTCTATACAATATTATATACCTTTCA
>Frequency_1_QualityScore_FFHHHHHJJJJJJJJJJIIJJIJIJJJJJJJJJIJJJJIJJJJIIIIJJJJJJJIJ_Mismatch_2_Sense_+_Library_PoolT
GCCCCTTTTTATTGTCTATACAATATTATATACCTTTCAAATGTATCTTTATTTAC
>Frequency_1_QualityScore_DDHFHHGJJIJJGGIJGBGGEHGIGGGHEGE?FHGIHEHIIJIJJJJIGGI?GHGHIHIGGG_Mismatch_0_Sense_+_Library_PoolT
AATGTTGAAGCCCTCGAGCTGTTTGTATTTGATTCACAAATGCCCCTTTTTATTGTCTATAC
>Frequency_1_QualityScore_BDDA+AD92?1<F>EEF<AE@F<4?*:1)1:CBD<DBED2?D@D<30B@CACEE@4=8.8=CDC@>@CCDA)7?@D@7>@56(;>:A:(->>A3_Mismatch_2_Sense_+_Library_PoolT
CTAGGTTGTGGTTTCTGTAATAGCAGGGATCTGTAAAGAAATAAGGGATTTCATGAGTCTTATGTTTTTCACTGCTTGGGTAGAAATGTTGAAG
>Frequency_1_QualityScore_FFGHHHHJJJJJJJJJJJJJIJJIJIIJJJIJHGHHHHFFEFEDEEEDDDDDCDDDDDDDDCDDDDD@DDDDD@DDDDDDDDD>CCCDDDDDCD_Mismatch_0_Sense_+_Library_PoolT
AAATCCCCCGCCGCTCCTCAAGGCGTAGCTAGAATTGACGTTAACCTTCCCCACCGTCATGAGGCAGAGCCGGAACCTCAGAGTTAGCCTCCTC
>Frequency_1_QualityScore_FFHHHHFHIJJGJJHGHHJJJIIIJJJJJJJJJJJJJJJGIJHIJJJJJJIJJJJIJJJBHJJHHHHHFFFFFFFFEEECCCBDDDDDDDDDDD_Mismatch_0_Sense_+_Library_PoolT
TAAGGGATTTCATGAGTCTTATGTTTTTCACTGCTTGGGTAGAAATGTTGAAGCCCTCGAGCTGTTTGTATTTGATTCACAAATGCCCCTTTTT
>Frequency_1_QualityScore_FFHHHHHJJJJIJJJJIJJJJJJJJJJJJJJJJJJJJJJJIJJJIJJJJJJJJIJJJJJJJJJJIIJJJJI_Mismatch_0_Sense_+_Library_PoolT
GAGCTGTTTGTATTTGATTCACAAATGCCCCTTTTTATTGTCTATACAATATTATATACCTTTCAAATGTA
>Frequency_1_QualityScore_FFHHHHHJJJJJJJJJEJJJJJJJJJJJJJJJJJJJJJJJIIJJJJJIIJGJJJJIJJJJJJJJIIJIIIJ_Mismatch_0_Sense_+_Library_PoolC
GAGCTGTTTGTATTTGATTCACAAATGCCCCTTTTTATTGTCTATACAATATTATATACCTTTCAAATGTA
>Frequency_1_QualityScore_FDHHHHHIIJJIJJIJJIIJJIJJ@GHIIJJJIJJIJJIIJIJIIJIJJJJJIJIJJJJJIJIIIJJHHHFHHHHDEFFFFEEECEE_Mismatch_0_Sense_+_Library_PoolT
AAATGTTGAAGCCCTCGAGCTGTTTGTATTTGATTCACAAATGCCCCTTTTTATTGTCTATACAATATTATATACCTTTCAAATGTA
>Frequency_1_QualityScore_DDHHDH)<8<EFHH<GE@G9DFFHIBFIBBEEECCC35;;=?BBBBC;(:>CC:ACB??C?AC3>>9A<(09<(08<>@398<888(38<>BBB_Mismatch_1_Sense_+_Library_PoolT
GCGTCGTGGAAGCCGCCAAATCCCCCGCCGCTCCTCAAGGCGTAGCTAGAATTGACGTTAACCTTCCCCACCGTCATGAGGCAGAGACGGAACC
>Frequency_1_QualityScore_FFHHHHHJJJJIHHHIJJJJJEIIIJJJJJJGIJJJHIIJIJJJIJJJIJJJJJJIJJJJJJIJJHHGHHHHFFFFFFFFDEDECCDDCC_Mismatch_1_Sense_+_Library_PoolT
GTAGAAATGTTGAAGCCCTCGAGCTGTTTGTATTTGATTCACAAATGCCCCTTTTTATTGTCTATACAATATTATATACCTTTCAAATGA
>Frequency_1_QualityScore_FFGHHHGJJJJJIGJJJJJJJIJJGJJJJJIJJJJIHHHEEFFFEEEEEEDCDDD<BDDCDDDDDBDDDDDDDDDBCDDDCCCDDCCDCCDDDC_Mismatch_0_Sense_+_Library_PoolT
AATCCCCCGCCGCTCCTCAAGGCGTAGCTAGAATTGACGTTAACCTTCCCCACCGTCATGAGGCAGAGCCGGAACCTCAGAGTTAGCCTCCTCA
>Frequency_1_QualityScore_FFHHHHHJJJJJJJJJJJJJIJHJIJJJHIJJIIJFHIJJJIJJJHIJIJJJJJJJJIJJJJIJJJJIHGIIIIHEHHHH_Mismatch_0_Sense_+_Library_PoolT
TTTTCCATAATTATTTCTGTAGTGCTAGTTTGTGGTTTCTGTAATAGCATGGATCTGTAAAGAAATAAGGGATTTCATGA
>Frequency_1_QualityScore_FFFHFFHGHJIIGIJJJGJIJJJJIJEIIJIJJIIJJJJJIJJJJIJJHHHJJJJIJJJJAGIIJJIJIGHJJJIJJJJIHHHFHFF_Mismatch_2_Sense_+_Library_PoolC
ATACAATATTATATACCTTTCAAATGTATCTTTATTTCTAATTGCTGGTCCCCTTTTTCTATCTCTATCTCTATGCCTAAAACACCA
>Frequency_1_QualityScore_DDHFDHHJJIEGIIIIJJIJJJIJGJEICHIEGHCHJJJGIHGFHIGGFCFHEHG_Mismatch_0_Sense_+_Library_PoolC
ATTCACAAATGCCCCTTTTTATTGTCTATACAATATTATATACCTTTCAAATGTA
>Frequency_1_QualityScore_FFHHGHHJJJJJJJJIJJJJJJJJJIIJIIJJJJJJJJIIHJJIJHIJJIIJGIIJHHHHGHHFFFFFFEEEEEEFEFDDDDDDDCDDDDDDDE_Mismatch_0_Sense_+_Library_PoolC
CAGGCGGCTTAAATCTGTTTTCCATAATTATTTCTGTAGTGCTAGTTTGTGGTTTCTGTAATAGCATGGATCTGTAAAGAAATAAGGGATTTCA
>Frequency_1_QualityScore_DDBHHFHGF3<<FFH<DHG+<1)1)):??*?:6)089B6;;F6@_Mismatch_0_Sense_+_Library_PoolC
ATTGACGTTAACCTTCCCCACCGTCATGAGGCAGAGCCGGAACC
>Frequency_1_QualityScore_FFHFFHDGII<EHIGIGHGHGEGIIGGGGEGEICECEHCIGIH:BFGI4?B<DB?GGHIGHIICGG5@C_Mismatch_0_Sense_+_Library_PoolC
CTGTAATAGCATGGATCTGTAAAGAAATAAGGGATTTCATGAGTCTTATGTTTTTCACTGCTTGGGTAG
>Frequency_1_QualityScore_FFHHHGFHIIFHIIHIIJJJJJJJJJJJJJIJJJIIJIJHHHIJJJJJJEHIJJIFIJIIJJHGIJGEFFGHI_Mismatch_0_Sense_+_Library_PoolC
TATTTGATTCACAAATGCCCCTTTTTATTGTCTATACAATATTATATACCTTTCAAATGTATCTTTATTTCTA
>Frequency_1_QualityScore_FFGHHHHJJJJJJJJIGHJJJJIIJIIIJCGGIJJIIIJJJJJJJJJJJJJIIJIJEHIIJJJJJEIIJGIIJJ_Mismatch_0_Sense_+_Library_PoolC
ATAATTATTTCTGTAGTGCTAGTTTGTGGTTTCTGTAATAGCATGGATCTGTAAAGAAATAAGGGATTTCATGA
>Frequency_1_QualityScore_DFDFFFFI@FAGIHIIII<DHII?FHBFHIGHHGEGEGFHIIIIIIIIGHGGGIIIHIHHFHHHHFFDDBEFEDECEF_Mismatch_0_Sense_+_Library_PoolC
AGCCCTCGAGCTGTTTGTATTTGATTCACAAATGCCCCTTTTTATTGTCTATACAATATTATATACCTTTCAAATGTA
>Frequency_1_QualityScore_BDABDDDB9<,2ACFFIE:C8<F9EEBE?E*??@?)8?-@AAE)73AC=ADD7;AADDA>A>6>5>3;??>AA<:AA;>>>>;>>4>>>D>>AA_Mismatch_2_Sense_+_Library_PoolC
TGTTTTTCACTGCTTGGGTAGAAATGTTGACGCCCGCGAGCTGTTTGTATTTGATTCACAAATGCCCCTTTTTATTGTCTATACAATATTATAT
>Frequency_1_QualityScore_FFDDFFFFHIGHIGGHCCC@HFF<GGECGEHHEGI@FD>DEHEIIIIIGIGIIIIC@GIGEGGGHH_Mismatch_0_Sense_+_Library_PoolC
GAGTCTTATGTTTTTCACTGCTTGGGTAGAAATGTTGAAGCCCTCGAGCTGTTTGTATTTGATTCA
>Frequency_1_QualityScore_FFHHHFHIJJIJJJJEHIJJJJJJJJJJIJJJJJJJJJHIJJJJJJJJJJJIJJJJJJJHHFFFFFDEEEEFFEDDEDDDCDDDDDCDDDDCDD_Mismatch_1_Sense_+_Library_PoolC
AAGGGATTTCATGAGTCTTATGTTTTTCACTGCTTGGGTAGAAATGTTGAAGCCCTCGAGCTTTTTGTATTTGATTCACAAATGCCCCTTTTTA
>Frequency_1_QualityScore_@<AA?+<2AC<EF<:ACE<42<9C*1*?CE4??<@)0?969?B9*0B<D<*?B)8B=)888AAAADI_Mismatch_0_Sense_+_Library_PoolC
CTGTTTTCCATAATTATTTCTGTAGTGCTAGTTTGTGGTTTCTGTAATAGCATGGATCTGTAAAGAA
>Frequency_1_QualityScore_FFHHHGHIJIGIIFHIIJJGIIFHIJJIGIJJIIJIJJIJJJJJJJJJIGIJIIJJJJDGIGJIJJIIGDEHIIHEHHHFEFFFFEDECDDBDB_Mismatch_1_Sense_+_Library_PoolC
CTTCTGTAGTGCTAGTTTGTGGTTTCTGTAATAGCATGGATCTGTAAAGAAATAAGGGATTTCATGAGTCTTATGTTTTTCACTGCTTGGGTAG
>Frequency_1_QualityScore_FFHHFHHJEIIJJJGHGGGGIICGIFEHHIIHIJJIJJJJHHHFCDDDB@DBDDDDBD@BBD@BDCCABCCDB9@DBDDBBBDDDDACC?CC>A_Mismatch_0_Sense_+_Library_PoolC
TGGGAGGGACCCCGTGGAGAGGAGGAGGAGGATGATTTCCCCGCGGCCGTAGACGAGCGCGATCCCAACTTCGTCGACGAAGAAGAAGAGATGG
>Frequency_1_QualityScore_@DHHHHHHIJJJJJJIJJJJIJJEGHHHJJJJJJJJJIJJJJJIIJJJJJJJIIJJJJIJHHHHHHFFFFFFDDEEDDDDDDEEDD_Mismatch_0_Sense_+_Library_PoolC
TCTTATGTTTTTCACTGCTTGGGTAGAAATGTTGAAGCCCTCGAGCTGTTTGTATTTGATTCACAAATGCCCCTTTTTATTGTCTA
>Frequency_1_QualityScore_FFHHHHHJJGHIJIJHJIJGHIEEHJJJFIIIIGIJJEIGGIJJIIIJJIGIIIIJJIIIJIIIGIIJACEHIGFACHHHFFFFFFDECCCBCD_Mismatch_0_Sense_+_Library_PoolC
TTTCTGTAGTGCTAGTTTGTGGTTTCTGTAATAGCATGGATCTGTAAAGAAATAAGGGATTTCATGAGTCTTATGTTTTTCACTGCTTGGGTAG
>Frequency_1_QualityScore_FFHHHHHJJJJJIJJJJJIJJHJJJJJJJIHJJJJJJJJJIJJHIJJJJHIJJGIJCHHHFFFFFFFFEEEEEEDDDDDDDEDCDDDDDDDDBB_Mismatch_1_Sense_+_Library_PoolC
TCCTCAGGCGGCTTAAATCTGTTTTCCATAATTATTTCTGTAGTGCTAGTTTGTGGTTTCTGTAATAGCATGGATCTGTAAAGAAATAAGGGAA
>Frequency_1_QualityScore_DDFDDHDGEHECHJGHGCHJGG;F=FGIIIGHEHHHHHHFFFFEFFCECEEC@CDDACB(<A@@@ABDFDAADDDDCDC:>4:ABCABDDCCCC_Mismatch_0_Sense_+_Library_PoolC
GCCTCCTCAGGCGGCTTAAATCTGTTTTCCATAATTATTTCTGTAGTGCTAGTTTGTGGTTTCTGTAATAGCATGGATCTGTAAAGAAATAAGG
>Frequency_1_QualityScore_FFHHGHHGIJBEHHIGEHIIFHIIIGGCHHGIIGIJJFGHIIJJJJDGHIJGIJHGHHHHGIJDGIIH(_Mismatch_1_Sense_+_Library_PoolC
TAGTTTGTGGTTTCTGTAATAGCATGGATCTGTAAAGAAATAAGGGATTTCATGAGTCTTATGTTTTTA
>Frequency_1_QualityScore_FFHHHHHJJIIJJJJIJJGIIJJJJJIIJJJJJIJJJJJJJJIJIJJJJJJJJJJJJIJJJJJHHHHHHHFFFFFFEFEEEEEDDDCD_Mismatch_0_Sense_+_Library_PoolC
GAAATGTTGAAGCCCTCGAGCTGTTTGTATTTGATTCACAAATGCCCCTTTTTATTGTCTATACAATATTATATACCTTTCAAATGTA
>Frequency_1_QualityScore_FFHHHHHJJAGHIJJJJJJIIJIJJJIJJJJJJJJJJJJJJJJJIJJJJJJJJJJJJJIJJJJHHHHHHFFFFFFCECEEEFFEEFEDDDDDDD_Mismatch_1_Sense_+_Library_PoolC
CTGCTTGGGTAGAAATGTTGAAGCCCTCGAGCTGTTTGTATTTGATTCACAAATGCCCCTTTTTATTGTCTATACAATATTATATACCTTCCAA
>Frequency_1_QualityScore_FFHHHFHJIJJJJIHIIJJIHIJIJIIJJIJJJJJJJJJIHJIIIJIIJJJIJJJJIJJJJJIJJJJJDEHHHHGHGHHF@EFFFFCCDECEEE_Mismatch_0_Sense_+_Library_PoolC
CCTCGAGCTGTTTGTATTTGATTCACAAATGCCCCTTTTTATTGTCTATACAATATTATATACCTTTCAAATGTATCTTTATTTCTAATTGCTG
>Frequency_1_QualityScore_DFHFHFAHGHGIGGIIHHIJGIJJAHHHFFH>FCGIHIIGDBGHHIJ?DHCDGIJCCHIIGGICGIJJIIC@AAHHFE3;?@BDDBBC>C>CAD_Mismatch_1_Sense_+_Library_PoolC
TAATAGCATGGATCTGTAAAGAAATAAGGGATTTCATGAGTCTTATGTTTTTCACTGCTTGGGTAGAAATGTTGAATCCCTCGAGCTGTTTGTA
>Frequency_1_QualityScore_FA;DFFFIIGBGIGGHGIGB<EGEGGGHIBHCHHHIF>GBFHEGIHHIIIHIIHGHIIGIDBCDCA?ECAE?DFEF:>ACDD6@BBC@CCDBDC_Mismatch_0_Sense_+_Library_PoolC
AATAGCATGGATCTGTAAAGAAATAAGGGATTTCATGAGTCTTATGTTTTTCACTGCTTGGGTAGAAATGTTGAAGCCCTCGAGCTGTTTGTAT
>Frequency_1_QualityScore_FFHHHHHJJJIIJIJJIJJJJJJJJJJGJJJJJJJJIIJGIJIJIJIIJIJJJHI@HIJHHJJIJJIJJGHIH_Mismatch_1_Sense_+_Library_PoolC
TATTTGATTCACAAATGCCCCTTTTTATTGTCTATACAATATTATATACCTTTCAAATGTATCTTTATTTCCA
>Frequency_1_QualityScore_FFHHHHDGHJJJJJJJJJJJJJJJJJJIJJJJJJJJJJJJJJJJJJIJJJIJJJJJJJJIIJJIJJIJJHIJIJJJI_Mismatch_1_Sense_+_Library_PoolC
TATTTGATTCACAAATGCCCCTTTTTATTGTCTATACAATATTATATACCTTTCAAATGTATCTTTATTTCTAATTA
>Frequency_1_QualityScore_FFHHHHFJJIIIDGIGHIHHEIGHEHG@GGFEEGIHJI6AHHFFFF>C?>BD/87@BDDD>C>@BD;>B?CCCCD>>3>C98<C@>:@CDCCC?_Mismatch_0_Sense_+_Library_PoolC
ACGAAGAAGAAGAGATGGCCACTGGCGTCGTGGAAGCCGCCAAATCCCCCGCCGCTCCTCAAGGCGTAGCTAGAATTGACGTTAACCTTCCCCA
>Frequency_1_QualityScore_FFHHHHHJJJJJJJJJJJJJJIJJJIIJJJJIIJJJJJJJJIJJJJJJJJJJJIJJJJJIJJJJJJJJHHFHHHFEFFFEFEEEFEDEDEEEDA_Mismatch_0_Sense_+_Library_PoolC
TGAAGCCCTCGAGCTGTTTGTATTTGATTCACAAATGCCCCTTTTTATTGTCTATACAATATTATATACCTTTCAAATGTATCTTTATTTCTAA
>Frequency_1_QualityScore_FFHHHHHJJHIJJJJJJJJJJJJJJJJJJIJJJHHIJJJJGIJJJJIJJJJJJJJJFHGEHIJIJJIIJIJJHHHFFFDDEEDDDDDDEEEEDD_Mismatch_0_Sense_+_Library_PoolC
ATGGATCTGTAAAGAAATAAGGGATTTCATGAGTCTTATGTTTTTCACTGCTTGGGTAGAAATGTTGAAGCCCTCGAGCTGTTTGTATTTGATT
>Frequency_1_QualityScore_FFHHHHHJIJJJJJIIJJJJJJIIIIJJJGIJJIJJFIJJJJJJJJJJJJJJJJJJIJJJJJJGIJJHHEHHHHFFFF_Mismatch_1_Sense_+_Library_PoolC
AGTTGAAGCCCTCGAGCTGTTTGTATTTGATTCACAAATGCCCCTTTTTATTGTCTATACAATATTATATACCTTTCA
>Frequency_1_QualityScore_FFHHHHHJJJJJJJJJJJJJJJFIJJJJJJJJIJJJJJJJJJJJJJHFHHHHHFFFFFEEEEDDDDDDDDDDEDDEDDDDDDEEDCCDDEEDDE_Mismatch_0_Sense_+_Library_PoolC
TTGACGTTAACCTTCCCCACCGTCATGAGGCAGAGCCGGAACCTCAGAGTTAGCCTCCTCAGGCGGCTTAAATCTGTTTTCCATAATTATTTCT
>Frequency_1_QualityScore_FFHHHHHJGIHIJIJJJIJJJJJEIJIGIIIJJJJJJJJJJJJJJJJJJIIIIIIIHIJJIJJJIHHHHEHECEEEFFFCFEECEEEEEDDEED_Mismatch_0_Sense_+_Library_PoolC
AGCCCTCGAGCTGTTTGTATTTGATTCACAAATGCCCCTTTTTATTGTCTATACAATATTATATACCTTTCAAATGTATCTTTATTTCTAATTG
>Frequency_1_QualityScore_DD?HA<AF<AFB?EEEE@DFG<DADEGGGGGGGIIIGGEHIGGGEHEBCCF<D@DH@E7?E_Mismatch_1_Sense_+_Library_PoolC
GCTAGTTTGTGGTTTCTGTAATAGCATGGATCTGTAAAGAAATAAGGGATTTCATGAGTCA
>Frequency_1_QualityScore_FFHHHHHJJJJJJJJHJJJJJJJJIJJJJJJJJJJJJJJJIJJJJIJJJJJIJIJJJJJJJJJJIJIHHHHHHHFFFFF_Mismatch_0_Sense_+_Library_PoolC
ATGTTGAAGCCCTCGAGCTGTTTGTATTTGATTCACAAATGCCCCTTTTTATTGTCTATACAATATTATATACCTTTCA
>Frequency_1_QualityScore_BD:A:0@::A<<<AFBFEF?FF@9*1C?81*?:D600**0*9BE9/999BC8)B4)>;C;8788A77=CAE;=.?;7=.7@777;6@A;6;665_Mismatch_1_Sense_+_Library_PoolC
CCTCGAGCTGTTTGTATTTGATTCACAAATGCCCCTTTTTCTTGTCTATACAATATTATATACCTTTCAAATGTATCTTTATTTCTAATTGCTG
>Frequency_1_QualityScore_FFHHHHHJJJIIJJJJJJIJIHHFHJJIJJJJIJIJIJGHIBHHHHHHHHFFFDDCDDDBDDDDD?BDBADBBABDBDDDBB?CDCDDECCC?B_Mismatch_0_Sense_+_Library_PoolC
TCGGGTCACCTGGGGCTTCCGAGAAAATCAGGGCACGGTGGTAAGTACACATGGGAGGGACCCCGTGGAGAGGAGGAGGAGGATGATTTCCCCG
>Frequency_1_QualityScore_DDHHHGFIGIDFHBEG:DGIGD;BGHEHEHIEEAFEGHIFFFEAAEC??BBBBCCCCCBBBBCBBBBBCC<>:>?@B9>B@:@(::::::>?B?_Mismatch_0_Sense_+_Library_PoolC
AACTTCGTCGACGAAGAAGAAGAGATGGCCACTGGCGTCGTGGAAGCCGCCAAATCCCCCGCCGCTCCTCAAGGCGTAGCTAGAATTGACGTTA
>Frequency_1_QualityScore_FFHHHHHJJJIJJJJJIJJJJJJJJJCGIIHJJJJJJJIIJJJJJJGHIIGHIIJJJIIJJJJJJJGHFEEHFCFFDEEEDDDDDEEDEDCCDC_Mismatch_0_Sense_+_Library_PoolC
GAGTCTTATGTTTTTCACTGCTTGGGTAGAAATGTTGAAGCCCTCGAGCTGTTTGTATTTGATTCACAAATGCCCCTTTTTATTGTCTATACAA
>Frequency_1_QualityScore_FDFHHHHJJJJJJJJIJJJJIHGIJJFIIJGIIJJJJJJJJJIJJJIJIJJIJJIJIJIEHIJGIGIJHEHFHHHFFFFDFFEEC_Mismatch_2_Sense_+_Library_PoolC
GTAGAAATGTTTAAGCCCTCGAGCTGTTTGTATTTTATTCACAAATGCCCCTTTTTATTGTCTATACAATATTATATACCTTTCA
>Frequency_1_QualityScore_FFHHHHHJJJJJJJJHJJJIJIJHIIIJJIJHIIJHIIFHIJJJIJHIIJJIJHHEIIJJIJJJIGIJEHHIIGHEHHHHFFBEBDECEECBCD_Mismatch_1_Sense_+_Library_PoolC
CTGTTTTCCATAATTATTTCTGTAGTGCTAGTTTGTGGTTTCTGTAATAGCATGGATCTTTAAAGAAATAAGGGATTTCATGAGTCTTATGTTT
>Frequency_1_QualityScore_A;ADA:DAG?C>;CFHFFIIFCFFEFFIEGEEFFFFFADFDBFB<B@FGGGFGGIIIIIAFGEEEFFIDAEE?>?C@BDDD@BBDE_Mismatch_0_Sense_+_Library_PoolC
CTCGAGCTGTTTGTATTTGATTCACAAATGCCCCTTTTTATTGTCTATACAATATTATATACCTTTCAAATGTATCTTTATTTCTA
>Frequency_1_QualityScore_FFHGHHHJJIHIJJHIJGIIIJJIFEHIHIJJJJJJIJIJJJJJJJJIJJJIIJGIIIGIIIJJGGICEHFHFHHFFFDFFFFECECEFEECDC_Mismatch_0_Sense_+_Library_PoolT
AAGCCCTCGAGCTGTTTGTATTTGATTCACAAATGCCCCTTTTTATTGTCTATACAATATTATATACCTTTCAAATGTATCTTTATTTCTACAA
>Frequency_1_QualityScore_ADBDDDCBGHEBEI?CICHIIIIIEHIIIGD>GGGIBI@GAGIIEIB;?DGGIIGEEFF_Mismatch_0_Sense_+_Library_PoolT
TTTCTATCTCTATCTCTATGCCTAAAACACATTTTTGGATTTTTGGTTTTTTGGTATGA
>Frequency_1_QualityScore_;B>F?F?C:CB3??<CHG@F<?FCHGG4CEC9?FF?DHG4D:D1)?D9BFFFGG@@FA===88.==7@>CGHBEE=?;;?(7@CCC@A@A@BCE_Mismatch_1_Sense_+_Library_PoolC
TTAAATCTTTTTTCCATAATTATTTCTGTAGTGCTAGTTTGTGGTTTCTGTAATAGCATGGATCTGTAAAGAAATAAGGGATTTCATGATTCAA
