# Supplementary material for: Differential Gene Expression Reveals Candidate Genes for Drought Stress Response in Abies alba (Pinaceae)
Source: PLoS One. 2015 Apr 29;10(4):e0124564. doi: 10.1371/journal.pone.0124564 (PMC4414588; doi:10.1371/journal.pone.0124564)
Supplement: S2 File — (GZ) [file pone.0124564.s002.gz › comp18727_c0_seq1 #or# comp18727_c0_seq4.fa]

>comp18727_c0_seq1 len=632 path=[1:0-90 645:91-148 1622:149-149 704:150-197 752:198-203 758:204-206 761:207-631]
GCAGAGGGTTAAGACAGTTCTTGGTCGGCACAGGGAAAAACTACGCCGTGACGAGGGCCGAGGGTGTAGGCCTTCGGCCTTAACCCTACACGAATCCCTCCTCGACTATACACCTGTAAGCAGTCTAGCCGCGGGGTTTCTACAGACAAAAGAACTCTGATCCTCCTTTTTTTTGCTTGAACACCAATTCCTACGGCGAGGGTGAAGAAGGTATCGGTCCCAGTGGAAAGCATGGCGCGCAGGCCTAGGTATGCGAGACTGGGAAAATACCCTACCTCTCGTAACCTTATTAAATGGGAAACTTTGAGCTAAGTAGGGTTTTACTGTAACGGGATGCTAGGTGCCCCTGCAACTTTGTGACTTATGTAAGCGTCTTACGGTGATCAACGATGTCTGGTTAATTTATAATTCCCGCATCTTTGAGTTCTCCTGGCACATATCATGGTGTAAGTGCTTATGAAGGGTTTCTACCTTCTTATCCTATGCATGTTTTAGTTACAATTTAAATGTTTAGACTTTATGTAATTCGGGCTAACGCCCCGACTCTGTTAAATACATAAATCATTTGGCTTACTCGATGAGGGTTGTACCTGTAATGTAAATCTACATGTTGTTACAATTATTGCATAAGG
>comp18727_c0_seq4 len=577 path=[1:0-90 645:91-148 758:149-151 761:152-576]
GCAGAGGGTTAAGACAGTTCTTGGTCGGCACAGGGAAAAACTACGCCGTGACGAGGGCCGAGGGTGTAGGCCTTCGGCCTTAACCCTACACGAATCCCTCCTCGACTATACACCTGTAAGCAGTCTAGCCGCGGGGTTTCTACAGACAAAAGAAGGTATCGGTCCCAGTGGAAAGCATGGCGCGCAGGCCTAGGTATGCGAGACTGGGAAAATACCCTACCTCTCGTAACCTTATTAAATGGGAAACTTTGAGCTAAGTAGGGTTTTACTGTAACGGGATGCTAGGTGCCCCTGCAACTTTGTGACTTATGTAAGCGTCTTACGGTGATCAACGATGTCTGGTTAATTTATAATTCCCGCATCTTTGAGTTCTCCTGGCACATATCATGGTGTAAGTGCTTATGAAGGGTTTCTACCTTCTTATCCTATGCATGTTTTAGTTACAATTTAAATGTTTAGACTTTATGTAATTCGGGCTAACGCCCCGACTCTGTTAAATACATAAATCATTTGGCTTACTCGATGAGGGTTGTACCTGTAATGTAAATCTACATGTTGTTACAATTATTGCATAAGG

>Frequency_3_QualityScore_FFHHHHHJJJJJJHJIJHHIJGIIIIIIJJJJJIIJIJIJJJJJJJJJIJJIIIJIIIJIIJJJJIJHHCDDDDDDDCDDDDDECDCCCDDDDD_Mismatch_0_Sense_+_Library_PoolT
CTTCTTATCCTATGCATGTTTTAGTTACAATTTAAATGTTTAGACTTTATGTAATTCGGGCTAACGCCCCGACTCTGTTAAATACATAAATCAT
>Frequency_2_QualityScore_FFHHHHHJJJJJJJJIIJJJJJGIIIJDGIJJJIJIJIJIIJJJIJJJIIHHIJJJIJJIIGHHHGFFFBEFEEEEEEECDDDDDEDDDCCDDE_Mismatch_0_Sense_+_Library_PoolT
AAATGGGAAACTTTGAGCTAAGTAGGGTTTTACTGTAACGGGATGCTAGGTGCCCCTGCAACTTTGTGACTTATGTAAGCGTCTTACGGTGATC
>Frequency_2_QualityScore_FFHHHHHJJDGIIIHIIIJJJJIJIJJIJJJJJJHIJJIJIIJJIIJJJIIIIIGIIIIIJJJJIJJJJIIIIIGIHGFFFFDDDDDDDDDDDC_Mismatch_0_Sense_+_Library_PoolT
TATGAAGGGTTTCTACCTTCTTATCCTATGCATGTTTTAGTTACAATTTAAATGTTTAGACTTTATGTAATTCGGGCTAACGCCCCGACTCTGT
>Frequency_2_QualityScore_EFHHHHHJJIJGIIJJJJJJJJJJJIIIJJIJIJGIHIIIJJJIJIIIIJJIIIIJJJIIJIJIHHGHFECDEEEDCDCEDD_Mismatch_1_Sense_+_Library_PoolT
CTGCAACTTTGTGACTTATGTAAGCGTCTTACGGTGATCAACGATGTCTGGTTAATTTATAATTCCCGCATCTTTGAGTTCA
>Frequency_2_QualityScore_FFHHHHHJJJJIJIHIJIIJIJJJJJJJJJJIIJJJJJJIJGIIJIIIIIJJHIJJJIIIIJJHIJHHHGHBCEFEEEEEEEEDCDDDEDDDDE_Mismatch_0_Sense_+_Library_PoolT
CTGGTTAATTTATAATTCCCGCATCTTTGAGTTCTCCTGGCACATATCATGGTGTAAGTGCTTATGAAGGGTTTCTACCTTCTTATCCTATGCA
>Frequency_2_QualityScore_FFHHGHCGGIIIIHIGGIIIIICGGGGIIIIDIIIIIIIIIIIIIGHGIIIIIIIEHEGHGG=ABEEEEEEEEEEEEDBDADDCBCBABACCEC_Mismatch_0_Sense_+_Library_PoolT
GCTAGGTGCCCCTGCAACTTTGTGACTTATGTAAGCGTCTTACGGTGATCAACGATGTCTGGTTAATTTATAATTCCCGCATCTTTGAGTTCTC
>Frequency_2_QualityScore_FFEFHGHIJIIIIIIIIIJIIJIGIIIFGEGIIIIJJIJJIJHIIJIIGICGIHIIFHIGDFHGGDGEED?BDECDEECCDDDDDDECDDDEED_Mismatch_0_Sense_+_Library_PoolT
GGTTAATTTATAATTCCCGCATCTTTGAGTTCTCCTGGCACATATCATGGTGTAAGTGCTTATGAAGGGTTTCTACCTTCTTATCCTATGCATG
>Frequency_2_QualityScore_FFHHHHHJJJIJJJJIJIJJJJJIHIIIGHIIIJIIIIJIJJIJJJI=DGGIIIIIJJJIIJJJIJJJIIGHGIGGGGFFEEEEEEEEDEEEBD_Mismatch_0_Sense_+_Library_PoolT
CTTTGAGTTCTCCTGGCACATATCATGGTGTAAGTGCTTATGAAGGGTTTCTACCTTCTTATCCTATGCATGTTTTAGTTACAATTTAAATGTT
>Frequency_2_QualityScore_FFHGHFHIIIIGIIIIJJJJIJIIJIIJJJJJHIJJJJIJJIJIJGIIIIIIIIJJJJGHFFFEDEECD?CDDEECDEDDDCEEDCCCCDCDCC_Mismatch_0_Sense_+_Library_PoolT
GCATGTTTTAGTTACAATTTAAATGTTTAGACTTTATGTAATTCGGGCTAACGCCCCGACTCTGTTAAATACATAAATCATTTGGCTTACTCGA
>Frequency_2_QualityScore_FFHHHHHHIJJHIJJJJJIJJIIJIJJJJJJJJJIJJJIIJJJJJIIJIIIIIIJIIIIIIGGGGEFGGGEEEEEEED=ACDDEDDDDDDDCCD_Mismatch_0_Sense_+_Library_PoolT
ACGATGTCTGGTTAATTTATAATTCCCGCATCTTTGAGTTCTCCTGGCACATATCATGGTGTAAGTGCTTATGAAGGGTTTCTACCTTCTTATC
>Frequency_2_QualityScore_DDDCG?E<??EAEE=CBECEGE?DGEGEGEFEBCF?@?BCEFGIEDECAGF?8<C?ECEGGED:73==87;97?CCC?CCDECBB@C;A@5??@_Mismatch_0_Sense_+_Library_PoolT
TCTTATCCTATGCATGTTTTAGTTACAATTTAAATGTTTAGACTTTATGTAATTCGGGCTAACGCCCCGACTCTGTTAAATACATAAATCATTT
>Frequency_2_QualityScore_FFHHHHHJIJJJIJIIJJJIJJJJIIHIHIIIIIJJJHIIJGIIIIIEFGGHIIIIIJJJIGGGGGGHACADDEFFEEEEEEEC=@BCACAECA_Mismatch_0_Sense_+_Library_PoolT
GTTAATTTATAATTCCCGCATCTTTGAGTTCTCCTGGCACATATCATGGTGTAAGTGCTTATGAAGGGTTTCTACCTTCTTATCCTATGCATGT
>Frequency_1_QualityScore_DFHHFHHJJJJGHIJJIIJJJJJDGIJJJJJJDHIIEIGIJJJFIJJEHJJB@FHGHIJIJJJJIGHGIDGHHHHH?EDEDFDEEDEEEEDDD@_Mismatch_0_Sense_+_Library_PoolT
GCATCTTTGAGTTCTCCTGGCACATATCATGGTGTAAGTGCTTATGAAGGGTTTCTACCTTCTTATCCTATGCATGTTTTAGTTACAATTTAAA
>Frequency_1_QualityScore_FFHFFGGIJIIIJJJGHIJCHIGEHICH?EGIJJIIIGGGIJJJJIJIEEFCHGFHIIIIJAEHCHFBEDFCBCECDECED@?BD@CCB=9ABC_Mismatch_0_Sense_+_Library_PoolT
TAAATGGGAAACTTTGAGCTAAGTAGGGTTTTACTGTAACGGGATGCTAGGTGCCCCTGCAACTTTGTGACTTATGTAAGCGTCTTACGGTGAT
>Frequency_1_QualityScore_FFDHHFHJGJJJJJGIHFHIGIJJJJJJJJJJJ_Mismatch_0_Sense_+_Library_PoolT
CGACTCTGTTAAATACATAAATCATTTGGCTTA
>Frequency_1_QualityScore_FFHHHHFHIJJJJJJJJJJJJJHJJJJJJJJJJJJJJGGJJJJJJFHIIJJIJJIJJGFHHHHHFFFFFFFEEEEEEEDDD_Mismatch_0_Sense_+_Library_PoolT
GCTAGGTGCCCCTGCAACTTTGTGACTTATGTAAGCGTCTTACGGTGATCAACGATGTCTGGTTAATTTATAATTCCCGCA
>Frequency_1_QualityScore_FFHHHHHJJJJJJJJJIIJJJJJJJJJJJIJJJJJGGJJJJJJJIJJJJJHHHHHHHFFFFFEDC_Mismatch_0_Sense_+_Library_PoolT
GACTTTATGTAATTCGGGCTAACGCCCCGACTCTGTTAAATACATAAATCATTTGGCTTACTCGA
>Frequency_1_QualityScore_DA?DADHGGGFGGEFACEFIIGGHFHGHGIIEABAD@FB<BBFA@FHIGGIIIG>D@AEH<DB@@BCA66>CCCC5;9;CCCDDDEECC@AADD_Mismatch_0_Sense_+_Library_PoolT
GTGACTTATGTAAGCGTCTTACGGTGATCAACGATGTCTGGTTAATTTATAATTCCCGCATCTTTGAGTTCTCCTGGCACATATCATGGTGTAA
>Frequency_1_QualityScore_FFFHHHHJJJCGHIJJJJJJJJJJJJHIIJIJJJJIJJJJJIIJJJJJIDHDHIJJJJJJHHHHHHBDFFFFEEEDEEEEDDDDDDDDDDDDDA_Mismatch_0_Sense_+_Library_PoolT
GGATGCTAGGTGCCCCTGCAACTTTGTGACTTATGTAAGCGTCTTACGGTGATCAACGATGTCTGGTTAATTTATAATTCCCGCATCTTTGAGT
>Frequency_1_QualityScore_FFHHHHHJJIJIIJJJJJJJIJIJIHIIJJJJIJIJIJIJIIJIJIJHIJJJJJJJJJHHFFFEEEECEADDDEEDDEDDDDEECCD_Mismatch_1_Sense_+_Library_PoolT
GCATGTTTTAGTTACAATTTAAATGTTTAGACTTTATGTAATTCGGGCTAACGCCCCGACTCTGTTAAATACATAAATCATTTGGCA
>Frequency_1_QualityScore_FFHHHHHHIHIIJJIJHIJGGHIIIJJIJJJJJJJIJIJJJJJJJJJJIEIIGIIJJJJIGIFEHHHHFBCEDFDEEEEEEEDCDDCACCD9<@_Mismatch_0_Sense_+_Library_PoolT
CTTACGGTGATCAACGATGTCTGGTTAATTTATAATTCCCGCATCTTTGAGTTCTCCTGGCACATATCATGGTGTAAGTGCTTATGAAGGGTTT
>Frequency_1_QualityScore_FFHGHHGJJJJJJJJGHIJIJGIIIJGIIGHIIIIIFIJJGJJHHHHFHIFHHGGIGGEHHGI@GIHFHHHHFFFF>CCA>:;A@C@CADD3;@_Mismatch_1_Sense_+_Library_PoolT
TTTATAATTCCCGCATCTTTGAGTTCTCCTGGCACATATCATGGTGTAAGTGCTTATGAAGGGTTTCTACCTTCTTATCCTATGCATGTTTCAG
>Frequency_1_QualityScore_FFFHHHFFHIGIGIJFGIEBHHIJIBGAHEHEAGIJIIIIHGDEGGHCH@EEHHEHEFFCCCFE_Mismatch_0_Sense_+_Library_PoolT
TTTAGACTTTATGTAATTCGGGCTAACGCCCCGACTCTGTTAAATACATAAATCATTTGGCTTA
>Frequency_1_QualityScore_FFHHHHHI<EHIJCHHIJJJJJJJJGJJJJJJJHIJJJJHIJIIJHHJJGHGIGIJJIJJJJJFIJGIJFHIIIIHHFFFFDDDDDDDDDDDDA_Mismatch_0_Sense_+_Library_PoolT
ATGAAGGGTTTCTACCTTCTTATCCTATGCATGTTTTAGTTACAATTTAAATGTTTAGACTTTATGTAATTCGGGCTAACGCCCCGACTCTGTT
>Frequency_1_QualityScore_D?CDDHAGHHBGCFCFGHF@?CD9EB++21:CFHICGD<7A@FFBDA7=@GE@EE;CA?;@D@@C:>ACA_Mismatch_1_Sense_+_Library_PoolT
TTTAAATGTTTAGACTTTATGTAATTCGGGCTAACGCCCCGACTCTGTTAAATACATAAATCATTTGGCA
>Frequency_1_QualityScore_FFHHHHHJIJJJJIIJJJJJJJJJJJIIJJJJJJJJJJIJIIJIJJJJJJJIJJJJJJJJJGIHHHHFHDFFFFFCEEED?BBDDEDDDDDDDD_Mismatch_0_Sense_+_Library_PoolT
CAACGATGTCTGGTTAATTTATAATTCCCGCATCTTTGAGTTCTCCTGGCACATATCATGGTGTAAGTGCTTATGAAGGGTTTCTACCTTCTTA
>Frequency_1_QualityScore_FFHGHHHJJJJJJHIIIJJJIJJIIIIJJJJJJJFGHGIJHIIIJIJJJIIIJ=CAGHDHJHHHHGHFFEFFFFEEEE;AEDDDCDEDCDDDDD_Mismatch_0_Sense_+_Library_PoolT
CCGCATCTTTGAGTTCTCCTGGCACATATCATGGTGTAAGTGCTTATGAAGGGTTTCTACCTTCTTATCCTATGCATGTTTTAGTTACAATTTA
>Frequency_1_QualityScore_FFHHHHHJJJJJJJJJIIIJJJJIJJJJJIJIJIIJIDGGHIJHIJJIIJJIIIIJ@FHJJJJJIHHHHGHFFFFFFEEEECEEDDDCCEDDDD_Mismatch_0_Sense_+_Library_PoolT
TTCCCGCATCTTTGAGTTCTCCTGGCACATATCATGGTGTAAGTGCTTATGAAGGGTTTCTACCTTCTTATCCTATGCATGTTTTAGTTACAAT
>Frequency_1_QualityScore_FFFHHGHJGHIJJJIJIIIJJJJJGHHIJIJJJIGGGGIJIJIJDFEFFDCDDDDBBBDDDDDD8?>CDCD@CCCDDBBDDDDDDDDDDDCD>B_Mismatch_0_Sense_+_Library_PoolT
GCAGAGGGTTAAGACAGTTCTTGGTCGGCACAGGGAAAAACTACGCCGTGACGAGGGCCGAGGGTGTAGGCCTTCGGCCTTAACCCTACACGAA
>Frequency_1_QualityScore_FFHHHHHIJJJJJJIIJJJJJIIJIJIIJFIIJJFHIJJJJJIIJIJIIDIJJIIIJIIJJIJHHHHEFFFFECEEECCDCDDDDDDDDDDDED_Mismatch_0_Sense_+_Library_PoolT
CCTTATTAAATGGGAAACTTTGAGCTAAGTAGGGTTTTACTGTAACGGGATGCTAGGTGCCCCTGCAACTTTGTGACTTATGTAAGCGTCTTAC
>Frequency_1_QualityScore_FFHHHHHJJIJJIJJIJEHIJIJJIIJJJIJJIJJJJJJJJJIJJJJJJIIJIJJJJGEHIJCHHHFHHDFFDDDEDDDCD8@DCCCD?BDBCE_Mismatch_0_Sense_+_Library_PoolT
CTTTGAGCTAAGTAGGGTTTTACTGTAACGGGATGCTAGGTGCCCCTGCAACTTTGTGACTTATGTAAGCGTCTTACGGTGATCAACGATGTCT
>Frequency_1_QualityScore_FFHHHHFHIIJJIHIJJJJJJJJJJ?FHIJJJJJJJJJJJJJJJJJJJJIHJJJJJJJJIIJJJJJJIJIHIJJHHHHHGHFFFF_Mismatch_0_Sense_+_Library_PoolT
TCATGGTGTAAGTGCTTATGAAGGGTTTCTACCTTCTTATCCTATGCATGTTTTAGTTACAATTTAAATGTTTAGACTTTATGTA
>Frequency_1_QualityScore_FFHHHHHJJJJJJJJIJJJJJJIJJIIJJJJJJJIJJJJJJJJJJIIGIIIJFHHJIJJJJIJJHHHFFEEEEEEEDDDDDDDDDDDDCCDDDD_Mismatch_0_Sense_+_Library_PoolT
ATACCCTACCTCTCGTAACCTTATTAAATGGGAAACTTTGAGCTAAGTAGGGTTTTACTGTAACGGGATGCTAGGTGCCCCTGCAACTTTGTGA
>Frequency_1_QualityScore_FFHHHHHHGIIJGJICJJIFHHIHHHIIIJJFGGIFIIJFGGHIJJIIIJEIJJJJJJJIJIJJIJHFFABBDDDDDDDDDCDECCDDDDDEEE_Mismatch_0_Sense_+_Library_PoolT
CTTATCCTATGCATGTTTTAGTTACAATTTAAATGTTTAGACTTTATGTAATTCGGGCTAACGCCCCGACTCTGTTAAATACATAAATCATTTG
>Frequency_1_QualityScore_FFHHHHHJJEHHHJJHHHJJJJJJJJJJ?HHHIJJJJJJJJJJJJIIJJJJJJFHIJJJJJJJJCIJJIJJIJHIJHGHHHHFFFFEFDFEEDC_Mismatch_0_Sense_+_Library_PoolT
ATATCATGGTGTAAGTGCTTATGAAGGGTTTCTACCTTCTTATCCTATGCATGTTTTAGTTACAATTTAAATGTTTAGACTTTATGTAATTCGG
>Frequency_1_QualityScore_FFHHHHHIGHIIJJIIJJIJJIHIJJJIGIJJJIIJJIJJJJJIJIJHIGIEHHGFHHBEFFFFFEEEE_Mismatch_1_Sense_+_Library_PoolT
TTTAAATGTTTAGACTTTATGTAATTCGGGCTAACGCCCCGACTCTGTTAAATACATAAATCATTTGGA
>Frequency_1_QualityScore_D?FHDFHG>AHHIICECFEAFEF?EDHHGGCHHIF?DHFIDBDC@HHHBDHHIAHGEHED>ED@CA>;>@ACA35@A>CA;>ACCA?@CCC_Mismatch_0_Sense_+_Library_PoolT
CATGTTTTAGTTACAATTTAAATGTTTAGACTTTATGTAATTCGGGCTAACGCCCCGACTCTGTTAAATACATAAATCATTTGGCTTACTC
>Frequency_1_QualityScore_DD:;B:C<C?E:<EBBE39??C*??F1??BFB?FDCFCEEFE@FI8DF<C8BF;C;@F;@=@;=@7=AA?CDDD?;?C@AAC@BB<ABA5>BDA_Mismatch_0_Sense_+_Library_PoolT
TTGAGTTCTCCTGGCACATATCATGGTGTAAGTGCTTATGAAGGGTTTCTACCTTCTTATCCTATGCATGTTTTAGTTACAATTTAAATGTTTA
>Frequency_1_QualityScore_FFHHHHGJJJFHIJJJHIIJJIIJIIJIJCGHHIIJHIJJJJJJJJJJJJJJJJFIIJIJJIJIJIJJJJJJIJHHHHHHHHFFFFFFFEEFED_Mismatch_0_Sense_+_Library_PoolT
CATATCATGGTGTAAGTGCTTATGAAGGGTTTCTACCTTCTTATCCTATGCATGTTTTAGTTACAATTTAAATGTTTAGACTTTATGTAATTCG
>Frequency_1_QualityScore_DDHHHHAFHGHB@GI?GGGFG?D7@FGEGFGCDHH;@DEHCE7@>C:A(;?ACC5>;;;ACCCB9AACC>C3:8AC>>:@BCDD3<<<>CDCC@_Mismatch_0_Sense_+_Library_PoolT
GCGCGCAGGCCTAGGTATGCGAGACTGGGAAAATACCCTACCTCTCGTAACCTTATTAAATGGGAAACTTTGAGCTAAGTAGGGTTTTACTGTA
>Frequency_1_QualityScore_FFHHFHHJHJHGHGIJIJIIIHCHGIIIJGJIIGHJ7@EIHHFFDFEEDAECDDDDDDDDCBDDDDCBDDDD>C>@CD@CDEEDDD?BACCDCC_Mismatch_0_Sense_+_Library_PoolT
TCGGTCCCAGTGGAAAGCATGGCGCGCAGGCCTAGGTATGCGAGACTGGGAAAATACCCTACCTCTCGTAACCTTATTAAATGGGAAACTTTGA
>Frequency_1_QualityScore_FFHHHHHJJJJJJIJJJJJJJJJJIJJJJIJJJJJJJJJJJJJJJJIJJJJIIJJJJJJJIJJJHHFDDADDDDDDDEEDDEEDDEDDDEEEDD_Mismatch_0_Sense_+_Library_PoolT
TATCCTATGCATGTTTTAGTTACAATTTAAATGTTTAGACTTTATGTAATTCGGGCTAACGCCCCGACTCTGTTAAATACATAAATCATTTGGC
>Frequency_1_QualityScore_FFHHHGGJJJJIJIJIJIJJJJFGHGIGIJJIJJIIJIJGGIJIGIFJ_Mismatch_0_Sense_+_Library_PoolT
TTCGGGCTAACGCCCCGACTCTGTTAAATACATAAATCATTTGGCTTA
>Frequency_1_QualityScore_FFHHHHHHIJJJJJJJGJJJIJJIJJJJJJGHIJJJJJJJJJIJJGJIIJJJJIJJJJJJJJJHHFFFEECECDCEDEDDDCCDCDDDDEDEED_Mismatch_0_Sense_+_Library_PoolT
AACTTTGTGACTTATGTAAGCGTCTTACGGTGATCAACGATGTCTGGTTAATTTATAATTCCCGCATCTTTGAGTTCTCCTGGCACATATCATG
>Frequency_1_QualityScore_FFHHFHHJEEHGIIJJJIHGIJIJGGIJJIIJIGGGHIJ_Mismatch_1_Sense_+_Library_PoolT
ATGTCTGGTTAATTTATAATTCCCGCATCTTTGAGTTCA
>Frequency_1_QualityScore_FFGHHHHJJJFHIJJEHIJJJJJHIJJJJJJJJJJJJJHHJJJJJJJJJJJJJJIIHIJJIJHHGHHHFFEDDEEDDCBBDEEDDDBDDDDEDD_Mismatch_0_Sense_+_Library_PoolT
TTGAGCTAAGTAGGGTTTTACTGTAACGGGATGCTAGGTGCCCCTGCAACTTTGTGACTTATGTAAGCGTCTTACGGTGATCAACGATGTCTGG
>Frequency_1_QualityScore_FFHHHHHIJJJJJJJCGIHJIJJJJJJJJJJJIJJJJJJJHJJJJJHHIJJJJJIHIIJJHIJJIJIJJGIHJIJJJJHGGHFFEDECDBDDDD_Mismatch_0_Sense_+_Library_PoolT
AGTGCTTATGAAGGGTTTCTACCTTCTTATCCTATGCATGTTTTAGTTACAATTTAAATGTTTAGACTTTATGTAATTCGGGCTAACGCCCCGA
>Frequency_1_QualityScore_FFHHGHHJJJIGIIIIIIIJIJJFHIJJJJJDHGJJJJJJJIJHIIJIHHIGIJJIJJGIIJJJIHE_Mismatch_0_Sense_+_Library_PoolT
CAACTTTGTGACTTATGTAAGCGTCTTACGGTGATCAACGATGTCTGGTTAATTTATAATTCCCGCA
>Frequency_1_QualityScore_FFHHHHHJIIJJJJJJJJJJJJJJJJJIJJJJJJJIJJJJJJJJJJJIJJJHHHHHHHFFFFFFFEEDEEED_Mismatch_0_Sense_+_Library_PoolT
TTTAAATGTTTAGACTTTATGTAATTCGGGCTAACGCCCCGACTCTGTTAAATACATAAATCATTTGGCTTA
>Frequency_1_QualityScore_DFHHHHHJJJIIJIJHIJJJJJJJIJIJIHFBDCC@CEEDDDDDDDDDCDDDDDDDDDDDDDDDDDDDDDDDDDDDDDEDDCDCACCCACDCCC_Mismatch_0_Sense_+_Library_PoolT
GGAAAAACTACGCCGTGACGAGGGCCGAGGGTGTAGGCCTTCGGCCTTAACCCTACACGAATCCCTCCTCGACTATACACCTGTAAGCAGTCTA
>Frequency_1_QualityScore_FDHHHHHIJJJJJJJJJJJJJJJJIJIIJJJJJJIJJJJJJJJJJJJJIJJJJIHHFFFFFEEEEEEEDEEDDEDDDEEEDCDDDDDDD_Mismatch_1_Sense_+_Library_PoolT
GTTTTAGTTACAATTTAAATGTTTAGACTTTATGTAATTCGGGCTAACGCCCCGACTCTGTTAAATACATAAATCATTTGGCTTACTCA
>Frequency_1_QualityScore_FFHHHHHJJJJJJJJJJJJHIHIJJJJJJJJJJJJIJGIJJIJJJIJJIJIIJJJJJJIHHHHHFFFEDBACEDD>CD@CDDDDEDEEEDDDDD_Mismatch_0_Sense_+_Library_PoolT
ACTGTAACGGGATGCTAGGTGCCCCTGCAACTTTGTGACTTATGTAAGCGTCTTACGGTGATCAACGATGTCTGGTTAATTTATAATTCCCGCA
>Frequency_1_QualityScore_FFHHHHHIJIJIJJJJJJJJJJJJIJJJJJJJJJJJJJJJJJIJJJJJIIJJJJJJGHFFFFEEEEEEECDDDDDEDDDEEEDDDDDDDDDDDD_Mismatch_2_Sense_+_Library_PoolT
ATGTTTTAGTTACAATTTAAATGTTTAGACTTTATGTAATTCGGGCTAACGCCCCGACTCTGTTAAATACATAAATCATTTGGCTTACTCGAAA
>Frequency_1_QualityScore_DDFHDDD:EHIIIIIGDEHGHFGIIIIIIIIBGHHHIIIIEHGGGBGHBHGGGGIIIIFHIGIIIBHHI=EEIH>DCCBBBBCCCCCECDDCCD_Mismatch_0_Sense_+_Library_PoolT
TTTCTACCTTCTTATCCTATGCATGTTTTAGTTACAATTTAAATGTTTAGACTTTATGTAATTCGGGCTAACGCCCCGACTCTGTTAAATACAT
>Frequency_1_QualityScore_FFHHHHHJJJIIIIJJIJJJJIJJJHHJJJJIJJIJJJJJIJIJDGGJIJJJJIJJJIJJJJJJJJJJJIGJGHHEHFHFFFFFFEEEEDEDED_Mismatch_0_Sense_+_Library_PoolT
TGAGTTCTCCTGGCACATATCATGGTGTAAGTGCTTATGAAGGGTTTCTACCTTCTTATCCTATGCATGTTTTAGTTACAATTTAAATGTTTAG
>Frequency_1_QualityScore_FFHHHHHJJJIJJJIJJIJIJJHIIJJJJJIJJJJJJIIJJJIJJHHJIJJJJJIIJJJHHHHHHFFFFFFFFEEDDDDDEDDBCDBDEEDDDD_Mismatch_0_Sense_+_Library_PoolT
GGAAACTTTGAGCTAAGTAGGGTTTTACTGTAACGGGATGCTAGGTGCCCCTGCAACTTTGTGACTTATGTAAGCGTCTTACGGTGATCAACGA
>Frequency_1_QualityScore_DFGFDHHJGIJGGIGIJJJJIJJJJJIJJJIIJJIIJJJJJIIJICIICHHEGIIIIJCHHGFDCFFDDABECCDCCDDEDEDD_Mismatch_0_Sense_+_Library_PoolT
ACTGTAACGGGATGCTAGGTGCCCCTGCAACTTTGTGACTTATGTAAGCGTCTTACGGTGATCAACGATGTCTGGTTAATTTAT
>Frequency_1_QualityScore_FFHHHHHJJJIIJJJJJIJJJJJJJIIIJJJJJJIIJJJIHHFFDDDDDDBBBCDDDCDDDDDDDDDCDCDDDDBDDDDDDDDDDDDDDDB<@B_Mismatch_0_Sense_+_Library_PoolT
CAGTTCTTGGTCGGCACAGGGAAAAACTACGCCGTGACGAGGGCCGAGGGTGTAGGCCTTCGGCCTTAACCCTACACGAATCCCTCCTCGACTA
>Frequency_1_QualityScore_FFHHHHHJJJJJJJJJJJJJIJJJJJJJJJJJIJJJJJJIJJJJJJIJJJIJJJGHGHFFFFFFFDEEDEEEDDDEEEDDDDD_Mismatch_0_Sense_+_Library_PoolT
TTTAGTTACAATTTAAATGTTTAGACTTTATGTAATTCGGGCTAACGCCCCGACTCTGTTAAATACATAAATCATTTGGCTTA
>Frequency_1_QualityScore_DACFHHFGFHIIJJJHHJFIBGIDIFGIGGIEIIIIIEHHGAEHFFEEFB>D@DECEED@CECDDC_Mismatch_1_Sense_+_Library_PoolT
GGTTTAGACTTTATGTAATTCGGGCTAACGCCCCGACTCTGTTAAATACATAAATCATTTGGCTTA
>Frequency_1_QualityScore_FFHHGHFGHIIIIHEHIIIIJJJIIJIIJJJHIJJJIJGHFFDDDDD?BDCDDDDCDDDDBDDDCDCCBBCBCC@BDDBDDDCBDCDBB?BDDD_Mismatch_0_Sense_+_Library_PoolT
TTCTTGGTCGGCACAGGGAAAAACTACGCCGTGACGAGGGCCGAGGGTGTAGGCCTTCGGCCTTAACCCTACACGAATCCCTCCTCGACTATAC
>Frequency_1_QualityScore_FDHHBHFGFHGIIIGGEGGHGEBACFHFHGGBHGFHIHIJJJJIIIJGHJIDEF@EEEF_Mismatch_0_Sense_+_Library_PoolT
ACTTTATGTAATTCGGGCTAACGCCCCGACTCTGTTAAATACATAAATCATTTGGCTTA
>Frequency_1_QualityScore_FFHHHHHJJJJJICGHGHIJJJIIGIGGJIJJGIIIJIHHJJIJIJJJIJJJJJJJJJHJJIJJJJJIJFIIJJJJJJHHFFFEEDDDDDDBDD_Mismatch_0_Sense_+_Library_PoolT
TGCTTATGAAGGGTTTCTACCTTCTTATCCTATGCATGTTTTAGTTACAATTTAAATGTTTAGACTTTATGTAATTCGGGCTAACGCCCCGACT
>Frequency_1_QualityScore_FFHFHDHIIJJGCHFHGGGIIIIIIJJJIJGGGGIDGHGJJJJJJIJIGGGHIJEHHCHHHF@DFFEEDCEDDDDDEEDDEEDCDDDECADDDD_Mismatch_0_Sense_+_Library_PoolT
CCCGCATCTTTGAGTTCTCCTGGCACATATCATGGTGTAAGTGCTTATGAAGGGTTTCTACCTTCTTATCCTATGCATGTTTTAGTTACAATTT
>Frequency_1_QualityScore_FFHHHHHJIJJJJJJIIJJJJJJJJJJIJJJJJIJJJJGHFIIJJDGIJIIJJIJJIJIJHHHHHFFFFBCEEDDDDDDDDDDDCDDDDDCDDF_Mismatch_0_Sense_+_Library_PoolT
ACCTCTCGTAACCTTATTAAATGGGAAACTTTGAGCTAAGTAGGGTTTTACTGTAACGGGATGCTAGGTGCCCCTGCAACTTTGTGACTTATGT
>Frequency_1_QualityScore_FFHHHHHJIJHIJJJJJJJJJJJJJJJIIJJGHGIJJJJJJJJJJJJIIJBFGHIHIJIJJGGJJJGIIEGIJHHHHFHFFFFFDCEEEC@CDD_Mismatch_0_Sense_+_Library_PoolT
CATCTTTGAGTTCTCCTGGCACATATCATGGTGTAAGTGCTTATGAAGGGTTTCTACCTTCTTATCCTATGCATGTTTTAGTTACAATTTAAAT
>Frequency_1_QualityScore_EDFFDFFIEGHGJJJIJIIGIJIIIIIIJJJJIEB?FHIGFHHGGHEGGGHGEHFHIGJJGIECGHHEHHCCCCE?BBEECAEDEDCDCDDDEC_Mismatch_0_Sense_+_Library_PoolT
ATGTCTGGTTAATTTATAATTCCCGCATCTTTGAGTTCTCCTGGCACATATCATGGTGTAAGTGCTTATGAAGGGTTTCTACCTTCTTATCCTA
>Frequency_1_QualityScore_FFHGHHHJIIJJJJJJJJJJJIIJJJJJJJJJJJEIIIJJJJJJJIJIJIGGIJJJJHHJJIIDHIGHHHFGDHFF@BCCEDEEDDDCCDDDDE_Mismatch_0_Sense_+_Library_PoolT
GATGTCTGGTTAATTTATAATTCCCGCATCTTTGAGTTCTCCTGGCACATATCATGGTGTAAGTGCTTATGAAGGGTTTCTACCTTCTTATCCT
>Frequency_1_QualityScore_ABFFHFABFFGGIIE@GFHGGGIAHGBBGGGHC@4@@@CAC>=CHECFEFEEBECECB??BBCCCCCDDCCACC@?C?CCCCCCBCC>>@@CCC_Mismatch_0_Sense_+_Library_PoolT
TGGAAAGCATGGCGCGCAGGCCTAGGTATGCGAGACTGGGAAAATACCCTACCTCTCGTAACCTTATTAAATGGGAAACTTTGAGCTAAGTAGG
>Frequency_1_QualityScore_FFHHHHHJHIIJJFHIJJJJJIHGIIJJIJJJJIIJHIHIJJJJJIJIIJJJEEEHHHFFFFFEFEDDD?BEDDDCBBDEEDDDBDDDCEDDDC_Mismatch_0_Sense_+_Library_PoolT
GAGCTAAGTAGGGTTTTACTGTAACGGGATGCTAGGTGCCCCTGCAACTTTGTGACTTATGTAAGCGTCTTACGGTGATCAACGATGTCTGGTT
>Frequency_1_QualityScore_FFHHHHHIJHJHHJJJJJJJJJJJJJJJJJJJJJJJJHHJJJJGHDFFFDDEDDDDDDDDDDDDDDDDDDDDDDDDCDEEDDDDDDDDBDDDDD_Mismatch_0_Sense_+_Library_PoolT
ATCGGTCCCAGTGGAAAGCATGGCGCGCAGGCCTAGGTATGCGAGACTGGGAAAATACCCTACCTCTCGTAACCTTATTAAATGGGAAACTTTG
>Frequency_1_QualityScore_FFHGHHHIIJJIIIIIJJJJJGIIJJIIJJIJJJJJIIIIJJJJBDGGGIJJJIJJGHIEEE@HFE@DDADEFDEEECDBDBCDDDCDADDDCD_Mismatch_0_Sense_+_Library_PoolT
CTAGGTGCCCCTGCAACTTTGTGACTTATGTAAGCGTCTTACGGTGATCAACGATGTCTGGTTAATTTATAATTCCCGCATCTTTGAGTTCTCC
>Frequency_1_QualityScore_FFHHHHHJJJJIJJJJJJJJJJJJIJJJJJJJJJJJJJJJJJJJJJJJJHHHHGHHFFFFFFFEEEEEEEDDDDD_Mismatch_0_Sense_+_Library_PoolT
CAATTTAAATGTTTAGACTTTATGTAATTCGGGCTAACGCCCCGACTCTGTTAAATACATAAATCATTTGGCTTA
>Frequency_1_QualityScore_FFHHGHHIIGIGEGIIJJIJJCGEFHIGIBBCGHIJJIIJIIJIBFFGIIFHCHHIJJJIGGH=CGEHGFHFDDDDFFFED_Mismatch_1_Sense_+_Library_PoolT
TTTATAATTCCCGCATCTTTGAGTTCTCCTGGCACATATCATGGTGTAAGTGCTTATGAAGGGTTTCTACCTTCTTATCCA
>Frequency_1_QualityScore_FFHGHHHI3EFHDHHIJJJJGGGIJIIIIJJEFHH?FGEGHHGIJJIGIJIIGIC>?EHHDBDDEFECECCEEDDADED>ADCDCA>>CDCCCC_Mismatch_1_Sense_+_Library_PoolT
CCCGCATCCTTGAGTTCTCCTGGCACATATCATGGTGTAAGTGCTTATGAAGGGTTTCTACCTTCTTATCCTATGCATGTTTTAGTTACAATTT
>Frequency_1_QualityScore_FFHHHFHGGIIJ<EHIIIIFGIIIJJJJIJJJJJJIJIHIHJJJJIIIIIIJJGIJIJIJGEHEHHCHHBEFFFDEDCA;=@CCDDCDDDACCD_Mismatch_0_Sense_+_Library_PoolT
AACGATGTCTGGTTAATTTATAATTCCCGCATCTTTGAGTTCTCCTGGCACATATCATGGTGTAAGTGCTTATGAAGGGTTTCTACCTTCTTAT
>Frequency_1_QualityScore_DDHHHHHIIHIIJJJGGFHEIEHHIIIJIIJIIICHHG9DHCFGIHIGIGIJJBAGH@EGHHHGHGHHHCBCBBEFEEEEEE@DEDDDCCDCD:_Mismatch_0_Sense_+_Library_PoolT
ATTCCCGCATCTTTGAGTTCTCCTGGCACATATCATGGTGTAAGTGCTTATGAAGGGTTTCTACCTTCTTATCCTATGCATGTTTTAGTTACAA
>Frequency_1_QualityScore_FFHHHHHJJJJJJJJJJJJJJJJJJJHIJJJJJJJJJJJIJJIJJJJJJJIJJFJIJJJHHFFFEECEECCDDDDFDDEDDDEEEDDDDD_Mismatch_0_Sense_+_Library_PoolT
TGCATGTTTTAGTTACAATTTAAATGTTTAGACTTTATGTAATTCGGGCTAACGCCCCGACTCTGTTAAATACATAAATCATTTGGCTTA
>Frequency_1_QualityScore_FFHHHHHJJJJJJJJJJHIJJJJJJFHHIJJJJJJJJJJJJJIJJJJJJJJJJJIJJIJJJHHHHFFFFFEEEEEEEDDDDDDCEDEEDDACBC_Mismatch_0_Sense_+_Library_PoolT
TGTGACTTATGTAAGCGTCTTACGGTGATCAACGATGTCTGGTTAATTTATAATTCCCGCATCTTTGAGTTCTCCTGGCACATATCATGGTGTA
>Frequency_1_QualityScore_DDFFFHDGEIGII?DFHG?DFHGHIIFHIIIJJIIJIJIJGCGGGDEHHFEEFFFFF@ACCCECDCFDD@CB@BBBCCBBCBDDEDDDDB8<AC_Mismatch_0_Sense_+_Library_PoolT
ACTTTGAGCTAAGTAGGGTTTTACTGTAACGGGATGCTAGGTGCCCCTGCAACTTTGTGACTTATGTAAGCGTCTTACGGTGATCAACGATGTC
>Frequency_1_QualityScore_FFHHHHHJJJJJJJJJJJJHHIIIIHGIIJJGHIJJIJJIJJJJIIGIJIJJIJIJJJJHHHHFFFFFECEECEDDCDDFDEDDDDDDDEDDDC_Mismatch_0_Sense_+_Library_PoolT
TATTAAATGGGAAACTTTGAGCTAAGTAGGGTTTTACTGTAACGGGATGCTAGGTGCCCCTGCAACTTTGTGACTTATGTAAGCGTCTTACGGT
>Frequency_1_QualityScore_FFHHHHHJJJJJJJJGIJJJJJJJJJJJJJJJJJJIJJJJJJJJJJIJIJHGHHHHHFFFFFFEEEE_Mismatch_1_Sense_+_Library_PoolT
TGTTTAGACTTTATGTAATTCGGGCTAACGCCCCGACTCTGTTAAATACATAAATCATTTGGCTTAA
>Frequency_1_QualityScore_A?2A?AA4+AE>AHEAH>FF?<<+<3)C)))?FD@*8B099*9</3;=B;B8BF))88@E_Mismatch_1_Sense_+_Library_PoolT
CGATGTCTGGTTAATTTATAATTCCCGCATCTTTGAGTTCTCCTGGCACATATCTTGGTG
>Frequency_1_QualityScore_FDHHHHHDFHIJIJJJJJII3ABHD?DDGIIJJJJJJJIJJJJJJBGGHIIHIJJIJIJJJIGHIIJJJJEHGIJJJJJHHHHGHFFDDDCDBB_Mismatch_0_Sense_+_Library_PoolT
GTGTAAGTGCTTATGAAGGGTTTCTACCTTCTTATCCTATGCATGTTTTAGTTACAATTTAAATGTTTAGACTTTATGTAATTCGGGCTAACGC
>Frequency_1_QualityScore_FFHFFHHJJJIJIIIJJIGIJJIJHIGFIIFHHIJJJJJJJJJ?GGHIEIIJJIJJIJJJJGIJJJIIGGGGJHHEEFHHFFFFEFEDBCCEED_Mismatch_0_Sense_+_Library_PoolT
GAGTTCTCCTGGCACATATCATGGTGTAAGTGCTTATGAAGGGTTTCTACCTTCTTATCCTATGCATGTTTTAGTTACAATTTAAATGTTTAGA
>Frequency_1_QualityScore_FFHGHHHJJJJJIJJGHGIJJJJJJJIIJJJJJIHIJIIJGGIJIIJIIIJJJIHHHHFEFFEFDEEEEDEDEDDDEDDCCCDDDDDDDDECDD_Mismatch_0_Sense_+_Library_PoolT
TTTTAGTTACAATTTAAATGTTTAGACTTTATGTAATTCGGGCTAACGCCCCGACTCTGTTAAATACATAAATCATTTGGCTTACTCGATGAGG
>Frequency_1_QualityScore_FFGHHHHIJIGEGIIEHHGJJJJIJJJHIIJJJJJJJJJGIIFHGGGDCHIJJIIFHIJIGGHHHHFDFDDEEEEDDDDCCDDC:AACCDDDCD_Mismatch_0_Sense_+_Library_PoolT
CTACCTCTCGTAACCTTATTAAATGGGAAACTTTGAGCTAAGTAGGGTTTTACTGTAACGGGATGCTAGGTGCCCCTGCAACTTTGTGACTTAT
>Frequency_1_QualityScore_FFHHHHHJJJIIHIJJJJJJJJJIJJJJJJJJJJJJJJJJJJJJJJIIJJIJJIJJJIJJHGGGHFFFCCDFD;ACDDDDDEEEDBDDBDDDDD_Mismatch_0_Sense_+_Library_PoolT
TAGGTATGCGAGACTGGGAAAATACCCTACCTCTCGTAACCTTATTAAATGGGAAACTTTGAGCTAAGTAGGGTTTTACTGTAACGGGATGCTA
>Frequency_2_QualityScore_EDGG?GFBGEHEHHEHDGIIIIIIEGE?GGIIGHCA9?BCCC?AACAA>???A5;A?==??BBAC=BA3=AACCBBBACBCBCC>BCA:?A>AB_Mismatch_0_Sense_+_Library_PoolT
CTCGACTATACACCTGTAAGCAGTCTAGCCGCGGGGTTTCTACAGACAAAAGGTATCGGTCCCAGTGGAAAGCATGGCGCGCAGGCCTAGGTAT
>Frequency_1_QualityScore_FFHHFHGIJJJJJGGIIJIIIJIJIJIIIIJHJJJJJJI@DHIGIIIDGHFHHHHE>>CDCFCCCEEEECCDDECCBDDDDDDDDEDDDEDDDD_Mismatch_0_Sense_+_Library_PoolT
CCCGACTCTGTTAAATACATAAATCATTTGGCTTACTCGATGAGGGTTGTACCTGTAATGTAAATCTACATGTTGTTACAATTATTGCATAAGG
