# Supplementary material for: Differential Gene Expression Reveals Candidate Genes for Drought Stress Response in Abies alba (Pinaceae)
Source: PLoS One. 2015 Apr 29;10(4):e0124564. doi: 10.1371/journal.pone.0124564 (PMC4414588; doi:10.1371/journal.pone.0124564)
Supplement: S2 File — (GZ) [file pone.0124564.s002.gz › comp12540_c0_seq1.fa]

>comp12540_c0_seq1 len=473 path=[1:0-220 222:221-375 377:376-387 389:388-472] : tr|B9STZ2|B9STZ2_RICCO Putative uncharacterized protein OS=Ricinus communis GN=RCOM_0752610 PE=4 SV=1 e-value: 2e-07 blast score: 56.2
GGAAATGCCATTGACCTCCGAGGAACTGTACCTGAAGGCGGAATCATTCATAGGAGATTTCTACCGCCAGTTGAAGATACAGCGAGAGAACTCTTGGAAACGTCTCTGCGGAATCTACAGACGGAGCTGCTAGCAGCGTGAACACTTCCCTTCTTATATTTTACTTCCTGCAAGTAGTTACTTGTTTGTTTGTTAATAGTATTCGATATGTATGGACTTTAACCATCATCATATTTGTTGAATTCATAGTATTAGACAGAATCATCTGGTTAGAAATCCTTTGTTAAGTTGATCTGTGAATTGTTGTTCATTTTCACAGTGCAAGGAAATTAGTTAGAATTCTAAATACACTTTTACTGCATATAGAAATCATAGTTCAGCATGTAGATGTAGCCGTCAAATGTGATAATCTAATTCACCTTGTTCCCATTTTGCAATTAATGATATGTTATTATAAGCAAATTATTGATAGT

>Frequency_2_QualityScore_FFHHGHHIIIIIIIJIJJIGIGGHGEGHIIIGIIJJIGEIGGIIIIIGEEEGECEGGGGFDAA??CCDCCCACC>ACCCCCCCDCDDD@C=AB?_Mismatch_0_Sense_+_Library_PoolT
ATAGGAGATTTCTACCGCCAGTTGAAGATACAGCGAGAGAACTCTTGGAAACGTCTCTGCGGAATCTACAGACGGAGCTGCTAGCAGCGTGAAC
>Frequency_1_QualityScore_FFHHGHHIJJJIJIJJIJIJJGIIIJGIJJJJJJJJJJJJJJJIJJIIIJJJJJJIHIJJGGIIJIGIJIIJJJGEHHHFHFFFFFFEEEEEDE_Mismatch_0_Sense_+_Library_PoolT
AATAGTATTCGATATGTATGGACTTTAACCATCATCATATTTGTTGAATTCATAGTATTAGACAGAATCATCTGGTTAGAAATCCTTTGTTAAG
>Frequency_1_QualityScore_FFHHHHHIJJJJJJIJJJJJJJJJJJJJJJJJJIIJIJJJHIIIJJJJIJJJJIJIIJIIJIIIJJJJJIIHGHGHHFFFFFFEEEEDACDCDD_Mismatch_2_Sense_+_Library_PoolT
CACTTTTACTGCATATAGAAATCATAGTCCAGCATGTAGGTGTAGCCGTCAAATGTGATAATCTAATTCACCTTGTTCCCATTTTGCAATTAAT
>Frequency_1_QualityScore_FFHHHHHJJJIJJJJJJJJJJJJJJJJGJJJJJJJJJJHIJJJJJJJHIJIJJIJJJJJJJJIJJHGHHDCHHIJHHHHHHHFFFFFFEEEDEE_Mismatch_0_Sense_+_Library_PoolT
AATTCTAAATACACTTTTACTGCATATAGAAATCATAGTTCAGCATGTAGATGTAGCCGTCAAATGTGATAATCTAATTCACCTTGTTCCCATT
>Frequency_1_QualityScore_FFHHHHHJIGIJJIJJIIIJIGIIJJJJJJJIJJJJJJIJJJJJIJIJJJJJJJJJIJHIIJIIJJJJJGHHIIJIIHEHHGHFFFFFFECCEE_Mismatch_0_Sense_+_Library_PoolT
ACTTGTTTGTTTGTTAATAGTATTCGATATGTATGGACTTTAACCATCATCATATTTGTTGAATTCATAGTATTAGACAGAATCATCTGGTTAG
>Frequency_1_QualityScore_FFFHHHHJJJJJJJJJJJJJJJJJJJJJJIJJJJJJIJJIJJJJJJJJIJIIGHIJGHIFIJJJJJJJIHGIJJJIJJHHHHHHFFFFFFDEED_Mismatch_0_Sense_+_Library_PoolT
GGTTAGAAATCCTTTGTTAAGTTGATCTGTGAATTGTTGTTCATTTTCACAGTGCAAGGAAATTAGTTAGAATTCTAAATACACTTTTACTGCA
>Frequency_1_QualityScore_FFHHHHHCGAFHHIGHHIHI;FHGB:?F?BIC?9CDFGIC;@DBGCIJDFGIIJJCFGEG9=FHGJGHIGEBEAAE@?>CEFD@>A>B@CC@A@_Mismatch_0_Sense_+_Library_PoolT
CTGCAAGTAGTTACTTGTTTGTTTGTTAATAGTATTCGATATGTATGGACTTTAACCACCATCATCATATTTGTTGAATTCATAGTATTAGACA
>Frequency_1_QualityScore_FFHHHHHGIJJJJJJJJJJJIJJJJJJJJJJJJJJIJJJHEHIJJJJJIJJIJHHHHHFFFDCDDDDDDDDDDB@DDDDDCDDDDDDDBBBDDD_Mismatch_0_Sense_+_Library_PoolC
ATAGGAGATTTCTACCGCCAGTTGAAGATACAGCGAGAGAACTCTTGGAAACGTCTCTGCGGAATCTACAGACGGAGCTGCTAGCAGCGTGAAC
>Frequency_1_QualityScore_FDHGGHHGGFGHGFHGGBGHIJIHIJGGHIJGIIGJJIIJIJIGHJIIJJGHIGHGGGEHJADHAHHHHEEHEEFEFDFDCECCEECCDD;>CB_Mismatch_0_Sense_+_Library_PoolC
ACTTGTTTGTTTGTTAATAGTATTCGATATGTATGGACTTTAACCATCATCATATTTGTTGAATTCATAGTATTAGACAGAATCATCTGGTTAG
>Frequency_2_QualityScore_FEGGEGHIIIEFIFGIIIGHIGIIGHC=GAFGGHEHIGGIDIIIEHIGIIGIGGIIIIIGACGHGEIEA@CHICEEECADEEGFEEEEEECEEA_Mismatch_0_Sense_+_Library_PoolC
AATCATCTGGTTAGAAATCCTTTGTTAAGTTGATCTGTGAATTGTTGTTCATTTTCACAGTGCAAGGAAATTAGTTAGAATTCTAAATACACTT
>Frequency_2_QualityScore_FFHHHHGIIIJJJJJIIJIJIIIJIIJJJJJJIJJJJJJJJIJJGIJJJIIIIIIHGGGGHHGGGGEEEDCEEEEEDEEDDCEDEEDCECDDEE_Mismatch_0_Sense_+_Library_PoolC
AGACGGAGCTGCTAGCAGCGTGAACACTTCCCTTCTTATATTTTACTTCCTGCAAGTAGTTACTTGTTTGTTTGTTAATAGTATTCGATATGTA
>Frequency_2_QualityScore_DEHDCCADDEGGDEEEGHF@GCADGDGCFHGIEFCAGFIEGDCCCFCCE@DGAEGABEFA=?AGAEBEFBE?EEDAGBCAACGEC@CCE=ABB=_Mismatch_1_Sense_+_Library_PoolC
TAGAATTCTAAATACACTTTTACTGCATATAGAAATCATAGTTCAGCATGTAGATGTAGCCGTCAAATGTGATAATCTAATTCACCTTGTTCCA
>Frequency_2_QualityScore_EEGGHHHJIJJJGIIIIJIJIIIIIIIIIIIIIGIIIJJIIJIIJJHIJJJJIJJJJIIJIIIIGIIJJIGIIIIIHHHHGGFFFFFEEEEECC_Mismatch_0_Sense_+_Library_PoolC
AGAATCATCTGGTTAGAAATCCTTTGTTAAGTTGATCTGTGAATTGTTGTTCATTTTCACAGTGCAAGGAAATTAGTTAGAATTCTAAATACAC
>Frequency_2_QualityScore_FFHGHFHIIJJIJJ;EGIHJJJIIIGIIIIIJJJIJJJJJJIIJJJIIJJJHIGIIJJJJJIJJJJJJIIHIIIGIIIHHHGGGGFFFFEEEED_Mismatch_0_Sense_+_Library_PoolC
TCTGTGAATTGTTGTTCATTTTCACAGTGCAAGGAAATTAGTTAGAATTCTAAATACACTTTTACTGCATATAGAAATCATAGTTCAGCATGTA
>Frequency_2_QualityScore_?CEFCECGIHEFEIIIIIGIGIAGGHIIIIHGFHIGFHIIFGIIIAGADE@CEGHIF?ECH?CEGCCEA=EEGEEECAEECCECCEEA;ACCCC_Mismatch_0_Sense_+_Library_PoolC
TGCTAGCAGCGTGAACACTTCCCTTCTTATATTTTACTTCCTGCAAGTAGTTACTTGTTTGTTTGTTAATAGTATTCGATATGTATGGACTTTA
>Frequency_1_QualityScore_FFHHFHGJFIGIIJJIHIJGIJGGGGIGHIJJJJIIJHGJIHJJJIHHIIJJ@CIGHICGGBHGGHIFGGIGHEEEEHFFFFFFCECEEEDD@D_Mismatch_0_Sense_+_Library_PoolC
CCCTTCTTATATTTTACTTCCTGCAAGTAGTTACTTGTTTGTTTGTTAATAGTATTCGATATGTATGGACTTTAACCATCATCATATTTGTTGA
>Frequency_1_QualityScore_FFHHHHHJIJJJIJJJJJIJJJJJJJJJJJJJJJJIJJJJJIJJJJHHFBCDCEEDDDD@CCCDDDDDDDDDDDDDDDDDDDDCBDBD<BBCDD_Mismatch_0_Sense_+_Library_PoolC
GCGGAATCATTCATAGGAGATTTCTACCGCCAGTTGAAGATACAGCGAGAGAACTCTTGGAAACGTCTCTGCGGAATCTACAGACGGAGCTGCT
>Frequency_1_QualityScore_FFHHHHHJJJJJJJJJJJJJJJJJGHIJIJJJIJIJJGGIJIIJIJIIIJJJJJJIGHJJGGIJIJIHIHHEHHHFCEFFFEEEEEEEEDDDCD_Mismatch_2_Sense_+_Library_PoolC
ACACTTTTACTGCATATAGAAATCATAGTCCAGCATGTAGGTGTAGCCGTCAAATGTGATAATCTAATTCACCTTGTTCCCATTTTGCAATTAA
>Frequency_1_QualityScore_FFHHHHHJJJJIJJJJJJJJIIJJJJJJJJJJIJHJJJJJJHIIIJJJHIJJJIJIJJJIJJJJJJIIJGHIJJJJJIIHHGHHHFFFFFDDEE_Mismatch_0_Sense_+_Library_PoolC
AAGTTGATCTGTGAATTGTTGTTCATTTTCACAGTGCAAGGAAATTAGTTAGAATTCTAAATACACTTTTACTGCATATAGAAATCATAGTTCA
>Frequency_1_QualityScore_FFHHHHHJJJIIIJJJIJJJJJIJJJJGHIJJJJJJIJJJJIJGHHHFFFDDEDDDDDCDDDDBBDDDDCDCDDDDDDDDDDCDEED>ACCCCC_Mismatch_0_Sense_+_Library_PoolC
GATACAGCGAGAGAACTCTTGGAAACGTCTCTGCGGAATCTACAGACGGAGCTGCTAGCAGCGTGAACACTTCCCTTCTTATATTTTACTTCCT
>Frequency_1_QualityScore_FADHDHDHFFGHIGIHIJJJGEGGIIIIIIIIEHIIIJJIJFIGHIIIGGGIJJJJHJIJGGGBFFGGIIH@GEHGFF;CDFFFDCCEEEDDCD_Mismatch_2_Sense_+_Library_PoolC
GAAATTAGTTAGAATTCTAAATACACTTTTACTGCATATAGAAATCATAGTCCAGCATGTAGGTGTAGCCGTCAAATGTGATAATCTAATTCAC
>Frequency_1_QualityScore_FFHHHHHJGIIJJJJJHJJJJFHIIJJJJFJIJJJHGIIIGIHIJGIIJJJJJJJJJIJJJJI_Mismatch_0_Sense_+_Library_PoolC
AATTGTTGTTCATTTTCACAGTGCAAGGAAATTAGTTAGAATTCTAAATACACTTTTACTGCA
>Frequency_1_QualityScore_FFHFHHHJJFHIJJJJJJJIJJIHHIJIJJIIJJHIJJIJIJJJJHGIJJJJJJJJJJJJIJIJJJJJJIHJHGFGFHHHGFFFEFFFFEEDCD_Mismatch_0_Sense_+_Library_PoolC
TCCTGCAAGTAGTTACTTGTTTGTTTGTTAATAGTATTCGATATGTATGGACTTTAACCATCATCATATTTGTTGAATTCATAGTATTAGACAG
>Frequency_1_QualityScore_:DDBDHDBGEFGHIIHIIIIGDH9DGEHIDHIHCGHGAH?GIIGEHIIG<BFHCHIGEEGH>GIIHGA@=@E@AEECHHHEDEEBDCCCCCECC_Mismatch_0_Sense_+_Library_PoolC
TGTGAATTGTTGTTCATTTTCACAGTGCAAGGAAATTAGTTAGAATTCTAAATACACTTTTACTGCATATAGAAATCATAGTTCAGCATGTAGA
>Frequency_1_QualityScore_FFHHHHHJJIJJJJJJJJIJIIIIIJJJJJJIJJJJIJJJJFCDGHIJJJJJJFHGIJHIIG_Mismatch_0_Sense_+_Library_PoolC
ACTTGTTTGTTTGTTAATAGTATTCGATATGTATGGACTTTAACCATCATCATATTTGTTGA
>Frequency_1_QualityScore_FFGGHGHIIIIIGIHIJJIIJIGIEIIGIIEFGDGIIEDG?FEG?FGEDGHIJIH=FFGHIIIJIJGHICEHGE>CCHFFFFFFEEECEDDCEA_Mismatch_0_Sense_+_Library_PoolC
CTTCCCTTCTTATATTTTACTTCCTGCAAGTAGTTACTTGTTTGTTTGTTAATAGTATTCGATATGTATGGACTTTAACCATCATCATATTTGT
>Frequency_1_QualityScore_FFHHHHHJJJJJJJJIGIIIIIHIJGIJJIIHIIIJIJJIJIJJJIHGHHHHHHFFEFBFEEEEDECCDCDEEDDDDDDDDACDDBDDEEDC>C_Mismatch_0_Sense_+_Library_PoolC
GCGGAATCTACAGACGGAGCTGCTAGCAGCGTGAACACTTCCCTTCTTATATTTTACTTCCTGCAAGTAGTTACTTGTTTGTTTGTTAATAGTA
>Frequency_1_QualityScore_FFHHHHHJJJJJJJJIGIJIIJIIJGJJIJJJIIJJIIJJIJIJJJIIJJJHHHFFFFFEEDECDCDDDCCCFEEEFDDDDDDDDDDDDCDDEE_Mismatch_0_Sense_+_Library_PoolC
AGAACTCTTGGAAACGTCTCTGCGGAATCTACAGACGGAGCTGCTAGCAGCGTGAACACTTCCCTTCTTATATTTTACTTCCTGCAAGTAGTTA
>Frequency_1_QualityScore_FFHHHGHJJJJJJJJJJJJJJJJJIIJIIJGIIJJIGIIIIIJJJJJJJJHIIJJJIJIJJJJJIIIIIIHIIJIJHHHGGH3@CDDDDEEDCE_Mismatch_2_Sense_+_Library_PoolC
CCACCATCATCATATTTGTTGAATTCATAGTATTAGACAGAATCATCTGGTTAGAAATCCTTTGTTAAGTTGATCTGTGAATTGTTGTTCATTT
>Frequency_1_QualityScore_FFHHHHHJJJJJJJJIIJJJIIIJGIIJJJJJJJIJJJJJJJJJIJJJIJIJJJJJJJJJIIJIJJJJJGIJJJJJHHHHHFFFFFFFEEEEDD_Mismatch_0_Sense_+_Library_PoolC
TCATCATATTTGTTGAATTCATAGTATTAGACAGAATCATCTGGTTAGAAATCCTTTGTTAAGTTGATCTGTGAATTGTTGTTCATTTTCACAG
>Frequency_1_QualityScore_FFHFHHBHGIGCHEGIIHGGIIIIIIIEGIIGIIIIIIIIIIIIIIIGHIGIGIIIIIICGHGGGHGIHEGIIIGGHHEE=DBACCCCEEEEDD_Mismatch_0_Sense_+_Library_PoolC
CAGTGCAAGGAAATTAGTTAGAATTCTAAATACACTTTTACTGCATATAGAAATCATAGTTCAGCATGTAGATGTAGCCGTCAAATGTGATAAT
>Frequency_1_QualityScore_FFHHHHHJJJJJJJIJJIJJJIJJJIJJJJJJJJFIIIJJJJJJJJJJIJJJJJIJJIEHJJJHIJJJJFGHHJIJIHHHHHHHFFFFDDEEDE_Mismatch_0_Sense_+_Library_PoolC
ACTTTAACCATCATCATATTTGTTGAATTCATAGTATTAGACAGAATCATCTGGTTAGAAATCCTTTGTTAAGTTGATCTGTGAATTGTTGTTC
>Frequency_1_QualityScore_FFHHGHHIJIJGIJJJIJJJFIJIGJJJJJJJJIJJJJIIJIJGJJJJJJJJJGEIGGJJIJGGIIIIJFHGJJHHFDFFFDDEEEEDDCCCDE_Mismatch_0_Sense_+_Library_PoolC
AAGGAAATTAGTTAGAATTCTAAATACACTTTTACTGCATATAGAAATCATAGTTCAGCATGTAGATGTAGCCGTCAAATGTGATAATCTAATT
>Frequency_1_QualityScore_FFHHHHHJIJIGIJJJIGHIIIGJJJJJGIIJJJIJGIJIIIJHIIIIIIIGIIHIIIIIIIJGIJIIIGHHHHHEHHFBBDDD@DDDDEEEEC_Mismatch_0_Sense_+_Library_PoolC
ACAGTGCAAGGAAATTAGTTAGAATTCTAAATACACTTTTACTGCATATAGAAATCATAGTTCAGCATGTAGATGTAGCCGTCAAATGTGATAA
>Frequency_1_QualityScore_FFHHHHHIJJJJJJJJJJJJIIJJJJJJJJJJJIJJJJJJIJIIJJGHHIJJJIJJJJIJJHIIIIJJJIJJJJHHHHHHFFFFFFEEEEEEEE_Mismatch_2_Sense_+_Library_PoolC
TAAATACACTTTTACTGCATATAGAAATCATAGTCCAGCATGTAGGTGTAGCCGTCAAATGTGATAATCTAATTCACCTTGTTCCCATTTTGCA
>Frequency_1_QualityScore_FFHHHHHJJJJJJJJIJJJJJGJFIJJJJIHJIJJJJJJJJHIJJIJJJJIJJJGIIJEGIJIJ@AGGIIHEGEIIDFHHGHHFFFFFFE_Mismatch_1_Sense_+_Library_PoolC
TAGAATTCTAAATACACTTTTACTGCATATAGAAATCATAGTTCAGCATGTAGATGTAGCCGTCAAATGTGATAATCTAATTCACCTTGA
>Frequency_1_QualityScore_FFHHHHHIIJIJJJJJIJJJJGIJJJJJJJJJJJJJJJJJJHIJJJIJJJHJJJJJIJJIJJGIJJGIJGEDHGJJJHHHHHHHFFFFFCEEEE_Mismatch_1_Sense_+_Library_PoolC
TAGAATTCTAAATACACTTTTACTTCATATAGAAATCATAGTTCAGCATGTAGATGTAGCCGTCAAATGTGATAATCTAATTCACCTTGTTCCC
>Frequency_1_QualityScore_FFHHHHHJIJJJJJJJJJJJJJJJJJJJJJIJJJJJJJJJJJJIIJJJIJIJJJJJJJJJJJJJJJJJJIJJJGIIJGHHHHHFHFFFFFFEEC_Mismatch_1_Sense_+_Library_PoolC
TGATCTGTGAATTGTTGTTCATTTTCACAGTGCAAGGAAATTAGTTAGAATTCTAAATACACTTTTACTGCATATAGAAATCATAGTCCAGCAT
>Frequency_1_QualityScore_FFHHHHHJGIJJHIJIJJJJJJJJJJJIJJJJJJJJIJJJJJIIIJIIJJJJJJJJJIIIJJJJIJJJJIGIIGICHHHHHHHHHEFFFFF_Mismatch_1_Sense_+_Library_PoolC
ATCTGTGAATTGTTGTTCATTTTCACAGTGCAAGGAAATTAGTTAGAATTCTAAATACACTTTTACTGCATATAGAAATCATAGTCCAGCA
>Frequency_1_QualityScore_FDF?FHFIIIIIIIIGHEEHHGIIHGGACGC?BFFGHGIIDHHICHIFADHHGCG@@;BBFAFCEEEHGGGHHCHEAAACDDFF@CECEDACDD_Mismatch_0_Sense_+_Library_PoolC
GTTAGAAATCCTTTGTTAAGTTGATCTGTGAATTGTTGTTCATTTTCACAGTGCAAGGAAATTAGTTAGAATTCTAAATACACTTTTACTGCAT
>Frequency_1_QualityScore_FFHHHHHJIJJJJJJIJJJJJHIJJJJJHIJHJJJJJJJJJJJJIJJJJJJHHIJJJJJJJJIIJJJJIJJIIJJJJJHHHHHHHFFFFFF_Mismatch_0_Sense_+_Library_PoolC
ATCCTTTGTTAAGTTGATCTGTGAATTGTTGTTCATTTTCACAGTGCAAGGAAATTAGTTAGAATTCTAAATACACTTTTACTGCATATAG
>Frequency_1_QualityScore_FDHHHGFIJIJJJJJJJJIJHIJJJJJJJJJJJJJJIFIIHIIJJJJDHIJIJJJIJIIIFHFHIIJJEHIIJFHHHHHHFFFFFFEDDDDDDD_Mismatch_1_Sense_+_Library_PoolC
GTGAACACTTCCCTTCTTATATTTTACTTCCTGCAAGTAGTTACTTGTTTGTTTGTTAATAGTATTCGATATGTATGGACTTTAACCACCATCA
>Frequency_1_QualityScore_DFHBFHDFFGHIIIIIIIGBEGHI<GEHIIIIIIIIIIIIHG<GGIIICHHIIIIIIIIHIIIIGFGGECBHGGEFCHEHFCFFFFE@CEEEAA_Mismatch_0_Sense_+_Library_PoolC
GAAATTAGTTAGAATTCTAAATACACTTTTACTGCATATAGAAATCATAGTTCAGCATGTAGATGTAGCCGTCAAATGTGATAATCTAATTCAC
>Frequency_1_QualityScore_FFGHHGHJJJJJJJJJJJJJJJJJJJJJJJJJJJJJJJHIJJJJJJJJHJJJHIIJIIIIJJJHIIIIHHHHFFFFFFFEEEEEEDDCCDDDDD_Mismatch_1_Sense_+_Library_PoolC
CGTGAACACTTCCCTTCTTATATTTTACTTCCTGCAAGTAGTTACTTGTTTGTTTGTTAATAGTATTCGATATGTATGGACTTTAACCACCATC
>Frequency_1_QualityScore_FFHHHHHJJJJJJIJJJJJIJIJJJJJJJJIJJJIJJJJJIJJHJJJGHIHIJJJIIIJGIIFHIIGIJEGGIJHHGHHHFFDFFFEE_Mismatch_2_Sense_+_Library_PoolC
CTAAATACACTTTTACTGCATATAGAAATCATAGTCCAGCATGTAGGTGTAGCCGTCAAATGTGATAATCTAATTCACCTTGTTCCCA
>Frequency_1_QualityScore_B;DDBF?BAFABE,ABHICHE+@<CGECHIIIGGCHG?GG@GIGGCHFCGIEIEHIHIIDHIHGGGGGEGEGCHCHEFE;;BBDECAC@DDDDC_Mismatch_1_Sense_+_Library_PoolC
TGAATTGTTGTTCATTTTCACGGTGCAAGGAAATTAGTTAGAATTCTAAATACACTTTTACTGCATATAGAAATCATAGTTCAGCATGTAGATG
>Frequency_1_QualityScore_FFHHHHHJJJJJJHJIJJIGJJJJJ_Mismatch_0_Sense_+_Library_PoolC
AATTAATGATATGTTATTATAAGCA
>Frequency_1_QualityScore_FFHHHHHJJJJJIJJJJJJIJJJJJJGJJJJJJJJIJJJJJJJJJJJJJJIIIIGHHGJJJIIGIJJJJIJJJGEHHHD_Mismatch_1_Sense_+_Library_PoolC
ACTTTTACTGCATATAGAAATCATAGTTCAGCATGTAGATGTAGCCGTCAAATGTGATAATCTAATTCACCTTGTTCCA
>Frequency_1_QualityScore_FFHHHHHJJJJJJJJJJJJJJJJJJJJJJJJJIIJJJJJJJJJJIJIJJJJJJJJJIJJJJJIJHHIJIHIIJJJJJJJHEHHHHHFFFFFFFE_Mismatch_0_Sense_+_Library_PoolC
ATATGTATGGACTTTAACCATCATCATATTTGTTGAATTCATAGTATTAGACAGAATCATCTGGTTAGAAATCCTTTGTTAAGTTGATCTGTGA
>Frequency_1_QualityScore_FFGDFHHHHIDFGAHH@FBHBHHIEHGIECE>EGIIIIIGCGHAH0?BBGHIICGGHGCFGHIICCEHGDGHGIGIIGHHGFH>C@C@7@CCEC_Mismatch_0_Sense_+_Library_PoolC
TTGTTTGTTTGTTAATAGTATTCGATATGTATGGACTTTAACCATCATCATATTTGTTGAATTCATAGTATTAGACAGAATCATCTGGTTAGAA
>Frequency_1_QualityScore_FFHHHGHJIJJJJIJJJJJJJJJJJJJJJIJJJHIJIJJJJJJJJJJJJJJJJIJJIIIIJJJGGIGIIHIIJJHJJHHHHHGFFFFEFFEEAE_Mismatch_0_Sense_+_Library_PoolC
TAGAAATCCTTTGTTAAGTTGATCTGTGAATTGTTGTTCATTTTCACAGTGCAAGGAAATTAGTTAGAATTCTAAATACACTTTTACTGCATAT
>Frequency_1_QualityScore_DBFHABDGIEGIABAHBDGBH=GGIHHIG?CAGBDGGFHGIBBBGBGG?DA?FADHDGGIE><F=BFGIFH7CDDHIIIF>EFHE?BBBB;>>A_Mismatch_0_Sense_+_Library_PoolC
TGTTCATTTTCACAGTGCAAGGAAATTAGTTAGAATTCTAAATACACTTTTACTGCATATAGAAATCATAGTTCAGCATGTAGATGTAGCCGTC
>Frequency_1_QualityScore_FFHHHHGJJGHGHHIJIHIJJIJIJJIJHJJJJJJIJJGGHBHCHIDHHGEGHHHHFFBFFFEEDD8?BACCDCDDDB@>BBBDDDDCDDDBDB_Mismatch_0_Sense_+_Library_PoolC
ATTCATAGGAGATTTCTACCGCCAGTTGAAGATACAGCGAGAGAACTCTTGGAAACGTCTCTGCGGAATCTACAGACGGAGCTGCTAGCAGCGT
>Frequency_1_QualityScore_DFHGHFHIJIJIIEIIJGIJIJIGIIGIJJIGGEHDFIIJIJIIHGHCHHEDHHJJJJIIJJJIIJJIJCAAGHGGHHHGCEEFFFFFFEECCC_Mismatch_0_Sense_+_Library_PoolC
ATCATAGTTCAGCATGTAGATGTAGCCGTCAAATGTGATAATCTAATTCACCTTGTTCCCATTTTGCAATTAATGATATGTTATTATAAGCAAA
>Frequency_1_QualityScore_FFHHHHHJJJJJJJJJGHIIGBHIJJIJJJJJGIIIIJJJJIJJJHGEEIIHHHFHFDDDDDDDDDCCCA<?8=<8>CCDCCCCDDDDDDDC@C_Mismatch_0_Sense_+_Library_PoolC
CCAGTTGAAGATACAGCGAGAGAACTCTTGGAAACGTCTCTGCGGAATCTACAGACGGAGCTGCTAGCAGCGTGAACACTTCCCTTCTTATATT
>Frequency_1_QualityScore_FFHHHHHJJJJJJJJJJJJIJJJIJJJJJIJJJJJJJJJJJJJJJJJIJGIIJJJJJIHIJJJJIJJII@EHGHHFFDEFFFEEEDDEEEEDDD_Mismatch_0_Sense_+_Library_PoolC
AAATTAGTTAGAATTCTAAATACACTTTTACTGCATATAGAAATCATAGTTCAGCATGTAGATGTAGCCGTCAAATGTGATAATCTAATTCACC
>Frequency_1_QualityScore_FFHHHHHJJJJJJHIIJJJJJJJJJJJIIJGIIIJJJJJJIIIIJJJIJJJJJIJJJJJIIJJIJJJJIGHJJJIJHHHHHFEFFFFFEFCEED_Mismatch_0_Sense_+_Library_PoolC
CAGAATCATCTGGTTAGAAATCCTTTGTTAAGTTGATCTGTGAATTGTTGTTCATTTTCACAGTGCAAGGAAATTAGTTAGAATTCTAAATACA
>Frequency_1_QualityScore_FFHHHHHJJIJJJJJJJJJJJJJIIJJJJJJJJJJJJJJJJJIIJJJIJJJJJJJJJJJJJJJJJJJJJIFHIIIJHIJHHHFHFFFDFEEEEE_Mismatch_0_Sense_+_Library_PoolC
TAGTATTAGACAGAATCATCTGGTTAGAAATCCTTTGTTAAGTTGATCTGTGAATTGTTGTTCATTTTCACAGTGCAAGGAAATTAGTTAGAAT
>Frequency_1_QualityScore_FFHHHHHJIJJJJJIIJIJJJJIJIIJJJHJJJJJJJJJJJJJHIIHIJJIIJJJIGHJJHIJIHIGEHHEHHFHFFBEEDEEEFDDDDDDDCC_Mismatch_0_Sense_+_Library_PoolC
GCTAGCAGCGTGAACACTTCCCTTCTTATATTTTACTTCCTGCAAGTAGTTACTTGTTTGTTTGTTAATAGTATTCGATATGTATGGACTTTAA
>Frequency_1_QualityScore_FFHHHHHJJIIJIIIGFEHIHIGHIJIIGIJJJJJJJJJJJHHIIIGJIJJEIIGJIHHII:FHGIGIJD@CHHFFHHHFFFFFDFEECCACCD_Mismatch_2_Sense_+_Library_PoolC
TTAGAATTCTAAATACACTTTTACTGCATATAGAAATCATAGTCCAGCATGTAGGTGTAGCCGTCAAATGTGATAATCTAATTCACCTTGTTCC
>Frequency_1_QualityScore_FFHHHHHJJJJJJJJJJJIJJJJJJJJJJJJJJJGJJIJJJJJJJJJIHGIIGIIJJJJJJHIJJGIFHHEHFFDFDFFFEEEFDDDEFEEDDD_Mismatch_0_Sense_+_Library_PoolC
GAGCTGCTAGCAGCGTGAACACTTCCCTTCTTATATTTTACTTCCTGCAAGTAGTTACTTGTTTGTTTGTTAATAGTATTCGATATGTATGGAC
>Frequency_1_QualityScore_<DFFH>CGA@EGIHIH>=AEEEEB@DCCB@BCCCCCCCCCCCCC8BB<@BCCCC:@3:4>CCB8?CCCC>@79>BCCCCCC:?5&5@BBCCAC>_Mismatch_0_Sense_+_Library_PoolC
GGAATCATTCATAGGAGATTTCTACCGCCAGTTGAAGATACAGCGAGAGAACTCTTGGAAACGTCTCTGCGGAATCTACAGACGGAGCTGCTAG
>Frequency_1_QualityScore_FFHGHHHJJJJJJJJJJJJJJJJJJJJIJJJIIIJIJJJJJJIJIJ?GGIIJJJJGGGIIJIIIJDHIJIIJIIEHFFHHEHFFEFFFDEEEEE_Mismatch_0_Sense_+_Library_PoolC
TTAGTTAGAATTCTAAATACACTTTTACTGCATATAGAAATCATAGTTCAGCATGTAGATGTAGCCGTCAAATGTGATAATCTAATTCACCTTG
>Frequency_1_QualityScore_FFHHHHHJJJJJJJJJJJJJJJJIIJJJJJJJJJJJJJJJJJJHHIJJJJJJJJJJJIJJIJIIJJJJJHIIJJIJJHIHHHHHFFFFFFFEEE_Mismatch_0_Sense_+_Library_PoolC
CATCATATTTGTTGAATTCATAGTATTAGACAGAATCATCTGGTTAGAAATCCTTTGTTAAGTTGATCTGTGAATTGTTGTTCATTTTCACAGT
>Frequency_1_QualityScore_DFHHHHHIJJJJJIIJJJGHHIJJJJJJJJJJJJJIJJJJJJJJJJJHHFFDCCEEDDDDDDDDDDBD?ACDDDDDDDDDDDDDDDDDDDDDDD_Mismatch_0_Sense_+_Library_PoolC
GGCGGAATCATTCATAGGAGATTTCTACCGCCAGTTGAAGATACAGCGAGAGAACTCTTGGAAACGTCTCTGCGGAATCTACAGACGGAGCTGC
>Frequency_1_QualityScore_FFHHHHHJJJJJJJJJJJJJJJJJJJJJJJJJJJJJIIJJJJIJJJJIIJJJJJJJHHJIIJJJJJJJJHIIIGIIJJIHHHHHHHFFFFDFEE_Mismatch_0_Sense_+_Library_PoolC
GGACTTTAACCATCATCATATTTGTTGAATTCATAGTATTAGACAGAATCATCTGGTTAGAAATCCTTTGTTAAGTTGATCTGTGAATTGTTGT
>Frequency_1_QualityScore_FFHGHHHJJJJIJJJJJJIJJIIIJJJJJJJIJJJJJIJJFHIHHIIIJHGHGDHIJGJEEGGGEFHHHBFFFFFFEEDEDDCCDDDDDDDDDD_Mismatch_2_Sense_+_Library_PoolC
AGAATTCTAAATACACTTTTACTGCATATAGAAATCATAGTCCAGCATGTAGGTGTAGCCGTCAAATGTGATAATCTAATTCACCTTGTTCCCA
>Frequency_1_QualityScore_DDHFABFHI@FGGHEGEDGHCHGFIIIIIIIIIIHGIIIIIIIIICHIG:DBFHHHCHIIICGIIFHGGHIIDGGHIGHFEFBBDCCEDD@CCC_Mismatch_0_Sense_+_Library_PoolC
AGTGCAAGGAAATTAGTTAGAATTCTAAATACACTTTTACTGCATATAGAAATCATAGTTCAGCATGTAGATGTAGCCGTCAAATGTGATAATC
>Frequency_1_QualityScore_DDFHDFAFIIFEIIFHGJFIGICFECGIEGGGGGHIIDBGGBH>AEEEHHFFDFEC?<@BDDDDDDCCA:?CDDDDEEEEEDDCDDDA@?CDA>_Mismatch_0_Sense_+_Library_PoolC
CGAGAGAACTCTTGGAAACGTCTCTGCGGAATCTACAGACGGAGCTGCTAGCAGCGTGAACACTTCCCTTCTTATATTTTACTTCCTGCAAGTA
>Frequency_1_QualityScore_ADFHFHHDBEDHGCCCHCACHCHGGGDHEFEGFEHHCFGGE>?BDHHIGIIG;BD?DFGGIIIGFHHCHHCFEHICGEEEHHEHEE@>BEC@CB_Mismatch_0_Sense_+_Library_PoolC
ATTTGTTGAATTCATAGTATTAGACAGAATCATCTGGTTAGAAATCCTTTGTTAAGTTGATCTGTGAATTGTTGTTCATTTTCACAGTGCAAGG
>Frequency_1_QualityScore_DFGHHHHJIIHIJHHHI@GIJFGIGIIGGIJIIIIIIJJEFFFCHIIJIJEHHGEGIIIIGGIIGGHHIGEECHHHHFCDCDDDCEEEEEDDCC_Mismatch_0_Sense_+_Library_PoolC
AAGTAGTTACTTGTTTGTTTGTTAATAGTATTCGATATGTATGGACTTTAACCATCATCATATTTGTTGAATTCATAGTATTAGACAGAATCAT
>Frequency_1_QualityScore_FFFHHHHIHIJIJJJFHGJJJJHHJIIJJJJJJJIJJIHIHJJIJIJJJIJJIJJJJJJJJJIIJEIIJHIJJJIJGHHGEHGFFFFFFCEEEE_Mismatch_0_Sense_+_Library_PoolC
TGTTAAGTTGATCTGTGAATTGTTGTTCATTTTCACAGTGCAAGGAAATTAGTTAGAATTCTAAATACACTTTTACTGCATATAGAAATCATAG
>Frequency_1_QualityScore_FFHHHHHIIIJJJIJJJJIJEIHIIJJJJJJJJJJJJJJJJJIIJJIIJJJJJJIJJIIJJJJJJIJIGHFHEHFFFFEFFEEEEEDCEEEECD_Mismatch_0_Sense_+_Library_PoolC
GAATTGTTGTTCATTTTCACAGTGCAAGGAAATTAGTTAGAATTCTAAATACACTTTTACTGCATATAGAAATCATAGTTCAGCATGTAGATGT
>Frequency_1_QualityScore_FFHHHHHIJIJJJEHJJIJIIIJJJJJFHIJJJJIJJJJIJHJIJJJIIJJJIJIJJIJJIHIJHGIJIIJIJJJIHEHGGHFFFFFEECECAD_Mismatch_0_Sense_+_Library_PoolC
TTCATAGTATTAGACAGAATCATCTGGTTAGAAATCCTTTGTTAAGTTGATCTGTGAATTGTTGTTCATTTTCACAGTGCAAGGAAATTAGTTA
>Frequency_1_QualityScore_DDGDHHFFGGGIDIFGCFAFHIEHEGHCFHGGGEHIIGIIFHIIGIIBDGHIEGDGH>FGHFDHHCGGIGGHGIIIEHIGHHCHED@DDFEDCD_Mismatch_0_Sense_+_Library_PoolC
TAATAGTATTCGATATGTATGGACTTTAACCATCATCATATTTGTTGAATTCATAGTATTAGACAGAATCATCTGGTTAGAAATCCTTTGTTAA
>Frequency_1_QualityScore_DDH>FBH@G@@D<@HB9CCHE?FHGGBCFG:DBHGEH@B4:@GEH<F@FHF=B4=CHH>GF==@))..)7?>.=B@;77?:6_Mismatch_1_Sense_+_Library_PoolC
TACTGCATATAGAAATCATAGTTCAGCATGTAGATGTAGCCGTCAAATGTGATAATCTAATTCAACTTGTTCCCATTTTGCA
>Frequency_1_QualityScore_FFHHHHHIIJJJIJJIJJIJJJJJIJIJJJJJJJJJIJIJJJJJJJJIIJHHHHFFFFFDDDDDDDDDDDCDDDDDDDDDDDDDDDCDDB@BCD_Mismatch_0_Sense_+_Library_PoolC
TAGGAGATTTCTACCGCCAGTTGAAGATACAGCGAGAGAACTCTTGGAAACGTCTCTGCGGAATCTACAGACGGAGCTGCTAGCAGCGTGAACA
>Frequency_1_QualityScore_FFHHHHHJJJJJJJJJJJJJJJJJJIIJGIJJIJJHIIJIJJJJIJJJIIIGIIJHIJIIJJIJIIIIJIIGCHIFHHHHHFFFFFFFEDDCEE_Mismatch_0_Sense_+_Library_PoolC
AGAAATCCTTTGTTAAGTTGATCTGTGAATTGTTGTTCATTTTCACAGTGCAAGGAAATTAGTTAGAATTCTAAATACACTTTTACTGCATATA
>Frequency_1_QualityScore_:BB:A4AEGFE@EFEIAI>HH<+AECFFIEDFGIICGE<:?C@DGFEFFGEIIDCFIFGIEDGEF_Mismatch_0_Sense_+_Library_PoolC
TTGTTAAGTTGATCTGTGAATTGTTGTTCATTTTCACAGTGCAAGGAAATTAGTTAGAATTCTAA
>Frequency_1_QualityScore_BEHHHHHIEGEGGHGHGJIJJIJJJJIJJJJJJJJJJIJJGGGEGIHHGHJIDFIIJIGGEHHGHGJIGFHCCGIIJHHHDHFFFFDFFFEEEC_Mismatch_0_Sense_+_Library_PoolC
AGTATTCGATATGTATGGACTTTAACCATCATCATATTTGTTGAATTCATAGTATTAGACAGAATCATCTGGTTAGAAATCCTTTGTTAAGTTG
>Frequency_1_QualityScore_FFHHHHHJJJJJJJJJJJJJJJJHGIHIJJJJJHIJIFHHIIIJJJJJHGIGIIJJJJIHGIJJJJJJJIIJJJIJJHHHDHHHFFEFFFEEDE_Mismatch_0_Sense_+_Library_PoolC
TCTTATATTTTACTTCCTGCAAGTAGTTACTTGTTTGTTTGTTAATAGTATTCGATATGTATGGACTTTAACCATCATCATATTTGTTGAATTC
>Frequency_1_QualityScore_FFFHHHHGIIJJJJJJJJIJIIEGHJJJJJJJJJIJJHHHHHHFFFFFFDDDDDDDDDDDDDDDDDDDDBCDDDDDDDDDDDDDDDDDDDDBBD_Mismatch_0_Sense_+_Library_PoolC
AAGGCGGAATCATTCATAGGAGATTTCTACCGCCAGTTGAAGATACAGCGAGAGAACTCTTGGAAACGTCTCTGCGGAATCTACAGACGGAGCT
>Frequency_1_QualityScore_F=@CHH>CA?EBEDHIFG@H>FE@@FBFHEDCGDHB9?BBB?BB?B9????FBD@==C=FHEHC;@;F3@@@=DAAE=;376BD;?;>>CEEED_Mismatch_0_Sense_+_Library_PoolC
GTTAATAGTATTCGATATGTATGGACTTTAACCATCATCATATTTGTTGAATTCATAGTATTAGACAGAATCATCTGGTTAGAAATCCTTTGTT
>Frequency_1_QualityScore_FFHHHFFHIGFGGIHIIJFGICHEHIGIIJFFHHJJJJJJJJJJJG<FHIIJJJJJJIJIHHGHHGHFFDFFECC>CCA@AA;CCD;<@>B?C@_Mismatch_0_Sense_+_Library_PoolC
CAGACGGAGCTGCTAGCAGCGTGAACACTTCCCTTCTTATATTTTACTTCCTGCAAGTAGTTACTTGTTTGTTTGTTAATAGTATTCGATATGT
>Frequency_1_QualityScore_FFDHGFHIGIJJJJJJIJFHIJJJJIJJJIJIIJJJJJJJJJIJJJJJJJJIJIJJIJIJIGIJICCHICHIJJHCHHHHHHFEFFFCDCECC@_Mismatch_2_Sense_+_Library_PoolC
TGTTGTTCATTTTCACAGTGCAAGGAAATTAGTTAGAATTCTAAATACACTTTTACTGCATATAGAAATCATAGTCCAGCATGTAGGTGTAGCC
>Frequency_1_QualityScore_DEHHHHHJJJJJJIIJJIJIJJIJJJJIIJIGGJJIJIJHIIIJJIIJJJIIJJJJJJJJJJJJJJIJJGHGIIIIJJJHHHHHGHFFFFFFFC_Mismatch_0_Sense_+_Library_PoolC
TATGGACTTTAACCATCATCATATTTGTTGAATTCATAGTATTAGACAGAATCATCTGGTTAGAAATCCTTTGTTAAGTTGATCTGTGAATTGT
>Frequency_1_QualityScore_DDHHFHFIJIDEHIGIGEFFHIIIGFHGGAFHDFFIEHIGJJGIJJIJGHIJIIJJJEHGHHHGE_Mismatch_2_Sense_+_Library_PoolC
ATAGTCCAGCATGTAGGTGTAGCCGTCAAATGTGATAATCTAATTCACCTTGTTCCCATTTTGCA
>Frequency_1_QualityScore_FFHGHHHJJJJJIJJJJJJJJJIGIJJJJJJJJJJJJJJJJJJJHHHHHHHFFFFFDEEEEEDDDDDDDBDDDDDDDDDDDDDDDDDD?CDDDD_Mismatch_0_Sense_+_Library_PoolC
GGAAATGCCATTGACCTCCGAGGAACTGTACCTGAAGGCGGAATCATTCATAGGAGATTTCTACCGCCAGTTGAAGATACAGCGAGAGAACTCT
>Frequency_1_QualityScore_FFCFHHHJJHIJJGIJIHJIJIIGHIIJJIGJJJJIJJJJJJJIJIIIJJJJJJJJIJJJJJIJJGJJIHIIJJHIIHHHGHHFFFFFFEEEDC_Mismatch_0_Sense_+_Library_PoolC
AGTTACTTGTTTGTTTGTTAATAGTATTCGATATGTATGGACTTTAACCATCATCATATTTGTTGAATTCATAGTATTAGACAGAATCATCTGG
>Frequency_1_QualityScore_DDFFFHDH@AAB?:?HHCA+C?E<*?4:DGHIEGGHIDI>BDBBBDGEHIIEDF@<BCC@FI@=@;CC==7==CEEFE;@D?=CDDDDDECFCC_Mismatch_1_Sense_+_Library_PoolC
GCATCATATTTGTTGAATTCATAGTATTAGACAGAATCATCTGGTTAGAAATCCTTTGTTAAGTTGATCTGTGAATTGTTGTTCATTTTCACAG
>Frequency_1_QualityScore_FFHHHGHJJJJJIJIJHIIJJCGHIJJJJJJJJJJJJJJJJJIJJIIJIJJIGHHHHFHHFFDEFECEECDDDDDDDDDDFEDDFD@CDDDEDD_Mismatch_0_Sense_+_Library_PoolC
GGAGCTGCTAGCAGCGTGAACACTTCCCTTCTTATATTTTACTTCCTGCAAGTAGTTACTTGTTTGTTTGTTAATAGTATTCGATATGTATGGA
>Frequency_1_QualityScore_FFHHHFFIIIGIIIIGIBGEDAHGGEHIGIIGGGBDHIGIIGEIIIIIHHHGFHHFFFFFFFEECC<CCACCC@CDDDDDCDACDDDDDDEED:_Mismatch_0_Sense_+_Library_PoolC
TGCGGAATCTACAGACGGAGCTGCTAGCAGCGTGAACACTTCCCTTCTTATATTTTACTTCCTGCAAGTAGTTACTTGTTTGTTTGTTAATAGT
>Frequency_1_QualityScore_FFHHHHHHIJJIIJJJJJJIJJJIIIIJJJIJJJCGHIJJIIJIIGIIFHII_Mismatch_2_Sense_+_Library_PoolC
TCATAGTATTAGACAGAATCATCTGTTTAGAAATCCTTTGTTAAGTTGATCA
>Frequency_1_QualityScore_AD:ADFAF@>9)3C1FAF9B413C1)0008B9D>89<8)=@3/.8=C47)8@))77@=.=CE>.7;7;@>>(((..((,;A=?BDDD>555;;<_Mismatch_0_Sense_+_Library_PoolC
AATCTACAGACGGAGCTGCTAGCAGCGTGAACACTTCCCTTCTTATATTTTACTTCCTGCAAGTAGTTACTTGTTTGTTTGTTAATAGTATTCG
>Frequency_1_QualityScore_DFHHGHHJJIIIGIIJJIJJJJJJIGGHEHAHIEHGIIIHHIHGFHHGFDFFFFFEEEEECCCCDDCCDDCDDDDD@CCD<CCDAA>@DDDCDC_Mismatch_0_Sense_+_Library_PoolC
CGGAATCTACAGACGGAGCTGCTAGCAGCGTGAACACTTCCCTTCTTATATTTTACTTCCTGCAAGTAGTTACTTGTTTGTTTGTTAATAGTAT
>Frequency_1_QualityScore_FFHHHHHJJJJJJJJJJJJJGJJJJJJJJIJJJJJIIJJJJJJJJJJJGGIJJJJJJJJJJJIJJGIJHDGIJIJHHFDDDDDD_Mismatch_0_Sense_+_Library_PoolC
ACTGCATATAGAAATCATAGTTCAGCATGTAGATGTAGCCGTCAAATGTGATAATCTAATTCACCTTGTTCCAAAAAAAAATTA
>Frequency_1_QualityScore_FFHHHHHJJJJJJJJJIJJJJJJIJIJIFHIHIJJJJJHIIIGJJJIIJJJIJGIIGIJIJIIJIJIJGGGIJGHHHHHFFFFECEEEEDEEEE_Mismatch_0_Sense_+_Library_PoolC
TCCCTTCTTATATTTTACTTCCTGCAAGTAGTTACTTGTTTGTTTGTTAATAGTATTCGATATGTATGGACTTTAACCACCATCATCATATTTG
>Frequency_1_QualityScore_,AA?<CB;BFF9CEFFHAFFIIFHDDHD<FFGGFIBFE9CFD@B?BGFB<BDBF:F@@FG<CFGIIDIFICDD@;)5>B?B@;BBADDD;A@A>_Mismatch_1_Sense_+_Library_PoolC
TGCAAGGAAATTAGTTAGAATTCTAAATAGACTTTTACTGCATATAGAAATCATAGTCCAGCATGTAGGTGTAGCCGTCAAATGTGATAATCTA
>Frequency_1_QualityScore_FFHHHHGJIJJIJJJJJJJJJIJJHIIJJJJJJJJJJJJJIJJJJJJJJJJJJIJJJJJJJJJJIJJJGHHHHHHFFFFFFEEEEEEEDDEEDC_Mismatch_0_Sense_+_Library_PoolC
GCATGTAGATGTAGCCGTCAAATGTGATAATCTAATTCACCTTGTTCCCATTTTGCAATTAATGATATGTTATTATAAGCAAATTATTGATAGT
>Frequency_1_QualityScore_FFHHHHHJHIJIHIIJIJJIHIIJJHHJJJIJJJJIJJJJJJJIJJJJJJJJJJJJJJJJJJJIJJJJIDGGHHIHHHHHHFFFFFFEEEEEED_Mismatch_1_Sense_+_Library_PoolC
CTTGTTTGTTTGTTAATAGTATTCGATATGTATGGACTTTAACCACCATCATCATATTTGTTGAATTCATAGTATTAGACAGAATCATCTGGTT
>Frequency_1_QualityScore_FFGHFHFIJJIIJGIIJJHGJJJJJJJIHHIIHJJJIGEIJJJFFIIIHIJJJJHGIJJJJIJJJIJIJHHJJIHGHHHHDEFF@DEEEEDEED_Mismatch_0_Sense_+_Library_PoolC
TATTTTACTTCCTGCAAGTAGTTACTTGTTTGTTTGTTAATAGTATTCGATATGTATGGACTTTAACCACCATCATCATATTTGTTGAATTCAT
>Frequency_1_QualityScore_FFHHHHHJFHIJIIJJHIIIIIJGEIGIIJJJJIIIJJJEIGIJIDFGGIJGIIIJJJIJJJJJIJJHHCHHHHFFEFFFFFEC_Mismatch_1_Sense_+_Library_PoolC
GTTACTTGTTTGTTTGTTAATAGTATTCGATATGTATGGACTTTAACCACCATCATCATATTTGTTGAATTCATAGTATTAGAC
>Frequency_1_QualityScore_FFHHHHHJJJJJJJIJJJIGJJJJJJJJJJJHIJIJIJJJJGIJJIIJJJIJIJIJIHGIJJJJJJJHIFHJJIJHHHHHFFDFFDEEDEEECE_Mismatch_0_Sense_+_Library_PoolC
ACTTCCCTTCTTATATTTTACTTCCTGCAAGTAGTTACTTGTTTGTTTGTTAATAGTATTCGATATGTATGGACTTTAACCACCATCATCATAT
>Frequency_1_QualityScore_FFHHHHHJJJIIJIJIJJFGIIGHIGEIGJHICGIFIJGGHHIJDHHIGFHHIIGDFB>FHIHJGGFHCEHIJIIHGCHGGFFFFECEEEEDDE_Mismatch_0_Sense_+_Library_PoolC
CTTCCCTTCTTATATTTTACTTCCTGCAAGTAGTTACTTGTTTGTTTGTTAATAGTATTCGATATGTATGGACTTTAACCACCATCATCATATT
>Frequency_1_QualityScore_FFHHHHHJJJJJJJJJJJJJJJJIJJIJJJJJJJJHIJJFHHIJJJJIJJJJJJGIIIIJJJJIJJJJJIJJIHHHHHE_Mismatch_2_Sense_+_Library_PoolC
ACTTTTACTGCATATAGAAATCATAGTCCAGCATGTAGGTGTAGCCGTCAAATGTGATAATCTAATTCACCTTGTTCCA
