# Supplementary material for: Differential Gene Expression Reveals Candidate Genes for Drought Stress Response in Abies alba (Pinaceae)
Source: PLoS One. 2015 Apr 29;10(4):e0124564. doi: 10.1371/journal.pone.0124564 (PMC4414588; doi:10.1371/journal.pone.0124564)
Supplement: S2 File — (GZ) [file pone.0124564.s002.gz › comp13447_c0_seq1.fa]

>comp13447_c0_seq1 len=412 path=[1:0-350 352:351-411] : sp|Q15GI3|IGS1_PETHY Isoeugenol synthase 1 OS=Petunia hybrida GN=IGS1 PE=1 SV=1 e-value: 2e-07 blast score: 51.2
GGCGATCAGACCAACTTCGAGTTGGGTTATGAAGAAATCGAGGCGTCGCATCTTTATCAGGATTACAAGTACACCACCGTCGACAAATTTCTCGATATCTGTTTTGTTTCGCCACCACAGACAAAACTCACGTCGTTCTGAAGGAAAAGTTTGAGGGACAAGGGCAGTTGACGGCTTTACTTAAATAATGCCGTGGCCTTTGCAATATACAGATATCCATATCCGAGTGGCTTGCTCGATCTACATGTTAGGCTCGAGCTGTGACCCCAATCTCATCCGGCAATTCGCTTACAAAGATTTGACTTATCTTGAAGGTCAATATATTTAGGACAAAAATCGATCTATAATTTACATACATATTTTTTTCGAGGAATAACGTCCTGGCAGTCCACCCGAAGGGGCACAATCCCGT

>Frequency_2_QualityScore_FFGHHGGIIJIJJJJJJJJHIIIJJIJJJGHIIIIIGIIJIIIIIJJJIIGIIIJJJJJIIIIIIJIIIHHIGGGGGGEDDD?CCBCCDCCCDC_Mismatch_0_Sense_+_Library_PoolT
GCTTACAAAGATTTGACTTATCTTGAAGGTCAATATATTTAGGACAAAAATCGATCTATAATTTACATACATATTTTTTTCGAGGAATAACGTC
>Frequency_2_QualityScore_FFHHFFGHIGGGIGGIGGGHGHCHIIFGGFGGIIGIGIHIJFHIIIHIGHHGEFFFGGEEEEACD?CDDACDEDDDDEEEDBCA?CDCDCCCDD_Mismatch_0_Sense_+_Library_PoolT
GTCGTTCTGAAGGAAAAGTTTGAGGGACAAGGGCAGTTGACGGCTTTACTTAAATAATGCCGTGGCCTTTGCAATATACAGATATCCATATCCG
>Frequency_2_QualityScore_EEEEFFHFBCFBGFGCECCEFGFICACC==CEGGHHDEHHGIFEEDCDEGCGAEEEA????>?AACCAC??>;?ABAAABCC7@@ACBA1=AA?_Mismatch_0_Sense_+_Library_PoolT
GTGGCTTGCTCGATCTACATGTTAGGCTCGAGCTGTGACCCCAATCTCATCCGGCAATTCGCTTACAAAGATTTGACTTATCTTGAAGGTCAAT
>Frequency_1_QualityScore_FFHHHHHIJHIJJJJJIJJFFHGHJJFGFGIGIHHIIJJHFHFDD:?DD@BDDDCDCCDCC>ACDCC:@CACCDCBB@BA@D<9<9?AADDEDB_Mismatch_0_Sense_+_Library_PoolT
GGCGATCAGACCAACTTCGAGTTGGGTTATGAAGAAATCGAGGCGTCGCATCTTTATCAGGATTACAAGTACACCACCGTCGACAAATTTCTCG
>Frequency_1_QualityScore_FFFHDHHJFHIIJIJIJJJIIJGGIGIHIHIGAHHIJIGIGIJIIJJJJJJIGIGIIJIHFFEFFEEEDDDCBDDDDDDDDDDDDDDDBD<9>B_Mismatch_0_Sense_+_Library_PoolT
CTTGAAGGTCAATATATTTAGGACAAAAATCGATCTATAATTTACATACATATTTTTTTCGAGGAATAACGTCCTGGCAGTCCACCCGAAGGGG
>Frequency_1_QualityScore_FFHFHGHJJJJIJJJJIJEGGIIJ:;9:009B89D_Mismatch_0_Sense_+_Library_PoolT
CAGATATCCATATCCGAGTGGCTTGCTCGATCTAC
>Frequency_1_QualityScore_FFHHHHHJJJJIJIIIJJJJJJJJJJJHIJJJJIJJJJJJIIJJJJIJHHHFFCEEEDDDDDDDDDDDDDCDEDDDDDDDEDCCCDCCCCEEDE_Mismatch_0_Sense_+_Library_PoolT
GCTTGCTCGATCTACATGTTAGGCTCGAGCTGTGACCCCAATCTCATCCGGCAATTCGCTTACAAAGATTTGACTTATCTTGAAGGTCAATATA
>Frequency_1_QualityScore_FFHHHHHJJJJJIJJJJIJJJJJJGJIJJHJJJJJJJJJJJJIJIJJJJJHHHHFFFDDEEDCDCCDDDEDDDDDDDEDDDDDDDDDEEDEEEE_Mismatch_0_Sense_+_Library_PoolT
TGCTCGATCTACATGTTAGGCTCGAGCTGTGACCCCAATCTCATCCGGCAATTCGCTTACAAAGATTTGACTTATCTTGAAGGTCAATATATTT
>Frequency_1_QualityScore_FFGHFHFIEHGIGIGEHHIAFGCHGGIIGIJJGIGIJGGIFIGGIG;FGIEHHDFFFFFDEEEEEEDD@;BBBDCDCCDCDDDEEECDDDDCEC_Mismatch_0_Sense_+_Library_PoolT
ACTCACGTCGTTCTGAAGGAAAAGTTTGAGGGACAAGGGCAGTTGACGGCTTTACTTAAATAATGCCGTGGCCTTTGCAATATACAGATATCCA
>Frequency_1_QualityScore_FFHHHHHJIJJJHJIHIHIJJGHIGGGGIJJJJJJJJJJJJJJJIJJJIHHHHFFFEDDEEEDDDDDDDEDFDDEDDDDDCCDDEEDEEEEEDD_Mismatch_1_Sense_+_Library_PoolT
TCGATCTACATGTTAGGCTCGAGCTGTGACCCCAATCTCATCCGGCAATTCGCTTACAAAGATTTGATTTATCTTGAAGGTCAATATATTTAGG
>Frequency_1_QualityScore_DDFHFH?EFGFGIIG@EHIHHFCGGIDA@DHIBBFGIIIIBHIGIIGHHHIEFEFFFFDCD>ACD>>>@@>CDCDDCDDDCAAACC9>CDEEDD_Mismatch_1_Sense_+_Library_PoolT
GCTTGCTCGATCTACATGTTAGGCTCGAGCTGTGACCCCAATCTCATCCGGCAATTCGCTTACAAAGATTTGATTTATCTTGAAGGTCAATATA
>Frequency_1_QualityScore_FFHHHHHJJJJJJJJJIIJJIIIIJJJJJJIIGIJHIJJJJJJJJJJJIIIIJIJIIJJGIJJJIFHFGHHFGFFFFFFEEEEEDDDDBCDDDD_Mismatch_0_Sense_+_Library_PoolT
CAATTCGCTTACAAAGATTTGACTTATCTTGAAGGTCAATATATTTAGGACAAAAATCGATCTATAATTTACATACATATTTTTTTCGAGGAAT
>Frequency_1_QualityScore_DDFFFFFIII@;AA;@9A1*::11?F?<D9CB08?@DBBB)8CFI@@=@C@D>375?\,96@5;>;?8::@A:?:@B(4:@A>@>>B::A:A9>_Mismatch_0_Sense_+_Library_PoolT
CGAGTGGCTTGCTCGATCTACATGTTAGGCTCGAGCTGTGACCCCAATCTCATCCGGCAATTCGCTTACAAAGATTTGACTTATCTTGAAGGTC
>Frequency_1_QualityScore_FFHGHHHJHGIIJJGHHIGIJGIHGIIHJJJGJJJJIIJIJIJJJJJJIHFDDFFFFFEEEEECEDD>BBBBDDDDDDDDDDDEEDDDDEDEDD_Mismatch_0_Sense_+_Library_PoolT
CTCACGTCGTTCTGAAGGAAAAGTTTGAGGGACAAGGGCAGTTGACGGCTTTACTTAAATAATGCCGTGGCCTTTGCAATATACAGATATCCAT
>Frequency_1_QualityScore_FDFHHHFHGGHIJIJJJJJJJHIEGIGIHHIIJGIJJFGGEHJIIJGFHHGHFFFFDEDEDDDDDDC@C@C9CDDD@CDDDDDDD@B?BAB@?@_Mismatch_0_Sense_+_Library_PoolT
CCACCGTCGACAAATTTCTCGATATCTGTTTTGTTTCGCCACCACAGACAAAACTCACGTCGTTCTGAAGGAAAAGTTTGAGGGACAAGGGCAG
>Frequency_1_QualityScore_FFHHHHHJJJJJJJJJJJJJJJJIIJJJJJJJJJJJJJJIJJJJHHHHHHFFFFFFFDEECEEDEEDACDDEDDDDDDDDDDDDDDDDDEEDDD_Mismatch_0_Sense_+_Library_PoolT
GAGCTGTGACCCCAATCTCATCCGGCAATTCGCTTACAAAGATTTGACTTATCTTGAAGGTCAATATATTTAGGACAAAAATCGATCTATAATT
>Frequency_1_QualityScore_FFHHHHHJJIIIIJJJIJIJIJIJJJJJJJGHIIJJJIJJGIJJEGIIJIJJIIHHHHGEDCDBCDEDECEFEEEDDC@CAABDDDDDDDDDDD_Mismatch_1_Sense_+_Library_PoolT
CTCGAGCTGTGACCCCAATCTCATCCGGCAATTCGCTTACAAAGATTTGATTTATCTTGAAGGTCAATATATTTAGGACAAAAATCGATCTATA
>Frequency_1_QualityScore_FFHHHHHJJJJJJJJJJJJJIJJJIIJJJJJJJJJJJJJJJJJHIIIJEIJJJJJJJIIJJHGHHFFFFCCEFDEDEEDDDDFDDE@CDDEDDD_Mismatch_0_Sense_+_Library_PoolT
TCATCCGGCAATTCGCTTACAAAGATTTGACTTATCTTGAAGGTCAATATATTTAGGACAAAAATCGATCTATAATTTACATACATATTTTTTT
>Frequency_1_QualityScore_FFHHHHHJJJJJJJJJJJJJJJJJJJJJJJJJJJJJJJJJJJJJJJJJJJJJJJHHJHHHHHHHFFFFFCCDEDDDDDBDDDDEDDFFEDDDDE_Mismatch_1_Sense_+_Library_PoolT
TGACCCCAATCTCATCCGGCAATTCGCTTACAAAGATTTGACTTATCTTGAAGGTCAATATATTTAGGACAAAAATCGATCTATAATTTAGATA
>Frequency_1_QualityScore_DDDDDDDII+:AC:<AC8<?9+*1C**1:?300))@@?D8?BCD(-((7)))7)\5\\3(6;;>/=;_Mismatch_2_Sense_+_Library_PoolT
GAGTGGCTTTCTCGATCTACATGTTAGGCTCGAGCTGTGACCCCAAACTCATCCGGCAATTCGCTTA
>Frequency_1_QualityScore_DEHDFAFHIIIDBGIIG:FEDDAFHIGII3?90?FD8BFHDFHGEBBFEG)=CDGA@EGAHAAA7AB;;66;@=ABBA@>>>CDECDA>CCC@;_Mismatch_0_Sense_+_Library_PoolT
CCCAATCTCATCCGGCAATTCGCTTACAAAGATTTGACTTATCTTGAAGGTCAATATATTTAGGACAAAAATCGATCTATAATTTACATACATA
>Frequency_1_QualityScore_FFHHHHHJJJJJJJJJJJJJJJJJJJJJJJJJJJJJJJJJJJJJJJJJJJJJIIJJHIIHHHHGHHHFFFFFEDEDDDDDABDDDEFDEFEDED_Mismatch_1_Sense_+_Library_PoolT
TGTGACCCCAATCTCATCCGGCAATTCGCTTACAAAGATTTGATTTATCTTGAAGGTCAATATATTTAGGACAAAAATCGATCTATAATTTACA
>Frequency_1_QualityScore_FFHHHHHIJJJJJJJJJJJJJJHJJJJJIIIJGHIJJJJJJJJIJJIIIIJJJJIJIJJJIJIJJJIHHEHGHHF@DFFFFDDDD?CDDDCDDD_Mismatch_0_Sense_+_Library_PoolT
TTCGCTTACAAAGATTTGACTTATCTTGAAGGTCAATATATTTAGGACAAAAATCGATCTATAATTTACATACATATTTTTTTCGAGGAATAAC
>Frequency_1_QualityScore_DDD1+:A;)AE?4C9**?D9*::3?))706B8=8=CDI;A3=;@_Mismatch_0_Sense_+_Library_PoolT
CTTGCTCGATCTACATGTTAGGCTCGAGCTGTGACCCCAATCTC
>Frequency_1_QualityScore_BDFFHHHII@DBHABAGFGIIGGGHGHIIIIDCFHGEGGEGEHIGCH@BFGFCGEGH_Mismatch_0_Sense_+_Library_PoolT
TTACTTAAATAATGCCGTGGCCTTTGCAATATACAGATATCCATATCCGAGTGGCTT
>Frequency_1_QualityScore_FFHHGHFIIIJGJJIIIGHIJIJJJIJJGIIHJIGIIIJIJIIJIJHGGCCHIGHCEHJJJJJHGEHHFBBFDDEDDBDEDCDDDDEDDCDEDD_Mismatch_2_Sense_+_Library_PoolT
CCCAATCTCATCCGGCAATTCGCTTACAAAGATTTGATTTATCTTGAAGGTCAATATATTTAGGACAAAAATCGATCTATAATTTACATATATA
>Frequency_1_QualityScore_FFHHHHHIIJJIIJJJIJIJIIJIJJJJJJJHIJJJJJJJIIJJJJHHHHGHHFFFFFFFEEDDDBBDDDD_Mismatch_0_Sense_+_Library_PoolT
GGCAGTTGACGGCTTTACTTAAATAATGCCGTGGCCTTTGCAATATACAGATATCCATATCCGAGTGGCTT
>Frequency_1_QualityScore_DDD6@DD<@E@B3CEE4<?EBED?CBD<DCEED_Mismatch_0_Sense_+_Library_PoolT
CGCTTACAAAGATTTGACTTATCTTGAAGGTCA
>Frequency_1_QualityScore_DDFFFFFA?:BB)<AA<E?99:E<4D@@B@0?6?BBB84BFF(@)3===;;@_Mismatch_0_Sense_+_Library_PoolT
GTGGCTTGCTCGATCTACATGTTAGGCTCGAGCTGTGACCCCAATCTCATCC
>Frequency_1_QualityScore_FFHGHHFGIJJIIIFHHIJIIJJG6GFHIIJGIIJJGIJIGIJJJJJJFEBEFFDD<BBDCCCDDCCDDDCDDACDDECC@CDCCCDDDDEEEE_Mismatch_2_Sense_+_Library_PoolT
GGCTCGATCTACATGTTAGGCTCGAGCTGTGACCCCAATCTCATCCGGCAATTCGCTTACAAAGATTTGATTTATCTTGAAGGTCAATATATTT
>Frequency_1_QualityScore_FFHHHHHJJJJJJJJJJIJIHIIJJHIIIGJIJJHIIJIJJJJIIJJJJJJHHHHFFFCDBDDDDDDEDCCDDEDDDDDDDDBDDDDD>CCCCD_Mismatch_0_Sense_+_Library_PoolT
CACAGACAAAACTCACGTCGTTCTGAAGGAAAAGTTTGAGGGACAAGGGCAGTTGACGGCTTTACTTAAATAATGCCGTGGCCTTTGCAATATA
>Frequency_1_QualityScore_DDFFFFFII13+A1<C??<B<?<?F<<9?BFB6D?0=8=9CFII\;=>?A;A:B,9,\3;@588/5\,5:A9>4>A:+4(>4>@AB_Mismatch_1_Sense_+_Library_PoolT
GAGTGGCTTGCTCGATCTACATGTTAGGCTCGAGCTGTGACCCCCATCTCATCCGGCAATTCGCTTACAAAGATTTGACTTATCTT
>Frequency_1_QualityScore_FFHHHHHJJJIJIIJGIGHJJJIIIJJJIJJJJJIIIIFEHHFFFEDEEEEDDDDDDDEDDDDFDCCCCCCDDEEDEEEEEDDDDDDDDDBDDB_Mismatch_1_Sense_+_Library_PoolT
GTTAGGCTCGAGCTGTGACCCCAATCTCATCCGGCAATTCGCTTACAAAGATTTGATTTATCTTGAAGGTCAATATATTTAGGACAAAAATCGA
>Frequency_1_QualityScore_FFHHHHHJJJJJJJJJJJJJJJJJIJJJJJJJJJJJJJJJIJIIJIIJJHHIIJJJIJJHHHHHHFFFFCEDDDDDDDFDDEFEDDDDECDEED_Mismatch_2_Sense_+_Library_PoolT
CCAATCTCATCCGGCAATTCGCTTACAAAGATTTGACTTATCTTGAAGGTCAATATATTTAGGACAAAAATCGATCTATAATTTAGATACATAC
>Frequency_1_QualityScore_FFHHFHHIJJGGIIJIFHJJIJJJFIGIJJJJ>GGIJJJJIIJJGHEFHHG?CFCFFDEFEDEEECCDBCADDDDBDDDDECDEEECECDEDDE_Mismatch_0_Sense_+_Library_PoolT
CCCCAATCTCATCCGGCAATTCGCTTACAAAGATTTGACTTATCTTGAAGGTCAATATATTTAGGACAAAAATCGATCTATAATTTACATACAT
>Frequency_1_QualityScore_FFHHHHHIJJJCIJHHIJJJJJJFHJIJIJJIIGIIIJJJIJJIIJJJGHIGHG3;?@()....6>>>A;5;AC:<?_Mismatch_1_Sense_+_Library_PoolT
CTTAAATAATGCCGTGGCCTTTGCAATATACAGATATCCATATCCGAGTGGCTTTCTCGATCTACATGTTAGGCTCG
>Frequency_1_QualityScore_DDD>F:DEBBFFHB,+2A4?<CE<*?4E9:?CDFEFCFIIIIIII_Mismatch_1_Sense_+_Library_PoolT
TGCCGTGGCCTTTGTAATATACAGATATCCATATCCGAGTGGCTT
>Frequency_1_QualityScore_DDFF=<C<C@:AE6CE<FEF>FFC<9?D9B:FGE>89FB=BB8C=FFFI@>@@EF@4)7.7?AB<?D_Mismatch_0_Sense_+_Library_PoolT
GGCAGTTGACGGCTTTACTTAAATAATGCCGTGGCCTTTGCAATATACAGATATCCATATCCGAGTG
>Frequency_1_QualityScore_FFHHHHHJJIJIJJIJBHIIIAHGIJJJIJJJIJJJJJJJJJGIIIJGHHHHHFFFFFFEDDEEECCDDCDCCCDCDDDDEDDEFEDDCDC_Mismatch_0_Sense_+_Library_PoolT
CTACATGTTAGGCTCGAGCTGTGACCCCAATCTCATCCGGCAATTCGCTTACAAAGATTTGACTTATCTTGAAGGTCAATATATTTAGGAC
>Frequency_1_QualityScore_FFFHHGHJIIGIIJIHHIJJJIJJJJJJJJJJIJJJJJJIIIJJJJHJJIGHJJEHHHEEDFE?CEE@BEDD?BDDDBBDDCCDDDBDD@BCDC_Mismatch_0_Sense_+_Library_PoolT
ATTTCTCGATATCTGTTTTGTTTCGCCACCACAGACAAAACTCACGTCGTTCTGAAGGAAAAGTTTGAGGGACAAGGGCAGTTGACGGCTTTAC
>Frequency_1_QualityScore_FFHHHGHJGHIJJJJJJJJIGIIIJJIFHHIIJHHHHHHFFFFFFEEEEEECCDDDCDDDDABDDBDDCCCDDEDDCDBBDEDCCDDDDDDDBD_Mismatch_0_Sense_+_Library_PoolT
GAGTTGGGTTATGAAGAAATCGAGGCGTCGCATCTTTATCAGGATTACAAGTACACCACCGTCGACAAATTTCTCGATATCTGTTTTGTTTCGC
>Frequency_1_QualityScore_FFHHHHHJJJJJJJJJJJJJJJJIIJJJGIJJJJIIJJFHIJJJJHIJJJJJJJJIJJJJIJHHHGFFCDFFFEECDEEEEDEEEEDDDDDBDD_Mismatch_0_Sense_+_Library_PoolT
CGGCAATTCGCTTACAAAGATTTGACTTATCTTGAAGGTCAATATATTTAGGACAAAAATCGATCTATAATTTACATACATATTTTTTTCGAGG
>Frequency_1_QualityScore_FFFHDHFGHHIEH:CDEAHIIIHJGIFEGIGGGDGFHI<BCGHIIGJIJJECGGCDECC@EHHEHC@DC?_Mismatch_0_Sense_+_Library_PoolT
TGACCCCAATCTCATCCGGCAATTCGCTTACAAAGATTTGACTTATCTTGAAGGTCAATATATTTAGGAC
>Frequency_1_QualityScore_FFHHHHHJJJJJJJJJJJIJJJJJJJJGIIJJJJJJJJJJJIJJJIJJJJIJJJEGIHHHHHHHHFFFFBDDEDDDDDDDDDDEDDFEEDEDEE_Mismatch_1_Sense_+_Library_PoolT
TGACCCCAATCTCATCCGGCAATTCGCTTACAAAGATTTGATTTATCTTGAAGGTCAATATATTTAGGACAAAAATCGATCTATAATTTACATA
>Frequency_1_QualityScore_FDFFFDFHEGGGGIJIJIIHIGIHJIIIGIIGBA?GEHII_Mismatch_0_Sense_+_Library_PoolT
TGGCCTTTGCAATATACAGATATCCATATCCGAGTGGCTT
>Frequency_1_QualityScore_FFHHHHHJJJJJJJJIJJJJJIBHGIIGIJJJJJIJJJJJIJJJIJJIHHHHHFFBCCCEEDDCDDDEC@CDFDDEDCDCDCDDDEEDEEEEED_Mismatch_1_Sense_+_Library_PoolT
CTCGATCTACATGTTAGGCTCGAGCTGTGACCCCAATCTCATCCGGCAATTCGCTTACAAAGATTTGATTTATCTTGAAGGTCAATATATTTAG
>Frequency_1_QualityScore_FFHHHHHJJJJHIJJJJJIIJIGJGIJJJIJJJJJJJJJJHHHHHFFFFFFFEEEEEEDFDCDCDCDDDCDDEFFEFDDDDDDDDDDDD?BDDD_Mismatch_0_Sense_+_Library_PoolT
GGCTCGAGCTGTGACCCCAATCTCATCCGGCAATTCGCTTACAAAGATTTGACTTATCTTGAAGGTCAATATATTTAGGACAAAAATCGATCTA
>Frequency_1_QualityScore_FFHGHHG;EHIGJJIJJJIJIHHIJJJJIGGHIIIJJJIIIJJIIJJJIJJIJIIJJJIJEHEFFFFFDCE?BDDDBDD?CCDDDDD>DDBBD@_Mismatch_0_Sense_+_Library_PoolT
TTGAAGGTCAATATATTTAGGACAAAAATCGATCTATAATTTACATACATATTTTTTTCGAGGAATAACGTCCTGGCAGTCCACCCGAAGGGGC
>Frequency_1_QualityScore_FFHGHGHJJJJJJJJJJJGFEIJJ))11))08B*?**??D8*?9=B_Mismatch_0_Sense_+_Library_PoolT
CAGATATCCATATCCGAGTGGCTTGCTCGATCTACATGTTAGGCTC
>Frequency_1_QualityScore_FFHHHHHJJJJJIIJGIJIJJJJJJDHIIJJJIIIJHIJJJJJIIJJJIJJJJJHHHDFFFFEDCDDDDABDBCDDDDDDDDDDDDDBBDDDDD_Mismatch_0_Sense_+_Library_PoolT
GTCAATATATTTAGGACAAAAATCGATCTATAATTTACATACATATTTTTTTCGAGGAATAACGTCCTGGCAGTCCACCCGAAGGGGCACAATC
>Frequency_2_QualityScore_FEHHHHHIIIJJJIIIGIJJIJJJGIHIIIIGIIIIIIJJJJIIGHGECEDDEDDDCDDCDB=BCDCCDCDDCDBBC=BCCCDDDDBCDDDBDD_Mismatch_0_Sense_+_Library_PoolT
ATACATATTTTTTTCGAGGAATAACGTCCTGGCAGTCCACCCGAAGGGGCACAATCCCGTCGACCTAAGGATGGTGGTCTGACCTTGGCGGACC
>Frequency_2_QualityScore_FFHHHHHJJIIJIJHIIGIIIJJIIIGIHIIJJJIJJJJIGGFEEEEEEEDDDDDBCDDDDDDDCDB=A?<CDDCDDDDDDDDDBCDDDDCC?;_Mismatch_0_Sense_+_Library_PoolT
TTTTTTTCGAGGAATAACGTCCTGGCAGTCCACCCGAAGGGGCACAATCCCGTCGACCTAAGGATGGTGGTCTGACCTTGGCGGACCCAGAGAA
>Frequency_2_QualityScore_FFGHHGHJIJJJJJJJIJJJIIIIIJJJIJJJJIIIIIIIJIIHIIJIIIIJHHHGHFFFDCDDDDDCDBCCDDDCDCDDBCDDDDDCDDDB?B_Mismatch_0_Sense_+_Library_PoolT
AATCGATCTATAATTTACATACATATTTTTTTCGAGGAATAACGTCCTGGCAGTCCACCCGAAGGGGCACAATCCCGTCGACCTAAGGATGGTG
>Frequency_2_QualityScore_EEGHHHHGEEGIIEIHIIGHHIIHGGIIIIIIIGIIIIGGIIIJIIGIFGIFIGFGEGGBDEE?=AABCBCCCCD==>@?@BBCA?A?CCCBC?_Mismatch_0_Sense_+_Library_PoolT
ATATTTAGGACAAAAATCGATCTATAATTTACATACATATTTTTTTCGAGGAATAACGTCCTGGCAGTCCACCCGAAGGGGCACAATCCCGTCG
>Frequency_1_QualityScore_FFHHHHHIJJJJJJJJJJIJJJJJJJJJJGIJJJJJJIJIJJJJJJJJJHIJHHHHFFFFFDDDDDDDDDDDDDDDDDDDDDDDDDDDDDDDDD_Mismatch_0_Sense_+_Library_PoolT
ACAAAAATCGATCTATAATTTACATACATATTTTTTTCGAGGAATAACGTCCTGGCAGTCCACCCGAAGGGGCACAATCCCGTCGACCTAAGGA
>Frequency_1_QualityScore_FFGHHHHIJIIIJJJJGJIJJJJJEIJJJJJJJJHIJIJIJJJIJJIIHHHHHFFFFFEDDDDDDDBBB?CDDDDCDDDDDDDDCDDCDCDB@@_Mismatch_1_Sense_+_Library_PoolT
GATCGATCTATAATTTACATACATATTTTTTTCGAGGAATAACGTCCTGGCAGTCCACCCGAAGGGGCACAATCCCGTCGACCTAAGGATGGTG
>Frequency_1_QualityScore_DD6DFFDFIBGIEFDGEC3CDFFIFFIGEFIF@GEFIFEFIIIICFFCGDFIEFIFFFEEE@CEDDDDDBDDCDCEDDDEEDDEEDEEDEEDAB_Mismatch_1_Sense_+_Library_PoolT
GGCAATTCGCTTACAAAGATTTGATTTATCTTGAAGGTCAATATATTTAGGACAAAAATCGATCTATAATTTACATATATATATATATATATAT
>Frequency_1_QualityScore_DAHDDFF@D@:A?@HE;FE??+2:?:E9:C?9199D?G>9?G99FH<D99BBG8=;FF=6==6C@E7=77=7.7)=B37AD>3B;>C_Mismatch_2_Sense_+_Library_PoolT
AAATTCGCTTACAAAGATTTGATTTATCTTGAAGGTCAATATATTTAGGACAAAAATCGATCTATAATTTACATATATATATATATA
>Frequency_1_QualityScore_FFHHHHGIIIJJJIJJIJIIIGGIIIJJJJIJJJJIJIJJJIIJIJJGIHGHFDFFFFEEEEDDDDDDB=BBDDDDDDDDBBBB9>BCDD?AAC_Mismatch_0_Sense_+_Library_PoolT
AAAAATCGATCTATAATTTACATACATATTTTTTTCGAGGAATAACGTCCTGGCAGTCCACCCGAAGGGGCACAATCCCGTCGACCTAAGGATG
>Frequency_1_QualityScore_FFGHHHHIIIIJJIJJFHGHDEGHIIGEHGIJJIJHHHHDBEFBD<?BDD??@@CBDDCCDDBD>BDD>C>CACD?@CB<CCDDDCC:>ACDB<_Mismatch_0_Sense_+_Library_PoolT
ACATACATATTTTTTTCGAGGAATAACGTCCTGGCAGTCCACCCGAAGGGGCACAATCCCGTCGACCTAAGGATGGTGGTCTGACCTTGGCGGA
>Frequency_1_QualityScore_FDHFHHHJJJJJJIJIGIGHHHIJJJJJGEIIJHJGJJJJGIJHGFFFDEBEDDDDDDDDDBBCCDDDDDDCCDBDDDCCDDDDDDDD@>@B8A_Mismatch_0_Sense_+_Library_PoolT
CATATTTTTTTCGAGGAATAACGTCCTGGCAGTCCACCCGAAGGGGCACAATCCCGTCGACCTAAGGATGGTGGTCTGACCTTGGCGGACCCAG
>Frequency_1_QualityScore_FFHHHGHJJJJJIJJJJJIIIJIIIIJIJJJJJIIJJFHJJJJJJJJJIJIJGGHHHHHFFDFEECFDC@CDDDCCEDDEFDDEFEDEEEFFCD_Mismatch_0_Sense_+_Library_PoolT
GGCAATTCGCTTACAAAGATTTGACTTATCTTGAAGGTCAATATATTTAGGACAAAAATCGATCTATAATTTAGATACATACATATATATATAT
>Frequency_1_QualityScore_DDHHHGHJIJIJJIJGIJIIJEBIIHIIIJIIIIIIIJJGIIIGHIGIJJHHFDDDDDDDDD?CCDDDA<@BD@DDDCCCCDB>@@BACDCCDA_Mismatch_0_Sense_+_Library_PoolT
ATAATTTACATACATATTTTTTTCGAGGAATAACGTCCTGGCAGTCCACCCGAAGGGGCACAATCCCGTCGACCTAAGGATGGTGGTCTGACCT
>Frequency_1_QualityScore_FFHHHHHJJJJJJJJJJJIIJIJIIJJJJJJJJJJJJJJJJJJJJIJJIJJJJJHHGHFFFFEDEEEDDDDDB@DDDDDDDDDDDDDDDDDBDD_Mismatch_0_Sense_+_Library_PoolT
TTTAGGACAAAAATCGATCTATAATTTACATACATATTTTTTTCGAGGAATAACGTCCTGGCAGTCCACCCGAAGGGGCACAATCCCGTCGACC
>Frequency_1_QualityScore_FFFHHHHIJJFEGIGJJIIJIGGHGEHIGIIIHIJJJIIICFIJGGIGBGGCBGIJIIIHHHHBB?BC=>CDCCBDBD;;859-50<A>?C:8<_Mismatch_1_Sense_+_Library_PoolT
ATATATTTAGGACAAAAATTGATCTATAATTTACATACATATTTTTTTCGAGGAATAACGTCCTGGCAGTCCACCCGAAGGGGCACAATCCCGT
>Frequency_1_QualityScore_FFHHHHHJJJJJJJJJJIJJIJJJJJJJJJJJJJJJJJJIJHHHFFFEEEEEDBDDBDDDDDDDCDDDCC@BDDDDDDDDDDDBB<>BBDDDDD_Mismatch_0_Sense_+_Library_PoolT
ATTTTTTTCGAGGAATAACGTCCTGGCAGTCCACCCGAAGGGGCACAATCCCGTCGACCTAAGGATGGTGGTCTGACCTTGGCGGACCCAGAGA
>Frequency_1_QualityScore_FDHGDAFIECEEFB??<FFB?FA9CFDDHGCGHG@HGGDBGHICH4@C@@ACHHFF=?A>;.;?:@=@BB;5>BC?C?CC?8?@B>@BAC>94:_Mismatch_0_Sense_+_Library_PoolT
CAAAAATCGATCTATAATTTACATACATATTTTTTTCGAGGAATAACGTCCTGGCAGTCCACCCGAAGGGGCACAATCCCGTCGACCTAAGGAT
>Frequency_1_QualityScore_FFHHHHHIJJJJIJJJJJJJIIJJIJJJIJJJJJJJJJJJJJJJIJJJJJBHHHHFFFFFFEDDEEEEDCDDEDEDDDCDDDDDDDDDD9@DDD_Mismatch_0_Sense_+_Library_PoolT
GAAAAGTTTGAGGGACAAGGGCAGTTGACGGCTTTACTTAAATAATGCCGTGGCCTTTGCAATATACAGATATCCATAGCCCTGACGGGTTGCT
>Frequency_1_QualityScore_FFHHHHHJJJIJJJJJJJJJJJJIIJJJIJJJJJJJIJJJJJJHGHJJJJIJFHFHHFFFACDBDDDDDDDDDDDDDDDDDDDDACDDCCDCCD_Mismatch_0_Sense_+_Library_PoolT
ATCGATCTATAATTTACATACATATTTTTTTCGAGGAATAACGTCCTGGCAGTCCACCCGAAGGGGCACAATCCCGTCGACCTAAGGATGGTGG
>Frequency_1_QualityScore_FFHHHHHJJJJJJJJJJJJJJJIJIIIIIJJJJJJJJJJJIIJJJJJJIJJJJJIJHFHBB=BEEEEEDDDCCDBDDDDDDDDB>BDDDDDDDD_Mismatch_0_Sense_+_Library_PoolT
ATATATTTAGGACAAAAATCGATCTATAATTTACATACATATTTTTTTCGAGGAATAACGTCCTGGCAGTCCACCCGAAGGGGCACAATCCCGT
