# Supplementary material for: Differential Gene Expression Reveals Candidate Genes for Drought Stress Response in Abies alba (Pinaceae)
Source: PLoS One. 2015 Apr 29;10(4):e0124564. doi: 10.1371/journal.pone.0124564 (PMC4414588; doi:10.1371/journal.pone.0124564)
Supplement: S2 File — (GZ) [file pone.0124564.s002.gz › comp20151_c0_seq3.fa]

>comp20151_c0_seq3 len=540 path=[398:0-56 1560:57-92 2043:93-119 914:120-539] : sp|Q9C9W0|AB17I_ARATH ABC transporter I family member 17 OS=Arabidopsis thaliana GN=ABCI17 PE=2 SV=1 e-value: 6e-07 blast score: 50.4
TGCCGATGTCATCTTTCTGTTGGTCAACGGACAGATTGTGGAGACTCTGAAACCCGACCAGCTCTGCAATGCAAACCATCCCACAGCTCGCAGGTTCCTTGAATTGAGCTCCTGAATTTCACCATCACAAACAATTCAGCTCTATGAATTCTCCTTGAGGACGACATGGTGTTATTGTTAAGTTTCTGTTAATGTGTCGAGTCAAGTCAGAAAGCAGTTGCAATATGACTCCTATTCCATGTTAATAAAATGGATCGAGGAGGGCGTAATCGCCATTATTGGAATCCGATCGGCCATAACAAAAAGCCAAGAATTCAGATTCGGGCGCCTATCATATTAAATAACTTCTGAAATAAGAAGATTAGATTGGACGGTGAAGCATACTCCACCGACATATTCCTTTTTTTACTACATATAAATAATAATAGAATATTCGAAAGGAAAATAAATAATAATAGAATATTTACAAGTTTATCCATGTTTTTGTTCATCATAAAATCTTATTTTAGAAGGAATAATTAAAATCTACAGGTCTTTCAT

>Frequency_4_QualityScore_FEHGHHGIJJJJHJJJJJJIIJJJFIIIJJJGIJJJIIIIIIJJIIJIIJJIIIJIIIIIJJIIIJJJIGIIHGIIHHHGGGGFFFECDD>@AC_Mismatch_0_Sense_+_Library_PoolT
GTTATTGTTAAGTTTCTGTTAATGTGTCGAGTCAAGTCAGAAAGCAGTTGCAATATGACTCCTATTCCATGTTAATAAAATGGATCGAGGAGGG
>Frequency_2_QualityScore_FFHGHHHJJJJJJIJJJIJJJJJJJJJJJIJJIIJJJJIJIFGHIIJJIIIHIIEHIIIIIIIIHHEGGEEEEDEEEEEDECDDDDDDDBCDDC_Mismatch_1_Sense_+_Library_PoolT
AAACAATTCAGCTCTATGAATTCTCCTTGAGGACGACATGGTGTTATTGTTAAGTTTCTGCTAATGTGTCGAGTCAAGTCAGAAAGCAGTTGCA
>Frequency_2_QualityScore_EFHHHHHJJJJJIIJJJIJIIIII=FIIIJIJJJJGIIJJIJJJJJJIJJIJJIJJJJJIJIIJJJIJIJIIJJIGGHFFEDDCBCCDDBDD=?_Mismatch_1_Sense_+_Library_PoolT
TTTCTGTTAATGTGTCGAGTCAAGTCAGAAAGCAGTTGCAATATGACTCCTATTCCATGTTAATAAAATGGATCGAGGAAGGCGTAATCGCCAT
>Frequency_2_QualityScore_EEHEHHFIIGEHEBEEEEIECIIHIEFCEEHEEAACHFGIGEHIIACE9BACABAEECAACDCC;ACCCCCDCCDCCCCCCCCCCCCCCBACCC_Mismatch_0_Sense_+_Library_PoolT
CTGAAACCCGACCAGCTCTGCAATGCAAACCATCCCACAGCTCGCAGGTTCCTTGAATTGAGCTCCTGAATTTCACCATCACAAACAATTCAGC
>Frequency_2_QualityScore_EFHHHHHIIJIJJJJIJJIIIIHIIFGHGHIGIIIHIHIEIIIIJEGHGHIGGGEEDDDDDCDDDCDACBABCACCCCCDDDDCCCDBCACDC?_Mismatch_0_Sense_+_Library_PoolT
TCCATGTTAATAAAATGGATCGAGGAGGGCGTAATCGCCATTATTGGAATCCGATCGGCCATAACAAAAAGCCAAGAATTCAGATTCGGGCGCC
>Frequency_2_QualityScore_EEHGGHHIJJIIJIIIIIJJJIIIIAEGIIJJJIIHGIDHHIJJJJIIJIIIIIJHIIIIIGGHHHCGECCEEEEEEEECDDEEDCDDDCDDEE_Mismatch_1_Sense_+_Library_PoolT
TGAATTCTCCTTGAGGACGACATGGTGTTATTGTTAAGTTTCTGCTAATGTGTCGAGTCAAGTCAGAAAGCAGTTGCAATATGACTCCTATTCC
>Frequency_2_QualityScore_FFHHHHHIIJJIIHIIIJIIJIIIJIIJJIIJJGIIJIIIJJJJJIIIIIIIJJJIIJIJJJJIJIJIIIIIEEFE?A9@BDDBAAABDCEDCC_Mismatch_0_Sense_+_Library_PoolT
TTAATGTGTCGAGTCAAGTCAGAAAGCAGTTGCAATATGACTCCTATTCCATGTTAATAAAATGGATCGAGGAGGGCGTAATCGCCATTATTGG
>Frequency_1_QualityScore_EFDFHHHIIJJIIIHIIJJJJGIJJIGIJJJJJJJJIIIJJGIJJJIJFIJJIIIJIHIJJJJIIJIJJGIHHCEFBB>BDDDBDDDDDDCCAC_Mismatch_0_Sense_+_Library_PoolC
TTAATGTGTCGAGTCAAGTCAGAAAGCAGTTGCAATATGACTCCTATTCCATGTTAATAAAATGGATCGAGGAGGGCGTAATCGCCATTATTGG
>Frequency_2_QualityScore_FFHHHHHJJJJIJIJIJJJJJJJIIJIJJJJJJJJJJJIJJJJIIJIJJJJIHHHFFDDDDDDDDEDEEEE=CDDDDEDDDEDDDDDDDDDDDD_Mismatch_0_Sense_+_Library_PoolT
TCGCCATTATTGGAATCCGATCGGCCATAACAAAAAGCCAAGAATTCAGATTCGGGCGCCTATCATATTAAATAACTTCTGAAATAAGAAGATT
>Frequency_2_QualityScore_FFGHHHHJIJJJJJJJIIJJJJJIIIIJJJJIJJIJIIIEIIIJIJJJJIJIIHEDDDDDDCECEEED:?CDDDEDDDCDDDDDDBCCACCCDD_Mismatch_0_Sense_+_Library_PoolT
CCATTATTGGAATCCGATCGGCCATAACAAAAAGCCAAGAATTCAGATTCGGGCGCCTATCATATTAAATAACTTCTGAAATAAGAAGATTAGA
>Frequency_2_QualityScore_FFHHGFHIEGEHHIJIIIIHAEGEGF?ECGIIIAFAEGHEHFHFIIH9CFFEIDDDGIIGGGGGEGEGEACCDEDCC9?;9AA??AA?CBCDDB_Mismatch_1_Sense_+_Library_PoolT
CTCGCAGGTTCCTTGAATTGAGCTCGTGAATTTCACCATCACAAACAATTCAGCTCTATGAATTCTCCTTGAGGACGACATGGTGTTATTGTTA
>Frequency_2_QualityScore_DAGCGHEFCHIIIIEGDIGIIIGEIGIEFIDHHGCEDECBG=CEAEGACEEGEFGC<AAC9ABBCACAAA;?@;>?>A??@C@?CAACCAAC=@_Mismatch_0_Sense_+_Library_PoolT
CCTATTCCATGTTAATAAAATGGATCGAGGAGGGCGTAATCGCCATTATTGGAATCCGATCGGCCATAACAAAAAGCCAAGAATTCAGATTCGG
>Frequency_2_QualityScore_FFAEEGHIIGIIIIGIIIIIJIJIJIJIIIJJJIIIIJJIIIJJJIIIIIIIIIIEIIIIIIIJHGIF:?AEACABDCDDB??CCDEEACBCCC_Mismatch_0_Sense_+_Library_PoolT
TGTGTCGAGTCAAGTCAGAAAGCAGTTGCAATATGACTCCTATTCCATGTTAATAAAATGGATCGAGGAGGGCGTAATCGCCATTATTGGAATC
>Frequency_2_QualityScore_FFHHGFGGIIDHIIIIHIJIIGGIHIHHIHIIJHIIFGGIIIIIHGGC=ADEEEECACACCEECC?ACCAEDCCDCBCDDCCCCBAACDDDCCC_Mismatch_1_Sense_+_Library_PoolT
CTGAAACCCGACCAGCTCTGCAATGCAAACCATCCCACAGCTCGCAGGTTCCTTGAATTGAGCTCGTGAATTTCACCATCACAAACAATTCAGC
>Frequency_2_QualityScore_FFGHHHHJJIIJJJJIHIGGIHJIIIGIIIJIHIIIJJJIIJIHGGEEEEEEDEECDDCDDDCCCDDCDBCCDCDDDCDDCDBDCDDBDEEE<B_Mismatch_2_Sense_+_Library_PoolT
AATGGATCGAGGAAGGCGTAATCGCCATTTTTGGAATCCGATCGGCCATAACAAAAAGCCAAGAATTCAGATTCGGGCGCCTATCATATTAAAT
>Frequency_2_QualityScore_EFHFFGHIIIIIIGIIJI9FICIIIJJJGHIIIIIHIIIIIJJIIIIIIIGGEGEFFEFFEEEEEEDEDCCCDCEEEEDDDDDDDDDDEDDCEE_Mismatch_0_Sense_+_Library_PoolT
GGGCGCCTATCATATTAAATAACTTCTGAAATAAGAAGATTAGATTGGACGGTGAAGCATACTCCACCGACATATTCCTTTTTTTACTACATAT
>Frequency_1_QualityScore_FFHGHHHJJJJHIHJJJJ4EGGIJJJJIFIJJIJJIJJIIIJIJJHGIIJJJHHIIIIHHHHHFFFFFDDDBDCDEDDDDDDDDDDDDDDCDDE_Mismatch_0_Sense_+_Library_PoolC
GGGCGCCTATCATATTAAATAACTTCTGAAATAAGAAGATTAGATTGGACGGTGAAGCATACTCCACCGACATATTCCTTTTTTTACTACATAT
>Frequency_2_QualityScore_FEGHHHGHIIJGHIJJJJJIIJJIJJIIIJJIIIIJJJJJJJJJJJIIJJJJJIJIJIIIJJIJIIHGFECACDDEDDDCDDDEECDDDDDDDC_Mismatch_0_Sense_+_Library_PoolT
GTCGAGTCAAGTCAGAAAGCAGTTGCAATATGACTCCTATTCCATGTTAATAAAATGGATCGAGGAGGGCGTAATCGCCATTATTGGAATCCGA
>Frequency_2_QualityScore_FFGHHGHJIIIIJJIIIIIIIIHIIIJJIIJEIHIJJJJIIIIIIJIJJJIJIIIGFFEDCECCDDDDDCCCDDCBACCDBCDBBCCCCD9=AC_Mismatch_2_Sense_+_Library_PoolT
TCCATGTTAATAAAATGGATCGAGGAAGGCGTAATCGCCATTATTGGAATCCGATCGGCCATAACAAAAAGCCAAGAATTCAGATTCGGGTGCC
>Frequency_2_QualityScore_FFHHGGHJJIIIJJJJJJIIJGIIJIIIIIIEHIIJJJJIJJGGIIJJJJGIIJJJJJJIHGHGGFEEFDADEEEDDDDDCDECEEEDECDDCD_Mismatch_0_Sense_+_Library_PoolT
CTGCAATGCAAACCATCCCACAGCTCGCAGGTTCCTTGAATTGAGCTCCTGAATTTCACCATCACAAACAATTCAGCTCTATGAATTCTCCTTG
>Frequency_2_QualityScore_FFGHFHGIJJIJIJJJIJGIJIJIIIJIIJIIIJJIIIIIIFGIIIIIFGGHHGFEDDDCDDDCB?CADD1?BACCEDDCBCCCCCC;?CCDCC_Mismatch_0_Sense_+_Library_PoolT
CGCCATTATTGGAATCCGATCGGCCATAACAAAAAGCCAAGAATTCAGATTCGGGCGCCTATCATATTAAATAACTTCTGAAATAAGAAGATTA
>Frequency_2_QualityScore_FFHHHHHIIIIIIIIJJJIJIIIJJIGHHIIIIIJHIIEHHHFFEEDEE?BCEECEDDCCDCCCDDDCCBCCDCDEEEADDCDDDDDDCB_Mismatch_0_Sense_+_Library_PoolT
GGCGTAATCGCCATTATTGGAATCCGATCGGCCATAACAAAAAGCCAAGAATTCAGATTCGGGCGCCTATCATATTAAATAACTTCTGAA
>Frequency_2_QualityScore_EEHHGHHIIJJJJJJJJIJJJJIHIHIJJGHIIIJJIJJJIJHIJIJJJJIIIJHIIJJIGEGHHGFFFDEEEEDEEDDDDDCCCCEECDDCDD_Mismatch_1_Sense_+_Library_PoolT
TCTATGAATTCTCCTTGAGGGCGACATGGTGTTATTGTTAAGTTTCTGTTAATGTGTCGAGTCAAGTCAGAAAGCAGTTGCAATATGACTCCTA
>Frequency_2_QualityScore_FFHHHHGIJIIIIIIFGIICGGGFGGHIIJGIIIIIIJJGGIIJJIIIIIGEDEEEEEDFEEEEEEDEECEECDDDDEEEDDBDDCD_Mismatch_1_Sense_+_Library_PoolT
AGAAGATTAGATTGGACGGTGAAGCATACTCCACCGACGTATTCCTTTTTTTACTACATATAAATAATAATAGAATATTCGAAAGGA
>Frequency_1_QualityScore_DFDHHGHJJEHJJIJJJJIJJFIJJGE@GGEHIJJJJCCGIGIHIIJJIJIIJJJJJIJIJJHFFFEEDCEEEDDDDDDED_Mismatch_1_Sense_+_Library_PoolT
TCATATTAAATAACTTCTGAAATAAGAAGATTAGATTGGACGGTGAAGCATACTCCACCGACGTATTCCTTTTTTTACTAC
>Frequency_1_QualityScore_FFGHAHHGHIIGHGIJGGIJIJIGGGJIIJJJJJBGIFEGFHGGAGGIGGIIBEHCHH><@C>CCABBD=?BBDDDDDDDBDD@BBCDDBDCCC_Mismatch_2_Sense_+_Library_PoolT
ATATGACTCCTATTCCATGTTAATAAAATGGATCGAGGAAGGCGTAATCGCCATTTTTGGAATCCGATCGGCCATAACAAAAAGCCAAGAATTC
>Frequency_1_QualityScore_FFHHHHGJJIJJJJJJIJJJIIJJGGIJJJFJJJJIJIJIIJIJJJIJJJGHIHJHGIIIJJJJJIJGGIIHHGHHG_Mismatch_0_Sense_+_Library_PoolT
TTTTTTACTACATATAAATAATAATAGAATATTCGAAAGGAAAATAAATAATAATAGAATATTTACAAGTTTATCCA
>Frequency_1_QualityScore_FFHHHHGIJJJJJJGJJJIJJJJIJJJJJJJJJJJJJJJJJJJJJJJJJJJJHHFFDEEDDDDDDDDEDDDDDDDDDDDDEDDEDDDDDDD_Mismatch_0_Sense_+_Library_PoolT
GTGGAGACTCTGAAACCCGACCAGCTCTGCAATGCAAACCATCCCACAGCTCGCAGGTTCCTTGAATTGAGCTCCTGAATTTCACCATCAC
>Frequency_1_QualityScore_DFHHHHHJJJIIJJIJIGGIGHIGIEIJIGGHGIJJJIIJIIIGIJIJJJHIIJGGIIJJIHFHHGHHHCCEFFDCECCEDCCCDDEEDDDDDD_Mismatch_0_Sense_+_Library_PoolT
TCTATGAATTCTCCTTGAGGACGACATGGTGTTATTGTTAAGTTTCTGTTAATGTGTCGAGTCAAGTCAGAAAGCAGTTGCAATATGACTCCTA
>Frequency_1_QualityScore_FDHHHHHIIJJIHJJJJJIJGIJJHIIJJJIGIJJIHIIJJJJJJJJIJJJJJJJJIJJJJJJJJJJJIHJJIIJHHHHHHHFFFFDDDDDDDD_Mismatch_1_Sense_+_Library_PoolT
GTTATTGTTAAGTTTCTGTTAATGTGTCGAGTCAAGTCAGAAAGCAGTTGCAATATGACTCCTATTCCATGTTAATAAAATGGATCGAGGAAGG
>Frequency_1_QualityScore_FFHHHGHJIJJJJJJJJJJJIIJIJJJJJJIJJJJJJJJJJJJJJJJJJIIJHHDDDDDDDDECDDFF(;ACDDEDDDCCDCCCCCDDDDDDDD_Mismatch_1_Sense_+_Library_PoolT
ACATTATTGGAATCCGATCGGCCATAACAAAAAGCCAAGAATTCAGATTCGGGCGCCTATCATATTAAATAACTTCTGAAATAAGAAGATTAGA
>Frequency_1_QualityScore_FDFHHHHJJJJJJJJIJJJGIJEHJJEIEHIJFJJJGIJJJJHIHHHHHFEFDDDDDDDDDDCDDDDDDBCDDBDDDDCDCCDCDDDDDDDBDD_Mismatch_1_Sense_+_Library_PoolT
GTGTTAATAAAATGGATCGAGGAGGGCGTAATCGCCATTATTGGAATCCGATCGGCCATAACAAAAAGCCAAGAATTCAGATTCGGGCGCCTAT
>Frequency_1_QualityScore_FFHHHHHJIJJJJIJEHGIIGHJGIJJJJIJJJJJJJJIJIIHHHFFFFFCEDDDDDDCDDDDDDDDCCCCBDD8>BCDCDDDEDEEEE@ADCC_Mismatch_2_Sense_+_Library_PoolT
GGATCGAGGAAGGCGTAATCGCCATTATTGGAATCCGATCGGCCATAACAAAAAGCCAAGAATTCAGATTCGGGTGCCTATCATATTAAATAAC
>Frequency_1_QualityScore_FFHHHHHJJJJJJJJJJJJJJJIGIJJJJJJJJJJGHHIGIJJIIJJJGHIJJJJJJJIJGIHHHHHFHFFFFFFFEEEEEDDDCDCCDDDDDE_Mismatch_2_Sense_+_Library_PoolT
TTCAGCTCTATGAATTCTCCTTGAGGGCGACATGGTGTTATTGTTAAGTTTCTGTTAATGTGTCTAGTCAAGTCAGAAAGCAGTTGCAATATGA
>Frequency_1_QualityScore_FFHHHHHJIJJJJJJGIIJJIIJIJJJJJJJHIJJJJJIJJIJJJJJIIJJJJJJJIGJJGHJIIJJJIFHHIHHFFFDDABDDDDDD?BCCDE_Mismatch_2_Sense_+_Library_PoolT
TGCTAATGTGTCGAGTCAAGTCAGAAAGCAGTTGCAATATGACTCCTATTCCATGTTAATAAAATGGATCGAGGAAGGCGTAATCGCCATTATT
>Frequency_1_QualityScore_2BDDDD@;EEI@CE<:9C4C9921):)?)?(7=@B=C9;CA7=@A9C@@4)=?C.?A)7?);)6>@;(..,;>\3\,8_Mismatch_0_Sense_+_Library_PoolT
CAAAAAGCCAAGAATTCAGATTCGGGCGCCTATCATATTAAATAACTTCTGAAATAAGAAGATTAGATTGGACGGTGA
>Frequency_1_QualityScore_FFHHHHHJJHIHIJIJHIJJJIJJJJJJJJJJJJJJJJJJJIJJJJJJJJJJJJJJJJJJJJJJJJJJJHHIJHHHFFDDD?DDDDDDDBDDDD_Mismatch_1_Sense_+_Library_PoolT
ATGTTAATGTGTCGAGTCAAGTCAGAAAGCAGTTGCAATATGACTCCTATTCCATGTTAATAAAATGGATCGAGGAGGGCGTAATCGCCATTAT
>Frequency_1_QualityScore_FFHHHHHJJIIJJJJIIHIJJJ9DFIJJJJJJJJJJJJJJJJIJJJJJJJJJJJHF=DCCEEEEDDDDDDDDDBDDDDEDEEDDDDDDDDDDED_Mismatch_0_Sense_+_Library_PoolT
ATTCGGGCGCCTATCATATTAAATAACTTCTGAAATAAGAAGATTAGATTGGACGGTGAAGCATACTCCACCGACATATTCCTTTTTTTACTAC
>Frequency_1_QualityScore_FFHHGHHJJJJJJJJJJJJJJJJJJJJJJJJJJJJJJIIJIJJIIJJJIHJGHHHHHGFFFFFFDDDDD@DD@DDDDDDDDDDDDDDDDDDDDD_Mismatch_0_Sense_+_Library_PoolT
TATGACTCCTATTCCATGTTAATAAAATGGATCGAGGAGGGCGTAATCGCCATTATTGGAATCCGATCGGCCATAACAAAAAGCCAAGAATTCA
>Frequency_1_QualityScore_DFHGHHHJJJFIHHIJJJGIIHJJJJJIIGIIIJIHCHIJII4CGHIJJJHHHGHGHFFFFFEEEEEEEEDDDDDD;ABDDCDDCDCDDDDDDD_Mismatch_1_Sense_+_Library_PoolT
GCAAAAAGCCAAGAATTCAGATTCGGGCGCCTATCATATTAAATAACTTCTGAAATAAGAAGATTAGATTGGACGGTGAAGCATACTCCACCGA
>Frequency_1_QualityScore_FFHHHHHJJJJJJJJJJJJJJJJIJJJIJJJJJJJJJJJJJHHHHHFFFFFF;CEEEEEEDDCCDDDDDDDDDDDDDDDEDDDDDD5A<CCCCD_Mismatch_1_Sense_+_Library_PoolT
ATCGGCCATAACAAAAAGCCAAGAATTCAGATTCGGGCGCCTATCATATTAAATAACTTCTGAAATAAGAAGATTAGATTGGACGGTGAAGCAA
>Frequency_1_QualityScore_FFHHHGHJJJJJJJJJJJJJJIHJJJJJJJJJJJJJJJJIIJJJCGHHHIJJIIJJJHHHHHHHHDFFFEEFEDDDDDDDDEDEDDDDDDDDDD_Mismatch_1_Sense_+_Library_PoolT
CACAAACAATTCAGCTCTATGAATTCTCCTTGAGGGCGACATGGTGTTATTGTTAAGTTTCTGTTAATGTGTCGAGTCAAGTCAGAAAGCAGTT
>Frequency_1_QualityScore_FFHHHGGJJJJIJIIJJIJJJJIIJJJFHIIJJJJJJJJJJJJJIJJEAHHHHHHFFFDDDDDEDCDDDCDDDDCDDCDDDDDDCDDEDDDDDD_Mismatch_2_Sense_+_Library_PoolT
CTGAAATAAGAAGATTAGATTGGACGGTGAAGCATACTCCACCGACGTATTCCTTTTTTTACTACACATAAATAATAATAGAATATTCGAAAGG
>Frequency_1_QualityScore_FFHHHHHGHHGHIJJJJIIGHIEHIJJJIJIJJJJJIIGGHJJJJIIJGHJJIJIGJ_Mismatch_0_Sense_+_Library_PoolT
TTTTACTACATATAAATAATAATAGAATATTCGAAAGGAAAATAAATAATAATAGAA
>Frequency_1_QualityScore_FFHHHHHJHJJJJJJJJJJJJJIJJJJJJJJJJJJJJJJJJJJJIIHIIIJJJJJJJJJJJJJIIIIHHFFDEDDDDDDEEDDDC_Mismatch_2_Sense_+_Library_PoolT
GAGTCAAGTCAGAAAGCAGTTGCAATATGACTCCTATTCCATGTTAATAAAATGGATCGAGGAAGGCGTAATCGCCATTTTTGGA
>Frequency_1_QualityScore_FFHHHHHJJJJJJJJJJJJJJIIJJJJJJJJJJJJJJJJJJJJIJJJJJJJJIIFHHJHGIIHHCHEFF@DFECECEEFEEDDDDCCDDDEEDD_Mismatch_1_Sense_+_Library_PoolT
GAGCTCCTGAATTTCACCATCACAAACAATTCAGCTCTATGAATTCTCCTTGAGGACGACATGGTGTTATTGTTAAGTTTCTGCTAATGTGTCG
>Frequency_1_QualityScore_FFHGHHHJJIJJJJIJJJJJJJJJJJJIJJJJJIJJJJJJJJHIEIIJJJGJJJJJHHHGFFFFDDCDDBBDDCDDDDDDDBDDCDDDDDDDDD_Mismatch_2_Sense_+_Library_PoolT
ATGACTCCTATTCCATGTTAATAAAATGGATCGAGGAAGGCGTAATCGCCATTTTTGGAATCCGATCGGCCATAACAAAAAGCCAAGAATTCAG
>Frequency_1_QualityScore_FFGHHHHJJJJJJJJJJJJJFHHIIIJJJJJIJJJJJJJGIJIJIGHIJIJHFE_Mismatch_0_Sense_+_Library_PoolT
AAGAAGATTAGATTGGACGGTGAAGCATACTCCACCGACATATTCCTTTTTTTA
>Frequency_1_QualityScore_FFFHHGHAAEGHHIJJJJJJJJIJJJJJJJJIJJJJJJJJJJJJGGIIJJJJJHHFFDACECEDDDDDEDDACCDDDDCDEDDADDDDDDDDDA_Mismatch_1_Sense_+_Library_PoolT
TGTGGAGACTCTGAAACCCGACCAGCTCTGCAATGCAAACCATCCCACAGCTCGCAGGTTCCTTGAATTGAGCTCGTGAATTTCACCATCACAA
>Frequency_1_QualityScore_=DDD?DDDE9<ECE9EAE4AACEAF<BEFCECEFDDDD9DD=BDDD26?<:A;;7;;@;(=A=3;>;_Mismatch_1_Sense_+_Library_PoolT
GTTGCAATATGACTCCTATTCCATGTTAATAAAATGGATCGAGGAAGGCGTAATCGCCATTATTGGA
>Frequency_1_QualityScore_FFHHHHHHIJJJIIIIIHIIJIJJJIJJJJIJIIIIIJIIJJJJJJJJIIJIIJIJJJJJJGGHIFGGFHHFFD@BDBDD@CABCEDDDCDED@_Mismatch_1_Sense_+_Library_PoolT
GCAGGTTCCTTGAATTGAGCTCCTGAATTTCACCATCACAAACAATTCAGCTCTATGAATTCTCCTTGAGGGCGACATGGTGTTATTGTTAAGT
>Frequency_1_QualityScore_FFFFHHHJJJJJJJJIJJJJIJJIHJJIJJJJJJHIIJJIIJJJJIJJJIHIJJIIJJJJJJIJJIGGJHHIIJGHHHHGHGFFFFFFEDDDDD_Mismatch_1_Sense_+_Library_PoolT
GGTGTTATTGTTAAGTTTCTGCTAATGTGTCGAGTCAAGTCAGAAAGCAGTTGCAATATGACTCCTATTCCATGTTAATAAAATGGATCGAGGA
>Frequency_1_QualityScore_FFHGHGHGHHJJJJIJJJIFJHIJIJJIJJJJIIFDGIGIJIJIIJJBFHIICE>=B@DFFCC@EEDC>BB:;=@>>9(:ADCD?BB@_Mismatch_0_Sense_+_Library_PoolT
GCAATATGACTCCTATTCCATGTTAATAAAATGGATCGAGGAGGGCGTAATCGCCATTATTGGAATCCGATCGGCCATAACAAAAAGC
>Frequency_1_QualityScore_FFHHHHHIIJIIJJJJIGGHJJJJIJIJJIJJJJJJJJJHHHGHHDFFFDEEDDDBCDDDDDADCCDDB@BDDDDDDDECDDEE>C(:@CDDDD_Mismatch_0_Sense_+_Library_PoolT
GAGGAGGGCGTAATCGCCATTATTGGAATCCGATCGGCCATAACAAAAAGCCAAGAATTCAGATTCGGGCGCCTATCATATTAAATAACTTCTG
>Frequency_1_QualityScore_FFHHHHH<GHIJJJJJJJJIJJJJIJJIJJJJJIJJJJIIJFHHIJJJJIJJJJJJJJIJHHAEFFFFFEFEDDDDDEDDDEEEEEEEDEDDDE_Mismatch_0_Sense_+_Library_PoolT
ATATTAAATAACTTCTGAAATAAGAAGATTAGATTGGACGGTGAAGCATACTCCACCGACATATTCCTTTTTTTACTACATATAAATAATAATA
>Frequency_1_QualityScore_FFHHHHHJJJJJJGIIIJJJJJIIJJJJHIJJIJJJJJJJJJJJJJJIAEHHHHFFFFFDDDDDEDDDECDEEEEDEEDDDCDDDCDCEDED@B_Mismatch_1_Sense_+_Library_PoolT
TCTGAAATAAGAAGATTAGATTGGACGGTGAAGCATACTCCACCGACGTATTCCTTTTTTTACTACATATAAATAATAATAGAATATTCGAAAG
>Frequency_1_QualityScore_FFHHHGHIJJGHIJJJJJIJJJIJJJJJJJGGIJJJJJJJJJJIJGIJJJJJJJJJIJIJJJIGFHHGHHFFFDFFECDDBBDCD@AABDCDDE_Mismatch_0_Sense_+_Library_PoolT
AGCTCGCAGGTTCCTTGAATTGAGCTCCTGAATTTCACCATCACAAACAATTCAGCTCTATGAATTCTCCTTGAGGACGACATGGTGTTATTGT
>Frequency_1_QualityScore_DDHBDFHIIGIIIIFJJGGIIJHIGGGIJIIJJIIJIJIIJJJIIJIJJHHEHEE?B?CDDDBDCDDDA>@>B3>CCCC@AACDCDDDDA>CCD_Mismatch_0_Sense_+_Library_PoolT
AATCGCCATTATTGGAATCCGATCGGCCATAACAAAAAGCCAAGAATTCAGATTCGGGCGCCTATCATATTAAATAACTTCTGAAATAAGAAGA
>Frequency_1_QualityScore_FFHHHHHJJJJJJJJJJJJJJJIJHIJJJJJJJFHIIJIIIJJJJIJJJJJIIJJJIJJJJJJJHHGIJJJJJIJJJHHHHFFDDADDDDDDDE_Mismatch_2_Sense_+_Library_PoolT
TTAAGTTTCTGCTAATGTGTCGAGTCAAGTCAGAAAGCAGTTGCAATATGACTCCTATTCCATGTTAATAAAATGGATCGAGGAAGGCGTAATC
>Frequency_1_QualityScore_ADHHHHFII@B9FAF<FDEGGB1@::?;6:6B@DFEGC9*8==BAF4;@EABB>DCCCACCBBB/<2?992<:>(:@@::@88@?@8?@>@C@D_Mismatch_2_Sense_+_Library_PoolT
TTAATAAAATGGATCGAGGAAGGCGTAATCGCCATTATTGGAATCCGATCGGCCATAACAAAAAGCCAAGAATTCAGATTCGGGTGCCTATCAT
>Frequency_1_QualityScore_FFHFFHHGJGBGIIIIJJIIIJJIIJJJJJJJJJJIIIIIJGJJJIFBFGEIJJHGIIHBGGHHFFDEDCCDDCCDEDDDDCDCDDBDBBBDDC_Mismatch_0_Sense_+_Library_PoolT
AAGTCAGAAAGCAGTTGCAATATGACTCCTATTCCATGTTAATAAAATGGATCGAGGAGGGCGTAATCGCCATTATTGGAATCCGATCGGCCAT
>Frequency_1_QualityScore_FFHHHHHJIJJJJJJIJJJJJJJCGHHJJJJJGIJJJJJJBHJJJJJJEHGHHHHFFDDDDDDDCDDDDDBDDDDDDBDDCCDDDDDDDDDDDD_Mismatch_0_Sense_+_Library_PoolT
TTCCATGTTAATAAAATGGATCGAGGAGGGCGTAATCGCCATTATTGGAATCCGATCGGCCATAACAAAAAGCCAAGAATTCAGATTCGGGCGC
>Frequency_1_QualityScore_FFHHHHHJJJJJJJJJJJJJJJJJJJJJJJJJJJJJJJJJJJJJJJJJJIIJJJJJJIIJIJIJIHHHE?BEFFEDEEEDECFEEDDDDDDDDD_Mismatch_1_Sense_+_Library_PoolT
AATTGAGCTCCTGAATTTCACCATCACAAACAATTCAGCTCTATGAATTCTCCTTGAGGACGACATGGTGTTATTGTTAAGTTTCTGCTAATGT
>Frequency_1_QualityScore_F;FHFHHJIJJIIIJIJIIJICHHGIIJIIJJIJJFHGIJIJIHIIIGFHHIEBHHEHHHHCDEFFDDBCDECCDEEEDEEEDEEDCDDDDD=C_Mismatch_1_Sense_+_Library_PoolT
AATAACTTCTGAAATAAGAAGATTAGATTGGACGGTGAAGCATACTCCACCGACATATTCCGTTTTTTACTACATATAAATAATAATAGAATAT
>Frequency_1_QualityScore_FDDF?<AFBHEHEGHADF@:?:??FADBDFHIBFFHAH9DBDB@?DBD6FHGA@HE7@EAD@CA==??B@?BCECC@>>>CACC>CDDECCDDD_Mismatch_0_Sense_+_Library_PoolT
CTCCTTGAGGACGACATGGTGTTATTGTTAAGTTTCTGTTAATGTGTCGAGTCAAGTCAGAAAGCAGTTGCAATATGACTCCTATTCCATGTTA
>Frequency_1_QualityScore_DAHAHFHI@EGIGGIIIGGHG@FEHGIIEGIIIGIIIIIIGAG>FHAE@AEE?DFBDCEEEEDDDDCCD@B@DBBBDD@CDCDD@BBBBC?BDC_Mismatch_0_Sense_+_Library_PoolT
GCAATATGACTCCTATTCCATGTTAATAAAATGGATCGAGGAGGGCGTAATCGCCATTATTGGAATCCGATCGGCCATAACAAAAAGCCAAGAA
>Frequency_1_QualityScore_FFHHHHHIJIIJIJJJJIIJJHIJJJIJFIIJJIJJIJJJJJJIFHIIGHIIJGIIJIJJGIJIIHJJJCHHIHIIJHHHHHHFFFDDDDDDD;_Mismatch_0_Sense_+_Library_PoolT
ATTGTTAAGTTTCTGTTAATGTGTCGAGTCAAGTCAGAAAGCAGTTGCAATATGACTCCTATTCCATGTTAATAAAATGGATCGAGGAGGGCGT
>Frequency_1_QualityScore_FFHHHHHBGHIGHIJGIJIIIJCGHIJJIIJJJIJIIJJJJIIJJJJJFHHIJJCGHIGHJJJJJIICHEEHHFHFFFFADEFDDDCDDDDDDE_Mismatch_1_Sense_+_Library_PoolT
ATTTCACCATCACAAACAATTCAGCTCTATGAATTCTCCTTGATGACGACATGGTGTTATTGTTAAGTTTCTGTTAATGTGTCGAGTCAAGTCA
>Frequency_1_QualityScore_FFHHHHHJJJJIIJJJJEGHIGIJJIJJIJGIJJJJJJIJIJHJJJJIJIJJJJJJJJJIJHHHHFFFFFFFDEEEEEEDDDDDEEEDDEDFEE_Mismatch_0_Sense_+_Library_PoolT
CCTTGAGGACGACATGGTGTTATTGTTAAGTTTCTGTTAATGTGTCGAGTCAAGTCAGAAAGCAGTTGCAATATGACTCCTATTCCATGTTAAT
>Frequency_1_QualityScore_FFHHHHHJJJJJJJJJJJIJJJJJJIJJIJJJJJJJJJJJJJJHHHHHHFFFF;BEEEEEEEECCDDDDCDDDCDDDDDDEDDDDDDBBBDDDD_Mismatch_0_Sense_+_Library_PoolT
GATCGGCCATAACAAAAAGCCAAGAATTCAGATTCGGGCGCCTATCATATTAAATAACTTCTGAAATAAGAAGATTAGATTGGACGGTGAAGCA
>Frequency_1_QualityScore_FFHHHHHIJJIJJJIJFHIGIBGHCHIJJIJJJJJJJIIIJJJJFEHHEFFEFDDDEDDD_Mismatch_1_Sense_+_Library_PoolT
TGGATCGAGGAAGGCGTAATCGCCATTATTGGAATCCGATCGGCCATAACAAAAAGCCAA
>Frequency_1_QualityScore_FFHHHGHJJIJGHJJJJJJGIJGIJIJGIJJJJGJJHHHFFFEEEEEEDDDDDDCBACDDDDDDDDDDDDDDDDDDDDCDCCDEE3>CCDDEDD_Mismatch_0_Sense_+_Library_PoolT
CGAGGAGGGCGTAATCGCCATTATTGGAATCCGATCGGCCATAACAAAAAGCCAAGAATTCAGATTCGGGCGCCTATCATATTAAATAACTTCT
>Frequency_1_QualityScore_FFHHHHHJJJJJJIIIIJJJFGHIIJJJIJJJJGIJJJJIJJJJJJJJIJGIIJIJJJJJIJHHHHHFFDFFFEEEEEEEDDDDDDDEEFEDEE_Mismatch_0_Sense_+_Library_PoolT
TCTCCTTGAGGACGACATGGTGTTATTGTTAAGTTTCTGTTAATGTGTCGAGTCAAGTCAGAAAGCAGTTGCAATATGACTCCTATTCCATGTT
>Frequency_1_QualityScore_DD?HHDAGGGGEHIEAHEGIGHIJEGECB9C?9D<BGFCGGHGCBAB9BDC>FFEIFHIHFE7??BDFD>>AEEECADD>>>CCEE:;;;@BDB_Mismatch_1_Sense_+_Library_PoolT
GCTCCTGAATTTCACCATCACAAACAATTCAGCTCTATGAATTCTCCTTGAGGGCGACATGGTGTTATTGTTAAGTTTCTGTTAATGTGTCGAG
>Frequency_1_QualityScore_FFHHHHHJJJJJJJIIJIJJJJJIGIJJJJJJJIJJJJIGJJJJJIIJJJJJJJIJJJJJJJH=BDBFDCCBDDDEEE_Mismatch_1_Sense_+_Library_PoolT
AAGTCAGAAAGCAGTTGCAATATGACTCCTATTCCATGTTAATAAAATGGATCGAGGAGGGCGTAATCGCCATTATTA
>Frequency_1_QualityScore_FFHHHHHJJJJJJJJJJJJJJJJJJJIJJJJJJJJJJJJJJJJJJJIJJJJJJJJJIJJJHHHHHHHFFFFFFFFFEEEDEDE_Mismatch_2_Sense_+_Library_PoolT
GACGTATTCCTTTTTTTACTACATATAAATAATAATAGAATATTCGAAAGGAAAATAAATAATAATAGAATATTTACAAGTTA
>Frequency_1_QualityScore_FFHHGHFIJJJJIJIEGGGEIGHGDEGGGEBHIEGGGEHFHIE<AH>>BCCCDDDDDDDDDDDDCDDCDCCDDDDDDDDDDDBDDDDCCCCDDD_Mismatch_0_Sense_+_Library_PoolT
TAAAATGGATCGAGGAGGGCGTAATCGCCATTATTGGAATCCGATCGGCCATAACAAAAAGCCAAGAATTCAGATTCGGGCGCCTATCATATTA
>Frequency_1_QualityScore_FFHHHHHJJJJJJJJJJJIIJIJJJJJJJJJJJIJJJJGIJJJIJJJJ)@EHHHHHFFEFFFEEECEEC@CDDDDEDBCDDDBB?DDDDDDCCD_Mismatch_1_Sense_+_Library_PoolT
GCCATAACAAAAAGCCAAGAATTCAGATTCGGGCGCCTATCATATTAACTAACTTCTGAAATAAGAAGATTAGATTGGACGGTGAAGCATACTC
>Frequency_1_QualityScore_FDHHBFHJIJJJJJJJIGIGIIGHIGGGGGIIIIIJGGEGHIIHIIIG_Mismatch_0_Sense_+_Library_PoolT
TATTCCTTTTTTTACTACATATAAATAATAATAGAATATTCGAAAGGA
>Frequency_1_QualityScore_FDFFGFFIGGGHIJJAFGIJGHIIFIJJJG>>GGEGGHHGIIJIGHIIIIIJIGHHIIJJIJHHGHHHG?B@>C@ACEEA@CBB@@CCDDCACD_Mismatch_1_Sense_+_Library_PoolT
TTTCACCATCACAAACAATTCAGCTCTATGAATTCTCCTTGAGGACGACATGGTGTTATTGTTAAGTTTCTGCTAATGTGTCGAGTCAAGTCAG
>Frequency_1_QualityScore_FFHHHHHIJJIJIJJIJJJJIJJJJEHIJJJJJJJJIJIIJJJJIJIGIIIFIIHIIJEHHGBD?DFDECEEEDDCDEEDDCCCDDDDDEDDDD_Mismatch_1_Sense_+_Library_PoolT
GCTCGTGAATTTCACCATCACAAACAATTCAGCTCTATGAATTCTCCTTGAGGACGACATGGTGTTATTGTTAAGTTTCTGTTAATGTGTCGAG
>Frequency_1_QualityScore_FFHHHHHHIJIJEGHIJJJJJJJJIIJIIJJJJJJJJIJJJJJIJJJJJJJJJJHHHHFFDDDACDCDDCDDDEDCDDDDDDDDDDEDDDDDDD_Mismatch_0_Sense_+_Library_PoolT
CAGATTGTGGAGACTCTGAAACCCGACCAGCTCTGCAATGCAAACCATCCCACAGCTCGCAGGTTCCTTGAATTGAGCTCCTGAATTTCACCAT
>Frequency_1_QualityScore_FFHHHHHJJJIJJJJJJJJJJJJJJJJJJJJJJJJJJJJ4CHIJJJJJIIJIJJIJFHHHHFFFFFFEEECDD>BB_Mismatch_0_Sense_+_Library_PoolT
AAAAGCCAAGAATTCAGATTCGGGCGCCTATCATATTAAATAACTTCTGAAATAAGAAGATTAGATTGGACGGTGA
>Frequency_1_QualityScore_FFHHFDHJHHJIJGIIJIJFIIIJJJJJJGIJJJIIJIIJJJJJJJJJGHHHGFFFFEEDDBDDBDDDCDCC>ACCCCDDDDDDCCCEDDEDDD_Mismatch_1_Sense_+_Library_PoolT
CCAGATTGTGGAGACTCTGAAACCCGACCAGCTCTGCAATGCAAACCATCCCACAGCTCGCAGGTTCCTTGAATTGAGCTCCTGAATTTCACCA
>Frequency_1_QualityScore_FFHHHHHJJJJJJJJJIJJGIJIIIIJJ?GGIIIJJIJJJJFIJJJIHIIJHIHHHIGGIGHFHGEHHFFFFFEEEEEEDDDDDDEDCDDDDDD_Mismatch_0_Sense_+_Library_PoolT
CTATGAATTCTCCTTGAGGACGACATGGTGTTATTGTTAAGTTTCTGTTAATGTGTCGAGTCAAGTCAGAAAGCAGTTGCAATATGACTCCTAT
>Frequency_1_QualityScore_FFGHGHHIJEIIGIBGGJJIGHIJIJFHDFHIJJGHIIIIIJJJJGIGCGICGG7@;EDHEFHHHFFFFDBCEECEDDCCCCDDEDCDACCC:A_Mismatch_1_Sense_+_Library_PoolT
ATGAATTCTCCTTGAGGGCGACATGGTGTTATTGTTAAGTTTCTGTTAATGTGTCGAGTCAAGTCAGAAAGCAGTTGCAATATGACTCCTATTC
>Frequency_1_QualityScore_FFHHHHHJJJJJJJJJJJJJIHH<FHIJJJJJ4DGIJJJJJJIIJJJJJIJJIJJJHHHHGHFFFDDDDCDDDDDDDDDDCBDDDD>BDCEEDD_Mismatch_1_Sense_+_Library_PoolT
AAGAATTCAGATTCGGGCGCCTATCATATTAAATAACTTCTGAAATAAGAAGATTAGATTGGACGGTGAAGCATACTCCACCGACGTATTCCTT
>Frequency_1_QualityScore_FFHGHHHJJJIIJJIIIIJJJJJJJJJJJJJJJJIIIJJJJIDIIIIGIIJJIJIJGJJJAHGHGHGFF@DEEEEEE_Mismatch_1_Sense_+_Library_PoolT
TCAGAAAGCAGTTGCAATATGACTCCTATTCCATGTTAATAAAATGGATCGAGGAAGGCGTAATCGCCATTATTGGA
>Frequency_1_QualityScore_FFHHHHHJJJIJJJJJJJIJFHJJJIJJJJJJJJIJJJJJJJJJHHFFFDEEEDDDDDDDDDDDDDDDDCDDDDDDDDDDDDDDDDDDCCDEEE_Mismatch_2_Sense_+_Library_PoolT
AAAATGGATCGAGGAAGGCGTAATCGCCATTTTTGGAATCCGATCGGCCATAACAAAAAGCCAAGAATTCAGATTCGGGCGCCTATCATATTAA
>Frequency_1_QualityScore_DBAFFF+<@E;?AEAFHEHCHF?9:?C9:CG:D?D@8@F?9<9DDD@??FF@BB/>;==FGCEFIDEFFFEAAEEBBBDDE@B_Mismatch_1_Sense_+_Library_PoolT
ACATGGGGTTATTGTTAAGTTTCTGTTAATGTGTCGAGTCAAGTCAGAAAGCAGTTGCAATATGACTCCTATTCCATGTTAAT
>Frequency_1_QualityScore_FFHHHHHJJIJJJIJHIJJJJJJJJJJJJIJJJJHHHFFFDDDDDDDDDDDDDDDDDCDDDDDDCDDDDACDDDDDDDDDDDCDCDDDE:CDDD_Mismatch_0_Sense_+_Library_PoolT
GGATCGAGGAGGGCGTAATCGCCATTATTGGAATCCGATCGGCCATAACAAAAAGCCAAGAATTCAGATTCGGGCGCCTATCATATTAAATAAC
>Frequency_1_QualityScore_FFHFHHHJGIJJJJJIJJJJJJJJJJJJJJJJJJJJJJJJIJJJJJJJJJJJJJJJJJFGJJEGHHFF>>BDEDDDDDDDEECDCDDDDDDDDD_Mismatch_0_Sense_+_Library_PoolT
GAGTCAAGTCAGAAAGCAGTTGCAATATGACTCCTATTCCATGTTAATAAAATGGATCGAGGAGGGCGTAATCGCCATTATTGGAATCCGATCG
>Frequency_1_QualityScore_DDF1<AB;;GFD<BCFAH9*1?B:E<FBD<?CGGCAGF<D9??@FFIIEFFEEFEB/:=/5?6;?8@1@(,;555_Mismatch_1_Sense_+_Library_PoolT
AGAAAGCAGTTGCAATATGACTCCTATTCCATGTTAATAAAATGGATCGAGGAGGGCGTAATCGCCATTCTTGGA
>Frequency_1_QualityScore_FFHHHHHJJJIJJIJJJJIJJIHGFIIJJIIIJJJJJJJJIJJJJJJIJJJJJJJJJJJIIIIJEHJIJHJIJHHHHHHFFFDDEBBDD?DD?C_Mismatch_1_Sense_+_Library_PoolT
TTAAGTTTCTGTTAATGTGTCGAGTCAAGTCAGAAAGCAGTTGCAATATGACTCCTATTCCATGTTAATAAAATGGATCGAGGAAGGCGTAATC
>Frequency_1_QualityScore_FFHHHHHJJJGIJJIJJJJJJJIJJJJJHGIGIIJJJJIJJJJJJ@GIJGGGIIJJJJJHHHHHHHFFFDFFECCEEDDDDDDDCCDBDD@CDD_Mismatch_1_Sense_+_Library_PoolT
AGCTCGCAGGTTCCTTGAATTGAGCTCGTGAATTTCACCATCACAAACAATTCAGCTCTATGAATTCTCCTTGAGGACGACATGGTGTTATTGT
>Frequency_1_QualityScore_FFHDHFHIJJFIIGIJJJFGGJIJJJIJJGHGHBHIHGCG@FHGGHIJJIEEEEDBDB=BDDCADDDDF:ADDDDDDDDEDDDCCCDDCDDDDD_Mismatch_1_Sense_+_Library_PoolT
GCCATTTTTGGAATCCGATCGGCCATAACAAAAAGCCAAGAATTCAGATTCGGGCGCCTATCATATTAAATAACTTCTGAAATAAGAAGATTAG
>Frequency_1_QualityScore_DDF8:ACE<EGA8?@>4FBHGGAGGFCEGG>AHFD.=FAHG;=@BEHE;BCDED@>CCA@>;@;AC>@3:5>CC@<<=9?9?CC>AA@DCDDCE_Mismatch_1_Sense_+_Library_PoolT
TAGATTGGACGGTGAAGCATACTCCACCGACGTATTCCTTTTTTTACTACATATAAATAATAATAGAATATTCGAAAGGAAAATAAATAATAAT
>Frequency_1_QualityScore_FDFHHFHIIJJIEHIJGIGHIIJC9DDFHHGIHHIJ@=C=FFH@;CGHIJIIJJHHHHFDFFFFEEEEECCCDDCCCCDDCDDCCCCDD@CCDA_Mismatch_1_Sense_+_Library_PoolT
GAATTCTCCTTGAGGGCGACATGGTGTTATTGTTAAGTTTCTGTTAATGTGTCGAGTCAAGTCAGAAAGCAGTTGCAATATGACTCCTATTCCA
>Frequency_1_QualityScore_FDHHHHFHIJJJJJGIJJGIIJJIIHHJJJIIIIIJJJJJJJJJJIJJJJJJJJJJJJJJJJJIIHIIGCHHJJIGEHFHHEFFDDBD?B?BBD_Mismatch_1_Sense_+_Library_PoolT
GTTAAGTTTCTGTTAATGTGTCGAGTCAAGTCAGAAAGCAGTTGCAATATGACTCCTATTCCATGTTAATAAAATGGATCGAGGAAGGCGTAAT
>Frequency_1_QualityScore_FF=CFHH<CGGIJJGII<<AAFHH?FFGIJHHHGHFHGGJGFDBHIIJJJJJJJJHHIIIJG.=DGEAEBDEDDDCDDDEEDDC_Mismatch_1_Sense_+_Library_PoolT
AGTCAAGTCAGAAAGCAGTTGCAATATGACTCCTATTCCATGTTAATAAAATGGATCGAGGATGGCGTAATCGCCATTATTGGA
>Frequency_1_QualityScore_FFGHHHHJJJHGJIJIIJIIJHJJJJHIIJIIJIJJIHHGFFFFFEEDDDDDDDDBDDDDDDDDDDBDDBDDDBDDDDEDEEE_Mismatch_0_Sense_+_Library_PoolT
GAGGAGGGCGTAATCGCCATTATTGGAATCCGATCGGCCATAACAAAAAGCCAAGAATTCAGATTCGGGCGCCTATCATATTA
>Frequency_1_QualityScore_FFHHHHHJJIJJJJJJJJJJJJJHJJHIIJJJJJJJJJJJJJJJJJJGIFIIJIJJJIJHHHHHFFFFFCEEDDDDDDDDDDDDDDDDDDDDDD_Mismatch_1_Sense_+_Library_PoolT
AGTTGCAATATGACTCCTATTCCATGTTAATAAAATGGATCGAGGAAGGCGTAATCGCCATTATTGGAATCCGATCGGCCATAACAAAAAGCCA
>Frequency_1_QualityScore_FFHFFHHIIJIFIGJIHJHIIJJJIIIJHIJJJJJHIJIJGIJIGGIJJJJIIJJIJJJJJJJJJJJIJHIGIIHHHHGHFHDEEFFFEEDDDD_Mismatch_1_Sense_+_Library_PoolT
TGGTGTTATTGTTAAGTTTCTGCTAATGTGTCGAGTCAAGTCAGAAAGCAGTTGCAATATGACTCCTATTCCATGTTAATAAAATGGATCGAGG
>Frequency_1_QualityScore_DBFDHHFIEGHHCHHHCFCBCHEHHDDFHEHGGGHIFIEHIJJGHIGIIIGGI@FGH8@/=DBDFDD1;;>@D(;:AA@C=8?<5@>B.>:>CA_Mismatch_0_Sense_+_Library_PoolT
CAGAAAGCAGTTGCAATATGACTCCTATTCCATGTTAATAAAATGGATCGAGGAGGGCGTAATCGCCATTATTGGAATCCGATCGGCCATAACA
>Frequency_1_QualityScore_DDHHDHHBFEGGIIIBGGIDHBBGCHHFG<FFGEHIFIIEEEHGGHCCHEIICE>GHIFEEHB,;,_Mismatch_0_Sense_+_Library_PoolT
AATTCAGATTCGGGCGCCTATCATATTAAATAACTTCTGAAATAAGAAGATTAGATTGGACGGTGA
>Frequency_1_QualityScore_?BA<C4<E<E4C<A<C3+AE3AC?:C<DD0?0?*?D<DD4?@9?D?D88B=C@@CCC=;.;..=7)7=>;@DD;>A@;@>:>;;A5;>>>AA>>_Mismatch_1_Sense_+_Library_PoolT
TCTATGAATTCTCCTTGAGGACGACATGGTGTTATTGTTAAGTTTCTGCTAATGTGTCGAGTCAAGTCAGAAAGCAGTTGCAATATGACTCCTA
>Frequency_1_QualityScore_FFHHHHGJIEHHIIIJIFFHIJJJ9FIIJJJJJIGIJJJJFIJJIJJJGIIGIIGIIJAGEEHHE>EFFDFFEEABD@BCDDDDD:@CBDDBDD_Mismatch_2_Sense_+_Library_PoolT
AGATTCGGGTGCCTATCATATTAAATAACTTCTGAAATAAGAAGATTAGATTGGACGGTGAAGCATACTCCACCGACATATTCCGTTTTTTACT
>Frequency_1_QualityScore_FFHHHHHJJJIIJJHIJJJJJIIJJEHIIJJJJIIIJJJJJJJJJJJJIJJJJIJJIJEGCHHFHHFFFDFEFEEEECEDBBDDDBDDD@A?BC_Mismatch_2_Sense_+_Library_PoolT
GCACAGCTCGCAGGTTCCTTGAATTGAGCTCCTGAATTTCACCATCACAAACAATTCAGCTCTATGAATTCTCCTTGAGGGCGACATGGTGTTA
>Frequency_1_QualityScore_FFHHHHHJJJJJJFHFHIIJJJJIIJGIJJJJJJJJJJIIIJJJJFHIJJJJJJJJJJIIJHHHHHFFFDFFFFEEEEEEEEFEDEEEE_Mismatch_1_Sense_+_Library_PoolT
GAGGACGACATGGTGTTATTGTTAAGTTTCTGCTAATGTGTCGAGTCAAGTCAGAAAGCAGTTGCAATATGACTCCTATTCCATGTTAA
>Frequency_1_QualityScore_DFHHHHHJJJJIJJJJJJGIJGJIIJJJJJJJJJJJJJGIIJJIJJJJJJJJJJJJIJJIJJJJJIJJJIJJJIHHHFFDDDDBDDDDDBDBDD_Mismatch_0_Sense_+_Library_PoolT
TTCTGTTAATGTGTCGAGTCAAGTCAGAAAGCAGTTGCAATATGACTCCTATTCCATGTTAATAAAATGGATCGAGGAGGGCGTAATCGCCATT
>Frequency_1_QualityScore_FFHHHHHJIJJJJJJJJJJJJJJJJJJJJJJJJJJIJJJIJJJJJJJJJJIHFDDDDDDDEDFEEF5ADCDDEDDDCCDDDDDDDDDDDDDDDE_Mismatch_0_Sense_+_Library_PoolT
ATTATTGGAATCCGATCGGCCATAACAAAAAGCCAAGAATTCAGATTCGGGCGCCTATCATATTAAATAACTTCTGAAATAAGAAGATTAGATT
>Frequency_1_QualityScore_FFGHHHHJJJJJJJIJJJIJJJIJJIJJJJJJJJJJJJJJJJJJJJJJJIJJJJJJJJHHHHHHFFFFFDFEEEEEEDDDCDDDDDDDDCCB@C_Mismatch_1_Sense_+_Library_PoolT
CCACAGCTCGCAGGTTCCTTGAATTGAGCTCGTGAATTTCACCATCACAAACAATTCAGCTCTATGAATTCTCCTTGAGGACGACATGGTGTTA
>Frequency_1_QualityScore_FFHHHHHJJJJJJJIJJJJJJEIIJJIJJJJJJJJIGIJJJJJJJJJJJIIJJHHHHIJJJJJGIIIHHBCDDDDDCABDDEDDEDDDC>BDDD_Mismatch_1_Sense_+_Library_PoolT
GTTCCTTGAATTGAGCTCCTGAATTTCACCATCACAAACAATTCAGCTCTATGAATTCTCCTTGAGGGCGACATGGTGTTATTGTTAAGTTTCT
>Frequency_1_QualityScore_FDHHHHHJJJJJJJJJJJJJJIIJIJJJJJJJJGIJIJJIJJJJJJIJHIJJJIJHJIJJFDFFDEDDDBDCCEECCCCDCCD@DBDDDDBDAC_Mismatch_0_Sense_+_Library_PoolT
GTCAGAAAGCAGTTGCAATATGACTCCTATTCCATGTTAATAAAATGGATCGAGGAGGGCGTAATCGCCATTATTGGAATCCGATCGGCCATAA
>Frequency_1_QualityScore_FFHFHHHIJIJIJJJJJIJICBFDHIIIJIIIJJHHI@FHGEHHFDEFFEEDD@BDBCCDBDDDD@CDC>;<BBBBDBBDDD@>CDDED3>ACC_Mismatch_2_Sense_+_Library_PoolT
GGATCGAGGAAGGCGTAATCGCCATTTTTGGAATCCGATCGGCCATAACAAAAAGCCAAGAATTCAGATTCGGGCGCCTATCATATTAAATAAC
>Frequency_1_QualityScore_FFHHCDFHIIJJIIJJJJJJIIJJJJJJJJJJJJJJJJJJJJJJJJJJJHHFFFDACDDDDDDDDEDDDCDDDDDDCDEDDDDDDDDDDDC_Mismatch_0_Sense_+_Library_PoolT
GGAGACTCTGAAACCCGACCAGCTCTGCAATGCAAACCATCCCACAGCTCGCAGGTTCCTTGAATTGAGCTCCTGAATTTCACCATCACAA
>Frequency_1_QualityScore_FFHHHHHJJJJJJJJJIJJJJJJJJJIJJJJIJJJFGHIIJJJJJJIJHIIJJJIIHIIJHIIJIHHHHHFFFFFFEEEEEDDDDDDDDDDDEE_Mismatch_0_Sense_+_Library_PoolT
TTCAGCTCTATGAATTCTCCTTGAGGACGACATGGTGTTATTGTTAAGTTTCTGTTAATGTGTCGAGTCAAGTCAGAAAGCAGTTGCAATATGA
>Frequency_1_QualityScore_FFHHHGHIJJJJJJJGIJHJJHIHJJJJJIJJJJJJJHHHHHFFFFDEEEDDBDDDDDDDDDDDDDDDDBDDDDADDEDDD:CCDDDEDDDCCD_Mismatch_0_Sense_+_Library_PoolT
GAGGGCGTAATCGCCATTATTGGAATCCGATCGGCCATAACAAAAAGCCAAGAATTCAGATTCGGGCGCCTATCATATTAAATAACTTCTGAAA
>Frequency_1_QualityScore_FFHGHHHJJJIHIJJJJJ@FHJFHIJJGIEHIJJJHJIIJJIJJIJIGJIJJIJJJJJJJJJIIIIJIJIHDEEGEGEEEEEFHFDFCBDA@@B_Mismatch_2_Sense_+_Library_PoolT
TATTGTTAAGTTTCTGCTAATGTGTCGAGTCAAGTCAGAAAGCAGTTGCAATATGACTCCTATTCCATGTTAATAAAATGGATCGAGGAAGGCG
>Frequency_1_QualityScore_FFHHHHHJJJJFHHIGIIIJJJJJJJJJJJJJJJIJIJJJJJJJJJJIGHIJJIGJJJJHHHHHHFFFFEFFEEEEEEEEDFDEEEEDDCCDED_Mismatch_0_Sense_+_Library_PoolT
GGACGACATGGTGTTATTGTTAAGTTTCTGTTAATGTGTCGAGTCAAGTCAGAAAGCAGTTGCAATATGACTCCTATTCCATGTTAATAAAATG
>Frequency_1_QualityScore_FFHHHHHJJJJJJJJJIJJJJJIIIJJJIJJJJIJJJJJJJJJJJJJIGIJJJJIIJJJJJJJJJIIGIEHIJJF_Mismatch_0_Sense_+_Library_PoolT
TTTTACTACATATAAATAATAATAGAATATTCGAAAGGAAAATAAATAATAATAGAATATTTACAAGTTTATCCA
>Frequency_1_QualityScore_FDFHHHHGIIIJJJFHIJJIHIIIJJJJJJJJJJJJIJIGIGIJJJIJJJJIIJHJIJJJJIIJGIGHIGHGHDFDD@?;@BBDDDD<BCDDEA_Mismatch_0_Sense_+_Library_PoolT
GTTAATGTGTCGAGTCAAGTCAGAAAGCAGTTGCAATATGACTCCTATTCCATGTTAATAAAATGGATCGAGGAGGGCGTAATCGCCATTATTG
>Frequency_1_QualityScore_FFHHHHHJJJJJJJJIJJJJJJJJJJIJJJJJJJJJJJJJJJJIJJJJIJJJJJJJJIJJJJJJHHDFDCEDDDBDDDEFCDDDCDDDDDDDBB_Mismatch_0_Sense_+_Library_PoolT
GTCAAGTCAGAAAGCAGTTGCAATATGACTCCTATTCCATGTTAATAAAATGGATCGAGGAGGGCGTAATCGCCATTATTGGAATCCGATCGGC
>Frequency_1_QualityScore_FDFHHGHIIGJJJJIIJIHHIDFFGIJGIIJJJJIIIGCGIIJGIIIIIJFHBHHHFFEFFFFEDDDDDDDCDDCCDEDEDCEDDDDDDEEDDD_Mismatch_1_Sense_+_Library_PoolT
GTGAAGCATACTCCACCGACGTATTCCTTTTTTTACTACATATAAATAATAATAGAATATTCGAAAGGAAAATAAATAATAATAGAATATTTAC
>Frequency_1_QualityScore_FFHHHHHJJJJJJJJJJJJJJJJJJJIJJJJJJGHIJJJJIIJJJIIJJJJJJJIIIJIIGHHHHFFFDDCEDDEEDDDDDDDDEDEEECDDDD_Mismatch_0_Sense_+_Library_PoolT
CTCTGCAATGCAAACCATCCCACAGCTCGCAGGTTCCTTGAATTGAGCTCCTGAATTTCACCATCACAAACAATTCAGCTCTATGAATTCTCCT
>Frequency_1_QualityScore_FFHHHHHJJJJCHGIIIJJJJJJIIIJJJJIJJJJJIIJJJJJFIJIJGIJJJJJJJJJHJHHHHHHFFDFFFFEEEEEEEEDEEFEEEDDDEC_Mismatch_1_Sense_+_Library_PoolT
GGGCGACATGGTGTTATTGTTAAGTTTCTGTTAATGTGTCGAGTCAAGTCAGAAAGCAGTTGCAATATGACTCCTATTCCATGTTAATAAAATG
>Frequency_1_QualityScore_AA+22?F?F9?<<4IH<BCH3<AFECHICD8D9?CFD@F?DG9FGCFF<BFE@D<BC7@F<AB>D;7;65;@A:AA3;;@@ADB@;@;A_Mismatch_2_Sense_+_Library_PoolT
TTGAGCTCCTAAATTTCACCATCACAAACAATTCAGCTCTATGAATTCTCCTTGAGGGCGACATGGTGTTATTGTTAAGTTTCTGTTAA
>Frequency_1_QualityScore_DFFHHGGJJJGBEEHIEGHGGBF@EHGFHGG)?DHGDGA<DEBAG4BFFGEGIEGCCHIJFHECHHHHHHCEF7?;A6>B_Mismatch_2_Sense_+_Library_PoolT
ATAACAAAAAGCCAAGAATTCAGATTCGGGCTCCTATCATATTAAATAACTTCTGAAATAAGAAGATTAGATTGGACGGA
>Frequency_1_QualityScore_FFGGHHHJGH<AHFEGHIJJFGGIIJIIIGEIGJIJJGIJHIJJFEHBFEIE=GHHHHGHFDEFDFEEC>AEEDDDDDA@BDBBB9@?@CBBAC_Mismatch_1_Sense_+_Library_PoolT
CACAGCTCGCAGGTTCCTTGAATTGAGCTCCTGAATTTCACCATCACAAACAATTCAGCTCTATGAATTCTCCTTGAGGGCGACATGGTGTTAT
>Frequency_1_QualityScore_FFHHHHHJJJIJJJJJJJJJIJJIJJJJJIIJJIJJJGIIJIJJJJIJFHIJJGIIJHHGHHFFEFFFCEEEEEEDDDDDDDDEEEEDEEEEEE_Mismatch_2_Sense_+_Library_PoolT
CTTGAGGACGACATGTTGTTATTGTTAAGTTTCTGCTAATGTGTCGAGTCAAGTCAGAAAGCAGTTGCAATATGACTCCTATTCCATGTTAATA
>Frequency_1_QualityScore_FFHHHGGJJJGJJJJJJJJHJJIJJJJJJJGJJJJJJJJJJJIIJHHGGFFFFEEEEEEDDDCDDBD<B?CCDDCCCCDDDE>DDDDDEDDDCC_Mismatch_2_Sense_+_Library_PoolT
GGAAGGCGTAATCGCCATTATTGGAATCCGATCGGCCATAACAAAAAGCCAAGAATTCAGATTCGGGTGCCTATCATATTAAATAACTTCTGAA
>Frequency_1_QualityScore_FFHHHHHJJJJJJJJJJJJJJIIJICGHIJJJJJJJJJJJJJJJJFEIJJJIHHHHFDDDDEDDDFEEEDEDCDEDCDDDDDDEEEDE_Mismatch_1_Sense_+_Library_PoolT
GAAATAAGAAGATTAGATTGGACGGTGAAGCATACTCCACCGACGTATTCCTTTTTTTACTACATATAAATAATAATAGAATATTCGA
>Frequency_1_QualityScore_FFHHHHHHHGIJJEIJIJJJIIJJIJIIJJJJJJJIIJJJJJJGIJJJJJJJJIJIJJJIJJJIIIGABBDFEDDDDDADDDDDDDDDDDDDDD_Mismatch_2_Sense_+_Library_PoolT
AGTCAAGTCAGAAAGCAGTTGCAATATGACTCCTATTCCATGTTAATAAAATGGATCGAGGAAGGCGTAATCGCCATTTTTGGAATCCGATCGG
>Frequency_1_QualityScore_FFHHHHHJJJJJJJJJJJJJGIHHIJJIJJIJFHIJJJJJJJJJIJJJJJIIJJJIJHFHHHHFFFFD_Mismatch_1_Sense_+_Library_PoolT
TCTGCAATGCAAACCATCCCACAGCTCGCAGGTTCCTTGAATTGAGCTCGTGAATTTCACCATCACAA
>Frequency_1_QualityScore_FFHHHHHJJJJJJJJJJJJJJJJJJJJJJJJJJJJJJJJJJJJJJ9DHEIJHHHHHHFFFFFEEEEDEECCDEDDDCDD=AD_Mismatch_0_Sense_+_Library_PoolT
ATAACAAAAAGCCAAGAATTCAGATTCGGGCGCCTATCATATTAAATAACTTCTGAAATAAGAAGATTAGATTGGACGGTGA
>Frequency_1_QualityScore_FFHHHHHIJJIJJJJJEGHIGIJJJJJJJHIIJJJJJIIIJIIIJJIIHIJJJHIJJJJHHHHHEFFFFFFEDEEEEEDDDDDEEEFDDDDEDD_Mismatch_1_Sense_+_Library_PoolT
CTTGAGGACGACATGGTGTTATTGTTAAGTTTCTGCTAATGTGTCGAGTCAAGTCAGAAAGCAGTTGCAATATGACTCCTATTCCATGTTAATA
>Frequency_1_QualityScore_FFHHHHHJJJJJJJJJIJJJJJJJJJJJJJJJJJJJJJJJJJJHGIJJJJJJJJJJJJJJJHHHFFCDEBCEEEEDDEDDFEEDDDDDDDDDDE_Mismatch_1_Sense_+_Library_PoolT
TTGAGCTCCTGAATTTCACCATCACAAACAATTCAGCTCTATGAATTCTCCTTGAGGGCGACATGGTGTTATTGTTAAGTTTCTGTTAATGTGT
>Frequency_1_QualityScore_D#2<DDHFEGHGGEHIC@H3FFEGIGGGIEHIG3DFGEGGFGGHHHID<?=CHIIIIGCHB8@@C4=C@?CAABCDDDDC>@BBDCCCDCDCCD_Mismatch_2_Sense_+_Library_PoolT
GNAGGTTCCTTGAATTGAGCTCCTGAATTTCACCATCACAAACAATTCAGCTCTATGAATTCTCCTTGAGGGCGACATGGTGTTATTGTTAAGT
>Frequency_1_QualityScore_FFGDBFDGGGGHDHGIIBHGHIIIHEGGBFHFGFGCDFGCGGGGG;;AEHDHCDFFFEDB6@@>CAA>@ADDDDDDCAACCDDCACD@A(:A_Mismatch_1_Sense_+_Library_PoolT
GGAATCCGATCGGCCATAACAAAAAGCCAAGAATTCAGATTCGGGTGCCTATCATATTAAATAACTTCTGAAATAAGAAGATTAGATTGGAC
>Frequency_1_QualityScore_FFHHHHHHJJJJJJIJJJJJJJJJJIJJJJJJJJJJJJJJJJJHHHFFFFFEEEEEDDDDDDDDDDDDDBDDDDEDEEEE>CCDDDEDDDDDDD_Mismatch_0_Sense_+_Library_PoolT
AGGGCGTAATCGCCATTATTGGAATCCGATCGGCCATAACAAAAAGCCAAGAATTCAGATTCGGGCGCCTATCATATTAAATAACTTCTGAAAT
>Frequency_1_QualityScore_FFHHHHHJJJJJIJJJIJJJJIJJJIHIJJJJJJJJJJJJIIJIJJJIJJJJJJJJJIJJHHHHHHHFFDFDDDDDDDDDDDDD>BDDDDDD?B_Mismatch_1_Sense_+_Library_PoolT
TTGCAATATGACTCCTATTCCATGTTAATAAAATGGATCGAGGAAGGCGTAATCGCCATTATTGGAATCCGATCGGCCATAACAAAAAGCCAAG
>Frequency_1_QualityScore_FFHHHHHJIJJJGHJJJJJJJHIJEHIJJJJJJIJJJJJJIIJJJJIJJJJJIIJJIJJIJIIJJJJJJHIGIJJHHHFFFDDDDDDDEDDDDD_Mismatch_2_Sense_+_Library_PoolT
TTTCTGCTAATGTGTCGAGTCAAGTCAGAAAGCAGTTGCAATATGACTCCTATTCCATGTTAATAAAATGGATCGAGGAAGGCGTAATCGCCAT
>Frequency_1_QualityScore_FFHHHHHIJJJJIIIJJJJJJJJJIJJJIJJJJJJJJIIJJJJJJJIJJIJJIIJJJJJJJJJJIIJIJHIHHHFFDACDBDDDDBBDDEECDD_Mismatch_1_Sense_+_Library_PoolT
TAATGTGTCGAGTCAAGTCAGAAAGCAGTTGCAATATGACTCCTATTCCATGTTAATAAAATGGATCGAGGAAGGCGTAATCGCCATTATTGGA
>Frequency_1_QualityScore_DDDHHGHIIJIJIJJJJHIHIGGHIIIIJIIJJIGJIIIIEIJJJIIJJHEEHEEHDBBDFDDEEDCDCACDDDDEEDEECDDCCCC@CDDDDC_Mismatch_1_Sense_+_Library_PoolT
AGCATACTCCACCGACGTATTCCTTTTTTTACTACATATAAATAATAATAGAATATTCGAAAGGAAAATAAATAATAATAGAATATTTACAAGT
>Frequency_1_QualityScore_FFFDHHHIIHJJJGJIJJJJJJJGEEHJHHHHJIIJJJJJIGFHIIIGIJIIIIGIIJJJJIIIJGIGJHICDEEH?EHHFFFFFEEEEEEEED_Mismatch_0_Sense_+_Library_PoolT
AATATTCGAAAGGAAAATAAATAATAATAGAATATTTACAAGTTTATCCATGTTTTTGTTCATCATAAAATCTTATTTTAGAAGGAATAATTAA
>Frequency_1_QualityScore_FFHHHHGJIIJJJJJJJJJJIJJJJJGIGIJJDGHHGIIJJJJIJHHJJIJHIEFHIEHIJHFHEFFDFF@CECEEEDDDDDDDDDDDDDDDDD_Mismatch_1_Sense_+_Library_PoolT
AGCTCTATGAATTCTCCTTGAGGGCGACATGGTGTTATTGTTAAGTTTCTGTTAATGTGTCGAGTCAAGTCAGAAAGCAGTTGCAATATGACTC
>Frequency_1_QualityScore_FFGHHHHJJJJJJJGIJJJJJIJJIJJHGIJIJIGIJJJJFHIJJIIJHIGHIGHIJJJJJIJHHHHHHEFFEEEEEEEEDDACDCCDDDDDDD_Mismatch_1_Sense_+_Library_PoolT
AACAATTCAGCTCTATGAATTCTCCTTGAGGACGACATGGTGTTATTGTTAAGTTTCTGCTAATGTGTCGAGTCAAGTCAGAAAGCAGTTGCAA
>Frequency_1_QualityScore_FFHGHCDFHIIJJJJJJJJJJDIIJJIJJJJJJJJJJJJJIJJJJIJJJJJHHFDDBEEDDDDCDCEDAACDDDDDDDDCCDEDDDDDDDDDDD_Mismatch_0_Sense_+_Library_PoolT
TGGAGACTCTGAAACCCGACCAGCTCTGCAATGCAAACCATCCCACAGCTCGCAGGTTCCTTGAATTGAGCTCCTGAATTTCACCATCACAAAC
>Frequency_1_QualityScore_DFHGHHGIJGIGIIJ@GEHIIJJJJJJJGIJJJJIIHIIIFIIIJIIIJJJJJJJJGGHGHHHFFFFFFBCDEEEDEDDDDDEEFFDEEFDEED_Mismatch_0_Sense_+_Library_PoolT
TTGAGGACGACATGGTGTTATTGTTAAGTTTCTGTTAATGTGTCGAGTCAAGTCAGAAAGCAGTTGCAATATGACTCCTATTCCATGTTAATAA
>Frequency_1_QualityScore_FFHHHHHIJJJJJJIGIJJJJJJHJIJJJJJJJJIJJJJJJIIIJHIIHIGIIJFGGGIIJHHFGHCAC@DFFFFAACEEEFDDDDCCCDDDDE_Mismatch_1_Sense_+_Library_PoolT
ATTTCACCATCACAAACAATTCAGCTCTATGAATTCTCCTTGAGGACGACATGGTGTTATTGTTAAGTTTCTGCTAATGTGTCGAGTCAAGTCA
>Frequency_1_QualityScore_FFHHGHHJJJJJJIJJJJJJJJJIJJJJJJIJJJJJJJIJIJJJJJI>GGHHHHHHFFFFEEFEEEEEE@CCDDEDDDDDD=BBDCCD_Mismatch_0_Sense_+_Library_PoolT
CCATAACAAAAAGCCAAGAATTCAGATTCGGGCGCCTATCATATTAAATAACTTCTGAAATAAGAAGATTAGATTGGACGGTGAAGCA
>Frequency_1_QualityScore_FFGHFHHJJJJJJJJJJIIIFIJIJJJJJIJJJJJJJJJJIJJJJJJJJJIHHHFDFFEEEECCDEDDDCCDDDDDCDEDDEDDDDDDDDD_Mismatch_1_Sense_+_Library_PoolT
TGAGACTCTGAAACCCGACCAGCTCTGCAATGCAAACCATCCCACAGCTCGCAGGTTCCTTGAATTGAGCTCCTGAATTTCACCATCACAA
>Frequency_1_QualityScore_>DDHDFFGHGGGHGHCFDEEGEGIBGIGHEHIDHIIHGBCHIIH>@FFGDCEEBBCDDDDDDC@CDDB_Mismatch_0_Sense_+_Library_PoolT
GCCATTATTGGAATCCGATCGGCCATAACAAAAAGCCAAGAATTCAGATTCGGGCGCCTATCATATTA
>Frequency_1_QualityScore_FFHHHGHJJJJJJJIJJJJJIJJJJJJJJJJJJJJIJJJJJJIJJ>EHIJJHHHHHHFFFFF@CEEEEECDDEDDCDDDDBBDDDDDDDCDDDD_Mismatch_0_Sense_+_Library_PoolT
ATAACAAAAAGCCAAGAATTCAGATTCGGGCGCCTATCATATTAAATAACTTCTGAAATAAGAAGATTAGATTGGACGGTGAAGCATACTCCAC
>Frequency_1_QualityScore_DD>FF>CEG<:CFEFHED>EH<CHBBEEBEFGAEEE>C@FIIEFBFDBE@<@@)(-:(?@@BB3@@_Mismatch_0_Sense_+_Library_PoolT
TTGCAATATGACTCCTATTCCATGTTAATAAAATGGATCGAGGAGGGCGTAATCGCCATTATTGGA
>Frequency_1_QualityScore_FFHHHHHJJJIJIIHIJJJJJJIJJIJJJJIJJIJJJJJJJJJIIJJJIJIIIIHIIJJJJJJJJIDIIIHHFDDDCDACABCDDDDDDEC;BD_Mismatch_1_Sense_+_Library_PoolT
AGGTTCCTTGAATTGAGCTCCTGAATTTCACCATCACAAACAATTCAGCTCTATGAATTCTCCTTGAGGGCGACATGGTGTTATTGTTAAGTTT
>Frequency_1_QualityScore_FFHHFHHJJHHIIJJJJIIJHIIIJIJJJJJJJJJIJIJJJIJJIJJIIIIIJJJIIIJJJJHHHHDFDDDDDDDDDBDDDEDDCC_Mismatch_2_Sense_+_Library_PoolT
CGAGTCAAGTCAGAAAGCAGTTGCGATATGACTCCTATTCCATGTTAATAAAATGGATCGAGGAAGGCGTAATCGCCATTATTGGA
>Frequency_1_QualityScore_FFHHHHHJJJJJJJJJIJJJJIIJJJJJJJJJJJIJIIJJHHHIJJJJJJJJIGIJIJJIIHEHHHHHFDEDEEEEEEDEDDDDDDDDCDDDDD_Mismatch_1_Sense_+_Library_PoolT
AACAATTCAGCTCTATGAATTCTCCTTGAGGGCGACATGGTGTTATTGTTAAGTTTCTGTTAATGTGTCGAGTCAAGTCAGAAAGCAGTTGCAA
>Frequency_1_QualityScore_DD<F?DBE<+<;@FEIAB@BG100:)9)8?@DFB9?=CFE/)BFFC@;=@BEE=3?EEA>?@BBD;>B>;>(3;>5@@5;>,(,:@@>>5@>44_Mismatch_2_Sense_+_Library_PoolT
TTCTCCTTGAGGGCGACATGGTGTTTTTGTTAAGTTTCTGTTAATGTGTCGAGTCAAGTCAGAAAGCAGTTGCAATATGACTCCTATTCCATGT
>Frequency_1_QualityScore_FFHGHHHJJJJJJIJJJJJJIJJJJJJJJJJJJJGJIJJJJJJJJJJJJJJHHHHHHFFFFFFEEEEDECDDDDDDCDDCDDDDDDDDCCABDE_Mismatch_1_Sense_+_Library_PoolT
CACAGCTCGCAGGTTCCTTGAATTGAGCTCGTGAATTTCACCATCACAAACAATTCAGCTCTATGAATTCTCCTTGAGGACGACATGGTGTTAT
>Frequency_1_QualityScore_FFGHHHFFGIIJJJGIIIJHIIIJJHHHIJJIIIJJJJHIIIJHGHGIJEGIIJIJJJIJJIJJJJJJIIJJHHGHHHHFFFFFFFECEDECDD_Mismatch_0_Sense_+_Library_PoolT
ACATGGTGTTATTGTTAAGTTTCTGTTAATGTGTCGAGTCAAGTCAGAAAGCAGTTGCAATATGACTCCTATTCCATGTTAATAAAATGGATCG
>Frequency_1_QualityScore_FFHHHHHJJJJJJGIJJIIJBHIJEGFHHIJJJJGIJJJJJJHGHIJIIHHFFDDDDDDDDDDDDDDDDDD@DDDCDDDDDDDDDDDDDDBCDD_Mismatch_2_Sense_+_Library_PoolT
GTTAATAAAATGGATCGAGGAAGGCGTAATCGCCATTTTTGGAATCCGATCGGCCATAACAAAAAGCCAAGAATTCAGATTCGGGCGCCTATCA
>Frequency_1_QualityScore_FFHHHGHIEGIFFHGHIJJJIJIJJJHIIIIJGIIJHGIIIFGHGGIGEAHGHGFD?ACEDDDDCCCCDCC5@CCDDDDDDDDDCCCDDDCCDD_Mismatch_1_Sense_+_Library_PoolT
TCGCCATTATTGGAATCCGATCGGCCATAACAAAAAGCCAAGAATTCAGATTCGGGTGCCTATCATATTAAATAACTTCTGAAATAAGAAGATT
>Frequency_1_QualityScore_DD8ADDBDHEG4CEEGGHIDGGHBFC<FHGGCEFHGH8FGG8B8BGC@FGI@HC7@GHIGCGHCEC7???B=AC>ACCCCCCCCCCCCC:CCCC_Mismatch_0_Sense_+_Library_PoolT
AAACAATTCAGCTCTATGAATTCTCCTTGAGGACGACATGGTGTTATTGTTAAGTTTCTGTTAATGTGTCGAGTCAAGTCAGAAAGCAGTTGCA
>Frequency_1_QualityScore_FFHHHHHJJJI?FHHGIJJGIJJJIJJJJJJJIJJJIIIIJIJFHIJJIHIIIJJHHHHHHFFFEFFEEEEEEEDDDDEEEFDEDFEEDCCDCC_Mismatch_1_Sense_+_Library_PoolT
GGACGACATGGTGTTATTGTTAAGTTTCTGCTAATGTGTCGAGTCAAGTCAGAAAGCAGTTGCAATATGACTCCTATTCCATGTTAATAAAATG
>Frequency_1_QualityScore_FFHFHHGIBFHIJJJIJIJJIIIJIJIGIJJJJJJJJJJJJJJIJJIIIIHHHHFFBC>;ACDDDDCDDCDDDDDDDDDDDDEDDEDDDDDDDC_Mismatch_0_Sense_+_Library_PoolT
TTGTGGAGACTCTGAAACCCGACCAGCTCTGCAATGCAAACCATCCCACAGCTCGCAGGTTCCTTGAATTGAGCTCCTGAATTTCACCATCACA
>Frequency_1_QualityScore_FFHHHHHJJJJJJJJJJJJJJJJJJJJIJJJJJJJJJJJJJJJJJJJ7CGIHHHHHHEEFFFFFEDEEEACDDDEDDDDDDBDBDDDDDDDDDD_Mismatch_0_Sense_+_Library_PoolT
CCATAACAAAAAGCCAAGAATTCAGATTCGGGCGCCTATCATATTAAATAACTTCTGAAATAAGAAGATTAGATTGGACGGTGAAGCATACTCC
>Frequency_1_QualityScore_FFHGHHHJJJIIJIIGIIHGDHHIJJIJJJJJIJIJJJIJIGIJGHIIJIHHFFHHFFFFEFCDEEDDDDDDDEEDEECEEDCDDDEECDEDDC_Mismatch_1_Sense_+_Library_PoolT
AAGCATACTCCACCGACGTATTCCTTTTTTTACTACATATAAATAATAATAGAATATTCGAAAGGAAAATAAATAATAATAGAATATTTACAAG
>Frequency_1_QualityScore_FFHHHGHJJIGHGGHIIJJJJJIIJJJJIIJHIIIIIGJIJ)=CDHIJJHHEEHHEDFCBDEDDEDDADCDCDDD8??_Mismatch_1_Sense_+_Library_PoolT
CAAAAAGCCAAGAATTCAGATTCGGGCGCCTATCATATTAACTAACTTCTGAAATAAGAAGATTAGATTGGACGGTGA
>Frequency_1_QualityScore_FFHHHHHJJJJJJJJJJJJJJJJJEIJIJIJIIGIJIJJJJGIJGHJJJFGIJJI_Mismatch_2_Sense_+_Library_PoolT
ATTCCATGTTAATAAAATGGATCGAGGAAGGCGTAATCGCCATTATTGGAATCCA
>Frequency_1_QualityScore_FFHGHHHIJJJIJJJJIJJIIJJGIJJJJIIJJIJHIIJIJJJIIJHIIJJJJGJJIJJJJIJJJJJIIDFEGGJHJJHHHFHHFFFDDDBBDD_Mismatch_1_Sense_+_Library_PoolT
TTATTGTTAAGTTTCTGTTAATGTGTCGAGTCAAGTCAGAAAGCAGTTGCAATATGACTCCTATTCCATGTTAATAAAATGGATCGAGGAAGGC
>Frequency_1_QualityScore_FFGHHHHJJJJJJJJJJJJJJJJJJJJJIJJJJJJJJJJHHHHHFFFFDEEEEEDDDDDDDDDDDDDDDDCDEDEEEE:ADDDDEDDDED_Mismatch_1_Sense_+_Library_PoolT
GGCGTAATCGCCATTATTGGAATCCGATCGGCCATAACAGAAAGCCAAGAATTCAGATTCGGGCGCCTATCATATTAAATAACTTCTGAA
>Frequency_1_QualityScore_FFHHHHHJJJJJJIJJJJJIJJJJJJJJJHHIIJJJJJJJJJJJJJJJIJJJFHHIIJHHHHHHHDFFFFFFEDEEEDEEDDDDCDDCDDDEDD_Mismatch_1_Sense_+_Library_PoolT
TTCACCATCACAAACAATTCAGCTCTATGAATTCTCCTTGAGGGCGACATGGTGTTATTGTTAAGTTTCTGTTAATGTGTCGAGTCAAGTCAGA
>Frequency_1_QualityScore_FFHHHHHJJJJJCHGIJJJJJJJIIFIIJJJJJJJJJIIIJJJJHIJJIIIJIIHJIJJHEHHHHFFFFFFFDEEEECDEEEEDDEEE_Mismatch_1_Sense_+_Library_PoolT
AGGACGACATGGTGTTATTGTTAAGTTTCTGCTAATGTGTCGAGTCAAGTCAGAAAGCAGTTGCAATATGACTCCTATTCCATGTTAA
>Frequency_1_QualityScore_FFFHHHHJJJJJJJJJJJJJJIHIIJJJJJIJIIIIIIIJIJJJJJJJJJGHIHJIHEHFHFFBDFDDDDDDEDDDFEEEEEEDEEDEEDDDDD_Mismatch_1_Sense_+_Library_PoolT
AAATAACTTCTGAAATAAGAAGATTAGATTGGACGGTGAAGCATACTCCACCGACATATTCCGTTTTTTACTACATATAAATAATAATAGAATA
>Frequency_1_QualityScore_FFHHHHHJJJIJJJJJJHJJJJIIJJJJJJJJJIJJJJJJJJJJJJJJJJJJJJJJJJIJJJJJJJIJJJJJJJHHFFFFCD8@BBDDDDDDDD_Mismatch_2_Sense_+_Library_PoolT
TCTGCTAATGTGTCGAGTCAAGTCAGAAAGCAGTTGCAATATGACTCCTATTCCATGTTAATAAAATGGATCGAGGAAGGCGTAATCGCCATTA
>Frequency_1_QualityScore_FFHHHHHJJJJJIJJJJJJJJJIIJIJJIJJJJJJJJJJJJJJHHFFDCEEEEEEEF3@DCDDEDDDDDCCACDCDDDDDDDDDEDDDDDDBDB_Mismatch_0_Sense_+_Library_PoolT
ATCCGATCGGCCATAACAAAAAGCCAAGAATTCAGATTCGGGCGCCTATCATATTAAATAACTTCTGAAATAAGAAGATTAGATTGGACGGTGA
>Frequency_1_QualityScore_FFHHHHHJJJJJJJJJJCGHIIJJJJIIIJHIJJJJJJIJJJIJIJIJJIJJJJJJIIJIHHHGHFFFFEFEEEEEEEDDDDDDEEEEDEEEED_Mismatch_1_Sense_+_Library_PoolT
CCTTGAGGACGACATGGTGTTATTGTTAAGTTTCTGCTAATGTGTCGAGTCAAGTCAGAAAGCAGTTGCAATATGACTCCTATTCCATGTTAAT
>Frequency_1_QualityScore_FFHHHHHJIIJGIIJJJGHIJJJJJHGIJJIIJJJJJIJJJJIHIJJCIGGIJJIIJIGIJHHHHEEFFCEFCEEEDEEDDDDDEEEEDCCCDD_Mismatch_1_Sense_+_Library_PoolC
CCTTGAGGACGACATGGTGTTATTGTTAAGTTTCTGCTAATGTGTCGAGTCAAGTCAGAAAGCAGTTGCAATATGACTCCTATTCCATGTTAAT
>Frequency_1_QualityScore_FFHDHDDIJIIGIFHIIIIIGIGIIJ<?FHEGIGGIIJJIIJJJI>ACEHGHFHFEFFECC_Mismatch_1_Sense_+_Library_PoolT
TCAGATTCGGGCGCCTATCATATTAAATAACTTCTGAAATAAGAAGATTAGATTGGACGGA
>Frequency_1_QualityScore_FFHHHHHJJJJJJJJIIGIIIJJJIJJJJJJJJIIJJJJIJJJJIHIJJJJIIJJJHHDHHHHHHHFFFFDFFEEEECEEEEEEDD?BCCDDDD_Mismatch_0_Sense_+_Library_PoolT
GAATTTCACCATCACAAACAATTCAGCTCTATGAATTCTCCTTGAGGACGACATGGTGTTATTGTTAAGTTTCTGTTAATGTGTCGAGTCAAGT
>Frequency_1_QualityScore_FFHHHHHJJIJJJIJJJIJJJJJGJJJIIJJJJJJJJJJIJIIJJJIJJJJJIIJJJJJIHHHHCCBDEAEEEEEDDADCDDDCDDEDDDDFDD_Mismatch_1_Sense_+_Library_PoolT
GAGCTCCTGAATTTCACCATCACAAACAATTCAGCTCTATGAATTCTCCTTGAGGGCGACATGGTGTTATTGTTAAGTTTCTGTTAATGTGTCG
>Frequency_1_QualityScore_FFFHHHHJJJIJFIJJGIJIIJIEIGIJJJIIJJJFHGIJJJJJJJIJJGEGIIGGEHFHFCHHFFFFFFCEDDBCDCDCCCDCCCDDC@CC>;_Mismatch_1_Sense_+_Library_PoolT
GGCTCTGCAATGCAAACCATCCCACAGCTCGCAGGTTCCTTGAATTGAGCTCCTGAATTTCACCATCACAAACAATTCAGCTCTATGAATTCTC
>Frequency_1_QualityScore_FFHHHHGIJJJJJIJJIIJJJJJJJG?GHIJJJJJJJIJJJ@FIIJJJJJJGIJJJJJGJJJIJGGHHHHFFFFD>BBDDDDDDDDDDDDBDDD_Mismatch_1_Sense_+_Library_PoolT
CAAAAAGCCAAGAATTCAGATTCGGGTGCCTATCATATTAAATAACTTCTGAAATAAGAAGATTAGATTGGACGGTGAAGCATACTCCACCGAC
>Frequency_1_QualityScore_FFHHHHHJJJJJJJJIJJJJJJJJJGJJJIJJJJHHJJJIIJIJIJJII4FGGGIJJJJHIJJJCHHHHFFEFFFFECEEEDD?BBCDDDDDDD_Mismatch_1_Sense_+_Library_PoolT
GGCCATAACAAAAAGCCAAGAATTCAGATTCGGGTGCCTATCATATTAAATAACTTCTGAAATAAGAAGATTAGATTGGACGGTGAAGCATACT
>Frequency_1_QualityScore_FFHHHHHIJJJJIJJJJ4DHHJJJJJJHIJJJJJIJJJJJJJJJJJJIJJJHHGHFFFFFEEEEEEDDD?B??CDEEDDDDDDDDDDEDDDEEE_Mismatch_1_Sense_+_Library_PoolT
GGCGCCTATCATATTAAATAACTTCTGAAATAAGAAGATTAGATTGGACGGTGAAGCATACTCCACCGACGTATTCCTTTTTTTACTACATATA
>Frequency_1_QualityScore_BDHHHHHJJJJJIJJIIIJJGHHIIIJIJJIJJJFHGIJJJJJJJJJIJJIIJIJGHIHHHHHHFDDDDCEDDDEEEEEEEDEDDEEDDDDCDE_Mismatch_0_Sense_+_Library_PoolT
ATAACTTCTGAAATAAGAAGATTAGATTGGACGGTGAAGCATACTCCACCGACATATTCCTTTTTTTACTACATATAAATAATAATAGAATATT
>Frequency_1_QualityScore_FFHHHHHJJIJIJFHIJHIJJIIJIJFIIJJJJJIJJJIIJJIIJJJJJJJJJJJJJHHFHCDFFFFFECEEEEEDDDDDEEEFDEEDE_Mismatch_0_Sense_+_Library_PoolT
GAGGACGACATGGTGTTATTGTTAAGTTTCTGTTAATGTGTCGAGTCAAGTCAGAAAGCAGTTGCAATATGACTCCTATTCCATGTTAA
>Frequency_1_QualityScore_FFHHHHHJJJJJJJJIJIIIIJJJJIJJJGHIJJJJIJJJJJJJJJJJJBGIHHHHHHHFDDDDDEDDDEEEEEEEDEEDEEDCCDCEEEDDDD_Mismatch_1_Sense_+_Library_PoolT
TTCTGAAATAAGAAGATTAGATTGGACGGTGAAGCATACTCCACCGACGTATTCCTTTTTTTACTACATATAAATAATAATAGAATATTCGAAA
>Frequency_1_QualityScore_FFGHHHHIFHHIIJJGHGIJIIJIIJJJJJJJJJJJJJJJIIJJJJJJJJJJJIJJJJJIJIJJIJIIIGGGGHFFFD@D9?BDDDBDDBDDDE_Mismatch_0_Sense_+_Library_PoolT
TGTTAATGTGTCGAGTCAAGTCAGAAAGCAGTTGCAATATGACTCCTATTCCATGTTAATAAAATGGATCGAGGAGGGCGTAATCGCCATTATT
>Frequency_1_QualityScore_DEHHHHHJJJJIJJIIJJGIIJJIJ<FGFIJJJJJIIIHIJIIIJJJJJJGJJJJHIHFDF?EECEEDDDDDDDDDDDD5ACDEEDDDDDDDDD_Mismatch_1_Sense_+_Library_PoolT
CAGATTCGGGCGCCTATCATATTAAATAACTTCTGAAATAAGAAGATTAGATTGGACGGTGAAGCATACTCCACCGACGTATTCCTTTTTTTAC
>Frequency_1_QualityScore_FFHHHGHJIDGHIIIJJJJJJJIIJJJJJJIJIJIJJJJIJHIIJJJIGIHIJJJIJJIJJJHHHHHHFEFFFFEEEECDECDDDDEDDDEDDD_Mismatch_1_Sense_+_Library_PoolT
GCGACATGGTGTTATTGTTAAGTTTCTGTTAATGTGTCGAGTCAAGTCAGAAAGCAGTTGCAATATGACTCCTATTCCATGTTAATAAAATGGA
>Frequency_1_QualityScore_FFHGGHHJJIIIIIJIIJJJIJJJJIIJJIJIIIJJIIJJJIJIIJJIIJJGIIJJJIG@EHHFHHFFFFFEECCEEDDCDDDDDDDDDCCCCD_Mismatch_1_Sense_+_Library_PoolT
CAGAAAGCAGTTGCAATATGACTCCTATTCCATGTTAATAAAATGGATCGAGGAAGGCGTAATCGCCATTATTGGAATCCGATCGGCCATAACA
>Frequency_1_QualityScore_FFHHHHHJJJJJJJJIJJJJJJJJJJJJJIJJJJJJJJJJJJJJ7DGHJJIHHHHHHGFFFEFFEEEEEDDEDDDDDD@BD_Mismatch_0_Sense_+_Library_PoolT
TAACAAAAAGCCAAGAATTCAGATTCGGGCGCCTATCATATTAAATAACTTCTGAAATAAGAAGATTAGATTGGACGGTGA
>Frequency_1_QualityScore_FFHHHDDHGHFBGII@GGGDHGBHGIIJJIJGG0AAHGIIEGDEFBDD?ECDCDDDDC=9?AA98ACCCCCDCCC@8<><>>BBCD@:@>4@DC_Mismatch_2_Sense_+_Library_PoolT
AAATGGATCGAGGAAGGCGTAATCGCCATTTTTGGAATCCGATCGGCCATAACAAAAAGCCAAGAATTCAGATTCGGGCGCCTATCATATTAAA
>Frequency_1_QualityScore_ADDBFFFII<DA>C@IGEEF:9AC9<CGGAGHHC?DGIGBDEH@GH><?GGG@?B?F<CF>FHGGIEHGEA>E@D:;(\5;65;9;;@(5<8?@_Mismatch_1_Sense_+_Library_PoolT
GTTTCTGTTAATGTGTCGAGTCAAGTCAGAAAGCAGTTGCAATATGACTCCTATTCCATGTTAATAAAATGGATCGAGGAAGGCGTAATCGCCA
>Frequency_1_QualityScore_FFHHHHHJJIIIJJJJJJJJJJIJIJJIJJJIJJIJJJJIJJIJJIJIH;EAHGHFFFF@BCEEEDEEDDCDDDDDEDDCDDD<BDDDDDDDDD_Mismatch_0_Sense_+_Library_PoolT
GGCCATAACAAAAAGCCAAGAATTCAGATTCGGGCGCCTATCATATTAAATAACTTCTGAAATAAGAAGATTAGATTGGACGGTGAAGCATACT
>Frequency_1_QualityScore_FFHAAAFGGHIJJJJJIJIIGIJIIIIJJJJJJJJJJIJJJJJJJJJJJJHHHDDFEEEEEEDDEDDDDCDDDDDDEEDDEDCCDDDDDD_Mismatch_1_Sense_+_Library_PoolT
GAGACTCTGAAACCCGACCAGCTCTGCAATGCAAACCATCCCACAGCTCGCAGGTTCCTTGAATTGAGCTCGTGAATTTCACCATCACAA
>Frequency_1_QualityScore_FFGHFHGIJIIJJIJJJJJJGHIIJJIIJJJJJIIIIIJIGE@F@@@FHEHIIEHIHCHHHHE_Mismatch_1_Sense_+_Library_PoolT
CAATATGACTCCTATTCCATGTTAATAAAATGGATCGAGGAAGGCGTAATCGCCATTATTGGA
>Frequency_1_QualityScore_FFHHHHHJHIJJJJJJJJJJJJJIJJJJIHJJJJJIJJJJJJJIJJJJJIJJJJJJJJJIJJIIJG<>9=AAA=???BDCCDDDC_Mismatch_0_Sense_+_Library_PoolT
GAGTCAAGTCAGAAAGCAGTTGCAATATGACTCCTATTCCATGTTAATAAAATGGATCGAGGAGGGCGTAATCGCCATTATTGGA
>Frequency_1_QualityScore_FFHHHHHJJJJJJJJJJJJJJJGJJJJJJJJJJJJJJJJJJJJJJJJJIJJJJJJJJJJICEEHHGFFF@CBEAEEEEDEEDDDDDEEDDDDCD_Mismatch_1_Sense_+_Library_PoolT
TCCTGAATTTCACCATCACAAACAATTCAGCTCTATGAATTCTCCTTGAGGACGACATGGTGTTATTGTTAAGTTTCTGCTAATGTGTCGAGTC
>Frequency_1_QualityScore_FFHHHGFIJJJJIJJGIEIHGGIJJJJJJJJJJJIJJJJJJJIJJJJJIJIJJJJIJJIHIJHHHHHHGDFFFDDBDBDDDCCBDCDDDCCDDD_Mismatch_1_Sense_+_Library_PoolT
CGCAGGTTCCTTGAATTGAGCTCCTGAATTTCACCATCACAAACAATTCAGCTCTATGAATTCTCCTTGAGGGCGACATGGTGTTATTGTTAAG
>Frequency_1_QualityScore_FFHHGHHJJJGIJJJEGGHJJFIJJJJJJJJJJJJJJJJJIJJJJJJJJHHHHFFFFEDEEDDDDD?ACCCCDCCDEDCDDDDDDDDACDDDED_Mismatch_1_Sense_+_Library_PoolT
GGGCAGATTGTGGAGACTCTGAAACCCGACCAGCTCTGCAATGCAAACCATCCCACAGCTCGCAGGTTCCTTGAATTGAGCTCCTGAATTTCAC
>Frequency_1_QualityScore_FFHHHHHJJIJGHIJJHIJIJJJIIJJHIJJIIJJJIJJJIJIJJJJIIIIJJJJJIJJJJJJJJJJIJGHHGFFD>CDDEDDDDDDDEFDDCC_Mismatch_1_Sense_+_Library_PoolT
AATGTGTCGAGTCAAGTCAGAAAGCAGTTGCAATATGACTCCTATTCCATGTTAATAAAATGGATCGAGGAAGGCGTAATCGCCATTATTGGAA
>Frequency_1_QualityScore_FFHHHHHFHHHIJJJJJJJJIIJJJJIJIJJJIJIJJIJGIJJJIIJJIJGIIJJIJJJIJJJJJJJIJHIJHHHHHHHHFFFFFFFEEEEEED_Mismatch_0_Sense_+_Library_PoolT
GACATGGTGTTATTGTTAAGTTTCTGTTAATGTGTCGAGTCAAGTCAGAAAGCAGTTGCAATATGACTCCTATTCCATGTTAATAAAATGGATC
>Frequency_1_QualityScore_FFHHHHHJJJJJJIIJIIJJJJJIHIJFIJJIJJJJGHGJJJHIJJJ>EHHGIHIIIJGEHHFFFFFEF@CCCDEEDDDDCCCDCDDDDBBACD_Mismatch_1_Sense_+_Library_PoolT
CCTGAATTTCACCATCACAAACAATTCAGCTCTATGAATTCTCCTTGAGGACGACATGGTGTTATTGTTAAGTTTCTGCTAATGTGTCGAGTCA
>Frequency_1_QualityScore_DDHHHHHJIGIJIIJJEIGIJJIJJJIDFHGGH@FGGGGCHIIBHJGIGIJIIIJIJIJJJJIHHHGHDEDDFFFFFEEC_Mismatch_0_Sense_+_Library_PoolT
CCTTTTTTTACTACATATAAATAATAATAGAATATTCGAAAGGAAAATAAATAATAATAGAATATTTACAAGTTTATCCA
>Frequency_1_QualityScore_BD<DFFD?ECDBHEHGGHHBHFEHAEFF<FHEFGCHGGHIGGDHBGBBGGABFHHIGDD<FHIIIG=@FDHIEIFIFHFHEDEE>>ABBBB2;<_Mismatch_0_Sense_+_Library_PoolT
TGTTAAGTTTCTGTTAATGTGTCGAGTCAAGTCAGAAAGCAGTTGCAATATGACTCCTATTCCATGTTAATAAAATGGATCGAGGAGGGCGTAA
>Frequency_1_QualityScore_FFGHHHHJJJJJ<FHHIJJJIJIJJJIJJIJIIJJJJJIJJJJJJJHIFIJJJJJJJJJJJJHHFDBBCADEDDDDDDDDDDEDDDEEED_Mismatch_1_Sense_+_Library_PoolT
CTATCATATTAAATAACTTCTGAAATAAGAAGATTAGATTGGACGGTGAAGCATACTCCACCGACGTATTCCTTTTTTTACTACATATAA
>Frequency_1_QualityScore_FFHHHHHJJJGIIIIJJJJJJJGIIJJJJIJJJJIJJJIJJJJEIJJJJJJJJJIJJIJJHHHHHFFFFDECEEEADEEDDDDDDCDDDDDBDD_Mismatch_1_Sense_+_Library_PoolT
AAACCATCCCACAGCTCGCAGGTTCCTTGAATTGAGCTCCTGAATTTCACCATCACAAACAATTCAGCTCTATGAATTCTCCTTGAGGGCGACA
>Frequency_1_QualityScore_EFHHHHHGIJIJIIIIIJIIICHHHGJIJIJJIIJJJJJJJJJJCIJJIIJJJJJJJBGGIHBFGIJGHFEDADDBDDDDBBCDEE@CCDDDD3_Mismatch_0_Sense_+_Library_PoolT
TGTCGAGTCAAGTCAGAAAGCAGTTGCAATATGACTCCTATTCCATGTTAATAAAATGGATCGAGGAGGGCGTAATCGCCATTATTGGAATCCG
>Frequency_1_QualityScore_FFGHHHHJJJJJFHIJIJJJJJJIJHIJJJJJJIJIJGHIJJIJJJJJJIHGJHIIIJIJHHHHGHFFFFFFFDEECEEEEEEDEDEE_Mismatch_2_Sense_+_Library_PoolT
AGGGCGACATGGTGTTATTGTTAAGTTTCTGTTAATGTGTCGATTCAAGTCAGAAAGCAGTTGCAATATGACTCCTATTCCATGTTAA
>Frequency_1_QualityScore_FFAHHHHJJJJJJJJJJJJJJJIJJJJJJJJJJJJJFHIJJJJJJJJJJJJJJJJJHHHHHFFFFFFDDDDDEDDDFEEEEEEDEEDEEDDDDD_Mismatch_0_Sense_+_Library_PoolT
AAATAACTTCTGAAATAAGAAGATTAGATTGGACGGTGAAGCATACTCCACCGACATATTCCTTTTTTTACTACATATAAATAATAATAGAATA
>Frequency_1_QualityScore_DDHHHHHJJJJJJJJJJJJJJJJJJJJJJJJJJJJJJJJJJJJJJJHIJJHGHHHHHFFFDDDDDDDDDDDEEEE:CDDDDEDDDDDDDDDDDC_Mismatch_0_Sense_+_Library_PoolT
GTAATCGCCATTATTGGAATCCGATCGGCCATAACAAAAAGCCAAGAATTCAGATTCGGGCGCCTATCATATTAAATAACTTCTGAAATAAGAA
>Frequency_1_QualityScore_FFHHFHFIJJIJJGEHDAGHIJGGFBGGIGIIGGGIJJIJJJJIIEH?HHHFFDDACDDDDDDCCC:A@>CCACDDACDD>A>@@CCCC@C_Mismatch_2_Sense_+_Library_PoolT
GGAGACTCTGAAACCCGACCAGCTCTGCAATGCAAACCATCCCACAGCTCGCAGGTTCCTTGAATTGAGCTCCTGAATTTCACCTTTACAA
>Frequency_1_QualityScore_FFFHHHHIJJJJJJJIJJJJJIIIJJJGIJJJJJJJJJJIJJIIIJJJIJJIJJJJJJIFIBHIJFF?CABEDDDBDDCEDDDACCDCB@DB>B_Mismatch_0_Sense_+_Library_PoolT
AGTCAAGTCAGAAAGCAGTTGCAATATGACTCCTATTCCATGTTAATAAAATGGATCGAGGAGGGCGTAATCGCCATTATTGGAATCCGATCGG
>Frequency_1_QualityScore_FFHHHGHJGJIJGIIJIIJFGGGHIJIJJIEGGHJHIIIJIIFGHHIJEHGEIGIIIGIJIIIIJJJJJHGICGH@EFHFFFFFFEEDEE@AEC_Mismatch_0_Sense_+_Library_PoolT
AGGAAAATAAATAATAATAGAATATTTACAAGTTTATCCATGTTTTTGTTCATCATAAAATCTTATTTTAGAAGGAATAATTAAAATCTACAGG
>Frequency_1_QualityScore_FFHHHHFIJJJJJJJJJJJJIJJJJJJJJIJJJJJJJJJIJJJHHHFFFFFEEEEEEEDCBBDDDDDDDDDCDDEEEECDEDDDEDDDEC_Mismatch_1_Sense_+_Library_PoolT
GGCGTAATCGCCATTTTTGGAATCCGATCGGCCATAACAAAAAGCCAAGAATTCAGATTCGGGCGCCTATCATATTAAATAACTTCTGAA
>Frequency_1_QualityScore_FFHHHHHJJJJJJJJJJJJJJIJJJJJJJJIJJJJHJJJJJJJJJJJIIHHFFFFFFEEEEEFE;CDDDDEDDDEDDDDDDDDDDDDDDDDEDD_Mismatch_1_Sense_+_Library_PoolT
TATTGGAATCCGATCGGCCATAACAAAAAGCCAAGAATTCAGATTCGGGTGCCTATCATATTAAATAACTTCTGAAATAAGAAGATTAGATTGG
>Frequency_1_QualityScore_FFHGHGHJJIIGIGIJIIGGIFHIHIIFGHIJIGHIGGIIJIIHEHGIJJHIIJEGGIIJIJJGFCHEE@CFFFFDDEEEDCCDDCCDDDDEDD_Mismatch_0_Sense_+_Library_PoolT
CAGCTCTATGAATTCTCCTTGAGGACGACATGGTGTTATTGTTAAGTTTCTGTTAATGTGTCGAGTCAAGTCAGAAAGCAGTTGCAATATGACT
>Frequency_1_QualityScore_FFHHHHHJJJJJJJJJJJJJJJJJJJJJJJJJJJJGHJJJJJIJJJJJJJJJJJJJGHHHHHHFFFFFEEEEDDDDDDDDDCDDDDEDDEEDED_Mismatch_0_Sense_+_Library_PoolT
AGCTCTGCAATGCAAACCATCCCACAGCTCGCAGGTTCCTTGAATTGAGCTCCTGAATTTCACCATCACAAACAATTCAGCTCTATGAATTCTC
>Frequency_1_QualityScore_?AD?CFBA<<:<C>E@IIIFE@AF,<C?82?CBDGG9?B94*B0?*)0?09DG<F<*==@GG88=F>@)=@;@@D7)7=7AA>=@@D_Mismatch_0_Sense_+_Library_PoolT
GTTATTGTTAAGTTTCTGTTAATGTGTCGAGTCAAGTCAGAAAGCAGTTGCAATATGACTCCTATTCCATGTTAATAAAATGGATCG
>Frequency_1_QualityScore_FFHHGHHJJJJJJJJIJJJJJJJIHIICGEHIJJJGIJIJGIJJJJIHGHHJHIIJIJIHIJJHHHHGHCFDFFEEEDDEDDDDEDCDDDDCDD_Mismatch_0_Sense_+_Library_PoolT
TATGAATTCTCCTTGAGGACGACATGGTGTTATTGTTAAGTTTCTGTTAATGTGTCGAGTCAAGTCAGAAAGCAGTTGCAATATGACTCCTATT
>Frequency_1_QualityScore_DDHHHHHJJJJJJFHGHIIJJJIGHIGIJJJJJFDHIHJJJJJJHFFFFFEEEEEEDEEEDEDDEEDDDCDEFEDEDDDBDDDDDDDDEEDEEC_Mismatch_1_Sense_+_Library_PoolT
TTAGATTGGACGGTGAAGCATACTCCACCGACGTATTCCTTTTTTTACTACATATAAATAATAATAGAATATTCGAAAGGAAAATAAATAATAA
>Frequency_1_QualityScore_FFGHHHHJJJJIJJJIJJJJIJJJJJJJJIJJJJJIJJIHIJJIJ;DGGIJJHHHHHHFFFFDFCCECCACCEDDDDDD?_Mismatch_1_Sense_+_Library_PoolT
ATAACAAAAAGCCAAGAATTCAGATTCGGGCGCCTATCATATTAAATAACTTCTGAAATAAGAAGATTAGATTGGACGGA
>Frequency_1_QualityScore_FFHHHHHJJJJJJJJJJJJJJIJJJJGIJJJJIIIJJJJJIIIJJGJJJFHIGGIIGEEHEHHHHBEFF@C_Mismatch_2_Sense_+_Library_PoolT
TTGCAATATGACTCCTATTCCATGTTAATAAAATGGATCGAGGAAGGCGTAATCGCCATTATTGGAATCCA
>Frequency_1_QualityScore_FFHHHHHJJJJJJJJJJJJIJJJIIJJJIJJJJJJJIJJJJJJJJIJJIJJJJHHFFFAEEEEDDDDDECDDDCDDDDDDDEDDEDDDDDDDDC_Mismatch_2_Sense_+_Library_PoolC
TGTGGAGACTCTGAAACCCGACCAGCTCTGCAATGCAAACCATCCCACAGCTCGCAGGTTCCTTGAATTGAGCTCCTGAATTTCACCTTTACAA
>Frequency_1_QualityScore_FFHHHHHJJJJIIJJJJJJJJJJIJJJJJJJJJJJJJJJJJJJJJJJIHAEFFFFFFEEEEEEDDDDDDDCDEDDEDDDDDDDDDDDDDDDDDD_Mismatch_1_Sense_+_Library_PoolC
CCTGAAACCCGACCAGCTCTGCAATGCAAACCATCCCACAGCTCGCAGGTTCCTTGAATTGAGCTCCTGAATTTCACCATCACAAACAATTCAG
>Frequency_1_QualityScore_FFHHHHHJJIJJJJJJIJJIIGIIIIIIJIIJJJJJJJJJHIJHIIJJIIIIJJJHHHFFFFFFECECECDDDDDDDB5ACCDCDDDDDDDDDD_Mismatch_0_Sense_+_Library_PoolC
TTGCAATATGACTCCTATTCCATGTTAATAAAATGGATCGAGGAGGGCGTAATCGCCATTATTGGAATCCGATCGGCCATAACAAAAAGCCAAG
>Frequency_1_QualityScore_FFHHHHFIIGGHIIJJJJJJJJJJJGIJJJIIJJIIHIGIJJJIIJJJJJJBEFHFDFFEEECEDDCDDDDDCCCCCCDEEECCC@CDD_Mismatch_2_Sense_+_Library_PoolC
CCACCGACGTATTCCTTTTTTTACTACATATAAATAATAATAGAATATTCGAAAGGAAAATAAATAATAATAGAATATTTACAAGTCTA
>Frequency_1_QualityScore_FFHHHHHIJJJJJJJJJJJJJJJCGGIJJJJJJJIJIJJJJJJJJHIJIJJJIJJJJJIJHHHHGHFFFFFEEEEEEEDDEEDDDDDDDDEEDE_Mismatch_1_Sense_+_Library_PoolC
AATTCTCCTTGAGGACGACATGGTGTTATTGTTAAGTTTCTGCTAATGTGTCGAGTCAAGTCAGAAAGCAGTTGCAATATGACTCCTATTCCAT
>Frequency_1_QualityScore_FDFFHHHI4EHGIIJJJJJJJJJJIHIJJJJJJJIJJJJJIJFHIIJIJJJJJJIJJJJGIHHHFFFFFBEEEDDDDDEDDDEEEEEEECDEDE_Mismatch_0_Sense_+_Library_PoolC
CATATTAAATAACTTCTGAAATAAGAAGATTAGATTGGACGGTGAAGCATACTCCACCGACATATTCCTTTTTTTACTACATATAAATAATAAT
>Frequency_1_QualityScore_DDAHHHHIIJJEHIIJIJIJJFGIIGEIGGCEHIHGDGHJGHIGAAHGIJGHHGGFFFFFC_Mismatch_1_Sense_+_Library_PoolC
ATATGACTCCTATTCCATGTTAATAAAATGGATCGAGGAAGGCGTAATCGCCATTATTGGA
>Frequency_1_QualityScore_FFHHHHHJJIIHJJEIHIIJJIIGIIJJJJJJJJJJJJJJJJJJJJJJJJJJIIJJIIJIJJJJIIJJJHHHGFFDEEDDD?BDDEDDD?BDDD_Mismatch_2_Sense_+_Library_PoolC
CTGCTAATGTGTCGAGTCAAGTCAGAAAGCAGTTGCAATATGACTCCTATTCCATGTTAATAAAATGGATCGAGGAAGGCGTAATCGCCATTAT
>Frequency_1_QualityScore_FFFGHHFHIIJJJJJHIJJFIIJJEHIHJJJIIH>GGIJJIJJJAFHHFFGEGE@EEEHHHHFFFFDD;==_Mismatch_0_Sense_+_Library_PoolC
CCAAGAATTCAGATTCGGGCGCCTATCATATTAAATAACTTCTGAAATAAGAAGATTAGATTGGACGGTGA
>Frequency_1_QualityScore_FFHHHHHJJJJJJJJJJJJFFHIIJJJJJJJJJJJJJJJJJIIJJJJJJHGHHGHHFFFFFDEDDED_Mismatch_1_Sense_+_Library_PoolC
GAAGCATACTCCACCGACGTATTCCTTTTTTTACTACATATAAATAATAATAGAATATTCGAAAGGA
>Frequency_1_QualityScore_FFGHHHHBHGIGGIJJIJIJGJGIJIIGIJJFIBFHHIJJJIIJJJJJJJJJJIIJJJIJJGHGGEEHFFEFDDCCEDDDBDDD@C@CBDCDDC_Mismatch_2_Sense_+_Library_PoolC
CAGCTCGCAGGTTCCTTGAATTGAGCTCCTGAACTTCACCATCACAAACAATTCAGCTCTATGAATTCTCCTTGAGGGCGACATGGTGTTATTG
>Frequency_1_QualityScore_FFFDFFHJJIJJIEHGEGHIIIJJIIGEHIJIDIIIHIIIJJJJFFEIIJGIGIGEGIIG8AGAEFEFF??A@DCD>CCDDDDD:;=@BDDCAC_Mismatch_1_Sense_+_Library_PoolC
TCAGAAAGCAGTTGCAATATGACTCCTATTCCATGTTAATAAAATGGATCGAGGAAGGCGTAATCGCCATTATTGGAATCCGATCGGCCATAAC
>Frequency_1_QualityScore_FDFHHFA@EFHJIJIJGHHIIIJIIIGIIGIIHIJIJJJJIJJIJJJJEIIHDCFHGG?GGHEHIE=BEBCCDDDB@CCDCDD_Mismatch_1_Sense_+_Library_PoolC
GTCAAGTCAGAAAGCAGTTGCAATATGACTCCTATTCCATGTTAATAAAATGGATCGAGGAAGGCGTAATCGCCATTATTGGA
>Frequency_3_QualityScore_FFHHHHHJJJJIIIHIJIJIJJJJGHIJGIHHIJJJJJJIJHJJIHHHIIHIHHGHHGGEDCDDDDDDECDEEEEDEEDDEDDDDDDEEDEDDD_Mismatch_0_Sense_+_Library_PoolT
TCTGAAATAAGAAGATTAGATTGGACGGTGAAGCATACTCCACCGACATATTCCTTTTTTTACTACATATAAATAATAATAGAATATTTACAAG
>Frequency_2_QualityScore_FEGHHFEIIIFIICFEHIEICGGIIEG@HCFGFEGIIGGIIFIGHHIFHGGIIIIIIGHGFDCCCEDDDEDCCDDDCEEDDCCCDDDEEEECCC_Mismatch_0_Sense_+_Library_PoolT
TTCTGAAATAAGAAGATTAGATTGGACGGTGAAGCATACTCCACCGACATATTCCTTTTTTTACTACATATAAATAATAATAGAATATTTACAA
>Frequency_1_QualityScore_FFHHHHGJJJJJJIJJJJJJJJJJIJJJJJIJIIIJJJJJJIJGJJJJIGIIIJHGHHHHHFDDDDEDDCDEEEEEEDEEDEEDDDDDEEEEED_Mismatch_0_Sense_+_Library_PoolT
CTTCTGAAATAAGAAGATTAGATTGGACGGTGAAGCATACTCCACCGACATATTCCTTTTTTTACTACATATAAATAATAATAGAATATTTACA
>Frequency_1_QualityScore_FFHHHHHJJJIJJJJIJJJJJJJJJJJJJJJJJJJJJJJJJJJJJIHJJJJJJIIIJIJIGIIJJJHIJHHHGFF>BCBDDDDDDDEEDDDCDD_Mismatch_0_Sense_+_Library_PoolT
ATGTGTCGAGTCAAGTCAGAAAGCAGTTGCAATATGACTCCTATTCCATGTTAATAAAATGGATCGAGGAAGGCGTAATCGCCATTTTTGGAAA
>Frequency_1_QualityScore_FFHHHDFFHHGIJIJIJJJIJGEBGGIIJJJJJJJJJHHFFFFFFFEEEEEEDEEDEEDDDDDEDFFEDDDCCE_Mismatch_0_Sense_+_Library_PoolT
GACGGTGAAGCATACTCCACCGACATATTCCTTTTTTTACTACATATAAATAATAATAGAATATTTACAAGTTA
>Frequency_1_QualityScore_FFHHHHGJJJJJJJJJIJJJCGHIIIJJJJJJJJJJJJJJJJJJJHIJJJJHFFEEEEEEEEEEEEEDEEDEDDDDDDEEFFEDDDCDEEDDDD_Mismatch_0_Sense_+_Library_PoolT
AAGAAGATTAGATTGGACGGTGAAGCATACTCCACCGACATATTCCTTTTTTTACTACATATAAATAATAATAGAATATTTACAAGTTTATCCA
>Frequency_1_QualityScore_FFHHHHHJIJJIIIIJJJJJJJJJJEHHIIJJJJJJIJIJJJJJJJIJJJJJJJIJHDDEEEECDFEEDCDDDEEDEEDDDDDEEEEEDDDCDE_Mismatch_0_Sense_+_Library_PoolT
GAAATAAGAAGATTAGATTGGACGGTGAAGCATACTCCACCGACATATTCCTTTTTTTACTACATATAAATAATAATAGAATATTTACAAGTTT
>Frequency_1_QualityScore_@DHFHF?EFGGHIG>FDH>H>EG<HEBGEGDC@GC>CDHC@FCHIIIIIIGC:BB??B;@GIGG=@=EEB);BCCBCDCC\;ACCCAB<<9595_Mismatch_1_Sense_+_Library_PoolT
GTCAAGTCAGAAAGCAGTTTCAATATGACTCCTATTCCATGTTAATAAAATGGATCGAGGAAGGCGTAATCGCCATTTTTGGAATCCGATCGGC
>Frequency_1_QualityScore_FFHHHHHIJIIIJJJJJJJHHJJEHFHIIJJJJJJJIJJJIJJJJIJJJJJJJJHDDEEEEDDFEEEEEDDEEDEEDDDDCEEEEEDDDDDEED_Mismatch_0_Sense_+_Library_PoolT
AATAAGAAGATTAGATTGGACGGTGAAGCATACTCCACCGACATATTCCTTTTTTTACTACATATAAATAATAATAGAATATTTACAAGTTAAA
>Frequency_1_QualityScore_FFHHHHHJHIJJJJJJIIJJFJHJJIIHIJJJJJJJIJJJJJJGJJJIIJJJJJJJJJJJIJJJJJJIIIIHIIJJJGHEHHHFFFFFEDDDBD_Mismatch_1_Sense_+_Library_PoolT
TTGTTAAGTTTCTGCTAATGTGTCGAGTCAAGTCAGAAAGCAGTTGCAATATGACTCCTATTCCATGTTAATAAAATGGATCTAGGAAGGCGTA
>Frequency_1_QualityScore_FFHGHHHJJJJJJJJJJJJJJIIIJJJJJJJJJJJJJIICHIJJJJJJJJJGJJJJHHHFHHFFFFFFFCEEDCEDDDDDDDDDEDDEEDCCDD_Mismatch_0_Sense_+_Library_PoolT
GACCAGCTCTGCAATGCAAACCATCCCACAGCTCGCAGGTTCCTTGAATTGAGCTCCTGAATTTCACCTTTACAAACAATCAATTCAATGAAAT
>Frequency_1_QualityScore_DD8?BFFGIGG?E>CFHEHEHIIGHIGHGD@HIIGECCCF9CCFACAHGGGH>CD==AEAAECD@CD>_Mismatch_0_Sense_+_Library_PoolT
AAGCATACTCCACCGACATATTCCTTTTTTTACTACATATAAATAATAATAGAATATTTACAAGTTTA
>Frequency_1_QualityScore_FFGHHHHJJJJJJIJJJJJJJJJIJJJIJJJJJJIJJJJJJIJJJHHHHFEFFFE(;_Mismatch_1_Sense_+_Library_PoolT
AGGCGTAATCGCCATTATTGGAATCCGATCGGCCATAACAAAAAGCCAAGAATCCTA
>Frequency_1_QualityScore_FFHHGHHJJJGHJJEGGIIIJIIJDGIIJJIHIHIIIIIIJJJJJJHHGHFHDFFFFDFEEEEEEEDCCCCDEEFDECDDCDEEDDDD_Mismatch_0_Sense_+_Library_PoolT
ATTAGATTGGACGGTGAAGCATACTCCACCGACATATTCCTTTTTTTACTACATATAAATAATAATAGAATATTTACAAGTTTATCCA
>Frequency_1_QualityScore_FFHDFHHJIJBEGAAA@GGIFDGGGFDDEEHGIGHIJGHGGBFIJJIJHHFFEFFFEDCEDEEEEEDEEDDDDDCDCFDDDD@CCE_Mismatch_1_Sense_+_Library_PoolT
TGATTAGATTGGACGGTGAAGCATACTCCACCGACATATTCCTTTTTTTACTACATATAAATAATAATAGAATATTTACAAGTTTA
>Frequency_1_QualityScore_FFHHG+AFHIJJJJIJJJJJJJJJJJJJJJJJJJJJJJJIJJJJJJHHF@DFFEDCEEEEDDDDDDDDDDDDEDDEDDDDDDCDDDDDDDDDDD_Mismatch_1_Sense_+_Library_PoolT
TCTGAGACCCGACCAGCTCTGCAATGCAAACCATCCCACAGCTCGCAGGTTCCTTGAATTGAGCTCCTGAATTTCACCTTTACAAACAATCAAT
>Frequency_1_QualityScore_FFHHHHHIJJJIJJJJIJIIIJGIBHIDHIIJIIIGHIGDHIGIJHIIJIIJIGIJIHHJIGJGI_Mismatch_0_Sense_+_Library_PoolT
CCATGTTTTTGTTCATCATAAAATCTTATTTTAGAAGGAATAATTAAAATCTACAGGTCTTTCAT
>Frequency_1_QualityScore_FFHHHHHJJJJJJIJJJJJJJJJJJJJJJIJJJJJJJJJJJJJJJJJJIIJJJDHGHHHHFFDFFFFEDECEDEEDDDBCDEEEDCDCDDEDDD_Mismatch_0_Sense_+_Library_PoolT
GCATACTCCACCGACATATTCCTTTTTTTACTACATATAAATAATAATAGAATATTTACAAGTTTATCCATGTTTTTGTTCATCATAAAATCTT
>Frequency_1_QualityScore_FFHHHHHJJJJJJIJJJJJJJJIJJJJJJJJJJJJJJJJJJJJJJJHEFFFFFFFEEEEEDEDDDDDDDDEDDEDDDDDDDDDDDDDDDDDDED_Mismatch_1_Sense_+_Library_PoolC
TGAAACCCGACCAGCTCTGCAATGCAAACCATCCCACATCTCGCAGGTTCCTTGAATTGAGCTCCTGAATTTCACCTTTACAAACAATCAATTC
