# Supplementary material for: Differential Gene Expression Reveals Candidate Genes for Drought Stress Response in Abies alba (Pinaceae)
Source: PLoS One. 2015 Apr 29;10(4):e0124564. doi: 10.1371/journal.pone.0124564 (PMC4414588; doi:10.1371/journal.pone.0124564)
Supplement: S2 File — (GZ) [file pone.0124564.s002.gz › comp34059_c0_seq1.fa]

>comp34059_c0_seq1 len=427 path=[1:0-426] : tr|A9RC65|A9RC65_PHYPA Predicted protein OS=Physcomitrella patens subsp. patens GN=PHYPADRAFT_158576 PE=4 SV=1 e-value: 1e-06 blast score: 53.5
AGTCGTTTTGATATTTCAGAGATTCCAACTTCCCCAGTCTGCAGCGGCATTCTCCTGCCGCGTTAAAATTCAGTGGACAAACGGCGCGGAGAAGAGCTCCATGATCGTCCCCTGCGACGTCGTCAGAAGTGACGGCGATTTAAAGCATTGTTTCTATGCATGGAAGTTCGATGTCCAGGCAGCGCTTTGTCTGTGAAGGGCTTTTTGTTTATATGCTGCCACGGGACAAAAGACGAGCTGTTAAATACGGAGACAAAGTATATCTCATCTTCCTTTCTTTTGGTTTTTCAGGTTTTTTTCTTGCTCCAAATGTTGGGTTGGGTTGGGTTGGCTTTTGTGTAACTATATAGATATGCCATGCCATGGCCAATATGGATTCTGGATTCCTCTTCTGTACACCAAACCAAATACAATGGCAGACTACAAA

>Frequency_2_QualityScore_FFHGHHHHIIJJGGIJJEHIJJEHIJIIJJJIIHIIIJJJJIJIJJJIJJIHGHGGFFFFFEEECEDDECCDDDDEDCCDDEDDDDDDDDEDED_Mismatch_0_Sense_+_Library_PoolT
CCAAATGTTGGGTTGGGTTGGGTTGGCTTTTGTGTAACTATATAGATATGCCATGCCATGGCCAATATGGATTCTGGATTCCTCTTCTGTACAC
>Frequency_2_QualityScore_FFHHHHGIJIIIJJJIIJIJGHIIJEIIIIJIJJJIJJJJIJJJJJIJJIJJIJJIHHHHGFFFFEEDEDEEDCDCDDEDCDDDECDCDDDDDE_Mismatch_1_Sense_+_Library_PoolT
GCTCCAAATGTTGGGTTGGGTTTGGTTGGCTTTTGTGTAACTATATAGATATGCCATGCCATGGCCAATATGGATTCTGGATTCCTCTTCTGTA
>Frequency_1_QualityScore_DDHFHHHJJEIJIJJJIGIIJJJJGIEHJIJIJIIJJIGIJIJJIJHIIJJJJIDIFEHGHFFFFFFFEEEEEEDBDD@BBD<ACDDDDDDBDC_Mismatch_0_Sense_+_Library_PoolT
TTGTTTCTATGCATGGAAGTTCGATGTCCAGGCAGCGCTTTGTCTGTGAAGGGCTTTTTGTTTATATGCTGCCACGGGACAAAAGACGAGCTGT
>Frequency_1_QualityScore_?DHHHHHIIJIJJJJIJJJJJJJJJJIJIJJJJJJJJJJIGIIHIIJIJJIIJIJJIJJJJJJEIIHJGHGHHHFFFFEEEEEEEDCDDDDDDC_Mismatch_0_Sense_+_Library_PoolT
CTTTTGTGTAACTATATAGATATGCCATGCCATGGCCAATATGGATTCTGGATTCCTCTTCTGTACACCAAACCAAATACAATGGCAGACTACA
>Frequency_1_QualityScore_FFHHHHHJIJJJJJJGHJJJIIJJGGIJJJJJJJJJJJJHHJIJGHIIJEHIGHBEDDD?BDDDDDDDDDDDDDDEDDCDCDDEEEBDDDDDDD_Mismatch_0_Sense_+_Library_PoolT
CTTCCTTTCTTTTGGTTTTTCAGGTTTTTTTCTTGCTCCAAATGTTGGGTTGGGTTGGGTTGGCTTTTGTGTAACTATATAGATATGCCATGCC
>Frequency_1_QualityScore_FFHHHHHIIJJIIJJJJJJJJIIJJIJJJJJJJJJFHIJJJIIIIIJJJJJJJJJJJJJHHHFFFFEEEEDEDDDDDDDDDDDDCCDDDCCCDD_Mismatch_0_Sense_+_Library_PoolT
GGACAAAAGACGAGCTGTTAAATACGGAGACAAAGTATATCTCATCTTCCTTTCTTTTGGTTTTTCAGGTTTTTTTCTTGCTCCAAATGTTGGG
>Frequency_1_QualityScore_FFFHHHHJJIJHIJJJJJJJJJJJJJIHGIJIIJJJFHIJJGHIHHCEFDEEEEDDDDDDDDEDDDEEDDDEEDDDDDDDDDDDCDDDDDDDED_Mismatch_0_Sense_+_Library_PoolT
GGTTTTTCAGGTTTTTTTCTTGCTCCAAATGTTGGGTTGGGTTGGGTTGGCTTTTGTGTAACTATATAGATATGCCATGCCATGGCCAATATGG
>Frequency_1_QualityScore_FFHHHHHJJJJJJJJGIJJJJJJJFHIJJJJJJJJJIJIIGIGIFHIJJIJHHFDEFDDDDDDDDDDDDDDDEEDEDDCECDDDDEDDDDDDDD_Mismatch_1_Sense_+_Library_PoolT
CTTCCTTTCTTTTGGTTTTTCAGGTTTTTTTCTTGCTCCAAATGTTGGGTTGGGTTTGGTTGGCTTTTGTGTAACTATATAGATATGCCATGCC
>Frequency_1_QualityScore_FDHHHHDHIIJEHIJI@GGJJJJJJIHIIIIIJJIJJJJJFIJHHHHHHFFFFFDEEEDDDDEDDDCDDCCDDDDEDDDDDDDDDDEDDBDBDD_Mismatch_0_Sense_+_Library_PoolT
GTTGGGTTGGGTTGGGTTGGCTTTTGTGTAACTATATAGATATGCCATGCCATGGCCAATATGGATTCTGGATTCCTCTTCTGTACACCAAACC
>Frequency_1_QualityScore_FFHHHHHJJJJJJJIIJJJJJJJJJJJJJJJIJJJJJJJJJJJGIJJIJIIJJJJHJJJJHHHHHHHFFDDDDBDDD?BDDDDDDDDDDDDEDE_Mismatch_0_Sense_+_Library_PoolT
TCTATGCATGGAAGTTCGATGTCCAGGCAGCGCTTTGTCTGTGAAGGGCTTTTTGTTTATATGCTGCCACGGGACAAAAGACGAGCTGTTAAAT
>Frequency_1_QualityScore_FFGHGHHJJJGJJJJJJJIIIJIIIAGIJJJJDIJJJJJJJJJJJHGHFFFFEEEEFECECDDDBDBDDBDDBBBBCDDDDDDDDDCCDDDDBD_Mismatch_0_Sense_+_Library_PoolT
AGAGATTCCAACTTCCCCAGTCTGCAGCGGCATTCTCCTGCCGCGTTAAAATTCAGTGGACAAACGGCGCGGAGAAGAGCTCCATGATCGTCCC
>Frequency_1_QualityScore_DDFAFHHGII@GHHGHGB>EGG?FA@FD@DD;=B=FGGIH6>6;@>CC;?CCC@C<;ACDEACA@BCCCC@DBB:@ACECCCB?@@95?BBCAA_Mismatch_0_Sense_+_Library_PoolT
TCCATGATCGTCCCCTGCGACGTCGTCAGAAGTGACGGCGATTTAAAGCATTGTTTCTATGCATGGAAGTTCGATGTCCAGGCAGCGCTTTGTC
>Frequency_1_QualityScore_FFFHFCDEFGGIGHIJJIHGGFGHHGCFGIIDHIGBGIHIIIJEGGHIHGGHEAEHHFBBCDBB=@CCDCCAABCCCC<ACD9@BBDB<B<0<A_Mismatch_0_Sense_+_Library_PoolT
AGTCGTTTTGATATTTCAGAGATTCCAACTTCCCCAGTCTGCAGCGGCATTCTCCTGCCGCGTTAAAATTCAGTGGACAAACGGCGCGGAGAAG
>Frequency_1_QualityScore_DFHHHFHGIJFHIJJDGGIIJJJJIHHGIJJJJJJJJJJJJJJJIIIJJHHHHHFFFFFCEEDEEDDDECDDCDFDDDCDDDCCCDDDDDDDDB_Mismatch_0_Sense_+_Library_PoolT
TTGGGTTGGGTTGGGTTGGCTTTTGTGTAACTATATAGATATGCCATGCCATGGCCAATATGGATTCTGGATTCCTCTTCTGTACACCAAACCA
>Frequency_1_QualityScore_FFHHHHHJFHIIJJIJJJJJIJJIIJJJJIJJJJJJJJIJJJGHHHHHFFFFFFFEEEDDDDDDDDDDDCDDCDEEDDDDBBDDDBACDDDEEE_Mismatch_0_Sense_+_Library_PoolT
GTCAGAAGTGACGGCGATTTAAAGCATTGTTTCTATGCATGGAAGTTCGATGTCCAGGCAGCGCTTTGTCTGTGAAGGGCTTTTTGTTTATATG
>Frequency_1_QualityScore_FFDHHHHJJJJJJJJIJJIJJIIJJGEHGIIJHIDHIIIHJIJJIJHIGHHHHHHFFFFFEDBDBBDDDBDDDDDDDDD@CCDDEEDDDBD5?D_Mismatch_0_Sense_+_Library_PoolT
GGAAGTTCGATGTCCAGGCAGCGCTTTGTCTGTGAAGGGCTTTTTGTTTATATGCTGCCACGGGACAAAAGACGAGCTGTTAAATACGGAGACA
>Frequency_1_QualityScore_FFHHHHHJJIJIJJJJJJJJIIJIHIHGHJJJJJJJJJHIJIJIJFIIIJJIJIIHHFFFFDEDEDDDCDCCCDDDEEDBDDDDDDDDDACDDE_Mismatch_0_Sense_+_Library_PoolT
GATGTCCAGGCAGCGCTTTGTCTGTGAAGGGCTTTTTGTTTATATGCTGCCACGGGACAAAAGACGAGCTGTTAAATACGGAGACAAAGTATAT
>Frequency_1_QualityScore_FFHHHHHJJJJJJJJIJJJJJJJIJJJJJJHIIGIJJJJJJJIJJJJHFHHHHFFEDDDDDDDCDEEEEFDDDDDDDDDDDDDDDDDDDDDDDD_Mismatch_0_Sense_+_Library_PoolT
AAGGGCTTTTTGTTTATATGCTGCCACGGGACAAAAGACGAGCTGTTAAATACGGAGACAAAGTATATCTCATCTTCCTTTCTTTTGGTTTTTC
>Frequency_1_QualityScore_FFHHHHHJJJJJJJIJJJJIIFHIIJIIIJGIIIHIJJJJIJJJGFFGGIHHIGHCBEDD?@BDD?BDBDDDDDDDDCDEDDDDDDEDDEEECC_Mismatch_0_Sense_+_Library_PoolT
TCTCATCTTCCTTTCTTTTGGTTTTTCAGGTTTTTTTCTTGCTCCAAATGTTGGGTTGGGTTGGGTTGGCTTTTGTGTAACTATATAGATATGC
>Frequency_1_QualityScore_FFHHHHHIJJJJJIJJJJJJGIJGIIJIJJJJJIJJJJIHJGJJJJJJGGIHHFHFFFFFFBDDDBBCDCCACDDEDFDDEDDDEDDDDDCDCD_Mismatch_0_Sense_+_Library_PoolT
TGTCTGTGAAGGGCTTTTTGTTTATATGCTGCCACGGGACAAAAGACGAGCTGTTAAATACGGAGACAAAGTATATCTCATCTTCCTTTCTTTT
>Frequency_1_QualityScore_FFHFHHHJJJJJJJJJJJIJIJJJGIJIJJJJJJGHIJJIJJJJGIJJIHHHFHHHFFEFDCDDDDDD:>BCDDFACDCDDEDCCDDDDDDDDB_Mismatch_0_Sense_+_Library_PoolT
CTGTGAAGGGCTTTTTGTTTATATGCTGCCACGGGACAAAAGACGAGCTGTTAAATACGGAGACAAAGTATATCTCATCTTCCTTTCTTTTGGT
>Frequency_1_QualityScore_FFHHHHHJJJIJJJJJJJHHIJJIIJJJIJJJJJJJJJJJJJJHGIJJJJJJFEHHIJHFFFFFFEECDEEDDACDD?BDDD?BDDD<@BDDDD_Mismatch_0_Sense_+_Library_PoolT
TTAAATACGGAGACAAAGTATATCTCATCTTCCTTTCTTTTGGTTTTTCAGGTTTTTTTCTTGCTCCAAATGTTGGGTTGGGTTGGGTTGGCTT
>Frequency_1_QualityScore_FFHHHFHIJJJJJJJJBHIJJJIIGIHJJJJJEGJGIIJHJIIHIJGHHFEHHHEEFFFFFEEEEDEEDCDCCB?BDDDDCDDCCCDDDDDDDD_Mismatch_0_Sense_+_Library_PoolT
TATATGCTGCCACGGGACAAAAGACGAGCTGTTAAATACGGAGACAAAGTATATCTCATCTTCCTTTCTTTTGGTTTTTCAGGTTTTTTTCTTG
>Frequency_1_QualityScore_DDHHHHFGIJJJJJJJJJJJJIJJJJJJJJJFHIJJHHJJJHHHFFFEEEEEEDEEDEDDDEEDDEEEDDDDDDDDDDDDDDDDDDDEDDDDDC_Mismatch_1_Sense_+_Library_PoolT
TTCAGGTTTTTTTCTTGCTCCAAATTTTGGGTTGGGTTGGGTTGGCTTTTGTGTAACTATATAGATATGCCATGCCATGGCCAATATGGATTCT
>Frequency_1_QualityScore_FFHHHHHJJJJJJJJJIJIIJJJJHIJJJJJJIJJJJJJJJJJJJJJJIGIJJJJIIJFHIJJJFFBFFECEDECDCDCDDDDB@BBD<BBDDB_Mismatch_2_Sense_+_Library_PoolT
GAGCTGTTAAATACAGAGACAAAGTATATCTCATCTTCCTTTCTTTTGGTTTTTCAGGTTTTTTTCTTGCTCCAAATGTTGGGTTGGGTTTGGT
>Frequency_1_QualityScore_FFHHHHHJJJJJJJJJJJJIJIHJJJJFGIJJJJIJJJJJJJJJJJJJJJJJJJJJJHHHHCEEFFDDDCDDDDDDDCCCC>@CDD8@BDD<?D_Mismatch_0_Sense_+_Library_PoolT
GACGAGCTGTTAAATACGGAGACAAAGTATATCTCATCTTCCTTTCTTTTGGTTTTTCAGGTTTTTTTCTTGCTCCAAATGTTGGGTTGGGTTG
>Frequency_1_QualityScore_FFFHHHGFHIJJJJJJJEHGIJJJIJJJJJJJJJIJJJJJJJJJJIJJJJJJJIJJJJJHGHGHHFFFFFFFEE@CEEEDDDDDDDDDDDDDDD_Mismatch_0_Sense_+_Library_PoolT
GGTTGGGTTGGCTTTTGTGTAACTATATAGATATGCCATGCCATGGCCAATATGGATTCTGGATTCCTCTTCTGTACACCAAACCAAATACAAT
>Frequency_1_QualityScore_FFHHHHHIJJJJJIGGIJJJJJGIJIJJJJIJIJJJJIGIIJJJJJJJJJGHIGHGIJIIHFHFHEED>;@?CDCDDDDDDDDDDDDDEEDDDD_Mismatch_2_Sense_+_Library_PoolT
GCATGGAAGTTCGATGTCCAGGCAGCGCTTTGTCTGTGAATGGCTTTTTGTTTATATGCTGCCACGGGACAAAAGACGAGCTGTTAAATACAGA
>Frequency_1_QualityScore_EFHHHHHJJJJJJJJHIJJJHJJIBIJJIHIIIJJGIIHIIIJBHIGIIJJIJJIHGIHIHFHHFFFDFCEDEDDDCDADDEDDDCC?@D>BBB_Mismatch_0_Sense_+_Library_PoolT
CGATTTAAAGCATTGTTTCTATGCATGGAAGTTCGATGTCCAGGCAGCGCTTTGTCTGTGAAGGGCTTTTTGTTTATATGCTGCCACGGGACAA
>Frequency_1_QualityScore_DDHHHHHGHEIIG,AAEFHEHAFHHIG@A?EEGCGHEH*?DFHHEGBDFGGFGHIIIIGGIIEGFCGCGEHGEFHFFEEEDDCBCCCCCCC_Mismatch_1_Sense_+_Library_PoolT
TGTGTAACTATATGGATATGCCATGCCATGGCCAATATGGATTCTGGATTCCTCTTCTGTACACCAAACCAAATACAATGGCAGACTACAA
>Frequency_1_QualityScore_FFHHHGHIJJIIIIJGIJJJIJHJJJJHHIJGHIJIJJJJJJJJJIHHHHIGEIIJ?EFFDBCDDD?BDDDDDDDDDDDEDDEDDDDDDDEEED_Mismatch_0_Sense_+_Library_PoolT
ATCTCATCTTCCTTTCTTTTGGTTTTTCAGGTTTTTTTCTTGCTCCAAATGTTGGGTTGGGTTGGGTTGGCTTTTGTGTAACTATATAGATATG
>Frequency_1_QualityScore_AFHDHHDIGIJJJFI@FDA@FFHIHIIHEGDDHHGEBD?;=<;B@=BD<@A@@CCCCCC?5;@BBDB@C@CCDDCC4:<>CCACDDDABDACCC_Mismatch_0_Sense_+_Library_PoolT
GGACAAACGGCGCGGAGAAGAGCTCCATGATCGTCCCCTGCGACGTCGTCAGAAGTGACGGCGATTTAAAGCATTGTTTCTATGCATGGAAGTT
>Frequency_1_QualityScore_FFHHHHGJIJIIJJJEHJJJJJJGHJJJJJJJIDHGIJIJIJJJJDCGGGHJJJJJJHEEFFFFFFE@@@=@@DDCDCDDCCCCDCC>AC<@<?_Mismatch_0_Sense_+_Library_PoolT
ACAAAAGACGAGCTGTTAAATACGGAGACAAAGTATATCTCATCTTCCTTTCTTTTGGTTTTTCAGGTTTTTTTCTTGCTCCAAATGTTGGGTT
>Frequency_1_QualityScore_FFHGHHCGHIJJJIJJIGHIJJIJJJJJIJJIJJIJIIJJHIIIIIIJJJIJJJFEEFHD@BEEDABDDB?@@DD<ABBCDDCDDDDCCACCCD_Mismatch_1_Sense_+_Library_PoolT
ACAAAGTATATCTCATCTTCCTTTCTTTTGGTTTTTCAGGTTTTTTTCTTGCTCCAAATGTTGGGTTGGGTTTGGTTGGCTTTTGTGTAACTAT
>Frequency_1_QualityScore_FFGHHHHJJJJJJHJIJJJJJJJJJJJJIIHHHIJJHGIJJJJHHHHHHHFFFFFFEEEEDBBDDDDDDCCDDDDDDDDDDDDDD>ACCDBCCD_Mismatch_0_Sense_+_Library_PoolT
GGGACAAAAGACGAGCTGTTAAATACGGAGACAAAGTATATCTCATCTTCCTTTCTTTTGGTTTTTCAGGTTTTTTTCTTGCTCCAAATGTTGG
>Frequency_1_QualityScore_FFHHHHHJJJJIJDIJIJJDFGIIJJHIJEHGJIIJGHGJJJHFABDDDEDDDDDDDCDDDDEEEDEEDDDDDCCDDDEEDDEDDDDBDDDBDD_Mismatch_0_Sense_+_Library_PoolT
GAGCTCCATGATCGTCCCCTGCGACGTCGTCAGAAGTGACGGCGATTTAAAGCATTGTTTCTATGCATGGAAGTTCGATGTCCAGGCAGCGCTT
>Frequency_1_QualityScore_FFHFFHGIJJJJJIJIJJJIJIIJJJJJJIIJJJJJJJJJIJJHIJJHHGHIIJJJJJJHIIJJJJJJIGHJHHHHHHFFFEFDDECDDDD_Mismatch_0_Sense_+_Library_PoolT
TGTGTAACTATATAGATATGCCATGCCATGGCCAATATGGATTCTGGATTCCTCTTCTGTACACCAAACCAAATACAATGGCAGACTACAA
>Frequency_1_QualityScore_FFHADHHIIIIGHGGFHIIJICDHGHDCDIGIDHGIGEHGEHII>GIGHJIHICAGCECHHFCEE?BDB@DCEEECCBDDBDDB?7898?BCB9_Mismatch_0_Sense_+_Library_PoolT
AAGCATTGTTTCTATGCATGGAAGTTCGATGTCCAGGCAGCGCTTTGTCTGTGAAGGGCTTTTTGTTTATATGCTGCCACGGGACAAAAGACGA
>Frequency_1_QualityScore_FFHHHHHJGHIJJJJJJJJJJJJIJJJJIIIJJHIJIJFHHIJHIHHHFFFFFEEEEDEEDDDEEDDEEEDDDDDDDDDDDDDDDBCCCDDCDD_Mismatch_1_Sense_+_Library_PoolT
TTTTCAGGTTTTTTTCTTGCTCCAAATGTTGGGTTGGGTTTGGTTGGCTTTTGTGTAACTATATAGATATGCCATGCCATGGCCAATATGGATT
>Frequency_1_QualityScore_FDHHHHHJJJJJJJIJJJJIJIIIIIBDBHIBFGGEGHIIJIHHHHHFDDFFEEDDEEEEEEEDCDDDDDDDACDDDDDC@CDC@ACDDDDCA@_Mismatch_1_Sense_+_Library_PoolT
GTTTTTTTCTTGCTCCAAATGTTGGGTTGGGTTTGGTTGGCTTTTGTGTAACTATATAGATATGCCATGCCATGGCCAATATGGATTCTGGATT
>Frequency_1_QualityScore_FFHHHHHIJJJJEGGJJJJJJJHIIIIJJJJJJIJJJJJIJJJJFIIJGHJIIJJJIJJIGHHHHGF;@;?DEEDCEEEEEDEDDDDDDBADDD_Mismatch_1_Sense_+_Library_PoolT
GGTTGGGTTTGGTTGGCTTTTGTGTAACTATATAGATATGCCATGCCATGGCCAATATGGATTCTGGATTCCTCTTCTGTACACCAAACCAAAT
>Frequency_1_QualityScore_FFHHHGHJJJIJHIHIJJJJJJJJJJJIJJJJJJJJJJJGIJJJJJJJJJIJJIJJIEGGJJJJJIJHHEEHHHFFFFDDDDDDDDDDDDDDDD_Mismatch_0_Sense_+_Library_PoolT
GGTTGGCTTTTGTGTAACTATATAGATATGCCATGCCATGGCCAATATGGATTCTGGATTCCTCTTCTGTACACCAAACCAAATACAATGGCAG
>Frequency_1_QualityScore_FFHHHHGIJJJJJJJJJJIJJJJJJCGHIIGIIIDHIIJJJJIJJIIIEFCGGGCGIGHFHFFDAAB@D@?BDAABDDDBD<@CDDDDDDDCCC_Mismatch_0_Sense_+_Library_PoolT
TATATCTCATCTTCCTTTCTTTTGGTTTTTCAGGTTTTTTTCTTGCTCCAAATGTTGGGTTGGGTTGGGTTGGCTTTTGTGTAACTATATAGAT
>Frequency_1_QualityScore_FFHFHHHI@FDHIIGGGIAGGEDFHEHIIGIHIHHHIIIIICHHHGHHHEEECEEFFFEEDEEECB?BD@BACCD@CDDDDDDDDCACAC>ACC_Mismatch_0_Sense_+_Library_PoolT
GCCACGGGACAAAAGACGAGCTGTTAAATACGGAGACAAAGTATATCTCATCTTCCTTTCTTTTGGTTTTTCAGGTTTTTTTCTTGCTCCAAAT
>Frequency_2_QualityScore_CEHGFGGIGIIFHGIIIICHGIEGDHIIEGECFCFGGACHIECGCCGHGGDHEEEEEECA7=AA=;A<A?AC@A=?7?CCBB_Mismatch_0_Sense_+_Library_PoolT
GGCCAATATGGATTCTGGATTCCTCTTCTGTACACCAAACCAAATACAATGGCAGACTACAAAGATGTTGCTAAATTTTCCA
>Frequency_2_QualityScore_FFGGHHGIIJIIJIIIIIIIJIJIIJIIJIHIIIIIIIIIIIJIIIIIIIJJGGIIIJIIIJJIJIHIIEEFGFGGEEDEDDDDCCCCCCEBBC_Mismatch_0_Sense_+_Library_PoolT
ACTATATAGATATGCCATGCCATGGCCAATATGGATTCTGGATTCCTCTTCTGTACACCAAACCAAATACAATGGCAGACTACAAAGATGTTGC
>Frequency_1_QualityScore_FFHHGHFIIIEHGH9DFHIIIBGGHICA@FGFGFHIHGIIIDDDHIIIIGII=@CHIIA@DCHIIGHHE?EEFFDBE;>@C@CACDDDDAC>AC_Mismatch_0_Sense_+_Library_PoolT
GCCATGCCATGGCCAATATGGATTCTGGATTCCTCTTCTGTACACCAAACCAAATACAATGGCAGACTACAAAGATGTTGCTAAATTTTCCAAA
>Frequency_1_QualityScore_FFHHHHHJIJJJJJIJJJJJJJJJJJJJIJJJJJJJJJIJJJJJJJJJJJJIJJJJIIIJJJIIJJJJJHGIGHGHFFFFFCEDEEDDEDDDDE_Mismatch_0_Sense_+_Library_PoolT
TATATAGATATGCCATGCCATGGCCAATATGGATTCTGGATTCCTCTTCTGTACACCAAACCAAATACAATGGCAGACTACAAAGATGTTGCTA
>Frequency_1_QualityScore_FFHHHHHJJJJJJIJJJJAHIIFGIHIIJIJJIJHIJIIIJJJJJIJJJJJIJIGGIJJFIIJIBIGECEEEDFFFFFCEEEEDEDDCDDDDDD_Mismatch_0_Sense_+_Library_PoolT
CCATGGCCAATATGGATTCTGGATTCCTCTTCTGTACACCAAACCAAATACAATGGCAGACTACAAAGATGTTGCTAAATTTTCCAAATACAAT
>Frequency_1_QualityScore_FFHHHHHJJJJJJJJJJJJJJJJJJJJJIJJJJJIJIIJJJJJJJJJJJJJJJJJJJIJJJJHHHHHHFFFFF@CEDEEEDDEDDEDEDDDDDD_Mismatch_0_Sense_+_Library_PoolT
TGCCATGGCCAATATGGATTCTGGATTCCTCTTCTGTACACCAAACCAAATACAATGGCAGACTACAAAGATGTTGCTAAATTTTCCAAATACA
>Frequency_1_QualityScore_FFHHHHHJJIJJJJJJJJJJJIIIJJJJIJJJJJJJIJJJJJJJJIJJJJJJJJJIJJDHIJHHHEHHFDFFFFFEEEEEEDDDDDDDDDD_Mismatch_0_Sense_+_Library_PoolT
GGATTCTGGATTCCTCTTCTGTACACCAAACCAAATACAATGGCAGACTACAAAGATGTTGCTAAATTTTCCAAATACAATGGCAGACTAC
>Frequency_1_QualityScore_FFHHHHHGHJHIIJJJJHJJJFJJJIJIIIJJJGIJEHIIJJJJJJJJJJJIJJJJJHHHFFFFDCECEACDBDDDDDDDDDC3@CC@CCBD?B_Mismatch_0_Sense_+_Library_PoolC
ACAAAAGACGAGCTGTTAAATACGGAGACAAAGTATATCTCATCTTCCTTTCTTTTGGTTTTTCAGGTTTTTTTCTTGCTCCAAATGTTGGGTT
>Frequency_1_QualityScore_FDHHHHHJJJIJJJJJJGJJJJJJJJJJJJJJJJJJJJJJIJJJHIIJJJJJIIGIIJCHHHHGGHFFFFFFEDDDDDBDDDDDDDDDDDDCCC_Mismatch_0_Sense_+_Library_PoolC
GTTTCTATGCATGGAAGTTCGATGTCCAGGCAGCGCTTTGTCTGTGAAGGGCTTTTTGTTTATATGCTGCCACGGGACAAAAGACGAGCTGTTA
