# Supplementary material for: Differential Gene Expression Reveals Candidate Genes for Drought Stress Response in Abies alba (Pinaceae)
Source: PLoS One. 2015 Apr 29;10(4):e0124564. doi: 10.1371/journal.pone.0124564 (PMC4414588; doi:10.1371/journal.pone.0124564)
Supplement: S2 File — (GZ) [file pone.0124564.s002.gz › comp16856_c0_seq1.fa]

>comp16856_c0_seq1 len=987 path=[521:0-497 56:498-537 95:538-986] : tr|A9P0T2|A9P0T2_PICSI Putative uncharacterized protein OS=Picea sitchensis PE=2 SV=1 e-value: 5e-39 blast score:  163
GCTGGAGCCGACGCTGCGAGTTTCGATCCTGAGACCTCCATGACGGCCACGGATAACAGCTCGGTTCATAAGCCCAAGCCTCTGGTGAAAATGAGCGTCAATATTTCCAGCCCTGATGTCGGCAGATTCGCCGTCGATAAACAGGGGCAGCTTTCTGTTGAGAAAGCCCGTGCCCATGCTCTGCACATCCAGGTAATGAGAATCCGCGAAGAAGATGAGCATCTGGGTGAAGATTTGGGGGAGGGCGTGAATCCCAAGGACGGATTTGTGTTTTTTCCGATCGCGTCGCAGATGAAGGACGTGTTTTTCGGGTATTCGAGGCCAACGTTCCCGTCGCCGCTCGGGATGAATGCTGGAGTTCGCTCGCTCTGAGAAGACTCGAACACGCGACCGAGTCTTTAAAAGATTTTGTGTGTGTGTGTATATATTCGGCTCTGAGCCATGAGGCATTTGAGGCCTTCTGTACATCAAGCTTCGTAAAGTTAGTTATGATCTGTAAATGTTTTCCATTGCAGTTTTGTTTAAACTCGCTGTGTAGCAAAACGGGGCAGAGTTCCTCTCTGCCAGAATAATGTAAATGCGTTACAGTGGCCATATTTCTCTGGATTTCTGCTCCGAGTATTCGTTTTTCCAATAGTTTTTGTTTTGATTAGTGTGAGATTATCCGAACGAACAGATTTCCCCACGGAATCTGTTTTTTTCTTGAGAATCCCAACCTCGGGATTTTTTTTTCTTTTTCTTTCTTAAATTAGTTGGGGAGATTGCCAACCTTTACACCGTAACAAAGCTTTACGTGATATTGGTGGAACTATACATCAAACAATACAAGTGGTTTGCCTACGCTCTGGGAGTGGTATGGTGGAGCTTTCAACCACTAACTTTGTAATACCGTAGCTTTCACTTTTCAAAATACTGAAAATATTTTTTAATATTTAAAAAATAACCAATTTTATTGAAAAATGTTTGCGTATAAATTATTTAATATAT

>Frequency_19_QualityScore_FFGHGHHIIIIIIIIJIIHHIHIIIIIIIIJJGHIIIFGHIGHHHIIIIIIHIIIIIDGHIIIIHIHHHEDFFFFDEEECDEDECDCCACCECC_Mismatch_1_Sense_+_Library_PoolT
GGCATTTGAGGCCTTCTGTACATCAAGCTTCGTAAAGTTAGTTATGATCTGTAAATGTTTTCCATTGCAGTTTTGTTTAAACTCGCTGTGTAGG
>Frequency_18_QualityScore_EEHGGHGGGIIIJIIIIIIIHHIIIHIJIHIIIIIIIIIIHHIIIIHIIIHFHHIIFGDEFFEEEEEDDBCDCCCCCCCDDDDDCCBACCCCCB_Mismatch_2_Sense_+_Library_PoolT
TTCAATGTTTTCCATTGCAGTTTTGTTTAAACTCGCTGTGTAGCAAAACGGGGCAGAGTTCCTCTCTGCCAGAATAATGTAAATGCGTTACAGT
>Frequency_17_QualityScore_FFHHHHHIIIIIJJJJJJIIIIIJIIIJIJJJHIIIIHHHIGHIIIIGHHIHIIIIHFGHHHHHIHHHHCDFGGFFFEECDEDDCDDDBDCEDC_Mismatch_2_Sense_+_Library_PoolT
GGCATTTGAGGCCTTCTGTACATCAAGCTTCGTAAAGTTAGTTATGGTCTGTAAATGTTTTCCATTGCAGTTTTGTTTAAACTCGCTGTGTAGG
>Frequency_16_QualityScore_FFHHHHHJJIJJJJJJJJJJHIIIJJIJJJJJJJHIJIIGHIIHIIIIIIIIIIIIHIHEGHHHHHHHGEGGEFGFFEEEEDDEDDCDDDBDCE_Mismatch_0_Sense_+_Library_PoolT
GAGGCATTTGAGGCCTTCTGTACATCAAGCTTCGTAAAGTTAGTTATGATCTGTAAATGTTTTCCATTGCAGTTTTGTTTAAACTCGCTGTGTA
>Frequency_13_QualityScore_ECGGGGGHIHGGHHGHIHHFIIGHHFGHIIIIHHFGHHGFFGHHHCDFGGDF@AEEEFEEDEDDBBACCABBCBCCACB?A@AAAA??BBBBCB_Mismatch_0_Sense_+_Library_PoolT
GTTTTCCATTGCAGTTTTGTTTAAACTCGCTGTGTAGCAAAACGGGGCAGAGTTCCTCTCTGCCAGAATAATGTAAATGCGTTACAGTGGCCAT
>Frequency_10_QualityScore_FFGGHGHJJJJIIJIJJJJJJJIIHIJJJJJJJJJJHIIIIHGHIGIHIIIIJJIHIIIJIDGIIIIIIHHHIIEGGHGEEFEDDEDEBCDDBD_Mismatch_0_Sense_+_Library_PoolT
ATGAGGCATTTGAGGCCTTCTGTACATCAAGCTTCGTAAAGTTAGTTATGATCTGTAAATGTTTTCCATTGCAGTTTTGTTTAAACTCGCTGTG
>Frequency_10_QualityScore_FFHHHHGFHHIGHIIIIJJIGIHHGHJJIHHIIIIIIIGHFDBB@BCDDCCCCCCCCCBC@BCCBCABB>BBCDDCDEECCCCCCC@BCCBCCB_Mismatch_0_Sense_+_Library_PoolT
GCTGGAGTTCGCTCGCTCTGAGAAGACTCGAACACGCGACCGAGTCTTTAAAAGATTTTGTGTGTGTGTGTATATATTCGGCTCTGAGCCATGA
>Frequency_10_QualityScore_EEGGGGGIIIIIIIHIHFFHFEEAEGGHHHHIGFHHHHGCFDEAC@B@BBDDDEDECDCBBBCDCCDBCCACBABCCCCBCBAABCCBCDDDCC_Mismatch_0_Sense_+_Library_PoolT
GAAGACTCGAACACGCGACCGAGTCTTTAAAAGATTTTGTGTGTGTGTGTATATATTCGGCTCTGAGCCATGAGGCATTTGAGGCCTTCTGTAC
>Frequency_9_QualityScore_FFHHHHHJJIIIJJIJJJJJIIJJJIIIIJJJJJJJIIIJJJJIJJJJJJIIHHHEGHIGHHHHGFGGGFFFFFEBDEDEEEEEDDDDBDEDDC_Mismatch_1_Sense_+_Library_PoolT
TTCGGCTCTGAGCCATGAGGCATTTGAGGCCTTCTGTACATCAAGCTTCGTAAAGTTAGTTATGGTCTGTAAATGTTTTCCATTGCAGTTTTGT
>Frequency_9_QualityScore_EEGHGHHIHGIIIGHHHHHIHHIIIIJIIHHGHHIEHGHHIIHIGEDBCFGHF?DEEFFDDDEEFECCC@CDECDDEDDDCC??BBCBABCCCD_Mismatch_0_Sense_+_Library_PoolT
TGTTTTCCATTGCAGTTTTGTTTAAACTCGCTGTGTAGCAAAACGGGGCAGAGTTCCTCTCTGCCAGAATAATGTAAATGCGTTACAGTGGCCA
>Frequency_9_QualityScore_FFHHHHHJHJIIJJIJJJJJJJJJHHIIJJJHJJHIIIHIIIIGGHIGHHIIIIIIJHHIIIICFGIIIFGGGGGGDEEEFDEDDCCDCDBDDC_Mismatch_0_Sense_+_Library_PoolT
CCATGAGGCATTTGAGGCCTTCTGTACATCAAGCTTCGTAAAGTTAGTTATGATCTGTAAATGTTTTCCATTGCAGTTTTGTTTAAACTCGCTG
>Frequency_9_QualityScore_EFGGHHHJJJJIIJJIIHIHIHIHHIIIJJIIIHIIIIGGHIGHIJIIIIHIFHIIIIDFGHIIIGHHHGFBDEGFDDDEDEFDDBCCCACCDD_Mismatch_0_Sense_+_Library_PoolT
AGGCATTTGAGGCCTTCTGTACATCAAGCTTCGTAAAGTTAGTTATGATCTGTAAATGTTTTCCATTGCAGTTTTGTTTAAACTCGCTGTGTAG
>Frequency_8_QualityScore_FFGHGHGJJJJJJJIIIIIIJJIIIIHIJJJIIJJJJJJJJIIJIJJIIIIJJJJHIHGHGHIIHHHHHGGFFFEFFFEECDCECDEEEDDCDB_Mismatch_1_Sense_+_Library_PoolT
ATATATTCGGCTCTGAGCCATGAGGCATTTGAGGCCTTCTGTACATCAAGCTTCGTAAAGTTAGTTATGGTCTGTAAATGTTTTCCATTGCAGT
>Frequency_8_QualityScore_FEHHHHHJJJJJJGHIIIIJJJIJEICGIIJJJJJIIIHGHEGFFFFFDCEDCDDDDCDDD@C?CDEDDCDCCCDCDDDBCCCBCBCCCBDCDD_Mismatch_0_Sense_+_Library_PoolT
GTCGCCGCTCGGGATGAATGCTGGAGTTCGCTCGCTCTGAGAAGACTCGAACACGCGACCGAGTCTTTAAAAGATTTTGTGTGTGTGTGTATAT
>Frequency_8_QualityScore_FFHHHHHJJIIFHIIJIJJIIGIIJJIEHHHGHHHGHGHHHGGGFFFEEEDEDDDDDDDDDDCCCDDDEDCDDDDDCDDEEDEEDDCDDDDDDB_Mismatch_0_Sense_+_Library_PoolT
ACGCGACCGAGTCTTTAAAAGATTTTGTGTGTGTGTGTATATATTCGGCTCTGAGCCATGAGGCATTTGAGGCCTTCTGTACATCAAGCTTCGT
>Frequency_8_QualityScore_EEHHEFFHHIFGFGIIEHFGFGHFHIIIFEGHHGDEDEDDCCBDCDDDDDEDDA?ABCCCBC@AACCBBC?BCCBBAAA?@BCCCD@CA?BCCA_Mismatch_0_Sense_+_Library_PoolT
CTCGAACACGCGACCGAGTCTTTAAAAGATTTTGTGTGTGTGTGTATATATTCGGCTCTGAGCCATGAGGCATTTGAGGCCTTCTGTACATCAA
>Frequency_8_QualityScore_FFHGHHFHGDGGIIHIJJIHGIIJIFHEGEGGHHHHHIHIHIIHHFHGGGGEEFFEEEEECCCDCCECBBACDCDCDCDCDEDDCCBBCCBACA_Mismatch_0_Sense_+_Library_PoolT
GCGACCGAGTCTTTAAAAGATTTTGTGTGTGTGTGTATATATTCGGCTCTGAGCCATGAGGCATTTGAGGCCTTCTGTACATCAAGCTTCGTAA
>Frequency_8_QualityScore_FFHHHHHJIIIJJJGIGHFGFHEGHIIJJJJJIJIIIJJIIIIJJJIIIIIIIIIIIHIIIJIHHHGGGGGFFFFFEDEDCCCACBBCCACCDD_Mismatch_0_Sense_+_Library_PoolT
TTTAAAAGATTTTGTGTGTGTGTGTATATATTCGGCTCTGAGCCATGAGGCATTTGAGGCCTTCTGTACATCAAGCTTCGTAAAGTTAGTTATG
>Frequency_8_QualityScore_FFHHGHHJJIIJJGIEGHIJGIIJIHIJJJJHIHHGHHHGGGGGFFEEEEEDDCDDDCCDDBCDCCDCCBCDEECCCDDDCDDEDCDEDDCCDD_Mismatch_0_Sense_+_Library_PoolT
GAACACGCGACCGAGTCTTTAAAAGATTTTGTGTGTGTGTGTATATATTCGGCTCTGAGCCATGAGGCATTTGAGGCCTTCTGTACATCAAGCT
>Frequency_8_QualityScore_FEGGHHGJJIIIIIIIIIHIIIJIHGIIIIIIIJIIIHIIJIIIIIIIFGGFGFFGGFGGGGFFEFFEEDEEEBDEDDDEEECDDDAACDCBCC_Mismatch_0_Sense_+_Library_PoolT
CGGCTCTGAGCCATGAGGCATTTGAGGCCTTCTGTACATCAAGCTTCGTAAAGTTAGTTATGATCTGTAAATGTTTTCCATTGCAGTTTTGTTT
>Frequency_8_QualityScore_EEGGGGGIIIIJIIIJHFGGIGGHIIHIIHIHGGHHHHHFGGGGEFDFDFGEECEFEECDCDCCCCDECBACCBCBCAB@BCCCACCBACDECD_Mismatch_0_Sense_+_Library_PoolT
CATTGCAGTTTTGTTTAAACTCGCTGTGTAGCAAAACGGGGCAGAGTTCCTCTCTGCCAGAATAATGTAAATGCGTTACAGTGGCCATATTTCT
>Frequency_8_QualityScore_EEFHFGGIJIIIIHGIIIIIFHFGFHGHHHHIIIIIIIHHHIHIIHFGHHHHIGGHGHGFHGEEFFDEFBEEDECEEDD@CCDDDCCC@ACABC_Mismatch_0_Sense_+_Library_PoolT
CGAGTCTTTAAAAGATTTTGTGTGTGTGTGTATATATTCGGCTCTGAGCCATGAGGCATTTGAGGCCTTCTGTACATCAAGCTTCGTAAAGTTA
>Frequency_8_QualityScore_FFGGFEGIIHIHGHIIIGHHHGHIIIIIIIIIIIIIIHHIIHHFHIIIIIGGGFHDFGHDFGHGGGGHHFEEEEFCDCCDDDEECCCB?ACBAA_Mismatch_0_Sense_+_Library_PoolT
TTCGGCTCTGAGCCATGAGGCATTTGAGGCCTTCTGTACATCAAGCTTCGTAAAGTTAGTTATGATCTGTAAATGTTTTCCATTGCAGTTTTGT
>Frequency_7_QualityScore_FFHHHGGIIIIIJJJJIJIJIJHIIIHIIIJJIJIIHIIIJJIIIIIJHGHHHHHGEEGFGFFFEEEDDBCDCCBDDDDCCEDDDACCCCDABC_Mismatch_1_Sense_+_Library_PoolT
CAATGTTTTCCATTGCAGTTTTGTTTAAACTCGCTGTGTAGCAAAACGGGGCAGAGTTCCTCTCTGCCAGAATAATGTAAATGCGTTACAGTGG
>Frequency_7_QualityScore_EFGGHGHIIJHIIIJGIGHJICGCGCGEFFHHHIHIIIIIIIIIJJIIIIHHHIHIHHGEFFGEEEDEECDDDDECEEDDDDDDDDDCDABCAC_Mismatch_0_Sense_+_Library_PoolT
CCGAGTCTTTAAAAGATTTTGTGTGTGTGTGTATATATTCGGCTCTGAGCCATGAGGCATTTGAGGCCTTCTGTACATCAAGCTTCGTAAAGTT
>Frequency_7_QualityScore_DCFEFFGGHGEGHBHIGHGCECECCDFFGGGHHIIIGGGFHFHHGFEDGHHGCGEEDFFGFDADEABEECDDCADDCAABCCCCBAB@>?AABA_Mismatch_0_Sense_+_Library_PoolT
GAGTCTTTAAAAGATTTTGTGTGTGTGTGTATATATTCGGCTCTGAGCCATGAGGCATTTGAGGCCTTCTGTACATCAAGCTTCGTAAAGTTAG
>Frequency_7_QualityScore_FEHHHHHJJJJJJFHIJGIJJJDGGHIJJJJJJIJJJJJHGFEDDDDDDDDDCCD@BACDCDDDCD?@CADDDDDDDDDDDCDDDDCCCDCDBB_Mismatch_0_Sense_+_Library_PoolT
GTGAATCCCAAGGACGGATTTGTGTTTTTTCCGATCGCGTCGCAGATGAAGGACGTGTTTTTCGGGTATTCGAGGCCAACGTTCCCGTCGCCGC
>Frequency_7_QualityScore_FFHHHHHIJJJJJJJJJHJFHIIIHIIIJJJJHIGIIIIIJJHJJJIHGFDDDDBDACDEDBCBDDBCDCCDCDCDCDCDCDBDDEDDEDEDCC_Mismatch_0_Sense_+_Library_PoolT
CTCGGGATGAATGCTGGAGTTCGCTCGCTCTGAGAAGACTCGAACACGCGACCGAGTCTTTAAAAGATTTTGTGTGTGTGTGTATATATTCGGC
>Frequency_7_QualityScore_FFHGGHFIJIJIJJIIIGIIJIEHIIHIFHHIJIIIIIFGHHGGFEEFCDCDCDCEEEEEEEEDCDDDDDBCCDDDDDCDDCDDDECBCDDDDD_Mismatch_0_Sense_+_Library_PoolT
TCTGAGAAGACTCGAACACGCGACCGAGTCTTTAAAAGATTTTGTGTGTGTGTGTATATATTCGGCTCTGAGCCATGAGGCATTTGAGGCCTTC
>Frequency_7_QualityScore_EFHGHGHJJGIIJIIIJJIJJJJIIJIHHIIIIIIIIIJIGIIJIHIDGIIHIIHHGGFEEFEEEDEEEDEDEEDDBCDCDDBCCCCDCCCDDD_Mismatch_0_Sense_+_Library_PoolT
CCATTGCAGTTTTGTTTAAACTCGCTGTGTAGCAAAACGGGGCAGAGTTCCTCTCTGCCAGAATAATGTAAATGCGTTACAGTGGCCATATTTC
>Frequency_6_QualityScore_FFHHHHHIIIIIIJJIJIIIJJJIIJJIIJJJJJIIIIJIIIJJJJJIGIIJIGHHIHHIIIIGGHGFGFEFFCEEEEDEEEEEDDCDEDDCDC_Mismatch_1_Sense_+_Library_PoolT
CGGCTCTGAGCCATGAGGCATTTGAGGCCTTCTGTACATCAAGCTTCGTAAAGTTAGTTATGGTCTGTAAATGTTTTCCATTGCAGTTTTGTTT
>Frequency_6_QualityScore_EFGGGGGHEHEGCFEFHIIHHHIGDGHHIHEGEGEHGGFFEDFFFEEECDCCCCCCACCCBCD@CBABBAABB@CCCCCABCCDCDCCC?CCCD_Mismatch_0_Sense_+_Library_PoolT
AACACGCGACCGAGTCTTTAAAAGATTTTGTGTGTGTGTGTATATATTCGGCTCTGAGCCATGAGGCATTTGAGGCCTTCTGTACATCAAGCTT
>Frequency_6_QualityScore_FFHHHHHJJIJJJJJJHIJJIIIJIIIIIJJJIJIJIJJJIJIJJJJHIIJIFGCEGGGGGFEEEEEDBBCDCEDEEEEEEDDCCCBCCCCCDC_Mismatch_0_Sense_+_Library_PoolT
ATGTTTTCCATTGCAGTTTTGTTTAAACTCGCTGTGTAGCAAAACGGGGCAGAGTTCCTCTCTGCCAGAATAATGTAAATGCGTTACAGTGGCC
>Frequency_6_QualityScore_ECFGGHFIHIGHIIGIFHHIIIHHHGIHIHHIEGGGDDACCCDDBCCD?BCDDCAB>A?A??=@>BCCECDDCCABDCDCDDDDCCCACCBCCB_Mismatch_0_Sense_+_Library_PoolT
GTTCGCTCGCTCTGAGAAGACTCGAACACGCGACCGAGTCTTTAAAAGATTTTGTGTGTGTGTGTATATATTCGGCTCTGAGCCATGAGGCATT
>Frequency_6_QualityScore_EEGFGGEFGHIIHHHIGHHGHIHHHIIGIHGIIIHIIGHHEEGIHHGH@CADFHGGFACEFEEDEEDDECABCCCCCCEDCCDDCB@ACCCB?A_Mismatch_1_Sense_+_Library_PoolT
TCAATGTTTTCCATTGCAGTTTTGTTTAAACTCGCTGTGTAGCAAAACGGGGCAGAGTTCCTCTCTGCCAGAATAATGTAAATGCGTTACAGTG
>Frequency_6_QualityScore_EFGFGHFIIIHIHHHIIFHGGIIIIIIIIGGIHIIGH?CGHHHGHHHHHGGFFGGFEGEEEEEDEB?AA@ABACCABBCCCDEDCDC>B<_Mismatch_0_Sense_+_Library_PoolT
TTTGTTTAAACTCGCTGTGTAGCAAAACGGGGCAGAGTTCCTCTCTGCCAGAATAATGTAAATGCGTTACAGTGGCCATATTTCTCTGGA
>Frequency_6_QualityScore_FFHHHHHJJIIJJIIIIIJIIIIIIJJJJIJJJJJJJJIIIIIIJIIIJJJJJHIIIIHIHIGHHHHHHEGGFFEEFECCEEEEEEEDDDDCCE_Mismatch_0_Sense_+_Library_PoolT
ATATTCGGCTCTGAGCCATGAGGCATTTGAGGCCTTCTGTACATCAAGCTTCGTAAAGTTAGTTATGATCTGTAAATGTTTTCCATTGCAGTTT
>Frequency_6_QualityScore_EEHHHGHJFIIIHIICFEGHIGIIJJ@EGIIHHGHHHGIIHGFGCEEBDCCDDDCDDCC@@ABCEDCDCC@C;AA@BCDDCBDCDCCACBBBAB_Mismatch_0_Sense_+_Library_PoolT
CGCAGATGAAGGACGTGTTTTTCGGGTATTCGAGGCCAACGTTCCCGTCGCCGCTCGGGATGAATGCTGGAGTTCGCTCGCTCTGAGAAGACTC
>Frequency_6_QualityScore_FFHHHHHJJIJJJJJIJJJJJJJJJIIJJJIJIJJJJJJIIJIIFGHIGIIIJIHHIIHIIIIIEHHIHFHGGGGGGDEFFEDEDEBDDCDCDD_Mismatch_1_Sense_+_Library_PoolT
GCCATGAGGCATTTGAGGCCTTCTGTACATCAAGCTTCGTAAAGTTAGTTATGGTCTGTAAATGTTTTCCATTGCAGTTTTGTTTAAACTCGCT
>Frequency_6_QualityScore_FEGGGHHIIIIIIIJJIHIIIIJIIJJGHIIJJJJIIIIJJGHHIIHHHIGGGIIHHGHHFHIIJIEDHCGGGGFGFEECBEEECDDDCCDCDC_Mismatch_0_Sense_+_Library_PoolT
GAGCCATGAGGCATTTGAGGCCTTCTGTACATCAAGCTTCGTAAAGTTAGTTATGATCTGTAAATGTTTTCCATTGCAGTTTTGTTTAAACTCG
>Frequency_6_QualityScore_FFHGHHGJHIIIJJJJJIIHIIIJEHIJHJFHHIJIIIIHGGGGGFFFEDBDCDCDCEEEEEEEECDDCADDDDDDDDDCDDCDCCCDDCCCCD_Mismatch_0_Sense_+_Library_PoolT
GCTCTGAGAAGACTCGAACACGCGACCGAGTCTTTAAAAGATTTTGTGTGTGTGTGTATATATTCGGCTCTGAGCCATGAGGCATTTGAGGCCT
>Frequency_6_QualityScore_FFGHHHGGGHIIJIJJJIGIIJJIFGFHHHHIHIGIHIIHIIIGHIHGGGEFGFEEEEEECCBDDEECD@CDDCCCCDDDEDDCDDDDDDCCBC_Mismatch_0_Sense_+_Library_PoolT
CGACCGAGTCTTTAAAAGATTTTGTGTGTGTGTGTATATATTCGGCTCTGAGCCATGAGGCATTTGAGGCCTTCTGTACATCAAGCTTCGTAAA
>Frequency_6_QualityScore_EFHGHGGIJIJJHGIHIIIIIIIIIJIIIIGHIIIIIJHIIIIIHIGIIHIHIIHGDGFGEGHIIGGGGGGFFFFFDDEEDCDDECCCDBCEDD_Mismatch_0_Sense_+_Library_PoolT
ATTCGGCTCTGAGCCATGAGGCATTTGAGGCCTTCTGTACATCAAGCTTCGTAAAGTTAGTTATGATCTGTAAATGTTTTCCATTGCAGTTTTG
>Frequency_6_QualityScore_FFHHHHHJJJJJIJHIJJIIJJIIJJIJJJJIJIIIIJJJJJJJJJJHHHHHGHHIHIGIIIIIIHGHHGGGDFFFFFEEEEDDDCDEDCCDDC_Mismatch_0_Sense_+_Library_PoolT
GGCTCTGAGCCATGAGGCATTTGAGGCCTTCTGTACATCAAGCTTCGTAAAGTTAGTTATGATCTGTAAATGTTTTCCATTGCAGTTTTGTTTA
>Frequency_6_QualityScore_EEHHGHGIIIGGHIIJIIIIHHIIGHHIIJHIIIIIIIIGIIFHEGHHIIIIHGGGGFEFEDDEEDDDBADBCACCCCCCCCCCCCCCEEEDDC_Mismatch_0_Sense_+_Library_PoolT
TTGCAGTTTTGTTTAAACTCGCTGTGTAGCAAAACGGGGCAGAGTTCCTCTCTGCCAGAATAATGTAAATGCGTTACAGTGGCCATATTTCTCT
>Frequency_6_QualityScore_FFHHGHHJJJIJJJJJJJJJIIJIIJJIJJJJJJIIJIIHHIJHIIJJHGGIJIIIIIIGGGIHIHIIIGGGEGGGGFEEEBDDDECDDDCDDD_Mismatch_1_Sense_+_Library_PoolT
GAGGCATTTGAGGCCTTCTGTACATCAAGCTTCGTAAAGTTAGTTATGGTCTGTAAATGTTTTCCATTGCAGTTTTGTTTAAACTCGCTGTGTA
>Frequency_6_QualityScore_DEGGDEFFHIGFHGHHIFHHGGFGIHHHGHGGHIHGHEHHHHGGFHFGEFCEEBE?CFECDEEEEDBBCCCCDCDCDCDEEB?ABCCBCBBCBB_Mismatch_0_Sense_+_Library_PoolT
AATGTTTTCCATTGCAGTTTTGTTTAAACTCGCTGTGTAGCAAAACGGGGCAGAGTTCCTCTCTGCCAGAATAATGTAAATGCGTTACAGTGGC
>Frequency_5_QualityScore_BEGGHHHJJJIJJJJJIJHGJIJJJIJJIGIFIIFHAFEHIIIIGFEIEFFGGFGFGGEGGEB@CBA>ABCBCC>ABCCDEECDBC@C=_Mismatch_0_Sense_+_Library_PoolT
TTGTTTAAACTCGCTGTGTAGCAAAACGGGGCAGAGTTCCTCTCTGCCAGAATAATGTAAATGCGTTACAGTGGCCATATTTCTCTGGA
>Frequency_5_QualityScore_FDGGGHGJJFGFEFGEFEFFFHCGHIIGHFIGHIIIIJIHHIIJHIEHHIGFHEGIIHHIIFGFFGGHGDDEEFDDDCBC@BCCBCCDCCDDDC_Mismatch_0_Sense_+_Library_PoolT
AAGATTTTGTGTGTGTGTGTATATATTCGGCTCTGAGCCATGAGGCATTTGAGGCCTTCTGTACATCAAGCTTCGTAAAGTTAGTTATGATCTG
>Frequency_5_QualityScore_FFHHGGHJJIJJIJJJJJJJJIIIJJIIJJJHIIJJJIIJJIJJJFHIGHGHIJHIJJJIHHIJHIGHHBBFGGFFFFFFEEEBBDEDDDDDBD_Mismatch_1_Sense_+_Library_PoolT
CTCTGAGCCATGAGGCATTTGAGGCCTTCTGTACATCAAGCTTCGTAAAGTTAGTTATGGTCTGTAAATGTTTTCCATTGCAGTTTTGTTTAAA
>Frequency_5_QualityScore_EEFGHGHJJJIIIIIJJHJIHHIIIIIIIJIIHIIJHIIIIIHIHJHIIIIIIHIJIIIIHGGGFEEFFGFFFFEEEFECEDDEE@BBCDDEDE_Mismatch_0_Sense_+_Library_PoolT
TGTGTATATATTCGGCTCTGAGCCATGAGGCATTTGAGGCCTTCTGTACATCAAGCTTCGTAAAGTTAGTTATGATCTGTAAATGTTTTCCATT
>Frequency_5_QualityScore_FFGHHHGHIIJHIIIJHDFGHHHGHFHIHHIIIIHGHHIHIIIHIHHHHIGHGIHIIIIIIDEFFEEGFFCDEEFEEDDDDDCDC@@C@ACCBB_Mismatch_0_Sense_+_Library_PoolT
GTCTTTAAAAGATTTTGTGTGTGTGTGTATATATTCGGCTCTGAGCCATGAGGCATTTGAGGCCTTCTGTACATCAAGCTTCGTAAAGTTAGTT
>Frequency_5_QualityScore_FFHFHFHIIIJJJJIIIIHJHGIFHHIIJJJIIJIIIIIIIHJJHIIIIJGIGHGFFGADFEECEEDEEDDDDDDC_Mismatch_0_Sense_+_Library_PoolT
CTGTGTAGCAAAACGGGGCAGAGTTCCTCTCTGCCAGAATAATGTAAATGCGTTACAGTGGCCATATTTCTCTGGA
>Frequency_5_QualityScore_EFGGHHHIIIJJJJIJJJIFGHIIFGHIGIIICFHGHIIGFFFEEDDCBDDDDDDDBDDDDDDDDDDADCCCDDDCDCCBCDDDDBDDDCDBCC_Mismatch_0_Sense_+_Library_PoolT
GTTCCCGTCGCCGCTCGGGATGAATGCTGGAGTTCGCTCGCTCTGAGAAGACTCGAACACGCGACCGAGTCTTTAAAAGATTTTGTGTGTGTGT
>Frequency_5_QualityScore_FFHHHHHJJJIIIJJFHHIIJIHIIIJJJHGHIIHIIJHGIIHIFHIJHIIIJJFHJIJIIIIIIIIGGGGHHHHGFFGEFFDDCBDCDCCBCC_Mismatch_2_Sense_+_Library_PoolT
ATTTGAGGCCTTCTGTACATCAAGCTTCGTAAAGTTAGTTATGGTCTGTAAATGTTTTCCATTGCAGTTTTGTTTAAACTCGCTGTGTAGGAAA
>Frequency_5_QualityScore_EEHGHEGIJJHIIIIJJJHIFGHIIJJJEHIIJJJIHHGECCBDDDDCCDDDCDDDDDCDCCBDBCBCCCCDDDDACBBCCDDDCCCCDDDCBC_Mismatch_0_Sense_+_Library_PoolT
TGGAGTTCGCTCGCTCTGAGAAGACTCGAACACGCGACCGAGTCTTTAAAAGATTTTGTGTGTGTGTGTATATATTCGGCTCTGAGCCATGAGG
>Frequency_5_QualityScore_FFHHHHGIIGIJJIIIHHHIIJIJJHIJJJIJIJIIJJIHHHFHDGHHFGHIIHIIIIIHIIHGCEFFGEFGEFGFFBEDDECEDE@CCCBACA_Mismatch_0_Sense_+_Library_PoolT
GCCATGAGGCATTTGAGGCCTTCTGTACATCAAGCTTCGTAAAGTTAGTTATGATCTGTAAATGTTTTCCATTGCAGTTTTGTTTAAACTCGCT
>Frequency_5_QualityScore_FFGHHHHJJJIIHHHIJIJIIIFGHIJJHIIIFFCEFFEDDEEEBCDDDDBCACBCCCBCAEDEEDEEDCBCCDDDCCDDDCDCCDDCDDDECC_Mismatch_0_Sense_+_Library_PoolT
GCTCGCTCTGAGAAGACTCGAACACGCGACCGAGTCTTTAAAAGATTTTGTGTGTGTGTGTATATATTCGGCTCTGAGCCATGAGGCATTTGAG
>Frequency_5_QualityScore_FFHHHHHJJIJJJJJJJJJJJJIIJJJJJJJIJJJJJJIJJJJJJHIIIHGHIIHHHIJIJJJJIJIJIDEGHHHHHFFFFFFADEEECDCDCC_Mismatch_0_Sense_+_Library_PoolT
CTCTGAGCCATGAGGCATTTGAGGCCTTCTGTACATCAAGCTTCGTAAAGTTAGTTATGATCTGTAAATGTTTTCCATTGCAGTTTTGTTTAAA
>Frequency_5_QualityScore_FFHHHGHGHIJJIJJJJHIIJIHFFGHGHGHGIHIJJJIJJJJIJIIIIIIHIHHHFGFFEEDEEECDDACDDDDDDDEEDDDDDDDDDCCBBC_Mismatch_0_Sense_+_Library_PoolT
GACCGAGTCTTTAAAAGATTTTGTGTGTGTGTGTATATATTCGGCTCTGAGCCATGAGGCATTTGAGGCCTTCTGTACATCAAGCTTCGTAAAG
>Frequency_5_QualityScore_FFHHHHHJJJJJJJJJJJJJJJJJJJJJJJJJJJJIIJJJJJJJJJJJJIIIIIFHHIGIIJIHHHHHGDFFFFBDFEEEEEEEEDDACDDDBC_Mismatch_0_Sense_+_Library_PoolT
TCGGCTCTGAGCCATGAGGCATTTGAGGCCTTCTGTACATCAAGCTTCGTAAAGTTAGTTATGATCTGTAAATGTTTTCCATTGCAGTTTTGTT
>Frequency_5_QualityScore_FFFHGGHIIJIIJIIIIJJJJIIJIJGHIIIIIIIIHIJHGHIIHGGHIHGGCGIGHIIHIGHIGCEFGFGGGGGFGGBDDEECEED@CCCDBC_Mismatch_0_Sense_+_Library_PoolT
AGCCATGAGGCATTTGAGGCCTTCTGTACATCAAGCTTCGTAAAGTTAGTTATGATCTGTAAATGTTTTCCATTGCAGTTTTGTTTAAACTCGC
>Frequency_5_QualityScore_EDDDBDFHHGHEHHHDFFCHDGCEFFGFFGFHGEEFFCDF@DFEFDGGGGGFAEDDECEBCCDCCDCC@BAAABC?CC>?BC_Mismatch_0_Sense_+_Library_PoolT
AGTTTTGTTTAAACTCGCTGTGTAGCAAAACGGGGCAGAGTTCCTCTCTGCCAGAATAATGTAAATGCGTTACAGTGGCCAT
>Frequency_5_QualityScore_FFHHGHHIHFHIJJIGHGGFFEFFGHHIJJIHIHHHEGGHIEFEGHIIGGGHHIGFGFBFFGGGEFE?EBCDECBDBBDDCBB?AC>@AC@B?C_Mismatch_0_Sense_+_Library_PoolT
CTTTAAAAGATTTTGTGTGTGTGTGTATATATTCGGCTCTGAGCCATGAGGCATTTGAGGCCTTCTGTACATCAAGCTTCGTAAAGTTAGTTAT
>Frequency_1_QualityScore_FFHHHHGIIGIJIJJFGFHFGFGEGGIIJJJJGJJIHIJIJJIIIJIJHGEHEIHIJGIIGHIJHHGFHGHFFFBDFEEEDCDBBC;@CC>CCD_Mismatch_0_Sense_+_Library_PoolC
CTTTAAAAGATTTTGTGTGTGTGTGTATATATTCGGCTCTGAGCCATGAGGCATTTGAGGCCTTCTGTACATCAAGCTTCGTAAAGTTAGTTAT
>Frequency_5_QualityScore_FFHHHHHJJJJJJJJJIJJIJJJJJJJJJJIIJJIGHIJHIIJJJJJJJIJIJJJGIJJJJJJJJIIIFFGHHGHGGCFGFFEEDDDDDEDDCD_Mismatch_1_Sense_+_Library_PoolT
CATTTGAGGCCTTCTGTACATCAAGCTTCGTAAAGTTAGTTATGATCTGTAAATGTTTTCCATTGCAGTTTTGTTTAAACTCGCTGTGTAGGAA
>Frequency_5_QualityScore_FFHHHHHHIHHIIIJJJJIJHIEHGHH@FHIIHHIIHIIGIHIIIIEHEGHHGGGGCEDEEEACCCCB_Mismatch_0_Sense_+_Library_PoolT
CTCGCTGTGTAGCAAAACGGGGCAGAGTTCCTCTCTGCCAGAATAATGTAAATGCGTTACAGTGGCCA
>Frequency_4_QualityScore_EFHHHHHJJJJJHIIJJJIJJJJJJIJJJJIJGHIJJJJJJHIIIIIJJJGHIGIHGGFGFEEDDEDDDACCCDCDDEFEDDDDC_Mismatch_0_Sense_+_Library_PoolT
TTAAACTCGCTGTGTAGCAAAACGGGGCAGAGTTCCTCTCTGCCAGAATAATGTAAATGCGTTACAGTGGCCATATTTCTCTGGA
>Frequency_4_QualityScore_FFHHHHHJJJJIIJJHJJIIIJIIJJGHIJJJIJJIJIIJJJJJIJJJJJIIIIIHGGIHGIIIJIGGHFGGFEFFCEEEEEEEEEEDDACEDC_Mismatch_1_Sense_+_Library_PoolT
ATTCGGCTCTGAGCCATGAGGCATTTGAGGCCTTCTGTACATCAAGCTTCGTAAAGTTAGTTATGGTCTGTAAATGTTTTCCATTGCAGTTTTG
>Frequency_4_QualityScore_EEHHGHGIIIIHIIHIJIHIJIHGIIIGIIIJHIIIHHIIIIHIIIIGFHHIHIIIIGHIIHHIHGGFFEDECDEEEEDDDDCCC>ADDCCCDD_Mismatch_1_Sense_+_Library_PoolT
GGCTCTGAGCCATGAGGCATTTGAGGCCTTCTGTACATCAAGCTTCGTAAAGTTAGTTATGGTCTGTAAATGTTTTCCATTGCAGTTTTGTTTA
>Frequency_4_QualityScore_EEEGHGFIIHHIIHIIIHIIIIGGHIGIJHHGIIIGHIGHIIICFHFFD?E<BEHFFDEECCEEDDCCDBCBCCDECBCAABBABAABBBC?@A_Mismatch_1_Sense_+_Library_PoolT
TTTTCCATTGCAGTTTTGTTTAAACTCGCTGTGTAGCAAAACGGGGCAGAGTTCCTCTCTGCCAGAATAATGTAAATGCGTTACAGTGGCCAAA
>Frequency_4_QualityScore_EEHHHHFIJIJIIIIDGEGHIIIIJIIGIHIIJGIGHFGFGGEEEEFEEEEEDDDCCDDCCDDCDDCCDABCCDECBABCDCDDDDEDCCCCCC_Mismatch_0_Sense_+_Library_PoolT
TCGAACACGCGACCGAGTCTTTAAAAGATTTTGTGTGTGTGTGTATATATTCGGCTCTGAGCCATGAGGCATTTGAGGCCTTCTGTACATCAAG
>Frequency_4_QualityScore_FFHHHHHJJJIJJIIJJJJIIJJJJJJJJJIJJJJIIIJJJJJHIIIIHIJJHIJJJIHIIIIIHIIHEEGFGGGGGEEEEEEEEEEEDDCCCC_Mismatch_1_Sense_+_Library_PoolT
CTGAGCCATGAGGCATTTGAGGCCTTCTGTACATCAAGCTTCGTAAAGTTAGTTATGGTCTGTAAATGTTTTCCATTGCAGTTTTGTTTAAACT
>Frequency_4_QualityScore_EEHGGGHJEHEHHGIGGIIHFIIIIIEEFGGHEGEGEGHHHHGHGGEEDCEDDDBC@CCDCCBCDCCCC@BCCCDCCCCCCBDCBBCCBCCBCC_Mismatch_0_Sense_+_Library_PoolT
CGCGACCGAGTCTTTAAAAGATTTTGTGTGTGTGTGTATATATTCGGCTCTGAGCCATGAGGCATTTGAGGCCTTCTGTACATCAAGCTTCGTA
>Frequency_4_QualityScore_FEHHHFGIIIGHIHHIJIJIIIIECGFHEHIHFHHIHIIIFHHIIHIHGIIHIHGFGEEEDCC=BCACCCCCEEEECDCC?_Mismatch_0_Sense_+_Library_PoolT
ACTCGCTGTGTAGCAAAACGGGGCAGAGTTCCTCTCTGCCAGAATAATGTAAATGCGTTACAGTGGCCATATTTCTCTGGA
>Frequency_4_QualityScore_EEFGEFGEGIIHIHHHIIIIJHIIIIHEHIIDGGIIHIIJGIIFGGGIIGGFFGHGGFGGDECB@CCDDABCCCCCCCECCCCC_Mismatch_1_Sense_+_Library_PoolT
TAAACTCGCTGTGTAGCAAAACGGGGCAGAGTTCCTCTCTGCCAGAATAATGTAAATGCGTTACAGTGGCCATATTTCTCTGCA
>Frequency_4_QualityScore_EEEEFFGHIGGIGGHIHHEHFHHDHFGGGIIIIFIFHIIHGHGCFGEGD?CBABC@@:ABBCCCCCCBBABCCBA?A?A;?:=7A?AABDC@??_Mismatch_0_Sense_+_Library_PoolT
GCTCGGGATGAATGCTGGAGTTCGCTCGCTCTGAGAAGACTCGAACACGCGACCGAGTCTTTAAAAGATTTTGTGTGTGTGTGTATATATTCGG
>Frequency_4_QualityScore_FFHHHGHJJIJIIJHIJIIJJIJIJJJJHHHHIGHIIIIIIIIJIJIGHIIIIGIIJJIGHIIGIGGHIEHGHGGEFEEFCDEDCEDECCCDCD_Mismatch_2_Sense_+_Library_PoolT
TTTGAGGCCTTCTGTACATCAAGCTTCGTAAAGTTAGTTATGATCTGTAAATGTTTTCCATTGCAGTTTTGTTTAAACTCGCTGTGTAGGAAAC
>Frequency_4_QualityScore_FFHHHFGIJJJJJJJJGHFHIIIIJJJJJJJJJEHIIJJIJHIJJJJIHFDDDCDACDEDCDDDCCCDDCCCCCCCCCCCCCDDDEEEDDCCDD_Mismatch_0_Sense_+_Library_PoolT
TCGGGATGAATGCTGGAGTTCGCTCGCTCTGAGAAGACTCGAACACGCGACCGAGTCTTTAAAAGATTTTGTGTGTGTGTGTATATATTCGGCT
>Frequency_4_QualityScore_FFHHHHFHIIJJJJJJIJJIIGHIIJJIJHIJIJJJIGGGEAD?CDEDCCCDDBDDDDDBDCBCDBCBCCDCDDEEEDCCCDDDDDCCCDDDCC_Mismatch_0_Sense_+_Library_PoolT
CTGGAGTTCGCTCGCTCTGAGAAGACTCGAACACGCGACCGAGTCTTTAAAAGATTTTGTGTGTGTGTGTATATATTCGGCTCTGAGCCATGAG
>Frequency_4_QualityScore_EEGHEGGGHIIGIIIIHIHIFHGGH?EGIHHHHIIGHIIIIIIIHHIIHIHGGFDEEDDDBDDCDCCDDCDDDDDDDC_Mismatch_0_Sense_+_Library_PoolT
CGCTGTGTAGCAAAACGGGGCAGAGTTCCTCTCTGCCAGAATAATGTAAATGCGTTACAGTGGCCATATTTCTCTGGA
>Frequency_4_QualityScore_FFHHHHHJJJHIGHHHGHHIIIIJJJJJJJJJJJJJIJJJJJJJJIJJIIJJIIIJJIJIIIHHGHHHGGGFEEFEEEDDDCCEDCDEEDDCCD_Mismatch_1_Sense_+_Library_PoolT
AAAGATTTTGTGTGTGTGTGTATATATTCGGCTCTGAGCCATGAGGCATTTGAGGCCTTCTGTACATCAAGCTTCGTAAAGTTAGTTATGGTCT
>Frequency_4_QualityScore_FFHHHHHJJJJIIIIIGIJJIIJJIJIIJIIEHHJIJJJJJJJIIIIIIIGHGHIHHGGGDEEDDDEDDAACDCDDECDCDDDC_Mismatch_0_Sense_+_Library_PoolT
TAAACTCGCTGTGTAGCAAAACGGGGCAGAGTTCCTCTCTGCCAGAATAATGTAAATGCGTTACAGTGGCCATATTTCTCTGGA
>Frequency_4_QualityScore_FFHHHGHJIIIJJJJJJJJIJIJHHHIJJIJJJJJJIIJJJHIEGIIJJIIIIHHGGGFFFFEEEEEEECDDBDDDDDDDDCDDDDDEEEEDDD_Mismatch_0_Sense_+_Library_PoolT
TGCAGTTTTGTTTAAACTCGCTGTGTAGCAAAACGGGGCAGAGTTCCTCTCTGCCAGAATAATGTAAATGCGTTACAGTGGCCATATTTCTCTG
>Frequency_4_QualityScore_DEHHHGGIIIIIIIHIIJJJHIIIHIIIIIGIIDIIIIIIIIIJHGEHEEEGIDGGIIICFGIGHIIIIIIFFFFGGFEEEECCEDCDBCCBAB_Mismatch_1_Sense_+_Library_PoolT
TCTGAGCCATGAGGCATTTGAGGCCTTCTGTACATCAAGCTTCGTAAAGTTAGTTATGGTCTGTAAATGTTTTCCATTGCAGTTTTGTTTAAAC
>Frequency_4_QualityScore_FFHHGGGJJJJIJJIIGHIJJIJIJJJJIJJJJJJIIIJIJJHIHGEDDDDCD@BCEDDCDBDACDDDDCCCBABACBCBDDEDEEEDCCCCDD_Mismatch_0_Sense_+_Library_PoolT
GGGATGAATGCTGGAGTTCGCTCGCTCTGAGAAGACTCGAACACGCGACCGAGTCTTTAAAAGATTTTGTGTGTGTGTGTATATATTCGGCTCT
>Frequency_4_QualityScore_EFHHHGEHGHIIHIHIIJIHIIIJIIIIJJJJIJJJJJJIJJJIIIJJGIIJJJJJJJIIIIJIGEGHHFEEEEECEDDEDCDEEDDEDEDEEB_Mismatch_0_Sense_+_Library_PoolT
ATTTTGTGTGTGTGTGTATATATTCGGCTCTGAGCCATGAGGCATTTGAGGCCTTCTGTACATCAAGCTTCGTAAAGTTAGTTATGATCTGTAA
>Frequency_4_QualityScore_FEHGGHHJIJJJJJJJJJIIJIJIIIIJJJIJJJJJJJJJJJJJJIHIIIJJIJJJJJJHGGHIGGGGFAFFEEEEEEEEEEEEBDEDDDEEED_Mismatch_0_Sense_+_Library_PoolT
GTGTATATATTCGGCTCTGAGCCATGAGGCATTTGAGGCCTTCTGTACATCAAGCTTCGTAAAGTTAGTTATGATCTGTAAATGTTTTCCATTG
>Frequency_4_QualityScore_EEGGGGHIGIECGGFGAEGHIGGIHGFHHIIIEGGGGFEEEEEEEEEEEECDCACBDCDDCDCCDDDDCCCCCECBDCACDDDDDDBCCCBCCB_Mismatch_0_Sense_+_Library_PoolT
CGAACACGCGACCGAGTCTTTAAAAGATTTTGTGTGTGTGTGTATATATTCGGCTCTGAGCCATGAGGCATTTGAGGCCTTCTGTACATCAAGC
>Frequency_4_QualityScore_EEGHHGGIHHIIIJJJJJJIHIIHHGIIIIIIIIIIHIHIIEHBCHHIIIIIIIGEEFEEFDDEEEEEECCCACDCDD@CDDCC_Mismatch_0_Sense_+_Library_PoolT
TGCAGTTTTGTTTAAACTCGCTGTGTAGCAAAACGGGGCAGAGTTCCTCTCTGCCAGAATAATGTAAATGCGTTACAGTGGCCA
>Frequency_4_QualityScore_EEHHHHHGIJIIJIHIIJIIIJIIJJJJJJJJHIIIJJJIIIJHIGIGGHGG?EGHGGGFEEEEACBCDBCBBCEEEDCCB?AACCDCCDBCCC_Mismatch_1_Sense_+_Library_PoolT
GTTTTCCATTGCAGTTTTGTTTAAACTCGCTGTGTAGCAAAACGGGGCAGAGTTCCTCTCTGCCAGAATAATGTAAATGCGTTACAGTGGCCAA
>Frequency_4_QualityScore_DEGHGHGGIGGIIGIIIIGIGIIHIGIFHIIHIIFHEGGIGIHGIGHHIIIIGGIHEGHGHIGHHHHFGGGGGFEEECDDEDECDCD?CCEC@A_Mismatch_1_Sense_+_Library_PoolT
GCATTTGAGGCCTTCTGTACATCAAGCTTCGTAAAGTTAGTTATGATCTGTAAATGTTTTCCATTGCAGTTTTGTTTAAACTCGCTGTGTAGGA
>Frequency_4_QualityScore_EFHGGHGIIIGIIJIGIIIJJJJJIIIJGIHHHIIJIIIJIIHIHIFGDFGIIHHHHHFFEFDEEECEEEEDCCDCCABCCCCCCCCCA_Mismatch_0_Sense_+_Library_PoolT
TCCATTGCAGTTTTGTTTAAACTCGCTGTGTAGCAAAACGGGGCAGAGTTCCTCTCTGCCAGAATAATGTAAATGCGTTACAGTGGCCA
>Frequency_4_QualityScore_EEFGEGFIEHHHGGHGHFGGEGIIGFGFEDGIHIAEGIDEGIGHFGGFFGFIFF@CFGEDHIGIIHICFCFEFGFGEEGCEBBBA>BADCCBCD_Mismatch_1_Sense_+_Library_PoolT
ATTTGAGGCCTTCTGTACATCAAGCTTCGTAAAGTTAGTTATGATCTGTAAATGTTTTCCATTGCAGTTTTGTTTAAACTCGCTGTGTAGGAAA
>Frequency_4_QualityScore_BCGGGGEGGHHGDHIHGIHHHIIGIGIHIIEFEGGHIGIIHHHFIGGEGE?DEGGGGFCDCEEEEBCBBBBBDDEAB@@?@CBCCB<=@BCCC@_Mismatch_0_Sense_+_Library_PoolT
TTTCCATTGCAGTTTTGTTTAAACTCGCTGTGTAGCAAAACGGGGCAGAGTTCCTCTCTGCCAGAATAATGTAAATGCGTTACAGTGGCCATAT
>Frequency_4_QualityScore_EEGGHFHIIIJJJJIIJHIIIJIHIIIJIIIJIJIJIIIIJJJJIIIIIIIIIJJIIJIIGEGCEGGCFGGGGGFEEEEEEEEACDEDCEEEDD_Mismatch_0_Sense_+_Library_PoolT
TGTATATATTCGGCTCTGAGCCATGAGGCATTTGAGGCCTTCTGTACATCAAGCTTCGTAAAGTTAGTTATGATCTGTAAATGTTTTCCATTGC
>Frequency_4_QualityScore_FFFGEGHIJIIIIBEGIHIEHGHIJIIIEHIIIHGIGHHFDEDDC@;@BBBCCCCDDBB@>AA@BBCDDBCCAC??A@BACA?CC>CCCD:@C@_Mismatch_1_Sense_+_Library_PoolT
CGTGTTTTTCGGGTATTCGAGGCCCACGTTCCCGTCGCCGCTCGGGATGAATGCTGGAGTTCGCTCGCTCTGAGAAGACTCGAACACGCGACCG
>Frequency_4_QualityScore_FFHHHHGIJJIJGIGIIIIIIIJJIIHIIIII?EGIIIJIIIIIGIIJIIIIIEFGHGGGGCDDDEECDBCCDDBCEEEECDCC_Mismatch_1_Sense_+_Library_PoolT
TTAAACTCGCTGTGTAGCAAAACGGGGCAGAGTTCCTCTCTGCCAGAATAATGTAAATGCGTTACAGTGGCCATATTTCTCTGA
>Frequency_4_QualityScore_FFHHHHHJJJJJIJGIIHIIJIIIIJIHIIIJIJIJIIIIJJJJIEGEDDCACDEDDDDDDCDDDDDACDAABBCBCBDEEEEEDDDCDDCDDC_Mismatch_0_Sense_+_Library_PoolT
GATGAATGCTGGAGTTCGCTCGCTCTGAGAAGACTCGAACACGCGACCGAGTCTTTAAAAGATTTTGTGTGTGTGTGTATATATTCGGCTCTGA
>Frequency_4_QualityScore_EFHGGHHHIIIHHI@EGGEGFIHIIGHBFGGIHIGFFEEECDBCCBBCCBBACBC?CAACBC?B3;@DCABACCABCCCC@C?@??;@@@@CDD_Mismatch_0_Sense_+_Library_PoolT
CGTCGCCGCTCGGGATGAATGCTGGAGTTCGCTCGCTCTGAGAAGACTCGAACACGCGACCGAGTCTTTAAAAGATTTTGTGTGTGTGTGTATA
>Frequency_4_QualityScore_FDGGGGGIJJJJJJJJIIIGHCGGIGIGIIIJJIIIJIIJJJHIHIIIIIHGGGFGCEGGFEEECDDDCCDDBA_Mismatch_0_Sense_+_Library_PoolT
GTGTAGCAAAACGGGGCAGAGTTCCTCTCTGCCAGAATAATGTAAATGCGTTACAGTGGCCATATTTCTCTGGA
>Frequency_4_QualityScore_FDGGGGGGHIIIIJJJJJJJIJJIIJIIJJJJIJJIJJIHJJJJJJJJJIIIIJJJIJJJJJJIGHFGD?EEEEFEFEEEEEDEEEEEBCDCDD_Mismatch_0_Sense_+_Library_PoolT
GTGTGTGTATATATTCGGCTCTGAGCCATGAGGCATTTGAGGCCTTCTGTACATCAAGCTTCGTAAAGTTAGTTATGATCTGTAAATGTTTTCC
>Frequency_4_QualityScore_FFHGHHHIJJIIJJJJJJIJIIIGIJIGIGHIIIHHGIHGGGGGFDEEECDDECCDEEEEEEEEDCCDDCCCCDDDDDCDCCCDDDEECBCCDD_Mismatch_0_Sense_+_Library_PoolT
CTCTGAGAAGACTCGAACACGCGACCGAGTCTTTAAAAGATTTTGTGTGTGTGTGTATATATTCGGCTCTGAGCCATGAGGCATTTGAGGCCTT
>Frequency_4_QualityScore_CEEGEFEGIGIIJJIJIIHHIIGIIJGIIIJIJIIIIHIHHIIIIJHIIIIHIIIFIGGHIIGGEGGEDCECDCECCEEDEDEEDEE@ACCDDD_Mismatch_0_Sense_+_Library_PoolT
TGTGTGTATATATTCGGCTCTGAGCCATGAGGCATTTGAGGCCTTCTGTACATCAAGCTTCGTAAAGTTAGTTATGATCTGTAAATGTTTTCCA
>Frequency_4_QualityScore_EFGGGEGHIHIIIJIHIIIHHIIIHGIIJIIIIJIJJIHIIIIEGHIGGHIIHGHIIIIIIIJEHIIJHGHGGHGGCEEEEBCEEBDDDDCDDC_Mismatch_1_Sense_+_Library_PoolT
CCATGAGGCATTTGAGGCCTTCTGTACATCAAGCTTCGTAAAGTTAGTTATGGTCTGTAAATGTTTTCCATTGCAGTTTTGTTTAAACTCGCTG
>Frequency_4_QualityScore_FFHHHHHJJIJGIJJIIJIJJJJJHIGIJJJJJJIIIJJJJJGHFDCC@CCEDDDDDDCDDDDDBDCCB?BCCDCEDEEEEEEDBDCDDCCCDD_Mismatch_0_Sense_+_Library_PoolT
GAATGCTGGAGTTCGCTCGCTCTGAGAAGACTCGAACACGCGACCGAGTCTTTAAAAGATTTTGTGTGTGTGTGTATATATTCGGCTCTGAGCC
>Frequency_4_QualityScore_E?FEGGGIIIIIFGGIFHIGIIIIJIIHIIIGIIIGIIHIHGFCCCCCDCEDDDCCBBACCBCDDCCCCABCCABCCDDCCBACACAACBCCC<_Mismatch_0_Sense_+_Library_PoolT
GTGTTTTTCGGGTATTCGAGGCCAACGTTCCCGTCGCCGCTCGGGATGAATGCTGGAGTTCGCTCGCTCTGAGAAGACTCGAACACGCGACCGA
>Frequency_4_QualityScore_ECGHFGGIIGGHIIIIJJIJCGDGIIIIIHIIHIHHGAEGEGGGGEEEEEDDDCACCCC=CCECACCCCCCCDCDCDCBCCBCBBABCCCCCCD_Mismatch_0_Sense_+_Library_PoolT
CCGCTCGGGATGAATGCTGGAGTTCGCTCGCTCTGAGAAGACTCGAACACGCGACCGAGTCTTTAAAAGATTTTGTGTGTGTGTGTATATATTC
>Frequency_4_QualityScore_FFHHHHHJJJJJJIJJJJJJIJIIIJIIJIJJJJJJIHIIIIHHIJIIIIIIHIIJIIIIJJGIIJIJIGIHGHHFGGFEEFEEDDEDDCCDDC_Mismatch_1_Sense_+_Library_PoolT
CATGAGGCATTTGAGGCCTTCTGTACATCAAGCTTCGTAAAGTTAGTTATGGTCTGTAAATGTTTTCCATTGCAGTTTTGTTTAAACTCGCTGT
>Frequency_3_QualityScore_EEHDGHGIIIHGIIHIIHI>HIICHDGHIIIIHHHEGHFEGGFEECCBCBCBEDDEFEEFACCCCCBDDCDBDDCDDCBCCDDDBDCCCCDDDC_Mismatch_0_Sense_+_Library_PoolT
GAGAAGACTCGAACACGCGACCGAGTCTTTAAAAGATTTTGTGTGTGTGTGTATATATTCGGCTCTGAGCCATGAGGCATTTGAGGCCTTCTGT
>Frequency_3_QualityScore_FFGGGGHJJJIGIGFFIJFIHIHACEHIIIIIIJIIIIJIFGECBCCDCBBDDCCC>ABBDCCCCCC>@@?BBAC@?BBCBA=ABB?>@A<??@_Mismatch_0_Sense_+_Library_PoolT
CGTGAATCCCAAGGACGGATTTGTGTTTTTTCCGATCGCGTCGCAGATGAAGGACGTGTTTTTCGGGTATTCGAGGCCAACGTTCCCGTCGCCG
>Frequency_3_QualityScore_EFHHGHGIJJFIICGEHIIJHIIJBEHHHIIHIFHIHHHEFHGHGGGEECDDCCDACCA>ABCCCDDDA?;ACCCDCDCBCCBAC?CDDCDCCB_Mismatch_0_Sense_+_Library_PoolT
CAGATGAAGGACGTGTTTTTCGGGTATTCGAGGCCAACGTTCCCGTCGCCGCTCGGGATGAATGCTGGAGTTCGCTCGCTCTGAGAAGACTCGA
>Frequency_3_QualityScore_FFHHHHGJJJJIIJJJJJJJJJJJJJJIIJJJJJJJJJJJJHIJJJIIIJIIIIJJHHIIIIIIIIFGHEHGGFFFFFECEEEEEEDDCDDCDD_Mismatch_1_Sense_+_Library_PoolT
GAGCCATGAGGCATTTGAGGCCTTCTGTACATCAAGCTTCGTAAAGTTAGTTATGGTCTGTAAATGTTTTCCATTGCAGTTTTGTTTAAACTCG
>Frequency_3_QualityScore_FFGHHHHJJJJJHIIJJIJJIIJHIJJJIJHIIJJJJIIJIJJHIIIIFIBEHHIIHHHFGGFEEEEEDCDCEEEEEDCBCDCCD?BBCC_Mismatch_1_Sense_+_Library_PoolT
TTTCCATTGCAGTTTTGTTTAAACTCGCTGTGTAGCAAAACGGGGCAGAGTTCCTCTCTGCCAGAATAATGTAAATGCGTTACAGTGGCA
>Frequency_3_QualityScore_EEFHFDGDFIHIFFHIJJGGEGIHBE=EHFIGHFGGBEGHGGEECDDDBCCCBDCDDDEDECBCCCDDBBBCDCA=BCCCCDDECABCCCDCDD_Mismatch_0_Sense_+_Library_PoolT
TGAGAAGACTCGAACACGCGACCGAGTCTTTAAAAGATTTTGTGTGTGTGTGTATATATTCGGCTCTGAGCCATGAGGCATTTGAGGCCTTCTG
>Frequency_3_QualityScore_FFHHHHGIJJJJIJJIJIJJJJJJGGIIIIIIJJIIIFHHGGEFDDDCDDCDCBDDDDDBACCDDCCDC@ACBD?ACEDD@CABADDCBCAD@B_Mismatch_1_Sense_+_Library_PoolT
CCCACGTTCCCGTCGCCGCTCGGGATGAATGCTGGAGTTCGCTCGCTCTGAGAAGACTCGAACACGCGACCGAGTCTTTAAAAGATTTTGTGTG
>Frequency_3_QualityScore_EEFBBC@HEHHEGECE>BEE>CFD?B@GHHDBDDEGFHGDDFGGGBCDDCDEEEEDDBEDCCCA_Mismatch_0_Sense_+_Library_PoolT
ACGGGGCAGAGTTCCTCTCTGCCAGAATAATGTAAATGCGTTACAGTGGCCATATTTCTCTGGA
>Frequency_3_QualityScore_CEGGFHEGHHIFFDGEGGFGHIIHFGHIJJIIIGIIJJGIIIJJHIIIIIJJHJHIJHIIIIIGGHGFFEEEBDDDBBED?BDDDDECDBBDDD_Mismatch_0_Sense_+_Library_PoolT
TTTTGTGTGTGTGTGTATATATTCGGCTCTGAGCCATGAGGCATTTGAGGCCTTCTGTACATCAAGCTTCGTAAAGTTAGTTATGATCTGTAAA
>Frequency_3_QualityScore_FFHHGHHJJJHIGHGIGHGIHHIIJJJIJIJJIJJJJJJJHIJIIJJJJJJJIJJJJHIIHIFGFGGGFFFFFEEECDDDCACDDCDDDDDEDE_Mismatch_0_Sense_+_Library_PoolT
AAAGATTTTGTGTGTGTGTGTATATATTCGGCTCTGAGCCATGAGGCATTTGAGGCCTTCTGTACATCAAGCTTCGTAAAGTTAGTTATGATCT
>Frequency_3_QualityScore_FFHHHHHJJJJFHGHGHFHFHIIIIJJJJJJJJIJJJIJJJIJJJJJJGHJJIIIJJJJIIJJHHGFHHGFFFFFFDEDEDDCCEDCCDDDDDC_Mismatch_1_Sense_+_Library_PoolT
AAAAGATTTTGTGTGTGTGTGTATATATTCGGCTCTGAGCCATGAGGCATTTGAGGCCTTCTGTACATCAAGCTTCGTAAAGTTAGTTATGGTC
>Frequency_3_QualityScore_EFHHGHHJHIJJIIIIIJJJJJJJJJIJHIIJIJJJIHFFCGIIIIGGHJJIGJHHHGHGFFFFEEDDECDEEDDBCCCDDDDDDDD_Mismatch_0_Sense_+_Library_PoolT
CATTGCAGTTTTGTTTAAACTCGCTGTGTAGCAAAACGGGGCAGAGTTCCTCTCTGCCAGAATAATGTAAATGCGTTACAGTGGCCA
>Frequency_3_QualityScore_EEGGHHHJIJEHIIIJGIGIIJHIHFHIIIIHIIHHHGGGEEDBCCCCECCDCCAC=@CCBCCDDDDDDCC:@CCDDDDDDDCCCDDBCDC@C9_Mismatch_1_Sense_+_Library_PoolT
GTTTTTCGGGTATTCGAGGCCCACGTTCCCGTCGCCGCTCGGGATGAATGCTGGAGTTCGCTCGCTCTGAGAAGACTCGAACACGCGACCGAGT
>Frequency_3_QualityScore_EEHHHHHJJIIIIIJJIHJIIIJJIJJJJHJJIHJJJIJJJJJIIIIJJIJJJJJJJHGGGGEGHHEGECFEFFFFEFCEEEBCEEDDEEEDDC_Mismatch_0_Sense_+_Library_PoolT
GTATATATTCGGCTCTGAGCCATGAGGCATTTGAGGCCTTCTGTACATCAAGCTTCGTAAAGTTAGTTATGATCTGTAAATGTTTTCCATTGCA
>Frequency_3_QualityScore_FFGHHHHFHIHIIGIIJIIHIIGHIIJJHHJJJJIHIHGEABBCABBCDDDBBBCCBDCDCBCCCC?B<=?BCDDCBDCCDB>C?BCBAB9@BD_Mismatch_0_Sense_+_Library_PoolT
TTTCGGGTATTCGAGGCCAACGTTCCCGTCGCCGCTCGGGATGAATGCTGGAGTTCGCTCGCTCTGAGAAGACTCGAACACGCGACCGAGTCTT
>Frequency_3_QualityScore_FFHHHHHJJJJJJJJJJJJJJJJHIJIJJJJJJJJJJHIHJJHHIJHIJJJIIIJJIJJJJHFGIIJJJHIJIHHFHHGFEFFFDDEDEDDDCC_Mismatch_0_Sense_+_Library_PoolT
CATGAGGCATTTGAGGCCTTCTGTACATCAAGCTTCGTAAAGTTAGTTATGATCTGTAAATGTTTTCCATTGCAGTTTTGTTTAAACTCGCTGT
>Frequency_3_QualityScore_EFGFFGGFHIGHIIHHIJIDGHIIIHHGGFHFHIIHHHIJJIIGGFEEFGGHIHGHGHHHIHGFFEFFCEEFHEFGFFECD?ADDEDBDB:=AA_Mismatch_0_Sense_+_Library_PoolT
CTGAGCCATGAGGCATTTGAGGCCTTCTGTACATCAAGCTTCGTAAAGTTAGTTATGATCTGTAAATGTTTTCCATTGCAGTTTTGTTTAAACT
>Frequency_3_QualityScore_FFHHHHHJJIJHIIJJJJJJJIIJJJIHJJJHIEFGGGGFFFFDEEEEEBDDDCCCDCCCDDDDCEEEDDCDDDDCDDDDDDCDDDCCDDEECD_Mismatch_0_Sense_+_Library_PoolT
CTCGCTCTGAGAAGACTCGAACACGCGACCGAGTCTTTAAAAGATTTTGTGTGTGTGTGTATATATTCGGCTCTGAGCCATGAGGCATTTGAGG
>Frequency_3_QualityScore_FEHHHGGIJIJJJJJIJHJIIFIIJJIJIJJIIIIJJJJGHIJIJJJIIIIHGGGGGEFFDFEFEEEDCACBDDCDCDDDBCBDEDDDDDDCDD_Mismatch_2_Sense_+_Library_PoolT
GTTTTGTTTAAACTCGCTGTGTAGCAAAACGGGGCAGAGTTCCTCTCTGCCAGAATAATGTAAATGCGTTACAGTGGCCATATTTCTCTGGAAA
>Frequency_3_QualityScore_ECGGGGGGIIIGIFIEGG?EHHDGDEGHHGGIIHF@DFGFBC?A>@@A=@CEEEEEDCDCBDCCCDBCB@CBCCCCCCDCCCDACBBCCCCCBD_Mismatch_0_Sense_+_Library_PoolT
AGAAGACTCGAACACGCGACCGAGTCTTTAAAAGATTTTGTGTGTGTGTGTATATATTCGGCTCTGAGCCATGAGGCATTTGAGGCCTTCTGTA
>Frequency_3_QualityScore_DECFEFFIHHEEFH<CFG5BFFGAEBDEFGIGEEDEEEGDDBB@?B@ABBB@?@AB>@@>@B@B?B?=:>AC@C@@8>@@?>?>@>B<>???AA_Mismatch_1_Sense_+_Library_PoolT
CGTGAATCCCAAGGACGGATTTGTGTTTTTTCCGATCGCGTCGCAGATGAAGGACGTGTTTTTCGGGTATTCGAGGCCCACGTTCCCGTCGCCG
>Frequency_3_QualityScore_EEHHHHHIFCGBGAGFHFGEGECGHCGGIIHIFFFEHIHEHIFHHIIIEHHGGHGGGHGFGGFCEA_Mismatch_0_Sense_+_Library_PoolT
AAACGGGGCAGAGTTCCTCTCTGCCAGAATAATGTAAATGCGTTACAGTGGCCATATTTCTCTGGA
>Frequency_3_QualityScore_FEGHHHGIIJJFGGGIJJIIJJ@EHIIIIJIIJJIJIJIIIIHGGFDEDDDDDDDBCCBCDDDDDDBC?>BBCCCCDDDDC@C9BCCDDDD=AC_Mismatch_0_Sense_+_Library_PoolT
GATGAAGGACGTGTTTTTCGGGTATTCGAGGCCAACGTTCCCGTCGCCGCTCGGGATGAATGCTGGAGTTCGCTCGCTCTGAGAAGACTCGAAC
>Frequency_3_QualityScore_EFHHHGHJJJJJJJHIGIJIJJJJJIJHIIJJIJGHIJJJJJJJJJJIIHIHHHHHGGGGGFFCCDCCDDCDDCD_Mismatch_0_Sense_+_Library_PoolT
GTTTAAACTCGCTGTGTAGCAAAACGGGGCAGAGTTCCTCTCTGCCAGAATAATGTAAATGCGTTACAGTGGCCA
>Frequency_3_QualityScore_FFHHHHFJJJHHEHHIJGHIHHHIIJJIGHHIIHGIIHGGGGGFFDDDDECCEDDACDBDDCCDBBDDDDDBCCCDCDDDDDCCCDCBCDDDDD_Mismatch_0_Sense_+_Library_PoolT
CACGCGACCGAGTCTTTAAAAGATTTTGTGTGTGTGTGTATATATTCGGCTCTGAGCCATGAGGCATTTGAGGCCTTCTGTACATCAAGCTTCG
>Frequency_3_QualityScore_FFHHHHHHJJJJJFIFHGHFHGGIIIJJJJJJJJJJJJJJJJJIJJIJJJIIJJJIJJJJJJJIHHHGGFGFDFFFFEDECBBCDCDDCCDEDD_Mismatch_1_Sense_+_Library_PoolT
TTAAAAGATTTTGTGTGTGTGTGTATATATTCGGCTCTGAGCCATGAGGCATTTGAGGCCTTCTGTACATCAAGCTTCGTAAAGTTAGTTATGG
>Frequency_3_QualityScore_FFHGHGHJJJJJJIIJJJJIIJIJJJJIJJIIJJJJJJJJJIIJFGIJIGFIIFHIIJJJJIIHIJJJIFHGHHGHHHFFFFCDDEEDEDDDDD_Mismatch_0_Sense_+_Library_PoolT
TCTGAGCCATGAGGCATTTGAGGCCTTCTGTACATCAAGCTTCGTAAAGTTAGTTATGATCTGTAAATGTTTTCCATTGCAGTTTTGTTTAAAC
>Frequency_3_QualityScore_FDGEGGGDGGHIJIJJJIJJJJJJIJIIJJIIJIJHIGHIIIIGIIHIIIIGIIHIJIHIJGIIIEFGEA@ADEADEDEDEDEDDEEDED@BCC_Mismatch_0_Sense_+_Library_PoolT
GTGTGTGTGTATATATTCGGCTCTGAGCCATGAGGCATTTGAGGCCTTCTGTACATCAAGCTTCGTAAAGTTAGTTATGATCTGTAAATGTTTT
>Frequency_3_QualityScore_FFGHHFHIIJJJJJHIJJJHJJJIIIGIIJIJJIIIIIIFFGGEEEDDDDCDCCBDDDDDDDACCDDDDCCCBCAC=CCDDBDDDDCCDDDDAA_Mismatch_0_Sense_+_Library_PoolT
GGCCAACGTTCCCGTCGCCGCTCGGGATGAATGCTGGAGTTCGCTCGCTCTGAGAAGACTCGAACACGCGACCGAGTCTTTAAAAGATTTTGTG
>Frequency_3_QualityScore_EFGGHGHIIHGFIIJGGIFIIGHIIGIIGGGIIIIIIIHFGFEEEDCCCCCCCCCDCCDDDDDCCDACCCCC@CCA>A>B>CC@@ACCADCDDC_Mismatch_0_Sense_+_Library_PoolT
GAGGCCAACGTTCCCGTCGCCGCTCGGGATGAATGCTGGAGTTCGCTCGCTCTGAGAAGACTCGAACACGCGACCGAGTCTTTAAAAGATTTTG
>Frequency_3_QualityScore_BEFGGGGHIIIFFGIFF@GEGDFIIIIHHBC@AB=AC=B=C@EFGDGHHGHFGCEE<A;BDE<@;>:>?@B93;;>@B_Mismatch_0_Sense_+_Library_PoolT
TTTGTTTAAACTCGCTGTGTAGCAAAACGGGGCAGAGTTCCTCTCTGCCAGAATAATGTAAATGCGTTACAGTGGCCA
>Frequency_3_QualityScore_FFHGHHHJJFHGHHIHHGIIIIIIHJJIJIJJJJJHJJJJJJJJJJJJJJJJIJJJJJJJJJIHGHHHHDEFFFEEEBCCCCDDCDDDCDCCDD_Mismatch_1_Sense_+_Library_PoolT
AAGATTTTGTGTGTGTGTGTATATATTCGGCTCTGAGCCATGAGGCATTTGAGGCCTTCTGTACATCAAGCTTCGTAAAGTTAGTTATGGTCTG
>Frequency_3_QualityScore_FFHHHHHJJJJJJJIJJIJJJJIJJJIJJJJJJJJJJJJJJIIJIJJJIJJJJJJHIIIIIGGIHHGHGGGGGGFFFEEEBDDDEDEDEDDDDB_Mismatch_0_Sense_+_Library_PoolT
ATATATTCGGCTCTGAGCCATGAGGCATTTGAGGCCTTCTGTACATCAAGCTTCGTAAAGTTAGTTATGATCTGTAAATGTTTTCCATTGCAGT
>Frequency_3_QualityScore_FFHHHHHJJJIGGFHGGFGGHGHIHIIJJIIJJJJJJJJJJJJJJJJJJJJJJIIJJJJIIIIGHGGGGFFFFFFECDDCDDCCDDCDEEDDED_Mismatch_0_Sense_+_Library_PoolT
AAAAGATTTTGTGTGTGTGTGTATATATTCGGCTCTGAGCCATGAGGCATTTGAGGCCTTCTGTACATCAAGCTTCGTAAAGTTAGTTATGATC
>Frequency_3_QualityScore_FDGHHHHIJJJJJIJIJJJGIGHHIHIJIIJJIJJJIHJAGIIHIIIIHIHGHEGGEDFEFDDEEFEDC@CBDDABCDCD_Mismatch_0_Sense_+_Library_PoolT
GTTTTGTTTAAACTCGCTGTGTAGCAAAACGGGGCAGAGTTCCTCTCTGCCAGAATAATGTAAATGCGTTACAGTGGCCA
>Frequency_3_QualityScore_FEGGHHHJHHIIJJJJHIIJJHIJJJJJIJJJJJJIJJIJJIIHHGHHGIIFHHHJJIJJJFHIIJIGIDGHHGGHGEEFCECDCBCCCBCCCC_Mismatch_0_Sense_+_Library_PoolT
TGAGCCATGAGGCATTTGAGGCCTTCTGTACATCAAGCTTCGTAAAGTTAGTTATGATCTGTAAATGTTTTCCATTGCAGTTTTGTTTAAACTC
>Frequency_3_QualityScore_FFHHGHFGIIIIHJJIIJHIJJHHHIJJJHJIJJHFHHGGHI?EGGGHGFGGGFEEFFDDEEDDEEEEECCABBCCDACDCCD_Mismatch_0_Sense_+_Library_PoolT
GCAGTTTTGTTTAAACTCGCTGTGTAGCAAAACGGGGCAGAGTTCCTCTCTGCCAGAATAATGTAAATGCGTTACAGTGGCCA
>Frequency_3_QualityScore_BEHFGFAGDAFHIIHIJHHII?GBDGBGIIHHHHIJIJJIGFDCC?BCEDCDB?AABBCCDBBCCBAABC@?AACAADCAC@?AADDCCDCDAB_Mismatch_0_Sense_+_Library_PoolT
TGCTGGAGTTCGCTCGCTCTGAGAAGACTCGAACACGCGACCGAGTCTTTAAAAGATTTTGTGTGTGTGTGTATATATTCGGCTCTGAGCCATG
>Frequency_3_QualityScore_DEGGHHGJJIIIHIHIJIJHHIGIJJHIJJJJJHIIHIGHIJGHIJJJGHIJGGHHIIHIIIIJIGIJFGDEGIGHFEFEBCEEEDDDDCDCEC_Mismatch_1_Sense_+_Library_PoolT
AGGCATTTGAGGCCTTCTGTACATCAAGCTTCGTAAAGTTAGTTATGGTCTGTAAATGTTTTCCATTGCAGTTTTGTTTAAACTCGCTGTGTAG
>Frequency_3_QualityScore_ECFGHHHJIJJJFHHJIJHJJIJJJJJIIIJJJIIJJJIHFFDDDAAACDEDCDDDBCACDDDDDDDDDBDDD<@DDDDDDACBCDCDDCDCDD_Mismatch_1_Sense_+_Library_PoolT
GTGTTTTTCGGGTATTCGAGGCCCACGTTCCCGTCGCCGCTCGGGATGAATGCTGGAGTTCGCTCGCTCTGAGAAGACTCGAACACGCGACCGA
>Frequency_3_QualityScore_EFHHHHHJIJJJIIIJJIFIDHHIIGHIIJIIIJJJHHGGFGFFEEDEEEEEEEEDDDDDDDCDDDDDDCDDDCDDDEECDDDDDDDDDDDDED_Mismatch_0_Sense_+_Library_PoolT
GACTCGAACACGCGACCGAGTCTTTAAAAGATTTTGTGTGTGTGTGTATATATTCGGCTCTGAGCCATGAGGCATTTGAGGCCTTCTGTACATC
>Frequency_3_QualityScore_EEGHHHGHHIJIJJJJJJJJJIJIIJJJJJJJJJJJJJJJJJJJJJJJJJJJJJIJJJIJJJJJIGFHHGCEFDFFFEECDEEDFEEEDACDCD_Mismatch_1_Sense_+_Library_PoolT
TGTGTGTGTATATATTCGGCTCTGAGCCATGAGGCATTTGAGGCCTTCTGTACATCAAGCTTCGTAAAGTTAGTTATGGTCTGTAAATGTTTTC
>Frequency_3_QualityScore_FFHHHHHJJJJJHIGHGIHHGHIJIIIIJJJJJJJJJJHJJJJJJIJJJJJJJJJJJIJIHHHHHGGFFEFEFEEDEDDDDDDCCDDCCDEDDE_Mismatch_0_Sense_+_Library_PoolT
TAAAAGATTTTGTGTGTGTGTGTATATATTCGGCTCTGAGCCATGAGGCATTTGAGGCCTTCTGTACATCAAGCTTCGTAAAGTTAGTTATGAT
>Frequency_3_QualityScore_FFHHGHHJIJJIJJJIJGHIHJIJIJJJJJEHGGIIJJJJIJIIIIGFEDDDBCBDDEDDCDDDCDDDDCCCBCBCBCBCCDDDDDEDCCBC<A_Mismatch_0_Sense_+_Library_PoolT
CGGGATGAATGCTGGAGTTCGCTCGCTCTGAGAAGACTCGAACACGCGACCGAGTCTTTAAAAGATTTTGTGTGTGTGTGTATATATTCGGCTC
>Frequency_3_QualityScore_FFHHGEGHHEHIJJFGFHIJJIIIJJHIJIIEHHHGFDEEDEDECCC?@=ACDDDCCC=>BDDDB@B=AAACBCDDDDDCCCCDDDDCCAC<?@_Mismatch_0_Sense_+_Library_PoolT
CAAGGACGGATTTGTGTTTTTTCCGATCGCGTCGCAGATGAAGGACGTGTTTTTCGGGTATTCGAGGCCAACGTTCCCGTCGCCGCTCGGGATG
>Frequency_3_QualityScore_FFHDGHHHIHJIJJJIIIIJIJIIGIIIJJJJJJJIFGFFFFFFEEEBD>@DCDDDDDDDDDCDBCCCDCDCCDDDDCCCCDDD?B=BBDDBCD_Mismatch_0_Sense_+_Library_PoolT
GGGTATTCGAGGCCAACGTTCCCGTCGCCGCTCGGGATGAATGCTGGAGTTCGCTCGCTCTGAGAAGACTCGAACACGCGACCGAGTCTTTAAA
>Frequency_3_QualityScore_EEFGFHFIIIIIGGIIJIGHHFGIFGIIIIIHHIIIGG@DGIJJIIHHIJGHHGHGFFGEDFFFBECBCA@ACDDCACDCCCDDEDDDCD@_Mismatch_0_Sense_+_Library_PoolT
TTTTGTTTAAACTCGCTGTGTAGCAAAACGGGGCAGAGTTCCTCTCTGCCAGAATAATGTAAATGCGTTACAGTGGCCATATTTCTCTGGA
>Frequency_3_QualityScore_FFHHHHHIJJJJJJJJJIIEHGCHBGEHIIGIFEGIGIHIFIIDFEFHID>GHEGFFFECFEDDDDCCDBCEEDAB?_Mismatch_0_Sense_+_Library_PoolT
GCTGTGTAGCAAAACGGGGCAGAGTTCCTCTCTGCCAGAATAATGTAAATGCGTTACAGTGGCCATATTTCTCTGGA
>Frequency_3_QualityScore_EEEHHHHJJJJFHJIJJJJJIJJJJJGIJJJJIIJJJJIHFFEDBCDDCDDDDDDDDABDDDDCDDDDDDDDACCDDDDD@DCDDDCDBBCCCD_Mismatch_0_Sense_+_Library_PoolT
TGTTTTTCGGGTATTCGAGGCCAACGTTCCCGTCGCCGCTCGGGATGAATGCTGGAGTTCGCTCGCTCTGAGAAGACTCGAACACGCGACCGAG
>Frequency_3_QualityScore_CECDADFFGFGFHDHGDDDCECDHBEIIDFDEEFGGGGGHEHIEHHFIGEEBFBBEA=CABAAD_Mismatch_0_Sense_+_Library_PoolT
TGTGTAGCAAAACGGGGCAGAGTTCCTCTCTGCCAGAATAATGTAAATGCGTTACAGTGGCCAT
>Frequency_3_QualityScore_FFHGHHHJJJJJJJJJIIJJJIIHJJJJJJJJJIIJJJJIIDGHIJJJIIIJIGHHGGFFFFFFFFDEDBACCCDDCDDCC_Mismatch_1_Sense_+_Library_PoolT
CAGTTTTGTTTAAACTCGCTGTGTAGCAAAACGGGGCAGAGTTCCTCTCTGCCAGAATAATGTAAATGCGTTACAGTGGCA
>Frequency_3_QualityScore_EEGGGHGHIHIHIIJGIIHHFGFFFGIEIGA??AFGGGIFGHHHIJJGFDFGFDCDDDDEFEFFEECDC?ACDDDC@BCCA@ACEEEDDCABCD_Mismatch_0_Sense_+_Library_PoolT
GTTTTGTTTAAACTCGCTGTGTAGCAAAACGGGGCAGAGTTCCTCTCTGCCAGAATAATGTAAATGCGTTACAGTGGCCATATTTCTCTGGATT
>Frequency_3_QualityScore_EFHHHHHJJJJJJJJJJJJJJIIJJJJJJJJJJJJHJJIJHHJJHIJJJJGHIJHJJJIIDGIIJJJJJHHHHHHGGGFFFEBDEDECDDDDDD_Mismatch_1_Sense_+_Library_PoolT
TGAGGCATTTGAGGCCTTCTGTACATCAAGCTTCGTAAAGTTAGTTATGGTCTGTAAATGTTTTCCATTGCAGTTTTGTTTAAACTCGCTGTGT
>Frequency_3_QualityScore_FFGHHHHIIIHHIHIFGIIFIEHHGHIGIHIIJIHIIIJJHIIJFIIIHIGIIHHF_Mismatch_0_Sense_+_Library_PoolT
CAAAACGGGGCAGAGTTCCTCTCTGCCAGAATAATGTAAATGCGTTACAGTGGCCA
>Frequency_3_QualityScore_FFHHHHGIIJJHIIJJIJJIJIJFHIHIHGHIJIFHDDEFFEEDDDDDDDDDDDDDDDCBCC@D@@@ACA@<@=>CDDCBDA>@BBDDD@A>A=_Mismatch_0_Sense_+_Library_PoolT
CAACGTTCCCGTCGCCGCTCGGGATGAATGCTGGAGTTCGCTCGCTCTGAGAAGACTCGAACACGCGACCGAGTCTTTAAAAGATTTTGTGTGT
>Frequency_2_QualityScore_FFHHHHHIJJIGGHIJJJJIIJIJJJJJIJJHHFFFEEEEEEDDACBACDDDDCD=>CEEDDCDDCCDDDCDDDDDDDDDDDDCDDCD;?CCDE_Mismatch_0_Sense_+_Library_PoolT
GGACGGATTTGTGTTTTTTCCGATCGCGTCGCAGATGAAGGACGTGTTTTTCGGGTATTCGAGGCCAACGTTCCCGTCGCCGCTCGGGATGAAT
>Frequency_2_QualityScore_FFGHHGHIIJJIJHIHJJIJGIGIIIIIHIGIJJIJJIIIJJJJIIGEEDDDBCDEDDDDCC?CCCDDC?ABCDCDBDDEEEEEEDBCCCDDDD_Mismatch_0_Sense_+_Library_PoolT
GGATGAATGCTGGAGTTCGCTCGCTCTGAGAAGACTCGAACACGCGACCGAGTCTTTAAAAGATTTTGTGTGTGTGTGTATATATTCGGCTCTG
>Frequency_2_QualityScore_EEHHHHHJJJJJJJIIIIJJJJJJJJJIJJJJHIGIIIJJJJIIJJIIGHIJJJHHHHGHHGFDDDDDEECDDDDDCDEEEEDDDDCCDDDEDD_Mismatch_0_Sense_+_Library_PoolT
GTTTAAACTCGCTGTGTAGCAAAACGGGGCAGAGTTCCTCTCTGCCAGAATAATGTAAATGCGTTACAGTGGCCATATTTCTCTGGATTTCTGC
>Frequency_2_QualityScore_FFHHHHHIJJJJIJIIIIIIJJJJIJIIIJJJJIGHIIGIIGIIGIIIGIIIIJIGGHGHGGFDDCCCDBBCCCC_Mismatch_1_Sense_+_Library_PoolT
CTTTAAACTCGCTGTGTAGCAAAACGGGGCAGAGTTCCTCTCTGCCAGAATAATGTAAATGCGTTACAGTGGCCA
>Frequency_2_QualityScore_FFEGGFHIIIHHGHCEEGGIIJJIGEHGIHGJIGHIGIIGGGHIHFGFECCCCDDDDC=BCCCECCACCCCAABABDDCDBCDDCCACCDDDCD_Mismatch_0_Sense_+_Library_PoolT
GCAGATGAAGGACGTGTTTTTCGGGTATTCGAGGCCAACGTTCCCGTCGCCGCTCGGGATGAATGCTGGAGTTCGCTCGCTCTGAGAAGACTCG
>Frequency_2_QualityScore_EFGHHHGIJJJJIJIIJIIJGIIGHIIIGGFIGGGGGEEEEEECEECCDDDDCDDDCC?CCDDDDCBCDCDDDDDDDD=B=ACDCCCDCCBCCD_Mismatch_0_Sense_+_Library_PoolT
TCGAGGCCAACGTTCCCGTCGCCGCTCGGGATGAATGCTGGAGTTCGCTCGCTCTGAGAAGACTCGAACACGCGACCGAGTCTTTAAAAGATTT
>Frequency_2_QualityScore_FFHHGGHIJIJJJIJIIGIDED=D;CEEBEGGECGIAFHIIIIFEEEGIBBGF@EEHAC<BCCEDDCAE?ACCC?A_Mismatch_1_Sense_+_Library_PoolT
GCTGTGTAGCAAAACGGGGCAGAGTTCCTCTCTGCCAGAATAATGTAAATGCGTTACAGTGGCCATATTTCTCTAG
>Frequency_2_QualityScore_FEGHHGHIIJHIIIJJIJIJ=FFGFGHHJJJJJIEHIJJIGGGGEEDEECCDCCDD=A?CD;A?BCCDDDDDBCCDDCBDCCB==CCBCCCAAC_Mismatch_0_Sense_+_Library_PoolT
GAAGAAGATGAGCATCTGGGTGAAGATTTGGGGGAGGGCGTGAATCCCAAGGACGGATTTGTGTTTTTTCCGATCGCGTCGCAGATGAAGGACG
>Frequency_2_QualityScore_FFHHHGGIJJJIHFIJJGHII?FIHIGIIIIGIIJJIIGIIIIIDGIIJEG=CGGGHHGGGDEBACDCEACCDEEEDECDACACCC@BC@ACBB_Mismatch_0_Sense_+_Library_PoolT
TTTTCCATTGCAGTTTTGTTTAAACTCGCTGTGTAGCAAAACGGGGCAGAGTTCCTCTCTGCCAGAATAATGTAAATGCGTTACAGTGGCCATA
>Frequency_2_QualityScore_FFGGFHHIJIGIEHFIIHIJIJJJIGIIIIGIBFIIIIIJIIIIIIIIFHGEGCGHGFEEFCCCCDC=CABBDC_Mismatch_0_Sense_+_Library_PoolT
TTAAACTCGCTGTGTAGCAAAACGGGGCAGAGTTCCTCTCTGCCAGAATAATGTAAATGCGTTACAGTGGCCAT
>Frequency_2_QualityScore_FFHHHHHJHIIIIJIIJIJJIJJJJJJJJIJIHJJIJIIJJIJIIIJJJIIIIIJJJJJE_Mismatch_1_Sense_+_Library_PoolT
GGGCAGAGTTCCTCTCTGCCAGAATAATGTAAATGCGTTACAGTGGCCATATTTCTCTGA
>Frequency_2_QualityScore_FFHHHHHJIGIIIIJJJJJJJJIIJJJIJIIIJJIIJJIJIJJIJIIDGEGHHGGGGGGEEEEEEDEEEEEEEDCD?BAADC?BCCDCC_Mismatch_0_Sense_+_Library_PoolT
CCATTGCAGTTTTGTTTAAACTCGCTGTGTAGCAAAACGGGGCAGAGTTCCTCTCTGCCAGAATAATGTAAATGCGTTACAGTGGCCAT
>Frequency_2_QualityScore_ACEGGHGIJIIIIHIGIIIIGHIIFH?GFIIIJJIHEGHHHGCDBDEE>ABDDEEEFEEEEDDDACDDDCDDCDDDCDDDDDDEECCDDDDDDC_Mismatch_1_Sense_+_Library_PoolT
TGAGAAGACTCGAACACGCGACCGAGTCTTTAAAAGATTTTGTGTGTGTGTGTATATATTCGGCTCTGAGCCATGAGGCATTTGATGCCTTCTG
>Frequency_2_QualityScore_EFGFGDGGEIHHCGIFDHECAEGFBFGIGEGIFGEGBCGGCGHIIIGIIIIA_Mismatch_0_Sense_+_Library_PoolT
TCCTCTCTGCCAGAATAATGTAAATGCGTTACAGTGGCCATATTTCTCTGGA
>Frequency_2_QualityScore_EEGHFFGEIIIAHFGGIIEHHGIBFIIIIDGGGIIGGEGEGHFFFEDDECCCBCCCCCCCCCABACCCA?CAA@CCCCCCCEECEECCCCCCCC_Mismatch_0_Sense_+_Library_PoolT
ACACGCGACCGAGTCTTTAAAAGATTTTGTGTGTGTGTGTATATATTCGGCTCTGAGCCATGAGGCATTTGAGGCCTTCTGTACATCAAGCTTC
>Frequency_2_QualityScore_FFHHHGHIIIIJJJJJHIIIIGHIIIIGIICGHIJIIGHIJIIJHEIHCEGCEFEEEDEEEEED??:=CCCCCDDDDDABDABCCBB?CCBCCC_Mismatch_0_Sense_+_Library_PoolT
AAGCCCGTGCCCATGCTCTGCACATCCAGGTAATGAGAATCCGCGAAGAAGATGAGCATCTGGGTGAAGATTTGGGGGAGGGCGTGAATCCCAA
>Frequency_2_QualityScore_CCFE9EGIIDIGGEHEIEIE?HGIFIDGDDGCHIIIIIIIGHIGIIIEGCEHDGFFGGIICCGIIGA?CGGEEDAABC@@C=ABC4?CCCCDDC_Mismatch_1_Sense_+_Library_PoolT
TGTGTATATATTCGGCTCTGAGCCATGAGGCATTTGAGGCCTTCTGTACATCAAGCTTCGTAAAGTTAGTTATGGTCTGTAAATGTTTTCCATT
>Frequency_2_QualityScore_FCFEHHHIJJJJJIIIIIGHIIHIGIIGIJJHIHGFAEEEEEDDD??CEEDDDDCDDDDDDCCDDDCDD@BDDDDDD?==AACDDCCCC?BA>C_Mismatch_0_Sense_+_Library_PoolT
GTGTTTTTTCCGATCGCGTCGCAGATGAAGGACGTGTTTTTCGGGTATTCGAGGCCAACGTTCCCGTCGCCGCTCGGGATGAATGCTGGAGTTC
>Frequency_2_QualityScore_FFHHHGHIJJJJJIIJJCIFGIIJJJJJIIIJJJJIIGHGHGFFFEEEEEEEFEDDDDDDDDDDDDDDCCDDDDDDEECDDDDDDDDDEDCEDD_Mismatch_0_Sense_+_Library_PoolT
ACTCGAACACGCGACCGAGTCTTTAAAAGATTTTGTGTGTGTGTGTATATATTCGGCTCTGAGCCATGAGGCATTTGAGGCCTTCTGTACATCA
>Frequency_2_QualityScore_FFHGHHGJICGIGIFIGHIJGFGHG;E?CEEIIGGF@CEEEEEEDDDDDDDBCBCDDCDDDDDDCDDDBDCDCCCCCCCCAB7??=?AA?BCAC_Mismatch_0_Sense_+_Library_PoolT
CCGATCGCGTCGCAGATGAAGGACGTGTTTTTCGGGTATTCGAGGCCAACGTTCCCGTCGCCGCTCGGGATGAATGCTGGAGTTCGCTCGCTCT
>Frequency_2_QualityScore_FFHHHHHJJJJJJIJJJIJJIJJJJJJJJJJHIIIIIHIJIIIJJIIIJIIIJJJIGGIIIIIIHGHGGGGGGGGGEEADEEEDDDDDDDEDCC_Mismatch_2_Sense_+_Library_PoolT
GCATTTGAGGCCTTCTGTACATCAAGCTTCGTAAAGTTAGTTATGGTCTGTAAATGTTTTCCATTGCAGTTTTGTTTAAACTCGCTGTGTAGGA
>Frequency_2_QualityScore_FFGGHHHJJJIIIJJJIJIIHJIGIHIIIJIIIIIIIGEC?CBDCCCCCDDDDDDDCDBC@CACCCBDCCBDEEEDBBBDDCCDDDDCCCCCDC_Mismatch_0_Sense_+_Library_PoolT
GAGTTCGCTCGCTCTGAGAAGACTCGAACACGCGACCGAGTCTTTAAAAGATTTTGTGTGTGTGTGTATATATTCGGCTCTGAGCCATGAGGCA
>Frequency_2_QualityScore_FFHGHHHIGHGIJJJJJJJIIJIJJGIIHIGGGGEEEEEEDCB?BDCDDDDDACDDEDECDDDD>BDCDACCBBDDDDDDCDCBB7?AACDCDD_Mismatch_1_Sense_+_Library_PoolT
CGGATTTGTGTTTTTTCCGATCGCGTCGCAGATGAAGGACGTGTTTTTCGGGTATTCGAGGCCCACGTTCCCGTCGCCGCTCGGGATGAATGCT
>Frequency_2_QualityScore_EEFEE?BACC7ABECDDE??BEEEEEBEEDCBDFGEDE?=AACEEBEEABCCEEEFFGEEBBA_Mismatch_0_Sense_+_Library_PoolT
CGGGGCAGAGTTCCTCTCTGCCAGAATAATGTAAATGCGTTACAGTGGCCATATTTCTCTGGA
>Frequency_2_QualityScore_FFHHHHGJJIJJIJJJJIHIJJJJJJJJIIIIJJJJJJJJJJIIJIIGIIIHIIIJJIIIJIIIJJJEIHIHHHHHGGFFDFFEEEEEE?BCCC_Mismatch_1_Sense_+_Library_PoolT
TGAGCCATGAGGCATTTGAGGCCTTCTGTACATCAAGCTTCGTAAAGTTAGTTATGGTCTGTAAATGTTTTCCATTGCAGTTTTGTTTAAACTC
>Frequency_2_QualityScore_FEGGHHHJJHIIEGFHIJJJJJIBGGIIJJIIIHIGHGGGGGGGEEDEECDDCDDDCCCCCEDDCBC=ACCCCDDDDDBDCCCB=BCCCCDC@@_Mismatch_0_Sense_+_Library_PoolT
AGATGAAGGACGTGTTTTTCGGGTATTCGAGGCCAACGTTCCCGTCGCCGCTCGGGATGAATGCTGGAGTTCGCTCGCTCTGAGAAGACTCGAA
>Frequency_2_QualityScore_FFHGHGHGIIIFGIHIIIGIIIIGIIGII_Mismatch_0_Sense_+_Library_PoolT
ATGCGTTACAGTGGCCATATTTCTCTGGA
>Frequency_2_QualityScore_FFFHHHHJIHIHIIIIGIIIHGIJIIJJJGHHIIJIJIIJJIIJJIIHIAEGIIIHEFGHEFFEEDEEEDEEECEECCADDDCCCCDDDDD_Mismatch_0_Sense_+_Library_PoolT
TTCCATTGCAGTTTTGTTTAAACTCGCTGTGTAGCAAAACGGGGCAGAGTTCCTCTCTGCCAGAATAATGTAAATGCGTTACAGTGGCCAT
>Frequency_2_QualityScore_FEHHHHHGGGFGIIIGHGIIHIIIIIIIGIJJIFIHIIJJIGIIGIIIIIIJIJIIIJIGHGIIHHFGGFDEEEDEBCAADCACADDDEDEDDE_Mismatch_0_Sense_+_Library_PoolT
GATTTTGTGTGTGTGTGTATATATTCGGCTCTGAGCCATGAGGCATTTGAGGCCTTCTGTACATCAAGCTTCGTAAAGTTAGTTATGATCTGTA
>Frequency_2_QualityScore_FAGGGCFHCECHIIIIEIIICG?BDEGHIFGCGGEHGGICFGICEDHEFGDGHGGGGEGAE_Mismatch_0_Sense_+_Library_PoolT
GGGCAGAGTTCCTCTCTGCCAGAATAATGTAAATGCGTTACAGTGGCCATATTTCTCTGGA
>Frequency_2_QualityScore_FFHHGGGIAGEGIIJJIJJFHIIIJIIIIJJJJJIHIIIGHIGGFDDDDBDDCDDDDEDDDDCCC:@CCABDDDDDDD?CACCDC<7;;@CDCC_Mismatch_1_Sense_+_Library_PoolT
GAAGGACGTGTTTTTCGGGTATTCGAGGCCCACGTTCCCGTCGCCGCTCGGGATGAATGCTGGAGTTCGCTCGCTCTGAGAAGACTCGAACACG
>Frequency_2_QualityScore_FFGGHHHIIJJIJJJJJJJIHIIIJIJJJJJIIIJJJIGIGFIIJJIJIIJJJIHGHHEGFEFFFFEDDDDCCCDCCDDDDDCDEEEEDDDCBC_Mismatch_1_Sense_+_Library_PoolT
AGTTTTGTTTAAACTCGCTGTGTAGCAAAACGGGGCAGAGTTCCTCTCTGCCAGAATAATGTAAATGCGTTACAGTGGCCATATTTCTCTGGAA
>Frequency_2_QualityScore_FFGFHGHIGGGIIFIIFFDFHDCGIIFGGI7CFHIIIIGIIGGIHECA?BB>ACCCCCCCCCCCCC==BCB;>?C@?????BBCCCCC=BCCBC_Mismatch_1_Sense_+_Library_PoolT
GAGAATCCGCGAAGAAGATGAGCATCTGGGTGAAGATTTGGGGGAGGGCGTGAATCCCAAGGACGGATTTGTTTTTTTTCCGATCGCGTCGCAG
>Frequency_2_QualityScore_ECGHHHHJJJJJJJIJJJIJIIJJJJJJJJJJIJIJJJJJJJIJIGGIHHHHDGIHHGGGGFFEEEDEEECBCDDEEEEDDBDDDDDCCC_Mismatch_1_Sense_+_Library_PoolT
GTTTTCCATTGCAGTTTTGTTTAAACTCGCTGTGTAGCAAAACGGGGCAGAGTTCCTCTCTGCCAGAATAATGTAAATGCGTTACAGTGA
>Frequency_2_QualityScore_FFHHHHHIIJJIIJJIIIJJJJJIJIIIIJJJIJIIIIIIJJJIICGIJIJJIIHHHGGFFFFFEECEDCEDDDCDDDDDBCDDDDC_Mismatch_0_Sense_+_Library_PoolT
ATTGCAGTTTTGTTTAAACTCGCTGTGTAGCAAAACGGGGCAGAGTTCCTCTCTGCCAGAATAATGTAAATGCGTTACAGTGGCCAT
>Frequency_2_QualityScore_FFHHHHGIGIIJJJJIJJJIIIIJHIGIJJJJJJJJJIJJJJJJIJIIIJJIJJHGHFEEFEEEDEDCCCEEFEDDEC_Mismatch_1_Sense_+_Library_PoolT
TCGCTGTGTAGCAAAACGGGGCAGAGTTCCTCTCTGCCAGAATAATGTAAATGCGTTACAGTGGCCATATTTCTCTAG
>Frequency_2_QualityScore_FFHHHHFGGGIJJIJIIFHIIIIIJJIIJIJJHIIIIJIIJGHFDDDDCACCDDDEDDDCDDDBCDDDCABDDDDDDBACCCDCCBBCDDDDDD_Mismatch_0_Sense_+_Library_PoolT
AGGACGTGTTTTTCGGGTATTCGAGGCCAACGTTCCCGTCGCCGCTCGGGATGAATGCTGGAGTTCGCTCGCTCTGAGAAGACTCGAACACGCG
>Frequency_2_QualityScore_E?DGFHH=EGAEACECFGIIII@EIAC=FHCICE:DFEH?EC?FHG>EAEG@<EFCGED=C5ACEBBAC9;@;=A?:>9=AA=AC;8A?ACCA@_Mismatch_1_Sense_+_Library_PoolT
GATTTTGTGTGTGTGTGTATATATTCGGCTCTGAGCCATGAGGCATTTGAGGCCTTCTGTACATCAAGCTTCGTAAAGTTAGTTATGGTCTGTA
>Frequency_2_QualityScore_FFHHHHHJJJJIJIJJIJJJJIIIHIIJJIJJIGGDEEEEEEEEEDDDDDDDDDDDCCDDDDEEEEEEEEDCCDDDDDDDDDDDCCCDCDDDEE_Mismatch_0_Sense_+_Library_PoolT
CGCTCGCTCTGAGAAGACTCGAACACGCGACCGAGTCTTTAAAAGATTTTGTGTGTGTGTGTATATATTCGGCTCTGAGCCATGAGGCATTTGA
>Frequency_2_QualityScore_EFHFFDGHIJJJJJGIJIJFGHIIFIHIIIIGIIGHBEAEEEEEDDD9?CCCC?@?@CCACCCCCACBAACDDDDCDCCC?BABBCCCCCA?B=_Mismatch_0_Sense_+_Library_PoolT
TTGTGTTTTTTCCGATCGCGTCGCAGATGAAGGACGTGTTTTTCGGGTATTCGAGGCCAACGTTCCCGTCGCCGCTCGGGATGAATGCTGGAGT
>Frequency_2_QualityScore_FFHHHHHJJJJJJJGIIJJJHIJJEIJGHIJJJJIIIIIHHFEEEEEEDEDDDDDDDDDDDDDDDDDDDCDDDDDDDDDDEEEEDDDD@CDDDD_Mismatch_0_Sense_+_Library_PoolT
CGGGATTTTTTTTTCTTTTTCTTTCTTAAATTAGTTGGGGAGATTGCCAACCTTTACACCGTAACAAAGCTTTACGTGATATTGGTGGAACTAT
>Frequency_2_QualityScore_FFHGHHGHCGHIIIIGIIICIIIIIIIHIIIIIIFIIHGHHHGECCCCCCCCCCCCCCCCDCEECCBCCBBCCC?CCCACCCC@ACCCCBCCCC_Mismatch_0_Sense_+_Library_PoolT
GGAATCTGTTTTTTTCTTGAGAATCCCAACCTCGGGATTTTTTTTTCTTTTTCTTTCTTAAATTAGTTGGGGAGATTGCCAACCTTTACACCGT
>Frequency_2_QualityScore_FFHGHHHIIIIHIHIIIIJJIIIJJIJJIHIECHIIJJJIJJJIIHGGIIJIJHEIGGHHDEFCDCCEC?AC_Mismatch_0_Sense_+_Library_PoolT
TAAACTCGCTGTGTAGCAAAACGGGGCAGAGTTCCTCTCTGCCAGAATAATGTAAATGCGTTACAGTGGCCA
>Frequency_2_QualityScore_FFHHGHFIJJJIJJJJHIIJJIFHGIGIIIHIHIIJJIJIJJJJIJJJJJJJJJJIIJJIIHEGGGGFFEEEEEDECDEDDDDDDCDDCCCDCA_Mismatch_0_Sense_+_Library_PoolT
ACCGAGTCTTTAAAAGATTTTGTGTGTGTGTGTATATATTCGGCTCTGAGCCATGAGGCATTTGAGGCCTTCTGTACATCAAGCTTCGTAAAGT
>Frequency_2_QualityScore_EEGGGGGGHIFH9ECBGEGEIHGIGGHGGGIIIHIHGGHCCHGHGDCCC=?ACCCCCCCBA??BA7?>?==:?7;>?ACDECC=?=?:?A?BA?_Mismatch_0_Sense_+_Library_PoolT
TGAATGCTGGAGTTCGCTCGCTCTGAGAAGACTCGAACACGCGACCGAGTCTTTAAAAGATTTTGTGTGTGTGTGTATATATTCGGCTCTGAGC
>Frequency_2_QualityScore_FFGHFHHJJJJJJCGIJIJJJJIJJJIJIJIJJIIIIIIIHFFDDDDDDCDEDDDDDDDACDCDDDDDCBDDCDCDDCDDDDDDDDDDDCBDDD_Mismatch_0_Sense_+_Library_PoolT
CGTGTTTTTCGGGTATTCGAGGCCAACGTTCCCGTCGCCGCTCGGGATGAATGCTGGAGTTCGCTCGCTCTGAGAAGACTCGAACACGCGACCG
>Frequency_2_QualityScore_FFGHHHGJIJIJJIIJJJJJJIHIIIJGIIIJJHHIIIIIDFIIIJJIIIJIHIGGHHHGFFFFFFFEDDCCCCC?CCDDA_Mismatch_0_Sense_+_Library_PoolT
AGTTTTGTTTAAACTCGCTGTGTAGCAAAACGGGGCAGAGTTCCTCTCTGCCAGAATAATGTAAATGCGTTACAGTGGCCA
>Frequency_2_QualityScore_DEEGBEGEEGIIEIIIIIHGFGCECEHGIIHIIEIIIDIHFGCGFGGIGGEGIIGGGFGFEEEDCCEDDABAABCCCACCCCCCCCCEDECCCC_Mismatch_0_Sense_+_Library_PoolT
GCAGTTTTGTTTAAACTCGCTGTGTAGCAAAACGGGGCAGAGTTCCTCTCTGCCAGAATAATGTAAATGCGTTACAGTGGCCATATTTCTCTGG
>Frequency_2_QualityScore_FFHHGGHJIJIIIJIIIAGHCGEGIJJJIIICHGHIIIGGEEDCDCCCCCDDCCDDDDDDDC??=ADCC@CCDDCCC;ACCBBDDD@CDBAA??_Mismatch_1_Sense_+_Library_PoolT
CGCGTCGCAGATGAAGGACGTGTTTTTCGGGTATTCGAGGCCCACGTTCCCGTCGCCGCTCGGGATGAATGCTGGAGTTCGCTCGCTCTGAGAA
>Frequency_2_QualityScore_FCGHHHHJIIGIIIGIHIIIJIJHIJJJIJIJJJGIICGIHHIJJJIGIIJIGGEFEEDEDEEDCCDDDCD;=;;ACBBCC;@CB=CBCDD?B@_Mismatch_1_Sense_+_Library_PoolT
GTTGAGAAAGCCCGTGCCCATGCTCTGCACATCCAGGTAATGAGAATCCGCGAAGAAGATGAGCATCTGGGTGAAGATTTGAGGGAGGGCGTGA
>Frequency_2_QualityScore_EEHGFHEGEEHIIIIHCGGI=DGDFIIHGHEE;CGGGICE?CCEBDCCAADDEEDB<AAACCCC;ABACBACCCCCCCCED@;;@CCCBCD?CA_Mismatch_0_Sense_+_Library_PoolT
AAGACTCGAACACGCGACCGAGTCTTTAAAAGATTTTGTGTGTGTGTGTATATATTCGGCTCTGAGCCATGAGGCATTTGAGGCCTTCTGTACA
>Frequency_2_QualityScore_FFHGBEGIIIIJJIJIIIIHGIJJIGIIIJIJIHGFEDDBCDCCDCDDDDCCCDDCDBDDDDDCCCCDCABCDAACDCCDC@CC;@C=CCDAAB_Mismatch_0_Sense_+_Library_PoolT
CGGGTATTCGAGGCCAACGTTCCCGTCGCCGCTCGGGATGAATGCTGGAGTTCGCTCGCTCTGAGAAGACTCGAACACGCGACCGAGTCTTTAA
>Frequency_2_QualityScore_DEHHHHHJJIJJJJJJIJJJIJJJJJJJJJJJJJIJJIJJJJJIIIJJJJJJIIJIHIIJJGIHIIIGHGGGGFFFFFFFEEEEEEEEEEDDDD_Mismatch_1_Sense_+_Library_PoolT
TATATATTCGGCTCTGAGCCATGAGGCATTTGAGGCCTTCTGTACATCAAGCTTCGTAAAGTTAGTTATGGTCTGTAAATGTTTTCCATTGCAG
>Frequency_2_QualityScore_EFHHHHHJJJGIIIJIJJJJIJJIJHIIIIHIJIJIJJJJIJJJJIIJIIIIIIIHGFGCEEEEEACEDBDDCDEEEEDDDC_Mismatch_1_Sense_+_Library_PoolT
AAACTCGCTGTGTAGCAAAACGGGGCAGAGTTCCTCTCTGCCAGAATAATGTAAATGCGTTACAGTGGCCATATTTCTCTGA
>Frequency_2_QualityScore_EEGEEFGGGIIJIIIEIIGIGFEHIDGGHIIGIIIIG=CA@EEDEDDD?BDEECEDB?@CACBCDDDDDCDBDDDCBCACD;;=56?CCD?C@A_Mismatch_0_Sense_+_Library_PoolT
TTTGTGTTTTTTCCGATCGCGTCGCAGATGAAGGACGTGTTTTTCGGGTATTCGAGGCCAACGTTCCCGTCGCCGCTCGGGATGAATGCTGGAG
>Frequency_2_QualityScore_EEHHFBEGGIEEGCDGEGIIIEGIH=AEAGHADGHIHE?CECECCCCC>>A>AA?>?CDDDBCC;B=ACCCCDC@CCCDCCCADDD9@-<ACC>_Mismatch_0_Sense_+_Library_PoolT
TCGGGTATTCGAGGCCAACGTTCCCGTCGCCGCTCGGGATGAATGCTGGAGTTCGCTCGCTCTGAGAAGACTCGAACACGCGACCGAGTCTTTA
>Frequency_2_QualityScore_FFHHHHHJJIIIJJJIJJJIJJIIHIIIIGIIJJIJJGIIIJJIJJIIIIIIIIGHGHDFEDDDDDEDDCDDDEEEEDDDCC_Mismatch_0_Sense_+_Library_PoolT
AACTCGCTGTGTAGCAAAACGGGGCAGAGTTCCTCTCTGCCAGAATAATGTAAATGCGTTACAGTGGCCATATTTCTCTGGA
>Frequency_2_QualityScore_FFHFHHHIIJJJJIEGGIGIHIHIJJJJJIJJJIJIIIIJJHFFDCDABDDDEDDDDDCDACCBCCCDDCCCC?AACCCDDDDCCDDDCDB=BD_Mismatch_0_Sense_+_Library_PoolT
ACGTGTTTTTCGGGTATTCGAGGCCAACGTTCCCGTCGCCGCTCGGGATGAATGCTGGAGTTCGCTCGCTCTGAGAAGACTCGAACACGCGACC
>Frequency_2_QualityScore_FEHHHFHIIJIIIHGIJIHIGCGFIHIJIJID?CGIHHGEEEEECCBACCCDDDCDDDBCCDBDA?CCCBACBCCDBB?BBCD@@=@@@6:=BA_Mismatch_0_Sense_+_Library_PoolT
TCGCGTCGCAGATGAAGGACGTGTTTTTCGGGTATTCGAGGCCAACGTTCCCGTCGCCGCTCGGGATGAATGCTGGAGTTCGCTCGCTCTGAGA
>Frequency_2_QualityScore_FFHGGGHHIFGEGGEGGIGIIIJIIGIIIJHIFIIIJJIEGIHJIIIIGIIJJJIIIHGHHIIIFGHGGEECECCDCDACACCDCDCCDDDFDE_Mismatch_1_Sense_+_Library_PoolT
TTTTGTGTGTGTGTGTATATATTCGGCTCTGAGCCATGAGGCATTTGAGGCCTTCTGTACATCAAGCTTCGTAAAGTTAGTTATGGTCTGTAAA
>Frequency_2_QualityScore_EFHHHHHJJJJJJJIJJJIJJIIIJJJJJHIJHHIHHIJJJJIJJJJJJJJJI_Mismatch_0_Sense_+_Library_PoolT
TTCCTCTCTGCCAGAATAATGTAAATGCGTTACAGTGGCCATATTTCTCTGGA
>Frequency_2_QualityScore_FFHHHHHJGGGIIJJJJJJIJJHIJGIIJJIIHGGGGFEED?A?ACCDDDDDACDEEDEDDDDDDDDCDDDDDDDDDDDDCDCDD@BDCCECDC_Mismatch_0_Sense_+_Library_PoolT
CGGATTTGTGTTTTTTCCGATCGCGTCGCAGATGAAGGACGTGTTTTTCGGGTATTCGAGGCCAACGTTCCCGTCGCCGCTCGGGATGAATGCT
>Frequency_2_QualityScore_FFHHHHHJJIJJIJJJJJHIIIHIIJJGIIJIJIIIJJIJJHIJJJJJJIJIJGHFFDIGIIIHHGFFEEEECED@ADAACDDBCCDDDBDCDD_Mismatch_0_Sense_+_Library_PoolT
CCGTAACAAAGCTTTACGTGATATTGGTGGAACTATACATCAAACAATACAAGTGGTTTGCCTACGCTCTGGGAGTGGTATGGTGGAGCTTTCA
>Frequency_2_QualityScore_EDGHHHEIIGADCIIFGIGGIIIGIEGGIIFEIGIIGGFDDCC?>??AA?ACCCCC?C?AC=C;?B>CABCAC@CCCCC@@@?@BCCCCCCB@9_Mismatch_0_Sense_+_Library_PoolT
GTTTTTCGGGTATTCGAGGCCAACGTTCCCGTCGCCGCTCGGGATGAATGCTGGAGTTCGCTCGCTCTGAGAAGACTCGAACACGCGACCGAGT
>Frequency_2_QualityScore_FFFGGHHIIIIIGIIGIGIIIJIIIJJIHI@GEGGCFGIIIIIIIIIEGGIEFEEEEHHGEEFE?C?C??AACAC?ACBEEEEDCBC<_Mismatch_0_Sense_+_Library_PoolT
TGTTTAAACTCGCTGTGTAGCAAAACGGGGCAGAGTTCCTCTCTGCCAGAATAATGTAAATGCGTTACAGTGGCCATATTTCTCTGGA
>Frequency_2_QualityScore_EDGDEGFGFEGHHIIGGFFIHEFHGHIGHIGIEECGIEGEADFAF@DDEEGGEBC?BDECBDC;==?>??A?A=ABBB;>=BB=@ACCCBECDC_Mismatch_0_Sense_+_Library_PoolT
ATTGCAGTTTTGTTTAAACTCGCTGTGTAGCAAAACGGGGCAGAGTTCCTCTCTGCCAGAATAATGTAAATGCGTTACAGTGGCCATATTTCTC
>Frequency_2_QualityScore_DDEGHHFIFIIIEDGGDG=EHIHIHGHIIIIAE;?7CBCGEGB>@EGIFGI@=EAACCDEAC<=7ACA@?>ACCC_Mismatch_0_Sense_+_Library_PoolT
TTTAAACTCGCTGTGTAGCAAAACGGGGCAGAGTTCCTCTCTGCCAGAATAATGTAAATGCGTTACAGTGGCCAT
>Frequency_2_QualityScore_FEHHHHHJJJJIJIJJIIIIJIJJIJIIJJJJJJJIJIJJIIJJJIIIIIJIJJJIJIJGHIIIFHHGDBEGGDDEEEEFEEEEACEDDDEEFD_Mismatch_1_Sense_+_Library_PoolT
GTGTATATATTCGGCTCTGAGCCATGAGGCATTTGAGGCCTTCTGTACATCAAGCTTCGTAAAGTTAGTTATGGTCTGTAAATGTTTTCCATTG
>Frequency_2_QualityScore_FFHHHHHJJJJJJJJJJJJJIJIJJJI_Mismatch_0_Sense_+_Library_PoolT
AATACTGAAAATATTTTTTAATATTTA
>Frequency_2_QualityScore_EFHHHHGIJIIIJIJIGGEHIJJIJJJDGIIJJIIJJJJIJIIHHGGGFEEDDDDDDDDCDDDDCEDCCACAC?CDDDCDCDDDDCCC=ACCDD_Mismatch_0_Sense_+_Library_PoolT
TCGCAGATGAAGGACGTGTTTTTCGGGTATTCGAGGCCAACGTTCCCGTCGCCGCTCGGGATGAATGCTGGAGTTCGCTCGCTCTGAGAAGACT
>Frequency_2_QualityScore_FFHHGHHJJJIJJIJJJJJJIGIJHIIJJIJJIJJIGIJIEGIJGGIIIJJIJIIJJIIIADGIIJJGIIHGEACGHGFFFEECDCECDDBBA?_Mismatch_0_Sense_+_Library_PoolT
TGAGGCATTTGAGGCCTTCTGTACATCAAGCTTCGTAAAGTTAGTTATGATCTGTAAATGTTTTCCATTGCAGTTTTGTTTAAACTCGCTGTGT
>Frequency_2_QualityScore_FFHHHHHGIJIIIIJIJJJIJJJIJIIIIJJIIIJJJJEH=@BAC:C?FCGEGE=AC7;4=ACE79?AC?;;AA>A?AC;=?B=?5_Mismatch_0_Sense_+_Library_PoolT
ATTGCAGTTTTGTTTAAACTCGCTGTGTAGCAAAACGGGGCAGAGTTCCTCTCTGCCAGAATAATGTAAATGCGTTACAGTGGCCA
>Frequency_2_QualityScore_ECFGGFGEHFIIIGFHGICGGGGGEIGII?GHIIIIIGIICEGIIGIIIGIIIEIGGHDGHIIIIIIGIIIEEGFGF?_Mismatch_1_Sense_+_Library_PoolT
GTACATCAAGCTTCGTAAAGTTAGTTATGATCTGTAAATGTTTTCCATTGCAGTTTTGTTTAAACTCGCTGTGTAGGA
>Frequency_2_QualityScore_FFHFGGHJJIJIIJJIGHEGIIIIJIIIIIHHIIFFAEGGIIGIIHGIIJIIJHIHGHGGGGEEECCCDCCAAABCD_Mismatch_0_Sense_+_Library_PoolT
TTGTTTAAACTCGCTGTGTAGCAAAACGGGGCAGAGTTCCTCTCTGCCAGAATAATGTAAATGCGTTACAGTGGCCA
>Frequency_2_QualityScore_EFHGGHHIIGEIGCGHIIGHHIGEGEFGG=?=EHHGC?AGGGGGGFAGGFI?DGEFFEGCEEEBECDCC?BCECCCC_Mismatch_1_Sense_+_Library_PoolT
TTTGTTTAAACTCGCTGTGTAGCAAAACGGGGCAGAGTTCCTCTCTGCCAGAATAATGTAAATGCGTTACAGTGGCA
>Frequency_2_QualityScore_FFHHHGHJJJJIIGIIIIIJIJJIIIIIIIIJIIJHHIJIJJJJJHFDBCACDEDCCCDDCDDDDDBCA@ACCDDDDEEDCEDEEDDDCDDDDC_Mismatch_0_Sense_+_Library_PoolT
ATGAATGCTGGAGTTCGCTCGCTCTGAGAAGACTCGAACACGCGACCGAGTCTTTAAAAGATTTTGTGTGTGTGTGTATATATTCGGCTCTGAG
>Frequency_2_QualityScore_FFHGGFGFHGGGIGIIJIIIJIHIIII?EEIHHIIGIIIIHIIGFEGGEGHHGDEECDCDEEBDDCCCDCDEEEECCCCD_Mismatch_0_Sense_+_Library_PoolT
CTCGCTGTGTAGCAAAACGGGGCAGAGTTCCTCTCTGCCAGAATAATGTAAATGCGTTACAGTGGCCATATTTCTCTGGA
>Frequency_2_QualityScore_FFHHHHHJJJHIHJIIJJJJJJJIIIIIHIDGIIJJJIIIIJIJGIIIIIIHIIGHGGGFEEDBCCEED?A_Mismatch_0_Sense_+_Library_PoolT
AAACTCGCTGTGTAGCAAAACGGGGCAGAGTTCCTCTCTGCCAGAATAATGTAAATGCGTTACAGTGGCCA
>Frequency_2_QualityScore_FFHHHHHJIJJJJJJIJIIJJIJJIJIIHIIJJJIIIIJJJIIHHGGFFFFEEEDDDDDDDDDDDDDDDDDDDDEEEEDCCCCCDDDDDDEEDD_Mismatch_0_Sense_+_Library_PoolT
TTTTTTTTCTTTTTCTTTCTTAAATTAGTTGGGGAGATTGCCAACCTTTACACCGTAACAAAGCTTTACGTGATATTGGTGGAACTATACATCA
>Frequency_2_QualityScore_FFHHHHHJIJIIIJIIIIIIJIIJJJIJFHIIIIIGFEEEEEEACEDDDDDDDDDDDDDDDDDBD?CCECCCCDDDDDDDDCDDDCDBBACCDE_Mismatch_0_Sense_+_Library_PoolT
CCGTCGCCGCTCGGGATGAATGCTGGAGTTCGCTCGCTCTGAGAAGACTCGAACACGCGACCGAGTCTTTAAAAGATTTTGTGTGTGTGTGTAT
>Frequency_2_QualityScore_FFHGHHHJIIJJIIIIIJJIJJJJJJIJJIJIJFHIIIJJJJIIIIIFHIJIJIHGGHHHGFDEDDEEDACAA_Mismatch_1_Sense_+_Library_PoolT
TTTAAACTCGCTGTGTAGCAAAACGGGGCAGAGTTCCTCTCTGCCAGAATAATGTAAATGCGTTACAGTGGCA
>Frequency_2_QualityScore_FFHHGHHIGIIJGIEHHIIIJJIIJJDGHGDHHIIHGGHEHHFCDDDDDDDDABCDBACCCCACDCDC7:;?CCCDDDD7;ACDDCCCCDDDDD_Mismatch_2_Sense_+_Library_PoolT
TTTGAGGGAGGGCGTGAATCCCAAGGACGGATTTGTGTTTTTTCCGATCGCGTCGCAGATGAAGGACGTGTTTTTCGGGTATTCGAGGCCCACG
>Frequency_2_QualityScore_FFHHHHHJJJJJJJJJJJJIIJIIIJHIIIIJGIIJJIIIIIIIIIIHHHHHGGGFFFFEEEEEEEEDAABCEEEEDCCDDCDDDDDDEEDDDD_Mismatch_0_Sense_+_Library_PoolT
TTTTTTCTTTTTCTTTCTTAAATTAGTTGGGGAGATTGCCAACCTTTACACCGTAACAAAGCTTTACGTGATATTGGTGGAACTATACATCAAA
>Frequency_2_QualityScore_FEHHHHHJJJJJJJJJJIJIJJJJIJJJJJJJIJIJJJJJJJJIIJJJJIGIIJJJIIHGIHEHGIHHGDGGEEFEEFEEEEEEEDDDEEEDDD_Mismatch_1_Sense_+_Library_PoolT
GTATATATTCGGCTCTGAGCCATGAGGCATTTGAGGCCTTCTGTACATCAAGCTTCGTAAAGTTAGTTATGGTCTGTAAATGTTTTCCATTGCA
>Frequency_2_QualityScore_EFHHHEFEGIJJJJJJIIJJIIGIIIJIIJJIIJJHJHCECEFDDEDDD@BCEEDCCDDCCCDCCDDDDD>ACCDDDDDADD@DDCCECCACCB_Mismatch_0_Sense_+_Library_PoolT
ATTTGTGTTTTTTCCGATCGCGTCGCAGATGAAGGACGTGTTTTTCGGGTATTCGAGGCCAACGTTCCCGTCGCCGCTCGGGATGAATGCTGGA
>Frequency_2_QualityScore_FFHHFHCGIJJJIGIIIIIHGI?DEGIIIGIJJDFGIIIIGFEEEDDDDDDCDBBDDDACCDDCDD@BDDCDDDDDBCB=BCDDCC@?BCDDCC_Mismatch_1_Sense_+_Library_PoolT
ATCGCGTCGCAGATGAAGGACGTGTTTTTCGGGTATTCGAGGCCCACGTTCCCGTCGCCGCTCGGGATGAATGCTGGAGTTCGCTCGCTCTGAG
>Frequency_2_QualityScore_FFGHHGHIIJIIIIIJIIDGEGIIIJIIIJFIIIIJIIGIFHIIIJCIFGIEGGDGHGFGFFCE@DC?B?A?>?B>AB?_Mismatch_0_Sense_+_Library_PoolT
TTTTGTTTAAACTCGCTGTGTAGCAAAACGGGGCAGAGTTCCTCTCTGCCAGAATAATGTAAATGCGTTACAGTGGCCA
>Frequency_2_QualityScore_FEHHHHFIIIIHIIJIHGFIIIIJIIIHIIIIIGGFGIGIJIIIIIIIIFCGHHHGCEGGGFFEEDCDDAABCACC_Mismatch_0_Sense_+_Library_PoolT
TGTTTAAACTCGCTGTGTAGCAAAACGGGGCAGAGTTCCTCTCTGCCAGAATAATGTAAATGCGTTACAGTGGCCA
>Frequency_2_QualityScore_FFHHEHEGIFIIIHIIIJIIHGHIEGHIIIGBECGEDHHFFEDE;@BACACCABBDDAB7ACCDCDDADABCACCACCCCB=AACDCCCCCACC_Mismatch_0_Sense_+_Library_PoolT
TTCGAGGCCAACGTTCCCGTCGCCGCTCGGGATGAATGCTGGAGTTCGCTCGCTCTGAGAAGACTCGAACACGCGACCGAGTCTTTAAAAGATT
>Frequency_2_QualityScore_FFGGHHHHIIIHIIFGGCFGG@GGIIIIHIIIIIIIIIIGGIGGIGEEHIHIIIEGHIIIIIGIGHGEEEGCEFEEEEDCDABCC>?C=BCDDD_Mismatch_0_Sense_+_Library_PoolT
TTAAAAGATTTTGTGTGTGTGTGTATATATTCGGCTCTGAGCCATGAGGCATTTGAGGCCTTCTGTACATCAAGCTTCGTAAAGTTAGTTATGA
>Frequency_2_QualityScore_FFHHHGHJJIIHIIJIGGIHJJJJIJJGIGIIIJIIHGFFEEEEDEEEDDDDACCDDDDDACDDCDBCD?BCCCDDDCCCCDACCDBCDCCDCD_Mismatch_0_Sense_+_Library_PoolT
CCCGTCGCCGCTCGGGATGAATGCTGGAGTTCGCTCGCTCTGAGAAGACTCGAACACGCGACCGAGTCTTTAAAAGATTTTGTGTGTGTGTGTA
>Frequency_2_QualityScore_FFHHHHGIJJIIIJJJIIIIJIIIJJGIIIJGFGFGGHFFFF?CECCDDDCDDDCCDDCCCDDDDACDDCBCACDDD@A<@CDCDCCCCBBCDC_Mismatch_0_Sense_+_Library_PoolT
CGAGGCCAACGTTCCCGTCGCCGCTCGGGATGAATGCTGGAGTTCGCTCGCTCTGAGAAGACTCGAACACGCGACCGAGTCTTTAAAAGATTTT
>Frequency_2_QualityScore_FFGHHHHJEHGHIHGHGHEIIJJHJIIJJJIIIIIIJJGIIIIIIIIIGIGIIGIIIGIIHHIIHHHGGCEEFFEEEAB?BDCACEECDECEDD_Mismatch_0_Sense_+_Library_PoolT
AGATTTTGTGTGTGTGTGTATATATTCGGCTCTGAGCCATGAGGCATTTGAGGCCTTCTGTACATCAAGCTTCGTAAAGTTAGTTATGATCTGT
>Frequency_2_QualityScore_FFHEGHHIIJJJJIIHFIIEHHHIIJJJIIIIIIGHIIHIIHEGIJIIGIBGFGEGAEGGFE_Mismatch_0_Sense_+_Library_PoolT
GTGTAGCAAAACGGGGCAGAGTTCCTCTCTGCCAGAATAATGTAAATGCGTTACAGTGGCCA
>Frequency_2_QualityScore_FFFGFHHIJJJJJJIIIIIJIJJJIIIJIIJJJHIIIIIEGHIJIJJIIJJJJIII_Mismatch_1_Sense_+_Library_PoolT
AGAGTTCCTCTCTGCCAGAATAATGTAAATGCGTTACAGTGGCCATATTTCTCTGA
>Frequency_2_QualityScore_CEE@EED;>G?=??EHE>BEGEHGDGDGCFGEGIF@=99DEEFF@CC/:@CDEEEEDEACCCCECEEEC?@5=78;?CA8ACAAC_Mismatch_0_Sense_+_Library_PoolT
TTGCAGTTTTGTTTAAACTCGCTGTGTAGCAAAACGGGGCAGAGTTCCTCTCTGCCAGAATAATGTAAATGCGTTACAGTGGCCA
>Frequency_2_QualityScore_EEHHHGGIDGFIHEHFGAEDCEDG7?;CFIGGIIF=ADEEDEEC>ACC@@?;;=BA?AB?A;??B?=?69:AB?BCBBC@A7=5>5;>AC=ACB_Mismatch_0_Sense_+_Library_PoolT
CGATCGCGTCGCAGATGAAGGACGTGTTTTTCGGGTATTCGAGGCCAACGTTCCCGTCGCCGCTCGGGATGAATGCTGGAGTTCGCTCGCTCTG
>Frequency_2_QualityScore_FEHHHFHIIIGGEHIJJJIIIGIHIJJHIJIIGEGFEEEEEEDBB>@CDDDDCD?BCDEDDCDDDDDDDDDDDDCDDDDDDDDDDCBB=ABCDD_Mismatch_1_Sense_+_Library_PoolT
GACGGATTTGTGTTTTTTCCGATCGCGTCGCAGATGAAGGACGTGTTTTTCGGGTATTCGAGGCCCACGTTCCCGTCGCCGCTCGGGATGAATG
>Frequency_2_QualityScore_FFHFHHHJJIJJJJJIJJJIJHIIIJJJJJJJHIIIIIJIIEHIJIIJJJJIJIHHHHHGFFFFFFEEEDCCDDCDDDDDDDDDDEEEECDDDC_Mismatch_0_Sense_+_Library_PoolT
CAGTTTTGTTTAAACTCGCTGTGTAGCAAAACGGGGCAGAGTTCCTCTCTGCCAGAATAATGTAAATGCGTTACAGTGGCCATATTTCTCTGGA
>Frequency_2_QualityScore_EEHGGFFGHI9CGHHIEHHIIJGIGGGGGHGFEEEFFEDCCDDCCCCDCDDDCCEEEECDCDBA_Mismatch_1_Sense_+_Library_PoolT
CGGGGCAGAGTTCCTCTCTGCCAGAATAATGTAAATGCGTTACAGTGGCCATATTTCTCTGGAA
>Frequency_2_QualityScore_EEFEGCE>E?GBGFHGEGGHGIB=AEEFHGCEGCCECCEECC@BDC?C5?AA?AA>>@A@CABCCCCCC;:>@;??7?7:@@:=B35;7;<_Mismatch_0_Sense_+_Library_PoolT
GGTATTCGAGGCCAACGTTCCCGTCGCCGCTCGGGATGAATGCTGGAGTTCGCTCGCTCTGAGAAGACTCGAACACGCGACCGAGTCTTTA
>Frequency_2_QualityScore_EEHHHHGJIIIGIIIIGHIJJJJJIIIIIJJIIIJIJIIGIIHIIHIHIIIJGIGGGHHHFFFFFEDEECDDEEEECDACDDDC>BCAAC_Mismatch_0_Sense_+_Library_PoolT
TTCCATTGCAGTTTTGTTTAAACTCGCTGTGTAGCAAAACGGGGCAGAGTTCCTCTCTGCCAGAATAATGTAAATGCGTTACAGTGGCCA
>Frequency_2_QualityScore_FFHHHHHJIIJJJJJJJJIIEIGHIJIJJJJJJJIJJIIIJJIJIJJJIIJIJIIGHGGGGFFEEEEEEDEEEED_Mismatch_0_Sense_+_Library_PoolT
TGTGTAGCAAAACGGGGCAGAGTTCCTCTCTGCCAGAATAATGTAAATGCGTTACAGTGGCCATATTTCTCTGGA
>Frequency_1_QualityScore_DDFDHHHIIIIBG8DGIHGHGIIFGIGIIIGHFFFHIIIIIIFHCCHEEBDBCDCA@B?;ACACCCCDDCCCCCBBCCACCC@A>CACC@ACAC_Mismatch_1_Sense_+_Library_PoolT
ATTAGTTGGGGAGATTGCCAACCTTTACACCGTAACAAAGCTTTACGTGATATTGGTGGAACTATACATCAAACAATACAAGTGGATTGCCTAC
>Frequency_1_QualityScore_FFHHHHHJJJJJIJJIJJJIJJIIIGIIJIJJJJJJJJJJJGHIJGHIJJJHIIJJJJJJJFGIIJJIJIIJJHHHHHGDFFF@CEEEDDDDBD_Mismatch_1_Sense_+_Library_PoolT
ATGAGGCATTTGAGGCCTTCTGTACATCAAGCTTCGTAAAGTTAGTTATGGTCTGTAAATGTTTTCCATTGCAGTTTTGTTTAAACTCGCTGTG
>Frequency_1_QualityScore_FFHHHHHJJJJJGIGIIJJJJFHEGIIJJJJIJIIEGHGIEHIJHHIGIIIIJIFHFFFFFFFFECEEECACDCDCCDDCEDDDDDDBB?B_Mismatch_0_Sense_+_Library_PoolT
CTGTGTAGCAAAACGGGGCAGAGTTCCTCTCTGCCAGAATAATGTAAATGCGTTACAGTGGCCATATTTCTCTGGATTTCTGCTCCGAGTA
>Frequency_1_QualityScore_FFHHHHHHIJIJJJJJJJJIJJIJIIJJJJJJJJJJJIIJIJJJJIJJJJJJJHHHGFFDFFDEDDCCDCDDDDDCCCDDDEDDDDDD>B<ACD_Mismatch_0_Sense_+_Library_PoolT
GCTGTGTAGCAAAACGGGGCAGAGTTCCTCTCTGCCAGAATAATGTAAATGCGTTACAGTGGCCATATTTCTCTGGATTTCTGCTCCGAGTATT
>Frequency_1_QualityScore_FFHHGHHJIJJJIJJJIHEHIIJJJJIJGIJJIJJJJJJ@GBGH;@(=@EHF>A=3;@)76>>@E>@5-5;5;>=8<8?>>;@A28>>3(>B:@_Mismatch_1_Sense_+_Library_PoolT
CATTGCAGTTTTGTTTAAACTCGCTGTGTAGCAAAACGGGGCAGAGGTCCTCTCTGCCAGAATAATGTAAATGCGTTACAGTGGCCATATTTCT
>Frequency_1_QualityScore_FADFFDFHIJGIJGIIGIJJIGHHAFGIIIJIJJIGGIIGHIIIJJGGHJJJJHFHHH;?;@BC>CEECBBD=>>BBDDDB@@>@A@CBDBDDD_Mismatch_0_Sense_+_Library_PoolT
GTGCCCATGCTCTGCACATCCAGGTAATGAGAATCCGCGAAGAAGATGAGCATCTGGGTGAAGATTTGGGGGAGGGCGTGAATCCCAAGGACGG
>Frequency_1_QualityScore_FFHHHHHHIJJJJJJJJIJJJJJJJJJJJJDGIJJJIJJJIJIJJJIJJJIIIJJJIIJJJJJHHJIH?=CEEHFFFFFFFEDDEEFE>CDDDD_Mismatch_2_Sense_+_Library_PoolT
ATGTGTGTATATATTCGGCTCTTAGCCATGAGGCATTTGAGGCCTTCTGTACATCAAGCTTCGTAAAGTTAGTTATGATCTGTAAATGTTTTCC
>Frequency_1_QualityScore_DB<DHHHGB@:AGCEDAHE@GB*??G;BBFC9;D?AAGB;BB839?C_Mismatch_0_Sense_+_Library_PoolT
GTGAATCCCAAGGACGGATTTGTGTTTTTTCCGATCGCGTCGCAGAT
>Frequency_1_QualityScore_FFHFHFHGGIJIJJIIIIJJIIJJJJJIJJJIJJJJJHIIIIJJJJJHIIIJIIIJIJJJGGIJIGHGEHHGHFFFFFFFF_Mismatch_0_Sense_+_Library_PoolT
TGTGTATATATTCGGCTCTGAGCCATGAGGCATTTGAGGCCTTCTGTACATCAAGCTTCGTAAAGTTAGTTATGATCTGTA
>Frequency_1_QualityScore_FFGHHHDIIEAGGFHIIIGHIGGGIIIHGIIIIIIIIIIIIIIIG_Mismatch_0_Sense_+_Library_PoolT
TGCCAGAATAATGTAAATGCGTTACAGTGGCCATATTTCTCTGGA
>Frequency_1_QualityScore_FFHBDHFGHGHHIJJHJJGIJIIIJJJJJJIIJJJIIIJIIIIJIGHIIJJJDGGIGHGHHFDFFFFFDEECDCDCDDCCCDDDEDEDCDDDFE_Mismatch_0_Sense_+_Library_PoolT
TTGTGTGTGTGTGTATATATTCGGCTCTGAGCCATGAGGCATTTGAGGCCTTCTGTACATCAAGCTTCGTAAAGTTAGTTATGATCTGTAAATG
>Frequency_1_QualityScore_FF@FFHHHHIIJJJJJ>GIJIIFHJJJJJJJIHHHHFDAADDDDC=ADCBDDDDDDDDDDDDDDDD;CDDDCCBDB5?9ACCBDBBBABCDEC@_Mismatch_0_Sense_+_Library_PoolT
GGTGAAGATTTGGGGGAGGGCGTGAATCCCAAGGACGGATTTGTGTTTTTTCCGATCGCGTCGCAGATGAAGGACGTGTTTTTCGGGTATTCGA
>Frequency_1_QualityScore_FFHHHHHJJJIHJJJJJJJJIJJIJIIJJJIJJJJJIJJJJIJFHIJJJJJJJJHHGHHFFEFFEFEEEECDBDDBDC@CDDDDC_Mismatch_0_Sense_+_Library_PoolT
TGCAGTTTTGTTTAAACTCGCTGTGTAGCAAAACGGGGCAGAGTTCCTCTCTGCCAGAATAATGTAAATGCGTTACAGTGGCCAT
>Frequency_1_QualityScore_FFHH;FHIJIJJJIJJJJJJJJJJJJJIJJJIJIJJJIIJIJJJGIGEGGG7C@EEEHHEBDD@D@C@A>;@@>CF>3>?<?;BC>>A98ACCC_Mismatch_1_Sense_+_Library_PoolT
TTTTACATTGCAGTTTTGTTTAAACTCGCTGTGTAGCAAAACGGGGCAGAGTTCCTCTCTGCCAGAATAATGTAAATGCGTTACAGTGGCCATA
>Frequency_1_QualityScore_FFHHHHHJJJJJIJJJJJHIJJJJIJJJHIIJJJJIJJJJJJHJJJIJIJJJHHHHHHFFFDDDDDDDEEDDDDDDDDDDDCDDDDDDDDDDDD_Mismatch_0_Sense_+_Library_PoolT
TTTTTCCAATAGTTTTTGTTTTGATTAGTGTGAGATTATCCGAACGAACAGATTTCCCCACGGAATCTGTTTTTTTCTTGAGAATCCCAACCTC
>Frequency_1_QualityScore_FDHFHHHJJIJJJIJIJJJJJJJJJJGHJJJ@HIIJIJJJJEIJJIIHFFDDDDDDDDDDDDDDDDDDDCDDDDDDCCBCDDCDDBBDDDDDDD_Mismatch_0_Sense_+_Library_PoolT
GTGAAAATGAGCGTCAATATTTCCAGCCCTGATGTCGGCAGATTCGCCGTCGATAAACAGGGGCAGCTTTCTGTTGAGAAAGCCCGTGCCCATG
>Frequency_1_QualityScore_FFHHHDHJJJIIEIIIJHIJJJIJJJJJIIDHIJHHHFDDDDCDCCDDDDDDDBDDDDDDDBDDD@B?CCDDCCDDDBDDDDDBDDBBDDDDDD_Mismatch_0_Sense_+_Library_PoolT
TCCCGTCGCCGCTCGGGATGAATGCTGGAGTTCGCTCGCTCTGAGAAGACTCGAACACGCGACCGAGTCTTTAAAAGATTTTGTGTGTGTGTGT
>Frequency_1_QualityScore_FFHHHHHJJJJJJJJIJJJJJJIJIIJJJJIJJJJJJGHGIIIIIJJJJJJIJIIJGIJIJIEHIJJHH_Mismatch_0_Sense_+_Library_PoolT
CATGAGGCATTTGAGGCCTTCTGTACATCAAGCTTCGTAAAGTTAGTTATGATCTGTAAATGTTTTCCA
>Frequency_1_QualityScore_DDHDFFBDEEBGEHIEHHIDEEGGGIGGIIIIHEEGHII=CE@@DHHHIHHHHHEEE@DE?@>DDDCB=?@BCCDCCBBCC_Mismatch_0_Sense_+_Library_PoolT
GTTTTGTTTAAACTCGCTGTGTAGCAAAACGGGGCAGAGTTCCTCTCTGCCAGAATAATGTAAATGCGTTACAGTGGCCAT
>Frequency_1_QualityScore_FFHHHHHJJIJEHIIJJJJIJJJJGIHIJJJJJJJJJJJJJJJJJHHGHHEHHHHHFFDDDDDDDDDDDCCDDDDDDABDDBDDDDCDCDDDDD_Mismatch_0_Sense_+_Library_PoolT
GCACATCCAGGTAATGAGAATCCGCGAAGAAGATGAGCATCTGGGTGAAGATTTGGGGGAGGGCGTGAATCCCAAGGACGGATTTGTGTTTTTT
>Frequency_1_QualityScore_FFFDHFGHIHHIIIJGHHGHJJJIIBF?FFFFFHIJCHGHIIIIJHHHEFFFFEECCCEDC@?CDCDD@?BB@CDCDAC>_Mismatch_2_Sense_+_Library_PoolT
GCGACCGAGTCTTTAAAAGATTTTGTGTGTGTGTGTATATATTCGGCTCTGAGCCATGAGGCATTTGAGGCCTTCTGTCA
>Frequency_1_QualityScore_FFHFHHFGIJIJIJIHJIJIJJJGHJJJJJJJJJJJJJIIGCGHIJJJJJJIJJJHFHFFHFDFFDEFECDBDDCDDDCDDDDDDEEEEDDCDC_Mismatch_1_Sense_+_Library_PoolT
CAGTTTTGTTTAAACTCGCTTTGTAGCAAAACGGGGCAGAGTTCCTCTCTGCCAGAATAATGTAAATGCGTTACAGTGGCCATATTTCTCTGGA
>Frequency_1_QualityScore_DDDDFFFEGGIIIG>HDHIIIIBGFBDDFEGGHIIE@FGGGHBEBDDCEE;>AB=AB@\0;CACD2<CC<BA@BBDDBDDB9<BDD@CACCAA?_Mismatch_1_Sense_+_Library_PoolT
GCGAAGAAGATGAGCATCTGGGTGAAGATTTGGGGGAGGGCGTGAATCCCAAGGACGGATTTTTGTTTTTTCCGATCGCGTCGCAGATGAAGGA
>Frequency_1_QualityScore_FFHHHHHIJJJJJJJJJJJJIIHIIIIJJJJJI@@:?@7=(87C@FD@7)7@.=(=?@D>;73;C3;.91;\;@@;>A<3_Mismatch_2_Sense_+_Library_PoolT
AGTTTTGTTTAAACTCGCTGTGTAGCAAAACGGGGCAGAGGTCCTCTCTGCCAGAATAATGTAAATGCGTTACAGTGGCA
>Frequency_1_QualityScore_FFFFHHHHIIJJJEGIIJIJHGEIIIJJJJJJIGBGIIJI=FHIIIGHADHIIGHHFHFEDBDFFFDEDDBBDCC;A:?BDDDCDF_Mismatch_1_Sense_+_Library_PoolT
AGTTTTGTTTAAACTCGCTGTGTAGCAAAACGGGGCAGAGTTCCTCTCTGCCAGAATAATGTAAATGCGTTACAGTGGCCATATTA
>Frequency_1_QualityScore_FDHGHHHJIJJJGAHIFHIJIEEHIIEHJGIIEHEHHHHFFDD=BDDEDDCBBBDDDDDCDCCDBBDDD@DDDBBDDDDCDDDDDDDDDDDCDD_Mismatch_0_Sense_+_Library_PoolT
GTTTTTTCCGATCGCGTCGCAGATGAAGGACGTGTTTTTCGGGTATTCGAGGCCAACGTTCCCGTCGCCGCTCGGGATGAATGCTGGAGTTCGC
>Frequency_1_QualityScore_FFHHHHHHJJJJJJJJJJIJJJJJIIIJIJJJIJJJJJJJJJJJIHIJJJJGIJIJGHEHHHFFFFFEECEDEDDDDEDDEDEEEDDDBDDDDC_Mismatch_2_Sense_+_Library_PoolT
ATCAATGTTTTCCATTGCAGTTTTGTTTAAACTCGCTGTGTAGCAAAACGGGGCAGAGTTCCTCTCTGCCAGAATAATGTAAATGCGTTACAGT
>Frequency_1_QualityScore_FFHHHHHIIJIJJIJJIJJJJJJJIJJJJJJJJJJJJJJJJJJJJJJJJJHIJJJJIJJJIJJJJHHEEHBDFFFFFEEEEEEEEDDFDBCDDD_Mismatch_0_Sense_+_Library_PoolT
TGTGTGTGTATATATTCGGCTCTGAGCCATGAGGCATTTGAGGCCTTCTGTACATCAAGCTTCGTAAAGTTAGTTATGATCTGTAAATGTTTTC
>Frequency_1_QualityScore_FFHHHHHJJJHIJJJJJJJHHIHJJJIJJJJJJIJJJJJJJJJIJDGIHIIJJJJJJIIJJHHHHFFDECACEEECCDDDDDDDDDDDDDDDBD_Mismatch_1_Sense_+_Library_PoolT
AAGCTTTACGTGATATTGGTGGAACTATACATCAAACAATACAAGTGGTTTGCCTACGCTCTGGGAGTGGTATGGTGGAGCTTTCAACCACCAA
>Frequency_1_QualityScore_?BF<<:<EEF<,ACHFHI>3<C;E9CBGDHBA:GDBEGC6;AB4<ECDB?>D@2(388/1::5:;>(5@C><ACAA_Mismatch_0_Sense_+_Library_PoolT
TGAGCGTCAATATTTCCAGCCCTGATGTCGGCAGATTCGCCGTCGATAAACAGGGGCAGCTTTCTGTTGAGAAAGC
>Frequency_1_QualityScore_FFHHHHHIJIIJJJJJ?FFGHFHIIIIJJJIJJJJJIIJJJJJJJIJIIHGFFBDEECCACDCDBDDDD?BDDDDD@DDDBACDDDDDDB9??A_Mismatch_1_Sense_+_Library_PoolT
AAGATGAGCATCTGGGTGAAGATTTGAGGGAGGGCGTGAATCCCAAGGACGGATTTGTGTTTTTTCCGATCGCGTCGCAGATGAAGGACGTGTT
>Frequency_1_QualityScore_FFHHHHHIJJJJJJJJJJIJJJJHJJIJJJJJJIJJJJFGHIJJJJJIIJIJJJJJJIIJJJJHHGHFFFFFFACEEDDDCDDDDBBDDDDDDD_Mismatch_0_Sense_+_Library_PoolT
GGAGATTGCCAACCTTTACACCGTAACAAAGCTTTACGTGATATTGGTGGAACTATACATCAAACAATACAAGTGGTTTGCCTACGCTCTGGGA
>Frequency_1_QualityScore_DDFBH:FHHBH>FHH@?BCDHIIB<7DHIIIGDBFC)(/=@A9DBHE\6;@BEC;>ACCCC@CC;@CC,5>@@C@:A@:>@?>-55<>CCCC@>_Mismatch_0_Sense_+_Library_PoolT
ATTCGCCGTCGATAAACAGGGGCAGCTTTCTGTTGAGAAAGCCCGTGCCCATGCTCTGCACATCCAGGTAATGAGAATCCGCGAAGAAGATGAG
>Frequency_1_QualityScore_FFHHHHHJJJJJIJIIIJJJJJJIIJJJIJJJJJFJJJJJJJIIIJJIJIJJJJIJIGGIGCGIIEHHHHHGHHFFFDFFFBDEDEEEFEDDDD_Mismatch_0_Sense_+_Library_PoolT
TATATATTCGGCTCTGAGCCATGAGGCATTTGAGGCCTTCTGTACATCAAGCTTCGTAAAGTTAGTTATGATCTGTAAATGTTTTCCATTGCAG
>Frequency_1_QualityScore_FFHHHFHJFGGHIIIJI?FHFGIJII_Mismatch_0_Sense_+_Library_PoolT
GCTTTACGTGATATTGGTGGAACTAT
>Frequency_1_QualityScore_FF?FHHHJJJJJJJJJJJJJJJJJJJJJJJJGIFHIJIJJJJJJJJJJIJJGHHHHHHHHFFFDDDEEBACDDDD_Mismatch_1_Sense_+_Library_PoolT
TTCAAACTCGCTGTGTAGCAAAACGGGGCAGAGTTCCTCTCTGCCAGAATAATGTAAATGCGTTACAGTGGCCAT
>Frequency_1_QualityScore_FFHHHHHIJJJJJJJJJJJIIJJJIIJJJJJJJJJIJIHJJJIJJFGIGIJIJIHHGFFFFFDDE_Mismatch_0_Sense_+_Library_PoolT
GCTGTGTAGCAAAACGGGGCAGAGTTCCTCTCTGCCAGAATAATGTAAATGCGTTACAGTGGCCA
>Frequency_1_QualityScore_FFHHHHHJJJGGIHIJJIIHGIIGIJGHG@DDGIHHHHFFADEEEDEDBDDCCCBDBDDDDDDBBBDD9@<<<<3?CCDCDDDC?ACCDDDDBD_Mismatch_2_Sense_+_Library_PoolT
TTTTCCGATCGCGTCGCAGATGAAGGACGTGTTTTTCGGGTATTCGAGGTCCACGTTCCCGTCGCCGCTCGGGATGAATGCTGGAGTTCGCTCG
>Frequency_1_QualityScore_FFFFDFHCHIIHGICHGIIIIHCGHGGGIIIIGIIIIIIIGIIIIIIIIGIHIIEEHHHEFFFDEFFCCCBBDCD>CCBA?CDDEEEDDDD@AC_Mismatch_2_Sense_+_Library_PoolT
TGTTTTGTTTAAACTCGCTGTGTAGCAAAACGGGGCAGAGTTCCTCTCTGCCAGAATAATGTAAATGCGTTACAGTGGCCATATTTCTCTGGAA
>Frequency_1_QualityScore_FFHHGFBB?BBGCFEEFCFC?AF??FFHH<?C?E?GCHII9DHFEGH*7;C8BF>57@C;=@E:A==AAACB?@C>3=(;;AA;@DC(:A5:@3_Mismatch_1_Sense_+_Library_PoolT
TAAAAGATTTTGTGTGTGTGTGTATATATTCGGCTCTGAGCCATGAGGCATTTGAGGCCTTCTGTACATCAAGCTTCGTAAAGTTAGATATGAT
>Frequency_1_QualityScore_FFHHHHHJJJJJJJJIJJIJIIJJIJJJJJJJJJGGHIJJJIJJJJJJJJJIJJJJHGHHHFFFFFFEECECEEDDDEDDCDDDDD_Mismatch_2_Sense_+_Library_PoolT
TGTAGCAAAACGGGGCAGAGTTCCTCTCTGCCAGAATAATGTAAATGCGTTACAGTGGCCATATTTCTCTGGATTTCTGCTCCGCA
>Frequency_1_QualityScore_FFDAHFHFHDFEHIIIIIBG:AAF@:?0?9B>9/9??<=BFGG>C787.=7=))==(;?B))7(;=.5(;;;>>CA@;_Mismatch_1_Sense_+_Library_PoolT
CTCGCTGTGTAGCAAAACGGGGCAGAGTTCCTCTCTGCCAGAATAATGTAAATGCGTTACAGTGGCCATATTTCTCTA
>Frequency_1_QualityScore_FFHHHHGFIHIJHIGHIJGHIJIJIHGHIIGGIIIHGIIGHIIIIIJJHHHHHHFFFFCEDDBCDCDDDCDBDDDDDCDDEEDDDDCDACDCCA_Mismatch_2_Sense_+_Library_PoolT
CGGACCGAGTCTTTAAAAGATTTTGTGTGTGTGTGTATATATTCGGCTCTGAGCCATGAGGCATTTGAGGCCTTCTGTACATCAAGCTTCGTAA
>Frequency_1_QualityScore_FFGGHHHJJIJJJIIIJJJJJJJJJGIHJJIIJIJJJJJJJJJJJIIJIIEGIJHHGEHFFFFFFFDE_Mismatch_1_Sense_+_Library_PoolT
CAAAACGGGGCAGATTTCCTCTCTGCCAGAATAATGTAAATGCGTTACAGTGGCCATATTTCTCTGGA
>Frequency_1_QualityScore_FFHHHHBHIJGJJCHIHJJJIJJJJJIJIIIHIJIIJJJJJJJJJIJFHDEEEEFHHHFFFFDDBBD@BBBDDDDDCA08<@B@9@CDCA<?CD_Mismatch_1_Sense_+_Library_PoolT
CTGCACATCCAGGTAATGAGAATCCGCGAAGAAGATGAGCATCTGGGTGAAGATTTGAGGGAGGGCGTGAATCCCAAGGACGGATTTGTGTTTT
>Frequency_1_QualityScore_FFDHFHHHIJJIIJJIIFGHJJJJJHIJJHDHIHHJIJ=C=AHHHDEECDDDDDDDDDB>B@DDDDDC88<9??ACDDCD@DABCDDDCCBBBD_Mismatch_2_Sense_+_Library_PoolT
AGATTTGAGGGAGGGCGTGAATCCCAAGGACGGATTTGTGTTTTTTCCGATCGCGTCGCAGATGAAGGACGTGTTTTTCGGGTATTCGAGGCCC
>Frequency_1_QualityScore_FFHHHHHJJJJJJJJJIIJJJJJJJIIJJJJJJJJIJIJIJJIJJIGHFHEHIJG?EEHHHHEFDEE@CBCCEACDDAADCDAB<?;@CCDDD<_Mismatch_1_Sense_+_Library_PoolT
AATGTTTTCCATTGCAGTTTTGTTTAAACTCGCTGTGTAGCAAAACGGGGCAGAGTTCCTCTCTGCCAGAATAATGTAAATGCGTTACAGTGGA
>Frequency_1_QualityScore_DDHHHFFIIIFII:EEFGHEHIIIJJJJJFIGIIGHJJICEGHICHIJGIIG@CHHHGE_Mismatch_0_Sense_+_Library_PoolT
AGCAAAACGGGGCAGAGTTCCTCTCTGCCAGAATAATGTAAATGCGTTACAGTGGCCAT
>Frequency_1_QualityScore_FFHHHHHJJJJJFIJIJJIGIIIICHIJIIJGHBFFFHIJJIGIIGHHGFD>BDDEDDDDDDDDDDDDB<CDCCCCDCDDDDDDDDDDDDDDDB_Mismatch_1_Sense_+_Library_PoolT
TGAGAATCCGCGAAGAAGATGAGCATCTGGGTGAAGATTTGAGGGAGGGCGTGAATCCCAAGGACGGATTTGTGTTTTTTCCGATCGCGTCGCA
>Frequency_1_QualityScore_FFHHHHHJJJJJJJJJJJJJJGHJJJJIJJJJJJIJIJJJJJJJIJJJJJJJIJJJJJFEGIJIDHHHHFFF_Mismatch_0_Sense_+_Library_PoolT
TGCCAGAATAATGTAAATGCGTTACAGTGGCCATATTTCTCTGGATTTCTGCTCCGAGTATTCGTTTTTCCA
>Frequency_1_QualityScore_FFHHHHHJJJJJJJJJJIJJGHJIJJJJJJJJJGHIJHHHFDDDDEDDCCDDDDDDDDDDDDDDDDDD@<?CCDDDDCCCDDDDDDACCDDDAB_Mismatch_0_Sense_+_Library_PoolT
CGTTCCCGTCGCCGCTCGGGATGAATGCTGGAGTTCGCTCGCTCTGAGAAGACTCGAACACGCGACCGAGTCTTTAAAAGATTTTGTGTGTGTG
>Frequency_1_QualityScore_DDFA<CFHII@CF?)?FGHEHGIIGIGF=FDDGI@C<BD:?6>@BBB<BCCDC@>:C??43:?358>B<<8>@CC(3>9>CBBCBBC9>9@_Mismatch_2_Sense_+_Library_PoolT
CGTGTTTTTCGGGTGTTCGAGGCCCACGTTCCCGTCGCCGCTCGGGATGAATGCTGGAGTTCGCTCGCTCTGAGAAGACTCGAACACGCGA
>Frequency_1_QualityScore_FFHHHHHJJJJJJIJJIJJJJJJIIJGIJJJJJJJJIJJJJJJIIHFIIHHGGIIIIJJJJJJJJEGGIHEHHHHHHFCDFFDEEDECCDCDDD_Mismatch_1_Sense_+_Library_PoolT
GGCCATGAGGCATTTGAGGCCTTCTGTACATCAAGCTTCGTAAAGTTAGTTATGATCTGTAAATGTTTTCCATTGCAGTTTTGTTTAAACTCGC
>Frequency_1_QualityScore_EFHFFHHIIHIBHEHHEHEHEGIGHEDGGGGHG?FBFHGIIIIHIACCCGGHGAHEHEHHHFFFCDCE>;??ADDDDEEDDDDCDC_Mismatch_1_Sense_+_Library_PoolT
TTTAAACTCGCTGTTTAGCAAAACGGGGCAGAGTTCCTCTCTGCCAGAATAATGTAAATGCGTTACAGTGGCCATATTTCTCTGGA
>Frequency_1_QualityScore_DBFDFHHEFEGGCG@CDHFIGGHEHIIEDHF>DD@F?@DHGGDDBFGGIEFFGDGCFHB)@E>CHEHFE;B>B5@@CDDDDDD?AA;>@CCFCD_Mismatch_0_Sense_+_Library_PoolT
GGCAGAGTTCCTCTCTGCCAGAATAATGTAAATGCGTTACAGTGGCCATATTTCTCTGGATTTCTGCTCCGAGTATTCGTTTTTCCAATAGTTT
>Frequency_1_QualityScore_FFFHAFFGHIFIIGE@GGHIJGGHGGHGHHBH?@;FHHIHFDECCEDDCDCCDDCACACDCA@A@<93?90>@:>@@:<@CCDAA@CA@AB_Mismatch_0_Sense_+_Library_PoolT
TCTGTTTTTTTCTTGAGAATCCCAACCTCGGGATTTTTTTTTCTTTTTCTTTCTTAAATTAGTTGGGGAGATTGCCAACCTTTACACCGTA
>Frequency_1_QualityScore_FFHHHFHJIIIGHGIJJJIJJIIJIJJ@CFEGIIIHHFEFEEEDEEDDDDDDDDDDDDDDDDDDDDDDDDDBDBCCEDDDCD?B:?CDD>ABBB_Mismatch_1_Sense_+_Library_PoolT
TTCCGGTCGCGTCGCAGATGAAGGACGTGTTTTTCGGGTATTCGAGGCCAACGTTCCCGTCGCCGCTCGGGATGAATGCTGGAGTTCGCTCGCT
>Frequency_1_QualityScore_FFHHHHGFIIJJJJJJJIJJJJGHIJGHIIIIIJJJJIGIJIJGHHHHHFFFFDEEEDDA?;ACACA:@C=?BBDDCDEECDCACDDCD?CCED_Mismatch_0_Sense_+_Library_PoolT
TCCTGAGACCTCCATGACGGCCACGGATAACAGCTCGGTTCATAAGCCCAAGCCTCTGGTGAAAATGAGCGTCAATATTTCCAGCCCTGATGTC
>Frequency_1_QualityScore_FFHGHHHJJGIJJJJJJJJJGIJJIIJFHIJJJIIJJJJJJJIJJHHHHFFFFFFFECECC@@A@CA@C@CCBDDBB@DBD<BB?ACCDDDDDD_Mismatch_1_Sense_+_Library_PoolT
CCCGTGCCCATGCTCTGCACATCCAGGTAATGAGAATCCGCGAAGAAGATGAGCATCTGGGTGAAGATTTGAGGGAGGGCGTGAATCCCAAGGA
>Frequency_1_QualityScore_DEHFHHDCGGHFGFHIIJGIIHACHIAFHGIJIGGIIIGEHIEHGGGBHGIJIJJGHIIJJJHGGDHFFFEEDDCECDACEDDDECDDACDDDD_Mismatch_1_Sense_+_Library_PoolT
TTGTGTGTGTGTGTATATATTCGGCTTTGAGCCATGAGGCATTTGAGGCCTTCTGTACATCAAGCTTCGTAAAGTTAGTTATGATCTGTAAATG
>Frequency_1_QualityScore_FDHHHHHJJJJJJJJIJJJIJIIIIIHJIHIJ:@60?_Mismatch_0_Sense_+_Library_PoolT
GTTTTGTTTAAACTCGCTGTGTAGCAAAACGGGGCAG
>Frequency_1_QualityScore_DD=2ADDEE+@?C:C9E4ECC?C;DDDCDDD*9B??B3.7B3..8@()(5.=77..77??;ADA:(66,5;??>(;>>(5>>>A;>>>;BADAA_Mismatch_1_Sense_+_Library_PoolT
TTGTGTGTGGGTGTATATATTCGGCTCTGAGCCATGAGGCATTTGAGGCCTTCTGTACATCAAGCTTCGTAAAGTTAGTTATGATCTGTAAATG
>Frequency_1_QualityScore_BBBDFDHIIIIGDGIIICFFIEHGEEHHGIIEHIHHIIHGIIIII_Mismatch_0_Sense_+_Library_PoolT
GAGTTCCTCTCTGCCAGAATAATGTAAATGCGTTACAGTGGCCAT
>Frequency_1_QualityScore_FFHFHHGIIII<FHG>EHGGEGIGD<FHCHGIHGCHIGIIDEHHEEBFGFG@FAGHCIIIIIFFFEH_Mismatch_0_Sense_+_Library_PoolT
GCTCTGAGCCATGAGGCATTTGAGGCCTTCTGTACATCAAGCTTCGTAAAGTTAGTTATGATCTGTA
>Frequency_1_QualityScore_DDFDHF?BACC?A<4FHHGG@62AC):1?9C?D9DBHDCGIFGHDDD09?BFGB@DGCBB=C=C@=@FD@DGAE=<CDEEB@_Mismatch_0_Sense_+_Library_PoolT
GCCTTCTGTACATCAAGCTTCGTAAAGTTAGTTATGATCTGTAAATGTTTTCCATTGCAGTTTTGTTTAAACTCGCTGTGTA
>Frequency_1_QualityScore_FFHAHHHJJIIGGGGGHJHIIJI9DBFHDGIJI>CFHEHIIFDFD?CECDDDCBDBBBDBDDDCDCAACA@>CCDBDDDDB@BDDD>>CCCCDD_Mismatch_1_Sense_+_Library_PoolT
CGCGAAGAAGATGAGCATCTGGGTGAAGATTTGAGGGAGGGCGTGAATCCCAAGGACGGATTTGTGTTTTTTCCGATCGCGTCGCAGATGAAGG
>Frequency_1_QualityScore_DDFBHFHII@DBFDFHIG:<A?EB>CDCGCGHCFG;F?0:?:?BGIGI?FB?B4B8C88CFHFGAFFFDC7@DEHE>EC>?@DDD_Mismatch_0_Sense_+_Library_PoolT
GGCATTTGAGGCCTTCTGTACATCAAGCTTCGTAAAGTTAGTTATGATCTGTAAATGTTTTCCATTGCAGTTTTGTTTAAACTCG
>Frequency_1_QualityScore_FFHHHFHIJJGHHIJJJJJJJJJJJJIIIHFFFCEEEDDDDDD@B>BDDDDDDDBDDEEDDDDDDDDDDDCDDDDDDDDDDDDDDDD>@DCCDD_Mismatch_0_Sense_+_Library_PoolT
GACGGATTTGTGTTTTTTCCGATCGCGTCGCAGATGAAGGACGTGTTTTTCGGGTATTCGAGGCCAACGTTCCCGTCGCCGCTCGGGATGAATG
>Frequency_1_QualityScore_FFHHHHHJJIIIJJJJJJJJJJJJIIIJJJJIJJJJJJJJJH_Mismatch_0_Sense_+_Library_PoolT
CAGAATAATGTAAATGCGTTACAGTGGCCATATTTCTCTGGA
>Frequency_1_QualityScore_FFHHHHHIJIIJJJIJJJJJIIJJJIJJJJJJIJJIJIGIJJJJJJJJJIIFHIJJJIIJJJJGGHGEHHFFFFDEAEDDBDDDDCDDCCC@CD_Mismatch_0_Sense_+_Library_PoolT
ATAATGTAAATGCGTTACAGTGGCCATATTTCTCTGGATTTCTGCTCCGAGTATTCGTTTTTCCAATAGTTTTTGTTTTGATTAGTGTGAGATT
>Frequency_1_QualityScore_EEHHHHHHIIJJJJIJJJJIJJJIJJJJJJJJJJJJJIJIJJIIJJJJIJJGGIGIJJJJJJJJJHHFH@A@DFBDDEEEECEDCFDEEECDED_Mismatch_1_Sense_+_Library_PoolT
GTGTGTGTGTATATATTCGGCTCTGAGCCATGAGGCATTTGAGGCCTTCTGTACATCAAGCTTCGTAAAGTTAGTTATGGTCTGTAAATGTTTT
>Frequency_1_QualityScore_FDAFHHFHE@F<F4?BD@>DE*909?F988=FEFEG>CFEHG@2;=AE>E>@CFB@AE3;;;(-55?<<<:,:5>5>@BDCCCCC>A:>CC_Mismatch_0_Sense_+_Library_PoolT
GACCGAGTCTTTAAAAGATTTTGTGTGTGTGTGTATATATTCGGCTCTGAGCCATGAGGCATTTGAGGCCTTCTGTACATCAAGCTTCGTA
>Frequency_1_QualityScore_FFHHHHHJJJJHIJJJIJJJJJJJJJJJJIJJJIJJIJIJJJJJJJHHHDEHJIHHHHHFFFFEEEDEECDDDCDEDDDDDDDDDDDDDDC_Mismatch_2_Sense_+_Library_PoolT
TTCCATTGCAGTTTTGTTTAAACTCGCTGTGTAGCAAAACGGGGCAGAGTTCCTCTCTGCCAGAATAATGTAAATGCGTTACAGTGGCCTA
>Frequency_1_QualityScore_DFHHHHFGIGIIGIJGIJIJJJBDGGIIGIGJII<BH9CCEFDCE@AACDDDDDDDDDDDDCDDCDDDDDBCBDDDDDDDDDBD?CDC@>_Mismatch_0_Sense_+_Library_PoolT
GTATTCGAGGCCAACGTTCCCGTCGCCGCTCGGGATGAATGCTGGAGTTCGCTCGCTCTGAGAAGACTCGAACACGCGACCGAGTCTTTA
>Frequency_1_QualityScore_FFHHHHHIHIGHIJIJJJJJGIJFJEEHIJGIHHIJHHFHHHEFFFFFAC@AABBBBBDDDEEEEDDDD=BDCCCDCDDDDDDCDDDDDEDB?<_Mismatch_0_Sense_+_Library_PoolT
TCGCTCTGAGAAGACTCGAACACGCGACCGAGTCTTTAAAAGATTTTGTGTGTGTGTGTATATATTCGGCTCTGAGCCATGAGGCATTTGAGGC
>Frequency_1_QualityScore_FDHHHHHJIIJJJJJJJJIIIJJJIIJGIIJJJJIIGIHBFCGHHHIIFCFHIJJIIIIHGDFHHHFFF@DDEEEEEBCCC_Mismatch_1_Sense_+_Library_PoolT
GAGGCATTTGAGGCCTTCTGTACATCAAGCTTCGTAAAGTTAGTTATGGTCTGTAAATGTTTTCCATTGCAGTTTTGTTTA
>Frequency_1_QualityScore_FFHHHHGIIIBBHJIHGIGHCGHGIIIIFHHIIJJJJJJDI<DHIIJIDEHGCEHHE;AE>DBDFEEEEDEEE;C<?@<@BCC@C9?BCDDCD_Mismatch_0_Sense_+_Library_PoolT
TCCATTGCAGTTTTGTTTAAACTCGCTGTGTAGCAAAACGGGGCAGAGTTCCTCTCTGCCAGAATAATGTAAATGCGTTACAGTGGCCATATT
>Frequency_1_QualityScore_FFHHHHHJJIJJJJJJJIIIJJJJJJJJJJHIJJJJJFHJJJJIJJJJIJJIJHHHHHHHFFFFFCDDD@DDCDDDDDDCCEEEDDDDDDDDDD_Mismatch_2_Sense_+_Library_PoolT
TTTGTTTAAACTCGCTGTGTAGCAAAACGGGGCAGAGTTCCTCTCTGCCAGAATAATGTAAATGCGTTACAGTGGCCATATTTCTCTGGATTAA
>Frequency_1_QualityScore_FFGGFHHHGIJGGGGGIJJJJJJHIJCFHGIDGHGIIIJJJJIJJJJJIJJJJJIIIJJJIJGGEEFF_Mismatch_0_Sense_+_Library_PoolT
GGAGCTTTCAACCACTAACTTTGTAATACCGTAGCTTTCACTTTTCAAAATACTGAAAATATTTTTTA
>Frequency_1_QualityScore_FFFHDDHIIHGGIJHGHHFHIJIIGBGFHIGGHIHIIIJIIJJJIHGGHHGAHHHHEHEDDFFABDBDDBCDDDDDCDEEEEDDDC_Mismatch_1_Sense_+_Library_PoolT
GTTTAAACTCGCTGTGTAGCAAAACGGGGCAGAGTTCCTCTCTGCCAGAATAATGTAAATGCGTTACAGTGGCCATATTTCTCTGA
>Frequency_1_QualityScore_FFHHHHGIIIIBHHIIIIIGGIIGIIIJIJJJIJJJJJJJHHIJHIHHJIJIJGHHHHHHHFFEFFFEECEEEEDDDCCCDDDDDDDDDDE_Mismatch_1_Sense_+_Library_PoolT
ACGGGGCAGAGTTCCTCTCTGCCAGAATAATGTAAATGCGTTACAGTGGCCATATTTCTCTGGATTTCTGCTCTGAGTATTCGTTTTTCCA
>Frequency_1_QualityScore_ADDFFFFF@=CEFHIE>HFCHH@DFDEFDGB)?@D::DDDDGEBFDFCFB8D>BFC@F>F;;=CDGAEHDGGEE>EE;CCDF;958>>@C@_Mismatch_0_Sense_+_Library_PoolT
CATTTGAGGCCTTCTGTACATCAAGCTTCGTAAAGTTAGTTATGATCTGTAAATGTTTTCCATTGCAGTTTTGTTTAAACTCGCTGTGTAG
>Frequency_1_QualityScore_FFHHHHHJJGHIJJJFHGJJJJJGGHIGHJHHHFFFDEAEEEDDDDDDDDDDDBDDDDD>CDDCDDBDBBBCBDDDDDDDA@DDEDDD7BBDDD_Mismatch_0_Sense_+_Library_PoolT
ATTTGGGGGAGGGCGTGAATCCCAAGGACGGATTTGTGTTTTTTCCGATCGCGTCGCAGATGAAGGACGTGTTTTTCGGGTATTCGAGGCCAAC
>Frequency_1_QualityScore_FFHHHHHIJJJIJIJIJJJIIIIIJJJIJJGIJJJJJCHIBFEGHIJJJIIHHHGFFEFFFBEEE@CDDA=CCDDDDDDD?CDDDDDD>BBBBA_Mismatch_0_Sense_+_Library_PoolT
GCCACGGATAACAGCTCGGTTCATAAGCCCAAGCCTCTGGTGAAAATGAGCGTCAATATTTCCAGCCCTGATGTCGGCAGATTCGCCGTCGATA
>Frequency_1_QualityScore_DB?DDHDHIIIIICFGEHHGGGDFFHGICGEHIIIFHE::?B>BAFGA<BGIE:FHIIII_Mismatch_1_Sense_+_Library_PoolT
ACATCAAGCTTCGTAAAGTTAGTTATGGTCTGTAAATGTTTTCCATTGCAGTTTTGTTTA
>Frequency_1_QualityScore_DDBFHBFIGFHHGHHJIGG?FCFHEDHCCGGGGDBBAAF8BFGCGIGIIIEG@EEEHHEDBB@DEDFDB59?@>;@CB?ADCCCCCDCCC:_Mismatch_1_Sense_+_Library_PoolT
GTTTTGTTTAAACTCGCTGTGTAGCAAAACGGGGCAGAGTTCCTCTCTGCCAGAATAATGTAAATGCGTTACAGTGGCCATATTTCTCTGA
>Frequency_1_QualityScore_DDHFFHDFHGIEHIGHGIGAGEHE4B?GGHHIE??F9FAEEGGGGJIIJJIIIIIHHHEEEDFFDCECD@CCDDDD_Mismatch_2_Sense_+_Library_PoolT
GCTGTGTAGCAAAACGGGGCAGAGTTCCTCTCTGCCAGAATAATGTAAATGCGTTACAGTGGCCATATTTCTCTCA
>Frequency_1_QualityScore_FFHHHHGJJJJJJIJJJIJJJJIJJJJJIJJIJIJJJJJJIIJJJJIHJIICFHHFGGHIJHIJJIIHIEHEEFFHFFFFFFFEEEEEDDCDDC_Mismatch_1_Sense_+_Library_PoolT
GCTCTGAGCCATGAGGCATTTGAGGCCTTCTGTACATCAAGCTTCGTAAAGTTAGTTATGGTCTGTAAATGTTTTCCATTGCAGTTTTGTTTAA
>Frequency_1_QualityScore_DDD?=:C:CD<AA4F<9<+)))??DD=D9?44/9DD=)8B)8)8).)/8ADECCE45;A4?;)>A9;@_Mismatch_2_Sense_+_Library_PoolT
ACTCGCTGTGTAGCAAAACGGGGCAGAGTTCCTCTCTTCCAGAATAATGTAAATGCGTTACAGTGGCA
>Frequency_1_QualityScore_FFGHGHDGEGD?EF@ACBHHCFGDGG<CFHC?DHIDBA<FFG<F4=CCGIGGG>ECCE6?);@CCEC6>>;@>5;?B>@>5><B?C@CDDCDCD_Mismatch_2_Sense_+_Library_PoolT
TTGCAGTTTTGTTTAAACTCGCTGTGTAGCAAAACGGGGCAGAGTTCCTCTCTGCCAGAACAATGTAAATGCGTTACAGTGGCCATATTTCTCC
>Frequency_1_QualityScore_FFHHHHHJJJJJJJJIHJJJJIHIJJIGIJJIIIIJGIJJJJJJJIGHIJIJJJJHHHHHHHFFFDDDB?CDDCCDDDDDDDDDDDDDDDDDDC_Mismatch_0_Sense_+_Library_PoolT
TTCGTTTTTCCAATAGTTTTTGTTTTGATTAGTGTGAGATTATCCGAACGAACAGATTTCCCCACGGAATCTGTTTTTTTCTTGAGAATCCCAA
>Frequency_1_QualityScore_BDDDHHHJJJJGIIJJIJJJIIIJJGGHGJHIIIIAGEHIJIIIIJJJHIJIHHIIIIJHIGIGDEEHHEHHFFFFFFEEDEED>ACCDCE_Mismatch_1_Sense_+_Library_PoolT
GTGTATATATTCGGCTCTGAGCCATGAGGCATTTGAGGCCTTCTTTACATCAAGCTTCGTAAAGTTAGTTATGATCTGTAAATGTTTTCCA
>Frequency_1_QualityScore_FFHHHHHJJJJIJJJJJJJJJJJJIJIFHGIJIJJJJHHHFFFFFFDDDDDDDDDDDDDBDDDDDDDDDDDBBDCDEDDDDDABACDBDDDDDB_Mismatch_0_Sense_+_Library_PoolT
TTCCGATCGCGTCGCAGATGAAGGACGTGTTTTTCGGGTATTCGAGGCCAACGTTCCCGTCGCCGCTCGGGATGAATGCTGGAGTTCGCTCGCT
>Frequency_1_QualityScore_?DDBF@FGF::C?EG?F:D::?<===@FCAF-;E=>CE>BDCC?@ABBD;8;8?@?B8?@B>B229;B@>BB<@B@98@A>>>3:(8?_Mismatch_1_Sense_+_Library_PoolT
TTTTTTCCGATCGCGTCGCAGATGAAGGACGTGTTTTTCGGGTATTCGAGGCCCACGTTCCCGTCGCCGCTCGGGATGAATGCTGGAG
>Frequency_1_QualityScore_FFFHHHHJJJJJIIHIJJJIGIJJGHIJJJIIGIJJJJJIIJJIHIIIGIHHHFFFFFFFEDDDDDDDDDEEDDDDDDDDDDCDBCCCDDDDDD_Mismatch_0_Sense_+_Library_PoolT
CGTTTTTCCAATAGTTTTTGTTTTGATTAGTGTGAGATTATCCGAACGAACAGATTTCCCCACGGAATCTGTTTTTTTCTTGAGAATCCCAACC
>Frequency_1_QualityScore_DFHHHHHGIJIGIIFHEHIFHIJGIIJ@FEGIIIHIJJJJIJGGHHGIGJHHHHHFFFFFEEDBEAC@CCDCCBB<ACDDDDDDEDCCCDDBDD_Mismatch_0_Sense_+_Library_PoolT
TCTTTTTCTTTCTTAAATTAGTTGGGGAGATTGCCAACCTTTACACCGTAACAAAGCTTTACGTGATATTGGTGGAACTATACATCAAACAATA
>Frequency_1_QualityScore_FFHHGFH@FHIJJJGIIIIJIJJJIGIIJIJJJJJJJJJHFD@BDDDECCCCDDBDDDDDBDDDDDBDBAADDDDDEEED@BDBDD:ACCCCDC_Mismatch_1_Sense_+_Library_PoolT
GCTGGAGTTCACTCGCTCTGAGAAGACTCGAACACGCGACCGAGTCTTTAAAAGATTTTGTGTGTGTGTGTATATATTCGGCTCTGAGCCATGA
>Frequency_1_QualityScore_FFHHHHHIIJFGHIJJIJJJJHIIIGGIJJJJJJJJJJJIJJIIFHFFDDDDDD?BDDCDC<CDDBB>C>BBDDDDDDDDCDCDDDCDDDADDD_Mismatch_1_Sense_+_Library_PoolT
ATGAAGGACGTGTTTTTCGGGTATTCGAGGCCCACGTTCCCGTCGCCGCTCGGGATGAATGCTGGAGTTCGCTCGCTCTGAGAAGACTCGAACA
>Frequency_1_QualityScore_FFFHHFDHHIGIIIIIIDDGHIIIIIEGCDFGEHHIEHIGHGDEG=FBDFGHIHA@BGGGGFE_Mismatch_0_Sense_+_Library_PoolT
TGAGCCATGAGGCATTTGAGGCCTTCTGTACATCAAGCTTCGTAAAGTTAGTTATGATCTGTA
>Frequency_1_QualityScore_FFHHHHHJJJJJJIGGHIJIIJJJJIHGIGIIIIIGGHIIIIJJJJJIIIJHHHGHHHFFFFFDCDDDCCDDDDDDDDDCDDEDDED_Mismatch_1_Sense_+_Library_PoolT
TGTTTAAACTCGCTGTGTAGCAAAACGGGGCAGAGTTCCTCTCTGCCAGAATAATGTAAATGCGTTACAGTGGCCATATTTCTCTAG
>Frequency_1_QualityScore_FAFHCCAEBHHIIGI8EFGGHBHGIICGHGHIIIGIIIIIGFFBCDBB@DBCCDCCC@CADACCDBDDDDDDDDDDCCD>ACDD@CBDDB@BDD_Mismatch_0_Sense_+_Library_PoolT
GACGTGTTTTTCGGGTATTCGAGGCCAACGTTCCCGTCGCCGCTCGGGATGAATGCTGGAGTTCGCTCGCTCTGAGAAGACTCGAACACGCGAC
>Frequency_1_QualityScore_FFHHHGGJIJJIJJIJIJJJJJIJJJJIJIIIJIIJJHIJJJJIJJIDHHIIIJJJJIJJIIJIIHIIEHIIIHHHFFFEEFEEECDDDBDBDD_Mismatch_1_Sense_+_Library_PoolT
GCCTTCTGTACATCAAGCTTCGTAAAGTTAGTTATGGTCTGTAAATGTTTTCCATTGCAGTTTTGTTTAAACTCGCTGTGTAGCAAAACGGGGC
>Frequency_1_QualityScore_FFHHHHHJJJJJHJIJJJHJJJJJJIIJJJHIJJJJIIJJJJJJJJIIIGBGIIJIIJJJFHJHEHFFCCECEDEDDDDDDBDDDDEACCDDDD_Mismatch_1_Sense_+_Library_PoolT
TTCTGCTCTGAGTATTCGTTTTTCCAATAGTTTTTGTTTTGATTAGTGTGAGATTATCCGAACGAACAGATTTCCCCACGGAATCTGTTTTTTT
>Frequency_1_QualityScore_FFHHHFHHGHIJJIGIIGHIIIEGIFGGDGHIIJJJJIJIEIIJJJJIJIHHHHBFFDEEACCDD_Mismatch_1_Sense_+_Library_PoolT
CGCTGTGTAGCAAAACGGGGCAGAGTTCCTCTCTGCCAGAATAATGTAAATGCGTTACAGTGGCA
>Frequency_1_QualityScore_FFGHHHHEHIHIJJJJIIJJIJJJJJJJJJJIJGHJHJJIJJJJJJJJJJJIJJJCEHCEFFF?CCDDDDCCDCCDDDDDBDDDDDDCCEEEDD_Mismatch_1_Sense_+_Library_PoolT
ATATTGGTGGAACTATACATCAAACAATACAAGTGGTTTGCCTACGCTCTGGGAGTGGTATGGTGGAGCTTTCAACCACCAACTTTGTAATACC
>Frequency_1_QualityScore_DDFD6;DFFIIFE;FF;@?BFGFI<BGBF@FGIFBBDFIEFEFEFF9=@FFIIDDEIE@CEF>?EFDCCCBDBDBD@BBBBBBBBB?BBBBABB_Mismatch_1_Sense_+_Library_PoolT
GGAGCTTTCAACCACTAACTTTGTAATACCGTATCTTTCACTTTTCAAAATACTGAAAATATTTTTTAATATTTAAAAAATAACCAATTTTATT
>Frequency_1_QualityScore_FFGHGHDGIIHBFCFGH@F???BEHACBGGIICGGIGGGCFEFEBHHG;@GGHH_Mismatch_0_Sense_+_Library_PoolT
AAACGGGGCAGAGTTCCTCTCTGCCAGAATAATGTAAATGCGTTACAGTGGCCA
>Frequency_1_QualityScore_FFHHHHHIIIIIHIIJJJJJJJJJJJJJJJJJIJJJJIJJJJJJJJJJJJJIJJJIJJIIJJJJJHHHHEFFFDECEEECEEEDDCDDDDFEEE_Mismatch_1_Sense_+_Library_PoolT
TTTGTGTGTGTGTGTATATATTCGGCTCTGAGCCATGAGGCATTTGAGGCCTTCTGTACATCAAGCTTCGTAAAGTTAGTTATGGTCTGTAAAT
>Frequency_1_QualityScore_FFHHGHHJIIJIIIJJJJJ@HHIIJJIIJJIGI_Mismatch_1_Sense_+_Library_PoolT
AGTGGCCATATTTCTCTGGATTTCTGCTCTGAG
>Frequency_1_QualityScore_FFHHHHHJJJJJIJJJJJJJGHIJIIGIGJIJJIGIJIIGIIJJHIIJGHGIIJJJJIGGGIFJHHGHD??BCBDDDCDDDDEDDD@@B9@BCD_Mismatch_0_Sense_+_Library_PoolT
CTCTGGATTTCTGCTCCGAGTATTCGTTTTTCCAATAGTTTTTGTTTTGATTAGTGTGAGATTATCCGAACGAACAGATTTCCCCACGGAATCT
>Frequency_1_QualityScore_FFHHFHGJIJIJJJJJJJGJIIJJJJJJJJIIIJGGIJJJJIJJIJIIJJJJJJIJIJJHEGHBDGHFHCHHHFFEFFFFFEEEEEEDDEE_Mismatch_0_Sense_+_Library_PoolT
TGTATATATTCGGCTCTGAGCCATGAGGCATTTGAGGCCTTCTGTACATCAAGCTTCGTAAAGTTAGTTATGATCTGTAAATGTTTTCCAT
>Frequency_1_QualityScore_DFHHHFFBGIJIJIGGHIIJJIIIIJJJIJB>GGHCGIIFGGIJFGGIJGIJGIG?FGIJIJJJJIJJFGGIGEHHHFHHFFFDDDADADDBDD_Mismatch_2_Sense_+_Library_PoolT
CATTTGAGGCCTTCTGTACATCAAGCTTCGTAAAGTTAGTTATGGTCTGTAAATGTTTTCCATTGCAGTTTTGTTTAAACTCGCTGTGTAGGAA
>Frequency_1_QualityScore_;B88C)<+:C>EFB>FF@<EE):):)1)0?@?DDDEA@D*9(?(78=4A:ADACCA=;;C=>C=5;5=@6;;A;>>>3>>:;>>>>/5<??A:>_Mismatch_1_Sense_+_Library_PoolT
CCGAGCCTTTAAAAGATTTTGTGTGTGTGTGTATATATTCGGCTCTGAGCCATGAGGCATTTGAGGCCTTCTGTACATCAAGCTTCGTAAAGTT
>Frequency_1_QualityScore_FFHHD@DCFGGGIIIJCAHIGGIBG4DFGIIHHG<CBFB>;F;F>9=CHCHIDH;?B?:B;>ABECCC@AF>ACD@::A_Mismatch_1_Sense_+_Library_PoolT
CGCTGTGTAGCAAAACGGGGCAGAGTTCCTCTCTGCCAGAATAATGTAAATGCGTTACAGTGGCCATATTTCTCTGGAA
>Frequency_1_QualityScore_FFHHHHHJJJJGIIJJJJGIJJJJJJIJJ_Mismatch_2_Sense_+_Library_PoolT
GTGTGTTACAGTGGCCATATTTCTCTGGA
>Frequency_1_QualityScore_D@D@F>FGBBCDGHCD<DH@??FGCB@GFHHFBD@G@CHFH@DHI=@EHHEE_Mismatch_0_Sense_+_Library_PoolT
CGGGGCAGAGTTCCTCTCTGCCAGAATAATGTAAATGCGTTACAGTGGCCAT
>Frequency_1_QualityScore_FFHHHHHIJJIJJJJIJJJJJHIGIGHHIGHGJGIIJJIJIJJIJJJJJJIJJJIIJJJJHHHHGFFFFDEEEEFCFDDDDDDDDDDDDBBCCC_Mismatch_1_Sense_+_Library_PoolT
CCGAGTCTTTAAAGGATTTTGTGTGTGTGTGTATATATTCGGCTCTGAGCCATGAGGCATTTGAGGCCTTCTGTACATCAAGCTTCGTAAAGTT
>Frequency_1_QualityScore_FFHHHHHJIJJGJIHHFIGIJJJJJIIJJJIJJJJJJJJJIIJJICHHFFFFFFDEEEDDEEEEDDDDC_Mismatch_1_Sense_+_Library_PoolT
CCAAAACGGGGCAGAGTTCCTCTCTGCCAGAATAATGTAAATGCGTTACAGTGGCCATATTTCTCTGGA
>Frequency_1_QualityScore_FFHHHHHHJIJJJJJJJJJJJIIIIGIGIIJJJJJJJJIJJGJJJIJJHIJIJJHHHFFFFECEDDDDDDDEEDEDDDDDDDDEE_Mismatch_2_Sense_+_Library_PoolT
CTCGCTGTGTAGCAAAACGGGGCAGAGTTCCTCTCTGCCAGAATAATGTAAATGCGTTACAGTGGCCATATTTCTCTGGATTCCA
>Frequency_1_QualityScore_FFHHHHGIIJGIIJDHGHGEIJEGIJIJJIJHIJJIJJJJIIJIJEIIIIHHHHHHFFFFFFEEEEEEDDDDDDDD?ACDFD?CDDDDDD_Mismatch_0_Sense_+_Library_PoolT
CGGGGCAGAGTTCCTCTCTGCCAGAATAATGTAAATGCGTTACAGTGGCCATATTTCTCTGGATTTCTGCTCCGAGTATTCGTTTTTCCA
>Frequency_1_QualityScore_FFHHHHHJJJJJIJJIIJJEHGHJIJIIJJJIIJJIJJIJJJJJJJJJJJIIHIJJHHFFFFFCDDDDDBDDDBDDDCBDDDDDDDDDDDCA:>_Mismatch_0_Sense_+_Library_PoolT
CATAAGCCCAAGCCTCTGGTGAAAATGAGCGTCAATATTTCCAGCCCTGATGTCGGCAGATTCGCCGTCGATAAACAGGGGCAGCTTTCTGTTG
>Frequency_1_QualityScore_DD?FHHHBHEGGHIJJ<F@AE<BEGED>CFHHGIGIHGGIIGJJJFC@GHGDFFIJGFCGGEGHGICGHE=DGEEEHFGC@D>BBCDB;?@AAA_Mismatch_2_Sense_+_Library_PoolT
GGCATTTCAGGCCTTCTGTACATCAAGCTTCGTAAAGTTAGTTATGATCTGTAAATGTTTTCCATTGCAGTTTTGTTTAAACTCGCTGTGTAGG
>Frequency_1_QualityScore_FFHHFHFIIJJJJJJJEIJJJIEGIJJJJJJJJIIJIBHIIJJHHJIJHFFFFEEDDEEDDDDCDDDDDDD9BCDCCDDDDDDDDDDDDDDDDD_Mismatch_0_Sense_+_Library_PoolT
AGTGTGAGATTATCCGAACGAACAGATTTCCCCACGGAATCTGTTTTTTTCTTGAGAATCCCAACCTCGGGATTTTTTTTTCTTTTTCTTTCTT
>Frequency_1_QualityScore_FFGHGGFGFGHJIIFGGIHDB2ABFBCIIJJHCFCGHEDHEIID8DHGECCFHI)=8@;;CCEHHH?CDDEFFFEEECCD?CDDC@(;A5@3@C_Mismatch_1_Sense_+_Library_PoolT
TTTAAAAGATTTTGTGTGTGTGTGTATATATTCGGCTCTGAGCCATGAGGCATTGGAGGCCTTCTGTACATCAAGCTTCGTAAAGTTAGTTATG
>Frequency_1_QualityScore_DECFBFHIJJJHGIICFHIJJGJGGDBGHIJIGIJJJIIGGFDDC@BCDDCCCDDBDD=CBBDDDBDDDC@A@CCCCDDD@CBBDDD<39@<<@_Mismatch_1_Sense_+_Library_PoolT
TGTTTTTCGGGTATTCGAGGCCCACGTTCCCGTCGCCGCTCGGGATGAATGCTGGAGTTCGCTCGCTCTGAGAAGACTCGAACACGCGACCGAG
>Frequency_1_QualityScore_FFGHHHHJJJJJJJJIIJJIEIIIJJGHIJJJIJDHIIIJIIJGIJJJJGIJJ@E_Mismatch_0_Sense_+_Library_PoolT
TTTTTTCTTTTTCTTTCTTAAATTAGTTGGGGAGATTGCCAACCTTTACACCGTA
>Frequency_1_QualityScore_FFHHHHGJJIJJJJIJJJJJJJJJJJJIJIIJJJJJJJJJIJJJJGHEGIJJHHHGGHFFFFFDEDEEEEDDEECD@DDBDDCDDDDD_Mismatch_0_Sense_+_Library_PoolT
CCATTGCAGTTTTGTTTAAACTCGCTGTGTAGCAAAACGGGGCAGAGTTCCTCTCTGCCAGAATAATGTAAATGCGTTACAGTGGCCA
>Frequency_1_QualityScore_FFHHHHHJJIJJJJJJJJIJIIIGIJJJJJJIBGIGIGGHGIIJJJIIJJIJIG_Mismatch_1_Sense_+_Library_PoolT
GGGCATTTGAGGCCTTCTGTACATCAAGCTTCGTAAAGTTAGTTATGATCTGTA
>Frequency_1_QualityScore_DDF?BHFHI@GIIADEHIIGH?CGCHIIHGBF@FHIIIGIIIGIGIIIIIIIIIII=CGAEHCEEHDEEACCCCCCBB??B@ACC<@CBBBCB@_Mismatch_0_Sense_+_Library_PoolT
ACACCGTAACAAAGCTTTACGTGATATTGGTGGAACTATACATCAAACAATACAAGTGGTTTGCCTACGCTCTGGGAGTGGTATGGTGGAGCTT
>Frequency_1_QualityScore_DD<BF?;?FEEBDEBG;GG@FGF=DAF6@0;@@G4=;)7;)73@3;>.6;;@@?=BB<@AC@(43(3>A<8<?BC-99>B@B_Mismatch_1_Sense_+_Library_PoolT
GTATTCGAGGCCCACGTTCCCGTCGCCGCTCGGGATGAATGCTGGAGTTCGCTCGCTCTGAGAAGACTCGAACACGCGACCG
>Frequency_1_QualityScore_FFHHHFGJJJJJJJJJIJJJJJJIJIJJJJJJJJJJJJJIIJJJJJJJJJJJJJJIG_Mismatch_0_Sense_+_Library_PoolT
AGAGTTCCTCTCTGCCAGAATAATGTAAATGCGTTACAGTGGCCATATTTCTCTGGA
>Frequency_1_QualityScore_;ADD?<::18CAE9CB@@)8:@?@;DDE*?)((4@A/@@3.=AA7);@3?DA:@6;838/25>>3:5>:>4::>:>>AA3+4:>>AA:A>3:5<_Mismatch_0_Sense_+_Library_PoolT
TGATGTCGGCAGATTCGCCGTCGATAAACAGGGGCAGCTTTCTGTTGAGAAAGCCCGTGCCCATGCTCTGCACATCCAGGTAATGAGAATCCGC
>Frequency_1_QualityScore_FFGHHHFIFHGHHGIIIJJIJCHGIIDIIJJIHIIIIGGGIIFGIIIJJJJIGIIHEHFDDDDDDDCDCCDDDDBBD5?BCDEACD?DBDDDDD_Mismatch_0_Sense_+_Library_PoolT
GCTCCGAGTATTCGTTTTTCCAATAGTTTTTGTTTTGATTAGTGTGAGATTATCCGAACGAACAGATTTCCCCACGGAATCTGTTTTTTTCTTG
>Frequency_1_QualityScore_DB;FBDB<<ADFEHICG<@GCGHGGHIDH@GGGHEHHIC@B=BFEHHGAHGE?AEECDE@?>CDCCCCCCC>CCC@CCA>_Mismatch_1_Sense_+_Library_PoolT
AGCAAAACGGGGCAGAGTTCCTCTCTGCCAGAATAATGTAAATGCGTTACAGTGGCCATATTTCTCTGGATTTCTGCTCA
>Frequency_1_QualityScore_FFHHHHHJJJJJJJFHJJJJIIJJJJGHIIJJJJJJIJIJJJJJJIJJJIJJJGGHHHFFFDDDDDBDDCDDDDBBDDDDCDDDDDEDDDD_Mismatch_0_Sense_+_Library_PoolT
GCCCAAGCCTCTGGTGAAAATGAGCGTCAATATTTCCAGCCCTGATGTCGGCAGATTCGCCGTCGATAAACAGGGGCAGCTTTCTGTTGAG
>Frequency_1_QualityScore_FFHHHHHJJJJIJJJJJIJJJIGIHJGIIJJJJJJJJJJJJJJJJJJJJJJIJJJJIIHJJIJJHFHHHHHFFFFFFFFEEEEFEEDD_Mismatch_1_Sense_+_Library_PoolT
ATTCGGCTCTGAGCCATGAGGCATTTGAGGCCTTCTTTACATCAAGCTTCGTAAAGTTAGTTATGATCTGTAAATGTTTTCCATTGCA
>Frequency_1_QualityScore_FFHHHHHIJHIIIJJJJJJJJJJJJJJJJJIGJJIJCGGIJJJJJEHB4@DEEDDDDDDCDDDDDDDDCACACDEC>CCC39B?@<>CC@AC@8_Mismatch_0_Sense_+_Library_PoolT
GATTTCCCCACGGAATCTGTTTTTTTCTTGAGAATCCCAACCTCGGGATTTTTTTTTCTTTTTCTTTCTTAAATTAGTTGGGGAGATTGCCAAC
>Frequency_1_QualityScore_FFHHGHHJJJJJJJJJJIJJIIJJJIJJJJJJJJJJJJIJJJJJJJJJJJIIJJJIIJJEHGIJJIGHHHH_Mismatch_0_Sense_+_Library_PoolT
TTCGGCTCTGAGCCATGAGGCATTTGAGGCCTTCTGTACATCAAGCTTCGTAAAGTTAGTTATGATCTGTA
>Frequency_1_QualityScore_DFHCFHHIFHDDGIJJJJJGGIGHBAEDDACBCCCCCD9?B;?:A?C@ABBD27>ADDEDDBBA<BACCDCC98?9<@9<@CBDD><?(::>C:_Mismatch_2_Sense_+_Library_PoolT
CGGATTTGTGTTTTTTCCGATCGCGTCGCAGATGAAGGACGTGTTTTTCGGGTATTCGAGGCCAACTTTCCCGTCGCCTCTCGGGATGAATGCT
>Frequency_1_QualityScore_FFHHHHHIIGGIJIJJJJJIIJIIIGIJFDDBEEEDDDDDDDDDDDDDDDDABBAABBDEEEEDEEDBD?BCCDDDDDCCCDDDBDDDEDBDDD_Mismatch_0_Sense_+_Library_PoolT
CGCTCTGAGAAGACTCGAACACGCGACCGAGTCTTTAAAAGATTTTGTGTGTGTGTGTATATATTCGGCTCTGAGCCATGAGGCATTTGAGGCC
>Frequency_1_QualityScore_BDA>DH)<EDBHHIC@AEEH?BDDFHBH:@A.-.=@;??4<?AA1=A;;=>,<7=B@55;;B;;-&24>334>@>8(((42<@A358AAAAC3>_Mismatch_0_Sense_+_Library_PoolT
CGCGTCGCAGATGAAGGACGTGTTTTTCGGGTATTCGAGGCCAACGTTCCCGTCGCCGCTCGGGATGAATGCTGGAGTTCGCTCGCTCTGAGAA
>Frequency_1_QualityScore_FFHHHHHJJJJJGIJIIHIJIJIJIHIJIJJJJJJIJFGHHHFHFHHHJJJJHHFHHFFFFFFEDBFEECBDDBDCCCCDBBDD:@DD>@_Mismatch_2_Sense_+_Library_PoolT
GCAGTTTTGTTTAAACTCGCTGTGTAGCAAAACGGGGCAGAGTTCCTCTCTGCCAGAATAATGTAAATGCGTTACAGTGGCCATATTTAA
>Frequency_1_QualityScore_FFHFHHHJJJJJJJJJJJJJJJJJJIIJJJJJJJJJJGHJJDIJJJIIJIJJJHHHHHHHFFFFFCEEDCEDCDDCDDDDDDDDDDDDDDDDBD_Mismatch_0_Sense_+_Library_PoolT
GAGATTGCCAACCTTTACACCGTAACAAAGCTTTACGTGATATTGGTGGAACTATACATCAAACAATACAAGTGGTTTGCCTACGCTCTGGGAG
>Frequency_1_QualityScore_FFHHHHHJJJJJIJJJJJJJJJJIIIJJJJJJIJJJJJIIJJJJJJJJJJJJJJIJJJJJJJJJJJJIFHFCEFFCFCDDEDD_Mismatch_0_Sense_+_Library_PoolT
GAGTTCCTCTCTGCCAGAATAATGTAAATGCGTTACAGTGGCCATATTTCTCTGGATTTCTGCTCCGAGTATTCGTTTTTCCA
>Frequency_1_QualityScore_ADCF8D6CAFBGH>@A**?FGGHI:B)09DF@0?(8=4=//B<@FHIIIE)=73A?CCCEEC@(@@:,==;AC@@C;CABCCA@AC3>A@_Mismatch_1_Sense_+_Library_PoolT
CGACCGAGTCTTTAAAGGATTTTGTGTGTGTGTGTATATATTCGGCTCTGAGCCATGAGGCATTTGAGGCCTTCTGTACATCAAGCTTCG
>Frequency_1_QualityScore_FFHHHHHJJJJIIIJJJJJJJJIJDHIJJJJJJIJJHHFEHHFFFFDDEEDDDDDDDDDDD?CC>CCDDACBCDDDDACCD8A?AA?2@@C@CD_Mismatch_0_Sense_+_Library_PoolT
CGCCGCTCGGGATGAATGCTGGAGTTCGCTCGCTCTGAGAAGACTCGAACACGCGACCGAGTCTTTAAAAGATTTTGTGTGTGTGTGTATATAT
>Frequency_1_QualityScore_FDHFHAHHGHGGHIIJEHIHGIGIIJGGFIGJJJIIJJIIIGIGIJHGIJJGIGJIJIH_Mismatch_1_Sense_+_Library_PoolT
GGCAGAGTTCCTCTCTGCCAGAATAATGTAAATGCGTTACAGTGGCCATATTTCTCTGA
>Frequency_1_QualityScore_FFHHHHHJJJJJJJJJIJJJJJJJIIJIJJJJJJJJJJJJJJJJJJHJJJIGHHJGIIJJIJIJJIJJJIEHHHGHFFFFFFFFBCEECEDDDD_Mismatch_1_Sense_+_Library_PoolT
GCTCTGAGCCATGAGGCATTTGAGGCCTTCTGTACATCAAGCTTCGTAAAGTTAGTTATGATCTGTAAATGTTTTCCATTTCAGTTTTGTTTAA
>Frequency_1_QualityScore_DDDD8CD9EEA>EAF=EE>EDDDDEDE>?:?;DDDDDA@A@@@??AAB55>>>5>>>AA?9?<(2<(+8<44>:BBBD_Mismatch_0_Sense_+_Library_PoolT
CTGGAGTTCGCTCGCTCTGAGAAGACTCGAACACGCGACCGAGTCTTTAAAAGATTTTGTGTGTGTGTGTATATATTC
>Frequency_1_QualityScore_FFHHHHHJJJIJJJGIJJJJJIJIJIJJJJJIJJJJJJIJJIIIIGIHIIIJJFHGIHIJJIJHHHHHHHHFFFDFCEEEEEEEFACDDDDDDD_Mismatch_2_Sense_+_Library_PoolT
CCATGAGGCATTTGAGGCCTTCTGTACATCAAGCTTCGTAAAGTTAGTTATGGTCTGTAAATGTTTTCCATTGCAGTTTTATTTAAACTCGCTG
>Frequency_1_QualityScore_FFHHHGHJJJJJJJJJJAHGHHCHHIJHIJIIIJJJJJJJHIIJJHIJIGFHF?BDEEDCCDDDDDDDDDDDDDDDDDDDBBDDDDDDBBB<@A_Mismatch_1_Sense_+_Library_PoolT
GAAGATGAGCATCTGGGTGAAGATTTGAGGGAGGGCGTGAATCCCAAGGACGGATTTGTGTTTTTTCCGATCGCGTCGCAGATGAAGGACGTGT
>Frequency_1_QualityScore_>;:<CDFBGIFAFFIB>B6GFEFFFCFFFE@@)=(.7??AFD3?;@.;;2(;@BB>BBB?BBBBBAB@A?B@A3>ABBBBBE@8?BBA@BBBDD_Mismatch_1_Sense_+_Library_PoolT
AGAAGACTCGAACACGCGACCGAGTCTTTAAAAGCTTTTGTGTGTGTGTGTATATATTCGGCTCTGAGCCATGAGGCATTTGAGGCCTTCTGTA
>Frequency_1_QualityScore_FFHHHFHJJJJJJIJJJJJJJJJIIHIJJJIJJJJJIJJJJJJGHJIJJJJIHHHHHDFFFFFEEEEEEEEDDDDDDDDDD_Mismatch_1_Sense_+_Library_PoolT
TGCAGTTTTGTTTAAACTCGCTGTGTAGCAAAACGGGGCAGAGTTCCTCTCTGCCAGAATAATGTAAATGCGTTACAGTGA
>Frequency_1_QualityScore_FFHGFFFHEHGIIEEHAFH@HHIIDHEGGHIAG?BBF>BFGGGGHGHIII=EHGHHHEFEEDBDACEEC@CCA_Mismatch_1_Sense_+_Library_PoolT
TTTAAACTCGCTGTGTAGCAAAACGGGGCAGAGTTCCTCTCTGCCAGAATAATGTAAATGCGTTACAGTGGAC
>Frequency_1_QualityScore_FFHHHHHIIJIJJIJGGIIG?HGIHJJJJIJJJJIJJIJIJIJHGIIIIJJHIIHEHHHHFFFFCEEFFE(;ACDDDDDEDDCDDDCD>@CDDC_Mismatch_1_Sense_+_Library_PoolT
TGTGTAGCAAAACGGGGCAGAGTTCCTCTCTGCCAGAATAATGTAAATGCGTTACAGTGGCCATATTTCTCTGGATTTCTGCTCTGAGTATTCG
>Frequency_1_QualityScore_FFHHHHHJJJJJJIJJJJJIJGHIIJFGHIJHIIJJJHHHHHFFFFEEEEEEFFFEDDDDDDDDDDDDDCDDDDDDDDEEDDDDDDDDDEDDEE_Mismatch_0_Sense_+_Library_PoolT
AGACTCGAACACGCGACCGAGTCTTTAAAAGATTTTGTGTGTGTGTGTATATATTCGGCTCTGAGCCATGAGGCATTTGAGGCCTTCTGTACAT
>Frequency_1_QualityScore_1AD44:<<C<EFFEFIB?<FC+:?:CFCGF>:9*)8686(-;--6))77@;E77).;@>@(;A@AA.>;>B358<8;BB(;:???B>>?_Mismatch_2_Sense_+_Library_PoolT
ATTGCAGTTTTGTTTAAACTCGCTGTGTAGCAAAACGGGGCAGAGATCCTCTCTGCCAGAATAATGTAAATGCGTTACAGTGGCCATAC
>Frequency_1_QualityScore_DEHFGHGJGHG@EEEGEBDGGEDHGDFHHFCCH@FBDA?F@GGEEGFCHGGE)7@AHHHFFFFFDFFCC:_Mismatch_0_Sense_+_Library_PoolT
AGCAAAACGGGGCAGAGTTCCTCTCTGCCAGAATAATGTAAATGCGTTACAGTGGCCATATTTCTCTGGA
>Frequency_1_QualityScore_FFHHHHFHGIJJJJJJJJIJIIJHIJJJJIJJJIHGHHFBDCAEDDDDDD<?CDDDEDDDDDBDD<BBDDDDDDDDBDBDDBD<<?CDDCCC<A_Mismatch_1_Sense_+_Library_PoolT
GATTTGTGTTTTTTCCGATCGCGTCGCAGATGAAGGACGTGTTTTTCGGGTATTCGAGGCCCACGTTCCCGTCGCCGCTCGGGATGAATGCTGG
>Frequency_1_QualityScore_FFHHHHHJJJJJJJJJJJFGIGHFIIIJJJJJJIJIIGIJIJJJGHIIJJIJHIJJGHEEHFF_Mismatch_1_Sense_+_Library_PoolT
CTGTGTAGCAAAACGGGGCAGAGTTCCTCTCTGCCAGAATAATGTAAATGCGTTACAGTGGCA
>Frequency_1_QualityScore_FFFHHHGFHGJJJJJJIJJJIJIIBFBFHIGJJIJEBGEHHHFEACDBDDDD@CCDDDDDDDDDDDDD>@BCDECDDDD?B>?CBB@DDDDDDD_Mismatch_1_Sense_+_Library_PoolT
CGATCGCGTCGCAGATGAAGAACGTGTTTTTCGGGTATTCGAGGCCAACGTTCCCGTCGCCGCTCGGGATGAATGCTGGAGTTCGCTCGCTCTG
>Frequency_1_QualityScore_FFHHHHHJJJJJJJIIJJJIJIIJJJJJJJJJJJJJJGEHII@GHIJJJJEHHHGHDFFFFEEDEEFEDCDDCCDDDDEDDDDDDBB<?CDED?_Mismatch_0_Sense_+_Library_PoolT
GTGTAGCAAAACGGGGCAGAGTTCCTCTCTGCCAGAATAATGTAAATGCGTTACAGTGGCCATATTTCTCTGGATTTCTGCTCCGAGTATTCGT
>Frequency_1_QualityScore_FFHHHHHIJJIJJJGIJIJJIJIJJJJIJJIJIIJJGIIJIGECHGHFDCCCDDDDDD?@BDBDBCDDDCDDDDBB?BCDDDDDDA@CADDEDD_Mismatch_1_Sense_+_Library_PoolT
TGAAGATTTGAGGGAGGGCGTGAATCCCAAGGACGGATTTGTGTTTTTTCCGATCGCGTCGCAGATGAAGGACGTGTTTTTCGGGTATTCGAGG
>Frequency_1_QualityScore_FFHFGDHHIJGGGHHIIGIIJJHIIHGGIJJIJJJGGIGGGIJIHEHGBGHBFEHGGHGIIIJGHHHFFB?AA>@ACD;A?BDDBDDDDDDBDD_Mismatch_0_Sense_+_Library_PoolT
ACAAAGCTTTACGTGATATTGGTGGAACTATACATCAAACAATACAAGTGGTTTGCCTACGCTCTGGGAGTGGTATGGTGGAGCTTTCAACCAC
>Frequency_1_QualityScore_FDHHHHHJJFIJJJJGIIIJIHIJIJJJJJGIHIIIJJJCGHJJJJJIIJIGHEHHFFFFFFFFEEEDD?BDDDDDDDBD_Mismatch_1_Sense_+_Library_PoolT
GTTTTGTTTAAACTCTCTGTGTAGCAAAACGGGGCAGAGTTCCTCTCTGCCAGAATAATGTAAATGCGTTACAGTGGCCA
>Frequency_1_QualityScore_FFHHHHHJIJJJIJJJJJAFDHGHGIJJIJJJGHIIIJIHHHHHFFFFFCEEDB?DDDDEDCCCDDDDD?BDDDDDDDDDDDDDDDDDBABD<B_Mismatch_0_Sense_+_Library_PoolT
AGAAGATGAGCATCTGGGTGAAGATTTGGGGGAGGGCGTGAATCCCAAGGACGGATTTGTGTTTTTTCCGATCGCGTCGCAGATGAAGGACGTG
>Frequency_1_QualityScore_FFHGHHHJJJIHIJJJHHJJJJIJJJIJJIJGIJJJJJJJJJDHGIIIGEGHIJIHHHHGFFFDFFEEEEDDCDDEDDBDDDDD>ACD_Mismatch_1_Sense_+_Library_PoolT
TTCCATTGCAGTTTTGTTTAAACTCGCTGTGTAGCAAAACGGGGCAGAGTTCCTCTCTGCCAGAATAATGTAAATGCGTTACAGTGAC
>Frequency_1_QualityScore_FFHHGHHJGIIJEIIIIIIIIIJJJJJGGIHEHGHEIGGIHIIJIIIJHGIIGG?EEHFF_Mismatch_0_Sense_+_Library_PoolT
GTAGCAAAACGGGGCAGAGTTCCTCTCTGCCAGAATAATGTAAATGCGTTACAGTGGCCA
>Frequency_1_QualityScore_FDHHHHHIGIIIJGGIJJIIIIIGHGEEFFFFFFFEEECCCDDDDDDDDDDDCCCCDDDDDDDCDDDDDDDBBDBD29CDDDDCCCBCACDDAD_Mismatch_1_Sense_+_Library_PoolT
GGCCCACGTTCCCGTCGCCGCTCGGGATGAATGCTGGAGTTCGCTCGCTCTGAGAAGACTCGAACACGCGACCGAGTCTTTAAAAGATTTTGTG
>Frequency_1_QualityScore_DEHAFFFB@ACGDHIIGEBEBHHH8EHEIIC@DBFGIIFEGGIDHGGHGGIIIGIGIII4=@7;=7?AED_Mismatch_0_Sense_+_Library_PoolT
TTTACACCGTAACAAAGCTTTACGTGATATTGGTGGAACTATACATCAAACAATACAAGTGGTTTGCCTA
>Frequency_1_QualityScore_FFHHHHHJJJIIJJJJJJJJJJJJJJJJJJJJJIHIJJJJJJJJJJHHFFFEDEEEEDCDDDDDDDDACC@CDDDDDDDDDDDDD@BB>CCDDD_Mismatch_0_Sense_+_Library_PoolT
AGATTCGCCGTCGATAAACAGGGGCAGCTTTCTGTTGAGAAAGCCCGTGCCCATGCTCTGCACATCCAGGTAATGAGAATCCGCGAAGAAGATG
>Frequency_1_QualityScore_FFHHHHHJJJJJJIIHJJJIJJJIJGIJJJIJJJIGIJJIJJJEEEEHHFDDDDDDDDDDDDDDDDCCDDDCCCCACBBDDDCCDDCDDDDDDD_Mismatch_0_Sense_+_Library_PoolT
TCCCCACGGAATCTGTTTTTTTCTTGAGAATCCCAACCTCGGGATTTTTTTTTCTTTTTCTTTCTTAAATTAGTTGGGGAGATTGCCAACCTTT
>Frequency_1_QualityScore_DFHFHFDHGDGHICAFGI?C?FGGIJGIJJGHIIIGGFDFF6AAA>CDABD=@5?9A@D@@B<;CDD?>?BBDB?BBBBBCCB?@BBD@<BBDD_Mismatch_1_Sense_+_Library_PoolT
ATCCCAAGGACGGATTTGTGTTTTTTCCGATCGCGTCGCAGATGAAGGACGTGTTTTTCGGGTATTCGAGGCCCACGTTCCCGTCGCCGCTCGG
>Frequency_1_QualityScore_FFHHHHHIJJJJJEHIJGFIIGIIEGIHIIJJJJJJJHJIJJIJJJJIHHHGHHFFDDCDDDDECDDCD=BDDDCCCDCCDDDDDDDDD?@B<B_Mismatch_0_Sense_+_Library_PoolT
CCAATAGTTTTTGTTTTGATTAGTGTGAGATTATCCGAACGAACAGATTTCCCCACGGAATCTGTTTTTTTCTTGAGAATCCCAACCTCGGGAT
>Frequency_1_QualityScore_FFHHHHHJJJJJJJIJJIJGIJJJIJJJJJJJJJJJJIJJIIJJJJIJFIJIIJEHHJJHG_Mismatch_1_Sense_+_Library_PoolT
GTAGCAAAACTGGGCAGAGTTCCTCTCTGCCAGAATAATGTAAATGCGTTACAGTGGCCAT
>Frequency_1_QualityScore_FDHHHHHIJJJJJJJJJJJHIHIIJJIJJJJJIIGGIJI=FGIGIJJHHHGEHBEFFFFEEDEEDDCD=;;BDDCDD>A_Mismatch_1_Sense_+_Library_PoolT
GTTTTGTTTAAACTCGCTGTGTAGCAAAACGGGGCAGAGTTCCTCTCTGCCAGAATAATGTAAATGCGTTACAGTGGAC
>Frequency_1_QualityScore_FFHHHHHJJJJIJJJJIJJJJIJJJJJJJIJIJJJJJJJJIIHIJJJIJHIJJJJHHHHHHFFFFFEEEEFEFEEEDDBDDDCDDDDDDCDCDE_Mismatch_0_Sense_+_Library_PoolT
TTCCATTGCAGTTTTGTTTAAACTCGCTGTGTAGCAAAACGGGGCAGAGTTCCTCTCTGCCAGAATAATGTAAATGCGTTACAGTGGCCATATT
>Frequency_1_QualityScore_FFHHHHHJJHIHIJJJIJJJJIJJJJJHIGHHIHIIIHFHHHHHHFFFFDDEEDDDDDDDCDDDBDCDEDBCDDDDDDDADDDDDCDDDDCDDC_Mismatch_1_Sense_+_Library_PoolT
CCGCGACCGAGTCTTTAAAAGATTTTGTGTGTGTGTGTATATATTCGGCTCTGAGCCATGAGGCATTTGAGGCCTTCTGTACATCAAGCTTCGT
>Frequency_1_QualityScore_DDAHHFFD?EHEFEH,AG?@?CFH41):??@@;CFHCH@C=;EEEE?>ACC>;>@>;52>AC(5??=B029>9?>@@:A344:@:>:><:A>@:_Mismatch_0_Sense_+_Library_PoolT
TTCCAGCCCTGATGTCGGCAGATTCGCCGTCGATAAACAGGGGCAGCTTTCTGTTGAGAAAGCCCGTGCCCATGCTCTGCACATCCAGGTAATG
>Frequency_1_QualityScore_FFHHHHHJJJJJJJJJJJJJGJJJJJJJJGHJGIIJJJJJJJJJJJJJJJJJJIJGIJIJJHHHHHFFFCCDEDDDD?BDCCDDDDDDDDCBDD_Mismatch_0_Sense_+_Library_PoolT
CACCGTAACAAAGCTTTACGTGATATTGGTGGAACTATACATCAAACAATACAAGTGGTTTGCCTACGCTCTGGGAGTGGTATGGTGGAGCTTT
>Frequency_1_QualityScore_FFHHHHHJJJJJJJJJJJJJJJJJJJIJJIIIIJJJJHIJJJJJJJJHCHEDFDDEEDDDDCDCCCDDDDCDBDBBDBDDDDDDDDDDCDCCDD_Mismatch_0_Sense_+_Library_PoolT
GTCAATATTTCCAGCCCTGATGTCGGCAGATTCGCCGTCGATAAACAGGGGCAGCTTTCTGTTGAGAAAGCCCGTGCCCATGCTCTGCACATCC
>Frequency_1_QualityScore_FFHHGHFHIJIFGEGIJJJIJJGHGIIJGIJHFHFFFFEEEEED;??BCDDDDDDBDDDDDEDDDDDDDD?BDDDDDDDDDDDBBBDBBB7>@C_Mismatch_1_Sense_+_Library_PoolT
GGACGGATTTGTGTTTTTTCCGATCGCGTCGCAGATGAAGGACGTGTTTTTCGGGTATTCGAGGCCCACGTTCCCGTCGCCGCTCGGGATGAAT
>Frequency_1_QualityScore_FFHHHHHJJJJJJJJJIGJIIJJJJJJJJJIIJJJJJJJJJJJJJJJIIJIIJJJIJI_Mismatch_1_Sense_+_Library_PoolT
CTCTGCCAGAATAATGTAAATGCGTTACAGTGGCCATATTTCTCTGGATTTCTGCTCA
>Frequency_1_QualityScore_FFHFDBHJGEGIIHGF@GGGIIIG>FGHG@CH=FHFHGIIJJEIHHFDDDDCDCACDDDCDDDDD??5?@CCC>CD@@>B5>BBDD<<B?C@AC_Mismatch_0_Sense_+_Library_PoolT
GAAAGCCCGTGCCCATGCTCTGCACATCCAGGTAATGAGAATCCGCGAAGAAGATGAGCATCTGGGTGAAGATTTGGGGGAGGGCGTGAATCCC
>Frequency_1_QualityScore_FFHHHHHIJJIJJJJJJJJJJJJIJJJHIJJHIGHIJJIJJJJJJIJJIJIJJJJJIJJJJJGHA=AEE?BDFDDEEE_Mismatch_1_Sense_+_Library_PoolT
CCTCTCTGCCAGAATAATGTAAATGCGTTACAGTGGCCATATTTCTCTGGATTTCTGCTCTGAGTATTCGTTTTTCCA
>Frequency_1_QualityScore_FFHHDHHJIJJIJJJJJIIIIIIFHI?FHIJIJHIIIIIJJIGFFFFEEDEDCDDDDDDD9=9CCACCDAD?CDBD<BDDDDDDDDDDDCBBDB_Mismatch_1_Sense_+_Library_PoolT
CCGTGCCCATGCTCTGCACATCCAGGTAATGAGAATCCGCGAAGAAGATGAGCATCTGGGTGAAGATTTGAGGGAGGGCGTGAATCCCAAGGAC
>Frequency_1_QualityScore_FFHHHGHIJJJJGHGIIJJJJJJEIIIIEEHIJJEIH@HIIIIIJ##(-5?BEFFDDDDDDDDEDCDBDA>CDDF@C@>>@_Mismatch_2_Sense_+_Library_PoolT
ACTCGCTGTGTAGCAAAACGGGGCAGAGTTCCTCTCTGCCAGAATNNTGTAAATGCGTTACAGTGGCCATATTTCTCTGGA
>Frequency_1_QualityScore_DADF?DDHBEFFHGBAEBE?BDFGA9DFBDGHG@BDGHCEGG=CEHB)=AF7A@C@ACEBE@CBDDED3>CCC3_Mismatch_1_Sense_+_Library_PoolT
GTGTAGCAAAACGGGGCAGAGTTCCTCTCTGCCAGAATAATGTAAATGCGTTACAGTGGCCATATTTCTCTCGA
>Frequency_1_QualityScore_FFHHGHHIJJJIJIIIJJJIJJIIJJIHIIJIJJIJJJJJJGIJJJJIJJ=CHHHHHFFFFFDDDBDDBDCDDDDDDDDDDDDD<BADDACDDD_Mismatch_0_Sense_+_Library_PoolT
GGGGCAGCTTTCTGTTGAGAAAGCCCGTGCCCATGCTCTGCACATCCAGGTAATGAGAATCCGCGAAGAAGATGAGCATCTGGGTGAAGATTTG
>Frequency_1_QualityScore_FFHHHHHJJJJIIIJJJJJJJJJJJJJJIJJJJJJIJJJJJJHEIIJIJJJIJJJJJJIJJJCHIJJJHHFFHHFEECDEDDDDDDEDDDEEED_Mismatch_1_Sense_+_Library_PoolT
TTTCAACCACTAACTTTGTAATACCGTAGCTTTCACTTTTCAAAATACTGAAAATATTTTTTAATATTTAAAAAATAACCAATTTTATTGTAAA
>Frequency_1_QualityScore_FFHHHHHGIJJJJJJJJJHGIIGGHIIJJJIJJEIJJEHHIJJJIIJGIIIIGIJJJIJJFIJIHHHEHCEFEDDFCCCEEEDDDD@ACB@CC@_Mismatch_0_Sense_+_Library_PoolT
AGTCTTTAAAAGATTTTGTGTGTGTGTGTATATATTCGGCTCTGAGCCATGAGGCATTTGAGGCCTTCTGTACATCAAGCTTCGTAAAGTTAGT
>Frequency_1_QualityScore_FFHHFHFHIJJJJIJDFHIJJGIJIJJJJJHJJJJJGIIJJHFFDDBD@?BCCEDDDDDDDCCDDDDDDDDDDBCCACCDDDCB?CBDDBDDBB_Mismatch_1_Sense_+_Library_PoolT
GACGTGTTTTTCGGGTATTCGAGGCCCACGTTCCCGTCGCCGCTCGGGATGAATGCTGGAGTTCGCTCGCTCTGAGAAGACTCGAACACGCGAC
>Frequency_1_QualityScore_FFHHFHFGHJJFHIJJJIJJIJJJHHFHIJIJJJJJIJIJJIHI=C)=DGHJJJHHHHEDFFCDDDEEDCEED@BDDCD>A9?BDC@A>@CDCD_Mismatch_1_Sense_+_Library_PoolT
TTGCAGTTTTGTTTAAACTCGCTGTGTAGCAAAACGGGGCAGAGTTCCTCTCTGCCAGAATAATGTAAATGCGTTACAGTGGCCATATTTCTCC
>Frequency_1_QualityScore_FFHHFHHJJJJJJJJJJJJJJFHIJJJJJJJJJIJDHHJJJGHIJJJIIIJJJGHIJJJHIJJJHHHHGFDFFFFFEEEEEEDBDBDB_Mismatch_0_Sense_+_Library_PoolT
ACAGTGGCCATATTTCTCTGGATTTCTGCTCCGAGTATTCGTTTTTCCAATAGTTTTTGTTTTGATTAGTGTGAGATTATCCGAACGA
>Frequency_1_QualityScore_FFHHHHHHJIIJJJJJJJIJJJJJJJJJJJJJIJJJJJJJIJJHFFFFAAEEEDEDDDDDDDDDDDDEDEEEFFEDDDDDDDDEDD_Mismatch_2_Sense_+_Library_PoolT
TCCATTGCAGTTTTTTTTAAACTCGCTGTGTAGCAAAACGGGGCAGAGTTCCTCTCTGCCAGAATAATGTAAATGCGTTACAGTGA
>Frequency_1_QualityScore_FFHHDFHJJBBFHHIIGGIGIJJBBFGHEHGI@ECEGH3=?AACB@BD;BDEECDEEEEDDDCD@ABCCDDDCDD@DDD5?CCCCA_Mismatch_2_Sense_+_Library_PoolT
GGCCTTCTGTACATCAAGCTTCGTAAAGTTAGTTATGGTCTGTAAATGTTTTCCATTGCAGTTTTGTTTAAACTCGCTGTGTAGGA
>Frequency_1_QualityScore_DDHFHHA<C<DDHIB<?FH<CDGHE?9AC:?8??FFHIIIE4BFGBFDA;FEEG7=)?EHEBCC;;?@2;..6;@C_Mismatch_0_Sense_+_Library_PoolT
ATGTTTTCCATTGCAGTTTTGTTTAAACTCGCTGTGTAGCAAAACGGGGCAGAGTTCCTCTCTGCCAGAATAATGT
>Frequency_1_QualityScore_DFHFHDHJIJJJJJGIGGHG:FGHCHIIJGIIEIFGIIIJJIIGIJJJIIFHGIIHHFEFFDBEEFEEEAED@CDDDEDDDDDDDB?BDECDAC_Mismatch_0_Sense_+_Library_PoolT
TGTAGCAAAACGGGGCAGAGTTCCTCTCTGCCAGAATAATGTAAATGCGTTACAGTGGCCATATTTCTCTGGATTTCTGCTCCGAGTATTCGTT
>Frequency_1_QualityScore_FFHHGHHJJGHFHGIJJJJJJJGGBHIFGFIHJJJJJJIJJGHHIHIIHIJJGJHHHHFFDBEECEEDDDC_Mismatch_0_Sense_+_Library_PoolT
AACTCGCTGTGTAGCAAAACGGGGCAGAGTTCCTCTCTGCCAGAATAATGTAAATGCGTTACAGTGGCCAT
>Frequency_1_QualityScore_FFHHFHHJIJHIJJJJJJJGII@EHIBHHHHEE@DFFDDDDDDDDDDDBDDDDDBDDCDDDDDD>B9ACCDDDDDBBDEED@CDDDDBDDA?BC_Mismatch_0_Sense_+_Library_PoolT
GGGGAGGGCGTGAATCCCAAGGACGGATTTGTGTTTTTTCCGATCGCGTCGCAGATGAAGGACGTGTTTTTCGGGTATTCGAGGCCAACGTTCC
>Frequency_1_QualityScore_FFHHHHFHIJJJJJJJJJJJJJJIJJJJJJJJJJJJJDHIJJIHIJJIJIIIGJJGHIIIJCHHHHFFFDFDCEEEDEDDDDDDDDDDDDDDDD_Mismatch_1_Sense_+_Library_PoolT
TTACAGTGGCCATATTTCTCTGGATTTCTGCTCTGAGTATTCGTTTTTCCAATAGTTTTTGTTTTGATTAGTGTGAGATTATCCGAACGAACAG
>Frequency_1_QualityScore_FFHHHHHJJJJJJJJJJJJJJJJJJJJJJJJJJJIIJJGHIJJJ_Mismatch_0_Sense_+_Library_PoolT
GAGTTCCTCTCTGCCAGAATAATGTAAATGCGTTACAGTGGCCA
>Frequency_1_QualityScore_BAH?AFFDE:C@6EAF@@FHEGG@FD*?D<2BD<FHBBDHCEBG6;CBECHGCG?E7=);@BCCC@@>_Mismatch_1_Sense_+_Library_PoolT
GCAAAACGGGGCAGAGTTCCTCTCTGCCAGAATAATGTAAATGCGTTACAGTGGCCATATTTCTCTGA
>Frequency_1_QualityScore_??F?;D?GHBHG68FB?FHIIII*BFFBF;F@@GAG==ECC;E7A375/59AC>>3(558/,5@:5@@>&8<B_Mismatch_0_Sense_+_Library_PoolT
TCCCAACCTCGGGATTTTTTTTTCTTTTTCTTTCTTAAATTAGTTGGGGAGATTGCCAACCTTTACACCGTAA
>Frequency_1_QualityScore_FFHHHHHIGHHIGHHIGHGHIIJIIJJGIHIJJJIJJJIIJJJJJIIIIJHIJJJJJJJJGIJHHHHFH?CEFFCEDDDEDED@CEEDCDDDDD_Mismatch_1_Sense_+_Library_PoolT
AGATTTTGTGTGTGTGTGTATATATTCGGCTCTGAGCCATGAGGCATTTGAGGCCTTCTGTACATCAAGCTTCGTAAAGTTAGTTATGGTCTGT
>Frequency_1_QualityScore_FFHHHHHJJJJJJ3CGHGIHH:CGIJJJIGEGIIJJIBFGIJIIJIJJJJJJGEHFFFDFFFDFFDDDD?DD>CDDDDDCDDFEEDDDC_Mismatch_1_Sense_+_Library_PoolT
TTTGTTTAAACTCGCTGTGTAGCAAAACGGGGCAGAGTTCCTCTCTGCCAGAATAATGTAAATGCGTTACAGTGGCCATATTTCTCTGA
>Frequency_1_QualityScore_FFFFAHDG@EBGHIEA?EBFGEEGBHIGGIGI>DDHIIIGCEEH8DEHIHEHC=EFGH_Mismatch_1_Sense_+_Library_PoolT
GCCATGAGGCATTTGAGGCCTTCTGTACATCAAGCTTCGTAAAGTTAGTTATGATCTA
>Frequency_1_QualityScore_FFHHGHHIJJJIGJIJIJJIIAHHHIIJJJJJJJIJJJJJIJJIIIIJGJJJGIHIIHFHCIIHHHHHFEFDFFFDAEEDDDDDEAACDDCCCD_Mismatch_0_Sense_+_Library_PoolT
AATAATGTAAATGCGTTACAGTGGCCATATTTCTCTGGATTTCTGCTCCGAGTATTCGTTTTTCCAATAGTTTTTGTTTTGATTAGTGTGAGAT
>Frequency_1_QualityScore_BDDCFCFDHGGHICFGIGIBHIGGHIGDHICEHGEHGGIGHIHIIEGHFHIIIIIIGGIIIGIIIH=AE==AEFFFFF@CCEEEED@;@=CCDD_Mismatch_1_Sense_+_Library_PoolT
TTGTGTATATATTCGGCTCTGAGCCATGAGGCATTTGAGGCCTTCTGTACATCAAGCTTCGTAAAGTTAGTTATGATCTGTAAATGTTTTCCAT
>Frequency_1_QualityScore_DDFFBFAA4<FB<:3<A3<<<FDFFEHFE??8CFAFFFFCDFBFEC@(-0;AAEE7?C3??)7?).;ABACCB>A@>BDDD5@/,8;?AB@_Mismatch_0_Sense_+_Library_PoolT
AATGTTTTCCATTGCAGTTTTGTTTAAACTCGCTGTGTAGCAAAACGGGGCAGAGTTCCTCTCTGCCAGAATAATGTAAATGCGTTACAGT
>Frequency_1_QualityScore_FFGFGHHDHHIGIJEBFHGIIGGGEEGHGHBFGHFCGIGG@FHIGICHGIIIJGGFHE>EDAB?<AA@@CACB=:?9<>BBDDDDD+8?>@BBD_Mismatch_0_Sense_+_Library_PoolT
AGCTCGGTTCATAAGCCCAAGCCTCTGGTGAAAATGAGCGTCAATATTTCCAGCCCTGATGTCGGCAGATTCGCCGTCGATAAACAGGGGCAGC
>Frequency_1_QualityScore_DDFDADC9:A<FHFECEFB+A?EF??GCC;3C:BFF6;A\\,\?;.>@@B:ABBBAAB>9?5<<9<9?8<4:@BDD>@9890<AAB>A9AABBA_Mismatch_1_Sense_+_Library_PoolT
CTGGAGTTCACTCGCTCTGAGAAGACTCGAACACGCGACCGAGTCTTTAAAAGATTTTGTGTGTGTGTGTATATATTCGGCTCTGAGCCATGAG
>Frequency_1_QualityScore_FFHHHHHIIJJJJIJJJJJJGIIIJIJHHJIJJ=GFHIJJJ>DHHHHFFFFFEDDDDDDDDDDDDDDDDBDDDDDEEDCDDACDDDDDDEEDDC_Mismatch_0_Sense_+_Library_PoolT
TTTTTTTCTTTTTCTTTCTTAAATTAGTTGGGGAGATTGCCAACCTTTACACCGTAACAAAGCTTTACGTGATATTGGTGGAACTATACATCAA
>Frequency_1_QualityScore_FFHHHHHJJJJJHIIJJJGIJIJGIIJGHJGHHHHHFFFFFEECEEDDDDDDDDDCCDDDDDDDDDDDDBDDDBDDDDDD@CCDCCCDDDDDDD_Mismatch_1_Sense_+_Library_PoolT
TCGAGGCCCACGTTCCCGTCGCCGCTCGGGATGAATGCTGGAGTTCGCTCGCTCTGAGAAGACTCGAACACGCGACCGAGTCTTTAAAAGATTT
>Frequency_1_QualityScore_FFHHHFHJIJJJJIIEEGBHIIIGGJJIIJIJJJIIJJJJJGGIIIIJGEG==EEIHFCHEFFFFDD:BBC?CCCCDDDCDDDCC?@?DDDCCC_Mismatch_0_Sense_+_Library_PoolT
AGGGGCAGCTTTCTGTTGAGAAAGCCCGTGCCCATGCTCTGCACATCCAGGTAATGAGAATCCGCGAAGAAGATGAGCATCTGGGTGAAGATTT
>Frequency_1_QualityScore_A<DFHG>GHIFE@E4@AD;AA7(?<33;>>C-99?CC?B?CB-259?B005705)>C::>3?AB9?_Mismatch_0_Sense_+_Library_PoolT
GGGGAGGGCGTGAATCCCAAGGACGGATTTGTGTTTTTTCCGATCGCGTCGCAGATGAAGGACGTG
>Frequency_1_QualityScore_FFHHHHHJJIIIJJJGJIHJJJIIIIIGHFEHIIIJJJIJGHIIIJIJJJHHGGHHGHFFFDEECCEDACCCDEDECDDD_Mismatch_1_Sense_+_Library_PoolT
AACTCGCTGTGTAGCAAAACGGGGCAGAGTTCCTCTCTGCCAGAATAATGTAAATGCGTTACAGTGGCCATATTTCTCTA
>Frequency_1_QualityScore_FFHHHHHJJIJJJJIIJJJJJJJJJJIJJJJJJJJJJJJJJJIJJJJJJJJJIIIIJJIGIJJJJHHHHEBBDFFACDEEEEDEDDFDDFEBDD_Mismatch_0_Sense_+_Library_PoolT
TGTGTGTGTGTATATATTCGGCTCTGAGCCATGAGGCATTTGAGGCCTTCTGTACATCAAGCTTCGTAAAGTTAGTTATGATCTGTAAATGTTT
>Frequency_1_QualityScore_DDCFFDHIIGGEGGGIGIHGGIBAHCGFHGGIGGHG>GGCHI@FFGHGIHIIIIIIIIDFIIIIHGHFHCAE@7?BC@E_Mismatch_1_Sense_+_Library_PoolT
TGTATATATTCGGCTCTGAGCCATGAGGCATTTGAGGCCTTCTGTACATCAAGCTTCGTAAAGTTAGTTATGGTCTGTA
>Frequency_1_QualityScore_FFHHHHGIIJJJJJICGHHIHHIJIIIJJJJJJJIJJCHIGGHHGHHEEEDCDDDDDCCDDDDDDDDBB@@BDDDDDDDDDDDCDDDDD@B?AC_Mismatch_1_Sense_+_Library_PoolT
AGATGAGCATCTGGGTGAAGATTTGAGGGAGGGCGTGAATCCCAAGGACGGATTTGTGTTTTTTCCGATCGCGTCGCAGATGAAGGACGTGTTT
>Frequency_1_QualityScore_FFHHHHHIIJJJJJJJJJHIBBHB@9DDHGGHIIDHHGIGIGGJDGIDHHGCGEEHBEDBAC@?BED_Mismatch_0_Sense_+_Library_PoolT
CGCTGTGTAGCAAAACGGGGCAGAGTTCCTCTCTGCCAGAATAATGTAAATGCGTTACAGTGGCCAT
>Frequency_1_QualityScore_FFGHHHHJJJJJJJJIJIJHIJJIJJJFHJJJJHIJJJJJIJJJJJJJJIIJIJIIIJJHIIGIAAEHH?@@BCDEEE_Mismatch_0_Sense_+_Library_PoolT
CCTCTCTGCCAGAATAATGTAAATGCGTTACAGTGGCCATATTTCTCTGGATTTCTGCTCCGAGTATTCGTTTTTCCA
>Frequency_1_QualityScore_DDHHHHHJJJJJJJJIJHHIJJJIJJJJJGIDHHJJJHIJJJJJIBGHIIJJJJJJJJJJIJJJJIIHHHHHGHFFFFFDDDDDDDDDDDDCDE_Mismatch_1_Sense_+_Library_PoolT
TGGCCATATTTCTCTGGATTTCTGCTCTGAGTATTCGTTTTTCCAATAGTTTTTGTTTTGATTAGTGTGAGATTATCCGAACGAACAGATTTCC
>Frequency_1_QualityScore_FFGHHHHJJHIIJJIJIJJJIIJJJJJJIJJJJJJHHHFFFFFDDDDDDDDDDDDDDDDDDEDEEDDDDACDDDDDCACDDDDDDDDDDDDDDD_Mismatch_0_Sense_+_Library_PoolT
CGGAATCTGTTTTTTTCTTGAGAATCCCAACCTCGGGATTTTTTTTTCTTTTTCTTTCTTAAATTAGTTGGGGAGATTGCCAACCTTTACACCG
>Frequency_1_QualityScore_FFHHHHHJJJJJJJJHJJJJJJJIIIJJJIJJJIJHIJJJJJJJJJ@F;@A(=77=A=ECC@:;@(33>;=C35>:;B;(:85<-<:44:A<A_Mismatch_1_Sense_+_Library_PoolT
TGTTTTCCATTGCAGTTTTGTTTAAACTCGCTGTGTAGCAAAACGGGGCAGAGTTCCTCTCTGCCCGAATAATGTAAATGCGTTACAGTGGCC
>Frequency_1_QualityScore_ADDDDDDB<E<BFFF>C2:CDDDECEEDIIDCEIEEDDE@BDCCDII18A>@A=AACDADED_Mismatch_1_Sense_+_Library_PoolT
TGTAAATGCGTTACAGTCGCCATATTTCTCTGGATTTCTGCTCCGAGTATTCGTTTTTCCAA
>Frequency_1_QualityScore_DDFFFBF@DDFD@;?BEEBA?<ACFG>DDCFDFBDF??8?D9?GB9BDCBGFGHE88)8CC@;@DHGIIEA;AC7A@BDBDCC(>CCA=@?=;C_Mismatch_2_Sense_+_Library_PoolT
ATGAGGCATTTGAGGCCTTCTGTACATCAAGCTTCGTAAAGTTAGTTATGGTCTGTAAATGTTTTGCATTGCAGTTTTGTTTAAACTCGCTGTG
>Frequency_1_QualityScore_DDFHFFF<CAGE?:F::1;EGEBDGHIF?BA@F<AAE=B<DAAC>A>;;A>=?55:<;=9>BBB?C:@CA?>>C@@?CBBCBBB&)5>59<?C_Mismatch_0_Sense_+_Library_PoolT
TTTCGGGTATTCGAGGCCAACGTTCCCGTCGCCGCTCGGGATGAATGCTGGAGTTCGCTCGCTCTGAGAAGACTCGAACACGCGACCGAGTCT
>Frequency_1_QualityScore_FFHHHHHJJHJJEIGJJIJJJJJJJIIJJJJJJIJJJJJIJJJIJJ@BEEEEHHHHEHFFFDDDDDBDBBCDDDD>BDBDDDBBDDDDC<ACDD_Mismatch_1_Sense_+_Library_PoolT
TGCACATCCAGGTAATGAGAATCCGCGAAGAAGATGAGCATCTGGGTGAAGATTTGAGGGAGGGCGTGAATCCCAAGGACGGATTTGTGTTTTT
>Frequency_1_QualityScore_DFHHHFFHIJJJJJJJJJJJJJDHIIGIJJJJJJJHHHDEDDEEDEDDDABDEFDDDDBBDDDDBDDDDBDDDDDDDDDD<B>BBCDEDDDDCD_Mismatch_1_Sense_+_Library_PoolT
ATTTGTATTTTTTCCGATCGCGTCGCAGATGAAGGACGTGTTTTTCGGGTATTCGAGGCCAACGTTCCCGTCGCCGCTCGGGATGAATGCTGGA
>Frequency_1_QualityScore_D?DDFB4A<E8<+AFH@CCBCGFEBFF41*:4?D<DA*??DCFFEIIFAFGE@F@_Mismatch_0_Sense_+_Library_PoolT
TTGTAATACCGTAGCTTTCACTTTTCAAAATACTGAAAATATTTTTTAATATTTA
>Frequency_1_QualityScore_D8DDDDDE>EA3+3<EE:*1:CDCD>A6DDAA;ADDA_Mismatch_0_Sense_+_Library_PoolT
GAATCCCAAGGACGGATTTGTGTTTTTTCCGATCGCG
>Frequency_1_QualityScore_EFHHHHHJJIJJJJJJJJIJGIJJJJIJJJIHIIJJJJHIJJJJIIJIJJHHHHHFFFFFFFEFEDDDBBBDDDDDDDDDCDEEEEDDDC_Mismatch_1_Sense_+_Library_PoolT
TTTTGTTTAAACTCGCTGTGTAGCAAAACGGGGCAGAGTTCCTCTCTGCCAGAATAATGTAAATGCGTTACAGTGGCCATATTTCTCTGA
>Frequency_1_QualityScore_FBFHHHHIJJIJJGIIJEHHJFFGHIJJIJJJGAHGIIIFFFDDDDDD@CCCBDD@@ABDDDDBBD?BDADDCC@DDDDBDBBDDDDBDDBDDD_Mismatch_1_Sense_+_Library_PoolT
GTGAATCCCAAGGACGGATTTGTGTTTTTTCCGATCGCGTCGCAGATGAAGGACGTGTTTTTCGGGTATTCGAGGCCCACGTTCCCGTCGCCGC
>Frequency_1_QualityScore_FFHHGHFIJJJJJJIIJJJIJJJJGGIJJIIJJJIJJJJJJJJGAEFHEFDDDDDCDDDDDDDDDDDDDCBDDDDDDDDDCDCDDDBDDDEEEC_Mismatch_0_Sense_+_Library_PoolT
ATCCCAACCTCGGGATTTTTTTTTCTTTTTCTTTCTTAAATTAGTTGGGGAGATTGCCAACCTTTACACCGTAACAAAGCTTTACGTGATATTG
>Frequency_1_QualityScore_FFHHHHHJJJIIHFHHIIJJJJJJJJGIIJIGHJJHIJIJJHHJJ?FHIIG9?EHHIIEGFHGG8/=C==DEB>_Mismatch_2_Sense_+_Library_PoolT
TGAGGCCTTCTGTACATCAAGCTTCGTAAAGTTAGTTATGGTCTGTAAATGTTTTCCATTGCAGTTTTGTTTAT
>Frequency_1_QualityScore_FFHHHGHJJJJIJJJJJJJJJIJJJJJJJJJIIIJIJJIJJJJJJGGGIHGHIJIGIJJJIJJJIJGIICCEFHHHHFFFFFF?>AACDDDDCD_Mismatch_1_Sense_+_Library_PoolT
CTCTGAGCCATGAGGCATTTGAGGCCTTCTGTACATCAAGCTTCGTAAAGTTAGTTATGATCTGTAAATGTTTTCCATTGCAGTTTTTTTTAAA
>Frequency_1_QualityScore_FFDHHHDIIICGHHJHIIJJJJJJIJJIJIJJJJGIJJIJIJHIJJJIIJJJJIJJJFHHIIHHHGHHFEDBEFFEDDDDDEEFEE_Mismatch_1_Sense_+_Library_PoolT
AGTGGTATGGTGGAGCTTTCAACCACCAACTTTGTAATACCGTAGCTTTCACTTTTCAAAATACTGAAAATATTTTTTAATATTTA
>Frequency_1_QualityScore_FEDFDDFGIGHG@=BHGGHCDFGFFCFCCHIIJJGGBC99@;DFH@BGHHGHGHCHIJGGIGEH;ACEECDE@>CEECC:;A:;@CCBBD@:CC_Mismatch_1_Sense_+_Library_PoolT
AAGTCTTTAAAAGATTTTGTGTGTGTGTGTATATATTCGGCTCTGAGCCATGAGGCATTTGAGGCCTTCTGTACATCAAGCTTCGTAAAGTTAG
>Frequency_1_QualityScore_FFHHHHHJJJJJJJJJJJJJJIJJIJJJJJJJJJJIJJJIIHJJHJIJIJJIJJIJJJJJHIJJJIJJJJIJHEHHHFFFFFFCEDDDDDDBDD_Mismatch_2_Sense_+_Library_PoolT
AGAGGCATTTGAGGCCTTCTGTACATCAAGCTTCGTAAAGTTAGTTATGGTCTGTAAATGTTTTCCATTGCAGTTTTGTTTAAACTCGCTGTGT
>Frequency_1_QualityScore_FFHHHHHJJJJJIJJJJJGHFHJJIJJJJFHJJJJJJJJHHHHFEFFEEDDDDDDDDDDDDDBDBCCCCDDCCBD@CDDDDDDDBDDCACACCD_Mismatch_0_Sense_+_Library_PoolT
CGTCGCAGATGAAGGACGTGTTTTTCGGGTATTCGAGGCCAACGTTCCCGTCGCCGCTCGGGATGAATGCTGGAGTTCGCTCGCTCTGAGAAGA
>Frequency_1_QualityScore_DDFHFFGIIAHG@EHAFGGC;GFEFFGD;B6BDFGGDGGHIIIIIEHIIIAGHIIC;DH@EHGGFCECCDCEEBC;>@C@CC>C;ACC_Mismatch_1_Sense_+_Library_PoolT
TTCGGCTCTGAGCCATGAGGCATTTGAGGCCTTCTGTACATCAAGCTTCGTAAAGTTAGTTATGGTCTGTAAATGTTTTCCATTGCAG
>Frequency_1_QualityScore_<?D1@;49C<<C?;3):@@@@9**7D;C;;A97@:?8?=/,98\32<A>AAA_Mismatch_2_Sense_+_Library_PoolT
CGTAAATCCCAAGGACGGATTTGGGTTTTTTCCGATCGCGTCGCAGATGAAG
>Frequency_1_QualityScore_FFHHHHGJJJJJIIJJIGIFGGIIJJJIJIJJJGJGIEHEHBEBDAEFEEEEE>?AD?BDDDDDDDDDDCDDDDCCDEDDDDDDDDDCCDEEDD_Mismatch_1_Sense_+_Library_PoolT
CCTCGAACACGCGACCGAGTCTTTAAAAGATTTTGTGTGTGTGTGTATATATTCGGCTCTGAGCCATGAGGCATTTGAGGCCTTCTGTACATCA
>Frequency_1_QualityScore_FFHHHHHJJJIIJJJJHJIIIIIJGIGGIJJJJJJIIJJJIGHIJIJJJJIJIJJJJIDIGIJJHHHHHEEFFFFDFEEEEDDDBDDDCDDDDE_Mismatch_1_Sense_+_Library_PoolT
ACTTTAAAAGATTTTGTGTGTGTGTGTATATATTCGGCTCTGAGCCATGAGGCATTTGAGGCCTTCTGTACATCAAGCTTCGTAAAGTTAGTTA
>Frequency_1_QualityScore_FFHHHHHJJJJJHHJJJJJJIJJGIJJJJIJJJJJJJJJJJJJFGIJIJJJJJHHHHHHFFDFFFDDBECCDDDDEDDDEDDDDDDDDCDDBDD_Mismatch_1_Sense_+_Library_PoolT
AATGCGTTACAGTGGCCATATTTCTCTGGATTTCTGCTCCGAGTATTCTTTTTTCCAATAGTTTTTGTTTTGATTAGTGTGAGATTATCCGAAC
>Frequency_1_QualityScore_FFHGHFHIJIJIJIJJJGIEFHIJJJJJIJJJJJJJI_Mismatch_0_Sense_+_Library_PoolT
TAATGTAAATGCGTTACAGTGGCCATATTTCTCTGGA
>Frequency_1_QualityScore_FFHHHHHJFGEHIJJJJJJFHIJJJJIJJIJJJJJIJIJJJJJHHFDDDDDDBDDCDEDDDDD?D:CCD<BBDDDDDCCC>CDCCDDBBDBDDB_Mismatch_0_Sense_+_Library_PoolT
GAAGGACGTGTTTTTCGGGTATTCGAGGCCAACGTTCCCGTCGCCGCTCGGGATGAATGCTGGAGTTCGCTCGCTCTGAGAAGACTCGAACACG
>Frequency_1_QualityScore_FDFCFHHIIIJJIJJIGIEGIJIJIGIGCGIIHIJJGGGGGIJJIGJICGGIJIIJJIIHHGGFHFFBDFFECEEC@?@DDDACCCD@CCDDDB_Mismatch_1_Sense_+_Library_PoolT
GAGTTCCTCTCTGCCAGAATAATGTAAATGCGTTACAGTGGCCATATTTCTCTGGATTTCTGCTCTGAGTATTCGTTTTTCCAATAGTTTTTGT
>Frequency_1_QualityScore_FFHHGHHIJJIJJJJJJJAHFGHHHGJJIJJJIJJJJJJIIJJJJJJIJJJHHFDDDEECCCDDDDDDDBDDDDDDDDDDDDDDDDDDDDDD@B_Mismatch_1_Sense_+_Library_PoolT
AGAAGATGAGCATCTGGGTGAAGATTTGAGGGAGGGCGTGAATCCCAAGGACGGATTTGTGTTTTTTCCGATCGCGTCGCAGATGAAGGACGTG
>Frequency_1_QualityScore_FFGFHFHIHIIGIJIJJJJJJ?C@FHDGHIJIJFIFGIIHHBFCC@CCDDCDDABDD87>CDAC?ACDDBCDDDDBDDDDBBD@B<A:@CDD?A_Mismatch_0_Sense_+_Library_PoolT
CGAAGAAGATGAGCATCTGGGTGAAGATTTGGGGGAGGGCGTGAATCCCAAGGACGGATTTGTGTTTTTTCCGATCGCGTCGCAGATGAAGGAC
>Frequency_1_QualityScore_FFFHFHFIJJJJJHIIJGIDGIJJJJJGHJJJJJHHDDDBD?CDDDCACCCDDDDDDBDCBBBABBBAD4:B>@DDCDDDDD@ADDDCDD3:A?_Mismatch_1_Sense_+_Library_PoolT
CGAGTTCGCTCGCTCTGAGAAGACTCGAACACGCGACCGAGTCTTTAAAAGATTTTGTGTGTGTGTGTATATATTCGGCTCTGAGCCATGAGGC
>Frequency_1_QualityScore_FFHHHFHJJJJJJJJJJJJJJJJJJJJJJJJJJIHIJIIJGIJJJJJGIJJJJJJJJI_Mismatch_0_Sense_+_Library_PoolT
CAGAGTTCCTCTCTGCCAGAATAATGTAAATGCGTTACAGTGGCCATATTTCTCTGGA
>Frequency_1_QualityScore_FFHHHHHJIJHGJIJJJJIJJJJJJJJJIJJJJJIJJIJJJIJJJJIJGIJJIJJHHHHHFFFFFCEEEEFEEFEDDBDDDDDCCDDDDDCCEE_Mismatch_0_Sense_+_Library_PoolT
TCCATTGCAGTTTTGTTTAAACTCGCTGTGTAGCAAAACGGGGCAGAGTTCCTCTCTGCCAGAATAATGTAAATGCGTTACAGTGGCCATATTT
>Frequency_1_QualityScore_FE2AFHHIJJ;GHIJJIJIJJJJJIIJJJIJIIIJJJJJHHFFCDBDDEDDDDDDDC?CBDDDDDDDDDCDAC?CCDDDDDDDDDDBBDDDDDB_Mismatch_2_Sense_+_Library_PoolT
GTATTTCGGGTATTCGAGGCCCACGTTCCCGTCGCCGCTCGGGATGAATGCTGGAGTTCGCTCGCTCTGAGAAGACTCGAACACGCGACCGAGT
>Frequency_1_QualityScore_FFHHHHHJJJJJJJJJJJJGGIIJJJJJJJIJBGIIJJJJJIHHHHHEFFFFEEDCEDDDDDDDDDDDDD?CEDDDDDDDDDDDDD?CBBDBDD_Mismatch_2_Sense_+_Library_PoolT
ATTCCCGTAGCCGCTCGGGATGAATGCTGGAGTTCGCTCGCTCTGAGAAGACTCGAACACGCGACCGAGTCTTTAAAAGATTTTGTGTGTGTGT
>Frequency_1_QualityScore_FFHHHHGJJJHIIJJJJJJJJJJJIEGIHIFHIJJJJJJJJJJJJIJHHHHHHHFFFFFDDDDDDCDDDADD_Mismatch_0_Sense_+_Library_PoolT
AAACTCGCTGTGTAGCAAAACGGGGCAGAGTTCCTCTCTGCCAGAATAATGTAAATGCGTTACAGTGGCCAT
>Frequency_1_QualityScore_A=?<?2CEEB+@FF@3AFAAD>EE@:))?DDDDBB48BBB)BB=3@=AC@=@;7=AC@CDD<@DD>>@:BA_Mismatch_0_Sense_+_Library_PoolT
GTTTAAACTCGCTGTGTAGCAAAACGGGGCAGAGTTCCTCTCTGCCAGAATAATGTAAATGCGTTACAGTG
>Frequency_1_QualityScore_FFHHGHFJJJJJJJJJJJJJJIJJGIFHIJJJJJJJJJJJJJFIIJJIJIJJJJHHGFFFFCCCDDEDCDEEEEDDDDD_Mismatch_0_Sense_+_Library_PoolT
TCGCTGTGTAGCAAAACGGGGCAGAGTTCCTCTCTGCCAGAATAATGTAAATGCGTTACAGTGGCCATATTTCTCTGGA
>Frequency_1_QualityScore_FFHHGHHJIJHIJJJJJIJJJJJJJJJHJGIJJJGIJJJJJIJJGJIIJJJJJIIGHHEFDFFFFFEEC@ABBDDCDCC@CDAD@BCCCDDDDD_Mismatch_0_Sense_+_Library_PoolT
AGTTGGGGAGATTGCCAACCTTTACACCGTAACAAAGCTTTACGTGATATTGGTGGAACTATACATCAAACAATACAAGTGGTTTGCCTACGCT
>Frequency_1_QualityScore_A=+D+<ABG@EFGCE;8C??C?DGB@F??AF6;4:45\5(.6@BCA@_Mismatch_1_Sense_+_Library_PoolT
GGGTTTTCGAGGCCAACGTTCCCGTCGCCGCTCGGGATGAATGCTGG
>Frequency_1_QualityScore_DAHDAADD<:EAEG?FDEFHHCH<B@FFGFGH>FFFD>BF<DF;@/@CA7@@E>EHDH:BB>@DB;A_Mismatch_0_Sense_+_Library_PoolT
AAAACGGGGCAGAGTTCCTCTCTGCCAGAATAATGTAAATGCGTTACAGTGGCCATATTTCTCTGGA
>Frequency_1_QualityScore_FFHHHHHJJIJJJJJJJJJGJJJJJJJJJIJIJJJJJJJJIJJJJIIDGIJJIHHHHHHFFFFFEDEEEEEFEEDDDDDDDDCDCD_Mismatch_1_Sense_+_Library_PoolT
CCATTGCAGTTTTGTTTAAACTCGCTGTGTAGCAAAACGGGGCAGAGTTCCTCTCTGCCAGAATAATGTAAATGCGTTACAGTGAC
>Frequency_1_QualityScore_FFHHHHHJJJJJIJJJJJJJJJJJJJJJJJJJIJJJIJJJJJJIJIIHGICHHHHHHFFFFFECEEDEDDDFEEEEEDDDDDDDDDDDDDC_Mismatch_1_Sense_+_Library_PoolT
TTTCCATTGCAGTTTTGTTTAAACTCGCTGTGTAGCAAAACGGGGCAGAGTTCCTCTCTGCCAGAATAATGTAAATGCGTTACAGTGGGCA
>Frequency_1_QualityScore_FFHHHHHIGIIJJJIJJJJJIIJIIIJJJJIIJIJIIIJJJJJJJJJIJJJJI_Mismatch_1_Sense_+_Library_PoolT
TAATACCGTAGCTTTCACTTTTCAAAATACTGAAAATATTTTTTAATATTTAC
>Frequency_1_QualityScore_DFHHHHHJJJJJJJJJJJJJJJJJJJJJIJJJJJJIJJJIIGGHEHGGHFFFFFFCEEECDEDCDDEEEDDBDDBDD>@CDDDDCDEEEEDDDD_Mismatch_1_Sense_+_Library_PoolT
GCAGTTTTGTTTAAACTCGCTGTGTAGCAAAACGGGGCAGAGTTCCTCTCTGCCAGAATAATGTAAATGCGTTACAGTGGCCATATTTCTCTGC
>Frequency_1_QualityScore_FFHHHHHJJJJJJJJJJJJJJJJJJJIJJJJJIJJJJIJJIJIJJGIIJJJJJJJIIJJIJJJJJGHIJIIHHHHHHHDFFFFEEEEEDDCDBD_Mismatch_1_Sense_+_Library_PoolT
AGCCATGAGGCATTTGAGGCCTTCTGTACATCAAGCTTCGTAAAGTTAGTTATGGTCTGTAAATGTTTTCCATTGCAGTTTTGTTTAAACTCGC
>Frequency_1_QualityScore_FFHHHHHJJJHJJJJJJJIJJIJJJJJJIJJJJJIIJJJIIIJJJJIIDGIJIJHHHHHFFFFFDEEEEFFFFFEDDDDDDDDCDD_Mismatch_1_Sense_+_Library_PoolT
TCCATTGCAGTTTTGTTTAAACTCGCTGTGTAGCAAAACGGGGCAGAGTTCCTCTCTGCCAGAATAATGTAAATGCGTTACAGTGA
>Frequency_1_QualityScore_FFHGHHFHJJIJJHIHIJIIIJJJIJJIIIJIIFHIIIJJIIIGGEHCCEHIJHHHHFGHFFBCDBCC@ACDDD_Mismatch_0_Sense_+_Library_PoolT
TTTAAACTCGCTGTGTAGCAAAACGGGGCAGAGTTCCTCTCTGCCAGAATAATGTAAATGCGTTACAGTGGCCA
>Frequency_1_QualityScore_DDHDFCFGIHIEHHEHEGHGIIGJIJJJJJIJJJJJJJIJJJJJIIHGAGIJJIJHHJJJJJDHGHFHHFFEED@CECCEEEDDEDCDDDCEFD_Mismatch_1_Sense_+_Library_PoolT
TTGTGTTTGTGTGTATATATTCGGCTCTGAGCCATGAGGCATTTGAGGCCTTCTGTACATCAAGCTTCGTAAAGTTAGTTATGATCTGTAAATG
>Frequency_1_QualityScore_FFHHHHHJJJJJJJJJJJJIJJJJIJJJJJIJJIIIIHIIIJIJJJJJJEHIHHHFHHGFFFFFFDDCDB>C@C>BDDD_Mismatch_1_Sense_+_Library_PoolT
TTTGTTTAAACTCGCTGTGTAGCAAAACGGGGCAGAGTTCCTCTCTGCCAGAATAATGTAAATGCGTTACAGTGGCCAC
>Frequency_1_QualityScore_FFHHHHHIJJJGIHIHIJJJJJHIGJJEIIJHJJJJJIGIGIGIIJGJGGHG@EHHGFHHFDDDEC@CC?ACC_Mismatch_0_Sense_+_Library_PoolT
TAAACTCGCTGTGTAGCAAAACGGGGCAGAGTTCCTCTCTGCCAGAATAATGTAAATGCGTTACAGTGGCCAT
>Frequency_1_QualityScore_FFHFHHHJFHIIJGJJJJJJJJJJJJJJJJJJHJJJJJJJJJJJJJJJJJJJJJJIIIIIJJJJJHHHHEHFFFFDDDDEEEEFEDDDDDDDDD_Mismatch_1_Sense_+_Library_PoolT
TGGTACGGTGGAGCTTTCAACCACTAACTTTGTAATACCGTAGCTTTCACTTTTCAAAATACTGAAAATATTTTTTAATATTTAAAAAATAACC
>Frequency_1_QualityScore_FFHHHHHJJJJJJJJJJJJJJJIIJJJIJJIJJJJJHIJJJJJFIIJJJJJJJJJJJJJJJJJHHGFB@?BEECEDDDDDD_Mismatch_0_Sense_+_Library_PoolT
GTTCCTCTCTGCCAGAATAATGTAAATGCGTTACAGTGGCCATATTTCTCTGGATTTCTGCTCCGAGTATTCGTTTTTCCA
>Frequency_1_QualityScore_FFHHGHHJJJJJIIIIIGIJGHIJJGHGIIJJJJJJJJJJJJJGIJJJJJFFHIIHHGHAEHHHFCDFFFDEDEEEEEDCDDEFDDCC@ACCBB_Mismatch_2_Sense_+_Library_PoolT
TTCGGCTCTGAGCCATGAGGCATTTGAGGCCTTCTGTACATCAAGCTTCGTAAAGTTAGTTATGGTCTGTAAATTTTTTCCATTGCAGTTTTGT
>Frequency_1_QualityScore_DDB1DDAG)2<2A<?B99C9*9?CBDG@CG?B9?FFC9D@(<\==@)/=CEEEIE@C)7=?E>;_Mismatch_1_Sense_+_Library_PoolT
ACGGGGCAGAGTTCCTCTCTGCCAGAATAATGTAAATGCGTTTCAGTGGCCATATTTCTCTGGA
>Frequency_1_QualityScore_FDHDHFHHIIIGIJJIIJJIJJJJJJJIJJJJJJJJJJJJJJJIGIJJJJJJJIJIJIJGIIIJJHHHEDEDDCECCEEEECDDEDEEEEEECD_Mismatch_0_Sense_+_Library_PoolT
GTGTGTGTGTGTATATATTCGGCTCTGAGCCATGAGGCATTTGAGGCCTTCTGTACATCAAGCTTCGTAAAGTTAGTTATGATCTGTAAATGTT
>Frequency_1_QualityScore_FFHHHHHJJJJJJJJJJJJJJJIIJJJJIJJJJJJFHIJHHHFFDDDDCCCDDDDDDDDDDDDDDDDDDBBD??CDDCCDCDDDDDDDBDDDDD_Mismatch_1_Sense_+_Library_PoolT
CACGTTCCCGTCGCCGCTCGGGATGAATGCTGGAGTTCGCTCGCTCTGAGAAGACTCGAACACGCGACCGAGTCTTTAAAAGATTTTGTGTGTG
>Frequency_1_QualityScore_FFHHHHHJJJAFGGHGIJJJJIJJGGIJJJIJJJJJJJJJJJIJHHFFFEECCACDDDDDDDDDDDDDBBDDDDDDDDDDDDDDBDDDDDDDBD_Mismatch_1_Sense_+_Library_PoolT
AGCATCTGGGTGAAGATTTGGGGGATGGCGTGAATCCCAAGGACGGATTTGTGTTTTTTCCGATCGCGTCGCAGATGAAGGACGTGTTTTTCGG
>Frequency_1_QualityScore_FFHHHHHIJJJJJJJJJAHHIIJIJJJJJJJHDGGIIHIJJJJJI_Mismatch_1_Sense_+_Library_PoolT
TGGCCATATTTCTCTGGATTTCTGCTCTGAGTATTCGTTTTTCCA
>Frequency_1_QualityScore_FFHHHHHJJJIJJJJJJJJJIIJJJIIIJJIJJJJJJIJJJJJJJJJJJJIIJJHCGIIDHHHHHHHFFFFFFFE@DDDEEEFEDDDDCCDDDD_Mismatch_1_Sense_+_Library_PoolT
TTCGGCTCTGAGCCATGAGGCATTTGAGGCCTTCTGTACATCAAGCTTCGTAAAGTTAGTTATGATCTGTAAATGTTTTCCATTGCAGTTTTTT
>Frequency_1_QualityScore_DDFHHHHI>GGEH?GBHEGGHGBDFDGGGIIIFGEHHIGGGIBGIEGIGHAGHFHHFEE@@EE>AA_Mismatch_1_Sense_+_Library_PoolT
AAACGGGGCAGAGTTCCTCTCTGCCAGAATAATGTAAATGCGTTACAGTGGCCATATTTCTCTGCA
>Frequency_1_QualityScore_FDHFAFFGGHHGEDHB<FHHIJGB(?@CBGGHIFBHHHGCDCBEDADDDDDBBDBC:=B?BDBDDDDDB@>><CCDC:ACDBD:?@@D>B>>?A_Mismatch_1_Sense_+_Library_PoolT
TCCGATCGCGTCGCAGATGAAGGACGTGTTTTTCGGGTATTCGAGGCCCACGTTCCCGTCGCCGCTCGGGATGAATGCTGGAGTTCGCTCGCTC
>Frequency_1_QualityScore_@DCFBFAFHGGHG>DGGI<GIGIGGGIGIHG@FHGEC@?E>AABBB<?>?6;3;;AAC>ACC@-<5?@>>@C@?A?_Mismatch_0_Sense_+_Library_PoolT
GCTGGAGCCGACGCTGCGAGTTTCGATCCTGAGACCTCCATGACGGCCACGGATAACAGCTCGGTTCATAAGCCCA
>Frequency_1_QualityScore_FFHHFA=<C<F:FHCAFB@FEGIIGIGDGIGHIGHBFHIIIDEBCHGIE@@CCECEEFACECC>;BD_Mismatch_1_Sense_+_Library_PoolT
AAAACGGGGCAGAGTTCCTCTCTGCCAGAATAATGTAAATGTGTTACAGTGGCCATATTTCTCTGGA
>Frequency_1_QualityScore_FFHHHHHFHIJHIIJJGHHIJJJJJJJIIJJJJIHFDDDDDDDDDDDDDBBADDDDDDDDADDEEDDDBDDDDDDDDDDDDDDDDDDDDDDDD@_Mismatch_1_Sense_+_Library_PoolT
CCCAAGGACGGATTTGTGTTTTTTCCGATCGCGTCGCAGATGAAGGACGTGTTTTTCGGGTATTCGAGGCCCACGTTCCCGTCGCCGCTCGGGA
>Frequency_1_QualityScore_D>FD+00CEF>A?FDFEFFE=F;D6B0?BEBFEEB:--/@\5-=.=CDD?BDD:>A;6=A>AA:(5;BD(,8=05>?@:4>??B?>_Mismatch_2_Sense_+_Library_PoolT
TTGCCGTTTTGTTTAAACTCGCTGTGTAGCAAAACGGGGCAGAGTTCCTCTCTGCCAGAATAATGTAAACGCGTTACAGTGGCCAT
>Frequency_1_QualityScore_FDFFFFHGIJJIJIICGH<CGEIIJIDFGBHCDGHIJIIIJIJGIHGIHEG??DHHJJIEHEGHACGCHCEGH_Mismatch_0_Sense_+_Library_PoolT
TGAGGCCTTCTGTACATCAAGCTTCGTAAAGTTAGTTATGATCTGTAAATGTTTTCCATTGCAGTTTTGTTTA
>Frequency_1_QualityScore_FDHHHHFGGGIIGIEFGGIGGII9FCHCHIGHHJIEGJJID@CHHGGICE;CD?CDD3?CECCECACDDACCCBCDDC@@DDDDDDCCDDDBCD_Mismatch_1_Sense_+_Library_PoolT
CGGCTCTGAGCCATGAGGCATTTGAGGCCTTCTGTACATCAAGCTTCGTAAAGTTAGTTATGATCTGTAAATGTTTTCCATTGCAGTTTTGTCT
>Frequency_1_QualityScore_FFHHHHHJIJJJJJIJIJJIGHIGIIIJJJJJJIGIJJJJFHJJJJJJIIJHHHFHFFFFFFEEEEEEDDDDDDDBCDDDD_Mismatch_1_Sense_+_Library_PoolT
CGTTTTGTTTAAACTCGCTGTGTAGCAAAACGGGGCAGAGTTCCTCTCTGCCAGAATAATGTAAATGCGTTACAGTGGCCA
>Frequency_1_QualityScore_FFHHHHHJJGIJJJJJJIJJIHGJJJJJJFIJHICHIGHHHFFDDDEDDDDDDDDDDDCDDDDDDDBDD><<ACDDDDDDDDDDDDDBC?BAAA_Mismatch_0_Sense_+_Library_PoolT
ACGTTCCCGTCGCCGCTCGGGATGAATGCTGGAGTTCGCTCGCTCTGAGAAGACTCGAACACGCGACCGAGTCTTTAAAAGATTTTGTGTGTGT
>Frequency_1_QualityScore_DDFHHHHGEBDEHEEHIIJIEEHIIJCCHEGHIJIIJHFH=?EDEAC@8>@CCCCCB?C@C@A@ACDDD_Mismatch_0_Sense_+_Library_PoolT
CAACCTCGGGATTTTTTTTTCTTTTTCTTTCTTAAATTAGTTGGGGAGATTGCCAACCTTTACACCGTA
>Frequency_1_QualityScore_FFBHFHGJJIJJJEHHGGIIJHIJJCGGHFIJJGJJGIGIGIIIIHIIGIGHIIGJJFIIEFHHH_Mismatch_1_Sense_+_Library_PoolT
ACCACCAACTTTGTAATACCGTAGCTTTCACTTTTCAAAATACTGAAAATATTTTTTAATATTTA
>Frequency_1_QualityScore_FFHHHHGIJJIJJJJGEHEIJJJJFCEGIJIIIIJJJJJI>DHIHJIHIJIIJIJIJJIIJJIHHHHHAEFFCEECDDC@CC>@AC@C@_Mismatch_1_Sense_+_Library_PoolT
TCAACCACCAACTTTGTAATACCGTAGCTTTCACTTTTCAAAATACTGAAAATATTTTTTAATATTTAAAAAATAACCAATTTTATTGA
>Frequency_1_QualityScore_FFHHHHHJJJJJJJJJJJJJJJJJJIJJJJIJIHIJJJJIIJHHHHHHFFFFEEEEEEDDDDDDDDDDDDDDDDDDDDEEEEDCBBBDDDDDDD_Mismatch_0_Sense_+_Library_PoolT
GGATTTTTTTTTCTTTTTCTTTCTTAAATTAGTTGGGGAGATTGCCAACCTTTACACCGTAACAAAGCTTTACGTGATATTGGTGGAACTATAC
>Frequency_1_QualityScore_FFGHHGHJIIHGJIJIIJJIJIIJIGEGIIJ?DGBGHIG?BFHIBFHIJJJJJJJIEGHHHHHHDDDFF?AAA?BCCDDDDDDDDCCCACCCCD_Mismatch_2_Sense_+_Library_PoolT
CAATACAAGTGGATTGCCTACGCTCTGGGAGTGGTACGGTGGAGCTTTCAACCACTAACTTTGTAATACCGTAGCTTTCACTTTTCAAAATACT
>Frequency_1_QualityScore_FFHHHHHIIIIIIGH6?@;F:C?G9BDGA@AF9BBD?FH8DFAGH=CHE;F@EA77?AAC>C_Mismatch_0_Sense_+_Library_PoolT
TGTAGCAAAACGGGGCAGAGTTCCTCTCTGCCAGAATAATGTAAATGCGTTACAGTGGCCAT
>Frequency_1_QualityScore_FFHHFHHIJGHIIHHIHGHHGIGIIJIHIEHGDGBFIIJGHGEHEHHHDEEDCGHHECCEE?B?B<ACEDAC?BCC_Mismatch_0_Sense_+_Library_PoolT
GTTTAAACTCGCTGTGTAGCAAAACGGGGCAGAGTTCCTCTCTGCCAGAATAATGTAAATGCGTTACAGTGGCCAT
>Frequency_1_QualityScore_FFHHHHGIIJIIDEEGGIIJJJJJ9@BGEDHIIJJJIDGGGHGFEDD@FDDDCCDB<A@@BDDDD@CAA?CBBDDDDBBDDDDDDDBBB::>C:_Mismatch_1_Sense_+_Library_PoolT
CCGCGAAGAAGATGAGCATCTGGGTGAAGATTTGAGGGAGGGCGTGAATCCCAAGGACGGATTTGTGTTTTTTCCGATCGCGTCGCAGATGAAG
>Frequency_1_QualityScore_FFHHHHHGHJJJJJJJJJJJHGGIIIHIJIIIGGIJIJGHFGGIIJJJIEHHAH?DFFFFFDEEFEEEDDBBBCCCCCB?_Mismatch_1_Sense_+_Library_PoolT
AGTTTTGTTTAAACTCGCTGTGTAGCAAAACGGGGCAGAGTTCCTCTCTGCCAGAATAATGTAAATGCGTTACAGTGGCA
>Frequency_1_QualityScore_D;=A<FB4A4AGB;D<B:?FHE9CEEE3:?CGEFGID=C;;DF@GFFC<?B?)8=3=CFFC7C(7@C=AAA??C3?_Mismatch_1_Sense_+_Library_PoolT
TGTGTATATATTCGGCTCTGAGCCATGAGGCATTTGAGGCCTTCTGTACATCAAGCTTCGTAAAGTTAGTTATGAA
>Frequency_1_QualityScore_FFHHHHHJJJJJIIJJJJJJJJJJJHHHIJJJJJJJJJIJJJJIJGHIJJIJJHHHHHHEFFEFFDFFEEEEDDDDDDDDDDDDD_Mismatch_1_Sense_+_Library_PoolT
ATTGCAGTTTTGTTTAAACTCGCTGTGTAGCAAAACGGGGCAGAGTTCCTCTCTGCCAGAATAATGTAAATGCGTTACAGTGGCA
>Frequency_1_QualityScore_FFHHHHHJJJJJIJJJHGHIJJJJIJIJJJJIJJJJJJJJJIJJJIJGHJGIJGIHHHHHFFFFFFFEEEE_Mismatch_0_Sense_+_Library_PoolT
TAGCAAAACGGGGCAGAGTTCCTCTCTGCCAGAATAATGTAAATGCGTTACAGTGGCCATATTTCTCTGGA
>Frequency_1_QualityScore_D+=CC?DCBEDHCHIFFGGH:EBGFGHEIIIHC;FBHHEI=ABGGIEHHIIDA)878=GGHIFHHE;@C;@C@DCDC:A@AAA>;BCDCDECCA_Mismatch_1_Sense_+_Library_PoolT
GGGTGTGTATATATTCGGCTCTGAGCCATGAGGCATTTGAGGCCTTCTGTACATCAAGCTTCGTAAAGTTAGTTATGATCTGTAAATGTTTTCC
>Frequency_1_QualityScore_FFHHHHHJJJJJJJJJJJHIJJIEHIJGHGGIJJJJIJJJHHFFDDDDBBDDDCDDDDDD@BCBDDDDDDDABDEDCDDDDDDDDDDDDCDDDD_Mismatch_1_Sense_+_Library_PoolT
AGGGCGTGAATCCCAAGGACGGATTTGTGTTTTTTCCGATCGCGTCGCAGATGAAGGACGTGTTTTTCGGGTATTCGAGGCCCACGTTCCCGTC
>Frequency_1_QualityScore_DFHFFDBHGI<CFFDHGGEHDHFHI@G@DBFEGFEGGCGHIG7;=@;@@EE)=ACHF5<9>6>;=;??D@@@>CBB8A>BD>@CC:9<>C38@C_Mismatch_1_Sense_+_Library_PoolT
CACATCCAGGTAATGAGAATCCGCGAAGAAGATGAGCATCTGGGTGAAGATTTGAGGGAGGGCGTGAATCCCAAGGACGGATTTGTGTTTTTTC
>Frequency_1_QualityScore_FFGHGHHJIIIJJIJJIJIIIHIIIJIJIIIJHGGEHEGDGGGHIJJJDGIIGGHGGGIHIIGIJIIJJGGHIGEHGHHFF;BEFECAD1;A@C_Mismatch_1_Sense_+_Library_PoolT
GAGGCATTTGAGGCCTTCTGTACATCAAGCTTCGTAAAGTTAGTTATGATCTGTAAATGTTTTCCATTGCAGTTTTGTTTAAACTCGCTATGTA
>Frequency_1_QualityScore_DFHHHHHIIJJGHJJGHIIIGEGHIIJJJJIIJJJJJGHFFCDBDDDDDDDDD@?CDDCBDDB329CDDDDDDDDDDDD??ACDDBDDDDDDDC_Mismatch_1_Sense_+_Library_PoolT
GAATCCCAAGGACGGATTTGTGTTTTTTCCGATCGCGTCGCAGATGAAGGACGTGTTTTTCGGGTATTCGAGGCCCACGTTCCCGTCGCCGCTC
>Frequency_1_QualityScore_FFHHHHHJJJJIJJGIHIIIGJJJJGJGGGHGHIFHGIJIJJIIJIIJJJIHFFHHHEFFFFFBCDDDDFDDDDCDCDEDFDDDDDD_Mismatch_0_Sense_+_Library_PoolT
GTTTAAACTCGCTGTGTAGCAAAACGGGGCAGAGTTCCTCTCTGCCAGAATAATGTAAATGCGTTACAGTGGCCATATTTCTCTGGA
>Frequency_1_QualityScore_DDD?F?CGGGBAHAICFHG3<FHGHGHC@EGBDDEAG@DHEF@BFDHH6(-\5@EHHHECEDB@@@@(6;;@>AC355@CDDCD@@8<=<>>@_Mismatch_1_Sense_+_Library_PoolT
TCAATGTTTTCCATTGCAGTTTTGTTTAAACTCGCTGTGTAGCAAAACGGGGCAGAGTTCCTCTCTGCCAGAATAATGTAAATGCGTTACAGT
>Frequency_1_QualityScore_1@2<D:DHC?9D@BC>FA@:):?*1*999B?))0(-;55@))=)=7)7=7A;;76@CC>63.;;>;>>68,;?C5;>(88AA_Mismatch_1_Sense_+_Library_PoolT
AGTTTTGTTTAAACTCGCTGGGTAGCAAAACGGGGCAGAGTTCCTCTCTGCCAGAATAATGTAAATGCGTTACAGTGGCCAT
>Frequency_1_QualityScore_FFHHGHHFDIG;GEGGHGGGGIJFH@DHGGJJIIEGIJJJJIHIEHGHHGEGGGH_Mismatch_0_Sense_+_Library_PoolT
AAACGGGGCAGAGTTCCTCTCTGCCAGAATAATGTAAATGCGTTACAGTGGCCAT
>Frequency_1_QualityScore_DFHHHHHJIIJJJJJJJJJJJJIIJJJJIJJJJIGIIJJIJHIJJJIJJJJJHHHHHFFFFFFFEFFEDDDDDDDDDDDDDDDACEEDEDDEDC_Mismatch_1_Sense_+_Library_PoolT
CAGTTTTGTTTAAACTCGCTGTGTAGCAAAACGGGGCAGAGTTCCTCTCTGCCAGAATAATGTAAATGCGTTACAGTGGCCATATTTCTCTAGA
>Frequency_1_QualityScore_BDCDA<CEDDEEFI?CDEEGIBFFIIIIFEBCAA<ABBB<A.>665=B?>5?B<<B@BBBBBBBBB:@>@B<?5>B>?@@BB3><25AB@?A35_Mismatch_0_Sense_+_Library_PoolT
TGAAGATTTGGGGGAGGGCGTGAATCCCAAGGACGGATTTGTGTTTTTTCCGATCGCGTCGCAGATGAAGGACGTGTTTTTCGGGTATTCGAGG
>Frequency_1_QualityScore_FFHFHHHIBGGGGIGHJJJIJGGHIJJDIJJIJJIJGIFIJJIGIIJIJHEHHHFDDDDDDCDDDDCDCC?BCDBDDBDDDDDDDDDCCDCDDD_Mismatch_0_Sense_+_Library_PoolT
TTGATTAGTGTGAGATTATCCGAACGAACAGATTTCCCCACGGAATCTGTTTTTTTCTTGAGAATCCCAACCTCGGGATTTTTTTTTCTTTTTC
>Frequency_1_QualityScore_FFHHHHHJJJJJJIJJJIJJJJJJJJIJJJJIJJJJJJJJJJJJJJJJJJHBEHHHHHHHFFFFFEECECDDEEEEEEDDBDDDDDCCDDDD>B_Mismatch_2_Sense_+_Library_PoolT
TTTTCCATTGCAGTTTTGTTTAAACTCGCTGTGTAGCAAAACGGGGCAGAGTTCCTCTCTGCCAGAATAATGTAAATGCGTTACAGTGGCCGAA
>Frequency_1_QualityScore_FFHHHHHJJJJJIIJJJIJFGHFHIJJDGIJJJJJJJJJJJJJJJIJJJJJJJJJJIIHHGFFFFFFEECEEEEDCDDDDDDEDDDDDDEEFED_Mismatch_1_Sense_+_Library_PoolT
TTTGCCTACGCTCTGGGAGTGGTATGGTGGAGCTTTCAACCACCAACTTTGTAATACCGTAGCTTTCACTTTTCAAAATACTGAAAATATTTTT
>Frequency_1_QualityScore_FFHHHHHIGHIJJJJJJJIGA<@D=B9?BGGHGIG@HH@FGG;FI9C@DDE;4;AA?8BEEA@C?@C_Mismatch_0_Sense_+_Library_PoolT
TCGCTGTGTAGCAAAACGGGGCAGAGTTCCTCTCTGCCAGAATAATGTAAATGCGTTACAGTGGCCA
>Frequency_1_QualityScore_DDADFB=G8?;;BFBBDGGGB@FEEE>:B=@C@CCC>C>A>?CBBBBBBB?B@@>33<CCCCBBC?5A@9>59<>59(+4:A>+44@8ACCA_Mismatch_0_Sense_+_Library_PoolT
AGGCCAACGTTCCCGTCGCCGCTCGGGATGAATGCTGGAGTTCGCTCGCTCTGAGAAGACTCGAACACGCGACCGAGTCTTTAAAAGATTTT
>Frequency_1_QualityScore_FFHHHHHJJJJJJJJJJGGIJIJJJJFHIJJJJJJJJJJJJHHHHHHFFFFFFFEEEEEEDBDDDDDDCCDDDDDDDDDDDDDDDDDDDDDDDD_Mismatch_0_Sense_+_Library_PoolT
TTTTTCTTGAGAATCCCAACCTCGGGATTTTTTTTTCTTTTTCTTTCTTAAATTAGTTGGGGAGATTGCCAACCTTTACACCGTAACAAAGCTT
>Frequency_1_QualityScore_DFHHHHHJJJJJIJHJJIJJJJJJJJJJJJJJGHIJJJJJJJJJJJHIIGGIJJHHHHHGFDFDDEDCCCBBD_Mismatch_0_Sense_+_Library_PoolT
TTAAACTCGCTGTGTAGCAAAACGGGGCAGAGTTCCTCTCTGCCAGAATAATGTAAATGCGTTACAGTGGCCA
>Frequency_1_QualityScore_FFHHHHHJJJJJJJIJJJJJJIIJJJIJHIIJIHHIJJJJJJJJJJJJJJJJJHIJJJJJJJJJIIGHIGIJJIHEFHGHFFFDBEEEDDD_Mismatch_1_Sense_+_Library_PoolT
TTTGAGGCCTTCTGTACATCAAGCTTCGTAAAGTTAGTTATGATCTGTAAATGTTTTCCATTGCAGTTTTGTTTAAACTCGCTGTGTAGGA
>Frequency_1_QualityScore_FFHHHHHJJIJJJJJJJJJJJJIJJIJFHIJJJJJJJJJIJIJJJJIJJJJJJHHHHFFFEECEEDD_Mismatch_1_Sense_+_Library_PoolT
CTCGCTGTGTAGCAAAACGGGGCAGAGTTCCTCTCTGCCAGAATAATGTAAATGCGTTACAGTGGCA
>Frequency_1_QualityScore_DEHHHGHGEGGHGGIIJGH@BGH>BGBDFHAEGIGGGHJJIGEEH<DHGIIIGGHHFHDFFDE;@AC?BB_Mismatch_2_Sense_+_Library_PoolT
ACTCGCTGTGTAGCAAAACGGGGCAGAGTTCCTCTCTGCCAGAATAATGTAAATGCGTTACAGTGGCCGA
>Frequency_1_QualityScore_;DDFA+CEFEFE@@F<;GC@DFIEI:8?@FBBEEE48=B>;>CD9335;?;55(58395&8?8@A@>@<AA@3<<@BBB5>BB>@_Mismatch_0_Sense_+_Library_PoolT
TCGGGTATTCGAGGCCAACGTTCCCGTCGCCGCTCGGGATGAATGCTGGAGTTCGCTCGCTCTGAGAAGACTCGAACACGCGACC
>Frequency_1_QualityScore_+B>?<?CB>2A<A,:CFDEB@<2<C=DEIDECC9??DE;D08DDDDD1=.)74@=?7=;A@)7@;;A>A.;>;(5>>>28=<AA;5:<8>AAA:_Mismatch_1_Sense_+_Library_PoolT
TTCCATTGCAGTTTTGTTTAAACTCGCTGTGTAGCAAAACGGGGCAGAGTTCCTCTCTGCCAGAATAATGTAACTGCGTTACAGTGGCCATATT
>Frequency_1_QualityScore_FFHHHHHJJJJJJJHIHIIIJJJJJJJIJJJJFHCHIJJJJJJJJJJJJGIFCEHHHHFFFFFBDDDCDCCDDDDDCDEEEDDDE_Mismatch_1_Sense_+_Library_PoolT
GTTTAAACTCGCTGTGTAGCAAAACGGGGCAGAGTTCCTCTCTGCCAGAATAATGTAAATGCGTTACAGTGGCCATATTTCTCTA
>Frequency_1_QualityScore_FFHHHHHJIJJJJJJJJJIJJJJJIIJJJJJJJJJJIJIIIJJHHFFEEEEEEDDDDDDDDDDDDDDDDDDDDDDDDDDDDDDDDEEEDCDDAC_Mismatch_0_Sense_+_Library_PoolT
ACCTCGGGATTTTTTTTTCTTTTTCTTTCTTAAATTAGTTGGGGAGATTGCCAACCTTTACACCGTAACAAAGCTTTACGTGATATTGGTGGAA
>Frequency_1_QualityScore_FFHHHHHJJJJJJJJIJHHIJJJIJJJJJJIIJJIHHIJJJHIHIIIJJJJIIIJJJEGIIEIIJHHHFFFDDEDDDDDEDDDDDDDDDDDECC_Mismatch_1_Sense_+_Library_PoolT
TGGATTTCTGCTCTGAGTATTCGTTTTTCCAATAGTTTTTGTTTTGATTAGTGTGAGATTATCCGAACGAACAGATTTCCCCACGGAATCTGTT
>Frequency_1_QualityScore_FFHDFFHI4EHHJJCGIIIJIJJFIGIJJHIIJJJGIIJJJHGFFDCB@BCDEDDDDDBD:ACBDDDDDDDDDCDCCDDDDDDDDDDDDDDDDD_Mismatch_1_Sense_+_Library_PoolT
ACGTGTTTCTCGGGTATTCGAGGCCAACGTTCCCGTCGCCGCTCGGGATGAATGCTGGAGTTCGCTCGCTCTGAGAAGACTCGAACACGCGACC
>Frequency_1_QualityScore_FFHGHHHJJAFBGHHGIJIJJJJ<GIJIJIJJJIHGHGHFFFFDD@DDDDAC<ACDDDDDDDDDDCD@B9@BBDDD@CDCBDDB<>ACCDDB7B_Mismatch_0_Sense_+_Library_PoolT
GCATCTGGGTGAAGATTTGGGGGAGGGCGTGAATCCCAAGGACGGATTTGTGTTTTTTCCGATCGCGTCGCAGATGAAGGACGTGTTTTTCGGG
>Frequency_1_QualityScore_DAFH+AAFA<BCFEHGDBF6??@?FDFE4/8BBFG<FG=A=@GEHCG@@EE;=B99/;;/8<35:>@A8<<?3<@-)(:A9?3<9859@<>?@_Mismatch_2_Sense_+_Library_PoolT
CAGGTAATGAGAATCCGCGAAGAATATGAGCATCTGGGTGAAGATTTGAGGGAGGGCGTGAATCCCAAGGACGGATTTGTGTTTTTTCCGATC
>Frequency_1_QualityScore_FFHGHGHGGGHIGHEHIIIJJJJJJJIJHIIGIGGGFIGGJIHGGG@EHCGDEEHGFFBDFEF@CECFEDCDECD?@?BCDDCDDC_Mismatch_1_Sense_+_Library_PoolT
CATTGCAGTTTTGTTTAAACTCGCTGTGTAGCAAAACGGGGCAGAGTTCCTCTCTGCCAGAATAATGTAAATGCGTTACAGTGGCA
>Frequency_1_QualityScore_??=<0<8@A8?::6:8D0/?FBB?<B8FF)8=5;;6445;6;A;ACAB@;55?B?B?@85;;&)95(3(4(:_Mismatch_1_Sense_+_Library_PoolT
CCCGTCGCCGCTCGGGATGAATGCTGGAGTTCGCTCGCTCTGAGAATACTCGAACACGCGACCGAGTCTTTA
>Frequency_1_QualityScore_FFHHFHHIIIIJJJJJJJJIJIFIGIIJIIJJIJJJIJJJJIJJJJJIIJJJJJIJJJJJJJHHGHHCEBCDFFFDDEEED_Mismatch_1_Sense_+_Library_PoolT
TGTGTGTATATATTCGGCTCTGAGCCATGAGGCATTTGAGGCCTTCTGTACATCAAGCTTCGTAAAGTTAGTTATGATCTA
>Frequency_1_QualityScore_FFHHHHHJJJJJJJJJIJJJJJJJJJJFHIJIJJJJHHHHHDFFFDDDDDDDDDDDDDDDDDDDDDDDDBDDDDDDBDBCCDDD@CDCDDDDDD_Mismatch_1_Sense_+_Library_PoolT
GAGGCCCACGTTCCCGTCGCCGCTCGGGATGAATGCTGGAGTTCGCTCGCTCTGAGAAGACTCGAACACGCGACCGAGTCTTTAAAAGATTTTG
>Frequency_1_QualityScore_FFHHHHHJJJJJIJIJJJJJJHJGHJJIJJJJJIJJJHHHHDFFFDECEEFEEEFEFEDDDDDDDDDDDCCCDDDDDDDDEEDDDDDDDDDDED_Mismatch_1_Sense_+_Library_PoolT
GAAGACTCGAACACGCGACCGAGTCTTTAAAAGATTGTGTGTGTGTGTGTATATATTCGGCTCTGAGCCATGAGGCATTTGAGGCCTTCTGTAC
>Frequency_1_QualityScore_DDHHHFFGIIJIJJJJJJIJJJJIJJJJIJJJJJJJJJHFDDDDDEDDDDDDDDDDDDDDADCDBBBDBCCDDDEEEDDDBDDDDDDDDDDCDD_Mismatch_1_Sense_+_Library_PoolT
TGGAGTTCGCTCGCTCTGAGAAGACTCGAACACGCGACCGAGTCTTTAAAAGATTTTTTGTGTGTGTGTATATATTCGGCTCTGAGCCATGAGG
>Frequency_1_QualityScore_FFHHHHHJJIJJHIHHIJIIJJJJJJJJJJJJJJJIJJJJIJJJJJIJIHHIJHHH_Mismatch_0_Sense_+_Library_PoolT
AAAACGGGGCAGAGTTCCTCTCTGCCAGAATAATGTAAATGCGTTACAGTGGCCAT
>Frequency_1_QualityScore_FFHHHHHJJJJJJHIIJJJJJJJJJJGH>BEFG/BBGDGHGGEGG@D@GHIJCEHHHHEEDF=AABCC@;A??CCACDFACACACC_Mismatch_1_Sense_+_Library_PoolT
TTTAAACTCGCTGTGTAGCAAAACGGGGCAGAGTTCCTCTCTGCCAGAATAATGTAAATGCGTTACAGTGGCCATATTTCTCTGCA
>Frequency_1_QualityScore_FFHHHHHJJJJJIJJJJIJJJJJJHIJJJJJJJIJJJEEHHFFFDDDDDDCDDDDDDDDDDDDDDDDDDBDD>BBCDEDDDCDD@DDDDDDDDD_Mismatch_0_Sense_+_Library_PoolT
CCAACGTTCCCGTCGCCGCTCGGGATGAATGCTGGAGTTCGCTCGCTCTGAGAAGACTCGAACACGCGACCGAGTCTTTAAAAGATTTTGTGTG
>Frequency_1_QualityScore_FFHGHHGJJJJJJJJJJIJIJIIIIIIJJIJJJJJCHIJHHHFDDDDEDCCDDDDDDDBDDBDDDDDDDDBD@CDEDDDCCDDDDDDDBDDDDD_Mismatch_0_Sense_+_Library_PoolT
AACGTTCCCGTCGCCGCTCGGGATGAATGCTGGAGTTCGCTCGCTCTGAGAAGACTCGAACACGCGACCGAGTCTTTAAAAGATTTTGTGTGTG
>Frequency_1_QualityScore_FFHHHHHHHHIJJJJJIJHIIJJJJJJIJJJJJJJJJJJJJIHHFDDDDDDDDDDDEDDDDCBB@CDDDBBDDDDDDDCCDCDDDDDBDDDD<B_Mismatch_0_Sense_+_Library_PoolT
AAGGACGTGTTTTTCGGGTATTCGAGGCCAACGTTCCCGTCGCCGCTCGGGATGAATGCTGGAGTTCGCTCGCTCTGAGAAGACTCGAACACGC
>Frequency_1_QualityScore_FFHFDHHJJJJJJJJJJJIIIGHFIIIGIJJJJJIIJJIGIFHIIJJJJJIEHFEEEFFDFFFEEEEEEBBDDDDCCCCBDDDBCDEEDDDCCC_Mismatch_2_Sense_+_Library_PoolT
AAGTTTTGTTTAAACTCGCTGTGTAGCAAAACGGGGCAGAGTTCCTCTCTGCCAGAATAATGTAAATGCGTTACAGTGGCCATATTTCTCTGAA
>Frequency_1_QualityScore_FFHHHHHIHJJJJJJJIJJJJIJJIJJJIJJJJIJJJJJJJJJJJJIJJJJJJGIJJJJJIJHHHHFFFF@EEEEEEEDCCDDDED_Mismatch_2_Sense_+_Library_PoolT
TGTGTGTGTATATATTCGGCTCTGAGCCATGAGGCATTTGAGGCCTTCTGTACATCAAGCTTCGTAAAGTTAGTTATGGTCTGTAC
>Frequency_1_QualityScore_FFDDFHBEHJGGIIIJICHIIIGHIIFGGIIJB6AEFHHFFDEFDBAA;>ABDDDBDBDDCDDCCCDDDC?BCBDDB>BBBBBDDB?CCCD_Mismatch_2_Sense_+_Library_PoolT
GGTATTCGAGGCCCACGTTCCCGTCGTCGCTCGGGATGAATGCTGGAGTTCGCTCGCTCTGAGAAGACTCGAACACGCGACCGAGTCTTTA
>Frequency_1_QualityScore_ADHDHHFIEIIIIFGGGG<BFF<FCGA?F>AFGEACHII=BCHGIBAA@GECE).?CBDEFBB>CEC@C:>_Mismatch_1_Sense_+_Library_PoolT
TAGCAAAACGGGGCAGAGTTCCTCTCTGCCAGAATAATGTAAATGCGTTACAGTGGCCATATTTCTCTGCA
>Frequency_1_QualityScore_FFHHAFFIIIJIH4EHIJICGHIGGFDGGIGIIE@GIIJJIIIGGIGHGIJIGHHHHHHHFF7?_Mismatch_2_Sense_+_Library_PoolT
ACGGGGCAGAGTTTCTCTCTGCCAGAATAATGTAAATGCGTTACAGTGGCCATATTTCTCTGTA
>Frequency_1_QualityScore_FFDHFHHIJIJIJIIIJJJJJJGHIIJHIIJJJIGJIJJIEGHIJIIE==9CGIIHGEHGGHFDDDF_Mismatch_1_Sense_+_Library_PoolT
AAACGGGGCAGAGTTCCTCTCTGCCAGAATAATGTAAATGCGTTACAGTGGCCATATTTCTCTGGAC
>Frequency_1_QualityScore_DFHHHHFIJJJJJJIJJJJJJJJJJJJIJJJJJJJHFFDACDCDEDDDDDBB>CDDDDDDDDDDDDDCC?CDDDDDDDDDDDDDDDDDD<A@CD_Mismatch_1_Sense_+_Library_PoolT
TTCGGGTATTCGAGGCCCACGTTCCCGTCGCCGCTCGGGATGAATGCTGGAGTTCGCTCGCTCTGAGAAGACTCGAACACGCGACCGAGTCTTT
>Frequency_1_QualityScore_FFHHHHHJJJJJJJJJJIJIIJIJGIGIJGHHFHHHFFFFDECEEDDDDDDDDDDDDCDDDDDDDBDDDDDDDDDDDDD?CDEDCDDDD?CDDD_Mismatch_1_Sense_+_Library_PoolT
CGAGGCCCACGTTCCCGTCGCCGCTCGGGATGAATGCTGGAGTTCGCTCGCTCTGAGAAGACTCGAACACGCGACCGAGTCTTTAAAAGATTTT
>Frequency_1_QualityScore_FFGFFHHJIJJJJJIJJJIIEIIGIIJJJJJGGIGGGIGEHIIIIIIIIGGFHHHEFDDDEFFFEEDCD?BCDDDDDDCDDDEFFEDCDDDDDD_Mismatch_0_Sense_+_Library_PoolT
TTTTGTTTAAACTCGCTGTGTAGCAAAACGGGGCAGAGTTCCTCTCTGCCAGAATAATGTAAATGCGTTACAGTGGCCATATTTCTCTGGATTT
>Frequency_1_QualityScore_F6FFDHDFEHEEHHIHHIIJHIJIJGIIJJFHIJIIJGIJIGIIGHHEHGFFDBDCDCDCBDCCCCCCDDDCBBDDBDDDDDDDDACDDDDDDC_Mismatch_1_Sense_+_Library_PoolT
GGTTAGTGTGAGATTATCCGAACGAACAGATTTCCCCACGGAATCTGTTTTTTTCTTGAGAATCCCAACCTCGGGATTTTTTTTTCTTTTTCTT
>Frequency_1_QualityScore_FFHHHHHIJIJJJJHJJJJIDH?ECGGHHIHJIIIJJJJIIJIJJJEIIJJJJJJIJJJHHHHHHFFFFCEEEFEEEDDDDDDDDDCCBDCCDE_Mismatch_1_Sense_+_Library_PoolT
CGAGTTTTTAAAAGATTTTGTGTGTGTGTGTATATATTCGGCTCTGAGCCATGAGGCATTTGAGGCCTTCTGTACATCAAGCTTCGTAAAGTTA
>Frequency_1_QualityScore_FFHHHGHJJJJJHIJIJJGHIJCHHIJJJGHIJHHHFFFED@@CEDDDDDDDDDDDDDDDDDBDDDDCDDDD@@>ACDDC7>>AB>>C?>?@B@_Mismatch_0_Sense_+_Library_PoolT
AAGATTTGGGGGAGGGCGTGAATCCCAAGGACGGATTTGTGTTTTTTCCGATCGCGTCGCAGATGAAGGACGTGTTTTTCGGGTATTCGAGGCC
>Frequency_1_QualityScore_FDGHHHHJJJIJJIIJIJIJJIJJJJJJHGHHDFFEEAC@CCDDDDDDDDDDDBBDDDDBDDDDDDDBDDDDDDCCDDDDD?BCDEDCCDDDDD_Mismatch_0_Sense_+_Library_PoolT
GATTTGGGGGAGGGCGTGAATCCCAAGGACGGATTTGTGTTTTTTCCGATCGCGTCGCAGATGAAGGACGTGTTTTTCGGGTATTCGAGGCCAA
>Frequency_1_QualityScore_FFHHHHGJJJJJJJJJJJJJJJJJIJJJJJIJJIJJJJJJJJJJJJIIJIJJJJJJJJJIJJJJJHHHHEHFFFFFFEDBDDCDDDDDDDEDDD_Mismatch_0_Sense_+_Library_PoolT
GAGCTTTCAACCACTAACTTTGTAATACCGTAGCTTTCACTTTTCAAAATACTGAAAATATTTTTTAATATTTAAAAAATAACCAATTTTATTG
>Frequency_1_QualityScore_FFHHFHHHHHFIHIGJJIJJJJJJIJJIJJJJJJJJJJJGJGIJJIJIIJJIJJGDGHIIJJJJJHHHHFDEDDDEDEEDEECEDEDDDDDDC;_Mismatch_0_Sense_+_Library_PoolT
TGTGTGTGTGTGTATATATTCGGCTCTGAGCCATGAGGCATTTGAGGCCTTCTGTACATCAAGCTTCGTAAAGTTAGTTATGATCTGTAAATGT
>Frequency_1_QualityScore_FFHHHHHJJJJJJJJJJJIJIJJJJJJJJJJJGIHHHHHHFFFFFCEEDDDDDDDDDDDDCDDDDDDDDCDDDDDDBDDDDDBCDEDDACDDBD_Mismatch_0_Sense_+_Library_PoolT
ATTCGAGGCCAACGTTCCCGTCGCCGCTCGGGATGAATGCTGGAGTTCGCTCGCTCTGAGAAGACTCGAACACGCGACCGAGTCTTTAAAAGAT
>Frequency_1_QualityScore_FFHGHFHIJJIIIJJJEHBGHHEHIGHIJIJIJGHIJJJJIJIJJIIJJJJIIDGIIJGHHIJIJJEG_Mismatch_1_Sense_+_Library_PoolT
GAATAATGTAAATGCGTTACAGTGGCCATATTTCTCTGGATTTCTGCTCTGAGTATTCGTTTTTCCAA
>Frequency_1_QualityScore_FFHHHHHIIIJJJJJJJJJJGIIJJJJJJJJJJJJJJJJJJJJJJJ_Mismatch_0_Sense_+_Library_PoolT
TACTGAAAATATTTTTTAATATTTAAAAAATAACCAATTTTATTGA
>Frequency_1_QualityScore_FFHHHFHJJJJJJJJJJJIJHIJJJJJJJJJJJJJJJJHFDDCCDEDDDDDDDDDDDDBCCBBBBDBDDDCDDCDEEEEDCDDDACDDDDDCCC_Mismatch_1_Sense_+_Library_PoolT
TGGAGTTCGCTCGCTCTGAGAAGACTCGAACACGCGACCGAGTCTTTAAAAGATTTTGTGTGTGTGTGTATATATTCTGCTCTGAGCCATGAGG
>Frequency_1_QualityScore_FFHHHHHJJCGHIIJIJJJJIJJIJJIGIIJIIIJIHHFFDDBBDDCCDDDDDD@>ACDDDDDDDDDDCCCDDCDDDDDDDDDDDDBDDBB@?C_Mismatch_0_Sense_+_Library_PoolT
TTTTTCGGGTATTCGAGGCCAACGTTCCCGTCGCCGCTCGGGATGAATGCTGGAGTTCGCTCGCTCTGAGAAGACTCGAACACGCGACCGAGTC
>Frequency_1_QualityScore_FFHHHHHJIJJJFHIJJGHHIJJJJIJJJJJJJJIJHFFFDEEECDDDDDDBABDDDDDDDABDEEDECBDDDDDDDDDDDDDDDDDDDDDDBD_Mismatch_0_Sense_+_Library_PoolT
TCCCAAGGACGGATTTGTGTTTTTTCCGATCGCGTCGCAGATGAAGGACGTGTTTTTCGGGTATTCGAGGCCAACGTTCCCGTCGCCGCTCGGG
>Frequency_1_QualityScore_FFHHHGHBGHIIJHIJJJJJJJJJIFHJJJJGIJJJHHHHHHFFFFFFEEEEEEDDDDDDDDDDDDDDDDDDDDDDDBDDDEDDDDDDDDDDDC_Mismatch_0_Sense_+_Library_PoolT
CTCCGAGTATTCGTTTTTCCAATAGTTTTTGTTTTGATTAGTGTGAGATTATCCGAACGAACAGATTTCCCCACGGAATCTGTTTTTTTCTTGA
>Frequency_1_QualityScore_FFFGBHAHGHGHII@DBBGG@GGIGGFIGIIIIIIGGEAEEEDEEFFFBDECEDD:?CDDCDDDDDDCBBCDCDABC0?ACCCDCDCDEDCCC_Mismatch_0_Sense_+_Library_PoolT
CGAACACGCGACCGAGTCTTTAAAAGATTTTGTGTGTGTGTGTATATATTCGGCTCTGAGCCATGAGGCATTTGAGGCCTTCTGTACATCAAG
>Frequency_1_QualityScore_FFHHHFFFHJEHHIDGHGF5CEHIC?E?CBBBD;@EEE@D@@DCD<>8?CC@C>>>ACCDDD@D@CDDDC@BCAACA>B>@DA@3>ACCC3>@:_Mismatch_1_Sense_+_Library_PoolT
GCGACCGAGTCTTTAAAAGATTTTGTGTGTGTGTGTATATATTCGGCTCTGAGCCATGAGGCATTTGAGGCCTTCTGTACATCAAGCTTCATAA
>Frequency_1_QualityScore_DDDBDDD+<EE@FE<,3A8<+@:?:))00?D89?=CD;-=@;4:5:3.)7;6.6;>;>??8;7(50555>5;>:A_Mismatch_2_Sense_+_Library_PoolT
ATCTGGGAGAAGATTTGAGGGAGGGCGTGAATCCCAAGGACGGATTTGTGTTTTTTCCGATCGCGTCGCAGATGA
>Frequency_1_QualityScore_FFHHHGHJJJJHIJCHIIJIHIJIJIJJJJIJJJJJJJJJJJJJJIJJ7B?AHFGHFFFFFDDDDDDDD@DBEDDDDDDDDDDDBBDDDDC?>C_Mismatch_1_Sense_+_Library_PoolT
TCTGCACATCCAGGTAATGAGAATCCGCGAAGAAGATGAGCATCTGGGTGAAGATTTGAGGGAGGGCGTGAATCCCAAGGACGGATTTGTGTTT
>Frequency_1_QualityScore_FFHHHHHJJJJJJJJIIJCHFIIJGGIJJJJJJJJJIIIIJHJJJJIJJIIJHGIHHHHH_Mismatch_1_Sense_+_Library_PoolT
TGTAGCAAAACGGGGCAGAGTTCCTCTCTGCCAGAATAATGTAAATGCGTTACAGTGGCA
>Frequency_1_QualityScore_FFHHHHHJJJJJJJJJJIJIJJJJJJJIIIIJIJJJJJJJJJJJJJJJJJJJHHGIIEHAHHGHGHEFHEFFFFFFFCEEEEEEDEDDDDACDC_Mismatch_1_Sense_+_Library_PoolT
CATTCGGCTCTGAGCCATGAGGCATTTGAGGCCTTCTGTACATCAAGCTTCGTAAAGTTAGTTATGATCTGTAAATGTTTTCCATTGCAGTTTT
>Frequency_1_QualityScore_DDFHDDHGGGEBE?CBGFHIIGIIIGGAHAEF;CCGGEHHI>HEHHAADDD@;BC;;;>@CCBBBBBCA>ACBB:_Mismatch_1_Sense_+_Library_PoolT
GTTTAAACTCGCTGTGTAGCAAAACGGGGCAGAGTTCCTCTCTGCCAGAATAATGTAAATGCGTTACAGTGGCTA
>Frequency_1_QualityScore_FFHHHHHJJJJJJJJJJJJJIJIJJIJJJJJJJIGIIJJJJJJJIJJIJJJJJJJJJJHIJJIHHHHHHFFFFFFFEEFEEEEEEEDDDDDFDD_Mismatch_1_Sense_+_Library_PoolT
TGTATATATTCGGCTCTGAGCCATGAGGCATTTGAGGCCTTCTGTACATCAAGCTTCGTAAAGTTAGTTATGGTCTGTAAATGTTTTCCATTGC
>Frequency_1_QualityScore_FFHHHHHJJJHIJIJGHJJIJIJIJIJJHIHIIJIIIIJIEFHHHIEHEHIIIJIGHEEHFDFFFEEECEEFEEEDBBDDBDDCDCDDDDDDDD_Mismatch_2_Sense_+_Library_PoolT
TCCATTGCAGTTTTGTTTAAACTCGCTGTGTAGCAAAACGGGGCAGAGTTCCTCTCTGCCAGAATAATGTAAATGCGTTACAGTGGCCATACTA
>Frequency_1_QualityScore_==C+AD1E@EEE>?FE;;1+::E*?C>DD<D?*:009D498;???B@CCBEDAA@@CECECD<C?).7@@;;7?>AAAAA<>;>>5BDB(59AA_Mismatch_2_Sense_+_Library_PoolT
GTGGGTGTATATATTCGGCTCTGAGCCATGAGGCATTTGAGGCCTTCTGTACATCAAGCTTCGTATAGTTAGTTATGATCTGTAAATGTTTTCC
>Frequency_1_QualityScore_2ADB84?EFBAB<<?GC4A<3+<2A9FG>GGE7?:?*:9?F_Mismatch_1_Sense_+_Library_PoolT
ATGTTTTCCATTGCAGTTTTGCTTAAACTCGCTGTGTAGCA
>Frequency_1_QualityScore_FFGHGHHIHJJGHJJJJJIJJJJJIJHIJJGJGGHIIJJJJGFGFDGGIIGIIJHIJIIHCEHIJGIJHHHHHHHFFFEFFEDEEDDACCCDBD_Mismatch_1_Sense_+_Library_PoolT
CGCCATGAGGCATTTGAGGCCTTCTGTACATCAAGCTTCGTAAAGTTAGTTATGATCTGTAAATGTTTTCCATTGCAGTTTTGTTTAAACTCGC
>Frequency_1_QualityScore_FFHHHHHJJJJJGIJJJJFGIJGIJHIJJJJJJJJJJIIJHHHHHHFFFFEEEDEEDDDDDD_Mismatch_1_Sense_+_Library_PoolT
GGATTTTTTTTTCTTTTTCTTTCTTAAATTAGTTGGGGAGATTGCCAACCTTTACACCGTTA
>Frequency_1_QualityScore_FFHHHHHJJJJJJIGHIJJJJJJJJIJJIJJHIFHIJJJJJEIJIIGIJJJGHHGGHHHHFFFDDDEDDCCDDDCCDEEEEDDDC_Mismatch_1_Sense_+_Library_PoolT
TTTAAACTCGCTGTGTAGCAAAACGGGGCAGAGTTCCTCTCTGCCAGAATAATGTAAATGCGTTACAGTGGCCATATTTCTCTGA
>Frequency_1_QualityScore_FFFHHFFHJGHIJJHHFEGIIEHIIIIJJJIHIIHFFFEEEEEEABD@BABDDDDDBBABCDDCDCDDD?BBBDDDDDDDDDDDDDDDBDB>B?_Mismatch_1_Sense_+_Library_PoolT
CAAGGACGGATTTGTGTTTTTTCCGATCGCGTCGCAGATGAAGGACGTGTTTTTCGGGTATTCGAGGCCCACGTTCCCGTCGCCGCTCGGGATG
>Frequency_1_QualityScore_FFHHFHHIJJJJJJJIIJIJJJJBGFHIIJJJJIJJJIHGFDDDDDDEDDDDDDDBBDD@DDDDCC?CDCDDDDDBDDBDDDDDDBBBDDCDDD_Mismatch_0_Sense_+_Library_PoolT
CGCGAAGAAGATGAGCATCTGGGTGAAGATTTGGGGGAGGGCGTGAATCCCAAGGACGGATTTGTGTTTTTTCCGATCGCGTCGCAGATGAAGG
>Frequency_1_QualityScore_FFFHHHHHGGIIJJJJJJHIJJIJIIIJIJIIJJIJJHFHFFDDCECEEDDDDDEEDECB?BBDDDDDDDCBBB<BDBDDDB<BB<BCCCDDDD_Mismatch_2_Sense_+_Library_PoolT
GGATTTGTGTTTTTTCCGATCGCGTCGCAGATGAAGGACGTGTTTTTCTGGTATTCGAGGCCCACGTTCCCGTCGCCGCTCGGGATGAATGCTG
>Frequency_1_QualityScore_FFHHHHHJJJJJJJJ+3AFHIIIIIDFGGGGDHGEHHGGHIJEFBFCE*BGG@C>@FAF>8B/=FF=@3=?EH7=7;@?BACEED<;ACD9(;A_Mismatch_2_Sense_+_Library_PoolT
TCTCTGCCAGAATAAGGTAAATGCGTTACAGTGGCCATATTTCTCTGGATTTCTGCTCTGAGTATTCGTTTTTCCAATAGTTTTTGTTTTGATT
>Frequency_1_QualityScore_FFHHHHHJJJJJJJJJJIJGIJJJJJJIIJJJJJJJIJIIJJJJJGIIIJIJIJIIIGIIIIJJJJHEHHEFFFFFFBEEEEEEEEDDDDACDD_Mismatch_1_Sense_+_Library_PoolT
TATTCGGCTCTGAGCCATGAGGCATTTGAGGCCTTCTGTACATCAAGCTTCGTAAAGTTAGTTATGGTCTGTAAATGTTTTCCATTGCAGTTTT
>Frequency_1_QualityScore_FDFHHHHJJJJJJJJJJJHIJJJJJJJJJJGIDHGIJIGHIJJJIHGHIHFGIJJJHIJJFFGHGFFFFDEEEEEEEEDDBDDDDDDDDCDDDD_Mismatch_0_Sense_+_Library_PoolT
GTGGCCATATTTCTCTGGATTTCTGCTCCGAGTATTCGTTTTTCCAATAGTTTTTGTTTTGATTAGTGTGAGATTATCCGAACGAACAGATTTC
>Frequency_1_QualityScore_FFHHHHHJJJHIIJJJJJJJJJJIJGIJJJJJJIJJJJJJJJHHDDDBDDEDDDCCDDDDDDDADDDDDDBDDDCDDEEEEEDBBDDDDDDDDD_Mismatch_0_Sense_+_Library_PoolT
AATGCTGGAGTTCGCTCGCTCTGAGAAGACTCGAACACGCGACCGAGTCTTTAAAAGATTTTGTGTGTGTGTGTATATATTCGGCTCTGAGCCA
>Frequency_1_QualityScore_FFHHHHHJJJJIJJJJGIIIJIIJJJJIGIJJJJJJIIHIIIJJJGIJJIJJHHHHHEHFFFFFFFEEEEEEFEEDEDEEDDDEDEDDDDDDED_Mismatch_1_Sense_+_Library_PoolT
GATTCGGCTCTGAGCCATGAGGCATTTGAGGCCTTCTGTACATCAAGCTTCGTAAAGTTAGTTATGATCTGTAAATGTTTTCCATTGCAGTTTT
>Frequency_1_QualityScore_DFHHGHHJIIJJJJJJJJGGHGIIJJJJJIH<HGHIFIFHIIJJJJIJIIIJHHHHGCDDFFFFFFDDDBBCC@CDDDDD_Mismatch_0_Sense_+_Library_PoolT
TTTTGTTTAAACTCGCTGTGTAGCAAAACGGGGCAGAGTTCCTCTCTGCCAGAATAATGTAAATGCGTTACAGTGGCCAT
>Frequency_1_QualityScore_FFFHFHHIHIJJJIJIJJJJJJJJIJJJJJJJJJJJJJJJIJJJJJJJJJIIIJJJJJIJJJJIHIEHHHEFFFFFFFEECEDC_Mismatch_1_Sense_+_Library_PoolT
TGTGTGTGTATATATTCGGCTCTGAGCCATGAGGCATTTGAGGCCTTCTGTACATCAAGCTTCGTAAAGTTAGTTATGATCTGA
>Frequency_1_QualityScore_FFHHHHHIIJJJJJJJJHIDBHIJIJJJJJJJJJGIJJJJJJJIHHHFFFFDDDDDBDDEDDDDDDBDDCCDBDDBBDABDDDEDDEDEEACDD_Mismatch_1_Sense_+_Library_PoolT
CTCGGGATGAATGCTGGAGTTCGCTCGCTCTGAGAAGACTCGAACACTCGACCGAGTCTTTAAAAGATTTTGTGTGTGTGTGTATATATTCGGC
>Frequency_1_QualityScore_FFHHHDHIGHJJJJJJJJJIJJJIJJJJJJJJJJJJJIIJJJJJJJJJJIJJHHIJJJJJIIJJHHHHHHHFDDEEEEEFEDDDCDDDCDDDDD_Mismatch_1_Sense_+_Library_PoolT
TACGGTGGAGCTTTCAACCACTAACTTTGTAATACCGTAGCTTTCACTTTTCAAAATACTGAAAATATTTTTTAATATTTAAAAAATAACCAAT
>Frequency_1_QualityScore_DDFFDD<AFFBGCB::4:33A3<C+ACF<4*??BFGIFF><D49??D2.7;8AEFC2=A:;)))).);;;@;A@B_Mismatch_1_Sense_+_Library_PoolT
TCAATGTTTTCCATTGCAGTTTTGTTTAAACTCGCTGTGTAGCAAAACGGGGCAGAGTTCCTCTCTGCCAGAATA
>Frequency_1_QualityScore_FFHHHHHJJJJJJJJIJJJJJJJJJJJJJJJJJFHIJFIJJJIJJIJJIJJGIJJHHHHHHFEFDDEECCCDDDD_Mismatch_1_Sense_+_Library_PoolT
TTTAAACTCGCTGTGTAGCAAAACGGGGCAGAGTTCCTCTCTGCCAGAATAATGTAAATGCGTTACAGTGGCCAA
>Frequency_1_QualityScore_FFHHHHHJJJJJJJJJJJIJJJJJJJJJJJJJJJJDHIIIJJJJIIIJJJGHEBEFEEEEEEDDDDDDDD@ACCCDDDDDDDD@BDDDDDDDBA_Mismatch_0_Sense_+_Library_PoolT
TGAGAAAGCCCGTGCCCATGCTCTGCACATCCAGGTAATGAGAATCCGCGAAGAAGATGAGCATCTGGGTGAAGATTTGGGGGAGGGCGTGAAT
>Frequency_1_QualityScore_BFHHGHABGFAEAFEHIIIIIIIIIIIHIB@FGGIIGGIGIIIHEHCHGGEG@HIGAECBDBACD;;=??_Mismatch_0_Sense_+_Library_PoolT
AACTCGCTGTGTAGCAAAACGGGGCAGAGTTCCTCTCTGCCAGAATAATGTAAATGCGTTACAGTGGCCA
>Frequency_1_QualityScore_FFHHHGHIIJGHIHIJJJJJIJIJJGIGIJJIJJHGIJJJIICHIHHHCEDFE_Mismatch_1_Sense_+_Library_PoolT
AAACGGGGCAGAGTTCCTCTCTGCCAGAATAATGTAAATGCGTTACAGTGGCA
>Frequency_1_QualityScore_FFHHHHHJIJJJJJJJJJJJJJJJJJJJJJJJJJJJHIIJJJJJJGHIHIHJJJJIJHHHHHHFFFFFEECCEECDDDDDDDDDDDDDDCCDD?_Mismatch_0_Sense_+_Library_PoolT
AGATTGCCAACCTTTACACCGTAACAAAGCTTTACGTGATATTGGTGGAACTATACATCAAACAATACAAGTGGTTTGCCTACGCTCTGGGAGT
>Frequency_1_QualityScore_=BDBDDDE@EDD@B>33+3AF?E9A<?EDDAADA8-;;AE37?7).5?@_Mismatch_0_Sense_+_Library_PoolT
AGATGAGCATCTGGGTGAAGATTTGGGGGAGGGCGTGAATCCCAAGGAC
>Frequency_1_QualityScore_FFHHHHFIIIIIJIJJJIJJGIJIJIIHIIJIJIGIJJJJIJGIJJIJIJHIJJIJJIGHIIIJHGGJJECCHHHFBCCDFEBBEEDDACDDDD_Mismatch_1_Sense_+_Library_PoolT
CCTCTCTGCCAGAATAATGTAAATGCGTTACAGTGGCCATATTTCTCTGGATTTCTGCTCTGAGTATTCGTTTTTCCAATAGTTTTTGTTTTGA
>Frequency_1_QualityScore_FFDHFHGIIID8GEGIDGAFBHHEGIFGGIIIIIGIIIGIA@FE8@DHEHA;?@DBCEAEDEEDDDDDD_Mismatch_0_Sense_+_Library_PoolT
GCAAAACGGGGCAGAGTTCCTCTCTGCCAGAATAATGTAAATGCGTTACAGTGGCCATATTTCTCTGGA
>Frequency_1_QualityScore_FFHHFHHJGIJIJDGGIJJJJJJJIJJJJJHIJHHHFFFFEEEEED?BCDDDDDDDDBDDEECEDDDDDBDDDDDDDDDDDDDDDDDDDD@DBC_Mismatch_0_Sense_+_Library_PoolT
AAGGACGGATTTGTGTTTTTTCCGATCGCGTCGCAGATGAAGGACGTGTTTTTCGGGTATTCGAGGCCAACGTTCCCGTCGCCGCTCGGGATGA
>Frequency_1_QualityScore_DFHFDFFIIJJIFHJJAHIIJIFHGIIIJJJJJIJJJIJGIIJJIDIHEHFFECCCDDDDDDDDDDDDD@CCDDEDEEDD>CC>>BDBB>@CCD_Mismatch_0_Sense_+_Library_PoolT
ACAGATTTCCCCACGGAATCTGTTTTTTTCTTGAGAATCCCAACCTCGGGATTTTTTTTTCTTTTTCTTTCTTAAATTAGTTGGGGAGATTGCC
>Frequency_1_QualityScore_FFHHHHGJJIJHIJJJJGIJJJJJJJJJJGIJJJJHJJJJJJJIJIIJJJJJJJIJJJIHIJHHHFFEEEEEEEDDCDDDDDDDDEA@CCDDDD_Mismatch_1_Sense_+_Library_PoolT
TCTGCTCTGAGTATTCGTTTTTCCAATAGTTTTTGTTTTGATTAGTGTGAGATTATCCGAACGAACAGATTTCCCCACGGAATCTGTTTTTTTC
>Frequency_1_QualityScore_DDHFHHHIIII?E?1:D;*?:B*::B9**B3?@FGCG<@CCHG@@@A(54;CE===.)7_Mismatch_1_Sense_+_Library_PoolT
TAGCAAAACGGGGCAGAGTTCCTCTCTGCCAGAATAATGTAAATGCGTTACAGTGGTCA
>Frequency_1_QualityScore_EFHHHHHJJJJJJJJHHJJJJJJJDHIIJJJJJJJJJJJJJJJJJJJJJJGHJHJJIJJIIJJIHHGHFFFF=ADCEDDDACDDDCDDDDDDDB_Mismatch_0_Sense_+_Library_PoolT
TAACAAAGCTTTACGTGATATTGGTGGAACTATACATCAAACAATACAAGTGGTTTGCCTACGCTCTGGGAGTGGTATGGTGGAGCTTTCAACC
>Frequency_1_QualityScore_FFGHHHHIJJFHHHGIJJIIGGIIIIIJHIDFHIDGIJIJJJJJJIJJ@HGGGHJGHFFBFFCEEACEDDCDCDEEEEDCCCC_Mismatch_0_Sense_+_Library_PoolT
AAACTCGCTGTGTAGCAAAACGGGGCAGAGTTCCTCTCTGCCAGAATAATGTAAATGCGTTACAGTGGCCATATTTCTCTGGA
>Frequency_1_QualityScore_DFHHDHHIICFCFHIGIIGGGGIDHGHGII>HEFHHGHFFFCCB>BCCBCBBBB@CDECE?BBCCCCCB?BCCBCBCBBBCCCBBC@<@@CECC_Mismatch_0_Sense_+_Library_PoolT
ACGGATTTGTGTTTTTTCCGATCGCGTCGCAGATGAAGGACGTGTTTTTCGGGTATTCGAGGCCAACGTTCCCGTCGCCGCTCGGGATGAATGC
>Frequency_1_QualityScore_FFHHGFHHHGHGHFHHIGIJJJIJJJJJJJJJJJJJJJIJJJJIJJJJJJJJJJIGICGHHJJJEGHHFA?CEFDEBCDEACDEDDDCCD_Mismatch_2_Sense_+_Library_PoolT
TTTTGTGTGTGTGTGTATATATTCGGCTCTGAGCCATGAGGCATTTGAGGCCTTCTGTACATCAAGCTTCGTAAAGTTAGTTATGGTCTA
>Frequency_1_QualityScore_FFHHHHHJJJHIHIJJJJJIJJJHIGBEGG?DBGEHHIGCFHAFCEGGIGG@CHHC>CE?DDDCCDCC?=ACDCCC@D:C:8_Mismatch_2_Sense_+_Library_PoolT
AAACTCGCTGTGTAGCAAAACGGGGCAGAGTTCCTCTCTGCCAGAATAATGTAAATGCGTTACAGTGGCCATATTTCTCCGA
>Frequency_1_QualityScore_DDHF4A<88C:;?FDGGEFGHEIEGC<BHFH*?FHGHGGII<FFBGIHHEEDDE@CCC>@@@>@?,85@::5>;:ABC85<@0&550<?@C4@C_Mismatch_2_Sense_+_Library_PoolT
AAAGCCCGTGCCCATGCTCTGCACATCCAGGTAATGAGAATCCGCGAAGAAGATGAGCATCTGGGTGAAGATTTGAGGGAGGGCGTGAATCACA
>Frequency_1_QualityScore_FFHHHHHJJJJJJIJJJJIJJIJJGJJJJJJIIIJJJJJJJJJJJJJJJJJJJJGGIIIHHGFAEHFFFFDFDCDEFFEBDDDDDEEDDCCC>@_Mismatch_1_Sense_+_Library_PoolT
TATATTCGGCTCTGAGCCATGAGGCATTTGAGGCCTTCTGTACATCAAGCTTCGTAAAGTTAGTTATGGTCTGTAAATGTTTTCCATTGCAGTT
>Frequency_1_QualityScore_FFHHHHHJJJJJIJIIJJJJJJIJJIJIJJJIBFHJJJJJJJIJEIIJJJJJJJHHHHGHFEFDDEE@CCBDD_Mismatch_1_Sense_+_Library_PoolT
ATAAACTCGCTGTGTAGCAAAACGGGGCAGAGTTCCTCTCTGCCAGAATAATGTAAATGCGTTACAGTGGCCA
>Frequency_1_QualityScore_FFHFHHHEGGIBHIIHGJIIGJJJGIIJJBHIBFHHJJHGIHGIJJIGHIGIJJJI_Mismatch_0_Sense_+_Library_PoolT
GAGTTCCTCTCTGCCAGAATAATGTAAATGCGTTACAGTGGCCATATTTCTCTGGA
>Frequency_1_QualityScore_FFFHHHHJJJJIJIJHJJJJJJJJJJJJJJJJJJJHJJJJJJJJIHHIIIJIJEHHHHHFFFFFFCEBE@CACDFFFEFEDDDDDDDDDDDDDD_Mismatch_1_Sense_+_Library_PoolT
GGTTTTCCATTGCAGTTTTGTTTAAACTCGCTGTGTAGCAAAACGGGGCAGAGTTCCTCTCTGCCAGAATAATGTAAATGCGTTACAGTGGCCA
>Frequency_1_QualityScore_FFHHHHHIJJHHJJJJHIHJGIFHGHIIIJGIJJIIJJJJJJJIJJJJJGHJJIIJJJIIJIJIHHHHHEEFFFFFFEEEEDDDBDDDCDDDDE_Mismatch_0_Sense_+_Library_PoolT
TCTTTAAAAGATTTTGTGTGTGTGTGTATATATTCGGCTCTGAGCCATGAGGCATTTGAGGCCTTCTGTACATCAAGCTTCGTAAAGTTAGTTA
>Frequency_1_QualityScore_FFHHGFHIIIGIJJIJJJJIIIIJJFIIJIJJJIJJJJGIGIJJJJJJIJFIJJIJJIIJIJC_Mismatch_1_Sense_+_Library_PoolT
TAAAGTTAGTTATGATCTGTAAATGTTTTCCATTGCAGTTTTGTTTAAACTCGCTGTGTAGGA
>Frequency_1_QualityScore_FFHHHHHJJJJJJJJIJJIJJJJIJJJIJJIGIGIJJJJJJJJJJJJJIJIGIJIHHHHHHFEFDDEEDAABDDCCDEEEEDDEC_Mismatch_1_Sense_+_Library_PoolT
TTTAAACTCGCTGTGTAGCAAAACGGGGCAGAGTTCCTCTCTGCCAGAATAATGTAAATGCGTTACAGTGGCCATATTTCTCTAG
>Frequency_1_QualityScore_?:+=D4,<EF4:CE@DH?BB+3+2<A@+?CFEE?BDDAC<?DDBFF6:\-5;(.7?E7=).7;))7>(6.;6;3;@@B>(-88?6<B_Mismatch_2_Sense_+_Library_PoolT
TGATTTCCATTGCAGTTTTGTTGAAACTCGCTGTGTAGCAAAACGGGGCAGAGTTCCTCTCTGCCAGAATAATGTAAATGCGTTACA
>Frequency_1_QualityScore_FFHHHHHIIJJJJJJJJJJGIIJJHIJJJJJJJJ_Mismatch_1_Sense_+_Library_PoolT
GTTACAGTGGCCATATTTCTCTGGATTTCTGCTA
>Frequency_1_QualityScore_FFHHHHHJJJJJJJJJJIJIGJGJJJJJGGEGGGIJJCEHIJJJIIIGHIJJHHHHHHHFFFFFFDBDDBCDCCCDBDDDDEEDEDDDDDDDDD_Mismatch_0_Sense_+_Library_PoolT
TTTGTTTAAACTCGCTGTGTAGCAAAACGGGGCAGAGTTCCTCTCTGCCAGAATAATGTAAATGCGTTACAGTGGCCATATTTCTCTGGATTTC
>Frequency_1_QualityScore_<DFFDA?EDFFIEI@GF?9DB??BFE?FC(.B.8=/=7=7=@E@@AA?B3?BDD.;>>;6;;@;-;>B>>_Mismatch_1_Sense_+_Library_PoolT
TCGGCTCTGAGCCATGAGGCATTTGAGGCCTTCTGTACATCAAGCTTCGTAAAGTTAGTTATGGTCTGTA
>Frequency_1_QualityScore_FFDGHHHIIJJJFIJJJEEGHHIJJJJJIIJIJJJJJJIHIIFHIIHCGIGFGIJIIJJJJGHIIIIHEACEHFFDEDDFCEEEEECCD_Mismatch_0_Sense_+_Library_PoolT
TGAGCCATGAGGCATTTGAGGCCTTCTGTACATCAAGCTTCGTAAAGTTAGTTATGATCTGTAAATGTTTTCCATTGCAGTTTTGTTTA
>Frequency_1_QualityScore_FADHHHHJJJJJJJIJJJJIJJJJJIIIJJJJJJJJJJJJHIJJJJIJHIIIIJHHGHHFFFFFFEEEEEEEDDDDEDDDDDDBD59ADDDDCD_Mismatch_0_Sense_+_Library_PoolT
GTAGCAAAACGGGGCAGAGTTCCTCTCTGCCAGAATAATGTAAATGCGTTACAGTGGCCATATTTCTCTGGATTTCTGCTCCGAGTATTCGTTT
>Frequency_1_QualityScore_;DDF?DF?GBHGGBAIAEDA1CFEHGBGCDGGEHHDDBH@FHAFHGDIG>FEGI>C=?E=;7A;C;?;;>A6@CCCE@CCCCCBBCCCCC@::>_Mismatch_0_Sense_+_Library_PoolT
CTTTCTTAAATTAGTTGGGGAGATTGCCAACCTTTACACCGTAACAAAGCTTTACGTGATATTGGTGGAACTATACATCAAACAATACAAGTGG
>Frequency_1_QualityScore_FFHHHHHJIJJJIJIJJJJIJJJIIGIJIJJJJJJJJJIJEEHHHFFFFEEDEDDDDDDDDDDCCEDCDCDCDDDDDDDDDDDDDDDDDEEEDE_Mismatch_0_Sense_+_Library_PoolT
TCGCCGCTCGGGATGAATGCTGGAGTTCGCTCGCTCTGAGAAGACTCGAACACGCGACCGAGTCTTTAAAAGATTTTGTGTGTGTGTGTATATA
>Frequency_1_QualityScore_D>D?D4<,2::E:E<@<BCBF>FEC=E>@DDDD?1;B@ECEEDDEDBECED38=<=CEII48C=..=A7=?=7..=AD>@.77;6@A>3;@AAA_Mismatch_1_Sense_+_Library_PoolT
ATATATTCGGCTCTGAGCCATGAGGCATTTGAGGCCTTCTGTACATCAAGCTTCTTAAAGTTAGTTATGATCTGTAAATGTTTTCCATTGCAGT
>Frequency_1_QualityScore_FFHFHHHJJJJJJJJJJJJJI_Mismatch_0_Sense_+_Library_PoolT
CAGTGGCCATATTTCTCTGGA
>Frequency_1_QualityScore_8ADFDAF9A<A?3,3A;,<@+<?B>B?*1::?00)))99?DD?BBF>F67(-588@=77.=@ACE)7.??BBB).((;>>((5>;2>BA(;5@D_Mismatch_1_Sense_+_Library_PoolT
CTCTGGGAGTGGTATGGTGGAGCTTTCAACCACCAACTTTGTAATACCGTAGCTTTCACTTTTCAAAATACTGAAAATATTTTTTAATATTTAA
>Frequency_1_QualityScore_FFGFFHFIEFHBGCHGIIIJFHFHDGIJIJIIIJFHEIJFHGIDGIIGIHICFHHHGIIBFGGJJJJIICHG=CHHEHHFFEFFDECCDDBDDD_Mismatch_1_Sense_+_Library_PoolT
GAGACATTTGAGGCCTTCTGTACATCAAGCTTCGTAAAGTTAGTTATGATCTGTAAATGTTTTCCATTGCAGTTTTGTTTAAACTCGCTGTGTA
>Frequency_1_QualityScore_FFHHHHGGD:@6FDF@CFGACG>;??BEBFGI@?F4?8BFGCG=A;@FECD.=CEHHD_Mismatch_0_Sense_+_Library_PoolT
GCAAAACGGGGCAGAGTTCCTCTCTGCCAGAATAATGTAAATGCGTTACAGTGGCCAT
>Frequency_1_QualityScore_FFGHHGDIIEGIIFGJJJJGGIIJJCADGIJIHHGFJJIDEG>EHFFBEEEEEDDDDCDDDDDDDBBDB?@@BDCCCDDDDBDDDEDDDCC?B?_Mismatch_0_Sense_+_Library_PoolT
AACCTCGGGATTTTTTTTTCTTTTTCTTTCTTAAATTAGTTGGGGAGATTGCCAACCTTTACACCGTAACAAAGCTTTACGTGATATTGGTGGA
>Frequency_1_QualityScore_FFHHHHHJJJJJJJJJJJJJJJJIJIIJJJJJJJJJJJJJJJJHIJJJJJJJHHHHHFFFFFFFFEDFFCEDBDDDDDDDDDDDDDDEEEEDDC_Mismatch_2_Sense_+_Library_PoolT
TGCAGTTTTGTTTAAACTCGCTGTGTAGCAAAACGGGGCAGAGTTCCTCTCTGCCAGAATAATGTAAATGCGTTACAGTGGCCATATTTCTCCA
>Frequency_1_QualityScore_FDHHHHHJJJJJJJIIJIJHIIJHIJJJJJJJJJJJJJJJJJJJJJJJIJJJIHEHGHFFFFFFEF_Mismatch_1_Sense_+_Library_PoolT
GTAGCAAAACGGGGCAGAGTTCCTCTCTGCCAGAATAATGTAAATGCGTTACAGTGGCCATATTTA
>Frequency_1_QualityScore_DFD?DFDIGGGGIJJJJIIEGGIIGHIGIIBGIHIGGIGHIIJIJGDGFEEHIHHHFHGFFFFFFEEDDCEDD@5>C@<A?CD@ACBBBDBA@C_Mismatch_0_Sense_+_Library_PoolT
GGGAGATTGCCAACCTTTACACCGTAACAAAGCTTTACGTGATATTGGTGGAACTATACATCAAACAATACAAGTGGTTTGCCTACGCTCTGGG
>Frequency_1_QualityScore_DFDFFGHJJGHIIIIIIGHHHIGG0)@FEGHDF>DGGCECB@FFHGIDA@GH@DCEEHFEFBCA>;@?B>CDDDDDECDCC:AACDECDDDDD@_Mismatch_1_Sense_+_Library_PoolT
AACTCGCTGTGTAGCAAAACGGGGCAGAGTTCCTCTCTGCCAGAATAATGTAAATGCGTTACAGTGGCCATATTTCTCTGGATTTCTGCTCTGA
>Frequency_1_QualityScore_FFHHHHHGIJIJJJJJJJIIJJJJGIFHIHIJJJGHIJJJJJJJIIJJJJIIJJHHHHHHHFFFFFDDDDDDDDDDDDDDDDCDDCDDDED_Mismatch_1_Sense_+_Library_PoolT
CAAGTGGTTTGCCTACGCTCTGGGAGTGGTATGGTGGAGCTTTCAACCACCAACTTTGTAATACCGTAGCTTTCACTTTTCAAAATACTGA
>Frequency_1_QualityScore_FFHHH<FHIJIHGIFFEDHGGGIIIDGGIJJJJGEGCHIGEEHBEE=EADFDDDDBD=>B?CADC:>@CBA:9A?BBA@DDDDCCAC44?C:><_Mismatch_1_Sense_+_Library_PoolT
GCAGATGAAGGACGTGTTTTTCGGGTATTCGAGGCCAACGTTCCCGTCGCCGCTCGGGATGAATGCTGGAGTTCGCTCGCTCTTAGAAGACTCG
>Frequency_1_QualityScore_FFFHFHGHGIGIJJJJEIGHDGHIIJJJIIHIIJHIJJEDHGHIIJJJIIJJJJJGHGHHHFFFFDFECCECC_Mismatch_0_Sense_+_Library_PoolT
TGTAGCAAAACGGGGCAGAGTTCCTCTCTGCCAGAATAATGTAAATGCGTTACAGTGGCCATATTTCTCTGGA
>Frequency_1_QualityScore_FFHHHHHJJJJJJJJIIIJJJJJJJJJJJJJJJIJFHJJJJJJJJJJJIJJJJHHHHHHHFFFFCDDBCDDDDDDDDDDEFEEDDDD_Mismatch_1_Sense_+_Library_PoolT
TGTTTAAACTCGCTGTGTAGCAAAACGGGGCAGAGTTCCTCTCTGCCAGAATAATGTAAATGCGTTACAGTGGCCATATTTCTCTGA
>Frequency_1_QualityScore_D)?0?FFII@F=4CF=;BEA??<@\;@A;A?(588?A8<@B_Mismatch_2_Sense_+_Library_PoolT
GGGTTTTTTCTGATCGCGTCGCAGATGAAGGACGTGTTTTT
>Frequency_1_QualityScore_;BFHH?HBGGC?CCAGIGCHAFEBIE@DFDBBD@D;FEHIIICHIIIIHIHD>@>?E?B>?;@>C;_Mismatch_2_Sense_+_Library_PoolT
ACTCGCTGTGTTGCAAAACGGGGCAGAGTTCCTCTCTGCCAGAATAATGTAAATGCGTTACAGTGA
>Frequency_1_QualityScore_FFHHHHHJJJJJJJIJJJJJIJJJJJJJIHJJIHHIIIIIIJJFGHIGJJIJHAEEFHHFFFFFFFCEECBBDDDDCDCCDDDDBDDEC_Mismatch_1_Sense_+_Library_PoolT
TTTGAGGCCTTCTGTACATCAAGCTTCGTAAAGTTAGTTATGGTCTGTAAATGTTTTCCATTGCAGTTTTGTTTAAACTCGCTGTGTAG
>Frequency_1_QualityScore_FFHHHCFHIJJJJJIIJJIDHHGIJIIIIIGHGAGIGAEEDDDDECDCACDDDDC@BDDDDDDB@DDDB@CDDACC<AB9@>BDC@DD@<+5AC_Mismatch_0_Sense_+_Library_PoolT
CTGGGTGAAGATTTGGGGGAGGGCGTGAATCCCAAGGACGGATTTGTGTTTTTTCCGATCGCGTCGCAGATGAAGGACGTGTTTTTCGGGTATT
>Frequency_1_QualityScore_FFHHHHHJJJJJJJJIJJJJJJJJIJJJJHIIIJJJIJJIJIJHIJIIIJIJJJJJJJHHHHFFDDDCDAACDDDDDDDDDDCDDDDDDDDDDD_Mismatch_0_Sense_+_Library_PoolT
GTTTTTCCAATAGTTTTTGTTTTGATTAGTGTGAGATTATCCGAACGAACAGATTTCCCCACGGAATCTGTTTTTTTCTTGAGAATCCCAACCT
>Frequency_1_QualityScore_DD>FFDDEEFG>EGEG8AE0@@GGBG6;FCHCDAD4@AC7=A;89B?8=?;>5:(,((>CC?B?BB<-55>@<3>B_Mismatch_0_Sense_+_Library_PoolT
GGCCAACGTTCCCGTCGCCGCTCGGGATGAATGCTGGAGTTCGCTCGCTCTGAGAAGACTCGAACACGCGACCGAG
>Frequency_1_QualityScore_FEHHHGHFFGGIJGGGGEGIHGGIGHIIJJJJIIEHIFGGGIJJJIHJIA;-</A4((.77?;@_Mismatch_2_Sense_+_Library_PoolT
TTCAATGTTTTCCATTGCAGTTTTGTTTAAACTCGCTGTGTAGCAAAACGGGGCAGAGTTCCTC
>Frequency_1_QualityScore_FFHHHHHJJJJJHHIHIJJIJJJJJJJJJJJJJJJJJJGHIGIJIJGGIIIJJJIJJJJJEHHCCFFF@?BCDDDDCCDDDDDDDDDDDDCCCD_Mismatch_1_Sense_+_Library_PoolT
ACGTGATATTGGTGGAACTATACATCAAACAATACAAGTGGTTTGCCTACGCTCTGGGAGTGGTATGGTGGAGCTTTCAACCACCAACTTTGTA
>Frequency_1_QualityScore_FFHFBHHJJJJIGGGGIIJJIEGFCHIEIFIJJCGGHEHGHFGCGGIJFHDD77?EHEE>;;7ADEEDC>?@BDCCDCCDBD_Mismatch_0_Sense_+_Library_PoolT
CAGTTTTGTTTAAACTCGCTGTGTAGCAAAACGGGGCAGAGTTCCTCTCTGCCAGAATAATGTAAATGCGTTACAGTGGCCA
>Frequency_1_QualityScore_FDAFFFHCGHBHGHEHHIJJGCHEIJJGGICHIIEGIGCHIGIFHDB;C@FHIIGIGHECAHGCGHFCE9?B?@BCC<CEEEEDEDCA;@C_Mismatch_0_Sense_+_Library_PoolT
GTGTGTGTGTGTATATATTCGGCTCTGAGCCATGAGGCATTTGAGGCCTTCTGTACATCAAGCTTCGTAAAGTTAGTTATGATCTGTAAAT
>Frequency_1_QualityScore_ADAD<CFAFGEHIIIIIFH@HBCB?CEGI>:@@HBGBBCFBBB==888CHGI;C??==;CE@B\5=A=(;5>;=?AC@C@35>>@55:AC>@CC_Mismatch_0_Sense_+_Library_PoolT
TGTTTAAACTCGCTGTGTAGCAAAACGGGGCAGAGTTCCTCTCTGCCAGAATAATGTAAATGCGTTACAGTGGCCATATTTCTCTGGATTTCTG
>Frequency_1_QualityScore_FFHHGHHJJJJJJJJJJJJJJJJGIGIHIJJIIJGIJJJJJJJJJJJJJJJJJJJIIJFHIIJJEHHHFFFFFFEECDDEDDBDDDDDDDEDCC_Mismatch_0_Sense_+_Library_PoolT
TGCCAGAATAATGTAAATGCGTTACAGTGGCCATATTTCTCTGGATTTCTGCTCCGAGTATTCGTTTTTCCAATAGTTTTTGTTTTGATTAGTG
>Frequency_1_QualityScore_F@FHHHHGIJJJJJJJJJJHJJJJJJJJJJJJIIJJIJJJJJJIJJIJHIHFFHHFFFFECEEEEEEDDDDDCDDDEDDDDDDD_Mismatch_0_Sense_+_Library_PoolT
GTAGCAAAACGGGGCAGAGTTCCTCTCTGCCAGAATAATGTAAATGCGTTACAGTGGCCATATTTCTCTGGATTTCTGCTCCGA
>Frequency_1_QualityScore_FFHHHHHDGIIIJGAEHAEEGHIIJEGEHGGGIIJEGHHAFGII<AEH<A?DCA6;@BDBB7BBA@CDD@C@8<@9A@<BBBB@BDDCCAA9?C_Mismatch_0_Sense_+_Library_PoolT
GTCGCAGATGAAGGACGTGTTTTTCGGGTATTCGAGGCCAACGTTCCCGTCGCCGCTCGGGATGAATGCTGGAGTTCGCTCGCTCTGAGAAGAC
>Frequency_1_QualityScore_FFHHHHGJJJJJJJJJIJJIJGIIJJJJJJJJJJJJIJJIJJJJJJJJIJHHHFFFDFDDEEECDEEEECDDDDD_Mismatch_2_Sense_+_Library_PoolT
GTGTAGCAAAACGGGGCAGAGTTCCTCTCTGCCAGAATAATGTAAATGCGTTACAGTGGCCATATTTCTCTGGCA
>Frequency_1_QualityScore_FFHHHHHIJJJJIJJEHGHIJJJJJJ?GHIJJIJJJJJJJJIGHHHFFFDDDDDDDDDBBDDCDEDDDDDDD@CDDDDDDDDDDCCD:ACDDDD_Mismatch_1_Sense_+_Library_PoolT
CGCAGATGAAGGACGTGTTTTTCGGGTATTCGAGGCCCACGTTCCCGTCGCCGCTCGGGATGAATGCTGGAGTTCGCTCGCTCTGAGAAGACTC
>Frequency_1_QualityScore_FFHHHHHJJJJJJHJJJHIJJJIJIJJJJIGIJJIJJJJIJGIIIIIJIJJIJHHIJHCEEHHGHEHHEAEFFFFFFFDEDEEDEFEDDDDDDE_Mismatch_1_Sense_+_Library_PoolT
ATATTCGGCTCTGAGCCATGAGGCATTTGAGGCCTTCTGTACATCAAGCTTCGTAAAGTTAGTTATGGTCTGTAAATGTTTTCCATTGCAGTTT
>Frequency_1_QualityScore_B??F<2,<AC<<<FHIB?:?1?1C>*:99CG39?_Mismatch_1_Sense_+_Library_PoolT
TGCAGTTTTGTTTAAACTCGCTGTGTAGCAAATC
>Frequency_1_QualityScore_FFHHHHFIJIJJIJJIJJJJIJJJJJJJJJJJJJJJJIJIJJJIIJJJIJIGJJIEHCHHFFFFFFEEDEEDDDDCEDEEFFEEDD?@DDDCCC_Mismatch_2_Sense_+_Library_PoolT
ACAATGTTTTCCATTGCAGTTTTGTTTAAACTCGCTGTGTAGCAAAACGGGGCAGAGTTCCTCTCTGCCAGAATAATGTAAATGCGTTACAGTG
>Frequency_1_QualityScore_FFHHHHHJJJIJJHIJIJJJIIIJJJJJIJIEIJIJJJIJIJIIFFHHHFABDDDDDDDDDDDDDDDDD?@CD>C@DDDD>ACDDDDDDDD>C>_Mismatch_0_Sense_+_Library_PoolT
GGCAGATTCGCCGTCGATAAACAGGGGCAGCTTTCTGTTGAGAAAGCCCGTGCCCATGCTCTGCACATCCAGGTAATGAGAATCCGCGAAGAAG
>Frequency_1_QualityScore_FFGHGGHIHIIIIGIIEEHIGHHGGGEHIGHIIIICBDFHIIIIII_Mismatch_1_Sense_+_Library_PoolT
TTCCTCTCTGCCAGAATAATGTAAATGCGTTACAGTGGCCATATTA
>Frequency_1_QualityScore_FAHHGHDHIGHBHIHGGJIIJGGADDFHIGIJIIJGDIAHHIIIE9FG>@GAHIHIACEE@A?AEFBE_Mismatch_1_Sense_+_Library_PoolT
GGCTCTGAGCCATGAGGCATTTGAGGCCTTCTGTACATCAAGCTTCGTAAAGTTAGTTATGGTCTGTA
>Frequency_1_QualityScore_FFHFFHHJGGH?CGHHIGIIEGHIGGGEHGIIHEIIJJJHHFFDCB?;@ACCDDD@BDDC?7>B>BDDDDCDDCAC?AC?BDADDDBDDB@B_Mismatch_0_Sense_+_Library_PoolT
TGTTTTTCGGGTATTCGAGGCCAACGTTCCCGTCGCCGCTCGGGATGAATGCTGGAGTTCGCTCGCTCTGAGAAGACTCGAACACGCGACCG
>Frequency_1_QualityScore_EFHHHHHGHHHGHHHHIIJIJJIJJJJJJJJJJFIJJJIJJJJJJJIJJJIJJJJJJJJIIIJHHHEHHFFFFEEEDEDDEDCDDEDDEDEDEE_Mismatch_2_Sense_+_Library_PoolT
ATTTTTGTGTGTGTGTGTATATATTCGGCTCTGAGCCATGAGGCATTTGAGGCCTTCTGTACATCAAGCTTCGTAAAGTTAGTTATGATCTGTA
>Frequency_1_QualityScore_DDDHHHH9BEEHHI<:BGGHCH;FB>:F<C3@=CHHEHECA9ABEB@D<>>;B?CCC?CCCCCCC>CAC@A9@3:>@CC44:>:0?@>5<5AC?_Mismatch_0_Sense_+_Library_PoolT
GCAGATTCGCCGTCGATAAACAGGGGCAGCTTTCTGTTGAGAAAGCCCGTGCCCATGCTCTGCACATCCAGGTAATGAGAATCCGCGAAGAAGA
>Frequency_1_QualityScore_FFHHHHHJEIIIGHGIIIJGIGHIJJJJJJJIJJJJJJJJIJJIJIJIJJJIJJJGEHIH=DHEEHHHH@DDFFFFEFDE@@D=CDEEFCDDCC_Mismatch_2_Sense_+_Library_PoolT
ATATATTCGGCTCTGAGCCATGAGGCATTTGAGGCCTTCTGTACATCAAGCTTCGTAAAGTTAGTTATGATCTGTAAATGTTTTCCATTGCAAA
>Frequency_1_QualityScore_BDHHFHHIIJGIGIJIJJJJJIGIIJIGHIGIIJJGHIGJGFGIJJIIEHIJIGIJIGI_Mismatch_0_Sense_+_Library_PoolT
GCAGAGTTCCTCTCTGCCAGAATAATGTAAATGCGTTACAGTGGCCATATTTCTCTGGA
>Frequency_1_QualityScore_DDHHHHHIJJIIIJGGHEFHIJIJGHJJFHGGGCIGIAHHGIHFHFFFFECBDDBDBDBDBBDDCDDCCCCA?B:?CBDDBDDDDDDACD@CDD_Mismatch_1_Sense_+_Library_PoolT
GTCGCAGATGAAGGACGTGTTTTTCGGGTATTCGAGGCCCACGTTCCCGTCGCCGCTCGGGATGAATGCTGGAGTTCGCTCGCTCTGAGAAGAC
>Frequency_1_QualityScore_FFHHHHHIJJJJJIJJJJFGIIJJIJJJJIJIJIJIJJHFFFFEEEECECCCDDDDBDDDDD>BDDBD8<CCDDCDCDBDDCDD?CCBADDBBD_Mismatch_0_Sense_+_Library_PoolT
TTCCCGTCGCCGCTCGGGATGAATGCTGGAGTTCGCTCGCTCTGAGAAGACTCGAACACGCGACCGAGTCTTTAAAAGATTTTGTGTGTGTGTG
>Frequency_1_QualityScore_FFHHHHHJJJIJJJJJJJJJJJJJJJJJJJJJJJJJJIJIIJJJIJJJJJJDHHGIGGIJHIJJIHHHHHHHFFFFDFFEEDEEEEEDDACEDD_Mismatch_1_Sense_+_Library_PoolT
ATTCGGCTCTGAGCCATGAGGCATTTGAGGCCTTCTGTACATCAAGCTTCGTAAAGTTAGTTATTATCTGTAAATGTTTTCCATTGCAGTTTTG
>Frequency_1_QualityScore_FFHHHHHJJJJJIJHJJJJJJJJJJJJJJIJJHJJJJJJIJJJJJJJJJJIJJIJHHGHHFFFDCEECCCBDDDCDEEEEDDED_Mismatch_1_Sense_+_Library_PoolT
TTAAACTCGCTGTGTAGCAAAACGGGGCAGAGTTCCTCTCTGCCAGAATAATGTAAATGCGTTACAGTGGCCATATTTCTCTAG
>Frequency_1_QualityScore_FFFFBHFIIGEIIIIG0DDFHIIIEIIIGGIIIGHIGHEEAH>DBDFFDFED;AEDBBCCCD@CCCA@C?BBCCCCD?<?BCDDDCCC@CDCC_Mismatch_0_Sense_+_Library_PoolT
CTCGAACACGCGACCGAGTCTTTAAAAGATTTTGTGTGTGTGTGTATATATTCGGCTCTGAGCCATGAGGCATTTGAGGCCTTCTGTACATCA
>Frequency_1_QualityScore_DDHHFHFHGGIIIIGIIIIIIGIIFHGIGIIFHHFHFEEDEECECDEDDDCCB@BBBACCCCBBCCCCEAC_Mismatch_2_Sense_+_Library_PoolT
GCTGTGTAGCAAAACGGGGCAGAGTTCCTCTCTGCCAGAATAATGTAAATGCGTTACAGTGGCCATATTGA
>Frequency_1_QualityScore_FFHGHHHJJJJJJ+<FHIIIJ9CFHIIJJIJJIJJIJJJJJJJHIIIICFGIFGGIJJJIJJGJJJJIGHHEHHHFFFFFFBEEED;?CD@CCC_Mismatch_1_Sense_+_Library_PoolT
CTGAGCCATGAGGGATTTGAGGCCTTCTGTACATCAAGCTTCGTAAAGTTAGTTATGATCTGTAAATGTTTTCCATTGCAGTTTTGTTTAAACT
>Frequency_1_QualityScore_FFHHHHHJJJJJJIJIJJIGIII?GHIJJJJJJJJIJJJJJJJJJIJJIIGGHHDFFFFEEDEEEFEDDDDC_Mismatch_1_Sense_+_Library_PoolT
GTAGCAAAACGGGGCAGAGTTCCCCTCTGCCAGAATAATGTAAATGCGTTACAGTGGCCATATTTCTCTGGA
>Frequency_1_QualityScore_FFGGHHHJIGHHGGHIJJJIIJIGEBFHIJGJJJJJJJJJJIGHGEIIIJJJIHGAHCEEFFFFDEEEFECC?BBDCCCCDBDDD@CCD@DDDD_Mismatch_1_Sense_+_Library_PoolT
TGCAGTTTTGTTTAAACTCGCTGTGTAGCAAAACGGGGCAGAGTTCCTCTCTGTCAGAATAATGTAAATGCGTTACAGTGGCCATATTTCTCTG
>Frequency_1_QualityScore_FFHHHHHIJJJJJJIIGIJJJJJJGIJJJJJJJJHIIJJJHFFFFFFDEDEDDDDDDDDDDDDBDDDDD@BDDDDDDDCDDDDDDACDEECCCC_Mismatch_0_Sense_+_Library_PoolT
TTATCCGAACGAACAGATTTCCCCACGGAATCTGTTTTTTTCTTGAGAATCCCAACCTCGGGATTTTTTTTTCTTTTTCTTTCTTAAATTAGTT
>Frequency_1_QualityScore_DDFFFFBFBEEGIF;F=E8CGFEDGFEFGFCFCDFEFF@BFFDEBFIF;@CFFF?BD9>BBBBBABBBB>ABBBB?>2@@:>AAB><@?.9<BB_Mismatch_1_Sense_+_Library_PoolT
TTCTGTTGAGAAAGCCCGTGCCCATGCTCTGCACATCCAGGTAATGAGAATCCGCGAAGAAGATGAGCATCTGGGTGAAGATTTGAGGGAGGGC
>Frequency_1_QualityScore_FBDD??CGHGGHHIHICGGGEGHDAGGGIGG@HFHGHG?@DFFF>CCCDD>CCDBC=?BBDD9(9BCDD_Mismatch_1_Sense_+_Library_PoolT
GTTCGCTCTCTCTGAGAAGACTCGAACACGCGACCGAGTCTTTAAAAGATTTTGTGTGTGTGTGTATAT
>Frequency_1_QualityScore_FFHGHHHJJJJJJJJIIJIJJIJJIJJIJJJJJJJGIHIJJJIIJIJJJHIIIHDHIJHHIHHGHHHFFDFFFFBDEEEEEFEDDCDACDDDDD_Mismatch_2_Sense_+_Library_PoolT
TCGGCTCTGAGCCATGAGGCATTTGAGGCCTTCTGTACATCAAGCTTCGTAAAGTTAGTTATGGTCTTTAAATGTTTTCCATTGCAGTTTTGTT
>Frequency_1_QualityScore_FFHHHHHJJJIJJJJJIJJJIIJJIIJJJJIJIJJJJJIJGJJJJJJJJJJJJJIGIJJHHGHHHHHDBDFFFFFEDFECEEDDDEEDDDDDAC_Mismatch_0_Sense_+_Library_PoolT
TATATTCGGCTCTGAGCCATGAGGCATTTGAGGCCTTCTGTACATCAAGCTTCGTAAAGTTAGTTATGATCTGTAAATGTTTTCCATTGCAGTT
>Frequency_1_QualityScore_BDHHHHHIJIIJJIIHIIIJJJJJIGGIIIEIJHHIIJJIIIJJJJJJHHGCHHF@BDDFEB???BDD@>CBDDDDDDDDDCDDDD_Mismatch_0_Sense_+_Library_PoolT
TTTAAACTCGCTGTGTAGCAAAACGGGGCAGAGTTCCTCTCTGCCAGAATAATGTAAATGCGTTACAGTGGCCATATTTCTCTGGA
>Frequency_1_QualityScore_FFHHHHHHHIIJJJJIIJJFHHI?FHIJFHFHIJJJIJJFFHFFDCD@DBDBCDDDDDBDD>B>ACDDDBBDDBCEEDEDDDDDDDDDDDCDDD_Mismatch_1_Sense_+_Library_PoolT
GAGGGCGTGAATCCCAAGGACGGATTTGTGTTTTTTCCGATCGCGTCGCAGATGAAGGACGTGTTTTTCGGGTATTCGAGGCCCACGTTCCCGT
>Frequency_1_QualityScore_>DHHHDBEHHBCCEEGFHHGADHHIGABAGIEEEICGGDHDFIGGGIJGIAFFHG?G@E@;C=@CHAC??ECDDCBE>(.;;-5;;>;@C>A>A_Mismatch_2_Sense_+_Library_PoolT
TAAGATTTTGTGTGTGTGTGTATATATTCGGCTCTGAGCCATGAGGCATTTGAGGCCTTCTGTACATCAAGCTTCGTAAAGTTAGTTATGATTT
>Frequency_1_QualityScore_FFHHH4CHIJJJJJJJJIJJJIJIJIJJJJJJJJJIIHIJJIIJJJJJAHIIJJIEHHHHHDFFEFFECCEECDDDFEEFEECD@BDDDDCDDD_Mismatch_1_Sense_+_Library_PoolT
AATGTCTTCCATTGCAGTTTTGTTTAAACTCGCTGTGTAGCAAAACGGGGCAGAGTTCCTCTCTGCCAGAATAATGTAAATGCGTTACAGTGGC
>Frequency_1_QualityScore_FFHHGHHIJJJIJJJIJIJEHHHJIJIJJJJJJJJJJJIJJIGIIJHHFFFDEDDD@CDDDDDDDDDDDDCDDDDDBDBDBDDEDDDEEADDBD_Mismatch_1_Sense_+_Library_PoolT
CTCGGGATGAATGCTGGAGTTCGCTCGCTCTGAGAAGACTCGAACACGCTACCGAGTCTTTAAAAGATTTTGTGTGTGTGTGTATATATTCGGC
>Frequency_1_QualityScore_FFFHHHHJJJJJJJJJJJJJIJIJJIJJJJJIJIJJJJJJHHIJJJJJJJJJIHHHHFFFFFFFFFECDDBDDDDDDDDDDDDDEEFEDDDDCD_Mismatch_0_Sense_+_Library_PoolT
AGTTTTGTTTAAACTCGCTGTGTAGCAAAACGGGGCAGAGTTCCTCTCTGCCAGAATAATGTAAATGCGTTACAGTGGCCATATTTCTCTGGAT
>Frequency_1_QualityScore_;BFHFHHIIJJJFGICEFGHICCGHGII@CD:DG8FCFF@FECCD===DEHIGFHDEEEFHFFFFFAAB?DD@@?BDDDDCDDDDCACAC_Mismatch_1_Sense_+_Library_PoolT
TTTGTTTAAACTCGCTGTGTAGCAAAACGGGGCAGAGTTCCTCTCTGCCATAATAATGTAAATGCGTTACAGTGGCCATATTTCTCTGGA
>Frequency_1_QualityScore_FFHHHHHJJJJJJIJJJJIIJIIIIJGJBDGIJJJJJJIJEIIJJJIJJJIJJCEHHFFFDDEEDCDDD_Mismatch_0_Sense_+_Library_PoolT
ACTCGCTGTGTAGCAAAACGGGGCAGAGTTCCTCTCTGCCAGAATAATGTAAATGCGTTACAGTGGCCA
>Frequency_1_QualityScore_FFHGHDFFHIDGGIGDHIAGBGGHC?D?DHEHIIIIIIIECFHGGGGG;DEHEHAEDBDE>CCCC>_Mismatch_0_Sense_+_Library_PoolT
CGCTGTGTAGCAAAACGGGGCAGAGTTCCTCTCTGCCAGAATAATGTAAATGCGTTACAGTGGCCA
>Frequency_1_QualityScore_FFHHHHHIJJJJJJJJJJJJFGHGGDGIJJJJJJJJJIJIIIJJIIJJJJJJJJHHHFFFDFFDEE_Mismatch_0_Sense_+_Library_PoolC
CGCTGTGTAGCAAAACGGGGCAGAGTTCCTCTCTGCCAGAATAATGTAAATGCGTTACAGTGGCCA
>Frequency_1_QualityScore_FFHHHHHJJJIIIJJJJJJJJJJHIIJJIIGHIJJJJJJIIIIJJJJJIIJJHHHHHHFEFDDEEEEDDD_Mismatch_1_Sense_+_Library_PoolT
AAACTCGCTGTGTAGCAAAACGGGGCAGAGTTCCTCTCTGCCAGAATAATGTAAATGCGTTACAGTGGCA
>Frequency_1_QualityScore_FFHDDDDDDCEDDDDDDCDDDDDDDDDDEDDEEEEEDDDDDDCDCDDDDDDCDEEEEDDDDD_Mismatch_0_Sense_+_Library_PoolT
GGGGCAGAGTTCCTCTCTGCCAGAATAATGTAAATGCGTTACAGTGGCCATATTTCTCTGGA
>Frequency_1_QualityScore_DDHHHDHFHCGGHIJJJIGEGGBBBHE9DHIGIIJJJIJJIGIJJJJFDHIJGHHHEFFDEE@CEDDDCACCDAACCED_Mismatch_1_Sense_+_Library_PoolT
CTCGCTGTGTAGCAAAACGGGGCAGAGTTCCTCTCTGCCAGAATAATGTAAATGCGTTACAGTGGCCATATTTCTCTAG
>Frequency_1_QualityScore_FDFHHHD@FAFHGEHGEHIIGIIBF@F?DGIGIEIIGHGIIGCHIGGIHGHEGHIEHC??@DDFECACCCCDCFDCCCCA_Mismatch_1_Sense_+_Library_PoolT
CTCGCTGTGTAGCAAAACGGGGCAGAGTTCCTCTCTGCCAGAATAATGTAAATGCGTTACAGTGGCCATATTTCTCTGCA
>Frequency_1_QualityScore_FFHHHHGJIJIJJJJIJIDGGIIJJJJJJGHJIJJJIJIHHHFFDEEEEDBDDDDDDDDDDD@BDCCDDCDDDDD@CDDDDDBDBDDD@CCCCC_Mismatch_1_Sense_+_Library_PoolT
CGTCGCAGATGAAGGACGTGTTTTTCGGGTATTCGAGGCCCACGTTCCCGTCGCCGCTCGGGATGAATGCTGGAGTTCGCTCGCTCTGAGAAGA
>Frequency_1_QualityScore_@DD>DD?EA9A:FEAFECF<AA21C?91:CD?:D?DE>@B@DDIC08\\;C9(77;@@AAAA:;;>>(;;;>A>B_Mismatch_1_Sense_+_Library_PoolT
GTTTTCCATTGCAGTTTTGTTTAAACTCGCTGTGTAGCAAAACGGGGCAGAGGTCCTCTCTGCCAGAATAATGTA
>Frequency_1_QualityScore_FDHHHHHIJJJJJJJJIJJJJJGIJJJJJJHIJJJJFHIJJJJJJJJJIJJJJI_Mismatch_0_Sense_+_Library_PoolT
GTTCCTCTCTGCCAGAATAATGTAAATGCGTTACAGTGGCCATATTTCTCTGGA
>Frequency_1_QualityScore_FFHHHGHJJIJJJIHHIJJJJIJJJJJJGGHHHGHJJHIJJJFIHJJIIIIJJHIIJJJJ_Mismatch_0_Sense_+_Library_PoolT
TTTGAGGCCTTCTGTACATCAAGCTTCGTAAAGTTAGTTATGATCTGTAAATGTTTTCCA
>Frequency_1_QualityScore_FFHHHHHJJIJFHHJIIHIIJJJJJJJJJIJJJJJIJJJJJJJJJIIIJIJJJJIJJJJIJHHFFDDEEDDDDDDDDDDDDDDDDDACCDDDDD_Mismatch_0_Sense_+_Library_PoolT
TCTGCTCCGAGTATTCGTTTTTCCAATAGTTTTTGTTTTGATTAGTGTGAGATTATCCGAACGAACAGATTTCCCCACGGAATCTGTTTTTTTC
>Frequency_1_QualityScore_FFHHHHHJJJIIJJJJJJJJJJJJJJJJJJJJJJJJJJI_Mismatch_0_Sense_+_Library_PoolT
TTCACTTTTCAAAATACTGAAAATATTTTTTAATATTTA
>Frequency_1_QualityScore_FFHGHHHJJJJJJJJJ<@_Mismatch_0_Sense_+_Library_PoolT
CTGTGTAGCAAAACGGGG
>Frequency_1_QualityScore_FFHHHHHJJJJHIIJIFHCHIJJJJJJJJJJJIIIHFFDDEEEDDDDDBBB?ACDDDDDDDDDEEDEDDB??DDDBDDDDDDD@DDDBDDD7B>_Mismatch_2_Sense_+_Library_PoolT
ACCAAGGACGGATTTGTGTTTTTTCCGATCGCGTCGCAGATGAAGGACGTGTTTTTCGGGTATTCGAGGCCCACGTTCCCGTCGCCGCTCGGGA
>Frequency_1_QualityScore_D?D4CD<E?C?EEB<,:A33<C?FAAEA11?DDD8BBBDEADDD_Mismatch_1_Sense_+_Library_PoolT
GTTTTCCATTGCAGTTTTGTTTAAACTCGCCGTGTAGCAAAACG
>Frequency_1_QualityScore_FFGGGHHJGIIJJJIIIJJGIFHGEGIIGIJJJJJJGIIIJJJIFHEFFBDDDDDDDD?CDEDDDDCD0>ACCD<CCDDDDDADDEECDCECDD_Mismatch_0_Sense_+_Library_PoolT
CGCTCGGGATGAATGCTGGAGTTCGCTCGCTCTGAGAAGACTCGAACACGCGACCGAGTCTTTAAAAGATTTTGTGTGTGTGTGTATATATTCG
>Frequency_1_QualityScore_DDHHHHHGIGGIIEEHIGFFGIJJJJIIJJJJIJJHGEFFDDDEEDDCDBD88:<C?@CDDB<>CCCDED79@DDDBBDDDC@?B@BDBDBBBB_Mismatch_0_Sense_+_Library_PoolT
ATCCCAAGGACGGATTTGTGTTTTTTCCGATCGCGTCGCAGATGAAGGACGTGTTTTTCGGGTATTCGAGGCCAACGTTCCCGTCGCCGCTCGG
>Frequency_1_QualityScore_FDHHHHHJJIJJJJIJHIGGGGEGJJJJIIJE<BCDFFDEDDD?>CDDCCCDBBDDDDDDBDDB?BDDD@BDDDDDBDDDCEDDDDDDD4>CBD_Mismatch_1_Sense_+_Library_PoolT
GTTTTTTCCGATCGCGTCGCAGATGAAGGACGTGTTTTTCGGGTATTCGAGGCCCACGTTCCCGTCGCCGCTCGGGATGAATGCTGGAGTTCGC
>Frequency_1_QualityScore_FFHGHHFBHHEEEHIIGIJIIGI<FF?FBFIIJEIJJJGIJJGGHGGIJIGGGGIDHHEEBBE@DEDEE@CCAF_Mismatch_2_Sense_+_Library_PoolT
ACTCGCTGTGTAGCAAAACGGGGCAGAGTTCCTCTCTGCCAGAATAATGTAAATTCGTTACAGTGGCCATATTA
>Frequency_1_QualityScore_FDFHFBFHIIIGIGGIGIJJIHGJIGIJJJJJJJEIIJJFEHIGIJCIGGIHHHHHFFDFDBFEEECA@?;BDCCDC@BCCCDDEEDDE_Mismatch_1_Sense_+_Library_PoolT
GTTTTGTTTAAACTCGCTGTGTAGCAAAACGGGGCAGAGTTCCTCTCTGCCAGAATAATGTAAATGCGTTACAGTGGCCATATTTCTCA
>Frequency_1_QualityScore_FFGHHHHJJJJJJJJJHIIIJJJJJJJJJHEIIJIIHGIIJJJJJJJIJJIJJFHHHGHHHFFFF?ADBAC>CCDDDD_Mismatch_0_Sense_+_Library_PoolT
TTGTTTAAACTCGCTGTGTAGCAAAACGGGGCAGAGTTCCTCTCTGCCAGAATAATGTAAATGCGTTACAGTGGCCAT
>Frequency_1_QualityScore_FDHHHHHJJJJJJIIIIIJJGJDHGIJJJJJJEIIIJJJJJIJJJJGHHFHFFFFDFFFFEDDDDDBDDDDD_Mismatch_1_Sense_+_Library_PoolT
GTTTAAACTCGCTGTGTAGCAAAACGGGGCAGAGTTCCTCTCTGCCAGAATAATGTAAATGCGTTACAGTGA
>Frequency_1_QualityScore_FDHFHDFGGHIHGIIJJJJIIIJJJIJJJJJIIJIJIJJJJJJJJJIIJJJJJHJHGIIIIIIHHHHCFFFFDCEDCEDEDCCDCDDFCFEEBD_Mismatch_1_Sense_+_Library_PoolT
GTGTGTGTGTGTATATATTCGGCTCTGAGCCATGAGGCATTTGAGGCCTTCTGTACATCAAGCTTCGTAAAGTTAGTTATGGTCTGTAAATGTT
>Frequency_1_QualityScore_DDF:88@@FB2C>F<@FE@ADFECBF>FC@GB@GF*B2?;BFCFEIFFIICACFFFF:AED>B_Mismatch_1_Sense_+_Library_PoolT
CGGGGCAGAGTTCCTCTCTGCCAGAATAATGTAAAAGCGTTACAGTGGCCATATTTCTCTGGA
>Frequency_1_QualityScore_FFHHGHHJJIJJJJHIIGHIJIJJDHIIIJHIIJJJJJJJGJJJHFHFFDFDCCCCDDDDDBCCDDCDCCBABBBCCACCCDDDDD<CB_Mismatch_0_Sense_+_Library_PoolT
ATCCCAACCTCGGGATTTTTTTTTCTTTTTCTTTCTTAAATTAGTTGGGGAGATTGCCAACCTTTACACCGTAACAAAGCTTTACGTGA
>Frequency_1_QualityScore_FFHHHHHJJJJJJJJJJIIJAHGIJJJIJJIIJJJIJIJJIJIJJJJJJJJIJJIHHFFGFFFFDFEEEEEECC_Mismatch_1_Sense_+_Library_PoolT
TGTGTAGCAAAACGGGGCAGAGTTCCTCTCTGCCAGAATAATGTAAATGCGTTACAGTGGCCATATTTCTCTGA
>Frequency_1_QualityScore_FFHHHHHJJJJJJJHJIJJJIJJIJJJIJJJJJJHGJJJJJJJJJJJJHHHHHHFFFFFFFEDDDDDDDDCDDD_Mismatch_1_Sense_+_Library_PoolT
GTTTAAACTCGCTGTGTAGCAAAACGGGGCAGAGTTCCTCTCTGCCAGAATAATGTAAATGCGTTACAGTGGAC
>Frequency_1_QualityScore_FFHHHHGJJJJJJJJJIJJJJJJJJJJJJJJJIIJJIJJGIIJIJJHIIHIHHJJHIIIIGJJIIIIIGEEHHHHHFFFFFEFEEEEEEBDCDC_Mismatch_0_Sense_+_Library_PoolT
GCTCTGAGCCATGAGGCATTTGAGGCCTTCTGTACATCAAGCTTCGTAAAGTTAGTTATGATCTGTAAATGTTTTCCATTGCAGTTTTGTTTAA
>Frequency_1_QualityScore_FFHHHHFHHIIIJJIJHIJJIGHGHIIIFHFHIIJJGIIJIIJJJJIIHIJJJJJIGIJJJHHHHEHFFEECEEEEEEEDDCCDDDDBCC_Mismatch_0_Sense_+_Library_PoolT
ACCGAGTCTTTAAAAGATTTTGTGTGTGTGTGTATATATTCGGCTCTGAGCCATGAGGCATTTGAGGCCTTCTGTACATCAAGCTTCGTA
>Frequency_1_QualityScore_FFHHDHDHIJGIIIIJJJJJGIIIFHGIJJIIJJJHIIHIGIJIEGHHHHHHFFFFDEEEEEEEDDEEECDCDBBDDDDDDDDDDD_Mismatch_0_Sense_+_Library_PoolT
TTGCAGTTTTGTTTAAACTCGCTGTGTAGCAAAACGGGGCAGAGTTCCTCTCTGCCAGAATAATGTAAATGCGTTACAGTGGCCAT
>Frequency_1_QualityScore_FFHHHGFIFGHGIIJJFHIGIIJJJJIIIJJJJJJJJJJJJJJJIJIJHHIFJIIJIJJIJJGH_Mismatch_2_Sense_+_Library_PoolT
TCTGGGAGTGGTATGGTGGAGCTTTCAACCACCAACTTTGTAATACCGTAGCTTTCACTTTCCA
>Frequency_1_QualityScore_FFHHHHHIIJJIJJEGFHHGIJJJJJJJJIIGGIHIIIJIIJJJHHFADDD@B?CCEDDDDDABDDDDDDDDDDDADDDDEDDECDEDDDDDDD_Mismatch_1_Sense_+_Library_PoolT
CGGATGAATGCTGGAGTTCGCTCGCTCTGAGAAGACTCGAACACGCGACCGAGTCTTTAAAAGATTTTGTGTGTGTGTGTATATATTCGGCTCT
>Frequency_1_QualityScore_FFHHFHDHGEIJIIJJJJEIJFGIDHGIIIJIEFGGHCEIIEFIHIJHIJJFICG@ECC?HHFDFCCCDEEEEEDCA_Mismatch_1_Sense_+_Library_PoolT
GCTGTGTAGCAAAACGGGGCAGAGTTCCTCTCTGCCAGAATAATGTAAATGCGTTACAGTGGCCATATTTCTCTGTA
>Frequency_1_QualityScore_FFHHHHHJJJJIJIJHIJJJJIIJJJJIIIIJJJIHIJJJJIJJJJJHGIIIJFHJIJIIJJIGIIIIIHIHHHGHFDFDDDDDDDDDDDDEDD_Mismatch_1_Sense_+_Library_PoolT
GCCATATTTCTCTGGATTTCTGCTCTGAGTATTCGTTTTTCCAATAGTTTTTGTTTTGATTAGTGTGAGATTATCCGAACGAACAGATTTCCCC
>Frequency_1_QualityScore_FFHHHHHJJGGGGIJJJJIJIJJJJJJJJJJJJHHHHHHFFFAACBDDDDBBDABDEEDDDDDDDDDDDABDDDDDDDDDDDDDDDDDDDDDDD_Mismatch_1_Sense_+_Library_PoolT
ACGGATTTGTGTTTTTTCCGATCGCGTCGCAGATGAAGGACGTGTTTTTCGGGTATTCGAGGCCCACGTTCCCGTCGCCGCTCGGGATGAATGC
>Frequency_1_QualityScore_FDHHHADHIFBFEHGGHD>FG??BG06AF8AG>EBFD;3>CA@C>=?-;;8;@<BBB??AC@ACC>?3:8(9A<35<-9<3955?CC3:@_Mismatch_1_Sense_+_Library_PoolT
GTATTCGAGGCCCACGTTCCCGTCGCCGCTCGGGATGAATGCTGGAGTTCGCTCGCTCTGAGAAGACTCGAACACGCGACCGAGTCTTTA
>Frequency_1_QualityScore_DBF;AA?FD;FFAD:4,A<4?B4?@E:;FFFFB;?0?<F@>GGFFI_Mismatch_2_Sense_+_Library_PoolC
CTCTGCCAGAATAATGTAAATGCGTTACAGTGGCCATATTTCTCAA
>Frequency_15_QualityScore_FFGHHHHIIIJIJJHIJJJJJJJJJJIGHIJJIJJIIIIIJJJJJHIIJJIIIIJIIIIIGFFFBDEEECCBDEDDDEEEDDDDBBDDCBCDDD_Mismatch_0_Sense_+_Library_PoolT
ATGATCTGTAAATGTTTTCCATTGCAGTTTTGTTTAAACTCGCTGTGTAGGAAACGGGGCAGAGTTCAATGTTTTCCATTGCAGTTTTGTTTAA
>Frequency_10_QualityScore_FEHHHGGIIJIIIIIIIIIIJHIIIIJJIJJJJJHIJJJIJIJHIJIJIJIJHIIIIHGHHIIHIIGEEED@BDEEEDBDDCDDEEEDDDDABC_Mismatch_0_Sense_+_Library_PoolT
GTTAGTTATGATCTGTAAATGTTTTCCATTGCAGTTTTGTTTAAACTCGCTGTGTAGGAAACGGGGCAGAGTTCAATGTTTTCCATTGCAGTTT
>Frequency_10_QualityScore_FFHHHHHIIJJJJJJJJJJJHIIJIHGHIHIIJJIJJJJIIIIJIFHIIJIJJJIJIIGIJIJIJIIHIGGHHIHGDFEFFEEEEEDCCDDDDB_Mismatch_0_Sense_+_Library_PoolT
CTTCTGTACATCAAGCTTCGTAAAGTTAGTTATGATCTGTAAATGTTTTCCATTGCAGTTTTGTTTAAACTCGCTGTGTAGGAAACGGGGCAGA
>Frequency_10_QualityScore_FFHHHGGIIIHHIIGIHIHIIIIIIIIJJIGHIIJJJIIIJJJGIIIIHIIIIIJIJIIJIHIHIIJIHFGFGFEDCDBCACDEDEDBCDCDDE_Mismatch_0_Sense_+_Library_PoolT
CTTCGTAAAGTTAGTTATGATCTGTAAATGTTTTCCATTGCAGTTTTGTTTAAACTCGCTGTGTAGGAAACGGGGCAGAGTTCAATGTTTTCCA
>Frequency_10_QualityScore_FDHHHHGIIJIIIJJIJJJJIIJJJJHHJJIJIJJJJJJHIJJJJJIIHIJIJIJJJIIIIIGHIHIHIHGEEDCDACDEEEDACDDDDEEDCB_Mismatch_0_Sense_+_Library_PoolT
GTAAAGTTAGTTATGATCTGTAAATGTTTTCCATTGCAGTTTTGTTTAAACTCGCTGTGTAGGAAACGGGGCAGAGTTCAATGTTTTCCATTGC
>Frequency_9_QualityScore_FFHHHHHJJHIJJIIJIJJIIJIJIJIHJIIIIJJJJJJJIJIIJIIIIIHHJJJIIGGADFEEFFCDECDEEEEDDDDBBDDCBDDCCDDDDC_Mismatch_2_Sense_+_Library_PoolT
CTGTAAATGTTTTCCATTGCAGTTTTGTTTAAACTCGCTGTGTAGGAAACGGGGCAGAGTTCAATGTTTTCCATTGCAGTTTTGTTTAAACTCG
>Frequency_8_QualityScore_EEGGHFGIIIIHIIJJHIIJIIHHIIIIJJIIJJJGHIIIIFHIIIIIIIIIIIGIIIIHIIIFHIGHIEHGFGGHGEDBDEDCCCCBCACACC_Mismatch_0_Sense_+_Library_PoolT
TGTACATCAAGCTTCGTAAAGTTAGTTATGATCTGTAAATGTTTTCCATTGCAGTTTTGTTTAAACTCGCTGTGTAGGAAACGGGGCAGAGTTC
>Frequency_8_QualityScore_EEHGHHHJIJIJJGIIIJJGIJJJJJJJIIIIHIJIJIIJJGIJJIHIIIHHIIIIGHIJIIIHGGECEDBDEDEDBDDCDDEEEDDDDBBCCC_Mismatch_0_Sense_+_Library_PoolT
TAGTTATGATCTGTAAATGTTTTCCATTGCAGTTTTGTTTAAACTCGCTGTGTAGGAAACGGGGCAGAGTTCAATGTTTTCCATTGCAGTTTTG
>Frequency_8_QualityScore_FFHHHHHIIIJIJIIIJJJJIIGIIIIGHIJHIJJIJJIIHHIIIJIFGHIHIJIJJIIIGHHIIIIIIHHHHIGGGFDCCEDBDDDDCCBBCC_Mismatch_0_Sense_+_Library_PoolT
GCCTTCTGTACATCAAGCTTCGTAAAGTTAGTTATGATCTGTAAATGTTTTCCATTGCAGTTTTGTTTAAACTCGCTGTGTAGGAAACGGGGCA
>Frequency_8_QualityScore_FFGGHHHHHIIHIIJJIJJJJIIJJJJHIJJJJJJJJJJIHIJJJJJJIGIIIJJJJIHIHHIIHHGHGGGEDCDBCACDEEEDBDDDDDEEED_Mismatch_0_Sense_+_Library_PoolT
CGTAAAGTTAGTTATGATCTGTAAATGTTTTCCATTGCAGTTTTGTTTAAACTCGCTGTGTAGGAAACGGGGCAGAGTTCAATGTTTTCCATTG
>Frequency_8_QualityScore_FFHHHHHHIJIIHIIIIIIIHHIIJJIJJJJJHIIIJJJIIJJJJGIJJIJIJIGIIIJJJJJHIHIHHHGGGEDDDDDDDDACCDEEDACDDD_Mismatch_0_Sense_+_Library_PoolT
AGCTTCGTAAAGTTAGTTATGATCTGTAAATGTTTTCCATTGCAGTTTTGTTTAAACTCGCTGTGTAGGAAACGGGGCAGAGTTCAATGTTTTC
>Frequency_7_QualityScore_FFHHHHHJJIIIJGIIJJIJJJJIIJJJJHIJJJJJIJJJJJHIJJJIJJIHIJIJIJJJHIIIIIIHHDEEFDCCDCDACCEEEDACDDDDEE_Mismatch_0_Sense_+_Library_PoolT
TTCGTAAAGTTAGTTATGATCTGTAAATGTTTTCCATTGCAGTTTTGTTTAAACTCGCTGTGTAGGAAACGGGGCAGAGTTCAATGTTTTCCAT
>Frequency_7_QualityScore_DEFGGFGIIIJJJHIIIIIIIHIJIIGIIJJHIIIIIIHIIJJIHIGIIIHHIIGIIHHFFEFACEEEDA@DDDDDEEDCCCDA?@CCCCDDCC_Mismatch_1_Sense_+_Library_PoolT
TGATCTGTAAATGTTTTCCATTGCAGTTTTGTTTAAACTCGCTGTGTAGGAAACGGGGCAGAGTTCAATGTTTTCCATTGCAGTTTTGTTTAAA
>Frequency_7_QualityScore_EFHHGEFHIIIEHHIFHHIHHGIIIHGIJJIHIIJJJIIJJIHIFHIIIIIIJIIHIIIHFHHIIHHHFDEEEEECCBCCC?BBCDEDBCDDCD_Mismatch_0_Sense_+_Library_PoolT
GCTTCGTAAAGTTAGTTATGATCTGTAAATGTTTTCCATTGCAGTTTTGTTTAAACTCGCTGTGTAGGAAACGGGGCAGAGTTCAATGTTTTCC
>Frequency_7_QualityScore_EFFGHGGJJHIIIHHHGGGHEHGIIIIIHIIIIIEHGIHHIIIGHGHFHHIHGHIIGGGHIFGIIHHHHEGGFHEEEDCCCDCCACCDDECABD_Mismatch_0_Sense_+_Library_PoolT
CAAGCTTCGTAAAGTTAGTTATGATCTGTAAATGTTTTCCATTGCAGTTTTGTTTAAACTCGCTGTGTAGGAAACGGGGCAGAGTTCAATGTTT
>Frequency_6_QualityScore_EEGGGGGIJIHHIGIIIJIIJIIICHIIIHHIIHHIIIIIIIHGIHIIIGHHIIIIIIIHIIGHIHIHGFGFEFGEEDDCCEDECCBBACCBA@_Mismatch_0_Sense_+_Library_PoolT
AGGCCTTCTGTACATCAAGCTTCGTAAAGTTAGTTATGATCTGTAAATGTTTTCCATTGCAGTTTTGTTTAAACTCGCTGTGTAGGAAACGGGG
>Frequency_6_QualityScore_FEHHGHHJJJJIJJJJJIJJJJJJJJJIIIHIIJJIJJJIJJJJJJJIGIIJJIIHIJJIIIHGGDEBDCEEEECEDDDDEEEDDDDACDCDCC_Mismatch_0_Sense_+_Library_PoolT
GTTATGATCTGTAAATGTTTTCCATTGCAGTTTTGTTTAAACTCGCTGTGTAGGAAACGGGGCAGAGTTCAATGTTTTCCATTGCAGTTTTGTT
>Frequency_6_QualityScore_FFHHHHHJJJJHIIJIIIIIIIIJJJJJJJIJJJJJGIIIJJJJJJJJIGIIIIIJJJHIIIJIIIIGIHGGFGGFFEECDCDDBD@CCEDEDA_Mismatch_0_Sense_+_Library_PoolT
ATCAAGCTTCGTAAAGTTAGTTATGATCTGTAAATGTTTTCCATTGCAGTTTTGTTTAAACTCGCTGTGTAGGAAACGGGGCAGAGTTCAATGT
>Frequency_5_QualityScore_FFHHHHHIJJJJIJJJJJJJJIJIIHIJJJIIJJJJJJJJJJJHIIIJIIJIIIJGIIGFEFDEEFEEEEEEDEDEEEDDDDBCDDDCDDDDDD_Mismatch_1_Sense_+_Library_PoolT
GATCTGTAAATGTTTTCCATTGCAGTTTTGTTTAAACTCGCTGTGTAGGAAACGGGGCAGAGTTCAATGTTTTCCATTGCAGTTTTGTTTAAAC
>Frequency_5_QualityScore_EEHGHHHIGGIEHHIGIIIHJGHIIIIJHJIIHIHIIIJHIHIEGHGIGIIIHIHHIIHHHGGHGEFHFDEABCEEEE?@DCDDEEEDCDDBBD_Mismatch_1_Sense_+_Library_PoolT
GTTAGTTATGGTCTGTAAATGTTTTCCATTGCAGTTTTGTTTAAACTCGCTGTGTAGGAAATGGGGCAGAGTTCAATGTTTTCCATTGCAGTTT
>Frequency_5_QualityScore_EFHFGGEIIJFHIIIJIHHGHIHIGIGEHHJIJIIJHIHIIIGIIIJIIHIJIHIHHIIJGHIHHHIHHFFGHBEFECDEEEDCBDCCDDBBBD_Mismatch_0_Sense_+_Library_PoolT
CTGTACATCAAGCTTCGTAAAGTTAGTTATGATCTGTAAATGTTTTCCATTGCAGTTTTGTTTAAACTCGCTGTGTAGGAAACGGGGCAGAGTT
>Frequency_5_QualityScore_EFFFGEFGHIIIIIJJIHIJHFGIFHFHHHGHHHIHHHHIGHHIGHBFGEFHIIHIHIIFEGHFDGEGFFGGIFGGECCDCCACCBDB@ABBCC_Mismatch_0_Sense_+_Library_PoolT
CCTTCTGTACATCAAGCTTCGTAAAGTTAGTTATGATCTGTAAATGTTTTCCATTGCAGTTTTGTTTAAACTCGCTGTGTAGGAAACGGGGCAG
>Frequency_5_QualityScore_FEHHHHHIJJJJJJJHIIIIIHIIIIHJJIJIJJIIJIJIGIIJJJJJJJJJIGHIJJHIJJHIIIJJIHIGHHHGGFFEFEDCDDDDBCACDD_Mismatch_0_Sense_+_Library_PoolT
GTACATCAAGCTTCGTAAAGTTAGTTATGATCTGTAAATGTTTTCCATTGCAGTTTTGTTTAAACTCGCTGTGTAGGAAACGGGGCAGAGTTCA
>Frequency_5_QualityScore_EFHHHHHIIJJJJJJJIJIJJJIJJJJJJJJJJJJGHJJJJJJJHHJJJIJJJHIIIJJHIIIIIHHGEABCACDEEEDACDDDDEEEDDDD@B_Mismatch_0_Sense_+_Library_PoolT
AGTTAGTTATGATCTGTAAATGTTTTCCATTGCAGTTTTGTTTAAACTCGCTGTGTAGGAAACGGGGCAGAGTTCAATGTTTTCCATTGCAGTT
>Frequency_5_QualityScore_EFHHHHFHIIIHIFHFHHIHHDGHIHHIIIIGHIIIIIJHHJIIGHHIIHHIJEGIHJIIIIHHHHHGFDEFFFEEDCDCCADCDDEC?ADCCD_Mismatch_1_Sense_+_Library_PoolT
GCTTCGTAAAGTTAGTTATGGTCTGTAAATGTTTTCCATTGCAGTTTTGTTTAAACTCGCTGTGTAGGAAATGGGGCAGAGTTCAATGTTTTCC
>Frequency_5_QualityScore_FFHHGGHIHIIJJIJIIIHIIJIIIIJJIJJJJJJJJGIIJIIJIIIJJJJJJJJIJIIJIHIJIIFGGCDDCDCDDEEEDBBCCDDEDDCDDD_Mismatch_0_Sense_+_Library_PoolT
AAAGTTAGTTATGATCTGTAAATGTTTTCCATTGCAGTTTTGTTTAAACTCGCTGTGTAGGAAACGGGGCAGAGTTCAATGTTTTCCATTGCAG
>Frequency_4_QualityScore_EEHHHHHJJIIJJJJIJJJJJJJJJJIJHIJJJIJJJIJJIJJJJJJJJIIJIJJJJIJJIHGEECDFEEEECEEEDDEEEDDDDCCEDDCDDD_Mismatch_0_Sense_+_Library_PoolT
TATGATCTGTAAATGTTTTCCATTGCAGTTTTGTTTAAACTCGCTGTGTAGGAAACGGGGCAGAGTTCAATGTTTTCCATTGCAGTTTTGTTTA
>Frequency_4_QualityScore_DEFGEGGIIIGFGIHIHFFI@FBGHIFGHIHGFGIGDGHHHIFHIIIEGFFFHHHHIHHGHIHIIIIHGGEGGAC@CDACACCA?A9ABDDECB_Mismatch_1_Sense_+_Library_PoolT
ATCAAGCTTCGTAAAGTTAGTTATGGTCTGTAAATGTTTTCCATTGCAGTTTTGTTTAAACTCGCTGTGTAGGAAACGGGGCAGAGTTCAATGT
>Frequency_4_QualityScore_FFHHHHHJJJJJIIJJJIIIIIIIJJIJJJJIIJJJJGIJJJJJIIIIIIHIJJJHIIJIIIIIIIJIHEHHHGGGGFEEDCCDDCD@CDEEED_Mismatch_0_Sense_+_Library_PoolT
CATCAAGCTTCGTAAAGTTAGTTATGATCTGTAAATGTTTTCCATTGCAGTTTTGTTTAAACTCGCTGTGTAGGAAACGGGGCAGAGTTCAATG
>Frequency_4_QualityScore_FFHGHGHIJIIJIIIJJJJJIJJJJJHGHIHHGGIIHHIIIJHHIIIJIIIIFIIIJIIIJJIIJGHHIGGGHHCFGFGEEEDDEEEDDBCCCD_Mismatch_1_Sense_+_Library_PoolT
TTGAGGCCTTCTGTACATCAAGCTTCGTAAAGTTAGTTATGGTCTGTAAATGTTTTCCATTGCAGTTTTGTTTAAACTCGCTGTGTAGGAAATG
>Frequency_3_QualityScore_EFHHHHHJJJJJJHIJJJJIIJJJIIJJJJJJIJJJJJHIJJJJJJJJJJJHJJJJIJJJHIIIJIJJJHHGHHGEFFFEEDDDDCACADCDDE_Mismatch_0_Sense_+_Library_PoolT
ACATCAAGCTTCGTAAAGTTAGTTATGATCTGTAAATGTTTTCCATTGCAGTTTTGTTTAAACTCGCTGTGTAGGAAACGGGGCAGAGTTCAAT
>Frequency_3_QualityScore_FFHHHHHJHIJIJHHIJHIIJIJJJJJIJJJJJIIIJJJJJJJJJJIJJJJIIJJIJIIIIJJJIJJJJHHHHGFFFDDDDDDBCDEDEDCDED_Mismatch_0_Sense_+_Library_PoolT
AAGCTTCGTAAAGTTAGTTATGATCTGTAAATGTTTTCCATTGCAGTTTTGTTTAAACTCGCTGTGTAGGAAACGGGGCAGAGTTCAATGTTTT
>Frequency_3_QualityScore_FFHHHHHJIHHHIIJIJIJJJJIEHIIIHHGIEFGIIJJJJJIHIIJIEEIIIIJIHIIJJFFFHIGHIGGGHGGGFEEDEEEDDDDDD==@CC_Mismatch_0_Sense_+_Library_PoolT
GGCCTTCTGTACATCAAGCTTCGTAAAGTTAGTTATGATCTGTAAATGTTTTCCATTGCAGTTTTGTTTAAACTCGCTGTGTAGGAAACGGGGC
>Frequency_3_QualityScore_FFHHGGGFEGHHHIJJIIEHIHHIGIJIHIHGHJJJHGIIHIJHIIJHIHIIIHIIIIHIIGIIGIHG@?CEEFE?CEEDDEDEDDDDCBCCBA_Mismatch_1_Sense_+_Library_PoolT
AGTTATGGTCTGTAAATGTTTTCCATTGCAGTTTTGTTTAAACTCGCTGTGTAGGAAATGGGGCAGAGTTCAATGTTTTCCATTGCAGTTTTGT
>Frequency_3_QualityScore_EFFGHHGHHIIJJJJJJJIJJHIJIJGHHJGIJJJIHHIIIIJGIJFIGHHIIIIIJHIDGHIGFHHHBEGGIHGHGCEDEDDBDEEDDCDDCC_Mismatch_1_Sense_+_Library_PoolT
CCTTCTGTACATCAAGCTTCGTAAAGTTAGTTATGGTCTGTAAATGTTTTCCATTGCAGTTTTGTTTAAACTCGCTGTGTAGGAAATGGGGCAG
>Frequency_3_QualityScore_FFHHHFHIIJJJJJJJJJJIIIIIHIHIHIJJJJJJJJHIJJJJEHIJJJJIJJJJJGHJJIGHIJHIIEHIIIHGHGFFFEFEEDDCDDCC@C_Mismatch_0_Sense_+_Library_PoolT
TTCTGTACATCAAGCTTCGTAAAGTTAGTTATGATCTGTAAATGTTTTCCATTGCAGTTTTGTTTAAACTCGCTGTGTAGGAAACGGGGCAGAG
>Frequency_3_QualityScore_FFEGHHHIJJJJHJJJJJJJJJJJJHIJJJJJJJIJJJJIJJJJJJJHIHIJJJJJJJJJGIFHIHHHHGGFFFFFEEEEEEDDEDCDDDDDDD_Mismatch_2_Sense_+_Library_PoolT
GGTCTGTAAATGTTTTCCATTGCAGTTTTGTTTAAACTCGCTGTGTAGGAAATGGGGCAGAGTTCAATGTTTTCCATTGCAGTTTTGTTTAAAC
>Frequency_3_QualityScore_FDGGGHGIHHGIIJHIFHGHHIIJIJHIHIHIIJIIHIIHHIHIIJJJHIGIHJJJIEIIIJIGHGIIJGGHGGCEADDDEEEBDEDDDEEEDD_Mismatch_1_Sense_+_Library_PoolT
GTAAAGTTAGTTATGGTCTGTAAATGTTTTCCATTGCAGTTTTGTTTAAACTCGCTGTGTAGGAAATGGGGCAGAGTTCAATGTTTTCCATTGC
>Frequency_3_QualityScore_FFHHHHHIIIJJIJJJJIJJJJJIJJJJJJJJJJJIHIJJJJJJJFHJIJJJJJIJJJIJIJHIJGGHEFDCDACDEDEDBDEDDDEEEDDDDC_Mismatch_0_Sense_+_Library_PoolT
AAGTTAGTTATGATCTGTAAATGTTTTCCATTGCAGTTTTGTTTAAACTCGCTGTGTAGGAAACGGGGCAGAGTTCAATGTTTTCCATTGCAGT
>Frequency_3_QualityScore_FFHHHHGIJJIJJJJIIJIIJIIJJIJIJIJIIIHIGGIIJIIHIJIJJJJIGHIIIFHIJJIHHGIIIEGHIIIGGGGFEEDCDEECCBCCDC_Mismatch_0_Sense_+_Library_PoolT
TTGAGGCCTTCTGTACATCAAGCTTCGTAAAGTTAGTTATGATCTGTAAATGTTTTCCATTGCAGTTTTGTTTAAACTCGCTGTGTAGGAAACG
>Frequency_3_QualityScore_ECGGGFCGHHGHHHHHEHHHDHFEIDEHHFHHJGHHHHGHFFHHFGHCFGGHGGGGHHHFHEFECDCDDCCCCBDCB?BBDDBBCC=>BC@?@A_Mismatch_1_Sense_+_Library_PoolT
TTATGGTCTGTAAATGTTTTCCATTGCAGTTTTGTTTAAACTCGCTGTGTAGGAAACGGGGCAGAGTTCAATGTTTTCCATTGCAGTTTTGTTT
>Frequency_3_QualityScore_EBGGFGGIHIGFGGGGHHIIIJIIIIJJIHIJIIIJIIHGIJIHIIFGHIJJJJJFHGHIHGFIIIIGGBFFEEEEEECDD?CCDDCCDEDAAB_Mismatch_1_Sense_+_Library_PoolT
AAAGTTAGTTATGGTCTGTAAATGTTTTCCATTGCAGTTTTGTTTAAACTCGCTGTGTAGGAAATGGGGCAGAGTTCAATGTTTTCCATTGCAG
>Frequency_3_QualityScore_FFGHGFGIIGIHIJJ>FFIIHGIIIFIIIIHIIHIIIIEHIJJHIIIGIIIIJJJIGHGIJIIHIIIHHECDDBB>BCEACC>BCBDDEDEBCD_Mismatch_1_Sense_+_Library_PoolT
TAAAGTTAGTTATGGTCTGTAAATGTTTTCCATTGCAGTTTTGTTTAAACTCGCTGTGTAGGAAACGGGGCAGAGTTCAATGTTTTCCATTGCA
>Frequency_3_QualityScore_EFHHGHHJIIJJJJHJJJJJJJJJJIIGIJJJIJIIHIJIJJJJJIIIIIIIJJJJJJJIHHEF@DEFEDDDDEDDDEEEDDDD@CEDDCDDDC_Mismatch_1_Sense_+_Library_PoolT
ATGGTCTGTAAATGTTTTCCATTGCAGTTTTGTTTAAACTCGCTGTGTAGGAAACGGGGCAGAGTTCAATGTTTTCCATTGCAGTTTTGTTTAA
>Frequency_3_QualityScore_FFHHHHHJIJJJIIIJJJJJJJIIJJJJGIIJJJJJJJJJJHIJJJJJJJGIIJJIJJJHIIIIHHIHIHHHFDDDAC@CDEEEDBCDDDDEEE_Mismatch_0_Sense_+_Library_PoolT
TCGTAAAGTTAGTTATGATCTGTAAATGTTTTCCATTGCAGTTTTGTTTAAACTCGCTGTGTAGGAAACGGGGCAGAGTTCAATGTTTTCCATT
>Frequency_3_QualityScore_EFGHHGHIIJJIJIIJHGEGGIIHHIIIGGIIIIJIJJHIIIIJJFIJHIHDHIIIDIGIBFGFHEHJIGGEHEFECEDCEDDDCCBB=?@DDD_Mismatch_1_Sense_+_Library_PoolT
ACATCAAGCTTCGTAAAGTTAGTTATGGTCTGTAAATGTTTTCCATTGCAGTTTTGTTTAAACTCGCTGTGTAGGAAATGGGGCAGAGTTCAAT
>Frequency_2_QualityScore_FFHGHHHJIEGGGHGGIIEGIHHICGIIEFGEIICGGIH?HCGIHEGAEGIIIEIIGGGHIHIHHGIGHCCECDEF?EEDBCCC=ACCCED=AC_Mismatch_1_Sense_+_Library_PoolT
CAAGCTTCGTAAAGTTAGTTATGGTCTGTAAATGTTTTCCATTGCAGTTTTGTTTAAACTCGCTGTGTAGGAAATGGGGCAGAGTTCAATGTTT
>Frequency_2_QualityScore_CEHHGGGGIIIIIIIIGIIIIIIIIIIIGEGHIIFIIIEGIIIGIJIIIHFGIACGEFDGIIHIBC=BEEFCAAEEEA=C@@AA?C<;ACA?>B_Mismatch_1_Sense_+_Library_PoolT
TTATGGTCTGTAAATGTTTTCCATTGCAGTTTTGTTTAAACTCGCTGTGTAGGAAATGGGGCAGAGTTCAATGTTTTCCATTGCAGTTTTGTTT
>Frequency_2_QualityScore_EEGHHHHIIJIHJIIIGIIIIJIIIIIJIIIIIGGIIIJIJJIJIIIIHIJIIIGIIIIHIHIIIFHHDGHFEEFFFFFDECCEDBCACCDDCC_Mismatch_2_Sense_+_Library_PoolT
GTCTGTAAATGTTTTCCATTGCAGTTTTGTTTAAACTCGCTGTGTAGGAAATGGGGCAGAGTTCAATGTTTTCCATTGCAGTTTTGTTTAAACT
>Frequency_2_QualityScore_FFHHGHHJJJFIIJIIHIJJFHIIIIJJJJGIIJJJJJIIJIIHIJIJIIIIGIGEIIJIGIIJIGGGDCGGFGFEEDCCACDEEEC>AAACCE_Mismatch_1_Sense_+_Library_PoolT
CTTCGTAAAGTTAGTTATGGTCTGTAAATGTTTTCCATTGCAGTTTTGTTTAAACTCGCTGTGTAGGAAATGGGGCAGAGTTCAATGTTTTCCA
>Frequency_2_QualityScore_FFHGHGHIJJJJJJJJJJHIJJJIIIJHIJIJJJJJJIIIJJJGGIJJJIJIJJJJIIJJJIJJJGIIIHIIIGGGEEEEEEEECDDCDDDDDB_Mismatch_0_Sense_+_Library_PoolT
TCTGTACATCAAGCTTCGTAAAGTTAGTTATGATCTGTAAATGTTTTCCATTGCAGTTTTGTTTAAACTCGCTGTGTAGGAAACGGGGCAGAGT
>Frequency_2_QualityScore_FFHHHGHGIJJIIJIJIIJJJJIJJJJJJJIIJJIIIJJGIIJJIJJJGIIIJJGIIIIJIIJIIGHHHDHFFFEFFFEEEEEEEDDBCEDDCC_Mismatch_1_Sense_+_Library_PoolT
GTTATGGTCTGTAAATGTTTTCCATTGCAGTTTTGTTTAAACTCGCTGTGTAGGAAATGGGGCAGAGTTCAATGTTTTCCATTGCAGTTTTGTT
>Frequency_2_QualityScore_FFHHHHHIJJJJJJJJJJJJHIIJJIIIJIJJJJJIIJJIJJJJJIIJIJJIJJJJIHGIIJJIIIJFHEHIIHHHFFFFFEDEEEEEDDDCDD_Mismatch_1_Sense_+_Library_PoolT
CTTCTGTACATCAAGCTTCGTAAAGTTAGTTATGGTCTGTAAATGTTTTCCATTGCAGTTTTGTTTAAACTCGCTGTGTAGGAAATGGGGCAGA
>Frequency_2_QualityScore_FFFHHHHGIIIGHIJIJHHIIIIIIIIGIIJIJJIJJJJGFHIIIIIJJIGIIIIIJJIIIJGIGHIGGHGHEFCCCADCEEECABEDDCEEED_Mismatch_1_Sense_+_Library_PoolT
CGTAAAGTTAGTTATGGTCTGTAAATGTTTTCCATTGCAGTTTTGTTTAAACTCGCTGTGTAGGAAATGGGGCAGAGTTCAATGTTTTCCATTG
>Frequency_2_QualityScore_FFGGHHGIIIJIGIIEIIJIIIIIIIIGEIHGEHIFGGIIIIHIIHIIIIIEGIIIIIIIIEHIEFHIHIIHIECHGGEEFDACEEDDCAACDD_Mismatch_1_Sense_+_Library_PoolT
TGAGGCCTTCTGTACATCAAGCTTCGTAAAGTTAGTTATGGTCTGTAAATGTTTTCCATTGCAGTTTTGTTTAAACTCGCTGTGTAGGAAATGG
>Frequency_2_QualityScore_FFHHHHHIIIIIIJJJHHIIIJJJJJJJJJJIIJJJJJJJIIGIGGIIIJJIJJJJJIIIIGFECD@CEDEDEDACDBDDDDCDCCDDDDCDDD_Mismatch_0_Sense_+_Library_PoolT
CTTTACGTGATATTGGTGGAACTATACATCAAACAATACAAGTGGTTTGCCTACGCTCTGGGAGAGTGGTATGGTGGAGCTTTCAACCACTAAC
>Frequency_2_QualityScore_FFHHHHGIIJIIIJJHIHIJIGIIIGIIJJJIIIJJJJJJJJJJHIIJJIIIJIIJIJJJJJIIIGGGHCDGGFEEDDDDD=ACEEEDACECDC_Mismatch_1_Sense_+_Library_PoolT
GCTTCGTAAAGTTAGTTATGGTCTGTAAATGTTTTCCATTGCAGTTTTGTTTAAACTCGCTGTGTAGGAAACGGGGCAGAGTTCAATGTTTTCC
>Frequency_2_QualityScore_FFHHHHHJJIIJJIJJJJJJJJJJJJJJJJJJGIJJJJJJJHIJJJJJIIIIIJJJIJJJIJJJHGFCEECDEEEECEDCDDEFEDDDDCCEDD_Mismatch_1_Sense_+_Library_PoolT
TAGTTATGGTCTGTAAATGTTTTCCATTGCAGTTTTGTTTAAACTCGCTGTGTAGGAAACGGGGCAGAGTTCAATGTTTTCCATTGCAGTTTTG
>Frequency_2_QualityScore_FFHHHGHIIJIIIJIIIJJJJJJJJIJJJJGHIJJJJJIIIJJGIIJIIIIIIJIIIHIIIGIIIIHIICGGFHECCDAC@BCECDC=ACCDCC_Mismatch_0_Sense_+_Library_PoolT
CTTCGTAAAGTTAGTTATGATCTGTAAATGTTTTCCATTGCAGTTTTGTTTAAACTCGCTGTTTAGGAAACGGGGCAGAGTTCAATGTTTTCCA
>Frequency_2_QualityScore_FFHHHHGJJJJJJJIJJJJJIJJJJJIGIHIIGGIJIIJIIIGIIJHIIIJJIJIJIIIJJJJJIIIJJGGIIIGGGGGFEEDDEEEDCCBCDC_Mismatch_1_Sense_+_Library_PoolT
TTGAGGCCTTCTGTACATCAAGCTTCGTAAAGTTAGTTATGGTCTGTAAATGTTTTCCATTGCAGTTTTGTTTAAACTCGCTGTGTAGGAAACG
>Frequency_2_QualityScore_FFHHHHHJJJIJJIJJJJJJJIIIJIJGHIJHIIJJJGIIJGIIIJJGHIIJJIIIIJJIGGIJIHIIIJIIFIIHHFEFEECECDEEDCCDDD_Mismatch_1_Sense_+_Library_PoolT
GCCTTCTGTACATCAAGCTTCGTAAAGTTAGTTATGGTCTGTAAATGTTTTCCATTGCAGTTTTGTTTAAACTCGCTGTGTAGGAAATGGGGCA
>Frequency_2_QualityScore_FFHHHHHIJJJIIIIJIIIJIIGGFIGIIIIJGIJIJJJJIJJJJIIJIIIIJJGHIJJIJJJIIIJHIIHGGHGFFFDDACACDEEEDCEEDD_Mismatch_1_Sense_+_Library_PoolT
AGCTTCGTAAAGTTAGTTATGGTCTGTAAATGTTTTCCATTGCAGTTTTGTTTAAACTCGCTGTGTAGGAAATGGGGCAGAGTTCAATGTTTTC
>Frequency_2_QualityScore_FFHHHHHJGIIIIIEHIIHIIIIJGHIJIIJIIJJJJIIJIIIIIJHJJJJJJJIIHHHIIFHHIGGIHCECEEACEEDEDCEECDDEEEDDDD_Mismatch_1_Sense_+_Library_PoolT
AAAGTTAGTTATGGTCTGTAAATGTTTTCCATTGCAGTTTTGTTTAAACTCGCTGTGTATGAAATGGGGCAGAGTTCAATGTTTTCCATTGCAG
>Frequency_2_QualityScore_DEHGHHHIJGIIIHIJIIJHJJJJJJJJJJJJGIJJJIIJJIJJJIIIIIIIIJJJHIJIJJJJJIGHHFCEFFFFCEEEEEEEEDCDDACEDD_Mismatch_1_Sense_+_Library_PoolT
TAGTTATGGTCTGTAAATGTTTTCCATTGCAGTTTTGTTTAAACTCGCTGTGTAGGAAATGGGGCAGAGTTCAATGTTTTCCATTGCAGTTTTG
>Frequency_2_QualityScore_FFHFGHHIJJJJIJJJJJIIIJJJIIGIJIJIJJIIIIIJJJJJIIJJJIIIGIIIJIJIJHIBEHHGGC?EFFEEEEEEEEEBCDCCCCCCCD_Mismatch_2_Sense_+_Library_PoolT
TGGTCTGTAAATGTTTTCCATTGCAGTTTTGTTTAAACTCGCTGTGTAGGAAATGGGGCAGAGTTCAATGTTTTCCATTGCAGTTTTGTTTAAA
>Frequency_2_QualityScore_FFHGHGGIJIJJIJIHIJIJIIIJJJJIIIIJJGIIJJJJJJFIIIJIIJIIIIJJJIIIIIHIIFFECA?BEEEEDCDECDDEEEDDDD?ACC_Mismatch_0_Sense_+_Library_PoolT
TTAGTTATGATCTGTAAATGTTTTCCATTGCAGTTTTGTTTAAACTCGCTGTGTAGGAAACGGGGCAGAGTTCAATGTTTTCCATTGCAGTTTT
>Frequency_2_QualityScore_CDGHGEGIIHIIIIIHHIIIIIIIIGIIHIIIIIIIIGEIIIIIIIHIIIIIGIIGIIIHGGGCECEGFEFEDEEEFEEEEDDDDCCDCCBCCC_Mismatch_1_Sense_+_Library_PoolT
TATGGTCTGTAAATGTTTTCCATTGCAGTTTTGTTTAAACTCGCTGTGTAGGAAATGGGGCAGAGTTCAATGTTTTCCATTGCAGTTTTGTTTA
>Frequency_2_QualityScore_FFHHHHHIJJJHIJJJJIJJJIJJIIJJJIJJJJIIJJIJJJIIIJJJJIIJHIIJIIGGGEEFFEEECCEEEEEEEDDCDCCEDDDDCDCDCC_Mismatch_1_Sense_+_Library_PoolT
ATCTGTAAATGTTTTCCATTGCAGTTTTGTTTAAACTCGCTGTGTAGGAAACGGGGCAGAGTTCAATGTTTTCCATTGCAGTTTTGTTTAAACT
>Frequency_2_QualityScore_FFHHHHHJJJJJJJJJHIJJIHIIJIIIJJJHHIJIIJIJJIIJIIJJJJIJJJGHIJJIHIJHIJHIHGHGEHHHGFEFFFEDECDDDCDCCD_Mismatch_1_Sense_+_Library_PoolT
TGTACATCAAGCTTCGTAAAGTTAGTTATGGTCTGTAAATGTTTTCCATTGCAGTTTTGTTTAAACTCGCTGTGTAGGAAATGGGGCAGAGTTC
>Frequency_2_QualityScore_FFHHHHHJHIIIIIIIIIJGIIJEHIIIIJJJJGIIJJJJJJJIJIIIJJJIJIJDGIIJHIJJHIJJJHEHHHGFFFEDCBCACDEDEDAADC_Mismatch_1_Sense_+_Library_PoolT
AAGCTTCGTAAAGTTAGTTATGGTCTGTAAATGTTTTCCATTGCAGTTTTGTTTAAACTCGCTGTGTAGGAAATGGGGCAGAGTTCAATGTTTT
>Frequency_2_QualityScore_FEGF<EGIGHIIIIEIIIIGIIIIGIIEGIIGIIIIGIGIIIIIIIIIIIGEHGHIIIGIFF>CCEGGECECCEEEEEEEEDDEBCECC?@CCC_Mismatch_1_Sense_+_Library_PoolT
ATGGTCTGTAAATGTTTTCCATTGCAGTTTTGTTTAAACTCGCTGTGTAGGAAATGGGGCAGAGTTCAATGTTTTCCATTGCAGTTTTGTTTAA
>Frequency_2_QualityScore_FFHGHGHJJJHIJJJJJJJJJIJHIJJJIJJJIJJIJIIJIIIIJJJJJIJIJIIJIJHHGGHHFFFEFEEEEEEFEECCCDEDDDDCDCCCDD_Mismatch_1_Sense_+_Library_PoolT
TCTGTAAATGTTTTCCATTGCAGTTTTGTTTAAACTCGCTGTGTAGGAAACGGGGCAGAGTTCAATGTTTTCCATTGCAGTTTTGTTTAAACTC
>Frequency_2_QualityScore_FFHHHHHIJJJJJJGIIIIIIIIIJJJJJIJJJIIIIJIGHIJJIJJJIJIIIIIJJIGJIIIJIIJHGHHHGHGGGEFFECCDDDAACCCCED_Mismatch_0_Sense_+_Library_PoolT
TACATCAAGCTTCGTAAAGTTAGTTATGATCTGTAAATGTTTTCCATTGCAGTTTTGTTTAAACTCGCTGTGTAGGAAACGGGGCAGAGTTCAA
>Frequency_1_QualityScore_FFDHHHHHIJJIJJJJHJJJIIIJJJIIJGIIJIIFGIIJIIJJIIJIEEHFFFFEEDEECDDDDDDDBA@>ACDDD@DDDCCDEDCDDD:@D>_Mismatch_1_Sense_+_Library_PoolT
GGTTAGTTATGATCTGTAAATGTTTTCCATTGCAGTTTTGTTTAAACTCGCTGTAGGAAACGGGGCAGAGTTCAATGTTTTCCATTGCAGTTTT
>Frequency_1_QualityScore_FFHHHGHIGGGHIHHGHFHHGHGIJJJCIIJJJJJJJJJJHJJJJIJJIGIJJJJJJJJJJIJJIIGJGHGEDCDBDAACDDDDCDDDDDEEED_Mismatch_1_Sense_+_Library_PoolT
CGTAAAGTTAGTTATGGTCTGTAAATGTTTTCCATTGCAGTTTTGTTTAAACTCGCTGTGTAGGAAACGGGGCAGAGTTCAATGTTTTCCATTG
>Frequency_1_QualityScore_FFHHHHHJJJJJIJJJIIHIJIIJJJJGIJJHIJJJJIJJIJJJJJJJJIIJJIJJJJJIIJGIJJJJJEHFHHGFFFFDDDDDDDDDDDEDED_Mismatch_1_Sense_+_Library_PoolT
CATCAAGCTTCGTAAAGTTAGTTATGGTCTGTAAATGTTTTCCATTGCAGTTTTGTTTAAACTCGCTGTGTAGGAAACGGGGCAGATTTCAATG
>Frequency_1_QualityScore_FFGHHHHJJJJJJJJJJIJJJJJIJIJJJJJJHHIJIIJJJIIJHGHIIJJJJIJJHJIJIIJHHHHEEDDFFDEEEEEDDDDDDCDDB@B@CD_Mismatch_0_Sense_+_Library_PoolT
TGCCAACCTTTACACCGTAACAAAGCTTTACGTGATATTGGTGGAACTATACATCAAACAATACAAGTGGTTTGCCTACGCTCTGGGAGAGTGG
>Frequency_1_QualityScore_BBD?FHDE6E@FEG:EDFFG<C?DEEDHEHIDIGGGHIEIHGGIEGIIICHCEECEE@D>?CBBC_Mismatch_0_Sense_+_Library_PoolT
AAAACGGGGCAGAGTTCCTCTCTGCCAGAATAATGTAAATGCGTTACAGTGGCCATAAAAAAGCA
>Frequency_1_QualityScore_A<:CCBA:CCAGACH@DC<?FHFCE?<CCFG@GGF>FHGIIGHIHFGGIG;DGGA;A889?;;?>6;>A@:>;>CCBCCA>C@:ACB?_Mismatch_2_Sense_+_Library_PoolT
GGTCTGTAAATGTTTTCCATTGCAGTTTTGTTTAAACTCGCTGTGTAGGAAATGGGGCAGAGTTCAATGTTTTCCATTGCAGTTTTGT
>Frequency_1_QualityScore_?AACCB?GIG@AFGGD:FHEE<HABFACGCD>C?C??DGD:?:F?<??DF@@@@/;@5AC?C_Mismatch_2_Sense_+_Library_PoolT
CTGTAAATGTTTTCCATTGCAGTTTTGTTTAAACTCGCTGTGTAGGAAACGGGGCAGAGTTC
>Frequency_1_QualityScore_EFHHHHGIGIIIJIEEHHIIHIGIIJFHIIIIGIJIHIJJIJJJICHIIFHIHIIJIJGIIEGGIIJIJHHGF>CDFFFDBB?B@BACDDDDC:_Mismatch_1_Sense_+_Library_PoolT
ATCAAGCTTCGTAAAGTTAGTTATGGTCTGTAAATGTTTTCCATTGCAGTTTTGTTTAAACTCGCTGTGTAGGAAATGGGGCAGAGTTCAATGT
>Frequency_1_QualityScore_FFHFHHGIHIIIIIJJJIFHJIHGJJJJGIJJJIJIJJJJJJJJJJIJJIGHIJJIJJJGIIIJJGIJJD>EEEDFAAAEDEEDCACDCDDEEE_Mismatch_1_Sense_+_Library_PoolT
TCGTAAAGTTAGTTATGGTCTGTAAATGTTTTCCATTGCAGTTTTGTTTAAACTCGCTGTGTAGGAAATGGGGCAGAGTTCAAAGTTTTCCATT
>Frequency_1_QualityScore_6+ADDDDDE4,ABECFBB?F:AFEDEC?9)::E9C<DBC9??<@?DDDBBD:B=D=:6=@CAADDED>;A<><>>?5;ADDA_Mismatch_1_Sense_+_Library_PoolT
GAAAAGTTAGTTATGATCTGTAAATGTTTTCCATTGCAGTTTTGTTTAAACTCGCTGTGTAGGAAACGGGGCAGAGTTCAAT
>Frequency_1_QualityScore_FFHHHHHIJIIJJIJIIJIHJIIJICHHIHIJJJGIJJDHIGHIJIIGFGGIJJIGGHHIJJDHGIJJI@EHDFFEDEEADC>CCCDDEEEDCC_Mismatch_2_Sense_+_Library_PoolT
GAAAGTTAGTTATGGTCTGTAAATGTTTTCCATTGCAGTTTTGTTTAAACTCGCTGTGTAGGAAATGGGGCAGAGTTCAATGTTTTCCATTGCA
>Frequency_1_QualityScore_FFHGFHHJJJJJJJJJJGIIIIJIEHCGIJJJJJJJEHHHHHEFFFEDEDDFEEFFEEEDDDDDDDDDDDDDDDDDDDDDDEEDDDDDDDDDDE_Mismatch_0_Sense_+_Library_PoolT
TGAGAAGACTCGAACACGCGACCGAGTCTTTAAAAGATTTTGTGTGTGTGTATATATTCGGCTCTGAGCCATGAGGCATTTGAGGCCTTCTGTA
>Frequency_1_QualityScore_DDHHFDDFHIHIHIIIFHIIIIEGHIEHHDHIIIEFHGIIGIIIIGGIHDDGI=FHGIIGHIGHDECAEAHBD;?BEEECACECCCCCC>A=??_Mismatch_1_Sense_+_Library_PoolT
TTATGGTCTGTAAATGTTTTCCATTGCAGTTTTGTTTAAACTCGCTGTGTAGGAAATGGGGCAGAGTTCAATGTTATCCATTGCAGTTTTGTTT
>Frequency_1_QualityScore_FFHHHHHIHIJIJJJJJFHGHGIJIJJHIIJJJJJJIJJIIJJJIJJJHGJJJJJJJJIHHHHHHHFFFFDDDDDDDCDCEEEDCDECDDEEED_Mismatch_1_Sense_+_Library_PoolT
CGTAAAGTTAGTTATGGTCTGTAAATGTTTTCCATTGCAGTTTTGTTTAAACTCGCTGTGTAGTAAACGGGGCAGAGTTCAATGTTTTCCATTG
>Frequency_1_QualityScore_FFHHH+AFDHGFGHIJIIJIGIGHHIIFIIIJJIIJJJIJJJIIDFIIJIJGJFIIHDHIJJIJJJHIIHHHGHGFFFFFFCEEEDD@DBDDDD_Mismatch_1_Sense_+_Library_PoolT
TTCTGGACATCAAGCTTCGTAAAGTTAGTTATGATCTGTAAATGTTTTCCATTGCAGTTTTGTTTAAACTCGCTGTGTAGGAAACGGGGCAGAG
>Frequency_1_QualityScore_FFHHHHHIIJJJJJJJJJJJJJJJJIJJJJJJJJJJJJJJJJIJJJJJHIIJJFDEEEEDDDDCDDDDDBBDDDDDDDDDDDDDDDDDDDDDDD_Mismatch_0_Sense_+_Library_PoolT
TGATTAGTGTGAGATTATCCGAACGAACAGATTTCCCCACGGAATCTGTTTTTTTCTTGAGAATCCCAACCTCGGGATTTTTTTTCTTTTTCTT
>Frequency_1_QualityScore_FFHHHHHIJJJJJHJJJJJJJJJJJJHIJJJJJJJIJJJJJJJJJJIJJJJIJJJJIIHHFDF?CEEEE@@DDCDDEEEDDDDCDEDDBDDCDD_Mismatch_2_Sense_+_Library_PoolT
TGGTCTGTAAATGTTTTCCATTGCAGTTTTGTTTAAACTCGCTGTGTAGGAAACGGGGCAGAGTTCAATGTTTTCCATTGCAGTTTTGTTTAAA
>Frequency_1_QualityScore_FFGGHHHJJJIJJJJIJJJJJJIJJJJJJGJJJJJIIJJIEHIIIGIGIIJIIIGHAHHHGEBDDEECEECDFEDDCEFDD_Mismatch_0_Sense_+_Library_PoolT
AAAATACTGAAAATATTTTTTAATATTTAAAAAATAACCAATTTTATTGAAAAATGTTTGCGTATAAATTATTTAATATAT
>Frequency_1_QualityScore_?DFDF;8A)CG<:@?1:CD*C91?9)BB*0?*?F***9?F)/=A@@AEA)).;(6AEDDB;;?;A@:>_Mismatch_2_Sense_+_Library_PoolT
CAAAACGGGGCAGAGTTCCTCCCTGCCAAAATAATGTAAATGCGTTACAGAGGACATATTTCTCTGGA
>Frequency_1_QualityScore_DFHHHHHJJJFHIJHJJJJJHIJJJJJJJJJJJHIJJJGIGJIIJJJJJJJJJJJIIHIIJJJJJIHFFBBDEFDEDCEEDDDEEECDDDCCCC_Mismatch_1_Sense_+_Library_PoolT
TTAGTTATGGTCTGTAAATGTTTTCCATTGCAGTTTTGTTTAAACTCGCTGTGTAGGAAATGGGGCAGAGTTCAATGTTTTCCATTGCAGTTTT
>Frequency_1_QualityScore_FFHHGHHJJJJJJIJJIJJJJJJJJJGIJJJIIJJGIJJJGIJJJIIJIIIIIJJJJIIJIIIGCGHJJJHIJHFHHHGFFDDEEEDDDDDDDD_Mismatch_0_Sense_+_Library_PoolT
TGAGGCCTTCTGTACATCAAGCTTCGTAAAGTTAGTTATGATCTGTAAATGTTTTCCATTGCAGTTTTGTTTAAACTCGCTGTGTAGGAAACGG
>Frequency_1_QualityScore_FFHHHHHJJIJJJJJJJJJJJJJJJIIJJJJJJJJJJJHIJJJJJJJJJJIJIJJJIJJJIJJJJJIHJGBDD@CADCEEEDDEEDDDEEFDDD_Mismatch_0_Sense_+_Library_PoolT
TAAAGTTAGTTATGATCTGTAAATGTTTTCCATTGCAGTTTTGTTTAAACTCGCTGTGTAGGAAACGGGGCAGAGTTCAATGTTTTCCATTGCA
>Frequency_1_QualityScore_BBD3CD>E<2AEE,<?CFDEFEC<CEE4?:<?CDFIIDDDEI@D<BD>DE@DBD?*.8BC7@ADAC==CD)==.;5=@????_Mismatch_1_Sense_+_Library_PoolT
AAGCTTCGTAAAGTTAGTTATGGTCTGTAAATGTTTTCCATTGCAGTTTTGTTTAAACTCGCTGTGTAGGAAACGGGGCAGA
>Frequency_1_QualityScore_DABHHHFIFGI<HF>@EGEG>BFFHFFHGCFGGGIIGEGBD@HGI?@DBGD?BEDHGGCHIIIIECDGB;?E>E?4A6;??5(5>CCC>5;@9@_Mismatch_0_Sense_+_Library_PoolT
AGCTTCGTAAAGTTAGTTATGATCTGTAAATGTTTTCCATTGCAGTTTTGTTTAAACTCGCTGTGTAGGAAACGGGGCAGAGATCAATGTTTTC
>Frequency_1_QualityScore_FBFDDHHGCBFHIIIIIHIIGGHGGHCHHFHHIHEGGGHGFIIIIIGGHHHFGHGGDGFIIIGEHIEAE?CECEBEDDDDDBB5@CC;AC:>AC_Mismatch_1_Sense_+_Library_PoolT
AAGCTTCGTAAAGTTAGTTATGGTCTGTAAATGTTTTCCATTGCAGTTTTGTTTAAACTCGCTGTGTAGGAAACGGGGCAGAGTTCAATGTTTT
>Frequency_1_QualityScore_+BFHHHHHHJJIIIHIIIFIJFHHIIIIIIIIHIJJHIIJJJIJHHHIJJJJJFFGIJJJJJJJJJHHHHFGFFFDDDDD?A@CCDDDDCDEDC_Mismatch_1_Sense_+_Library_PoolT
GGCTTCGTAAAGTTAGTTATGATCTGTAAATGTTTTCCATTGCAGTTTTGTTTAAACTCGCTGTGTAGGAAACGGGGCAGAGTTCAATGTTTTC
>Frequency_1_QualityScore_FFHHHHHJJJJIJJJJJJJJJJJJJJJJJJJJJJJJJJJJJJFHIJJJJEHIJJJHHHHHFFFFFFEEEEEEFEEEDDBDDDDDCDCDDDDDDC_Mismatch_0_Sense_+_Library_PoolT
TTCCATTGCAGTTTTGTTTAAACTCGCTGTGTAGCAAAACGGGGCAGAGTTCCTCTCTGCCAGAATAATGTAAATGCGTTACAGTGGCCATCAA
>Frequency_1_QualityScore_FDFDHHHJIIJIIJJFFHJDFFGHAFGIIIIEIJJJGGIIJGIEGGIJJJIIJDGEFH@CHGGIIGAGBEG4?EHHCDFDFBADDDDDDD>CCD_Mismatch_1_Sense_+_Library_PoolT
GTACATCAAGCTTCGTAAAGTTAGTTATGGTCTGTAAATGTTTTCCATTGCAGTTTTGTTTAAACTCGCTGTGTAGGAAACGGGGCAGAGTTCA
>Frequency_1_QualityScore_DDFF>6)+ACBAAAE9C>F4FGEFECB@FFF<CFFGEF>GB0?D*9?F;DDA?<BFFACB;B47C3AC;A;;?BC</\289:@35A@A,>A@_Mismatch_1_Sense_+_Library_PoolT
GCTTCGGAAAGTTAGTTATGATCTGTAAATGTTTTCCATTGCAGTTTTGTTTAAACTCGCTGTGTAGGAAACGGGGCAGAGTTCAATGTTTT
>Frequency_1_QualityScore_FFDFHGFIJJJJEHG<HHGGIIIJICGFGDBFDHIDDDGII<DFHHAFGEFG=FHH;@FEHIF@EGHHHEE@DFDDECCCDDDDCACCCC@CAB_Mismatch_2_Sense_+_Library_PoolT
TTGAGGCCTTCTGTATATCAAGCTTCGTAAAGTTAGTTATGGTCTGTAAATGTTTTCCATTGCAGTTTTGTTTAAACTCGCTGTGTAGGAAACG
>Frequency_1_QualityScore_ADAFDHHIIGGGIGEHGIIIGEHGHIFGIGGGIGDFGIIGGHIIHFGGEHIGG@3)=DE=E;(6@;@_Mismatch_0_Sense_+_Library_PoolT
CAGAGTTCCTCTCTGCCAGAATAATGTAAATGCGTTACAGTGGCCATATTTCTGGCAGAGAGGAACT
>Frequency_1_QualityScore_FFHHHHHJJJJJJJJJHJJJJJIIJHIJJJJJJJJJJJJJJFIJJJJJJJJJJJFJJJJIJIGHIJIIJHGHHHHFFFFFDEDCDDDDDDD>AC_Mismatch_1_Sense_+_Library_PoolT
TTTACATCAAGCTTCGTAAAGTTAGTTATGATCTGTAAATGTTTTCCATTGCAGTTTTGTTTAAACTCGCTGTGTAGGAAACGGGGCAGAGTTC
>Frequency_1_QualityScore_FFHHHHHJJJJJJJJIJBGGAG?FGIGIJJGIIJGHHIJJJE@FFIIEFGGHIHHCHEHEDFDFEEEFEDECCCACCDDE@_Mismatch_2_Sense_+_Library_PoolT
ATTGTAGCAAAACGGGGCAGAGTTCCTCTCTGCCAGAATAATGTAAATGCGTTACAGTGGCCATATTTCTCTGGATTTCTA
>Frequency_1_QualityScore_FFHHHHHJJJJJHIHJJJJJJHHJIJJJJJJJJJJJJJJJJJJJJGIGHIJJJJJJJJJJJJJHHHHFFFBCCEEDD?ADDDDDDDDCCDDDDD_Mismatch_0_Sense_+_Library_PoolT
CAAAGCTTTACGTGATATTGGTGGAACTATACATCAAACAATACAAGTGGATTGCCTACGCTCTGGGAGTGGTACGGTGGAGCTTTCAACCAAA
>Frequency_1_QualityScore_FFHHHHHJJJJJJJJJJJJGIJJJJJIJJJJJHJJJJJJDHIJJJJHHHHHFFFFFFEEEFFEEEEDDCABDDDEDDDDDDDDEEEEDDCC_Mismatch_1_Sense_+_Library_PoolT
TTTTTGTTTAAACTCGCTGTGTAGCAAAACGGGGCAGAGTTCCTCTCTGCCAGAATAATGTAAATTCGTTACAGTGGCCATATTTCTCTGA
>Frequency_1_QualityScore_FFHHHHHJJHJJJIJHHJHHIIJEIJJJJJJJJJIJJJJJJJJJJJJIIJJJJJJJAEHGHFFFDDEEEEDDDDDDBDDDDDDD@CDEEEDCEE_Mismatch_0_Sense_+_Library_PoolT
CAAGCTTCGTAAAGTTAGTTATGATCTGTAAATGTTTTCCATTGCAGTTTTTTTTAAACTCGCTGTGTAGGAAACGGGGCAGAGTTCAATGTTT
>Frequency_1_QualityScore_DEFHCFDFHHIGGIIIIIFBEHIHFE@EGHCEECFGGAGHIIIBFGEFGIIEIIIIGGH:BBFHFHIIGCCGEE=CCDFFEFCEECB@BDDBB:_Mismatch_1_Sense_+_Library_PoolT
TCTGTACATCAAGCTTCGTAAAGTTAGTTATGGTCTGTAAATGTTTTCCATTGCAGTTTTGTTTAAACTCGCTGTGTAGGAAATGGGGCAGAGT
>Frequency_1_QualityScore_FFDHHFGII+AEGHHEHAHE>BFHIJJGCGDEBBGIIHG<FGHIIIJGEIGHIIJICGGGGGIDEBFE:@@CEHC==ACFDCDCACCCDCCCCA_Mismatch_1_Sense_+_Library_PoolT
TTTGAGGCCCTCTGTACATCAAGCTTCGTAAAGTTAGTTATGATCTGTAAATGTTTTCCATTGCAGTTTTGTTTAAACTCGCTGTGTAGGAAAC
>Frequency_1_QualityScore_FFHHHHHJJJJJJJJJJJIIJJJJJJJJIIIIJJIJJJJIEHHIJJJJJJJJJJJGGIJIJJIGHFBFC?CEEEECEEDDDEDEDDDCCCEDDD_Mismatch_0_Sense_+_Library_PoolT
AGTTATGATCTGTAAATGTTTTCCATTGCAGTTTTGTTTAAACTCGCTGTGTAGGAAACGGGGCAGAGTTCAATGTTTTCCATTGCAGTTTTGT
>Frequency_1_QualityScore_FFHHHFHHIJJJJJJJJJJIJIICH8DFHIJJJJJJJHJHIIIJIJIGIHHHHHBEFDEEEECDDDDDDDEEEDDDDDC_Mismatch_1_Sense_+_Library_PoolT
GGCTGTGTAGCAAAACGGGGCAGAGTTCCTCTCTGCCAGAATAATGTAAATGCGTTACAGTGGCCATATTTCTCTGGCA
>Frequency_1_QualityScore_FFHHHHHJHHJJIJJJJJJJJJJJJJJJJJJHIJJJJJJJIJJJJIJJJJJJJJJJJJJJJJJHHFFF@>CEEEECDEDDDDEEDDDD@ACCDD_Mismatch_1_Sense_+_Library_PoolT
AGTTATGGTCTGTAAATGTTTTCCATTGCAGTTTTGTTTAAACTCGCTGTGTAGGAAACGGGGCAGAGTTCAATGTTTTCCATTGCAGTTTTGT
>Frequency_1_QualityScore_DDDF<DCEEGDBHH@FHEEHHICGFCHIIIFIDIGHHGGIIIEGHHIIIIIIIIIIICAFGGIDEEHFFC<>=A>>@CACC:;>9A@DDFCCCC_Mismatch_1_Sense_+_Library_PoolT
AAAGTTAGTTATGGTCTGTAAATGTTTTCCATTGCAGTTTTGTTTAAACTCGCTGTGTAGGAAACGGGGCAGAGTTCAATGTTTTCCATTGCAG
>Frequency_1_QualityScore_FFHHHHHJIGFHJGIJIIHIJJJIJJJJJIJJJIHJIJJICIIJJGGDHIJJIJJADGIIIIIHGIEEEFDFFDDDDDDDDD7?ACD5@@9?1?_Mismatch_1_Sense_+_Library_PoolT
ACCAACTTTGTAATACCGTAGCTTTCACTTTTCAAAATACTGAAAATATTTTTTAATATTTAAAAAATAAAAAAAAAAAAAAGATCGGAAGAGC
>Frequency_1_QualityScore_FFHHHHHIJJJJJJJJJJJJHJJJIGHGIHIJJJJJJJJIJJJJJGIJIJJJJJJJJJHIJJJIIJJGIEGIGHHHDFEFFFEEEEDDDDDDDD_Mismatch_1_Sense_+_Library_PoolT
TTTCTGTACATCAAGCTTCGTAAAGTTAGTTATGATCTGTAAATGTTTTCCATTGCAGTTTTGTTTAAACTCGCTGTGTAGGAAACGGGGCAGA
>Frequency_1_QualityScore_FFGHHHHJJJJJIJJJJHIJJIJJJJJHHIJIJJJJJIIIJJJJJJJJJIFHIJJIJJJGIJJJJJHHF@BEFFFFEEEECDDBBDD>ACDDDD_Mismatch_1_Sense_+_Library_PoolT
CATCAAGCTTCGTAAAGTTAGTTATGGTCTGTAAATGTTTTCCATTGCAGTTTTGTTTAAACTCGCTGTGTAGGAAATGGGGCAGAGTTCAATG
>Frequency_1_QualityScore_FFHHHHHJJIJJJJJJJJJJIJIGHJJJIIJJJJJIJJIIJJJJIJJIIIJJJIJJJJJJJIJJHHGHGFFFFFFDDDDDDDFDCCDDDDDDDD_Mismatch_1_Sense_+_Library_PoolT
GGCCTTCTGTACATCAAGCTTCGTAAAGTTAGTTATGGTCTGTAAATGTTTTCCATTGCAGTTTTGTTTAAACTCGCTGTGTAGGAAATGGGGC
>Frequency_1_QualityScore_DBDDDDFBHGBGD>H@F:AD=FEG*C4CGHG??DFGCFHCHEHGGIDGFDHIIIGGAFHHGHGA=FG;=5@EEHEC7);B>@>;;>:=@_Mismatch_1_Sense_+_Library_PoolT
TTGTACATCAAGCTTCGTAAAGTTAGTTATGATCTGTAAATGTTTTCCATTGCAGTTTTGTTTAAACTCGCTGTGTAGGAAACGGGGCA
>Frequency_1_QualityScore_ADFBHGHIIJIGIFGIIGIIIIHHIIGAGGGIFHDGHIJFIIJHJJIIGIIIJFHEEEDD@BECCDDBB?@@C@C@CDDDCDACDCD_Mismatch_0_Sense_+_Library_PoolT
TTCGTTTTTCCAATAGTTTTTGTTTTGATTAGTGTGAGATTATCCGAACGAACAGATTTCCCCACGGAATCTGTTTTTTTCTTCTTA
>Frequency_1_QualityScore_FFHHHHHJJHIJJJIIJJHIJIJJHHIJIJJJJJDGIJJJJJIJJJJFHIJJIJIJHJJJJIJIGHHFFFFFFEEDDDDDDDBB:>CDEEDCCD_Mismatch_1_Sense_+_Library_PoolT
CAAGCTTCGTAAAGTTAGTTATGGTCTGTAAATGTTTTCCATTGCAGTTTTGTTTAAACTCGCTGTGTAGGAAACGGGGCAGAGTTCAATGTTT
>Frequency_1_QualityScore_FFHHHHHIHIIJIIJJJJHHJJHIIJJJEHIJJJJJJJJJJGHJJJIJJIHIJIJJIJJIIJIIJGIIIEHHHFFECC@ACECED@CDDDDEEE_Mismatch_1_Sense_+_Library_PoolT
TCGTAAAGTTAGTTATGGTCTGTAAATGTTTTCCATTGCAGTTTTGTTTAAACTCGCTGTGTAGGAAATGGGGCAGAGTTCAATGTTTTCCATT
>Frequency_1_QualityScore_FFHHHHHJJJJIJJIJJJJJJJJJJHIIJJIHJJHIJJJJGHJJIJJJJJFIJJJJJJJJJJI@GIJJJHIJHHHHHFFFDDEEEDDDDDDDDD_Mismatch_1_Sense_+_Library_PoolT
GAGGCCTTCTGTACATCAAGCTTCGTAAAGTTAGTTATGGTCTGTAAATGTTTTCCATTGCAGTTTTGTTTAAACTCGCTGTGTAGGAAACGGG
>Frequency_1_QualityScore_FFHHHHHIJJJJJJJJJJIJIJJJJJJJJJJJHJJJJHIJJIJJJJIIJJJJJJJJJFHJJJJJJHHHHAAEFFFFEEEEEECDDDDDDCDCDD_Mismatch_1_Sense_+_Library_PoolT
GGCATTTGAGGCCTTCTGTACATCAAGCTTCGTAAAGTTAGTTATGGTCTGTAAATGTTTTCCATTGCAGTTTTGTTTAAACTCGCTGTAGGAA
>Frequency_1_QualityScore_FF24ADFIJJJGHHIHJJJJJJJJIJJJIJJJJJFHIJJIJJJIIJJJBHHIHJJJJJHGGIIIIJJIHHHEDDFFFFBEEEEEEDDDDDD@@D_Mismatch_2_Sense_+_Library_PoolT
GTAAGTTATGGTCTGTAAATGTTTTCCATTGCAGTTTTGTTTAAACTCGCTGTGTAGGAAATGGGGCAGAGTTCAATGTTTTCCATTGCAGTTT
>Frequency_1_QualityScore_FFHHHHHJJJJJHHJJIIIJJJJJJJJJJJJJJJIHIIJJIIJIGGIJJJJJJIIIJJJHIJIJJJJJHEED@DFFCED>CEEEDEFEDDCC@A_Mismatch_1_Sense_+_Library_PoolT
AGTTAGTTATGGTCTGTAAATGTTTTCCATTGCAGTTTTGTTTAAACTCGCTGTGTAGGAAATGGGGCAGAGTTCAATGTTTTCCATTGCAGTT
>Frequency_1_QualityScore_FFHHHHHJJJJJJJJJJHJJJJIIJJJJJJJJFGIJIIJJJJHIJJJJJJJJJJJFJJIJHGIIGIJIIGHJHHHEFFFFFFEEEEDDDBBD@C_Mismatch_1_Sense_+_Library_PoolT
CTGTACATCAAGCTTCGTAAAGTTAGTTATGGTCTGTAAATGTTTTCCATTGCAGTTTTGTTTAAACTCGCTGTGTAGGAAATGGGGCAGAGTT
>Frequency_1_QualityScore_FFHHHHHIHHIJHIGJJJDHIIHGJJIJGIJJJJJJJJJFIGGIIIIJJJIGIJIJJJJJJIIIIFHGGEDFDDDDBD:@CDEED@CDDDDEEE_Mismatch_1_Sense_+_Library_PoolT
TCGTAAAGTTAGTTATGGTCTGTAAATGTTTTCCATTGCAGTTTTGTTTAAACTCGCTGTGTAGGAAACGGGGCAGAGTTCAATGTTTTCCATT
>Frequency_1_QualityScore_FFHHHHHJJJJJJJJJJIJJJJJJJIJJJJJIIJJJJJJIJJJJJJJJGIJJIJJJJIJJAHFEGIJJEHIHHHHHECFFDDFCDDDB_Mismatch_0_Sense_+_Library_PoolT
TCTCTGCCAGAATAATGTAAATGCGTTACAGTGGCCATATTTCTCTGGATTTCTGCTCTGAGTATTCGTTTTTCCAATAGTTTTTTGA
>Frequency_1_QualityScore_FFHHHHHJJJIIJJJJJIJJJJJJIJJJJHJJJJJJJJJIJJJJJJJJJJJJIIJJJJJIJHHHFFDFFEDEECEECDDEEEDDDDDCEDDBDD_Mismatch_0_Sense_+_Library_PoolT
TTATGATCTGTAAATGTTTTCCATTGCAGTTTTGTTTAAACTCGCTGTGTAGGAAACGGGGCAGAGTTCAATGTTTTCCATTGCAGTTTTGTTT
>Frequency_1_QualityScore_?@D1DHD@HAEA?ABFH<99:CFH9FFD4DB9CD9?D00?B<BDE<9?FG4?B:8BGGCFAGBFCHIFFC>?@@DECC(,9;=BB<A,:@@_Mismatch_0_Sense_+_Library_PoolT
CATCAAGCTTCGTAAAGTTAGTTATGATCTGTAAATGTTTTCCATTGCAGTTTTGTTTAAACTCGCTGTGTAGGAAACGGGGCAGAGTTCA
>Frequency_1_QualityScore_<DDHBHDHIIIGHDHIDGGDHBDHA?BDHGDEGHHGIFHDDGGGIIGGIIHIIGIGIIGCCGHHIGGIH=DE>?EHEBBBC>CED:ACACCC_Mismatch_1_Sense_+_Library_PoolT
GAGGCCTTCTGTACATCAAGCTTCGTAAAGTTAGTTATGGTCTGTAAATGTTTTCCATTGCAGTTTTGTTTAAACTCGCTGTGTAGGAAATG
>Frequency_1_QualityScore_DDHHHHHJJJHJJJJJJJJJJIJHIJJJIIJJIIJFIJJIJHIJJJJJJJIJJJJJIJIHCGHHHHHHHHEFFFFFEEECCADDBBDCDDCDDD_Mismatch_1_Sense_+_Library_PoolT
TCTGTAAATGTTTTCCATTGCAGTTTTGTTTAAACTCGCTGTGTAGGAAATGGGGCAGAGTTCAATGTTTTCCATTGCAGTTTTGTTTAAACTC
>Frequency_1_QualityScore_DDFHHFHIIHEG9FHHII>GGGGFGIGCHIIIHHGIIFFHIIIIIGIIHGIIIIIIIIFIEAAEHFFE@CD:ACCCBBBBCCDCCACCCB?@BB_Mismatch_2_Sense_+_Library_PoolT
GGCCTTCTGTACGTCAAGCTTCGTAAAGTTAGTTATGGTCTGTAAATGTTTTCCATTGCAGTTTTGTTTAAACTCGCTGTGTAGGAAACGGGGC
>Frequency_1_QualityScore_FFHHHHHJJJIJJJJIIJJIJJJJIIIJJIJJJJJGIJJJJJJJJIEHGIIJJHIJJHIJJJJJIJJJGHGHGHHHFFFFDDCBD@ACEDEDAD_Mismatch_1_Sense_+_Library_PoolT
TCAAGCTTCGTAAAGTTAGTTATGGTCTGTAAATGTTTTCCATTGCAGTTTTGTTTAAACTCGCTGTGTAGGAAATGGGGCAGAGTTCAATGTT
>Frequency_1_QualityScore_FFHHFFFIII>GGIIIGJFFHGIJIIIFGIIJJHHHIHEIIJJGIJIHHE>GHGAHFJIGGEFHEHIJCCHIHHHHFFFFFECC@CDBDDDDD>_Mismatch_2_Sense_+_Library_PoolT
TCTGTACATCAAGCTTCGTAAAGTTAGTTATGGTCTGTGAATGTTTTCCATTGCAGTTTTGTTTAAACTCGCTGTGTAGGAAACGGGGCAGAGT
>Frequency_1_QualityScore_EFHHHHHIIJIJJJJJJFHII:FGIJDGFHGJJHHHFEFDDDDBDDDDDDDDDDDDBDDBBDDDDDDBDDDCDDDDDDDDDDDDDDDDCDBDDD_Mismatch_0_Sense_+_Library_PoolT
GGGCGTGAATCCCAAGGACGGATTTGTGTTTTTTCCGATCGCGTCGCAGATGAAGGACGTGTTTTCGGGTATTCGAGGCCAACGTTCCCGTCGC
>Frequency_1_QualityScore_FFHHHHGIIJHIJJJIJIJIJJJIGIIJBFHJJJJJJJJJIJHHHHHGFDFFFFFDDDBDCDBCCDDDDCDDEFEDDDDD_Mismatch_0_Sense_+_Library_PoolT
ACTCGCTGTGTAGCAAAACGGGGCAGAGTTCCTCTCTGCCAGAATAATGTAATGCGTTACAGTGGCCATATTTCTCTGGA
>Frequency_1_QualityScore_FFHHHHHJJHIIJIJJIJJHHJIIIIJIJEGIJJJJJJJJJIGIJIJIJJHFHJIIJIJJGIIIJIHHGE?BDDDDDDD>CCDCDD@CD?DDEE_Mismatch_1_Sense_+_Library_PoolT
TTCGTAAAGTTAGTTATGGTCTGTAAATGTTTTCCATTGCAGTTTTGTTTAAACTCGCTGTGTAGGAAACGGGGCAGAGTTCAATGTTTTCCAT
>Frequency_1_QualityScore_FFHHHHHJJJJJJJJJJJHJJJJGIJJJJJJJJJJJJJJJJJJFGIJJJJJJJJJJIJJJJJJJJIJJJHIIJHGHFFFFFFEEDDBDDDDDDC_Mismatch_1_Sense_+_Library_PoolT
TCTGTACATCAAGCTTCGTAAAGTTATTTATGATCTGTAAATGTTTTCCATTGCAGTTTTGTTTAAACTCGCTGTGTAGGAAACGGGGCAGAGT
>Frequency_1_QualityScore_FFHHHHHJJJJHHIIHHIJJJIGJJIJJJJJIJJHIJJJJIJIHIJJJJJJJJJIJIJIIJJJJHHFDDDDDDDEDDDCDEDDDEEEDDDCCCD_Mismatch_1_Sense_+_Library_PoolT
GTTAGTTATGGTCTGTAAATGTTTTCCATTGCAGTTTTGTTTAAACTCGCTGTGTAGGAAACGGGGCAGAGTTCAATGTTTTCCATTGCAGTTT
>Frequency_1_QualityScore_DDHHHHHIIJGIJJIIIJFCFHGIGHDHHHIIGIBGIIIJIIII?@FHIIGDEHJJIC=FHGHCGIEII;?AD=?<AADECEDDDDC?BBDD?B_Mismatch_1_Sense_+_Library_PoolT
TTCTGTACATCAAGCTTCGTAAAGTTAGTTATGGTCTGTAAATGTTTTCCATTGCAGTTTTGTTTAAACTCGCTGTGTAGGAAATGGGGCAGAG
>Frequency_1_QualityScore_DDHHGCDHHEHGGGHCHHGIDHIHGCFHIIIEGHIIGHDGHGGF@FFBCFHIGIIIIIIIIIGGGII>EEBEDFFDFDEEEE>CDCDDDDDDAC_Mismatch_1_Sense_+_Library_PoolT
TAAAGTTAGTTATGGTCTGTAAATGTTTTCCATTGCAGTTTTGTTTAAACTCGCTGTGTAGGAAATGGGGCAGAGTTCAATGTTTTCCATTGCA
>Frequency_1_QualityScore_DDFHH>:CBBHEBCBHICBFCDHIEGG>F?CFGHEHIEB0B<?DF*9?D*9BF><89*0=4/=8@CHF@@EG=<A69;.;;);6;@;;6;BB_Mismatch_0_Sense_+_Library_PoolT
CTTCTGTACATCAAGCTTCGTAAAGTTAGTTATGATCTGTAAATGTTTTCCATTGCAGTTTTGTTTAAACTCGCTGTGTAGGAAACGGGGCA
>Frequency_1_QualityScore_FFHHHHHJJJJJJJIJJJJIJJJJJJJJHJJJJIJJJIJJJJJIIJJJJJJJJIIJJJJIJJJIIHGIJHIJHHHHHHFFFFDDDDDFDDCDDD_Mismatch_1_Sense_+_Library_PoolT
TTTGAGGCCTTCTGTACATCAAGCTTCGTAAAGTTAGTTATGGTCTGTAAATGTTTTCCATTGCAGTTTTGTTTAAACTCGCTGTGTAGGAAAT
>Frequency_1_QualityScore_FFHHHHHJJJJIJHJJIJJJJJJJJJIJJJJHIIJJJJJJJJJJJJJJJJIJIJJHHHHHFFFDEEEEDBDDDDDEEEEDDDBCDDDDD_Mismatch_0_Sense_+_Library_PoolT
TAAACTCGCTGTGTAGCAAAACGGGGCAGAGTTCCTCTCTGCCAGAATAATGTAAATGCGTTACAGTGGCCATATTTCTCTGGAAACAA
>Frequency_1_QualityScore_FFHHHHGJFIIIGIJIJJEHHCHGIDGFHIJIJJJJJIIJIJJIJI@FHGHGGIGBFGIJIJJJFGIIBAEEECHEFEBA:@BBBBDD<@CDEC_Mismatch_1_Sense_+_Library_PoolT
CATCAAGCTTCGTAAAGTTAGTTATGGTCTGTAAATGTTTTCCATTGCAGTTTTGTTTAAACTCGCTGTGTAGGAAACGGGGCAGAGTTCAATG
>Frequency_1_QualityScore_FFHHHDFGHFHGIGEHHDHIJGICEHICHHGCEEHGBBGHICGIIGHJEGGFHFACFGIIGIHIIGGGGHHHF?;BECDD>CEEEDDCCDDCCA_Mismatch_0_Sense_+_Library_PoolT
AAGTTAGTTATGATCTGTAAATGTTTTCCATTGCAGTTTTGTTTAAACTCGCTGTGTAGGAAACTGGGCAGAGTTCAATGTTTTCCATTGCAGT
>Frequency_1_QualityScore_FFHHHHHIJJJJJIIJJIJJJJIJJJJJGGHIHDGIIGHIJJJHIJJIJJIJIDHIJJJJIJJIBHFHIHIIIHHCEHFFFFDDDDDCCD>ACC_Mismatch_2_Sense_+_Library_PoolT
ATTGAGGCCTTCTGTACATCAAGCTTCGTAAAGTTAGTTATGGTCTGTAAATGTTTTCCATTGCAGTTTTGTTTAAACTCGCTGTGTAGGAAAT
>Frequency_1_QualityScore_FFHHHHHJJJJJJJJJJJJJJJIIJJIHHJJJJFIJJGHIIGIJJJJIIIIJJJJJJJJIFHGIJHIGGHHGGHFFDDDEDEDDDDDDD@BDDD_Mismatch_1_Sense_+_Library_PoolT
GCCTTCTGTACATCAAGCTTCGTAAAGTTAGTTATGGTCTGTAAATGTTTTCCATTGCAGTTTTGTTTAAACTCGCTGTGTAGGAAACGGGGCA
>Frequency_1_QualityScore_FFHHGHHGHJDGEEHIJIIGGGEF@FFHIIIIIFIIJGGIIIIJFIJEIHGGHIJHGGIHEGEHEHFFC@DFCC?CBBD?BDD5>@CDDC@:@<_Mismatch_2_Sense_+_Library_PoolT
AATCTTCGTAAAGTTAGTTATGGTCTGTAAATGTTTTCCATTGCAGTTTTGTTTAAACTCGCTGTGTAGGAAACGGGGCAGAGTTCAATGTTTT
