# Supplementary material for: Differential Gene Expression Reveals Candidate Genes for Drought Stress Response in Abies alba (Pinaceae)
Source: PLoS One. 2015 Apr 29;10(4):e0124564. doi: 10.1371/journal.pone.0124564 (PMC4414588; doi:10.1371/journal.pone.0124564)
Supplement: S2 File — (GZ) [file pone.0124564.s002.gz › comp19713_c0_seq3.fa]

>comp19713_c0_seq3 len=523 path=[687:0-262 236:263-287 261:288-463 1862:464-476 450:477-522]
GCGGCTTTGTTCCTGTGCTCTTGCAGCGGTTGGGAGCGGCAGAATGGCCATGTCCCGTGTCCCTGCGGCTGCAGGGAGGGGTGGTTAGCCTGTGTTTTAGGTAGCTGGGAGCGATGGAACGACGTTTGTTGTAGGGACTGTAGTGTGGGTACTACTTCTGCGGTGGGTGCTGGACTGTGGATGTAACAGTATTTCCACCCTGGTTTTAGGATGTATTTGCTGGGAGGTCGGCCTATTGTGCGGTTGGGTGTTTAAATGGTTTTTTGTGTGTAGTCTGCCCATGGTTTTTGGCCTGGGTTTTTGTTGCTGTTTATTGTTTCTCTGTGATTTTGTGGGTAGTTTGTGTGTGCCACAAACACTAGTTGGTTGCTTTGTAATGGAGGTTGTGAATTGGGTATTATAACAATGGTTATTGTTGTAATTTCTCTACAAATCTAGCTTGTAAAAGGTTTCTTTGATTTCTAAAAATGAAATAACAAGAAGCTGATTTTTTTTGTTGGAAAAAAAGAAGCATTTAGAACAT

>Frequency_2_QualityScore_FFHHHEGIJ?GIIJJGIJJGHJEFFGHIIJJIIJJJIIIJJJJJJGHIJIIIHIIHGHHHHHGFFF?CC@>BCDDDBCDDEDCDC;BCDD;?@A_Mismatch_0_Sense_+_Library_PoolT
TGCGGTGGGTGCTGGACTGTGGATGTAACAGTATTTCCACCCTGGTTTTAGGATGTATTTGCTGGGAGGTCGGCCTATTGTGCGGTTGGGTGTT
>Frequency_1_QualityScore_FFHHHFHJJEFGIIJGIJJFHIDGHGIJIJJJJJJJIJJIJIIJJ@FGIIIIGIJFGGHHHHBDEFDCCBCBDDDDDDDDEDDBDBBDDD8<>B_Mismatch_0_Sense_+_Library_PoolC
TGCGGTGGGTGCTGGACTGTGGATGTAACAGTATTTCCACCCTGGTTTTAGGATGTATTTGCTGGGAGGTCGGCCTATTGTGCGGTTGGGTGTT
>Frequency_2_QualityScore_FFHGHHHIIIIIJJJJJIJJJIIJHIGIJJIJJJJJJJIIJIIIGIIFGIIICGHGHIICGHIHHGHHHEDFFCEEEEEBEEDDEEFEDEDDED_Mismatch_0_Sense_+_Library_PoolT
TAGTTTGTGTGTGCCACAAACACTAGTTGGTTGCTTTGTAATGGAGGTTGTGAATTGGGTATTATAACAATGGTTATTGTTGTAATTTCTCTAC
>Frequency_2_QualityScore_FFHHHGHIJJJJIGIIJJJGHIEHIGGGIJJIIJFHIIJJJJJIIIJJBGIIIJGIIIIIIIIIIIGGGGGGGEEDEEEEEEEEEEDCACCCCD_Mismatch_0_Sense_+_Library_PoolT
GTTGGTTGCTTTGTAATGGAGGTTGTGAATTGGGTATTATAACAATGGTTATTGTTGTAATTTCTCTACAAATCTAGCTTGTAAAAGGTTTCTT
>Frequency_1_QualityScore_FFHHHHHJIJJIFHIGIHIDHICGHGHFDGGGGGFHGIEHBDGGGGIJCFHIGHHHIGHIDHIHFHHFHHFFFFFFEDEEEEDEEDCD>@CCCD_Mismatch_0_Sense_+_Library_PoolC
GTTGGTTGCTTTGTAATGGAGGTTGTGAATTGGGTATTATAACAATGGTTATTGTTGTAATTTCTCTACAAATCTAGCTTGTAAAAGGTTTCTT
>Frequency_1_QualityScore_FDHHHHHIJGGHJIIGGJJJJJIIHIIJHIJJJJJJJJJIJJGHICFHGHDHIHHHHCDFFFFFFEEDEEECCCDDDDCDDC_Mismatch_0_Sense_+_Library_PoolT
GTTTGTGTGTGCCACAAACACTAGTTGGTTGCTTTGTAATGGAGGTTGTGAATTGGGTATTATAACAATGGTTATTGTTGTA
>Frequency_2_QualityScore_FEHHHHHHIGIIJIJJJJJIIJGHIIJIHIJJIJJJHHIIIJEHICFHGIGHIIJIJ?FFGHIIHGGGGGEADDEEEDEEEE_Mismatch_0_Sense_+_Library_PoolC
GTTTGTGTGTGCCACAAACACTAGTTGGTTGCTTTGTAATGGAGGTTGTGAATTGGGTATTATAACAATGGTTATTGTTGTA
>Frequency_1_QualityScore_EDHFHHHIJJFHIJIJJGIJJJJIHIJJJIIJJIIJJJJJJIIJJJIJJJIEJIJJJIJJJJJJFHIGIIGIIIJJJHHEEHHFFEFFFEEDED_Mismatch_0_Sense_+_Library_PoolT
GTGAATTGGGTATTATAACAATGGTTATTGTTGTAATTTCTCTACAAATCTAGCTTGTAAAAGGTTTCTTTGATTTCTAAAAATGAAATAACAA
>Frequency_6_QualityScore_FCGGGHHIIJEHHIHIJIIJJJJJHIIJJJHIJIIIHIIIJJJIIIHHHIJIIJIJHIHGHGIIGHFGIGHGHGHHGGFFEFFEEEBDDDDDDC_Mismatch_0_Sense_+_Library_PoolC
GTGAATTGGGTATTATAACAATGGTTATTGTTGTAATTTCTCTACAAATCTAGCTTGTAAAAGGTTTCTTTGATTTCTAAAAATGAAATAACAA
>Frequency_1_QualityScore_DFFGH:CFHIIGGHGGIIHIBHIGFDHGIJJJHHBFIGIJHD=G@EEBCF@GG@A@CEDEGHE26;;CB>?CAA?A@BCCCA@CDBAA:AB8<<_Mismatch_0_Sense_+_Library_PoolT
CTGGGTTTTTGTTGCTGTTTATTGTTTCTCTGTGATTTTGTGGGTAGTTTGTGTGTGCCACAAACACTAGTTGGTTGCTTTGTAATGGAGGTTG
>Frequency_6_QualityScore_FEGHHDEHHIIHIIJHIHIIFHHIIIHIHIIHCGHGHHIICGIECGECCEEFCCFGFFGHHFGGGDEDA?@@CC>ABCCCCDCCDDCCCDC8>C_Mismatch_0_Sense_+_Library_PoolC
CTGGGTTTTTGTTGCTGTTTATTGTTTCTCTGTGATTTTGTGGGTAGTTTGTGTGTGCCACAAACACTAGTTGGTTGCTTTGTAATGGAGGTTG
>Frequency_1_QualityScore_FFHHHHHJJJJJJHHIJJJJJJGIJJJJJJJJJIJJJJJJIJJJJJEHIJJJJHIJJJJIIHJJJJJGGIJJIJJJGIHGGHFHCEDFEEEECD_Mismatch_0_Sense_+_Library_PoolT
ATTATAACAATGGTTATTGTTGTAATTTCTCTACAAATCTAGCTTGTAAAAGGTTTCTTTGATTTCTAAAAATGAAATAACAAGAAGCTGATTT
>Frequency_6_QualityScore_FFHHHHHJJIIIJGIIIJJIJHHHIIJJIIJJJJIIIJJJIJJJJJIJIIIIJGHIJJIJJIIJJJJIGHGIIIHHIIGGGGGFDEEEDEEECD_Mismatch_0_Sense_+_Library_PoolC
ATTATAACAATGGTTATTGTTGTAATTTCTCTACAAATCTAGCTTGTAAAAGGTTTCTTTGATTTCTAAAAATGAAATAACAAGAAGCTGATTT
>Frequency_1_QualityScore_FFHHHGGJJJJJHIHHJJHIJJJJJJHHIIJJGHJDGIHIFGIIIJJBFHIJJIIJJJGIJCGIHGGHHHED_Mismatch_0_Sense_+_Library_PoolT
GCCACAAACACTAGTTGGTTGCTTTGTAATGGAGGTTGTGAATTGGGTATTATAACAATGGTTATTGTTGTA
>Frequency_1_QualityScore_FFHHHGHJJJIJHJIHJJHHIJJJJJHIIIJJHHJBGIHIHIJJIJJFHIGJJIIJIIIJJEHHHHHHHDDF_Mismatch_0_Sense_+_Library_PoolC
GCCACAAACACTAGTTGGTTGCTTTGTAATGGAGGTTGTGAATTGGGTATTATAACAATGGTTATTGTTGTA
>Frequency_1_QualityScore_FFHHHHHJJJFHIJIJJHIIGIIJJJJJJJJJJJFHIJJJJGIJJGHIIIBEHFF?BABDDDDEEDACDBDDDDDDDDEDEEED@CACDDDACD_Mismatch_0_Sense_+_Library_PoolT
TCCACCCTGGTTTTAGGATGTATTTGCTGGGAGGTCGGCCTATTGTGCGGTTGGGTGTTTAAATGGTTTTTTGTGTGTAGTCTGCCCATGGTTT
>Frequency_3_QualityScore_FFHHHHHJJJDGHIGIJHHIFGIIIJIIJIIIIJFGHJJJJIJJJHHIIHFFFFE>?BCDDBDDDDBCDBCCDBCCCCCCDDDDBBBBCDC?CC_Mismatch_0_Sense_+_Library_PoolC
TCCACCCTGGTTTTAGGATGTATTTGCTGGGAGGTCGGCCTATTGTGCGGTTGGGTGTTTAAATGGTTTTTTGTGTGTAGTCTGCCCATGGTTT
>Frequency_1_QualityScore_FF@FHFCGGIJJHIGGFGIGIGFIJJJJBHIJJJJJJJJJJJ9CCHHHHEEEDFFFEFEEEDDDDD?CBBDBDCDDDEDDDC<BDDD?>>@CC@_Mismatch_0_Sense_+_Library_PoolT
GGTGGGTGCTGGACTGTGGATGTAACAGTATTTCCACCCTGGTTTTAGGATGTATTTGCTGGGAGGTCGGCCTATTGTGCGGTTGGGTGTTTAA
>Frequency_2_QualityScore_FFEFGGCGIJJJEIIIGGICGGGIIHIJGIIJJIJHIJIIJIEHHIFGFEGGCFIIIIJHGGGEEF?CC?BACCCCDCCDCD9?ACC:=;AA=A_Mismatch_0_Sense_+_Library_PoolC
GGTGGGTGCTGGACTGTGGATGTAACAGTATTTCCACCCTGGTTTTAGGATGTATTTGCTGGGAGGTCGGCCTATTGTGCGGTTGGGTGTTTAA
>Frequency_1_QualityScore_DFFFHHHJJFHIJHIJCHIFGHDH>FIIEFG8DHGIJGIJIIJIJECECHGIJJGI_Mismatch_0_Sense_+_Library_PoolT
GGTTGCTTTGTAATGGAGGTTGTGAATTGGGTATTATAACAATGGTTATTGTTGTA
>Frequency_1_QualityScore_F@FHHHFIIJJJHIIJIIJJGIIIJJJJJJJHIJJHJJIHHHHHHHFFFCFD;@CBDDEEEDDD?CDEECDDDDDDDD>ACDDDEDDDDEEEED_Mismatch_0_Sense_+_Library_PoolT
GTGGGTAGTTTGTGTGTGCCACAAACACTAGTTGGTTGCTTTGTAATGGAGGTTGTGAATTGGGTATTATAACAATGGTTATTGTTGTAATTTC
>Frequency_7_QualityScore_FCGFHFFHGHIHEFFHFFHIHIGIIHGIIHIFHHHEHIIIIJIGGIHIGDHI@EFEGEGFGEEFADDDECDDDDDDDD?ACDDDCAB@@CDDEC_Mismatch_0_Sense_+_Library_PoolC
GTGGGTAGTTTGTGTGTGCCACAAACACTAGTTGGTTGCTTTGTAATGGAGGTTGTGAATTGGGTATTATAACAATGGTTATTGTTGTAATTTC
>Frequency_1_QualityScore_FFHHGHHJGIJJJJIIIHIIJIJIIJJJIJJIJIIJJIIJGGIHGFGGJJIJFHIJJJIJIJGHGH?EFDFFDFECEEEFEDEDDEDC>CCDDD_Mismatch_0_Sense_+_Library_PoolT
TGTGTGCCACAAACACTAGTTGGTTGCTTTGTAATGGAGGTTGTGAATTGGGTATTATAACAATGGTTATTGTTGTAATTTCTCTACAAATCTA
>Frequency_2_QualityScore_FFHHHHHJIJJJJJIIJIIIIJJIIIJJJJJJIJIJJGIICFHHICGIIIIJCGHIIIGIJIHHIHEGGFEEFFEEDEFEEEEEDECCCDDDDD_Mismatch_0_Sense_+_Library_PoolC
TGTGTGCCACAAACACTAGTTGGTTGCTTTGTAATGGAGGTTGTGAATTGGGTATTATAACAATGGTTATTGTTGTAATTTCTCTACAAATCTA
>Frequency_1_QualityScore_FFHGHFHIJJJGIJGHJHIGIIIJJIDEIJJJJJJIIJJJDGIJJJGIJIJIJIJJIJJJJJIJHHHHHEFFFFFFFEEDAEDCDDDDDDDDDE_Mismatch_0_Sense_+_Library_PoolT
CTTTGTAATGGAGGTTGTGAATTGGGTATTATAACAATGGTTATTGTTGTAATTTCTCTACAAATCTAGCTTGTAAAAGGTTTCTTTGATTTCT
>Frequency_3_QualityScore_FFHHHHGIIJJGHJGHIFHHHIJJJJCEHIIJJJJIIIJJGHIJJJIJJIJJJJJJJJJIIHHIIIJIJEGHHGFHGGGFEFEEDEEEDDDEDE_Mismatch_0_Sense_+_Library_PoolC
CTTTGTAATGGAGGTTGTGAATTGGGTATTATAACAATGGTTATTGTTGTAATTTCTCTACAAATCTAGCTTGTAAAAGGTTTCTTTGATTTCT
>Frequency_1_QualityScore_FDHHHHHJJJJJJHJJIJJIJJHIJJJJJJIJJJJJIIJFHIHIHIJJJJJCHIJJJIJJFHHHHEDEFCEEEEEEEEFEDEDDEDCDDDDDDC_Mismatch_0_Sense_+_Library_PoolT
GTGTGCCACAAACACTAGTTGGTTGCTTTGTAATGGAGGTTGTGAATTGGGTATTATAACAATGGTTATTGTTGTAATTTCTCTACAAATCTAG
>Frequency_3_QualityScore_EEHHHGGIJIJIHJIIIJHHIJGHIIHJIIGIHIIIHHJ?EHHGFDGHHEHCFHHIGFHHFECFD=CGFDEDEFEDCDEEDEEDEDDCACDDDD_Mismatch_0_Sense_+_Library_PoolC
GTGTGCCACAAACACTAGTTGGTTGCTTTGTAATGGAGGTTGTGAATTGGGTATTATAACAATGGTTATTGTTGTAATTTCTCTACAAATCTAG
>Frequency_1_QualityScore_FFHHHHHJJGIJJHIIIJGGIJJDHAGHGEGIJJHIIHHFFEEEEDDDDEDDCDDCCDD>@BDDDBACCBBD(8?BDDDDBC495>AACDDDDC_Mismatch_1_Sense_+_Library_PoolT
GGTCGGCCTATTGTGCGGTTGGGTGTTTAAATGGTTTTTTGTGTGTAGTCTGCCCATGGTTTTTGGCCTGGGTTTTTGTTGCCGTTTATTGTTT
>Frequency_1_QualityScore_FFHHHHHFHGGIJJIJJJGGJFEGGIIIEIIJIIIJJHGIHI;ABGHFCHHGF@DB?BBD;AABDEDDDACACBACCD:>ABD>BDDDBBD9?B_Mismatch_0_Sense_+_Library_PoolT
TAGGATGTATTTGCTGGGAGGTCGGCCTATTGTGCGGTTGGGTGTTTAAATGGTTTTTTGTGTGTAGTCTGCCCATGGTTTTTGGCCTGGGTTT
>Frequency_3_QualityScore_EDHHFGGGHGHIJIJJJJBGHAGGFHIIGHIIGIHJIEGHIIABCFGEFFFFF<BCCBCCCDBCCDDDDACBCBBCDC6@BBBBBDDCCDD9<A_Mismatch_0_Sense_+_Library_PoolC
TAGGATGTATTTGCTGGGAGGTCGGCCTATTGTGCGGTTGGGTGTTTAAATGGTTTTTTGTGTGTAGTCTGCCCATGGTTTTTGGCCTGGGTTT
>Frequency_1_QualityScore_DFHHDFHIJJGJJJEGIFHIHGJJIJGIIIJJJJJJJJJJFGIJIJIFHIHIGJJJIGJHHCHF?DCDD@DCCDDCDDDD>BDDD<<9@CCDDD_Mismatch_0_Sense_+_Library_PoolT
TGGGTGCTGGACTGTGGATGTAACAGTATTTCCACCCTGGTTTTAGGATGTATTTGCTGGGAGGTCGGCCTATTGTGCGGTTGGGTGTTTAAAT
>Frequency_1_QualityScore_FFHHHFHIEHIFHEGIIIJJACFIEGGIJJJJJJFHIJJJIJIGIIIIJJJJJIJIJJJJJEIJJJJIIEGIHHEFHFFFFFDFEEEEC_Mismatch_0_Sense_+_Library_PoolT
AATGGAGGTTGTGAATTGGGTATTATAACAATGGTTATTGTTGTAATTTCTCTACAAATCTAGCTTGTAAAAGGTTTCTTTGATTTCTA
>Frequency_6_QualityScore_EEHGHFGIFGHGHFHIIHIIDFHIHIIIIIIIIIEGGIIIHIIFHIIIJIIIIIIIHIJIJIIIIIHGHHGFFHEFFDEEEFEDDDEEE_Mismatch_0_Sense_+_Library_PoolC
AATGGAGGTTGTGAATTGGGTATTATAACAATGGTTATTGTTGTAATTTCTCTACAAATCTAGCTTGTAAAAGGTTTCTTTGATTTCTA
>Frequency_1_QualityScore_FFHGHHHIIIFEHGHHGIGIIIHGGJJIJIIJJJJIFHIIJIJIJDGGHHIIJJJJIHJHDHHHFFCCEECDEDDD=BDDD?@BBCC@CDED:A_Mismatch_0_Sense_+_Library_PoolT
TGCTGGACTGTGGATGTAACAGTATTTCCACCCTGGTTTTAGGATGTATTTGCTGGGAGGTCGGCCTATTGTGCGGTTGGGTGTTTAAATGGTT
>Frequency_1_QualityScore_FFHHGHDHJJGIJHIIIJIJJJHIIJ<FHIJJJJJJGIJIGHJGHIAGHIIIJJJJIEGJFHHHGFF@DCCACEDD>BDDD@BBBDACDDEDAC_Mismatch_0_Sense_+_Library_PoolC
TGCTGGACTGTGGATGTAACAGTATTTCCACCCTGGTTTTAGGATGTATTTGCTGGGAGGTCGGCCTATTGTGCGGTTGGGTGTTTAAATGGTT
>Frequency_1_QualityScore_FFFHFDHFGIIGGIFGGIJJJJJJIIGIBFHJJJIIIHIIGJJIIHEIIJGIJIJJJJIJJHGJJHHHCCDDFFFFFEDEEEEEDDDDDCC_Mismatch_0_Sense_+_Library_PoolT
GGTTGTGAATTGGGTATTATAACAATGGTTATTGTTGTAATTTCTCTACAAATCTAGCTTGTAAAAGGTTTCTTTGATTTCTAAAAATGAA
>Frequency_1_QualityScore_FFFHHFHHIIIIIJCEHIIJIJJIJJIJCFHIJJFHJIJJJIJJJJJIJGIJJJIIGIJIJGGIJIJHC?CEHFFFCDEFEEDCCCCBCAC_Mismatch_0_Sense_+_Library_PoolC
GGTTGTGAATTGGGTATTATAACAATGGTTATTGTTGTAATTTCTCTACAAATCTAGCTTGTAAAAGGTTTCTTTGATTTCTAAAAATGAA
>Frequency_1_QualityScore_FFHHHHCGHJJJJJJJJIJJFHIJ:FHIJJGIJJHIIGIIGIIJJJIJJJJIJIJHHHHF;@DDDEECCAADFEEEDDDDDBD@?CDDDB>CCC_Mismatch_0_Sense_+_Library_PoolT
TGTGGGTACTACTTCTGCGGTGGGTGCTGGACTGTGGATGTAACAGTATTTCCACCCTGGTTTTAGGATGTATTTGCTGGGAGGTCGGCCTATT
>Frequency_1_QualityScore_FFHHHHHIIJJJJJJJJJJJAGIICHGIJJGIJIFHIGIJHIJJIJJIJJIIJIJJHGHH7?DFFFECEA@CEFFDDDDDD<@BBDBDBBD?CD_Mismatch_0_Sense_+_Library_PoolC
TGTGGGTACTACTTCTGCGGTGGGTGCTGGACTGTGGATGTAACAGTATTTCCACCCTGGTTTTAGGATGTATTTGCTGGGAGGTCGGCCTATT
>Frequency_1_QualityScore_FFHHHHHJJJJJGHJJJJJIJJIJIJJJJJJJJJJJGIIJJJJGJJJHIJJJEEHFFBCABDDDDDDDACBDDDDDDDDDEDEEEDDCDDDDDC_Mismatch_0_Sense_+_Library_PoolT
TTTCCACCCTGGTTTTAGGATGTATTTGCTGGGAGGTCGGCCTATTGTGCGGTTGGGTGTTTAAATGGTTTTTTGTGTGTAGTCTGCCCATGGT
>Frequency_6_QualityScore_EEGGGGGIIIIHCGHIFIGFGIGGHIIIIHIHGEGFAEFHIIIGIHIGGHIHBEEEE>@?ACACCCDD=@ABCCCACACBDDEDEDCCBCCCC@_Mismatch_0_Sense_+_Library_PoolC
TTTCCACCCTGGTTTTAGGATGTATTTGCTGGGAGGTCGGCCTATTGTGCGGTTGGGTGTTTAAATGGTTTTTTGTGTGTAGTCTGCCCATGGT
>Frequency_1_QualityScore_FFHHHHHJJGHJJIJHIJFGIEGFHJIJJJCGHJJJJJJJJJJIFHIJJJGIJIJGGIIIJJJJIJIJIHIIHHHHHDFFFFFDCEEDEDDDCC_Mismatch_0_Sense_+_Library_PoolT
GTTGCTTTGTAATGGAGGTTGTGAATTGGGTATTATAACAATGGTTATTGTTGTAATTTCTCTACAAATCTAGCTTGTAAAAGGTTTCTTTGAT
>Frequency_2_QualityScore_FEHHHHHIIFGIHIIGGIEHGGHHIIIIHJCHIIIIIIIHIGIIGIGHIIIGIGEHGIIIHIIIIIIIIEGIGHHGGEFDFECBABECCBBCDD_Mismatch_0_Sense_+_Library_PoolC
GTTGCTTTGTAATGGAGGTTGTGAATTGGGTATTATAACAATGGTTATTGTTGTAATTTCTCTACAAATCTAGCTTGTAAAAGGTTTCTTTGAT
>Frequency_1_QualityScore_FFHHHHG@FHEHIIJIJJJEEHIIIHGGGHGIIIJIIIFHHII@FHGIJGIHHEEFDED?CFFFD6>CFBCE@C=?BCDA@A@CCACCDDEEEE_Mismatch_0_Sense_+_Library_PoolT
TTTGTTGTAGGGACTGTAGTGTGGGTACTACTTCTGCGGTGGGTGCTGGACTGTGGATGTAACAGTATTTCCACCCTGGTTTTAGGATGTATTT
>Frequency_1_QualityScore_FFFHHHHJJJJJJJJFGIJJJHIJJIJIIJHJJJJJJJJJJJJIHIJJJJIJJJGHHEHHGDFFFDEDDEDBDDDDDDDDDDDDDABDDACCAC_Mismatch_0_Sense_+_Library_PoolT
GGTTTTTGGCCTGGGTTTTTGTTGCTGTTTATTGTTTCTCTGTGATTTTGTGGGTAGTTTGTGTGTGCCACAAACACTAGTTGGTTGCTTTGTA
>Frequency_1_QualityScore_DDHHHHHIIFHHHIIJCEHGGIJCEDHIIFGHIIFHIIJHIJIIDHHHHGEDDEF;BEDDDDDDCDBDCDC@C@CBCCDC4>A?BD>CCCBDD_Mismatch_0_Sense_+_Library_PoolT
TTTAGGATGTATTTGCTGGGAGGTCGGCCTATTGTGCGGTTGGGTGTTTAAATGGTTTTTTGTGTGTAGTCTGCCCATGGTTTTTGGCCTGGG
>Frequency_1_QualityScore_FFGHHHHIJIIJJHIJJJJJJHIIJIJJJJHHIHIJJJJJJJBFHJJJHGIIJJJJGGIJJJHIIEHFHHHHFFFFFFF_Mismatch_1_Sense_+_Library_PoolT
AAACACTAGTTGGTTGCTTTGTAATGGAGGTTGTGAATTGGGTATTATAACAATGGTTATTGTTGTAATTTCTCTACCA
>Frequency_1_QualityScore_FFHHFHHJJGIGIIJJJGHIJJIHGJJJJFHIGIJIGHIJJJJJHIGHIIIHHHGFFED@ACCACCDBBDCDDDDDDDDCCDCCDD?ABDCDDC_Mismatch_0_Sense_+_Library_PoolT
ATGGTTTTTGGCCTGGGTTTTTGTTGCTGTTTATTGTTTCTCTGTGATTTTGTGGGTAGTTTGTGTGTGCCACAAACACTAGTTGGTTGCTTTG
>Frequency_2_QualityScore_EEHHEFHGGGIHIIIIJCFGIIIGGHFHHGGIGGIGIIIJJJIJIHEIIIIIEGHFAFFBCGEGDCCEDCCCDACACCDCCC?ABCBCCCCCCD_Mismatch_0_Sense_+_Library_PoolC
ATGGTTTTTGGCCTGGGTTTTTGTTGCTGTTTATTGTTTCTCTGTGATTTTGTGGGTAGTTTGTGTGTGCCACAAACACTAGTTGGTTGCTTTG
>Frequency_1_QualityScore_FFAD;FFGGIDHIGFGHGGCG<FGFHGC;@GGF=?DFGFHIHD=@CFFGEHCGCEHD==C;;?BBBA@>CEECC@C??,5??@CC>@>AA8@@C_Mismatch_0_Sense_+_Library_PoolT
GCTGTTTATTGTTTCTCTGTGATTTTGTGGGTAGTTTGTGTGTGCCACAAACACTAGTTGGTTGCTTTGTAATGGAGGTTGTGAATTGGGTATT
>Frequency_4_QualityScore_FFHHHGHIIJJIIJJJIIIHIGIIJJJGHIIGHIGIIIIIIIIHIIIIHIIIIJIHIEFGGAEFEFFFFEEDDEDBCC8?CABACDDCDC:BCD_Mismatch_0_Sense_+_Library_PoolC
GCTGTTTATTGTTTCTCTGTGATTTTGTGGGTAGTTTGTGTGTGCCACAAACACTAGTTGGTTGCTTTGTAATGGAGGTTGTGAATTGGGTATT
>Frequency_1_QualityScore_FFHHHHHJJJJJJJJJJJJJJHHHIJJJJIJJJHIIGIIJHIIIHIIJHIBHIJJIJHJFFGI@GIHHHEHDDFEFFCED5@CDDADDEDDD8@_Mismatch_0_Sense_+_Library_PoolT
TTGCTGTTTATTGTTTCTCTGTGATTTTGTGGGTAGTTTGTGTGTGCCACAAACACTAGTTGGTTGCTTTGTAATGGAGGTTGTGAATTGGGTA
>Frequency_3_QualityScore_EFGHHHGIIGIJJJIJIIIJJGIFHIJJIGHGHGGHGIIIHIIIHGGIIJHIHJIIJDEDFGHFFGEFGBEDDDDEEDDD:?CAB?ABABCC8@_Mismatch_0_Sense_+_Library_PoolC
TTGCTGTTTATTGTTTCTCTGTGATTTTGTGGGTAGTTTGTGTGTGCCACAAACACTAGTTGGTTGCTTTGTAATGGAGGTTGTGAATTGGGTA
>Frequency_1_QualityScore_FFHHHHHJHIIIIIJHIJJJIJIJJJJGIIIJIDFHJIJJJJJJJJIGHIH?BDFCECECBCCD@CCCDCCDCCDFDFDDEDDDDDD>CBDDDD_Mismatch_0_Sense_+_Library_PoolT
GAACGACGTTTGTTGTAGGGACTGTAGTGTGGGTACTACTTCTGCGGTGGGTGCTGGACTGTGGATGTAACAGTATTTCCACCCTGGTTTTAGG
>Frequency_1_QualityScore_FFHHHHHJJHIJJJJHHJBHIHIFGIIIJJFHIJJJJJJJJJJJGGIJJJIJJIJIJJJJJJJJGGHIJEHIIHHHHFHFFFFFEEDEEEECDD_Mismatch_1_Sense_+_Library_PoolT
TTTGCTTTGTAATGGAGGTTGTGAATTGGGTATTATAACAATGGTTATTGTTGTAATTTCTCTACAAATCTAGCTTGTAAAAGGTTTCTTTGAT
>Frequency_1_QualityScore_FFHHHHHJJJJJJJJJHJJJJIHIJJGHIGIJJIIIIHIJJJJJIJJJIJIIGHIIGIIJJJJIGFGFHHGFF?DEDDCDEDCCD8CDDEEEED_Mismatch_1_Sense_+_Library_PoolT
TTATTGTTTCTCTTTGATTTTGTGGGTAGTTTGTGTGTGCCACAAACACTAGTTGGTTGCTTTGTAATGGAGGTTGTGAATTGGGTATTATAAC
>Frequency_1_QualityScore_FFHHHDHIIGIIIJJJJJJEHEHIIHHIGIIJJJJJJIJIJJJJJJIIJIJJIIJIIJIBFIIJJJJJJHHIII_Mismatch_0_Sense_+_Library_PoolT
TTGGGTATTATAACAATGGTTATTGTTGTAATTTCTCTACAAATCTAGCTTGTAAAAGGTTTCTTTGATTTCTA
>Frequency_1_QualityScore_FFHHHHHJJJJJGIJCGHIJJJDHIIIIJJJDFHIIFFGHIIHHEHHADFFFDDDDDDDEDEEEDDCDCCCD@CDDDDDDCDDDD9?BBDDDCD_Mismatch_0_Sense_+_Library_PoolT
GTATTTGCTGGGAGGTCGGCCTATTGTGCGGTTGGGTGTTTAAATGGTTTTTTGTGTGTAGTCTGCCCATGGTTTTTGGCCTGGGTTTTTGTTG
>Frequency_1_QualityScore_FDHHHHGJJJJJFHIFHIJJJJGIJJGIJJJGHIIJFHHIJJJJJJHAEHHFDDDDDDDEDEEEDCCBD?CDDDDDD@BCDDDBD??BDDDACB_Mismatch_0_Sense_+_Library_PoolC
GTATTTGCTGGGAGGTCGGCCTATTGTGCGGTTGGGTGTTTAAATGGTTTTTTGTGTGTAGTCTGCCCATGGTTTTTGGCCTGGGTTTTTGTTG
>Frequency_1_QualityScore_FFHGHHFHIJEGHJJJGIJJGHIDGIIJJJJJHIJJJIJJJJJJJJEGIIEHHGHHBEDFFDFEEECEBB;ABBDDDDDDDDCDDD9@BDD?B<_Mismatch_0_Sense_+_Library_PoolT
CTGCGGTGGGTGCTGGACTGTGGATGTAACAGTATTTCCACCCTGGTTTTAGGATGTATTTGCTGGGAGGTCGGCCTATTGTGCGGTTGGGTGT
>Frequency_1_QualityScore_FFHHHHDHIJCGHIJJGIJJFHIEHJHIJJIFFIIJJJJIJJJDHIFGIJIJJIGJEHHHHHHFFFFFDB?CBDDDDCDDDCDDDD>@DDD8<<_Mismatch_0_Sense_+_Library_PoolC
CTGCGGTGGGTGCTGGACTGTGGATGTAACAGTATTTCCACCCTGGTTTTAGGATGTATTTGCTGGGAGGTCGGCCTATTGTGCGGTTGGGTGT
>Frequency_11_QualityScore_EFGHHHHJIIIFIHIIJHHHGIIIJIJIIJJIIIIJIJIJJJJJHIJIIHIHIIIIJJJHIIIIIIHIIHGHFGHHHHFFEGADEEEEDDDDCC_Mismatch_0_Sense_+_Library_PoolC
TATAACAATGGTTATTGTTGTAATTTCTCTACAAATCTAGCTTGTAAAAGGTTTCTTTGATTTCTAAAAATGAAATAACAAGAAGCTGATTTTT
>Frequency_11_QualityScore_FEHGHFHIIHIIGHHHIHGHHHIIIIGFHHIIEHIBFHFGEEGHIHIADFGHIHHIGGHHHBEGFFFEEBCCDEEEDDDDDCBCCBCB@BCBDD_Mismatch_0_Sense_+_Library_PoolC
GCCACAAACACTAGTTGGTTGCTTTGTAATGGAGGTTGTGAATTGGGTATTATAACAATGGTTATTGTTGTAATTTCTCTACAAATCTAGCTTG
>Frequency_11_QualityScore_EEFGGGHHIIDGGIIHHHHFHGHHIHIIIHIIHGIIFHIIIIJHGFGHHIFGHGHHIIHIHHIIHHGHHCFFGHGGGGGEFECDCDEDDBCDDC_Mismatch_0_Sense_+_Library_PoolC
ATAACAATGGTTATTGTTGTAATTTCTCTACAAATCTAGCTTGTAAAAGGTTTCTTTGATTTCTAAAAATGAAATAACAAGAAGCTGATTTTTT
>Frequency_8_QualityScore_EEGGGGGIIEGGIHIHIHHIIHIIHHHIHHIIIJIJGIIJIIHHFFHIIEGHIIIIIGIJHIIFFGHGGFEFGFGHGFDFEDDDEDDDBCDCAC_Mismatch_0_Sense_+_Library_PoolC
TAACAATGGTTATTGTTGTAATTTCTCTACAAATCTAGCTTGTAAAAGGTTTCTTTGATTTCTAAAAATGAAATAACAAGAAGCTGATTTTTTT
>Frequency_7_QualityScore_FFGHHHHJHIIJJJJJHIIIJJFHIBGHFHFGHIIJIFHIIIJIIJIIHIIEGIIJJIIIIIIIIIIHIGGGFGGGFFFEEEEEEDEEDDD@AC_Mismatch_0_Sense_+_Library_PoolC
CTAGTTGGTTGCTTTGTAATGGAGGTTGTGAATTGGGTATTATAACAATGGTTATTGTTGTAATTTCTCTACAAATCTAGCTTGTAAAAGGTTT
>Frequency_7_QualityScore_FFHHHHHJGHGIJJJJGIJJGHHGIIIFHGIHHIJJJIJJJJJJIJGHHIGHHIJJJJHHIHIIGGHADBBBBDEEDDD>BCDEEDEDDDDDD=_Mismatch_0_Sense_+_Library_PoolC
TTTCTCTGTGATTTTGTGGGTAGTTTGTGTGTGCCACAAACACTAGTTGGTTGCTTTGTAATGGAGGTTGTGAATTGGGTATTATAACAATGGT
>Frequency_7_QualityScore_FFHHHGHHIIIIJIIIIJJIJJHIIIJJHIJJIJJJIIIIIJIJJCFHHHFHHIIIIAFGHHHGGGFEEDECDEDDDDDCCBDEEEDEDDEDCC_Mismatch_0_Sense_+_Library_PoolC
GTTTGTGTGTGCCACAAACACTAGTTGGTTGCTTTGTAATGGAGGTTGTGAATTGGGTATTATAACAATGGTTATTGTTGTAATTTCTCTACAA
>Frequency_7_QualityScore_FFHHEEGIIIIEGHHGIHGHHIHHIGGHIIIGIIIIJJIJIIJIIIHGHIIJIIIIHIHIIHHIIHIIHGHIIHIHHHHFGGFFFEEEEEEEDD_Mismatch_0_Sense_+_Library_PoolC
TGTGAATTGGGTATTATAACAATGGTTATTGTTGTAATTTCTCTACAAATCTAGCTTGTAAAAGGTTTCTTTGATTTCTAAAAATGAAATAACA
>Frequency_7_QualityScore_EEGGGGGEGGHIIGDFEFCFGICFFHIIHIIGHEGHIFGGIIIIIEFDFIIHHI@EGDEBEFGEEF;@C?CDDDDADCAC>ACBCCBBBBBDDC_Mismatch_0_Sense_+_Library_PoolC
TTGTGGGTAGTTTGTGTGTGCCACAAACACTAGTTGGTTGCTTTGTAATGGAGGTTGTGAATTGGGTATTATAACAATGGTTATTGTTGTAATT
>Frequency_6_QualityScore_EEGAFGGIIIJFIIIHHGGHHHGHGGGHHIIHGIHIGIIHHIIIIHIHHGHHIIIHGCEGHGHHIEFGHCEGHHHHGGEFEFFEDDCCABCBBC_Mismatch_0_Sense_+_Library_PoolC
GGGTATTATAACAATGGTTATTGTTGTAATTTCTCTACAAATCTAGCTTGTAAAAGGTTTCTTTGATTTCTAAAAATGAAATAACAAGAAGCTG
>Frequency_6_QualityScore_DEGFGGGIIIIGIIIIIGHIEFGEHEHIIIGIBGHIIJIIJIIHIIEGHHIIFGIHHIIIIGIIIIIHIGFGFGGGGFEDEEFEDC@BCBCDCC_Mismatch_0_Sense_+_Library_PoolC
TGGTTGCTTTGTAATGGAGGTTGTGAATTGGGTATTATAACAATGGTTATTGTTGTAATTTCTCTACAAATCTAGCTTGTAAAAGGTTTCTTTG
>Frequency_6_QualityScore_FCEGGHGFHIFHHGHDEGIHIIBCFHGIIIIHGHHICEFGIIGIIGGHGHIFHHIEGFFGGIIHIGFGGHEEDEEDADDDEEDDBCCDCDB_Mismatch_0_Sense_+_Library_PoolC
GTAATGGAGGTTGTGAATTGGGTATTATAACAATGGTTATTGTTGTAATTTCTCTACAAATCTAGCTTGTAAAAGGTTTCTTTGATTTCTA
>Frequency_6_QualityScore_ECGGHHGJJIIIHHIEGIIJJIIIHHIJJJIIIIJJJIJJIIIIIHIIHIIHIJIGHHGIIIIIIIIHIIIJJIIIGHHGGGGGFFEEEDDECC_Mismatch_0_Sense_+_Library_PoolC
GTATTATAACAATGGTTATTGTTGTAATTTCTCTACAAATCTAGCTTGTAAAAGGTTTCTTTGATTTCTAAAAATGAAATAACAAGAAGCTGAT
>Frequency_6_QualityScore_FDGBFFFHHIIDGGIEGEBEEEEFDFEFGHIIIIHIIHIFHDGGHEGHHHHHIGGHHHHFFG7@DABBB@CACC=@?CCDCDCCCBCB9?CCCC_Mismatch_0_Sense_+_Library_PoolC
CTGTGATTTTGTGGGTAGTTTGTGTGTGCCACAAACACTAGTTGGTTGCTTTGTAATGGAGGTTGTGAATTGGGTATTATAACAATGGTTATTG
>Frequency_6_QualityScore_EDGGHGGIIHHIHGHHEGHIIIIHGEHGGGFGH?FGGHAGGHHHIDGGHHIGHHHGHHHCFHHHECDEDBCCEFADDDDDCCCCDDCCCCCCAC_Mismatch_0_Sense_+_Library_PoolC
CACAAACACTAGTTGGTTGCTTTGTAATGGAGGTTGTGAATTGGGTATTATAACAATGGTTATTGTTGTAATTTCTCTACAAATCTAGCTTGTA
>Frequency_6_QualityScore_FFCGGDGHHGEGIHGIHDGGIFFGIHGGIHIFGGIIIHIFFFHHHIIGFHIIGIIIIIHHIIIHGFDFFECAAEBDDDCCBCDDEDDDDCCCCD_Mismatch_0_Sense_+_Library_PoolC
GGAGGTTGTGAATTGGGTATTATAACAATGGTTATTGTTGTAATTTCTCTACAAATCTAGCTTGTAAAAGGTTTCTTTGATTTCTAAAAATGAA
>Frequency_6_QualityScore_FEHHHHHJJGHGJIIJIHIJJGHIGIIJIIIJIIJJIIIIJJIIIHIGHIIGHGHIIIIGFFGGHDFF<=BBB?CEDBDD=BCDDECDDDDDCD_Mismatch_0_Sense_+_Library_PoolC
GTTTCTCTGTGATTTTGTGGGTAGTTTGTGTGTGCCACAAACACTAGTTGGTTGCTTTGTAATGGAGGTTGTGAATTGGGTATTATAACAATGG
>Frequency_6_QualityScore_FFGHGGFIGFGHHGFHHIIIFFFGIIGHHFGHFGGIHIHIIDAGHIHHGHIGHFDDFGFHEEGCEBFFECAEEEDE@ACCDDDCDDDCCD_Mismatch_0_Sense_+_Library_PoolC
AACACTAGTTGGTTGCTTTGTAATGGAGGTTGTGAATTGGGTATTATAACAATGGTTATTGTTGTAATTTCTCTACAAATCTAGCTTGTA
>Frequency_6_QualityScore_EEFFDGFIGGHHIGIIIGFGADGIIGDFGFEGECDFEEGFEDDEGGGHHHHHIHHH@BDD?CECFEEEEBDBDEEEC6>B@AACBA@AB7>@AC_Mismatch_0_Sense_+_Library_PoolC
CTGTTTATTGTTTCTCTGTGATTTTGTGGGTAGTTTGTGTGTGCCACAAACACTAGTTGGTTGCTTTGTAATGGAGGTTGTGAATTGGGTATTA
>Frequency_6_QualityScore_FFHHHHHJJIJJIIJIIJJIJJJIHIGHIIJJHIJJIHIFIIJIIHHHHIJIIHIIIIIIHIFGHIFGGFEEFFECDDDECDD9?CBC?BDDAC_Mismatch_0_Sense_+_Library_PoolC
TTGTTGCTGTTTATTGTTTCTCTGTGATTTTGTGGGTAGTTTGTGTGTGCCACAAACACTAGTTGGTTGCTTTGTAATGGAGGTTGTGAATTGG
>Frequency_6_QualityScore_EFGHHHHJJIIJJJJJJHIHIIJJIGHIIIHIGHIIHHGHIHIJJJIJJIIHIHHFHIIFHIIHIHHEFECFFCEE=ADBBBDEDCCC<BCDDD_Mismatch_0_Sense_+_Library_PoolC
TGTTTATTGTTTCTCTGTGATTTTGTGGGTAGTTTGTGTGTGCCACAAACACTAGTTGGTTGCTTTGTAATGGAGGTTGTGAATTGGGTATTAT
>Frequency_6_QualityScore_FFHHGHHJIIFIIDGHIIIIEHHH?FGIHCGHIIEGGIHGFHGGICGGGGDDDDCCBCCDDECACCCCCC?BCCCAACCCCCD;@BCDDBCCDD_Mismatch_0_Sense_+_Library_PoolC
ATTTGCTGGGAGGTCGGCCTATTGTGCGGTTGGGTGTTTAAATGGTTTTTTGTGTGTAGTCTGCCCATGGTTTTTGGCCTGGGTTTTTGTTGCT
>Frequency_5_QualityScore_EEHGFBFGGIHHIIDHHIIIHHJIGJHHIIHIIHIHJIHIIJHIIEFHHIIIHHIIIIJJIHHHIJHIIEEGHHGHBEFFFDEEEEEEDDDCBA_Mismatch_0_Sense_+_Library_PoolC
AATGGTTATTGTTGTAATTTCTCTACAAATCTAGCTTGTAAAAGGTTTCTTTGATTTCTAAAAATGAAATAACAAGAAGCTGATTTTTTTTGTT
>Frequency_5_QualityScore_FDGGFGFHIIIIJ@EHIHIHIHIIIHIBGGIIJIIJIIJIJIIJIIIHHIIIJJIJIIJJIIIIHIIFHEFGHGGGGGFFFFEEDDDEDD_Mismatch_0_Sense_+_Library_PoolC
GTTGTGAATTGGGTATTATAACAATGGTTATTGTTGTAATTTCTCTACAAATCTAGCTTGTAAAAGGTTTCTTTGATTTCTAAAAATGAA
>Frequency_5_QualityScore_FFGHGEGIIIJJJJJIIIIGGHIJIGHIHIJJJJJJIJJIJIIIJJJJJJIIHIJIHIHEGHIIJJIIJGHIGHGFFGHHEGFFFEEEBDCD@C_Mismatch_0_Sense_+_Library_PoolC
TTGGGTATTATAACAATGGTTATTGTTGTAATTTCTCTACAAATCTAGCTTGTAAAAGGTTTCTTTGATTTCTAAAAATGAAATAACAAGAAGC
>Frequency_5_QualityScore_EFGGHHFFHGHIIHGGDFGGHHIHIHHHIIHHFGHHEHHIFHIIHFGGHHIIJFGHEFCEFGEFG=ABDBDBCDCDDCC?@BCDCCCCAABCDD_Mismatch_0_Sense_+_Library_PoolC
TGTGGGTAGTTTGTGTGTGCCACAAACACTAGTTGGTTGCTTTGTAATGGAGGTTGTGAATTGGGTATTATAACAATGGTTATTGTTGTAATTT
>Frequency_5_QualityScore_EFHHHGGDGHIIIHIHHGHIIGHGHIIHGHGHIJIJIIJJIJHHJIIIIIJIJJIHHGIIHDGHHIIIHHHHIIHHHFGGGGFFFEFFDDDEAC_Mismatch_0_Sense_+_Library_PoolC
AATTGGGTATTATAACAATGGTTATTGTTGTAATTTCTCTACAAATCTAGCTTGTAAAAGGTTTCTTTGATTTCTAAAAATGAAATAACAAGAA
>Frequency_5_QualityScore_FFHGHHGIJJFHIJJIJJJJJJJBGIJJJIJJJJJHIIHIJJIIIIJJIJHIEHIJIJIIHHDDECDEEEDDDCBACCDBCDDDCDCD?ACC?B_Mismatch_0_Sense_+_Library_PoolC
CTGCCCATGGTTTTTGGCCTGGGTTTTTGTTGCTGTTTATTGTTTCTCTGTGATTTTGTGGGTAGTTTGTGTGTGCCACAAACACTAGTTGGTT
>Frequency_5_QualityScore_FFHHHFHIIFHGEHHGFGEGEGBGEHIIJHIHIHHDGGHDHFGGIIJHFGFFIEHH=CGEFBDFGEEF8>BCEEDEEDDCCC<ABCCDA@B@BD_Mismatch_0_Sense_+_Library_PoolC
TTTTGTGGGTAGTTTGTGTGTGCCACAAACACTAGTTGGTTGCTTTGTAATGGAGGTTGTGAATTGGGTATTATAACAATGGTTATTGTTGTAA
>Frequency_5_QualityScore_EFBFGGGJIJIJIIIIEGHIJIHIIGHIHIHIIJJIIHIIIIJIIIJJJIIHHHIIGGHHIIIIHIHHIFHFHHIHGFGFFFFEEDECCDDCDD_Mismatch_0_Sense_+_Library_PoolC
GGTATTATAACAATGGTTATTGTTGTAATTTCTCTACAAATCTAGCTTGTAAAAGGTTTCTTTGATTTCTAAAAATGAAATAACAAGAAGCTGA
>Frequency_5_QualityScore_BEGGFGGIGIFCGDGGFHFDFHHIIGHFHFEFGHADFCFBGIFHIHCCEHHFGHHHIHHHEGFGFGFGFFFEDEFDDDDCDDDDCCCCCCCCC@_Mismatch_0_Sense_+_Library_PoolC
CCACAAACACTAGTTGGTTGCTTTGTAATGGAGGTTGTGAATTGGGTATTATAACAATGGTTATTGTTGTAATTTCTCTACAAATCTAGCTTGT
>Frequency_5_QualityScore_FFHHEGHIJJJIJIHIIJGHHIJHIJIHHIJIJJJJIJJIIIIJJIIJIJJHIIIJIJEGHHIIJIIIIFHIHGHHHGGFFFFFFEEDD?BCCD_Mismatch_0_Sense_+_Library_PoolC
TGGGTATTATAACAATGGTTATTGTTGTAATTTCTCTACAAATCTAGCTTGTAAAAGGTTTCTTTGATTTCTAAAAATGAAATAACAAGAAGCT
>Frequency_4_QualityScore_EEHGHGFIIHIIGGIGGIGIIIIHIIIFGGHIHHIHIIHGHIDFHGEGFGIGEFHHFEFGIIHFGECEEECCEEDDDCCDDCCBCC9?@AABCA_Mismatch_0_Sense_+_Library_PoolC
TTTTTGTTGCTGTTTATTGTTTCTCTGTGATTTTGTGGGTAGTTTGTGTGTGCCACAAACACTAGTTGGTTGCTTTGTAATGGAGGTTGTGAAT
>Frequency_4_QualityScore_EFGGHHHIJEHHJIIIIIIIIJJHHGIIIHIIHIIIIIIIJIIIIGIIHIGIIJIJIIHHIIJFGGHHIGGGHHIIIHGHGGGFEFFEEEDDAD_Mismatch_0_Sense_+_Library_PoolC
TGAATTGGGTATTATAACAATGGTTATTGTTGTAATTTCTCTACAAATCTAGCTTGTAAAAGGTTTCTTTGATTTCTAAAAATGAAATAACAAG
>Frequency_4_QualityScore_FFHHFGFIJIGIIHIIIJJHIJJGIIIIJJJJJJIJHIIIJJJJHIHIJJJJFIJJJIIIIIIHIFHHIGIIIGIBEGFFEEEECEDBBBCCDC_Mismatch_0_Sense_+_Library_PoolC
ATGGTTATTGTTGTAATTTCTCTACAAATCTAGCTTGTAAAAGGTTTCTTTGATTTCTAAAAATGAAATAACAAGAAGCTGATTTTTTTTGTTG
>Frequency_4_QualityScore_FFGHHHHIGGIIIIIIHHIIIIJIIIIIIIIJJIIHIIIIIGHIIIGGFGIHIIIGGGGIIIIHIIGGHGHHIHGFEEECDACCCDDCDDCCCC_Mismatch_0_Sense_+_Library_PoolC
AACAATGGTTATTGTTGTAATTTCTCTACAAATCTAGCTTGTAAAAGGTTTCTTTGATTTCTAAAAATGAAATAACAAGAAGCTGATTTTTTTT
>Frequency_4_QualityScore_ADGGFGEGHFGIIGEHAGGFGFGHIGIGFHHIIFEGGHHGHI=EHDGDFGHHIIFGHGDFFFFDEEDE>=ADEECDCCBCEDCCDCCCA@ABCC_Mismatch_0_Sense_+_Library_PoolC
TGTGTGTGCCACAAACACTAGTTGGTTGCTTTGTAATGGAGGTTGTGAATTGGGTATTATAACAATGGTTATTGTTGTAATTTCTCTACAAATC
>Frequency_4_QualityScore_ECEGGGEGFGHFIIGGHIHIIGIIHHIIHHIIIGGIIIJIEGHHHIGHFGEHIIHGGIIIGGFFEGHCEEGHIIHGHEEEEDDECC>CDCCCCB_Mismatch_0_Sense_+_Library_PoolC
CAATGGTTATTGTTGTAATTTCTCTACAAATCTAGCTTGTAAAAGGTTTCTTTGATTTCTAAAAATGAAATAACAAGAAGCTGATTTTTTTTGT
>Frequency_4_QualityScore_EFGHHHHJJIJJJHIJDGIJJJJGIJIIIJJJGHJJJDGGHHHIJIHHCFGFFDDCDCCCDCEEEDDDDDCDD?BCCCDDDDDDDD9?ACDDCD_Mismatch_0_Sense_+_Library_PoolC
TGTATTTGCTGGGAGGTCGGCCTATTGTGCGGTTGGGTGTTTAAATGGTTTTTTGTGTGTAGTCTGCCCATGGTTTTTGGCCTGGGTTTTTGTT
>Frequency_4_QualityScore_FFHHHHHJJJJIJIHIJJIIJIIIIIGIGIIJJJHHIIIIIGIIHHIEHHHGHHIGIIJIJIEGBCGHEACEEEEECCDECDABC<@CCC:>CC_Mismatch_0_Sense_+_Library_PoolC
TTTTGTTGCTGTTTATTGTTTCTCTGTGATTTTGTGGGTAGTTTGTGTGTGCCACAAACACTAGTTGGTTGCTTTGTAATGGAGGTTGTGAATT
>Frequency_4_QualityScore_FFHGGHHHIGFIHIIIIIIIIEGGGIHCEGDGGHHEGIIGIHDGIIHIGHIIIHHIDGGIIHGHHGGGFBECCDEEEDCEEEDBCCDDDCC_Mismatch_0_Sense_+_Library_PoolC
AAACACTAGTTGGTTGCTTTGTAATGGAGGTTGTGAATTGGGTATTATAACAATGGTTATTGTTGTAATTTCTCTACAAATCTAGCTTGTA
>Frequency_4_QualityScore_EEGHHHHJJJJJHJJJEHIIJIJJJJIJJBGHJJJHIIJJJHIIIIIJIIJJJJJIGHDHIIHGGGGECABADEDCCDCBACCCC?CCCCCDAC_Mismatch_0_Sense_+_Library_PoolC
TGTAGTCTGCCCATGGTTTTTGGCCTGGGTTTTTGTTGCTGTTTATTGTTTCTCTGTGATTTTGTGGGTAGTTTGTGTGTGCCACAAACACTAG
>Frequency_4_QualityScore_DEFEGBGGHIIIJJJHEHIIIAGHAFFGHEEGGIGIDEGFHHIIHGHIIICFHIHIEFIIHIHIIHGIGHFGGGGEEECEDE=?>BBCAA?BBB_Mismatch_0_Sense_+_Library_PoolC
TAGTTGGTTGCTTTGTAATGGAGGTTGTGAATTGGGTATTATAACAATGGTTATTGTTGTAATTTCTCTACAAATCTAGCTTGTAAAAGGTTTC
>Frequency_4_QualityScore_EFGHGGGIGGIEHHHGHIHHGFGIIFHIIHIIJIDGGIHIIHHHGHIGIIIIHIIGIIGGEDDDCDDEEECBCA9?@AB=@AABCA?ACC>AAB_Mismatch_0_Sense_+_Library_PoolC
CTGGACTGTGGATGTAACAGTATTTCCACCCTGGTTTTAGGATGTATTTGCTGGGAGGTCGGCCTATTGTGCGGTTGGGTGTTTAAATGGTTTT
>Frequency_4_QualityScore_FEGGGGHGIIIJJGIIJIJIFIIIGIJEGIJHHHGHIGIIIIIIIIJJIHG@DGHHHGDFEEDEEEE@CACD<>>BBCBCDED>BBCCDDCDCC_Mismatch_0_Sense_+_Library_PoolC
GTGGATGTAACAGTATTTCCACCCTGGTTTTAGGATGTATTTGCTGGGAGGTCGGCCTATTGTGCGGTTGGGTGTTTAAATGGTTTTTTGTGTG
>Frequency_4_QualityScore_FFHHHGEHIJJJJJJJJJJDGIJJIGIIJJJHJJIIJJIIJJIJJJIIGHIJJJHIIJGIGEFHGFFFEECEEEDDDCDDDDDDCCCDACCCDD_Mismatch_0_Sense_+_Library_PoolC
CCATGGTTTTTGGCCTGGGTTTTTGTTGCTGTTTATTGTTTCTCTGTGATTTTGTGGGTAGTTTGTGTGTGCCACAAACACTAGTTGGTTGCTT
>Frequency_4_QualityScore_EEHEGHHGIIIIIIJIHFIIIIHFHGHHHIFIIEHEGFEFHIEHFIGIHIIEHEGGHFHHIIHHGG@CEEECDD?BDABABCDCCC8@BBDDBC_Mismatch_0_Sense_+_Library_PoolC
TTTATTGTTTCTCTGTGATTTTGTGGGTAGTTTGTGTGTGCCACAAACACTAGTTGGTTGCTTTGTAATGGAGGTTGTGAATTGGGTATTATAA
>Frequency_4_QualityScore_FFHFFEGGIIIIIJIJJGHIJFFGIIIIHIIIJJAFGIIIHIIIIIGHIGIIIGHIHIIIHGFAEGGGFEDDDACC@BCCACCCC@@@CCABAC_Mismatch_0_Sense_+_Library_PoolC
TTGTGTGTAGTCTGCCCATGGTTTTTGGCCTGGGTTTTTGTTGCTGTTTATTGTTTCTCTGTGATTTTGTGGGTAGTTTGTGTGTGCCACAAAC
>Frequency_4_QualityScore_EFHHHGHIIJIJIBGHIHIIHFIDGIIIIIIJIIGHIEGHIIIJFGIH@BFGHADFFE;@?ACCBCDDCACCCCCCACCC=BBBCEDACCBBCC_Mismatch_0_Sense_+_Library_PoolC
ATTTCCACCCTGGTTTTAGGATGTATTTGCTGGGAGGTCGGCCTATTGTGCGGTTGGGTGTTTAAATGGTTTTTTGTGTGTAGTCTGCCCATGG
>Frequency_4_QualityScore_EFAFGFFIIIFGHIGHGHIIEFFGFFGFIIIIIIJIIIIIEGGIFIGIIIHGEFGFFHGGG:BECDCEE@?BC;BBCEEDEDCDDCC=BCCCDB_Mismatch_0_Sense_+_Library_PoolC
TGTGATTTTGTGGGTAGTTTGTGTGTGCCACAAACACTAGTTGGTTGCTTTGTAATGGAGGTTGTGAATTGGGTATTATAACAATGGTTATTGT
>Frequency_4_QualityScore_EFHGHGGGFFHFIHIHIGHGEHEGFGFHGHIIJIHGHHHHEGIAFGGHAEDGEDGABFGIIFDGDFEFFECEEEEDEDCBDEEECECDDDCBCC_Mismatch_0_Sense_+_Library_PoolC
TTGTGTGTGCCACAAACACTAGTTGGTTGCTTTGTAATGGAGGTTGTGAATTGGGTATTATAACAATGGTTATTGTTGTAATTTCTCTACAAAT
>Frequency_4_QualityScore_EBFFGFGIIGIIHIIFHICGGGGHFHIIGIIGHGHHIIEGHAFFGHCEGHIII<CFFHHGCFADGGGEECEEDACEDDEEEEBDCCCCBBCCCC_Mismatch_0_Sense_+_Library_PoolC
GTGTGTGCCACAAACACTAGTTGGTTGCTTTGTAATGGAGGTTGTGAATTGGGTATTATAACAATGGTTATTGTTGTAATTTCTCTACAAATCT
>Frequency_4_QualityScore_FFFGGGHIEHIFGIGHGIIJJJJCGHIIIIIJJIJJJGHIIIJHIIIJJJIJIJGIIIJIJJJJJIIJJHIIHGGGGEEFEFFEEEEEEEEEEC_Mismatch_0_Sense_+_Library_PoolC
TGTAATGGAGGTTGTGAATTGGGTATTATAACAATGGTTATTGTTGTAATTTCTCTACAAATCTAGCTTGTAAAAGGTTTCTTTGATTTCTAAA
>Frequency_4_QualityScore_FFHHHGGGIIIJJHIHIFGGGIIFFGGIHIIIJJIIIIIIIHIEFHIGGIHIIIIGGHHHICFF?DEEEEDEDBCD;@BBDECEDDDCCD9@BC_Mismatch_0_Sense_+_Library_PoolC
CTCTGTGATTTTGTGGGTAGTTTGTGTGTGCCACAAACACTAGTTGGTTGCTTTGTAATGGAGGTTGTGAATTGGGTATTATAACAATGGTTAT
>Frequency_4_QualityScore_FFHHHHGJJIJJIEHIIIHIIIIJJJ?EHIIIHHIIIIHIIHIJJGHIJJJJJGIFHIIIIIGGHCEFBACCCEDDCBBDCDCBBCCCDDD?AC_Mismatch_0_Sense_+_Library_PoolC
AGTCTGCCCATGGTTTTTGGCCTGGGTTTTTGTTGCTGTTTATTGTTTCTCTGTGATTTTGTGGGTAGTTTGTGTGTGCCACAAACACTAGTTG
>Frequency_4_QualityScore_FEHHHHHIJIJJJIIJGIJIIIJIIJJJHIHIJJJJHIJJHIIFIIIHIIIIIIIIIIJJJIIIEGEEFDACDEEEEDDDEDDDBCC:@CBB??_Mismatch_0_Sense_+_Library_PoolC
GTTTTTGTTGCTGTTTATTGTTTCTCTGTGATTTTGTGGGTAGTTTGTGTGTGCCACAAACACTAGTTGGTTGCTTTGTAATGGAGGTTGTGAA
>Frequency_4_QualityScore_EEFGHFGGEFCGFHIIIHIIHDHG>BECGFGHHIDBEGGGAEEEF>B<AEEDECA>>BBBBAA?@=AADA@BAC>BCB@AC;?>@>@=ACB?>A_Mismatch_0_Sense_+_Library_PoolC
TTTTAGGATGTATTTGCTGGGAGGTCGGCCTATTGTGCGGTTGGGTGTTTAAATGGTTTTTTGTGTGTAGTCTGCCCATGGTTTTTGGCCTGGG
>Frequency_3_QualityScore_AEGGCE?FCFHGFGGGGFEHIGGFGGHBFHHHHIGGGHHID<EG:CGB?DCFHFGGEFGHFDGGGFFFGEDC@CCA@BCBBADCDBDBBCC_Mismatch_0_Sense_+_Library_PoolC
TTTGTGTGTGCCACAAACACTAGTTGGTTGCTTTGTAATGGAGGTTGTGAATTGGGTATTATAACAATGGTTATTGTTGTAATTTCTCTAC
>Frequency_3_QualityScore_DEGGGGHEGEHIIHGHFGIHIJIIIIIIIJJJJJHJJIGIIIGIJJHGIIIIHIJIIIJIIIIIIIIIHHIIIIJJIGFHGFEFFFEDDDCABB_Mismatch_0_Sense_+_Library_PoolC
ACAATGGTTATTGTTGTAATTTCTCTACAAATCTAGCTTGTAAAAGGTTTCTTTGATTTCTAAAAATGAAATAACAAGAAGCTGATTTTTTTTG
>Frequency_3_QualityScore_EEGGGGGII>DGDFGIFGHHF=E@EGFHHHIJGGD?CGHEG=@DEGHGBDEGGDGHHHJGDGFHG?CC@CGFHA=9=<=@=BBDB;@=@C_Mismatch_0_Sense_+_Library_PoolC
TAATGGAGGTTGTGAATTGGGTATTATAACAATGGTTATTGTTGTAATTTCTCTACAAATCTAGCTTGTAAAAGGTTTCTTTGATTTCTA
>Frequency_3_QualityScore_EFHHHGGIGGIJDFHAFFBFDHHHIHI=DGHHIIIJHIIIJEGIHIIIHIHGHHIIGHIIIHIAGHHIHEGGIGEFFGFEFBDEDEEEDEDCED_Mismatch_0_Sense_+_Library_PoolC
GCTTTGTAATGGAGGTTGTGAATTGGGTATTATAACAATGGTTATTGTTGTAATTTCTCTACAAATCTAGCTTGTAAAAGGTTTCTTTGATTTC
>Frequency_3_QualityScore_FFGHHGGHIIIIJHGICHIJJIFHIJDGGGHJHGHHHGGGIIHGGIJIHIHHGGHHBGGHIJIIDEFFEABEF>@DAA@ABDACC9ACDEEBDC_Mismatch_0_Sense_+_Library_PoolC
TTATTGTTTCTCTGTGATTTTGTGGGTAGTTTGTGTGTGCCACAAACACTAGTTGGTTGCTTTGTAATGGAGGTTGTGAATTGGGTATTATAAC
>Frequency_3_QualityScore_EFGEGDGEGEGHIIFFHHHDFFBGGHGHFHGHIIIHIIJJHHFHIAFFH@EHEHIHIGFHGGHDFF=CFCBBDDDACC>BCDEDDDDBCCCD;@_Mismatch_0_Sense_+_Library_PoolC
TTCTCTGTGATTTTGTGGGTAGTTTGTGTGTGCCACAAACACTAGTTGGTTGCTTTGTAATGGAGGTTGTGAATTGGGTATTATAACAATGGTT
>Frequency_3_QualityScore_FEGGEGFGIIGGHIIIJIGEFHHHBFH@FGCFCEFHHIJ@EHIGHFDGIIIIHAGFGGHGGFDDDFGHDCEEEEEDEEEEBDDEDDDCBBACCB_Mismatch_0_Sense_+_Library_PoolC
CACTAGTTGGTTGCTTTGTAATGGAGGTTGTGAATTGGGTATTATAACAATGGTTATTGTTGTAATTTCTCTACAAATCTAGCTTGTAAAAGGT
>Frequency_3_QualityScore_FFHHGGHEHIGHHIIIIJJDGAGFHIIJIIIJJGHIIJJIHIHIIIJJJJJJJIHJHIJIIJJIIIGHHGGIGDGFGFFFFEFFEEEEDEEDDD_Mismatch_0_Sense_+_Library_PoolC
ATGGAGGTTGTGAATTGGGTATTATAACAATGGTTATTGTTGTAATTTCTCTACAAATCTAGCTTGTAAAAGGTTTCTTTGATTTCTAAAAATG
>Frequency_3_QualityScore_FFHHHHHJJJJJGHJJCGHIHJHJIJGHJHIJIJJJJJHIJIJIJJJJJIJJBFHIGHGGGGEFEEFFFFDDDBCB=@ACCDCCCDDDDCDC<A_Mismatch_0_Sense_+_Library_PoolC
CTACTTCTGCGGTGGGTGCTGGACTGTGGATGTAACAGTATTTCCACCCTGGTTTTAGGATGTATTTGCTGGGAGGTCGGCCTATTGTGCGGTT
>Frequency_3_QualityScore_EEHFGFHIJJJJCGHIHIHIJIJIIJEHHJJJHIJHHHHIJJJJJIJHIJJJJIJJJJJIHJJJJIDGHFHIIHFHHHHHGFGEFFFDEEEEEE_Mismatch_0_Sense_+_Library_PoolC
TTGTGAATTGGGTATTATAACAATGGTTATTGTTGTAATTTCTCTACAAATCTAGCTTGTAAAAGGTTTCTTTGATTTCTAAAAATGAAATAAC
>Frequency_3_QualityScore_FDHGHGGJJJJJJJJIJJJFIIJJIJIJIJJJDFIJJJIJJJJJGHIHIJJIJJJJIIIHHGIHGGGGFEEDDCBDEDBCCBCCBCDCCCDDDD_Mismatch_0_Sense_+_Library_PoolC
GTGTGTAGTCTGCCCATGGTTTTTGGCCTGGGTTTTTGTTGCTGTTTATTGTTTCTCTGTGATTTTGTGGGTAGTTTGTGTGTGCCACAAACAC
>Frequency_3_QualityScore_DCEGDGGGGGFHHHIIGGIEGHHGHHDFGHFDG?FGIADEGIHFHFECEFC>CCB-8=BBC8@BBCCC;=>:<=BCB<@CCA@ACCBCC@@=<=_Mismatch_0_Sense_+_Library_PoolC
GATGGAACGACGTTTGTTGTAGGGACTGTAGTGTGGGTACTACTTCTGCGGTGGGTGCTGGACTGTGGATGTAACAGTATTTCCACCCTGGTTT
>Frequency_3_QualityScore_FFGHHHHJJJJHIFIJJJIGIJJGHIFIIIHHIIIHIJJJIJJJJJIHIHHGIHIIJJIJIGDEFHHCEC=BECCACDEDDD<ACDEECDDACC_Mismatch_0_Sense_+_Library_PoolC
TTGTTTCTCTGTGATTTTGTGGGTAGTTTGTGTGTGCCACAAACACTAGTTGGTTGCTTTGTAATGGAGGTTGTGAATTGGGTATTATAACAAT
>Frequency_3_QualityScore_DEGHGFGGEEGHIIHIHIIHGIJCFIIIHIJJJIIJCHHIIIHIIIIJHIHFIIIEFHHIIHGFGFAEE@CCEDDDCCBDEDCDCCCAACCDBC_Mismatch_0_Sense_+_Library_PoolC
TTTTGTGTGTAGTCTGCCCATGGTTTTTGGCCTGGGTTTTTGTTGCTGTTTATTGTTTCTCTGTGATTTTGTGGGTAGTTTGTGTGTGCCACAA
>Frequency_3_QualityScore_FEDEGFGHHHFFHHHHFFHDFFCFCFGHFGHBEGGHHHHHGHGHGCEFGHGFFGFGHHHHHHGGGFEBEEEFFEEEEECDDDDDDABCCDDDDD_Mismatch_0_Sense_+_Library_PoolC
GGTTGCTTTGTAATGGAGGTTGTGAATTGGGTATTATAACAATGGTTATTGTTGTAATTTCTCTACAAATCTAGCTTGTAAAAGGTTTCTTTGA
>Frequency_3_QualityScore_FFHHHHHJJJJJFIIIJHJJIIIJJ@GHIJIHIJIIJGHIIIJIHHHIIJIJGIGHIJIJHFGHEFFDEADCDCCA@BCCDCCCDDDDDDCCCD_Mismatch_0_Sense_+_Library_PoolC
GTCTGCCCATGGTTTTTGGCCTGGGTTTTTGTTGCTGTTTATTGTTTCTCTGTGATTTTGTGGGTAGTTTGTGTGTGCCACAAACACTAGTTGG
>Frequency_3_QualityScore_EEGGGGFHDGGHGDHHBFHEHGGIGAIH>FHHIIFIHIGHIJGHGHIJEHHHGHGGIGGFFHHCFIGFFHEHDDBBDGFFEA?BCDDCCDCDCE_Mismatch_0_Sense_+_Library_PoolC
TGCTTTGTAATGGAGGTTGTGAATTGGGTATTATAACAATGGTTATTGTTGTAATTTCTCTACAAATCTAGCTTGTAAAAGGTTTCTTTGATTT
>Frequency_3_QualityScore_EEGGFBDHHIHHEIGFBGHIIFIHIJEGH<CFFHIEEHHGEEEGI9BDHG?=<BCCBCDEDA>?BACBA@AACDCDCCDCCA?A>@68>=A<?@_Mismatch_0_Sense_+_Library_PoolC
CCTGGTTTTAGGATGTATTTGCTGGGAGGTCGGCCTATTGTGCGGTTGGGTGTTTAAATGGTTTTTTGTGTGTAGTCTGCCCATGGTTTTTGGC
>Frequency_3_QualityScore_FEGHHHGJDHIJJIJJJJJJJDGHIJHHIJIJJIJJHIJJIIJJJJJHGFFHIIJJHIIHEGGEFEDCEDBDCDDDCDDDDCDDBCCDDDAAAD_Mismatch_0_Sense_+_Library_PoolC
GCCCATGGTTTTTGGCCTGGGTTTTTGTTGCTGTTTATTGTTTCTCTGTGATTTTGTGGGTAGTTTGTGTGTGCCACAAACACTAGTTGGTTGC
>Frequency_3_QualityScore_FFFGFEGGHGHHGHGIIFGEGGI?FHFHDGIIFGHIIIJHJEGFIIDGHACFDE@ECFFGG:BFEEFDEBCCEEE@BABDECC?A?CDDDDEDD_Mismatch_0_Sense_+_Library_PoolC
GGTAGTTTGTGTGTGCCACAAACACTAGTTGGTTGCTTTGTAATGGAGGTTGTGAATTGGGTATTATAACAATGGTTATTGTTGTAATTTCTCT
>Frequency_3_QualityScore_DEGHHHGJJJIIJJGIIJJJIJJHHJJJJJJJJJIIIJJJJHJJJJJHGIIHIIFHIIIJJJIJJHJJIIIIJHIHHHGGGFGEFDEEEEDDDC_Mismatch_0_Sense_+_Library_PoolC
TATTATAACAATGGTTATTGTTGTAATTTCTCTACAAATCTAGCTTGTAAAAGGTTTCTTTGATTTCTAAAAATGAAATAACAAGAAGCTGATT
>Frequency_3_QualityScore_EDFHGGGIFCFHEGFIHIHHEHFGHCDGHDGC=EGGDGGFGGHIIAEECGFDGCDDFHAFCF?BDEEFCCDAAC>ACCCDCCCCCADCDBDCCC_Mismatch_0_Sense_+_Library_PoolC
GTAGTTTGTGTGTGCCACAAACACTAGTTGGTTGCTTTGTAATGGAGGTTGTGAATTGGGTATTATAACAATGGTTATTGTTGTAATTTCTCTA
>Frequency_3_QualityScore_FEEHHHHIIIIIGHIJJJHIIHIIGHGHJFIIHHHIIIGIIIHHGFHHDHHHIIIHJHJHIHDDGFFEDEDCCDCCBD?@@@B>==@BCCDDCD_Mismatch_0_Sense_+_Library_PoolC
GGTGCTGGACTGTGGATGTAACAGTATTTCCACCCTGGTTTTAGGATGTATTTGCTGGGAGGTCGGCCTATTGTGCGGTTGGGTGTTTAAATGG
>Frequency_3_QualityScore_EEHHHHFHIHGHHHHIGEGEG@FGIHHIJHHGIIGHGGIIHGHGIJIIGHEGIGFHHDEGBECEFECEB:>?CBDDDEBCCDDCCDCCCDD<AB_Mismatch_0_Sense_+_Library_PoolC
ATTTTGTGGGTAGTTTGTGTGTGCCACAAACACTAGTTGGTTGCTTTGTAATGGAGGTTGTGAATTGGGTATTATAACAATGGTTATTGTTGTA
>Frequency_3_QualityScore_EFHHHGHJJJJIJHIIIJJJHEGIIGHHGGIGGGIIIHHIHIIIJJJIIGIHHIJEGFIIIIIGFFEGGGGD=BFCAACDDBDA9@BCEEDDDD_Mismatch_0_Sense_+_Library_PoolC
TATTGTTTCTCTGTGATTTTGTGGGTAGTTTGTGTGTGCCACAAACACTAGTTGGTTGCTTTGTAATGGAGGTTGTGAATTGGGTATTATAACA
>Frequency_3_QualityScore_FEGEGHGFGHIHJIIJHIJGHCGHIBEEGHIIIIHGHIEHGFGIIHHFGGGHHGHIGGFFG;ACDADD?BBCDEEDEDDDDBBCD=B>@<;>>B_Mismatch_0_Sense_+_Library_PoolC
GTGTGGGTACTACTTCTGCGGTGGGTGCTGGACTGTGGATGTAACAGTATTTCCACCCTGGTTTTAGGATGTATTTGCTGGGAGGTCGGCCTAT
>Frequency_3_QualityScore_DDECEFGJIGHHHIFHGB<DC6CEHHHIGIIHHDEFFCFIIGHBGGIGEEHICBFGF?ADBEEEDCA;AABBCDC=?AABB=BCBCCBCCCCDC_Mismatch_0_Sense_+_Library_PoolC
GGGTACTACTTCTGCGGTGGGTGCTGGACTGTGGATGTAACAGTATTTCCACCCTGGTTTTAGGATGTATTTGCTGGGAGGTCGGCCTATTGTG
>Frequency_3_QualityScore_EEBCFBDGFEFGDHEGHGGD>CGHEF?EFDGHHGGEHHFEGFFHFGIHFFGDD?DCBGEBAEDCG<CDGGEFHGEGFFGGCBEEDEEEDDC=BA_Mismatch_0_Sense_+_Library_PoolC
ATTGGGTATTATAACAATGGTTATTGTTGTAATTTCTCTACAAATCTAGCTTGTAAAAGGTTTCTTTGATTTCTAAAAATGAAATAACAAGAAG
>Frequency_3_QualityScore_EEGHFCGIIIJHBFGFHHFHEHBHHIIIHIJIFGIHIJGGDEGGFGGGHIHFGHHHHHDGGHCFFFDDFEED@CBCDCC5>B?A@ACDCCA:@C_Mismatch_0_Sense_+_Library_PoolC
TGCTGTTTATTGTTTCTCTGTGATTTTGTGGGTAGTTTGTGTGTGCCACAAACACTAGTTGGTTGCTTTGTAATGGAGGTTGTGAATTGGGTAT
>Frequency_3_QualityScore_FFHHGHHJHHIHIJJHHGHHHIJGIHIJJIJJIJHIIJHHIIIJJJIGHHIIEHI?DHDFBDGGDFE9BBBDEEEECDDDD>BCDDDCDCACDD_Mismatch_0_Sense_+_Library_PoolC
TTTGTGGGTAGTTTGTGTGTGCCACAAACACTAGTTGGTTGCTTTGTAATGGAGGTTGTGAATTGGGTATTATAACAATGGTTATTGTTGTAAT
>Frequency_3_QualityScore_FFHHHHHIJJJJJJHIJJJJEHJFHHHIGIIJJJJFHIIJJIJJJIHIJGHHIIJIIIHIIIJJIIJJIFGHHHHGFFFFFFEDEEDEDCDDDD_Mismatch_0_Sense_+_Library_PoolC
AGTTGGTTGCTTTGTAATGGAGGTTGTGAATTGGGTATTATAACAATGGTTATTGTTGTAATTTCTCTACAAATCTAGCTTGTAAAAGGTTTCT
>Frequency_3_QualityScore_EAGFGHGBFGEHHGEGGHGGHDFHFCDECEFFFHHHIIHFFHFFF<BDECFE@DFGCCDED=A?BC8<9:=@BBCDB@CCBACB?A>BCACCDC_Mismatch_0_Sense_+_Library_PoolC
GTAACAGTATTTCCACCCTGGTTTTAGGATGTATTTGCTGGGAGGTCGGCCTATTGTGCGGTTGGGTGTTTAAATGGTTTTTTGTGTGTAGTCT
>Frequency_3_QualityScore_EDGHFEFHEEDGGEFFHGGIIHFEHHFGGGG?DFCGHGGHHIH8DEEHIHFAGGDGF;CDGGDACFFEGBFGFEFEEFFEDDDDCCD@BC=BB@_Mismatch_0_Sense_+_Library_PoolC
CAAACACTAGTTGGTTGCTTTGTAATGGAGGTTGTGAATTGGGTATTATAACAATGGTTATTGTTGTAATTTCTCTACAAATCTAGCTTGTAAA
>Frequency_3_QualityScore_EEGGGGGHIJIIHIIJIIJGIHIHIHIIJJJJJIIHGHIFHIGHIHIEFHIIIJCGIIIHFGHDEEEF@@CDEEEEDBD_Mismatch_0_Sense_+_Library_PoolC
TGTGTGTGCCACAAACACTAGTTGGTTGCTTTGTAATGGAGGTTGTGAATTGGGTATTATAACAATGGTTATTGTTGTA
>Frequency_3_QualityScore_FFHHHGHJJJHIJIJJJJJJJJJJIHIHIIJJJIIIHGHIHHIJIIGHHHIHIHHIIJJIIEHFHHIEEBFFEFEDBDDDB@AB<@CBB@ABDB_Mismatch_0_Sense_+_Library_PoolC
TTTGTTGCTGTTTATTGTTTCTCTGTGATTTTGTGGGTAGTTTGTGTGTGCCACAAACACTAGTTGGTTGCTTTGTAATGGAGGTTGTGAATTG
>Frequency_3_QualityScore_EEGHEGEHHHIIFGHICGHHIIHFGFHFFHIGIFHHIIHIGHGHGIGHFFGHIIGGHHFIHII7AEDC@BCDEED@CCDDDDEDBCDCC;@CCC_Mismatch_0_Sense_+_Library_PoolC
TCTGTGATTTTGTGGGTAGTTTGTGTGTGCCACAAACACTAGTTGGTTGCTTTGTAATGGAGGTTGTGAATTGGGTATTATAACAATGGTTATT
>Frequency_3_QualityScore_EFHHHHHJIJJJGHIHHJIIIIHGIJJIJIJIIHHIGIHJEHIHIHIIHGEFGEBCDD=ACDDDACDDA@@ACCBBDDCD=BDDD>ACBBCBCD_Mismatch_0_Sense_+_Library_PoolC
AGCGATGGAACGACGTTTGTTGTAGGGACTGTAGTGTGGGTACTACTTCTGCGGTGGGTGCTGGACTGTGGATGTAACAGTATTTCCACCCTGG
>Frequency_3_QualityScore_EFGHGGHIJHHHIJJIJJIJJJJHIIJJJHIIFGIHIEEHIIJIEHIIIIJHIGHEHHCEGHIHGHHGGDFFFFFEEEEDDEDDDDDDDDDCCD_Mismatch_0_Sense_+_Library_PoolC
ACAAACACTAGTTGGTTGCTTTGTAATGGAGGTTGTGAATTGGGTATTATAACAATGGTTATTGTTGTAATTTCTCTACAAATCTAGCTTGTAA
>Frequency_3_QualityScore_FFGHHHHJJJJJJJJJGIJCGHIIIIIJJJIIJJJHIJIIDFFGHGGGGGG@DEEEDDCDDDCEDDEEDDDDDDDD?BCDDCCDDDCDD9>CCC_Mismatch_0_Sense_+_Library_PoolC
GGATGTATTTGCTGGGAGGTCGGCCTATTGTGCGGTTGGGTGTTTAAATGGTTTTTTGTGTGTAGTCTGCCCATGGTTTTTGGCCTGGGTTTTT
>Frequency_3_QualityScore_FFHHHHHJJJJGHIJIJJHJJHHIJJJJJJHJIJJFGHIJJJIHJJIJHIIFGGFECBACDCCDDEDAAACDDDCDDDCDCDDEDCDCDDDDAC_Mismatch_0_Sense_+_Library_PoolC
TTCCACCCTGGTTTTAGGATGTATTTGCTGGGAGGTCGGCCTATTGTGCGGTTGGGTGTTTAAATGGTTTTTTGTGTGTAGTCTGCCCATGGTT
>Frequency_3_QualityScore_?DEFGFFIIICGHIJIIIFHIHFGHEGHIEGHGFGIJHIHIHHFHGGGGGHIGGHJHFGHGEHFGD?DD@@C?A@AEDCCC>BBCEDBCCBB@A_Mismatch_0_Sense_+_Library_PoolC
TGTTTCTCTGTGATTTTGTGGGTAGTTTGTGTGTGCCACAAACACTAGTTGGTTGCTTTGTAATGGAGGTTGTGAATTGGGTATTATAACAATG
>Frequency_3_QualityScore_DEGEFHDFHAFFGIIJJJ@FHHIHHIIIIHHIFGHIIIHIIHHJJIIIIJJIJIIIIHHIJIIIIGGFGBEEDFGEDEEFFFFEEEEDCDDBCB_Mismatch_0_Sense_+_Library_PoolC
TGGAGGTTGTGAATTGGGTATTATAACAATGGTTATTGTTGTAATTTCTCTACAAATCTAGCTTGTAAAAGGTTTCTTTGATTTCTAAAAATGA
>Frequency_3_QualityScore_FFHHHHHJJJJIHHIIJJCGIAFFEGCGHIHIJDHHIIJIJJIJIHIEGHIJHGHHEFIHIHIJJJHIEEHGGGGFFFFFDDEEEDDBCCCCCD_Mismatch_0_Sense_+_Library_PoolC
TTGGTTGCTTTGTAATGGAGGTTGTGAATTGGGTATTATAACAATGGTTATTGTTGTAATTTCTCTACAAATCTAGCTTGTAAAAGGTTTCTTT
>Frequency_3_QualityScore_FFHHHHDHHJJIHIJJIJHIJGIJJGIIJJJJJHHGIIJJIHHIJHHIEGHHHIHHHHGGHHCFGFEEEEEABDEACBCDDDDCDDDCDCCD<A_Mismatch_0_Sense_+_Library_PoolC
CCTGGGTTTTTGTTGCTGTTTATTGTTTCTCTGTGATTTTGTGGGTAGTTTGTGTGTGCCACAAACACTAGTTGGTTGCTTTGTAATGGAGGTT
>Frequency_2_QualityScore_FFHHFHHHIHGIJIIJHHIIJIJHIJJJJICGHIHIIHIIGHIJIJJJJJJIIIEGIGIGEEEGGGEEEBACDDD8=;?CCCCCEDACDDDCCC_Mismatch_0_Sense_+_Library_PoolC
ACTGTGGATGTAACAGTATTTCCACCCTGGTTTTAGGATGTATTTGCTGGGAGGTCGGCCTATTGTGCGGTTGGGTGTTTAAATGGTTTTTTGT
>Frequency_2_QualityScore_FFHH<EGIIIJGIIFIGIIIJJIIIHHIEGGIJIIIJJJIIIIICFIIHAC?CECCEEEEACCDDDDDDDDDEDEEEDCCBCCCC>BCCC?BBB_Mismatch_0_Sense_+_Library_PoolC
CTGGTTTTAGGATGTATTTGCTGGGAGGTCGGCCTATTGTGCGGTTGGGTGTTTAAATGGTTTTTTGTGTGTAGTCTGCCCATGGTTTTTGGCC
>Frequency_2_QualityScore_EBGHDGCHGGHC=DGGGCGGF@DGFHFGGGEDEIIIIIGGGECEIIGHHGEDGEGGGGDFEGGDED=C?A<?@6@AAAAAA:=ABCCCABAA;=_Mismatch_0_Sense_+_Library_PoolC
TTTTGGCCTGGGTTTTTGTTGCTGTTTATTGTTTCTCTGTGATTTTGTGGGTAGTTTGTGTGTGCCACAAACACTAGTTGGTTGCTTTGTAATG
>Frequency_2_QualityScore_FFGHGHGIIGHICHIGIEIIIGEDHIEIGIGHIJI?FHIEIIEFGCGGIHGIIIHHGGGFEE@EDC?CECEECDB>ACDC?@=ACCBDEED>AB_Mismatch_0_Sense_+_Library_PoolC
GCTGGACTGTGGATGTAACAGTATTTCCACCCTGGTTTTAGGATGTATTTGCTGGGAGGTCGGCCTATTGTGCGGTTGGGTGTTTAAATGGTTT
>Frequency_2_QualityScore_FEHHHGGJIJIHIIHDHIIAHIIIJJIJJJJJJDGGICDFHIIIDIIGHIFIGGGHHHHEGFFEEFFEECCDD7>AABCDCCCCDFEEEDDCCA_Mismatch_0_Sense_+_Library_PoolC
GTAGGGACTGTAGTGTGGGTACTACTTCTGCGGTGGGTGCTGGACTGTGGATGTAACAGTATTTCCACCCTGGTTTTAGGATGTATTTGCTGGG
>Frequency_2_QualityScore_FEGGGHHIHIHIIJJIHGIIFHCGHICFGIIJHJJJIIIIHEGI=CFHFIEGGHGGFEHFCEFEDEADECDEDDCCDCDC4?AACDAACCADDE_Mismatch_0_Sense_+_Library_PoolC
GTTTGTTGTAGGGACTGTAGTGTGGGTACTACTTCTGCGGTGGGTGCTGGACTGTGGATGTAACAGTATTTCCACCCTGGTTTTAGGATGTATT
>Frequency_2_QualityScore_EAEEGGHIHFEFIGG?BHIFDCBEC?CGIIGIHIGIIEIAHEIACGICHIIE=CEFHAEG3?CAEDDEE=BC6=AA?C79?BCB;A<ABABB9<_Mismatch_0_Sense_+_Library_PoolC
GTGATTTTGTGGGTAGTTTGTGTGTGCCACAAACACTAGTTGGTTGCTTTGTAATGGAGGTTGTGAATTGGGTATTATAACAATGGTTATTGTT
>Frequency_2_QualityScore_EDGCEGFEGEEGECFGGC>EHFDGHHCIEAECFGGDAEGAGIIGEEGGCGFE=5:;:5;<?CA?AB????5;?==<><AC<?C?=;=997<=;;_Mismatch_0_Sense_+_Library_PoolC
TGGAACGACGTTTGTTGTAGGGACTGTAGTGTGGGTACTACTTCTGCGGTGGGTGCTGGACTGTGGATGTAACAGTATTTCCACCCTGGTTTTA
>Frequency_2_QualityScore_EFHEGHHIJIJIIIIJJIIGGIICGHEGIGGGHIIEIIEGFIIIIGIGIIIIEHIIIIGIIIHGIIHIHGGGFEEEEFFFFEEEEEEEECDA?A_Mismatch_0_Sense_+_Library_PoolC
ACTAGTTGGTTGCTTTGTAATGGAGGTTGTGAATTGGGTATTATAACAATGGTTATTGTTGTAATTTCTCTACAAATCTAGCTTGTAAAAGGTT
>Frequency_2_QualityScore_EFGHHHHIHIJJFHIHHIICGCGCFGIEIHHIJJJIGIFHIIGGIIIIIIIGIIGIEGIAEHHGEEFEFEE=ADEEEEEDDDCCD<ACCCCACD_Mismatch_0_Sense_+_Library_PoolC
TGATTTTGTGGGTAGTTTGTGTGTGCCACAAACACTAGTTGGTTGCTTTGTAATGGAGGTTGTGAATTGGGTATTATAACAATGGTTATTGTTG
>Frequency_2_QualityScore_FFGCCFGHGEHIHHGIFHIHIGHGIHIIJIHIHIJIJJIEFIIGIGGIIEGGIJJIIGIIEFG?CDCDDCDCDCCDDDD?BDDD?A@BC=A?AC_Mismatch_0_Sense_+_Library_PoolC
GGGTGCTGGACTGTGGATGTAACAGTATTTCCACCCTGGTTTTAGGATGTATTTGCTGGGAGGTCGGCCTATTGTGCGGTTGGGTGTTTAAATG
>Frequency_2_QualityScore_FDGHHHHJJJJJJJIIIIIJIIJJJJJJIHIIIJFIIEGIHIFIIIIIIGIIHIIIJJIIIIICEHGGGFEFDEEEEEEEDEEDDDDDDDCCDD_Mismatch_0_Sense_+_Library_PoolC
GTGCCACAAACACTAGTTGGTTGCTTTGTAATGGAGGTTGTGAATTGGGTATTATAACAATGGTTATTGTTGTAATTTCTCTACAAATCTAGCT
>Frequency_2_QualityScore_FEHHGHHJJJJIJJJJJJGGIIIIIGIJIIIJJJDGIJJCEEHIIEHGHHCFFFFDDDDDDDEDEEEDCCCDDDD?CDCDDDDDCDDD9>CDDD_Mismatch_0_Sense_+_Library_PoolC
GATGTATTTGCTGGGAGGTCGGCCTATTGTGCGGTTGGGTGTTTAAATGGTTTTTTGTGTGTAGTCTGCCCATGGTTTTTGGCCTGGGTTTTTG
>Frequency_2_QualityScore_FFHHHGGJJDGIJJGGIIIJIGIIDHIIIIJJIJJJIIGIIIJIIIIJGHIEGIGGIHIIGEGEGEEFFECEBDABDEABDDDDDCCACCCC?B_Mismatch_0_Sense_+_Library_PoolC
TGGCCTGGGTTTTTGTTGCTGTTTATTGTTTCTCTGTGATTTTGTGGGTAGTTTGTGTGTGCCACAAACACTAGTTGGTTGCTTTGTAATGGAG
>Frequency_2_QualityScore_FFHHGHDHGIIHJIIIIJIIJJEHIIJJJJJJJJJEGIIIJIJIJIJHIIGIIJGIIIIJIHBHCGGGECEFEDCDCADDDCDDDDCCCDD_Mismatch_0_Sense_+_Library_PoolC
TTTGTGTGTAGTCTGCCCATGGTTTTTGGCCTGGGTTTTTGTTGCTGTTTATTGTTTCTCTGTGATTTTGTGGGTAGTTTGTGTGTGCCAC
>Frequency_2_QualityScore_EEGF@F=EEGIIEGIHIIIEIGIHHECEIIDGFDBC?9EEIGIEEGI7CGAEEADCE?=CEBBEDE?AA@@;?:?CA>BBCB9;=@BCB@C@CB_Mismatch_0_Sense_+_Library_PoolC
TGGATGTAACAGTATTTCCACCCTGGTTTTAGGATGTATTTGCTGGGAGGTCGGCCTATTGTGCGGTTGGGTGTTTAAATGGTTTTTTGTGTGT
>Frequency_2_QualityScore_FFHGHHDIHGFHIGIHIIIIGGGCFEGHIIFGIGHGIJHGGHHG;ACGEFDEDFFACACDCDCCACCECDCDDCCDCCCC:ACBBACDDDACC;_Mismatch_0_Sense_+_Library_PoolC
TTTAGGATGTATTTGCTGGGAGGTCGGCCTATTGTGCGGTTGGGTGTTTAAATGGTTTTTTGTGTGTAGTCTGCCCATGGTTTTTGGCCTGGGT
>Frequency_2_QualityScore_>DGFGGHGIGDE@EIEGEFGFHHEIEGGFHIGEFGIHIGGIHE7>==ECEFEFGGEGIIIIIIFFHIHIHIII_Mismatch_0_Sense_+_Library_PoolC
TGGTTATTGTTGTAATTTCTCTACAAATCTAGCTTGTAAAAGGTTTCTTTGATTTCTAAAAATGAAATAACAA
>Frequency_2_QualityScore_FFHHHHHJIIJIJJJJIJJJJIJHIGIJJJJIIJJGHIFIIIHIIIIGIIIIIIIJIIIHJFGIIFHGHHGFFECEEEEDED;@CCCACDDACD_Mismatch_0_Sense_+_Library_PoolC
TGTTGCTGTTTATTGTTTCTCTGTGATTTTGTGGGTAGTTTGTGTGTGCCACAAACACTAGTTGGTTGCTTTGTAATGGAGGTTGTGAATTGGG
>Frequency_2_QualityScore_FFHHHGHIHJEGHBGGFGCGGIIIIAEHIIIIIJIIIIHFHIIIIHGGDFGGHIIIIIHICGHIIIGCFEGIEGGGGGC;AAEFEEDECDEDEC_Mismatch_0_Sense_+_Library_PoolC
TTTGTAATGGAGGTTGTGAATTGGGTATTATAACAATGGTTATTGTTGTAATTTCTCTACAAATCTAGCTTGTAAAAGGTTTCTTTGATTTCTA
>Frequency_2_QualityScore_EFHHHHHJJJJJGIHIIJJIGIIJEHIGIIIIIGIHGIIIJGIIJIIHCHGHIIGHIHIIJIGDHFGGCAC9?CBCAACE?CC<ACDEEBCCAB_Mismatch_0_Sense_+_Library_PoolC
ATTGTTTCTCTGTGATTTTGTGGGTAGTTTGTGTGTGCCACAAACACTAGTTGGTTGCTTTGTAATGGAGGTTGTGAATTGGGTATTATAACAA
>Frequency_2_QualityScore_EEHHHHHIIIIEIIIAFGIIIDHHHEHIGIIGIIIIIEIIIIEIIIIIHII@FGIFHGDGGEEEEEEEEDDCCCC?CCCBBCCCCCECCCC?BC_Mismatch_0_Sense_+_Library_PoolC
TACTTCTGCGGTGGGTGCTGGACTGTGGATGTAACAGTATTTCCACCCTGGTTTTAGGATGTATTTGCTGGGAGGTCGGCCTATTGTGCGGTTG
>Frequency_2_QualityScore_FEFHHHGIIEGIEGHIIJEIICGGIGIJGIGIIIIEGHIIIIIIGGIIIIJIJIIJJIJIJJGIIIIIFDAAGDEACEEEEECCEECEED_Mismatch_1_Sense_+_Library_PoolC
TAATGGAGGTTGTGAATTGGGTATTATAACAATGGTTATTGTTGTAATTTCTCTACAAATCTGGCTTGTAAAAGGTTTCTTTGATTTCTA
>Frequency_2_QualityScore_ECGHHHHGIIIGHHIIIIGGCFGHHIHIIIIJJIJHIHIIIGIGHIIIJGEGGGIGHH@FG@CABDDAEDACDEEECDDCDDCDABCCCCACDC_Mismatch_0_Sense_+_Library_PoolC
GATTTTGTGGGTAGTTTGTGTGTGCCACAAACACTAGTTGGTTGCTTTGTAATGGAGGTTGTGAATTGGGTATTATAACAATGGTTATTGTTGT
>Frequency_2_QualityScore_DA?EGH@AEGAGHGGHBFGGGEEFHFFGCC?EEHEDC9EA6ACBEECBHGGAA<BACACCE>=A;@5?5?;;=A?AACC9?ACC?@?1;A_Mismatch_0_Sense_+_Library_PoolC
GTTTTTGTTGCTGTTTATTGTTTCTCTGTGATTTTGTGGGTAGTTTGTGTGTGCCACAAACACTAGTTGGTTGCTTTGTAATGGAGGTTG
>Frequency_2_QualityScore_FFGHHGGIIGHHIIJIIIAEGIHIJFIIGIIIIJJIIJIIHHCGGHIIGCGGIDHIGEECD=AA??BCABBBDD@CB?BCCACACADB?BDDCC_Mismatch_0_Sense_+_Library_PoolC
ACAGTATTTCCACCCTGGTTTTAGGATGTATTTGCTGGGAGGTCGGCCTATTGTGCGGTTGGGTGTTTAAATGGTTTTTTGTGTGTAGTCTGCC
>Frequency_2_QualityScore_FFHHHHGIJIIIJJJGIIJJJIIGGIJJJIJIEGHHIIIJIIIIAFIIJJJIIJIGIICGIIIIEHIHHGGHHGFFFFE_Mismatch_0_Sense_+_Library_PoolC
ACAAACACTAGTTGGTTGCTTTGTAATGGAGGTTGTGAATTGGGTATTATAACAATGGTTATTGTTGTAATTTCTCTAC
>Frequency_2_QualityScore_FCGHGCFHIIIJJIJJJJJEGIJ?EGGHIGIIJGHIGIIIIJJIJEHIIJGIIIIIGGG?CEFCEECCECEEEEEDDCDCACC=CDDDC??CCD_Mismatch_0_Sense_+_Library_PoolC
GTGGGTACTACTTCTGCGGTGGGTGCTGGACTGTGGATGTAACAGTATTTCCACCCTGGTTTTAGGATGTATTTGCTGGGAGGTCGGCCTATTG
>Frequency_2_QualityScore_FFHGHGGGGIIIJJIHIIJIGGGIJJGIIJIIIHGEEGGAEFGF.9?.=ABBCCC?A:>CA=ACABBCCBCD=>A>7ACA6=B?7>B;?CBAC;_Mismatch_0_Sense_+_Library_PoolC
GGCAGAATGGCCATGTCCCGTGTCCCTGCGGCTGCAGGGAGGGGTGGTTAGCCTGTGTTTTAGGTAGCTGGGAGCGATGGAACGACGTTTGTTG
>Frequency_2_QualityScore_FFHHHHHFHIIIJJIIHGIIJJJJJIJJGIJHIIJJIIIJJJIIIJJEIIHG?BACDCCEDDD=CBDDD@@CCDDEDEEEDCDDDDDD>CACDC_Mismatch_0_Sense_+_Library_PoolC
ACCCTGGTTTTAGGATGTATTTGCTGGGAGGTCGGCCTATTGTGCGGTTGGGTGTTTAAATGGTTTTTTGTGTGTAGTCTGCCCATGGTTTTTG
>Frequency_2_QualityScore_FFHHHHHJJJJJGIHJJIIIIGIJIJJIIJJJIIIIIJJIIJJIJIIJJJJJHHIIJIJJHIIIIIIIIHIHIHIJJIGHFGGCDEEEEDECED_Mismatch_0_Sense_+_Library_PoolC
TTATAACAATGGTTATTGTTGTAATTTCTCTACAAATCTAGCTTGTAAAAGGTTTCTTTGATTTCTAAAAATGAAATAACAAGAAGCTGATTTT
>Frequency_2_QualityScore_EEHGHCGII?GII9EFFGIEHEGCEI9AEEEGIGIEGGIIAHEHIIGGI?CGIAEFCEFCDEEECCEEEABCC>ACC@C?>ACCCCCCC:==BC_Mismatch_0_Sense_+_Library_PoolC
CTTCTGCGGTGGGTGCTGGACTGTGGATGTAACAGTATTTCCACCCTGGTTTTAGGATGTATTTGCTGGGAGGTCGGCCTATTGTGCGGTTGGG
>Frequency_2_QualityScore_FFGFGGGIGIIGFFDGHGGGEEEIGHIIIACHGIIIGIEGGEGAEHIIEDDGEIFIIIIHDEDECGGEGCEGEEDGCEBBCDC??DCACCBCBC_Mismatch_0_Sense_+_Library_PoolC
TTGCTTTGTAATGGAGGTTGTGAATTGGGTATTATAACAATGGTTATTGTTGTAATTTCTCTACAAATCTAGCTTGTAAAAGGTTTCTTTGATT
>Frequency_2_QualityScore_EFHHHFFIIIJJJJIHIJJJJHIIJIIIFGIIGIIIJJHGIIJJIJIHIIIIGHHIIIGEEHHFEFFD=;ACC@BACCCCCCDC??ACBDDACC_Mismatch_0_Sense_+_Library_PoolC
TGTGGATGTAACAGTATTTCCACCCTGGTTTTAGGATGTATTTGCTGGGAGGTCGGCCTATTGTGCGGTTGGGTGTTTAAATGGTTTTTTGTGT
>Frequency_2_QualityScore_EFHHHGHIIJEIJIJIIIIIJIHGEIIJJJIIIIIIJHIIIIIJIIIIIIIIIGIHHIIGHHIIDGGGGDGECCEFEEBCCAAA@AACEECCD=_Mismatch_0_Sense_+_Library_PoolC
GTTGCTGTTTATTGTTTCTCTGTGATTTTGTGGGTAGTTTGTGTGTGCCACAAACACTAGTTGGTTGCTTTGTAATGGAGGTTGTGAATTGGGT
>Frequency_2_QualityScore_EAFGHCGFCGGEGEIIIIIHGCGIEIIGGGICHFGGIIIEHIDEHGEEEGAGGHHIHFGH?FEEAFGGIHIIIHHGGB@CACC@E7ADADCC;?_Mismatch_0_Sense_+_Library_PoolC
GAATTGGGTATTATAACAATGGTTATTGTTGTAATTTCTCTACAAATCTAGCTTGTAAAAGGTTTCTTTGATTTCTAAAAATGAAATAACAAGA
>Frequency_2_QualityScore_ECEFHCFGIFIEEHGHIG;CGIIEGIHIIIGIICGIIDDGHIIIFCEFGIHIIGIIFACCEHGECCCDC?BC@BAAACBCC@BCAAC5?=>CAB_Mismatch_0_Sense_+_Library_PoolC
CATGGTTTTTGGCCTGGGTTTTTGTTGCTGTTTATTGTTTCTCTGTGATTTTGTGGGTAGTTTGTGTGTGCCACAAACACTAGTTGGTTGCTTT
>Frequency_2_QualityScore_FFHHHHFIGIJJJJHIJJGHGGIJIHGGIIIIIIIGIJIJIJIIGIIJGIIIIIIJIHIIIIHIH=AEC?CEEEDED<BCDFEDEDCDCCC?CC_Mismatch_0_Sense_+_Library_PoolC
TCTCTGTGATTTTGTGGGTAGTTTGTGTGTGCCACAAACACTAGTTGGTTGCTTTGTAATGGAGGTTGTGAATTGGGTATTATAACAATGGTTA
>Frequency_2_QualityScore_EFHHGHHJJJIJJIJIIJIIIJJJJJJHIIIIJFHIEGIIJGHIIGHIEIIIIIIIJIJJIIEGGHHGEBEEEEFEEEEEEEECCDDDDCCDDD_Mismatch_0_Sense_+_Library_PoolC
TGCCACAAACACTAGTTGGTTGCTTTGTAATGGAGGTTGTGAATTGGGTATTATAACAATGGTTATTGTTGTAATTTCTCTACAAATCTAGCTT
>Frequency_2_QualityScore_FFFHFFGIGIHIIIGGEHIIIIHHGGCFAGGAEGFHGEGIGEH<DGGHIIIIGFEEC@EGGICDGGEA_Mismatch_0_Sense_+_Library_PoolC
CAAACACTAGTTGGTTGCTTTGTAATGGAGGTTGTGAATTGGGTATTATAACAATGGTTATTGTTGTA
>Frequency_2_QualityScore_EAEGGEFIHEEEIEHIGIGEHIHCCAE=G@EHDGGEGHGIGEEDGDC99==AAD?@B;BCCBDA?@AAA?B=CDBBBC?6;A6?C>@??BCCA>_Mismatch_0_Sense_+_Library_PoolC
GTTTTAGGATGTATTTGCTGGGAGGTCGGCCTATTGTGCGGTTGGGTGTTTAAATGGTTTTTTGTGTGTAGTCTGCCCATGGTTTTTGGCCTGG
>Frequency_2_QualityScore_ACA5B?EF?CBEHIEG@EE?EFGIDG?CG?EFGBEFEGIBDCGDEGFIFGAEGEEFDGGGGFEC=@CACB?A=AEDCA@CECCA??AAACCAAC_Mismatch_0_Sense_+_Library_PoolC
AGGTTGTGAATTGGGTATTATAACAATGGTTATTGTTGTAATTTCTCTACAAATCTAGCTTGTAAAAGGTTTCTTTGATTTCTAAAAATGAAAT
>Frequency_2_QualityScore_FFHHHFGJJJIJJEHIIEGGHHIEHIIIIHGIIGIEHFIHIIIICFIIIIGIIBEGGCGGAEEACAEEEDDEECDCD=AACDDD?CCCDCCDC;_Mismatch_0_Sense_+_Library_PoolC
ACTACTTCTGCGGTGGGTGCTGGACTGTGGATGTAACAGTATTTCCACCCTGGTTTTAGGATGTATTTGCTGGGAGGTCGGCCTATTGTGCGGT
>Frequency_2_QualityScore_DEFCFGBEAEFCGHCEFGDEHHIHGIIHGIIIEIIGIIIAEIIIIIGGIEGIIGEIIIIIHFGGHIICHDGGGIECCGGGEBDEE=ADCABCCC_Mismatch_2_Sense_+_Library_PoolC
CAATGGTTATTGTTGTAATTTCTCTACAAATCTAGCTTGTAAAAGGTTTCTTTGATTTCTAAAAATGAAATAACAAGAAGCTGATTTTTTTGTT
>Frequency_2_QualityScore_EEFGHEHGIFBFCEEGIIIEGIIIGIIAGAFGGGIIIEIIIAGGGDIGGC7?CAC=DEEFA?3=ACAC7?A?=?CC9ACCCC?BAAA=CDECCC_Mismatch_0_Sense_+_Library_PoolC
GGGTAGTTTGTGTGTGCCACAAACACTAGTTGGTTGCTTTGTAATGGAGGTTGTGAATTGGGTATTATAACAATGGTTATTGTTGTAATTTCTC
>Frequency_1_QualityScore_D;??F?BFBFGGG>C@;GHIIFFGIIIDADA:DFBFHGCGEGD;@?DBH@@<CHHGCC?ED9>AB>58,,9@:>>A@532??>@(2(4:B:>:C_Mismatch_1_Sense_+_Library_PoolC
GTAACAGTATTTCCACCCTGGTTTTAGGATGTATTTGCTGGGAGGTCGGCCTATTGTGCGGTTGGGTGTTTAAATGGTTTTTTGAGTGTAGTCT
>Frequency_1_QualityScore_DDDFHAFG?@GGAGGGB>):0):DBDG@G0?DHCH@F@=@.7=DGHICEFHF@;BCDCCC:CC@@BB(,(5>C?C8@@>>AC>CCCDCCCCCCC_Mismatch_1_Sense_+_Library_PoolC
GCCTATTGTGCGGTTGGGTGTTTAAATGGTTTTTTGTGTGTAGTCTGCCCATGGTTTTTGGCCTGGGCTTTTGTTGCTGTTTATTGTTTCTCTG
>Frequency_1_QualityScore_FFHHHHFIGCDGGGGHIIHHJJJJJIJJJJGJJJJJJJIIIIGIJJJJI?GHGGIJJJIJGIJJIJJJJGGIJJJJJGH_Mismatch_0_Sense_+_Library_PoolC
TAACAATGGTTATTGTTGTAATTTCTCTACAAATCTAGCTTGTAAAAGGTTTCTTTGATTTCTAAAAATGAAATAACAA
>Frequency_1_QualityScore_FFGHHDDHAGIJIIAEHGJHIFHICICHID8@FBHCF@FEEGGHIGGCHEEBAACD=?CC>@>C@AACDC95>8<BBBCDDDB@+8?BBDACBC_Mismatch_0_Sense_+_Library_PoolC
TATTTGCTGGGAGGTCGGCCTATTGTGCGGTTGGGTGTTTAAATGGTTTTTTGTGTGTAGTCTGCCCATGGTTTTTGGCCTGGGTTTTTGTTGC
>Frequency_1_QualityScore_A;C+<2CFGGFBHG>F=FGBGFHIIGHGCH@1BF9?FHD6CC@DHIEHHCCDG?C7=ECEE;:>;;;>;6;;:\;?CAC@?CC?BBC@::8<?@_Mismatch_1_Sense_+_Library_PoolC
TTGGGTGTAGTCTGCCCATGGTTTTTGGCCTGGGTTTTTGTTGCTGTTTATTGTTTCTCTGTGATTTTGTGGGTAGTTTGTGTGTGCCACAAAC
>Frequency_1_QualityScore_8?:?1?B090)9?BB??D@./=@>BACC=7.=;DE@==71\5?_Mismatch_0_Sense_+_Library_PoolC
GGTTTTTGTTGCTGTTTATTGTTTCTCTGTGATTTTGTGGGTA
>Frequency_1_QualityScore_FFHHHHDHIJIJJHIJHJJJJJJJJJJIIJDFHIJJJIIJJIIJJIFHIHH?B?DEEEEEED@CBDDDDDCCDBDDDEEDDDDDDDD@CDDDDB_Mismatch_0_Sense_+_Library_PoolC
CCCTGGTTTTAGGATGTATTTGCTGGGAGGTCGGCCTATTGTGCGGTTGGGTGTTTAAATGGTTTTTTGTGTGTAGTCTGCCCATGGTTTTTGG
>Frequency_1_QualityScore_FFHHHHHIJJJFFHGJIJEIJJJJJCHGIJIJIJJIJIIIJJJIJJFGIFDGHGIGGHGGEEHFFABDD@?BBBCCCDEEC>CBDDDDBDDDDE_Mismatch_0_Sense_+_Library_PoolC
GGATGTAACAGTATTTCCACCCTGGTTTTAGGATGTATTTGCTGGGAGGTCGGCCTATTGTGCGGTTGGGTGTTTAAATGGTTTTTTGTGTGTA
>Frequency_1_QualityScore_DD::CD?E@<EEI::FAA4<F@<AF?C<A<?EBF@>ADACDBDD4*0*99DDCBB?8?9)8B@CEECE8;C@@;AC@DC>CDDA@_Mismatch_0_Sense_+_Library_PoolC
ACAATGGTTATTGTTGTAATTTCTCTACAAATCTAGCTTGTAAAAGGTTTCTTTGATTTCTAAAAATGAAATAACAAGAAGCTGA
>Frequency_1_QualityScore_DAHHFDFAEGDG<GIGGHGFHHGEGI<BGBDGGIFGIHGBDFFG?H;@A77=@GIEFHEBFFFDCECEC@CC>A@A895<>AC:>>@CCC><@_Mismatch_0_Sense_+_Library_PoolC
GCCTGGGTTTTTGTTGCTGTTTATTGTTTCTCTGTGATTTTGTGGGTAGTTTGTGTGTGCCACAAACACTAGTTGGTTGCTTTGTAATGGAGG
>Frequency_1_QualityScore_FEHHDHHGAHGIIJIGIIJJJGIJJJIDHHIFIEHGHIIJJJIIJJII=CCHIIJIGIJHHED3@BDEE@>;?@CCDD??BB@C:A;>:@<?@B_Mismatch_1_Sense_+_Library_PoolC
GCCCATGGTTTTTGGCCTGGGTTTTTGTTGCTTTTTATTGTTTCTCTGTGATTTTGTGGGTAGTTTGTGTGTGCCACAAACACTAGTTGGTTGC
>Frequency_1_QualityScore_FFHHHGHIIGHJIHIIHIIJJJJI@GIJAHIJGIJIIFGBFIJAHGEEEAHFEDECECAC;>BD;CCD;>@CCCCDDD5>BB0<B:A@8A:<:>_Mismatch_0_Sense_+_Library_PoolC
TAGCCTGTGTTTTAGGTAGCTGGGAGCGATGGAACGACGTTTGTTGTAGGGACTGTAGTGTGGGTACTACTTCTGCGGTGGGTGCTGGACTGTG
>Frequency_1_QualityScore_DFHHGHHDFHGGIJJJJIBGCGIJDGHGCHIJIJJJGIFGGGFFGIIJEHHHAEDBEFFCEEEE>CDFDDEEDDBBDD:>BBACCCCCACDDDD_Mismatch_0_Sense_+_Library_PoolC
TTGTTGTAGGGACTGTAGTGTGGGTACTACTTCTGCGGTGGGTGCTGGACTGTGGATGTAACAGTATTTCCACCCTGGTTTTAGGATGTATTTG
>Frequency_1_QualityScore_DDBD?DD>?2<2<FEE6ACD)<9::CDD?BBDBB<BDCCD?B2?DDDCCC:(=5@7@@AAC>AC_Mismatch_1_Sense_+_Library_PoolC
GTTTCTCTGTGTTTTTGTGGGTAGTTTGTGTGTGCCACAAACACTAGTTGGTTGCTTTGTAATG
>Frequency_1_QualityScore_BDHHFGF<DAFG@FH?B??D@FH/?9=FHDHE=@@F>DGH<EHEFBCD3;AB8==BBCBACBCDDCBCB?A>CC:>4>?>0>A@>CCAC@CCBB_Mismatch_0_Sense_+_Library_PoolC
TGCAGGGAGGGGTGGTTAGCCTGTGTTTTAGGTAGCTGGGAGCGATGGAACGACGTTTGTTGTAGGGACTGTAGTGTGGGTACTACTTCTGCGG
>Frequency_1_QualityScore_FDHHGHHJJJJIIJJHHJIHGIHHIGGIEHJJJJJJIIJHIIJIJJGIJJIJJJIAEDFD=A;@CDDDEAC@@BDBBBBDCBACD(:@C9ABCC_Mismatch_1_Sense_+_Library_PoolC
GTATTTCCACCCTGGTTTTAGGATGTATTTGCTGGGAGGTCGGCCTATTGTGCGGTTGGGTGTTTAAATGGTTTTTTGTGTGTAGACTGCCCAT
>Frequency_1_QualityScore_FFHHHHHJJJJGIJJJJJJJHIIIJJJJJJJIIIJJJJIJJJJJJIJJJJJHHIIJJJJGHIJJJGHIIHEIGHIJHHHHHFCFFFEEEEEEED_Mismatch_1_Sense_+_Library_PoolC
GATAACAATGGTTATTGTTGTAATTTCTCTACAAATCTAGCTTGTAAAAGGTTTCTTTGATTTCTAAAAATGAAATAACAAGAAGCTGATTTTT
>Frequency_1_QualityScore_FFFHHHHJIJJIJJJJHIJJAHHIJHJ_Mismatch_0_Sense_+_Library_PoolC
GGTATTATAACAATGGTTATTGTTGTA
>Frequency_1_QualityScore_FDHHHHFIJJJCG1CGHIJJJJHIIJJJIHI)BFHIII9CHIJIJHG?EEFFFDEEEDDD=@\;BBDDDCCDCDCDDDDCCCDCDDD@CCEDDD_Mismatch_2_Sense_+_Library_PoolC
GTGCGGTTGGGTGGTTAAATGGTTTTTTGTGTGTAGTCTGCCCATGGTTTTTGGCCTGGGTTGTTGTTGCTGTTTATTGTTTCTCTGTGATTTT
>Frequency_1_QualityScore_FDHHHHHGIJEHIJHGIGHIJJJFIIGIIJJJJJHHGHG>?EEA7?BD8;ACCED>CDB;?;7?338925<<B_Mismatch_0_Sense_+_Library_PoolC
GTTCCTGTGCTCTTGCAGCGGTTGGGAGCGGCAGAATGGCCATGTCCCGTGTCCCTGCGGCTGCAGGGAGGGG
>Frequency_1_QualityScore_FFHHHHHJJJJJJJJJJJJJGHIJJJJJIJJJJJIIJBFHGHJJJJIGJFHIIHJIGJJJHIICGHFHHHHFEFFFFFEEED_Mismatch_1_Sense_+_Library_PoolC
GTGCCACAAACACTAGTTGGTTGCTTTGTAATGGAGGTTGTGAATTGGGTATTATAACAATGGTTATTGTTGTAATTTCTCA
>Frequency_1_QualityScore_ADDFDFDGGE?A;HHFEDHIGGC=CGGH?D?FBBBDG<DGEICDGBFH=GHIAGE=;=DEG=AHFEED)6>6@C>=BB>A;>559999A_Mismatch_0_Sense_+_Library_PoolC
AGTCTGCCCATGGTTTTTGGCCTGGGTTTTTGTTGCTGTTTATTGTTTCTCTGTGATTTTGTGGGTAGTTTGTGTGTGCCACAAACACT
>Frequency_1_QualityScore_FFHHDFHHIIIIGIIIHHHHHHIGEDC@GGHFGHH??FFG>FGHGIIIIIII@GCGGFCGHHHGHHHEE?CEDFC;AEBB>CFECCC@CCEEED_Mismatch_0_Sense_+_Library_PoolC
GTTTATTGTTTCTCTGTGATTTTGTGGGTAGTTTGTGTGTGCCACAAACACTAGTTGGTTGCTTTGTAATGGAGGTTGTGAATTGGGTATTATA
>Frequency_1_QualityScore_FFHHHFHHIJHIJJGGHFHIGGGFGFCGIJJGHJJJIIIJHIIJIJJJIIJJHHIIJJGIH?CDFF?@D@AED5@CDDDC@CCDDDDCCCDDDE_Mismatch_1_Sense_+_Library_PoolC
TGTGGTTTTGTGGGTAGTTTGTGTGTGCCACAAACACTAGTTGGTTGCTTTGTAATGGAGGTTGTGAATTGGGTATTATAACAATGGTTATTGT
>Frequency_1_QualityScore_FFHHHHHIIJJHJJHIIIIJIGIIIIJGIIHIJHHDHGIA@GHIJIIJJIIGHFFFDDDDDDCAACBCCACDDCCDDDCDCCDCDCDDDD@CDA_Mismatch_1_Sense_+_Library_PoolC
ACGATGGAACGACGTTTGTTGTAGGGACTGTAGTGTGGGTACTACTTCTGCGGTGGGTGCTGGACTGTGGATGTAACAGTATTTCCACCCTGGT
>Frequency_1_QualityScore_DFHHHHHJJIJJIIJDGIIIIJIGIJJFHGJJJJJHIJJHHGIJIIHIHJIGGIJJIJEIIIHEHHHHHFDDEEEDEEADDDDDDD<AC@BACD_Mismatch_1_Sense_+_Library_PoolC
TTTTTGTTGCTGTTTATTGTTTCTCTGTGATTTTGTGGGTAGTTTGTGTGTGCCACAAACACTATTTGGTTGCTTTGTAATGGAGGTTGTGAAT
>Frequency_1_QualityScore_FFGHFHFIIHGJJIIIIJGGGIEHIICHGHIJIIJIJCDFIJGHHBFHBEADGIGIJAEHHGHFFFFFFEDECCEDDCCDDD_Mismatch_1_Sense_+_Library_PoolC
GTTTGTGTGTGCCACAAACACTAGTTGGTTGCTTTGTAATGGAGGTTGTGAATTGGGTATTATAACAATGGTTATTGTTGCA
>Frequency_1_QualityScore_FFGDDHHCGBHGEEGDDHEGEEHHIEEFDD>CHGIIFGEHHIIIIIFHIFGHIHIIIIIIBECGIICHI@BDBDBC_Mismatch_2_Sense_+_Library_PoolC
TTCTCTACAAATCTAGCTTGTAAAAGGTTTCTTTGATTTCTAAAAATGAAATAACAAGAAGCTGATTTTTTTTGGA
>Frequency_1_QualityScore_FFHHHHHHIJJJJJJJJJJJJJJJIJJIJJIIJJIGIGHIHIIJJIJJIJJJHHHHFF_Mismatch_1_Sense_+_Library_PoolC
AAAAGGTTTCTTTGATTTCTAAAAATGAAATAACAAGAAGCTGATTTTTTTTGTTGTA
>Frequency_1_QualityScore_DFHHHHGJJJJJJJHIJJJJJIJIIJJJJJJJJ_Mismatch_1_Sense_+_Library_PoolC
TATTATAACAATGGTTATTGTTGTAATTTCTCA
>Frequency_1_QualityScore_FFHHHHHJJJJGGIHIIGIJJJJIGII9HIIJJJJJIHHIJGIJHIBBDHIIEIJGHIGIJHIBHDFF>>CEEDEDDDDDDD@@<@CDCDEED>_Mismatch_0_Sense_+_Library_PoolC
GTGCTGGACTGTGGATGTAACAGTATTTCCACCCTGGTTTTAGGATGTATTTGCTGGGAGGTCGGCCTATTGTGCGGTTGGGTGTTTAAATGGT
>Frequency_1_QualityScore_BDAFBAD9<ACEHCE@??FFHGGACDCFHAFBD<DBDHGEI>?9B8=7CAEC;@AH@DAACAAA5;CAC>CBCC@??CCADDEECC@>@C5>CC_Mismatch_2_Sense_+_Library_PoolC
CTCTGTGGTTTTGTGGGTAGTTTGTGTGTTCCACAAACACTAGTTGGTTGCTTTGTAATGGAGGTTGTGAATTGGGTATTATAACAATGGTTAT
>Frequency_1_QualityScore_FFHHHFHIIJJJJJJJJJJJHIIJJJGHJIJJJJHIJJIJHIJFHJHIGIIIJJJGHGIJJHJIEHHHHHDEFFFEEECCEEEEDEDDEDDCDD_Mismatch_1_Sense_+_Library_PoolC
TTTTGTGTGCCACAAACACTAGTTGGTTGCTTTGTAATGGAGGTTGTGAATTGGGTATTATAACAATGGTTATTGTTGTAATTTCTCTACAAAT
>Frequency_1_QualityScore_FEHHHHHJJJJJJJJHIJJJIJJIIJJJJJJJJJJ_Mismatch_0_Sense_+_Library_PoolC
GTATTATAACAATGGTTATTGTTGTAATTTCTCTA
>Frequency_1_QualityScore_D?DDDDDE8CEEII;EEE*:C:9CD>??DDE9<D9B<D>?DD>C)/.;A7A@DAECDCDCC?37?@D/,;/;2;?3>>>DAA355;??_Mismatch_0_Sense_+_Library_PoolC
GCGGTGGGTGCTGGACTGTGGATGTAACAGTATTTCCACCCTGGTTTTAGGATGTATTTGCTGGGAGGTCGGCCTATTGTGCGGTTGG
>Frequency_1_QualityScore_FFHFHHFHJHIGIJJIIJJIIII8CGIIIGGEHIIGHIG@FGIIDHGHFHGHFFF?DFDDDDACCDBDDEDDCDDDCCDDCCDBBDBCACBDD<_Mismatch_2_Sense_+_Library_PoolC
TTTAGGATGTATTTGCTGGGAGGTCGGCCTATATTGCGGTTGGGTGTTTAAATGGTTTTTTGTGTGTAGTCTGCCCATGGTTTTTGGCCTGGGT
>Frequency_1_QualityScore_@D::2CBF@G7EEDH@E9CDACAF;?CB:?*0BDB9?)9?FED88D<888B)=)==CCCEED@DAAF@7?=;3)));;6.6;@\;>BD_Mismatch_1_Sense_+_Library_PoolC
CTAGTTGGTTGCTTTGTAATGGAGGTTGTGAATTGGGTATTATAACAATGGTTATTGTTGTAATTTCTCTACAAATCTGGCTTGTAAA
>Frequency_1_QualityScore_F?FHHFHIIIIJJIIIHFCHHIFHGGGJIJJJJJJI@FHJ;ADFGIEGIFEEH=BE?BEFEECECEDEDDDDDDDD:ABBCDDCDDCCCDDDBD_Mismatch_0_Sense_+_Library_PoolC
GTTGTAGGGACTGTAGTGTGGGTACTACTTCTGCGGTGGGTGCTGGACTGTGGATGTAACAGTATTTCCACCCTGGTTTTAGGATGTATTTGCT
>Frequency_1_QualityScore_DDDB:AFHB??CACCFG:?79DG@;BFGFI>>?DFBGCC9??@C8=BC@BGGG(7=@CE>E@EA;BDECC>A>1>BBBCBB<B>CC@C:ACBB5_Mismatch_1_Sense_+_Library_PoolC
ACTACTTCTGCGGTGGGTGCTGGACTGTGGATGTAACAGTATTTCCACCCTGGATTTAGGATGTATTTGCTGGGAGGTCGGCCTATTGTGCGGT
>Frequency_1_QualityScore_FFHHHHHJJJHIHIHIJJHJJJJJJJHIIIJJHIJBFGGHHIJJJJJBFHIIJIJJJJJJJEHHHHHHHDFFFFFEEEEEE_Mismatch_0_Sense_+_Library_PoolC
GCCACAAACACTAGTTGGTTGCTTTGTAATGGAGGTTGTGAATTGGGTATTATAACAATGGTTATTGTTGTAATTTCTCTA
>Frequency_1_QualityScore_DDHHHGHFGGEIJJJJHIIJGIIIGIJJHJJFHIJGHHHIJJIIGIJHHG;C=ADF<>CEEEDCDDCCDDDDDD<B<CDD?BCA@CC>@C@>>C_Mismatch_0_Sense_+_Library_PoolC
GTTTTAGGTAGCTGGGAGCGATGGAACGACGTTTGTTGTAGGGACTGTAGTGTGGGTACTACTTCTGCGGTGGGTGCTGGACTGTGGATGTAAC
>Frequency_1_QualityScore_FFHHHHHJIJJGIGGIJJJJJJIJJHIIJJJJJJDHHIIEIGIJJJGIJJJJJJIEIIGGIJHGFEFFFCCEDDDDDDD??9?A@_Mismatch_0_Sense_+_Library_PoolC
CTGGACTGTGGATGTAACAGTATTTCCACCCTGGTTTTAGGATGTATTTGCTGGGAGGTCGGCCTATTGTGCGGTTGGGTGTTTA
>Frequency_1_QualityScore_FFFHFHHJJJIJJJGHIIIJIGG@FFHIJJJGJJJJJJEHGIIJFHGGIIIJHHGGIJHIHAEHFF@BE>AED;CCDDFEEDDDCCDCCDDDDD_Mismatch_1_Sense_+_Library_PoolC
TGTGATTTTGTGGGTAGTTTGTGTGTGCCACAAACACTAGTTGGTTGCTTTGTAATGGAGGTTGTGAATTGGGTATTATAACAATTGTTATTGT
>Frequency_1_QualityScore_FDHHGDFHHGEGGGGIJJGHIIJIGIGGFFHIJGHIGIJJGIIJI?DDAGHIIG@@FFHGIJJJJHGHEHECDFFDFC@BCEEEDECEDDE_Mismatch_1_Sense_+_Library_PoolC
GTTTGTGTGTGCCACAAACACTAGTTGGTTGCTTTGTAATGGAGGTTGTGAATTGTGTATTATAACAATGGTTATTGTTGTAATTTCTCTA
>Frequency_1_QualityScore_FFHHHHHHIHIJJIJJJJJJIGHIIJJHIJFGIGHHIJJJJJGIIJJJIJJJJJJJFGIJJJHIHFHHHEEFFFFFFEDEEEEEDDDDDDD_Mismatch_1_Sense_+_Library_PoolC
AAACACTAGTTGGTTGCTTTGTAATGGAGGTTGTGAATTGGGTATTATAACAATGGTTATTGTTGTAATTTCTCTACAAATCTGGCTTGTA
>Frequency_1_QualityScore_FFHHHHHJGIJJJJIIGGIHIIJIGJGHIIJIIJJJJJHIGHGHAEHGCEEFFFEEDB@BD@8?BCDD88ABCDC>CC>@CCCCADCDEEECCD_Mismatch_0_Sense_+_Library_PoolC
TGGGAGCGATGGAACGACGTTTGTTGTAGGGACTGTAGTGTGGGTACTACTTCTGCGGTGGGTGCTGGACTGTGGATGTAACAGTATTTCCACC
>Frequency_1_QualityScore_DAHHDDA>F<GI@BFBHD@9FHHEH@GHCECE>GHIGIIHGI>:BD4??DDGGDGHGIHGGBFHI@AAHDHGCACH:7?=BDBB);@CEEC_Mismatch_0_Sense_+_Library_PoolC
ATAACAATGGTTATTGTTGTAATTTCTCTACAAATCTAGCTTGTAAAAGGTTTCTTTGATTTCTAAAAATGAAATAACAAGAAGCTGATTT
>Frequency_1_QualityScore_DDF>F8DG>C<BE:CF>HH@::C?++2<+:E@G@GEC9*:??B9*:??D>@D?BFFGFFC<)=)8B@@F:FF7@AEC)?==);@;@)?_Mismatch_1_Sense_+_Library_PoolC
CAATGGTTATTGTTGTAATTTCTCTACAAATCTAGCTTGTAAAAGGTTTCTTTGATTTCTAAAGATGAAATAACAAGAAGCTGATTTT
>Frequency_1_QualityScore_FFHHHHHEIJJJJGIJJJJJIJJJJJIIJJIJJJJIJIJIJIJJCHIGIIJJJCIJIJHHFFFDF_Mismatch_1_Sense_+_Library_PoolC
AGCTTGTAAAAGGTTTCTTTGATTTCTAAAAATGAAATAACAAGAAGCTGATTTTTTTTGTTGTA
>Frequency_1_QualityScore_FFHHHHHIJIJJJJJJGHIIHIJEIJHJJJJJJJJIEEIIAGGHIJIHIIGHIIJGBEFDDBBBBCCCC>CDCDDDDDDBDCBBDDACDDCAAC_Mismatch_0_Sense_+_Library_PoolC
AGTATTTCCACCCTGGTTTTAGGATGTATTTGCTGGGAGGTCGGCCTATTGTGCGGTTGGGTGTTTAAATGGTTTTTTGTGTGTAGTCTGCCCA
>Frequency_1_QualityScore_FFHHHHHJJJJJJJJGHIJHJJGIIHJJJJJJJJJJJJJGFIIJJJIJJJIJJJHHFFDD?@BDDDDDEDD@CDDDDDDDCDBEDEEEDDDDDD_Mismatch_0_Sense_+_Library_PoolC
GTATTTCCACCCTGGTTTTAGGATGTATTTGCTGGGAGGTCGGCCTATTGTGCGGTTGGGTGTTTAAATGGTTTTTTGTGTGTAGTCTGCCCAT
>Frequency_1_QualityScore_FFHHGHHHHIIJJJJHGIJEHHCHIGHIJJIGJIJJJJJJFIHGHGHIJCFHJIJJJICHGGEEHG;?CDDDDEEEDC=A_Mismatch_0_Sense_+_Library_PoolC
TTCTCTGTGATTTTGTGGGTAGTTTGTGTGTGCCACAAACACTAGTTGGTTGCTTTGTAATGGAGGTTGTGAATTGGGTA
>Frequency_1_QualityScore_FFHHHHHJJJJHIJJGHHGGIIFEFHFHJJIJJJJJIJJJJGIJJCGHJJJJJHHIIHHHHH@DFBCEECEDDD;ACDEEDEDDDDDD@ADDDD_Mismatch_1_Sense_+_Library_PoolC
CTGTGATTTTGTGGGTAGTTTGTGTGTGCCACAAACACTAGTTGGTTTCTTTGTAATGGAGGTTGTGAATTGGGTATTATAACAATGGTTATTG
>Frequency_1_QualityScore_FFHHHHHIJJJJJJJJJJJJIIJJFHDHIJFGHJJJJJJJIJJJGIJHAEFFFFDEEDEEDCDDCEFDDCCDDEEDDEDDDDDD:AB@CDDDDD_Mismatch_0_Sense_+_Library_PoolC
CGACGTTTGTTGTAGGGACTGTAGTGTGGGTACTACTTCTGCGGTGGGTGCTGGACTGTGGATGTAACAGTATTTCCACCCTGGTTTTAGGATG
>Frequency_1_QualityScore_FFHHHHHJJJJIJJJJJJJJIJJGHICHIHHFHGIJIJDGHIHJIIIIGHIJGGIJJJIJJIJIJIJIJIIJHHFFFFFFFFFFEEEEEECBAD_Mismatch_1_Sense_+_Library_PoolC
ACTAGTTGTTTGCTTTGTAATGGAGGTTGTGAATTGGGTATTATAACAATGGTTATTGTTGTAATTTCTCTACAAATCTAGCTTGTAAAAGGTT
>Frequency_1_QualityScore_D;DFBFD<C?FCFBCFGF3CF:?D8DDFBDGBFHIBH\@GBB-;BECC3@@EE7;@;;;=59?@<@@C@CA:A?ACCC:A<8<<BCCC?BB_Mismatch_0_Sense_+_Library_PoolC
TAGGATGTATTTGCTGGGAGGTCGGCCTATTGTGCGGTTGGGTGTTTAAATGGTTTTTTGTGTGTAGTCTGCCCATGGTTTTTGGCCTGGG
>Frequency_1_QualityScore_FFHHFHHIGIIIJIIIGGHHIGHGHIBIGHIIGGIEGHJIGGIGIHHIIJGIIJGC39BFHIGIJJGJIEADBC_Mismatch_1_Sense_+_Library_PoolC
CTCTACAAATCTAGCTTGTAAAAGGTTTCTTTGATTTCTAAAAATGAAATAACAAGAAGCTGATTTTTTTTGTA
>Frequency_1_QualityScore_FFHHCFHHIIIJIJJHIIJJJIFHDFFHIJIJJJJJGIIIFHIJJJJIJJJIG?CEFFDCEECDD?AC@@CDCCCCDDDDCCD?BBBBB?BD<C_Mismatch_2_Sense_+_Library_PoolC
TGGGTGTTTAAATGGTTTTTTGTGTGTAGTCTGCCCATGGTTTTTGGCCTGGGTTTTTGTTGTTGTTTATTGTTTCTCTGTGGTTTTGTGGGTA
>Frequency_1_QualityScore_@?FDFHHJIIJJIJIGDCHHIFGGCGGGGHIJJIIGIIIGIIH@GHIHIJFHGGHIHII@GHGIGIJGHHF_Mismatch_1_Sense_+_Library_PoolC
TAGTTGGTTGCTTTGTAATGGAGGTTGTGAATTGGATATTATAACAATGGTTATTGTTGTAATTTCTCTAC
>Frequency_1_QualityScore_FDHFHHHDGHHGH@EFAHHIJI??DIGIIGIJJEHIIJIIJIIIIHIJJJJGIJJJIJEGIJIIJIJHFHHHGFFFBDCEEEDECDCDDEA_Mismatch_1_Sense_+_Library_PoolC
GTAATGGAGGTTGTGAATTGGGTATTATAACAATGTTTATTGTTGTAATTTCTCTACAAATCTAGCTTGTAAAAGGTTTCTTTGATTTCTA
>Frequency_1_QualityScore_DDDDBD:EGH?EFGHHFEHIIIHGHIIIIIIIIIGG?DEHEHGC>GFHHHGHGIIEH@CCDGGGFHFCEBDEDCAC@BB@B8;8?C@CCDAA4:_Mismatch_1_Sense_+_Library_PoolC
TGCTGGACTGTGGATGTAACAGTATTTCCACCCTGGTTTTAGGATGTATTTGCTGGGAAGTCGGCCTATTGTGCGGTTGGGTGTTTAAATGGTT
>Frequency_1_QualityScore_FFHHFHHIHIJIJJJCHHIIIIJIJJIJJGHHIJJHIIJJJJJJJJJJGHIEHJIJJJJJJJHHIIJGIHEHHHHFFFFFFFEDEEDEEDDDCD_Mismatch_1_Sense_+_Library_PoolC
AGGTTGTGAATTGGGTATTATAACAATGGTTATTGTTGTAATTTCTCTACAAATCTGGCTTGTAAAAGGTTTCTTTGATTTCTAAAAATGAAAT
>Frequency_1_QualityScore_FFHHHHHJJJIIJGIJJJJJJHIJJGHIEGIJIIIIHGIJIIGIIJJJJGIGHIJGHIJJJJJHHHHHHHHF;BEAC@CFECDD;ACDD_Mismatch_0_Sense_+_Library_PoolC
TATTGTTTCTCTGTGATTTTGTGGGTAGTTTGTGTGTGCCACAAACACTAGTTGGTTGCTTTGTAATGGAGGTTGTGAATTGGGTATTA
>Frequency_1_QualityScore_FFHHFHHJJJGIIIHHIJIJJJJIIJJDHIIIJIJIJIJGIIHIJJHIJJJJJJHI@GIJJJHHHFEFFEEEEEDDDDBDCDDBDDDDDDCCCD_Mismatch_1_Sense_+_Library_PoolC
CAGTCTGCCCATGGTTTTTGGCCTGGGTTTTTGTTGCTGTTTATTGTTTCTCTGTGATTTTGTGGGTAGTTTGTGTGTGCCACAAACACTAGTT
>Frequency_1_QualityScore_?=CA?DCFGFGEII>HHF?FCFFCGAAG3B0?DEIE1@;@ACACEB.7A?>@?@BABBBB;;@9@?_Mismatch_0_Sense_+_Library_PoolC
TTGTTCCTGTGCTCTTGCAGCGGTTGGGAGCGGCAGAATGGCCATGTCCCGTGTCCCTGCGGCTGC
>Frequency_1_QualityScore_FFHFHHHIIGIJIGGEHGHIHFHGEGIJJJJGHJJIIIJJJBIIHIJJGIIGIJFGHCHHIIIIJJIIGHIJIJHGEHHFFFFFFFCEECA_Mismatch_0_Sense_+_Library_PoolC
GTATTATAACAATGGTTATTGTTGTAATTTCTCTACAAATCTAGCTTGTAAAAGGTTTCTTTGATTTCTAAAAATGAAATAACAAGAAGCT
>Frequency_1_QualityScore_FFHHHHHJJJJJIIJJJJJJHJJIJJHHJGHIHIHIIIJIJHIJJJJIJJJJIJJCHIJJJJIJIIGHHHHHHHF_Mismatch_0_Sense_+_Library_PoolC
AACACTAGTTGGTTGCTTTGTAATGGAGGTTGTGAATTGGGTATTATAACAATGGTTATTGTTGTAATTTCTCTA
>Frequency_1_QualityScore_DDFFB<DGIGIIIIIDGIAFGGGIDEF@G;G))?@GG?DD9DB=BGEGGCHCH=;=CDEE)77AEH=??<>CC>CA3,=?=?B@_Mismatch_0_Sense_+_Library_PoolC
TGTGTAGTCTGCCCATGGTTTTTGGCCTGGGTTTTTGTTGCTGTTTATTGTTTCTCTGTGATTTTGTGGGTAGTTTGTGTGTGC
>Frequency_1_QualityScore_AD@FFAC?EECEFHBHGEH?GGGGGGIEG?@F;\5;@GC6@EC=?CDC@C>ACCC@CA@B>5;@A@BCB::9?C?C:>@>CBDDC@C_Mismatch_0_Sense_+_Library_PoolC
GGACTGTAGTGTGGGTACTACTTCTGCGGTGGGTGCTGGACTGTGGATGTAACAGTATTTCCACCCTGGTTTTAGGATGTATTTGCT
>Frequency_1_QualityScore_FFHGHHHIIHIJJJJJJHGGIIJDHI?FHDGGGCGIJJBFHIIJJJJJIHGIFFGGJIHHIJJ_Mismatch_0_Sense_+_Library_PoolC
ACTAGTTGGTTGCTTTGTAATGGAGGTTGTGAATTGGGTATTATAACAATGGTTATTGTTGTA
>Frequency_1_QualityScore_FFHHFHHJJJHIJJJJHIJIJJIIIJJJJJJJJJHIIJJJJIJHIIFHIJIIJJIIHHHHHFFFFFECEE@CC?BDBDDDDCDEEDDDDD<?CB_Mismatch_2_Sense_+_Library_PoolC
TGGGTTTTTGTTGTTGTTTATTGTTTCTCTGTGGTTTTGTGGGTAGTTTGTGTGTGCCACAAACACTAGTTGGTTGCTTTGTAATGGAGGTTGT
>Frequency_1_QualityScore_D:<?+2AE@?C+3,3A?B@F@C?C@):?:6?7*?8B/=BA/;A@AA5=,(;36;;AA>>??<88<<<>83:+>>A_Mismatch_1_Sense_+_Library_PoolC
GTTTTAGGATGTATTTGCTGGGAGGACGGCCTATTGTGCGGTTGGGTGTTTAAATGGTTTTTTGTGTGTAGTCTG
>Frequency_1_QualityScore_ABABF:?BCAECHAEHGFGHCHHHICFHGH:GDHGGDHG=FGEH3)8@=CC@CD>7==C=ABBC;(;AAACCCCACDCBC>A>::?_Mismatch_0_Sense_+_Library_PoolC
TGTAGTGTGGGTACTACTTCTGCGGTGGGTGCTGGACTGTGGATGTAACAGTATTTCCACCCTGGTTTTAGGATGTATTTGCTGGG
>Frequency_1_QualityScore_FFHHHFHJHJIIJJJJJJJIIJCHHJJJJIJJJIJJJJHIIIIDEEEHHHHFFFCFFDDDDDDCDBEDDCDDCDBCDDD@CDDDDDDDDDDD??_Mismatch_0_Sense_+_Library_PoolC
TTAGGATGTATTTGCTGGGAGGTCGGCCTATTGTGCGGTTGGGTGTTTAAATGGTTTTTTGTGTGTAGTCTGCCCATGGTTTTTGGCCTGGGTT
>Frequency_1_QualityScore_FFHHHHH+CGIGIJFHIHIIIJJJJJJJJJJGHIJJJIIJJJIJJJJFHIGHCDFDEEEEEEDCDDDDDDDDCDDEDEEEDDDDCCDD:ABDDD_Mismatch_1_Sense_+_Library_PoolC
ACCCTGGCTTTAGGATGTATTTGCTGGGAGGTCGGCCTATTGTGCGGTTGGGTGTTTAAATGGTTTTTTGTGTGTAGTCTGCCCATGGTTTTTG
>Frequency_1_QualityScore_FFHDFFHGHHGIJJJJGGIJJGDGHIDGHJCHIIIJJJJIJJJDFHFHIIJJJJJDHIIJJJHHHHHHFDEFFFFCECEEEFEEDEDDEDDDDD_Mismatch_1_Sense_+_Library_PoolC
TTGTGTGTGCCACAAACACTAGTTGGTTGCTTTGTAATGGAGGTTGTGAATTGGGTATTATAACAATGTTTATTGTTGTAATTTCTCTACAAAT
>Frequency_1_QualityScore_FDHHHHHJJJJJJJJIJJJFHIJJJJJJJJJJBGIJJJIIJJJJIJJIJJJJJJJJJJJIJH?CHFFFFDDDDDCDEDDDDDDBDCDD?BBDDD_Mismatch_1_Sense_+_Library_PoolC
GTGTGTAGTCTGCCCATGGTTTTTGGCCTGGGTTTTTGTTGCTGTTTATTGTTTCTCTGTGGTTTTGTGGGTAGTTTGTGTGTGCCACAAACAC
>Frequency_1_QualityScore_FFHHHHHJJJJFHFHIIEEIJJJJJJJIJJJFHGJ@FGCCHGIGJEHGCCEGIJHFHEEHHFEFDDFDDED>ABBACC@AC@ADDEEDDDD@BB_Mismatch_0_Sense_+_Library_PoolC
AGGGACTGTAGTGTGGGTACTACTTCTGCGGTGGGTGCTGGACTGTGGATGTAACAGTATTTCCACCCTGGTTTTAGGATGTATTTGCTGGGAG
>Frequency_1_QualityScore_FFGHHHHGI@EF?FCHIGEGCA>CFG)BFDGGI<DGGC?DBDGEGGCGII:C.7@C@ECHE>EHEE>:@?@CB_Mismatch_0_Sense_+_Library_PoolC
ACTAGTTGGTTGCTTTGTAATGGAGGTTGTGAATTGGGTATTATAACAATGGTTATTGTTGTAATTTCTCTAC
>Frequency_1_QualityScore_DDBFDHDHGEEAEHFFECEGIIACC9??FF@FBGGGBE?FDHH6=A2;7@=AEHHEC?@C@?;@C>AC>6;>;;=?B=@<,>CC<?9888A>CC_Mismatch_0_Sense_+_Library_PoolC
TTTTTTGTGTGTAGTCTGCCCATGGTTTTTGGCCTGGGTTTTTGTTGCTGTTTATTGTTTCTCTGTGATTTTGTGGGTAGTTTGTGTGTGCCAC
>Frequency_1_QualityScore_BDHHHHHJIIIJFGFHIICHHGHIIJIJJJJIGIIJ?FHHIJEHJJHIJEHGEHHHGFEHHFFFFFFFDBED@CDD@CDACCCDDEFCDDCDDD_Mismatch_0_Sense_+_Library_PoolC
TAGGGACTGTAGTGTGGGTACTACTTCTGCGGTGGGTGCTGGACTGTGGATGTAACAGTATTTCCACCCTGGTTTTAGGATGTATTTGCTGGGA
>Frequency_1_QualityScore_FEGGHHGGJEHIGCGGGCFDHGFHGGIGBFCDGHIIDGGIHGGDGCG?H:?CEDEFFEECCDB3;BB28><??:ACB>>?(>A::>C:C>:>CD_Mismatch_1_Sense_+_Library_PoolC
GTAGCTGGGAGCGATGGAACGACGTTTGTTGTAGGGACTGTAGTGTGGGTACTACTTCTGCGGTGGGTGTTGGACTGTGGATGTAACAGTATTT
>Frequency_1_QualityScore_=:AAD8DE4A3+3A<BA<EECFIIEE1:11)??68D/?DBD@:\\-516==5(?@ADAAAA3;@;>>??_Mismatch_2_Sense_+_Library_PoolC
CTGGTTTTAGGATGTATTTGCTGGGAGGTCGGCCTATTGTGCGGATGGGTGTTTAAATGGTATTTTGTG
>Frequency_1_QualityScore_FFHHHHHJJIJJJJJJJJJIJCGFHIJFHIJIJIJJIJJJIHIEI@FGHIIHGHHEHFCFFCDCCECAECDDCDEDBBDDD>C@BCDDDCDCDE_Mismatch_1_Sense_+_Library_PoolC
GGTTTGTTGTAGGGACTGTAGTGTGGGTACTACTTCTGCGGTGGGTGCTGGACTGTGGATGTAACAGTATTTCCACCCTGGTTTTAGGATGTAT
>Frequency_1_QualityScore_FFHHHHHGEFIJEHIJJ)?F@GHGGIGG=E@DHGHHHHFFEFEFD>ABDBDDDCDDDBDD8@CDDD?AC@CDCDDDDDD@C>CDD9:CCCCCCD_Mismatch_0_Sense_+_Library_PoolC
GCGGCTGCAGGGAGGGGTGGTTAGCCTGTGTTTTAGGTAGCTGGGAGCGATGGAACGACGTTTGTTGTAGGGACTGTAGTGTGGGTACTACTTC
>Frequency_1_QualityScore_EFHDFHHGIJIIIIJGIIJJIIJGGGGHIGIIJIIJIGGGIIHDGEHAEEB9@CE@CCEECECDDDBB:@>BC@CBB@?A@A>ACCABCCCCDE_Mismatch_0_Sense_+_Library_PoolC
AGGTAGCTGGGAGCGATGGAACGACGTTTGTTGTAGGGACTGTAGTGTGGGTACTACTTCTGCGGTGGGTGCTGGACTGTGGATGTAACAGTAT
>Frequency_1_QualityScore_FFHHHHHGIIJJHIJJGHHFIIGHGHIHHJIJJJJJJIJJIJHIJJHIJJJJJJIIJIIIHGH?BCBA>ACDDED?ACDEFDCCDCCCDDDDDD_Mismatch_1_Sense_+_Library_PoolC
TCTGTGGTTTTGTGGGTAGTTTGTGTGTGCCACAAACACTAGTTGGTTGCTTTGTAATGGAGGTTGTGAATTGGGTATTATAACAATGGTTATT
>Frequency_1_QualityScore_FFHHHHHJJIJJJFIIJJJJJJJJJJ?FHJJJHIJJJJIJJIJJJIJJJIJJJIIFGIJJJIHHHDDFBCDCEEEDDCDDEDDDDDDDDCDACD_Mismatch_1_Sense_+_Library_PoolC
AGTCTGCCCATGGTTTTTGGCCTGGGTTTTTGTTGCTGTTTATTGTTTCTCTGTGATTTTGTGGGTAGTTTGTGTGTTCCACAAACACTAGTTG
>Frequency_1_QualityScore_FFGHHDHIIJJGIIGHJJIJJIJIEHGHIJJJJJJJJJIHIJJIFFGHIIIGJJIIEGIJIJJJJJJIGGHJGIGH@HECEFFEDEEE@BDDBD_Mismatch_1_Sense_+_Library_PoolC
AATGGTTATTGTTGTAATTTCTCTACAAATCTAGCTTGTAAAAGGTTTCTTTGATTTCTAAAAATGAAATAACAAGAAGCTGATTTTTTTTGTA
>Frequency_1_QualityScore_DDAFAHB@FGAEFBHD?EHIHHIHBDGC9<B@F)997BF@=BF8@C==>E>EHGEAEHC??;@C?DCB;;@CA:@@C@;A@C_Mismatch_0_Sense_+_Library_PoolC
CACAAACACTAGTTGGTTGCTTTGTAATGGAGGTTGTGAATTGGGTATTATAACAATGGTTATTGTTGTAATTTCTCTACAA
>Frequency_1_QualityScore_EFFHHGHJHJIIJJJJJJJJJJJHIFIIJJJIJJJHGGHHHGIIGHGIIJIJIIJJIIIHIHHJIHHHHFFDFDDDFDDCEDBBC8<@@CC>CB_Mismatch_1_Sense_+_Library_PoolC
AGTTGCTGTTTATTGTTTCTCTGTGATTTTGTGGGTAGTTTGTGTGTGCCACAAACACTAGTTGGTTGCTTTGTAATGGAGGTTGTGAATTGGG
>Frequency_1_QualityScore_FFHHHHHJJJJJJJJJJEHIJFHGBHHGGHIJJJJJJJDHGBFIJJJJFHGJJJJJFEFEDD@?>@CACC@DDACDDDDD?CCBBDCDEED@CB_Mismatch_0_Sense_+_Library_PoolC
CAGTATTTCCACCCTGGTTTTAGGATGTATTTGCTGGGAGGTCGGCCTATTGTGCGGTTGGGTGTTTAAATGGTTTTTTGTGTGTAGTCTGCCC
>Frequency_1_QualityScore_FFHHHHHJJJHIJJJJJJJGJJJJJJJJJJJIIJIJJJJJJJJIIIIJJHGGIJJJJJJJJJJJJIIGICHHIJIJJJHHGEEDEDEEEEEDDD_Mismatch_1_Sense_+_Library_PoolC
ATAACAATGGTTATTGTTGTAATTTCTCTACAAATCTAGCTTGTAAAAGGTTTCTTTGATTTCTAAAAATGAAATAACGAGAAGCTGATTTTTT
>Frequency_1_QualityScore_FFFHFHHHJJJIJJJJJJADHIJJJIJJJJJDGHIJJIJIJJJHIJJJJIIIGIJJJJIJGGGHHHEFFDBCDACEEBDCBBBACCC?BDDDDD_Mismatch_0_Sense_+_Library_PoolC
TGTGTAGTCTGCCCATGGTTTTTGGCCTGGGTTTTTGTTGCTGTTTATTGTTTCTCTGTGATTTTGTGGGTAGTTTGTGTGTGCCACAAACACT
>Frequency_1_QualityScore_FFHHHHGIIJHJJJJJHHJJJJIJJIJJJJGHJCGIGIJDHIGIJBFHIJJJJJIJJJJFGIJJJGGFHHG_Mismatch_1_Sense_+_Library_PoolC
TACAAACACTAGTTGGTTGCTTTGTAATGGAGGTTGTGAATTGGGTATTATAACAATGGTTATTGTTGTAA
>Frequency_1_QualityScore_3A?B1+8)<AE;+A+2<<:C8?DDAAEEA@?D>DBDAEAAB8<84?CB=.8AADAAC@A)=C7=6;377;.=@=??_Mismatch_0_Sense_+_Library_PoolC
GTTTTTGGCCTGGGTTTTTGTTGCTGTTTATTGTTTCTCTGTGATTTTGTGGGTAGTTTGTGTGTGCCACAAACAC
>Frequency_1_QualityScore_D?AFF?<2C3<C<CHHHC3AA,AFH<9CBCG@91:DDCGD@>;0?F*94?00?BFIII*.8BB4=4@3=8@4C:D=)7AAE;7@B;;ACA_Mismatch_0_Sense_+_Library_PoolC
ATAACAATGGTTATTGTTGTAATTTCTCTACAAATCTAGCTTGTAAAAGGTTTCTTTGATTTCTAAAAATGAAATAACAAGAAGCTGATT
>Frequency_1_QualityScore_?DFFHDFGHIGGHHFHHGIIGIIIEGFHGIIIGBHIIEFGFEHHIGIIIIIIIGBGHHIIIIIIHHHGHF>DDBBCC@@CCC>CCDD@?BBBBD_Mismatch_2_Sense_+_Library_PoolC
AATGGTTATTGTTGTAATTTCTCTACAAATCTGGCTTGTAAAAGGTTTCTTTGATTTCTAAAAATGAAATAACAAGAAGCTGATTTTTTTTGTA
>Frequency_1_QualityScore_DDD<FHHBEGGE?IB<FEBB9AF@BD>9CFF>@?B@GHAAGBFGGB@@FGBFDB<F8B@5@EEFHD@@?;@>CBBB?@?;5;5?C:>@CACCCB_Mismatch_1_Sense_+_Library_PoolC
GCTGGACTGTGTATGTAACAGTATTTCCACCCTGGTTTTAGGATGTATTTGCTGGGAGGTCGGCCTATTGTGCGGTTGGGTGTTTAAATGGTTT
>Frequency_1_QualityScore_FFHDHFDIFGIIIGIDHJIJIHIJJJJJJII@DGIEHJDFHFGHIIIGGI;FCHHGGIIJIJIJDEEHGAAEFED_Mismatch_1_Sense_+_Library_PoolC
TGTGCCACAAACACTAGTTGGTTGCTTTGTAATGGAGGTTGTGAATTGGGTATTATAACAATGGTTATTGTTGGA
>Frequency_1_QualityScore_FFHHHHHJJJJJJJIJJGIJJBHIJJ-;E@EEFHHGFBD?CCE@CC>CDCCDDDABDB;BDB?CDD@DDDBCD?CDDCDDB?BDDC@C>CDCBD_Mismatch_0_Sense_+_Library_PoolC
CGTGTCCCTGCGGCTGCAGGGAGGGGTGGTTAGCCTGTGTTTTAGGTAGCTGGGAGCGATGGAACGACGTTTGTTGTAGGGACTGTAGTGTGGG
>Frequency_1_QualityScore_FFHHHHHGIJJIJGJIJJJHHIGIJIEIJJJJJJIIJJIIIHHHHFHBDFFFFFDEEEEDDDDDD=BDDCDBDDDCDDDDDCDEDDDCE>>>CD_Mismatch_0_Sense_+_Library_PoolC
AGCTGGGAGCGATGGAACGACGTTTGTTGTAGGGACTGTAGTGTGGGTACTACTTCTGCGGTGGGTGCTGGACTGTGGATGTAACAGTATTTCC
>Frequency_1_QualityScore_DDCBHDFHGEGFEGGGCGGH;FEGGFGHIGGIFIIJIGEGGIJGHGDFGGF@CCHDGI-=DHFGECCCHBBC3;?@CCDEBCC_Mismatch_0_Sense_+_Library_PoolC
AGTTTGTGTGTGCCACAAACACTAGTTGGTTGCTTTGTAATGGAGGTTGTGAATTGGGTATTATAACAATGGTTATTGTTGTA
>Frequency_1_QualityScore_FFGGHHHHIDHIJFHIIJJJJIDIGJJHIJIFHIJJJIJGJHGIFIGGIJJIICHIJHEFHHHFFFF@C@?>CDDDDCDDCCDDCCCBBDD@CD_Mismatch_1_Sense_+_Library_PoolC
CCTGTAGTGTGGGTACTACTTCTGCGGTGGGTGCTGGACTGTGGATGTAACAGTATTTCCACCCTGGTTTTAGGATGTATTTGCTGGGAGGTCG
>Frequency_1_QualityScore_FFHHGHHJJJJJJJJIJJJJJIJJJJJIJHIJIJJHIJFHIHHFHIIJJJGHIJJJIIJJJJJHEHHHGFFFFDEDEFEEEEEEDDDDDDDDDD_Mismatch_0_Sense_+_Library_PoolC
TGTGCCACAAACACTAGTTGGTTGCTTTGTAATGGAGGTTGTGAATTGGGTATTATAACAATGGTTATTGTTGTAATTTCTCTACAAATCTAGC
>Frequency_1_QualityScore_FFHHHHHIJJIIHJJJJIGIIIFHHEGIIHIHGHHIIJIGGGIHIIHIHGJIHIIIIJJGGDHEGHHHHFDFEDCEEECCD;@CDC_Mismatch_0_Sense_+_Library_PoolC
TGTTTCTCTGTGATTTTGTGGGTAGTTTGTGTGTGCCACAAACACTAGTTGGTTGCTTTGTAATGGAGGTTGTGAATTGGGTATTA
>Frequency_1_QualityScore_FFHHHHHIIJJ?HHGHIJJJJJFHHIJJIJJHIIJJJJHEHHFBDDDCDDDBDD@DDDBDDDDDDDCDDBDDDDDDDDDBCCDDCDDDCDDDBB_Mismatch_0_Sense_+_Library_PoolC
GCAGGGAGGGGTGGTTAGCCTGTGTTTTAGGTAGCTGGGAGCGATGGAACGACGTTTGTTGTAGGGACTGTAGTGTGGGTACTACTTCTGCGGT
>Frequency_1_QualityScore_FFHFHHHHJJJGIJFHIIIIIHEGIJHIJIHIJGJHHHGAEEFFFFFEEEEDDBDDD;BBCCC1?:<>C?:AC@@BC@CADCDEDEDDDBACB>_Mismatch_0_Sense_+_Library_PoolC
GCGATGGAACGACGTTTGTTGTAGGGACTGTAGTGTGGGTACTACTTCTGCGGTGGGTGCTGGACTGTGGATGTAACAGTATTTCCACCCTGGT
>Frequency_1_QualityScore_FFHDHHHJJJJHIAEGGHIJHHIJJIIIIJJIGJJJIJJJIJIJJJIGHGHHHFFFFEDEFEDCCCBB=@ACDDDDDDDDDDBDDD>5?CCC<A_Mismatch_0_Sense_+_Library_PoolC
TGGTTAGCCTGTGTTTTAGGTAGCTGGGAGCGATGGAACGACGTTTGTTGTAGGGACTGTAGTGTGGGTACTACTTCTGCGGTGGGTGCTGGAC
>Frequency_1_QualityScore_FFHHHHHIHIJGIJJJJJIHIGIIJGIJGHIHJGGIIJJJ;FHIIJIFHIGIGIFHIIJJJIJHG@_Mismatch_1_Sense_+_Library_PoolC
ACACTAGTTGGTTGCTTTGTAATGGAGGTTGTGAATTGGGTATTATAACAATGGTTATTGTTGTGA
>Frequency_1_QualityScore_FFGGGFHIIJJJCFGIIJJJJIIJGIIJJJJJIJJGIJIHGFIEEHHFAEE@FGHIJJH>CEEEAEHBDBFDEDCCDCCCD@A@BDDDDDDDDD_Mismatch_1_Sense_+_Library_PoolC
CTTTGGCCTGGGTTTTTGTTGCTGTTTATTGTTTCTCTGTGATTTTGTGGGTAGTTTGTGTGTGCCACAAACACTAGTTGGTTGCTTTGTAATG
>Frequency_1_QualityScore_DFHHFHHJJIJGGIJHIJJIGIJHIJIIIJJJCFHGHHICDGIJDFGHHHHIIGHIII=FHIIIEGHHHCHHHFFFDDDCCEEECDDDDDBBCD_Mismatch_1_Sense_+_Library_PoolC
ACAAACACTAGTTGGTTGCTTTGTAATGGAGGTTGTGAATTGGGTATTATAACAATGGTTATTGTTGTAATTTCTCTACAAATCTGGCTTGTAA
>Frequency_1_QualityScore_FFHFHHHIJJIJJJJIJJJJIIGGAGII?FGIIJJIJJIIIJAGIHAEEFFFEEEDEDDCCDCDDDCD:>CDD,>ADDDDDDCCDDCCCCCDCD_Mismatch_0_Sense_+_Library_PoolC
ACGTTTGTTGTAGGGACTGTAGTGTGGGTACTACTTCTGCGGTGGGTGCTGGACTGTGGATGTAACAGTATTTCCACCCTGGTTTTAGGATGTA
>Frequency_1_QualityScore_DDHFHHHJJJJJJJJJFHJJJJJIIJJJHIIHIJJIIJJJJJJFHCHIJJIGIJIGHHAHHHDFFFFBCCCEBBDDDDDCCCDCD?BBDDCCD@_Mismatch_0_Sense_+_Library_PoolC
TGGTTTTTGGCCTGGGTTTTTGTTGCTGTTTATTGTTTCTCTGTGATTTTGTGGGTAGTTTGTGTGTGCCACAAACACTAGTTGGTTGCTTTGT
>Frequency_1_QualityScore_FFDFF4CGHIEHGIFHHHGIIAG?GCFHIJJIJIIIIJDHIJIFHGIIJJJJFHIHIJJJJ;ACEE@EF@BDD?CEDEE@CCCCCCDCCDDDC@_Mismatch_1_Sense_+_Library_PoolC
TGTGACTTTGTGGGTAGTTTGTGTGTGCCACAAACACTAGTTGGTTGCTTTGTAATGGAGGTTGTGAATTGGGTATTATAACAATGGTTATTGT
>Frequency_1_QualityScore_FFHDHHHJJIJJJJJIJJIJJJIJJJJJJJGHGIJJJJJJJJIJIGIJJHJHIHEHHHHFFFFEDDCC>>CD@BDDDDDDDDEEDDDDD<ACBD_Mismatch_0_Sense_+_Library_PoolC
GGGTTTTTGTTGCTGTTTATTGTTTCTCTGTGATTTTGTGGGTAGTTTGTGTGTGCCACAAACACTAGTTGGTTGCTTTGTAATGGAGGTTGTG
>Frequency_1_QualityScore_FFHHHHHJIJJFHIJJGHIGJJJEFGIIJJJJJJJJJHHIJJJIJJJJJJJJJJJJJJHIJJJJJJJJJJJHHGHHHDFFFFFEEDEDEEEEDD_Mismatch_1_Sense_+_Library_PoolC
TGTAATGGAGGTTTTGAATTGGGTATTATAACAATGGTTATTGTTGTAATTTCTCTACAAATCTAGCTTGTAAAAGGTTTCTTTGATTTCTAAA
>Frequency_1_QualityScore_?DHFFDDHB6EGAB>HCG<)?FFHGC476C=37.=D9=?E_Mismatch_0_Sense_+_Library_PoolC
CTTGCAGCGGTTGGGAGCGGCAGAATGGCCATGTCCCGTG
>Frequency_1_QualityScore_DDH7FH8GGHH>GH:F30:B;990BF;DFG8B8B))8CGG@GGA@=7)??:9?\9<?_Mismatch_0_Sense_+_Library_PoolC
GCGATGGAACGACGTTTGTTGTAGGGACTGTAGTGTGGGTACTACTTCTGCGGTGGG
>Frequency_1_QualityScore_FFHHFHHJGHJJIJJJIJJIJJ@GEH@GHIJJGIIJIIIEGHHIJJIIDHIIJGHFHGHFFF;AECCEDDCDDEDFFEDDDDDDDB8?@DDDDC_Mismatch_0_Sense_+_Library_PoolC
AGTGTGGGTACTACTTCTGCGGTGGGTGCTGGACTGTGGATGTAACAGTATTTCCACCCTGGTTTTAGGATGTATTTGCTGGGAGGTCGGCCTA
>Frequency_1_QualityScore_FDHHFFHJJJJJJJJJJJJIJJJJJJJJHIJJJJJ?FGGIIGHGHIJJIIJJJJJIJJ_Mismatch_1_Sense_+_Library_PoolC
GTTGTAATTTCTCTACAAATCTAGCTTGTAAAAGGTTTCTTTGATTTCTAAAAATGAG
>Frequency_1_QualityScore_DDHHHHHJIHGEHGIHGFIJIEEHGEIGHIGF@DGGICGHGHIJEBFGGIEBEFG_Mismatch_2_Sense_+_Library_PoolC
TTTGCTTTGTAATGGAGGTTGTGAATTTGGTATTATAACAATGGTTATTGTTGTA
>Frequency_1_QualityScore_FFHHHHHJJJJGIJIJJJJJJJJJJIHIIJJIJJHJJJHGIJJJJIJIJIIIJJIGHJGEIJJJDHIHAAEFFFFFFEEEEEEDD?BDDDCEFE_Mismatch_1_Sense_+_Library_PoolC
TTTTGTTGCTGTTTATTGTTTCTCTGTGATTTTGTGGGTATTTTGTGTGTGCCACAAACACTAGTTGGTTGCTTTGTAATGGAGGTTGTGAATT
>Frequency_1_QualityScore_FFGHHHHJJJEHGIJJHIJJJJIJJJJJJGIIJIJJJGHIJJJJJEGHIIHGCGHGIIIGHGFHHHHFFFFDECC@ACD@B@BDDDDDDEDDDD_Mismatch_0_Sense_+_Library_PoolC
TTGGCCTGGGTTTTTGTTGCTGTTTATTGTTTCTCTGTGATTTTGTGGGTAGTTTGTGTGTGCCACAAACACTAGTTGGTTGCTTTGTAATGGA
>Frequency_1_QualityScore_DFFHHHHBFGCGHCGFEHIGGIHGGIJJJGIHJIGG?FDGHGGGHFHIHIGEIIJJJJIHIIGGIGJJJIGGIGFGHHDFFFFFFDEDCE_Mismatch_1_Sense_+_Library_PoolC
GTAATGGAGGTTGTGAATTGGGTATTATAACAATGGTTATTGTTGTAATTTCTCTACAAATCTAGCTTGTAAAAGGTTTCTTTGATTTAT
>Frequency_1_QualityScore_FFHGFHHJIIIIIICFDDHFHDGGFFGIJIIIEIFGHIHGIIIJJHFHHGHHCGGGHCEFEEDE@EF;;;@CECCCDCCCCCCCCCCDDBCCCD_Mismatch_1_Sense_+_Library_PoolC
TTTGTGGGTAGTTTGTGTGTGCCACAAACACTAGTTGGTTGCTTTGTAATGGAGGTTGTGAATTGGGTATTATAACAATGGTTATTGTTGTAAA
>Frequency_1_QualityScore_FFHHADHJEFGEHGG@E@GG>FDHDHCHI@FEHIGAAAEBCB?CACC<C>AC;>BC@?@8?@@ACABD9>><(38>(09>B5>@_Mismatch_1_Sense_+_Library_PoolC
GCGGCTTTGTTCCTGTGCTCTTGCAGCGGTTGGGAGCGGCAGAATGGCCATGTCCCGTGTCCCTGCGGCTGCAGGGAGGGGGGG
>Frequency_1_QualityScore_DFHHHHHJIIJFIIHIJIHHIGIGIIHGBFIIIGEHGHGHI<FIEHAFIFHGGGGEGGHIJI>DCCHCH?=BEFFF@>A@CC;?B,;?=?,;>A_Mismatch_1_Sense_+_Library_PoolC
TTTTGTTGCTGTTTATTGTTTCTCTGTGATTTTGTGGGTAGTTTGTGTGTGCCACAAACACTAGTTGTTTGCTTTGTAATGGAGGTTGTGAATT
>Frequency_1_QualityScore_FDHHHFHJIIJIGGHIHIIJJIGIJJJJFFIGIJIGHIJJJJJGFHGIGCGI;@GHHCHHHFFF?@CEECDEEDDCDDACDDDDCDDCC_Mismatch_0_Sense_+_Library_PoolC
GTGGGTAGTTTGTGTGTGCCACAAACACTAGTTGGTTGCTTTGTAATGGAGGTTGTGAATTGGGTATTATAACAATGGTTATTGTTGTA
>Frequency_1_QualityScore_FFHHHHHIIGHHIIJGIGIJJHIIGHEGHJFHIIJJJJEFIIIJDHI?EHHHCHIJIJJ@CGGHHEHHHC@DF@DFEEEECEDD_Mismatch_0_Sense_+_Library_PoolC
TAGTTTGTGTGTGCCACAAACACTAGTTGGTTGCTTTGTAATGGAGGTTGTGAATTGGGTATTATAACAATGGTTATTGTTGTA
>Frequency_1_QualityScore_FFDHHFHIGHJFFHGFHICHFBFGIJEGIHIHDGH?DFEEHIDGIIIIIIG;=BDFAA>BC@CCDCD:><<@BD8<CBDCCDCCCA@AAC<?_Mismatch_0_Sense_+_Library_PoolC
TTCCACCCTGGTTTTAGGATGTATTTGCTGGGAGGTCGGCCTATTGTGCGGTTGGGTGTTTAAATGGTTTTTTGTGTGTAGTCTGCCCATGG
>Frequency_1_QualityScore_BDDFAC<A?@B3::;FDFEG6?EGI1DF):BGED2B88BDBFFFFI4=@FDA@C@7@EEEE?A(7;B=@=(;;@;;(-55:3@BBBBB@B@A_Mismatch_1_Sense_+_Library_PoolC
GTAGTCTGCCCATGGTTTTTGGCCTGGGTTTTTGTTGCTGTTTATTGTTTCTCTGTGATTTTGTGGGTAGTTTGTGTTTGCCACAAACACTA
>Frequency_1_QualityScore_FFHHGHHIJJJJIJJIIJAEHIJIGJIJJJIJJJJJJJJJGJJJJFGHGIIIJHJJGHHHEFHHFFFFECCCCEB;ABDDDDD@CCC?ADDDDC_Mismatch_1_Sense_+_Library_PoolC
CATGGTTTTTGGCCTGGGTTTTTGTTGCTGTTTATTGTTTCTCTGTGATTTTGTGGGTAGTTTGTGTTTGCCACAAACACTAGTTGGTTGCTTT
>Frequency_1_QualityScore_DDFFFFDFFFII8CFA0?@FFFB8BFFIFEICEIIAEAEDBDEEDD;A@>@@B@@;=?283@BBB@3<??@B?@?@?@?@B4>@AAABBBBBB:_Mismatch_2_Sense_+_Library_PoolC
CCTGTTGTGCGGTTGGGTGTTTAAATGGTTTTTTGTGTGTAGTCTGCCCATGGTTTTTGGCCTGGGTTTTTGTTGTTGTTTATTGTTTCTCTGT
>Frequency_1_QualityScore_FFHHFFGJJJJJJJJJHIIIJJEHIFHIHIHIIIJJJBGHJJIJJIHIIJJHIIJJJHIJIJJJJJIIJGGGHFHHHHFDFFFFEEEFED@CDD_Mismatch_1_Sense_+_Library_PoolC
CTAGTTGTTTGCTTTGTAATGGAGGTTGTGAATTGGGTATTATAACAATGGTTATTGTTGTAATTTCTCTACAAATCTAGCTTGTAAAAGGTTT
>Frequency_1_QualityScore_FDH>FHHJJIJJJJIIHIIJHIJJJJJJFGIIHJFHIBGHGHDGHIIJJCHIJJIHEHGGHIJ@EEHHHHCDCF_Mismatch_0_Sense_+_Library_PoolC
GTGCCACAAACACTAGTTGGTTGCTTTGTAATGGAGGTTGTGAATTGGGTATTATAACAATGGTTATTGTTGTA
>Frequency_1_QualityScore_FFHHHHHJJJJJJJJJJJIJJJJJJHIJJJJJJJJJJJJJIJJJJJJJJIJJJJHIIIIIJIJFHIJIHBCDED_Mismatch_2_Sense_+_Library_PoolC
CTCTACAAATCTAGCTTGTAAAAGGTTTCTTTGATTTCTAAAAATGAAATAACAAGAAGCTGATTTTTTTTGCA
>Frequency_1_QualityScore_DFG?AFHGIBHIIIIIGIAFH?EGGGDGFHIIIHGHIGFFBF@FGGG>CFAHGHIII>GIIGGIEEE>EEDDCDEBCCEEAEEDCC=;;>>C:>_Mismatch_1_Sense_+_Library_PoolC
CTGGTTGCTTTGTAATGGAGGTTGTGAATTGGGTATTATAACAATGGTTATTGTTGTAATTTCTCTACAAATCTAGCTTGTAAAAGGTTTCTTT
>Frequency_1_QualityScore_D#2<CACEE4+<<CDFI9FF>CEEED9C<D*?DADCCEA@<DDD@DEEDEIIEBC8;=C;;ADDECEEEDCACCCDDDADDD:;(\3;??AAAA_Mismatch_2_Sense_+_Library_PoolC
GNATTATAACAATGGTTATTGTTGTAATTTCTCTACAAATCTAGCTTGTAAAAGGTTTCTTTGATTTCTAAAAATGAAATAACACGAAGCTGAT
>Frequency_1_QualityScore_FFFHFHHIIGIJJJJIGGHIAFHIJIIIJJJGHD?FHIIJIJJJGBBHHIJJHIIIIJJIJHEHHGHHDDDDC@BCDDDBD?BDBCCDDAB_Mismatch_0_Sense_+_Library_PoolC
TGTGTGTAGTCTGCCCATGGTTTTTGGCCTGGGTTTTTGTTGCTGTTTATTGTTTCTCTGTGATTTTGTGGGTAGTTTGTGTGTGCCACAA
>Frequency_1_QualityScore_DDFFFFFFI<AFFEF<2<34+*1?D)?0@\.=1@EEB_Mismatch_2_Sense_+_Library_PoolC
CTTTGTTCCTGTGCTCTTGCAGCGGGTGGGATCGGCA
>Frequency_1_QualityScore_FBFFHHHJJJJJJIJJJJJJJJJJJEHIJJJGFGHJIJJJJJJJJJJJHHJIJCHCHIIJIJIEHJJIHEHFGFFDDDDDDD_Mismatch_1_Sense_+_Library_PoolC
GTAATTTCTCTACAAATCTAGCTTGTAAAAGGTTTCTTTGATTTCTAAAAATGAAATAACAAGAAGCTGATTTTTTTTGTTA
>Frequency_1_QualityScore_DEBFHHHF@EGG9A?ECAFG9AFGGHG1CFHIIIEGADDEH??D<BD@BB9BFGCBCH_Mismatch_1_Sense_+_Library_PoolC
GCTTTGTAATGGAGGTTGTGAATTGGGTATTATAACAATGGTTATTGTTGTAATTTCA
>Frequency_1_QualityScore_FFHHHHHJHIJJJJJHHJJJJJJIJJJJJJJJJJJJIJJJJJJIJJIJIJHIJJJJJIJJHFFF_Mismatch_2_Sense_+_Library_PoolC
CTAGCTTGTAAAAGGTTTCTTTGATTTCTAAAAATGAAATAACAAGAAGCTGATTTTTTTTGCA
>Frequency_1_QualityScore_FFCFHFHHIIIIIHGGHIJGIJFHGHIJIJHGJIHIIJGGIJGIJGHHHEFFFFFEDEDDDDDCACDDDD=CCCDDDDDDDDDDBBDD@BBDCD_Mismatch_0_Sense_+_Library_PoolC
GGTGGTTAGCCTGTGTTTTAGGTAGCTGGGAGCGATGGAACGACGTTTGTTGTAGGGACTGTAGTGTGGGTACTACTTCTGCGGTGGGTGCTGG
>Frequency_1_QualityScore_FFHHHHHJJHIIJCHHIJJIEHGCFGIIJJJIJJFIJGHDGIIHHIIHGGIHHGHIIFHH@DHHG>BEEFFC=@CCDDCDDCDDDD5>CDDDCA_Mismatch_1_Sense_+_Library_PoolC
GTGATTTTGTGGGTAGTTTGTGTGTGCCACAAACACTAGTTGGTTGCTTTGTAATGGAGGTTGTGAATTGGGTATTATAACAATGGTTATTGTA
>Frequency_1_QualityScore_DDBD>DA+CGEFEHII@CCCFHG@@EGI9DHEIGGGBCGHI>FGDGGGBDHECG4=BBHGIBFFA86@@3???7?C3)7?C;>;AC@6;;>-=C_Mismatch_1_Sense_+_Library_PoolC
ATGGAGGTTGTGAATTGGGTATTATAACAATGGTTATTGTTGTAATTTCTCTACAAATCTGGCTTGTAAAAGGTTTCTTTGATTTCTAAAAATG
>Frequency_1_QualityScore_FFDBD<AGFFFGF?EHGIGEGIEIIG;FCGGIGHEGGIIIGIJIIIIII5@G;@GCDDEEECBCEEECFACECEE@;CDDDDDD9@_Mismatch_0_Sense_+_Library_PoolC
GGTAGTTTGTGTGTGCCACAAACACTAGTTGGTTGCTTTGTAATGGAGGTTGTGAATTGGGTATTATAACAATGGTTATTGTTGTA
>Frequency_1_QualityScore_FDDHHHHJJJGGIJHIHHIJJIJIJIGIIHIGHIGHEGHGJIIJIJJJJJJIJI?DCGIIJJJIJII_Mismatch_2_Sense_+_Library_PoolC
TATTATAACAATGGTTATTGTTGTAATTTCTCTACAAATCTAGCTTGTAAAAGGTTTCTTTGATTAA
>Frequency_1_QualityScore_=BA=FFDHGEGIA,:CFH@<33A4AFEBHCF7F:?CGDG@FA9?G>FB?<DB@BFD;F@8@7C@DEEH3==7;@B:;?>=,.;\5@CB_Mismatch_0_Sense_+_Library_PoolC
TTGCTGTTTATTGTTTCTCTGTGATTTTGTGGGTAGTTTGTGTGTGCCACAAACACTAGTTGGTTGCTTTGTAATGGAGGTTGTGAAT
>Frequency_1_QualityScore_DBDDADDEEFEEHE>HHEEE4:CEFHGDD4@*CFGICBDF>@BFFD>*?DB@FFHBCGIHEEHGGAH@EECECEH;@B@@B.>C@ECC>;@;@@_Mismatch_1_Sense_+_Library_PoolC
ATAACAATTGTTATTGTTGTAATTTCTCTACAAATCTAGCTTGTAAAAGGTTTCTTTGATTTCTAAAAATGAAATAACAAGAAGCTGATTTTTT
>Frequency_1_QualityScore_FFFHHHHJJJJJIJIJJJJJJJJJJJHJJJJJJHIJJJJJJGIJJJJIJJJJHIGHJJJJJJJJAHIIJCEHIJJHFDDDDDD_Mismatch_1_Sense_+_Library_PoolC
TGTAATTTCTCTACAAATCTAGCTTGTAAAAGGTTTCTTTGATTTCTAAAAATGAAATAACAAGAAGCTGATTTTTTTTGTTA
>Frequency_1_QualityScore_FFAFFFHIIGIIJBHIJJJIGCCGFHHGIGHGIJJJJIBFHIJJIGIGHIJ=CABEFFEECDDCDDDDDCCCDDDDDDDDDABBDDBCBBDDDA_Mismatch_2_Sense_+_Library_PoolC
GGTGTTTAAATGGTTTTTTGTGTGTAGTCTGCCCATGGTTTTTGGCCTGGGTTTTTGTTGTTGTTTATTGTTTCTCTGTGGTTTTGTGGGTAGT
>Frequency_1_QualityScore_FFHHHHHIIJJJJJJJJIJJGHIIJJJIJJJJJJJIGIJJJFHHHIHGHHHHEFFFFDDDDDDDEDEEECCDBCDDD>CBDDDDDDDDDD<?BD_Mismatch_0_Sense_+_Library_PoolC
AGGATGTATTTGCTGGGAGGTCGGCCTATTGTGCGGTTGGGTGTTTAAATGGTTTTTTGTGTGTAGTCTGCCCATGGTTTTTGGCCTGGGTTTT
>Frequency_1_QualityScore_DDHHHHHCB;AFHCCAEI3FAH*C;8BDAFBFEFFDGHGCHIIIIG==CC@)=A-=C;;=37?A>D(7;;CC@@CCA>AC@CC@C@>CB<C_Mismatch_0_Sense_+_Library_PoolC
TTGTGGGTAGTTTGTGTGTGCCACAAACACTAGTTGGTTGCTTTGTAATGGAGGTTGTGAATTGGGTATTATAACAATGGTTATTGTTGTA
>Frequency_1_QualityScore_FFHHFHHGG@EHGGHJJGIIGIIIIIJIGIIHJIIIFGGBGGE@DH/=FHFHFHHFGGHIIEHHHHFDFF@BC=ACBCDDDCCCCCA(9@<<<5_Mismatch_0_Sense_+_Library_PoolC
TGGGTTTTTGTTGCTGTTTATTGTTTCTCTGTGATTTTGTGGGTAGTTTGTGTGTGCCACAAACACTAGTTGGTTGCTTTGTAATGGAGGTTGT
>Frequency_1_QualityScore_DFHHHFHHIGHIHJJJIJJGIIJFHIJJIJJJJJIJBGIJJJGIJJJJGIIEHIJGIJJJJHHEHEEHFCDBFDD@CD@CDDBDDDDBCCCDDB_Mismatch_1_Sense_+_Library_PoolC
TTTTGTGTGTAGTCTGCCCATGGTTTTTGGCCTGGGTTTTTGTTTCTGTTTATTGTTTCTCTGTGATTTTGTGGGTAGTTTGTGTGTGCCACAA
>Frequency_1_QualityScore_;DDFFFB+2AEEDAADBHFECHI9EHEEFGGFEFFFGF@F>?9B<BBF<9?<DBFE:BF<;8@CC@FGIEFEFFI>=;;CCB;;;B?A@@_Mismatch_1_Sense_+_Library_PoolC
AATTGGGCATTATAACAATGGTTATTGTTGTAATTTCTCTACAAATCTAGCTTGTAAAAGGTTTCTTTGATTTCTAAAAATGAAATAACA
>Frequency_1_QualityScore_DD?BFDAFGI>BEG?@@9AABCC88?8CGGBGGEDGGHIB)??6B=BFHHGH;FHGIICECCEEHH;;CBDDCD?;;_Mismatch_0_Sense_+_Library_PoolC
TGTGTGCCACAAACACTAGTTGGTTGCTTTGTAATGGAGGTTGTGAATTGGGTATTATAACAATGGTTATTGTTGTA
>Frequency_1_QualityScore_DDFHH@CAFHIIGIGABAF<AF1C?ECDHE?DHA6BF6/?C;:AA\5;A;?>)7>C;;;;A@BA;>5>?;8:>ACCCCCCCCBB<<59&5<@CC_Mismatch_1_Sense_+_Library_PoolC
GGTGGTTAGCCTGTGTTTTAGGTAGCTGGGAGCGATGGAACGACGCTTGTTGTAGGGACTGTAGTGTGGGTACTACTTCTGCGGTGGGTGCTGG
>Frequency_1_QualityScore_FFHHHHHGJIJJJJJJHIHIIJFHIJIJJJJIIIIJFHIFHHFHGIJJJJJ@GIGIJIJIIHHHHEFFFDFFFEEE_Mismatch_0_Sense_+_Library_PoolC
GTGTGCCACAAACACTAGTTGGTTGCTTTGTAATGGAGGTTGTGAATTGGGTATTATAACAATGGTTATTGTTGTA
>Frequency_1_QualityScore_FDHHHHHJGHIJJJJJJJJJJJHIIIJJIJJJJJJJJJJJJJJJJJJJJIJJJJJJJJIJJJFHJIIJJGIJJHHHHHHHFFFFFEEEEEDDDC_Mismatch_1_Sense_+_Library_PoolC
GAATTGGGTATTATAACAATGGTTATTGTTGTAATTTCTCTACGAATCTAGCTTGTAAAAGGTTTCTTTGATTTCTAAAAATGAAATAACAAGA
>Frequency_1_QualityScore_F@FCFFHIHHIJJJJIJJJAHIIIIJJJJJJJ?DHGIJFHIJJJIJJJJJHHHHHHHFFFF@CBEEEEEBD>CDCDDDACCDDDDDDDDDDDDD_Mismatch_1_Sense_+_Library_PoolC
GTGTGTAGTCTGCCCATGGTTTTTGGCCTGGGTTTTTGTTGCTGTTTATTGTTTCTCTGTGATTTTGTGGGTAGTTTGTTTGTGCCACAAACAC
>Frequency_1_QualityScore_DFHHHHCGHIJIGIJIJIHIJFHIIDHGGIJJJFGGIIIIJHIIIIHCFHIGIJGHHHFHHGFDFFEDECECADDB;?BDDDD>ACCCCCBD2<_Mismatch_1_Sense_+_Library_PoolC
CCTGGGTTTTTGTTGCTGTTTATTGTTTCTCTGTGATTTTGTGGGTAGTTTGTGTTTGCCACAAACACTAGTTGGTTGCTTTGTAATGGAGGTT
>Frequency_1_QualityScore_DFGHHHHIJJFHGIJJGJJHIIIJJJIJJJIIJJJJIJJJJJJIIIGGJIBFGHIJJJIIIJJJJJJJJGHIGGHHHGHHFDEEFCEDEEEDDD_Mismatch_1_Sense_+_Library_PoolC
ATAACAATGGTTATTGTTGTAATTTCTCTACAAATCTAGCTTGTAAAAGGTTTCTTTGATTTCTAAAAATGAAATAACAAGAAGCTGATTTTTA
>Frequency_1_QualityScore_FFDFFGFIIHGHGGIJIJJJJJJHJJAGGIJJIJJIIIIIJJHIJHHADBCEEECEEDCCDDDDDDCCABDDCDDDCDDDDDD4>BDDDDDDDD_Mismatch_0_Sense_+_Library_PoolC
GGTTTTAGGATGTATTTGCTGGGAGGTCGGCCTATTGTGCGGTTGGGTGTTTAAATGGTTTTTTGTGTGTAGTCTGCCCATGGTTTTTGGCCTG
>Frequency_1_QualityScore_FFHHHHHJJJIFIJIJJJHHIJJIJJIJGIJJJJIJJJIIJGIIJGGIIJGII<BGGGEIIE@CCEHAH?DDDECCCE@BC>;ACCAA?CDCBC_Mismatch_1_Sense_+_Library_PoolC
TTTTGTTGCTGTTTATTGTTTCTCTGTGATTTTGTGGGTAGTTTGTGTGTGCCACAAACACTAGTTGGTTGCTTTGTAATGGAGTTTGTGAATT
>Frequency_1_QualityScore_BD?=,A,AEEAFGBHHIIAAH<ACEEA@C:E?@FC?B?B00BG<D9?@;B;=BB3.)883;DFIFFEEEA>;;:?BC\5=>=3>B>(:95@>A:_Mismatch_1_Sense_+_Library_PoolC
CTGTTTATTGTTTCTCTGTGATTTTGTGGGTAGTTTGTGTGTGCCACAAACACTAGTTGGTTGCTTTGTAATGGAGGGTGTGAATTGGGTATTA
>Frequency_1_QualityScore_FFHHHHHJIIIIJJJJJJJJIJJIIHIIJIJJJJJJJJIJIJJHIJBFHIIFEHIJJJDCEHJHGHHHG@DFBDFEEEEEEDDEFEEDEDDDD@_Mismatch_0_Sense_+_Library_PoolC
AGTTTGTGTGTGCCACAAACACTAGTTGGTTGCTTTGTAATGGAGGTTGTGAATTGGGTATTATAACAATGGTTATTGTTGTAATTTCTCTACA
>Frequency_1_QualityScore_;BAB<CBEE3C;AEEEEE9FA?<EB@@<??@@=DD?0?)7(@ACB4;=7@AA_Mismatch_0_Sense_+_Library_PoolC
TTTCCACCCTGGTTTTAGGATGTATTTGCTGGGAGGTCGGCCTATTGTGCGG
>Frequency_1_QualityScore_FFHHHHHIJJJIJIIJIJJJGHIJGIJFHIHGIJJJIJJJJGIIBDHGHJJFHIJHIJHHFFCDD?BBDC@ACADD@CDDDDDBCCDDDDEEED_Mismatch_0_Sense_+_Library_PoolC
TAACAGTATTTCCACCCTGGTTTTAGGATGTATTTGCTGGGAGGTCGGCCTATTGTGCGGTTGGGTGTTTAAATGGTTTTTTGTGTGTAGTCTG
>Frequency_1_QualityScore_FFHHHHHJJEHIJJJJJJJJJHIJJJJJIJJJJJHIJIJJJJJJJJJJJGIFGIJJJIHHHFFFCFEDECEDDDDDDDDDDDDDDDDDDDD?AB_Mismatch_1_Sense_+_Library_PoolC
TGCCCATGGTTTTTGGCCTGGTTTTTTGTTGCTGTTTATTGTTTCTCTGTGATTTTGTGGGTAGTTTGTGTGTGCCACAAACACTAGTTGGTTG
>Frequency_1_QualityScore_ADDHGGHIIGECHHII<BHAHEBAGHDCF<:DFHIIB>BAEHHCE@AB@GGEHIHIIGIDCHFDA@;CEEE_Mismatch_1_Sense_+_Library_PoolC
TAGTTGGTTTCTTTGTAATGGAGGTTGTGAATTGGGTATTATAACAATGGTTATTGTTGTAATTTCTCTAC
>Frequency_1_QualityScore_FFHFAD?CDFHGCCDEGHIIIH<<ADHEFHHGHGGGIIIGIC_Mismatch_0_Sense_+_Library_PoolC
AATTGGGTATTATAACAATGGTTATTGTTGTAATTTCTCTAC
>Frequency_1_QualityScore_FFA?BDFIGHG;FGIIIHHHHGHFHIIIGG><D?HECG6?DG>GHICF@FFIBDHIHEHGEGIE;FGIIGGIIEEHFHHGFFC;B@>@BCE@C@_Mismatch_2_Sense_+_Library_PoolC
ACTAGTTGGTTGCTTTGTAATGGATTTTGTGAATTGGGTATTATAACAATGGTTATTGTTGTAATTTCTCTACAAATCTAGCTTGTAAAAGGTT
>Frequency_1_QualityScore_FFHHHHHIIHIGHIJJJJJJJJJDHIJJJJJJJIJJDHIIJJJJJJJJHIJIJJJIHHHHHHFFFCFFF@CEEDDBDDDDDDDDDDDBDDDDDD_Mismatch_1_Sense_+_Library_PoolC
TTTTGTGTGTAATCTGCCCATGGTTTTTGGCCTGGGTTTTTGTTGCTGTTTATTGTTTCTCTGTGATTTTGTGGGTAGTTTGTGTGTGCCACAA
>Frequency_1_QualityScore_?3C=ACDC@EE=BFEE<3332AC+8CCB:D;D<DB?9:0?D??9999?DDII=<BBDCE@C.7@CDIII@DA77).?7A;DA;;>.;(;AA?_Mismatch_0_Sense_+_Library_PoolC
ACTAGTTGGTTGCTTTGTAATGGAGGTTGTGAATTGGGTATTATAACAATGGTTATTGTTGTAATTTCTCTACAAATCTAGCTTGTAAAAGG
>Frequency_1_QualityScore_FFHHHHHJIGIIJJGHIJIHHGHHHFCGIDHGJGEHGJJJJJJJIEGHCFFGIEIJGIJJHGFEHE;AEFDF@CCC@A=CCCFEDACDD::A:@_Mismatch_1_Sense_+_Library_PoolC
TTCTCTGTGATTTTGTGGGTAGTTTGTGTGTTCCACAAACACTAGTTGGTTGCTTTGTAATGGAGGTTGTGAATTGGGTATTATAACAATGGTT
>Frequency_1_QualityScore_FFHHHHFJIIJJJJJFGIIJJIIJJJJJJFHIIIIIHIJEHIJJIJJJIJJIJHIJIJJHHHHHFFEFDCBDDD@BBBCCCDCDDACDDDDDDD_Mismatch_0_Sense_+_Library_PoolC
CTGTGGATGTAACAGTATTTCCACCCTGGTTTTAGGATGTATTTGCTGGGAGGTCGGCCTATTGTGCGGTTGGGTGTTTAAATGGTTTTTTGTG
>Frequency_1_QualityScore_FFHHHFGIGHHHIJIHGGGGHIJGHIJJJIJJJJJJJJHIJJJIJIIIIHIJGHH@DHHHCCHHGFF?BBCEDEEEECCDDACCCDDDDDCDEE_Mismatch_1_Sense_+_Library_PoolC
TTTGTGGGTAGTTTGTGTGTGCCACAAACACTATTTGGTTGCTTTGTAATGGAGGTTGTGAATTGGGTATTATAACAATGGTTATTGTTGTAAT
>Frequency_1_QualityScore_DDHHHHHJHIJJJJJJJJIJIIIJJJFIJJJJGHIJJJJDHIJJJJJGIJJIIIIIGIHIIJIJJJJJJDEHHHHHHHHFFFDDDDDDDD_Mismatch_2_Sense_+_Library_PoolC
TATTGTTGTAATTTCTCTACAAATCTAGCTTGTAAAAGGTTTCTTTGATTTCTAAAAATGAAATAACAAGAAGCTGATTTTTTTTGTTCA
>Frequency_1_QualityScore_FFG@DHHIJIIIJIIJJFHDHIIIIJHIJJJJJIJJJJIHIIJJIIIJHIIIIDHGI@DHGIJJJGIJA>_Mismatch_2_Sense_+_Library_PoolC
GGGTATTATAACAATGGTTATTGTTGTAATTTCTCTACAAATCTAGCTTGTAAAAGGTTTCTTTGATTAA
>Frequency_1_QualityScore_FDFHHHHJIJIHIJJI>GIGIGIFF:BFH@FHJEGIIIIIJJJGHBE9=B@AE>ACDDCD>CDCCFDC>CDDDECDDCBDBDD>AABACA>CCA_Mismatch_0_Sense_+_Library_PoolC
GACGTTTGTTGTAGGGACTGTAGTGTGGGTACTACTTCTGCGGTGGGTGCTGGACTGTGGATGTAACAGTATTTCCACCCTGGTTTTAGGATGT
>Frequency_1_QualityScore_22C4A3ABCEEE@FII9BEEE+2?EEDEEDDDA)8??DADC9BB<)=3))=C7=A;C@D>7?;??@AA@>;??;=;;>A_Mismatch_1_Sense_+_Library_PoolC
TGTGTGTAGTCTGCCCATGGTTTTTGGCCTGGGTTTTTGTTGCTGGTTATTGTTTCTCTGTGATTTTGTGGGTAGTTTG
>Frequency_1_QualityScore_AFHGHHHJJJJJIIIIEHIIIJJIFIIJJJHIG?FGFHIJJJJJF7CHIIGGGIJIIJJGIIJJJHHHFEEEFDFFFFEE_Mismatch_0_Sense_+_Library_PoolC
CACAAACACTAGTTGGTTGCTTTGTAATGGAGGTTGTGAATTGGGTATTATAACAATGGTTATTGTTGTAATTTCTCTAC
>Frequency_1_QualityScore_FFHHFHHIJIJHHIJGGIHIJJGIIGEFIEDE?DEG?FGGIJDGHGHGGIBEEE9<=ACEBBA?>AC3:>CCB@C>5>C>C:@ACAB?<B(4<?_Mismatch_0_Sense_+_Library_PoolC
ATGGAACGACGTTTGTTGTAGGGACTGTAGTGTGGGTACTACTTCTGCGGTGGGTGCTGGACTGTGGATGTAACAGTATTTCCACCCTGGTTTT
>Frequency_1_QualityScore_FFHHHHHJJJJJJHIFHIJGHJJIJJIIGIIIJFHIDFIFHGGIIJJJ;FHIGIIIJJJJJHHHGHHFFCDED_Mismatch_1_Sense_+_Library_PoolC
AGCCACAAACACTAGTTGGTTGCTTTGTAATGGAGGTTGTGAATTGGGTATTATAACAATGGTTATTGTTGTA
>Frequency_1_QualityScore_FFHHFHHHIIJIIIIHIJJJJJIGIIJJIJHIIJHIJJJJJJJIJIJJHIJCGIIICGHIJJHEEHFFFFFFDEEEEACEDDDCCDDDDEFEDE_Mismatch_0_Sense_+_Library_PoolC
TGGGTAGTTTGTGTGTGCCACAAACACTAGTTGGTTGCTTTGTAATGGAGGTTGTGAATTGGGTATTATAACAATGGTTATTGTTGTAATTTCT
>Frequency_1_QualityScore_DDACFF<@EFEB8A?F9EFEFBC@FD@DGEFFFIIFCBGFIF8?CD8BA)=;)/87@AEEFCF;;8?B?9>?35@AB5(:8;>>5><(09?B_Mismatch_0_Sense_+_Library_PoolC
GGTGGGTGCTGGACTGTGGATGTAACAGTATTTCCACCCTGGTTTTAGGATGTATTTGCTGGGAGGTCGGCCTATTGTGCGGTTGGGTGTTT
>Frequency_1_QualityScore_FFFHHHHJJJJJJJJJHJIJJJJJJIJJJJJJJIIJIJJJJIJJJJIIJJJJJGJJGHIIIJJJGGJIJFH_Mismatch_0_Sense_+_Library_PoolC
GGTATTATAACAATGGTTATTGTTGTAATTTCTCTACAAATCTAGCTTGTAAAAGGTTTCTTTGATTTCTA
>Frequency_1_QualityScore_DA2ADFBFBHEAEFHEEFCF@E?GEGEDDFIDDDHHA?FHGFEB<FDHG@4=B<B@)8@=E@C@@;DH>?7_Mismatch_1_Sense_+_Library_PoolC
GGTATTATAACAATGGTTATTGTTGTAATTTCTCTACAAATCTGGCTTGTAAAAGGTTTCTTTGATTTCTA
>Frequency_1_QualityScore_FFHHHHHIHHHIJIJJJJJJHJJJCGIIJJIJJJJJJBGGIJJFHIIJJHGIIJJJEHHHHHHHED>BEDDFECDDDDDCACDBDCDD?@CCDB_Mismatch_0_Sense_+_Library_PoolC
TTTTTGTGTGTAGTCTGCCCATGGTTTTTGGCCTGGGTTTTTGTTGCTGTTTATTGTTTCTCTGTGATTTTGTGGGTAGTTTGTGTGTGCCACA
>Frequency_1_QualityScore_FF?FHHHJJJHIHIIJJJIJJJBHIDHIIHHGHBFHIJJGIJIIJIIJFGIJDHIHHGHH@BDEFFFBDDCDDDCCFE@CD?CDEFEAACCCDC_Mismatch_1_Sense_+_Library_PoolC
AGTTTCTCTGTGATTTTGTGGGTAGTTTGTGTGTGCCACAAACACTAGTTGGTTGCTTTGTAATGGAGGTTGTGAATTGGGTATTATAACAATG
>Frequency_1_QualityScore_FDHHHHHJJJJJJJHIIIJJIJJJJJJJHIJIIJHIJDHIIJJJJJJJJFGIJJJIJJHHHHHEFFFFFFEEEEEEEEDE_Mismatch_1_Sense_+_Library_PoolC
GTGCCACAAACACTAGTTGGTTGCTTTGTAATGGAGGTTGTGAATTGGGTATTATAACAATGGTTATTGTTGTAATTTCA
>Frequency_1_QualityScore_FFHFFHHAFHGCC=DEGHGGIEGHBDCFGGIGIFHIIIIGGHHIIGI;CHEEHGEHDDFFFF>CEECCBB?=C@BDB>?CCC>CC>B9<5<@<B_Mismatch_1_Sense_+_Library_PoolC
CCTGCGGTGGGTGCTGGACTGTGGATGTAACAGTATTTCCACCCTGGTTTTAGGATGTATTTGCTGGGAGGTCGGCCTATTGTGCGGTTGGGTG
>Frequency_1_QualityScore_FFHHHHHJJJJEHIIJJJJJJIJJBGIJJJIJJJJJJJJJJJJIJJJJJJJHGIAEHHFEFFDBED@CDCBDCDDDCCDC?BDDDDDCCACCD?_Mismatch_1_Sense_+_Library_PoolC
TCTGCCCATGGTTTTTGGCCTGGGTTTTTGTTGCTGTTTATTGTTTCTCTGTGGTTTTGTGGGTAGTTTGTGTGTGCCACAAACACTAGTTGGT
>Frequency_1_QualityScore_FFHHFHHHHGHIJJJJCHGIHIIIJGHIJJFHHIJIFHIIIJIGIJJJJJJHIJJJJIJJJJJHIGGIJIGHGEHHHHHFFFFFFDEEEEE@C;_Mismatch_0_Sense_+_Library_PoolC
GAGGTTGTGAATTGGGTATTATAACAATGGTTATTGTTGTAATTTCTCTACAAATCTAGCTTGTAAAAGGTTTCTTTGATTTCTAAAAATGAAA
>Frequency_1_QualityScore_8<<2CD?<F>B??EFFEGE4C:)8?FD@F>@F2@;6)7))=).)77??7?C7ACB)6;=B?;((,5,9>CAC5>>CC>>C@@??BB_Mismatch_0_Sense_+_Library_PoolC
AGTGTGGGTACTACTTCTGCGGTGGGTGCTGGACTGTGGATGTAACAGTATTTCCACCCTGGTTTTAGGATGTATTTGCTGGGAGG
>Frequency_1_QualityScore_DBAFHHDIIE?@F@FGBFG?DFGDFG<DBDCEGIEGI>BC?FEGBGF96.=DEECEEHH=EEEEEEECD(;1;;;9/\8=A@CC(:@_Mismatch_0_Sense_+_Library_PoolC
CTTCTGCGGTGGGTGCTGGACTGTGGATGTAACAGTATTTCCACCCTGGTTTTAGGATGTATTTGCTGGGAGGTCGGCCTATTGTGC
>Frequency_1_QualityScore_FFHHHHHJJJJJJJJJHIJJHIJJJJJJHIIJJJIIJFHJHIJJJJJJJGGGIJJJIJIIJJJDGHHHHHHHEFFFFFFEEEEDCEDDDDDDDD_Mismatch_2_Sense_+_Library_PoolC
GTGCCACAAACACTAGTTGGTTGCTTTGTAATTGAGGTTGTGAATTGGGTATTATAACAATGGTTATTGTTGTAATTTCTCTACAAATCTGGCT
>Frequency_1_QualityScore_FFHHHFHHHIJHIIJJIIGIIGGGIEGIJDGEHIIHGIGGEHBHIHIJJIIEHGIIHIHHHEEEF7?AAEEEDDDCDFEFDDDCDDBDD@CDDD_Mismatch_0_Sense_+_Library_PoolC
TGTAGTGTGGGTACTACTTCTGCGGTGGGTGCTGGACTGTGGATGTAACAGTATTTCCACCCTGGTTTTAGGATGTATTTGCTGGGAGGTCGGC
>Frequency_1_QualityScore_FFHHFHHJIIGGIFG:@EGGJGIIIJJJJGGAAFGFG<B<CHHGIIIJJIIBEGI>>AE;)77;B@B@@>@CBB/598=BB&(:@CAAA_Mismatch_0_Sense_+_Library_PoolC
TACTTCTGCGGTGGGTGCTGGACTGTGGATGTAACAGTATTTCCACCCTGGTTTTAGGATGTATTTGCTGGGAGGTCGGCCTATTGTGC
>Frequency_1_QualityScore_FFFDHA@FGIGGIHEGGIJJGGBDCFIIHCCGBGHHIEEEB2;@BB05:5?:83+:AAC39<C>34:(344><B1859@8<>AC9909<)83<?_Mismatch_1_Sense_+_Library_PoolC
GCGGCAGAATGGCCATGTCCCGTGTCCCTGCGGCTGCGGGGAGGGGTGGTTAGCCTGTGTTTTAGGTAGCTGGGAGCGATGGAACGACGTTTGT
>Frequency_1_QualityScore_??:@?FDFGA?F9CE>@CGGGG<<C?CFGDHE>F<BGGH<F8;@-@BHB_Mismatch_0_Sense_+_Library_PoolC
CGACGTTTGTTGTAGGGACTGTAGTGTGGGTACTACTTCTGCGGTGGGT
>Frequency_1_QualityScore_D8A<D,<<EE@+AE<AA<A999CEEC1::BDDEIAAE>@CBD9<8?/?DB8=48=<)8=@)=AC;A:4@=77A_Mismatch_1_Sense_+_Library_PoolC
CTTTGAAATGGAGGTTGTGAATTGGGTATTATAACAATGGTTATTGTTGTAATTTCTCTACAAATCTAGCTTG
>Frequency_1_QualityScore_FFHADHFHIJJJJIFGHHIJHIJHIIIJJJIJJJJIJJJIIJJHIGAHEDBFEEEDEDDDDBDFDDDACBB=CDDDDDDDDDDDB9@DDBBBDC_Mismatch_0_Sense_+_Library_PoolC
GGGTGGTTAGCCTGTGTTTTAGGTAGCTGGGAGCGATGGAACGACGTTTGTTGTAGGGACTGTAGTGTGGGTACTACTTCTGCGGTGGGTGCTG
>Frequency_1_QualityScore_<DHF@FFIGI<ACCFH:CFG@0):?D2?FCHGD9C=F=4=FH=FF4=7@D7@A(7?..6?)636>;(((55;@;53??@B_Mismatch_0_Sense_+_Library_PoolC
GGTACTACTTCTGCGGTGGGTGCTGGACTGTGGATGTAACAGTATTTCCACCCTGGTTTTAGGATGTATTTGCTGGGAGG
>Frequency_1_QualityScore_FFFHHG@FGGG@FHGGIGGGDHGI)?@FAF2@GI8CH>ADH>;CCHA7;AC>CEC(=;?BACB=ACCCC@A@CCD3;AC><<<50593.9BA4>_Mismatch_2_Sense_+_Library_PoolC
TGTGGGTACTACTTCTGCGGTGGGGGCTGGACTGTGGATGTAACAGTATTTCCACCCTGGTTTTAGGATGTATTTGCTGGGAGGGCGGCCTATT
>Frequency_1_QualityScore_FFHHHHHJJJJJCHIEGIJIJIJJIJHIJJJGHIJJCGHIFEHFHHF;BDDDDDDDDDDEDEEEDDDDDCDD@CBDDDDDDDDDD<?BDDDBCD_Mismatch_1_Sense_+_Library_PoolC
GTATTTGCTGGGAGGTCGGCCTGTTGTGCGGTTGGGTGTTTAAATGGTTTTTTGTGTGTAGTCTGCCCATGGTTTTTGGCCTGGGTTTTTGTTG
>Frequency_1_QualityScore_FFFFHHHIIJJJJFHIJGHIJIJJJFIJHIJJHIIHIJJEGHGIJJIGHHHFFBEDEEEECEEDDDDBDDD5<@DDDADCB@CCCCC>CDCDDC_Mismatch_0_Sense_+_Library_PoolC
TTAGGTAGCTGGGAGCGATGGAACGACGTTTGTTGTAGGGACTGTAGTGTGGGTACTACTTCTGCGGTGGGTGCTGGACTGTGGATGTAACAGT
>Frequency_1_QualityScore_DFHFHHFHIIGEHIJIGGIIIIFHFFFHIFGGGJJJJJJHIBFFFFHJEHIJJJJIHHECAHACFDF:@BC>CD?CCDFD;ACDDDDC5@@CCD_Mismatch_2_Sense_+_Library_PoolC
CTGTGGTTTTGTGGGTAGTTTGTGTGTGCCACAAACACTAGTTGGTTGCTTTGTAATGTAGGTTGTGAATTGGGTATTATAACAATGGTTATTG
>Frequency_1_QualityScore_FFHHGHHJFHIJHIJHIJHIIJJJIJJIJIJJDHIJJIJDHIJHIJIJHHHHF?BCCECEDDED@CDDDBDDDDDDEDDEEDDDDDDDDACBDD_Mismatch_0_Sense_+_Library_PoolC
CACCCTGGTTTTAGGATGTATTTGCTGGGAGGTCGGCCTATTGTGCGGTTGGGTGTTTAAATGGTTTTTTGTGTGTAGTCTGCCCATGGTTTTT
>Frequency_1_QualityScore_DBD18<DHIEHIIHICB?;DFFGHD?FBDAFDFDE>FHHHHIGII;EAE:=BDED@AC?CCC3@A>35>5:A>;;>(>;@<9AAB_Mismatch_0_Sense_+_Library_PoolC
ACGACGTTTGTTGTAGGGACTGTAGTGTGGGTACTACTTCTGCGGTGGGTGCTGGACTGTGGATGTAACAGTATTTCCACCCTGG
>Frequency_1_QualityScore_DDHF?DHIJIJJCHIJGIJIGHIIHIJHIJIJJJJIGGIJGIHHHFHH7@BEACCEEDDDDDDDDD@@=>59?CCC<BCBCDC>CC>ADDDD@D_Mismatch_0_Sense_+_Library_PoolC
TAGGTAGCTGGGAGCGATGGAACGACGTTTGTTGTAGGGACTGTAGTGTGGGTACTACTTCTGCGGTGGGTGCTGGACTGTGGATGTAACAGTA
>Frequency_1_QualityScore_BDFFF;DE<<A<CA@F@GF10:BFGI@?BBFADFFHA=@7=DEEC=C>E>ACCDB7;>==8?@@>??B,8<@?BBCBC395&9?ACC:>?CCCC_Mismatch_1_Sense_+_Library_PoolC
GGCCTATTGTGCGGTTGGGTGTTTAAATGGTTTTTTGTGTGTAGTCTGCCCATGGTTTTTGGCCTGGGTTTTTGTTGCCGTTTATTGTTTCTCT
>Frequency_1_QualityScore_FFFHHHBGH>EEHEIIIIHECFIJJIJJJJJJGHHIFHIDHIFGIJIJGIIHEGGI@FAHHHFDDDFDFCCBBDDBD8;@BCDDDEED@3<BDD_Mismatch_0_Sense_+_Library_PoolC
GGACTGTGGATGTAACAGTATTTCCACCCTGGTTTTAGGATGTATTTGCTGGGAGGTCGGCCTATTGTGCGGTTGGGTGTTTAAATGGTTTTTT
>Frequency_1_QualityScore_FDFHHHHJJIJIJIJFHIJJIIIIHIJJJJIJJJJJJJJJJJIIJJJJHIIGGIJBFHIJJJJJJJJJJJ_Mismatch_0_Sense_+_Library_PoolC
GTATTATAACAATGGTTATTGTTGTAATTTCTCTACAAATCTAGCTTGTAAAAGGTTTCTTTGATTTCTA
>Frequency_1_QualityScore_FFHHHHHGGIJJJJGHJIGHIFHGCCEGHHHGIIIIJIJGIIHIFFHIFHIJIHIGHGIIJJCHH;AEFDBCEE>AC?CCDC_Mismatch_0_Sense_+_Library_PoolC
TCTCTGTGATTTTGTGGGTAGTTTGTGTGTGCCACAAACACTAGTTGGTTGCTTTGTAATGGAGGTTGTGAATTGGGTATTA
>Frequency_1_QualityScore_FFHHHHHGHJJJJJJIIJJJCGHJJJHIIJJJGHIIIJJHIJJJJJJIGHGIJJJIIIIHHHCEFFEFEACACCCDB?BDDDDCDCACD?BDDD_Mismatch_0_Sense_+_Library_PoolC
CCCATGGTTTTTGGCCTGGGTTTTTGTTGCTGTTTATTGTTTCTCTGTGATTTTGTGGGTAGTTTGTGTGTGCCACAAACACTAGTTGGTTGCT
>Frequency_1_QualityScore_DBC4?DF>CC@1@CFG:?CFB?FHBFEGGDBGH78CF;=@@FHHGECEHF>ECBB(;A:@3>??B(555(5,(5:AC@CCC>@CCCCCCAC_Mismatch_1_Sense_+_Library_PoolC
CTATTGTGCGGTTGGGTGTTTAAATGGTTTTTTGTGTGTAGTCTGCCCATGGTTTTTGGCCTGGGATTTTGTTGCTGTTTATTGTTTCTCT
>Frequency_1_QualityScore_FFHHHHHIJJJJJIIHHJJIIJJJJJJIGHHIFFHIBHHIJGIGIIJJBFHIIJIIIIJIJJCGHHHHH?EED_Mismatch_0_Sense_+_Library_PoolC
TGCCACAAACACTAGTTGGTTGCTTTGTAATGGAGGTTGTGAATTGGGTATTATAACAATGGTTATTGTTGTA
>Frequency_1_QualityScore_FFHHHHHGIJJGHGIHIJJIJGIJJGJJJJFHIJHIIIIJJJGGHIIJ>GI;FHHHEHIIJHHAEFFFFFFCEDDEE@ACDDDDCDDC_Mismatch_1_Sense_+_Library_PoolC
TGGGTAGTTTGTGTGTGCCACAAACACTAGTTGGTTGCTTTGTAATGGAGGTTGTGAATTGGGTATTATAACAATGGTTATTGTTGCA
>Frequency_1_QualityScore_FFFHHHHJJJJJJJJJJHIJJJIJJJJJJHIGGIJJJIJIJIIJHIJIHIIJJIIIJIGIJHHHHHF?@DFCCDEDDDDCDDDDDCDD8?CDDA_Mismatch_0_Sense_+_Library_PoolC
GGTTTTTGTTGCTGTTTATTGTTTCTCTGTGATTTTGTGGGTAGTTTGTGTGTGCCACAAACACTAGTTGGTTGCTTTGTAATGGAGGTTGTGA
>Frequency_1_QualityScore_FFHHHHHJJJJJJJHIJFHJJIEIJJFHIHIIJHGHIHHIIJJJIJIIJIIJGHIJFHGIIGHHHEHHFECDF;@C?B@ACDCDD<CCDCDACD_Mismatch_1_Sense_+_Library_PoolC
TTATTGTTTCTCTGTGGTTTTGTGGGTAGTTTGTGTGTGCCACAAACACTAGTTGGTTGCTTTGTAATGGAGGTTGTGAATTGGGTATTATAAC
>Frequency_1_QualityScore_FFHGHHHJJJJJJJJJJJJJJJIIJJJJJJJIJJJIJJJJJJJJIJJJJJJIJCHIJJJJJJJJIIHFDDEEE_Mismatch_2_Sense_+_Library_PoolC
TACAAATCTAGCTTGTAAAAGGTTTCTTTGATTTCTAAAAATGAAATAACAAGAAGCTGATTTTTTTTGTTTA
>Frequency_1_QualityScore_DDFHGFHHJIJIHHJJFGGEGIIGEGIJJIIJI:BGFHHIJFJIJ6CHIJIJJJJJIGJ7=DGDECCH7=EDDDFDFFEE_Mismatch_1_Sense_+_Library_PoolC
CACAAACACTAGTTGGTTTCTTTGTAATGGAGGTTGTGAATTGGGTATTATAACAATGGTTATTGTTGTAATTTCTCTAC
>Frequency_1_QualityScore_DDFHDDGIIIICEIIIIBFHBGG7CEFBCGDBGGIE@EGCH=;DF>DBCDDFCEAHDEECADDCEEFH56?B=;6;>;A=;>@C>C>@@_Mismatch_0_Sense_+_Library_PoolC
GTTTCTCTGTGATTTTGTGGGTAGTTTGTGTGTGCCACAAACACTAGTTGGTTGCTTTGTAATGGAGGTTGTGAATTGGGTATTATAAC
>Frequency_1_QualityScore_FDHHDFHHIDHHIJIIFI<CGHJIEICIJFHGIF?@FIH5;@EGHHGHHH7ADDFDDBC?ABDDEEECDDDDDCDCCDDBDBCDC?<B98??@5_Mismatch_1_Sense_+_Library_PoolC
GATGTATTTACTGGGAGGTCGGCCTATTGTGCGGTTGGGTGTTTAAATGGTTTTTTGTGTGTAGTCTGCCCATGGTTTTTGGCCTGGGTTTTTG
>Frequency_1_QualityScore_FDHHHHHJJJGHIJJJJJJGJJJJHHIJJIGHJHIJJJJJJJJJJIGIIJJJJJJJJGEGIJGI@FHJJHHHHGHGHHEEHDFFFDFEECEECD_Mismatch_1_Sense_+_Library_PoolC
GTGAATTGGGTATTATAACAATGGTTATTGTTGTAATTTCTCTACAAATCTGGCTTGTAAAAGGTTTCTTTGATTTCTAAAAATGAAATAACAA
>Frequency_1_QualityScore_FFGHHHHJJCFIJJJJJJJJJJCGIJJJJIJJJJGGJJJIIGHIJJJJJGIIIJJIJDHIHEHF?DFFF@CCEBCDDD?BDDDDDCD@ACC@BB_Mismatch_0_Sense_+_Library_PoolC
TGCCCATGGTTTTTGGCCTGGGTTTTTGTTGCTGTTTATTGTTTCTCTGTGATTTTGTGGGTAGTTTGTGTGTGCCACAAACACTAGTTGGTTG
>Frequency_1_QualityScore_FFHGHHHHIIGHGEHIIIJJJJIJJIIIIIGIHHHIIIFHHIHIGIJIJJGHBEDC>@BDCC<ACDCCCC@@AADDDDCCDDDBDEDDDBCBAC_Mismatch_0_Sense_+_Library_PoolC
CGATGGAACGACGTTTGTTGTAGGGACTGTAGTGTGGGTACTACTTCTGCGGTGGGTGCTGGACTGTGGATGTAACAGTATTTCCACCCTGGTT
>Frequency_1_QualityScore_FFGHGHFHGJGIJJJJGHHIDHIGGHDHIIJJBFEIIGIIJJJJJI=CGIIJJ@EHCEHEEHFFF@DECA;?:@DDBDDDDDDDDB0<<BD?_Mismatch_0_Sense_+_Library_PoolC
CTGCGGTGGGTGCTGGACTGTGGATGTAACAGTATTTCCACCCTGGTTTTAGGATGTATTTGCTGGGAGGTCGGCCTATTGTGCGGTTGGGT
>Frequency_1_QualityScore_DDHFHHD@FDHIA:FHICHCBGHIIID9DGHIIDG8BDFGDHGHIIIFFAFCHIEGIIIGFHFEEEDCDDCEDCEECCCCEC_Mismatch_0_Sense_+_Library_PoolC
GCCACAAACACTAGTTGGTTGCTTTGTAATGGAGGTTGTGAATTGGGTATTATAACAATGGTTATTGTTGTAATTTCTCTAC
>Frequency_1_QualityScore_FFHHHHHJJIJJJJJJIGJIJIJJHJIJJJJJHIJJHIJGIJJJJIJIIJIIJIJIIIJJIIDHIJEEFDFFFFEDEEDECDD5?CBBCDFD@C_Mismatch_1_Sense_+_Library_PoolC
TTGTTGCTGTTTATTGTTTCTCTGTGATTTTGTGGGTAGTTTGTGTGTGCCACAGACACTAGTTGGTTGCTTTGTAATGGAGGTTGTGAATTGG
>Frequency_1_QualityScore_FFFHGHHJJJJJIJIGIIJIJGHJIJJJJIJJIIJIIJ?GGGHIIIIIIJ@GCHIGHG_Mismatch_1_Sense_+_Library_PoolC
TGTGCCACAAACACTATTTGGTTGCTTTGTAATGGAGGTTGTGAATTGGGTATTATAA
>Frequency_1_QualityScore_?BDADCD+AE:A9<2CEICB;D7):BBDDD00?BDB?*9BBABB9ACCEA4@46=;8575.7??(6>AA_Mismatch_1_Sense_+_Library_PoolC
CATGGTTTTTGGCCTGGGTTTTTGTTGCTGTTTATTGTTTCTCTTTGATTTTGTGGGTAGTTTGTGTGT
>Frequency_1_QualityScore_DDHAH8ACG)AEHHIGHGIEHII8DHI?DDFGIFEDH@FG@BFCAHGGE(=CGIFF;CHFE9B(6>A;A@>CC;>CCDDCDCCB9?B0<@BBD7_Mismatch_1_Sense_+_Library_PoolC
TAGTGTGGGTACTACTTCTGCGGTGGGTGCTGGACTGTGGATGTAACAGGATTTCCACCCTGGTTTTAGGATGTATTTGCTGGGAGGTCGGCCT
>Frequency_1_QualityScore_FFHHHHHJJJJJIJJJJJJJJJJJJJJJJJJJJIJGIIJIJJJJJJJJJJJJJI_Mismatch_1_Sense_+_Library_PoolC
AAGGTTTCTTTGATTTCTAAAAATGAAATAACAAGAAGCTGATTTTTTTGTTGA
>Frequency_1_QualityScore_DDCFHCFFHGIJIGAFHIIJIGHGBFDHFHHHIJIJJEHDGIJJJIHGIGIIHGGGGIJJIGIIGC>=@BEHHH377?CB@>CDECE>;C_Mismatch_0_Sense_+_Library_PoolC
GGTTGTGAATTGGGTATTATAACAATGGTTATTGTTGTAATTTCTCTACAAATCTAGCTTGTAAAGGTTTCTTTGATTTCTAAAAATGAA
>Frequency_1_QualityScore_DDHHHHHJJJIGHJJFHJJJIGIIJIJJ?DHIJJHIJJJJHJJGIJJGIIIJJJJIJDHFHHHHGEFBEBEEEDDDCCDCDDDDBDDDDDDCCD_Mismatch_0_Sense_+_Library_PoolC
GTAGTCTGCCCATGGTTTTTGGCCTGGGTTTTTGTTGCTGTTTATTGTTTCTCTGTGATTTTGTGGGTAGTTTGTTTGTGCCACAAACACTTGG
>Frequency_1_QualityScore_FFHHHHHJIJJIJJJJJJIJJJJJJJJJJJJJJJJJJJJJJJHIJIJJJJJIJJIJIIIJJJJIJJIJJDHIJGHHGHHFFFFFFDDDDBCCCD_Mismatch_0_Sense_+_Library_PoolC
GGTTATTGTTGTAATTTCTCTACAAATCTAGCTTGTAAAAGGTTTCTTTGATTTCTAAAAATGAAATAACAAGAAGCTGATTTTTTTTGAAGAA
>Frequency_1_QualityScore_;DF?+<ABBHICCHGAF:FFE1DGF@GGG?FDHG9???B??<CFB@<@@GIIA.;7?=>?>@>?@5=C;>CC>:?AC@AC>C???<?BBCBBBC_Mismatch_1_Sense_+_Library_PoolC
TGGGAGTTTAAATGGTTTTTTGTGTGTAGTCTGCCCATGGTTTTTGGCCTGGGTTTTTGTTGTTGTTTATTGTTTCTCTGTGGTTTTGTGGGTA
>Frequency_1_QualityScore_FFHHHHHFHJJIJIJJHGIJJJJJJJJJJJJJJJJJJIJJIJIJJJJBFHHIJJIJJJJJJJJJJJJJIJIJIJJHHHHHFFFFFEEEDEEDDD_Mismatch_0_Sense_+_Library_PoolC
ACAATGGTTATTGTTGTAATTTCTCTACAAATCTAGCTTGTAAAAGGTTTCTTGTTATTTCATAAAATGAAATAACAAGAAGCTGATTTTTTTT
>Frequency_1_QualityScore_DDHHHHHJIJJGIJJIIJIJIJJFIJIIIJIIIJJJJJJFGHIJIIIHIJJJJIIIIJIJIG_Mismatch_0_Sense_+_Library_PoolC
TATTGTTGTAATTTCTCTACAAATCTAGCTTGTAAAAGGTTTCTTTGATTTCTAAAAAACGA
>Frequency_1_QualityScore_FFGHHHHJIJIJJIJJJIIIGIGIICHGGHJGIEHIIIFHIIEHHIHIJHHGJBDJGHHGHIIJJJJEHEHGDGIHCHHFEHFDFDFFC_Mismatch_2_Sense_+_Library_PoolC
ATTGTTGTAATTTCTCTACAAATCTGGCATGTAAAAGGTTTCTTTGATTTCTGAAAATGAAATAACAAGAAGCTGAATTTATTTGTTGA
>Frequency_1_QualityScore_FFGHHHHJJGIJJEIIGHIHIIJJIIJIJIEGIFGGGIJIIIJIFHHIJHIHEF@A>CCCC;@DD@@BD?BBDDDCBDDDEEECDDDDDDD@CB_Mismatch_0_Sense_+_Library_PoolC
CCACCCTGGTTTTAGGATGTATTTGCTGGGAGGTCGGCCTATTGTGCGGTTGGGTGTTTAAATGGTTTTTTTGTGTGTAGTCTGCCCATGGTTT
>Frequency_1_QualityScore_FFHHHHHJJJJJEHIJJJIJJJIJIJJIJJJHIJJJJJJIIIJJJJJIIJJJIJGIJHHHHFFFFFFDEDDDDDDDDDDDDCDDDDDDDDDDED_Mismatch_2_Sense_+_Library_PoolC
TTTTGGCCTGGGTTTTTGTTGTTGTTTATTGTTTCTCTGTGTTTTTGTGGGCAGTTTGTGTGTGCCACAAGCACTAGCTGGTTGCTCTGTTATG
