# Supplementary material for: Differential Gene Expression Reveals Candidate Genes for Drought Stress Response in Abies alba (Pinaceae)
Source: PLoS One. 2015 Apr 29;10(4):e0124564. doi: 10.1371/journal.pone.0124564 (PMC4414588; doi:10.1371/journal.pone.0124564)
Supplement: S2 File — (GZ) [file pone.0124564.s002.gz › comp19502_c0_seq2.fa]

>comp19502_c0_seq2 len=600 path=[489:0-33 523:34-148 1381:149-157 1390:158-165 1398:166-178 1411:179-190 1423:191-226 44:227-243 1444:244-250 68:251-271 1465:272-280 97:281-486 303:487-487 304:488-599]
CTCCACCGACGACTATGGATTGGGTTGTCTTTATAATGAATGAAATGATTGCATTAGACAACCAAAGCCAAAGGTTCACCTTTGCTGCAACCCCGAGCGGCCAGTGTCATCTTCGAATCTGCGCAGACCCTCCCTTCTTAATGCCTTAGAATTACGCTGCCATGGGCGATACAACATAGATCGTCCATGGCGGTAAATATCGTATTATGAGCAGTGGGTTGTAACAGTCGAAGCTTCAAGGTTCTCTGACTAACGGCGAGTATAATTATATTGTTAGTTTGCAGTTTCCCATTTAAGAATTTGGGTCGATTTCATTAGGTATTTTGTGGGAGATCAGTCGGGATTTTCTCTGGATATGTAAAATCTATTTCTACACGAACGCTTCGATATCTGTTATTACTATGTTTTATGGCTCACCCTACCCTACTCTTCGATATCTGTTATTACACATGAGCCTAAGAATATATTACCATGCTTATGGCTCACCAAACCCTATTCTTTGGAGATGTATCTCCATTAATGTCATGTTCTTTGAAATAGAGATCGTATATATGATTTATAAGGATTTTTTTAATTCAAAGGTTTAGAGATGTATTGCCA

>Frequency_3_QualityScore_FFHHHHHJIIJIJJJJJJJJIJJIJIJIJJIJJJIIJJJIIJJJJJJIHHIJJJHHIHIJJJJJIIIHHFGHGGFFFFFEEEEEEEDDDCDEDD_Mismatch_0_Sense_+_Library_PoolT
GATATCTGTTATTACTATGTTTTATGGCTCACCCTACCCTACTCTTCGATATCTGTTATTACACATGAGCCTAAGAATATATTACCATGCTTAT
>Frequency_3_QualityScore_EEHBFGGIIHIJJHIHIIIIGIIHHCFHIJIIJGDHIGHIGGHGGGFGHHHGHIIHIIIFGIJHFGIJHDDFFEEDCECDCCDDD@A>BDCDCD_Mismatch_0_Sense_+_Library_PoolT
GAGATGTATCTCCATTAATGTCATGTTCTTTGAAATAGAGATCGTATATATGATTTATAAGGATTTTTTTAATTCAAAGGTTTAGAGATGTATT
>Frequency_3_QualityScore_FFHHHHHJJIJJJJJJJJJIJJJJJFIIJHIJJIIJJJIJJJJIJHHGIHIIJIHIIJJHIJJJJIJHJDHFHHHGFFFFFFFDEEEDEDEDDC_Mismatch_0_Sense_+_Library_PoolT
ATATCTGTTATTACTATGTTTTATGGCTCACCCTACCCTACTCTTCGATATCTGTTATTACACATGAGCCTAAGAATATATTACCATGCTTATG
>Frequency_2_QualityScore_FFHHHGHJJJJJJJJIJJJJJJIJJIJJJJJJIIJJJJIIJJJJJJIIGGGIHIIIJJJIGIIIGIGGGGGHGGGGGGECEDBCDEDBCDCACD_Mismatch_0_Sense_+_Library_PoolT
CTAAGAATATATTACCATGCTTATGGCTCACCAAACCCTATTCTTTGGAGATGTATCTCCATTAATGTCATGTTCTTTGAAATAGAGATCGTAT
>Frequency_2_QualityScore_EEFGEHCGEGIDIIFIIIGIGGIIGGHIGAGHHIIIIGCFAFIEGHGIEGIIHGIGBGEHGGBG?C9ACCEEE>?A?ACCCAA<AA?A??ACAC_Mismatch_0_Sense_+_Library_PoolT
CACCCTACCCTACTCTTCGATATCTGTTATTACACATGAGCCTAAGAATATATTACCATGCTTATGGCTCACCAAACCCTATTCTTTGGAGATG
>Frequency_2_QualityScore_FFHHHHFIIIIIIJIIIJJIJIHIIIIJJJJJJJIIIIJJJIJJIGIJJJIIJIIIIIJIHHHFFGEEECECEDC@CEECEEEFECCCCECCDC_Mismatch_1_Sense_+_Library_PoolT
CTTCGATATCTGTTATTACACATGAGCCTAAGAATATATTACCATGCTTATGGCTCACCGAACCCTATTCTTTGGAGATGTATCTCCATTAATG
>Frequency_2_QualityScore_FFHHHHHJJJIIJIIJIJJIIIIIJIJJIIIIIIIIIJIIIGIIGHIJIIIIIJJJJIIIIJGIIIIFGEGGGFEEEEEEEDDCCCCDDEDFED_Mismatch_0_Sense_+_Library_PoolT
ACCCTACTCTTCGATATCTGTTATTACACATGAGCCTAAGAATATATTACCATGCTTATGGCTCACCAAACCCTATTCTTTGGAGATGTATCTC
>Frequency_2_QualityScore_ECCEFFHCCEGDHD?EEGCEB?DGGGA;CEHID?BGEIIGABADGGFIIIEAGECCABCA9=?CCDEDC?>C>9???3?B;@A?<??3=AAC?C_Mismatch_2_Sense_+_Library_PoolT
CGTATTATGAGCAGTGGGTTGTAACAGTCGAAGCTTCAAGGTTCTCTGACTGACGGCGAGTATAATTATATGGTTAGTTTGCAGTTTCCCATTT
>Frequency_2_QualityScore_FFGHGHFIGIIIIIJIIIFEIIJIIIIJJIIIJJIIIIJJJJJJJJIJIIIIJIIGIGGGEEEECDEDEDCCBCEDDEEDDDEDCDCCDACCBC_Mismatch_0_Sense_+_Library_PoolT
TGTGGGAGATCAGTCGGGATTTTCTCTGGATATGTAAAATCTATTTCTACACGAACGCTTCGATATCTGTTATTACTATGTTTTATGGCTCACC
>Frequency_2_QualityScore_FFFHHHHIIJIIIJJIJHIJJJJJJGHIIIIJJIIJJJJEEGIJJJIIIJIIGIIIIHIIIGHFFFFEEEEEDEDEDDDEEEDECDDEEEEEED_Mismatch_0_Sense_+_Library_PoolT
GCAGTTTCCCATTTAAGAATTTGGGTCGATTTCATTAGGTATTTTGTGGGAGATCAGTCGGGATTTTCTCTGGATATGTAAAATCTATTTCTAC
>Frequency_2_QualityScore_FFHHHHHIJJIJIIIIJIIIJJGGIIIIIJIIJIJJJIGIIIJIJJJJJIJJJJIIIIIHEFEEDDDEDACDECCDEDEDDEEDBCEDCCCCCD_Mismatch_0_Sense_+_Library_PoolT
ATTTTGTGGGAGATCAGTCGGGATTTTCTCTGGATATGTAAAATCTATTTCTACACGAACGCTTCGATATCTGTTATTACTATGTTTTATGGCT
>Frequency_2_QualityScore_FFHHHHHIJJJJJJJJJJJJJJJIJJJJJJJJJJJJJJJJJJJJJJJJJJIHIJIIJJJJIHHHGHDEFDEEEEEDDDCBCEDDDEEDCDEDCC_Mismatch_0_Sense_+_Library_PoolT
ATATGTAAAATCTATTTCTACACGAACGCTTCGATATCTGTTATTACTATGTTTTATGGCTCACCCTACCCTACTCTTCGATATCTGTTATTAC
>Frequency_2_QualityScore_FFHHHHHJJJIJIJJJJJIJJJJGIJIJJJJJIIJJJIJJIIJJJJJIJIJIJJJJJJIJIJJJJIIIGGGFEDEEEEEFEDCCCCCCCCEEEE_Mismatch_1_Sense_+_Library_PoolT
TACCCTACTCTTCGATATCTGTTATTACACATGAGCCTAAGAATATATTACCATGCTTATGGCTCACCGAACCCTATTCTTTGGAGATGTATCT
>Frequency_2_QualityScore_FFGHHHHGIIJIIIJJJJIIHGIIGHIIIJJJIIIIIJIIIJIIJJJJJJH?EGIEGIHIFFII_Mismatch_0_Sense_+_Library_PoolT
TCATGTTCTTTGAAATAGAGATCGTATATATGATTTATAAGGATTTTTTTAATTCAAAGGTTTA
>Frequency_2_QualityScore_@DFCFFCHHGGEIIEDCHGGGIDEBGG?GDGHHHHGGH6;CGIEFDHEBEEAGIIIIHE@E7?CCCECDDDC@BCCCEBADABCCCECAACDCB_Mismatch_0_Sense_+_Library_PoolT
CAGTTTCCCATTTAAGAATTTGGGTCGATTTCATTAGGTATTTTGTGGGAGATCAGTCGGGATTTTCTCTGGATATGTAAAATCTATTTCTACA
>Frequency_2_QualityScore_EDEGEHHIIIHIIIIGIIIIIIIIIIIIIAEEGEIIHIIIIIGIIIHGGHIIIIEIIGGGGHHGCCEBEACEECCCACADDEC=AADCC??CCC_Mismatch_0_Sense_+_Library_PoolT
GTAAAATCTATTTCTACACGAACGCTTCGATATCTGTTATTACTATGTTTTATGGCTCACCCTACCCTACTCTTCGATATCTGTTATTACACAT
>Frequency_2_QualityScore_FFHHHHHJIIJIJJJJJJJJJJIIJIJIJJJJJJJJJJJIJJJJIJIIIGIIIJJIHIIJJJIGGEGHICEHGHGGFEFFEEEEEEEDEBDEED_Mismatch_0_Sense_+_Library_PoolT
TGTTATTACACATGAGCCTAAGAATATATTACCATGCTTATGGCTCACCAAACCCTATTCTTTGGAGATGTATCTCCATTAATGTCATGTTCTT
>Frequency_2_QualityScore_FEHHHHGIJGIIFIJIIIIAHIIEGHIHJIHGIIJFIIIGIIIIIIIIGIIEFIIJJGIGIIIIIIHIHEEFEDDDACCAEDDDEECCCCCBCC_Mismatch_0_Sense_+_Library_PoolT
GATTTCATTAGGTATTTTGTGGGAGATCAGTCGGGATTTTCTCTGGATATGTAAAATCTATTTCTACACGAACGCTTCGATATCTGTTATTACT
>Frequency_2_QualityScore_FFHHHHHJJJJJJIJJIIJJJJFEGIHIJJIIGIGIJIIIJJJJEGIHIHHIIIIIIIIIIIHGGIIIIIGEDGHEGGFFFFEEEEECEEEECD_Mismatch_0_Sense_+_Library_PoolT
ATGCTTATGGCTCACCAAACCCTATTCTTTGGAGATGTATCTCCATTAATGTCATGTTCTTTGAAATAGAGATCGTATATATGATTTATAAGGA
>Frequency_2_QualityScore_FFGHGHHJJJJIJJJJJJJJJJJIIJJJJJJJJJJIJJJIJIJJJJJJIJJIIGIHIIIIJJJJJJIIIHGGGGGFEFFEEEFEEEDEDCDEDE_Mismatch_0_Sense_+_Library_PoolT
TTCGATATCTGTTATTACACATGAGCCTAAGAATATATTACCATGCTTATGGCTCACCAAACCCTATTCTTTGGAGATGTATCTCCATTAATGT
>Frequency_2_QualityScore_FFHHHHHJJIJJIIJIJJHGIIGIJJIJIIHIIIJJJJJJIJJIIIJIIIIIIIJJJJIGIIIIIIJHIGHHIGHHHHHEFFFFFEEEEEEEED_Mismatch_0_Sense_+_Library_PoolT
TTATGGCTCACCAAACCCTATTCTTTGGAGATGTATCTCCATTAATGTCATGTTCTTTGAAATAGAGATCGTATATATGATTTATAAGGATTTT
>Frequency_2_QualityScore_EFGHGHGIGIIJJJIIIIIIIIIIIIIIIIIIIJJJJIIIIJHIIJIIJHIIIIIIIGIIIGIIHIIIIIIHJIIJJHGHHGHEFDDCABDECD_Mismatch_0_Sense_+_Library_PoolT
CCAAACCCTATTCTTTGGAGATGTATCTCCATTAATGTCATGTTCTTTGAAATAGAGATCGTATATATGATTTATAAGGATTTTTTTAATTCAA
>Frequency_2_QualityScore_FFHHHHHJJJJJJJJIJJJJJIIIIJIJJJJJJJIJJJJJIIIIJIJIIJJIGIJIJIIIJIJIIJIIJICGGGGEEEFEEEECDBCBCDEEED_Mismatch_1_Sense_+_Library_PoolT
ATACCCTACTCTTCGATATCTGTTATTACACATGAGCCTAAGAATATATTACCATGCTTATGGCTCACCAAACCCTATTCTTTGGAGATGTATC
>Frequency_2_QualityScore_FFHHHGGIIIJIJJJJJJHIIJJJIAGIJHGIIJIIIIIIJGGEIHGIIJIJGIIGHIGGGHGIHIIHIFCGGHHHFFEEFFEDDDECDECCCC_Mismatch_0_Sense_+_Library_PoolT
CTGTTATTACTATGTTTTATGGCTCACCCTACCCTACTCTTCGATATCTGTTATTACACATGAGCCTAAGAATATATTACCATGCTTATGGCTC
>Frequency_2_QualityScore_FFHHHHHIJJJJJJJJJGIJJHHIIJGHIIJIIIHIJIIIIIIIIIJJIIIIHIIJJIIJIJIIJIIIHEGHHGFFFFFFEEDADECCCCCDAC_Mismatch_0_Sense_+_Library_PoolT
ACTATGTTTTATGGCTCACCCTACCCTACTCTTCGATATCTGTTATTACACATGAGCCTAAGAATATATTACCATGCTTATGGCTCACCAAACC
>Frequency_2_QualityScore_FFEHHGHGIIIIIJIIJJGIIIIIIJJJJJJIJJJJJJIJJIJJJJJJIHIIGGHHHHHGEEFFFFEFEEDEEEEDCDDDBCDDDCDDCABCCD_Mismatch_0_Sense_+_Library_PoolT
AGTCGGGATTTTCTCTGGATATGTAAAATCTATTTCTACACGAACGCTTCGATATCTGTTATTACTATGTTTTATGGCTCACCCTACCCTACTC
>Frequency_2_QualityScore_FFGHHHHIIIIIJIIIIIJJIJIIIJJIIIIIIJHIIIJJJJJJJJJIJJIGIGIJJIGIIJJIHIIJGEGHHGFEFFEEADEEEDDEBCBAAC_Mismatch_0_Sense_+_Library_PoolT
CTTCGATATCTGTTATTACTATGTTTTATGGCTCACCCTACCCTACTCTTCGATATCTGTTATTACACATGAGCCTAAGAATATATTACCATGC
>Frequency_1_QualityScore_FFHHHHHJJJJJJJJJJJJJJJJIJJJJJIIJJJJJJIIIJJJJIJJJJJ>=FHIJJJJHEIIJJIJIHHHHHHEFFFFEEEDEEFEEDDDDDD_Mismatch_0_Sense_+_Library_PoolC
CTTCGATATCTGTTATTACTATGTTTTATGGCTCACCCTACCCTACTCTTCGATATCTGTTATTACACATGAGCCTAAGAATATATTACCATGC
>Frequency_2_QualityScore_FFHHHGHIHGIIIIIIIJIIIGIJJJJJHIJJIIJGIIIJIJJHIIEHIIIIHGIHIGIIGGEDDCEECACDCAAADCDDEECCCECEDCCCCC_Mismatch_0_Sense_+_Library_PoolT
TAAAATCTATTTCTACACGAACGCTTCGATATCTGTTATTACTATGTTTTATGGCTCACCCTACCCTACTCTTCGATATCTGTTATTACACATG
>Frequency_1_QualityScore_FFHHHHHJJJJJJJJJJJJJJJJJJJJJJIJJJJIJJJJJJIJJJJJJJJJJIIJJJJGIIJJJHHGEHFFFFFFFFCC@CECDDDDDDEDCDE_Mismatch_0_Sense_+_Library_PoolT
TCTGTTATTACACATGAGCCTAAGAATATATTACCATGCTTATGGCTCACCAAACCCTATTCTTTGGAGATGTATCTCCATTAATGTCATGTTC
>Frequency_1_QualityScore_FFGHGHHJAEFHIJJHHIJHIFHIIIIIJJJIJJJJJJJJJJGJFJJIJJJIGIJJJJGJJJJ_Mismatch_0_Sense_+_Library_PoolT
TCATTAGGTATTTTGTGGGAGATCAGTCGGGATTTTCTCTGGATATGTAAAATCTATTTCTAC
>Frequency_1_QualityScore_FFHHHHHJJJJJJIJJIJ@GGGIJJIJJIJIDHHJHIJJJJJHIIJJIJIIIHGHHEFHFFFFDCDBDD@CDDEEDD@ADEEEDDDDBDDBDDD_Mismatch_0_Sense_+_Library_PoolT
TCTCTGACTAACGGCGAGTATAATTATATTGTTAGTTTGCAGTTTCCCATTTAAGAATTTGGGTCGATTTCATTAGGTATTTTGTGGGAGATCA
>Frequency_1_QualityScore_FFHHHHGJJEGHHIIJJJJJJJIFGHIJJIIIJJHJIIIJJHIJJJIIIJHHHHHHHFFFFFDFDDEEDEEEEEFDEDEDDDBDBDDDDDDDDD_Mismatch_2_Sense_+_Library_PoolT
GAATTTGGGTCGATTTCATTAGGTAATTTGTGGGAGATCAGTCGGGATTTTCTCTGGATATGTAAAATCTATTTGTACACGAACGCTTCGATAT
>Frequency_1_QualityScore_FFHHHHHJJJJJJJJJJJJJJJJJJIJGIIIJJJIJJJJJJJJJJIIJJJJJJJIJIJJIHHHHHFFFFDEECCDEDDDDECCDEDEDDDDDDD_Mismatch_0_Sense_+_Library_PoolT
AAAATCTATTTCTACACGAACGCTTCGATATCTGTTATTACTATGTTTTATGGCTCACCCTACCCTACTCTTCGATATCTGTTATTACACATGA
>Frequency_1_QualityScore_FFHHHHHJJJJJFIIJJIIGGIJEHIIJHIJJJJJJJJJJJJIJJJJJJJJJIHHHDFFFEFEEEEEEEDDEEDDDEDDDDDDDDCCDDDCABD_Mismatch_0_Sense_+_Library_PoolT
AGATCAGTCGGGATTTTCTCTGGATATGTAAAATCTATTTCTACACGAACGCTTCGATATCTGTTATTACTATGTTTTATGGCTCACCCTACCC
>Frequency_1_QualityScore_FFHHHHHJJJJJJJJJJIJJJJJJJJJJJJJJJIJIJIJJJJJIJJJIIJIIIGIJIGIJIJJHGHFHFFEEFFFFEEEEEEDEDEDDEDCCDD_Mismatch_0_Sense_+_Library_PoolT
CTGTTATTACACATGAGCCTAAGAATATATTACCATGCTTATGGCTCACCAAACCCTATTCTTTGGAGATGTATCTCCATTAATGTCATGTTCT
>Frequency_1_QualityScore_FFHHHHHJJJJJJJJJJJJJJIJJJJJJGHIJGAHHGHIJIJJJGABFHGIJICGGIJIHGIIJJJJADEHHHGFFFFFFFECEEDEEED@C@:_Mismatch_0_Sense_+_Library_PoolT
TATCTGTTATTACTATGTTTTATGGCTCACCCTACCCTACTCTTCGATATCTGTTATTACACATGAGCCTAAGAATATATTACCATGCTTATGG
>Frequency_1_QualityScore_FDHDHFHIJJIDIGIJIJJGIJJGIGJJJIJIIIJGIEFFHIJJJGGIDGHIIIHHHHHFFFDD?DBC@@ADCCDCCDDDDDDCCBDDBBB_Mismatch_1_Sense_+_Library_PoolT
GTCATCTTCGAATCTGCGCAGACCCTCCCTTCTTAATGCCTTAGAATTACGCTGCCATGGGCGATACAACATAGGTCGTCCATGGCGGTAA
>Frequency_1_QualityScore_FFHHHHHJJJJHIIJJJJJJJJJJJJJJJJ@GIIJIJJJJIJJHIGGHJIIIIHHHGHHFEFFFFFECCCEEDDDDDDDDDDDEEEEDD>CDEE_Mismatch_0_Sense_+_Library_PoolT
AAGCTTCAAGGTTCTCTGACTAACGGCGAGTATAATTATATTGTTAGTTTGCAGTTTCCCATTTAAGAATTTGGGTCGATTTCATTAGGTATTT
>Frequency_1_QualityScore_FFHHHHHJJJJJIJJIIJJJJJJJJJEHJJIJJJJIJIIJIJFGGIIFGHIHHIIJIIIJJJGJIJJJGCEHHHGHHFFFFFFFEDEDEE;AAC_Mismatch_0_Sense_+_Library_PoolT
TCTGTTATTACTATGTTTTATGGCTCACCCTACCCTACTCTTCGATATCTGTTATTACACATGAGCCTAAGAATATATTACCATGCTTATGGCT
>Frequency_1_QualityScore_FFHHHHHJJJJIJJJJIJJIJJJIIIJJJIJJJJJJJJIJJIJJJJIGHHGHFFFIJJIJJJEEHHGFE@DFFFFFEEEEEDCDDEDEEEEDDD_Mismatch_1_Sense_+_Library_PoolT
TTATTACACATGAGCCTAAGAATATATTACCATGCTTATGGCTCACCGAACCCTATTCTTTGGAGATGTATCTCCATTAATGTCATGTTCTTTG
>Frequency_1_QualityScore_FFHHHHHJJJJJJJJJJIJJJJJJJJJJJJIJJJJJI_Mismatch_0_Sense_+_Library_PoolT
TCTATTTCTACACGAACGCTTCGATATCTGTTATTAC
>Frequency_1_QualityScore_FFHHHHHJJJJJJJIJJJJJJJJJJIHIIJJJJJJJJJHIJJJJJJJJJJJJIJIJJJIJJJJJH_Mismatch_0_Sense_+_Library_PoolT
TATCTCCATTAATGTCATGTTCTTTGAAATAGAGATCGTATATATGATTTATAAGGATTTTTTTA
>Frequency_1_QualityScore_FFHHGFHIIIDGGIJJHIJJGJJIIJIBGHGIIJJJFIHJIJIIJIIIGIIGBFGHGEIGHGGIJJJJFEHH=EFEDDCEFEC@C@CCEDDDDD_Mismatch_0_Sense_+_Library_PoolT
ATCTGTTATTACTATGTTTTATGGCTCACCCTACCCTACTCTTCGATATCTGTTATTACACATGAGCCTAAGAATATATTACCATGCTTATGGC
>Frequency_1_QualityScore_FFHHHHHJJJJJJJJJJJIJJIJIJIIJJJJJJJJJJJJJJJJJJJJJJJJJJIJJIJJIJJIIIIGFFDFEEEDEECCCDDDDEEEEFDCCCD_Mismatch_1_Sense_+_Library_PoolT
TACTCTTCGATATCTGTTATTACACATGAGCCTAAGAATATATTACCATGCTTATGGCTCACCGAACCCTATTCTTTGGAGATGTATCTCCATT
>Frequency_1_QualityScore_FFHHHHHJHIJJJJJIJIJJJJIIGIJJJJJJJJJJJJJJJJJJJGHIJJJIJJJIJJJJGIIJJJJHHHHHFFFFCDCEEEEEEEFEDDCDDD_Mismatch_0_Sense_+_Library_PoolT
ACTCTTCGATATCTGTTATTACACATGAGCCTAAGAATATATTACCATGCTTATGGCTCACCAAACCCTATTCTTTGGAGATGTATCTCCATTA
>Frequency_1_QualityScore_FFHHHHHJJJJJJJJJJJJJJJJJJJJJJJJJJJJJJIIIIIJJJJJJIJJJJJJIJJJIJJIJJJJJJHHEHGFFFFFFFEEEEEDEEFECCC_Mismatch_0_Sense_+_Library_PoolT
CCTACTCTTCGATATCTGTTATTACACATGAGCCTAAGAATATATTACCATGCTTATGGCTCACCAAACCCTATTCTTTGGAGATGTATCTCCA
>Frequency_1_QualityScore_FFHHHHHFHIJJJIHHIJHJGIIIJGIJJJJJIJJJJJJIJJIJJJGIJJJJJJJIJJHHHHGHFFFDB?@DDDDEDDDFEDDDEDDDDEEDDD_Mismatch_0_Sense_+_Library_PoolT
CATTAGGTATTTTGTGGGAGATCAGTCGGGATTTTCTCTGGATATGTAAAATCTATTTCTACACGAACGCTTCGATATCTGTTATTACTATGTT
>Frequency_2_QualityScore_FEHGHHHEGHIJJIIIIJHGEGIIIHIIIJHJJJIIJIIJIIIIIJIIIGIIHIGIJIIIIIIHHGEFDCCDDDCECDDEEDDDEDEDDEEDCD_Mismatch_0_Sense_+_Library_PoolC
CATTAGGTATTTTGTGGGAGATCAGTCGGGATTTTCTCTGGATATGTAAAATCTATTTCTACACGAACGCTTCGATATCTGTTATTACTATGTT
>Frequency_1_QualityScore_FFGHFFDGGJJJIIGGIIJJJDDGIGIHIHIDEGIJIIGEIJJJIIJJGHJEEGHGHHHBECBCDDCDE@CCDACEEFEDBCBDBD@CDDDCC9_Mismatch_2_Sense_+_Library_PoolT
TGACTGACGGCGAGTATAATTATATGGTTAGTTTGCAGTTTCCCATTTAAGAATTTGGGTCGATTTCATTAGGTATTTTGTGGGAGATCAGTCG
>Frequency_1_QualityScore_FFHHGHHJJJJJJJJJJJJIJJJJJJJJJJIFJIJJJJJJJJJJJJJIIIIDHIIIIIIFHHHFCEEEFFFFEDEECCEEDDDDDDDDCCDEED_Mismatch_1_Sense_+_Library_PoolT
GAGCCTAAGAATATATTACCATGCTTATGGCTCACCAAACCCTATTCTTTGGAGATGTATCTCCATTAATGTCATGTTCTTTGAAATAGATATC
>Frequency_1_QualityScore_FFHGHHHJJJJIIJJGCHIIJJIJEGGHGEGIIIGHIIHDGGIIJJGIIJJIGGFGIJJJIGIIIEGGGEHHGFHHGCEFFFDFEDECEEEDDA_Mismatch_0_Sense_+_Library_PoolT
CCATGCTTATGGCTCACCAAACCCTATTCTTTGGAGATGTATCTCCATTAATGTCATGTTCTTTGAAATAGAGATCGTATATATGATTTATAAG
>Frequency_1_QualityScore_FFHFHHHJJJJJJJJJJJIJAHDHHIJJJJJIJJJJJJJJIJJJJJJJJJJJJIJJJIIGHHHIJJHHH?BDEDEEEEDDDCCDEFEDDDDDBD_Mismatch_1_Sense_+_Library_PoolT
AGGTTCTCTGACTAACTGCGAGTATAATTATATTGTTAGTTTGCAGTTTCCCATTTAAGAATTTGGGTCGATTTCATTAGGTATTTTGTGGGAG
>Frequency_1_QualityScore_FFHHHHHJJJJJJJJJJJJJJJJHJJIJJJJJIJIJJIIGIJJJGJIJJJJIHJAGGHGIIEHIIGJHHHGHHEFFFFFF@DEEEECE_Mismatch_0_Sense_+_Library_PoolT
ACATGAGCCTAAGAATATATTACCATGCTTATGGCTCACCAAACCCTATTCTTTGGAGATGTATCTCCATTAATGTCATGTTCTTTGA
>Frequency_1_QualityScore_FFHHHHHJJJFHIHIIJJIJJJJJGIJJJJJJJJJJJIJJJJIIJJJJJHHHHHHFFFFFFEEEFFEEECDDEEEFDDDDDDDDDDDDDDDBDD_Mismatch_2_Sense_+_Library_PoolT
AGAATTTGGGTCGATTTCATTAGGTAATTTGTGGGAGATCAGTCGGGATTTTCTCTGGATATGTAAAATCTATTTGTACACGAACGCTTCGATA
>Frequency_1_QualityScore_FFHHHHGJJJJJIIJIJJIIJJJJJJIJGIJIGIIJIJJIGGHGIJIIIJIIIGIHHIGIIGGIGHHIHIDEGEHFFEC>;@CF?ACEEEDDCD_Mismatch_1_Sense_+_Library_PoolT
TATATTACCATGCTTATGGCTCACCCAACCCTATTCTTTGGAGATGTATCTCCATTAATGTCATGTTCTTTGAAATAGAGATCGTATATATGAT
>Frequency_1_QualityScore_4ACFD<ECBFHBHDHIIHFH94AEHHHGIEHGHIII<CFF@G@F?DGH??DBFBFC<BFF>_Mismatch_0_Sense_+_Library_PoolT
TTTGGAGATGTATCTCCATTAATGTCATGTTCTTTGAAATAGAGATCGTATATATGATTTA
>Frequency_1_QualityScore_FFHHHHHIJJIJJIIGIJJJJJIJIIJJJJJJIJJIJJIJJBCHIJIGIGGEHGHHIJIIGIIGHFEHG@BDFFFDCECECCECCDD_Mismatch_1_Sense_+_Library_PoolT
TGTTATTACACATGAGCCTAAGAATATATTACCATGCTTATGGCTCACCGAACCCTATTCTTTGGAGATGTATCTCCATTAATGTCA
>Frequency_1_QualityScore_FDHHHGHJJJJJJJJJJJJIIBGIIJJJJJIJJJJJJJJJJJJJHFHHHFFFFDDEEDCDDDB?@DBACCBCDDDEDDDDBDDDDDDDDDDCBD_Mismatch_1_Sense_+_Library_PoolT
GTCATCTTCGAATCTGCGCAGACCCTCCCTTCTTAATGCCTTAGAATTACGCTGCCATGGGCGATACAACATAGATCGTCCATGGCGGTAAGTA
>Frequency_1_QualityScore_BDDDFFF@F@FGF<::<A?AAA?:C?CE@GFBCGAD;DDDDDDBGFI<BBBD@B=B@CDGE>F?97C7=?5=59B;6@;AB>BBBB?;35@_Mismatch_2_Sense_+_Library_PoolT
CTACCCTACTCTTCGATATCTGTTATTACACATTAGCCTAAGAATATATTACCATGCTTATGGCTCACCCAACCCTATTCTTTGGAGATGT
>Frequency_1_QualityScore_FFHHHHHJIJJJJJIIHJJJJJJJIJJJJIJJJJIJIIIJJJIJJJJGIJJJJJJJJJGHJJJJJIJJIGEBEFFFFFDDDBBDDCEDDDDC@C_Mismatch_0_Sense_+_Library_PoolT
ATAATTATATTGTTAGTTTGCAGTTTCCCATTTAAGAATTTGGGTCGATTTCATTAGGTATTTTGTGGGAGATCAGTCGGGATTTTCTCTGGAT
>Frequency_1_QualityScore_FDFDFHBGGHGHEGCH>F?FHCIDGGHIIIIII@4CCHBFBAE?FEHIIIIIGGCGHGEIIEDCA@;C=@EEHEEBDAC@C@C33(;A?:5>CD_Mismatch_1_Sense_+_Library_PoolT
CTACCCTACTCTTCGATATCTGTTATTACACATGAGCCTAAGAATATATTACCATGCTTATGGCTCACCCAACCCTATTCTTTGGAGATGTATC
>Frequency_1_QualityScore_FFHHHHHJJJJJIGGHJIH@HIGJJIGEFGIIJIJIIJHCHIIJGHHBHIICHHHHFFDCDDCCBCDDCCCDBDDDEDDDDD>58ADDDCD?BB_Mismatch_2_Sense_+_Library_PoolT
TTCGAATCTGCGCAGACCCTCCCTTCTTAATGCCTTAGAATTACGCTGCCATGGGCGATACAACATAGGTCGTCCATGGCGGTAAATACCGTAT
>Frequency_1_QualityScore_FFHHHHHJJJJIJJJJJJJIJIIIJJJJHJJJJJJDHIJHJJJJIDGHGIIJDHBFCEHHIIJGJI@GHHHHGEHEFDFFFFFECCEECEDCD@_Mismatch_1_Sense_+_Library_PoolT
ATGAGCCTAAGAATATATTACCATGCTTATGGCTCACCCAACCCTATTCTTTGGAGATGTATCTCCATTAATGTCATGTTCTTTGAAATAGAGA
>Frequency_1_QualityScore_FFGHHHFJJJJJJJJJJHIIHIJJJIIJIIIGGIIIJJHIJJHIGGHGJJJJJJEHHGFFFFFFEEEEEEEDDFDEDDDFEEEEECDD?:>BDD_Mismatch_0_Sense_+_Library_PoolT
CCATTTAAGAATTTGGGTCGATTTCATTAGGTATTTTGTGGGAGATCAGTCGGGATTTTCTCTGGATATGTAAAATCTATTTCTACACGAACGC
>Frequency_1_QualityScore_FFHHHHHJJJJIJJJIJJJJJJJJHJJJJJJJJJJIHHHIJJJJJHHIHHJJJJIIIJJBFGIJJJGJIGHHEEFFFFFDDDBDDDDECDDDDD_Mismatch_0_Sense_+_Library_PoolT
TATAATTATATTGTTAGTTTGCAGTTTCCCATTTAAGAATTTGGGTCGATTTCATTAGGTATTTTGTGGGAGATCAGTCGGGATTTTCTCTGGA
>Frequency_1_QualityScore_FFHHHHHJJGHIIIGHJJIGIIGIJIJIIJIJJJJJJJJJJIJIIJJJJJJIIJIIJJJJJJJJJIIJHHHFGHFFFFDEE;ADABDACCDEEE_Mismatch_0_Sense_+_Library_PoolT
TTATGGCTCACCCTACCCTACTCTTCGATATCTGTTATTACACATGAGCCTAAGAATATATTACCATGCTTATGGCTCACCAAACCCTATTCTT
>Frequency_1_QualityScore_FFHHHHHJJIJJJIIJIJJJJJJ@GHJJJJJJGHIJJJJJJJJJIJJJHHHHHFFFFFFDDDDDDDDDDCD@CCDDDDDDDDDDDDDD@B5?CD_Mismatch_1_Sense_+_Library_PoolT
ACAACATAGATCGTCCATGGCGGTAAATATCGTATTATGAGCAGTGGGTTGTAACAGTCGAAGCTTCAAGGTTCTCTGACTGACGGCGAGTATA
>Frequency_1_QualityScore_FFHHHHHJJJJJJJJJJJIIJJJJJJFHIIJJJJJIJJJJFHIJJJJJJIIGIGIIIJJJIJHFFFFFEEEEEEDDEDDFEEEDEDDDEEEFEE_Mismatch_0_Sense_+_Library_PoolT
TGCAGTTTCCCATTTAAGAATTTGGGTCGATTTCATTAGGTATTTTGTGGGAGATCAGTCGGGATTTTCTCTGGATATGTAAAATCTATTTCTA
>Frequency_1_QualityScore_ABFBHHHG@EFEEDIGE9@GHGHIFEGHEIGIIGIGBEAEDGBGEDHBFHI<DHGECE9C@@H7=.)7=@A3??;=;BB;BBDCCECC=;6;A;_Mismatch_0_Sense_+_Library_PoolT
GATATCTGTTATTACACATGAGCCTAAGAATATATTACCATGCTTATGGCTCACCAAACCCTATTCTTTGGAGATGTATCTCCATTAATGTCAT
>Frequency_1_QualityScore_FFBHFFGDHDHIIGGIAIEEHHGII1?EGBH;FFGGICGIHIGHIIIGICGAHHHGIIIGIGIHCHCEEEDDACC6>CCC>(,55;:;@;;;CC_Mismatch_0_Sense_+_Library_PoolT
GGATATGTAAAATCTATTTCTACACGAACGCTTCGATATCTGTTATTACTATGTTTTATGGCTCACCCTACCCTACTCTTCGATATCTGTTATT
>Frequency_1_QualityScore_FDHFHFFIJJJJGIIIJJJGIIIFIIIJFGHIJIJIEGCHBGGFEGHFIGGIJIICCFHIGGHEIGGHI@HHFDE>ECCFF@@CDCEECACDDC_Mismatch_0_Sense_+_Library_PoolT
ATTACCATGCTTATGGCTCACCAAACCCTATTCTTTGGAGATGTATCTCCATTAATGTCATGTTCTTTGAAATAGAGATCGTATATATGATTTA
>Frequency_1_QualityScore_FBFHHHGIGIJHEGHHCHHIJJEHGGHECHIIIJJIFHIJJIHIG<HHGFFHIJJGGJHB6BB@;@CAEECDDCCBC@@ACCCCCDD>A@CD?@_Mismatch_0_Sense_+_Library_PoolT
GTTTCCCATTTAAGAATTTGGGTCGATTTCATTAGGTATTTTGTGGGAGATCAGTCGGGATTTTCTCTGGATATGTAAAATCTATTTCTACACG
>Frequency_1_QualityScore_FFHHHHFHIHIEIHIHIGGIGJJHBHIHIJJJIJJJIGIHIJJJJIIFHHFGIIIJHCFHIFIFGIIJGGIGHE>@EDEEC?>?B?CCCDDCDD_Mismatch_1_Sense_+_Library_PoolT
AGTATAATTATATGGTTAGTTTGCAGTTTCCCATTTAAGAATTTGGGTCGATTTCATTAGGTATTTTGTGGGAGATCAGTCGGGATTTTCTCTG
>Frequency_1_QualityScore_FFFHHHHJJJIJJJJJHHIGJJJHIJJEHFHIIJJJJJJJJJIJJJJJJHHGHHHFFDFFFFEDFEEFEEDDDDDDDDDDDDDDDDDDEEEDCE_Mismatch_0_Sense_+_Library_PoolT
GGTCGATTTCATTAGGTATTTTGTGGGAGATCAGTCGGGATTTTCTCTGGATATGTAAAATCTATTTCTACACGAACGCTTCGATATCTGTTAT
>Frequency_1_QualityScore_DDHHAF<FHIGG4CIECEHHH<AHHGB??8DEH=F9?FHIB0?DHHGED@DBCFEGFADIG8AA<BDCC@C;AC>;;@CC>BDDC@@C@@3>CA_Mismatch_0_Sense_+_Library_PoolT
TTGCAGTTTCCCATTTAAGAATTTGGGTCGATTTCATTAGGTATTTTGTGGGAGATCAGTCGGGATTTTCTCTGGATATGTAAAATCTATTTCT
>Frequency_1_QualityScore_EDHHBFHIJJJJJFHIIGIIIIII9HIJJJIJIIHGGGGECF=GHGIIJIIEHHEHIIEHIIIIHIIJJEEECEHEDDFDD@CCCDC>CCDCDC_Mismatch_0_Sense_+_Library_PoolT
TGTTATTACTATGTTTTATGGCTCACCCTACCCTACTCTTCGATATCTGTTATTACACATGAGCCTAAGAATATATTACCATGCTTATGGCTCA
>Frequency_1_QualityScore_DAHDBHFI1:CFH4FHEHI?E<EA?FG?DFIH4?GH@BFHHHGDHGIII?FBD@EEHEH?BDDDDECDDCDCCCCCCC==>:>??@?9?@@<@C_Mismatch_0_Sense_+_Library_PoolT
CAGTCGGGATTTTCTCTGGATATGTAAAATCTATTTCTACACGAACGCTTCGATATCTGTTATTACTATGTTTTATGGCTCACCCTACCCTACT
>Frequency_1_QualityScore_FFHGHGHIIJJJJJJJIJJEHIIDGGIJJGIIJJGIBHE>FEG?GGAFGHDEFGGGGGIEFH@FHGHGHGGIIEHHE=A>D@EEDEEEDED>AC_Mismatch_1_Sense_+_Library_PoolT
ATTACCATGCTTATGGCTCACCCAACCCTATTCTTTGGAGATGTATCTCCATTAATGTCATGTTCTTTGAAATAGAGATCGTATATATGATTTA
>Frequency_1_QualityScore_FFHHHHHJJJJIJJGIJJJJJGIIGGIJIJIJJJJJJJJJJJGIIIJJIIIJIJIIJJJJGFHIJHIGIJEHIHEEEHHFFEEFFFDCDCECAC_Mismatch_0_Sense_+_Library_PoolT
GCTTATGGCTCACCAAACCCTATTCTTTGGAGATGTATCTCCATTAATGTCATGTTCTTTGAAATAGAGATCGTATATATGATTTATAAGGATT
>Frequency_1_QualityScore_DB>BFHD;AFDFEEDEFHDBFEFG1??9C??CFBGD??FH@D>???DFF@BDGEEIIIGGH>CHFE@H@@GC;=A377A??7)?7AC3(;@>BB_Mismatch_0_Sense_+_Library_PoolT
GGCTCACCAAACCCTATTCTTTGGAGATGTATCTCCATTAATGTCATGTTCTTTGAAATAGAGATCGTATATATGATTTATAAGGATTTTTTTA
>Frequency_1_QualityScore_FFHHHHHJJJJJJJJJJJCHIJHGIIJJJJJJIJJGIJJJJJJJJJJJJIJJJJIJIJJJIJJJJJJJHHHHHHHFFFFFFFEEDEEC_Mismatch_0_Sense_+_Library_PoolT
TACTATGTTTTATGGCTCACCCTACCCTACTCTTCGATATCTGTTATTACACATGAGCCTAAGAATATATTACCATGCTTATGGCTCA
>Frequency_1_QualityScore_DFHHHHHJIGIHIIIJJJJJJJJJJJIGIJBHGHEHHIHIIHGIGGG?GGHIJJIEFHEHHGDHIIGHHFEEHDDFAD:>CDDDCCDDCDCDCC_Mismatch_0_Sense_+_Library_PoolT
ATTATATTGTTAGTTTGCAGTTTCCCATTTAAGAATTTGGGTCGATTTCATTAGGTATTTTGTGGGAGATCAGTCGGGATTTTCTCTGGATATG
>Frequency_1_QualityScore_FDHFHHDIJJJIJIGHIGIIJJJJIJIIIIJJJIIGICDGHIEGIEIIIGGIFAGHCEHGGG9@AEHGE7@7@CDDDE;@@CCCCDCDDDF;>C_Mismatch_2_Sense_+_Library_PoolT
GATATTTGTTATTACACATGAGCCTAAGAATATATTACCATGCTTATGGCTCACCCAACCCTATTCTTTGGAGATGTATCTCCATTAATGTCAT
>Frequency_1_QualityScore_FFHHHHDGIJJJJJIJIJJIJJJJJJIJJJJJJJJHIJIHIJJIJGIJJJJJIIJIDHHD@BBDFDFFDDDDDFEDCDDDDDDDDDDDBDEDCD_Mismatch_1_Sense_+_Library_PoolT
CTTCTTAATGCCTTAGAATTACGCTGCCATGGGCGATACAACATAGATCGTCCATGGCGGTAAATATCGTATTATGAGCAGTGCGTTGTAACAG
>Frequency_1_QualityScore_FFHHHHHJIGGJJJJJJJJIJJIIJGHIJJHEIJJJJGIIGGIJIIJJIGIIJJJJHHIIIJIIIIIIHIIIIFHHFHHHFFFFFFFECEEEDD_Mismatch_0_Sense_+_Library_PoolT
TGGCTCACCAAACCCTATTCTTTGGAGATGTATCTCCATTAATGTCATGTTCTTTGAAATAGAGATCGTATATATGATTTATAAGGATTTTTTT
>Frequency_1_QualityScore_FFGHHHHJJJJJJJJJJJJJJJJJJJJJJJJJJJJJJJJIJJI_Mismatch_0_Sense_+_Library_PoolT
AAAATCTATTTCTACACGAACGCTTCGATATCTGTTATTACTA
>Frequency_1_QualityScore_FFHHHHHJJJJJJJJJJJJJJJJIJIIJJJJJJJJJIIJJJIIJJCGIIJIJIGBHIEHIIGGIIHHGHHHBDFFFEDEEEDDDDCDDFFDDDD_Mismatch_1_Sense_+_Library_PoolT
CTCTTCGATATCTGTTATTACTATGTTTTATGGCTCACCCTACCCTACTCTTCGATATCTGTTATTACACATGAGCCTAAGAATATATTACCAT
>Frequency_1_QualityScore_FFHHGHHJJJJJJJJJJJJJIJIJJJJIJJJJJJJJIIIIJJJIJHIIJJJJIIHFHHFFFFFDDBDDD:@AACDDDDDBDDDEDDDDD@@BDC_Mismatch_2_Sense_+_Library_PoolT
AGTCATCTTCGAATCTGCGCAGACCCTCCCTTCTTAATGCCTTAGAATTACGCTGCCATGGGCGATACAACATAGGTCGTCCATGGCGGTAAAT
>Frequency_1_QualityScore_FFHHHHHJJJJJIJJJJIJJIJJIJJIJJJJJJHJIIJJIAG;DDHIJHHHGHHHHDCFFFFFEDEEEEEDDCDDDDCDCDDDDCDDBDDBDDD_Mismatch_2_Sense_+_Library_PoolT
ATGTAACAATCGAAGCTTCAAGGTTCTCTGACTAACGGCGAGTATAATTATATTGTTAGTTTGCAGTTTCCCATTTAAGAATTTGGGTCGATTT
>Frequency_1_QualityScore_DDHHHHHIJJJJJJJJJJJJIJJJIIJGIJJJJJJGHIIJJJJJJJJJICHHJJJJJJJIHHEHHFFFFFDCBDDDDEDDDDDCCEDDEE_Mismatch_1_Sense_+_Library_PoolT
TGGTTAGTTTGCAGTTTCCCATTTAAGAATTTGGGTCGATTTCATTAGGTATTTTGTGGGAGATCAGTCGGGATTTTCTCTGGATATGTA
>Frequency_1_QualityScore_FFHHHHHJIJJIJJJIJJJJJJJGHIHIJJJJJJJJIGIIJJJJIJIJJJHIIGGIJJJHEFFFFFFEEEDDEDDDDFEEDEDDDEEEEEEDDC_Mismatch_1_Sense_+_Library_PoolT
AGTTTCCCATTTAAGAATTTGGGTCGATTTCATTAGGTATTTTGTGGGAGATCAGTCGGGATTTTCTCTGGATATGTAAAATCTATTTCTACAA
>Frequency_1_QualityScore_FFHHHGHJJJJDIIJGGJJJGGIIIIJJJFJJJJJJJJJIJJJJJIJJJJJJIJJIJJJJJJJJJIIJIHHGHGHFFFFFEEE@CDDDDBDDDE_Mismatch_0_Sense_+_Library_PoolT
TTTTATGGCTCACCCTACCCTACTCTTCGATATCTGTTATTACACATGAGCCTAAGAATATATTACCATGCTTATGGCTCACCAAACCCTATTC
>Frequency_1_QualityScore_FFFHHHHHIIJGIHJHIIIJJJJJJIGGIGHIJJJJJJJJJJIJIJEF=BDFEEEDEDEEDCCCDCCDDCDCCDEDDDACDECDDCCDDDDCD?_Mismatch_2_Sense_+_Library_PoolT
AGTGGGTTGTAACAGTCGAAGCTTCAAGGTTCTCTGACTGACGGCGAGTATAATTATATGGTTAGTTTGCAGTTTCCCATTTAAGAATTTGGGT
>Frequency_1_QualityScore_FFGGFHHGGIIIIGIJJIJIJJADCG@HGG@FGGIEIGEGIEIJJCIDFG@FCHGHBFHGDH@F_Mismatch_0_Sense_+_Library_PoolT
ATGCTTATGGCTCACCAAACCCTATTCTTTGGAGATGTATCTCCATTAATGTCATGTTCTTTGA
>Frequency_1_QualityScore_FFHHHHHJIJJJJJJJFHIIJJJJJJJJJJDHIJJJJJJJJJJHIJJJJJJJIHGGHFFFFFFEEEEEEEEEFDEDDDEEEFEECDDDDDDDDD_Mismatch_0_Sense_+_Library_PoolT
CATTTAAGAATTTGGGTCGATTTCATTAGGTATTTTGTGGGAGATCAGTCGGGATTTTCTCTGGATATGTAAAATCTATTTCTACACGAACGCT
>Frequency_1_QualityScore_FFHHHHHJJJJEHIJGGIJJGGIJJJJIJIIJGGIJHHGIHCGHJJIIIGGIJJGJIJJGHIIJJHHGGEHFFFFFFDEEC@BD@DDDDA<ACC_Mismatch_2_Sense_+_Library_PoolT
GTTTATGGCTCACCCTACCCTACTCTTCGATATCTGTTATTACACATGAGCCTAAGAATATATTACCATGCTTATGGCTCACCCAACCCTATTC
>Frequency_1_QualityScore_DDFBD>?GFFEFEA9FHICEEFAC<FFIFIIC9BCEEEIIAA6FFEF>CDEEFCF9.=>=7)77?7?BA@>@@@ABAD<@5@D>:5>:@@BA:5_Mismatch_1_Sense_+_Library_PoolT
ACATGAGCCTAAGAATATATTACCATGCTTATGGCTCACCGAACCCTATTCTTTGGAGATGTATCTCCATTAATGTCATGTTCTTTGAAATAGA
>Frequency_1_QualityScore_FFGGHHHJJJJEJIGJJJGIJJCHEHIJJIJJFGIJIIIJJJJHIEHEIJGGGGIGHJHIEHIGAHHHHEDDDCDBDB?DBBDFE>ACDCBCDE_Mismatch_2_Sense_+_Library_PoolT
ATTTCATTAGGTAATTTGTGGGAGATCAGTCGGGATTTTCTCTGGATATGTAAAATCTATTTGTACACGAACGCTTCGATATCTGTTATTACTA
>Frequency_1_QualityScore_FFHHHHHJJJJIJJJJJIJJJJJJJJJJJJJJJJJIJJJJJIJJJJJJIIIIJIIIFHEGJFHIJJJJFHEHFHHFFFFFEFFFEECCCEDDDD_Mismatch_1_Sense_+_Library_PoolT
ACATGAGCCTAAGAATATATTACCATGCTTATGGCTCACCCAACCCTATTCTTTGGAGATGTATCTCCATTAATGTCATGTTCTTTGAAATAGA
>Frequency_1_QualityScore_FFFHHHHJIHIGJCFAEFGGFGHIIDEGGIGIIJIECHIJIIGEIIJJGIJIJJJJHEECBDCDBDDBDBDDDDFEED@DCDDDCDDCDD_Mismatch_2_Sense_+_Library_PoolT
GGTATTTTGTGGGAGATCAGTCGGGATTTTCTCTGGATATGTAAAATCTATTTCTACACGAACGCTTCGATATCTGTTATTACTATGTAA
>Frequency_1_QualityScore_=BFFAF:AEEFDEHCEHGHIDG9CEHI@HGH@?EHG@?D*1CBBF3?F;?GD?D??B<B?B=)83C@A7)8@BD@@7;_Mismatch_1_Sense_+_Library_PoolT
TTGGAGATGTATCTCCATTAATGTCATGTTCTTTGAAATAGAGATCGTATATATGATTTATAAGGATTTTTTTAATTA
>Frequency_1_QualityScore_DBDHGFFHIGGHGGIJGHIIFCGGIJJJHGGHGIJJJJGGIIEIGIJJEEGIGBBAEHFFDDACECCCD>ADDDEECA@CCDCD@ACC@(888?_Mismatch_0_Sense_+_Library_PoolT
GGGAGATCAGTCGGGATTTTCTCTGGATATGTAAAATCTATTTCTACACGAACGCTTCGATATCTGTTATTACTATGTTTTATGGCTCACCCTA
>Frequency_1_QualityScore_FFHHHHHIIJJJJJJIJJJJJJJJJJJJJJJJJJJIJJJIJJJJJJJJJIJIIGIIJJGJIJJIJIJJHHHHHFFFFFEEEEEEEEFFEDDDDD_Mismatch_1_Sense_+_Library_PoolT
TCTTCGATATCTGTTATTACTATGTTTTATGGCTCACCCTACCCTACTCTTCGATATCTGTTATTACACATGAGCCTAAGAATATATTACCATG
>Frequency_1_QualityScore_FFFHCFFIIJJIIIIJIHIGIIJJJIJJHIJJJJJJJJJJJJIIJJJJJHGEFGIIJIJJJJF?EHHHHHFFFDDDBCDDDEDDDDDDDDDEDD_Mismatch_0_Sense_+_Library_PoolT
CGAGTATAATTATATTGTTAGTTTGCAGTTTCCCATTTAAGAATTTGGGTCGATTTCATTAGGTATTTTGTGGGAGATCAGTCGGGATTTTCTC
>Frequency_1_QualityScore_FDHFFHHIJJIJ,CHHIJJJJJHGIEGGIEFHHGIIGIJFGGIGHIJEIFJJJIJJIGHBFFFEEEEEECDCDDDDDDDCCCDCDEEFDDCDCD_Mismatch_1_Sense_+_Library_PoolT
GTTTCCCATTTAGGAATTTGGGTCGATTTCATTAGGTATTTTGTGGGAGATCAGTCGGGATTTTCTCTGGATATGTAAAATCTATTTCTACACG
>Frequency_1_QualityScore_FFHHHHHJJIJJJJJJJJJJJJJGIIJJJJJJGGHIJJIJIJHJIHGGHIJIGIIJHGGGIIGIIIEHJHHIGCEEHGGFFFFFDACEEFEEEE_Mismatch_1_Sense_+_Library_PoolT
ATATATTACCATGCTTATGGCTCACCCAACCCTATTCTTTGGAGATGTATCTCCATTAATGTCATGTTCTTTGAAATAGAGATCGTATATATGA
>Frequency_1_QualityScore_FFHHHHHJJJJJJIJJJJJJJJJJJJJHIIJJJJJHIJIJJJJJJJJJIHIJJJJJJJJJGIHIIJHHHHFFDDEDDEDDDDDDDDDDEE_Mismatch_2_Sense_+_Library_PoolT
TTGTTAGTTTGCAGTTTCCCATGTAAGAATTTGGGTCGATTTCATTAGGTAATTTGTGGGAGATCAGTCGGGATTTTCTCTGGATATGTA
>Frequency_1_QualityScore_FFHHHHHIJJJJIIJIIIJIJJJGEIJJJJJJJJJJJJIJIJJJIJJJIJJIIIHHH8BCCECDBDDDDDDDDBDDCCCBDDBB@CADDED?BD_Mismatch_2_Sense_+_Library_PoolT
TTCGAATCTGCGCAGACCCTCCCTTCTTAATGCCTTAGAATTACGCTTCCATGGCCGATACAACATAGATCGTCCATGGCGGTAAATATCGTAT
>Frequency_1_QualityScore_FFHHHHHJJJJJJJIIJJJJJJJJJJJJJJIJJJJJJJJJJIJJJJJJJJIJIJJJJJIJHHGHFFFFFDDEDDDEEECDEDEDDDDDDDCDDD_Mismatch_0_Sense_+_Library_PoolT
TCTATTTCTACACGAACGCTTCGATATCTGTTATTACTATGTTTTATGGCTCACCCTACCCTACTCTTCGATATCTGTTATTACACATGAGCCT
>Frequency_1_QualityScore_FFHHHHHJJJJJJJJJJJJJJJJJJJJJJJIIJJJJJJJJJJJJJIIHGJJJJJJJJJJJJIJGIHJJHFEHHHHFFFDFFFEEEEEEEEEDDC_Mismatch_0_Sense_+_Library_PoolT
TTATTACACATGAGCCTAAGAATATATTACCATGCTTATGGCTCACCAAACCCTATTCTTTGGAGATGTATCTCCATTAATGTCATGTTCTTTG
>Frequency_1_QualityScore_FFHHHHHJJJJJJJJJJJJJJJJJJJJJJJJIJJJJJJJIJJIIIIIJJJJIIJJIIIJJIJIJJJJHFFEEEEEEDDDCC_Mismatch_2_Sense_+_Library_PoolT
AGATGTATCTCCATTAATTTCATGTTCTTTGAAATAGAGATCGTATATATGATTTATAAGGATTTTTTTAATTCAAAGGTA
>Frequency_1_QualityScore_FFHHHHHJJJIIJJJJJJJJJGHJJGGIJJJJJJJJJJJIJJJJJIIHHIJJJJJIIIJJJJJJJHEHHHHFFFFFFFECEEEEEDDDDDDABC_Mismatch_0_Sense_+_Library_PoolT
TATTACTATGTTTTATGGCTCACCCTACCCTACTCTTCGATATCTGTTATTACACATGAGCCTAAGAATATATTACCATGCTTATGGCTCACCA
>Frequency_1_QualityScore_FFHHHHHIJJJJJIJJJHIJIJJJGIJJJJJJJJGGAGIIJIGIIIHHGEHHHEFFFFFFEEECEDCDDCB@C>CDDDCCD?CDB@CDDEEEED_Mismatch_1_Sense_+_Library_PoolT
CAATCGAAGCTTCAAGGTTCTCTGACTAACGGCGAGTATAATTATATTGTTAGTTTGCAGTTTCCCATTTAAGAATTTGGGTCGATTTCATTAG
>Frequency_1_QualityScore_FFHHHHHJJJJJJGIGGJJIJJJJJJJJJGJIJJIJIJHIJJIIJJJJJJJJJJHHGFFDDEDDDDDDDDDDDDDDDDDBDD@BBDEEEEDCDD_Mismatch_0_Sense_+_Library_PoolT
TTCGAATCTGCGCAGACCCTCCCTTCTTAATGCCTTAGAATTACGCTGCCATGGGCGATACAACATAGATCGTCCATGGCGGTAAATATCGTAT
>Frequency_1_QualityScore_FFHHGHDIJJJJJJFHIIJJJJJJJIJJCGIIFIIIJJIIIHIJJJIIIIJIHGHFHFFFFC@CEEECDACCCDDDED@DDDCCCDBDDBDBDD_Mismatch_0_Sense_+_Library_PoolT
TTTAAGAATTTGGGTCGATTTCATTAGGTATTTTGTGGGAGATCAGTCGGGATTTTCTCTGGATATGTAAAATCTATTTCTACACGAACGCTTC
>Frequency_1_QualityScore_FFHHHHHJJJJJJJJJJJJJJJJJJJJJJJJJJJJJJJJJJJJJJJJJIJIIIJJIIIJIJJJJJHIIJJHIHHHHHHHFFEFFFEEEEEEDDC_Mismatch_1_Sense_+_Library_PoolT
GCCTAAGAATATATTACCATGCTTATGGCTCACCCAACCCTATTCTTTGGAGATGTATCTCCATTAATGTCATGTTCTTTGAAATAGAGATCGT
>Frequency_1_QualityScore_FFAHGHBHDEHIIIIBDHIIIIGGDHGIIIGIGIGDEHICEGII=CFFHHIGHCCHEH?A?ECEB;CCEBCCCC;AC>CACC;>CDDDBCCD;:_Mismatch_0_Sense_+_Library_PoolT
GCTTCGATATCTGTTATTACTATGTTTTATGGCTCACCCTACCCTACTCTTCGATATCTGTTATTACACATGAGCCTAAGAATATATTACCATG
>Frequency_1_QualityScore_FFHHHHHJHHEFHIIIIDICGIGFHEHHJJIJJJIIJIJJGIJJIIJGIIJJIJJHHFBDEDCEEEDDDDDDEEEDDDDDDD=CCCDDDDDD>B_Mismatch_0_Sense_+_Library_PoolT
TAACGGCGAGTATAATTATATTGTTAGTTTGCAGTTTCCCATTTAAGAATTTGGGTCGATTTCATTAGGTATTTTGTGGGAGATCAGTCGGGAT
>Frequency_1_QualityScore_DFDFHHDGHGIIIJJJJIJJFIIICGGIJ@GHHIJEHIFFHGBEIJJGIG>>HE@DEE:AECCCC>A=B;;CC@DDAACCCC@CC:>>CCCCC?_Mismatch_0_Sense_+_Library_PoolT
ATTTCTACACGAACGCTTCGATATCTGTTATTACTATGTTTTATGGCTCACCCTACCCTACTCTTCGATATCTGTTATTACACATGAGCCTAAG
>Frequency_1_QualityScore_ADHHDFFFBHIIIGGHIGHGIIHIEIEG@GHHAB:BBGFIIBFGGD@BB@FHDG>BFCFAFHGGDHDHE=@EE??CAEBDDDFFCCCCCDDFDD_Mismatch_0_Sense_+_Library_PoolT
ATATATTACCATGCTTATGGCTCACCAAACCCTATTCTTTGGAGATGTATCTCCATTAATGTCATGTTCTTTGAAATAGAGATCGTATATATGA
>Frequency_1_QualityScore_FFGHGHGJJJJIGIGIIJIJGIIIJJIJJDIGGIJIJIIJJEGI_Mismatch_1_Sense_+_Library_PoolT
ATCTATTTCTACACGAACGCTTCGATATCTGTTATTACTATGTA
>Frequency_1_QualityScore_FFHHHGHJJJJJJJJJJJJJJJJJJJJJJJJJJIJIGIJJJJJGIIJJIEHIIGJJIJJJIJHHHHHHGEFFFFFBEEEDEEEDDDDDDDDDDD_Mismatch_2_Sense_+_Library_PoolT
GGCCTAAGAATATATTACCATGCTTATGGCTCACCGAACCCTATTCTTTGGAGATGTATCTCCATTAATGTCATGTTCTTTGAAATAGAGATCG
>Frequency_1_QualityScore_FFHHHHHJJJJGJJIJJJIJJJFHFHIJJJJJJJGJJJJJJJJJIJJJJJIJIJJJIJIIJJJJJIGHHHFFDDDDDDDEDDDFEEDDEDEDDE_Mismatch_0_Sense_+_Library_PoolT
ATTTCATTAGGTATTTTGTGGGAGATCAGTCGGGATTTTCTCTGGATATGTAAAATCTATTTCTACACGAACGCTTCGATATCTGTTATTACTA
>Frequency_1_QualityScore_DDDHHGHGGFFGIJJGHGGHIGGGEGBGCHG>FEHGIJIIJIGEGDBBBDGHJJIGG@G>GHGHIFEHHFECHHFDCCBBCECECCBDC@CDCD_Mismatch_0_Sense_+_Library_PoolT
ATTACTATGTTTTATGGCTCACCCTACCCTACTCTTCGATATCTGTTATTACACATGAGCCTAAGAATATATTACCATGCTTATGGCTCACCAA
>Frequency_1_QualityScore_FFHHHHHJJIJJHIJJJJJJJJJJJJJJJIJ@FHHJJJJJJJJJJJJJJJIIJGHHHHHHFFFFFFFECCEEDDDDDDDDDDDDEEEEDDCCEE_Mismatch_1_Sense_+_Library_PoolT
GAAGCTTCAAGGTTCTCTGACTAACGGCGAGTATAATTATATTGTTAGTTTGCATTTTCCCATTTAAGAATTTGGGTCGATTTCATTAGGTATT
>Frequency_1_QualityScore_FFGHHGHIJIJFHHIIIIJIJJJIII_Mismatch_0_Sense_+_Library_PoolT
ATATATGATTTATAAGGATTTTTTTA
>Frequency_1_QualityScore_DDAD<D;EEEI>EA?FB<CFFCAECE<EEDF9*?B*:???9BDED><DEI4*09?9*.8BB=C.8@AA)7@;ADE;AAC_Mismatch_1_Sense_+_Library_PoolT
GACCAAACCCTATTCTTTGGAGATGTATCTCCATTAATGTCATGTTCTTTGAAATAGAGATCGTATATATGATTTATAA
>Frequency_1_QualityScore_FFHHHHHJHIIJJIJJJJJJJIJJJIIJHHHIJJIIHHIHIJJJJIIJIJFHIIIJJJJIIJIACHFHEAEFDBBEDDDDDDDDDDEDDFD_Mismatch_0_Sense_+_Library_PoolT
ATTGTTAGTTTGCAGTTTCCCATTTAAGAATTTGGGTCGATTTCATTAGGTATTTTGTGGGAGATCAGTCGGGATTTTCTCTGGATATGTA
>Frequency_1_QualityScore_FFHHHHGJIJJJJJIJFJJIJJIJJJIJJGIIJHIGGHIEHHGIIIFIDAEGHHHHIJIG@AHFHJICHHEHHFGHHHHCFFFFFAECEEB;?C_Mismatch_1_Sense_+_Library_PoolT
CTAAGAATATATTACCATGCTTATGGCTCACCCAACCCTATTCTTTGGAGATGTATCTCCATTAATGTCATGTTCTTTGAAATAGAGATCGTAT
>Frequency_1_QualityScore_DDHC?CCF>F<D?ACA@:2A?8CC;FH>GDGF:9BGD@GIIG>BD@=B<C8@AG8AHFEEE>BEECAC>;;6;BDACA>@D>;5>AACC8205>_Mismatch_0_Sense_+_Library_PoolT
CCCATTTAAGAATTTGGGTCGATTTCATTAGGTATTTTGTGGGAGATCAGTCGGGATTTTCTCTGGATATGTAAAATCTATTTCTACACGAACG
>Frequency_1_QualityScore_FFHHHHFHIJJIJJJJHIIJJJIIJJJJJJIJIGIJIJJJIJJJJJJJJJIIIJJJHHHFDFFDEEEEDCDDFDDEEDDEEDDDDDBCDDCDDD_Mismatch_0_Sense_+_Library_PoolT
TGGGAGATCAGTCGGGATTTTCTCTGGATATGTAAAATCTATTTCTACACGAACGCTTCGATATCTGTTATTACTATGTTTTATGGCTCACCCT
>Frequency_1_QualityScore_DFHHHGHJJJJIIJJIGIIJJJJJIIJJJJJJJJJJJJJGJJJGIIJJJJJIIIJGHEHIGIJIGGIGHHCEFDDFBCAC@CCB@CCDDDCCDC_Mismatch_1_Sense_+_Library_PoolT
ACCCTACCCTACTCTTCGATATCTGTTATTACACATGAGCCTAAGAATATATTACCATGCTTATGGCTCACCCAACCCTATTCTTTGGAGATGT
>Frequency_1_QualityScore_FFHHHHHJJJJJJJJJJJJJJJIJIJJJJJJJJJJJIJJJJJJJJIJJJJJJJJJJJJJJJJJJHHIIIEAEHEFFFDEEEDEDEDAACDADCD_Mismatch_1_Sense_+_Library_PoolC
ACCCTACCCTACTCTTCGATATCTGTTATTACACATGAGCCTAAGAATATATTACCATGCTTATGGCTCACCCAACCCTATTCTTTGGAGATGT
>Frequency_1_QualityScore_DDHHH?FGGDHHID>EGGGIGHDHIBGCDDDEG>GIIGHGHFG9FBF9;@FCGE>CHIIFC;?B;@DB>>>3;?;C=\5;;@@;A5>>@_Mismatch_1_Sense_+_Library_PoolT
AAAATCTATTTCTACACGAACGCTTCGATATCTGTTATTACTATGTTTTATGGCTCACCCTACCCTACTCTTCGATATCTGTTATTACT
>Frequency_1_QualityScore_FFHGHHFHJHGIJIGJJGIJCFGIIJIHJJIHGGHIGIIIIJJGEEHIIJJHHBHCHFFFFFFFFEEEEEEDEEDDDDBDDBDDDDDDDDDDDE_Mismatch_0_Sense_+_Library_PoolT
TTTGGGTCGATTTCATTAGGTATTTTGTGGGAGATCAGTCGGGATTTTCTCTGGATATGTAAAATCTATTTCTACACGAACGCTTCGATATCTG
>Frequency_1_QualityScore_>DDHFABHIEG<F<IEFBHEGCHGGEBG@DEHABFGHHDGIDEGHIIIG_Mismatch_0_Sense_+_Library_PoolT
ATATGTAAAATCTATTTCTACACGAACGCTTCGATATCTGTTATTACTA
>Frequency_1_QualityScore_?;CFDBFHBCGHII<HDH<CE?<F?AAFEHIGCBBGHD@FD>GII:FC48@F@=F@ECEG@CHCH>??7?BD3?DC>ACC@=???CC@:5:C:<_Mismatch_0_Sense_+_Library_PoolT
GGGATTTTCTCTGGATATGTAAAATCTATTTCTACACGAACGCTTCGATATCTGTTATTACTATGTTTTATGGCTCACCCTACCCTACTCTTCG
>Frequency_1_QualityScore_FFHDHHHIIJJJJFHHGHIGIIJJIIJJJIFGGIJIJGGIJJIIIJ_Mismatch_0_Sense_+_Library_PoolT
CCCTATTCTTTGGAGATGTATCTCCATTAATGTCATGTTCTTTGAA
>Frequency_1_QualityScore_FFHHHHHJIIIJJJJJIIJJJIIJJJJJJIIIJJIIJJIIJJJGIJJGGHHJGEHIIJJJHIHGHIGHGECHHFHHHFFFFFFDD@CCCCDDDD_Mismatch_2_Sense_+_Library_PoolT
CTAAGAATATATTACCATGCTTATGGCTCACCCAACCCTATTCTTTGGAGATGTATCTCCATTAATGCCATGTTCTTTGAAATAGAGATCGTAT
>Frequency_1_QualityScore_??D?:F>GIC<?FCA?:<AF:FFDHBF<?DH;BB?DFF0?)9?D;F_Mismatch_0_Sense_+_Library_PoolT
CTTCGATATCTGTTATTACTATGTTTTATGGCTCACCCTACCCTAC
>Frequency_1_QualityScore_FFHHHHHJJJJJJJJIJJJJJJGIJJJIJJJJJJJJJJIGIIIJJGFHIIJJIIJEIIJIIJIIHEEHHAEFFFEFFFDCEEEEEDDDDDDDCD_Mismatch_0_Sense_+_Library_PoolT
CATGAGCCTAAGAATATATTACCATGCTTATGGCTCACCAAACCCTATTCTTTGGAGATGTATCTCCATTAATGTCATGTTCTTTGAAATAGAG
>Frequency_1_QualityScore_FFHHHHHJJJJJIJJJGJJIJJJJJJJJJJJJJJJJJJJJJJJJJGIJIHHHHGHFFFFFFEEEDEEEDCCDEEFDEEEEDCDDCDDDDDDCCC_Mismatch_0_Sense_+_Library_PoolT
GAGCCTAAGAATATATTACCATGCTTATGGCTCACCAAACCCTATTCTTTGGAGATGTATCTCCATTAATGTCATGTTCTTTGAAATAGAGATC
>Frequency_1_QualityScore_DDDDHBDBCBGFFHIIIIICHAHIGGIIGHEI?FHDDHHEHGIDIIIBFHGDCCGBBFGC4C@@FEGGIEE=@=?A>E;??@>BDDC>AAEBCC_Mismatch_0_Sense_+_Library_PoolT
TAAGAATATATTACCATGCTTATGGCTCACCAAACCCTATTCTTTGGAGATGTATCTCCATTAATGTCATGTTCTTTGAAATAGAGATCGTATA
>Frequency_1_QualityScore_FFHHHHHJIJJIJJJJJIJJJHIJJJJJJGIIHIJJJJJJJJJFHJJIJJJJJJIJIGIIHHHHFFCDECCEDDDDCDDEDDFFFEDEDDACDD_Mismatch_2_Sense_+_Library_PoolT
GTTTGCAGTTTCCCATGTAAGAATTTGGGTCGATTTCATTAGGTAATTTGTGGGAGATCAGTCGGGATTTTCTCTGGATATGTAAAATCTATTT
>Frequency_1_QualityScore_FFHHGHHJHIIIIHJIJJJJIJIGIIGIGFBGHGIFGGIJIIJIIIGIJJGIJJJJJJJ_Mismatch_1_Sense_+_Library_PoolT
CATTAATGTCATGTTCTTTGAAATAGAGATCGTATATATGATTTATAAGGATTTTTTCA
>Frequency_1_QualityScore_FFHHHHHJIIJJJJJJJJJJJJJJJIJJJJJIJJJGJJIJIHHHIJJJJJJIJIGHHHGIGGHIIFHHIDGGGGHHHHEFDBDFDEDDFEEFED_Mismatch_0_Sense_+_Library_PoolT
TATATTACCATGCTTATGGCTCACCAAACCCTATTCTTTGGAGATGTATCTCCATTAATGTCATGTTCTTTGAAATAGAGATCGTATATATGAT
>Frequency_1_QualityScore_ADAFFDHGHIIIJJJGJIIJIJJHII:FHIIGIJIII?DFGGIJIIJIGGFHIIGHHJHFFFCEEECEEDDDDEDDFFEEDECDDEEEFEE_Mismatch_1_Sense_+_Library_PoolT
AGTTTCCCATTTAAGAATTTGGGTCGATTTCATTAGGTATTTTGTGGGAGATCAGTCGGGATTTTCTCTGGATATGTAAAATCTATTTCCA
>Frequency_1_QualityScore_FFHHHHHJJJJJJJJJJJJJJJJJJJJJJJJJJJJJJJJJIJIJJJJJGHHFFFFFDEEEEEDDDDDEDDBDDBDDCCDDEDCDDDDDDCCDDD_Mismatch_1_Sense_+_Library_PoolT
GCGCAGACCCTCCCTTCTTAATGCCTTAGAATTACGCTGCCATGGGCGATACAACATAGATCGTCCATGGCGGTAAGTATCGTATTATGAGCAG
>Frequency_1_QualityScore_FFHHHHHJJJIJJJJJJJJIJJJJJJJJJJJJJJJJJJJJJJJJJJIJJIJJJJGJJJIJJJJJEGHHFHEHEDFFFFEEEFEEECDDDDEDDE_Mismatch_1_Sense_+_Library_PoolT
TCGATATCTGTTATTACACATGAGCCTAAGAATATATTACCATGCTTATGGCTCACCCAACCCTATTCTTTGGAGATGTATCTCCATTAATGTC
>Frequency_1_QualityScore_FFHHHHHJJJJJIJJJJJJJJJJJIJIJJIJJJIJJJIJIJJJJJJJJGJJGHFFFDDFDDDDDCDDEDFDDEEDCDEDCDDDDCDCCDDDDBD_Mismatch_0_Sense_+_Library_PoolT
GAGATCAGTCGGGATTTTCTCTGGATATGTAAAATCTATTTCTACACGAACGCTTCGATATCTGTTATTACTATGTTTTATGGCTCACCCTACC
>Frequency_1_QualityScore_FFHHHHHJJJJJJJJIJJJJJJJJIJJJJJJJJJJJJJJIJJJJIJJIJJJJJJJJJJJIJJJJJJJJJJJJJHHGFHFFFFFFDECEDEEEEE_Mismatch_2_Sense_+_Library_PoolT
ATACCCTACTCTTTGATATCTGTTATTACACATGAGCCTAAGAATATATTACCATGCTTATGGCTCACCAAACCCTATTCTTTGGAGATGTATC
>Frequency_1_QualityScore_FFHHHFHJJJIJJJGIIJJJJIJJIJHIJJIIJIJJIJJIJJJJJJHHHHHHFDEFFFEEEEEEDDDDDDDD@DDEDEEEEEEEDCCDDCDDDD_Mismatch_2_Sense_+_Library_PoolT
GGCGGTAAATATCGTATTATGAGCAGTGGGTTGTAACAGTCGAAGCTTCAAGGTTCTCTGACTGACGGCGAGTATAATTATATGGTTAGTTTGC
>Frequency_1_QualityScore_FFHHHHDIIJIJJJIIIJJIJIJJJIJIJGHJJJJJJJIIIJJJJIJJEHJIJ_Mismatch_0_Sense_+_Library_PoolT
CTCTGGATATGTAAAATCTATTTCTACACGAACGCTTCGATATCTGTTATTAC
>Frequency_1_QualityScore_FFHHHHHJJJJJJJGHIGIIIJJCFGIGGIIGGGHHJJIJJIJJIGGIHJIJIIGIJHIJJJJIHIJEHGIIFGHHHHFFFFFFFEEE_Mismatch_1_Sense_+_Library_PoolT
CATGCTTATGGCTCACCAAACCCTATTCTTTGGAGATGTATCTCCATTAATGTCATGTTCTTTGAAATAGAGATCGTATATATGATTA
>Frequency_1_QualityScore_FFHGGHHIGIJIJJJJJJJJIIJJIHGIJIFIIJJJJJIJJJJJI>GHIFHIEHGIJGJJJIIGCFHIE@GIHHFD_Mismatch_0_Sense_+_Library_PoolT
CTTTGGAGATGTATCTCCATTAATGTCATGTTCTTTGAAATAGAGATCGTATATATGATTTATAAGGATTTTTTTA
>Frequency_1_QualityScore_FFHHHHHGIJGIIJJIJJIJJ?EGIJJJDHIJIJGIIJJHIJJJ@FFHIDHHIIJEHFHEEHEFFFFECCDEDECEDDDDDBDDDBB<?CBBDD_Mismatch_0_Sense_+_Library_PoolT
ATTTGGGTCGATTTCATTAGGTATTTTGTGGGAGATCAGTCGGGATTTTCTCTGGATATGTAAAATCTATTTCTACACGAACGCTTCGATATCT
>Frequency_1_QualityScore_FFHHHHHHHJIJJJJJJJJJJEHIIJJJJJJJJJJJJJJJJJJJIJJJJJIJJJIHGHHHHGFFFFFFFEEEFEEDEDDDDDBDDDDDDEDDDE_Mismatch_0_Sense_+_Library_PoolC
ATTTGGGTCGATTTCATTAGGTATTTTGTGGGAGATCAGTCGGGATTTTCTCTGGATATGTAAAATCTATTTCTACACGAACGCTTCGATATCT
>Frequency_1_QualityScore_FFHHHHHJJIJGGIGHGJJJGDHGGEHGGFGGIJJJIIIJHIJHGAHIIJIIGIIJJJJJIJJJGGIEEAHHHHFFFFFDCCEE1=?DDA9@CC_Mismatch_1_Sense_+_Library_PoolT
TTTTATGGCTCACCCTACCCTACTCTTCGATATCTGTTATTACACATGAGCCTAAGAATATATTACCATGCTTATGGCTCACCCAACCCTATTC
>Frequency_1_QualityScore_FFHHHHHJJJJJJIJJJJJDHGHIIJJJJJJJJJJJJJIJJJJIJJJJJJIG_Mismatch_1_Sense_+_Library_PoolT
ACCGAACCCTATTCTTTGGAGATGTATCTCCATTAATGTCATGTTCTTTGAA
>Frequency_1_QualityScore_FFHHHHHJJJJHJIJJJGHIJJJIIGJIJIJJJIJIJJJGIIIIJJHJJJJJHII_Mismatch_0_Sense_+_Library_PoolT
CTCTGGATATGTAAAATCTATTTCTACACGAACGCTTCGATATCTGTTATTACTA
>Frequency_1_QualityScore_FFHHGGFJJJJJJIJJJJJIJJ<FEHIJIJIJIJGIIHGIJJJJJJHIJJIJJHGGCGGHIGEHHFEECCCDECCDED_Mismatch_1_Sense_+_Library_PoolT
CTCACCGAACCCTATTCTTTGGAGATGTATCTCCATTAATGTCATGTTCTTTGAAATAGAGATCGTATATATGATTTA
>Frequency_1_QualityScore_DFHHDHHJJJJHIIJJJJJFHIGGHJJIJJJJJDHIJJJIIJJJHIGIIIJIJJIHHHFFFFFFEEEECEEDFFEFDECDDEEEFEEDDDDBDD_Mismatch_0_Sense_+_Library_PoolT
TCCCATTTAAGAATTTGGGTCGATTTCATTAGGTATTTTGTGGGAGATCAGTCGGGATTTTCTCTGGATATGTAAAATCTATTTCTACACGAAC
>Frequency_1_QualityScore_DFHFHHHJJJJJJJJJJJJJJJJIJJJJJIIJJJJJJJJIJJJIJJJJJJJJJGGEIJIIIJJJIHHHHHHHHFFFFDFFEEEEEEEDDDDDCD_Mismatch_1_Sense_+_Library_PoolT
TGAGCCTAAGAATATATTACCATGCTTATGGCTCACCCAACCCTATTCTTTGGAGATGTATCTCCATTAATGTCATGTTCTTTGAAATAGAGAT
>Frequency_1_QualityScore_DDAF?FBG@G?CEFEAB8:CGBFGFFIICCDGFE>FEFII@@DFEFIFCGGGFFGGEIEGEE@D;AEEFF_Mismatch_0_Sense_+_Library_PoolT
CTACCCTACTCTTCGATATCTGTTATTACACATGAGCCTAAGAATATATTACCATGCTTATGGCTCACCA
>Frequency_1_QualityScore_FFHHHHHJJCGIJJJJHIJJGIEIJIJIJIJJFIJJJJJJJJGHGIJJGIJJJJJJEIGIJJJHHHHFFADDDDDDBDDDDFECDDEDEDCEDD_Mismatch_0_Sense_+_Library_PoolT
TTCATTAGGTATTTTGTGGGAGATCAGTCGGGATTTTCTCTGGATATGTAAAATCTATTTCTACACGAACGCTTCGATATCTGTTATTACTATG
>Frequency_1_QualityScore_FFHHHHHJJJJJJJJJJJJJJJJJJJJJJJIJJJJJJJJJJJJIJJIIJJJJJJJJJJJJJJJIIIJIHGHHFFDDDBCDDEEEDCDDDCDDDD_Mismatch_1_Sense_+_Library_PoolT
CCCTACCCTACTCTTCGATATCTGTTATTACACATGAGCCTAAGAATATATTACCATGCTTATGGCTCACCGAACCCTATTCTTTGGAGATGTA
>Frequency_1_QualityScore_FFHHHGHGIGGGHJJGIIIJIJJEIJIJJJIJIJIJIGHGGIIGGIGGGIGIJHIJEIIGIHEIHHEHHADFBBDEDCCBDDCBCCCDDDBDBB_Mismatch_0_Sense_+_Library_PoolT
TTTTCTCTGGATATGTAAAATCTATTTCTACACGAACGCTTCGATATCTGTTATTACTATGTTTTATGGCTCACCCTACCCTACTCTTCGATAT
>Frequency_1_QualityScore_FFHHHHHJJJIJJJJJJJJIJJGJJJIGGIGHIJJGEIJIIJJIJHIHIEGGIJJJICHHIHGIIIHIIHAHEEHEAEFDFEFFFEDDCEDDED_Mismatch_1_Sense_+_Library_PoolT
AGAATATATTACCATGCTTATGGCTCACCCAACCCTATTCTTTGGAGATGTATCTCCATTAATGTCATGTTCTTTGAAATAGAGATCGTATATA
>Frequency_1_QualityScore_FFHHHGHGHHGHHGGHGIHIEHHIIECEIIFGGHIJJIIJIJIJJJIJEFHGHGCHFHEDDFE>C@EEECDDDEEDEEEDDDCABCD::AA8?A_Mismatch_0_Sense_+_Library_PoolT
GGAGATCAGTCGGGATTTTCTCTGGATATGTAAAATCTATTTCTACACGAACGCTTCGATATCTGTTATTACTATGTTTTATGGCTCACCCTAC
>Frequency_1_QualityScore_DDH?FFDHGII?CHHGGEFIHIIBHGGGHIIBHIEF<FDHGGHG@FHGGGIGIIGGIEEDEIEEFH_Mismatch_1_Sense_+_Library_PoolT
CTGGATATGTAAAATCTATTTCTACACGAACGCTTCGATATCTGTTATTACTATGTTTTATGGCTA
>Frequency_1_QualityScore_FFHHHHHHIJJGIFHHIJJJJJIIHIJJIJJJJJJGIJJJJJJHIJIJJJJJJJJJJFGHIJJJIJIJHAACEDFFFDDDBDDDDEDDDDDDDC_Mismatch_1_Sense_+_Library_PoolT
TAATTATATGGTTAGTTTGCAGTTTCCCATTTAAGAATTTGGGTCGATTTCATTAGGTATTTTGTGGGAGATCAGTCGGGATTTTCTCTGGATA
>Frequency_1_QualityScore_FFHHHHHJJJJJJJJJIJJJJJJJIIJJJJJJJJJJJJJJJJJJJJJJJJJJJJJJJJIJJJJIJGIIJHHHFEFFFFFFFCCEEEDEDEEECD_Mismatch_2_Sense_+_Library_PoolT
CCCTACTCTTCGATATCTGTTATTACACATGAGCCTAAGAATATATTACCATGCTTATTGCTCACCCAACCCTATTCTTTGGAGATGTATCTCC
>Frequency_1_QualityScore_FFHGHHHJJJJJJJJJJJJJJJJJJJJJJJJJIJJIJJJJJJJJJJJJJJJJIJJJJJIJJJHHEHHFFEFFFCEEEEEEEFEDDDDFDDEDEE_Mismatch_1_Sense_+_Library_PoolT
TCGATATCTGTTATTACACATGAGCCTAAGAATATATTACCATGCTTATGGCTCACCGAACCCTATTCTTTGGAGATGTATCTCCATTAATGTC
>Frequency_1_QualityScore_FFHHHHHJJEGJIJJJJJIJJJIIJJJIJJJJJIIGIJJJJJJJJIJIIIJIGIIHHHHHHFFDDDDDCCDDDDDDCDBDDBDDCBBBBBB_Mismatch_2_Sense_+_Library_PoolT
GTCATCTTCGAATCTTCGCAGACCCTCCCTTCTTAATGCCTTAGAATTACGCTGCCATGGGCGATACAACATAGGTCGTCCATGGCGGTAA
>Frequency_1_QualityScore_FFHHHHHJJJJJJJJJJJJJJJHJIIJIGJJJJJJJJJGIIJJJJJJJJJJJJHJIIIIJIHHIJIIIIE@DHEHGHEHEEEFFFDEEEDDDDC_Mismatch_1_Sense_+_Library_PoolT
CTCACCAAACCCTATTCTTTGGAGATGTATCTCCATTAATGTCATGTTCTTTGAAATAGAGATCGTATATATGATTTATAAGGATTTTTTTAAA
>Frequency_1_QualityScore_FFHHHHHJJJJJJJJJJJJJJJJJIJJJJJJIJIJJJJJJIJJGGJJJJJJJJJJJJJJGIIIIHIJJJHIHHHHHGHEFFFFDDDEEEDCEDD_Mismatch_0_Sense_+_Library_PoolT
TACACATGAGCCTAAGAATATATTACCATGCTTATGGCTCACCAAACCCTATTCTTTGGAGATGTATCTCCATTAATGTCATGTTCTTTGAAAT
>Frequency_1_QualityScore_DBFHHFHHFHIJJEIIGGIFFGIIFGGI?DDHAGI>GGEHHIGEHIJJIJJJJCGCEGEHHFFFFFFFFEDEECCCB:BDBDDDDBACADDEDD_Mismatch_0_Sense_+_Library_PoolT
TTGGGTCGATTTCATTAGGTATTTTGTGGGAGATCAGTCGGGATTTTCTCTGGATATGTAAAATCTATTTCTACACGAACGCTTCGATATCTGT
>Frequency_1_QualityScore_FFHHDBHBH=F6GHIJHHIHIHIGGIJIIJIHIJJJJIJIIGIIJIIJJJJJGGIGBBEHFFFFDCECBADEEDDCCCDDEEDE:;ADDA@BCD_Mismatch_0_Sense_+_Library_PoolT
TTTTGTGGGAGATCAGTCGGGATTTTCTCTGGATATGTAAAATCTATTTCTACACGAACGCTTCGATATCTGTTATTACTATGTTTTATGGCTC
>Frequency_1_QualityScore_FEHHHHHJGIFHJJHIHHHJGJIIIGIJJJJJJJJJJJHIIJJJJIGHJIIJJIHHIHJJBFEIJIJIJHE=?9@DACEEDDD8=CDDEDDDDD_Mismatch_1_Sense_+_Library_PoolT
GTATAATTATATGGTTAGTTTGCAGTTTCCCATTTAAGAATTTGGGTCGATTTCATTAGGTATTTTGTGGGAGATCAGTCGGGATTTTCTCTGG
>Frequency_1_QualityScore_FFHHHHHJJJJJJJJJIGIJJJJJJJIHIJJJJJJJJJIJJJGIJEIIIJJJIJJIEHHGFFFEFFFEDCEDDDDDDDDDDDDDDDDEEEEEDD_Mismatch_0_Sense_+_Library_PoolT
AACGCTTCGATATCTGTTATTACTATGTTTTATGGCTCACCCTACCCTACTCTTCGATATCTGTTATTACACATGAGCCTAAGAATATATTACC
>Frequency_1_QualityScore_FFHHHHHJJJJJIJJJJJIJJJJJJIJJJJJJJJJJIJJJJJIJFH@FIIJJJJJJIIJHIIJIJJIJHDGIHHGHEHFFFDFCEEDEEDDEFF_Mismatch_1_Sense_+_Library_PoolT
GAATATATTACCATGCTTATGGCTCACCCAACCCTATTCTTTGGAGATGTATCTCCATTAATGTCATGTTCTTTGAAATAGAGATCGTATATAT
>Frequency_1_QualityScore_2A<DDBC9EEIIDFECE@FEEDCEED4?AEFAF@EB*?DFII>D6D:6DD?=BCCBBC.@AC@CDD@AAC?8@@:;7>>/8>?A>A_Mismatch_2_Sense_+_Library_PoolT
ATAATTATATGGTTAGTTTGCAGTTTCCCATTTAAGCATTTGGGTCGATTTCATTAGGTATTTTGTGGGAGATCAGTCGGGATTTT
>Frequency_1_QualityScore_FFHHHFHIIAEEHGGGGIJIGHIIGG@FHHIIIJJIHHHHI?EHHAEEFBDF@CD@CCCEDEBDC>ACCC:ABBDD9@CDDEDDCCC:>CDEED_Mismatch_2_Sense_+_Library_PoolT
GCTTCAAGGTTCTCTGACTGACGGCGAGTATAATTATATGGTTAGTTTGCAGTTTCCCATTTAAGAATTTGGGTCGATTTCATTAGGTATTTTG
>Frequency_1_QualityScore_FFHHHHGIJGIIJIJIJJJJJIJIJJIJJJJGGHGIIIIJJJJJJJIJJJJIIIJJIJHHFHHDFDFAB@C@CDCDDDAF@BCCDAC@CCDDD@_Mismatch_2_Sense_+_Library_PoolT
ATGTAAAATCTATTTCTACACGAACGCTTCGATATCTGTTATTACTATGTTTTATGGCTCACCCTACCCTACTCTTCGATATCTGTTATTACTA
>Frequency_1_QualityScore_FFHHHHHJJJJJJCHHIJJIIJJJBHGIJJJJJIJJHJIJIJJJJJJIIIJHHHHHHHFFFFFFFEEEEEDDDDCDDDDDBEDDDEECDCDCDD_Mismatch_0_Sense_+_Library_PoolT
CGATTTCATTAGGTATTTTGTGGGAGATCAGTCGGGATTTTCTCTGGATATGTAAAATCTATTTCTACACGAACGCTTCGATATCTGTTATTAC
>Frequency_1_QualityScore_FFHHHHHJJJJJJJIJJJJJJJJJJJGIJJIJJJJJJJJJIJJIIJIJJJJGHHJIIIGJIJIJJJIJCEHHHHFFFFFFFEDEDEEECDCDDD_Mismatch_1_Sense_+_Library_PoolT
TCTTTTATTACTATGTTTTATGGCTCACCCTACCCTACTCTTCGATATCTGTTATTACACATGAGCCTAAGAATATATTACCATGCTTATGGCT
>Frequency_1_QualityScore_DFB;DDHEIIIIIIIIEHHCDHIIIBHCH>GF@F;@=@EHFGHIIIDCEEE>CCEEFFFFDFEC@;CCCDACC@@>A3859?@?C@CEEEDCC:_Mismatch_1_Sense_+_Library_PoolT
ATCGAAGCTTCAAGGTTCTCTGACTAACGGCGAGTATAATTATATTGTTAGTTTGCAGTTTCCCATTTAAGAATTTGGGTCGATTTCATTAGGT
>Frequency_1_QualityScore_FDD?HHHIG>FBAEHHEHBHHGCHEHHGFHIE94CGCD<??FFCF?FDGDIHEIGIGGI48?38CHCGE:;?_Mismatch_1_Sense_+_Library_PoolT
GAGATGTATCTCCATTAATGTCATGTTCTTTGAAATAGAGATCGTATATATGATTTATAAGGATTTTTTTAC
>Frequency_1_QualityScore_FDHGHHFGHIIIIIIJCIIIJJJJJJJGIJIGGIGIJIJFGFFHHHIJJJJJGGGIIIIFHHGGHFFFFC@EEEDDDDDDDDEDDDDD@@CA@D_Mismatch_0_Sense_+_Library_PoolT
GATATGTAAAATCTATTTCTACACGAACGCTTCGATATCTGTTATTACTATGTTTTATGGCTCACCCTACCCTACTCTTCGATATCTGTTATTA
>Frequency_1_QualityScore_AADFDFBFHAGIIIGIBH3@DFH@AFDHEHIIIGEGG?FHHBHEGGEEGG@@EEA??@@@>@DCCCCCDDDCCDFD>>>@CCCACACC:?:@C@_Mismatch_0_Sense_+_Library_PoolT
CTACACGAACGCTTCGATATCTGTTATTACTATGTTTTATGGCTCACCCTACCCTACTCTTCGATATCTGTTATTACACATGAGCCTAAGAATA
>Frequency_1_QualityScore_DFGFHHHIBEHGIIAG?HHIJGGIHCGIJJJJJIHIIJJIJJJJJII@CE>DEHIEEHGEFCE?;?>;C>ACCDCCCCCACDDDDCCCCD@AC:_Mismatch_0_Sense_+_Library_PoolC
CTACACGAACGCTTCGATATCTGTTATTACTATGTTTTATGGCTCACCCTACCCTACTCTTCGATATCTGTTATTACACATGAGCCTAAGAATA
>Frequency_1_QualityScore_FFHHHHHJIHIJGIIGIHJJJJJGIJFIIJJJJJJJJFHIJJJJJJJJIIGIJIJIIIJHHDFFFFFFEEEEEEDDFEEEDEDDCEEEEEEDDD_Mismatch_0_Sense_+_Library_PoolT
AGTTTCCCATTTAAGAATTTGGGTCGATTTCATTAGGTATTTTGTGGGAGATCAGTCGGGATTTTCTCTGGATATGTAAAATCTATTTCTACAC
>Frequency_1_QualityScore_FFHHHHHJJJJJJJIIJJJJJCEHHIIJJJJIJIJDFIJJJIGIJIIIEGHIJJJIDEEBECFFFFFEEECEEEEEEEDEDDCDDDDEEDDDBB_Mismatch_0_Sense_+_Library_PoolT
TTTCCCATTTAAGAATTTGGGTCGATTTCATTAGGTATTTTGTGGGAGATCAGTCGGGATTTTCTCTGGATATGTAAAATCTATTTCTACACGA
>Frequency_1_QualityScore_FFHHHHHCGHIJJIGIJIGHGIIIIJJIJJJJJJJJJJIIIJJIJIHJJJJJJJIJJJJJJJIJFEFFDCDDDDBFDDDEDCCDEDFDDD_Mismatch_0_Sense_+_Library_PoolT
CATTAGGTATTTTGTGGGAGATCAGTCGGGATTTTCTCTGGATATGTAAAATCTATTTCTACACGAACGCTTCGATATCTGTTATTACTA
>Frequency_1_QualityScore_FFFHHHHJJIJJIJIHIJJHIJHIIJIJIJGHIGIJJJJJJJJJFEIIJJJGHIJJIIJJJIIHGHFCD>CCDDDDDDCDDDDEEEEDEDDDEE_Mismatch_0_Sense_+_Library_PoolT
AGTTTGCAGTTTCCCATTTAAGAATTTGGGTCGATTTCATTAGGTATTTTGTGGGAGATCAGTCGGGATTTTCTCTGGATATGTAAAATCTATT
>Frequency_1_QualityScore_FFGFDDD<E@F>EBDGEGGIIIIIEEG@FHGGIIIGFHBHGGHFA=CC<<ABDDEEDCE>CDCD;=8?>,:A@@>BDA@C3><?ACC@>ACCDD_Mismatch_1_Sense_+_Library_PoolT
TGCGCAGACCCTCCCTTCTTAATGCCTTAGAATTACGCTGCCATGGGCGATACAACATAGATCGTCCATGGCGGTAAGTATCGTATTATGAGCA
>Frequency_1_QualityScore_FFHHHHHJJJJJGHGGIIJJIJJJIJIHHIJIIIJJIIJJJIJHHHIIJJJIJJJHHIIGIJJCGIIGGIIIIIFGIJHFDDD_Mismatch_0_Sense_+_Library_PoolT
CCTATTCTTTGGAGATGTATCTCCATTAATGTCATGTTCTTTGAAATAGAGATCGTATATATGATTTATAAGGATTTTTTTAA
>Frequency_1_QualityScore_FFHHGHHJJJJJIIJJJJJJIJJJJJJJJJIFHHJIIIGGHHHIHHHHFHHFFFFFFFCEECEEECDC>>@CDDDDBDDBDDDDDEEDDD@@CC_Mismatch_0_Sense_+_Library_PoolC
GAAGCTTCAAGGTTCTCTGACTAACGGCGAGTATAATTATATTGTTAGTTTGCAGTTTCCCATTTAAGAATTTGGGTCGATTTCATTAGGTATT
>Frequency_1_QualityScore_FFHHHHHJJJJJJJJJJJJJGIJEGIIJJJJJIJJJJJJIJIIJIJJJIJJIIJIIIJIIIJIJJJIHHHHHHFFFFF@DEDCEDDEFDEDEFE_Mismatch_0_Sense_+_Library_PoolC
TATTACCATGCTTATGGCTCACCAAACCCTATTCTTTGGAGATGTATCTCCATTAATGTCATGTTCTTTGAAATAGAGATCGTATATATGATTT
>Frequency_1_QualityScore_FFHHHHHJJJJIIJJJJJJJJGGGHIJJIIIJJJJJIIJIIJJJJJJJJJJJJJJGJJHHHHFFFFFBBBCDDFEDDDDDDDDDDDDDDDDDCD_Mismatch_0_Sense_+_Library_PoolC
TATTTCTACACGAACGCTTCGATATCTGTTATTACTATGTTTTATGGCTCACCCTACCCTACTCTTCGATATCTGTTATTACACATGAGCCTAA
>Frequency_1_QualityScore_>:CF?<FGIBGE3?:AFC@BGE99CE??FGII>?D:0*BFG>949B*09?@<DDAB>B@F<7=FD_Mismatch_0_Sense_+_Library_PoolC
TTATGGCTCACCAAACCCTATTCTTTGGAGATGTATCTCCATTAATGTCATGTTCTTTGAAATAG
>Frequency_1_QualityScore_DDFHHH=@:CEEDHIBBG<AGGGGGEHIIC?<?DHGIGHEIIIIIIGEFGCFG<AAEH7?DCAC=?CDCCA@DADCCEECEEDCCC@<<AA>AB_Mismatch_1_Sense_+_Library_PoolC
TGTGGGAGATCAGTCGGGATTTTCTCTGGATACGTAAAATCTATTTCTACACGAACGCTTCGATATCTGTTATTACTATGTTTTATGGCTCACC
>Frequency_1_QualityScore_FFHHHHHJJJJIJIJJJJJJJJJJJJJJJIJJJIJJJJJJJJJJJJJJJIIIJIGJIJHHJJJJJJJACEECHEFFFFEDEDEEFFEDDDDDDD_Mismatch_0_Sense_+_Library_PoolC
TTCGATATCTGTTATTACTATGTTTTATGGCTCACCCTACCCTACTCTTCGATATCTGTTATTACACATGAGCCTAAGAATATATTACCATGCT
>Frequency_1_QualityScore_D;D<DDDB?E::+AAFB:<))1)?6BD8/?D88)>)/B4B)@D_Mismatch_1_Sense_+_Library_PoolC
TTCCCATTTAAGAATTTGGGGCGATTTCATTAGGTATTTTGTG
>Frequency_1_QualityScore_FFHHHHHIGHIIIIIHIIJIJIJCIGIJJJJJJGIJGHIIJIAEIIIIGIGCHIGHIHDEGI?CCEEECCCCFEFDECCDDDDDDDEEDEFDDD_Mismatch_0_Sense_+_Library_PoolC
ACGCTTCGATATCTGTTATTACTATGTTTTATGGCTCACCCTACCCTACTCTTCGATATCTGTTATTACACATGAGCCTAAGAATATATTACCA
>Frequency_1_QualityScore_FFHHHHHJJIIJJJJJJJJJJJJIJJIJJJJJJJJJJJJJIJJIIJHIJJJJJJJJJJJJIHFHHGHEFDFFEDEFCEEEEEEEDCEEEDDDCC_Mismatch_1_Sense_+_Library_PoolC
ATTACACATGAGCCTAAGAATATATTACCATGCTTATGGCTCACCGAACCCTATTCTTTGGAGATGTATCTCCATTAATGTCATGTTCTTTGAA
>Frequency_1_QualityScore_FFHHHHHJJJJJJJJJJJJJJJJJJIJIJJJJJIIJJJIJJJIJJIJJJJJJGIJIJIJJJIDHIHHHGFFFFFDEEEEEEECCCACDDDDD>C_Mismatch_0_Sense_+_Library_PoolC
CTACCCTACTCTTCGATATCTGTTATTACACATGAGCCTAAGAATATATTACCATGCTTATGGCTCACCAAACCCTATTCTTTGGAGATGTATC
>Frequency_1_QualityScore_1?DFHHFIGEBFHIF>HHICHHIIEHB>HHHI<E4???*?DH@FDDGGHI@GIH8BFGFGHIH@;;86;AA>>>@BACBB3?C>CCCCCCC>CC_Mismatch_0_Sense_+_Library_PoolC
AATTATATTGTTAGTTTGCAGTTTCCCATTTAAGAATTTGGGTCGATTTCATTAGGTATTTTGTGGGAGATCAGTCGGGATTTTCTCTGGATAT
>Frequency_1_QualityScore_FFHGAHDHIJJJIIEGHGGIJGCIIJDIGAEHCHJGIJCHHHHHHEHFDFBDEB>ABDCDDCD@>??BDDDDDCDDDCDDDDDCCDDD:>>DBB_Mismatch_2_Sense_+_Library_PoolC
GCCGATACAACATAGATCGTCCATGGCGGTAAATATCGTATTATGAGCAGTGGGTTGTAACAGTCGAAGCTTCAAGGTTCTCTGACTGACGGCG
>Frequency_1_QualityScore_@BDDDFFFBGEB?CEFFBFFFFFIBDCCFBF>G@FFFFFEF;BCF;C9F@E@EFE:=6?(,.?3..>ACDAAA@A>@:@:A:>ABAABAD5;>A_Mismatch_0_Sense_+_Library_PoolC
GAACGCTTCGATATCTGTTATTACTATGTTTTATGGCTCACCCTACCCTACTCTTCGATATCTGTTATTACACATGAGCCTAAGAATATATTAC
>Frequency_1_QualityScore_FFHHHHHJJJJGGIJJJJJJJJJJJJJJGIJJJJJJJJJJJJIIHIIJJIJJJJJJJJJIHIJJJJJIIHIJJJHEH_Mismatch_0_Sense_+_Library_PoolC
GAATATATTACCATGCTTATGGCTCACCAAACCCTATTCTTTGGAGATGTATCTCCATTAATGTCATGTTCTTTGAA
>Frequency_1_QualityScore_==D4CD3CBEE<18?EE;CDC8CDB:D3D4?DE>B9BDDC*?9C@@AII:A)=C>?294\9@AA>\;(5855;8>8<BA98;>?>?AD_Mismatch_2_Sense_+_Library_PoolC
CTTCGAATCTGCGCAGACCCTCCCTTCTTAATGCCTTAGAATTACGCTGCCATGGGCGATACAACGTAGGTCGTCCATGGCGGTAAAT
>Frequency_1_QualityScore_FFGHCFHIJJJIJJJIJIIIJJHIJJJJJJJJJJJJJJJJIJJJJJJJJJIIIJJJJIJJJIFGHFFDDCB?CBDDEEDDDEDEDDEEDCCDDD_Mismatch_0_Sense_+_Library_PoolC
TAGGTATTTTGTGGGAGATCAGTCGGGATTTTCTCTGGATATGTAAAATCTATTTCTACACGAACGCTTCGATATCTGTTATTACTATGTTTTA
>Frequency_2_QualityScore_FFHHHGHJJJJIJIJIJIJJJIFGIIDEHIJGIIJIIJHIDGGHHIIFGHHIIIJIIIHHIIGHDAFGF<CEE>9ACE9;>AAAC>:/=>;=AA_Mismatch_0_Sense_+_Library_PoolT
TTATTACTATGTTTTATGGCTCACCCTACCCTACTCTTCGATATCTGTTATTACTATGTTTTATGGCTCACCCTACCCTACTCTTCGATATCTG
>Frequency_2_QualityScore_EFHGHHGIJIIIIJJIJJJJJGHIIIIIIGHIIIIIJJIIJJIJIIIJIJIJIJIIIEGFHHGFFFEE@ABBDEECACECEDDEEDCCDDDBCC_Mismatch_0_Sense_+_Library_PoolT
TATTTCTACACGAACGCTTCGATATCTGTTATTACTATGTTTTATGGCTCACCCTACCCTACTCTTCGATATCTGTTATTACTATGTTTTATGG
>Frequency_2_QualityScore_FFHHHHHJJIJIIJIJJJIIJIJFGIIIJJJJJJJJJGHIJJIJIIIJIIIHIIJIIIJGHGFFFFFEEECDEEEDFEFEDEDDDEEEEEEDDD_Mismatch_2_Sense_+_Library_PoolT
AGTTTCCCATGTAAGAATTTGGGTCGATTTCATTAGGTAATTTGTGGGAGATCAGTCGGGATTTTCTCTGGATATGTAAAATCTATTTGTACAC
>Frequency_2_QualityScore_CCBEGEGIGIIEIIEIIAHEGIGEIHCGGGHGIIIGIIGIIIIIIDE?AGIIGHGIIIIGIFGHIIGECACBECCDDCDAC?@BBA?ACD?B??_Mismatch_2_Sense_+_Library_PoolT
AGTATAATCATATTGTTAGTTTGCAGTTTCCCATGTAAGAATTTGGGTCGATTTCATTAGGTAATTTGTGGGAGATCAGTCGGGATTTTCTCTG
>Frequency_2_QualityScore_FFHHHHHJJIIIJJJJIJJJJJJJIJJIIJJJJJJIIJGIJJJJJJJIHIIIJIGIFIGHFHHGHHHFEEEFEFEEEEEECCCDDACDD=?CBD_Mismatch_0_Sense_+_Library_PoolT
AACGCTTCGATATCTGTTATTACTATGTTTTATGGCTCACCCTACCCTACTCTTCGATATCTGTTATTACTATGTTTTATGGCTCACCCTACCC
>Frequency_1_QualityScore_FFHHGHFGJICFHIIIJIHIJHHDHHIJIIIJJDIIIGGGIJIIGIJJJJIGJIIGHHICEHIIIIJGFEFDD@BDDDDDDDEECDDDDEDDDA_Mismatch_1_Sense_+_Library_PoolT
TTTCATTAGGTAATTTGTGGGAGATCAGTCGGGATTTTCTCTGGATATGTAAAATCTATTTGTACACGAACGCTTCGATATCTGTTATTACTAA
>Frequency_1_QualityScore_DDHHHHHIJJJJJIJHJJJHIIHIIIJIJJJJJIJJJJJJJJJJJJIJJJJIIHJGHIJIIJJJHHHHHHGFFFFF_Mismatch_0_Sense_+_Library_PoolT
TTCTTTGAAATAGAGATCGTATATATGATTTATAAGGATTTTTTTAATTCAAAGGTTTAGAGATGTATTGCCATTA
>Frequency_1_QualityScore_FFHHHHHJJJIJJJJJJJJJJJGGHIJJJHIJJJJJIGIJIGJJJIIGGIIHIIHGGFHHGEFFFFFF(;BCEEDDC@>DCACCCCCDEEDCA5_Mismatch_0_Sense_+_Library_PoolT
CTATTTCTACACGAACGCTTCGATATCTGTTATTACTATGTTTTATGGCTCACCCTACCCTACTCTTCCATATCTGTTATTACTATGTTTTATG
>Frequency_1_QualityScore_BD>HF?FDFHCGI?C1:?DE76BFGGGEA8CFGHIIGIIIIEI@B93>29A@@>C@C>CDC:A@?CCECCDC:@:::@:>:>CDCC@@CCCC9<_Mismatch_2_Sense_+_Library_PoolT
AGGGGGTTGTAACAGTCGAAGCTTCAAGGTTCTCTGACTGACGGCGAGTATAATTATATGGTTAGTTTGCAGTTTCCCATTTAAGAATTTGGGT
>Frequency_1_QualityScore_FFHHHHHJIJIJJJJJJJJJJJJJJJJJJJIJJJJJJJIIIIFJIJIJJJJJGHIIJJJIIJJFGEEFE?CFDDDDDDDDEDDDDDDDDDDDDD_Mismatch_1_Sense_+_Library_PoolT
ATATTGTTAGTTTGCAGTTTCCCATGTAAGAATTTGGGTCGATTTCATTAGGTGATTTGTGGGAGATCAGTCGGGATTTTCTCTGGATATGTAA
>Frequency_1_QualityScore_FFGFFHHIJJGIEHIFHJGHHHIJJJIHIIJJJIIIIIIJGIHJJIJIIGGJJJJJGGJJEGF@EGIJJGHHHBD?CCCEDC@@@8=CCDEDDD_Mismatch_2_Sense_+_Library_PoolT
GAGTATAATCATATTGTTAGTTTGCAGTTTCCCATGTAAGAATTTGGGTCGATTTCATTAGGTAATTTGTGGGAGATCAGTCGGGATTTTCTCT
>Frequency_1_QualityScore_FFHHHHGJJJJJJIJJJJIIIJGIGHIIIJJJJJJJIIJJJJJJJFIGHIIGHJJJJHHHHHFFFFFDD>CEDCDDACCCEEEEEDDDDDCDCC_Mismatch_0_Sense_+_Library_PoolT
TTCTACACGAACGCTTCGATATCTGTTATTACTATGTTTTATGGCTCACCCTACCCTACTCTTCGATATCTGTTATTACTATTTTTTATGGCTC
>Frequency_1_QualityScore_DDHHGHHDEFHGGHFHEGEHHGHEF<FEFBDBGGEGGIIIDHECGBHCBFHGGEIHIJDGG:ADEF<ACCDBCDECCDDCEDDDDDD@?BCDCA_Mismatch_1_Sense_+_Library_PoolT
GTAATTTGTGGGAGATCAGTCGGGATTTTCTCTGGATATGTAAAATCTATTTGTACACGAACGCTTCGATATCTGTTATTACTATGGCTTATGG
>Frequency_1_QualityScore_FFHHHHGJJJJJJJJIIJJJJIIJIJJIIJJJJJJJJJJJJIIIGIFIJJJJJJJJJJIJGHIIJEHIIGIIJJJGHHHHFHFFFFFFDDDDEE_Mismatch_0_Sense_+_Library_PoolT
CTCACCAAACCCTATTCTTTGGAGATGTATCTCCATTAATGTCATGTTCTTTGAAATAGAGATCGTATATATGATTTATAAGGATTTTTTATAA
>Frequency_1_QualityScore_FFHHHHHJJJJJJJJJJJJIIIIIJJJJGJJJJJIIJIIJJJIIIIHICFHIHIJJIHFHGGFFD??C=9>@CDCCDDDDDDDDEEEDCCCCDD_Mismatch_0_Sense_+_Library_PoolT
TTTCTACACGAACGCTTCGATATCTGTTATTACTATGTTTTATGGCTCACCCTACCCTACTCTTCGATATCTGTTATTACTATGTTTTATGGCT
>Frequency_1_QualityScore_FFHHGHHIGIJJHIIJJJJHHHIJJFIIHIJJJJJIIJJJIJJIIJJJJIIJJIFHIJJJJHIIIIHEF?EHHFFF@ADDDDEDDDDCDCEDDD_Mismatch_2_Sense_+_Library_PoolT
TCATATTGTTAGTTTGCAGTTTCCCATGTAAGAATTTGGGTCGATTTCATTAGGTAATTTGTGGGAGATCAGTCGGGATTTTCTCTGGATATGT
>Frequency_1_QualityScore_FFHHHHHJJJJJJJJJJJJJJJIHJJJHGJJJJJJJJJJJIJIJJJIJJJJJJJJJJJIIJJJDHIIHHHHGHDFFFFFFEEEE_Mismatch_0_Sense_+_Library_PoolT
ATGTCATGTTCTTTGAAATAGAGATCGTATATATGATTTATAAGGATTTTTTTAATTCAAAGGTTTAGAGATGTATTGCCATTA
>Frequency_1_QualityScore_FFHHFDHIIEGHFDHCEHGECGHIJEGHEHIJGGGIIIHGFFCDCDBDADDDCDDEDDEDDDDEDCCBDBC@>CBDC>@BD0_Mismatch_1_Sense_+_Library_PoolT
CGGGATTTTCTCTGGATATGTAAAATCTATTTGTACACGAACGCTTCGATATCTGTTATTACTATGGCTTATGGCTCACCCA
>Frequency_1_QualityScore_DDDD+<CEBFGIIIIECECFF*C<?C?FDG@D9D:?6)?/?89B;@/;4@7D7@=EA).?E3?AD3;@@;(.(;@@>AA@B=@6/2;B(0&8@8_Mismatch_2_Sense_+_Library_PoolT
AGAATTTGGGTCGATTTCATTAGGTGATTTGTGGGAGATCAGTCGGGATTTTCTCTGGATATGTAAAATCTATTTGTACACGAACGCTTCGATA
>Frequency_1_QualityScore_FFHFHFHGEDGICFCC??A4FB?CHEHH@AFEE4CCCGCHEG>FFFABDF?@D*9DFHEDFEHIIGDGB?AH:?D@DFF:>@>AAED@A;ACCC_Mismatch_0_Sense_+_Library_PoolT
GTATCTCCATTAATGTCATGTTCTTTGAAATAGAGATCGTATATATGATTTATAAGGATTTTTTTAATTCAAAGGTTTAGAGATGTATTGCCAC
>Frequency_1_QualityScore_FFHHHHHIJJJJJJJIJJJJJJJJJJJHJIJJJJJJJJJJIJJJJIJJJJJIJJJJJJJHHHHFFFFFDCCEEDBFDDDDEDDDEDEDDEFCDD_Mismatch_0_Sense_+_Library_PoolT
AAAATCTATTTCTACACGAACGCTTCGATATCTGTTATTACTATGTTTTATGGCTCACCCTACCCTACTCTTCGATATCTGTTATTACTATGTT
>Frequency_1_QualityScore_FFHHHHHJJJJJJJJJJJJJDIGHHIJIIIJJJJIEIIIIJJGIIHJJJIIIJGAHIHECCADFFB?;>?9@DDDDCDDCDDDDDCDEDCC>CB_Mismatch_0_Sense_+_Library_PoolT
ATTTCTACACGAACGCTTCGATATCTGTTATTACTATGTTTTATGGCTCACCCTACCCTACTCTTCGATATCTGTTATTACTATGTTTTATGGC
>Frequency_1_QualityScore_FFHHHHHJJJJJHJIJJJJFHIJGHHIJJJIIJJJIJJJJJJJJJJIJJJJJJJJJJJJJJJJJHHGHHFFFDDDDDDDDEDDDEED_Mismatch_1_Sense_+_Library_PoolT
GATTTCATTAGGTAATTTGTGGGAGATCAGTCGGGATTTTCTCTGGATATGTAAAATCTATTTGTACACGAACGCTTCGATATCTGA
>Frequency_1_QualityScore_;BD;DF<GAFI<FAH4E??;FEFDB?BEDEFFDF@D>@D=A@AEAEC;CFD;>;=9?B@@A:A;,(3<??=(4:AB3((4(+44:AA>AA_Mismatch_1_Sense_+_Library_PoolT
GGGCGATACAACATAGATCGTCCATGGCGGTAAGTATCGTATTATGAGCAGTGGGTTGTAACAGTCGAAGCTTCAAGGATCTCTGACTGA
>Frequency_1_QualityScore_DDFFFFBDGI:EG9FFFH9FFHEGFFEFIIFEEFFFIFFIIFDEFE8CDFC@DE@CFIBEFCFF?DBBDDDDCC_Mismatch_0_Sense_+_Library_PoolT
ATAGAGATCGTATATATGATTTATAAGGATTTTTTTAATTCAAAGGTTTAGAGATGTATTGCCATTATGGTTTA
>Frequency_1_QualityScore_FFHHHHHJJJJJJJJJJJJJJJJJJJJJIJJJJGIJJJJJIJGHIJJIJJIBGFHIHIIIGIJGIJEIJJIHHGHEFFFFBCEE=3=BB>;ACA_Mismatch_0_Sense_+_Library_PoolT
TTCGATATCTGTTATTACTATGTTTTATGGCTCACCCTACCCTACTCTTCGATATCTGTTATTACTATGTTTTATGGCTCACCCTACCCTACTC
>Frequency_1_QualityScore_FFHHHHHJJJJJGIJJJJJIJIJJJHHIJJJJJHIJFGIJJJIJJJJGHIIIJJJJIJIIGGHHHHHFFBABCDCDCDDDCDCDDDCDFFDEDD_Mismatch_2_Sense_+_Library_PoolT
GTTAGTTTGCAGTTTCCCATGTAAGAATTTGGGTCGATTTCATTAGGTAATTTGTGGGAGATCAGTCGGGATTTTCTCTTGATATGTAAAATCT
>Frequency_1_QualityScore_DDD?CFDGB@4<F=EFFCF@HD4CFA9A9?B<9EGI9?FFFA<?BBF@4BCCA@C@FF@@)=D7==;;A=?7_Mismatch_0_Sense_+_Library_PoolT
TGAAATAGAGATCGTATATATGATTTATAAGGATTTTTTTAATTCAAAGGTTTAGAGATGTATTGCCATTAA
>Frequency_1_QualityScore_DFAFDHHE>GDHGEHDHICHIIG<BCHECEG<GGHIGHFHGHIGIIIDHGEEDFIIIIIIIH;CEE>3=7?BDFE@>>AEECDFECCCC_Mismatch_0_Sense_+_Library_PoolC
CTCCATTAATGTCATGTTCTTTGAAATAGAGATCGTATATATGATTTATAAGGATTTTTTTAATTCAAAGGTTTAGAGATGTATTGCCA
