# Supplementary material for: Differential Gene Expression Reveals Candidate Genes for Drought Stress Response in Abies alba (Pinaceae)
Source: PLoS One. 2015 Apr 29;10(4):e0124564. doi: 10.1371/journal.pone.0124564 (PMC4414588; doi:10.1371/journal.pone.0124564)
Supplement: S2 File — (GZ) [file pone.0124564.s002.gz › comp20072_c0_seq1 #or# comp20072_c0_seq3 #or# comp20072_c0_seq6.fa]

>comp20072_c0_seq1 len=456 path=[268:0-39 308:40-57 326:58-82 1484:83-86 355:87-112 381:113-299 568:300-313 582:314-337 606:338-362 631:363-365 634:366-427 696:428-455] : sp|C7G304|GOLS2_SOLLC Galactinol synthase 2 OS=Solanum lycopersicum GN=GOLS2 PE=2 SV=1 e-value: 8e-17 blast score: 82.8
AAAGTTGTTCACTATTGTGCAGCTGGATCGAAGCCGTGGACGTTCAATTTGGAGGAGGAAAATATGGAGAGGGAAGATATAAAGACTTTGGTGCAGAAATGGTGGGACATATACAGTGACCCCTCTCTGGATCACTTGGGATCAGGTGACACAATTCCAGATCCAATTTCAGAGGTGGACAGAAGATCAACTCTGCAGCAAGTGGCTGCCAATTCTTTCCGTGCCGCAATGCCAAGGTCCCCCAACTTGATGCCTGCTCCTCCTGCAGCTTAAGAGATGTGACTCGTTTACATTATTAAAAGTAAAATCAGCCGGTGGTGGTGACAATAGTGTACATATTTAGACCCGGTGATATGGTGTATTGGTAATTGTGGAAAAGAAAAGGACTTATGCAATGACATGGTCCTCACAGGTCATGGGTTCCATTCCAGAGGTCTGTCAGCTTCCTTGATTCCA
>comp20072_c0_seq3 len=431 path=[326:0-24 351:25-28 355:29-54 381:55-241 568:242-255 582:256-279 606:280-304 631:305-307 634:308-369 996:370-372 718:373-430] : sp|Q947G8|GOLS1_SOLLC Galactinol synthase 1 OS=Solanum lycopersicum GN=GOLS1 PE=2 SV=1 e-value: 3e-08 blast score: 53.9
AAAATATGGAGAGGGAAGATATAAAAATGTTGGTGCAGAAATGGTGGGACATATACAGTGACCCCTCTCTGGATCACTTGGGATCAGGTGACACAATTCCAGATCCAATTTCAGAGGTGGACAGAAGATCAACTCTGCAGCAAGTGGCTGCCAATTCTTTCCGTGCCGCAATGCCAAGGTCCCCCAACTTGATGCCTGCTCCTCCTGCAGCTTAAGAGATGTGACTCGTTTACATTATTAAAAGTAAAATCAGCCGGTGGTGGTGACAATAGTGTACATATTTAGACCCGGTGATATGGTGTATTGGTAATTGTGGAAAAGAAAAGGACTTATGCAATGACATGGTCCTCACAGGTCATGGGTTCCATTCTAAGGGTCTTTCAACTGCCTTGATTCCAATGGATCTTTCAACTTCCTTGATTCCAATGTGA
>comp20072_c0_seq6 len=398 path=[326:0-24 351:25-28 355:29-54 381:55-241 568:242-255 582:256-279 606:280-304 631:305-307 634:308-369 696:370-397] : sp|Q947G8|GOLS1_SOLLC Galactinol synthase 1 OS=Solanum lycopersicum GN=GOLS1 PE=2 SV=1 e-value: 3e-08 blast score: 53.9
AAAATATGGAGAGGGAAGATATAAAAATGTTGGTGCAGAAATGGTGGGACATATACAGTGACCCCTCTCTGGATCACTTGGGATCAGGTGACACAATTCCAGATCCAATTTCAGAGGTGGACAGAAGATCAACTCTGCAGCAAGTGGCTGCCAATTCTTTCCGTGCCGCAATGCCAAGGTCCCCCAACTTGATGCCTGCTCCTCCTGCAGCTTAAGAGATGTGACTCGTTTACATTATTAAAAGTAAAATCAGCCGGTGGTGGTGACAATAGTGTACATATTTAGACCCGGTGATATGGTGTATTGGTAATTGTGGAAAAGAAAAGGACTTATGCAATGACATGGTCCTCACAGGTCATGGGTTCCATTCCAGAGGTCTGTCAGCTTCCTTGATTCCA

>Frequency_10_QualityScore_FEGHFGHDEFGHIHIIIIIIFGHIIHJIIIIIIFHIDGHEGFHECDGHDGEEGFHGHHHIIFFFFDE>@BCDDCDAC@ACDDDBBCCDDDDBAB_Mismatch_0_Sense_+_Library_PoolT
CTCGTTTACATTATTAAAAGTAAAATCAGCCGGTGGTGGTGACAATAGTGTACATATTTAGACCCGGTGATATGGTGTATTGGTAATTGTGGAA
>Frequency_7_QualityScore_FFHHCBEEHEGFIHIJIIJJIIIIJJIIEGFHHIIIFGGHIJJJFHIIIJIIIHHIIIJIIIJIHHGFGEFFFFFEEEEDDDDDDDDDDDDDCC_Mismatch_0_Sense_+_Library_PoolT
TGACAATAGTGTACATATTTAGACCCGGTGATATGGTGTATTGGTAATTGTGGAAAAGAAAAGGACTTATGCAATGACATGGTCCTCACAGGTC
>Frequency_6_QualityScore_FFGGHGGIIIIIIEGIIJJIGIIIIIIJJJJJIJIJIIIJJJIJJIIHHIIIGHHHGFFFGF=BC@@<ABCCDD@ABB@CDBCEDCDDCBB;>>_Mismatch_0_Sense_+_Library_PoolT
CGCAATGCCAAGGTCCCCCAACTTGATGCCTGCTCCTCCTGCAGCTTAAGAGATGTGACTCGTTTACATTATTAAAAGTAAAATCAGCCGGTGG
>Frequency_5_QualityScore_FDGHHDDFEHFHIIIIIIIIJJJIIIJIJDGGHHIJJFHHIIJJJDDHIIJIIIHIIIJIIIIIHGGGFEEEEEEEEDEDDDDCDDDDCCDDCC_Mismatch_0_Sense_+_Library_PoolT
GTGACAATAGTGTACATATTTAGACCCGGTGATATGGTGTATTGGTAATTGTGGAAAAGAAAAGGACTTATGCAATGACATGGTCCTCACAGGT
>Frequency_5_QualityScore_FDHHFHHIFEGGIGHGIIIIIIIJIJIJJJJJFGGIIIJJEGGHIJJJGGHIIJIJJIJIJIHIHHHHGCEFFFFEEDEEDDDDDDDDDDDDDD_Mismatch_0_Sense_+_Library_PoolT
GTGGTGACAATAGTGTACATATTTAGACCCGGTGATATGGTGTATTGGTAATTGTGGAAAAGAAAAGGACTTATGCAATGACATGGTCCTCACA
>Frequency_5_QualityScore_FCBFFGEGFHHIIHIJJJJIJJJIIAGFHIIJJEGGHHIHIGHIIIJIJIIJIJIJJJJIJJJHHGHHHGGFFFFEEEEEEDDDDDDDCCDDDD_Mismatch_0_Sense_+_Library_PoolT
CAATAGTGTACATATTTAGACCCGGTGATATGGTGTATTGGTAATTGTGGAAAAGAAAAGGACTTATGCAATGACATGGTCCTCACAGGTCATG
>Frequency_1_QualityScore_FDFFHHFHFHIJJJJJJJJJJJJJJFHHJJJJJHIIIJJJJGHIJJJIJJJIJJJJJJJJJJJIHHHHHHFFFFFFEDEEEEDDDDDDDCDDDD_Mismatch_0_Sense_+_Library_PoolC
CAATAGTGTACATATTTAGACCCGGTGATATGGTGTATTGGTAATTGTGGAAAAGAAAAGGACTTATGCAATGACATGGTCCTCACAGGTCATG
>Frequency_4_QualityScore_EEHHGGDGIHHIIIIIIIIEBAFHBDIEEGIIGHIIIIEGGIIIIAEGCEGDFBEB@DCC?CCDECD?B@BABBBBABC>;:ABAC=?A??CDC_Mismatch_0_Sense_+_Library_PoolT
TAAGAGATGTGACTCGTTTACATTATTAAAAGTAAAATCAGCCGGTGGTGGTGACAATAGTGTACATATTTAGACCCGGTGATATGGTGTATTG
>Frequency_4_QualityScore_FFEGHEGIIEEGGHGHHIIIIIIIJJJJJIJJJEGGIIIJJGHGIJIIJGIJJJJIIIHIJJJIHHHGGFFFEEEEEEDDDDDDDDDDDDDDCD_Mismatch_0_Sense_+_Library_PoolT
GGTGGTGACAATAGTGTACATATTTAGACCCGGTGATATGGTGTATTGGTAATTGTGGAAAAGAAAAGGACTTATGCAATGACATGGTCCTCAC
>Frequency_4_QualityScore_FFHGHHEGIDGHHDEFFGAFCGHHIIIJJJJIIJJIJEGGHIIJJEGFGIIIGCGGGGGFFFEEEEEDDCDDDCCDDDDDDEDDDDDDDDDCDD_Mismatch_0_Sense_+_Library_PoolT
CGGTGGTGGTGACAATAGTGTACATATTTAGACCCGGTGATATGGTGTATTGGTAATTGTGGAAAAGAAAAGGACTTATGCAATGACATGGTCC
>Frequency_4_QualityScore_FFHHHHHJJJJJIIJJJJIIIJJIIJHIJIJJJJJJJJJJJIJJJIIHIGIFGHHGGGGHGCD>?AACEDDEACDDDBCDDDEDCBDDBC?BC=_Mismatch_0_Sense_+_Library_PoolT
GCAATGCCAAGGTCCCCCAACTTGATGCCTGCTCCTCCTGCAGCTTAAGAGATGTGACTCGTTTACATTATTAAAAGTAAAATCAGCCGGTGGT
>Frequency_4_QualityScore_FEHHHHHJJJJJJJJJJJDGEGHIJJGGGHIJJJGIIIJJIJJIJIJJJJJJJJJIIIGIIHGGGGGGFEEEEEEDEEDDDDCDDDDDDCBCDE_Mismatch_0_Sense_+_Library_PoolT
GTACATATTTAGACCCGGTGATATGGTGTATTGGTAATTGTGGAAAAGAAAAGGACTTATGCAATGACATGGTCCTCACAGGTCATGGGTTCCA
>Frequency_3_QualityScore_EEGHHHHJJJJJJHHIJJJJJJJJJJAGIEHIGHIJC?DEHFGDHHIIIIIIIHHIIIHFACBEEEED@>@DDFDDBCDEEDDDDD_Mismatch_0_Sense_+_Library_PoolT
ACATTATTAAAAGTAAAATCAGCCGGTGGTGGTGACAATAGTGTACATATTTAGACCCGGTGATATGGTGTATTGGTAATTGTGGA
>Frequency_3_QualityScore_EEEGFFHGGGFFFHHIHGIHIDGGIDHDGDEIHGGGEFGHGIFECCDEEHEHHHEGFGFFGFGCBDGCEEBC>BA?BA@BBCAC@CD>>BB>@A_Mismatch_0_Sense_+_Library_PoolT
GGGACATATACAGTGACCCCTCTCTGGATCACTTGGGATCAGGTGACACAATTCCAGATCCAATTTCAGAGGTGGACAGAAGATCAACTCTGCA
>Frequency_3_QualityScore_FFHHHEGFHJHIJIIJJJGIIJJIIIJJJJJEHIEGIGHIIFBFGIEGGHIHJIJIJJJIJIHHFCCBEEDDDBBBCEDDDCDDEFDDDDC_Mismatch_0_Sense_+_Library_PoolT
CGTTTACATTATTAAAAGTAAAATCAGCCGGTGGTGGTGACAATAGTGTACATATTTAGACCCGGTGATATGGTGTATTGGTAATTGTGGA
>Frequency_3_QualityScore_EFGGHHHJJIHIJFEEGHEHHHIJJJEGIHJIIIJIJJJFHIEGH:DFHB<BCGDGGGGDGFFGEECDEBBAD>??BBDCC?B?BDDCD>@BAD_Mismatch_0_Sense_+_Library_PoolT
ATGTGACTCGTTTACATTATTAAAAGTAAAATCAGCCGGTGGTGGTGACAATAGTGTACATATTTAGACCCGGTGATATGGTGTATTGGTAATT
>Frequency_3_QualityScore_FFGHGHHJJJIJIGJHHGIIJJJHHICFEHIHIIIHHHIFGHIJJHFFGHHI?EHEHH?ABD@?AACAC@?BAECBEEDDCCDCCB:?@DDDDD_Mismatch_0_Sense_+_Library_PoolT
TGCAGCTTAAGAGATGTGACTCGTTTACATTATTAAAAGTAAAATCAGCCGGTGGTGGTGACAATAGTGTACATATTTAGACCCGGTGATATGG
>Frequency_3_QualityScore_FFHHGFHJJIJIIHIHJJGIJIFHGHIIHIHHIJGHIHHIIFHIIIIHGGIIGCCDEBCEFEE9@BCDDCCDDDDDCDDDDDDDCDCDCBCBBB_Mismatch_0_Sense_+_Library_PoolT
AGAAGATCAACTCTGCAGCAAGTGGCTGCCAATTCTTTCCGTGCCGCAATGCCAAGGTCCCCCAACTTGATGCCTGCTCCTCCTGCAGCTTAAG
>Frequency_3_QualityScore_EEFGHFEHIHHHIHFHHEDEEGEFGC@FFHGHFIICGFEGHIEDCFFHEGIADGFFFBDAD9@BCABAA=@ACB<AABB=@B@BCA@?BC?ACC_Mismatch_0_Sense_+_Library_PoolT
GGACAGAAGATCAACTCTGCAGCAAGTGGCTGCCAATTCTTTCCGTGCCGCAATGCCAAGGTCCCCCAACTTGATGCCTGCTCCTCCTGCAGCT
>Frequency_3_QualityScore_FFHHHHHJJJJJIHHHJJJJJJJJJJJJJJHIJIJJJIIJIJJJIJJHGHIIIHGGFGFFEEEECDDDCDBBCCDDDDA;=@@A@CD@CC@_Mismatch_0_Sense_+_Library_PoolT
GCCAATTCTTTCCGTGCCGCAATGCCAAGGTCCCCCAACTTGATGCCTGCTCCTCCTGCAGCTTAAGAGATGTGACTCGTTTACATTATTA
>Frequency_3_QualityScore_EEHHHHHJEGHIJJJJJJJJJBFI<FGBGHIDBFGHFHHHHHIIJJJJHIJIIJIDGDGDEFF?CBDEECAADCDEDDDCBDCCCDBDBCBCAD_Mismatch_0_Sense_+_Library_PoolT
ATTAAAAGTAAAATCAGCCGGTGGTGGTGACAATAGTGTACATATTTAGACCCGGTGATATGGTGTATTGGTAATTGTGGAAAAGAAAAGGACT
>Frequency_3_QualityScore_FFDGGEGIFHHIDDGGHFIGHIHIGIIJIIIJJJJICGGIIIJJFGHHIJJIFHIIJJIIIIIHGGGFFDEEEEDEDDDDEDDDDDDDDDCCDC_Mismatch_0_Sense_+_Library_PoolT
GGTGGTGGTGACAATAGTGTACATATTTAGACCCGGTGATATGGTGTATTGGTAATTGTGGAAAAGAAAAGGACTTATGCAATGACATGGTCCT
>Frequency_3_QualityScore_EFHHHGFFGIIJIIIIJJIJDGH>DHDGHIECGHIFHFGGIIHIJJJJHJJJJJ?ECFDDDEACACDEEDDDCEEDCDCCCDDDCCDDDCDCDD_Mismatch_0_Sense_+_Library_PoolT
TTAAAAGTAAAATCAGCCGGTGGTGGTGACAATAGTGTACATATTTAGACCCGGTGATATGGTGTATTGGTAATTGTGGAAAAGAAAAGGACTT
>Frequency_3_QualityScore_FFHHHHHEHIDFHDFHIDEFGGEGGHHIJIIJJJJJJJJJJEHFHIIIHGGHHHHHHDEFFFFEEEEEDBCDCDDDDDDDDDDDDEDDDDDDDD_Mismatch_0_Sense_+_Library_PoolT
CAGCCGGTGGTGGTGACAATAGTGTACATATTTAGACCCGGTGATATGGTGTATTGGTAATTGTGGAAAAGAAAAGGACTTATGCAATGACATG
>Frequency_3_QualityScore_FFHHEGGIGGHJCGFGIIIJCHHIIIHJJJJJJIJJJJJIHHIIJJJIJJIJJIIJJIHIIGGIHGDFCCCEFEDDBDDDEEEDDDCBD=@CDD_Mismatch_2_Sense_+_Library_PoolT
CCGGTGATATGGTGTATTGGTAATTGTGGAAAAGAAAAGGACTTATGCAATGACATGGTCCTCACAGGTCATGGGTTCCATTCCAGGGGTCTTT
>Frequency_3_QualityScore_EEGHFGGIIIIIJJJIJJJJJJJEGFHIIJJGHGHIIJJGIJJJJIIJHIJJJJIJJJIIIIHHHHGGGEEFFFFEEEEEDDDDDDDDCDDDDD_Mismatch_0_Sense_+_Library_PoolT
ATAGTGTACATATTTAGACCCGGTGATATGGTGTATTGGTAATTGTGGAAAAGAAAAGGACTTATGCAATGACATGGTCCTCACAGGTCATGGG
>Frequency_3_QualityScore_FFGHHFGIEGHEGGICBFEFBEDHHIJJJJJIJJJIIIICGFFGGHIEFDGGHGGCFGFFGFEEDEDEDDDDDDCCBBDDDDDDDDDDCCCCBC_Mismatch_0_Sense_+_Library_PoolT
GCCGGTGGTGGTGACAATAGTGTACATATTTAGACCCGGTGATATGGTGTATTGGTAATTGTGGAAAAGAAAAGGACTTATGCAATGACATGGT
>Frequency_3_QualityScore_FEFGHHGIIJIJHHIIEEFIIEHHDHIJIFHIJJJHIJJJJJGGH?FHCFHHA@DFHEEAEEFFEFEEDCDEEDDC<?>BEECDCC@CCCDD@C_Mismatch_0_Sense_+_Library_PoolT
GAGATGTGACTCGTTTACATTATTAAAAGTAAAATCAGCCGGTGGTGGTGACAATAGTGTACATATTTAGACCCGGTGATATGGTGTATTGGTA
>Frequency_2_QualityScore_CEGHFEEIIIIIIGIIIHIIIIIIGGGHIIIIIGIIHIGIAGIIIIIIIGGIHGHGFEEEEEEDEDDDCCCCCCCCCCC?AC@CDCCCB9?A?=_Mismatch_0_Sense_+_Library_PoolT
GCAAGTGGCTGCCAATTCTTTCCGTGCCGCAATGCCAAGGTCCCCCAACTTGATGCCTGCTCCTCCTGCAGCTTAAGAGATGTGACTCGTTTAC
>Frequency_2_QualityScore_FFHHHHHJJJJJJJIJJJGIIIIJCGFIIIIHIIIIIJIIIJJCHIIIIIGIJEGHGIIIIIJHHIHHGDEGFFEEEEEEECDCDDCDCCDDCE_Mismatch_0_Sense_+_Library_PoolT
CTCTCTGGATCACTTGGGATCAGGTGACACAATTCCAGATCCAATTTCAGAGGTGGACAGAAGATCAACTCTGCAGCAAGTGGCTGCCAATTCT
>Frequency_2_QualityScore_AACCFCFGGHGHJIJJJJJJJJJJ@GFHIIIIEGGIIIJIEGIIIJIJIIIIIIGIIIIIIIIIGGGHGGFFFFFFEEDEEEDDDCDDCCDDDD_Mismatch_0_Sense_+_Library_PoolT
AATAGTGTACATATTTAGACCCGGTGATATGGTGTATTGGTAATTGTGGAAAAGAAAAGGACTTATGCAATGACATGGTCCTCACAGGTCATGG
>Frequency_2_QualityScore_EEHHGFFIGFIIIGIFIIEGHIIGHGFIGGIIGEIIHIHGIIIGIIGCAEIDGI><AFEGHHGIGGIGGAEE>@B;AB>ACCCA?BB?<<ACDE_Mismatch_0_Sense_+_Library_PoolT
AACTTGATGCCTGCTCCTCCTGCAGCTTAAGAGATGTGACTCGTTTACATTATTAAAAGTAAAATCAGCCGGTGGTGGTGACAATAGTGTACAT
>Frequency_2_QualityScore_FDFHEGGEGIIEEDGGDGGIIIGIHIIIIIIJIIIEGGIIIJIAGAFHIGIEGHHIGGIIHIGGGGFEEEEEEEECDDDEDDCDDDDCCCCCBC_Mismatch_0_Sense_+_Library_PoolT
GTGGTGGTGACAATAGTGTACATATTTAGACCCGGTGATATGGTGTATTGGTAATTGTGGAAAAGAAAAGGACTTATGCAATGACATGGTCCTC
>Frequency_2_QualityScore_DFHHHHHJJJJJJJJJJFHGIIIJJFHGHIJJIH=GHIIIIIJJJJJJJJJJJJJJIJJJIJIHHHHHHFFFFFEEDDEEDCDDDDDDABCDEE_Mismatch_0_Sense_+_Library_PoolT
TACATATTTAGACCCGGTGATATGGTGTATTGGTAATTGTGGAAAAGAAAAGGACTTATGCAATGACATGGTCCTCACAGGTCATGGGTTCCAT
>Frequency_1_QualityScore_ADHFHDHJGGJIIJJJFCGCHCGDGEHGIIHGIFEEGIJHIIGGIGIIJIIJIIIIJIJJJIJIGFHHHFFCDFCEC@CEDCDDDDCBCBDDDE_Mismatch_0_Sense_+_Library_PoolC
TACATATTTAGACCCGGTGATATGGTGTATTGGTAATTGTGGAAAAGAAAAGGACTTATGCAATGACATGGTCCTCACAGGTCATGGGTTCCAT
>Frequency_2_QualityScore_EEFHHHGIIIGIIIHI5C;CGHHIEGEGIIIIAEGIIIIIIIIGGIIIIIIHIHIIIIIIGEEEGHEEEEEDEDDDC?CC<ABCCCABBCCEEE_Mismatch_0_Sense_+_Library_PoolT
ACATATTTAGACCCGGTGATATGGTGTATTGGTAATTGTGGAAAAGAAAAGGACTTATGCAATGACATGGTCCTCACAGGTCATGGGTTCCATT
>Frequency_2_QualityScore_FFCFFHGIIJEGGIIJJJDGHIJIGIJIJIJJJJJJJIJIJJJJIJJJIJJJJJJJHIJIJIIIIGEGGDEEEEDEEEEEEEEDDDD<=ACCCC_Mismatch_2_Sense_+_Library_PoolT
GGTGATATGGTGTATTGGTAATTGTGGAAAAGAAAAGGACTTATGCAATGACATGGTCCTCACAGGTCATGGGTTCCATTCCAGGGGTCTTTCA
>Frequency_2_QualityScore_FFHHHHHJJJJIJJJHIIJIJIJIIIIIIJJIIJIIIHIIJIIJJJJIIHEHIIIHCEFFECCDCDDEDCCDDDDDDDCCDDDDDDDDDDDDEC_Mismatch_0_Sense_+_Library_PoolT
CAACTCTGCAGCAAGTGGCTGCCAATTCTTTCCGTGCCGCAATGCCAAGGTCCCCCAACTTGATGCCTGCTCCTCCTGCAGCTTAAGAGATGTG
>Frequency_2_QualityScore_FFHHGHHHIIIJJJIJJJIIIIIIIIJJJIJJJJIIIIIJIJJJJIIGEGGIIJJJCGIEFCCGGHHEGEEEDEFFEEEEEEDDDABC>@B:@C_Mismatch_0_Sense_+_Library_PoolT
GCCAAGGTCCCCCAACTTGATGCCTGCTCCTCCTGCAGCTTAAGAGATGTGACTCGTTTACATTATTAAAAGTAAAATCAGCCGGTGGTGGTGA
>Frequency_2_QualityScore_FFGHHHHJIIGIIJJJGGIIGHGIIEGHAFEIGCEGIIIHIFIIGIEEHCGECGHGCCECGBGAEHGFFCAEBCCBDDDC>A>CEEDDAC???@_Mismatch_0_Sense_+_Library_PoolT
TTAAGAGATGTGACTCGTTTACATTATTAAAAGTAAAATCAGCCGGTGGTGGTGACAATAGTGTACATATTTAGACCCGGTGATATGGTGTATT
>Frequency_2_QualityScore_FFHHHHHJJIJJFIIIIIHJIIJJIEGICFICGHIC<CFHGGEGIGICHIIJJGIHHEG9A?CCCEE?BCEEEEEAACEEDBCCC_Mismatch_0_Sense_+_Library_PoolT
CATTATTAAAAGTAAAATCAGCCGGTGGTGGTGACAATAGTGTACATATTTAGACCCGGTGATATGGTGTATTGGTAATTGTGGA
>Frequency_2_QualityScore_FFHHHHHJJJIGIIGGFHJGIIHIJIHCGIIJIIJJJJJJGIIEGICGGICEGGIAFCGHIIHHHGGGGEEEED>A?CDDDDCCACDDCCCCCE_Mismatch_0_Sense_+_Library_PoolT
GATGTGACTCGTTTACATTATTAAAAGTAAAATCAGCCGGTGGTGGTGACAATAGTGTACATATTTAGACCCGGTGATATGGTGTATTGGTAAT
>Frequency_2_QualityScore_FFHHHHGIJJJJIHIIIJIIIIH>EHEIIIIIIIGIJJJJJJJJJGIJIIHIIIIIIIHGIJIGIIIHGGGFEEDDDDDDDDCDCACDDDCADD_Mismatch_0_Sense_+_Library_PoolT
AATTCCAGATCCAATTTCAGAGGTGGACAGAAGATCAACTCTGCAGCAAGTGGCTGCCAATTCTTTCCGTGCCGCAATGCCAAGGTCCCCCAAC
>Frequency_2_QualityScore_FFGHGHHIIIHIEHIHIHIIJIHIIEGEGIHIJGIIIIIFIIIIIIIIJIJEGGCGG=B<C@<?AECCA?BCDCCCEADDDDDDD;AACECBC=_Mismatch_0_Sense_+_Library_PoolT
GCAGCTTAAGAGATGTGACTCGTTTACATTATTAAAAGTAAAATCAGCCGGTGGTGGTGACAATAGTGTACATATTTAGACCCGGTGATATGGT
>Frequency_2_QualityScore_EEHHHHHJJJJJJDGIAGHBGGICDEEGDGGHGIIIJIJIIIJIJJICGGIFHGHDFEEEFFEECDEEDECDCCCCDDDDDDDDDDDCDDDECD_Mismatch_0_Sense_+_Library_PoolT
TAAAATCAGCCGGTGGTGGTGACAATAGTGTACATATTTAGACCCGGTGATATGGTGTATTGGTAATTGTGGAAAAGAAAAGGACTTATGCAAT
>Frequency_2_QualityScore_FFHCBCCGEGEEIGJHHIIJJHIIIIJEGGIEIIJEGIIIIHIDDHFIIIIIGIIIGIGIIIIHEGHGFEEEEECEECEEDDDCDDDDDDDACC_Mismatch_0_Sense_+_Library_PoolT
GACAATAGTGTACATATTTAGACCCGGTGATATGGTGTATTGGTAATTGTGGAAAAGAAAAGGACTTATGCAATGACATGGTCCTCACAGGTCA
>Frequency_1_QualityScore_FFHCCFFIGHGHJHIHIJJJJJJJJJJCGFHIIJJHHIJJJJIHHIIJJIIIFFHGIIIIAHFHHGFFFDFFEEEEEEDDDDCDDDDDCDDDCC_Mismatch_0_Sense_+_Library_PoolC
GACAATAGTGTACATATTTAGACCCGGTGATATGGTGTATTGGTAATTGTGGAAAAGAAAAGGACTTATGCAATGACATGGTCCTCACAGGTCA
>Frequency_2_QualityScore_FFHHHHHIIIIJJJJGIIGGGIIEHIGGIIJIIIIJJJJJJIIJCFGCGHGHIIGDGIIDHGGGGHHHFCCEEFFDDD=A@CEDCD@C?ADCCD_Mismatch_0_Sense_+_Library_PoolT
AAGAGATGTGACTCGTTTACATTATTAAAAGTAAAATCAGCCGGTGGTGGTGACAATAGTGTACATATTTAGACCCGGTGATATGGTGTATTGG
>Frequency_2_QualityScore_FFHGHHGHIIIIJJJJIJIJJIIIJJJIIJJIIJJIJGIIJJJJIIHIIIJJIJIIIIIIIIGCHICEEGGFFCFEEEEDDEDDCCDDDDDACA_Mismatch_0_Sense_+_Library_PoolT
TATACAGTGACCCCTCTCTGGATCACTTGGGATCAGGTGACACAATTCCAGATCCAATTTCAGAGGTGGACAGAAGATCAACTCTGCAGCAAGT
>Frequency_2_QualityScore_FFHGHHGJIIIIIIIIIJGIIGEFGHGHIGHIIIGHIJJIIIIJJIIFHHAGICEEG@>CBECECBCCDECEECDCEEDDD>A=?BCCD?AACC_Mismatch_0_Sense_+_Library_PoolT
CTTAAGAGATGTGACTCGTTTACATTATTAAAAGTAAAATCAGCCGGTGGTGGTGACAATAGTGTACATATTTAGACCCGGTGATATGGTGTAT
>Frequency_2_QualityScore_FEHHHHHIIIIJIIHIJJJIJIIJJJIJIIJIIIJIJJFIIGGIGIIIIIHIJJIIJIJIGIGGIGGGEEECCEDEEDCCDEEDCDDCBCCA?:_Mismatch_0_Sense_+_Library_PoolT
CTTGGGATCAGGTGACACAATTCCAGATCCAATTTCAGAGGTGGACAGAAGATCAACTCTGCAGCAAGTGGCTGCCAATTCTTTCCGTGCCGCA
>Frequency_2_QualityScore_FFHHHHHJJJJJJJJCGEHIIIJDGEHIIJJGIIJJJJJJIIIJJIIIJJJHIJJHIIIIJJHHHHHHFFEFFFDDEEDBCDDDDDCCDDEEFE_Mismatch_0_Sense_+_Library_PoolT
CATATTTAGACCCGGTGATATGGTGTATTGGTAATTGTGGAAAAGAAAAGGACTTATGCAATGACATGGTCCTCACAGGTCATGGGTTCCATTC
>Frequency_2_QualityScore_CECGHHHIGEGIIIGHIEGEEH?EEAEECEGCCDEGIEC@FEGIIIHIHGIIGIII=ADGGEED?AAEE=AC?BDEECCCDDDCDCDCDDCACD_Mismatch_0_Sense_+_Library_PoolT
TATTAAAAGTAAAATCAGCCGGTGGTGGTGACAATAGTGTACATATTTAGACCCGGTGATATGGTGTATTGGTAATTGTGGAAAAGAAAAGGAC
>Frequency_2_QualityScore_DEGFEEGHHEEHHIIHEIEFGHCEIGIEG8CEG?DCEEE@AEHHFHA?CGFCCCGHGIIICEE?BAECE?;4;>??CBCC?CCCB?ABA_Mismatch_0_Sense_+_Library_PoolT
TTTACATTATTAAAAGTAAAATCAGCCGGTGGTGGTGACAATAGTGTACATATTTAGACCCGGTGATATGGTGTATTGGTAATTGTGGA
>Frequency_2_QualityScore_FFHHHHHJHIGIIFIFIIIEEGGEEBFHGIJGGIIIEGGHJJIJIIIJICGH3AFAEDHCCCEE?A?BEEDEEEDCEDEDCD?7>?CAACC=CC_Mismatch_0_Sense_+_Library_PoolT
AGCTTAAGAGATGTGACTCGTTTACATTATTAAAAGTAAAATCAGCCGGTGGTGGTGACAATAGTGTACATATTTAGACCCGGTGATATGGTGT
>Frequency_2_QualityScore_FFGHHHHJIJJIJIJIIIJJIIHHHIIJJJIHJJJJJIJJIHIIIGIGIIGIIIGEIGIIHHF@EFFEECCDEEEEDDDDDDDDDDCDCDCCCC_Mismatch_1_Sense_+_Library_PoolT
AGAAGATCAACTCTGCAGCAAGTGGCTGCCAATTCTTTCCGTGCTGCAATGCCAAGGTCCCCCAACTTGATGCCTGCTCCTCCTGCAGCTTAAG
>Frequency_2_QualityScore_FFHGHHGEIIIIIIIGHIIGHHIIEGHHHIIIJJJGGIIJIFIDGCEGIICFHDECCFFGHGHIIH?EEEEEF@DCDCC?@B1=A3=AA<=A?A_Mismatch_0_Sense_+_Library_PoolT
GTCCCCCAACTTGATGCCTGCTCCTCCTGCAGCTTAAGAGATGTGACTCGTTTACATTATTAAAAGTAAAATCAGCCGGTGGTGGTGACAATAG
>Frequency_2_QualityScore_FFGHHHHJJJJJJJIJIJJJIIJJJIIJIIIJIJJJIIIIJJJJJJIIJIJJJJJGIHHHFFEDEEEECDCDDDDDDCCDDDDDCDDDDDCCCC_Mismatch_0_Sense_+_Library_PoolT
AAGATCAACTCTGCAGCAAGTGGCTGCCAATTCTTTCCGTGCCGCAATGCCAAGGTCCCCCAACTTGATGCCTGCTCCTCCTGCAGCTTAAGAG
>Frequency_2_QualityScore_FFHHHHHJIJJIJJJJJJJIJIIIHIIIJIJJJJIIJCDDGIIIIEHIIIEIIJJGIJIJIIIEHFADCDDDD?@ACC@CACEDEEEEFECCCD_Mismatch_0_Sense_+_Library_PoolT
CCTGCTCCTCCTGCAGCTTAAGAGATGTGACTCGTTTACATTATTAAAAGTAAAATCAGCCGGTGGTGGTGACAATAGTGTACATATTTAGACC
>Frequency_2_QualityScore_FFGGFGFGHIIJJJJIJJJFHIEHHCEHIDACEGCGFIIFIIJIJIIIJIJJIAHGGGHHFACDEEEEDEEEEDCCCDDCDDDDDDDDDDDCCD_Mismatch_0_Sense_+_Library_PoolT
TAAAAGTAAAATCAGCCGGTGGTGGTGACAATAGTGTACATATTTAGACCCGGTGATATGGTGTATTGGTAATTGTGGAAAAGAAAAGGACTTA
>Frequency_2_QualityScore_DEFCGEHIHFICGEEDGFEDAAAAEGCDDDDCG@GEIEIGEEIFA@G;BFFIIEE?=EGEE@ACEEEE@6@@=7??CC6AA?AABABC;?<CCA_Mismatch_0_Sense_+_Library_PoolT
AAATCAGCCGGTGGTGGTGACAATAGTGTACATATTTAGACCCGGTGATATGGTGTATTGGTAATTGTGGAAAAGAAAAGGACTTATGCAATGA
>Frequency_2_QualityScore_FFGHHGGJIIJEHJIIJIJJJIJIGIIIJJGHIIIIIIIIJJIJIIJJIEHIIHIEGII;AEDGGGBEDFEEFEEDDDDEDCDCCCACCBDACD_Mismatch_0_Sense_+_Library_PoolT
TGACCCCTCTCTGGATCACTTGGGATCAGGTGACACAATTCCAGATCCAATTTCAGAGGTGGACAGAAGATCAACTCTGCAGCAAGTGGCTGCC
>Frequency_2_QualityScore_FFHHHHGIIIJJJIJHIIJIIJIIEGIIIIJJIIIIIIIIIIIIIJIIIJIIIIIHHHHEEEFFDBCDDBCCDCCDDDDDDDCDDCCCDDDCCC_Mismatch_0_Sense_+_Library_PoolT
ACAGAAGATCAACTCTGCAGCAAGTGGCTGCCAATTCTTTCCGTGCCGCAATGCCAAGGTCCCCCAACTTGATGCCTGCTCCTCCTGCAGCTTA
>Frequency_2_QualityScore_EEGGCDG@GCCGCICEEHIEGDGHIFIIIIIIIGIGIIAEHIFIGIBCCEFCFGBEEFEEEEDCCEBCBACCC@CCCACCCCECAABCCCB@CB_Mismatch_0_Sense_+_Library_PoolT
CCGGTGGTGGTGACAATAGTGTACATATTTAGACCCGGTGATATGGTGTATTGGTAATTGTGGAAAAGAAAAGGACTTATGCAATGACATGGTC
>Frequency_2_QualityScore_FFHHHGHJGIJIIIIIJIIIEGIIIIIIEGGCCAGHIIIIIJGFGIIHFEHIEEIIG?DHAEG9AACA?ACECA?ACEEEEEEDCCDDCAC9=?_Mismatch_0_Sense_+_Library_PoolT
CCTCCTGCAGCTTAAGAGATGTGACTCGTTTACATTATTAAAAGTAAAATCAGCCGGTGGTGGTGACAATAGTGTACATATTTAGACCCGGTGA
>Frequency_2_QualityScore_FFHHHEHGIIIJJFHGIIIIIGIIIIJIIJIIJJJJIJJJJJJJJJJJJJJIJJIIIIIIGGGGGFEEEEDEEEEDDDDDEEEEEEDDDD?ACD_Mismatch_2_Sense_+_Library_PoolT
CCCGGTGATATGGTGTATTGGTAATTGTGGAAAAGAAAAGGACTTATGCAATGACATGGTCCTCACAGGTCATGGGTTCCATTCCAGGGGTCTT
>Frequency_2_QualityScore_CDEFCCHHIHHJIEGECGGHGIIIIIGEGEGECGGEFCEEEGEGECCCGIIGEGFFCEEECDEEAEEFG?;=@C?>:?BBCCAAAC5?ACAA9?_Mismatch_0_Sense_+_Library_PoolT
GTGGGACATATACAGTGACCCCTCTCTGGATCACTTGGGATCAGGTGACACAATTCCAGATCCAATTTCAGAGGTGGACAGAAGATCAACTCTG
>Frequency_2_QualityScore_EFGHGHHIJJIJJIIJJJJJJEGGIIIJJEHIIJJJJGIIIJJJJJJJJJJJJIIJIIIJJIJJHHHHHGFFFFFECEDEEDDDDCDDDDCDCA_Mismatch_0_Sense_+_Library_PoolT
AGTGTACATATTTAGACCCGGTGATATGGTGTATTGGTAATTGTGGAAAAGAAAAGGACTTATGCAATGACATGGTCCTCACAGGTCATGGGTT
>Frequency_1_QualityScore_D1DCD7+AEEECEAA2AAEE?E91?EE?<CDA?A@AAD8B@CBB8BCE4)/=)8=@=7@?3).7;@3?A7;@A>AAAA;>5>(>>>A<:AAAAA_Mismatch_1_Sense_+_Library_PoolT
TGGTGGAGACAATAGTGTACATATTTAGACCCGGTGATATGGTGTATTGGTAATTGTGGAAAAGAAAAGGACTTATGCAATGACATGGTCCTCA
>Frequency_1_QualityScore_FFHHHHHJHIIIJJIJJJJJIIIJJJJJJJIJJJJIJIIJJJGIIEHGFGIIGHGIJHHIGCAEHEHHEEF)).7@C_Mismatch_0_Sense_+_Library_PoolT
TGCCAAGGTCCCCCAACTTGATGCCTGCTCCTCCTGCAGCTTAAGAGATGTGACTCGTTTACATTATTAAAAGTAAA
>Frequency_1_QualityScore_DFHHHBFGGIIIIIHIEF@EG0???DHIB?DEFBABDEHCIGGGGHGGIEGD;A;?EDFF;BDECEEA>>CDDCCC?CDC?CB9ACCBDDDDDD_Mismatch_0_Sense_+_Library_PoolT
AAAAGTAAAATCAGCCGGTGGTGGTGACAATAGTGTACATATTTAGACCCGGTGATATGGTGTATTGGTAATTGTGGAAAAGAAAAGGACTTAT
>Frequency_1_QualityScore_FFHHHHHJJJJJJJJJIIJCIJJJIJJJJGIIIJIJJJIFGIHGGIJGIIFIIGIIIJGIJJIJIGBE45==?B<@DCCCCCCCC@DDDDDDEE_Mismatch_0_Sense_+_Library_PoolT
TGATGCCTGCTCCTCCTGCAGCTTAAGAGATGTGACTCGTTTACATTATTAAAAGTAAAATCAGCCGGTGGTGGTGACAATAGTGTACATATTT
>Frequency_1_QualityScore_FFHHHHHJIJJJJJJJJJJJJIJJJJJJJIIJJGIJJJJJJIJJJJJJJJIHIJJHEHFHFFFDDEEECCDDDDDDDDDDDDDDDDDDDDDCDC_Mismatch_0_Sense_+_Library_PoolT
GAAGATCAACTCTGCAGCAAGTGGCTGCCAATTCTTTCCGTGCCGCAATGCCAAGGTCCCCCAACTTGATGCCTGCTCCTCCTGCAGCTTAAGA
>Frequency_1_QualityScore_=2A:<:<AEBB3A@FEE>EFD<CFCE*:?1?@D@D9BDD@D>DEEBD98<9BB8BB=C=@2;A@C;CC>:??;?>=??_Mismatch_0_Sense_+_Library_PoolT
CACAATTCCAGATCCAATTTCAGAGGTGGACAGAAGATCAACTCTGCAGCAAGTGGCTGCCAATTCTTTCCGTGCCGC
>Frequency_1_QualityScore_DDHHFHHGCGHGFAFHHHIDEHIICHHHIIIIIGGIIG>G@DGFHGCB=CHCFF@>=DECGHFHFDHHDDBCBBCEDCC>@<CDDCCCCCDDCC_Mismatch_0_Sense_+_Library_PoolT
GTGACTCGTTTACATTATTAAAAGTAAAATCAGCCGGTGGTGGTGACAATAGTGTACATATTTAGACCCGGTGATATGGTGTATTGGTAATTGT
>Frequency_1_QualityScore_FFHHFHHJJJIJJJJJGHIJIJIFGHJJJJJJJJJJJJJGIJIJJGIJHGJJIIHHHHHFFFFFEEEEECDDDCACDDACDDDDDDDDABDBCC_Mismatch_1_Sense_+_Library_PoolT
CAAGTGGCTGCCAATTCTTTCCGTTCCGCAATGCCAAGGTCCCCCAACTTGATGCCTGCTCCTCCTGCAGCTTAAGAGATGTGACTCGTTTACA
>Frequency_1_QualityScore_FFHHHHHIHIJJJJIJJJJJIGGHIGIJJJJJJIHGIIJJJIIFJJJJJJGHIIIJJGII?ECAHHHH@CCDE?AEEDCEEDDDDD;@B@BD5?_Mismatch_0_Sense_+_Library_PoolT
TGCCAAGGTCCCCCAACTTGATGCCTGCTCCTCCTGCAGCTTAAGAGATGTGACTCGTTTACATTATTAAAAGTAAAATCAGCCGGTGGTGGTG
>Frequency_1_QualityScore_FFHHHHHJJJJJJJJJJIGHIJJJJJIJJJJGJJFHIJJJIJJJJJJJJIHHHHHHFFFFFEEEEEDDDDDDDDDDEDEDDDD<BDAC@CDCDD_Mismatch_0_Sense_+_Library_PoolT
GGCTGCCAATTCTTTCCGTGCCGCAATGCCAAGGTCCCCCAACTTGATGCCTGCTCCTCCTGCAGCTTAAGAGATGTGACTCGTTTACATTATT
>Frequency_1_QualityScore_DFHDHBFHDHGGIIEHFHIEIJIIJIIJHJIJIEIHIIEGIIIJIGGIEHEHIGGHBFGCGFGHDEEHG?EE=B>BBBBDDDCC:>ACC5;>BD_Mismatch_0_Sense_+_Library_PoolT
CCAACTTGATGCCTGCTCCTCCTGCAGCTTAAGAGATGTGACTCGTTTACATTATTAAAAGTAAAATCAGCCGGTGGTGGTGACAATAGTGTAC
>Frequency_1_QualityScore_FFHHHHHIIJIJJJJJJJJJJJCGHIJJJJGHHIIJJJIIJJJJIJJJIJJJJJJJJJJJIJIJHHHHGHHFFFFFEEEDEDDDDDCCDDCCDA_Mismatch_0_Sense_+_Library_PoolT
TAGTGTACATATTTAGACCCGGTGATATGGTGTATTGGTAATTGTGGAAAAGAAAAGGACTTATGCAATGACATGGTCCTCACAGGTCATGGGT
>Frequency_1_QualityScore_FFHHHFHJJIHHJJJJJJIIIJJCGIDHIFHIJFHHIIFHGIJJJIHIIIGHIJJHHDDDEFEDC>CBD@CDDCCDDDCCDDDDDDCDDDDDBD_Mismatch_0_Sense_+_Library_PoolT
TTATTAAAAGTAAAATCAGCCGGTGGTGGTGACAATAGTGTACATATTTAGACCCGGTGATATGGTGTATTGGTAATTGTGGAAAAGAAAAGGA
>Frequency_1_QualityScore_DDADFH<CEHBEG@FCHDBD<<BFH<CCHBCE?DG*?6FB3?GB3BD?FGHHB)=@CDDF9@@@EGI<CA>)7;D;@CC>=>;?BAC?@>CC>C_Mismatch_1_Sense_+_Library_PoolT
ATCAGGTGACACAATTCCAGATCCAATTTCAGAGGTGGACAGAAGATCAACTCTGCAGCAAGTGGCTGCCAATTCTTTCCGTGCTGCAATGCCA
>Frequency_1_QualityScore_FFHHGFFGIJIGIJJIJC<FHHIHIJHCFHB:0BFDHIFIEGGDDHIGHEIGDEBGFGGBHEDD>@;>CEC6>CDEEDCADF:;>5>B;B058@_Mismatch_0_Sense_+_Library_PoolT
CTCCTGCAGCTTAAGAGATGTGACTCGTTTACATTATTAAAAGTAAAATCAGCCGGTGGTGGTGACAATAGTGTACATATTTAGACCCGGTGAT
>Frequency_1_QualityScore_FFHHHHHJJJJJJJIJIHJIHIHGHIIGIIJIDGHCGDHIHJJ@FGGHHHIIIIFGHHIJJBEE=BDAACC@CDCCCC@DCDDFACCDCACC9<_Mismatch_0_Sense_+_Library_PoolT
TGCTCCTCCTGCAGCTTAAGAGATGTGACTCGTTTACATTATTAAAAGTAAAATCAGCCGGTGGTGGTGACAATAGTGTACATATTTAGACCCG
>Frequency_1_QualityScore_FFHHHHHJJIJJJJJJJJIJIJIGIIIJJJIIJFFHIIHIJIJIJJGHIJJIJJJJJJJEHHEFFDFEE;ACCDBDDDDDFEEEEEDDDDDDD<_Mismatch_0_Sense_+_Library_PoolT
CTCCTCCTGCAGCTTAAGAGATGTGACTCGTTTACATTATTAAAAGTAAAATCAGCCGGTGGTGGTGACAATAGTGTACATATTTAGACCCGGT
>Frequency_1_QualityScore_FFHHHHHJJJJIH3AFHIJJJEIJJGHIHHJHHIIHFHGHIIGGGGGHIJGIJJIFGIJAEF(;BEEACDCEEDDCDDEEDDDDD_Mismatch_1_Sense_+_Library_PoolT
CATTATTAAAAGTAAAATCAGCCGGTGGTGGTGACAATAGTGTACATATTTAGACCCGGTGAGATGGTGTATTGGTAATTGTGGA
>Frequency_1_QualityScore_DDHHHHHJJJJJJJJJJJJJDHIJJJIJJJJJIJJJJJJJJJJJJJJJJJHHHHGFFFFFFEEEEEDEDDBD?CCDEDEDDDCDDACCCCDDCD_Mismatch_0_Sense_+_Library_PoolT
TCCGTGCCGCAATGCCAAGGTCCCCCAACTTGATGCCTGCTCCTCCTGCAGCTTAAGAGATGTGACTCGTTTACATTATTAAAAGTAAAATCAG
>Frequency_1_QualityScore_DDFHH@CG)CF:?BDDBG<BFHCHIEGB@<F;CCG;EAE-95??B@C6>A>@CCC;@CDECAC?@559AB?CCCBBBCCACCCECCCCCCCACC_Mismatch_1_Sense_+_Library_PoolT
GCCGGTGGGGGTGACAATAGTGTACATATTTAGACCCGGTGATATGGTGTATTGGTAATTGTGGAAAAGAAAAGGACTTATGCAATGACATGGT
>Frequency_1_QualityScore_FFFFHHGJJJCFH@FH?FHIHHEHE?CFHIJJJJJJIJJJJIJH9?BEEEDE>C=CDDDD@CDEEDCDDD_Mismatch_0_Sense_+_Library_PoolT
AATCAGCCGGTGGTGGTGACAATAGTGTACATATTTAGACCCGGTGATATGGTGTATTGGTAATTGTGGA
>Frequency_1_QualityScore_=?=1CFDFFFF4C?<,<AF3ACE@AAFE33C_Mismatch_0_Sense_+_Library_PoolT
CTCGTTTACATTATTAAAAGTAAAATCAGCC
>Frequency_1_QualityScore_FFHHHHHIIJJJCGHBFHFHIJCCDFGFHHIJJJJIJJJJJJIJJI@AEHIJJI?EEHHHFF?DFFCECCDEDDDDDDDDDDDDDDDDCDDDDC_Mismatch_0_Sense_+_Library_PoolT
AAAATCAGCCGGTGGTGGTGACAATAGTGTACATATTTAGACCCGGTGATATGGTGTATTGGTAATTGTGGAAAAGAAAAGGACTTATGCAATG
>Frequency_1_QualityScore_FFHHHHHJJJJJJJJJJJJJIJJJJIJJIJJJJJJHGHEDBGIIJJIIIJJHHIJJJJJJJJJJAEH?D@>BCECCCCD@DDEDDDFDDEEDCC_Mismatch_0_Sense_+_Library_PoolT
GCCTGCTCCTCCTGCAGCTTAAGAGATGTGACTCGTTTACATTATTAAAAGTAAAATCAGCCGGTGGTGGTGACAATAGTGTACATATTTAGAC
>Frequency_1_QualityScore_FFHGHGHJJJJJJJJJJJGJJJIJJIJJJJJDEHIJJJJJJJJJIJJJJJIJIJJIJIIJCEHEHHFDFBDEEEDEEDCDDDDDDDCDDCDDDB_Mismatch_0_Sense_+_Library_PoolT
GTGACCCCTCTCTGGATCACTTGGGATCAGGTGACACAATTCCAGATCCAATTTCAGAGGTGGACAGAAGATCAACTCTGCAGCAAGTGGCTGC
>Frequency_1_QualityScore_D3CD:C>CE4CCBBEDEFDA?9A98+11?;DBDEBD>*?D;9?BB9D9*B_Mismatch_1_Sense_+_Library_PoolT
ACAATTCCAGATCCAATTTCAGAGGAGGACAGAAGATCAACTCTGCAGCA
>Frequency_1_QualityScore_FFGHHHHJJIJGIJJIJJJJJFGIIIJJJIIIJJJJJJHIIIIJJJJIJGJJIJJJIJJHHHHHEFFFFCEEEEEDDDDDEDEDDDB<?B?CCE_Mismatch_1_Sense_+_Library_PoolT
AAGTGGCTGCCAATTCTTTCCGTGCTGCAATGCCAAGGTCCCCCAACTTGATGCCTGCTCCTCCTGCAGCTTAAGAGATGTGACTCGTTTACAT
>Frequency_1_QualityScore_FFGHHGHJIJFIFIIIIJIGG@FGDEFHJJIGGIB=BDHAFHCGHGG@EHIIIGGHHHFF=AD;@B=BCC@CAAC@DCCDDDEEEEDDDDDDDD_Mismatch_0_Sense_+_Library_PoolT
GCTCCTCCTGCAGCTTAAGAGATGTGACTCGTTTACATTATTAAAAGTAAAATCAGCCGGTGGTGGTGACAATAGTGTACATATTTAGACCCGG
>Frequency_1_QualityScore_FDHHHHHIIJFIGIJIIJGHGE@FCHIIEHIFGIBGHAHGGHFHHJI@GHJJCCGHIIJIAEEADD@ACCAEEDA>A>CCCCDCDEDDCD:??B_Mismatch_0_Sense_+_Library_PoolC
GCTCCTCCTGCAGCTTAAGAGATGTGACTCGTTTACATTATTAAAAGTAAAATCAGCCGGTGGTGGTGACAATAGTGTACATATTTAGACCCGG
>Frequency_1_QualityScore_FFHA2A=@BHBHI>FA9FHCCEGGGIH*CF>:?<D96BAGG>?8?@F>FA=B@C@\-:\7)7;C;;;@(;>?;A?>ACC33:5:><:ACCCC?@_Mismatch_1_Sense_+_Library_PoolT
GAGGTGGACAGAAGATCAACTCTGCAGCAAGTGGCTGCCAATTCTTTCCGTGCCGCAATGCCAAGGTCACCCAACTTGATGCCTGCTCCTCCTG
>Frequency_1_QualityScore_DDDCDHHIIJGIJJJFFHHHJJIIJJJGGGIDHIDHHGB?DDF?FCGHIIJJJJJIIJJIJFEEF>CEECECAEDEDDCDDEEDAC?C_Mismatch_0_Sense_+_Library_PoolT
TTACATTATTAAAAGTAAAATCAGCCGGTGGTGGTGACAATAGTGTACATATTTAGACCCGGTGATATGGTGTATTGGTAATTGTGGA
>Frequency_1_QualityScore_FFHHHHHJJJHIJJJJIIJJJJJJIJJJJJJJJJJJJJJJIJJJJIJJIIJJIJJJJJJCHIAAEEHHFADFFFFDEEEECEEDDDDD?BD<BB_Mismatch_0_Sense_+_Library_PoolT
AATGCCAAGGTCCCCCAACTTGATGCCTGCTCCTCCTGCAGCTTAAGAGATGTGACTCGTTTACATTATTAAAAGTAAAATCAGCCGGTGGTGG
>Frequency_1_QualityScore_DFHHHHHJIJJJGIJIJJJHIIJJJGIJJGJJJJJGIIJJJJJJJJJIIJJHHHHGFFFFFEEECEDDDDDDCCCDCDDADDDB9?B?CCDEDD_Mismatch_0_Sense_+_Library_PoolT
TGGCTGCCAATTCTTTCCGTGCCGCAATGCCAAGGTCCCCCAACTTGATGCCTGCTCCTCCTGCAGCTTAAGAGATGTGACTCGTTTACATTAT
>Frequency_1_QualityScore_FFHHHHHJJJJIJJJJJJJJJJJJJJJHIJJJJIJJIJIJIIJJJJJJJJIJJHHHHHFFFEFFEECEE@ADDDDDABDACCDECDEDDDCDCD_Mismatch_0_Sense_+_Library_PoolT
AATTCTTTCCGTGCCGCAATGCCAAGGTCCCCCAACTTGATGCCTGCTCCTCCTGCAGCTTAAGAGATGTGACTCGTTTACATTATTAAAAGTA
>Frequency_1_QualityScore_FFHHHHHJJJJJJJJIJEHGIIIIJHIHIIJJJHIJIJJJJJJJIJIJJJIJJIJJJJJJHHHHHHFFFEFFEEEEEDDDDDDDDDDDCDDDEF_Mismatch_1_Sense_+_Library_PoolT
CACATATTTAGACCCGGTGATATGGTGTATTGGTAATTGTGGAAAAGAAAAGGACTTATGCAATGACATGGTCCTCACAGGTCATGGGTTCCAT
>Frequency_1_QualityScore_BBHGGHFIJIGGGIFGIJIIJJJIJGGIGEGGGJGHIJJJIIJGHGHG<FCHIHJGII;DGHIEHHGGFDDFFECCCCEDDDDCDCCDDDDDBD_Mismatch_0_Sense_+_Library_PoolT
GACCCCTCTCTGGATCACTTGGGATCAGGTGACACAATTCCAGATCCAATTTCAGAGGTGGACAGAAGATCAACTCTGCAGCAAGTGGCTGCCA
>Frequency_1_QualityScore_FFHHHHGJJIJGIJHIHIIIJDHIIIAIIIJJIIJIJGGIJIIIJJIIGIAFG;FHAD=DHHHGHEFBDCDCEFEEECCEDDDD;??CCA@A>A_Mismatch_0_Sense_+_Library_PoolT
CAGCTTAAGAGATGTGACTCGTTTACATTATTAAAAGTAAAATCAGCCGGTGGTGGTGACAATAGTGTACATATTTAGACCCGGTGATATGGTG
>Frequency_1_QualityScore_FFFABFDGEGHIIIEGIFHGHBFCGGHGGGJJGIGCGIIEDG@DH?FEFBGGHIGIHHHHHBDBAABCDDA@;;CCCDD>AC?CDCA?9ACC::_Mismatch_1_Sense_+_Library_PoolT
CAGAAGATCAACTCTGCAGCAAGTGACTGCCAATTCTTTCCGTGCCGCAATGCCAAGGTCCCCCAACTTGATGCCTGCTCCTCCTGCAGCTTAA
>Frequency_1_QualityScore_FFGHHHHJJJJIGIIJJIIJGIJJCEIJIIJEEGIJIJJJIJJJIJJGIIJJJEHHHFFFEFFCEEEDDCDCCCCC?CDDDDCDCDCDDDDEDC_Mismatch_0_Sense_+_Library_PoolT
CTCTGCAGCAAGTGGCTGCCAATTCTTTCCGTGCCGCAATGCCAAGGTCCCCCAACTTGATGCCTGCTCCTCCTGCAGCTTAAGAGATGTGACT
>Frequency_1_QualityScore_FFGHDHHJJJIJIJIJIJJJJJDCGHIIGIJIJIJIEHE=FHHIJGGIHJIHGHFHHFFFFEEEDAACC?CC@ACCDC<>CCCCCDD@_Mismatch_0_Sense_+_Library_PoolT
CAAGTGGCTGCCAATTCTTTCCGTGCCGCAATGCCAAGGTCCCCCAACTTGATGCCTGCTCCTCCTGCAGCTTAAGAGATGTGACTCG
>Frequency_1_QualityScore_FFGHHHHJJJJJJJJJJJJJIIIJHIJJJJJJIIJIIJJJIJJHIJJIJJIJJJHHHHHBDDFFDCDDDDDDDDDDDDDDDDDDDDDDDDDDCD_Mismatch_1_Sense_+_Library_PoolT
GCAGAAGATCAACTCTGCAGCAAGTGGCTGCCAATTCTTTCCGTGCCGCAATGCCAAGGTCCCCCAACTTGATGCCTGCTCCTCCTGCAGCTTA
>Frequency_1_QualityScore_FFHHHHHJJJEEFHIIJJIJJJJHHIJJJJJJJJJJDHIDGHFHIIB=BCFBGGIHEGIJIJHHHHHFFDC@@CDFDDACDDEEDDCDCDFCDD_Mismatch_1_Sense_+_Library_PoolT
AGACTCGTTTACATTATTAAAAGTAAAATCAGCCGGTGGTGGTGACAATAGTGTACATATTTAGACCCGGTGATATGGTGTATTGGTAATTGTG
>Frequency_1_QualityScore_FFHHHHHJJJJJJIIJJJJJJJJJJJJJJHIJJJJJJJJJJJJJJJJJJJJJJHHHHHFFFFFECEEEEDDDDEDDDDDDDACCDFDEDD_Mismatch_0_Sense_+_Library_PoolT
CCAATTCTTTCCGTGCCGCAATGCCAAGGTCCCCCAACTTGATGCCTGCTCCTCCTGCAGCTTAAGAGATGTGACTCGTTTACATTATTA
>Frequency_1_QualityScore_FFHGHHHJJJHJJCHHEHIJJGIIIJIJJJJJJJJJJJJJFHJJJJIJEIJJJIJJIJGHJGHHFFDDEDDCDD?>CCDDB=BDDACCDDDDDD_Mismatch_0_Sense_+_Library_PoolT
CCAATTTCAGAGGTGGACAGAAGATCAACTCTGCAGCAAGTGGCTGCCAATTCTTTCCGTGCCGCAATGCCAAGGTCCCCCAACTTGATGCCTG
>Frequency_1_QualityScore_22<CCF?EAFC@<A<F?CCCG<89CGFCC?B8DFHBFH29?2B<F@)B8..(=C)(.=6@C;C=A=@BECE>A@A=(>C1;5>5::5(9@_Mismatch_1_Sense_+_Library_PoolT
TGGGACATATACAGTGACCCCTCTCTGGATCACTTGGGATCAGGTGACACAATTCGAGATCCAATTTCAGAGGTGGACAGAAGATCAACT
>Frequency_1_QualityScore_FFHHHHHJJJJJJJJJJIIJJJIJIJGIJJJJJJJJCGGHIJJJJIFHG==BBFFHE@FHIG@EHIGEEEEHEBCABB9?B;?CCACCCC>C:@_Mismatch_0_Sense_+_Library_PoolT
CCCAACTTGATGCCTGCTCCTCCTGCAGCTTAAGAGATGTGACTCGTTTACATTATTAAAAGTAAAATCAGCCGGTGGTGGTGACAATAGTGTA
>Frequency_1_QualityScore_?BCBACCF<E,<<BCHEFBC=))))0)??<4*/?88848/8C)))))(.=@E7A(=?C7;?>;CC;6>CC3>;C;:(,(5>:ABCC8:A@C@><_Mismatch_2_Sense_+_Library_PoolT
ATAGAGTACATATTTAGACCCGGGGATATGGTGTATTGGTAATTGTGGAAAAGAAAAGGACTTATGCAATGACATGGTCCTCACAGGTCATGGG
>Frequency_1_QualityScore_FFHHHHHJJJIIJJIJIJHHGIIJJJIGIIJJJJIJJIJJJJJJIIJJJJJJJEEHHHFDDDEEEDDDDDDDDDDDDDDDDDDDCDDDCDDDCD_Mismatch_0_Sense_+_Library_PoolT
GATCAACTCTGCAGCAAGTGGCTGCCAATTCTTTCCGTGCCGCAATGCCAAGGTCCCCCAACTTGATGCCTGCTCCTCCTGCAGCTTAAGAGAT
>Frequency_1_QualityScore_@DFFHBFDGGIGGHGIIJJFHGGGFHI?FFHGHIG<FGHIJGI=BCGIGIIIJCIJCHHHHHGDDED@DACC;@;@>CDDDCBA:ACCAB:8?C_Mismatch_0_Sense_+_Library_PoolT
TGTACATATTTAGACCCGGTGATATGGTGTATTGGTAATTGTGGAAAAGAAAAGGACTTATGCAATGACATGGTCCTCACAGGTCATGGGTTCC
>Frequency_1_QualityScore_FFHHHHHJJIJJJJIIIIIIIIJJJJEHHCFDGIH@FFGIIIIIJJIIGHHIJJJHIJGIGEFHFBCBC?>CA@CAAEEDDDCDDCBBB8<8CD_Mismatch_0_Sense_+_Library_PoolT
TCCTGCAGCTTAAGAGATGTGACTCGTTTACATTATTAAAAGTAAAATCAGCCGGTGGTGGTGACAATAGTGTACATATTTAGACCCGGTGATA
>Frequency_1_QualityScore_DDHGHHHIGIICGIJIJJJIJJJJGIJJJJGIIJJJJGIIDGGHIIJIJJIIIJGGIIJJJHHEHHE@DCECDACCACCDEEDDCDC@BDCCCC_Mismatch_1_Sense_+_Library_PoolT
TTGGGATCAGGTGACACAATTCCAGATCCAATTTCAGAGGTGGACAGAAGATCAACTCTGCAGCAAGTGGCTGCCAATTCTTTCCGTGCTGCAA
>Frequency_1_QualityScore_FFGHHHDGI@FGCGHIEFGCG?DFIIJJIJJJJJJJJJJJFGHGGIJJHHHGIHDE?>CHFFFFFCEDECBDDDDDDDDDCDDDECDDDCDDDD_Mismatch_0_Sense_+_Library_PoolT
AGCCGGTGGTGGTGACAATAGTGTACATATTTAGACCCGGTGATATGGTGTATTGGTAATTGTGGAAAAGAAAAGGACTTATGCAATGACATGG
>Frequency_1_QualityScore_;;DDF8A:1<EB?3:EE;D:DEFFBFIEFIFFIB<>DFFEDE@C=C=EEE>?EEDDDDDDCD6@@BA=5;=<@>>>ADD:>>ABBBA@BA@@A@_Mismatch_0_Sense_+_Library_PoolT
CCGTGCCGCAATGCCAAGGTCCCCCAACTTGATGCCTGCTCCTCCTGCAGCTTAAGAGATGTGACTCGTTTACATTATTAAAAGTAAAATCAGC
>Frequency_1_QualityScore_FFHHHHHJJJJJJJJJEGIEGIDHGIDDDGHBGIIIIJIJJJJIJJJJIJ5BEFHHHHAC?DFFFECDECDECDDCDDDDDDDDDDDBDDDDDD_Mismatch_0_Sense_+_Library_PoolT
AAGTAAAATCAGCCGGTGGTGGTGACAATAGTGTACATATTTAGACCCGGTGATATGGTGTATTGGTAATTGTGGAAAAGAAAAGGACTTATGC
>Frequency_1_QualityScore_FFHHGFDFGFGFEGGGIIIIIG?DGIGDCGHHGGG7<;5;F;DGIFHE>C=@DCDDEFFDEEEED:?;==;BB9>@C4>14>CDCACCA>C@CD_Mismatch_1_Sense_+_Library_PoolT
GACTCGTTTACATTATTAAAAGTAAAATCAGCCGGTGGTGGTGACAATAGTGTACATATTTAGACCCGGCGATATGGTGTATTGGTAATTGTGG
>Frequency_1_QualityScore_DFFHHHHJJJJJIJIIHJJJJIGJIIGIJJJJJIGHIIJIIHIJIIJJJIGCHIIIIHHFFFFFFEEDECCCDDDDDDDDCDDDCCCCDDDCCC_Mismatch_1_Sense_+_Library_PoolT
TCAACTCTGCAGCAAGTGGCTGCCAATTCTTTCCGTGCCGCAATGCCAAAGTCCCCCAACTTGATGCCTGCTCCTCCTGCAGCTTAAGAGATGT
>Frequency_1_QualityScore_FFHHHFHIJJIIIHCDFIJIIJJJIJJIJJJGHIIIIGFGGCCDDHFEEEHHDDFF>@@>>CA2=?=553>>@DC3>>C5;@C::@(:>?_Mismatch_0_Sense_+_Library_PoolT
CCGCAATGCCAAGGTCCCCCAACTTGATGCCTGCTCCTCCTGCAGCTTAAGAGATGTGACTCGTTTACATTATTAAAAGTAAAATCAGCC
>Frequency_1_QualityScore_FFHHHHHJJIIJIJJIIFHHIJIDHEIDCDGIJJJCGIJIHGHJJJJJJIJJJGEB:CHADFF?@AECB>ACDEEEEEFEDCDDDDD9@?CDCC_Mismatch_0_Sense_+_Library_PoolT
CTGCAGCTTAAGAGATGTGACTCGTTTACATTATTAAAAGTAAAATCAGCCGGTGGTGGTGACAATAGTGTACATATTTAGACCCGGTGATATG
>Frequency_1_QualityScore_FFHHHHHHIGIJJJIIIE?CHIEIIFHIJJIJJJJJJJJJJJJHIIHHIFGHIGHIJJHGEHHHHHFFFDFFFEDDDB?BCFDDDCDBDEDCDC_Mismatch_0_Sense_+_Library_PoolT
AGAGATGTGACTCGTTTACATTATTAAAAGTAAAATCAGCCGGTGGTGGTGACAATAGTGTACATATTTAGACCCGGTGATATGGTGTATTGGT
>Frequency_1_QualityScore_FFHHCCFFHFHGJIIIGHIIHIIJJJJJDGGHIIJJDGFHJJJJGIJJJJIIJJJJJIHIJJJJHHHHHEFFFDFFE_Mismatch_0_Sense_+_Library_PoolT
TGACAATAGTGTACATATTTAGACCCGGTGATATGGTGTATTGGTAATTGTGGAAAAGAAAAGGACTTATGCAATGA
>Frequency_1_QualityScore_FFHHHHHIIJJJJJJJJJJJJJIGIGIJJJJJJJJJIIJIIIJIHGIGGIJJEGHIIHGHFGFFFFDDDDCACDDDDDDDDDDCCDDACCDDD@_Mismatch_1_Sense_+_Library_PoolT
GACAGAAGATCAACTCTGCAGCAAGTGGCTGCCAATTCTTTCCGTGCTGCAATGCCAAGGTCCCCCAACTTGATGCCTGCTCCTCCTGCAGCTT
>Frequency_1_QualityScore_FFGHHHHJJIIJJHIJIJJGIJJIJJJJJJIIHIIIJJJGIJJJJJJI=FFHJIGHHFFFFFFEDEECECDDCDDDDDDDDD@CDCDA@CACDD_Mismatch_0_Sense_+_Library_PoolT
ACTCTGCAGCAAGTGGCTGCCAATTCTTTCCGTGCCGCAATGCCAAGGTCCCCCAACTTGATGCCTGCTCCTCCTGCAGCTTAAGAGATGTGAC
>Frequency_1_QualityScore_FFHHHHHJJJJHHIJJJJJJJJJJGHIFHJGHIJGBGHIHHGGHIJJJJJJJJJJIJHBDBDFFEECCAACDDDCDCEEDDDBCDDDDDDDDDD_Mismatch_0_Sense_+_Library_PoolT
ATTATTAAAAGTAAAATCAGCCGGTGGTGGTGACAATAGTGTACATATTTAGACCCGGTGATATGGTGTATTGGTAATTGTGGAAAAGAAAAGG
>Frequency_1_QualityScore_FFHHHHHJJJJJJJJJJJJHIJHHIJJJJGIIDHDFIIJJGJJJJHHIJJJJGJIJJIBHHBEFBDECACEEE>CCDDEEEEEDEDDDDBDD>B_Mismatch_0_Sense_+_Library_PoolT
TCCTCCTGCAGCTTAAGAGATGTGACTCGTTTACATTATTAAAAGTAAAATCAGCCGGTGGTGGTGACAATAGTGTACATATTTAGACCCGGTG
>Frequency_1_QualityScore_FFHHHGHJJJJJJJJJJJJJJJJJJJJJJJJHIJJJJJJJJJJJIJJHHHHHHFFFFEEEEEEDDDDCDCCDDEDEDDDDBDB<>>ACCDDDDD_Mismatch_1_Sense_+_Library_PoolT
CGCCAATTCTTTCCGTGCCGCAATGCCAAGGTCCCCCAACTTGATGCCTGCTCCTCCTGCAGCTTAAGAGATGTGACTCGTTTACATTATTAAA
>Frequency_1_QualityScore_FFHHHHHJJJJJJJFHJDGIDHIIDBGHIHIIIIJJJJJJIIJJJIJJAEEHFEFFFFDEFFEECDDEECDDDCDDDDBDDCDDDDDDDDDDDD_Mismatch_0_Sense_+_Library_PoolT
GTAAAATCAGCCGGTGGTGGTGACAATAGTGTACATATTTAGACCCGGTGATATGGTGTATTGGTAATTGTGGAAAAGAAAAGGACTTATGCAA
>Frequency_1_QualityScore_FFHHHHHJJJJJHIJJJJIIEIGIGIIJJJCGHJJFIIJJJJJJJJJFHIIJJGIJJIJHGHHHGFFFFFEEEECDCDDDDCADACDDDECDDD_Mismatch_1_Sense_+_Library_PoolT
CTCTGCAGCAAGTGGCTGCCAATTCTTTCCGTGCTGCAATGCCAAGGTCCCCCAACTTGATGCCTGCTCCTCCTGCAGCTTAAGAGATGTGACT
>Frequency_1_QualityScore_FEHHBDCGIIIJIJJJJJJJJJJJJJJJJJGHJGHIFHII??EFHGHHIIJJIJJJJIJJJJHFBBBEA>CCCCDDEFDDCDDDFDDDBC_Mismatch_0_Sense_+_Library_PoolT
GTTTACATTATTAAAAGTAAAATCAGCCGGTGGTGGTGACAATAGTGTACATATTTAGACCCGGTGATATGGTGTATTGGTAATTGTGGA
>Frequency_1_QualityScore_DD@@FF?CE<2A4CF<BHE<F?98C?06)?@DBF098B>BAE=FFC=4=CFACCEAEFEFE;?>BDD<A@ACCBBBBBB?>@ABBBBBBB>>AA_Mismatch_0_Sense_+_Library_PoolT
ACAATAGTGTACATATTTAGACCCGGTGATATGGTGTATTGGTAATTGTGGAAAAGAAAAGGACTTATGCAATGACATGGTCCTCACAGGTCAT
>Frequency_1_QualityScore_FFHHHHGJJJJJJJJJGHJJJJJJIJJEGGHIJJIIJJIIJJJJIJIIJJJJJIIIJJJIJJJFHHHHHDFFFFDDDDDDDDDDCDDDB:AABD_Mismatch_0_Sense_+_Library_PoolT
ACACAATTCCAGATCCAATTTCAGAGGTGGACAGAAGATCAACTCTGCAGCAAGTGGCTGCCAATTCTTTCCGTGCCGCAATGCCAAGGTCCCC
>Frequency_1_QualityScore_FFHHHHHJJFHIIFHGEHFGGGI?GGIJJJJJJJJJJJJJJJJIJJJIJJGIIFGEHIJJEHHHHGFFFDFEDEEEEEDDDD@BDACCDCDDCD_Mismatch_0_Sense_+_Library_PoolT
CAGAAATGGTGGGACATATACAGTGACCCCTCTCTGGATCACTTGGGATCAGGTGACACAATTCCAGATCCAATTTCAGAGGTGGACAGAAGAT
>Frequency_1_QualityScore_FFHHHHHJJIJIJJJIIIJJJHIDHIFHIGHIIIJIHIJJJJIJJIIJIIIIG@DHIJJJHEEEH>CCFFEC;?AB8;=BDDDDDC??:@ABDD_Mismatch_0_Sense_+_Library_PoolT
CACAATTCCAGATCCAATTTCAGAGGTGGACAGAAGATCAACTCTGCAGCAAGTGGCTGCCAATTCTTTCCGTGCCGCAATGCCAAGGTCCCCC
>Frequency_1_QualityScore_FDHHHHHJIJJJJJJJJFHIJJJJIJJJJJJJJJJJJJJIIJJJJJJJJJJJJJGHHHHHFFFFFD>AC;AACDCEDCCCDDCDDDDCDDDCCB_Mismatch_0_Sense_+_Library_PoolT
GTGCCGCAATGCCAAGGTCCCCCAACTTGATGCCTGCTCCTCCTGCAGCTTAAGAGATGTGACTCGTTTACATTATTAAAAGTAAAATCAGCCG
>Frequency_1_QualityScore_FFHHHFHIIGGIJIJJJIIIIIJIIJJJJJJJJHIJJJJJIJJHIJFIJHIGIJIIJJJJJJJHGHHHEDEFFFFAEDCBBADDDCDDDDDDDD_Mismatch_0_Sense_+_Library_PoolT
AATGGTGGGACATATACAGTGACCCCTCTCTGGATCACTTGGGATCAGGTGACACAATTCCAGATCCAATTTCAGAGGTGGACAGAAGATCAAC
>Frequency_1_QualityScore_FFHHHHFIJJJJJJIJHJJ@HIIIJJJJIGIGGHIFHCHIJJIGIIIHH@<FFHGIJJCGIGHI@EHAEABB@BCCEACECACDDDDDD?CCCC_Mismatch_0_Sense_+_Library_PoolT
TACAGTGACCCCTCTCTGGATCACTTGGGATCAGGTGACACAATTCCAGATCCAATTTCAGAGGTGGACAGAAGATCAACTCTGCAGCAAGTGG
>Frequency_1_QualityScore_DADFFHHBGBABIFGIAFH@E><G>G;CB@@@FF=GGA0?FDGDFHHEBFHEICGFGAC;7=ECDC;(-\5(65ACCCAACCCC>35:A(:AC_Mismatch_1_Sense_+_Library_PoolT
ATATACAGTGACCCCTCTCTGGATCACTTGGGATCAGGTGACACAATTCCAGATCCAATTTCAGAGGAGGACAGAAGATCAACTCTGCAGCAA
>Frequency_1_QualityScore_FDFBDDAFBFHIJGFHGIIB@FHIH>FGE=?GBBGF??GHECHIBFB@<FA@C=)@EEE=?@BB9;5555>ACDCCDDDCCD?>CD:39@94>4_Mismatch_0_Sense_+_Library_PoolT
CAGAAGATCAACTCTGCAGCAAGTGGCTGCCAATTCTTTCCGTGCCGCAATGCCAAGGTCCCCCAACTTGATGCCTGCTCCTCCTGCAGCTTAA
>Frequency_1_QualityScore_FFHHHHHJJJJJJJJJIJJCGIGHIJIJJJJJJJJJJJJJJJJJJJHIJJJJIJJIIJIIJJIJEHHHF@DCDFEDEECBDDDDDDDBDDDDD>_Mismatch_1_Sense_+_Library_PoolT
CCAGATCCAATTTCAGAGGTGGACAGAAGATCAACTCTGCAGCAAGTGGCTGCCAATTCTTTCCGTGCTGCAATGCCAAGGTCCCCCAACTTGA
>Frequency_1_QualityScore_FFHCFHDGIIECBFGAHFJIHIJGIJJJIIJJJIFFFHGIJJFGFFIIIIHGEGJJJIIIJGIIHHHHFFFDDEEEEEEDDDDDDDDDCCDDDD_Mismatch_0_Sense_+_Library_PoolT
TGGTGGTGACAATAGTGTACATATTTAGACCCGGTGATATGGTGTATTGGTAATTGTGGAAAAGAAAAGGACTTATGCAATGACATGGTCCTCA
>Frequency_1_QualityScore_D++@D?D@AE@EE4C1*:CDDD6@ADCE>*9BDDDEEIICC7CCD8@).7=C;==??37;@?;;;>@@AA>AA_Mismatch_2_Sense_+_Library_PoolT
GGGGGACATATACAGTGACCCCTCTCTGGATCACTTGGGATCAGGTGCCACAATTCCAGATCCAATTTCAGAG
>Frequency_1_QualityScore_DDHHHHGIJIGIJIGGIIIIHEHJGIIIIIJJJJJIIJJIJIJJIJGCG?CHGH@FEFGEHGJGAHFEHCDBDF<C@>A@B?BBCCCDDEDCCA_Mismatch_0_Sense_+_Library_PoolT
CTGGATCACTTGGGATCAGGTGACACAATTCCAGATCCAATTTCAGAGGTGGACAGAAGATCAACTCTGCAGCAAGTGGCTGCCAATTCTTTCC
>Frequency_1_QualityScore_FFHHHBHEHIJJIIJGIJJGIJJGIHHIIGHIHGIJIGHGIHGIJJJJBHHIHJEHJJJJGHGGHFFFCCCCCCCDCDDCDCDDDDDDDDB5<?_Mismatch_1_Sense_+_Library_PoolT
CAGCAAGTGGCTGCCAATTCTTTCCGTGCTGCAATGCCAAGGTCCCCCAACTTGATGCCTGCTCCTCCTGCAGCTTAAGAGATGTGACTCGTTT
>Frequency_1_QualityScore_FFHHHHHIJJJJJJJJJJJJJJJJJJHJJJJIJJIIIIJJJJJJDEGHIJIJIIJIIHIIEHIFEGCHGHFFD>CD?BDDCCDDDBDACCDDDE_Mismatch_0_Sense_+_Library_PoolT
CTTGATGCCTGCTCCTCCTGCAGCTTAAGAGATGTGACTCGTTTACATTATTAAAAGTAAAATCAGCCGGTGGTGGTGACAATAGTGTACATAT
>Frequency_1_QualityScore_DD>FF:D>FAE<FH4A?FAC*:CG>FFFFFGB??BD*B:DF3B@_Mismatch_0_Sense_+_Library_PoolT
TAAGAGATGTGACTCGTTTACATTATTAAAAGTAAAATCAGCCG
>Frequency_1_QualityScore_FFHHHHHJJFHIJJJJJJJJJJJIJJJJGIJJJJJJJJDGIJJJJJJJIIJJJJJIJIIIHHHHHDDFFFDDEEDDDDEEDDDDDDDBDDDDDD_Mismatch_0_Sense_+_Library_PoolT
GGGATCAGGTGACACAATTCCAGATCCAATTTCAGAGGTGGACAGAAGATCAACTCTGCAGCAAGTGGCTGCCAATTCTTTCCGTGCCGCAATG
>Frequency_1_QualityScore_B>F:C?<<<C9<<?FH>?EFDEFCEFI)1?8CDFCF9980?F@>9BC@BADEF>D<=8(=@EEEECEEE?@@D);.(6>ABA@@A35@;A@_Mismatch_0_Sense_+_Library_PoolT
TGACAATAGTGTACATATTTAGACCCGGTGATATGGTGTATTGGTAATTGTGGAAAAGAAAAGGACTTATGCAATGACATGGTCCTCACAG
>Frequency_1_QualityScore_D+ADF>FGGCEDIH>FGIEDG:@DGDFHG:D?DCHGG9BFFEHDFHIGGICHICIIIIIGGEEFHFEED@>@DC@CACCCCBCCBCCCC@CA>?_Mismatch_1_Sense_+_Library_PoolT
AATGTACATATTTAGACCCGGTGATATGGTGTATTGGTAATTGTGGAAAAGAAAAGGACTTATGCAATGACATGGTCCTCACAGGTCATGGGTT
>Frequency_1_QualityScore_FFGGHGGJJIJEHHJJJJIIJIJJIIIJJJJIJJJJJGIJJJJJJJJJJJJJJ@EHGGIIAGEAA?CEFEFFFFECAEEEEDDDDDDDD_Mismatch_0_Sense_+_Library_PoolT
CAATGCCAAGGTCCCCCAACTTGATGCCTGCTCCTCCTGCAGCTTAAGAGATGTGACTCGTTTACATTATTAAAAGTAAAATCAGCCGG
>Frequency_1_QualityScore_:ADFB<DFEFBFICFBFEGFEFFC<BFF?GDG?DCEFFDF?8<=)8;=@@>DEE?;EB7@DBB@@BCCA;>;>?AA9?AA>::A_Mismatch_0_Sense_+_Library_PoolT
CTCTGCAGCAAGTGGCTGCCAATTCTTTCCGTGCCGCAATGCCAAGGTCCCCCAACTTGATGCCTGCTCCTCCTGCAGCTTAAG
>Frequency_1_QualityScore_DDHHFHFIIJGIJJJJIIGIJJJGIJIJIIFGIBGHFHJHGHJIHGIJIJIJJJJIIJIHHGHHCEFFFDEEEEEEEDDCBDDDDB9@CACDAB_Mismatch_0_Sense_+_Library_PoolT
CAGGTGACACAATTCCAGATCCAATTTCAGAGGTGGACAGAAGATCAACTCTGCAGCAAGTGGCTGCCAATTCTTTCCGTGCCGCAATGCCAAG
>Frequency_1_QualityScore_FFHHHHHJIJJJJJJJJJJJIJJJGIJJJJJJJJJJIJJJJJJJIJJJJJJIJJHHHHGFFFFBEEEEEACEDABDACCDFDEEDDDDD:C_Mismatch_0_Sense_+_Library_PoolT
TCTTTCCGTGCCGCAATGCCAAGGTCCCCCAACTTGATGCCTGCTCCTCCTGCAGCTTAAGAGATGTGACTCGTTTACATTATTAAAAGTA
>Frequency_1_QualityScore_FFHHHHHJJJJJHIJJJJIIJJJJGIJJJJJIJJJJIJIJJDGIGIHIFHIGGIJJJJJJJJIJJHHHHHHFFFCECCCDDEECCDBDDDDDC?_Mismatch_1_Sense_+_Library_PoolT
CTTGGGATCAGGTGACACAATTCCAGATCCAATTTCAGAGGTGGACAGAAGATCAACTCTGCAGCAAGTGGCTGCCAATTCTTTCCGTGCTGCA
>Frequency_1_QualityScore_FFHHHGHJEHIJJIJJJJJJJJDHIIJJJJJJJJJJIIJIJJJJJIJIJJGJHCHIJJJJJJJHHHDHHFEEFFFEEEECC@BDDDDDDDDDDD_Mismatch_0_Sense_+_Library_PoolT
AGAAATGGTGGGACATATACAGTGACCCCTCTCTGGATCACTTGGGATCAGGTGACACAATTCCAGATCCAATTTCAGAGGTGGACAGAAGATC
>Frequency_1_QualityScore_FFHFHHHGIJJJJJJJJJJJJJJJJJJJJJJJJJJJJJJJJIJIIIJHHIJJJJJJJJJJJHHHHGFFFDFFDCDDCBDBCDDDCCCDDDCDCC_Mismatch_0_Sense_+_Library_PoolT
TGGTGGGACATATACAGTGACCCCTCTCTGGATCACTTGGGATCAGGTGACACAATTCCAGATCCAATTTCAGAGGTGGACAGAAGATCAACTC
>Frequency_1_QualityScore_FFHHHGHIJJJIIIJJJJJIIIIJIJIJJIJJJJHIJJJJIJJJBGGBHHJJJJJEHIJJGGIJJJJIGGHHF=AC3=@8?5_Mismatch_0_Sense_+_Library_PoolT
CAACTTGATGCCTGCTCCTCCTGCAGCTTAAGAGATGTGACTCGTTTACATTATTAAAAGTAAAATCAGCCGGTGGTGGTGA
>Frequency_1_QualityScore_BACDHCFHGHIIJJJJJJJJJJJICGGHIJJJDGGIJJJJGIIJJJJJIIJJJJJJIIJJJIJJHHHHHHHFFFDDCDACEEDD_Mismatch_0_Sense_+_Library_PoolT
AATAGTGTACATATTTAGACCCGGTGATATGGTGTATTGGTAATTGTGGAAAAGAAAAGGACTTATGCAATGACATGGTCCTCA
>Frequency_1_QualityScore_FFHHHHHJJJJJJJJJJJIJJJJJIJJJJJIJIJHJJIIIJJJJGIIEDDHIHIICGGJJHIJJIJIGIIHHFDDDBDD?BCDCCDCDFEEDDF_Mismatch_0_Sense_+_Library_PoolT
CAACTTGATGCCTGCTCCTCCTGCAGCTTAAGAGATGTGACTCGTTTACATTATTAAAAGTAAAATCAGCCGGTGGTGGTGACAATAGTGTACA
>Frequency_1_QualityScore_FFHHFHHJJJIJJJGEHIIJIJJGIGIIIJJIJIFHGJEIJIIJJJIJHI?EHHHFFDDEDEDDDCDDDBCDDDDDDCDCCDDDDC@CDDDDDC_Mismatch_1_Sense_+_Library_PoolT
CAACTCTGCAGCAAGTTGCTGCCAATTCTTTCCGTGCCGCAATGCCAAGGTCCCCCAACTTGATGCCTGCTCCTCCTGCAGCTTAAGAGATGTG
>Frequency_1_QualityScore_DDDHGHHEFHFGIDCHGEFGGIG<EGEEHIJ?FBFHIII<BGBHIIHJIGIGI@GG:==FGAG@DEHHHFDFFFDDECECEAC>?(;@CCDDCA_Mismatch_0_Sense_+_Library_PoolT
TGGTGACAATAGTGTACATATTTAGACCCGGTGATATGGTGTATTGGTAATTGTGGAAAAGAAAAGGACTTATGCAATGACATGGTCCTCACAG
>Frequency_1_QualityScore_FFHFHHHGHIIJJIHFHJJJIIJJJIJJJJJGGHIGIIIDHIIIJIIHHGGIJIJIIJJIIIIGHHHGFCDFEDEDEEEEDDDDDDDDCDDDDC_Mismatch_0_Sense_+_Library_PoolC
TGGTGACAATAGTGTACATATTTAGACCCGGTGATATGGTGTATTGGTAATTGTGGAAAAGAAAAGGACTTATGCAATGACATGGTCCTCACAG
>Frequency_1_QualityScore_FFHHHHHJJIJHIJJJIJJIJJJJJGIIJJIJJJJIJGIJBGHIIGIIJJJIJJIJGJJJIJIHFHHGGADFFDDDEEDDEEACDDDBDDDBBD_Mismatch_0_Sense_+_Library_PoolT
TTGGGATCAGGTGACACAATTCCAGATCCAATTTCAGAGGTGGACAGAAGATCAACTCTGCAGCAAGTGGCTGCCAATTCTTTCCGTGCCGCAA
>Frequency_1_QualityScore_EFDBDHDGG<@GGHGIIIGC;FFGHDEHAGGEEHIEGGICFDGABD?FFHB*BFIB=C>FEHGG:CHBHFB9?AB/;;A;>AA@_Mismatch_0_Sense_+_Library_PoolT
TTGATGCCTGCTCCTCCTGCAGCTTAAGAGATGTGACTCGTTTACATTATTAAAAGTAAAATCAGCCGGTGGTGGTGACAATAG
>Frequency_1_QualityScore_FFHHHHHJCGG@FHEGGIGHFGHFGGGIIIJJJJJJJJIJJJFHDHIJJJEHEHHHFFDDFFFEEEDEDDDDDDDDDDDDDDDDDDEDDDDDDD_Mismatch_0_Sense_+_Library_PoolT
TCAGCCGGTGGTGGTGACAATAGTGTACATATTTAGACCCGGTGATATGGTGTATTGGTAATTGTGGAAAAGAAAAGGACTTATGCAATGACAT
>Frequency_1_QualityScore_FFHGHHHJIJIIIJCFHHHIIJJJJJIJJIJJIJIIJJJIIJJ?FHIIGGGIIEIHIJJGJIJJIIHHHGFFFFFDDEEDDDDEECDDDCDDDD_Mismatch_0_Sense_+_Library_PoolT
CACTTGGGATCAGGTGACACAATTCCAGATCCAATTTCAGAGGTGGACAGAAGATCAACTCTGCAGCAAGTGGCTGCCAATTCTTTCCGTGCCG
>Frequency_1_QualityScore_@@FC??FBG7GHCEG9FGGDCG9DEHIHII@?BG38=F=@=FAB@AEHEHC@?DE?;AC@>CCCCCC?C@>ACCCCC9@CDC@C@@B?BBBA@@_Mismatch_0_Sense_+_Library_PoolT
AAGTGGCTGCCAATTCTTTCCGTGCCGCAATGCCAAGGTCCCCCAACTTGATGCCTGCTCCTCCTGCAGCTTAAGAGATGTGACTCGTTTACAT
>Frequency_1_QualityScore_DDFDHHD<GBBBHIIEEHGII?CCGBD?EGGIIFAG>DHEIGAG@GHII:7@ABHGEHEA>=7=.77?.;;(;6>6;C;C@_Mismatch_0_Sense_+_Library_PoolT
GCAGCTTAAGAGATGTGACTCGTTTACATTATTAAAAGTAAAATCAGCCGGTGGTGGTGACAATAGTGTACATATTTAGAC
>Frequency_1_QualityScore_FFHHHHHJJJJJJJJGHJCGI?FHIDHGGHFHFIIJJJJJJJJJJJJJJGHEHGHHHEEHDFFFFCDCEEEEEDCDDDDDDDDDDDDCDDDCDE_Mismatch_0_Sense_+_Library_PoolT
AGTAAAATCAGCCGGTGGTGGTGACAATAGTGTACATATTTAGACCCGGTGATATGGTGTATTGGTAATTGTGGAAAAGAAAAGGACTTATGCA
>Frequency_1_QualityScore_FDHHHHHIGGHJIHIIJJJJFHHIJIGIDFIIJJJJGHJJJIFHIIJJJIJJJJJJIIJIIJJHHHHHHFFFFFDEECEEDDDDACDDDDDDDD_Mismatch_0_Sense_+_Library_PoolT
GTGTACATATTTAGACCCGGTGATATGGTGTATTGGTAATTGTGGAAAAGAAAAGGACTTATGCAATGACATGGTCCTCACAGGTCATGGGTTC
>Frequency_1_QualityScore_DBD3C>FFBGGI=+CG?FBEFEHIFHIEF<FBFFI@BCDGGGFII7BB@;FF_Mismatch_0_Sense_+_Library_PoolT
GAGATGTGACTCGTTTACATTATTAAAAGTAAAATCAGCCGGTGGTGGTGAC
>Frequency_1_QualityScore_FFHHHHHJJJJGIIJJJJJJJJJJJJJJJJJJJJJJIJJJJIJJJJJJEHHIIIIJHHHHADFBCCEEECECEDDDCCDCDDDCCDDDDBDD>B_Mismatch_0_Sense_+_Library_PoolT
CAATGCCAAGGTCCCCCAACTTGATGCCTGCTCCTCCTGCAGCTTAAGAGATGTGACTCGTTTACATTATTAAAAGTAAAATCAGCCGGTGGTG
>Frequency_1_QualityScore_DFHHGD?HIJEGHHDGGIGGDG1:C?CDF3?DGBHEIG_Mismatch_1_Sense_+_Library_PoolT
GCAATGACATGGTCCTCACAGGTCATGGGTTCCATTCA
>Frequency_1_QualityScore_FFHHHHHJJJHIIEGIFHIICDGEHHHHIIIIGIJJJJIJGIJJHHIJJJJJCGHHHHHH@DFEFFFEDDEEDCDDDDDDDDDDDDDDEDDDDD_Mismatch_0_Sense_+_Library_PoolT
AATCAGCCGGTGGTGGTGACAATAGTGTACATATTTAGACCCGGTGATATGGTGTATTGGTAATTGTGGAAAAGAAAAGGACTTATGCAATGAC
>Frequency_1_QualityScore_>D;C=ABCGHEHEEFHGGEAF<GGGGGGFHADFHICGI;6B;AGI3CH@@ACAEHEHFF@BCACCCEACCCCDC@@CACCCB9?58:4>@ACD3_Mismatch_0_Sense_+_Library_PoolT
GCTGCCAATTCTTTCCGTGCCGCAATGCCAAGGTCCCCCAACTTGATGCCTGCTCCTCCTGCAGCTTAAGAGATGTGACTCGTTTACATTATTA
>Frequency_1_QualityScore_FFHGHHHJJIJJJJJJIJJJIJHHHJJJJJJJJJJIJIJJJJJJJJJIIJJDGHGHIHGHHHIJJJHHHHHHFFFFFECEEDDDDDDCDDDEEA_Mismatch_0_Sense_+_Library_PoolT
CTCTGGATCACTTGGGATCAGGTGACACAATTCCAGATCCAATTTCAGAGGTGGACAGAAGATCAACTCTGCAGCAAGTGGCTGCCAATTCTTT
>Frequency_1_QualityScore_FFHHHHHJJJJJJJJJJIIIJJJHIJJJJJJJJJJJJIJJJIIJJJJJJEHJHHHHGHCFDFDFECECEEDDBDBBDCDDCDD>>CDDAC_Mismatch_0_Sense_+_Library_PoolC
CTTTCCGTGCCGCAATGCCAAGGTCCCCCAACTTGATGCCTGCTCCTCCTGCAGCTTAAGAGATGTGACTCGTTTACATTATTAAAAGTA
>Frequency_1_QualityScore_FFHHHHHJJJJHHIJJJJIIIJJJ?FFBFHFHIJFDHHIFIIJJJJJJJJJJJJJJJH=B@DEEFEEEDEFFDDCCDEEDCDDDBCBDCDCDDD_Mismatch_1_Sense_+_Library_PoolC
ATTATTAAAAGTAAAATCAGCCGGTGGTGGTGACAATAGTGTACATATTTAGACCCGGTGATATGGTGTATTGGTAATTGTGGGAAAGAAAAGG
>Frequency_1_QualityScore_DDAHFFDHIEEEGE@;CHGCBD3<CH?E@FGGDHBHFA*BGGHGC9?FF?=<CG=FHIII@=CCHI==C>AA:8,33,(5\,:A@C>@_Mismatch_0_Sense_+_Library_PoolC
CCAACTTGATGCCTGCTCCTCCTGCAGCTTAAGAGATGTGACTCGTTTACATTATTAAAAGTAAAATCAGCCGGTGGTGGTGACAATA
>Frequency_1_QualityScore_FFHHHHGJJJJJJJJJJJJJIIJJIIJJJJJJJJJJJHJJIJJJJJIHGIDHGIJGGIDGIGJCEIGEHEHHFFEDBDD@BDBBDDCCCCDBDD_Mismatch_0_Sense_+_Library_PoolC
CCCCAACTTGATGCCTGCTCCTCCTGCAGCTTAAGAGATGTGACTCGTTTACATTATTAAAAGTAAAATCAGCCGGTGGTGGTGACAATAGTGT
>Frequency_1_QualityScore_FFHHHHHJJJJJIJJJJJJJJJJJIJJJJJJJJIJIIIIIJJHIIIJJJJIJIDFHIJHIJJJGIGIJJIHEEFACD@BDCCCDDCCDDDEDFE_Mismatch_1_Sense_+_Library_PoolC
ACTTGATGCCTGCTCCTCCTGCAGCTTAAGAGATGTGACTCGTTTATATTATTAAAAGTAAAATCAGCCGGTGGTGGTGACAATAGTGTACATA
>Frequency_4_QualityScore_FFHHHHHJJJJJJJJJIIJJJJHIJIJIIIHIJIJJJJJJGHIJJJJEGIIJIJJJJIJGHFFFGGGGFEEEEEEEEDEEEEEDDDCDDEEEDD_Mismatch_2_Sense_+_Library_PoolT
GAAAAGAAAAGGACTTATACAATGACATGGTCCTTACAGGTCATGGGTTCCATTCCAGGGGTCTCTCAACTTCCTTGATTCCAATGTGAATAGT
>Frequency_2_QualityScore_FFHGHHHJIHIIIJIIIIIJIIJJJIJIGIIJJIJIIJHGIJIIJBEHIJJJJJJIIIIAECGHIHGHGEGFFFEEEEFEEECCCDBDEECEEE_Mismatch_2_Sense_+_Library_PoolT
AAAGAAAAGGACTTATACAATGACATGGTCCTTACAGGTCATGGGTTCCATTCCAGGGGTCTCTCAACTTCCTTGATTCCAATGTGAATAGTAG
>Frequency_2_QualityScore_FFHHHHHJJJIIJIJJJJJJIJJIJJIJJJJJJJIIIIJGHGIIIJEGIIGGHGHGEGGG@CEEFFFFEDFEEEEEDDEEEECCCCDCDCDDEE_Mismatch_2_Sense_+_Library_PoolT
AAAAGAAAAGGACTTATACAATGACATGGTCCTTACAGGTCATGGGTTCCATTCCAGGGGTCTCTCAACTTCCTTGATTCCAATGTGAATAGTA
>Frequency_2_QualityScore_FFHHHHHJJJJJJJIIJIJJJJJJJJJIJJJJJJJJJGIJJJJJDGIJJJJJJJIJIJEGGGGHHHGGFEFFEEEEEEFEEEECEEEEEDEEED_Mismatch_2_Sense_+_Library_PoolT
AAGAAAAGGACTTATACAATGACATGGTCCTTACAGGTCATGGGTTCCATTCCAGGGGTCTCTCAACTTCCTTGATTCCAATGTGAATAGTAGG
>Frequency_2_QualityScore_FFHHGHHJIIJJJIIIIIJJIJIIJJHIJJJIJIIJHIIIJJJEGIIIIIJIJIHIJHGIIJIHHHHGGEFEEEEEDCCDDECECCEEDECDDC_Mismatch_2_Sense_+_Library_PoolT
AGAAAAGGACTTATACAATGACATGGTCCTTACAGGTCATGGGTTCCATTCCAGGGGTCTCTCAACTTCCTTGATTCCAATGTGAATAGTAGGA
>Frequency_2_QualityScore_FFHHHHHJJJJJIJJJJJIIJJIJJJIJJJJIJJJJJJJJJIJJJIIIIIGFIIIIJIIJJCHFGGHFFEEEEEEECEEEEEDDBCCDCACD?A_Mismatch_0_Sense_+_Library_PoolT
GCAATGCCAAGGTCCCCCAACTTGATGCCTGCTCCTCCTGCAGCTTAAGAGATGTGACTCGTTTACATTATTAAAGTAAAATCAGCCAGTGGTG
>Frequency_1_QualityScore_F?FFHHHIJEFHIIJIJJJJJJJIJJJJJJJJJJJJJJJJJJJJJJJJJJJJ0@GGJIHFHHGFDFFEEFFEEFEDDD;?CDDDDDDDDDDDDD_Mismatch_0_Sense_+_Library_PoolT
GTGTATTGGTAATTGTGGAAAAGAAAAGGACTTATGCAATGACATGGTCCTCGCAGGTCATGGGTTCCATTCCAGGGGTCTTTCAACTGCCTTG
>Frequency_1_QualityScore_FFHHHHHJIJIJJJIIGIGIIJJJJJJJIJGIJGGGIJJJIHIJJIJIJJJGIHDHGGJFGEGEGFHEEEEHBFFFFECCECA=?9?CDDDDDD_Mismatch_0_Sense_+_Library_PoolT
GGTCCCCCAACTTGATGCCTGCTCCTCCTGCAGCTTAAGAGATGTGACTCGTTTACATTATTAAAGTAAAATCAGCCAGTGGTGGTGACAATAG
>Frequency_1_QualityScore_FDHHHHHHIJJJJJJJJJJJJIJJJJJJJJJJJJJJJJJJJJJJJJJJJFGHIJJJCDGIIJJJJJIIBBEDCEFFEEEEEEEDDDDDDEEEDC_Mismatch_2_Sense_+_Library_PoolT
GTAATTGTGGAAAAGAAAAGGACTTATACAATGACATGGTCCTTACAGGTCATGGGTTCCATTCCAGGGGTCTCTCAACTTCCTTGATTCCAAT
>Frequency_1_QualityScore_FFHHHHHJJJJJIIJJIJJJJJJJJJIJIJJJJJIJGIJJJJJJJJJJJJJJJJJIJIIJHHGHHGFCFBCEDEEEDA@BDDCDECDDADCDED_Mismatch_1_Sense_+_Library_PoolT
CAATTCTTTCCGTGCTGCAATGCCAAGGTCCCCCAACTTGATGCCTGCTCCTCCTGCAGCTTAAGAGATGTGACTCGTTTACATTATTAAAGTA
>Frequency_1_QualityScore_FDDHHHHJIJJJJGIJJJJJJJIJJIJJJJJJIIGHJJJJIIIJHIJJJJJIJJJJJJJJJIIJIJJIJIHHHHHDDFCCEEE@CCDCD>CDEE_Mismatch_0_Sense_+_Library_PoolT
CAACTTGATGCCTGCTCCTCCTGCAGCTTAAGAGATGTGACTCGTTTACATTATTAAAGTAAAATCAGCCAGTGGTGGTGACAATAGTGTACAT
>Frequency_1_QualityScore_FFHHFHGJJJJJJJJJIIHIJGGIJJJJIIIJJJJJIIJJJJJJJHFHIJJJJEHIIJJJJJJJJJGHD?CEFEEEEEEEDDDCCDFEDDDDCD_Mismatch_2_Sense_+_Library_PoolT
ATTGTGGAAAAGAAAAGGACTTATACAATGACATGGTCCTTACAGGTCATGGGTTCCATTCCAGGGGTCTCTCAACTTCCTTGATTCCAATGTG
>Frequency_1_QualityScore_FFDFHHGGGIIJIJIIJJIIJJIIJJJJJJJJJJIJIJJGIHJJJIJJJJHHGGIJIGHIIJJGIJHGHGFFEEEEEEDDCCDDDDDCDCEEC@_Mismatch_2_Sense_+_Library_PoolT
GGTAATTGTGGAAAAGAAAAGGACTTATACAATGACATGGTCCTTACAGGTCATGGGTTCCATTCCAGGGGTCTCTCAACTTCCTTGATTCCAA
>Frequency_1_QualityScore_FFHHHHHJJJJJIIJIJJJIIJJJJJJJJJJIJJJJJJIJJHHIJJJJFHIJJJJJJIJIIJHGHGHHHEDFFFFEEEECEEEECDDCDDDDED_Mismatch_2_Sense_+_Library_PoolT
GGAAAAGAAAAGGACTTATACAATGACATGGTCCTTACAGGTCATGGGTTCCATTCCAGGGGTCTCTCAACTTCCTTGATTCCAATGTGAATAG
>Frequency_1_QualityScore_:<)<<CDA<<+<F<CAACFFGEF3DFGF>BD2B?G?<8BFFB4=F<<)))8.8C=CC@=??E=;;;?>36>3;>BC:15((,:5>@BA@B:>>B_Mismatch_1_Sense_+_Library_PoolT
GGTGTATTGGAAATTGTGGAAAAGAAAAGGACTTATGCAATGACATGGTCCTCACAGGTCATGGGTTCCATTCCAAGGGACTTTCAACTGCCTT
>Frequency_1_QualityScore_FFHHHHHJJJJIJJIIJIIJJHIJJJJJJJJJJJJJJJJJJJJJIJJJIIGIJJIJFHHHFFFFFFFFEDDDBDDADECDECBCDFDC:>CDCC_Mismatch_1_Sense_+_Library_PoolT
TTCCGTGCTGCAATGCCAAGGTCCCCCAACTTGATGCCTGCTCCTCCTGCAGCTTAAGAGATGTGACTCGTTTACATTATTAAAGTAAAATCAG
>Frequency_1_QualityScore_FFHHHHHJJJJJJJJJJJJJJJJJIJJJJJJJIJJJIIGJHJJIIJJIJCEGIIJJJIIIIDCEH@CAHEE>CBEFBAACC>@B;?ACDDDDC>_Mismatch_0_Sense_+_Library_PoolT
GTCCCCCAACTTGATGCCTGCTCCTCCTGCAGCTTAAGAGATGTGACTCGTTTACATTATTAAAGTAAAATCAGCCAGTGGTGGTGACAATAGT
>Frequency_1_QualityScore_FFHHHHHJJJJJJJIJJJJJJJJCEHIIFGIIIJJ;FHGGIJGHIIHIJIGHGHHHBEEFFDC@CE>@BDDDDCCDDCBCCDDEEEDDDDDCCD_Mismatch_1_Sense_+_Library_PoolT
GCCTGCTCCTCCTGCAGCTTAAGAGATGTGACTCGTTTACATTATTAAAGTAAAATCAGCCAGTGGTGGTGACAATAGTGTACATACTTAGAAC
>Frequency_1_QualityScore_FFHHHHHEGGHIJJJJJJJJJHHIIJJJJJJJJJJJJJJJJJJHJJJJJIJJJJJJJJIIIIJJCHHHGHFDDFEEEEEEEEDDDCDDDDDEDD_Mismatch_2_Sense_+_Library_PoolT
GTTATGGTGTATTGGCAATTGTGGAAAAGAAAAGGACTTATGCAATGACACAGTCCCCACAAGGTCATGGGTTCCATTCCAGGGTCAGTGAACC
>Frequency_1_QualityScore_FDHHHHHEGIJJJJJJJJJJJEHIGIJJJIIIJIJIJJJJJJJJJJJJJJJJJJJJJJIJIGHHHHHHHFFDDEEEFEFEEDDDCCDDDCCDDD_Mismatch_2_Sense_+_Library_PoolC
GTTATGGTGTATTGGCAATTGTGGAAAAGAAAAGGACTTATGCAATGACACAGTCCCCACAAGGTCATGGGTTCCATTCCAGGGTCAGTGAACC
>Frequency_1_QualityScore_FFHGHHHJJJJJJJJJJIJJIJJJJJIJJJJJJJJJIIIJIIJJJJGHJIJGIIIJJGIIICHHHHFFFCEFFFCEECCDBB>ACDDDDACAAD_Mismatch_0_Sense_+_Library_PoolT
CCCAACTTGATGCCTGCTCCTCCTGCAGCTTAAGAGATGTGACTCGTTTACATTATTAAAGTAAAATCAGCCAGTGGTGGTGACAATAGTGTAC
>Frequency_1_QualityScore_DDHHHHHII@HIIIIGII@HFHIIGCGHIIIIIGGGIIIHGGGBAHHHCHGIIIIGHHIIHIIEHICECEBEF?BEEE@C@CCDDDCACDC(:A_Mismatch_1_Sense_+_Library_PoolT
GCCTGCTCCTCCTGCAGCTTAAGAGATGTGACTCGTTTACATTATTAAAGTAAAATCAGCCAGTGGTGGTGACAATAGTGTACATACTTAGGAC
>Frequency_1_QualityScore_FFHHHGHJJJIIJJIJIJJJJJJJDIJJJIJIIIJJIJIJJJJIJHIJJJJJJJIJJJJFGIJJGHHGHHFFFFFFDEFEEEEDCDDADDDDCC_Mismatch_1_Sense_+_Library_PoolT
AAAGAAAGGGACTTATGCAATGACATGGTCCTCACAGGTCATGGGTTCCATTCCAGGGGTCTTTCAACTGCCTTGATTCCAATGGATCTTTCAA
>Frequency_1_QualityScore_FFHHHHHJJJJJJJJIJJJJJIJJJJJJJJJJJJJJJJJJIJJJJJJJHIJIJJJJJIFIIIIAEHHGHBFFEEFFFDEECCEDBDCCC>BDBD_Mismatch_0_Sense_+_Library_PoolT
ATGCCAAGGTCCCCCAACTTGATGCCTGCTCCTCCTGCAGCTTAAGAGATGTGACTCGTTTACATTATTAAAGTAAAATCAGCCAGTGGTGGTG
>Frequency_1_QualityScore_FFHHHHFIJJIIIJJJJJJIIJJJIJJJIJJJJJJJJJHIJJJJJIHJHIJIJJJ@FHIJJJJJJEIGHF=BDFEEEEEEDDDDDDDDDEDDCC_Mismatch_2_Sense_+_Library_PoolT
TAATTGTGGAAAAGAAAAGGACTTATACAATGACATGGTCCTTACAGGTCATGGGTTCCATTCCAGGGGTCTCTCAACTTCCTTGATTCCAATG
>Frequency_1_QualityScore_FFHHHHHIJJJJJIJJJJIIJJIJJJJJJJJJJJJJJJJJJJHHIJJJIFHIJJJJJJJJJJJEEHFHFFFFFFDEEEEEDCEEEDDDCEEEEE_Mismatch_2_Sense_+_Library_PoolT
TGGAAAAGAAAAGGACTTATACAATGACATGGTCCTTACAGGTCATGGGTTCCATTCCAGGGGTCTCTCAACTTCCTTGATTCCAATGTGAATA
>Frequency_2_QualityScore_FDHGHHHDGGEHGIIIJJJIIAGGEHIHHIIIHHIIIIIIIJJIIIIHIHIIGHIHHIHIIGIIIFIGIIHGGGGFFEDEECDACCDCDCCCDC_Mismatch_2_Sense_+_Library_PoolC
GTTATGGTGTATTGGCAATTGTGGAAAAGAAAAGGACTTATGCAATGACATGGTCCTACAGTTCATGGGTTCCATTCCAGGGGTCAGCTAACCT
>Frequency_1_QualityScore_FFHHHHHJJJJJJJJJJJJJIJIJJIJGGIJJJJJJJHHJJJJJEEIJJJIJJJIJJJCHIHHHHFFDDEEDDDDDDEEDDDDDDDDDDDDEDD_Mismatch_2_Sense_+_Library_PoolC
AAGAAAAGGACTTATGCAATGACAGGGTCCCCACAGGTCATGGGTTCCATTCCAAGGGTCAGTCGGCTTCCTTGATTCCGATGGAATAGCATTA
>Frequency_1_QualityScore_?DF:C<A:<A<2CA<<3<:3AG>@G?9E8)C::F?9?9*:?<?FG99D<D:DFIC8BFGCF>@8;C=;DE?=77?\5,3;>35>BB5(59<A>5_Mismatch_1_Sense_+_Library_PoolC
GTGTATTGGCAATTGTGGAAAAGAAAAGGACTTATGCAATGACATGGTCCTACAGTTCATGGGTTCCATTCCAGGGGTCAGCTAACCTCCTTGA
>Frequency_1_QualityScore_FFHCFHHJJIJJIJJJJJJJJJJJJJJJJJJJJJJJJJJIIJIJJJJJJJIGHIIJJJHIJJJJJJJJHHHFBDCEEEEDEDDDDDDDDDDEEE_Mismatch_1_Sense_+_Library_PoolC
AGGTAATTGTGGAAAAGAAAAGGACTTATGCAATGACATGGTCCTCACAGGTCATGGGTTCCATTCCAGGGGTCTTTCAACTGCCTTGATTCCA
>Frequency_1_QualityScore_FFHHHHHJIJJJJJJJJJJJJJIJJJHIJJJJJJJJHGHJJJJGHJJJJJJJJJIGHIIIJJHHHFFDECEEEDDDEEDBDDDDDDDCDDEDDD_Mismatch_2_Sense_+_Library_PoolC
AGAAAAGGACTTATGCAATGACAGGGTCCCCACAGGTCATGGGTTCCATTCCAAGTGTCAGTCGGCTTCCTTGATTCCGATGGAATAGCATTAC
>Frequency_1_QualityScore_FFHFFDHIIIJBHCDHIJJFGIIJJHIIJJJJJJJJIJJJJJJJJJIIIIJJIJJIIIIJJIJJJJIGHEHHHHFFFFEDDEDCEEBB?BCCCC_Mismatch_1_Sense_+_Library_PoolC
GGGTGATATGGTGTATTGGTAATTGTGGAAAAGAAAAGGACTTATGCAATGACATGGTCCTCACAGGTCATGGGTTCCATTCCAGGGGTCTTTC
>Frequency_1_QualityScore_DDFHDHBHI+AGFGEEGBHHDCEHGGGFHGCHEGGIG*9BBFHGD@GA@@@CD7=D@EBBDC@DF;AAECCCCCCC@@CDCCC>@CCCCCC@>A_Mismatch_2_Sense_+_Library_PoolC
GAGAAAAGGGCTTATGCAATGACATGGTCCTCACAGGTCATGGGTTCCATTCCAGGGGTCTTTCAACTGCCTTGATTCCAATGGATCTTTCAAC
>Frequency_1_QualityScore_FDHHFHFGGDCFHFHCHIGIGIJJJJGFGFHIIJIIJIIJJJAE8CGGIIIIJIJJIH5=BDDFDBDDCACEEDCDDEEEDDCDCDDDDDDDDD_Mismatch_1_Sense_+_Library_PoolC
GAGAAAAGGACTTATGCAATGACATGGTCCTCACAGGTCATGGGTTCCATTCCAGGGGTCTTTCAACTGCCTTGATTCCAATGGATCTTTCAAC
