# Supplementary material for: Differential Gene Expression Reveals Candidate Genes for Drought Stress Response in Abies alba (Pinaceae)
Source: PLoS One. 2015 Apr 29;10(4):e0124564. doi: 10.1371/journal.pone.0124564 (PMC4414588; doi:10.1371/journal.pone.0124564)
Supplement: S2 File — (GZ) [file pone.0124564.s002.gz › comp10167_c0_seq1.fa]

>comp10167_c0_seq1 len=544 path=[1:0-543] : tr|A9P1X9|A9P1X9_PICSI Putative uncharacterized protein OS=Picea sitchensis PE=4 SV=1 e-value: 2e-15 blast score: 83.2
CCGAAGGATTGTCAGTATTGCTCTCATCCAATCCTAACCTTATTCTTTGCAATATGTTAAGAGTGCTGGACCTCCTCTTCTCCTCGGCGTCCTGCATTCCCTCAATCAGGAACATACCGTTGATGCTTATGCAACTCTCTGCTTTATGTCGCCGTCTCTATTTGCTTTGGCGGAGGACTGCTTCACATGTGCGGGGAGCAGCTTACACTGTCACTTATAATGACAGTTATCCTGCTACTCATGATGATCATAGTTTTAGCGGTACTTCTGTAATGCCGTGGAATGACCTTGTATATTCCTATGCTCCTGGCATCCTGTAGCTCTTACCTTCTCTCTCACTCACTCTGGTTATAATGTTATCATGACCTGTGTCTATCATCATCACTCTGGTTATAATGTCATAATGAGTTCTGTGTTTATCAATGATCATAGTTAAATTACTCTGGTTATAATGTCCTAATGAGTTGTGTGTCTATCAATGATCATAGTTAACTTTTATTTTTAATGAATGTTGCTCAAAAAGAATAAAGAAAGAAGTTATTTA

>Frequency_2_QualityScore_FFHHHHHJIIJIIJJIJIJJJJJJJJJJJJJIJIJJJJIJJJJJJJJJJJJJJJJJJJIJJJJIIIIEGIIIIHIHGHHHHGFFFFCEEDEEEE_Mismatch_0_Sense_+_Library_PoolT
TGACCTTGTATATTCCTATGCTCCTGGCATCCTGTAGCTCTTACCTTCTCTCTCACTCACTCTGGTTATAATGTTATCATGACCTGTGTCTATC
>Frequency_1_QualityScore_FFHHHHHJIIIIJJJJJIJJJJJJJJJJJJJJJJJJJJIIIJIIJJJJIIJJIJJJJJIJJIJJJIGGIIJHIHIIJHHHHHHFFFEFDCEDEE_Mismatch_0_Sense_+_Library_PoolC
TGACCTTGTATATTCCTATGCTCCTGGCATCCTGTAGCTCTTACCTTCTCTCTCACTCACTCTGGTTATAATGTTATCATGACCTGTGTCTATC
>Frequency_2_QualityScore_FDHHHGHJIGIJJJJJIIIJIIIJGIJIJJHIIIIJJJJIJJJIJJJJJJJIJJJIIIIIJIIJGIIIIEGHHGGGFFFEEEEEEEDCCCCDDE_Mismatch_0_Sense_+_Library_PoolT
GTACTTCTGTAATGCCGTGGAATGACCTTGTATATTCCTATGCTCCTGGCATCCTGTAGCTCTTACCTTCTCTCTCACTCACTCTGGTTATAAT
>Frequency_1_QualityScore_FDFHHGHJJIJJJJJJIIIJJIJJJJJJJJIGGIIJJJJIIHJJIIIJJJJJJJJGHHJJJIGJAEHIGEEHEHHFEFFFFEEDDAC>@CCDDD_Mismatch_0_Sense_+_Library_PoolC
GTACTTCTGTAATGCCGTGGAATGACCTTGTATATTCCTATGCTCCTGGCATCCTGTAGCTCTTACCTTCTCTCTCACTCACTCTGGTTATAAT
>Frequency_1_QualityScore_FEHHHHHJJJJJJJIJIJJJJJJIIJIIJJIJJJJJJJJIJIIJJJJJJJIJJIJJJJJJJIGHIIJJIHIGHHHIEIHIHHHGHEHFFFFFFD_Mismatch_1_Sense_+_Library_PoolT
CTCTCTCACTCACTCTGGTTAAAATGTTATCATGACCTGTGTCTATCATCATCACTCTGGTTATAATGTCATAATGAGTTCTGTGTTTATCAAT
>Frequency_1_QualityScore_DFFFHFHJJJIIJJJJJJGIHIIJJIIHGIJJJJJJJHJJJJJJIJJIJJJIJIJJJJHJJI_Mismatch_0_Sense_+_Library_PoolT
GGTTATAATGTCATAATGAGTTCTGTGTTTATCAATGATCATAGTTAAATTACTCTGGTTAT
>Frequency_1_QualityScore_FFHHHHHJJJJJJJJJJJJJJJJJJJJJJJJJJJJJJJJJJJIJIJJJJJJJJJJJJJJJJJJFFIIIIFHHHIJIJJHGHHHHHFFFCFEDEE_Mismatch_0_Sense_+_Library_PoolT
CTTCTCTCTCACTCACTCTGGTTATAATGTTATCATGACCTGTGTCTATCATCATCACTCTGGTTATAATGTCATAATGAGTTCTGTGTTTATC
>Frequency_1_QualityScore_FFHHHHHJJJIIJJJJJJJJJJJJJJHIJJJJJJJIJJIJJJJJJJJJJJGJJFHIIJJIJJGIJJJJJIJHHHHHHFFDCDEDDDDDDDDDDD_Mismatch_1_Sense_+_Library_PoolT
ACTTACACTGTCACTTATAATGACAGTTATCCTGCTACTCATGATGATCATAGTTTTAGCGGTACTTCTGTAATGCCGTGGAATGACCTTGTAT
>Frequency_1_QualityScore_FFGGHGHJJIIJJIJJJJIJIJJGHJHIJIJFHJIIFIGFHIJJHDDDDDDDDDDDDDDDDDCDDDDDDEDDCCCDDDDECC>CCDDDDDCDDC_Mismatch_0_Sense_+_Library_PoolT
GCCGTCTCTATTTGCTTTGGCGGAGGACTGCTTCACATGTGCGGGGAGCAGCTTACACTGTCACTTATAATGACAGTTATCCTGCTACTCATGA
>Frequency_2_QualityScore_FCHHHHGJJFIIIIIJJIIJJJJEIHHIIGIIIJJIIJJIIIJGFDCDDDDDDDCDDDDCCDDDCCCDCCCCCDDD7ACDDDECDCDDDDCCCC_Mismatch_0_Sense_+_Library_PoolC
GCCGTCTCTATTTGCTTTGGCGGAGGACTGCTTCACATGTGCGGGGAGCAGCTTACACTGTCACTTATAATGACAGTTATCCTGCTACTCATGA
>Frequency_1_QualityScore_FFHHHHHJJJJJJJJJJJJJJJIIIJJJJJIJJJJJJJJJJJJHHIJIJJJIIJJJJJJIIGIIJJEG=CDGIJJGHHHHHHFFFEFFFEEEEE_Mismatch_0_Sense_+_Library_PoolT
GTTATAATGTTATCATGACCTGTGTCTATCATCATCACTCTGGTTATAATGTCATAATGAGTTCTGTGTTTATCAATGATCATAGTTAAATTAC
>Frequency_2_QualityScore_FDEGGFHIIIHGIIGHGIIIIJGGHHIIIIIIIIIIIIIJIIIFGIIJJIJIHIIEGIIHIGHHIIIIIHGGIIHIFIIIGIGHHHHEEECCEF_Mismatch_0_Sense_+_Library_PoolC
GTTATAATGTTATCATGACCTGTGTCTATCATCATCACTCTGGTTATAATGTCATAATGAGTTCTGTGTTTATCAATGATCATAGTTAAATTAC
>Frequency_1_QualityScore_D:CBHA?A@FCFFEGG@H@E@GGHDHDGBG>GGGHIGBHGEFGGIIGHAHHIIGGH@@EFCHEFEB@;BB>>CCC@CAACCCCCCCCCCCCCCC_Mismatch_0_Sense_+_Library_PoolT
GTTTTAGCGGTACTTCTGTAATGCCGTGGAATGACCTTGTATATTCCTATGCTCCTGGCATCCTGTAGCTCTTACCTTCTCTCTCACTCACTCT
>Frequency_5_QualityScore_FEHHHHHIJIGIJJJIIIHIIIJJJJIJIHIJJHJJJJJJJJJIIIJIHHIIJIIHIHHGHGGFEGFEEDCDEABDDDDDDDDDDDDDDCDDDD_Mismatch_0_Sense_+_Library_PoolC
GTTTTAGCGGTACTTCTGTAATGCCGTGGAATGACCTTGTATATTCCTATGCTCCTGGCATCCTGTAGCTCTTACCTTCTCTCTCACTCACTCT
>Frequency_1_QualityScore_DFDFHAHIIEHII@HAFIFHIJJEG@@EEFEFHEFFFFFEECEEDCCDDECCACCDCCEDDECCDDDCCCCCDDDCDCA>:C>CCDDDCDDBBD_Mismatch_0_Sense_+_Library_PoolT
GGAGGACTGCTTCACATGTGCGGGGAGCAGCTTACACTGTCACTTATAATGACAGTTATCCTGCTACTCATGATGATCATAGTTTTAGCGGTAC
>Frequency_1_QualityScore_FFHHHHHJJJJJJJJGIJHIIJJJJFHJJJJJJJHHHHHHFFFFFFEEDEEDEDDDDDEDDEDDDDDDDDDDDDDEEDEDDDCEEDDDDDDDDD_Mismatch_0_Sense_+_Library_PoolC
GGAGGACTGCTTCACATGTGCGGGGAGCAGCTTACACTGTCACTTATAATGACAGTTATCCTGCTACTCATGATGATCATAGTTTTAGCGGTAC
>Frequency_1_QualityScore_FDHHHHHJJIJIJIBGFHIJJJIJIIIJJJJJJJJGIIJJIIIGHHIIIGDEF?FHIIGIGHIGJJGIIGIGIJHGFCEHEFCDEFDEE@>@CA_Mismatch_1_Sense_+_Library_PoolT
GTCATCATGACCTGTGTCTATCATCATCACTCTGGTTATAATGTCATAATGAGTTCTGTGTTTATCAATGATCATAGTTAAATTACTCTGGTTA
>Frequency_1_QualityScore_FFHDFHHIIJJJJIJJJIJJJIJJJFGHHHGJJJJIIJJIIIIJJIGHGHIGJJIJJJIIIIEHIIJIGHFFHJGHIJIJHHHDHEFDDFBD?C_Mismatch_0_Sense_+_Library_PoolT
TTACCTTCTCTCTCACTCACTCTGGTTATAATGTTATCATGACCTGTGTCTATCATCATCACTCTGGTTATAATGTCATAATGAGTTCTGTGTT
>Frequency_3_QualityScore_DEEF=FFHFGGEFHHGFFBFDGFFHCFEHIHIHEGGIHIIIIGFHIFGGIIIIFEFGIIIHHIIIHF<EBAEGIGIIGHHDEC@F@BCEEBC@A_Mismatch_0_Sense_+_Library_PoolC
TTACCTTCTCTCTCACTCACTCTGGTTATAATGTTATCATGACCTGTGTCTATCATCATCACTCTGGTTATAATGTCATAATGAGTTCTGTGTT
>Frequency_1_QualityScore_FFHHHHHJJJJIJJJIJJJIJJJIJGIJJJJJIJJJJJJJJJHHHFHHFFFFFEDDDDDCDDDEDDDDECDDDDDDDDDDDDDDEEBDDDDDDD_Mismatch_0_Sense_+_Library_PoolT
GCTGGACCTCCTCTTCTCCTCGGCGTCCTGCATTCCCTCAATCAGGAACATACCGTTGATGCTTATGCAACTCTCTGCTTTATGTCGCCGTCTC
>Frequency_1_QualityScore_DDFDFFD:A:?CE<F<C<EFGCFFEEAFDFDEIIBGF@FFFDFBFFCFA@FGGGEFFAC@E(=,3>@A65;;B>>>A>B:;9<35<??B3:AA>_Mismatch_0_Sense_+_Library_PoolT
CTGCATTCCCTCAATCAGGAACATACCGTTGATGCTTATGCAACTCTCTGCTTTATGTCGCCGTCTCTATTTGCTTTGGCGGAGGACTGCTTCA
>Frequency_1_QualityScore_FFHGDHHGBCEGDFFHIIHGIIIGHCEEBCGBFHEDGEGFFHHIIIEIGIIGIIFFGHGHAGG@AGEGIDHCHHEFCC?DECFCCECCECCCCC_Mismatch_0_Sense_+_Library_PoolT
TATTCCTATGCTCCTGGCATCCTGTAGCTCTTACCTTCTCTCTCACTCACTCTGGTTATAATGTTATCATGACCTGTGTCTATCATCATCACTC
>Frequency_1_QualityScore_FFGHHHHIJJJJJJIJJJJIJJJJJJJJJJJIJJHIJJJJJJJJJJJIJJJJJJJIIGIJDGGIIIIJJGHIHHHHEHEFFFFFDEEEEDEECD_Mismatch_1_Sense_+_Library_PoolT
CTGTAGCTCTTACCTTCTCTCTCACTCACTCTGGTTATAATGTCATCATGACCTGTGTCTATCATCATCACTCTGGTTATAATGTCATAATGAG
>Frequency_1_QualityScore_FFHHHHHJIJIFHIJJIIHIIJJGIJJJJJJJJJHIJJJJJJJJJIJJJJJJJJJIJIIJIIJJIJJJJJJJJJJJCEHHHHGHFFFFFFFECE_Mismatch_1_Sense_+_Library_PoolC
CTGTAGCTCTTACCTTCTCTCTCACTCACTCTGGTTATAATGTCATCATGACCTGTGTCTATCATCATCACTCTGGTTATAATGTCATAATGAG
>Frequency_1_QualityScore_FFHFHHHJJIJHJJJJJJJIJJJIIJJJJJJJIJJJJJJJJJJJJJJJJJJJJJJJJJGJJIJJJJEHHEHHFFFFFFDEEEEDDDDDDCDDDD_Mismatch_0_Sense_+_Library_PoolT
CGGTACTTCTGTAATGCCGTGGAATGACCTTGTATATTCCTATGCTCCTGGCATCCTGTAGCTCTTACCTTCTCTCTCACTCACTCTGGTTATA
>Frequency_2_QualityScore_FFHGGHHJJJJIJJJJIJIIIJIIIIIJJIJJIJIGIJJJJJIJJJJJJJJJIIIJJIJJJJJIIIGHHGGGFFFFEEEEEEDDDDDDDCCBCC_Mismatch_0_Sense_+_Library_PoolC
CGGTACTTCTGTAATGCCGTGGAATGACCTTGTATATTCCTATGCTCCTGGCATCCTGTAGCTCTTACCTTCTCTCTCACTCACTCTGGTTATA
>Frequency_1_QualityScore_FFHGHHHJJJJJJJJJJJJGJJIGIFHIJJJJJJJJJJJJJJJJJJJJJJJIJJJJJIJHHHHHHFFFFFFDEEEDDDDDDBBDDDDDADDDCD_Mismatch_0_Sense_+_Library_PoolT
CTTATTCTTTGCAATATGTTAAGAGTGCTGGACCTCCTCTTCTCCTCGGCGTCCTGCATTCCCTCAATCAGGAACATACCGTTGATGCTTATGC
>Frequency_1_QualityScore_FFHHHHHJJJJIIJJJJJGJJJJIJIJJJJJJJJJJJIIIJFGGIJIJIIIIJIJJJJJIJJGGIJIJJGHHHHHHHFFFFFFCCACEEFDEDE_Mismatch_1_Sense_+_Library_PoolT
TGGCATCCTGTAGCTCTTACCTTCTCTCTCACTCACTCTGGTTATAATGTCATCATGACCTGTGTCTATCATCATCACTCTGGTTATAATGTCA
>Frequency_1_QualityScore_FFHHHHFHIEHIIJJIIJJJJJJJJHIJJJJJGHGHIJJJIJJJJJJJIJJJJJJJJJJIJJJJJJJJJHIIHHHFHHFFFFFFFEEEDEDEED_Mismatch_0_Sense_+_Library_PoolT
GTAGCTCTTACCTTCTCTCTCACTCACTCTGGTTATAATGTTATCATGACCTGTGTCTATCATCATCACTCTGGTTATAATGTCATAATGAGTT
>Frequency_1_QualityScore_FDHHHHHJJIJJJJIJJIJGIEHEHEIIJJIJHGIJJJJJJJJJJJJJEHJJJHIGHIJJIJJJJJJIHHHHHHDEFFFEEEEEEEEEDDDDCD_Mismatch_0_Sense_+_Library_PoolC
GTAGCTCTTACCTTCTCTCTCACTCACTCTGGTTATAATGTTATCATGACCTGTGTCTATCATCATCACTCTGGTTATAATGTCATAATGAGTT
>Frequency_1_QualityScore_FFHFHHHJJIJHG4CEHGIEGIGFHIHGIIJJIIJJJJIJJGIIGIJIIJJEIGHJJJJJJHGGIEAEHAEEEFFFFDEEEDDDCCDDD>CCCD_Mismatch_1_Sense_+_Library_PoolT
CGGTACTTCTGTAGTGCCGTGGAATGACCTTGTATATTCCTATGCTCCTGGCATCCTGTAGCTCTTACCTTCTCTCTCACTCACTCTGGTTATA
>Frequency_1_QualityScore_DDFDFH:CFGBEIIEAFIIIEHHIICDHIGIIIIIHGFDHIGEGGFFHI@G_Mismatch_1_Sense_+_Library_PoolT
TCTGTGTTTATCAATGATCATAGTTAAATTACTCTGGTTATAATGTCCTAG
>Frequency_1_QualityScore_FFHHHGDIJJIJJJJJIIHIIGHIJIJECC@BDDDDDDDDDDDDDDDDDDDEEDCDDDCDDEDDEDDDDCDDDCDCDCEDDDDAC@@DDDDCDB_Mismatch_0_Sense_+_Library_PoolT
GGCGGAGGACTGCTTCACATGTGCGGGGAGCAGCTTACACTGTCACTTATAATGACAGTTATCCTGCTACTCATGATGATCATAGTTTTAGCGG
>Frequency_1_QualityScore_FFHHHFHJJJJJJJJJJJIJJIJIJJJHEFDDEEDDDDDDDDDDDDDDDDDEEDDDDDDDDEDDEDDDDDDDDDDDDDEEDEDDDDEEDDDDDD_Mismatch_0_Sense_+_Library_PoolC
GGCGGAGGACTGCTTCACATGTGCGGGGAGCAGCTTACACTGTCACTTATAATGACAGTTATCCTGCTACTCATGATGATCATAGTTTTAGCGG
>Frequency_1_QualityScore_BDF<A<FFC<CBFH>EEEC,,33<<C??A919CB:CCHEHGGIC@0B?D*?GFIGGGAGH<@D4==F@C.=@4;DC=7@C.=A_Mismatch_0_Sense_+_Library_PoolT
TCACTCTGGTTATAATGTTATCATGACCTGTGTCTATCATCATCACTCTGGTTATAATGTCATAATGAGTTCTGTGTTTATCA
>Frequency_1_QualityScore_FFHHHHHJJHIJJJHIJJJJJIJJJJJJJJJJJIIJIJJJIJJJJJIFGIIJIJJIJJIIJJJIJIJJIFHHHHIEGIHHHHHGFFFFFFFFEE_Mismatch_0_Sense_+_Library_PoolT
CATAATGAGTTCTGTGTTTATCAATGATCATAGTTAAATTACTCTGGTTATAATGTCCTAATGAGTTGTGTGTCTATCAATGATCATAGTTAAC
>Frequency_1_QualityScore_DDD<DDA4C@A33<A<C4AE+AE<?9AA?<1119?*?1194?D909DEBDEBE:*9?8/9*=BD>C@;.8@_Mismatch_2_Sense_+_Library_PoolT
TCATCACTCTGGTTATAATGGCATAATGAGTTCTGAGTTTATCAATGATCATAGTTAAATTACTCTGGTTA
>Frequency_1_QualityScore_FFHHHHHJJJJJJJIJJJJJJJJJJJHIIJJJJJJJJJJJJJJJJJJJIJIJJIIHIIIJJJIJJJIJJHHHHHHHDFFFFDDDDDDDDCDDDD_Mismatch_0_Sense_+_Library_PoolT
AGCAGCTTACACTGTCACTTATAATGACAGTTATCCTGCTACTCATGATGATCATAGTTTTAGCGGTACTTCTGTAATGCCGTGGAATGACCTT
>Frequency_6_QualityScore_FFHHHGHHIHIIGHHIIJIDHGHIIIIIIIIGIHHHHIIHGHGFFEFEEDEEEDEEDDCCACCCDACA?CCCDDCD=ACCDDCBC>BCDEDDDD_Mismatch_0_Sense_+_Library_PoolC
CTGCTTCACATGTGCGGGGAGCAGCTTACACTGTCACTTATAATGACAGTTATCCTGCTACTCATGATGATCATAGTTTTAGCGGTACTTCTGT
>Frequency_5_QualityScore_DDGGDEFEEHGDEHIHCCFDFHEGFEFHHFGHGFGGHHHFFHDFCFGGGGEEGGHHHGHGHHHFFEEFDCFFGGFFFEEACECD<AB>=ABCCD_Mismatch_0_Sense_+_Library_PoolC
CTGGCATCCTGTAGCTCTTACCTTCTCTCTCACTCACTCTGGTTATAATGTTATCATGACCTGTGTCTATCATCATCACTCTGGTTATAATGTC
>Frequency_5_QualityScore_FFHHGHGIIGIIIIGIHJIIIIIJIFGIJIIJJIJJHIJIJHIIIGIIGHIIHJHIHFHIIJIHIHGHFFGFFFEEEDEDDDDDDDDDDCCDCD_Mismatch_0_Sense_+_Library_PoolC
CTCATGATGATCATAGTTTTAGCGGTACTTCTGTAATGCCGTGGAATGACCTTGTATATTCCTATGCTCCTGGCATCCTGTAGCTCTTACCTTC
>Frequency_5_QualityScore_EFGHHHHHIHIJJJJIIIGIIJHIIFIHIIIJJJIJJJJJJJIJIJHIIIIIJJJIIHHGFGEGFHHGIFFGHHGFFFEFFEEEE@BBBBCDCD_Mismatch_0_Sense_+_Library_PoolC
ACTTCTGTAATGCCGTGGAATGACCTTGTATATTCCTATGCTCCTGGCATCCTGTAGCTCTTACCTTCTCTCTCACTCACTCTGGTTATAATGT
>Frequency_5_QualityScore_FEHHGHGJJJJIJIIJIJJJIJIJJJJHIIIJIJJIJJJJJJJHIJJIFHHIJIJIJJJJJJIJJJJJIIHHGEGIIIHHGGGHFEEBDFFFCE_Mismatch_0_Sense_+_Library_PoolC
TCTTACCTTCTCTCTCACTCACTCTGGTTATAATGTTATCATGACCTGTGTCTATCATCATCACTCTGGTTATAATGTCATAATGAGTTCTGTG
>Frequency_5_QualityScore_EFHFFGFIIHHGIIJIIIJHHIIHHFHHIHIIIJJIIHGGIIIIGHIIIGEHFHHGIIHHGFGIHFFFGFGGGFFEDACCCDDDDDDDDCBCDD_Mismatch_0_Sense_+_Library_PoolC
CTTACACTGTCACTTATAATGACAGTTATCCTGCTACTCATGATGATCATAGTTTTAGCGGTACTTCTGTAATGCCGTGGAATGACCTTGTATA
>Frequency_5_QualityScore_FFHHHHGIIJIIIHIGHHIEGHIHIJGGHHHGGFGFEFFEEEDDDDDDCDEDDDDDCDDECCDCDDDDDBCCCCDDDEDCCCD@CCDDDDBDAB_Mismatch_0_Sense_+_Library_PoolC
CGGAGGACTGCTTCACATGTGCGGGGAGCAGCTTACACTGTCACTTATAATGACAGTTATCCTGCTACTCATGATGATCATAGTTTTAGCGGTA
>Frequency_5_QualityScore_FFHHHHHJJJJJJIJIJJJJJJJIJJJJJJJJJJJIIIFHIIJIJJJJJJJJJJIJJJIIJGGHIIIIIIGHIJJJIGHHHHFFEFFFFEEEEE_Mismatch_0_Sense_+_Library_PoolC
CTTGTATATTCCTATGCTCCTGGCATCCTGTAGCTCTTACCTTCTCTCTCACTCACTCTGGTTATAATGTTATCATGACCTGTGTCTATCATCA
>Frequency_4_QualityScore_EEGGGGEHFHHHIGHIGHHGFIIGIEHIGHGIIIFIIHIIIGFEHIIIIIIIIHIIHFGHIGEGAGDGGGFFFGFHGGGEFEEEECCCDDEECC_Mismatch_0_Sense_+_Library_PoolC
GACCTTGTATATTCCTATGCTCCTGGCATCCTGTAGCTCTTACCTTCTCTCTCACTCACTCTGGTTATAATGTTATCATGACCTGTGTCTATCA
>Frequency_4_QualityScore_EFGGGHHIJIIIIIIIIIHIIFHIIIIIIIIHIIIIIHIIIIIIGHIIIHIIHIIIIIIIHIIIIGHIIGHIJIIHGGHGGGFFFFCCCCBCDD_Mismatch_0_Sense_+_Library_PoolC
TCCTGGCATCCTGTAGCTCTTACCTTCTCTCTCACTCACTCTGGTTATAATGTTATCATGACCTGTGTCTATCATCATCACTCTGGTTATAATG
>Frequency_4_QualityScore_EEHHHHHIGGIIIHIIGIGIHIJHIGHIEEGFHGGHFEEFHIHHHIGIHIHHHHGGGGGEGGECDEEFCCCDBCCCDB@CBCCCCDDCDCDDCC_Mismatch_0_Sense_+_Library_PoolC
TTTAGCGGTACTTCTGTAATGCCGTGGAATGACCTTGTATATTCCTATGCTCCTGGCATCCTGTAGCTCTTACCTTCTCTCTCACTCACTCTGG
>Frequency_4_QualityScore_FFHHHHHIJJJJIIJJJJJJJIIJJJJJJJJJJIJJJJJJJIJHIIHIIJJJJIIJJJJJIJIIIIIIHHEDEGFGFEFFFFEEEEEEEDCDCD_Mismatch_0_Sense_+_Library_PoolC
GGAATGACCTTGTATATTCCTATGCTCCTGGCATCCTGTAGCTCTTACCTTCTCTCTCACTCACTCTGGTTATAATGTTATCATGACCTGTGTC
>Frequency_4_QualityScore_EEGGGGGHHIIFEEFGCGGHHIIHGIIIGGGGFFGHHIGHIHGGFEGHGEGHIHHHGIIGGHGFGGHGEDDDEECDCEEEDCCCBBCCCCCCCB_Mismatch_0_Sense_+_Library_PoolC
ATCATAGTTTTAGCGGTACTTCTGTAATGCCGTGGAATGACCTTGTATATTCCTATGCTCCTGGCATCCTGTAGCTCTTACCTTCTCTCTCACT
>Frequency_3_QualityScore_EDEFGFGIIJJHGIIIIGIIDHGIHIHHGGHIIIII>DFGHIIFIFGGIDGHIIGIIHIHIIIIJIHH@@AFEFFHBEEFGGGEEEEDDCDDDE_Mismatch_0_Sense_+_Library_PoolC
GAATGACCTTGTATATTCCTATGCTCCTGGCATCCTGTAGCTCTTACCTTCTCTCTCACTCACTCTGGTTATAATGTTATCATGACCTGTGTCT
>Frequency_3_QualityScore_FFHHHHHGHIJIJJJHIJJJJJJHIHHIIJIIJJJJJIJHIIJJJHIIIJJJJIJIHIHIIHGGFGGFFDBEEECDDEDDDDDDDDDDDDDDCB_Mismatch_0_Sense_+_Library_PoolC
TTAGCGGTACTTCTGTAATGCCGTGGAATGACCTTGTATATTCCTATGCTCCTGGCATCCTGTAGCTCTTACCTTCTCTCTCACTCACTCTGGT
>Frequency_3_QualityScore_FEHGHEHIHHHIIFHHIIIEGGIIIIIIIIIIIHHIIIJHIIIJIJIHGGHIHIIJDGGGG@DFGHHFFFEFIFDDEFFFFFEAABBBBBBBBA_Mismatch_0_Sense_+_Library_PoolC
GAAGGATTGTCAGTATTGCTCTCATCCAATCCTAACCTTATTCTTTGCAATATGTTAAGAGTGCTGGACCTCCTCTTCTCCTCGGCGTCCTGCA
>Frequency_3_QualityScore_EEHGGGHGHHHHHIHGHHHHIJIJHJJHHIIIJJJHIJIIHGIIIIIHJIHHIIIJGHIIHIIHGGGGGEFFEFEDEDEDDDDBBDCCDDDDDD_Mismatch_0_Sense_+_Library_PoolC
TACTCATGATGATCATAGTTTTAGCGGTACTTCTGTAATGCCGTGGAATGACCTTGTATATTCCTATGCTCCTGGCATCCTGTAGCTCTTACCT
>Frequency_3_QualityScore_EEEFHDGGHGIIHHFFGFHHFFGFGHHHFFGGHHEGGFEGHEDFHHBDFBD?DFGFFEECDDEEA9@A?A@@@BBCBCCCDEDDC@A>>A>@@B_Mismatch_0_Sense_+_Library_PoolC
GGAACATACCGTTGATGCTTATGCAACTCTCTGCTTTATGTCGCCGTCTCTATTTGCTTTGGCGGAGGACTGCTTCACATGTGCGGGGAGCAGC
>Frequency_3_QualityScore_EEGGHHGHIHHHIJJGHFIGFEFHIGIGGGGIHFHCFHGFGHFFIIIIIFGGHIIJIJHHIGHHIFDFFDDEEEEDDEEEBCDDCDDDDDDDDC_Mismatch_0_Sense_+_Library_PoolC
GATGATCATAGTTTTAGCGGTACTTCTGTAATGCCGTGGAATGACCTTGTATATTCCTATGCTCCTGGCATCCTGTAGCTCTTACCTTCTCTCT
>Frequency_3_QualityScore_FFDHHHHIIIIIIJGHIHIHIHIFHHIIJIJJJIJIJIIJFGFHIIJJGIIIIIIJIJHJJGHIIIFHIFGGGIGHF@DFEE?CCCBDDDEEED_Mismatch_0_Sense_+_Library_PoolC
GGCATCCTGTAGCTCTTACCTTCTCTCTCACTCACTCTGGTTATAATGTTATCATGACCTGTGTCTATCATCATCACTCTGGTTATAATGTCAT
>Frequency_3_QualityScore_FEHHHHHJJJIJJJJJJJJIJJJJJJJJJJIJIJJJJIJJJHJIJJJJJJJIIIGCDDDDDDDDDDCDCACACCCCCC>ACCDDCDDDDDDDCC_Mismatch_0_Sense_+_Library_PoolC
GTTGATGCTTATGCAACTCTCTGCTTTATGTCGCCGTCTCTATTTGCTTTGGCGGAGGACTGCTTCACATGTGCGGGGAGCAGCTTACACTGTC
>Frequency_3_QualityScore_EDCFGGCGIGFHIGHE@GFFHIIEHGHHGIIIIDAFFHHHHIIIGIGGBAEF?GECHGHIGGHGHHBDFDEFGFEEEDEDA@CDDEEA;;ABAD_Mismatch_0_Sense_+_Library_PoolC
TGTAATGCCGTGGAATGACCTTGTATATTCCTATGCTCCTGGCATCCTGTAGCTCTTACCTTCTCTCTCACTCACTCTGGTTATAATGTTATCA
>Frequency_3_QualityScore_FEHHHHHJJJJJJJIIIJJJJJJJJJJJJJJJIJJJJJJJJJJJJIJJGIJJJJJJJJJJJJIJIIJJIIIFHFFEGGGDGEEEEEEEEDDDBD_Mismatch_0_Sense_+_Library_PoolC
GTGGAATGACCTTGTATATTCCTATGCTCCTGGCATCCTGTAGCTCTTACCTTCTCTCTCACTCACTCTGGTTATAATGTTATCATGACCTGTG
>Frequency_3_QualityScore_EEHHHGGFIIIHJJIFGHIIIJIIJJJJJJJJJJIGIJIIJJJJIGIHIJJJJGIIJJJJIIIHHGFFGEFEEEEBDDDDDDDCDDDDDDDDDD_Mismatch_0_Sense_+_Library_PoolC
TCATAGTTTTAGCGGTACTTCTGTAATGCCGTGGAATGACCTTGTATATTCCTATGCTCCTGGCATCCTGTAGCTCTTACCTTCTCTCTCACTC
>Frequency_3_QualityScore_EEFGFEGHGIHGHI>DEGFHIEHDHHIHIJIIHIFHIDEFHIHIIGGDIIIIIIJHIHDGCFHCFHHGHFFGGGGIHHHDEFFFFEFEFCDECD_Mismatch_0_Sense_+_Library_PoolC
ATCCTGTAGCTCTTACCTTCTCTCTCACTCACTCTGGTTATAATGTTATCATGACCTGTGTCTATCATCATCACTCTGGTTATAATGTCATAAT
>Frequency_3_QualityScore_FFHHHHHJJJJJJJJIJIJJJIIHJJJIJJJHHHIJJJJHJJJJJJJIIIIIIJIJJJJJGIIHIHHHHGGGFFFFFEDEEDDDDDDDDDDDDD_Mismatch_0_Sense_+_Library_PoolC
CTGCTACTCATGATGATCATAGTTTTAGCGGTACTTCTGTAATGCCGTGGAATGACCTTGTATATTCCTATGCTCCTGGCATCCTGTAGCTCTT
>Frequency_3_QualityScore_FEHHHHHJJIIJIIJJIJJJJJHHIJJJJJJJJJJJJJJJJJJJJJJJJGIIJHIJIIJJJJJJJJJHIHHHGGFFFFFCCDDDDEDCDDEDEE_Mismatch_0_Sense_+_Library_PoolC
GTAATGCCGTGGAATGACCTTGTATATTCCTATGCTCCTGGCATCCTGTAGCTCTTACCTTCTCTCTCACTCACTCTGGTTATAATGTTATCAT
>Frequency_3_QualityScore_EEFGGGHHIIFIIHIIIIIHGHGHJCHIHIHIJJJJIJJJIIIIIHIGHIIIGFGGFIHIHIHIJGHGHEHHGEEEBDEDCDEECDDDDEEDBC_Mismatch_0_Sense_+_Library_PoolC
ATGCCGTGGAATGACCTTGTATATTCCTATGCTCCTGGCATCCTGTAGCTCTTACCTTCTCTCTCACTCACTCTGGTTATAATGTTATCATGAC
>Frequency_3_QualityScore_BEGDFFFHGBCGFHCHIFGFHHGHEFHIHHHIIIIEHGHHIIIGHGIIGIIHIHHIHFHGCHGIGGDCFGHGFEFEGBCCEEFGEDEEE@BCBB_Mismatch_0_Sense_+_Library_PoolC
CCTGTAGCTCTTACCTTCTCTCTCACTCACTCTGGTTATAATGTTATCATGACCTGTGTCTATCATCATCACTCTGGTTATAATGTCATAATGA
>Frequency_3_QualityScore_FFDGHHHJFIHIJJJIJIGHIHIIIHIJHIJHHIIJJJJIIIIHIIJJJJIJJJJJHIIIJIGGHBEEGFFFFEEEEEEDEDDDDDCDCDDCEA_Mismatch_0_Sense_+_Library_PoolC
GGTACTTCTGTAATGCCGTGGAATGACCTTGTATATTCCTATGCTCCTGGCATCCTGTAGCTCTTACCTTCTCTCTCACTCACTCTGGTTATAA
>Frequency_3_QualityScore_EEGGGHEHGHHGHIIJIIFGHFGHHIIDHIEGHHHIHIIIHGHDGHDEDCEEFBDCDEDEDDCCCCBC?>ADDCDADDDDCCCC@CCDECDDDE_Mismatch_0_Sense_+_Library_PoolC
TGCTTCACATGTGCGGGGAGCAGCTTACACTGTCACTTATAATGACAGTTATCCTGCTACTCATGATGATCATAGTTTTAGCGGTACTTCTGTA
>Frequency_3_QualityScore_ECFEGDFHHFIIIIIGFHIHGHIIIGIIEHHEFGEEEFFHDGHFHIEGBGDGECGGE>BFCGFGEHFEEACADFF=>@<:@?=CB>B@@>B@??_Mismatch_0_Sense_+_Library_PoolC
GTCAGTATTGCTCTCATCCAATCCTAACCTTATTCTTTGCAATATGTTAAGAGTGCTGGACCTCCTCTTCTCCTCGGCGTCCTGCATTCCCTCA
>Frequency_3_QualityScore_EEHHGHHJJJJIJJJJJJJJJJIIIJGIIIJJIJJJJJIIJJJIIJJIIGHIIIJJIIIIJJJJJIJJIGEFHHHFHHHHHGFFFFFEEDD@BD_Mismatch_0_Sense_+_Library_PoolC
TATGCTCCTGGCATCCTGTAGCTCTTACCTTCTCTCTCACTCACTCTGGTTATAATGTTATCATGACCTGTGTCTATCATCATCACTCTGGTTA
>Frequency_3_QualityScore_EE@FFGHJIIJJHJJJIJHHIIIHIIIFHIGGHHJHIJJJHIIJJIIJJIIIGDFDFHHIJHHHHIIJJHGIHIGGDFGGGGEFFFFEEDDDDD_Mismatch_0_Sense_+_Library_PoolC
TTCCTATGCTCCTGGCATCCTGTAGCTCTTACCTTCTCTCTCACTCACTCTGGTTATAATGTTATCATGACCTGTGTCTATCATCATCACTCTG
>Frequency_3_QualityScore_EEGGGHEGHIJHIIIJJJHJJJHIJIIGHIGIIJHHIIHHIGGIIIHIGFHHGFHGGHGIIIHIGHCGGFEDFCFGIIJHFGFEDFFCFEDDEE_Mismatch_0_Sense_+_Library_PoolC
CTCTGGTTATAATGTTATCATGACCTGTGTCTATCATCATCACTCTGGTTATAATGTCATAATGAGTTCTGTGTTTATCAATGATCATAGTTAA
>Frequency_3_QualityScore_FFHHHHHJJJJHIHIJJJJJJJJJJJJJJJJJHIJJJJJJIJJJJJJJIJHIIJJIIGIIJJJJJJJJJHIJJJHHIJIIIHHGHGGGBEDDDE_Mismatch_0_Sense_+_Library_PoolC
ATCATGACCTGTGTCTATCATCATCACTCTGGTTATAATGTCATAATGAGTTCTGTGTTTATCAATGATCATAGTTAAATTACTCTGGTTATAA
>Frequency_3_QualityScore_CDGEDAEDFFFGCCDFFGFGHDGHIHHIHIFDFCDFDHE@=>@BBACCCC>?B?<==@CC@CBAACBCB>7=@B?=@@:;AABCCBAAACCCC@_Mismatch_0_Sense_+_Library_PoolC
TCTATTTGCTTTGGCGGAGGACTGCTTCACATGTGCGGGGAGCAGCTTACACTGTCACTTATAATGACAGTTATCCTGCTACTCATGATGATCA
>Frequency_3_QualityScore_FFHGHHHJJJJIIHIIIIIIIIJHIFHEIIIIIHHIIIEHFGIJJJJJGFHHIHIJJFIGIIJJJJIHHGFEFFFFEEBDEEDEEEDCDDDEDD_Mismatch_0_Sense_+_Library_PoolC
CTTATAATGACAGTTATCCTGCTACTCATGATGATCATAGTTTTAGCGGTACTTCTGTAATGCCGTGGAATGACCTTGTATATTCCTATGCTCC
>Frequency_2_QualityScore_FFHHHHHIJIIIIGHGHIIIIJIHHIHIIIIIJIIFBCDDCDDDDDDDD;BCCCDDCDDDECACCCACCCDDEDCCDDDDCCCCCDDEDEDCCA_Mismatch_0_Sense_+_Library_PoolC
TTTGCTTTGGCGGAGGACTGCTTCACATGTGCGGGGAGCAGCTTACACTGTCACTTATAATGACAGTTATCCTGCTACTCATGATGATCATAGT
>Frequency_2_QualityScore_FFGHHGGIGIHIIIIIGIDCIIIIIIGIHIIIIIIIIIIIIIEFGHGIIIIIIIIIIIIIIIGIIIGIGEGIGIIIIIGHHGGHGEGFEBEEEE_Mismatch_0_Sense_+_Library_PoolC
ACCTGTGTCTATCATCATCACTCTGGTTATAATGTCATAATGAGTTCTGTGTTTATCAATGATCATAGTTAAATTACTCTGGTTATAATGTCCT
>Frequency_2_QualityScore_FFGGHHHIIIJJIIIJJIJIIIJIIGIJIIIIIJJIJJJJJGIIIIIJIHIIHIGFFIIIIHIIIEFGGGGGGGGFGEEEECD?ACDDCCCCBC_Mismatch_0_Sense_+_Library_PoolC
GCAGCTTACACTGTCACTTATAATGACAGTTATCCTGCTACTCATGATGATCATAGTTTTAGCGGTACTTCTGTAATGCCGTGGAATGACCTTG
>Frequency_2_QualityScore_EFGHHGGFIIIIIIIIIJIIIIIIIHIIGHIIJIJJIIIJJJJJJIIIIHIIIIIJIJJJIJJIJIIIIIGEGGGGFGGHGGGGGGEEACEEEC_Mismatch_0_Sense_+_Library_PoolC
CTCTTACCTTCTCTCTCACTCACTCTGGTTATAATGTTATCATGACCTGTGTCTATCATCATCACTCTGGTTATAATGTCATAATGAGTTCTGT
>Frequency_2_QualityScore_FFHHHHHJJJJIIJJIJJJJJJJJJJJJJJJJIJJIIJIIIJHIJJJJIJJHIJIJJJJIIIIJJIJGHEGFFFEEEEEEEDDEEEEEDCDDDD_Mismatch_0_Sense_+_Library_PoolC
CACTTATAATGACAGTTATCCTGCTACTCATGATGATCATAGTTTTAGCGGTACTTCTGTAATGCCGTGGAATGACCTTGTATATTCCTATGCT
>Frequency_2_QualityScore_FFGGHHGJJJJIJIIIFIIJJJJCGHHIIJJJIJIJIHGHHHHGFEFFFEEEEEDEEDDEDDDDDDDCDCCDDEEDEDDDDEEDDDCDDCCCDE_Mismatch_0_Sense_+_Library_PoolC
AGGACTGCTTCACATGTGCGGGGAGCAGCTTACACTGTCACTTATAATGACAGTTATCCTGCTACTCATGATGATCATAGTTTTAGCGGTACTT
>Frequency_2_QualityScore_EFHHHHHIJJIIJIHGIIJIJGIJJJIIIIJIJIIIIJIIIIIGIIIGICFHHGIIIIHIIJEHIIIIHGFFGGGGFFCEEEEECDDDCCDDDC_Mismatch_0_Sense_+_Library_PoolC
CGAAGGATTGTCAGTATTGCTCTCATCCAATCCTAACCTTATTCTTTGCAATATGTTAAGAGTGCTGGACCTCCTCTTCTCCTCGGCGTCCTGC
>Frequency_2_QualityScore_FFGHGGHHIHHIIEIIGIHHIHGGGGIIIJJIIIIIEGIJIJIIIIIIJJJIIJJIIGHHHIJJIJJIJGHIIFIGHG@CHGEGGFDEFFEEDE_Mismatch_0_Sense_+_Library_PoolC
TCCTGTAGCTCTTACCTTCTCTCTCACTCACTCTGGTTATAATGTTATCATGACCTGTGTCTATCATCATCACTCTGGTTATAATGTCATAATG
>Frequency_2_QualityScore_FFHHGHHJJJIIJIJJJJJIJJJJJJJJIJJJJJJJJIJJJIIJIJJIJIJJJJJJJJJJJJJJIJIFHFFHHIIIHFGHHGGFFFFECEBDEE_Mismatch_0_Sense_+_Library_PoolC
AATGACCTTGTATATTCCTATGCTCCTGGCATCCTGTAGCTCTTACCTTCTCTCTCACTCACTCTGGTTATAATGTTATCATGACCTGTGTCTA
>Frequency_2_QualityScore_FFHHGHHIIIJJJIHIIIJIJHHIJIJIJJIIJJJGHIIIIJJIJIIIIIIIIJIJGIGIHIIIIIHIIGIIIIFGHGGFEBEGECEEBCCCEE_Mismatch_1_Sense_+_Library_PoolC
CTCACTCACTCTGGTTATAATGTCATCATGACCTGTGTCTATCATCATCACTCTGGTTATAATGTCATAATGAGTTCTGTGTTTATCAATGATC
>Frequency_2_QualityScore_FFECEGEFIIIIIIGIHGEGFEGGHGGIHGIIIIIIIGIIIIIIEHIHHIGIGIIEHCGEFGDEHIGHGHIEIHIGGGIGGEEGGEEEDECCDD_Mismatch_0_Sense_+_Library_PoolC
GGTTATAATGTTATCATGACCTGTGTCTATCATCATCACTCTGGTTATAATGTCATAATGAGTTCTGTGTTTATCAATGATCATAGTTAAATTA
>Frequency_2_QualityScore_FFHHHHHGIIJEIIHIIIGIIHIIIJJIIIIGHIIIIIJIIIJIIIHIIIIJJJIEIIIIIIGHHGEEDA>>@CBDCCDCCCCCCDCCA?AC?A_Mismatch_0_Sense_+_Library_PoolC
ATCAGGAACATACCGTTGATGCTTATGCAACTCTCTGCTTTATGTCGCCGTCTCTATTTGCTTTGGCGGAGGACTGCTTCACATGTGCGGGGAG
>Frequency_2_QualityScore_E@ACFCFDHIIGGHEEHGI;EHDHHHIEFG?GEFIGIIAAFFHCGGGCGAEHIGEIIIIGCFCHIGGGHEHCGHIIEEGHGGHCG?CE?C@??C_Mismatch_1_Sense_+_Library_PoolC
ACCTTCTCTCTCACTCACTCTGGTTATAATGTCATCATGACCTGTGTCTATCATCATCACTCTGGTTATAATGTCATAATGAGTTCTGTGTTTA
>Frequency_2_QualityScore_CCFCEFFIGAHEDGGHGGGEDGFGGEDFGECE?BCCCBCCCCCCBB7=ACAACCCEDCAABAA;??CCDB9>AAABAABAACBCCDCCC<:?AC_Mismatch_0_Sense_+_Library_PoolC
CTTTGGCGGAGGACTGCTTCACATGTGCGGGGAGCAGCTTACACTGTCACTTATAATGACAGTTATCCTGCTACTCATGATGATCATAGTTTTA
>Frequency_2_QualityScore_FFHHHHFIIIJJJJIIIJIIIIIJIIHIIIIIHHHGGGGFGEEEEEEEEEEDEDDDEEDEDCDCEEDDDCDDBCCDEDDDEEEECCDDCDCDDD_Mismatch_0_Sense_+_Library_PoolC
GCGGGGAGCAGCTTACACTGTCACTTATAATGACAGTTATCCTGCTACTCATGATGATCATAGTTTTAGCGGTACTTCTGTAATGCCGTGGAAT
>Frequency_2_QualityScore_?CE=E=<??EFAAGEGFA>D;E99EBAGGDDD;<?BDEGGGFEFEGGGADEFE@EEGGHIFACBBEGEECE6??CC=C6CDEEFEEFFEECCCC_Mismatch_0_Sense_+_Library_PoolC
ACTCACTCTGGTTATAATGTTATCATGACCTGTGTCTATCATCATCACTCTGGTTATAATGTCATAATGAGTTCTGTGTTTATCAATGATCATA
>Frequency_2_QualityScore_FFHHHGHJJIJJJJIIJJIIJJJJDIIIIJJJJJIGIHIJHHHHECDCDDDDCDCDDDDCDBCCCCCCDDEDDDDDDBCCDCCEDDCDCDDDCD_Mismatch_0_Sense_+_Library_PoolC
CGCCGTCTCTATTTGCTTTGGCGGAGGACTGCTTCACATGTGCGGGGAGCAGCTTACACTGTCACTTATAATGACAGTTATCCTGCTACTCATG
>Frequency_2_QualityScore_FFHEHHGIIIJIIIJJIJIJIJJIIJIJJGEIIIIJJIIIIJJJJIJJJIIIIIIIJJJJIJJJIIHIIIJFHIIGGHGHHHDFGFFEFADCEE_Mismatch_0_Sense_+_Library_PoolC
GCTCTTACCTTCTCTCTCACTCACTCTGGTTATAATGTTATCATGACCTGTGTCTATCATCATCACTCTGGTTATAATGTCATAATGAGTTCTG
>Frequency_2_QualityScore_C;CEACFADAFECAE@DAFGCGGAEA);>63?99?9>BD?CF4<=A??<5==AA??B;A;?A??A?AA;?ABD?C?AAC<AB??;;AAB;AAAB_Mismatch_0_Sense_+_Library_PoolC
GTCGCCGTCTCTATTTGCTTTGGCGGAGGACTGCTTCACATGTGCGGGGAGCAGCTTACACTGTCACTTATAATGACAGTTATCCTGCTACTCA
>Frequency_2_QualityScore_EFHGDGFIIIIJIGGEIHGGFIIIIIGHGIIIFGHHIIEGGEIEEHIGIHIGGIIIIIHIGIIIIIIGCCGIGHHGCDCCDECCDDCDCBCDDE_Mismatch_0_Sense_+_Library_PoolC
TTACACTGTCACTTATAATGACAGTTATCCTGCTACTCATGATGATCATAGTTTTAGCGGTACTTCTGTAATGCCGTGGAATGACCTTGTATAT
>Frequency_2_QualityScore_EEGEGHHHIIEHIIEIIIIGDCCGGHGGHFICGIGGIIIHIIGIIIIICCCCGEDDGIGEGHHHIGGHGGFFEEEEB>BACDEECEEEECCCBA_Mismatch_2_Sense_+_Library_PoolC
AATGCCGTGGAATGACCTTGTATATTCCTATGCTCCTTGCATCCTGTAGCTCTTACCTTCTCTCTCACTCACTCTGGTTATAATGTCATCATGA
>Frequency_2_QualityScore_EFGHEHGIGIIIIGIIIGIAGGGIECCGHIIEGHIIHIIJIIIGIIIIIGIIIIGIEHIGGGIHIGGGGGHHHGGGFDFFFCCCDCCCCCCDCC_Mismatch_0_Sense_+_Library_PoolC
TCTGTAATGCCGTGGAATGACCTTGTATATTCCTATGCTCCTGGCATCCTGTAGCTCTTACCTTCTCTCTCACTCACTCTGGTTATAATGTTAT
>Frequency_2_QualityScore_FEHHHHHJJIJIJJIIIIJJJIJJIJIGIIJIIJJJJJJJJIIIIHIHFGGGGHGGGGFGGGEGGGGEGADGFFFEEEEEEEDDCCDCDDDDDD_Mismatch_0_Sense_+_Library_PoolC
GAGCAGCTTACACTGTCACTTATAATGACAGTTATCCTGCTACTCATGATGATCATAGTTTTAGCGGTACTTCTGTAATGCCGTGGAATGACCT
>Frequency_2_QualityScore_FFHHHHHJJJJJJJJJJJIIIIJIIIIIIJIJJIHIJGIJJIIIHHGGGFFEEEEEDDDCBCDCDCDDDCDDDDCDDDCDCDCECDCDDDCCCE_Mismatch_0_Sense_+_Library_PoolC
CTCTGCTTTATGTCGCCGTCTCTATTTGCTTTGGCGGAGGACTGCTTCACATGTGCGGGGAGCAGCTTACACTGTCACTTATAATGACAGTTAT
>Frequency_2_QualityScore_FFHHHHHJJHIJJJJIIIIJCIIEIIIIIIIIJIJJJIJJIIJJJJGGGIIIJJIIGIIJIIIIIIIGIIHEHGHGGHDEFFFFEEEEEDCCDB_Mismatch_0_Sense_+_Library_PoolC
GCTCCTGGCATCCTGTAGCTCTTACCTTCTCTCTCACTCACTCTGGTTATAATGTTATCATGACCTGTGTCTATCATCATCACTCTGGTTATAA
>Frequency_2_QualityScore_FCGHFHHIIIIIIIFIIIIIIIIGHIIIIIII?EGEADGHIIGGGGGIIIIIIIIIIIDGGGGIIIGGFGGIIIIIIHGGGHGFEFFFFEEEED_Mismatch_0_Sense_+_Library_PoolC
GTATATTCCTATGCTCCTGGCATCCTGTAGCTCTTACCTTCTCTCTCACTCACTCTGGTTATAATGTTATCATGACCTGTGTCTATCATCATCA
>Frequency_2_QualityScore_FFHHHHHIJJJJJIJJJJJIJIHIIIJJJJJJJJIJJJIJJJIJIEEHIHIIJGIIJJJIJJJIJIGIGCGIIIIIHGGGGGFFEEECDBCDEE_Mismatch_0_Sense_+_Library_PoolC
CTCCTGGCATCCTGTAGCTCTTACCTTCTCTCTCACTCACTCTGGTTATAATGTTATCATGACCTGTGTCTATCATCATCACTCTGGTTATAAT
>Frequency_2_QualityScore_FFHGHHHIJJIIJIIIJJJJGIIIJJIJJIJIJJJJIJJJJJJIJIIIIGIIIJIIJIJJGIIIJJJJIHGHHHGEFEFEEDEEEEEEEDDDDD_Mismatch_1_Sense_+_Library_PoolC
AATGCCGTGGAATGACCTTGTATATTCCTATGCTCCTGGCATCCTGTAGCTCTTACCTTCTCTCTCACTCACTCTGGTTATAATGTCATCATGA
>Frequency_2_QualityScore_EECGGEGIIICBHGIGGHHGIHHIIHIIIIIIIIIIEGEGGIHIIIIHFHIIIIHIIHIEEECAGEHDEEGGIIGGGGFFADCEEDEDDECDCC_Mismatch_0_Sense_+_Library_PoolC
TGTATATTCCTATGCTCCTGGCATCCTGTAGCTCTTACCTTCTCTCTCACTCACTCTGGTTATAATGTTATCATGACCTGTGTCTATCATCATC
>Frequency_2_QualityScore_ECHDEGFHHIIIIIICIIIGGIFIIIEEGGIIIIGIFIIIIIGIIIIHFGGHIIIIIIIIIIIIIIHIE@EEGHGGIIHHFDEGCD=ACEECE>_Mismatch_0_Sense_+_Library_PoolC
CTTACCTTCTCTCTCACTCACTCTGGTTATAATGTTATCATGACCTGTGTCTATCATCATCACTCTGGTTATAATGTCATAATGAGTTCTGTGT
>Frequency_2_QualityScore_FFHHHHHIHIIJJJJJJHIJJJJJJIIIJJJJJJJJJIJJIJJIJJIIIJJJJJJIJJJIJJJIIHHHGEFFFFFEECEEEEDDDCCCDDDDCD_Mismatch_0_Sense_+_Library_PoolC
GATCATAGTTTTAGCGGTACTTCTGTAATGCCGTGGAATGACCTTGTATATTCCTATGCTCCTGGCATCCTGTAGCTCTTACCTTCTCTCTCAC
>Frequency_2_QualityScore_FFHGGHHJJIJIJJJJIJEHIGIGIIIJIGIIIIHHIIHIDACCDDDDDDDDDDCDCCCDCCCCDEDCDCCCCCEDDEDDDDDDDCCDCDCEDD_Mismatch_0_Sense_+_Library_PoolC
CTCTATTTGCTTTGGCGGAGGACTGCTTCACATGTGCGGGGAGCAGCTTACACTGTCACTTATAATGACAGTTATCCTGCTACTCATGATGATC
>Frequency_2_QualityScore_EFHHEHGIIIIIIIIIIIIIHJEIIIIJIIIIIFIHGIIJIIIIGHGHIIIIGGIIJIIJJHIGHGGGFDDEDDDEEEEEEEDDDDEDCDCDDD_Mismatch_0_Sense_+_Library_PoolC
AATGACAGTTATCCTGCTACTCATGATGATCATAGTTTTAGCGGTACTTCTGTAATGCCGTGGAATGACCTTGTATATTCCTATGCTCCTGGCA
>Frequency_2_QualityScore_FFHHGHHJJJJJJJIJJJJJJIIJJIJJJJHIIJJJJJIJJJJIJIIJJGGHIIIJJJJIJIIIIHHHGEGFFFFEEEEEDEDDDDDDDDDDDB_Mismatch_0_Sense_+_Library_PoolC
TGCTACTCATGATGATCATAGTTTTAGCGGTACTTCTGTAATGCCGTGGAATGACCTTGTATATTCCTATGCTCCTGGCATCCTGTAGCTCTTA
>Frequency_2_QualityScore_FFHHHHHIJIJJGIIIJJJJIIIJJJJJIJJJIIJIJJJJJIJJJJJJJJIJIJIJJJIIIIIGHHHHHFFFDFFEEEEEECDDDDDCDDDDDD_Mismatch_0_Sense_+_Library_PoolC
TAGTTTTAGCGGTACTTCTGTAATGCCGTGGAATGACCTTGTATATTCCTATGCTCCTGGCATCCTGTAGCTCTTACCTTCTCTCTCACTCACT
>Frequency_2_QualityScore_FFHHHHHJJJJJJIJJJJJJJJJIJIIIIIIJJJJJJJJJJIIJIJJJJIJHHHHGIJJGHIJIIIIIIEGGEGGGFFFFEEEEEEEDEEDDEA_Mismatch_0_Sense_+_Library_PoolC
CCTATGCTCCTGGCATCCTGTAGCTCTTACCTTCTCTCTCACTCACTCTGGTTATAATGTTATCATGACCTGTGTCTATCATCATCACTCTGGT
>Frequency_2_QualityScore_FFHHHHGIIJIJJJJIIJIJIIIIJIIJJIJJJJJHIJIJJJJJJJJJIIJJIIJJJJJJHHHHHHGHGFFFEFEEDEEDEDDDDDDCDCDCAC_Mismatch_0_Sense_+_Library_PoolC
TAGCGGTACTTCTGTAATGCCGTGGAATGACCTTGTATATTCCTATGCTCCTGGCATCCTGTAGCTCTTACCTTCTCTCTCACTCACTCTGGTT
>Frequency_2_QualityScore_EEHHHHHJIJIIJIIIJJJJIJJJJJJJJIJJJJIIIIHIIIIGIHIIJJIIIIIJIIJJIJIJJIJJJHGHEFFFFDEEEEECCEEDEEEDCD_Mismatch_0_Sense_+_Library_PoolC
TGTCACTTATAATGACAGTTATCCTGCTACTCATGATGATCATAGTTTTAGCGGTACTTCTGTAATGCCGTGGAATGACCTTGTATATTCCTAT
>Frequency_2_QualityScore_FFGGGHHIIIIHEIIIGIIIGGGIGIIGIJJIJIJJGGHHIIIIIIGFCGIGIIIIJIIEGFHIDHGIIIGIIGIIIGCCAEEEEFEFDEEEED_Mismatch_0_Sense_+_Library_PoolC
CATCCTGTAGCTCTTACCTTCTCTCTCACTCACTCTGGTTATAATGTTATCATGACCTGTGTCTATCATCATCACTCTGGTTATAATGTCATAA
>Frequency_2_QualityScore_FFHHHHHJJJIJIJJJIIJJJJHIJJJIIIIJJJJJJJGIIIIJJJIJGIIIJJHJGIIIHGHHGGGEECDEEEEEEECEEDEDDDDDDCDDDC_Mismatch_0_Sense_+_Library_PoolC
AGTTATCCTGCTACTCATGATGATCATAGTTTTAGCGGTACTTCTGTAATGCCGTGGAATGACCTTGTATATTCCTATGCTCCTGGCATCCTGT
>Frequency_2_QualityScore_FFHHHHHIJJJIJJIJJIJJHIIJJJJGHGFFFEEEEEEEEDDDDDDDCCDECACDDCDDEDCEDDDDDCDCDDCDDEEDDCCCBCEDDDCBCC_Mismatch_0_Sense_+_Library_PoolC
GCGGAGGACTGCTTCACATGTGCGGGGAGCAGCTTACACTGTCACTTATAATGACAGTTATCCTGCTACTCATGATGATCATAGTTTTAGCGGT
>Frequency_2_QualityScore_FFHHGHHJHIIIIJIJJHIIIHIIIIIIJIJGIJJJIIIIJJGDGHHIJAGFGHIIGIIJIJJIGIIIGEGGHD=ACEEEEEEE?A<CDEDCCC_Mismatch_0_Sense_+_Library_PoolC
TGCCGTGGAATGACCTTGTATATTCCTATGCTCCTGGCATCCTGTAGCTCTTACCTTCTCTCTCACTCACTCTGGTTATAATGTTATCATGACC
>Frequency_2_QualityScore_FFHHHHHJIJJGHHIJIJJJJIIIIJJJJJJJJJGIIIJJJJHIIJJJJIIJJJJGHIIJIJJJIJJJJIHIJJJJEGEEGGHHGFFFEEEFCE_Mismatch_0_Sense_+_Library_PoolC
CTGTAGCTCTTACCTTCTCTCTCACTCACTCTGGTTATAATGTTATCATGACCTGTGTCTATCATCATCACTCTGGTTATAATGTCATAATGAG
>Frequency_2_QualityScore_EE@EGGGIHFFIHIIGGFGGGIIGCEEGGGEIIFGIIGHHEGEGGBBEDCEEEFCDDCDCCCCCCCBBCACBCCCACACCBCCCCACCC=BA>A_Mismatch_0_Sense_+_Library_PoolC
GCAACTCTCTGCTTTATGTCGCCGTCTCTATTTGCTTTGGCGGAGGACTGCTTCACATGTGCGGGGAGCAGCTTACACTGTCACTTATAATGAC
>Frequency_2_QualityScore_FFGGHHGIIGIIIIHIIIIIJJHHGIIIIIEGHIIIIICGHGIIGEIIIIJHFGEIIIIIGIGGGHHHHGCFFEEDDEDEECCCDDD@CCAABC_Mismatch_0_Sense_+_Library_PoolC
ATGATGATCATAGTTTTAGCGGTACTTCTGTAATGCCGTGGAATGACCTTGTATATTCCTATGCTCCTGGCATCCTGTAGCTCTTACCTTCTCT
>Frequency_2_QualityScore_FFHHHGGJJJIJGIJJIJIJJGIIIJJJJIIIJJJJJIIIIIIJJJJJIJIIIIJJIJJIJJIJJHHHHEEEEFFDEEEEECCDDDDDDDCCCD_Mismatch_0_Sense_+_Library_PoolC
TGATGATCATAGTTTTAGCGGTACTTCTGTAATGCCGTGGAATGACCTTGTATATTCCTATGCTCCTGGCATCCTGTAGCTCTTACCTTCTCTC
>Frequency_2_QualityScore_FFHHHHGJJJJJIIJJJIJHIIJIJJJJHIIJJJIJIIJJJJJJIIJIIJJIJJIJIIIEHGIIIHGGGGGGEEEEEEEEEECDCDDCCDDDDD_Mismatch_0_Sense_+_Library_PoolC
CTACTCATGATGATCATAGTTTTAGCGGTACTTCTGTAATGCCGTGGAATGACCTTGTATATTCCTATGCTCCTGGCATCCTGTAGCTCTTACC
>Frequency_2_QualityScore_FFGHHDGIIJIIIHIGIGIHBFCEGGGGHIHIGIIIIIIJJIGADGGGHIIGIIIIGIGHIIIIGGGHIFHIIGHGHHHHEGFEDBDDCCEECD_Mismatch_0_Sense_+_Library_PoolC
CCTGGCATCCTGTAGCTCTTACCTTCTCTCTCACTCACTCTGGTTATAATGTTATCATGACCTGTGTCTATCATCATCACTCTGGTTATAATGT
>Frequency_2_QualityScore_FEHFHFEIDGIHIIIIGHHGHIEGIGGIJIIIIIIIHGDEFFGGFEEEEEEEEEECEEDEDED?CACEDBCCAC@@BCEDDCEECDCCCCBCDD_Mismatch_0_Sense_+_Library_PoolC
GTGCGGGGAGCAGCTTACACTGTCACTTATAATGACAGTTATCCTGCTACTCATGATGATCATAGTTTTAGCGGTACTTCTGTAATGCCGTGGA
>Frequency_2_QualityScore_FFHHHHHIJJCIIIJJJIIIIIJIJJIJJIJJJJJJJJJIJJJJJJJJHIIGIIIJJJJIJJJJJJIIHHHGGFCEFEEEEEEEEEEEEDDDDD_Mismatch_0_Sense_+_Library_PoolC
GCCGTGGAATGACCTTGTATATTCCTATGCTCCTGGCATCCTGTAGCTCTTACCTTCTCTCTCACTCACTCTGGTTATAATGTTATCATGACCT
>Frequency_2_QualityScore_FFHHGHHJJJJJIJJJIJJIIJGIIIJJJJJJJJJJJJJJIJIHIIJJIIIJJIIIJJJIHHHHGFDDDBBCDDDDDDCCCDCEDDDBCDBDDD_Mismatch_0_Sense_+_Library_PoolC
CAGGAACATACCGTTGATGCTTATGCAACTCTCTGCTTTATGTCGCCGTCTCTATTTGCTTTGGCGGAGGACTGCTTCACATGTGCGGGGAGCA
>Frequency_2_QualityScore_FFGGHHHJJIJJJJJGHIIIIIJJIJJJJJJJIIJJIJJIJFGIJIJJIIIIJJIIIJJIIIEGIIIJJGHIIJJIIHHHGHGCEFEEEEEEEE_Mismatch_0_Sense_+_Library_PoolC
TGGCATCCTGTAGCTCTTACCTTCTCTCTCACTCACTCTGGTTATAATGTTATCATGACCTGTGTCTATCATCATCACTCTGGTTATAATGTCA
>Frequency_1_QualityScore_FFHHHHHJJJJJIIJIJJJHHHIJIJJJIIJJJJJJJJJJJIIJJIJJJJIJJIJ_Mismatch_0_Sense_+_Library_PoolC
AATGTCATAATGAGTTCTGTGTTTATCAATGATCATAGTTAAATTACTCTGGTTA
>Frequency_1_QualityScore_D;A?FFBGB9C,,AB4:AEGF<FA<2AFFFGEBDABFFCDACEC*?:?9DFF<DFGIBFF<D8BF:=BB;=;;FA=DEEIII;C;AAE;BDDED_Mismatch_1_Sense_+_Library_PoolC
GGTTATAATGTCATCATGACCTGTGTCTATCATCATCACTCTGGTTATAATGTCATAATGAGTTCTGTGTTTATCAATGATCATAGTTAAATTA
>Frequency_1_QualityScore_FFHHHHHGJJJJJJJHHHHIJJJJJJJJJJJJJJJJGHIJIIIJIIIIIJIJHJGHIJJGJHIJJJJI_Mismatch_1_Sense_+_Library_PoolC
TGTCATCATGACCTGTGTCTATCATCATCACTCTGGTTATAATGTCATAATGAGTTCTGTGTTTATCA
>Frequency_1_QualityScore_FFHHHHHJJJJJIJJJJJGJJJJIJJJIIJJJIIIIJJIIIJJIJFHIJJIJIJIIIIIIIJIJJIJGHDEFDDDDDDDDDCCDDD(>CCA@@A_Mismatch_0_Sense_+_Library_PoolC
TGCTCTCATCCAATCCTAACCTTATTCTTTGCAATATGTTAAGAGTGCTGGACCTCCTCTTCTCCTCGGCGTCCTGCATTCCCTCAATCAGGAA
>Frequency_1_QualityScore_FFHHHHHJJIJJJJJJJJJJJJJJJIGJJJIJIJJJIIIJJJJJJHIJIJJJJHIEHIJJJGIGJHHHHHFFFFFFDCEFEEEEDDDEDDDDDD_Mismatch_1_Sense_+_Library_PoolC
TAATGACAGTTATCCTGCTACTCATGATTATCATAGTTTTAGCGGTACTTCTGTAATGCCGTGGAATGACCTTGTATATTCCTATGCTCCTGGC
>Frequency_1_QualityScore_FFHHHHHJJJJJJJJJHJJJJJJJIJJJJJJJJJFHIJJIIGIJJIJJJJJJJJJJJJIIJIJJJJJ_Mismatch_1_Sense_+_Library_PoolC
ATCATCATCACTCTGGTTATAATGTCATAATGAGTTCTGTGTTTATCAATGATCATAGTTAAATTAA
>Frequency_1_QualityScore_FFHHHHHJJJJJJJJIJJJDHIJJJJJJJJJJJIIJIJJJJJJJJJIIEHIJJJJJJIJBHHJJJJIEHHEFHHFFDCDCECCDDDDCCCDCDF_Mismatch_0_Sense_+_Library_PoolC
TACACTGTCACTTATAATGACAGTTATCCTGCTACTCATGATGATCATAGTTTTAGCGGTACTTCTGTAATGCCGTGGAATGACCTTGTATATT
>Frequency_1_QualityScore_FFHDDFDCFFHGEHG@FC:EFFFEHGCE>GHCEHGBGG@HDDD*?<DGFG<DAHIIGII>BBFGGIGIADEGGHIHEFDFDDDB?CCCACCCDC_Mismatch_1_Sense_+_Library_PoolC
CTGTCAGTATTGCTCTCATCCAATCCTAACCTTATTCTTTGCAATATGTTAAGAGTGCTGGACCTCCTCTTCTCCTCGGCGTCCTGCATTCCCT
>Frequency_1_QualityScore_FFHHHGHJJJJGIJIJJJJIJJJJIIJJIIIJJFDDDDDDDDDDDDDDDDDDDDDDDEEDDDDDDDDEDCDDDDDDDDDDDCDDEEDDDDD:BD_Mismatch_0_Sense_+_Library_PoolC
TGCTTTGGCGGAGGACTGCTTCACATGTGCGGGGAGCAGCTTACACTGTCACTTATAATGACAGTTATCCTGCTACTCATGATGATCATAGTTT
>Frequency_1_QualityScore_FFHHHHHJJIIJJJJJJJJJJJJJJIIJJJJJJJJJGIIJJJJIJIJJJJJJJJJJJJJJJJJIJJCHGEHFHHHHFFFFFFFEEEECDDDDDE_Mismatch_1_Sense_+_Library_PoolC
ATGACCTTGTATATTCCTATGCTCCTGGCATCCTGTAGCTCTTACCTTCTCTCTCACTCACTCTGGTTATAATGTCATCATGACCTGTGTCTAT
>Frequency_1_QualityScore_DDBCBDDHEEEHHEGEHGHBHFGHFGGIIEGID@FGDBGDHGIIIIIIIIIGEGCCAGIIHB=CHHFEFCBEDCC>?8=BBDDB?C:>A@CAC@_Mismatch_0_Sense_+_Library_PoolC
TTCCCTCAATCAGGAACATACCGTTGATGCTTATGCAACTCTCTGCTTTATGTCGCCGTCTCTATTTGCTTTGGCGGAGGACTGCTTCACATGT
>Frequency_1_QualityScore_FFHGHHHJJJHHJJJIJJJJJJJJJJJJJJJHIHHJJIJJJJJIJJJJJJJJIIIIJJJJGIIJJJJJGFCGGHIGHCGIIHHH_Mismatch_0_Sense_+_Library_PoolC
CTCACTCTGGTTATAATGTTATCATGACCTGTGTCTATCATCATCACTCTGGTTATAATGTCATAATGAGTTCTGTGTTTATCA
>Frequency_1_QualityScore_DFGHHGHIIGIGIGHIIIIIIIGEGFHGIIIGGICFHHIIIGHHIIHCDFH@GFAHDGHGHDCHFGHECEADFFFFDCCCACDDDCDCCCDCDA_Mismatch_0_Sense_+_Library_PoolC
ATCCTGCTACTCATGATGATCATAGTTTTAGCGGTACTTCTGTAATGCCGTGGAATGACCTTGTATATTCCTATGCTCCTGGCATCCTGTAGCT
>Frequency_1_QualityScore_DBFBH?DFHG<G?FHHHGEHHCHC@H@AHDA9E@BG?CGG4?FB:??DGGGEHIGIIFA?CGBHIGGIIGGGEGGGGGCC;AEEE@BDDDCED;_Mismatch_1_Sense_+_Library_PoolC
TCCTGTATCTCTTACCTTCTCTCTCACTCACTCTGGTTATAATGTTATCATGACCTGTGTCTATCATCATCACTCTGGTTATAATGTCATAATG
>Frequency_1_QualityScore_FFHHHHGJJJJJJJJJJJJJJJJJJJJJJIJJJJJJJJJJJIJJJJIJJIHJJIIJJJGIJJJJJJJJJHIHHHHGHHHHHHFFFFFFEEECCA_Mismatch_1_Sense_+_Library_PoolC
CTATGCTCCTGGCATCCTGTAGCTCTTACCTTCTCTCTCACTCACTCTGGTTATAATGTCATCATGACCTGTGTCTATCATCATCACTCTGGTT
>Frequency_1_QualityScore_FFHHHHFIIJJJIJJJJJIIIJIIJJIJJJJJJJJIGGGHIJIIIEHHIHIHJJJEIIGIJJJJHHHHHAHFFFDCCBDCCACCDDDDDDDFDF_Mismatch_0_Sense_+_Library_PoolC
ACACTGTCACTTATAATGACAGTTATCCTGCTACTCATGATGATCATAGTTTTAGCGGTACTTCTGTAATGCCGTGGAATGACCTTGTATATTC
>Frequency_1_QualityScore_DDFHHGHGIIIIGCGGEJJIJJIEHGHIGFGHHIIHGIDEIIHIJJJG*9BGHGIJJJFGGIHHHEEFF@CDCACEFEEECDCDDCDCCCDDDD_Mismatch_0_Sense_+_Library_PoolC
TGACAGTTATCCTGCTACTCATGATGATCATAGTTTTAGCGGTACTTCTGTAATGCCGTGGAATGACCTTGTATATTCCTATGCTCCTGGCATC
>Frequency_1_QualityScore_FFFDHHGAEHIIJIGIIGIIJFHIJ<CFIG?E??BEGHIJJIJJJJJJJGHIJJIJJIGIIGGFF_Mismatch_1_Sense_+_Library_PoolC
ACTCTGGTTATAATGTCATAATGAGTTCTGTGTTTATCAATGATCATAGTTAAATTACTCTGGTA
>Frequency_1_QualityScore_FFHGGHFIJIJIJFHIHGIJIJIHIGIGIGIJIGFHHJIJJJJJIGHIGHEHGDGBFHIIJIIJGJIGGCF@F=CECAGGDHHCFHEEEFFFFE_Mismatch_1_Sense_+_Library_PoolC
GCACTCACTCTGGTTATAATGTTATCATGACCTGTGTCTATCATCATCACTCTGGTTATAATGTCATAATGAGTTCTGTGTTTATCAATGATCA
>Frequency_1_QualityScore_?DFHHHHJJGIJJJJJIIJJHIHHGHIJHIEIIJJJJJJJJIIIIJIJJJJJJJJIJJGJJIHHCGGGHFHIGIHHHIEHCHFHGCEBDFFECC_Mismatch_0_Sense_+_Library_PoolC
TTCTCTCTCACTCACTCTGGTTATAATGTTATCATGACCTGTGTCTATCATCATCACTCTGGTTATAATGTCATAATGAGTTCTGTGTTTATCA
>Frequency_1_QualityScore_A?B?3DA+ACGEEF@<@:AC?C<<9A?FFIECFAGGIEFFFAD9?F>B<:9?DBFEECB=CFFG7=4CFEFI>EEA)===3=;B@>B@@6;;@@_Mismatch_2_Sense_+_Library_PoolC
GCATCCTCTAGCTCTTACCTTCTCTCTCACTCACTCTGGTTATAATGTCATCATGACCTGTGTCTATCATCATCACTCTGGTTATAATGTCATA
>Frequency_1_QualityScore_FFHHHHHJJIJJJJJJJJJJJJJJJIJJJJGHHIJJJJJJJJJJJJJJJJJGHIIIJJJJJJJJJJJGIJHHIJGIDHGGGHHHFFFFFFEEEE_Mismatch_0_Sense_+_Library_PoolC
TCACTCTGGTTATAATGTTATCATGACCTGTGTCTATCATCATCACTCTGGTTATAATGTCATAATGAGTTCTGTGTTTATCAATGATCATAGT
>Frequency_1_QualityScore_FFHHHHHJIJJJJJJHIIJJJJJIIJIGIJJJJJJJGHHGIJIJJJJJJJJJJIJJIGHGHGHHIHJJGIGFHCHDHGHIEHCHHFDFFFFFFE_Mismatch_1_Sense_+_Library_PoolC
TCTCACTCACTCTGGTTATAATGTCATCATGACCTGTGTCTATCATCATCACTCTGGTTATAATGTCATAATGAGTTCTGTGTTTATCAATGAT
>Frequency_1_QualityScore_FFHHHHHJJIJJGIJJGGIIGIHGIJIJJJJJJJJJIJJJJJJHIJIJJJIIJIIIIJIJIJGIIJJJJHHHHHHHFFFDDDDDDCDDDDDCDE_Mismatch_0_Sense_+_Library_PoolC
GCTTACACTGTCACTTATAATGACAGTTATCCTGCTACTCATGATGATCATAGTTTTAGCGGTACTTCTGTAATGCCGTGGAATGACCTTGTAT
>Frequency_1_QualityScore_FDHDFDBGGGGIEGHIIF@HEGCHGGGGIIIIGIIIIIICHEGHBFB<=B@BEDCCAC;@@@CC@@BDD99?CBACCDCDDCCDACAC:(4>BC_Mismatch_0_Sense_+_Library_PoolC
ATGCAACTCTCTGCTTTATGTCGCCGTCTCTATTTGCTTTGGCGGAGGACTGCTTCACATGTGCGGGGAGCAGCTTACACTGTCACTTATAATG
>Frequency_1_QualityScore_DDDD)<:;A+A+2+A<FC3CE@<?@@ADADD(=.;@@D9?;>AA9AA9>AB;AA;:5(>>::AA>AA>>:>A>AAAAAADAAA_Mismatch_0_Sense_+_Library_PoolC
CGGAGGACTGCTTCACATGTGCGGGGAGCAGCTTACACTGTCACTTATAATGACAGTTATCCTGCTACTCATGATGATCATAG
>Frequency_1_QualityScore_FFHHHGHJJJJIJIJJJJJJJJJJHIIJJJJJJJJJIJJJJJJJJJJJJJJJJGIIJJJJJJIJHHHHHHFFFFEEEEEEDDDDDDDDDDDDDD_Mismatch_1_Sense_+_Library_PoolC
TCATGATGATCATATTTTTAGCGGTACTTCTGTAATGCCGTGGAATGACCTTGTATATTCCTATGCTCCTGGCATCCTGTAGCTCTTACCTTCT
>Frequency_1_QualityScore_DDHHHHHJJJJJJJJJJJJJJJJHJIJJJJJJJJJJJJJJJJJJIJJIJIJJJJJJIJIJJJJJIIIIIIJIJIJJJHHHHCHCHEFFBD@CCC_Mismatch_0_Sense_+_Library_PoolC
ACCTTCTCTCTCACTCACTCTGGTTATAATGTTATCATGACCTGTGTCTATCATCATCACTCTGGTTATAATGTCATAATGAGTTCTGTGTTTA
>Frequency_1_QualityScore_DEHHHDDGHJIJJJJIJGJJIIHIGIHGIGFIJIGIJEGEIIJEFH:EFAGIHHIJJJJJJIICCGGHG:CF;F@@:=DGCICEECE?E_Mismatch_1_Sense_+_Library_PoolC
TGTCTATCATCATCACTCTGGTTATAATGTCATAATGAGTTCTGTGTTTATCAATGATCATAGTTAAATTACTCTGGTTATAATGTCCA
>Frequency_1_QualityScore_DDHGHHHJJIJJJIJJJJIJJJJJJIJJIIJJJJJJJJJJJJJJJJJJIJJJGIIIJIJGGIIHIJIIJHIJJHHHHHHFCDFFFDEEDEEEDC_Mismatch_1_Sense_+_Library_PoolC
TGTATATTCCTATGCTCCTGGCATCCTGTAGCTCTTACCTTCTCTCTCACTCACTCTGGTTATAATGTCATCATGACCTGTGTCTATCATCATC
>Frequency_1_QualityScore_FFHHFCHIIJJJJJJJJIIICGGHJGIJJIHIIJJJIJJIGGHIJJJGIGCCGFHHIGIIJIFIJJIJCFAEHGIHHHFDDDBDCCCDDCDCDD_Mismatch_1_Sense_+_Library_PoolC
GTCAGTATTTCTCTCATCCAATCCTAACCTTATTCTTTGCAATATGTTAAGAGTGCTGGACCTCCTCTTCTCCTCGGCGTCCTGCATTCCCTCA
>Frequency_1_QualityScore_FFHHHHHJJIIJJIIFHHJGGIIHDHDHGIAHBGIFEHGHB<FHI_Mismatch_0_Sense_+_Library_PoolC
TATCCTGCTACTCATGATGATCATAGTTTTAGCGGTACTTCTGTA
>Frequency_1_QualityScore_FFHHHHHJJJJJHIIJJJJJJJJJJIJJJJJJJIIIJJJJJJJJJJIJJJJJJJFHJJJJIJIIIIGHIHIIEGHJJGIHHHHHHFDFFFFFEE_Mismatch_0_Sense_+_Library_PoolC
CACTCACTCTGGTTATAATGTTATCATGACCTGTGTCTATCATCATCACTCTGGTTATAATGTCATAATGAGTTCTGTGTTTATCAATGATCAT
>Frequency_1_QualityScore_FDHHHHHJJIJJJJJJJJJIJJJJJJJIJJJJJJJJIJIJJJIIIJJJJBGGJJIJJJIIIIJJJJHHHHHFFFD@DDDDDCDECDDCDDDCCC_Mismatch_0_Sense_+_Library_PoolC
GTATTGCTCTCATCCAATCCTAACCTTATTCTTTGCAATATGTTAAGAGTGCTGGACCTCCTCTTCTCCTCGGCGTCCTGCATTCCCTCAATCA
>Frequency_1_QualityScore_EFGHHHFGIIIGFHCHDHGEFEHJCGHIJGGIHFHJIIHGGIJGIGGCIJHHGIGHCHEGIJIJJIEHJF@FHIIJJ_Mismatch_0_Sense_+_Library_PoolC
TGGTTATAATGTTATCATGACCTGTGTCTATCATCATCACTCTGGTTATAATGTCATAATGAGTTCTGTGTTTATCA
>Frequency_1_QualityScore_FFHHHHHJJJJJJJFIIIIIFGIJJJJIJJJJJHIJJJJJJIJJJJJJJJIJJJJIJJJJIJHHCHHGHEFFEFCEDEECDDDDDDDDDDCAAC_Mismatch_1_Sense_+_Library_PoolC
GCGGTACTTCTGTGATGCCGTGGAATGACCTTGTATATTCCTATGCTCCTGGCATCCTGTAGCTCTTACCTTCTCTCTCACTCACTCTGGTTAT
>Frequency_1_QualityScore_FFDHHGHJJJGIIIIJGFHEHH?EHDCGEB@ECGDEGEGHGEHHIIIJHDDFDHFCBECGHIIIJIGIIGGHGIFHHEEECFEFFBBEE@6>>C_Mismatch_1_Sense_+_Library_PoolC
ATGCTCCTGGCATCCTGTAGCTCTTACCTTCTCTCTCACTCACTCTGGTTAAAATGTTATCATGACCTGTGTCTATCATCATCACTCTGGTTAT
>Frequency_1_QualityScore_FDHHHDFGGIIJJIIGGGGGIEHGAGIJJJJJJJJJJGIJJIJJGIJIGIJJJJJJIIIJIJIJIEHHIDGGIJGGHGHBDEFFFFCCEC>CDD_Mismatch_1_Sense_+_Library_PoolC
TCCTGGCATCCTGTAGCTCTTACCTTCTCTCTCACTCACTCTGGTTATAATGTCATCATGACCTGTGTCTATCATCATCACTCTGGTTATAATG
>Frequency_1_QualityScore_FFHHHHHJJJJJFHIJJJJJIJIIJJJJGIHIIIJGIEGHJJJJJJJJJJJJJJHIGIJJJJJJIJIJCBAG_Mismatch_0_Sense_+_Library_PoolC
TCATCACTCTGGTTATAATGTCATAATGAGTTCTGTGTTTATCAATGATCATAGTTAAATTACTCTGGTTAT
>Frequency_1_QualityScore_?DFD?<?F:2AF?@F@FC?AF<FFA?9:ECDFC<FDFFE0?:?DDB<FGCFFGIIAFFII@FFCAFGGF@EEIIIFFECEEEABDDDD_Mismatch_1_Sense_+_Library_PoolC
CTCTCTCACTCACTCTGGTTATAATGTTATCATGACCTGTGTCTATCATCATCACTCTGGTTATAATGTCATAATGAGTTCTGTGTTA
>Frequency_1_QualityScore_FFHHHHHIJJIJJGHIJJJJJIJJJJJJJJJJJIJJJJJJJJIIJHIJHIJIIJJIJJJJJHHHHHFFFCFFFEEEEEEDDDDDDDDDDDDDDD_Mismatch_0_Sense_+_Library_PoolC
ATAGTTTTAGCGGTACTTCTGTAATGCCGTGGAATGACCTTGTATATTCCTATGCTCCTGGCATCCTGTAGCTCTTACCTTCTCTCTCACTCAC
>Frequency_1_QualityScore_FFHHHHHIJHGIJJIJHJHJJHGJIJIJIJJJGEIIJIJJJJIJJIJJJJJJJJIIIJJJJJJJJJJJJHGGJIIJJJJJGGGFHFFHFFFFFF_Mismatch_0_Sense_+_Library_PoolC
TGAGTTCTGTGTTTATCAATGATCATAGTTAAATTACTCTGGTTATAATGTCCTAATGAGTTGTGTGTCTATCAATGATCATAGTTAACTTTTA
>Frequency_1_QualityScore_FFHHHHHIIIJEHHG@EEGGCGII>CEHIJ>BFGGGCHGJIJGIHIJIJEGGIIEHBFHDFFIJAF@HIFEGGGGIGHHEHFFCEFDDFECACC_Mismatch_0_Sense_+_Library_PoolC
ATATTCCTATGCTCCTGGCATCCTGTAGCTCTTACCTTCTCTCTCACTCACTCTGGTTATAATGTTATCATGACCTGTGTCTATCATCATCACT
>Frequency_1_QualityScore_FFGGFDDGIIIJIHIHIJIIIBB@FGDGHJJJICHIIJIJJJIFIJJIJIIIBFHHGIJJGGGIJIIIICEHIJJHHHCEEEFDDDEDCEEEEE_Mismatch_1_Sense_+_Library_PoolC
TCCTGGCATCCTGTAGCTCTTACCTTCTCTCTCACTCACTCTGGTTAAAATGTTATCATGACCTGTGTCTATCATCATCACTCTGGTTATAATG
>Frequency_1_QualityScore_FFHHHHGJJJGIIJJJJJIJJJJJJJJJJJJHJIJJJJJJJJJJJJJJJJJJHGHHIIIJJJJJIJJJJHCFHIJIIHIGIGHF_Mismatch_2_Sense_+_Library_PoolC
CTCACTCTGGTTATAATGTCATCATGACCTGTGTCTATCATCATCACTCTGGTTATAATGTCATAATGAGTTCTGTGTTTAGCA
>Frequency_1_QualityScore_FFHHHHHJJJJHIIIJHGJIJJJJGHIJJJJJIIJJJJJJJJJJJJJJIJJJJHIIEIJJJJJJGHGHHHFFFFEEDEEDDDDDDDDCDDDDDD_Mismatch_0_Sense_+_Library_PoolC
TCATGATGATCATAGTTTTAGCGGTACTTCTGTAATGCCGTGGAATGACCTTGTATATTCCTATGCTCCTGGCATCCTGTAGCTCTTACCTTCT
>Frequency_1_QualityScore_FFGHHHHJJIIJJJJIJJJJJJJJJJJJJJJJJIJJJGIIIIJIJJJIIIJJJJIJIIIJIJICGEGGGEGHIGIHHHHHGFFFCEFEDEEEEE_Mismatch_0_Sense_+_Library_PoolC
ACCTTGTATATTCCTATGCTCCTGGCATCCTGTAGCTCTTACCTTCTCTCTCACTCACTCTGGTTATAATGTTATCATGACCTGTGTCTATCAT
>Frequency_1_QualityScore_FFHHGHHJJJIJJJJJJJJGJJJJJJJJIJIIJJJJJIJJIIJIGHIHJGHHHIIIJJJJJJJJIJJHIDGGIGGAHHHHGHFFFFFFCEEECE_Mismatch_1_Sense_+_Library_PoolC
AATGACCTTGTATATTCCTATGCTCCTGGCATCCTGTAGCTCTTACCTTCTCTCTCACTCACTCTGGTTAAAATGTTATCATGACCTGTGTCTA
>Frequency_1_QualityScore_FDHFFHHEIIGDIFGGGGHHEGGFGHIJGGGHAEHGDFBFG@HGGDHGGEHIIBFHGHGDGGEHGDHGECHHHFEFCCCDCEC>CEC@@@CDDD_Mismatch_1_Sense_+_Library_PoolC
TAATGACAGTTATCCTGCTACTCATGATGATCATAGTTTTAGCGGTACTTCTGTAATGCCGTGTAATGACCTTGTATATTCCTATGCTCCTGGC
>Frequency_1_QualityScore_DAFFFF<AE<<A::E@EF<F+A3<C@EHHDEFFFCGIFDGBF<?BGAG@?DDF@<9?DA?BFFGEG<B==CF;@CEEFE@EEE?E7?;AE>>BD_Mismatch_1_Sense_+_Library_PoolC
TATAATGTCATCATGACCTGTGTCTATCATCATCACTCTGGTTATAATGTCATAATGAGTTCTGTGTTTATCAATGATCATAGTTAAATTACTC
>Frequency_1_QualityScore_FFHHHHHJJJJJJJJHIJIIJJJJJJJJIJJJJJJJGIHIJJJJJJJJJJJJJJJJIHHGIFIJJGIJIIIIJGJEHIIJGHAEHGHFFFFFFE_Mismatch_0_Sense_+_Library_PoolC
TCTCACTCACTCTGGTTATAATGTTATCATGACCTGTGTCTATCATCATCACTCTGGTTATAATGTCATAATGAGTTCTGTGTTTATCAATGAT
>Frequency_1_QualityScore_FFHHHHHJJJJJJJJJJJHIIJJJJJJJJJJJIJJJJJJHIJJGIIJIIIIIIJJGIHIIJJIIGIJJJIGIIJIJJJIJJHHHHHHHF_Mismatch_1_Sense_+_Library_PoolC
AAATGTTATCATGACCTGTGTCTATCATCATCACTCTGGTTATAATGTCATAATGAGTTCTGTGTTTATCAATGATCATAGTTAAATTA
>Frequency_1_QualityScore_DDHHFHHJIIJJGGIJGIIJCHHJGJJCHHGIIJIJIJIJJJIIJIIGGGFHIIIJJGIIHJGGGJJGIGGGHHIHHHHHGHGFFFFFEFEEDE_Mismatch_1_Sense_+_Library_PoolC
TCTTACCTTCTCTCTCACTCACTCTGGTTATAATGTCATCATGACCTGTGTCTATCATCATCACTCTGGTTATAATGTCATAATGAGTTCTGTG
>Frequency_1_QualityScore_FFHHHHHJJJJJJJJJHJIIJJJJIJEIJJJJJJJJJGIHIIIJJJJJJJJJJIJJJJFHGHEGHIIIIFFIHJIJDEGIHHHHHFF_Mismatch_1_Sense_+_Library_PoolC
CTCTCACTCACTCTGGTTATAATGTCATCATGACCTGTGTCTATCATCATCACTCTGGTTATAATGTCATAATGAGTTCTGTGTTTA
>Frequency_1_QualityScore_FFHHHHHJJJJJJIJJJJJFJJJJJIJJJJJJJJJJJJJJIIJIJIJGHIIJJJ2DGIJIJIGIIIJIJJGHFDDDDDDDDEDEDDCDCCDDDD_Mismatch_0_Sense_+_Library_PoolC
ATTGCTCTCATCCAATCCTAACCTTATTCTTTGCAATATGTTAAGAGTGCTGGACCTCCTCTTCTCCTCGGCGTCCTGCATTCCCTCAATCAGG
>Frequency_1_QualityScore_D?A4AFDH@?FD?FGHCAHEFFA<FEFHHEHEEEHHIC>?DGHGGHFHE4?BDGCECGC?DHIIIGGGHHGI_Mismatch_0_Sense_+_Library_PoolC
TGGTTATAATGTCATAATGAGTTCTGTGTTTATCAATGATCATAGTTAAATTACTCTGGTTATAATGTCCTA
>Frequency_1_QualityScore_FFHHHHGJIGHIJJJJJIIJJJIJJFGIGHGIJJJJJIHJEIIJJJIJJIGEIJIIFIIJJHHHFHGFEDFEEEEEECCDCCCCDCDDDDDDDD_Mismatch_0_Sense_+_Library_PoolC
TTTTAGCGGTACTTCTGTAATGCCGTGGAATGACCTTGTATATTCCTATGCTCCTGGCATCCTGTAGCTCTTACCTTCTCTCTCACTCACTCTG
>Frequency_1_QualityScore_DDFFHGHJJJJJJJIIIJIJIHHGIIJJJGHIIIGIJIJIJJJJGIGIIJJIJIHJIJJIIIIIIJFGECHIGIIIJGIGE_Mismatch_0_Sense_+_Library_PoolC
TGTCTATCATCATCACTCTGGTTATAATGTCATAATGAGTTCTGTGTTTATCAATGATCATAGTTAAATTACTCTGGTTAT
>Frequency_1_QualityScore_BDFFHHDIIJGGIIICDGHEEIGGHEHGHICGGF@DFHBGBA=?BBDBCCDDDDCC@CAC>@CC:C>A>:@CA:ACDDDCDDCCDD:ACCC@@C_Mismatch_0_Sense_+_Library_PoolC
TCTCTATTTGCTTTGGCGGAGGACTGCTTCACATGTGCGGGGAGCAGCTTACACTGTCACTTATAATGACAGTTATCCTGCTACTCATGATGAT
>Frequency_1_QualityScore_DDBFCFHIJHIIJIIIIJJJHIHHIJJJIIIJJJJJJJIIJHIJJJJJIIJJIJIGIIJJJIIGJJFHHGGIGHHIHHHHHHGHHHFEFF>CC>_Mismatch_1_Sense_+_Library_PoolC
TTCTATCTCACTCACTCTGGTTATAATGTTATCATGACCTGTGTCTATCATCATCACTCTGGTTATAATGTCATAATGAGTTCTGTGTTTATCA
>Frequency_1_QualityScore_FFHHHHFIJJJIJJJJJJJJJIGJIJJIJIJJJJJJJJJIJJJJJJJJHIJIJIIJIIIJJJJJIJFHIFGGHHJJGJJIIHHH_Mismatch_0_Sense_+_Library_PoolC
CTCTGGTTATAATGTTATCATGACCTGTGTCTATCATCATCACTCTGGTTATAATGTCATAATGAGTTCTGTGTTTATCAATGA
>Frequency_1_QualityScore_FDHHGGHJIHHGIIGGEHEHJJJJIIIJJIJJJJJJJJIFHIIIGGIFGHIJJGIIJIGIHGHIIJJJEFHJJIJIJHHHHEFFFDFFFFEEEE_Mismatch_1_Sense_+_Library_PoolC
GCATCCTGTAGCTCTTACCTTCTCTCTCACTCACTCTGGTTAAAATGTTATCATGACCTGTGTCTATCATCATCACTCTGGTTATAATGTCATA
>Frequency_1_QualityScore_FFHHHHHIJJIJJGIIGCHIJIIIGIIJJJJJJIIJJJJHHHIJJIJJGGHIJJJJJIJJJJIIJJGGGGGHHHHHHHFFEFFFEC@@3@ADDA_Mismatch_1_Sense_+_Library_PoolC
TGACCTTGTATATTCCTATGCTCCTGGCATCCTGTAGCTCTTACCTTCTCTCTCACTCACTCTGGTTATAATGTCATCATGACCTGTGTCTATC
>Frequency_1_QualityScore_ADFCBF??EHGHGEGEGIIIIICBHEGGHDBHABGHII:C?DG>BFGHFGIFGHGHHGGBBAFAHEG@FFDHEH@;@EEHFFAC?CDCDE;>;>_Mismatch_0_Sense_+_Library_PoolC
TCTCTCACTCACTCTGGTTATAATGTTATCATGACCTGTGTCTATCATCATCACTCTGGTTATAATGTCATAATGAGTTCTGTGTTTATCAATG
>Frequency_1_QualityScore_DFAD?FDEHDHEDFDD:FDGHGBHGIDHA=8<@;<8>;?:AC??ACDDCCCCCCDC@CCDECCCCDC3>>AACCCCCCDCCCCCC@ACDCDCDC_Mismatch_0_Sense_+_Library_PoolC
ATTTGCTTTGGCGGAGGACTGCTTCACATGTGCGGGGAGCAGCTTACACTGTCACTTATAATGACAGTTATCCTGCTACTCATGATGATCATAG
>Frequency_1_QualityScore_FFHHHHHJJJJJJJJJJJJJGIJIJJJJJJJJJJJJHJJJHJDBDDDDDDDDDDDDDDDDDDDCDCDDDDDDDDDCDDDEDDDDDDDCCDCCD@_Mismatch_0_Sense_+_Library_PoolC
GTCTCTATTTGCTTTGGCGGAGGACTGCTTCACATGTGCGGGGAGCAGCTTACACTGTCACTTATAATGACAGTTATCCTGCTACTCATGATGA
>Frequency_1_QualityScore_FEHFHHHGIIIJICHHJACBFEGAHG>HGIIIJJIJJGGIBDBFBFGGIEHIB@@AHHGHIHIJIDHGEHEEF>BD@@CEEC@;A:@CFDC@CC_Mismatch_0_Sense_+_Library_PoolC
GTCACTTATAATGACAGTTATCCTGCTACTCATGATGATCATAGTTTTAGCGGTACTTCTGTAATGCCGTGGAATGACCTTGTATATTCCTATG
>Frequency_1_QualityScore_FFHHHHHJJIJIJJJJJJIJJJIHIJHIJJJIJIIJJJJJJJJJJJJJHFHIIIJJJHEEIJJJJJJJJHHHHFGFHHHFFF_Mismatch_0_Sense_+_Library_PoolC
TATGCTCCTGGCATCCTGTAGCTCTTACCTTCTCTCTCACTCACTCTGGTTATAATGTTATCATGACCTGTGTCTATCATCA
>Frequency_1_QualityScore_DDFHFDFIHGBGIIFGIIJIJBIDGIF3CGGEACDEE@GBFGGEEGGEE@DBDBCFEH?BFH>CHIJ@HGA9@DA;=AHB/5;<>BB1>>9@>;_Mismatch_1_Sense_+_Library_PoolC
GGATTTTCAGTATTGCTCTCATCCAATCCTAACCTTATTCTTTGCAATATGTTAAGAGTGCTGGACCTCCTCTTCTCCTCGGCGTCCTGCATTC
>Frequency_1_QualityScore_FDHDHHFIIJJIJJFHIGIIGIHIGIGIJJJJDFGIIFGBFHIIIGHIHHGIJJJJJJJJ_Mismatch_0_Sense_+_Library_PoolC
CATCATCACTCTGGTTATAATGTCATAATGAGTTCTGTGTTTATCAATGATCATAGTTAA
>Frequency_1_QualityScore_DDADDDDHHIIIBHIEGGHIBECFFBGF<BBFHIIIIIICHEHGIIIIIIDGFEGGGG<CD@FCC;C@D=@?C7?CHHFFE@EFDECECEEAAA_Mismatch_1_Sense_+_Library_PoolC
CTATGCTCCTGGCATCCTGTAGCTCTTACCTTCTCTCTCACTCACTCTGGTTAAAATGTTATCATGACCTGTGTCTATCATCATCACTCTGGTT
>Frequency_1_QualityScore_FFHHGHHJJJJJJJJJIJJJJJCHIHHIGIGHIIIJJDIJJIIJJJJJHIGGIJJJIIGGIJGGJJJJJEEDGIJIHHHHHHHFFFFFED@C@C_Mismatch_0_Sense_+_Library_PoolC
ATGCTCCTGGCATCCTGTAGCTCTTACCTTCTCTCTCACTCACTCTGGTTATAATGTTATCATGACCTGTGTCTATCATCATCACTCTGGTTAT
>Frequency_1_QualityScore_FFHHHHHJJJJJJJJJJJJJJJJIJJJHIJJJIJJJIJIJJJJJJIJJIJJJJJJJJIJIJHHHHHGFFDEFFFFEEEEEEDDDDDDDDCDDDD_Mismatch_0_Sense_+_Library_PoolC
TTATCCTGCTACTCATGATGATCATAGTTTTAGCGGTACTTCTGTAATGCCGTGGAATGACCTTGTATATTCCTATGCTCCTGGCATCCTGTAG
>Frequency_1_QualityScore_FFHHHHFFHIGIJJIJIIIGJJJIJJFHIIIJIJIIIIJJIJIJHIIJJIIIIJIIJJG_Mismatch_1_Sense_+_Library_PoolC
ACCTGTGTCTATCATCATCACTCTGGTTATAATGTCATAATGAGTTCTGTGTTTATCCA
>Frequency_1_QualityScore_FFHHHHHJJJJJIHHGHJIIJIIJJJJJJJJJIJIJJIJJJJHIIJJJJIJJFIIJJIIHGGIIJJIIJIHJJJJJIJJJJGHD_Mismatch_1_Sense_+_Library_PoolC
TTATCATGACCTGTGTCTATCATCATCACTCTGGTTATAATGTCATAATGAGTTCTGTGTTTATCAATGATCATAGTTAAATCA
>Frequency_1_QualityScore_FFHHHHHIIJIIJHIFHDFGGGGIIJJJJJJIEIIIIIGIIJJIJJIIJIJIHHHHHHHFFFFFECEDECEDDDDDFEBBDD@BBDDDCCACCC_Mismatch_0_Sense_+_Library_PoolC
TCCTCTTCTCCTCGGCGTCCTGCATTCCCTCAATCAGGAACATACCGTTGATGCTTATGCAACTCTCTGCTTTATGTCGCCGTCTCTATTTGCT
>Frequency_1_QualityScore_FFGHHHHJJJJJJJJJIJJHIIIIIJJIJIJJGIHIJJJJIJIJJJJJHIIGGIJGIIJJIIHHGHGHHBEFFFFFEEECEDDDDDDDDDDCDD_Mismatch_0_Sense_+_Library_PoolC
CCTGCTACTCATGATGATCATAGTTTTAGCGGTACTTCTGTAATGCCGTGGAATGACCTTGTATATTCCTATGCTCCTGGCATCCTGTAGCTCT
>Frequency_1_QualityScore_FFHHHHHJJJJJJJJJJJJJJJJJJJJIJJJJJJJJJIHIJJJIJGIIJJJIJJJJHFFDDDDDDDDDD@CDDCDCDBDDBDBDDDDDDDDDDD_Mismatch_0_Sense_+_Library_PoolC
CCGTTGATGCTTATGCAACTCTCTGCTTTATGTCGCCGTCTCTATTTGCTTTGGCGGAGGACTGCTTCACATGTGCGGGGAGCAGCTTACACTG
>Frequency_1_QualityScore_DDB>FHBA@CEG3CCHHE?F<<CDGE<GGFCHDGIGHEFBDHGGDH@HIGHIGFEGHG:;@<<>/;@B>?CCCC@::AC3>C><39>&0???>@_Mismatch_0_Sense_+_Library_PoolC
AACATACCGTTGATGCTTATGCAACTCTCTGCTTTATGTCGCCGTCTCTATTTGCTTTGGCGGAGGACTGCTTCACATGTGCGGGGAGCAGCTT
>Frequency_1_QualityScore_FFHHHHHJJJJJJJJJJJJJHIHHHIGJIIIIGIIJJJJIJHIJJJEIJJIJJJJGJJJJIIGIIIJHIHIJIICHHHBHACEFFFFDFEECCC_Mismatch_2_Sense_+_Library_PoolC
TTCTCTCTCACTCACTCTGGTTATAATGTTATCATGACCTGTGTCTATCATCATCACTCTGGTTATAATGTCATAATGAGTTCTGTGTTTGACA
>Frequency_1_QualityScore_FFHHGGHGIJJJJIHIIIGIGHHEHIFIHIGGIGHIHIJBHHJIIJIJIHIJJJIJJJGIGHHHEHHIIEHEEFFHDE@CFFFEECCC_Mismatch_2_Sense_+_Library_PoolC
CTCTCTCACTCACTCTGGTTAAAATGTTATCATGACCTGTGTCTATCATCATCACTCTGGTTATAATGTCATAATGAGTTCTGTGTTA
>Frequency_1_QualityScore_FFHHHHHJJJJJIJHHHJJIGIIJJJIJJJJJJJJJJJJIJJJJJJJJIIJJHIIGHGHIIJJI_Mismatch_1_Sense_+_Library_PoolC
AATGTCATAATGAGTTCTGTGTTTATCAATGATCATAGTTAAATTACTCTGGTTATAATGTCCA
>Frequency_1_QualityScore_>DF<BDHIIGG>AHIAGHCDDHHIIHE@CBD<D?B@DHIIIIIG@FHHII@DB=BBGGI@ACEH>?BDE@;;CA;@BB=;9???@CAAAA@4@@_Mismatch_0_Sense_+_Library_PoolC
ATTCCCTCAATCAGGAACATACCGTTGATGCTTATGCAACTCTCTGCTTTATGTCGCCGTCTCTATTTGCTTTGGCGGAGGACTGCTTCACATG
>Frequency_1_QualityScore_FFHHHHHIJJGIIJJJJJIJIJJJJJJJJJJJJIIJIJJJJJJJJJJJJJJJJJGIJIJIJJJJJJJJIGEHIIJHIFHFHHGHHFFFFFFFED_Mismatch_0_Sense_+_Library_PoolC
TGTAGCTCTTACCTTCTCTCTCACTCACTCTGGTTATAATGTTATCATGACCTGTGTCTATCATCATCACTCTGGTTATAATGTCATAATGAGT
>Frequency_1_QualityScore_DEHHHHGDGHGIIGHJJIIIJJEG@HGE@@CGGHJIIIJG@EEHEHEFFFFFFCEDEECA>@CC;@A;A>CCDDCDDCB>9@@C<CAADDDE<C_Mismatch_0_Sense_+_Library_PoolC
TCACATGTGCGGGGAGCAGCTTACACTGTCACTTATAATGACAGTTATCCTGCTACTCATGATGATCATAGTTTTAGCGGTACTTCTGTAATGC
>Frequency_1_QualityScore_FFHHG?FFHJJJJJJIJJJJJIJJIIJJJJJJIJGIIIIJJIJIIJJIIJIGECGHIHHGEHHDFCDFECEECEECDCDDCDDDDDDDDDD@@C_Mismatch_1_Sense_+_Library_PoolC
AGCGGTACTTCTGTAATGCCGTGGAATGACCTTGTATATTCCTATGCTCCTGGTATCCTGTAGCTCTTACCTTCTCTCTCACTCACTCTGGTTA
>Frequency_1_QualityScore_FFHGHHHJJJJIJJHIJJJJJJJGJJJICHJJJEGIGIFIIJJIEIGGIIJIGIJJIJJIIIIJEDGHJHIIHHIHGIGHIJHHHHHHFFFFFE_Mismatch_0_Sense_+_Library_PoolC
TATCATGACCTGTGTCTATCATCATCACTCTGGTTATAATGTCATAATGAGTTCTGTGTTTATCAATGATCATAGTTAAATTACTCTGGTTATA
>Frequency_1_QualityScore_FFHHHHHHGJHJJIJHIHHIJHIIIIGHIJJJJJJJJIJIJJJJIJJJJIIJJJJHJIHHFHHHFHFFFFFEECEEDDDDDDDCCDDDDDDDDD_Mismatch_0_Sense_+_Library_PoolC
ACTCATGATGATCATAGTTTTAGCGGTACTTCTGTAATGCCGTGGAATGACCTTGTATATTCCTATGCTCCTGGCATCCTGTAGCTCTTACCTT
>Frequency_1_QualityScore_FFHHHHHJJJJJJJJJJJJJJJJGIJIIJJGJJJJJJJJJIJJJJJJIIIIJJJJJJIJIJIIIHHHHHEDEFFFFFFEEEECEDDDDDDCDDD_Mismatch_0_Sense_+_Library_PoolC
CAGTTATCCTGCTACTCATGATGATCATAGTTTTAGCGGTACTTCTGTAATGCCGTGGAATGACCTTGTATATTCCTATGCTCCTGGCATCCTG
>Frequency_1_QualityScore_FFFHHHHJJJJJJJJIJJJJJJJHIIJJJJJJJJJJJJJJJJJJHIJIIJJJJJJJJJJJJJHIIIJIJJJJIJJIHIJEHHH_Mismatch_0_Sense_+_Library_PoolC
GGTTATAATGTTATCATGACCTGTGTCTATCATCATCACTCTGGTTATAATGTCATAATGAGTTCTGTGTTTATCAATGATCA
>Frequency_1_QualityScore_FFFFDFHJIJJJIEHGHIIIJDHHGIJGIIIJJIIJIIIIIHIHHJJJIJGICHIIJJJGHIJJEHIJHFDBACCDDDC@CCDDDDDDDCCBDB_Mismatch_0_Sense_+_Library_PoolC
CTCTCATCCAATCCTAACCTTATTCTTTGCAATATGTTAAGAGTGCTGGACCTCCTCTTCTCCTCGGCGTCCTGCATTCCCTCAATCAGGAACA
>Frequency_1_QualityScore_FFHHFHHIJJIJGIIHJJIHIIIIIIIJIIJIJJJIJJJIIJJJIJJJIJIJJJIHGIGEGFEFHHFHFCBC@;?BDDDDCDCDACCCC:@CBB_Mismatch_0_Sense_+_Library_PoolC
CTCAATCAGGAACATACCGTTGATGCTTATGCAACTCTCTGCTTTATGTCGCCGTCTCTATTTGCTTTGGCGGAGGACTGCTTCACATGTGCGG
>Frequency_1_QualityScore_FFHHFFHJJHIHIIJJJJJJIIJJJJJJIIJJJJIJ_Mismatch_0_Sense_+_Library_PoolC
TGAGTTCTGTGTTTATCAATGATCATAGTTAAATTA
>Frequency_1_QualityScore_FFHHHGHJJJJJJJHIHIIJJJIIIIIJIJJJJJJJJJIJJJIIJJJJJJJJJJJIGHIIIJJJIIGHGHDHCHGGFHHHHHFFE_Mismatch_0_Sense_+_Library_PoolC
CTCACTCACTCTGGTTATAATGTTATCATGACCTGTGTCTATCATCATCACTCTGGTTATAATGTCATAATGAGTTCTGTGTTTA
>Frequency_1_QualityScore_FFGHHHHJJIGIJJJJJJIJJJJIJJGGGJJJJJJJJIIJJJJJIJJJJJIJIJJJIJJJIJJJJIJJJHEEHHHCEFFFFFEEEEEECCCCDE_Mismatch_1_Sense_+_Library_PoolC
GATGACCTTGTATATTCCTATGCTCCTGGCATCCTGTAGCTCTTACCTTCTCTCTCACTCACTCTGGTTATAATGTTATCATGACCTGTGTCTA
>Frequency_1_QualityScore_FFHHHHHJJJJJJJJJJJJJJJIJIJJJJJJJJJJJJGHIJJJJJJJJJJJIJJJJJJJJICHHHFFFFEEEEEEDDDDDDDDDDDDDDDDDDD_Mismatch_0_Sense_+_Library_PoolC
TCCAATCCTAACCTTATTCTTTGCAATATGTTAAGAGTGCTGGACCTCCTCTTCTCCTCGGCGTCCTGCATTCCCTCAATCAGGAACATACCGT
>Frequency_1_QualityScore_FFHHHHHIJJJJJJJJJJJJJJJJJIJJJJJIJJJJJJJJIIIJJJJJJJJGIFHIJJIHIJJJIJIIJHGIJJHHHFDDDDDDDCDECEDCDD_Mismatch_1_Sense_+_Library_PoolC
GTCAGTATTGCTCTCATTCAATCCTAACCTTATTCTTTGCAATATGTTAAGAGTGCTGGACCTCCTCTTCTCCTCGGCGTCCTGCATTCCCTCA
>Frequency_1_QualityScore_FFHHHHHJJJJJJJJJJJJJJIJHIJJJJJJJJJJJJJJJJJHIIIJJJJJJGJJJJJIJJJIIJIIHIIG_Mismatch_2_Sense_+_Library_PoolC
TTATAATGTTATCATGACCTGTGTCTATCATCATCACTCTGGTTATAATGTCATAATGAGTTCTGTGTTAC
>Frequency_1_QualityScore_FFHHHHHJJJIJJJJJJIJJJJJJJJIJJJIJJJJIIJJJJJIIIHHHHHHFFFFFFEDEDCEDEEDDDDDBDDDEDEEEDDDDDDCDDBDDDD_Mismatch_0_Sense_+_Library_PoolC
CGGCGTCCTGCATTCCCTCAATCAGGAACATACCGTTGATGCTTATGCAACTCTCTGCTTTATGTCGCCGTCTCTATTTGCTTTGGCGGAGGAC
>Frequency_1_QualityScore_FFHHHHHJJJIJIJJJHJJJJIIJJJJJJJJJJJJJJJIJGGIIGCGGIIIGIIJJAHHJIGJIIHGIJDHHHHDDFFCCEEEDDDCDADDFED_Mismatch_0_Sense_+_Library_PoolC
ACTGTCACTTATAATGACAGTTATCCTGCTACTCATGATGATCATAGTTTTAGCGGTACTTCTGTAATGCCGTGGAATGACCTTGTATATTCCT
>Frequency_1_QualityScore_D;AFFDFEGEFFBFF?:AHFEFAD@EEGIIIF9DCFBBF67?;BFE<FFA=@EEFEECCAEFB>BBDDA>@@1;;AAABBB@ADBBBA@BBAA@_Mismatch_0_Sense_+_Library_PoolC
CAATATGTTAAGAGTGCTGGACCTCCTCTTCTCCTCGGCGTCCTGCATTCCCTCAATCAGGAACATACCGTTGATGCTTATGCAACTCTCTGCT
>Frequency_1_QualityScore_FFHHHHHJJJJJIIJJJJJJIJJJJJJJIIFHIJJIIGHIIJJHIJJJIJIIJJIIJJJJJJ_Mismatch_0_Sense_+_Library_PoolC
TCATCACTCTGGTTATAATGTCATAATGAGTTCTGTGTTTATCAATGATCATAGTTAAATTA
>Frequency_1_QualityScore_FFHHHHHJJJJJJJJJIIHIIIJJJJJJJJJJJJJJJHGJIGIIJIIIHHIIJEHFHIJJHIFGIIIIJGHIHIJJIJIHIIHGFHH_Mismatch_0_Sense_+_Library_PoolC
ATGTTATCATGACCTGTGTCTATCATCATCACTCTGGTTATAATGTCATAATGAGTTCTGTGTTTATCAATGATCATAGTTAAATTA
>Frequency_1_QualityScore_FFDCFHHGIIJJIJJJJJJIIHHJIIHIHIGIJJJJJJJJJJIJJIJGIIGHIIJJJJJGIIJJJJIJFBDEGGHIEGHHEHHHFFCCFFFBCA_Mismatch_1_Sense_+_Library_PoolC
CTTACCTTCTCTCTCACTCACTCTGGTTAAAATGTTATCATGACCTGTGTCTATCATCATCACTCTGGTTATAATGTCATAATGAGTTCTGTGT
>Frequency_1_QualityScore_FFHGHHHJJJIJIJJJJJJJJIJJIJJJJGGIJJJJJJJJJJJIJIJJJIHHIJJIIIIJJIGJJJIIC=FGIHIHHG_Mismatch_1_Sense_+_Library_PoolC
CACTCTGGTTATAATGTTATCATGACCTGTGTCTATCATCATCACTCTGGTTATAATGTCATAATGAGTTCTGTGTTA
>Frequency_1_QualityScore_1@D::F?,C<A,<)@E@::@;BF7CF3=.=37@CE>CE?C;7;77?>6;;;..;;;55@ABAABBBBB@>B>@>5:>AB3()5>@5>:4::AAD_Mismatch_0_Sense_+_Library_PoolC
GCTTCACATGTGCGGGGAGCAGCTTACACTGTCACTTATAATGACAGTTATCCTGCTACTCATGATGATCATAGTTTTAGCGGTACTTCTGTAA
>Frequency_1_QualityScore_FFHHHHHJJJJJJIJJJJJJJIJJICGHHIJJJJIIJJJJJJJJJIJIJJJJJJJIJJJJJIJGHHHHHCEFFFFFEEEEDEDDDDDDDDDCDD_Mismatch_1_Sense_+_Library_PoolC
AGCGGTACTTCTGTAATGCCTTGGAATGACCTTGTATATTCCTATGCTCCTGGCATCCTGTAGCTCTTACCTTCTCTCTCACTCACTCTGGTTA
>Frequency_1_QualityScore_FFFHHHHIJIIJIGHHIIEGIGJJIIIIIIIJGIDIJIJGGDGHCIIIJJJJJJJCGGHIFHIIIJJIJEGEHGGHGH;@BBC>C;@ECEEEDC_Mismatch_1_Sense_+_Library_PoolC
CTCTCTCACTCACTCTGGTTATAATGTCATCATGACCTGTGTCTATCATCATCACTCTGGTTATAATGTCATAATGAGTTCTGTGTTTATCAAT
>Frequency_1_QualityScore_FFHHHHHJJJJGIJJJJJJJJJJIJGIJJJJJJJJIJJJJJIIJJJJJJJIGHIIJJJJGIIGHIJJJIIEFEHFFFFFEEEDEEDDDDBDDDD_Mismatch_0_Sense_+_Library_PoolC
CCGAAGGATTGTCAGTATTGCTCTCATCCAATCCTAACCTTATTCTTTGCAATATGTTAAGAGTGCTGGACCTCCTCTTCTCCTCGGCGTCCTG
>Frequency_1_QualityScore_FFHHHHHJJJJIJJJJJJJIJJIHIJHIIJJJJIJGIJIJJIJIJIIJJJJIJJJJJIIJJIJJHHHGHEHFFFFFFFEEEEEDDDDDDDDDDD_Mismatch_0_Sense_+_Library_PoolC
TATCCTGCTACTCATGATGATCATAGTTTTAGCGGTACTTCTGTAATGCCGTGGAATGACCTTGTATATTCCTATGCTCCTGGCATCCTGTAGC
>Frequency_1_QualityScore_DA<?BD?G@GBG9@@HGE>>FBHCHHEHCCFCEGEHCF@DBB;G?DB>FGE@FHCHGIDGIIGHIIEIGC>CH<CDHEHHHHFECDDDEEECCD_Mismatch_1_Sense_+_Library_PoolC
ACCTTGTATATTCCTATGCTCCTGACATCCTGTAGCTCTTACCTTCTCTCTCACTCACTCTGGTTATAATGTTATCATGACCTGTGTCTATCAT
>Frequency_1_QualityScore_B?:A?2CF<<CFIHFFIIHEHIIHIC?DFFIFF<FDGIFFFDCGDGFDFFG<D@BFGIFECFIGFFG@FCEEFADEDFFFF:CEFDDDDDD>AB_Mismatch_1_Sense_+_Library_PoolC
ACCTTCTCTCTCACTCACTCTGGTTAAAATGTTATCATGACCTGTGTCTATCATCATCACTCTGGTTATAATGTCATAATGAGTTCTGTGTTTA
>Frequency_1_QualityScore_FFHHFFHIJGIIIEHIGIJGIGIIJJFGHGIJIJIJJIJJIJIJJJIIJGHHHJIJJJJIJIJJGIJJGCGHIIJGJJJIII?EEE_Mismatch_0_Sense_+_Library_PoolC
ACCTGTGTCTATCATCATCACTCTGGTTATAATGTCATAATGAGTTCTGTGTTTATCAATGATCATAGTTAAATTACTCTGGTTAT
>Frequency_1_QualityScore_EFDDFHHIFE?FHIIGGDHH9H9BFHGFFHBDFFH_Mismatch_0_Sense_+_Library_PoolC
GAGTTCTGTGTTTATCAATGATCATAGTTAAATTA
>Frequency_1_QualityScore_FFHHHHHJJJJJJJJJJJJJJHHIBHIJIIIJJJJJIJJJJJJJJJIIJIJJJJJGHIIJJJJJIJIJHDHGHGHHHHHHHFFFFFFEDCCCEC_Mismatch_1_Sense_+_Library_PoolC
TGCTCCTGGCATCCTGTAGCTCTTACCTTCTCTCTCACTCACTCTGGTTAAAATGTTATCATGACCTGTGTCTATCATCATCACTCTGGTTATA
>Frequency_1_QualityScore_FFHHGGHJJJJJJJJIJJJJJJJGIGIJJJIIJJJJJJJJJIHHEGGHIIIIIJJJJJJIJJIIIHIJIGHIJJJHHHHHHFFFDFDCDEDCEE_Mismatch_2_Sense_+_Library_PoolC
ATGGCATCCTGTAGCTCTTACCTTCTCTCTCACTCACTCTGGTTATAATGTCATCATGACCTGTGTCTATCATCATCACTCTGGTTATAATGTC
>Frequency_1_QualityScore_BA>DDD:CB@<<:+A?FABEE<EEDEEC??<@CDB3?B*:?B?*?99BD3<*8<BCA8=CCCEEEAC@C:77@CDDDC3=7@@A@ADAAA>AA;_Mismatch_0_Sense_+_Library_PoolC
TGGAATGACCTTGTATATTCCTATGCTCCTGGCATCCTGTAGCTCTTACCTTCTCTCTCACTCACTCTGGTTATAATGTTATCATGACCTGTGT
>Frequency_1_QualityScore_FFHHHHHJJJJFIGIIJJJJIJJIJJJGIHIJJJIIGGIJJJJJJJJJJJJIJHIJJJJJJJJIJJJHIGEHHIJIJJJJ_Mismatch_1_Sense_+_Library_PoolC
CATCACTCTGGTTATAATGTCATAATGAGTTCTGTGTTTATCAATGATCATAGTTAAATTACTCTGGTTATAATGTCCCA
>Frequency_1_QualityScore_FFHHHHHJJJIIJIJJJJJJIIJJIJJJJHIJJJJJJJJJJJJJJJJJJJJJJJGIJJJIJHHHHHFEFFFFFFEEEEEDDDDDDDDDDDDDDD_Mismatch_1_Sense_+_Library_PoolC
CCTACTCATGATGATCATAGTTTTAGCGGTACTTCTGTAATGCCGTGGAATGACCTTGTATATTCCTATGCTCCTGGCATCCTGTAGCTCTTAC
>Frequency_1_QualityScore_FFHFHHHJJJJJJJJJJJJJJJJIHIIJJJJJJJJIJJIJJJJJJHIJJJJIJIJJIJJIJHHHIJJJGEFHJJJJGH_Mismatch_0_Sense_+_Library_PoolC
TGGTTATAATGTTATCATGACCTGTGTCTATCATCATCACTCTGGTTATAATGTCATAATGAGTTCTGTGTTTATCAA
>Frequency_1_QualityScore_FFHHHHHGIIJJJJJJJJJJIJJJJJIJHGJJJJJJJJJIJJIJIJJIJHHIHGIIJIHHIIJJJJJFE@FIGHFHGIIJI_Mismatch_0_Sense_+_Library_PoolC
ACTCTGGTTATAATGTTATCATGACCTGTGTCTATCATCATCACTCTGGTTATAATGTCATAATGAGTTCTGTGTTTATCA
>Frequency_1_QualityScore_FFHHHDFIGHIJJIJJJIJJJJJJIIIIJJIHIJJJGIIIIGGGGIJIIIHJGIJJHDHIHIJIGDHGICADGIJIHEHFFCDDDDDDDDEDED_Mismatch_0_Sense_+_Library_PoolC
ATTGTCAGTATTGCTCTCATCCAATCCTAACCTTATTCTTTGCAATATGTTAAGAGTGCTGGACCTCCTCTTCTCCTCGGCGTCCTGCATTCCC
>Frequency_1_QualityScore_?==CFH<BAEAC<I?EABHAB@E<A<C@FHEGHAHHH>HICDHCGGDH*BD>BB@<<<?F@FDCCGC)..=CF_Mismatch_0_Sense_+_Library_PoolC
GGTTATAATGTTATCATGACCTGTGTCTATCATCATCACTCTGGTTATAATGTCATAATGAGTTCTGTGTTTA
>Frequency_1_QualityScore_DDFHHHHJJJJJJJJJJJJJJJIIIIIJJJJJJJIJJJJJJHIHHIIJIJJJJJJJJFHCHHIJGIHIIHIJJIIJIJHGHHGEHHFFDFFFDE_Mismatch_0_Sense_+_Library_PoolC
TATAATGTTATCATGACCTGTGTCTATCATCATCACTCTGGTTATAATGTCATAATGAGTTCTGTGTTTATCAATGATCATAGTTAAATTACTC
>Frequency_1_QualityScore_FDHHHHHJJJJJJJJJJJJJJJJJIJJJJJJJJJIJIIJJJJJJJHIIHIIJJJJJIJJJJJIJJJHIICEHIJEHHHGHHHFE?DDDDCC@CC_Mismatch_0_Sense_+_Library_PoolC
TACCTTCTCTCTCACTCACTCTGGTTATAATGTTATCATGACCTGTGTCTATCATCATCACTCTGGTTATAATGTCATAATGAGTTCTGTGTTT
>Frequency_1_QualityScore_ADFBBFDAFGB>FAG+AFEBFF<HI@CFHBFHIGCH<DCD@GIC@GGFCB??BFGF:9=FF)=BCFCH>@7874@CD@@A?;)).?C_Mismatch_1_Sense_+_Library_PoolC
TCTCACTCACTCTGGTTATAATGTTATCATGACCTGTGTCTATCATCATCACTCTGGTTATAATGTCATAATGAGTTCTGTGTTTAG
>Frequency_1_QualityScore_FFHHHGGIIIJJIIHHJJIJIHGIJIGGHGIIIJHIJJIJJJIJJJIJJJJJJIJIJJJ<CHGHGEHGIFHIIDGGJJHI?EFFHGFFFFFFED_Mismatch_1_Sense_+_Library_PoolC
TCACTCACTCTGGTTATAATGTCATCATGACCTGTGTCTATCATCATCACTCTGGTTATAATGTCATAATGAGTTCTGTGTTTATCAATGATCA
>Frequency_1_QualityScore_FFHDFHHEGGGHIGHGHIGGHGGICGAHGGIIJJJIIHGGIJJIJFGHIEIIIBEIGIJJIGHFAHCHGB=FGHIG;DHIIIHHHHHFECDEFD_Mismatch_0_Sense_+_Library_PoolC
TGGTTATAATGTTATCATGACCTGTGTCTATCATCATCACTCTGGTTATAATGTCATAATGAGTTCTGTGTTTATCAATGATCATAGTTAAATT
>Frequency_1_QualityScore_FFHHHHHJJJJJJJJJJJJIJJGIJJJJJJIIHIGJJJIJIHIIJJJJJIJJIJJJJIJIIHIJHHHHHHEFFFFFFEEDEEEEDDDDCDDDDD_Mismatch_0_Sense_+_Library_PoolC
GACAGTTATCCTGCTACTCATGATGATCATAGTTTTAGCGGTACTTCTGTAATGCCGTGGAATGACCTTGTATATTCCTATGCTCCTGGCATCC
>Frequency_1_QualityScore_FFHHHHFGFGIJJJJJJJJJIIJJJIJFHJJJIIGHIJJJJJJJJGIIIJGCBFHIJJJJJJJJJIJJJJHIJJJJHHGHHEFDF_Mismatch_1_Sense_+_Library_PoolC
GACCTGTGTCTATCATCATCACTCTGGTTATAATGTCATAATGAGTTCTGTGTTTATCAATGATCATAGTTAAATTACTCTGGTA
>Frequency_1_QualityScore_FFHHHHHJJJJIJJJJJJJIJHHIJJJIJIJJJJJJJJJJJJJIJJJJJIJJJJJJJGHHHHHFFFFFFEEEEEDDDDDDDDDDDECDDDEDDD_Mismatch_0_Sense_+_Library_PoolC
TTCTTTGCAATATGTTAAGAGTGCTGGACCTCCTCTTCTCCTCGGCGTCCTGCATTCCCTCAATCAGGAACATACCGTTGATGCTTATGCAACT
>Frequency_1_QualityScore_;DD8DF?@BEF?CA:,,A:F++<E>G+*??B?3C<GF9*?*:*B94?*99B@<BF*88)8B4====8CECD@77=?AE=)=3?BBD@.(.;A;A_Mismatch_1_Sense_+_Library_PoolC
ATGACCTTGTATATTCCTATGCTCCTGGCATCCTGTAGCTATTACCTTCTCTCTCACTCACTCTGGTTATAATGTTATCATGACCTGTGTCTAT
>Frequency_1_QualityScore_FFHGHGGJIJJIHHEHHHCHHBFFHGIIEBFHIJJJJIJJJJIJGIJIGIIJGGGGIIIICHIGI=E;CCAEHHHHH_Mismatch_0_Sense_+_Library_PoolC
TCCTGGCATCCTGTAGCTCTTACCTTCTCTCTCACTCACTCTGGTTATAATGTTATCATGACCTGTGTCTATCATCA
>Frequency_1_QualityScore_BBFD?FDAEBFF43<AFEFF<C?EHBF<AA?E@9CF?FGCFFDBBB<:00B?DF>DF<FDDBB8BBCFEFAFF=CFCED_Mismatch_0_Sense_+_Library_PoolC
TCTGGTTATAATGTTATCATGACCTGTGTCTATCATCATCACTCTGGTTATAATGTCATAATGAGTTCTGTGTTTATCA
>Frequency_1_QualityScore_FFHHGHFIJJJJIJJIIJIJIHHJIIIJJJJJJJIJJJJJJJJIIJJJFGIJIIGIJIIIIIIGHHHHHHDFFBDDDDDDDDDCCDCDDDEADE_Mismatch_0_Sense_+_Library_PoolC
CACTGTCACTTATAATGACAGTTATCCTGCTACTCATGATGATCATAGTTTTAGCGGTACTTCTGTAATGCCGTGGAATGACCTTGTATATTCC
>Frequency_1_QualityScore_DFHHGHHFIIIJJIIJJJJJIIJIIJJJHHHHIJJJIJJJJJIJJJJHIJJJIJIJJJJJJI_Mismatch_2_Sense_+_Library_PoolC
TCTTGTTATAATGTCATAATGAGTTCTGTGTTTATCAATGATCATAGTTAAATTACTCTGGA
>Frequency_1_QualityScore_FFHHHHDIIJJJIIIJHIGIIHIHEGIJJJJJJJIJJJJIJIJJHHICHIHHCGHIGGHIJIGDHIGHH?ADFFFFFFFEEEEEEDCCD;ACCA_Mismatch_1_Sense_+_Library_PoolC
TGCTCCTGGCATCCTGTAGCTCTTACCTTCTCTCTCACTCACTCTGGTTATAATGTCATCATGACCTGTGTCTATCATCATCACTCTGGTTATA
>Frequency_1_QualityScore_DDHHAHHIIIDHIIGGGIDHGHGCHIG9BCGEH>BGHIICGGIIGCFGHIDDG>GHEHIGGIIIIIGIIAH@EIEHFEEFHFFFEDDCDCC66;_Mismatch_1_Sense_+_Library_PoolC
CTATGCTCCTGGCATCCTGTAGCTCTTACCTTCTCTCTCACTCACTCTGGTTATAATGTTATCATGACCTGTGTCTATCATCATCACTCTGTTT
>Frequency_1_QualityScore_FFHGH4CGGIIJGHGIIJJHHIJJJJJJJJJJJJJJJJJJIJIIIIJJJJJJJJJJJJIJJHIGIIJJJJHIIEHJIFHEEFHHEF?DEE_Mismatch_1_Sense_+_Library_PoolC
TCTCTATCACTCACTCTGGTTATAATGTTATCATGACCTGTGTCTATCATCATCACTCTGGTTATAATGTCATAATGAGTTCTGTGTTTA
>Frequency_1_QualityScore_FFHHHHHJJJJJJJJJJJJHIHJIJJJJJJJJJJJJJJJJGHHIGIIIGIJIJGJJIIHIJIIGHFHIECHHIIJJJJJJJIEHHEHHHFFDFF_Mismatch_0_Sense_+_Library_PoolC
ATAATGTTATCATGACCTGTGTCTATCATCATCACTCTGGTTATAATGTCATAATGAGTTCTGTGTTTATCAATGATCATAGTTAAATTACTCT
>Frequency_1_QualityScore_FFFHGHFHIIGHIJJIFIGIGIIGGGGHIFFGIJIIJDIIGGIHJJJAEGDGGEGIIIJJJIIGIIJIIGICHIJJIGF?AEFHHFF@D?BCCC_Mismatch_1_Sense_+_Library_PoolC
TCTCTTACCTTCTCTCTCACTCACTCTGGTTATAATGTTATCATGACCTGTGTCTATCATCATCACTCTGGTTATAATGTCATAATGAGTTCTG
>Frequency_1_QualityScore_FFHDFHHIIFIFJJJJIIIJJJJIHIHHIIJJJJJIJJJJJJJJJFGIJJJJJHIIGJJJJJJFHGHIHCFHGGJJGIJJGHHHHHHCDFFFFF_Mismatch_1_Sense_+_Library_PoolC
TGGTTATAATGTTATCATGACCTGTGTCTATCATCATCACTCTGGTTATAATGTCATAATGAGTTCTGTGTTTATCAATGATCATAGTTAAATG
>Frequency_1_QualityScore_FDHHGHHJJJJJJJIIJJJIIJEGFHHIJJIIJJJJJJIJIIIFIHIJJJJIJIJIIJJIJJIHIIIIIIHIHHHHHHHFDF;@DFEAC@ACDD_Mismatch_1_Sense_+_Library_PoolC
CCTTCTCTCTCACTCACTCTGGTTATAATGTTATCATGACCTGTGTCTATCATCATCACTCTGTTTATAATGTCATAATGAGTTCTGTGTTTAT
>Frequency_1_QualityScore_FDHHHHHJJJJJJJIJJJJIJJJJIIIHIJJJJIJIJJJJJIIIIIIJIIFFFHGFFFFDDDEEDEDDDDEDCDDDDCDDCDDDDDDDBDDDBD_Mismatch_0_Sense_+_Library_PoolC
GTGCTGGACCTCCTCTTCTCCTCGGCGTCCTGCATTCCCTCAATCAGGAACATACCGTTGATGCTTATGCAACTCTCTGCTTTATGTCGCCGTC
>Frequency_1_QualityScore_FFHGFHHIJJGGIFHIBHIGGIIIIEHHHIJGGIIGIIIJGIJCEG@FHIJJIHEDIJHIIIJJFGHGCHF=@FHHGGGIIHHHHHGEBDFDCD_Mismatch_1_Sense_+_Library_PoolC
CTGGTTAAAATGTTATCATGACCTGTGTCTATCATCATCACTCTGGTTATAATGTCATAATGAGTTCTGTGTTTATCAATGATCATAGTTAAAT
>Frequency_1_QualityScore_BDDHBD?FHHEIH>EHFHIGCIGGHCHCFHGGIIGEBFHEHGIFI@GD>AEDDAEHEHFBEBBDDED?==;?@BCC;;ADDCCAC>>AB_Mismatch_0_Sense_+_Library_PoolC
TCGGCGTCCTGCATTCCCTCAATCAGGAACATACCGTTGATGCTTATGCAACTCTCTGCTTTATGTCGCCGTCTCTATTTGCTTTGGCG
>Frequency_1_QualityScore_DDHGGFHJJIJJDGGIGGGGII@HJJEHIIGIJIIGIGHEIJDAGGHIDGHEGIGIGHGEGH)==DGHDCEEEFBDFFFEEEC>;@@CDDADCD_Mismatch_0_Sense_+_Library_PoolC
TTCTGTAATGCCGTGGAATGACCTTGTATATTCCTATGCTCCTGGCATCCTGTAGCTCTTACCTTCTCTCTCACTCACTCTGGTTATAATGTTA
>Frequency_1_QualityScore_A3DFF>FFGGFEEHCFIB?FC??A9CHC?GEC99EFFFFFFG>FA9:BFG<9?9?FEF4F_Mismatch_0_Sense_+_Library_PoolC
TGACCTGTGTCTATCATCATCACTCTGGTTATAATGTCATAATGAGTTCTGTGTTTATCA
>Frequency_1_QualityScore_FFHHHHHIHIJJJJJJJJJIJJJJIJJFHIJJJJJJJJJIJJJIIFHIJJIIIJI_Mismatch_1_Sense_+_Library_PoolC
GACCTGTGTCTATCATCATCACTCTGGTTATAATGTCATAATGAGTTCTGTGTTA
>Frequency_1_QualityScore_DAB;DFBGHBD?FBCF<GGIH@F9B9B99B<<F2*??FDH<CDHI;=C8-5-(7==;@;7;@CC;@C@@>C>AACC@:5;9982))89A3>4>>_Mismatch_0_Sense_+_Library_PoolC
CCTCCTCTTCTCCTCGGCGTCCTGCATTCCCTCAATCAGGAACATACCGTTGATGCTTATGCAACTCTCTGCTTTATGTCGCCGTCTCTATTTG
>Frequency_1_QualityScore_?DB4CBHGEHIA<F@F>CEBC@E<@F@9CEACG<GCGG<@9**BG9?999B4?BBF>?B=BF@-;@;DHGH7A??;?C6=>AB;@CC@>@CCAC_Mismatch_0_Sense_+_Library_PoolC
AGCTTACACTGTCACTTATAATGACAGTTATCCTGCTACTCATGATGATCATAGTTTTAGCGGTACTTCTGTAATGCCGTGGAATGACCTTGTA
>Frequency_1_QualityScore_FFHHHHHJJJJJJJJJJJHHHJJJJJJJJJJJJJJJJJJFHHIIJJJIJJJJJJJIJHHJJJIIFHHGJIIJIJIJJJJJJHGGHHHHHHFFFF_Mismatch_0_Sense_+_Library_PoolC
TAATGTTATCATGACCTGTGTCTATCATCATCACTCTGGTTATAATGTCATAATGAGTTCTGTGTTTATCAATGATCATAGTTAAATTACTCTG
>Frequency_1_QualityScore_FFHHHHHJJJJIIGIIJJJIIIJJIIGJIIJJJJIJIJJJHHHGHHGFFFFFFEEEEEEEEEDDCCDDECDDDDDBBDDCEDDDDEDEDDDD>D_Mismatch_0_Sense_+_Library_PoolC
ATGTGCGGGGAGCAGCTTACACTGTCACTTATAATGACAGTTATCCTGCTACTCATGATGATCATAGTTTTAGCGGTACTTCTGTAATGCCGTG
>Frequency_1_QualityScore_DDHGHGGGEEGGIJJGHIIJJJIJHIJJIEHBGGHHIIJJJJJJIIIJIGFEFGGIIJHGGHGGJIFG==DGIHG@EHFHHFEHFEEFFFFECE_Mismatch_0_Sense_+_Library_PoolC
CACTCTGGTTATAATGTTATCATGACCTGTGTCTATCATCATCACTCTGGTTATAATGTCATAATGAGTTCTGTGTTTATCAATGATCATAGTT
>Frequency_1_QualityScore_FFFHGHGJJJJJIJGIIIJIJIJIJJJJJIJJJJIIJJJIIJHIGIJHHHHHHFFFFFFEEEEEEDDDDCCCCDDABD@BDDDCDCDEEDDCDC_Mismatch_0_Sense_+_Library_PoolC
TCTTCTCCTCGGCGTCCTGCATTCCCTCAATCAGGAACATACCGTTGATGCTTATGCAACTCTCTGCTTTATGTCGCCGTCTCTATTTGCTTTG
>Frequency_1_QualityScore_FFHHHFDHGIJJJIJJIIIIJHIJIJHIJJJJIIIIGGIGJJJJJJJGJJJJJJJJJJJIHHGHHFHFFDFFFEEEDEEDDDDDDDDDDDD@CC_Mismatch_0_Sense_+_Library_PoolC
AGCGGTACTTCTGTAATGCCGTGGAATGACCTTGTATATTCCTATGCTCCTGGCATCCTGTAGCTCTTACCTTCTCTCTCACTCACTCTGGTTA
>Frequency_1_QualityScore_FFHHHHGJJJJJJJJJJJJJJJGJJJJJJJJJIJJJJJJJJJJJJJJJJJJJJJJJJIHJHHIIJIJIIFHJJJJJIHHHHEHEFFFFFFEEEE_Mismatch_1_Sense_+_Library_PoolC
TTGTATATTCCTATGCTCCTGGCATCCTGTAGCTCTTACCTTCTCTCTCACTCACTCTGGTTATAATGTCATCATGACCTGTGTCTATCATCAT
>Frequency_1_QualityScore_F?FDFHFIHGIIIGHEEGHCFGHIGGHJJJJJGI>GGHI??FBGGEIIHJJJJJGGHDFG8==CCGHGIEHJBCDEHHCEA7?BCFFDCCDCCD_Mismatch_0_Sense_+_Library_PoolC
GCATCCTGTAGCTCTTACCTTCTCTCTCACTCACTCTGGTTATAATGTTATCATGACCTGTGTCTATCATCATCACTCTGGTTATAATGTCATA
>Frequency_1_QualityScore_FFHHHHHJJJJJJIJJIJJJJJJJJJJJJIJHIIJJIJJJJJJJJJJJJJJJJJIIJJJJJJJJIJJJJIHGHIJJJJJJJIJJHHHGHGDFCD_Mismatch_0_Sense_+_Library_PoolC
ATCATCACTCTGGTTATAATGTCATAATGAGTTCTGTGTTTATCAATGATCATAGTTAAATTACTCTGGTTATAATGTCCTAATGAGTTGTGTG
>Frequency_1_QualityScore_FFHHHHHJJIIJJJJJJIJIJIIJJJJJJJJJJJJIIIJJJJIJJJJJIJJJJHIIIJIJJJIJJJEHJGIHIJJIJHHEHHHHHFFFFFFFDE_Mismatch_0_Sense_+_Library_PoolC
TGTGTTTATCAATGATCATAGTTAAATTACTCTGGTTATAATGTCCTAATGAGTTGTGTGTCTATCAATGATCATAGTTAACTTTTATTTTTAA
>Frequency_1_QualityScore_FFHHHHHJJJJJJJJHHIJJGHHIJJJJIJJJJJJJJJJJJJ_Mismatch_0_Sense_+_Library_PoolC
TAATGTCATAATGAGTTCTGTGTTTATCAATGATCATAGTTA
>Frequency_1_QualityScore_FFHHHHHGIIIIJJIJJJJIHGIIJJJJJJJJJJJJJJJJJJJJJIJJIJIJJJJJJJJJJJJJHHHHHHFFFFFFEECEDEEFDDDDDCDEDD_Mismatch_0_Sense_+_Library_PoolC
AATGCCGTGGAATGACCTTGTATATTCCTATGCTCCTGGCATCCTGTAGCTCTTACCTTCTCTCTCACTCACTCTGGTTATAATGTTATCATGA
>Frequency_1_QualityScore_FFAHFFDDGGHGGIDCIHJIICFFDHGIJJIGGHEHIECGFG?DGIIJJI@DHIIIJIJJGDGEGCD=B@G_Mismatch_0_Sense_+_Library_PoolC
TTATAATGTTATCATGACCTGTGTCTATCATCATCACTCTGGTTATAATGTCATAATGAGTTCTGTGTTTA
>Frequency_1_QualityScore_FFHHHHHJJJJJJJHJJJJJJJIJJJJJJJJIJJJHIIJJJJJJJJJJJJJJJJJJFGGIIIIIIJJIJIIJIJGHFFHEHEFFDFFDECEEEE_Mismatch_0_Sense_+_Library_PoolC
CTCACTCACTCTGGTTATAATGTTATCATGACCTGTGTCTATCATCATCACTCTGGTTATAATGTCATAATGAGTTCTGTGTTTATCAATGATC
>Frequency_1_QualityScore_)ACDC:CE>AAD?CF,A3A:CFF9C9EDD?DEI<BDDB?DEIED@DACDEC4@DCDEACCDDD?CDDDDAA;@;@AAAA>;>A_Mismatch_0_Sense_+_Library_PoolC
CTACTCATGATGATCATAGTTTTAGCGGTACTTCTGTAATGCCGTGGAATGACCTTGTATATTCCTATGCTCCTGGCATCCTG
>Frequency_1_QualityScore_AD:<<AFFIF<CCHHBFEHH9?EFCC<F9?FFEFDEFEDDABDFDEG@B?FDFFEFDFEIFIEEFEFIA=CEE;A<<?>?>AA@BBBBBBAB:@_Mismatch_1_Sense_+_Library_PoolC
TTACACTGTCACTTATAATGACAGTTATCCTGCTACTCATGATGATCATAGTTTTAGCGGTACTTCTGTGATGCCGTGGAATGACCTTGTATAT
>Frequency_1_QualityScore_FFHHHHHIJHIJIJJJJIIJJJIJJIJJJJJJJJIIIJIJJJJIJJJIJJJJJJIJJJJJIJJJJIHEH@CHHGIHHHHHGGFFFFFFEEEEEE_Mismatch_0_Sense_+_Library_PoolC
ATGACCTTGTATATTCCTATGCTCCTGGCATCCTGTAGCTCTTACCTTCTCTCTCACTCACTCTGGTTATAATGTTATCATGACCTGTGTCTAT
>Frequency_1_QualityScore_FFHHHHHJJJIJJJJJJJJJJIJJJIIGIIJJJJJJJIJJJJJJICHIJJJJCHHIJIJJHJIIJGIIEHIIEGHHHFEHGFFFFFFCECECDE_Mismatch_0_Sense_+_Library_PoolC
TCCTATGCTCCTGGCATCCTGTAGCTCTTACCTTCTCTCTCACTCACTCTGGTTATAATGTTATCATGACCTGTGTCTATCATCATCACTCTGG
>Frequency_1_QualityScore_FFHHHHDGHHIJJJJJJJJJIJIJJJJHHJIJJJJJJIJJJJJGIEGHIJGHFHIHIJJJJJIIJJJJJJHIJJJJJ_Mismatch_0_Sense_+_Library_PoolC
GACCTGTGTCTATCATCATCACTCTGGTTATAATGTCATAATGAGTTCTGTGTTTATCAATGATCATAGTTAAATTA
>Frequency_1_QualityScore_FFHHHHHJJIJJJGIJJIIHGIGGIEIIJIIJJGBHIBHIGJHGFHHH@CFEDCDBDBBCDCCDADCCCCCDDDDDCDDEDDDDDDDDEDCDDD_Mismatch_0_Sense_+_Library_PoolC
CTTTATGTCGCCGTCTCTATTTGCTTTGGCGGAGGACTGCTTCACATGTGCGGGGAGCAGCTTACACTGTCACTTATAATGACAGTTATCCTGC
>Frequency_1_QualityScore_FFHHHHHJJJJHIJJJJIJIJIJJJJJHIIHHIJJJJJJJIJJJJJJJJIJIIJJJIJJJJIHGHHHFFFFFFFEEEEEDDCDDDDDDDDDDDD_Mismatch_0_Sense_+_Library_PoolC
AGTTTTAGCGGTACTTCTGTAATGCCGTGGAATGACCTTGTATATTCCTATGCTCCTGGCATCCTGTAGCTCTTACCTTCTCTCTCACTCACTC
>Frequency_1_QualityScore_DDHHHHHGBHIJIJJJJIJBFHHGIIIGIIIIIJJGGGGHGHHIJIIIDEIIIJIIIJJIIBFGIJIIIJIIJIIIGFH?=CHFFFDFEDDE@C_Mismatch_1_Sense_+_Library_PoolC
TCTCTCTCACTCACTCTGGTTATAATGTCATCATGACCTGTGTCTATCATCATCACTCTGGTTATAATGTCATAATGAGTTCTGTGTTTATCAA
>Frequency_1_QualityScore_FFHHHHHJJJJJJJJJJJJJIJJJJJHJJJJJIIJJJJJJJJJJIJIIIJIJHHHHFFFFEEEEECEDDDCDDDDDDDDDDDDDDFEDDDD>DD_Mismatch_0_Sense_+_Library_PoolC
TGCTGGACCTCCTCTTCTCCTCGGCGTCCTGCATTCCCTCAATCAGGAACATACCGTTGATGCTTATGCAACTCTCTGCTTTATGTCGCCGTCT
>Frequency_1_QualityScore_FFHHHHHJJJJJJJJJIJIHHGGGGHIJJJJHBIIJJJIHGIJJJJJJJJJIJJJIJJJIGIGGIGIIGFGIJJIJHHGEHADFEEDDECEDEE_Mismatch_1_Sense_+_Library_PoolC
GCATCCTGTAGCTCTTACCTTCTCTCTCACTCACTCTGGTTATAATGTCATCATGACCTGTGTCTATCATCATCACTCTGGTTATAATGTCATA
>Frequency_1_QualityScore_FFGGHGGBHHIIJJJIJJGIJJIIIIJJJFHIIGIGIJIJJIIHGIGIIIFHGHIIJJGHIIJJJGJJC@FHGCEDHGFHHG_Mismatch_0_Sense_+_Library_PoolC
CACTCTGGTTATAATGTTATCATGACCTGTGTCTATCATCATCACTCTGGTTATAATGTCATAATGAGTTCTGTGTTTATCA
>Frequency_1_QualityScore_FFHHHHHJJJJJIJIJJJGHIIJIGJJJJJIJJJJJJJJJJJJIJIJJGIHJJJJIJJJJJIJIGIHGGCHFHFFFFFFDDDDDDDDCDDDDDC_Mismatch_1_Sense_+_Library_PoolC
GAGCTTACACTGTCACTTATAATGACAGTTATCCTGCTACTCATGATGATCATAGTTTTAGCGGTACTTCTGTAATGCCGTGGAATGACCTTGT
>Frequency_1_QualityScore_DFHGHGHIJJJJJGJJJJJJIIJJIGIJJJFIGJJJJJJJJJJJJIIIIIIJHIIIIIIIIJJJJJJJEEHGIJIEECEHGHFFFFFFFEEDEE_Mismatch_1_Sense_+_Library_PoolC
TTCCTATGCTCCTGGCATCCTGTAGCTCTTACCTTCTCTCTCACTCACTCTGGTTATAATGTCATCATGACCTGTGTCTATCATCATCACTCTG
>Frequency_1_QualityScore_?DHBHFHGIGGGGIDHD_Mismatch_0_Sense_+_Library_PoolC
TTAAATTACTCTGGTTA
>Frequency_1_QualityScore_FFHHHHHIJIJJJJJJJJJJIIGIHHIJJIJJJJIJJIJJJJIIHIJIBHGDEEFEEEEDECDD@CDDDDD9>BDDDDDDDDDDDCDDDDDCDC_Mismatch_0_Sense_+_Library_PoolC
CTTATGCAACTCTCTGCTTTATGTCGCCGTCTCTATTTGCTTTGGCGGAGGACTGCTTCACATGTGCGGGGAGCAGCTTACACTGTCACTTATA
>Frequency_1_QualityScore_FFHHHHHJJJJIJJJJJJIGIJIIJJIJJJJJIJJJJJJJJIJJJJJJJJIJJJJJJJIIJJHFFFCEFFFFFEEEEDEEDDDDDDDDDA@CCD_Mismatch_1_Sense_+_Library_PoolC
GGGTACTTCTGTAATGCCGTGGAATGACCTTGTATATTCCTATGCTCCTGGCATCCTGTAGCTCTTACCTTCTCTCTCACTCACTCTGGTTATA
>Frequency_1_QualityScore_FFHDFAHGHGFGGJJIGDEAEEFIIEEHHADGF@EGHGGGGAGHGIIIHGHIEG_Mismatch_2_Sense_+_Library_PoolC
TCTCTCACTCACTCTGGTTATAATGTCATCATGACCTGTGTCTATCATCATCAG
>Frequency_1_QualityScore_FFHGHHHGIIIJJ@FIIJJIIFIJIIHHHIJBGIGIGGIJJJJJJIHIGGHGIGGIEGHHGEEHDFDBCCCCE>BBBCCC?@?BBDDDDDEDDD_Mismatch_0_Sense_+_Library_PoolC
CCTTATTCTTTGCAATATGTTAAGAGTGCTGGACCTCCTCTTCTCCTCGGCGTCCTGCATTCCCTCAATCAGGAACATACCGTTGATGCTTATG
>Frequency_1_QualityScore_FFHHHHHJJJJJJJJJJJJHGIIJJJJJJJJJJJJJJJJIIJJJIJJJIJJIJJIJHFBDDDDDDDDDDDDDDDEDDBDDD<@BDDDDDDDDDD_Mismatch_0_Sense_+_Library_PoolC
ACCGTTGATGCTTATGCAACTCTCTGCTTTATGTCGCCGTCTCTATTTGCTTTGGCGGAGGACTGCTTCACATGTGCGGGGAGCAGCTTACACT
>Frequency_1_QualityScore_FFFHHHHJJJJJJJJJJJJIJJIIJJJIJIIJJJJJJIIJJIJJJIIJJIJJJIJJHHEHFFFFFEEEEDDEEEEDDDDDEDDDDCDDCDDDDD_Mismatch_1_Sense_+_Library_PoolC
GGTTATCCTGCTACTCATGATGATCATAGTTTTAGCGGTACTTCTGTAATGCCGTGGAATGACCTTGTATATTCCTATGCTCCTGGCATCCTGT
>Frequency_1_QualityScore_FFFHHHHJJJJJJJJJJJJJJJJJJJJIJJJJJIIIJJIJJJIJIJGJJIJJJHIJIIJIGHEIIJJEGGHHHGEDDCFFDECEEEEECDCDDC_Mismatch_1_Sense_+_Library_PoolC
GTCCTATGCTCCTGGCATCCTGTAGCTCTTACCTTCTCTCTCACTCACTCTGGTTATAATGTTATCATGACCTGTGTCTATCATCATCACTCTG
>Frequency_1_QualityScore_FFHHHHHJJJJJJJJJHJIJJJJJIJJJJJJJJJHJJJJIHGHIIJJJIIIJJJG_Mismatch_0_Sense_+_Library_PoolC
ATCATCATCACTCTGGTTATAATGTCATAATGAGTTCTGTGTTTATCAATGATCA
>Frequency_1_QualityScore_FFHHHHHJJJJJJJJJJJJJHIHJJJJJJJJJJJJJJJJJJHIJJIJJJJIJJJIJJIJGGIJJGHGIIGHIG_Mismatch_0_Sense_+_Library_PoolC
TATAATGTTATCATGACCTGTGTCTATCATCATCACTCTGGTTATAATGTCATAATGAGTTCTGTGTTTATCA
>Frequency_1_QualityScore_FFHHHHHJJJJJJJJIJJJJIJJJJJJJJJJJJJJJJIIJJJJJJJJJIIJJIIJFHIIIJIIJJJIIJHIIIGHIJJGJGEEEHHHFFFEFFF_Mismatch_0_Sense_+_Library_PoolC
TCACTCACTCTGGTTATAATGTTATCATGACCTGTGTCTATCATCATCACTCTGGTTATAATGTCATAATGAGTTCTGTGTTTATCAATGATCA
>Frequency_1_QualityScore_DBHD:AC??EEF:ACDDCEBCHGC;FDGCD1?FFHIECHIIIGIIIDE?FH?@?B@ADGHIGEHECFGIFDHICC3@CGC77AEHEB>@@_Mismatch_0_Sense_+_Library_PoolC
AGCTCTTACCTTCTCTCTCACTCACTCTGGTTATAATGTTATCATGACCTGTGTCTATCATCATCACTCTGGTTATAATGTCATAATGAG
>Frequency_1_QualityScore_FFHHGFHJJIJIJIJIJJIIJIIJIJIJJJJIIIIJJIJIJJJJJJJJJJJJJJJJJJJJJI=FHGJJJIJIJIHHGFHHHFF?DECEFEEDEE_Mismatch_1_Sense_+_Library_PoolC
CCTTGTATATTCCTATGCTCCTGGCATCCTGTAGCTCTTACCTTCTCTCTCACTCACTCTGGTTATAATGTCATCATGACCTGTGTCTATCATC
>Frequency_1_QualityScore_DDAH<FHFBGF1CEFHECEH@BHCG@FFGG@BGDHIIIIICAE@@ACEEBC>=-5@BCBC@CCCCCCACCC(:ACCDDCCAC:4>>>>ACCCCA_Mismatch_0_Sense_+_Library_PoolC
TTATGTCGCCGTCTCTATTTGCTTTGGCGGAGGACTGCTTCACATGTGCGGGGAGCAGCTTACACTGTCACTTATAATGACAGTTATCCTGCTA
>Frequency_1_QualityScore_FFHHHHHJJJJJJJJJJIJJJJJHIIJJJJJJJJJIJJJJJIIJJJJJJIJJIJJJJJJJJJJJJIJJJGHHHGHFFFFFDCEDEDFEFEEEDD_Mismatch_1_Sense_+_Library_PoolC
TGTAATGCCGTGGAATGACCTTGTATATTCCTATGCTCCTGGCATCCTGTAGCTCTTACCTTCTCTCTCACTCACTCTGGTTATAATGTCATCA
>Frequency_1_QualityScore_FFHFHHHJJIJJJJJJJGIJJJJJJJJJJJJIJIIJJJJIJJJJIJJJJJIBGIJJJIJJIIIJJIIJJIJHHHGFDDDDDDDCDEDEDCCDCC_Mismatch_0_Sense_+_Library_PoolC
CAGTATTGCTCTCATCCAATCCTAACCTTATTCTTTGCAATATGTTAAGAGTGCTGGACCTCCTCTTCTCCTCGGCGTCCTGCATTCCCTCAAT
>Frequency_1_QualityScore_:DDCD?FFCGE;::3<AEE4<B+AE>@9EGE<F>C@DGFFC9GFF09BD@DBBFFGEFGCFG@CFIEFC@DEFEC??A_Mismatch_0_Sense_+_Library_PoolC
CTCCTGGCATCCTGTAGCTCTTACCTTCTCTCTCACTCACTCTGGTTATAATGTTATCATGACCTGTGTCTATCATCA
>Frequency_1_QualityScore_FFHHHGHGIIIJJJJJJIJIJIJIJIJJJJHHIJIJJJIIJJJJJJJJJJJGIIJJIJJJJJJJJIIJJHHHHFFHECEFFFFECCCEDECCDE_Mismatch_0_Sense_+_Library_PoolC
AGCTCTTACCTTCTCTCTCACTCACTCTGGTTATAATGTTATCATGACCTGTGTCTATCATCATCACTCTGGTTATAATGTCATAATGAGTTCT
>Frequency_1_QualityScore_FFHHHHHIIJJJIIJIJIIJJJ_Mismatch_0_Sense_+_Library_PoolC
ATCAATGATCATAGTTAAATTA
>Frequency_1_QualityScore_FFHFHHHIIJIHHHIJJJJJJJGIJJJIIJIJEGHIJJJJIJJJJJIJJJJJHFHHCHIIJIGJIGFIICFFHIJJHHCEEHHHG_Mismatch_0_Sense_+_Library_PoolC
ACTCACTCTGGTTATAATGTTATCATGACCTGTGTCTATCATCATCACTCTGGTTATAATGTCATAATGAGTTCTGTGTTTATCA
>Frequency_1_QualityScore_FDHHHCFEHGDGGIGBHGDHGDHIGGJJIBGGHDDDFCDHIGCFE=FHIEGHEIB@GGGHECEHECBC@C@ACA@C@3;;;>>CDACCDDDDDD_Mismatch_0_Sense_+_Library_PoolC
CATAGTTTTAGCGGTACTTCTGTAATGCCGTGGAATGACCTTGTATATTCCTATGCTCCTGGCATCCTGTAGCTCTTACCTTCTCTCTCACTCA
>Frequency_1_QualityScore_FFHHHHGJJJIIJJJJJJJJEGIJJJJJHIJJJJGJJIJIIIJJJJIIJGIHHIGGGHIHIIJJJJEGHCHHHEHDDFFFFFEEEECECCDDD>_Mismatch_1_Sense_+_Library_PoolC
CCTATGCTCCTGGCATCCTGTAGCTCTTACCTTCTCTCTCACTCACTCTGGTTATAATGTCATCATGACCTGTGTCTATCATCATCACTCTGGT
>Frequency_1_QualityScore_D@DDFA<?FGE@EF;@GHGAFHE@@FDBBBB@??FBHGED?BFDEHFBHEEAA@==CCECDHDHHEFEHHHCCDCDCCDDEACDDEDFCC<C;@_Mismatch_1_Sense_+_Library_PoolC
GTAGCTCTTACCTTCTCTCTCACTCACTCTGGTTATAATGTCATCATGACCTGTGTCTATCATCATCACTCTGGTTATAATGTCATAATGAGTT
>Frequency_1_QualityScore_FFHHHHHIJJJJJJJJJJJJJJJIIJJJJJJJJIGJJJJJJJIJJJJJJJJJJJJJEHIIIIEHHHHHHHFFFFFFFEEEDEEEEDDDDDDDED_Mismatch_1_Sense_+_Library_PoolC
TGACAGTTATCCTGCTACTCATGATGATCATAGTTTTAGCGGTACTTCTGTAATGCCGTGGAATGACCTTGTATATTCCTATGCTCCTGTCATC
>Frequency_1_QualityScore_FFHHGHHJJJJJIJJJJJJJJJJJJIIJJJJJIJJJIJJJJJJJJIJJJJJIJJJJJJJJIJJJHHHHGDEFFFFCEEEEDEEDDDDEDDDDDD_Mismatch_0_Sense_+_Library_PoolC
TAATGACAGTTATCCTGCTACTCATGATGATCATAGTTTTAGCGGTACTTCTGTAATGCCGTGGAATGACCTTGTATATTCCTATGCTCCTGGC
>Frequency_1_QualityScore_FFHHHHHJJJJJJJIJJJJJHHIIJJJJJJJJIJJJJJJIIJIJJJJIIIIJJJJJJGIIJJIJHGHJJGGJIJJJ_Mismatch_2_Sense_+_Library_PoolC
AAATGTCATCATGACCTGTGTCTATCATCATCACTCTGGTTATAATGTCATAATGAGTTCTGTGTTTATCAATGAT
>Frequency_1_QualityScore_FFHHHHHIFGHHJGHGIGHIGJIIJJJJJJJHGHHIHIJIJIIIIIJJIJIJFHHIHIJGIJJGIIJJJFGAHCDEEDEEHGGECCDDE@D?AE_Mismatch_0_Sense_+_Library_PoolC
TAGCTCTTACCTTCTCTCTCACTCACTCTGGTTATAATGTTATCATGACCTGTGTCTATCATCATCACTCTGGTTATAATGTCATAATGAGTTC
>Frequency_1_QualityScore_FFGHHHHIJJHIJJJJIIJJJJJJJJJJJJJHHIJJJJJIJJJJJJJIIIIJJJIIGIJGJJJJJJICH@FHIHHIHJJIIJIHHGHEHEFFFF_Mismatch_0_Sense_+_Library_PoolC
TCATGACCTGTGTCTATCATCATCACTCTGGTTATAATGTCATAATGAGTTCTGTGTTTATCAATGATCATAGTTAAATTACTCTGGTTATAAT
>Frequency_1_QualityScore_FFHHHHHJJJJJHHFIIJIJIIGJGIGHHIJJJEHEGIJJJIHHJJJJIIIFIIJJIIGHIIIGIJJJJGHIIIJHIIJJJJI_Mismatch_0_Sense_+_Library_PoolC
TATCATGACCTGTGTCTATCATCATCACTCTGGTTATAATGTCATAATGAGTTCTGTGTTTATCAATGATCATAGTTAAATTA
>Frequency_1_QualityScore_FFHHHHHIJJJJJJJJJJJJJJIJJJJJJJJJIJIJJJJJIIIJHGHIHIGIJIJJJJJJJJJJJJJJGBCCDDDDCDEDCACDBDCCCCC:<?_Mismatch_0_Sense_+_Library_PoolC
GCTCTCATCCAATCCTAACCTTATTCTTTGCAATATGTTAAGAGTGCTGGACCTCCTCTTCTCCTCGGCGTCCTGCATTCCCTCAATCAGGAAC
>Frequency_1_QualityScore_FFHHHHHGIJJJJJJIIJJJJJIJIJIJHIJJJJJJJJJJJIJJJIIGHJJJCHIIIIJAHEHFIGHIIHGHGHIIIJIGHIJHHHHHHECFFF_Mismatch_0_Sense_+_Library_PoolC
TCTGGTTATAATGTTATCATGACCTGTGTCTATCATCATCACTCTGGTTATAATGTCATAATGAGTTCTGTGTTTATCAATGATCATAGTTAAA
>Frequency_1_QualityScore_DDFFHHHGGGIHIGIJJIJJJJIIIIJJJJIJIIIGHGIIJJJIJIJIIJJDGHJEHHHHFFFFFFFFD@CA>BBBBBDDDDCDDDD@CDDCCB_Mismatch_1_Sense_+_Library_PoolC
TCTCAATCAGGAACATACCGTTGATGCTTATGCAACTCTCTGCTTTATGTCGCCGTCTCTATTTGCTTTGGCGGAGGACTGCTTCACATGTGCG
>Frequency_1_QualityScore_FFHHHHHIIJJJJJHIIIIJJHIIJJJHHIGIIJJIIJJIJGIJJIJIIJJJJJGJJJGGJIIGIJJIJHHHHGHHFFFFFDED>CCCCDDC>C_Mismatch_0_Sense_+_Library_PoolC
CTTCTGTAATGCCGTGGAATGACCTTGTATATTCCTATGCTCCTGGCATCCTGTAGCTCTTACCTTCTCTCTCACTCACTCTGGTTATAATGTT
>Frequency_1_QualityScore_FFHHDFFGGHHGHIJIJIGIIGGIIIJIFIHHIIJJGIIJIJGHIIGIJIJGGCGGHIJJIIIJJGJDHFHJEGGIGHHHGHHHHD_Mismatch_1_Sense_+_Library_PoolC
AGCTCTTACCTTCTCTCTCACTCACTCTGGTTATAATGTTATCATGACCTGTGTCTATCATCATCACTCTGGTTATAATGTCATGA
>Frequency_1_QualityScore_6@D8F8+AEGD?CECA<9+2+2ACFE99<?CF@E9D*?B*?9;BF9BDDFGFII4BFFF/D/>><;>((6>>;A;;,;>:(5(,5,93@@?58<_Mismatch_0_Sense_+_Library_PoolC
CCAATCCTAACCTTATTCTTTGCAATATGTTAAGAGTGCTGGACCTCCTCTTCTCCTCGGCGTCCTGCATTCCCTCAATCAGGAACATACCGTT
>Frequency_1_QualityScore_BDC?DDFHIIIIIIGIIIIIIIIIICFEHIIIIIIIIIIIIGCGHHFGIIHEGIIIIIIIEHGIIIIHIEGGEHIIIECEHFHEECDEDF;@@C_Mismatch_1_Sense_+_Library_PoolC
TTACCTTCTCTCTCACTCACTCTGGTTATAATGTTATCATGACCTGTGTCTATCATCATCACTCTGGTTATAATGTCATAATGAGTTCTGTTTT
>Frequency_1_QualityScore_FFGHGHFHIJJIIJIJIIJJJJHHFHGIJIIIJJJJJGIIJJIJHIJJIIIJIIIJJJJJJJIJIIFHHFHIJ_Mismatch_1_Sense_+_Library_PoolC
CTCTGGTTATAATGTCATAATGAGTTCTGTGTTTATCAATGATCATAGTTAAATTACTCTGGTTATAATGTCA
>Frequency_1_QualityScore_DFHHHHHJIJJJJJJJJJJJJJIJJJJIIJJJJJJJJJJJHIHIJJJJJJJJJJJJJJJIJHIJIIJIJJIIGIJJJBHDEHHHGHHFF_Mismatch_2_Sense_+_Library_PoolC
TCTCTCTCACTCACTCTGGTTAAAATGTTATCATGACCTGTGTCTATCATCATCACTCTGGTTATAATGTCATAATGAGTTCTGTGTTA
>Frequency_1_QualityScore_FFHHHHHJJJJJJJJJJJJJJJJJJIJHJJIJJJJJJJJJJJJJJJIJIJJJJHHIIIJJJIJIJJJJJHIIHHHHEEFFFFFFFEEEDECDCD_Mismatch_1_Sense_+_Library_PoolC
CTCCTATGCTCCTGGCATCCTGTAGCTCTTACCTTCTCTCTCACTCACTCTGGTTATAATGTTATCATGACCTGTGTCTATCATCATCACTCTG
>Frequency_1_QualityScore_FFHHHHHIJJJJJJJJJJJJJJIJJJJIJHIIIJJJJJJJJIJJJJJJHIGIIJJJIJJIJJJJJJHIGFHEGHIJGIJJIHHHHHHFFFEFEF_Mismatch_1_Sense_+_Library_PoolC
CTCTGGTTAAAATGTTATCATGACCTGTGTCTATCATCATCACTCTGGTTATAATGTCATAATGAGTTCTGTGTTTATCAATGATCATAGTTAA
>Frequency_1_QualityScore_FFGHHHHJJJJJJJIJJJJIJJJIJIIJJJJIIJJJBGGHIIIFEGHIJJJJJJJIJJJJJJIJGFFFECEEEEEDDDDDDDCDC:ABDDDDDD_Mismatch_0_Sense_+_Library_PoolC
ATCCAATCCTAACCTTATTCTTTGCAATATGTTAAGAGTGCTGGACCTCCTCTTCTCCTCGGCGTCCTGCATTCCCTCAATCAGGAACATACCG
>Frequency_1_QualityScore_FFHHHHHIGIJJJFJJHHJJJJIEHIHJJJJJJIEIIJIGGDFHIJJJJJIIGIJJIJIIIGJJJJIDHGIGGGI_Mismatch_0_Sense_+_Library_PoolC
ATCATCATCACTCTGGTTATAATGTCATAATGAGTTCTGTGTTTATCAATGATCATAGTTAAATTACTCTGGTTA
>Frequency_1_QualityScore_FFGHADFGIGGIIGIIFIGIFIIGCBCHIIIIEHIIIIIGHGIIIIICHEGGG_Mismatch_0_Sense_+_Library_PoolC
CTGTGTCTATCATCATCACTCTGGTTATAATGTCATAATGAGTTCTGTGTTTA
>Frequency_1_QualityScore_FFHHHHHJJJJJJJJJJJJIIJJJJHIJIJJJJJJJIJJJJJJJJJJJJJJIIJJIIJJIJJJJJJJJJHHGHHHFFFFFFEEEEAEEECDEEE_Mismatch_1_Sense_+_Library_PoolC
TCTGTAATGCCGTGGAATGACCTTGTATATTCCTATGCTCCTGGCATCCTGTAGCTCTTACCTTCTCTCTCACTCACTCTGGTTAAAATGTTAT
>Frequency_1_QualityScore_FFHHGGGIJHIIJJJJJJIIIIJIGEHFHIJJJIJJIJJJIJJDGCGHHIEBCDFGHGEAGIJJIIIIIEEEHHEHFFFFFFFFC@CCDEDCCC_Mismatch_0_Sense_+_Library_PoolC
CTATGCTCCTGGCATCCTGTAGCTCTTACCTTCTCTCTCACTCACTCTGGTTATAATGTTATCATGACCTGTGTCTATCATCATCACTCTGGTT
>Frequency_1_QualityScore_DBFCD?CAGEBB<CH>AEDFIG@CCEHGEHEEHGHIADDB9DCHGHBHDG;BBGFHIIIIIIIGIGEA_Mismatch_2_Sense_+_Library_PoolC
CTGTGTCTATCATCATCACTCTGGTTATAATGTCATAATGAGTTCTGTGTTTATCAATGATCATAGGA
>Frequency_1_QualityScore_FFHHHHHJJJJIJJJJJJJJJJIJJJJJIJJJJJJJJJJJJJJJJJJJJHHJIJIJIHIGIJJJJJJIJIIJDGGGHHHHHHHFFFFFDEDFEE_Mismatch_0_Sense_+_Library_PoolT
TATGCTCCTGGCATCCTGTAGCTCTTACCTTCTCTCTCACTCACTCTGGTTATAATGTTATCATTACTCTGGTTATAAATTATAATGTCATAAT
>Frequency_1_QualityScore_FFHHHHHJJJJJJJIJIJJJJJJJJJJJJJJIJJJIJJJJJIJJJJJJJJJIJJJJJIJIJIJJHGHHHHFDEFEDE@CDDDDDEEEEDDDDDD_Mismatch_0_Sense_+_Library_PoolC
GTGGAATGACCTTGTATATTCCTATGCTCCTGGCATCCTGTAGCTCTTACCTTCTCTCTCACTCACTCTGGTTATAATGTTATCATTACTCTGG
>Frequency_1_QualityScore_FFHGHHHJJJJJJIJJJJJJJJJJJJJJJJJJJJJJJJJIIJJJIJJJJJJJIJJJJJJJJIJJJJJJJIEEHCHEHFFFEFFFDEEEAEEDDC_Mismatch_0_Sense_+_Library_PoolC
TGGAATGACCTTGTATATTCCTATGCTCCTGGCATCCTGTAGCTCTTACCTTCTCTCTCACTCACTCTGGTTATAATGTTATCATTACTCTGGT
>Frequency_1_QualityScore_FFHHHGHIIJJIJJJJIIJJJJJIGIGIJJJJJJJJJGHIGIJIJHIJJJJJJJJJJJJICFGGIGGIGGHHHHGHHHHFFFFFFADCEEDC;?_Mismatch_0_Sense_+_Library_PoolC
ATCCTGTAGCTCTTACCTTCTCTCTCACTCACTCTGGTTATAATGTTATCATTACTCTGGTTATAAATTATAATGTCATAATGAGTTCTGTGTT
>Frequency_1_QualityScore_FFHHHHHHIIJJJJIJIGGDHGHIIIFHHIGIIJJJIJJIJJEHBFGIJGIHJIIJJGIIJJIJJIJJGCGAHIJGIJIIIHEHFHC=BDBDAB_Mismatch_0_Sense_+_Library_PoolC
ACCTGTGTCTATCATCATCACTCTGGTTATAATGTCATAATGAGTTCTGTGTTTATCAATGATCATAGTTAAATTACTCTGGTTATAATGTAAA
>Frequency_1_QualityScore_FFHHHHHJJJJJIJJIJJJJJJJJHIIJJJJJJJJJJJJJIJJJJGGGHJJJJJJJJJJIJIIJIJGIICDHJIHIJIJJHHGHEHEEFDFFFE_Mismatch_0_Sense_+_Library_PoolC
TACCTTCTCTCTCACTCACTCTGGTTATAATGTTATCATGACCTGTGTCTATCATCATCACTCTGGTTATAATGTCATAATGAGTTCTGTGCAA
>Frequency_1_QualityScore_FFHHHHGIIIJJIIIJEFHGIJIJJIIIJJJJIIJJJIIGGGFHJGHCGHGIJIJIIIIJJJIJJJJJEEHFHACFFFFFF@CDECEEEDDCDD_Mismatch_1_Sense_+_Library_PoolC
CCGTGGAATGACTTTGTATATTCCTATGCTCCTGGCATCCTGTAGCTCTTACCTTCTCTCTCACTCACTCTGGTTATAATGTTATCATTACTCT
>Frequency_1_QualityScore_FFHHHHHJJJJJJJJHIJJJJJJJJJJJJJJJIHIIIIIIJJJIJJIJJJJJJJJIJJJIHIJJJJGIJHIJJJIJHIIIGHGHHFEFDDFCCC_Mismatch_0_Sense_+_Library_PoolC
GTTAAATTACTCTGGTTATAATGTCCTAATGAGTTGTGTGTCTATCAATGATCATAGTTAACTTTTATTTTTAATGAATGTTGGTCAAGAATAA
>Frequency_1_QualityScore_DEFHFFFGHIAEHCHGCFHGGDFIGHIGEHIIJIHCGHIJGGBFHGHGHABFIGIIIGICBDAGI@FGGG_Mismatch_1_Sense_+_Library_PoolC
TTATAATGTCATCATGACCTGTGTCTATCATCATCACTCTGGTTATAATGTCATAATGAGTTCTGTGTCA
>Frequency_1_QualityScore_FDHHFDHGJJJJJJIJIEIIIGIIIIIIIIIGHGIGHIJJJJIHIIIJJJDHIJJJJ_Mismatch_0_Sense_+_Library_PoolC
GTTAACTTTTATTTTTAATGAATGTTGCTCAAAAAGAATAAAGAAAGAAGTTATTTA
>Frequency_1_QualityScore_FFHHDHHIIJGIGIHBHJJJIJJIIIJJJJJIJJJJJJIIIJJJJIGHGHGGFHIIEHIIIJHIIIJIGIGGGIIDHFHHCHHHDFFDFEFDCE_Mismatch_0_Sense_+_Library_PoolC
GCTCCTGGCATCCTGTAGCTCTTACCTTCTCTCTCACTCACTCTGGTTATAATGTTATCATTACTCTGGTTATAAATTATAATGTCATAATGAG
>Frequency_1_QualityScore_FFHHHHHJJJJJJIJJJJJJJJJJHIJJIJJJIIJJJJJJJJJJJJJJJJJJJJJJJJJJJJJJIIHHIGIJIJJJJJJGGHGHEEHFFDEDDF_Mismatch_0_Sense_+_Library_PoolC
TACCTTCTCTCTCACTCACTCTGGTTATAATGTTATCATGACCTGTGTCTATCATCATCACTCTTGTTATAATGTCATAATGAGTTCTGTGCAA
>Frequency_1_QualityScore_DADDFHHHGGHHHIIJIGIHGJJIHHEFHIIJIIJJGIJJEIJJJHIIIIIIIIJJJIJGJIJIJIIIH@CHEHJC_Mismatch_1_Sense_+_Library_PoolC
TACCTTCTCTCTCACTCACTCTGGTTAAAATGTTATCATGACCTGTGTCTATCATCATCACTCTGGTTATAATGGA
>Frequency_1_QualityScore_FFHHHFHIJJHIIGIJJJJJDHHIIIJJJJJJJJJJJJJJJJJJJIJHHIHIJJIJJJIJJIJIJIHIJEGEHHHHFDFFFFEEECDDC_Mismatch_0_Sense_+_Library_PoolC
TAATGAGTTGTGTGTCTATCAATGATCATAGTTAACTTTTATTTTTAATGAATGTCGGTCAAAAATAAAGAAAGAAGTTATTTGGTTTA
