# Supplementary material for: Differential Gene Expression Reveals Candidate Genes for Drought Stress Response in Abies alba (Pinaceae)
Source: PLoS One. 2015 Apr 29;10(4):e0124564. doi: 10.1371/journal.pone.0124564 (PMC4414588; doi:10.1371/journal.pone.0124564)
Supplement: S2 File — (GZ) [file pone.0124564.s002.gz › comp19993_c0_seq1.fa]

>comp19993_c0_seq1 len=860 path=[1:0-356 358:357-507 509:508-551 1133:552-557 1139:558-628 1185:629-859]
CTCACATCTCTCGGTTCTTGATGATTGAGAGTTTGAGTCTCCAGGTGAAGAAGATTGCAGCTTCAAATTTGAGGCGGTCTGTCTGAGATTTGTTTGGCAAGGGCTCTGCTTAGGTTTTGGACTTTCCAGGATCTTCTAGCAGCAGCAGGTGTGTGGAGAGTGTTAGCAACAATGGCAGGCACAGGCAAGTACGCATCTGCAGCTTTCGTGGCCGTTGTGATGATAATGGTGGGAGTGGGAGCAGCAACAGCAGCAGAGGTGAAAGCAGCTGCTCCCAGTCCGGCAATGGAGCCTGGCGCTGCTTCAATGGCCTTCATTCCCTCCGTATTTGCCGTTCTCATTGCCTCCTTCATGCCCTTCTTGGCTTCTCTTCTCTTTAACTGAGATGTATTGTGGTGATCTTTAGTCCGTTTTTTACGATCTAAGGACCCGGCTGTTATTTTGTTCTTTTATATATATATATGTGTGAGATATATGACATTATTTTTTTTTATAAGTGGTCTCCTATTGTTCACATTGGAATCAAGGAAGCTGACAGACCTCTGGAATGGAACCCATGACCTGTGGGGACCGTGTCTTTGCATAAGTCCTTTTCTTTTTCCACTTTAACCAATACACCATATTATCACCGCGTCTCAGATATATATGACATTCTTTATGTATGCACGATGTCGTTATGAGTTCGGGTTTTTTGTATCAGGCTATTCATTTCATTTCTGGTCGACGGCCAGAGTATTTTGTATGTTTAGATGGATTTCTGACTCCATTGTTTCGCTATTGAAGAAATCATGGATCTTTTCATGGTCCTTACTGTATGTTTTGAATTAATAATTATTTTTGAGAATCTTGCGTTTAGCTGA

>Frequency_4_QualityScore_FFHHHHHJJJJJIJJJJJJJIIIJJJJJJJJIIIIIIIIIHHIHIHIHGHHHIIHHGGGGGGFEEEEEEEDDEDDDDDDDDDDDACDDAACBCC_Mismatch_0_Sense_+_Library_PoolT
GGCGCTGCTTCAATGGCCTTCATTCCCTCCGTATTTGCCGTTCTCATTGCCTCCTTCATGCCCTTCTTGGCTTCTCTTCTCTTTAACTGAGATG
>Frequency_4_QualityScore_EEGFGEGIIIIEIIIIIIFHCGAGGHFHGGHHIIIIBGEGHEFHHHIIIIIHGGGFGFHIIIGGFEDC@;ACCDDCCD?CCCDCCDA@CCB@<=_Mismatch_0_Sense_+_Library_PoolT
CTCGGTTCTTGATGATTGAGAGTTTGAGTCTCCAGGTGAAGAAGATTGCAGCTTCAAATTTGAGGCGGTCTGTCTGAGATTTGTTTGGCAAGGG
>Frequency_4_QualityScore_ECGFEEFGIFECGGGIHGFCHGIHFBCCEGHCFHEIGGGGIFFFIIEHFE@>=?BEA>ABBBCB<=>?@9=AA=@A5>?AA@?B?>AC==<?B?_Mismatch_0_Sense_+_Library_PoolT
GGCAAGTACGCATCTGCAGCTTTCGTGGCCGTTGTGATGATAATGGTGGGAGTGGGAGCAGCAACAGCAGCAGAGGTGAAAGCAGCTGCTCCCA
>Frequency_3_QualityScore_FFHHHHGIJJJIJJJJJJJJJJJIIIJJJJIJJJJIIJHIHHIJJJJIIIIIIIIHHHGGGGFFEEEEEDEEDDDDDDDDCDDDDDCCDDEDED_Mismatch_2_Sense_+_Library_PoolT
CAGACCTCTGGAATGGAACCCATACCCTGTGGGGACCGTGTCTTTGCATAAGTCCTTTTCTTTTTCCACTTTAACCAATACACCATATTATCAC
>Frequency_3_QualityScore_FEHHHHHJJJJIJJIIIJJJJJJJJJJJJJJJJJJJJJJIJJJJJJJJIJJJIJJJJJJJJJJIIIHHGCDDDDCCCCDDDDDEEDDDDEDDDD_Mismatch_2_Sense_+_Library_PoolT
GTCTCCTATTGTTCACATTGGAATCAAGGAAGCTGACAGACCTCTGGAATGGAACCCATACCCTGTGGGGACCGTGTCTTTGCATAAGTCCTTT
>Frequency_3_QualityScore_FFHHHHHJIIIJJJHIJJJFHDHHGIIIHHIJHIHIJJJJHIIIJIHIIJIJJIJHIJIGHIIHGHGFEBDDBDCEDEEDCDDEDDDDDEEEEE_Mismatch_0_Sense_+_Library_PoolT
CTTCTCTTCTCTTTAACTGAGATGTATTGTGGTGATCTTTAGTCCGTTTTTTACGATCTAAGGACCCGGCTGTTATTTTGTTCTTTTATATATA
>Frequency_3_QualityScore_FFHHHHHJJJIJJJJCGIGHHJJJIIJJHIJIJJJJJJJJJJJIJIIIIIHGGGGGEFEFEEDECDDDDCCDDDDDDDDDDDDDDCDDCDCACC_Mismatch_2_Sense_+_Library_PoolT
ATTTTTTTTTATAAGTGGTCTCCTATTGTTCACATTGGAATCAAGGAAGCTGACAGACCTCTGGAATGGAACCCATACCCTGTGGGGACCGTGT
>Frequency_3_QualityScore_FFHGFHHIIIFHGGFGEIGHBHHBGHDEE=FDGHGBGFGGIHFEH?FFEFEEGFEGIDDEGGEGEEDDFCA@AA@@@6=@AACD>A@<@CCBDB_Mismatch_0_Sense_+_Library_PoolT
CTCACATCTCTCGGTTCTTGATGATTGAGAGTTTGAGTCTCCAGGTGAAGAAGATTGCAGCTTCAAATTTGAGGCGGTCTGTCTGAGATTTGTT
>Frequency_2_QualityScore_FFHHGGGJGIIIIJGIGIJJIHIJEEHGGHIIIIIGIIIIDEGGIIIGIIIJECFHIHHHHHFEEFFFDCEEDCCCDCCCDCCCCCCD<BAAA?_Mismatch_0_Sense_+_Library_PoolT
GCCTGGCGCTGCTTCAATGGCCTTCATTCCCTCCGTATTTGCCGTTCTCATTGCCTCCTTCATGCCCTTCTTGGCTTCTCTTCTCTTTAACTGA
>Frequency_2_QualityScore_FFHHHHHJJJJIIIJJIIIIIJIHJIGFIGIHIIIIJIIJGHGIIJJJGIIIJIGIJJJJIJIIGHHGEEFFECCDDDDDCDADDEEC>CCECD_Mismatch_0_Sense_+_Library_PoolT
CTTCTTGGCTTCTCTTCTCTTTAACTGAGATGTATTGTGGTGATCTTTAGTCCGTTTTTTACGATCTAAGGACCCGGCTGTTATTTTGTTCTTT
>Frequency_2_QualityScore_FFHHHHGIJJJJJJIIJIHIIJJHIIIIJIJJJJJJJJJJJJJJJJIJIJJIIIIJHIIEGIGG>E@GHFGFEFDDEDCDCEEDDCDCCCC?CC_Mismatch_0_Sense_+_Library_PoolT
CCTCCGTATTTGCCGTTCTCATTGCCTCCTTCATGCCCTTCTTGGCTTCTCTTCTCTTTAACTGAGATGTATTGTGGTGATCTTTAGTCCGTTT
>Frequency_2_QualityScore_FFHFGHHJJIJJJIJJJJJJHIHIJIIJEGIIIIIIJJJJJIJJJJHHHHHGGFFFFFEEEFEFEDDDDDCDDEEDDDCDDDDEEEDDDCCDDD_Mismatch_0_Sense_+_Library_PoolT
AGGTGAAAGCAGCTGCTCCCAGTCCGGCAATGGAGCCTGGCGCTGCTTCAATGGCCTTCATTCCCTCCGTATTTGCCGTTCTCATTGCCTCCTT
>Frequency_2_QualityScore_EEHGHGGIIIGIIEIHGIEHIIIHGHGIGIIIIIFGEGGBC9GGECEEADGC?CBGIIFGDEFEGGCDGBEDCECDDDCACCDCACCAACDD;A_Mismatch_0_Sense_+_Library_PoolT
CTCCTTCATGCCCTTCTTGGCTTCTCTTCTCTTTAACTGAGATGTATTGTGGTGATCTTTAGTCCGTTTTTTACGATCTAAGGACCCGGCTGTT
>Frequency_2_QualityScore_FFHHHHHJJJJJJIGIIJHIEIIGIIIIIIJHIIIJJJJIJIIIIGHJIIIIIJIIIIIGIIIJHGFFDD??CCEDCDCCDDECCCCDEEFEEE_Mismatch_0_Sense_+_Library_PoolT
TTCTCTTCTCTTTAACTGAGATGTATTGTGGTGATCTTTAGTCCGTTTTTTACGATCTAAGGACCCGGCTGTTATTTTGTTCTTTTATATATAT
>Frequency_2_QualityScore_FDHHHHGIIEGGEIJJJIIIIIIHIIIJJJJIIIJIJJJIIJJJJIJIIAGEGGHGFEEFFEEEEEEEEDEEEFEEEDDCB?BCCDEEEEDCDD_Mismatch_0_Sense_+_Library_PoolT
GTATTGTGGTGATCTTTAGTCCGTTTTTTACGATCTAAGGACCCGGCTGTTATTTTGTTCTTTTATATATATATATGTGTGAGATATATGACAT
>Frequency_2_QualityScore_EFGGGHGIIIIIIJGHIIIIGGIIIJIIIIGIIGHIIIJFGIIIGGCGHGHIIIHHIBD?EHIIIHIFEBCFGFFFEBCACDDD?B?CCDDCDC_Mismatch_0_Sense_+_Library_PoolT
ATTGCCTCCTTCATGCCCTTCTTGGCTTCTCTTCTCTTTAACTGAGATGTATTGTGGTGATCTTTAGTCCGTTTTTTACGATCTAAGGACCCGG
>Frequency_2_QualityScore_FFHHHHHJJEHEHGEFHIIGGGEGGGIIIIGGGGHIGIIIJIIIJICHIIIGIIIIIIEEFDEEDEEEECCCCDDDCCDEEEEEEEEEEDACA=_Mismatch_0_Sense_+_Library_PoolT
CTTTAACTGAGATGTATTGTGGTGATCTTTAGTCCGTTTTTTACGATCTAAGGACCCGGCTGTTATTTTGTTCTTTTATATATATATATGTGTG
>Frequency_1_QualityScore_FFHHHHHIJJJJJIIGIJJJIIJJJJIGIIIJJJJJIJIIIJJJJJIIJIGGIJJJJHHHGHHFFFFFFCCCCEEDDDDDDDDDCDEADDDDDD_Mismatch_2_Sense_+_Library_PoolT
GACCTCTGGAATGGAACCCATACCCTGTGGGGACCGTGTCTTTGCATAAGTCCTTTTCTTTTTCCACTTTAACCAATACACCATATTATCACCG
>Frequency_1_QualityScore_FFHHHHHJIJJJJJJJJJJJJJJJJJIJJJJJJJJJJJJJJJJJJJJJJJJJJJJJIJIIJJIJJHFFFCCBDBBDDDDDEEDDDDEDDDDDCD_Mismatch_2_Sense_+_Library_PoolT
TCCTATTGTTCACATTGGAATCAAGGAAGCTGACAGACCTCTGGAATGGAACCCATACCCTGTGGGGACCGTGTCTTTGCATAAGTCCTTTTCT
>Frequency_1_QualityScore_FFHHHHFIIJJHIEFHIJJIGIJGIGIFGIJJJEIFIIJIJJHHIIJJFGIIGIIHHHHFEFFFFFEEDDDDDDDDDDDDDBBDBDD@BBDDDD_Mismatch_2_Sense_+_Library_PoolT
TTTTTTATAAGTGGTCTCCTATTGTTCACATTGGAATCAAGGAAGCTGACAGACCTCTGGAATGGAACCCATACCCTGTGGGGACCGTGTCTTT
>Frequency_1_QualityScore_DDFCFDHDIIIBGGGIEHHGIIFGHHGGAAGCFGDFAAFDHIBHC?B67B8@GGGE@@GH6BEDBABB==;>>>CCDDCCBBCCCCC:A@CCCC_Mismatch_2_Sense_+_Library_PoolT
CTGTTCACATTGGAATCAAGGAAGCTGACAGACCTCTGGAATGGAACCCATGACCTGTGGGGACCGTGTCTTTACATAAGTCCTTTTCTTTTTC
>Frequency_1_QualityScore_FFHHHHHJJJJJJJJJJJJJJJJJJGIJGIJJJJIJJJJJJIJJJJJJJJJJJIDIJJJJJJJJJHGHHHFEFFFFFC>AEEACCACACDFACD_Mismatch_0_Sense_+_Library_PoolT
GCTTCAATGGCCTTCATTCCCTCCGTATTTGCCGTTCTCATTGCCTCCTTCATGCCCTTCTTGGCTTCTCTTCTCTTTAACTGAGATGTATTGT
>Frequency_1_QualityScore_FFHHHHHJJHIJJJEHEHHFFGIGGHJGIHIJJJJHIHIJIHIJJJJHIJIJJHHHHHHFFFDDDDDDDDDDEEDBDDEDDDDDEEEEEEEEEE_Mismatch_0_Sense_+_Library_PoolT
CTTCTCTTTAACTGAGATGTATTGTGGTGATCTTTAGTCCGTTTTTTACGATCTAAGGACCCGGCTGTTATTTTGTTCTTTTATATATATATAT
>Frequency_1_QualityScore_DFFHHHHJJIJIJJJJJJIIIJHIJJJJJJJJJJJJJJJJJJJJCGIIGGHGIJGGHIJIGIGJIGJJIFHIIIIICCHHDDCEDDDDDDDDCD_Mismatch_1_Sense_+_Library_PoolT
TTCTCATTGCCTCCTTCATGCCATTCTTGGCTTCTCTTCTCTTTAACTGAGATGTATTGTGGTGATCTTTAGTCCGTTTTTTACGATCTAAGGA
>Frequency_1_QualityScore_DDF?D?2<CEGCCF@EBAAGDGB?BD<:DBFGAB>=<@D@CCAA@E@)@==;??B?>C:;>>BB?(;;(,5@>C3<CCCC:4@33>9944:>9>_Mismatch_0_Sense_+_Library_PoolT
TCCCAGTCCGGCAATGGAGCCTGGCGCTGCTTCAATGGCCTTCATTCCCTCCGTATTTGCCGTTCTCATTGCCTCCTTCATGCCCTTCTTGGCT
>Frequency_1_QualityScore_FFHFFDHIJJJJJHIJJJJIJJJJIJJIIIGJGIJJFHJIJJIIFIJIIHGHHHFFFFFFFFFFEEEEECDCDDDDCCCDDDEEECDDDDEDED_Mismatch_0_Sense_+_Library_PoolT
TGGTGATCTTTAGTCCGTTTTTTACGATCTAAGGACCCGGCTGTTATTTTGTTCTTTTATATATATATATGTGTGAGATATATGACATTATTTT
>Frequency_1_QualityScore_FFHHHHHJJJJJJJJJJJGIJJIJIGJGGIJJJIJEHIJJGJJEGGGHCHFGGDGIIIJIIAFFFIIIIGGIIHHEEHFFDBCBBDDDDCACDD_Mismatch_0_Sense_+_Library_PoolT
TCTCATTGCCTCCTTCATGCCCTTCTTGGCTTCTCTTCTCTTTAACTGAGATGTATTGTGGTGATCTTTAGTCCGTTTTTTACGATCTAAGGAC
>Frequency_1_QualityScore_FFHGHHGJJ4CGIIJJJJGIJJJJGIJJHGIJJIJJJJJJJJJJIJJJJJJJJJJIJJJDHHHHHFFFFDEEEDEEEDCDDACCDC>CACCADF_Mismatch_1_Sense_+_Library_PoolT
GCTGCTTCAATGGCCTTCATTCCCTCCGTATTTGCCGTTCTCATTGCCTCCTTCATGCCATTCTTGGCTTCTCTTCTCTTTAACTGAGATGTAT
>Frequency_1_QualityScore_FFHHHHHIJJJJJJJJJJJJJJHHIFHIJJIJIJJHJJJIGIJJIJJIJJJJIHHHHFFFFFEEEDEDDDDCDDDDCDDDDDDDDDDDDDDDDD_Mismatch_2_Sense_+_Library_PoolT
TGACATTATTTTTTTTTATAAGTGGTCTCCTATTGTTCACATTGGAATCAAGGAAGCTGACAGACCTCTGGAATGGAACCCATACCCTGTGGGG
>Frequency_1_QualityScore_FFHHFDDGIIIJIGIJIJIIIIJFGIIHJGIIIJJGJJJJJJJJJIJGHHIJGIIIJJJJIJIIJIEHFAEDFFBACDDDDD@BCCCCCDD4@C_Mismatch_2_Sense_+_Library_PoolT
TAAGTGGCCTCCTACTGTTCACATTGGAATCAAGGAAGCTGACAGACCTCTGGAATGGAACCCATGACCTGTGGGGACCGTGTCTTTGCATAAG
>Frequency_1_QualityScore_FFHHHHHJJJJJJJJJJJJJJJIJJJJJJJJJJJJIJJIJJIIIJIIJJJJJJJJIHIIFFFFDDBBBDCDDDDEEDDDDEDDDDDDDDDCDDD_Mismatch_2_Sense_+_Library_PoolT
TGTTCACATTGGAATCAAGGAAGCTGACAGACCTCTGGAATGGAACCCATACCCTGTGGGGACCGTGTCTTTGCATAAGTCCTTTTCTTTTTCC
>Frequency_1_QualityScore_FFHHHHHJIIFIHIJJJEHIGIJJJGIJJJIIJIJGIIHIIHHIHIIIGIIJJJIJIJJJJJHFDCE_Mismatch_2_Sense_+_Library_PoolT
GACCCGGCTGTTATTTTGTTCTTTTATATATATATATGTGTGAGATATATGACATTATTTTTTTTAT
>Frequency_1_QualityScore_FEHHHHHJIJIJIHICHIGHHHJJJJJIJJIJJJJJJJJJJJJJJJJJIJIJJI<CHGBCHDGHEGHIFIIGHFCHFFFFDEFECBACDDDB9>_Mismatch_0_Sense_+_Library_PoolT
GTATTTGCCGTTCTCATTGCCTCCTTCATGCCCTTCTTGGCTTCTCTTCTCTTTAACTGAGATGTATTGTGGTGATCTTTAGTCCGTTTTTTAC
>Frequency_1_QualityScore_FFHHHHHJJJJJJJJJHIHHJJIJJJIJJJJJJJJJJIJJJJJIJIJGIJIJIJJJJIIIJIJIIHHFFFEDECEEEDDDEDDDDEEDEEEEED_Mismatch_2_Sense_+_Library_PoolT
CTCTTCTCTTTAACTGAGATGTATTGTGGTGATCTTTAGTCCGTATTTTACGATCTAAGGACCCGGCTGTTATTTTGTTCTTATATATATATAT
>Frequency_1_QualityScore_BDBCFAFGIGH>HBHC@GGIHGEHHG2AFEGGGIIGCAF?C<DGHIEGIBHGIGFCBDD)8=FF@6AD<?;>C;>>;??AD<>CCDE@CCDDED_Mismatch_2_Sense_+_Library_PoolC
CTCTTCTCTTTAACTGAGATGTATTGTGGTGATCTTTAGTCCGTATTTTACGATCTAAGGACCCGGCTGTTATTTTGTTCTTATATATATATAT
>Frequency_1_QualityScore_FFHHGHGJJJIJJIJJJJJJGJIIII@FHJIIJJIJFGGIJHIIJJJGIJHHHFFFFFEEEDE@ACDDDDCDDDDDEDDBCDDDEDDDDDDDBB_Mismatch_0_Sense_+_Library_PoolT
AGATTGCAGCTTCAAATTTGAGGCGGTCTGTCTGAGATTTGTTTGGCAAGGGCTCTGCTTAGGTTTTGGACTTTCCAGGATCTTCTAGCAGCAG
>Frequency_1_QualityScore_FDHHGGHCGGGGEGGIIJJGHGIIGIJHIIF?FEHIIIIGGGGIJGHIJG@DAGDE?BD>@CCDDD=A@;?BDDDDCDDDDDDC@CCDDED:AC_Mismatch_0_Sense_+_Library_PoolT
GTGGGAGTGGGAGCAGCAACAGCAGCAGAGGTGAAAGCAGCTGCTCCCAGTCCGGCAATGGAGCCTGGCGCTGCTTCAATGGCCTTCATTCCCT
>Frequency_1_QualityScore_EFHGBDHEHBEAE@IIACFHH?CDAGHHGIIIIIIIBHGHIIHGIIIIIHIIIEEIGIIGGFFCAECECD@C?=@>@CCCCEFEEEFDDCDADD_Mismatch_0_Sense_+_Library_PoolT
CTCTTTAACTGAGATGTATTGTGGTGATCTTTAGTCCGTTTTTTACGATCTAAGGACCCGGCTGTTATTTTGTTCTTTTATATATATATATGTG
>Frequency_1_QualityScore_FFHHHHHJJJJJJIJJJJJIJJJJJJGIJJJJIJJJJJJIJJJJJJJHHHHHHHFFFFFFFFFEFEEDFDBCCCDDEEFFEDDDDDEEEEDDDD_Mismatch_1_Sense_+_Library_PoolT
GATCTTTAGTCCGTTTTTTACGATCTAAGGACCCGGCTGTTATTTTGTTCTTTTATATATATATATGTGTGAGATATATGACATTATTTTTTTA
>Frequency_1_QualityScore_DDFGHHHJJJJJIJJJJJGHJJJGGIJIHHHGIIJJIJJJJJIJIJJIJJIJJJIIHHHGHHFFFFFEEEEEDDCDDEEEDEDDDDDD@BDDCD_Mismatch_2_Sense_+_Library_PoolT
AATGGAACCCATACCCTGTGGGGACCGTGTCTTTGCATAAGTCCTTTTCTTTTTCCACTTTAACCAATACACCATATTATCACCGCGTCTCAGA
>Frequency_1_QualityScore_FFHHHDHIJJJJJJJJJJEHJJJJJJIJIIHIIIJIIJJJGJJJJJBHIIJJJJIIIJGEEFDBBABCD@CC@CDCCCDDDDDDDDDDDDDCED_Mismatch_0_Sense_+_Library_PoolT
TTCACATTGGAATCAAGGAAGCTGACAGACCTCTGGAATGGAACCCATGACCTGTGGGGACCGTGTCTTTGCATAAGTCCTTTTCTTTTTCCAC
>Frequency_1_QualityScore_FDHHFHHJIIJIGJJJGJJJ@F8CGIAHGGDHIJJJGIJIJJIIGI@FGIIJIJGGFHGFFFFFE@>AAB?;?CCDCDD@?ABDDDDDB@CCCC_Mismatch_0_Sense_+_Library_PoolT
GTTGTGATGATAATGGTGGGAGTGGGAGCAGCAACAGCAGCAGAGGTGAAAGCAGCTGCTCCCAGTCCGGCAATGGAGCCTGGCGCTGCTTCAA
>Frequency_1_QualityScore_FFHDFHHIJJJJJJJJJIJIJJJGGEGIIIIJEHIJJIIJJIIGGIJJJGGHHIGHH>DFABCCCADDDCCDACBB<@59@B8@9A?88?BAB<_Mismatch_0_Sense_+_Library_PoolT
GAGTGTTAGCAACAATGGCAGGCACAGGCAAGTACGCATCTGCAGCTTTCGTGGCCGTTGTGATGATAATGGTGGGAGTGGGAGCAGCAACAGC
>Frequency_1_QualityScore_FFHHHHHJJJJIJJJJJIIJIGICHGHIJJJIJIIJJJJIJJJIJIJJGIJJGGIIIJHHFDFEECEEEADEDDDDCCCCCDCDDDD=CCDDDD_Mismatch_2_Sense_+_Library_PoolT
CACATTGGAATCAAGGAAGCTGACAGACCTCTGGAATGGAACCCATACCCTGTGGGGACCGTGTCTTTGCATAAGTCCTTTTCTTTTTCCACTT
>Frequency_1_QualityScore_FFHGHHHJJJJJFHEGEHHJJIGJIJJIJJJJJJJJJJJJIJJJJGHIHHJJIJJJJHHGHGFFFFFFFFCEEEEDDCDDDDCDDDCDDDDDDD_Mismatch_0_Sense_+_Library_PoolT
TATATATATATGTGTGAGATATATGACATTATTTTTTTTTATAAGTGGTCTCCTATTGTTCACATTGGAATCAAGGAAGCTGACAGACCTCTGG
>Frequency_1_QualityScore_FFHHHHHJJJIJGHIEHIIJJGHIGGFHFHIGIIIIGHIGCCIIJJJIJHGGHDEHIIIDHFHIHHEEHDFFFCCDDDD?CCEDEEDD?CEDDD_Mismatch_0_Sense_+_Library_PoolT
TTCTTGGCTTCTCTTCTCTTTAACTGAGATGTATTGTGGTGATCTTTAGTCCGTTTTTTACGATCTAAGGACCCGGCTGTTATTTTGTTCTTTT
>Frequency_1_QualityScore_FFDFFHHIIJJJJJJIJJJJJJJIJJJJJJJJJIIJJJJIJJHHFHFFFFFDDDEDDDEEDDDDDDDDDDDDDDDDDDDDDDDDDDDDCDDDDD_Mismatch_0_Sense_+_Library_PoolT
GCAATGGAGCCTGGCGCTGCTTCAATGGCCTTCATTCCCTCCGTATTTGCCGTTCTCATTGCCTCCTTCATGCCCTTCTTGGCTTCTCTTCTCT
>Frequency_1_QualityScore_FFHHHHHJJJJJJIJJJJJJJIJIIIJJJJIJJJJJIJJJJJJHGHEHHHHFFDEDEEEEDDDDDDDDDDEDDDDDDDDCDDDDDDCDDDDDDC_Mismatch_0_Sense_+_Library_PoolC
GCAATGGAGCCTGGCGCTGCTTCAATGGCCTTCATTCCCTCCGTATTTGCCGTTCTCATTGCCTCCTTCATGCCCTTCTTGGCTTCTCTTCTCT
>Frequency_1_QualityScore_FFHGHHHIGGGDGGJJIHIJ<DDHIJJJJJJJJIJHIIIGJGJJIHEGIIHGHGFFFDDDBDDDDCCCAC@BCCDDDDECDDDDDBBBBDDDCD_Mismatch_0_Sense_+_Library_PoolT
AGCAGCAACAGCAGCAGAGGTGAAAGCAGCTGCTCCCAGTCCGGCAATGGAGCCTGGCGCTGCTTCAATGGCCTTCATTCCCTCCGTATTTGCC
>Frequency_1_QualityScore_FFDFHFHHDGF;EFGII9FGEGGIGIIIIIDHFEECC=FHBGG@FEHGIIBGEEFFD>DDCC;??@AC?C@?A@A@BBBB@CCCCCACBCCCCC_Mismatch_0_Sense_+_Library_PoolT
ATAATGGTGGGAGTGGGAGCAGCAACAGCAGCAGAGGTGAAAGCAGCTGCTCCCAGTCCGGCAATGGAGCCTGGCGCTGCTTCAATGGCCTTCA
>Frequency_1_QualityScore_FFHHHHHJGHJJJJJJJIJIIJGIJJHJJJJJJJJJIJJJJJJJJHIJJJJJJJJJJJJIJCHIJHAHC?EBDFFFFFDC?CCDEDDCDDDDDB_Mismatch_0_Sense_+_Library_PoolT
TCCCTCCGTATTTGCCGTTCTCATTGCCTCCTTCATGCCCTTCTTGGCTTCTCTTCTCTTTAACTGAGATGTATTGTGGTGATCTTTAGTCCGT
>Frequency_1_QualityScore_FFHHHHHGIIIJJJJJJJJJJJJGGGGJIIJIIIGIIEHIIJJJIIIIIGFHIJJJJIJIJJIEHHFHFFBCDDDDBCDEDEEDADCDCDCDCD_Mismatch_0_Sense_+_Library_PoolT
TTGGCTTCTCTTCTCTTTAACTGAGATGTATTGTGGTGATCTTTAGTCCGTTTTTTACGATCTAAGGACCCGGCTGTTATTTTGTTCTTTTATA
>Frequency_1_QualityScore_DFHHHHHJJJGHFHHHHIIGHGIFHHIJJJJIIHIJICHIJJIJJJIJJJIJJIJJJJJJJHHFFFFFFDEEEEEDDDDEEFEFFEEEDEEFEF_Mismatch_2_Sense_+_Library_PoolT
TCTTTAACTGAGATGTATTGTGGTGATCTTTAGTCCGTATTTTACGATCTAAGGACCCGGCTGTTATTTTGTTCTTATATATATATATATGTGT
>Frequency_1_QualityScore_FDHHHHGEGHIIHIIJJJJIIJJIJJJJJIJJIJIJJJJJJJJHHHHFFFFEFEEEDDDDDDEEEDDDDDDDDDDEDDDDDDDDDDDDDDDDDD_Mismatch_0_Sense_+_Library_PoolT
GTCCGGCAATGGAGCCTGGCGCTGCTTCAATGGCCTTCATTCCCTCCGTATTTGCCGTTCTCATTGCCTCCTTCATGCCCTTCTTGGCTTCTCT
>Frequency_1_QualityScore_FFHHGDFIJIGEGHIIHIIIGGHCHDDIIJGIJDGGCGGIIJJIHHIBGHIIJGGGFGGGECEEHHFFB<>@D?CCDCDDDBDDDDDCCCCCDC_Mismatch_0_Sense_+_Library_PoolT
GCTTCTCTTCTCTTTAACTGAGATGTATTGTGGTGATCTTTAGTCCGTTTTTTACGATCTAAGGACCCGGCTGTTATTTTGTTCTTTTATATAT
>Frequency_1_QualityScore_FFHHHHHIJJJJHIJJJJJJJJIJJJJJJIJJJJJJJJIJJDHHHIJJGIGH=FGHGJGHJIIGHHHHFDF9?A;=A=;?@:@AB???@@CC>?_Mismatch_0_Sense_+_Library_PoolT
CTTAGGTTTTGGACTTTCCAGGATCTTCTAGCAGCAGCAGGTGTGTGGAGAGTGTTAGCAACAATGGCAGGCACAGGCAAGTACGCATCTGCAG
>Frequency_1_QualityScore_FFBBFHHIGIGDEHDHEAHHGHCHBFHE?EFGHIIBHHHIIIGFFGDF9DBFHGDCFH@;.@CA=EHFE7?BDACE9;A@=9?8BBA3>CDA:@_Mismatch_0_Sense_+_Library_PoolT
CATGCCCTTCTTGGCTTCTCTTCTCTTTAACTGAGATGTATTGTGGTGATCTTTAGTCCGTTTTTTACGATCTAAGGACCCGGCTGTTATTTTG
>Frequency_1_QualityScore_DDDAFHFH>FHJIJGEGGGIDGEGGIJI@CHIJEHDGHFIIJJHABFHIGIGIIG@GIJIICGGIBHHHEHBFDD@CEDC?:@BBDDDCDDECC_Mismatch_1_Sense_+_Library_PoolT
CATGCCATTCTTGGCTTCTCTTCTCTTTAACTGAGATGTATTGTGGTGATCTTTAGTCCGTTTTTTACGATCTAAGGACCCGGCTGTTATTTTG
>Frequency_1_QualityScore_ADDD3CDE;E8+8<EC<EE?DDADDI6DD3BCCC@BADD9=?C@B>;>77@;>;>BBBE?>A>>A>;>B>::>>(>>A;>;?_Mismatch_2_Sense_+_Library_PoolT
CGTTTTTTACGATCTAAGGACCCGGCTGTTATTTTTTTCTTATATATATATATATGTGTGAGATATATGACATTATTTTTTT
>Frequency_1_QualityScore_FFHHHHHJIJJJJJJJJJJJJJJJJJJJJJJJJJJJJJJJJJIJJJJJJJJJJIJJJGIGJJFGIIJIJHHHHHHHFFEFDFEDACEDDBDDDD_Mismatch_0_Sense_+_Library_PoolT
ATTTGCCGTTCTCATTGCCTCCTTCATGCCCTTCTTGGCTTCTCTTCTCTTTAACTGAGATGTATTGTGGTGATCTTTAGTCCGTTTTTTACGA
>Frequency_1_QualityScore_FDHHHHHJIJJGIJFHIJIJJJJIHIJJHIJJJJIJJHJJJJIJJIIJJIJJIJCHGHHHHHHFFFFFFFEDEEEEEDEEFEDECBCCCCCDCF_Mismatch_2_Sense_+_Library_PoolT
GAGATGTATTGTGGTGATCTTTAGTCCGTATTTTACGATCTAAGGACCCGGCTGTTATTTTGTTCTTATATATATATATATGTGTGAGATATAT
>Frequency_1_QualityScore_FFHHHHHJJJJJIIJJJJJJJJJJJJJJIIJJJJJJIJIJJJJIJGIIFHIIIIJJHHHCHIJGIIHIJCDHHHHFFEDDDDDDCDDDDDDDDD_Mismatch_0_Sense_+_Library_PoolT
TTGCCTCCTTCATGCCCTTCTTGGCTTCTCTTCTCTTTAACTGAGATGTATTGTGGTGATCTTTAGTCCGTTTTTTACGATCTAAGGACCCGGC
>Frequency_1_QualityScore_FFHGGHDGGGIJJIJIJIJIIJJIFJIJJJIJJJJJJJIGEIJIGHIJHIIHHHHHHFFFFFCCACEEEECDDCDD@CDCDDDDCDD@CDDDCD_Mismatch_1_Sense_+_Library_PoolT
AGGAAGCTGACAGACCTCTGGAATGGAACCCATGACCTGTGGGGACCGTGTCTTTGCATAAGTCCTTTTCTTTTTCCACTTTATCCAATACACC
>Frequency_1_QualityScore_FFHHHHDIJJJJJJJJJJIJJJJJIJJJJJJJJIIIIJJJJJIIIEHGHIIJIJHHHHHHFFFFFFEEEACEDDDDDDDDDACEEEDEDC@BBD_Mismatch_2_Sense_+_Library_PoolT
CTCTGGAATGGAACCCATACCCTGTGGGGACCGTGTCTTTGCATAAGTCCTTTTCTTTTTCCACTTTAACCAATACACCATATTATCACCGCGT
>Frequency_1_QualityScore_2<CFFHGHIIIGHIIIEHIGIIICGHIIIIIIIIIIIIIIIIIGGHHGIIIIIEGFGEDHHEHBBCCB@BBBCCCCCEECCCBD>ACCCCCCC_Mismatch_2_Sense_+_Library_PoolT
TATTGTTCACATTGGAATCAAGGAAGCTGACAGACCTCTGGAATGGAACCCATACCCTGTGGGGACCGTGTCTTTGCATAAGTCCTTTTCTTT
>Frequency_1_QualityScore_FFHHGHHJJJIIJGHIJJJIJJJJJJJJJJJJIJJJJJFGGIJJJJJJJJJHHFFFEEEEEEDDDDDDDDEEEEDDDDDDDDDEDDDDDDDDDD_Mismatch_0_Sense_+_Library_PoolT
ACAGCAGCAGAGGTGAAAGCAGCTGCTCCCAGTCCGGCAATGGAGCCTGGCGCTGCTTCAATGGCCTTCATTCCCTCCGTATTTGCCGTTCTCA
>Frequency_1_QualityScore_FFHHHHHJJJIJJJJGJHHIFJIIIIJJIJHIJJJJIJJJJIGIJJJJHIJGIJJJIJJIJJHHFFDDECDEDEEDDDDEDDDDDEEFFEFDED_Mismatch_0_Sense_+_Library_PoolT
TCTTCTCTTTAACTGAGATGTATTGTGGTGATCTTTAGTCCGTTTTTTACGATCTAAGGACCCGGCTGTTATTTTGTTCTTTTATATATATATA
>Frequency_1_QualityScore_FFHHHHHHIGIGIIJJJJJJJIJJJJJJJJJJJJJJJIHIJHIHJJJJJJJGHHHHHGHFFFFFEEEEEEDDDDDDDDDDDDDDDDDDDDDDDD_Mismatch_0_Sense_+_Library_PoolT
ATATGTGTGAGATATATGACATTATTTTTTTTTATAAGTGGTCTCCTATTGTTCACATTGGAATCAAGGAAGCTGACAGACCTCTGGAATGGAA
>Frequency_1_QualityScore_FFHHHHHJJJJJJGJIJJJJIHIIJJJJJJJJIJJIJJIJJIIFHIHIJGEEGIIIIJJJJJJJJHFDDDD_Mismatch_0_Sense_+_Library_PoolT
AAGGACCCGGCTGTTATTTTGTTCTTTTATATATATATATGTGTGAGATATATGACATTATTTTTTTTTAT
>Frequency_1_QualityScore_FFHHHHHJJJJJJIJJIJJJJJJJIJJJJJJJJJBHHIJJJJJJJIJIGIIIJCHGIJGIIIJIJJIIHEHHHGGFFFFFCDEDDDDDDBDDDC_Mismatch_0_Sense_+_Library_PoolT
GCCGTTCTCATTGCCTCCTTCATGCCCTTCTTGGCTTCTCTTCTCTTTAACTGAGATGTATTGTGGTGATCTTTAGTCCGTTTTTTACGATCTA
>Frequency_1_QualityScore_FFHFHHFHIJJJJJJJIIIHJIJJJIHHIJJJIIJJJJIJJIJJJIJJJJJFHIEGIHIIJJJIIJHHHEEDFFCCDDDBDDDDDDDDDDACDE_Mismatch_2_Sense_+_Library_PoolT
AAGTGGTCTCCTATTGTTCACATTGGAATCAAGGAAGCTGACAGACCTCTGGAATGGAACCCATACCCTGTGGGGACCGTGTCTTTGCATAAGT
>Frequency_1_QualityScore_FFHHFDFIJJIJJJJHIJGGIIIGIJIJGJJJIGGIJJIJJIIGGEGIIIGIJIJIGJJJJIJIIJDFDB@DDEDC>>@CCDDDDDDDD@@CCC_Mismatch_0_Sense_+_Library_PoolT
CTAAGGACCCGGCTGTTATTTTGTTCTTTTATATATATATATGTGTGAGATATATGACATTATTTTTTTTTATAAGTGGTCTCCTATTGTTCAC
>Frequency_1_QualityScore_FDFHHHHIIGIJE:DGBFEEGGIDCF@FCHHIGIIGHIGIJJI<HHGCECDFFDFCCCCACCACDCCDDCDDDDDCDCDC>CC>BDDDD9BABD_Mismatch_2_Sense_+_Library_PoolT
TTTTTTTTATAAGTGGTCTCCTATTGTTCACATTGGAATCAAGGAAGCTGACAGACCTCTGGAATGGAACCCATACCCTGTGGGGACCGTGTCT
>Frequency_1_QualityScore_FFFHHHHJJIJJJJJJIJJJJIIGIIIJJJJJJJJJIIJJJJJJJJIJJJJIJGIIHHHFEFDBEECEEEDDDDFFDDDDDDDDDDDDDEDDCD_Mismatch_0_Sense_+_Library_PoolT
ACATTGGAATCAAGGAAGCTGACAGACCTCTGGAATGGAACCCATGACCTGTGGGGACCGTGTCTTTGCATAAGTCCTTTTCTTTTTCCACTTT
>Frequency_1_QualityScore_FFHHHHHJIJJJJJJIJJJJJJJJJJJGJGJGGIIIJJIIGIIIIGGDFHBGGHIIIIJIJJIJJIIGHEHHAEEEFDCEC?ABBACD@A:A<?_Mismatch_1_Sense_+_Library_PoolT
CATTGCCTCCTTCATGCCCTTCTTGGCTTCTCTTCTCTTTAACTGAGATGTATTGTGGTGATCTTTAGTCCGTTTTTTACGATCTAATGACCCG
>Frequency_1_QualityScore_DA?DAB<?FE;;C?GFF:C@BAC0BB0?BGF@FEEBDC?BF>D<C488B>DEG@777=CDDEFFFE3).79?@:B:AD_Mismatch_0_Sense_+_Library_PoolT
GATCTAAGGACCCGGCTGTTATTTTGTTCTTTTATATATATATATGTGTGAGATATATGACATTATTTTTTTTTATAA
>Frequency_1_QualityScore_DFGFFHHE@FGGIGHGHEGEECG?FHBHAFHDHIGIHJAEGGEHH?>DDHGG<FHEIGH@88;FHA;=@@AHCD;AAA?@BECBC@DBABDA59_Mismatch_1_Sense_+_Library_PoolT
GTTCTCATTGCCTCCTTCATGCCATTCTTGGCTTCTCTTCTCTTTAACTGAGATGTATTGTGGTGATCTTTAGTCCGTTTTTTACGATCTAAGG
>Frequency_1_QualityScore_FDHHHHHJJJJJJJJJJJJJHIJFHIJJJJJIJJJJIJJJIJJJJJIJHJJJJJJHHH?ECDBDDECCBC@CDDDDDDDDDDDDDDDD7ABCDB_Mismatch_0_Sense_+_Library_PoolT
GTTTGGCAAGGGCTCTGCTTAGGTTTTGGACTTTCCAGGATCTTCTAGCAGCAGCAGGTGTGTGGAGAGTGTTAGCAACAATGGCAGGCACAGG
>Frequency_1_QualityScore_FFHHHHGJJJHIJJJJJJJIGIJIEHFHIJIJJGIIHIIJIGIIJIJJIJJIIIIHHHHHHFFFFFEEECDDDDEEEDEDDDDDDDDDDD@CCD_Mismatch_1_Sense_+_Library_PoolT
GGAACCCATGATCTGTGGGGACCGTGTCTTTGCATAAGTCCTTTTCTTTTTCCACTTTAACCAATACACCATATTATCACCGCGTCTCAGATAT
>Frequency_1_QualityScore_FFHHHHHGIHIJHIJHIHHJJHHIJGIHHIIIJJJJIJJJJJJJJJJIIJJJJEHHHHFFF@DEDDCCEDDDDDDCCDDDDDDD8>BBBDDDDD_Mismatch_2_Sense_+_Library_PoolT
TTTTTTTATAAGTGGTCTCCTATTGTTCACATTGGAATCAAGGAAGCTGACAGACCTCTGGAATGGAACCCATACCCTGTGGGGACCGTGTCTT
>Frequency_1_QualityScore_FFHHHHHIJJJJJJJIJJJJJJIJJJIJJJJJJJJJJJJJJJJJJJJJJ=FHHI=FD=EHIJ>??C>=?;?BEFFFD8;?C_Mismatch_1_Sense_+_Library_PoolT
TTTTACGATCTAAGGACCCGGCTGTTATTTTGTTCTTTTATATATATATATGTGTGAGATATATGACATTATTTTTTTTCA
>Frequency_1_QualityScore_FFHHHHFIJIIIJJJIHIJIFGHIIC?FHCEGGCDGIJGIGGCBGGIHIIIIHGGIHGGIGGIGEHHFB=>@B?CADCDEDDDDEDDCCDDEDE_Mismatch_1_Sense_+_Library_PoolT
GCTTCTCTTCTCTTTAACTGAGATGTATTGTGGTTATCTTTAGTCCGTTTTTTACGATCTAAGGACCCGGCTGTTATTTTGTTCTTTTATATAT
>Frequency_1_QualityScore_FFGHHHHJJJJJIJJJJJIJJJJJJJJJJJIJJJJJJJJJJJJJJJJIIJJHHFFFFFFFFEEDEEFEDCDCDDDDDDDDEDDDDDCDDDDDDD_Mismatch_2_Sense_+_Library_PoolT
TCAAGGAAGCTGACAGACCTCTGGAATGGAACCCATACCCTGTGGGGACCGTGTCTTTGCATAAGTCCTTTTCTTTTTCCACTTTAACCAATAC
>Frequency_1_QualityScore_FFHHHHHJJJJJJJJJJJJHIJJJJIIJFHHIJJJJIIIJJJJJHHHGHHHHF)?CCF.>@3>CEE3-(5((-55@CDEDD95A_Mismatch_1_Sense_+_Library_PoolT
CGTTTTTTACGATCTAAGGACCCGGCTGTTATTTTGTTCTTTTATATATATATATGTGTGAGATATATGACATTATTTTTTTTA
>Frequency_1_QualityScore_FFHHHHHJJJJJHIHHIHGIIJHGIGIHIJIJJJJIJIHHIIJJJJJJGIJJIJJJJJIJHHFFDBCDEDDDDACDEDDDDCDFFEEEEEEFEE_Mismatch_0_Sense_+_Library_PoolT
TCTCTTTAACTGAGATGTATTGTGGTGATCTTTAGTCCGTTTTTTACGATCTAAGGACCCGGCTGTTATTTTGTTCTTTTATATATATATATGT
>Frequency_1_QualityScore_FFHHGHHIIIIIIJJJJJFHIIIIFDFGIIIJIIIJIJJIIIJJHGGHHHFFFFFEEEEEEEDDDDDDD@CDDDBDCDDECDDDDDCDCDDDCC_Mismatch_0_Sense_+_Library_PoolT
GAAAGCAGCTGCTCCCAGTCCGGCAATGGAGCCTGGCGCTGCTTCAATGGCCTTCATTCCCTCCGTATTTGCCGTTCTCATTGCCTCCTTCATG
>Frequency_1_QualityScore_>?B:DBFD@@3EI@?EE@BDG@C9+?)C9FD;9:?9?GG<3<DG@;?FB;F><)=8=@/@AEB93=(6;35(-;ACCC>5:>;>A>@CCCCCCC_Mismatch_0_Sense_+_Library_PoolT
GTTCACATTGGAATCAAGGAAGCTGACAGACCTCTGGAATGGAACCCATGACCTGTGGGGACCGTGTCTTTGCATAAGTCCTTTTCTTTTTCCA
>Frequency_1_QualityScore_DD?@BFFFFBEA?CDF>?:C3:DFFIIBF@AFFE>3=.)>@EAC@;AE>7=>))7;?@=@?B>@AB6?655:@AAA:>@B23>@ADAB:?:?9A_Mismatch_0_Sense_+_Library_PoolT
GCTGCTCCCAGTCCGGCAATGGAGCCTGGCGCTGCTTCAATGGCCTTCATTCCCTCCGTATTTGCCGTTCTCATTGCCTCCTTCATGCCCTTCT
>Frequency_1_QualityScore_BDBFFD?2AEBFFIFF>FDCDBAGHIDCF*C;DDF?GDFFIC**94B*?*/*/9=FDF>FCA)8=@DD_Mismatch_2_Sense_+_Library_PoolT
CTCATTGCCTCCTTCATGCCCTTCTTGGCTTCTCTTCTCTTTCACTGAGCTGTATTGTGGTGATCTTT
>Frequency_1_QualityScore_DFHHHHDHJHJJJJJJJIJIJJJJJJJJJIIJJIJJJJJJJJJJGGIJHGIGIJGHHIGGIJHHHIJJJEHGHFHFDFFDDDBCBBDDBCDCCC_Mismatch_0_Sense_+_Library_PoolT
TTCTCATTGCCTCCTTCATGCCCTTCTTGGCTTCTCTTCTCTTTAACTGAGATGTATTGTGGTGATCTTTAGTCCGTTTTTTACGATCTAAGGA
>Frequency_1_QualityScore_FFHHHHHJJJJIJJFIJIJJJHIGIJGIIIJJJJJJJJJJJJJJIIJJJJJJJJIHHHHGHDEBEFDCC;ACEDDDCCDEDDCCCCDB<CDDDD_Mismatch_0_Sense_+_Library_PoolT
CCGTATTTGCCGTTCTCATTGCCTCCTTCATGCCCTTCTTGGCTTCTCTTCTCTTTAACTGAGATGTATTGTGGTGATCTTTAGTCCGTTTTTT
>Frequency_1_QualityScore_FFHHHHHIJJJJJJJIJIJJJJJJJJIIFHGHIJJJJJJJIJJJJJJJJJJJIJ_Mismatch_1_Sense_+_Library_PoolT
ATTTTGTTCTTTTATATATATATATGTGTGAGATATATGACATTATTTTTTTAT
>Frequency_1_QualityScore_FFHHHHHJJJHIIGJJIIJ?GFHIIJJJJJJBFHJDH7CGICGGCGHJJHHFFEDEFF@AA6?@CDD??<?CDDDDDD?A4>CB>>BBCCC:<<_Mismatch_0_Sense_+_Library_PoolT
GCAGCTTTCGTGGCCGTTGTGATGATAATGGTGGGAGTGGGAGCAGCAACAGCAGCAGAGGTGAAAGCAGCTGCTCCCAGTCCGGCAATGGAGC
>Frequency_1_QualityScore_FFHHHHGJJJJJJIJJJHIIJJIIJGIJJJJJJJJJJJJJJJJIJHHGHGGIJJJJJIJJJJJJJJJFDDDD_Mismatch_0_Sense_+_Library_PoolT
CTAAGGACCCGGCTGTTATTTTGTTCTTTTATATATATATATGTGTGAGATATATGACATTATTTTTTTTTA
>Frequency_1_QualityScore_FFHHHHHJIJJJJJJIIJJJJJJJJJJJJJJJJJJJJJIJJJJJJJJJJJJJJJJJJJJJJJJJHHHHCADFFBDDEECDEEEEDDDDDDEEDD_Mismatch_0_Sense_+_Library_PoolT
CCTTCATTCCCTCCGTATTTGCCGTTCTCATTGCCTCCTTCATGCCCTTCTTGGCTTCTCTTCTCTTTAACTGAGATGTATTGTGGTGATCTTT
>Frequency_1_QualityScore_FFHHHHHJJJJJJJJJJJJJJJJJJJJJJJJJJJJJJIJIJJJJJFHIIIGIHJIHGIIIJJJHIIIJJHHHGGIHHEFFFFD@CB@BDDAACC_Mismatch_0_Sense_+_Library_PoolT
GTTCTCATTGCCTCCTTCATGCCCTTCTTGGCTTCTCTTCTCTTTAACTGAGATGTATTGTGGTGATCTTTAGTCCGTTTTTTACGATCTAAGG
>Frequency_1_QualityScore_DFGHHHGHJJJJJJJJJJJJJJJJJJJJJJJJJDHJJJJJJGIJJJHHHHHHHFFFFFFFFEEEEDEECCDDEEEDDD_Mismatch_0_Sense_+_Library_PoolT
TAGTCCGTTTTTTACGATCTAAGGACCCGGCTGTTATTTTGTTCTTTTATATATATATATGTGTGAGATATATGACAT
>Frequency_1_QualityScore_FFHHHHHJJJJJIJJJJIJIIIJJIIJJJJJJJJJJJJJJJJJJJJIJIJJJGHFFEFDEEEEECDCDDFEDDDDDDDDDDDDDEDDDDDDDDD_Mismatch_1_Sense_+_Library_PoolT
GGAATCAAGGAAGCTGACAGACCTCTGGAATGGAACCCATGACCTGTGGGGACCGTGTCTTTGCATAAGTCCTTTTCTTTTTCCACTTTATCCA
>Frequency_1_QualityScore_FFHHHFHJJJJJJJJJJJJJJJJJHJJJJJ@DFDHHIJJJJJJJJJJHHHHHFFFFFFEEEEEEEEDDDBDDDDDFEDDDDDDDDEEECDDDDD_Mismatch_0_Sense_+_Library_PoolT
AGAGGTGAAAGCAGCTGCTCCCAGTCCGGCAATGGAGCCTGGCGCTGCTTCAATGGCCTTCATTCCCTCCGTATTTGCCGTTCTCATTGCCTCC
>Frequency_1_QualityScore_DEAHDHHGHIGIIGGJJJJIIJJJGEGIJGHIDGHIJIIJJJFHIJJIIJJJIIJHHHHHFFFFFEEDE>CDDDDDDDBDDCDCCDDDBDDDDD_Mismatch_2_Sense_+_Library_PoolT
AGATATATGACATTATTTTTTTTTATAAGTGGTCTCCTATTGTTCACATTGGAATCAAGGAAGCTGACAGACCTCTGGAATGGAACCCATACCC
>Frequency_1_QualityScore_EAFAFHFGGGGCDDHIIGIGCGDDAG?D@?FGGHHCBHEIGDHE@GHHHGFHGHFFF@CD:CACCDD?BACC>@CDBDDDDCDDDCCDDDDDDC_Mismatch_0_Sense_+_Library_PoolT
GTGAAAGCAGCTGCTCCCAGTCCGGCAATGGAGCCTGGCGCTGCTTCAATGGCCTTCATTCCCTCCGTATTTGCCGTTCTCATTGCCTCCTTCA
>Frequency_1_QualityScore_FFHFFHHIJJGHJJJGIJJJJJJIJIIJJJIGHFIGIJGIIIIIIIICGHFHHHFEFBDE?>@CCCDD=??CACDDBDCBCCDDCCACCBDDDC_Mismatch_0_Sense_+_Library_PoolC
GTGAAAGCAGCTGCTCCCAGTCCGGCAATGGAGCCTGGCGCTGCTTCAATGGCCTTCATTCCCTCCGTATTTGCCGTTCTCATTGCCTCCTTCA
>Frequency_1_QualityScore_DEHHDHHJJJIIJJJJJJJJJJJJJJG_Mismatch_0_Sense_+_Library_PoolT
TGAGATATATGACATTATTTTTTTTTA
>Frequency_1_QualityScore_FFHHHHHJJJJHIJJJJJJIJJIJJJJJJJJJJJJJJJJIJJJJJJHIJJJGIGIJGGIIIJJJJIGIJHHHEHHHEEDFEDDDDDDDBDDDCD_Mismatch_0_Sense_+_Library_PoolT
CGTTCTCATTGCCTCCTTCATGCCCTTCTTGGCTTCTCTTCTCTTTAACTGAGATGTATTGTGGTGATCTTTAGTCCGTTTTTTACGATCTAAG
>Frequency_1_QualityScore_FFHHHHHHIJJJIJJJIJIIJIIJGGHIJJJJJJJIJJJJJJJJHIJJJJJJIJJJIIII@EHGEEHEH@?DFFFFEDED>CDEDD>CCACBA@_Mismatch_0_Sense_+_Library_PoolT
CCCTCCGTATTTGCCGTTCTCATTGCCTCCTTCATGCCCTTCTTGGCTTCTCTTCTCTTTAACTGAGATGTATTGTGGTGATCTTTAGTCCGTT
>Frequency_1_QualityScore_FFHHHHHJJJJJJIJJJJJJJGIJJJIJJJIJIJJHIIJJJJJJJIJJJHJJJJJHHHHHHFFFFFFEEEEEED_Mismatch_1_Sense_+_Library_PoolT
ACCTCTGGAATGGAACCCATGACCTGTGGGGACCGTGTCTTTGCATAAGTCCTTTTCTTTTTCCACTTTATCCA
>Frequency_1_QualityScore_FFHHHHHJJJJJJJJJJJFGIHGIJJJJJJFIIJIJIJJJFJJJJIJIIIIFGHHFHFFEFEEEECEAC@CCCDDDDDDCDDDCCCCCDDDDDD_Mismatch_2_Sense_+_Library_PoolT
ATTATTTTTTTTTATAAGTGGTCTCCTATTGTTCACATTGGAATCAAGGAAGCTGACAGACCTCTGGAATGGAACCCATACCCTGTGGGGACCG
>Frequency_1_QualityScore_FFHHHHHJJJJJJJJJJJJJJJJJJJIJJJJJJJJJJJJJJJJJJJJJJJJJJJJJJJJJJJJJJHHHHHFDDDDBDDBDDDDDEEDDDDFDDD_Mismatch_2_Sense_+_Library_PoolT
GGTCTCCTATTGTTCACATTGGAATCAAGGAAGCTGACAGACCTCTGGAATGGAACCCATACCCTGTGGGGACCGTGTCTTTGCATAAGTCCTT
>Frequency_1_QualityScore_FDHHGHHIIIIGIFAICFGHGIBGEHIBIHIHIIIIIIIFI0B_Mismatch_1_Sense_+_Library_PoolT
TTTATATATATATGTGTGAGATATATGACATTATTTTTTTTTA
>Frequency_1_QualityScore_FFFHHHHJJJHIIHIFEHIHIJGIJIIJJJJJIJJIIIJIIJIJGIJJJJEEHHHHFFFFFFFEFDDDCCAC>?CCCACDEDEDD_Mismatch_1_Sense_+_Library_PoolT
AGTGATCTTTAGTCCGTTTTTTACGATCTAAGGACCCGGCTGTTATTTTGTTCTTTTATATATATATATGTGTGAGATATATGAC
>Frequency_1_QualityScore_FFHHHCFHIIHIJFHIJIIJJIJHEHIGFIHIJJJJGHIIJJGIJJJJIIIHFEFFFFFFFEEEECECDCDCDDEEEEEEEDECBCDCCCCDDE_Mismatch_0_Sense_+_Library_PoolT
AGATGTATTGTGGTGATCTTTAGTCCGTTTTTTACGATCTAAGGACCCGGCTGTTATTTTGTTCTTTTATATATATATATGTGTGAGATATATG
>Frequency_1_QualityScore_FFFHHHHJIJIJJIIIJJJJJJJIIJJHGIIJJJJIJJIIIJJIGGJJJJJHHDFFFFFEEEEDEECDDADDEEDEEEFEEDEDDCCDDDDDEE_Mismatch_0_Sense_+_Library_PoolC
AGATGTATTGTGGTGATCTTTAGTCCGTTTTTTACGATCTAAGGACCCGGCTGTTATTTTGTTCTTTTATATATATATATGTGTGAGATATATG
>Frequency_1_QualityScore_FFHHHHHJJJJJJJJJJJJJJJJIJJJJJJJJJJJJJJJJJIJJJJJJJJJJJJJJJJJIHHHFFDDDBABBDDDDDEEDDDEECDDDDDDDDD_Mismatch_2_Sense_+_Library_PoolT
TATTGTTCACATTGGAATCAAGGAAGCTGACAGACCTCTGGAATGGAACCCATACCCTGTGGGGACCGTGTCTTTGCATAAGTCCTTTTCTTTT
>Frequency_1_QualityScore_FFBFFHBHHIJGFHGGIHIJJIIJGHJGEGHHHIJIIIHHIJGIHGIGCHHGHB@DFFFEEDDDDBCDDCCDDDDDDDDDDDDDDDDCDDADDC_Mismatch_1_Sense_+_Library_PoolT
TCCAAGTCCGGCAATGGAGCCTGGCGCTGCTTCAATGGCCTTCATTCCCTCCGTATTTGCCGTTCTCATTGCCTCCTTCATGCCCTTCTTGGCT
>Frequency_1_QualityScore_FFHFHHHIHIHIJHIJGIHIIJJJHIHJJHGHIJJJJJJIJJJIIJIIJJJJJJHHFFDFFFEEEDEEECDDDEEEEEEDEFEEEEDD:ACCCD_Mismatch_0_Sense_+_Library_PoolT
CTGAGATGTATTGTGGTGATCTTTAGTCCGTTTTTTACGATCTAAGGACCCGGCTGTTATTTTGTTCTTTTATATATATATATGTGTGAGATAT
>Frequency_1_QualityScore_FFHHHHHIJJJJJJJJJJJJJJJJJJJJJJJJJJJJJIJJIJFGHIHIIJIJIJJJHIJJJJIIJHIIIJCHFFHHFFFFDEECCDDDDDDBDD_Mismatch_1_Sense_+_Library_PoolT
TGCCTCCTTCATGCCCTTCTTGGCTTCTCTTCTCTTTAACTGAGATGTATTGTGGTGATCTTTAGTCCGTATTTTACGATCTAAGGACCCGGCT
>Frequency_1_QualityScore_ADFFHHHJJGIJJJJJJJJIIJJJIJJJJIJJJJJIIJJJCHGIJGGIIJJJJIJIIIJJJJJGIIGGGHHHFDCDDDDDCCCDDBDDDDDDDA_Mismatch_0_Sense_+_Library_PoolT
CCTCCTTCATGCCCTTCTTGGCTTCTCTTCTCTTTAACTGAGATGTATTGTGGTGATCTTTAGTCCGTTTTTTACGATCTAAGGACCCGGCTGT
>Frequency_1_QualityScore_FFHHHHHJJJJJJJJJJIIIJJIGHIJJGIIJJFIIIJIJJJGIIJIHGIJJJJJJHJJICFHIJHHFFFFDEEEEC@ABDDDDDD?CDEDEED_Mismatch_1_Sense_+_Library_PoolT
AATGCCCTTCTTGGCTTCTCTTCTCTTTAACTGAGATGTATTGTGGTGATCTTTAGTCCGTTTTTTACGATCTAAGGACCCGGCTGTTATTTTG
>Frequency_1_QualityScore_FFHHHHGJIIJIHIIIJJIJIJIIJJJJJJJJJJJJJJHIJIJJJJJEHEHHHFFFFFFFEEEEEEEDDACDDDDDEDCDDDDCDDDDDDDDDD_Mismatch_2_Sense_+_Library_PoolT
GGAAGCTGACAGACCTCTGGAATGGAACCCATACCCTGTGGGGACCGTGTCTTTGCATAAGTCCTTTTCTTTTTCCACTTTAACCAATACACCA
>Frequency_1_QualityScore_FFHHHHHIJJJJJIIIIIIGIJFHGJJJJJJJJJJJJJJJJIJJJJJHGHHHHHFFFFDEDDDDBDDDDCCDDDDDDDCDDDDDDDDDBBDDED_Mismatch_0_Sense_+_Library_PoolT
GGAGCAGCAACAGCAGCAGAGGTGAAAGCAGCTGCTCCCAGTCCGGCAATGGAGCCTGGCGCTGCTTCAATGGCCTTCATTCCCTCCGTATTTG
>Frequency_1_QualityScore_DDBFABHIE8?EGDBFGIIC?C<:CFHBBG>@GABBFCFB0?BD<D?8BEGC<<FGHIG_Mismatch_0_Sense_+_Library_PoolT
AGGACCCGGCTGTTATTTTGTTCTTTTATATATATATATGTGTGAGATATATGACATTA
>Frequency_1_QualityScore_FFHHHHHJJIJJJJJJIJJJJJJJJJIJJJJJJJJIJJJJJIJJJJJJJIJJJIIJGIIJJJJJHHHHHHGFE?CCFC>CCCECCFDDEDBCBD_Mismatch_0_Sense_+_Library_PoolT
AATGGCCTTCATTCCCTCCGTATTTGCCGTTCTCATTGCCTCCTTCATGCCCTTCTTGGCTTCTCTTCTCTTTAACTGAGATGTATTGTGGTGA
>Frequency_1_QualityScore_FFHHHHHIIJJJJJHIJIIGGHGIJIIJJJJJJIHIJJJJJJJJJJHHHHHFFFFFFEEDDDDDDEEDD@?BDDDEEEDCDDDDDDDDEDDDDD_Mismatch_0_Sense_+_Library_PoolT
GCAGCTGCTCCCAGTCCGGCAATGGAGCCTGGCGCTGCTTCAATGGCCTTCATTCCCTCCGTATTTGCCGTTCTCATTGCCTCCTTCATGCCCT
>Frequency_1_QualityScore_FFHHHHHIJJJJHJIIJJJIIIIJJJJJJJJJJJIIHIIJIIHIHIIEHHHHIGIIJJJIIIJJHFDDB@_Mismatch_1_Sense_+_Library_PoolT
AGGACCCGGCTGTTATTTTGTTCTTTTATATATATATATGTGTGAGATATATGACATTATTTTTTTTTAA
>Frequency_1_QualityScore_FFHHHHHJJJJIJIJJJJJIIIJJJJIJJIJJIJJJIIIIJHHIIIIJJJJJJJIJIJJJJJGFDEEE_Mismatch_2_Sense_+_Library_PoolT
GGACCCGGCTGTTATTTTGTTCTTTTATATATATATATGTGTGATATATATGACATTATTTTTTTCTA
>Frequency_1_QualityScore_FFGDDFHJGHIJJJJJIJJJJJJJIJJJJJJJJJJJJJIJJJJJIIJIJJIJIEHHFFFFFFEEDEDDDDDEDDDDDDDDDDDDDDDDDDDDDD_Mismatch_0_Sense_+_Library_PoolT
GGCAATGGAGCCTGGCGCTGCTTCAATGGCCTTCATTCCCTCCGTATTTGCCGTTCTCATTGCCTCCTTCATGCCCTTCTTGGCTTCTCTTCTC
>Frequency_1_QualityScore_DDHA?FDBD@;FEH3A3CF??D<DC3DDHHGIIIIGC@?DCHGBE<DHB3?AD>626<:>B@::@CC>>:<ACCCCDCC4>C9?-888?C:@><_Mismatch_0_Sense_+_Library_PoolT
GCAGCAACAGCAGCAGAGGTGAAAGCAGCTGCTCCCAGTCCGGCAATGGAGCCTGGCGCTGCTTCAATGGCCTTCATTCCCTCCGTATTTGCCG
>Frequency_1_QualityScore_FFHHHHHJJJJJJJJJJJGIJIJJJJJJIIIJJIJJJJJJJJJJJJIJJJJJJJJJJJJJHHHHHEFFFDEEEEEEEDDDDACDDDCCCCDCCF_Mismatch_0_Sense_+_Library_PoolT
GCTGCTTCAATGGCCTTCATTCCCTCCGTATTTGCCGTTCTCATTGCCTCCTTCATGCCCTTCTTGGCTTCTCTTCTCTTTAACTGAGATGTAT
>Frequency_1_QualityScore_FFHGHHFIIJEHIJIIJG>GIIIIGIIJH@GHJIJJIGHJJJIJIIIIIJIIGHIEFHGHHFF@BDCDEAEDDCDDDDD>C>CCD@:A@>C@DD_Mismatch_0_Sense_+_Library_PoolC
GCTGCTTCAATGGCCTTCATTCCCTCCGTATTTGCCGTTCTCATTGCCTCCTTCATGCCCTTCTTGGCTTCTCTTCTCTTTAACTGAGATGTAT
>Frequency_1_QualityScore_FFHFGGGJDIEDHIJJIIJFHFGGGEEHIJEIHHIIGIJJJJGGIIJIJGIFG@FHIHED9?@BCCEECCCCC@>BCCCDCCC<CCDCCCCCDC_Mismatch_2_Sense_+_Library_PoolT
ACATTGGAATCAAGGAAGCTGACAGACCTCTGGAATGGAACCCATACCCTGTGGGGACCGTGTCTTTGCATAAGTCCTTTTCTTTTTCCACTTT
>Frequency_1_QualityScore_FFHHHHHJJIJJJJJJJIJJJFGGGGIJHIHGBGHHIJJIIJIJJJJIIJIBGIG>EECHE?BBDA?A@;@@;>;3>>><?BDBD@5>@??3>@_Mismatch_0_Sense_+_Library_PoolT
GGATCTTCTAGCAGCAGCAGGTGTGTGGAGAGTGTTAGCAACAATGGCAGGCACAGGCAAGTACGCATCTGCAGCTTTCGTGGCCGTTGTGATG
>Frequency_1_QualityScore_FDFHHFHIJJGJJJGJIIIIJJJJJGHIJJJIJJJJJJJIJJJJEHIFHFB>CCEDBDDDD@BDBDBDCCDDDEDDDDDDDDADDDDDDDDADD_Mismatch_0_Sense_+_Library_PoolT
GTGGGAGCAGCAACAGCAGCAGAGGTGAAAGCAGCTGCTCCCAGTCCGGCAATGGAGCCTGGCGCTGCTTCAATGGCCTTCATTCCCTCCGTAT
>Frequency_1_QualityScore_DFHHHGHJJJJJIJJJJGJJJJJJJJGIJJJJJJJJJJJJJIIJIGIIIJIJJJJJJGGEDGH@EEEEAEED=CEED@CEEEDDDACCDDBDDD_Mismatch_0_Sense_+_Library_PoolT
TATTTGCCGTTCTCATTGCCTCCTTCATGCCCTTCTTGGCTTCTCTTCTCTTTAACTGAGATGTATTGTGGTGATCTTTAGTCCGTTTTTTACG
>Frequency_1_QualityScore_FFHHHHHJJJJJJIJIJJJIJJJIIJJJJJJJJJIIJJJJJIJJJJJIJIJJIGJJGJIHHFDFECDECCCDDCACCDDDDDDDDDDDDDDEDD_Mismatch_2_Sense_+_Library_PoolT
TCACATTGGAATCAAGGAAGCTGACAGACCTCTGGAATGGAACCCATACCCTGTGGGGACCGTGTCTTTGCATAAGTCCTTTTCTTTTTCCACT
>Frequency_1_QualityScore_DDFHHHHJJJJJJJJJJJJJJJJJJJJJJJJJJJJJJJJJIJJJJJIJJIIJJHHHHHHHFFFFFEEEEDEDDDDDDDDDDDDDDDDDDDDDD:_Mismatch_0_Sense_+_Library_PoolT
ATGGAGCCTGGCGCTGCTTCAATGGCCTTCATTCCCTCCGTATTTGCCGTTCTCATTGCCTCCTTCATGCCCTTCTTGGCTTCTCTTCTCTTTA
>Frequency_1_QualityScore_FAFHFHHGIIHIIIIFGHFHIJ?EHIBG:DHIHHJHHGAGHGIIGIJJJDHA?E=CDFFFCC@CECCDD?C:@C?DB@BDDDCDDBDBBDDBBD_Mismatch_0_Sense_+_Library_PoolT
GTGGCCGTTGTGATGATAATGGTGGGAGTGGGAGCAGCAACAGCAGCAGAGGTGAAAGCAGCTGCTCCCAGTCCGGCAATGGAGCCTGGCGCTG
>Frequency_1_QualityScore_FFHHGHHJJJJIIJJJJJJIJJJEIIJJIJJJJHIJJJJJJJIJJJJJJIJIHJJJJHHHHHHFFFFFECEEEEDDDDDDDDDDDDACDDD:AA_Mismatch_0_Sense_+_Library_PoolT
CTGGCGCTGCTTCAATGGCCTTCATTCCCTCCGTATTTGCCGTTCTCATTGCCTCCTTCATGCCCTTCTTGGCTTCTCTTCTCTTTAACTGAGA
>Frequency_1_QualityScore_FFHHHHHHIJHIIIJIIGEHHHIIIJJJJJJJJJJJJHJJJJJGHJJJIIHFHHHFHFEFFFEEEEEEFEFFFEEEEECFCBCCCCCDDEDDCC_Mismatch_0_Sense_+_Library_PoolT
TGTATTGTGGTGATCTTTAGTCCGTTTTTTACGATCTAAGGACCCGGCTGTTATTTTGTTCTTTTATATATATATATGTGTGAGATATATGACA
>Frequency_1_QualityScore_DFHFHHHJI:CFDIGGHGIJIJEDHIJBBGDGFHIIJIJJHIJGGIFIIGIGGGGEHHFEBDFFFCCEAABDCDDDACCC>CAABDB<CC?CCD_Mismatch_2_Sense_+_Library_PoolT
ATATATGACATTATTTTTTTTTATAAGTGGTCTCCTATTGTTCACATTGGAATCAAGGAAGCTGACAGACCTCTGGAATGGAACCCATACCCTG
>Frequency_1_QualityScore_FFHHHHHJJJJJJJJJJJJJJJJJIJJJJJJJJJJJJJJJJJJJJJJIIJJJJJJJJJIJJJJJHHFFDDCDDDDDDDEDDCCDFDDDDDDDDD_Mismatch_2_Sense_+_Library_PoolT
CTATTGTTCACATTGGAATCAAGGAAGCTGACAGACCTCTGGAATGGAACCCATACCCTGTGGGGACCGTGTCTTTGCATAAGTCCTTTTCTTT
>Frequency_1_QualityScore_D;=CBBDFFD?BFEFBCAFCHB=FGE?;?9??FGEGIGEICFBAFII@@HDAEECGHEHHEHHH;BBEECCC;;;>CDECE;;8;8?>@CC_Mismatch_2_Sense_+_Library_PoolT
ATGGAACCCATACCCTGTGGGGACCGTGTCTTTGCATAAGTCCTTTTCTTTTTCCACTTTAACCAATACACCATATTATCACCGCGTCTCA
>Frequency_1_QualityScore_FFHHHHFHIIIIIJJJFGIIIJJCHFGIJIJ?@DFGIJJJJJIIIIGHHFFFFFFEEEDEDDDEEEEDDDDDDDDDEEDDDBDDDDCEEDDDDD_Mismatch_1_Sense_+_Library_PoolT
GAGAGGTGAAAGCAGCTGCTCCCAGTCCGGCAATGGAGCCTGGCGCTGCTTCAATGGCCTTCATTCCCTCCGTATTTGCCGTTCTCATTGCCTC
>Frequency_1_QualityScore_FFHHHFHJJHIJJJJIJJIJJJIJJJIJJJJJIJJGIJJJJJJIJJJJJJHHHHHHHHFFFFFDDCCCCEEDDDEEEDDDDDEEEEDDDDDDDE_Mismatch_0_Sense_+_Library_PoolT
TTTAGTCCGTTTTTTACGATCTAAGGACCCGGCTGTTATTTTGTTCTTTTATATATATATATGTGTGAGATATATGACATTATTTTTTTTTATA
>Frequency_1_QualityScore_FFGFHHHJJJIJJIJJIJJJJJJJJJJIIJJJJIJJJJJJJJJJJJJJJJJJJJGIJJJIJIJJJHHEHEFDCDDD>BDDDDDDDEEDDDDECC_Mismatch_2_Sense_+_Library_PoolT
TGGTCTCCTATTGTTCACATTGGAATCAAGGAAGCTGACAGACCTCTGGAATGGAACCCATACCCTGTGGGGACCGTGTCTTTGCATAAGTCCT
>Frequency_1_QualityScore_F8CFHDFIIIGBFDHDFADD@D6?*BFF>F>HBBHFHBCE@C??EHDHDCD;;B@CECECCECCCCCCC@CCCC<CCCCC@ACC:3<C>>ADDC_Mismatch_1_Sense_+_Library_PoolT
GACAGACCTCTGGAATGGAACCCATGACCTGTGGGGACCGTGTCTTTGCATAAGTCCTTTTCTTTTTCCACTTTATCCAATACACCATATTATC
>Frequency_1_QualityScore_FFHHHHGJJJJIHIJJJJJJJIJJIIIJJJIJJJJJIJJJJJJJJIJJIJJJJJJJJJHHHHHFFFFFEDDDDDDDDDDDDDDDDDDDDDDDDD_Mismatch_2_Sense_+_Library_PoolT
TTTTTTTATAAGTGGCCTCCTACTGTTCACATTGGAATCAAGGAAGCTGACAGACCTCTGGAATGGAACCCATGACCTGTGGGGACCGTGTCTT
>Frequency_1_QualityScore_DFHDHHDIBHGGHIJJIJIGIJJIIGIJIJEGIIIFIJJIFIGIGHGHIJJJHGHFHHEBDFFFEECEECCCA@CCDDDDDDDDDCDACDDDDD_Mismatch_2_Sense_+_Library_PoolT
AGCTGACAGACCTCTGGAATGGAACCCATACCCTGTGGGGACCGTGTCTTTGCATAAGTCCTTTTCTTTTTCCACTTTAACCAATACACCATAT
>Frequency_1_QualityScore_FFHFHGHJJJJJJJJJJJJJIJJDGHIIJJJJJJJIJJJJJJIJJJJJEEHHHFHGFFFDEDDDDDCDDDDEDDDDDDDCEEDEDDDDDDDBDE_Mismatch_0_Sense_+_Library_PoolT
GGGAGCAGCAACAGCAGCAGAGGTGAAAGCAGCTGCTCCCAGTCCGGCAATGGAGCCTGGCGCTGCTTCAATGGCCTTCATTCCCTCCGTATTT
>Frequency_1_QualityScore_FDHHHHHJJJJJGIIIJIIIIJJDIIGIHIHIIHIHJJEIIIICGIJJJJJJJJJJJJJJJJIHEHHFDBDFEEDDDDDDDADDDDEEDDDDED_Mismatch_1_Sense_+_Library_PoolT
CCTTCTTGGCTTCTCTTCTCTTTAACTGAGATGTATTGTGGTGATCTTTAGTCCTTTTTTTACGATCTAAGGACCCGGCTGTTATTTTGTTCTT
>Frequency_1_QualityScore_FDFHHHHJIGGIIIJIJGIGHIGGIJJGHIJFFHGIGJJIJJJGI@EDHFEHHHHFFFFFEEDEDEEEDC@CDDCDDDDDDEEDCEDDBBBBDD_Mismatch_1_Sense_+_Library_PoolT
CTGGAATGGAACCCATGACCTGTGGGGACCGTGTCTTTGCATAAGTCCTTTTCTTTTTCCACTTTATCCAATACACCATATTATCACCGCGTCT
>Frequency_1_QualityScore_FEHBFFFIIGIEBEE@BHF@CGDHHHGGDHHHHIGGI@BDBDHIHIIH@FEGDAG@FHGIIIIIIIGHHAHFDBEFF:;ACABCCDDDDDDDDC_Mismatch_0_Sense_+_Library_PoolT
ATTCCCTCCGTATTTGCCGTTCTCATTGCCTCCTTCATGCCCTTCTTGGCTTCTCTTCTCTTTAACTGAGATGTATTGTGGTGATCTTTAGTCC
>Frequency_1_QualityScore_FFHHHHHIJHIIFHJJJJJJ?FHIIIJJJJIIJHHJIIJJJJJJJJJJJDEIJIIJJHHFFFEEEEEEEACDDDDDDEEEEFFFEEFECDCBCD_Mismatch_0_Sense_+_Library_PoolT
TTAACTGAGATGTATTGTGGTGATCTTTAGTCCGTTTTTTACGATCTAAGGACCCGGCTGTTATTTTGTTCTTTTATATATATATATGTGTGAG
>Frequency_1_QualityScore_FFHHHDHJJJJJEHIJJJJEHGHJGIJIFIIJJJIJJJJIJJJ8EHIJIIJJJJJJJJJIJIJIHHGGHEHFBDFFFCCCCECDEFCDCBCBDD_Mismatch_0_Sense_+_Library_PoolC
ATGGCCTTCATTCCCTCCGTATTTGCCGTTCTCATTGCCTCCTTCATGCCCTTCTTGGCTTCTCTTCTCTTTAACTGAGATGTATTGTGGTGAT
>Frequency_1_QualityScore_FFHHHHHJJJJJJJJJJJIJJJEIJJIJJIIJIIJJJJJJJJJEGIJJJJEIIHIGICEEHG:EBHEHCECCBECEEDDEEEDCDDDC(8A>CB_Mismatch_0_Sense_+_Library_PoolC
CTCCGTATTTGCCGTTCTCATTGCCTCCTTCATGCCCTTCTTGGCTTCTCTTCTCTTTAACTGAGATGTATTGTGGTGATCTTTAGTCCGTTTT
>Frequency_1_QualityScore_FFDFFHHJJIGIEGGIGIIIHIJIJIEIIBHFFHJIIDHGIIFIIJIIIJFIGI;CHHHEEACHFFFDDD@>;@C>_Mismatch_2_Sense_+_Library_PoolC
CCGTATTTTACGATCTAAGGACCCGGCTGTTATTTTGTTCTTATATATATATATATGTGTGAGATATATGACATTA
>Frequency_1_QualityScore_FFGHHFFIDGHIIIJEGI@E@HIICHGHGCAGGCDFIIECGCDH9FBD@>FEBDFDHCAFGIIIEHHABDFFEAC=ABDDBD?CCEDEEC<<CD_Mismatch_0_Sense_+_Library_PoolC
CCCTTCTTGGCTTCTCTTCTCTTTAACTGAGATGTATTGTGGTGATCTTTAGTCCGTTTTTTACGATCTAAGGACCCGGCTGTTATTTTGTTCT
>Frequency_1_QualityScore_FFHHHHHJJJJJJIJJJJJJJJJJIJJJJJJGJJJJJJJJIIIJJJIJJJJJGHHGHGHFFFFFFEEEEDEDDDDDCDDDCDDDCCDDCDEDED_Mismatch_2_Sense_+_Library_PoolC
GACAGACCTCTGGAATGGAACCCATACCCTGTGGGGACCGTGTCTTTGCATAAGTCCTTTTCTTTTTCCACTTTAACCAATACACCATATTATC
>Frequency_1_QualityScore_FFHGHHHJJJJJJIJIJJIJIIJIJCGGIIJGIICIJIIIJIHIJIIGIGFHIJI)=DGFHEEFCDCEDDDDDDDDDD@CACDCDDDDDDDDDD_Mismatch_1_Sense_+_Library_PoolC
GTTCACATTGGAATCAAGGAAGCTGACAGACCTCTGGAATGGAACCCATGATCTGTGGGGACCGTGTCTTTGCATAAGTCCTTTTCTTTTTCCA
>Frequency_1_QualityScore_DDDDD<C:EEDE+A:?BA<CFD@F@?21?E@EC3?9BA:B@DC9DDEI<<?BD6874:-9\..>6>A@A>;;>5;(55:AA_Mismatch_0_Sense_+_Library_PoolC
GATGATTGAGAGTTTGAGTCTCCAGGTGAAGAAGATTGCAGCTTCAAATTTGAGGCGGTCTGTCTGAGATTTGTTTGGCAA
>Frequency_1_QualityScore_FFHHHHHIJJJJJGJJJIJJJJJJJGIJJJJJJJJJJJJJJJJIIJJJIJJJGFHHFHHFFFFFFEFEECEEDDDDDDDDDEDDDDDDDDDDDD_Mismatch_1_Sense_+_Library_PoolC
ATCAAGGAAGCTGACAGACCTCTGGAATGGAACCCATGATCTGTGGGGACCGTGTCTTTGCATAAGTCCTTTTCTTTTTCCACTTTAACCAATA
>Frequency_1_QualityScore_FDFHFHHGHIIJIEFHHIIHJJJJIIJJIJIIGHIFGFHIJIJJIHIHGHHHHCHDCFFFFEEEDECEDCCDECDAACC@@CDCDCCD_Mismatch_0_Sense_+_Library_PoolC
TGTGGTGATCTTTAGTCCGTTTTTTACGATCTAAGGACCCGGCTGTTATTTTGTTCTTTTATATATATATATGTGTGAGATATATGAC
>Frequency_1_QualityScore_FFHFHHHIJJJJJJJJJJJJIJJJJJJJJJJJJJJJIJJJJJJIJJJIJJIJJIJJIGIJJJJGIGHGGEEHFFDDDDDBBBBDCDDDEDDDDE_Mismatch_1_Sense_+_Library_PoolC
AAGTGGTCTCCTATTGTTCACATTGGAATCAAGGAAGCTGACAGACCTCTGGAATGGAACCCATGATCTGTGGGGACCGTGTCTTTGCATAAGT
>Frequency_2_QualityScore_EAEHHHHGIIIFIGIIGGIFIIIHIIIIIIIFIGHCHGIGGGGCGIIIGEGCGCEHGGGEEBCCD<A=AABDEEC6==AB@CCECCCCCBCCCB_Mismatch_0_Sense_+_Library_PoolT
TAGTCCGTTTTTTACGATCTAAGGACCCGGCTGTTATTTTGTTCTTTTATATATATATATGTGTGAGATATATGACATTATTTTTTTTTTTTTT
>Frequency_1_QualityScore_FFGHHHHIIJIJJJJIJJJIJJJJJJIIJJJJIJIJJIJJJJJJJJGHIJJGIJJJIIJHGHHHHFFFFCEEEEEEDDECCADDDDDDCDDDDD_Mismatch_2_Sense_+_Library_PoolT
ACATTGGAATTAAGGAAGCTGACAGACCCCTGGAATGGAACCCATGACCTGTGGAGACCATAAGCCCTTTTCTTTTCCACAATTGCCATTGCAG
>Frequency_1_QualityScore_FFHHHHGFHIGIIIIIIIJJIIJJJGIJJJJIJJJJJJJJJJJJJIJIIJJJJJIJJJJJJIIHHFEDD>>BCCCCDDDEDCCDDDCDDDDDDC_Mismatch_0_Sense_+_Library_PoolT
CCTATTGTTCACATTGGAATCAAGGAAGCTGACAGACCTCTGGAATGGAACCCATACCCTGTGGGGACCGTTTCTTTGCATAAGTCCTTTTCTT
>Frequency_1_QualityScore_F=DFCFAEGHIJJIIJJIICHIIJAEIHIIJEGHHEGDGHGGIDFFHIIHIIJIHHH@ECEHHHHGFFFBCDCE<C>AACDDFEC>CC;ADDED_Mismatch_1_Sense_+_Library_PoolC
GTGGTGATCTTTAGTCCGTATTTTACGATCTAAGGACCCGGCTGTTATTTTGTTCTTATATATATATATGTGTGAGATATATGACATTATTTTT
>Frequency_1_QualityScore_FFHGHHHJJIJJJJHIEIIJJGJJFIIJGJJJJJJJJJJJJFHIJJJJIJJJJJIJJIJJJIIJHHF?B@CCEDCA@EDDDDDEEEFEEFFEEE_Mismatch_2_Sense_+_Library_PoolC
CTTCTCTTTAACTGAGATATATTGTGGTGATCTTTAGTCCGTATTTTACGATCTAAGGACCCGGCTGTTATTTTGTTCTTATATATATATATAT
