# Supplementary material for: Differential Gene Expression Reveals Candidate Genes for Drought Stress Response in Abies alba (Pinaceae)
Source: PLoS One. 2015 Apr 29;10(4):e0124564. doi: 10.1371/journal.pone.0124564 (PMC4414588; doi:10.1371/journal.pone.0124564)
Supplement: S2 File — (GZ) [file pone.0124564.s002.gz › comp17978_c0_seq1.fa]

>comp17978_c0_seq1 len=770 path=[25:0-80 105:81-337 362:338-769] : tr|I1JSX0|I1JSX0_SOYBN Uncharacterized protein OS=Glycine max GN=Gma.18209 PE=4 SV=1 e-value: 4e-18 blast score: 93.2
AGAGCGACCGATCTGTGACGGTGACAACAGAGAATCAGGGGAGGGGAAGGTCCAGACCCCCGGCCAAAGAACGGAGCTGCCCAAACAACCGATCTCTGACCTGAAGCCTGTCACAGAGGGTGCTTATGGCGGAGGCATCTACGGAACGGAGGACGTTCCACAACGGTCGACGGATCGGCCACCGGCCAGTCAATCGCAGAGCGCCGACGGGCTCGCTGGCGACTTTTCTCCGGCAAAGAATCCGTCGAGCCGCCCGCCACCGTCTACCGGAGACCGTGATCTGGATATTACCGGCCAGAGTTATATTCAATGAACTGAAGCGGAAACAGAACGGAGCTATGTGTAAATTCTAATTTTATGTAAATTCCAAGTACGCTCACCGTTCATTCCTTGCAGGAACCTTCATTGTAAGAAGCCAGTGTGCATTATCTTAAGTGCAATAATAAAAATTCAGTGAATGGGTAGAGAATCCATAGACAGACTTAGCTTCAAATTCAGTTTATGCCTGTTCATAATTTATTGTGTTTTAAATATGAGGGATGGTTTATGTACTCCGGACTGCTCAATAAGCCATGTGATTTTTAACTGCATTTAATTCTGGAGTAAGTGTCTGCTTAATTGTATTCCTCTGGCATCGCATTGGATTCCATTTTAATACTTTTTACATCAAATTTTTAATTTGTATTTTATTTTTAATTAAATATTTTGAACATTTTACCTCAAATATTTGTATTTTATTTTGTATTAAAATAATTTAATACTTTTTACAT

>Frequency_35_QualityScore_FEHHHHGIIJIIIIIIIIIIIJIIIIIIIIIIIJIIIIIIIIIIIIJIIGHGHIIIIHIIIHHGHEFFFFEFFEFEEDEDDDDDDDCDDDCCBC_Mismatch_0_Sense_+_Library_PoolT
GTACGCTCACCGTTCATTCCTTGCAGGAACCTTCATTGTAAGAAGCCAGTGTGCATTATCTTAAGTGCAATAATAAAAATTCAGTGAATGGGTA
>Frequency_1_QualityScore_FFHHHHHJJJJJJJJJJJJJJJJJJJJJJJJJJJJJJJIIIIIJJJJJJIJGIIIJJIJIJHHHHHHHFFFFFFECEEEEDCCDCCDEDCDDCC_Mismatch_0_Sense_+_Library_PoolC
GTACGCTCACCGTTCATTCCTTGCAGGAACCTTCATTGTAAGAAGCCAGTGTGCATTATCTTAAGTGCAATAATAAAAATTCAGTGAATGGGTA
>Frequency_31_QualityScore_EEHHHGHIHHIIIIIIIIIGHHIIIIIIIIIIJIIIIHIIIIHIHGHIHGHIIIHIIHHGFHHHHHGDEDEFFFEEEEEEEDCBDDCDCCDCDC_Mismatch_0_Sense_+_Library_PoolT
ATTTTATGTAAATTCCAAGTACGCTCACCGTTCATTCCTTGCAGGAACCTTCATTGTAAGAAGCCAGTGTGCATTATCTTAAGTGCAATAATAA
>Frequency_1_QualityScore_FFHHHHHJIJJJJIJJJJJIJJJJEIHJJJHGIJIIJJJIJJIIJJJIJJJJJIJIJJJECHGHGGIEFHHHHDEFFFFFCCC@CEEDCCDDED_Mismatch_0_Sense_+_Library_PoolC
ATTTTATGTAAATTCCAAGTACGCTCACCGTTCATTCCTTGCAGGAACCTTCATTGTAAGAAGCCAGTGTGCATTATCTTAAGTGCAATAATAA
>Frequency_31_QualityScore_FFHHHHHIIHHHIIJIJIIHIIIJJIIJJIJHIEGIIIIIIIIIIIIHIHHHHGFEDDDDDDDDDDCCC@CDDDDDDDDDDDDEEDDEEDEDDD_Mismatch_0_Sense_+_Library_PoolT
CGGAGACCGTGATCTGGATATTACCGGCCAGAGTTATATTCAATGAACTGAAGCGGAAACAGAACGGAGCTATGTGTAAATTCTAATTTTATGT
>Frequency_1_QualityScore_FFHHHHHJJIIIJJJJJHIJJJJJJJJJJJ2DHHHIJJJJJJJJJIIJJJIJHGHFFDDDCDDDDDDBBBDDDDEDDEDEEEDEEDDEEDEDDE_Mismatch_0_Sense_+_Library_PoolC
CGGAGACCGTGATCTGGATATTACCGGCCAGAGTTATATTCAATGAACTGAAGCGGAAACAGAACGGAGCTATGTGTAAATTCTAATTTTATGT
>Frequency_30_QualityScore_FEHHHHGIJJIIIJJJIJJJJIJIIIIIIIIJIJIIIIIIIIIIIIIGHGHIIIIIIIIIHHHEGGGFFFFFFFEEEEEEDDCDDDEDCCBCCC_Mismatch_0_Sense_+_Library_PoolT
ACGCTCACCGTTCATTCCTTGCAGGAACCTTCATTGTAAGAAGCCAGTGTGCATTATCTTAAGTGCAATAATAAAAATTCAGTGAATGGGTAGA
>Frequency_1_QualityScore_FFHHHHHJJJJJIJJJJJJJJJJJJIJJIJJJJJJJJJJJJJJJJJJHHGHIIJHHHHHHHFFFFFEEECEEEEDDDDDDDDDDDEFDDDCDDD_Mismatch_0_Sense_+_Library_PoolC
ACGCTCACCGTTCATTCCTTGCAGGAACCTTCATTGTAAGAAGCCAGTGTGCATTATCTTAAGTGCAATAATAAAAATTCAGTGAATGGGTAGA
>Frequency_28_QualityScore_FFHGGGGJJIIJJIIIIIIJIIIJIIIIIIJIIIIJIIIIIIIIHIIIJIIGHFGHIIIIIHHHGGGEFBDDDEEEEEDDCDDDDDCDDCECCC_Mismatch_0_Sense_+_Library_PoolT
AAGTACGCTCACCGTTCATTCCTTGCAGGAACCTTCATTGTAAGAAGCCAGTGTGCATTATCTTAAGTGCAATAATAAAAATTCAGTGAATGGG
>Frequency_1_QualityScore_FFHFHHHJJJGIJIJJJIIJJJJJJJJJJGIJJJJJJJJJJJJJIIJIJJJHHHIJJJJGHHHHHEDDEDFFEDEDCECDDDDDDDDDCDDDDD_Mismatch_0_Sense_+_Library_PoolC
AAGTACGCTCACCGTTCATTCCTTGCAGGAACCTTCATTGTAAGAAGCCAGTGTGCATTATCTTAAGTGCAATAATAAAAATTCAGTGAATGGG
>Frequency_24_QualityScore_FFHHGGGIIJJJIJJIIIHIIIJJJIIIIIIIJIJIJIJIIIIIIIIIIIJIGHGHIIIIIIIHHGFGEBDDEEEEEEDDDDDDDDDBCCCDDC_Mismatch_0_Sense_+_Library_PoolT
CAAGTACGCTCACCGTTCATTCCTTGCAGGAACCTTCATTGTAAGAAGCCAGTGTGCATTATCTTAAGTGCAATAATAAAAATTCAGTGAATGG
>Frequency_2_QualityScore_FEHFEGHIGIIIIIIHGHGHIIIIJIIIIEIIIIIIJIIIIIIHIIEHIIGIGIGGIFIIGIIIIFGGB>@CCEEEFEEEEDEECCBCCDEEDC_Mismatch_0_Sense_+_Library_PoolC
CAAGTACGCTCACCGTTCATTCCTTGCAGGAACCTTCATTGTAAGAAGCCAGTGTGCATTATCTTAAGTGCAATAATAAAAATTCAGTGAATGG
>Frequency_22_QualityScore_FFHHHHHHIIIIIJIJJJIJIIIJJJJJJJJJJIIJJIJJJJJJJIIIHIIIIIJGHGHIIIIHIHHGGGGEFEEFEEEEEDDDDDDDDDDDCD_Mismatch_0_Sense_+_Library_PoolT
TTCCAAGTACGCTCACCGTTCATTCCTTGCAGGAACCTTCATTGTAAGAAGCCAGTGTGCATTATCTTAAGTGCAATAATAAAAATTCAGTGAA
>Frequency_22_QualityScore_EFGHGHGGHHHIIJJJIIIJJJJHIJHIJIIIIIIIIHHIIIHIHIIIHIJIIIIIIIIIIIGHIHHHHDFFGFGFFEEEEEEDDCCBCDDDDC_Mismatch_0_Sense_+_Library_PoolT
AGCTATGTGTAAATTCTAATTTTATGTAAATTCCAAGTACGCTCACCGTTCATTCCTTGCAGGAACCTTCATTGTAAGAAGCCAGTGTGCATTA
>Frequency_21_QualityScore_FFHHHHHJHIIIJJIIIIIJJIIIIJJJJJIJJIIIIIIIJJJIJGHGHIIIIIIIIIIHIGHHGGGGHCFFFFFFEEEECDDEEDDDABBDDC_Mismatch_0_Sense_+_Library_PoolT
GCTCACCGTTCATTCCTTGCAGGAACCTTCATTGTAAGAAGCCAGTGTGCATTATCTTAAGTGCAATAATAAAAATTCAGTGAATGGGTAGAGA
>Frequency_1_QualityScore_FFHHHHHGGIGHIJJJIBHHEHJGHJJIIIHIIIHEGGIJBEGIGGIGGGGHJJGIIG=DGE;DCHHHE?HDB;CEA@CEAEECCCCDAAB@CD_Mismatch_0_Sense_+_Library_PoolC
GCTCACCGTTCATTCCTTGCAGGAACCTTCATTGTAAGAAGCCAGTGTGCATTATCTTAAGTGCAATAATAAAAATTCAGTGAATGGGTAGAGA
>Frequency_21_QualityScore_FEGHHHHJJJJJIIIJJJJJJJJIIIIJJJJJJJJJJJJJJJIJJIJJJJIIIIIIIIIIGHGHHHGGGEFFFFFFEEEDEDDDDECCDDDDDD_Mismatch_0_Sense_+_Library_PoolT
GTAAATTCCAAGTACGCTCACCGTTCATTCCTTGCAGGAACCTTCATTGTAAGAAGCCAGTGTGCATTATCTTAAGTGCAATAATAAAAATTCA
>Frequency_3_QualityScore_FEHHHHHJJJJJJJJIJJJIJJJIIJIJJJJJJJJJJJJJJJJJJJJJIIJJFIIIJJJIFHCHIHHHFEFGFFFFEFFEEDDEDDDDDDDDDD_Mismatch_0_Sense_+_Library_PoolC
GTAAATTCCAAGTACGCTCACCGTTCATTCCTTGCAGGAACCTTCATTGTAAGAAGCCAGTGTGCATTATCTTAAGTGCAATAATAAAAATTCA
>Frequency_21_QualityScore_FFHHHHHIIJJJIJJJIJJIIJJIJJJJJJIIJJJJJJJJJJJJJIIIJIJJIGHGHIIIIHHHHHFFGFEEEEEEEEEDDDDDDDDDBCDDED_Mismatch_0_Sense_+_Library_PoolT
CCAAGTACGCTCACCGTTCATTCCTTGCAGGAACCTTCATTGTAAGAAGCCAGTGTGCATTATCTTAAGTGCAATAATAAAAATTCAGTGAATG
>Frequency_1_QualityScore_FFHHHHHJJJJJJJJJJHIJJJJIJJJJJIIJJJJJJJIIJJIIJIGIIIJJICGHIJJDHIIIJHGHGFEHFFFFFFDCCEEECDDDACDDFD_Mismatch_0_Sense_+_Library_PoolC
CCAAGTACGCTCACCGTTCATTCCTTGCAGGAACCTTCATTGTAAGAAGCCAGTGTGCATTATCTTAAGTGCAATAATAAAAATTCAGTGAATG
>Frequency_20_QualityScore_FFHHHHGHHHIIJJJJJHIJJJIJJIIIIJJJIIIIHIJIIIJJJIIHIIIIJJJJJJIIIIHIIIHHHGFFGFFFEDDEEEEDBCCDDEEDCD_Mismatch_0_Sense_+_Library_PoolT
GCTATGTGTAAATTCTAATTTTATGTAAATTCCAAGTACGCTCACCGTTCATTCCTTGCAGGAACCTTCATTGTAAGAAGCCAGTGTGCATTAT
>Frequency_5_QualityScore_EDFHFGEHFGHHHHIIIHIIIHIHGHGHGHIIIIIIGIIIHGIIJIIGHHIIIHIGGHHIHEGFHFFGFDEFFEFEFDEDDEEDAB@CCDDDCD_Mismatch_0_Sense_+_Library_PoolC
GCTATGTGTAAATTCTAATTTTATGTAAATTCCAAGTACGCTCACCGTTCATTCCTTGCAGGAACCTTCATTGTAAGAAGCCAGTGTGCATTAT
>Frequency_20_QualityScore_FFGGHGGIIHGHHHHIIHIIIIIHHIIHIIHIIHHHHIIIIIIIIIIIIHIGIIHIIIDFDGHHGGFGFEEFEEDDEDCDCDDEDDDDDCDDDB_Mismatch_0_Sense_+_Library_PoolT
AAATTCCAAGTACGCTCACCGTTCATTCCTTGCAGGAACCTTCATTGTAAGAAGCCAGTGTGCATTATCTTAAGTGCAATAATAAAAATTCAGT
>Frequency_20_QualityScore_EFHHGHGHHIIIJIJIIIGHHIIIIIIIIHIIIJJIIIHIIIIHHIIIIIIIIIIHHHHHHHHHIHEFDAEFFFEFEEEEDDBDDCCCCC_Mismatch_0_Sense_+_Library_PoolT
TTTTATGTAAATTCCAAGTACGCTCACCGTTCATTCCTTGCAGGAACCTTCATTGTAAGAAGCCAGTGTGCATTATCTTAAGTGCAATAA
>Frequency_20_QualityScore_EEHGHHFIIJIJIHHHIIIIJIIIHIIIJJJJIIIIIJIJIIIHIIIIIIIIIIHIHIHIHHHIHGGFEDEEDDDDDEECDDDCCDDCDDDABA_Mismatch_0_Sense_+_Library_PoolT
GAACGGAGCTATGTGTAAATTCTAATTTTATGTAAATTCCAAGTACGCTCACCGTTCATTCCTTGCAGGAACCTTCATTGTAAGAAGCCAGTGT
>Frequency_2_QualityScore_FFHHHHGHIIIIIGGGIIIJIGIIIIIIIIIIIIJJJIIIGIJGIJIJJJJIIGCGHIHHHHHGGGEEEACEDDECEEECDCDCCCDCDDDACB_Mismatch_0_Sense_+_Library_PoolC
GAACGGAGCTATGTGTAAATTCTAATTTTATGTAAATTCCAAGTACGCTCACCGTTCATTCCTTGCAGGAACCTTCATTGTAAGAAGCCAGTGT
>Frequency_20_QualityScore_EEGFGFGIIJIIIIHIIIIHIHHIIIIIIIIHIGHIIIHIIIHIIHIHIIIHIIHIIIHIHIHHHIHHGEGGGFEEEEFEECCBDDDDDCDCCD_Mismatch_0_Sense_+_Library_PoolT
ATGTGTAAATTCTAATTTTATGTAAATTCCAAGTACGCTCACCGTTCATTCCTTGCAGGAACCTTCATTGTAAGAAGCCAGTGTGCATTATCTT
>Frequency_4_QualityScore_CEHGEGGHGIIIIIGIIJJGIHGGIIHIIIIIJFHGIGHHIIIHHIIHIHIIIIJFIIIHIIIGIIIIHEGGDEEECBEED?@@CDCDDCECCD_Mismatch_0_Sense_+_Library_PoolC
ATGTGTAAATTCTAATTTTATGTAAATTCCAAGTACGCTCACCGTTCATTCCTTGCAGGAACCTTCATTGTAAGAAGCCAGTGTGCATTATCTT
>Frequency_19_QualityScore_EEGHHHGIIIHIIIIIIHIIIJIIIJJIIIIIIIIHIIIIJIIIFGFHIIIJIIIIIIHHFGHHHHHHHGHHGGGFFFEDEEEEDDDBCCDCCC_Mismatch_0_Sense_+_Library_PoolT
CTCACCGTTCATTCCTTGCAGGAACCTTCATTGTAAGAAGCCAGTGTGCATTATCTTAAGTGCAATAATAAAAATTCAGTGAATGGGTAGAGAA
>Frequency_19_QualityScore_FFHHHHHJIJJJJJJJIIJIJJJJJJJHIJJJJJIJIJIJJJJJJJJJJJJIIIIIIIIJJIIIIIHGGFGGGGFDEDEEEEEDEDDEDDCBCD_Mismatch_0_Sense_+_Library_PoolT
AAATTCTAATTTTATGTAAATTCCAAGTACGCTCACCGTTCATTCCTTGCAGGAACCTTCATTGTAAGAAGCCAGTGTGCATTATCTTAAGTGC
>Frequency_1_QualityScore_FFHHHHHJJJJJJJJJJJJJJJJJJIJJJJJJIJJJJJIJJJJJJJJJJJIJIJIJIJJJJJJIJJJJGHHGHHGDDDFFFEECEDEEEDDACC_Mismatch_0_Sense_+_Library_PoolC
AAATTCTAATTTTATGTAAATTCCAAGTACGCTCACCGTTCATTCCTTGCAGGAACCTTCATTGTAAGAAGCCAGTGTGCATTATCTTAAGTGC
>Frequency_18_QualityScore_FFGHHHHIIIHHIHHIIIIHIHHIIIIIIIIIHIIIIIHIIIIIIIIIIIHIIIGHIIIHGGHFHHIGFEFFGFEFFEEEEEDCCBCDBCBBCC_Mismatch_0_Sense_+_Library_PoolT
TAATTTTATGTAAATTCCAAGTACGCTCACCGTTCATTCCTTGCAGGAACCTTCATTGTAAGAAGCCAGTGTGCATTATCTTAAGTGCAATAAT
>Frequency_3_QualityScore_FFHHHHHJJJHHJIJJJJJJJHHJJJJJJJJJIIJJJJJJJJJJJJIIJJJJJJJJJJJJJIIJJIJIHFFEFGFEFEFFEEEEEDDDDDDDDD_Mismatch_0_Sense_+_Library_PoolC
TAATTTTATGTAAATTCCAAGTACGCTCACCGTTCATTCCTTGCAGGAACCTTCATTGTAAGAAGCCAGTGTGCATTATCTTAAGTGCAATAAT
>Frequency_18_QualityScore_FFHHHHHJJJJJJJJJIJJIJJJJJJJJJJIIJIJJJJJJJIJJJJJJJJJJIJIIIJIIIJJIIIIIIHFFHHHFFFDECDEEEEDEDDEDDD_Mismatch_0_Sense_+_Library_PoolT
TGTAAATTCTAATTTTATGTAAATTCCAAGTACGCTCACCGTTCATTCCTTGCAGGAACCTTCATTGTAAGAAGCCAGTGTGCATTATCTTAAG
>Frequency_3_QualityScore_FFHGHHHIIIJHIJJJIIIHIIGIIHIJIJHHGHIIJIJIGHIJHIJJIIHIIJIHHIHIGHJFHHGGFEFEGGFFFECCADDCEDADDCEEBD_Mismatch_0_Sense_+_Library_PoolC
TGTAAATTCTAATTTTATGTAAATTCCAAGTACGCTCACCGTTCATTCCTTGCAGGAACCTTCATTGTAAGAAGCCAGTGTGCATTATCTTAAG
>Frequency_18_QualityScore_EEHHGGHHHHIJIIIHIJJJIIIHIIIIIIIIIIIIIIJJIIJIJHIIIIIIJIIJIIIGHHHIIIIIIGGGGFFDFFEEEECCBCDDDECDCD_Mismatch_0_Sense_+_Library_PoolT
TATGTGTAAATTCTAATTTTATGTAAATTCCAAGTACGCTCACCGTTCATTCCTTGCAGGAACCTTCATTGTAAGAAGCCAGTGTGCATTATCT
>Frequency_2_QualityScore_E?CF@=<EEEGAGG?FGCGGIGEGGCGGIHCHCGDEGGEGGGGDFFGEEGEGCCEEGFGGGEG9ACFGGECEFEEAAC?ACCBAABCEACBECC_Mismatch_0_Sense_+_Library_PoolC
TATGTGTAAATTCTAATTTTATGTAAATTCCAAGTACGCTCACCGTTCATTCCTTGCAGGAACCTTCATTGTAAGAAGCCAGTGTGCATTATCT
>Frequency_18_QualityScore_FFGHHGGIIIJIIIJJIIIIIIIIIJIHIIJJJIIIIIIIIIIIIHIIJJIIIIIIHIIIIIIIEFDFGFFGFFEEEEEECDEDDCDD_Mismatch_0_Sense_+_Library_PoolT
TTATGTAAATTCCAAGTACGCTCACCGTTCATTCCTTGCAGGAACCTTCATTGTAAGAAGCCAGTGTGCATTATCTTAAGTGCAATAA
>Frequency_17_QualityScore_FFHHHHHJJHHIIIIIIJJIIIJIIJIIIJIIJIIIJJJJJJJIIIJIIIIIIIIIIGGEGHHHHGGGGFFFFDDEEEDDDDEDDDDDDDDDCC_Mismatch_0_Sense_+_Library_PoolT
AATTCCAAGTACGCTCACCGTTCATTCCTTGCAGGAACCTTCATTGTAAGAAGCCAGTGTGCATTATCTTAAGTGCAATAATAAAAATTCAGTG
>Frequency_1_QualityScore_FFGHHHHJIDHGIJJJJJJJJJJIIIIJIJJJJIJJJJIIJIJJJJJJIIIJIGIJIHIDEHJJIIHFHHHFH@CEFFEEEEEEEEDDDDDDCC_Mismatch_0_Sense_+_Library_PoolC
AATTCCAAGTACGCTCACCGTTCATTCCTTGCAGGAACCTTCATTGTAAGAAGCCAGTGTGCATTATCTTAAGTGCAATAATAAAAATTCAGTG
>Frequency_17_QualityScore_FFHHHHHJJIJIIJJIIHIIIJJFHIIIJJHIIIIJJJJJIIIJIJJJJHIIHIIHHHGGFGGFEEEDDDDDDDDEEEEDDDDDCCCDDCDDDD_Mismatch_0_Sense_+_Library_PoolT
GAACTGAAGCGGAAACAGAACGGAGCTATGTGTAAATTCTAATTTTATGTAAATTCCAAGTACGCTCACCGTTCATTCCTTGCAGGAACCTTCA
>Frequency_1_QualityScore_FDFHFFHIG<CGED<>@GEIDEE?@A=FHIBC@FEHGIIIIEHIIIHHHEHHHHFFFEFD@AECCBBCCB@?@CCDCEECCCCCC@?B??CCCC_Mismatch_0_Sense_+_Library_PoolC
GAACTGAAGCGGAAACAGAACGGAGCTATGTGTAAATTCTAATTTTATGTAAATTCCAAGTACGCTCACCGTTCATTCCTTGCAGGAACCTTCA
>Frequency_17_QualityScore_FFHGHHHIJJGIIIIJJJJJIIIJJJIJJIIHHIJJJJJJIIJJJIJIJIJIJJIIIIJIIIHHHGFGFEDEEEEEDEDEDCDDDDDDCCCCDE_Mismatch_0_Sense_+_Library_PoolT
CGGAGCTATGTGTAAATTCTAATTTTATGTAAATTCCAAGTACGCTCACCGTTCATTCCTTGCAGGAACCTTCATTGTAAGAAGCCAGTGTGCA
>Frequency_1_QualityScore_FFHHHHHIIJJIHJJJJJJJJIJJJJGJJGIIJJJJJJJJIJJCHIIJIIJFGIJJJJJJJJJFIGGHGDCFFFCFEEEEECCDDDDDAACCCD_Mismatch_0_Sense_+_Library_PoolC
CGGAGCTATGTGTAAATTCTAATTTTATGTAAATTCCAAGTACGCTCACCGTTCATTCCTTGCAGGAACCTTCATTGTAAGAAGCCAGTGTGCA
>Frequency_17_QualityScore_EFGGGHGIIIJJIIIHIIIIIIIIIIGIIIIIIIJHIHIIIIIIIHIIIIIHHHIHIHHHIIHHHHFEGDFGFFBDBCDDDDCEDCDDDCBCCC_Mismatch_0_Sense_+_Library_PoolT
AATTCTAATTTTATGTAAATTCCAAGTACGCTCACCGTTCATTCCTTGCAGGAACCTTCATTGTAAGAAGCCAGTGTGCATTATCTTAAGTGCA
>Frequency_16_QualityScore_FFGHHGHIIJJJIGIIJIJIGHHHIIIIJJIIIJJJIJJIIJHIIIJIIIGIIIIIIIIIIGHGGGGGGEEEEEEDDDDCCDDDEEDEDDDCDD_Mismatch_0_Sense_+_Library_PoolT
GGAAACAGAACGGAGCTATGTGTAAATTCTAATTTTATGTAAATTCCAAGTACGCTCACCGTTCATTCCTTGCAGGAACCTTCATTGTAAGAAG
>Frequency_1_QualityScore_FFHHHHHJJJJJJGIIIJJJIIGIJJIJJJJJJJJJIJIIIJJJJJJJJJJJJIJJJJJJJIHGHHHFFDFFFFEEDEDDCDDDEDDDEDCCDD_Mismatch_0_Sense_+_Library_PoolC
GGAAACAGAACGGAGCTATGTGTAAATTCTAATTTTATGTAAATTCCAAGTACGCTCACCGTTCATTCCTTGCAGGAACCTTCATTGTAAGAAG
>Frequency_16_QualityScore_FFHHHHHJJJJJJGIIIIJJJIJIIJJJIJJJJJJHIEHIJIJIIIIIHHGHGGGFEFDDDDDDDDDDDCDCDDDDDDDDDEEEEEDEEDEEED_Mismatch_0_Sense_+_Library_PoolT
CTACCGGAGACCGTGATCTGGATATTACCGGCCAGAGTTATATTCAATGAACTGAAGCGGAAACAGAACGGAGCTATGTGTAAATTCTAATTTT
>Frequency_16_QualityScore_EFHGHHHJHIIIJJIIJJJIJIIIJIJJIIJJIIJJIIIIIJJJIIIIIIIJJIIIGHGHIIIIHHGHHHGGFFFEFEEEDEEEDDDDDDDDDC_Mismatch_0_Sense_+_Library_PoolT
ATTCCAAGTACGCTCACCGTTCATTCCTTGCAGGAACCTTCATTGTAAGAAGCCAGTGTGCATTATCTTAAGTGCAATAATAAAAATTCAGTGA
>Frequency_3_QualityScore_EEGHHHHIHIJIJHIIJJIIJIJJHJJIJJIIHIIJJJGIIJJJJGIJJHIJHJJJHHGIIIHIGHHHHFGHEEEEFFEEEEEDEDCBDDDDDD_Mismatch_0_Sense_+_Library_PoolC
ATTCCAAGTACGCTCACCGTTCATTCCTTGCAGGAACCTTCATTGTAAGAAGCCAGTGTGCATTATCTTAAGTGCAATAATAAAAATTCAGTGA
>Frequency_16_QualityScore_FFHHHHHJJHIIIIIIHIHIJIJJIJIIIJIJIJJIIIIIIIIIIJHIIIIIIIIIIIIIIIIIHHHHGGFEEEEDDEEDEEDEDDCCDDDDDD_Mismatch_0_Sense_+_Library_PoolT
ACAGAACGGAGCTATGTGTAAATTCTAATTTTATGTAAATTCCAAGTACGCTCACCGTTCATTCCTTGCAGGAACCTTCATTGTAAGAAGCCAG
>Frequency_16_QualityScore_DEGGGGGIIIIIIIIGHGHHHIIIIIEGGIIIIIHIHHIHGHHIIIIGHHIHIHHHHHIIIIIDGEGGGEFFFEEFEEECCCCCCCD_Mismatch_0_Sense_+_Library_PoolT
TATGTAAATTCCAAGTACGCTCACCGTTCATTCCTTGCAGGAACCTTCATTGTAAGAAGCCAGTGTGCATTATCTTAAGTGCAATAA
>Frequency_2_QualityScore_FFHHHHHJJJJJJJJIIJIJJJJJJJJJJJJJIJJJJJIJIJJJJJJJJIJIJJIIIIIJJJIAFGHHGFGEFGFFEEEEEECECEE_Mismatch_0_Sense_+_Library_PoolC
TATGTAAATTCCAAGTACGCTCACCGTTCATTCCTTGCAGGAACCTTCATTGTAAGAAGCCAGTGTGCATTATCTTAAGTGCAATAA
>Frequency_16_QualityScore_FFHHHHHJJJIJJJHIIIJIJIJJJIIIIJJJJJJJJJIIIIJIIIIIIIJJIIIHIIIIIIFHFGHGGGFGGFFEEECDDDDCDDDDCCCCCD_Mismatch_0_Sense_+_Library_PoolT
ATGTAAATTCCAAGTACGCTCACCGTTCATTCCTTGCAGGAACCTTCATTGTAAGAAGCCAGTGTGCATTATCTTAAGTGCAATAATAAAAATT
>Frequency_15_QualityScore_FFHHHHHJJJJJJJJJJJJIJJIIIIJJIJJJJJHIHIIIJJIJJIJIHIHHIHHIIJIJIIIIJIIIIGHHHHHHGEFEEEEFEDEDDDDDDD_Mismatch_0_Sense_+_Library_PoolT
ATTCCTTGCAGGAACCTTCATTGTAAGAAGCCAGTGTGCATTATCTTAAGTGCAATAATAAAAATTCAGTGAATGGGTAGAGAATCCATAGACA
>Frequency_15_QualityScore_FFHHHHHIJJJJJJJJJJJJIJJJJJJIJJJJIIJIJJJJJJGHGHIIJJIJIJJIIIGHIIIHIIHHHGHGGGGGFDEDDEEDCBDCDDDDDD_Mismatch_0_Sense_+_Library_PoolT
CACCGTTCATTCCTTGCAGGAACCTTCATTGTAAGAAGCCAGTGTGCATTATCTTAAGTGCAATAATAAAAATTCAGTGAATGGGTAGAGAATC
>Frequency_15_QualityScore_EEGGHGGHIIIIIIIIIIIIIIJIIIIHIIHIIIIIIIJIJIIIIIIHHIIIIIFHGHIIIIGHHGGGGEDEEEEEEEEDDEDDCCDDDBBCCD_Mismatch_0_Sense_+_Library_PoolT
TCCAAGTACGCTCACCGTTCATTCCTTGCAGGAACCTTCATTGTAAGAAGCCAGTGTGCATTATCTTAAGTGCAATAATAAAAATTCAGTGAAT
>Frequency_2_QualityScore_EEFFGFEHGIIIGIIIIIIIFHHIIIIJIIIHHIIIIJIIIJJIHIIGGEHIGICGEFGFFHIGGGCED?CEECCCCEDEDECCCCCCBACA@C_Mismatch_0_Sense_+_Library_PoolC
TCCAAGTACGCTCACCGTTCATTCCTTGCAGGAACCTTCATTGTAAGAAGCCAGTGTGCATTATCTTAAGTGCAATAATAAAAATTCAGTGAAT
>Frequency_15_QualityScore_FCGHHHHJJIJJJJJJJIJJJHIGFDGHIJJJJJIJJIJJJJIJJIJJIIIIHHGGGFEDDDDDDDDEDCDEEEDEEDDEEDEDDDEEDDDDDE_Mismatch_0_Sense_+_Library_PoolT
GTGATCTGGATATTACCGGCCAGAGTTATATTCAATGAACTGAAGCGGAAACAGAACGGAGCTATGTGTAAATTCTAATTTTATGTAAATTCCA
>Frequency_15_QualityScore_FEGGHGHHIIHIIJJHIJHIIIIIIIIIJHHIIIIIIIHIIIHIIJIHIIIIHIHHIIIHIIHHHHIIECCFFEEEECDBDDDDDBDCCEDDCC_Mismatch_0_Sense_+_Library_PoolT
GTAAATTCTAATTTTATGTAAATTCCAAGTACGCTCACCGTTCATTCCTTGCAGGAACCTTCATTGTAAGAAGCCAGTGTGCATTATCTTAAGT
>Frequency_1_QualityScore_DDFHHHHIJJIIJJJJJJFHIIJJJJIIIHIJJIJJIJGGIJIIIIIJJJIIJIIJJJIJJIHGIJHGFEEHGFFFFCCEDEEEECDDCDDEDC_Mismatch_0_Sense_+_Library_PoolC
GTAAATTCTAATTTTATGTAAATTCCAAGTACGCTCACCGTTCATTCCTTGCAGGAACCTTCATTGTAAGAAGCCAGTGTGCATTATCTTAAGT
>Frequency_15_QualityScore_FFHHHHHJJJJJJIJJIJJJHIIIJJHIIHHGFECDCDEEDDDDEDEECDDDDDDDCC?ACDDDEDDEECCCDDDDDDCCCCCCDDDBDCDDBB_Mismatch_0_Sense_+_Library_PoolT
CGTCGAGCCGCCCGCCACCGTCTACCGGAGACCGTGATCTGGATATTACCGGCCAGAGTTATATTCAATGAACTGAAGCGGAAACAGAACGGAG
>Frequency_15_QualityScore_EFHHHHHJJJJJJJIIJIJJJIJIJJIJJJJJJJJJJJJJIIJJJJJIGHFHIIHJIJIIJIIHFGGGGBEGFFFFEEEDEEDBDCDEDDDCDD_Mismatch_0_Sense_+_Library_PoolT
TACGCTCACCGTTCATTCCTTGCAGGAACCTTCATTGTAAGAAGCCAGTGTGCATTATCTTAAGTGCAATAATAAAAATTCAGTGAATGGGTAG
>Frequency_15_QualityScore_FFGHGGHJJJJIJJJJJJIJJJJIHJJIIJJJJIJJJJHIJJIJJHIHIIIIIIIIHHHHGGGGGGFFFDEEEEEDEDCCCDDDBCCDDDEEED_Mismatch_0_Sense_+_Library_PoolT
AGAGTTATATTCAATGAACTGAAGCGGAAACAGAACGGAGCTATGTGTAAATTCTAATTTTATGTAAATTCCAAGTACGCTCACCGTTCATTCC
>Frequency_15_QualityScore_FFHHHHHJJJJJJJIJIJJIJJIJIIIJJJIIJJIIJIIIHIIJIJIIHIIJJJJJIIIGHHHGGHGEFEEDDDDDDDCDDDEEEEDDDDDCCC_Mismatch_0_Sense_+_Library_PoolT
ATTCAATGAACTGAAGCGGAAACAGAACGGAGCTATGTGTAAATTCTAATTTTATGTAAATTCCAAGTACGCTCACCGTTCATTCCTTGCAGGA
>Frequency_15_QualityScore_FFFHGHHJJJJJJIJJIJJJJJJJJJIIJIJIJJJIIIIJIIIIIIIIIIGHGHIIIIIIIIIHGHEGGGGFFEEEFEDCDDDDDCCCDDDDCA_Mismatch_0_Sense_+_Library_PoolT
AGTACGCTCACCGTTCATTCCTTGCAGGAACCTTCATTGTAAGAAGCCAGTGTGCATTATCTTAAGTGCAATAATAAAAATTCAGTGAATGGGT
>Frequency_2_QualityScore_EEHHHGHIIIIEIGCGDHFEEEIIIIIIEGHGIIIGHIGFGIEHGE?CFIHGBFFGGIIIBGIC>?DHHCEDEFEEDE@CCBCCC??CACCCCC_Mismatch_0_Sense_+_Library_PoolC
AGTACGCTCACCGTTCATTCCTTGCAGGAACCTTCATTGTAAGAAGCCAGTGTGCATTATCTTAAGTGCAATAATAAAAATTCAGTGAATGGGT
>Frequency_14_QualityScore_EEGGHGGIIIIIIIIHIIIGHHIIIFHHHGHFFBCBDDEDCCCDCEEBCCBABBCCC?BACDDEBCDDCACCCCDCACBBBCCCCBBCB@BBBA_Mismatch_0_Sense_+_Library_PoolT
GTCGAGCCGCCCGCCACCGTCTACCGGAGACCGTGATCTGGATATTACCGGCCAGAGTTATATTCAATGAACTGAAGCGGAAACAGAACGGAGC
>Frequency_14_QualityScore_FFHHHGHJJJJIIIIIJIJJJJJIIIHJIJJJJJJJIIJJJJIJJJIIIIIIIIIIIIIIIIIIHGFGHEFGGDECEEEEEDEDDEDDDDCCCC_Mismatch_0_Sense_+_Library_PoolT
ATTCTAATTTTATGTAAATTCCAAGTACGCTCACCGTTCATTCCTTGCAGGAACCTTCATTGTAAGAAGCCAGTGTGCATTATCTTAAGTGCAA
>Frequency_2_QualityScore_FFHHHHHIIJJIIIHHIIJJHHIIIGHIIIJJIIIIHIIIJJIJIIJGIIGGHIIIIJJJIIIFDECGFEDEFBC?CEEEEDECCEDDCBACCD_Mismatch_0_Sense_+_Library_PoolC
ATTCTAATTTTATGTAAATTCCAAGTACGCTCACCGTTCATTCCTTGCAGGAACCTTCATTGTAAGAAGCCAGTGTGCATTATCTTAAGTGCAA
>Frequency_14_QualityScore_FFHHGGGHHIIIIIIIIIEHEGGFGGIGHIIIIIIIHIIHHIIIIIIIGHIHGGEDCDDDDCECDEEEEBCDDDDDCEDCDDEEDDCCECCBCD_Mismatch_0_Sense_+_Library_PoolT
CTGGATATTACCGGCCAGAGTTATATTCAATGAACTGAAGCGGAAACAGAACGGAGCTATGTGTAAATTCTAATTTTATGTAAATTCCAAGTAC
>Frequency_1_QualityScore_FFHGHHHJJJJJJJJJJJHIFHIIJIJIIJJJIJJJJJIIJJJIJJJJJJIJDHHDEEDECACDEEEEECDEEEEDDEDDFEFEEEDDEDDDDD_Mismatch_0_Sense_+_Library_PoolC
CTGGATATTACCGGCCAGAGTTATATTCAATGAACTGAAGCGGAAACAGAACGGAGCTATGTGTAAATTCTAATTTTATGTAAATTCCAAGTAC
>Frequency_14_QualityScore_EFHHGGFIHIIIIJIIIGHEHDFFGHHIIIIIHIHIHIIIIIIIHHIIIHGIHGGEEDDDDDBDCCCDEBCDECDDECEDDDEDDEEDDEDCCC_Mismatch_0_Sense_+_Library_PoolT
TCTGGATATTACCGGCCAGAGTTATATTCAATGAACTGAAGCGGAAACAGAACGGAGCTATGTGTAAATTCTAATTTTATGTAAATTCCAAGTA
>Frequency_1_QualityScore_FFHHHHHIIJJJJJIIIIGGGGGGHGIJGIIIJJJJJJIJJIIJHIIIJIGIJHGFFFEEEEDCDEDFEECDEEEDEDEDDDEEDDDCCCDCCC_Mismatch_0_Sense_+_Library_PoolC
TCTGGATATTACCGGCCAGAGTTATATTCAATGAACTGAAGCGGAAACAGAACGGAGCTATGTGTAAATTCTAATTTTATGTAAATTCCAAGTA
>Frequency_14_QualityScore_FFHHHHHIJIIIIIHIIIIIIIIIIJIIGIIIHIIHHHIHIIJIIIHIIIIIIIIIIIHHHGGGGEEFEBCCCDCCCCCDEDDEDDDCCCABCC_Mismatch_0_Sense_+_Library_PoolT
TCAATGAACTGAAGCGGAAACAGAACGGAGCTATGTGTAAATTCTAATTTTATGTAAATTCCAAGTACGCTCACCGTTCATTCCTTGCAGGAAC
>Frequency_14_QualityScore_FFHGHHFIIIGHGIHIIIGHIIJIIIIIIHHIFHDGHIHIIHHIIIGGFGGEEFDCCCCCDDDCCDCCA>ACCCDBCCDCDDECDDCDDEDDDC_Mismatch_0_Sense_+_Library_PoolT
CCGGAGACCGTGATCTGGATATTACCGGCCAGAGTTATATTCAATGAACTGAAGCGGAAACAGAACGGAGCTATGTGTAAATTCTAATTTTATG
>Frequency_2_QualityScore_FFGHGHHIJJEGGIIJJJIJIJJJJJIJJJJJIJGGHIIJJJJIIHHHHGGFFFFDDDDDDDDDDDDDB=BDDCDCEDEEEEEDEEEEEEDEDD_Mismatch_0_Sense_+_Library_PoolC
CCGGAGACCGTGATCTGGATATTACCGGCCAGAGTTATATTCAATGAACTGAAGCGGAAACAGAACGGAGCTATGTGTAAATTCTAATTTTATG
>Frequency_14_QualityScore_FFHGHHHJJJIJJJHIIIIJIIGHGHIIEGFHHGGFFFFFFFEEECDDCCCC?BCEEEEDDEEDDCDDCCCCCBCBCCCDDDDDCDBBBBCCDB_Mismatch_0_Sense_+_Library_PoolT
GCCGCCCGCCACCGTCTACCGGAGACCGTGATCTGGATATTACCGGCCAGAGTTATATTCAATGAACTGAAGCGGAAACAGAACGGAGCTATGT
>Frequency_13_QualityScore_FFGGHHHJJIJIIIIIJIJIFGHIHIIIIHIIIJIIJJHIJJJIJJIHIIIHIIIHIHGGGGFFEEEDDBDCDEEEDDDDDDCCCCCCDDDEED_Mismatch_0_Sense_+_Library_PoolT
CTGAAGCGGAAACAGAACGGAGCTATGTGTAAATTCTAATTTTATGTAAATTCCAAGTACGCTCACCGTTCATTCCTTGCAGGAACCTTCATTG
>Frequency_13_QualityScore_FFHGHGGIIJIGHHIIIIJGHHIIIIIIIJIHIHHEGHIIIIHHHIHGGGGGFFEEEBCCBCDCBCCBBCBBCCDCBDBDCDDDDEEDDDDDDC_Mismatch_0_Sense_+_Library_PoolT
ACCGGAGACCGTGATCTGGATATTACCGGCCAGAGTTATATTCAATGAACTGAAGCGGAAACAGAACGGAGCTATGTGTAAATTCTAATTTTAT
>Frequency_13_QualityScore_FFHHHHHJJJJJIJJJJJFIIJIIJHIHIJJJJJJJIJJJJJJJIJIIIJJIIIIHHIHHGGFFFDDDDCDEEFDDDDDDCCDDDDDDDEEDED_Mismatch_0_Sense_+_Library_PoolT
GAAGCGGAAACAGAACGGAGCTATGTGTAAATTCTAATTTTATGTAAATTCCAAGTACGCTCACCGTTCATTCCTTGCAGGAACCTTCATTGTA
>Frequency_1_QualityScore_FFHHHHHJJJJJJJJIIJEHJIJIIIIIJJJJJJJJJIJJJIJJHJJJIJIJJJJGHJIHHHFFFFDDEEDDEFDCDDDDBDDB?CDDDEDDEE_Mismatch_0_Sense_+_Library_PoolC
GAAGCGGAAACAGAACGGAGCTATGTGTAAATTCTAATTTTATGTAAATTCCAAGTACGCTCACCGTTCATTCCTTGCAGGAACCTTCATTGTA
>Frequency_13_QualityScore_FFGGHHHJJJIIJJJGIGHGHHIHIIGHIJIIIJJIIIJIJJJIJIIHHIHHGEEEEDEEDEEEEEEEDCDDDEEDEDDEEEEDEDDEDDCCDC_Mismatch_0_Sense_+_Library_PoolT
TGGATATTACCGGCCAGAGTTATATTCAATGAACTGAAGCGGAAACAGAACGGAGCTATGTGTAAATTCTAATTTTATGTAAATTCCAAGTACG
>Frequency_13_QualityScore_EEHHGGFIIIIGHIIIIIJIIIHIGIIIIIJIIIIIHIIIIIIIIIIIHIIIIIIIIIIFGFGHFGFGFDFFFEECEECCDDDDEDCCCCBCCB_Mismatch_0_Sense_+_Library_PoolT
TAAATTCCAAGTACGCTCACCGTTCATTCCTTGCAGGAACCTTCATTGTAAGAAGCCAGTGTGCATTATCTTAAGTGCAATAATAAAAATTCAG
>Frequency_13_QualityScore_FEHHHGGIIGHIHHIIIJIHGIGGIIIIHIIHIIIIIHIHIIIIHHIIIGHHIHHHIIJIIHIHHHHGDABEFEFEEEEDEEDDCDDCCCDDDE_Mismatch_0_Sense_+_Library_PoolT
AATTTTATGTAAATTCCAAGTACGCTCACCGTTCATTCCTTGCAGGAACCTTCATTGTAAGAAGCCAGTGTGCATTATCTTAAGTGCAATAATA
>Frequency_2_QualityScore_EEEHGFGGIHHHHIIIIIIIHIIIIIJJJIIHJIIJJJJJGIIIIIHIIIIJJJJIIJIIJGIIHIIGEABEFEFEEFEEEEADADDCCCCCCD_Mismatch_0_Sense_+_Library_PoolC
AATTTTATGTAAATTCCAAGTACGCTCACCGTTCATTCCTTGCAGGAACCTTCATTGTAAGAAGCCAGTGTGCATTATCTTAAGTGCAATAATA
>Frequency_13_QualityScore_FFHHHHHIIIJIJHIGIGIIICGFHIIIJIIJJJJIJJJIIFFEFADEEEDEEEEEDDDDDDDDCDCCB@BDDCCDDCCBCCCCDDBDCDCDDD_Mismatch_0_Sense_+_Library_PoolT
GCCACCGTCTACCGGAGACCGTGATCTGGATATTACCGGCCAGAGTTATATTCAATGAACTGAAGCGGAAACAGAACGGAGCTATGTGTAAATT
>Frequency_13_QualityScore_FFHHHHHJJJJJJJJJIJJIIJJJJGIIIIJJIIIIJIJJJJJHIJJJIIJIIIIIIIIIHGGGGFFFEDDEDCDDDEEEEDDDDDCCCDDDDD_Mismatch_0_Sense_+_Library_PoolT
ATGAACTGAAGCGGAAACAGAACGGAGCTATGTGTAAATTCTAATTTTATGTAAATTCCAAGTACGCTCACCGTTCATTCCTTGCAGGAACCTT
>Frequency_3_QualityScore_EFHHHHHJJJJJJJJJJHIHIHIIIHHIJIJJIIIIJIJHIJJHJIJJJJJHHIHJIIHHFGEGHFFDCDEDCACDDEDEEDBDDDDCDDDACD_Mismatch_0_Sense_+_Library_PoolC
ATGAACTGAAGCGGAAACAGAACGGAGCTATGTGTAAATTCTAATTTTATGTAAATTCCAAGTACGCTCACCGTTCATTCCTTGCAGGAACCTT
>Frequency_13_QualityScore_FFHHHFHIJJJJJJJJJJJJJIJIIIIJJJJIJJJJJJIHIJJIIJHIHIIIIIIIHGHHGGGGFFFFECEEEEEDDEDCDDDCDDDCDDDEEE_Mismatch_0_Sense_+_Library_PoolT
CAGAGTTATATTCAATGAACTGAAGCGGAAACAGAACGGAGCTATGTGTAAATTCTAATTTTATGTAAATTCCAAGTACGCTCACCGTTCATTC
>Frequency_12_QualityScore_DEGGGGGIIIIHIIIHIIIIIHIIHHGIIIIIIIIIIIIIIIIIIIFGEGGHHIIIIHIHHIEGGGGFGFFFFFEEEDDDDCDCDEDCCBCCCC_Mismatch_0_Sense_+_Library_PoolT
CGCTCACCGTTCATTCCTTGCAGGAACCTTCATTGTAAGAAGCCAGTGTGCATTATCTTAAGTGCAATAATAAAAATTCAGTGAATGGGTAGAG
>Frequency_3_QualityScore_FFGHFFGJJIHGIHIJJJIHIHIIAHFHIHJIJJJIIGIIJJHIGHEGGHHHIIIJJFHHHIFGHGFGEFGGEDEFEEEEE@BCDECDDCCDCC_Mismatch_0_Sense_+_Library_PoolC
CGCTCACCGTTCATTCCTTGCAGGAACCTTCATTGTAAGAAGCCAGTGTGCATTATCTTAAGTGCAATAATAAAAATTCAGTGAATGGGTAGAG
>Frequency_12_QualityScore_EEHGHHHIIIIHIIHIIIIIIHIIIHHIIHHIIIIHIHIIIJIHHIIIIIJHGGIIIIIIHGGGEGGFECEDEEDCCCCCDCBACDDEEEDCDC_Mismatch_0_Sense_+_Library_PoolT
GTTATATTCAATGAACTGAAGCGGAAACAGAACGGAGCTATGTGTAAATTCTAATTTTATGTAAATTCCAAGTACGCTCACCGTTCATTCCTTG
>Frequency_2_QualityScore_FFHHHHHJIIJJJJJJJJJJIIIJJJJJJJIJJJJIJJJJJJIIIIHIIIIIIHGGGGGGGGFFEFEEEEDDCCEDDDDDDDDCDDCEEEEDDD_Mismatch_0_Sense_+_Library_PoolC
GTTATATTCAATGAACTGAAGCGGAAACAGAACGGAGCTATGTGTAAATTCTAATTTTATGTAAATTCCAAGTACGCTCACCGTTCATTCCTTG
>Frequency_12_QualityScore_FFHHHHHJJIJJIIJIJJJJIJJIIIJJJJJJJJIIIJJJJJJJIIIIHIIJJIJJIIIIIJHHGIIIHGGEEDEEEFFDEDEEEDDCCDCCCC_Mismatch_0_Sense_+_Library_PoolT
TCTAATTTTATGTAAATTCCAAGTACGCTCACCGTTCATTCCTTGCAGGAACCTTCATTGTAAGAAGCCAGTGTGCATTATCTTAAGTGCAATA
>Frequency_4_QualityScore_EEGGEGGIICGEGHIIIIIGHIGGGFGIGHIGGHGFFHHHGGGGEGHGEFGHHHHGCGEHIHHGCCGGGEDFE?DEDEDEEDDFECDABCACCB_Mismatch_0_Sense_+_Library_PoolC
TCTAATTTTATGTAAATTCCAAGTACGCTCACCGTTCATTCCTTGCAGGAACCTTCATTGTAAGAAGCCAGTGTGCATTATCTTAAGTGCAATA
>Frequency_12_QualityScore_FFHHHHHJJJIJJIIIJIIJJIIJIJJJIIIJJJJIHFFEDDBCCDEEDDDDEDEEDDDDDDCDBC?CCBCDEEEEDDDDDDDDDDCCCAC_Mismatch_0_Sense_+_Library_PoolT
AAAGAATCCGTCGAGCCGCCCGCCACCGTCTACCGGAGACCGTGATCTGGATATTACCGGCCAGAGTTATATTCAATGAACTGAAGCGGAA
>Frequency_12_QualityScore_FFGHHHGIIIJJIIIIIIIIIIHIIHIIIIIIHIHHHIHHIHIFGGHHGIIHHIIIHGGEFGHIHHHGHFHHHFFEEEDDDDEDDCBBCCBCCB_Mismatch_0_Sense_+_Library_PoolT
TCACCGTTCATTCCTTGCAGGAACCTTCATTGTAAGAAGCCAGTGTGCATTATCTTAAGTGCAATAATAAAAATTCAGTGAATGGGTAGAGAAT
>Frequency_12_QualityScore_FFHHHHHHIHIIJJJHIIJJJJJJJJJIJHIEHIIIJJIIIIIIIIIIHHIIHHFEEEEEEDEDDCCDDDDDDEEEEEEEDEEDEEEDEDDEED_Mismatch_0_Sense_+_Library_PoolT
GAGACCGTGATCTGGATATTACCGGCCAGAGTTATATTCAATGAACTGAAGCGGAAACAGAACGGAGCTATGTGTAAATTCTAATTTTATGTAA
>Frequency_1_QualityScore_FFGHHHHDHHHIJJIGIFIJJIJJIJJJJIJFGIJJJIJIIJIGIHHIGIEIIIGDFFECCEDDDBBDDCDDDDDFEEEEDEEDCDEDEDDDDE_Mismatch_0_Sense_+_Library_PoolC
GAGACCGTGATCTGGATATTACCGGCCAGAGTTATATTCAATGAACTGAAGCGGAAACAGAACGGAGCTATGTGTAAATTCTAATTTTATGTAA
>Frequency_12_QualityScore_EEGGGGHIIIHIIHHHHHHHIIGHHIIHHHHFHIHGGFDDCCDDDBAA@A@BB@>B@BCDCBBCCBDCCA@ABBBB?@8=@CDCDCBBDBBBBB_Mismatch_0_Sense_+_Library_PoolT
CTTTTCTCCGGCAAAGAATCCGTCGAGCCGCCCGCCACCGTCTACCGGAGACCGTGATCTGGATATTACCGGCCAGAGTTATATTCAATGAACT
>Frequency_11_QualityScore_FFHHHHHHIJJIJJHIHIIJJJJJJJJJJJJJJIIJIJJJJIIJHIJIIJJJJJJIJIJIIIIIHGGGGGFFEDDEEDEEDEDEDCDDDDDDCC_Mismatch_0_Sense_+_Library_PoolT
AGAACGGAGCTATGTGTAAATTCTAATTTTATGTAAATTCCAAGTACGCTCACCGTTCATTCCTTGCAGGAACCTTCATTGTAAGAAGCCAGTG
>Frequency_1_QualityScore_FFHHHHHIJJJJJJIIHIJIJJJJIJJJJJJJJJJJJJIJJJJJIJJIJJJIJIJHIJJJJJJJIHHGGHFFFFCEEEDEDEEDDCDDCBDDCC_Mismatch_0_Sense_+_Library_PoolC
AGAACGGAGCTATGTGTAAATTCTAATTTTATGTAAATTCCAAGTACGCTCACCGTTCATTCCTTGCAGGAACCTTCATTGTAAGAAGCCAGTG
>Frequency_11_QualityScore_FFHHHHHJIJJJJIJIJIIIHJHIIIIIJIGIGHHIIIIIJJJJIIGHHHHIIJJJIJJJJHIHIGHHHDGHIEFGGGFEEEEEEDEDEDDDDD_Mismatch_0_Sense_+_Library_PoolT
CTTGCAGGAACCTTCATTGTAAGAAGCCAGTGTGCATTATCTTAAGTGCAATAATAAAAATTCAGTGAATGGGTAGAGAATCCATAGACAGACT
>Frequency_1_QualityScore_FFHFHHHJJJJJJIJIIJJIIIIIGDHGDHIHBFGHIJJJIGJIIJHIIIIJIJJJJJIIJJGIJGGIHAEFHEEFEFFEDEEEEECCCDDDBC_Mismatch_0_Sense_+_Library_PoolC
CTTGCAGGAACCTTCATTGTAAGAAGCCAGTGTGCATTATCTTAAGTGCAATAATAAAAATTCAGTGAATGGGTAGAGAATCCATAGACAGACT
>Frequency_11_QualityScore_FFHHHHHJJJJIIIIIJJIIIIJIJJHIJJJJJIJIJIIJJJJJIJJJJJJJIIIIIIIHHHGGGGFFEDDEDDDDDDEEEEDDDDDDCCDDDD_Mismatch_0_Sense_+_Library_PoolT
AATGAACTGAAGCGGAAACAGAACGGAGCTATGTGTAAATTCTAATTTTATGTAAATTCCAAGTACGCTCACCGTTCATTCCTTGCAGGAACCT
>Frequency_11_QualityScore_FFGHGGHHIIHJJIJJIJJJIIJJIIIIJJJJJJIHIIIIHIIJIIIIIIIIIJIIIIIHIIJIHHIIIGGFGFGGEFFFFEECCCDDEEDCED_Mismatch_0_Sense_+_Library_PoolT
CTATGTGTAAATTCTAATTTTATGTAAATTCCAAGTACGCTCACCGTTCATTCCTTGCAGGAACCTTCATTGTAAGAAGCCAGTGTGCATTATC
>Frequency_11_QualityScore_FEHHHGHJIJJJJJIIIJIIJIIJIIIIJIJIIIHGEEEDDCCBCDDDDCCCCCCCD=BABDDCCCCDDBDCDCBCCCCAB9@BDDDDDDDDCC_Mismatch_0_Sense_+_Library_PoolT
CGACTTTTCTCCGGCAAAGAATCCGTCGAGCCGCCCGCCACCGTCTACCGGAGACCGTGATCTGGATATTACCGGCCAGAGTTATATTCAATGA
>Frequency_11_QualityScore_FFHHHHHIIIJJJIIJHIJHJJIHIIIIIIHIHGFFEBCBCEECDCCDDEEDCBCCCCCAC=ACDDDDDCCDDCDDDCCCDBBCABCCCCCCCC_Mismatch_0_Sense_+_Library_PoolT
ATCCGTCGAGCCGCCCGCCACCGTCTACCGGAGACCGTGATCTGGATATTACCGGCCAGAGTTATATTCAATGAACTGAAGCGGAAACAGAACG
>Frequency_1_QualityScore_FEHDFDFBAHIIFBGH@GI@DHABACHGIIFFF>DDCBB;?DDCCACDDEEDDDDDDBB8<>@AA@BACCDDDCCCCCCCDDDDDDDDDC9ACB_Mismatch_0_Sense_+_Library_PoolC
ATCCGTCGAGCCGCCCGCCACCGTCTACCGGAGACCGTGATCTGGATATTACCGGCCAGAGTTATATTCAATGAACTGAAGCGGAAACAGAACG
>Frequency_11_QualityScore_FFHHHHHIIJIJIIIHIJJJIHIGIIIIIHIJIJIJHIHIIHIIIIIIIIJIIJJIIIGHHHGGGFEEFCDDCCCCCCCDCDEEEDDDDCCABC_Mismatch_0_Sense_+_Library_PoolT
TTCAATGAACTGAAGCGGAAACAGAACGGAGCTATGTGTAAATTCTAATTTTATGTAAATTCCAAGTACGCTCACCGTTCATTCCTTGCAGGAA
>Frequency_11_QualityScore_EFGGGGGHIIIHHIIIHIHIIJIIIIIIIIIHHGHFGHIHIIIIIHIIIGGHGHHIIHIIIHHHHHIIFDFGGGFF@CEEECEDDDDDDECCCC_Mismatch_0_Sense_+_Library_PoolT
TTCCTTGCAGGAACCTTCATTGTAAGAAGCCAGTGTGCATTATCTTAAGTGCAATAATAAAAATTCAGTGAATGGGTAGAGAATCCATAGACAG
>Frequency_11_QualityScore_FFHHHGHJIJJHIIIJJIIGGGHIIEHHIIIIIHHIIIIHHGFEDDDDC?ACCCBDEDDCCCCDBBCCAAABAACBCAABBBBBCCCDCC@CBC_Mismatch_0_Sense_+_Library_PoolT
GCCCGCCACCGTCTACCGGAGACCGTGATCTGGATATTACCGGCCAGAGTTATATTCAATGAACTGAAGCGGAAACAGAACGGAGCTATGTGTA
>Frequency_11_QualityScore_FFGGEGFIIHIHFGGIHIIIHIHIHIIIIIHIIHHHHHHIHGHIHIHIIIIIEGHIIIIIIIIHHGFEFDEEEDEDECCCCCACCBCDCBCACC_Mismatch_0_Sense_+_Library_PoolT
ACGGAGCTATGTGTAAATTCTAATTTTATGTAAATTCCAAGTACGCTCACCGTTCATTCCTTGCAGGAACCTTCATTGTAAGAAGCCAGTGTGC
>Frequency_10_QualityScore_FFHHHHHJJIJJJJJJJJIJHJJJHIIIJJJHHGFFECCDCDEEDDDDEDEEDDCDDDCDCC>ACDEEEDDDDDDDDDDCDDDDCACDDDDCDD_Mismatch_0_Sense_+_Library_PoolT
AATCCGTCGAGCCGCCCGCCACCGTCTACCGGAGACCGTGATCTGGATATTACCGGCCAGAGTTATATTCAATGAACTGAAGCGGAAACAGAAC
>Frequency_10_QualityScore_DEHGGGGHHIIIIIIIIIIIHIJIIHIIEHHHGIIHHIHIHHIIIIIIIIIIIIHIHGHIIGGIIIHGFEGGGGFECDCDDDDDCEDDEDDCCC_Mismatch_0_Sense_+_Library_PoolT
TAAATTCTAATTTTATGTAAATTCCAAGTACGCTCACCGTTCATTCCTTGCAGGAACCTTCATTGTAAGAAGCCAGTGTGCATTATCTTAAGTG
>Frequency_10_QualityScore_EEGHGGHIJIGIIIIIJIIIIIGHEGBFHIIIIHIJJIIIIIIIIIIIIHGGFGFFFFEDCCCCDDDBDCCDEEECEEDEEEDEDDDEDDDDCC_Mismatch_0_Sense_+_Library_PoolT
CGTGATCTGGATATTACCGGCCAGAGTTATATTCAATGAACTGAAGCGGAAACAGAACGGAGCTATGTGTAAATTCTAATTTTATGTAAATTCC
>Frequency_1_QualityScore_DD?D+CFIGIGIEHGIEGEGHIII?F9?BFDFHHIGGGIGIGGGIC9AFGEHFFEEEE>A?>?BCCC>BDCCDB@CDEEEDECDCC@DECD>>C_Mismatch_0_Sense_+_Library_PoolC
CGTGATCTGGATATTACCGGCCAGAGTTATATTCAATGAACTGAAGCGGAAACAGAACGGAGCTATGTGTAAATTCTAATTTTATGTAAATTCC
>Frequency_10_QualityScore_EEGGGGHHGIHHGIIFGGGHHHIIIGGIIIHIIIIHIIIIIGIGHGGHGGHGGHHIGGGGGEFGFDEDECCCCDBCDACDECDDCCAAB?ACCB_Mismatch_0_Sense_+_Library_PoolT
CAGAACGGAGCTATGTGTAAATTCTAATTTTATGTAAATTCCAAGTACGCTCACCGTTCATTCCTTGCAGGAACCTTCATTGTAAGAAGCCAGT
>Frequency_10_QualityScore_FFHHHHHIJJIJIJJJGHIJJJIIHIGHJIFGFGGGGFFFFFFFEEDDDDDDBC@CDEEEEEDEEDDDDCCDDDCBCCCCBCDCCCCCBBBCCC_Mismatch_0_Sense_+_Library_PoolT
GAGCCGCCCGCCACCGTCTACCGGAGACCGTGATCTGGATATTACCGGCCAGAGTTATATTCAATGAACTGAAGCGGAAACAGAACGGAGCTAT
>Frequency_10_QualityScore_EEFGHGFHIIIFFHGHHEFHGEGHHHGHGIIHIIHHIGHIIHHHHHHIFDFFIHHGIHHGFHGFFFGGFEDDDCCDDCCDCDEDCDDDAABBCC_Mismatch_0_Sense_+_Library_PoolT
AAACAGAACGGAGCTATGTGTAAATTCTAATTTTATGTAAATTCCAAGTACGCTCACCGTTCATTCCTTGCAGGAACCTTCATTGTAAGAAGCC
>Frequency_10_QualityScore_EEGHGGGIIIGGIHHIHIHHIGGIGHEHFGHIIIHIIIIIHFCFGFGGIHHIIIIIHHIHGEHGHHGGFGFGFGEEGEDEEEEEDCCCCCCCCC_Mismatch_0_Sense_+_Library_PoolT
CAGGAACCTTCATTGTAAGAAGCCAGTGTGCATTATCTTAAGTGCAATAATAAAAATTCAGTGAATGGGTAGAGAATCCATAGACAGACTTAGC
>Frequency_10_QualityScore_FFHHHHHIJJIIIJHIGGGHGHHHGHEHHHIIGGGEDDCBCBBA?BBA:??CDDCCCD<B?9=BCBBBB?>?B>?B?BBABCCABADC=:><?A_Mismatch_0_Sense_+_Library_PoolT
ATCGGCCACCGGCCAGTCAATCGCAGAGCGCCGACGGGCTCGCTGGCGACTTTTCTCCGGCAAAGAATCCGTCGAGCCGCCCGCCACCGTCTAC
>Frequency_10_QualityScore_FFHHGGHIIJIIIIHJIIIIJIIIHHIIIIIJJIHHIIIIHIJJJIIIIHGIHHIIJIIIGHIIHGHHGFGFDEDEEEFECEEDEEEDBCCCCC_Mismatch_0_Sense_+_Library_PoolT
TTCTAATTTTATGTAAATTCCAAGTACGCTCACCGTTCATTCCTTGCAGGAACCTTCATTGTAAGAAGCCAGTGTGCATTATCTTAAGTGCAAT
>Frequency_3_QualityScore_EFGGFGGIIIHIIIIIGIIIIJIIHHEHHIIHHIHGHIGIIJJIIIIGEFGIGHIJHIIHIHIIHHIIGFFFDEADEFEECDDEEDACCCCDB?_Mismatch_0_Sense_+_Library_PoolC
TTCTAATTTTATGTAAATTCCAAGTACGCTCACCGTTCATTCCTTGCAGGAACCTTCATTGTAAGAAGCCAGTGTGCATTATCTTAAGTGCAAT
>Frequency_10_QualityScore_FFHGGHFHIIIIJIIIIIIJIJIIIIHIIIJIIIIIJIIHIIIIIIIFGFHIIHIIHGFGGGGFEEEEFEEEDEEEDCCCCCCDDDBCBCBCDD_Mismatch_0_Sense_+_Library_PoolT
CCAGAGTTATATTCAATGAACTGAAGCGGAAACAGAACGGAGCTATGTGTAAATTCTAATTTTATGTAAATTCCAAGTACGCTCACCGTTCATT
>Frequency_10_QualityScore_FEGHHGGJJJJIJJIJIJIHIJIHIIGIHIIJJJJJIIIIJJJJJHIIHIIIIJJIGHIHHHFDEEDCDDDDEEEDDDDDCCBCCDDDDDEECE_Mismatch_0_Sense_+_Library_PoolT
TGAAGCGGAAACAGAACGGAGCTATGTGTAAATTCTAATTTTATGTAAATTCCAAGTACGCTCACCGTTCATTCCTTGCAGGAACCTTCATTGT
>Frequency_10_QualityScore_FFGHHHHJIHIHIIIIJIIJIJJJJIJJIIIIIJIIIJJHHIIJHIJIIJIIIJIIIJIIJIIIIHHHHBEGFFFEFEEECDDDDDDBCACCDE_Mismatch_0_Sense_+_Library_PoolT
GGAGCTATGTGTAAATTCTAATTTTATGTAAATTCCAAGTACGCTCACCGTTCATTCCTTGCAGGAACCTTCATTGTAAGAAGCCAGTGTGCAT
>Frequency_1_QualityScore_FFHHHHHJJIJJJJJJJJJJJJJJJJJJIJJJJJJJIJJIIJIJJJIJHJIJJJJJJJJJJJJGIHHHGDFFFFFEEEEECEDDDDDDCCDDEE_Mismatch_0_Sense_+_Library_PoolC
GGAGCTATGTGTAAATTCTAATTTTATGTAAATTCCAAGTACGCTCACCGTTCATTCCTTGCAGGAACCTTCATTGTAAGAAGCCAGTGTGCAT
>Frequency_10_QualityScore_FFHGHHHJJJJIIJJJJJJJJJIIJJJJJJJJJIJJJJJJJJJJJJIIHIIJIJJJJJJJIIHHHIHHHDDEEFFEFEDEDEEEDDDDDDDCCC_Mismatch_0_Sense_+_Library_PoolT
CTAATTTTATGTAAATTCCAAGTACGCTCACCGTTCATTCCTTGCAGGAACCTTCATTGTAAGAAGCCAGTGTGCATTATCTTAAGTGCAATAA
>Frequency_3_QualityScore_FFGGHHHJJJJHIJJJJJJFIIHIIJJIJJJJJGIIJJJJJJHIJIFFFGIIIJJIHJIHIFEFHHGHGDCEEDFFFFEEDDEDCDBCDBCBCD_Mismatch_0_Sense_+_Library_PoolC
CTAATTTTATGTAAATTCCAAGTACGCTCACCGTTCATTCCTTGCAGGAACCTTCATTGTAAGAAGCCAGTGTGCATTATCTTAAGTGCAATAA
>Frequency_10_QualityScore_FFHHGGHJJJFHIJIJJGIHHIIIJIIIIJJJJJJJIIJIJJJIJIIHIIIJJJIJIJHIIIIHHHHGGEFFFEEDDDDDDEEDEEECCDDDCC_Mismatch_0_Sense_+_Library_PoolT
AACAGAACGGAGCTATGTGTAAATTCTAATTTTATGTAAATTCCAAGTACGCTCACCGTTCATTCCTTGCAGGAACCTTCATTGTAAGAAGCCA
>Frequency_10_QualityScore_FFFGHGHIIIJIIIHHEGEGGHFHHFGHHHHIIHIIHGHIGHHHHHHFGGGFCDDCCDDDDCDCDEECCCDDDDDEDCDDDEEECDECCBAA@B_Mismatch_0_Sense_+_Library_PoolT
GGATATTACCGGCCAGAGTTATATTCAATGAACTGAAGCGGAAACAGAACGGAGCTATGTGTAAATTCTAATTTTATGTAAATTCCAAGTACGC
>Frequency_10_QualityScore_EEFFGGGHDFGHHIHHHGIHHIHHIHHHHHIICEGIHIHGHHHHGHHHGGGFEEEEECDDCCCCBBCCBBCCCBCBCDDDDCDDDDDEDEDCCD_Mismatch_0_Sense_+_Library_PoolT
GGAGACCGTGATCTGGATATTACCGGCCAGAGTTATATTCAATGAACTGAAGCGGAAACAGAACGGAGCTATGTGTAAATTCTAATTTTATGTA
>Frequency_1_QualityScore_DD>?:A:<<C;CFCHCGDDFGGDGHFEDEGGDHDHIIGGB4CFHBG@GGHIC@G=:=>CA9C@C:6;8\9@C>ACCA@CDACA:@C@4:::C@D_Mismatch_0_Sense_+_Library_PoolC
GGAGACCGTGATCTGGATATTACCGGCCAGAGTTATATTCAATGAACTGAAGCGGAAACAGAACGGAGCTATGTGTAAATTCTAATTTTATGTA
>Frequency_10_QualityScore_FFEGGHHJJJJIIIJIJIIJIJJIIHIEHIIIJJIJJJJJJJJJJJJIIIHHHGGFFEEDDDDDCDDDDACDDDEEDEEEEEECDDCDEEEDDD_Mismatch_0_Sense_+_Library_PoolT
CCGTGATCTGGATATTACCGGCCAGAGTTATATTCAATGAACTGAAGCGGAAACAGAACGGAGCTATGTGTAAATTCTAATTTTATGTAAATTC
>Frequency_10_QualityScore_FFHHHHHEGHHHIJIJJJJJJIIHIHIIIIIJJIJJIIIIJIJHIJJJJJJJJIJJIIIHIJIIIIIGIIGHHEEFFFGFFGFECCCC@CBDDD_Mismatch_0_Sense_+_Library_PoolT
GAATGGGTAGAGAATCCATAGACAGACTTAGCTTCAAATTCAGTTTATGCCTGTTCATAATTTATTGTGTTTTAAATATGAGGGATGGTTTATG
>Frequency_2_QualityScore_EEBEFGC=CCEEGFEGGHCGEGIHGCCGEGIHHIIGGEHIEGICEEGGGGIIIIIHIHHEEEGIGIIHHDFEE@CBECDC?BEC>@CC=AACAB_Mismatch_0_Sense_+_Library_PoolC
GAATGGGTAGAGAATCCATAGACAGACTTAGCTTCAAATTCAGTTTATGCCTGTTCATAATTTATTGTGTTTTAAATATGAGGGATGGTTTATG
>Frequency_10_QualityScore_FFHHHHHJJJJJJJJJJJJJJJIJJJJJJJJJJJJJIIJJIJJIIIIJJJIJJJIIIHHIHGGGGGFGFEEEEEEDDDDDDDCDCDDDEEEEDC_Mismatch_0_Sense_+_Library_PoolT
AGTTATATTCAATGAACTGAAGCGGAAACAGAACGGAGCTATGTGTAAATTCTAATTTTATGTAAATTCCAAGTACGCTCACCGTTCATTCCTT
>Frequency_10_QualityScore_FFHHGHHIIIJJIIIIJIIHIGHIIIJIJJJJIIIHHIIIIIIIIIJJIJIIIIHIIIIIIIEGIIIIIGHIIIIIGHGFFEEEEEDDDEEDED_Mismatch_0_Sense_+_Library_PoolT
CTTCATTGTAAGAAGCCAGTGTGCATTATCTTAAGTGCAATAATAAAAATTCAGTGAATGGGTAGAGAATCCATAGACAGACTTAGCTTCAAAT
>Frequency_10_QualityScore_EEGHGHGIJHIGIIIGIGIIIIIGHHHIIIHIHHHHIFGADGHHGGFGGGGFFFFEEEEDCCCCCCDCCABBCCCBDCCCCDDEDDDCCEDCDD_Mismatch_0_Sense_+_Library_PoolT
GTCTACCGGAGACCGTGATCTGGATATTACCGGCCAGAGTTATATTCAATGAACTGAAGCGGAAACAGAACGGAGCTATGTGTAAATTCTAATT
>Frequency_10_QualityScore_FFGHHHHIIIIJIIIIJJJJJHIIIIIIIIJHIIIIHHGIIIIJHIIIIIIIHIIIIHIIHIIHHIIIJGHHIHHGGFGEEEEEEEDDEEDDDD_Mismatch_0_Sense_+_Library_PoolT
TCATTCCTTGCAGGAACCTTCATTGTAAGAAGCCAGTGTGCATTATCTTAAGTGCAATAATAAAAATTCAGTGAATGGGTAGAGAATCCATAGA
>Frequency_10_QualityScore_FFGGGGGHIIIHIHIIHHIIJIJJJJIIIIIIIIIHIIIJHIIIIHIJIIIIIIJHIIIGHFHIIHGHGHFHGGHHEGGEACEDEDDEEEDCCB_Mismatch_0_Sense_+_Library_PoolT
AGAGAATCCATAGACAGACTTAGCTTCAAATTCAGTTTATGCCTGTTCATAATTTATTGTGTTTTAAATATGAGGGATGGTTTATGTACTCCGG
>Frequency_10_QualityScore_FEHGHHGJJJJJIIIJJIIIIJIIHHIJHIIIIIIGHGHIIHIIIJIIGGHEGIHGHHIHIIIGHIHIIGFGGGGGFGDFEEEEDDDDEDDDCD_Mismatch_0_Sense_+_Library_PoolT
CATTCCTTGCAGGAACCTTCATTGTAAGAAGCCAGTGTGCATTATCTTAAGTGCAATAATAAAAATTCAGTGAATGGGTAGAGAATCCATAGAC
>Frequency_10_QualityScore_FFHGHHHIJJJIJIJJIJIIJIIJIJJHIJJJIJIIIIIIIJJIIHIIIJJJJIJIIHIHGHHGFFFEEBCDDDDCDDDEEEEDDCCDCCCDCD_Mismatch_0_Sense_+_Library_PoolT
CAATGAACTGAAGCGGAAACAGAACGGAGCTATGTGTAAATTCTAATTTTATGTAAATTCCAAGTACGCTCACCGTTCATTCCTTGCAGGAACC
>Frequency_1_QualityScore_FFHHHHHJJJJJJIJIJJJIJIIJJJJFHIJJJJIIGIJJJJJJJHIJJJJJJJJJIJHHHHGHGFFFFCDDDDDDDDDEFEEDDDDDDDBBDD_Mismatch_0_Sense_+_Library_PoolC
CAATGAACTGAAGCGGAAACAGAACGGAGCTATGTGTAAATTCTAATTTTATGTAAATTCCAAGTACGCTCACCGTTCATTCCTTGCAGGAACC
>Frequency_10_QualityScore_FFHHHHHIJIJJJJJJJIJJJJJJJJJJIJJJJJJJJJJJJJIJJJJIJJJJJJJIJIIIJJJIIFHFGGGGGFFFFFEEEDEEDDDDD_Mismatch_0_Sense_+_Library_PoolT
TTTATGTAAATTCCAAGTACGCTCACCGTTCATTCCTTGCAGGAACCTTCATTGTAAGAAGCCAGTGTGCATTATCTTAAGTGCAATAA
>Frequency_9_QualityScore_EFHHGHGIJHIJJJGHJJHIIHIHIIIJJJIIHIJJJJIJIIHHIIIIIIIHHIIHGGGFFFDDDABDEEDDDDDDCCCCCCDDDEECDECCBC_Mismatch_0_Sense_+_Library_PoolT
CGGAAACAGAACGGAGCTATGTGTAAATTCTAATTTTATGTAAATTCCAAGTACGCTCACCGTTCATTCCTTGCAGGAACCTTCATTGTAAGAA
>Frequency_9_QualityScore_EFHHHHHHIIJJIJIJIJIIIIIIIJIIIIJIJIGIIIIJIHHGHHIIHIIHGIIIIIIHGGGGGGGFFDDDEECDDDCDDCBCDDEEDEDBBC_Mismatch_0_Sense_+_Library_PoolT
TTATATTCAATGAACTGAAGCGGAAACAGAACGGAGCTATGTGTAAATTCTAATTTTATGTAAATTCCAAGTACGCTCACCGTTCATTCCTTGC
>Frequency_9_QualityScore_FEHHHHHJHIHIJJIJIJJIIJJJHJJIIJIJJIIJIJHIIIJJJJJIJIIJJIJJJJJJJIIHHIIHHFFGGFFFFEEDEEDDDDBCACDEEE_Mismatch_0_Sense_+_Library_PoolT
GAGCTATGTGTAAATTCTAATTTTATGTAAATTCCAAGTACGCTCACCGTTCATTCCTTGCAGGAACCTTCATTGTAAGAAGCCAGTGTGCATT
>Frequency_1_QualityScore_@DHHGGGIHHHHIIGHIIJJJJJIIIIEGIJJGJ<GHIDGFCGIIJJJC=FDHIGFHIGIIIGDHEHHCCBFFFFEEEEEEDDDDD>A>CCDDE_Mismatch_0_Sense_+_Library_PoolC
GAGCTATGTGTAAATTCTAATTTTATGTAAATTCCAAGTACGCTCACCGTTCATTCCTTGCAGGAACCTTCATTGTAAGAAGCCAGTGTGCATT
>Frequency_9_QualityScore_FFGHHHHJJJIJIIJJFHGIHHIIHIIJIJIIIIIIIHFGCEGFFGFFFFFFEEEEDDDDDDDDDDDDDDCDCDBCDDDDDCDCDDDEDDDDDE_Mismatch_0_Sense_+_Library_PoolT
CGTCTACCGGAGACCGTGATCTGGATATTACCGGCCAGAGTTATATTCAATGAACTGAAGCGGAAACAGAACGGAGCTATGTGTAAATTCTAAT
>Frequency_9_QualityScore_EEEEFFGIIIJIIIIGGIIIIIIJIHIIIIHGHGHIIJJIHIHHIIHIGIIIIIHIGHIHHIIGGIHIHEFFGGGEFEEEEED@BBCCCCDCBC_Mismatch_0_Sense_+_Library_PoolT
CCGTTCATTCCTTGCAGGAACCTTCATTGTAAGAAGCCAGTGTGCATTATCTTAAGTGCAATAATAAAAATTCAGTGAATGGGTAGAGAATCCA
>Frequency_2_QualityScore_CAGCFEFIIEF;EEGHGEGGI=GHFCFIIICHEGDI?EFFAEGGFHEIECHGIEGIHIICBFGGDII?@>CEFCEACACAACCEDC@=ACC;AC_Mismatch_0_Sense_+_Library_PoolC
CCGTTCATTCCTTGCAGGAACCTTCATTGTAAGAAGCCAGTGTGCATTATCTTAAGTGCAATAATAAAAATTCAGTGAATGGGTAGAGAATCCA
>Frequency_9_QualityScore_FFGHGHFIHHHIIIJIJGIGFIIIHFGHGHHHGFGDDCDDDDBCCCDDDAC@CDDCCCCDCEEDCCCCCBCBA=BBDDDDCCDDCCCCCDCBCB_Mismatch_0_Sense_+_Library_PoolT
CTCCGGCAAAGAATCCGTCGAGCCGCCCGCCACCGTCTACCGGAGACCGTGATCTGGATATTACCGGCCAGAGTTATATTCAATGAACTGAAGC
>Frequency_9_QualityScore_EFGDGGGHIIIIIIGGFEGFD=BDDEEDDCDCCCCBCCCCDCDBABBBABBBB@BCBCCCCBBBBBBA@=AB?ABB>?>BCDCC@BDCDDCCA@_Mismatch_0_Sense_+_Library_PoolT
GCGCCGACGGGCTCGCTGGCGACTTTTCTCCGGCAAAGAATCCGTCGAGCCGCCCGCCACCGTCTACCGGAGACCGTGATCTGGATATTACCGG
>Frequency_9_QualityScore_EFHGFGHHIIIIIIIHGHHHHEGIIHIIGGGGHHIIJIJGIIIJIIIHHHHIIIHIHHGFHGEEEEEDCCCCDDEEEDDDDDDCCCDCCDDDEE_Mismatch_0_Sense_+_Library_PoolT
ACTGAAGCGGAAACAGAACGGAGCTATGTGTAAATTCTAATTTTATGTAAATTCCAAGTACGCTCACCGTTCATTCCTTGCAGGAACCTTCATT
>Frequency_9_QualityScore_FFHGGHHJIIHIIIIJFHIIGHHFHGHHHIIIIJGIIIIIIJHIIHIHIHIIIGGHHHGGFFFFECDDEEDEDCCDDCCCCBBBCCDEEDEDDC_Mismatch_0_Sense_+_Library_PoolT
AGCGGAAACAGAACGGAGCTATGTGTAAATTCTAATTTTATGTAAATTCCAAGTACGCTCACCGTTCATTCCTTGCAGGAACCTTCATTGTAAG
>Frequency_2_QualityScore_FFGHHGHJIJJIJJJJGIIJIJJGHGIJIIIJIIJJJJJJJJJJIHIIIIJJIIJJJJGHHGFFEDEEEEEEDDDDDCCBDDDDDDDEEDEDDC_Mismatch_0_Sense_+_Library_PoolC
AGCGGAAACAGAACGGAGCTATGTGTAAATTCTAATTTTATGTAAATTCCAAGTACGCTCACCGTTCATTCCTTGCAGGAACCTTCATTGTAAG
>Frequency_9_QualityScore_EFHGHGGGHHIJIGIIIJIIJIJIJGIHHEGHHIIIIIJIIHHIIIHIHGHFFDDEEDBCCCCCCCBBCBCCCDDDEECEDCDDEDDDDEECDE_Mismatch_0_Sense_+_Library_PoolT
GACCGTGATCTGGATATTACCGGCCAGAGTTATATTCAATGAACTGAAGCGGAAACAGAACGGAGCTATGTGTAAATTCTAATTTTATGTAAAT
>Frequency_1_QualityScore_FDHHGHHFHIJIGFHIJIJIJIJIIGGGIFHIIJIJJJJGGCHEHGIHHHHFCDDDDDDCDB:?BBDDCDAC@CCCDDDEEEEDDDECACDDDD_Mismatch_0_Sense_+_Library_PoolC
GACCGTGATCTGGATATTACCGGCCAGAGTTATATTCAATGAACTGAAGCGGAAACAGAACGGAGCTATGTGTAAATTCTAATTTTATGTAAAT
>Frequency_9_QualityScore_FFHHHHHGHIIIJJIIIJJJIJJJJJIIIIIJJJJJJJJIIIJIIIIHGHGGHHHHGGGEGFFEFEEDFEEEDDDEDDBCDDDCDDDDDACDDE_Mismatch_0_Sense_+_Library_PoolT
GCCAGAGTTATATTCAATGAACTGAAGCGGAAACAGAACGGAGCTATGTGTAAATTCTAATTTTATGTAAATTCCAAGTACGCTCACCGTTCAT
>Frequency_9_QualityScore_FEHHGGHJJIJJIJJJJIJJIIIIJJIIIJIHIIIJIJJJIIHJJIJJIJJJJJIIIHIIIIIIIIIIIFGFFHFFFEEBDCDEDDECDCDECC_Mismatch_0_Sense_+_Library_PoolT
GTGTAAATTCTAATTTTATGTAAATTCCAAGTACGCTCACCGTTCATTCCTTGCAGGAACCTTCATTGTAAGAAGCCAGTGTGCATTATCTTAA
>Frequency_1_QualityScore_FDFDHHHJJJJJIJJJJJ<FCFIJJJJJJJICHHJJIJJJJJDFIIIJJJJJJJIJJJIIIIJJJJIJHHHCEFHDFFFFCDEEEEEDEDDFEE_Mismatch_0_Sense_+_Library_PoolC
GTGTAAATTCTAATTTTATGTAAATTCCAAGTACGCTCACCGTTCATTCCTTGCAGGAACCTTCATTGTAAGAAGCCAGTGTGCATTATCTTAA
>Frequency_9_QualityScore_FFHHHHHJIHIJIJJIJEGHIIIJJIJJJJJJJJJHIJJJJIJJJIIIIIIIJHIIIJJIJJJIJJIIIHHHHHHHGEFEGFEDDEEEEECDDD_Mismatch_0_Sense_+_Library_PoolT
AAAATTCAGTGAATGGGTAGAGAATCCATAGACAGACTTAGCTTCAAATTCAGTTTATGCCTGTTCATAATTTATTGTGTTTTAAATATGAGGG
>Frequency_9_QualityScore_FFGGHHHIIHIIIHGIIIJJHIIJIJIHHIIIHHGGGEFDDDDDDCDDDDDCDDDCCDDDDBCBCCDCCDCACEEDDBCDCDEDDBCCCBCCC;_Mismatch_0_Sense_+_Library_PoolT
CGGGCTCGCTGGCGACTTTTCTCCGGCAAAGAATCCGTCGAGCCGCCCGCCACCGTCTACCGGAGACCGTGATCTGGATATTACCGGCCAGAGT
>Frequency_9_QualityScore_FFHHHFGIIJJJJJJJJJJIJJIIHIGIIIJJFHHIJIJJJJIJIIIIHIHIIJIIJJJJIIIJJIIIFDGHIHIHHHHHGGFFFFEFEFEEDD_Mismatch_0_Sense_+_Library_PoolT
TTAAGTGCAATAATAAAAATTCAGTGAATGGGTAGAGAATCCATAGACAGACTTAGCTTCAAATTCAGTTTATGCCTGTTCATAATTTATTGTG
>Frequency_1_QualityScore_FFHHHHHIJJJJJJIJJJJJJJIIIJJIIJIJGHIGJJJJJJJJJJJJJJJJJJJJJJJJJIJJJJJJHEHIJJJJHHHHHHFFFFFFFEEEEE_Mismatch_0_Sense_+_Library_PoolC
TTAAGTGCAATAATAAAAATTCAGTGAATGGGTAGAGAATCCATAGACAGACTTAGCTTCAAATTCAGTTTATGCCTGTTCATAATTTATTGTG
>Frequency_9_QualityScore_EFGGHHHIIJGHIHIJIIHIIIIIJJJHIHHHHIIIJEGHGIIIIIJIIIIHIIHHHIIHHIIJJIGGIFHHIGGIHHGFGHGFFFFFEEEEED_Mismatch_0_Sense_+_Library_PoolT
TTATCTTAAGTGCAATAATAAAAATTCAGTGAATGGGTAGAGAATCCATAGACAGACTTAGCTTCAAATTCAGTTTATGCCTGTTCATAATTTA
>Frequency_9_QualityScore_FFHHHFGGIIJJHHIIIIIJGHFHGFECCDDDDCDCDBCDDDDDDCCCDDCDDAB@BCABCBABBDCAA<ACDCBBAB>BC>=@=ACCBB@BCB_Mismatch_0_Sense_+_Library_PoolT
CGCAGAGCGCCGACGGGCTCGCTGGCGACTTTTCTCCGGCAAAGAATCCGTCGAGCCGCCCGCCACCGTCTACCGGAGACCGTGATCTGGATAT
>Frequency_9_QualityScore_FFHHGHHIJHIGHIIHIJHIIJIIHIJJIJJIJJIJIIJJJIJIIHGFFFFFEFEEEFEEDEECDEEDEBDEEEFEEDDECCCDDCCDDDDCDC_Mismatch_0_Sense_+_Library_PoolT
ACCGGCCAGAGTTATATTCAATGAACTGAAGCGGAAACAGAACGGAGCTATGTGTAAATTCTAATTTTATGTAAATTCCAAGTACGCTCACCGT
>Frequency_9_QualityScore_FFHGHEGHGGHIIIIIIIIHHHIHIIJIIIIJJJIHIIJHIIIJIJIIIIIIIIHIIHIJHHHIIFGEFDFEFGHGGGEEEEBEDDABCDDDDD_Mismatch_0_Sense_+_Library_PoolT
ATGGGTAGAGAATCCATAGACAGACTTAGCTTCAAATTCAGTTTATGCCTGTTCATAATTTATTGTGTTTTAAATATGAGGGATGGTTTATGTA
>Frequency_1_QualityScore_?DFFBAFG>BB;CEHDCBHDFCGG@FGIDHHADH<CCFGBGDCFBGCFGIEBD<DH>CHHICHGE87=F=CHB@@HEA>A@BEC7A;@;AACC@_Mismatch_0_Sense_+_Library_PoolC
ATGGGTAGAGAATCCATAGACAGACTTAGCTTCAAATTCAGTTTATGCCTGTTCATAATTTATTGTGTTTTAAATATGAGGGATGGTTTATGTA
>Frequency_9_QualityScore_FFHHHHFHIIIJJHIIHIHIDHIHHGHGGCDEFDEEDCCABBBCCB>BACCC@C@A==A?>6==ACC?B>A=?=;?BBAB=>A=;?7<><@>>A_Mismatch_0_Sense_+_Library_PoolT
CAACGGTCGACGGATCGGCCACCGGCCAGTCAATCGCAGAGCGCCGACGGGCTCGCTGGCGACTTTTCTCCGGCAAAGAATCCGTCGAGCCGCC
>Frequency_8_QualityScore_EFGGGGHIIIHIIIJIJJJJHIIFIIIGHIIIIIFFFEEDDCCBDEEDDDCEDEEDCCCCDBDCC=ACDCCCDDDDBBCDDCCDCABBCBDDDC_Mismatch_0_Sense_+_Library_PoolT
AAGAATCCGTCGAGCCGCCCGCCACCGTCTACCGGAGACCGTGATCTGGATATTACCGGCCAGAGTTATATTCAATGAACTGAAGCGGAAACAG
>Frequency_1_QualityScore_FFHHHHHJJJJJJJJJJJJJJJJIJJJIJJIHHHFEDDDDDBDDDEEDDDDEDEEDDDDDDDDDDADDECDDDDDEDDDDDDDDDDDDDDDDDD_Mismatch_0_Sense_+_Library_PoolC
AAGAATCCGTCGAGCCGCCCGCCACCGTCTACCGGAGACCGTGATCTGGATATTACCGGCCAGAGTTATATTCAATGAACTGAAGCGGAAACAG
>Frequency_8_QualityScore_FFHGGHHJIIIIHIIIIIIJIJIJIJJIJJJIIIIIJIHIIIHIIHIIJIJIIGIIIIHIEGGHHHGGGDEEEEECEEDDDDCCDDDDDDBCCC_Mismatch_0_Sense_+_Library_PoolT
AACGGAGCTATGTGTAAATTCTAATTTTATGTAAATTCCAAGTACGCTCACCGTTCATTCCTTGCAGGAACCTTCATTGTAAGAAGCCAGTGTG
>Frequency_8_QualityScore_EFHGHHHIJJJGHIIIJHFGHHIJIIGIHIHHEECEEEEECCDDEEDDCCCDDCBC>BCCDDECCEECCBCDDDDDDCAABCDDDCDCAAB@AB_Mismatch_0_Sense_+_Library_PoolT
TCGAGCCGCCCGCCACCGTCTACCGGAGACCGTGATCTGGATATTACCGGCCAGAGTTATATTCAATGAACTGAAGCGGAAACAGAACGGAGCT
>Frequency_1_QualityScore_FFHGHGGJJIJIEHIJJJJJJJIJJJIIJIIGHHFFFEFDECEEEEDDDBDDDDDD@CDDEEEEEEEDDDDDDDDDDDDDDDDDDDDDDDDDBD_Mismatch_0_Sense_+_Library_PoolC
TCGAGCCGCCCGCCACCGTCTACCGGAGACCGTGATCTGGATATTACCGGCCAGAGTTATATTCAATGAACTGAAGCGGAAACAGAACGGAGCT
>Frequency_8_QualityScore_FFHHGHHJJJJJJJJJJJJJJIJGHIJJJJJGHIJJJJJJJJJIJJJJJIJJJIJJJJJIIJJJJIJHIEHIIIIIHHGHGGGEFFFEFEEEEC_Mismatch_0_Sense_+_Library_PoolT
TAAGTGCAATAATAAAAATTCAGTGAATGGGTAGAGAATCCATAGACAGACTTAGCTTCAAATTCAGTTTATGCCTGTTCATAATTTATTGTGT
>Frequency_8_QualityScore_FFHHHHHIIJJJJJHIIJIJJJIIIIJJIIIJJJIJIIEGIJJJJIIIIIHHHHGGFFFEDDDDDDDDDCDDCCDDDDDCDCDEEEEDEECDEE_Mismatch_0_Sense_+_Library_PoolT
TCTACCGGAGACCGTGATCTGGATATTACCGGCCAGAGTTATATTCAATGAACTGAAGCGGAAACAGAACGGAGCTATGTGTAAATTCTAATTT
>Frequency_8_QualityScore_FFHHHHHJIJIJJIJJJJIJJIIJIJJIIJIIIIJIIJJIIIJIJIJJJIIJJIIJIHIIIHIIIIIIHGGGFFFFFFFECDCEEEEEDEDDED_Mismatch_0_Sense_+_Library_PoolT
TGTGTAAATTCTAATTTTATGTAAATTCCAAGTACGCTCACCGTTCATTCCTTGCAGGAACCTTCATTGTAAGAAGCCAGTGTGCATTATCTTA
>Frequency_1_QualityScore_FFFHHHHJJJJJJJJJJJIJJGJJJJJJJJJJJJJIJIJJJJJIIIJJJJJJJJJJJIIJJJIJJJJIIHIFHFHHHFFFBCAEEDEECDDDED_Mismatch_0_Sense_+_Library_PoolC
TGTGTAAATTCTAATTTTATGTAAATTCCAAGTACGCTCACCGTTCATTCCTTGCAGGAACCTTCATTGTAAGAAGCCAGTGTGCATTATCTTA
>Frequency_8_QualityScore_FFHHHHHJFIHIIIIIIIIIFHEGHIIFIIHFEEDCCCCCCCAABCDDBCDDBCB@ACCCCCCDCACA@??CAACB@?A>BCB>AAA@C<@<@=_Mismatch_0_Sense_+_Library_PoolT
CACCGGCCAGTCAATCGCAGAGCGCCGACGGGCTCGCTGGCGACTTTTCTCCGGCAAAGAATCCGTCGAGCCGCCCGCCACCGTCTACCGGAGA
>Frequency_8_QualityScore_EFHGGHHIGIDGHHIIIHHIIIIIIIIIIHIIIIIJIIIIIHIHGHHGFFFEEEEDDDEEEECDDEDEDCEDEDEDDCECDDCDCCCCCCCCBC_Mismatch_0_Sense_+_Library_PoolT
CCGGCCAGAGTTATATTCAATGAACTGAAGCGGAAACAGAACGGAGCTATGTGTAAATTCTAATTTTATGTAAATTCCAAGTACGCTCACCGTT
>Frequency_1_QualityScore_FFHHHHHJIJFHGIJJJJJJJJJJIIIJIJIJJJJJJJJJJJJIGIHGGHHBEFFFFFFEEEDEEEDEDDFCDDEEDDECDCCCDDDDDDDDDD_Mismatch_0_Sense_+_Library_PoolC
CCGGCCAGAGTTATATTCAATGAACTGAAGCGGAAACAGAACGGAGCTATGTGTAAATTCTAATTTTATGTAAATTCCAAGTACGCTCACCGTT
>Frequency_8_QualityScore_FFGHHHHJJJJJIJJIJIIJJIIJJJIIIIIIJJJJJHIHIJJIJHIIJJIIIIIIHIIIIIIIIIHIIGIIGIHHGGGGDEEEEEDDDEDDCD_Mismatch_0_Sense_+_Library_PoolT
TTCATTCCTTGCAGGAACCTTCATTGTAAGAAGCCAGTGTGCATTATCTTAAGTGCAATAATAAAAATTCAGTGAATGGGTAGAGAATCCATAG
>Frequency_8_QualityScore_EEHHGFGHIHIGHIIHIIIIIJIIIIGHHHIIIIIIIIFHEHIHIIIIHIIIIIGHHIHHIIHIIIHIHFGHGCGGFFFDEACDDEDDDDCCCC_Mismatch_1_Sense_+_Library_PoolT
GTTCATTCCTTGCAGGAACCTTCATTGTAAGAAGCCAGTGTGCATTATCTTAAGTGCAATAATAAAAATTCAGTGAATGGGTAGAGAATCCAAA
>Frequency_8_QualityScore_FFGHHHHJJJJJJJJJJJJJJJJJIJJJJJJJIJJJJIJIIHIIJJIIJJJJIIIHIIIJIIJIJJIHIGGHHHGGFGGFEFCDDDDDDDDDDD_Mismatch_0_Sense_+_Library_PoolT
CGTTCATTCCTTGCAGGAACCTTCATTGTAAGAAGCCAGTGTGCATTATCTTAAGTGCAATAATAAAAATTCAGTGAATGGGTAGAGAATCCAT
>Frequency_1_QualityScore_FFHHHHHJJJJJJJJJJJJJJJJJJJJJJJJJJJIJJJJGIIIJJJJJJJJJJIIGIIHIJJJIJJJHHHFHFFFFFFFEDECCBDDDDDDCDD_Mismatch_0_Sense_+_Library_PoolC
CGTTCATTCCTTGCAGGAACCTTCATTGTAAGAAGCCAGTGTGCATTATCTTAAGTGCAATAATAAAAATTCAGTGAATGGGTAGAGAATCCAT
>Frequency_8_QualityScore_EEGGGFGGIHIIHHIEGEHGGIHGIFEFHFGGIHIGIHIIGHGCDGGHGHIIHHIIIGGGFFBEFHGFFECDDEEEEDACCCCDDCDBCBBCAB_Mismatch_0_Sense_+_Library_PoolT
GCAGGAACCTTCATTGTAAGAAGCCAGTGTGCATTATCTTAAGTGCAATAATAAAAATTCAGTGAATGGGTAGAGAATCCATAGACAGACTTAG
>Frequency_8_QualityScore_EFGHHHHJJJHIIJJGHIHIJJJDGHIHIIHIIHIJIIJJJHIJJIJIIIIIHHIHIHIGHIHIIHIIIIHHIHGGHGGGGGGFFDEEEDC_Mismatch_0_Sense_+_Library_PoolT
ATAATAAAAATTCAGTGAATGGGTAGAGAATCCATAGACAGACTTAGCTTCAAATTCAGTTTATGCCTGTTCATAATTTATTGTGTTTTAA
>Frequency_8_QualityScore_FFHHHHHJJJIJJJJJJJJJJJIIGIHHIJJJIJJJJJIIHIIIIIJJIJJJJIIIJJIHIIGHIIIEGEGHGGGGGFFFEEEEEEEDDDDDDD_Mismatch_0_Sense_+_Library_PoolT
GGAACCTTCATTGTAAGAAGCCAGTGTGCATTATCTTAAGTGCAATAATAAAAATTCAGTGAATGGGTAGAGAATCCATAGACAGACTTAGCTT
>Frequency_8_QualityScore_FFHHGHHIJJJJIJIJIIHIIIIGHHIIIHHFEDEDDD@BCCDDDDDDACCABCDDDDDDDCDCCDDDDCDCCCCCDDB@BCCCD@AAB?BCC>_Mismatch_0_Sense_+_Library_PoolT
GGCCAGTCAATCGCAGAGCGCCGACGGGCTCGCTGGCGACTTTTCTCCGGCAAAGAATCCGTCGAGCCGCCCGCCACCGTCTACCGGAGACCGT
>Frequency_1_QualityScore_FFHHHHHIJJJJJIGIJJIJJJJBGHJJIJHFFFDDDDBDDDDDDDDD@DDBDBDDDDCCDDDBBDDDDDBDDDD9>BBA@?BCDBB5<5?@B0_Mismatch_0_Sense_+_Library_PoolC
GGCCAGTCAATCGCAGAGCGCCGACGGGCTCGCTGGCGACTTTTCTCCGGCAAAGAATCCGTCGAGCCGCCCGCCACCGTCTACCGGAGACCGT
>Frequency_8_QualityScore_FFHHHHHJIJIIIIIIIIGHGHIIIJIJIJJIIIHIIIIJJJIJIIJJJJJIIGIIIIIIIGHIHIIIIIIIIIIHHGGFGFFFFEEEEEDDED_Mismatch_0_Sense_+_Library_PoolT
TTCATTGTAAGAAGCCAGTGTGCATTATCTTAAGTGCAATAATAAAAATTCAGTGAATGGGTAGAGAATCCATAGACAGACTTAGCTTCAAATT
>Frequency_8_QualityScore_FFHHHHHIJHJJIIIJHIEGHHGGFGDGGHGGHIFEFCDDCCD?B@>BB?:<?BCCBBAC:@@>BCCBBA@A@?BAABACB?BCA=A?AC@?A@_Mismatch_0_Sense_+_Library_PoolT
GGATCGGCCACCGGCCAGTCAATCGCAGAGCGCCGACGGGCTCGCTGGCGACTTTTCTCCGGCAAAGAATCCGTCGAGCCGCCCGCCACCGTCT
>Frequency_8_QualityScore_FFGGHHHIIJIHIIIGHGIHIIHIGHIIIIIIJIIIJIIGIIIIJIHIGGGEEDEDEDCEDDDEEDDEECCDCCDCDEEEEEDDCECCDCCCBC_Mismatch_0_Sense_+_Library_PoolT
GATATTACCGGCCAGAGTTATATTCAATGAACTGAAGCGGAAACAGAACGGAGCTATGTGTAAATTCTAATTTTATGTAAATTCCAAGTACGCT
>Frequency_8_QualityScore_EFHGGHHIJJIIIIIIJJIIIIIJJJJIIHHHHIGGFDDCCDDDDCCDDCCBB@CBCDBACACDEDCCDCCDCCDCCCCACAB;AACCDDCDDD_Mismatch_0_Sense_+_Library_PoolT
GGCGACTTTTCTCCGGCAAAGAATCCGTCGAGCCGCCCGCCACCGTCTACCGGAGACCGTGATCTGGATATTACCGGCCAGAGTTATATTCAAT
>Frequency_8_QualityScore_FFHGHHHIJJJJJJJIJGIIIGIGHIJJIJIIIIJIIIIJIJJHIIIIIIIHHHGFFCDDDDDDDEDEEDDDDEEDEEEDEDDEEEDDDDDDCC_Mismatch_0_Sense_+_Library_PoolT
GATCTGGATATTACCGGCCAGAGTTATATTCAATGAACTGAAGCGGAAACAGAACGGAGCTATGTGTAAATTCTAATTTTATGTAAATTCCAAG
>Frequency_8_QualityScore_EFGHHGGHIIIIIHIIIIIIHIHHIIIIIHIIIIHHHGGEDCDDDDCCCCDCCBAACBCCC@C=BDDCBCCCCDEDCCBCCBCBC;@BCDCDCC_Mismatch_0_Sense_+_Library_PoolT
CTGGCGACTTTTCTCCGGCAAAGAATCCGTCGAGCCGCCCGCCACCGTCTACCGGAGACCGTGATCTGGATATTACCGGCCAGAGTTATATTCA
>Frequency_8_QualityScore_FFGGHGGIIIJIJJJJIJJIIHIIIJIIIIIGHGIHIJJIIIIJIHGGGHHIIIIIIJIIJIIJHJGHHIGHGGEGFFEEEEFEEEEDEDDDCC_Mismatch_0_Sense_+_Library_PoolT
CCTTGCAGGAACCTTCATTGTAAGAAGCCAGTGTGCATTATCTTAAGTGCAATAATAAAAATTCAGTGAATGGGTAGAGAATCCATAGACAGAC
>Frequency_8_QualityScore_FFGGGGHJIIEGHIHIJIIIIIIIIJIIIIIIIIIIJIIIIIIIHIHIIIJIIIIJIIIIIIHIJIHIIGGGGIHHGBFFGGGEFEECECCACC_Mismatch_0_Sense_+_Library_PoolT
AGTGAATGGGTAGAGAATCCATAGACAGACTTAGCTTCAAATTCAGTTTATGCCTGTTCATAATTTATTGTGTTTTAAATATGAGGGATGGTTT
>Frequency_1_QualityScore_FFCFHHHJJJCGHHIIJJJJIJJJIJIJJJJJJJIJJJJJJJJJIJIJJJJJJJJJHHHHHGHFFFCEFFEEEEEDCCDDDFEEDDDDDDDCDD_Mismatch_0_Sense_+_Library_PoolC
AGTGAATGGGTAGAGAATCCATAGACAGACTTAGCTTCAAATTCAGTTTATGCCTGTTCATAATTTATTGTGTTTTAAATATGAGGGATGGTTT
>Frequency_8_QualityScore_EEGGHGGIGIIIJHHIIIGIIJIIGHGHGGEEDCCCBDDCCCCACCCCCCCCCCCA=AA@BC@ABAAAA>=B?A@>?@CC@@=A=?A?7?;?BC_Mismatch_0_Sense_+_Library_PoolT
GTCAATCGCAGAGCGCCGACGGGCTCGCTGGCGACTTTTCTCCGGCAAAGAATCCGTCGAGCCGCCCGCCACCGTCTACCGGAGACCGTGATCT
>Frequency_8_QualityScore_FFHHGHGIIIIIJJIJJJIJIJJJJHHIIIIIIBGHHIJJJIIJIIJJIJIJJJJJJIIJJJJJIIIIIIHHIIIHHGGGFFFFFDEFEEEDDC_Mismatch_0_Sense_+_Library_PoolT
CTTAAGTGCAATAATAAAAATTCAGTGAATGGGTAGAGAATCCATAGACAGACTTAGCTTCAAATTCAGTTTATGCCTGTTCATAATTTATTGT
>Frequency_8_QualityScore_FFHHHGHJIIJJJIIJIIIIJIGHIIIIJIIIIIIJJJIIHIJJJIIIHIHGHHHGGGGFFFEDDDEDDACCDDEEEEDDDDDCBBCCCDDDDE_Mismatch_0_Sense_+_Library_PoolT
AACTGAAGCGGAAACAGAACGGAGCTATGTGTAAATTCTAATTTTATGTAAATTCCAAGTACGCTCACCGTTCATTCCTTGCAGGAACCTTCAT
>Frequency_8_QualityScore_FFHHHHHJJIIJJIJIIIJIIIJJJJIIJJIIIIIJJJJJJGHGHIIIIIIJJJIIIHHIHHHIIHIIHFHHGHGGFFDDEEFDBDDDDCDDDD_Mismatch_0_Sense_+_Library_PoolT
ACCGTTCATTCCTTGCAGGAACCTTCATTGTAAGAAGCCAGTGTGCATTATCTTAAGTGCAATAATAAAAATTCAGTGAATGGGTAGAGAATCC
>Frequency_2_QualityScore_FFHGHGHIIJIIJIIIIJIIIIIJJJIIIJJJJJIIIIIIIGHFGIIIHGIIIJJIIEFGGIIHGGIIHFGGFHHHGFFFFFEC?AAACCCDCD_Mismatch_0_Sense_+_Library_PoolC
ACCGTTCATTCCTTGCAGGAACCTTCATTGTAAGAAGCCAGTGTGCATTATCTTAAGTGCAATAATAAAAATTCAGTGAATGGGTAGAGAATCC
>Frequency_7_QualityScore_FFHHHHHJJJJJJJJJJJGIIJIJJJBGHIJJJJJJJJJJJJJJIJJJIJJIJJIJIJJJIJGIIIIIIFGHGHHGGFEGGFEFEEDEDDDDBC_Mismatch_0_Sense_+_Library_PoolT
GCAATAATAAAAATTCAGTGAATGGGTAGAGAATCCATAGACAGACTTAGCTTCAAATTCAGTTTATGCCTGTTCATAATTTATTGTGTTTTAA
>Frequency_1_QualityScore_FFHHHHHIJJJJJJJJJJGHIIIJJJBHHIJJJJJJJJJJJJJJJJIIIJJJJJJJJHHHHHCHFFFFFCEEEEEEEDDDEEDEDDEDACDDDD_Mismatch_0_Sense_+_Library_PoolC
GCAATAATAAAAATTCAGTGAATGGGTAGAGAATCCATAGACAGACTTAGCTTCAAATTCAGTTTATGCCTGTTCATAATTTATTGTGTTTTAA
>Frequency_7_QualityScore_FFGGHHHJJJJJJJIIJJJIIIIIIIIJIJJIHGGFEEDDDDDDCDDDDDCDCCBDCDABBDEEDDDCDBDDCDCCDCCDBC<ACDDCDDDEED_Mismatch_0_Sense_+_Library_PoolT
GCGACTTTTCTCCGGCAAAGAATCCGTCGAGCCGCCCGCCACCGTCTACCGGAGACCGTGATCTGGATATTACCGGCCAGAGTTATATTCAATG
>Frequency_1_QualityScore_FFHHHHHJJJJJJJJIJJIIJJJJJJIJJIJJHHFFDDDDDDDDDDDDDDDD;BBBDD>B@DEEDDDDECDDCDDDDDDDDD@CCDDEEEDDDD_Mismatch_0_Sense_+_Library_PoolC
GCGACTTTTCTCCGGCAAAGAATCCGTCGAGCCGCCCGCCACCGTCTACCGGAGACCGTGATCTGGATATTACCGGCCAGAGTTATATTCAATG
>Frequency_7_QualityScore_FFHGGHGHIIHIJIJIIGHHFEGHHHFFGFFEFDDEEDECCDDEDCDBBBCACCC?BBDCDCCDDCCCCABCDDCBA@ABBBCCCDDAAAA@@C_Mismatch_0_Sense_+_Library_PoolT
CGAGCCGCCCGCCACCGTCTACCGGAGACCGTGATCTGGATATTACCGGCCAGAGTTATATTCAATGAACTGAAGCGGAAACAGAACGGAGCTA
>Frequency_7_QualityScore_FFHHHHGJJJJJJJJJJJIJJJJJHIIIIIJJHIIJIIJHIIIIHIJIJJHIIIJIIIHIGGHGGGGFFEEFDDDDDDDDCCDDDEEEDDDCCD_Mismatch_0_Sense_+_Library_PoolT
ATATTCAATGAACTGAAGCGGAAACAGAACGGAGCTATGTGTAAATTCTAATTTTATGTAAATTCCAAGTACGCTCACCGTTCATTCCTTGCAG
>Frequency_7_QualityScore_EFGHHGHJIHHIIJIHEGIIIJIIEGHHIIIJIIIIJJJJJIIIIHIHIIIIIIIHIHHGGHIHGHHIHGHIHHHHGGGGGFFFEDBCDEBCDD_Mismatch_0_Sense_+_Library_PoolT
AATAATAAAAATTCAGTGAATGGGTAGAGAATCCATAGACAGACTTAGCTTCAAATTCAGTTTATGCCTGTTCATAATTTATTGTGTTTTAAAT
>Frequency_1_QualityScore_>BHF?FBGIB@DGBCEF9B<FFGC<<A4CBD<DDFE@>BBD?3B<DGH>/9D?D>DF<BFB@@A>@=F:@DGCHGHEHHE>ECD;@BE@ACC3@_Mismatch_0_Sense_+_Library_PoolC
AATAATAAAAATTCAGTGAATGGGTAGAGAATCCATAGACAGACTTAGCTTCAAATTCAGTTTATGCCTGTTCATAATTTATTGTGTTTTAAAT
>Frequency_7_QualityScore_FFHGHGHIJJJIJIJJJJJHIIIJJIJJIJJIJJJJJJHIHIIIIIFGIIJJJIIIIJJJJJJJJIJJJIIJIIJHHHHGHGFFFFFFFEDDDE_Mismatch_0_Sense_+_Library_PoolT
CAGTGTGCATTATCTTAAGTGCAATAATAAAAATTCAGTGAATGGGTAGAGAATCCATAGACAGACTTAGCTTCAAATTCAGTTTATGCCTGTT
>Frequency_1_QualityScore_FFHHHHHIJJJJJJJJJIJIJJJJJIJJJJJJJJJJJJGIJIIIJJHJIJJJJJJJJJJJJJJIIJJJJIIIIJJJEHHHHHEFFFFFFEEEEE_Mismatch_0_Sense_+_Library_PoolC
CAGTGTGCATTATCTTAAGTGCAATAATAAAAATTCAGTGAATGGGTAGAGAATCCATAGACAGACTTAGCTTCAAATTCAGTTTATGCCTGTT
>Frequency_7_QualityScore_EFHHGHGIJIIIHIJJIIIGHGGHHIIHIJIIJIJGHIIHIIIIJIIIJJJJIIGIIIIIIJFHIIJHHEGII_Mismatch_0_Sense_+_Library_PoolT
CTTCATTGTAAGAAGCCAGTGTGCATTATCTTAAGTGCAATAATAAAAATTCAGTGAATGGGTAGAGAATCCA
>Frequency_1_QualityScore_FFHHHHHJJIJJIJJJJJJHHHHIJJJJJJJJJJJIJJJIIIJJJIIGJJIJIJFJIJJJJJGHIIJIIGHII_Mismatch_0_Sense_+_Library_PoolC
CTTCATTGTAAGAAGCCAGTGTGCATTATCTTAAGTGCAATAATAAAAATTCAGTGAATGGGTAGAGAATCCA
>Frequency_7_QualityScore_FFHHGHHJIJIIHHIIIIJJJIIIIJIIIJIJIIHGGFEDDDCDDCDDDCDCDABACDDDDCCDDDDCCBCCCDCBB<ACDDEEDEEDDDDDDC_Mismatch_0_Sense_+_Library_PoolT
TTTTCTCCGGCAAAGAATCCGTCGAGCCGCCCGCCACCGTCTACCGGAGACCGTGATCTGGATATTACCGGCCAGAGTTATATTCAATGAACTG
>Frequency_7_QualityScore_FFHHHHHJJJJIJJJIIJJJJJJGHHIJJGHIIHHHHGGFFFFFFEDDDCDBC=BCEEEEEEEEDDDDDDDDDDDDCCDDCDCDDDDDDCDCDD_Mismatch_0_Sense_+_Library_PoolT
AGCCGCCCGCCACCGTCTACCGGAGACCGTGATCTGGATATTACCGGCCAGAGTTATATTCAATGAACTGAAGCGGAAACAGAACGGAGCTATG
>Frequency_7_QualityScore_FFHHHHHJJJJHIIIIJJJJJJIJJJJJJIJJJJJIHGFFDDDAC?CDDDDDDDDEEDDDDDDBDAC@CBCDDDEEEEDDDDDDDDDDCDCCDD_Mismatch_0_Sense_+_Library_PoolT
CAAAGAATCCGTCGAGCCGCCCGCCACCGTCTACCGGAGACCGTGATCTGGATATTACCGGCCAGAGTTATATTCAATGAACTGAAGCGGAAAC
>Frequency_7_QualityScore_EFGHGGHIIHHIIJIHIIGHIIIJIHIIIIJHHIIHGGFECDCDCCCDACCCDDDCBBCCCCB?CABDDCCCCDDEEDDCCCCBC@B8@BCCCD_Mismatch_0_Sense_+_Library_PoolT
CGCTGGCGACTTTTCTCCGGCAAAGAATCCGTCGAGCCGCCCGCCACCGTCTACCGGAGACCGTGATCTGGATATTACCGGCCAGAGTTATATT
>Frequency_1_QualityScore_FFHHHHHJIJJJJJJJJJJJIJJJIJJJJJJJJJJJJHHFDDDDDDDDDBDDDDDDDDDDDDDBDBDEDCDCDEDEEDDDDDDBBDD:>CDEED_Mismatch_0_Sense_+_Library_PoolC
CGCTGGCGACTTTTCTCCGGCAAAGAATCCGTCGAGCCGCCCGCCACCGTCTACCGGAGACCGTGATCTGGATATTACCGGCCAGAGTTATATT
>Frequency_7_QualityScore_FFHHHHHJIJJJJIHIIIJJFHFIIIJJIIIJJJJJJIJJHHFGDFFFFFFEEEEEEEEEDDDDDDCCC@CDDDDDDDCDDCDDDCDCDDDEED_Mismatch_0_Sense_+_Library_PoolT
CCACCGTCTACCGGAGACCGTGATCTGGATATTACCGGCCAGAGTTATATTCAATGAACTGAAGCGGAAACAGAACGGAGCTATGTGTAAATTC
>Frequency_2_QualityScore_FEFFFGGIIIIIJIGGEIIIBGDGGIIIIIJIJJIEDEFIIHGH?EEEFDEEFFEEEEDE@DCDAACAB7ACCDD@ACCBBA?CCCCCDEECDD_Mismatch_0_Sense_+_Library_PoolC
CCACCGTCTACCGGAGACCGTGATCTGGATATTACCGGCCAGAGTTATATTCAATGAACTGAAGCGGAAACAGAACGGAGCTATGTGTAAATTC
>Frequency_7_QualityScore_FFHHHHHJJJJJJJJJJJJJJJJIJGHFHIJJJJJJJJJIJIIIIIJJJJJJJIJJJJIJHIIIJJJJEDGHIHHHHHG_Mismatch_0_Sense_+_Library_PoolT
AGGAACCTTCATTGTAAGAAGCCAGTGTGCATTATCTTAAGTGCAATAATAAAAATTCAGTGAATGGGTAGAGAATCCA
>Frequency_7_QualityScore_FEGGFGHIIDGGGHIHIIIIIIIIIIIGIIJIIIIIIIJJJIJHIHIIIIHIIIJHIIIJJHIJIHIIIIGHHHIFEGGGGFDCEECDDCCCCD_Mismatch_0_Sense_+_Library_PoolT
GTGAATGGGTAGAGAATCCATAGACAGACTTAGCTTCAAATTCAGTTTATGCCTGTTCATAATTTATTGTGTTTTAAATATGAGGGATGGTTTA
>Frequency_7_QualityScore_FFHHHHHJHIIJJJJJIJIJJJJJJJIIJJHIEHIJHIIIIIIIIHHHHGGFFEEDDCDDDDDDDCCCCBDDDEEDEDDDEDEEDEEEDEDDDD_Mismatch_1_Sense_+_Library_PoolT
GGAGACCGTGATCTGGATATTACCGGCCCGAGTTATATTCAATGAACTGAAGCGGAAACAGAACGGAGCTATGTGTAAATTCTAATTTTATGTA
>Frequency_7_QualityScore_FFHGGHHIIIHIJJHIIHIIIIJGIIJJJJJJJJJJJIIIJJJJGIHIIIJJJJIHHIIHHHGGGFFGFDDEEEBCDDCCCCDCCBBDDEEDED_Mismatch_0_Sense_+_Library_PoolT
GAGTTATATTCAATGAACTGAAGCGGAAACAGAACGGAGCTATGTGTAAATTCTAATTTTATGTAAATTCCAAGTACGCTCACCGTTCATTCCT
>Frequency_7_QualityScore_FFHHHHHJJJJHIIJJJJHDHHHIJJIJJJJJJIJJJIJJJIJIJJJJIIJJIIJHIIJJIJIIJHIJJHHIJJJIIHHGHFEFFEEEEEEEDE_Mismatch_0_Sense_+_Library_PoolT
TAAAAATTCAGTGAATGGGTAGAGAATCCATAGACAGACTTAGCTTCAAATTCAGTTTATGCCTGTTCATAATTTATTGTGTTTTAAATATGAG
>Frequency_7_QualityScore_FFHHHHHJJJJJJJGIIIJJJJDGHHIJJIJJJJJJJJJJHIIIJIIJJJIIJIIIIIGIJIJIJJJJHGHIIIGHHHGHGGEEDEEECCDDEE_Mismatch_0_Sense_+_Library_PoolT
TAATAAAAATTCAGTGAATGGGTAGAGAATCCATAGACAGACTTAGCTTCAAATTCAGTTTATGCCTGTTCATAATTTATTGTGTTTTAAATAT
>Frequency_1_QualityScore_FFHHHHHIGJJJGJJIGIGIIJAFGHIJJJIJIJJJIJJJHJIJJJJJJJJJIIJJGIHIIIJJIGIGIEHIJGIJHHGHHHCDEFEFEECEEE_Mismatch_0_Sense_+_Library_PoolC
TAATAAAAATTCAGTGAATGGGTAGAGAATCCATAGACAGACTTAGCTTCAAATTCAGTTTATGCCTGTTCATAATTTATTGTGTTTTAAATAT
>Frequency_7_QualityScore_FFGGHGHJJJIJJIJIIHIIIIIIHIIJJIJIHHHHGFEDDDCCD@C?ADEDDCCDCEEDDCBBBAC?A@?BCDDDDDEEDCDCDCCCDDCDCC_Mismatch_0_Sense_+_Library_PoolT
GGCAAAGAATCCGTCGAGCCGCCCGCCACCGTCTACCGGAGACCGTGATCTGGATATTACCGGCCAGAGTTATATTCAATGAACTGAAGCGGAA
>Frequency_7_QualityScore_EEFGFGGIIHHHIFHIGHIHFHIHHHHHIGHIIHIIHHHGHHHHIIHFIIGFFFGHIHHGGBECFGFEECEEFEDCCBCCCCCDADCCCCCCCC_Mismatch_0_Sense_+_Library_PoolT
TGTAAATTCCAAGTACGCTCACCGTTCATTCCTTGCAGGAACCTTCATTGTAAGAAGCCAGTGTGCATTATCTTAAGTGCAATAATAAAAATTC
>Frequency_7_QualityScore_EEFFFGGIJJIJIIJJHIIIJIJJIJJJJJIJJJJHIIIIIEHCFIHIHHIHIHIIIIIIHHIIIIJIJFHHIIIHHHHGHGGFFEEEEDDDEE_Mismatch_0_Sense_+_Library_PoolT
TGTGCATTATCTTAAGTGCAATAATAAAAATTCAGTGAATGGGTAGAGAATCCATAGACAGACTTAGCTTCAAATTCAGTTTATGCCTGTTCAT
>Frequency_7_QualityScore_FFHHGHGIJJJJIHIIJIIIIIIIHIFHFGIIIJJJJJIIIJIIJIIIHIIIHGFFFEEECDCDDDDDDEEDEEEEEDEEEEEEDEDDDDEEEE_Mismatch_0_Sense_+_Library_PoolT
ACCGTGATCTGGATATTACCGGCCAGAGTTATATTCAATGAACTGAAGCGGAAACAGAACGGAGCTATGTGTAAATTCTAATTTTATGTAAATT
>Frequency_6_QualityScore_FFHHHHHIJJIJIIIIJIIIIIIIIIIIJJIIHHGHIIHIIIJJJIIIHHIIIIIIIJIJIIIIIIIHHEGGHHHEGHEFEFFEDDEDDECDBC_Mismatch_0_Sense_+_Library_PoolT
TCCTTGCAGGAACCTTCATTGTAAGAAGCCAGTGTGCATTATCTTAAGTGCAATAATAAAAATTCAGTGAATGGGTAGAGAATCCATAGACAGA
>Frequency_6_QualityScore_FEGGGHGHIIHHHIJJIIIIIHGEFGIHGHHEEGGDFGECDBBBCDCBABACCA@>?ACCCCCDDDDBCCAA??ABCCA<@CCDCDBDECCCCD_Mismatch_0_Sense_+_Library_PoolT
ACTTTTCTCCGGCAAAGAATCCGTCGAGCCGCCCGCCACCGTCTACCGGAGACCGTGATCTGGATATTACCGGCCAGAGTTATATTCAATGAAC
>Frequency_6_QualityScore_FFHHHHHJJJJJIJJJJHIJJIJJGIIIIJJIJJJIJJJJJJJIIJJJIJJJJJHIIJIGHFFFFEDEEBEEFDDDDDDDDDDDDDDDEEDDDD_Mismatch_0_Sense_+_Library_PoolT
AAGCGGAAACAGAACGGAGCTATGTGTAAATTCTAATTTTATGTAAATTCCAAGTACGCTCACCGTTCATTCCTTGCAGGAACCTTCATTGTAA
>Frequency_6_QualityScore_EDGGGGGIIJIDGHIIIIIHGJJIIIIHIIFGGHIIGIEFGHHHIIIIIIIIIIIIHIHIIHGHHHHIIGGHHGGGCFGEFDEEEEEEEDCCED_Mismatch_0_Sense_+_Library_PoolT
ATTATCTTAAGTGCAATAATAAAAATTCAGTGAATGGGTAGAGAATCCATAGACAGACTTAGCTTCAAATTCAGTTTATGCCTGTTCATAATTT
>Frequency_6_QualityScore_FFHHHHHJIIIJJEHHHIJJJJJJIIJIJIJIJJJIJJJJJJIIIIIIIGIIIIIIIJJIIIJIHIIHJHIIJHIFHHGGEGFFFFEEEDCEDD_Mismatch_0_Sense_+_Library_PoolT
TTCAGTGAATGGGTAGAGAATCCATAGACAGACTTAGCTTCAAATTCAGTTTATGCCTGTTCATAATTTATTGTGTTTTAAATATGAGGGATGG
>Frequency_6_QualityScore_FFHGHHHJIJHIIIIJJJEFGGHIIJIIJJJJJJJJIIJJIJJIIIJJIIIJIJHIIIIJIJJJIIIIIHIIHIHIHHFFDFEFDDEEEEEDEC_Mismatch_0_Sense_+_Library_PoolT
AAAAATTCAGTGAATGGGTAGAGAATCCATAGACAGACTTAGCTTCAAATTCAGTTTATGCCTGTTCATAATTTATTGTGTTTTAAATATGAGG
>Frequency_6_QualityScore_FFHHHHHJJJJJJJJGIJJJJJHIIIIJJJJJJIIJJJJJJIIJJJJIIIHIHIIIIHGGGEFDDEEEFDFDDDDDDDCDDDDDDDEEDEEDCC_Mismatch_0_Sense_+_Library_PoolT
GCGGAAACAGAACGGAGCTATGTGTAAATTCTAATTTTATGTAAATTCCAAGTACGCTCACCGTTCATTCCTTGCAGGAACCTTCATTGTAAGA
>Frequency_2_QualityScore_EEHHHFGIIIEHHIIDHIICHGDGIIIIIIFHIIIIIIIIIIHGEHIGEHIIIIIGIIFEFEDDEBDEEEEDDCCCA=ACCCCCCCECCDDAA?_Mismatch_0_Sense_+_Library_PoolC
GCGGAAACAGAACGGAGCTATGTGTAAATTCTAATTTTATGTAAATTCCAAGTACGCTCACCGTTCATTCCTTGCAGGAACCTTCATTGTAAGA
>Frequency_6_QualityScore_FFHGGHGIIIIIGIFHIGIIIIIHIGGHIGHGIIIHGHIGHGIJIJIIIIGHIIIJIIGHHGHIIHFGHGHGHHGGEFFEEEEEDDCDDDCDBC_Mismatch_0_Sense_+_Library_PoolT
GAACCTTCATTGTAAGAAGCCAGTGTGCATTATCTTAAGTGCAATAATAAAAATTCAGTGAATGGGTAGAGAATCCATAGACAGACTTAGCTTC
>Frequency_6_QualityScore_FFGGGHGIIHGGIHIHHHDGGGIIIHHGIIIJHHGFHHIHHGBEGGGGEFEEDDEDEDDDECACBBCCCBCCCDAAACABCCDBDBCBDDDDEE_Mismatch_0_Sense_+_Library_PoolT
ACCGTCTACCGGAGACCGTGATCTGGATATTACCGGCCAGAGTTATATTCAATGAACTGAAGCGGAAACAGAACGGAGCTATGTGTAAATTCTA
>Frequency_6_QualityScore_FFHHHHHJJJJJIJIJJJIJJIJJFIIJJJJIIIIJJJJJJJIIJJJJJJIJJIJJJJIHGHHHGFFEDDEDDDDDEEEEDDDDDDCCDDDDDD_Mismatch_0_Sense_+_Library_PoolT
TGAACTGAAGCGGAAACAGAACGGAGCTATGTGTAAATTCTAATTTTATGTAAATTCCAAGTACGCTCACCGTTCATTCCTTGCAGGAACCTTC
>Frequency_1_QualityScore_FFHHHGHJJJJJJJJIJIJIJJJJEIJJJJJJJJJJJJJJJJJJJJJJIJIJIHIIJJJJJHFHHFFFDCEDDDDDEFEEDDDDDDBBBDDCCD_Mismatch_0_Sense_+_Library_PoolC
TGAACTGAAGCGGAAACAGAACGGAGCTATGTGTAAATTCTAATTTTATGTAAATTCCAAGTACGCTCACCGTTCATTCCTTGCAGGAACCTTC
>Frequency_6_QualityScore_FFHHHHHIIJIIIJJIIIIJIIIIIDHHIIHIIIIIIIIHIJJIIIHIIIIIIIIIIIIIHEGIIIIIIGIHIIHHGGGGGGGFFDEBEEECBD_Mismatch_0_Sense_+_Library_PoolT
CAATAATAAAAATTCAGTGAATGGGTAGAGAATCCATAGACAGACTTAGCTTCAAATTCAGTTTATGCCTGTTCATAATTTATTGTGTTTTAAA
>Frequency_6_QualityScore_FFHHHHGJJJIIGIJJJJJIIIIIJJJJIIIJJJJJJJIIJIJJJJJJIHHIHIIJIJIHGHHGGGGGGEEEEECCDEDDDDDEEDEDEDCCDD_Mismatch_0_Sense_+_Library_PoolT
GAAACAGAACGGAGCTATGTGTAAATTCTAATTTTATGTAAATTCCAAGTACGCTCACCGTTCATTCCTTGCAGGAACCTTCATTGTAAGAAGC
>Frequency_1_QualityScore_FFHHHHHJJJIJIIJJJIJIIIJJJJJJJJJJJJJJJJJJJJJJJJJJJJIJJJIJJJJJIJJHHHHHHEFFFFFDEEDDDDDEEDEEDCCCDD_Mismatch_0_Sense_+_Library_PoolC
GAAACAGAACGGAGCTATGTGTAAATTCTAATTTTATGTAAATTCCAAGTACGCTCACCGTTCATTCCTTGCAGGAACCTTCATTGTAAGAAGC
>Frequency_6_QualityScore_FFGGFGGIIHIIGCFEEGEHBCEFFFEEEECCDCBCDCCCCDDCCC@?AAB@BCBABACCA@?ABDB==?A@BBB>@=?A?=?=@BCDCAA>@@_Mismatch_0_Sense_+_Library_PoolT
CGCCGACGGGCTCGCTGGCGACTTTTCTCCGGCAAAGAATCCGTCGAGCCGCCCGCCACCGTCTACCGGAGACCGTGATCTGGATATTACCGGC
>Frequency_6_QualityScore_FFHHHHHJJJGHGIHIJJIJIIIIIJGHIIIIJJJJIJJJJJJJJHHIHIIJIEGIIIIIIHIJIIJIIGHGHHHHGGGFFEEEEEEDDCEDED_Mismatch_0_Sense_+_Library_PoolT
AAGAAGCCAGTGTGCATTATCTTAAGTGCAATAATAAAAATTCAGTGAATGGGTAGAGAATCCATAGACAGACTTAGCTTCAAATTCAGTTTAT
>Frequency_6_QualityScore_FFHHGHGIIJJHIIJIIHIGGFGGEFADDEEEDEDDDDDCBCCDDDDDCBCDAABDCCDCCACDDDD@B?ACD?@AA@@B@=>=ACDCDACCCC_Mismatch_0_Sense_+_Library_PoolT
GCAGAGCGCCGACGGGCTCGCTGGCGACTTTTCTCCGGCAAAGAATCCGTCGAGCCGCCCGCCACCGTCTACCGGAGACCGTGATCTGGATATT
>Frequency_6_QualityScore_FFHFHHHJJJJJJJIIIJJJIJIIIIIIJJGHIJJIJJJJJJJJJJJJIIJJIJIIIJJIIJIJIIHHHGHHIHHGGGGGFFEFEEEEEECDCD_Mismatch_0_Sense_+_Library_PoolT
AAGTGCAATAATAAAAATTCAGTGAATGGGTAGAGAATCCATAGACAGACTTAGCTTCAAATTCAGTTTATGCCTGTTCATAATTTATTGTGTT
>Frequency_6_QualityScore_EFGGHGFHFGIIHIIIHGIHEHGGFGHIIIHIHIGIIJIIIIIIIGHHFGHHGCFGCDCDEDEDDCEACACCDDA@BDCCCCCDCCDDDDCBCC_Mismatch_0_Sense_+_Library_PoolT
ATCTGGATATTACCGGCCAGAGTTATATTCAATGAACTGAAGCGGAAACAGAACGGAGCTATGTGTAAATTCTAATTTTATGTAAATTCCAAGT
>Frequency_1_QualityScore_FFHHHHGJJJJJIJJIJJJJJJIIIJJJJJJJJJJJJJIJIIJJJJJJIIJJJHHGFFDCEEEEFFFEEDDDEEEEDEDEDDEEDEEEDDEDDC_Mismatch_0_Sense_+_Library_PoolC
ATCTGGATATTACCGGCCAGAGTTATATTCAATGAACTGAAGCGGAAACAGAACGGAGCTATGTGTAAATTCTAATTTTATGTAAATTCCAAGT
>Frequency_6_QualityScore_FFHGHHHJJJICGHHIIIIIIIIIHIIIIIIIJJHJJIIIIIIJIIIGIIIJIIIJJIIIIIIHIIIIIGGFGFGHGEEGFEEDDEEDDEDC<B_Mismatch_0_Sense_+_Library_PoolT
CAGTGAATGGGTAGAGAATCCATAGACAGACTTAGCTTCAAATTCAGTTTATGCCTGTTCATAATTTATTGTGTTTTAAATATGAGGGATGGTT
>Frequency_6_QualityScore_FFHHGHHJIJJJIJJJJJIIIJJJJIJJIJGHGHIIJJIIJJJHIJGHIGIIIIJIIJIIIIIIHFFFGBEFHDEGFFEEEEE_Mismatch_1_Sense_+_Library_PoolT
CTTGCAGGAACCTTCATTGTAAGAAGCCAGTGTGCATTATCTTAAGTGCAATAATAAAAATTCAGTGAATGGGTAGAGAATCA
>Frequency_6_QualityScore_FFGHGHHJJJIIHIIIIIIIJJJIGHHIIIIJIJIHFFEEEEBBCCCDAAABACCC>C?BDEBC?BDBDBCCBBCACB@B<ABCCCCBBBABAC_Mismatch_0_Sense_+_Library_PoolT
GACTTTTCTCCGGCAAAGAATCCGTCGAGCCGCCCGCCACCGTCTACCGGAGACCGTGATCTGGATATTACCGGCCAGAGTTATATTCAATGAA
>Frequency_6_QualityScore_FFHHGHHIJHIIIIIIIIIIHIHHHIEGIIIIFGFEEDCDDDDDDDCAABCCDDCCD@A>ACC@BBBCB@A=>A<=;;???175=AC>@>A8=<_Mismatch_0_Sense_+_Library_PoolT
ACGGAACGGAGGACGTTCCACAACGGTCGACGGATCGGCCACCGGCCAGTCAATCGCAGAGCGCCGACGGGCTCGCTGGCGACTTTTCTCCGGC
>Frequency_6_QualityScore_FFHHHHHJJJJIHIHIIIIIJIIJIIIJJJJJJJIJJJJJJJJJIJIIHGGFEEEEFEEEEFEEEEEEECDEDDEEEEEEDDECDDDDDDCDCD_Mismatch_0_Sense_+_Library_PoolT
ATTACCGGCCAGAGTTATATTCAATGAACTGAAGCGGAAACAGAACGGAGCTATGTGTAAATTCTAATTTTATGTAAATTCCAAGTACGCTCAC
>Frequency_2_QualityScore_FFHHHHHJJJGIIIHHHGIIJIIIJJJJIJJIJIJJJJJIIIIIJJJIHGGFFEEDEEEEEEEEEEDEEDCEDDDEEDEEDDEDDCCDDDCDCD_Mismatch_0_Sense_+_Library_PoolC
ATTACCGGCCAGAGTTATATTCAATGAACTGAAGCGGAAACAGAACGGAGCTATGTGTAAATTCTAATTTTATGTAAATTCCAAGTACGCTCAC
>Frequency_6_QualityScore_EFHHGHHIJJIIIIJIHIIIIIIIJJIJIIJJJJHIIJIJJJGHHIIIGFGHIIIFHHIHIIIEHIHIJJHIGHHHGFFDCEEDCDDECBDDDD_Mismatch_0_Sense_+_Library_PoolT
ACTTAGCTTCAAATTCAGTTTATGCCTGTTCATAATTTATTGTGTTTTAAATATGAGGGATGGTTTATGTACTCCGGACTGCTCAATAAGCCAT
>Frequency_6_QualityScore_EFGFFGFIIIEGGIGIGIGHGHII@E@FHGHGGGGIHHHIIGFECCAC=ACDDEDCCDDBACCCCBBACA@@BCCDCBCDCBCCB@ACC>ABCC_Mismatch_0_Sense_+_Library_PoolT
CCCGCCACCGTCTACCGGAGACCGTGATCTGGATATTACCGGCCAGAGTTATATTCAATGAACTGAAGCGGAAACAGAACGGAGCTATGTGTAA
>Frequency_6_QualityScore_FFGHHHHJJJJJIIJJJJIIHHIIJHEHHIIJIIIIIIIHHGFEEDDDCDACDEEEEEEEECDDDDDDDCCCDCDDDDDDDDDCBBCCCDDCDD_Mismatch_0_Sense_+_Library_PoolT
CGCCCGCCACCGTCTACCGGAGACCGTGATCTGGATATTACCGGCCAGAGTTATATTCAATGAACTGAAGCGGAAACAGAACGGAGCTATGTGT
>Frequency_6_QualityScore_EEHGHHHJEGHFIHIIJJJIIIIHHIIIJJIJIJIIIIJJJIIIGIIIJIIJIJIIIIIIIIJJIIIJGEFHIIEFGGGGHFFFFCDCD>CBCD_Mismatch_0_Sense_+_Library_PoolT
TGAATGGGTAGAGAATCCATAGACAGACTTAGCTTCAAATTCAGTTTATGCCTGTTCATAATTTATTGTGTTTTAAATATGAGGGATGGTTTAT
>Frequency_6_QualityScore_FFHGGHHIJJJJJIHIIIJGGIIGIFFCEGGIHHGHIHIHGDFHHHHIHIIIIJHIHIHGEGHEFHIIB?EEGGEFGEEEDDEEDDDCDDCAAC_Mismatch_0_Sense_+_Library_PoolT
AGGAACCTTCATTGTAAGAAGCCAGTGTGCATTATCTTAAGTGCAATAATAAAAATTCAGTGAATGGGTAGAGAATCCATAGACAGACTTAGCT
>Frequency_6_QualityScore_FFGGGHGIGIIIJIHHHHGIHHGIIJGFHHHHGGFFFEECBCBCCDC@C?CDCCCCCEDEECCC@@BBBB?9@BACDD@?CCCCCBCCABCCCC_Mismatch_0_Sense_+_Library_PoolT
CCGGCAAAGAATCCGTCGAGCCGCCCGCCACCGTCTACCGGAGACCGTGATCTGGATATTACCGGCCAGAGTTATATTCAATGAACTGAAGCGG
>Frequency_6_QualityScore_FFHGHHHIIIIHJJIIJIJIJIIHIIJIIHHGFGEBCDDEEDDDDDDEEDDDDDCBCBC?BCEEEDCDDACCCDDDDDDCCCCBCDCCCCCBAA_Mismatch_0_Sense_+_Library_PoolT
CCGTCGAGCCGCCCGCCACCGTCTACCGGAGACCGTGATCTGGATATTACCGGCCAGAGTTATATTCAATGAACTGAAGCGGAAACAGAACGGA
>Frequency_1_QualityScore_FFHHHHHJJJJJJJIJJIIJJHHIIJJJJIHGHFFADCCDEDDCDEDFECDDDDDDD?B>CADCDDDDECDDDDDDDDDCDDBBDDDD?CCBDB_Mismatch_0_Sense_+_Library_PoolC
CCGTCGAGCCGCCCGCCACCGTCTACCGGAGACCGTGATCTGGATATTACCGGCCAGAGTTATATTCAATGAACTGAAGCGGAAACAGAACGGA
>Frequency_6_QualityScore_FFHHHGGJJIHIIIIJJJHIIJJJJJIIJIJJHIDGGHHIHHGGGGGGFFFEEEEDDCDDDDDDDDDDD?BDDDDCDCDDEEEDEEDEEEDEDD_Mismatch_1_Sense_+_Library_PoolT
CCGGAGACCGTGATCTGGATATTACCGGCCCGAGTTATATTCAATGAACTGAAGCGGAAACAGAACGGAGCTATGTGTAAATTCTAATTTTATG
>Frequency_5_QualityScore_FFHHHHHJJJJJJJJJIJJJJJJJJJJJJJJIJJJJJJIIIIJJJJJJJJJIJJHHIIIIJJIJJIIJJFHJJGIGGHHHGEFFFFEDEEEDDD_Mismatch_0_Sense_+_Library_PoolT
GTTCATTCCTTGCAGGAACCTTCATTGTAAGAAGCCAGTGTGCATTATCTTAAGTGCAATAATAAAAATTCAGTGAATGGGTAGAGAATCCATA
>Frequency_1_QualityScore_FFHHHHHJJJJIJJJJJJJJJJJIJJJJJJJJJJJJJJHIIHJJIIIIGIJJJJHHIGIJJJIIJJJIJHHHHHHFFFFFFCCDCECCDDDDDD_Mismatch_0_Sense_+_Library_PoolC
GTTCATTCCTTGCAGGAACCTTCATTGTAAGAAGCCAGTGTGCATTATCTTAAGTGCAATAATAAAAATTCAGTGAATGGGTAGAGAATCCATA
>Frequency_5_QualityScore_DFFGHGGHFHHGHIHHIHEGHIIJIIIFHHIIIIIHIIGIGIGHIIIHIIIGHGHHIFDHGHHIFHIIIGHH>EEFGGFF_Mismatch_0_Sense_+_Library_PoolT
CATAGACAGACTTAGCTTCAAATTCAGTTTATGCCTGTTCATAATTTATTGTGTTTTAAATATGAGGGATGGTTTATGTA
>Frequency_5_QualityScore_FFHHHHGJIJJHIHHIGJIIIIIJIIIFGIIIIJIHIIJIIJJJIJIIIGHIHIGIIIIIJHIJIHIIIGHHHHGHGGHGFFDEFFDEEEDEEE_Mismatch_0_Sense_+_Library_PoolT
TAAGAAGCCAGTGTGCATTATCTTAAGTGCAATAATAAAAATTCAGTGAATGGGTAGAGAATCCATAGACAGACTTAGCTTCAAATTCAGTTTA
>Frequency_5_QualityScore_FCEFFFHHJIHIIIIIIIHIIGGIIJIJHGHHIHIHHEHIIIGIHJGIIHGIIJIIJHHIHIHHGHHIJGGIJJHHHFEFGFFFFFFFECCBCD_Mismatch_0_Sense_+_Library_PoolT
AGTGCAATAATAAAAATTCAGTGAATGGGTAGAGAATCCATAGACAGACTTAGCTTCAAATTCAGTTTATGCCTGTTCATAATTTATTGTGTTT
>Frequency_5_QualityScore_FFHHHHGIJJJIIHIJJJJJJGIIIIIGHHIIIIHHGHHGGGFFEDDDDCC@CCEEEEDDEEDDDDDDDBCDDCBCDDDDDDDACBCDCDDCCD_Mismatch_0_Sense_+_Library_PoolT
CCGCCCGCCACCGTCTACCGGAGACCGTGATCTGGATATTACCGGCCAGAGTTATATTCAATGAACTGAAGCGGAAACAGAACGGAGCTATGTG
>Frequency_1_QualityScore_FFHHHHHJJJJJJGIJJJJJJGIIIIIEHHHHHHFFFFFFFEEDDDDDDDDACDEEEEEEEEDDDDDDDDDDDDBDDDDDDDDDDBDDDDDDDD_Mismatch_0_Sense_+_Library_PoolC
CCGCCCGCCACCGTCTACCGGAGACCGTGATCTGGATATTACCGGCCAGAGTTATATTCAATGAACTGAAGCGGAAACAGAACGGAGCTATGTG
>Frequency_5_QualityScore_FFHHHHHJJJJJHIGHIHHFIHIIHFGFGEFEBCDDDDDDDDBCCDDDBCDDDDABDDDB@A?BDD?B@>>AB@:B?BDDAA@BBCDCCCBCCC_Mismatch_0_Sense_+_Library_PoolT
GCCGACGGGCTCGCTGGCGACTTTTCTCCGGCAAAGAATCCGTCGAGCCGCCCGCCACCGTCTACCGGAGACCGTGATCTGGATATTACCGGCC
>Frequency_5_QualityScore_FEHHHHHJJJJJJJJJJJIJHHIHIIIHEGIIIIJJIJJJJJJJJJJJIJJIIJJJJIHIIJIIGHGHIGHHHHGFFGGFEFFFEEEECDADDD_Mismatch_0_Sense_+_Library_PoolT
GTGCAATAATAAAAATTCAGTGAATGGGTAGAGAATCCATAGACAGACTTAGCTTCAAATTCAGTTTATGCCTGTTCATAATTTATTGTGTTTT
>Frequency_5_QualityScore_FFHHHHHJHJJJIIJIIIJHIIIHHIIHIIIIIHGGFEEFDEDBB@@ACDB>BABDEDDCCDDEEDDBA@@AB@A6>BDDEDDCEA@BCCDDBD_Mismatch_0_Sense_+_Library_PoolT
TTCTCCGGCAAAGAATCCGTCGAGCCGCCCGCCACCGTCTACCGGAGACCGTGATCTGGATATTACCGGCCAGAGTTATATTCAATGAACTGAA
>Frequency_5_QualityScore_FFHHHHHJIJJJJJIJGHFGIIHCFFEFFFEEDCCDDDDDDCCDDDBCDBBBCDCDDDBCDDDDBCADDA?CBC?BC@;@>ACDDCCCDDDDAC_Mismatch_0_Sense_+_Library_PoolT
GAGCGCCGACGGGCTCGCTGGCGACTTTTCTCCGGCAAAGAATCCGTCGAGCCGCCCGCCACCGTCTACCGGAGACCGTGATCTGGATATTACC
>Frequency_5_QualityScore_FFGHHHHIIJGHHHHIIJJJJJIIJIFHIIJIJJJJJJIJJIJJJFHIFIIJJFGHIJJIJJIJHJIIIIHIIIGGGGGGFF_Mismatch_0_Sense_+_Library_PoolT
AAGAAGCCAGTGTGCATTATCTTAAGTGCAATAATAAAAATTCAGTGAATGGGTAGAGAATCCATAGACAGACTTAGCTTCA
>Frequency_5_QualityScore_FFGHHHGHGHIIIIHIIJJIIHHIIIIIJIIIIIJIIIIIIIIHHIIJJFHHIJHHIHIIIJJIHHIHIEGHGHHFGFFFFFEEDCEEEEDDDD_Mismatch_0_Sense_+_Library_PoolT
AGCCAGTGTGCATTATCTTAAGTGCAATAATAAAAATTCAGTGAATGGGTAGAGAATCCATAGACAGACTTAGCTTCAAATTCAGTTTATGCCT
>Frequency_5_QualityScore_FFHHHHGJHHIJJJJIJJJJJJJJJJJJJJJJJJJJJJJJIJIJIIIHHGHGGGGGGFFFFFEEEFEEEDEEEEDDFDDCDDDDCDCDDDCDDD_Mismatch_0_Sense_+_Library_PoolT
GGCCAGAGTTATATTCAATGAACTGAAGCGGAAACAGAACGGAGCTATGTGTAAATTCTAATTTTATGTAAATTCCAAGTACGCTCACCGTTCA
>Frequency_5_QualityScore_FFHHHGHIGIIJIJJIJIIIFHFGHIIIJIJJJJJJHHIJJIJIIIIJIJHGIIJGHHHIIIHDGHHIIHGGHHHHFFGGFFEEEEDDDDDDCD_Mismatch_0_Sense_+_Library_PoolT
CCTTCATTGTAAGAAGCCAGTGTGCATTATCTTAAGTGCAATAATAAAAATTCAGTGAATGGGTAGAGAATCCATAGACAGACTTAGCTTCAAA
>Frequency_5_QualityScore_DCGDFHFHIHIHIHEFGGGHGHHIJHCGHHGGEHHGHEEGHHA?CEEFGGCGIIEFFHGIGHIJGHDHIDEFFGEFFFECEEDCDDDD@BCDEE_Mismatch_0_Sense_+_Library_PoolT
GTGCATTATCTTAAGTGCAATAATAAAAATTCAGTGAATGGGTAGAGAATCCATAGACAGACTTAGCTTCAAATTCAGTTTATGCCTGTTCATA
>Frequency_1_QualityScore_FEHHHHHJJJJJJJJCHGJIJIJJJJJJJIJJJJGHJEIJJJFHIJJIJJJJJJIJIIJJGIIJJJJJJDHIHHHHHHEDFFFFFFCEEDEEDE_Mismatch_0_Sense_+_Library_PoolC
GTGCATTATCTTAAGTGCAATAATAAAAATTCAGTGAATGGGTAGAGAATCCATAGACAGACTTAGCTTCAAATTCAGTTTATGCCTGTTCATA
>Frequency_5_QualityScore_FFHHHHHJJJJJJIJJJJJJJHHGHIJJJJJJJJJJJHHIJJJJJJJJJJJJJJJJIIJIIJJIFHIHIHHHIIIHGGFGGFEEEEEEDDEEDD_Mismatch_0_Sense_+_Library_PoolT
ACCTTCATTGTAAGAAGCCAGTGTGCATTATCTTAAGTGCAATAATAAAAATTCAGTGAATGGGTAGAGAATCCATAGACAGACTTAGCTTCAA
>Frequency_5_QualityScore_FFHFGHFHHIIIJIIGHGIHJJJIJHIIIJIIHJJIIJIJJJJJJJIIHIHIIHHIJJGHIIIIIIJJJFHHIJIGFGGGFFEEFFEDDEEECD_Mismatch_0_Sense_+_Library_PoolT
ATTGTAAGAAGCCAGTGTGCATTATCTTAAGTGCAATAATAAAAATTCAGTGAATGGGTAGAGAATCCATAGACAGACTTAGCTTCAAATTCAG
>Frequency_5_QualityScore_FFHHHHHHHJIJJHHIJJJIIIJHHIIJJJIJJIJHHHFFEDDDDDDDDDDDDDBCBDDDDD@CBDEEDDDDDDEEDDDDDDDDCD?ACDDEDD_Mismatch_0_Sense_+_Library_PoolT
GCTGGCGACTTTTCTCCGGCAAAGAATCCGTCGAGCCGCCCGCCACCGTCTACCGGAGACCGTGATCTGGATATTACCGGCCAGAGTTATATTC
>Frequency_5_QualityScore_FFGHGGHIIIIIIIIIHIJIIIDFDHIIIIHIIIJIIHFHIGHHGHIIHIJIJIIIIGHGEFHIIGHHIGHIIHHHHHHGGGFEEFEEEDDDDD_Mismatch_0_Sense_+_Library_PoolT
AACCTTCATTGTAAGAAGCCAGTGTGCATTATCTTAAGTGCAATAATAAAAATTCAGTGAATGGGTAGAGAATCCATAGACAGACTTAGCTTCA
>Frequency_5_QualityScore_FFHHHHHJJJIHJJJJIJJJJJJJJJJJJJJIJJIIIJJIJJJJIIJJJJIJJJIIJJHHHIIJHGIIHDHEHIHFHGFCDEEEEEEFEDDCCD_Mismatch_0_Sense_+_Library_PoolT
GAGAATCCATAGACAGACTTAGCTTCAAATTCAGTTTATGCCTGTTCATAATTTATTGTGTTTTAAATATGAGGGATGGTTTATGTACTCCGGA
>Frequency_1_QualityScore_FFHHHHHJJJJJJJJJIJJJIJJJJIJJJJJJJJIIJJJJJJJJJJJIIIJJJJHIJJJIHIIJIGIHG@GGIJIHHHGCFFFFFFFEEECDDD_Mismatch_0_Sense_+_Library_PoolC
GAGAATCCATAGACAGACTTAGCTTCAAATTCAGTTTATGCCTGTTCATAATTTATTGTGTTTTAAATATGAGGGATGGTTTATGTACTCCGGA
>Frequency_5_QualityScore_FFHHHHHHIIIIIJJJJJIIJIIIIFIIJJJHHGFDDDD@CACEEDDCDEDEFDDDDDDBDBC9ABDEECDDDDDDDDDDCDDCDDABBDDDDD_Mismatch_0_Sense_+_Library_PoolT
GAATCCGTCGAGCCGCCCGCCACCGTCTACCGGAGACCGTGATCTGGATATTACCGGCCAGAGTTATATTCAATGAACTGAAGCGGAAACAGAA
>Frequency_5_QualityScore_FFHHHGHIJJIJJIIJJJJHIJIIJIJHIIJIIJGHGHIJJJHIJIJJIJHHIGIIIIIIIIIJIJJJHEGHHHHGGDFFFFFEEEEE_Mismatch_0_Sense_+_Library_PoolT
ATTCCTTGCAGGAACCTTCATTGTAAGAAGCCAGTGTGCATTATCTTAAGTGCAATAATAAAAATTCAGTGAATGGGTAGAGAATCCA
>Frequency_5_QualityScore_FFHHHHHIJHIJJIJIIHGGIIIDGDHIIIJIIJJJHIIIJHGFFEE@DDEDEEEEDDCDCDDDDCDDDCCDCDDDCCDDDCDCDDDDEEDDEE_Mismatch_0_Sense_+_Library_PoolT
CCGCCACCGTCTACCGGAGACCGTGATCTGGATATTACCGGCCAGAGTTATATTCAATGAACTGAAGCGGAAACAGAACGGAGCTATGTGTAAA
>Frequency_5_QualityScore_FFHHHHHJJJJJJJIJJJIJJJJJJJIJJJIIIIJJIIIIJIJIJJJHIIJGHIHIIHIJIIIJJIIHGGFFFFFFEEDEEDDDDEEEEDDDCD_Mismatch_0_Sense_+_Library_PoolT
ATTCAGTTTATGCCTGTTCATAATTTATTGTGTTTTAAATATGAGGGATGGTTTATGTACTCCGGACTGCTCAATAAGCCATGTGATTTTTAAC
>Frequency_5_QualityScore_FCGGFGHIHHHIHGEGFHIGFHIHHIHIIIIIIIIFGHIGGIIIHEFGFDCBCCDBBDEEEDDD?CDECCDDEDDEDCABCDDCDDAC@AACC@_Mismatch_0_Sense_+_Library_PoolT
TACCGGCCAGAGTTATATTCAATGAACTGAAGCGGAAACAGAACGGAGCTATGTGTAAATTCTAATTTTATGTAAATTCCAAGTACGCTCACCG
>Frequency_5_QualityScore_FFGHHHHGHIIJJJJJJJJJJJJJIJIIIIIIIIFHIIJJJJIJJJJJJJJJIJJJJJJJIJJJIIJJIGHHHHIIHHGHGGFFFFEFFEDFED_Mismatch_0_Sense_+_Library_PoolT
TCTTAAGTGCAATAATAAAAATTCAGTGAATGGGTAGAGAATCCATAGACAGACTTAGCTTCAAATTCAGTTTATGCCTGTTCATAATTTATTG
>Frequency_5_QualityScore_FFHGGGGIHIIHGHDFGHIIBFFGHHHIHIHIIIFGHHFIGBAC<ADDCDDA?CDCCDBCCACDBBCCD@BCCCDBAA@ABACAC?BBDDEADD_Mismatch_1_Sense_+_Library_PoolT
CCACCGTCTACCGGAGACCGTGATCTGGATATTACCGGCCCGAGTTATATTCAATGAACTGAAGCGGAAACAGAACGGAGCTATGTGTAAATTC
>Frequency_5_QualityScore_FFGFGHGIJJIHIGHGIHIJIHHIIHIHIIIHHGIHGHHIHIIHIIIGGFFEEFEFEEDEFEDDBDDDECEDCDEDCDECBBBCBCDCAABDDC_Mismatch_0_Sense_+_Library_PoolT
TTACCGGCCAGAGTTATATTCAATGAACTGAAGCGGAAACAGAACGGAGCTATGTGTAAATTCTAATTTTATGTAAATTCCAAGTACGCTCACC
>Frequency_5_QualityScore_FEHHHHHJJJJJJJJJJJJIJJJJJJJJJJJJJJJIJIJJJJJJJJJJJJJJJIJJJJJJJIIHIIIFEFEGGHFGGGFFEECDDEEEEEFEDD_Mismatch_0_Sense_+_Library_PoolT
GTAGAGAATCCATAGACAGACTTAGCTTCAAATTCAGTTTATGCCTGTTCATAATTTATTGTGTTTTAAATATGAGGGATGGTTTATGTACTCC
>Frequency_5_QualityScore_DEHHHGHHIIIIIIIIIGIHHIGIIIIEGHIIHIIIHIJGHIIIIGHHIHIIHIIHHIIHIHGEFHHIIGGGGHGGFGFGGEFEEEECCACDDC_Mismatch_0_Sense_+_Library_PoolT
TGCAATAATAAAAATTCAGTGAATGGGTAGAGAATCCATAGACAGACTTAGCTTCAAATTCAGTTTATGCCTGTTCATAATTTATTGTGTTTTA
>Frequency_5_QualityScore_EFHHHHHJHJIJJIIJIIJJIJCHGIHIJJJIIIJJJHJIIHIJIJJIJHHHHGFGFEBDDCDDDDECEDEEEDEEACEEDEDDEEEDEEDDED_Mismatch_0_Sense_+_Library_PoolT
TGATCTGGATATTACCGGCCAGAGTTATATTCAATGAACTGAAGCGGAAACAGAACGGAGCTATGTGTAAATTCTAATTTTATGTAAATTCCAA
>Frequency_1_QualityScore_ABACBDB?FDDBHIHIGBH:GDHC:DGHBFFHICFHGHIIDBD@FAA8@@E)=A?E?/539A;@CDDEDD;>CCD@CCCDACC>@A@>>>@CC@_Mismatch_0_Sense_+_Library_PoolC
TGATCTGGATATTACCGGCCAGAGTTATATTCAATGAACTGAAGCGGAAACAGAACGGAGCTATGTGTAAATTCTAATTTTATGTAAATTCCAA
>Frequency_5_QualityScore_EEFGHGHHIDGGGHGFDFAEFGEGDEDDDAADCGE8=7=AA?@=9>5;>=593;BC>B;@;>4.2;?<:7;>;:=57<9><=A>::>9=A_Mismatch_0_Sense_+_Library_PoolT
GGATCGGCCACCGGCCAGTCAATCGCAGAGCGCCGACGGGCTCGCTGGCGACTTTTCTCCGGCAAAGAATCCGTCGAGCCGCCCGCCACC
>Frequency_5_QualityScore_FFHHHHHJJJJJJJJJJJJJJJJIIJJJJIIHHIJJJJJJJJJIJHIIHIIIJJJIIJJJJJJJIIJIJGIIFHHGGGFFFFEEEEEEDDDDDD_Mismatch_0_Sense_+_Library_PoolT
TTGCAGGAACCTTCATTGTAAGAAGCCAGTGTGCATTATCTTAAGTGCAATAATAAAAATTCAGTGAATGGGTAGAGAATCCATAGACAGACTT
>Frequency_5_QualityScore_F@GGGGHIIHHIIIIJJHGIIJIDG>EHIIIIIIJJIHHIIIHHIHIIFGEFEEEEDCCB@CCCDCDEDACEDDDEDBCEECCCCBCCCDDDDE_Mismatch_1_Sense_+_Library_PoolT
GTGATCTGGATATTACCGGCCCGAGTTATATTCAATGAACTGAAGCGGAAACAGAACGGAGCTATGTGTAAATTCTAATTTTATGTAAATTCCA
>Frequency_5_QualityScore_FFHHHHHJJJJJJJJJJJJJIJJIJJIJJJJIJJJJJJIIIIJIJJJJIHIJJJJJJIJHHHHHHGGFFBFEDDDDDDDDDDDEEEFDDDDDCD_Mismatch_0_Sense_+_Library_PoolT
TATTCAATGAACTGAAGCGGAAACAGAACGGAGCTATGTGTAAATTCTAATTTTATGTAAATTCCAAGTACGCTCACCGTTCATTCCTTGCAGG
>Frequency_5_QualityScore_FFHHHHHJJHIIJJIJJIJJJJJJJJJJJJJHIEGHIIIIHHHGGGFGGEEEEEDDDDDDDDCDDDDDDBDDDDEEDDEEEEDEECDEEDEDDE_Mismatch_1_Sense_+_Library_PoolT
CGGAGACCGTGATCTGGATATTACCGGCCCGAGTTATATTCAATGAACTGAAGCGGAAACAGAACGGAGCTATGTGTAAATTCTAATTTTATGT
>Frequency_4_QualityScore_EFHHHHGIJIJJIIJJJJJJJIIJJIJJJJJIIIIHGIIIIIIEGGHHIIIHIJGIIHIGIIHIIHIIIIEFGFGGGFEEEEEECBCCCBBBBC_Mismatch_2_Sense_+_Library_PoolT
TCACCGTTCATTTCTTGCAGGAACCTTCATTGTAAGAAGCCAGTGTGCATTATCTTAAGTGCAATAATAAAAATTCAGTGAATGGGCAGAGAAT
>Frequency_4_QualityScore_EEFGGGHIIIHIGGFHIIIGIGIIIIIHIIIIIIIGHIHIIHGCEEFEFFCDEEEEEEDDDDDCCBCCDDCCDDDDCCCCCDDD@CBCCDDDCE_Mismatch_0_Sense_+_Library_PoolT
CACCGTCTACCGGAGACCGTGATCTGGATATTACCGGCCAGAGTTATATTCAATGAACTGAAGCGGAAACAGAACGGAGCTATGTGTAAATTCT
>Frequency_4_QualityScore_EEGHFGHIHGHGIIJIJJIIIIIIHIJJIIGHGGIIIJIIJIJIHGGDFEEDCEEEFEEEECEEEDEDDEEDEEDCDEDDCCCCCABCDCDCCD_Mismatch_0_Sense_+_Library_PoolT
CGGCCAGAGTTATATTCAATGAACTGAAGCGGAAACAGAACGGAGCTATGTGTAAATTCTAATTTTATGTAAATTCCAAGTACGCTCACCGTTC
>Frequency_4_QualityScore_EEG?DFGHGIGGHFHIFFGHEEHGIHHGIIIHIIHIIGIIIIGIGIIGHFIGHIHIIIIGIIGGIGIIIDFHGGGEEFFEADCC@CCCDDBDEE_Mismatch_0_Sense_+_Library_PoolT
GGGTAGAGAATCCATAGACAGACTTAGCTTCAAATTCAGTTTATGCCTGTTCATAATTTATTGTGTTTTAAATATGAGGGATGGTTTATGTACT
>Frequency_4_QualityScore_FFGHHHHJFIFHIIIIJIJJJJJJJIIIJJJIJIIHIJJIIIHGFGEEEEECEDEEEEEDEEDEEEDEDCEEEEEEDDEDDCDDCDDDCDCDAC_Mismatch_1_Sense_+_Library_PoolT
CCGGCCCGAGTTATATTCAATGAACTGAAGCGGAAACAGAACGGAGCTATGTGTAAATTCTAATTTTATGTAAATTCCAAGTACGCTCACCGTT
>Frequency_1_QualityScore_FFHHHHHJIJIIJJIJJGJJJJJJJJJJJJJJJJJJJJJJIJJHHHFFFEEEEFEEEFEDEEDEEEDEDDFFFFFEDDEDDDDDDDDDDDDDDD_Mismatch_1_Sense_+_Library_PoolC
CCGGCCCGAGTTATATTCAATGAACTGAAGCGGAAACAGAACGGAGCTATGTGTAAATTCTAATTTTATGTAAATTCCAAGTACGCTCACCGTT
>Frequency_4_QualityScore_FFHHGHHJIIIJIIIFHGIJJGHIIEHIHGHGGGGGEEEECDDDDDCDDDDDCDDDBCCDDDCC@A@BCA?BBCEDCDCDEDEECDCCCCBC?A_Mismatch_0_Sense_+_Library_PoolT
ACGGGCTCGCTGGCGACTTTTCTCCGGCAAAGAATCCGTCGAGCCGCCCGCCACCGTCTACCGGAGACCGTGATCTGGATATTACCGGCCAGAG
>Frequency_4_QualityScore_FFGHGHHJJJJIIIIJIIIHHGHIHIJIIIHFFEDDCCACDDAAACCDDCDDD>BCACBCCCCDDD@CCCCCDDCDDCCCDDDC?@A@BC;A;<_Mismatch_0_Sense_+_Library_PoolT
CCACCGGCCAGTCAATCGCAGAGCGCCGACGGGCTCGCTGGCGACTTTTCTCCGGCAAAGAATCCGTCGAGCCGCCCGCCACCGTCTACCGGAG
>Frequency_4_QualityScore_FEGHHFGIIIIIIJIIIIIJIIIIIJIHIIEGHJIIIIIIJIIJIHIIHIIJGGEEEEEDDDCCAABBCBCDEDEEEEEDEEEEEEDEDDEEDC_Mismatch_0_Sense_+_Library_PoolT
AGACCGTGATCTGGATATTACCGGCCAGAGTTATATTCAATGAACTGAAGCGGAAACAGAACGGAGCTATGTGTAAATTCTAATTTTATGTAAA
>Frequency_4_QualityScore_FFHHCGHHHJJIJJJIIIJIGHIIIIFHIIJIIJJJJIIIIIIIIIJJIIIIIJIJIIJIHIIJHIEHICEGHGIHGEGGFEEDDACCDDDEEE_Mismatch_0_Sense_+_Library_PoolT
TGGGTAGAGAATCCATAGACAGACTTAGCTTCAAATTCAGTTTATGCCTGTTCATAATTTATTGTGTTTTAAATATGAGGGATGGTTTATGTAC
>Frequency_4_QualityScore_FFHGHFHJJIJIIIJIIIJJIJJIJHJJJJJIJIIJHIIIGHGHIJJIIJJIJJIIFHIHIIIIIIIIIHHHHGGCFF_Mismatch_0_Sense_+_Library_PoolT
CCGTTCATTCCTTGCAGGAACCTTCATTGTAAGAAGCCAGTGTGCATTATCTTAAGTGCAATAATAAAAATTCAGTGA
>Frequency_4_QualityScore_EEHGHCGFHGEGIGIIHIFFFGEFDEGHIGFEGFDDE@BCCCCCCCCCACCCA=>ABCC?;>A?BA=;?;?CACDCDCCDCAA=?AA?CA=1<A_Mismatch_0_Sense_+_Library_PoolT
GGCTCGCTGGCGACTTTTCTCCGGCAAAGAATCCGTCGAGCCGCCCGCCACCGTCTACCGGAGACCGTGATCTGGATATTACCGGCCAGAGTTA
>Frequency_4_QualityScore_FFHGHHHJIIIIFHEHIIGGGGGFAEFGFGDCFCCDCCCCCABCBC??@ACDBC@B9@A9>CCCCBCDAB@=?B9AAACC=:?<AC>8>?ACC9_Mismatch_0_Sense_+_Library_PoolT
CGGCCACCGGCCAGTCAATCGCAGAGCGCCGACGGGCTCGCTGGCGACTTTTCTCCGGCAAAGAATCCGTCGAGCCGCCCGCCACCGTCTACCG
>Frequency_1_QualityScore_FDCBFFFA@EEGGEFGEHGCCHGBA=DDGG;AE<BCCBDB?8;@?@-5&8@CCD3>-7@DDDAABC::98<>@<&0-9>3<<@BD?389??@C<_Mismatch_0_Sense_+_Library_PoolC
CGGCCACCGGCCAGTCAATCGCAGAGCGCCGACGGGCTCGCTGGCGACTTTTCTCCGGCAAAGAATCCGTCGAGCCGCCCGCCACCGTCTACCG
>Frequency_4_QualityScore_FFHHHHHJJJJJIJJHIIIIIJGHIIJIIIGGDEEDDCCCDDDDDDDCDDCCDDCCDDDDCDCDDDDDDCCDDDACCDACBCCD?B?C;AAB<B_Mismatch_0_Sense_+_Library_PoolT
GCCAGTCAATCGCAGAGCGCCGACGGGCTCGCTGGCGACTTTTCTCCGGCAAAGAATCCGTCGAGCCGCCCGCCACCGTCTACCGGAGACCGTG
>Frequency_4_QualityScore_EEGGGHGIJJIIHGGGEH?EGIIICFDGEEEDCDDCDDDDCBCC@BCCACCC?AB@AAA=@CCCCB??@ABCC=B?CCCCCABDCCBAB@BB@A_Mismatch_0_Sense_+_Library_PoolT
CCGACGGGCTCGCTGGCGACTTTTCTCCGGCAAAGAATCCGTCGAGCCGCCCGCCACCGTCTACCGGAGACCGTGATCTGGATATTACCGGCCA
>Frequency_4_QualityScore_FFHHHHHJJJIJIJIIJIIIIHIIJJIJHIJIHHGGGEEDDDCBCCCD@CDEDDCDDDEEDDDDDDACA@=ACEEEEEDEEDDDDDDDCDCDCA_Mismatch_0_Sense_+_Library_PoolT
CGGCAAAGAATCCGTCGAGCCGCCCGCCACCGTCTACCGGAGACCGTGATCTGGATATTACCGGCCAGAGTTATATTCAATGAACTGAAGCGGA
>Frequency_4_QualityScore_EFHGHHGJIIIIIIIIIJIIHIIIHHGIIJJJIIHGEEFEEDEEDCBBCCDC>CACDECDCDEDEEDDC?CCDCAC=BDDEEEDDDEDBACCCC_Mismatch_0_Sense_+_Library_PoolT
TTTCTCCGGCAAAGAATCCGTCGAGCCGCCCGCCACCGTCTACCGGAGACCGTGATCTGGATATTACCGGCCAGAGTTATATTCAATGAACTGA
>Frequency_4_QualityScore_DD>DEEGFFFFGGGIIIGBDEHHIHIGHIIHIHHHIHGGHHHGHH?FGFGHIIHHHHHHHHHHHGGGGIEEGGE_Mismatch_0_Sense_+_Library_PoolT
AGTGTGCATTATCTTAAGTGCAATAATAAAAATTCAGTGAATGGGTAGAGAATCCATAGACAGACTTAGCTTCA
>Frequency_4_QualityScore_EFGGGDGHIIGHGHGIHIJIHIIHHIIIIIJIIIIJIIJJIGHIGGEEDEEEECEEEEEEEDEDDDEEDEDDEEEEEECCCCDDDDDCCDDDDD_Mismatch_1_Sense_+_Library_PoolT
TACCGGCCCGAGTTATATTCAATGAACTGAAGCGGAAACAGAACGGAGCTATGTGTAAATTCTAATTTTATGTAAATTCCAAGTACGCTCACCG
>Frequency_4_QualityScore_FFGHHHGJJJIJJJJJJJJJJJJIBGEHIJJJJJJJJJIJJIJIJJIIGGGEFEEEEEDDCCDDCCDDEDEEEEEDEDDEEEDEDDDDEDCDDD_Mismatch_1_Sense_+_Library_PoolT
CGTGATCTGGATATTACCGGCCCGAGTTATATTCAATGAACTGAAGCGGAAACAGAACGGAGCTATGTGTAAATTCTAATTTTATGTAAATTCC
>Frequency_4_QualityScore_EFHHGHGIJIIJJJJJJJJIJIIIIIIIIIIIIGIJJHIIFIHIIIHIIIFFIHIIIIIHHGGGGGFEEACCDCCCDDDDCCDDDEEEEDDDDD_Mismatch_0_Sense_+_Library_PoolT
TATATTCAATGAACTGAAGCGGAAACAGAACGGAGCTATGTGTAAATTCTAATTTTATGTAAATTCCAAGTACGCTCACCGTTCATTCCTTGCA
>Frequency_4_QualityScore_CEGHHGHIJIIIIJIGIIIJIIHIIJIIIIJIHGIHIIJJIHHFHIIHEFGGIIFHHIFHIIFGGGIIFEGFHIBCEECCDDDCCBCCCDDDDD_Mismatch_0_Sense_+_Library_PoolT
CTTAGCTTCAAATTCAGTTTATGCCTGTTCATAATTTATTGTGTTTTAAATATGAGGGATGGTTTATGTACTCCGGACTGCTCAATAAGCCATG
>Frequency_4_QualityScore_FFHHGHHJIJJJJIJEIIGIIJDGCGGHGGGHEFFEEDDDDCCCCDC?B???=BAB<>?BCD?CAC=A;=;AC>ABBCC?BC@A?CC;>B?AC;_Mismatch_0_Sense_+_Library_PoolT
GTCGACGGATCGGCCACCGGCCAGTCAATCGCAGAGCGCCGACGGGCTCGCTGGCGACTTTTCTCCGGCAAAGAATCCGTCGAGCCGCCCGCCA
>Frequency_4_QualityScore_FEGGGEGIHIIIIIGIHIHIJIIIHIIIHHHHIGIIIIIFIIEHIHIIIJJJHHIIIIIIGHGGIIFCGAGEGFFHIGGGE@DFFEEEE_Mismatch_0_Sense_+_Library_PoolT
TAGAGAATCCATAGACAGACTTAGCTTCAAATTCAGTTTATGCCTGTTCATAATTTATTGTGTTTTAAATATGAGGGATGGTTTATGTA
>Frequency_4_QualityScore_EDEBFGFGFFGGIIIEGIHIGHHGDFGGIAE>CDFGHHFGHHHGHGFEEEEF@A?ACCCBCCA==@BCBAAC?BBCDEDBABCDCCA@DAA@CC_Mismatch_1_Sense_+_Library_PoolT
GAGACCGTGATCTGGATATTACCGGCCCGAGTTATATTCAATGAACTGAAGCGGAAACAGAACGGAGCTATGTGTAAATTCTAATTTTATGTAA
>Frequency_4_QualityScore_FFFGHGHGIIJIIJGGIJIJJGFGEHHGECCDDDDDDDCCCCCCBCCCDDDD?BCCDDDDCDDDDCCDDAAACCCC>>@C>BB?8>>BDDCCAA_Mismatch_0_Sense_+_Library_PoolT
ATCGCAGAGCGCCGACGGGCTCGCTGGCGACTTTTCTCCGGCAAAGAATCCGTCGAGCCGCCCGCCACCGTCTACCGGAGACCGTGATCTGGAT
>Frequency_4_QualityScore_EEGFGFEGHHIHHHIIIIIGDGIIIHHIHIGIIIHGHHHDEHGHIIGGEHGHIIIIIJJHGGEGFEFDDCCEEDCCDDEDDCCC_Mismatch_0_Sense_+_Library_PoolT
CGCTCACCGTTCATTCCTTGCAGGAACCTTCATTGTAAGAAGCCAGTGTGCATTATCTTAAGTGCAATAATAAAAATTCAGTGA
>Frequency_4_QualityScore_FFGHHHHIIJJIIJJJJHIIIJIIFIHIIIHGDECCCCC@BCCDDCDDD=CCCCDCDCCCDCBCACDCCACCDC?A?CCB@ABCDD?A>A>ACC_Mismatch_0_Sense_+_Library_PoolT
CGGCCAGTCAATCGCAGAGCGCCGACGGGCTCGCTGGCGACTTTTCTCCGGCAAAGAATCCGTCGAGCCGCCCGCCACCGTCTACCGGAGACCG
>Frequency_4_QualityScore_EEEGAGEEFFGFGFHIHIIDEHIFDCEGHIGGHGHEEEEEAACCAABB=?AACCCCACC@@>=>?ACA8<;?CCCCCCDCDED=>>BBBCBC=@_Mismatch_0_Sense_+_Library_PoolT
GGGCTCGCTGGCGACTTTTCTCCGGCAAAGAATCCGTCGAGCCGCCCGCCACCGTCTACCGGAGACCGTGATCTGGATATTACCGGCCAGAGTT
>Frequency_4_QualityScore_FEGHHHGIHIIIIIIHIIJIIJIGGHIIIJIIIJGIIIHHIJIIIIIHGIIGIIIIIIIHIIHIHIIHHDEBEEEEEEEFEEEEEEDBCCBABC_Mismatch_1_Sense_+_Library_PoolT
TCTAATTTTATGTAAATTCCAAGTACGCTCACCGTTCATTTCTTGCAGGAACCTTCATTGTAAGAAGCCAGTGTGCATTATCTTAAGTGCAATA
>Frequency_4_QualityScore_FFHHHGGFHIIJJIJIJIJJIGIHIJJJJJJJJJJJJIJJIIIIJIIJEGHIIIJJJJJJJJJJJJHIIFGIHHFGG_Mismatch_0_Sense_+_Library_PoolT
GCCAGTGTGCATTATCTTAAGTGCAATAATAAAAATTCAGTGAATGGGTAGAGAATCCATAGACAGACTTAGCTTCA
>Frequency_4_QualityScore_FFHHHHHIJJJJJJJHIIIJJFIHIJJJJIIJIJJJIJIIHGFBD@ACEEEEDEEEDDDDDDDDDDDDCBCDBCDDDDDCDCDDDDDDDDDECD_Mismatch_1_Sense_+_Library_PoolT
GCCACCGTCTACCGGAGACCGTGATCTGGATATTACCGGCCCGAGTTATATTCAATGAACTGAAGCGGAAACAGAACGGAGCTATGTGTAAATT
>Frequency_4_QualityScore_FEGHGGHJIJJJIJJGIJJIIJIIIJJIIJJJJIIJIIJJIJHIIHIIIHIHIJIJJIJJIIGFGFGGEECEFEEEEDEEDEDDDDDEFDCCDD_Mismatch_2_Sense_+_Library_PoolT
GTACGCTCACCGTTCATTTCTTGCAGGAACCTTCATTGTAAGAAGCCAGTGTGCATTATCTTAAGTGCAATAATAAAAATTCAGTGAATGGGCA
>Frequency_4_QualityScore_EEGGGFHJIIIIIGIIICGCFGGGGE@DEEBCDDCBACBCDCCCCCBBCCC@??@@AB@B?@BB@=@?B?B9?@ABAAA7A?CDCACBCDCCCC_Mismatch_0_Sense_+_Library_PoolT
AGAGCGCCGACGGGCTCGCTGGCGACTTTTCTCCGGCAAAGAATCCGTCGAGCCGCCCGCCACCGTCTACCGGAGACCGTGATCTGGATATTAC
>Frequency_4_QualityScore_EEHHHGGHGHIIDGFHCFHIHEGGGGGGGGIHIIHIDEFIHHFGFFGFBCADDEDDEACBBDDBDC>CDACECC?AB@ACACDDCABA?@AACA_Mismatch_1_Sense_+_Library_PoolT
ATTACCGGCCCGAGTTATATTCAATGAACTGAAGCGGAAACAGAACGGAGCTATGTGTAAATTCTAATTTTATGTAAATTCCAAGTACGCTCAC
>Frequency_4_QualityScore_FFHHGHFIIIIIIIIHHIJJJJJIIIIJHHIIIIIJJJIJJIIFGIIJJJIIGGEHIIJIHJIIIEEEEAEEFEEEFEEEDEEDDCDCDDEECD_Mismatch_1_Sense_+_Library_PoolT
CAAGTACGCTCACCGTTCATTTCTTGCAGGAACCTTCATTGTAAGAAGCCAGTGTGCATTATCTTAAGTGCAATAATAAAAATTCAGTGAATGG
>Frequency_4_QualityScore_FFHGHHGGIIIIJHIIIIGIIGIHIIGIIJJJIHHGEEFEEEDDBCCCDC?BACDEDDCDDDEEDDCCD?CCBC;@CCDEEEDEEDDDCDCCCC_Mismatch_0_Sense_+_Library_PoolT
TCTCCGGCAAAGAATCCGTCGAGCCGCCCGCCACCGTCTACCGGAGACCGTGATCTGGATATTACCGGCCAGAGTTATATTCAATGAACTGAAG
>Frequency_4_QualityScore_EEGGBADHHGGHEIGGEGGGIHGCCF@EGGFDDEDEDFBBDDCDCC@?B?AA9<9=BDCDECCCDC@AC?BCCACACBCCCCCBCC>=?AB@BC_Mismatch_1_Sense_+_Library_PoolT
GAGCCGCCCGCCACCGTCTACCGGAGACCGTGATCTGGATATTACCGGCCCGAGTTATATTCAATGAACTGAAGCGGAAACAGAACGGAGCTAT
>Frequency_4_QualityScore_FFGHHHHJIJJIJIJIIJJJIJIJJJHIJJJJIIGGEEEDBCBCEEDDCCEDEEDDCDDDDDBCBCDEDDDDEEEDDDDDDDDDDDDCDDDCCC_Mismatch_0_Sense_+_Library_PoolT
AGAATCCGTCGAGCCGCCCGCCACCGTCTACCGGAGACCGTGATCTGGATATTACCGGCCAGAGTTATATTCAATGAACTGAAGCGGAAACAGA
>Frequency_4_QualityScore_FFGGHHHJJJJIJJJIGHFHFIIHIFGHIJIJJJIIIIIIIIIIGGGGGFECCDCDDDDCEEEDEEEDEDEEEEDEDDEEEEEEDCDDDCDCCC_Mismatch_1_Sense_+_Library_PoolT
GGATATTACCGGCCCGAGTTATATTCAATGAACTGAAGCGGAAACAGAACGGAGCTATGTGTAAATTCTAATTTTATGTAAATTCCAAGTACGC
>Frequency_4_QualityScore_FFHHGGGGIIIIIJIJIJJGGIIHIHGIJJIJIIIIIJJIIHIHIJJJIHIIIJIHIFGIIGGGHFHFGGGGGGFFEFDEEECCDCCCCBCDDC_Mismatch_2_Sense_+_Library_PoolT
ACCGTTCATTTCTTGCAGGAACCTTCATTGTAAGAAGCCAGTGTGCATTATCTTAAGTGCAATAATAAAAATTCAGTGAATGGGCAGAGAATCC
>Frequency_4_QualityScore_FFHHGFHJIIIJJJGIJIJJJJJJIJJJIIJJHIIJJJJGHHIIJJJIJJJIIJJGIIHHGHHIIIIHIGHGGGEGGFFFEEEECEECCCDDDD_Mismatch_1_Sense_+_Library_PoolT
CGTTCATTCCTTGCAGGAACCTTCATTGTAAGAAGCCAGTGTGCATTATCTTAAGTGCAATAATAAAAATTCAGTGAATGGGTAGAGAATCCAA
>Frequency_1_QualityScore_EFHHFDFHACFHIIEFGEECHIHIFHIIHGHHBDHIIIGFGFHGHHIGHGHHGGHGGGGDCHIIIIIIID@EHHHGHHDDFFFDDCC6;C;ACA_Mismatch_1_Sense_+_Library_PoolC
CGTTCATTCCTTGCAGGAACCTTCATTGTAAGAAGCCAGTGTGCATTATCTTAAGTGCAATAATAAAAATTCAGTGAATGGGTAGAGAATCCAA
>Frequency_4_QualityScore_EDFGGEGFGHIHGGDB@ECEGHDFAEEGFDGHHHIHDCDCEECCCB=BCDADCCEEECCCCCCCC??@??ACAC?AAA@;=;=ACCC=ACBCCC_Mismatch_0_Sense_+_Library_PoolT
CGCCACCGTCTACCGGAGACCGTGATCTGGATATTACCGGCCAGAGTTATATTCAATGAACTGAAGCGGAAACAGAACGGAGCTATGTGTAAAT
>Frequency_4_QualityScore_FFHHHHHIJJJIIJJJJJJJJJJJJJJJJJHIJJJJJJJIHIJJJJIJJJJJJJGHGIIJHHIHIIIHIIIHIHGEHGGFFFF_Mismatch_0_Sense_+_Library_PoolT
ATCCATAGACAGACTTAGCTTCAAATTCAGTTTATGCCTGTTCATAATTTATTGTGTTTTAAATATGAGGGATGGTTTATGTA
>Frequency_4_QualityScore_DEGHHGGIIIGIIJIIHIIIIGIIIIJIIIIGHGHIIIFHIHIIFIGIGHIIEGGGIHGGGGHHEEFFECDDEDDDEDDDDDDDCCDEDEDDCC_Mismatch_0_Sense_+_Library_PoolT
AATTCAGTTTATGCCTGTTCATAATTTATTGTGTTTTAAATATGAGGGATGGTTTATGTACTCCGGACTGCTCAATAAGCCATGTGATTTTTAA
>Frequency_4_QualityScore_EDGHGGGIIIIIEFIIIJIJIIIJJJJHHGGHIIIIIIGGIIGGIIIHGGHIFGGEHGIGGGFCHHGDGCBGHGGEFFGGGFGFFFEEEEBCCD_Mismatch_0_Sense_+_Library_PoolT
CATTATCTTAAGTGCAATAATAAAAATTCAGTGAATGGGTAGAGAATCCATAGACAGACTTAGCTTCAAATTCAGTTTATGCCTGTTCATAATT
>Frequency_4_QualityScore_FFHHHHHJJJJJJJJJIIJJJJJJJJJJHIHIJJIJJJJJJIIIIHIJIIJJIJJJJIJJJJJHIJIIIIIGGHHGGGFFFFEEEEEEEDDDDD_Mismatch_0_Sense_+_Library_PoolT
TGCAGGAACCTTCATTGTAAGAAGCCAGTGTGCATTATCTTAAGTGCAATAATAAAAATTCAGTGAATGGGTAGAGAATCCATAGACAGACTTA
>Frequency_3_QualityScore_FFHHHHHJJJJJJJJJJJFIGHIIGHIIIJJJJJJJJJJJJJJJJIHHHGFFFECDDDDDDDFEFEEEEDEDDEEEDFDDEEEEDEDDEDDDDD_Mismatch_1_Sense_+_Library_PoolT
CTGGATATTACCGGCCCGAGTTATATTCAATGAACTGAAGCGGAAACAGAACGGAGCTATGTGTAAATTCTAATTTTATGTAAATTCCAAGTAC
>Frequency_3_QualityScore_FFHHHGHJGIIJIJJJJJJJJJJJJJJHIJIJJJJFGHJJJJJJJHIIIIIIJHIIIHIIJJJIGGIIIIHGHGHHHGGFFFEDEECCDEEADD_Mismatch_0_Sense_+_Library_PoolT
ATCTTAAGTGCAATAATAAAAATTCAGTGAATGGGTAGAGAATCCATAGACAGACTTAGCTTCAAATTCAGTTTATGCCTGTTCATAATTTATT
>Frequency_3_QualityScore_FFHHHHHJJGIGIIJIJJIHJJIJJJJJJJJIJJIJIJJJHHHHGDEDEEEDEEEEEEEEDEEEEEEDEDDEEEEEEDDEDDDDDCDCCDDCDC_Mismatch_1_Sense_+_Library_PoolT
ACCGGCCCGAGTTATATTCAATGAACTGAAGCGGAAACAGAACGGAGCTATGTGTAAATTCTAATTTTATGTAAATTCCAAGTACGCTCACCGT
>Frequency_3_QualityScore_EFHHHGFIHJJJIJJJJJJJHJJIJHHJJJIIJDFEHIHJJJJJJJJIJJIJJJJIJJJJJJ_Mismatch_0_Sense_+_Library_PoolT
CTTAAGTGCAATAATAAAAATTCAGTGAATGGGTAGAGAATCCATAGACAGACTTAGCTTCA
>Frequency_3_QualityScore_FFHHHHHJJJIIHIJJJJJJCGHIGIJIIJJJJJJJJJJJIIJIIJJJJJJIJJIJHIIJIJJJJIHJJIHJIJJIHHHHFGDEEFFDEEEFDD_Mismatch_0_Sense_+_Library_PoolT
ATAAAAATTCAGTGAATGGGTAGAGAATCCATAGACAGACTTAGCTTCAAATTCAGTTTATGCCTGTTCATAATTTATTGTGTTTTAAATATGA
>Frequency_3_QualityScore_EEHGFHGFHIJJIJJ<?GFEGGFIGGIHIIJJIJHIIDFHII>EGEGAFBFFGIIIGG_Mismatch_0_Sense_+_Library_PoolT
GTGCATTATCTTAAGTGCAATAATAAAAATTCAGTGAATGGGTAGAGAATCCATAGAC
>Frequency_3_QualityScore_FFHHHHHJJJFHFHIJJJHIIJJHIHHHIJJJJJJJJJIIJJJJJHIIHJJJJFHIIJHIJJJJ_Mismatch_0_Sense_+_Library_PoolT
AAGAAGCCAGTGTGCATTATCTTAAGTGCAATAATAAAAATTCAGTGAATGGGTAGAGAATCCA
>Frequency_3_QualityScore_EDGCCEFIIIHIJJJJJHFIIHIIIJJHIFDHIIIJHHIHIIHJDGGIGIIJEIFIIIFIIJGHFEEGHEDEGHFFFEEFCDEEEBCDBCBBCE_Mismatch_0_Sense_+_Library_PoolT
GTGTGCATTATCTTAAGTGCAATAATAAAAATTCAGTGAATGGGTAGAGAATCCATAGACAGACTTAGCTTCAAATTCAGTTTATGCCTGTTCA
>Frequency_3_QualityScore_EEHHHHHIHHIJIJHIIIHFHHHIIIJJJJIJJHIFHIHIJJJJIIHHIIJJJJGHIIJIGEHIHHHHHEDFGGGGGGGEEEEEEEEDDEDDDD_Mismatch_1_Sense_+_Library_PoolT
CTTCATTGTAAGAAGCCAGTGTGCATTATCTTAAGTGCAATAATAAAAATTCAGTGAATGGGCAGAGAATCCATAGACAGACTTAGCTTCAAAT
>Frequency_3_QualityScore_FFHHHHHJJJHIIIIIJIJIIJJIIFIGIJJJJIIJIIIJJHIIIIIIIIJJIHIIJJIIHIHGHHIJCCEFHFGGGG_Mismatch_1_Sense_+_Library_PoolT
AGGAACCTTCATTGTAAGAAGCCAGTGTGCATTATCTTAAGTGCAATAATAAAAATTCAGTGAATGGGTAGAGAATCA
>Frequency_3_QualityScore_EFHHGHHIJJJIJIIIIFIIIIIIIIIIIIHFHEHIJJJJJJJIIIIFGIIIHIIIJIIIIIIIIJFGGFGIHI?EFFFFFEEED_Mismatch_0_Sense_+_Library_PoolT
CCTTGCAGGAACCTTCATTGTAAGAAGCCAGTGTGCATTATCTTAAGTGCAATAATAAAAATTCAGTGAATGGGTAGAGAATCCA
>Frequency_3_QualityScore_EFHHHHHGHJJJJJJJJJIJJIIJJJJJJJJJIJJJJJJJJJJJJJIJIIJJJJJHIGHIIIJHHHHGGGGEEFFFFDEEEEEEDDDDDDDDDE_Mismatch_1_Sense_+_Library_PoolT
TTCCAAGTACGCTCACCGTTCATTTCTTGCAGGAACCTTCATTGTAAGAAGCCAGTGTGCATTATCTTAAGTGCAATAATAAAAATTCAGTGAA
>Frequency_3_QualityScore_FFHHHHHJJIIJJJJJJJJJJJJJJJJJHIJIJJJJFGIHIJJJJJJJJJJJJJJJJJJJJIJJJIIJJGIJHHHIIHHHGGGFFFFFEFEEDF_Mismatch_0_Sense_+_Library_PoolT
TATCTTAAGTGCAATAATAAAAATTCAGTGAATGGGTAGAGAATCCATAGACAGACTTAGCTTCAAATTCAGTTTATGCCTGTTCATAATTTAT
>Frequency_3_QualityScore_FFHHHHHJIJJJJJJJJJJJJJIHHIJJHHIIIIJHHIIIJJJFGIEHIHIJJJHIHIIIJJIIHFFFGFFFFFFEEEDDDEEDDDDDDDDDDE_Mismatch_0_Sense_+_Library_PoolT
TATGCCTGTTCATAATTTATTGTGTTTTAAATATGAGGGATGGTTTATGTACTCCGGACTGCTCAATAAGCCATGTGATTTTTAACTGCATTTA
>Frequency_3_QualityScore_FFHHHHHJJIJHIGIJJJJIJJJJIIJGIIJJJJJJJJJJJJJJJJHIIJIIJJEGGHIHIIJJJJIIJGIIFHGGGGGEFFD_Mismatch_0_Sense_+_Library_PoolT
TAAGAAGCCAGTGTGCATTATCTTAAGTGCAATAATAAAAATTCAGTGAATGGGTAGAGAATCCATAGACAGACTTAGCTTCA
>Frequency_3_QualityScore_EEFHHHHIJIIGIHHHIGIIHIIIIHIIGHHIIIIEEEHIHIHHHGIIIGHHHHIGGHIHGHIHIIHIGFFHIHGHHG>ADEFFEDEDC_Mismatch_0_Sense_+_Library_PoolT
CATTCCTTGCAGGAACCTTCATTGTAAGAAGCCAGTGTGCATTATCTTAAGTGCAATAATAAAAATTCAGTGAATGGGTAGAGAATCCA
>Frequency_3_QualityScore_EEFHFHFIHHHHIIIHAADGDHGGHGHCDEDGDFEBDDB@BACCC>@>?B<CBA7<<ACCA@AB;A>89;<??:@CC<B?=@B@@ABB>=?;AC_Mismatch_0_Sense_+_Library_PoolT
CGACGGATCGGCCACCGGCCAGTCAATCGCAGAGCGCCGACGGGCTCGCTGGCGACTTTTCTCCGGCAAAGAATCCGTCGAGCCGCCCGCCACC
>Frequency_3_QualityScore_FEHFFEFIEGFGHIHHIIHJJIGIHIIIFEFGGHHHFHHIHFGIFEGFIIHHHADDGGHHGHHHGCB@B??ABADDEDCCABCEDDBCBCDAB?_Mismatch_1_Sense_+_Library_PoolT
AAGTACGCTCACCGTTCATTTCTTGCAGGAACCTTCATTGTAAGAAGCCAGTGTGCATTATCTTAAGTGCAATAATAAAAATTCAGTGAATGGG
>Frequency_3_QualityScore_FFHHHHHJJHIGIJJJHIJJJHHJHHFHGFDCCDDDDDDDDCDDDACDDDDDDCBDDCDCCDBCDDDDC@ACABCBBC<@AD>ABA;?:ACDDD_Mismatch_0_Sense_+_Library_PoolT
CAATCGCAGAGCGCCGACGGGCTCGCTGGCGACTTTTCTCCGGCAAAGAATCCGTCGAGCCGCCCGCCACCGTCTACCGGAGACCGTGATCTGG
>Frequency_3_QualityScore_FFHHHHHJJJJJJJJJJJIJJJJJIIJJJJJJIJHIIIHHIIIIIFIIJIIJJGHIIJJJJJJIJHJJHGHGFFFFEFEDEEEDDCDDDEDDDD_Mismatch_0_Sense_+_Library_PoolT
AAATTCAGTTTATGCCTGTTCATAATTTATTGTGTTTTAAATATGAGGGATGGTTTATGTACTCCGGACTGCTCAATAAGCCATGTGATTTTTA
>Frequency_3_QualityScore_FFHGHFGIHHFIIGIHHHIIJIIIIJHIIHIIIHFGDGGGEECCDCDCDCDBCCDDDBDAC?BCDBC?C@DBDCDCCCDDD@?B@>CBA@CCDE_Mismatch_0_Sense_+_Library_PoolT
CTCGCTGGCGACTTTTCTCCGGCAAAGAATCCGTCGAGCCGCCCGCCACCGTCTACCGGAGACCGTGATCTGGATATTACCGGCCAGAGTTATA
>Frequency_3_QualityScore_EEEGHFFIGHHEFFFGIIIIGIDHEFIIJGGICGHEFFCEBABAAB:><@>AB@:=>BDCDB@C?>C@CCB<>BC@8=9<:AADECCACCAB?A_Mismatch_1_Sense_+_Library_PoolT
CTTTTCTCCGGCAAAGAATCCGTCGAGCCGCCCGCCACCGTCTACCGGAGACCGTGATCTGGATATTACCGGCCCGAGTTATATTCAATGAACT
>Frequency_3_QualityScore_FFHHHHHJJJJJIJJJJJJJJJIJJJJJJJJJJJJJJJJJJIJJJJJJJFHFHIIJJJJIIIIHIDFGGGGGFFFEFFEEEEEEDDD_Mismatch_0_Sense_+_Library_PoolT
GTACGCTCACCGTTCATTCCTTGCAGGAACCTTCATTGTAAGAAGCCAGTGTGCATTATCTTAAGTGCAATAATAAAAATTCAGTGA
>Frequency_3_QualityScore_FFHHHHHJJJJJJIJJJHIIJJJJJIJIJJJJJJIIJJJIIDGIIIHGGFFGGFFFFFFEDEDDCDCDDDDDDDDCDDDDDDDDDCDDEDDEED_Mismatch_0_Sense_+_Library_PoolT
CCGTCTACCGGAGACCGTGATCTGGATATTACCGGCCAGAGTTATATTCAATGAACTGAAGCGGAAACAGAACGGAGCTATGTGTAAATTCTAA
>Frequency_3_QualityScore_FFGGGGDIIIIHHIIIIIIIIJJJJHBGBFHIHIIFEHHHHIJJIGHIBEFBCDDDDDDBBCAACBCCDD@ACDDDBDDDDEEEDDDDDDDDDD_Mismatch_1_Sense_+_Library_PoolT
ACCGTGATCTGGATATTACCGGCCCGAGTTATATTCAATGAACTGAAGCGGAAACAGAACGGAGCTATGTGTAAATTCTAATTTTATGTAAATT
>Frequency_1_QualityScore_FFHHDHDHIIJJEIGEGHEHIJIJJIBHFHGICEGCFIIIDIGHIGIF@BEBEFDECCEDDD?;=BCCCDDADDDCDDEEEEEEDEDDEEEEED_Mismatch_1_Sense_+_Library_PoolC
ACCGTGATCTGGATATTACCGGCCCGAGTTATATTCAATGAACTGAAGCGGAAACAGAACGGAGCTATGTGTAAATTCTAATTTTATGTAAATT
>Frequency_3_QualityScore_FFHHHHHIIJJJJJHIIJJJJIFHHHHIEHHHHIHHHHGGGGFFDDDDCC?A;@CCEEDDCDDDDDDDDDDDDCC@CDDDDBCCBCB@=ACDDB_Mismatch_1_Sense_+_Library_PoolT
GCCGCCCGCCACCGTCTACCGGAGACCGTGATCTGGATATTACCGGCCCGAGTTATATTCAATGAACTGAAGCGGAAACAGAACGGAGCTATGT
>Frequency_3_QualityScore_FFHHHHHJJIJJJIGIJJJJGHHJHJIIIIHIHHGGFEEEDDDDDDDDDDDCDDDCCDDDDCC:>>@@@9=>BBCCD?>ABCDDB@BCDB>6><_Mismatch_1_Sense_+_Library_PoolT
CGGGCTCGCTGGCGACTTTTCTCCGGCAAAGAATCCGTCGAGCCGCCCGCCACCGTCTACCGGAGACCGTGATCTGGATATTACCGGCCCGAGT
>Frequency_3_QualityScore_FFHHHHHJJJJJJJJJJJJJJJGJJJHIHIJJHHIIJIJGIJIHIJJFHIJJJJJJJIJJJJJJJHHHHGFFFFFFFEEEEEEEEDDCDDDDDC_Mismatch_0_Sense_+_Library_PoolT
AGTTTATGCCTGTTCATAATTTATTGTGTTTTAAATATGAGGGATGGTTTATGTACTCCGGACTGCTCAATAAGCCATGTGATTTTTAACTGCA
>Frequency_3_QualityScore_FEHHHGFIIIIIIGIHIIIIJJIGHIIJIIHIEGHIIJIJJJJIHIHIJIJJIIIIIIJJJJJJJHFFHAEFHFFFGGEFFECDDEDDC_Mismatch_0_Sense_+_Library_PoolT
CTTGCAGGAACCTTCATTGTAAGAAGCCAGTGTGCATTATCTTAAGTGCAATAATAAAAATTCAGTGAATGGGTAGAGAATCCATAGAC
>Frequency_3_QualityScore_FFHHHHHJJJJJJJIIIJJJJGIJJJJJJHGGEEEDCCDDDDDDDDDDDDCDDDDDDDDDDDDDDDDDDCDDDCDDDDCDDDDDCCDCDDDBC@_Mismatch_0_Sense_+_Library_PoolT
CCAGTCAATCGCAGAGCGCCGACGGGCTCGCTGGCGACTTTTCTCCGGCAAAGAATCCGTCGAGCCGCCCGCCACCGTCTACCGGAGACCGTGA
>Frequency_3_QualityScore_FEGGGHGGIIIIIHJGIIHIJHHIEHHHHJIJJHHHIIIIIJJJIJIIJJGHGFIHHGIGFHIHHIFEHAFBEGHHHFFHFEFFDCDDDDDDDD_Mismatch_0_Sense_+_Library_PoolT
ATAGACAGACTTAGCTTCAAATTCAGTTTATGCCTGTTCATAATTTATTGTGTTTTAAATATGAGGGATGGTTTATGTACTCCGGACTGCTCAA
>Frequency_3_QualityScore_FFHHGHHJJJJJJIJJJJJIIIJJJIIIJJJIJIIJIIIIHGGEEDDDCDDDDDDDCDDDDDDDCDCCB@>BDCCCCCEBDEDDDDDDDD@C9>_Mismatch_1_Sense_+_Library_PoolT
GGGCTTGCTGGCGACTTTTCTCCGGCAAAGAATCCGTCGAGCCGCCCGCCACCGTCTACCGGAGACCGTGATCTGGATATTACCGGCCAGAGTT
>Frequency_3_QualityScore_EEFGGFGHIIHIGGHHIIJIHGHIIJIHIDIHHHIIIGGGIIJFEHHHIIGIHHHHIIFGFGIIGHHIHGIIGGFEEDDBDDDDCDDBDDDCDC_Mismatch_0_Sense_+_Library_PoolT
GCTTCAAATTCAGTTTATGCCTGTTCATAATTTATTGTGTTTTAAATATGAGGGATGGTTTATGTACTCCGGACTGCTCAATAAGCCATGTGAT
>Frequency_3_QualityScore_FFHHHHHJJJJJJJJJJJJJJJJJJJJJJJHIHIJJJJIJJJJJJJHIIIJJJJJJJJJJJJJJJHIJIGHIIGHGGGGFFFFE_Mismatch_0_Sense_+_Library_PoolT
CTTGCAGGAACCTTCATTGTAAGAAGCCAGTGTGCATTATCTTAAGTGCAATAATAAAAATTCAGTGAATGGGTAGAGAATCCA
>Frequency_3_QualityScore_EEHHHACHHIHFIGFHHGIGIIAFCHIBEGDFE@CDADBCB@B@CCB@B?<=@A@>CB<??>@BC;A=??A?CBC8@==9AB@BCCCB=<?<:>_Mismatch_0_Sense_+_Library_PoolT
TCCACAACGGTCGACGGATCGGCCACCGGCCAGTCAATCGCAGAGCGCCGACGGGCTCGCTGGCGACTTTTCTCCGGCAAAGAATCCGTCGAGC
>Frequency_3_QualityScore_EEHHHGHJJJJJJJGIJJJIJJIJJJJJJJJJJIIIJJJJJFHIJJJJJIJJJIJJJJJIJIJJJIIJJIIGIHIHHGGGGGGFFFFEEEEEEA_Mismatch_0_Sense_+_Library_PoolT
TGCATTATCTTAAGTGCAATAATAAAAATTCAGTGAATGGGTAGAGAATCCATAGACAGACTTAGCTTCAAATTCAGTTTATGCCTGTTCATAA
>Frequency_3_QualityScore_FFHHHHHIJJJJJHIIJHIJJIIHIJHIIIIJIJJIJJIJJJJIIIIJIIIIJJJIIJJIIEHIJDDGGFFGCGGFDFEE=CDDDEFD_Mismatch_0_Sense_+_Library_PoolT
AGAGAATCCATAGACAGACTTAGCTTCAAATTCAGTTTATGCCTGTTCATAATTTATTGTGTTTTAAATATGAGGGATGGTTTATGTA
>Frequency_1_QualityScore_ADHHBFBEGIGIHBFHH@HEEHCHFH@HEIIDHGGAFFHIG>DFHDHDEHG@DHEHIIGCG@FHGD=FCACC;@CEHFAD>BDECCDD_Mismatch_0_Sense_+_Library_PoolC
AGAGAATCCATAGACAGACTTAGCTTCAAATTCAGTTTATGCCTGTTCATAATTTATTGTGTTTTAAATATGAGGGATGGTTTATGTA
>Frequency_3_QualityScore_EEHGHGHFFHIFHHIIHHIIHIIFFHIHGIIGIIIJGGIGIIJJHHIHIHIIIIGGBBFHIIIHHGGFCAEEDDBBBDDECDCBCDDDCDD@CC_Mismatch_1_Sense_+_Library_PoolT
TCCAAGTACGCTCACCGTTCATTCCTTGCAGGAACCTTCATTGTAAGAAGCCAGTGTGCATTATCTTAAGTGCAATAATAAAAATTCAGTGAAA
>Frequency_3_QualityScore_FEHGHHGJJIHIIIEHFFIHIIIIHIHIIJEGHIJJJJJJJJHIJIIIHDHGHIEHIDGHHIIIIII_Mismatch_1_Sense_+_Library_PoolT
TTGTAAGAAGCCAGTGTGCATTATCTTAAGTGCAATAATAAAAATTCAGTGAATGGGTAGAGAATCA
>Frequency_3_QualityScore_EEHGGGGCFCFHGHIHHGGFGIIEDHHGIIIEHIIIIGEIHIDGFHFIFG@EGIIIGGEDHDGIIFGIDCCDDDDFEDEDCABEBC@>ACCCCD_Mismatch_0_Sense_+_Library_PoolT
AAGCCAGTGTGCATTATCTTAAGTGCAATAATAAAAATTCAGTGAATGGGTAGAGAATCCATAGACAGACTTAGCTTCAAATTCAGTTTATGCC
>Frequency_3_QualityScore_EECFFFGIHIJGGIHIJJIJGIIIIJIIIIGGHIJJHGIEGFGIIIHFGHIIHHIGHIHHHFGHHGIIIEGEGFEFEFFEC?CCCCCCCDDDDD_Mismatch_2_Sense_+_Library_PoolT
CGTTCATTTCTTGCAGGAACCTTCATTGTAAGAAGCCAGTGTGCATTATCTTAAGTGCAATAATAAAAATTCAGTGAATGGGCAGAGAATCCAT
>Frequency_3_QualityScore_FFGHHHHJIIJHIHIJIJJIIIIJIHIGGGGEEDCDDCDDCDCDBCCCCCDDDDDC???@@CCDCDDCCBCCCD?>@CCDD<<>A:AC@=;<BC_Mismatch_0_Sense_+_Library_PoolT
AGTCAATCGCAGAGCGCCGACGGGCTCGCTGGCGACTTTTCTCCGGCAAAGAATCCGTCGAGCCGCCCGCCACCGTCTACCGGAGACCGTGATC
>Frequency_3_QualityScore_DEDGGGGDB?AGHHGGHIGII@G>EDBEHDHHHHEDDHEHGHHEGHHHHH=D>CFBDFHGDHHDEIIIDBDGEFGDFEF_Mismatch_0_Sense_+_Library_PoolT
AAGCCAGTGTGCATTATCTTAAGTGCAATAATAAAAATTCAGTGAATGGGTAGAGAATCCATAGACAGACTTAGCTTCA
>Frequency_3_QualityScore_FFHGHHGIIIJJJGGFHHJIIHJJJJIGIGHIIJIJIJJJJIIJJJJJIJJJIJIIGHHHIJJJJJIJJHHIIJHHFHHGFFFFEDDDEEEEEE_Mismatch_0_Sense_+_Library_PoolT
TGTAAGAAGCCAGTGTGCATTATCTTAAGTGCAATAATAAAAATTCAGTGAATGGGTAGAGAATCCATAGACAGACTTAGCTTCAAATTCAGTT
>Frequency_3_QualityScore_FFHGHHHJJJJHIIJJJJJJJIJJH@FBGHIIJJGHIIIGIJJJHIIIFGEEEEEDDDDCDCDCDCDDA@ACDEEDDEECDDEDEDDDECDEED_Mismatch_1_Sense_+_Library_PoolT
CCGTGATCTGGATATTACCGGCCCGAGTTATATTCAATGAACTGAAGCGGAAACAGAACGGAGCTATGTGTAAATTCTAATTTTATGTAAATTC
>Frequency_3_QualityScore_FFHHHHGJJHJIIIJJEGIHIIJHIJIJJJHIJGGFECDADCCDA@AA@ABCCCCD>@BADA?C=;<4>>:6=<>CC@@=?-97.5<@8=38@A_Mismatch_0_Sense_+_Library_PoolT
GGACGTTCCACAACGGTCGACGGATCGGCCACCGGCCAGTCAATCGCAGAGCGCCGACGGGCTCGCTGGCGACTTTTCTCCGGCAAAGAATCCG
>Frequency_3_QualityScore_FDHHHHHJJJJJIIJFIJGGIIJJJHIHHHHHFADCDEEDDDCDDEFDCCDDDDD@A>ACDDDEECDDDDDDDDDDDDCDCCDDDDDDCCDACC_Mismatch_1_Sense_+_Library_PoolT
GTCGAGCCGCCCGCCACCGTCTACCGGAGACCGTGATCTGGATATTACCGGCCCGAGTTATATTCAATGAACTGAAGCGGAAACAGAACGGAGC
>Frequency_3_QualityScore_FFHHGHHJJJJJHGHIJJEHFHHHIJFIJJIJJJJJJJJHCF?CEEEEFEEEEDDDDDDDDDDCDCDDDACBDDCDACCDDDDCDDDBDEDDED_Mismatch_1_Sense_+_Library_PoolT
ACCGTCTACCGGAGACCGTGATCTGGATATTACCGGCCCGAGTTATATTCAATGAACTGAAGCGGAAACAGAACGGAGCTATGTGTAAATTCTA
>Frequency_3_QualityScore_FFHHHHHJJJJJJJJJJHJGHJJJJIJJJJJJJIIIJJJJJJJJJJJJJJIJIJJIIJJJFHIIJJJJJHIIJJIJIHHHHGFFFFFEEEEEEE_Mismatch_0_Sense_+_Library_PoolT
TCATTGTAAGAAGCCAGTGTGCATTATCTTAAGTGCAATAATAAAAATTCAGTGAATGGGTAGAGAATCCATAGACAGACTTAGCTTCAAATTC
>Frequency_3_QualityScore_FFHHGHHJHJGHIJGIJJJJJIJJJIFIHHHJIJJJJJJJJIJHIIJJHIJJHHGHIJIIIIHHIIIIFIHHIBFFDGFGGFEDDCDDDDCDBD_Mismatch_0_Sense_+_Library_PoolT
CCATAGACAGACTTAGCTTCAAATTCAGTTTATGCCTGTTCATAATTTATTGTGTTTTAAATATGAGGGATGGTTTATGTACTCCGGACTGCTC
>Frequency_3_QualityScore_FEGHGHHJJJJJIJJJJJJIJJJIJJJJJJJJJJJJIJJJJJJJJJJJJJJJJJIJJJJJHHGHHIGFGEEGGFEEEEEEEDDDEDDDDDDDDD_Mismatch_1_Sense_+_Library_PoolT
GTAAATTCCAAGTACGCTCACCGTTCATTTCTTGCAGGAACCTTCATTGTAAGAAGCCAGTGTGCATTATCTTAAGTGCAATAATAAAAATTCA
>Frequency_3_QualityScore_DEGGHGFHHIIIIJJIJGIIIJIIEIIIIIIJJJIIIJIIIJIJIHIIJJJJHIJJHHFGGHGIHIGHFEHHEFEGFFGFFFEDECD?CCCDDC_Mismatch_0_Sense_+_Library_PoolT
AATGGGTAGAGAATCCATAGACAGACTTAGCTTCAAATTCAGTTTATGCCTGTTCATAATTTATTGTGTTTTAAATATGAGGGATGGTTTATGT
>Frequency_3_QualityScore_EEFGFFFHIIGFHFGCHGIIIFIIIJHIICGHHHIIHIIIHIJGIJGIDGHIIHHIEGGDHEGHGFG_Mismatch_0_Sense_+_Library_PoolT
TGTAAGAAGCCAGTGTGCATTATCTTAAGTGCAATAATAAAAATTCAGTGAATGGGTAGAGAATCCA
>Frequency_3_QualityScore_FFHGHHHJJJJJJJJJJJJJJJJIHIIJJJJJJJJJJJJIJJJJJHIGIIJHHIIHIJGIJJIJJIFHHHHHHH_Mismatch_0_Sense_+_Library_PoolT
CAGACTTAGCTTCAAATTCAGTTTATGCCTGTTCATAATTTATTGTGTTTTAAATATGAGGGATGGTTTATGTA
>Frequency_3_QualityScore_FFHHHGHJJJJJJJJJJIIJIJJJJJJJJJJJJJJJJJJJJIJJJJJIIJJJJFHGHIIIJIJIIHHGHGFFFFFEFEEEEEEDDDDDCDD_Mismatch_0_Sense_+_Library_PoolT
CCAAGTACGCTCACCGTTCATTCCTTGCAGGAACCTTCATTGTAAGAAGCCAGTGTGCATTATCTTAAGTGCAATAATAAAAATTCAGTGA
>Frequency_3_QualityScore_FFHHHGHIJJJHJJJJJJIGIJIJJIJJJJJHIIJJIHFFDDDDDDCCBDDDCDDDCCCA@A?CDDDC>>CBDCDD@CCCCDCC@CCDDDEDDE_Mismatch_0_Sense_+_Library_PoolT
TGGCGACTTTTCTCCGGCAAAGAATCCGTCGAGCCGCCCGCCACCGTCTACCGGAGACCGTGATCTGGATATTACCGGCCAGAGTTATATTCAA
>Frequency_3_QualityScore_FFHHHGHJJJJJIJJJIIJIHIJIIJJJJJIIIHHGFFFFDDDDDDDCABBCEEDDCDDDEEDDDDDDDACC@CDEEEECDEEDDDDDDDDDDC_Mismatch_0_Sense_+_Library_PoolT
TCCGGCAAAGAATCCGTCGAGCCGCCCGCCACCGTCTACCGGAGACCGTGATCTGGATATTACCGGCCAGAGTTATATTCAATGAACTGAAGCG
>Frequency_3_QualityScore_FFHHHHHIHHJJJJJIIIHIIIIJJJIIJJIIHGFGFEFDC?ABCDDBCCDDDDDBCDDEDCCDCCDDC=>;=@BBDD;?CDC>ADCBDCDDAB_Mismatch_1_Sense_+_Library_PoolT
CCGGCAAAGAATCCGTCGAGCCGCCCGCCACCGTCTACCGGAGACCGTGATCTGGATATTACCGGCCCGAGTTATATTCAATGAACTGAAGCGG
>Frequency_2_QualityScore_FFHHHHHJJJJJHIHIJIIJIIIJJIJJIIJJJJJJJJJJIIJJJIJIJJJJJJIGIJJJIJJJJJJJIIIJIHHHHHFFFFFFEEEEEEEFEE_Mismatch_0_Sense_+_Library_PoolT
GTAAGAAGCCAGTGTGCATTATCTTAAGTGCAATAATAAAAATTCAGTGAATGGGTAGAGAATCCATAGACAGACTTAGCTTCAAATTCAGTTT
>Frequency_2_QualityScore_FFGGEHHIHGIIHIIIIJIIIIIIGGHIIIIIIIIIGEIIIIGIIIIIGEIEGIIGHIIJJJIIJIGIIEEGIGGGGGGFFFEEEECC_Mismatch_1_Sense_+_Library_PoolT
CATTCCTTGCAGGAACCTTCATTGTAAGAAGCCAGTGTGCATTATCTTAAGTGCAATAATAAAAATTCAGTGAATGGGTAGAGAATCA
>Frequency_2_QualityScore_FCGHHGHJJJIJJJJJIJIIGIIGIDEEEEEEEEEDDDCBDDBBDDDDDDDDDDDDDDDDBCCDDDCD@@CCBCDBBDCD?BACEDDCBCCCEE_Mismatch_0_Sense_+_Library_PoolT
CAGAGCGCCGACGGGCTCGCTGGCGACTTTTCTCCGGCAAAGAATCCGTCGAGCCGCCCGCCACCGTCTACCGGAGACCGTGATCTGGATATTA
>Frequency_2_QualityScore_EEAE<EGIIIIIIIIHIICEGIIHEIIIIIIFHAHGHGIHIIIIIIIIIIGGFGFGIGIIH_Mismatch_1_Sense_+_Library_PoolT
AGTGTGCATTATCTTAAGTGCAATAATAAAAATTCAGTGAATGGGCAGAGAATCCATAGAC
>Frequency_2_QualityScore_FFHHHHHJJJJJJIIJJIJJJGIHIIJGIIIJJIJJIIIIIHHFFEDDDBB?BDEEEEEEEEDCDDDDCCDDDDDDDDDDCDDDDCCDABCCCD_Mismatch_1_Sense_+_Library_PoolT
CCGCCCGCCACCGTCTACCGGAGACCGTGATCTGGATATTACCGGCCCGAGTTATATTCAATGAACTGAAGCGGAAACAGAACGGAGCTATGTG
>Frequency_1_QualityScore_FFHHHHHJJJJJJIJJJJJJJGHGHIIFHEHJJJJGHHHHHHHFFDDDDBD?@DDDEEDCDDDDDDDDDACCDDDDDDDDDDDDDDDDDCDDEE_Mismatch_1_Sense_+_Library_PoolC
CCGCCCGCCACCGTCTACCGGAGACCGTGATCTGGATATTACCGGCCCGAGTTATATTCAATGAACTGAAGCGGAAACAGAACGGAGCTATGTG
>Frequency_2_QualityScore_FFHHHHHJJJJIJIHJIJHHHIIJGGIIIIJHIJJFHIIEGIHIJIIJJIIJIJJJIJJIIHGHHGGGFCEEEEEEEDEEEEDDDDDEDEEDEE_Mismatch_1_Sense_+_Library_PoolT
CCTGTTCATAATTTATTGTGTTTTAAATATGAGGGATGGTTTATGTACTCCGGACTGCTCAATAAGCCATGTGATCTTTAACTGCATTTAATTC
>Frequency_2_QualityScore_EEG@CEFHIFIEIIEHEIIIEFEGEGGHICBGEHEHGAFEEEGEHCGGGGIIHFGFGEGGAE_Mismatch_0_Sense_+_Library_PoolT
GGAACCTTCATTGTAAGAAGCCAGTGTGCATTATCTTAAGTGCAATAATAAAAATTCAGTGA
>Frequency_2_QualityScore_EFHHGHGIIIIIIEGHIIIGGGHABEGIIIIIGFECDDCCBDDCC1;;ACCCCCC;A?=@BCACCCDAA=?;7=@ACDDA@C@BC=?ACACB9=_Mismatch_0_Sense_+_Library_PoolT
GGCCACCGGCCAGTCAATCGCAGAGCGCCGACGGGCTCGCTGGCGACTTTTCTCCGGCAAAGAATCCGTCGAGCCGCCCGCCACCGTCTACCGG
>Frequency_2_QualityScore_DCCFGCAG?;EGII?GC=AA>CDAAGGC;<A8AB?AEAE_Mismatch_0_Sense_+_Library_PoolT
GTGCAATAATAAAAATTCAGTGAATGGGTAGAGAATCCA
>Frequency_2_QualityScore_FFHHHHHJJJJIJHIGIJJHIIJIIIIIIJJIJJJJIHHFFEDDDDDDDDDDDDCDDDDCDDCDBCDC<<=BCEDDCDECEECDDDDCCC9A7;_Mismatch_1_Sense_+_Library_PoolT
GGGCTCGCTGGCGACTTTTCTCCGGCAAAGAATCCGTCGAGCCGCCCGCCACCGTCTACCGGAGACCGTGATCTGGATATTACCGGCCCGAGTT
>Frequency_2_QualityScore_EFFGHEGIIEFFGIFFGGEIGICGCGIIGIHHIIIICGGHIGGGGIGHHHIIIIIGIEGHEEIHEBDGC@DGGHHE_Mismatch_0_Sense_+_Library_PoolT
AACCTTCATTGTAAGAAGCCAGTGTGCATTATCTTAAGTGCAATAATAAAAATTCAGTGAATGGGTAGAGAATCCA
>Frequency_2_QualityScore_FFHHHHHJIIFIIIJJHIHIIIDDGGIJIIIHJJIIIIIIFFEDBCACCDEEDDDEEDCDCCCCDCCDBBCDCDDCDDDDCCCCDCCBC>ADDC_Mismatch_1_Sense_+_Library_PoolT
CGCCACCGTCTACCGGAGACCGTGATCTGGATATTACCGGCCCGAGTTATATTCAATGAACTGAAGCGGAAACAGAACGGAGCTATGTGTAAAT
>Frequency_2_QualityScore_DDCBEFAEGGGEIIHFGEEEGGEECA=C_Mismatch_0_Sense_+_Library_PoolT
CTTAAGTGCAATAATAAAAATTCAGTGA
>Frequency_1_QualityScore_8AFA<DFGEF>?A?<:<<<9<FF+A119_Mismatch_0_Sense_+_Library_PoolC
CTTAAGTGCAATAATAAAAATTCAGTGA
>Frequency_2_QualityScore_FFHHHHGIHIIIJIIGIGGDGGIEHGGEGDHIHGIECEBDCCACAB>7BB=573?CCAA9?4;=77AA?<=AB>?B;??;AABCC@?C=@C;5;_Mismatch_0_Sense_+_Library_PoolT
CGGATCGGCCACCGGCCAGTCAATCGCAGAGCGCCGACGGGCTCGCTGGCGACTTTTCTCCGGCAAAGAATCCGTCGAGCCGCCCGCCACCGTC
>Frequency_2_QualityScore_FFHHHHGIHIIJIIIIIJIEIJJGIIJEGIIJJIJJJJJJJJJJJJJJJJIIJJIIJIIIIIIHHHHGGEFFFEEEEEEEEEEEDDCACDDACC_Mismatch_0_Sense_+_Library_PoolT
TTATTGTGTTTTAAATATGAGGGATGGTTTATGTACTCCGGACTGCTCAATAAGCCATGTGATTTTTAACTGCATTTAATTCTGGAGTAAGTGT
>Frequency_2_QualityScore_FFHHGGHIIIIIGIIIIIGGGGIIJIIIIIIIJIJJJIJGHIFIIIIFGGIHFIGIIIIIIIIJIIHIGGGHEGEG_Mismatch_0_Sense_+_Library_PoolT
CCAGTGTGCATTATCTTAAGTGCAATAATAAAAATTCAGTGAATGGGTAGAGAATCCATAGACAGACTTAGCTTCA
>Frequency_2_QualityScore_FFHHHHHJJGIJJJIJIIIIJJIJJJIIJJJJIJJIIJJJJJIJIIIHIIJIIIJJJIJIJIJIIHHHHGFEFFFCDEEEEEDECECCCCDDDD_Mismatch_1_Sense_+_Library_PoolT
TCAGAACGGAGCTATGTGTAAATTCTAATTTTATGTAAATTCCAAGTACGCTCACCGTTCATTCCTTGCAGGAACCTTCATTGTAAGAAGCCAG
>Frequency_2_QualityScore_EEBFFFFGGIDGHDB=C==BHDDGAHGGEGGGDGDGHGGHGAEEFGGEFAAACA<AAE:CFGEEEFGG_Mismatch_1_Sense_+_Library_PoolT
ATTGTAAGAAGCCAGTGTGCATTATCTTAAGTGCAATAATAAAAATTCAGTGAATGGGTAGAGAATCA
>Frequency_2_QualityScore_FFCFGFGIGEIIIJJIIJJJIEGIIIEIIGHIIIIIIIIJ_Mismatch_0_Sense_+_Library_PoolT
AGTGCAATAATAAAAATTCAGTGAATGGGTAGAGAATCCA
>Frequency_2_QualityScore_FFHHHHHJJJJJJIJJJJIIHIIJJJJJJJJJIJJJJJJJJJJJJIIIGIJJGHHIIJJIJJJJJIIJJGIIIIIHGGGGGEEEDDEECDDDEE_Mismatch_0_Sense_+_Library_PoolT
GGACTGCTCAATAAGCCATGTGATTTTTAACTGCATTTAATTCTGGAGTAAGTGTCTGCTTAATTGTATTCCTCTGGCATCGCATTGGATTCCA
>Frequency_2_QualityScore_FFHHHHHJJIJHIHIJJEIGIIHIJHIJIJJJIJJJJIICGCDEEEEFEFEEEEEEDDCDDDDDDDDDDDDDDDDDDDDDDDCCCCDEDEDEEE_Mismatch_1_Sense_+_Library_PoolT
CCGTCTACCGGAGACCGTGATCTGGATATTACCGGCCCGAGTTATATTCAATGAACTGAAGCGGAAACAGAACGGAGCTATGTGTAAATTCTAA
>Frequency_2_QualityScore_CAEFCEGHIHHIIDD?EHIIIGIGGGGGGIGIEDACH@GHEEHIGACGCEGEGIIIIHGEGHAEFFEGIEF_Mismatch_0_Sense_+_Library_PoolT
GTGCATTATCTTAAGTGCAATAATAAAAATTCAGTGAATGGGTAGAGAATCCATAGACAGACTTAGCTTCA
>Frequency_1_QualityScore_FDHHGHHJIGIIJJJFGGGIGIJIJJJIJJJJJJIIFIIJIGFGHIIIGIIIJJIJJIJJGIIJIIHHHHH_Mismatch_0_Sense_+_Library_PoolC
GTGCATTATCTTAAGTGCAATAATAAAAATTCAGTGAATGGGTAGAGAATCCATAGACAGACTTAGCTTCA
>Frequency_2_QualityScore_EEHGGFGGIIFIIGHGIIGHIIIGIIIIGIGHIIIIFED>BBAA??C=>@CCCCBBDDAAB?;AACDDDACBCCEEDDBBCDDD=?=?BDCED?_Mismatch_1_Sense_+_Library_PoolT
GCTGGCGACTTTTCTCCGGCAAAGAATCCGTCGAGCCGCCCGCCACCGTCTACCGGAGACCGTGATCTGGATATTACCGGCCCGAGTTATATTC
>Frequency_2_QualityScore_FDFCEFHJJIGIIIGGIIIIJIIIIGCIGEEHIIIIIIJJIIHEDGHHIIHEGCEEGEG@EGFDCCECEACBC?CCDCCCCCDDDCCCDEDDCC_Mismatch_1_Sense_+_Library_PoolT
GAGTACGCTCACCGTTCATTCCTTGCAGGAACCTTCATTGTAAGAAGCCAGTGTGCATTATCTTAAGTGCAATAATAAAAATTCAGTGAATGGG
>Frequency_2_QualityScore_FFHGHGHIJJJIJIIGHIIIIJHIIIHIIIJGIIIIJJ9CHIIJIJIIHFGFEDEECEDEEEDEEEEDEEEDEDDEEEEEEDCEDC6ACBCDDD_Mismatch_0_Sense_+_Library_PoolT
TATTACCGGCCAGAGTTATATTCAATGAACTGAAGCGGAAACAGAACGGAGCTATGTGTAAATTCTAATTTTATGTAAATTCCAAGTACGCTCA
>Frequency_2_QualityScore_FFGHGHHIJJJJJJJHIJJJIIIJIIJJJJJJJJIIIIHHFDDCDDDDCDADDDDDBCDDDDDB:BBCECCDDDEDEEDDDCDDDCCDABCEDE_Mismatch_0_Sense_+_Library_PoolT
TCGCTGGCGACTTTTCTCCGGCAAAGAATCCGTCGAGCCGCCCGCCACCGTCTACCGGAGACCGTGATCTGGATATTACCGGCCAGAGTTATAT
>Frequency_2_QualityScore_FFGGHFHIIHIIIIIIHIIIIIIIIHHIIHIIIHIIIIIJDFDFHIIIIIIIIJIIGGIHIIIIIIIIHEGGHFFEFDEEDEA?DCAC_Mismatch_0_Sense_+_Library_PoolT
CCGTTCATTCCTTGCAGGAACCTTCATTGTAAGAAGCCAGTGTGCATTATCTTAAGTGCAATAATAAAAATTCAGTGAATGGGTAGAG
>Frequency_2_QualityScore_FFGHHHHJJIIIFGIGIHIIIJIGHGICIHGGFEEEFFEDCECBDDDDDDDDDDDDDDBCDDCC=B=BB?AB7@>ACECCCCDDEDACBDDDBC_Mismatch_1_Sense_+_Library_PoolT
CGACGGGCTTGCTGGCGACTTTTCTCCGGCAAAGAATCCGTCGAGCCGCCCGCCACCGTCTACCGGAGACCGTGATCTGGATATTACCGGCCAG
>Frequency_2_QualityScore_CECCFCEEEGEADFED9C8EEEGFAADFAD@C=BFEGFGFEEGGGGEDGGGCE;_Mismatch_0_Sense_+_Library_PoolT
CATTGTAAGAAGCCAGTGTGCATTATCTTAAGTGCAATAATAAAAATTCAGTGA
>Frequency_2_QualityScore_FFGHHHHJJJJJIJIIIIIIIIJIJJJJIJJJJIJJJJJIIIJJIJJJIIHHFFFFEDFEEEEEEDEEEDEEDECDEEEEFEDDECDCCCCCDD_Mismatch_0_Sense_+_Library_PoolT
ATATTACCGGCCAGAGTTATATTCAATGAACTGAAGCGGAAACAGAACGGAGCTATGTGTAAATTCTAATTTTATGTAAATTCCAAGTACGCTC
>Frequency_1_QualityScore_FFHHHHHJJJJJJJGIHIIIIIJIIJJJJJJJJIJJJJJJJJJJJJJIIJHHFFFFFFEEEEEEEEEEECDEDEDDFDBDDEDDEDDDDDDDDD_Mismatch_0_Sense_+_Library_PoolC
ATATTACCGGCCAGAGTTATATTCAATGAACTGAAGCGGAAACAGAACGGAGCTATGTGTAAATTCTAATTTTATGTAAATTCCAAGTACGCTC
>Frequency_2_QualityScore_FFGGHHHJJIIJIIJJIIJJHGIIGIIIHIIJGGGEIIIIIJJIIJIJGIIIEIIIIIIJJJIJJIJGIEHIGHGDGHGFFFFEECEEE_Mismatch_0_Sense_+_Library_PoolT
TCCTTGCAGGAACCTTCATTGTAAGAAGCCAGTGTGCATTATCTTAAGTGCAATAATAAAAATTCAGTGAATGGGTAGAGAATCCATAG
>Frequency_2_QualityScore_EFHHHHHJJJFIIGIIIIIJIIIIHIGIIJIDHGFHIEIIHFHIIEDGHIJIIIIIIIIIIJHIGGGDEFEEEEEEDCEBBDCCCACCDDDDDE_Mismatch_0_Sense_+_Library_PoolT
TTTATGCCTGTTCATAATTTATTGTGTTTTAAATATGAGGGATGGTTTATGTACTCCGGACTGCTCAATAAGCCATGTGATTTTTAACTGCATT
>Frequency_2_QualityScore_FFHHHHHJJIJJJIJIJIIIJJJJIIIIHIGGHIIIJIIIIJJIIIIIIIIIIJJJJJIIIIJIIGIIHEGGIGGHFFEFFFEEEDDDEDCCDD_Mismatch_1_Sense_+_Library_PoolT
CTTGCAGGAACCTTCATTGTAAGAAGCCAGTGTGCATTATCTTAAGTGCAATAATAAAAATTCAGTGAATGGGCAGAGAATCCATAGACAGACT
>Frequency_2_QualityScore_EDFG?@EEHCGDGCGGGIICHIGIIGIIIHGIIFGBCFHADCDADGFEEEEEGGEE=C?BA?C?AA??9?;@ACCADCDECDCCCECDCC<ADC_Mismatch_1_Sense_+_Library_PoolT
CCCGGAGACCGTGATCTGGATATTACCGGCCAGAGTTATATTCAATGAACTGAAGCGGAAACAGAACGGAGCTATGTGTAAATTCTAATTTTAT
>Frequency_2_QualityScore_EEGHH:D>EIFGCGGGIICFGIEGECEGGFAGFIGEFGECCBAABCBBB?BC=@BBBCC?@8;9AA5-8;AB;=;;?CCDCCC?==@B1-709A_Mismatch_1_Sense_+_Library_PoolT
GGCTCGCTGGCGACTTTTCTCCGGCAAAGAATCCGTCGAGCCGCCCGCCACCGTCTACCGGAGACCGTGATCTGGATATTACCGGCCCGAGTTA
>Frequency_2_QualityScore_FFHHHHHJJJJJGIIIIIJIIJHIIGGGIGIIJJJJJJJJJIIIIJIIJIJJIJJJJJJJJIIIJJJIIHEHGGGEFEEEE_Mismatch_0_Sense_+_Library_PoolT
GCAGGAACCTTCATTGTAAGAAGCCAGTGTGCATTATCTTAAGTGCAATAATAAAAATTCAGTGAATGGGTAGAGAATCCA
>Frequency_2_QualityScore_FFHHHHHJJIIJJJJJJIIJJJJJJJJJJJJJJJJHIIJJJJJIIJJIJJJJJIJJJJJJJIIGIIIEGHEHHGFFEFFEEEEEEEEDCDDCDD_Mismatch_0_Sense_+_Library_PoolT
TGGTTTATGTACTCCGGACTGCTCAATAAGCCATGTGATTTTTAACTGCATTTAATTCTGGAGTAAGTGTCTGCTTAATTGTATTCCTCTGGCA
>Frequency_2_QualityScore_FFHHGHHIJJIJJJJJJJHIJJIJIIJJIJIJIIJJJIJIIIIJIEHIIJJJJJJJJJJGIIJIIIIJIIIIIGHHGGGGGGFEEEEEEEEDDE_Mismatch_0_Sense_+_Library_PoolT
AGTGTGCATTATCTTAAGTGCAATAATAAAAATTCAGTGAATGGGTAGAGAATCCATAGACAGACTTAGCTTCAAATTCAGTTTATGCCTGTTC
>Frequency_1_QualityScore_FFFHFHHJJJJJIJJJJJIJHJJJJJJJIJJJJJJJJIIIJIJJJFHIHIIJJIJJJIJIJIJJJJJJJJJJJJJJJHHHHHHHFFFFFFEEEE_Mismatch_0_Sense_+_Library_PoolC
AGTGTGCATTATCTTAAGTGCAATAATAAAAATTCAGTGAATGGGTAGAGAATCCATAGACAGACTTAGCTTCAAATTCAGTTTATGCCTGTTC
>Frequency_2_QualityScore_FFHHHHHIIGHIGJJJIJJIIIJIJJIHGIJJJIIGGEEEDCDCDEEDCCDEDEECDCDDCDC=C?ACECCDDD?CCCDCCDCBACCB>CBCCC_Mismatch_1_Sense_+_Library_PoolT
AAGAATCCGTCGAGCCGCCCGCCACCGTCTACCGGAGACCGTGATCTGGATATTACCGGCCCGAGTTATATTCAATGAACTGAAGCGGAAACAG
>Frequency_2_QualityScore_EFGGGGHGIIIHHGGFGIIIIIHIGIIGHIHJIIIII?EGGGGGBEEEEEEEECCCECBCCCDDDCCCC@ABDCCDCBDDCDCDECDEEDCCDD_Mismatch_1_Sense_+_Library_PoolT
CTACCGGAGACCGTGATCTGGATATTACCGGCCCGAGTTATATTCAATGAACTGAAGCGGAAACAGAACGGAGCTATGTGTAAATTCTAATTTT
>Frequency_2_QualityScore_FFHHHHHJJIJJJJJIIEHGGGIIHHIIJIIJJJJIIIJJIIIIIGGGGFEDDDEDDDDEDEEEEEDEDCDEEDEDDDEEDEEDDECDCCCCDD_Mismatch_1_Sense_+_Library_PoolT
GATATTACCGGCCCGAGTTATATTCAATGAACTGAAGCGGAAACAGAACGGAGCTATGTGTAAATTCTAATTTTATGTAAATTCCAAGTACGCT
>Frequency_2_QualityScore_FFGHFFHJIIJJJJIIIJIIIIHIEHIHGGGGGGGEEFGEGGFEEEDDDCCD<ACEEEEEEDECCACCDCCCDDCACDDDDCDDDDAACDDDDC_Mismatch_1_Sense_+_Library_PoolT
GCCGCCCGCCACCGTCTACCGGAGACCGTGATCTGGATATTACCGGCCAGAGTTATATTCAATGAACTGAAGCGGAAACAGAACGGAGCTGTGT
>Frequency_2_QualityScore_EFHHHHHIIIIJJGIIIIIGIIJHIIJJGIIHIIIHFEEECDCCACCADCCBB?BCAAAA>?9;?AB;AB=?@DDC@C=971;;;+5;ACC>A<_Mismatch_0_Sense_+_Library_PoolT
ATCTACGGAACGGAGGACGTTCCACAACGGTCGACGGATCGGCCACCGGCCAGTCAATCGCAGAGCGCCGACGGGCTCGCTGGCGACTTTTCTC
>Frequency_2_QualityScore_FFHHHGGJJJJIJGGHIIJIJIIJJJIIIGGIIIIJJJIJJIJJIJIJIGEHIIJIGHIIIIIIJI_Mismatch_1_Sense_+_Library_PoolT
TGTAAGAAGCCAGTGTGCATTATCTTAAGTGCAATAATAAAAATTCAGTGAATGGGTAGAGAATCA
>Frequency_2_QualityScore_FFHHHHHJJJJIJJJJJJIJJJJIJIJJJJJJJJJJJJIIJIJJJGIHIIIJIJJIJJIIIGHIGIGIIDHIIEHHGGFFFFDEEEEECE_Mismatch_0_Sense_+_Library_PoolT
GCTCACCGTTCATTCCTTGCAGGAACCTTCATTGTAAGAAGCCAGTGTGCATTATCTTAAGTGCAATAATAAAAATTCAGTGAATGGGTA
>Frequency_2_QualityScore_FFHGHHHJJIIJHIJIJIJEGGHIIHGIIJIGGHHGFECDDDDDDDC@?=?B;8=ACDDCDCCBDB=@BBBBBCCDBDA@A=BCBBC@=@;=C;_Mismatch_0_Sense_+_Library_PoolT
GACGGATCGGCCACCGGCCAGTCAATCGCAGAGCGCCGACGGGCTCGCTGGCGACTTTTCTCCGGCAAAGAATCCGTCGAGCCGCCCGCCACCG
>Frequency_2_QualityScore_FFHHHHHJIIJIJIJIJJJJIJIIIJIJJJJJIIIIIJJJJIJJJJJJIIIJJJJJGHFIIIIIIGGGGGEGFEEEEEEEEEEEDEDDDDDDDD_Mismatch_1_Sense_+_Library_PoolT
ATTCCAAGTACGCTCACCGTTCATTTCTTGCAGGAACCTTCATTGTAAGAAGCCAGTGTGCATTATCTTAAGTGCAATAATAAAAATTCAGTGA
>Frequency_2_QualityScore_FFHHGHHHIIIIHIIIIHICEGIDGDGGHGGDHGGAFEEEDCACAB=A9=4;;99??7;;?DCAA?C9;>7=>A<A<<A=189777=@==B9;B_Mismatch_0_Sense_+_Library_PoolT
GGTCGACGGATCGGCCACCGGCCAGTCAATCGCAGAGCGCCGACGGGCTCGCTGGCGACTTTTCTCCGGCAAAGAATCCGTCGAGCCGCCCGCC
>Frequency_2_QualityScore_DDEBCCCGEAEHE@A=ACEC?6?1AB?BD59;D=5=?A<A7;9<<?_Mismatch_0_Sense_+_Library_PoolT
GACGGATCGGCCACCGGCCAGTCAATCGCAGAGCGCCGACGGGCTC
>Frequency_2_QualityScore_DEABCE?BECACEEIICIIIIEEEEEEEGGGEGGEEGHIHIIHHHEEFFGF6ADEFGAAEEECCGGGAGGDB?BAC;?CC_Mismatch_0_Sense_+_Library_PoolT
GAAGCCAGTGTGCATTATCTTAAGTGCAATAATAAAAATTCAGTGAATGGGTAGAGAATCCATAGACAGACTTAGCTTCA
>Frequency_2_QualityScore_FFHHHHHJFIIIHJJJJIIJIIJIJEGGHIIIIIIIJIJJIIIIJIIJIIIIIIIIIIIIIIIIHIJJIGFGEHHGFGGGFACEEEEACEEDEE_Mismatch_1_Sense_+_Library_PoolT
ATCTTAAGTGCAATAATAAAAATTCAGTGAATGGGCAGAGAATCCATAGACAGACTTAGCTTCAAATTCAGTTTATGCCTGTTCATAATTTATT
>Frequency_2_QualityScore_FFHHHHHJJJJJJJIIIIJJJJJJJJJIIJHIIJJJJJIJJJJJJJJJIJIIIIJJJHIIIJJJIJJJJIJJJJIIHHHHGFFFFFEEEEEEEE_Mismatch_0_Sense_+_Library_PoolT
TTGTAAGAAGCCAGTGTGCATTATCTTAAGTGCAATAATAAAAATTCAGTGAATGGGTAGAGAATCCATAGACAGACTTAGCTTCAAATTCAGT
>Frequency_2_QualityScore_EEGFGGHFIHHEIIIFFIGCGGEGGIEIEAEB@B@BCBBDDD9ABCDCCCCABC?@CCCBABBA;A??B=>BACD@AA=ACCABBCAC>@49?B_Mismatch_0_Sense_+_Library_PoolT
ACCGGCCAGTCAATCGCAGAGCGCCGACGGGCTCGCTGGCGACTTTTCTCCGGCAAAGAATCCGTCGAGCCGCCCGCCACCGTCTACCGGAGAC
>Frequency_2_QualityScore_FFHHHHHJJJJJJJJJJJJJJIJJJJJIIJJJJJJIIIIJJIIJJJJJIJJIIIIJIJJIIJJJIJJJJIHIIIIHHGHHFFFEEEEEEEDDDD_Mismatch_2_Sense_+_Library_PoolT
CATTTCTTGCAGGAACCTTCATTGTAAGAAGCCAGTGTGCATTATCTTAAGTGCAATAATAAAAATTCAGTGAATGGGCAGAGAATCCATAGAC
>Frequency_2_QualityScore_EEHHHHHJJJJJJIJJJGGHHGHGIJHIJJJJJJJIJIJIJIJJIHGHHGFFEACDDDDDDECEEFEEDCECEEEDEDDEDEEEEDDEDDCDDC_Mismatch_1_Sense_+_Library_PoolT
TGGATATTACCGGCCCGAGTTATATTCAATGAACTGAAGCGGAAACAGAACGGAGCTATGTGTAAATTCTAATTTTATGTAAATTCCAAGTACG
>Frequency_2_QualityScore_FFHGHHHIEGIIIJJIJJJIIJEHIHIIJEGEEEFFDEC@B@DCDCDD>CB=CCDDBCCCC>A;:9?CDCDBC?@A7?AC?CCCC@6<7;B@CC_Mismatch_1_Sense_+_Library_PoolT
CACAACGGTCGACGGATCGGCCACCGGCCAGTCAATCGCAGAGCGCCGACGGGCTTGCTGGCGACTTTTCTCCGGCAAAGAATCCGTCGAGCCG
>Frequency_2_QualityScore_FFHHHHGJJJJJJJJJJJJJIIJHJIJJJJIJJJIJIJJIJJIIIIIIJIJIJIJJJGIIJEIIIGIIJFIIIJEGEHGFEDDDEDDDCECDDC_Mismatch_0_Sense_+_Library_PoolT
AGACTTAGCTTCAAATTCAGTTTATGCCTGTTCATAATTTATTGTGTTTTAAATATGAGGGATGGTTTATGTACTCCGGACTGCTCAATAAGCC
>Frequency_1_QualityScore_FFFHFHDGHHIGIJIIJHHHIIJDHIIIIJJJJJHIHHIJIIIIIIJJJJGAFDGGHGJIJFHHIFGHICGHGGCHEHFFDDDDDDCCCA>@CC_Mismatch_0_Sense_+_Library_PoolC
AGACTTAGCTTCAAATTCAGTTTATGCCTGTTCATAATTTATTGTGTTTTAAATATGAGGGATGGTTTATGTACTCCGGACTGCTCAATAAGCC
>Frequency_2_QualityScore_FEHHHHHJJJJJJJJJJIIJJGIJIIIIJJJIHIIIIJGIJJGIIJHIIJJJJJJJJJJJJIIIIHHHGEFEFFEEEEEEEEEEDDDDDDDDDD_Mismatch_1_Sense_+_Library_PoolT
GTTTATGCCTGTTCATAATTTATTGTGTTTTAAATATGAGGGATGGTTTATGTACTCCGGACTGCTCAATAAGCCATGTGATCTTTAACTGCAT
>Frequency_2_QualityScore_FFHHHHHIIJJJJJIJJJIIJIJJJIIIJIJJJIHFFFDCDCDEEDDDDEDEEDDDDDDDDDDACCE?CCEEEEDDDDDDCDCDDDDCDCDDDD_Mismatch_1_Sense_+_Library_PoolT
AAATCCGTCGAGCCGCCCGCCACCGTCTACCGGAGACCGTGATCTGGATATTACCGGCCAGAGTTATATTCAATGAACTGAAGCGGAAACAGAA
>Frequency_2_QualityScore_FFGHGGGJIGIGIIHIHIHHHIHGIIFHIGGFGEEEEECCECDDDC>=BCDDDACDDC?CCDDCCBD==9=;A:BCDCDCDEDDDDD;ACC=?=_Mismatch_0_Sense_+_Library_PoolT
GACGGGCTCGCTGGCGACTTTTCTCCGGCAAAGAATCCGTCGAGCCGCCCGCCACCGTCTACCGGAGACCGTGATCTGGATATTACCGGCCAGA
>Frequency_1_QualityScore_FFHHHGHIJGIIIIIJEHHHIJGGHIIHHFFEEDEEDDDDDDDDDDDDDDDDDDDDDAB?BDC>B9@;BBB>B?CDEDD3>>CCDDCBDDBDDD_Mismatch_0_Sense_+_Library_PoolC
GACGGGCTCGCTGGCGACTTTTCTCCGGCAAAGAATCCGTCGAGCCGCCCGCCACCGTCTACCGGAGACCGTGATCTGGATATTACCGGCCAGA
>Frequency_2_QualityScore_FFHHHHHIJIIIIJJIFIIEIIIEEIIIIJIIIFGEEABCDDCABCBCC:<B@ACC9=;ACB?A7?=?A841;;<BC??;A3;>68=@<?CAA;_Mismatch_1_Sense_+_Library_PoolT
GGACGTTCCACAACGGTCGACGGATCGGCCACCGGCCAGTCAATCGCAGAGCGCCGACGGGCTTGCTGGCGACTTTTCTCCGGCAAAGAATCCG
>Frequency_2_QualityScore_FFHHHGHIJIJJJIGIIIIIIIIIIJIJHIIJJIJIIJIIJIIIIJJIIIJJIGIEIIIJIHIIGIGHHEEEFFFFFEEEEEEEDDCDCDDEED_Mismatch_1_Sense_+_Library_PoolT
CCAAGTACGCTCACCGTTCATTTCTTGCAGGAACCTTCATTGTAAGAAGCCAGTGTGCATTATCTTAAGTGCAATAATAAAAATTCAGTGAATG
>Frequency_2_QualityScore_FFHHHHHJJGIIIJJJJJJJIJJJJJJJJJJJJJJIIJJJIJJJJJIJHIIJJJJJJIIIHJIIIGHHHHFGFEFFFEEEEEEEECDDDDDDEC_Mismatch_1_Sense_+_Library_PoolT
AATTCCAAGTACGCTCACCGTTCATTTCTTGCAGGAACCTTCATTGTAAGAAGCCAGTGTGCATTATCTTAAGTGCAATAATAAAAATTCAGTG
>Frequency_2_QualityScore_EECCCCGIG?CGEEGGIIIHC9BEDIDCEBGIGHDCGGGGDFEGIDIEGDAFHIIGGGGHIICAAGGGIIFGEGE_Mismatch_0_Sense_+_Library_PoolT
ACCTTCATTGTAAGAAGCCAGTGTGCATTATCTTAAGTGCAATAATAAAAATTCAGTGAATGGGTAGAGAATCCA
>Frequency_2_QualityScore_FFHHHGHIJJIIIIIIIJIIIIIJIIIIJJJIJJIIIJJJJJIJJIJIJJJJIIIIJIIIJIJIIJJJIEHHHDHHGBDDDEEEDEEDCDDDDD_Mismatch_2_Sense_+_Library_PoolT
CAGTGAATGGGCAGAGAATCCATAGACAGACTTAGCTTCAAATTCAGTTTATGCCTGTTCATAATTTATTGTGTTTTAAATATGAGGGATGGCT
>Frequency_2_QualityScore_CEHHHHGIIIIJJGIJIIIJJJJJJIJGIIIIIIHIJJIJJIJJJJIJIJJIJIIIHJJJIIHHIIGFDCFGECCDECDDEEECEDDEECCCCC_Mismatch_1_Sense_+_Library_PoolT
AAATTCTAATTTTATGTAAATTCCAAGTACGCTCACCGTTCATTTCTTGCAGGAACCTTCATTGTAAGAAGCCAGTGTGCATTATCTTAAGTGC
>Frequency_1_QualityScore_FFHHHHHJJJJJJJJJIJJJJJJJJJJIJJIJJJJJJJIJJJJJJJJJJJIIIJJJJJJJJJJIHIJICGHGHHFEDCEFEEEDDCEEDDDCCC_Mismatch_1_Sense_+_Library_PoolC
AAATTCTAATTTTATGTAAATTCCAAGTACGCTCACCGTTCATTTCTTGCAGGAACCTTCATTGTAAGAAGCCAGTGTGCATTATCTTAAGTGC
>Frequency_2_QualityScore_EEACCCGIFGIDEFEEIFIIFEIIGGGIIGGFAGEGAFCCGCEDFEGDCGIIIGHGEEIHIIEDGEIICE?BBEDAAEC?CCCCDCDCDDE_Mismatch_0_Sense_+_Library_PoolT
GGTAGAGAATCCATAGACAGACTTAGCTTCAAATTCAGTTTATGCCTGTTCATAATTTATTGTGTTTTAAATATGAGGGATGGTTTATGTA
>Frequency_2_QualityScore_FFGGHHHJJIHIJIIJJJJIJJIJJJEFIIIIIDGFFEEDDDDDACDDCC>CBDDDCCACDCEEDCCCECCDCC?BDDCCDC:?CACCEDEDEC_Mismatch_1_Sense_+_Library_PoolT
GCGACTTTTCTCCGGCAAAGAATCCGTCGAGCCGCCCGCCACCGTCTACCGGAGACCGTGATCTGGATATTACCGGCCCGAGTTATATTCAATG
>Frequency_2_QualityScore_EEHGHGHJFIIIJJJIJHIIIHIJIJIJHIIIIIGGFEEDDDDDCDDDDDDA=BDDDDCCACEECCCDDACDC?=@CDDBA@;ACEDEEDCDDA_Mismatch_1_Sense_+_Library_PoolC
GCGACTTTTCTCCGGCAAAGAATCCGTCGAGCCGCCCGCCACCGTCTACCGGAGACCGTGATCTGGATATTACCGGCCCGAGTTATATTCAATG
>Frequency_2_QualityScore_FEHHGHHJJIIIIJIIJJIGIJIFFEGIIIJIJIIIHJHGHIIIIGIIIIIIIIGIIIHHIIIGIIEGGGGHHGGGG_Mismatch_0_Sense_+_Library_PoolT
GAACCTTCATTGTAAGAAGCCAGTGTGCATTATCTTAAGTGCAATAATAAAAATTCAGTGAATGGGTAGAGAATCCA
>Frequency_2_QualityScore_EFHGGHGIJIJJIIAEEIIIJJIJJJJJIJJJJGIIIIIJJGHIJJJIGIIIIJIIJJIIGIJIIJHIIH_Mismatch_0_Sense_+_Library_PoolT
TGCATTATCTTAAGTGCAATAATAAAAATTCAGTGAATGGGTAGAGAATCCATAGACAGACTTAGCTTCA
>Frequency_2_QualityScore_FFHHHGHJJJIIIHIGIIIIGIIIIGGGHGFFEEDCDDDDDDDDDDDDCDDDDCCCCCADCDDCDDDDDCDCBCCCAACCAC@A@@=BCB3@?C_Mismatch_0_Sense_+_Library_PoolT
CAGTCAATCGCAGAGCGCCGACGGGCTCGCTGGCGACTTTTCTCCGGCAAAGAATCCGTCGAGCCGCCCGCCACCGTCTACCGGAGACCGTGAT
>Frequency_2_QualityScore_FFHHGGHIIIGIIIJIIIIJIIIIIHIJJIJJIIJJJJCHIIGIIIHIHIIJGGGIIIIEEG=DGGIGICHGIHGGGGEEDDCDDCBCCDCDDD_Mismatch_0_Sense_+_Library_PoolT
ACAGACTTAGCTTCAAATTCAGTTTATGCCTGTTCATAATTTATTGTGTTTTAAATATGAGGGATGGTTTATGTACTCCGGACTGCTCAATAAG
>Frequency_2_QualityScore_FFGHHHHJIIJJJJJJGIFGIIIIIJJJJIJIHIIJIIIIJJJJJIJJJJIGIIIIIIJFGIIIJJIJJIGIJIIHHGGGFFFFEEEE_Mismatch_0_Sense_+_Library_PoolT
CATTGTAAGAAGCCAGTGTGCATTATCTTAAGTGCAATAATAAAAATTCAGTGAATGGGTAGAGAATCCATAGACAGACTTAGCTTCA
>Frequency_2_QualityScore_FFHHHGHJJJIIIIJIHIIJGIGHGIIIIIIFHIJGFIGIIIIJIIIHEGHHIJJJIIIIIHIIGGHEGGGEEFEEEEEEDDDEDE_Mismatch_0_Sense_+_Library_PoolT
TTCATAATTTATTGTGTTTTAAATATGAGGGATGGTTTATGTACTCCGGACTGCTCAATAAGCCATGTGATTTTTAACTGCATTTA
>Frequency_2_QualityScore_FFGHHGHJJIIHIJIJJJIIJJJJJJJJJIJJJJJIGHFEEDDBCACEEDDCDEDEDDDCDDDDD7?=ACCCCEECDEDDDDDDCDDCCDCDCD_Mismatch_1_Sense_+_Library_PoolT
CAAAGAATCCGTCGAGCCGCCCGCCACCGTCTACCGGAGACCGTGATCTGGATATTACCGGCCCGAGTTATATTCAATGAACTGAAGCGGAAAC
>Frequency_2_QualityScore_FFHHHHHJJJJJJJJIJJJJJIJIIJIIJJJJJJJJIIJIJJJJJJJIIIIJIIIIIJIIIJIIIHHHECEGGGGF_Mismatch_0_Sense_+_Library_PoolT
GACAGACTTAGCTTCAAATTCAGTTTATGCCTGTTCATAATTTATTGTGTTTTAAATATGAGGGATGGTTTATGTA
>Frequency_2_QualityScore_FFHHHGHJJJJJJJJJJJJJJJJJIIIJJJJJJJJJGIHHIJJJJJJJJJIJHHIHIIJIJJJIJJJJJIIGIJHIHGHHGFFFFEDEED_Mismatch_0_Sense_+_Library_PoolT
TCATTCCTTGCAGGAACCTTCATTGTAAGAAGCCAGTGTGCATTATCTTAAGTGCAATAATAAAAATTCAGTGAATGGGTAGAGAATCCA
>Frequency_2_QualityScore_FFHHHHGJJJJJJIJIIJJGIGIIIIJGIJJJIIJIJJJJGEEACEEEEEEEEEDDDDDCDDDDDDCDDCCCDDDDDCCDDDDDEDCCDDEDDE_Mismatch_1_Sense_+_Library_PoolT
CACCGTCTACCGGAGACCGTGATCTGGATATTACCGGCCCGAGTTATATTCAATGAACTGAAGCGGAAACAGAACGGAGCTATGTGTAAATTCT
>Frequency_2_QualityScore_FEGBGHFIIIIIIIIFIIIIIIIIGIIIIIHIGIIIIIEIGGIIIIIGIGIIIIEDIIIIIHIIIIIIIHHIIFGE_Mismatch_0_Sense_+_Library_PoolT
GTTCATTCCTTGCAGGAACCTTCATTGTAAGAAGCCAGTGTGCATTATCTTAAGTGCAATAATAAAAATTCAGTGA
>Frequency_2_QualityScore_FFHHHHHJJIJGJIJJIJJIJJJJJJJIJJIHIJJJJJHHIIIJIIJJJJIJJIJIIIJJJJJIJJI_Mismatch_0_Sense_+_Library_PoolT
ATTATCTTAAGTGCAATAATAAAAATTCAGTGAATGGGTAGAGAATCCATAGACAGACTTAGCTTCA
>Frequency_2_QualityScore_FFHGHHGIJJIJIJJJJIIIIJJIHIJJJJJJIGHGFECDDDEEDDDDEDEEDDDDDDDDBDAACEEEEEEEEDDDCDDCCDDDDDBDDDDCDD_Mismatch_1_Sense_+_Library_PoolT
AATCCGTCGAGCCGCCCGCCACCGTCTACCGGAGACCGTGATCTGGATATTACCGGCCCGAGTTATATTCAATGAACTGAAGCGGAAACAGAAC
>Frequency_2_QualityScore_FFHHHHGJJIIJIIJJJJJJIIJJJJJJJJJIJJJJJIJJJJJJIJJJJJIJJJJJIJJIIGIIIIIHECEHGFEFFFFEEEEDEEEDCCBCEE_Mismatch_1_Sense_+_Library_PoolT
AATTTTATGTAAATTCCAAGTACGCTCACCGTTCATTTCTTGCAGGAACCTTCATTGTAAGAAGCCAGTGTGCATTATCTTAAGTGCAATAATA
>Frequency_2_QualityScore_D@EECEGHHGGGGIIIGFEGEBEGFEHGIFHEGEIEHHIEEGDEHHCEECFCFCFEBCFHFE?9CEAC;=ABCBCECECCCCDCC?ABC?BCDD_Mismatch_1_Sense_+_Library_PoolT
GATTTTATGTAAATTCCAAGTACGCTCACCGTTCATTCCTTGCAGGAACCTTCATTGTAAGAAGCCAGTGTGCATTATCTTAAGTGCAATAATA
>Frequency_2_QualityScore_FFHHHHHJJJJJJJJJJJJJJJIIIJJJJJJJJJIJJJIIIJJJJJJJIIHIIJIHIGIIJGHIIHHIIIEHGHHGGHGFFFEDDDDDDDDDDD_Mismatch_0_Sense_+_Library_PoolT
AGACAGACTTAGCTTCAAATTCAGTTTATGCCTGTTCATAATTTATTGTGTTTTAAATATGAGGGATGGTTTATGTACTCCGGACTGCTCAATA
>Frequency_2_QualityScore_FFEGHHGIIIJJGGICFGEEGIDHGHGIIJIHHEIIGIIHIHCGHIGHGHHHHHIIJIGIHGEFGIIIGHHGGGGEEGF@DDEBDCCCC?ECDD_Mismatch_0_Sense_+_Library_PoolT
GGTAGAGAATCCATAGACAGACTTAGCTTCAAATTCAGTTTATGCCTGTTCATAATTTATTGTGTTTTAAATATGAGGGATGGTTTATGTACTC
>Frequency_2_QualityScore_FCGHHGHJIIIIJJIIJIJIJJJJIJJIJJJJJJIIJIIJIJJJJJIGIIIIJIIJJIJJJIIEGHIGIEGIIJH_Mismatch_0_Sense_+_Library_PoolT
GTAGAGAATCCATAGACAGACTTAGCTTCAAATTCAGTTTATGCCTGTTCATAATTTATTGTGTTTTAAATATGA
>Frequency_2_QualityScore_FFGHGDHIIIIJJIJIIEIIIIEGGGGIGHIIJJJIHGGIEGIIIGHHIIHIIIJJIHFIIIIJHIEHIDDCGEHGGGHHFFFED?CCCECDEE_Mismatch_1_Sense_+_Library_PoolT
TGGGTAGAGAATCCATAGACAGACTTAGCTTCAAATTCAGTTTATGCCTGTTCATAATTTATTGTGTTTTAAATATGAGGGATGGTTTATGTAA
>Frequency_2_QualityScore_FFGHHHHJJJIJJJJIJJIIIHHIJIJJJJGIGIIJJJJJJJJJIIGIIIIIHHHHHGGGGGGGGGGGGBEGGDFFFFEEEEEEEEEEED_Mismatch_1_Sense_+_Library_PoolT
CTTGCAGGAACCTTCATTGTAAGAAGCCAGTGTGCATTATCTTAAGTGCAATAATAAAAATTCAGTGAATGGGTAGAGAATCCATAGGCA
>Frequency_2_QualityScore_AECGGHEIHAGHGIGIICIIHBGGHEIGIIIIEIIDGGGHIIHGIIIGIIFGFHEGIEEHBD8AGIIIC?EGGIGIFEEGFGECEEEEDDACCC_Mismatch_2_Sense_+_Library_PoolT
CTTCATTGTAAGAAGCCAGTGTGCATTATCTTAAGTGCAATAATAAAAATTCAGTGAATGGGTAGAGAATCCATAGACAGACTTAGCTTCGAAA
>Frequency_2_QualityScore_FFHHHHGJIIIJJIJJIIJJJJGIIIJIJJJJIJIIIIJJJJIJJJGGEGIIJJIIJHIIIGDGIGGGGEFGGEEEEEDEEEEEEECCDDDCCD_Mismatch_2_Sense_+_Library_PoolT
CGCTCACCGTTCATTTCTTGCAGGAACCTTCATTGTAAGAAGCCAGTGTGCATTATCTTAAGTGCAATAATAAAAATTCAGTGAATGGGCAGAG
>Frequency_2_QualityScore_FFHHHHHIIIJIIIJIJJJJIIIJIIIHIGIJIJJJJJJJIIIJJJJIIIIIJHIHIIIGGIIIIIHIIEFGHGEGFFEEFEEEEEDCDDDDDD_Mismatch_0_Sense_+_Library_PoolT
TCCATAGACAGACTTAGCTTCAAATTCAGTTTATGCCTGTTCATAATTTATTGTGTTTTAAATATGAGGGATGGTTTATGTACTCCGGACTGCT
>Frequency_2_QualityScore_EFHGHGHIIIIEGHIGIIHGIIJJJJIHIIGIEHGIIIGEGGIFGHHIJIJIEIGFGIFGGGGIIJIJGDEHG_Mismatch_0_Sense_+_Library_PoolT
ATTATCTTAAGTGCAATAATAAAAATTCAGTGAATGGGTAGAGAATCCATAGACAGACTTAGCTTCAAATTCA
>Frequency_2_QualityScore_FFHHHHHJJJJJJJIJJJJJJJJJJJJIJIIIIIJJJIJJJJIIIHIIHIIJJJJIJJJJJJJJIIJIIHIIHIGGGGGFEEE_Mismatch_0_Sense_+_Library_PoolT
TTGCAGGAACCTTCATTGTAAGAAGCCAGTGTGCATTATCTTAAGTGCAATAATAAAAATTCAGTGAATGGGTAGAGAATCCA
>Frequency_1_QualityScore_DDBFB?DBG;BGHHIGGC?B?CHHIGGAFCBDG9*?F9?DB@?BDFCFGHIIEIGHGEDGCHHFFGGGHH<9.=;AEC;@?CD_Mismatch_0_Sense_+_Library_PoolC
TTGCAGGAACCTTCATTGTAAGAAGCCAGTGTGCATTATCTTAAGTGCAATAATAAAAATTCAGTGAATGGGTAGAGAATCCA
>Frequency_2_QualityScore_FFHHHHHIIIIIIIIJJIGIIGIIGIIIIIJIIIIIHGGEEDDDDCCCBDDDBCDDCDCDBDCDCC=C:>CBCDCCEDBDCB?CACBABB/=AD_Mismatch_0_Sense_+_Library_PoolT
GCTCGCTGGCGACTTTTCTCCGGCAAAGAATCCGTCGAGCCGCCCGCCACCGTCTACCGGAGACCGTGATCTGGATATTACCGGCCAGAGTTAT
>Frequency_2_QualityScore_FFHHGHHJIIJJIIIHIHICGHGIHJDIFGGGGEEECECAACADCAC@AB:BC;?05;:?847=CC==4:9>=7?CAABCCDCA==BC?C?@DD_Mismatch_0_Sense_+_Library_PoolT
AACGGTCGACGGATCGGCCACCGGCCAGTCAATCGCAGAGCGCCGACGGGCTCGCTGGCGACTTTTCTCCGGCAAAGAATCCGTCGAGCCGCCC
>Frequency_2_QualityScore_EBFCGHECIGIGHEEIEIEDIEIIIHIIIIIGIIGIIIIGEIIIIIEGIEHIIGGGFGIFIIIIIIGGI=_Mismatch_0_Sense_+_Library_PoolT
TAAGAAGCCAGTGTGCATTATCTTAAGTGCAATAATAAAAATTCAGTGAATGGGTAGAGAATCCATAGAC
>Frequency_1_QualityScore_FDHFHDF>GGGHEHIIIEFE>FBHGIIA?99?DFHHGIIICGBDBBFDGGGHGHHCGGGBGGGGHAD:CC_Mismatch_0_Sense_+_Library_PoolC
TAAGAAGCCAGTGTGCATTATCTTAAGTGCAATAATAAAAATTCAGTGAATGGGTAGAGAATCCATAGAC
>Frequency_2_QualityScore_FFHHGHHJJJJJJIJJJJJJJJJJIIIJIIJJIJJJJJJHIGIIJIJGIIIJIIIIIIIIIIJIJJIIHEGIHGGGFGGFEEACDECCECCDCC_Mismatch_2_Sense_+_Library_PoolT
CGTTCATTCCTTGCAGGAACCTTCATTGTAAGAAGCCAGTGTGCATTATCTTAAGTGCAATAATAAAAATTCAGTGAATGGGTAGAGAATCAAA
>Frequency_2_QualityScore_FFHHHGHIIIIIGIIIHIIIIIIIIIFGIIIJHGFDEEEEEDDDDDDCBCDDBDDDBDCD=BABC<8:==?BC:AAC@B;7<AC?BCAAA;?;6_Mismatch_0_Sense_+_Library_PoolT
GTTCCACAACGGTCGACGGATCGGCCACCGGCCAGTCAATCGCAGAGCGCCGACGGGCTCGCTGGCGACTTTTCTCCGGCAAAGAATCCGTCGA
>Frequency_2_QualityScore_FFHHHHGJJIJJGHIIIJJJHGIIIIIIIJJJJIGIEGHIHHHGHGGFFFFFEEEEEDDCDCDDCCDDCBCCDCDDCDECDEDCDCEEEEEEDC_Mismatch_1_Sense_+_Library_PoolT
TACCGGAGACCGTGATCTGGATATTACCGGCCCGAGTTATATTCAATGAACTGAAGCGGAAACAGAACGGAGCTATGTGTAAATTCTAATTTTA
>Frequency_2_QualityScore_FFHHHHHJJGIFHIIJJJJIJJJIJIIJJJJJJJJJJJJJJJJJHIIJJJJJFIIIIIIIJJ_Mismatch_1_Sense_+_Library_PoolT
AGAAGCCAGTGTGCATTATCTTAAGTGCAATAATAAAAATTCAGTGAATGGGTAGAGAATCA
>Frequency_2_QualityScore_FFHGHHHJIJIJIJIJHIJJIIJIIIHHGFEDDDDDDDDDCDCDDDCCDCCCCDDDDDDDDCDDDDDCDCCCBCDDDDDBB@DDD=AABC@ACC_Mismatch_0_Sense_+_Library_PoolT
AATCGCAGAGCGCCGACGGGCTCGCTGGCGACTTTTCTCCGGCAAAGAATCCGTCGAGCCGCCCGCCACCGTCTACCGGAGACCGTGATCTGGA
>Frequency_2_QualityScore_FFHHHGHJJIJJIHIHIJJGIIJHIIIIIJIIIJHHJIIJIJJIIIJJJJIJJJJJJJJJJJJIHHHHHHFFFFFFEEEED_Mismatch_0_Sense_+_Library_PoolT
TCATAATTTATTGTGTTTTAAATATGAGGGATGGTTTATGTACTCCGGACTGCTCAATAAGCCATGTGATTTTTAACTGCA
>Frequency_2_QualityScore_FFHHGHHJJJIIJIJJJJJJJJJIDIIIIJIJJJGIGIIIHIIIJIIGIJJHIJJGIIJJJIIIIIIHIHHHGFFFFEDEEEEEDDDCDDDEED_Mismatch_0_Sense_+_Library_PoolT
TCAAATTCAGTTTATGCCTGTTCATAATTTATTGTGTTTTAAATATGAGGGATGGTTTATGTACTCCGGACTGCTCAATAAGCCATGTGATTTT
>Frequency_2_QualityScore_FFHGGHHIJIIIIHIIJGIIGIJJEHIIIIIEGGHGGFDCECCCCBCACDECDDBEDEECDDDCDDD?A@?ACDEEDECCBCCCBCCDCCBBCC_Mismatch_1_Sense_+_Library_PoolT
GGCAAAGAATCCGTCGAGCCGCCCGCCACCGTCTACCGGAGACCGTGATCTGGATATTACCGGCCCGAGTTATATTCAATGAACTGAAGCGGAA
>Frequency_2_QualityScore_FFHHGFHIJIJJJJJJEIHIIIJJIIJJJIIJIGIIIIJIJIGIIIIIJIJHIIIIIJJGGIIJHGGIJHHJIIIGHGGEGFEEEEEE?CEDEE_Mismatch_0_Sense_+_Library_PoolT
CATTGTAAGAAGCCAGTGTGCATTATCTTAAGTGCAATAATAAAAATTCAGTGAATGGGTAGAGAATCCATAGACAGACTTAGCTTCAAATTCA
>Frequency_2_QualityScore_EEHHHHGJIIIJGIIJIJJIIIJIIJJIJJJJJJIJGIIIJIIJJJIIIGGHGGGFFEDDDCCCDDCDDCCCCCDDDEEDEEEEECEEDECDCE_Mismatch_0_Sense_+_Library_PoolT
TACCGGAGACCGTGATCTGGATATTACCGGCCAGAGTTATATTCAATGAACTGAAGCGGAAACAGAACGGAGCTATGTGTAAATTCTAATTTTA
>Frequency_2_QualityScore_FAGGHHHEIIIIIIIGHGIIIGIIGHHIIFEIIIIIIIIIFFGCE=BCEEDEDBCCCCCCCCCCCCCCBBCCCCCCCCCBC@ACACCC?BCDCB_Mismatch_2_Sense_+_Library_PoolT
GCCACCGTCTACCGGAGACCGTGATCTGGATATTACCGGCCAGAGTTATATTCAATGAACTGAAGCGGAAACAGAACGGAGCTGTGTGTAAATG
>Frequency_2_QualityScore_EEEECDCGDFIIHIIGG@GGGCDEGHA>7;9=ABACCC???=1=;5>CACBAB?BB?=BCBB?;A==@?A<@A<A;@@@;3=957937?BC;?A_Mismatch_0_Sense_+_Library_PoolT
TCGCAGAGCGCCGACGGGCTCGCTGGCGACTTTTCTCCGGCAAAGAATCCGTCGAGCCGCCCGCCACCGTCTACCGGAGACCGTGATCTGGATA
>Frequency_2_QualityScore_ACFECCBGGCDFIAEG;9CDFDEEBGGGGGCEGGFFGEHGECGE7BEEGHHFGGFHGII_Mismatch_0_Sense_+_Library_PoolT
TGTGCATTATCTTAAGTGCAATAATAAAAATTCAGTGAATGGGTAGAGAATCCATAGAC
>Frequency_2_QualityScore_EECGGGHIIIIIIIIIIEGGGGFFHIIGIGIGEIIGHIFFECCCCCCBCCCCCBBC?CCCCABCCCECCCBCCEECABCCCCA==?BCEEEAAC_Mismatch_1_Sense_+_Library_PoolT
CTGGCGACTTTTCTCCGGCAAAGAATCCGTCGAGCCGCCCGCCACCGTCTACCGGAGACCGTGATCTGGATATTACCGGCCCGAGTTATATTCA
>Frequency_2_QualityScore_EEGGHHHJIIIIJIIIIIIGHGHIIIIIIHIJIIIGHIIHIIIJJIJJEIIIIIEGI_Mismatch_0_Sense_+_Library_PoolT
CTTCATTGTAAGAAGCCAGTGTGCATTATCTTAAGTGCAATAATAAAAATTCAGTGA
>Frequency_2_QualityScore_FFHGHGGIJIIHIJIIIJHJJGFHGHIGHIJIIIIIJIIIIIIIGIIIIJHGIIIIJIIIGIIGIIGIHGBDACEFFFEEEEEEEDACDCDCCD_Mismatch_1_Sense_+_Library_PoolT
CTAATTTTATGTAAATTCCAAGTACGCTCACCGTTCATTTCTTGCAGGAACCTTCATTGTAAGAAGCCAGTGTGCATTATCTTAAGTGCAATAA
>Frequency_2_QualityScore_CCGHHFHIIIIIEHIIIIIIIHIIIIIIIIIIIIIIIIIIIIGFGGFGCEEEEEEEEEEEEEEEDEEEECCABDCDBCBABCDDDDDAA?ADEE_Mismatch_1_Sense_+_Library_PoolT
CCGAGTTATATTCAATGAACTGAAGCGGAAACAGAACGGAGCTATGTGTAAATTCTAATTTTATGTAAATTCCAAGTACGCTCACCGTTCATTC
>Frequency_2_QualityScore_FFHHHGHJGIJJJIIIIIIFIHEHGHHGHGHGGEEECABDAA>CACEC@B?@;?ABBCB=B?CCBBD@?55;994593?B@C@A9=99=;99@?_Mismatch_0_Sense_+_Library_PoolT
GGAGGACGTTCCACAACGGTCGACGGATCGGCCACCGGCCAGTCAATCGCAGAGCGCCGACGGGCTCGCTGGCGACTTTTCTCCGGCAAAGAAT
>Frequency_2_QualityScore_FFHHHHHJJJJIJJJIJJJJJJJJJJJJJJIJIJJJJIIJJJJJHIHIIIIJIJIIJIJJIIIIIHHIGGIHGFGGGGEEEEEEEEEDEDDCCD_Mismatch_1_Sense_+_Library_PoolT
ATCACCGTTCATTCCTTGCAGGAACCTTCATTGTAAGAAGCCAGTGTGCATTATCTTAAGTGCAATAATAAAAATTCAGTGAATGGGTAGAGAA
>Frequency_2_QualityScore_EEHHHGGIIHIIIJJJJJJIIJJIIJJIIIIJJIJJHIJIIJJFFDGIIIJIIIJJIGHEGIIJIIIIJIIIIHHGHGEEEEEFEEAD_Mismatch_0_Sense_+_Library_PoolT
TCACCGTTCATTCCTTGCAGGAACCTTCATTGTAAGAAGCCAGTGTGCATTATCTTAAGTGCAATAATAAAAATTCAGTGAATGGGTA
>Frequency_2_QualityScore_FFHFHHHIJJIIIGIIIIIIIIJJIGIIGIIIJJJJJJJJIIJJIJIJIIIIIHIGBGHIIJEGHHGGGEGHGFEEFFCEEDCDCCEECDDDDB_Mismatch_1_Sense_+_Library_PoolT
ATGTAAATTCCAAGTACGCTCACCGTTCATTTCTTGCAGGAACCTTCATTGTAAGAAGCCAGTGTGCATTATCTTAAGTGCAATAATAAAAATT
>Frequency_2_QualityScore_FFGHHHHJJJJIIHIIJJIIJJJJGIIJJJIIHHFFEEDDEDCCCDDDCDBDCDDDCCCDEEDDCDEDECCDDDDDDC;A9=CCDEEDDEECC@_Mismatch_1_Sense_+_Library_PoolT
GACTTTTCTCCGGCAAAGAATCCGTCGAGCCGCCCGCCACCGTCTACCGGAGACCGTGATCTGGATATTACCGGCCCGAGTTATATTCAATGAA
>Frequency_2_QualityScore_EEEGGGHIEGEHGIEHIAFGIDEGIIEGGFGCGGGIIDA7A<?AC;AC?<;;??CCACB>ACABCC?A=9>??9=:;?AA?CCCBCCCCCA?;=_Mismatch_0_Sense_+_Library_PoolT
CAACAGAGAATCAGGGGAGGGGAAGGTCCAGACCCCCGGCCAAAGAACGGAGCTGCCCAAACAACCGATCTCTGACCTGAAGCCTGTCACAGAG
>Frequency_2_QualityScore_FFHHHGHIIJIIGIHJIGIJIIJJJIEGGGFECCDDDDDDDDDDDDD>CCDCDDD@CBCDDB?ACDDDDB;AACCCDBCDCDD;ABB<B?BECC_Mismatch_0_Sense_+_Library_PoolT
TCAATCGCAGAGCGCCGACGGGCTCGCTGGCGACTTTTCTCCGGCAAAGAATCCGTCGAGCCGCCCGCCACCGTCTACCGGAGACCGTGATCTG
>Frequency_2_QualityScore_ECC==CCEAAEAEEFGEFGBCEEEFBCCEEEEEFGEEFEB7BFFEGG@B>?<???CBFCEC?C<A>CEF?@9=ACD?CF?ACDC?@ACCCABCC_Mismatch_2_Sense_+_Library_PoolT
GGGTAGAGAATCCATAGACAGACTTAGCTTCAAATTCAGTTTATGCCTGTTCATAATTTATTGTGTTTTAAATATGAGGGATGGTTTATGTAAA
>Frequency_2_QualityScore_FFHHHHHJGIGIIIGIIIIIHEGGFEEEGGGGGEGGGECEDDDDDDCDB@9?=>CAB?BDBACCDC?A==;A;@BB;75;5=?;;A_Mismatch_0_Sense_+_Library_PoolT
GCGGAGGCATCTACGGAACGGAGGACGTTCCACAACGGTCGACGGATCGGCCACCGGCCAGTCAATCGCAGAGCGCCGACGGGCTC
>Frequency_2_QualityScore_FFHHHHGIJJJJJJJJJJIIGHIJIJIJJJJJIIGIIIIIIIIIIJIJJIIJJHHHIIJIIJIIIIIJJIIJIIHGHHGFFFFFEEEEEE_Mismatch_1_Sense_+_Library_PoolT
TTCATTGTAAGAAGCCAGTGTGCATTATCTTAAGTGCAATAATAAAAATTCAGTGAATGGGCAGAGAATCCATAGACAGACTTAGCTTCA
>Frequency_2_QualityScore_EFHHHHHJJJJJJIIIJJIJIIIJIIIJJJIIIJJJJJJHIIIJIIIIIIIIEIIJIIIIEHIIJJIIJFIIJGHFFFEEEEDEECDDDDDDDD_Mismatch_0_Sense_+_Library_PoolT
TAGCTTCAAATTCAGTTTATGCCTGTTCATAATTTATTGTGTTTTAAATATGAGGGATGGTTTATGTACTCCGGACTGCTCAATAAGCCATGTG
>Frequency_2_QualityScore_EDGEFFCEEHEBGGEEHIDEEIIDGIEGEAGIIIGGIEGIFEGFHDFGCCEEG<CE?@CCEEG_Mismatch_1_Sense_+_Library_PoolT
AAGAAGCCAGTGTGCATTATCTTAAGTGCAATAATAAAAATTCAGTGAATGGGTAGAGAATCA
>Frequency_2_QualityScore_FFHHGGHIJJJIJJIJJJJIIIIIIJJJJJJJIIJJIIIJJJIJIJJIJJIIJJJIIJJIJIJIIIIIIHGGGGFGEEEEEDDCEEEEECEDDE_Mismatch_1_Sense_+_Library_PoolT
ATGTGTAAATTCTAATTTTATGTAAATTCCAAGTACGCTCACCGTTCATTTCTTGCAGGAACCTTCATTGTAAGAAGCCAGTGTGCATTATCTT
>Frequency_2_QualityScore_FFHHHHHJIIJIJJJJJJJIIJJJJJJJJJFGIJJJJJJJJIJJJIIJJJIIIJJIJJIIHIIJJIGDGEGGGGFDFFEEEEDDDDDECDDDED_Mismatch_1_Sense_+_Library_PoolT
ATTTTATGTAAATTCCAAGTACGCTCACCGTTCATTTCTTGCAGGAACCTTCATTGTAAGAAGCCAGTGTGCATTATCTTAAGTGCAATAATAA
>Frequency_2_QualityScore_EFEHHHGHJJIIIIIIIIIIIIJJJJIIIJEIGHHGEHIICEGIHHIIIJIGBDEHGIIHGIGGGGEGGDGGFGGFEGEGEDEECEABCCEEDD_Mismatch_0_Sense_+_Library_PoolT
GCATTATCTTAAGTGCAATAATAAAAATTCAGTGAATGGGTAGAGAATCCATAGACAGACTTAGCTTCAAATTCAGTTTATGCCTGTTCATAAT
>Frequency_2_QualityScore_FFHHHHHJIIIJIIJIJGGHHIJJJJJJJIJIIHIIIIIJJIJJJIJJIJIJIIJIJJIJHIIFIHHIJGG_Mismatch_0_Sense_+_Library_PoolT
TCATTGTAAGAAGCCAGTGTGCATTATCTTAAGTGCAATAATAAAAATTCAGTGAATGGGTAGAGAATCCA
>Frequency_2_QualityScore_FFHHHHHJJJJJJJIJJJJJJJJJIJJJJIIIIIJJJJJIJIIIIGHIIJIJJIJJIIIIJJJJGIHIIGIJIGGGGFFFFEEEEEEEDDDDDD_Mismatch_1_Sense_+_Library_PoolT
TTGCAGGAACCTTCATTGTAAGAAGCCAGTGTGCATTATCTTAAGTGCAATAATAAAAATTCAGTGAATGGGCAGAGAATCCATAGACAGACTT
>Frequency_2_QualityScore_FFGHHGHIIIJIIIJIJGHGGIIHHEGIIIHGCEEDDDCCACCCEABACCDCCBCBBBA?BDCBCCD?@9;>999ACCAA3>9A7;9=ACAACC_Mismatch_0_Sense_+_Library_PoolT
AGGACGTTCCACAACGGTCGACGGATCGGCCACCGGCCAGTCAATCGCAGAGCGCCGACGGGCTCGCTGGCGACTTTTCTCCGGCAAAGAATCC
>Frequency_2_QualityScore_EEHHHHCGHEGIIGIIIIIIIIIIIIGIHIIIIIIIGHIIIIIIIII_Mismatch_0_Sense_+_Library_PoolT
TATCTTAAGTGCAATAATAAAAATTCAGTGAATGGGTAGAGAATCCA
>Frequency_2_QualityScore_FFHHHHHJIJJIJJJJJIIIJJEHHFGHDGGGGGGFFEEACDACDDDDCDD=C?CC?=?C@>=AACCB?=;?3=A?=BB>BACC=B=7199@15_Mismatch_0_Sense_+_Library_PoolT
GGCGGAGGCATCTACGGAACGGAGGACGTTCCACAACGGTCGACGGATCGGCCACCGGCCAGTCAATCGCAGAGCGCCGACGGGCTCGCTGGCG
>Frequency_2_QualityScore_FFHHHHGIJIJJIJJJJJJIJJJJJJIIJIIIIIJJIGIIIIIIIIJIIIJEHHIJJIIIIIIJJJIIHEFGGFFEFFEEEEDDEEEDEDDDCD_Mismatch_1_Sense_+_Library_PoolT
ATTCAGTTTATGCCTGTTCATAATTTATTGTGTTTTAAATATGAGGGATGGTTTATGTACTCCGGACTGCTCAATAAGCCATGTGATCTTTAAC
>Frequency_2_QualityScore_EEHGHHHIJIIIIIJIFIIIGEHEHIIIIJIJIJJJIJIIGIJIJJIIHGGFFEEDCA@CDDDCCDDEEECDDEECEEEDEDDDEDDDECCDDD_Mismatch_1_Sense_+_Library_PoolT
GATCTGGATATTACCGGCCCGAGTTATATTCAATGAACTGAAGCGGAAACAGAACGGAGCTATGTGTAAATTCTAATTTTATGTAAATTCCAAG
>Frequency_2_QualityScore_FFHHHHHIIJJJJJIIIJJJJJJIIJJIJJIJIIIIIIIHHHGGGGGGFGFGGGGGEEEDEEEEEEEEEEEEEDDEDDCDDDDCDDDDDCDDDE_Mismatch_1_Sense_+_Library_PoolT
GCCCGAGTTATATTCAATGAACTGAAGCGGAAACAGAACGGAGCTATGTGTAAATTCTAATTTTATGTAAATTCCAAGTACGCTCACCGTTCAT
>Frequency_2_QualityScore_FFGHHHHGIJJJJJJIIIIIIIIJGIJJIIHIJIGIIIIIJGIIJGIIIEGIGIIIIJIIGIHIIIHHECGGFEEEEEEEDDECCEEDD@CC;A_Mismatch_0_Sense_+_Library_PoolT
TCAGTTTATGCCTGTTCATAATTTATTGTGTTTTAAATATGAGGGATGGTTTATGTACTCCGGACTGCTCAATAAGCCATGTGATTTTTAACTG
>Frequency_2_QualityScore_EEHHGHHJJJJGIIIIIJIJIJIIIIIJJJJIJJJJJJIIIJIJIJJJIIIJJJIIIIJHIEHIIGEFGCEGGEEEEEEEDDEEEEDDDACCDD_Mismatch_1_Sense_+_Library_PoolT
TAAATTCCAAGTACGCTCACCGTTCATTTCTTGCAGGAACCTTCATTGTAAGAAGCCAGTGTGCATTATCTTAAGTGCAATAATAAAAATTCAG
>Frequency_2_QualityScore_DEFEGGHIIIIIHJGIGEHIIGIIJIIIIII>GIIHIHIIIEFECGIIIIDIGJGIIIGIIIIJJIGGIGGG_Mismatch_0_Sense_+_Library_PoolT
TGTGCATTATCTTAAGTGCAATAATAAAAATTCAGTGAATGGGTAGAGAATCCATAGACAGACTTAGCTTCA
>Frequency_2_QualityScore_EFHHHHGJJJGIJIIGGIJJHIFIHIHIGIIEHIICGIIIJIIIIJJJIHIJJJIJIJIIHIGGHHGEFDEFFEEDEEEDDDCEDEEDEEEECA_Mismatch_0_Sense_+_Library_PoolT
TTCATAATTTATTGTGTTTTAAATATGAGGGATGGTTTATGTACTCCGGACTGCTCAATAAGCCATGTGATTTTTAACTGCATTTAATTCTGGA
>Frequency_2_QualityScore_FFHHHHHJJJIJJJIIIJIJJJJJJIIIJIJJIIIIJIIIIIIIIIIJJIIIIIIIIJIIIIHHGIII@CGII_Mismatch_0_Sense_+_Library_PoolT
AGGAACCTTCATTGTAAGAAGCCAGTGTGCATTATCTTAAGTGCAATAATAAAAATTCAGTGAATGGGTAGAG
>Frequency_2_QualityScore_EEEEGHHEI=EEFGAECGHFIGEFDAG:=BGIEHIIIIIIIIIEDAGGHHGF8ABCGCHDHH9EGIIIHEFEHGE?CCAAD_Mismatch_0_Sense_+_Library_PoolT
AGAAGCCAGTGTGCATTATCTTAAGTGCAATAATAAAAATTCAGTGAATGGGTAGAGAATCCATAGACAGACTTAGCTTCA
>Frequency_2_QualityScore_FFHHHHHJJHIHIJJJJIJJJJJJJIIJJJJJJJJJJJJJJJJJIIJIJJIIDIIIIIIJJJJJJJJJJHIIGHHHHGFFFFFFEEEEEEEDDD_Mismatch_0_Sense_+_Library_PoolT
AGAAGCCAGTGTGCATTATCTTAAGTGCAATAATAAAAATTCAGTGAATGGGTAGAGAATCCATAGACAGACTTAGCTTCAAATTCAGTTTATG
>Frequency_2_QualityScore_FFHGFGHIHIIIIIIJIIIIJIIIIIJJHGIGIIIIIIFIIIHIIIIHGHIJIJIIHIGIIIIHIIIIIBFEHGGGHGGCEE_Mismatch_0_Sense_+_Library_PoolT
TGCAGGAACCTTCATTGTAAGAAGCCAGTGTGCATTATCTTAAGTGCAATAATAAAAATTCAGTGAATGGGTAGAGAATCCA
>Frequency_2_QualityScore_EEEHHHHEIIIIFGIEHIGIIIIGIGIIEHEGGIIIIIIIIIIIIIIGHIGIIIGCGHIGGFGFEHIGIEF_Mismatch_0_Sense_+_Library_PoolT
GTAAGAAGCCAGTGTGCATTATCTTAAGTGCAATAATAAAAATTCAGTGAATGGGTAGAGAATCCATAGAC
>Frequency_1_QualityScore_FFHHHHHJJJJJHHFHIJJJIIIJIIJJGIJJIJIJJIJJJIJIIIJGHIIIJJJFJHIJJCHGIJJIIHG_Mismatch_0_Sense_+_Library_PoolC
GTAAGAAGCCAGTGTGCATTATCTTAAGTGCAATAATAAAAATTCAGTGAATGGGTAGAGAATCCATAGAC
>Frequency_2_QualityScore_FEHGHHGIJJIJJJIIIIIIGIIIGGGIJIEGGGGGGGCEEEFEEEDDDDDDCD=BCDEECDEEEDDDDCDDDDCDBDDDDDDCCACBAACDDA_Mismatch_1_Sense_+_Library_PoolT
GAGCCGCCCGCCACCGTCTACCGGAGACCGTGATCTGGATATTACCGGCCAGAGTTATATTCAATGAACTGAAGCGGAAACAGAACGGAGCTGT
>Frequency_2_QualityScore_FFHHHHHHGIIIJJIJIJJJJIIIJIIJJJJJJJIJJIJIJGIGIIIJIGHIIIJJJIJJJIJIIIIIIGIHGGGGGF_Mismatch_0_Sense_+_Library_PoolT
AGCCAGTGTGCATTATCTTAAGTGCAATAATAAAAATTCAGTGAATGGGTAGAGAATCCATAGACAGACTTAGCTTCA
>Frequency_2_QualityScore_FFHHHHHJIIIHIIJIEIIHJIIJGGIIIIJIIJJJJJJJIIIGIIIIIJJFIIIJJIJJJJJJJGIIIIGIIHGGGGGDEEEEEEECEEEEDC_Mismatch_0_Sense_+_Library_PoolT
GAAGCCAGTGTGCATTATCTTAAGTGCAATAATAAAAATTCAGTGAATGGGTAGAGAATCCATAGACAGACTTAGCTTCAAATTCAGTTTATGC
>Frequency_2_QualityScore_CEEEFCG=DGBGHE?:FAAECGHABCHH=EEEEFE?DGEGFCEGGDCCFCB9EBC=CGFFECA9;@CFECEDCDDDDBB;=;@_Mismatch_0_Sense_+_Library_PoolT
GCTCACCGTTCATTCCTTGCAGGAACCTTCATTGTAAGAAGCCAGTGTGCATTATCTTAAGTGCAATAATAAAAATTCAGTGA
>Frequency_2_QualityScore_CDCFCEFECEII@BE=CEGEFIEGHIGDGIEGIGGHIGCGGGGFGEFFDEACGGGGHIGEGEF_Mismatch_0_Sense_+_Library_PoolT
TAAATATGAGGGATGGTTTATGTACTCCGGACTGCTCAATAAGCCATGTGATTTTTAACTGCA
>Frequency_2_QualityScore_EFHHHHHIIJJIHIIGGGIIJIIIJJJJJJIIIIIJJJJJJIJIIJJJJJIJJJJJIJIGIHIIJIIJJGIIJJIIHHGGGFFFFED_Mismatch_0_Sense_+_Library_PoolT
ATTGTAAGAAGCCAGTGTGCATTATCTTAAGTGCAATAATAAAAATTCAGTGAATGGGTAGAGAATCCATAGACAGACTTAGCTTCA
>Frequency_2_QualityScore_ACEEFEEHFEFGHGGIIEEDAHHIIGGGBDHGIGFGIGGDFHEGGHFHIIIIHHGFFIIIHEGIGIGEGGEEEGHEEDCEDCCCCDCCCC??CC_Mismatch_1_Sense_+_Library_PoolT
TAAATTCTAATTTTATGTAAATTCCAAGTACGCTCACCGTTCATTTCTTGCAGGAACCTTCATTGTAAGAAGCCAGTGTGCATTATCTTAAGTG
>Frequency_2_QualityScore_FEHHHHHJJJJJJJJJJJJIJGIJJIIHIJIHGIIIIJHIJJHIJJEEIIJJIIIIIIJIIIIIHGGGGCEEEEEEEECEDEEEDDCDDDDDDD_Mismatch_0_Sense_+_Library_PoolT
GTTTATGCCTGTTCATAATTTATTGTGTTTTAAATATGAGGGATGGTTTATGTACTCCGGACTGCTCAATAAGCCATGTGATTTTTAACTGCAT
>Frequency_2_QualityScore_FFHGHHGIIJJIJIJJJIIIJJJJJIIJJJIJIJJJIJIJJJIJIJJJJJIJJIIIIGIIIJIIIHHHGEEFEFFFFEDEEEEEDDCDDDDDEE_Mismatch_1_Sense_+_Library_PoolT
TCCAAGTACGCTCACCGTTCATTTCTTGCAGGAACCTTCATTGTAAGAAGCCAGTGTGCATTATCTTAAGTGCAATAATAAAAATTCAGTGAAT
>Frequency_2_QualityScore_FFHHHGHIJIGIJIJIJIIJIFIIJJJIJIIIJJJJIJJIGIIIIHIJJIJIIJIJIIJIIJIIIJIHFCEEHGGFFCCADEECEDEEDEEDDC_Mismatch_1_Sense_+_Library_PoolT
GTAAATTCTAATTTTATGTAAATTCCAAGTACGCTCACCGTTCATTTCTTGCAGGAACCTTCATTGTAAGAAGCCAGTGTGCATTATCTTAAGT
>Frequency_2_QualityScore_FFHHGHHIGIJIIJIIIIHIIHHHIGGGGGGGEEDDDBDDDDDDDDDDC>CDDDDDDDCCDDDCABDDDC=C=CBBCC=A=ADDCDBCDDEECD_Mismatch_1_Sense_+_Library_PoolT
GAGCGCCGACGGGCTTGCTGGCGACTTTTCTCCGGCAAAGAATCCGTCGAGCCGCCCGCCACCGTCTACCGGAGACCGTGATCTGGATATTACC
>Frequency_2_QualityScore_FFHHHHHJJIJJJIJGIIIIJJJIIJJJJJHJJIJJJGGFGGGGGGGFFEEEEEEEEEEDDDBCDDDDDCCDDDDDDDDDDECCEDEEDEEDDC_Mismatch_1_Sense_+_Library_PoolT
GTCTACCGGAGACCGTGATCTGGATATTACCGGCCCGAGTTATATTCAATGAACTGAAGCGGAAACAGAACGGAGCTATGTGTAAATTCTAATT
>Frequency_2_QualityScore_FFHHHHHJJJJIJGIIJIJJJEHIIIJJIJJJJJJJJJJJIJJJJJJJJJIIJIIIIEHIIIJIIJIIIHIIGHHIIHHGGGGCEEEACCDEEE_Mismatch_0_Sense_+_Library_PoolT
AATAAAAATTCAGTGAATGGGTAGAGAATCCATAGACAGACTTAGCTTCAAATTCAGTTTATGCCTGTTCATAATTTATTGTGTTTTAAATATG
>Frequency_2_QualityScore_FFHHGHHJJJJIJJJJJJIIJIJJIJJJIJJJJGIIIJJJJIJJJJJIJJIHJJJIIJJIIGIIIGEHGIFHGIHHGFFFEEEEEEEEEDCCCD_Mismatch_1_Sense_+_Library_PoolT
AGAGAATCCATAGACAGACTTAGCTTCAAATTCAGTTTATGCCTGTTCATAATTTATTGTGTTTTAAATATGAGGGATGGCTTATGTACTCCGG
>Frequency_2_QualityScore_FFHEFGGEIHIJIJJGIIIJIJIIJIIIIJIJIIIGIIIIIIGGGIJJIIIIFHIHGIGGHHHIJIIIIHIGGEFGECCE_Mismatch_0_Sense_+_Library_PoolT
CACCGTTCATTCCTTGCAGGAACCTTCATTGTAAGAAGCCAGTGTGCATTATCTTAAGTGCAATAATAAAAATTCAGTGA
>Frequency_2_QualityScore_FEHHHFGIIIIGHIIJIIIHHEGGGFGIIIIIHGIIIIGIIHIIFEGGEGBCDED?CACCCCCEDEEEEBCCCDEDEDECB=AECEEDDDCDAC_Mismatch_1_Sense_+_Library_PoolT
TCTGGATATTACCGGCCCGAGTTATATTCAATGAACTGAAGCGGAAACAGAACGGAGCTATGTGTAAATTCTAATTTTATGTAAATTCCAAGTA
>Frequency_2_QualityScore_FFHGHHHJJIJIJJJIJJJIIJJJIJIIIIJJJJJJJIIJJJIJIJJIJIIJIIIIJJJJJIIIIIIIIGGGGHGFEGGE_Mismatch_0_Sense_+_Library_PoolT
CAGGAACCTTCATTGTAAGAAGCCAGTGTGCATTATCTTAAGTGCAATAATAAAAATTCAGTGAATGGGTAGAGAATCCA
>Frequency_2_QualityScore_FFHHHHHJJJJJJJJIJJJJJIJJJJJJIIJJIJJJIIHIJIIHIIJIIIHJJGIIICGIIIJIIIIIIGGGEEEDEEECEEDDCDDDDDCDDE_Mismatch_0_Sense_+_Library_PoolT
CTTCAAATTCAGTTTATGCCTGTTCATAATTTATTGTGTTTTAAATATGAGGGATGGTTTATGTACTCCGGACTGCTCAATAAGCCATGTGATT
>Frequency_1_QualityScore_FFHHHHHJJJJJIIIIJJJIIIIIJJJJIJJJGIJJGIHIJJHIFGIIIIJJJIIJJFHIJJJJJIJJJHIHHFFFFEEEDEEDDDDDDCDADE_Mismatch_0_Sense_+_Library_PoolC
CTTCAAATTCAGTTTATGCCTGTTCATAATTTATTGTGTTTTAAATATGAGGGATGGTTTATGTACTCCGGACTGCTCAATAAGCCATGTGATT
>Frequency_1_QualityScore_FFHHHHHJJJJJJJJJJJJJJJJJJJJJJIJJJJJJIJHIJJJJJJJIJJIJIIIJJJIJJJJJJIJJJIIGHHFHFFFEF_Mismatch_0_Sense_+_Library_PoolT
TCATTCCTTGCAGGAACCTTCATTGTAAGAAGCCAGTGTGCATTATCTTAAGTGCAATAATAAAAATTCAGTGAATGGGTA
>Frequency_1_QualityScore_FDHHHHHJJIJJIJJJJJJIIJJGIIIIIJJHIJJJJJJJIJHJJJIJJJJJJJIJJIJJIJJJIJIGHHEHGFFFFEECEEEDEEEDEDDEEC_Mismatch_1_Sense_+_Library_PoolT
GTGTAAATTCTAATTTTATGTAAATTCCAAGTACGCTCACCGTTCATTCCTTGCAGGAACCTTCATTGTAAGGAGCCAGTGTGCATTATCTTAA
>Frequency_1_QualityScore_DBHHGFFGGIGI):@FF@A/=.=DE@@CEAE9BDAAA;=@\7@75A<B?&020075?CAC@@C3-5&583(8:@:9@<9555959@>><>9@80_Mismatch_1_Sense_+_Library_PoolT
GACGGATCGGCCCCCGGCCAGTCAATCGCAGAGCGCCGACGGGCTCGCTGGCGACTTTTCTCCGGCAAAGAATCCGTCGAGCCGCCCGCCACCG
>Frequency_1_QualityScore_FFHHHHHJJJJJJJIJJJIJJJJGHIJIJJJJJIIGIJJIIJJFHIJJJJJJJJJJIJJIJJJJJI_Mismatch_0_Sense_+_Library_PoolT
TGTGCATTATCTTAAGTGCAATAATAAAAATTCAGTGAATGGGTAGAGAATCCATAGACAGACTTA
>Frequency_1_QualityScore_DFHHHHHJJJJIIJJJJIJJJIJJHIJJIJJJHIIJIJJJJJJIIJJJJJJJJJJJJJJJJJJJHJIJJHIIHHHHHFFFFFFFDEEEEDCDCD_Mismatch_1_Sense_+_Library_PoolT
ATAATTTATTGTGTTTTAAATATGAGGGATGGTTTATGTACTCAGGACTGCTCAATAAGCCATGTGATTTTTAACTGCATTTAATTCTGGAGTA
>Frequency_1_QualityScore_FFHDBFHHGGFHGI<GHHAFHGHEGGIIEHIIEGIIIIIIIIEGHGIIIGIIEHIIIGIGIIGHGEHHHGD@DFD@CB_Mismatch_0_Sense_+_Library_PoolT
TTTAAATATGAGGGATGGTTTATGTACTCCGGACTGCTCAATAAGCCATGTGATTTTTAACTGCATTTAATTCTGGAG
>Frequency_1_QualityScore_FFABBHFGIIIIHGIJIIGGIIGHGIJGIHJIHGGGEGIJIJJEG-;DHGFGHHHE_Mismatch_0_Sense_+_Library_PoolT
GCTGCCCAAACAACCGATCTCTGACCTGAAGCCTGTCACAGAGGGTGCTTATGGCG
>Frequency_1_QualityScore_FFGHHHHIJJJJIJIJEHJJJJIJJJDHIJJJJIJIJJ\;B=ADBCC>;9(;>?@(3;55;0<8A:@>A_Mismatch_1_Sense_+_Library_PoolT
CCTGACCTGAAGCCTGTCACAGAGGGTGCTTATGGCGGAGGCATCTACGGAACGGAGGACGTTCCACAA
>Frequency_1_QualityScore_DDFHHFHIGFHBFHI>FH@GHEIG?FAFFBFGIII>BFBHICGIIGDDFEEG=BBG=CHDCFGGHHIHHEA==?>B@@B;BCCCCCBBB@AC:@_Mismatch_0_Sense_+_Library_PoolT
CTCCGGACTGCTCAATAAGCCATGTGATTTTTAACTGCATTTAATTCTGGAGTAAGTGTCTGCTTAATTGTATTCCTCTGGCATCGCATTGGAT
>Frequency_1_QualityScore_FFHHHHFGJIGHDGEHIIGHGIIGI@GGG:D@FBGDFGIGIFGHIJEGIHHHFFFBD@CCEEDED@CCC@CDACCCCCDC_Mismatch_1_Sense_+_Library_PoolT
CATAATTTATTGTGTTTTAAATATGAGGGATGGTTTATGTACTCCGGACTGCTCAATAAGCCATGTGATCTTTAACTGCA
>Frequency_1_QualityScore_ADBFHBF<FEG@HGGIIIHHGCAFGIIIICHGGGGGBFGHGGI3?B?1B@CGHGEGD_Mismatch_2_Sense_+_Library_PoolT
AGTGTGCATTATCTTAAGTGCAATAATAAAAATTCAGTGAATGGGTAGAGAATCCGA
>Frequency_1_QualityScore_FFGGHHHIJJJGICEGIDHIIJJIIJIJJJJIEIIJJJJIIJJJJDHIJJIJJJJJJJJFFEEFGIIIIHGGIJJJHHHFFBDEEDECEEDDCD_Mismatch_0_Sense_+_Library_PoolT
TAGAGAATCCATAGACAGACTTAGCTTCAAATTCAGTTTATGCCTGTTCATAATTTATTGTGTTTTAAATATGAGGGATGGTTTATGTACTCCG
>Frequency_1_QualityScore_FFHFHFFHJGJJJJJJJJGIGIIJGIJJIJJJEHHFFDDCDDDDDDDDEDFFDCDBDDDD7@8<CDEEEEEEDCCDDDDCDCDDDDDDCCCDDD_Mismatch_2_Sense_+_Library_PoolT
CATCCGTCGAGCCGCCCGCCACCGTCTACCGGAGACCGTGATCTGGATATTACCGGCCCGAGTTATATTCAATGAACTGAAGCGGAAACAGAAC
>Frequency_1_QualityScore_FFHHHHHJJJJJJJJJJJJJJJJJJJJJJJJJJJJIJJJJJJIJIJJJJJIIJJJIHIHIIIIIJIJJJIIHHHHHHFFFF_Mismatch_2_Sense_+_Library_PoolT
CACCGTTCATTTCTTGCAGGAACCTTCATTGTAAGAAGCCAGTGTGCATTATCTTAAGTGCAATAATAAAAATTCAGTGGA
>Frequency_1_QualityScore_FFHHFHHIJJIIJIJJJJIJJJIIJJJJJJIJIJJIJJJJJJHIIJJJJJJJJJJJHHHHHGEEFFFFFCEDDEDDDDDDEFCDDACDCD_Mismatch_2_Sense_+_Library_PoolT
GACCGTTCATTCCTTGCAGGAACCTTCATTGTAAGAAGCCAGTTTGCATTATCTTAAGTGCAATAATAAAAATTCAGTGAATGGGTAGAG
>Frequency_1_QualityScore_DB:?@DAA+<CEA:1:?D6B@E9D4)7@8@;@).?>C;9?@????_Mismatch_0_Sense_+_Library_PoolT
GACGGGCTCGCTGGCGACTTTTCTCCGGCAAAGAATCCGTCGAGC
>Frequency_1_QualityScore_FFHHHHHIIJJJJJJJJJJJJHHJJJJJJJJJJJJJJJJJJJIIIJJJFIIJJIIIJJJJJJIJJJJJJFIJJJIJHHHHHHFFDFFFFEEEEE_Mismatch_0_Sense_+_Library_PoolT
GCCAGTGTGCATTATCTTAAGTGCAATAATAAAAATTCAGTGAATGGGTAGAGAATCCATAGACAGACTTAGCTTCAAATTCAGTTTATGCCTG
>Frequency_1_QualityScore_DFHHHHHIJJIHIIIJJIJJJIJIJIJJGIJJJIJJJJGGIIIIIHIJJJIIJJIIJIJJIIGIDEHGHACHEFFFFFEEEEECDDDFDDBCCD_Mismatch_1_Sense_+_Library_PoolT
TACGCTCACCGTTCATTCCTTGCAGGAACCTTCATTGTAAGAAGCCATTGTGCATTATCTTAAGTGCAATAATAAAAATTCAGTGAATGGGTAG
>Frequency_1_QualityScore_FFHHHHDHFHFHIJJJHJIJJIJJIIIIJJJJJJJJJJJIJJJIJJJJJGIJJJIJJJJJJJJJJIJJJJHHHHHHFFFD_Mismatch_2_Sense_+_Library_PoolT
GAAGCCAGTGTGCATTATCTTAAGTGCAATAATAAAAATTCAGTGAATGGGCAGAGAATCCATAGACAGACTTAGCTCCA
>Frequency_1_QualityScore_FFHHHHHJJJIJJJJJJJFHHIJIJJJJJJ_Mismatch_1_Sense_+_Library_PoolT
AAAAATTCAGTTAATGGGTAGAGAATCCAT
>Frequency_1_QualityScore_FFHGHGHGGFHIJIGIIIHIIIIIIIG<AF_Mismatch_0_Sense_+_Library_PoolT
ATCTTAAGTGCAATAATAAAAATTCAGTGA
>Frequency_1_QualityScore_FFHHGHHJIJFHHIHHJHGJJJJIJJJJHIJJJJJJJJJJJJJIJJIJJICHIIJIJJJJJJJIGJJJJEHFHHHFEEFFFEEDEEEEDDDDFF_Mismatch_1_Sense_+_Library_PoolT
AATTCTGGAGTAAGTGTCTGCTTAATTGTATTCCTCTGGCATCGCGTTGGATTCCATTTTAATACTTTTTACATCAAATTTTTAATTTGTATTT
>Frequency_1_QualityScore_FFHHHHHIIHJJJJJIJJJJJJJIIJIIJJJJJJJIJIIJJJJJJJJJJJJJJJJJJJJJIIJJJJJJJGIHHHGHFHEFFFFEECCACDDDED_Mismatch_1_Sense_+_Library_PoolT
AGCTATGTGTAAATTCTAATTTTATGTAAATTCCAAGTACGCTCACCCTTCATTCCTTGCAGGAACCTTCATTGTAAGAAGCCAGTGTGCATTA
>Frequency_1_QualityScore_FFHHH+<EHIJJJJJJJJGIJJJJJJJJJJIJJJJHHFFFFFEEEEEEFEDDDDDDBDBB>ACEEEEDDCDDDDDDDDDDDDD@DDDDDDCDBD_Mismatch_1_Sense_+_Library_PoolT
TCCGTAGAGCCGCCCGCCACCGTCTACCGGAGACCGTGATCTGGATATTACCGGCCAGAGTTATATTCAATGAACTGAAGCGGAAACAGAACGG
>Frequency_1_QualityScore_FFFFHHGJIIJJJIGIHJJJIJJJJJJJJIJJJJEGGIGIIJJEGHJIHIIIJIIJIGIGHGJIJFEHG@DCGGFHHF_Mismatch_0_Sense_+_Library_PoolT
TGTGCATTATCTTAAGTGCAATAATAAAAATTCAGTGAATGGGTAGAGAATCCATAGACAGACTTAGCTTCAAATTCA
>Frequency_1_QualityScore_FFHHHHHJJJJJJJJIJJIJJJJJGGIHJJJJGHJJIIJHIHJJJIJJJJGHIJJIIJIJJHHHHHHHFFFFFDDDDDDDDDDDDFEE_Mismatch_1_Sense_+_Library_PoolT
ATATTCAATGAACTGAAGCGGAAACAGAACGGAGCTATGTGTAAATTCTAATTTTATGTAAATTCCAAGTACGCTCACCGTTCATTCA
>Frequency_1_QualityScore_FFHHHHHJJJJJJJIIJJJGIJJJJJJJJJJJJJJJJJJIJJJJJJJJJJJJJFIIJJJJJJJJJJJJGHIJHEHHHHHFFFFFFEEEDECECC_Mismatch_0_Sense_+_Library_PoolT
TGGCATCGCATTGGATTCCATTTTAATACTTTTTACATCAAATTTTTAATTTGTATTTTATTTTTAATTAAATATTTTGAACATTTTACCTCAA
>Frequency_1_QualityScore_FFHHHHHJJJJJHIHHJJJJIJJJJJJJIIJJJJJJJJJJJJJIJJJHIIJJJHIJJJIJJJIJJIIGIIHIHHHHHFFFFFFEEDEEED_Mismatch_1_Sense_+_Library_PoolT
GTAAGAAGCCAGTGTGCATTATCTTAAGTGCAATAATAAAAATTCAGTGAATGGGCAGAGAATCCATAGACAGACTTAGCTTCAAATTCA
>Frequency_1_QualityScore_FFHHHHHJJJJJJJJJHJGIGHGJJJJGJJJJJJJJJJJJGIJJJJJJJIJIHHHFFDACEEFCDADDECEEDEEEDEDDEEDCDEDDEDDDDC_Mismatch_1_Sense_+_Library_PoolT
CTGGATATTACCGGCCAGAGTTATATTCAATGAACTGAAGCGGAAACAGAACGGAGCTATGTGTAAATTCTAATTTTATTTAAATTCCAAGTAC
>Frequency_1_QualityScore_FFHHHHHJGIJGHIIIJJJIIJJIIIJJJJIIGIIIJJGHIJJIJJJJJJJJJJJJ_Mismatch_0_Sense_+_Library_PoolT
ATTATCTTAAGTGCAATAATAAAAATTCAGTGAATGGGTAGAGAATCCATAGACAG
>Frequency_1_QualityScore_FFHHGHHGIJIJJJJIIIIJJJIIJJIJJIJJJJJIIJJJJJJIIJJIIIIIJGFGGIHJCHGIAHHE==CEHGFFFFFFDDDDDDDDDDDDDC_Mismatch_0_Sense_+_Library_PoolT
GACAGACTTAGCTTCAAATTCAGTTTATGCCTGTTCATAATTTATTGTGTTTTAAATATGAGGGATGGTTTATGTACTCCGGACTGCTCAATAA
>Frequency_1_QualityScore_FFHHHHHJJJJIJJJJJJJIHHJIJJIJJGHIJJJJJIJJJGJCHIJJJJJJIJJIIHIJJEGEGEGGHCE_Mismatch_0_Sense_+_Library_PoolT
ATGTACTCCGGACTGCTCAATAAGCCATGTGATTTTTAACTGCATTTAATTCTGGAGTAAGTGTCTGCTTA
>Frequency_1_QualityScore_DDHH?C8CGHHI9??D:F:?DH9BF9=FA;CA6@<E<?CC>?@8=B2,7<?@C35077<?;&829A43@4>@CDA(:5@9>58<8(:34::@:>_Mismatch_1_Sense_+_Library_PoolT
CTGGCGACTTTTCTCCGGCAAAGAATCCGTCGAGCCGCCCGCCACCGTCTACCGGAGACCGTGATCTGGATATTACCGGCCAGAGGTATATTCA
>Frequency_1_QualityScore_FFHHGHHJJJIJJJHHHHJJJJJJJJJJJJIHIIIIJJJJJJIJIJJJJJIJIJJJJDGHJJIIJJJJJII_Mismatch_0_Sense_+_Library_PoolT
TTGTAAGAAGCCAGTGTGCATTATCTTAAGTGCAATAATAAAAATTCAGTGAATGGGTAGAGAATCCATAG
>Frequency_1_QualityScore_DEGHHHHJJJJJJJJIIJJJJJJJJJGIJJJJJJJJJJIJJJJJJJJJJJJJJJIIJJJJJJJHGEFHHFHHHFFFEFFEEEECEED_Mismatch_1_Sense_+_Library_PoolT
TATGTAAATTCCAAGTACGCTCACCGTTCATTTCTTGCAGGAACCTTCATTGTAAGAAGCCAGTGTGCATTATCTTAAGTGCAATAA
>Frequency_1_QualityScore_FDFFHHHIIJJJJJIJJJJJIJJJIJJJGHIJJJJJJIIIIJJHIJGIIJHIJJIJIJJJGJI_Mismatch_0_Sense_+_Library_PoolT
GTGCAATAATAAAAATTCAGTGAATGGGTAGAGAATCCATAGACAGACTTAGCTTCAAATTCA
>Frequency_1_QualityScore_FFHHGHHJJJJJJJJJJJJJJJJJJIJIIJJJJJJJJJJJJJJJJJJJJJJIJHIJJIHJJJIJIJJJHEHFEFFFFEFFFDEEDDDDDDDDDD_Mismatch_0_Sense_+_Library_PoolT
CATAGACAGACTTAGCTTCAAATTCAGTTTATGCCTGTTCATAATTTATTGTGTTTTAAATATGAGGGATGGTTTATGTACTCCGGACTGCTCA
>Frequency_1_QualityScore_FFHHHHHJJIIJJIJJJJJJJJJJJEHIJJJJJJJJJJJJJJJJJJJIJJJGIIJJJIGIIIIJGIIJAGEHEHHGHHHFFFFFFDDDDDDDDD_Mismatch_0_Sense_+_Library_PoolC
CATAGACAGACTTAGCTTCAAATTCAGTTTATGCCTGTTCATAATTTATTGTGTTTTAAATATGAGGGATGGTTTATGTACTCCGGACTGCTCA
>Frequency_1_QualityScore_DDH+AFHHIGEHHIIIIIIGIJJJIIHGIIJJJJJJFJGIIIEIJJIJ@FFGIJJIEGHBHHGGGHH@EAEHGDDEFF;CEEEED;;@CCDDDC_Mismatch_1_Sense_+_Library_PoolT
AGCCATGTGTAAATTCTAATTTTATGTAAATTCCAAGTACGCTCACCGTTCATTCCTTGCAGGAACCTTCATTGTAAGAAGCCAGTGTGCATTA
>Frequency_1_QualityScore_FFHFDADFEHIDHDFGGHGEIHIJJEG@@>ACHB;@BHHFDD>?@?@DDADDDC:055>>BBD)88CAC>3@AA_Mismatch_0_Sense_+_Library_PoolT
CGCTGGCGACTTTTCTCCGGCAAAGAATCCGTCGAGCCGCCCGCCACCGTCTACCGGAGACCGTGATCTGGATA
>Frequency_1_QualityScore_FEHHFHGJJJJDIJJJJJJGHCEHIIFEFFFEEDEEDBBBDDDDDDDDDDDDDDDDDBDDDBBDBDDBDBDDDDDDDDDDD>BDDEDDDDDDCD_Mismatch_1_Sense_+_Library_PoolT
GTAGAGCGCCGACGGGCTCGCTGGCGACTTTTCTCCGGCAAAGAATCCGTCGAGCCGCCCGCCACCGTCTACCGGAGACCGTGATCTGGATATT
>Frequency_1_QualityScore_DD?CDHDHGCEFFGHEG6FGBGI3*?3?/(7;;FB8BEB93=>;@BBBBB:5337@@?<>582(:@CC@CCCC>C:?>59&2+8>A>:+4:@C:_Mismatch_1_Sense_+_Library_PoolT
TGGCGACTTTTCTCCGGCAAAGAATCCGTCGAGCCGCCCGCCACCGTCTACCGGAGACCGTGATCTGGATATTATCGGCCAGAGTTATATTCAA
>Frequency_1_QualityScore_FFHHHHHGIIIJJIGGGGHEIHG<FBDHFEE=BDEDECCEECCDDDD?BBBBB(2>>A@C::CA@34@@@AC@@BB0<>CC9?CC9>?BDDAC@_Mismatch_1_Sense_+_Library_PoolT
AGCCGCCCGCCACCGTCTACCGGAGACCGTGATCTGGATATTACCGGCCCGAGTTATATTCAATGAACTGAAGCGGAAACAGAACGGAGCTATG
>Frequency_1_QualityScore_AFHGHFHIHJIIIGHHGGCHIIIIHFHIIGGJJJJIJJIIGIJFHHIIIJJFGHIJIJIJJJJJIIIGJIIGGGHGHGHFH_Mismatch_1_Sense_+_Library_PoolT
GAAGCCAGTGTGCATTATCTTAAGTGCAATAATAAAAATTCAGTGAATGGGTAGAGAATCCATAGACAGACTTAGCTTCAG
>Frequency_1_QualityScore_FFFHHGH>EHGGHIIJII?BBBFGGGGDHIGIHGICGG:EDDDBDDB:>ACCCBB?@;388@5ACCAAC9<?>BACCBDCDDCBDD@9955<:@_Mismatch_0_Sense_+_Library_PoolT
GCGACCGATCTGTGACGGTGACAACAGAGAATCAGGGGAGGGGAAGGTCCAGACCCCCGGCCAAAGAACGGAGCTGCCCAAACAACCGATCTCT
>Frequency_1_QualityScore_FFGGHHHIIIIIIGIEHGCB?FHIGIIIGIIIIIIIIHHHIIIIIIIGFHGHIIIIIHHHHFFFFFFFECEDEB@_Mismatch_0_Sense_+_Library_PoolT
AAACAGAACGGAGCTATGTGTAAATTCTAATTTTATGTAAATTCCAAGTACGCTCACCGTTCATTCCTTGCAGGA
>Frequency_1_QualityScore_FFHHHHDIJJJJJJJJJJJJJJJJJJJJJJJJJJJJJJJJFHGHIJJJIJJIJIIJHHIHIIIIIJJJJGGIJHHGHHGHFFFFE_Mismatch_2_Sense_+_Library_PoolT
CCGTTCATTTCTTGCAGGAACCTTCATTGTAAGAAGCCAGTGTGCATTATCTTAAGTGCAATAATAAAAATTCAGTGAATGGGCA
>Frequency_1_QualityScore_FFHHHHHHJJJJJAIGHH_Mismatch_0_Sense_+_Library_PoolT
TTCAGTGAATGGGTAGAG
>Frequency_1_QualityScore_FFHHHHHJJJJJJJJJJJJJJJIGIJJJJJIJJJJJIJJJJJJJIJJJJJJIIJJJJJJJJJHHHHFFFFFFEEEECEEDDDDDCDCDDEEECD_Mismatch_1_Sense_+_Library_PoolT
GCTATGTGTAAATTCTAATTTTACGTAAATTCCAAGTACGCTCACCGTTCATTCCTTGCAGGAACCTTCATTGTAAGAAGCCAGTGTGCATTAT
>Frequency_1_QualityScore_FFHHHDHHJJJJJJJJJJJJJJIJJJJJJJJJJJJJJJJJJDIIJJJJJJIHIJJJJIJJJJJIJFHFHEHIJIIHHHGHHFFFFDCEEEDDDD_Mismatch_1_Sense_+_Library_PoolT
ATGGGTAGAGAATCCATAGACAGACTTAGCTTCAAATTCAGTTTATGCCTGTTCATAATTTATTGTGTTTTAAATATGAGGGATGGTTTATGGA
>Frequency_1_QualityScore_FFHHHHHJJHIJJJJJJIIJJJJJJIJJJJJJJHHJJJJJJJJJJJJJJJHHHGFFDDDDDDDDDDDBDBDDDDEECCDEDDDEECDEEDEDDE_Mismatch_1_Sense_+_Library_PoolT
CGGAGACCGTGATCTGGATATTACCGGCCAGAGTTATATTCAATGAACTGAAGCGGAAACATAACGGAGCTATGTGTAAATTCTAATTTTATGT
>Frequency_1_QualityScore_FFHHHHHJJJIJJJJJJIIGGCGHGGGHHHFFFFFFDDDDDDDDDDDDDDDDDDDDDDDDBDDDDDDDD@BDDDDDDDDDD<A?CCDDDDADCD_Mismatch_1_Sense_+_Library_PoolT
GCAGAGCGCCGACGGGCTTGCTGGCGACTTTTCTCCGGCAAAGAATCCGTCGAGCCGCCCGCCACCGTCTACCGGAGACCGTGATCTGGATATT
>Frequency_1_QualityScore_FFHHHHHJJJGIJJIJIGIJJFIIBHIJIJJHEHFDDEDDBD8?@CDCDCB@(57<A7;B@059>B9;B9@_Mismatch_1_Sense_+_Library_PoolT
CCGGAGGACGTTCCACAACGGTCGACGGATCGGCCACCGGCCAGTCAATCGCAGAGCGCCGACGGGCTCGC
>Frequency_1_QualityScore_BDH?:FA61@EHI<ED?FG)6?)??B89?D-=@45@\5\5,,9;?2?\,89?>>&7<;-<?;)883:A::@ACCD@C_Mismatch_0_Sense_+_Library_PoolT
GCTGGCGACTTTTCTCCGGCAAAGAATCCGTCGAGCCGCCCGCCACCGTCTACCGGAGACCGTGATCTGGATATTAC
>Frequency_1_QualityScore_FFHHHHHJJIJIJJJJJJJJJJJJJJJJJJIJJJJHIHIIJIIIJJJJJJJJJJJJFGHIJJHJ_Mismatch_0_Sense_+_Library_PoolT
TTCAAATTCAGTTTATGCCTGTTCATAATTTATTGTGTTTTAAATATGAGGGATGGTTTATGTA
>Frequency_1_QualityScore_FFHHHHHJIJDIIGGIGJJIHIJJIIGHHHFFED@B@CDDDDCDEDEEDDBBBBBBBD>CCC>:>>CDECCCDDCCADCBBBBDCCCCCD_Mismatch_0_Sense_+_Library_PoolT
CGTCGAGCCGCCCGCCACCGTCTACCGGAGACCGTGATCTGGATATTACCGGCCAGAGTTATATTCAATGAACTGAAGCGGAAACAGAAC
>Frequency_1_QualityScore_FFHHHHHIJJJJJJJJJJJJHHIJJJJJJJJJJJJJJJJJJIJJJIJGHJGJIJJJJJJJJJJJJIJJJIJJJJJHEHHFHFFEDF_Mismatch_1_Sense_+_Library_PoolT
CCAGTGTGCATTATCTTAAGTGCAATAATAAAAATTCAGTGAATGGGTAGAGAATCCATAGACAGACTTAGCTTCAAATTCAGTTA
>Frequency_1_QualityScore_DDDFHHHI1@AFEB<GH;?B@D9BGGGIGIIGFFHHBBDFC;=>=CCABC?ABABB<;@>B?C@CCCCA<>@CAA48(:4@@A9??B2<?>A34_Mismatch_0_Sense_+_Library_PoolT
ATCAGGGGAGGGGAAGGTCCAGACCCCCGGCCAAAGAACGGAGCTGCCCAAACAACCGATCTCTGACCTGAAGCCTGTCACAGAGGGTGCTTAT
>Frequency_1_QualityScore_FFHHGHHJJJJJGHJJJIJJIJIJJJJJIJJGIJJJJJJIJIJJJJJJJJJJIIJIJIIJJJJJJJHG_Mismatch_1_Sense_+_Library_PoolT
CATTATCTTAAGTGCAATAATAAAAATTCAGTGAATGGGCAGAGAATCCATAGACAGACTTAGCTTCA
>Frequency_1_QualityScore_FFHHHHHJIJJJJJJJJJJHHJJJJJJJIJGIJJJJJJJJJJIJIJJJIJJJJJJJJIIJIJJIJJJGHFHHGHHFFFFFDEECEEECCACDDD_Mismatch_1_Sense_+_Library_PoolT
ATTTTATGTAAATTCCAAGTACGCTCACCGTTCATTCCTTTCAGGAACCTTCATTGTAAGAAGCCAGTGTGCATTATCTTAAGTGCAATAATAA
>Frequency_1_QualityScore_DDD?FAAA:FFGGG@?FBBFGIFBB4A/?7=).7;?B=>>9>8:=8&000065?05<082-5502>:4>+>5@&05<>>8@_Mismatch_0_Sense_+_Library_PoolT
CAACGGTCGACGGATCGGCCACCGGCCAGTCAATCGCAGAGCGCCGACGGGCTCGCTGGCGACTTTTCTCCGGCAAAGAAT
>Frequency_1_QualityScore_FFHHHHHJJJJJJJJJJJJJJJJJJJJJJJJJJJJJJJJJJJJJJJJJJGHGHJIIJGJJHHHFHFHFFFDFF_Mismatch_0_Sense_+_Library_PoolT
GTACGCTCACCGTTCATTCCTTGCAGGAACCTTCATTGTAAGAAGCCAGTGTGCATTATCTTAAGTGCAATAA
>Frequency_1_QualityScore_<DAF;A:AAG<G:FB+<C@GAFB?1CD9GB1**?BF@;;9?BD><?<@@FGI4=88)8=@@==_Mismatch_0_Sense_+_Library_PoolT
CGTTCATTCCTTGCAGGAACCTTCATTGTAAGAAGCCAGTGTGCATTATCTTAAGTGCAATAA
>Frequency_1_QualityScore_FFHHHHHJIJIHIJHGCHHIJIIHIJIIJJJIIJJJIIIIJIIGHJJJJIFGJIGGIIBBCG@>FHHI_Mismatch_2_Sense_+_Library_PoolT
ATTGTAAGAAGCCAGTGTGCATTATCTTAATTGCAATAATAAAAATTCAGTGAATGGGTAGAGAATCA
>Frequency_1_QualityScore_FFHGHHHJJJHHIJJJJJIJJIIIJJJJJIIIIJJJJJJJIIJJJJJJJJJFHJJJJJIJIJJIHGGFFFFFFEEECEEEEEDDDDDDCCCDDE_Mismatch_1_Sense_+_Library_PoolT
CGGAGCTATGTGTAAATTCTAATTTTATGTAAATTCCAAGTACGCTCACCGTTCATTCCTTGCAGGAACCTTCATTGTAATAAGCCAGTGTGCA
>Frequency_1_QualityScore_FFHGHHFHIJJIJIIIJJDGHEGEGGIEE;?EHFFFDDACCCBD?8=<<B@B<07<?-5?>@35?CDDAC>5@BBDDC>A::><8ABDD_Mismatch_0_Sense_+_Library_PoolT
CAACGGTCGACGGATCGGCCACCGGCCAGTCAATCGCAGAGCGCCGACGGGCTCGCTGGCGACTTTTCTCCGGCAAAGAATCCGTCGAG
>Frequency_1_QualityScore_FFHHHHHJJIJJJJJJJIJJJJJJJJJJJIJIJJJJIJJJJJJJJJJJJJIHIIIJJJIIGIIGIJBHIGGHFHEHGGFFEFFFFEEEEDDDDD_Mismatch_1_Sense_+_Library_PoolT
AAATTCCAAGTACTCTCACCGTTCATTCCTTGCAGGAACCTTCATTGTAAGAAGCCAGTGTGCATTATCTTAAGTGCAATAATAAAAATTCAGT
>Frequency_1_QualityScore_FDFHHFHIIIIJIIIJDHIJIIIGJGIJJJIIJIIJJJJJJJJJJJJIJJJJIJIJIIJJJIGHHHHHFDFFFFFEECED;?_Mismatch_0_Sense_+_Library_PoolT
GTTTTAAATATGAGGGATGGTTTATGTACTCCGGACTGCTCAATAAGCCATGTGATTTTTAACTGCATTTAATTCTGGAGTA
>Frequency_1_QualityScore_FFHHHHCFGIGHHGHIGIGIJJJJHIJJIJJJJJJJJJJJJJIJIIIJJJJJJJIIGIJIIJIIJJHHHCEEFFFFFFEDEEEEDEEEFEEEDD_Mismatch_1_Sense_+_Library_PoolT
CTGGAGTAAGTGTCTGCTTAATTGTATTCCTCTGGCATCGCGTTGGATTCCATTTTAATACTTTTTACATCAAATTTTTAATTTGTATTTTATT
>Frequency_1_QualityScore_DFHDDFHH@CBCEFGDAE@DGDDB:@B@BB8BEB??398?B?5:AA;:<?B57<?35755585555<>@_Mismatch_0_Sense_+_Library_PoolT
GGAGGACGTTCCACAACGGTCGACGGATCGGCCACCGGCCAGTCAATCGCAGAGCGCCGACGGGCTCGC
>Frequency_1_QualityScore_FFHHHHHJJJHIFHIJJJIIEHIIJJJJJJJGHJJJJII_Mismatch_0_Sense_+_Library_PoolT
TAATTTATTGTGTTTTAAATATGAGGGATGGTTTATGTA
>Frequency_1_QualityScore_FFDHHHHJJJJJJFJHIIJJJJJJJJJJJJJJEHJJIJJJHDGIHIJJJJGIIJJJJJJJJJJJFJJJJ_Mismatch_0_Sense_+_Library_PoolT
GCATTATCTTAAGTGCAATAATAAAAATTCAGTGAATGGGTAGAGAATCCATAGACAGACTTAGCTTCA
>Frequency_1_QualityScore_DBHBDBFGGG><G8CEHH@DDCDF<3B>B?FGHBBHF6;@CCA9ABB@@BCCBBC?@@2<2<5-5;ACD:4>A:(3>>CBCBCCA_Mismatch_0_Sense_+_Library_PoolT
AGAGAATCAGGGGAGGGGAAGGTCCAGACCCCCGGCCAAAGAACGGAGCTGCCCAAACAACCGATCTCTGACCTGAAGCCTGTCA
>Frequency_1_QualityScore_DDFDFFHIIGIGCIEHIJIEGGG?FIIFHEIG6BBFGGBHIGHIEIIIHEDE:;;FCGHGIHGBHGGIJBAAEEB@@B;;C@DECDEDDDC@CC_Mismatch_1_Sense_+_Library_PoolT
TAAATTCTAATTTTATTTAAATTCCAAGTACGCTCACCGTTCATTCCTTGCAGGAACCTTCATTGTAAGAAGCCAGTGTGCATTATCTTAAGTG
>Frequency_1_QualityScore_FFGFGGDHIGIJIIIIIIGEGDIIGICDHGGHIB?DGGHIJIJIJJJIHIIHGGIIGH<CBFHGGEAGHFGEHGIJ_Mismatch_0_Sense_+_Library_PoolT
TCATTGTAAGAAGCCAGTGTGCATTATCTTAAGTGCAATAATAAAAATTCAGTGAATGGGTAGAGAATCCATAGAC
>Frequency_1_QualityScore_DDD1CD>E>EEAF+<F@FA<EE@EEII4??D4CEDC@DD><DD9BDD(7B81=A@CCCA;A=?;AC2?@>;(6;>66;(>A>AA<:<?_Mismatch_1_Sense_+_Library_PoolT
ACGGAGCTATGTGGAAATTCTAATTTTATGTAAATTCCAAGTACGCTCACCGTTCATTCCTTGCAGGAACCTTCATTGTAAGAAGCCA
>Frequency_1_QualityScore_FFHHHHGIGHIIJJJJIIIJIGIEEEHFFDDDBDDDCCCDBDBDD@CDDACDDBDDBDDDDDDDDDD>BB<ABBDCCD@ABDCC9>??ACCCCC_Mismatch_1_Sense_+_Library_PoolT
AATCGCAGAGCGCCGACGGGCTCGCTGGCGACTTTTCTCCGGCAAAGAATCCGTCGAGCCGCCCGCCACCGTCTACCGTAGACCGTGATCTGGA
>Frequency_1_QualityScore_FFHHHHHJHIJJJJJJJJJJJJJJJJJJJJJJJJJJJIJJIJIJJJIJJJHHHHHHHFFFFFFFEEEEFEFCDDDDEDDCCDBDBDBDDDADDD_Mismatch_1_Sense_+_Library_PoolT
GGCCAGAGTTATATTCAATGAACTGAAGCGGAAACAGAACGGAGCTATTTGTAAATTCTAATTTTATGTAAATTCCAAGTACGCTCACCGTTCA
>Frequency_1_QualityScore_FDBDDBDDDEDCB?BB?BDBD@B677BB6BBBDDDDDDDCDAC9@BBDB5?CDDD@3;B@DB@B>?C@CB@<<BDDD:A4@<>-5-_Mismatch_1_Sense_+_Library_PoolT
GGACGTTCCACAACGGTCGACGGATCGGCCACCGGCCAGTCAATCGCAGAGCGCCGACGGGCTTGCTGGCGACTTTTCTCCGGCAA
>Frequency_1_QualityScore_FFHHGHHJJJJJJJJJJJJJJJJJJJJJJJJHIJJJJJJJJJJJJJJIJJJIIJIJJJIIJJJJIJ4@@GEGIHECHHFFFFFFEEEEEEDDDD_Mismatch_1_Sense_+_Library_PoolT
TCTTGCAGGAACCTTCATTGTAAGAAGCCAGTGTGCATTATCTTAAGTGCAATAATAAAAATTCAGTGAATGGGTAGAGAATCCATAGACAGAC
>Frequency_1_QualityScore_FFDFHHHIJJJIIJJIFGGHJIJIGJGIJJIJJJIGHGIIEHIIJJJJJJIIJIJIJIJJJJJEGIGEHCHI_Mismatch_2_Sense_+_Library_PoolT
TGTGCATTATCTTAAGTGCAATAATAAAAATTCAGTGAATGGGCAGAGAATCCATAGACAGACTTAGCTCCA
>Frequency_1_QualityScore_DADD:FHIE@GGAEGIH:FGGD:@FDH:FA<8A<=C9=AA82>5:A;:<<??5237;B@7;BB@B9@09(&08<B@>B@C(4@_Mismatch_0_Sense_+_Library_PoolT
GGAGGACGTTCCACAACGGTCGACGGATCGGCCACCGGCCAGTCAATCGCAGAGCGCCGACGGGCTCGCTGGCGACTTTTCTC
>Frequency_1_QualityScore_FFHHHHHJIIJJJGGHHJIJJIIIJJIGHFHJJJJIJIIIIIIIIIIJFHEHIHIFGGIIIIIBGIJJJGIJIJFHHGGHHFFFF_Mismatch_1_Sense_+_Library_PoolT
TGTAAGAAGCCAGTGTGCATTATCTTAAGTGCAATAATAAAAATTCAGTGAATGGGTAGAGAATCCATAGACAGACTTAGCTCCA
>Frequency_1_QualityScore_DD<F>DHBFH:CDGIGIIIIGGIIIGHCHDFFHHGGI?DGCGBHHBFII_Mismatch_0_Sense_+_Library_PoolT
TTATCTTAAGTGCAATAATAAAAATTCAGTGAATGGGTAGAGAATCCAT
>Frequency_1_QualityScore_ADFGHHGIJIIIGHGAHGIEAB?CGCIIGDGDHCGIICFFADDFDGIEIIHIHIJCFFGF@GG@CGHGGDHAE_Mismatch_1_Sense_+_Library_PoolT
CCTTCATTGTAAGAAGCCAGTGTGCATTATCTTAAGTGCAATAATAAAAATTCAGTGAATGGGTAGAGAATCA
>Frequency_1_QualityScore_FFHHHHHJJJJJJIJJIGIBGHHHHFHHFFFCDDDDDDDDDDDDDDBDDDDDDDDDDDDDBDDDDEDDCBC@BD<ABCEEDCACECDCDC<BDD_Mismatch_1_Sense_+_Library_PoolT
GCCGACGGGCTCGCTGGCGACTTTTCTCCGGCAAAGAATCCGTCGAGCCGCCCGCCACCGTCTACTGGAGACCGTGATCTGGATATTACCGGCC
>Frequency_1_QualityScore_DDFHHH?BFHG@DHHGD_Mismatch_0_Sense_+_Library_PoolT
ATTTTTAACTGCATTTA
>Frequency_1_QualityScore_FFGHHHHJJJHIJJJJJJJJJIJJJJJJIJJJJJJJ_Mismatch_2_Sense_+_Library_PoolT
TAATTTTATGTAAATTCCAAGTACGCTCACCGTTAC
>Frequency_1_QualityScore_:22C:A<AA2C:CDD)CAC?FE3:::::*?D@D?)B99?9D?8B8DEI<4B@@=@==.=CECEDD>C>=7?_Mismatch_0_Sense_+_Library_PoolT
AATTCCAAGTACGCTCACCGTTCATTCCTTGCAGGAACCTTCATTGTAAGAAGCCAGTGTGCATTATCTTA
>Frequency_1_QualityScore_FFHHHHFIIFGIIEGHEGGGGIGHGAHCIIGGIIJDB@7BFGHJIIGIGEHICI_Mismatch_0_Sense_+_Library_PoolT
TATCTTAAGTGCAATAATAAAAATTCAGTGAATGGGTAGAGAATCCATAGACAG
>Frequency_1_QualityScore_DFD=CDFEGHIIIIEBDEE<GGIIIIIIIIIIIIIIIHCHIIHHECGDHGHDHG_Mismatch_0_Sense_+_Library_PoolT
TGGTTTATGTACTCCGGACTGCTCAATAAGCCATGTGATTTTTAACTGCATTTA
>Frequency_1_QualityScore_FFHHGHHJJJJJJJJJJJJJJJJJJJJJJIJJJJJJJJJJJJJHIHJJJJIJIJIIJJEEIJJJJJEHFEHHHFFFFFFDEEDEEEECDD_Mismatch_1_Sense_+_Library_PoolT
TTTTATGTAAATTCCAAGTACGCTCACCGTTCATTCCTTGCAGTAACCTTCATTGTAAGAAGCCAGTGTGCATTATCTTAAGTGCAATAA
>Frequency_1_QualityScore_FFFHFHHJJJJJJJJJJJHJIJJJJJJJJJJJJJJJJIJJJJJJIFGIJJIJIJJJIJJJJJJGIJJJJGIIIIJHHHHH_Mismatch_0_Sense_+_Library_PoolT
AGTGTGCATTATCTTAAGTGCAATAATAAAAATTCAGTGAATGGGTAGAGAATCCATAGACAGACTTAGCTTCAAATTCA
>Frequency_1_QualityScore_DFGGHFDGIEHGGIGHGGDHGHBF@AB@=B:6?@CDDC>;>ABCCAB>??=9?A3>A>ACCDD>@CDDDA>@C:@9-<>9CCCDD?99@93?C_Mismatch_1_Sense_+_Library_PoolT
GAGCCGCCCGCCACCGTCTACCGGAGACCGTGATCTGGATATTACCGGCCAGAGTTATATTCAATGAACTGAAGCGGAAACAGAACGGAGCTG
>Frequency_1_QualityScore_FFHHHHHJJJJJJJJJIIJJJJJJEHIIJJJJJJJJIJJJJJIIIIJIJGIJJIJJIJJ_Mismatch_0_Sense_+_Library_PoolT
AATAATAAAAATTCAGTGAATGGGTAGAGAATCCATAGACAGACTTAGCTTCAAATTCA
>Frequency_1_QualityScore_DDFFDHFFGIIGHBEEGHGEHIIIEGHCFIIGHHIIIIIGHIIIIIGGIGHIHG;BDDHEGIIIEHGIICGI_Mismatch_0_Sense_+_Library_PoolT
TAAGAAGCCAGTGTGCATTATCTTAAGTGCAATAATAAAAATTCAGTGAATGGGTAGAGAATCCATAGACAG
>Frequency_1_QualityScore_?DD?FF?=@:;??FFGIIIIEGHIBEGG@AD@AE<-=<A?B>A@>/8=:@807<<BB:+5-5&0(+5080?@C@3:>:@CA3>59-9>BBB_Mismatch_1_Sense_+_Library_PoolT
GGCTCGCTGGCGACTTTTCTCCGGCAAAGAATCCGTCGAGCCGCCCGCCACCGTCTACCGGAGACCGTGATCTGGATATTACCGGCCCGAG
>Frequency_1_QualityScore_FFFFDFHIIIIJIJJJJIIIJJGIDIIHIGGIGIIIIIIHIIIIJJJJIJIJJIICEFHIJJJJJIIIIGHHHGCHHFFFFFEEDECEDDDDCC_Mismatch_2_Sense_+_Library_PoolT
AGTTCATTCCTTGCAGGAACCTTCATTGTAAGAAGCCAGTGTGCATTATCTTAAGTGCAATAATAAAAATTCAGTGAATGGGTAGAGAATCCAA
>Frequency_1_QualityScore_FFHHHHHJJJJJJJJJJJJJJIJJIJGHGHIJJJJJJJJJJJGHHIJJJJJJIIJJJJIIJEGIIIIIIGEHIIHHHHH_Mismatch_1_Sense_+_Library_PoolT
CAGGAACCTTCATTGTAAGAAGCCAGTGTGCATTATCTTAAGTGCAATAATAAAAATTCAGTGAATGGGTAGAGAATCA
>Frequency_1_QualityScore_DBFHHHDGIBFEGHEGHIIGGIE?@@GBHGBEEBEA98@8=8;;9<?CCCACC@<@7;BDCDD@A928@59<>@9>BB<@B>?@A9A_Mismatch_0_Sense_+_Library_PoolT
CCACCGGCCAGTCAATCGCAGAGCGCCGACGGGCTCGCTGGCGACTTTTCTCCGGCAAAGAATCCGTCGAGCCGCCCGCCACCGTCT
>Frequency_1_QualityScore_FFHHHHHJJJJIJJJJJJJJIJJJJJIJJJJJJJJJJJJJJJJJJHHIJJJIJIJIJIJGJGHHGIEHI@EGIEHFHHFFDDDEEEEECEB_Mismatch_0_Sense_+_Library_PoolT
GCTCACCGTTCATTCCTTGCAGGAACCTTCATTGTAAGAAGCCAGTGTGCATTATCTTAAGTGCAATAATAAAAATTCAGTGAATGGGTAG
>Frequency_1_QualityScore_FFHHHHHJJJJHIGHIJGHGHHIIIIJJHJJIHIJJJIIJJIJJJJJJJJJJJIJJJJJJJHHHHHHHFDFFFFEEEED_Mismatch_1_Sense_+_Library_PoolT
ATAATTTATTGTGTTTTAAATATGAGGGATGGTTTATGTACTCCGGACTGCTCAATAAGCCATTTGATTTTTAACTGCA
>Frequency_1_QualityScore_FFHHHHHJIJJIJJJJIJJJJJJJJJJJIJHIIJJJJJJJJIJIJIJJJJJJJJIJJJJJJJIJIIE_Mismatch_1_Sense_+_Library_PoolT
ATTATCTTAAGTGCAATAATAAAAATTCAGTGAATGGGCAGAGAATCCATAGACAGACTTAGCTTCA
>Frequency_1_QualityScore_FFHHHHHIJJIIJJJGIJDIJEIIIGGHHHHH;;?BDBDCBBDB@DDDDDBB@D?-7<558@DDD:A:>35509AA?<:>@<@_Mismatch_0_Sense_+_Library_PoolT
ACGGTCGACGGATCGGCCACCGGCCAGTCAATCGCAGAGCGCCGACGGGCTCGCTGGCGACTTTTCTCCGGCAAAGAATCCGT
>Frequency_1_QualityScore_FFHHHHHJJJJJJFIHHIGIGHHICHDHGHHCIIJJJJJJGIIIJIIJJIJJJJJJJJJJIGII_Mismatch_0_Sense_+_Library_PoolT
CAGGAACCTTCATTGTAAGAAGCCAGTGTGCATTATCTTAAGTGCAATAATAAAAATTCAGTGA
>Frequency_1_QualityScore_FFHHGHHJIJJIJJIJJJIIJJIJJJJJEGIIJIJJJIJIJIJIFGGIJIJJIJHJJIJIJIJAHGIJFIGHIGGFFFFFFEEEEEE_Mismatch_2_Sense_+_Library_PoolT
TTCAGGAACCTTCATTGTAAGAAGCCAGTGTGCATTATCTTAAGTGCAATAATAAAAATTCAGTGAATGGGCAGAGAATCCATAGAC
>Frequency_1_QualityScore_FFHGHHHJGIIIJJ?GHIJJIJJGIEHIJIIIJJGIJJHGFFFCEEEEEDDDDDDDDDDDDDDDDDDBD>BDDDBCDDDDDDDDDDDBDEDCCD_Mismatch_0_Sense_+_Library_PoolT
CCGATCTGTGACGGTGACAACAGAGAATCAGGGGAGGGGAAGGTCCAGACCCCCGGCCAAAGAACGGAGCTGCCCAAACAACCGATCTCTGACC
>Frequency_1_QualityScore_DFHHHHHJJJJJJIJJJJJJJJJIJJJIJJJJJJJJJJHIFHJIJIJJJJJDGHHIIGGHEI_Mismatch_0_Sense_+_Library_PoolT
GTTCATTCCTTGCAGGAACCTTCATTGTAAGAAGCCAGTGTGCATTATCTTAAGTGCAATAA
>Frequency_1_QualityScore_FEFHHHGIIIII1?GD@EGGECGGFGGBG1@GCGHAAEDFF>D?>B=@B@BBD77<<B-;>@@3900)2:4>C:A_Mismatch_0_Sense_+_Library_PoolT
TGCTTATGGCGGAGGCATCTACGGAACGGAGGACGTTCCACAACGGTCGACGGATCGGCCACCGGCCAGTCAATC
>Frequency_1_QualityScore_FFHDHGHIJJJJJJJGIJFIHIHFF>DCDEDCC@C@BBDDDCDDCACB<ABDD7@@7@B@BDDDDDABB?CC9BDDBDDD<?@DEDDDCDDCDD_Mismatch_1_Sense_+_Library_PoolT
GAGAGCGCCGACGGGCTCGCTGGCGACTTTTCTCCGGCAAAGAATCCGTCGAGCCGCCCGCCACCGTCTACCGGAGACCGTGATCTGGATATTA
>Frequency_1_QualityScore_BDFHHFDB>FA?C@:FFH<GG:FGGGGI8;@FCE<:-=8??>3;(55>(5>>ACCD;@=;B5>B<?>4:>:>@>>@CACC:@::>@_Mismatch_0_Sense_+_Library_PoolT
AAAGAATCCGTCGAGCCGCCCGCCACCGTCTACCGGAGACCGTGATCTGGATATTACCGGCCAGAGTTATATTCAATGAACTGAAG
>Frequency_1_QualityScore_DEBAFCFEF;EFEHGIDHEADHEGE1?BFD@====BF@@/4@=:?BDFDDA;>@E;;@>>AC>CC@:>;=@>5>?<9:9>9295<:A@DDD>4>_Mismatch_1_Sense_+_Library_PoolT
ACGCCACCGTCTACCGGAGACCGTGATCTGGATATTACCGGCCAGAGTTATATTCAATGAACTGAAGCGGAAACAGAACGGAGCTATGTGTAAA
>Frequency_1_QualityScore_FFHHFHHJJJJJJJJJJIJJJJJJJIJJJJIJJJJJJIJJJJJJJIJJJJJICG@GHIJJIJJIJJGHEEEHFEFFFFFECEEEECDCDDEEDC_Mismatch_1_Sense_+_Library_PoolT
CAAGTACGCTCACTGTTCATTCCTTGCAGGAACCTTCATTGTAAGAAGCCAGTGTGCATTATCTTAAGTGCAATAATAAAAATTCAGTGAATGG
>Frequency_1_QualityScore_D<ADACC))?8??@2?B?*)>4=)8@7==AAAA>6;6AA3;6.;;>AAA_Mismatch_1_Sense_+_Library_PoolT
CTACCGGCGACCGTGATCTGGATATTACCGGCCAGAGTTATATTCAATG
>Frequency_1_QualityScore_FFHHHHHJJGJJJJJJJJJJJJJJJJJJJJJJIJJJJHHFFDDDDDDDDDDDDDDDDDDDDDDDBDDDEDDDDDDDEEDDDDDDDDDD@@DEEE_Mismatch_1_Sense_+_Library_PoolT
TCGCTGGCGACTTTTCTCCGGCAAAGAATCCGTCGAGCCGCCCGCCACCGTCTACCGGAGACCGTGATCTGGATATTACCGGCCCGAGTTATAT
>Frequency_1_QualityScore_DDHFFHDHIIC@G?FHIFHH<FAF;FGH:DGIGHHEIIII:@A@(?_Mismatch_0_Sense_+_Library_PoolT
TCTCTGACCTGAAGCCTGTCACAGAGGGTGCTTATGGCGGAGGCAT
>Frequency_1_QualityScore_FFHHHHHJJJJJJIIGIHIIJJJJJJJJIIJIIJJJJJJJJJJJJJJJIJIIIIIJJJFHJ_Mismatch_0_Sense_+_Library_PoolT
ATTGTAAGAAGCCAGTGTGCATTATCTTAAGTGCAATAATAAAAATTCAGTGAATGGGTAG
>Frequency_1_QualityScore_FFHHHHHJIIHIJJJJJJJJJIIJHIIIJJJJJJJJJJJJJIJHIJIJJJJFIJJIIJJJJJI_Mismatch_0_Sense_+_Library_PoolT
GAAGCCAGTGTGCATTATCTTAAGTGCAATAATAAAAATTCAGTGAATGGGTAGAGAATCCAT
>Frequency_1_QualityScore_DDDDDD<EEE?A?3C@E<?D>D9?9DBDEEID<?9?BBDD@C@C=@C9=4;=@DDD_Mismatch_2_Sense_+_Library_PoolT
CTGCCCAAACAACCGATCTCTGACCTTAAGCCTGTCACAGAAGGTGCTTATGGCGG
>Frequency_1_QualityScore_FFHHHHHJJJJJJJJIJJJJJJJJJJJJJJJJJJJHHFFFDDDEDDDDDDDDDBD<BDDEEDDCDDDEECDDBBDBB9@8?CDDEDCDDDACDC_Mismatch_1_Sense_+_Library_PoolT
ACTTTTCTCCGGCAAAGAATCCGTCGAGCCGCCCGCCACCGTCTACCGGAGACCGTGATCTGGATATTACCGGCCCGAGTTATATTCAATGAAC
>Frequency_1_QualityScore_FFHHHHHJJJJIJIIJJJJJJJJJJJJJJJJJJJJJJJIJJJJJJJIIGHIIJJIJIIIIGHHHHGHHFFCFEFDEECEEDCDDDDDDDCCBDD_Mismatch_1_Sense_+_Library_PoolT
CGCTCACCGTTCATTCCTTGCAGGAACCTTCATTTTAAGAAGCCAGTGTGCATTATCTTAAGTGCAATAATAAAAATTCAGTGAATGGGTAGAG
>Frequency_1_QualityScore_FFHHHHHJJJJJJJJJJJJIJJJJJJJJJJJJJJJJJJJJJIIIIJJJJIJJJJJGHGIJIIIIJGGIIHHHHHHFFF_Mismatch_2_Sense_+_Library_PoolT
ACCGTTCATTCCTTGCAGGAACCTTCATTGTAAGAAGCCAGTGTGCATTATCTTAAGTGCAATAATAAAAATTCAGGA
>Frequency_1_QualityScore_DFFFDDFIIDD9GEGIEGGIEGED=>?>A=;6;8<CCAAAA@B@B@B?CB@ACB?<@;778>B9;>BBBB15(5284@_Mismatch_0_Sense_+_Library_PoolT
CAATCGCAGAGCGCCGACGGGCTCGCTGGCGACTTTTCTCCGGCAAAGAATCCGTCGAGCCGCCCGCCACCGTCTACC
>Frequency_1_QualityScore_DDHHHHHIJJJJJJJJJJGGJGBHIIJJHGHIHIIIIJFGJJFDHIJEIIIIHHGGIJJJIIJJJFHHHEHFFFFFEEEEEEEDDDCDDD_Mismatch_0_Sense_+_Library_PoolT
TATGCCTGTTCATAATTTATTGTGTTTTAAATATGAGGGATGGTTTATGTACTCCGGACTGCTCAATAAGCCATGTGATTTTTAACTGCA
>Frequency_1_QualityScore_FFHHHGGJJJJJJJJIIJJJJJJIJJGJJJJIJIJIJJJJJJJJIJJJJBGGHIGIIIJIIJJJJJJJGCHIIIGHHHGEFFFCEEEEEDDCDD_Mismatch_2_Sense_+_Library_PoolT
TTTCTTGCAGGAACCTTCATTGTAAGAAGCCAGTGTGCATTATCTTAAGTGCAATAATAAAAATTCAGTGAATGGGCAGAGAATCCATAGACAG
>Frequency_1_QualityScore_EDHGHGHJIJJIJJFHIHHGJHJJJJJJIIJJIJJJBHHJJIIJIEHJIIJJJIJGIIIJJIIJIHHHECEFFFFFFCDEDDEDEDE_Mismatch_0_Sense_+_Library_PoolT
GTTCATAATTTATTGTGTTTTAAATATGAGGGATGGTTTATGTACTCCGGACTGCTCAATAAGCCATGTGATTTTTAACTGCATTTA
>Frequency_1_QualityScore_FFHHHHHJJJJJJIIJJJIJJJJJIJJIJJJJJJJJJJJJJJJJJJJJIIIJJJIIJIJJJGIHIJHHHFHHHFFFFFFFDCCEEDEDCDDDDD_Mismatch_1_Sense_+_Library_PoolT
AGTAAATTCCAAGTACGCTCACCGTTCATTCCTTGCAGGAACCTTCATTGTAAGAAGCCAGTGTGCATTATCTTAAGTGCAATAATAAAAATTC
>Frequency_1_QualityScore_DDFDHFHIIIGD?EGGIGGIG9AEE:CDFHIG@DIGIGA<(5=;?E>C9?BA<;?_Mismatch_0_Sense_+_Library_PoolT
CTGACCTGAAGCCTGTCACAGAGGGTGCTTATGGCGGAGGCATCTACGGAACGGA
>Frequency_1_QualityScore_FFHHHHHJJIIJBHIGGCGCCECGEIGHIGHJGHIEHGEFFDFCBB;?@=@@B<;B@D@B5<A5@@B5<:>@_Mismatch_0_Sense_+_Library_PoolT
TGCTTATGGCGGAGGCATCTACGGAACGGAGGACGTTCCACAACGGTCGACGGATCGGCCACCGGCCAGTCA
>Frequency_1_QualityScore_FFHHHHHHJJJHHHHJJIJJJHIJGIJJHIJJFHIJJIIJJJJJJJIIJJJJJJIJJJJIJJHHHHFHHFFFFFEEEEEEEDEEDEEEEDDDCD_Mismatch_0_Sense_+_Library_PoolT
ATAATTTATTGTGTTTTAAATATGAGGGATGGTTTATGTACTCCGGACTGCTCAATAAGCCATGTGATTTTTAACTGCATTTAATTCTGGAGTA
>Frequency_1_QualityScore_FFHHHHHJJJIIJIJIJJJJJCHIJIIJFGHJIEEIJIJJIIIIGEIJJIJJJJJJIIJJJJIEHIJJHFEEHFFFFFFFDEECE@ACCDCDDD_Mismatch_1_Sense_+_Library_PoolT
AAATTTTATGTAAATTCCAAGTACGCTCACCGTTCATTCCTTGCAGGAACCTTCATTGTAAGAAGCCAGTGTGCATTATCTTAAGTGCAATAAT
>Frequency_1_QualityScore_FFHHHGHJJGIJJIJJJJJJJIJEHIJJIIJJJJJJJIIJIIIGGHIIGIHGIGIEHEHHJ_Mismatch_0_Sense_+_Library_PoolT
AAGCCAGTGTGCATTATCTTAAGTGCAATAATAAAAATTCAGTGAATGGGTAGAGAATCCA
>Frequency_1_QualityScore_2AFFDHHHIDGHEHHJJJ1DHII<DHIFHIIJIIJJJJHFFDDDDDDDDDD@B?BDCBBCDDBDDBB9<>BBCDD@CDDDCDCABDDD@:ACC_Mismatch_0_Sense_+_Library_PoolT
ACAACAGAGAATCAGGGGAGGGGAAGGTCCAGACCCCCGGCCAAAGAACGGAGCTGCCCAAACAACCGATCTCTGACCTGAAGCCTGTCACAG
>Frequency_1_QualityScore_8:=:D:<22CE4EF@;:FA+3322CCCFC<?*?EB9??:C>DIIIIIICD<BD?/9BDE88=.8@C/_Mismatch_1_Sense_+_Library_PoolT
CTTCATTGTAAGAAGCCAGTGTGCATTATCTGAAGTGCAATAATAAAAATTCAGTGAATGGGTAGAG
>Frequency_1_QualityScore_FFHHHHHJIIJJJJJJJJJJJJIJDHIHJIIJJJJJIJJJIIJIIJJJJJJJIJJJJJIGIJJIJHGHHFDFFEEEEEEDDDDDDDDDDDDDDD_Mismatch_1_Sense_+_Library_PoolT
GGAACCTTCATTGTAAGAAGCCAGTGTGCATTATCTTAAGTGCAATAATAAAAATTCAGTGAATGGGCAGAGAATCCATAGACAGACTTAGCTT
>Frequency_1_QualityScore_FFFHHHHJIJJJJJJJJJJJJJJIJJJJJGHIJJJIIJJJJJJJJIIIJJJIIJJJJI_Mismatch_0_Sense_+_Library_PoolT
AGTGCAATAATAAAAATTCAGTGAATGGGTAGAGAATCCATAGACAGACTTAGCTTCA
>Frequency_1_QualityScore_FFHFHHHJIIGIJIJJIJIGJIJIIJJJJJJIIJJJIIJIIIJIJHIFHIIIGIHGIJJJJJIIIFJJIIHIHEFFHEHFFDDDDDDDDDECCC_Mismatch_2_Sense_+_Library_PoolT
CAGACTTAGCTTCAAATTCAGTTTATGCCTGTTCATAATTTATTGTGTTTTAAATATGAGGGATGGCTTATGTACTCCGGACTGCTCAGTAAGC
>Frequency_1_QualityScore_FFHHHHHJJHIHIJJJJJJIJJJJJHIIJJJJJJJJJJJJIJJJHIIJIIJJHIJJJJJJJJIJIIIG_Mismatch_0_Sense_+_Library_PoolT
AGAAGCCAGTGTGCATTATCTTAAGTGCAATAATAAAAATTCAGTGAATGGGTAGAGAATCCATAGAC
>Frequency_1_QualityScore_FFHGHHHJJJJJJJJIGJJJIJIIJJIJJJJJJJJJJHHFHJJJJIIJJJJIIHIIJIIIJGIJJIJJJEEHFHHHFFFFFEDEEEDDDDDDCD_Mismatch_2_Sense_+_Library_PoolT
TTCATTCCTTGCAGGAACCTTCATTGTAAGAAGCCAGTGTGCATTATCTTAAGTGCAATAATAAAAATTCAGTGAATGGGTAGAGAATCCAGAA
>Frequency_1_QualityScore_FFHHHHHJJIIJIJIJJGJJJGJJJIJJJJJIJJJIJJJJIJJJJBGGIJIEIIJIJJJIIGGGHHHIIIHEIJJHHHHFFFFEDEFE_Mismatch_1_Sense_+_Library_PoolT
AGAGAATCCATAGACAGACTTAGCTTCAAATTCAGTTTATGCCTGTTCATAATTTATTGTGTTTTAAATATGAGGGATGGCTTATGTA
>Frequency_1_QualityScore_FFHHHHHGIHIIHHGGHIFFIGGIGEIHIFGGHIGIIIIJJJHDGFHIGIIJJIIIIJICBEHJFHGIEEHIE>_Mismatch_0_Sense_+_Library_PoolT
TTGCAGGAACCTTCATTGTAAGAAGCCAGTGTGCATTATCTTAAGTGCAATAATAAAAATTCAGTGAATGGGTA
>Frequency_1_QualityScore_DFHHHGHJJHJIIJJJJJJGGIGIIJJJJJJ??FEGGHGGEEH?EE8B1>=;A>,<2<;@AB@@D2899<5<09B_Mismatch_0_Sense_+_Library_PoolT
TGAAGCCTGTCACAGAGGGTGCTTATGGCGGAGGCATCTACGGAACGGAGGACGTTCCACAACGGTCGACGGATC
>Frequency_1_QualityScore_FFHHHHHJIJJIJJJJJIJJJIBFHHIJJHGIHHDFFDDDDDDBDCCDDEDBBBDBDDDBDD3@>BBBBADDCCD?59<5?CD>@>><99<@?C_Mismatch_1_Sense_+_Library_PoolT
AACGGAGGACGTTCCACAACGGTCGACGGATCGGCCACCGGCCAGTCAATCGCAGAGCGCCGACGGGCTTGCTGGCGACTTTTCTCCGGCAAAG
>Frequency_1_QualityScore_FFHHGHGJJIBGIEIGIBFFGGG@FDFIIHGIIIHBHB=ACCDD@@8=BBD<;-<CC@@>@0;;59AC?<@@C5<B5@BBDDDBD<@B<<A_Mismatch_1_Sense_+_Library_PoolT
CGGATCGGCCACCGGCCAGTCAATCGCAGAGCGCCAACGGGCTCGCTGGCGACTTTTCTCCGGCAAAGAATCCGTCGAGCCGCCCGCCACC
>Frequency_1_QualityScore_FFHHHHHJJJJJJJJJJJJIJJJJIJJJGHFIJJJJIJJJJIIJGIJIIJJJJJJJJJJJJJJEHJIJIJIIJHHHFFFFFFEDEED_Mismatch_1_Sense_+_Library_PoolT
TGCAGGAACCTTCATTGTAAGAAGCCAGTGTGCATTATCTTAAGTGCAATAATAAAAATTCAGTGAATGGGCAGAGAATCCATAGAC
>Frequency_1_QualityScore_FFHHHHHFGFHIJJIJJIJIIDHIJHIJJIJJIGIJI_Mismatch_1_Sense_+_Library_PoolT
GAATGGGTAGAGAATCCATAGACAGACTTAGCTTCGA
>Frequency_1_QualityScore_EDBF?HFHDHIIIGIIEGGGIIIIIIHHDHGIIIIBGEHFDDDDDBBDDDBCCDDBBD@?B888CCDCCC:ACDDCC<9BBD??_Mismatch_0_Sense_+_Library_PoolT
CTGGCGACTTTTCTCCGGCAAAGAATCCGTCGAGCCGCCCGCCACCGTCTACCGGAGACCGTGATCTGGATATTACCGGCCAGA
>Frequency_1_QualityScore_BDAFDF:@FGCFEHBAAFDFH)6?(<FA_Mismatch_0_Sense_+_Library_PoolT
ACGGAGGACGTTCCACAACGGTCGACGG
>Frequency_1_QualityScore_FFHHGHHI4CGHJJJJJJJJJJGJJJIJJJJJJJIIIJJJJJJJIJJJJJJJJJIJJJIIJJJJIIJIJCHHHFFDFFFFFCDEEEEACDCDCC_Mismatch_1_Sense_+_Library_PoolT
ATTCTAATATTATGTAAATTCCAAGTACGCTCACCGTTCATTCCTTGCAGGAACCTTCATTGTAAGAAGCCAGTGTGCATTATCTTAAGTGCAA
>Frequency_1_QualityScore_FFHGD:CGEGEGIIHJIJEGGECHIEGIFIGIHIJIGHIGIDGIJIJIJJJGFHIECGHGICEHIJE@FDHIGGGIEHEHEFFFDC>>ACDDDE_Mismatch_1_Sense_+_Library_PoolT
ATGGGTAGAGAATCCATAGACAGACTTAGCTTCAAATTCAGTTTATGCCTGTTCATAATTTATTGTGTTTTAAATATGAGGGATGGTTTATGCA
>Frequency_1_QualityScore_FEHGG:CFEEHGIIG>CDBHBHE;GGEAGGGIGHHGHGHIIFGGFIIIGGGHIHGGHIGGIGIGFHICG@EHHCG@EEECEB?BFC;;@CCCCE_Mismatch_1_Sense_+_Library_PoolC
ATGGGTAGAGAATCCATAGACAGACTTAGCTTCAAATTCAGTTTATGCCTGTTCATAATTTATTGTGTTTTAAATATGAGGGATGGTTTATGCA
>Frequency_1_QualityScore_FFHHHHHJJJIJJJJJIIGGIJJIIIEIIIJJJICHIIJIIFIIIJJJFHIIIJIEH_Mismatch_1_Sense_+_Library_PoolT
CAGTTTATGCCTGTTCATAATTTATTGTGTTTTAAATATGAGGGATGGTTTATGTAG
>Frequency_1_QualityScore_FFHHHHHJJJHIFHHHIJIJJJJJJIIFHHIIIIJJJJJJJJJJJJJIJJJJJJJHIIIJIJHJJJJ_Mismatch_0_Sense_+_Library_PoolT
GTAAGAAGCCAGTGTGCATTATCTTAAGTGCAATAATAAAAATTCAGTGAATGGGTAGAGAATCCAT
>Frequency_1_QualityScore_FFHFHFFBGIJJJIJIIJJJJHHIIJJJJJJJJJJJJJJJIIJJIJJJIJIIIJJIJJIIJIJIJGHHHHGHHFFFFFFEEEE_Mismatch_1_Sense_+_Library_PoolT
GCCAGTGTGCATTATCTTAAGTGCAATAATAAAAATTCAGTGAATGGGCAGAGAATCCATAGACAGACTTAGCTTCAAATTCA
>Frequency_1_QualityScore_DDFHHFFIIADHGIIIEG@?FFDBDGHHHIIIGID=BBB3=?CCBBBB@BBBBBCCCCAC7;B@9ACCBA>A9@?>@>99@BBBB3<3<BBBB1_Mismatch_1_Sense_+_Library_PoolT
GGATCGGCCACCGGCCAGTCAATCGCAGAGCGCCGACGGTCTCGCTGGCGACTTTTCTCCGGCAAAGAATCCGTCGAGCCGCCCGCCACCGTCT
>Frequency_1_QualityScore_FFHHHHHJIJIJJJJJJIJJJIJJJHIIIJJJJGIIGIJFIIIJJIIJJIIJJJ_Mismatch_1_Sense_+_Library_PoolT
GGGCAGAGAATCCATAGACAGACTTAGCTTCAAATTCAGTTTATGCCTGTTCAT
>Frequency_1_QualityScore_FFHHHHHJJJJJJJJJJJJIIJIIIJJJJJHIFDHIJJEGGEHIIIGIIIJJJJIJJJJJJIJIIGHIJDHIGA?EHDFDEFEDEEDEEDB_Mismatch_2_Sense_+_Library_PoolT
CTTGCAGGAACCTTCATTGTAAGAAGCCAGTGTGCATTATCTTAAGTGCAATAATAAAAATTCAGTGAATGGGTAGAGAATCCATAGACGA
>Frequency_1_QualityScore_FFHHGHHJIJJJJJJJIIIIJJGIGJJJJJJJJJJJJJJJHHFDDD?BDEEEEEEEEDDDDDDDDDDDD@BBDDDDDDDDDBDBDDDDEEEEEE_Mismatch_2_Sense_+_Library_PoolT
CACCACCGTCTACCGGAGACCGTGATCTGGATATTACCGGCCCGAGTTATATTCAATGAACTGAAGCGGAAACAGAACGGAGCTATGTGTAAAT
>Frequency_1_QualityScore_FFHFHHHJGIIIIIIGIEBGHI7AE;ADDDCEECEB1;=88?@BDD<B6<B7@7<2;BD_Mismatch_0_Sense_+_Library_PoolT
GGCGGAGGCATCTACGGAACGGAGGACGTTCCACAACGGTCGACGGATCGGCCACCGGC
>Frequency_1_QualityScore_FFHHHHFHGGGFHIJCGHJHIJGHIIJJJJJJJJJJJIJIIJIIJJIJJJIGIJJJJJIIIJHHHHHHHDFFFFFFEEEED_Mismatch_1_Sense_+_Library_PoolT
TTTTAAATATGAGGGATGGTTTATGTACTCCGGACTGCTCAATAAGCCATGTGATTTTTAACTGCATTTAATTCTGGAGCA
>Frequency_1_QualityScore_FFHHHHFJJJJJIJJJJJJJJJJJJJJIJJJJJJJJJJJJJJJJJJJJJGHGHIJJGIIIJJJIJGHHHHHGHFFFFFFEEEECCE_Mismatch_1_Sense_+_Library_PoolT
GTACGCTCACCGTTCATTCCTTGCAGGAACCTTCATTGTAAGAAGCCAGTGTGCATTATCTTAAGTGCAATAATAAAAATTCAGTA
>Frequency_1_QualityScore_FFHHHHHJJJJIIHIJJJJJJJJJJJJHIJJJJJJJJIJJJJIJJJJJIIJJJJDFHIJIIIJJIJJJJH_Mismatch_1_Sense_+_Library_PoolT
AAAGAAGCCAGTGTGCATTATCTTAAGTGCAATAATAAAAATTCAGTGAATGGGTAGAGAATCCATAGAC
>Frequency_1_QualityScore_FFHHHHHIJJJJJJJJJJJJJJJJJJJJJJJJJJJJJJHIFHIJJJIJJJIJJJIJJIJJJJJIJJJJJHHJJIJHFHHHH?DDFF_Mismatch_1_Sense_+_Library_PoolT
GTTCATTCCTTGCAGGAACCTTCATTGTAAGAAGCCAGTGTGCATTATCTTAAGTGCAATAATAAAAATTCAGTGAATGGGTAGAC
>Frequency_1_QualityScore_FFHHHHGJJIJJIJJJJJIJIJGE@HEHFFDCDDDDDDDCDDDDDDBCCDDDDDDDDDDDDDDDBDDB>BBB?BBBDDDD@@BCDD???C:A@@_Mismatch_1_Sense_+_Library_PoolT
CAATCGCAGAGCGCCGACGGGCTCGCTGGCGACTTTTCTCCGGCAAAGAATCCGTCGAGCCGCCCGCCACCGTCTACCGGATACCGTGATCTGG
>Frequency_1_QualityScore_FFFHHFFDBHHGHJIJIGIAGGIIDHHDFBGFHGIJGGFHEIIIIJGIIFGJIEHHEFFF@@DCEEDE;@ACBCAACEDCADD@CCCDC>CCDD_Mismatch_1_Sense_+_Library_PoolT
GAATTCTAATTTTATGTAAATTCCAAGTACGCTCACCGTTCATTCCTTGCAGGAACCTTCATTGTAAGAAGCCAGTGTGCATTATCTTAAGTGC
>Frequency_1_QualityScore_FFHHHHHBHHHIJJJJJFHHGIGIJJJJJIJJJJJIJJJHJIJJJI_Mismatch_0_Sense_+_Library_PoolT
AAAATTCAGTGAATGGGTAGAGAATCCATAGACAGACTTAGCTTCA
>Frequency_1_QualityScore_FFHHHHHJGJIGJIJIJJGIDGFHIIJJJJJJJJIJIGHIJJIJJJJJFJIJJIJHIIHHHHHHFFFFFEEEEEEDDDDDDCDDDDDCDDDDDD_Mismatch_1_Sense_+_Library_PoolT
GCTTCATTGTAAGAAGCCAGTGTGCATTATCTTAAGTGCAATAATAAAAATTCAGTGAATGGGTAGAGAATCCATAGACAGACTTAGCTTCAAA
>Frequency_1_QualityScore_D>8D?DBBCEEIII>EE3;:::D;4B@DD@D>D<==CC>CDC_Mismatch_0_Sense_+_Library_PoolT
CGGAGCTGCCCAAACAACCGATCTCTGACCTGAAGCCTGTCA
>Frequency_1_QualityScore_DFHHHHFIJJIJJJGIJJJIJIJJJIGHIIIJIIJJIJIHHGGHIIEGHJIJIIJDIIJGEHGIIHIJGIIJGHGHHHFFFFFEEDC_Mismatch_2_Sense_+_Library_PoolT
CAGGAACCTTCATTGTAAGAAGCCAGTGTGCATTATCTTAAGTGCAATAATAAAAATTCAGTGAATGGGTAGAGAATCCATAGACTA
>Frequency_1_QualityScore_FFFHFHHIIJIIJIJIIJJIIJJIJIIIIJJJJJJIJJJGGDHIIJIJIIJJJGIGIIJJJJJJJJJJJIIHIHCHH_Mismatch_0_Sense_+_Library_PoolT
CGTTCATTCCTTGCAGGAACCTTCATTGTAAGAAGCCAGTGTGCATTATCTTAAGTGCAATAATAAAAATTCAGTGA
>Frequency_1_QualityScore_DFHHHGHJJJJJJJIJJGGIHHHIGDGCGIIJJFHJJJJIJJJHFFFDDAACEEEFEECDDDDDDCDDC@BDBBDDDDDDDDD<>BAD:?:8A@_Mismatch_1_Sense_+_Library_PoolT
GCCCGCCACCGTCTACCGGAGACCGTGATCTGGATATTACCGGCCAGAGTTATATTCAATGAACTGAAGCGGAAACAGAACGGAGCTGTGTGTA
>Frequency_1_QualityScore_FFHGHGBGFDDFF@ACG>FBC9CCC1?;@G>GHGEDG\;A_Mismatch_0_Sense_+_Library_PoolT
CTGACCTGAAGCCTGTCACAGAGGGTGCTTATGGCGGAGG
>Frequency_1_QualityScore_FFHHHHHJJJJGJIJJJJJJJJJJJJJJJJIIIJJJJJGHIGIIJJJJJJJJJJJJ?BGHFG>FHIJJ=BCGIJEIIH_Mismatch_0_Sense_+_Library_PoolT
ATTATCTTAAGTGCAATAATAAAAATTCAGTGAATGGGTAGAGAATCCATAGACAGACTTAGCTTCAAATTCAGTTTA
>Frequency_1_QualityScore_FFHHHHHJJJJIJIJJIJJJFIGHGHGGIJGIHIIJJHFDDDDDDDDDDB@D@B@BBDDDCDDD>B;;BACCBACD<?B@>@BDBBDD@>BB@B_Mismatch_1_Sense_+_Library_PoolT
AGACGGATCGGCCACCGGCCAGTCAATCGCAGAGCGCCGACGGGCTCGCTGGCGACTTTTCTCCGGCAAAGAATCCGTCGAGCCGCCCGCCACC
>Frequency_1_QualityScore_FFHHHHDHHJJJJJJJJJJJJJJJJIIIJJJJJFHIJJJJJJJ_Mismatch_1_Sense_+_Library_PoolT
CTTAAGTGCAATAATAAAAATTCAGTGAATGGGTAGAGAATCA
>Frequency_1_QualityScore_DDBDDA8?A??<ED43A<EB<AB:CEEBECDEFF@EEDFII@0B?DDEECBD@DDD<DDDEDBBC;@EID_Mismatch_2_Sense_+_Library_PoolT
GTGCATTATCTTAAGTGCAATAATAAAAATTCAGTGAATGGGTAGAGAATCCATAGACAGACTTAGCTGA
>Frequency_1_QualityScore_4AD>D?2A<:C@EAA<AEEDCE,CE?ACE>C@BBEIEI@DDADDD?)0*9?BD@>D>B<2(8)8>A@4A@CED)7)==>@DDD>;63;>@A_Mismatch_1_Sense_+_Library_PoolT
TATGTGTAAATTCTAATTTTATGTAAATTCCAAGTACGCTCACCGTTCATTCCTTGCAGGAATCTTCATTGTAAGAAGCCAGTGTGCATTA
>Frequency_1_QualityScore_BDFHBDDB@GBFHBF:C<AFHHIIFFIIIIA?FGHI@ACHGE>FHBBFHGHHHGCFGCDC<D@=FDE;@CGHEAHC9@@DEDE>CCA_Mismatch_1_Sense_+_Library_PoolT
ATTGTAAGAAGCCAGTGTGCATTATCTTAAGTGCAATAATAAAAATTCAGTGAATGGGCAGAGAATCCATAGACAGACTTAGCTTCA
>Frequency_1_QualityScore_FFHHHHHJHJJJIJIJIJJIJJIJJJHIJJIJJJJGIIJJIIIJJIIHIHIJIIIIJHIJJJJIGGIIIIJJJIJIJGJHHHHHGFFFFFFDEE_Mismatch_1_Sense_+_Library_PoolT
CTTAATTGTATTCCTCTGGCATTGCATTGGATTCCATTTTAATACTTTTTACATCAAATTTTTAATTTGTATTTTATTTTTAATTAAATATTTT
>Frequency_1_QualityScore_DDHHHHHJJJJJIJJEGHIHHIIJIDHIGJIIJJIJJJJJJIJIHIJHHIJGIJJIJJJH_Mismatch_1_Sense_+_Library_PoolT
TTTTAAATATGAGGGATGGTTTATGTACTCCGGACTGCTCAATAAGCCATGTGATTTTCA
>Frequency_1_QualityScore_FFHHHHFIIJIJJJGHBHJIIIJDIJJJJJJHHHFFDD@DDDDDCDDDDDDBDBDCDDDDB?ABBBDDDDDDBBDBBDDBBBDDDBB>B<@D55_Mismatch_1_Sense_+_Library_PoolT
GGCCAGTCAATCGCAGAGCACCGACGGGCTCGCTGGCGACTTTTCTCCGGCAAAGAATCCGTCGAGCCGCCCGCCACCGTCTACCGGAGACCGT
>Frequency_1_QualityScore_FFHHHHHJJJJJJJIIHJIIJJJJJJJJJJIIJJJJJJJJJJJJJJJJIHIIIJJJJHHIIJIJJJJJJIJJJJJHHHHHFFFFFFEDEEEEED_Mismatch_2_Sense_+_Library_PoolT
TTGTAAGAAGCCAGTGTGCATTATCTTAAGTGCAATAATAAAAATTCAGTGAATGGGTAGAGAATCCATAGACAGACTTAGCTTCAAATTCAAA
>Frequency_1_QualityScore_FFHHHHHJJJJJJJJJJJJJJIIJJJIJJHIJJJJJJJJJJJJIJ_Mismatch_0_Sense_+_Library_PoolT
AGTGCAATAATAAAAATTCAGTGAATGGGTAGAGAATCCATAGAC
>Frequency_1_QualityScore_FFHHHHHJIJJJJJJJJJJIIJJJJIJJJJJJJJJIJJHHFFDDDDDDDBDBDCDBDDDDDDDBDBDECCCCAACEECDDDDDDD>B8?CCCDE_Mismatch_2_Sense_+_Library_PoolT
CTCTGGCGACTTTTCTCCGGCAAAGAATCCGTCGAGCCGCCCGCCACCGTCTACCGGAGACCGTGATCTGGATATTACCGGCCCGAGTTATATT
>Frequency_1_QualityScore_D?+@:ADE@<9AEEED7C:D@D_Mismatch_0_Sense_+_Library_PoolT
ACCGGCCAGTCAATCGCAGAGC
>Frequency_1_QualityScore_FFHHHHHJJJJJIJGIJJJGJGHFHEHHGIJGGEECHDDCBD@DDBDDB/86B?B7;BDDD>A@C-;959ACCBC:@@<?@@B<@B<BDB<>99_Mismatch_0_Sense_+_Library_PoolT
TCGACGGATCGGCCACCGGCCAGTCAATCGCAGAGCGCCGACGGGCTCGCTGGCGACTTTTCTCCGGCAAAGAATCCGTCGAGCCGCCCGCCAC
>Frequency_1_QualityScore_FFHHHHHJJJJJJJJJJJJJJJJJJJJJJJIJJJJIJJJHIIJJJIIJJIIJIJJJJJJJJJJJJJJJJEHIJHHFFFEEEDDEEDDDDDDDCD_Mismatch_2_Sense_+_Library_PoolT
TAGCTTCAAATTCAGTTTATGCCTGTTCATAATTTATTGTGTTTTAAATATGAGGGATGGCTTATGTACTCCGGACTGCTCAGTAAGCCATGTG
>Frequency_1_QualityScore_FFHHHHHJJJJJJGIJJIIJGGGIJJJJJJJJJJJJJJJJJJIJIIJIIJJJJBIJHHHFFFFEEEEEECCDDCCDB_Mismatch_0_Sense_+_Library_PoolT
GGAAACAGAACGGAGCTATGTGTAAATTCTAATTTTATGTAAATTCCAAGTACGCTCACCGTTCATTCCTTGCAGGA
>Frequency_1_QualityScore_FFHHHHHJJJIJJJIJIJIJJJJJJJJIJJJJHIIJIJJJJJHIJJIIHIIJJJJJFGGIJJIIIIJJJCGIIIGHH=CFFFFDF_Mismatch_0_Sense_+_Library_PoolT
GAATCCATAGACAGACTTAGCTTCAAATTCAGTTTATGCCTGTTCATAATTTATTGTGTTTTAAATATGAGGGATGGTTTATGTA
>Frequency_1_QualityScore_FFHHHHHJJJJJIJJJIIJJJGIJJIJJJJJJJJJJJHHFFEEEEEEEDDD>CDDDDDDDDCDCDDD<??CDDDDDDDD_Mismatch_0_Sense_+_Library_PoolT
AGACCCCCGGCCAAAGAACGGAGCTGCCCAAACAACCGATCTCTGACCTGAAGCCTGTCACAGAGGGTGCTTATGGCGG
>Frequency_1_QualityScore_DA8CD8A@E1@BF;)))@CD??CCBADD3DDD?9*?DB*?/BBDBD8@CDC).)7.=?>=?C;;AD3)7;@AAAADABA>A?A>A>;>AABA_Mismatch_2_Sense_+_Library_PoolT
AAGTACGCTCACCGATCATTCCTTGCAGGAACCTTCATTGTAAGAAGCCAGTGAGCATTATCTTAAGTGCAATAATAAAAATTCAGTGAATG
>Frequency_1_QualityScore_DFHHHHHJIJJGHGGGIIGIFGIGHIJIIJEGIJJIJIJIJJJIJFGHIIIIJGIIIIIHHHHHEEEEFBEFFACEEEEDDD>CFDDDDD_Mismatch_1_Sense_+_Library_PoolT
GCTCACCGTTCATTCCTTGCAGGAACCTTCATTGTAAGAAGCCAGTGTGCATTATCTTAAGTGCAATAATAAAAATTCAGTGAATGGGCA
>Frequency_1_QualityScore_BDHHFHHIJJEHIJEHHGGIAFIIGGIEEHIGHIIEHGGJJFIJHIFFHJJJIGGEIBGGJ_Mismatch_0_Sense_+_Library_PoolT
AATATGAGGGATGGTTTATGTACTCCGGACTGCTCAATAAGCCATGTGATTTTTAACTGCA
>Frequency_1_QualityScore_DDFDDFHH@FHG<EFCCHD@AEG3CGFHIGHIIHIH8HGIGFGEEBC./8@F@GHAGDE>DEH;C>C;;7?CDD_Mismatch_1_Sense_+_Library_PoolT
TGTGTTTTAAATATGAGGGATGGTTTATGTACTCCGGACTGCTCAATGAGCCATGTGATTTTTAACTGCATTTA
>Frequency_1_QualityScore_FFHHGHFGJJIJJJIJJIJJJIIIJIGHFFFDCDDDDDDDDBBBDDDDBCCDDDCDEADDCDDDDDDD>>8<CDDEEDDEECCDDDDCCCDDBB_Mismatch_1_Sense_+_Library_PoolT
CGGCAAAGAATCCGTCGAGCCGCCCGCCACCGTCTACCGGAGACCGTGATCTGGATATTACCGGCCCGAGTTATATTCAATGAACTGAAGCGGA
>Frequency_1_QualityScore_FFHHHFFHIIJIIIIJJJIGJIHHIJHJJJJIJHIJIJJJIIJJJJIGHHGIGIJJIIGFGEHIJJIIIHEHHEEHGFFFFCCCCDDDBDECDF_Mismatch_1_Sense_+_Library_PoolT
ATGTGTAAATTCTAATTTTATGTAAATTCCAAGTACGCTCACCGTTCATTCCTTGCAGGAACCTTCATTGTAAGAAGCCAGTGCGCATTATCTT
>Frequency_1_QualityScore_FFHHHHHIIIII@FHADHDGBDBG1C@FH;BH?AB?D@C@C;?=9@8??8<<@57<BB7@&2?&99@_Mismatch_0_Sense_+_Library_PoolT
TGCTTATGGCGGAGGCATCTACGGAACGGAGGACGTTCCACAACGGTCGACGGATCGGCCACCGGCC
>Frequency_1_QualityScore_FFDHHHHIJJJJJJJJJJIJIJJJJJIJJJJJJJJJEIIIJIJJJJJJJJJJJJIJJJJJJJGHIGIJIJGIJIJFHHHFFFF@CEEEEFEEED_Mismatch_1_Sense_+_Library_PoolT
GGTAGAGAATCCATGGACAGACTTAGCTTCAAATTCAGTTTATGCCTGTTCATAATTTATTGTGTTTTAAATATGAGGGATGGTTTATGTACTC
>Frequency_1_QualityScore_FFHHFFHJJJJJJJJGIIJJJJIIIJIJJJJJJJIJJJJJJJHJJJFIGIJJJIJJJIJJJJIJJJJIIHHIHHHHHGC@DDFFFEDDDBDDDD_Mismatch_2_Sense_+_Library_PoolT
TCAGTGAATGGGCAGAGAATCCATAGACAGACTTAGCTTCAAATTCAGTTTATGCCTGTTCATAATTTATTGTGTTTTAAATATGAGGGATGGC
>Frequency_1_QualityScore_FFHHHHHJIGJJJJJJGEFHIJJIIJIJJJIJIJJJJJJJJJJJJJJJJIJIIIIIIJJFFGGIIJJIJDHIEGJHHHHHFFFFEFEE_Mismatch_1_Sense_+_Library_PoolT
CATTGTAAGAAGCCAGTGTGCATTATCTTAAGTGCAATGATAAAAATTCAGTGAATGGGTAGAGAATCCATAGACAGACTTAGCTTCA
>Frequency_1_QualityScore_FFHHHHHIJJJJJJIJJJJJJJJJJ_Mismatch_0_Sense_+_Library_PoolT
GCCATGTGATTTTTAACTGCATTTA
>Frequency_1_QualityScore_FFHHHHHJJHIHIJJIJJIIIJHIJJGIJJFHIJJJIIJIJJJIFJJJJJIIGIJJJIJJJHHHGHHHFCDFFEEED_Mismatch_0_Sense_+_Library_PoolT
AATTTATTGTGTTTTAAATATGAGGGATGGTTTATGTACTCCGGACTGCTCAATAAGCCATGTGATTTTTAACTGCA
>Frequency_1_QualityScore_FFHHHHHJIJJJJJJJJJIJJJJJJIJJJJJJJJJJJJJJJJJJJIJJIJJJJJIJIIGHIJJJIHHHHHHHFFFFFFFEEEDEEDDDDDDDDD_Mismatch_1_Sense_+_Library_PoolT
ATTCCAAGTACGCTCACCGTTCATTCCTTGCAGGAACCTTCATTGTAAGAAGCCAGTGTGCATTATTTTAAGTGCAATAATAAAAATTCAGTGA
>Frequency_1_QualityScore_DDHHHHHJJJJJJJHHIJJJIIJIJJJJJJJJJJJJJJJJJFHIJJJJJJJJJJJJJJJIIJJJJJJJHHHHHHFF_Mismatch_0_Sense_+_Library_PoolT
TGCATTATCTTAAGTGCAATAATAAAAATTCAGTGAATGGGTAGAGAATCCATAGACAGACTTAGCTTCAAATTCA
>Frequency_1_QualityScore_BBAFDFD>FB@EG4AFFHIGEHGEFH@91_Mismatch_0_Sense_+_Library_PoolT
TGTTTTAAATATGAGGGATGGTTTATGTA
>Frequency_1_QualityScore_FFHHGHGGIGFGGIIJJIJIJJGIEHGBEICHFHHEGGGIJIDIGIHGDHHHJIJIGIGIJJIIIDHIEDGFHEEHAHCFFDECC>CC@CCCDC_Mismatch_1_Sense_+_Library_PoolT
CTATATGTAAATTCTAATTTTATGTAAATTCCAAGTACGCTCACCGTTCATTCCTTGCAGGAACCTTCATTGTAAGAAGCCAGTGTGCATTATC
>Frequency_1_QualityScore_FFHHHHHJJJJJJJJJJJJJJJJJJJIIJJJJJJIJJJJJJJIJJIJJJJJJJJJGJGIIJJJJJJHHHHFEHFFFFFECDEEEDDDDDDDDEE_Mismatch_1_Sense_+_Library_PoolT
GTGTAAATTCTAATTTTATGTAAATTCCAAGTACGCTCACCGTTCATTCCTTGCAGGAACCTTCATTGTAAGAAGCCAGTGTGCATCATCTTAA
>Frequency_1_QualityScore_FFHHHHHJJIJJJIIJJJIIDIJJJJIJJJHHFFDEEEDDDDDDDDDDDDDDDDDDDDDDBAD<BDDD<@BBDDDBB<>CACDCDEDEECCDBD_Mismatch_1_Sense_+_Library_PoolT
AGCCGACGGGCTCGCTGGCGACTTTTCTCCGGCAAAGAATCCGTCGAGCCGCCCGCCACCGTCTACCGGAGACCGTGATCTGGATATTACCGGC
>Frequency_1_QualityScore_DFFHHDFIJIIIJGIGHFG<CCHGCHFHGIJJJGGGHIJJJJJJJIJHHIIJIIJJGFFDHIIJJ_Mismatch_1_Sense_+_Library_PoolT
TCATTGTAAGAAGCCAGTGTGCATTATCTTAAGTGCAATAATAAAAATTCAGTGAATGGGCAGAG
>Frequency_1_QualityScore_FFHHHHHJJJJJJJJJJJJHIJJJJJJJJJJJJJJJJIJJJJJIJJJFHHIDHGHIJJJJIIIIIGI_Mismatch_0_Sense_+_Library_PoolT
GACTGCTCAATAAGCCATGTGATTTTTAACTGCATTTAATTCTGGAGTAAGTGTCTGCTTAATTGTA
>Frequency_1_QualityScore_ADFHFFFGAGGEH>GEGH<;@EE=EBBCABBCCCAC@@BCCCCCC?CCCB?ABB@<<B@BB7BB9@?@B58?CC<999@??@5829@@:A:4:@_Mismatch_1_Sense_+_Library_PoolT
CGCAGAGCGCCGACGGGCTTGCTGGCGACTTTTCTCCGGCAAAGAATCCGTCGAGCCGCCCGCCACCGTCTACCGGAGACCGTGATCTGGATAT
>Frequency_1_QualityScore_FFHHHHHJJJJJJJJJJJJJJJJJJJJJJJJJJJJJJJJJJJJJJIGIJJJIJHIIHIJJJHFGHHHHFDDDEFDEEDEEEDDDCDDDBCD_Mismatch_1_Sense_+_Library_PoolT
TCAAGTACGCTCACCGTTCATTCCTTGCAGGAACCTTCATTGTAAGAAGCCAGTGTGCATTATCTTAAGTGCAATAATAAAAATTCAGTGA
>Frequency_1_QualityScore_FFHHHHHJJIIJJJIJJIJJGIGIBHGHFHJJJIJIJJJHHFFDDDDDDDDDDDDBDDDDDD@@BBDDDBBDDEEDDCCEDDDCC>BDDDBBB@_Mismatch_1_Sense_+_Library_PoolT
CGGGCTTGCTGGCGACTTTTCTCCGGCAAAGAATCCGTCGAGCCGCCCGCCACCGTCTACCGGAGACCGTGATCTGGATATTACCGGCCAGAGT
>Frequency_1_QualityScore_DBDFDADEGHHGCHHEFFHHHAFHGHBHIIGHGIBFDGG<DHIFFGGGI?BFG@?BBDF@BG@D8;FGGCEHIHHE_Mismatch_1_Sense_+_Library_PoolT
GACAGACTTAGCTTCAAATTCAGTTTATGCCTGTTCATATTTTATTGTGTTTTAAATATGAGGGATGGTTTATGTA
>Frequency_1_QualityScore_FDHHHDHIIBGEFHIA?B;F?F=;@A?@HFAAEBBBCCCCCCCBBBCCCCCCCBBCC<BCCBCAA>?B999@BBCCBBBB@>A5<@BBCC_Mismatch_1_Sense_+_Library_PoolT
CCACCGGCCAGTCAATCGCAGAGCGCCGACGGGCTTGCTGGCGACTTTTCTCCGGCAAAGAATCCGTCGAGCCGCCCGCCACCGTCTACC
>Frequency_1_QualityScore_FFHGHGFHGGJJJJJIIJIIJIIDFFAFHIEIFGHGIGFFFFDDCBCD@?BBDBBB7??ACDDD3ADCDCDCB>55<B?A4:@DD@CD>:A_Mismatch_0_Sense_+_Library_PoolT
GACTTTTCTCCGGCAAAGAATCCGTCGAGCCGCCCGCCACCGTCTACCGGAGACCGTGATCTGGATATTACCGGCCAGAGTTATATTCAAT
>Frequency_1_QualityScore_FFHGHHHIIGGGIIHHIJJIIGIJJIJIIJIJJJJIJJJJJJJIIIHIJGIJIJJJJJIJJJJIHHHHHAHFFFDF_Mismatch_0_Sense_+_Library_PoolT
AATATGAGGGATGGTTTATGTACTCCGGACTGCTCAATAAGCCATGTGATTTTTAACTGCATTTAATTCTGGAGTA
>Frequency_1_QualityScore_FFHFHHHJJJJDGGHIHIBFDFFFFCACDDDDBBDDDDACB?ADBBBBDDDDBDD@BDB?BDBAD@@;B9??B5?<CCDDCCCCCCD<A>BDDD_Mismatch_1_Sense_+_Library_PoolT
CCGACGGGCTCGCTGGCGACTTTTCTCCGGCAAAGAATCCGTCGAGCCGCCCGCCACCGTCTACCGGAGACCGTGATCTGGATATTACCGGCCC
>Frequency_1_QualityScore_FFHHHHHJJJJJJJJJJJJJJJJJJJJJJJJJHIFHIJJJJIJJJJJIJJIIIGHIIJGIFHIJJIJHIJIHHHHEFFFF_Mismatch_0_Sense_+_Library_PoolT
TCCTTGCAGGAACCTTCATTGTAAGAAGCCAGTGTGCATTATCTTAAGTGCAATAATAAAAATTCAGTGAATGGGTAGAG
>Frequency_1_QualityScore_FDDHFHHIJIJIIJJHJIGCHEGHGJ;FHGIJHHFEDDABDBB=BBD8B@@@A:A8?(57?3)09>3;@9@9<B@84:@<<55<?CC(>:@_Mismatch_1_Sense_+_Library_PoolT
ACGGAACGGAGGACGTTCCACAACGGTCGACGGATCGGCCACCGGCCAGTCAATCGCAGAGCGCCGACGGGCTTGCTGGCGACTTTTCTCC
>Frequency_1_QualityScore_DDFHDFHIIIIIGGGG>:FGHHIF@HCB>FHG:@CFHCEGIGGIEBF?0BDFGIHGGHGCGGIIGIHHII_Mismatch_0_Sense_+_Library_PoolT
TCCTTGCAGGAACCTTCATTGTAAGAAGCCAGTGTGCATTATCTTAAGTGCAATAATAAAAATTCAGTGA
>Frequency_1_QualityScore_FDHHHHHJJJJJJJJJJIJJJJJJJJJJIJJHIJIJIJJJJJHIJJIJJJJJJJJJJJJJJJJJJJIIJIGGHHHHFFFFFDEEEEEDEDCEED_Mismatch_1_Sense_+_Library_PoolT
GTGTAAATTCTAATTTTATGTAAATTCCAAGTACGCTCACCGTTCATTTCTTGCAGGAACCTTCATTGTAAGAAGCCAGTGTGCATTATCTTAA
>Frequency_1_QualityScore_DDBFBA<<EGG4ACF?@ACC2AC39??E@FHG?<AD<DFHGCHG<F>CEE@ACGF@@F>E9C>GBCAAE??@_Mismatch_1_Sense_+_Library_PoolT
GTTTTAAATATGAGGGATGGTTTATGTACTCCGGACTGCTCAATAAGCCATGTGATTTTTAACTGCATTTGA
>Frequency_1_QualityScore_FFFHHHHGIGGGIIGIGIIJJJGIGIIJJJJJIJJJEIJJIJIIIJIJIIIJJHIGHGHHHHFFFFFFEEDEDDDDDDEECEDDDDDDDDDDCC_Mismatch_1_Sense_+_Library_PoolT
CGAACGGAGCTATGTGTAAATTCTAATTTTATGTAAATTCCAAGTACGCTCACCGTTCATTCCTTGCAGGAACCTTCATTGTAAGAAGCCAGTG
>Frequency_1_QualityScore_FFHGHHHJJJJIJJJHGHJIIFHIIHHIGIEIDHIJEHIJJJJJJJJJJJJJJIJIJIGHHFHHHFFFDBEEDDECDDDDDDDDEDEEDEEEDD_Mismatch_0_Sense_+_Library_PoolT
GTTCATAATTTATTGTGTTTTAAATATGAGGGATGGTTTATGTACTCCGGACTGCTCAATAAGCCATGTGATTTTTAACTGCATTTAATTCTGG
>Frequency_1_QualityScore_FDFHFDHJJIHGIIJHIDHHJIJGJJJJJJIEIJJJGIJEFIHIBGHIGIGIHJEGIEFHGG_Mismatch_0_Sense_+_Library_PoolT
GTGTGCATTATCTTAAGTGCAATAATAAAAATTCAGTGAATGGGTAGAGAATCCATAGACAG
>Frequency_1_QualityScore_FAHHHFHIIHIIFHB3AFHIIGIFCGI@A:B;CB<=A;4;C5::588=(3,52?;::?_Mismatch_0_Sense_+_Library_PoolT
GCCTGTCACAGAGGGTGCTTATGGCGGAGGCATCTACGGAACGGAGGACGTTCCACAA
>Frequency_1_QualityScore_DDHHHHHJJJJIJJHIIJJJJJJJJJJJJJJJJGIJJJJIJJJJJJJJJJJIJJJJJJJJJJJHHHHHHF_Mismatch_1_Sense_+_Library_PoolT
TGCATTATCTTAAGTGCAATAATAAAAATTCAGTGAATGGGCAGAGAATCCATAGACAGACTTAGCTTCA
>Frequency_1_QualityScore_FFHHHHHJJHIIJHIJJIIJJJJJIJJJHHHHFFFDDDDDDDDDDDDDDDDDBBDDBDDCCCDDDDDCD@BDD@CCCDCCDDD<2<CCDD@A?D_Mismatch_0_Sense_+_Library_PoolT
GGGGAGGGGAAGGTCCAGACCCCCGGCCAAAGAACGGAGCTGCCCAAACAACCGATCTCTGACCTGAAGCCTGTCACAGAGGGTGCTTATGGCG
>Frequency_1_QualityScore_FFHHHHHJJJJJHIHIIJJJIJIJJIIJIIJJJJIJJIJJJJJJJJJIIJJJEIIJJIJJJIJJJJJIJHH_Mismatch_1_Sense_+_Library_PoolT
GTAAGAAGCCAGTGTGCATTATCTTAAGTGCAATAATAAAAATTCAGTGAATGGGCAGAGAATCCATAGAC
>Frequency_1_QualityScore_FFHFHHHJJJJJJJJJJJJIIIHJJIJJJJJJJJIJJJGHIJJJJJJJJJJIJJJJJJJJJJJJJJIIJJIJJJH_Mismatch_2_Sense_+_Library_PoolT
CAGTGTGCATTATCTTAAGTGCAATAATAAAAATTCAGTGAATGGGCAGAGAATCCATAGACAGACTTAGCTGCA
>Frequency_1_QualityScore_FFGHHHHJIJJJJJJJJGIIJJJJJIJJJHIIHJJJJJJJIIFFGFHIIJIGGEHIJJJJJJJJGIIIIHEHDEHBHHFFFE_Mismatch_1_Sense_+_Library_PoolT
TTGCAGGAACCTTCATTGTAAGAAGCCAGTGTGCATTATCTTAAGTGCAATAATAAAAATTCAGTGAATGGGTAGAGAATCA
>Frequency_1_QualityScore_FFHHHHHGHGIIJJJIJIHIJIJJIBGIIEFFGCIGIIJJIGIIIFHHIGIHJJJJJJJJIJJJGGIJJEHGCDHFHHFDFF_Mismatch_1_Sense_+_Library_PoolC
TTGCAGGAACCTTCATTGTAAGAAGCCAGTGTGCATTATCTTAAGTGCAATAATAAAAATTCAGTGAATGGGTAGAGAATCA
>Frequency_1_QualityScore_FFGGHHHJJJJJJJJJJJJIJIJJJJJJIIJJJJJIIIIJJJJJJJHIJJJJJJJIJEHIGHHGGEHEFEDDDEDDDDDDEFEFDDDDDDDDBD_Mismatch_1_Sense_+_Library_PoolT
TCAATGAACTGAAGCGGAAACAGAACGGAGCTATGTGTAAATTCTAATTTTATGTAAATTCCAAGTACGCTCACCGTTCATTCCTTCCAGGAAC
>Frequency_1_QualityScore_FFHHHFFIIJJIIJIIEGIGIJIIGIIGGIGIIJHFFDDCEDCDCDDBDBD=?7<BBB@@BB>B>@8><<99B<?CCCCAC>BBB<_Mismatch_0_Sense_+_Library_PoolT
GGACGTTCCACAACGGTCGACGGATCGGCCACCGGCCAGTCAATCGCAGAGCGCCGACGGGCTCGCTGGCGACTTTTCTCCGGCAA
>Frequency_1_QualityScore_FFHHGFHJJJJJIJJJJHHHJIJHGIJJGHIHIJJJIJIIIJJJFGHEHICHHIJJHGIEHEGFGIJJJJFHIHHHGDFEFF_Mismatch_2_Sense_+_Library_PoolT
TGCAGGAACCTTCATTGTAAGAAGCCAGTGTGCATTATCTTAAGTGCAATAATAAAAATTCAGTGAATGGGCAGAGAATCTA
>Frequency_1_QualityScore_DBFBDFFGHGGGGBEGEHIIHFHHCFHGIIB?DHCDEAEGGGHGGIIIICHIIEIGFGGBGHFEGG@EHAEHHEEAC@DC69>BCCCCC_Mismatch_1_Sense_+_Library_PoolT
CAGACTTAGCTTCAAATTCAGTTTATGCCTGTTCATAATTTATTGTGTTTTAAATATGAGGGATGGTTTATGTACTCCGGACTGCTCAT
>Frequency_1_QualityScore_FFFHFHHJJJJJJJJJJIHHHHGJJJIIGGCHHIGIIHGHIHIGHDGHHIBHGIIIHIIJIIJAFIIIIDEHIHHFEHHH_Mismatch_1_Sense_+_Library_PoolT
AGTGTGCATTATCTTAAGTGCAATAATAAAAATTCAGTGAATGGGTAGAGAATCCATAGACAGACTTAGCTTCAAATCCA
>Frequency_1_QualityScore_FFHFHHHIJHGGHJIJIHJIEGHIFGIIJJIIIGJIJJJJJJJIJJIGFHIIJIGJGIIIJIHHHGHFFFFFCFD_Mismatch_0_Sense_+_Library_PoolT
TTGTGTTTTAAATATGAGGGATGGTTTATGTACTCCGGACTGCTCAATAAGCCATGTGATTTTTAACTGCATTTA
>Frequency_1_QualityScore_AFDHHHHIJJJIHIGHDHIHIJJIIJJJFG>FHGICHIGIIJICD9BFGI@GJI@FHGIDFIE_Mismatch_0_Sense_+_Library_PoolT
AGTGTGCATTATCTTAAGTGCAATAATAAAAATTCAGTGAATGGGTAGAGAATCCATAGACAG
>Frequency_1_QualityScore_FFBFBDHGIIII@HG@EEF<FHGFECFAGCC:?DFH<DEA@FCGHIIIGIGH_Mismatch_1_Sense_+_Library_PoolT
TTATGCCTGTTCATAATTTATTGTGTTTTAAATATGAGGGATGGCTTATGTA
>Frequency_1_QualityScore_FFHHHHHJJJJJJJJJJJFGIIJJIJJIJJJJJJJJJJJIJJJJHHHHHHFFFFFFCEEEEEFFEEDDC@CDDDDEEEDDFEDEDDDDCDDDCD_Mismatch_1_Sense_+_Library_PoolT
GCAATAATAAAAATTCAGTGAATGGGCAGAGAATCCATAGACAGACTTAGCTTCAAATTCAGTTTATGCCTGTTCATAATTTATTGTGTTTTAA
>Frequency_1_QualityScore_D?HF1CFGIB>H<<?GDEGBH:@/;CF)=B=FAEC@;CHG>DHAEB<8<??55;=8=8;??CCAD>@@C:@CC@(::@@::44@::(:@:@_Mismatch_2_Sense_+_Library_PoolT
GATCCGGATATTACCGGCCCGAGTTATATTCAATGAACTGAAGCGGAAACAGAACGGAGCTATGTGTAAATTCTAATTTTATGTAAATTCC
>Frequency_1_QualityScore_FFGGHHGJJIJHIJJJGGIJGGGIIF:CGIIIIGHIGFE<@7@7=;??(:;?43<19?_Mismatch_0_Sense_+_Library_PoolT
TCTGACCTGAAGCCTGTCACAGAGGGTGCTTATGGCGGAGGCATCTACGGAACGGAGG
>Frequency_1_QualityScore_FFHHHHHJJIJJGHJJJJJJJJJIIJJIJJJJJJIJJJJJJJHIJJJJJJIJJJJIJJJJJJIJHHHHHHHFDFFFFEEEEEEDEEECEDDEEE_Mismatch_2_Sense_+_Library_PoolT
GTGTAAATTCTAATTTTATGTAAATTCCAAGTACGCTCACCGTTCATTTCTTGCAGGAACCTTCATTGTAAGAATCCAGTGTGCATTATCTTAA
>Frequency_1_QualityScore_FFHHHHHJJJFHGIJIJJJJIJ@FH<1BFDGECG7DG=E?BC?;99(,55@<B@8@8?_Mismatch_1_Sense_+_Library_PoolT
TCACAGAGGGTGCTTATGGCGGAGGCATCTACGGAACGGAGGACGTGCCACAACGGTC
>Frequency_1_QualityScore_FFHGHHHJIJJJJJJJJIJJJJJIJGIGHJJJJJIIJJJJJGGIJJIJJJIIIJJJJJJJGHI_Mismatch_0_Sense_+_Library_PoolT
AGGAACCTTCATTGTAAGAAGCCAGTGTGCATTATCTTAAGTGCAATAATAAAAATTCAGTGA
>Frequency_1_QualityScore_FFFHHHHJJJIJJJHIIJJJJIJJJIJIIJJJIIJJIIIJGGHJJJJJIIJJJJJJIJEHIIHJIJJ_Mismatch_1_Sense_+_Library_PoolT
GCATTATCTTAAGTGCAATAATAAAAATTCAGTGAATGGGTAGAGAATCCATAGACAGACTTAGCTA
>Frequency_1_QualityScore_DDF=DFBHGE;FFBBE@B??B@DC9::CGIDFHIEGGGI@DAGCGHHGHHEIIBFFCFHIIHGDEFHF@=DB_Mismatch_2_Sense_+_Library_PoolT
CAGGAACCTTCATTGTAAGAAGCCAGTGTGCATTATCTTAAGTGCAATAATAAAAATTCAGTTAATGGGCAG
>Frequency_1_QualityScore_FFHFHFHIGGHGHIDIIEIGIIIIJIJIIIIFFHIGGHFGIJAHIJGHHIBFEHIIHIIGIIIIFHHFE@DEDEDECECCDD>CCEDDDDCCDD_Mismatch_1_Sense_+_Library_PoolT
TTCAGTTTATGCCTGTTCATAATTTATTGTGTTTTAAATATGAGGGATGGTTTATGTACTCCGGACTGCTCAATAAGCCATGTGATCTTTAACT
>Frequency_1_QualityScore_DFHHHHHHIGIIJIJIJIIIJJJIJJIHGIJJIGGJGIJIIJIIJDIICHIJIIJJDGI_Mismatch_1_Sense_+_Library_PoolT
ATGAGGGATGGTTTATGTACTCCGGACTGCTCAATAAGCCATGTGATTTTTAACTGCAG
>Frequency_1_QualityScore_FEHHHHHJJJIJJJJIJJHJJIGJJJJJJIJJJJJJJJJJJJIJJJJI*0?FHIIJIJJJJJJJIJGIHEEFHHFFFDEDCDEEEDEDDFEEDD_Mismatch_1_Sense_+_Library_PoolT
GTAAATTCTAATTTTATGTAAATTCCAAGTACGCTCACCGTTCATTCCGTGCAGGAACCTTCATTGTAAGAAGCCAGTGTGCATTATCTTAAGT
>Frequency_1_QualityScore_::C:CDACEB;C+@3ACEE?E9?E?:9C*:<*?DD>DD?DD>DDDDC??D8B<3BBBA>DCCDAA;;3A;=_Mismatch_2_Sense_+_Library_PoolT
GTAAGAAGCCAGGGTGCATTATCTTAAGTGCAATAATAAAAATTCAGTGAATGGGCAGAGAATCCATAGAC
>Frequency_1_QualityScore_FFHHHHGJJJJJJJJJJJJIJJJJJIJJJIIHIJJGGIIIIJHJJGGIJIIIIGIIIJGIIIIJIIIHHHHHFFFFFFEEEEAEDEEEDDDDDC_Mismatch_0_Sense_+_Library_PoolT
TTCAGTTTATGCCTGTTCATAATTTATTGTGTTTTAAATATGAGGGATGGTTTATGTACTCCGGACTGCTCAATAAGCCATGTGATTTTTAACT
>Frequency_1_QualityScore_FFHHHFHIJJJJJJJGIJJIJIIIJJJJJJJJJIJJJJJJJIJJJJJJJJIJJJJJJJJJJJJJIHIIJHHGHIHIHHHHGHFFFD@CEEDDDE_Mismatch_1_Sense_+_Library_PoolT
ATGGGTAGAGAATCCATAGACAGACTTAGCTTCAAATTCAGTTTATGCCTGTTCATAATTTATTGTGTTTTAAATATGAGGGATGGTTTATGAA
>Frequency_1_QualityScore_EDDDFDCBFEHGGGE@FCHHEHEHIIGIIIHIHIGGIGGIIGIIIIIGGGHGHGGGIGG_Mismatch_2_Sense_+_Library_PoolT
TTTCAGTTTATGCCTGTTCATAATTTATTGTGTTTTAAATATGAGGGATTGTTTATGTA
>Frequency_1_QualityScore_DDFFBHHIEGGBGGGGIGACFFHIGIHIIIIIIIEFGEHGGIGIIIEHGIIIIDGHIIIGIBGIGGEHGACG_Mismatch_0_Sense_+_Library_PoolT
TTCATTGTAAGAAGCCAGTGTGCATTATCTTAAGTGCAATAATAAAAATTCAGTGAATGGGTAGAGAATCCA
>Frequency_1_QualityScore_A=BBFDDBBFDBDHDGIIGGGEFHGFHBHGIII@;?DG:??BFHGEHIHDHFEC?=BAFHIIIIIIGHGCDEG?CACE:??>DCCCCECCCCCC_Mismatch_2_Sense_+_Library_PoolT
GTTCATTTCTTGCAGGAACCTTCATTGTAAGAAGCCAGTGTGCATTATCTTAAGTGCAATAATAAAAATTCAGTGAATGGGCAGAGAATCCATA
>Frequency_1_QualityScore_DDBBD<F:EGGGHG?9CHGE>GHH@CDCE;?DHGIG<??FHGAGECGCF@FAGEGEGIGGGGHAC==A?;?@DBD@C>A@@CC@-5;5>>:?_Mismatch_0_Sense_+_Library_PoolT
GTACGCTCACCGTTCATTCCTTGCAGGAACCTTCATTGTAAGAAGCCAGTGTGCATTATCTTAAGTGCAATAATAAAAATTCAGTGAATGGG
>Frequency_1_QualityScore_FFHHHHHJJJJJJJJJJJJJJJJJHIHIJJIHIIJIJGIJJIJJJGIJJIJHII_Mismatch_1_Sense_+_Library_PoolT
TTTATGCCTGTTCATAATTTATTGTGTTTTAAATATGAGGGATGGTTTATGTAG
>Frequency_1_QualityScore_FFHHHHHJJGIHJDIIJFIJJJJJJJGJHII>HIJJHHHIJJJJJJJJJIJJJHHIIJJIJJG_Mismatch_1_Sense_+_Library_PoolT
TATCTTAAGTGCAATAATAAAAATTCAGTGAATGGGTAGAGAATCCATAGACAGACTTAGCTA
>Frequency_1_QualityScore_DDFCDFAGGFIEE@DHIIGGEC_Mismatch_0_Sense_+_Library_PoolT
CAGTGAATGGGTAGAGAATCCA
>Frequency_1_QualityScore_FFHGGGHGIIJJJJIJEHJIJIIJGIGIIJJIIJHHHFEFFFFEEEEEEDDDDDCDCCDDDB@?BCCDCDDBBB_Mismatch_0_Sense_+_Library_PoolT
CCCGGCCAAAGAACGGAGCTGCCCAAACAACCGATCTCTGACCTGAAGCCTGTCACAGAGGGTGCTTATGGCGG
>Frequency_1_QualityScore_FFHHHHHFJJJJJIJJJEHGIJJJJHIHIJJHHHHHGCDFFFFFEEDDDDDDDDDCDDEEEECD>CCACCCDDDDDDDBDDDDDCDD>BBDBDD_Mismatch_1_Sense_+_Library_PoolT
GGAGCCGCCCGCCACCGTCTACCGGAGACCGTGATCTGGATATTACCGGCCAGAGTTATATTCAATGAACTGAAGCGGAAACAGAACGGAGCTA
>Frequency_1_QualityScore_++=<+CCA:2AD?9C933AFBF4F_Mismatch_0_Sense_+_Library_PoolT
CTCTGACCTGAAGCCTGTCACAGA
>Frequency_1_QualityScore_FFDFHHHIF>GHIJGJJIJIICGGIJIGIGIJJJIAGHIJFIIGHIIIIIIJIIJIIIIHHHHGHHFFCADFDEEBBDBDDBBA<CDEEE>CCD_Mismatch_1_Sense_+_Library_PoolT
CTTATATTCAATGAACTGAAGCGGAAACAGAACGGAGCTATGTGTAAATTCTAATTTTATGTAAATTCCAAGTACGCTCACCGTTCATTCCTTG
>Frequency_1_QualityScore_FFHHHFHJJJIHDHIJIIJIHIIHIJBEFFHHFFDDFFFDECDDDD@@9B8?CDEA@CD@DDDDDDDDDCDDDDDDDDDCCCBD7<BBCCC>BB_Mismatch_1_Sense_+_Library_PoolT
CGCCCGCCACCGTCTACCGGAGACCGTGATCTGGATATTACCGGCCCGAGTTATATTCAATGAACTGAAGCGGAAACAGAACGGAGCTATGTGT
>Frequency_1_QualityScore_FFHHHHHJJJJJJJJJHHHJJJIJIIJJJJJJJJJJJJJIJJGIFGGHFHIIHIJJJJIJJJJEIJJJJIHJJJJJIHHHFFFFFEDEEEEEEE_Mismatch_0_Sense_+_Library_PoolT
TGCTCAATAAGCCATGTGATTTTTAACTGCATTTAATTCTGGAGTAAGTGTCTGCTTAATTGTATTCCTCTGGCATCGCATTGGATTCCATTTT
>Frequency_1_QualityScore_DBFHD<FHAF+ACDFDGAGIDBC6@G?<AHBBB?A>@;,;<?8-0<@CCC@C-;77&8>AAC_Mismatch_0_Sense_+_Library_PoolT
CACCGGCCAGTCAATCGCAGAGCGCCGACGGGCTCGCTGGCGACTTTTCTCCGGCAAAGAAT
>Frequency_1_QualityScore_DFHHHHHIFGIIIJIJJGIJJJIIJJJJJJJJJJJJJJJJHGHIIJJJGIJJJHH_Mismatch_0_Sense_+_Library_PoolT
AGGGATGGTTTATGTACTCCGGACTGCTCAATAAGCCATGTGATTTTTAACTGCA
>Frequency_1_QualityScore_FFHHHHDIJIJJJJJJJJJJJJJJJIJIIIEHIJJJJJJJJJJJJIIIJJJJJJGHFFIJJJIIIIIIHAHHHHFFFFFFFEEDEDECDCDCED_Mismatch_2_Sense_+_Library_PoolT
TCCAAGTACGCTCACCGTTCATTCCTTGCAGGAACCTTCATTGTAAGAATCCAGTGTGCATTATCTTAAGTGCAATAATAAAAATTCAGTGAAA
>Frequency_1_QualityScore_FFHHGFFHIJJJJIJJIGGJJJJIJGIJJJGIIGIJIJIJGHGHHIEIIJJGIIHIIJJIGHHGIIJIJGHIJHHFHHGHFCDECDCD_Mismatch_2_Sense_+_Library_PoolT
CCGTTCATTTCTTGCAGGAACCTTCATTGTAAGAAGCCAGTGTGCATTATCTTAAGTGCAATAATAAAAATTCAGTGAATGGGCAGAG
>Frequency_1_QualityScore_FFHHHFHIJJJJJJJJJJJJJJJJGIJJJJJIHHIJJJJIJJJ_Mismatch_0_Sense_+_Library_PoolT
TTAAGTGCAATAATAAAAATTCAGTGAATGGGTAGAGAATCCA
>Frequency_1_QualityScore_DDH??D?FGGEDFIHGIIGGIEFGDDDHII9DHIIIAHIH@GCHIIIG<FC=<@FGHHICDG;CGGEEE?ECHFFFF>CCCECCCB@BBBCCCC_Mismatch_1_Sense_+_Library_PoolT
CCGGACTGCTCAATAAGCCATGTGATTTTTAACTGCATTTAATTCTGGAGTAAGTGTCTGCTTAATTGTATTCCTCTGGCATCGCGTTGGATTC
>Frequency_1_QualityScore_FFHHFHFHIGII>EHGDHBDHI@F<\@EHABE<BEC;>7@CEFD>C:?=8=6578?_Mismatch_1_Sense_+_Library_PoolT
GAGCCGCCCGCCACCGTCTACCGGAGACCGTGATCTGGATATTACCGGCCCGAGTT
>Frequency_1_QualityScore_FFHGFHGIJJFGHGIIJIGGJJJIJIHGIJJIGIGIIJJHHGIEHHHFFFD??@DDDDDDDDBDDDBCCABCDDA??A?BBBB1>@A>CDDDDD_Mismatch_0_Sense_+_Library_PoolT
TCTGTGACGGTGACAACAGAGAATCAGGGGAGGGGAAGGTCCAGACCCCCGGCCAAAGAACGGAGCTGCCCAAACAACCGATCTCTGACCTGAA
>Frequency_1_QualityScore_FFHHHHHJJIJJJIJJJJJJGIJJJJJJGHHFHHFDDDDDDDDDDDDDB@BCDDDDDDBDDDDDDDDDDDDDBDDBADBDDD9><B9BD95A<C_Mismatch_1_Sense_+_Library_PoolT
CAGTCAATCGCAGAGCGCCGACGGGCTTGCTGGCGACTTTTCTCCGGCAAAGAATCCGTCGAGCCGCCCGCCACCGTCTACCGGAGACCGTGAT
>Frequency_1_QualityScore_FFHHHHHJJIIJJJJJJJJJJJJJJJJJJJIJIJJJJJJJIIFHJIJJHJIJJJIIGIJGIGIJIIIHIHHHFEHFFFFDECE@CCCDCDDDCC_Mismatch_1_Sense_+_Library_PoolT
CCGTTCATTCCTTGCAGGAACCTTCATTGTAAGAAGCCAGTGTGCATTATCTTAAGTGCAATAATAAAAATTCAGTGAATGGGTAGAGAATCAA
>Frequency_1_QualityScore_FFHHHHGJBHGGGJJJGIICGHGGEDHIIBGG<AEDEDEDBDD:<@CCDECB?855<?7>BB_Mismatch_0_Sense_+_Library_PoolT
AACGGAGGACGTTCCACAACGGTCGACGGATCGGCCACCGGCCAGTCAATCGCAGAGCGCCG
>Frequency_1_QualityScore_FFGGHHHJJGIJJIJJIAFHGGIJJJJJJJJIJIJIIJJJJGIIJJJJJIJEHIJJJJJIJJJIJJIJGHHHHFHHHHFFFFFACEEEEEEDDD_Mismatch_1_Sense_+_Library_PoolT
GAAATTCAGTGAATGGGTAGAGAATCCATAGACAGACTTAGCTTCAAATTCAGTTTATGCCTGTTCATAATTTATTGTGTTTTAAATATGAGGG
>Frequency_1_QualityScore_FFHHHHHJJJJJJJJJJJJJJJJJJJJJJJJJJJJJJJJJJJJJJJJJIJIIJJJJJJIJIJGIJJJJJIIJJHIHHHHFFFFFFEEED_Mismatch_1_Sense_+_Library_PoolT
ATTCCTTGCAGGAACCTTCATTGTAAGAAGCCAGTGTGCATTATCTTAAGTGCAATAATAAAAATTCAGTGAATGGGTAGAGAATCCAA
>Frequency_1_QualityScore_FFHHHHHJJJJJJJJJJIIJJIJJJIJJJJJJJIJJJJJHIIIIIIJJIJJIJJJJJJJJJJJGHHIHHFHHHFFFFFFDDEDBCDDDDDFEFD_Mismatch_2_Sense_+_Library_PoolT
GGGCAGAGAATCCATAGACAGACTTAGCTTCAAATTCAGTTTATGCCTGTTCATAATTTATTGTGTTTTAAATATGAGGGATGGCTTATGTACT
>Frequency_1_QualityScore_FFHGHGDIIJJGIJJJJIJIJJJJJEHHIFHIGIJJJJGIJIIHGIJJGIIIJJJIJJJJJJHIIJIHHHEHFFFFFEEEEEEDDC_Mismatch_0_Sense_+_Library_PoolT
GCAGGAACCTTCATTGTAAGAAGCCAGTGTGCATTATCTTAAGTGCAATAATAAAAATTCAGTGAATGGGTAGAGAATCCATAGAC
>Frequency_1_QualityScore_FFHHHGHIJIIJJJJIIJJJJIJJJJJIJIJJJJJJJJJJJIJIIJIJIIJIJJIJJJJJJJGIJIJJJIIIJHHHHHFFFFFFED_Mismatch_0_Sense_+_Library_PoolC
GCAGGAACCTTCATTGTAAGAAGCCAGTGTGCATTATCTTAAGTGCAATAATAAAAATTCAGTGAATGGGTAGAGAATCCATAGAC
>Frequency_1_QualityScore_:BCF:CFEGFEDBHHCFE::?C:C?FCCHCB<EF????FEEDGIEBF6?)?DFFBBFIIIB>EEFFGIE=@DEE_Mismatch_1_Sense_+_Library_PoolT
AGTGTGCATTATCTTAAGTGCAATAATAAAAATTCAGTGAATGGGCAGAGAATCCATAGACAGACTTAGCTTCA
>Frequency_1_QualityScore_FFHHHHHJJGHGIJJJJIJIIJJIJHGHIIIJJJJJJJJIJJIJGIIJJJIJJJJJJGIJJJJJIJJJJGIHHHGHFFFFFFEDEEEEFFEEDD_Mismatch_1_Sense_+_Library_PoolT
AGAAGCCAGTGTGCATTATCTTAAGTGCAATAATAAAAATTCAGTGAATGGGCAGAGAATCCATAGACAGACTTAGCTTCAAATTCAGTTTATG
>Frequency_1_QualityScore_FFHHHHH<EHIJJJIIGHHIJIIJGIJJJIFHGHJIIIGIIJIIIJJJJIJHJGIIIJJIJIJJIJIJHHHHHHFFD_Mismatch_2_Sense_+_Library_PoolT
CATTGTAAGAAGCCAGTGTGCATTATCTTAAGTGCAATAATAAAAATTCAGTGAATGGGCAGAGAATCCATAGACAA
>Frequency_1_QualityScore_FFHHHHHJJJJJJJJJJJJJJIJJJJIJIJIIJJJJIIJJJJIJIJJHIHIJGIHIHJJJJJJIIJJJJHHHHFFFFFFEEEE_Mismatch_0_Sense_+_Library_PoolT
TGCAGGAACCTTCATTGTAAGAAGCCAGTGTGCATTATCTTAAGTGCAATAATAAAAATTCAGTGAATGGGTAGAGAATCCAT
>Frequency_1_QualityScore_8:F?FDDGEFHHDCAFHECGG??FCHIIIIHDGGFI@GHGG>CDFDC@HIEABB=;C==@EGDHIEHFHCE@@@_Mismatch_1_Sense_+_Library_PoolT
GCCAGTGTGCATTATCTTAAGTGCAATAATAAAAATTCAGTGAATGGGTAGAGAATCCATAGACAGACTTAGCA
>Frequency_1_QualityScore_FFHHGGHJJIJJJJIJJ0@FEGJJFHIJJJJJJJIJJHDFEFDEEEECEDDECDDBDDDBD><?CEADECDCDDDCDDDDDDCD7BDDDDDCDD_Mismatch_2_Sense_+_Library_PoolT
AATCCGTCGAGCCGCCCGCCACCGTCTACTGGAGACCGTGATCTGGATATTACCGGCCCGAGTTATATTCAATGAACTGAAGCGGAAACAGAAC
>Frequency_1_QualityScore_FFHGHHHJIJHIJJJJJIJJJGGHGIIJGHGGGIHIGFEFDDDD@ADDDCCDEDEECDBBDDDD>;8?C4>>C>@DC@CDDDDDC@>>@>D_Mismatch_1_Sense_+_Library_PoolT
AAAGAATCCGTCGAGCCGCCCGCCACCGTCTACCGGAGACCGTGATCTGGATATTACCGGCCCGAGTTATATTCAATGAACTGAAGCGGAA
>Frequency_1_QualityScore_ADHGHHHJGGHDHFGAGFIHG>HGHIIG?BEEDB><A>;=??8?8:ACDDAADCD@@CB;;BBB@B82>>ACCA>>C@>:@CCCDCAB@BD_Mismatch_1_Sense_+_Library_PoolC
AAAGAATCCGTCGAGCCGCCCGCCACCGTCTACCGGAGACCGTGATCTGGATATTACCGGCCCGAGTTATATTCAATGAACTGAAGCGGAA
>Frequency_1_QualityScore_FFHHHHHJJJJJJJJJJJJJJJJIJHIIJJJJJJJJJJJJJHIJJIIJJJJJJJIJJJJJIIIJIJJJIFHIJHIJGHHHHHFFF_Mismatch_2_Sense_+_Library_PoolT
AGGAATCTTCATTGTAAGAAGCCAGTGTGCATTATCTTAAGTGCAATAATAAAAATTCAGTGAATGGGTAGAGAATCCATAGGCA
>Frequency_1_QualityScore_FFHGHHGHIIJJJJJJJJIGIJJJJIIJJJGGGGIJIJJJJJIJIIGHIJIJJJJJJJJJJJII_Mismatch_0_Sense_+_Library_PoolT
CTTGCAGGAACCTTCATTGTAAGAAGCCAGTGTGCATTATCTTAAGTGCAATAATAAAAATTCA
>Frequency_1_QualityScore_FFHDHHHIIIIIIII:DGA;FBGABBF;FGGH;EH;;B9A>CCD9A?8=8<?;BBD5<B;>5;;?B;@<5)++44>>:<8(00<><@B50.)9B_Mismatch_0_Sense_+_Library_PoolT
GGGTGCTTATGGCGGAGGCATCTACGGAACGGAGGACGTTCCACAACGGTCGACGGATCGGCCACCGGCCAGTCAATCGCAGAGCGCCGACGGG
>Frequency_1_QualityScore_FFHHHHHJJJJJJHIHIJJJJIJJJJIIJHIJJJJJJIIJJJJJJJJJIIJIJJJJJJJJJJJJJJJJJIGIJHGHHHFFFFFFDEDEEEEDDE_Mismatch_1_Sense_+_Library_PoolT
TGTAAGAAGCCAGTGTGCATTATCTTAAGTGCAATAATAAAAATTCAGTGAATGGGCAGAGAATCCATAGACAGACTTAGCTTCAAATTCAGTT
>Frequency_1_QualityScore_DDFHFHHIJJIJJIJJIIJJJJJIIJIJJJJIJJJFIJIIJIJIJHIJJJJJJJJ_Mismatch_1_Sense_+_Library_PoolT
AGAGAATCCATAGACAGACTTAGCTTCAAATTCAGTTTATGCCTGTTCATAATTA
>Frequency_1_QualityScore_FDFHHBFIGIIGIGHHIGDHHIGIIIHGIEHHIGIIIHHDEHHEGEGFGG>BFCHHIIFHGEHHIG_Mismatch_1_Sense_+_Library_PoolT
GCTTCAAATTCAGTTTATGCCTGTTCATAATTTATTGTGTTTTAAATATGAGGGATGGTTTATGGA
>Frequency_1_QualityScore_FFHHHHHIJIJJJJJJJJGHGIJJJJJJJJIIHIDHGGJJJJIJJJJJIJJJJHHHFFDDDDDDDDDDB?BDDDDDDDEEEEEDEEDDEEDEDD_Mismatch_1_Sense_+_Library_PoolT
CCGGAGACCATGATCTGGATATTACCGGCCAGAGTTATATTCAATGAACTGAAGCGGAAACAGAACGGAGCTATGTGTAAATTCTAATTTTATG
>Frequency_1_QualityScore_DFHHHHHJJJJJJJJHHIJJJIIJJIGIJJJJJJJJJJJIJJIJJJJJJJJJJJIIJJJJJIJEHEHHDDFEFFFFACECEEEEDCD_Mismatch_1_Sense_+_Library_PoolT
TATGTAAATTCCAAGTACGCTCACCGTTCATTCCTTGCAGGAACCTTCATTGTAATAAGCCAGTGTGCATTATCTTAAGTGCAATAA
>Frequency_1_QualityScore_DDFF=?BAEC1<@1)?CD@D@?9?2?).?7ABA;4==?8<@?\,;\,86<8@B:A_Mismatch_0_Sense_+_Library_PoolT
CTACGGAACGGAGGACGTTCCACAACGGTCGACGGATCGGCCACCGGCCAGTCAA
>Frequency_1_QualityScore_DEBFDH>DGIDHICFFHEHIEGGHHIIGIIIIIGIIHIIIIIHIIIGEGGG@GID4CEGHIGIGHHHHEAEEDFEFBCCCE>AAC@CCCCCADC_Mismatch_1_Sense_+_Library_PoolT
TTAAATATGAGGGATGGTTTATGTACTCCGGACTGCTCAATAAGCCATGTGATCTTTAACTGCATTTAATTCTGGAGTAAGTGTCTGCTTAATT
>Frequency_1_QualityScore_FFHHHHHJJJJJJJJJIJJGDHFHIIIGIIHIIJIIJJIJJJJJJIIHHGFDFFDDBDBDDCD@D>@CFDDDEEDDEEDEDD@CDCCDDDEDDD_Mismatch_1_Sense_+_Library_PoolT
ATCTGGATATTACCGGCCCGAGTTATATTCAATGAACTGAAGCGGAAACAGAACGGAGCTATGTGTAAATTCTAATTTTATGTAAATTCCAAGT
>Frequency_1_QualityScore_6DAD?C<DFFGB?EHHIICE@FEGHGIIHGGGHIIHGBFFGHCG@FCCDAFEGGGAGCH@@FC.=@D=;37?C??).?7@@@DE>_Mismatch_1_Sense_+_Library_PoolT
AGTGTGCATTATCTTAAGTGCAATAATAAAAATTCAGTGAATGGGTAGAGAATCCATAGACAGACTTAGCTTCAACTTCAGTTTA
>Frequency_1_QualityScore_FFHHHHHJIJJJJJJIJJGIJIJJJIIJJJIHHFDDDDDD?BDDDDDCDDDDBB<BDCBCCDDDDDD>BBDDDDDDDDDB<CCDCDDDD>@BDD_Mismatch_2_Sense_+_Library_PoolT
CCGGCCAGTCAATCGTAGAGCGCCGACGGGCTCGCTGGCGACTTTTCTCCGGCAAAGAATCCGTCGAGCCGCCCGCCACCTTCTACCGGAGACC
>Frequency_1_QualityScore_FFHHHHHJJJJJJJIJJIJJJJJGHHIJIIJJJJJJJJIIHIIIIIJIJJJJJJJJJJIJJ_Mismatch_0_Sense_+_Library_PoolT
GAACCTTCATTGTAAGAAGCCAGTGTGCATTATCTTAAGTGCAATAATAAAAATTCAGTGA
>Frequency_1_QualityScore_FFGHH?FGGIGGJJJJGGGIJIIIIGEAGGGIIGDHIIIJGDHIIAHGHGGGG@FCGGFHI@GCGHEEFHACABCDFFFECCEECDDDDCDDFA_Mismatch_1_Sense_+_Library_PoolT
CCAAGTACGCTCACCGTTCATTCCTTGCAGGAACCTTCATTGTAAGAAGCCAGTGTGCATTATCTTAAGTACAATAATAAAAATTCAGTGAATG
>Frequency_1_QualityScore_DFHHGHHHGGIJIJJJIDHIJIIJIIJJIJG?EDGGHGIIIJGGEHJJJIGHBFHGIGGHIJIIEHJHGFEFFFECEEEEDDDDA@ADEDDDDD_Mismatch_1_Sense_+_Library_PoolT
AATTCAGTTTATGCCTGTTCATAATTTATTGTGTTTTAAATATGAGGGATGGTTTATGTACTCCGGACTGCTCAATAAGCCATGTGATCTTTAA
>Frequency_1_QualityScore_BDHHGHHJJJFIJHIJIIJJJFHGGIJIIIJIIJJJIJJDGIIJJJIJJJIIHIJI_Mismatch_1_Sense_+_Library_PoolT
AATAAAAATTCAGTGAATGGGTAGAGAATCCATAGACAGACTTAGCTTCAAATCCA
>Frequency_1_QualityScore_FFHHHHHJJIIJJJJGGGIIJJGHIJIJJJEGHIJJII_Mismatch_0_Sense_+_Library_PoolT
AATTTATTGTGTTTTAAATATGAGGGATGGTTTATGTA
>Frequency_1_QualityScore_DDBFDBFGBBEHEHDGG@G<@@HGIIC?AHIGGDDCGGEHGIDHC?BFB<DDGFDHGHCGGIHIDGGGEAG_Mismatch_2_Sense_+_Library_PoolT
AAGAAGCCAGTGTGCATTATCTTAAGTGCAATAATAAAAATTCAGTGAATGGGTAGAGAATCCATAGACGA
>Frequency_1_QualityScore_FFHHHHHJJJJFHEGGHIIIEIIIIIIIJJJJJJJJJJJJJJIHHHFFFCCEEEEFEEEEFEDEEEEEECDDDDFFEEEDDEDDDDCDDDDDDB_Mismatch_1_Sense_+_Library_PoolT
TTACCGGCCCGAGTTATATTCAATGAACTGAAGCGGAAACAGAACGGAGCTATGTGTAAATTCTAATTTTATGTAAATTCCAAGTACGCTCACC
>Frequency_1_QualityScore_FFHHHHHJJJJJJJJJIJJJJJJJIJJJJJJJJIJJJJJJJJJJJJJJJJJJJJJJJIIGGJJIGIHHJHHHHHFFFFAEEEEEFED_Mismatch_1_Sense_+_Library_PoolT
AGAATCCATAGACAGACTTAGCTTCAAATTCAGTTTATGCCTGTTCATAATTTATTGTGTTTTAAATATGAGGGATGGTTTATGTAA
>Frequency_1_QualityScore_FEHHHHHJJJJJJJJJGJIJHGGHIJIIJJJJJJJJJJJJJJJJIJIJJJJJGGIIJJIJJJJHHHH_Mismatch_1_Sense_+_Library_PoolT
GTTTTAAATATGAGGGATGGTTTATGTACTCCGGACTGCTCAATAAGCCATGTGATCTTTAACTGCA
>Frequency_1_QualityScore_FFHHHHHJJJJJJJJJJJJJIJJJJJIJJJJJJJJJJJJJJGIGIJJJJIJIJJJIJGHIIJIIJJJJJIHHHHHHDFE_Mismatch_0_Sense_+_Library_PoolT
ACCGTTCATTCCTTGCAGGAACCTTCATTGTAAGAAGCCAGTGTGCATTATCTTAAGTGCAATAATAAAAATTCAGTGA
>Frequency_1_QualityScore_FFHGHHHJJJJJJJJJJJGJGHJJHHHIJJJJIJJJJJJJJJJJJJJJIJJJJJJJHIJJIJIJIIJJJCHHFHHHFFFFDDEEEDEEDDDDDD_Mismatch_1_Sense_+_Library_PoolT
AACTGCATTTAATTCTGGAGTAAGTGTCTGCTTAATTGTATTCCTCTGGCATCGCGTTGGATTCCATTTTAATACTTTTTACATCAAATTTTTA
>Frequency_1_QualityScore_FFHHHHHJHIJIIIJJFFHHHIJJJJJJIJJJJJJIJJJJJJJJJJJJJJJJIJJJJJJJJJJJJJJJJIHIIJJHHHHHFFFF_Mismatch_0_Sense_+_Library_PoolT
AAATTCAGTGAATGGGTAGAGAATCCATAGACAGACTTAGCTTCAAATTCAGTTTATGCCTGTTCATAATTTATTGTGTTTTAA
>Frequency_1_QualityScore_FFHHHHGJIJJJJJJIJJJJJJJJJJJJJJIJJJJJJJJJJJJIJIJIJIIJJIIJIIJJJHGIJJJGIIHHHGHHFFFFFFFEDDEDCCDDDF_Mismatch_1_Sense_+_Library_PoolT
TATTCCTCTGGCATCGCGTTGGATTCCATTTTAATACTTTTTACATCAAATTTTTAATTTGTATTTTATTTTTAATTAAATATTTTGAACATTT
>Frequency_1_QualityScore_FFHHHGHJJJJIIJJGGIJHHJIJIJJJJJJJJJJJJJJJJJIJJJJJJJJIJIJJJJJJJJJHHHHHHFFFFFFFECEACCDDDAACCDCCCD_Mismatch_0_Sense_+_Library_PoolT
TTTTAAATATGAGGGATGGTTTATGTACTCCGGACTGCTCAATAAGCCATGTGATTTTTAACTGCATTTAATTCTGGAGTAAGTGTCTGCTTAA
>Frequency_1_QualityScore_FDFFHHHIJGIJIJJJJJGIIJJJJIIIIJJJJJJJJIIJJJJJJJJJJJJIJJIJJJJIJJHHHHFFFDEEEFDEEDDDDDDDDDDDDEEDEE_Mismatch_1_Sense_+_Library_PoolT
GAATCGGAAACAGAACGGAGCTATGTGTAAATTCTAATTTTATGTAAATTCCAAGTACGCTCACCGTTCATTCCTTGCAGGAACCTTCATTGTA
>Frequency_1_QualityScore_FDHHHFDIJFIJGHJIJJJJFHI)?AGGEIGCFGHGGJJIFIGHGIIEGGGH;A>=BBAC@;AADDDADCDDCDEEEEECEDDDDECCDCCC>C_Mismatch_1_Sense_+_Library_PoolT
GATCTGGATATTACCGGCCAGAGGTATATTCAATGAACTGAAGCGGAAACAGAACGGAGCTATGTGTAAATTCTAATTTTATGTAAATTCCAAG
>Frequency_1_QualityScore_FFHGHHHIGIIIIJIJJEIJJIGGICIGGJJJHGJHGHJJJIJJJJJIJJJIJIJJJJHGGIIGGIIIHHEHFHBDCD@CEEEE@CACCDDECD_Mismatch_1_Sense_+_Library_PoolT
GCTATGTGTAAATTCTAATTTTATGTAAATTCCAAGTACGCTCACCGTTCATTCCTTGCAGGAACCTTCATTGTAATAAGCCAGTGTGCATTAT
>Frequency_1_QualityScore_DDD4DBCCAAEDF+<AFFBFEFEII?ADCDEEEEIIE@BDEEIIIEIIIIIIIEEDEEDDIC_Mismatch_1_Sense_+_Library_PoolT
CTTAAGTGCAATAGTAAAAATTCAGTGAATGGGTAGAGAATCCATAGACAGACTTAGCTTCA
>Frequency_1_QualityScore_;;CDDDB:AE@EBA@CEDE?@@FADFAF>ADDEFDCFD@DBDEEDA<9?DCD8B@DDCEEEEE_Mismatch_0_Sense_+_Library_PoolT
AGAAGCCAGTGTGCATTATCTTAAGTGCAATAATAAAAATTCAGTGAATGGGTAGAGAATCCA
>Frequency_1_QualityScore_FFHHHHHJJIIJJJJJJGGGHJJHIHIJJJJGIJJJJJJJHHFDD>@=?CEEEFDEEEDDDDDDDDDCD@>DDDDDDDDDDDBDDDDDEEEEEE_Mismatch_1_Sense_+_Library_PoolT
CCGCCACCGTCTACCGGAGACCGTGATCTGGATATTACCGGCCCGAGTTATATTCAATGAACTGAAGCGGAAACAGAACGGAGCTATGTGTAAA
>Frequency_1_QualityScore_ABFDFFHIGGEIIIIIIIIGGCGGBDF?DAFHG@FCGHEHGAC?ECABCA>C>>@9>A:@AC?@:>ACCC>25+2?CCCCCC_Mismatch_2_Sense_+_Library_PoolT
TAGTCCAGACCCCCGGCCAAAGAACGGAGCTGCCCAAACAACCGATCTCTGACCTGAAGCCTGTCACAGAGGGTGCTTATGG
>Frequency_1_QualityScore_FFHHHGHI4CGIIJGHHIJGJJJJJJGIJJJJJIIJJJIIJIIJJJJHEHFHIIGGIIJGIJFGEHIEHAEHEHDCEDEEEEEDEEECCCDCD@_Mismatch_1_Sense_+_Library_PoolT
TACGCTCATCGTTCATTCCTTGCAGGAACCTTCATTGTAAGAAGCCAGTGTGCATTATCTTAAGTGCAATAATAAAAATTCAGTGAATGGGTAG
>Frequency_1_QualityScore_FDHFBHDGGECHIIBHIGGGHIIGGGHAAGHIIHHHEBFCCC>@?8A@CCCAC>>C@>@7;B;@B59?BCA@DCDDD@>A3+:@>CCC_Mismatch_1_Sense_+_Library_PoolT
CAAAGAATCCGTCGAGCCGCCCGCCACCGTCTACCGGAGACCGTGATCTGGATATTACCGGCCCGAGTTATATTCAATGAACTGAAGC
>Frequency_1_QualityScore_FFHHHHHJJJJJJJJJJJJJJJIJJIJJJJJJJJJJJJJJIJIJHJJJIJJJJJJJJJIJJJJJJHIJGGHHHHFHHFFFFCEAEEDDEDEDDE_Mismatch_1_Sense_+_Library_PoolT
CTGTGTAAATTCTAATTTTATGTAAATTCCAAGTACGCTCACCGTTCATTCCTTGCAGGAACCTTCATTGTAAGAAGCCAGTGTGCATTATCTT
>Frequency_1_QualityScore_BBDHBFAG<:@@@FB3DDG>DCB0D.\6;CGEHHC?C>B??B>;;;@</89?@<@:>@AC3::(+::34::34@AC<B0559>99>99<BBB8A_Mismatch_2_Sense_+_Library_PoolT
AGAGCCGCCCGCCACCGTCTACCGGAGACCGTGATCTGGATATTACCGGCCAGAGTTATATTCAATGAACTGAAGCGGAAACAGAACGGAGCTG
>Frequency_1_QualityScore_FFHHHHHJJJJJJJJJJJJJJJJJJIJJJJJJJIIIJJJIHJIIIIIJJJIJIIFHIJJJIJJJJJJJIEHFFFFFFEEEEDEDDDCDCEEEDD_Mismatch_0_Sense_+_Library_PoolT
CAAATTCAGTTTATGCCTGTTCATAATTTATTGTGTTTTAAATATGAGGGATGGTTTATGTACTCCGGACTGCTCAATAAGCCATGTGATTTTT
>Frequency_1_QualityScore_FFHHGHHJJJIJGJJIJJJJJIGIJJJIIJJJJIJJFHGIIIEHIIJJJCFGIHJJGBGHGHIHGG_Mismatch_1_Sense_+_Library_PoolT
CTTCAAATTCAGTTTATGCCTGTTCATAATTTATTGTGTTTTAAATATGAGGGATGGTTTATGTAA
>Frequency_1_QualityScore_FFHHHHHJJJJJJIJIJJIJJJIJJJJJJJIIIIIIJJJJJJJJJJGIJJJJIJ_Mismatch_0_Sense_+_Library_PoolT
CTTGCAGGAACCTTCATTGTAAGAAGCCAGTGTGCATTATCTTAAGTGCAATAA
>Frequency_1_QualityScore_FFFHGHHIIJJGIJJJIJIIJJJJJJJIIJJEDHIJGIGHJGHIIJJJIJJGHGFHFGIHHIGGHCGGGCHGIIJHEEEAC;@B@D_Mismatch_0_Sense_+_Library_PoolT
GTTCATTCCTTGCAGGAACCTTCATTGTAAGAAGCCAGTGTGCATTATCTTAAGTGCAATAATAAAAATTCAGTGAATGGGTAGAG
>Frequency_1_QualityScore_FFHHHHHJIJJIIGHIJJHGIIHIJIJJJIJJJFDGIJJJJJJJJJIJJJJJJJJJJJJIJJJGHEFHHEFFFFFFFEEEEEDED_Mismatch_1_Sense_+_Library_PoolT
CATAATTTATTGTGTTTTAAATATGAGGGATGGTTTATGTACTCCGGACTGCTCAATAAGCCATGTGATCTTTAACTGCATTTAA
>Frequency_1_QualityScore_DFFHHFHIIJJJJJJJJHIICHHIJIIJIJJJIJJJJJJJJJJJIJJHIJJJFHIGIGCHIGIHIJJJ_Mismatch_1_Sense_+_Library_PoolT
AGAAGCCATTGTGCATTATCTTAAGTGCAATAATAAAAATTCAGTGAATGGGTAGAGAATCCATAGAC
>Frequency_1_QualityScore_ADFFHHGJJJIIGEGIHHJJGJFGHIGIJJJJJIIJIJJJJJJIJJIJFCGHIGIJJIJJIJHHHGGHHBCEFEDE@A_Mismatch_0_Sense_+_Library_PoolT
TAAATATGAGGGATGGTTTATGTACTCCGGACTGCTCAATAAGCCATGTGATTTTTAACTGCATTTAATTCTGGAGTA
>Frequency_1_QualityScore_FFHHHHGJIIIJJJIIIJIIJCHIJFHGHJJH?DFDFICFGIFHIIGHHIIIC_Mismatch_1_Sense_+_Library_PoolT
GTTTATGCCTGTTCATAATTTATTGTGTTTTAAATATGAGGGATGGTTTATGA
>Frequency_1_QualityScore_FFHHFHFIIEIJJIGIICCDFGIEE8DHIJIJIJIJJH;BFC?BA5>AC>CDDCDDDDBCADDDCCCBB?88>::A>CBBB_Mismatch_0_Sense_+_Library_PoolT
CCAGACCCCCGGCCAAAGAACGGAGCTGCCCAAACAACCGATCTCTGACCTGAAGCCTGTCACAGAGGGTGCTTATGGCGG
>Frequency_1_QualityScore_FFDFDFHJJJJJIJJJJJIIJJJJJJJJIJFJJJJJJGIHIIJJJHGHIIHIIJJ_Mismatch_1_Sense_+_Library_PoolT
AGTGTGCATTATCTTAAGTGCAATAATAAAAATTCAGTGAATGGGTAGAGAATCA
>Frequency_1_QualityScore_FFHGGH?FEICHHEGIIIIIII<GGGHE>FHIGIGHG@AEGGIIDHHACEHFDBCDDCBBDDD>C?CD?9<@9@AC@C:BC>C4:>4>CCC:@A_Mismatch_2_Sense_+_Library_PoolT
CTACCGTAGACCGTGATCTGGATATTACCGGCCCGAGTTATATTCAATGAACTGAAGCGGAAACAGAACGGAGCTATGTGTAAATTCTAATTTT
>Frequency_1_QualityScore_DDDH;@)<EC??G>?C9C?FHGBBGIIGIFB@C9@CAC;CECEHHHC;C>:?CA@?C;5?:<@?7>>?>AA4>CDD@:>>>ADD34:@C:>CD>_Mismatch_1_Sense_+_Library_PoolT
AGACCGGGATCTGGATATTACCGGCCAGAGTTATATTCAATGAACTGAAGCGGAAACAGAACGGAGCTATGTGTAAATTCTAATTTTATGTAAA
>Frequency_1_QualityScore_FFHHHHHIJJEHJJJIFFGHIGIEEHJIJFHFFFFEC@@B?ABDBB@BBBBBBBDDDD8;BDDC@BBDDBDDBBBADDDDDCEDEEDCDBBDBD_Mismatch_1_Sense_+_Library_PoolT
CGACGGGCTCGCTGGCGACTTTTCTCCGGCAAAGAATCCGTCGAGCCGCCCGCCACCGTCTACCGGAGACCGTGATCTGGATATTACCGGCCCG
>Frequency_1_QualityScore_DDBHHFDIGGGHIIHIIIJJGGHIGCGFGEHGIJGGGIJGIBBHIHGHJIJJIIIJIGGICEGIHIHHHHHHFFFFFF_Mismatch_2_Sense_+_Library_PoolT
AGGAACCTTCATTGTAAGAAGCCAGTGTGCATTATCTTAAGTGCAATAATAAAAATTCAGTGAATGGATAGAGAATCA
>Frequency_1_QualityScore_FADFAHHHBFHIII)?GHGBH=HIB(7;AEA/9BCAD?B>?B=@-77?(:>CB>?BDB@BCD7>;9555<@>@9<(+:?<3@@B4:@_Mismatch_1_Sense_+_Library_PoolT
CGGAACGGAGGACGTTCCACAACGGTCGACGGATCGGCCACCGGCCAGTCAATCGCAGAGCGCCGACGGGCTTGCTGGCGACTTTTC
>Frequency_1_QualityScore_DBBBFDHGI=CEFFBECEDE?EFHHGGCB@@FHIGEFHGGFIGHAHCEHIGEGGHIGIA;CHCCCHIGG=C?=CAEFEEEDECCCCCCBCCCDC_Mismatch_2_Sense_+_Library_PoolT
ATGGGCAGAGAATCCATAGACAGACTTAGCTTCAAATTCAGTTTATGCCTGTTCATAATTTATTGTGTTTTAAATATGAGGGATGGCTTATGTA
>Frequency_1_QualityScore_FFHHGHHJGJIGGIHIJJJJIJIJJGHIGGJGHHFFCCDBDBDDDDBDDCCDECBDDBBBDDDB>B@DBB>@@<>(5<8&))5?ACACCCB<@5_Mismatch_0_Sense_+_Library_PoolT
CGGAACGGAGGACGTTCCACAACGGTCGACGGATCGGCCACCGGCCAGTCAATCGCAGAGCGCCGACGGGCTCGCTGGCGACTTTTCTCCGGCA
>Frequency_1_QualityScore_BDADAAHGEDGGIAB:@FE=/;@EHF<<<>B>CCCCC@BBB8B9?B9@CB8205)057;B@5750)8589<?>A9<B_Mismatch_0_Sense_+_Library_PoolT
CGCAGAGCGCCGACGGGCTCGCTGGCGACTTTTCTCCGGCAAAGAATCCGTCGAGCCGCCCGCCACCGTCTACCGGA
>Frequency_1_QualityScore_FFGHHHHJJJJJJJJJIJJGIIJIJJJFHIJJJJJIJIJ:@EG7D>A=;;B1@ACD;@B8?@/<8A>CC<?0<8?@39@@_Mismatch_0_Sense_+_Library_PoolT
CTCTGACCTGAAGCCTGTCACAGAGGGTGCTTATGGCGGAGGCATCTACGGAACGGAGGACGTTCCACAACGGTCGACGG
>Frequency_1_QualityScore_FFHHHHHJJFHHJJJJJJHIIJIIJJJJJJJJJJJJJJJJJJJIJHIJIJJJJJJIJJJJJJJJJIIJJJIIJJIJJJHHHHHHHFFFFFFFEE_Mismatch_1_Sense_+_Library_PoolT
TGGAGTAAGTGTCTGCTTAATTGTATTCCTCTGGCATTGCATTGGATTCCATTTTAATACTTTTTACATCAAATTTTTAATTTGTATTTTATTT
>Frequency_1_QualityScore_FFHHHHHFHIIJJHIJJIJJJIJIJJJJJJJJJJJJJJJIJJJJJJJIIJHHHHHHHF_Mismatch_0_Sense_+_Library_PoolT
GGGATGGTTTATGTACTCCGGACTGCTCAATAAGCCATGTGATTTTTAACTGCATTTA
>Frequency_1_QualityScore_DDFFADA1CBF@EAHGGGGEGBHG@FFG8C==B>CHCC@D6=@AA;?EEEE?AA_Mismatch_1_Sense_+_Library_PoolT
AACGGAGCTGCCCAAACAACCGATCTCTGACCTAAAGCCTGTCACAGAGGGTGC
>Frequency_1_QualityScore_FFHHHHHJIJJIJJJJIGHJJIJJJJJJJIIIJHIJIIJJJJJJIHHHIIJIJJJJIJIIHFHIIIHIIHEHHGEFDFFD;@CEDDEEDDDDBB_Mismatch_1_Sense_+_Library_PoolT
CGAGAATCCATAGACAGACTTAGCTTCAAATTCAGTTTATGCCTGTTCATAATTTATTGTGTTTTAAATATGAGGGATGGTTTATGTACTCCGG
>Frequency_1_QualityScore_DDFFDDFHIG@CBFG<<:@BGHIC@FG@BEAD@EECCCC?BB?BB6?@BBB<@<BBB78;BBCCB>5592<<5?8>A>3@:@CCCD:@B9990>_Mismatch_1_Sense_+_Library_PoolT
CGACGGGCTCGCTGGCGACTTTTCTCCGGCAAAGAATCCGTCGAGCCGCCCGCCACCGTCTACCGGAGACCGTGATCTGGATATTACCGGCCAT
>Frequency_1_QualityScore_FFHHHFHGIIGIIGDBGGGHII>9?G6DDEBHACHGDHACE<BDCCB?BD:6<7BDDBDBBDD>@BB>@?>>?73>:>C>>A3@@@><<>B9AB_Mismatch_1_Sense_+_Library_PoolT
GACGGGCTCGCTGGCTACTTTTCTCCGGCAAAGAATCCGTCGAGCCGCCCGCCACCGTCTACCGGAGACCGTGATCTGGATATTACCGGCCAGA
>Frequency_1_QualityScore_?D+@<<CFE:@?9:?GG=;?F)?9@_Mismatch_1_Sense_+_Library_PoolT
CCCCCGGCCAGTCAATCGCAGAGCG
>Frequency_1_QualityScore_FFHHHHHJJJIIGJIJIIIIGIJJJJJJIJJJJJJJIIJJJJIJJJJIJJIJJHHHGFDFFEEDEEEEC>CCBDDDDDDDDEEDEEECDDDDDD_Mismatch_1_Sense_+_Library_PoolT
GACAGAACGGAGCTATGTGTAAATTCTAATTTTATGTAAATTCCAAGTACGCTCACCGTTCATTCCTTGCAGGAACCTTCATTGTAAGAAGCCA
>Frequency_1_QualityScore_FFFHHHHJHIJJJJJIJJIEIJJJJJJJJJJJJJIIGIIJJJJIJJJJJIJJJJJJJIJIC_Mismatch_0_Sense_+_Library_PoolT
GGTTTATGTACTCCGGACTGCTCAATAAGCCATGTGATTTTTAACTGCATTTAATTCTGGA
>Frequency_1_QualityScore_FFHHHDFIJJJJJIIJJGIJJJIJIJJJGIJJJJJJJJJIJIJJJJJIIJJJIGIJJJJJIJJJHHHGEDDDFEEEDFEEDDCCACCDDDCCDD_Mismatch_1_Sense_+_Library_PoolT
AACGGAGCTATGTCTAAATTCTAATTTTATGTAAATTCCAAGTACGCTCACCGTTCATTCCTTGCAGGAACCTTCATTGTAAGAAGCCAGTGTG
>Frequency_1_QualityScore_EFHHHHHJIJJJJJJJJJIGJIIJJJIJJJJIJJJJJJIIIIIIIJJJJJJJJJIIGHIIJIJIIJIGGEEHFHFBCDFFEDAEECEDDEDCCC_Mismatch_1_Sense_+_Library_PoolT
AAATTATAATTTTATGTAAATTCCAAGTACGCTCACCGTTCATTCCTTGCAGGAACCTTCATTGTAAGAAGCCAGTGTGCATTATCTTAAGTGC
>Frequency_1_QualityScore_FFHHHHHJJJJJJIJJJJJJJJJJJJJJJJJJJJJJJJJJJJJJJJJJIGIIJJJIJIJJJJIHHIIHHFHHHFFFFFDDCEDEEEEDDDDDDD_Mismatch_2_Sense_+_Library_PoolT
ACGCTCACCGTTCATTTCTTGCAGGAACCTTCATTGTAAGAAGCCAGTGTGCATTATCTTAAGTGCAATAATAAAAATTCAGTGAATGGGCAGA
>Frequency_1_QualityScore_FFHHHHHJJJJJJJIJJJJGHHIIJJJJJJJJJIJIHIIJJJJJJJJJJJIJIJJJJJJJJJFHGJJJJAHIIJJHHHGHFFFFFFECDC_Mismatch_2_Sense_+_Library_PoolT
CTTCATTGTAAGAAGCCAGTGTGCATTATCTTAAGTGCAATAATAAAAATTCAGTGAATGGGTAGAGAATCCATAGACAGACTTAGATAC
>Frequency_1_QualityScore_;B<D>A?BE:A:3A<FFE?:22AA?@:?EC9CBDD*1:?<DBBBB*09??D@@DDEABBB8=7AAAC_Mismatch_0_Sense_+_Library_PoolT
TTGCAGGAACCTTCATTGTAAGAAGCCAGTGTGCATTATCTTAAGTGCAATAATAAAAATTCAGTGA
>Frequency_1_QualityScore_FFHHHHFGIDHGIIIJJJJCHIJJJJJHIIGJJGIJJJJIJIHIJIFIIJJHIHIIJHHIGHHI<GGGG@EG=DHHDEE_Mismatch_2_Sense_+_Library_PoolT
CATAGACAGACTTAGCTTCAAATTCAGTTTATGCCTGTTCATAATTTATTGTGTTTTAAATATGAGGGATGGTTTATAC
>Frequency_1_QualityScore_FFFHHHFHIGFHEHHEGIIJEHIGIGIHAHGIJIJJHIFHIIIIEIJIGIJHIGGHAGGHIIJJIIHIIHGHEEHHEHHFDDFFED>A>@>BDA_Mismatch_1_Sense_+_Library_PoolT
TTAAAAATTCAGTGAATGGGTAGAGAATCCATAGACAGACTTAGCTTCAAATTCAGTTTATGCCTGTTCATAATTTATTGTGTTTTAAATATGA
>Frequency_1_QualityScore_FFHHHHHJJJJJJJJJJJJJJJIJJJJJJIIJJJJGJJJJJJJIJIJJJIIJIJJIIJJJHJJJJJIHHHHHHHFFFDDDDDDDDDDDEDDDDD_Mismatch_2_Sense_+_Library_PoolT
GACTTAGCTTCAAATTCAGTTTATGCCTGTTCATAATTTATTGTGTTTTAAATATGAGGGATGGCTTATGTACTCCGGACTGCTCAGTAAGCCA
>Frequency_1_QualityScore_FFHHHGHJIIJJGGHHIIJIJIIHIIIIGJJGGDFGGJIJIIJHGHIIGGIIIJJJJIIIHGHA;ACDDCBDEDCCDDDDDDDDFD_Mismatch_0_Sense_+_Library_PoolT
AGAATCCATAGACAGACTTAGCTTCAAATTCAGTTTATGCCTGTTCATAATTTATTGTGTTTTAAATATGAGGGATGGTTTATGTA
>Frequency_1_QualityScore_DDHHHHHJGIIIGIJIJGIIEGHIJIIJJJJJJJIJHGHHHFEDFFFEEDEEDCDCCCCCDBD?BBCDD@CCDDD09@8<>C_Mismatch_0_Sense_+_Library_PoolT
CCCCGGCCAAAGAACGGAGCTGCCCAAACAACCGATCTCTGACCTGAAGCCTGTCACAGAGGGTGCTTATGGCGGAGGCATC
>Frequency_1_QualityScore_FFHHGHGIIJIJJIIJJJJIIIIJJJJJJJJJJJJJJJJIIIIJIJFGIHGIJIJIIGHIJHIJJJJIIHHHJJHHFFDEEEEEDDDDDDDDDD_Mismatch_0_Sense_+_Library_PoolT
TTAGCTTCAAATTCAGTTTATGCCTGTTCATAATTTATTGTGTTTTAAATATGAGGGATGGTTTATGTACTCCGGACTGCTCAATAAGCCATGT
>Frequency_1_QualityScore_FFHHHHHIJJGIIJJJJJGGIIGIIGIGIJJJJJJJJIJJHHFFDDDDDDDDDADDDDDBBBBBDDB@B@CDDDDCDECEEDDDDDB>BBB4>A_Mismatch_1_Sense_+_Library_PoolT
GGCTTGCTGGCGACTTTTCTCCGGCAAAGAATCCGTCGAGCCGCCCGCCACCGTCTACCGGAGACCGTGATCTGGATATTACCGGCCAGAGTTA
>Frequency_1_QualityScore_FFHGHHHJJJJJJGGIGIIIIHJGIDHHIJFHEGIIHGFFDDCBDDD@DDD5ACDDCEDDD7;3<<;@@BB@@7<B@DBA:@C?B><<BCD>A@_Mismatch_1_Sense_+_Library_PoolT
ATCTACGGAACGGAGGACGTTCCACAACGGTCGACGGATCGGCCACCGGCCAGTCAATCGCAGAGCGCCGACGGGCTTGCTGGCGACTTTTCTC
>Frequency_1_QualityScore_DDFFFDFFDEEFFFEA<@?@6?@F>F>EFEF<?8=18;6,8@@BB(58<87-??38>BA7<<&00-9>&55909908919<8@B_Mismatch_1_Sense_+_Library_PoolT
CCCAGTCAATCGCAGAGCGCCGACGGGCTCGCTGGCGACTTTTCTCCGGCAAAGAATCCGTCGAGCCGCCCGCCACCGTCTACC
>Frequency_1_QualityScore_FFHHHHHJJJJHIIGIJJJJJGJJIIJJHIIJHIJIJJIJJJJJJJJJJJJJJJJIJIJJJIJHFHEHHHEEFFFEEEEEEEE_Mismatch_0_Sense_+_Library_PoolT
ATAATTTATTGTGTTTTAAATATGAGGGATGGTTTATGTACTCCGGACTGCTCAATAAGCCATGTGATTTTTAACTGCATTTA
>Frequency_1_QualityScore_FFHHHHHJJJJJJJJJJJJJJIJIIGHIHIJJJJIIIJJJIJIJJJJHEGHIIIIJJIJJGIJIHIHGHEHHGFFFFFDEED@CE_Mismatch_1_Sense_+_Library_PoolT
ACGCTCACCGTTCATTTCTTGCAGGAACCTTCATTGTAAGAAGCCAGTGTGCATTATCTTAAGTGCAATAATAAAAATTCAGTGA
>Frequency_1_QualityScore_FFHHHHHJJJJJJJJJJIJJJJIJJJJJJIJIIJJJJJJJJJJJJFGGIHIIJJJJIJJJIJJJGHIIJEHGCEHFFHFFFFFFEEEE_Mismatch_0_Sense_+_Library_PoolT
TTGCAGGAACCTTCATTGTAAGAAGCCAGTGTGCATTATCTTAAGTGCAATAATAAAAATTCAGTGAATGGGTAGAGAATCCATAGAC
>Frequency_1_QualityScore_DB=F?F<AFFBGB>;@BFFD9CDHFF<>E9?94?*:?<CFF<GBFAB@_Mismatch_1_Sense_+_Library_PoolT
GCCATGTGATTTTTAACTGCATTTAATTCTGGAGTAAGTGTCTGCTCA
>Frequency_1_QualityScore_FFHHHHHJIJJJJJJJJJJJJJJJJJJJJIJJJJJJIIJIJJJJJJJIIJIJJIIJJIJIGHIIIIIIIHJHFHHHFFFDFFFCCEECDDDDDD_Mismatch_2_Sense_+_Library_PoolT
CTCACCGTTCATTCCTTGCAGGAACCTTCATTGTAAGAAGCCAGTGTGCATTATCTTAAGTGCAATAATAAAAATTCAGTGAATGGGTAGGAAA
>Frequency_1_QualityScore_FFHHHHFIJJJJJJJJJJJJJJJJJJJJJJJIJIIJJJJIJGIIIJJJJJJIJJJJIDDHHHHIIEIGIIGHHHHGEEFFFFCFEECECDDDDD_Mismatch_1_Sense_+_Library_PoolT
ACCGTTCATTCCTTGCAGGAACCTTCATTGTAAGAAGCCAGTGTGCATTATCTTAAGTGCAATAATAAAAATTCAGTGAATGTGTAGAGAATCC
>Frequency_1_QualityScore_FFHHHHHJJJHIIJJJJJJJIJJJJJJJIJJJJJJJGJJJIJIJJJJHGFHIJJJJJJJJJIHHEHHHHDFEFFFDEEEEEDCDCDDCDD?A?D_Mismatch_1_Sense_+_Library_PoolT
AAGCTCACCGTTCATTCCTTGCAGGAACCTTCATTGTAAGAAGCCAGTGTGCATTATCTTAAGTGCAATAATAAAAATTCAGTGAATGGGTAGA
>Frequency_1_QualityScore_FFHHHHHJJIJIJJJJJJJJJJJJJJIJJJJJJJJIGIJJJJJJJJIIHJJJIHHHHGHHCEDFFFEEEECEEDDDDDDDDDDDEFDDDCC_Mismatch_0_Sense_+_Library_PoolT
CGCTCACCGTTCATTCCTTGCAGGAACCTTCATTGTAAGAAGCCAGTGTGCATTATCTTAAGTGCAATAATAAAAATTCAGTGAATGGGTA
>Frequency_1_QualityScore_FFHHHHHJJJJJJJJJIIJJJJJJJIJJJJJJHFFFCCEEEEDDB@DBDDBDD@B<BD@@BBBBDD?>-5<BCCAC>C-<0)5<AC?:>A@8A>_Mismatch_0_Sense_+_Library_PoolT
CGTTCCACAACGGTCGACGGATCGGCCACCGGCCAGTCAATCGCAGAGCGCCGACGGGCTCGCTGGCGACTTTTCTCCGGCAAAGAATCCGTCG
>Frequency_1_QualityScore_FFHHHHHJHJJJJJHHJGHIEICIIIIIJGIHIGIJJJJJJIIJJJJIIIJJJJJJJJJJIJJHHHHFHHFFFFFFEEDD_Mismatch_0_Sense_+_Library_PoolT
CATAATTTATTGTGTTTTAAATATGAGGGATGGTTTATGTACTCCGGACTGCTCAATAAGCCATGTGATTTTTAACTGCA
>Frequency_1_QualityScore_FFHHHHHJJJJJHIIIJJHJJJIJJIJJJHJJJGIIJJJJJJJJJJJJJJJJJJJJIJIJJJHHHEHHFFFFFFEEEEEE_Mismatch_0_Sense_+_Library_PoolC
CATAATTTATTGTGTTTTAAATATGAGGGATGGTTTATGTACTCCGGACTGCTCAATAAGCCATGTGATTTTTAACTGCA
>Frequency_1_QualityScore_FDDHDDFIFIJEHEIGIHIIJJIFFGHHIHGIHF>BB>BBDD?/?@@BB:@>A::8<?@>BDDB>BB@@>9<><>9205?-&05<CDAC_Mismatch_0_Sense_+_Library_PoolT
ACGGAACGGAGGACGTTCCACAACGGTCGACGGATCGGCCACCGGCCAGTCAATCGCAGAGCGCCGACGGGCTCGCTGGCGACTTTTCT
>Frequency_1_QualityScore_FFHHHHHJIJJJJJJJJJJJHIHIJJJJJJJJJIIJGIJJJJJJJJJIJJJJJJJIIIJJJJJHIJGIFFEHII_Mismatch_0_Sense_+_Library_PoolT
CCTTCATTGTAAGAAGCCAGTGTGCATTATCTTAAGTGCAATAATAAAAATTCAGTGAATGGGTAGAGAATCCA
>Frequency_1_QualityScore_FFHHFHHJIIJFHJIJJJIJJJJJJIJHHIHJIJJJJJJJJJJJIIHIJJJJJJJJJIIJIIJJIGGJIHIJFHHHHFFFFFFEEEEEEDBCDD_Mismatch_1_Sense_+_Library_PoolT
TAAGAAGCCAGTGTGCATTATCTTAAGTGCAATAATAAAAATTCAGTGAATGGGCAGAGAATCCATAGACAGACTTAGCTTCAAATTCAGTTTA
>Frequency_1_QualityScore_FFHHHHHJJJJIJJJJJJJHFGGIJJJJJJJJJJJJJJJJJJJJJJJJ_Mismatch_0_Sense_+_Library_PoolT
TAAAAATTCAGTGAATGGGTAGAGAATCCATAGACAGACTTAGCTTCA
>Frequency_1_QualityScore_FFHHHHHJIJJJJJJJJJGIJJJJIJGJJJJGHHDFFFFFECEEECCCDDDDDDBD8?CEEEEEEEEDD@CCDCDDDDDDDDDDCDDDDD?<<B_Mismatch_1_Sense_+_Library_PoolT
TCGAGCCGCCCGCCACCGTCTACCGGAGACCGTGATCTGGATATTACCGGCCCGAGTTATATTCAATGAACTGAAGCGGAAACAGAACGGAGCT
>Frequency_1_QualityScore_EFHHHGHJIJJFGIGJJDDGGIIIGEGBGIIFEHEFFFFDACDEFEDEDDDDDD;@B@CDEDEDCDDD@>CDCCDCCBBD@B?CCDCCBDDBB?_Mismatch_1_Sense_+_Library_PoolC
TCGAGCCGCCCGCCACCGTCTACCGGAGACCGTGATCTGGATATTACCGGCCCGAGTTATATTCAATGAACTGAAGCGGAAACAGAACGGAGCT
>Frequency_1_QualityScore_FFHHHHHJJJJJJJJJJJIJJJHGJIJJIIIIJJJIJJJHGIJFHHJJJIJJIJHGIJJJJJJJJHFHHHHFFFFFFEEEDEEEDDDDDD_Mismatch_1_Sense_+_Library_PoolT
TATGCCTGTTCATAATTTATTGTGTTTTAAATATGAGGGATGGTTTATGTACTCCGGACTGCTCAATAAGCCATGTGATCTTTAACTGCA
>Frequency_1_QualityScore_+BFFHHBFHIEB=GGAHHC?EEBFEDGHIIIGIIFHDBB?FEGFDHG_Mismatch_1_Sense_+_Library_PoolT
CAAACAGAACGGAGCTATGTGTAAATTCTAATTTTATGTAAATTCCA
>Frequency_1_QualityScore_FFHHHHGJJIGIJJJJJGIIIGIIIJJJJJIHHHFFFEDEEDDDDDD8?5ABDDEDDCCACDDDDDDDDDBBD@BDECCDEEDDDDDDDDDD@C_Mismatch_1_Sense_+_Library_PoolT
CTCCGGCAAAGAATCCGTCGAGCCGCCCGCCACCGTCTACCGGAGACCGTGATCTGGATATTACCGGCCCGAGTTATATTCAATGAACTGAAGC
>Frequency_1_QualityScore_FFHHHHHJIGGGIFGJIHJHGIJJHGIJIGHGIGIFHIIJJIJGIIIIJFF?FHGGHJJIJEDHDHEG@@EHH_Mismatch_0_Sense_+_Library_PoolT
CATTCCTTGCAGGAACCTTCATTGTAAGAAGCCAGTGTGCATTATCTTAAGTGCAATAATAAAAATTCAGTGA
>Frequency_1_QualityScore_DD3ACD>1@D2A@??CBEECDI@D@?@6;:A8AAD?_Mismatch_0_Sense_+_Library_PoolT
GGAACGGAGGACGTTCCACAACGGTCGACGGATCGG
>Frequency_1_QualityScore_DDAHHFFB2AEHIG@DHGGHD0?67939BG6;5@FAA;=B;293=?C;5>A728,87@B_Mismatch_0_Sense_+_Library_PoolT
ACAGAGGGTGCTTATGGCGGAGGCATCTACGGAACGGAGGACGTTCCACAACGGTCGAC
>Frequency_1_QualityScore_FFHHHHHIJJJJJJJJJJJJJJJJJJJJJJJGIJIJJJJJJHHIIJJIJJJJJJIJJIJIGIIIJGIIIIJHFHHHFHFFFFFFCECCCCDCDD_Mismatch_2_Sense_+_Library_PoolT
ACCGTTCATTCCTTGCAGGAACCTTCATTGTAAGAAGCCAGTGTGCATTATCTTAAGTGCAATAATAAAAATTCAGTGAATGGGTAGAGAATAA
>Frequency_1_QualityScore_FFHGHFHIJJJJJIJJJJJJJJJJJJJJJJJJIJJHIJJJJJJIJJJJJJJJJJJJIIJJJIIIIJJJIGHEIGHHHHHFCCCDFEEECECEEE_Mismatch_1_Sense_+_Library_PoolT
TGTGTAAATTCTAATTTTATGTAAATTCCAAGTACCCTCACCGTTCATTCCTTGCAGGAACCTTCATTGTAAGAAGCCAGTGTGCATTATCTTA
>Frequency_1_QualityScore_FFHHHHGJJJJJJJIJJJJJJHJJJJJJGIJIHHFFDCEEEEECCDDFFDDDDDDBDDD@ACDEDEDEEACDDDDDDDDDDDDDDDDDDDDD<B_Mismatch_1_Sense_+_Library_PoolT
TCGTCGAGCCGCCCGCCACCGTCTACCGGAGACCGTGATCTGGATATTACCGGCCAGAGTTATATTCAATGAACTGAAGCGGAAACAGAACGGA
>Frequency_1_QualityScore_DADDHHHFIJGIIJDIJIFIJJDAFGFHGEEHFA/;@<AC:8@BB@-580<@AA?D;7;@@C3:@CD>BBDDDCA>:>@0<BBB_Mismatch_1_Sense_+_Library_PoolT
GTCGACGGATCGGCCACCGGCCAGTCAATCGCAGAGCGCCGACGGGCTTGCTGGCGACTTTTCTCCGGCAAAGAATCCGTCGAG
>Frequency_1_QualityScore_FFFHHHHJJIIJJJGJFJIIIIJJJJJIJJIIHHFFDDEEDDDDDDD;BDDDDDDDDBDDDDDDDDDDDDDDDDD?BBDDDBDDD@DDDBDBCD_Mismatch_1_Sense_+_Library_PoolT
AGTCAATCGCAGAGCGCCGACGGGCTTGCTGGCGACTTTTCTCCGGCAAAGAATCCGTCGAGCCGCCCGCCACCGTCTACCGGAGACCGTGATC
>Frequency_1_QualityScore_DD?DFFDH>FEHI<6AGHC;DFGAABF@?FCHGG?F@<?89?@FBG;CC(6-59\;A>(5>>(-;@@5;@_Mismatch_1_Sense_+_Library_PoolT
TCTGGATATTACCGGCCAGAGTTATATTCAATGAACTGAAGCGGAAACACAACGGAGCTATGTGTAAATT
>Frequency_1_QualityScore_DDHHHHHJIJJJHIHIJJJJJJIJJIJJJIJJJFHIJJJIIJJJJJJJJJJJIJJJJJJJJJHHHHHEHFFFFFFEEEEDE_Mismatch_1_Sense_+_Library_PoolT
CATAATTTATTGTGTTTTAAATATGAGGGATGGTTTATGTACTCCGGACTGCTCAATAAGCCATGTGATTTTTAACTGCAA
>Frequency_1_QualityScore_FFHHHGHIIJJJJJJJJJJJGIIIJJJJJJJJJJJJJJJIIJJJJJIGHIJJIJJJJJJJJJJJJJJJJIJJJIJJHHHHGHHEFFFFFFEEEE_Mismatch_0_Sense_+_Library_PoolT
CCAGTGTGCATTATCTTAAGTGCAATAATAAAAATTCAGTGAATGGGTAGAGAATCCATAGACAGACTTAGCTTCAAATTCAGTTTATGCCTGT
>Frequency_1_QualityScore_FFHHHHFHHIJJJJJJIJJJIJGHJJJJJJJJJIJJJJJJJIIJJJJIJIJJIJIJJJJJJJJJJHHHGEDFFFFFEEECEEEDDFFEEDCDDD_Mismatch_1_Sense_+_Library_PoolT
AGCCAGTGTGCATTATCTTAAGTGCAATAATAAAAATTCAGTGAATGGGCAGAGAATCCATAGACAGACTTAGCTTCAAATTCAGTTTATGCCT
>Frequency_1_QualityScore_FFHHHHHJJJJJIIIJJJJGHHJIHIEFHIJJJIIJJIEHIGIJJJJDE_Mismatch_0_Sense_+_Library_PoolT
TGCCTGTTCATAATTTATTGTGTTTTAAATATGAGGGATGGTTTATGTA
>Frequency_1_QualityScore_FFGGHHHJJJIJJGJJIJJIIJGIJGIFIIJJIJJJJJJIFHFFDEEDCCCDDDDDDDDDDCDDDDDDDBB<<?CDCCCDBBD>@_Mismatch_0_Sense_+_Library_PoolT
GTCCAGACCCCCGGCCAAAGAACGGAGCTGCCCAAACAACCGATCTCTGACCTGAAGCCTGTCACAGAGGGTGCTTATGGCGGAG
>Frequency_1_QualityScore_FFFHHGHJEIHJJJGEEH)CDHGDGBHIGIJ88AE<<<A?B;>CCB:??@@?<ABB7;;BD@B9@DBBC(:89<<9<>@ACCD9&0<5?>3A@@_Mismatch_1_Sense_+_Library_PoolT
GAGGACGTTCCACAACGGTCGACGGATCGGCCACCGGCCAGTCAATCGCAGAGCGCCGACGGGCTTGCTGGCGACTTTTCTCCGGCAAAGAATC
>Frequency_1_QualityScore_FFHGGHFIJJJJJJGIJGGIGGGIIJIJIIJJIJJJJJIJJIJJJJJIIIJIJJJJIJIJGGIIDHGHHEHEEHFFFFFF_Mismatch_0_Sense_+_Library_PoolT
TTTATGTACTCCGGACTGCTCAATAAGCCATGTGATTTTTAACTGCATTTAATTCTGGAGTAAGTGTCTGCTTAATTGTA
>Frequency_1_QualityScore_FFHHGHHHIJIIJJJJJIJIIIIEGGIIIIHIJJGHIIJIJIJJJJIJHIJJJIHHHIDHIGGHIJJIH_Mismatch_0_Sense_+_Library_PoolT
TCTTAAGTGCAATAATAAAAATTCAGTGAATGGGTAGAGAATCCATAGACAGACTTAGCTTCAAATTCA
>Frequency_1_QualityScore_FFGHHHHJJJJJJJJJJJJJIJJIJGIGHHIJJJJJJIJIJJJHIIIJJJJJJJJJJJJJJJGHHHHHHFDFFFE_Mismatch_0_Sense_+_Library_PoolT
GCAGGAACCTTCATTGTAAGAAGCCAGTGTGCATTATCTTAAGTGCAATAATAAAAATTCAGTGAATGGGTAGAG
>Frequency_1_QualityScore_FFHHHHHJJJJJIJJJJIJJJJJIJIJJJJIJJJJJJJJJJJJJIJJIJJGCHJJIFHGGFCFGGHIIJGHFEHHFHFFFFFFFEEEEEEDDDD_Mismatch_1_Sense_+_Library_PoolT
TATGTACTCCGGACTGCTCAATAAGCCATGTGATTTTTAACTGCATTTAATTCTGGAGTAAGTGTCTGCTTAATTGTATTCCTCTGGCATCGCG
>Frequency_1_QualityScore_FFHHHHHIIGIJIIIEHFFGGHIIJJJJHIIGHIGHIJJJJJJJIJJJJJGGCFIIIICFDEHIGGIGGCEHGG_Mismatch_0_Sense_+_Library_PoolT
ATTGTAAGAAGCCAGTGTGCATTATCTTAAGTGCAATAATAAAAATTCAGTGAATGGGTAGAGAATCCATAGAC
>Frequency_1_QualityScore_FFHHHHHJJJIIJJJIIHHJJJJJJJJJJIJGHIIJIJJIJJJJJJIJJJIJJGIJJIBGIJJIJJJJJGIJII_Mismatch_0_Sense_+_Library_PoolC
ATTGTAAGAAGCCAGTGTGCATTATCTTAAGTGCAATAATAAAAATTCAGTGAATGGGTAGAGAATCCATAGAC
>Frequency_1_QualityScore_FFHGHHGJJIFHGHGGGJIIIJIJJJJJJIJIJIJJIJIJJJIJJGIJIJJIJHIGJJIJJJJJIJIJJHIJIHHHGCHFFFFFFDDE_Mismatch_0_Sense_+_Library_PoolT
AAGAAGCCAGTGTGCATTATCTTAAGTGCAATAATAAAAATTCAGTGAATGGGTAGAGAATCCATAGACAGACTTAGCTTCAAATTCA
>Frequency_1_QualityScore_DB+A:D@G@FF=C@9BHGIEFIAFAFF@;F@@DG<FEF<?<BBFBFFB;888==FFIEAEE@EEC7=?A@B@@;;@@ACACABB;@>@BBBB5>_Mismatch_1_Sense_+_Library_PoolT
GTTCGCTCACCGTTCATTCCTTGCAGGAACCTTCATTGTAAGAAGCCAGTGTGCATTATCTTAAGTGCAATAATAAAAATTCAGTGAATGGGTA
>Frequency_1_QualityScore_FFHHHHHJJJJJJJIIJJJJJJJIJJJJJJJJJJJJJJJJJJJJ_Mismatch_0_Sense_+_Library_PoolT
TGGATTCCATTTTAATACTTTTTACATCAAATTTTTAATTTGTA
>Frequency_1_QualityScore_FFHHHGHJJJJHIJJJJJJHGIGGJJJJJJJJJIIJJ_Mismatch_0_Sense_+_Library_PoolT
TAAAAATTCAGTGAATGGGTAGAGAATCCATAGACAG
>Frequency_1_QualityScore_FDHHGHHJJAFHGIGJIJJJJJJGIIIHIJJIJJJJJJIIJJJIJIJJIJJJJJJJJJJIGGGIGIIIJJHCEHHH_Mismatch_0_Sense_+_Library_PoolT
GTGAATGGGTAGAGAATCCATAGACAGACTTAGCTTCAAATTCAGTTTATGCCTGTTCATAATTTATTGTGTTTTA
>Frequency_1_QualityScore_FFHHHHHJJGHIJJJJJJJJJJJJJJJJIJJJJJJJJJJJJJIJGIJJJIHHEDFFFDEEEDDD38>0(+9C3(20+259@8<B_Mismatch_1_Sense_+_Library_PoolT
TAACGGAGCTGCCCAAACAACCGATCTCTGACCTGAAGCCTGTCACAGAGGGTGCTTATGGCGGAGGCATCTACGGAACGGAGG
>Frequency_1_QualityScore_DDFGHGHIIEIJJJJJJJJJIIIIJJJIGIIIJJJIIGGIGIJEGIHJHGHIJJJJIJJJI_Mismatch_0_Sense_+_Library_PoolT
GTCTGCTTAATTGTATTCCTCTGGCATCGCATTGGATTCCATTTTAATACTTTTTACATCA
>Frequency_1_QualityScore_ADHHHHGJJJIIJJIIEIJJJGEHIJIJJJFIJIJJJGGDHGHIIJGIHGIJGGHICGIGEHHAEFFFFDBBEEDFEEEACDCCCCD_Mismatch_2_Sense_+_Library_PoolT
TATTTAAATTCCAAGTACGCTCACCGTTCATTCCTTGCAGGAACCTTCATTGTAAGAAGCCAGTTTGCATTATCTTAAGTGCAATAA
>Frequency_1_QualityScore_DDHHFHHAFGDBG;FGGCEGGHAFH>EGIIEHGHGHCHIIIIIIIIIGGGIIGAG<DGGIIIIIGGIEGGEGGGEE7A>CCC;B3?A(5\;;??_Mismatch_1_Sense_+_Library_PoolT
AATCCATAGACAGACTTAGCTTCAAATTCAGTTTATGCCTGTTCATAATTTATTGTGTTTTAAATATGAGGGATGGTTTATGTACTCGGGACTG
>Frequency_1_QualityScore_FFHHHGHIJJJJJIJJJIJJJJGJJFIHEHHFFFFFDDD@BDDDDDDDDDDDDBD<@DDDDD@CAC@ABDDDDDCBDD@BBBDD<<B<ACCD75_Mismatch_1_Sense_+_Library_PoolT
GGCGGAGGCATCTACGGAACGGAGGACGTTCCACAACGGTCGACGGATCGGCCACCGGCCAGTCAATCGCAGAGCGCCGACGGGCTTGCTGGCG
>Frequency_1_QualityScore_FFHHHHHJJIIJJJGIJJIJIJJJJIIIIIJJJJJJIJJJJJJJJJJJJJJJJGIGHGHGHIIIIJIJGEHHGHGHFFFFFFFEEEDEDDDDBC_Mismatch_0_Sense_+_Library_PoolT
GTACTCCGGACTGCTCAATAAGCCATGTGATTTTTAACTGCATTTAATTCTGGAGTAAGTGTCTGCTTAATTGTATTCCTCTGGCATCGCATTG
>Frequency_1_QualityScore_DDHFBBDBBHEDCDHEII>?E?F<EBCDDCE0???FHIIIGAE/8A;?_Mismatch_0_Sense_+_Library_PoolT
CGATCTCTGACCTGAAGCCTGTCACAGAGGGTGCTTATGGCGGAGGCA
>Frequency_1_QualityScore_FFHHHHHJJJJJJJJJJJJJJJJJJJJJJJJJJJJIJIJIJCGIJJJJIIIGF\3><<>?::@5=8<09909@_Mismatch_0_Sense_+_Library_PoolT
CCCAAACAACCGATCTCTGACCTGAAGCCTGTCACAGAGGGTGCTTATGGCGGAGGCATCTACGGAACGGAGG
>Frequency_1_QualityScore_FFHHHHHJJJIJIJIJJJJJJIJJIJJJJJJJJJJJIIGHJIJJIIIIIJIJGIIIJJJJIJJJJJIIJEHHHB_Mismatch_1_Sense_+_Library_PoolT
TCATTCCTTGCAGGAACCTTCATTGTAAGAAGCCAGTGTGCATTATCTTAAGTGCAATAATAAAAATTCAGCGA
>Frequency_1_QualityScore_DDHHHHHJJJJJJJHHIJJJJIIJIIIJJJJJJJJJJJJJJJIJJJJJJIIIJJJJJIHIJJJJJJJJJEHHHGHGHFFFFFDFCCEEEDDEEF_Mismatch_1_Sense_+_Library_PoolT
TAATAAAAATTCAGTGAATGGGCAGAGAATCCATAGACAGACTTAGCTTCAAATTCAGTTTATGCCTGTTCATAATTTATTGTGTTTTAAATAT
>Frequency_1_QualityScore_FFHHGHHJJJJJIIHHJJJJJJIJJIJJHHIJJJJJJJJJJJIIJJJIIJIIIIJAFHIJIJIJIJJJJGHIJJIHHHHHHF_Mismatch_2_Sense_+_Library_PoolT
GTAAGAAGCCAGTGTGCATTATCTTAAGTGCAATAATAAAAATTCAGTGAATGGGTAGAGAATCCATAGACAGACTTAGCCA
>Frequency_1_QualityScore_FFHHGHHJJJJGIHIIIIJGIIIJIIJFGIJIJJJJFIJJJJJJIIFGHIIJJICGHIJIIIHH_Mismatch_1_Sense_+_Library_PoolT
TAAGAAGCCAGTGTGCATTATCTTAAGTGCAATAATAAAAATTCAGTGAATGGGTAGAGAATCA
>Frequency_1_QualityScore_22=+<<?)+AE<+<:CEA31:6):6@6@_Mismatch_0_Sense_+_Library_PoolT
AACGGAGGACGTTCCACAACGGTCGACG
>Frequency_1_QualityScore_FFHHHHHJJJJJJHIHHJIJJJJJJJIIJIIJJJJJJJJJJJJJJJJJHIJJ_Mismatch_0_Sense_+_Library_PoolT
TGTAAGAAGCCAGTGTGCATTATCTTAAGTGCAATAATAAAAATTCAGTGAA
>Frequency_1_QualityScore_FFHGHHHJJJJJJJJJJJJJJJJJJJJJJJHHGHJJJJJJJJJIJJJIJIJJJJJJJJIJJJJJJGIIJGHIJAHHHHFFFFFFEDEEEEC_Mismatch_0_Sense_+_Library_PoolT
CTTGCAGGAACCTTCATTGTAAGAAGCCAGTGTGCATTATCTTAAGTGCAATAATAAAAATTCAGTGAATGGGTAGAGAATCCATAGACAG
>Frequency_1_QualityScore_EFHHHGHJIJGJJJIIJIIJIJIIGIIGIIIIHGHIGEFFFDCBDDDDDDDDDB@ACDD@?@?@@?A>B>9><B>BDDDDD@BB<<5558@A>:_Mismatch_0_Sense_+_Library_PoolT
CATCTACGGAACGGAGGACGTTCCACAACGGTCGACGGATCGGCCACCGGCCAGTCAATCGCAGAGCGCCGACGGGCTCGCTGGCGACTTTTCT
>Frequency_1_QualityScore_FFHHHHGGGCFHIIIIGJJJJJGGGIIGIGGGGIJIDHHHIIJJIIIJII_Mismatch_0_Sense_+_Library_PoolT
TATCTTAAGTGCAATAATAAAAATTCAGTGAATGGGTAGAGAATCCATAG
>Frequency_1_QualityScore_FFHHHHHJJJJJJJJJJJJIJIIJJJJJJJJJJJJJJJJJJIJJJGHGHIIHGIIIIJJJJJGIIJHIIGHIIJJGHHHFFDDDDDDDDCDDDD_Mismatch_0_Sense_+_Library_PoolT
CAGACTTAGCTTCAAATTCAGTTTATGCCTGTTCATAATTTATTGTGTTTTAAATATGAGGGATGGTTTATGTACTCCGGACTGCTCAATAAGC
>Frequency_1_QualityScore_=@DD@?D;EEI>FEF92@?B3CED@))0B@;DDEII9DE?BDE3BACB8=4=@C4@@AA;=@CECDC?=7;@;?AAAAA<>;;>A_Mismatch_1_Sense_+_Library_PoolT
CGCTCACCGTTCATTCCTTGCAGGAACCTTCATTGTAATAAGCCAGTGTGCATTATCTTAAGTGCAATAATAAAAATTCAGTGAA
>Frequency_1_QualityScore_FFHHGHHJJJJIIJJJJJJIIGHIIHI;FHIIJIIIIJGIIIHHFFDBD??CEEDDDFEEDDDDDDCDDCDDDDDDDDCDDDDBBDBDCC>BBD_Mismatch_1_Sense_+_Library_PoolT
GCCCGCCACCGTCTACCGGAGACCGTGATCTGGATATTACCGGCCCGAGTTATATTCAATGAACTGAAGCGGAAACAGAACGGAGCTATGTGTA
>Frequency_1_QualityScore_?DFHHFHJIJIGIGHGIIEDFGEAG@GDCGH>DCHGGIIGGGGEDB<A>;=>CDDDEEDCCCCCDCDDDC<BBBBACDDDDD@79B8@CCDD@@_Mismatch_1_Sense_+_Library_PoolC
GCCCGCCACCGTCTACCGGAGACCGTGATCTGGATATTACCGGCCCGAGTTATATTCAATGAACTGAAGCGGAAACAGAACGGAGCTATGTGTA
>Frequency_1_QualityScore_FFHHHHHHIIJJJJIJJIIIJIJGIIJJJJJJJJIGIIJHIJJEHIJIGIJJJJJJJJJJGICHHGHFHDDDFCEEEDFDEDCDDDCCDDDCCC_Mismatch_1_Sense_+_Library_PoolT
GAACGGAGCTATGTGTAAATTCTAATTTTATGTAAATTCCAAGTACGCTCACCGTTCATTCCTTGCAGGAACCTTCATTGTAATAAGCCAGTGT
>Frequency_1_QualityScore_FFHDFFHGFGFHGGIIJIJCEHIJAHIJJICGHGIGIJIEHGJIIIJJJ;FFHFCFCHIGHJIJIJG?CEACE>CDEDBDAED>ACCCCAC@@C_Mismatch_1_Sense_+_Library_PoolT
ATTTTATGTAAATTCCAAGTACGCTCACCGTTCATTCCTTGCAGGAACCTTCATTGTAAGAAGCCAGTTTGCATTATCTTAAGTGCAATAATAA
>Frequency_1_QualityScore_FFHHHHHJIJJJJJJJJJJJIJJJJJJJJIJJJJJJJJJIJJIIIJJJJJJJJIIJIJJJIHHHHHHGHDFFFFFCDDDDDDDBBDDEEEDDDD_Mismatch_1_Sense_+_Library_PoolT
ATTATATTCAATGAACTGAAGCGGAAACAGAACGGAGCTATGTGTAAATTCTAATTTTATGTAAATTCCAAGTACGCTCACCGTTCATTCCTTG
>Frequency_1_QualityScore_DDCDA:<<82<EF@?C@:DA@BFF8B)B=CCFFIIICFE68=<D;;=(.6;@>;>3>A>@A_Mismatch_0_Sense_+_Library_PoolT
CCGCCACCGTCTACCGGAGACCGTGATCTGGATATTACCGGCCAGAGTTATATTCAATGAA
>Frequency_1_QualityScore_DFHHHFFGGIJJJJJJIJGIIIJIJJJHIJIJJJJIJJJI_Mismatch_0_Sense_+_Library_PoolT
ATGGGTAGAGAATCCATAGACAGACTTAGCTTCAAATTCA
>Frequency_1_QualityScore_FFHHHHHJJJJJJJJJJJJGHIIJJHIIJJJJJJJJJJJJGHIJJJIIJJJJJJJJJJJJJJJHHHHHHFFFEFFEEEEEDDDDDDD_Mismatch_0_Sense_+_Library_PoolT
GCCTGTTCATAATTTATTGTGTTTTAAATATGAGGGATGGTTTATGTACTCCGGACTGCTCAATAAGCCATGTGATTTTTAACTGCA
>Frequency_1_QualityScore_FFHHHHHJHIJIJJJJFHIHGHIJJJJJJJJJJJJJJJJJJIJJJJJJJJJJIJJIJJJIJJJJJJJJIGIIJJJJHHFFHHEDFFFEEEEEDD_Mismatch_0_Sense_+_Library_PoolT
AAATTCAGTGAATGGGTAGAGAATCCATAGACAGACTTAGCTTCAAATTCAGTTTATGCCTGTTCATAATTTATTGTGTTTTAAATATGAGGGA
>Frequency_1_QualityScore_FD?FHDHGJIIEIEFGEHJIJFHE>BDB9A=CDDDC>CDDDDACBBDB<B?B3:@DDDCCACDAACCAA@>>ABB@<<CC<ACC<9?<<BCCAA_Mismatch_1_Sense_+_Library_PoolT
GTCGCCCGCCACCGTCTACCGGAGACCGTGATCTGGATATTACCGGCCAGAGTTATATTCAATGAACTGAAGCGGAAACAGAACGGAGCTATGT
>Frequency_1_QualityScore_FFHGHGHIJJJJJJJJJFHGH@EGIHHFFDDDDDDDDD/;BDDDDDDDACBBDDDDDDDDDD&2<CCDBD>BDDD@DDDDDDD@BBDDACCDAD_Mismatch_1_Sense_+_Library_PoolT
TCGCAGAGCGCCGACGGGCTCGCTGGCGACTTTTCTCCGGCAAAGAATCCGTCGAGCCGCCCTCCACCGTCTACCGGAGACCGTGATCTGGATA
>Frequency_1_QualityScore_DDHDHFDGHEHGG?BHEAFGGIGGIEEHIIIIIGIIGGH_Mismatch_0_Sense_+_Library_PoolT
GTGTGCATTATCTTAAGTGCAATAATAAAAATTCAGTGA
>Frequency_1_QualityScore_FFHHHHHJJJJJIJJJJJJJIJGIJJFIGJJJJJIIJJJJHHHFFDDDDDACDEEFEFEEEDCDDDDDDDDDDDDDDDDDDDDDBDDDDCDCBB_Mismatch_1_Sense_+_Library_PoolT
CGCCCGCCACCGTCTACCGGAGACCGTGATCTGGATATTACCGGCCAGAGTTATATTCAATGAACTGAAGCGGAAACAGAACGGAGCTGTGTGT
>Frequency_1_QualityScore_DFHHHHHJJJJIJJJJJIIJJJJJJJJIIIJJIJJIJJIJJJJIJJIJFFCHIGJJJIFIJJJIEHHHGEHHFFFFFFEEEEEACC_Mismatch_0_Sense_+_Library_PoolT
TACGCTCACCGTTCATTCCTTGCAGGAACCTTCATTGTAAGAAGCCAGTGTGCATTATCTTAAGTGCAATAATAAAAATTCAGTGA
>Frequency_1_QualityScore_FFHHHHHJJJJJJJJJJJIJJJJJJIJJJIIIJJJIJJIJJJJHIHIJIJIIIJIJDIIJJIJIGHHJIHIJ_Mismatch_0_Sense_+_Library_PoolT
GACTTAGCTTCAAATTCAGTTTATGCCTGTTCATAATTTATTGTGTTTTAAATATGAGGGATGGTTTATGTA
>Frequency_1_QualityScore_DFHHHHHJJJIJIIHHIJJJJJIJJJJJJJJIIIJJJIJJJIJJIGIIIJIJJJJJJJGHHHGHHFFFFABDEEDDEFCDEDDDDDDDDCACCC_Mismatch_1_Sense_+_Library_PoolT
AACGGAGCTATGTGTAAATTCTAATTTTATGTAAATTCCAAGTACGCTCACCGTTCATTCCTTGCAGGAACCTTCATTGTAAGAATCCAGTGTG
>Frequency_1_QualityScore_FEGHHHHJJJIEGHIJJJJIIJJ6@G;?BFCCG@H@D<AE?BD(;=3=9A@C>??;B88;-8;B-5;@B)00<A_Mismatch_0_Sense_+_Library_PoolT
GTCACAGAGGGTGCTTATGGCGGAGGCATCTACGGAACGGAGGACGTTCCACAACGGTCGACGGATCGGCCACC
>Frequency_1_QualityScore_?:?:4C<4<:CA,<A<CHEFF?<+@@:?))*:*:::?*?BFGBF9D<DFFEDCG<=/==)8CF=C:5;;-5).((,.;AD.(;;>ABB?_Mismatch_2_Sense_+_Library_PoolT
AATGAACTGAAGTGGAAACAGAACGGAGCTATGTGTAAATTCTAATTTTATTTAAATTCCAAGTACGCTCACCGTTCATTCCTTGCAGG
>Frequency_1_QualityScore_FFHGHHHJJJJJJIJJJJHIJJJJIJIIJJIIJIIIJJJJJJIJIJIJJJIJJJGIJJJJGHHHHFFFDCEDBDDDEFEEDDDDDCCDDDBDDD_Mismatch_1_Sense_+_Library_PoolT
TGAACTGAAGCGGAAACAGAACGGAGCTATGTGTAAATTCTAATTTTATGTAAATTCCAAGTACGCTCACCGTTCATTCCTTTCAGGAACCTTC
>Frequency_1_QualityScore_FFHHHHHJJJJFEGGHIHHIIIIJHGIIGGIIFGHJJJFIJJJFIIGIIJJJJJJIHIGEGIHGHHHEDBEEEFDEEEEEEDED_Mismatch_1_Sense_+_Library_PoolT
ATAATTTATTGTGTTTTAAATATGAGGGATGGTTTATGTACTCCGGACTGCTCAATAAGCCATGTGATTTTTAACTGCATTTAC
>Frequency_1_QualityScore_FFHHHHHJJJJJJJGIJJJJJJJJJJJJJIGJIJIIIJJJJJJJIJJIJJJJGIJJIIGIJJHGIJJIJGIJJIJHHCHFFFFFFFEEDDDDDD_Mismatch_0_Sense_+_Library_PoolT
GAATCCATAGACAGACTTAGCTTCAAATTCAGTTTATGCCTGTTCATAATTTATTGTGTTTTAAATATGAGGGATGGTTTATGTACTCCGGACT
>Frequency_1_QualityScore_DFHHHHHJJJJJJJJJJJJJJJJJJJJJIJJJIJJEGGJJIJJJJJH89?;=A?A:((;(855925@(85)22<:AC_Mismatch_0_Sense_+_Library_PoolT
CAACCGATCTCTGACCTGAAGCCTGTCACAGAGGGTGCTTATGGCGGAGGCATCTACGGAACGGAGGACGTTCCACA
>Frequency_1_QualityScore_FFHHHHHJJHIJIIJJJJJJJGIGGIGHGHHHADDFFFDDCDB?CDDD?BDDDDBBB<B@@C?@>9>BCA@CCD<@<5<BCCDDDDB?BBBBDD_Mismatch_1_Sense_+_Library_PoolT
CCACAACGGTCGACGGATCGGCCACCGGCCAGTCAATCGCAGAGCGCCGACGGGCTTGCTGGCGACTTTTCTCCGGCAAAGAATCCGTCGAGCC
>Frequency_1_QualityScore_FFGHHHHJJJJJJJJJJJJJJJJHJCGIJJJJJJJIJJJJJJJJJJJJIIIHIIJFHHHIIIGIIJEIIECHFFFFFFFFFEDDDDDDDDCDCD_Mismatch_0_Sense_+_Library_PoolT
TAGACAGACTTAGCTTCAAATTCAGTTTATGCCTGTTCATAATTTATTGTGTTTTAAATATGAGGGATGGTTTATGTACTCCGGACTGCTCAAT
>Frequency_1_QualityScore_FFGHHHHJJJJJJJJJJJJIIJJJJJJJJJJJJJJHHFFDDEDDDDDDDDDDDDDDDDDBCEEDCCDEDDCDDBDDDDDDDACCEEEECDEEDD_Mismatch_1_Sense_+_Library_PoolT
GGACTTTTCTCCGGCAAAGAATCCGTCGAGCCGCCCGCCACCGTCTACCGGAGACCGTGATCTGGATATTACCGGCCAGAGTTATATTCAATGA
>Frequency_1_QualityScore_FFFHHGHJJHGIIJIJIJIIEIEIJJIIJJIIJHIIJJJHHEFDDDDDDDD?BBDDDDDDDBDDD9A?CC>CCDDEDEEDDDDDDDDDD(>@AA_Mismatch_1_Sense_+_Library_PoolT
CTTGCTGGCGACTTTTCTCCGGCAAAGAATCCGTCGAGCCGCCCGCCACCGTCTACCGGAGACCGTGATCTGGATATTACCGGCCAGAGTTATA
>Frequency_1_QualityScore_FFHHHHHJIIIIIJJHIJJFHIJHHJIJJJJJJJJJJJJJJJJJJJJJJJIJJJJJJJJJJJJJHHHHGHFFFFFFFEEEECEACCDCCCCDDD_Mismatch_2_Sense_+_Library_PoolT
TGTGTTTTAAATATGAGGGATGGTTTATGTACTCCGGACTGCTCAATAAGCCATTTGATCTTTAACTGCATTTAATTCTGGAGTAAGTGTCTGC
>Frequency_1_QualityScore_FFHHHHHIIJJJJIJJFJJJJGIIIJJFHIJIJJJJHHEFDDDDDDDDDB8B;@BBBBD;B:ACCCAB?899<CB>B95<>BD@<A>@_Mismatch_0_Sense_+_Library_PoolT
GCGGAGGCATCTACGGAACGGAGGACGTTCCACAACGGTCGACGGATCGGCCACCGGCCAGTCAATCGCAGAGCGCCGACGGGCTCGC
>Frequency_1_QualityScore_DFDDHHDHHGHBFFGIII?FECGHFHIEHBFFEFGICHIICHHGEGGIGHHIIIIIIEHHGHHHGEHBBCEEFCCCCCCCCCCFCDCDCCCCCA_Mismatch_1_Sense_+_Library_PoolT
AAACAGAACGGAGCTATGTGTAAATTCTAATTTTATTTAAATTCCAAGTACGCTCACCGTTCATTCCTTGCAGGAACCTTCATTGTAAGAAGCC
>Frequency_1_QualityScore_ADHDHHFIIIIFHII<FHGGEFGG@GDFFHIIIIIIGGIIGHDGIGHEGHGIGEH@AEHGICHIGGEGHGE>EHHHBEFFFFCCECC_Mismatch_1_Sense_+_Library_PoolT
CAGGAACCTTCATTGTAAGAAGCCAGTGTGCATTATCTTAAGTGCAATAATAAAAATTCAGTGAATGGGCAGAGAATCCATAGACAG
>Frequency_1_QualityScore_FFGHHHHGIIIIGIIIJJIDHHIE;EHCFFGGIFGGCBGGIJJJGJJJGIIJJIIGIIIHHFHEFHHFFDCFFD_Mismatch_0_Sense_+_Library_PoolT
TTATTGTGTTTTAAATATGAGGGATGGTTTATGTACTCCGGACTGCTCAATAAGCCATGTGATTTTTAACTGCA
>Frequency_1_QualityScore_DDFFH?<?FG@AHHIIIIGIIBDBCCGHG@FGDCFHGE>BECBBB=B:A@BBBBCC<BB@@?B5;B&<A@CCCCDCEECCBBBBBBBB:@ACDD_Mismatch_1_Sense_+_Library_PoolT
TCGCTGGCGACTTTTCTCCGGCAAAGAATCCGTCGAGCCGCCCGCCACCGTCTACCGGAGACCGTGCTCTGGATATTACCGGCCAGAGTTATAT
>Frequency_1_QualityScore_FFHHHHHJJJJIJJJJJJJJJJIJIJGJGHIJJJJJJJJJIJJJHJJJJJJIHIIJJJIGIHHHJEHIJHHEHCEFFFFEEFEEEDDDDDDDDD_Mismatch_1_Sense_+_Library_PoolT
GCATAGACAGACTTAGCTTCAAATTCAGTTTATGCCTGTTCATAATTTATTGTGTTTTAAATATGAGGGATGGTTTATGTACTCCGGACTGCTC
>Frequency_1_QualityScore_FFHHHHHFHHJJJJJJJJJJIJJJJJHJJJJJJJJIJJJJJJJJJIJJJJJJJJJJJJJJJJJJHHHHHHHFFFFFFEEEEEEEEEDDEEDFDD_Mismatch_2_Sense_+_Library_PoolT
CCTTAAGTGCAATAATAAAAATTCAGTGAATGGGCAGAGAATCCATAGACAGACTTAGCTTCAAATTCAGTTTATGCCTGTTCATAATTTATTG
>Frequency_1_QualityScore_FFHHHHHJJJJJIJJJJJJJJJJGIJJHIIJJJHHIIIIJHIJJHGHIHHJJJJIJJJJJJIJJJHHGHGFBDFFFEEEEDEEDEEDDDDDDDD_Mismatch_0_Sense_+_Library_PoolT
CAGTTTATGCCTGTTCATAATTTATTGTGTTTTAAATATGAGGGATGGTTTATGTACTCCGGACTGCTCAATAAGCCATGTGATTTTTAACTGC
>Frequency_1_QualityScore_FDFHHHHJJJJJJIJHIJJJJJJJIJJJJJJJJJIIJJJJJJFIJIIGHJJJIJ_Mismatch_0_Sense_+_Library_PoolT
GTGCATTATCTTAAGTGCAATAATAAAAATTCAGTGAATGGGTAGAGAATCCAT
>Frequency_1_QualityScore_BDFHHHHJJJJJJJJIJGIJGIIIIGHFHIGIIEFFHGHGGGHHGIIJGGIIJJJGHHDDBECCEEDFDDDDDCDEEEDDCDCDCDADDACDED_Mismatch_1_Sense_+_Library_PoolT
TGATCTTGATATTACCGGCCAGAGTTATATTCAATGAACTGAAGCGGAAACAGAACGGAGCTATGTGTAAATTCTAATTTTATGTAAATTCCAA
>Frequency_1_QualityScore_ADFDHF?BBGBEBFCECF@+A8C9CE9??FFHDCHHEIHHGE>DGEIGIIGCBE_Mismatch_0_Sense_+_Library_PoolT
TAAAAATTCAGTGAATGGGTAGAGAATCCATAGACAGACTTAGCTTCAAATTCA
>Frequency_1_QualityScore_DDF)CFFFEIIII8DFFF9CF>>)5@EE<A499@@B?BBBBBB<<BBB@9<B;->@5+(2>((4(:>AA(::(((282181(4:>ABB:(4@:3_Mismatch_2_Sense_+_Library_PoolT
CGACTTTTCTCCGGCAAAGAATCCGTCGAGCCGCCCGCCACCGTCTACCGGATACCGTGATCTGGATATTACAGGCCAGAGTTATATTCAATGA
>Frequency_1_QualityScore_FFHHHHHGIJJJJJJJJJJJJHIJJJJJJJJJJJJJIJJJICHJJIIJEHHJJIJJJJJJJJJJJJJJJHIJJHHHH_Mismatch_1_Sense_+_Library_PoolT
GCCAGTGTGCATTATCTTAAGTGCAATAATAAAAATTCAGTGAATGGGTAGAGAATCCATAGACAGACTTAGCTCCA
>Frequency_1_QualityScore_@ADFFF?D9,CBEH?FFADCAEGFFDDF9FEBDBFAF1BFGFEICBF=CFBB4=CE@@DDCCDCFFEE)=?;B@DBAB>>ACCDDB>@;=@AA@_Mismatch_1_Sense_+_Library_PoolT
TAAATTCCAAGTACGCTCACCGTTCATTCCTTGCAGGAACCTTCATTGTAAGAAGCCAGTGTGCATTAGCTTAAGTGCAATAATAAAAATTCAG
>Frequency_1_QualityScore_FFHHGFHIIIGIAEHHGHHHDHGHIIIE?FFGBHDHHEIEDCHIHIGIIIIHEGHFH=FGGIICHGIGCECGGHHGCAAC>BD_Mismatch_1_Sense_+_Library_PoolT
GTAAGAAGCCAGTGTGCATTATCTTAAGTGCAATAATAAAAATTCAGTGAATGGGTAGAGAATCCATAGACAGACTTAGCTAC
>Frequency_1_QualityScore_FFHHHHHJJJJJJJJJJJJJIIGHEHIJJJJJJJJJJJFIIIJIIJIIJJIIJIJJJGIJIIJIJIIJJGJJJJJHHGFHFFFFFEEEEECEDD_Mismatch_1_Sense_+_Library_PoolT
AACCTTCATTGTAAGAAGCCAGTGTGCATTATCTTAAGTGCAATAATAAAAATTCAGTGAATGGGTAGAGAATCCATAGACAGACTTAGCTTGA
>Frequency_1_QualityScore_DDDBFFDEFGEBH<GF>CC8;C*?F@ECFE*0BB<:49DG>9*7;@@8)==)=@/5(5?>6;;@BB:(-5;5>@5>ADABB:@_Mismatch_1_Sense_+_Library_PoolT
ATCTGGATATTACCGGCCAGAGTTATATTCAATGAACTGAAGCGGAAATAGAACGGAGCTATGTGTAAATTCTAATTTTATGT
>Frequency_1_QualityScore_FFHGHHHIIJJJJICFHGIGEIJIJIGIIJIJJJIIJJJJJJGHGIJJIJJJJJIJIIGJGIJJEHICIEHGHHHFFFFFFF_Mismatch_1_Sense_+_Library_PoolT
GTGCATTATCTTAAGTGCAATAATAAAAATTCAGTGAATGGGTAGAGAATCCATAGACAGACTTAGCTTCAAATTCAGTTCA
>Frequency_1_QualityScore_DDHBHBHGFHGFHHFHIIEEEFIIAHDHIIIICHIIIIDB?B?F@FAF@GGGAHGGIEHGIHGGE;F8@@DE;CAE?>EFCBB_Mismatch_0_Sense_+_Library_PoolT
GGAACCTTCATTGTAAGAAGCCAGTGTGCATTATCTTAAGTGCAATAATAAAAATTCAGTGAATGGGTAGAGAATCCATAGAC
>Frequency_1_QualityScore_FFHHHHHJJJJJJJJJJJJJJJIJJJJJJJJJJJJJJJJJJJJFHHHIJJJIJJJIJJJIJJJJJIJJJHHHHHFFFFDFFEEEEDACDDDDDD_Mismatch_1_Sense_+_Library_PoolT
TCACCTTTCATTCCTTGCAGGAACCTTCATTGTAAGAAGCCAGTGTGCATTATCTTAAGTGCAATAATAAAAATTCAGTGAATGGGTAGAGAAT
>Frequency_1_QualityScore_FFHHHHHHIJJJJJJJJJJJJJJJJJIJIIIJJJHIJJJJJJJJJJJJIJJJIJJJIIJJJJJIJJJJJHHIIJJIHHHHEHFFF_Mismatch_0_Sense_+_Library_PoolT
TCTTAAGTGCAATAATAAAAATTCAGTGAATGGGTAGAGAATCCATAGACAGACTTAGCTTCAAATTCAGTTTATGCCTGTTCAT
>Frequency_1_QualityScore_FFGGDABEGIHGGHIIGIIEHHGIGDGHGJJJIDGIJJGEIIGIG?F?DEGHHGHIIJGGGEEHEGDHG_Mismatch_0_Sense_+_Library_PoolT
CCTTGCAGGAACCTTCATTGTAAGAAGCCAGTGTGCATTATCTTAAGTGCAATAATAAAAATTCAGTGA
>Frequency_1_QualityScore_D8;?FAH)A?CFAHAB@DC?FBE1?:?D@HH*?DGCC>DAHG@FFG@@AHF38::84.6.;>(3818;5:;:,>5>:CD@:>CA::(:>A_Mismatch_0_Sense_+_Library_PoolT
GAGACCGTGATCTGGATATTACCGGCCAGAGTTATATTCAATGAACTGAAGCGGAAACAGAACGGAGCTATGTGTAAATTCTAATTTTAT
>Frequency_1_QualityScore_FFHHHHHJJJIJJJJJJJEHGGGIJJJJJJIJJJIJHIJJJJJJJJH_Mismatch_0_Sense_+_Library_PoolT
AAAAATTCAGTGAATGGGTAGAGAATCCATAGACAGACTTAGCTTCA
>Frequency_1_QualityScore_DFHHHHHJJJJJGHHHJJJJJJJJJIIJGHIJIIJJIJJJJIJJJJJGIIIHIJJDHIIJ_Mismatch_0_Sense_+_Library_PoolT
GTAAGAAGCCAGTGTGCATTATCTTAAGTGCAATAATAAAAATTCAGTGAATGGGTAGAG
>Frequency_1_QualityScore_FFHGHHHJIIJHHEIIIJJJJJBGHIFHJJJIJIIJGGJIJJJJIJJJJJJJJJJJJJGIJJJJHHEHHDFFFFFFD_Mismatch_0_Sense_+_Library_PoolT
TATTGTGTTTTAAATATGAGGGATGGTTTATGTACTCCGGACTGCTCAATAAGCCATGTGATTTTTAACTGCATTTA
>Frequency_1_QualityScore_:?;?3CCEF4:+ABCDBA1EF:@@(<;B6=EE;\9;@>?@<>A@A>:;-56@B99@@@45?<&05&05<5&5&000<9B9@?_Mismatch_0_Sense_+_Library_PoolT
GCCAGTCAATCGCAGAGCGCCGACGGGCTCGCTGGCGACTTTTCTCCGGCAAAGAATCCGTCGAGCCGCCCGCCACCGTCTA
>Frequency_1_QualityScore_FFHHHHHIJJHHIJIJJIJJJGHHJHHJJJJJJJJJJJJJJJJJJJIIJJIJJJJJJIIGIJJHHHHHFFFFFFFEEEEEEEDCDCDDDCCCDD_Mismatch_0_Sense_+_Library_PoolT
ATTGTGTTTTAAATATGAGGGATGGTTTATGTACTCCGGACTGCTCAATAAGCCATGTGATTTTTAACTGCATTTAATTCTGGAGTAAGTGTCT
>Frequency_1_QualityScore_FDHHHHHJJJJGIJJJJIJJGIJHJJJHHHHHFFDDDDDCDDEEEEFEEEDDDDDDDDDDDDDDDDDDDCCDDBDDDDDDDD>CDEEEDEEDEE_Mismatch_1_Sense_+_Library_PoolT
GTCTACCGGAGACCTTGATCTGGATATTACCGGCCAGAGTTATATTCAATGAACTGAAGCGGAAACAGAACGGAGCTATGTGTAAATTCTAATT
>Frequency_1_QualityScore_FFHHHHHJJJJJJJJJJJJJJJJJJIJJJ_Mismatch_0_Sense_+_Library_PoolT
ATCCATAGACAGACTTAGCTTCAAATTCA
>Frequency_1_QualityScore_FFHHHHHJJJHIIIJJJJJJIHIJJJJJJJJJJJJIJJJJJJJJIJJIIIIGIJJJJJIIHIJIIHGGHHHHFFFFFFECEEEEEDDDDDDDDD_Mismatch_1_Sense_+_Library_PoolT
AAATTCCAAGTACGCTCACCGTTCATTTCTTGCAGGAACCTTCATTGTAAGAAGCCAGTGTGCATTATCTTAAGTGCAATAATAAAAATTCAGT
>Frequency_1_QualityScore_FFHHHFDGIJJEHIIJIHGHGBHDHIJJJJ_Mismatch_1_Sense_+_Library_PoolT
GCAGAGAATCCATAGACAGACTTAGCTTCA
>Frequency_1_QualityScore_FFHHHHHJJJJJJJJJJJJJJJGHHGIJJJJJJJJJJJHIIJJJJJJJJJJJJJJJJGIJJJJJJGHIJH_Mismatch_0_Sense_+_Library_PoolT
AACCTTCATTGTAAGAAGCCAGTGTGCATTATCTTAAGTGCAATAATAAAAATTCAGTGAATGGGTAGAG
>Frequency_1_QualityScore_FFHHGHHJJJHHJJJJJJJIJJJJJJJJIIJIIGIIJHGIJJJJJJJJJJJJJIJIIJJI_Mismatch_1_Sense_+_Library_PoolT
TTATCTTAAGTGCAATAATAAAAATTCAGTGAATGGGTAGAGAATCCATAGACAGACTCA
>Frequency_1_QualityScore_DDHHHFHG>):B@GGIGG<:6@@D;@GECH>BC<=?>5;@C8?BBBBBB0:BB7<7@BBBBB@BCA@B905<?9588?@AACA:@CD@_Mismatch_1_Sense_+_Library_PoolT
GCCGACGGGTTCGCTGGCGACTTTTCTCCGGCAAAGAATCCGTCGAGCCGCCCGCCACCGTCTACCGGAGACCGTGATCTGGATATTA
>Frequency_1_QualityScore_EFHHHHHJIIJJJJJJJJJHIIIJJJJIJJJJJJJFHIIJIGGIIIJIJJJJIJGIHJJJGIIGIGIHIEHIJJHHGHHFFEFFFEEEEEE_Mismatch_1_Sense_+_Library_PoolT
CTTCATTGTAAGAAGCCAGTGTGCATTATCTTAAGTGCAATAATAAAAATTCAGTGAATGGGCAGAGAATCCATAGACAGACTTAGCTTCA
>Frequency_1_QualityScore_FFGHHHGJJJJJIIJJIJJJIJJIIJJJIJJJJJJIIJIIIFIIJHHHHGHHHHHHFFFFFFFFDDDEEDEDDDDCCCDDDDDDBDDDCDEDDC_Mismatch_1_Sense_+_Library_PoolT
CGAGTTATATTCAATGAACTGAAGCGGAAACAGAACGGAGCTATGTGTAAATTCTAATTTTATGTAAATTCCAAGTACGCTCACCGTTCATTCC
>Frequency_1_QualityScore_FFHGFHFGJJJIIJIGJIJJJJJGFIJIIJIIIIIJIHEAHGHIIGHIJGGIGHHHHEEFEFFFFFFFEACCFDEACDDDDDBDDDDDDDEEEE_Mismatch_1_Sense_+_Library_PoolC
CGAGTTATATTCAATGAACTGAAGCGGAAACAGAACGGAGCTATGTGTAAATTCTAATTTTATGTAAATTCCAAGTACGCTCACCGTTCATTCC
>Frequency_1_QualityScore_FFFHFFHEHHGIIIIIJJGICBFGHIGGIGGHGIHGIGIGIIH9DGGAGIJIJJJ@F=C@EGGIIFHGHGEEDDCCEFEEEECEEBA@C@;@@D_Mismatch_1_Sense_+_Library_PoolT
TTCCAAGTACGCTCACCGTTCATTCCTTGCAGGAACCTTTATTGTAAGAAGCCAGTGTGCATTATCTTAAGTGCAATAATAAAAATTCAGTGAA
>Frequency_1_QualityScore_FFHGHFHJIJIIJIJIIFHGHIJJJJIICHIEHHIIIJJIJJJJJIJIJHFHIGIIHIBFHJJHEHJJICGI_Mismatch_0_Sense_+_Library_PoolT
ATTGTAAGAAGCCAGTGTGCATTATCTTAAGTGCAATAATAAAAATTCAGTGAATGGGTAGAGAATCCATAG
>Frequency_1_QualityScore_FFHFGHGJIBDHGIGHIGGGGIEFGIJ@CGADGHHHHHFFD;?BD@DDBB@5507;0<5;BBBD>CCDCCDB?998?9<@9<>@BB3&8.8::A_Mismatch_1_Sense_+_Library_PoolT
ATGGCGGAGGCATCTACGGAACGGAGGACGTTCCACAACGGTCGACGGATCGGCCACCGGCCAGTCAATCGCAGAGCGCCGACGGGCTTGCTGG
>Frequency_1_QualityScore_FFHHHHHJIEHIJJJJIIIHJIJJJJJJIJJJJJIIJJJJJJJJJJIIJJJJIJJIJHJJIIJIJJHHHEEFFFFCEEDEDECCDCCDDDDDDD_Mismatch_1_Sense_+_Library_PoolT
ACAGAACGAAGCTATGTGTAAATTCTAATTTTATGTAAATTCCAAGTACGCTCACCGTTCATTCCTTGCAGGAACCTTCATTGTAAGAAGCCAG
>Frequency_1_QualityScore_DFFBHHFHIG:EGIHHIEHGIEGGGHHBHHIGIIIGHJIEHIIIGJJJJIIIIGGGHHHHHHFFD_Mismatch_1_Sense_+_Library_PoolT
AATATGAGGGATGGTTTATGTACTCCGGACTGCTCAATAAGCCATGTGATTTTTAACTGCATTCA
>Frequency_1_QualityScore_FFHHHHHJJJJJJJJIFJJJJJJJJJJJJJJJJGIIJJJIJHIIIIJFGHIIHIIJJIGIHIBFHIJJJHIIGJJHHHHFFDFFFEEEDCEDDD_Mismatch_1_Sense_+_Library_PoolT
CTTAGCTTCAAATTCAGTTTATGCCTGTTCATAATTTATTGTGTTTTAAATATGAGGGATGGTTTATGTACTCCGTACTGCTCAATAAGCCATG
>Frequency_1_QualityScore_D>A?F?FHGGBAE?8C606:@BB?B?4*7--6-.7@@=9BCB@=88<50<&0275&)2>@>@(405&&0+398::@9+(555&5)5<@BBBB_Mismatch_1_Sense_+_Library_PoolT
CAACGGATCGGCCACCGGCCAGTCAATCGCAGAGCGCCGACGGGCTCGCTGGCGACTTTTCTCCGGCAAAGAATCCGTCGAGCCGCCCGCCA
>Frequency_1_QualityScore_DFDHDDF:FFBEGHDGGEEHEG<D;F7?6=@F@FEEEBAB:8?=B?BDB5-7-8@CCA:A3500089(8>@AB??9&55@DD@>@9B3<?@_Mismatch_0_Sense_+_Library_PoolT
GGATCGGCCACCGGCCAGTCAATCGCAGAGCGCCGACGGGCTCGCTGGCGACTTTTCTCCGGCAAAGAATCCGTCGAGCCGCCCGCCACCG
>Frequency_1_QualityScore_FFHHHHHJIJJJJJJJJJJJJJJJJJJJIHJJIJJJJJJJJJJJJJJJJJJJJJIIIIIIHHHGFHDFEBACDDDDBDDDDEFDEDDDDDDDDB_Mismatch_1_Sense_+_Library_PoolT
TTCAATGAACTGAAGCGGAAACAGAACGGAGCTATGTGTAAATTCTAATTTTATGTAAATTCCAAGTACGCTCACCGTTCATTCCTTTCAGGAA
>Frequency_1_QualityScore_DDHHHHHJJJJJJJJJJJJJJIIJJIIJJJJJJJJJIIIHJJJJJJJJJJJJIGIIIHHJGIIJJJJJJIGGIG_Mismatch_0_Sense_+_Library_PoolT
TCATTCCTTGCAGGAACCTTCATTGTAAGAAGCCAGTGTGCATTATCTTAAGTGCAATAATAAAAATTCAGTGA
>Frequency_1_QualityScore_FFGHD1D@DFHHD@HHGIIGIEHFHBHIGGEHG>FBCGHIIFIIEHGHIIIIIG@CHDC8;>CCC@CB:(38<>>>>C>>C>BACDECCDC:>4_Mismatch_1_Sense_+_Library_PoolT
ACCGGAGACCATGATCTGGATATTACCGGCCAGAGTTATATTCAATGAACTGAAGCGGAAACAGAACGGAGCTATGTGTAAATTCTAATTTTAT
>Frequency_1_QualityScore_FFHHHHHJJJJJJJJJIJIIJJJJJJJJJJJJJJJJJJJJJJJJJJIJJJJIJGIHIIJJJJIJJJJJJJHHHGFHFFFFFFFEEEEEDDDDDD_Mismatch_1_Sense_+_Library_PoolT
CCAAGTACTCTCACCGTTCATTCCTTGCAGGAACCTTCATTGTAAGAAGCCAGTGTGCATTATCTTAAGTGCAATAATAAAAATTCAGTGAATG
>Frequency_1_QualityScore_FFHHHHHJJJJJJJIJJJJJJHHJIJJJIJJJHIJJJJJJJJJJJIIIJJJJJJJJIJJJIGIIJIJJHHHEHHFFFEFFFDEEEDEECCCCDD_Mismatch_1_Sense_+_Library_PoolT
TAATTTTATGTAAATTCCAAGTACGCTCACCGTTCATTTCTTGCAGGAACCTTCATTGTAAGAAGCCAGTGTGCATTATCTTAAGTGCAATAAT
>Frequency_1_QualityScore_FFHHHHHJJJJJJJJJJJJJHHHIJGIJJJJJJJJJIIIIHIJJJJJJIJJJJJJGHIIIJJJIIJJJIIGIJJIHHHG_Mismatch_0_Sense_+_Library_PoolT
CCTTCATTGTAAGAAGCCAGTGTGCATTATCTTAAGTGCAATAATAAAAATTCAGTGAATGGGTAGAGAATCCATAGAC
>Frequency_1_QualityScore_FFHHHHHJFHIJJJJJJIJJJJJJJJJJJJIJGIIJIIJJJIJJJJJJJJJJJHHFFDEEEDDDBDDDDBDDDEEDCDDDDDEEEEEEDEDDEE_Mismatch_1_Sense_+_Library_PoolT
CGAGACCGTGATCTGGATATTACCGGCCAGAGTTATATTCAATGAACTGAAGCGGAAACAGAACGGAGCTATGTGTAAATTCTAATTTTATGTA
>Frequency_1_QualityScore_FFHHHHHJJJJJJJGJJJJHHJJJFGHIIIIHIJJDHIJFHIIJJJIJJJJJJJJJJJJJJJIJIHHHHHFFFFFFFEEACEDDDDDEDD_Mismatch_0_Sense_+_Library_PoolT
CCTGTTCATAATTTATTGTGTTTTAAATATGAGGGATGGTTTATGTACTCCGGACTGCTCAATAAGCCATGTGATTTTTAACTGCATTTA
>Frequency_1_QualityScore_FFHHHHDIIIIJIIIJJJJJJJJJJIIJGGIJJGEHJIJJIJJI_Mismatch_0_Sense_+_Library_PoolT
CTTAAGTGCAATAATAAAAATTCAGTGAATGGGTAGAGAATCCA
>Frequency_1_QualityScore_FFHHHHHJJJJJJJJJJJJJJIJJIJJJJJJJJJJHHHFFFEDEEDDDDDDDDDDBDEEDDDDEDEEDD@DDDDDBDDBDEEEECDEEDCDDDD_Mismatch_1_Sense_+_Library_PoolT
TTTTCTCCGGCAAAGAATCCGTCGAGCCGCCCGCCACCGTCTACCGGAGACCGTGATCTGGATATTACCGGCCCGAGTTATATTCAATGAACTG
>Frequency_1_QualityScore_FFGGDHHJJJFGIIGEIJJGIBFGBBHIEEEHHHEHHHDD<@CA@>>?B??B;BBDDDEDDCCC@CCCC@<5<9>5<(2>C@CDCDCDDCDCCA_Mismatch_1_Sense_+_Library_PoolC
TTTTCTCCGGCAAAGAATCCGTCGAGCCGCCCGCCACCGTCTACCGGAGACCGTGATCTGGATATTACCGGCCCGAGTTATATTCAATGAACTG
>Frequency_1_QualityScore_DAH::AFE@EFHIBHCG@??GDB@FHGBFBCGGBEBBB8AB@BBB?BB<@BBC:70;<78?508?CCAC:4:>@>:4(00<9&2<B0:ACDC>:_Mismatch_1_Sense_+_Library_PoolT
GCTGGCGACTTTTCTCCGGCAAAGAATCCGTCGAGCCGCCCGCCACCGTCTACCGGAGACCGTGATCTGGATATTACCGGCCAGAGGTATATTC
>Frequency_1_QualityScore_FFDFHDFGDHGGEHG3:CFH@GEEGEGI;DABGEG=<A?@?@B??@?55-5<>@:@AC;BB75A>CB>>:5<<5<09B>&599>B35<5+5A83_Mismatch_1_Sense_+_Library_PoolT
ATCGGCCACCGGCCAGTCAATCGCAGAACGCCGACGGGCTCGCTGGCGACTTTTCTCCGGCAAAGAATCCGTCGAGCCGCCCGCCACCGTCTAC
>Frequency_1_QualityScore_FDFHHHHJJJJJJJJJJJJJJJJJJJJJJJJJJJIJGIJJJJIFHHHEGIIIIJJGIIJHIJJJJIIGGHGGHGHHHGFFBFFFEEACDCD_Mismatch_0_Sense_+_Library_PoolT
TCACCGTTCATTCCTTGCAGGAACCTTCATTGTAAGAAGCCAGTGTGCATTATCTTAAGTGCAATAATAAAAATTCAGTGAATGGGTAGAG
>Frequency_1_QualityScore_FFDFGCFHDEIJIIIIGGEHHGEHIGIIEIGIEGGI?C=EHFHHFDBCDDDEC3>CCDDDDDDCDCCDDDDCCB@88?C>CCC:A@B_Mismatch_0_Sense_+_Library_PoolT
GAAGGTCCAGACCCCCGGCCAAAGAACGGAGCTGCCCAAACAACCGATCTCTGACCTGAAGCCTGTCACAGAGGGTGCTTATGGCGG
>Frequency_1_QualityScore_F1DFHHHJJJJJIIJJJJJJIJIIGJJJDGIJIGJJJJJJJIJJJJIJJJJJJJHHHHHHFFFFFDEEECEEDEDDDEEEACFECDDC@C9>CC_Mismatch_1_Sense_+_Library_PoolT
GCGCAATAATAAAAATTCAGTGAATGGGTAGAGAATCCATAGACAGACTTAGCTTCAAATTCAGTTTATGCCTGTTCATAATTTATTGTGTTTT
>Frequency_1_QualityScore_FFHHGHHJIGGIIIGGIIIJJJJJIFHIIIIIJIIJGHFFDEDBBDDCCB@@DBDDDBD@CDDDCDDEC@CCDBDBDDD><28CDDEDDDDACC_Mismatch_1_Sense_+_Library_PoolT
CGACTTTTCTCCGGCAAAGAATCCGTCGAGCCGCCCGCCACCGTCTACCGGAGACCGTGATCTGGATATTACCGGCCCGAGTTATATTCAATGA
>Frequency_1_QualityScore_FFHHHHHJJJJJJJJJJJJIJJJJJJJJJJJJJJJJHHFFDEDDDDDDDDDDDDDDDDDDDEEDDDDEDDDDDDDDDDDDD?BDEDDDEEEDDD_Mismatch_1_Sense_+_Library_PoolC
CGACTTTTCTCCGGCAAAGAATCCGTCGAGCCGCCCGCCACCGTCTACCGGAGACCGTGATCTGGATATTACCGGCCCGAGTTATATTCAATGA
>Frequency_1_QualityScore_FFHHHHHJJJJIJJJJJIJJJJJIIJJJJJJHIIIJIJJJJJ_Mismatch_0_Sense_+_Library_PoolT
TAAGTGCAATAATAAAAATTCAGTGAATGGGTAGAGAATCCA
>Frequency_1_QualityScore_FFHHHHHJFHJJJJJJIIJJJJJIJJJJJJJJJJJJJJJJJHHHFFFFEEDCEDEEEDEECDEEDFDDFDDEEEDDEDDDDDDDDDDDDDDDDD_Mismatch_1_Sense_+_Library_PoolT
GGCCCGAGTTATATTCAATGAACTGAAGCGGAAACAGAACGGAGCTATGTGTAAATTCTAATTTTATGTAAATTCCAAGTACGCTCACCGTTCA
>Frequency_1_QualityScore_FFHGHGHJJFIIGIGIGIFGGDGIIJJJJJIGIGGIIJJJJJJI<DDHIJJJIJJGIIIGGEHJJFJJGEHFHHGFFFFFED_Mismatch_2_Sense_+_Library_PoolT
CTCACCGTTCATTTCTTGCAGGAACCTTCATTGTAAGAAGCCAGTGTGCATTATCTTAAGTGCAATAATAAAAATTCAGGGA
>Frequency_1_QualityScore_FFHGGHGIIIEIGHGGBHHFID@>AH8CFDHB?GHJIGG9?;FG@?FCGF>FHH@FH<CGFDHGHII4@).)=CEIHHA).=ADBBDDCEECCE_Mismatch_2_Sense_+_Library_PoolT
AATAATAAAAATTCAGTGAATGGGTAGAGAATCCATAGACAGACTTAGCTTCAAATTAAGTTTATGCATGTTCATAATTTATTGTGTTTTAAAT
>Frequency_1_QualityScore_FFHHHHHHHIIJJJJJHIHIIGIJJJIIGEIFHIIGHIIJIGIJIIEGGJJJJJIDGIJEHGIAAEHHHGEECDFFFFFEEEEEEDDCCD>CCD_Mismatch_1_Sense_+_Library_PoolT
TTCCAAGTACGCTCACCGTTCATTCCTTGCAGGAACCTTCATTGTAAGAAGCCAGTTTGCATTATCTTAAGTGCAATAATAAAAATTCAGTGAA
>Frequency_1_QualityScore_FFHHHHHJIJJIIIJJJIJJJJJIFGGIJJJHHGHFFFFFFFEEEEEDDDDDBAB@DDEEEEEEEEDDDCCCDDDC>BDBDCC?CDDDB?BDDD_Mismatch_1_Sense_+_Library_PoolT
CGACCCGCCCGCCACCGTCTACCGGAGACCGTGATCTGGATATTACCGGCCAGAGTTATATTCAATGAACTGAAGCGGAAACAGAACGGAGCTA
>Frequency_1_QualityScore_FFHHHHHJJJJJJJJJJJJIJJJJJJIJJJIJHIJJIHJHIJJJJJJHJJJJJJIJJIJJIIJJIIHHHHFFFFFFEEEEEEDCDDDEEDDDDD_Mismatch_2_Sense_+_Library_PoolT
ATTCAGTTTATGCCTGTTCATAATTTATTGTGTTTTAAATATGAGGGATGGCTTATGTACTCCGGACTGCTCAGTAAGCCATGTGATTTTTAAC
>Frequency_1_QualityScore_FFHHHHHJIJJJJJJJJJJJJJJJJJJJJJJJJJJJJFHFHJJJJJJIJJJIJHIIIJIIIGHHIGIJJHHHEHEEHFFFFFEEEEEEEDDDDD_Mismatch_2_Sense_+_Library_PoolT
TTCATTCCTTGCAGGAACCTTCATTGTAAGAAGCCAGTGTGCATTATCTTAAGTGCAATAATAAAAATTCAGTGAATGGATAGAGAATCCATAA
>Frequency_1_QualityScore_FFHHHHHJJJJJJJJJJIJJJJJIIJJIJJJGIJJIIJIJIHIIJJJJJIJJJJJJJIHIHHHHHHHFD@DDDDDDDDDDDCDDFEFDDDDDDD_Mismatch_1_Sense_+_Library_PoolT
AATTCAATGAACTGAAGCGGAAACAGAACGGAGCTATGTGTAAATTCTAATTTTATGTAAATTCCAAGTACGCTCACCGTTCATTCCTTGCAGG
>Frequency_1_QualityScore_FFGGHHHJJJIJJJIIJJJFIJIIIGC@FGHGEEIHEFBDDBDDBBB5@BD257?CCCDCDDBB>BBCC<ACC9@BB>BBDDBDBBDD>BD989_Mismatch_1_Sense_+_Library_PoolT
GGGATCGGCCACCGGCCAGTCAATCGCAGAGCGCCGACGGGCTCGCTGGCGACTTTTCTCCGGCAAAGAATCCGTCGAGCCGCCCGCCACCGTC
>Frequency_1_QualityScore_FFHHHHHJIIJIIEIJEHGEHIIFGHHHIJIIGJJHH>BFFDDDBDACCCDDDDB@@BA5;BB;BBDDDDD9>@9>?>-55?CC:@@A_Mismatch_1_Sense_+_Library_PoolT
GAACGGATGACGTTCCACAACGGTCGACGGATCGGCCACCGGCCAGTCAATCGCAGAGCGCCGACGGGCTCGCTGGCGACTTTTCTCC
>Frequency_1_QualityScore_>DBFDFFI>7;1)8A9)<C@G<GFBAFI5:(,5;9\9;?A@(5:32/5@<?9>?:3:7<@_Mismatch_0_Sense_+_Library_PoolT
CAGTCAATCGCAGAGCGCCGACGGGCTCGCTGGCGACTTTTCTCCGGCAAAGAATCCGTC
>Frequency_1_QualityScore_DDADDABCC?EEF<FF81?:*?3?1?D0?)9/?DDDDB<CCE=A=)=@DECDID4@)==C)7?A@A>?@=99555>?5>>B,3;>A_Mismatch_0_Sense_+_Library_PoolT
CAATGAACTGAAGCGGAAACAGAACGGAGCTATGTGTAAATTCTAATTTTATGTAAATTCCAAGTACGCTCACCGTTCATTCCTTG
>Frequency_1_QualityScore_@DFDDF?GFHIGCFBHHD@AFDHII9CG:CCFGH@BG?:?DCGGH?FHCDC@BCDHDBGGEHIC=@_Mismatch_1_Sense_+_Library_PoolT
CTTTTTACATCAAATTTTTAATTTGTAGTTTATTTTTAATTAAATATTTTGAACATTTTACCTCAA
>Frequency_1_QualityScore_FFHHHHHGIIJJJJJJJJJJJJJJJJIJJIIJJJGHIJJJJJJJJJJJJIJJHHJJJJJJJJJ_Mismatch_0_Sense_+_Library_PoolT
TCTTAAGTGCAATAATAAAAATTCAGTGAATGGGTAGAGAATCCATAGACAGACTTAGCTTCA
>Frequency_1_QualityScore_FFHHHHHIIIJGIIHHHJGHIJGIIEHICEHGGEGHFIEIGIIHHIIJJJJGIJIIJIJJGHHIJIC@G@EHIJEEH=CEFFFECCCCEDECCB_Mismatch_2_Sense_+_Library_PoolT
CAGAGAATCCATAGACAGACTTAGCTTCAAATTCAGTTTATGCCTGTTCATAATTTATTGTGTTTTAAATATGAGGGATGGCTTATGTACTCCG
>Frequency_1_QualityScore_FFHHHHHJGIIGHGHIGIJHBGGGH9EGEEGIIJJIJIIAGDGHIIHHIJJGIJGGHIGHHHCFFEHJ==CE@_Mismatch_1_Sense_+_Library_PoolT
AGGAACCTTCATTGTAAGAAGCCAGTGTGCATTATCTTAAGTACAATAATAAAAATTCAGTGAATGGGTAGAG
>Frequency_1_QualityScore_FFHHHHHJJJJJJJIJJJJJJHIIIJJJIJJJJJJIJFHCGIIHGHHGIJIJJIHIJIIIJJJJGHJIIEGGHFFFFDEDECEDCDCDDDDCDD_Mismatch_2_Sense_+_Library_PoolT
GCTTCAAATTCAGTTTATGCCTGTTCATAATTTATTGTGTTTTAAATATGAGGGATGGCTTATGTACTCCGGACTGCTCAGTAAGCCATGTGAT
>Frequency_1_QualityScore_FFHHHHHJJJJJJJJJJJJJJJJJJGHJIJJIIJJJJJJJJJJEIJJJJJJJJJIJJJJHHHHHHFFFDDEEDDDDDEFEFDDDDDDDDDDDDD_Mismatch_1_Sense_+_Library_PoolT
ATGAACTGAAGCGGAAACAGAACGGAGCTATGTGTAAATTCTAATTTTATGTAAATTCCAAGTACGCTCACCGTTCATTCCTTGCAGGAACTTT
>Frequency_1_QualityScore_DDHHH<D1@FFFDBGGHIBC?F@G?;AFEHGECGEAEEBECCBBBB?@B56B;<@?BCC;B>@9@B90??9>@AC@@ACDC:@9BBBB_Mismatch_1_Sense_+_Library_PoolT
GGCTCGCTGGCGACTTTTCTCCGGCAAAGAATCCGTCGAGCCGCCCGCCACCGTCTACCGGAGACCGTGATCTGGATATTACCGGCCC
>Frequency_1_QualityScore_FDHHHHHIJJIIJJIIJJIJIIHIIJHIIJJJIJJJIJIGIIJIJIJJJIJIIDCEGHIJGIIHBEFF?@B@CEC>C_Mismatch_1_Sense_+_Library_PoolT
GACAGACTTAGCTTCAAATTCAGTTTATGCCTGTTCATAATTTATTGTGTTTTAAATATGAGGGATGGTTTATGTAG
>Frequency_1_QualityScore_DFHHHHHJJJJJJJJJJJJJJIJJJJJJFIIHJJJJIJJJJJJJFGIIJIJJJJJJJJJJJJJHJI_Mismatch_0_Sense_+_Library_PoolT
TGCAGGAACCTTCATTGTAAGAAGCCAGTGTGCATTATCTTAAGTGCAATAATAAAAATTCAGTGA
>Frequency_1_QualityScore_FFHFGHGJIGIHGIJIHHIEAHGDHGGFIIIJJIJIJJJJJEIGICHJGICHHHIGDIIIJIGHGHAEHCFFFFFEEEEEECDCDCD_Mismatch_2_Sense_+_Library_PoolT
AGTACGCTCACCGTTCATTTCTTGCAGGAACCTTCATTGTAAGAAGCCAGTGTGCATTATCTTAAGTGCAATAATAAAAATTCAGTA
>Frequency_1_QualityScore_FFHHHHGHIGJJJIJIDI?GGIIIGIIJIJIIIHFEDBDDDDDDDDDDB@8@BDCDCDDCBDD@;BCDBCDDD<BDBDDD><BDDDDDDD>ABD_Mismatch_1_Sense_+_Library_PoolT
GGATCGGCCACCGGCCAGTCAATCGCAGAGCGCCGACGGGCTTGCTGGCGACTTTTCTCCGGCAAAGAATCCGTCGAGCCGCCCGCCACCGTCT
>Frequency_1_QualityScore_?BFDBHHGI>CF@E:EHHGIIHIIGIHHGIC@/;=:<B?AB=;?D@;@:A@>(5@A==B-;828+::>::@>3>C@C:4@_Mismatch_0_Sense_+_Library_PoolT
AGAATCCGTCGAGCCGCCCGCCACCGTCTACCGGAGACCGTGATCTGGATATTACCGGCCAGAGTTATATTCAATGAACT
>Frequency_1_QualityScore_FDHHHHHJJJJJJJJJIJJJJJJJJJJJJJJJJJJIJJJJJJJJJJJJJGHGGIJJJJJJJIIHHHHHHHDDFFFFEEEEEEDDDDCEEDDDCD_Mismatch_1_Sense_+_Library_PoolT
GTACGCTCACCGTTCATTCCTTTCAGGAACCTTCATTGTAAGAAGCCAGTGTGCATTATCTTAAGTGCAATAATAAAAATTCAGTGAATGGGTA
>Frequency_1_QualityScore_FDHFFHGJJIGIJJIHGEHGIGIEIGEHIGIIJIIIJIJJIGGHHJJIJJJJJIII_Mismatch_0_Sense_+_Library_PoolT
GTGCATTATCTTAAGTGCAATAATAAAAATTCAGTGAATGGGTAGAGAATCCATAG
>Frequency_1_QualityScore_FFHHHHHJJJJJJJJJJJJIJJJJIJJJJJJJJJJJJJJJJIJJJJHJJJJJJJJIJJJIHHHHHHHFFDEFFFEEEEEDDEDD_Mismatch_1_Sense_+_Library_PoolT
CGCTCACCGTTCATTCCTTGCAGGAACCTTCATTGTAAGAAGCCAGTTTGCATTATCTTAAGTGCAATAATAAAAATTCAGTGA
>Frequency_1_QualityScore_FFHHHHHJJJJJJJJJIJJJIHIJJJHGHIIIJIIIJHIIJHIJJJJJJIJJJJJJJJJJJJJJHHFGHHFFFEFFEEEEEDEDDDDD_Mismatch_0_Sense_+_Library_PoolT
TGCCTGTTCATAATTTATTGTGTTTTAAATATGAGGGATGGTTTATGTACTCCGGACTGCTCAATAAGCCATGTGATTTTTAACTGCA
>Frequency_1_QualityScore_FFHHHHHJJJJJJJJJJJJJJJJJJJJJJHIGHIJIJJJJJJJIJGHIIIIHJIIIJIIJJJJJGIHIIGIJIJHHHHHFFFFF_Mismatch_2_Sense_+_Library_PoolT
TTGCAGGAACCTTCATTGTAAGAAGCCAGTGTGCATTATCTTAAGTGCAATAATAAAAATTCAGTGAATGGGTAGAGAATCCTA
>Frequency_1_QualityScore_D6:CFFCF@9?:CEGGGGI66@@<\7;A;=;?AECDC<AC;;@;=258>:>:33:@ACB4:&099;(81+4:>@44(4>:4ACA>3@CC_Mismatch_0_Sense_+_Library_PoolT
GGCAAAGAATCCGTCGAGCCGCCCGCCACCGTCTACCGGAGACCGTGATCTGGATATTACCGGCCAGAGTTATATTCAATGAACTGAAG
>Frequency_1_QualityScore_FFHHHHHJJJJJJJJJJJJHIHIJJJJJJJJJJJJBHIIJJIJJJJIJIJJJJJCHGGHIJJCGHIJEIEHI_Mismatch_1_Sense_+_Library_PoolT
CTTCATTGTAAGAAGCCAGTGTGCATTATCTTAAGTGCAATAATAAAAATTCAGTGAATGGGTAGAGAATCA
>Frequency_1_QualityScore_FFHHHHHJJJIJJJJJJJJJJIJGHHHIJJJJJJJJJJJHHIHJJJJJIJJJJJJJIJIJH_Mismatch_1_Sense_+_Library_PoolT
GAACCTTCATTGTAAGAAGCCAGTGTGCATTATCTTAAGTGCAATAATAAAAATTCAGGGA
>Frequency_1_QualityScore_DA?FHFFI<EEEG)C?DFHGIEHIC<@;@/6ACED3;?CA>\3;=/;9575@&&0<5?:A><3-;@@CC3:>C-5559_Mismatch_2_Sense_+_Library_PoolT
CACAACGGTCGACGGATCGGCCACCGGCCAGTCAATCGCAGGGCGCCGACGGGCTTGCTGGCGACTTTTCTCCGGCAA
>Frequency_1_QualityScore_FFHHHHHJJJJJJJJIJJJJJEIIIFHFFDDDDDDDDDDDDDDDDDDDDDDDDBDBBDDDDDDDBDDDDDDDDDDDDDDDDDDDDDBDDDDEDD_Mismatch_1_Sense_+_Library_PoolT
AATCGCAGAGCGCCGACGGGCTCGCTGGCGACTTTTCTCCGGCAAAGAATCCGTCGAGCCGCCCGCCACCGTCTACCGGAGACCGTTATCTGGA
>Frequency_1_QualityScore_8::CFDDEGAE8DF)?F;9)?F6;AAAF(65@EE7A=A7?DD37\,9939295>>;@3@_Mismatch_2_Sense_+_Library_PoolT
GCCGCCCGCCACCGGCTACCGGATACCGTGATCTGGATATTACCGGCCAGAGTTATATT
>Frequency_1_QualityScore_FFHGGHHGGJJJGJIJJIGHIJICHIIIDHIIJJJJHHGIIGGHEGIIIIGICFHHBEHIGIDGEEHGIIGGG>AHGHHHFFCDCECDEEDEDC_Mismatch_1_Sense_+_Library_PoolT
TCATTCCTTGCAGGAACCTTCATTGTAAGAAGCCAGTGTGCATTATCTTAAGTGCAATAATAAAAATTCAGTGAATGGGTAAAGAATCCATAGA
>Frequency_1_QualityScore_DDFHHFFHHEFFHGCEHHDCAFHHBHIGIIIFIG<FFFGHGIGIIHGIIII>FFH3DFCEGCFHHII_Mismatch_2_Sense_+_Library_PoolT
TCAAATTCAGTTTATGCCTGTTCATAATTTATTGTGTTTTAAATATGAGGGATGGTTTATGTACCCA
>Frequency_1_QualityScore_FEHHHHHIJJJIJJIIJJEHHIFHIIJJJJJIJJJGIJJJJJJJJJJJJJJJJJIIJJJJJJHHHHHHFFFFFFFEEEEEEDCDDCCDDDDDDD_Mismatch_0_Sense_+_Library_PoolT
GTGTTTTAAATATGAGGGATGGTTTATGTACTCCGGACTGCTCAATAAGCCATGTGATTTTTAACTGCATTTAATTCTGGAGTAAGTGTCTGCT
>Frequency_1_QualityScore_DFHHHHHJJIJJJJJJJFGIJJFGJJJGIJJIJJJJJFDDDDDBDDBDDDDDDDBDDDBDBBBDEEDDD@CDEEDDDDDDDDCC>BCDADEDEE_Mismatch_1_Sense_+_Library_PoolT
TGGCGACTTTTCTCCGGCAAAGAATCCGTCGAGCCGCCCGCCACCGTCTACCGGAGACCGTGATCTGGATATTACCGGCCATAGTTATATTCAA
>Frequency_1_QualityScore_FFHHHHHIJJJJJJBGFHIJDGHIIIJEGIIIJGIGIJIJJHEF?BEEEEEEFEEDDDDDDDDDDDDDDDDDDDDDDD@BDDDCDCDCEDEDDD_Mismatch_2_Sense_+_Library_PoolT
ACACCGTCTACCGGAGACCGTGATCTGGATATTACCGGCCCGAGTTATATTCAATGAACTGAAGCGGAAACAGAACGGAGCTATGTGTAAATTC
>Frequency_1_QualityScore_FFHHHHHJIJIJGIGIIBEGIIIGGGIHHFFDDCADDDDDBDDDDDDDDDDDDDDDDDDDDDCCDDBDDBBD@BDCDD>C>CDDEECDDDDB@D_Mismatch_0_Sense_+_Library_PoolT
CGACGGGCTCGCTGGCGACTTTTCTCCGGCAAAGAATCCGTCGAGCCGCCCGCCACCGTCTACCGGAGACCGTGATCTGGATATTACCGGCCAG
>Frequency_1_QualityScore_0<@C?HFGEDFCGGIGECHECDGG<BBFDDB??GCFGHIBAEGHGAGIGCHAGH=F:.==;)=CA=?=;??@:BA>@>AACBCCCC@@_Mismatch_0_Sense_+_Library_PoolT
TTATGTACTCCGGACTGCTCAATAAGCCATGTGATTTTTAACTGCATTTAATTCTGGAGTAAGTGTCTGCTTAATTGTATTCCTCTGG
>Frequency_1_QualityScore_FFHHHHHJJJJJJJJIHHFHIIIJFIIJJJJJJIJJIIIHCHFFFFFFCEDDEEDEDDDCDDDDDDDDDDCDDDBDDDDDDDEEDDEEEDDDDE_Mismatch_1_Sense_+_Library_PoolT
CGTCTACCGGAGACCGTGATCTGGATATTACCGGCCCGAGTTATATTCAATGAACTGAAGCGGAAACAGAACGGAGCTATGTGTAAATTCTAAT
>Frequency_1_QualityScore_FFHHHHHJJJIJJJIJFHGIGIIIIJJJIJJIJJJJIJJJJJJJJJJJJJHHFFFFFCEBDEFEEDEEC@DEDEDDEEECFEDDEDDDDDDDDD_Mismatch_1_Sense_+_Library_PoolT
CTATTACCGGCCAGAGTTATATTCAATGAACTGAAGCGGAAACAGAACGGAGCTATGTGTAAATTCTAATTTTATGTAAATTCCAAGTACGCTC
>Frequency_1_QualityScore_FFHHHHHJJJJIJJIJJJJJJJJJJJJJJJJJJJJGIHJJJIGGIHIJGIJJIIIJCHIJJJIJIIJIJJHHFFFFEECEEEDDDDDDDDEDDD_Mismatch_0_Sense_+_Library_PoolT
TTCAAATTCAGTTTATGCCTGTTCATAATTTATTGTGTTTTAAATATGAGGGATGGTTTATGTACTCCGGACTGCTCAATAAGCCATGTGATTT
>Frequency_1_QualityScore_FFHHHHHIGIIIIJJIJJIJJJHIIIJJJJJJFHFFDDDDDDDDD:ACDDDDD@B;AC>@BDBD9@B;>@<589@<0)55?ACA@:A9@<<5<>_Mismatch_0_Sense_+_Library_PoolT
AACGGAGGACGTTCCACAACGGTCGACGGATCGGCCACCGGCCAGTCAATCGCAGAGCGCCGACGGGCTCGCTGGCGACTTTTCTCCGGCAAAG
>Frequency_1_QualityScore_FFHHGHHIJJIJJJJJGHJIIJJJGIHJJIIJEIHEDDDDDBDDCCDD2<BBCDCDDDBDDB;BDCDCDC>?B>@DDDDBDDDDBBBBBBD8A>_Mismatch_1_Sense_+_Library_PoolT
ATCGGCCACCGGCCAGTCAATCGCAGAGCGCCGACGGGCTTGCTGGCGACTTTTCTCCGGCAAAGAATCCGTCGAGCCGCCCGCCACCGTCTAC
>Frequency_1_QualityScore_DEFDFDD@GGIEHCHGIBCHAECGIIGDAGDFGHGGHIIIIDGGIIIIIIIGBFI@AGGID@EHCAEEEBD@;BC;;>@>;;@5?ABC?_Mismatch_0_Sense_+_Library_PoolT
ACGGAGCTATGTGTAAATTCTAATTTTATGTAAATTCCAAGTACGCTCACCGTTCATTCCTTGCAGGAACCTTCATTGTAAGAAGCCAG
>Frequency_1_QualityScore_FFHHHHHJIJJJJJJJJJJJJJJIIJJIJJJJJJIJIJJJJJHJJJJJJJJIJHIIIGIJIJJJJH_Mismatch_0_Sense_+_Library_PoolT
AAATTCTAATTTTATGTAAATTCCAAGTACGCTCACCGTTCATTCCTTGCAGGAACCTTCATTGTA
>Frequency_1_QualityScore_FFHHHHHJJJIJIIJJIIIJIJJJJJIJJJIGHIIJJIJGHIJJJJIJJJ_Mismatch_0_Sense_+_Library_PoolT
CATTATCTTAAGTGCAATAATAAAAATTCAGTGAATGGGTAGAGAATCCA
>Frequency_1_QualityScore_DBHFFDDIIJIGIGEHAEHGIJAEGEH_Mismatch_0_Sense_+_Library_PoolT
TAATAAAAATTCAGTGAATGGGTAGAG
>Frequency_1_QualityScore_DDD?FDAE@:?C?;C*:C>F@F16)8?0\-@8@86=\35\88?8855050:33:C@;;>&0_Mismatch_0_Sense_+_Library_PoolT
CGGCCACCGGCCAGTCAATCGCAGAGCGCCGACGGGCTCGCTGGCGACTTTTCTCCGGCAA
>Frequency_1_QualityScore_DDBDB?FIGB<AFA:<AF<FH?EFCFGIA*?C_Mismatch_0_Sense_+_Library_PoolT
ATTTATTGTGTTTTAAATATGAGGGATGGTTT
>Frequency_1_QualityScore_FFHHHHHJJJJJIIJJJHHIIHIIJJJJJJHJJJJIJIJJJIJJJJIIJJJJJJJJHIJJJIJJJJJJJIIIHHHGFEHFFFFFFEDCEDDDDD_Mismatch_2_Sense_+_Library_PoolT
AGTGAATGGGCAGAGAATCCATAGACAGACTTAGCTTCAAATTCAGTTTATGCCTGTTCATAATTTATTGTGTTTTAAATATGAGGGATGGCTT
>Frequency_1_QualityScore_DAFDHHAGF1CG@?FH?DBDAGGG@@FCG;@B?83=>B?=?<??&)55?:A>@@:(<@_Mismatch_0_Sense_+_Library_PoolT
ACGGAACGGAGGACGTTCCACAACGGTCGACGGATCGGCCACCGGCCAGTCAATCGCA
>Frequency_1_QualityScore_FFGHHHHJJJJIJJJJJJJJJJIJJIJJJJJJJJJJJJJJJJJJIJIIHIJJJIIIJJJDHHIIHHHHHEHFFFFDEFEEDEEEECDDDDDDDD_Mismatch_1_Sense_+_Library_PoolT
TAAATTCCAAGTACGCTCACCGTTCATTCCTTGCAGGAACCTTCATTGTAAGAACCCAGTGTGCATTATCTTAAGTGCAATAATAAAAATTCAG
>Frequency_1_QualityScore_DFHFHHHIJJJJJJJHIJI?DHHGIJIJJJJJHHFFF?BACEDDDDDDDDDBBDACDDDCDECEDCDDDDDDDDD?@CDEEEEEEEDDDDCDDC_Mismatch_1_Sense_+_Library_PoolT
TTCTCCGGCAAAGAATCCGTCGAGCCGCCCGCCACCGTCTACCGGAGACCGTGATCTGGATATTACCGGCCCGAGTTATATTCAATGAACTGAA
>Frequency_1_QualityScore_FFHHHHFGGHGIIIJJJIEHHAHHIGGIIGIHJJIIJJJJFEEIHGHIIJIGGIBFHIJJGI_Mismatch_1_Sense_+_Library_PoolT
GAAATTCAGTTTATGCCTGTTCATAATTTATTGTGTTTTAAATATGAGGGATGGTTTATGTA
>Frequency_1_QualityScore_FFHHHHHJJJJJJGJBHIJJJIIIJGIIIGGHHHHHFFFFDDDDDDDDDDDDDDDDADBDDDDD;BBDD<<A@CDDDCDDEDECCCDBBDD<<@_Mismatch_1_Sense_+_Library_PoolT
ACGGGCTCGCTGGCGACTTTTCTCCGGCAAAGAATCCGTCGAGCCGCCCGCCACCGTCTACCGGAGACCGTGATCTGGATATTACCGGCCCGAG
>Frequency_1_QualityScore_FFHHHHHJJJJJFIJJJJJJIIJJIJGIJIGIJHIHIJJIJJJIHHIJJJJJJJJJJJIGFHHHHHFFFDDEBBDDDDEEEFDDDDDDDBDDBD_Mismatch_1_Sense_+_Library_PoolT
AATGAACTGAAGCGGAAACAGAACGGAGCTATGTGTAAATTCTAATTTTATTTAAATTCCAAGTACGCTCACCGTTCATTCCTTGCAGGAACCT
>Frequency_1_QualityScore_DDHFF<DGGBGEBBBGHI@DAGEHFBB?DFGBFBAGGHCE>HHCGIICGHGIICFHG88=@FHC;@@?:??CEDE:BC>B>_Mismatch_2_Sense_+_Library_PoolT
CATAGACAGACTTAGCTTCAAATTCAGTTTATGCCTGTTCATAATTTATTGTGTTTTAAATATGAGGGATGGCTTATGTAA
>Frequency_1_QualityScore_FFHHHHHIJJJJIJJJIJHIHIJJJJJJJJJJJJIJJJJIJJIJJJJJJJJJJHIGGHIJJFHIJJ_Mismatch_0_Sense_+_Library_PoolT
TTCATTGTAAGAAGCCAGTGTGCATTATCTTAAGTGCAATAATAAAAATTCAGTGAATGGGTAGAG
>Frequency_1_QualityScore_DA;??F?FGIIBF)2CFFF<GFDGF:68BF@AFA8;FFIE4=ADD/;;:82;<@558?:>8&&5@@@;<?+(>@B3:>ABABB_Mismatch_2_Sense_+_Library_PoolT
GGGCTTGCTGGCGCCTTTTCTCCGGCAAAGAATCCGTCGAGCCGCCCGCCACCGTCTACCGGAGACCGTGATCTGGATATTAC
>Frequency_1_QualityScore_FFHHHHHJJJJJJIIJIJJJJJJJIJJJJJJJJJJJJJJJJJJJJJJJJIJJJJJJHHHHHHHFFFFFFEEECCACDEEECEDDEDEDCDDDDC_Mismatch_1_Sense_+_Library_PoolT
GTCTAATTTTATGTAAATTCCAAGTACGCTCACCGTTCATTCCTTGCAGGAACCTTCATTGTAAGAAGCCAGTGTGCATTATCTTAAGTGCAAT
>Frequency_1_QualityScore_DD<?C3?)<<)A?<0CDB<0*:?FA:6\88CFCC);;;\5,\3<>?;82\57?B25(8@_Mismatch_0_Sense_+_Library_PoolT
GGGCTCGCTGGCGACTTTTCTCCGGCAAAGAATCCGTCGAGCCGCCCGCCACCGTCTAC
>Frequency_1_QualityScore_DDFFFDF?F=D:DF@@:=CE=CFC\4@\5A@>B>;>3?>;8?B6@BB059695872;<<>A5>3>9?B>082>>::::>BABDA_Mismatch_0_Sense_+_Library_PoolT
CGGGCTCGCTGGCGACTTTTCTCCGGCAAAGAATCCGTCGAGCCGCCCGCCACCGTCTACCGGAGACCGTGATCTGGATATTAC
>Frequency_1_QualityScore_FEFHHHGJIGHJJIIJJIJJJJIJJJJJIJJJJJJJJHIJJGFFHIJIIIJHIJJII_Mismatch_1_Sense_+_Library_PoolT
TAAGCCATGTGATTTTTAACTGCGTTTAATTCTGGAGTAAGTGTCTGCTTAATTGTA
>Frequency_1_QualityScore_FFHHHHHJJJJJHIHIJIIIIJJJJJJIGHIIJJJIJJJJJEHJJJHIIJJIJJJCGIJJJJJJJJJIJJJIJIHHHHHHFF_Mismatch_1_Sense_+_Library_PoolT
GTAAGAAGCCAGTGTGCATTATCTTAAGTGCAATAATAAAAATTCAGTGAATGGGTAGAGAATCCATAGACAGACTTAGCTA
>Frequency_1_QualityScore_DDDD,<CFGIGIADBAEGFBFGCEEHCHGEGIIIGGFGBGGIEHIGGHDHE@GGAEGHGGGGEGHEHHD?;ADDDDDEEC:@>6_Mismatch_1_Sense_+_Library_PoolT
GTAATTTCCAAGTACGCTCACCGTTCATTCCTTGCAGGAACCTTCATTGTAAGAAGCCAGTGTGCATTATCTTAAGTGCAATAA
>Frequency_1_QualityScore_FFHHHHHGHJJJJIJIJIIIGIJIFHIIHHFFFDCEEDDD@BBDDCDDC@BDDDDDABCDDDDDBDDDDDDDDDBDDDDBBBBBDCDB@DB@BD_Mismatch_1_Sense_+_Library_PoolT
CGGCCAGTCAATCGCAGAGCGCCGACGGGCTTGCTGGCGACTTTTCTCCGGCAAAGAATCCGTCGAGCCGCCCGCCACCGTCTACCGGAGACCG
>Frequency_1_QualityScore_FFHHHHGJHHIJHHIIIIGIJIGGHGEHDCDDB=BDDDDDDDDDDDDDDDDDDBDDDDDCCCB?ABBDBD<BDDDDDDDDD?BDDDDBB5<@@<_Mismatch_0_Sense_+_Library_PoolT
CCGGCCAGTCAATCGCAGAGCGCCGACGGGCTCGCTGGCGACTTTTCTCCGGCAAAGAATCCGTCGAGCCGCCCGCCACCGTCTACCGGAGACC
>Frequency_1_QualityScore_FFHHHFHJJJJIJJJJJIJJJJJIIJGJHIIIIIIJJIJIJIJJJJIJJJIJIJIIIIJJJIJJIIGJJEIIHGHHE_Mismatch_1_Sense_+_Library_PoolT
CGTTCATTTCTTGCAGGAACCTTCATTGTAAGAAGCCAGTGTGCATTATCTTAAGTGCAATAATAAAAATTCAGTGA
>Frequency_1_QualityScore_FFHHHHHJJJJJJJGIJJJJJJJJJJJJJJJIIJIJJJJJJJJJJJIJJJJJJJJJGGIJJJIJIJGHHEIJGHHHHHFFFF_Mismatch_2_Sense_+_Library_PoolT
TTGCAGGAACCTTCATTGTAAGAAGCCAGTGTGCATTATCTTAAGTGCAATAATAAAAATTCAGTGAATGGGTAGAGAAGCA
>Frequency_1_QualityScore_=AADCFHDGGHDGHCD<B<F9FH:1:?BCGEI>F<@_Mismatch_0_Sense_+_Library_PoolT
TGACCTGAAGCCTGTCACAGAGGGTGCTTATGGCGG
>Frequency_1_QualityScore_FFDHHHHGGIIIE;CGFFAGIII@GGGGGGEHBEGHH<?BDDD?BBBDDBBDD>C>A@C?<85-??BBDBDBBDDDB808@:AB_Mismatch_1_Sense_+_Library_PoolT
ATCTACGGAACGGAGGACGTTCCACAACGGTCGACGGATCGGCCACCGGCCAGTCAATCGCAGAGCGCCGACGGGCTTGCTGGC
>Frequency_1_QualityScore_DDDDHAFHIIG?AHH:<?F,<:FHHGHIE9AEHDGFHHIGHB>DFCHDCEGHGHIIBB_Mismatch_1_Sense_+_Library_PoolT
TTCAGTTTATGCCTGTTCATAATTTATTGTGTTTTAAATATGAGGGATGGTTTATGGA
>Frequency_1_QualityScore_FFHHHHHJJJJIIJJJJJJJIJJJJJJJJJJIJJJJGIJIJIJIJIJHHHHIIIIJJJJJJGGGIIEHHHHHGFFFFFECCEEDE_Mismatch_1_Sense_+_Library_PoolT
ACGCTCACCGTTCATTCCTTGCAGGAACCTTCATTGTAAGAAGCCAGTGTGCATTATCTTAAGTGCAATAATAAAAATTCAGTTA
>Frequency_1_QualityScore_FFHHHFHJJHGGHHIGHGIJGHHJEHIJJIGIJIJJJJJJJJJJJJJIIJJJJJJJGHJJJHHHHHFFFEFFFEFEEEEEEDDDCCDDDDDCDD_Mismatch_0_Sense_+_Library_PoolT
TTGTGTTTTAAATATGAGGGATGGTTTATGTACTCCGGACTGCTCAATAAGCCATGTGATTTTTAACTGCATTTAATTCTGGAGTAAGTGTCTG
>Frequency_1_QualityScore_DDF:CFB+AA?GG@FHF:FHFFGC:EGI:CD9?B?DGG9F?D:?@F@CFGCF;CACEFFFFFFFFFDBDB;?>;;ABCDEBEDB>@AB:A_Mismatch_1_Sense_+_Library_PoolT
TTTATTGGGTTTTAAATATGAGGGATGGTTTATGTACTCCGGACTGCTCAATAAGCCATGTGATTTTTAACTGCATTTAATTCTGGAGTA
>Frequency_1_QualityScore_FFHHHHHJJJJJJJJJJJJJJJJJIGIIIJJJJJJJJJJJIHIIJJJJIIHHIJJIJJIHHHHHHHHFFFFFDDDDDDBDBDDDEEEEDD_Mismatch_1_Sense_+_Library_PoolT
ATATTCAATGAACTGAAGCGGAAACAGAACGGAGCTATGTGTAAATTCTAATTTTATGTAAATTCCAAGTACGCTCACCGTTCATTCCTA
>Frequency_1_QualityScore_DDDHDAFBEDGBE::?D?:DFFDDAFEGGIEHB6A@@@@:8-5<B&57?CC:>3>0;38;?CC<@3>@28)-59@99590&00<@_Mismatch_0_Sense_+_Library_PoolT
GGCCACCGGCCAGTCAATCGCAGAGCGCCGACGGGCTCGCTGGCGACTTTTCTCCGGCAAAGAATCCGTCGAGCCGCCCGCCACC
>Frequency_1_QualityScore_A?DF8F:)ADF@<AG?:CBF99B@)?(8?@\@_Mismatch_0_Sense_+_Library_PoolT
ATCGGCCACCGGCCAGTCAATCGCAGAGCGCC
>Frequency_1_QualityScore_FFHHHHHJJIJJJJJJJJJHHGJJJJJJJJGJJJJJJJJJJJJIIJJJJJIIIIJJJJIIIJIJJJJHGHHHHFFFFFFFDEDEEEEEDDDDEC_Mismatch_1_Sense_+_Library_PoolT
ATTTTATGTAAATTCCAAGTACGCTCACCGTTCATTCCTTGCAGGAACCTTCATTGTAAGAAGCCAGTGTGCATTATCTTAATTGCAATAATAA
>Frequency_1_QualityScore_D>FDAFAHBGHAFIIEDAD?BEFEGCDAEE));;BA\.;8???\)0&5-085;855?B38;BDDCC345999&8C?(>C_Mismatch_1_Sense_+_Library_PoolT
CGGTCGACGGATCGGCCACCGGCCAGTCAATCGCAGAGCGCCGGCGGGCTCGCTGGCGACTTTTCTCCGGCAAAGAATC
>Frequency_1_QualityScore_FFHHHHHJIJIJJIJJGIIIJGH8DCDEECEDDDDDDDDDDDDDDDDDDBDBDDDDDDDDDDDDBDDDDCDBBDBBDBBB?CEEDDCCDDECCC_Mismatch_1_Sense_+_Library_PoolT
TAGCGCCGACGGGCTCGCTGGCGACTTTTCTCCGGCAAAGAATCCGTCGAGCCGCCCGCCACCGTCTACCGGAGACCGTGATCTGGATATTACC
>Frequency_1_QualityScore_FFHGHHHGJJJJIJIIIJIJJJJIGJJJJJDHHIIIJJIJIJIIIJDDGEHIIJJJJJJII<FHIAEG_Mismatch_0_Sense_+_Library_PoolT
CTTGCAGGAACCTTCATTGTAAGAAGCCAGTGTGCATTATCTTAAGTGCAATAATAAAAATTCAGTGA
>Frequency_1_QualityScore_FFHHHHHJJJJIJJJJJJJJJJJJJJJJIJJJJGHFHIJJJJJJJJJJJGIIJJJJJJJJJJJJJJJJIEGIJJHHHHFFFFFFEEDDEEDDDD_Mismatch_1_Sense_+_Library_PoolT
TTCCTTGCAGGAACCTTCATTGTAAGAAGCCAGTGTGCATTATCTTAAGTGCAATAATAAAAATTCAGTGAATGGGTAGAGAATCCATAGACAA
>Frequency_1_QualityScore_FFHHHHHJJJJJJJJJJJJJJJJJJJJJJJJJJJJJJJJJJJJJJHIHJJJIJJJIJJJIJIJIGHHHHEHFFFFFFEEEDEDEFDDDACDDEE_Mismatch_1_Sense_+_Library_PoolT
GCTCACCGTTCATTCCTTGCAGGAACCTTCATTGTAAGAAGCCAGTGTGCATTATCTTAAGTGCAATAATAAAAATTCAGTGAATGGGTAGATA
>Frequency_1_QualityScore_FFHHHHHJIIJHIJJJJJJIIIGIIHJJJJJGHIIJIJJJIHGHFFBCBDB@DDBDB@DB@?B;BDBDDDCCD9>90<ACCBCCCDDB<@BDBB_Mismatch_2_Sense_+_Library_PoolT
CACAACTGTCGACAGATCGGCCACCGGCCAGTCAATCGCAGAGCGCCGACGGGCTCGCTGGCGACTTTTCTCCGGCAAAGAATCCGTCGAGCCG
>Frequency_1_QualityScore_FDFDFHDHEHIIEBFHBEFHGIIGGIDGGHFGGGHHEHIGHBFG@FHGIHFGIGIIIIGIDGIHHEHHCEAACDBC_Mismatch_1_Sense_+_Library_PoolT
TGCAGGAACCTTCATTGTAAGAAGCCAGTGTGCATTATCTTAAGTGCAATAATAAAAATTCAGTGAATGGGCAGAG
>Frequency_1_QualityScore_FFHHHHHJJJJJJJJIJIJJJJGIIIIIIJJJJJJIJJJJIJJJJJJJGHHIJJGIIHGHJGIJJHIJJHCGHHHHH_Mismatch_0_Sense_+_Library_PoolT
AGACAGACTTAGCTTCAAATTCAGTTTATGCCTGTTCATAATTTATTGTGTTTTAAATATGAGGGATGGTTTATGTA
>Frequency_1_QualityScore_FFHHHHHJJJIIIJJJJGIJJJJDHGHGIJJIIJJJJIHIIJHFFCDBDDDEEEDDEDDDDCDDDCCDD9B@DCDDCDDDDBDDDDDDDDBDDD_Mismatch_2_Sense_+_Library_PoolT
ACGCCACCGTCTACCGGAGACCGTGATCTGGATATTACCGGCCCGAGTTATATTCAATGAACTGAAGCGGAAACAGAACGGAGCTATGTGTAAA
>Frequency_1_QualityScore_DD:CDDDA?CE??3AF<:AAC++<AA3CEEE3CDED9CDD::???D9D499?D9B<8B==BCEC@EEEIIIDCACCC=AD?>)5\7>>;A?>;>_Mismatch_1_Sense_+_Library_PoolT
GAATGGGTAGAGAATCCATAGACAGACTTAGGTTCAAATTCAGTTTATGCCTGTTCATAATTTATTGTGTTTTAAATATGAGGGATGGTTTATG
>Frequency_1_QualityScore_FFHHHHHJJJJJJ4IHIJJJJJJJJJJJJJIJIIJJJJJJJJJIIIJJJJJFHIIJJHI_Mismatch_1_Sense_+_Library_PoolT
ATTCAGTTTATGCTTGTTCATAATTTATTGTGTTTTAAATATGAGGGATGGTTTATGTA
>Frequency_1_QualityScore_DDDDDDD:@EE@?):)?B;D8??8/*8==A6;A;6==.7;7?@@;7>>>;A;A;A>A>8=;=;AA?AA>;5>>>?AAADE:>>4:>ADDDEADA_Mismatch_1_Sense_+_Library_PoolT
CTACCGGAGACCGCGATCTGGATATTACCGGCCAGAGTTATATTCAATGAACTGAAGCGGAAACAGAACGGAGCTATGTGTAAATTCTAATTTT
>Frequency_1_QualityScore_DDHHFHHII:CDHHIGGHGGH)?@@??B4=8BF5C>AB_Mismatch_0_Sense_+_Library_PoolT
CACAGAGGGTGCTTATGGCGGAGGCATCTACGGAACGG
>Frequency_1_QualityScore_FFHHHHHGIHIIIIJJGGJJJJJIJJHGIJJJHJJHHHHHFFFDCDDDDDDCCCDDFEDEEDDEEDFDDEDDEEDDDEDDDDDDDDDDDDDDDD_Mismatch_2_Sense_+_Library_PoolT
CGGCTCGAGTTATATTCAATGAACTGAAGCGGAAACAGAACGGAGCTATGTGTAAATTCTAATTTTATGTAAATTCCAAGTACGCTCACCGTTC
>Frequency_1_QualityScore_FFHHHHHJJJJIJJJJJJJJJJJJJJJJJJJIJJJJJJIJJJJJJJJJJJJIJJJEHFHIHDHHHIHHHEHFHFFFFFFFEDEEEEDDDDDDDD_Mismatch_0_Sense_+_Library_PoolT
ATGTACTCCGGACTGCTCAATAAGCCATGTGATTTTTAACTGCATTTAATTCTGGAGTAAGTGTCTGCTTAATTGTATTCCTCTGGCATCGCAT
>Frequency_1_QualityScore_FFHHFHHJHFEHFGGFHGGIJ9DDHHIIAGGHGHEHFEBB?ACEDDDDDDDDDDBB<<?BCC>B>BB?B55??CCCDCAC>CDDDD<@DD9A8?_Mismatch_1_Sense_+_Library_PoolT
ACGGGCTCGCTGGCGACTTTTCTCCGGCAAAGAATCCGTCGATCCGCCCGCCACCGTCTACCGGAGACCGTGATCTGGATATTACCGGCCAGAG
>Frequency_1_QualityScore_DDFB?FHGHEHGEIEICBEGH<3AE+CBACDGEGHGHIGHGHGEIIICHGBGGGHIIIBE>=;CECHHA?B@BCCCAC@CAC>_Mismatch_0_Sense_+_Library_PoolT
GTTCATAATTTATTGTGTTTTAAATATGAGGGATGGTTTATGTACTCCGGACTGCTCAATAAGCCATGTGATTTTTAACTGCA
>Frequency_1_QualityScore_DFHDDFFHA?<FB7?C:?9D>GDEG>GCGGHIGGE>?FGDDGCB>ABHFGHGE_Mismatch_1_Sense_+_Library_PoolT
TCCTCTGGCATCGCGTTGGATTCCATTTTAATACTTTTTACATCAAATTTTTA
>Frequency_1_QualityScore_BDFHHFDIIICFDHEEHIIGGHIIBHECHGHCHI@C@GHHI?FEGFEEICHIIBH>FCEHGIC@@DE=@=AEE?EHEC>;BDC@CB;6>ACD@A_Mismatch_1_Sense_+_Library_PoolT
AAGCTATGTGTAAATTCTAATTTTATGTAAATTCCAAGTACGCTCACCGTTCATTCCTTGCAGGAACCTTCATTGTAAGAAGCCAGTGTGCATT
>Frequency_1_QualityScore_FFGFHGHGJJGHIIJIJJJIIHGGJJIJJJGIGIJIIGGIIGIIHIGGGHJGIHIHGIJJJJJJIJGEHIIJIIIHHHEHHFC_Mismatch_0_Sense_+_Library_PoolT
GCCAGTGTGCATTATCTTAAGTGCAATAATAAAAATTCAGTGAATGGGTAGAGAATCCATAGACAGACTTAGCTTCAAATTCA
>Frequency_1_QualityScore_FFHHHHHJJJIGJJJJIIBG<FEGIJJJJIJJIIHHIIIJIJJJJJIIIEHJJGHIGIHIJHJJIJIJGEGIJJIJJ_Mismatch_0_Sense_+_Library_PoolT
TTCATTGTAAGAAGCCAGTGTGCATTATCTTAAGTGCAATAATAAAAATTCAGTGAATGGGTAGAGAATCCATAGAC
>Frequency_1_QualityScore_FFHHHHHJJJJJIJGIJIJJHIJIIJIGIIJJIJJJJJGIJJJJJJJJJJJJJJJIJIJIJHGHFFFDBACDEEEEDDDDDCDD_Mismatch_1_Sense_+_Library_PoolT
CTGAAGCGGAAACAGAACGGATCTATGTGTAAATTCTAATTTTATGTAAATTCCAAGTACGCTCACCGTTCATTCCTTGCAGGA
>Frequency_1_QualityScore_DDHHGCFGGIJGEEHGGHG?HHABFEGIGCHIJIHIGICIIFIGGEDFIGIJGIEGIJIGIJIIGFH=FDD=_Mismatch_0_Sense_+_Library_PoolT
ATGGGTAGAGAATCCATAGACAGACTTAGCTTCAAATTCAGTTTATGCCTGTTCATAATTTATTGTGTTTTA
>Frequency_1_QualityScore_FFHHHHHIJJJIJJJJJJJJJJHJJJJJJJJIJJIJJJIJJJJJIJJJIJJJJJJJJJJGHGHIIHHHHEHHFFFFFFCCECEEEDDDDDDDDD_Mismatch_1_Sense_+_Library_PoolT
CAAATTCCAAGTACGCTCACCGTTCATTCCTTGCAGGAACCTTCATTGTAAGAAGCCAGTGTGCATTATCTTAAGTGCAATAATAAAAATTCAG
>Frequency_1_QualityScore_FFHFHFHJJJJIIIJJIJJHHIIJJIJJJJJJJJJJJJIIIHJJJJIHGGJJJJJJJJJF3=FHCHIIIEFHHHH_Mismatch_2_Sense_+_Library_PoolT
CAGTGTGCATTATCTTAAGTGCAATAATAAAAATTCAGTGAATGGGCAGAGAATCCATAGGCAGACTTAGCTTCA
>Frequency_1_QualityScore_FFHDHHHFHGIFHIIGIIIJJIJJIGIJJJJIIHIIIIJJJJJIIHIJJJJJIIGJJJJIHH_Mismatch_0_Sense_+_Library_PoolT
ATGAGGGATGGTTTATGTACTCCGGACTGCTCAATAAGCCATGTGATTTTTAACTGCATTTA
>Frequency_1_QualityScore_FFHHHDFBHIGE?D@GGIDFBG@F@<FHFGG@AGEEHBDFCCBBBC=BB56A;AB?ACCBBBB5@BB;20>CC@C:CCCCCCC@B>@_Mismatch_0_Sense_+_Library_PoolT
GGCTCGCTGGCGACTTTTCTCCGGCAAAGAATCCGTCGAGCCGCCCGCCACCGTCTACCGGAGACCGTGATCTGGATATTACCGGCC
>Frequency_1_QualityScore_@DD6@F??FE??8:0088D@9?89;:/5BF@;?=7?9,;333332\3855055878;BB:@_Mismatch_1_Sense_+_Library_PoolT
CGGGCTTGCTGGCGACTTTTCTCCGGCAAAGAATCCGTCGAGCCGCCCGCCACCGTCTACC
>Frequency_1_QualityScore_FFHHHHHJJJJJJJJHIJIIIJIIJEGGIIIJGIJJHIJJGHIIJJJJJJJJJJJJHHHHHFFFDEFEEEEEEDDEEEDDDDDDDDDDEDEEDE_Mismatch_0_Sense_+_Library_PoolT
GCCTGTTCATAATTTATTGTGTTTTAAATATGAGGGATGGTTTATGTACTCCGGACTGCTCAATAAGCCATGTGATTTTTAACTGCATTTAATT
>Frequency_1_QualityScore_FFHHHFHJJJJJJFHIIGIJJJJJJJJJJJJJJJJJJJJJJJIJJIJJJIJJJJIJJJJIJJIJJJIJJIIGHHHHHFFFDEEEEEAEEDBDDD_Mismatch_1_Sense_+_Library_PoolT
TTCGGTGAATGGGTAGAGAATCCATAGACAGACTTAGCTTCAAATTCAGTTTATGCCTGTTCATAATTTATTGTGTTTTAAATATGAGGGATGG
>Frequency_1_QualityScore_DFHHHHHJJJJIJJJHIIJJJJJJJJJJJJEGHJJJJJJJJJJJJJIJJJIJJHIIJJHIIIJIJIJJIFIGIIJIHHHHHFFFFFFDEDEEDA_Mismatch_1_Sense_+_Library_PoolT
ATTGTAAGAAGCCAGTGTGCATTATCTTAAGTGCAATAATAAAAATTCAGTGAATGGGTAGAGAATCCATAGACAGACTTAGCTTCAAATTCAA
>Frequency_1_QualityScore_FFHHHGHJJIJJJJEHIJJIIJJBGIJIJJJJJJJJHHFFFFDDEDDDBDBDDDDDDDDBDDDDDDDDD@CCDDDDCDDDDDDCDDDDDDDDD?_Mismatch_0_Sense_+_Library_PoolT
CAGAGAATCAGGGGAGGGGAAGGTCCAGACCCCCGGCCAAAGAACGGAGCTGCCCAAACAACCGATCTCTGACCTGAAGCCTGTCACAGAGGGT
>Frequency_1_QualityScore_FFHFGHGJJJIIIGEHGI2AEHICGIIEHB)7@-(8;C4=5@1;\5?(3=5=:2<A?(:@A_Mismatch_0_Sense_+_Library_PoolT
GAAGCCTGTCACAGAGGGTGCTTATGGCGGAGGCATCTACGGAACGGAGGACGTTCCACAA
>Frequency_1_QualityScore_DFHHHHHJJIJJJDII?GHGHIJIFHF@GGGEHCEFFFCABBBBBBDD5<BBBBDB<5>7A+:A>CA?82908955@55<9<B_Mismatch_0_Sense_+_Library_PoolT
GCGGAGGCATCTACGGAACGGAGGACGTTCCACAACGGTCGACGGATCGGCCACCGGCCAGTCAATCGCAGAGCGCCGACGGG
>Frequency_1_QualityScore_FFHHHGGJJJJJHIIIHHIFJIGGFJIJIJHFDDDDDDDBBBDDBB@DDDDDDDDDBBDDDDDDDDDBBBDBDDDDDDBDDDDDDBBBDDDB@B_Mismatch_0_Sense_+_Library_PoolT
GCCACCGGCCAGTCAATCGCAGAGCGCCGACGGGCTCGCTGGCGACTTTTCTCCGGCAAAGAATCCGTCGAGCCGCCCGCCACCGTCTACCGGA
>Frequency_1_QualityScore_DD>BFH>EDHIEGHHIHIHGGHHGIDIHHIIIGIIIIIIGIIEIGIFCHH<DGGHIIIIIFIIIICGCH@GG;_Mismatch_0_Sense_+_Library_PoolT
AGACTTAGCTTCAAATTCAGTTTATGCCTGTTCATAATTTATTGTGTTTTAAATATGAGGGATGGTTTATGTA
>Frequency_1_QualityScore_FFHHGHHJJIJJJJJIJJJJJIIJJJJJJJHIIJJJHIJIIIJFJJIJJJJFHIIJIIJ_Mismatch_0_Sense_+_Library_PoolT
ATTCAGTTTATGCCTGTTCATAATTTATTGTGTTTTAAATATGAGGGATGGTTTATGTA
>Frequency_1_QualityScore_+2ABDDDBFD7CEABCCHH>>HHE9*8)?1???@FEGFF@FGB9?BFEECECEIC@<=C=.=AC)-;5:?AD);?B@>;>B(5;3>(55;>9>A_Mismatch_2_Sense_+_Library_PoolT
ATGCAGGAACCTTCATTGTAAGAAGCCAGTGTGCATTATCTTAAGTGCAATAATAAAAATTCAGCGAATGGGTAGAGAATCCATAGACAGACTT
>Frequency_1_QualityScore_FFHHHHHJIJJJJJJJJIJJJIJFHGHIJJJJJJJJJGJIJIIJJJJJJJIJJJJJJJIHH_Mismatch_1_Sense_+_Library_PoolT
GAACCTTCATTTTAAGAAGCCAGTGTGCATTATCTTAAGTGCAATAATAAAAATTCAGTGA
>Frequency_1_QualityScore_DDADHHHI<CFFEGIGHGII@FGEDFBBFAAEEBDBDCCCECC=??;BABBBB<BB7@BBBBB<>9?;59<<>C@@AA>B<-5A_Mismatch_0_Sense_+_Library_PoolT
CGTTCCACAACGGTCGACGGATCGGCCACCGGCCAGTCAATCGCAGAGCGCCGACGGGCTCGCTGGCGACTTTTCTCCGGCAAA
>Frequency_1_QualityScore_DDHH;??83212<FHFHCD@BBGCGB@@?BFGGHCFADBA8=CBFEFFG@CG=EEEGI_Mismatch_1_Sense_+_Library_PoolT
CTGAGGGATGGTTTATGTACTCCGGACTGCTCAATAAGCCATGTGATTTTTAACTGCA
>Frequency_1_QualityScore_FFHHHHHJJJJJJJJJJJJJJJJJJHIHIJJJJIJJJJJIJGIIIJJJJIJIIIJJJJJJIJJFHIIJHHEHHHHHFFFFFFDEEEEDCDDDDD_Mismatch_1_Sense_+_Library_PoolT
AGGAACCTTCATTGTAAGAAGCCAGTGTGCATTATCTTAAGTGCAATAATAAAAATTCAGTGAATGGGTAGAGAATCCATAGACAGACTTAGCA
>Frequency_1_QualityScore_DD>HFF?EHGGIE?0@GDEGCG*9?AHI>G@@CECHFBE\93>BBBBBBBBBBB3<7BBCCBB5B5?B058)<@C:AA@ACDD4>5&09588?:_Mismatch_1_Sense_+_Library_PoolT
CGGGCTCGCTGGCGACTTTTCTCCGGCAAAGAATCCGTCGAGCCGCCCGCCACCGTCTACCGGAGACCGTGCTCTGGATATTACCGGCCAGAGT
>Frequency_1_QualityScore_FFHHHHHJJJGIIJJJDHIIJJIJIIJGIJIJJJJJEGHFFABCB;ACCDDDDDDDDDDDDBDDCDDDDDDBDDDDDD@DDBDDDDBDDDDEDD_Mismatch_0_Sense_+_Library_PoolT
GACCGATCTGTGACGGTGACAACAGAGAATCAGGGGAGGGGAAGGTCCAGACCCCCGGCCAAAGAACGGAGCTGCCCAAACAACCGATCTCTGA
>Frequency_1_QualityScore_FFHHHGDGIGIJEGIGGIJEHHGHDGGEHGDHGEEGBFGIDGGGIEGIIIGGHIEHDGGIJJIEIHHGHHFFFFFFFCDEECCC=CCCDDC_Mismatch_0_Sense_+_Library_PoolT
TTATGCCTGTTCATAATTTATTGTGTTTTAAATATGAGGGATGGTTTATGTACTCCGGACTGCTCAATAAGCCATGTGATTTTTAACTGCA
>Frequency_1_QualityScore_FFHHHHHJJJJJJJJJJGJJGIGIJJJJJJJIJJJJJJJIIIJJJJJJJJJJJJJJJIJIIGHHHHGHFFFFFFDEDEDDDDDDEEDDEEDDDD_Mismatch_1_Sense_+_Library_PoolT
GGAAACAGAACGGAGCTATGTGTAAATTCTAATTTTATGTAAATTCAAAGTACGCTCACCGTTCATTCCTTGCAGGAACCTTCATTGTAAGAAG
>Frequency_1_QualityScore_FFHHHHHJJJIJJJJIJJJJJJJ@ECEFFDCDBDDDDDCCBDD@BBDDBDDDBBD;@DDDDDDDBBDDDB>?B@BDDDBBBDDDD<A?CEDDCC_Mismatch_1_Sense_+_Library_PoolT
AATCGCAGAGCGCCGACGGGCTCGCTGGCGACTTTTCTCCGGCAAAGAATCCGTCGAGCCGCCCGCCACCGTCTACCGGACACCGTGATCTGGA
>Frequency_1_QualityScore_FFHHHHHJJJJJJJJEHHIJJJJIJJJJJIJIIIJJJJJJJJJJJJJJGJHHIJJJGJHIHHHHGHFFFC_Mismatch_1_Sense_+_Library_PoolT
ATTGTAAGAAGCCAGTGTGCATTATCTTAAGTGCAATAATAAAAATTCAGTGAATGGGTAGAGAATCCAG
>Frequency_1_QualityScore_FFHHHHHJJJJJIJHJIJJJJJJJJJJJJJJJJIJJJJJJJHIJJJJJJJJJJJJJJJJIJJJIGIJJJI_Mismatch_1_Sense_+_Library_PoolT
TGCATTATCTTAAGTGCAATAATAAAAATTCAGTGAATGGGTAGAGAATCCATAGACAGACTTAGCTTTA
>Frequency_1_QualityScore_BDC1DFD?:<2AE+A<CD9*?G4BF9*?G@D@DB6?@C38C_Mismatch_1_Sense_+_Library_PoolT
ACCGGCCAGAGTTTTATTCAATGAACTGAAGCGGAAACAGA
>Frequency_1_QualityScore_FFHHGHHJJJIJJJIJJJJBHIJJGGIIFHIIJJJJJJIEHFFDDEDDDDDDDDDDDDDDDDDDDDDDDDBBDDECDDDDDDDDDDDBCDDCDC_Mismatch_0_Sense_+_Library_PoolT
GACAACAGAGAATCAGGGGAGGGGAAGGTCCAGACCCCCGGCCAAAGAACGGAGCTGCCCAAACAACCGATCTCTGACCTGAAGCCTGTCACAG
>Frequency_1_QualityScore_FFHHHHHGIJJJJJJJJJJJIJJIJJIJJJJJJJJJJJJJJIJJJJIJJGHHH?BEFEDEEDDDD;>B?0>ACC_Mismatch_0_Sense_+_Library_PoolT
AGAACGGAGCTGCCCAAACAACCGATCTCTGACCTGAAGCCTGTCACAGAGGGTGCTTATGGCGGAGGCATCTA
>Frequency_1_QualityScore_DDBF?FFGHGHIIIGID>C?C@:@D6@@AA8A\;?<<B@CB5@;@D(888;8A97@@78;B@7>9A5?:4>?B&598@CAC_Mismatch_1_Sense_+_Library_PoolT
GAGGACGTTCCACAACGGTCGACGGATCGGCCACCGGCCAGTCAATCGCAGAGCGCCGACGGGCTTGCTGGCGACTTTTCT
>Frequency_1_QualityScore_FFHHHHHJJJJJJJJIJJJJGIIJHHIJJIJIJJGJIJHIIIJJJJJJFGIJIIHIJIJJJJIIFIIJGGHGHHHDHGHBFFDDEECDD>B_Mismatch_2_Sense_+_Library_PoolT
GGCAGAGAATCCATAGACAGACTTAGCTTCAAATTCAGTTTATGCCTGTTCATAATTTATTGTGTTTTAAATATGAGGGATGGCTTATGTA
>Frequency_1_QualityScore_FFHHHHGHIJIHIJJJJIIIIJJJJJJJJJFHIHIJJIJJJIJJJJFGGIJJJJJJJJJJJJJJJIIJJHGHGCEFFFFFFEEDEDECDDD_Mismatch_1_Sense_+_Library_PoolT
CTTGCAGGAACCTTCATTGTAAGAAGCCAGTGTGCATTATCTTAAGTGCAATAATAAAAATTCAGTGAATGGGCAGAGAATCCATAGACAG
>Frequency_1_QualityScore_FFHHHHHJIJIJJJJJJJIJJJJJIJIGIIJJFHIJJJJIJHIIJJJJJJJJJIJJJJIIHHHHHHHFFFDFDDDDDDDDDDCDEEEDDDDDDD_Mismatch_1_Sense_+_Library_PoolT
CTATTCAATGAACTGAAGCGGAAACAGAACGGAGCTATGTGTAAATTCTAATTTTATGTAAATTCCAAGTACGCTCACCGTTCATTCCTTGCAG
>Frequency_1_QualityScore_FFHHHHHJJJJJJJJIGIJJJIJJJJJGIJJJJJJHHIIJJJJJJIJJJJJJIJJJJJJIIJJJJJJJJEHHHHHGFFFFFDDEEACBDDEEED_Mismatch_1_Sense_+_Library_PoolT
CTATGTGTAAATTCTAATTTTATGTAAATTCCAAGTACGCTCACCGTTCATTCCTTGCAGGAACCTTCATTGTAAGAAGCCAGTGTGTATTATC
>Frequency_1_QualityScore_DDHHFHHIIHHEEEH<FHBFHHIFIG@CEH1?DGEHG>BF@A@_Mismatch_0_Sense_+_Library_PoolT
GATCTCTGACCTGAAGCCTGTCACAGAGGGTGCTTATGGCGGA
>Frequency_1_QualityScore_FDHHFHHJIIJJIGIHHGDGGII@FAFFGHGGDHIFFFDDBDBBB<8BBB-7&8AC:>@@5585;AC9?ACC>BDB&9>@DBBBDB505A_Mismatch_1_Sense_+_Library_PoolT
GGATCGGCCACCGGCCAGTCAATCGCAGAGCGCCGACGGGCTCGCTGGCGACTTTTCTCCGGCAAAGAATCCGTCGCGCCGCCCGCCACC
>Frequency_1_QualityScore_FFHHHHHJJJJGIJJJJJJIJJJJJJJJJIIIIJIJJJJHIJJIJGIJJJJJJGIDHIHHHGHFHIGIDHIJJJEHFHHHFF_Mismatch_0_Sense_+_Library_PoolT
TCCATAGACAGACTTAGCTTCAAATTCAGTTTATGCCTGTTCATAATTTATTGTGTTTTAAATATGAGGGATGGTTTATGTA
>Frequency_1_QualityScore_FFHHHHHJJJJEHHIGHGIJJJJJJJJJJJGIHIJIGGFGIIIJIJJJJJJJIJJIIJJJJCHH_Mismatch_1_Sense_+_Library_PoolT
ATTATCTTAAGTGCAATAATAAAAATTCAGTGAATGGGTAGAGAATCCATAGACAGACTTAGCA
>Frequency_1_QualityScore_FFHHHHHJJJJJJGJIIHIJJJJIJJJJJJJIIJIIJJJJIJJJJIJJJJIJJIJJJJFHIJJJJJJJJIIJIIHHHHHFFFFFFEE_Mismatch_1_Sense_+_Library_PoolT
ATTGTAAGAAGCCAGTGTGCATTATCTTAAGTGCAATAATAAAAATTCAGTGAATGGGTAGAGAATCCATAGACAGACTTAGCTCCA
>Frequency_1_QualityScore_FDFHGFHAGGGGI+3CFHHIGIIIEIEHIGIIII??CFGGGIIIIIIIHIIIHCHHII:CHID@FAHIGDDEHII@HFHEHHFFBD@EFFEEEC_Mismatch_1_Sense_+_Library_PoolT
TCTTAAGTGCAATGATAAAAATTCAGTGAATGGGTAGAGAATCCATAGACAGACTTAGCTTCAAATTCAGTTTATGCCTGTTCATAATTTATTG
>Frequency_1_QualityScore_FFHHDFHGIIJJJIIIIEHIIIJGHHIJJIJFHIIIJIJJJIIGIJJJIJIIJHGIIIGHIJJJIJJJHAEHHHEFEDEEEEEEEDB_Mismatch_1_Sense_+_Library_PoolT
ATTGTAAGAAGCCAGTGTGCATTATCTTAAGTGCAATAATAAAAATTCAGTGAATGGGTAGAGAATCCATAGACAGACTTAGCTTGA
>Frequency_1_QualityScore_FFHHHHHJJJJJJJHJJJJJJJIJIJJJJJJJJJJJIJGIJJJJJJJJJJJJJJJJIJIHHFDDEEDDDCDDDDDDDDDDDBDCDEEDEEDDEE_Mismatch_1_Sense_+_Library_PoolT
TCTACCTGAGACCGTGATCTGGATATTACCGGCCAGAGTTATATTCAATGAACTGAAGCGGAAACAGAACGGAGCTATGTGTAAATTCTAATTT
>Frequency_1_QualityScore_FFHHHHHJJJJIJJJIIJJJJJIJJJJJJIGJJJJJJJJIJJJJIJJJJIJJJJJJJJJIJJJGIEHHGGIGHHHHHEFEFEDFEEE_Mismatch_1_Sense_+_Library_PoolT
TATGTAAATTCCAAGTACGCTCACTGTTCATTCCTTGCAGGAACCTTCATTGTAAGAAGCCAGTGTGCATTATCTTAAGTGCAATAA
>Frequency_1_QualityScore_FFHHHHHIIJJJGGIIIJJJJIJJIIJJJJJJJJIJIIHIJIIJJJJJJJJJJIJJJJIJIJIJIJJJJIIJHHHIHHHHHFFFFFFFDDEDDA_Mismatch_0_Sense_+_Library_PoolT
TCAGTGAATGGGTAGAGAATCCATAGACAGACTTAGCTTCAAATTCAGTTTATGCCTGTTCATAATTTATTGTGTTTTAAATATGAGGGATGGT
>Frequency_1_QualityScore_FFHHHHHIJJJJ@DHIIJJJJJIIJIIJJJJJJJJJJJJJJJJJJJJIGIIIIIJJJJJJJIIIJJJJJHHGIIIJIHHFHHHFFFFFDDEDDC_Mismatch_0_Sense_+_Library_PoolC
TCAGTGAATGGGTAGAGAATCCATAGACAGACTTAGCTTCAAATTCAGTTTATGCCTGTTCATAATTTATTGTGTTTTAAATATGAGGGATGGT
>Frequency_1_QualityScore_ADFHHHFIII>EGD@DCGH;DHEHDG<FHHHI@DCD>E=7=AEEHCBD=A>ABB,;CDDDCB>CDAACCCC@>>:<>59@?9<9><@<25><>A_Mismatch_1_Sense_+_Library_PoolT
GAGCCGCCCGCCACCGTCTACCGGAGACCATGATCTGGATATTACCGGCCAGAGTTATATTCAATGAACTGAAGCGGAAACAGAACGGAGCTAT
>Frequency_1_QualityScore_FFHHHHHJJJJJJIJIJJJHIEHIJJJIJJJJJJJJIJIJJJJJJJJJJJJJJJIIJIJIJIFHIIJGIGHJJJIHHHHHFFFFFFDEEEE_Mismatch_0_Sense_+_Library_PoolT
CTTCATTGTAAGAAGCCAGTGTGCATTATCTTAAGTGCAATAATAAAAATTCAGTGAATGGGTAGAGAATCCATAGACAGACTTAGCTTCA
>Frequency_1_QualityScore_FFHGHHHJJIIJJJJIJJJGHHHIJJJIJJIJJJJGHIJJIJJJJJJIJJIJJJFHIIIJIIHHIJIJIHIJJIIHHHHHFFFFFFEDEEE_Mismatch_0_Sense_+_Library_PoolC
CTTCATTGTAAGAAGCCAGTGTGCATTATCTTAAGTGCAATAATAAAAATTCAGTGAATGGGTAGAGAATCCATAGACAGACTTAGCTTCA
>Frequency_1_QualityScore_D@FBFFHJIJIJJJJJJCDHHHGGGGIJIGIGIJJJHIJGIGGH9?FGGIJIIJJ_Mismatch_0_Sense_+_Library_PoolT
GTGTGCATTATCTTAAGTGCAATAATAAAAATTCAGTGAATGGGTAGAGAATCCA
>Frequency_1_QualityScore_FDFFHHHJJJJJJJJJJIJJJJJJJJJJJJJJJJJJGIJJJJJJEHIIJJGJJJJ_Mismatch_0_Sense_+_Library_PoolC
GTGTGCATTATCTTAAGTGCAATAATAAAAATTCAGTGAATGGGTAGAGAATCCA
>Frequency_1_QualityScore_DEHDFBHBEBGGHBGIIG@DHJIIIFGJJGEHIGGIGEGHIIBHGHIHIJJHIJHIIGIJJFBHHHIEEFGGEHHHHEEEFFFFFFCECDDDBB_Mismatch_0_Sense_+_Library_PoolT
AATCCATAGACAGACTTAGCTTCAAATTCAGTTTATGCCTGTTCATAATTTATTGTGTTTTAAATATGAGGGATGGTTTATGTACTCCGGACTG
>Frequency_1_QualityScore_FDFHFHGGIHIGHHIHJJGIFH>FGG@EGEEH?EEBDDDDDBB@?75&759<;?;A?:@-8-05<8&088>>@CDCCDAB>>:99@_Mismatch_0_Sense_+_Library_PoolT
GGCTCGCTGGCGACTTTTCTCCGGCAAAGAATCCGTCGAGCCGCCCGCCACCGTCTACCGGAGACCGTGATCTGGATATTACCGGC
>Frequency_1_QualityScore_2=CCHHIGGIIEIGHIGI7@@DBDHDHIIIGHIFHHHHJJJCHIJIFHGIIEGHGHHHGFFF?CACBBCADDDDDDDDDCDBDBDCCDCDECD_Mismatch_0_Sense_+_Library_PoolT
GAAGCGGAAACAGAACGGAGCTATGTGTAAATTCTAATTTTATGTAAATTCCAAGTACGCTCACCGTTCATTCCTTGCAGGAACCTTCATTGT
>Frequency_1_QualityScore_FFHHHHHJJJJJJJJJJJJJJJJJJJJIJJJJJIIIIJJJJIJJJJJJJIGIJJIJJIJJJIJJJJJJGDGIIIHHHHFFFFFFEEE_Mismatch_0_Sense_+_Library_PoolT
TTCCTTGCAGGAACCTTCATTGTAAGAAGCCAGTGTGCATTATCTTAAGTGCAATAATAAAAATTCAGTGAATGGGTAGAGAATCCA
>Frequency_1_QualityScore_FFFHDHGJJJJJJJJJJJIIIJJJJJIJJJJJJJJIIFHIIIJJIGHIJJJJJJJJJJIJJ_Mismatch_0_Sense_+_Library_PoolT
AGTGTGCATTATCTTAAGTGCAATAATAAAAATTCAGTGAATGGGTAGAGAATCCATAGAC
>Frequency_1_QualityScore_FFHHGHFIJIJJIJJJIIGHIJJIJIJJIIDDFHHIJIEIGIIIJJIIJJJIJIIJIJJJJJJJICGAGCHGHCEHHH_Mismatch_0_Sense_+_Library_PoolT
CTTGCAGGAACCTTCATTGTAAGAAGCCAGTGTGCATTATCTTAAGTGCAATAATAAAAATTCAGTGAATGGGTAGAG
>Frequency_1_QualityScore_FFHHH4DHIJJJJJJJJJJJJJJJJJIJJIJJJJJJJHHIIIJJJFIIJJIIJGHIHIIIJIGIJJJJJIIJIIGHHHHHCFFFFEDEEEEDDD_Mismatch_1_Sense_+_Library_PoolT
TTCATCCCTTGCAGGAACCTTCATTGTAAGAAGCCAGTGTGCATTATCTTAAGTGCAATAATAAAAATTCAGTGAATGGGTAGAGAATCCATAG
>Frequency_1_QualityScore_FDFHHHGIHIEEHGHGJI<AECH>HHE>CFGGIIJCHFHE>FECEFCGGFGHIJGIGIGIIGEGHIGG@@DHII_Mismatch_1_Sense_+_Library_PoolT
AGTGTGCATTATCTTAAGTGCAATAATAAAAATTCAGTGAATGGGTAGAGAATCCATAGACAGACTTAGCTCCA
>Frequency_1_QualityScore_DFHHGHHJJJJJIHJEHGHIIJGIJJJIJJJJJJJIJJJJJIIHIHHHFFFDEEEDEFFEEEDEDEEDEDEDFDDEFFFEEDDEDDDDDDDDDD_Mismatch_1_Sense_+_Library_PoolT
TATTACCGGCCCGAGTTATATTCAATGAACTGAAGCGGAAACAGAACGGAGCTATGTGTAAATTCTAATTTTATGTAAATTCCAAGTACGCTCA
>Frequency_1_QualityScore_FFHHHHHJJJJJIIJJJJJJJJJJJJJJJJJHIIJJJJJJJJJJJJJIJJJGIJJIJHHJIHHGHFHIIHJIIJHHEHFFFFFFF_Mismatch_0_Sense_+_Library_PoolT
AATCCATAGACAGACTTAGCTTCAAATTCAGTTTATGCCTGTTCATAATTTATTGTGTTTTAAATATGAGGGATGGTTTATGTAC
>Frequency_1_QualityScore_DF?@=FFGEHEGGCHGFHHIGHGE:D/BFCBBFBBFHE9CF;FFIAAHHD<>;ACCCCB:BBB?@A(>BBAC:B:>:@>>:ACEC:@C_Mismatch_1_Sense_+_Library_PoolT
CGTGATCTGGATATTACCGGCCCGAGTTATATTCAATGAACTGAAGCGGAAACAGAACGGAGCTATGTGTAAATTCTAATTTTATGTA
>Frequency_1_QualityScore_DDF>FHHEHICGIGFCA@<<CFGI22:EHCCHDDDF9?<DG_Mismatch_1_Sense_+_Library_PoolT
AATAATAAAAATTCAGTGAATGGGTAGAGAATCCATAGGCA
>Frequency_1_QualityScore_FFHHHHHJJIIJJHIJJIJIIJJJJJJJJJJJJJJJJJJJJJJJJGIIIJJIJJJJJJJJJJJJHHHHHHHFF@DFECCCEEEDDDDDEEDDCD_Mismatch_2_Sense_+_Library_PoolT
ATATGAGGGATGGTTTATGTACTCCGGACTGCTCAATAAGCCATGTGATTTTTAACTGCATTTAATTCTGGAGTAAGTGTCTGCTTAATTGCAA
>Frequency_1_QualityScore_DDFHFFFGGEGBH:CD76B><9<8?DBA6FBF>EGE=AED_Mismatch_0_Sense_+_Library_PoolT
GTGCTTATGGCGGAGGCATCTACGGAACGGAGGACGTTCC
>Frequency_1_QualityScore_FFHHHHHJJJJJIJJJJJJJJJJJJHIGHHHIJJJJJJJJIJJHGHIJJJJJJJIIIJJJJJIJFHHHHHFFFFFDEEEEEDDDDDCDDDDDCD_Mismatch_1_Sense_+_Library_PoolT
GCAGGAACCTTCATTGTAAGAAGCCAGTGTGCATTATCTTAAGTGCAATAATAAAAATTCAGTGAATGGGTAGAGAATCCATAGACAGACTTAA
>Frequency_1_QualityScore_FFHGHGHI;FGIIJJJEIIIDHIDGBEFFFFDECECDDDDBDDDDDDDDBDDB@DDDDDDDDBDDBAB?ACD39>@BBDD9A@CADCC::ACCD_Mismatch_1_Sense_+_Library_PoolT
CAGAGCGCTGACGGGCTCGCTGGCGACTTTTCTCCGGCAAAGAATCCGTCGAGCCGCCCGCCACCGTCTACCGGAGACCGTGATCTGGATATTA
>Frequency_1_QualityScore_FFHFHHHJJJJJIJJJJJJJJJHHIJJJJJGGIJJIJJJJJ_Mismatch_0_Sense_+_Library_PoolT
AAGTGCAATAATAAAAATTCAGTGAATGGGTAGAGAATCCA
>Frequency_1_QualityScore_FFHHHHHJJJJJJJJJJIJJIJJJIJJJJJJGIJJJJHJJJJJJHHGHHHJJIJJIIJIJAGHGEHIIIIHHHHGFFFFDF_Mismatch_1_Sense_+_Library_PoolT
CTCACCGTTCATTCCTTGCAGGAACCTTCATTGTAAGAAGCCAGTGTGCATTATCTTAAGTGCAATAATAAAAATTCAGTA
>Frequency_1_QualityScore_DDF<<F:A@GE9C<CC@B<?FF@H<4AE:EF9??:4BBF9*?@<;BEFIIF@38CEFIIIEE3?>?7;>?;@@A?CBBCBB_Mismatch_1_Sense_+_Library_PoolT
TCATAATTTATTGTGTTTTAAATATGAGGGATGGTTTATGGACTCCGGACTGCTCAATAAGCCATGTGATTTTTAACTGCA
>Frequency_1_QualityScore_FFHHHHHIJJJJJJJJJJIJJJJJJJJJJJIJJJJJJJJJCFHJJIIJJIHF9;@75:>@A@?@8859@_Mismatch_0_Sense_+_Library_PoolT
CCAAACAACCGATCTCTGACCTGAAGCCTGTCACAGAGGGTGCTTATGGCGGAGGCATCTACGGAACGG
>Frequency_1_QualityScore_FFHHHHHJJJJJJJJJIIGIIJJIJJJJJJJJJJJIIJJJJJJJJJJJJHHHFFFFEEEEEEEFEDEEECDEDEDDEEEEFEDDECDDDDDDDD_Mismatch_1_Sense_+_Library_PoolT
TTATTACCGGCCAGAGTTATATTCAATGAACTGAAGCGGAAACAGAACGGAGCTATGTGTAAATTCTAATTTTATGTAAATTCCAAGTACGCTC
>Frequency_1_QualityScore_FFHHHHHJJJIJJJJJJJJIJJJJJJJJJJJJJJJJJJJJJJJJIIIIJJJJJJJJJIGIGIJIIIGIHHHHFHFFFFFDFEEFDEEDDDDDDC_Mismatch_2_Sense_+_Library_PoolT
CTCACCGTTCATTTCTTGCAGGAACCTTCATTGTAAGAAGCCAGTGTGCATTATCTTAAGTGCAATAATAAAAATTCAGTGAATGGGCAGAGAA
>Frequency_1_QualityScore_FFHFHFFIIFHIHJJIJJJJJJJGHIJJJJJJIJJIJJJJIIJIIJJJGGJJJJJJJIJJJIJJIGIIHHGHIIJJIJH_Mismatch_1_Sense_+_Library_PoolT
TGGAGTAAGTGTCTGCTTAATTGTATTCCTCTGGCATTGCATTGGATTCCATTTTAATACTTTTTACATCAAATTTTTA
>Frequency_1_QualityScore_FF+<CFHIGHJIJJJHJJIGIJEHIIJGJEHHFFFFCACACBDDDDDB@BBDDBDDB;87@B5595@@CCDCC9B>5<?CCBCCD@?B@DDDDD_Mismatch_1_Sense_+_Library_PoolT
CAGAACGGTCGACGGATCGGCCACCGGCCAGTCAATCGCAGAGCGCCGACGGGCTCGCTGGCGACTTTTCTCCGGCAAAGAATCCGTCGAGCCG
>Frequency_1_QualityScore_FFHGHHHHIJJJJJJJJJIJJJJJJIJJJJJJJJJIJJJJJJIJJJIJJJJJJJJJJIGEGIJHHHHHCCDEFFFEDEEEEEEDDDDCCD_Mismatch_1_Sense_+_Library_PoolT
TTTTATGTAAATTCCAAGTACGCTCACCGTTCATTTCTTGCAGGAACCTTCATTGTAAGAAGCCAGTGTGCATTATCTTAAGTGCAATAA
>Frequency_1_QualityScore_FFHHHGFHHIIBHGGBHGFDGGBFFF@@7;AAABEEDD<<?:3?9888B5ACCDDC388?@8AC@BB@-5<BD><A99(5<B_Mismatch_0_Sense_+_Library_PoolT
CTACGGAACGGAGGACGTTCCACAACGGTCGACGGATCGGCCACCGGCCAGTCAATCGCAGAGCGCCGACGGGCTCGCTGGC
>Frequency_1_QualityScore_FFGFHHFHBH6@FD<FH@GGEEGIGE;FE8F9AEHFCA;:;B5<<B(7@@D-75<CCDC>>&0)008>?+:AC@029B9<BB995><9<<A_Mismatch_0_Sense_+_Library_PoolT
CGGATCGGCCACCGGCCAGTCAATCGCAGAGCGCCGACGGGCTCGCTGGCGACTTTTCTCCGGCAAAGAATCCGTCGAGCCGCCCGCCACC
>Frequency_1_QualityScore_?DHFAAFH@?E@IEHEFGEFE@FHIIIG@4EAH?DGHBB**?*0*DBGBG_Mismatch_0_Sense_+_Library_PoolT
AATTCAGTGAATGGGTAGAGAATCCATAGACAGACTTAGCTTCAAATTCA
>Frequency_1_QualityScore_ADHHHHFGIJIDJGGEIGDGIIIJJIEGHIIHIIIIIIDHHGIGGEHJGGHJJJJECEGHHIIGGGJGHCCEEH=AEFDDFFFF@CEEE_Mismatch_1_Sense_+_Library_PoolT
TTTATCTTAAGTGCAATAATAAAAATTCAGTGAATGGGTAGAGAATCCATAGACAGACTTAGCTTCAAATTCAGTTTATGCCTGTTCAT
>Frequency_1_QualityScore_FFHHHHHJJJJJJJJJJIJJJJJJJJJJJJJJIIIIJJJIJJJIIJIJGHIIJJJJIIJJIJJJIJJGHIJJJIHHHHFFEFEEEEEEDDD_Mismatch_2_Sense_+_Library_PoolT
TTCTTGCAGGAACCTTCATTGTAAGAAGCCAGTGTGCATTATCTTAAGTGCAATAATAAAAATTCAGTGAATGGGCAGAGAATCCATAGAC
>Frequency_1_QualityScore_FFHHHHHJJJJJJJJJJJJJJIJJJJJGJIJJHDFDFFEEEFEEFFEDDDDDDDDDD@ACDEEEEEEDDDDDDDCDDDDDBDDDDDDDDDDDDD_Mismatch_1_Sense_+_Library_PoolT
GTCGAGCCGCCCGCCACCGTCTACCGGAGACCGTGATCTGTATATTACCGGCCAGAGTTATATTCAATGAACTGAAGCGGAAACAGAACGGAGC
>Frequency_1_QualityScore_FFHHHHHIIIIGJJIJIIJJJJJJJHIIJJJIHIIJIIJ?FGIJHJJIEGIHJGIJJHIIIIJIJJJJ_Mismatch_0_Sense_+_Library_PoolT
CATTATCTTAAGTGCAATAATAAAAATTCAGTGAATGGGTAGAGAATCCATAGACAGACTTAGCTTCA
>Frequency_1_QualityScore_FDHHGHHJJJJJJJJJIJJJJJJJJJJ*:CGHJJJJJJIIHIJJJJIJJJJJJJGIJJJJJJJIIJIJHHHHHEFFFFFFECEDCDDDDDDDDD_Mismatch_2_Sense_+_Library_PoolT
GTTCATTCCTTGCAGGAACCTTCATTGAAAGAAGCCAGTGTGCATTATCTTAAGTGCAATAATAAAAATTCAGTGAATGGGTAGAGAATCCAAA
>Frequency_1_QualityScore_>?ADFDFHIIFDGDCIHICEE@BGHIIIGICAGGGGIG<BDHB?GEGG>FFC@FGGGIGH_Mismatch_0_Sense_+_Library_PoolT
AGTGTCTGCTTAATTGTATTCCTCTGGCATCGCATTGGATTCCATTTTAATACTTTTTAC
>Frequency_1_QualityScore_FFHHHHGJJIGFIIIJJHIHIJJHGIJIJJJJJIGIHIDGIJJJIJIJIJJGIIJJJIJJJIIEGHHFFACDDEFFFE?AEEEDC_Mismatch_1_Sense_+_Library_PoolT
CAGTTCATAATTTATTGTGTTTTAAATATGAGGGATGGTTTATGTACTCCGGACTGCTCAATAAGCCATGTGATTTTTAACTGCA
>Frequency_1_QualityScore_DDDDDDDEIIIIAED8)?:?BB;D1BDAA;@D@AD=CADD?7=>>?_Mismatch_0_Sense_+_Library_PoolT
TGCTTATGGCGGAGGCATCTACGGAACGGAGGACGTTCCACAACGG
>Frequency_1_QualityScore_FFHHHHHJJJJJJJJJJJJIJJJJJJJJJJIJJJJIJIJJJJJJJGHFGIIJJIJJJJIJJGHIIIIJIEEHHHHFFFFFCEEEFDEEDDDADC_Mismatch_1_Sense_+_Library_PoolT
GCTCACCGTCCATTCCTTGCAGGAACCTTCATTGTAAGAAGCCAGTGTGCATTATCTTAAGTGCAATAATAAAAATTCAGTGAATGGGTAGAGA
>Frequency_1_QualityScore_FFHHHHHJJJJJJIJJJJJJJJJJJJJJIJJJJJJJJJJJIJIJJJIJJJJJHIIJJJJIJJJIHGEHHFHFFFEFEF>CEEDDDDDCDFDCDD_Mismatch_2_Sense_+_Library_PoolT
AGTACGCTCACCGTTCATTTCTTGCAGGAACCTTCATTGTAAGAAGCCAGTGTGCATTATCTTAAGTGCAATAATAAAAATTCAGTGAATGGGC
>Frequency_1_QualityScore_FFFFBFDHIGEEHJIIJJIFEEGGE<FGCGEGGGHJJIIC?DDGGGGGIEH<FGEGDGIIJIGIJ>=CHDEGHIGI_Mismatch_1_Sense_+_Library_PoolT
GAACCTTCATTGTAAGAAGCCAGTGTGCATTATCTTAAGTGCAATAATAAAAATTCAGTGAATGGGTAGAGAATCA
>Frequency_1_QualityScore_DAFHFDHBFH>GCHG@GD9C=CGGEEGGDA?FAFH>98?@FE=FGGIIIIGHBGF@A)=AA;@C@;BBCCCCCCCD_Mismatch_1_Sense_+_Library_PoolT
ATTGTGTTTTAAATATGAGGGATGGTTTATGTACTCCGGACTGCTCAATAAGCCATGTGATCTTTAACTGCATTTA
>Frequency_1_QualityScore_DFHDHFH<FBDEHIIGCGBEFGBEHG@GHGIIIGGBHFCGH<FHHE@?3BCHIAEC4=AGGIGIIIECEEECEEEB;BCACACC;AC@>AC@_Mismatch_0_Sense_+_Library_PoolT
CCAAGTACGCTCACCGTTCATTCCTTGCAGGAACCTTCATTGTAAGAAGCCAGTGTGCATTATCTTAAGTGCAATAATAAAAATTCAGTGAA
>Frequency_1_QualityScore_DDBDHB?ACCEHC?AFFCFFEH@HBHIIA?CBG?CCDFFBDHDE@CHGI>HGIHIIGFDEEHIGECAC=AEB@?DDACCC>>CC_Mismatch_1_Sense_+_Library_PoolT
CATAATTTATTGTGTTTTAAATATGAGGGATGGTTTATGTACTCCGGACTGCTCAATAAGCCATGTGATTTTTAACTGCATTCA
>Frequency_1_QualityScore_FDFFHGHGGGIIJIIGCE?CGHGIIIGJIJEGFFGGCGGIIGDHEGGIIFGFFCHIGII=CEEH_Mismatch_0_Sense_+_Library_PoolT
CATTGTAAGAAGCCAGTGTGCATTATCTTAAGTGCAATAATAAAAATTCAGTGAATGGGTAGAG
>Frequency_1_QualityScore_FFHHHHHJJJIIJJJIJJJHHHHJJGGHIGIJIJIJFHIJHHIIJJJJJIJIJIIIJJIJJIIIJHEHHHFFDFEDFEEED_Mismatch_0_Sense_+_Library_PoolT
GCCTGTTCATAATTTATTGTGTTTTAAATATGAGGGATGGTTTATGTACTCCGGACTGCTCAATAAGCCATGTGATTTTTA
>Frequency_1_QualityScore_FFHHHHHJJJJJJJJJJJJJJJJJJJJJJJJJJJHIHIJJIJIJJIJIGIGIIJJIJJIIIIJIJJJJJGHG_Mismatch_0_Sense_+_Library_PoolT
ATTCCTTGCAGGAACCTTCATTGTAAGAAGCCAGTGTGCATTATCTTAAGTGCAATAATAAAAATTCAGTGA
>Frequency_1_QualityScore_FFHGGHHJIJJJGIIHJJFCHGGHGHIGHHIIJFHIJJJIIJIJJHIGJIIJIIJJJJIIDHIHGFHFHHEFFFFFEEEEEEDEEDEEEEDDDC_Mismatch_0_Sense_+_Library_PoolT
CATAATTTATTGTGTTTTAAATATGAGGGATGGTTTATGTACTCCGGACTGCTCAATAAGCCATGTGATTTTTAACTGCATTTAATTCTGGAGT
>Frequency_1_QualityScore_FBHHBHGJIIIJIHIGIJII_Mismatch_0_Sense_+_Library_PoolT
TATGAGGGATGGTTTATGTA
>Frequency_1_QualityScore_DDFFHF?EEEEB@9<A>HFHIBHIG?FFCBGCHCEHEF<:?C:DD9?FBFBBB?@(@?B7B)=CHHIIG==C_Mismatch_1_Sense_+_Library_PoolT
TAGCTTCAAATTCAGTTTATGCCTGTTCATAATTTATTGTGTTTTAAATATGAGGGATGGTTTATGTACTCA
>Frequency_1_QualityScore_DDDHDA<EGGDGDA<FFBBHDHG6?EGBGIEFFDGDHDDBDDHIEEGGG@FDF@))@C=@FHIHHII7@==ACHHHADE?>>@D>CD;@>@ACB_Mismatch_1_Sense_+_Library_PoolT
TAATTGTATTCCTCTGGCATCGCGTTGGATTCCATTTTAATACTTTTTACATCAAATTTTTAATTTGTATTTTATTTTTAATTAAATATTTTGA
>Frequency_1_QualityScore_BDF?FD6EFHC??FACFFHHIIICCHG<;A=>BCDECCA>BA?=BB=?555B;BB@ABBBBBCC>@B@32<<5<(9>>@CCCECAC4:5<099<_Mismatch_1_Sense_+_Library_PoolT
CGACGGGCTCGCTGGCGACTTTTCTCCGGCAAAGAATCCGTCGAACCGCCCGCCACCGTCTACCGGAGACCGTGATCTGGATATTACCGGCCAG
>Frequency_1_QualityScore_FFHHFHGIJJJIJHIJJJJFIHGGGIJJIJJJJJJJJJIJIIJJJIJJJHGIEIBHHIIGHIJJHHHHHHHFFFFDEEDCCDDEECEDDCDDDC_Mismatch_1_Sense_+_Library_PoolT
TAAACAGAACGGAGCTATGTGTAAATTCTAATTTTATGTAAATTCCAAGTACGCTCACCGTTCATTCCTTGCAGGAACCTTCATTGTAAGAAGC
>Frequency_1_QualityScore_?B=A22?CGBD:EFHBF@F>9CE4FD+CHFFF;??D@CCD<B9?)0:6DA>D<FDF_Mismatch_0_Sense_+_Library_PoolT
AGTGTGCATTATCTTAAGTGCAATAATAAAAATTCAGTGAATGGGTAGAGAATCCA
>Frequency_1_QualityScore_DDB><FBID<FF:?FG?;FFB2AEH@@F?FBG>4C?BFHEGIGED<?F3?BFHD?D8??FE@)85@CG>_Mismatch_1_Sense_+_Library_PoolT
CTTCATTGTAAGAAGCCAGTGTGCATTATCTTAAGTGCAATAATAAAAATTCAGTGAATGGGTAGAGGA
>Frequency_1_QualityScore_FFGGGHAGGIIIIIEHIJJJIGHGIJIGGIFGHIIJJAFHIJGEIIFFGHHEFBDDDCCCCDDD?BBDD@C>CDDEEEEDEEEECCDDDDACCD_Mismatch_1_Sense_+_Library_PoolT
AGACCGTGATCTGGATATTACCGGCCCGAGTTATATTCAATGAACTGAAGCGGAAACAGAACGGAGCTATGTGTAAATTCTAATTTTATGTAAA
>Frequency_1_QualityScore_FFGHFHHIJJIJJIIGHGHGIIIIGHECIIIGGIIEIJJIIJIJJIIJJJIIHGGHIJJIIJHHHEFHE@BDFEFDDDEEEEDCDCCDCD_Mismatch_0_Sense_+_Library_PoolT
CAAGTACGCTCACCGTTCATTCCTTGCAGGAACCTTCATTGTAAGAAGCCAGTGTGCATTATCTTAAGTGCAATAATAAAAATTCAGTGA
>Frequency_1_QualityScore_FFHHHHHJJJJJJJJJJJJJJJIIJJJJJJIJJJHIFGIIJJJJJIJJGHFIJGIIJJJJJJI@HHIIIGEEHIJJHHHHFFFFFFE_Mismatch_1_Sense_+_Library_PoolT
ATTCCTTGCAGGAACCTTCATTGTAAGAAGCCAGTGTGCATTATCTTAAGTGCAATAATAAAAATTCAGTGAATGGGTAGAGAATCA
>Frequency_1_QualityScore_DDHH<FBE@GIIGIIIGHH<DGBHEC;A@GGCDHCHC9EDEDDC>?@BBAACCCC:?CCC>?ABCC@AC@?>BB&0<><&:ACBBB_Mismatch_1_Sense_+_Library_PoolT
AAGGTCCAGACCCCCGGCCAAAGAACGGAGCTGCCCAAACAACCGATCTCTGACCTGAAGCCTGTCACAGAGGGCGCTTATGGCGG
>Frequency_1_QualityScore_=?AAFCFEFFEBEF?GE0?F)?@38**0;6;84@(;=?_Mismatch_0_Sense_+_Library_PoolT
GAGGGTGCTTATGGCGGAGGCATCTACGGAACGGAGGA
>Frequency_1_QualityScore_DFFHHGGJIJIIJJJEGJIHH>B=ADBDBDDDDDDCDDBDBBDBDCBCCCDBDDDDDDDBDDDDDBBBDDDDDDCBD@DDDDD@DBDEEDC>@@_Mismatch_1_Sense_+_Library_PoolT
ACGCAGAGCGCCGACGGGCTCGCTGGCGACTTTTCTCCGGCAAAGAATCCGTCGAGCCGCCCGCCACCGTCTACCGGAGACCGTGATCTGGATA
>Frequency_1_QualityScore_FFHHHHHJJJJJJJJJEIJJIIIJJJGGIJIHHFBDCEEEDDCDEDEEDDDDDDDDBDACCDEEEEDDDCCCDDDDDCDDB5>BDCDACDBDBD_Mismatch_1_Sense_+_Library_PoolT
CATCGAGCCGCCCGCCACCGTCTACCGGAGACCGTGATCTGGATATTACCGGCCAGAGTTATATTCAATGAACTGAAGCGGAAACAGAACGGAG
>Frequency_1_QualityScore_FFHHHHFIJFJGJIIJJIIIJJIIEHEHHIGGFFDDDD>BDDDEDDDCCCEECDDDDDDDBB>CCEEEEDDDECDDDDDCCDDDBDD@9939@C_Mismatch_1_Sense_+_Library_PoolT
GATCCGTCGAGCCGCCCGCCACCGTCTACCGGAGACCGTGATCTGGATATTACCGGCCAGAGTTATATTCAATGAACTGAAGCGGAAACAGAAC
>Frequency_1_QualityScore_FFHHHHHHIJIJJIJJJJJJJGHHJJJJJJJJJJJJJJJJIHHIIJJJCGIJJ_Mismatch_0_Sense_+_Library_PoolT
GCCAGTGTGCATTATCTTAAGTGCAATAATAAAAATTCAGTGAATGGGTAGAG
>Frequency_1_QualityScore_FFHHHFHFHIJGIIIIIJJHIHIIGIJIBHHIJJIEIIIHGIIDGIGHIIIJJJJJJIJIHIIGHJJIJHIJIJJJIGIG_Mismatch_1_Sense_+_Library_PoolT
GATTCCATTTTAATACTTTTTACATCAAATTTTTAATTTGTAGTTTATTTTTAATTAAATATTTTGAACATTTTACCTCA
>Frequency_1_QualityScore_FFHHHHHJJJJJJJJJJJJJIIGHIJHIIIJJJJJJJJJJIIJJJJJJJJIJIJJJJIJJJJIJJJIIJHIIHHHHHHHFFFFFFEEEECEDDD_Mismatch_0_Sense_+_Library_PoolT
TTAACTGCATTTAATTCTGGAGTAAGTGTCTGCTTAATTGTATTCCTCTGGCATCGCATTGGATTCCATTTTAATACTTTTTACATCAAATTTT
>Frequency_1_QualityScore_DDHHFGHGBFHGHHIHIIBAC=GF9BDHGIF(7@;;=;@4=@A_Mismatch_0_Sense_+_Library_PoolT
TGAAGCCTGTCACAGAGGGTGCTTATGGCGGAGGCATCTACGG
>Frequency_1_QualityScore_A>822<DFFGA+@<FB:?D?CF3:@?@AFFE@BFFEFFF4<@@;=4@C@EEEE7@3)?=7)77;@;<@C>>-55@@@@;A_Mismatch_1_Sense_+_Library_PoolT
ATGAACTGAAGCGGAAACAGAACGGAGCTATGTGTAAATTCTAATTTTATGTAAATTCCAAGTACGCTCACAGTTCATTC
>Frequency_1_QualityScore_@8BDF?BGFF<,<F4E?H?F<<AFDCDC<<F4?9C<0:BDFGE999?**/*00BD=B;;8@;C4=@;7.7?===(99?@B?BB@AA@A@A:?A>_Mismatch_1_Sense_+_Library_PoolT
CTTAGCTTCAAGTTCAGTTTATGCCTGTTCATAATTTATTGTGTTTTAAATATGAGGGATGGTTTATGTACTCCGGACTGCTCAATAAGCCATG
>Frequency_1_QualityScore_FFHHHHHIJIJIJJIJJJJJJJJJJIJJJJJJJJIIJJIJJJJJIJJIJJJHHFFFFFEDDDDDDCDDEBDEEDDDDEEEDEEDEDDEEEDEED_Mismatch_1_Sense_+_Library_PoolT
CCGTGATCTGGATATTACCGGCCAGAATTATATTCAATGAACTGAAGCGGAAACAGAACGGAGCTATGTGTAAATTCTAATTTTATGTAAATTC
>Frequency_1_QualityScore_FFHHHHHJJJGHJIJJJIJJJJJIIIJJJJJJJJJJJJJJJJJJJIJIJJIIJIJJJJHIHHIJGHHHHGHFFFFFFFEDEDEEECDDDDDDEE_Mismatch_1_Sense_+_Library_PoolT
AAATTCCAAGTACGCTCACCGTTCATTCCTTGCAGGAACCTTCATTGTAAGAAGCCAGTGTGCATTATCTTAAGTGCAATAATAAAAATTCATT
>Frequency_1_QualityScore_FFGFHHHIJHHIIIIJHIJJFHHIGGHIJJIIJJIJJIIJJJIJIIIJBGGIIJJI@CHI)=EHCCHFEDF_Mismatch_0_Sense_+_Library_PoolT
TTGTGTTTTAAATATGAGGGATGGTTTATGTACTCCGGACTGCTCAATAAGCCATGTGATTTTTAACTGCA
>Frequency_1_QualityScore_FFHHHHGIJIJJJJJFFHHHJJJJJIJGHIGIHIIIJEIIJIIJIIIJJGJJIJIJIIJJGHGIGGHII=D_Mismatch_1_Sense_+_Library_PoolT
GTGCATTATCTTAAGTGCAATAATAAAAATTCAGTGAATGGGTAGAGAATCCATAGACAGACTTAGCTCCA
>Frequency_1_QualityScore_FFHHHHHJJJJJJJJJJJJJJJJJJJJIJIJJJJJIJHHFFFDDEDEDDDDDDDDD<BBDEEDDDDEDECDDDDDDDDDD>ACEEEEDDEEDDD_Mismatch_1_Sense_+_Library_PoolT
CACTTTTCTCCGGCAAAGAATCCGTCGAGCCGCCCGCCACCGTCTACCGGAGACCGTGATCTGGATATTACCGGCCAGAGTTATATTCAATGAA
>Frequency_1_QualityScore_FDHHHHHJIJJJJJJJJJJJHIJJJIJJEHIIIJJJJJJJ_Mismatch_0_Sense_+_Library_PoolT
GTGCAATAATAAAAATTCAGTGAATGGGTAGAGAATCCAT
>Frequency_1_QualityScore_DDHHHHHIGIIFC<CCFGIIIEBHIGIIGIIIGIIIGHGGIII?BGHGGBFCGGIIIGHGIIIIG_Mismatch_0_Sense_+_Library_PoolT
CTTCAAATTCAGTTTATGCCTGTTCATAATTTATTGTGTTTTAAATATGAGGGATGGTTTATGTA
>Frequency_1_QualityScore_FFHHHHHGIIJGIJIJJGJJJJJJJJJJJJJJJJJIJJJJJJIJJIIJJJJIJJIJJI_Mismatch_1_Sense_+_Library_PoolT
ATGAGGGATGGTTTATGTACTCCGGACTGCTCAATAAGCCATGTGATCTTTAACTGCA
>Frequency_1_QualityScore_FFHHHHHJIJJJJJJJJJJHICHIJJJJJJJJJJJIJIIIIIIJJJJJJJJJJIHIJIIJJJGIJJJIJFHIJJJIEHHHHFFFFFFE_Mismatch_1_Sense_+_Library_PoolT
CTTCATTGTAAGAAGCCAGTGTGCATTATCTTAAGTGCAATAATAAAAATTCAGTGAATGGGTAGAGAATCCATAGACAGACTTAGCA
>Frequency_1_QualityScore_FFFHHHHJJJJJJJJJJIJJJJJJJJJJIJJJJJJJJJJJJJJJJJJJJJJJJJJJJIBHIJJIJJJJJHIGIJHHHHCHHHFDFFFFFD_Mismatch_0_Sense_+_Library_PoolT
AGTGTCTGCTTAATTGTATTCCTCTGGCATCGCATTGGATTCCATTTTAATACTTTTTACATCAAATTTTTAATTTGTATTTTATTTTTA
>Frequency_1_QualityScore_FFHHGHHJJIJJGIJJIJJJIJIJJJHJJJJJHHFFDDDDDDDDDDDDDCDDCEDDBBB7ACDBDD;B<>BB@A5989@?B5<@DCDA@AC_Mismatch_0_Sense_+_Library_PoolT
ACGGAACGGAGGACGTTCCACAACGGTCGACGGATCGGCCACCGGCCAGTCAATCGCAGAGCGCCGACGGGCTCGCTGGCGACTTTTCTCC
>Frequency_1_QualityScore_FFHHDHHJJIJJJJJIJJJIJJJJGIJJHIHHIJJIIHHHHEHIJHJJJ0?DGIJIJJJJJJIJJGFFHCDDDFFFEEEEECDCCDDDCD_Mismatch_0_Sense_+_Library_PoolT
TCAGTTTATGCCTGTTCATAATTTATTGTGTTTTAAATATGAGGGATGGTTTATGTACTCCGGACTGCTCAATAAGCCATGTGATTTTTA
>Frequency_1_QualityScore_FFHHHHHJJJIIJJJJJIGJJIJIJJJJJJJIJJEHHHFFDDCDDDBDBDDDBDDDDDDD>BBBDB5A<ACCCCCDEDEEDDDBDDD>5<(8:C_Mismatch_1_Sense_+_Library_PoolT
GCTCGCTGGCGACTTTTCTCCGGCAAAGAATCCGTCGAGCCGCCCGCCACCGTCTACCGGAGACCGTGATCTGGATATTACCGGCCCGAGTTAT
>Frequency_1_QualityScore_FFHHDFHIJJJJJJJJJJJGIIJJJJJJJJJJJJJJJJJJJJJJJJJJJJIJJJJJJJJJJJJIHHFGICEEHHHHHDHFFFFDD;CDDDDEDE_Mismatch_2_Sense_+_Library_PoolT
TGGGTAGAGAATCCATAGACAGACTTAGCTTCAAATTCAGTTTATGCCTGTTCATAATTTATTGTGTTTTAAATATGAGGGATGGTTTATGTTA
>Frequency_1_QualityScore_FFHHGHHJJJJIIJJJJGIGIJJIIIJJIJJJJJIEGHIJIJIIJJJIJJIIJIIJJIJJJJIIIJJGHCEHHHEHFHFFFDCCEEEDFEE_Mismatch_2_Sense_+_Library_PoolT
GTAGAGAATCCATAGACAGACTTAGCTTCAAATTCAGTTTATGCCTGTTCATAATTTATTGTGTTTTAAATATGAGGGATGGTTTATGTCA
>Frequency_1_QualityScore_EFDHHHHJJJJIIHIJJJJJEHIIGIJHIIJJIJIIHIJGIHIGIJIHGCGHHIJJJIIJJGIDGHFHFEHHFFFFFFEEDCBCE_Mismatch_0_Sense_+_Library_PoolT
ACGCTCACCGTTCATTCCTTGCAGGAACCTTCATTGTAAGAAGCCAGTGTGCATTATCTTAAGTGCAATAATAAAAATTCAGTGA
>Frequency_1_QualityScore_FFHHHHHJJIJJJJIJJJIJJIJJGHIJJJJJIJJJJJIJJJJJIJJJIJIJHHJJIHGHJJIJJJJJHHHH_Mismatch_0_Sense_+_Library_PoolT
CTCCGGACTGCTCAATAAGCCATGTGATTTTTAACTGCATTTAATTCTGGAGTAAGTGTCTGCTTAATTGTA
>Frequency_1_QualityScore_DDCD<FBGBFGHE@@HF=DA@A;/A;@A::/?B4/99895:3>C518?_Mismatch_0_Sense_+_Library_PoolT
GGACGTTCCACAACGGTCGACGGATCGGCCACCGGCCAGTCAATCGCA
>Frequency_1_QualityScore_FFHHHHHGIIIIIIIII:FGGIGIGGCEHEAEHFDFA?@BBD=@@55<55A7<207?B&5&8@C>C@C59905AACB>>:98+0059@><35<B_Mismatch_0_Sense_+_Library_PoolT
CGGTCGACGGATCGGCCACCGGCCAGTCAATCGCAGAGCGCCGACGGGCTCGCTGGCGACTTTTCTCCGGCAAAGAATCCGTCGAGCCGCCCGC
>Frequency_1_QualityScore_DFGGGHHJJJJIIIGEHIJJIIJIJJJJJIGJEHFDDBBDBDBDBDDBDBBDDDDDCBDDDBDDDDDDDB8?BBBBBBB<>9>DBBDD8>B@C@_Mismatch_0_Sense_+_Library_PoolT
TCGGCCACCGGCCAGTCAATCGCAGAGCGCCGACGGGCTCGCTGGCGACTTTTCTCCGGCAAAGAATCCGTCGAGCCGCCCGCCACCGTCTACC
>Frequency_1_QualityScore_FFFHHHHJIJIIJJIJJJJIGFHGGGIIHHHFFDC>ABDEDCDDDDDEEDDDDDDDDDB:>>ADDDBCDACCDDDDDD@39><B>CACCDDB@_Mismatch_0_Sense_+_Library_PoolT
CCGTCGAGCCGCCCGCCACCGTCTACCGGAGACCGTGATCTGGATATTACCGGCCAGAGTTATATTCAATGAACTGAAGCGGAAACAGAACGG
>Frequency_1_QualityScore_FFHHHHHJJJJJJJIJIIJJFHGIJJJJIJJJJIIJHHFFDDEDCDDEEEFFEEDDDDDDDDDDDDDDDBCDDDDDDDDDCDDDDDEDDDEEED_Mismatch_1_Sense_+_Library_PoolT
GCACCGTCTACCGGAGACCGTGATCTGGATATTACCGGCCAGAGTTATATTCAATGAACTGAAGCGGAAACAGAACGGAGCTATGTGTAAATTC
>Frequency_1_QualityScore_FFHHHHHJJJJJJJGHHIJJJJJJJJJJIJIIJJJJJJJJJJJJJJJJJHHGIIJJJFHIJJJJJJJJJGIJJJJHHHHHHFFFFEFDEEEEEC_Mismatch_1_Sense_+_Library_PoolT
ATGTAAGAAGCCAGTGTGCATTATCTTAAGTGCAATAATAAAAATTCAGTGAATGGGTAGAGAATCCATAGACAGACTTAGCTTCAAATTCAGT
>Frequency_1_QualityScore_FDBBDDDDDDDDEDDDDCDDCDDEEEDDDDDDDDDDEDEEDEEEEDCDDDDDCDDDDDDDDDDEEDDEDDD_Mismatch_1_Sense_+_Library_PoolT
GGACTGCTCAATAAGCCATGTGATTTTTAACTGCATTTAATTCTGGAGTAAGTGTCTGCTTAATTGTATTA
>Frequency_1_QualityScore_FFHHHHHJJJJJJJJJJGIIJGIIIIJJJIHGFFD>CBDEEDD@CDDFEDDDDDDDD7>8?CDEEEDDDCCCDDDDDDDDDD@BDDDDDCC@@?_Mismatch_1_Sense_+_Library_PoolT
CCGTCGAGCCGCCCGCCACCGTCTACCGGAGACCGTGATCTGGATATTACCGGCCCGAGTTATATTCAATGAACTGAAGCGGAAACAGAACGGA
>Frequency_1_QualityScore_FFHHHHHJJJJGJIJIIIJJJJJJJJJJJJIIHIJJJJHHIJJJIJJJJJJJJJ_Mismatch_0_Sense_+_Library_PoolT
ATTATCTTAAGTGCAATAATAAAAATTCAGTGAATGGGTAGAGAATCCATAGAC
>Frequency_1_QualityScore_FFHHHHHHIJJJJIIHIJJJIGJJJIBHIJJIIJJCGIIIJJHHHF@DDDDCDDCDDDDDDDDDDDDDBABDDDDDDDDDDDCDDDDCDDDDDD_Mismatch_0_Sense_+_Library_PoolT
TGACGGTGACAACAGAGAATCAGGGGAGGGGAAGGTCCAGACCCCCGGCCAAAGAACGGAGCTGCCCAAACAACCGATCTCTGACCTGAAGCCT
>Frequency_1_QualityScore_FFHGHHHIGIJJJJJJJJJGGIGIGIIIIIJJIJJJJJIJGIGIIJJJHHHHGFBB?EEECECBBB25<0(43@C38<&59@B&0<0())81?@_Mismatch_1_Sense_+_Library_PoolT
AAGAACGGAGCTGCCCAAACAACCGATCTCTGACCTGAAGCCTGTCACAGAGGGTGCTTATGGCGGAGGCATCTACGGGACGGAGGACGTTCCA
>Frequency_1_QualityScore_FFHHHHHJIIJJJJJJJJJJJJJJIIHIJJJJJJJJIJJJJJJJJJJJJJIHEHIIIIIIIJJGIJJJJHHEIGHHHHH_Mismatch_0_Sense_+_Library_PoolT
ATAGACAGACTTAGCTTCAAATTCAGTTTATGCCTGTTCATAATTTATTGTGTTTTAAATATGAGGGATGGTTTATGTA
>Frequency_1_QualityScore_FFHGGHGIIJJJJIIJJJJJEIIJJIGJIJJIJJJJJIJIGIIIHIJJJIDHFEHIHHIIGGIJEGHIIHI@EEHGHHH_Mismatch_0_Sense_+_Library_PoolC
ATAGACAGACTTAGCTTCAAATTCAGTTTATGCCTGTTCATAATTTATTGTGTTTTAAATATGAGGGATGGTTTATGTA
>Frequency_1_QualityScore_FFHHHHHJJJJJJJJHJJJJJJIIIJIIJJJJJHIJIJJJJIJJJJJJIJIJGIJIJHHHHFFFFDEEEEFEDDDDDDDDDBDDDDEEDEEDDC_Mismatch_1_Sense_+_Library_PoolT
GCGGAAACAGAACGGAGCTATGTGTAAATTCTAATTTTATGTAAATTCCAAGTACGCTCATCGTTCATTCCTTGCAGGAACCTTCATTGTAAGA
>Frequency_1_QualityScore_FFHHHGHJII>HGIJJJJJJCHIIJJJJIJIJIJJJJJIJJJJJJJGIIJJJJJJJJIJJJIHHHHGHGDFFCECCCEEEEDDDDDDDCDEDCD_Mismatch_0_Sense_+_Library_PoolT
AATATGAGGGATGGTTTATGTACTCCGGACTGCTCAATAAGCCATGTGATTTTTAACTGCATTTAATTCTGGAGTAAGTGTCTGCTTAATTGTA
>Frequency_1_QualityScore_FDHHHHGJJIHGFEDHFFFDHG:D?DBEEFIEEBBB/=3=B@\8?BD9>>A3+8<@57?A>@@_Mismatch_0_Sense_+_Library_PoolT
GGAACGGAGGACGTTCCACAACGGTCGACGGATCGGCCACCGGCCAGTCAATCGCAGAGCGCC
>Frequency_1_QualityScore_FFHHHHHJJIJJJJJJJJIJJJJJIJJJIJJJJJJJJJJJJJJJJJJJJJJJJJJJJJJIJJJIJJJIIDHHHHFFFFEFEEEEEEEDEEACCD_Mismatch_1_Sense_+_Library_PoolT
CAAATTCTAATTTTATGTAAATTCCAAGTACGCTCACCGTTCATTCCTTGCAGGAACCTTCATTGTAAGAAGCCAGTGTGCATTATCTTAAGTG
>Frequency_1_QualityScore_FFHGHHHIJJJJIJJJJJJJJJHIJJJJJGIHHHFFDDDEEEDDDDEDFFDCDDDDDD@DCDDEEEDDDDDDDDDDDDDDDDDDDDDDDDDDDD_Mismatch_0_Sense_+_Library_PoolT
TCCGTCGAGCCGCCCGCCACCGTCTACCGGAGACCGTGATCTGGATATTACCGGCCAGAGTTATATTCAATGAACTGAAGCGGAAACAGAACGG
>Frequency_1_QualityScore_FFHHHGFHIIHIJJJJJIGIJEHIJIIIJIGHIHHHGFFDEEEDDDDDDDDDDCCDDDDDDDDBDDCDD:@:>?B@28?CCDDDCBDD_Mismatch_0_Sense_+_Library_PoolT
GGAAGGTCCAGACCCCCGGCCAAAGAACGGAGCTGCCCAAACAACCGATCTCTGACCTGAAGCCTGTCACAGAGGGTGCTTATGGCGG
>Frequency_1_QualityScore_DDF>AF=G+ABA;BAHG=@0)06?B:AGIA_Mismatch_2_Sense_+_Library_PoolT
GGACGTTCAACAACGGTCGTCGGATCGGCC
>Frequency_1_QualityScore_DBDD?CDEEEDBEAFEEF,<CEEDDCFIIEEFEFDBDDEEDDEE@BDD>BDEE@BDE?@BCAAC==CDI_Mismatch_2_Sense_+_Library_PoolT
CATTGTAAGAAGCCAGTGTGCATTATCTTAAGTGCAATAATAAAAATTCAGTGAATGGGCAGAGAATCA
>Frequency_1_QualityScore_DDHHHGHGIIJGIIIGIIDHHEIEGEHDHIJ;DG:DGAGGGGGHHJGC?FEIBCGGCHGHG;=F=CGDEDGHFEH=C?DEFFDE>CCC@CC_Mismatch_0_Sense_+_Library_PoolT
TCCTTGCAGGAACCTTCATTGTAAGAAGCCAGTGTGCATTATCTTAAGTGCAATAATAAAAATTCAGTGAATGGGTAGAGAATCCATAGAC
>Frequency_1_QualityScore_FFHHHHHIIIIIIIJJIJJHHIJJJGIIIGIEGHIHJJFGEGIIJIFGGHGHIJJJI_Mismatch_0_Sense_+_Library_PoolT
CAGTGTGCATTATCTTAAGTGCAATAATAAAAATTCAGTGAATGGGTAGAGAATCCA
>Frequency_1_QualityScore_DFHHGHHJJJJGIIIHIIIJJGIJIIIHGIJJJJJIJJJIJJJIJJJIJJJJJIIGEIJIJJJJGIHHHHAEHFFFFDFDACCA@@AC_Mismatch_1_Sense_+_Library_PoolT
TTATGTAAATTCCAAGTACGCTCACCGTTCATTCCTTGCAGGAACCTTCATTGTAAGAAGCCAGTTTGCATTATCTTAAGTGCAATAA
>Frequency_1_QualityScore_DBFFFAFG?FFEEGFFHFFIIIEE@FDGEBGIFFF<DFGFFEIEFCF;CBC@CA@F=D@EEC@CE?C>?ABDBDDB>A>ACAB>;>AA@AA_Mismatch_0_Sense_+_Library_PoolT
GTACGCTCACCGTTCATTCCTTGCAGGAACCTTCATTGTAAGAAGCCAGTGTGCATTATCTTAAGTGCAATAATAAAAATTCAGTGAATGG
>Frequency_1_QualityScore_FFHHHHHJIIJGGHGIJIJJJJIIIHEIBHHGBEF>DCDDDDBBBD5ACDDCD:?BD@BBDB>B@39;59@3A9985@BB&&)8>@>@3:5>35_Mismatch_1_Sense_+_Library_PoolT
GGGAACGGAGGACGTTCCACAACGGTCGACGGATCGGCCACCGGCCAGTCAATCGCAGAGCGCCGACGGGCTCGCTGGCGACTTTTCTCCGGCA
>Frequency_1_QualityScore_FFHHHHHJJJJJJJJJJJJJJJJJJJJIJJIJJJJJJGIGGJJJJJJJJJJIJIIIIJGIJIIIGJIJJGIJHIJJHHGHHFFFDEEEEED_Mismatch_2_Sense_+_Library_PoolT
TTCATTTCTTGCAGGAACCTTCATTGTAAGAAGCCAGTGTGCATTATCTTAAGTGCAATAATAAAAATTCAGTGAATGGGCAGAGAATCCA
>Frequency_1_QualityScore_FFHHHHHJJJJ=FGIJIJIIGIJ)BG7;F>=BFFH7C@HB;?C(=?8??A>C@A<@B<<>5>BD&599>@B_Mismatch_1_Sense_+_Library_PoolT
GTCACAGAGGGTGCTTATGGCGGAGGCATCTACGGAACGGAGGACGTTCCACAACGGTCGACGGGTCGGCC
>Frequency_1_QualityScore_FFBDDDFGGGIGDGHHGIIGEGADGDDEIGHCFHIJJJICHIIIJJJJJI<@FBCC@FDHGHHHIIDHHCHEE_Mismatch_0_Sense_+_Library_PoolT
ACTCCGGACTGCTCAATAAGCCATGTGATTTTTAACTGCATTTAATTCTGGAGTAAGTGTCTGCTTAATTGTA
>Frequency_1_QualityScore_FFHHHHHIJIJJJJJIJJJIIJJJJJJJJIJJJJJJJJJJJJJJJJJJIIIJJJJJJJIJIJJJJIGIJHGIJJGHEHFHFFFFFFFEEECDDD_Mismatch_1_Sense_+_Library_PoolT
ATTCAGTGAATGGGCAGAGAATCCATAGACAGACTTAGCTTCAAATTCAGTTTATGCCTGTTCATAATTTATTGTGTTTTAAATATGAGGGATG
>Frequency_1_QualityScore_FFHHHHGJJJJJJJJJJJJJJJIJIJIIJJJJJJIJJJJJJGHFHIJJJIJJJJJJJGGHIGIJJIJJJIHHHHGHDFFFEDCC@CDDD_Mismatch_0_Sense_+_Library_PoolT
ACCGTTCATTCCTTGCAGGAACCTTCATTGTAAGAAGCCAGTGTGCATTATCTTAAGTGCAATAATAAAAATTCAGTGAATGGGTAGAG
>Frequency_1_QualityScore_FFHHHHHJJJJHIHIIJJJJJJJJJJJFHJJJJJJJJIJIJJJJJJIHGIIIIJDHIEHHIJJJI_Mismatch_0_Sense_+_Library_PoolT
TAAGAAGCCAGTGTGCATTATCTTAAGTGCAATAATAAAAATTCAGTGAATGGGTAGAGAATCCA
>Frequency_1_QualityScore_FFHHHFHHIIGIIIIII<?GBD@?DD46@BFGBA1:B;?>9?6@;C>A=;?,<;;<7B77>>B_Mismatch_0_Sense_+_Library_PoolT
GAGGGTGCTTATGGCGGAGGCATCTACGGAACGGAGGACGTTCCACAACGGTCGACGGATCGG
>Frequency_1_QualityScore_FFHBFDFGGIE+AEE?DGHFGIGG?AEF><1?DHE?C)0??D?FGB?*?DHIICFBFHIGI@GHGHIIIIGGHGEEECABDFFFDCCCECEEC@_Mismatch_1_Sense_+_Library_PoolT
ATTATCTTAAGGGCAATAATAAAAATTCAGTGAATGGGTAGAGAATCCATAGACAGACTTAGCTTCAAATTCAGTTTATGCCTGTTCATAATTT
>Frequency_1_QualityScore_DDHAFAHB?@FDGAFGD;BGII;FGEGI@@E?CCC=B<<5=>?=@BBBB29B@-8<-&&00<>3>CB>??_Mismatch_0_Sense_+_Library_PoolT
GGCGGAGGCATCTACGGAACGGAGGACGTTCCACAACGGTCGACGGATCGGCCACCGGCCAGTCAATCGC
>Frequency_1_QualityScore_FFHHHGGIIJJJJJIIIJJIIJJJIIJJJIJFGIJJJHHFCDDDDDDDDDDDDDDBBBDDDDD@BDDEECCCDEDEEDCDDDDD@9@@?DEDC>_Mismatch_1_Sense_+_Library_PoolT
CGCTGGCGACTTTTCTCCGGCAAAGAATCCGTCGAGCCGCCCGCCACCGTCTACCGGAGACCGTGATCTGGATATTACCGGCCCGAGTTATATT
>Frequency_1_QualityScore_FFHHHHHJJJIJHHEIJIJJJJJJJIJJJJJIJJJJJJJJJJJJIIIJJJJJIIJJFFHGIIJJJIJIJJIIHHHHHHHHFFFFFFEEEDDDEE_Mismatch_1_Sense_+_Library_PoolT
CATTATCTTAAGTGCAATAATAAAAATTCAGTGAATGGGCAGAGAATCCATAGACAGACTTAGCTTCAAATTCAGTTTATGCCTGTTCATAATT
>Frequency_1_QualityScore_FFHHHHHJJJJIJIIJGIJJGHFHGIGGIJIHHGFFEDDBDDDDBBD<<<8B?;577BDDCC>C9B;5><CCBCAC@?B<@DBDD@DDDBB5<B_Mismatch_1_Sense_+_Library_PoolT
GGACGGATCGGCCACCGGCCAGTCAATCGCAGAGCGCCGACGGGCTCGCTGGCGACTTTTCTCCGGCAAAGAATCCGTCGAGCCGCCCGCCACC
>Frequency_1_QualityScore_DDFDHFHBBDHHE+<FEB>8:ED)1?)9DGFBDHHGEBB7;BF@FB=@FHGCGFC>D@@EEAEAB@7;@CBCDD>3(>>@:;AA@C;5:C@ACC_Mismatch_1_Sense_+_Library_PoolT
TGTAAATTCCAAGGACGCTCACCGTTCATTCCTTGCAGGAACCTTCATTGTAAGAAGCCAGTGTGCATTATCTTAAGTGCAATAATAAAAATTC
>Frequency_1_QualityScore_FFHHHHHJJFHFIJIJJJJJJJJJJHHJJJIJJJJJJJJJJJJJIJJGIIJJDHIIJIIIIJJJ_Mismatch_0_Sense_+_Library_PoolT
AGAAGCCAGTGTGCATTATCTTAAGTGCAATAATAAAAATTCAGTGAATGGGTAGAGAATCCAT
>Frequency_1_QualityScore_FAHDFFFIIJIJJIJGIJDEHGJJIJIJJJJJIJIJIIAFF_Mismatch_0_Sense_+_Library_PoolT
CAGTGTGCATTATCTTAAGTGCAATAATAAAAATTCAGTGA
>Frequency_1_QualityScore_FFHGFFHJJGIGCHEDHGGEHIEHGGCGHEH\=A?@DBDD:?<@BBD5?3>C@DCBDDD7??>BB;;999<><B_Mismatch_0_Sense_+_Library_PoolT
ACGGAACGGAGGACGTTCCACAACGGTCGACGGATCGGCCACCGGCCAGTCAATCGCAGAGCGCCGACGGGCTC
>Frequency_1_QualityScore_FFHHHHHIJJJGHHIJJHHJJIGJHIJJEHIJHIIJJJIIIJJJJJJJJJJIJJGJJJJJJJJHHHHHHHFFFFFFEEE_Mismatch_1_Sense_+_Library_PoolT
ATAATTTATTGTGTTTTAAATATGAGGGATGGTTTATGTACTCCGGACTGCTCAATAAGCCATGTGATCTTTAACTGCA
>Frequency_1_QualityScore_ADHFFFHEGFHBHII:CDHIII>FFGGIBHD<AABBB/=??:@9>>>@-75)<A??:>CB@BBB>BB;BB@<<@BBB<?<<B>C_Mismatch_0_Sense_+_Library_PoolT
GCCAGTCAATCGCAGAGCGCCGACGGGCTCGCTGGCGACTTTTCTCCGGCAAAGAATCCGTCGAGCCGCCCGCCACCGTCTACC
>Frequency_1_QualityScore_FFHFHHHGHIIJJJJJIHIJHIIJFHIJFHIJJJJJIJJJJJJGJJJJJJJJIJIJJJJJGHIGHHHHHEDFFFFEDEEEDEEEECCD@C_Mismatch_0_Sense_+_Library_PoolT
TTTATTGTGTTTTAAATATGAGGGATGGTTTATGTACTCCGGACTGCTCAATAAGCCATGTGATTTTTAACTGCATTTAATTCTGGAGTA
>Frequency_1_QualityScore_FFHGHFHIJJJJJJIIHGIIIJIHIIHHGHFFBACDD@B>AACD@@B@BBDDD@D77;;>B@725580<005<9?CCCC>@(50)09>9?::><_Mismatch_1_Sense_+_Library_PoolT
GGACGTTCCACAACGGTCGACGGATCGGCCACCGGCCAGTCAATCGCAGAGCGCCGACGGGCTCGCTGGCGACTTTTCTCCCGCAAAGAATCCG
>Frequency_1_QualityScore_FFHGHHHJJJJGIFGHIHHIJJJIJJGIJJIHJ_Mismatch_0_Sense_+_Library_PoolT
TTTAATTCTGGAGTAAGTGTCTGCTTAATTGTA
>Frequency_1_QualityScore_FDHHHHFIJIJJFHFHIGGJJIJIIIJJGIJJJJIIJJIIJJHHICIJJJJJGIIGIJGJJJJJJIJHGEEDEFFEEEEEEEDFDDCCCDDCCC_Mismatch_1_Sense_+_Library_PoolT
AACGGAGCTATGTGTAAATTCTAATTTTATGTAAATTCCAAGTACGCTCACCGTTCATTCCTTGCAGGAACCTTCATTGTAATAAGCCAGTGTG
>Frequency_1_QualityScore_FFHHHHGJIGJJIJJJEGFHHHGIIJHIIHIIHGHGIIGGIIIIJGIJJIJEHIIIIIJFIIGIIJIIJI_Mismatch_0_Sense_+_Library_PoolT
CATTGTAAGAAGCCAGTGTGCATTATCTTAAGTGCAATAATAAAAATTCAGTGAATGGGTAGAGAATCCA
>Frequency_1_QualityScore_FFHHHHHJJJJJJJJJJJJJHJJJJJJJJJJJJJJJJJJJJJJJJJIJJJJJJJJJJJJJJJJIJJJJFECHHHFFFFFFFDEEEEEEEDDDEE_Mismatch_1_Sense_+_Library_PoolT
TATTTTATGTAAATTCCAAGTACGCTCACCGTTCATTCCTTGCAGGAACCTTCATTGTAAGAAGCCAGTGTGCATTATCTTAAGTGCAATAATA
>Frequency_1_QualityScore_FFHHHHGIGJJJJJIHICHEGHFEHIJIHHHFEDDDDDDDDDDDDBB?BBBDDDDDDCCBDB@BBCDD<@CDDDDBB7@@BDDB@><>BD<@?<_Mismatch_0_Sense_+_Library_PoolT
GATCGGCCACCGGCCAGTCAATCGCAGAGCGCCGACGGGCTCGCTGGCGACTTTTCTCCGGCAAAGAATCCGTCGAGCCGCCCGCCACCGTCTA
>Frequency_1_QualityScore_FFHHHHHJJJJJJJJJJJJJJJJJJJIJIJJJJJJJJJJJJJJJJJJJHJJJIJHIJJHIJIIIJIIJJJJJIJHHHHHHFFFFFFDDDDDDDD_Mismatch_1_Sense_+_Library_PoolT
CCATAGACAGACTTAGCTTCAAATTCAGTTTATGCCTGTTCATAATTTATTGTGTTTTAAATATGAGGGATGGCTTATGTACTCCGGACTGCTC
>Frequency_1_QualityScore_FFHHHFHIJJJIJJJJJIHIIJJJJJJJJJJJJHIJJJJJJJJJJJIJJIIJJHGFFCDCDDDDDDDBD=BDDDEEDEEEEEDEEEEEEDEDDE_Mismatch_1_Sense_+_Library_PoolT
CGGAGACCTTGATCTGGATATTACCGGCCAGAGTTATATTCAATGAACTGAAGCGGAAACAGAACGGAGCTATGTGTAAATTCTAATTTTATGT
>Frequency_1_QualityScore_DACFHD8<CCEB<AFH@CHGHIGGIIGGGIEIIIIIGHII<1?BGE9DHIHIID?FEGGGA=_Mismatch_1_Sense_+_Library_PoolT
CAAATTCAGTTTATGCCTGTTCATAATTTATTGTGTTTTAAATATGAGGGATGGTTTATGCA
>Frequency_1_QualityScore_ADHHHHHIIIIJJHGJJIJJIIIJIJJJFGIJJJJJI_Mismatch_0_Sense_+_Library_PoolT
TTTATTGTGTTTTAAATATGAGGGATGGTTTATGTAC
>Frequency_1_QualityScore_FFFFFHHIEGEHHIJJJGGGEGIIJJJJHCHGHII_Mismatch_0_Sense_+_Library_PoolT
GGACTGCTCAATAAGCCATGTGATTTTTAACTGCA
>Frequency_1_QualityScore_FFHHHHHJJJJJJJJJIJJJJJJJJJIJIJIIIJJIIJJJJGHJIIJJJJIJJJJJIJJJJJJGIJJJJJJIHHGGHFFFF_Mismatch_2_Sense_+_Library_PoolT
TGCAGGAACCTTCATTGTAAGAAGCCAGTGTGCATTATCTTAAGTGCAATAATAAAAATTCAGTGAATGGGTAGAGAACCA
>Frequency_1_QualityScore_B=DF?FF2A:<EHECHFEEH<HC+2119C??<9?D::*:*?*0?9?0?B<BF@98C/88CF7FEE_Mismatch_1_Sense_+_Library_PoolT
GAATGGGTAGAGAATCCATAGACAGACTTAGCTTCAAATTCCGTTTATGCCTGTTCATAATTTAT
>Frequency_1_QualityScore_B;+AA<:A<4AC+<AFEEFCB+AA9AC?E41*1?DBC**B4<**???09B??D*?BCC>C<_Mismatch_0_Sense_+_Library_PoolT
CCAGTGTGCATTATCTTAAGTGCAATAATAAAAATTCAGTGAATGGGTAGAGAATCCATAG
>Frequency_1_QualityScore_FFHHHHHJIIIJJJIIJIGIJJJJJGIJJGHJJJJIJJJJJJJJJJJJIJJJJJJJJJJJJIHHHHHHHFFFFFFEEEEE_Mismatch_0_Sense_+_Library_PoolT
ATTTATTGTGTTTTAAATATGAGGGATGGTTTATGTACTCCGGACTGCTCAATAAGCCATGTGATTTTTAACTGCATTTA
>Frequency_1_QualityScore_FFHHHHHJJJJJJJJJJJJIJJJHHIJJJJGIJJJJIJJJIJJJGHIJJJHIJJJJJJJJJJJIHHDHHHFFFFFEEEEEEEEDDDDDDDDDED_Mismatch_0_Sense_+_Library_PoolT
TTATGCCTGTTCATAATTTATTGTGTTTTAAATATGAGGGATGGTTTATGTACTCCGGACTGCTCAATAAGCCATGTGATTTTTAACTGCATTT
>Frequency_1_QualityScore_FFHHHHHJJJJJJJJJJJJIJJJIIHIJJHHJIJJJJJJJHJJJGIIIJJIJJJJJJJJJJJIJJHHHHHHFFFFFEEEEEEEEDCDDDDDDED_Mismatch_0_Sense_+_Library_PoolC
TTATGCCTGTTCATAATTTATTGTGTTTTAAATATGAGGGATGGTTTATGTACTCCGGACTGCTCAATAAGCCATGTGATTTTTAACTGCATTT
>Frequency_1_QualityScore_FFHHHDHJJIJIJJJJHIHHIIJIJJJIJJJJJJJGHIJJCGIJJHFFFAFHIJJJIG?HFHFGFEFFFCCCAED@DDDDCDCDDDDDDCCBDD_Mismatch_2_Sense_+_Library_PoolT
TCAGAGCGGAGCTATGTGTAAATTCTAATTTTATGTAAATTCCAAGTACGCTCACCGTTCATTCCTTGCAGGAACCTTCATTGTAAGAAGCCAG
>Frequency_1_QualityScore_DD:<BFAEFBFBFBE:?F*9BFBF;CF@FCEEEF?3<@B?_Mismatch_0_Sense_+_Library_PoolT
GGATCGGCCACCGGCCAGTCAATCGCAGAGCGCCGACGGG
>Frequency_1_QualityScore_FFGHHHFJJJJIFH<CHHIIHIIIJHIJHGIIJJIJJJJIJJJJJIIFHGIIJJIFHIJJJJIJJJ_Mismatch_0_Sense_+_Library_PoolT
GTAAGAAGCCAGTGTGCATTATCTTAAGTGCAATAATAAAAATTCAGTGAATGGGTAGAGAATCCA
>Frequency_1_QualityScore_FEHHGHGIJIGIGIIJJJHFHHIIGIIHIJJJFEFGFHGGCGIIIHGIJIJJGIIGGGIIGHCHIIIIHCGHIJEHFF_Mismatch_0_Sense_+_Library_PoolT
CTTCATTGTAAGAAGCCAGTGTGCATTATCTTAAGTGCAATAATAAAAATTCAGTGAATGGGTAGAGAATCCATAGAC
>Frequency_1_QualityScore_?ABF3B:8@?A3C<<A49FE>DG>@FFE>CEB09BBBF@D=BB.=4C>FGCGDA<BB<BB9>;@@>BBB,:;:(-5;>::@BB>3>@A::@@@>_Mismatch_1_Sense_+_Library_PoolT
GGAGACCGTGATCTGGATATTACCGGCCAGAGTTATATTCAATGAACTGAAGCGGAAACAGAACGGAGCTATGAGTAAATTCTAATTTTATGTA
>Frequency_1_QualityScore_FFHHHHHJJIJGIJIIIJGGFHIJJIJJIIJJJJJJIIIJIJJJJJJIICHHGIIHIJIIIJJFHICHIGHFHHHHFEFFFFEDCEEDDDDDCC_Mismatch_1_Sense_+_Library_PoolT
CCTTCATTGTATGAAGCCAGTGTGCATTATCTTAAGTGCAATAATAAAAATTCAGTGAATGGGTAGAGAATCCATAGACAGACTTAGCTTCAAA
>Frequency_1_QualityScore_FFHHHHHJIJJJBHIIIJJJJJJJJGHIGJJIEHHFFFDEEDDDDDDDDDDDDDDDDDECDDDDDDDDD?CDDDDDDDDCBD?BBCDDDD@BBD_Mismatch_0_Sense_+_Library_PoolT
GGGAGGGGAAGGTCCAGACCCCCGGCCAAAGAACGGAGCTGCCCAAACAACCGATCTCTGACCTGAAGCCTGTCACAGAGGGTGCTTATGGCGG
>Frequency_1_QualityScore_F>HFHHHGHGIJJJGGGHGECFFFHGE?HF?HGFHHGGHIJBFHGEHHIJJGEHIEFHHHIIGHHFHHHHEFFFFFEDEEEDEDDACDDEDDDC_Mismatch_1_Sense_+_Library_PoolT
TGCCTGTTCATAATTTATTGTGTTTTAAATATGAGGGATGGTTTATGTACTCCGGACTGCTCAATAAGCCATGTGATTTTTAACTGCATTTAAA
>Frequency_1_QualityScore_D=ADFDDEE+A<E;GI<?<F<F3F?F?FCC9CCF4:?GGICBDGCBBBFD?D?B?==BFFFIE@CF@>@7777=CFFFFFB@DB;=>@=;-;?B_Mismatch_1_Sense_+_Library_PoolT
GTGAATGGGAAGAGAATCCATAGACAGACTTAGCTTCAAATTCAGTTTATGCCTGTTCATAATTTATTGTGTTTTAAATATGAGGGATGGTTTA
>Frequency_1_QualityScore_DB++<CCEEBD4+<;@9C+?AF4+?EEE4:<<**?DD?*:40::09?DDEBBD49D)BCC(=)5@C(.=A@:=)==?);7;AA_Mismatch_2_Sense_+_Library_PoolT
TTGATTGTAAGAAGCCAGTGTGCATTATCTTAAGTGCAATAATAAAAATTCAGTGAATGGGTAGAGGATCCATAGACAGACTT
>Frequency_1_QualityScore_DDHH=CCDGHEEIGGGDHHII@FGG?F?FGHHEBF<B?@ADEGIICA3C<B=FHFHH7@)4@D=A=AE>C;;BDFE<@DEEA;;?->>_Mismatch_1_Sense_+_Library_PoolT
ATTGTGTTTTAAATATGAGGGATGGTTTATGTACTCCGGACTGCTCAATAAGCCATGTGATTTTTAACTGCATTTAATTCTGGAGTAG
>Frequency_1_QualityScore_FFHHHFHHIJGGJCHIJJJFHIJJIIJJIIIIJJJJJJJJIHIGIGIIDGGIJHJJIIJIHJIJJJGII@EHJJHH_Mismatch_1_Sense_+_Library_PoolT
GCCAGTGTGCATTATCTTAAGTGCAATAATAAAAATTCAGTGAATGGGTAGAGAATCCATAGACAGACTTAGCTTA
>Frequency_1_QualityScore_FFHHHHHJJIIIJJJJJJJJJJJBH?GIJJJJIIJJIIIJJJJIJIIJJHHFFFFFEDDBDDDDDDEFFCDFEEDEDCDEEDEDDEEEEEEDDD_Mismatch_2_Sense_+_Library_PoolT
CTGATCTGGATATTACCGGCCCGAGTTATATTCAATGAACTGAAGCGGAAACAGAACGGAGCTATGTGTAAATTCTAATTTTATGTAAATTCCA
>Frequency_1_QualityScore_FFHHHHHJJJJJJJJJJJJJJJJJJJIJJJJJJJJJJHIGIIJJJJIJJJJIJGEHGIJIIJJJJJJJIHIJHHHHHEHHBEFFFFEDDEDEDD_Mismatch_1_Sense_+_Library_PoolT
CTCATTCCTTGCAGGAACCTTCATTGTAAGAAGCCAGTGTGCATTATCTTAAGTGCAATAATAAAAATTCAGTGAATGGGTAGAGAATCCATAG
>Frequency_1_QualityScore_FFHHHHHJJJJJJJJJJJJJJJJIJJJJJJIIJJJJJJJJ_Mismatch_1_Sense_+_Library_PoolT
AGACTTAGCTTCAAATTCAGTTTATGCCTGTTCATAATTA
>Frequency_1_QualityScore_FFHHHHHJJJJJJJJJJJJJJJJJJJJJJJJJJJJJJJJJJGIIHIJJJIJIJJJJJFHIIIIIIGIIIHIGGIJHFHHHHFFFEFDEEEEDDD_Mismatch_1_Sense_+_Library_PoolT
ACCATTCATTCCTTGCAGGAACCTTCATTGTAAGAAGCCAGTGTGCATTATCTTAAGTGCAATAATAAAAATTCAGTGAATGGGTAGAGAATCC
>Frequency_1_QualityScore_FFHHHHHJIJJIJJIJJIIIJJGHIIIIJJIHIJIJJJHHHHHHHFFFFEEFEEEEECECCDBDDDDDDBDDDDDEEEDD:ACDDDDDDDDDDE_Mismatch_1_Sense_+_Library_PoolT
GACTGAAGCGGAAACAGAACGGAGCTATGTGTAAATTCTAATTTTATGTAAATTCCAAGTACGCTCACCGTTCATTCCTTGCAGGAACCTTCAT
>Frequency_1_QualityScore_DDDDD8C1@EBE1C@DEI<?BD:DD:ADACDAAEA;C8AD@@<>??8??-7?;07<=AA555>58<5&<<A>>4>4>AABBA_Mismatch_0_Sense_+_Library_PoolT
GGCTCGCTGGCGACTTTTCTCCGGCAAAGAATCCGTCGAGCCGCCCGCCACCGTCTACCGGAGACCGTGATCTGGATATTAC
>Frequency_1_QualityScore_EFGFFFDHIJGJJJIHIGIJIJJIIIIJIGIGGGIJIJJJFIJJJEGEHGGHAF@FGEFG;DEHIIHHHEHGFDDDFFF3@CEEDEDA>CDCCD_Mismatch_1_Sense_+_Library_PoolT
CAAGTACGCTCACCGTTCATTCCTTGCAGGAACCTTCATTGTAAGAAGCCAGTGTGCATTATCTTAAGTGCAATAATAATAATTCAGTGAATGG
>Frequency_1_QualityScore_FFHHHHHJJJEHIIIJJJJJJJJJIJJJJJJJJJJJJJJJJJJJJJJJIJJJJJJJIJJJJJJJJJJJJIIHHGHHDFFFFFFDEDDDDDDCDB_Mismatch_1_Sense_+_Library_PoolT
CGTGAATGGGTAGAGAATCCATAGACAGACTTAGCTTCAAATTCAGTTTATGCCTGTTCATAATTTATTGTGTTTTAAATATGAGGGATGGTTT
>Frequency_1_QualityScore_FFHHHHHJJJJJJJJJJHJJJHHIIJJHGHIIIJHIJJHIIJGHIJJJIJJJJJJJJIJJJIJJHHHHHHFFFFFFEEEEEEDDDDDDDDEDDE_Mismatch_0_Sense_+_Library_PoolT
ATGCCTGTTCATAATTTATTGTGTTTTAAATATGAGGGATGGTTTATGTACTCCGGACTGCTCAATAAGCCATGTGATTTTTAACTGCATTTAA
>Frequency_1_QualityScore_FFGGHHHHIIIJJJJIG@HE@HGCFHFECEHGIIHGCBHIIAGIFGIGGIIIJJJGIIGIHGHHHEHGEFEFFFFEDEE_Mismatch_0_Sense_+_Library_PoolT
TTTATTGTGTTTTAAATATGAGGGATGGTTTATGTACTCCGGACTGCTCAATAAGCCATGTGATTTTTAACTGCATTTA
>Frequency_1_QualityScore_FA:@@DBHIIIIGHHEGIGIGIIGIIIEHIGGEIIG@EGHEEHGHE??D?=ACCCCC3;8/55@_Mismatch_0_Sense_+_Library_PoolT
CGGAGCTGCCCAAACAACCGATCTCTGACCTGAAGCCTGTCACAGAGGGTGCTTATGGCGGAGG
>Frequency_1_QualityScore_FFHHHHHJJJJJJJJJJJJJJIJJJIJJJJJJGHHIJIJJJJJJJIIJFHHHIIHJGIIJGIJJJJJGIHGHJHHHHHFFFFFFEC_Mismatch_0_Sense_+_Library_PoolT
TCCTTGCAGGAACCTTCATTGTAAGAAGCCAGTGTGCATTATCTTAAGTGCAATAATAAAAATTCAGTGAATGGGTAGAGAATCCA
>Frequency_1_QualityScore_FFHHHHHGEHIGIIJIIFHEECFEEI?DHGGHEEFD?B>?<\;?=<BD0::+3:@505;5AC?<@CCDB?@<305595959BBDD@A<18>@_Mismatch_0_Sense_+_Library_PoolT
GGCCACCGGCCAGTCAATCGCAGAGCGCCGACGGGCTCGCTGGCGACTTTTCTCCGGCAAAGAATCCGTCGAGCCGCCCGCCACCGTCTACC
>Frequency_1_QualityScore_DDFHHHHJJJJJJJJJJHHHHIHJJHIJJJJJJJJJJJJJJJJJGIJJJJJJHIJJJIJJFGHIJJJIIGHIIJIGFHHHFFFFFFEEE_Mismatch_0_Sense_+_Library_PoolT
TCATTGTAAGAAGCCAGTGTGCATTATCTTAAGTGCAATAATAAAAATTCAGTGAATGGGTAGAGAATCCATAGACAGACTTAGCTTCA
>Frequency_1_QualityScore_FFHHHHHJJJIJJJJJJJJJJJJJJJJJJJJJJJIJJJJJIJJJJJJJHIIJJJIGIIIIIGIJJIJJIEHIHHHHGHHFFEDDDDDDDDDDCD_Mismatch_2_Sense_+_Library_PoolT
AGACAGACTTAGCTTCAAATTCAGTTTATGCCTGTTCATAATTTATTGTGTTTTAAATATGAGGGATGGCTTATGTACTCCGGACTGCTCAGTA
>Frequency_1_QualityScore_FFHHHHHJJJJJJJJJJJJJJJJJJIJJJIIIIJJJJJJJJJJIJGHIGIIJJIIIJJJJJJIJIJIIIHIIIIGHHHHHHFFFFFFEEEEDDD_Mismatch_1_Sense_+_Library_PoolT
TTGCAGTAACCTTCATTGTAAGAAGCCAGTGTGCATTATCTTAAGTGCAATAATAAAAATTCAGTGAATGGGTAGAGAATCCATAGACAGACTT
>Frequency_1_QualityScore_FDDD?DFHIGGFGBGHBFGGIIIGHGG?CGG<DHHGGGBDDGHGIBHIIIIGGIHIIIIIIGEGGIHGIEGIIIEEEHHGH@DB@DC>ACE_Mismatch_1_Sense_+_Library_PoolT
GTTCATTCCTTGCAGGAACCTTCATTGTAAGAAGCCAGTGTGCATTATCTTAAGTGCAATAATAAAAATTCAGTGAATGGGTAGAGAATCA
>Frequency_1_QualityScore_FFHHHHHGIJGHJJJJJJJIJJJJJJJJJJJJIJJJJJJJJJHIGIJJJJJIJJJJFIJJI_Mismatch_0_Sense_+_Library_PoolT
TGAGGGATGGTTTATGTACTCCGGACTGCTCAATAAGCCATGTGATTTTTAACTGCATTTA
>Frequency_1_QualityScore_FFGHHHHJJJIJIJJJJIJJJJIJIJJJJJJJJJJJJIJIJJIHGIJIGJJHHHD/9???CDCDA8>0<55@@>B0<<&<<C:ACA<9B_Mismatch_0_Sense_+_Library_PoolT
TGCCCAAACAACCGATCTCTGACCTGAAGCCTGTCACAGAGGGTGCTTATGGCGGAGGCATCTACGGAACGGAGGACGTTCCACAACGG
>Frequency_1_QualityScore_FFHHHHHJIIIJJJJJIJJJJGJGIJJJIJJGIHHHFACCEEEDDDDEDEEDDDDDDDDBDBBDEEEEEEEEDDDDCDDCDDDB@BDDDDCDDD_Mismatch_1_Sense_+_Library_PoolT
ATCCGTCGAGCCGCCCGCCACCGTCTACCGGAGACCGTGATCTGGATATTACCGGCCCGAGTTATATTCAATGAACTGAAGCGGAAACAGAACG
>Frequency_1_QualityScore_FFHHHHHJJJJJGIJJJJJJJJIJJJJJJJIGIJJJJJIJJJJJIJIIJJJJJJGJEHIJHHIIJJJIIJJIIHHCHFFFFFFFFEEDDDDDDD_Mismatch_0_Sense_+_Library_PoolT
ATCCATAGACAGACTTAGCTTCAAATTCAGTTTATGCCTGTTCATAATTTATTGTGTTTTAAATATGAGGGATGGTTTATGTACTCCGGACTGC
>Frequency_1_QualityScore_FFHHHHHJJJJJJJJJJJJJJJJJJJJJJJIIIJJJJJJJJJJJIJJJIJJJJJGHFHJJIJJIJJJIJJIGIIJEHGHHFFFFFFFDDDDDDD_Mismatch_0_Sense_+_Library_PoolC
ATCCATAGACAGACTTAGCTTCAAATTCAGTTTATGCCTGTTCATAATTTATTGTGTTTTAAATATGAGGGATGGTTTATGTACTCCGGACTGC
>Frequency_1_QualityScore_FFHHHHHJJJJJJJJJIJIJJIJJJJJIJJJJJJJJHHFFDDDDDDBDDDDDDBDDDDDBB?CEEDDCDDCEEDCDDDDDD>B8?CDEEEDDDE_Mismatch_1_Sense_+_Library_PoolT
GGCGACTTTTCTCCGGCAAAGAATCCGTCGAGCCGCCCGCCACCGTCTACCGGAGACCGTGATCTGGATATTACCGGCCCGAGTTATATTCAAT
>Frequency_1_QualityScore_FFHHHHHJFHIIHHIIJJHGJJJJJIJJJJJJJJJJGIJJJJJJIJGHIJJJJJJJJJJJJJI_Mismatch_1_Sense_+_Library_PoolT
TATGAGGGATGGTTTATGTACTCCGGACTGCTCAATAAGCCATGTGATTTTTAACTGCATTCA
>Frequency_1_QualityScore_FFHHHHHJJJJJHHGIJJJJJJJJJJJJJJJJJJJJJJHIFHHIFHIIJJJJJJJJJJIJJJJJJJJJJCHIJHHGFFFFDECEEE_Mismatch_0_Sense_+_Library_PoolT
CAATAAGCCATGTGATTTTTAACTGCATTTAATTCTGGAGTAAGTGTCTGCTTAATTGTATTCCTCTGGCATCGCATTGGATTCCA
>Frequency_1_QualityScore_>BHHHAFHE>G?DFEDFHDFGGHG?BFHGIIIFFEEBBBAA;>=@=<AACCDCBBBBB8A;@8&9&&0550<9<899@>>7-8C@@@_Mismatch_0_Sense_+_Library_PoolT
GGAACGGAGGACGTTCCACAACGGTCGACGGATCGGCCACCGGCCAGTCAATCGCAGAGCGCCGACGGGCTCGCTGGCGACTTTTCT
>Frequency_1_QualityScore_DDFHHHHJJJIJIGGJGHIJJDFHJJ@FHIDGHJJICHIIIHFFDCDDDDBCDD?B@BDDAAC?BD?AD?BDBDBCDDDDDD?C:CCBCBC@CC_Mismatch_0_Sense_+_Library_PoolT
GTGACAACAGAGAATCAGGGGAGGGGAAGGTCCAGACCCCCGGCCAAAGAACGGAGCTGCCCAAACAACCGATCTCTGACCTGAAGCCTGTCAC
>Frequency_1_QualityScore_DD>BFF8+<E@@FA>FHHIII><@F<?@FFD@F>:?BDDEFB*9B@FFFGIFFFFFFAC4@@EFF;?EE>???DDD:6>;6;@ADEBBA@BB;:_Mismatch_1_Sense_+_Library_PoolT
TCTTAAGCGCAATAATAAAAATTCAGTGAATGGGTAGAGAATCCATAGACAGACTTAGCTTCAAATTCAGTTTATGCCTGTTCATAATTTATTG
>Frequency_1_QualityScore_FFHHHHHJJIJGIJGIHIEHDGEHDCFGHIIIJIJH/=A?DDBDD@@?5<BB5;<@DDDDCD->@;BBDCBACD<<A>>B9B<9@D@BB@BD>2_Mismatch_0_Sense_+_Library_PoolT
ACGGATCGGCCACCGGCCAGTCAATCGCAGAGCGCCGACGGGCTCGCTGGCGACTTTTCTCCGGCAAAGAATCCGTCGAGCCGCCCGCCACCGT
>Frequency_1_QualityScore_FFHHHHHIIGIIJJIIGJJJGIIIIJHIJJJJJJJJIJJJIJIHHIIIJGIJJJJGGHIIJIGHHHJIHGGEHFFFDFFCCECC@CDDDDCCDD_Mismatch_1_Sense_+_Library_PoolT
ACCGTTCATTCCTTGCAGGAACCTTCATTGTAAGAAGCCAGTGTGCATTATCTTAAGTGCAATAATAAAAATTCAGTGAATGGGTAGAGAATCA
>Frequency_1_QualityScore_D?HHHFFBGEG<HE@@D<<9?<?BABG06@DDFFHGEE(;ACD4==?AEEA=?>:?;@DDACCCDC@:;;C@>CCCCC<:@_Mismatch_1_Sense_+_Library_PoolT
CGAGTTATATTCAATGAACTGAAGCGGAAACAGAACGGAGCTATGTGTAAATTCTAATTTTATGTAAATTCCAAGTACGCT
>Frequency_1_QualityScore_FDHCFFAGGIIGIJGGIFHI>@<F/C7==?EE?BDBA=;>8?8898BB85<)&()585580(>C:4(:)55<5A938(::5<?@55&9<3@_Mismatch_0_Sense_+_Library_PoolT
CGGTCGACGGATCGGCCACCGGCCAGTCAATCGCAGAGCGCCGACGGGCTCGCTGGCGACTTTTCTCCGGCAAAGAATCCGTCGAGCCGCC
>Frequency_1_QualityScore_DADDDFHEEA@GFFEB?CGIGFGCE@BBFG@GGCGFBDHHII_Mismatch_0_Sense_+_Library_PoolT
CGATCTCTGACCTGAAGCCTGTCACAGAGGGTGCTTATGGCG
>Frequency_1_QualityScore_FFHHHHHJJHIHIJJIJJJJJJIJJJFIJJGHJJJJJJJIJJJJJJJJJJJJJJJJJJJJJJIHHHHHHHFFFFFEEE_Mismatch_0_Sense_+_Library_PoolT
AATTTATTGTGTTTTAAATATGAGGGATGGTTTATGTACTCCGGACTGCTCAATAAGCCATGTGATTTTTAACTGCAT
>Frequency_1_QualityScore_FFHHHHHIGHIGIJHIJEIJJJIJJIJJJJJJJJJJJIIJIIIJIJJJIJJJJJIGIIJJJJJJIJEEEEHC?CFEFFEEEDEEECDDEDEEDD_Mismatch_1_Sense_+_Library_PoolT
AGGGATGGTTTATGTACTCCGGACTGCTCAATAAGCCATGTGATCTTTAACTGCATTTAATTCTGGAGTAAGTGTCTGCTTAATTGTATTCCTC
>Frequency_1_QualityScore_FFBDFFHIJJJJIIGGJIIJJIGFIJIIIIJJJIFIJJJFHIJIIIIJJJJJJGGIIIJIIJIIGBHGJIAFHGIHIIG_Mismatch_1_Sense_+_Library_PoolT
ATTCCATTTTAATACTTTTTACATCAAATTTTTAATTTGTATTTTATTTTTAATTAAATATTTTGAACATTTTACCCCA
>Frequency_1_QualityScore_FFHHGHHJJJIJJIJJJJJJJJJJJJJIJJJJJIHIJJIIDHIJIIJIGIHIJJIJGIJIJIJIJJIJJIHIHHHHE_Mismatch_1_Sense_+_Library_PoolT
AGACAGACTTAGCTTCAAATTCAGTTTATGCCTGTTCATAATTTATTGTGTTTTAAATATGAGGGATGGTTTATGGA
>Frequency_1_QualityScore_FFHHHHHJJJJJJJJFGIJJJJJJJJJJJJJJJJIIIJJJJJGHIJIJJJJJJJJJJJJJIIGJJJJJJGHJ_Mismatch_0_Sense_+_Library_PoolT
GTGCATTATCTTAAGTGCAATAATAAAAATTCAGTGAATGGGTAGAGAATCCATAGACAGACTTAGCTTCAA
>Frequency_1_QualityScore_FFHHHHHIJHIJJJJCHDHHHGIJJJJJJJJJJJJJIJJIJJJJJJJIJJJIJFHIIJJJJJJJJJJHGHHHFFFFFFFFEEDE@CDEFEDDDD_Mismatch_1_Sense_+_Library_PoolT
AAAATTTAGTGAATGGGTAGAGAATCCATAGACAGACTTAGCTTCAAATTCAGTTTATGCCTGTTCATAATTTATTGTGTTTTAAATATGAGGG
>Frequency_1_QualityScore_FFHGHHGIJJIIIJHGIJIJJBHIAGGIIHFFHHFFFFDDDDBDDBBDDBDBDBDB?CDDDDB@;BCDDDDD9B@9<B?CBCDDB<BDBDBDDD_Mismatch_1_Sense_+_Library_PoolT
ACAACGGTCGACGGATCGGCCACCGGCCAGTCAATCGCAGAGCGCCGACGGGCTTGCTGGCGACTTTTCTCCGGCAAAGAATCCGTCGAGCCGC
>Frequency_1_QualityScore_FFHHHGHJGFIJHE0?FH?DFHGEHHIIFEGHFDDDB;B=@<@BBDBBBBCCC3:@;@BBDDCCB>AA92<59@BDD9@B>59BBD@29<<AC_Mismatch_0_Sense_+_Library_PoolT
CGGCCACCGGCCAGTCAATCGCAGAGCGCCGACGGGCTCGCTGGCGACTTTTCTCCGGCAAAGAATCCGTCGAGCCGCCCGCCACCGTCTACC
>Frequency_1_QualityScore_DDFHBFFG@GHGAHHGE+ACFHICBE4CGHGGEHGHBG9;GIG<FFDHIIGIEGIIIGGEG@ADGGGHIGIEHCAEEC;7@_Mismatch_2_Sense_+_Library_PoolT
TCACCGTTCATTCCTTGAAGGAACCTTCATTGTAAGAAGCCAGTGTGCATTATCTTAAGTGCAATAATAAAAATTCAGTCA
>Frequency_1_QualityScore_+AD<FFHG+AFGIIIGIDGDFFFB>FIF>FH8)8B)8)88=CEE@CHEE;;BDCD6>>>>B_Mismatch_2_Sense_+_Library_PoolT
GGGAGCTGCCCAAACAACCGATCTCTGACCTGAAGCCTGTCACAGAGGGTGCTTAGGGCGG
>Frequency_1_QualityScore_FFHGHHHJHIIIJJJJEIFGGIIFFFHGIIIEIHJIJJGFHEGIIEGIIJJHIIJJGGBHIGEEHJ@FHGHHGHHHFHGFDF_Mismatch_0_Sense_+_Library_PoolT
GAACCTTCATTGTAAGAAGCCAGTGTGCATTATCTTAAGTGCAATAATAAAAATTCAGTGAATGGGTAGAGAATCCATAGAC
>Frequency_1_QualityScore_FFHHHHHJJJJJJJJJJIJJJJJJGJHIIHHJJJJJJJJJJIFHIJJIIIJJJJIIJJJIJHIJIIIIGHEHJHHHHHHFFFFFDC_Mismatch_1_Sense_+_Library_PoolT
CAGGAACCTTCATTGTAAGAAGCCAGTGTGCATTATCTTAAGTGCAATAATAAAAATTCAGTGAATGGGTAGAGAATCCATAGGCA
>Frequency_1_QualityScore_FFHHHHHIIJJJJIJJJJJIJIJIIFHIJJJJJJJIIJJJIGHJJIGIIHHGHIJHHEFGHIIIJJIJIG@EGHGHHH_Mismatch_0_Sense_+_Library_PoolT
TAGACAGACTTAGCTTCAAATTCAGTTTATGCCTGTTCATAATTTATTGTGTTTTAAATATGAGGGATGGTTTATGTA
>Frequency_1_QualityScore_DDBC8@12@6AFF1?DCB<DCFFF0/;BEFAA=B>93=8??B@B?;?_Mismatch_0_Sense_+_Library_PoolT
GGAACGGAGGACGTTCCACAACGGTCGACGGATCGGCCACCGGCCAG
>Frequency_1_QualityScore_?>FH6ABEBF>FHDA<H?F<@FBD:;;<F@E@E==?==;(6>>C>;@;5;@CCBBB@BBB@4(4>(4::>4>@:AA@4::A:9<B@_Mismatch_0_Sense_+_Library_PoolT
ATCCGTCGAGCCGCCCGCCACCGTCTACCGGAGACCGTGATCTGGATATTACCGGCCAGAGTTATATTCAATGAACTGAAGCGGAA
>Frequency_1_QualityScore_FFHHHHHJJJJJIIJJJJJJJJJJJJJJJJJJJJJJJJJJJJJJJJJJJJJIJJGIIIJJFHIIGIJIIIJJJJJHIHHHHHH_Mismatch_1_Sense_+_Library_PoolT
ATCCATAGACAGACTTAGCTTCAAATTCAGTTTATGCCTGTTCATAATTTATTGTGTTTTAAATATTAGGGATGGTTTATGTA
>Frequency_1_QualityScore_FFGHHHHIJJJJJFIBGHIIJBGHIJJIJIJJJHHHHFFFDDDDDDDDDDDDDDDDDDDDDDDDBD@BDBDA?ADCDCACAC@BCDDDBDDDDB_Mismatch_1_Sense_+_Library_PoolT
CCGGGCTCGCTGGCGACTTTTCTCCGGCAAAGAATCCGTCGAGCCGCCCGCCACCGTCTACCGGAGACCGTGATCTGGATATTACCGGCCAGAG
>Frequency_1_QualityScore_BDAHHDGHBHJIEHIIJIGGGIIJIJ<F9?DF?DBFGHGJJIBGGGGGGICIIEHIEGGGIGGCFAGGIHDC>EEEHEFEEEEEDDEECEEDED_Mismatch_2_Sense_+_Library_PoolT
TGATTTTTAACTGCGTTTAATTCTGGAGTAAGTGTCTGCTTAATTGTATTCCTCTGGCATTGCATTGGATTCCATTTTAATACTTTTTACATCA
>Frequency_1_QualityScore_FFGHHHHGIHBHCGGGIJJIGDGFEHIEIIIDG@?EEFBB>A?BDDDB8B@57BBABBBCD;>;@>B@B3A0>:A>@4:@C@@C><@_Mismatch_0_Sense_+_Library_PoolT
CGGGCTCGCTGGCGACTTTTCTCCGGCAAAGAATCCGTCGAGCCGCCCGCCACCGTCTACCGGAGACCGTGATCTGGATATTACCGG
>Frequency_1_QualityScore_DB?B:AA4EBEDE@C3?8)C??):1?DEDBDDEIEE9D@DE<4/);AA\5?=7))7?D=@??>BA-;BB>5>>A;>>>AAAB>AB_Mismatch_0_Sense_+_Library_PoolT
TGATCTGGATATTACCGGCCAGAGTTATATTCAATGAACTGAAGCGGAAACAGAACGGAGCTATGTGTAAATTCTAATTTTATGT
>Frequency_1_QualityScore_FFHHHHHIJJJJJIJIIJJJGIIIIIGIJJJJJJJJJJGHIJIHHGGHF?BCCEEEDDDDD3592((34:A?_Mismatch_0_Sense_+_Library_PoolT
CGGAGCTGCCCAAACAACCGATCTCTGACCTGAAGCCTGTCACAGAGGGTGCTTATGGCGGAGGCATCTACG
>Frequency_1_QualityScore_DBFFFHHJIJGGJJGIHIJGIIGIGHJGIGFIIJ@DDGGEHIIICGIIJJAFIIIIAEHGGAGGHIIIGGGHEEHHHHFFBEEECECEDCCCC>_Mismatch_2_Sense_+_Library_PoolT
ATTTCTTGCAGGAACCTTCATTGTAAGAAGCCAGTGTGCATTATCTTAAGTGCAATAATAAAAATTCAGTGAATGGGCAGAGAATCCATAGACA
>Frequency_1_QualityScore_FFHHHHHJJJJJJIJJJJJJJIJGIJJHIIJJJJJGHHHHHHFFFDDDDBB@CDEEEFFFEEDDDDDDDCDDDDDBDDDDDDDDDBDDDDDDDD_Mismatch_1_Sense_+_Library_PoolT
CCGCCCGCCACCGTCTACCGGAGACCGTGATCTGGATATTACCGGCCAGAGTTATATTCAATGAACTGAAGCGGAAACAGAACGGAGCTGTGTG
>Frequency_1_QualityScore_FFHHHHHJJIIJIGIGJJJIGFHIIIJFHEGGHIJIGEEHHHHEFDDBDDB:@CDEFDCDDEDCDDDDDDCCBBBDDDDDDDDDDB>BDDCC@B_Mismatch_1_Sense_+_Library_PoolC
CCGCCCGCCACCGTCTACCGGAGACCGTGATCTGGATATTACCGGCCAGAGTTATATTCAATGAACTGAAGCGGAAACAGAACGGAGCTGTGTG
>Frequency_1_QualityScore_FFHHHHHJJEGHIEGJFEHGIJJIJJJBHGHIJJFIJFHIIEEGGGIJIIIJIJJEGIIJJJJIGHDEHEHFFFFFFFFFEEECEDCD_Mismatch_1_Sense_+_Library_PoolT
TTATGTAAATTCCAAGTACGCTCACCGTTCATTTCTTGCAGGAACCTTCATTGTAAGAAGCCAGTGTGCATTATCTTAAGTGCAATAA
>Frequency_1_QualityScore_FFHHGHHJIJJJGGIJIJIIJJIJJJJJJJIJJJJJJJIJIIJIJJJJGIJJJJJJJJJJIJJHHHHHHHFFFFFFCECECCDDDDDCDDDEED_Mismatch_0_Sense_+_Library_PoolT
TAAATATGAGGGATGGTTTATGTACTCCGGACTGCTCAATAAGCCATGTGATTTTTAACTGCATTTAATTCTGGAGTAAGTGTCTGCTTAATTG
>Frequency_1_QualityScore_FFHHHGHJJJJJJIIJJGGHGHGIIGIGIJJJJIHDGGICGHJJJIJIJJJJIIJJIIIJIJBGGHIFGDHIJJJHHHGHFFFFEDEEEC_Mismatch_1_Sense_+_Library_PoolT
CTTCATTGTAAGAAGCCAGTGTGCATTATCTTAAGTGCAATAATAAAAATTCAGTGAATGGGTAGAGAATCCATAGACAGACTTAGCTAC
>Frequency_1_QualityScore_FFHHHHHJJJJJJJGIJJJJJJJJJJJJIJGIJJJJGGJHHHHHHFDDDDDDCDDEEDFDDEEDDDDDDDDCDDDBDDDDDDDDDBBBDBDDDC_Mismatch_1_Sense_+_Library_PoolT
GCCGCCCGCCACCGTCTACCGGATACCGTGATCTGGATATTACCGGCCAGAGTTATATTCAATGAACTGAAGCGGAAACAGAACGGAGCTATGT
>Frequency_1_QualityScore_FFHHHHHJJIJJJJJJJIIIIJJIIJJJIJIJJJBHHIBGHJJJJJJJJJIJJJJIJJJJGIGHHHHHHFDEFFFEEEDEEDDDCDEDD_Mismatch_0_Sense_+_Library_PoolT
CTGTTCATAATTTATTGTGTTTTAAATATGAGGGATGGTTTATGTACTCCGGACTGCTCAATAAGCCATGTGATTTTTAACTGCATTTA
>Frequency_1_QualityScore_DA2<+<DE?<F?C?FED@HHBE+92<<CFFGI@AG;B>F61@AFC@F7.=C7=AEEECC=C7=7?;37?;6;A6>@>5;(588?=A@?58<A>B_Mismatch_2_Sense_+_Library_PoolT
CCAGAGTTATAGTCAATGAACTGAAGCGGAAACAGAACGGAGCTATGTGTAAATTCTAATTTTATGCAAATTCCAAGTACGCTCACCGTTCATT
>Frequency_1_QualityScore_FFHHHHHJJJJIIJGIIJJJIIJIIJIJFHGJJJJJJJJJIIFHIDHIIGIJJIJJJJJFHFGFGHIGICEGHH_Mismatch_1_Sense_+_Library_PoolT
CAGGAACCTTCATTGTAAGAAGCCAGTGTGCATTATCTTAAGTGCAATAATAAAAATTCAGTGAATGGGCAGAG
>Frequency_1_QualityScore_FFHHHHHJJJIJJJJJJJJJJJJJJJJJJJJJJJJIIJIIJHGIIIIJEHIJIIIIDFHGJJJJJJJJJJJHHFFFFFEEEEEEDDDDDDDEED_Mismatch_1_Sense_+_Library_PoolT
TTCAAATTCAGTTTATGCCTGTTCATAATTTATTGTGTTTTAAATATGAGGGATGGTTTATGTACTCCGGACTGCTCAATAAGCCATGTGATCT
>Frequency_1_QualityScore_FFHHHHHIJJJJJJFHIIJJJJJJJJJJJJJJIJJJJJJJJJJJJJJJIJIIJJJJJJJJJJJJJJIJJHIJJJHIHHHGHHHEEEFCFCDDED_Mismatch_0_Sense_+_Library_PoolT
ATTCAGTGAATGGGTAGAGAATCCATAGACAGACTTAGCTTCAAATTCAGTTTATGCCTGTTCATAATTTATTGTGTTTTAAATATGAGGGATG
>Frequency_1_QualityScore_FFHHHHHJJJJJJJJJJJJJJJJJJJJJJJJJJJJJHIJJJJJJJJJJJJJJJJJJJJJJJJJJIIEIGEHHHFFEFFFEEDEDEEEEDDDDCC_Mismatch_1_Sense_+_Library_PoolT
ATTCTAATTTTATGTAAATTCCAAGTACGCTCACCGTTCATTTCTTGCAGGAACCTTCATTGTAAGAAGCCAGTGTGCATTATCTTAAGTGCAA
>Frequency_1_QualityScore_FFHHHHHJJJJJJJJIIJGIBHGIJJGIGHHFFDCEDDDDDDDDDDDDDDDDDDDDDBDDDABDDDDD@BB<@BD@B<CDECDACDDDDDDDDD_Mismatch_1_Sense_+_Library_PoolT
TGCCGACGGGCTCGCTGGCGACTTTTCTCCGGCAAAGAATCCGTCGAGCCGCCCGCCACCGTCTACCGGAGACCGTGATCTGGATATTACCGGC
>Frequency_1_QualityScore_+=ADDDD,:::2<ACEF9EE<FA6:D;D;DB3DD?D6B).))8B=AA;C=@))7@)@CDDDADC=)=@;?>3;A>@@:/;28??9:>B3;AAAA_Mismatch_1_Sense_+_Library_PoolT
GTATATTCAATGAACTGAAGCGGAAACAGAACGGAGCTATGTGTAAATTCTAATTTTATGTAAATTCCAAGTACGCTCACCGTTCATTCCTTGC
>Frequency_1_QualityScore_ADDADDABB>?AE?@;8C@@:DF1?DGGBG=@G=A@B5?B<<AB?:?:;=<&(2)-0552(((8A:<8@5)8>-9@0&)9@BB_Mismatch_2_Sense_+_Library_PoolT
CAGAGGCATCTACGGAACGGAGGACGTTCCACAACGGTCGACGGATCGGCCACCGGCCAGGCAATCGCAGAGCGCCGACGGGC
>Frequency_1_QualityScore_FFHHHHHJJJJJJJJJIJJJHIHHIGIJIJJJJJJJIIJJJJJJJJJJJJJJJJJIIGIJJJJGIJJJIGHIJJJGHHHHFEFFFFEEDEEEDD_Mismatch_1_Sense_+_Library_PoolT
CCTTCATTGTAAGAAGCCAGTGTGCATTATCTTAAGTGCAATAATAAAAATTCAGTGAATGGGTAGAGAATCCATAGACAGACTTAGCTCCAAA
>Frequency_1_QualityScore_FFHGHHHJJJIJJGIJJJJJJIIHHHEFACDDDDDDCDDDDDBDDCDDDDDDDBBDDDDDDDDDDDD8<<@AAC:9>-99B?_Mismatch_0_Sense_+_Library_PoolT
TCGCAGAGCGCCGACGGGCTCGCTGGCGACTTTTCTCCGGCAAAGAATCCGTCGAGCCGCCCGCCACCGTCTACCGGAGACC
>Frequency_1_QualityScore_FFHDFHHCG@HIJIDH=FBHGGGDIIGIGGHIJHGEHGCHIJJ_Mismatch_0_Sense_+_Library_PoolT
ATTCAGTGAATGGGTAGAGAATCCATAGACAGACTTAGCTTCA
>Frequency_1_QualityScore_FFHHHFHJJJJHJJJJHJJIJIJIHIJGJIJJJJJJJJIJJIIJJJJJJJJIJJJJJJJJIJJJHJJJIEIIHHHHHHHFFFFFFFEEEEEEDD_Mismatch_1_Sense_+_Library_PoolT
CAGTGTGCATTATCTTAAGTGCAATAATAAAAATTCAGTGAATGGGCAGAGAATCCATAGACAGACTTAGCTTCAAATTCAGTTTATGCCTGTT
>Frequency_1_QualityScore_DFDDBFHGIFFGHGFHHIJGEHE=@FHBFGC??BHCGD@A>?DGEEFED;8=8CFGGCFHBCDEHGHHC=7?;@DEFCECCDED3;>CCDC_Mismatch_0_Sense_+_Library_PoolT
AATTTTATGTAAATTCCAAGTACGCTCACCGTTCATTCCTTGCAGGAACCTTCATTGTAAGAAGCCAGTGTGCATTATCTTAAGTGCAATA
>Frequency_1_QualityScore_FFFHHHHJJJJJJJJJJIIJIJJIJIJIIJJIJJJJJJJFGBGIJJIIIIIJIIJFEHGJJJIJJJIIJEHIIHEHH_Mismatch_1_Sense_+_Library_PoolT
GGTTCATTCCTTGCAGGAACCTTCATTGTAAGAAGCCAGTGTGCATTATCTTAAGTGCAATAATAAAAATTCAGTGA
>Frequency_1_QualityScore_FFHHGHHJFIIJJJJJJJJJIIJJJJJJIJIJIIJJJJJJJJJJJJJJJJJHHHFFDDDDDDDDDDDDDDDDDEEDDDDEEDEEEEEEDEDDEE_Mismatch_1_Sense_+_Library_PoolT
GGAGACCGTGATCTGCATATTACCGGCCAGAGTTATATTCAATGAACTGAAGCGGAAACAGAACGGAGCTATGTGTAAATTCTAATTTTATGTA
>Frequency_1_QualityScore_FFHHHHGIHIIHIGIIH+:FHIJJJJJJJIJIHEHHGI)>FHIIGJJIJIJIJHHFFDEEED(=@@BBDBDCCDD>CDDDDDCDDDCDCD@C>>_Mismatch_2_Sense_+_Library_PoolT
GGAGACCGTGATCTGGAGATTACCGGCCAGAGTTATATGCAATGAACTGAAGCGGAAACAGAACGGAGCTATGTGTAAATTCTAATTTTATGTA
>Frequency_1_QualityScore_DBDFBHBEGGHIBGGHGBHIGHIGFHIGEHI@A<EEFEFB8AB?C;>@3>AA@C@>877@@@BB?7>ADBCCDEE@CDCC:AA>>05@<B?CCD_Mismatch_1_Sense_+_Library_PoolT
AGAATCCGTCGAGCCGCCCGCCACCGTCTACCGGAGACCGTGATCTGGATATTACCGGCCCGAGTTATATTCAATGAACTGAAGCGGAAACAGA
>Frequency_1_QualityScore_FFHHHHHJJJIJJJHIIIJJHGHIGGIFHIJHIJJHIIJJJJJJJIJJIJIIIJJJJHHHGHHFFFFEFEEEEEECCDDDDD_Mismatch_0_Sense_+_Library_PoolT
TTCATAATTTATTGTGTTTTAAATATGAGGGATGGTTTATGTACTCCGGACTGCTCAATAAGCCATGTGATTTTTAACTGCA
>Frequency_1_QualityScore_FFHHHHFHJJJJJJJJJJJJGHJJIJJJJJJJJJJJJJJHJJJJJJJHJJIJIJIIJJJJJJJ_Mismatch_0_Sense_+_Library_PoolT
CCAGTGTGCATTATCTTAAGTGCAATAATAAAAATTCAGTGAATGGGTAGAGAATCCATAGAC
>Frequency_1_QualityScore_?<8AD:AA:EGAH:CCGDFBFFF<49?GF9DAGFIBFFFFEEFEIDCCGEAADEEE;AEECFEE?EBDBDB@>>@AB;A@DEDB@A>;>A>>AA_Mismatch_1_Sense_+_Library_PoolT
AAATTCTAATTTTGTGTAAATTCCAAGTACGCTCACCGTTCATTCCTTGCAGGAACCTTCATTGTAAGAAGCCAGTGTGCATTATCTTAAGTGC
>Frequency_1_QualityScore_FFHFHHHJJJIJJJJJJJIHHIEIJJJJIJJGIIIIEIIGGGIIJJDGIJGIGIJJJJIIGHIGHJIHFEEFHFDDFFFFDEEC_Mismatch_2_Sense_+_Library_PoolT
CAGTGTGCATTATCTTAAGTGCAATAATAAAAATTCAGTGAATGGGTAGAGAATCCATAGACAGACTTAGCTTCAAATTCACTA
>Frequency_1_QualityScore_DD?)<0C?F<):;EFEF<DBFDGIE@@AFFF;FC=7CFFFEEEEE@@EFB)=EDD88/;??@ABBBBBB9?A:ADD>@BDEDBDDD(:>>@BB@_Mismatch_2_Sense_+_Library_PoolT
CGGGGACCGTGATCTGGATATTACCGGCCAGAGTTATATTCAATGAACTGAAGCGGAAACAGAACGGAGCTATGTGTAAATTCTAAGTTTATGT
>Frequency_1_QualityScore_@DDD8DB@DADDII(7ACDE@DCDAA8:\6;7@AAA>???9?83=-55<565;85<5<2:>>>>?508;5<8ADDAA:>>>D_Mismatch_1_Sense_+_Library_PoolT
CGGGCTCGCTGGCGTCTTTTCTCCGGCAAAGAATCCGTCGAGCCGCCCGCCACCGTCTACCGGAGACCGTGATCTGGATATT
>Frequency_1_QualityScore_FFGHHHHJJIJJIIIJFIIGIJIIJIFIIJIJIIIJJJIJJHHEIEIGCGGHHDFHIBHIIIJIIGIGG_Mismatch_1_Sense_+_Library_PoolT
TTAGCTTCAAATTCAGTTTATGCCTGTTCATAATTTATTGTGTTTTAAATATGAGGGATGGCTTATGTA
>Frequency_1_QualityScore_DDHHGGHIJIJIICEAFHIFEHCHEHIJGGJEIFHGIIHGIJJIJGJGIDIGIIIHJJJIJJJJIIHGHHFHHFFFDEEDDEEEEDDDD_Mismatch_1_Sense_+_Library_PoolT
CATTTAATTCTGGAGTAAGTGTCTGCTTAATTGTATTCCTCTGGCATCGCGTTGGATTCCATTTTAATACTTTTTACATCAAATTTTTA
>Frequency_1_QualityScore_FFHHHHHJJJJJJHIJJJIJIIJJIBHIIIGIGHBB@DEEECDDBDDDDDDDDBB<BDBDDDBDCC?;99@@CDCCCC<BDBBBCC?CDD5<A@_Mismatch_1_Sense_+_Library_PoolT
CGTTCCACAACGGTCGACGGATCGGCCACCGGCCAGTCAATCGCAGAGCGCCGACGGGCTTGCTGGCGACTTTTCTCCGGCAAAGAATCCGTCG
>Frequency_1_QualityScore_A=DDFAAEBG@<AFD<B<:<3AA9FAB?FBFFB<D@<<@:D:B?B:9FB<<BFDEBDFDF=C>F4;C;_Mismatch_0_Sense_+_Library_PoolT
TAGCTTCAAATTCAGTTTATGCCTGTTCATAATTTATTGTGTTTTAAATATGAGGGATGGTTTATGTA
>Frequency_1_QualityScore_FFHHHHHGIIIIHIGGIIJIIJGII>DHFHIIIJJJHGIJJJJJJJJGHIGGICHIGGFEHHFFFFFFCCCCC@BACACCCDCCC5>CCDDCDD_Mismatch_1_Sense_+_Library_PoolT
GTAAGAAGCCAGTGTGCATTATCTTAAGTGCAATAATAAAAATTCAGTGAATGGGCAGAGAATCCATAGACAGACTTAGCTTCAAATTCAGTTT
>Frequency_1_QualityScore_FFHHGGHJEHIJJIJJJJJGEH>GI<GHHGFBDEFFCCA?@@ACB?@568<BB@BBBB?8@@B-55@CD::(:-9-&08>9?:@C_Mismatch_0_Sense_+_Library_PoolT
CACAACGGTCGACGGATCGGCCACCGGCCAGTCAATCGCAGAGCGCCGACGGGCTCGCTGGCGACTTTTCTCCGGCAAAGAATCC
>Frequency_1_QualityScore_FFHHHHHJJJJJJIJJJJJJHIJIJJJGHIGHHFBD?CEEEDDDEDFEDCDDDDDBBDBBCDEEEEEEEDDDDDDCCDCBDDDBDDDDDDDBBB_Mismatch_1_Sense_+_Library_PoolT
CGTCGAGCCGCCCGCCACCGTCTACCGGAGACCGTGATCTGGATATTACCGGCCCGAGTTATATTCAATGAACTGAAGCGGAAACAGAACGGAG
>Frequency_1_QualityScore_FFHHHHHFHGGHHGHJBFIIIIJIIIHIJHIJIIHHHHFFFFDCDDDDDDEEFEDDDECDCCCDEDEDDEDEDEEDCDCDDDDBDDDBDBDDB3_Mismatch_1_Sense_+_Library_PoolT
CGGCCCGAGTTATATTCAATGAACTGAAGCGGAAACAGAACGGAGCTATGTGTAAATTCTAATTTTATGTAAATTCCAAGTACGCTCACCGTTC
>Frequency_1_QualityScore_FFHHHHHJJJIJJJJJFHEHIIJJIJJJJJJJGGHJJIIIJJJJJJJJJJJIIJIIIIIGIJJJJJIJJHIJJIJ_Mismatch_2_Sense_+_Library_PoolT
CATTGTAAGAAGCCAGTGTGCATTATCTTAAGTGCAATAATAAAAATTCAGTGAATGGGTAGAGAATCCATAGCA
>Frequency_1_QualityScore_D=ADDA82<<:,AAB>ECFECECF<EE<4CEB:C?;DDD>D@EADDD;BD?DDDDDCEEB)//=@;@AD<;3;27_Mismatch_1_Sense_+_Library_PoolT
AAATTCAGTTTATGCCTGTTCATAATTTATTGTGTTTTAAATATGAGGGATGGTTTATGTACTCCGGACTGCCCA
>Frequency_1_QualityScore_FFHGHHHJJIJIJJJJJJJJJJJIJJJHIJJJIJIHHDFFD>B?CDEDD@CDDFEDDDDDDDD<A4>CDA>CDCDDDCDDDDDDDDDDBDDDDD_Mismatch_1_Sense_+_Library_PoolT
AAGAATCCGTCGAGCCGCCCGCCACCGTCTACCGGAGACCGTGATCTGGATATTACCGGCCAGAGTTATACTCAATGAACTGAAGCGGAAACAG
>Frequency_1_QualityScore_DDF?CFBFEC4CH@E?EEA@EAEFF>HE?FFFF4?C<?DBGFDFAFGFB>D<BDBF@F:<*BBFEF)=@@>;D)7?_Mismatch_2_Sense_+_Library_PoolT
CAGACTTAGCTTCAAATTCAGTTTATGCCTGTTCATAATTTATTGTGTTTTAAATATGAGGGATGGTTTATGTAAA
>Frequency_1_QualityScore_FFHHHHHJIJJJJJJJJJJGJIHJJJJJJJJJJIJFIHHHIJJIJJJGIIJJIIHIIJIIJJCGIJJJ_Mismatch_2_Sense_+_Library_PoolT
CTTCATTGTAAGAAGCCAGTGTGCATTATCTTAAGTGCAATAATAAAAATTCAGTGAATGGGTAGGCA
>Frequency_1_QualityScore_FFHHHHHJJJJJJGIHIJIJJJJJJJJIJIIJJJJJJIJJJJIJJJGIIHIGGJJI?FGGI_Mismatch_0_Sense_+_Library_PoolT
TGTAAGAAGCCAGTGTGCATTATCTTAAGTGCAATAATAAAAATTCAGTGAATGGGTAGAG
>Frequency_1_QualityScore_FDADHHGIIBEGF)1:?FHGGGCEGGFH:@@FGBHDD8\=>?A@\\88ADCC@>30?B;029+44005@@BDBB-0853?<B&5<@_Mismatch_2_Sense_+_Library_PoolT
ACGGAACGGAGGAGGTTCCACAACGGTCGACGGATCGGCCACCGGCCAGTCAATCGCAGAGCTCCGACGGGCTCGCTGGCGACTTT
>Frequency_1_QualityScore_FFHHHHHJJJJJJJJJJJJJJJIJJJJJJJHJIIJIIJJJJJJJJJIIJJJJJJIIJIJJJJJJIHIJIEHIJEHHHGHFFFFFFEDEEEEDDD_Mismatch_1_Sense_+_Library_PoolT
CTTGCAGGAACCTTCATTGTAAGAAGCCAGTGTGCATTATCTTAAGTGCAATAATAAAAATTCAGTGAATGGGTATAGAATCCATAGACAGACT
>Frequency_1_QualityScore_FFHHHHHJJIJJJJJJJJIJJIJJJJJJJIJ*CHGHIJJJEHIIIIFGIJHHJIIIJGIJJFIJJIJJIHHHHHGHFFFDDDDDDDDDDDDDDD_Mismatch_2_Sense_+_Library_PoolT
AGACTTAGCTTCAAATTCAGTTTATGCCTGTTCATAATTTATTGTGTTTTAAATATGAGGGATGGCTTATGTACTCCGGACTGCTCAGTAAGCC
>Frequency_1_QualityScore_FFHHHHHJHIIJIJJFHIIJJJJHIJGJJJJJJJJIJIIJJIJJJIIIJJJJJJJJJJJHHHHHHHFFFDFFEEDEEDDEDDEDDDCCDDDDDC_Mismatch_1_Sense_+_Library_PoolT
CAGAACGGAGCTATGTGTAAATTCTAATTTTATGTAAATTCCAAGTACGCTCACCGTTCATTCCTTGCATGAACCTTCATTGTAAGAAGCCAGT
>Frequency_1_QualityScore_BDFHHFBFGGIBGDHCGGEGGHIBBHH9EEAB>F9:CFIEBHD?GGBHH@EGGGEGGHDEB;FAGIGHIEHIH3@ECE?7;@@BB;BDDEC_Mismatch_1_Sense_+_Library_PoolT
GAGAATCCATAGACAGACTTAGCTTCAAATTCAGTTTATGCCTGTTCATAATTTATTGTGTTTTAAATATGAGGGATGGTTTATGTACTCA
>Frequency_1_QualityScore_DDDF>+<CBHGEGDGEAGEB@>FEGHI<9??@?D??4?DEGFC@FB@<FBF=8B4B7=CFG;;=D@C.=CC7=?;@@?CB9;9A55(-5;:>;B_Mismatch_1_Sense_+_Library_PoolT
ATGGGCAGAGAATCCATAGACAGACTTAGCTTCAAATTCAGTTTATGCCTGTTCATAATTTATTGTGTTTTAAATATGAGGGATGGTTTATGTA
>Frequency_1_QualityScore_?BFFF,<C<<<3;G>FF9<FD>EBHF@@CFE_Mismatch_0_Sense_+_Library_PoolT
TTCAGTGAATGGGTAGAGAATCCATAGACAG
>Frequency_1_QualityScore_FFHHHHHJJJJJJJJJIJJJJIJJJJJJJJJJJJJJJJJJJGIJIFGFHIJJJJJJJJJGG_Mismatch_0_Sense_+_Library_PoolT
TCAATAAGCCATGTGATTTTTAACTGCATTTAATTCTGGAGTAAGTGTCTGCTTAATTGTA
>Frequency_1_QualityScore_FFHHHHHJGJJIGIGHJJIGIGGJFJIJJJJJJJJIJGIIIIJIJJJIIJJJJI_Mismatch_1_Sense_+_Library_PoolT
GAAAAATTCAGTGAATGGGTAGAGAATCCATAGACAGACTTAGCTTCAAATTCA
>Frequency_1_QualityScore_FDGHHGHJIIHHIJIHIEIIIIJGGGIGCFHGGHAHBDDF@CBD??AD<ACDEDEEDC;@BB>B?B@C(::>B@CC@CAA@>>@CD35>BD_Mismatch_1_Sense_+_Library_PoolT
AAAGAATCCGTCGAGCCGCCCGCCACCGTCTACCGGAGACCGTGATCTGGATATTACCGGCCAGAGTTGTATTCAATGAACTGAAGCGGAA
>Frequency_1_QualityScore_B:=CFFFGIIFGFIFEEEDEBEHECGBGEGEEFFIIBDFEFIEG@G>GGFIGGGGCEDDGFECFGEFE:CECEIFFFEFFDDBDD@B>@_Mismatch_1_Sense_+_Library_PoolT
TCATTCCTTGCAGGAACCTTCATTGTAAGAAGCCAGTGTGCATTATCTTAAGTGCAATAATAAAAATTCAGTGAATGGGTAGAGAATAC
>Frequency_1_QualityScore_FFHHHHGJJJIIHJJJJJJJGIIJIJJIJIIIJJJJJJJJJJJJJJJJJIIJJHHHHHHFFFDDDEDDDBDDEEEFDDDDDDDDDDDDDDDEED_Mismatch_1_Sense_+_Library_PoolT
CTGAAGCGGAAATAGAACGGAGCTATGTGTAAATTCTAATTTTATGTAAATTCCAAGTACGCTCACCGTTCATTCCTTGCAGGAACCTTCATTG
>Frequency_1_QualityScore_FFHHHHFBHHIEFFHIJJIHGIJJIIHHCEEHFFCBD?8>=??B=:555<B258-?AA@BD@B5?CCCCCC99<BB_Mismatch_1_Sense_+_Library_PoolT
CAACGGTCGACGGATCGGCCACCGGCCAGTCAATCGCAGAGCGCCGACGGGCTTGCTGGCGACTTTTCTCCGGCAA
>Frequency_1_QualityScore_BBHFHHDE@EGGHAH@AFEC<?D?DBBF5@@@DGAHHE?ACE>7=8/98;?<>>ACC>B;B@5::AAAC>@::-0-00399AA_Mismatch_0_Sense_+_Library_PoolT
GCCGCCCGCCACCGTCTACCGGAGACCGTGATCTGGATATTACCGGCCAGAGTTATATTCAATGAACTGAAGCGGAAACAGAA
>Frequency_1_QualityScore_FFHHHHHJJJJIJIJJJJJJJJJJJGIJJIJJIIIJIIJJJJJGJJJJJJJJJJIIIJJIIHHHHHFFFDEEDDDDDEFEFDDDDDDBDDDDDD_Mismatch_1_Sense_+_Library_PoolT
ATGAACTGAAGCGTAAACAGAACGGAGCTATGTGTAAATTCTAATTTTATGTAAATTCCAAGTACGCTCACCGTTCATTCCTTGCAGGAACCTT
>Frequency_1_QualityScore_2AFHHHJJJIJJHGIGCHIGIIJJHHIIDHIJGIJGIIIJFGEGGFIIIHIJHGGGCHHFHEHGAADFFDDCDCEEEEEDDDDDDDDCDCC>A_Mismatch_0_Sense_+_Library_PoolT
AGTACGCTCACCGTTCATTCCTTGCAGGAACCTTCATTGTAAGAAGCCAGTGTGCATTATCTTAAGTGCAATAATAAAAATTCAGTGAATGGG
>Frequency_1_QualityScore_FFHGHHHJJJIIJJIHGIJIIJJJJJJJJJJJJJJJJJJIJJJJIJJJJJIJIJJJIIHIJJIHHHHHHGFFFFEDDEDDDEEDEEECCDDDDD_Mismatch_1_Sense_+_Library_PoolT
AACAGAACGGAGCTATATGTAAATTCTAATTTTATGTAAATTCCAAGTACGCTCACCGTTCATTCCTTGCAGGAACCTTCATTGTAAGAAGCCA
>Frequency_1_QualityScore_FFHHGHHIJJJJIGJGIEJJIGIJIJIIJCCHIJJIIJIJJJIHIIHJJJEGIJJJJIGGIGHIIJICFFGHJGIIIJIJIHHH_Mismatch_1_Sense_+_Library_PoolT
TAATTGTATTCCTCTGGCATTGCATTGGATTCCATTTTAATACTTTTTACATCAAATTTTTAATTTGTATTTTATTTTTAATTA
>Frequency_1_QualityScore_FFHHGADFFEEHDHHHCFG<FHEFHGHIJJIGIIIJIGJJJFHIIJIIIGGFGJFIJJJJJJJJIFF@C=CEGGH@EEHEHFFFFD>CCDDDDD_Mismatch_1_Sense_+_Library_PoolT
ATGGGTAGAGAATTCATAGACAGACTTAGCTTCAAATTCAGTTTATGCCTGTTCATAATTTATTGTGTTTTAAATATGAGGGATGGTTTATGTA
>Frequency_1_QualityScore_FFHHHHGJIIJHIIGHJIHHIGIDHAFHGGGHEFDECECCCDDBDDCBBDB@B<@BB<B>?:3>?B;>>8@C>@:A<BBDBBCCB:@C>@D_Mismatch_1_Sense_+_Library_PoolT
TTCCACAACGGTCGACGGATCGGCCACCGGCCAGTCAATCGCAGAGCGCCGACGGGCTTGCTGGCGACTTTTCTCCGGCAAAGAATCCGTC
>Frequency_1_QualityScore_FFHHHHHJJJJJJJJJJJJJJJJJHGCGHIIGIJJJJIJJJJJJJJJJIIIGIJIJJJJJJJJJIJJJIHJHHHGHHHFFFFFFFEDDEEEDDC_Mismatch_0_Sense_+_Library_PoolT
ATTTTTAACTGCATTTAATTCTGGAGTAAGTGTCTGCTTAATTGTATTCCTCTGGCATCGCATTGGATTCCATTTTAATACTTTTTACATCAAA
>Frequency_1_QualityScore_DDAC<CFFFA?EHIEBFHDE?C@FEHGFCFH*:BF?*?B>FI9?BEGGHEDF@==C@)8=;@=CCE7AAEEBBCEE@ACC@AC_Mismatch_0_Sense_+_Library_PoolC
ATGTAAATTCCAAGTACGCTCACCGTTCATTCCTTGCAGGAACCTTCATTGTAAGAAGCCAGTGTGCATTATCTTAAGTGCAA
>Frequency_1_QualityScore_D?DFDDDB4ADBFHGBHCFE<CE>EHGEHIEHHDFHIGGHIB?DHIIIIICFHGGIIEIFHIIIIF:=D;@@DDCE>C7A;ECBDCD>@@CCDD_Mismatch_1_Sense_+_Library_PoolC
ATGCATTATCTTAAGTGCAATAATAAAAATTCAGTGAATGGGTAGAGAATCCATAGACAGACTTAGCTTCAAATTCAGTTTATGCCTGTTCATA
>Frequency_1_QualityScore_FFHHHHHJIJJHHIJHHIJJJJHIIJHIJJJJJJJJJJJIJJJJJJJJJIGIJJJJJJJJIJHHHHHHHCEFD_Mismatch_1_Sense_+_Library_PoolC
TATTGTGTTTTAAATATGAGGGATGGTTTATGTACTCCGGACTGCTCAATAAGCCATGTGATCTTTAACTGCA
>Frequency_1_QualityScore_FFFFHGHHIIIGGHGIIJJGIGHI?FGIGFGFHHFBBDDDDDDDDDDCC>ABDBBBDBBDD@D5;@>BBB@BBA::@B>3<<BCDADCD<<><>_Mismatch_1_Sense_+_Library_PoolC
GGAACGGAGGACGTTCCACAACGGTCGACGGATCGGCCACCGGCCAGTCAATCGCAGAGCGCCGACGGGCTTGCTGGCGACTTTTCTCCGGCAA
>Frequency_1_QualityScore_DDDDD@8:E8?)C?BDE9?BD0?6\;A7;A=@D\5=?9??>?;??889-:?_Mismatch_0_Sense_+_Library_PoolC
GCTCGCTGGCGACTTTTCTCCGGCAAAGAATCCGTCGAGCCGCCCGCCACC
>Frequency_1_QualityScore_DD+CDDAEB@E:AE<DFEFEI9FFE<?EB3CDD4?DEII9_Mismatch_0_Sense_+_Library_PoolC
CAGTGAATGGGTAGAGAATCCATAGACAGACTTAGCTTCA
>Frequency_1_QualityScore_DFHHFGHIJGIIJJIIDEGGGGIIIIGBGGHGFFDDDDDDD;@9BDDCCCCDBD@BDDDDDCA>BBBDBBBDCDDDDD@BD@ABBB(>9@<@58_Mismatch_1_Sense_+_Library_PoolC
ACCGGCCAGTCAATCGCAGAGCGCCGACGGGCTCGCTGGCGACTTTTCTCCGGCAAAGAATCCGTCGAGCCTCCCGCCACCGTCTACCGGAGAC
>Frequency_1_QualityScore_FFHHHHHJJJJJJJJJJJJJJJIJHHGIJJJJIJJJJJIJHIIJJJJJJJJJJJJJJJJHIJIHHHHEFBFFFEEEEE_Mismatch_0_Sense_+_Library_PoolC
GGAACCTTCATTGTAAGAAGCCAGTGTGCATTATCTTAAGTGCAATAATAAAAATTCAGTGAATGGGTAGAGAATCCA
>Frequency_1_QualityScore_D=AACFDEHGHIIIEEHI>FFGAGHGGIIB_Mismatch_0_Sense_+_Library_PoolC
GTGTTTTAAATATGAGGGATGGTTTATGTA
>Frequency_1_QualityScore_D>CHFA?2ACDGGGAH>HGCCDHIGGGGG>BFAGGHI9??FG?G9BF><FFD?B/?8DD><C<=8=F@E8AAE>;;7??CD;>CCCDCC>;@;?_Mismatch_1_Sense_+_Library_PoolC
CCATGTGATTTTTAACTGCATTTAATTCTGGAGTAAGTGTCTGCTTAATTGTATTCCTCTGGCATCGCGTTGGATTCCATTTTAATACTTTTTA
>Frequency_1_QualityScore_BDDAH?FDDGEH:CFEIBGCCFA?EGG?DFFE9BGG@FD@8A_Mismatch_0_Sense_+_Library_PoolC
CTCTGACCTGAAGCCTGTCACAGAGGGTGCTTATGGCGGAGG
>Frequency_1_QualityScore_BDDFHDBHEGIC::F<FGG9EHIGHIIIEGGHICFHD9BBBFHGI<FFDDCHIGGIGEGGFEE:??BB>;>CA;=;;=C@C>;5,;A;@CC_Mismatch_0_Sense_+_Library_PoolC
AAACAGAACGGAGCTATGTGTAAATTCTAATTTTATGTAAATTCCAAGTACGCTCACCGTTCATTCCTTGCAGGAACCTTCATTGTAAGAA
>Frequency_1_QualityScore_BB=2<DDBEGF>H>FEDHHIIGGIIGGIIIEEECCHIDFDDABDDGEG4BFFH@<@>CBGIICFG:@C;=CHFHHHHFEECC;;CDDDD@CDDC_Mismatch_0_Sense_+_Library_PoolC
GAGTAAGTGTCTGCTTAATTGTATTCCTCTGGCATCGCATTGGATTCCATTTTAATACTTTTTACATCAAATTTTTAATTTGTATTTTATTTTT
>Frequency_1_QualityScore_>DDAF?AGC<FC@HHDBBECAEE<+<EF>CGHCGGEDFGCGG@DF=;BDCFH>CGHGI<C>@CC=@=7).=AEBCDEEB?>6;@CC;;>(5;>C_Mismatch_1_Sense_+_Library_PoolC
ATTTTATGTAAATTCCAAGTACGCTCACCGTTCATTCCTTGCAGGAACCTTCATTGTAAGAAGCCAGTGTGCATTATCTTAAGTGCAATCATAA
>Frequency_1_QualityScore_FFHHHHHJJEGIJJJHIJIJJIJJJIJJJJJJJJJIJJJJJIJJJJJJJJJJJJJJIJJJJJJHHHHEHFF_Mismatch_1_Sense_+_Library_PoolC
GAGGCATGGTTTATGTACTCCGGACTGCTCAATAAGCCATGTGATTTTTAACTGCATTTAATTCTGGAGTA
>Frequency_1_QualityScore_FFDHFHGIIIJEHHGHJGGIIIJIJGIJJJJJJEHIIFHHGIHIIJJIHJJJJFHIJJJIJIJJJJIJJGHJGHIHHGGHCDEEFFEEEEE_Mismatch_0_Sense_+_Library_PoolC
TTCATTCCTTGCAGGAACCTTCATTGTAAGAAGCCAGTGTGCATTATCTTAAGTGCAATAATAAAAATTCAGTGAATGGGTAGAGAATCCA
>Frequency_1_QualityScore_D?DAAD?;@EF:E<EF><<9DH9B?FEH>:FEB1=FGGIIGGC@EAGE@A3)?;=A>B8CCC35(8=(55?(:>@C:44>(:3>C3(4(4:ACB_Mismatch_1_Sense_+_Library_PoolC
CGGAGACCGTGATCTGGATATTACCGGCCAGAGGTATATTCAATGAACTGAAGCGGAAACAGAACGGAGCTATGTGTAAATTCTAATTTTATGT
>Frequency_1_QualityScore_FFHHHHHJJIJJJJJJJJJIJJJJJJJJJJJJIJJJJJJJJJGJJJJH?EEFFFFFFDCD_Mismatch_0_Sense_+_Library_PoolC
GGAGCTGCCCAAACAACCGATCTCTGACCTGAAGCCTGTCACAGAGGGTGCTTATGGCGG
>Frequency_1_QualityScore_FFHHHHHJJJGIJJJJGIIJIJIIFHBFGIIJJJJIJIJJIIJGHJIEIGI;CEFHFHFFFD@CCCDDCDDDFEDDEDDEEEDDDDCDEDEDAC_Mismatch_2_Sense_+_Library_PoolC
AGTGATCTGGATATTACCGGCCAGAGTTATATTCAATGAACTGAAGCGGAAGCAGAACGGAGCTATGTGTAAATTCTAATTTTATGTAAATTCC
>Frequency_1_QualityScore_FFHHHHGJIHHIJJGGIHIGIHIJJ@GIJEGIGIIJJJJIJJJJJIIJIJIJJJJJIJJJIAEEHHHFHFFFFFEE_Mismatch_1_Sense_+_Library_PoolC
ATTTATTGTGTTTTAAATATGAGGGATGGTTTATTTACTCCGGACTGCTCAATAAGCCATGTGATTTTTAACTGCA
>Frequency_1_QualityScore_FFHHHHHJJJIJJJJJJIIIJJJJJGIIJJHBHDCEFFFCEEEFEECDDDDDD@B2<CDEEDEEEECDDCDDCDCCDDDBDDDCDDDDB@@BBD_Mismatch_1_Sense_+_Library_PoolC
CGAGCCGCCCGCCACCGTCTACCGGAGACCGTGATCTGGATATTACCGGCCCGAGTTATATTCAATGAACTGAAGCGGAAACAGAACGGAGCTA
>Frequency_1_QualityScore_FFHHHHHJJJJJJJJJJJJJJJIJJJJJJJJJJJIJJIJIJIJIJIJGIJJIJJJJJJJIJJGJGIIHHHHHHFFFFDFFEDEECCCDDEEECE_Mismatch_1_Sense_+_Library_PoolC
CCTATGTGTAAATTCTAATTTTATGTAAATTCCAAGTACGCTCACCGTTCATTCCTTGCAGGAACCTTCATTGTAAGAAGCCAGTGTGCATTAT
>Frequency_1_QualityScore_DD<CDDD>EBB:AC+1C;AE<FEECBECE<EEE<)?C?DDDDDDEDB*?DD@A??*9B=CECI>DEECC@@DCE_Mismatch_1_Sense_+_Library_PoolC
TTCATTCCTTGCAGGAACCTTCATTGTAAGAAGCCAGTGTGCATTATCTTAAGTGCAATAATAAAAATTCAGTA
>Frequency_1_QualityScore_FFHHGHHJJJJGIIIJJJJJJIJJIJJJJJIJJJJJJJJJJIJJJJJJIJJJGIJJJJJJJJEHIHGHHFFFFEEEEEEEDCDDDDDDDCC@CD_Mismatch_1_Sense_+_Library_PoolC
ACGGAGCTATGTGTAAATTCTAATTTTATGTAAATTCCAAGTACGCTCACCGTTCATTCCTTGCAGGAACCTTCATTTTAAGAAGCCAGTGTGC
>Frequency_1_QualityScore_DDD>DDDEEEEE>,<C>+CBEEIFF@EEEEIIIEIAD?0?@D*?D9*0?DE<DDBCEBEC@CCCC>@CDCEA=A?=?CDDD)?>;;;AAAAAAD_Mismatch_1_Sense_+_Library_PoolC
GTGCATTATCTTAGGTGCAATAATAAAAATTCAGTGAATGGGTAGAGAATCCATAGACAGACTTAGCTTCAAATTCAGTTTATGCCTGTTCATA
>Frequency_1_QualityScore_FFHGHGHJJIJFHIJDJDJIJJJJJJJIJIJJJJJJJJJJJJJJJJIJJIJIJJJJJJJJIJJIIEHIJGGGIJHHG_Mismatch_0_Sense_+_Library_PoolC
TAATTCTGGAGTAAGTGTCTGCTTAATTGTATTCCTCTGGCATCGCATTGGATTCCATTTTAATACTTTTTACATCA
>Frequency_1_QualityScore_BBFF??FGBGDA:FHHIIIGIGHGGIGACHGIIEHEFHHIDBF=DFII9BFGGEIG_Mismatch_0_Sense_+_Library_PoolC
CAGTTTATGCCTGTTCATAATTTATTGTGTTTTAAATATGAGGGATGGTTTATGTA
>Frequency_1_QualityScore_FFHHHHHJJJJJJJHJJJJJIJIJJJIJIJJJJJJJJJJJJIIJIJJJJJJJIJHIIJFGHHFGHGHIJJJJHAEFHHFFF_Mismatch_0_Sense_+_Library_PoolC
CCATAGACAGACTTAGCTTCAAATTCAGTTTATGCCTGTTCATAATTTATTGTGTTTTAAATATGAGGGATGGTTTATGTA
>Frequency_1_QualityScore_D?F<AFFFFBF@:C@@FEEHFD<EFCB>?E<??DEEGFE<BFB??BF;DBD@48?DF>C>8B4)=CC@F>=@34.7?CFAA>=3@@;@_Mismatch_0_Sense_+_Library_PoolC
AGTGCAATAATAAAAATTCAGTGAATGGGTAGAGAATCCATAGACAGACTTAGCTTCAAATTCAGTTTATGCCTGTTCATAATTTATT
>Frequency_1_QualityScore_?DBD+:C:<E:CEF@E:ACD?FF9E>BEEEFEF@>DCDDDDDEDEECE9BDDE>DEC_Mismatch_1_Sense_+_Library_PoolC
CCTTCATTGTAAGAAGCCAGTGTGCATTATCTTAAGTGCAATAATAAAAATTCAGTA
>Frequency_1_QualityScore_FFHHHHHJJJJJJIIJJJIJJJGHFHIJJJJJJJJIIJIIIIJJJJJJJJHJJJIJJIIIJIIIIFGHEEHIIJH_Mismatch_2_Sense_+_Library_PoolC
AACCTTCATTGTAAGAAGCCAGTGTGCATTATCTTAAGTGCAATAATAAAAATTCAGTGAATGGGTAGAGAAGCA
>Frequency_1_QualityScore_FFHHHHHJGHHIJJJJJJJJJIIJJJJJJJJJIJJJJJJIJJJJJJJJJJJJJJJJJIJJJJJJJJJJJIIIJJHHHHHFFFFFDFFFEEEEEE_Mismatch_0_Sense_+_Library_PoolC
GGAGTAAGTGTCTGCTTAATTGTATTCCTCTGGCATCGCATTGGATTCCATTTTAATACTTTTTACATCAAATTTTTAATTTGTATTTTATTTT
>Frequency_1_QualityScore_::+<D?1?EF7?9:9*:;:8?DA<F@<6?=A=;=B?3>=53=A_Mismatch_2_Sense_+_Library_PoolC
GGAGGGGAAGGTCCAGCCCCCCGGCCAAAGAACGGAGCTGCCA
>Frequency_1_QualityScore_DDHH>FHGHIJJJJIIJJJJJJJIJJIJJJJJJJGGHJJJJJJJJJJJIJJJIJJJJJJJJIJ_Mismatch_1_Sense_+_Library_PoolC
TCTTTAGTGCAATAATAAAAATTCAGTGAATGGGTAGAGAATCCATAGACAGACTTAGCTTCA
>Frequency_1_QualityScore_FFHHHHHJIIJJJJIJJJJIHIIIJHIIJJJJJJJIJJIJJJJJJJIIHIJJGFJHEHIIIJJIJJJJJHIHHEFHHHFFFDDDDDDDDDCEDD_Mismatch_2_Sense_+_Library_PoolC
ACAGACTTAGCTTCAAATTCAGTTTATGCCTGTTCATAATTTATTGTGTTTTAAATATGAGGGATGGCTTATGTACTCCGGACTGCTCAGTAAG
>Frequency_1_QualityScore_FFGHHHHJGIJJJJJJJJJJJJJJJJHIJJJJJJJJGIGIJJIJJIIJJJFHGHJIIGIIGHJIJFJIJDGCHHGHHHHH_Mismatch_2_Sense_+_Library_PoolC
ATAGACAGACTTAGCTTCAAATTCAGTTTATGCCTGTTCATAATTTATTGTGTTTTAAATATGAGGGATGGTTTATGTTA
>Frequency_1_QualityScore_FFHHHHFDHEHIBHHGIHGIIIIIICHIIIEGGDFHIGI9BGGIGGEIIIIHEGIGIDHGGGIICEFHHHHHFFFFFFECEDEEEDDDEEDDCC_Mismatch_1_Sense_+_Library_PoolC
CATTATCTTAAGTGCAATAATAAAGATTCAGTGAATGGGTAGAGAATCCATAGACAGACTTAGCTTCAAATTCAGTTTATGCCTGTTCATAATT
>Frequency_1_QualityScore_FFHHHHGGHJGBHHHHIIEIBHEH@B?F<GGIJJIIDHI>GHDBH@HCG*9?FCFHIJJGGFHGGCGCE@DHHHEHEHFFCBEBC_Mismatch_0_Sense_+_Library_PoolC
CAGGAACCTTCATTGTAAGAAGCCAGTGTGCATTATCTTAAGTGCAATAATAAAAATTCAGTGAATGGGTAGAGAATCCATAGAC
>Frequency_1_QualityScore_FFHHHHHJJJGIIJJJJJJJJJJJGDIJIJHHHDFFEFFDDDDDDDDCDBBD;BDDDDDDCCCBBB>@BACCCCD>BB5@DDCDDCCBDBD@>B_Mismatch_1_Sense_+_Library_PoolC
TCCACAACGGTCGACGGATCGGCCACCGGCCAGTCAATCGCAGAGCGCCGACGGGCTTGCTGGCGACTTTTCTCCGGCAAAGAATCCGTCGAGC
>Frequency_1_QualityScore_FFGCFHHIJJIHHHHIJIJJIFII=)8)09/?/??<F_Mismatch_1_Sense_+_Library_PoolC
CCGTGATCTGGATATTACCGGCCAGAGGTATATTCAA
>Frequency_1_QualityScore_FFFHHHHJIIJJJIIGGJIJJJJJIJJJJGHGHIJJFCDGEHGJJJJJIJJJJIIGIJJJJJJJJH_Mismatch_0_Sense_+_Library_PoolC
TTATCTTAAGTGCAATAATAAAAATTCAGTGAATGGGTAGAGAATCCATAGACAGACTTAGCTTCA
>Frequency_1_QualityScore_2ADHHHJIJIIJJJJFHJIIJJGIHIJJJJJIIIIJJJJJJJJJJJJIGGGIIJJJJJJHHHFDEFEEDCEEEEDDCDDDDDDDDDEFDEDDD_Mismatch_0_Sense_+_Library_PoolC
GCGGAAACAGAACGGAGCTATGTGTAAATTCTAATTTTATGTAAATTCCAAGTACGCTCACCGTTCATTCCTTGCAGGAACCTTCATTGTAAG
>Frequency_1_QualityScore_FDHHHHFHIAFHIIIHBHIIIIIIIIIIIHGGGII@GGIIIHHIEGHIIIIIIIBGIIHGGIHHFEHHDBC_Mismatch_0_Sense_+_Library_PoolC
GAGGGATGGTTTATGTACTCCGGACTGCTCAATAAGCCATGTGATTTTTAACTGCATTTAATTCTGGAGTA
>Frequency_1_QualityScore_FFHHHHHJJJJJJJIJJJEHIIIJIJJJIJJJJJJJJJJJJJJJJJJJJJJJJJJJIHIIJIIJJHHHHHHHHFFFDEEEDEEDDDDECDDDEE_Mismatch_1_Sense_+_Library_PoolC
TGTGTAAATTCTAATTTTATGTAAATTCCAAGTACGCTCACCGTTCATTTCTTGCAGGAACCTTCATTGTAAGAAGCCAGTGTGCATTATCTTA
>Frequency_1_QualityScore_FDHHHHHJJJJJHIIIJJJJJJIJJJIJHHJJJJJIJJJJJJJJJJIHIIJIJIIFHHIIHGIJJJJJJHHIJJHHHHHGFFFF_Mismatch_0_Sense_+_Library_PoolC
GTAAGAAGCCAGTGTGCATTATCTTAAGTGCAATAATAAAAATTCAGTGAATGGGTAGAGAATCCATAGACAGACTTAGCTTCA
>Frequency_1_QualityScore_FFHHHHHJJJIJJJJJJJJJIJJJIJJJJIJHIHIJJJJIJJJJJIIGIHIJIJJJJJIJJJJJJJGIGHHHHHHFFFFFEEEEEEDD_Mismatch_0_Sense_+_Library_PoolC
CCTTGCAGGAACCTTCATTGTAAGAAGCCAGTGTGCATTATCTTAAGTGCAATAATAAAAATTCAGTGAATGGGTAGAGAATCCATAG
>Frequency_1_QualityScore_DBFB4ADBEEEFHGIIEID>HHFDCFABHADCD*:1?GC<GEAFDGB4B??B??DAGHIGD<@8C@FGHD;DCDEH?EED:@@BEC;@@;6@C;_Mismatch_1_Sense_+_Library_PoolC
TTCCTTGCAGGAACCTTCATTGTAAGAATCCAGTGTGCATTATCTTAAGTGCAATAATAAAAATTCAGTGAATGGGTAGAGAATCCATAGACAG
>Frequency_1_QualityScore_FFHFABAEBFHGFFHBAFH:FFFAAGHGCH@EFEHFFF@?@5;3,9(:@@>:C>CCCDCCB>BBBB?B++>>@BCDDCD>>ACCCCCCC<><9>_Mismatch_0_Sense_+_Library_PoolC
GCAAAGAATCCGTCGAGCCGCCCGCCACCGTCTACCGGAGACCGTGATCTGGATATTACCGGCCAGAGTTATATTCAATGAACTGAAGCGGAAA
>Frequency_1_QualityScore_FFHHHHHJJIIIJJJJJJJIIJJJJJJIJJJJJJJHHGGGIJIGIGIIEGIJDHJIFHJJJIGEIIIE_Mismatch_1_Sense_+_Library_PoolC
TTCAAATTCAGTTTATGCCTGTTCATAATTTATTGTGTTTTAAATATGAGGGATGGTTTATGTACTCA
>Frequency_1_QualityScore_?=DHFFFGGHGHHGIIGHIIGIAHHG=D;=;5ABB_Mismatch_0_Sense_+_Library_PoolC
GTCGACGGATCGGCCACCGGCCAGTCAATCGCAGA
>Frequency_1_QualityScore_DFHHGHHJJJJJIIJJIJJIJJJIIJJHDHGGGIJIGHIJIIJGIJJ@E=CHHHHFHFFFFFFBCCEEECEEEDDDDDCCDDACCEECCB?CDC_Mismatch_1_Sense_+_Library_PoolC
ACGCTCACCGTTCATTCCTTGCAGGAACCTTCATTGTAAGAAGCCAGTGTGCATTATCTTAAGTGCAATAATAAAAATTCAGTGAATGGGTAAA
>Frequency_1_QualityScore_FFHHHHHJJJJJJJIJJJJIJJJJGIFHIIJIIJJJJJJJJJIIJJJJJJIJJJIJJJJJJIJIHIJJJJIHJJHHHHHFF_Mismatch_0_Sense_+_Library_PoolC
CAGGAACCTTCATTGTAAGAAGCCAGTGTGCATTATCTTAAGTGCAATAATAAAAATTCAGTGAATGGGTAGAGAATCCAT
>Frequency_1_QualityScore_DFHHGHHIGIIJJ=FBHEHFIHIE@BEHGGF@<BBD@CACDEDBB:B@A@2=B77-7<75AB589@?BD-08>C:>:>3-5095>CA:>A@<80_Mismatch_1_Sense_+_Library_PoolC
CGTTCCACAACGGTCGACGGATCGGCCACCGGCCAGTCAATCGCAGAGCGCCGACGGGCTCGCTGGCGACTTTTCTCCCGCAAAGAATCCGTCG
>Frequency_1_QualityScore_A)@DCDDFEFBBH4<AHEBEG?:?B:DD<B9BFBF9FF8BFBA48BA@@E6A@B3);?>B>>B>3>53;;3;@>>B(((4>:@AA>>B:@>ABD_Mismatch_1_Sense_+_Library_PoolC
GAGATCTGGATATTACCGGCCAGAGTTATATTCAATGAACTGAAGCGGAAACAGAACGGAGCTATGTGTAAATTCTAATTTTATGTAAATTCCA
>Frequency_1_QualityScore_FFGHHHHIIIJJHIHIGGJICHIJJJIIJJIGIIGIFHIIJJJJJJIJJIJJJIJHGHFDCDDDDDDDDBD@BDDDDDEDEEEEDDEEDDEEDE_Mismatch_1_Sense_+_Library_PoolC
TACCGGAGACCGTGATCTGGATATTACCGTCCAGAGTTATATTCAATGAACTGAAGCGGAAACAGAACGGAGCTATGTGTAAATTCTAATTTTA
>Frequency_1_QualityScore_FFHHHHHJJJIJIJJJIGGIEHIJIJJIDHIIIIEIJJIJJJIJIIIHFGIIIGJGHGIGHIIIJIIGHIIHHHDECFHFFFFFDCD_Mismatch_2_Sense_+_Library_PoolC
TCCTTGCAGGAACCTTCATTGTAAGAAGCCAGTGTGCATTATCTTAAGTGCAATAATAAAAATTCAGTGAATGGGTAGAGAATCCGA
>Frequency_1_QualityScore_DDAACFAGGCAF>DFHGIEBG3<FAG@D*?:BBD<BG>4D?8?FBGE_Mismatch_1_Sense_+_Library_PoolC
ATTCCTCTGGCATCGCGTTGGATTCCATTTTAATACTTTTTACATCA
>Frequency_1_QualityScore_FFHHHHHIJJJJJJJJJ+CHGIHIJJJJJJJIFFHGIIJJJJJJIGIBGIJJJHIGJJJGI_Mismatch_0_Sense_+_Library_PoolC
AAATTCAGTTTATGCCTGTTCATAATTTATTGTGTTTTAAATATGAGGGATGGTTTATGTA
>Frequency_1_QualityScore_DFHHHHDGHIIJJGIIJJIJJJJJIIJJJIIJJIIEHHIGDFHGIIIHIAGHJEHHIIHGHHHHGFFFFFFFFEEEECCCBBBDDDBB<?CDEE_Mismatch_1_Sense_+_Library_PoolC
ACAGAGTTATATTCAATGAACTGAAGCGGAAACAGAACGGAGCTATGTGTAAATTCTAATTTTATGTAAATTCCAAGTACGCTCACCGTTCATT
>Frequency_3_QualityScore_EFHHGGHIIBIIIHHHHIIGIGDGHIIIJIIHJJIIIHHIJFHIHCFFEEFHHEDCEEDCCCDDDDDDDB>A@CCDBBCCDEDEAB?BCDD=BC_Mismatch_0_Sense_+_Library_PoolT
CTACCGGAGACCGTGATCTGGATATTACCGGCCAGAGTTATATTCAATGAACTGAAGCGGAAACAGAACGGAGCTGTGTGTAAATGTGTAAATT
>Frequency_3_QualityScore_EEGHBGFHIGIHIGIIBHFHGGGEFGIGDGIIFFHIIIHIHGHHHHIHHFIFGGABDDBCBBCABBCDDC>BCCCCDDDD@CDEDEDCDDCACB_Mismatch_0_Sense_+_Library_PoolT
CTGGATATTACCGGCCAGAGTTATATTCAATGAACTGAAGCGGAAACAGAACGGAGCTGTGTGTAAATGTGTAAATTCTAATTTTATGTAAATT
>Frequency_3_QualityScore_FFHHHHHJJJJJJIIFHHIJJJIJJJJJJJJJJIJJJJIJJJJJJJJJIGGGFFDFCCDEDDEEBDDCBACDDEEEEEEDEDDEEEDEEDDCBB_Mismatch_0_Sense_+_Library_PoolT
TATTACCGGCCAGAGTTATATTCAATGAACTGAAGCGGAAACAGAACGGAGCTGTGTGTAAATGTGTAAATTCTAATTTTATGTAAATTCCAAG
>Frequency_3_QualityScore_DEEHGHGIGHGHHIIJHIHIJJIIIJJJFIHIEGHIIIIGGHIIHHHIIHHHHHGECDDDDEDDCC@BCBCCCDCDDDDDEDDCDDDBDDDECD_Mismatch_0_Sense_+_Library_PoolT
GGAGACCGTGATCTGGATATTACCGGCCAGAGTTATATTCAATGAACTGAAGCGGAAACAGAACGGAGCTGTGTGTAAATGTGTAAATTCTAAT
>Frequency_3_QualityScore_EFHHHHGIHIIJHIHIIIHJJIIJIJJJIJGHGJJJIIIJIHIIIIJIIGIJJHGFEDEEEECBCCCBBDCDCBCEEDEDDADCDDDDEDCDEE_Mismatch_0_Sense_+_Library_PoolT
AGACCGTGATCTGGATATTACCGGCCAGAGTTATATTCAATGAACTGAAGCGGAAACAGAACGGAGCTGTGTGTAAATGTGTAAATTCTAATTT
>Frequency_2_QualityScore_FFHHHHHJJIJJJJJIIGIGIGHGIIGIHIIJJIIJJJIIIJHHIIIIIIIGGFEEEEDDDCDEEEEEEACEDEEEDEEEEEEDEDDEEEEDEC_Mismatch_0_Sense_+_Library_PoolT
TGGATATTACCGGCCAGAGTTATATTCAATGAACTGAAGCGGAAACAGAACGGAGCTGTGTGTAAATGTGTAAATTCTAATTTTATGTAAATTC
>Frequency_2_QualityScore_EEEHBGGGI?GIIIIIGIGIGAHGEGGIHIIIGGEIIIIGIIIEGIIIGCGGE@A@DCDAC?CCC=>A>:=A?A<@<CEEEC;AACDEEECCDB_Mismatch_0_Sense_+_Library_PoolT
CGGAGACCGTGATCTGGATATTACCGGCCAGAGTTATATTCAATGAACTGAAGCGGAAACAGAACGGAGCTGTGTGTAAATGTGTAAATTCTAA
>Frequency_2_QualityScore_FFGHHHHJJJJIIIJGIJJIIIIIIGHCGIHCGGGGIIIJIJIIIGIGGIGIIIIGHIHIHJJ7CGIIIHHHHHHHGGFFFFDCDEEECDDEDD_Mismatch_1_Sense_+_Library_PoolT
GATCTTTAACTGCATTTAATTCTGGAGTAAGTGTCTGCTTAATTGTATTCCTCTGGCGATGCCATTGGATTCCATTTTAATACTTTTTACATCA
>Frequency_2_QualityScore_FEGFEEHGFGHEGEGEGGIIFGIEGIG?EHGIGEHIIGEIHHDEGGIFHEEGGCCEEEDBC??AAC?C;;9?AA?CAB?>=BABCCA?AAACCB_Mismatch_0_Sense_+_Library_PoolT
CCGTGATCTGGATATTACCGGCCAGAGTTATATTCAATGAACTGAAGCGGAAACAGAACGGAGCTGTGTGTAAATGTGTAAATTCTAATTTTAT
>Frequency_2_QualityScore_FFHHHHHJIIIJJJJJJJJJJJIGEIBGIJIJJIIJIIIIJJJIJJIJIGGFFEEEEEC??ACDDCDCDDEEE<BACDEECDE?ADADEEDECB_Mismatch_0_Sense_+_Library_PoolT
CGTGATCTGGATATTACCGGCCAGAGTTATATTCAATGAACTGAAGCGGAAACAGAACGGAGCTGTGTGTAAATGTGTAAATTCTAATTTTATG
>Frequency_1_QualityScore_FDFFFHHJIGIJJJIJJIJJIJIIIJJIJJIJJIJHIJIJGHHHCFGHIHIJJIGGEHHGFGFGFFEDFFEFDEDCCD;@CCCDDBDDD@BBDD_Mismatch_2_Sense_+_Library_PoolT
GTTATATTCAATGAACTGAAGCGGAAACAGAACGGAGCTGTGTGTAAATGTGTAAATTCTAATTTTATGTAAATTCCAAGTACGCTCACCGTTC
>Frequency_1_QualityScore_DDDFFFDGBHEIFF?EFHI;BCCHGIIIIGIIFIIIGIIIIIIEIIIIIGHGHGHHEII@AG;=?CAED@>@D@>@6@CCCC>>@?@BB_Mismatch_1_Sense_+_Library_PoolT
CTGTTCATAATTTATTGTGTTTTAAATATGAGGGATGGCTTATGTACTCCGGACTGCTCAGTAAGCCATGTGATTTTTAACTGCGTTTA
>Frequency_1_QualityScore_FDFHDGHJIHGGHJIIJGJGIICHHJIJ@FHGIIJEIFIJGIJIIJJJIHEIIGGIJIIDGEHIJJJEIE@EHGHHDDDF@C;>CCCE@CDCCC_Mismatch_0_Sense_+_Library_PoolT
AGAAGCCAGTGTGCATTATCTTAAGTGCAATAATAAAAATTCAGTGAATGGGCAGAGAATCCATAGACAGACTTAGCTTCAAATTCAGTTTAAA
>Frequency_1_QualityScore_FFHHHHHJJJJJJJJJJJJJJJJJJJJJJJHIIIJJIJJJJJIJIJIIIIJJIJIJJJIIJJJJJIJJJEHIJHHHHFFFFFEEDDEEE_Mismatch_0_Sense_+_Library_PoolT
CTTGCAGGAACCTTCATTGTAAGAAGCCAGTGTGCATTATCTTAAGTGCAATAATAAAAATTCAGTGAATGGGCAGAGAATCCATAGTA
>Frequency_1_QualityScore_FFHHHHHJJJJJGJJJIJJJJIIIJIIIGGIHGIIGIII@FHIIGIIHIIJIHHHFHGGFFFFFFEFEEAEECBDDDFECCEDDDDDBBBDBCB_Mismatch_1_Sense_+_Library_PoolT
CAGAGTTATATTCAATGAACTGAAGCGGAAACAGAACGGAGCTGTGTGTAAATGTGTAAATTCTAATTTTATGTAAATTCCAAGTACGCTCACC
>Frequency_1_QualityScore_DDHHHGFIIIIGHCHGIIIIICHIIIIIIIIIHIG@AAGGG@=DHGGIIHHHHHHHDFFBDCEEACEECBACCCCBB7?BCBBBBCCEDDDCCC_Mismatch_0_Sense_+_Library_PoolT
GTTATATTCAATGAACTGAAGCGGAAACAGAACGGAGCTATGTGTAAATTCTAATTTTATGTAAATTCCAAGTACGCTCACCGTTCATTCCCAA
>Frequency_1_QualityScore_FFGHHGHJIIIIJJJJIIDIJJIJIJJJJJIJJJJJFHDHIIJIIJIIHIHEHDFFDCEEECCA;ACDF@DCCDCDDDDEEDDDEEEEDDCCDD_Mismatch_2_Sense_+_Library_PoolT
ATGGCTTATGTACTCCGGACTGCTCAGTAAGCCATGTGATTTTTAACTGCGTTTAATTCTGGAGTAAGTGTCTGCTTAATTGTATTCCTCTGGC
>Frequency_1_QualityScore_FFHGHHHJJIJJJJJJIJJJJJJJJJJJJJGJJJJJJJJJJJJJJIJJHIIJJIIJJJIIJJJJJJIJJIIJIIHHHHHFFEEFFEEEDDDDBD_Mismatch_2_Sense_+_Library_PoolT
TCAGTGAATGGGCAGAGAATCCATAGACAGACTTACCTTCAAATTCAGTTTATGCCTGTTCATAATTTATTGTGTTTTAAATATGAGGGATGGC
>Frequency_1_QualityScore_?BDD@F+<@GFE?DGGE@GGG@D@GABFD@G9BHCFBFHI9@<B8C>7/==;CCE=C777====?;C>_Mismatch_2_Sense_+_Library_PoolT
GCTTGCCGGAACCTTCATTGTAAGAAGCCAGTGTGCATTATCTTAAGTGCAATAATAAAAATTCAGTA
>Frequency_1_QualityScore_DDAHHF<@C:<AFGHDFGIGC<FH@?DGIIIIGHIIIIB>BFDF?FDDHB@DDFHHHHEGGIGI<C;FHHGEG:@CAE9=B<_Mismatch_1_Sense_+_Library_PoolT
TCATTTCTTGCAGGAACCTTCATTGTAAGAAGCCAGTGTGCATTATCTTAAGTGCAATAATAAAAATTCAGTGAATGGGCGA
>Frequency_1_QualityScore_FFHHHHHJJJJJGHHIJJJJJIJJJIJJJJJJJJJIIJJIJJJIIFHGIIIIJJIJJJJGIIGGIJJJIHFDDDDDDDDDD&2:4<@B<0229>_Mismatch_1_Sense_+_Library_PoolT
TCAATAAGCCATGTGATTTTTAACTGCATTTAATTCTGGATTAAGTGTCTGCTTAATTGTAAGAAAAAAAAAAAAAAAAAAGATCGGAAGAGCA
>Frequency_1_QualityScore_FFFHHHHJJJJIJJJJJJJJJJHIJJHIHIJJJHIIJIJIJJJJJJJJJJJJJJJJJJJJJJIJJHHHHHFFFFFFEEEEEDEEEDDDDDDCDD_Mismatch_1_Sense_+_Library_PoolT
AGTTTATGCCTGTTCATAATTTATTGTGTTTTAAATATGAGGGATGGCTTATGTACTCCGGACTGCTCAGTAAGCCATGTGATTTTTAACTGCG
>Frequency_1_QualityScore_FFHHHHHJJJGIIJIJJGIJJJJJJJJJJJJJJJJJJIJJJJJJGHGHHHHDFFFFFEEEEEFEEFEDEEDDEEDEDDFFEFFDDDECDDDDBD_Mismatch_1_Sense_+_Library_PoolT
CCGGCCAGAGTTATATTCAATGAACTGAAGCGGAAACAGAACGGAGCTGTGTGTAAATGTGTAAATTCTAATTTTATGTAAATTCCAAGTACGC
>Frequency_1_QualityScore_FFHHHHHJJJHIIIIJIJJIICGFHIJJJJJJIJJJJGEHIII@FHIJJIJIJJIJGHIIJIGIJJII=_Mismatch_0_Sense_+_Library_PoolT
ACCTTCATTGTAAGAAGCCAGTGTGCATTATCTTAAGTGCAATAATAAAAATTCAGTGAATGGGCAGGA
>Frequency_1_QualityScore_FFHHHHHJJJJJJJJJJJJJJGIJJIJHJJJIIJIIIJJJJJIJJJJJJJJJJJJJHGHFFDDDCDDDDDEDDDDDDDEDDEEEDDBDDDDDDB_Mismatch_1_Sense_+_Library_PoolT
GTTTATGCCTGTTCATAATTTATTGTGTTTTAAATATGAGGGATGGCTTATGTACTCCGGACTGCTCAGTAAGCCATGTGATTTTTAACTGCGT
>Frequency_1_QualityScore_FFHHHGHJJJJJJJJJIJJJIJIIIJJJJJIJJJJFHGGIJIIIJJJJJJJGIIIJJJJJJJJJJIJJJIJIIJHHEHHFFFF_Mismatch_1_Sense_+_Library_PoolT
CATTTCTTGCAGGAACCTTCATTGTAAGAAGCCAGTGTGCATTATCTTAAGTGCAATAATAAAAATTCATTGAATGGGCAGAG
>Frequency_1_QualityScore_FFFFHHHJJJJJJIJJIJJJJJJJJJJIJJJJJJJJJJJJJJIIJJJJJJIJHIJJIJGJJHHHHHHHFFFDFFFEEED(>(((((\3_Mismatch_1_Sense_+_Library_PoolT
AGTACGCTCACCGTTCATTTCTTGCAGGAACCTTCATTGTAAGAAGCCAGTGTGCATTATCTTAAGTGCAATAATAAAATTCCACGGA
>Frequency_1_QualityScore_FFHHHHHJJIJJJJJJJJJJJGIGIGHJJJJJJJJJIJJJJJJJJJJJJJGHGHHFFFDDDDDDCCCDDCEFEECDDEEEEEDEECDDEDEDDE_Mismatch_0_Sense_+_Library_PoolT
GTGATCTGGATATTACCGGCCAGAGTTATATTCAATGAACTGAAGCGGAAACAGAACGGAGCTGTGTGTAAATGTGTAAATTCTAATTTTATGT
>Frequency_1_QualityScore_FFHGGGHJJIJJIJJGIJFHIIIJJJJJJIJJIJJIIIJJIIJFHIFHGF@FGHIJJIIIIJJJCEHGHHFFDFFFDDDDDCCCDDC@CDDEEE_Mismatch_1_Sense_+_Library_PoolT
ACTGCTCAATAAGCCATGTGATCTTTAACTGCATTTAATTCTGGAGTAAGTGTCTGCTTAATTGTATTCCTCTGGCGATGCCATTGGATTCCAT
>Frequency_1_QualityScore_FFHHHHHJJJJJJJJEHIJJJHHHHHIJIJJJFEIIFIJJJJHIJJJJJIIIIJJJJJGHIIIGHHHHFEEFFFFEDEEEEDDBDBBCCEEEEC_Mismatch_1_Sense_+_Library_PoolT
GTTCATAATTTATTGTGTTTTAAATATGAGGGATGGCTTATGTACTCCGGACTGCTCAGTAAGCCATGTGATTTTTAACTGCGTTTAATTCTGG
>Frequency_1_QualityScore_FFHHHFD@AD<G>GHBGFGBHIIIFCGEDAAB8AACD;@@;?BD/8@58BB6;777&0A7A>;BA(4(4>@8<?@3<(&5<>5>><@@@<<3<5_Mismatch_0_Sense_+_Library_PoolT
GCCGACGGGCTCGCTGGCGACTTTTCTCCGGCAAAGAATCCGTCGAGCCGCCCGCCACCGTCCAGTCAATCGCAGAGCGCCGACGGGCTCGCTG
>Frequency_1_QualityScore_FFHHHHHJJJJJJIJJHHFHIIFHIHGIJJJJJJJJGIIIJJJJIJJJJJIJJJJIJJJJJJJJEIIJJHHHHHHGFFFFFEEEE_Mismatch_2_Sense_+_Library_PoolT
CTGCATTTAATTCTGGAGTAAGTGTCTGCTTAATTGTATTCCTCTGGCGATGCCATTGGATTCCATTTTAATACTTTTTACATTA
>Frequency_1_QualityScore_FFHHHHHIIJJJJJIGIJJG?B?FFGIJECGGIIJIGIJHFFBBBBCEEDDDCCDDCCCDCDCCDDD>B>CCDCD<@B8>>?CCDDB<:ACDEC_Mismatch_0_Sense_+_Library_PoolT
CCACCGTCTACCGGAGACCGTGATCTGGATATTACCGGCCAGAGTTATATTCAATGAACTGAAGCGGAAACAGAACGGAGCTGTGTGTAAATGT
>Frequency_1_QualityScore_FFHHHHHJJJJJIIHHIIJIJGGIIJIIJJJIGJJIJEIGIGIIJJJJEHFGC@C@DCDEEEECDDDEEDDDEEEEEEDEDDDFEDEECCDDDC_Mismatch_0_Sense_+_Library_PoolT
ATTACCGGCCAGAGTTATATTCAATGAACTGAAGCGGAAACAGAACGGAGCTGTGTGTAAATGTGTAAATTCTAATTTTATGTAAATTCCAAGT
>Frequency_1_QualityScore_DDHFFGHJJIJJJIIHGGI<DHIAFHGIIIJIDIHHHFFDDDDD@B?CEEDC@CDDDDDA;BDDDDDD@@CDDDEEEDCD@CCDCCCCDB<BBD_Mismatch_0_Sense_+_Library_PoolT
GCAAAGAATCCGTCGAGCCGCCCGCCACCGTCTACCGGAGACCGTGATCTGGATATTACCGGCCAGAGTTATATTCATGAACTGAAGCGGAAAC
>Frequency_1_QualityScore_DDHHHHHJJJJJEHEHIIJIGIJJIJJJJIJJJJJGIGJIJJIJJJGHGHFCFDFEEEFEEDECDEEEEDDDDEEEDEDDFEEEEEDDDDCCCD_Mismatch_0_Sense_+_Library_PoolT
TACCGGCCAGAGTTATATTCAATGAACTGAAGCGGAAACAGAACGGAGCTGTGTGTAAATGTGTAAATTCTAATTTTATGTAAATTCCAAGTAC
>Frequency_1_QualityScore_ABD8B42AE9BC<?FE<,,+3+:)1)00?B>DB?DBCCDDD>@ADII<@C@@AA3?9?@A:)..7;663666>;>DB_Mismatch_1_Sense_+_Library_PoolT
TTATTGTGTTTTAAATATGGGGGATGGTTTATGTACTCCGGACTGCTCAATAAGCCATGTGATCTTTAACTGCATTC
>Frequency_1_QualityScore_DBDFBDHGEDFBDHGGHEGE?FHHDHIIHHCGIGIE?DHFGIGADHG====@FFEHGEDGEHICCDHHHEEHFFFFFFEEEEBCCDFCCBBCBB_Mismatch_1_Sense_+_Library_PoolT
ACGCTCACCGTTCATTTCTTGCAGGAACCTTCATTGTAAGAAGCCAGTGTGCATTATCTTAAGTGCAATAATAAAAATTCAGTGAATGGGCAAA
>Frequency_1_QualityScore_FFHHHHHJJJJJJJJJJJJJHIGIHIIJJJJJIJJJJJJJJJJJJIJJJJJJJJHHHFFEEEEEEDEDECDDDCDEDDEDEECEEEDFDDEDBD_Mismatch_0_Sense_+_Library_PoolT
ATCTGGATATTACCGGCCAGAGTTATATTCAATGAACTGAAGCGGAAACAGAACGGAGCTGTGTGTAAATGTGTAAATTCTAATTTTATGTAAA
>Frequency_1_QualityScore_FFHHHHHJJJJJJJJJJJJJJJIJJJJJJJJJJJJJJJJJIJJJJIJJJJJJJJJJJJJJJJJJHIFIJEGHJHHHHFHFFFFDDEEDDDDFEE_Mismatch_1_Sense_+_Library_PoolT
TGGGCAGAGAATCCATAGACAGACTTAGCTTCAAATTCAGTTTATGCCTGTTCATAATTTATTGTGTTTTAAATATGAGGGATGGCTTATGTAT
>Frequency_1_QualityScore_EFHHHHHJJJJJIIJGIJIFGIJJJJJIJIIJJJJJJJJJIJJJIIJJIJJIJJIHIIJHGHHHGHFFFDDDDDCDEEEEDDDCDDCCCDCDDD_Mismatch_2_Sense_+_Library_PoolT
TGTGTTTTAAATATGAGGGATGGCTTATGTACTCCGGACTGCTCAGTAAGCCATGTGATTTCTAACTGCGTTTAATTCTGGAGTAAGTGTCTGC
>Frequency_1_QualityScore_FFDHHHHJJJJJJJIJJIJJIJJJJJIJJJJJJJJJJJJJIIJJHHHHJJJJJJJJHHFFHHHFFFFFF@BBDDDDDCDDD@CDDEEFEEECCD_Mismatch_1_Sense_+_Library_PoolT
CAATAAGCCATGTGATCTTTAACTGCATTTAATTCTGGAGTAAGTGTCTGCTTAATTGTATTCCTCTGGCGATGCCATTGGATTCCATTTTAAA
>Frequency_1_QualityScore_FFHHHHHJJIJJJJJJIJJJJJJJJJJJJJJJJJIIFHFGIJJJJIIJGIIJGJIIJJIJIJJIJIJBHHIHIIHFEHH?CFFFFEEEEDB_Mismatch_0_Sense_+_Library_PoolT
TCATTCCTTGCAGGAACCTTCATTGTAAGAAGCCAGTGTGCATTATCTTAAGTGCAATAATAAAAATTCAGTGAATGGGTAGAGAATCGGA
>Frequency_1_QualityScore_?DDHDHDGJJIJJIHIIJIJICE<BFEEGCEFIIGGGGEIJEIGIJJJJJIGIIGGHDECHIGIHGHGCDDHEHEHFEHFFF@DB@CA@B_Mismatch_0_Sense_+_Library_PoolT
TTTAACTGCATTTAATTCTGGAGTAAGTGTCTGCTTAATTGTATTCCTCTGGCGATGCCATTGGATTCCATTTTAATACTTTTTACACCA
>Frequency_1_QualityScore_FFHHHHHJJJJJJJJJIIJJJIJJIJJJGHFHIHGHHIIJJJJJJJJJIIIIJJJJJIIIJIJJJJJJJGHHHHHHHHHFFFFFFEEEEEEDDD_Mismatch_1_Sense_+_Library_PoolT
TGTGATCTTTAACTGCATTTAATTCTGGAGTAAGTGTCTGCTTAATTGTATTCCTCTGGCGATGCCATTGGATTCCATTTTAATACTTTTTACA
>Frequency_1_QualityScore_FFHHHHHJJIJJJJJJJIIGIJJJIJIIJJJJJJJIJJJJJJJIGBFFGHIJJJJJJJIJHHHFFFFFFFDEECEDDDDDDDDDDDDDEED@DC_Mismatch_2_Sense_+_Library_PoolT
ATATGAGGGATGGCTTATGTACTCCGGACTGCTCATTAAGCCATGTGATTTTTAACTGCGTTTAATTCTGGAGTAAGTGTCTGCTTAATTGTAA
>Frequency_1_QualityScore_FFHHHHHIJJJJJIJGIJJJJJJJJJJIJJJJJJJJJJJJJJJJJJJJJJIIJIIJJIJJJJJJJJJHEHFHGFFFFFEEECEDEEDDDDCDCD_Mismatch_0_Sense_+_Library_PoolT
AAATTCTAATTTTATGTAAATTCCAAGTACGCTCACCGTTCATTCCTTGCAGGAACCTTCATTGTAAGAAGCCTGTGCATTATCTTAAGTGCAA
>Frequency_1_QualityScore_FFHHHHHIJHHIJIIIIJFIJJJJJJIIJJJJJIJJJJJJJIJGHJJHEHHHFFFFFFCDEEDEEEEEEECDEDEDDFEEDDEDDDDDDD@BBD_Mismatch_1_Sense_+_Library_PoolT
CGGCCAGAGTTATATTCAATGAACTGAAGCGGAAACAGAACGGAGCTGTGTGTAAATGTGTAAATTCTAATTTTATGTAAATTCCAAGTACGCT
>Frequency_1_QualityScore_FFHHHHHIJJJIIJJIJGGHHIIIJIIJJJJJGIJIJGGJGIJJIGIIEIIIFHGGGIGIJIJIIIGIICEHHGHFFFFFEEEEEEDD_Mismatch_1_Sense_+_Library_PoolT
TCATTGTAAGAAGCCAGTGTGCATTATCTTAACTGCAATAATAAAAATTCAGTGAATGGGCAGAGAATCCATAGACAGACTTAGCTAC
>Frequency_1_QualityScore_FFHHHHHJJJJJJJIIJJJJJJJIIFHIJIIIJJJJIJJJJJJJJJIJJJJIJJJJJIJJJJHHHHHHFFFFFEEDCECEDEDDBDDDDDDBBD_Mismatch_1_Sense_+_Library_PoolT
TTATGCCTGTTCATAATTTATTGTGTTTTAAATATGAGGGATGGCTTATGTACTCCGGACTGCTCAGTAAGCCATGTGATTTTTAACTGCGTTT
>Frequency_1_QualityScore_FFHHHHHIHIJJIJJIJJJJIJJIIJJJJJJIJJJJJJJJIGHJJJJHIHIHHGHHHHDFFFFFFFEEEDEEEEDDFEEEFEDDEDDCCD?BBD_Mismatch_1_Sense_+_Library_PoolT
GGCCAGAGTTATATTCAATGAACTGAAGCGGAAACAGAACGGAGCTGTGTGTAAATGTATAAATTCTAATTTTATGTAAATTCCAAGTACGCTC
>Frequency_1_QualityScore_FFHHHHHIIJJJJJJJJJJJJJJJJJJJJJJJJJJJJJJJJIIJJJIIHHHIJGIHEHHHHHHFFFFFFEEEEEEDEEFEEDDEDDDDDDDDDD_Mismatch_1_Sense_+_Library_PoolT
GCCAGAGTTATATTCAATGAACTGAAGCGGAAACAGAACGGAGCTGTGTGTAAATGTGTAAATTCTAATTTTATGTAAATTCCAAGTACGCTCA
>Frequency_1_QualityScore_FFHHHHGHIIEHHII?GCHHIGJFHEHJIIIJJIJIJCHFGGIGGGGIIJEDHHHGFFFFDDDDDDCC3:?@BBBDBDCDDDBDEEDE@CC@AB_Mismatch_0_Sense_+_Library_PoolT
GTCTACCGGAGACCGTGATCTGGATATTACCGGCCAGAGTTATATTCAATGAACTGAAGCGGAAACAGAACGGAGCTGTGTGTAAATGTGTAAA
>Frequency_1_QualityScore_FFHHHHHJJJJJJJJJJJGIJIGIJJGJJJJJJJJIIJIJJJJJJJJJJIHIHIIIIIJJJJIIJJJJHEIJIJJHHHFFFDEEEEDE_Mismatch_1_Sense_+_Library_PoolT
TTTCTTGCAGGAACCTTCATTGTAAGAAGCCAGTGTGCATTATCTTAAGTGCAATAATAAAAATTCAGTGAATGGGCAGAGAATCCAA
>Frequency_1_QualityScore_FFDDABHGEFHIIEHBHI@H?EFCECBGH?>FEEGIIGHGGGBHIIIHIDHGBE<=;@H8?/>2-;0(3_Mismatch_0_Sense_+_Library_PoolT
CAATAATAAAAATTCAGTGAATGGGTAGAGAATCCATAGACAGACTTAGCTTCAAAAAAAAAAAAAGCA
>Frequency_1_QualityScore_FFHHHHHJJJJJJJJJIIHIGIIIJGGIJJJJJJJIJJJJJJJIJJJIJJJHHFFFEEECEADEEEDDDFEEEEEDEEEEEEDEDDFEEEDECD_Mismatch_0_Sense_+_Library_PoolT
GGATATTACCGGCCAGAGTTATATTCAATGAACTGAAGCGGAAACAGAACGGAGCTGTGTGTAAATGTGTAAATTCTAATTTTATGTAAATTCC
>Frequency_1_QualityScore_FFHHHHHIJJJJJJJJJJJJJJJJJIIIJJJJJJJJJJJJJJJJJJJJJJJCHGIJIHIHIIJIJHHEHEEEE_Mismatch_2_Sense_+_Library_PoolT
ACTCCGGACTGCTCAGTAAGCCATGTGATTTTTAACTGCTTTTAATTCTGGAGTAAGTGTCTGCTTAATTGCA
>Frequency_1_QualityScore_FFHHHHHJJIJGIHIIJJJJJJJJIJJGHIJJJJIJJJJJJJJJJJHIJJJJJJGHIJJJJJJJJIJJIDHHHHHFFDDBDDDDD>BACDBBD>_Mismatch_0_Sense_+_Library_PoolT
TAAGAAGCCAGTGTGCATTATCTTAAGTGCAATAATAAAAATTCAGTGAATGGGTAGAGAATCCATAGACAGAAAAAAAAAAAAAGATCGGAAG
>Frequency_1_QualityScore_FFHHHHHJJIIJJJJJJJJJIJJJJJJJJJJGHGHJJIJJJJJJIGIIIJJJJJJJJJJJJJJJJJGIJIHIJHHHHGFFEFFFEEDDDECDBB_Mismatch_0_Sense_+_Library_PoolT
CCTTGCAGGAACCTTCATTGTAAGAAGCCAGTGTGCATTATCTTAAGTGCAATAATAAAAATTCAGTGAATGGGTAGAGAATCCATACACACAA
>Frequency_1_QualityScore_FFGGHHHIIIEGIGIIJGHIIEDGCCHIIIGIIIIIGGGBEHGHJGH?DDFHEGIIJIIDJJIIGIGHIG@FAEAHGGGIEEEFHEEDB_Mismatch_2_Sense_+_Library_PoolT
ATGCCATTGGATTCCATTTTAATACTTTTTACATCAAATTTTTAATTTGTAGTTTATTTTTAATTAAATATTTTGAACATTTTACCCCA
>Frequency_1_QualityScore_EFGGHGGJJIJJJFGHGEGHHIJGIGFHFIIHFBHFFEDFDEEEDFFD>>@BBDBBBA@CCCDEDDDEDACAACCC@@>BBB@BC>?@A?DED3_Mismatch_0_Sense_+_Library_PoolT
GTCGAGCCGCCCGCCACCGTCTACCGGAGACCGTGATCTGGATATTACCGGCCAGAGTTATATTCAATGAACTGAAGCGGAGCTGTGTGTAAAT
>Frequency_1_QualityScore_FFHHHHHJJIJEHHHIIIJJJJJJIJJJJIJJJJJJJJIJIJJJJIJIHHFFCEFECFEFEEDEDDEFEDDEEEEEEDEDDEFFDEEDDECDDD_Mismatch_0_Sense_+_Library_PoolT
TTACCGGCCAGAGTTATATTCAATGAACTGAAGCGGAAACAGAACGGAGCTGTGTGTAAATGTGTAAATTCTAATTTTATGTAAATTCCAAGTA
>Frequency_1_QualityScore_FFHHHHHJJJJJJJIIIIIJJJJJJJJJHJJJIJJJJIJIIJJJJJJIJJEHFFFFFEEEFEFFEDDFEEFEDDEEDDEEDFDDEFFDDEDDED_Mismatch_0_Sense_+_Library_PoolT
ATATTACCGGCCAGAGTTATATTCAATGAACTGAAGCGGAAACAGAACGGAGCTGTGTGTAAATGTGTAAATTCTAATTTTATGTAAATTCCAA
>Frequency_1_QualityScore_FFHHHHHIGIJJIIJJJJIJJJJIIJJJJJIJEFHIIJJJJFGDHIIJJIJIIJJJJHGHGGGIEGHHEEHHCFFFBDEEEC@CDDDDDDA_Mismatch_1_Sense_+_Library_PoolT
ACCGTTCATTTCTTGCAGGAACCTTCATTGTAAGAAGCCAGTGTGCATTATCTTAAGTGCAATAATAAAAATTCAGTGAATGGGCAGAGGA
>Frequency_1_QualityScore_FFHHHHGJJJJJJJJJJJJJIJBHIJHIHIIJIJJJJJIJIIJJJJIJIJJJJIJJJJJIIJIGHIGIJIJIHHHHHHFFFFFECEEEEEEDDD_Mismatch_0_Sense_+_Library_PoolT
TTAACTGCATTTAATTCTGGAGTAAGTGTCTGCTTAATTGTATTCCTCTGGCGATGCCATTGGATTCCATTTTAATACTTTTTACATCAAATTT
>Frequency_1_QualityScore_FFHHHHHJJJJJJJJJJIJJJIJFGIJHHIIIJJJJJJJJJJJJJJJJJIJJJJJJJJJIJJJJIIIJJJJJHHHHHHFFFFFFDEEEEEEDDD_Mismatch_0_Sense_+_Library_PoolT
TTTAACTGCATTTAATTCTGGAGTAAGTGTCTGCTTAATTGTATTCCTCTGGCGATGCCATTGGATTCCATTTTAATACTTTTTACATCAAATT
>Frequency_1_QualityScore_FFGHGHHIHHIIIHGIJJGGHHII?CGHIIIEHJFFGGHJGAHIBHJJJJJJJJIIJIIJDEHFHHHHHFFEFFDACDD_Mismatch_1_Sense_+_Library_PoolT
TTTATTGTGTTTTAAATATGAGGGATGGCTTATGTACTCCGGACTGCTCAGTAAGCCATGTGATTTTTAACTGCGTCTA
>Frequency_1_QualityScore_FFHHHHHJJJJGIIJJJJJIJIJJJJJJJJJJJJJFHHJJJJJJJJIJHHHHHFFFFDDDDDDDDDDDDDDDDDDDDDDDDEDECDDEEEEEDE_Mismatch_0_Sense_+_Library_PoolT
ACCGGAGACCGTGATCTGGATATTACCGGCCAGAGTTATATTCAATGAACTGAAGCGGAAACAGAACGGAGCTGTGTGTAAATGTGTAAATTCT
>Frequency_1_QualityScore_FFHHHFHHIIJJJIIJIJJJJJJIIIHHJHIJJJJJJJJIJIJJJJJJJJJJIFFFFFFEEDDBDDDDDACBBDDEEEDDDEEEEEDEEDEEED_Mismatch_0_Sense_+_Library_PoolT
GACCGTGATCTGGATATTACCGGCCAGAGTTATATTCAATGAACTGAAGCGGAAACAGAACGGAGCTGTGTGTAAATGTGTAAATTCTAATTTT
>Frequency_1_QualityScore_DFFHHFHIGGCFGGIGIGGEHCDIGGHIIIJGGIBFGGIIBCGIIGIJIDHHFHDFDDDBDDDDDDBBB=@BD@CDBBEEDCC4>:@DC@AA@D_Mismatch_0_Sense_+_Library_PoolT
CCGGAGACCGTGATCTGGATATTACCGGCCAGAGTTATATTCAATGAACTGAAGCGGAAACAGAACGGAGCTGTGTGTAAATGTGTAAATTCTA
>Frequency_1_QualityScore_FFHHHHHJJHJJIIIJIIJJFFIJJJJJJJIIJJJJJJJJJJJJJJJJJJJJJJJJGIHHHHHHHFFFFCDD_Mismatch_2_Sense_+_Library_PoolT
TTGTGTTTTAAATATGAGGGATGGCTTATGTACTCCGGACTGCTCAGTAAGCCATGTGATTTTTAACTGCGA
>Frequency_1_QualityScore_FFFBFFDGHFEFHEFGGHGIIGIIJIIIIGIGHHJJJJDIIJJIIIJJJJJIGGBGHIEHIIIGHGGHGHIIIIGGGGGIJJJGHGHHHGFFFF_Mismatch_1_Sense_+_Library_PoolT
AATTTGTAGTTTATTTTTAATTAAATATTTTGAACATTTTACCTCAAATATTTGTATTTTATTTTGTATTAAAATAATTTAATACTTTTTACAT
>Frequency_1_QualityScore_EFHHHHHJIJIJJJJJJJJJJJIJJHGIJJJJJJJJHIJJJHIIIJJJJHJHIGIJJIHHHHHGHFFFFFFFFEEEEEFECDDDDDDDDDDDDD_Mismatch_1_Sense_+_Library_PoolT
AGTTATATTCAATGAACTGAAGCGGAAACAGAACGGAGCTGTGTGTAAATGTGTAAATTCTAATTTTATGTAAATTCCAAGTACGCTCACCGTT
>Frequency_1_QualityScore_FFHHHHGIJJJJJJJJJJJIJJGIJJIJJJJJJJJJJJJJJJJJIJJJJJIGIJJJIJIJJJJIGIIGG@CDHHHHGHHFFFFDDEDDCDDDED_Mismatch_1_Sense_+_Library_PoolT
TGGGCAGAGAATCCATAGACAGACTTAGCTTCAAATTCAGTTTATGCCTGTTCATAATTTATTGTGTTTTAAATATGAGGGATGGCTTATGCAA
>Frequency_1_QualityScore_FFHHHHHJJIJJJIJBGHIGIGIIJJJHIJJIJJJJIJIJJHH=CEFFFFFFFFEEEEEEDDDDDDBDDDCDDDDDDDDDDDCDDDDDCEDED@_Mismatch_0_Sense_+_Library_PoolT
CACCGTCTACCGGAGACCGTGATCTGGATATTACCGGCCAGAGTTATATTCAATGAACTGAAGCGGAAACAGAACGGAGCTGTGTGTAAATGTG
>Frequency_1_QualityScore_FFHHHHHJJJJJJJJIJHIIJJJJJJJJJJJJJJJJJIJJJJJJJJJJJJHFHFFFFEEEBDEEFEDDDCDEFEDEEEEEEDEDDDFEDCDCDE_Mismatch_0_Sense_+_Library_PoolT
GATATTACCGGCCAGAGTTATATTCAATGAACTGAAGCGGAAACAGAACGGAGCTGTGTGTAAATGTGTAAATTCTAATTTTATGTAAATTCCA
>Frequency_1_QualityScore_FFHHHHHJI:CHIJJJJIIJJJIJIJJJIJJJHHIIJJJJJIJJJJJIDHIIIJIIIIJJIIJJJIJFHIJIIIIEHHHGHFFFFDB_Mismatch_1_Sense_+_Library_PoolC
TCCTTGCAGAAACCTTCATTGTAAGAAGCCAGTGTGCATTATCTTAAGTGCAATAATAAAAATTCAGTGAATGGGTAGAGAATCCGA
>Frequency_1_QualityScore_FFHHHHHJGIJJJJJJJJJJJJJJIIJIJJJJIJJJFIIJJJJIJGHHIIJJJIIIIGHHHHHHHFFFFFFFFEDEEEEEDCCCCDDDDDDDBB_Mismatch_1_Sense_+_Library_PoolC
AGAGTTATATTCAATGAACTGAAGCGGAAACAGAACGGAGCTGTGTGTAAATGTGTAAATTCTAATTTTATGTAAATTCCAAGTACGCTCACCG
>Frequency_1_QualityScore_FFHHGHHIIGHIIHHGEIIIIGIIJJIFGIIIJIJJIIJJJFCCGEHGBGCHFHHIIGIIGHEICHC>ECAE@DBDDFCCECCEC>CCDDDD@A_Mismatch_2_Sense_+_Library_PoolC
AGTACGCTCACCGTTCATTTCTTGCAGGAACCTTCATTTTAAGAAGCCAGTGTGCATTATCTTAAGTGCAATAATAAAAATTCAGTGAATGGGC
