# Supplementary material for: Differential Gene Expression Reveals Candidate Genes for Drought Stress Response in Abies alba (Pinaceae)
Source: PLoS One. 2015 Apr 29;10(4):e0124564. doi: 10.1371/journal.pone.0124564 (PMC4414588; doi:10.1371/journal.pone.0124564)
Supplement: S2 File — (GZ) [file pone.0124564.s002.gz › comp9819_c0_seq1.fa]

>comp9819_c0_seq1 len=776 path=[1:0-775] : sp|P46516|HSP21_HELAN 17.9 kDa class II heat shock protein OS=Helianthus annuus GN=HSP17.9 PE=2 SV=1 e-value: 2e-27 blast score:  119
AACGATTTGGTTAGAGATATGGAGCATCTGCTCGACATGTCCGACGAAGGGGAGAAGGATCTGCAGCAACCTGCGCGCAGATACGTTCGAGAAACAAGGGCCATGTTTAGAACCACCGCTGATATTTTGGAGGCTCCCGATAGCTATATCTTCGTTCTCGACATGCCCGGCCTCGAGACTAATAATATAAAGGTGAAAGTAGAGAACAATATCCTTCACATCGCGGGGAAGAAGAAGAAGAAGAAGAAGCTGAATCCGGAGGTGAAGGTGATAAGATTGGAGAGGCGGAGGGCGAGGTACATGAGGAAATTTAGTCTGCCCGGAGACTCCAATTTAGAGGACATAAAGGCTACTTACAAGGACGGCGTTTTGACTGTCACCGTGGCCAAGCGCCAGATCTCCGAGGCTGAGAAACCTAAGTCTGTCACCATTCCCATTTCTTGAACCCTATCCCTAAATCAAAGAATACTTCTCAGCTGAACTCTTTCTTTCTTTACAGTTTCAGTTGTCTATTTTCCCCAATGTATTAAGCTCGTGCACAAAGAGAGCAGAGAGCATTGTGTTGGTAAATATTTGTATTGTATGTGATGTGAGTTATACTGACTTTCATAATAATACAGGAGTTGTGTTTTGTATGCTTTGTTTGCCCTTCAAAATAGTAATTGCCTGGCTATTTATATCTGTTAAAAGGGCGGTGGATTATTCGAGCCGTTTAAGATTATGGACGCATGTTTGAGAATTCGCCCAGGAAAGGTTCTTTATGTTGAATTGCTGAC

>Frequency_3_QualityScore_EFHHHHGJJIJJJIIHIIHIIIIJHHIIIIIJJJJJJJJIIJFGIIHIHHIIIIIIJJJHHIHHGHHEHGHHHIEHHGFGFFFEDDECE@ABCD_Mismatch_0_Sense_+_Library_PoolT
ATCAAAGAATACTTCTCAGCTGAACTCTTTCTTTCTTTACAGTTTCAGTTGTCTATTTTCCCCAATGTATTAAGCTCGTGCACAAAGAGAGCAG
>Frequency_3_QualityScore_FFHHHHHIJJJJJJJJJJJJHJJJJJJJJJJJIIIJIIHIJJJJJJJJJIJJJIIIIHIIJJIJIIJJHEGGHHHGGGGFEEEEDDDDDDDDDC_Mismatch_0_Sense_+_Library_PoolT
ACTTCTCAGCTGAACTCTTTCTTTCTTTACAGTTTCAGTTGTCTATTTTCCCCAATGTATTAAGCTCGTGCACAAAGAGAGCAGAGAGCATTGT
>Frequency_3_QualityScore_EFHGHHHJJJJJJJJJJJIJJJJJJJIIHJHHJJIIIIJJJJIJJJJJIJIHIJJIIJJJGIJIJJIIJIHHHHHFGFFEFEDDDCCCDDDDDC_Mismatch_0_Sense_+_Library_PoolT
TTCTCAGCTGAACTCTTTCTTTCTTTACAGTTTCAGTTGTCTATTTTCCCCAATGTATTAAGCTCGTGCACAAAGAGAGCAGAGAGCATTGTGT
>Frequency_2_QualityScore_FFHHHHHJJIIIIIIJJJJJJJJJJIGIIJHIJJIIJJIJJIIJJIIIJIIIGIIIJIJIIIHIJIFHHDGEEEFEEDEEEEEEEFDEEEEEEE_Mismatch_0_Sense_+_Library_PoolT
TACAGTTTCAGTTGTCTATTTTCCCCAATGTATTAAGCTCGTGCACAAAGAGAGCAGAGAGCATTGTGTTGGTAAATATTTGTATTGTATGTGA
>Frequency_2_QualityScore_FFHHHHHCHIIIJIJJIJJJJJHIIJIIJJIJJIJGIIIIIIIIGGGGGEEEEEEDEEEDCDDDDEDDCCDDDDDDDBCDDDDDDDDDDCDDCD_Mismatch_0_Sense_+_Library_PoolT
GGCGAGGTACATGAGGAAATTTAGTCTGCCCGGAGACTCCAATTTAGAGGACATAAAGGCTACTTACAAGGACGGCGTTTTGACTGTCACCGTG
>Frequency_2_QualityScore_FFHHHHHJJJJJJIIIJJJJIGIIIIJIIIJJJIJJJHIIIHGFFEDDEEEDCBCDDCCCCDCDDD6?CDDEDDDDDDCDCEECACDEEEDCCC_Mismatch_0_Sense_+_Library_PoolT
ACTTACAAGGACGGCGTTTTGACTGTCACCGTGGCCAAGCGCCAGATCTCCGAGGCTGAGAAACCTAAGTCTGTCACCATTCCCATTTCTTGAA
>Frequency_2_QualityScore_FEHHHHHIJJJJJIIIJHIIIJGIIHIHIIIHIIJJJIHGIIIJIGGGIGGIIGHHHIIEFIIGGGGGGGFEEEEEEEDEEEDCEDCBCCEEDE_Mismatch_0_Sense_+_Library_PoolT
GTCTATTTTCCCCAATGTATTAAGCTCGTGCACAAAGAGAGCAGAGAGCATTGTGTTGGTAAATATTTGTATTGTATGTGATGTGAGTTATACT
>Frequency_2_QualityScore_EFHGGHHHIGIIIHIIIIJIGGGIHFIIGGIIIJIFHIJIIJIIJGGHHIIIIIGGGEEHGHGFFFFEECACCCECACCCDDBABBCCDCCCBA_Mismatch_0_Sense_+_Library_PoolT
CCGAGGCTGAGAAACCTAAGTCTGTCACCATTCCCATTTCTTGAACCCTATCCCTAAATCAAAGAATACTTCTCAGCTGAACTCTTTCTTTCTT
>Frequency_2_QualityScore_AEGEEGHIGGIIGIIIIIGIG9EGIEICGFIIHFGIIFGGGGIGEGFEDEGGEFEG@@9?@AA?EEA?:?CEEEEEDDCBC==?8?AA?CD_Mismatch_1_Sense_+_Library_PoolT
GAACTCTTTCTTTCTTTACAGTCTCAGTTGTCTATTTTCCCCAATGTATTAAGCTCGTGCACAAAGAGAGCAGAGAGCATTGTGTTGGTAA
>Frequency_2_QualityScore_FDGFHHGIJIJJJIIIIJJJJIIIIJIJIJIIJJIJJIIIIJIJIIJJJJIHIIGHHIGIHGIAEG?GHGIGHHIGEHHACEEEEEEEEDCDDD_Mismatch_0_Sense_+_Library_PoolT
CCCTATCCCTAAATCAAAGAATACTTCTCAGCTGAACTCTTTCTTTCTTTACAGTTTCAGTTGTCTATTTTCCCCAATGTATTAAGCTCGTGCA
>Frequency_2_QualityScore_FFHHHHHJHIJIJIJGIIIIJJHIIIJJGIIJJJJJJJIJJJJJIJJJJIJJIJJJIIIJJJJJJJIJIHIIHHHGGGGFFFEEDBEEBBACDD_Mismatch_0_Sense_+_Library_PoolT
ACAAAGAGAGCAGAGAGCATTGTGTTGGTAAATATTTGTATTGTATGTGATGTGAGTTATACTGACTTTCATAATAATACAGGAGTTGTGTTTT
>Frequency_2_QualityScore_FFHHHHHJJJJIJJIIJJJJJJIIIJJJJJJJJJJJJJJJJJJJJIIGHIIHIHIJJIJJJIJJIIJIJJEHEIGGHGGGFFEEDDDDDCDCCD_Mismatch_0_Sense_+_Library_PoolT
CCTAAATCAAAGAATACTTCTCAGCTGAACTCTTTCTTTCTTTACAGTTTCAGTTGTCTATTTTCCCCAATGTATTAAGCTCGTGCACAAAGAG
>Frequency_2_QualityScore_FFHHHGEIIGGJJCGHIEIBHI;CGAGGEGHFFEFFEEECCEEEDDDDDD??BCCCCCCDCCCCDDDCDDDDDCDDCDDDDCCDCB?>@BAAAC_Mismatch_0_Sense_+_Library_PoolT
ATTGGAGAGGCGGAGGGCGAGGTACATGAGGAAATTTAGTCTGCCCGGAGACTCCAATTTAGAGGACATAAAGGCTACTTACAAGGACGGCGTT
>Frequency_1_QualityScore_FAHFHFGGGGGII?DGGBE8FH6CCEAEEAEEFFFFBEA;>@C@CBBB@BBBDDDC?CDCC@AC??BDCCDDDDDDD?3@DD=>C?18>@595@_Mismatch_0_Sense_+_Library_PoolC
ATTGGAGAGGCGGAGGGCGAGGTACATGAGGAAATTTAGTCTGCCCGGAGACTCCAATTTAGAGGACATAAAGGCTACTTACAAGGACGGCGTT
>Frequency_2_QualityScore_FFHHHGGIJIJJJIJIJIJIIIIIJJIJJJJIJJJJJJJJIJJJJJJIHEDDDDDDDDDDCDDDCDDDDDDDCDDDDDBDDEDDDACDDCDAC;_Mismatch_1_Sense_+_Library_PoolT
CCCGGAGACTCCAATTTAGAGGACATAAAGGCTACTTACAAGGACGGCGTTTTGACTGTCACCGTGGCCAAGCGCCAGATCTCCGAGGCCGAGA
>Frequency_2_QualityScore_FFHHHHHJJJJJJJJJJIJIJJJIIJJIJJJJJJJIIHIIIJJHIIIIIJJIJIJJIIIIIHGIHIIIJIHIIIIFGGCCCADECEECCDCDDA_Mismatch_0_Sense_+_Library_PoolT
AAAGAATACTTCTCAGCTGAACTCTTTCTTTCTTTACAGTTTCAGTTGTCTATTTTCCCCAATGTATTAAGCTCGTGCACAAAGAGAGCAGAGA
>Frequency_2_QualityScore_FFHHHHHJIIJIIHHIIIJIGIIIJIFGIIHIIIJJIIIIIIIIJIIIJJIIHIHIIIIIJIJJIJIJIEGIIGHGHHHFEFEACECB@CCDDD_Mismatch_0_Sense_+_Library_PoolT
AAAGAGAGCAGAGAGCATTGTGTTGGTAAATATTTGTATTGTATGTGATGTGAGTTATACTGACTTTCATAATAATACAGGAGTTGTGTTTTGT
>Frequency_2_QualityScore_DDFBGEGGFIIEIIIDEIIIIIIECFGGIHGGI:BBGGDGHABDEHDEGIEFEEGHHIGHFHIGICEEEAEGHHECCDEBDC?CCAC?CB??AA_Mismatch_0_Sense_+_Library_PoolT
AATCAAAGAATACTTCTCAGCTGAACTCTTTCTTTCTTTACAGTTTCAGTTGTCTATTTTCCCCAATGTATTAAGCTCGTGCACAAAGAGAGCA
>Frequency_2_QualityScore_FFHHGHHJJIIIJHIIIEIGIJJIIIIJJJIJJJJJJJJJJIHHGFFDCEDEDDDDDDDDDDDDDDDDDDDDEEEDCCCDDDDDEEDDCDEEED_Mismatch_0_Sense_+_Library_PoolT
GCTACTTACAAGGACGGCGTTTTGACTGTCACCGTGGCCAAGCGCCAGATCTCCGAGGCTGAGAAACCTAAGTCTGTCACCATTCCCATTTCTT
>Frequency_1_QualityScore_FFHHHHDHGHIGJEHIJJJJJIHHIIIIJGJIHIJJJJIIFHIIIJJJGIJIIJIJHIIIIIIIIIJGHGCFEHEGHHHEE_Mismatch_1_Sense_+_Library_PoolT
GCATTGTGTTGTTAAATATTTGTATTGTATGTGATGTGAGTTATACTGACTTTCATAATAATACAGGAGTTGTGTTTTGTA
>Frequency_1_QualityScore_DD?DB<FHA@@73A<?EG99?E;E9?;9DD:?BDFDBDEGBB9?BBFFGI88=@4==CC@C:CDGC@;).=A?AC33?;);A>>@CC3>CCCA;_Mismatch_0_Sense_+_Library_PoolT
TTAAGCTCGTGCACAAAGAGAGCAGAGAGCATTGTGTTGGTAAATATTTGTATTGTATGTGATGTGAGTTATACTGACTTTCATAATAATACAG
>Frequency_1_QualityScore_FFHFHHHGII:EEHEGGHGIJHHJIIJDHIJJJJIIJGHIJJJJJIFGIJJFHIIHHIJIIIJJHIIJJJHGIIJJHHHHHHDF;@C@A;ACDD_Mismatch_1_Sense_+_Library_PoolT
CAAAGAGAGCTGAGAGCATTGTGTTGGTAAATATTTGTATTGTATGTGATGTGAGTTATACTGACTTTCATAATAATACAGGAGTTGTGTTTTG
>Frequency_1_QualityScore_FFHHHHHJJIJJJJJJJIJJJJJJJJIJJJJJJJJJJJIIJJIGHHGHHHFFFFDDDDDBDDDDDDDBDCDDDDDDDDBDDBCDDDDDCCDACD_Mismatch_0_Sense_+_Library_PoolT
CAATTTAGAGGACATAAAGGCTACTTACAAGGACGGCGTTTTGACTGTCACCGTGGCCAAGCGCCAGATCTCCGAGGCTGAGAAACCTAAGTCT
>Frequency_1_QualityScore_FFHHHHHJJHHHIHHHIIJJIJJIGJJIJJJIGIJJJJJJIJHHIGHGHIJJHIJJIJJJJIJJJJJJJHGG_Mismatch_1_Sense_+_Library_PoolT
TATGTGATGTGAGTTATACTGACTTTCATAATAATACAGGAGTTGTGTTTTGTATGCTTTGTTTGCCCTCCA
>Frequency_1_QualityScore_FFHHHHHJJJJJJJJJJJIJJJJJIJJJJIJJJIIIJJJIJJJHHHHFFFDDDDCDEDDDDDDDDDBDDBCCDDDCDEEDDDDDDDDDDEEDDC_Mismatch_1_Sense_+_Library_PoolT
TAAAGGCTACTTACAAGGACGGCGTTTTGACTGTCACCGTGGCCAAGCGCCAGATCTCCGAGGCCGAGAAACCTAAGTCTGTCACCATTCCCAT
>Frequency_1_QualityScore_FFGADFHHH@@G8??FDFDHIIHF>8CGG=CGIIICHEHD9=CCECCCCCCCCAB<B<@CCCCC@A><AACCC>@BBBCBCBBC>@?8+:@@C@_Mismatch_0_Sense_+_Library_PoolT
CGGAGGGCGAGGTACATGAGGAAATTTAGTCTGCCCGGAGACTCCAATTTAGAGGACATAAAGGCTACTTACAAGGACGGCGTTTTGACTGTCA
>Frequency_1_QualityScore_FFHHHHHJJJJJIJJIGIJIJIJJJJJIIJJIJJJJJJIJIJJJIJJJJIJIIJJIJJIJJJIJHHHHHHFFFFFEEEEEEEDDDDCDDCDDDE_Mismatch_0_Sense_+_Library_PoolT
GAGAAACCTAAGTCTGTCACCATTCCCATTTCTTGAACCCTATCCCTAAATCAAAGAATACTTCTCAGCTGAACTCTTTCTTTCTTTACAGTTT
>Frequency_1_QualityScore_FFHHHHHJJIJJHIJJHHIHJIHIIJIIIIJIIIJJJJJJJIIIJIHIIIHIJJJJJJJJJJIJJJJJJFIIJJJJFHHFFFFEFCEEDEEEEC_Mismatch_0_Sense_+_Library_PoolT
AGAGCAGAGAGCATTGTGTTGGTAAATATTTGTATTGTATGTGATGTGAGTTATACTGACTTTCATAATAATACAGGAGTTGTGTTTTGTATGC
>Frequency_1_QualityScore_FFHHHHHJIJJJJJJJJJIJJJIJIJIJJJJJJJJIJJJJJJJJGIJJIJJJHHHHHHHFFFFEEEEEDDDDDDDDDDDDDDCDDDDDDEDDDD_Mismatch_0_Sense_+_Library_PoolT
CCAAGCGCCAGATCTCCGAGGCTGAGAAACCTAAGTCTGTCACCATTCCCATTTCTTGAACCCTATCCCTAAATCAAAGAATACTTCTCAGCTG
>Frequency_1_QualityScore_FFGHFHHIIIJJJJJHIJJJJJIJIIJJJJIJJJJJHHHHHHHFFFFFFEEFEEDEDEEEDDCDDDDDDACCDDCCDDDDCCCCDDCDCDCDDE_Mismatch_1_Sense_+_Library_PoolT
GTGGCCAAGCGCCAGATCTCCGAGGCCGAGAAACCTAAGTCTGTCACCATTCCCATTTCTTGAACCCTATCCCTAAATCAAAGAATACTTCTCA
>Frequency_1_QualityScore_FFHGHHBG@FBGIFEBACA?+C?HCEHIHDGHIGHIGHHGCEGHE>D360?DFF9BDFHIH_Mismatch_1_Sense_+_Library_PoolT
TGTATTGTATTTGATGTGAGTTATACTGACTTTCATAATAATACAGGAGTTGTGTTTTGTA
>Frequency_1_QualityScore_FFGHFHHJJJJJJJJJJJJJIJJHJIJJIIGIGGHJJJJJIJJJJJJJIIGGIIJIIJJAGDFHDHBFHGHHII_Mismatch_0_Sense_+_Library_PoolT
TTGGTAAATATTTGTATTGTATGTGATGTGAGTTATACTGACTTTCATAATAATACAGGAGTTGTGTTTTGTAT
>Frequency_1_QualityScore_FFHHFHHJJICGIIHIJIIJJJIIIIIJJJJIJJJJJJIJJIIIJJIHHHFFCDBDDDBCDCDD>>CBCAACDDDD@@<>BCDCBDDBBBC_Mismatch_0_Sense_+_Library_PoolT
AACGATTTGGTTAGAGATATGGAGCATCTGCTCGACATGTCCGACGAAGGGGAGAAGGATCTGCAGCAACCTGCGCGCAGATACGTTCGAG
>Frequency_1_QualityScore_DFCFHHHIIIIDHAFHICGHGGGHGIIIIGIBGHGGIIGHIHHEEEEEFFDECCEEDDCDDDCD@CCEFCCACDDDDCDDCDDDDC@CDCCDDD_Mismatch_0_Sense_+_Library_PoolT
CGTTTTGACTGTCACCGTGGCCAAGCGCCAGATCTCCGAGGCTGAGAAACCTAAGTCTGTCACCATTCCCATTTCTTGAACCCTATCCCTAAAT
>Frequency_1_QualityScore_FFHHHHHJJIGHIIJJJIJIIEGFIIIIIJJJJIJFFDFHIDHHJJJFIJIGIIIJIJJJJJJIHHHHHHCDEFFFFFEEEEEEEEDDEDEEDD_Mismatch_0_Sense_+_Library_PoolT
ATTAAGCTCGTGCACAAAGAGAGCAGAGAGCATTGTGTTGGTAAATATTTGTATTGTATGTGATGTGAGTTATACTGACTTTCATAATAATACA
>Frequency_1_QualityScore_?DAFBHDGHGGG@DGCGHGHIIIGGGGFHIGGH@FGCHEHIIIIGGHIIIGEGIHIGGIIGDHEHIIIGHHEH@HEEBD@D;@ACBCC;BCDDC_Mismatch_2_Sense_+_Library_PoolT
TTTCTCGAACCCTATCCCTAAATCAAAGAATACTTCTCAGCTGAACTCTTTCTTTCTTTACAGTCTCAGTTGTCTATTTTCCCCAATGTATTAA
>Frequency_1_QualityScore_DFHHHHHGIIJGIIHIJJEHGGIJEGHIIIIJJJIGIJJJJJJJJIJJGIIIHIIJGIJJIIJIJJIIEHEGIJDHFGHHFCFFBB>@CDDDEC_Mismatch_1_Sense_+_Library_PoolT
AGAGAGCAGAGAGCATTGTGTTGGTAAATATTTGTATTGTATGTGATGTGAGTTATACTGACTTTCATAATAATACAGGAGTTGTGTTTTGTAC
>Frequency_1_QualityScore_DDF8DF?BFHIIGIIIIIIEHIIIIHH?FGHICBGIIDG_Mismatch_0_Sense_+_Library_PoolT
ATACTGACTTTCATAATAATACAGGAGTTGTGTTTTGTA
>Frequency_1_QualityScore_BD?ADBA<ACGHHIHB<AFH?A:EFEEE+:::????CDDFF@DFBD??BBFCBCF3BGDGA@@@3@EH;7?@DCDBA,>ACC:55>>5;>(:>A_Mismatch_1_Sense_+_Library_PoolT
TTCTTTACAGTCTCAGTTGTCTATTTTCCCCAATGTATTAAGCTCGTGCACAAAGAGAGCAGAGAGCATTGTGTTGGTAAATATTTGTATTGTA
>Frequency_1_QualityScore_FFHHHHHJJJJJIIJJGHIJIGIJJIIIIJJJJJJGIIJIIJGIHGIJHIJJJJIJJJJJHFHHHHHFFEFDD@CECBACCCDDD_Mismatch_1_Sense_+_Library_PoolT
GAGAGCATTGTGTTGGTAAATATTTGTATTGTATGTGATGTGAGTTATACTGACTTTCATAATAATACAGGAGTTGTGTTTTGCA
>Frequency_1_QualityScore_FDHHHFHJJJJJJJJHIJJJIIIJEGHIIHIHIHHIIJIIIHIJJJJJJIJIIJIJIIJJGHFGHFHGHGHGH_Mismatch_2_Sense_+_Library_PoolT
GTTGGTAAATATTTGTATTGTATGTGATGTGAGTTATACTGACTTTCATAATAATACAGGAGTTGTGTTTTAC
>Frequency_1_QualityScore_FFHGHHGGIIIIJJIIJJJJJJIGIJJJIJGIIJJJJIIIGGIIIJIIJJEFHIJIJGHHCFGHIGFHIGGHGCEFHHGHFDBDE>CCED>CCC_Mismatch_1_Sense_+_Library_PoolT
CTTGAACCCTATCCCTAAATCAAAGAATACTTCTCAGCTGAACTCTTTCTTTCTTTACAGTCTCAGTTGTCTATTTTCCCCAATGTATTAAGCT
>Frequency_1_QualityScore_FFDHFAAHHGHHIBBEHHC)?8?F?F;CGA=FFG=C.@F3@EGDHGHEHEHGED@DFDE>C;>A@A_Mismatch_2_Sense_+_Library_PoolT
CGCCAGATCTCCGAGGCTGCGAAACCTAAGTCTGTCACCATTCCCATTTCTTGAACCCTATCCCCA
>Frequency_1_QualityScore_FFHHHHHGHIJIJJJJJIFGIIIJJJJJJIJJJJJJIGIHIJJGHHIIJDEHHHHHHFFFFFFFFEEEEEEEEDCDD@DDEEDEEDDDDDDCDD_Mismatch_0_Sense_+_Library_PoolT
CCCAATGTATTAAGCTCGTGCACAAAGAGAGCAGAGAGCATTGTGTTGGTAAATATTTGTATTGTATGTGATGTGAGTTATACTGACTTTCATA
>Frequency_1_QualityScore_FDHHHHHJGHIGIJFHIJIJJJJJIIJJJIJJJIJJJJJJJIGHIJJIJJGGIJJJJJJJJIIJIIJJJIHDGHEHAEHFFFF_Mismatch_0_Sense_+_Library_PoolT
GAGCATTGTGTTGGTAAATATTTGTATTGTATGTGATGTGAGTTATACTGACTTTCATAATAATACAGGAGTTGTGTTTTGTA
>Frequency_1_QualityScore_FFHHHHHHIJIJIJJJJJJJJJIIJJIJJJJIJJJJJIIJJJICHJJJGHIJJIJGJIIJJJHIHHHHEEEFFFFFEEEEEFEEEEEDEEEDDC_Mismatch_1_Sense_+_Library_PoolT
GTCTCAGTTGTCTATTTTCCCCAATGTATTAAGCTCGTGCACAAAGAGAGCAGAGAGCATTGTGTTGGTAAATATTTGTATTGTATGTGATGTG
>Frequency_1_QualityScore_FFGHGHHJJIJJHIJIIJJJIEHDHIHJJJJIIHIIIGHFGHJCHHIIJJJJJGIGIIJJJJIJHHHCHHHDDDEEFFEEEEEEDDEDDDEDEE_Mismatch_0_Sense_+_Library_PoolT
GTATTAAGCTCGTGCACAAAGAGAGCAGAGAGCATTGTGTTGGTAAATATTTGTATTGTATGTGATGTGAGTTATACTGACTTTCATAATAATA
>Frequency_1_QualityScore_FFHHHDHJJIJDHIJFHAHI;CGAEHEHHEFFFFFEECEEEEDDDDDDDDDDDDDCDDDDDDD@DDDDDDCDDDDDDDEDDDDDBDDDDD>BDD_Mismatch_0_Sense_+_Library_PoolT
TGGAGAGGCGGAGGGCGAGGTACATGAGGAAATTTAGTCTGCCCGGAGACTCCAATTTAGAGGACATAAAGGCTACTTACAAGGACGGCGTTTT
>Frequency_1_QualityScore_FFHHHHHJJJJJJJJJJJJJJJJJJJJJJJJJJJJJJJJJJJJJJIJJIJJJJJJJJJJJJJJIHHGJJJJIJJJGHHHHHGFEFFFDEECDDE_Mismatch_0_Sense_+_Library_PoolT
CATTTCTTGAACCCTATCCCTAAATCAAAGAATACTTCTCAGCTGAACTCTTTCTTTCTTTACAGTTTCAGTTGTCTATTTTCCCCAATGTATT
>Frequency_1_QualityScore_FFHHHHHJJJJJJHJJJJJJJJIIFIJJJJJGHJJJJJIJJJJJHIJJJJJJJJHIJJJJJIJJJJJJIEHHEHFFFFFFFFEEEEEEEDDEDE_Mismatch_1_Sense_+_Library_PoolT
TGTATTAAGCTCGTGCACAAAGAGAGCAGAGAGCATTGTCTTGGTAAATATTTGTATTGTATGTGATGTGAGTTATACTGACTTTCATAATAAT
>Frequency_1_QualityScore_FFHHGHHIIIJJJJIJJJJJJJJIJJJIJIJJJJIJJJJJJJJJJJJIJIJIJJJJJJJJJIHGFGHIGG@DHIIFGHHHHE@DEFCCEEDEDE_Mismatch_0_Sense_+_Library_PoolT
ATTTCTTGAACCCTATCCCTAAATCAAAGAATACTTCTCAGCTGAACTCTTTCTTTCTTTACAGTTTCAGTTGTCTATTTTCCCCAATGTATTA
>Frequency_1_QualityScore_DFHGHHHJJJJHJJJJJIJJJJIJJJIJJJIIJJJIJJIJJIIJJIJIJHIGHJJJIGIGHJHIJJFHE?EFEFEFDDEEDEEEEEDDDEEDED_Mismatch_1_Sense_+_Library_PoolT
TACAGTTTCAGTTGTCTATTTTCCCCAATGTATTAAGCTCGTGCACAAAGAGATCAGAGAGCATTGTGTTGGTAAATATTTGTATTGTATGTGA
>Frequency_1_QualityScore_FFHFHHGIJJGJIGGGICGIJJJIJIIJJJIHHFFFFDEEC@DDDDDDDDDDBDDDDEEEDCDDDDDBB>BDDD@CDDDED>C??BDBBDDBBB_Mismatch_0_Sense_+_Library_PoolT
GGGGAGAAGGATCTGCAGCAACCTGCGCGCAGATACGTTCGAGAAACAAGGGCCATGTTTAGAACCACCGCTGATATTTTGGAGGCTCCCGATA
>Frequency_1_QualityScore_FFGGFHHJJJIJIJIJJJJJGGIIJJIJIIJGGIJIJGIJJFHEFHFFFEECEEEEDCDBDBBDDBDDDDDCDEDBCDDDDDDDDDDDDDDEDE_Mismatch_0_Sense_+_Library_PoolT
AAGGATCTGCAGCAACCTGCGCGCAGATACGTTCGAGAAACAAGGGCCATGTTTAGAACCACCGCTGATATTTTGGAGGCTCCCGATAGCTATA
>Frequency_1_QualityScore_ADCDDCCGHEDEGII@FGA@<DHBHEHHGCDCGGD@DFBFGHBHHCBCGHEFFE@F@DCD;7;=CAACCA7?@>BDEEDFDAACDC@CCECCC:_Mismatch_0_Sense_+_Library_PoolT
TGTCTATTTTCCCCAATGTATTAAGCTCGTGCACAAAGAGAGCAGAGAGCATTGTGTTGGTAAATATTTGTATTGTATGTGATGTGAGTTATAC
>Frequency_1_QualityScore_FFGHHHHJJJJJJJJJJJJJJIIJJJJJJJJJIIJJJJJJJIJJJJJJIIJJJHHHHHFFFFFEEEEEDDDDDDDDDDDDDDDDDDEDDDDDDC_Mismatch_0_Sense_+_Library_PoolT
AGCGCCAGATCTCCGAGGCTGAGAAACCTAAGTCTGTCACCATTCCCATTTCTTGAACCCTATCCCTAAATCAAAGAATACTTCTCAGCTGAAC
>Frequency_1_QualityScore_FFHHGHHIJJJJJIJJJJJJJJJJJJJJJJJJJJJJ<FHIHHJJJIHGIHIJJJJJJJJJJJIIJFHGIEHJJEHHHFFFFEEEEDDCDDDDDD_Mismatch_0_Sense_+_Library_PoolT
CAAAGAATACTTCTCAGCTGAACTCTTTCTTTCTTTACAGTTTCAGTTGTCTATTTTCCCCAATGTATTAAGCTCGTGCACAAAGAGAGCAGAG
>Frequency_1_QualityScore_FFHGHHHJJJJHIJIJJIHEIJGIIJJJIJJIJJJJJJGHJJJJFHIJJHHIIIJIJGGGCHHIIIGHHCEEHFDFEFCDCEDDDDDEEEACDE_Mismatch_1_Sense_+_Library_PoolT
TCTTTCTTTACAGTCTCAGTTGTCTATTTTCCCCAATGTATTAAGCTCGTGCACAAAGAGAGCAGAGAGCATTGTGTTGGTAAATATTTGTATT
>Frequency_1_QualityScore_FFHHHHHIJJIJJJJJJJJJIIJJJJJJGIJJJJJJJJJHHHHHFCFFFFEEEEEDCFFDDDDEEEDDDDDDDDDDDDDDDDDDDDDDDDDCCD_Mismatch_0_Sense_+_Library_PoolT
GTCACCGTGGCCAAGCGCCAGATCTCCGAGGCTGAGAAACCTAAGTCTGTCACCATTCCCATTTCTTGAACCCTATCCCTAAATCAAAGAATAC
>Frequency_1_QualityScore_FFHHHHGIJHIIJJHHJJJJJJJIJJJIJIGGJJJJJJJJIJIJJGHHIIJJIJJIJJJJJJJJIJJJJHIIJHHHHHHFFFFFFFEEDEECDD_Mismatch_0_Sense_+_Library_PoolT
TATGTGATGTGAGTTATACTGACTTTCATAATAATACAGGAGTTGTGTTTTGTATGCTTTGTTTGCCCTTCAAAATAGTAATTGCCTGGCTATT
>Frequency_1_QualityScore_FFHHHFHJJIGGIIIIIIIJJJGCHIJGGJIIJGIIJIIGHIIJJJIAGGE@GHI@HHIJJIIFEHIIIIHIJIHHHHHHHFFFFDCDCDFDCC_Mismatch_0_Sense_+_Library_PoolT
TTTCTTGAACCCTATCCCTAAATCAAAGAATACTTCTCAGCTGAACTCTTTCTTTCTTTACAGTTTCAGTTGTCTATTTTCCCCAATGTATTAA
>Frequency_1_QualityScore_FFHHHHHJJJJJJJJIJJIIJJJJIIHIJJJJJIJJIJJJIIJJJJHGHJIJJJJJJJJJJIJJJIJHHEHHHHFFFFFFFEEEDEEEDDEDDD_Mismatch_0_Sense_+_Library_PoolT
AATGTATTAAGCTCGTGCACAAAGAGAGCAGAGAGCATTGTGTTGGTAAATATTTGTATTGTATGTGATGTGAGTTATACTGACTTTCATAATA
>Frequency_1_QualityScore_FFHHHHHJJJJJJJJJIJJJJJJJJJIJJJJJJJJJIJJIJJJJJJJJIGIGHIJHIGIIJJJJJJJJJJGGIIIJEHHGHGHHFFFDDDCCCD_Mismatch_0_Sense_+_Library_PoolT
TATCCCTAAATCAAAGAATACTTCTCAGCTGAACTCTTTCTTTCTTTACAGTTTCAGTTGTCTATTTTCCCCAATGTATTAAGCTCGTGCACAA
>Frequency_1_QualityScore_DFFHHFHFEHGFGIIIICHIIIIICGIIIGIIIIGGIIIIEGGIIIIIHGGHIIEG@HGDGIIIH?AEC;@CEEDBBCDEE>CEDDCDDDDEDD_Mismatch_0_Sense_+_Library_PoolT
TCAGTTGTCTATTTTCCCCAATGTATTAAGCTCGTGCACAAAGAGAGCAGAGAGCATTGTGTTGGTAAATATTTGTATTGTATGTGATGTGAGT
>Frequency_1_QualityScore_FFHHHHHJJJJJJJIJJIJJJJIJJJJJJJJJJJJJJJJJJJJJJJJJIJJJIJJJJJJJIJJIIIIIJHIGGHHHGHFFFFFFEDEEEEEDDD_Mismatch_0_Sense_+_Library_PoolT
TGAGAAACCTAAGTCTGTCACCATTCCCATTTCTTGAACCCTATCCCTAAATCAAAGAATACTTCTCAGCTGAACTCTTTCTTTCTTTACAGTT
>Frequency_1_QualityScore_DDHHBFHFHIGGGGHAFEHGEFHA?@FGG?F?8CGGCBFHIEDGBBFCCFHCCFGFG;;=;C>AC;AEE=?BDEEDAC@CC@C>>CDCD@>CD>_Mismatch_0_Sense_+_Library_PoolT
CTATTTTCCCCAATGTATTAAGCTCGTGCACAAAGAGAGCAGAGAGCATTGTGTTGGTAAATATTTGTATTGTATGTGATGTGAGTTATACTGA
>Frequency_1_QualityScore_FFHFHHHJJJHHIJJJFHIJJJJJJJGIIJJJJJJIJIJJIIIJHIJJJJJJIIJJJJIJJJJJJJJIIGIHHAEECB?DDEECE_Mismatch_0_Sense_+_Library_PoolT
GAGAGCATTGTGTTGGTAAATATTTGTATTGTATGTGATGTGAGTTATACTGACTTTCATAATAATACAGGAGTTGTGTTTTGTA
>Frequency_1_QualityScore_FFHHHHHJJJJJJJIJJJJJJGIGJJGIJJJJJJJIJJJJJJJJJJJJJJJJJIJJJJJIGIJJJJJJICHHHHHF@DFFEEEEEEEEDDDDDD_Mismatch_0_Sense_+_Library_PoolT
AGGCTGAGAAACCTAAGTCTGTCACCATTCCCATTTCTTGAACCCTATCCCTAAATCAAAGAATACTTCTCAGCTGAACTCTTTCTTTCTTTAC
>Frequency_1_QualityScore_DDDHHHHIGHIIIIGJGIGHHIJIHIIIJJJJEHIJJIHIIIHGGGIIGJIJJGGIIIJIGGHIIIJEGAEFHFDFDFCCEEEEDDDDDDDADD_Mismatch_0_Sense_+_Library_PoolT
AACTCTTTCTTTCTTTACAGTTTCAGTTGTCTATTTTCCCCAATGTATTAAGCTCGTGCACAAAGAGAGCAGAGAGCATTGTGTTGGTAAATAT
>Frequency_1_QualityScore_FFHHHHHJJJJJJJJJJIJJIFIIJJJJJJJJJJJJJJJJIJJJIIIIIJJJJIJJHBEFDDECEFEDDCDDDDDDDDDDCDDDDDDDBDDDDC_Mismatch_0_Sense_+_Library_PoolT
TTTGTTTGCCCTTCAAAATAGTAATTGCCTGGCTATTTATATCTGTTAAAAGGGCGGTGGATTATTCGAGCCGTTTAAGATTATGGACGCATGT
>Frequency_1_QualityScore_DDHDHHG9DBGGHIGGEIIIBGGCG<:9F:CD>FGIIIIGE9BDF<DHIDGHE@<A8?/;<<,53>>?C?CCACA99399@CC4>:49)5<<??_Mismatch_0_Sense_+_Library_PoolT
CCTCGAGACTAATAATATAAAGGTGAAAGTAGAGAACAATATCCTTCACATCGCGGGGAAGAAGAAGAAGAAGAAGAAGCTGAATCCGGAGGTG
>Frequency_1_QualityScore_@D>FAFAF7BEAFBAE@C@BC>BB9DFEFFFBDAB<D<FFIFIBBFFFED?BC?3;@@BA>A>BBDBA:5>>@>@A>3:39ABBBB@DDDBB@B_Mismatch_0_Sense_+_Library_PoolT
TTTGGAGGCTCCCGATAGCTATATCTTCGTTCTCGACATGCCCGGCCTCGAGACTAATAATATAAAGGTGAAAGTAGAGAACAATATCCTTCAC
>Frequency_1_QualityScore_DEDHFHFIIGGEHIIGGIFHHGEEFIIGIGHCAGGHJJJEIIIJJJIJIJJDHG@DDFFECBF_Mismatch_0_Sense_+_Library_PoolT
TTTGTATTGTATGTGATGTGAGTTATACTGACTTTCATAATAATACAGGAGTTGTGTTTTGTA
>Frequency_1_QualityScore_FFAFHDDEDDFGHHDFHF:CCHHG<FHIGCEG@GGE@>D4?DCFGGGGGHCGHGEHGIGIDFG<BCFG@CCE_Mismatch_0_Sense_+_Library_PoolT
TGGTAAATATTTGTATTGTATGTGATGTGAGTTATACTGACTTTCATAATAATACAGGAGTTGTGTTTTGTA
>Frequency_1_QualityScore_FFHHHHHJJJJIJGJGJJJJIIHIIIJJJGHHIJJHIJGIJJJJJGHIJJJIJJHJJJJIJJHGHGIHGEHHEFFFFFFDECEDDECDDCBD=C_Mismatch_0_Sense_+_Library_PoolT
CTCGTGCACAAAGAGAGCAGAGAGCATTGTGTTGGTAAATATTTGTATTGTATGTGATGTGAGTTATACTGACTTTCATAATAATACAGGAGTT
>Frequency_1_QualityScore_FDHHHHHJIJJJJIJHIJJJJDHIIIIEFF9CEEEEDDDDDDDDDDDDDEDCDDDDBB@BDDDDDDDDDDDDDDDDDDDDDDDDDDCDDDDDCB_Mismatch_0_Sense_+_Library_PoolT
GTGATAAGATTGGAGAGGCGGAGGGCGAGGTACATGAGGAAATTTAGTCTGCCCGGAGACTCCAATTTAGAGGACATAAAGGCTACTTACAAGG
>Frequency_1_QualityScore_DDD<F>>EFCCAC?FEF39CFFCF@GF?;DGDDF@<FBD9B?*9?F9BFFACGIIIAF;@F@FEACEEE;AEE@FC:BBB_Mismatch_0_Sense_+_Library_PoolT
TGCACAAAGAGAGCAGAGAGCATTGTGTTGGTAAATATTTGTATTGTATGTGATGTGAGTTATACTGACTTTCATAATAA
>Frequency_1_QualityScore_FDDHGDDIIJJJJJIJEIIGGIIJFIIGAGCHDGGDGGJIDHGIJGHHGFFDEDEEEDDDDABD@BC?A<?>BDBDDDEDAB<@BDDDDBCC9A_Mismatch_0_Sense_+_Library_PoolT
GGAGACTCCAATTTAGAGGACATAAAGGCTACTTACAAGGACGGCGTTTTGACTGTCACCGTGGCCAAGCGCCAGATCTCCGAGGCTGAGAAAC
>Frequency_1_QualityScore_FFHHHGHJJJJJJJJJIHICFGCEG0BFHJJIIIGIIJJHJJJIFBCDDBB25<033(:C>@C>?ACCA@CCCA@CCA>BBB-2@CC4>>CA:C_Mismatch_0_Sense_+_Library_PoolT
AAGAAGCTGAATCCGGAGGTGAAGGTGATAAGATTGGAGAGGCGGAGGGCGAGGTACATGAGGAAATTTAGTCTGCCCGGAGACTCCAATTTAG
>Frequency_1_QualityScore_FDHHHHHIGIGGECHIIJIIJGGIJIG@FGDGGIJJFIIGIIJEGGHIGHIIIGHIGHHHHDDDBDEFDDEECCEDEBCDECCCEDCACEEDEE_Mismatch_1_Sense_+_Library_PoolT
ACTATTTTCCCCAATGTATTAAGCTCGTGCACAAAGAGAGCAGAGAGCATTGTGTTGGTAAATATTTGTATTGTATGTGATGTGAGTTATACTG
>Frequency_1_QualityScore_FFDHHGHIJJGIJJJJJJJJJJJJDEHHIIJJIIJIEHIFGHFGIFGDHBHHGGHIIGHH=FHIGIJIJIGIGGHHEFE<B@;@A@CCC@@@@C_Mismatch_0_Sense_+_Library_PoolT
CTTGAACCCTATCCCTAAATCAAAGAATACTTCTCAGCTGAACTCTTTCTTTCTTTACAGTTTCAGTTGTCTATTTTCCCCAATGTATTAAGCT
>Frequency_1_QualityScore_FFHHHHHJJJJJJIJJJJJJJJJJJJJJJIJJJJJJJJJJJIIJJJJJJIJJIJJJJJJJJJJJJJJIIHHHHHHHEFFFFFFEEEEECCCDCD_Mismatch_0_Sense_+_Library_PoolT
TTCCCATTTCTTGAACCCTATCCCTAAATCAAAGAATACTTCTCAGCTGAACTCTTTCTTTCTTTACAGTTTCAGTTGTCTATTTTCCCCAATG
>Frequency_1_QualityScore_FFHHHHHJJJIJJFGIJJIHHHHIJJJJJJJJJJJJJJJJJJIJJJJF>CBBDDCDDCDDDDCDDDDDDCDDDDDDDDDDDD<ACDDD>CDDEC_Mismatch_1_Sense_+_Library_PoolT
TATAATATAAAGGTGAAAGTAGAGAACAATATCCTTCACATCGCGGGGAAGAAGAAGAAGAAGAAGAAGCTGAATCCGGAGGTGAAGGTGATAA
>Frequency_1_QualityScore_DFHHGHHJIJJJJIJJJJJIIGGHEIGHIIIJIJJIHHGHIIBCFHGIIIIJHJJIJJJJIGGIJFHHHAEHFHEFFFCCCEEEEECCC;CCDD_Mismatch_0_Sense_+_Library_PoolT
TATTAAGCTCGTGCACAAAGAGAGCAGAGAGCATTGTGTTGGTAAATATTTGTATTGTATGTGATGTGAGTTATACTGACTTTCATAATAATAC
>Frequency_1_QualityScore_FFHHHHHJIJGIIJHJJJJJJJJIJJJHHIJIIIJIJJJJIIGIJJIJJJJJJIJJJJJJGJIJHHHHFEFFEDEDDCDDDEEFEEDDDEFDEE_Mismatch_1_Sense_+_Library_PoolT
TTCTTTACAGTTTCAGTTGTCTATTTTCCCCAATGTATTAATCTCGTGCACAAAGAGAGCAGAGAGCATTGTGTTGGTAAATATTTGTATTGTA
>Frequency_1_QualityScore_FFHHHHGJJJJJJJJJJJIIJJJJJJJIHIJJJJJJJIJJJJJGJJJJJJIHIJJJIHHHHHHFFFFFEDEEEEDDDDDDDDEDDDDDDDDDDD_Mismatch_0_Sense_+_Library_PoolT
CCAGATCTCCGAGGCTGAGAAACCTAAGTCTGTCACCATTCCCATTTCTTGAACCCTATCCCTAAATCAAAGAATACTTCTCAGCTGAACTCTT
>Frequency_1_QualityScore_FFHHHHHJJJJJJJJJJJJJJJIFIJJIJIJJIJJJJJIJJJJJJJJJJJJJJJJJJJJHHHHHFFFFFBEEEEDEDEDDDDDDDDDDDDCDDD_Mismatch_0_Sense_+_Library_PoolT
TCTCCGAGGCTGAGAAACCTAAGTCTGTCACCATTCCCATTTCTTGAACCCTATCCCTAAATCAAAGAATACTTCTCAGCTGAACTCTTTCTTT
>Frequency_1_QualityScore_FFHHHHHJJJJJJJJIJJIIJJJJJJIJJJJIJJIIIJGIJJJJJHHFFFFEEEEEDDDDDDDDDDDDDDDDDDBDDEDDDBDDDDDDDBBCDD_Mismatch_1_Sense_+_Library_PoolT
GAGACTCCAATTTAGAGGACATAAAGGCTACTTACAAGGACGGCGTTTTGACTGTCACCGTGGCCAAGCGCCAGATCTCCGAGGCCGAGAAACC
>Frequency_1_QualityScore_EFHHHHHJJJJJJJJJJIJJJJJJIIJJJJJJIJJJJJJGIJJJJJJJJJJJIIJJJJJJJJJJJIJJGEHIEGEHHHHHGFEFFFFDCD?CDC_Mismatch_0_Sense_+_Library_PoolT
TCCCATTTCTTGAACCCTATCCCTAAATCAAAGAATACTTCTCAGCTGAACTCTTTCTTTCTTTACAGTTTCAGTTGTCTATTTTCCCCAATGT
>Frequency_1_QualityScore_DDHHDDD@GBFCCEEEBIH@HAFB?AACAAEBHGGHIIGG@FECGGD@DCHIIIDEC>GG?HG;CHE;?=CE7;;;=25@CCADDA@>;@A;@_Mismatch_0_Sense_+_Library_PoolT
TTTCTTTACAGTTTCAGTTGTCTATTTTCCCCAATGTATTAAGCTCGTGCACAAAGAGAGCAGAGAGCATTGTGTTGGTAAATATTTGTATTG
>Frequency_1_QualityScore_FFHHHHHIIHIIJJIJBFGGIJJGHHIJJHIIIJJJJJJFHIJIIJJJIIIJJJJIJEHGIGIJJGHIJDHFHEHHHHFFFFFFEDACEDBCDC_Mismatch_0_Sense_+_Library_PoolT
CACAAAGAGAGCAGAGAGCATTGTGTTGGTAAATATTTGTATTGTATGTGATGTGAGTTATACTGACTTTCATAATAATACAGGAGTTGTGTTT
>Frequency_1_QualityScore_FFHHHHGJJJJIJJJJJJJJJIJJJIJIIIJJIJJJJIHIIJJICHJJJJJJJIIJIIIGIGCH@FGHFEHGIIIHEHHDHEEDDBBEEADDDC_Mismatch_1_Sense_+_Library_PoolT
ATTTCTTGAACCCTATCCCTAAATCAAAGAATACTTCTCAGCTGAACTCTTTCTTTCTTTACAGTCTCAGTTGTCTATTTTCCCCAATGTATTA
>Frequency_1_QualityScore_DDFBDFFEFIII@GFGE)?DF*?DGIBFGGE*9FBFEFFI4BFF@@FFFGII>C=CEIFFFFFFDDDDDCCCCCCBBAB;ABBABBBBBBBB>B_Mismatch_0_Sense_+_Library_PoolT
GCCAGATCTCCGAGGCTGAGAAACCTAAGTCTGTCACCATTCCCATTTCTTGAACCCTATCCCTAAATCAAAGAATACTTCTCAGCTGAACTCT
>Frequency_1_QualityScore_FFHHHHHJJJJJJIIGIIJGJHGIIJJIIJIJIJJHHGFEFFDDDDDDDBBDDDDDDBDBDDDDDDDDDACCCDDEEDCCCDDDDDEEDDDDDD_Mismatch_0_Sense_+_Library_PoolT
AGGCTACTTACAAGGACGGCGTTTTGACTGTCACCGTGGCCAAGCGCCAGATCTCCGAGGCTGAGAAACCTAAGTCTGTCACCATTCCCATTTC
>Frequency_1_QualityScore_FFHHHHHJJJJJJIJJJJIJJJJJJJJJJJJIJJJJJJJJJJJJJJJJJJIJJJJ@HIIJJJIJJHHHFEFFFFFFFEEEECDEDDDDDCDDDD_Mismatch_0_Sense_+_Library_PoolT
GAGGCTGAGAAACCTAAGTCTGTCACCATTCCCATTTCTTGAACCCTATCCCTAAATCAAAGAATACTTCTCAGCTGAACTCTTTCTTTCTTTA
>Frequency_1_QualityScore_FFHHHHHJJIIGHJJJGHEHIHIJJGHHIJJHHIJIIJJJJIJJJJJJJJIJIJJIJJIHHIJJJJJIJIHHHHHHHFFFFFFFEEDD=ACCB=_Mismatch_0_Sense_+_Library_PoolT
TGCACAAAGAGAGCAGAGAGCATTGTGTTGGTAAATATTTGTATTGTATGTGATGTGAGTTATACTGACTTTCATAATAATACAGGAGTTGTGT
>Frequency_1_QualityScore_FFGHHHHJJJGIIIJIGIIIHIIJJJJJJJJGHIJHHGHDEFFFFECEEEEDB@BBBBB?CCDDDDDDDEDDDCCCCDDDDEEDCDDEEEDDCD_Mismatch_1_Sense_+_Library_PoolT
ACTTACAAGGACGGCGTTTTGACTGTCACCGTGGCCAAGTGCCAGATCTCCGAGGCTGAGAAACCTAAGTCTGTCACCATTCCCATTTCTTGAA
>Frequency_1_QualityScore_FFHHHHHIJHIJJIJIJJJJJIJIJJHHIJIJJJJJJJJIJJIJJJJJIIIJIJEIHIJJJIJJJHEHHEDFFEFDACCEDEFFEEEEEDDEEE_Mismatch_0_Sense_+_Library_PoolT
TCTTTACAGTTTCAGTTGTCTATTTTCCCCAATGTATTAAGCTCGTGCACAAAGAGAGCAGAGAGCATTGTGTTGGTAAATATTTGTATTGTAT
>Frequency_1_QualityScore_FDHHGHFGIJJFG>FFBHIBHGG<EEHD\;CEEECCC@ADDDDDDDCCCDDDDD7B;?ACDCDCDDCCDCDBDDDDCDCD@@CDCADDDDDBBD_Mismatch_0_Sense_+_Library_PoolT
GATAAGATTGGAGAGGCGGAGGGCGAGGTACATGAGGAAATTTAGTCTGCCCGGAGACTCCAATTTAGAGGACATAAAGGCTACTTACAAGGAC
>Frequency_1_QualityScore_FFHHGGDIJJJJJJJJJJJJJJJIJJJIJJJIJJJJEEGHIIIJIIJJJIJJIJJIJIIGGHIGGHIJJHJIJJFHHEFDFFEECCDDDCDDDD_Mismatch_0_Sense_+_Library_PoolT
AAGAATACTTCTCAGCTGAACTCTTTCTTTCTTTACAGTTTCAGTTGTCTATTTTCCCCAATGTATTAAGCTCGTGCACAAAGAGAGCAGAGAG
>Frequency_1_QualityScore_FFGHHHHGIHIJJIJJJJFGJJIJJGIIIJJJIJJJJJJJJJJJJJHHHHHFFFFFFFFEDEDEEDDDDEEEDDDDDDDDDDDDDDDDDCDDDD_Mismatch_0_Sense_+_Library_PoolT
TTGACTGTCACCGTGGCCAAGCGCCAGATCTCCGAGGCTGAGAAACCTAAGTCTGTCACCATTCCCATTTCTTGAACCCTATCCCTAAATCAAA
>Frequency_1_QualityScore_FFHHHHGIJFGEGHHIJJIJJJJJJJJJJJIIJEIIJJJJIIJJJIIJJJFIJAHIEIIIJIJJIJJJIGIHHGHHHFFFFFFFEECECEEEDD_Mismatch_0_Sense_+_Library_PoolT
AAACCTAAGTCTGTCACCATTCCCATTTCTTGAACCCTATCCCTAAATCAAAGAATACTTCTCAGCTGAACTCTTTCTTTCTTTACAGTTTCAG
>Frequency_1_QualityScore_FFHHHHHJIJJJJJJIJIJJJJHIIJJJGIJJJJJJJJIJJJJIJJJIJJJJIJJJIIJJJJJJIJJJJHIIIJIHHHHHHFFFFBCCAA>CCD_Mismatch_1_Sense_+_Library_PoolT
ACAAAGAGAGCAGAGAGCATTGTGTTGGTAAATATTTGTATTGTATGTGATGTTAGTTATACTGACTTTCATAATAATACAGGAGTTGTGTTTT
>Frequency_1_QualityScore_DDDFFHHIIJGIEGGIGCGAGGGIIJGEEHIIIIFGIGIGGHGEECBDB>AACDDCC?8=B>ABBBACACBCDC>:>>@CACCCAACCBCDCC>_Mismatch_0_Sense_+_Library_PoolT
AAGGCTACTTACAAGGACGGCGTTTTGACTGTCACCGTGGCCAAGCGCCAGATCTCCGAGGCTGAGAAACCTAAGTCTGTCACCATTCCCATTT
>Frequency_1_QualityScore_FFHHHHHJJIJJJJJJJJJJGJJJJIJJJJJJIJIIHIJJJJJJJJJJJJJJJIIJJJHFFDBBDDDDDCDDDDDDDDDDDDADDDDDD@B?CD_Mismatch_0_Sense_+_Library_PoolT
GAAATTTAGTCTGCCCGGAGACTCCAATTTAGAGGACATAAAGGCTACTTACAAGGACGGCGTTTTGACTGTCACCGTGGCCAAGCGCCAGATC
>Frequency_1_QualityScore_FFHHHHHJJJJJJJJJJJJJJJJJJJJJJJJJJJJJIIJHHIJHIHIJJJJIJJJJJJJGHEHJGHHGHGHHFFFDDDCCCBBCCD?@DDDDDC_Mismatch_1_Sense_+_Library_PoolT
AAAGAATACTTCTCAGCTGAACTCTTTCTTTCTTTACAGTCTCAGTTGTCTATTTTCCCCAATGTATTAAGCTCGTGCACAAAGAGAGCAGAGA
>Frequency_1_QualityScore_FFHHHHHJJJJJIIJIJIGIIJJGHIFJJFJIFIJJJJJJIHHHHHHHFFFFFFEEECEEEDDCCDDDDCDDDDDDDDDDDDDDDDDDDDDD@C_Mismatch_0_Sense_+_Library_PoolT
CGTGGCCAAGCGCCAGATCTCCGAGGCTGAGAAACCTAAGTCTGTCACCATTCCCATTTCTTGAACCCTATCCCTAAATCAAAGAATACTTCTC
>Frequency_1_QualityScore_FFHHHHHJJJIJJJJJ<HIIIJJJJJJJJJJJJGJJJJJIJJJIJHIJJJIJJIJIIIIJGGIJIIJJJIIJJIHHHFEH?DFFCFEFEEEEDE_Mismatch_0_Sense_+_Library_PoolT
GTCTGTCACCATTCCCATTTCTTGAACCCTATCCCTAAATCAAAGAATACTTCTCAGCTGAACTCTTTCTTTCTTTACAGTTTCAGTTGTCTAT
>Frequency_1_QualityScore_FFHHHHHJJJIIJJJJJJJJJJJJJJJJJJJJJJJJJIJIJJJJJJIJIIJJJJHHHHHFDDDDDDDDDACCDDDDDDBDDDDDDDDDDDDBDD_Mismatch_0_Sense_+_Library_PoolT
GGAAATTTAGTCTGCCCGGAGACTCCAATTTAGAGGACATAAAGGCTACTTACAAGGACGGCGTTTTGACTGTCACCGTGGCCAAGCGCCAGAT
>Frequency_1_QualityScore_FFDDHFFIIIIJIJIIHJJEIGIIGGJHHHGIJIGIGIHHIIIFHIGG:EG?FGECEHHH_Mismatch_1_Sense_+_Library_PoolT
ATATTGTATGTGATGTGAGTTATACTGACTTTCATAATAATACAGGAGTTGTGTTTTGTA
>Frequency_1_QualityScore_DFHHHHHJJJJJJJJJIIJJJJJJJJJJJJJJHGIJIJIJJJJJJJIHEHFFFFDDDDDDDDDDDEDCD>B@BBBDBCDDDDDDDD@CCCCCCD_Mismatch_0_Sense_+_Library_PoolT
TAGAGGACATAAAGGCTACTTACAAGGACGGCGTTTTGACTGTCACCGTGGCCAAGCGCCAGATCTCCGAGGCTGAGAAACCTAAGTCTGTCAC
>Frequency_1_QualityScore_FFHHGHGJI?FHIJJJJIIJJJJJIIGHIGJJJJIJJIJJHHHFHHFFFFFFABEEDDDDDDDDDDDEDDDDDDDDDDD>@BDDDDCDDDDD@B_Mismatch_1_Sense_+_Library_PoolT
AGGGCGAGGTACATGAGAAAATTTAGTCTGCCCGGAGACTCCAATTTAGAGGACATAAAGGCTACTTACAAGGACGGCGTTTTGACTGTCACCG
>Frequency_1_QualityScore_FFHHHHHJIIJ?DHHIJIJJIIJJJJIIIJJJJJJJJGIEFHHFFFFFFEEEEEDDDDDDDDDDDDDDDEDDDDDDDDDDD@BBDDDDDDDDDD_Mismatch_0_Sense_+_Library_PoolT
GGAGGGCGAGGTACATGAGGAAATTTAGTCTGCCCGGAGACTCCAATTTAGAGGACATAAAGGCTACTTACAAGGACGGCGTTTTGACTGTCAC
>Frequency_1_QualityScore_FFFDFDHIIEIEHIIIHHHDGGEEBGFBFGB@GIIJJIIJIIIGGEIIIGIIJJGH_Mismatch_1_Sense_+_Library_PoolT
CCGAGGCTGAGAAACCTAAGTCTGTCACCATTCCCATTTCTTGAACCCTATCCCCA
>Frequency_1_QualityScore_FFHGGHHIIIJGIIIJIJJJIJGIJIJHIJJJIGGIJIJIIIGGIIJJJJIEHHHEHHFFFEFFEEDCECEDCCCDDDDBC@C>CDDCDDDDCC_Mismatch_1_Sense_+_Library_PoolT
TTGACTGTCACCGTGGCCAAGCTCCAGATCTCCGAGGCTGAGAAACCTAAGTCTGTCACCATTCCCATTTCTTGAACCCTATCCCTAAATCAAA
>Frequency_1_QualityScore_ADHGHHHHJJJIJIJJJJJJJJJJGIJJIIJJFIIIJJIJIJJIJJJJEEHHHFDFFEECC@BDCDDDDACCDDBCCDEEEEEECDEEDEEEEE_Mismatch_0_Sense_+_Library_PoolT
TTTACAGTTTCAGTTGTCTATTTTCCCCAATGTATTAAGCTCGTGCACAAAGAGAGCAGAGAGCATTGTGTTGGTAAATATTTGTATTGTATGT
>Frequency_1_QualityScore_=ACFFADAG@>E@CF811))?)0)0887).))=8)=F;@C@66:49<8\3(::7>9??83?_Mismatch_1_Sense_+_Library_PoolT
TCGACATGTCCGACGAAGGGGAGCAGGATCTGCAGCAACCTGCGCGCAGATACGTTCGAGA
>Frequency_1_QualityScore_FFHHHHHJJJJJGHIJJJHHJJJJIJJDIJJJIJJJIJJHJHHFFFFEEEEEDDDDDDEDDDDDDDDDFDDDDDEEEDDDDDDDDDDDDDDDDD_Mismatch_0_Sense_+_Library_PoolT
GCGTTTTGACTGTCACCGTGGCCAAGCGCCAGATCTCCGAGGCTGAGAAACCTAAGTCTGTCACCATTCCCATTTCTTGAACCCTATCCCTAAA
>Frequency_1_QualityScore_FDFHHGDHGAGHGGHFHIHIIIJHIGIIFJJJGGHIHHFF5=A@CE;;@CFDDDCDDDDDCBB?>@>>55595<B0::>::4>9(8>:::>@@:_Mismatch_0_Sense_+_Library_PoolT
GCGGGGAAGAAGAAGAAGAAGAAGAAGCTGAATCCGGAGGTGAAGGTGATAAGATTGGAGAGGCGGAGGGCGAGGTACATGAGGAAATTTAGTC
>Frequency_1_QualityScore_FFFHHHHIIGHJIJIIDHHGIJCFHIJJJFIJFIIIJJJJIFIIJJGIHIEHIJJJJJJIJJIJJJJIIIEGIHHHHHF@CEDD@C@C?@_Mismatch_2_Sense_+_Library_PoolT
AGAGCAGAGAGCATTGTGTTGGTAAATATTTGTATTGTATGTGATGTGAGTTATACTGACTTTCATAATAATACAGGAGTTGTGTTTCGA
>Frequency_1_QualityScore_DBD??ACF??CDEHICFHGEEFHGGIGBGIGGIIGHHIHDE?BB?D>FEIHIH>FIGIHHGGCGIEFGGHHCHCHGB:?ADEEEDCCCCACCCC_Mismatch_1_Sense_+_Library_PoolT
TCAAAGAATACTTCTCAGCTGAACTCTTTCTTTCTTTACAGTTTCAGTTGTCTATTTTCCCCAATGTATTAAGCTCGTGCACAAAGATAGCAGA
>Frequency_1_QualityScore_FFHHHGHJJJJJJGJIJJIIJJJJJJIJIJDIIJJIJIIGGJJGIHHIJIJJIJGIIJIGGHGGFIJIII@EEHEDEE;A?@DDFDDFCDBBAD_Mismatch_1_Sense_+_Library_PoolT
ACCCTATCCCTAAATCAAAGAATACTTCTCAGCTGAACTCTTTCTTTCTTTACAGTCTCAGTTGTCTATTTTCCCCAATGTATTAAGCTCGTGC
>Frequency_1_QualityScore_FFHHHHHJJJJJJJJJJJJJJJGIJJJJIIJJJJJJHHHHHHFFFCDEEDDDDDDDDDDDEDDDDDDDDDBDDDDDDDDDDEDEDDDDDDDDDE_Mismatch_1_Sense_+_Library_PoolT
GACATAAAGGCTACTTACAAGGACGGCGTTTTGACTGTCACCGTGGCCAAGCGCCAGATCTCCGAGGCCGAGAAACCTAAGTCTGTCACCATTC
>Frequency_1_QualityScore_FFHHHHHJJIIJJJJJJJIJJJIJJIJJIJJJJIJJJJJIIJJFGGIGIGIJJHHHHHFFFFFFFEEEEEDDDDDBBBBB_Mismatch_0_Sense_+_Library_PoolT
TTCGTTCTCGACATGCCCGGCCTCGAGACTAATAATATAAAGGTGAAAGTAGAGAACAATATCCTTCACATCGCGGGGAA
>Frequency_1_QualityScore_FFHHHHHJJJIIIJJIHJIJJJIJJJJJJJIJJJJJJJIJJJJJJGHHHHFFFFFFEEEEEEDDDDEFDCDDEEEDDDDDDDDCDDDDDD_Mismatch_0_Sense_+_Library_PoolT
GTTTTGACTGTCACCGTGGCCAAGCGCCAGATCTCCGAGGCTGAGAAACCTAAGTCTGTCACCATTCCCATTTCTTGAACCCTATCCCTA
>Frequency_1_QualityScore_FFHHHHHJJJIIJJJJFHIIJJJIJJJJJJJJJJJJJGJIJJJJHHHHHFFFFFDFEEEEDDDDDDFEDDCDEEEDDDDDDDDDDDDDDDDDDD_Mismatch_0_Sense_+_Library_PoolT
GTTTTGACTGTCACCGTGGCCAAGCGCCAGATCTCCGAGGCTGAGAAACCTAAGTCTGTCACCATTCCCATTTCTTGAACCCTATCCCTAAATC
>Frequency_1_QualityScore_FFHHFHHJIJIJIJIIHIIJJGJJJHJIGJIGICHGIJJIJJGIHHHGEHFFFFFFFEDEEEEDDDCCB@A<CDDDDDCCCDCCDD>ACDDCCD_Mismatch_0_Sense_+_Library_PoolT
ACCGTGGCCAAGCGCCAGATCTCCGAGGCTGAGAAACCTAAGTCTGTCACCATTCCCATTTCTTGAACCCTATCCCTAAATCAAAGAATACTTC
>Frequency_1_QualityScore_FFHHHHHJIIIJJJJJJJJJJJJJJJJHIJJJIJJJJJJJJJJHJJJGGHHIJIIJGIJGIJJEIGHHHHFFFECFFFFEDEFEEEDEEEDDDD_Mismatch_0_Sense_+_Library_PoolT
AGTTTCAGTTGTCTATTTTCCCCAATGTATTAAGCTCGTGCACAAAGAGAGCAGAGAGCATTGTGTTGGTAAATATTTGTATTGTATGTGATGT
>Frequency_1_QualityScore_DFHHHHHJJJJIJJJJJIJIJJJJJJJJJJJJJJJJIJEHIIIIIIHFFFFFFDDCDD@?CDEDDDDBD9A?BDDCDDDDCCDCDDCACADCCC_Mismatch_0_Sense_+_Library_PoolT
AGGACATAAAGGCTACTTACAAGGACGGCGTTTTGACTGTCACCGTGGCCAAGCGCCAGATCTCCGAGGCTGAGAAACCTAAGTCTGTCACCAT
>Frequency_1_QualityScore_FFHFHHGJFGJJJJJJIJJJIJJIGIJJJJJJIHHHHHFFFFFFEEEDEECDDEEDDCDEEEDDDDDDDBDDDDDDDDDDDDDDDCDDCDDDDD_Mismatch_0_Sense_+_Library_PoolT
CCGTGGCCAAGCGCCAGATCTCCGAGGCTGAGAAACCTAAGTCTGTCACCATTCCCATTTCTTGAACCCTATCCCTAAATCAAAGAATACTTCT
>Frequency_1_QualityScore_FFHHHFHIGIJJJJIIGGIGIEIHGIGIJJIIHIJJGGIJJJJJJIHIJJJJJJJIIIJIIIJJIFHHHHFHFFFFFFFEEEEEEEEDDDDBBA_Mismatch_0_Sense_+_Library_PoolT
GCTCGTGCACAAAGAGAGCAGAGAGCATTGTGTTGGTAAATATTTGTATTGTATGTGATGTGAGTTATACTGACTTTCATAATAATACAGGAGT
>Frequency_1_QualityScore_FFHHHHGIIJJJJJ@GHJBH<GH-=A>EHGGFEFFDFEECCCEECDDD@DDBDDDDCDDDDCCCCBBDDA>CDDDDDCDDCDDDDD<ABBB>B>_Mismatch_0_Sense_+_Library_PoolT
GATTGGAGAGGCGGAGGGCGAGGTACATGAGGAAATTTAGTCTGCCCGGAGACTCCAATTTAGAGGACATAAAGGCTACTTACAAGGACGGCGT
>Frequency_1_QualityScore_FFHHHHHIJJJIJJJIIGCHGJGGGGGIIJJJIIHHJJDFGIGIIIJJIJJJIHJIJJJHIJHGIHEEHAHHFFFFFFEEEEECEEDEEDDDDB_Mismatch_0_Sense_+_Library_PoolT
AAGCTCGTGCACAAAGAGAGCAGAGAGCATTGTGTTGGTAAATATTTGTATTGTATGTGATGTGAGTTATACTGACTTTCATAATAATACAGGA
>Frequency_1_QualityScore_FFHHHHGJJJJIJJJJJJGFG@GIIIIJGIIGIIJIHHIIJHIIIIIJJJIHGIJJJIJJIHIIIHGEHHHHHEHFFFFFFEECEEEEDDDEDC_Mismatch_1_Sense_+_Library_PoolT
ATTAAGCTCGTGCACAAAGAGAGCAGAGAGCATTGTGTTTGTAAATATTTGTATTGTATGTGATGTGAGTTATACTGACTTTCATAATAATACA
>Frequency_1_QualityScore_FFHHHHHJJJJJJJJIJJJJJJHIJIJJJJJJJJJGIJJJJIJJJJJJH_Mismatch_0_Sense_+_Library_PoolT
CTTTGTTTGCCCTTCAAAATAGTAATTGCCTGGCTATTTATATCTGTTA
>Frequency_1_QualityScore_FFHHHHHJJJJJJJJJJJJJJJJJJIJHIJJJJIJJJJJJJJJJJJGIIJJIIIEIJGIIFGIIJIJIGHHHHFHEFFFECEDCCCDDDDD_Mismatch_0_Sense_+_Library_PoolT
GAACTCTTTCTTTCTTTACAGTTTCAGTTGTCTATTTTCCCCAATGTATTAAGCTCGTGCACAAAGAGAGCAGAGAGCATTGTGTTGGTAA
>Frequency_1_QualityScore_FFHHHHHJJJJJJJJJJJJJJJJJJJJJJIJJJJJJJJJJJJJJJJJJJJJJJIIJFHIJGIGIIJJIIGGIJJGJHHFHFBEFFFFFDEEDDD_Mismatch_0_Sense_+_Library_PoolT
AACCCTATCCCTAAATCAAAGAATACTTCTCAGCTGAACTCTTTCTTTCTTTACAGTTTCAGTTGTCTATTTTCCCCAATGTATTAAGCTCGTG
>Frequency_1_QualityScore_DFHHHHHJJJJJJIIIJJJJJIJJJJJJJJJJJJJJJJJJIJJJJJJJJJJIJJJJJIJJHJGIIIJHJGEHHFFFFFEEDDCDDDDEEFEFEE_Mismatch_0_Sense_+_Library_PoolT
TTTCTTTCTTTACAGTTTCAGTTGTCTATTTTCCCCAATGTATTAAGCTCGTGCACAAAGAGAGCAGAGAGCATTGTGTTGGTAAATATTTGTA
>Frequency_1_QualityScore_FFHHGFFHIIJJJJJHIJIJIIJIIGJJJJIJJIGJIIJJJJIIGGHHHHHFFCFFFEEEEEEDDEEDDACEEEDDDDDDDDDDDDDDB_Mismatch_1_Sense_+_Library_PoolT
TTTTGACTGTCACCGTGGCCAAGCGCCAGATCTCCGAGGCTGAGAAACCTAAGTCTGTCACCATTCCCATTTCTTGAACCCTATCCCGA
>Frequency_1_QualityScore_FFHHHHHJJJJJJJJJJIIJJIHJJIJJJJJJJJJJJJJJJJJJGIJIJJJJHHHHHFFFFFFDEEDEEDDDDDDEDDDDCDDDCDDDDDDDDD_Mismatch_1_Sense_+_Library_PoolT
GCCGAGGCTGAGAAACCTAAGTCTGTCACCATTCCCATTTCTTGAACCCTATCCCTAAATCAAAGAATACTTCTCAGCTGAACTCTTTCTTTCT
>Frequency_1_QualityScore_FFHHHHHJJJIJJJIJJJHIJJJHIIHIGIJJJJJIJJJHIGIIGHIHHIJIJIJJJIJFJJIIJIIJJJGHHHHHFFFFEDECEEDDD=CCCF_Mismatch_0_Sense_+_Library_PoolT
TGAACTCTTTCTTTCTTTACAGTTTCAGTTGTCTATTTTCCCCAATGTATTAAGCTCGTGCACAAAGAGAGCAGAGAGCATTGTGTTGGTAAAT
>Frequency_1_QualityScore_FFFFFHHJJJJIJJIIIIJJJJIBHIIIGIJJGJGIIIGHIJJIJIJGGGIHHHHHHFFEFFEEEDDDDDDCCDDCDD>ACCCCDCCDDDDCCC_Mismatch_0_Sense_+_Library_PoolT
CAAGCGCCAGATCTCCGAGGCTGAGAAACCTAAGTCTGTCACCATTCCCATTTCTTGAACCCTATCCCTAAATCAAAGAATACTTCTCAGCTGA
>Frequency_1_QualityScore_FFHHHHHHIJJJIJHHGIJJJIIHHIJGFIJIJJJJJIIJJJJJJJIJJJIGIJJHIJJJJJJJJJJJIIGIJJHHHHHHHFDF;AC@A@CDDD_Mismatch_0_Sense_+_Library_PoolT
CAAAGAGAGCAGAGAGCATTGTGTTGGTAAATATTTGTATTGTATGTGATGTGAGTTATACTGACTTTCATAATAATACAGGAGTTGTGTTTTG
>Frequency_1_QualityScore_FFGHGFHIGJJIJIIJJJHIG3CGHGEHIIJIJJIJJJIJJJIJJJJIIIJIIIJGGHHHHFFFFFFEEEEDCCDDDDDDDDDEDDDDCCDDCD_Mismatch_1_Sense_+_Library_PoolT
GCCAGATCTCCGAGGCTGAGAGACCTAAGTCTGTCACCATTCCCATTTCTTGAACCCTATCCCTAAATCAAAGAATACTTCTCAGCTGAACTCT
>Frequency_1_QualityScore_FFHHHHHIJJGHIJJJJJJJHHIJIIIJJHIJJJJJIJDGIJJJJJJJJJJJJIJIJJJJJIJEIDHFHC@D@EGGFHE_Mismatch_1_Sense_+_Library_PoolT
ATTGTGTTGGTAAATATTTGTATTGTATGTGATGTGAGTTATACTGACTTTCATAATAATACAGGAGTTGTGTTTTGCA
>Frequency_1_QualityScore_FDFGHBHIIIEGHIFGGGGFDFADCHIGGGGGGHHEB?BDCGIGGEHGEH;@9@CEFDD38;?@DCCDD@CCCBABDDDCBBBBDBD@8@A>>4_Mismatch_0_Sense_+_Library_PoolT
ATTTAGTCTGCCCGGAGACTCCAATTTAGAGGACATAAAGGCTACTTACAAGGACGGCGTTTTGACTGTCACCGTGGCCAAGCGCCAGATCTCC
>Frequency_1_QualityScore_DDHBHHHIJGEGIIIDHG@AE>FFEHHIGIGEIJFGIIAHI=GGBGIGGIEIEIGFHIJJEGGGIAA=DEHFHCBDFB@@;A6>BDBCDDEEEE_Mismatch_1_Sense_+_Library_PoolT
ACTCTTTCTTTCTTTACAGTCTCAGTTGTCTATTTTCCCCAATGTATTAAGCTCGTGCACAAAGAGAGCAGAGAGCATTGTGTTGGTAAATATT
>Frequency_1_QualityScore_FDDHHAFH@FHHIGEHIJJJJJGII@F<BDGHJIJIJJIGGIJGIHHHHHFFFFDEEEECCCDCDDECDCDDDDBBDD-9<BDDCCCCC@CDB?_Mismatch_0_Sense_+_Library_PoolT
GGGCGAGGTACATGAGGAAATTTAGTCTGCCCGGAGACTCCAATTTAGAGGACATAAAGGCTACTTACAAGGACGGCGTTTTGACTGTCACCGT
>Frequency_1_QualityScore_?ADC+2A:C1A:18@DEEDEE>ADADDIDDDCDECBBC7@@CACA>DECD<=CACD@DDEA>3>A2>??>>AAAA?AAA:AAAA9AAAAA>>AD_Mismatch_0_Sense_+_Library_PoolT
GTGGCCAAGCGCCAGATCTCCGAGGCTGAGAAACCTAAGTCTGTCACCATTCCCATTTCTTGAACCCTATCCCTAAATCAAAGAATACTTCTCA
>Frequency_1_QualityScore_FAAFFH?CFHGFBFGEGEFHHII>FCGC@GB6BFD?FDFHB<FF@DEGHF@A?ECA;CBDDA:>>BAA@C/8;=@B<05(<:+(4::@@:CDA:_Mismatch_0_Sense_+_Library_PoolT
GGCCATGTTTAGAACCACCGCTGATATTTTGGAGGCTCCCGATAGCTATATCTTCGTTCTCGACATGCCCGGCCTCGAGACTAATAATATAAAG
>Frequency_1_QualityScore_FFHHGHHIJIHIJJJGIJJGHGIJIBFGIIJIJEIGGHHFFFFFFDDDDDDBA@CDDCDDDDDDDDDCDCDDDDDDCCDCDDDEDCDDD?>BDD_Mismatch_0_Sense_+_Library_PoolT
AAGGACGGCGTTTTGACTGTCACCGTGGCCAAGCGCCAGATCTCCGAGGCTGAGAAACCTAAGTCTGTCACCATTCCCATTTCTTGAACCCTAT
>Frequency_1_QualityScore_FFHHHHHJJJJJJJGIGGGGIGGGGGGIIHHGHHFFDDFEEECDBBBB59@>CC3:@CECCCDDD<ACD@BDDDBDDDBD<BD):AC>ACAC@B_Mismatch_0_Sense_+_Library_PoolT
TTCACATCGCGGGGAAGAAGAAGAAGAAGAAGAAGCTGAATCCGGAGGTGAAGGTGATAAGATTGGAGAGGCGGAGGGCGAGGTACATGAGGAA
>Frequency_1_QualityScore_FFHHHHHJJIJJIJJJJJJIJIJJJJFIIJJJHIJJJJJJJJIJIJIIJJJIIHJJHHGIHIJIEIDHHHEHHHGFDFFFFFFEDEECD?CCC@_Mismatch_0_Sense_+_Library_PoolT
GTGCACAAAGAGAGCAGAGAGCATTGTGTTGGTAAATATTTGTATTGTATGTGATGTGAGTTATACTGACTTTCATAATAATACAGGAGTTGTG
>Frequency_1_QualityScore_FFHDDHHIIIDFGGIIEGEDDGEGGIHHDFBGDGGGGGGHIIIGIJJ=FHGIIGGHIG@GHCHHHHGF@???CDCFFACECDEC>>ABD5>C><_Mismatch_0_Sense_+_Library_PoolC
GTGCACAAAGAGAGCAGAGAGCATTGTGTTGGTAAATATTTGTATTGTATGTGATGTGAGTTATACTGACTTTCATAATAATACAGGAGTTGTG
>Frequency_1_QualityScore_FFHGGGG@FFHIHB<GGGGHJJIIGFGIJIIIGB>BDDDD=@0>ADDDCDDCBCCDDDCCDEDCDDBBDDDBDDDCCCCDCDCCDBBCCDDDA>_Mismatch_0_Sense_+_Library_PoolT
CCGGAGGTGAAGGTGATAAGATTGGAGAGGCGGAGGGCGAGGTACATGAGGAAATTTAGTCTGCCCGGAGACTCCAATTTAGAGGACATAAAGG
>Frequency_1_QualityScore_DDDD)@:C?1CB?=G@:)BDFFFII:@8-=?EFFDDDD7>;@6;;;>ABBABBB5;@>ABA>5>A35(()83::?A@(9@4:(+4:98>B>@>>_Mismatch_1_Sense_+_Library_PoolT
ACCGCGGCCAAGCGCCAGATCTCCGAGGCTGAGAAACCTAAGTCTGTCACCATTCCCATTTCTTGAACCCTATCCCTAAATCAAAGAATACTTC
>Frequency_1_QualityScore_FFHGFHHJJJIGHHHJIIGJIIJJIIJJIJJJIJJIJIJGHFHJIHHHHHFFFFFDBDDDDDDDDDBDDBBCCDDDDDDDBDDDDACDDDDCDD_Mismatch_0_Sense_+_Library_PoolC
CTCCAATTTAGAGGACATAAAGGCTACTTACAAGGACGGCGTTTTGACTGTCACCGTGGCCAAGCGCCAGATCTCCGAGGCTGAGAAACCTAAG
>Frequency_1_QualityScore_FFHHHHHJJJIJJJGIJJJJJJJIJHIJIJJJGJJJJJJGHHIJJHGIJGJJJJJJJJJJHIJIHJJGHHHGHHFFFFFFFEEEEDEDDDDDEC_Mismatch_0_Sense_+_Library_PoolC
ATGTATTAAGCTCGTGCACAAAGAGAGCAGAGAGCATTGTGTTGGTAAATATTTGTATTGTATGTGATGTGAGTTATACTGACTTTCATAATAA
>Frequency_1_QualityScore_FFHFHHHIJIGIJJJIIIJJJIIIGIHHIIJIJIJJJIGGIJJIJIIHBGHFFFGHIJI_Mismatch_1_Sense_+_Library_PoolC
GTATTGTATGTGATGTGAGTTATACTGACTTTCATAATAATACAGGAGTTGTGTTTTGA
>Frequency_1_QualityScore_FFHHHHGJJJJIJJJIIJIHHIJJJJJJJJJJJJIIJJJIJEHIIIJJDGIHIJJHHHIJJEEEFHHHFDFFFFFFEEEEFFEEDFDDDCDDEE_Mismatch_0_Sense_+_Library_PoolC
TTGTCTATTTTCCCCAATGTATTAAGCTCGTGCACAAAGAGAGCAGAGAGCATTGTGTTGGTAAATATTTGTATTGTATGTGATGTGAGTTATA
>Frequency_1_QualityScore_FFHHGHHJIJJIIJJJIIJIJIJJJJJGGIJJJJIJJJJIGIGHGIIJHGFGIHIIIJJJJIIJJFDFGHCGGIGJJEHG<DDEFFEEEDC?BB_Mismatch_0_Sense_+_Library_PoolC
AAATCAAAGAATACTTCTCAGCTGAACTCTTTCTTTCTTTACAGTTTCAGTTGTCTATTTTCCCCAATGTATTAAGCTCGTGCACAAAGAGAGC
>Frequency_1_QualityScore_FFHHHHHJJJJJJJJIIJJIJJJJJIJJJJJJJJJJJJIJJJJJIIGHIIJJFGIIIJJJJJIJJJJJJJJHGHHHHGHHHFFFDDDDDCB_Mismatch_0_Sense_+_Library_PoolC
CCCTAAATCAAAGAATACTTCTCAGCTGAACTCTTTCTTTCTTTACAGTTTCAGTTGTCTATTTTCCCCAATGTATTAAGCTCGTGCACAA
>Frequency_1_QualityScore_FFGHHDFGIIIJJIEHIGGIIGFHIIIJJJJGGIGHJJIBGH@GGEHIJIIGGCHEEFFFF:>CCCE@AAA/28<>-5<ABCDC::@:>?8?@>_Mismatch_0_Sense_+_Library_PoolC
CGAGGTACATGAGGAAATTTAGTCTGCCCGGAGACTCCAATTTAGAGGACATAAAGGCTACTTACAAGGACGGCGTTTTGACTGTCACCGTGGC
>Frequency_1_QualityScore_FFHHHHHJJJJJJJJJJJIJJJJJJJJJJJJJJJJJJJJJJJIJJJIHFBDDDDDDDDDDDDDDBDDDDDDDDDDDDDDDDEDDDBBDDDDDDD_Mismatch_0_Sense_+_Library_PoolC
CCCGGAGACTCCAATTTAGAGGACATAAAGGCTACTTACAAGGACGGCGTTTTGACTGTCACCGTGGCCAAGCGCCAGATCTCCGAGGCTGAGA
>Frequency_1_QualityScore_FDHHHHHJJJJJIJIJJJJJFHIIJJJJJJJIIIIJJJJJIIJJJJJIJHHIIIJJHHGIHHEHFFFFFEFFEEEEEEEEEEDEEDFDEDCEDE_Mismatch_0_Sense_+_Library_PoolC
GTTGTCTATTTTCCCCAATGTATTAAGCTCGTGCACAAAGAGAGCAGAGAGCATTGTGTTGGTAAATATTTGTATTGTATGTGATGTGAGTTAT
>Frequency_1_QualityScore_FFHHHHHIIJJJHHIJJJJIIIIGIGJIIIJJJIJIJIHFGIICHIJJJJIGGHJJJIHHIIEFHHHHHDD?DEFFEEEEEEEDDDEDD_Mismatch_0_Sense_+_Library_PoolC
GTATTAAGCTCGTGCACAAAGAGAGCAGAGAGCATTGTGTTGGTAAATATTTGTATTGTATGTGATGTGAGTTATACTGACTTTCATAA
>Frequency_1_QualityScore_BBHHFFHGBGGHIIHIIG;EGEHHIIIIIIIIGGD9DHGCHGHBFHGHBFHHGCHGC@@@D=C5=?A;7;BDE;?BBCDDEEEDCDC;A:ACDC_Mismatch_0_Sense_+_Library_PoolC
AGTTGTCTATTTTCCCCAATGTATTAAGCTCGTGCACAAAGAGAGCAGAGAGCATTGTGTTGGTAAATATTTGTATTGTATGTGATGTGAGTTA
>Frequency_1_QualityScore_FFHHHHHIIJJJIJJJJJGIJJIIGIJIJJJJJJJJJJJJIJIIIJJIJJJJEHEEEHEBEDFFE@CE@CCCDCCCCDCCC>AC>CDDAACDDC_Mismatch_1_Sense_+_Library_PoolC
GAGGCCGAGAAACCTAAGTCTGTCACCATTCCCATTTCTTGAACCCTATCCCTAAATCAAAGAATACTTCTCAGCTGAACTCTTTCTTTCTTTA
>Frequency_1_QualityScore_FFHHHHHJGHIIJJJJJJJJJJJJJHIIJHJIJJIJJJJJJJJJJJJJIJJIIJGJGHIIJHIJJHHHHHFEE@CDEEFEEEEEFDEEEEFEED_Mismatch_0_Sense_+_Library_PoolC
ACAGTTTCAGTTGTCTATTTTCCCCAATGTATTAAGCTCGTGCACAAAGAGAGCAGAGAGCATTGTGTTGGTAAATATTTGTATTGTATGTGAT
>Frequency_1_QualityScore_FFHHHHHJIJJJIJJIIJJJGIJJHIJJJIJJIJJIIJJJIJJJJIJIJJJFHIJJJJJJHIIIJJHHHEHEHFFFFFFFECEEEDFEEDDDDD_Mismatch_1_Sense_+_Library_PoolC
TTCAGTTGTCTATTTTCCCCAATGTATTAAGCTCGTGCACAAAGATAGCAGAGAGCATTGTGTTGGTAAATATTTGTATTGTATGTGATGTGAG
>Frequency_1_QualityScore_FFHHHHHJJJJJJJJJIJJJJJIJEHIIJIIFHIGJJJIIHIJIGHIJJJJJJJGIIJJIJJIHIIHHHAHHEFFFFFFFEEDEEEDEEDCDDE_Mismatch_0_Sense_+_Library_PoolC
TGTATTAAGCTCGTGCACAAAGAGAGCAGAGAGCATTGTGTTGGTAAATATTTGTATTGTATGTGATGTGAGTTATACTGACTTTCATAATAAT
>Frequency_1_QualityScore_FFFHHHHJGIJJJFGIHIIGJJJJGIIJJHJJIGHGIIIHHHHHFFDDDDEEDDDDDDDDBDBDDBDBDCBD>CDDDDDDDDDDCDDEDDDDDC_Mismatch_0_Sense_+_Library_PoolT
GTTAAAAGGGCGGTGGATTATTCGAGCCGTTTAAGATTATGGACGCATGTTTGAGAATTCGCCCAGGAAAGGTTCTTTATGTTGAATTGCTGAC
