# Supplementary material for: Differential Gene Expression Reveals Candidate Genes for Drought Stress Response in Abies alba (Pinaceae)
Source: PLoS One. 2015 Apr 29;10(4):e0124564. doi: 10.1371/journal.pone.0124564 (PMC4414588; doi:10.1371/journal.pone.0124564)
Supplement: S2 File — (GZ) [file pone.0124564.s002.gz › comp6162_c0_seq1.fa]

>comp6162_c0_seq1 len=509 path=[1:0-360 362:361-380 382:381-508]
GTTTTTGCCGCTGGATGTTTTCTATTGTAATTGCCATCCCTACTTTTATCATAGATTCTTTAGTGCCCTACCCTACTTCTGTTCAGGTATCCTGCACTGCTTTCTCATATAGGTTCCAACACATAACAAAGTATATATTTTAGGTTTACCGCTGTCCTTGTGGGAGTCTCTCTTTTCCTACTCTCATAACGGCTCACTCTTTTGAGGCCGTTTATGTACTGACACAGTGTCCATTTTCTATAGCTTAGTTTAAATTTTAATCTATGTTTCTCTCTTGAAAGGAAGATACATGACCTTCAATTATATCTGTAGAGGATTGAAGGGAATTATTATCCTATGTTGTAATTAAATGTTTGGGGCAATGGAATTGCCATTTATATACCACTCTATAAGAGCGGTTTTTTAATTACCGTGGGCTGCGCAATATTTCATCTTTGTGTACCCCTGTAATATATGTTTATTCTTGTATTACATGGTTACACTCGTCTTCAATTGAATTTTAATAGTGT

>Frequency_3_QualityScore_EFHHHHHJJJIJJJJIJJJJJJJJJJJJHJJJJJIJJJJJJJJJIIIJJJIIIJJJJJJJIIJJJJHJJIIIIIFHIHGGGGGGFEEEEEDEEF_Mismatch_0_Sense_+_Library_PoolT
TATAGCTTAGTTTAAATTTTAATCTATGTTTCTCTCTTGAAAGGAAGATACATGACCTTCAATTATATCTGTAGAGGATTGAAGGGAATTATTA
>Frequency_2_QualityScore_FFHHHGHIJIIJJJIIJJJJJJJJJJJHIJJJJIJJJIIGIIJIIIIIIJJJIIIJJJJIIIIIIGIIIIIIIFHIEGGHGGGFFFEDEEEEEE_Mismatch_0_Sense_+_Library_PoolT
ATAGCTTAGTTTAAATTTTAATCTATGTTTCTCTCTTGAAAGGAAGATACATGACCTTCAATTATATCTGTAGAGGATTGAAGGGAATTATTAT
>Frequency_2_QualityScore_ECGCGGHIEHIGGHIIIAEEGH@CAFAEEEHIHGFHHEGIIDIIDEEGGIIIIGGIIIIIIIHHHEHHAACEEBDCDDED=ACCEACC???A?A_Mismatch_0_Sense_+_Library_PoolT
TCTCATAACGGCTCACTCTTTTGAGGCCGTTTATGTACTGACACAGTGTCCATTTTCTATAGCTTAGTTTAAATTTTAATCTATGTTTCTCTCT
>Frequency_2_QualityScore_FFHHHHHJIIIJIJIIJJJJJJJJJJIJIIJJJJJIIIIIIJJIJJIIHIJGCIHIIHAEEFFFEFEECCBDCCDCDBDDCEEECEDEEEEDDD_Mismatch_0_Sense_+_Library_PoolT
TGTCCTTGTGGGAGTCTCTCTTTTCCTACTCTCATAACGGCTCACTCTTTTGAGGCCGTTTATGTACTGACACAGTGTCCATTTTCTATAGCTT
>Frequency_2_QualityScore_FFHHHHHJIJJJJJJJJJJIJHIIJJJJJJJJJJJJIJIIJJJJIJIIIHIIIJGGIIJFFEFFFEEDDACDDDDDDDDCDCDEEEEEEDCDCC_Mismatch_0_Sense_+_Library_PoolT
ATTAAATGTTTGGGGCAATGGAATTGCCATTTATATACCACTCTATAAGAGCGGTTTTTTAATTACCGTGGGCTGCGCAATATTTCATCTTTGT
>Frequency_2_QualityScore_FEGHGHHJJJJJIIIJJIJJJJIJIJIJJJJJJIIJJJJJIIJJJJJJJJJIIJJEIIJJJJIIIJIJJGHHIJJJJIJIHHHHGGFFFFFEFE_Mismatch_0_Sense_+_Library_PoolT
GTACTGACACAGTGTCCATTTTCTATAGCTTAGTTTAAATTTTAATCTATGTTTCTCTCTTGAAAGGAAGATACATGACCTTCAATTATATCTG
>Frequency_2_QualityScore_DE>EEFFGFGEE;DHDFHDBC;EGCGDCEGECE?AD:=BAECDAADGGGGGGGBECFCBECC9AE<7=C?9C9B;?C9?CC7?ACE7:>==@CA_Mismatch_0_Sense_+_Library_PoolT
AATCTATGTTTCTCTCTTGAAAGGAAGATACATGACCTTCAATTATATCTGTAGAGGATTGAAGGGAATTATTATCCTATGTTGTAATTAAATG
>Frequency_2_QualityScore_FFHHHHHIIIIJJJIJIIIJJHIIIJJIJJJJJIJJIJJJJJIJJIIJIJIJIJJJIJJJIIJIIIIHHGGGEEFFEEEECDDDEDCDCDDDDD_Mismatch_0_Sense_+_Library_PoolT
GCCGTTTATGTACTGACACAGTGTCCATTTTCTATAGCTTAGTTTAAATTTTAATCTATGTTTCTCTCTTGAAAGGAAGATACATGACCTTCAA
>Frequency_2_QualityScore_FFHHHGHJJIJHHJJIJJJIJIJJJJJJJJJJJJIJJJJIIJIIJJJIIJJIIIIGIGGGFCDDDEDEECDDDDDDDDBCEEDDEEEEECEEEE_Mismatch_0_Sense_+_Library_PoolT
CGCTGTCCTTGTGGGAGTCTCTCTTTTCCTACTCTCATAACGGCTCACTCTTTTGAGGCCGTTTATGTACTGACACAGTGTCCATTTTCTATAG
>Frequency_2_QualityScore_EEHGHFBCGGDEAGIIFDCFEEEA=FEGIIHEGHG@CFEHFCCGGE?;<EFG9?ACBCAB?C?ACCACBBB==?6=@??@>>7??DCD?DEA?C_Mismatch_0_Sense_+_Library_PoolT
AATTGCCATTTATATACCACTCTATAAGAGCGGTTTTTTAATTACCGTGGGCTGCGCAATATTTCATCTTTGTGTACCCCTGTAATATATGTTT
>Frequency_2_QualityScore_FFHHHHHJJJIJIJJJJJJJIJIJJIHIIIJJIIJJIIIGIHIIJIJJJJJEHIIIIIIIJIJJIIJIJFHIIIIGIHHHGGGGGEFEEEEEED_Mismatch_0_Sense_+_Library_PoolT
TGTCCATTTTCTATAGCTTAGTTTAAATTTTAATCTATGTTTCTCTCTTGAAAGGAAGATACATGACCTTCAATTATATCTGTAGAGGATTGAA
>Frequency_1_QualityScore_DDFFB;CGAGHIHEGHG>H>HGH@FGHGHHIEGIIGC=06@@GEHGG<FG<FHGIIIAHCHEHIH_Mismatch_0_Sense_+_Library_PoolT
AAGGGAATTATTATCCTATGTTGTAATTAAATGTTTGGGGCAATGGAATTGCCATTTATATACCA
>Frequency_1_QualityScore_FFHHFGHIIGEHIIIIBGHJIGGGIJJIJIIGIJJJJJIJJIJGDDHHHIJJIII@HIJIJJJJJIIIFCDHIJIIHGHHEHBDFFFDECEEEC_Mismatch_0_Sense_+_Library_PoolT
TTCTATTGTAATTGCCATCCCTACTTTTATCATAGATTCTTTAGTGCCCTACCCTACTTCTGTTCAGGTATCCTGCACTGCTTTCTCATATAGG
>Frequency_1_QualityScore_FFHHHHHJJJJJJJIJJJJJJJJJJJJJJJJJJJJJJJJJJIIJJIJJJJJJJJJJJIIIIIJIJJJJJHGIJHGGHFHFFFFFFFFDEEEEED_Mismatch_0_Sense_+_Library_PoolT
AGTGTCCATTTTCTATAGCTTAGTTTAAATTTTAATCTATGTTTCTCTCTTGAAAGGAAGATACATGACCTTCAATTATATCTGTAGAGGATTG
>Frequency_1_QualityScore_FFHHHHHGIJJJJJJJIJJJJJJHIJJJJJJIJIJJJJJJJJJJJJJJIJJJJJJJHHHHFFFFFFDCDEDDDBDDBCDDDFECCCDDDDDD@C_Mismatch_0_Sense_+_Library_PoolT
TTTTAGGTTTACCGCTGTCCTTGTGGGAGTCTCTCTTTTCCTACTCTCATAACGGCTCACTCTTTTGAGGCCGTTTATGTACTGACACAGTGTC
>Frequency_1_QualityScore_FFHHHHHJJJJJJJJJJJJIJIJJJJJIJJJJJJJIJJJJJJJJJJJIIJIJJJJJJJJHIJJIJJJIJHHHIJHHHHHHHFDFFFFFEEEDDD_Mismatch_0_Sense_+_Library_PoolT
GTTTCTCTCTTGAAAGGAAGATACATGACCTTCAATTATATCTGTAGAGGATTGAAGGGAATTATTATCCTATGTTGTAATTAAATGTTTGGGG
>Frequency_1_QualityScore_FFHHHHHJJJJJHIJJIIJJJEHIIGGJIIJJJJJJJGGDHIJIJJJJJHIGHIJJIJJJIGIJJHHHHHFFFF_Mismatch_2_Sense_+_Library_PoolT
TATCTGTAGAGGATTGAAGGGAATTATTATCCTATGTTGTAATTAAATGTTTGGGGCATTGGAATTGCCATTCA
>Frequency_1_QualityScore_FFHHHFHIJIGHJJJJJJJJIJJJJIJIIJJJJJHHIIHJJIJJJJJIJJJJJIJIJIJJIIGIGHHFFFEEEEEECC?B?BBD?BCDDDDEEE_Mismatch_0_Sense_+_Library_PoolT
CAAAGTATATATTTTAGGTTTACCGCTGTCCTTGTGGGAGTCTCTCTTTTCCTACTCTCATAACGGCTCACTCTTTTGAGGCCGTTTATGTACT
>Frequency_1_QualityScore_FFHHHHHJJJJJJJHHIIJGIJJJJJJGHJJJJJJJJJJJJJJJJJJIJJJJJIJJJJJJJJIHHHHHFDFEEDDDDDDDDDDDDDA<BCDDD@_Mismatch_0_Sense_+_Library_PoolT
AACACATAACAAAGTATATATTTTAGGTTTACCGCTGTCCTTGTGGGAGTCTCTCTTTTCCTACTCTCATAACGGCTCACTCTTTTGAGGCCGT
>Frequency_1_QualityScore_DDHHFHHJJGIIJJHIFHHHIIHIFHIIJJDGIJGIIIJJJJJJJJIHHBEFEEEFEEEDDDDDDCCDDCDDDDDEEEEDDECDEDDCEEEDCD_Mismatch_1_Sense_+_Library_PoolT
TTATATGCCACTCTATAAGAGCGGTTTTTTAATTACCGTGGGCTGCGCAATATTTCATCTTTGTGTACCCCTGTAATATATGTTTATTCTTGTA
>Frequency_1_QualityScore_FFHHGHHJJJJJJJJJJIJJFIGHGGGIHIJJJJJJJIIJJJJJJIJJJHFHHHDFFFFFEEEDEEFEFDEDDDDDDDDEDDCDDDDB9@BDDD_Mismatch_1_Sense_+_Library_PoolT
GAGGATTGAAGGGAATTATTATCCTATGTTGTAATTAAATGTTTGGGGCAATGGAATTGCCATTTATATACCACTCTATAAGAGCGGTTTTTTC
>Frequency_1_QualityScore_FFHHGHHJJJJJJJJJJJJJJJJIIJIJJI_Mismatch_0_Sense_+_Library_PoolT
ATTTTAATCTATGTTTCTCTCTTGAAAGGA
>Frequency_1_QualityScore_FFDHHGHJGHIJIGIEHGBF<EHGJHEHHEEHIIGIBHIGDHHIGGGCEHHHGCHEHIHIJJJIJGEGHGEGGBHHDBFEC;>@CDCCCDCEEE_Mismatch_0_Sense_+_Library_PoolT
GATACATGACCTTCAATTATATCTGTAGAGGATTGAAGGGAATTATTATCCTATGTTGTAATTAAATGTTTGGGGCAATGGAATTGCCATTTAT
>Frequency_1_QualityScore_FFHHHHHJJJJJJJJJJJIJJFIGHIJJJIHIIJJJEHIIIJHIJIJJJJJJJIJJJJIJIHGHHHHHFDFFFFCEEEEDEEDDEDDDDCEECD_Mismatch_0_Sense_+_Library_PoolT
TTCCTACTCTCATAACGGCTCACTCTTTTGAGGCCGTTTATGTACTGACACAGTGTCCATTTTCTATAGCTTAGTTTAAATTTTAATCTATGTT
>Frequency_1_QualityScore_FFHHHHHJJJJJIJJJJJJJJJJJJJJJJJIJJJJJJJGHJJJJJIJJJJJJHHGFFFDDDDDDDDDFFEEEEDDDDDDDEDDDDDDCDEEEEE_Mismatch_1_Sense_+_Library_PoolT
AATGGAATTGCCATTTATATGCCACTCTATAAGAGCGGTTTTTTAATTACCGTGGGCTGCGCAATATTTCATCTTTGTGTACCCCTGTAATATA
>Frequency_1_QualityScore_DFFHHHHJJDGIHHIGHIHIGJGGEFIIDGGHJJIIFGHIJIIJJIJJJBHIHIGHIJJJJIIIJFEHHEHFFFFDFEDEE_Mismatch_0_Sense_+_Library_PoolT
TATCTGTAGAGGATTGAAGGGAATTATTATCCTATGTTGTAATTAAATGTTTGGGGCAATGGAATTGCCATTTATATACCA
>Frequency_1_QualityScore_FAHHHHHIEHEHDFHGDHHHHIFHIIGJ>FEG<DCFDG:GHIIECDHGEEFFEHHGIEHJGIDECEGCA=C37)7.9<AD@D?B?CC;5::088_Mismatch_0_Sense_+_Library_PoolT
AGGGAATTATTATCCTATGTTGTAATTAAATGTTTGGGGCAATGGAATTGCCATTTATATACCACTCTATAAGAGCGGTTTTTTAATTACCGTG
>Frequency_1_QualityScore_FFHHHHHJJJJJJJJJJIJIJJJJJJJJJJJJJJJJJJJJJJJIIJHJIJIJJJJGIIJJJIGIJJJJHFHHHHFEFFFFFEEFEECD@DDDDD_Mismatch_0_Sense_+_Library_PoolT
CTCTCTTGAAAGGAAGATACATGACCTTCAATTATATCTGTAGAGGATTGAAGGGAATTATTATCCTATGTTGTAATTAAATGTTTGGGGCAAT
>Frequency_1_QualityScore_FFHGGHHJJJJJIJJJJIJJJJJJGJJIJJJJJJIDGHJJJJIJJJJJJJFGIJHFFFFFEEDDDDDDDDDDDDDDDDDDDEEEEDDDDDDDEE_Mismatch_2_Sense_+_Library_PoolT
AATGTTTGGGGCAATGGAATTGCCATTTATATGCCACTCTATAATAGCGGTTTTTTAATTACCGTGGGCTGCGCAATATTTCATCTTTGTGTAC
>Frequency_1_QualityScore_FFHHHHHGIJJJJJJICGHIJJIJJIIIHIJIJIIIJFGCGHIJGGGJJHHFHGHHFFFFDFEECEEEEACCCCDCDDDEEDDDDDDDCC:@CB_Mismatch_0_Sense_+_Library_PoolT
ACGGCTCACTCTTTTGAGGCCGTTTATGTACTGACACAGTGTCCATTTTCTATAGCTTAGTTTAAATTTTAATCTATGTTTCTCTCTTGAAAGG
>Frequency_1_QualityScore_FFHHHHHJJJJJJJJJJJIJJIJGIIJJJJGIJJJJJJJJJJJJJJHHHFFFFFFEEEEEEEDDDEEDD<BDCDEDDEEEEFEEDDDEEEDDDD_Mismatch_1_Sense_+_Library_PoolT
TATATGCCACTCTATAAGAGCGGTTTTTTAATTACCGTGGGCTGCGCAATATTTCATCTTTGTGTACCCCTGTAATATATGTTTATTCTTGTAT
>Frequency_1_QualityScore_FFHHHHHJJJJJJJJJJJJJJJJJJJJJJJJJHIJJJJJJJJJIJJJJJIHHHHFFDDDDDFEEEEEDDCDDCDFEDDDDDCDDDDDEEDBCDD_Mismatch_1_Sense_+_Library_PoolT
ATTGCCATTTATATGCCACTCTATAAGAGCGGTTTTTTAATTACCGTGGGCTGCGCAATATTTCATCTTTGTGTACCCCTGTAATATATGTTTA
>Frequency_1_QualityScore_EFHHHHHJJJJJJJJJIJJJJJJJJJJIJJJJJJIIJJJJJJJJIGHJJIJJJJJJJJJIJIJJIIJIJIJJJJHFHHHHEFFDDDDDDDDDDD_Mismatch_0_Sense_+_Library_PoolT
TGAAAGGAAGATACATGACCTTCAATTATATCTGTAGAGGATTGAAGGGAATTATTATCCTATGTTGTAATTAAATGTTTGGGGCAATGGAATT
>Frequency_1_QualityScore_FFHHGHHIIIIIIIEGII@FGGIIGIIIIIIIDFHDHIIDFFFGIIIIIAGIIDHGI<??EDBD9>CA@CCDDCCDCCDCB5@@CC@DDDDECD_Mismatch_0_Sense_+_Library_PoolT
TACCGCTGTCCTTGTGGGAGTCTCTCTTTTCCTACTCTCATAACGGCTCACTCTTTTGAGGCCGTTTATGTACTGACACAGTGTCCATTTTCTA
>Frequency_1_QualityScore_FFHHHHHJJIJJJJJIIJJHIJGHIGHIJJJFGGIJJJJJJJJJJJHIIHJJJJJJJJJFHIJIJFIGHEEFDFFFFFECEEEEEEFFDDDDDD_Mismatch_2_Sense_+_Library_PoolT
CCTTCAATTATATCTGTAGAGGATTGAAGGGAATTATTATCCTATGTTGTAATTAAATGTTTGGGGCATTGGAATTGCCATTTATATGCCACTC
>Frequency_1_QualityScore_?AFFFFFIFG9EAFDHBH@EFC?B@B?CB?G@CDAFEFIFIFFEIIIE@CFFEGE:F@F=C;)=7=@=)=ABB\\,;85:@AA_Mismatch_1_Sense_+_Library_PoolT
TTATTATCCTATGTTGTAATTAAATGTTTGGGGCAATGGAATTGCCATTTATATACCACTCTATAAGAGCGGTTTTTTAACTA
>Frequency_1_QualityScore_FDHHHHHJJJIJIJIJJIJJJJJJIIJJJJJIJJJJJJJJJJJJJJJJJJJJJJJIJIJHB@DCDDDDDDEDDDDDDDDDDCDDB_Mismatch_1_Sense_+_Library_PoolT
GTTGTAATTAAATGTTTGGGGCAATGGAATTGCCATTTATATGCCACTCTATAAGAGCGGTTTTTTAATTACCGTGGGCTGCGCA
>Frequency_1_QualityScore_FFHHHHHJJJJJJGHIHGHJJGFHIGJJFGIGIIJJIIJIIIJJJHIIIJJJJJJJI@EGHHHGHHBCCFFFFDDEEEDEDDEECDDCDDDDDD_Mismatch_0_Sense_+_Library_PoolT
CTCATAACGGCTCACTCTTTTGAGGCCGTTTATGTACTGACACAGTGTCCATTTTCTATAGCTTAGTTTAAATTTTAATCTATGTTTCTCTCTT
>Frequency_1_QualityScore_FFHHHHHJJJJJJJJJJGIJIJJIJHHHHHHFFFFEEFEFEEEDDECDDEEEDDDEFEDDEDDDDDCDDCDDDBDDDDCEEDCCDEDD@CCCDD_Mismatch_0_Sense_+_Library_PoolT
GGGCTGCGCAATATTTCATCTTTGTGTACCCCTGTAATATATGTTTATTCTTGTATTACATGGTTACACTCGTCTTCAATTGAATTTTAATAGT
>Frequency_1_QualityScore_FFHHHHHJJJJIJJJJJIJIJIJJJIJJJJJJJJJJJJJIJJJJJJIHIGHIGHGHIHHFFFEEEE_Mismatch_1_Sense_+_Library_PoolT
ATTAAATGTTTGGGGCAATGGAATTGCCATTTATATGCCACTCTATAAGAGCGGTTTTTTAATTAC
>Frequency_1_QualityScore_@DDDDHDEHEIIDHI>EGHHEBGGFGFGBBECFIIHG@EHG>HGI=DG1=>BFECE@ACC@>BBCBB@B@AB::>>B>:@>CCCB>@34>@>>@_Mismatch_0_Sense_+_Library_PoolT
GGTTTACCGCTGTCCTTGTGGGAGTCTCTCTTTTCCTACTCTCATAACGGCTCACTCTTTTGAGGCCGTTTATGTACTGACACAGTGTCCATTT
>Frequency_1_QualityScore_FFHHHHHJJJJJJJJJJJJJIJJJJJJJJJIJJJJJJJJJJJHIJHIJIIJJJJHGJJJJJIIHHHHFHFFFFFFFFDCEEEEEEDDDBDDDDD_Mismatch_1_Sense_+_Library_PoolT
TCTCTTGAAAGGAAGATACATGACCTTCAATTATATCTGTAGAGGATTGAAGGGAATTATTATCCTATGTTGTAATTAAATGTTTGGGGCATTG
>Frequency_1_QualityScore_FFHHHHGIJJIJJIJJJJIJJJJJIJJJJIIJHGHIJJIJJJJJJJJGIIJJJJJJJJIJJJJIJIIJHHGHHHH>DCDC<>@DBDDDDED_Mismatch_2_Sense_+_Library_PoolT
GAAGGGAATTATTATCCTATGTTGTAATTAAATGTTTGGGGCATTGGAATTGCCATTTATATGCCACTCTATAAGAGCGGTTTTTTAATTA
>Frequency_1_QualityScore_FDCCFBFHCFGEGGEGGEGEHGGG@GGIHIIJJJJJJFAGEDDFDCB==@BCGCHGHA5\;B;;7?;>CC@CEDD@C@@CCDADDDD>A>@CDC_Mismatch_1_Sense_+_Library_PoolT
AGTCCTTGTGGGAGTCTCTCTTTTCCTACTCTCATAACGGCTCACTCTTTTGAGGCCGTTTATGTACTGACACAGTGTCCATTTTCTATAGCTT
>Frequency_1_QualityScore_EDDHFHHJJIIHJIJJJJIIJCFIIJHIJGGGIJIIJJJJIIJJJIJIJIIHIIHGIJJGGHFHHEEFFFEEEEEEECCCDBDDDDCCCCCCCC_Mismatch_0_Sense_+_Library_PoolT
AGGTTCCAACACATAACAAAGTATATATTTTAGGTTTACCGCTGTCCTTGTGGGAGTCTCTCTTTTCCTACTCTCATAACGGCTCACTCTTTTG
>Frequency_1_QualityScore_FFHHHHHIJJJJJEIJJJJJIJJJJIJJJHIIJJJJJJJJJIJIIIIGHGHFFDDDDDFFEEEEDDDDDCDFEDDDDDDCEDDDDED@DDDDDE_Mismatch_0_Sense_+_Library_PoolT
GCCATTTATATACCACTCTATAAGAGCGGTTTTTTAATTACCGTGGGCTGCGCAATATTTCATCTTTGTGTACCCCTGTAATATATGTTTATTC
>Frequency_1_QualityScore_FFHHHHFIJJIJJJJGHJJGHIGIIJJIJJJJJJJJJJJIIJJJJJJJ@FHIJJJIHJIJJJJBHIJHHFHHHGFFFFFDEEED;CCDD=BDDD_Mismatch_2_Sense_+_Library_PoolT
TAGAGGATTGAAGGGAATTATTATCCTATGTTGTAATTAAATGTTTGGGGCATTGGAATTGCCATTTATATGCCACTCTATAAGAGCGGTTTTT
>Frequency_1_QualityScore_FFHHGHHJIJJIJJJJJJJJJJJJJJJJJJJJJJJJJJJJJJJJIJJIJIJIJJJJJGIJHIJJIIJIJJIIJIHFGHHHHFFFFFFFDEDEDE_Mismatch_0_Sense_+_Library_PoolT
TTTAATCTATGTTTCTCTCTTGAAAGGAAGATACATGACCTTCAATTATATCTGTAGAGGATTGAAGGGAATTATTATCCTATGTTGTAATTAA
>Frequency_1_QualityScore_FFHHHHHJJJJJJJJJJJJJJJJIIJJJJJJJJJIIJGIJHIJJHIIJJHJJJIJJIJIJJJJJGIJIJHHIJJHHHHHHHEFDDCDDDDDCDD_Mismatch_1_Sense_+_Library_PoolT
TGAAAGGAAGATACATGACCTTCAATTATATCTGTAGAGGATTGAAGGGAATTATTATCCTATGTTGTAATTAAATGTTTGGGGCATTGGAATT
>Frequency_1_QualityScore_FFHHHHHJJJJJJJJJJJJJJJJJJJJJJJIJJJJJJJJJIJJJJJJJJIIGIIJJIIJHHFFEEEEEEBDDDDDDDDDDDDDDDEEEEEEDDD_Mismatch_0_Sense_+_Library_PoolT
TAATTAAATGTTTGGGGCAATGGAATTGCCATTTATATACCACTCTATAAGAGCGGTTTTTTAATTACCGTGGGCTGCGCAATATTTCATCTTT
>Frequency_1_QualityScore_D::CFFDGG@;<:AEECFHH<9CEDCBF<BFFGB?FB4BBG@2B9B3?B3@B28=F=F;48.@))7@)7=7?EC;AHBC;?@DC@>;>CCAC@@_Mismatch_1_Sense_+_Library_PoolT
CTTGAAAGGAAGATACATGACCTTCAATTATATCTGTAGAGGATTGAAGGGAATTATTATCCTATGTTGTAATTAAATGTTTGGGGCATTGGAA
>Frequency_1_QualityScore_DFHHHHHJJJJJJJJJJJJJJJJJJJGIJJJJJJJJJJIJJJJHIJJJJJJJJII_Mismatch_0_Sense_+_Library_PoolT
GGGCTGCGCAATATTTCATCTTTGTGTACCCCTGTAATATATGTTTATTCTTGTA
>Frequency_1_QualityScore_FFHGHHHIJJJEIGGHCAEHIIJJJJJJGIGHGIJJGGGIJJHHHFHHHFFFFFFDCCDEDCBBBDDEEDCDEFF_Mismatch_2_Sense_+_Library_PoolT
CACTCTATAAGAGCGGTTTTTTAATTACCGTGGGCTGCGCAATATTTCATCTTTGTGTACCCCTGTAATATATTA
>Frequency_1_QualityScore_FFHHHHHJJJJJGJIJIIJIIJJJJJJJJJJJJJJJJJIJJIJJGIGIJIJJJIGGIJJJJIJJJIJJJHJJHHHHHHFFFFFFFECEEEDDBD_Mismatch_0_Sense_+_Library_PoolT
TTTCTCTCTTGAAAGGAAGATACATGACCTTCAATTATATCTGTAGAGGATTGAAGGGAATTATTATCCTATGTTGTAATTAAATGTTTGGGGC
>Frequency_1_QualityScore_BADF?B?FEEFB<@FF9BHIIFH@CFEIIIE>?DFFFFFII?BFDFCECFFG_Mismatch_0_Sense_+_Library_PoolT
TCTCTCTTGAAAGGAAGATACATGACCTTCAATTATATCTGTAGAGGATTGA
>Frequency_1_QualityScore_FFHFGFCAFAHIIIIIIIIIIGIIGIIIIGHIDHIIIGHGIIIIIIIIIEEDFHEHGGIIIIIIIGGHD=CGEEEEEFHDBCDFCCEEECCCDC_Mismatch_0_Sense_+_Library_PoolT
CTTTTGAGGCCGTTTATGTACTGACACAGTGTCCATTTTCTATAGCTTAGTTTAAATTTTAATCTATGTTTCTCTCTTGAAAGGAAGATACATG
>Frequency_1_QualityScore_FFHHHHHIIJJJJJGIJJIJJDIIJIGIJFHGHIJJJIIJJJJJJJIJIJJIJJGIJHHHHHFFFFFFFEEEDEEEDDDDEDDCD@BD@BDDBD_Mismatch_2_Sense_+_Library_PoolT
AGAGGATTGAAGGGAATTATTATCCTATGTTGTAATTAAATGTTTGGGGCATTGGAATTGCCATTTATATGCCACTCTATAAGAGCGGTTTTTT
>Frequency_1_QualityScore_DEHHHHHJJJJJJJJJJJJJJHIJJJIIJJJJJJJJJJJJJJJJJJJJHJJIJJIHEHHHDFFFDDDDDAB>BCDDDDEFEDCDDDCDCCDDD@_Mismatch_0_Sense_+_Library_PoolT
TTAGGTTTACCGCTGTCCTTGTGGGAGTCTCTCTTTTCCTACTCTCATAACGGCTCACTCTTTTGAGGCCGTTTATGTACTGACACAGTGTCCA
>Frequency_1_QualityScore_FDFFHHGGIJJGIIIJIJGJEIJJIJIJJIHIJJGGIDHIJJJJJJJJJJIIJJIJGCHIIGHFFFFEECCECA==C@BD2=C?CCDCCCCACC_Mismatch_0_Sense_+_Library_PoolT
GTATATATTTTAGGTTTACCGCTGTCCTTGTGGGAGTCTCTCTTTTCCTACTCTCATAACGGCTCACTCTTTTGAGGCCGTTTATGTACTGACA
>Frequency_1_QualityScore_FDHHHHHIHHGIIJIJIHHHJIIJJJIJJJIJJJIHIIJJJFHIJIIIHIIIJJJJJJGGEHIIJIHHIIIIEDDEEHEHCFBBEECEDDAD>;_Mismatch_0_Sense_+_Library_PoolT
TATCATAGATTCTTTAGTGCCCTACCCTACTTCTGTTCAGGTATCCTGCACTGCTTTCTCATATAGGTTCCAACACATAACAAAGTATATATTT
>Frequency_1_QualityScore_DDHBBHHHGIIIDEGEGEGABFGCHEEEIJJCHCGDGGHE<FFEBDFGHGI??DDGHJAGE@FCH@GGFH37@>9C;EEH>AEFE7;@DC;>CC_Mismatch_0_Sense_+_Library_PoolT
CGTTTATGTACTGACACAGTGTCCATTTTCTATAGCTTAGTTTAAATTTTAATCTATGTTTCTCTCTTGAAAGGAAGATACATGACCTTCAATT
>Frequency_1_QualityScore_FFHHHHHJIJJJJJJIJJJJJJJJJJIJJJJJJJJJJJJJJJIJIJJIIIJIJJIJJGIHIIHHAEFFFADCDEE_Mismatch_2_Sense_+_Library_PoolT
CTATGTTGTAATTAAATGTTTGGGGCATTGGAATTGCCATTTATATGCCACTCTATAAGAGCGGTTTTTTAATTA
>Frequency_1_QualityScore_FFHHGHHJJJJJJJJJIJJJJJJJIJJJJJJJIIJIJJJGGIIIJIJJJIIIIJIJGHIIGFHHGGHFDEFFFFEDECEDEDDEEDDFDDDDDE_Mismatch_0_Sense_+_Library_PoolT
CTTTTCCTACTCTCATAACGGCTCACTCTTTTGAGGCCGTTTATGTACTGACACAGTGTCCATTTTCTATAGCTTAGTTTAAATTTTAATCTAT
>Frequency_1_QualityScore_FFHHHFHIIJJIJJIIIIJJJJJJGIIJHIJJJJJJJJJJJJJJJJJJIHHIJJJJJJJIJJJJIJJHIHHHHHHFFFFBEDEEEEDDDDDEDD_Mismatch_0_Sense_+_Library_PoolT
TTTTGAGGCCGTTTATGTACTGACACAGTGTCCATTTTCTATAGCTTAGTTTAAATTTTAATCTATGTTTCTCTCTTGAAAGGAAGATACATGA
>Frequency_1_QualityScore_FFHHHHHJIJJJIJJJJJJJIJJJJIJJJJJJIJJBHIIIJGJIGGGHEFGAFBHI\=);)._Mismatch_1_Sense_+_Library_PoolT
AAATGTTTGGGGCAATGGAATTGCCATTTATATACCACTCTATAAGAGCGGTTTTTTAATAA
>Frequency_1_QualityScore_FFHHHHHJJJJJJJIJHIIJJJJIIJJIJIJJJIJJJJJJJJJJIJJJIFHIJJHHHFFFFFFDDDDDD@BBDDDDCDEEEEEEDDDDDDDECC_Mismatch_0_Sense_+_Library_PoolT
ATGTTTGGGGCAATGGAATTGCCATTTATATACCACTCTATAAGAGCGGTTTTTTAATTACCGTGGGCTGCGCAATATTTCATCTTTGTGTACC
>Frequency_1_QualityScore_=BFD,CAE@GHGBHBHADFE>FEA???FG@D?BF?<>:FCH/@FGGG6:9?>;BC@A;665;;5;;5;3:5<8:;>C>CDC>BDCCCCECDACC_Mismatch_2_Sense_+_Library_PoolT
TTATTTGCCACTCTATAAGAGCGGTTTTTTAATTACCGTGGGCTGCGCAATATTTCATCTTTGTGTACCCCTGTAATATATGTTTATTCTTGTA
>Frequency_1_QualityScore_FFHHHGHIJIJJJJJJJJJJJIJHIIJJJJJIJJJJJJJJIJJJGHIIIIJIJJJIJJJJJJHIJJIJJGIIGIEHHHHFFFFFFEEEEEDDDD_Mismatch_1_Sense_+_Library_PoolT
TGGCCGTTTATGTACTGACACAGTGTCCATTTTCTATAGCTTAGTTTAAATTTTAATCTATGTTTCTCTCTTGAAAGGAAGATACATGACCTTC
>Frequency_1_QualityScore_DFDHHHHIEHJGHEHGJHJIJGIGCHEGIIIIGGCBGGGGIJIGGGIGHIGGBIIEHHGIACE@;EEEEHHDFDFDFDEEECDDCC:3=??;88_Mismatch_2_Sense_+_Library_PoolT
TGTAGAGGATTGAAGGGAATTATTATCCTATGTTGTAATTAAATGTTTGGGGCATTGGAATTGCCATTTATATGCCACTCTATAAGAGCGGTTT
>Frequency_1_QualityScore_FFHHHHHJGHIJJJJJJJJJJJJJHIJJJJJIJIJJJJJJJJJHJJJIJJIGHIJJJHHHHHFFFFFFDCEDDDDDDBDDDEEDDDDDDDDCDE_Mismatch_0_Sense_+_Library_PoolT
ATTTTAGGTTTACCGCTGTCCTTGTGGGAGTCTCTCTTTTCCTACTCTCATAACGGCTCACTCTTTTGAGGCCGTTTATGTACTGACACAGTGT
>Frequency_1_QualityScore_FFHHHHHJJJJJJJJJJJJJJJJJJJJJJJJJJHJJJJJJJJJJJJJIIJJJJJJJJJJJJJJIJJJGIIIIJJIJJHHFHFFFFFFFEEECEE_Mismatch_1_Sense_+_Library_PoolT
TAGTTTAAATTTTAATCTATGTTTCTCTCTTGAAAGGAATATACATGACCTTCAATTATATCTGTAGAGGATTGAAGGGAATTATTATCCTATG
>Frequency_1_QualityScore_FFGGHGFHIJIIIIIIFHHHDGGHIGIIJJIJJIJGIJIIJIJIEFEGFHHIJHHEGGGJIHJHGGHHE>BDFFECEFEEEEDCDDDDDDDFCC_Mismatch_0_Sense_+_Library_PoolT
ATTATATCTGTAGAGGATTGAAGGGAATTATTATCCTATGTTGTAATTAAATGTTTGGGGCAATGGAATTGCCATTTATATACCACTCTATAAG
>Frequency_1_QualityScore_FFFHHHHJJJJIJJJIJJIJJJJEHIIJJJJIJJIIIIJJJJJJJJJJJJJJGIIJJJJJJJJHHHHHHHFFFFFEDFEE@CDBDBBBDDDDCD_Mismatch_1_Sense_+_Library_PoolT
GGATTGAAGGGAATTATTATCCTATGTTGTAATTAAATGTTTGGGGCAATGGAATTGCCATTTATATGCCACTCTATAAGAGCGGTTTTTTAAT
>Frequency_1_QualityScore_FFHHHHHHIJJJJJIIIJJJJJJIJIJJJJJJIGIJGIHJJJJJJGFHGJIJIGEGHGEEEFFF_Mismatch_1_Sense_+_Library_PoolT
TTAAATGTTTGGGGCAATGGAATTGCCATTTATATGCCACTCTATAAGAGCGGTTTTTTAATTA
>Frequency_1_QualityScore_FFHHHHHJJJJIJJJJJJHJJGHJJIJJJJIJJJJJJJJJJJJJJFIIHHIIIJJJJIHHIIJJJJJJH=CEFHHFFFFFFEFDEEEEEDDDDD_Mismatch_0_Sense_+_Library_PoolT
CTTCAATTATATCTGTAGAGGATTGAAGGGAATTATTATCCTATGTTGTAATTAAATGTTTGGGGCAATGGAATTGCCATTTATATACCACTCT
>Frequency_1_QualityScore_FFHHHHHIIIJIJJJJIJJJJIJIIJJJJJJIIIJIIIIGJJJJJJJJJIJJJJJIJIJIIJJHIIIJJEHGHIHHFHHGFFFDDDDDDDDDDD_Mismatch_0_Sense_+_Library_PoolT
GAAAGGAAGATACATGACCTTCAATTATATCTGTAGAGGATTGAAGGGAATTATTATCCTATGTTGTAATTAAATGTTTGGGGCAATGGAATTG
>Frequency_1_QualityScore_FFHHHHHJJJIJJJJJIJJJJJJJIJGJJJJJJJIJJJJJIJJJJJJJJJJJJJJJJIJJJJIJGFGDHDAH@BFDDDDDDEE_Mismatch_2_Sense_+_Library_PoolT
TTATTATCCTATGTTGTAATTAAATGTTTGGGGCATTGGAATTGCCATTTATATGCCACTCTATAAGAGCGGTTTTTTAATTA
>Frequency_1_QualityScore_FDFHHGGIIIEGIICHHEIGGHGGIJJJIIGEGIIGEGDFDDHGHEHJIDHEDFHGIIIFGIIIIGIHEHCCEHF>@DDE@EECEECCD>ACCD_Mismatch_0_Sense_+_Library_PoolT
TAAATTTTAATCTATGTTTCTCTCTTGAAAGGAAGATACATGACCTTCAATTATATCTGTAGAGGATTGAAGGGAATTATTATCCTATGTTGTA
>Frequency_1_QualityScore_FFHHHHHJJJJJJJJJJJJJJJJIJJJJJJJIJJJJJJJJJJJJJJJJIJJJIJJJJJJJJJIJJIJIIFHIHIIJHEHHHFFFFFFFEEEECC_Mismatch_0_Sense_+_Library_PoolT
GTTTAAATTTTAATCTATGTTTCTCTCTTGAAAGGAAGATACATGACCTTCAATTATATCTGTAGAGGATTGAAGGGAATTATTATCCTATGTT
>Frequency_1_QualityScore_FFFF?DHIBFHBBEGIGGHCFGI@F>CDD9CCDEHGI>H?<B3?@\7@;;@?_Mismatch_0_Sense_+_Library_PoolT
TTGGGGCAATGGAATTGCCATTTATATACCACTCTATAAGAGCGGTTTTTTA
>Frequency_1_QualityScore_AD<DCD:CEEDD<FAE>A<F>FE????C;CDFIEEAD<2;DECECC9?8BCA<B8B.==ADIACEIIED;?\54,(66;A>>A35>AAAADDDA_Mismatch_0_Sense_+_Library_PoolT
TACATGACCTTCAATTATATCTGTAGAGGATTGAAGGGAATTATTATCCTATGTTGTAATTAAATGTTTGGGGCAATGGAATTGCCATTTATAT
>Frequency_1_QualityScore_FFHHHHHJJJJJJJJJJJJJJJJJIJJJJJJGHJJJIIJJJJJJJJIIJJJJJJJJIJJIIJJJJJJJJGIHHHHHHFFFFFFFEEEEDDDDDD_Mismatch_0_Sense_+_Library_PoolT
TCTCTCTTGAAAGGAAGATACATGACCTTCAATTATATCTGTAGAGGATTGAAGGGAATTATTATCCTATGTTGTAATTAAATGTTTGGGGCAA
>Frequency_1_QualityScore_FFHHHHHJJJJJJIGHIIJJJJJIJIJJJJJGJJJJJJJJJJJJJJJGIIJJJJJJJJJJJJJJJJJIIHIIJIHHHHHHFFFFEEEEEDDCDE_Mismatch_0_Sense_+_Library_PoolT
TACTTTTATCATAGATTCTTTAGTGCCCTACCCTACTTCTGTTCAGGTATCCTGCACTGCTTTCTCATATAGGTTCCAACACATAACAAAGTAT
>Frequency_1_QualityScore_FFHHHHHJGIIJIJJJJJJJJGIJGGIJJIJJHIIIJJJJJJJJJIJJJJIJJGIJIJGJJJJJJIJHHHHHH_Mismatch_2_Sense_+_Library_PoolT
TGTAGAGGATTGAAGGGAATTATTATCCTATGTTGTAATTAAATGTTTGGGGCAATGGAATTGCCATTTATGA
>Frequency_1_QualityScore_FFHHHHHIIJJIJJJJHIJJJJJJIIJJJJJJJJJJJJJJJJJJJJJJJJJJJJJJJJJJHJIJIJHHFBEFDDDDEEDCDDDDDDDDDDDDDD_Mismatch_2_Sense_+_Library_PoolT
ATCCTATGTTGTAATTAAATGTTTGGGGCATTGGAATTGCCATTTATATGCCACTCTATAAGAGCGGTTTTTTAATTACCGTGGGCTGCGCAAT
>Frequency_1_QualityScore_EDHHHGHIIHHGBHHHHIJJHIJIGIHHHIIIJJJIGIFGIJJIIGHHHIGGIIJJIJJIIJIIJIJJIEIIJFE>CEEDFFFEEEDEEEDDDD_Mismatch_0_Sense_+_Library_PoolT
TTGAGGCCGTTTATGTACTGACACAGTGTCCATTTTCTATAGCTTAGTTTAAATTTTAATCTATGTTTCTCTCTTGAAAGGAAGATACATGACC
>Frequency_1_QualityScore_FFHHHHHJJJJJJJFJJJJJIJJJJIHHIJJJJJJJJIIJIHIGGIJJJIJIHHIJIJJIJIIJIIIJJEHHHHHHHFFFFDFFD>BDDDDCCC_Mismatch_1_Sense_+_Library_PoolT
TCTTGAAAGGAAGATACATGACCTTCAATTATATCTGTAGAGGATTGAAGGGAATTATTATCCTATGTTGTAATTAAATGTTTGGGGCATTGGA
>Frequency_1_QualityScore_FFHHHHHJJJJIJJJJJJJJJJIIIIJIIJJJIIIIJJJJGJJJJIJJJJJIJIJJJJJIIIJJIHFHDDEEHBBFDDDDDDEE_Mismatch_2_Sense_+_Library_PoolT
ATTATTATCCTATGTTGTAATTAAATGTTTGGGGCATTGGAATTGCCATTTATATGCCACTCTATAAGAGCGGTTTTTTAATTA
>Frequency_1_QualityScore_FFHHHHHJIIIJJJJJHIJGHJJJJJJJHIJJJJJJJJJJJJJIIJJJJJJJJJJJIJJJJJIJHJJJIHHHHGHFFFFFFEEFEEEDDDDDDD_Mismatch_1_Sense_+_Library_PoolT
TCAATTATATCTGTAGAGGATTGAAGGGAATTATTATCCTATGTTGTAATTAAATGTTTGGGGCAATGGAATTGCCATTTATATGCCACTCTAT
>Frequency_1_QualityScore_FFHHHHHJJJJJJJJJJJIJJJJJJJJJJJJJJIJIJJJJIJJJJJJIJGJIHIJIJIJJJIJJIJJJIHIIJHHHHHGHFFFFFFFEEFEEEB_Mismatch_0_Sense_+_Library_PoolT
ATGTTTCTCTCTTGAAAGGAAGATACATGACCTTCAATTATATCTGTAGAGGATTGAAGGGAATTATTATCCTATGTTGTAATTAAATGTTTGG
>Frequency_1_QualityScore_EFHHHGA,CFHIJEEHIFIGDHIIIHIJIJJJJIJIIJJJIJJIGGIJJIIJJHIJJJJGIE\;BHAHHFHFHHHFFEED@D@CCECCDA@BBA_Mismatch_2_Sense_+_Library_PoolT
TTTTCTAAAGCTTAGTTTAAATTTTAATCTATGTTTCTCTCTTGAAAGGAAGATACATGACCGTCAATTATATCTGTAGAGGATTGAAGGGAAT
>Frequency_1_QualityScore_=AFHHDFIGHJIIJGJJGEDFDHCDCIIJIGDFHGCGGIJJIIIGEHGA@BEHDDEEEEEED?B?BB?@<>BDDDCCDDDED@@@AA>ACDC:@_Mismatch_2_Sense_+_Library_PoolT
TGTTTGGGGCATTGGAATTGCCATTTATATGCCACTCTATAAGAGCGGTTTTTTAATTACCGTGGGCTGCGCAATATTTCATCTTTGTGTACCC
>Frequency_1_QualityScore_B;ABCCBDGIB<E<A<CEEBH?H@BHGE?G@??CD<D9?C@?GB?GB@BDF8B9?8;8(==7CG=8C;D@C47>=7.?C=E;?_Mismatch_0_Sense_+_Library_PoolT
TTCTCTCTTGAAAGGAAGATACATGACCTTCAATTATATCTGTAGAGGATTGAAGGGAATTATTATCCTATGTTGTAATTAAA
>Frequency_1_QualityScore_FFHHHHHJJJJJJHHIIIFHIJJJIIIJJJIJJIJJJIJJJJHHFFFFFFFEEEEEECDDEEDDDDD@CDCDEDFE;CCCDDEEEDDD_Mismatch_0_Sense_+_Library_PoolT
ACCACTCTATAAGAGCGGTTTTTTAATTACCGTGGGCTGCGCAATATTTCATCTTTGTGTACCCCTGTAATATATGTTTATTCTTGTA
>Frequency_1_QualityScore_FFHHHFHJJJJJJJJJJJIJJJJJJIJJJJJJJJJIIJJJJJJIIJCGIGHAEHHHFDEEEE_Mismatch_1_Sense_+_Library_PoolT
AAATGTTTGGGGCAATGGAATTGCCATTTATATGCCACTCTATAAGAGCGGTTTTTTAATTA
>Frequency_1_QualityScore_FFHHHHHJJIJJIIJJJIJIJIJGHIJJIJJJJJJJJJJJJJJJIJIJJJJJJJJJJJJJJJIJIJJJJIJJIHEHGHBEEFFEEEEEDDDDDD_Mismatch_0_Sense_+_Library_PoolT
AGGCCGTTTATGTACTGACACAGTGTCCATTTTCTATAGCTTAGTTTAAATTTTAATCTATGTTTCTCTCTTGAAAGGAAGATACATGACCTTC
>Frequency_1_QualityScore_FFHHHHHIIJJJJIJJJJJJJJJJJHIJJJJJJJJJJJJJJIJJJIJJJJJJJJJJJJJJJIJJJJJJJJIGHIEHJHHHHHFFFFFEEEDFEE_Mismatch_0_Sense_+_Library_PoolT
AGCTTAGTTTAAATTTTAATCTATGTTTCTCTCTTGAAAGGAAGATACATGACCTTCAATTATATCTGTAGAGGATTGAAGGGAATTATTATCC
>Frequency_1_QualityScore_FFFHHDCFGGIGGEF>HH9FDBBEHD*?CEE@FG<?C@C?DGGGGGHGHGIGG@GGIIG;@GIII_Mismatch_0_Sense_+_Library_PoolT
GGATTGAAGGGAATTATTATCCTATGTTGTAATTAAATGTTTGGGGCAATGGAATTGCCATTTAT
>Frequency_1_QualityScore_FFHHHHHIJJJJJJJJJJIJJIJJJJIHJJJIJJJIJJJJJJJJJJJJJJJJJJJIJIJJJIJJIIJJJJGHFHFDFAACDDDDDDEE_Mismatch_0_Sense_+_Library_PoolT
GGGAATTATTATCCTATGTTGTAATTAAATGTTTGGGGCAATGGAATTGCCATTTATATACCACTCTATAAGAGCGGTTTTTTAATTA
>Frequency_1_QualityScore_FFHHHHHJJIIJJJJJJJJJJJJJIIIIJIJJJJJJIJJIJJIHIJHIGIJIIJIJIIJGIIIFGIJIEEHEHHHGGFFFFFFFEEEEEEEDCD_Mismatch_0_Sense_+_Library_PoolT
TTAATCTATGTTTCTCTCTTGAAAGGAAGATACATGACCTTCAATTATATCTGTAGAGGATTGAAGGGAATTATTATCCTATGTTGTAATTAAA
>Frequency_1_QualityScore_FFFFHHHJJJJJJJIIIJJIJGJIJJJJJJJJJIJIJJJIIJJJGIJJIGHJIJIIJJJIIJIHIIEIJJIGGIJIIFFHHFFFFFFFEEEEEE_Mismatch_0_Sense_+_Library_PoolT
AGTTTAAATTTTAATCTATGTTTCTCTCTTGAAAGGAAGATACATGACCTTCAATTATATCTGTAGAGGATTGAAGGGAATTATTATCCTATGT
>Frequency_1_QualityScore_FFHHHHHJJIIHIJJJIJJJJJJIJJJJJJIJJJJIIJIJJJJJJJJIJJHIJJJJIJJJJIIJIJIJJGIJJJJJEHJGHHFEEFFFFFFEDE_Mismatch_0_Sense_+_Library_PoolT
TACTGACACAGTGTCCATTTTCTATAGCTTAGTTTAAATTTTAATCTATGTTTCTCTCTTGAAAGGAAGATACATGACCTTCAATTATATCTGT
>Frequency_1_QualityScore_FFHHHHHGJGIIIGGHIDCHGGIGGIIJGIJJJJFHIJIJGIEGHBE@FGFGGIHEE_Mismatch_0_Sense_+_Library_PoolT
AATGTTTGGGGCAATGGAATTGCCATTTATATACCACTCTATAAGAGCGGTTTTTTA
>Frequency_1_QualityScore_DFHFHHHJIIDFCHGIGBHG;CCHGHIIJEGGHGIJIJEBBGEGIGGG>FHBCFHG5;AGFFBFFEEEECB_Mismatch_1_Sense_+_Library_PoolT
TAATTAAATGTTTGGGGCAATGGAATTGCCATTTATATACCACTCTATAAGAGCGGTTTTTTAATTACCGA
>Frequency_1_QualityScore_FFHHHHHJJJIJ@HHJJJJJIJIJJJJJJHIJJHHIJJJJJJJJJJJIIIIIJJJIJJJJJJJIJJHJJIJJIJJCEHHHFFFFDFFEEEEEEE_Mismatch_0_Sense_+_Library_PoolT
TTAAATTTTAATCTATGTTTCTCTCTTGAAAGGAAGATACATGACCTTCAATTATATCTGTAGAGGATTGAAGGGAATTATTATCCTATGTTGT
>Frequency_1_QualityScore_FFHHFHHJJIHIJHIJIJJIJBGHIHIHIJJJJIJJJJJGGHIJJEHIIJHIHIGIJIIJJJJJJJGIJEGIJJHFFHECEBBE@EEECEEDDD_Mismatch_0_Sense_+_Library_PoolT
TTTGAGGCCGTTTATGTACTGACACAGTGTCCATTTTCTATAGCTTAGTTTAAATTTTAATCTATGTTTCTCTCTTGAAAGGAAGATACATGAC
>Frequency_1_QualityScore_FFHHH?DBEHGGGHGIGEGGIGJHIJEHEHI>CF?FEHG@AFFGIGEGIIIGHDAAE=@<?BCDB@CCD;>CDCCDDC;ACD@C@A?@@CDCDD_Mismatch_1_Sense_+_Library_PoolT
CAATGGAATTGCCATTTATATGCCACTCTATAAGAGCGGTTTTTTAATTACCGTGGGCTGCGCAATATTTCATCTTTGTGTACCCCTGTAATAT
>Frequency_1_QualityScore_DDBHFFFBHIJJCIIHJIHIHHIBEFHHIIIIBGEGIIJJIGGCHJIJEEEIDFGIJIJJJIJJ@H@=DA@>AB=B8AABB_Mismatch_2_Sense_+_Library_PoolT
AATTATTATCCTATGTTGTAATTAAATGTTTGGGGCATTGGAATTGCCATTTATATGCCACTCTATAAGAGCGGTTTTTTA
>Frequency_1_QualityScore_FFHHHHHJIJJJJIJJJJJJJJJJJHIIJJJJJJJJJJHIJIJJIJJJJJJJJJJJJJIJHIGHHHHHHFFFFFFECEEEEACDDDDDDDDDCD_Mismatch_0_Sense_+_Library_PoolT
ATATAGGTTCCAACACATAACAAAGTATATATTTTAGGTTTACCGCTGTCCTTGTGGGAGTCTCTCTTTTCCTACTCTCATAACGGCTCACTCT
>Frequency_1_QualityScore_FFHHHHGJJEGIIFGIJJJJJJHGIJIIJJJIHIJJJJGIJJJJGIHDIIJIJJJJJJJJIJIIJJHHHHDCCECEDACCCC@BCDDD=BABCD_Mismatch_0_Sense_+_Library_PoolT
ATAACAAAGTATATATTTTAGGTTTACCGCTGTCCTTGTGGGAGTCTCTCTTTTCCTACTCTCATAACGGCTCACTCTTTTGAGGCCGTTTATG
>Frequency_1_QualityScore_FFHHHHHJJJJIJJJJJIJJJJJJJIJJHHJIIJJJJJJIJIJJJIIJJJJJGIJIIIJJIIJIJHIJIIIHHFFFFEECEEDDDCDDEDEEEE_Mismatch_2_Sense_+_Library_PoolT
ACATGACCTTCAATTATATCTGTATAGGATTGAAGGGAATTATTATCCTATGTTGTAATTAAATGTTTGGGGCAATGGAATTGCCATTTATATG
>Frequency_1_QualityScore_FFHHHHHJIIIIJJJJIJJJJJIJJJIJJJJJJIJJJIJIJJJJJJJJJHIIFHDGGIIHIJHHHH_Mismatch_2_Sense_+_Library_PoolT
TTGTAATTAAATGTTTGGGGCAATGGAATTGCCATTTATATGCCACTCTATAAGAGCGGTTTTTCA
>Frequency_1_QualityScore_FFHHHHHJJJJJJJJJJJJJJJJJJJJJJJIJJJJJJJJJJJIJJJJIJJIJJJIJIJJJJJJJJJJIJHGIJJJIGIJIHHHHFFFFBEDDCE_Mismatch_0_Sense_+_Library_PoolT
TCTATAGCTTAGTTTAAATTTTAATCTATGTTTCTCTCTTGAAAGGAAGATACATGACCTTCAATTATATCTGTAGAGGATTGAAGGGAATTAT
>Frequency_1_QualityScore_FFHHHHHIJJJJJJJJJJJJJJJJJJHIGIIJJJJJJJJJJIJJFHIJIJIJJIJJIIJJJIJJJJIJJIJJJIJJIGHHGHHHHFFEFFFDEE_Mismatch_0_Sense_+_Library_PoolT
CACAGTGTCCATTTTCTATAGCTTAGTTTAAATTTTAATCTATGTTTCTCTCTTGAAAGGAAGATACATGACCTTCAATTATATCTGTAGAGGA
>Frequency_1_QualityScore_FFHHHHHJJJJJJJJIJHJJJIJIIJJIJJJJJJJJJJJJJJJJJIJIJJIIEIIJJJJJJIIIJJHHHHHFFFFEEEEECEDDEDCCDDDDDC_Mismatch_0_Sense_+_Library_PoolT
GTTTTTGCCGCTGGATGTTTTCTATTGTAATTGCCATCCCTACTTTTATCATAGATTCTTTAGTGCCCTACCCTACTTCTGTTCAGGTATCCTG
>Frequency_1_QualityScore_FFHHHHHJJJJJJJJJJJJIJIJJJJJJIJJJHIJIJJJJIJJJJHIIJJJJJIJJJJIJGHIJJJJJFHFEHCHEFD9;BDDDD_Mismatch_0_Sense_+_Library_PoolT
AGGGAATTATTATCCTATGTTGTAATTAAATGTTTGGGGCAATGGAATTGCCATTTATATACCACTCTATAAGAGCGGTTTTTTA
>Frequency_1_QualityScore_FFHFFFHHDHBFDFGD@B?BF2BFFBFHGG2CHHFIIFCGGH@EGDG@GHHGFCAHFFEFFDC?CBBBCAC:@CCCACACC@CDEEDACCCCCC_Mismatch_1_Sense_+_Library_PoolT
CTTCAATTATATCTGTAGAGGATTGAAGGGAATTATTATCCTATGTTGTAATTAAATGTTTGGGGCAATGGAATTGCCATTTATATGCCACTCT
>Frequency_1_QualityScore_FFHHHHHJJJJJJJJJJJJJJJJJJJJJJJJJJJJJJJJJJJJJJJJJJJJJJIJJJIHGIJIJJJIJJGHJJHHHHHHFFFFFFFEEECEEEE_Mismatch_0_Sense_+_Library_PoolT
ATTTTAATCTATGTTTCTCTCTTGAAAGGAAGATACATGACCTTCAATTATATCTGTAGAGGATTGAAGGGAATTATTATCCTATGTTGTAATT
>Frequency_1_QualityScore_FFHHHHHJJJGHIIJGIIJJJJJJJJJJIHJJIJJJJJJJHHHFFFFFFFFEEECEEDEDDDDDCCDDDBDDEBDCCDDEEEDDDEEE_Mismatch_0_Sense_+_Library_PoolT
ACTCTATAAGAGCGGTTTTTTAATTACCGTGGGCTGCGCAATATTTCATCTTTGTGTACCCCTGTAATATATGTTTATTCTTGTATTA
>Frequency_1_QualityScore_FDHFHHHGGHJIDHGGGIHIFHGGHIGIICAGGIJ6@DFHIHGJ>FCGCHGG=@EHEHCHHHHHHGBCEFDED;ACEDCCEDCCACCDDDD@CC_Mismatch_0_Sense_+_Library_PoolT
TCCTACTCTCATAACGGCTCACTCTTTTGAGGCCGTTTATGTACTGACACAGTGTCCATTTTCTATAGCTTAGTTTAAATTTTAATCTATGAAA
>Frequency_1_QualityScore_FFHHHHHJJHIJJJJJJJJJJJJJJHIJJJFIJJIJJJJJJJJJJJIJJIIHJJIJIJJIJIGGCHAGIAEABBDBDDDDDD_Mismatch_1_Sense_+_Library_PoolT
TATTATCCTATGTTGTAATTAAATGTTTGGGGCATTGGAATTGCCATTTATATGCCACTCTATAAGAGCGGTTTTTTAACTA
>Frequency_1_QualityScore_D?FFAFBFEEFFEF<CEFEHIHBFEFAD@FHFHGHG@DIDEBGEBBGD?F<9?DGCBGFB:FH>F7CCGDHFH>?E??DEDDD>(;@CCCCCE_Mismatch_1_Sense_+_Library_PoolT
AATTATATCTGTAGAGGATTTAAGGGAATTATTATCCTATGTTGTAATTAAATGTTTGGGGCATTGGAATTGCCATTTATATGCCACTCTATA
>Frequency_1_QualityScore_FFHHHHHJJJJFIJJJJJJJJJJJJJJJJJIIHGIJIGHIJJJJJIJJJJJJHCHDHGGICHIJJGIJCFHIJIIFHFFFFFEECCEDBBBDDD_Mismatch_0_Sense_+_Library_PoolT
TTCTGTTCAGGTATCCTGCACTGCTTTCTCATATAGGTTCCAACACATAACAAAGTATATATTTTAGGTTTTACCGCTTTCCTTGTGGGAGTCT
>Frequency_1_QualityScore_DFHDFF?HIIEGGEGCDGHBHIIIEIGGIJIIJJJIJJJGGIIBGIJIIJ@FGIIJJJIIJJIIJJFIGAHHGHHF_Mismatch_1_Sense_+_Library_PoolT
TAGAGGATTGAAGGGAATTATTATCCTATGTTGTAATTAAATGTTTGGGCAATGGAATTGCCATTTATATAATTGA
>Frequency_1_QualityScore_FFHHHHFGHGIJJJJJJIIIJICHIJJHIJIIJJJGIIGGHIIFGIJIIJJJIGJJGJIJIJJHHHHHGHFFFFFFECECECEDCCCBD?B=BB_Mismatch_1_Sense_+_Library_PoolT
CAGAGGATTGAAGGGAATTATTATCCTATGTTGTAATTAAATGTTTGGGGCATTGGAATTGCCATTTATATGCCACTCTATAAGAGCGGTTTTT
>Frequency_1_QualityScore_DFFFFHGJGJJJJJHBGIJJJJGIGHHGIJGIIJJIIJJJIHGIJJJJJJJIGIIIGGGIDHGIIJIEGCAEHDFCEFFECCEDDECCACCCDA_Mismatch_0_Sense_+_Library_PoolT
GCTGCGCAATATTTCATCTTTGTGTACCCCTGTAATATATGTTTATTCTTGTATTACATGGTTACACTCGTCTTCAATTGAATTTTAATAGTGT
