# Supplementary material for: Differential Gene Expression Reveals Candidate Genes for Drought Stress Response in Abies alba (Pinaceae)
Source: PLoS One. 2015 Apr 29;10(4):e0124564. doi: 10.1371/journal.pone.0124564 (PMC4414588; doi:10.1371/journal.pone.0124564)
Supplement: S2 File — (GZ) [file pone.0124564.s002.gz › comp19340_c0_seq1.fa]

>comp19340_c0_seq1 len=649 path=[1:0-203 205:204-350 730:351-362 364:363-391 674:392-400 402:401-588 590:589-599 601:600-648] : sp|P50134|DCOR_DATST Ornithine decarboxylase OS=Datura stramonium PE=2 SV=1 e-value: 2e-42 blast score:  169
TTGGTCACCAATGTGATAGGCAAACGGGCGAGAGGAGAAGTGAGGGAGTATTGGATTAACGACGGCATCTATGGTTCCATGAGTTGTCTTCTCCACGACAACGCTGTCATCACTGCGCTGCCTCTGGCCTGTAAATCCCGCCGCTGTAATACCTCCTGCACAGGGCTTCCTAAGTATCGATCTACTGTGTTTGGACAGACATGTGCCGCTGTGGATACTGTGCTCACCGATTACATGCTGCCGGAGCTGGCCGTAGGCGACTGGCTTGTTTTTCCCAACATGGGCGCTTACACTGCTGCCACCGCCTCTAATTTTAATGGCTTCTCCATTTCTGCTATCCGCACCTACTATGCGGTCTCCATTGCTTCCCAGTAATCAAGACTGCCTATTTAATGAGTTCAGTTCATGCATAAACGAAGTTCTGCTCCGCTACTATATCGCTATAGGCGACAAATTATGGCTTTACTTGCATTACAAGTATTTATAGTATTATATGTAAGGATTGGCTATCAAGAACTGATTTTCAATTTCTGTTCATGTAGCAAATAAGTAACTTTTAAATTTTAATAGTGAAGAAAGCAGGCAATCACTCATGTATATATTTTTAAATTTTGAAGTATTAATAGAAAATAAACAATGGTATTTGGAA

>Frequency_1_QualityScore_FFHHHHHJJJJJJJJJJJIIJJJJIJIJJIJJJIJIIJIIJJJJJJJJJJJJJJJJHHHHHFFFFFFFFFFFEEDEEEFFEDDDDDCDDDDDDC_Mismatch_1_Sense_+_Library_PoolT
GTTCTGCTCCGCTACTATATCGCTATAAGCGACAAATTATGGCTTTACTTGCATTACAAGTATTTATAGTATTATATGTAAGGATTGGCTATCA
>Frequency_1_QualityScore_FFHHHHHJJJJJJJJJJJJHIJJJIJJJHIJJJJIJJIJJJJJJJIJJJIJJJJJJJJJJIIJJJJJJJJIIHHHGHHHFFFFFFEEEEEEFED_Mismatch_0_Sense_+_Library_PoolT
GCTTTACTTGCATTACAAGTATTTATAGTATTATATGTAAGGATTGGCTATCAAGAACTGATTTTCAATTTCTGTTCATGTAGCAAATAAGTAA
>Frequency_1_QualityScore_FFHHHHHIJJJIIJJJJJJJJIJJJJJJJJJJJJJJGJJJJJJIIJJJJJJIJIIIIJIJJIJJJJJJJJIIJJJIJIJJIHEEHCHFFDFFDD_Mismatch_0_Sense_+_Library_PoolT
TATATGTAAGGATTGGCTATCAAGAACTGATTTTCAATTTCTGTTCATGTAGCAAATAAGTAACTTTTAAATTTTAATAGTGAAGAAAGCAGGC
>Frequency_6_QualityScore_FFGFGGGJIIIIIHIHIHGGIIIJHIIIIIIIIIHIIJJIIIIHIHHIFHHIJIIIJEGFGFHHGHFEFEEEFEEEDCCEDDCCCCCDDBCCED_Mismatch_0_Sense_+_Library_PoolC
TACTATATCGCTATAGGCGACAAATTATGGCTTTACTTGCATTACAAGTATTTATAGTATTATATGTAAGGATTGGCTATCAAGAACTGATTTT
>Frequency_4_QualityScore_EEFGGGGIIGIGFEFIHHHIECEHFHHHGHHIIIJJIIIGIIIGHHHHGGHHGGFGEEEEEEDEECCBCC@ABDDECDD?CCCEEDACACBCCC_Mismatch_1_Sense_+_Library_PoolC
CATAAACGAAGTTCTGCTCCGCTACTATATCGCTATAAGCGACAAATTATGGCTTTACTTGCATTACAAGTATTTATAGTATTATATGTAAGGA
>Frequency_4_QualityScore_FFHHHHHJJJJHIIIJIIIJIJJIIJIIJIGHGGGIIIIIIJIJJIIIJIJIIJIJJJIIIIIGFEFDC?DDECCCDDDDDDDDDDECCDDCD@_Mismatch_0_Sense_+_Library_PoolC
CTATTTAATGAGTTCAGTTCATGCATAAACGAAGTTCTGCTCCGCTACTATATCGCTATAGGCGACAAATTATGGCTTTACTTGCATTACAAGT
>Frequency_3_QualityScore_FEHFGGFHHIIIIHIIJJGIGHGHFHIIIGIGHIIGIHIIGIJHIHIHGGGGCEEEFDEF=@CDE@CCCDDDCBDDCBBDECDCCCBBDDDDDD_Mismatch_0_Sense_+_Library_PoolC
GTTCTGCTCCGCTACTATATCGCTATAGGCGACAAATTATGGCTTTACTTGCATTACAAGTATTTATAGTATTATATGTAAGGATTGGCTATCA
>Frequency_2_QualityScore_FFHHHHHJJHHJIJIIJJJJJIJJJJJJJJJGIIJJJIJJJJJJJIJIIIIIJIJIIJJIGGFFCEEEECDCCDDDDDDDDDDEEDDCDDBADE_Mismatch_0_Sense_+_Library_PoolC
TTTAATGAGTTCAGTTCATGCATAAACGAAGTTCTGCTCCGCTACTATATCGCTATAGGCGACAAATTATGGCTTTACTTGCATTACAAGTATT
>Frequency_2_QualityScore_FCGHHHGJIJHHJJIJHJJIGHIIEHIIIIIIIJJJJIIJJJGIIJIIIIIJJIIIIIJIIJGGGIIIIEHHIEGHIIIIHHHHHGFFFDEEEE_Mismatch_0_Sense_+_Library_PoolC
GTATTTATAGTATTATATGTAAGGATTGGCTATCAAGAACTGATTTTCAATTTCTGTTCATGTAGCAAATAAGTAACTTTTAAATTTTAATAGT
>Frequency_2_QualityScore_FEFHGHHIIIIJIIIIJIIIIIEIGIIJIJIIIGHFIGIGIIGIGEEGGGEGGGEEEEECDCCCBDEEEECDCCDEEDEDEEEEECCCDCCACC_Mismatch_0_Sense_+_Library_PoolC
CGAAGTTCTGCTCCGCTACTATATCGCTATAGGCGACAAATTATGGCTTTACTTGCATTACAAGTATTTATAGTATTATATGTAAGGATTGGCT
>Frequency_2_QualityScore_FFHHHHHJJJJJJJJJJJGIJJJJIIJIJJJJGIIJJIIIIIIJIJJIJJIIJIJIIIIIGHHGHHGGGDGFEACDEEEECEEDEEDDDCEDCD_Mismatch_1_Sense_+_Library_PoolC
GCGACAAATTATGGCTTTACTTGCATTACAAGTATTTATAGTATTATATGTAAGGATTGGCTATCAAGAACTGATTTTCAATTTCTGTTCAAGT
>Frequency_2_QualityScore_FFHGGEGIIIIJJJIIJIIHHHHHIIIIJJJIIIIIIJIIIJIIIIIIIIHIJEHIIIIIIIIIJJJIIGHIIIHGDGGHGGGE_Mismatch_0_Sense_+_Library_PoolC
TAATAGTGAAGAAAGCAGGCAATCACTCATGTATATATTTTTAAATTTTGAAGTATTAATAGAAAATAAACAATGGTATTTGGA
>Frequency_2_QualityScore_FFGHHHHJIJIJJJJIJIJIJJJJJJJGIIIJJIJJJJJIGGGIJJIIIIGGIIIIIJJIJJJJIHHHHEFFFFFDEEEEEDDDDEDEDDEEDD_Mismatch_0_Sense_+_Library_PoolC
TCGCTATAGGCGACAAATTATGGCTTTACTTGCATTACAAGTATTTATAGTATTATATGTAAGGATTGGCTATCAAGAACTGATTTTCAATTTC
>Frequency_2_QualityScore_FFHHHHHJJJIIJJJJIIGIJEIIGHIGIIIIICGIIIIIIJHIIIJJGIJIIIIIJIJIIIIGICGIIEIIGIJIJJIGHHGHHGEEEFA_Mismatch_0_Sense_+_Library_PoolC
TTATGGCTTTACTTGCATTACAAGTATTTATAGTATTATATGTAAGGATTGGCTATCAAGAACTGATTTTCAATTTCTGTTCATGTAGCAA
>Frequency_2_QualityScore_FFGHGHHJIJJJJJJIIJIIIJCAFGJICGIFGGCC@FIEFDBHAEEDAADEBCCCBDCCA<?ABBDEE==BAACAAB_Mismatch_0_Sense_+_Library_PoolC
GCTGGCCGTAGGCGACTGGCTTGTTTTTCCCAACATGGGCGCTTACACTGCTGCCACCGCCTCTAATTTTAATGGCTT
>Frequency_2_QualityScore_FEHGHHHJIJJJJJJIJJIIJJJJJJJJJJJJIIIIIIHHHHGGGGGGGGGGEFFFGFEEEEEDEEEEEDEEDDCDDCCEEEEEEDBEEEEEEE_Mismatch_1_Sense_+_Library_PoolC
GTTCATGCATAAACGAAGTTCTGCTCCGCTACTATATCGCTATAAGCGACAAATTATGGCTTTACTTGCATTACAAGTATTTATAGTATTATAT
>Frequency_2_QualityScore_FFHHHHHJJJJJJJJJJJHJIHIIJIJJJJJJIIIJIHIIIIIIJIJJJJJJJJJJJIIIIJJGGHGHGCDCDCCDCDDCDDDDDDDDDDDDEE_Mismatch_0_Sense_+_Library_PoolC
GACTGCCTATTTAATGAGTTCAGTTCATGCATAAACGAAGTTCTGCTCCGCTACTATATCGCTATAGGCGACAAATTATGGCTTTACTTGCATT
>Frequency_2_QualityScore_EFGHHGGJJJFIIIIHHIEGIHIGIIIHIIIGIIIIEGIIGIJIHIIIGIIJIHIGIIIIIIIIIJIIIEGIGHIIGIHFGIGGDCEGFFCEEE_Mismatch_1_Sense_+_Library_PoolC
CTTTACTTGCATTACAAGTATTTATAGTATTATATGTAAGGATTGGCTATCAAGAACTGATTTTCAATTTCTGTTCAAGTAGCAAATAAGTAAC
>Frequency_2_QualityScore_FDHHGGHJIHIIIIJIIJIIJIIIIJIIJJJGIJJJJIJIIIIIIIFICGIIIIIIIIJIIIJIIGIHHHGFFFEEDDDCBBCDDCEDCCACDC_Mismatch_0_Sense_+_Library_PoolC
GTAATCAAGACTGCCTATTTAATGAGTTCAGTTCATGCATAAACGAAGTTCTGCTCCGCTACTATATCGCTATAGGCGACAAATTATGGCTTTA
>Frequency_2_QualityScore_FFHHHHHIJJJJJIIIIIGIIIIIJJJJJIHIIJJJJIJJIJIIJIIGICFGHIEGIIDGHIGGGGGEEBCEEEEEBCEECECCDDDCDDDDDE_Mismatch_0_Sense_+_Library_PoolC
CTACTATATCGCTATAGGCGACAAATTATGGCTTTACTTGCATTACAAGTATTTATAGTATTATATGTAAGGATTGGCTATCAAGAACTGATTT
>Frequency_2_QualityScore_FFHGHHHJJJJJJJJJIJJJJIIJJJJIJJIJIJJJIJJJJIJJJHIIIJFFIGIIIIIGIIJHHHHHGDHFFFFFDDDDECDDDCDCCCDCCC_Mismatch_0_Sense_+_Library_PoolC
GCTACTATATCGCTATAGGCGACAAATTATGGCTTTACTTGCATTACAAGTATTTATAGTATTATATGTAAGGATTGGCTATCAAGAACTGATT
>Frequency_2_QualityScore_FFHHHHHJJJIJJJJJIJJIJIIJEIIIJJJJJIIIJIIIIJIJIJJIJJJJJJJJJJIJHIIJJGJJJGIIGIJJJJJHHHGHGGFFFFE_Mismatch_1_Sense_+_Library_PoolC
TTATGGCTTTACTTGCATTACAAGTATTTATAGTATTATATGTAAGGATTGGCTATCAAGAACTGATTTTCAATTTCTGTTCAAGTAGCAA
>Frequency_2_QualityScore_FFHHHHHIIJJJJJJJJJJIJIJIIJIJJIJIIJJJIIIJJJJGIIIIIHHHGGGFFFEEEEDCDBDCEBEEEDCDBDEEEEEEEEDCDDDDDD_Mismatch_0_Sense_+_Library_PoolC
ACGAAGTTCTGCTCCGCTACTATATCGCTATAGGCGACAAATTATGGCTTTACTTGCATTACAAGTATTTATAGTATTATATGTAAGGATTGGC
>Frequency_2_QualityScore_CEFEGFEFHDIIIEGEHHIIIIIHHIIIIIIIIIIIIIIIIIIIIIIIHIIIIIIIIIIIIIIIIIIIIGEHIIIAFGEGGHHGGFEECCCEEC_Mismatch_0_Sense_+_Library_PoolC
GTAAGGATTGGCTATCAAGAACTGATTTTCAATTTCTGTTCATGTAGCAAATAAGTAACTTTTAAATTTTAATAGTGAAGAAAGCAGGCAATCA
>Frequency_2_QualityScore_FFHGHHHIIJJJJJJJJIJJJJGIJJJJIIJJJJJIIIJIJJHIIJJIGIIIIIIIIIJHGIIIJJIJJIIIIIIIIIIHGFGGEFEEEEE@CC_Mismatch_1_Sense_+_Library_PoolC
ATATGTAAGGATTGGCTATCAAGAACTGATTTTCAATTTCTGTTCAAGTAGCAAATAAGTAACTTTTAAATTTTAATAGTGAAGAAAGCAGGCA
>Frequency_2_QualityScore_FFHHHHHJJIJJJJJIJIIIIJIJIJJJJIIJJJIJJIJJJJJIJJIIHIIGGHHHHHHHCEFFFFFFEEEEEEEDDCDDDDDDACDCCDDD?B_Mismatch_0_Sense_+_Library_PoolC
CGCTACTATATCGCTATAGGCGACAAATTATGGCTTTACTTGCATTACAAGTATTTATAGTATTATATGTAAGGATTGGCTATCAAGAACTGAT
>Frequency_2_QualityScore_EFHGHGHGHIJIJIJJJHIJJHJJJJIJJJJJJJJIJJJIIJJJJJEIJJJJJIJJIGIGIIJIGIIJJIGIIIIIIIJIIHGHHHHGFFEEFF_Mismatch_1_Sense_+_Library_PoolC
TTTATAGTATTATATGTAAGGATTGGCTATCAAGAACTGATTTTCAATTTCTGTTCAAGTAGCAAATAAGTAACTTTTAAATTTTAATAGTGAA
>Frequency_2_QualityScore_FFFGGHHIJJJJJJJJIIJIHIJIIIJJJJIJJJJIJJJIJJIJJJIIIJJIHGGHGHFFFFEEEEEEECDEEDDDDDCCEEEEEEDEDEEEEE_Mismatch_2_Sense_+_Library_PoolC
GGTTCATGCATAAACGAAGTTCTGCTCCGCTACTATATCGCTATAAGCGACAAATTATGGCTTTACTTGCATTACAAGTATTTATAGTATTATA
>Frequency_2_QualityScore_FFHHHHHJJJJJJJGIIJIJIIJJJIJJJJIHIIIJJJJJIJBGIIIIIHGGGGGFGCEEEDDEECDDDDCEEEDDDDCCCDCCEDDEECDCCC_Mismatch_1_Sense_+_Library_PoolC
AAATCCCGCCGCTGTAATACCTCCTGCACAGGGCTTCCTAAGTATCGATCTACTGTGTTTGGACAGACATGTACCGCTGTGGATACTGTGCTCA
>Frequency_1_QualityScore_DBDHFFHJGIJJGHIBB@HIIBHIBHADFGEEEHIIJFD>EEGEGEHHGCB?BBABC@C<CDDDCDCCBCA3@_Mismatch_1_Sense_+_Library_PoolC
GTAGGCGACTGGCTTGTTTTTCCCAACATGGGCGCTTACACTGCTGCCACCGCCTCTAATTTTAATGGCTTTT
>Frequency_1_QualityScore_FFHHHHHJJJJJJJJIJJJJJJJJJJIJJIJJJJJJJJJJIJJIIIJJHIJJIHIHIEHIJIJIJJEHHHHHHFFFFFEECEDDDDDDDCDDED_Mismatch_1_Sense_+_Library_PoolC
TACTATATCGCTATAAGCGACAAATTATGGCTTTACTTGCATTACAAGTATTTATAGTATTATATGTAAGGATTGGCTATCAAGAACTGATTTT
>Frequency_1_QualityScore_FACFFHHIJIGEHHIIJGIGHJGGIJGIGIJJJJJIJJJIGHHIIJJJIJJIIIJJJGIGHJJIE@EEHAAEA?DDFBCCECEEECCBCAC;AA_Mismatch_2_Sense_+_Library_PoolC
GTAACTTTTAAATTTTAATAGTGAAGAAAGCAGGCAATCAATCATGTATACATTTTTAAATTTTGAAGTATTAATAGAAAATAAACAATGGTAT
>Frequency_1_QualityScore_F?DBFFHGIJGGIIIGGBE:CC<FHAGGGGFHHIIGGIEGAGGDFGG>FEHGBG677?;@));;>;;;>;>@CDD>CACC:@>>BCC>AC:@D@_Mismatch_0_Sense_+_Library_PoolC
TCAGTTCATGCATAAACGAAGTTCTGCTCCGCTACTATATCGCTATAGGCGACAAATTATGGCTTTACTTGCATTACAAGTATTTATAGTATTA
>Frequency_1_QualityScore_FFHHHHGJJJJIHJIJJJJJJJJJJIJJJJJGJIJJIGGIHGIIJIIJIJHHHFHHFFFFFEEDEDDDDEDECDDDDDDDDDDCCDDCCCCACD_Mismatch_1_Sense_+_Library_PoolC
ATCCCGCCGCTGTAATACCTCCTGCACAGGGCTTCCTAAGTATCGATCTACTGTGTTTGGACAGACATGTACCGCTGTGGATACTGTGCTCACC
>Frequency_1_QualityScore_FFHHHHHJJJJJJJJJJJHIIIJJJIIJHJJJJJJJJJJJIJIJJJIHHHHEHHDFFFFDECECFEFDFEDDDEEDDCDDDDDDDDDDDDDDDD_Mismatch_0_Sense_+_Library_PoolC
CTCCGCTACTATATCGCTATAGGCGACAAATTATGGCTTTACTTGCATTACAAGTATTTATAGTATTATATGTAAGGATTGGCTATCAAGAACT
>Frequency_1_QualityScore_FFHHHHGIIJIJJJGIIIGGJIEGGIIGHIIJJIIJIIJDAGGEHHIGGIGGI=CHHHGFFHHHHFFFDBDDEDECECCCBCDDDDDCC>CCCC_Mismatch_1_Sense_+_Library_PoolC
TCCGCTACTATATCGCTATAAGCGACAAATTATGGCTTTACTTGCATTACAAGTATTTATAGTATTATATGTAAGGATTGGCTATCAAGAACTG
>Frequency_1_QualityScore_DFHHHHHIIHHIHJJJIIIJJJJJJJJJJJJJJJJHJJJJJJJJJJIJJIJJJJJIGIIHGGHIIIHIJHIJIJJJJJJHHGHGGFDFFF_Mismatch_0_Sense_+_Library_PoolC
TAGTATTATATGTAAGGATTGGCTATCAAGAACTGATTTTCAATTTCTGTTCATGTAGCAAATAAGTAACTTTTAAATTTTAATAGTGAA
>Frequency_1_QualityScore_FFHHHFGJFHHIJHIGIFHIJDIIJJJJJIJJJJGIJJJJJJJJIIJJJEIJJJJJIIJIJJIEIGHJJIEHHEEFHDFFFFFFECEEEECDED_Mismatch_0_Sense_+_Library_PoolC
ATTACAAGTATTTATAGTATTATATGTAAGGATTGGCTATCAAGAACTGATTTTCAATTTCTGTTCATGTAGCAAATAAGTAACTTTTAAATTT
>Frequency_1_QualityScore_FDDDDHHIIGC>GGIBDHFBGHCHIGICGHIEGGGGIIIIIHDEHEGIIFGIGIGIIIIGHGIGIDHEGECE=AEEHEDF_Mismatch_0_Sense_+_Library_PoolC
AGTGAAGAAAGCAGGCAATCACTCATGTATATATTTTTAAATTTTGAAGTATTAATAGAAAATAAACAATGGTATTTGGA
>Frequency_1_QualityScore_DEHGHFGEGEBEHFAEBHH?FE>F?EEHH3CGH@DEGDFIFGGIDE>GFEGBBFHGGGBHG=@FFHGCEF_Mismatch_2_Sense_+_Library_PoolC
TTAAATTTTAATAGTGAAGAAAGCAGGCAATCAATCATGTATACATTTTTAAATTTTGAAGTATTAATAG
>Frequency_1_QualityScore_DEHHHHGJIIIIJJIJGIJFIJJJGHIIIICHIJJJJJ3?9D<8BG8?_Mismatch_0_Sense_+_Library_PoolC
GCTTACACTGCTGCCACCGCCTCTAATTTTAATGGCTTCTCCATTTCT
>Frequency_1_QualityScore_FFHHHGHJJJJJJIHJJJIIIJHHHGIJJJJJJJJJJJJJJJJJJJJJJJJJJJIJJJJJIJJJJJJJIFHIJJJIJJIIJIHGHHHHHFFFFF_Mismatch_1_Sense_+_Library_PoolC
CTTGCATTACAAGTATTTATAGTATTATATGTAAGGATTGGCTATCAAGAACTGATTTTCAATTTCTGTTCATTTAGCAAATAAGTAACTTTTA
>Frequency_1_QualityScore_FFHHHHHJJJJJJJHIJJJIIJJJJEIJHIJJJJJIJIIJJJJJJJJJIJJJJIIJJJHHHHHFFFFFFCECEEEEADEDDEDDDDEEDEDDDC_Mismatch_0_Sense_+_Library_PoolC
CAAATTATGGCTTTACTTGCATTACAAGTATTTATAGTATTATATGTAAGGATTGGCTATCAAGAACTGATTTTCAATTTCTGTTCATGTAGCA
>Frequency_1_QualityScore_FFHHHHHJJJJJJIIJIJJIIJJIIGIIJJJJJJ@IIJJJJJJIIJJJJIJIJJJJIJJJIJIJGIJJHHH_Mismatch_0_Sense_+_Library_PoolC
ATTTCTGTTCATGTAGCAAATAAGTAACTTTTAAATTTTAATAGTGAAGAAAGCAGGCAATCACTCATGTA
>Frequency_1_QualityScore_FFHHGHGJGIJJGIJJJIJJJIIJJJCHIJJJIJJIGHIJJIJJJIJJJJIIJIIJJJJHHHHFFFFFFDECEEEEDDCCDDDCDDDEDDDEDC_Mismatch_0_Sense_+_Library_PoolC
GCTTCTCCATTTCTGCTATCCGCACCTACTATGCGGTCTCCATTGCTTCCCAGTAATCAAGACTGCCTATTTAATGAGTTCAGTTCATGCATAA
>Frequency_1_QualityScore_FFHHHHHJJJJIIJJJIJJJJJJJIJJJJJJJJJJJJJJJJJIJJJJJJJIJJJJJGGHGJJJJJIJHIHIIJJJJJJHHHHHHFFFFFCEEEE_Mismatch_0_Sense_+_Library_PoolC
TTCTGTTCATGTAGCAAATAAGTAACTTTTAAATTTTAATAGTGAAGAAAGCAGGCAATCACTCATGTATATATTTTTAAATTTTGAAGTATTA
>Frequency_1_QualityScore_FFHHHHHJJJJJJJJJJJJJJJJJJJJIJJIJJJJIJJJJJGHIJJJJJJJJJJJJJJJJJFIJ_Mismatch_0_Sense_+_Library_PoolC
TCAAGAACTGATTTTCAATTTCTGTTCATGTAGCAAATAAGTAACTTTTAAATTTTAATAGTGA
>Frequency_1_QualityScore_FFHHHHHJJJJJJJJJJJJJJJJJJIJJJJJJJJJJJJIJJJJJJJJJJJJHHHHHFFFFFFFEEEEEEDCFDEFEEDFEEFEEEFEEFEDDDD_Mismatch_1_Sense_+_Library_PoolC
ATAAACGAAGTTCTGCTCCGCTACTATATCGCTATAAGCGACAAATTATGGCTTTACTTGCATTACAAGTATTTATAGTATTATATGTAAGGAT
>Frequency_1_QualityScore_FFHHHHHJJJJJJJJJJJJJJJJJFIIIJJJJJGIJJJIJJJJIJJJIJJJJGHHEHHHFFFFFDFFFEDDFFEDFDDDDDDDDDCDDDDDDDD_Mismatch_0_Sense_+_Library_PoolC
GCTCCGCTACTATATCGCTATAGGCGACAAATTATGGCTTTACTTGCATTACAAGTATTTATAGTATTATATGTAAGGATTGGCTATCAAGAAC
>Frequency_1_QualityScore_FFHHHHHJJJJJJJJJJJJJJJJJJJJJJJIJJIJJIJJJJIJJIJJIJJJJIJJJHHFFFFFFEDEEDDDDDDDDEEDDCCDCDDFFCDDDBD_Mismatch_0_Sense_+_Library_PoolC
AGTTCAGTTCATGCATAAACGAAGTTCTGCTCCGCTACTATATCGCTATAGGCGACAAATTATGGCTTTACTTGCATTACAAGTATTTATAGTA
>Frequency_1_QualityScore_FFHHHHHJJJJJJJJJIJJJIJJJJJJJJJJJJJJJJJJJJJJJJJJJGIJIJHHGHFFFFFFEEEEEEEDCD@@CFFFEEDDDDFEEEDEDFE_Mismatch_1_Sense_+_Library_PoolC
ATGCATAAACGAAGTTCTGCTCCGCTACTATATCGCTATAAGCGACAAATTATGGCTTTACTTGCATTACAAGTATTTATAGTATTATATGTAA
>Frequency_1_QualityScore_FFGHHHHJJJIJJJJJIJIJJJJIJJJJJJJJJJIJIJJJJJIJJJJJJJIJJJIJJGIIGIJHHHFFFFFDDDDDCDDDEDDDDDDDDDDDDD_Mismatch_0_Sense_+_Library_PoolC
AAGACTGCCTATTTAATGAGTTCAGTTCATGCATAAACGAAGTTCTGCTCCGCTACTATATCGCTATAGGCGACAAATTATGGCTTTACTTGCA
>Frequency_1_QualityScore_DFHHHHHJJJIJIIJJJIJJJIJJJJJIIJIGIHGHIIIIJIJJIJIIGIIIJJJJJJJIJGHGGIGIGFHIJJIIDHHEHHHFFEDEFFEDEE_Mismatch_0_Sense_+_Library_PoolC
TCAAGAACTGATTTTCAATTTCTGTTCATGTAGCAAATAAGTAACTTTTAAATTTTAATAGTGAAGAAAGCAGGCAATCACTCATGTATATATT
>Frequency_1_QualityScore_FFHHHHHIIIGDGIJJ@HICHIEHGGIGGAFHHIJIJDEFCEGGIJDEFFC>@CDEECACCCDBCD_Mismatch_0_Sense_+_Library_PoolC
CGACTGGCTTGTTTTTCCCAACATGGGCGCTTACACTGCTGCCACCGCCTCTAATTTTAATGGCTT
>Frequency_1_QualityScore_FFHHHHFHIJJIIIJIJJHHIHIIIIIJJJJIJJIJEHIJGIGHIIJJIJIJJIIIJGIIHIIIJJJHHCEHGIGGE?EEHHFFFEEFCACCCC_Mismatch_0_Sense_+_Library_PoolC
AAGTAACTTTTAAATTTTAATAGTGAAGAAAGCAGGCAATCACTCATGTATATATTTTTAAATTTTGAAGTATTAATAGAAAATAAACAATGGT
>Frequency_1_QualityScore_FFHHHHHJHIJJJJJJJJJJJJJJJJIJHIJJJIJJJJJJJJGGHIIJIIIJJJJJJJIJJJJJIJIIIGHJGHHCHFHFFFFEFFEEDCC_Mismatch_0_Sense_+_Library_PoolC
CAAATAAGTAACTTTTAAATTTTAATAGTGAAGAAAGCAGGCAATCACTCATGTATATATTTTTAAATTTTGAAGTATTAATAGAAAATAA
>Frequency_1_QualityScore_DDHD???DEEBEIH9IB>AAE1)@B;@F>DHEDHGAG>?AFG9=FG<@?A?BB>ABBB?=29>C<B_Mismatch_0_Sense_+_Library_PoolC
GCTGTGGATACTGTGCTCACCGATTACATGCTGCCGGAGCTGGCCGTAGGCGACTGGCTTGTTTTT
>Frequency_1_QualityScore_FFHHHHHJJJIJJJJGHIIJJIJJJJJJJHIJIIJJJJHIIJIJJIJGIJJIIIJIIIIJJJJJJIIJJGHJIIGIJGHHHHHHHFFFDFBFEE_Mismatch_1_Sense_+_Library_PoolC
ACAAATTATGGCTTTACTTGCATTACAAGTATTTATAGTATTATATGTAAGGATTGGCTATCAAGAACTGATTTTCAATTTCTGTTCAAGTAGC
>Frequency_1_QualityScore_FDFHH1:BFHIJJJJGJJJJIJJJGIJJJJJHHHHFHHFFFDDEEEDDBDDDDDDDDDDDDDDDDDDDDCDDDDDCD@CEEEDDCDEEEEEEEE_Mismatch_2_Sense_+_Library_PoolC
GTTCAGGCATAAACGAAGTTCTGCTCCGCTACTATATCGCTATAAGCGACAAATTATGGCTTTACTTGCATTACAAGTATTTATAGTATTATAT
>Frequency_1_QualityScore_FFGHHHHJJJJJJJJJJJJJJJJJJJHIJJJIJJJJJJJJIJJIIIIJIJJJJJJJJJJJHHHHHHHFDBDFFDEEEEEEDEDDDDDB@B@CDE_Mismatch_0_Sense_+_Library_PoolC
TTCTGCTATCCGCACCTACTATGCGGTCTCCATTGCTTCCCAGTAATCAAGACTGCCTATTTAATGAGTTCAGTTCATGCATAAACGAAGTTCT
>Frequency_1_QualityScore_FFHGHHHIGIJJIJIIIJJJJJIIIJJGGIJGEHIIIJGGIGHIJJIFIHIJ>DGGEHIGI@GGHIIFHCCCEFDBDDABDDCDBBDDBDDDDD_Mismatch_0_Sense_+_Library_PoolC
CTTCCCAGTAATCAAGACTGCCTATTTAATGAGTTCAGTTCATGCATAAACGAAGTTCTGCTCCGCTACTATATCGCTATAGGCGACAAATTAT
>Frequency_1_QualityScore_FFHHHHHJJJJGJJJJJJIJIIJIJJIIJJIJJJJJJIJJJJGIIJIEHCHIHHGHEHFFFDEFFEEEEEEDEEFEDDDDDDCDDDDDDDDDDD_Mismatch_0_Sense_+_Library_PoolC
TGCTCCGCTACTATATCGCTATAGGCGACAAATTATGGCTTTACTTGCATTACAAGTATTTATAGTATTATATGTAAGGATTGGCTATCAAGAA
>Frequency_1_QualityScore_FDHHHGFGIJJIJJIJJJGIIIJJJJJJIIJJJIGIFGIIJGIIIHIIJJIEHIHIJIJGIIJHHHHHHFFFEDEEEDDEEDEDCEEDDEDDDD_Mismatch_0_Sense_+_Library_PoolC
ATAGGCGACAAATTATGGCTTTACTTGCATTACAAGTATTTATAGTATTATATGTAAGGATTGGCTATCAAGAACTGATTTTCAATTTCTGTTC
>Frequency_1_QualityScore_FFHHHHHJJIJJJJJJJJJJJHHHIJIGHIHIIJIIIJJEIGIJJJEIIIJIJJIJJEGIJJIJJJIJICGHJJJJEHHFFHHHFFFFFDEEEE_Mismatch_0_Sense_+_Library_PoolC
TGGCTTTACTTGCATTACAAGTATTTATAGTATTATATGTAAGGATTGGCTATCAAGAACTGATTTTCAATTTCTGTTCATGTAGCAAATAAGT
>Frequency_1_QualityScore_FFHHGHHJJJJJJJJJJIJJJGJJJJJJJJHHIJJJJJJJJJJJIJJIIJJJJEIJIJJJJHHHHHGHFDFFDDEEECFEEEDDDECCCCBBBB_Mismatch_0_Sense_+_Library_PoolC
CCATTTCTGCTATCCGCACCTACTATGCGGTCTCCATTGCTTCCCAGTAATCAAGACTGCCTATTTAATGAGTTCAGTTCATGCATAAACGAAG
>Frequency_1_QualityScore_FFHHHHGIJJIJGIICHIIIGIJIGG<EGGGIJJJJIIJJJJIJIIHIGIAFHIIIEIJJGGIJGJJJJHHEHHFGGFFFFFFFEEEEDC?CC;_Mismatch_0_Sense_+_Library_PoolC
CAATTTCTGTTCATGTAGCAAATAAGTAACTTTTAAATTTTAATAGTGAAGAAAGCAGGCAATCACTCATGTATATATTTTTAAATTTTGAAGT
>Frequency_1_QualityScore_BDD@?FHHI@AAFCG>@@FH?DH@C*:*0BF9D4?49??@DE7<@_Mismatch_0_Sense_+_Library_PoolC
ACCGCCTCTAATTTTAATGGCTTCTCCATTTCTGCTATCCGCACC
>Frequency_1_QualityScore_FFGHHHHJJJJJJJJJJGJJJJJJIJIJGIIFHIJJJJJIIIIIIJJJJJJJIJGIJJJJJGGIIIJIHEHHEFFFFFFFEEEEEEEEDDCCDC_Mismatch_1_Sense_+_Library_PoolC
CGACAAATTATGGCTTTACTTGCATTACAAGTATTTATAGTATTATATGTAAGGATTGGCTATCAAGAACTGATTTTCAATTTCTGTTCAAGTA
>Frequency_1_QualityScore_FFHHHHHJJJGHIIIIJJJJJJJJJIJJJJGIIIIIJJJJJJJJIHIJIIJJJIJIJJIJIJJIJJIIJEHIHHGHHDFFFFFFFE_Mismatch_0_Sense_+_Library_PoolC
AGCAAATAAGTAACTTTTAAATTTTAATAGTGAAGAAAGCAGGCAATCACTCATGTATATATTTTTAAATTTTGAAGTATTAATAG
>Frequency_1_QualityScore_FFHHHHHJJJJJJIJJJJGIJJJJJIJJJJJJIIJJJGIIJJJIJHHGFFFDCBDDDBDD?5:CDD9>C:AB@<>CBA@9<90>ACC>C@AC?:_Mismatch_0_Sense_+_Library_PoolC
GCTGTGGATACTGTGCTCACCGATTACATGCTGCCGGAGCTGGCCGTAGGCGACTGGCTTGTTTTTCCCAACATGGGCGCTTACACTGCTGCCA
>Frequency_1_QualityScore_FFHHHHHJJJJJJJJJIJJJJJJJJJJJJJJJJJJJJJIJJJIIJIJJJGHHGHFFFFFEEEEEEEDDDDCCDDEEDDDDBFDFCDDDEDFDDD_Mismatch_0_Sense_+_Library_PoolC
GCATAAACGAAGTTCTGCTCCGCTACTATATCGCTATAGGCGACAAATTATGGCTTTACTTGCATTACAAGTATTTATAGTATTATATGTAAGG
>Frequency_1_QualityScore_FFHHHHGJJJJJJJJJJJJJIIJJJJIJGIJJJJJIIJIJJIIJIGHIJJJJJJJJJJJJJIIJIJJHIFHIHGIIIIHHDFHFFFDEEEEDDD_Mismatch_2_Sense_+_Library_PoolC
AGGATTGGCTATCAAGAACTGATTTTCAATTTCTGTTCAAGTAGCAAATAAGTAACTTTTAAATTTTAATAGTGAAGAAAGCAGGCAATCAATC
>Frequency_1_QualityScore_DDH<FDD?CFBFHCHGGFHGHGGFII@:C?CGC>DDHEGHIGCBHIHFCGGHIG:CHGFEDBDECC;@A@?C@CCCCCCDECACCCCC>5>B@:_Mismatch_0_Sense_+_Library_PoolC
ATGAGTTCAGTTCATGCATAAACGAAGTTCTGCTCCGCTACTATATCGCTATAGGCGACAAATTATGGCTTTACTTGCATTACAAGTATTTATA
>Frequency_1_QualityScore_FFHHHHHJIIJJGIEIJJGGIIIIGIGJJJJIJJJGIIJJJJIJJGHGGIFAHEH7.)7)7?C6>@C>>@5?5?\8;5:5(5,44&505@@CA_Mismatch_0_Sense_+_Library_PoolC
TTTTTCCCAACATGGGCGCTTACACTGCTGCCACCGCCTCTAATTTTAATGGCTTCTCCATTTCTGCTATCCGCACCTACTATGCGGTCTCCA
>Frequency_1_QualityScore_B2=CB?B?EBAG@BAA:1F@?DE<D?:9?0?B9B9BFAC@8=FC=@FAD37;;=AEFF=?;?_Mismatch_2_Sense_+_Library_PoolC
GTAATACCTCCTGCACGGGGCTGCCTAAGTATCGATCTACTGTGTTTGGACAGACATGTGCC
>Frequency_1_QualityScore_FFGHHHHJJJJJJHHJIJGIJJHCFIIJJJJJJIJJJJJJJJJJJJIIJJJJJJGIJIIJJIJIJIIJFCFHJJIJIJIGIGHHHEHFFFFFFF_Mismatch_0_Sense_+_Library_PoolC
CTTGCATTACAAGTATTTATAGTATTATATGTAAGGATTGGCTATCAAGAACTGATTTTCAATTTCTGTTCATGTAGCAAATAAGTAACTTTTA
>Frequency_1_QualityScore_??FFF:C<:E<C>F?FEEF@F3FGDGFFB9CCBFF9B_Mismatch_1_Sense_+_Library_PoolC
TACACTGCTGCCACCGCCTCTAATTTTAATGGCTTTT
>Frequency_1_QualityScore_DDHHHFHIIIIII:A<?C<FH9A<<<?BDHCF<FHG>DB@?BDFH\;A@C47C4@DH@EHACAACB:@D@C@6@@A;;>CC>CA:@A@D>(5;B_Mismatch_0_Sense_+_Library_PoolC
ATTTTAATGGCTTCTCCATTTCTGCTATCCGCACCTACTATGCGGTCTCCATTGCTTCCCAGTAATCAAGACTGCCTATTTAATGAGTTCAGTT
>Frequency_1_QualityScore_FFHHHHHJJJJJJJJJJJJIJIIIJJJIIJJJJJJJJJJJIJIIGIIJJIHHHHHHF_Mismatch_0_Sense_+_Library_PoolC
TGTTTTTCCCAACATGGGCGCTTACACTGCTGCCACCGCCTCTAATTTTAATGGCTT
>Frequency_1_QualityScore_EFHHHHGJJIJIIFIIJIIJJIIIJJIJJJJGIJIGHIGIJJGIHGGGHIFHGIJJJJJGHGHIIJFFAECAHFFF9BCEDACCDDDDDDC:@@_Mismatch_1_Sense_+_Library_PoolC
GCTACTATATCGCTATAAGCGACAAATTATGGCTTTACTTGCATTACAAGTATTTATAGTATTATATGTAAGGATTGGCTATCAAGAACTGATT
>Frequency_1_QualityScore_FFGHHHHJJJJJGGGJJJJJJJJJJIJIJHIJJJIIIJGIJIJJFHIJJJJIIJHGJJIHIJJIJJJIGHEHHFDFBEEEDEDECBDBBDDDDC_Mismatch_0_Sense_+_Library_PoolC
CCTACTATGCGGTCTCCATTGCTTCCCAGTAATCAAGACTGCCTATTTAATGAGTTCAGTTCATGCATAAACGAAGTTCTGCTCCGCTACTATA
>Frequency_1_QualityScore_FDHHHHFIIGHIJIIIIHGIJGCGIIIGHIJIJJIIJJJJJJJJJJIJIGGEHIJIJJJIGHHGEHFFFFFFFFCEEEEEEDDDCDCD=@B@DD_Mismatch_0_Sense_+_Library_PoolC
TTTCTGCTATCCGCACCTACTATGCGGTCTCCATTGCTTCCCAGTAATCAAGACTGCCTATTTAATGAGTTCAGTTCATGCATAAACGAAGTTC
>Frequency_1_QualityScore_FFHHHHHJHIJJIJJJJJJJJJHIJJJJJJJJJ_Mismatch_0_Sense_+_Library_PoolC
ATTTATAGTATTATATGTAAGGATTGGCTATCA
>Frequency_1_QualityScore_DDFBF<CBGF@G<::<CC?FEHIFE>HECFIAGC<??:BFGFFD?BFEFIIG:=4@=CEFA==3=C?4<,3(;5->A>??BB>@AB>>A>A@>A_Mismatch_1_Sense_+_Library_PoolC
TGCCTATTTAATGAGTTCATTTCATGCATAAACGAAGTTCTGCTCCGCTACTATATCGCTATAGGCGACAAATTATGGCTTTACTTGCATTACA
>Frequency_1_QualityScore_FFHHHHFJJIJJJJJIJJIIIJIJJIIJJIIGIJIJIJJIGHGIIIIJIIJIJJGBGGGGIIJJJJIHHBEDEEEEECDDDBBDEDDDBDDBC>_Mismatch_0_Sense_+_Library_PoolC
TTGCTTCCCAGTAATCAAGACTGCCTATTTAATGAGTTCAGTTCATGCATAAACGAAGTTCTGCTCCGCTACTATATCGCTATAGGCGACAAAT
>Frequency_1_QualityScore_DFBHGHHIJJJJIJJJHIJEHIIJIIIJIIJIIIIIGIJIIJHJJIIDG@BHEFHGFFDFFEEECEEDDACEECDC@CBD_Mismatch_1_Sense_+_Library_PoolC
AGTTCATGCATAAACGAAGTTCTGCTCCGCTACTATATCGCTATAGGCGACAAATTATGGCTTTACTTGCATTACAAGCA
>Frequency_1_QualityScore_FFHHHHHJJJJJHIJJJJJJJJJJJJJJJJJIIJGIJJJIJJJJJJIJJJJJJJJJJFHIJJJJI_Mismatch_0_Sense_+_Library_PoolC
CAATCACTCATGTATATATTTTTAAATTTTGAAGTATTAATAGAAAATAAACAATGGTATTTGGA
>Frequency_1_QualityScore_FFHHHHHJJIJFHJJJHJIJEHJJIIIJJIJJJJIJIJJJJJJJIJJIJJJJIJIJJJJIJJJJI_Mismatch_1_Sense_+_Library_PoolC
TGCATTACAAGTATTTATAGTATTATATGTAAGGATTGGCTATCAAGAACTGATTTTCAATTTCA
>Frequency_1_QualityScore_FFHHDHFJGGHJGDHGGIIJGGHJIJJEEFIEGFHGGIJDHGGIIJJJIJJJCEEHGIJGGHII@FHC_Mismatch_2_Sense_+_Library_PoolC
CTATCAAGAACTGATTTTCAATTTCTGTTCAAGTAGCAAATAAGTAACTTTTAAATTTTAATAGTGGA
>Frequency_1_QualityScore_FDHHHHHJJJIJJJJJJJJIJJJJJJJJJJJJJJJJJJJJJJIJJJJJJJJJJJJJHIJIJJIJJJIIIBGHJIIJIIJJJHHGHHHFFFFFFE_Mismatch_1_Sense_+_Library_PoolC
GTATTTATAGTATTATATGTAAGGATTGGCTATCAAGAACTGATTTTCAATTTCTGTTCAAGTAGCAAATAAGTAACTTTTAAATTTTAATAGT
>Frequency_1_QualityScore_FFHHHHHJJJJJJJJJJJJJJJJJJJJJJJJJJJJJJJJIJJJJJIJIJJJJJJJJIJJJJJJIJIJJJIHIJJIIDEHGHCHFFFFFDDBACD_Mismatch_0_Sense_+_Library_PoolC
TGTAAGGATTGGCTATCAAGAACTGATTTTCAATTTCTGTTCATGTAGCAAATAAGTAACTTTTAAATTTTAATAGTGAAGAAAGCAGGCAATC
>Frequency_1_QualityScore_FFHHGHHIJJJJIJJIIJIIIJJJJIJIJJJJJJJJJJJJGJJJJJIJJJJJJHCHHHHHHFFDFFBCEEEEFEEEDDDDCDDDDCDD_Mismatch_0_Sense_+_Library_PoolC
CTCCGCTACTATATCGCTATAGGCGACAAATTATGGCTTTACTTGCATTACAAGTATTTATAGTATTATATGTAAGGATTGGCTATCA
>Frequency_1_QualityScore_DDBBFBBBEFGGCCFHE?FH3B?AC9CF?CEDHIGFIID<GGG?DHHEC>FGHIIGGEIGFEG@:FAE@@@EEDEDEECDC=ABBED:>@BBBB_Mismatch_0_Sense_+_Library_PoolC
CATTGCTTCCCAGTAATCAAGACTGCCTATTTAATGAGTTCAGTTCATGCATAAACGAAGTTCTGCTCCGCTACTATATCGCTATAGGCGACAA
>Frequency_1_QualityScore_FFHHHHHJJJJJJJJJIJJJJJJJJJHJIJJJHIJJFIJJJJJGGGHIIJJJJJJGGIIIIIJIJ_Mismatch_1_Sense_+_Library_PoolC
TATCAAGAACTGATTTTCAATTTCTGTTCATGTAGCAAATAAGTAACTTTTAAATTTTAATAGTA
>Frequency_1_QualityScore_DD?FHHHIGGGEEAHHGGDGEG;E?C:?:?@BEBEB?;?<FGBB48=@=8C8=;4=CFFF@;;A>A>?>?:?B_Mismatch_0_Sense_+_Library_PoolC
ATCGATCTACTGTGTTTGGACAGACATGTGCCGCTGTGGATACTGTGCTCACCGATTACATGCTGCCGGAGCT
>Frequency_1_QualityScore_FFHGHHHJJJJJJJJJJJJJHJJJJJGIJJJJJJFHIJJIJIJHIIJJJGIIIIJJJIJJJJJJJIIHHHHHFFFFFFFEEEEEEDDEDDDDEE_Mismatch_0_Sense_+_Library_PoolC
AGGCGACAAATTATGGCTTTACTTGCATTACAAGTATTTATAGTATTATATGTAAGGATTGGCTATCAAGAACTGATTTTCAATTTCTGTTCAT
>Frequency_1_QualityScore_FFHHHHHJJJJJJJJJJJJJHIIIJJ;?:D9<FI<B*9<???F1D@FH@3=CCD@EGA59B@D;;>;6;>;;C3;;>C@>>@:>AACCC:4:C>_Mismatch_0_Sense_+_Library_PoolC
GCCACCGCCTCTAATTTTAATGGCTTCTCCATTTCTGCTATCCGCACCTACTATGCGGTCTCCATTGCTTCCCAGTAATCAAGACTGCCTATTT
>Frequency_1_QualityScore_FFHHHHHJHHIJJJ<FHIIJJJJJJJIJJJJJJJJJJ@FDEA4BG8B<B@BBDE1C4@E;AEHEE@@D9,98@A;;@;>5>@>A>55>C@>>@@_Mismatch_0_Sense_+_Library_PoolC
CTTACACTGCTGCCACCGCCTCTAATTTTAATGGCTTCTCCATTTCTGCTATCCGCACCTACTATGCGGTCTCCATTGCTTCCCAGTAATCAAG
>Frequency_1_QualityScore_D?DDDCFGGEIBHDII<H@EH@DB4?E<CFF::DFG:@BGHFD<.=F8;;;ACACA=BD@@?A;C@C@@C?9;=B>@BCAD44+::2?ACCC>C_Mismatch_0_Sense_+_Library_PoolC
TATGGTTCCATGAGTTGTCTTCTCCACGACAACGCTGTCATCACTGCGCTGCCTCTGGCCTGTAAATCCCGCCGCTGTAATACCTCCTGCACAG
>Frequency_1_QualityScore_FFHHHHHJJJJJJJJJJHHIJJIJIJHIIJIJIJJJJIIJHJJJJJJJJJJIJJJJJJIJJJJJJGIJJIIJIJJIJIHIIIFEHHHFFFFFFF_Mismatch_1_Sense_+_Library_PoolC
TTTACTTGCATTACAAGTATTTATAGTATTATATGTAAGGATTGGCTATCAAGAACTGATTTTCAATTTCTGTTCAAGTAGCAAATAAGTAACT
>Frequency_1_QualityScore_FFHHHHHJIJJJJJJJGIJJJIJJJIJIJIGIJJJJJJJIIIJIIIJJIJJJJJJJIJJJJJJJJJHHHHHFFFFFFFEEEEEEEEDDEEDEDD_Mismatch_1_Sense_+_Library_PoolC
GACAAATTATGGCTTTACTTGCATTACAAGTATTTATAGTATTATATGTAAGGATTGGCTATCAAGAACTGATTTTCAATTTCTGTTCAAGTAG
>Frequency_1_QualityScore_FFGHHFFIIJFJGIIIGIIJHIIIJIGIJJJJJJJGIJJHIJIIJJJJIIHIHHIHHIJIGIIJJJIIGIGHIJHGHHHHHEDEEFFEEDEDDB_Mismatch_0_Sense_+_Library_PoolC
ATATGTAAGGATTGGCTATCAAGAACTGATTTTCAATTTCTGTTCATGTAGCAAATAAGTAACTTTTAAATTTTAATAGTGAAGAAAGCAGGCA
>Frequency_1_QualityScore_FFHHHHHJJIIJJIJJJJIGJJJJGBHIJJJJJEHIJJJIHHFFDDE?>>CCD;@CCC?B<>9?9>>>B54>@A>CCC@ACC?5<<@@DAC:AD_Mismatch_0_Sense_+_Library_PoolC
TGCTCACCGATTACATGCTGCCGGAGCTGGCCGTAGGCGACTGGCTTGTTTTTCCCAACATGGGCGCTTACACTGCTGCCACCGCCTCTAATTT
>Frequency_1_QualityScore_FFHHHHHIJJJJJIJJJIJIJJIJJJIJJJJHIJJJJJHHFFFEDB>@CDBCC>>CDD<@C<?9B@BBDCCCCDDCABAD@DDB3>CCC:AACC_Mismatch_0_Sense_+_Library_PoolC
CTCACCGATTACATGCTGCCGGAGCTGGCCGTAGGCGACTGGCTTGTTTTTCCCAACATGGGCGCTTACACTGCTGCCACCGCCTCTAATTTTA
>Frequency_1_QualityScore_FFDHHGHHIIIJJJIGIJJJIJJJJIGGGIEHFHIJJIJJJIHHIIJJIIIDIIGEGGIGGGGGIIIHHHHHFF<BDDDED>A@BBDDDCDDDC_Mismatch_1_Sense_+_Library_PoolC
TTCCCAGTAATCAAGACTGCCTATTTAATGAGTTCATTTCATGCATAAACGAAGTTCTGCTCCGCTACTATATCGCTATAGGCGACAAATTATG
>Frequency_1_QualityScore_DD?:A?FB=FFBH<EFFE:DGFAG?D8BGCFFIIIIIIED<>FCB>=CF7@=F=C@FEEFEECE>;?E>A@;;?;A@ACCBBB@B;>AAAAABE_Mismatch_0_Sense_+_Library_PoolC
ATATCGCTATAGGCGACAAATTATGGCTTTACTTGCATTACAAGTATTTATAGTATTATATGTAAGGATTGGCTATCAAGAACTGATTTTCAAT
>Frequency_1_QualityScore_FFHHHHHJJJJJJIJJJJJJJJIJJJJJJJIJJJJJJJJIJJJJJIFHGHHFFFFFEEEEEEDDDEEDDDDDCCDFDEEEDCDEEEEEEEEEED_Mismatch_1_Sense_+_Library_PoolC
TGCATAAACGAAGTTCTGCTCCGCTACTATATCGCTATAAGCGACAAATTATGGCTTTACTTGCATTACAAGTATTTATAGTATTATATGTAAG
>Frequency_1_QualityScore_FFGHHHHJJJJJJJGHJJJJJJJJJHIIIJJJJJJGEIIJIJJJJGIIGGJJIJIHIJJIGIJFIIIIIGHIIIIFHHHHHHFFFDFFFDCE@C_Mismatch_0_Sense_+_Library_PoolC
AATTTCTGTTCATGTAGCAAATAAGTAACTTTTAAATTTTAATAGTGAAGAAAGCAGGCAATCACTCATGTATATATTTTTAAATTTTGAAGTA
>Frequency_1_QualityScore_FFHHFHHJJJIJIJJJJJJJJIIIJJGIJIGIJJJJIFHIIIIIIJIHIGIIIIJIJCFF_Mismatch_0_Sense_+_Library_PoolC
GAACTGATTTTCAATTTCTGTTCATGTAGCAAATAAGTAACTTTTAAATTTTAATAGTGA
>Frequency_1_QualityScore_FFHHHHHJJJJJJCGIIJJJJJJJJJJJJJJJJJJJJJJJJIJJIJJJJJJJJHHHGHHFFFFFFFFEECFEEEEFFEEDDDDDDDDDDDDDDD_Mismatch_0_Sense_+_Library_PoolC
TCTGCTCCGCTACTATATCGCTATAGGCGACAAATTATGGCTTTACTTGCATTACAAGTATTTATAGTATTATATGTAAGGATTGGCTATCAAG
>Frequency_1_QualityScore_FFHHHHHJJJJJJJJJJJJJJJJJJJJJIIJGGHIIIIGIIJJJJJIJIIHHIIDHHJJJIJ_Mismatch_1_Sense_+_Library_PoolC
TCACTCATGTATATATTTTTAAATTTTGAAGTATTAATAGAAAATAAACAATGGTATTTGTA
>Frequency_1_QualityScore_FFHHHHHJJJJJJJJJJJJHIJJJJJJJJIIJJJJJJJJJJJJJJIJJJJJJJJJJJIJIHHHHHHHFFDFFFEEDEEED?@BBDDDDDDDDDD_Mismatch_0_Sense_+_Library_PoolC
ATCCGCACCTACTATGCGGTCTCCATTGCTTCCCAGTAATCAAGACTGCCTATTTAATGAGTTCAGTTCATGCATAAACGAAGTTCTGCTCCGC
>Frequency_1_QualityScore_FFHHHHHJJJJFHIJJJGJJJJJIJJJJJJJJGJJJIJJJ;8)7))=D)7)=33?>B(;33;5(55-;:>:?38@>C(3:9@@C:>?:444:@A_Mismatch_1_Sense_+_Library_PoolC
GCGCTTACACTGCTGCCACCGCCTCTAATTTTAATGGCTTCTCCATTTCTGCTATCCGCACCTACTATGCGGTCTCCCTTGCTTCCCAGTAATC
>Frequency_1_QualityScore_FFHHHHHJJJJJJJJJJJJJJJJIJIJJJJJJJJJJJJJJIJJJJFHJJJJJJJGIJJJJHHHHHGHHFFFFFEEEEEEDDDDDDDDDDEDEDD_Mismatch_0_Sense_+_Library_PoolC
TATATCGCTATAGGCGACAAATTATGGCTTTACTTGCATTACAAGTATTTATAGTATTATATGTAAGGATTGGCTATCAAGAACTGATTTTCAA
>Frequency_1_QualityScore_FFHGHHHGBHEHIGGEFIGEGGIGGJJIHIIIIFIIJJIGFHIJIIIJJJIIJJIEGIICFEFHGHHIIGGIIIHIJGHHEHFFFFFEFFEEEE_Mismatch_0_Sense_+_Library_PoolC
AAGAACTGATTTTCAATTTCTGTTCATGTAGCAAATAAGTAACTTTTAAATTTTAATAGTGAAGAAAGCAGGCAATCACTCATGTATATATTTT
>Frequency_1_QualityScore_FFHFFFHIGHIIJJJIGJJJIJIIIIJJJIIEHIIIIGHIJJEHABGIDEEFHHCFCGJIJIIJIGIJJFGIHGIIIEGHGFHHEFFEFFEFEE_Mismatch_1_Sense_+_Library_PoolC
ATGGCTTTACTTGCATTACAAGTATTTATAGTATTATATGTAAGGATTGGCTATCAAGAACTGATTTTCAATTTCTGTTCAAGTAGCAAATAAG
>Frequency_1_QualityScore_FFHFHHGGHIIIJIJJICHHIIGIEHIIEHHIIIIFIGCCIGH@FGHIIIHIEEHHIDEHIGIGH@HIJIIIIIICHGCH@ECCHEEHFFFF@D_Mismatch_2_Sense_+_Library_PoolC
TTTACTTTCATTACAAGTATTTATAGTATTATATGTAAGGATTGGCTATCAAGAACTGATTTTCAATTTCTGTTCAAGTAGCAAATAAGTAACT
>Frequency_1_QualityScore_FFHHHHHJJJJJJJJJJJJJJJJJJJJJJJJJJJJJIIIHHJJIJJIJJJHHHHHHHFFFFFFEECCEFCDFEDCFFEFEEEDFFEDDDDDDDD_Mismatch_1_Sense_+_Library_PoolC
ACGAAGTTCTGCTCCGCTACTATATCGCTATAAGCGACAAATTATGGCTTTACTTGCATTACAAGTATTTATAGTATTATATGTAAGGATTGGC
>Frequency_1_QualityScore_FFHHHHHJJJJJJJJJJJJJJJJJJJJJJJJJJJJJJJJJJJJFHJJJIJJJIJJJJJIJJJ_Mismatch_1_Sense_+_Library_PoolC
TATCGCTATAGGCGACAAATTATGGCTTTACTTGCATTACAAGTATTTATAGTATTATATGA
>Frequency_1_QualityScore_FFHHHHHJJGIJJIJJJJJJJJJJJJ>C*?*0BG<G9<BF>B;6;@FB@ACD4=47;B-=BDE(6>;>A>;AC(5((>;55:@ACC>ACC4:@C_Mismatch_1_Sense_+_Library_PoolC
GCCACCGCCTCTAATTTTAATGGCTTCTCCATTTCTGCTATCCGCACCTACTATGCGGTCTCCCTTGCTTCCCAGTAATCAAGACTGCCTATTT
>Frequency_1_QualityScore_FFHHHHHIJIIIJBHHHIHGHG<EHGEHIJIFGHIJDDFHEEGIJICAHHGIIJDGIGIIJEIIIIIJJGH_Mismatch_1_Sense_+_Library_PoolC
CTTGCATTACAAGTATTTATAGTATTATATGTAAGGATTGGCTATCAAGAACTGATTTTCAATTTCTGTTA
>Frequency_1_QualityScore_DFDHHHHIGFHIGJFIGHGGIEGEBFHGHIEGHIIIIJGHIEIGIJGHGIJGGEHIAEEFEFFDECCDCBCDDDCDDDEDDDDDC@ADDCCCCC_Mismatch_0_Sense_+_Library_PoolC
TGAGTTCAGTTCATGCATAAACGAAGTTCTGCTCCGCTACTATATCGCTATAGGCGACAAATTATGGCTTTACTTGCATTACAAGTATTTATAG
>Frequency_1_QualityScore_FFHHHHHHIJJJJJJJJJJJIIIIIJJJJGJJJJJJJJJJJJJJIHIIJJIIIIHIJJJJIIIEIJJJJHIIJIHHHEFHFFFFF_Mismatch_0_Sense_+_Library_PoolC
TTAATAGTGAAGAAAGCAGGCAATCACTCATGTATATATTTTTAAATTTTGAAGTATTAATAGAAAATAAACAATGGTATTTGGA
>Frequency_1_QualityScore_FFHHGHHIJJJJIIJJIJJHIJJIIJJJJDHIJFIJJJJIJJJJJIIJHHIIJIEHJIIEHJJIHHIGI@EHIJHEFHGFFFHFFFFFFEEEED_Mismatch_1_Sense_+_Library_PoolC
TTTCAATTTCTGTTCATTTAGCAAATAAGTAACTTTTAAATTTTAATAGTGAAGAAAGCAGGCAATCACTCATGTATATATTTTTAAATTTTGA
>Frequency_1_QualityScore_FFHHHGHJJJJJJJJJIJJIJIIIIIJJJJIJJJJJJIJJIJJJJJJJIJJJHIJJJHJJJJJJIJJJJHIIIJIJIIJGIHHHHEHHFFFFFF_Mismatch_0_Sense_+_Library_PoolC
TTACTTGCATTACAAGTATTTATAGTATTATATGTAAGGATTGGCTATCAAGAACTGATTTTCAATTTCTGTTCATGTAGCAAATAAGTAACTT
>Frequency_1_QualityScore_DEHGHFHIIJJJJJJJEHHHIHIIJIJJIJJJJJIIHIIIJIJJJHIIIJJIJJJJIJJJIGI_Mismatch_0_Sense_+_Library_PoolC
TCATGTAGCAAATAAGTAACTTTTAAATTTTAATAGTGAAGAAAGCAGGCAATCACTCATGTA
>Frequency_1_QualityScore_FFHHHHHIIJJJJJJJJJJJJJIIJJJIIJJJJJJIIJIIGIIGIJJJJJJJJIIIIIIJJJJGIJIJGHIJJJJIIIHHHHDEFDFFFFDCEC_Mismatch_0_Sense_+_Library_PoolC
GTTCATGTAGCAAATAAGTAACTTTTAAATTTTAATAGTGAAGAAAGCAGGCAATCACTCATGTATATATTTTTAAATTTTGAAGTATTAATAG
>Frequency_1_QualityScore_FFHHHHHJJJJJHIJJJIJJJJIJJJJJJJIJJJJJJJJIJJJJJJJJJJJJJIJJJJJIJJJJJJJIJHIIJIIIJJIJIJIHHHHGHHFFFF_Mismatch_0_Sense_+_Library_PoolC
TTGCATTACAAGTATTTATAGTATTATATGTAAGGATTGGCTATCAAGAACTGATTTTCAATTTCTGTTCATGTAGCAAATAAGTAACTTTTAA
>Frequency_1_QualityScore_FFHHGGHIJJJJJJJJJHGHIJIIIIIJJJIJGHIJIJIIJJIJIJJJJJHHFFEEDDCEDDDDDCDDDCD@BBDDDDDCCCDCBBD>BDBDDD_Mismatch_2_Sense_+_Library_PoolC
GCACGGGGCTGCCTAAGTATCGATCTACTGTGTTTGGACAGACATGTGCCGCTGTGGATACTGTGCTCACCGATTACATGCTGCCGGAGCTGGC
>Frequency_1_QualityScore_DBADFDDHEHEHAEFFHIGGGHIIIIIE<GDFAFEBHGBBEEEDF?CA@A:55(9<3>@(<8843<ABB59@54:>@C@CC@A@>A9><3@C3>_Mismatch_2_Sense_+_Library_PoolC
CTGTGCTCACCGATTACATGCTGCCGGAGCTGGCCGTGGGCGACTGGCTTGTTTTTCCCCACATGGGCGCTTACACTGCTGCCACCGCCTCTAA
>Frequency_1_QualityScore_D<FAFD?FFFFDDFF?9:**?CG08?B@?CF<F@@/(4?8@>B=3=/;(9<?5(,(,28?(2;---5;9>@3(+3>:(+4485009BAAA>:A@_Mismatch_2_Sense_+_Library_PoolC
GCTCACCGATTACATGCTGCCGGAGCTGGCCGTGGGCGACTGGCTTGTTTTTCCCAACATCGGCGCTTACACTGCTGCCACCGCCTCTAATTTT
>Frequency_1_QualityScore_DDH?FFFIIIBGEHGIDGC@GGECHHIIIIIIIIIIICCGEGIHIGGGEGIBHAEEFCDFFDEEEECDDCDDEDDDDC@:>CDEEEED@DCDEE_Mismatch_2_Sense_+_Library_PoolC
CGGTTCATGCATAAACGAAGTTCTGCTCCGCTACTATATCGCTATAAGCGACAAATTATGGCTTTACTTGCATTACAAGTATTTATAGTATTAT
>Frequency_1_QualityScore_FDFHHHHJJJJJJJIJIIIJJJJJEGIGHIIJJJJIJJIIJJJFHHHHHGFFFFFE;;;@_Mismatch_0_Sense_+_Library_PoolC
GTTTTTCCCAACATGGGCGCTTACACTGCTGCCACCGCCTCTAATTTTAATGGCTTCTCC
>Frequency_1_QualityScore_FFHHHHHJJJJJJJJJJJJJJJJJJIJJJJJJJJJJJIJJJJJJJJJJJJJJJJJHHFHHHFFFFFFFCCCEFFEEFFFEDDDDDDDDDDDDDD_Mismatch_1_Sense_+_Library_PoolC
TTCTGCTCCGCTACTATATCGCTATAAGCGACAAATTATGGCTTTACTTGCATTACAAGTATTTATAGTATTATATGTAAGGATTGGCTATCAA
>Frequency_1_QualityScore_FFHHHHHJJJJIJIIJIIIIIIBHIGHIJIJJJJJJJJJJJJIIIHHHHFDDDDEDDDDDCDDD>2:AC@(:@4??((:?B85&0<5>CA@>>:_Mismatch_0_Sense_+_Library_PoolC
TGCCGCTGTGGATACTGTGCTCACCGATTACATGCTGCCGGAGCTGGCCGTAGGCGACTGGCTTGTTTTTCCCAACATGGGCGCTTACACTGCT
>Frequency_1_QualityScore_FFHHHHHJJJJJJJJJJJJJJJGIIJJJJJJJIJJJHIJJJJJJJGIHIJJJJJIJJJJJIIIJHHHHHHFFFFFEECEEEEEDDDEDDEDEDD_Mismatch_1_Sense_+_Library_PoolC
ATAAGCGACAAATTATGGCTTTACTTGCATTACAAGTATTTATAGTATTATATGTAAGGATTGGCTATCAAGAACTGATTTTCAATTTCTGTTC
>Frequency_1_QualityScore_FFHHHHHJJJJJJJJJJJJJIJIIJJIJJJJJJJJJJJJJJJJJJGJJJJGIIJJJJJJJGJJJJJIJIFGIJJFEHGGFDFFFFDDFEEDFDE_Mismatch_0_Sense_+_Library_PoolC
CAAGAACTGATTTTCAATTTCTGTTCATGTAGCAAATAAGTAACTTTTAAATTTTAATAGTGAAGAAAGCAGGCAATCACTCATGTATATATTT
>Frequency_1_QualityScore_EDHHHHDHHEGHIGIHIJIJJJJIGGJJJIJIJIJJJIIJJJIJJJIIGHJJJGHDBEFEDEEDDDDDDDDCCDDEEDDDCD>CDEEDEEDDDE_Mismatch_2_Sense_+_Library_PoolC
GTTCGGTTCATGCATAAACGAAGTTCTGCTCCGCTACTATATCGCTATAAGCGACAAATTATGGCTTTACTTGCATTACAAGTATTTATAGTAT
>Frequency_1_QualityScore_D?CFFDFD@GBGBAHA@:AFDFHFIIIFBEB?CFBDGIII@CGIBEDD<?FGGIIIE;F?=6BF@@FC=7CDEF_Mismatch_2_Sense_+_Library_PoolC
TTCAATTTCTGTTCATGTAGCAAATAAGTAACTTTTAAATTTTAATAGTGAAGAAAGCAGGCAATCACTCACGA
>Frequency_1_QualityScore_FFHHHHHJJIIIJJJJJHDIIIJJIJJIFHHIFIIJJJJIIJJJJJJJHIJJJJJJJIJJIIJHJIJJJGHIIG_Mismatch_1_Sense_+_Library_PoolC
TTCAATTTCTGTTCATGTAGCAAATAAGTAACTTTTAAATTTTAATAGTGAAGAAAGCAGGCAATCACTCATGA
>Frequency_1_QualityScore_FFHHHHHJHEHIJJGJJGIIIJIJJGIJIJJIJJJJIJJJJGIJJJJIJHHHHHFFFFFFFEEDCEECC@CCDDEDDEEEDDEFFFEEDDDCDD_Mismatch_0_Sense_+_Library_PoolC
AAACGAAGTTCTGCTCCGCTACTATATCGCTATAGGCGACAAATTATGGCTTTACTTGCATTACAAGTATTTATAGTATTATATGTAAGGATTG
>Frequency_1_QualityScore_?DAHAFFHEHGHHCFHHGI@>+?4+<A??1*C_Mismatch_1_Sense_+_Library_PoolC
CCTCTAATTTTAATGGCTTTTCCATTTCTGCT
>Frequency_1_QualityScore_EFHHHHHJJJJJJJJJJJJJJJJIJJJJJJJJJJJJJIFIJJJJJJJJIIHIIJIJJJIJJJJIIIJJJJJIIJGJIJHEHGHHFFFDDCEEDD_Mismatch_0_Sense_+_Library_PoolC
TAAGGATTGGCTATCAAGAACTGATTTTCAATTTCTGTTCATGTAGCAAATAAGTAACTTTTAAATTTTAATAGTGAAGAAAGCAGGCAATCAC
>Frequency_1_QualityScore_FFHHHHHJJJJJJJJJJJJJJJJJIJIIJJJJJJJJJJIJJJIJJIIJIIHHHHHHFFFFEEEEEEEEECCDDDCCEFEEEEDDFFDEEEEEDE_Mismatch_0_Sense_+_Library_PoolC
CATGCATAAACGAAGTTCTGCTCCGCTACTATATCGCTATAGGCGACAAATTATGGCTTTACTTGCATTACAAGTATTTATAGTATTATATGTA
>Frequency_1_QualityScore_DADFDHF>AFEHEHGBG@HIC@EG@D9?DGA?GHHI<BF<FFHCHGG9@EHHGHHHHHH?BCCEEECCC>@;@CCDECDACCC::<?CCCCCC:_Mismatch_0_Sense_+_Library_PoolC
TTCTGCTCCGCTACTATATCGCTATAGGCGACAAATTATGGCTTTACTTGCATTACAAGTATTTATAGTATTATATGTAAGGATTGGCTATCAA
>Frequency_1_QualityScore_DDH6?;@CCFHEIIGH?99DD;?B>B7CAD>2(---:?DBBB)(;@3>@>B>BBBB5,55@D>C_Mismatch_2_Sense_+_Library_PoolC
GTGGGCGACTGGCTTGTTTTTCCCAACATGGGCGCTTACACTTCTGCCACCGCCTCTAATTTTA
>Frequency_1_QualityScore_FFHHHHHJJJJJJJJJJIJGIJJJJJJFHIJJIJJJGIJIJJJJJIIIHJIJIIIHGGJIJIJGGIIJHIHHHHHHHFFFFFFFEEEEDEDECD_Mismatch_0_Sense_+_Library_PoolC
AAATTATGGCTTTACTTGCATTACAAGTATTTATAGTATTATATGTAAGGATTGGCTATCAAGAACTGATTTTCAATTTCTGTTCATGTAGCAA
>Frequency_1_QualityScore_DDDFHFF4E?CEEAHCGBHIIGIIGGBHEGHFHIFIDGB?C>CE3@C365(;;=@?8@:?5>AA4(4:A:8:@B_Mismatch_1_Sense_+_Library_PoolC
ATTACATGCTGCCGGAGCTGGCCGTGGGCGACTGGCTTGTTTTTCCCAACATGGGCGCTTACACTGCTGCCACC
>Frequency_1_QualityScore_FFHHHHHJJJJJJJJJIJJJJJIJJJIIJJJJJJJIJJJJJJJJJJJHGIJJJJJJIIIIJJJJJHHHHHHHFFFFFEEEEEEDDDDDDDDEDE_Mismatch_0_Sense_+_Library_PoolC
ACTATATCGCTATAGGCGACAAATTATGGCTTTACTTGCATTACAAGTATTTATAGTATTATATGTAAGGATTGGCTATCAAGAACTGATTTTC
>Frequency_1_QualityScore_DDHHBFFGGIIJIGHGJIGJGHCIIFIGIGDBGEGGFDEAGHHEHIEFHG=FFHECFEHEIC@DCHJH==CAEHHFFCDFFECEAECDCCC;AC_Mismatch_0_Sense_+_Library_PoolC
GTAACTTTTAAATTTTAATAGTGAAGAAAGCAGGCAATCACTCATGTATATATTTTTAAATTTTGAAGTATTAATAGAAAATAAACAATGGTAT
>Frequency_1_QualityScore_FFHHHHHJJJJJJJIJJJJJJJJJJJJJJIJJJJIJJJIJJJIJIIIIJJIGHHGHFFFFFEEDEEEEDACDDCDEEFFEEDDEEEEDEEFEDD_Mismatch_0_Sense_+_Library_PoolC
ATGCATAAACGAAGTTCTGCTCCGCTACTATATCGCTATAGGCGACAAATTATGGCTTTACTTGCATTACAAGTATTTATAGTATTATATGTAA
>Frequency_1_QualityScore_FFHHHHHIJJJJJJJJJJJJJJJJJIJIIJJJIJJJJJJJJHHIIIIIIJJJJJJJJJJJJJJJJIIJJGIIIJHIIHHHHHFHFFFFFF_Mismatch_0_Sense_+_Library_PoolC
AAATAAGTAACTTTTAAATTTTAATAGTGAAGAAAGCAGGCAATCACTCATGTATATATTTTTAAATTTTGAAGTATTAATAGAAAATAA
>Frequency_1_QualityScore_FFHHHHGIID@FHIICHI>FGBDGHI>FGAHGHGGHHHGCHIIIIIHHBEBBEEECEBECCCBCB_Mismatch_0_Sense_+_Library_PoolC
GACTGGCTTGTTTTTCCCAACATGGGCGCTTACACTGCTGCCACCGCCTCTAATTTTAATGGCTT
>Frequency_1_QualityScore_FFHHGGHJJIIJJIIJIJGHHGIIIJFIIIIJJJIGEGIGIIIIJJJJJJHGHHFFDEEEEBEEEDED>>CDDDEEDFEEEEEEEEEEECCCDD_Mismatch_0_Sense_+_Library_PoolC
TAAACGAAGTTCTGCTCCGCTACTATATCGCTATAGGCGACAAATTATGGCTTTACTTGCATTACAAGTATTTATAGTATTATATGTAAGGATT
>Frequency_1_QualityScore_FFFHGHHFJIJGEHIIHGCEHIGGIGIEGIIJI@HIGIIIGGFGHIIJIJIJJGHDIEIGEGHIGGIJIHGIIFHHFEHHFDFEFDFCEDA_Mismatch_1_Sense_+_Library_PoolC
CAAATAATTAACTTTTAAATTTTAATAGTGAAGAAAGCAGGCAATCACTCATGTATATATTTTTAAATTTTGAAGTATTAATAGAAAATAA
>Frequency_1_QualityScore_FFHHHHHJJJJJJIIIJJJJIJJJJIJJJJJJJJJJIJIGCHHHHFFF;ACDEDCDCDDDDDDDDBDDDCDEEDCCDDED@CDCDDCDDDDDDD_Mismatch_0_Sense_+_Library_PoolC
TTGGTCACCAATGTGATAGGCAAACGGGCGAGAGGAGAAGTGAGGGAGTATTGGATTAACGACGGCATCTATGGTTCCATGAGTTGTCTTCTCC
>Frequency_1_QualityScore_FFHHHHHJIJJJJJGIJIJIIIJJJJIIJJJJJIIIIJJJJIJJJJIJJJIGIJIJHHIIHHHHGHHHFCDDFFDBBBDDEEDDDDDDDDDDDC_Mismatch_0_Sense_+_Library_PoolC
CACCTACTATGCGGTCTCCATTGCTTCCCAGTAATCAAGACTGCCTATTTAATGAGTTCAGTTCATGCATAAACGAAGTTCTGCTCCGCTACTA
>Frequency_1_QualityScore_FFHFHDHJAHGIGIIJJHIJJJJIJGIIJJJJJJJJIJJBFHIIJIIIFHIJJJIJGIFGGHGHFFFEDACCEEEDDDDDCDCECECDEEDC5>_Mismatch_0_Sense_+_Library_PoolC
GCTATAGGCGACAAATTATGGCTTTACTTGCATTACAAGTATTTATAGTATTATATGTAAGGATTGGCTATCAAGAACTGATTTTCAATTTCTG
>Frequency_1_QualityScore_DDHHHHHJJIIIIGIIIJJIIHCAGIJCCFHDHJIJJJHGG@GCFIGIJIJIIIJIJIIGGGGIEHHIEGIIGCIGHAEAEFF?CCDCEEC_Mismatch_0_Sense_+_Library_PoolC
TAAATTTTAATAGTGAAGAAAGCAGGCAATCACTCATGTATATATTTTTAAATTTTGAAGTATTAATAGAAAATAAACAATGGTATTTGGA
>Frequency_1_QualityScore_DEHHHHHJJJJJJIJJJJJJJIHIHIJJJJJJJIIJJJJJGJIJJJJJIJJJJJJJJJHJJIJIJJJJJIJIIJJJJGHHFHHFFFFFF_Mismatch_0_Sense_+_Library_PoolC
TGTAGCAAATAAGTAACTTTTAAATTTTAATAGTGAAGAAAGCAGGCAATCACTCATGTATATATTTTTAAATTTTGAAGTATTAATAG
>Frequency_1_QualityScore_FFHHHHHIJJJJJJJJJJJJJIIJJJJIJJJJHJJJJJHIJJJJJJJJJJJJJJJJJIIIJJJIJJJIJIJIEEGIGHHHHFFDFFFFFFFFEE_Mismatch_0_Sense_+_Library_PoolC
AGAACTGATTTTCAATTTCTGTTCATGTAGCAAATAAGTAACTTTTAAATTTTAATAGTGAAGAAAGCAGGCAATCACTCATGTATATATTTTT
>Frequency_1_QualityScore_FFCDFHHDFHHAIHIBHEHGIIIHIIGGIIIIIGIGIIGGGHIIHHGIIGIIIEGGHHHIGHIHGDGHI@FCCHFGIIIIIIHH;?EHFFDEFE_Mismatch_0_Sense_+_Library_PoolC
AGTATTTATAGTATTATATGTAAGGATTGGCTATCAAGAACTGATTTTCAATTTCTGTTCATGTAGCAAATAAGTAACTTTTAAATTTTAATAG
>Frequency_1_QualityScore_DFHHHHHIIJJHIIJHIIJJJJJJIJJJJJJJJJJJJJJJJJIJJIHJJJJJJJFHIJJJJIIJJIJHHGHGHHHHHHHFFFFFFFEEEEEDEF_Mismatch_0_Sense_+_Library_PoolC
TACAAGTATTTATAGTATTATATGTAAGGATTGGCTATCAAGAACTGATTTTCAATTTCTGTTCATGTAGCAAATAAGTAACTTTTAAATTTTA
>Frequency_1_QualityScore_FFHGGHHJJJJJJJJJJIJJJHIGJJIIGIJJJJJIJJJJJIJJJIGIJJJJJJIJIJJJJHJJIIJIICGIIIJJJFHGHHHFFFFAEDEEDD_Mismatch_0_Sense_+_Library_PoolC
AGGATTGGCTATCAAGAACTGATTTTCAATTTCTGTTCATGTAGCAAATAAGTAACTTTTAAATTTTAATAGTGAAGAAAGCAGGCAATCACTC
>Frequency_1_QualityScore_DFHHHHHJJJJJIJJJJJJIJJIJJJIJJJIJIIIJIIIGIJJIJHIJJJJJIIIIJJJJGJIGIIJGGIIIJJJJHHHGHFFFFFDDEEDEDA_Mismatch_0_Sense_+_Library_PoolC
TATCAAGAACTGATTTTCAATTTCTGTTCATGTAGCAAATAAGTAACTTTTAAATTTTAATAGTGAAGAAAGCAGGCAATCACTCATGTATATA
>Frequency_1_QualityScore_ADD>BD8:)<8@EFEBE4:@;;D@BD9<:BD<DA<?DA???BD>9BDBBC=B<;4@8@AC)7@)76)=C;@@3).7;>.;A>>AA>B_Mismatch_0_Sense_+_Library_PoolC
CTATAGGCGACAAATTATGGCTTTACTTGCATTACAAGTATTTATAGTATTATATGTAAGGATTGGCTATCAAGAACTGATTTTCAA
>Frequency_1_QualityScore_FFHHHHHIJJJIJJJIJGJJGIJJJE?FHIJAFICGHDCAHIEF>BD@CCD@>@A@ABCAB;?B;B@@CDDEC@ACACBDD_Mismatch_0_Sense_+_Library_PoolC
GGAGCTGGCCGTAGGCGACTGGCTTGTTTTTCCCAACATGGGCGCTTACACTGCTGCCACCGCCTCTAATTTTAATGGCTT
>Frequency_1_QualityScore_FFHHHHHJJJJJJJJJJJJJJJJJJJJJJIJIJIGJJJJJIJJJJJJJJJHIIIJJJJJJHIGIIJJIJFHJIJIHHHFHFFFFFFFE_Mismatch_0_Sense_+_Library_PoolC
CAAGAACTGATTTTCAATTTCTGTTCATGTAGCAAATAAGTAACTTTTAAATTTTAATAGTGAAGAAAGCAGGCAATCACTCATGTAT
>Frequency_1_QualityScore_FFHHHHHJHIJIJHGJJJJJJJJJJJJGIJIIJJJJIJJJJJJJJEIGIJJJJCHHIJJJHGFFCEEEDEDDDDDDDDDDDDDEDCCDDCCDDE_Mismatch_0_Sense_+_Library_PoolC
TTAATGAGTTCAGTTCATGCATAAACGAAGTTCTGCTCCGCTACTATATCGCTATAGGCGACAAATTATGGCTTTACTTGCATTACAAGTATTT
>Frequency_1_QualityScore_12+AB?D@BDCBACCCE@EABF9C>?BEDE<*CC99DD>DDDDEEDECEIEIIDE<==C<)>8=@C@@=@@4A7777?AACD7)7.??3.;>@_Mismatch_1_Sense_+_Library_PoolC
GTATTTATAGTATTATATGTAAGGATTGGCTATCAAGAACTGATTTTCAATTTCTGTTCAAGTAGCAAATAAGTAACTTTTAAATTTTAATAG
>Frequency_1_QualityScore_FFHHHHHJIJJJJIJIJJJJJJJJIIJJJJIIJJIJJJJIJJJJJJJ;=7A77AC7?;>B@C9>;=>?B>>?C@A:CBB5<@@CA:@(44>(:?_Mismatch_0_Sense_+_Library_PoolC
AACATGGGCGCTTACACTGCTGCCACCGCCTCTAATTTTAATGGCTTCTCCATTTCTGCTATCCGCACCTACTATGCGGTCTCCATTGCTTCCC
>Frequency_1_QualityScore_FFHHHGHJHIJJJJJJIJJIJJIIIEGIJIJJJJEHIGJJJGIIJJGGIDHDEFFCEDDDDDCDDDDDDDDD52>ACD3>C_Mismatch_0_Sense_+_Library_PoolC
CAGACATGTGCCGCTGTGGATACTGTGCTCACCGATTACATGCTGCCGGAGCTGGCCGTAGGCGACTGGCTTGTTTTTCCC
>Frequency_1_QualityScore_FFHHHGHJJJGGJIJJGHIJCHGIGIJJJJJJJJJJJJJJIJJJJJJJIHHIJIJJJGGIIJIJJIJJJEHIAEHGHHHE_Mismatch_1_Sense_+_Library_PoolC
AGTGAAGAAAGCAGGCAATCACTCATGTATATATTTTTAAATTTTGAAGTATTAATAGAAAATAAACAATGGTATTTGCA
>Frequency_1_QualityScore_FFHHHHHJIJJJJIJJJJJJJJJJJJJJJJJIIJJJJJHHJJJJJJJJJJJIJJJIHJIIJJIJIJJJJHIJGIIJJJIIIHFHFHFHFFFFFE_Mismatch_0_Sense_+_Library_PoolC
ATTATATGTAAGGATTGGCTATCAAGAACTGATTTTCAATTTCTGTTCATGTAGCAAATAAGTAACTTTTAAATTTTAATAGTGAAGAAAGCAG
>Frequency_1_QualityScore_FFHHHHHJJJJJJJJJJJJJJJJJJJJJJHIIJJJJJJJJJJJJJJJJJJJJJJJJJJJJJGHHHHHHFFFCDFDECEEEEEDDECDDDD@BDB_Mismatch_0_Sense_+_Library_PoolC
CATTTCTGCTATCCGCACCTACTATGCGGTCTCCATTGCTTCCCAGTAATCAAGACTGCCTATTTAATGAGTTCAGTTCATGCATAAACGAAGT
>Frequency_1_QualityScore_AA2ADBD:AC:EEBCC:,<A3ACA?9A:?EBECDD@_Mismatch_1_Sense_+_Library_PoolC
TGTAAGGATTGGCTATCAAGAACTGATTTTCAATTA
>Frequency_1_QualityScore_FFFHDHHIEIHGIHIIIIIIIIHHIJIJEEGGIIIIFHGGFHGGEGIHGGIHGBFJIIGIIIHGGGGIJIGIIGI@CEHEFFHFFB<AACACC>_Mismatch_0_Sense_+_Library_PoolC
AAGGATTGGCTATCAAGAACTGATTTTCAATTTCTGTTCATGTAGCAAATAAGTAACTTTTAAATTTTAATAGTGAAGAAAGCAGGCAATCACT
>Frequency_1_QualityScore_FFHHHHHJJJHIJJJJJJJJJJJJJJJJJJJJHGJIIJJJJJJJJJJIJJJJJJJEGJJJIJHFECEEEEEDDDDDDDDDDDDDEEDDDDDAAD_Mismatch_0_Sense_+_Library_PoolC
ATTTAATGAGTTCAGTTCATGCATAAACGAAGTTCTGCTCCGCTACTATATCGCTATAGGCGACAAATTATGGCTTTACTTGCATTACAAGTAT
>Frequency_1_QualityScore_FFHHHHHJJJJJJJJJJJJJJJJJJJJJJJJJJJJJIIJJJJJJJJIJJJJJJJJJHHHHHHFDFFFFFCDEDDEEEFEEEFEEDDDDDDDDDD_Mismatch_1_Sense_+_Library_PoolC
GAAGTTCTGCTCCGCTACTATATCGCTATAAGCGACAAATTATGGCTTTACTTGCATTACAAGTATTTATAGTATTATATGTAAGGATTGGCTA
>Frequency_1_QualityScore_FFHHHHGIJJJJIJHHHIJJJJJHGIJJIJJJHIJJJJJJJIJJJJJJJJIJJJJJJJJJJJEHIIJJIHIJJHIIJJJIIFHHHHHFFFFFFF_Mismatch_1_Sense_+_Library_PoolC
ACTTGCATTACAAGTATTTATAGTATTATATGTAAGGATTGGCTATCAAGAACTGATTTTCAATTTCTGTTCAAGTAGCAAATAAGTAACTTTT
>Frequency_1_QualityScore_DFHHHHHJJJJJJJJJJJJJJIJJJJGIJJJJJJJJJJJJJJIJJJIJJJHFHHH7?7;77>C6>6;;3;(55;88=55>>>@:3(83<5:@_Mismatch_1_Sense_+_Library_PoolC
TTTTTCCCAACATGGGCGCTTACACTGCTGCCACCGCCTCTAATTTTAATGGCTTCTCCATTTCTGCTATCCGCACCTACTATACGGTCTCC
>Frequency_1_QualityScore_DDDAHFAEHIAB4CCAFFEH:F>E9AHHFB*1?BD<F>CFH@@DFH@GGI>?DDEH:FGE=CGGEG=CDCG48@=DEA;E3=7;==7;B@CEC>_Mismatch_0_Sense_+_Library_PoolC
ACAAGTATTTATAGTATTATATGTAAGGATTGGCTATCAAGAACTGATTTTCAATTTCTGTTCATGTAGCAAATAAGTAACTTTTAAATTTTAA
>Frequency_1_QualityScore_FFGHHGHGIIJJJJJJJJJJJJJJJJJJJJJJJJJJJJJJJGFHIIJJJJJJIGIJJJJJJIJIEHIJJIJIJJIJHHHHHFGFFFFFFE_Mismatch_1_Sense_+_Library_PoolC
AAATAAGTAACTTTTAAATTTTAATATTGAAGAAAGCAGGCAATCACTCATGTATATATTTTTAAATTTTGAAGTATTAATAGAAAATAA
>Frequency_1_QualityScore_FFHHHHHJJJJJJIJJJJJJJJJJJJJJIIJJJJJJJJIJJJJJJJJJJJIJHFHCEHHFFFFFDFFFEDEEFEFEDDDDDDDDDDDDDDDDDD_Mismatch_1_Sense_+_Library_PoolC
GCTCCGCTACTATATCGCTATAAGCGACAAATTATGGCTTTACTTGCATTACAAGTATTTATAGTATTATATGTAAGGATTGGCTATCAAGAAC
>Frequency_1_QualityScore_FFHDFGHJIEGIJJIII?HHIIGHEHHBGIGHHHDGIJJJJIIIGHJIIJJICHGF=AECHFFFFEEFFC@CEE;BCCCDDCDDDDCDCACCCC_Mismatch_1_Sense_+_Library_PoolC
TGCTCCGCTACTATATCGCTATAAGCGACAAATTATGGCTTTACTTGCATTACAAGTATTTATAGTATTATATGTAAGGATTGGCTATCAAGAA
>Frequency_1_QualityScore_FFHHHFHIJJJIJJJIJJJIJJJJJJJJJIJJJJJJJJJJJJJJGJJJJJJGIJIIJFHHIHJGHIJIIGIIJIJIJIDHIJHHHHHHFFBFDD_Mismatch_1_Sense_+_Library_PoolC
TATAGTATTATATGTAAGGATTGGCTATCAAGAACTGATTTTCAATTTCTGTTCAAGTAGCAAATAAGTAACTTTTAAATTTTAATAGTGAAGA
>Frequency_1_QualityScore_:DFDFFBFA9GE<<F4:*C?FEFDFEFFIIIIIFEIIFC8?BFFICFFI@BEGFAFCFCEAC7=?A>ACEEEDDB_Mismatch_2_Sense_+_Library_PoolT
GCAGGCAATCAATCATGTATACATTTTTAAATTTTGAAGTATTAATAGAAAATAAACAATGGTATTTATATAGTA
>Frequency_2_QualityScore_FFHGGHHJJJIJJJHIIIIGIIIIJJIIJGIGIIIJJIJJJJJJJJIJJJJJIIGIIJIJIDEGGEGGGFEEEEECDDCDEEDDCDDDDCDDCD_Mismatch_2_Sense_+_Library_PoolC
CACCTACTATACGGTCTCCATGGCTTCCCAGTAATCAAGACTGCCTATTTATTGAGTTCGGTTCATGCATAAACGAAGTTCTGCTCCGCTACTA
>Frequency_2_QualityScore_FFGHHHGIIJJIIGIIIIIJJJJIIIJHGHIIJIIHIIIIIJIJJIIIJJIIJIIIEHGFEADEEDEDDCCDDCDCCDCDEEDDDDC?ACDEEE_Mismatch_2_Sense_+_Library_PoolC
ATTGAGTTCGGTTCATGCATAAACGAAGTTCTGCTCCGCTACTATATCGCTATAAGCGACAAATTATGGCTTTACTTGCATTACAAGTATTTAT
>Frequency_2_QualityScore_FFGHHGHJJIIJJJJJJIIIGIIIIJJJGFHIIIIIIJIJIIIJJ?GIIIGHIIJJJIIHHHHHHFFFECEEEEDDCBADCDDEDDDDDDCCCC_Mismatch_2_Sense_+_Library_PoolC
ATCAAGACTGCCTATTTATTGAGTTCGGTTCATGCATAAACGAAGTTCTGCTCCGCTACTATATCGCTATAAGCGACAAATTATGGCTTTACTT
>Frequency_2_QualityScore_FFHHHHHIJJJJJJJJJJIJJJHIIJIIHIJIJGIJJJJJJJIIJJJIJJGIJJJJJJJIIIGGGEEEEEEDECDEDDDDDDDCCCDDEDDDDD_Mismatch_2_Sense_+_Library_PoolC
CAGTAATCAAGACTGCCTATTTATTGAGTTCGGTTCATGCATAAACGAAGTTCTGCTCCGCTACTATATCGCTATAAGCGACAAATTATGGCTT
>Frequency_2_QualityScore_FFGHHHGJJJJJJJJJJIJIJGIGIJIJJJJJJJJJIIHIJJIJJJIJJJJJIHIJJJJJIGGHHHHFEACEEEEDEDDDDDDDDDDEECDDDD_Mismatch_2_Sense_+_Library_PoolC
CTATCCGCACCTACTATACGGTCTCCATGGCTTCCCAGTAATCAAGACTGCCTATTTATTGAGTTCGGTTCATGCATAAACGAAGTTCTGCTCC
>Frequency_2_QualityScore_EDGGEGGFEGGEACGGIIIFEHGHEGFIHDGGGIHIIHIIIIIIII?FGIIGIIHIIGIIIGHIIIGGI=AEGEEEGC_Mismatch_2_Sense_+_Library_PoolC
GAAGAAAGCAGGCAATCAATCATGTATACATTTTTAAATTTTGAAGTATTAATAGAAAATAAACAATGGTATTTATAT
>Frequency_1_QualityScore_FFHHHHHJIIJJJJJJJJJJJHJJJJJIJIJJGIJJIJJJJJJJJJJJJIIJIIJJJGIIJIIJIIJDHHIIIIJHHHHHHHHFFFFFFEEEEE_Mismatch_1_Sense_+_Library_PoolC
GATTTTCAATTTCTGTTCAAGTAGCAAATAAGTAACTTTTAAATTTTAATAGTGAAGAAAGCAGGCAATCAATCATGTATACATTTTTAAATTT
>Frequency_1_QualityScore_FFHHHHHJJJJIJJJJJJJJJJJIJIIJJIJJJJJGIJJJJJIJJJJJJJJIIIJJJJJJGIGHHHFDEBCEEEEEEDDDDDBDBDEEDDCDDD_Mismatch_2_Sense_+_Library_PoolC
TATCCGCACCTACTATACGGTCTCCATGGCTTCCCAGTAATCAAGACTGCCTATTTATTGAGTTCGGTTCATGCATAAACGAAGTTCTGCTCCG
>Frequency_1_QualityScore_FFHHGHHJJJJJJJJJJJJJJJFIIGHJJJHIJJJJJJJJJJJJIJJFHIJJJJJJJJHHFFFFFFFDDEDDEDDDDDDDDDDDDEDDDDDDDD_Mismatch_2_Sense_+_Library_PoolC
TAATCAAGACTGCCTATTTATTGAGTTCGGTTCATGCATAAACGAAGTTCTGCTCCGCTACTATATCGCTATAAGCGACAAATTATGGCTTTAC
>Frequency_1_QualityScore_FFHHHHHJJJJHIIJJJJIJJJJIJJJJJJJJJIJIIJJJJJJIJJJJJJJJJJJIJJHHGHHFFFDDDCDDDEDDDDDDDDDDDDDEEDDDDD_Mismatch_2_Sense_+_Library_PoolC
CCTATTTATTGAGTTCGGTTCATGCATAAACGAAGTTCTGCTCCGCTACTATATCGCTATAAGCGACAAATTATGGCTTTACTTGCATTACAAG
>Frequency_1_QualityScore_FFHHGHHJJJIJJJJJJJJJJJJJIIIIIJIIIJJJJIJJJJJIJJJJJJJIJIJJJIIIIHGHIJJIJGIIJIHHHHFFFFFEEDCEEEDDED_Mismatch_1_Sense_+_Library_PoolC
TCAAGAACTGATTTTCAATTTCTGTTCAAGTAGCAAATAAGTAACTTTTAAATTTTAATAGTGAAGAAAGCAGGCAATCAATCATGTATACATT
>Frequency_1_QualityScore_DFHFHHHJJJJIJJHIIIJJJJJJIJJJJJJJJJIIIJJJJJJJIJJJJIGHIHJJJJJGIIIJJJIJJHIJHHHHHGFFFDFFEECEDE_Mismatch_1_Sense_+_Library_PoolC
AAGTAGCAAATAAGTAACTTTTAAATTTTAATAGTGAAGAAAGCAGGCAATCAATCATGTATACATTTTTAAATTTTGAAGTATTAATAG
>Frequency_1_QualityScore_FFHHHHHJJJJJJJIIJJJJIJJJIJJJJJJJJJJJJJJJJIJJJIJIGIIJJHHFFFEEEEEDDDDDDDDDDDDEDDDDDDDFEDDDDDDCDD_Mismatch_2_Sense_+_Library_PoolC
TTCGGTTCATGCATAAACGAAGTTCTGCTCCGCTACTATATCGCTATAAGCGACAAATTATGGCTTTACTTGCATTACAAGTATTTATAGTAAA
>Frequency_1_QualityScore_FFHHHHHJJJIIJJJIJJIJJJIIIIIJJIJJIIJJJIJIIJIJIIJIJIJJJJJJJJJJJJHGIJIIJHICHJHHHGHHFFFFFADEEEEEDD_Mismatch_0_Sense_+_Library_PoolC
TTTAAATTTTAATAGTGAAGAAAGCAGGCAATCACTCATGTATATATTTTTAAATTTTGAAGTATTAATAGAAAATAAACAATGGTATTTGGAA
>Frequency_1_QualityScore_FFHHGHHJJJJIJIGHIHGHHJHIIIJJJFIJJIJIJIGGHIIJJIHIJJJIJJIJGIGJHHHFFEFFDDBBDDDDDEDDDDDDDDDDDDCEDD_Mismatch_2_Sense_+_Library_PoolC
ACTGCCTATTTATTGAGTTCGGTTCATGCATAAACGAAGTTCTGCTCCGCTACTATATCGCTATAAGCGACAAATTATGGCTTTACTTGCATTA
>Frequency_1_QualityScore_DDB;A<BDFE<BDH<EFHEH2?ADGG>FFIIIEEFECG=FFF?B9B<BFFGFFIIFF@AEFFDDBBC>BAA@?@B=9>A@AB@?<8?@AB:A>@_Mismatch_2_Sense_+_Library_PoolC
AAGACTGCCTATTTATTGAGTTCGGTTCATGCATAAACGAAGTTCTGCTCCGCTACTATATCGCTATAAGCGACAAATTATGGCTTTACTTGCA
>Frequency_1_QualityScore_FFHHHHHJJJJJJJJIJIIIJIIJJJIIGJJGIJHJJJJIJGIHIIJJIGIJIGJHGEDGIGHHGHEHA?CFD?BCCEDCDDCCCCDDBDBCDD_Mismatch_2_Sense_+_Library_PoolC
TTCTGCTATCCGCACCTACTATACGGTCTCCATGGCTTCCCAGTAATCAAGACTGCCTATTTATTGAGTTCGGTTCATGCATAAACGAAGTTCT
>Frequency_1_QualityScore_FFFFFHDIIGHIIIJCEGIJGGGEGGHGGJJJGIJIGGGIJIIIIJFIIHIJJFIBFFCEHIGJIJJIJIIHFHHHHHHFFFFFDECECEDCD@_Mismatch_1_Sense_+_Library_PoolC
CAATTTCTGTTCAAGTAGCAAATAAGTAACTTTTAAATTTTAATAGTGAAGAAAGTAGGCAATCAATCATGTATACATTTTTAAATTTTGAAGT
>Frequency_1_QualityScore_FFHHHHHJIJJIJJJJFHJJIJJJJJJJJJIJJHHIJJJIJJIJJJJJIJIJJJJJGFHHHGFFDDDDDCDEDDDDDDDDDDDDCEEDDDDDCC_Mismatch_2_Sense_+_Library_PoolC
TATTTATTGAGTTCGGTTCATGCATAAACGAAGTTCTGCTCCGCTACTATATCGCTATAAGCGACAAATTATGGCTTTACTTGCATTACAAGTA
>Frequency_1_QualityScore_FFHHHHHIJJJGIJJJJJJJJJIIIJJJJJJJJJIJJJJJJJGIIIIIIHIHGHJJJIJJJJJJJIJHHHIJJJJJJJHHHHHHFFFFFDEDFE_Mismatch_1_Sense_+_Library_PoolC
TTCTGTTCAAGTAGCAAATAAGTAACTTTTAAATTTTAATAGTGAAGAAAGCAGGCAATCAATCATGTATACATTTTTAAATTTTGAAGTATTA
>Frequency_1_QualityScore_FFHDFHHJJIIJJJIIGJGIJIGJJEFIIJJIJJJJJJJJJJJIIIJIDGHIJJJJJJG_Mismatch_1_Sense_+_Library_PoolC
ATGTATACATTTTTAAATTTTGAAGTATTAATAGAAAATAAACAATGGTATTTATATGA
>Frequency_1_QualityScore_FFHHHHHJJJJJJJJJJJJJJ3:1?*1CG9?*9??B3B1BAFH;<FDCDC;@F7@ADE;;=CDCD);@(3\3;;;AA>C<::<>5(:AD3@A_Mismatch_1_Sense_+_Library_PoolC
CGCCTCTAATTTTAATGGCTTCTCCATTTCTGCTATCCGCACCTACTATACGGTCTCCATGGCTTCCCCGTAATCAAGACTGCCTATTTATT
>Frequency_1_QualityScore_FFHHHHHJJJJJJJJJJJIJJJIJJIIIJFHIIJJJJJHFHIJJIJEGHJIJIIIJJJJJIJJEIGIJJHGJJJJHHHFHGEFFFFEEFECEEC_Mismatch_0_Sense_+_Library_PoolC
ACAAATTATGGCTTTACTTGCATTACAAGTATTTATAGTATTATATGTAAGGATTGGCTATCAAGAACTGATTTTCAATTTCTGTTCAAGTAAA
>Frequency_1_QualityScore_DDHHHHFGFHEGII>BCE<BEGG@@EEHGIIGHIGIIIFFGGIGECHGCDAHIEDCGIIEHHFEHEBDDDCCCEDEC@@A;;>;=8=?CDCA>C_Mismatch_2_Sense_+_Library_PoolC
TGGCTTCTCCATTTCTGCTATCCGCACCTACTATACGGTCTCCATGGCTTCCCAGTAATCAAGACTGCCTATTTATTGAGTTCGGTTCATGCAT
>Frequency_1_QualityScore_FFHHHGFGIJJ<GCGHIHIHIFHIGIIICHIIIJJJJIJIEEGGHDHGIIEEGIGBFGGJDHGEHHHHEEHEDBBDB?@ADCDCDDDB@BBCC@_Mismatch_2_Sense_+_Library_PoolC
ACCTACTATACGGTCTCCATGGCTTCCCAGTAATCAAGACTGCCTATTTATTGAGTTCGGTTCATGCATAAACGAAGTTCTGCTCCGCTACTAT
>Frequency_1_QualityScore_FDDFHFFFGHGBFGGIIIIJIHIJHJEHFAEFFIIIHGIGEIGIHDHGIIIIBGIIIIIAHHEIJJ_Mismatch_2_Sense_+_Library_PoolC
AATCATGTATACATTTTTAAATTTTGAAGTATTAATAGAAAATAAACAATGGTATTTATATAATGA
>Frequency_1_QualityScore_DDHHHHHIIII;ECH@@HH,A:9<9<<EBB@CG??FHGEA99D?B@BF<<=FCAF)=D7=7=C)7?>=A77;;?.(;AD;;A_Mismatch_1_Sense_+_Library_PoolC
TTTAATGGCTTCTCCATTTCTGCTATCCGCACCTACTATACGGTCTCCATGGCTTCCCAGTAATCAAGACTGCCTATTTATT
>Frequency_1_QualityScore_FFHHHFHIJJHIJIJJIJJJJJIJJJJHIGJIJJJJIJJJJJJJIIJJJIJJIIHIHGFFDCEEEEDDDDDDDDDDDDDEEDDDDDCCDEEEDE_Mismatch_2_Sense_+_Library_PoolC
TTGAGTTCGGTTCATGCATAAACGAAGTTCTGCTCCGCTACTATATCGCTATAAGCGACAAATTATGGCTTTACTTGCATTACAAGTATTTATA
>Frequency_1_QualityScore_FFHDHHHJJJJJJJIIJJJJJJIJHIJHIGHIGIJJJJIIIJJJIIEIJJJJJJJJIJIHHHHHGFFFFCDEDDCDDDDDDDDDEDDDDDDDDD_Mismatch_2_Sense_+_Library_PoolC
AATCAAGACTGCCTATTTATTGAGTTCGGTTCATGCATAAACGAAGTTCTGCTCCGCTACTATATCGCTATAAGCGACAAATTATGGCTTTACT
>Frequency_1_QualityScore_FFHHHHHJJJJJJJIIJJJHIJJJJJJJJJJJJJJJJJJJJJJJJJJJJJJJJJJJJHHHHFFFFFDDDDDDDDEDCDDDDDDDDDDDEEDDCD_Mismatch_2_Sense_+_Library_PoolC
GCCTATTTATTGAGTTCGGTTCATGCATAAACGAAGTTCTGCTCCGCTACTATATCGCTATAAGCGACAAATTATGGCTTTACTTGCATTACAA
>Frequency_1_QualityScore_FFHHHHHJJJJJJJJIJJJJJJJJJJJJJIJJIIIHIJJJJJJJJJJJJIJGIGJJIIJJIJIHHGGHFEFFFFFEAEDDDBDBDEDDDECDDD_Mismatch_2_Sense_+_Library_PoolC
TTCTCCATTTCTGCTATCCGCACCTACTATACGGTCTCCATGGCTTCCCAGTAATCAAGACTGCCTATTTATTGAGTTCGGTTCATGCATAAAC
>Frequency_1_QualityScore_FFHHHHHJJJJJJJJJJJJJJJIJJJJJJJJJJJJJJJJJJJJJGGHJJJJJJJJJJIGIIJJHGJJCGEHIIJJHHEHGHHHF_Mismatch_2_Sense_+_Library_PoolC
AGAAAGCAGGCAATCAATCATGTATACATTTTTAAATTTTGAAGTATTAATAGAAAATAAACAATGGTATTTATATAATATTTA
