# Supplementary material for: Differential Gene Expression Reveals Candidate Genes for Drought Stress Response in Abies alba (Pinaceae)
Source: PLoS One. 2015 Apr 29;10(4):e0124564. doi: 10.1371/journal.pone.0124564 (PMC4414588; doi:10.1371/journal.pone.0124564)
Supplement: S2 File — (GZ) [file pone.0124564.s002.gz › comp10382_c0_seq1.fa]

>comp10382_c0_seq1 len=378 path=[1:0-275 284:276-377]
CTCTGCCAGATTCGCTGCACCAGCGTTTGCATCGCCCAAGTCAATGGAAATATAAATTGAAAACAGAAAGTAAAGTCTTATAATGGTCTTTGGGGATTTTTCTTTTTGACATATGTGAACTAAATTTTGTTGTAGTTTAAAGATCTATCCCATCACTTCTATTAGGAAGTTGGAAAATAGTTTTCCTGTAATTATTCAGATCCTTAGAAGGAAGCTCGGCAAATTGTGTAAATTTATTCAATCTTACTTTATGTTGATCTTACTGTCTATATAGATTTAATGCTTGGCTGGCTCTATGTGCTTTCATGCTATTGCTGTATGTTTCATAATCCCATATTTAGTTTATAAAAGAGAGAAGTGGATAATGGTTGGCTGGCA

>Frequency_2_QualityScore_EEAFHGGIHHIIIGIIIICEGIGFHHHHHIGIIIGIIIIIIGIIIEEEEGGEFHIGEFGGIGIGGHGFGEEEEEEEEEEEEECECCCCCCCCEE_Mismatch_0_Sense_+_Library_PoolT
GTAAATTTATTCAATCTTACTTTATGTTGATCTTACTGTCTATATAGATTTAATGCTTGGCTGGCTCTATGTGCTTTCATGCTATTGCTGTATG
>Frequency_1_QualityScore_DFHHCFHEBGGHEFFGEHHDFEECGHGGGHBF?FFGHGHICCDFHIGI@C48==DG@@@EHCEFHHF@?B?BDECC@CAE_Mismatch_0_Sense_+_Library_PoolT
AATTATTCAGATCCTTAGAAGGAAGCTCGGCAAATTGTGTAAATTTATTCAATCTTACTTTATGTTGATCTTACTGTCTA
>Frequency_1_QualityScore_FFHHHHHIJJJJJJHHIJJJJJJJJJJJJJJJJJJJJJJJJJJIJJIJJJJJJJJJJGJJJJJEHJHHHEHHFFFFFEEEEEEECCDDCDEEEC_Mismatch_0_Sense_+_Library_PoolT
AAGTCTTATAATGGTCTTTGGGGATTTTTCTTTTTGACATATGTGAACTAAATTTTGTTGTAGTTTAAAGATCTATCCCATCACTTCTATTAGG
>Frequency_1_QualityScore_DDDHHHFIJJJIJJJIJGIGIIIIIGIIJFHGIJFFIGIAHIIIHFHIHBHGIGIJIIIIICCHGIIIJHHHHEBDFFFFEDCEDCDD@DBDDD_Mismatch_1_Sense_+_Library_PoolT
CAATGGAAATATAAATTGAAAACAGAAAGTAAAGTCTTATAATGGTCTTTGGGGATTTTTCTTTTCGACATATGTGAACTAAATTTTGTTGTAG
>Frequency_1_QualityScore_DEHGHGHJJJJJJIIIIJJJIJJIIGGIHIJHGHIIGIIIIJIJFJIJJJJJJIJIIJJJJJIIIJJJIIFEFGHHGFFFFFFF_Mismatch_0_Sense_+_Library_PoolT
TCAGATCCTTAGAAGGAAGCTCGGCAAATTGTGTAAATTTATTCAATCTTACTTTATGTTGATCTTACTGTCTATATAGATTTA
>Frequency_1_QualityScore_DDDDFFFHJJJJJJIJJJJIJJJJJJJJJJIJJIJJFIIJJJJJJJJGIJJJIIJJIJJIIJIJJJJJJFIHHHHHHHFFFFF_Mismatch_0_Sense_+_Library_PoolT
AAATAGTTTTCCTGTAATTATTCAGATCCTTAGAAGGAAGCTCGGCAAATTGTGTAAATTTATTCAATCTTACTTTATGTTGA
>Frequency_1_QualityScore_FFHHHHHJJJJJJJJFHGJIIJJJHIJJJJJJJJJJIJIJIJJJJJIJJJJJJJJJJJJJJJJJIJJJIHEHHHHHFFDCEEEEEEDDDDEEEE_Mismatch_0_Sense_+_Library_PoolT
AAAGTCTTATAATGGTCTTTGGGGATTTTTCTTTTTGACATATGTGAACTAAATTTTGTTGTAGTTTAAAGATCTATCCCATCACTTCTATTAG
>Frequency_1_QualityScore_DFHHHHHJJIIIJIIGGIIJIGHGHHIEHGGIJDHHHHIEHIIEFGIFFHIIIIGGIIIJJIJJIGIGHEGIIJHEHGHFFFDFC?BB_Mismatch_0_Sense_+_Library_PoolT
AGTTTAAAGATCTATCCCATCACTTCTATTAGGAAGTTGGAAAATAGTTTTCCTGTAATTATTCAGATCCTTAGAAGGAAGCTCGGCA
>Frequency_1_QualityScore_FFHHHHFHIJIJJJJJIEHIIJJIJJFGIJJIJJJJJJJIIJIIIJIIHIJGGHGGJJJIHIIIJJIHGHHHHHFFFFFFEDEEEEDDDDDDDD_Mismatch_1_Sense_+_Library_PoolT
GTAAAGTCTTATAATGGTCTTTGGGGATTTTTCTTTTCGACATATGTGAACTAAATTTTGTTGTAGTTTAAAGATCTATCCCATCACTTCTATT
>Frequency_1_QualityScore_FDHHFFFGHJFGHGHIJBHEHJJJJJFGHIIJJIEHGIIIIIBHIJJJJIJJJGIIJGHIIJHHHGHHEDFFCFCCEEEECDDDCDDDDDDCDD_Mismatch_1_Sense_+_Library_PoolC
GTAAAGTCTTATAATGGTCTTTGGGGATTTTTCTTTTCGACATATGTGAACTAAATTTTGTTGTAGTTTAAAGATCTATCCCATCACTTCTATT
>Frequency_1_QualityScore_F?FHHHHIJGHJIIJJJJJJJJJIJJJJIJJJJJJJJJJJJJJIJJHEHIJI:FGEIFHGIIJIIIECHHGIIHHHEHHFFFFDD?CECEDDDD_Mismatch_1_Sense_+_Library_PoolT
GTTTTGTTGTAGTTTAAAGATCTATCCCATCACTTCTATTAGGAAGTTGGAAAATAGTTTTCCTGTAATTATTCAGATCCTTAGAAGGAAGCTC
>Frequency_1_QualityScore_DEHHHHGHIJJJJJJJJJJIIJJJJJJIJJJJJJJJJJJJIJJJHIJIJJIIJJJJJJJJIEGIHHHHHHFFDFFFFDACEAEDDDDDDDDDDD_Mismatch_0_Sense_+_Library_PoolT
TTTGGGGATTTTTCTTTTTGACATATGTGAACTAAATTTTGTTGTAGTTTAAAGATCTATCCCATCACTTCTATTAGGAAGTTGGAAAATAGTT
>Frequency_1_QualityScore_FFHHHHHHIJJJJIJJJJJJHJIIIJJIIIJJJJIHIJJJJJJJIJJGIJIIJIJJJJJJJJJJJJJHHHHHFFFFFFFFECEEDDDDDDDD@D_Mismatch_0_Sense_+_Library_PoolC
TTTGGGGATTTTTCTTTTTGACATATGTGAACTAAATTTTGTTGTAGTTTAAAGATCTATCCCATCACTTCTATTAGGAAGTTGGAAAATAGTT
>Frequency_1_QualityScore_FFHHHHHJIJJIIJJJJJJJJJHJJJJJJJJJGIJIJJJJIJJJJJJJJIJJJJJJJIJJJJJJHHHHF?CF_Mismatch_0_Sense_+_Library_PoolT
CTATTAGGAAGTTGGAAAATAGTTTTCCTGTAATTATTCAGATCCTTAGAAGGAAGCTCGGCAAATTGTGTA
>Frequency_1_QualityScore_DDHHDFFHIDFHIFEHCHHEHIIFHGGDHGIIIIIGBHIIIEHIGHIDHCFBFB3==FGIG=@DGIIDGEEHHEEHFFFFFFFCEECECCCBCC_Mismatch_0_Sense_+_Library_PoolT
CTAAATTTTGTTGTAGTTTAAAGATCTATCCCATCACTTCTATTAGGAAGTTGGAAAATAGTTTTCCTGTAATTATTCAGATCCTTAGAAGGAA
>Frequency_1_QualityScore_FFHHHHHJJJJJJJJJJJJJJJJJJJJJJJIIJJJJJJIJJJJIIJJJJIIIJJJJJJJJJJIJJJJJJHHHHHHHFFFFFFFEEEEEEEDEED_Mismatch_0_Sense_+_Library_PoolT
TAGTTTTCCTGTAATTATTCAGATCCTTAGAAGGAAGCTCGGCAAATTGTGTAAATTTATTCAATCTTACTTTATGTTGATCTTACTGTCTATA
>Frequency_1_QualityScore_DDD<CFFEEFFAEBFFBHFFHCAAFAFIIE<D?EFE?FFE>EEBFFCFFBFFFFEGFGEGIFFFIEEAFCEFFFDF;BDDDCECDCC:BBB@AD_Mismatch_0_Sense_+_Library_PoolC
TAGTTTTCCTGTAATTATTCAGATCCTTAGAAGGAAGCTCGGCAAATTGTGTAAATTTATTCAATCTTACTTTATGTTGATCTTACTGTCTATA
>Frequency_5_QualityScore_FFGHGGGIJIJHHGHIGHIIJIIEFIHIHFHHFGIIIIJIIIHEEHHIIIHIIIIIIJJJIIHHGGHIJGFGIFGHGFGFECEBBACCCBCDED_Mismatch_0_Sense_+_Library_PoolC
TAAAGATCTATCCCATCACTTCTATTAGGAAGTTGGAAAATAGTTTTCCTGTAATTATTCAGATCCTTAGAAGGAAGCTCGGCAAATTGTGTAA
>Frequency_4_QualityScore_EFHHHHHGIIJJJJJJGIIJIJIJJJJJJIIIIJJJIJHIIJJIHIIJJJIIJJJJIIIIIIIIIIIHHHHHGGGFFEFEEEEEEECCCCCDDD_Mismatch_0_Sense_+_Library_PoolC
ATAATGGTCTTTGGGGATTTTTCTTTTTGACATATGTGAACTAAATTTTGTTGTAGTTTAAAGATCTATCCCATCACTTCTATTAGGAAGTTGG
>Frequency_4_QualityScore_FFHHGHGIIJJIIJJIIJIIIJJJJJIIIIIJJJJIIIIJJJJJJHIIIIIJIIIJHIIIIIIIGHIHHFEGGGFFEFEEEEEEEEEEDDDEED_Mismatch_0_Sense_+_Library_PoolC
TAGGAAGTTGGAAAATAGTTTTCCTGTAATTATTCAGATCCTTAGAAGGAAGCTCGGCAAATTGTGTAAATTTATTCAATCTTACTTTATGTTG
>Frequency_4_QualityScore_@=AEFEEGEGFEGHHGFFHHGHEEGGGFCEEDCCDFHGIFGBBCEE@BDGGGGDEGEGE=?BDFEEGHGGEGF;BEGDEFEEDBCCCDDDDBBC_Mismatch_0_Sense_+_Library_PoolC
GACATATGTGAACTAAATTTTGTTGTAGTTTAAAGATCTATCCCATCACTTCTATTAGGAAGTTGGAAAATAGTTTTCCTGTAATTATTCAGAT
>Frequency_4_QualityScore_FFHHHHHJJJJIIJJJHIJJHIIHIJJGIJJJJIJHIIIJJJIJIJJJIIIIIIJJIJIIIIHIGHIIHEFHHGEEEFFEECEEEEECEDDDDD_Mismatch_0_Sense_+_Library_PoolC
AAAACAGAAAGTAAAGTCTTATAATGGTCTTTGGGGATTTTTCTTTTTGACATATGTGAACTAAATTTTGTTGTAGTTTAAAGATCTATCCCAT
>Frequency_4_QualityScore_EFHHHHHJJJJHIJJIIJJJJJGHIJJJJJJIJJIJJJJJJJJJJIFGIIJIJJJJIJIHIIJJJIIIIGGGGGGGFFFFFFDEEEEEDDDDCD_Mismatch_0_Sense_+_Library_PoolC
AGAAAGTAAAGTCTTATAATGGTCTTTGGGGATTTTTCTTTTTGACATATGTGAACTAAATTTTGTTGTAGTTTAAAGATCTATCCCATCACTT
>Frequency_4_QualityScore_FFHGHHHIJHIIIJJGIIIIJJIIJJJJJHIJJJJJJJJIIJJJJJIJHIJJJJIIHIIJJJJIIIIIIHHHGEFFFFFEDEEEDEDCEEDDDD_Mismatch_0_Sense_+_Library_PoolC
ATCACTTCTATTAGGAAGTTGGAAAATAGTTTTCCTGTAATTATTCAGATCCTTAGAAGGAAGCTCGGCAAATTGTGTAAATTTATTCAATCTT
>Frequency_3_QualityScore_FFHHHHHJJJJJJJJJHIJIJJIJJHIJJJJJJJJJHIJJJJJJJJJJJIJJJJJJJJJJJJJIIIJJJGHGIHGGEDEEEEDDDEDDEEDDED_Mismatch_0_Sense_+_Library_PoolC
CTATCCCATCACTTCTATTAGGAAGTTGGAAAATAGTTTTCCTGTAATTATTCAGATCCTTAGAAGGAAGCTCGGCAAATTGTGTAAATTTATT
>Frequency_3_QualityScore_FEHHHHGHIJIJJJJJJGIIJJJJJJGHJJJJJJJJJJJJJJJJJJIJIJJJJJIJJJJJIIIIIIIIIHGFFGGGFFFFDEEDEDDDDDDCDE_Mismatch_0_Sense_+_Library_PoolC
GTAAAGTCTTATAATGGTCTTTGGGGATTTTTCTTTTTGACATATGTGAACTAAATTTTGTTGTAGTTTAAAGATCTATCCCATCACTTCTATT
>Frequency_3_QualityScore_EEGGGGHJIJJJJJJIJJJIIJIJIIGIJHIGEIHGFIIHHHIIGIGGIGHHHIIIIHIHIIIHGHHIHDGIHFGHHGGGGFFEBDCA@BCCCC_Mismatch_0_Sense_+_Library_PoolC
GTTTAAAGATCTATCCCATCACTTCTATTAGGAAGTTGGAAAATAGTTTTCCTGTAATTATTCAGATCCTTAGAAGGAAGCTCGGCAAATTGTG
>Frequency_3_QualityScore_EEGGGBEHGGIGFHFHIIHIIJEFHDHHIHHGIHHGIIIJGIHHGHGIIIGEEFGGFGGEEGIEIDBCDBDDECBCEFDEDDCDDBDDDCDCDD_Mismatch_0_Sense_+_Library_PoolC
CTTCTATTAGGAAGTTGGAAAATAGTTTTCCTGTAATTATTCAGATCCTTAGAAGGAAGCTCGGCAAATTGTGTAAATTTATTCAATCTTACTT
>Frequency_3_QualityScore_FFDGGEGFFGHIIHHIGIHGIHFHFEGHIGHIIHIHGGHIIIHDGDEGHIHHHHIIFEHIIEAEBEGBEBEEFGEEEEDEDDEEDEDDDBBBAA_Mismatch_0_Sense_+_Library_PoolC
GGAAGTTGGAAAATAGTTTTCCTGTAATTATTCAGATCCTTAGAAGGAAGCTCGGCAAATTGTGTAAATTTATTCAATCTTACTTTATGTTGAT
>Frequency_3_QualityScore_FFHHHHGJGIJJJJJJJJJJIIJJGJJIJJJJJJJIJJJIIFIIIGIIHHIHGHHGHHIFGHHHHHHHHDEGFFFFEEEEEEEEDEDEDEDDDD_Mismatch_0_Sense_+_Library_PoolC
GAAAATAGTTTTCCTGTAATTATTCAGATCCTTAGAAGGAAGCTCGGCAAATTGTGTAAATTTATTCAATCTTACTTTATGTTGATCTTACTGT
>Frequency_3_QualityScore_EFHFGGEHIIHIIGGHIFHIIIIIHIHIHJJIIJFGIIIIIJIIHIJHIIIIIJHJIJJIIHGGIHFIIFFHGFGDEEEDACBDECDACDDDEC_Mismatch_0_Sense_+_Library_PoolC
ATCCCATCACTTCTATTAGGAAGTTGGAAAATAGTTTTCCTGTAATTATTCAGATCCTTAGAAGGAAGCTCGGCAAATTGTGTAAATTTATTCA
>Frequency_3_QualityScore_ECFFFGGHIHHFHHHIIIIIHHIHIGHHHGHGHHHIFHDFFHIIHIIHIBFGGGGHHHHIGHIGIIIIHEGGHHHIHIFGFGGEDDDCCBBCCC_Mismatch_0_Sense_+_Library_PoolC
GTAGTTTAAAGATCTATCCCATCACTTCTATTAGGAAGTTGGAAAATAGTTTTCCTGTAATTATTCAGATCCTTAGAAGGAAGCTCGGCAAATT
>Frequency_3_QualityScore_FFHHHHHJJJJJJJJJJJIJJIJJJJJIJJIJIHJJIIJJIJJJJJJGIJJIJJJJIJIJIIJJJIIJJIIIJIHHIIGHGGGFDDDDABDDDC_Mismatch_0_Sense_+_Library_PoolC
AGTTTAAAGATCTATCCCATCACTTCTATTAGGAAGTTGGAAAATAGTTTTCCTGTAATTATTCAGATCCTTAGAAGGAAGCTCGGCAAATTGT
>Frequency_3_QualityScore_DEFFGHEHGFHGICHHIIIJJJEHHIEHFHIIIHHHHIHFHGHIFGHIIIHIHIIHFHIIIGGGHGCFGDEGFEEDDEEDDDDCDDDDDCDBBB_Mismatch_1_Sense_+_Library_PoolC
AGTCTTATAATGGTCTTTGGGGATTTTTCTTTTCGACATATGTGAACTAAATTTTGTTGTAGTTTAAAGATCTATCCCATCACTTCTATTAGGA
>Frequency_3_QualityScore_DEGEGCDHHHIHIHIJDFGGGFFGHIHEHIBDDHHIGHIIJJIIIHIIIIHIIIIIHFHFIHIHIIIHIEDBDEDEEDCDDEDCDDECEEEECC_Mismatch_0_Sense_+_Library_PoolC
CATCACTTCTATTAGGAAGTTGGAAAATAGTTTTCCTGTAATTATTCAGATCCTTAGAAGGAAGCTCGGCAAATTGTGTAAATTTATTCAATCT
>Frequency_3_QualityScore_FFGHGHHJHIJJIIIIJJJIIJJJJJHJJGIIHIJJJGIJJJJJJJIJJIJJIIIJJHIIHHIGHHGHHGGHIGGGGBDFFFEFEEECDEBDEE_Mismatch_0_Sense_+_Library_PoolC
TTTTGACATATGTGAACTAAATTTTGTTGTAGTTTAAAGATCTATCCCATCACTTCTATTAGGAAGTTGGAAAATAGTTTTCCTGTAATTATTC
>Frequency_3_QualityScore_FEHHGHHJJJGHIIJJJJJJJJJIJJJJJJIIIGIJJJJJJJJJIJJIJIIJJIJJJJJIIIIHHHGGGFFEEFEDEEEEDBCCCDDDD_Mismatch_1_Sense_+_Library_PoolC
GTCTTTGGGGATTTTTCTTTTCGACATATGTGAACTAAATTTTGTTGTAGTTTAAAGATCTATCCCATCACTTCTATTAGGAAGTTGGA
>Frequency_3_QualityScore_EFHHHFGJJJIIIGGHFHIIHGDHHHIIGHIEHIHIIHIIIIDHIIJJJHHIIJFFIJIIGGGHGGIHEEFIHFGGFDFECCDACDCDCDCEDC_Mismatch_0_Sense_+_Library_PoolC
AAAGATCTATCCCATCACTTCTATTAGGAAGTTGGAAAATAGTTTTCCTGTAATTATTCAGATCCTTAGAAGGAAGCTCGGCAAATTGTGTAAA
>Frequency_2_QualityScore_FFGEFFGIIIHIHIIIIGIIIEGIIIIJJIIIIGEHEGEGGIIIIIIIIGHIIJJJJJIIHIIIIIIIIHFCDDCEEEEEEECEDA?BCACCBD_Mismatch_1_Sense_+_Library_PoolC
AAGTCAATGGAAATATAAATTGAAAACAGAAAGTAAAGTCTTATAATGGTCTTTGGGGATTTTTCTTTTCGACATATGTGAACTAAATTTTGTT
>Frequency_2_QualityScore_DADHGGFIIIHHIGHGIHIFFEHHECEFEG=CFGCEGHHHGCFHGIIHIHDEIFHIIIIIIIHIEAE?CBEEEEEFFEDDDEEE?CDCCCACDE_Mismatch_0_Sense_+_Library_PoolC
GGAAATATAAATTGAAAACAGAAAGTAAAGTCTTATAATGGTCTTTGGGGATTTTTCTTTTTGACATATGTGAACTAAATTTTGTTGTAGTTTA
>Frequency_2_QualityScore_DEHEGGHHIIEDEIHGIGGHGGEIGGIHEFGIIGFIHGIHIGHGGGHHBDEBCGGGGAEGE<7;AEEG??DFGHFFEDGGECGHGEB?ACECAB_Mismatch_0_Sense_+_Library_PoolC
ATGTGAACTAAATTTTGTTGTAGTTTAAAGATCTATCCCATCACTTCTATTAGGAAGTTGGAAAATAGTTTTCCTGTAATTATTCAGATCCTTA
>Frequency_2_QualityScore_EFHHHHHJJJJJJJJJJJIIJJJJJIJIJJIJJJJJJIIJJIJIJJJIGIIJJJIIIJJIJGIJJIIIIFIFGEGCEGCGEEEEEEEEABCDDD_Mismatch_0_Sense_+_Library_PoolC
TGCTTGGCTGGCTCTATGTGCTTTCATGCTATTGCTGTATGTTTCATAATCCCATATTTAGTTTATAAAAGAGAGAAGTGGATAATGGTTGGCT
>Frequency_2_QualityScore_FFHHGGHIIIEHIIJIIIIEGIIJIGIIJJJJIJJIIGHIGFIGIJIGIGIIIFGGIIHIGIHGHHFEFGEEGEEEEEEEEEEECEEEEAABBC_Mismatch_1_Sense_+_Library_PoolC
CTTATAATGGTCTTTGGGGATTTTTCTTTTCGACATATGTGAACTAAATTTTGTTGTAGTTTAAAGATCTATCCCATCACTTCTATTAGGAAGT
>Frequency_2_QualityScore_FFGHHGHIGIIIIIJIIJJJIIIIJJJJJJIJIJJJJJJJJGIIJJIJIIIJIJIIIJJJIIHEGGHGEBEGGGEEEEEEEEEEEEEEEDDEDD_Mismatch_0_Sense_+_Library_PoolC
CTATTAGGAAGTTGGAAAATAGTTTTCCTGTAATTATTCAGATCCTTAGAAGGAAGCTCGGCAAATTGTGTAAATTTATTCAATCTTACTTTAT
>Frequency_2_QualityScore_FFHHHHHJGIIIGIIIJJIIIIJJJJJJIIJJJJIJJJJJIIJJJIIJGIIJJJJJIJIJJIIIIHIIHEGHGGHGGFFFFFFFEEEEEEDDDC_Mismatch_0_Sense_+_Library_PoolC
AAGTAAAGTCTTATAATGGTCTTTGGGGATTTTTCTTTTTGACATATGTGAACTAAATTTTGTTGTAGTTTAAAGATCTATCCCATCACTTCTA
>Frequency_2_QualityScore_FFHHHHHJJJIJJIJIJJJGIIIJJJJJJJIHIJIIIIIHIHIJJIJJIJJJJJGIJGIIIJJIJJHGHAGEGFHHHE_Mismatch_1_Sense_+_Library_PoolC
ATTATTCAGATCCTTAGAAGGAAGCTCGGCAAATTGTGTAAATTTATTCAATCTTACTTTATGTTGATCTTACTGTCA
>Frequency_2_QualityScore_EFGHHGHIIIIJJJJJJJJJJJJJGJIIJJJJJIIJJIJIJJIIJJIJJFIJJGIIIJJIJIIGIIIJJJIIHHIIIIIGDGGGGEDEEEDDDD_Mismatch_0_Sense_+_Library_PoolC
TGTTGTAGTTTAAAGATCTATCCCATCACTTCTATTAGGAAGTTGGAAAATAGTTTTCCTGTAATTATTCAGATCCTTAGAAGGAAGCTCGGCA
>Frequency_2_QualityScore_FFHHHHHIJJIIIIIJIJJJJIJHGIIJJJJJHIIJJJIIJJJJJIIJJJIJIJIJIJJIIIIJGGHHHGFFFFFFECEDEEEDEDDDDDDDDD_Mismatch_1_Sense_+_Library_PoolC
CAGAAAGTAAAGTCTTATAATGGTCTTTGGGGATTTTTCTTTTCGACATATGTGAACTAAATTTTGTTGTAGTTTAAAGATCTATCCCATCACT
>Frequency_2_QualityScore_FFHGEFHJJIJIIGIIIIJJJJJJIHIIIJIIIHHIJJJJJIIIGIIEHHHIIIIJIIHHHHGIIIGGEBEFFFEFEEEDEEECCCCCBCCDDD_Mismatch_0_Sense_+_Library_PoolC
ATGGTCTTTGGGGATTTTTCTTTTTGACATATGTGAACTAAATTTTGTTGTAGTTTAAAGATCTATCCCATCACTTCTATTAGGAAGTTGGAAA
>Frequency_2_QualityScore_FFHHHHHJJJJJJJJJJJJJJGIJIJJHIIIJJJJJJJJJJHIJJJJJJJIIJJIJJJJJIJJJJJIIGGHIIJJIHHGFFDCECDCCCDDDCE_Mismatch_0_Sense_+_Library_PoolC
AAGATCTATCCCATCACTTCTATTAGGAAGTTGGAAAATAGTTTTCCTGTAATTATTCAGATCCTTAGAAGGAAGCTCGGCAAATTGTGTAAAT
>Frequency_2_QualityScore_D?FGEAG?AADEEDCC?=DB??ACDGDGIIEEEIFIGEFHCEEFFGG@DECEGGEGEGB=<CD?CGCBD;B8CCBGGDDCCEA;?AC6:?CAA<_Mismatch_0_Sense_+_Library_PoolC
AATTTTGTTGTAGTTTAAAGATCTATCCCATCACTTCTATTAGGAAGTTGGAAAATAGTTTTCCTGTAATTATTCAGATCCTTAGAAGGAAGCT
>Frequency_2_QualityScore_EECEGBEGIHG?9E=CGHIIIIHIIHGBFIGGHHHGEGFHGEAFFHHGCGGGGHHII??EACGEHGHF@?CECEEDDDDCBEABC;BAACC=?C_Mismatch_0_Sense_+_Library_PoolC
AATGGTCTTTGGGGATTTTTCTTTTTGACATATGTGAACTAAATTTTGTTGTAGTTTAAAGATCTATCCCATCACTTCTATTAGGAAGTTGGAA
>Frequency_2_QualityScore_CEFHGFEIGIIIGIIIIIICHHCGGIIIEGHEGICGGEHIIEIEFGEGAGGGIEGGFEGGGGGDGGGGGFFAEEFFEFEABDACEC9A9=?AAA_Mismatch_0_Sense_+_Library_PoolC
TAGTTTAAAGATCTATCCCATCACTTCTATTAGGAAGTTGGAAAATAGTTTTCCTGTAATTATTCAGATCCTTAGAAGGAAGCTCGGCAAATTG
>Frequency_2_QualityScore_EFGGFFCGIIGHAGHIIEHIIHFDGIIEEEGAFEGGHGAFGEGGIHIIIGHHEEGGGGEFGIDHIHHGFGGGGGIFEHGEEEFEEEEEDB?CAE_Mismatch_0_Sense_+_Library_PoolC
TATGTGAACTAAATTTTGTTGTAGTTTAAAGATCTATCCCATCACTTCTATTAGGAAGTTGGAAAATAGTTTTCCTGTAATTATTCAGATCCTT
>Frequency_2_QualityScore_FFHHHGHJJJJJJJJIJJJJIJIIIIJJJIJJIJJJIIJIIIIHIJIJIJIJJIJJJJIJJIJIJJIIIIIIIGGGGGEEEEEEEEEAEECCCD_Mismatch_0_Sense_+_Library_PoolC
GGATTTTTCTTTTTGACATATGTGAACTAAATTTTGTTGTAGTTTAAAGATCTATCCCATCACTTCTATTAGGAAGTTGGAAAATAGTTTTCCT
>Frequency_2_QualityScore_FFHHHHHJJJJJIJIJJJGIJGIIEIIGHIIIIJJIIIGHGIIIIIGFGIIHGIIIIIGIIIJGFGGHIGHHIIJHHGFECEEEAC@BCACDDC_Mismatch_0_Sense_+_Library_PoolC
ATCTATCCCATCACTTCTATTAGGAAGTTGGAAAATAGTTTTCCTGTAATTATTCAGATCCTTAGAAGGAAGCTCGGCAAATTGTGTAAATTTA
>Frequency_2_QualityScore_EFHHHHHJJJIIIJIIJIJJJJJJJJJIJJJIIJIJJIJJJJJJIIIIIJJJIIJJJJIIJJIHIIHIGHEFIIIHGGHFFFDEFFEEEEEDEE_Mismatch_0_Sense_+_Library_PoolC
TTTCTTTTTGACATATGTGAACTAAATTTTGTTGTAGTTTAAAGATCTATCCCATCACTTCTATTAGGAAGTTGGAAAATAGTTTTCCTGTAAT
>Frequency_2_QualityScore_EEGHHEGIHIIJIIIIIGIIIIIIJJIHIIJJJJIIGIGIIJJIIIFEGGFIIJIIFEIIGIIIJFGCEGGHGFFFFFFEEEEEEEEDEDDCAD_Mismatch_0_Sense_+_Library_PoolC
TTAGGAAGTTGGAAAATAGTTTTCCTGTAATTATTCAGATCCTTAGAAGGAAGCTCGGCAAATTGTGTAAATTTATTCAATCTTACTTTATGTT
>Frequency_2_QualityScore_FFHHHHHIJJIJJIIJJJJIJJIIIIIJJJJIJIIIJJJJIIJIIJJJIIIIIIIIJIIIJIJJJIIIIGIGHHHHGGFDFFFFDDEEEEEEDD_Mismatch_0_Sense_+_Library_PoolC
AAATAGTTTTCCTGTAATTATTCAGATCCTTAGAAGGAAGCTCGGCAAATTGTGTAAATTTATTCAATCTTACTTTATGTTGATCTTACTGTCT
>Frequency_2_QualityScore_FFHHHGEIIDGHIIIIJJJJGGIIIJIIIIIJJIJJJGIIIIIJJJIGIIIIIHIIIIIIHFFIIGEGHACEHFFEFDEFFEEEEEEEDECCCA_Mismatch_0_Sense_+_Library_PoolC
ATTAGGAAGTTGGAAAATAGTTTTCCTGTAATTATTCAGATCCTTAGAAGGAAGCTCGGCAAATTGTGTAAATTTATTCAATCTTACTTTATGT
>Frequency_2_QualityScore_EEHEHHGIIIIIGHGEEIIIIHIIIHGGHIEIEEGIIIIIIIIFIIGECGGHCCCCCFDGGGI6?CFDGEHIIHHIGHGGGFGEEEEEECDCAA_Mismatch_0_Sense_+_Library_PoolC
AACTAAATTTTGTTGTAGTTTAAAGATCTATCCCATCACTTCTATTAGGAAGTTGGAAAATAGTTTTCCTGTAATTATTCAGATCCTTAGAAGG
>Frequency_2_QualityScore_FFGHGGGIGIGGCIGGGIIIIIIGIIIHHIIIIIHIHIIIIIIGFGEIIFGIGGIHEFHIGEEGHIIGGCEDEGGFEEEEEDAACDDCACCCCC_Mismatch_2_Sense_+_Library_PoolC
GAAGTTGGAAAATAGTTTTCCTGTAATTATTCAGATCCTTAGAAGGAAGCTCGGCAAATTGTGTAAATTTATTCAATCTTACTTTATGTTGAAA
>Frequency_2_QualityScore_FFHHHHHIJJIJJJJJJJJJJJJIJJJIJJIJJJJJJGIIIIJJIIJJIIIEGIIJJJIIJJIIIIIJJGIIIIJJIHEGGHGGFFFFDDDCDD_Mismatch_0_Sense_+_Library_PoolC
TTGTAGTTTAAAGATCTATCCCATCACTTCTATTAGGAAGTTGGAAAATAGTTTTCCTGTAATTATTCAGATCCTTAGAAGGAAGCTCGGCAAA
>Frequency_2_QualityScore_EEHHHHHEGHIJJIJJJJJJHIIIIJJHIIJJJJJIJJJJIGHIEHHHHIIIJJIJIJJJIIIIIHHHGGEFEFEEEECEECECCCDDDDCD@C_Mismatch_1_Sense_+_Library_PoolC
TTTGGGGATTTTTCTTTTCGACATATGTGAACTAAATTTTGTTGTAGTTTAAAGATCTATCCCATCACTTCTATTAGGAAGTTGGAAAATAGTT
>Frequency_2_QualityScore_FFHHHGHIJJJIIIJJHIIHIJIIJJIJJJJJJJIIIIHIIHIIJGIIJIIIIJIHHEGGHFFFFEEEEDEEDCCDECCCEEDCACDDDDDDD?_Mismatch_0_Sense_+_Library_PoolC
CTGCCAGATTCGCTGCACCAGCGTTTGCATCGCCCAAGTCAATGGAAATATAAATTGAAAACAGAAAGTAAAGTCTTATAATGGTCTTTGGGGA
>Frequency_2_QualityScore_EFFGGEEGIIIIIIIIGHIIIIIIGIIIIIIIIGIHGHIIIIIIHIIIGIIGIHIIIHIIGGFHGGGGGFGGEFFEEEEEEEEDEEDCCDEDCC_Mismatch_1_Sense_+_Library_PoolC
GGAAGTTGGAAAATAGTTTTCCTGTAATTATTCAGATCCTTAGAAGGAAGCTCGGCAAATTGTGTAAATTTATTCAATCTTACTTTATGTTGAA
>Frequency_2_QualityScore_FFHHHHHJGHIIIIIIJJIHIIIIIIHIIJJJJIJJJJHIJJIFGIIIJIIIIICGGIIIIIIIGGGGGEEEEEECCECDDEECEEEDDDDCDE_Mismatch_0_Sense_+_Library_PoolC
CGCCCAAGTCAATGGAAATATAAATTGAAAACAGAAAGTAAAGTCTTATAATGGTCTTTGGGGATTTTTCTTTTTGACATATGTGAACTAAATT
>Frequency_2_QualityScore_EFHFHHFIIIGHHIIJJIJHIIIIJGIJIJJJIIIIIJJIIIIIJIIGGGIIIIIIGGIIIIIIIBGIIHDHGGGHFFEEBCDECDEECCACCC_Mismatch_0_Sense_+_Library_PoolC
CTTATAATGGTCTTTGGGGATTTTTCTTTTTGACATATGTGAACTAAATTTTGTTGTAGTTTAAAGATCTATCCCATCACTTCTATTAGGAAGT
>Frequency_2_QualityScore_EFHHGHHIIIJJIIIIIHEIGIIIIIIIGIGIIGIIIJIIJJIIGGGIIIIIJIIJIFIIJIIIIIIIJIFEGIJJIHHEGBCDCACCCCACAE_Mismatch_0_Sense_+_Library_PoolC
TTAAAGATCTATCCCATCACTTCTATTAGGAAGTTGGAAAATAGTTTTCCTGTAATTATTCAGATCCTTAGAAGGAAGCTCGGCAAATTGTGTA
>Frequency_2_QualityScore_EEGHHHGIIGHHIJJIIIIIIIJHHIHJJGHIIIJJJJJJIJIIIIIIJJIIIJEIIIJIHJJHHIGIIEHEIIBHIIGGGGGGEFFEFEEECD_Mismatch_0_Sense_+_Library_PoolC
TGACATATGTGAACTAAATTTTGTTGTAGTTTAAAGATCTATCCCATCACTTCTATTAGGAAGTTGGAAAATAGTTTTCCTGTAATTATTCAGA
>Frequency_2_QualityScore_FFHGHHGJJGIIJJJJJJIIJJJJIJJJJJIJJJJJJJIIJJIIIIIJJJJJIJIIJJIJJIJIGIIIJGHGHHHFFFFFFEEBEEEDCCCCBC_Mismatch_0_Sense_+_Library_PoolC
TTATAATGGTCTTTGGGGATTTTTCTTTTTGACATATGTGAACTAAATTTTGTTGTAGTTTAAAGATCTATCCCATCACTTCTATTAGGAAGTT
>Frequency_2_QualityScore_FFHHHHHIJJIHIIJJIJJJGIIIIJIJJIJJIGHIGIGIHIIJJJJIIJJGIIIIIHJIGIHIIGIIIGGEGGGGEEEEEEEEECEEEEDBCC_Mismatch_0_Sense_+_Library_PoolC
TCTTATAATGGTCTTTGGGGATTTTTCTTTTTGACATATGTGAACTAAATTTTGTTGTAGTTTAAAGATCTATCCCATCACTTCTATTAGGAAG
>Frequency_2_QualityScore_FFHHGHHJJIJGIJJJJIIIIJJJIIJIIJIIJJJJJIIJIJIJIJIJIIJIIIIIJGIHIIHIJJIJIGGHHGHGFFFFFEEEEEEEDEEDED_Mismatch_0_Sense_+_Library_PoolC
TTGGAAAATAGTTTTCCTGTAATTATTCAGATCCTTAGAAGGAAGCTCGGCAAATTGTGTAAATTTATTCAATCTTACTTTATGTTGATCTTAC
>Frequency_1_QualityScore_DFGFHGDGHFHICIHHHIGIIJJIJJCGHGGIGHHGGIGEIFIIIEGIIIJGEGGIIDGIIGIJBGHHH=CDDCCDDCFEDDDCEEEDDCDDDD_Mismatch_0_Sense_+_Library_PoolC
ACTTCTATTAGGAAGTTGGAAAATAGTTTTCCTGTAATTATTCAGATCCTTAGAAGGAAGCTCGGCAAATTGTGTAAATTTATTCAATCTTACT
>Frequency_1_QualityScore_FFFHHHHJJJJIJJJJIJJJJJJIHIJJJJIJJIJJJJJJJJJJIIJIJHJJJJIJIJIIJJGHHHHGHHHFFFFFFFFEEEEEEED_Mismatch_1_Sense_+_Library_PoolC
GGAAGTTGGAAAATAGTTTTCCTGTAATTATTCAGATCCTTAGAAGGAAGCTCGGCAAATTGTGTAAATTTATTCAATCTTACTTCA
>Frequency_1_QualityScore_>BF>+::EGGF>EHIEF?F19CGHIFIEB?GBDHGAAFHGGAHI_Mismatch_0_Sense_+_Library_PoolC
AAGGAAGCTCGGCAAATTGTGTAAATTTATTCAATCTTACTTTA
>Frequency_1_QualityScore_DEHBFHHJJDIIIGIIJJJJJJJJJGIIJJJJIJIJJJJHJIJJIIHIJIJJGHIIGHHIIJIJJJIHHHHHHFFFFFFEEECEDE@>CDD_Mismatch_0_Sense_+_Library_PoolC
TGGTCTTTGGGGATTTTTCTTTTTGACATATGTGAACTAAATTTTGTTGTAGTTTAAAGATCTATCCCATCACTTCTATTAGGAAGTTGGA
>Frequency_1_QualityScore_FFHHHHHJJJJJJJJJJJJJJJJJJJJJJJJJJIJJJJJIJJIJJJIJJIJJJJJJJJJJJJJJIJJGIJIIIGHHGFHHFFFFBEEDDEEEED_Mismatch_0_Sense_+_Library_PoolC
TTTTTCTTTTTGACATATGTGAACTAAATTTTGTTGTAGTTTAAAGATCTATCCCATCACTTCTATTAGGAAGTTGGAAAATAGTTTTCCTGTA
>Frequency_1_QualityScore_FFHHHHHJIJJJJJJJJJJJIJJJHJJJJHHIJJJJJJJJHIJJIJJJJGIJJJJJJJJJIHHHEHFFFFDFFFEEEEEEDDDDDDDDDEEEED_Mismatch_0_Sense_+_Library_PoolC
GAAATATAAATTGAAAACAGAAAGTAAAGTCTTATAATGGTCTTTGGGGATTTTTCTTTTTGACATATGTGAACTAAATTTTGTTGTAGTTTAA
>Frequency_1_QualityScore_FFHHHHHIIJJJJJJJJJJJIIGIHIIJJJJJJJHIJJJJJJJJJJJJJJJGJGHIIGJJJJJJJGIGHFHHHFCEFFEEDDCEDCDDDDDDDD_Mismatch_1_Sense_+_Library_PoolC
ATTTTTCTTTTCGACATATGTGAACTAAATTTTGTTGTAGTTTAAAGATCTATCCCATCACTTCTATTAGGAAGTTGGAAAATAGTTTTCCTGT
>Frequency_1_QualityScore_??FFA=+C1:B?8E9?9?4:B9BB?BDFFBD>9FF<FBE@D=<BF8<F@A@7==@7=@CE4)._Mismatch_0_Sense_+_Library_PoolC
GGAAGCTCGGCAAATTGTGTAAATTTATTCAATCTTACTTTATGTTGATCTTACTGTCTATAT
>Frequency_1_QualityScore_FFHHHGHJIIJJJJJJJJJJJJJJJJIJJJIJJIJIJJHHHIJJIIJJJJIIJJIJJIIIJJJJIGIJHH_Mismatch_2_Sense_+_Library_PoolC
TAATTATTCAGATCCTTAGAAGGAAGCTCGGCAAATTGTGTAAATTTATTCAATCTTACTTTATGTTGGA
>Frequency_1_QualityScore_FFHHHHHJJJJJJJJJJJJJJJJJJJJJJJJJJJJJJJJJJJJIJJJJJJJJJIJJHIJJJJJJJJJFHGGIJJIIJHFHGFHHHFFFFFFEED_Mismatch_0_Sense_+_Library_PoolC
TGTGAACTAAATTTTGTTGTAGTTTAAAGATCTATCCCATCACTTCTATTAGGAAGTTGGAAAATAGTTTTCCTGTAATTATTCAGATCCTTAG
>Frequency_1_QualityScore_FFHHHHHJJJJJJJJIJIHIIJGJJJJJJJJJJJJJJJJJJJJJJJIIJIJJIIIIJJJJJJIJGIHIJHHJJJJJJGHHHHHHHFFFFFFECC_Mismatch_0_Sense_+_Library_PoolC
GTGAACTAAATTTTGTTGTAGTTTAAAGATCTATCCCATCACTTCTATTAGGAAGTTGGAAAATAGTTTTCCTGTAATTATTCAGATCCTTAGA
>Frequency_1_QualityScore_FFHHHGHJJGIGGIGIGBGHJJJ>HGGIIGEGFHHJGGGGJJJIGGHGGIGHEIIJCHIJJJJJIIGIJIIJJIGIJFCHEFFDCCDDDCDCCC_Mismatch_1_Sense_+_Library_PoolC
TAAAGATCTATCCCATCACTTCTATTAGGAAGTTGGAAAATAGTTTTCCTGTAATTATTCAGATCCTTAGAAGGAAGCTCGGCAAATTGTATAA
>Frequency_1_QualityScore_FFHFFHHIGGIIJJFJGHJIGCAHIJJIGGGJJI?HHIJDFCCHHIHICGBB<F?@9@GHGIGIGIGGIHHFEHFEFFDBDEEECEACCCCDCA_Mismatch_0_Sense_+_Library_PoolC
CAAGTCAATGGAAATATAAATTGAAAACAGAAAGTAAAGTCTTATAATGGTCTTTGGGGATTTTTCTTTTTGACATATGTGAACTAAATTTTGT
>Frequency_1_QualityScore_DDFHHHFEHFBF<E:A?FHHGHGEA<A<??BAC?D@DADEDGIGCEBFHIGGEB=)8CFDHIGEA7;76=?CEH;BEECCCC@A@CCAACACCC_Mismatch_2_Sense_+_Library_PoolC
CAGAGAAAGTAAAGTCTTATAATGGTCTTTGGGGATTTTTCTTTTTGACATATGTGAACTAAATTTTGTTGTAGTTTAAAGATCTATCCCATCA
>Frequency_1_QualityScore_8+AA?FFIHIG@BHEBFGIBCEFEHHG9DD<GE<B@GGIFHGEGGI@E<ADGHGGGDAEFEC??B>?CC@EDC;@CECCCCAC>@>3:@:;@@C_Mismatch_1_Sense_+_Library_PoolC
TTGGAAAATAGTTTTCCTGTAATTATTCAGATCCTTAGAAGGAAGCTCGGCAAATTGTTTAAATTTATTCAATCTTACTTTATGTTGATCTTAC
>Frequency_1_QualityScore_DDHHHHHJJJJJJJJJJJJJJJGJJIJJJJJJJJJJIIJJGIJI_Mismatch_0_Sense_+_Library_PoolC
TAAATTTATTCAATCTTACTTTATGTTGATCTTACTGTCTATAT
>Frequency_1_QualityScore_FFHHHHHIJJGHIIJJJJHIJJJJJJJJJJJJJJJJGIIJJIJJJIIIJJJIIIIGFHHIIIGIJIJJHHFHHGHFFFFFFEEEEEEDDEDEDD_Mismatch_0_Sense_+_Library_PoolC
TGGAAAATAGTTTTCCTGTAATTATTCAGATCCTTAGAAGGAAGCTCGGCAAATTGTGTAAATTTATTCAATCTTACTTTATGTTGATCTTACT
>Frequency_1_QualityScore_FFHHHGGJJIJJJJJJJJJIJJJJFHEIIJIJJGJJJJJJJJJJJJJJIIIHIJJJJJJIJJJHGIJJGEHGFFHHFFFFFFEEDEEDDDD_Mismatch_1_Sense_+_Library_PoolC
CTTAGAAGGAAGCTCGGCAAATTGTGTAAATTTATTCAATCTTACTTTATGTTGATCTTACTGTCTATATAGATTTAATGCTTGGCTGGCA
>Frequency_1_QualityScore_EDBHFHA@EHHCCEH;ECHGHGHHGIIDCH@DGHA?FFFIIBFGGDGGIDHHDCGHGAHIHG>@@EEGCHEEHHEDFFFFBDAC>CECA;AACC_Mismatch_0_Sense_+_Library_PoolC
TAATGGTCTTTGGGGATTTTTCTTTTTGACATATGTGAACTAAATTTTGTTGTAGTTTAAAGATCTATCCCATCACTTCTATTAGGAAGTTGGA
>Frequency_1_QualityScore_FFHHHHHBGFGHJIIIEGEHIHJGIIJGIGGGHGIIGJGGJJIJGIHIIIJJGEDGHDGHICEA@@ECHEHHFCCDDFCFCCCEECDCDDDDAD_Mismatch_1_Sense_+_Library_PoolC
AGTAAAGTCTTATAATGGTCTTTGGGGATTTTTCTTTTCGACATATGTGAACTAAATTTTGTTGTAGTTTAAAGATCTATCCCATCACTTCTAT
>Frequency_1_QualityScore_FFHHHHGJJJJJJHIIJJJJJIIJJJJHHIIIIIJJJJIIIJJJIIJJJJIJJJJJJJIIIIIHCHHEE@DEFFEEEECFEDDDDDCDDEEDEE_Mismatch_0_Sense_+_Library_PoolC
TTTTTGACATATGTGAACTAAATTTTGTTGTAGTTTAAAGATCTATCCCATCACTTCTATTAGGAAGTTGGAAAATAGTTTTCCTGTAATTATT
>Frequency_1_QualityScore_FFHHHHHGIIJJJJJHHIIJGIJIIGHIHIIJGGHJJJJJJJJJJJJHIIIIJHHFHCGGIJJIJJGEHHGHHFFFFFFEEEDA_Mismatch_1_Sense_+_Library_PoolC
AAAATAGTTTTCCTGTAATTATTCAGATCCTTAGAAGGAAGCTCGGCAAATTGTGTAAATTTATTCAATCTTACTTTATGTCGA
>Frequency_1_QualityScore_FFHHHGHJJJIJIJGIJJJJJJJIJJIJJJIJIIJIIJJJJJJIGEGIIIJJJIIJJJJJJJJJJJIJIDGCEIHHGGHHHFFCDFDFDEEECE_Mismatch_1_Sense_+_Library_PoolC
TTCCTGTAATTATTCAGATCCTTAGAAGGAATCTCGGCAAATTGTGTAAATTTATTCAATCTTACTTTATGTTGATCTTACTGTCTATATAGAT
>Frequency_1_QualityScore_DDFHHFFG;EDGGDFHHIGCEHIIIBCAGHIGICG;DEHIIGHCHFHEH;CDFDEC@C>@CC@;>>_Mismatch_1_Sense_+_Library_PoolC
CGCTGCACCAGCGTTTGCATCGCCCAAGTCAATGGAAATATAAATTGAAAACAGAAAGTAAAGTCA
>Frequency_1_QualityScore_?B=ACD>EEAAEFDFCCF9CB@9A@E>AE@C1?4CC49?<CD4?DDDDD4D*?2?BD29=;\;A8=@CC(=?A_Mismatch_1_Sense_+_Library_PoolC
TCTATTAGGAAGTTGGAAAATAGTTTTCCTGTAATTATTCAGATCCTTAGAAGGAAGCTCGGCAAATCGTGTA
>Frequency_1_QualityScore_FFHHHHHJJJJJJIJJJJJJHHHIJJJJJJJJJJJJJJJIJJJJJJJHIJJJJJJJIJJHIJIJJIHHFEHHHFFFFFFF_Mismatch_2_Sense_+_Library_PoolC
GAAGGAAGCTCGGCAAATTGTGTAAATTTATTCAATCTTACTTTATGTTGATCTTACTGTCTATATAGATTTAATGCTCA
>Frequency_1_QualityScore_D3C?FHHCEEHGEE?EAE6EHG@?EHGGG>HEGAFEHHFCGHIIHHGHFHGGHIFGGII<@7.=77=EC?EHFEDEEDEACC>@CDDCACB@C:_Mismatch_0_Sense_+_Library_PoolC
TATAATGGTCTTTGGGGATTTTTCTTTTTGACATATGTGAACTAAATTTTGTTGTAGTTTAAAGATCTATCCCATCACTTCTATTAGGAAGTTG
>Frequency_1_QualityScore_3ADH>DF?CGAEHGBGHGIICEHEH93:ECGGGIBHFGGIHBDHHIIEIGAFE?FHEGGGIGGGIEHGGHEG@CHEI@CAAE)(7);;3>CCC:_Mismatch_0_Sense_+_Library_PoolC
ATATAGATTTAATGCTTGGCTGGCTCTATGTGCTTTCATGCTATTGCTGTATGTTTCATAATCCCATATTTAGTTTATAAAAGAGAGAAGTGGA
>Frequency_1_QualityScore_FFDHHHGIGIJJJGJGGIJGCHIIGCHFHHJJJIEGDCGGIIIJJGIGIIIIJJGGGIIJJJJIGGHHHHHHHFFFFDC@CDACCACEEACC;@_Mismatch_1_Sense_+_Library_PoolC
TATAAATTGAAAACAGAAAGTAAAGTCTTATAATGGTCTTTGGGGATTTTTCTTTTCGACATATGTGAACTAAATTTTGTTGTAGTTTAAAGAT
>Frequency_1_QualityScore_FFHHHHHJJJJJJIJIHGJJJJJJJJJJJJJJJJJJJIJJJJJJJJJIIIJJJJIJJJJJJJIJHH_Mismatch_1_Sense_+_Library_PoolC
GGAAGTTGGAAAATAGTTTTCCTGTAATTATTCAGATCCTTAGAAGTAAGCTCGGCAAATTGTGTA
>Frequency_1_QualityScore_FFHHHHHJJJJJJJJJJJJJJJJJJIJJJJJJJBHIJJJIJJIJJIIGIIJJJJJJJJIJJJJJJHFHGHFGFFFFFFEEEEEEDDDDDD@CDD_Mismatch_1_Sense_+_Library_PoolC
TGGGGATTTTTCTTTTCGACATATGTGAACTAAATTTTGTTGTAGTTTAAAGATCTATCCCATCACTTCTATTAGGAAGTTGGAAAATAGTTTT
>Frequency_1_QualityScore_FFHHHHHJJIJJJJJIJJGHIJIJJJIJJFIIJJJJJJJJJJJJJJJJIJJJJJJIIJJJJJJJIJJHHFFFFEEDEEE_Mismatch_0_Sense_+_Library_PoolC
ATCACTTCTATTAGGAAGTTGGAAAATAGTTTTCCTGTAATTATTCAGATCCTTAGAAGGAAGCTCGGCAAATTGTGTA
>Frequency_1_QualityScore_DDHFFH>FGIGGICHHGIGGIBIIHGIJIIIJGIIJIFFHGGIJIHIGGHIJJJIGIIIG<@HGCH@EC?EEEHHBDFFDFECCCEEDDD_Mismatch_2_Sense_+_Library_PoolC
ATTAGGAAGTTGGAAAATAGTTTTCCTGTAATTATTCAGATCCTTAGAAGGAAGCTCGGCAAATTGTGTAAATTTATTCAATCTTACTCA
>Frequency_1_QualityScore_FFHHHHHJJJJHJJJJHHIJGJJIFIJEHIJJJJJJDGHJJJIJIIJJJIHGIJJJJJIIIIJIGHHHHEHFFFFFEDEEEDEDDDEDEDDDDD_Mismatch_1_Sense_+_Library_PoolC
AAAACAGAAAGTAAAGTCTTATAATGGTCTTTGGGGATTTTTCTTTTCGACATATGTGAACTAAATTTTGTTGTAGTTTAAAGATCTATCCCAT
>Frequency_1_QualityScore_FFFHDBDHHJGGIDECHGHGCBFFHGJGIGICFABFHCHEFGHIHEIJIJJJJEHEEAHC=?;?CCACF@B@DCACACCC@@DDACDDDCA@CD_Mismatch_0_Sense_+_Library_PoolC
ATTGAAAACAGAAAGTAAAGTCTTATAATGGTCTTTGGGGATTTTTCTTTTTGACATATGTGAACTAAATTTTGTTGTAGTTTAAAGATCTATC
>Frequency_1_QualityScore_FFHHGHHIIIJJJIJJJJJJJJJJJHIIIJJJJIIFIIJIGHCHIIJIFFHIIIIJJJIGIJJIIJHHIEHHHHHHHEFFFFFFEECA_Mismatch_1_Sense_+_Library_PoolC
TTTTCCTGTAATTATTCAGATCCTTAGAAGGAAGCTCGGCAAATTGTGTAAATTTATTCAATCTTACTTTATGTTGATCTTACTGTCA
>Frequency_1_QualityScore_FFHHHGHJJIIJIJJJIJJJJJJJJJIIJJJJJJIIJIIJJJJJJJJJJJJIJJGHHIJGJJJIJIJJJHFGHHHHFFFFFFFDC_Mismatch_1_Sense_+_Library_PoolC
GAAAATAGTTTTCCTGTAATTATTCAGATCCTTAGAAGGAAGCTCGGCAAATTGTGTAAATTTATTCAATCTTACTTTATGTCGA
>Frequency_1_QualityScore_FFHHHGAGHGIIJJIIGJIIIIJFGIIIIIFHGGIGIJJJIJJIIIJJJGIJJIIJJJJJHHHHGHGFFFBEFFFEED<@CDD_Mismatch_0_Sense_+_Library_PoolC
CAGATCCTTAGAAGGAAGCTCGGCAAATTGTGTAAATTTATTCAATCTTACTTTATGTTGATCTTACTGTCTATATAGATTTA
>Frequency_1_QualityScore_FFHHHHHJIJIIIIIJJIJFIIGIJGIJFHGIGJJJIJIHIIJJJJJJJJJIJJJJJJJJJJIJIGBHIGHHHFEHEFDCBDDCDDDDEEDDDD_Mismatch_0_Sense_+_Library_PoolC
GATCTATCCCATCACTTCTATTAGGAAGTTGGAAAATAGTTTTCCTGTAATTATTCAGATCCTTAGAAGGAAGCTCGGCAAATTGTGTAAATTT
>Frequency_1_QualityScore_FFHHHHFHJJJFHGIHIJIJJJFHIJJJJJJFGHIJJJFIIJJJJIIJJJJIJJGHIIGAGEHHHHEHCCEEEFEEEEECDEDEDDDDDDDDDD_Mismatch_1_Sense_+_Library_PoolC
AGAAAGTAAAGTCTTATAATGGTCTTTGGGGATTTTTCTTTTCGACATATGTGAACTAAATTTTGTTGTAGTTTAAAGATCTATCCCATCACTT
>Frequency_1_QualityScore_FFHHHHHJJJJJJJJJJJJJJEGGIJJJJJJJJJJIJIJJJJJJJJJJIIJI_Mismatch_0_Sense_+_Library_PoolC
AGAAGGAAGCTCGGCAAATTGTGTAAATTTATTCAATCTTACTTTATGTTGA
>Frequency_1_QualityScore_FFHHHHHHI@BGHIHJHGHGGEGFAGIGHEHHAHGEGIFJEGCHCHEHGGI@GHIHGGG@GIHE>ECAE@BBFF_Mismatch_1_Sense_+_Library_PoolC
AATTATTCAGATCCTTAGAAGGAAGCTCGGCAAATTGTGTAAATTTATTCAATCTTACTTTATGTTGATCTTAA
>Frequency_1_QualityScore_FFHHH+AGHJFHIJJJJJJHIJJJJJJJJJJJIIIJJJJJJJJJJIJCIJJJIIJJJJJIJIJJIFJHHEEHHFFFFFEECEEEDDEEECCDDC_Mismatch_2_Sense_+_Library_PoolC
CTTATGATGGTCTTTGGGGATTTTTCTTTTCGACATATGTGAACTAAATTTTGTTGTAGTTTAAAGATCTATCCCATCACTTCTATTAGGAAGT
>Frequency_1_QualityScore_FFFHFFHGE<EGHIIIIIII?DGHIIIHIEGCHGIIHIIIIGGGHGIEHHFHHHFFFDFFEDEEECA@CDCCCCDDDDA;;CC>@CACCA5>?B_Mismatch_0_Sense_+_Library_PoolC
TGCCAGATTCGCTGCACCAGCGTTTGCATCGCCCAAGTCAATGGAAATATAAATTGAAAACAGAAAGTAAAGTCTTATAATGGTCTTTGGGGAT
>Frequency_1_QualityScore_FFHGHFHJFIIHIIJJIJIGIIJJICHGIIIJJHGIJIJGIJJJIJEHIJJJEHHCFICHGIIIIDBHHEHFEADFCFFFFDEEEEDEDD_Mismatch_1_Sense_+_Library_PoolC
CTTCTATTAGGAAGTTGGAAAATAGTTTTCCTGTAATTATTCAGATCCTTAGAAGGAAGCTCGGCAAATTGTGTAAATTTATTCAATCTA
>Frequency_1_QualityScore_DECFDFHIIIIBHDIGGIIGGIGGGFHIICFGEEHDDFGGFGFGH?EHIAFGIIIIGGHGIHIICHIIIEEAHEEECC@BDFFF>CC@CAA@A>_Mismatch_0_Sense_+_Library_PoolC
TGTAATTATTCAGATCCTTAGAAGGAAGCTCGGCAAATTGTGTAAATTTATTCAATCTTACTTTATGTTGATCTTACTGTCTATATAGATTTAA
>Frequency_1_QualityScore_FFHHHHHJJJJJHIIJJJJJJGHIJJJIJIJJJJIJJJJJJIJJJJJJJIJJJJJJIJJJJIJJJIJJJGHHGHHHFFFFFFEDEECEEEEDCD_Mismatch_0_Sense_+_Library_PoolC
GTCTTATAATGGTCTTTGGGGATTTTTCTTTTTGACATATGTGAACTAAATTTTGTTGTAGTTTAAAGATCTATCCCATCACTTCTATTAGGAA
>Frequency_1_QualityScore_FFHHHHHJJJJJJJJJIJJJJJJJJJJJJIJJJJJJJJJJJJJHIHHIHIIJJJJJJJJJJJJJJHHHHHHHFF_Mismatch_1_Sense_+_Library_PoolC
TCCTGTAATTATTCAGATCCTTAGAAGGAAGCTCGGCAAATTGTGTAAATTTATTCAATCTTACTTTATGTTCA
>Frequency_1_QualityScore_FDHHHGHJJJJJGIJJJJIJIIIJJJJJJJJJJJJJJJJIJJJJJJJJJJJJJFHHFFEFDFFEEEEEEEEFEEDDDEDDDEDDDDEDDDDEDE_Mismatch_0_Sense_+_Library_PoolC
GTTGGAAAATAGTTTTCCTGTAATTATTCAGATCCTTAGAAGGAAGCTCGGCAAATTGTGTAAATTTATTCAATCTTACTTTATGTTGATCTTA
>Frequency_1_QualityScore_FFHHHHHJJJJJJJJJJJJJJJHJIHIJJJJJIJJJJJJJJJJJJJJJJJIJJJIIGIGHIJJIJJJIJHDHGIIJJHHHHHHHFFFFBDFEDE_Mismatch_0_Sense_+_Library_PoolC
ATATGTGAACTAAATTTTGTTGTAGTTTAAAGATCTATCCCATCACTTCTATTAGGAAGTTGGAAAATAGTTTTCCTGTAATTATTCAGATCCT
>Frequency_1_QualityScore_FFHHHHHJJJJJGJJJJJIHJJJJJJIJJJJJJJIJJIJJJJJGHJJJIJJJJIIIHJGGGCFGGHIJCDHHGIJEHHHHHHHFFEFFFFEEED_Mismatch_0_Sense_+_Library_PoolC
TTGACATATGTGAACTAAATTTTGTTGTAGTTTAAAGATCTATCCCATCACTTCTATTAGGAAGTTGGAAAATAGTTTTCCTGTAATTATTCAG
>Frequency_1_QualityScore_FFHHHHHJJJJJJIJJJJJJJJJJJJJJJJJJIJJJJJJJJJJJJIIJJJJHIIJIJJJJIJJJJJJJIJJHHHHFHHFFFFFFFEEEEEEEDE_Mismatch_0_Sense_+_Library_PoolC
AATAGTTTTCCTGTAATTATTCAGATCCTTAGAAGGAAGCTCGGCAAATTGTGTAAATTTATTCAATCTTACTTTATGTTGATCTTACTGTCTA
>Frequency_1_QualityScore_FFHHHHHJIJIJJJJIJJJIJJIJIHJJJJJJJIIJIIJIJIJJJIJJIGJJJJHGEIGIHHDGADHFHHHHHHFFFFFFFDEEEECEDDDDDE_Mismatch_0_Sense_+_Library_PoolC
AAGTTGGAAAATAGTTTTCCTGTAATTATTCAGATCCTTAGAAGGAAGCTCGGCAAATTGTGTAAATTTATTCAATCTTACTTTATGTTGATCT
>Frequency_1_QualityScore_FFHFHHHJJJJJJJEHHIJJJJJIJJJJJJJJJJJJJJJJJJJJJIJJJJJJJIJJGHHHHHFFFFFFFCEEEFEEDDDEDDDEDDDDED_Mismatch_1_Sense_+_Library_PoolC
AAGTTGGAAAATAGTTTTCCTGTAATTATTCAGATCCTTAGAAGGAAGCTCGGCAAATTGTGTAAATTTATTCAATCTTACTTTATGTTA
>Frequency_1_QualityScore_FFHHHHHJIJJJJJJIJJJIIJJJJJJJJJJJJJJJJJIJJIJIHJJJJJJJJJGHIJJJJJJJJJHHHHHHHFFFDDEEDEEEFEEDDDDDDE_Mismatch_1_Sense_+_Library_PoolC
CGCCCAAGTCAATGGAAATATAAATTGAAAACATAAAGTAAAGTCTTATAATGGTCTTTGGGGATTTTTCTTTTTGACATATGTGAACTAAATT
>Frequency_1_QualityScore_EFHHHHHJJJJJJJJJJJJJJJJJJJJIJJFIJIJIIJJJJHIHIJJJJJJJJJJIIJJJIJIJJJJIGDHHHHGHHHFFFFFFFEEEEEEEED_Mismatch_0_Sense_+_Library_PoolC
CTGTAATTATTCAGATCCTTAGAAGGAAGCTCGGCAAATTGTGTAAATTTATTCAATCTTACTTTATGTTGATCTTACTGTCTATATAGATTTA
>Frequency_1_QualityScore_FFHHHHHJJJJIIJJJJIJJJGIIIGIIJGGIGIHFGIIJJIHIJDGHFHIGIIGIIIIIGHIJJIFHEHEFFFFFFFDCEC@CEDDDACADDC_Mismatch_0_Sense_+_Library_PoolC
CAATGGAAATATAAATTGAAAACAGAAAGTAAAGTCTTATAATGGTCTTTGGGGATTTTTCTTTTTGACATATGTGAACTAAATTTTGTTGTAG
>Frequency_1_QualityScore_FFHFGGHFEHIIJIEHIJJIGIIIJIHIIFHGGGIJIIIJIIIJIIJIGHGIIJJIIIJIJIIIGGJGJIIIJJJGEHHDF_Mismatch_0_Sense_+_Library_PoolC
AGATCTATCCCATCACTTCTATTAGGAAGTTGGAAAATAGTTTTCCTGTAATTATTCAGATCCTTAGAAGGAAGCTCGGCA
>Frequency_1_QualityScore_FFHHHHGJJIJGIIEHJHIJHIJJIIIIJJIGIIHIGJJJJGJJIJJJIJIJIJIJJJGHIJGIJIGEHEDDC>>CE@@ACDCDDDDCCCDCC>_Mismatch_0_Sense_+_Library_PoolC
CCATCACTTCTATTAGGAAGTTGGAAAATAGTTTTCCTGTAATTATTCAGATCCTTAGAAGGAAGCTCGGCAAATTGTGTAAATTTATTCAATC
>Frequency_1_QualityScore_FFHGHHGJJJJJJJJJJIJJHIJIJJHIJHIJGJJJJJJJHIJJJJJJJJIJJJJJJJBHIIJJIJGIGGGEGHGHHEDFCAACACCC=CDDDE_Mismatch_0_Sense_+_Library_PoolC
AGATCTATCCCATCACTTCTATTAGGAAGTTGGAAAATAGTTTTCCTGTAATTATTCAGATCCTTAGAAGGAAGCTCGGCAAATTGTGTAAATT
>Frequency_1_QualityScore_D?FFHFBEEGA@D@BDG@G?:?FGHIGFGGB@*BDHGHHCG9DFGBD<DDHHEHGIIFEG=F_Mismatch_1_Sense_+_Library_PoolC
AGGAAGCTCGGCAAATTGTGTAAATTTATTCAATCTTACTTTATGTTGATCTTACTGTCTAA
>Frequency_1_QualityScore_AD:D<DFFFF@EHIIIIEIC9HHIIAAEFI@FFIIGFICFGFFFFCCFEIIIIIGDEGIIIIIIFEFIIFB_Mismatch_0_Sense_+_Library_PoolC
TGTAATTATTCAGATCCTTAGAAGGAAGCTCGGCAAATTGTGTAAATTTATTCAATCTTACTTTATGTTGA
>Frequency_1_QualityScore_FFGGHGHIJFIJJJFIIHIIIJJIGIIJFDH9??CBGGHGB>FHBGHIJJJGIEGIJGIJJIJGIBAEEEFHFFFFFFFECEDCEDDDCBCCDE_Mismatch_0_Sense_+_Library_PoolC
AATGGAAATATAAATTGAAAACAGAAAGTAAAGTCTTATAATGGTCTTTGGGGATTTTTCTTTTTGACATATGTGAACTAAATTTTGTTGTAGT
>Frequency_1_QualityScore_FFHHHHHJJJJJJJJJJJJHHHIIJJJJJJJJJJJJJJJJJJJIJIJJJJJJJJIJJJHJJH_Mismatch_0_Sense_+_Library_PoolC
AAGGAAGCTCGGCAAATTGTGTAAATTTATTCAATCTTACTTTATGTTGATCTTACTGTCTA
>Frequency_1_QualityScore_FFHHFHHJJJJJIJIIJIJJJJJJJIIHJJJJJJJJIJFIIJHFFFGIIIJJBHIGIJJJJJIJJJIHHGIHHHHHHHFFFFFF_Mismatch_1_Sense_+_Library_PoolC
CCTGTAATTATTCAGATCCTTAGAAGGAAGCTCGGCAAATTGTGTAAATTTATTCAATCTTACTTTATGTTGATCTTACTGTCA
>Frequency_1_QualityScore_FFHHHHHJJJJJJJJJJJJJIJJIJJJJJJJJJJJJJJJJJJJJJJJJIJIJJGIIJJIJJJJJJJJJIHHIIIJIEHHHHGFHFFFFFFCEEE_Mismatch_0_Sense_+_Library_PoolC
ACTTTATGTTGATCTTACTGTCTATATAGATTTAATGCTTGGCTGGCTCTATGTGCTTTCATGCTATTGCTGTATGTTTCATAATCCCATATTT
>Frequency_1_QualityScore_ABFDDFFADFF:+ACHAFBCFEEFB92<CFA;?FDFI<F<?9?:BD4DGG>9BF93?88=CA=)7C)7).=@@@CCE:??EFFE>@?BDDCC_Mismatch_0_Sense_+_Library_PoolC
ACTAAATTTTGTTGTAGTTTAAAGATCTATCCCATCACTTCTATTAGGAAGTTGGAAAATAGTTTTCCTGTAATTATTCAGATCCTTAGAAG
>Frequency_1_QualityScore_FFHHHHHJJHHIJJJJJJJJJJIJJJJJJJJJJJJJEIJJJJJJJJJGIGHGIIJHIGIIGGIJJIGHFHEHHFFFFFFFDEEEEE_Mismatch_0_Sense_+_Library_PoolC
GGAAAATAGTTTTCCTGTAATTATTCAGATCCTTAGAAGGAAGCTCGGCAAATTGTGTAAATTTATTCAATCTTACTTTATGTTGA
>Frequency_1_QualityScore_D?=AFBCCGHBHHIIIIGHIIEHHIGCHDHEGCB@?FHI>FGGIGHGI9BGGHIFGG@FHIIIBHGGGI=AHEEDEEEECDCCCACCDCCC=AB_Mismatch_1_Sense_+_Library_PoolC
AGTCAATGGAAATATAAATTGAAAACAGAAAGTAAAGTCTTATAATGGTCTTTGGGGATTTTTCTTTTCGACATATGTGAACTAAATTTTGTTG
>Frequency_1_QualityScore_FFHHHHHJJJJJJJJJJJJJJJJJIJJIJIGIJIIIIIGIJJIJFGIJHIHIIJEIJJJJJCHIIJJJIGGAGGIJJGEEHFFDDABDDCCCDD_Mismatch_1_Sense_+_Library_PoolC
TTAAAGATCTATCCCATCACTTCTATTAGGAAGTTGGAAAATAGTTTTCCTGTAATTATTCAGATCCTTAGAAGGAAGCTCGGCAAATTGTGCA
>Frequency_1_QualityScore_DDDHFDHIIHIIGGGHJGEGIDHGI@CHHGIGHJIGGEHHGBHGHIHJIHIJIGIGIJAHIIJBGIEHI@EEHHFHGFFFFFFCEEE_Mismatch_0_Sense_+_Library_PoolC
TTCCTGTAATTATTCAGATCCTTAGAAGGAAGCTCGGCAAATTGTGTAAATTTATTCAATCTTACTTTATGTTGATCTTACTGTCTA
>Frequency_1_QualityScore_DDFDHGHGIDEHIIJJIJJHHICFGIIIG>FHGAGIGGGDFGGIIJJIIHIJI>GHHGIJIIEHIIAHGGCHFEHEDEAA?BC>A;;?A_Mismatch_0_Sense_+_Library_PoolC
GATCTATCCCATCACTTCTATTAGGAAGTTGGAAAATAGTTTTCCTGTAATTATTCAGATCCTTAGAAGGAAGCTCGGCAAATTGTGTA
>Frequency_1_QualityScore_FFHHHGFIJJJJJJJJJJJJJJJIJJIJJJJJJJJJJJJJJJJJJJJJJJJIJJJJJJJIFHIIJJIIJHICHIIJJHHHHHGHFFFFFFFEDE_Mismatch_0_Sense_+_Library_PoolC
CATATGTGAACTAAATTTTGTTGTAGTTTAAAGATCTATCCCATCACTTCTATTAGGAAGTTGGAAAATAGTTTTCCTGTAATTATTCAGATCC
>Frequency_1_QualityScore_FFHHHHHJJJJJJJJJJJJIJJJJJJJJJJJJJJIJJJIIJJJJJJJJIJJJJIJJJJJJJJJJJFGJJIHHHHHHFFFFFFFFEEEEEEEDED_Mismatch_2_Sense_+_Library_PoolC
TATTCAGATCCTTAGAAGGAAGCTCGGCAAATTGTTTAAATTTATTCAATCTTACTTTATGTTGATCTTACTGTCTATATAGATTTAATGCTTA
>Frequency_1_QualityScore_FFHHHHHJJJJJIIJIIJIJJJJJJGJJJJJJIIJJJJJJHIIIJJJJJIJJJJJJJIJGIIJJJGIJJHGHEFEEDEEECFEFEEDDEDEFDE_Mismatch_0_Sense_+_Library_PoolC
CCCATCACTTCTATTAGGAAGTTGGAAAATAGTTTTCCTGTAATTATTCAGATCCTTAGAAGGAAGCTCGGCAAATTGTGTAAATTTATTCAAT
>Frequency_1_QualityScore_FFHHHHHJHGJJJJJJJJJJJIJEHIJJJIJJJJJJJJJJJJJJJIIJJJJJIHIJHHGHHHHHHHHFFFEFFFEDDD?BDDDDDDCDDDDBBB_Mismatch_1_Sense_+_Library_PoolC
CACCAGCGTTTGCATCGCCCAAGTCAATGGAAATATAAATTGAAAACAGAAAGTAAAGTCTTATAATGGTCTTTGGGGATTTTTCTTTTCGACA
>Frequency_1_QualityScore_FFHHHHHJJJJJJJJJJJJJJJJIJJJJJJJJJJJJIJJJJJJJJJIIJIJJIJJJJHHHHHHGFFFFFBDECCCEEEDDDB@DDDDCDDDDDD_Mismatch_1_Sense_+_Library_PoolC
CTGCACCAGCGTTTGCATCGCCCAAGTCAATGGAAATATAAATTGAAAACAGAAAGTAAAGTCTTATAATGGTCTTTGGGGATTTTTCTTTTCG
>Frequency_1_QualityScore_FFHHHHHJJJJJJJJJHIJIIJIJJJIJJJJJJJJJJJJJJJJJIJJJIJIIJIJJJIJJJJIHEHIHHEHHHHFFFFFFFEEDEEEDDDCDCD_Mismatch_0_Sense_+_Library_PoolC
GAACTAAATTTTGTTGTAGTTTAAAGATCTATCCCATCACTTCTATTAGGAAGTTGGAAAATAGTTTTCCTGTAATTATTCAGATCCTTAGAAG
>Frequency_1_QualityScore_FFHHHHHJGHIJJJHJIJJHIGJJJJJIHGIJIJJJJJJJIIGIJJJJIJJJJIIHGIJJJIIIIIIJHEEHHCHHHFFFFFFEEEEEEDDDDC_Mismatch_1_Sense_+_Library_PoolC
TAGTAAAGTCTTATAATGGTCTTTGGGGATTTTTCTTTTTGACATATGTGAACTAAATTTTGTTGTAGTTTAAAGATCTATCCCATCACTTCTA
>Frequency_1_QualityScore_FFFHHHHJJJJIIJJIJJJJJJJJJJJJJJJIJJJJHIIHIJJJJJJIJJFIJJJJJJIGJJJJJGIIJGIIJJJIJGIEHHHFFFFDADDDDC_Mismatch_0_Sense_+_Library_PoolC
TGTAGTTTAAAGATCTATCCCATCACTTCTATTAGGAAGTTGGAAAATAGTTTTCCTGTAATTATTCAGATCCTTAGAAGGAAGCTCGGCAAAT
>Frequency_1_QualityScore_FFHHHHHJJJJJJJJJHIJJJJIJJJJJJJJJJJJIJJJJJJJJJJIIJIIDGHIJJJIJJJHIIIIIIGHHFFFFFFEEEEEDDDDDDCDDED_Mismatch_0_Sense_+_Library_PoolC
GTTTGCATCGCCCAAGTCAATGGAAATATAAATTGAAAACAGAAAGTAAAGTCTTATAATGGTCTTTGGGGATTTTTCTTTTTGACATATGTGA
>Frequency_1_QualityScore_>DHDFHFGIJIGGGFGGIHIEIIIIIJEIIGDFHFEGCGEIIJIIGIJAHDCDGGGEEHFHGFF@@DDDCA@EEEDDDC>@;ADDCCDDDDECD_Mismatch_2_Sense_+_Library_PoolC
CTTTTCGACATATGTGAACTAAATTTTTTTGTAGTTTAAAGATCTATCCCATCACTTCTATTAGGAAGTTGGAAAATAGTTTTCCTGTAATTAT
>Frequency_1_QualityScore_FFHHGFHJIJJIIJJIJIJJEIGJHIIJJJJEGFGDGHIIHIJJGIGIIGIDGII_Mismatch_2_Sense_+_Library_PoolC
CCAAGTCAATGGAAATATAAATTGAAAACAGAAAGTAAAGTCTTATAATGGTCAC
>Frequency_1_QualityScore_FFHHHHHJGHJJJIJJIIIIIIJJJIJHJJIIJJIGIGIJFHIIIGGHIGJJIIJJJIJIEIJJIJJJFECEHEEE;_Mismatch_0_Sense_+_Library_PoolC
TTTTCCTGTAATTATTCAGATCCTTAGAAGGAAGCTCGGCAAATTGTGTAAATTTATTCAATCTTACTTTATGTTGA
>Frequency_1_QualityScore_DEDDHDHFD:FBCHFBHIHGGHHG<??G?:D?BDGFBBF@CCH?BCCB@8=F@CG;=D=ECHD==7AA7;BEC@;@DDEC:;;-;;>C3:A@AC_Mismatch_1_Sense_+_Library_PoolC
TCTTTGGGGATTTTTCTTTTCGACATATGTGAACTAAATTTTGTTGTAGTTTAAAGATCTATCCCATCACTTCTATTAGGAAGTTGGAAAATAG
>Frequency_1_QualityScore_FFHHHHHJIJJIJJJJJJJJJJJJIJIJIJJIJJJJJJJGIJJJJJJIHJJJIJJJJIJDHIJJJJJJJJIJIJJHHHHHHFFFFFECC@EEDD_Mismatch_0_Sense_+_Library_PoolC
AAATTTTGTTGTAGTTTAAAGATCTATCCCATCACTTCTATTAGGAAGTTGGAAAATAGTTTTCCTGTAATTATTCAGATCCTTAGAAGGAAGC
>Frequency_1_QualityScore_FFHGDFHJJJJJJJIIFJIJIIIIIJIJJJGEGIGDFDBFHIIIJHJJIGGHJGGIJHJIJEIIGHHHGHHFFEDFFD_Mismatch_2_Sense_+_Library_PoolC
CTATTCAGATCCTTAGAAGGAAGCTCGGCAAATTGTGTAAATTTATTCAATCTTACTTTATGTTGATCTTACTGTCCA
>Frequency_1_QualityScore_DFHHHHHIJJJIJJHHIIJJJJIJJJJJGIIGGIGIIJIJJIIJJJJJJJJIJIIJJJJIIJJJDEGGHGGIHHHHGFFACEFFEEEECECDAD_Mismatch_0_Sense_+_Library_PoolC
CTTTTTGACATATGTGAACTAAATTTTGTTGTAGTTTAAAGATCTATCCCATCACTTCTATTAGGAAGTTGGAAAATAGTTTTCCTGTAATTAT
>Frequency_1_QualityScore_FFHHHHDHFHIHHGGJJGIJIEIJDEHIJJJJJIJJIIIJJJIJJGIFGHIJIJIJDGGIGIIICFHIHCHGGIIIGECHHHHFFFBDFECCC@_Mismatch_0_Sense_+_Library_PoolC
TTTTGTTGTAGTTTAAAGATCTATCCCATCACTTCTATTAGGAAGTTGGAAAATAGTTTTCCTGTAATTATTCAGATCCTTAGAAGGAAGCTCG
>Frequency_1_QualityScore_ADFFGGFIGFHHHIFHHIGIIIIIIIIIIIIIIIIIHIG>GGGHIIIIIIIIICHIIAFHIIIIIIGIHGCEHFFFFFF_Mismatch_0_Sense_+_Library_PoolC
GGCAAATTGTGTAAATTTATTCAATCTTACTTTATGTTGATCTTACTGTCTATATAGATTTAATGCTTGGCTGGCTCTA
>Frequency_1_QualityScore_FFHHHGHIIJJJJJJGIIJJJIJJJJJJIJIIJJJHIIJJJJJJJJIJIHGIJJJIIJFHHHHHFFFFFFCEEEEEDDDD@DEDEBCDDDDDDD_Mismatch_1_Sense_+_Library_PoolC
TAATGGTCTTTGGGGATTTTTCTTTTCGACATATGTGAACTAAATTTTGTTGTAGTTTAAAGATCTATCCCATCACTTCTATTAGGAAGTTGGA
>Frequency_1_QualityScore_FFHHHHHIIIJJJJJJJJIJJJJJJJJJJJJJJJJJJJJIJJIJJJJJJJJJJGGJJJJJJJJJJJJJJIIIJJIJIHHHGGHFFFFFCE@DDB_Mismatch_1_Sense_+_Library_PoolC
TGTTGTAGTTTAAAGATTTATCCCATCACTTCTATTAGGAAGTTGGAAAATAGTTTTCCTGTAATTATTCAGATCCTTAGAAGGAAGCTCGGCA
>Frequency_1_QualityScore_FFHHHHHJJIJJJJJIJIJICDHIGJJIIJIJJIDHGIGIJIJJIIJIIJJIIJJGJIJIJJHHHHHHHFFFE_Mismatch_0_Sense_+_Library_PoolC
CCTGTAATTATTCAGATCCTTAGAAGGAAGCTCGGCAAATTGTGTAAATTTATTCAATCTTACTTTATGTTGA
>Frequency_1_QualityScore_FDHHHHHJHIJJJJJHIJJIIGGIJJJJFIJJIJJJJIJJJJGGIGGIIJJJJHHHFFFFECEEEEEFEDDFDDEEEDDDEDDDEDDDFDDCCD_Mismatch_1_Sense_+_Library_PoolC
GAAGTTGGAAAATAGTTTTCCTGTAATTATTCAGATCCTTAGAAGGAAGCTCGGCAAATTGTGTAAATTTATTCAATCTTACTTTATGTTGAAC
>Frequency_1_QualityScore_DFHHHGHJJJJJJJJJJJJJJJJJJHHJJJIHIIJJHIJJJJJJJGIJJJJJIJJJJJIIJJIJJIJIIGGHHHHHHFFFFFEEEEEEECDCDD_Mismatch_0_Sense_+_Library_PoolC
TATAAATTGAAAACAGAAAGTAAAGTCTTATAATGGTCTTTGGGGATTTTTCTTTTTGACATATGTGAACTAAATTTTGTTGTAGTTTAAAGAT
>Frequency_1_QualityScore_FFFHHBHIIEIGGGIJJGHIJJJIIIIGJIGIJDFGGHII>AHBHGJGGGGHEG>HE=EBDDC??@CCEAEEDD@C@CA@CCAA>CBDBDA:@A_Mismatch_0_Sense_+_Library_PoolC
AGATTCGCTGCACCAGCGTTTGCATCGCCCAAGTCAATGGAAATATAAATTGAAAACAGAAAGTAAAGTCTTATAATGGTCTTTGGGGATTTTT
>Frequency_1_QualityScore_FDDDFHHJEHGGIEJJIGHGHHHIJIGGIJGFH_Mismatch_1_Sense_+_Library_PoolC
CTGTCTATATAGATTTAATGCTTGGCTGGCTCA
>Frequency_1_QualityScore_FFHHHHHJJEGGIJJJJJJJJJIJJJJJJJJJJJJJIJJJJIJJIJJJJGGIJIJHIJIJIIIJJJFJJHHHHHHHFFFFFFFEEEEEDEEDDC_Mismatch_0_Sense_+_Library_PoolC
GGAAAATAGTTTTCCTGTAATTATTCAGATCCTTAGAAGGAAGCTCGGCAAATTGTGTAAATTTATTCAATCTTACTTTATGTTGATCTTACTG
>Frequency_1_QualityScore_FFHHHHHJJGIIIIJJJJJJJJIJJJJJJJJJJJJJJJJJJJJHIJHIIHIJJHIIIJJJFHIJJJJJJG@HIJJHHHHHHFFFFFBCCCEEED_Mismatch_0_Sense_+_Library_PoolC
TAAATTTTGTTGTAGTTTAAAGATCTATCCCATCACTTCTATTAGGAAGTTGGAAAATAGTTTTCCTGTAATTATTCAGATCCTTAGAAGGAAG
>Frequency_1_QualityScore_FFHGHHGGGFHHJJHHHIGIIJJIJHHJIIIIJJFHGIJJIJIJIJIHGIGIGIIIIGGGGIIJIIJIHCHHHGDFFFFFFEEDEDEACCCDDD_Mismatch_0_Sense_+_Library_PoolC
AACAGAAAGTAAAGTCTTATAATGGTCTTTGGGGATTTTTCTTTTTGACATATGTGAACTAAATTTTGTTGTAGTTTAAAGATCTATCCCATCA
>Frequency_1_QualityScore_FFHHHHHJFHIGHIGHIGHJJJJJCHIIJJJJJIJJJIJIJJJJJIGIJJJJJJIIJJJJJIJJJJHHGHEDFFFFFEDEEEEEDEDDDDDDDD_Mismatch_1_Sense_+_Library_PoolC
ACAGAAAGTAAAGTCTTATAATGGTCTTTGGGGATTTTTCTTTTCGACATATGTGAACTAAATTTTGTTGTAGTTTAAAGATCTATCCCATCAC
>Frequency_1_QualityScore_DDAFAFDFCGGGEHGGAFEGHGGGGIIDFBFBFEF9?FH@HGHHGIGEHGGHG=8@8@@;CEDHEHHFCCEAEFEEEEDEC@AC3_Mismatch_0_Sense_+_Library_PoolC
GAAAATAGTTTTCCTGTAATTATTCAGATCCTTAGAAGGAAGCTCGGCAAATTGTGTAAATTTATTCAATCTTACTTTATGTTGA
>Frequency_1_QualityScore_FFHHHHHHJJHIJIJJJIJJJJJIGIJJJJJJJJJIJJJJJIJIJJJJJJJCJIJIJJJGIIIJHHGFFDFFFFEFFEEEFDEEDEDDDEDDDE_Mismatch_0_Sense_+_Library_PoolC
TTCTATTAGGAAGTTGGAAAATAGTTTTCCTGTAATTATTCAGATCCTTAGAAGGAAGCTCGGCAAATTGTGTAAATTTATTCAATCTTACTTT
>Frequency_1_QualityScore_FFHHHHHIIIJJIIIJJJJJJJJJIGIJIJJJJJJJJIJJJJJIIJJIIJJJJIJIJDHIEHIIJJIIJEGIJJJIIIJHGGHFCEFEEFDDDE_Mismatch_0_Sense_+_Library_PoolC
ATTTTGTTGTAGTTTAAAGATCTATCCCATCACTTCTATTAGGAAGTTGGAAAATAGTTTTCCTGTAATTATTCAGATCCTTAGAAGGAAGCTC
>Frequency_1_QualityScore_FFHFHGHJJJIJJJJJJIIJJIJJJIJJJJIJJJIJJJJJIJJJIJIIJJJJJJJJJIIJJJIHHFHHFCHHFFFFFFFCEDEEDEECDDCDD@_Mismatch_0_Sense_+_Library_PoolC
AGGAAGTTGGAAAATAGTTTTCCTGTAATTATTCAGATCCTTAGAAGGAAGCTCGGCAAATTGTGTAAATTTATTCAATCTTACTTTATGTTGA
>Frequency_1_QualityScore_FFHHHFHIJJJIJJGIIJJJGIJJJJJIJJJJJJJJJJJJJJJJJJJJHIJJJJIJJIIJJIIIJIHHHEHHFFFFFFDEEEEEEDDDCDDDCC_Mismatch_1_Sense_+_Library_PoolC
AATGGTCTTTGGGGATTTTTCTTTTCGACATATGTGAACTAAATTTTGTTGTAGTTTAAAGATCTATCCCATCACTTCTATTAGGAAGTTGGAA
>Frequency_1_QualityScore_FFGHDFDGHGEBIGIIBGEIGGHHIJJJJGGCFHGIBGIIGIJJHIJIJJJIJJFGIIJJJJEE@HIGGCD>GEFEEFBEEEEEEFDCDEDCDD_Mismatch_1_Sense_+_Library_PoolC
CTATCCCATCACTTCTATTAGGAATTTGGAAAATAGTTTTCCTGTAATTATTCAGATCCTTAGAAGGAAGCTCGGCAAATTGTGTAAATTTATT
>Frequency_1_QualityScore_FFFHHHHJJJJJJIIJEHIIGHDIIFFHGGGIFHEHIJFFIGGGCHHJJJIJJJCDHGHGGHIIIIGIJHHHHHFEFFEFEDDEEEECDDDECF_Mismatch_0_Sense_+_Library_PoolC
AATTGAAAACAGAAAGTAAAGTCTTATAATGGTCTTTGGGGATTTTTCTTTTTGACATATGTGAACTAAATTTTGTTGTAGTTTAAAGATCTAT
>Frequency_1_QualityScore_FFGG?FHGIJIIIIIJFGHACHDEIJGJIHGGIIGIIHHGIIIIIECGGIBCAGACH>CCEFFFGHH>>._Mismatch_1_Sense_+_Library_PoolC
GGAAGCTCGGCAAATTGTGTAAATTTATTCAATCTTACTTTATGTTGATCTTACTGTCTATATAGATTGA
>Frequency_1_QualityScore_FFHHHHHJJJJJJJJJJJJJJJJJJJJJJJJJIJJJJJJJGIJIJJJIJJJJJIIIJJJHHIGFHHHHFCEFFFFEFEEEDEEDEDDDD_Mismatch_1_Sense_+_Library_PoolC
AGTTGGAAAATAGTTTTCCTGTAATTATTCAGATCCTTAGAAGGAAGCTCGGCAAATTGTGTAAATTTATTCAATCTTACTTTATGTTA
>Frequency_1_QualityScore_FFHHHHGGIJJJJHJJIJJJJIIJJIJIIJJJJJJIIIJJJJJJJJJIIIIJIGIIIJJJJJFJJJIJJGHJHIIEHGHHHGHDFFFEFCE@CC_Mismatch_1_Sense_+_Library_PoolC
GAACTAAATTTTGTTGTAGTTTAAAGATCTATCCCATCACTTCTATTAGGAAGTTGGAAAATATTTTTCCTGTAATTATTCAGATCCTTAGAAG
>Frequency_1_QualityScore_FFHHGHBHIIJIHIIIIJJJJIIJGGGIHGCGH@FFFEGGIIJJJJGIJIJIGJJJJIJJIJIIGFHGECDFCFFF_Mismatch_0_Sense_+_Library_PoolC
ATTCAGATCCTTAGAAGGAAGCTCGGCAAATTGTGTAAATTTATTCAATCTTACTTTATGTTGATCTTACTGTCTA
>Frequency_1_QualityScore_FFHHHHHJJJJJJIJJJJJIJJJJJJJIJJJJJJIIJJIJHIHIJFHIJIJJJJHIJJJIJJJJGIJIJIFHGHHH_Mismatch_0_Sense_+_Library_PoolC
TGTAATTATTCAGATCCTTAGAAGGAAGCTCGGCAAATTGTGTAAATTTATTCAATCTTACTTTATGTTGATCTTA
>Frequency_1_QualityScore_FFHGGHHJJJJJIJJIJJHIIJJJIIJHIJIIIJJJJJGIJJJJIJHJJIJIIJJJJGHIJJJCGGGHIIIGGGIHHFFDDCEEEDCC_Mismatch_1_Sense_+_Library_PoolC
ATCTATCCCATCACTTCTATTAGGAAGTTGGAAAATAGTTTTCCTGTAATTATTCAGATCCTTAGAAGGAAGCTCGGCAAATTGTGCA
>Frequency_1_QualityScore_DDHHAFFHGGH?ED>C>DECHIEBFH>B<@EF9:CDGAD;?@EHHGHHIGBECBAAFGIII>7@CHHHIDEHCHCD6?B@CCAADDCCCCCCEC_Mismatch_0_Sense_+_Library_PoolC
AAATTGAAAACAGAAAGTAAAGTCTTATAATGGTCTTTGGGGATTTTTCTTTTTGACATATGTGAACTAAATTTTGTTGTAGTTTAAAGATCTA
>Frequency_1_QualityScore_FFHDHHHHIHIIIGJJJJJJIJJJJIGIIHIJIJIEIJJJGIJJJIJGHIIIHGIJBHIIJJJHHGHEECEBDFFFDECEADEDCDDDDFEE@C_Mismatch_2_Sense_+_Library_PoolC
GGAAGTTGGAAAATAGTTTTCCTGTAATTATTCAGATCCTTAGAAGGAAGCTCGGCAAATTGTGTAAATTTATTCAATCTTACTTTATGTTAAA
>Frequency_1_QualityScore_DDHHH<FHGGIGGEHGIG>FA@HHHIIAHIDCFCBHBDGGGIBBFBFHIIEGHIEBHIIGCFHHCEHIIA>??EHFDEEEDDBCC@DD@_Mismatch_0_Sense_+_Library_PoolC
TCCTGTAATTATTCAGATCCTTAGAAGGAAGCTCGGCAAATTGTGTAAATTTATTCAATCTTACTTTATGTTGATCTTACTGTCTATAT
>Frequency_1_QualityScore_DDHHBDFA?FHIIII4FDDHGEHFAEC>@FGAEGHEGBGIEGIEG0?@:FECB@AGHIHE4)7).7?AE.=;AE)7)7;7?>@AC((.;>@>BC_Mismatch_1_Sense_+_Library_PoolC
AAAATAGTTTTCCTGTAATTATTCAGATCCTTAGAAGGAAGCTCGGCAAATTGTGTAAATTTATTCAATATTACTTTATGTTGATCTTACTGTC
>Frequency_1_QualityScore_FFHHHGDHJIJFHIJJJJJJJJJFHIJJJFJHHGIJJJIGGIJIJGGGBFEGHIIIJJIJJGIIGHHGHEFFFFFFDEDDECDDDCDDD@_Mismatch_0_Sense_+_Library_PoolC
GGTCTTTGGGGATTTTTCTTTTTGACATATGTGAACTAAATTTTGTTGTAGTTTAAAGATCTATCCCATCACTTCTATTAGGAAGTTGGA
>Frequency_1_QualityScore_FFHHHHHJIJJJJJHIIJJJJJJJJJJJJJIJJJJJIJJJGIJIIJHIJGHIIIJIIHIJGHIJJJJJHHHHFFFFFFEEEDDDDDDEEEEEED_Mismatch_0_Sense_+_Library_PoolC
TTGCATCGCCCAAGTCAATGGAAATATAAATTGAAAACAGAAAGTAAAGTCTTATAATGGTCTTTGGGGATTTTTCTTTTTGACATATGTGAAC
>Frequency_1_QualityScore_DDDHHHHGIA>FEFAE<EHIGEEHGIGIIIHGHIGGHGIGHHIGIGIHICECFCGIIGGGICHGHHFFFEHEEDEEEEC@_Mismatch_0_Sense_+_Library_PoolC
TAGTTTTCCTGTAATTATTCAGATCCTTAGAAGGAAGCTCGGCAAATTGTGTAAATTTATTCAATCTTACTTTATGTTGA
>Frequency_1_QualityScore_FFHHHHHIJJJJJJJJGJJGIIJJJJJJIIJJIJHHIIIEIJJIJIIIJJJJJJJJJJJ_Mismatch_0_Sense_+_Library_PoolC
TATTCAGATCCTTAGAAGGAAGCTCGGCAAATTGTGTAAATTTATTCAATCTTACTTTA
>Frequency_1_QualityScore_DDHHHHHJHHIJJJJJJIJJJJJJJJJJJJJJIJJJJJJJJIJJJIJJJJJJJJHIIHIJJJJJJJHHHHHHFFFFFFEDEDCEEEDDCDDCDD_Mismatch_1_Sense_+_Library_PoolC
TATAATGGTCTTTGGGGATTTTTCTTTTCGACATATGTGAACTAAATTTTGTTGTAGTTTAAAGATCTATCCCATCACTTCTATTAGGAAGTTG
>Frequency_1_QualityScore_FFHHHFHIJJJJIJJJIJJJJJJJJJJJJJIJJJIHIIIIIHIJJJJEIJJHGIJIJIJJGGJJIJJJIHHHHFFFDDEEEEEEDDDDDDEDDD_Mismatch_1_Sense_+_Library_PoolC
CCAAGTCAATGGAAATATAAATTGAAAACAGAAAGTAAAGTCTTATAATGGTCTTTGGGGATTTTTCTTTTCGACATATGTGAACTAAATTTTG
>Frequency_1_QualityScore_FFHHHHHIJJJJIJJJJJJJJGIFHIJJJJJJJJFHJJJJJJJJIJJJJJJJJJJJIJJJIJJIIIJGIHHHHHHHFFFFECDEEEEEDCDDDE_Mismatch_0_Sense_+_Library_PoolC
TAAATTGAAAACAGAAAGTAAAGTCTTATAATGGTCTTTGGGGATTTTTCTTTTTGACATATGTGAACTAAATTTTGTTGTAGTTTAAAGATCT
>Frequency_1_QualityScore_FFHHHFHJJJJJJJJJJIHIIJJJJIJIJJJJIIJJJJJHJJJJJIJJJIIIJJJJIJJJJJJJIJJIHHEEHHGFDEFEFECEEEDDCDCDED_Mismatch_0_Sense_+_Library_PoolC
TGGGGATTTTTCTTTTTGACATATGTGAACTAAATTTTGTTGTAGTTTAAAGATCTATCCCATCACTTCTATTAGGAAGTTGGAAAATAGTTTT
>Frequency_1_QualityScore_FFHHHHHIJJJJIIIJJJJJIIJJJIGHJHIJIIJIIJJJJJJJJJJJJJJJJJJJJHIJIIJAGHHIIHJJHHHHHHFFEFFFFEEEEFDEEE_Mismatch_1_Sense_+_Library_PoolC
TTTCGACATATGTGAACTAAATTTTGTTGTAGTTTAAAGATCTATCCCATCACTTCTATTAGGAAGTTGGAAAATAGTTTTCCTGTAATTATTC
>Frequency_1_QualityScore_FFHHHHHIIIJIIJJJJJJJJJFIJEGIIEIHIHFHGHFHEIIIIGGHHFHJIJJIEIIIJJIJIFGGIHIJIIJH7=EH@HEDFFEFFDECEC_Mismatch_0_Sense_+_Library_PoolC
TTTGACATATGTGAACTAAATTTTGTTGTAGTTTAAAGATCTATCCCATCACTTCTATTAGGAAGTTGGAAAATAGTTTTCCTGTAATTATTCA
>Frequency_1_QualityScore_DDHFFDFFEGEBHIGFEHIEFDDHIEGHDHGHGGGHJGIGIIJGIIJJEHIJIIJHIIJJDE=EEEEF@;@BC>CECEECDC;>ACDCDCDDCC_Mismatch_1_Sense_+_Library_PoolC
AAGTAAAGTCTTATAATGGTCTTTGGGGATTTTTCTTTTCGACATATGTGAACTAAATTTTGTTGTAGTTTAAAGATCTATCCCATCACTTCTA
>Frequency_1_QualityScore_FFHHHHHJJJJJJJJJIJJJIJJJJJJJHJJJJHHIJJJJJJJJHIIJJJJJJFHIJJJJJIJJJIFIHEHHHFFFFFFEEEEEEEDDDDDDDD_Mismatch_1_Sense_+_Library_PoolC
AATGGAAATATAAATTGAAAACAGAAAGTAAAGTCTTATAATGGTCTTTGGGGATTTTTCTTTTCGACATATGTGAACTAAATTTTGTTGTAGT
>Frequency_1_QualityScore_FFHHHHHJJJJJJJJJJJJJJJJJJJJJGHIJJJJJJJJHIIJJJIJJHGGJJJIJJJJJJJIFGHHHHEEFFFFFEEEEEDCDDDDDCDEECD_Mismatch_0_Sense_+_Library_PoolC
AAATATAAATTGAAAACAGAAAGTAAAGTCTTATAATGGTCTTTGGGGATTTTTCTTTTTGACATATGTGAACTAAATTTTGTTGTAGTTTAAA
>Frequency_1_QualityScore_FFHHGHFHGIIIJJJJJJJIIJJJIGHIGIIIJJJGIIIJJJJJJJJJIJJJJIJJCGIGGIHGGGHHHFHHFFFFDFFEEEEEEEDEEEEEEE_Mismatch_1_Sense_+_Library_PoolC
TTCGACATATGTGAACTAAATTTTGTTGTAGTTTAAAGATCTATCCCATCACTTCTATTAGGAAGTTGGAAAATAGTTTTCCTGTAATTATTCA
>Frequency_1_QualityScore_FFHHHHHJJIJJJJEIJIIJJIJJJJIJJJJJJJIJIJJGHIJGIIJJJJJJIHHHHGHFFFFEEEEEEEDFCEEEDDDFDDCCDDDDDDD?BD_Mismatch_1_Sense_+_Library_PoolC
ACCAGATTCGCTGCACCAGCGTTTGCATCGCCCAAGTCAATGGAAATATAAATTGAAAACAGAAAGTAAAGTCTTATAATGGTCTTTGGGGATT
>Frequency_1_QualityScore_FDHHFDBBHEDEDFGIIIIIIGI>DGGGEADBGBFIHIBBGIIBGIGGGIIGGGIHHGGHEGGHGHIIIGGHGHIHHGHDDCCDDDDCCCCDDD_Mismatch_2_Sense_+_Library_PoolC
TAAAGATCTATCCCATCACTTCTATTAGGAAGTTGGAAAATAGTTTTCCTGTAATTATTCAGATCCTTATAAGGAAGCTCGGCAAATTTTGTAA
>Frequency_1_QualityScore_DDFCFD?DGGCGGIB@>HCG@CH@FHIIIIIGD?FHIBIIBD?FGIIGHH>DFFHIBFEHCGG_Mismatch_1_Sense_+_Library_PoolC
TTGTGTAAATTTATTCAATCTTACTTTATGTTGATCTTACTGTCTATATAGATTTAATGCTTA
>Frequency_1_QualityScore_FFHHHHHJJIJJJIJJJJIJJJJJGIJJJJJJJJJJJJJJJJJJJIJJIIJJIJJJJJJIJJJGIIIHHEHHFHFFFFFFFEEEEEEE_Mismatch_1_Sense_+_Library_PoolC
AGGAAGTTGGAAAATAGTTTTCCTGTAATTATTCAGATCCTTAGAAGGAAGCTCGGCAAATTGTGTAAATTTATTCAATCTTACTTGA
>Frequency_1_QualityScore_FEHFFDDHGIHIGIBHGIIIIGIIIIGIHEEHIIIIGIICHGIIG>D?BFGGGHIIIIIIIGGIGGHIIIDGGADCHGHEHHGHHF_Mismatch_0_Sense_+_Library_PoolC
GTGTAAATTTATTCAATCTTACTTTATGTTGATCTTACTGTCTATATAGATTTAATGCTTGGCTGGCTCTATGTGCTTTCATGCTA
>Frequency_1_QualityScore_FFHHHHHIJHIGHHHIIHGJJJJJJGHIJJJJJIJJJJGIJIJJJIJEGIGIGHIJJJJHIJIJJHIIEHIGHFGHGGDDEFFCCEEEDECDED_Mismatch_0_Sense_+_Library_PoolC
TAAAGTCTTATAATGGTCTTTGGGGATTTTTCTTTTTGACATATGTGAACTAAATTTTGTTGTAGTTTAAAGATCTATCCCATCACTTCTATTA
>Frequency_1_QualityScore_DD:?,<CGE>4C??:FIA>EAHC<9CH>@CB>F91?CBD<9?@FEBF@FCF?D9BE@<B8?_Mismatch_2_Sense_+_Library_PoolC
AGTGAAAATTTATTCAATCTTACTTTATGTTGATCTTACTGTCTATATAGATTTAATGCTT
>Frequency_1_QualityScore_FFHHHHHJJJJJJJJJJJJGJJJIJJJFHIGIJHIJGIGJJIJJIIGAHGHIIJJIJIJJGGIGGIJHHEEHCDFEDEEFFCEEEE_Mismatch_0_Sense_+_Library_PoolC
ATTCAGATCCTTAGAAGGAAGCTCGGCAAATTGTGTAAATTTATTCAATCTTACTTTATGTTGATCTTACTGTCTATATAGATTTA
>Frequency_1_QualityScore_DEDDBFDIIIAFGEGDHIEGIFHIIIIGIHGHIIIIIIGIIIIIIIIIECHIGHIIGIIIIGIIGHF=AHADDDDDDCEEDECCCCDCCCDCCC_Mismatch_0_Sense_+_Library_PoolC
TATTAGGAAGTTGGAAAATAGTTTTCCTGTAATTATTCAGATCCTTAGAAGGAAGCTCGGCAAATTGTGTAAATTTATTCAATCTTACTTTATG
>Frequency_1_QualityScore_FFHHHHHJJJJJJJJJJJIJIJJGIJHIJIJJJJJJJHIJJJJJIJIJJJIJIJJIGIJJJIJICGIJIGHGFHHFFFCEEEDCCDDDDEEDCE_Mismatch_0_Sense_+_Library_PoolC
TCTATCCCATCACTTCTATTAGGAAGTTGGAAAATAGTTTTCCTGTAATTATTCAGATCCTTAGAAGGAAGCTCGGCAAATTGTGTAAATTTAT
>Frequency_1_QualityScore_?DF>FFBFDAGDGHGIICBCEABB@<BG>CH<FHCHHG?DH<DGDHHGGGDCGIG<BGGI>DHDH@GIECHEHFHCEHEEEEECCCDCCDCC@C_Mismatch_0_Sense_+_Library_PoolC
ATTATTCAGATCCTTAGAAGGAAGCTCGGCAAATTGTGTAAATTTATTCAATCTTACTTTATGTTGATCTTACTGTCTATATAGATTTAATGCT
>Frequency_1_QualityScore_FFHHHHHJJJJJJJJJJJJJIJIJJJJJJJJJJIJJJJJJJJIJJJJJJJJJJJJJJJIJJJJJIIJE_Mismatch_2_Sense_+_Library_PoolC
CATTATTCAGATCCTTAGAAGGAAGCTCGGCAAATTTTGTAAATTTATTCAATCTTACTTTATGTTGA
>Frequency_1_QualityScore_FDFHFDDGIJIIHIIIJJJJIJJIIJIJBGIGGIIFIJJIHHIGFGHGIIJIJGGIIJFGIJJJJJGGHHEHGGFFFFFFFEEADDACCDDDAC_Mismatch_0_Sense_+_Library_PoolC
GTAATTATTCAGATCCTTAGAAGGAAGCTCGGCAAATTGTGTAAATTTATTCAATCTTACTTTATGTTGATCTTACTGTCTATATAGATTTAAT
>Frequency_1_QualityScore_FFGHGFHJIJJIJIIFIJJJJJJJJJGIIIFHGIJJJJJJJBFGIIHIJGGJJJGIIJJJIJGIIIJJGFEHEGIFFEEFFDDEECC@CDD_Mismatch_0_Sense_+_Library_PoolC
AAGATCTATCCCATCACTTCTATTAGGAAGTTGGAAAATAGTTTTCCTGTAATTATTCAGATCCTTAGAAGGAAGCTCGGCAAATTGTGTA
>Frequency_1_QualityScore_FDHHHHHJJIJJHIJJJJIJIIIJJJJJJJJIJJJIJJJJJJJIJJJJJJJJIHIJJJJJHIHHHHHGHCEFFFFFEEEEEEDDDDDED_Mismatch_1_Sense_+_Library_PoolC
GTTGGAAAATAGTTTTCCTGTAATTATTCAGATCCTTAGAAGGAAGCTCGGCAAATTGTGTAAATTTATTCAATCTTACTTTATGTTTA
>Frequency_1_QualityScore_FFHHGHHIIIJJJIJIJJJJIJJJJGIIJJFIJJJJJJJJJJJJJJJJJJJJIIJ_Mismatch_2_Sense_+_Library_PoolC
CCTTAGAAGGAAGCTCGGCAAATTGTGTAAATTTATTCAATCTTACTTTATGTCA
>Frequency_1_QualityScore_FFHHGHHJGIGIHIHJJIJJJJJJJJIFHHHGIFIDI>HIJJJJIGGHGIJFIHHHHFFFFE?@DDCEEEFEDDC@ACC?=B?BCDAC?CCACC_Mismatch_0_Sense_+_Library_PoolC
GCTGCACCAGCGTTTGCATCGCCCAAGTCAATGGAAATATAAATTGAAAACAGAAAGTAAAGTCTTATAATGGTCTTTGGGGATTTTTCTTTTT
>Frequency_1_QualityScore_FFGGHHHJJJJEHGIIGIJIJJIHBFEGI<FHHIIJIHIIJIIHIJJIIH>DHCGIIHGIJJJGEHFEGFEEFFFFECEDDEDACBCDDDDEEC_Mismatch_1_Sense_+_Library_PoolC
GAAATATAAATTGAAAACAGAAAGTAAAGTCTTATAATGGTCTTTGGGGATTTTTCTTTTCGACATATGTGAACTAAATTTTGTTGTAGTTTAA
>Frequency_1_QualityScore_DEHHHHHJJJJJJJHHHIJJJJJGIJJJJIJJJJJJJJJJJJJJJJJJJJIJIHHIGIIIJIGIJIJ_Mismatch_0_Sense_+_Library_PoolC
AGCTCGGCAAATTGTGTAAATTTATTCAATCTTACTTTATGTTGATCTTACTGTCTATATAGATTTA
>Frequency_1_QualityScore_FFHHHHHJJJIJJJJJJGJJJJJJGGIJJJJJJJJJJJIJJJJJIJJJJJJHIJDHIJIJJJIJJIJJJIHHHHHDEFFFFFEEEEEDDBDEDD_Mismatch_0_Sense_+_Library_PoolC
GGGGATTTTTCTTTTTGACATATGTGAACTAAATTTTGTTGTAGTTTAAAGATCTATCCCATCACTTCTATTAGGAAGTTGGAAAATAGTTTTC
>Frequency_1_QualityScore_FFHHHHGIIJFHIIJJJJJJJEIJJJJJJJJIJJJJJJJIIJJIJFGHHHIIJJJICBDHIGHIJIHHGEEEFFFFFCDEEEDEEEDEECDDCC_Mismatch_0_Sense_+_Library_PoolC
ATCGCCCAAGTCAATGGAAATATAAATTGAAAACAGAAAGTAAAGTCTTATAATGGTCTTTGGGGATTTTTCTTTTTGACATATGTGAACTAAA
>Frequency_1_QualityScore_FFHHGHHGIIJJJJJIJJJJJJJIJJJJJJJJJJJJIJJJJJJJJJJIJIJIJDHHIGJJJJJJJJJJJGHHHHHHHFFFDFFFEDEDEEECFD_Mismatch_0_Sense_+_Library_PoolC
AAAATAGTTTTCCTGTAATTATTCAGATCCTTAGAAGGAAGCTCGGCAAATTGTGTAAATTTATTCAATCTTACTTTATGTTGATCTTACTGTC
>Frequency_1_QualityScore_FFHHHHHJJJJJJJJJJJJJJIHIJJJHIJJJJJJJJJHIJJJJJJJIIJJJJJJJJJJIIIIJJJHHHHHHGFFFFFFFEEEEEDDEEEECDD_Mismatch_1_Sense_+_Library_PoolC
AATATAAATTGAAAACAGAAAGTAAAGTCTTATAATGGTCTTTGGGGATTTTTCTTTTCGACATATGTGAACTAAATTTTGTTGTAGTTTAAAG
>Frequency_1_QualityScore_FFHHHHHJIJJIIEHEIJ@HIIJJJJJJJIJJIIJJIJGIJGHIJIIJJJIIIIIGJIJIJJJJJJJIBEHEEHHFHFFFFFFCEDEEECCDCD_Mismatch_1_Sense_+_Library_PoolC
TTTTCTTTTCGACATATGTGAACTAAATTTTGTTGTAGTTTAAAGATCTATCCCATCACTTCTATTAGGAAGTTGGAAAATAGTTTTCCTGTAA
>Frequency_1_QualityScore_DFHHFHHIJIGJJJIJJIJJFGICEIIJJJIJHHIJJJJJIIIHIGGIEHGIJJIIIGHCFHJGGHIHHE;?AE_Mismatch_0_Sense_+_Library_PoolC
TTCTATTAGGAAGTTGGAAAATAGTTTTCCTGTAATTATTCAGATCCTTAGAAGGAAGCTCGGCAAATTGTGTA
>Frequency_1_QualityScore_FFHHGGHIJGHIJJJJJJJJJIIJJJJJJJIJJJIJJJJGGJIJJJIIJIJJJJJHIJIJIJJJJIIHHHHEHEFFFFFFFEDEEEECDDEDDD_Mismatch_1_Sense_+_Library_PoolC
GGAAAATAGTTTTCCTGTAATTATTCATATCCTTAGAAGGAAGCTCGGCAAATTGTGTAAATTTATTCAATCTTACTTTATGTTGATCTTACTG
>Frequency_1_QualityScore_DEHHFHHICHGJIGJHEIIIJIGHIIIIIIIJJJJJJIJIJJJIJJIIJHIJJGIGEHGIIIIDAGHHHHEHGHFFFFFFEECEEEEC>AC>>A_Mismatch_1_Sense_+_Library_PoolC
GAAGTTGGAAAATAGTTTTCCTGTAATTATTCAGATCCTTATAAGGAAGCTCGGCAAATTGTGTAAATTTATTCAATCTTACTTTATGTTGATC
>Frequency_1_QualityScore_FFHHHHHJBGHIIJJJJJJIGEHGIGIJGIJJJJIJIJJJIJGIJGIIFHIJGGIIIIIJJIIIIJHFHFHFFDFFEFCEEEECDDCCDDDCD>_Mismatch_1_Sense_+_Library_PoolC
CTTTGGGGATTTTTCTTTTCGACATATGTGAACTAAATTTTGTTGTAGTTTAAAGATCTATCCCATCACTTCTATTAGGAAGTTGGAAAATAGT
>Frequency_1_QualityScore_FFDH?HDHJJGIIIEGGHIGGFFG<FCGIGCDHHHJI?FHIJJFIE;DDGIGGGIJJJIEG@DHJHHGHEEHDDBDDBCEBCCDDDDDECA_Mismatch_0_Sense_+_Library_PoolC
ATATAAATTGAAAACAGAAAGTAAAGTCTTATAATGGTCTTTGGGGATTTTTCTTTTTGACATATGTGAACTAAATTTTGTTGTAGTTTAA
>Frequency_1_QualityScore_DFHHHHHIJJJIJIJJJIHHIJIJJJJJJGIIJJJJJJEIJJJJJJJJJJJIIIIGJJHIHIIHFHHHHFEFFFEEEEEEEECCCCDDECDDDD_Mismatch_1_Sense_+_Library_PoolC
TGAAAACAGAAAGTAAAGTCTTATAATGGTCTTTGGGGATTTTTCTTTTCGACATATGTGAACTAAATTTTGTTGTAGTTTAAAGATCTATCCC
>Frequency_1_QualityScore_FFHHHHHJJJIHJJJJJIGGGIJJJJIGJJJJIJJJJIIJJIIJJJIJJIJIIIIJIIJIGHJHHIHGHEEHHFFFFFFDEEEEFEDDDCC;@C_Mismatch_0_Sense_+_Library_PoolC
TTTTCTTTTTGACATATGTGAACTAAATTTTGTTGTAGTTTAAAGATCTATCCCATCACTTCTATTAGGAAGTTGGAAAATAGTTTTCCTGTAA
>Frequency_1_QualityScore_FFHHHHHJJJJIIJHIJJJJJJJJJJJJJJJJJJJJJJJJJJGIJJJIHIIIJJJJJJIIJJGIIJIJJIHJJJJJHHHGHEFFFFFFDDCEEC_Mismatch_1_Sense_+_Library_PoolC
ACTAAATTTTGTTGTAGTTTAAAGATCTATCCCATCACTTCTATTAGGAAGTTGGAAAATAGTTTTCCTTTAATTATTCAGATCCTTAGAAGGA
>Frequency_1_QualityScore_D:ADDFDA@FFAB@HH@<ABFC@ED?CFEGHGFABH@>DFD4FEBFGEGGIGAGG<89CDCFGFHEGCGFHGGAEIIGEEHA>E:>@B9ACC:B_Mismatch_0_Sense_+_Library_PoolC
TTTGTTGTAGTTTAAAGATCTATCCCATCACTTCTATTAGGAAGTTGGAAAATAGTTTTCCTGTAATTATTCAGATCCTTAGAAGGAAGCTCGG
>Frequency_1_QualityScore_FFHHHHHJJJJJIJJIJJJJIJIJJIJJJIIIJJIJIIJIIHGIIHIIHIHGGFHIIIHHHIIFHIJJJIJHG_Mismatch_0_Sense_+_Library_PoolC
ATGCTATTGCTGTATGTTTCATAATCCCATATTTAGTTTATAAAAGAGAGAAGTGGATAATGGTTGGCTGGCA
>Frequency_1_QualityScore_FDHHHHGJJJGJJGGJIHIIEIIJJJIJFIHEHJJJIJJJJJIEGGIIIHIJJGJIJIGGGBHIIJJJIFHEHIFGE_Mismatch_0_Sense_+_Library_PoolC
GTGTAAATTTATTCAATCTTACTTTATGTTGATCTTACTGTCTATATAGATTTAATGCTTAATGCTTGGCTGGCTCA
>Frequency_1_QualityScore_FFHHHHHJJJJJJJJJJJJJJJJJJJJJJJHIIIJJJJJJJJJJJJJJJJJJJJJJJIJJJIJIIIHHHHHHHFFFFFFFFEEEEEEEEDDEDD_Mismatch_0_Sense_+_Library_PoolC
CAGATCCTTAGAAGGAAGCTCGGCAAATTGTGTAAATTTATTCAATCTTACTTTATGTTGATCTTACTGTCTATATAGATTTAATGCTTAATGC
>Frequency_1_QualityScore_BDHFHHHIGIIGHHEHGBHIIIIIIGHHHIHIIIIIIIICGFHIHIHIIIIIIIIGICHGGIIIIIIAHGEE>>EEHHFFFFFFACEDDEA_Mismatch_0_Sense_+_Library_PoolC
CCTTAGAAGGAAGCTCGGCAAATTGTGTAAATTTATTCAATCTTACTTTATGTTGATCTTACTGTCTATATAGATTTAATGCTTAATGCCA
>Frequency_1_QualityScore_FFHGHHHJJJJJBHDHIIIJJGIJJIJIJJJJJIGIJJJJJIJJJFHIIIJFHIJJIIJJJJJJJJJJJHIJIIJJHHHHHFFFDEEC_Mismatch_0_Sense_+_Library_PoolC
CTCGGCAAATTGTGTAAATTTATTCAATCTTACTTTATGTTGATCTTACTGTCTATATAGATTTAATGCTTAATGCTTGGCTGGCTCA
>Frequency_1_QualityScore_D>FF>FHIH<@GGCFGGHIIBGADDHII?FEHIIIIFGCHEHEGGBHGGGIGIIIIHIIIAHGIIIIEHACEHCHEEEEEEECCCCCCCCCCCE_Mismatch_0_Sense_+_Library_PoolC
GATCCTTAGAAGGAAGCTCGGCAAATTGTGTAAATTTATTCAATCTTACTTTATGTTGATCTTACTGTCTATATAGATTTAATGCTTAATGCTT
>Frequency_1_QualityScore_FFHHDHHJJJDIIEHHGIGFGIFEH<CFHGHIJJIGFFHIGGIJGHIJGCGGIJJEHHGHHCHI=B@CHGGIBHEFFFFDACCCEDE@CCDCEF_Mismatch_0_Sense_+_Library_PoolC
CTATCCCATCACTTCTATTAGGAAGTTGGAAAATAGTTTTCCTGTAATTATTCATCCTTAGAAGGAAGCTCGGCAAATTGTGTAAATTTATTCA
>Frequency_1_QualityScore_FFHHHHHJJJJJJJJJJJJJJJIJJJJJJJH?FDHIGIJIIJJJIIJIIJJJJJJJJJGIJIIIIIJJJHHHHGGHGFFFFFFFEEEEEEEDED_Mismatch_0_Sense_+_Library_PoolC
TCAGATCCTTAGAAGGAAGCTCGGCAAATTGTGTAAATTTATTCAATCTTACTTTATGTTGATCTTACTGTCTATATAGATTTAATGCTTAATG
>Frequency_1_QualityScore_D@BBF?BHCCBBHEHFEBF>GGIIG=HAH@B?GFFDG9?FGID@ABGBGHB>CFEDGGA@CHIIG>?>EEHC?:?CEFFDAEDEECCCCCCCCD_Mismatch_0_Sense_+_Library_PoolC
TTCAGATCCTTAGAAGGAAGCTCGGCAAATTGTGTAAATTTATTCAATCTTACTTTATGTTGATCTTACTGTCTATATAGATTTAATGCTTAAT
