# Supplementary material for: Differential Gene Expression Reveals Candidate Genes for Drought Stress Response in Abies alba (Pinaceae)
Source: PLoS One. 2015 Apr 29;10(4):e0124564. doi: 10.1371/journal.pone.0124564 (PMC4414588; doi:10.1371/journal.pone.0124564)
Supplement: S2 File — (GZ) [file pone.0124564.s002.gz › comp10573_c0_seq1.fa]

>comp10573_c0_seq1 len=983 path=[1:0-982]
TGTCGAGAGTCCCATACGGATTCCACGGCACATTCATCACTTCCAACGAGCTTGCTAAGCAGGTGCCGTGAAGACGCGCTGTCTTCCGCCCTTCTTGGTTTCTTGATTACTCTACAAAACCTACTTCTGCACTTCTTGATTTTCTTGATTTCTTGATTACCCTACAGCACCTGGTTCTGCAGATTCCCGGCCTTCACACACTTTTCCAGTGAGGCCTGAGGAGGATAAATACTATATAGTATATAGAAGCAGAACCCACCATGATCTTAATTTTCAGACCGATTTTTATTTATTTTGGTTTATTGTAAATTTGAATGAGATATCAGAGGGACGCTGAGTATCCCCGGATCTCATTCATTTAAGTTCGTATTTTCCTTTGCCTGTACAGTAGAAATACAATTTTAGGAGACCAGCTTGCAGCTTTGTGTGTTCGAGCTCAGCTGGCTTCTTTCGATTCTTTACCAAGAGAATTTCTAGCTCGCATTACTCTCTTTCCATATATCATGTAAATATATTTCCATTGTTCACTGTTTGTATTATCTGATAATTATTGGATCCTTTGAATATGGGTTGTGTTTGGATTGTGGATCTTTGAATATATGCTTCATTTTCTGCAACCAGGTTGAAGGTCCATCAGATTTTATTTTCTGCAACCTTTAATGTTAATTGAATCGAGGTCTGATCTGGTTGAGGATAATAAGCCTGGTGTTTGGGCCGTTGGAAGCCGGCCGTTCTTGATTCTGCTCAGAGGTAGATGAGAAGCCTGTAGTACTGAGCACCAGCAGCAGATGAAACGGCCACATGTTTCAGGGGTCCCGCTCGTCGGGTGAACGTGAGGTAATTGGGTTCAGTATATCATCCTTTTTGTCGACGTAATTTTGTGGGAGATTGTCTTGTAGGCATTTGGAATATTTGTCGAATTATATTGACTACGTTCCCCCAATGCATGATGGAGTCGATTCACTCAATTCGTATATATATAT

>Frequency_22_QualityScore_FEHHGGHJIJHIIIHIIJIJIIGHIIIIJIIDGHIIIIIIHHIHHGHFGGFCEFFFEEEEEEDDDDDDDACDDDDCCCDDCDCCCDDECCCCCC_Mismatch_0_Sense_+_Library_PoolT
GAGATATCAGAGGGACGCTGAGTATCCCCGGATCTCATTCATTTAAGTTCGTATTTTCCTTTGCCTGTACAGTAGAAATACAATTTTAGGAGAC
>Frequency_21_QualityScore_FFHGHHHIIIIGHIIIJIIICGHIIHIIIIHIJIIIHIHIEFHHIIIHIHHGFGGFFFEEEEEEDDDDDBCCDDDDEDDCDDDCDCCDDDDCDC_Mismatch_0_Sense_+_Library_PoolT
GGGACGCTGAGTATCCCCGGATCTCATTCATTTAAGTTCGTATTTTCCTTTGCCTGTACAGTAGAAATACAATTTTAGGAGACCAGCTTGCAGC
>Frequency_1_QualityScore_FFHHHHHJJHIHICHJJJJJGHJJJJJJJJJJJJIJHIJJHIJJJJHHHHHHFFFFFFEEEEEECEDDDACDCDDDFDDDDDDDDDDDDDDDDD_Mismatch_0_Sense_+_Library_PoolC
GGGACGCTGAGTATCCCCGGATCTCATTCATTTAAGTTCGTATTTTCCTTTGCCTGTACAGTAGAAATACAATTTTAGGAGACCAGCTTGCAGC
>Frequency_17_QualityScore_EEGHHFGHIIIIIJIIIIJJIHHIHIHIIIIHIIIIIIIIIIHHGGIIGIIIIIHIHHIIIIIGIGHFEEDEFEDEEDDDDDCCCDDCCCCADC_Mismatch_0_Sense_+_Library_PoolT
GTTCGTATTTTCCTTTGCCTGTACAGTAGAAATACAATTTTAGGAGACCAGCTTGCAGCTTTGTGTGTTCGAGCTCAGCTGGCTTCTTTCGATT
>Frequency_17_QualityScore_FFHGHGHJJJJIHIGIIJIJIIIIIIIJJIIJJJJJJJJJIIJIJJJIIIIIIHHHHIIIIIHHGHHGFECDEDDDDDDDDDDDECCEEEEEDD_Mismatch_0_Sense_+_Library_PoolT
CTTGCAGCTTTGTGTGTTCGAGCTCAGCTGGCTTCTTTCGATTCTTTACCAAGAGAATTTCTAGCTCGCATTACTCTCTTTCCATATATCATGT
>Frequency_16_QualityScore_FFHGGFGIIIJJJIJJJIJIIIIIIIHIHIIIIIIJIJFHGHGHHIIIICHHEHIDFGGGGGFFEFEEECACDEEDDCCDCCDCCDDCCCCCDC_Mismatch_0_Sense_+_Library_PoolT
CCTGGTTCTGCAGATTCCCGGCCTTCACACACTTTTCCAGTGAGGCCTGAGGAGGATAAATACTATATAGTATATAGAAGCAGAACCCACCATG
>Frequency_16_QualityScore_FFGGGGGHIHIIIIEGHIJIJIIBFHIIHIIJHIIIHHHHGHHFGHHHGGFFGGFEEEEEEDEDDDDDDCCDDCBCBCDEDCCDCCCDCCCCCC_Mismatch_0_Sense_+_Library_PoolT
AGAGGGACGCTGAGTATCCCCGGATCTCATTCATTTAAGTTCGTATTTTCCTTTGCCTGTACAGTAGAAATACAATTTTAGGAGACCAGCTTGC
>Frequency_16_QualityScore_FEGGGGGHHHHGHHIFGHHHHHIHBEGHIHIIIIIIIHGHGHHHDEGGGFFFFEFEEEEDDDDDDCDCCCCCCDDCCBCCDCBBBBABCBCBCB_Mismatch_0_Sense_+_Library_PoolT
CAGAGGGACGCTGAGTATCCCCGGATCTCATTCATTTAAGTTCGTATTTTCCTTTGCCTGTACAGTAGAAATACAATTTTAGGAGACCAGCTTG
>Frequency_16_QualityScore_FFHHHGHJJJJJIJIJJIHHIIIIHIGGIIIIIIJEGHIIIIIIHIIIHHGGFGFBDEEFEEEDDDDDDCCDCDEEDCCCDDDDDCBCDDDECC_Mismatch_0_Sense_+_Library_PoolT
GAATGAGATATCAGAGGGACGCTGAGTATCCCCGGATCTCATTCATTTAAGTTCGTATTTTCCTTTGCCTGTACAGTAGAAATACAATTTTAGG
>Frequency_15_QualityScore_FFGGHGHIIIIJIIJIGGFGHIIIIIIJJIIIIHIJIJIJJJIIGIIIIIJIIHIIIGGFGGGGGFFEFDECCCCDDDCCDCDDDCDDDDDDDD_Mismatch_0_Sense_+_Library_PoolT
CCAGCTTGCAGCTTTGTGTGTTCGAGCTCAGCTGGCTTCTTTCGATTCTTTACCAAGAGAATTTCTAGCTCGCATTACTCTCTTTCCATATATC
>Frequency_15_QualityScore_FFGHGGHIIJJIJIIIHHHIJJIIIIIIIIJJJHIIIIIIIIIIHHHHGIIIIGHFHHHIIIIHHGGFGEFEDEDDCDDDCBDCCCDDCBCBCC_Mismatch_0_Sense_+_Library_PoolT
TCCTTTGCCTGTACAGTAGAAATACAATTTTAGGAGACCAGCTTGCAGCTTTGTGTGTTCGAGCTCAGCTGGCTTCTTTCGATTCTTTACCAAG
>Frequency_15_QualityScore_FFHGFHGIIIJHIIIIIIGHGHHIHHFHHIIIIIIIJJIIHIIIHIEGHHHIIGGGFGGFFEDEFEEEDBDDDCDCBCCCDCCCDDDCCCDBCD_Mismatch_0_Sense_+_Library_PoolT
GACCAGCTTGCAGCTTTGTGTGTTCGAGCTCAGCTGGCTTCTTTCGATTCTTTACCAAGAGAATTTCTAGCTCGCATTACTCTCTTTCCATATA
>Frequency_14_QualityScore_FFHHHHHIIJJJJJJIJJJHHIJJJIIJJIIIJJJIJJIJIIIIIIIJIJIJJJJJIIIJJIIIIJIJJGGHIHHGHGFEFEEECCDDDDDDDD_Mismatch_0_Sense_+_Library_PoolT
TCTCATTCATTTAAGTTCGTATTTTCCTTTGCCTGTACAGTAGAAATACAATTTTAGGAGACCAGCTTGCAGCTTTGTGTGTTCGAGCTCAGCT
>Frequency_14_QualityScore_FFHGGGHIJHIIIIIIIIIIIIIHIIIIJIIIIIJIJIIJIJJJHHIHIIIHHHHHHIIIIIIIHHGGGFEEEEEEEDCADDCDDDCCCACCBB_Mismatch_0_Sense_+_Library_PoolT
CTTTGCCTGTACAGTAGAAATACAATTTTAGGAGACCAGCTTGCAGCTTTGTGTGTTCGAGCTCAGCTGGCTTCTTTCGATTCTTTACCAAGAG
>Frequency_14_QualityScore_EFGHHGHHIHHIHIGIIIIIHEGGGFHGHHIIIJIHIIHGHHIIIIIHHEGHGGFGEEEFEEDCBBCCCCDDCDDCBCABCDCDCCBCCCCDDD_Mismatch_0_Sense_+_Library_PoolT
GGAGACCAGCTTGCAGCTTTGTGTGTTCGAGCTCAGCTGGCTTCTTTCGATTCTTTACCAAGAGAATTTCTAGCTCGCATTACTCTCTTTCCAT
>Frequency_14_QualityScore_FFHHHHGIIIIIIIJHIGHHIIIIEGGIHIIIIJIJJIIIIIJJIJIIIIHIGHIHHIIGGGFGFEDDECDEEEECDDDCDBCCDDCDCCDDDD_Mismatch_0_Sense_+_Library_PoolT
TTAGGAGACCAGCTTGCAGCTTTGTGTGTTCGAGCTCAGCTGGCTTCTTTCGATTCTTTACCAAGAGAATTTCTAGCTCGCATTACTCTCTTTC
>Frequency_1_QualityScore_FFHHHHHIJJIJJJJJJGIJJJJJGIIJJJGGJJJJJJJJJJJIJJJJIJJIJJIJJJJHHHHHF@?CDCEEEDCCDDDDDDDDDDDDDDDDDD_Mismatch_0_Sense_+_Library_PoolC
TTAGGAGACCAGCTTGCAGCTTTGTGTGTTCGAGCTCAGCTGGCTTCTTTCGATTCTTTACCAAGAGAATTTCTAGCTCGCATTACTCTCTTTC
>Frequency_14_QualityScore_EEHGHHGIIIIJJIIIIIIJIHIHIIIIHIIJJJIIIJHIEGIIIIIIHDFFGGFFFEFEEEEDECDCCCBCDEECBCBCCBCDDDCBDDDDCC_Mismatch_0_Sense_+_Library_PoolT
TTTATTGTAAATTTGAATGAGATATCAGAGGGACGCTGAGTATCCCCGGATCTCATTCATTTAAGTTCGTATTTTCCTTTGCCTGTACAGTAGA
>Frequency_13_QualityScore_EEGGGHGHFGGHGGGGFHHHGFHGHIHIHHHIIIHIHIIHIIIIIGHHHGGGGGFGGGHHGHHFFEEDEDBCCCCCCCBCDCCDDDDDBDDDDD_Mismatch_0_Sense_+_Library_PoolT
CAGCTTTGTGTGTTCGAGCTCAGCTGGCTTCTTTCGATTCTTTACCAAGAGAATTTCTAGCTCGCATTACTCTCTTTCCATATATCATGTAAAT
>Frequency_13_QualityScore_FFHHGGGIIJJGHHHIIHIHHHIIHIHHHHIJIIIIIIIHIIHIIJIIGHIIGGGHIIHIHGHHHGGEEBBDDEDDBCCDDDDDDDDDDDDDDE_Mismatch_0_Sense_+_Library_PoolT
TTGCAGCTTTGTGTGTTCGAGCTCAGCTGGCTTCTTTCGATTCTTTACCAAGAGAATTTCTAGCTCGCATTACTCTCTTTCCATATATCATGTA
>Frequency_13_QualityScore_FFHHHHHJJJJJJJJHIIJJJIFGFHHIIJIJJIJJJJJJJJJJIIIHGHFHHGIIIGHGGFEEEDEEFCDDBCBCBBCABCCCCBBBCDCDCC_Mismatch_0_Sense_+_Library_PoolT
AGGAGACCAGCTTGCAGCTTTGTGTGTTCGAGCTCAGCTGGCTTCTTTCGATTCTTTACCAAGAGAATTTCTAGCTCGCATTACTCTCTTTCCA
>Frequency_13_QualityScore_EFHHHFGIIIIIIJIIJJHHIIGHHHIIIIGHIIIJHHHGGFHHHHGIHIIIHIJHIIIHGFGFEDEDDCDEDCCCCCCBBCCCBCDCABCCCC_Mismatch_0_Sense_+_Library_PoolT
TAGAAATACAATTTTAGGAGACCAGCTTGCAGCTTTGTGTGTTCGAGCTCAGCTGGCTTCTTTCGATTCTTTACCAAGAGAATTTCTAGCTCGC
>Frequency_13_QualityScore_FEGGGHGHIIIIIIIJJHHIHIJIGGHFIIIIEFHIIIHIIGHHIIHIHHHFFGGFFEEDDAADDEEEDBBCCBDCDBCCEECDCCCCBCBBBC_Mismatch_0_Sense_+_Library_PoolT
AAATTTGAATGAGATATCAGAGGGACGCTGAGTATCCCCGGATCTCATTCATTTAAGTTCGTATTTTCCTTTGCCTGTACAGTAGAAATACAAT
>Frequency_13_QualityScore_DEHHHGHIJJJJIIIIIJIIGHHIJJIIIIJIIJIJHIIIIIIJIIIIIIIHIIIIIIIIJJIIIIJIIGHHHGGFFFEEEEEEBBCCCCDDDD_Mismatch_0_Sense_+_Library_PoolT
ATCTCATTCATTTAAGTTCGTATTTTCCTTTGCCTGTACAGTAGAAATACAATTTTAGGAGACCAGCTTGCAGCTTTGTGTGTTCGAGCTCAGC
>Frequency_13_QualityScore_EFHGGGGIIIHIIIFGHIIIHHIJJHHIIIIIIIJIIIIHGIIIIHIHIIIHHIHHIIIIHFHHIIIFHFFEFFEFEDEECDCCDCCBCCBBCB_Mismatch_0_Sense_+_Library_PoolT
TTCATTTAAGTTCGTATTTTCCTTTGCCTGTACAGTAGAAATACAATTTTAGGAGACCAGCTTGCAGCTTTGTGTGTTCGAGCTCAGCTGGCTT
>Frequency_12_QualityScore_EFHHHHGGIGHIIJIHIIIJIIIIJJIIJJJIIIIHIIIIJIHIHHHIHHHGHIIJIIIIIIFGFEEFECDDEDDDDDEEDDEEEEEDDEE_Mismatch_0_Sense_+_Library_PoolT
AGCTTTGTGTGTTCGAGCTCAGCTGGCTTCTTTCGATTCTTTACCAAGAGAATTTCTAGCTCGCATTACTCTCTTTCCATATATCATGTAA
>Frequency_12_QualityScore_FEFHHHGIHIDHIIJIIIIGIIIIIIHHIIFGGHIIIIIIIIIIIIGGHIIHIHHHIHIIHGHIHGGEECCCCEDDCDBCDCCCDCCCBBCDBC_Mismatch_0_Sense_+_Library_PoolT
GTATCCCCGGATCTCATTCATTTAAGTTCGTATTTTCCTTTGCCTGTACAGTAGAAATACAATTTTAGGAGACCAGCTTGCAGCTTTGTGTGTT
>Frequency_12_QualityScore_EFGGHHHJIIIIJIIIIJIHHIJIIIJJIIIIIIJIJJIIJIJIIJJIIIHIHHHIHIGHHIIIIHGGFEEEEEEEDCADDCDDDCCCCCCBBB_Mismatch_0_Sense_+_Library_PoolT
TTTGCCTGTACAGTAGAAATACAATTTTAGGAGACCAGCTTGCAGCTTTGTGTGTTCGAGCTCAGCTGGCTTCTTTCGATTCTTTACCAAGAGA
>Frequency_12_QualityScore_EFHGGGGIHIIIIJIIGGGGIHGIIHIGIIHHIIHHGGEGGHHHGFFFIHGHEGHHIHHHHGGFCDEDEBDCDDDDDCABCBCCCDDCCDDBCB_Mismatch_0_Sense_+_Library_PoolT
AGAAATACAATTTTAGGAGACCAGCTTGCAGCTTTGTGTGTTCGAGCTCAGCTGGCTTCTTTCGATTCTTTACCAAGAGAATTTCTAGCTCGCA
>Frequency_12_QualityScore_FFHGHHHJIIIJJJJJJJJIJJJIJJIIJJJJJJJJJJJJJJIJIHIHIIIIIIIIJJIIIJIIHGGGGDEEECEEDEEEDCDCDDCCCCDDDD_Mismatch_0_Sense_+_Library_PoolT
CTGTACAGTAGAAATACAATTTTAGGAGACCAGCTTGCAGCTTTGTGTGTTCGAGCTCAGCTGGCTTCTTTCGATTCTTTACCAAGAGAATTTC
>Frequency_12_QualityScore_FDHHHHGIJIHIJJIIJIIIIGFGIJJIIIJJIIJJIIIIJIIIIHIJIIIIIJJJJIIIHHHIIIIHHGGGFGFFFFFDEDEDDDDBCBCCDD_Mismatch_0_Sense_+_Library_PoolT
GATCTCATTCATTTAAGTTCGTATTTTCCTTTGCCTGTACAGTAGAAATACAATTTTAGGAGACCAGCTTGCAGCTTTGTGTGTTCGAGCTCAG
>Frequency_12_QualityScore_FFHHHHGJIIIIJJIHHGHHIIIGIIJIIIJJJIJIJJIJJIIHIIIJIIIIHHIIHHHGGHGGFGGGEDEDDDCDCCDDDDDDDDDDCCDEDD_Mismatch_0_Sense_+_Library_PoolT
CAGCTTGCAGCTTTGTGTGTTCGAGCTCAGCTGGCTTCTTTCGATTCTTTACCAAGAGAATTTCTAGCTCGCATTACTCTCTTTCCATATATCA
>Frequency_12_QualityScore_FFGGGGHIIIIIJIJFGHIJHIIIJIIHIIIGHIIIIIIIHIHIIIIIIGGHIGHIIIHHHIGHHIHGHHHHGGGFFDECBCCCCCCBCCCCCC_Mismatch_0_Sense_+_Library_PoolT
ATTCATTTAAGTTCGTATTTTCCTTTGCCTGTACAGTAGAAATACAATTTTAGGAGACCAGCTTGCAGCTTTGTGTGTTCGAGCTCAGCTGGCT
>Frequency_12_QualityScore_FFGHHHGIIJJJIHIHIIIIJIIJIIJIJJIJJIJJJJJIIHIIIIJJIIHIIJIGFHIIIIHFGGHGFDCDDDDCCCDDDDDDDDCCEEEDEC_Mismatch_0_Sense_+_Library_PoolT
GCTTGCAGCTTTGTGTGTTCGAGCTCAGCTGGCTTCTTTCGATTCTTTACCAAGAGAATTTCTAGCTCGCATTACTCTCTTTCCATATATCATG
>Frequency_12_QualityScore_EFGGHGGIIIHIHIIHHIHIIIHIFFGIIIIHHDGGIIHIIIGIIIHHHGGHFEEFEEEEEEDDDDDDDCCCDDDDCCCCDDDCCDDDDDBCCD_Mismatch_0_Sense_+_Library_PoolT
ATGAGATATCAGAGGGACGCTGAGTATCCCCGGATCTCATTCATTTAAGTTCGTATTTTCCTTTGCCTGTACAGTAGAAATACAATTTTAGGAG
>Frequency_11_QualityScore_FFGGGGGIIIIHIHIIIIIIIHGHHHHIIIIIHIIIIIIIIGHHGHHHHIHDHHHHIHHHHHGEFEFECCDDDDEEEDDBCABA@CCDBCCBAB_Mismatch_0_Sense_+_Library_PoolT
ACAGTAGAAATACAATTTTAGGAGACCAGCTTGCAGCTTTGTGTGTTCGAGCTCAGCTGGCTTCTTTCGATTCTTTACCAAGAGAATTTCTAGC
>Frequency_11_QualityScore_EFHGFGGHIIIIHIIHIIHIHHIIIJIIIJIJHIIIIJIJJIIIJHIHGHHIIIGHIIIIHGGFEEEEEDDDDEDEEDCDEEEECDDEEEEEDD_Mismatch_0_Sense_+_Library_PoolT
TTTGTGTGTTCGAGCTCAGCTGGCTTCTTTCGATTCTTTACCAAGAGAATTTCTAGCTCGCATTACTCTCTTTCCATATATCATGTAAATATAT
>Frequency_11_QualityScore_FFHHHGFHIIIJIIGGGGHIGIGHGIIIJIIIIIHIHHIIIHHHIIIJIGHFHHHGFFGGGGGGFFFFECCCCDDCCDCCCCDCDCDCCDCDDD_Mismatch_0_Sense_+_Library_PoolT
AGCTTGCAGCTTTGTGTGTTCGAGCTCAGCTGGCTTCTTTCGATTCTTTACCAAGAGAATTTCTAGCTCGCATTACTCTCTTTCCATATATCAT
>Frequency_11_QualityScore_FFHHHHGJIIIIIIIIIIIIIIJJIIJIIIJJIJIIIJJIIIIIIJIIHIIIIJJHIHIIIJJHHHGFFFGGEDDEEDDDDDDCDCDCDCCCDD_Mismatch_0_Sense_+_Library_PoolT
TTTCCTTTGCCTGTACAGTAGAAATACAATTTTAGGAGACCAGCTTGCAGCTTTGTGTGTTCGAGCTCAGCTGGCTTCTTTCGATTCTTTACCA
>Frequency_11_QualityScore_EEFGGGGHIIHIHIIHHIIIIHHIFHIIHIGHIIGGGHGHIIHGHHHHHHFGHIHIHIGHGGGFFFFGFEEDDDDDEEEEECDEEEEECDBBCC_Mismatch_0_Sense_+_Library_PoolT
GAGCTCAGCTGGCTTCTTTCGATTCTTTACCAAGAGAATTTCTAGCTCGCATTACTCTCTTTCCATATATCATGTAAATATATTTCCATTGTTC
>Frequency_11_QualityScore_FFHHHHHJJJJJJIIIIIIIJIIIHHIIHIIJJJHJGHIIHHIJICFHIIHGHHGGHGEEFEEEDBCEDCDEDDDDDDDDDDDDEDCDCCD_Mismatch_0_Sense_+_Library_PoolT
TTGTAAATTTGAATGAGATATCAGAGGGACGCTGAGTATCCCCGGATCTCATTCATTTAAGTTCGTATTTTCCTTTGCCTGTACAGTAGAA
>Frequency_11_QualityScore_FFGGHGHIIIIJIHGIIIHIIIIHHIJHIIIIIHIFHIIHIIJIDGHHIHGFFDFGGGDEDEEDBACDDBCDDDCCCCDDDDCDDDDDCCCCDD_Mismatch_0_Sense_+_Library_PoolT
TGTAAATTTGAATGAGATATCAGAGGGACGCTGAGTATCCCCGGATCTCATTCATTTAAGTTCGTATTTTCCTTTGCCTGTACAGTAGAAATAC
>Frequency_11_QualityScore_EEHHHGHIGGHIIIJIHEGHIIIIJJ=EHIIHIIIGIIHIHHFHIHHGHGGGHEEFEEFEEEDDDEDDDACCDCDDDCDDDDEDCCDBCCDDCD_Mismatch_0_Sense_+_Library_PoolT
ATCAGAGGGACGCTGAGTATCCCCGGATCTCATTCATTTAAGTTCGTATTTTCCTTTGCCTGTACAGTAGAAATACAATTTTAGGAGACCAGCT
>Frequency_11_QualityScore_FFHHHHHGHIJJJJJJFHIIIHIJJHIJJJIJIIJJGHIJJJJJJJIJIIJIIIIIHHHHHGGFFFFEEDEEEDDDDCDDDDDDDDDDDDDDDD_Mismatch_0_Sense_+_Library_PoolT
CGCTGAGTATCCCCGGATCTCATTCATTTAAGTTCGTATTTTCCTTTGCCTGTACAGTAGAAATACAATTTTAGGAGACCAGCTTGCAGCTTTG
>Frequency_11_QualityScore_FFHHHHHJJJJJJJJJJJJJIJJIIJJIJJJJJJJIIJJJJJHIIIIIIIHIIIIIIIIIIIHGGGGGFDEEEEEEEDEDDDDCBCCCDDDEED_Mismatch_0_Sense_+_Library_PoolT
TACAGTAGAAATACAATTTTAGGAGACCAGCTTGCAGCTTTGTGTGTTCGAGCTCAGCTGGCTTCTTTCGATTCTTTACCAAGAGAATTTCTAG
>Frequency_11_QualityScore_EEGDGGFHHHFGGGHGHHDGGGGDDFGGGEHGHGHHHGFHIFGGGHGFEFGFGFGGFHHHGGGECDDDEBDCCCBCCCCCCDCCCDDDDDBBCD_Mismatch_0_Sense_+_Library_PoolT
TGCAGCTTTGTGTGTTCGAGCTCAGCTGGCTTCTTTCGATTCTTTACCAAGAGAATTTCTAGCTCGCATTACTCTCTTTCCATATATCATGTAA
>Frequency_11_QualityScore_FFHHHGGJIIIIGIHIJJHFHFGHHHIHIHIIIIIIHIHIIIIIJHIGHIHIJIHHHGHHFGFFFGFEEEEEEEDDCDDDDDDDDDDDCCCDCC_Mismatch_0_Sense_+_Library_PoolT
AGACCAGCTTGCAGCTTTGTGTGTTCGAGCTCAGCTGGCTTCTTTCGATTCTTTACCAAGAGAATTTCTAGCTCGCATTACTCTCTTTCCATAT
>Frequency_11_QualityScore_FCGGHHHIIJIIIIIIIIIIIJHIIIJIJIJIIJJJJJJIIJIJIIJIIIIIIIIIJJIHIHHHHIIHIGFGFFFFEEDDDDDCDDCBDDCDDD_Mismatch_0_Sense_+_Library_PoolT
GTATTTTCCTTTGCCTGTACAGTAGAAATACAATTTTAGGAGACCAGCTTGCAGCTTTGTGTGTTCGAGCTCAGCTGGCTTCTTTCGATTCTTT
>Frequency_11_QualityScore_FFHHHHHJJJJJJJJJJJJJJIJJJJJJJJJJJIIJIJJIIIHIIIIHGIIJJJJJJIIIIIHGHGGFEDEEEEEDDCDDCCBBCDDDDEDCDD_Mismatch_0_Sense_+_Library_PoolT
CAGTAGAAATACAATTTTAGGAGACCAGCTTGCAGCTTTGTGTGTTCGAGCTCAGCTGGCTTCTTTCGATTCTTTACCAAGAGAATTTCTAGCT
>Frequency_1_QualityScore_DFHHHHHJJJJJJJJJJJJJJIIIJJJJJJJJJJJJIIIJHIJJIIJIJJJIJJJJJJJJJHHHHHHFFDFFEEEEECEDDDDCCDDDDEEDDD_Mismatch_0_Sense_+_Library_PoolC
CAGTAGAAATACAATTTTAGGAGACCAGCTTGCAGCTTTGTGTGTTCGAGCTCAGCTGGCTTCTTTCGATTCTTTACCAAGAGAATTTCTAGCT
>Frequency_10_QualityScore_FFHHHHHJJJJJJJJJJJIIJJJIIHIJJJJJJJIJJJIIIIIJJJJIJJJJJJIJIIHHHHHHGFFFEDEEEEEEEEEEEEEEEEEEEEEDEE_Mismatch_0_Sense_+_Library_PoolT
GTTCGAGCTCAGCTGGCTTCTTTCGATTCTTTACCAAGAGAATTTCTAGCTCGCATTACTCTCTTTCCATATATCATGTAAATATATTTCCATT
>Frequency_10_QualityScore_FDHHHHHJIIJIJJJJJIJIHJIIIIJJJIJJJIIIIIJIJHIIIIIIIHEGGFFFEEEEEEEEDDDEEAACCDEEDCDDDDDDDDDDDEEDEC_Mismatch_0_Sense_+_Library_PoolT
GTTTATTGTAAATTTGAATGAGATATCAGAGGGACGCTGAGTATCCCCGGATCTCATTCATTTAAGTTCGTATTTTCCTTTGCCTGTACAGTAG
>Frequency_10_QualityScore_FFHHHHHJJJJJJJJJJJJJIJIJIJJIJIJJJIJJJHIIJIJJJJGHIIIHGGHHGGGFEFEFEDCDDCEEEDDDDDDDDDDDDEEEEDCCCD_Mismatch_0_Sense_+_Library_PoolT
ATTGTAAATTTGAATGAGATATCAGAGGGACGCTGAGTATCCCCGGATCTCATTCATTTAAGTTCGTATTTTCCTTTGCCTGTACAGTAGAAAT
>Frequency_10_QualityScore_EEGGGGGIJIJJIJIJIIIIJIJIGHIIJJIHIHIIIIIIIHIJIIIJIJIIJIIJIGHGGGFGGGFFFCDDBCBDDDDDEDDDDCCCBDDDDC_Mismatch_0_Sense_+_Library_PoolT
TACAATTTTAGGAGACCAGCTTGCAGCTTTGTGTGTTCGAGCTCAGCTGGCTTCTTTCGATTCTTTACCAAGAGAATTTCTAGCTCGCATTACT
>Frequency_10_QualityScore_FEGGGGHIIIIJJIIJHIFIHHIIIIGHHIIHHIIGHHIIHIIEGHIIGGHHHHHHHGGHHFECEEEEDCDDBCDCBBABCCCDDCCBCCBBAB_Mismatch_0_Sense_+_Library_PoolT
GAAATACAATTTTAGGAGACCAGCTTGCAGCTTTGTGTGTTCGAGCTCAGCTGGCTTCTTTCGATTCTTTACCAAGAGAATTTCTAGCTCGCAT
>Frequency_10_QualityScore_FFGHFGHJJJJJJJJJJJJIIIJIJHHIJJJJIJJJJJJJJJJIJIIIIIJJJIJIIIIJJIIIHIIHHDFGEFFDDDEEDDDDDDDDDCBEDB_Mismatch_0_Sense_+_Library_PoolT
TTCGTATTTTCCTTTGCCTGTACAGTAGAAATACAATTTTAGGAGACCAGCTTGCAGCTTTGTGTGTTCGAGCTCAGCTGGCTTCTTTCGATTC
>Frequency_10_QualityScore_FFHHHHHJJJJJJJJIJJJHIIJJIJJGHJIJJJJJGHIJJIIJJIJJIHHHGHHGCEEEFEEEEEEDDCDDDDDEEEEDDDDDDDDCDDDDED_Mismatch_0_Sense_+_Library_PoolT
TGAATGAGATATCAGAGGGACGCTGAGTATCCCCGGATCTCATTCATTTAAGTTCGTATTTTCCTTTGCCTGTACAGTAGAAATACAATTTTAG
>Frequency_1_QualityScore_FFHHHHHJJJJJJIJGIJJEIIJJJGIHIIIJJJGIHBHIIGIJHHHHHHHFFFFFDEDEEEEDDDDDDACDDDDEECDDCDDDCCDCDDDDEC_Mismatch_0_Sense_+_Library_PoolC
TGAATGAGATATCAGAGGGACGCTGAGTATCCCCGGATCTCATTCATTTAAGTTCGTATTTTCCTTTGCCTGTACAGTAGAAATACAATTTTAG
>Frequency_10_QualityScore_FFGHGGGIJIIIJGIIHIJIIIIIIJIIIIIIIIIJIIIIIIJIIIIIGHIHIHHIIIIHFE?BCEEDDDCDEDEEDCCDCC@ACCDDCCCCBC_Mismatch_0_Sense_+_Library_PoolT
TTATTTATTTTGGTTTATTGTAAATTTGAATGAGATATCAGAGGGACGCTGAGTATCCCCGGATCTCATTCATTTAAGTTCGTATTTTCCTTTG
>Frequency_10_QualityScore_EEGGGGHIGHIIIIIEGIEIIHFGIIIJIIFGIIHIHHHIHFHGHFHHIHIIGFGCFGGFGFED?@BCDCCCDDDEEDDC@CDC@CCDDDDBCA_Mismatch_0_Sense_+_Library_PoolT
TTTTATTTATTTTGGTTTATTGTAAATTTGAATGAGATATCAGAGGGACGCTGAGTATCCCCGGATCTCATTCATTTAAGTTCGTATTTTCCTT
>Frequency_10_QualityScore_FFGHHHGIJJJJIIJJIJIIIHIIIIJJJJJJIIJJJJJIJHIIIIJIIIJIJIIIIIIIIIHHGGGFEBDEEEEDDDDDCCDDDDDDEDDDDD_Mismatch_0_Sense_+_Library_PoolT
AGTAGAAATACAATTTTAGGAGACCAGCTTGCAGCTTTGTGTGTTCGAGCTCAGCTGGCTTCTTTCGATTCTTTACCAAGAGAATTTCTAGCTC
>Frequency_10_QualityScore_FFHHHHHJJJJJJJJJIIJJJIGIIHIJJJJIJJJIHHIIJJJIIJJJIIIIIIIIHHHGGGGGFFEEEEEEEEEEEEEEEEEEEEEEEEEDDD_Mismatch_0_Sense_+_Library_PoolT
CGAGCTCAGCTGGCTTCTTTCGATTCTTTACCAAGAGAATTTCTAGCTCGCATTACTCTCTTTCCATATATCATGTAAATATATTTCCATTGTT
>Frequency_1_QualityScore_FFHHHGHJIGIJIIIJIHJJJIGIIGGIJGGGHIIIIHIDHHIICFFIFBHHJJIIJJJJIHHHGDEHFFFCBFECDCFEEFEDDDDDDFDDDD_Mismatch_0_Sense_+_Library_PoolC
CGAGCTCAGCTGGCTTCTTTCGATTCTTTACCAAGAGAATTTCTAGCTCGCATTACTCTCTTTCCATATATCATGTAAATATATTTCCATTGTT
>Frequency_10_QualityScore_EFHGGGGIJIHIIHIIHHIHIGIIIIJIIIHIIIHGIJIGGGIIIIIIEGGGGHGGGFFFFFEECDDC@BCDEDCDDDBCCCCCACCEDCDCCD_Mismatch_0_Sense_+_Library_PoolT
TTATTGTAAATTTGAATGAGATATCAGAGGGACGCTGAGTATCCCCGGATCTCATTCATTTAAGTTCGTATTTTCCTTTGCCTGTACAGTAGAA
>Frequency_10_QualityScore_FDHGGHHIIIJIIJIJJJJJIIIGIJJIIHIIIIJJHIGIIIHHGGHIIIIHHIIHIHGGGFFFEEEEECEDCECDDEDCDCDDDEEEEEEEED_Mismatch_0_Sense_+_Library_PoolT
GTGTGTTCGAGCTCAGCTGGCTTCTTTCGATTCTTTACCAAGAGAATTTCTAGCTCGCATTACTCTCTTTCCATATATCATGTAAATATATTTC
>Frequency_10_QualityScore_FFHGGHHJJHHGHIIIIHIJHIIHIIHIIIJIJIIIIGIIHHIIIIIHIIGGGHIIIIHGEEGGFFDDDCDDDDDCDDDDEEDCEEEEECDEEE_Mismatch_0_Sense_+_Library_PoolT
GCAGCTTTGTGTGTTCGAGCTCAGCTGGCTTCTTTCGATTCTTTACCAAGAGAATTTCTAGCTCGCATTACTCTCTTTCCATATATCATGTAAA
>Frequency_10_QualityScore_FFHHHHHJJJJJJJJIJJJJIIJJJJJJJJIJJJJJJJJIJJJJJJJJJJIJJJJIJHIHIIIIIHIHGFGFGFEEEEDEDEEDCBEDDCEDCD_Mismatch_0_Sense_+_Library_PoolT
ATTTTCCTTTGCCTGTACAGTAGAAATACAATTTTAGGAGACCAGCTTGCAGCTTTGTGTGTTCGAGCTCAGCTGGCTTCTTTCGATTCTTTAC
>Frequency_2_QualityScore_FFHHGHHIIJJIIJIIIIJIIIHHIIIIJIIIIJJIIIJIIIJJJIJJIJHIJJIJJJIIIIIIHIIIHGEGGFFFEEDDCEECDADDCDEDCC_Mismatch_0_Sense_+_Library_PoolC
ATTTTCCTTTGCCTGTACAGTAGAAATACAATTTTAGGAGACCAGCTTGCAGCTTTGTGTGTTCGAGCTCAGCTGGCTTCTTTCGATTCTTTAC
>Frequency_10_QualityScore_EFHHHGGIJJIIIIIIIIIIIIIIIIIIIJJJJJJIJIJHIIIIIIIIJIIIIHHHHHHGIIHHHHGGFEEEEEEEEDEDDDCECCDEDCCCCC_Mismatch_0_Sense_+_Library_PoolT
TTCCTTTGCCTGTACAGTAGAAATACAATTTTAGGAGACCAGCTTGCAGCTTTGTGTGTTCGAGCTCAGCTGGCTTCTTTCGATTCTTTACCAA
>Frequency_10_QualityScore_EEGEGHGIIIHIGIIIIHIIIIIFGHIJIHIIIIIIIIIIIIIIIIIHHGHIIHGGHIHGHFEGGFDEECEDEDDDCCDCCBCA@?BBCCCCCC_Mismatch_0_Sense_+_Library_PoolT
CGGATCTCATTCATTTAAGTTCGTATTTTCCTTTGCCTGTACAGTAGAAATACAATTTTAGGAGACCAGCTTGCAGCTTTGTGTGTTCGAGCTC
>Frequency_10_QualityScore_FFGGGGHIHIIIIIIIIGHGGGIHIHIIIIIGIIIIIIJIIIIHIHHIIIIIIIGHGGEFGGGGGGFEEBDECCBCCCCBCDCDDDDDDECDEE_Mismatch_0_Sense_+_Library_PoolT
ACCAGCTTGCAGCTTTGTGTGTTCGAGCTCAGCTGGCTTCTTTCGATTCTTTACCAAGAGAATTTCTAGCTCGCATTACTCTCTTTCCATATAT
>Frequency_9_QualityScore_FEHGGGHIJIIIJIIHIHHIGHHHGIHIIIIIIIJIIJIIIIIIIJJJIIIIJJIIHIHHIHHIIEGIIHFGIHHHGGFFECEFEEEEECDDED_Mismatch_0_Sense_+_Library_PoolT
GAGAATTTCTAGCTCGCATTACTCTCTTTCCATATATCATGTAAATATATTTCCATTGTTCACTGTTTGTATTATCTGATAATTATTGGATCCT
>Frequency_9_QualityScore_EEHHHHHHIIIJIIJIIIHIJHIJJJIJJJIIIJIIJJJIJJHIIIIIJIIIIIIIJJHIHIHHHHIIHGGGGFEEFEEEDEDDDDCEDCDEDD_Mismatch_0_Sense_+_Library_PoolT
TATTTTCCTTTGCCTGTACAGTAGAAATACAATTTTAGGAGACCAGCTTGCAGCTTTGTGTGTTCGAGCTCAGCTGGCTTCTTTCGATTCTTTA
>Frequency_9_QualityScore_FFGHHHHIJJJIIJJIIIHIJJGHHIJJIIJJJJIJJJIJJJJIIJIJIJJIIIIIIIIIHHIIIHIIHGHHGFFFFFEEDEDDDDDCBDCDDD_Mismatch_0_Sense_+_Library_PoolT
GGATCTCATTCATTTAAGTTCGTATTTTCCTTTGCCTGTACAGTAGAAATACAATTTTAGGAGACCAGCTTGCAGCTTTGTGTGTTCGAGCTCA
>Frequency_9_QualityScore_FFHHHHHJIGHIIJJJIJJIJJJJJJJJIJIIIJJJIHIJJIIIIIIJIGHIIIFIIHDEDDEDEEEDDDDEDDDEEDABCDEEEDDDDDDDDD_Mismatch_0_Sense_+_Library_PoolT
TTATTTTGGTTTATTGTAAATTTGAATGAGATATCAGAGGGACGCTGAGTATCCCCGGATCTCATTCATTTAAGTTCGTATTTTCCTTTGCCTG
>Frequency_9_QualityScore_FFHHHHHJJIJJJGHIIJJJJJJJIIJJJIIIJJIJJIJJJJJIJJJJJJIIIJJJIIJJIJIIIIIIIGHGGFGGFEEDEDDDDDDDDDDDDD_Mismatch_0_Sense_+_Library_PoolT
TCATTTAAGTTCGTATTTTCCTTTGCCTGTACAGTAGAAATACAATTTTAGGAGACCAGCTTGCAGCTTTGTGTGTTCGAGCTCAGCTGGCTTC
>Frequency_9_QualityScore_FEHHHGHIIIHDHHFIIIJGGEGIIIIGHGGHIIHHFEHIGIGHHGFHIIHHIHGGGGGFEFGFEFEED>?ACDDDDDCBCCCBCBBCDCCDCC_Mismatch_0_Sense_+_Library_PoolT
AATTTTAGGAGACCAGCTTGCAGCTTTGTGTGTTCGAGCTCAGCTGGCTTCTTTCGATTCTTTACCAAGAGAATTTCTAGCTCGCATTACTCTC
>Frequency_9_QualityScore_FFHHHHHJJJJJIJJJGIIJJJHIJJHIHJIIJGHIIJJJJJJJJJJIHIIIIIIIIJJIIHHGGGFEDCDCDCCDDCCCCBABCDDCDEEDDD_Mismatch_0_Sense_+_Library_PoolT
CTTAATTTTCAGACCGATTTTTATTTATTTTGGTTTATTGTAAATTTGAATGAGATATCAGAGGGACGCTGAGTATCCCCGGATCTCATTCATT
>Frequency_9_QualityScore_EFHHHGHHIIIGFGHIIJIIIJIIIJIHIIHHHHHFHGIHIIHHIIIIHHHIIIGHHIIIIHGHHHGHHGEEFEFFEDBABDCCDDCABCCCBC_Mismatch_0_Sense_+_Library_PoolT
ATTTAAGTTCGTATTTTCCTTTGCCTGTACAGTAGAAATACAATTTTAGGAGACCAGCTTGCAGCTTTGTGTGTTCGAGCTCAGCTGGCTTCTT
>Frequency_9_QualityScore_FFHHHHHGHIIJJJIJJJJJJJIIIIIIHIIJJJJJJIIIJJJJJIIIHIIIJJJJIJHHIIIIIHIHGHFFFEFEDEDDDDDDDDDDDDDDCC_Mismatch_0_Sense_+_Library_PoolT
AAGTTCGTATTTTCCTTTGCCTGTACAGTAGAAATACAATTTTAGGAGACCAGCTTGCAGCTTTGTGTGTTCGAGCTCAGCTGGCTTCTTTCGA
>Frequency_9_QualityScore_FFGHHHGHIIIJJJJEHHIIIIJJHIJJIIHGIHIFHIIIIIIIIGHHIIJHIIJIHIHHGHHHGGEFFEFEECDEDDCDCCCCCCDDDCDDCB_Mismatch_0_Sense_+_Library_PoolT
GCTGAGTATCCCCGGATCTCATTCATTTAAGTTCGTATTTTCCTTTGCCTGTACAGTAGAAATACAATTTTAGGAGACCAGCTTGCAGCTTTGT
>Frequency_1_QualityScore_FFHGGHDFHGHIIJI@AHHICGIIGJJEIHIGIJJJJJGIJJIJHIJGHHHHHEHIDCHGHGHFF@@DDDEFEECCB@;ABBDAAA:ACCCDC:_Mismatch_0_Sense_+_Library_PoolC
GCTGAGTATCCCCGGATCTCATTCATTTAAGTTCGTATTTTCCTTTGCCTGTACAGTAGAAATACAATTTTAGGAGACCAGCTTGCAGCTTTGT
>Frequency_8_QualityScore_FFHHHHGJJJIIIIIJJJJHIIIJIIIJJIIIIIJJJJJJIJJIIJJJJJIJJJJJJIJIJJJIIIIHIEGHIIFHHHHFFFFFFFFEEDDEEE_Mismatch_0_Sense_+_Library_PoolT
CTTTACCAAGAGAATTTCTAGCTCGCATTACTCTCTTTCCATATATCATGTAAATATATTTCCATTGTTCACTGTTTGTATTATCTGATAATTA
>Frequency_8_QualityScore_FFHHHHHHIIJJJIJJJJIIJJJJJJJJJJJJJIJJJJJJJJIIJJIIHHIJJJJIIJJIIHFFEEEEEDEDEDDDEEDDEEEEEDDEEEEEEE_Mismatch_0_Sense_+_Library_PoolT
CTTTGTGTGTTCGAGCTCAGCTGGCTTCTTTCGATTCTTTACCAAGAGAATTTCTAGCTCGCATTACTCTCTTTCCATATATCATGTAAATATA
>Frequency_8_QualityScore_FFHHHHHGIIIIJIIIJJJJJJJJJJJIIIJJJJJIJIJJJJJJJIJGIIIHIIIHCDEEEEEEEEEEEEECDEEDABCDEEEDDDDDDDDDCD_Mismatch_0_Sense_+_Library_PoolT
ATTTTGGTTTATTGTAAATTTGAATGAGATATCAGAGGGACGCTGAGTATCCCCGGATCTCATTCATTTAAGTTCGTATTTTCCTTTGCCTGTA
>Frequency_8_QualityScore_FFHHHHHJJJJJJJJJJIFIIHIIJHHHIIIIIIHIIIJIHIIJIIJIJJIIJJIIJJJIIHIGHHGHGFFFFFFFEFEFEEEEEDDDDCDEDD_Mismatch_0_Sense_+_Library_PoolT
CTCAGCTGGCTTCTTTCGATTCTTTACCAAGAGAATTTCTAGCTCGCATTACTCTCTTTCCATATATCATGTAAATATATTTCCATTGTTCACT
>Frequency_8_QualityScore_EDGEGGGGGGGFGHHGHFHHHHGGGHHGGGHHIIHHHHIHHIIHIFHFGIIIIHIHHGHFHGFGDGIGIGFFFFFEEGGGGFDEEEEDDDDEED_Mismatch_0_Sense_+_Library_PoolT
TACCAAGAGAATTTCTAGCTCGCATTACTCTCTTTCCATATATCATGTAAATATATTTCCATTGTTCACTGTTTGTATTATCTGATAATTATTG
>Frequency_8_QualityScore_EFHHHHHJIJJJIJJJIJJIHIIIIIJIIJIEHHIJJJIIJJIIJHIIJJJJIJHHIIIHHGFGEEEFECCDDDDBDDCCCCCDCCCCCCCDCD_Mismatch_0_Sense_+_Library_PoolT
CTTGATTTCTTGATTACCCTACAGCACCTGGTTCTGCAGATTCCCGGCCTTCACACACTTTTCCAGTGAGGCCTGAGGAGGATAAATACTATAT
>Frequency_8_QualityScore_FFHHGHHHIIJIJJGHIIJJJIJIIJJJIJIJIIJIIJJJIIIIIIIIIIIJHJGHIIHHIFEBCDDDCDDDEEEEEDDDEECBBCDEEEDDDD_Mismatch_0_Sense_+_Library_PoolT
TTTATTTATTTTGGTTTATTGTAAATTTGAATGAGATATCAGAGGGACGCTGAGTATCCCCGGATCTCATTCATTTAAGTTCGTATTTTCCTTT
>Frequency_8_QualityScore_FFHHHHHJJIIJJJIJIIJJJJIGGHHHIIIJJJJJJIJJJJJJJIJJJIJGIIIIJIHHHFHGGFDEECEEECDEEECDCCDCDCDDDDDDDD_Mismatch_0_Sense_+_Library_PoolT
TAGGAGACCAGCTTGCAGCTTTGTGTGTTCGAGCTCAGCTGGCTTCTTTCGATTCTTTACCAAGAGAATTTCTAGCTCGCATTACTCTCTTTCC
>Frequency_8_QualityScore_FFHHHHHJJJJJJJJJJJIIIJJIIIIJJJJGIIIIIJIIEHIIJIIIIIIHHHGGEFFFBCDDEEEEDCDDDDDDDDCEEEDCCDDDDDDDDD_Mismatch_0_Sense_+_Library_PoolT
AATTTGAATGAGATATCAGAGGGACGCTGAGTATCCCCGGATCTCATTCATTTAAGTTCGTATTTTCCTTTGCCTGTACAGTAGAAATACAATT
>Frequency_1_QualityScore_FFHHHHGIIIGFFIGGIJJEGGJCEGGIJJJFGIJJJJHJ:GIHIIGIJJJJHHGHEHHFDFFEEEECECCDCDCADCCDEDECA@CCDC:5>C_Mismatch_0_Sense_+_Library_PoolC
AATTTGAATGAGATATCAGAGGGACGCTGAGTATCCCCGGATCTCATTCATTTAAGTTCGTATTTTCCTTTGCCTGTACAGTAGAAATACAATT
>Frequency_8_QualityScore_FFGGHHHJJFFHIIJJJIIJIJIJIIIIIJIJJIIIIIIIIIIIJJIIIIIIIIJIIJIIIIIIIHIHHHGGGGGDFEDEEDDDDDCDDDDDDC_Mismatch_0_Sense_+_Library_PoolT
TTAAGTTCGTATTTTCCTTTGCCTGTACAGTAGAAATACAATTTTAGGAGACCAGCTTGCAGCTTTGTGTGTTCGAGCTCAGCTGGCTTCTTTC
>Frequency_8_QualityScore_FFHHHHHJJIJIJHIIIJJJIIIIIJIIJJJJJJJJJIIJJJJIJIIIJJIHIIIHIIIHHGFGGFGFFCEEABCDDDDDEEDEEDDCCDDBCC_Mismatch_0_Sense_+_Library_PoolT
AAATACTATATAGTATATAGAAGCAGAACCCACCATGATCTTAATTTTCAGACCGATTTTTATTTATTTTGGTTTATTGTAAATTTGAATGAGA
>Frequency_8_QualityScore_FEHHHHHIIIIJIIIIJJIIIJJIIIJIIIIIIJIIJIJIIIHIIIIJIHHGHHIHIIHIGIIIHHGGGDEEEEEDCCEDDDEDCDDCDCBBBC_Mismatch_0_Sense_+_Library_PoolT
TTGCCTGTACAGTAGAAATACAATTTTAGGAGACCAGCTTGCAGCTTTGTGTGTTCGAGCTCAGCTGGCTTCTTTCGATTCTTTACCAAGAGAA
>Frequency_8_QualityScore_FFHHHHHJJJJJJIIIIJIIJJIJGIIIIJJIJIIJJIIHIIJJJJHIJIJIIIIIIIIHHGGGGFFEFEEEEEEEEEEEEEEEDDEEEEEEED_Mismatch_0_Sense_+_Library_PoolT
TTCGAGCTCAGCTGGCTTCTTTCGATTCTTTACCAAGAGAATTTCTAGCTCGCATTACTCTCTTTCCATATATCATGTAAATATATTTCCATTG
>Frequency_8_QualityScore_FEHHGGHJIIIHIGIGIIHIIJIHGGHIIIIIHHIIIIIIHIIIJHGHGIIIGHGHFGHHGHGGGDFGGGEDEDEDDDDCBDCCDDDCCBBBCB_Mismatch_0_Sense_+_Library_PoolT
CCTTTGCCTGTACAGTAGAAATACAATTTTAGGAGACCAGCTTGCAGCTTTGTGTGTTCGAGCTCAGCTGGCTTCTTTCGATTCTTTACCAAGA
>Frequency_8_QualityScore_FEDFGGGIIIHCGGIIHIIIHHHIHIIGHIIHGHIIIIIIIIIIIHGHHGHGFGHIIIIIHGEGHGGGFBBCAA@ADCCDDCCCC@CCBBCCCB_Mismatch_0_Sense_+_Library_PoolT
AGTATCCCCGGATCTCATTCATTTAAGTTCGTATTTTCCTTTGCCTGTACAGTAGAAATACAATTTTAGGAGACCAGCTTGCAGCTTTGTGTGT
>Frequency_8_QualityScore_FFHHHHHJJJIJJJJJJJIIJJJJIGIHIIIJJIJJIJJJJJJJJJJJJIJHHGIIHIIIGGHGGGEEEEDDEEEEEEDDDDBCCDCDDDBCCC_Mismatch_0_Sense_+_Library_PoolT
TTTAGGAGACCAGCTTGCAGCTTTGTGTGTTCGAGCTCAGCTGGCTTCTTTCGATTCTTTACCAAGAGAATTTCTAGCTCGCATTACTCTCTTT
>Frequency_8_QualityScore_EEFFGFGHHHIIIHHIHIGFGEHIEGHHHIIIIJIHIHIIIIIIHIIHIIIIIIHIIIGDFGFGFCGGHHGHGFFGEEFFEEDDDDDEDDDCDC_Mismatch_0_Sense_+_Library_PoolT
CCAAGAGAATTTCTAGCTCGCATTACTCTCTTTCCATATATCATGTAAATATATTTCCATTGTTCACTGTTTGTATTATCTGATAATTATTGGA
>Frequency_8_QualityScore_FEGGGGHJGHIIJJJIIIIHIIJIIIIJJIIJJJJJIIIIIIJJJIIIHIIIIIIIIIIIIIJIIIHIGCEEGGFFFEEDDDDCDCDDDDDDDC_Mismatch_0_Sense_+_Library_PoolT
TAAGTTCGTATTTTCCTTTGCCTGTACAGTAGAAATACAATTTTAGGAGACCAGCTTGCAGCTTTGTGTGTTCGAGCTCAGCTGGCTTCTTTCG
>Frequency_8_QualityScore_FFHHHHHJJJJJJJJJJJIJJJJJJJIIJJJJJIIIJIJJJJJJJJIJJJIJIIJJJJJIHHHHHGGFFEFEEDDEDDDDDDEEDDDDCDCCDD_Mismatch_0_Sense_+_Library_PoolT
AATACAATTTTAGGAGACCAGCTTGCAGCTTTGTGTGTTCGAGCTCAGCTGGCTTCTTTCGATTCTTTACCAAGAGAATTTCTAGCTCGCATTA
>Frequency_8_QualityScore_FFHHHHHJJJJJJJJIJJJJJJJJJIJIIJJJJJIIIIIIJIIIJIJIIJJJIJIJJIJIHFEFGGGFFDEFEEEEDCDDDDDEDCDDDDDCCC_Mismatch_0_Sense_+_Library_PoolT
AAATACAATTTTAGGAGACCAGCTTGCAGCTTTGTGTGTTCGAGCTCAGCTGGCTTCTTTCGATTCTTTACCAAGAGAATTTCTAGCTCGCATT
>Frequency_8_QualityScore_FFHHHGHJIJIIIJJJJIIIGHIIIJHGIHIHIIIIIIIIIIJJJJIIJIIJIHIGHIHHHGGGFFFECEDDDDDDDDDDDDCDDCCCCDDDCC_Mismatch_0_Sense_+_Library_PoolT
ATTTTAGGAGACCAGCTTGCAGCTTTGTGTGTTCGAGCTCAGCTGGCTTCTTTCGATTCTTTACCAAGAGAATTTCTAGCTCGCATTACTCTCT
>Frequency_8_QualityScore_EFHHHHHJJIIIIJJIIEGIEIIIHIIJIIIIIHIIIIIIIIJIIHIJHGHHIIJIIGGHHHGEFE?BCBCCEEEDDEEDCCCDDC=BCCEEDD_Mismatch_0_Sense_+_Library_PoolT
ATTTTTATTTATTTTGGTTTATTGTAAATTTGAATGAGATATCAGAGGGACGCTGAGTATCCCCGGATCTCATTCATTTAAGTTCGTATTTTCC
>Frequency_8_QualityScore_FFHHHHHIIHIIIIJIJJJIIIJIIIIIIIJJJJJIJJJIIJJJJJIIGHGIIIIIIHIIIIHHHGGGGDEEEDAEDDDEDDDCCDCBBCCCDD_Mismatch_0_Sense_+_Library_PoolT
CCTGTACAGTAGAAATACAATTTTAGGAGACCAGCTTGCAGCTTTGTGTGTTCGAGCTCAGCTGGCTTCTTTCGATTCTTTACCAAGAGAATTT
>Frequency_8_QualityScore_EEGHHGHIIIIJJIIHIIIIIHHHIIIHIIIIGGGHIIIIIJIIJHHHIIIIIHIIHIIIIIIIIIIGHEFFGFHGFEGGFEDEEEEEDEDDCD_Mismatch_0_Sense_+_Library_PoolT
ATTCTTTACCAAGAGAATTTCTAGCTCGCATTACTCTCTTTCCATATATCATGTAAATATATTTCCATTGTTCACTGTTTGTATTATCTGATAA
>Frequency_8_QualityScore_EFGHHHHHHIIGHIIHIGHGGHHIJIHG@EGHIGIHIHIIIIGHHHHGEDFFGGGFEEEEEEEEEDDEEECCCBCCCDCCCCCDDCC?CBACCB_Mismatch_0_Sense_+_Library_PoolT
ATATCAGAGGGACGCTGAGTATCCCCGGATCTCATTCATTTAAGTTCGTATTTTCCTTTGCCTGTACAGTAGAAATACAATTTTAGGAGACCAG
>Frequency_8_QualityScore_FEGGHHGGIIIJIIJJJIJIJIIJJJJIIIIIJIIJJHIJIJIIIIJIJJJIJIIJJIIIIJIIGHGHFDEEEEEEEEDEDDDCDCCDDDDCAE_Mismatch_0_Sense_+_Library_PoolT
AGTTCGTATTTTCCTTTGCCTGTACAGTAGAAATACAATTTTAGGAGACCAGCTTGCAGCTTTGTGTGTTCGAGCTCAGCTGGCTTCTTTCGAT
>Frequency_7_QualityScore_FFHHHGGIJIIJJJIIIIJIJIIJJIIJIIIJJJJIJIJIIHIJJIJIIIIJJIJIIIIIGIHIHIHGHGGFFDDDDDDCEDCDCEDDDEDCDC_Mismatch_0_Sense_+_Library_PoolT
TTTTCCTTTGCCTGTACAGTAGAAATACAATTTTAGGAGACCAGCTTGCAGCTTTGTGTGTTCGAGCTCAGCTGGCTTCTTTCGATTCTTTACC
>Frequency_7_QualityScore_EEFGGGGHIGHFGFGHGIHHEHHCGHFHIHIIHHIHHHIGHDFHHHGHFEHEHFDBEGGGFEFEFFFFEACBDEEEEECDDBB>?BACCBCBC@_Mismatch_0_Sense_+_Library_PoolT
CACTTTTCCAGTGAGGCCTGAGGAGGATAAATACTATATAGTATATAGAAGCAGAACCCACCATGATCTTAATTTTCAGACCGATTTTTATTTA
>Frequency_1_QualityScore_DEHHGHGIIGBACEGGIIGICHEHHGIEGGHIIIEIIIIIIDFHIIIIGHGIBEEGIDBHGIGIHEAEEEAHEDBDDFBBCAB@?7?CCAC:>C_Mismatch_0_Sense_+_Library_PoolC
CACTTTTCCAGTGAGGCCTGAGGAGGATAAATACTATATAGTATATAGAAGCAGAACCCACCATGATCTTAATTTTCAGACCGATTTTTATTTA
>Frequency_7_QualityScore_FFHHGHHJIJJJJJGIIHGIIJJIJDGIIJJJIIHIIJJIIIJJHJHIIJJIJHIIIGGGFEDDDCCCBCCCDDCDDDDDEEEEDEEEDDDDED_Mismatch_0_Sense_+_Library_PoolT
TCAGACCGATTTTTATTTATTTTGGTTTATTGTAAATTTGAATGAGATATCAGAGGGACGCTGAGTATCCCCGGATCTCATTCATTTAAGTTCG
>Frequency_7_QualityScore_FFHHHHHIIHIIHHHJIJHIEGHIJJJIJ@FGHHIHIIHIIIIIHEGHHEDFGGGFEEEEEEDDDCDDDCCDDDCCCDCDCDCDCECABCBCCD_Mismatch_0_Sense_+_Library_PoolT
GATATCAGAGGGACGCTGAGTATCCCCGGATCTCATTCATTTAAGTTCGTATTTTCCTTTGCCTGTACAGTAGAAATACAATTTTAGGAGACCA
>Frequency_7_QualityScore_FFHHHHHJJJJJJJJJJIJHIJGIJJHIIJJJIIIJIJJJJIJJJIIIGIIIIJJJJIIIIHGGGGGGGEEFEFFEFFFEEEEEEDDEDDCDED_Mismatch_0_Sense_+_Library_PoolT
GCTCAGCTGGCTTCTTTCGATTCTTTACCAAGAGAATTTCTAGCTCGCATTACTCTCTTTCCATATATCATGTAAATATATTTCCATTGTTCAC
>Frequency_7_QualityScore_FFHHHGHHIIJJIFIHIJJIGGGHHHGIIIIJJJJJJJJIIIJJIIIIHHIIIIIHHGHGGGEFFDCEFDEDDECDDBCBCBCCCDCCDDDDDD_Mismatch_0_Sense_+_Library_PoolT
GAGACCAGCTTGCAGCTTTGTGTGTTCGAGCTCAGCTGGCTTCTTTCGATTCTTTACCAAGAGAATTTCTAGCTCGCATTACTCTCTTTCCATA
>Frequency_7_QualityScore_FFHHHHHJJIHIJHIFHIJJJGIIIGIIJJIIEGHIIJIIHIIJIIIFHIIIIIIHHIIIGIHHGEEDBACCACCDCBCDDBACCCCDDDDDDD_Mismatch_0_Sense_+_Library_PoolT
TTAATTTTCAGACCGATTTTTATTTATTTTGGTTTATTGTAAATTTGAATGAGATATCAGAGGGACGCTGAGTATCCCCGGATCTCATTCATTT
>Frequency_7_QualityScore_EEFGFGHHIIHGHHIIGIHIHIHHHHIIJIFHHIJJJHIHHHHGHGIIHIHIIIJJJJHHHGFGEDEFEDEEDDEDDEDEEEDEEEEEEEDEDD_Mismatch_0_Sense_+_Library_PoolT
TGTGTGTTCGAGCTCAGCTGGCTTCTTTCGATTCTTTACCAAGAGAATTTCTAGCTCGCATTACTCTCTTTCCATATATCATGTAAATATATTT
>Frequency_7_QualityScore_FFHHHHHIJIJJJIIIJJJIJGHIJJJJJJEHIJJJJJJIJIIJIIIIJHFGGGGFFFFFEEEEEDDDDDDDEDDCDDDDDDDDDDFDDDDCDD_Mismatch_0_Sense_+_Library_PoolT
AGATATCAGAGGGACGCTGAGTATCCCCGGATCTCATTCATTTAAGTTCGTATTTTCCTTTGCCTGTACAGTAGAAATACAATTTTAGGAGACC
>Frequency_7_QualityScore_EFHHGFGIIIIIHHHIIJIHIIIHHGHIIIJIHHGHIIIHGIIHIIIHIIGIHHFIHHHIFEFEEGFEEDDEEDDCCDDDDCDCCDCBBBCBCC_Mismatch_0_Sense_+_Library_PoolT
ATACAATTTTAGGAGACCAGCTTGCAGCTTTGTGTGTTCGAGCTCAGCTGGCTTCTTTCGATTCTTTACCAAGAGAATTTCTAGCTCGCATTAC
>Frequency_7_QualityScore_FEGGHHGJIIJEGHIIIIIHJEGFHGHHHIIJGIHFHHGHIIIIHIIHIGGHHEGFHGFHEEEEEDCDDABBCCCDCCCCECDCDDDCEDCAAB_Mismatch_0_Sense_+_Library_PoolT
CCGGCCTTCACACACTTTTCCAGTGAGGCCTGAGGAGGATAAATACTATATAGTATATAGAAGCAGAACCCACCATGATCTTAATTTTCAGACC
>Frequency_7_QualityScore_EEFGHGGIIIHIHGHFFHHJIIIGIIIIHIIGHHHHIHIHHFIHDEHGGHHGIHGGGHHHIFGGHIIHFFEGFGFEEFAEEDDDEDDDDDDCDD_Mismatch_0_Sense_+_Library_PoolT
GATTCTTTACCAAGAGAATTTCTAGCTCGCATTACTCTCTTTCCATATATCATGTAAATATATTTCCATTGTTCACTGTTTGTATTATCTGATA
>Frequency_7_QualityScore_FFGHGHFIIIHHHIFHHEHAGGGGHHHHIBEGHBFFGHGHDGHFHFDFGGFGGHHGFEFFG??CADDC>?BBBCCBDCABBAB>?A@BDCDCDC_Mismatch_0_Sense_+_Library_PoolT
GCAGATTCCCGGCCTTCACACACTTTTCCAGTGAGGCCTGAGGAGGATAAATACTATATAGTATATAGAAGCAGAACCCACCATGATCTTAATT
>Frequency_7_QualityScore_FEGFGGGHIIIHGIIHIHHIIJHIIIIIIIIHHIHHIIIIFIHHHEHHHHIHIIGGGIIHGGFFDEEEDCDDEDEECDEEEDDCDDDDEEEDEE_Mismatch_0_Sense_+_Library_PoolT
TTGTGTGTTCGAGCTCAGCTGGCTTCTTTCGATTCTTTACCAAGAGAATTTCTAGCTCGCATTACTCTCTTTCCATATATCATGTAAATATATT
>Frequency_7_QualityScore_FFHHHHGHHIIIIJJJJJIGHIIIJIGIHIHIJIJJIJJJJJJIJIJJJJJJIIHIIIHIHGGGGFFDFEDEEDEEDDCDCCDCDDDDDDDDDD_Mismatch_0_Sense_+_Library_PoolT
TTTTAGGAGACCAGCTTGCAGCTTTGTGTGTTCGAGCTCAGCTGGCTTCTTTCGATTCTTTACCAAGAGAATTTCTAGCTCGCATTACTCTCTT
>Frequency_7_QualityScore_FFHHHHHJJJJJJJIJJJGHHIJJJJJJJJJJJJJJJJJJJJJJJJJJIIJJJJJJJIJJJIIJJIJJJJJJIHHHHGEFFFFDDEDDDDDDDD_Mismatch_0_Sense_+_Library_PoolT
CTCATTCATTTAAGTTCGTATTTTCCTTTGCCTGTACAGTAGAAATACAATTTTAGGAGACCAGCTTGCAGCTTTGTGTGTTCGAGCTCAGCTG
>Frequency_7_QualityScore_FEGHHHHJJIIJJJJJJGIIHHGIIIHIIIIJIJGHHIHIIJICFGHHEFGGGGGGGEEEFFDACDDEEDDCDDDDDDDCDCEDEDCDCCCDCC_Mismatch_0_Sense_+_Library_PoolT
GTAAATTTGAATGAGATATCAGAGGGACGCTGAGTATCCCCGGATCTCATTCATTTAAGTTCGTATTTTCCTTTGCCTGTACAGTAGAAATACA
>Frequency_7_QualityScore_FFHHGHHJJJJJJFHHIJIJJJHIJJHHIHIJJIIIJJJJJJJJJIJJJIIIIJIHIIHIIIGHFGGGGFFEEEEDDDDDDDDDDCDDDDDCDD_Mismatch_0_Sense_+_Library_PoolT
TGAGTATCCCCGGATCTCATTCATTTAAGTTCGTATTTTCCTTTGCCTGTACAGTAGAAATACAATTTTAGGAGACCAGCTTGCAGCTTTGTGT
>Frequency_1_QualityScore_FFHGFHGJJJJJIFHGIIIJEHHIJJGJJIIIJGHJIJJJJJJJFGEECFGEGGHIJHFGHGHFFFFFFDCCAEDDBC?BCDCD>CDC@CCCCC_Mismatch_0_Sense_+_Library_PoolC
TGAGTATCCCCGGATCTCATTCATTTAAGTTCGTATTTTCCTTTGCCTGTACAGTAGAAATACAATTTTAGGAGACCAGCTTGCAGCTTTGTGT
>Frequency_7_QualityScore_EEFDFGFHHHHIDGGGGHGHHIHIIHIIGGHHFHIHHIHHHHHIFGHHGHGHIFGHFFHHGHHFGFDFFEEEEDDBDBBBABCCBCBABABC@C_Mismatch_0_Sense_+_Library_PoolT
GAGTATCCCCGGATCTCATTCATTTAAGTTCGTATTTTCCTTTGCCTGTACAGTAGAAATACAATTTTAGGAGACCAGCTTGCAGCTTTGTGTG
>Frequency_7_QualityScore_FFHHHHGIJJJIJJIJJJIJHIIGIJJIIIIIIHHHHIIJJJIIJJIJJHIIIIJJJJJJJHIHHGHGFFFFEFFFFFEEEEEEEEEDDDDDDE_Mismatch_0_Sense_+_Library_PoolT
AGCTCAGCTGGCTTCTTTCGATTCTTTACCAAGAGAATTTCTAGCTCGCATTACTCTCTTTCCATATATCATGTAAATATATTTCCATTGTTCA
>Frequency_7_QualityScore_FFHHHHHJJJJIIJJJHIIJJJJJJJJJJJJJIJJJJIJJJJJJJJJIJJJJJIJIJJJJJJJJJJIHIEGHGGGGFEEFEDDEDCDDDDDDCC_Mismatch_0_Sense_+_Library_PoolT
CATTCATTTAAGTTCGTATTTTCCTTTGCCTGTACAGTAGAAATACAATTTTAGGAGACCAGCTTGCAGCTTTGTGTGTTCGAGCTCAGCTGGC
>Frequency_7_QualityScore_FFHGGBFHHIIIJJIJJJHIIIIIIGHHIIJIJJIJIIIIIIIIIIIGHGHIIHIGEGHIIGGEDFGEEDDDDEDDDDDCDC@CCDCCCCABCD_Mismatch_0_Sense_+_Library_PoolT
CCCGGATCTCATTCATTTAAGTTCGTATTTTCCTTTGCCTGTACAGTAGAAATACAATTTTAGGAGACCAGCTTGCAGCTTTGTGTGTTCGAGC
>Frequency_7_QualityScore_FFHHHHHJJIJJJJIGIIJIIIIGIIJIIJIIFHIJJHIJIIIJJIHIGHHHFEFFFFEEFEEEEEEDDDCEEEEDDDDDDDDBDCDCEBCCCB_Mismatch_0_Sense_+_Library_PoolT
TGAGATATCAGAGGGACGCTGAGTATCCCCGGATCTCATTCATTTAAGTTCGTATTTTCCTTTGCCTGTACAGTAGAAATACAATTTTAGGAGA
>Frequency_7_QualityScore_FFHHHHHIJJJJJIIJJGFHIJJJJJJJIHIJJIJJJJIIJJJJJJJIHHJJJJIGIIJIIJJIJJJIHFHHHGGGGGFEEFECEDDDDDDDDC_Mismatch_0_Sense_+_Library_PoolT
TCATTCATTTAAGTTCGTATTTTCCTTTGCCTGTACAGTAGAAATACAATTTTAGGAGACCAGCTTGCAGCTTTGTGTGTTCGAGCTCAGCTGG
>Frequency_6_QualityScore_FFHHHGHJHIIIIIJJJJJIJJJJJJJJJJIJIJJJJJIJIJJJJIHIIIIIJJJJIIIIHHHGGGFDEBEEEEEEEEEEDDEDDDDDDDDEDE_Mismatch_0_Sense_+_Library_PoolT
CTATATAGTATATAGAAGCAGAACCCACCATGATCTTAATTTTCAGACCGATTTTTATTTATTTTGGTTTATTGTAAATTTGAATGAGATATCA
>Frequency_6_QualityScore_FEGGHHHHIIJHIJJJJJHHJHIJIIIIJJJJJIIJJHHIJHIIIIIIHHGIGIIIIIEFGFEGFFDAC>CDCEEECDEDDBCACCBAACCEDE_Mismatch_0_Sense_+_Library_PoolT
GATTTTTATTTATTTTGGTTTATTGTAAATTTGAATGAGATATCAGAGGGACGCTGAGTATCCCCGGATCTCATTCATTTAAGTTCGTATTTTC
>Frequency_6_QualityScore_FEHGHHHJJJJJIIIIJIIIIJJJHIIJJJJIIIJIFGIIIHIIHGGHIJJIIDGGFHGGFEEEFFF@DCCECDDDDEDEECDDCCDCDDDDBB_Mismatch_0_Sense_+_Library_PoolT
GAAGCAGAACCCACCATGATCTTAATTTTCAGACCGATTTTTATTTATTTTGGTTTATTGTAAATTTGAATGAGATATCAGAGGGACGCTGAGT
>Frequency_6_QualityScore_FEHHHHHJIJIJGGHIJJIJIJIIJJIJIIIJIIJIIIHIIIIIIGHIIIIGIIIHIHIGIHIHHHIHGFGGGGEEEECBBCDCCDDDCCCCCC_Mismatch_0_Sense_+_Library_PoolT
CATTTAAGTTCGTATTTTCCTTTGCCTGTACAGTAGAAATACAATTTTAGGAGACCAGCTTGCAGCTTTGTGTGTTCGAGCTCAGCTGGCTTCT
>Frequency_6_QualityScore_EFHHGGGFIIIDHIIJJIIIJEGIIJJGEGIHIIIIHHIHIGHHHIIIIIIHIIHEFGFGDDDDBDCCCBCDB?BAA@AABCDEDEDEDCDAC@_Mismatch_0_Sense_+_Library_PoolT
TTTTCAGACCGATTTTTATTTATTTTGGTTTATTGTAAATTTGAATGAGATATCAGAGGGACGCTGAGTATCCCCGGATCTCATTCATTTAAGT
>Frequency_6_QualityScore_FFHHHFGIJJJJJJCGHIIHIJJGIJJIHIIIIJHHIIJJJIJJJJJJJJJIIHIHIHHHIHHGHGGGGDFEEEECCDDDDCDDDDDDDDDDDD_Mismatch_0_Sense_+_Library_PoolT
CTGAGTATCCCCGGATCTCATTCATTTAAGTTCGTATTTTCCTTTGCCTGTACAGTAGAAATACAATTTTAGGAGACCAGCTTGCAGCTTTGTG
>Frequency_6_QualityScore_EEHGGHHJIIIIHGIJIIEGIJIIIHIDGIIIGIIIHIIIIIIHIHIDFGGHGGGFFFFEEEDDEDEEECBCCDCDDDCDCCCECCCCCCBCCC_Mismatch_0_Sense_+_Library_PoolT
TATCAGAGGGACGCTGAGTATCCCCGGATCTCATTCATTTAAGTTCGTATTTTCCTTTGCCTGTACAGTAGAAATACAATTTTAGGAGACCAGC
>Frequency_6_QualityScore_FFHHGHHIFHIIIJJJJJJJJJIJJJIJJJJIIJJJJJJJJEHIIGIIJIJIGIIHGGGGGFFFFFEDEEEEEDDEEEEDCCDDDDABCCDCCC_Mismatch_0_Sense_+_Library_PoolT
GCACCTGGTTCTGCAGATTCCCGGCCTTCACACACTTTTCCAGTGAGGCCTGAGGAGGATAAATACTATATAGTATATAGAAGCAGAACCCACC
>Frequency_6_QualityScore_EEGGGFFIIIGIIFHIHGIIIHIIHIIIIIIFHIIIIIHJFHIHGIIIIIIIIIIIIIIIHGIHFGGGFFDEBACBCCDACCDDC?CCCCABAC_Mismatch_0_Sense_+_Library_PoolT
GTGAGGCCTGAGGAGGATAAATACTATATAGTATATAGAAGCAGAACCCACCATGATCTTAATTTTCAGACCGATTTTTATTTATTTTGGTTTA
>Frequency_6_QualityScore_FFHHEGGIHIIIIIJIJIIFIEGHIIJIIGHDGHIIIIBEHIIIIIGGHGIGFFDGGGADEEEEEDDEEDDDDDCDCDBCC?BCBDBCCCCCCD_Mismatch_0_Sense_+_Library_PoolT
TTTGAATGAGATATCAGAGGGACGCTGAGTATCCCCGGATCTCATTCATTTAAGTTCGTATTTTCCTTTGCCTGTACAGTAGAAATACAATTTT
>Frequency_6_QualityScore_FFHHFHGIIIIIIGHIIIIIIIIGIIGGHFHIIIIIIIIIGGFFHGIIIIIIIIIIGIIGHIIGHGGGGFFGGGGFFCEEEEEEDDEDDDBCCC_Mismatch_0_Sense_+_Library_PoolT
CTGGCTTCTTTCGATTCTTTACCAAGAGAATTTCTAGCTCGCATTACTCTCTTTCCATATATCATGTAAATATATTTCCATTGTTCACTGTTTG
>Frequency_6_QualityScore_FFHHHHGIJIIIIIJJIHIJIJJIIJIIJIJIIJIJIIIHIFIIIJIGIIIHGHIHIGFFFFEEEEEEDADDEEDDDCCCCDDDDDCCCBBCCD_Mismatch_0_Sense_+_Library_PoolT
ATATAGAAGCAGAACCCACCATGATCTTAATTTTCAGACCGATTTTTATTTATTTTGGTTTATTGTAAATTTGAATGAGATATCAGAGGGACGC
>Frequency_6_QualityScore_FFHHHHHIHIIJJIIIIIJIIIJIJJIIJJJJJJIIJJIIIIJIJIJGGGGIJIIIIIIIGHFFEEEEEEDDEEEDDEECDEEEEEDEEEEEEE_Mismatch_0_Sense_+_Library_PoolT
GCTTTGTGTGTTCGAGCTCAGCTGGCTTCTTTCGATTCTTTACCAAGAGAATTTCTAGCTCGCATTACTCTCTTTCCATATATCATGTAAATAT
>Frequency_6_QualityScore_FFGGDEGIIIIIIIIIJIIIFIHHFGHIJJIIHHIIHIIIIIHIIIIIGHIIIHGIIIIJHHEGHGGEGCEEEEDDEDDDDCCDDCBDDCBCBB_Mismatch_0_Sense_+_Library_PoolT
CCGGATCTCATTCATTTAAGTTCGTATTTTCCTTTGCCTGTACAGTAGAAATACAATTTTAGGAGACCAGCTTGCAGCTTTGTGTGTTCGAGCT
>Frequency_6_QualityScore_ECGGGGGHIIGIIHHIIIIIHGHHIIIIIGIGIHIGIGHFEEGGFFGIHFEGGIGHFGFFDGEFEFEECBCDEEEEEEECEEEEDDEDCCECDE_Mismatch_0_Sense_+_Library_PoolT
GTGTTCGAGCTCAGCTGGCTTCTTTCGATTCTTTACCAAGAGAATTTCTAGCTCGCATTACTCTCTTTCCATATATCATGTAAATATATTTCCA
>Frequency_6_QualityScore_FFHHHGFGHIGIIIJJJFIIJJJGGHIHIIIIIIIIIIIIIIIGIHIIHIHIHIHGDGDDEDDC@ACDBABBCBCCDDDDEEEDEDDDDCCCB?_Mismatch_0_Sense_+_Library_PoolT
CAGACCGATTTTTATTTATTTTGGTTTATTGTAAATTTGAATGAGATATCAGAGGGACGCTGAGTATCCCCGGATCTCATTCATTTAAGTTCGT
>Frequency_6_QualityScore_FEHHHHHIIIJIIHIIIIJHIJIGIJJJIIFHIIIJJIIIJJJJIIIIIHIJIIIIIIIHIGGGEDDDDABCCDCDDDDACCCDDDDEDEDEEE_Mismatch_0_Sense_+_Library_PoolT
AATTTTCAGACCGATTTTTATTTATTTTGGTTTATTGTAAATTTGAATGAGATATCAGAGGGACGCTGAGTATCCCCGGATCTCATTCATTTAA
>Frequency_6_QualityScore_EEGGHHHIIJJIJJIIIIIJJIIIIGIIIJIIIJJIIHIIIIIJHIFHHIIIIIIIIIIIJJIHHHGGFCCDBDEDEEEDDCCDCCB@CCDDDD_Mismatch_0_Sense_+_Library_PoolT
TGTACAGTAGAAATACAATTTTAGGAGACCAGCTTGCAGCTTTGTGTGTTCGAGCTCAGCTGGCTTCTTTCGATTCTTTACCAAGAGAATTTCT
>Frequency_1_QualityScore_FFHHHHHHIJJJJJJJJJIJJJIJJGIJJJJJJJJJJIJJJJJJJJIJJJJIJJJJJJIIIIJJHHHHHDFFFFEEEEEEDCCDDDDCCDDDDE_Mismatch_0_Sense_+_Library_PoolC
TGTACAGTAGAAATACAATTTTAGGAGACCAGCTTGCAGCTTTGTGTGTTCGAGCTCAGCTGGCTTCTTTCGATTCTTTACCAAGAGAATTTCT
>Frequency_6_QualityScore_FFHHHHHJJJJJIJJJJJJJJJIIJJJJJIJIJIJJJIJIJJJJJJJJJJJJIIIIIHIHHHHHGGGFFEBDCDEEEEEEDDDDDDDDDDDDDD_Mismatch_0_Sense_+_Library_PoolT
CAATTTTAGGAGACCAGCTTGCAGCTTTGTGTGTTCGAGCTCAGCTGGCTTCTTTCGATTCTTTACCAAGAGAATTTCTAGCTCGCATTACTCT
>Frequency_6_QualityScore_FFHHGHHJGHIJJJJJJHIJIIIIIHIIIHIIIIJJJJJIIIIJJIIIHHIJIIIHIHIIIJIIIHHIGEGHFHGHEEGGFGFFFFEECEEEEE_Mismatch_0_Sense_+_Library_PoolT
TTACCAAGAGAATTTCTAGCTCGCATTACTCTCTTTCCATATATCATGTAAATATATTTCCATTGTTCACTGTTTGTATTATCTGATAATTATT
>Frequency_6_QualityScore_FFHHHHHJGHIIJIJJJJJJIIJJHIIJGHIIJJJJJJJIJJJJIJIIIHIIIIIIJJIIJJIIHGHGGDEEFEDEEDDDDDDDDDCDCDCDDD_Mismatch_0_Sense_+_Library_PoolT
ATCCCCGGATCTCATTCATTTAAGTTCGTATTTTCCTTTGCCTGTACAGTAGAAATACAATTTTAGGAGACCAGCTTGCAGCTTTGTGTGTTCG
>Frequency_6_QualityScore_FFHGHHGJJJIJJIJJJJJJJHIJIIJIJJJJJIJJJJJIJIJIIGHJIHIIIIIIIIIIGFEFEFEFEEEEEEEEDEDDDDDDDDEDEEDDDD_Mismatch_0_Sense_+_Library_PoolT
TAGTATATAGAAGCAGAACCCACCATGATCTTAATTTTCAGACCGATTTTTATTTATTTTGGTTTATTGTAAATTTGAATGAGATATCAGAGGG
>Frequency_6_QualityScore_FFHHGHGJIJJIHIIJJHJJIHIIJJJJIIIIIIIIIIIJJJJJIIJIGGHIIJJJIIJIJIIIHHHGGGFEEEEDEDDDDECBCCCCDDDCCD_Mismatch_0_Sense_+_Library_PoolT
CTGCACTTCTTGATTTTCTTGATTTCTTGATTACCCTACAGCACCTGGTTCTGCAGATTCCCGGCCTTCACACACTTTTCCAGTGAGGCCTGAG
>Frequency_6_QualityScore_EDGGEGFEFIIHIIIJIIIJGFGFGIIDEGIIIHIIJIIGIIIIGGIIGHHGGGHHHIGHGIIGHGGGGECEDCCDDCCBCCCCCCBCCBACBC_Mismatch_0_Sense_+_Library_PoolT
TCCCCGGATCTCATTCATTTAAGTTCGTATTTTCCTTTGCCTGTACAGTAGAAATACAATTTTAGGAGACCAGCTTGCAGCTTTGTGTGTTCGA
>Frequency_6_QualityScore_FFGHGHHIIHIIIIIJIIJFIGHGHIJJJJGIIIIIIIIIHIHIIIIIIJIDFHHHIIGHHIHHHHHEGCCDEEDDDDEEECDBBDDDCCCCCB_Mismatch_0_Sense_+_Library_PoolT
GGCCTTCACACACTTTTCCAGTGAGGCCTGAGGAGGATAAATACTATATAGTATATAGAAGCAGAACCCACCATGATCTTAATTTTCAGACCGA
>Frequency_6_QualityScore_FFHGHDFIICCFGICGIIDEBCG?CADEEHIFGEFGIGDEBDGEFGCGBDFIEGAEAFGEFAEBFEGFFCEDEFFCE??CCDCCCCCCCCCA@A_Mismatch_0_Sense_+_Library_PoolT
GGCTTCTTTCGATTCTTTACCAAGAGAATTTCTAGCTCGCATTACTCTCTTTCCATATATCATGTAAATATATTTCCATTGTTCACTGTTTGTA
>Frequency_6_QualityScore_FFHHHHHHIIIHIIIJJJEHICGIGHIIJJJJJIJIIIJHHIIJIJIIIIIJIJJJJJJJIIIHHHHGGGFGGFFEEDEDDBCCDDDCDDEDED_Mismatch_0_Sense_+_Library_PoolT
CTTTTCCAGTGAGGCCTGAGGAGGATAAATACTATATAGTATATAGAAGCAGAACCCACCATGATCTTAATTTTCAGACCGATTTTTATTTATT
>Frequency_6_QualityScore_DEFGGGGHIIIIJIHIFIHGIIIFIGHIHIIHIHIGIHIGGHHIHHIIHHGIHHIHIIIGGGEGGGFGFDDEDDCDCCBD?BCDCCCDB@CCCD_Mismatch_0_Sense_+_Library_PoolT
CCATGATCTTAATTTTCAGACCGATTTTTATTTATTTTGGTTTATTGTAAATTTGAATGAGATATCAGAGGGACGCTGAGTATCCCCGGATCTC
>Frequency_6_QualityScore_FFHHHHHJJJJJJIJJJIHHIJJJJJIJJJJJJIJJIIIJJJJJJJJIIIJIJJJIJJJJJJIIIIJIIHIIIHHGGGGGGDEFFEEEEEEEEE_Mismatch_0_Sense_+_Library_PoolT
TTCGATTCTTTACCAAGAGAATTTCTAGCTCGCATTACTCTCTTTCCATATATCATGTAAATATATTTCCATTGTTCACTGTTTGTATTATCTG
>Frequency_6_QualityScore_FFGHHFHIIHIIIGIIIIIIHIIHIJJJGFGHFEEGHIIIGIHIIIHIHIHGGGFEFEFEFEEEEEEDDDAACDDDCDCCC??=@ABCBCABBC_Mismatch_0_Sense_+_Library_PoolT
AGCAGAACCCACCATGATCTTAATTTTCAGACCGATTTTTATTTATTTTGGTTTATTGTAAATTTGAATGAGATATCAGAGGGACGCTGAGTAT
>Frequency_6_QualityScore_FFHHHHHJIIIIIIJJIHJIIIJJIIIIIJJJIIJJIJJJIIIIIJJIIIIIIIIHIIIIIHIIHEEFGEFEEDC@CCDDEDCCDCCDDCBCDD_Mismatch_0_Sense_+_Library_PoolT
GCCTGTACAGTAGAAATACAATTTTAGGAGACCAGCTTGCAGCTTTGTGTGTTCGAGCTCAGCTGGCTTCTTTCGATTCTTTACCAAGAGAATT
>Frequency_5_QualityScore_FDGGHGHJIHIHIIIIIHHGHHHIIIIF@FFHGHIIIIHHHIEBFHIIIIFHIGHIIHIIHEDCBACDEACB<A@CBCA>>BB?CCB?CAABCB_Mismatch_0_Sense_+_Library_PoolT
GATTTCTTGATTACCCTACAGCACCTGGTTCTGCAGATTCCCGGCCTTCACACACTTTTCCAGTGAGGCCTGAGGAGGATAAATACTATATAGT
>Frequency_5_QualityScore_FFHGFGHJJIIHIJJIHIJJJJJJJJJJHHIIJJJJJIIHIIJJIFIIJIJIIHHGHHIHGGHGHGEEFEEEEDACCCDDDDDDCDDDDDCBDB_Mismatch_0_Sense_+_Library_PoolT
ATAAATACTATATAGTATATAGAAGCAGAACCCACCATGATCTTAATTTTCAGACCGATTTTTATTTATTTTGGTTTATTGTAAATTTGAATGA
>Frequency_5_QualityScore_FFHHHGHJJIIJJHIJJJJJJJBFGGIHIIIHHHIIHHHHHHFEGGHGGGFFFFFEEEEEEEEEEDDDDCDDDDDDDDEDDDDDDDDDDDDDDD_Mismatch_0_Sense_+_Library_PoolT
GAGGGACGCTGAGTATCCCCGGATCTCATTCATTTAAGTTCGTATTTTCCTTTGCCTGTACAGTAGAAATACAATTTTAGGAGACCAGCTTGCA
>Frequency_5_QualityScore_EEHHHHHJJJIIJHJIIIIHGIGIIIIIJIJJIIJIIIIJIIJIIJJJJIIJJJJHIIIIICDFGFFEEDDDEEEEDBBCDDDDDDEDDEEDDD_Mismatch_0_Sense_+_Library_PoolT
GAGGATAAATACTATATAGTATATAGAAGCAGAACCCACCATGATCTTAATTTTCAGACCGATTTTTATTTATTTTGGTTTATTGTAAATTTGA
>Frequency_5_QualityScore_FFGHHHHJJIJJJJJJJJJJJHIJIJJJJJJJJJJIJJJJJJGIIJJJIIHFGGGFFFFFFEFFEEEEEDBBCDDEEEDDDDDDDDDDDDEEDE_Mismatch_0_Sense_+_Library_PoolT
GGTTTATTGTAAATTTGAATGAGATATCAGAGGGACGCTGAGTATCCCCGGATCTCATTCATTTAAGTTCGTATTTTCCTTTGCCTGTACAGTA
>Frequency_5_QualityScore_FFHHHHHIJJJIHIJJJJJJJJJIJIJJJJJJJIIIIJJJIIJJJJJJJIJIJGIIJJJIIHHGHGHGFFEDEDEEEEACDEEDDDDDDDDDDD_Mismatch_0_Sense_+_Library_PoolT
ATACTATATAGTATATAGAAGCAGAACCCACCATGATCTTAATTTTCAGACCGATTTTTATTTATTTTGGTTTATTGTAAATTTGAATGAGATA
>Frequency_5_QualityScore_FEHGHHHJJIJJJJJJJHIJJHIGIIHJJJJJIJIJHHHHIJJJJIJJJJIJIJIIIIHHHHGGFFEFEBDFEEEEEEEFEEEEEEEEEEDEDD_Mismatch_0_Sense_+_Library_PoolT
TCGAGCTCAGCTGGCTTCTTTCGATTCTTTACCAAGAGAATTTCTAGCTCGCATTACTCTCTTTCCATATATCATGTAAATATATTTCCATTGT
>Frequency_5_QualityScore_FFHHHHHJJIIJJGIHJIIIFHIFHHIHIJIJJIIIIIIIIIJHJJIIFIIJIHIIIHGGDFFEEEEDDCACDDDEEEDDDEDDCCCDCBCDDD_Mismatch_0_Sense_+_Library_PoolT
CCGATTTTTATTTATTTTGGTTTATTGTAAATTTGAATGAGATATCAGAGGGACGCTGAGTATCCCCGGATCTCATTCATTTAAGTTCGTATTT
>Frequency_5_QualityScore_FFHHHHHJIIJJIJIIJJJJJGIJIHIJJJJHHFHIIJIIJJFGGIHHGIHGHGHFGFEEEEBCDEFEEDDDDCCCDDCDCEDCDCDDCCDDDC_Mismatch_0_Sense_+_Library_PoolT
TAAATTTGAATGAGATATCAGAGGGACGCTGAGTATCCCCGGATCTCATTCATTTAAGTTCGTATTTTCCTTTGCCTGTACAGTAGAAATACAA
>Frequency_5_QualityScore_EFHHHEFIIIIIIJGIHEHIIGIGHHHHHHGCGIDHHHIHGHHIIIGIIIIHFIIIHIEFHIIIHHHIIGHHGGGFGGFEFEDDEECCBDCCDD_Mismatch_0_Sense_+_Library_PoolT
TTTCGATTCTTTACCAAGAGAATTTCTAGCTCGCATTACTCTCTTTCCATATATCATGTAAATATATTTCCATTGTTCACTGTTTGTATTATCT
>Frequency_5_QualityScore_FFHHHHHJJJJHIJJGIJJJIIHIJHIJJJJJJJJJJJJJJJJJJJIJIJIIIIIHGFFFDDDEEEDDDCCBDCDDDEEEEEEEEDDDEEDD@C_Mismatch_0_Sense_+_Library_PoolT
GACCGATTTTTATTTATTTTGGTTTATTGTAAATTTGAATGAGATATCAGAGGGACGCTGAGTATCCCCGGATCTCATTCATTTAAGTTCGTAT
>Frequency_5_QualityScore_FFGGGHGGIHIIJJIIIIIIHIGIIIIJJJJJIHIIHGDHIGIJIJJJEGGFGIEFFFGGGFFFEEFEEDDCDEDDDDDEDEEDCCDDDCABCB_Mismatch_0_Sense_+_Library_PoolT
TAGAAGCAGAACCCACCATGATCTTAATTTTCAGACCGATTTTTATTTATTTTGGTTTATTGTAAATTTGAATGAGATATCAGAGGGACGCTGA
>Frequency_5_QualityScore_FFHHHHHJJJJJJJJJIIIIJIJJJJJIJIJJIJIJJJHIJJJJJJIDIHIHGHGGFGGFFEFFEECABACEEEDDDDDCDDDDDDEDDDD_Mismatch_0_Sense_+_Library_PoolT
TATTGTAAATTTGAATGAGATATCAGAGGGACGCTGAGTATCCCCGGATCTCATTCATTTAAGTTCGTATTTTCCTTTGCCTGTACAGTAG
>Frequency_5_QualityScore_FFGHHHGIJIIIIJHIHIIGGHHGIHIGHIIIHHIIJIHIHHHIIIJIJJIIIJJIIIIIIHGFFDEEDCEEEEDEEDCCCDDDDDDECEDEDD_Mismatch_0_Sense_+_Library_PoolT
GGAGGATAAATACTATATAGTATATAGAAGCAGAACCCACCATGATCTTAATTTTCAGACCGATTTTTATTTATTTTGGTTTATTGTAAATTTG
>Frequency_5_QualityScore_FFHHHHHIJJJJJHIJJIJJJIIHJFHIIIJJJJEHIJJJIJJIIIIIHHHHFFEFEFFFEEEEDEEDDCDDDEEDEDDCDDDDDDDCCDECCC_Mismatch_0_Sense_+_Library_PoolT
AATGAGATATCAGAGGGACGCTGAGTATCCCCGGATCTCATTCATTTAAGTTCGTATTTTCCTTTGCCTGTACAGTAGAAATACAATTTTAGGA
>Frequency_5_QualityScore_FFHHHHHJIIFHIIJJJJJCGHHIIJJJIJJJJJIIIIIFGIIIJIJJJIIIHHHHGGFFEFFEEEEEECBCDDDEDDCDCDDDDDDDDDDDCD_Mismatch_0_Sense_+_Library_PoolT
GGACGCTGAGTATCCCCGGATCTCATTCATTTAAGTTCGTATTTTCCTTTGCCTGTACAGTAGAAATACAATTTTAGGAGACCAGCTTGCAGCT
>Frequency_5_QualityScore_DEGHGGHJJIHIIHJHFHHHEGEIIIGHDGHIGHHIICGHIHGHIIHIHIGGFDEFEBDEDEEDDDDCDCCCCCDDEEEECCDDDDDDDDDDDE_Mismatch_0_Sense_+_Library_PoolT
TTGAATGAGATATCAGAGGGACGCTGAGTATCCCCGGATCTCATTCATTTAAGTTCGTATTTTCCTTTGCCTGTACAGTAGAAATACAATTTTA
>Frequency_5_QualityScore_FFHHHHHJJJJHJJJJJJJIJJIJJJJJJJIJIIJJJIGHIIJJIIJJIJJIIIJIJJJIIIIFGGGGFFFDEEDCDDDDDDCDCBCCBCDCCD_Mismatch_0_Sense_+_Library_PoolT
TGATTTTCTTGATTTCTTGATTACCCTACAGCACCTGGTTCTGCAGATTCCCGGCCTTCACACACTTTTCCAGTGAGGCCTGAGGAGGATAAAT
>Frequency_5_QualityScore_FEHHHHDHGHFGHIIIHIIIIIIIHIHHHHIHIIIHIIIIHGIIIIJIHIHIIGHIHIIJIHIGGDGIFBCDEFGFEECDDDCDDCDBCDDDDC_Mismatch_0_Sense_+_Library_PoolT
TTTAAGTTCGTATTTTCCTTTGCCTGTACAGTAGAAATACAATTTTAGGAGACCAGCTTGCAGCTTTGTGTGTTCGAGCTCAGCTGGCTTCTTT
>Frequency_5_QualityScore_EDFFGGBFFHGDGHFGGIIFAGHHEGGFHHGIBGHHHGFHIHGGIGFGGGFFGFGHFDFGGGGFDADEBBCCBCDDCCCCDCC@?AAB?BB?=?_Mismatch_0_Sense_+_Library_PoolT
CCCCGGATCTCATTCATTTAAGTTCGTATTTTCCTTTGCCTGTACAGTAGAAATACAATTTTAGGAGACCAGCTTGCAGCTTTGTGTGTTCGAG
>Frequency_5_QualityScore_EFHGHHFIIIIIHIIFHIIGHIGIEGCFHFGIJHIHIIFIHIIIHGGHIJIIIHHHHIIIFHIGGGGIHDGGHGGGFFDBEEDDDEEDDABCCB_Mismatch_0_Sense_+_Library_PoolT
TGGCTTCTTTCGATTCTTTACCAAGAGAATTTCTAGCTCGCATTACTCTCTTTCCATATATCATGTAAATATATTTCCATTGTTCACTGTTTGT
>Frequency_5_QualityScore_FFHHHHHJJJJJIJJJJJJJJIJJHIIJIJJIJIJJIJIJJJJHJIIIJIIHJJJJJIIIJGHHHGHHGFFCEEEEEEEDDCDDCDCCDDDDED_Mismatch_0_Sense_+_Library_PoolT
GTACAGTAGAAATACAATTTTAGGAGACCAGCTTGCAGCTTTGTGTGTTCGAGCTCAGCTGGCTTCTTTCGATTCTTTACCAAGAGAATTTCTA
>Frequency_5_QualityScore_FEHHHHHIIIJIIJJIIIIIHHIHGIIJIIIIHIIJJIGHHIIIIIIIIIIIHIIIHHHHGGGGFEDDEDEEEDEDDDCAAADDDDDEDDDDDC_Mismatch_0_Sense_+_Library_PoolT
GTAGAAATACAATTTTAGGAGACCAGCTTGCAGCTTTGTGTGTTCGAGCTCAGCTGGCTTCTTTCGATTCTTTACCAAGAGAATTTCTAGCTCG
>Frequency_5_QualityScore_FFFHHHHJIJJJJHIIIHIIJJIIIIIIJJJJJIJJJJJJIIJJJIIJIJJJJHIIIJJIHIIHHHHHFEFFFEEEEEDDDDDDDDDDAEDDDE_Mismatch_0_Sense_+_Library_PoolT
CGTATTTTCCTTTGCCTGTACAGTAGAAATACAATTTTAGGAGACCAGCTTGCAGCTTTGTGTGTTCGAGCTCAGCTGGCTTCTTTCGATTCTT
>Frequency_5_QualityScore_FFHHHHHIJJJJJJJHIJIIIJJJJGIJJIIJJJJJGHIIIJJIJIHIIJIHJIJHIIJHIIIGGGGFFBBDDDCCBCCDCDCDCBBCDDDDDE_Mismatch_0_Sense_+_Library_PoolT
GATCTTAATTTTCAGACCGATTTTTATTTATTTTGGTTTATTGTAAATTTGAATGAGATATCAGAGGGACGCTGAGTATCCCCGGATCTCATTC
>Frequency_5_QualityScore_FFHHHHHJJJJJHIIJJJJJJEHIIJHJJJJJJJJIJIJJJHHIJJIJIIHHHGGGFFFFFFFEEDEEEDCDDDDDDEDCCDCDDDDDDDDDDD_Mismatch_0_Sense_+_Library_PoolT
AGGGACGCTGAGTATCCCCGGATCTCATTCATTTAAGTTCGTATTTTCCTTTGCCTGTACAGTAGAAATACAATTTTAGGAGACCAGCTTGCAG
>Frequency_5_QualityScore_EFHHHHHJJIJJIJJIGIJIIJJIIIIIJJJJJJJIIIIJJJIIIIIHJIGIIIIHGGGHHGGFDBCCDBCEEEEEEEEDDDEEDAADDDDEDD_Mismatch_0_Sense_+_Library_PoolT
TTTTTATTTATTTTGGTTTATTGTAAATTTGAATGAGATATCAGAGGGACGCTGAGTATCCCCGGATCTCATTCATTTAAGTTCGTATTTTCCT
>Frequency_5_QualityScore_FFHGHHHJJJJGHIIJJJIJJIJJJHJIIJJIIIJIJIJIJJJJIIIIIIIFHHIIJIHFCCDEEDEEEDDEEEEDDEEDBDCDEEEDDCDCCD_Mismatch_0_Sense_+_Library_PoolT
ATTTATTTTGGTTTATTGTAAATTTGAATGAGATATCAGAGGGACGCTGAGTATCCCCGGATCTCATTCATTTAAGTTCGTATTTTCCTTTGCC
>Frequency_5_QualityScore_DEEGDBEDHEHIIEGHFFEHGGGFGEGGGFHIICBEDGFFHFIGCGFGGGEEDED=BCCBDCDC=@BB=<@@A@>=<@@CDACBA?A@A@>AC?_Mismatch_0_Sense_+_Library_PoolT
TTTTGGTTTATTGTAAATTTGAATGAGATATCAGAGGGACGCTGAGTATCCCCGGATCTCATTCATTTAAGTTCGTATTTTCCTTTGCCTGTAC
>Frequency_4_QualityScore_FFHHHGHIJJJIGIGIGHIHIIHHIIIJIGGIIIIJIIHIHIJIJJFGHIIIHIIIHHCGGGHHFGGFEADEEEDAABCCDDDECCEDDDCCCC_Mismatch_0_Sense_+_Library_PoolT
GATAAATACTATATAGTATATAGAAGCAGAACCCACCATGATCTTAATTTTCAGACCGATTTTTATTTATTTTGGTTTATTGTAAATTTGAATG
>Frequency_4_QualityScore_EEHHGHHIDGICGIFHIIIFHHIHHGGHIFHIIIIIIJJIIIGIIIIIIIGHIGGHIHHFHHIHGGFEGEEBCCCDDDDDEDEDEEDC?CCDDD_Mismatch_0_Sense_+_Library_PoolT
GAGGCCTGAGGAGGATAAATACTATATAGTATATAGAAGCAGAACCCACCATGATCTTAATTTTCAGACCGATTTTTATTTATTTTGGTTTATT
>Frequency_4_QualityScore_EFEFFDGHGIIHGIGHIIJEHFH?EHGGGIFIIIIIIHIIJIIIEHIGIIHHIFHIGGIIHGIIIFDBCCDBDEE@CCBACCACCBCDDCDCAC_Mismatch_0_Sense_+_Library_PoolT
TGAGGAGGATAAATACTATATAGTATATAGAAGCAGAACCCACCATGATCTTAATTTTCAGACCGATTTTTATTTATTTTGGTTTATTGTAAAT
>Frequency_4_QualityScore_EEGEGGGIIJIIHIIJJIIHIGIICHDHGIIIHIIJFFFIHGGHIHEGGHEIGGFGHGGEFGGGFEFFCBDEEEECCCDDCACCDDCCCCCBCC_Mismatch_0_Sense_+_Library_PoolT
TGGTTCTGCAGATTCCCGGCCTTCACACACTTTTCCAGTGAGGCCTGAGGAGGATAAATACTATATAGTATATAGAAGCAGAACCCACCATGAT
>Frequency_4_QualityScore_FFHHHHHJJIJIIIIIIJJJJIIHIHIIJJGIGFGIIJIIIIJJIGIIGGIIIIIIFICFGGGGGDBDEBCBCCDEDDDEEDDDDCDCCCDDDD_Mismatch_0_Sense_+_Library_PoolT
ACAATTTTAGGAGACCAGCTTGCAGCTTTGTGTGTTCGAGCTCAGCTGGCTTCTTTCGATTCTTTACCAAGAGAATTTCTAGCTCGCATTACTC
>Frequency_4_QualityScore_DEFGAEGGEGIFGFGGGHIHGCGGEHGEGGFGHHHHHHHHJIHDGGIGGGFGFGHEHGHGEGHEFGHGGFCFHFGGE=@CEEDDCDCA?_Mismatch_0_Sense_+_Library_PoolT
AGCTCGCATTACTCTCTTTCCATATATCATGTAAATATATTTCCATTGTTCACTGTTTGTATTATCTGATAATTATTGGATCCTTTGAA
>Frequency_4_QualityScore_FEHHHHHIGIIJHGGHIIIIGFIIIIIJIIIJIIIIJJIIIIIIIIHJIIIJIIIIJIIIIIIGHIIJIHGIIIHHFGGGFDDEEEEEEDCDDD_Mismatch_0_Sense_+_Library_PoolT
TTCTTTACCAAGAGAATTTCTAGCTCGCATTACTCTCTTTCCATATATCATGTAAATATATTTCCATTGTTCACTGTTTGTATTATCTGATAAT
>Frequency_4_QualityScore_FFHHGHHJIJJJJIJIJIJJIIIIIIIJJHIJJIJIJEIIJJJJJJGIIJIJIIHIIIIIIIIIHHIIIHHGGEGFFFFFEDCEEEDDCCCCDD_Mismatch_0_Sense_+_Library_PoolT
CTTGATTACTCTACAAAACCTACTTCTGCACTTCTTGATTTTCTTGATTTCTTGATTACCCTACAGCACCTGGTTCTGCAGATTCCCGGCCTTC
>Frequency_4_QualityScore_FFFHHHHJJJJJJJJJJJJJJJJGIGIIJJJJJIJGHHIIIIJJJJIIHFGHGGHGGGGGGGGEEEEDEBEEEEBDBDDDDDDDCCDDDCCDDD_Mismatch_0_Sense_+_Library_PoolT
GGTTCTGCAGATTCCCGGCCTTCACACACTTTTCCAGTGAGGCCTGAGGAGGATAAATACTATATAGTATATAGAAGCAGAACCCACCATGATC
>Frequency_4_QualityScore_FFHHHHHIIIIIIIIIIHIGGGFGIIIHGGIIIIIEIIGHHIIHIJIJHIIIIIIJIIHEGGIIIHHIEDGGHEEFFGEFEEFBCECCCEEDED_Mismatch_0_Sense_+_Library_PoolT
CTTTCGATTCTTTACCAAGAGAATTTCTAGCTCGCATTACTCTCTTTCCATATATCATGTAAATATATTTCCATTGTTCACTGTTTGTATTATC
>Frequency_4_QualityScore_EEGGGBDGIHIEGIHEHHGBGGDFGGGFHHHIIIGHHFFHHHIHIIEGHEGHIGGHE?EEDDGFGIGCDCCEADCDEFDDGEFEEECBBBACAC_Mismatch_0_Sense_+_Library_PoolT
AAGAGAATTTCTAGCTCGCATTACTCTCTTTCCATATATCATGTAAATATATTTCCATTGTTCACTGTTTGTATTATCTGATAATTATTGGATC
>Frequency_4_QualityScore_FFHGGHHIJEGIHIHIIJIIIJIJIHIJIGIJIJJJJJIIIJJIIIJIIJIIIIIHIJIIHIIIHGEGGCCEEFECCDEDDDDDCDDCCBBBDD_Mismatch_0_Sense_+_Library_PoolT
TATCCCCGGATCTCATTCATTTAAGTTCGTATTTTCCTTTGCCTGTACAGTAGAAATACAATTTTAGGAGACCAGCTTGCAGCTTTGTGTGTTC
>Frequency_4_QualityScore_FFHHHHHJIJJJJJJJIJJJGIIJJJIIIJIIJJJJJHIIJJJJJJIJIJJJIIJIIIIJIJJHHEGHFEDCDDDCDDDDEDDCCDACDDDDEE_Mismatch_0_Sense_+_Library_PoolT
TGATCTTAATTTTCAGACCGATTTTTATTTATTTTGGTTTATTGTAAATTTGAATGAGATATCAGAGGGACGCTGAGTATCCCCGGATCTCATT
>Frequency_4_QualityScore_FFGGHGEIIIJICHIIEHIIIIIEHHHHIIFIHIIIIIIIIIIHGGGHIIIGHGGGIGCDECC=ACEB@ABC=@ACCCDEDDDEEEEDCCDC=>_Mismatch_0_Sense_+_Library_PoolT
AGACCGATTTTTATTTATTTTGGTTTATTGTAAATTTGAATGAGATATCAGAGGGACGCTGAGTATCCCCGGATCTCATTCATTTAAGTTCGTA
>Frequency_4_QualityScore_EEGGGGCHGHIIIHIIHCFEECEGEHECGIEFFGGIIHIHHIFFHEF?DEDEGHFA@DFAEFFF@CGAFEEGEGF@CEEFFEEEB_Mismatch_0_Sense_+_Library_PoolT
CGCATTACTCTCTTTCCATATATCATGTAAATATATTTCCATTGTTCACTGTTTGTATTATCTGATAATTATTGGATCCTTTGAA
>Frequency_4_QualityScore_FFGHHHHIIIIIJJJHJJIGIIJJJIFHIIJJJJIIIIJJJJJIHIIJJJJJIIIHFEHGHEFDDDCCDDCDCDCACCDDCEEEEEEEEEDCCE_Mismatch_0_Sense_+_Library_PoolT
TTCAGACCGATTTTTATTTATTTTGGTTTATTGTAAATTTGAATGAGATATCAGAGGGACGCTGAGTATCCCCGGATCTCATTCATTTAAGTTC
>Frequency_4_QualityScore_FFHHHHHIJIIJIJIIIIIIIJIIHIIJIIGHIIGIIJJHHHHHHHGHGGIHGEGFFGEDDEEEEEEDDBCCDDDDDDEEDEDC@CCDCBCCDD_Mismatch_0_Sense_+_Library_PoolT
ATTTGAATGAGATATCAGAGGGACGCTGAGTATCCCCGGATCTCATTCATTTAAGTTCGTATTTTCCTTTGCCTGTACAGTAGAAATACAATTT
>Frequency_4_QualityScore_EEGGGGGIEGHIIJIJJAFGIIGIJIFIHIIIJIIIIGGHIIIIIJIJHIIIIFHGGGGGGGEEFEFEEBABCEEECCCCCDCCCCCCDDDCDC_Mismatch_0_Sense_+_Library_PoolT
ACGCTGAGTATCCCCGGATCTCATTCATTTAAGTTCGTATTTTCCTTTGCCTGTACAGTAGAAATACAATTTTAGGAGACCAGCTTGCAGCTTT
>Frequency_4_QualityScore_FFHHGHHJJJIIIJGIIJJJJFHIGIJJIIJIJJJJIIIIEGGHHIHHIHHFGFHHGGEFEDEEEDEACAABCDDCEEEDEEEDCDDDECADCD_Mismatch_0_Sense_+_Library_PoolT
ACCGATTTTTATTTATTTTGGTTTATTGTAAATTTGAATGAGATATCAGAGGGACGCTGAGTATCCCCGGATCTCATTCATTTAAGTTCGTATT
>Frequency_4_QualityScore_FFHHHHGJJJHJJJJJHIJJHIJJJIJHHIJJJJJJJIJJJJJJJJJJHIIJJIIHIIIGGFEDDCDDCBDCDCCDBCCCDCEEEEEEEEDDDC_Mismatch_0_Sense_+_Library_PoolT
TTTCAGACCGATTTTTATTTATTTTGGTTTATTGTAAATTTGAATGAGATATCAGAGGGACGCTGAGTATCCCCGGATCTCATTCATTTAAGTT
>Frequency_4_QualityScore_EEGGGGFIFIGIIIIIEFHIIIHHIEGHFIIIIIGEHGCEEGHIIFFGHGGGEFFEEDCEECEDEEEEDCBCCC@A>ACDDECCBCB=>ABCCD_Mismatch_0_Sense_+_Library_PoolT
TCAGAGGGACGCTGAGTATCCCCGGATCTCATTCATTTAAGTTCGTATTTTCCTTTGCCTGTACAGTAGAAATACAATTTTAGGAGACCAGCTT
>Frequency_4_QualityScore_CCBFGECFFHGHFEGGIGFGGGIIIIIHFHGGGGHIGHHIHHGGEEDGFHHGGGHGE?EECA@CDCABCCCDCCCDCCABB@CA><A==A?ACB_Mismatch_0_Sense_+_Library_PoolT
CTACAGCACCTGGTTCTGCAGATTCCCGGCCTTCACACACTTTTCCAGTGAGGCCTGAGGAGGATAAATACTATATAGTATATAGAAGCAGAAC
>Frequency_4_QualityScore_FFHHHHHJJJJIIIJIIHGIIJJIGIIJJJJIJJIIIJJJJJJJJJIIIIJJJJJJJJJJJJIJIJJIJHIHHGHGHGFEFFFEEEDEEDEEDE_Mismatch_0_Sense_+_Library_PoolT
CGATTCTTTACCAAGAGAATTTCTAGCTCGCATTACTCTCTTTCCATATATCATGTAAATATATTTCCATTGTTCACTGTTTGTATTATCTGAT
>Frequency_4_QualityScore_FFHHHHHJJJJJJJJIJIIJIIJJIIIJJJIIIIJJJJJHIJJJJJIJJJJJJJJJJJJJJIIIIIIHHHHGGGFFFEEEFEEEEEEEDDEDDD_Mismatch_0_Sense_+_Library_PoolT
TCAGCTGGCTTCTTTCGATTCTTTACCAAGAGAATTTCTAGCTCGCATTACTCTCTTTCCATATATCATGTAAATATATTTCCATTGTTCACTG
>Frequency_4_QualityScore_EEHHHGHIIJJIIIJJIJJJIIJJIJJJJIJIJIJIJJJJIJJIIFGIHIJIIHEEEFEEEEEEEEEFDACDDDACDDEEEDDDDDDDDDDDDE_Mismatch_0_Sense_+_Library_PoolT
TTTGGTTTATTGTAAATTTGAATGAGATATCAGAGGGACGCTGAGTATCCCCGGATCTCATTCATTTAAGTTCGTATTTTCCTTTGCCTGTACA
>Frequency_4_QualityScore_EFHHHHHIJJIHIIIIIJJHHIJJJJIFIJIIIIIJJJJJJIIGIIJIIIJIJIIIIIJJIIIIIHIIIDGGIIHGGGGGFEFFFFFEDEECDE_Mismatch_0_Sense_+_Library_PoolT
TCTTTACCAAGAGAATTTCTAGCTCGCATTACTCTCTTTCCATATATCATGTAAATATATTTCCATTGTTCACTGTTTGTATTATCTGATAATT
>Frequency_4_QualityScore_EEGGHHHJJIIJJIIIHIIHJJIIHIJJIHHIIIJJJIIIIIJJJIIIHIIIJJIJIJHJIIGHIHGHGCFGGGFFFFFFFEEEDEDDDDDDCD_Mismatch_0_Sense_+_Library_PoolT
AGCTGGCTTCTTTCGATTCTTTACCAAGAGAATTTCTAGCTCGCATTACTCTCTTTCCATATATCATGTAAATATATTTCCATTGTTCACTGTT
>Frequency_4_QualityScore_DEGHHHHIEHIIIIIGIIJIJIJIIIHIJJJJIJJIIIIJJJIJIJJJFGHIJJJIGBCEEEEEEEEDEADCCCEEC@CDDFEECCDDDDDDDD_Mismatch_0_Sense_+_Library_PoolT
TATTTTGGTTTATTGTAAATTTGAATGAGATATCAGAGGGACGCTGAGTATCCCCGGATCTCATTCATTTAAGTTCGTATTTTCCTTTGCCTGT
>Frequency_4_QualityScore_FFHGGHGJJJIIJJIJJJJJJJIJIJJJJJJIJJIJJJJJJJJHIIJJIIJJEGGGGFFFFEEEFEEEECECCCDDEEEDDDDDDDDDDDDEEE_Mismatch_0_Sense_+_Library_PoolT
TGGTTTATTGTAAATTTGAATGAGATATCAGAGGGACGCTGAGTATCCCCGGATCTCATTCATTTAAGTTCGTATTTTCCTTTGCCTGTACAGT
>Frequency_4_QualityScore_FFHHHHHJJIHIJIJJIJJJJJJIIJJJJJJIIJJJJJIIIJFIIIIJIIHHHIIIIIGDEDEEEEEEECEEFEDCEECCDDDEEEDDD@CCDD_Mismatch_0_Sense_+_Library_PoolT
TTTATTTTGGTTTATTGTAAATTTGAATGAGATATCAGAGGGACGCTGAGTATCCCCGGATCTCATTCATTTAAGTTCGTATTTTCCTTTGCCT
>Frequency_4_QualityScore_DEDGGGGIIIIIIIIIIHIGIIGHIFHIIIGIIIHHIIIIAEGIIHGHIIIIGIIIFHIIHGGCDCCDDBCDDCDEDCCAACCCCCCEDEBBBA_Mismatch_0_Sense_+_Library_PoolT
ATAGTATATAGAAGCAGAACCCACCATGATCTTAATTTTCAGACCGATTTTTATTTATTTTGGTTTATTGTAAATTTGAATGAGATATCAGAGG
>Frequency_4_QualityScore_FFHHHHHJJJJJJIIIIJJJJJIIJJJJJIJJJJJJJJJJJJJIIJIIHIIJJIIIIIIJIIIJJJIIIFGHIHHHHGGGFEEFEEFEEEECDD_Mismatch_1_Sense_+_Library_PoolT
ATTCTTTACCAAGAGAATTTCTAGCTCGCATTACTCTCTTTCCATATATCATGTAAATATATTTTCATTGTTCACTGTTTGTATTATCTGATAA
>Frequency_4_QualityScore_EEGCGGGGHGGHFGGGGGIBHEHDG?EGFFGHFHIIIIGHIIGHHDGIIGHGGGGGEGFGGDFGGGE==>A@CA@BEACCCDC?>AC>CBDDCA_Mismatch_0_Sense_+_Library_PoolT
CCTGAGGAGGATAAATACTATATAGTATATAGAAGCAGAACCCACCATGATCTTAATTTTCAGACCGATTTTTATTTATTTTGGTTTATTGTAA
>Frequency_4_QualityScore_EEGGGGGIJIHIIIHIHIEHHGFGHGHIIJIHFHGIIIHFHHHIIJIIIGIIJFHGEHHBEGFIGEEFGEGGHGHGGGGFGFDEEEEDDDDCCB_Mismatch_0_Sense_+_Library_PoolT
AGAGAATTTCTAGCTCGCATTACTCTCTTTCCATATATCATGTAAATATATTTCCATTGTTCACTGTTTGTATTATCTGATAATTATTGGATCC
>Frequency_4_QualityScore_FFGHHHHHIIIJJJIIJJIJIJIIIHGIJIJJJJIJIJIJIJJJJHIIIJJJJIJIIJJJIIIHIIIIHGGHHHGGHGGGFFFFFEEEFEEECD_Mismatch_0_Sense_+_Library_PoolT
ACCAAGAGAATTTCTAGCTCGCATTACTCTCTTTCCATATATCATGTAAATATATTTCCATTGTTCACTGTTTGTATTATCTGATAATTATTGG
>Frequency_4_QualityScore_FFHHHHHJIJJJGIJJJIIGIJGIIIIIIIIJJJIIIJIJJJIJIGIHIIJIIJIIIHHFGGGGFEEC@?ACDDEEEEEEEEDDEEECACCCEE_Mismatch_0_Sense_+_Library_PoolT
CGATTTTTATTTATTTTGGTTTATTGTAAATTTGAATGAGATATCAGAGGGACGCTGAGTATCCCCGGATCTCATTCATTTAAGTTCGTATTTT
>Frequency_4_QualityScore_FFHHHGHIJGIHJIIIIHIIIJIIIJJJJJJJJIJJJJJJJJJJJJIIIIIGHHHHHGHHGGGFGGGEC?BDDEEEEEEEEDDDDDDCCDDCED_Mismatch_0_Sense_+_Library_PoolT
ACTATATAGTATATAGAAGCAGAACCCACCATGATCTTAATTTTCAGACCGATTTTTATTTATTTTGGTTTATTGTAAATTTGAATGAGATATC
>Frequency_4_QualityScore_EEHHHHGIJIJJJJJJJJIIGIJJEGIIJJJJIJGJHIIIIGIIGIIIIHIHHHIHGHGGFGGFEGFDEDEDDCDDCCDCCCCCCAA@@ACCCD_Mismatch_0_Sense_+_Library_PoolT
ACCATGATCTTAATTTTCAGACCGATTTTTATTTATTTTGGTTTATTGTAAATTTGAATGAGATATCAGAGGGACGCTGAGTATCCCCGGATCT
>Frequency_4_QualityScore_FFHFHHHGIIJJIHIIJIJJIJJJJIJJJJJIJJJJJJJIGIIIHGIGIFIIIIIHIHIGGGGGGFCDECCDDEEDEEDDDEDDCCCDDCEDDD_Mismatch_0_Sense_+_Library_PoolT
TATATAGTATATAGAAGCAGAACCCACCATGATCTTAATTTTCAGACCGATTTTTATTTATTTTGGTTTATTGTAAATTTGAATGAGATATCAG
>Frequency_1_QualityScore_FFHGHHHHIJJJJJIJJJJJIJJJJIJJJIJJJJJJJGIJJJJJIIJJIGJJJJJIJJHGHHHHHFEFEEEEEEEDEEEDDEDCDACDDCDDED_Mismatch_0_Sense_+_Library_PoolC
TATATAGTATATAGAAGCAGAACCCACCATGATCTTAATTTTCAGACCGATTTTTATTTATTTTGGTTTATTGTAAATTTGAATGAGATATCAG
>Frequency_4_QualityScore_FEHEGGGJJJJJIJHIIIIIIHIIIIIGIIIIJIFIIIIJIGIIJIGIIIJIIGGIIJHIHEGFGGGEFEFDCEDCDDBDCDCACCDCCBECAC_Mismatch_0_Sense_+_Library_PoolT
TCGTATTTTCCTTTGCCTGTACAGTAGAAATACAATTTTAGGAGACCAGCTTGCAGCTTTGTGTGTTCGAGCTCAGCTGGCTTCTTTCGATTCT
>Frequency_4_QualityScore_DEGFFGGGHHGHFHIGIGHGHHHIFGGIGHCCGEFFEEGGIIHGHIGGEGIGHGFFDFFDEFEDFFEED@CCDEABB=@@B@BCCCCACCCCDC_Mismatch_0_Sense_+_Library_PoolT
GAACCCACCATGATCTTAATTTTCAGACCGATTTTTATTTATTTTGGTTTATTGTAAATTTGAATGAGATATCAGAGGGACGCTGAGTATCCCC
>Frequency_3_QualityScore_EDFGGGHICHHEHIDGGIHI?DFHHIEDDDHHACFIHHDGHHFHDGHIF@EGDGFFGGEGGGDE@ADCAA?CDEDCDCCBCCB@CCC@A>BDC?_Mismatch_0_Sense_+_Library_PoolT
CAGAACCCACCATGATCTTAATTTTCAGACCGATTTTTATTTATTTTGGTTTATTGTAAATTTGAATGAGATATCAGAGGGACGCTGAGTATCC
>Frequency_3_QualityScore_EEGHGHHJJJJHHGIHFHHIGHIIJJGHFIHGIGEGGIIIJGHGIHIIFF?DFGEFEEEDEFEEDACDD@CCCDEDEECAACCCCCCCCA;>BC_Mismatch_0_Sense_+_Library_PoolT
GCAGAACCCACCATGATCTTAATTTTCAGACCGATTTTTATTTATTTTGGTTTATTGTAAATTTGAATGAGATATCAGAGGGACGCTGAGTATC
>Frequency_3_QualityScore_FFHHHHHJJJJEHIJJIIJIGIIJJJJIHIIJJIIIIIJJJIIIJJJGHGIJJJIHIHIJHIGIIHHHGEFDEEEDEDEDBCCCCDDDDDCACA_Mismatch_0_Sense_+_Library_PoolT
TGCACTTCTTGATTTTCTTGATTTCTTGATTACCCTACAGCACCTGGTTCTGCAGATTCCCGGCCTTCACACACTTTTCCAGTGAGGCCTGAGG
>Frequency_3_QualityScore_FFHHHHHJJJJJJJJIJJHIFIHJJHJJHIHIJJJJJJJJJJJJIIIJJJJJJJJJJJIIIJIIJIHHDEFHHFFFFFEFFEFEEEDDD_Mismatch_0_Sense_+_Library_PoolT
AGCTGGCTTCTTTCGATTCTTTACCAAGAGAATTTCTAGCTCGCATTACTCTCTTTCCATATATCATGTAAATATATTTCCATTGTTCA
>Frequency_3_QualityScore_EEDGGHHIIIIIIHJIIIIJIJJHFIGFIIIIIIIIIIJIIIIGIIHGGIHIHEGHHGHIIIIIJIJIIFHIHHHGHGEFGGFGFEFDED_Mismatch_0_Sense_+_Library_PoolT
CTAGCTCGCATTACTCTCTTTCCATATATCATGTAAATATATTTCCATTGTTCACTGTTTGTATTATCTGATAATTATTGGATCCTTTGA
>Frequency_3_QualityScore_FFHHHHHJJJJIJJJJJJJJJJJIJJIJJJJJJJJJJJJJJJJJJIJIGIHIIJJJJJJJJJJJJHHHHCFFFFFDCEEDDEDDDDDDDCCCCD_Mismatch_0_Sense_+_Library_PoolT
TGCCTGTACAGTAGAAATACAATTTTAGGAGACCAGCTTGCAGCTTTGTGTGTTCGAGCTCAGCTGGCTTCTTTCGATTCTTTACCAAGAGAAT
>Frequency_3_QualityScore_EEGGDGFIIIGGHIIJIIIIIIIGIGGIHHIHJHIJIIGIIHIGIIHGGIIHHFGHIGHIIHIHGIIIIHHIHIHGGGF=CECEECD_Mismatch_0_Sense_+_Library_PoolT
CTCGCATTACTCTCTTTCCATATATCATGTAAATATATTTCCATTGTTCACTGTTTGTATTATCTGATAATTATTGGATCCTTTGAA
>Frequency_3_QualityScore_FFHHGGHIJJJJIJJIJJIJJJJHJJJJJIJJJJJHIJJJJJIIJJIBHIJIJIIJJFIIIHHHBDFEEDDEEEEEEDDDDDDDDDDDEDEEAD_Mismatch_0_Sense_+_Library_PoolT
TATAGTATATAGAAGCAGAACCCACCATGATCTTAATTTTCAGACCGATTTTTATTTATTTTGGTTTATTGTAAATTTGAATGAGATATCAGAG
>Frequency_3_QualityScore_FFHGHHHJIGIIJIIIGIHHIIGIGIJIIHIJJIIGEFFGIHIHHFIIHHEGHHIIIIHDDEGGEFFGGAB?@?BCBDDB=@@ABB<@BBBDDC_Mismatch_0_Sense_+_Library_PoolT
ATTTTCTTGATTTCTTGATTACCCTACAGCACCTGGTTCTGCAGATTCCCGGCCTTCACACACTTTTCCAGTGAGGCCTGAGGAGGATAAATAC
>Frequency_3_QualityScore_FFHHHHHIIJJJJIJJIIJJJJJJIJIIHGIIHIJJIGHJIHJJJJJJHJJJJJIJHI_Mismatch_0_Sense_+_Library_PoolT
TAAATATATTTCCATTGTTCACTGTTTGTATTATCTGATAATTATTGGATCCTTTGAA
>Frequency_3_QualityScore_FFHGHGGJIHGIIIIIIJIIIHIJJIHIIHIJJIJIJIIIHHIHIJIIJJJIHHIHIIHGHIIJIIIGHGHIGGEFFFFGDDEFBDDDB@DDEE_Mismatch_0_Sense_+_Library_PoolT
TCTTTCGATTCTTTACCAAGAGAATTTCTAGCTCGCATTACTCTCTTTCCATATATCATGTAAATATATTTCCATTGTTCACTGTTTGTATTAT
>Frequency_3_QualityScore_FFHGHHHJHIGIIIHIIIFIGHIGGHDHIIHHIDHIIHIIGHIIIIIHIIIHFGGIGHHEEEFED@CDDADCC@DDCDDEDEEEEDDDCCDD>A_Mismatch_0_Sense_+_Library_PoolT
CGGCCTTCACACACTTTTCCAGTGAGGCCTGAGGAGGATAAATACTATATAGTATATAGAAGCAGAACCCACCATGATCTTAATTTTCAGACCG
>Frequency_3_QualityScore_FFGHHHFIJIIJJJJGIJHJJIIIIJIHIJJJJJHIJIIHJJIJJIIJIIIJIJIIHGHGGGFFEEFFFDDDDDDCDDDDEDEEDDDCBCDCCC_Mismatch_0_Sense_+_Library_PoolT
ATAGAAGCAGAACCCACCATGATCTTAATTTTCAGACCGATTTTTATTTATTTTGGTTTATTGTAAATTTGAATGAGATATCAGAGGGACGCTG
>Frequency_3_QualityScore_FFHHHHHJJJJJJJJJJIJJJIIIJJIIJJJJIIJJHHIIJJJJJIJJJJJJJJJJJJIIIHHHGGGFFFFFEEEDDEEEFEEEEEEEEDDEDC_Mismatch_1_Sense_+_Library_PoolT
TCGAGCTCAGCTGGCTTCTTTCGATTCTTTACCAAGAGAATTTCTAGCTCGCATTACTCTCTTTCCATATATCATGTAAATATATTTTCATTGT
>Frequency_1_QualityScore_FFHHHHHJJHJJJJJJJJIJJIGGJJJJIIJJJJJJHIHIIJIJJJIJJJJIJJJJJJHHHHHHHFFFFDFFEEEDEDEFFEFEEEFEEDEEDD_Mismatch_1_Sense_+_Library_PoolC
TCGAGCTCAGCTGGCTTCTTTCGATTCTTTACCAAGAGAATTTCTAGCTCGCATTACTCTCTTTCCATATATCATGTAAATATATTTTCATTGT
>Frequency_3_QualityScore_FFHHHHHIIIJIIJIIFHDHHIIJJJAGEGHHIIHIJFIHGHIIIIJIIJJJJIIIHHEHHGGGGCEFEECDDDCCCDDCDCCCDEDECDDEDD_Mismatch_0_Sense_+_Library_PoolT
GATTCCCGGCCTTCACACACTTTTCCAGTGAGGCCTGAGGAGGATAAATACTATATAGTATATAGAAGCAGAACCCACCATGATCTTAATTTTC
>Frequency_3_QualityScore_FFHHHHHJJJJJJIIIJJIIJJJJHIIJJIJJJJJJJJJJJJJJJJJJIJIJJJJIJJIJJJHGIJIIIGHHHIHIIHHGGGGFFFFEFEDDDE_Mismatch_0_Sense_+_Library_PoolT
TCTAGCTCGCATTACTCTCTTTCCATATATCATGTAAATATATTTCCATTGTTCACTGTTTGTATTATCTGATAATTATTGGATCCTTTGAATA
>Frequency_3_QualityScore_FFHHGHGJJJJJJJJJHIIIIHJIJJJFHJHIIIIJIJJJJJJJIIIJGIIJJJJHJIHHHHIIIHHHGFFFFEEEDEEEEEDEDDCDCDCACD_Mismatch_0_Sense_+_Library_PoolT
CTTCACACACTTTTCCAGTGAGGCCTGAGGAGGATAAATACTATATAGTATATAGAAGCAGAACCCACCATGATCTTAATTTTCAGACCGATTT
>Frequency_3_QualityScore_FFHGHGHIIJIIDHFHIIJJIJDGHFEFIIIJJGIIFIIGIHHGGGIGHHIHGGCFEFGGFFEEDEEBBCCBACDCDDCCCEDDDEEEDECCCD_Mismatch_0_Sense_+_Library_PoolT
CCCGGCCTTCACACACTTTTCCAGTGAGGCCTGAGGAGGATAAATACTATATAGTATATAGAAGCAGAACCCACCATGATCTTAATTTTCAGAC
>Frequency_3_QualityScore_FFHHHGHGIIIJJJJJJHIIIIIIJJIJHHIEHIGFHHIIJJJHIGIIIHHIJIIIHHJIIJFFIIHHHEEEEFFDDDECDEEDEDDDDBBAAC_Mismatch_0_Sense_+_Library_PoolT
CCTTCACACACTTTTCCAGTGAGGCCTGAGGAGGATAAATACTATATAGTATATAGAAGCAGAACCCACCATGATCTTAATTTTCAGACCGATT
>Frequency_3_QualityScore_FDGHFGGIIJJJJIIFIGIHIJHIIIIHIJJJHIIJIJIIIHHIHHHIIIHIJHCHIFFIIJBEDEHGHHGIJJIFIIHIHG_Mismatch_0_Sense_+_Library_PoolT
CATTACTCTCTTTCCATATATCATGTAAATATATTTCCATTGTTCACTGTTTGTATTATCTGATAATTATTGGATCCTTTGA
>Frequency_3_QualityScore_FFHHHHHJJIJJJIJJJJJIJJJJJJJJJJJJJJJJJHIJJJJIIIJJJIIJIHGDFGGGGFFFEFFFEDEDDDEDDDEDEDCDDDBBCCDDBD_Mismatch_0_Sense_+_Library_PoolT
AGAAGCAGAACCCACCATGATCTTAATTTTCAGACCGATTTTTATTTATTTTGGTTTATTGTAAATTTGAATGAGATATCAGAGGGACGCTGAG
>Frequency_3_QualityScore_EEGHHHHJIJHHGHHHIJHGIIHIIJIIJIIIHIIHHIIJJJJJGIJJJJJIGGIJIJJJJEGIJIGHGFHGFFFFFEDDEEDCDDC@@BCDDD_Mismatch_0_Sense_+_Library_PoolT
CGCCCTTCTTGGTTTCTTGATTACTCTACAAAACCTACTTCTGCACTTCTTGATTTTCTTGATTTCTTGATTACCCTACAGCACCTGGTTCTGC
>Frequency_3_QualityScore_EEF>CFCFEEGBEGGECFCD@EFFCB@=CDFFGCGFHGDEE<@DDFFFDED7;9?;=A>DEEFBDDEDACAADDDD>A;@BB>A@>>B=>??CC_Mismatch_0_Sense_+_Library_PoolT
CTGGTTCTGCAGATTCCCGGCCTTCACACACTTTTCCAGTGAGGCCTGAGGAGGATAAATACTATATAGTATATAGAAGCAGAACCCACCATGA
>Frequency_3_QualityScore_FFHHHHGJJJJHIJIIJJJJJJJIJJJJJJJJJJJHJJJJJIJJJGIJJJJIGIHGGGGGFFFFFFFECADDEDDDEDEEDDDCDCCCDDCCBC_Mismatch_0_Sense_+_Library_PoolT
AAGCAGAACCCACCATGATCTTAATTTTCAGACCGATTTTTATTTATTTTGGTTTATTGTAAATTTGAATGAGATATCAGAGGGACGCTGAGTA
>Frequency_3_QualityScore_FDHHHHHJJJJIJJJJJJJJJJJJJJJJJJJHIJJJJJJJJJJHIJJJJIJJJHIIIIHFEFFFFEFEEEFEEEEEDDDDDDDDEDEEDDCCDC_Mismatch_0_Sense_+_Library_PoolT
GTATATAGAAGCAGAACCCACCATGATCTTAATTTTCAGACCGATTTTTATTTATTTTGGTTTATTGTAAATTTGAATGAGATATCAGAGGGAC
>Frequency_3_QualityScore_FFHHHHGJJJJJJJJJJJJJJJHHHIJJJJIIJIJJIJJJIJIGIGGIIJIIIIIFFGGEEGGGFDCEEDBBBCDBBDDDDDEDDDDADEEDED_Mismatch_0_Sense_+_Library_PoolT
TTGATTACCCTACAGCACCTGGTTCTGCAGATTCCCGGCCTTCACACACTTTTCCAGTGAGGCCTGAGGAGGATAAATACTATATAGTATATAG
>Frequency_3_QualityScore_FFGGGGGIHFIIJHIIIJJJJIIJIIDGHHIIIHHHIIIJJJIEHHHIJIHHHHHIIIFEEFFFFEEEEEEEDCCCCBCCCABACDAA?AACCC_Mismatch_0_Sense_+_Library_PoolT
CCACCATGATCTTAATTTTCAGACCGATTTTTATTTATTTTGGTTTATTGTAAATTTGAATGAGATATCAGAGGGACGCTGAGTATCCCCGGAT
>Frequency_3_QualityScore_EEHHFHHIJJJIJJJJJJJIJIIIIIJJJJJJIIJJIJIJJJJIHHIIIJJJHBDEFFEEEEEEFEEDDDEEDABCDEEEDDDDDDDDDDDCED_Mismatch_0_Sense_+_Library_PoolT
TTGGTTTATTGTAAATTTGAATGAGATATCAGAGGGACGCTGAGTATCCCCGGATCTCATTCATTTAAGTTCGTATTTTCCTTTGCCTGTACAG
>Frequency_3_QualityScore_FFHHHHGIJJJJJJJHIIJJIJJHIJJJIJJJJJJJJJJIJJEHHIIJJJIJJJJIGIJIIHIIIHHGGFFFFFFCDDEBBBABCC?ABA?@8>_Mismatch_0_Sense_+_Library_PoolT
TTCTTGATTTTCTTGATTTCTTGATTACCCTACAGCACCTGGTTCTGCAGATTCCCGGCCTTCACACACTTTTCCAGTGAGGCCTGAGGAGGAT
>Frequency_3_QualityScore_EEGHHHGEHIGIJIIIFDGIIIFH=GBHGHHHIFHHIIIGIHIHIHGHIIHIIIIHHFEHHIJIGGDGGDA@ACDD>BDD=ABDEDB>ABBBCC_Mismatch_0_Sense_+_Library_PoolT
AGGCCTGAGGAGGATAAATACTATATAGTATATAGAAGCAGAACCCACCATGATCTTAATTTTCAGACCGATTTTTATTTATTTTGGTTTATTG
>Frequency_3_QualityScore_EEGHHHHJJIJIJJIJJJJJJJHHIJJIIJJJIIJJJJJIJGGGHIJJJJIJJJJJJJIHHGHGGFFFFDEEEDEEEEEEDDEEDEEEDFEEEE_Mismatch_0_Sense_+_Library_PoolT
TGTGTTCGAGCTCAGCTGGCTTCTTTCGATTCTTTACCAAGAGAATTTCTAGCTCGCATTACTCTCTTTCCATATATCATGTAAATATATTTCC
>Frequency_3_QualityScore_FFHHHHHJJIJJJHIIJJJJJIFHIJJJJJJJJIJJJIJJJJJJIIIIIHIHHIJJIIHJJIIJJIHGFFFEEEDDEDDDDDDDCABABCCBB@_Mismatch_0_Sense_+_Library_PoolT
TCTGCACTTCTTGATTTTCTTGATTTCTTGATTACCCTACAGCACCTGGTTCTGCAGATTCCCGGCCTTCACACACTTTTCCAGTGAGGCCTGA
>Frequency_3_QualityScore_EFHHGHHIJHIIJJIJJJIIHHJIHIGJ?GHIIHIJJJJHGIHHGHIIIHIJJJJJIIIIHGGGGGFFFFFEFEFEEEDCDEEEEEEEEDDECC_Mismatch_0_Sense_+_Library_PoolT
TGTTCGAGCTCAGCTGGCTTCTTTCGATTCTTTACCAAGAGAATTTCTAGCTCGCATTACTCTCTTTCCATATATCATGTAAATATATTTCCAT
>Frequency_3_QualityScore_FDGHGGHGHIIHIJJGGGIJIIIHHCGFEGIDGGFIEFDFFFGDDFFGGIECGCDGFFH>@BAEFFCDB=:@AA?ACA@@@CDCC:BBCCDAAC_Mismatch_0_Sense_+_Library_PoolT
AGATTCCCGGCCTTCACACACTTTTCCAGTGAGGCCTGAGGAGGATAAATACTATATAGTATATAGAAGCAGAACCCACCATGATCTTAATTTT
>Frequency_3_QualityScore_DEGHHEHIIGHIIIHHGGHIJHIIIIJJIGFHIEIIIIIHIIJHIHHIGIJGIIGHIIIJIIJJJJJIIFFHHHGHFEFGE_Mismatch_1_Sense_+_Library_PoolT
GATTCTTTACCAAGAGAATTTCTAGCTCGCATTACTCTCTTTCCATATATCATGTAAATATATTTCCATTGTTCACTGTTA
>Frequency_3_QualityScore_FFHHHHHJJJJJIIIIJJIJJJIHHIJJIIIJJJJDGHJIJJHIHJJHJJHIJJIIJGIIIIIEGDFEF>@BBAB@BDEDDBCC?CBCDDDEDD_Mismatch_0_Sense_+_Library_PoolT
ATCTTAATTTTCAGACCGATTTTTATTTATTTTGGTTTATTGTAAATTTGAATGAGATATCAGAGGGACGCTGAGTATCCCCGGATCTCATTCA
>Frequency_3_QualityScore_FFHHHHHGIIHHHJIJJJJJJHJJJJJJJJJIJJJJJJIJJJJJJHIIHIIHJJJIJJJIHGIHJJJJIGHHIHHHIHGGGGGFFFEF_Mismatch_0_Sense_+_Library_PoolT
AGCTCGCATTACTCTCTTTCCATATATCATGTAAATATATTTCCATTGTTCACTGTTTGTATTATCTGATAATTATTGGATCCTTTGA
>Frequency_3_QualityScore_EFHHHGHIIIIJJJJFIIDHIGGIIHJIJJIJJIIIGHIIJIIIJIJIIIIJJIIJIHIJGIIJIIEGHHGGFFBEEDCCDDDDCDDECCCDDD_Mismatch_0_Sense_+_Library_PoolT
TTCCAGTGAGGCCTGAGGAGGATAAATACTATATAGTATATAGAAGCAGAACCCACCATGATCTTAATTTTCAGACCGATTTTTATTTATTTTG
>Frequency_3_QualityScore_FFHHHHHJJJJJIHIJIJJJJJJJIHIJJJJJJJIJJJJJJJJJJJJJJJGIHIEFIIIIHGHGGGGFFFECDEDEEDEEEEEEDDDDDDDDDD_Mismatch_0_Sense_+_Library_PoolT
AATACTATATAGTATATAGAAGCAGAACCCACCATGATCTTAATTTTCAGACCGATTTTTATTTATTTTGGTTTATTGTAAATTTGAATGAGAT
>Frequency_3_QualityScore_>C@DGFEFEHGHBBHGIFAA@@DEFHGCFFCAG>DDEEGGGGHCDFAFCCDFFDDE@DEFCBEDBBAA<:=ABCC@CC@AAA9?A8BA@>@BB?_Mismatch_0_Sense_+_Library_PoolT
GATTACCCTACAGCACCTGGTTCTGCAGATTCCCGGCCTTCACACACTTTTCCAGTGAGGCCTGAGGAGGATAAATACTATATAGTATATAGAA
>Frequency_3_QualityScore_FFHHHHGJJHIJJIJJJFHIIJJJJIIIIJJJJGGIIJJIGGIHIIJJIIJIFICGHHFGHFFEEECCDBCDDEDDDEDEDDEEDEEEDCCDDD_Mismatch_0_Sense_+_Library_PoolT
TACCCTACAGCACCTGGTTCTGCAGATTCCCGGCCTTCACACACTTTTCCAGTGAGGCCTGAGGAGGATAAATACTATATAGTATATAGAAGCA
>Frequency_3_QualityScore_DDEEGFGIIFHIIJJHHFFGGHEGEHGIIIHIIDGFIIGIIGGGFHIIIIIIJFGGFDGFCACDDEEGFABBBCCBCDDDDCDDD?BA_Mismatch_0_Sense_+_Library_PoolT
CCAGCTTGCAGCTTTGTGTGTTCGAGCTCAGCTGGCTTCTTTCGATTCTTTACCAAGAGAATTTCTAGCTCGCATTACTCTCTTTCCA
>Frequency_3_QualityScore_FFHHHGHJJJJJJJIJJJIIIIIIJJIIJJJJJJJJJJJJJJJJJJJJIJIJHJJJJIIJIJJIHHIJIGHHHHGGHHFGEFEFE_Mismatch_1_Sense_+_Library_PoolT
TTTCGATTCTTTACCAAGAGAATTTCTAGCTCGCATTACTCTCTTTCCATATATCATGTAAATATATTTCCATTGTTCACTGTTA
>Frequency_3_QualityScore_FFHHHHHJJJIIJJJJJJJJJIIJJJJJJHIJJJJIJJJIJJJJJJHIJJJJJJJIHGHHHGGFEEFFFDEEEEEECDDDCCDDCDBCCDCDCD_Mismatch_0_Sense_+_Library_PoolT
AACCCACCATGATCTTAATTTTCAGACCGATTTTTATTTATTTTGGTTTATTGTAAATTTGAATGAGATATCAGAGGGACGCTGAGTATCCCCG
>Frequency_3_QualityScore_FFHHHHHJJJJIJIJJJJIIJJJJJJJJHIJJJJJIHJJJIHJJIJJJJJJJIIJGHIIJJIIHIIIFHHGGEEEEEDCCCDBCCDCCDBC@BC_Mismatch_0_Sense_+_Library_PoolT
CCTACTTCTGCACTTCTTGATTTTCTTGATTTCTTGATTACCCTACAGCACCTGGTTCTGCAGATTCCCGGCCTTCACACACTTTTCCAGTGAG
>Frequency_3_QualityScore_FFHGHHHJHIJJJJJIJIIIIHGHIJJGHGHIJFIFGGHIHIIJ?CHFFGHHHHHHHHFGGGFEFFFFDDDDDDCDDCCCCDCC@CCD;A>?CB_Mismatch_0_Sense_+_Library_PoolT
CCCACCATGATCTTAATTTTCAGACCGATTTTTATTTATTTTGGTTTATTGTAAATTTGAATGAGATATCAGAGGGACGCTGAGTATCCCCGGA
>Frequency_3_QualityScore_EFHGHGHGIGIIHIGIHHHHIJIHFHIIIIGIHIIGHFHHIFGIIHHGHGHIIIGIIEHHIJHHIIIIIEFFGFH_Mismatch_0_Sense_+_Library_PoolT
TCTTTCCATATATCATGTAAATATATTTCCATTGTTCACTGTTTGTATTATCTGATAATTATTGGATCCTTTGAA
>Frequency_3_QualityScore_FF@EGGFIIHIIIGHHIIGIHGHFHHFHIHIIIIFHIJJJIIHIIHIGIHIEHIIJIJJJGAEECGHHHFBGGGHGGCDDEEECDDDDDDCC@@_Mismatch_0_Sense_+_Library_PoolT
GGTTTCTTGATTACTCTACAAAACCTACTTCTGCACTTCTTGATTTTCTTGATTTCTTGATTACCCTACAGCACCTGGTTCTGCAGATTCCCGG
>Frequency_3_QualityScore_ABFDDCEFHFDHHGGHGHIDHCHFFFFHFHG?EHGIEFFGFFII?DFDEGGGDGEFEEFGHFHJADCBB;AABAC?A?@;@A@;@?ACBCDEEB_Mismatch_0_Sense_+_Library_PoolT
CTGAGGAGGATAAATACTATATAGTATATAGAAGCAGAACCCACCATGATCTTAATTTTCAGACCGATTTTTATTTATTTTGGTTTATTGTAAA
>Frequency_3_QualityScore_EDEBBEGEGDEFEF?CFFDHDGCEDB?EDEGFHHCBFFDHHHDCEDFHDDCFDEEFFFB@?A?CFC>AB>@BADBC>7<@ACBA@BBBC<>@CC_Mismatch_0_Sense_+_Library_PoolT
AGGATAAATACTATATAGTATATAGAAGCAGAACCCACCATGATCTTAATTTTCAGACCGATTTTTATTTATTTTGGTTTATTGTAAATTTGAA
>Frequency_3_QualityScore_FFHGHGGHIJJJJHIGHJJJHIJIHIJJJJIIIHIIIGHIIIIHHIJGHFGEGGIIJJJHJJIIHHIIGFGFFFEEDCEDDCDDEDDDBCCCCD_Mismatch_0_Sense_+_Library_PoolT
CTTCTGCACTTCTTGATTTTCTTGATTTCTTGATTACCCTACAGCACCTGGTTCTGCAGATTCCCGGCCTTCACACACTTTTCCAGTGAGGCCT
>Frequency_3_QualityScore_FEGHHHHIIGIFHIJIJJJIIJHIJHIIHHGIIGGHGIIIJJIFFGHGGIIIIHHGGHHGGFDCDCCEEDEECDEDADEEEDDBCDDDDCCDDD_Mismatch_0_Sense_+_Library_PoolT
ACAGCACCTGGTTCTGCAGATTCCCGGCCTTCACACACTTTTCCAGTGAGGCCTGAGGAGGATAAATACTATATAGTATATAGAAGCAGAACCC
>Frequency_3_QualityScore_FFHHHHHJJJJJJJIJJJJJIJJJGIJJJJJGHIIJJJJJJJJJJJIIJJJJIJJJJJJHIIHGGFDDDCCCCDEDDDDCCCCDDCDEEDEEED_Mismatch_0_Sense_+_Library_PoolT
TAATTTTCAGACCGATTTTTATTTATTTTGGTTTATTGTAAATTTGAATGAGATATCAGAGGGACGCTGAGTATCCCCGGATCTCATTCATTTA
>Frequency_2_QualityScore_CDGHFGGIIIHIIJHIJIEGIHGIHGHIIIIIIIJIIJIIIHIIIIIJFGEGGIJEEGGIGHIIGGH_Mismatch_1_Sense_+_Library_PoolT
AGAATTTCTAGCTCGCATTACTCTCTTTCCATATATCATGTAAATATATTTCCATTGTTCACTGTTA
>Frequency_2_QualityScore_ACAEGHEIIGIIGHIIGIIIGIIHIIHIIIIIGIHIIIIEI_Mismatch_0_Sense_+_Library_PoolT
TGTAAATATATTTCCATTGTTCACTGTTTGTATTATCTGAT
>Frequency_2_QualityScore_FFHEHHGJJIIIJIIJIJHIGIHIIIIIIIJJJIFGHHIIIJIJGIIIEGIIIJJJIIJIIIJJJIJIIGIIIIIGEH_Mismatch_0_Sense_+_Library_PoolT
CTCTCTTTCCATATATCATGTAAATATATTTCCATTGTTCACTGTTTGTATTATCTGATAATTATTGGATCCTTTGAA
>Frequency_2_QualityScore_FFHHHHHJJJJJJJJGIJJJIIIJGIIIIIJJJJJJJJJJJJJJIIHGGGEEEEEEEEDBDDDDCDACDCCDDDDCCBDDDDDDDDCCDDCDCC_Mismatch_0_Sense_+_Library_PoolT
GAGAGTCCCATACGGATTCCACGGCACATTCATCACTTCCAACGAGCTTGCTAAGCAGGTGCCGTGAAGACGCGCTGTCTTCCGCCCTTCTTGG
>Frequency_2_QualityScore_FFGGHHHIJIIJJJJJJIIIIJIJJJJJJJJIIJIJJJJIJJJIIJIIJJIGHIJIGIIIJJIHIGHIEHEHGIHHEEGG_Mismatch_1_Sense_+_Library_PoolT
CGCATTACTCTCTTTCCATATATCATGTAAATATATTTCCATTGTTCACTGTTTGTATTATCTGATAATTATTGGATCCA
>Frequency_2_QualityScore_FFHHHHHJJJJJJJJJJJJJJJIIJJHIGIIJJJJJJJIJJGHGIJJJJJIIJJIIJJIHHHGGFFFFFEEEFEEEEEEEDCEEEFEEEEEEEE_Mismatch_1_Sense_+_Library_PoolT
TGTGTTCGAGCTCAGCTGGCTTCTTTCGATTCTTTACCAAGAGAATTTCTAGCTCGCATTACTCTCTTTCCATATATCATGTAAATATATTTTC
>Frequency_2_QualityScore_FFHHHHHJIJJJIIIJJJJJJJJJJJJJIIJJJJJJJJJJJJJIJJIJIJJJJJIJJIJJHIIJIIGHIHHIEGHGGGG_Mismatch_1_Sense_+_Library_PoolT
TTCTTTACCAAGAGAATTTCTAGCTCGCATTACTCTCTTTCCATATATCATGTAAATATATTTCCATTGTTCACTGTTA
>Frequency_2_QualityScore_FFHHHHGJJJJIJJJIIIIIIIIJIIIJJJJJIIIHIJJIIGIIIIIJIIIIIGFIJJJIJIIIIGIJEGIIHGIIJJJIIII_Mismatch_0_Sense_+_Library_PoolT
CATTACTCTCTTTCCATATATCATGTAAATATATTTCCATTGTTCACTGTTTGTATTATCTGATAATTATTGGATCCTTTGAA
>Frequency_2_QualityScore_@CEGGGGIHIHIGIIBGGGIIIIIIIGEDHIGGIIIIIGGHIHGHIIIIIHGGIIF_Mismatch_0_Sense_+_Library_PoolT
AAATATATTTCCATTGTTCACTGTTTGTATTATCTGATAATTATTGGATCCTTTGA
>Frequency_2_QualityScore_FFHHHHHJJIIIJJJJIJIIJJHGIHIJIJIIIJIJJJJIJIJIIIJJJJIJJJIIIJJIJJIJIIIIIGHGHHHFGFFECEEEEECDEECCEE_Mismatch_0_Sense_+_Library_PoolT
CTTCTTTCGATTCTTTACCAAGAGAATTTCTAGCTCGCATTACTCTCTTTCCATATATCATGTAAATATATTTCCATTGTTCACTGTTTGTATT
>Frequency_2_QualityScore_FFHHHHGJJJIJJJJIGGGHIJJJIIIJJIIIJJJJJJJJJJIJJJIJIIIJJIJJIIJJIIIIIIIIIIIIIHFHGHHFEFF_Mismatch_1_Sense_+_Library_PoolT
TCGATTCTTTACCAAGAGAATTTCTAGCTCGCATTACTCTCTTTCCATATATCATGTAAATATATTTCCATTGTTCACTGTTA
>Frequency_2_QualityScore_FFEHHHHJJIIJJIIIIJJJHIJIIJIIJJJJEIIJJJIIIJIIGHIIJJIJIIGIIIIGGEFEACEEEEEEEEEEDCCDBCCBCEDEEACBCC_Mismatch_0_Sense_+_Library_PoolT
AGTATATAGAAGCAGAACCCACCATGATCTTAATTTTCAGACCGATTTTTATTTATTTTGGTTTATTGTAAATTTGAATGAGATATCAGAGGGA
>Frequency_2_QualityScore_E7AAEFGEHIAFCHGFGEEHEGGIFICEGGHGCEGGHIHHCEHGEIHF?DEDAF>D5?EGECGH_Mismatch_1_Sense_+_Library_PoolT
ATTTCTAGCTCGCATTACTCTCTTTCCATATATCATGTAAATATATTTCCATTGTTCACTGTTA
>Frequency_2_QualityScore_EFGHHHHJIIIIIJGIIIJJJJIIIIIJJEHGIGIIIJGIIIIJJIIIIJIIIIIIIIIIIHIIJJIGIIGIIIE_Mismatch_0_Sense_+_Library_PoolT
CTCTTTCCATATATCATGTAAATATATTTCCATTGTTCACTGTTTGTATTATCTGATAATTATTGGATCCTTTGA
>Frequency_2_QualityScore_FFHHHHHJJJIJIIIJJJIGHGHIJIIIJJJJIJJJJIJJJIIJJIJIIIIJJJIJIIJJIHGGHHHFFFFFFFDDDDDDDDDDDDDDDDEDCD_Mismatch_1_Sense_+_Library_PoolT
AGACCAGCTTGCAGCTTTGTGTGTTCGAGCTCAGCTGGCTTCTTTCGATTCTTTACCAAGAGAATTTCTAGCTCGCATTACTCTCTTTCCATAA
>Frequency_2_QualityScore_FFHHGFGIGIIJJJIIIHIIJIIIIIJIIIIIIJJJIGIGIIHIJIHIIIIIEIIIJIHEEHGGGEIIIGGI_Mismatch_1_Sense_+_Library_PoolT
CCAAGAGAATTTCTAGCTCGCATTACTCTCTTTCCATATATCATGTAAATATATTTCCATTGTTCACTGTTA
>Frequency_2_QualityScore_FEHHHHHIIJIIJIJJIIJJGGHIIJJJJIJIJJIIJIIJJJJJJJJJJJIIIIIJIGIIJJJJIGIHIHIIGGGGGGGFEEEEEEE_Mismatch_1_Sense_+_Library_PoolT
TCTTTCGATTCTTTACCAAGAGAATTTCTAGCTCGCATTACTCTCTTTCCATATATCATGTAAATATATTTCCATTGTTCACTGTTA
>Frequency_2_QualityScore_FFHHHHHJIJIIJGIIIIIGIIFIHIGHIGIJGHHHIIJJIIIIJIIIIIIIJJIIIIHIGGGGEGGGGEEEEEEEFEDDEEEEECEEDDCDED_Mismatch_1_Sense_+_Library_PoolT
GCTCAGCTGGCTTCTTTCGATTCTTTACCAAGAGAATTTCTAGCTCGCATTACTCTCTTTCCATATATCATGTAAATATATTTTCATTGTTCAC
>Frequency_2_QualityScore_FFHGHHHJJJJJJIJIJJJJJIIIIJJJJJJJIJJJJJJJHIIIIGIIIIIIJIIIIIIFHHGIJJIGIHIIHHGFFDEEEEACDCDDDDDCDC_Mismatch_0_Sense_+_Library_PoolT
AAAACCTACTTCTGCACTTCTTGATTTTCTTGATTTCTTGATTACCCTACAGCACCTGGTTCTGCAGATTCCCGGCCTTCACACACTTTTCCAG
>Frequency_2_QualityScore_FEHHHGHIGGIIHFIIIIIIIGGIIIIIHEGFHGIIIIIEIIIGHGFGHIGIGIGDHEGFHEECCCAAC?ACDCCCCBDCDDCCEDEEEECC?B_Mismatch_0_Sense_+_Library_PoolT
ATTTTCAGACCGATTTTTATTTATTTTGGTTTATTGTAAATTTGAATGAGATATCAGAGGGACGCTGAGTATCCCCGGATCTCATTCATTTAAG
>Frequency_2_QualityScore_FEHHHGHIJJIJIJJJIJIJIJJJJIJJJIJIJJIJIGIHIIIIIIIJIIIIIIIGGIIIGHGHHGEEFCAEAD@CEDCCC>BCCBCCCCC_Mismatch_0_Sense_+_Library_PoolT
GATTTTCTTGATTTCTTGATTACCCTACAGCACCTGGTTCTGCAGATTCCCGGCCTTCACACACTTTTCCAGTGAGGCCTGAGGAGGATAA
>Frequency_2_QualityScore_FFHHGFGHGIHIIIIIEIIHEIIIIIIGGIIIIIJJJJIGIGIIIIIIIIHHIIJJIIGGIIGGIGEGGIHCFHHFGFEEFDECCCDCDDDDDD_Mismatch_0_Sense_+_Library_PoolT
CCTTCTTGGTTTCTTGATTACTCTACAAAACCTACTTCTGCACTTCTTGATTTTCTTGATTTCTTGATTACCCTACAGCACCTGGTTCTGCAGA
>Frequency_2_QualityScore_FFHHHHHJJJJJJHIJGJJIJIJJJJIJJJJIGIIIJJJJIIIJIIIJIJJJJIHDHIIIJJHHHFGGECCEFDEDCCDABCACDD@DCDB?CA_Mismatch_0_Sense_+_Library_PoolT
TCTTGATTTCTTGATTACCCTACAGCACCTGGTTCTGCAGATTCCCGGCCTTCACACACTTTTCCAGTGAGGCCTGAGGAGGATAAATACTATA
>Frequency_2_QualityScore_FFHHGHHIJJIJJJIIJJJJJGHGGHGIJJJJIJJJJJJJJJJJJJIIIIIIIHHHHHGGGGEEDEFEEDEEEEEEDDDDDDDDDDDDDDDDEE_Mismatch_1_Sense_+_Library_PoolT
GGAGACCAGCTTGCAGCTTTGTGTGTTCGAGCTCAGCTGGCTTCTTTCTATTCTTTACCAAGAGAATTTCTAGCTCGCATTACTCTCTTTCCAT
>Frequency_2_QualityScore_EEFGGHCEAEHGIGGFIEIHIHGEBGGIIIIHIIIHIIIIGIIIHGIEIIIHIIIGIGHIIIHIIEGHHHFDHGDCFFGEEEEEEE_Mismatch_0_Sense_+_Library_PoolT
TACCAAGAGAATTTCTAGCTCGCATTACTCTCTTTCCATATATCATGTAAATATATTTCCATTGTTCACTGTTTGTATTATCTGAT
>Frequency_2_QualityScore_FFGHHHGIIIJJJIJIIJJJJIIJIIIJJJJJJJJJJJJJJJJJJJJIIIIJJIJIJIJJJIIIJIGJJHGIIHHEGHGGFFFEFECEECEEDE_Mismatch_1_Sense_+_Library_PoolT
ACCAAGAGAATTTCTAGCTCGCATTACTCTCTTTCCATATATCATGTAAATATATTTTCATTGTTCACTGTTTGTATTATCTGATAATTATTGG
>Frequency_2_QualityScore_FFHGHHHJIJIIJIIIIJJJJJJJJIHIIIIIIJJIJJJIHIJIJJJJIJIIIIIJJIIIJJIJIIGGH_Mismatch_0_Sense_+_Library_PoolT
CATATATCATGTAAATATATTTCCATTGTTCACTGTTTGTATTATCTGATAATTATTGGATCCTTTGAA
>Frequency_2_QualityScore_CEHHHHEIIIJJJIJJIJJIJIJJJJJJJJJJJJIJIJJIEIIJIJJIIJIJIIIIGFGGFFEEEEEEEDEEEEDDCDCDDEDEE@CDDDDDDD_Mismatch_0_Sense_+_Library_PoolT
TATAGAAGCAGAACCCACCATGATCTTAATTTTCAGACCGATTTTTATTTATTTTGGTTTATTGTAAATTTGAATGAGATATCAGAGGGACGCT
>Frequency_1_QualityScore_FFHHHHHJJJIJJJJJJJJJIJIJJJJJIJJJIJJJJJJJGIJIJJJJJIJJJJJJJHHHGHFFFFFFFEEEEEEEDDDDDEDEEDCBBBB@BD_Mismatch_0_Sense_+_Library_PoolC
TATAGAAGCAGAACCCACCATGATCTTAATTTTCAGACCGATTTTTATTTATTTTGGTTTATTGTAAATTTGAATGAGATATCAGAGGGACGCT
>Frequency_2_QualityScore_EEFGFGBGCGIIF@EEGICAEECGIIIHIGGHGFIIIIIIIIIIIIGIIIGIIHEB;CEGGIIECC@FEDCBECFGEDCCAADCBBE=C@ACAC_Mismatch_0_Sense_+_Library_PoolT
GAATTTCTAGCTCGCATTACTCTCTTTCCATATATCATGTAAATATATTTCCATTGTTCACTGTTTGTATTATCTGATAATTATTGGATCCTTT
>Frequency_2_QualityScore_EEHHHHHJJJJJJJIJIJJJIIHIJJJJJJIJJJIJJIJJJJIIIIIIJJIJJJJJJIIJIIJIGIJJHCGIGIIJHHGGGGHEFFFEFEEEEE_Mismatch_0_Sense_+_Library_PoolT
AGAATTTCTAGCTCGCATTACTCTCTTTCCATATATCATGTAAATATATTTCCATTGTTCACTGTTTGTATTATCTGATAATTATTGGATCCTT
>Frequency_2_QualityScore_EEHHHGHJJJJJIIIJJIIJJJIJJEGIIJJIJJIIJIJIJJJJJIIJIIJJJJJJJIGIIGEGGGFEEEEDEDDCDDCADEDDDECDEDADDE_Mismatch_0_Sense_+_Library_PoolT
TTCTTGATTACCCTACAGCACCTGGTTCTGCAGATTCCCGGCCTTCACACACTTTTCCAGTGAGGCCTGAGGAGGATAAATACTATATAGTATA
>Frequency_2_QualityScore_FFHHHHHIIJIIIJJIJGGIEGIGIIJIJJJJIIIIIJGIIJJJJJJJJJJIHJIIIJJIHHHGGGFFECEEEEEDCEDDDCCDDDBCDEEEDE_Mismatch_0_Sense_+_Library_PoolT
TTTTCCAGTGAGGCCTGAGGAGGATAAATACTATATAGTATATAGAAGCAGAACCCACCATGATCTTAATTTTCAGACCGATTTTTATTTATTT
>Frequency_2_QualityScore_FFHHHGHJCGGGIIIIJJJIJJJHIJIIJJJJJJJJJJJIIJJJJIIIIIJJJJJIICGGGFFGEFEEECDDDDDCDDDBCDDD@?@CDDABBC_Mismatch_0_Sense_+_Library_PoolT
CTCAGAGGTAGATGAGAAGCCTGTAGTACTGAGCACCAGCAGCAGATGAAACGGCCACATGTTTCAGGGGTCCCGCTCGTCGGGTGAACGTGAG
>Frequency_2_QualityScore_9CFFEGGIHIFHIIGFIGIGIIIHEIEIIIIIIIGHIIIGEHIIJIIIIIIIIIFEHEGIEGADFCEE???AB?A@C>BC?ABA?ACDCACBCC_Mismatch_1_Sense_+_Library_PoolT
AAAGTTCGTATTTTCCTTTGCCTGTACAGTAGAAATACAATTTTAGGAGACCAGCTTGCAGCTTTGTGTGTTCGAGCTCAGCTGGCTTCTTTCG
>Frequency_2_QualityScore_FFHGHGHHIIIJJJJJIJJJJIJJJJJJIJJJJJJJJJJIIIIIJJJJJJJJJJJJJJJJJIIIGGIH_Mismatch_0_Sense_+_Library_PoolT
TACCAAGAGAATTTCTAGCTCGCATTACTCTCTTTCCATATATCATGTAAATATATTTCCATTGTTCA
>Frequency_2_QualityScore_FFHHHHHJIJJJJJIIJIJJJIJJIJJJJJJIJJJJJJJJJJJJJIJJGIIJIIIJJJJJJJJJIIJJJGIJJIIJJJIJHI_Mismatch_1_Sense_+_Library_PoolT
ATTACTCTCTTTCCATATATCATGTAAATATATTTTCATTGTTCACTGTTTGTATTATCTGATAATTATTGGATCCTTTGAA
>Frequency_2_QualityScore_EFGHHHGJJIIIGHIIIJGIJJFIIJJIJGGIIIJIIJJIJJJIIHIIIJJIJIIGGGHEFFECCBABDCCCECDDDCCBBCDDCEEEEEEEBC_Mismatch_1_Sense_+_Library_PoolT
TTTTTCAGACCGATTTTTATTTATTTTGGTTTATTGTAAATTTGAATGAGATATCAGAGGGACGCTGAGTATCCCCGGATCTCATTCATTTAAG
>Frequency_2_QualityScore_EEHHGHFIEGFECHIIIIIGIGEGGGIIEEIIIEGGIIGIHIIGIGIGHIGIIIHIHIGEEFDHGGFEHACECDCDCBCDAC?ACCDDBCBCCE_Mismatch_0_Sense_+_Library_PoolT
ACTTTTCCAGTGAGGCCTGAGGAGGATAAATACTATATAGTATATAGAAGCAGAACCCACCATGATCTTAATTTTCAGACCGATTTTTATTTAT
>Frequency_2_QualityScore_FFHHHHHJJJJIIIIIHIIIIIJHIIIIJJJIIIGHIGIIIIIIIIIJIJIIGHIJIIGIEHHGGFECEECCCDCCACCDDDCEDCDCBDCDDC_Mismatch_0_Sense_+_Library_PoolT
CTTGATTACCCTACAGCACCTGGTTCTGCAGATTCCCGGCCTTCACACACTTTTCCAGTGAGGCCTGAGGAGGATAAATACTATATAGTATATA
>Frequency_2_QualityScore_FEHGGGFHIIIIEIFGGHIGEBEIIHGIHIEGEGCGGHIIGEGGHEGHIIIIHHHIIIIIIIEG_Mismatch_0_Sense_+_Library_PoolT
ATCATGTAAATATATTTCCATTGTTCACTGTTTGTATTATCTGATAATTATTGGATCCTTTGAA
>Frequency_2_QualityScore_ACECACE?CAFAEGDG:CEEBC=ADDGEDGDGEEEEGGDGEBEDCEEEAADGEIECEGGFEADGAEGD@CAG@CGGA@C??BB?AAEB_Mismatch_2_Sense_+_Library_PoolT
TAGCTCGCATTACTCTCTTTCCATATATCATGTAAATATATTTTCATTGTTCACTGTTTGTATTATCTGATAATTATTGGATCCTTTA
>Frequency_2_QualityScore_CEFFGHHIIIGIGHGGGIIEHIIEIGGIIIGGIGIIGDHIIIFDEEGCEEGHIHIIIIIDCCFEDFEGH?DCGGHHI_Mismatch_1_Sense_+_Library_PoolT
TCTCTTTCCATATATCATGTAAATATATTTTCATTGTTCACTGTTTGTATTATCTGATAATTATTGGATCCTTTGAA
>Frequency_2_QualityScore_FFHHHHHJJIJJIJIIGGIJJJJJIJJJJJJJJIJJJIIGIJIJIJJJJIJJJJIJIHIIIIIIIGHGFGCGEEEEEEE@ACCEEEECC_Mismatch_2_Sense_+_Library_PoolT
CGATTCTTTACCAAGAGAATTTCTAGCTCGCATTACTCTCTTTCCATATATCATGTAAATATATTTCCATTGTTCACTGTTTGTATTGA
>Frequency_2_QualityScore_ECFGGEGIIIADEFDFBGGGG@FF?FG=GFIFIIII?DGEGHHHFIIIGEGHHDGBGIIIIGEF7A?ACC;ABAC@@CE;??AB==@?BCCCCD_Mismatch_0_Sense_+_Library_PoolT
ACACTTTTCCAGTGAGGCCTGAGGAGGATAAATACTATATAGTATATAGAAGCAGAACCCACCATGATCTTAATTTTCAGACCGATTTTTATTT
>Frequency_2_QualityScore_FFHGGHGIFIIIHIIAGGGGIIFGHGGII=EHIIIIIIIIGIICGHIHAF@CCFIHHGGACCDACACAA?CC?BCDAADBA@A?BCCCABC>=;_Mismatch_0_Sense_+_Library_PoolT
CCCTACAGCACCTGGTTCTGCAGATTCCCGGCCTTCACACACTTTTCCAGTGAGGCCTGAGGAGGATAAATACTATATAGTATATAGAAGCAGA
>Frequency_2_QualityScore_EEHHHGFIIIIIGIJJJJJIIGIIIIIIJJJJIIJIIJIIJJGIIIGGHIIIIJJJIJIIJIIIJHIIIGIII_Mismatch_1_Sense_+_Library_PoolT
CTCTTTCCATATATCATGTAAATATATTTCCATTGTTCACTGTTTGTATTATCTGATAATTATTGGATCCTTA
>Frequency_2_QualityScore_FFHGHHHIJIGIIIIIIIHHIIIJJIJJIIIIIIIHIIHIJJHGHHEEECEEDDEDCCDEDDDDDDCCDBBACCDDCDDCDCDDDDDCDCCDCC_Mismatch_0_Sense_+_Library_PoolT
GCTTGCTAAGCAGGTGCCGTGAAGACGCGCTGTCTTCCGCCCTTCTTGGTTTCTTGATTACTCTACAAAACCTACTTCTGCACTTCTTGATTTT
>Frequency_1_QualityScore_FFHHGHHJJJFGGICGFHECGFHFCFGGGIGIHIJJGEGGJHFFFFDEE3?BEDDCACCCCCDCCCCDCAABAACCDDCCD@CCCDDCDCCDED_Mismatch_0_Sense_+_Library_PoolC
GCTTGCTAAGCAGGTGCCGTGAAGACGCGCTGTCTTCCGCCCTTCTTGGTTTCTTGATTACTCTACAAAACCTACTTCTGCACTTCTTGATTTT
>Frequency_2_QualityScore_FFHHHHHJIIIIJIIIIIJJJJJJIJJJJIJJJIIIJJIJJJJIIIJJIJIIIIIJJIHIIJIGIJJJJHIIIIIIJHHHHHHHFFFFFFD_Mismatch_0_Sense_+_Library_PoolT
TCTAGCTCGCATTACTCTCTTTCCATATATCATGTAAATATATTTCCATTGTTCACTGTTTGTATTATCTGATAATTATTGGATCCTTTGA
>Frequency_2_QualityScore_FFHGHFGJJIIJJIEEIIIIIIIJJJIJJIGIGIIIIJIGIIGIGIIIIIIIIJIIIIIIJIIJIIIIICGGF_Mismatch_0_Sense_+_Library_PoolT
TTTCCATATATCATGTAAATATATTTCCATTGTTCACTGTTTGTATTATCTGATAATTATTGGATCCTTTGAA
>Frequency_2_QualityScore_FEHHGFHIIIGIIGIIIIJIIIIJIJJHJIIIIIIIIIIIIIIIEGIIEGIJJJIIJII_Mismatch_0_Sense_+_Library_PoolT
CTCTCTTTCCATATATCATGTAAATATATTTCCATTGTTCACTGTTTGTATTATCTGAT
>Frequency_2_QualityScore_FFHHHHGJIGIJIJIJJJGIHIIIHGIJIHGIIHIIGHHIIIJFIIIIJJGGIIIIIHIJHIIHHGGEECEEEDEEDCCEDBCDCDCDCCCCBB_Mismatch_0_Sense_+_Library_PoolT
GCCTTCACACACTTTTCCAGTGAGGCCTGAGGAGGATAAATACTATATAGTATATAGAAGCAGAACCCACCATGATCTTAATTTTCAGACCGAT
>Frequency_2_QualityScore_FFHHHHHJJJJIJJJJJJIIJHJIIIJJJJJIIJIIJJIIIJJJIJJIJIJJJJIIIJJIJJIIJJIHI_Mismatch_1_Sense_+_Library_PoolT
AGAGAATTTCTAGCTCGCATTACTCTCTTTCCATATATCATGTAAATATATTTCCATTGTTCACTGTTA
>Frequency_2_QualityScore_FFHHGHHIIJJJIJJIHIIJIJJIIJJJIJJJJIJIJIJIIHIHIIIIJJIHIIJIGHIIIIJIIHHFFCEFEEEDCCCCCCDDDDDCCBCACB_Mismatch_0_Sense_+_Library_PoolT
CTTCTTGATTTTCTTGATTTCTTGATTACCCTACAGCACCTGGTTCTGCAGATTCCCGGCCTTCACACACTTTTCCAGTGAGGCCTGAGGAGGA
>Frequency_2_QualityScore_FFHHHHHIJIIIJHIJJIIIIFHIHJIJJJIJIJIJJIJGIIIIJIJIGIIIJIIIHII_Mismatch_1_Sense_+_Library_PoolT
GAATTTCTAGCTCGCATTACTCTCTTTCCATATATCATGTAAATATATTTCCATTGTTA
>Frequency_2_QualityScore_EEGHHGEIIIIIIJIIJIJIIIGIJJJIIJIIIIJIIIIJIIIIJJIHHIIJCGIIHIHHHGGFEFFFEDCEEEEDEEEDEECDEDCCCBCCCE_Mismatch_0_Sense_+_Library_PoolT
TACTATATAGTATATAGAAGCAGAACCCACCATGATCTTAATTTTCAGACCGATTTTTATTTATTTTGGTTTATTGTAAATTTGAATGAGATAT
>Frequency_2_QualityScore_FFEHHHHJIIIIIIGGIEHHJF<FGIIHHIIIJJJIJIIIJJIIJJJJJJIIIJIIHIIIIGIGEGHGCCFEFGEEFEFEEEEEEDEEEDDCCC_Mismatch_0_Sense_+_Library_PoolT
GCTGGCTTCTTTCGATTCTTTACCAAGAGAATTTCTAGCTCGCATTACTCTCTTTCCATATATCATGTAAATATATTTCCATTGTTCACTGTTT
>Frequency_2_QualityScore_FFHHHHHIIIIJJJJJJJIIIJJJJJIJIJJJJJJJJJJJJIIIIGGIHIIIGIIJIIIHIIIJIJIJIIIIJJIIJJIHHHHGEG_Mismatch_0_Sense_+_Library_PoolT
TCGCATTACTCTCTTTCCATATATCATGTAAATATATTTCCATTGTTCACTGTTTGTATTATCTGATAATTATTGGATCCTTTGAA
>Frequency_2_QualityScore_EEEGFHGIIHGGIIHHGIIIIIIIIGIIIJIIIJIIIJIJJJJIIIJIJIIIIJIHGIIIIIJIFIIGIGHGGGGGHGEGGFGEEDEEEDEB?B_Mismatch_1_Sense_+_Library_PoolT
TTCTAGCTCGCATTACTCTCTTTCCATATATCATGTAAATATATTTCCATTGTTCACTGTTTGTATTATCTGATAATTATTGGATCCTTTGAAA
>Frequency_2_QualityScore_FFHHGGGIIIIIGIIJJJIIIJJJJJJJIJIIIIJJJJHIIJJIJJEIIIIJJJIAGIIJJJJIIJJJIDHIIEHHGHGFFECEDEDEECCDDD_Mismatch_0_Sense_+_Library_PoolT
TCTTGGTTTCTTGATTACTCTACAAAACCTACTTCTGCACTTCTTGATTTTCTTGATTTCTTGATTACCCTACAGCACCTGGTTCTGCAGATTC
>Frequency_2_QualityScore_FFHHHFHJEHIIJIJJHGIIJGIIIIIIJJIIIIGIIJIJIIGIGHIIIIIHEIGIIIIAFIIIHHGEEGEEFEEACAD@CACDDDCCCCCCBA_Mismatch_0_Sense_+_Library_PoolT
ACTTCTTGATTTTCTTGATTTCTTGATTACCCTACAGCACCTGGTTCTGCAGATTCCCGGCCTTCACACACTTTTCCAGTGAGGCCTGAGGAGG
>Frequency_2_QualityScore_FFHGHHHIJJIIJJJIIIIJJJIICIIJJJJJHIJJJIIIJGHIJJJJJIIGIEGIIHIIHJHGIIIIA?CEGEFFGFE<>BCDDDDDDCDBBC_Mismatch_0_Sense_+_Library_PoolT
TTACTCTACAAAACCTACTTCTGCACTTCTTGATTTTCTTGATTTCTTGATTACCCTACAGCACCTGGTTCTGCAGATTCCCGGCCTTCACACA
>Frequency_2_QualityScore_FFGHHHGJJJIJHHIIIGGIIIJHHHIIIIIICGHGIIIIJJJJJIHIIIIJJJIIIIIIJIJJIIIJIGIIIGHGEGGGGGFEEBEEEEEDEC_Mismatch_0_Sense_+_Library_PoolT
TCGATTCTTTACCAAGAGAATTTCTAGCTCGCATTACTCTCTTTCCATATATCATGTAAATATATTTCCATTGTTCACTGTTTGTATTATCTGA
>Frequency_2_QualityScore_FFHHFHGIIEGIGHIJJIIIEGIHHIIGIHIIJJJGIGIHIHIIIIIHIIJJEIIIIGIGIGGEFGGEC==@CDCBDDEDDBEEDDBCBCDDDD_Mismatch_0_Sense_+_Library_PoolT
GGCCTGAGGAGGATAAATACTATATAGTATATAGAAGCAGAACCCACCATGATCTTAATTTTCAGACCGATTTTTATTTATTTTGGTTTATTGT
>Frequency_2_QualityScore_CDHHHHHJIJJJJIIIJJJJIIIIIJIJJJJIIJIGHIJJJJJJIIJJIIIIIJIIIJIJJJJI_Mismatch_0_Sense_+_Library_PoolT
TATCATGTAAATATATTTCCATTGTTCACTGTTTGTATTATCTGATAATTATTGGATCCTTTGA
>Frequency_2_QualityScore_FFHHGHHJIIIIJJJJJJJJJJJIJJJJJJJJJJJJIJJJIJIJJJJJJJIIJIJIJJJJJJJJJIIJHGGIFIHHHGGGEFFEEFEEEEEEEE_Mismatch_1_Sense_+_Library_PoolT
TTACCAAGAGAATTTCTAGCTCGCATTACTCTCTTTCCATATATCATGTAAATATATTTTCATTGTTCACTGTTTGTATTATCTGATAATTATT
>Frequency_2_QualityScore_@CFAB=EGGCGAGBCCEEH>;>>>CGGGABEEGAFDEGAGGGGFGIFFGEEAEG?=AACFFEG_Mismatch_0_Sense_+_Library_PoolT
TCATGTAAATATATTTCCATTGTTCACTGTTTGTATTATCTGATAATTATTGGATCCTTTGAA
>Frequency_2_QualityScore_EEGGHHGJJJIGIGIIIIIGIIHIHIIIJJIIJIIJIGIHIIIIHIIIIEIIGHGHIIIHIGIIGGHF?A@CEEDDCDCDDDC_Mismatch_0_Sense_+_Library_PoolT
TTGCAGCTTTGTGTGTTCGAGCTCAGCTGGCTTCTTTCGATTCTTTACCAAGAGAATTTCTAGCTCGCATTACTCTCTTTCCA
>Frequency_2_QualityScore_EFHHHHHJJJIJJJJJJHIIJIJJJJIIJJJIIIJJHJJJJIJIIJJIJJIGIIJGIIII_Mismatch_0_Sense_+_Library_PoolT
CGCATTACTCTCTTTCCATATATCATGTAAATATATTTCCATTGTTCACTGTTTGTATTA
>Frequency_2_QualityScore_EEEGGECCGHHIIIHGEHGIIGGFHEGIGGGEEHGGEEGE=AEHGDGGEGGGGGGEIHGGGHGIIGHIGG_Mismatch_0_Sense_+_Library_PoolT
CCATATATCATGTAAATATATTTCCATTGTTCACTGTTTGTATTATCTGATAATTATTGGATCCTTTGAA
>Frequency_2_QualityScore_EEGHHFGIJJJJIJJIIIHIIJJJJJHIIJJJJJJIIIJJJIJJJIIJJIIIJIJJIIIIIIIJIHIJIGHHIIIIGIHHHHGEGFFEEEEDEE_Mismatch_0_Sense_+_Library_PoolT
TTTCTAGCTCGCATTACTCTCTTTCCATATATCATGTAAATATATTTCCATTGTTCACTGTTTGTATTATCTGATAATTATTGGATCCTTTGAA
>Frequency_2_QualityScore_FFGHHHHJHIIIJJJIIIIJHCGBHGHIIHHFIIIIJJJIIJJJGIJIEGIIEFIIJIGIHEGDCEDEEDABDEEECDA_Mismatch_0_Sense_+_Library_PoolT
GGAGACCAGCTTGCAGCTTTGTGTGTTCGAGCTCAGCTGGCTTCTTTCGATTCTTTACCAAGAGAATTTCTAGCTCGCA
>Frequency_2_QualityScore_FFHHGGHII7CGGHHCGEHIACEIFHIIEGHHIHHHIIIIIHIIIIGHGIGE?ED?BBCEDCCCCCC=??AA??BBCA>=AAACACDECACCCE_Mismatch_0_Sense_+_Library_PoolT
CTCGTCGGGTGAACGTGAGGTAATTGGGTTCAGTATATCATCCTTTTTGTCGACGTAATTTTGTGGGAGATTGTCTTGTAGGCATTTGGAATAT
>Frequency_2_QualityScore_DEFGE>EGHHIHIEEGGIIGCGFGIHHEHIHIIHGHHGGGFGCGHFGGGEGGCGHGHEGE_Mismatch_0_Sense_+_Library_PoolT
TGTAAATATATTTCCATTGTTCACTGTTTGTATTATCTGATAATTATTGGATCCTTTGAA
>Frequency_2_QualityScore_EFHGHHHHIIIIIIIIHGGGIBGGGIIIIIIIJIGHIIIIIJJIIIJIIIIEIIIJIFGIIIIHFECCCCEEEEEDEECCBCACDDDEEDCDEC_Mismatch_0_Sense_+_Library_PoolT
AGGAGGATAAATACTATATAGTATATAGAAGCAGAACCCACCATGATCTTAATTTTCAGACCGATTTTTATTTATTTTGGTTTATTGTAAATTT
>Frequency_2_QualityScore_EFHFHHHIJJJIIIJJJJJIJJIJFIJJHHIJJIJIIIIIHHIIHGGFFFFECCCDBCCDDDDAABDDDCCCCDCCDDCCC@CDDDCCCDDCCD_Mismatch_0_Sense_+_Library_PoolT
ATCACTTCCAACGAGCTTGCTAAGCAGGTGCCGTGAAGACGCGCTGTCTTCCGCCCTTCTTGGTTTCTTGATTACTCTACAAAACCTACTTCTG
>Frequency_2_QualityScore_FFHHHGHHIIJJJJJHGFGEGIJJJIEHIEIIIGHGIJIJJIJIIIGGHIHHIJGIIIJIIIIJJIHHGECDEBCEDEEECECCC;?ACCCDDD_Mismatch_0_Sense_+_Library_PoolT
TTCACACACTTTTCCAGTGAGGCCTGAGGAGGATAAATACTATATAGTATATAGAAGCAGAACCCACCATGATCTTAATTTTCAGACCGATTTT
>Frequency_2_QualityScore_FFHHHHHJIJJJJJJJJIJJJJJIGIJJJJJJJIIIIIJJJJJJJJJJIIJJJIIJJHIIJIHJJIIIJIJIIIIIIHHGGGGFEEEEEC_Mismatch_1_Sense_+_Library_PoolT
CTAGCTCGCATTACTCTCTTTCCATATATCATGTAAATATATTTTCATTGTTCACTGTTTGTATTATCTGATAATTATTGGATCCTTTGA
>Frequency_2_QualityScore_EEHHHHGIJIJJJJJJJIJJIIGIHEHIIIJIGIHIGIIIIIJHIIIIGHHIIGGHIHGGGGGGEEEEFEECEEDECDCDDDCDCCCCDCCECD_Mismatch_0_Sense_+_Library_PoolT
TCTGCAGATTCCCGGCCTTCACACACTTTTCCAGTGAGGCCTGAGGAGGATAAATACTATATAGTATATAGAAGCAGAACCCACCATGATCTTA
>Frequency_2_QualityScore_FFHGFHHEIGAECIIIJJIGIIIIIGHGGFHIIJJJIIIIIDHHIGIIJGIDGIGIGIIIGIIGHGGGHFGEEGEEADDGCDEEEEEEDACDCE_Mismatch_0_Sense_+_Library_PoolT
TTTACCAAGAGAATTTCTAGCTCGCATTACTCTCTTTCCATATATCATGTAAATATATTTCCATTGTTCACTGTTTGTATTATCTGATAATTAT
>Frequency_2_QualityScore_FFHHHHHJIJJJJJJJGIJJGHHIIGIJJJIHIIJHIHIIIJJJFIJJJJJIIIIIGGHGGGFFFEFEEEEEEEEEEEEEEEDEEEEEDEECAC_Mismatch_1_Sense_+_Library_PoolT
CGAGCTCAGCTGGCTTCTTTCGATTCTTTACCAAGAGAATTTCTAGCTCGCATTACTCTCTTTCCATATATCATGTAAATATATTTTCATTGTT
>Frequency_2_QualityScore_EEFGGFHIHIIICGIAGGGGGIICEIIIIIIIIEGHIIIIGECHHIGGGHIEHIEGIGIGFEECGGFFEECEEACABDDCC?CCEDECEEAC=A_Mismatch_0_Sense_+_Library_PoolT
CAGTGAGGCCTGAGGAGGATAAATACTATATAGTATATAGAAGCAGAACCCACCATGATCTTAATTTTCAGACCGATTTTTATTTATTTTGGTT
>Frequency_2_QualityScore_FFHHHHHJJIIIJHJIIIIIIIIIIIIJJJJIIJIHIIJJJI_Mismatch_0_Sense_+_Library_PoolT
TGTTCACTGTTTGTATTATCTGATAATTATTGGATCCTTTGA
>Frequency_2_QualityScore_FFHHHHHJIIJJJIIIJIIIJHIIIJJJJGIIIJJJJJGIIJJIJIIJJJIIIIIHIJJIHIJJIGHHIGHGGGGGFFFEDDCDCDCDCCBDAC_Mismatch_0_Sense_+_Library_PoolT
CTCTACAAAACCTACTTCTGCACTTCTTGATTTTCTTGATTTCTTGATTACCCTACAGCACCTGGTTCTGCAGATTCCCGGCCTTCACACACTT
>Frequency_2_QualityScore_FFGHHGGIGIIIIJIIJJHHIIJJIIJIJJJJJJIIJJJJIIIJJJJJIJJIJJJJIJHIIIIJIIJIIIHHHHHHHGFFFFEEEEACEEEEDD_Mismatch_1_Sense_+_Library_PoolT
TTTCGATTCTTTACCAAGAGAATTTCTAGCTCGCATTACTCTCTTTCCATATATCATGTAAATATATTTTCATTGTTCACTGTTTGTATTATCT
>Frequency_2_QualityScore_FFHGHHHJJJIIJIIJJJGIEHHJJJJJHIHGIHHHIJJIIEHIEIIFIIICGHIHFHGGHGCEGFEEFFFFEEEEEDDDDDDDDCCCBDCDBC_Mismatch_0_Sense_+_Library_PoolT
TGCAGATTCCCGGCCTTCACACACTTTTCCAGTGAGGCCTGAGGAGGATAAATACTATATAGTATATAGAAGCAGAACCCACCATGATCTTAAT
>Frequency_2_QualityScore_EFHHGGFIIIIIIIJJGFGHIIIIIIIIJJJHIJIIIIIIJIJIIIIIJJIIGIIIJIIIIBGIIFHIIGIIIIIIFGGGGGGCCEEEECEEEC_Mismatch_0_Sense_+_Library_PoolT
ATTTCTAGCTCGCATTACTCTCTTTCCATATATCATGTAAATATATTTCCATTGTTCACTGTTTGTATTATCTGATAATTATTGGATCCTTTGA
>Frequency_2_QualityScore_FFHHGGHIJJJIJIJJJJJIJIJJIJIIIIIJJJJIIJJGIIJJIIJJJIIIIGHHIHIIIIJIIIIIIIGGHEHGCEBB=AAADDDECCBCAA_Mismatch_0_Sense_+_Library_PoolT
TTGGTTTCTTGATTACTCTACAAAACCTACTTCTGCACTTCTTGATTTTCTTGATTTCTTGATTACCCTACAGCACCTGGTTCTGCAGATTCCC
>Frequency_2_QualityScore_EEGHHHHJJIIJJJIIIJIJJIIIIDGIJJJJIIIIIIIIIIIGGGGCDEDCABBCEEECDCDCD@BACACCCCCCCDCBCCCDCEDCCCC;AA_Mismatch_0_Sense_+_Library_PoolT
ACGCGCTGTCTTCCGCCCTTCTTGGTTTCTTGATTACTCTACAAAACCTACTTCTGCACTTCTTGATTTTCTTGATTTCTTGATTACCCTACAG
>Frequency_2_QualityScore_CDEGEFDGEEHDHIIIIFIIEECBEGGIIIEIIIGGHEGEEAFHIGIIGIGFFGGGGHEEGHGEIGCCGACCEADCCACCCB@CA9@DDCDEEA_Mismatch_0_Sense_+_Library_PoolT
TTCTTTCGATTCTTTACCAAGAGAATTTCTAGCTCGCATTACTCTCTTTCCATATATCATGTAAATATATTTCCATTGTTCACTGTTTGTATTA
>Frequency_2_QualityScore_FFHHGGHJJJJJJJJJJIJJJJJGIJJHJJJJJJHIIJJJJIIIJIIJJIIJJIIJJIIJIJIIGHGFEDDDDDCDDDDDDDDDDDCDCEEEDE_Mismatch_0_Sense_+_Library_PoolT
TCTTAATTTTCAGACCGATTTTTATTTATTTTGGTTTATTGTAAATTTGAATGAGATATCAGAGGGACGCTGAGTATCCCCGGATCTCATTCAT
>Frequency_2_QualityScore_ECE>A=BCEEFGHFCGGEFEHGCHGGGHGGHGGHCGEFGAGDGGGGGGEGEEAECGGGEGIGGIGGGFCEFFDFGGDGACEG_Mismatch_0_Sense_+_Library_PoolT
ATTACTCTCTTTCCATATATCATGTAAATATATTTCCATTGTTCACTGTTTGTATTATCTGATAATTATTGGATCCTTTGAA
>Frequency_2_QualityScore_FFHHGHGIJFIIIJJJJJEHIHIGIJIIIJIIIIHIIJGHIIJJJIHIIGIIHGGGFFEEEEEEEEEEEEEEEDECCCDDCDDDDDCCCCCCCC_Mismatch_0_Sense_+_Library_PoolT
GACGCTGAGTATCCCCGGATCTCATTCATTTAAGTTCGTATTTTCCTTTGCCTGTACAGTAGAAATACAATTTTAGGAGACCAGCTTGCAGCTT
>Frequency_2_QualityScore_FFHGGHCGGIHJJJIIIIIIHIIJIIIHIIIIJIIJIIIGFIIIIHIJIJHIIHIGGGHGFFEEFDEECEDEEDEEEECCCCCCCCACACCCAA_Mismatch_0_Sense_+_Library_PoolT
ACCTGGTTCTGCAGATTCCCGGCCTTCACACACTTTTCCAGTGAGGCCTGAGGAGGATAAATACTATATAGTATATAGAAGCAGAACCCACCAT
>Frequency_1_QualityScore_FFHHGHFHJJJJJJJJJJJJJJIJJJJJJIIJJJJJJJJIIIJJJJJJJI>EFCHHDFFFBEEEEEF@DFCDDFFEED>ACCDC<?CBBDDDDD_Mismatch_0_Sense_+_Library_PoolC
ACCTGGTTCTGCAGATTCCCGGCCTTCACACACTTTTCCAGTGAGGCCTGAGGAGGATAAATACTATATAGTATATAGAAGCAGAACCCACCAT
>Frequency_2_QualityScore_CEGGHGHHIFHIIGFIIIIIIIIIIIIIGIHGIJIIIFIIIIIIIJFGIIIIIJIIJIJIJFHIEHIHIEGFHIH_Mismatch_1_Sense_+_Library_PoolT
TCTTTCCATATATCATGTAAATATATTTTCATTGTTCACTGTTTGTATTATCTGATAATTATTGGATCCTTTGAA
>Frequency_2_QualityScore_ECHHHHHIIIIIJGGGHGIFFIIIIEIIIIJCGBHIIAFIIJIIIGGHGGCGCDEEEEEDEECCDDDCC>A?CADCEDCCCCCD?CCCCACECC_Mismatch_0_Sense_+_Library_PoolT
GTGAAGACGCGCTGTCTTCCGCCCTTCTTGGTTTCTTGATTACTCTACAAAACCTACTTCTGCACTTCTTGATTTTCTTGATTTCTTGATTACC
>Frequency_2_QualityScore_FFHHHHHIIIIIJIJIIIIJIIJJIIIIIJJJJJIIJIIIJHIIJIIIJHIIIIHIIJJIHIIHIIIJJHIIIG_Mismatch_0_Sense_+_Library_PoolT
TCTTTCCATATATCATGTAAATATATTTCCATTGTTCACTGTTTGTATTATCTGATAATTATTGGATCCTTTGA
>Frequency_2_QualityScore_EFHHGHGIGHGIIIIEDGIEGIIACG?FHIIHIIIIIIGGIIIIIEIIGIIGIGEHIDGEHIIHGICECEGGHFFEFFFFEEE@CDBADEDCCA_Mismatch_0_Sense_+_Library_PoolT
CAGCTGGCTTCTTTCGATTCTTTACCAAGAGAATTTCTAGCTCGCATTACTCTCTTTCCATATATCATGTAAATATATTTCCATTGTTCACTGT
>Frequency_2_QualityScore_EFFGHGHIJIIJJHIHHIJJJIIIIIJJJJJJIJIIJJIIIJIIHIIIIIJJJIIIIIJIIIIIIJJJIGCEGF_Mismatch_0_Sense_+_Library_PoolT
ATTCTTTACCAAGAGAATTTCTAGCTCGCATTACTCTCTTTCCATATATCATGTAAATATATTTCCATTGTTCA
>Frequency_2_QualityScore_FFHHHHGJJJJIJIJJJJIJIHIIIIIJIIJJJJJIIJIHIJJJIHIIJIIIJJJJJJJJIIIGIJIIJIHIJJJJIGI_Mismatch_0_Sense_+_Library_PoolT
ACTCTCTTTCCATATATCATGTAAATATATTTCCATTGTTCACTGTTTGTATTATCTGATAATTATTGGATCCTTTGAA
>Frequency_2_QualityScore_FFHHGHGJJJJJJJJJJJIJJIJJJJJJJJJHIJIIIIHIIIHIJJIJJJIJIJIIJIIIIJJJJJJJJIIJ_Mismatch_0_Sense_+_Library_PoolT
TTCCATATATCATGTAAATATATTTCCATTGTTCACTGTTTGTATTATCTGATAATTATTGGATCCTTTGAA
>Frequency_2_QualityScore_DEHHGGHIIIIJIIJJIIGIIJGIIIIIJIHHIIIIIIEEGIHIJIJGIIIIIIIHIJJH9EFIIJIIEHIGFGEHEGEFFFEEEEACCCCBCC_Mismatch_0_Sense_+_Library_PoolT
TCTTGATTACTCTACAAAACCTACTTCTGCACTTCTTGATTTTCTTGATTTCTTGATTACCCTACAGCACCTGGTTCTGCAGATTCCCGGCCTT
>Frequency_2_QualityScore_EEEFEHFIGEDDFE:ACHCFCFFGEHGDF9FHGIIFHFHGIIICI?<CEGDGGIIGGE??CEGGD?CCGFFEEEEG99?CEECDEBB@_Mismatch_0_Sense_+_Library_PoolT
GCTCGCATTACTCTCTTTCCATATATCATGTAAATATATTTCCATTGTTCACTGTTTGTATTATCTGATAATTATTGGATCCTTTGAA
>Frequency_2_QualityScore_FFHHHHHIIIIIIIIEIIGGIIGIGIIJIJIJJJIIIIIIIIIJIIJIGIHIGEGIIIGGHHEEFFCEECCEEEDECCC@CCCECEDBCBCDDC_Mismatch_0_Sense_+_Library_PoolT
TATATAGAAGCAGAACCCACCATGATCTTAATTTTCAGACCGATTTTTATTTATTTTGGTTTATTGTAAATTTGAATGAGATATCAGAGGGACG
>Frequency_2_QualityScore_FFHHHHHJIIIIJJJIIJIJJIJIHIIIJJJJIIIIGIIIIIIJHIJJJFGHGIIIIIHIEHHIIIIHGGHGGGFECDDDDCCCBBCDCDDDD?_Mismatch_0_Sense_+_Library_PoolT
CAAAACCTACTTCTGCACTTCTTGATTTTCTTGATTTCTTGATTACCCTACAGCACCTGGTTCTGCAGATTCCCGGCCTTCACACACTTTTCCA
>Frequency_2_QualityScore_FFHGHHHJJIIIGIIJJIHJJIJJJGIJJIJJJJJIIJJIJIJJIEHIIJJIJJIJJIIIIJJIHHHGGCEFEEEEEEDECDACBDDDCCCCCC_Mismatch_0_Sense_+_Library_PoolT
CACTTCTTGATTTTCTTGATTTCTTGATTACCCTACAGCACCTGGTTCTGCAGATTCCCGGCCTTCACACACTTTTCCAGTGAGGCCTGAGGAG
>Frequency_2_QualityScore_CEAEGEFGGEGBEH=EHGGIGECHIIFIII?GGHHIIGIEDGGIFAFHIIIIGIGIGHIGFGAFIIIGHECEEA?=AACCA?=@@<?CACC==C_Mismatch_0_Sense_+_Library_PoolT
AGTGAGGCCTGAGGAGGATAAATACTATATAGTATATAGAAGCAGAACCCACCATGATCTTAATTTTCAGACCGATTTTTATTTATTTTGGTTT
>Frequency_2_QualityScore_EEHGHHHIIJJJIIIJIJJJ_Mismatch_0_Sense_+_Library_PoolT
ATAATTATTGGATCCTTTGA
>Frequency_2_QualityScore_EFEGEFHGIIGHIIGFHGIIIIIIBGEGGIIGIGIIIIGGGIEAEGGDGIIGIDCHIEHCACEDACEEEDDDECCAAADDCB<?ACDCCCACDD_Mismatch_0_Sense_+_Library_PoolT
CAGCACCTGGTTCTGCAGATTCCCGGCCTTCACACACTTTTCCAGTGAGGCCTGAGGAGGATAAATACTATATAGTATATAGAAGCAGAACCCA
>Frequency_1_QualityScore_>DFHHGHJIJIIJGGIGIJFIIDIJJCGFHIDHIJJHEHIJJHIGGHJJGIJIJGIHFHFFFFFEEECDECDFDDEFDEDCDDDEEEEEEEDED_Mismatch_1_Sense_+_Library_PoolT
CGTGTTCGAGCTCAGCTGGCTTCTTTCGATTCTTTACCAAGAGAATTTCTAGCTCGCATTACTCTCTTTCCATATATCATGTAAATATATTTCC
>Frequency_1_QualityScore_D@FDF>FGIIIEGBHHB2AF<9AGGGBFEHH1:DGH169B@GGIFHEGGH<FFHIHFEHI??AADE@E@@@ACC=@CCCBB@AA@@CCACCC28_Mismatch_1_Sense_+_Library_PoolT
CCTTTGCCTGTACAGTAGAAAGACAATTTTAGGAGACCAGCTTGCAGCTTTGTGTGTTCGAGCTCAGCTGGCTTCTTTCGATTCTTTACCAAGA
>Frequency_1_QualityScore_FFHHHHHHIJJJJJJJIJIIJJJJJJIJJJJJJJJJJJJJJJJIIJJJIJHIJJHHJJJJJJJJIJIJJEHIJJJJJJJJJG_Mismatch_2_Sense_+_Library_PoolT
GCATTACTCTCTTTCCATATATCATGTAAATATATTTCCATTGTTCACTGTTTGTATTATCTGATAATTATTGGATCCTTCA
>Frequency_1_QualityScore_FEHHHHHJIIJIJJJJJJJIJJFGIIGIIJJJJJJJJJIIJJJJJEHII_Mismatch_0_Sense_+_Library_PoolT
TCGCATTACTCTCTTTCCATATATCATGTAAATATATTTCCATTGTTCA
>Frequency_1_QualityScore_FFHHHFHHIJIJJJIIIJJJGJJIJJIIJJJJJJJEEHJIIIJIGEGHGIEHIJCHIIJJIJJHHHHHFDDFFECEEEEECCDBB_Mismatch_0_Sense_+_Library_PoolT
TACAGTAGAAATACAATTTTAGGAGACCAGCTTGCAGCTTTGTGTGTTCGAGCTCAGCTGGCTTCTTTCGATTCTTTACCAAGAG
>Frequency_1_QualityScore_EFHHHHHJJJJJJJJJJJJIJJJJJJJJJJJJJJJIGIJJJJJHJJJJIIIJJJJJJHIJJIIJJJIIIIGIIJJJJJJIHHHHHHF_Mismatch_1_Sense_+_Library_PoolT
CTCGCATTACTCTCTTTCCATATATCATGTAAATATATTTTCATTGTTCACTGTTTGTATTATCTGATAATTATTGGATCCTTTGAA
>Frequency_1_QualityScore_FFHHHHHJJJJJJJJJJJJJIJJGIIJJIJJJJJJIJJJJJJJJIIIJIJJJGIIIGIIJI_Mismatch_0_Sense_+_Library_PoolT
TCGCATTACTCTCTTTCCATATATCATGTAAATATATTTCCATTGTTCACTGTTTGTATTA
>Frequency_1_QualityScore_FFHHHHHJJJJJDHHIIIJJICGIIGIIHIJJGGHJJJJJJJJIJJJIIJGHHHHHHHHFFFFFFEDEEEEEDDDDDDDCDDDDDCCDDDDDCD_Mismatch_1_Sense_+_Library_PoolT
TAGTATCCCCGGATCTCATTCATTTAAGTTCGTATTTTCCTTTGCCTGTACAGTAGAAATACAATTTTAGGAGACCAGCTTGCAGCTTTGTGTG
>Frequency_1_QualityScore_FFHHHHHJJJJJJJJJJJIJJIIJJIJIJJJGHIIJJJJJJJJJJJJJIJJJJJJJJJJJJGIJJHHHHHHHFFFFFFFEFFFEEEEDEDDEDD_Mismatch_1_Sense_+_Library_PoolT
CTCAGCTGGCTTCTTTCGATTCTTTACCAAGAGAATTTCTAGCTCGCATTACTCTCTTTCCATATATCATTTAAATATATTTCCATTGTTCACT
>Frequency_1_QualityScore_FFHHHHHJJJJJJIJIJJJJJJJIGIIJIIIJIJJJHIJJJJJJJBHFFFFEEEEEEFEDDDFEDBCDDDEEDDDDDDDDDDDDEDEEDCC_Mismatch_1_Sense_+_Library_PoolT
CTGTAAATTTGAATGAGATATCAGAGGGACGCTGAGTATCCCCGGATCTCATTCATTTAAGTTCGTATTTTCCTTTGCCTGTACAGTAGAA
>Frequency_1_QualityScore_FFHHHGHIJIIGHIJJIJJIJJJEGADDHIJIJJJIJIIIIJEIJIJIJIJJJJJJEGHIJJIHIGGEGGHGGFH;A_Mismatch_2_Sense_+_Library_PoolT
TTTACCAAGAGAATTTCTAGCTCGCATTACTCTCTTTCCATATATCATGTAAATATATTTCCATTGTTCACTGTTAA
>Frequency_1_QualityScore_FFHHHHHJJJJJJJJJJJJCHGIGIJJIJJJIIIIIIJJIIIGIGHEGGIJJIJJJJEHFHEF?HEFFFBCEEEEEECCDBBDDDDCDDDEDED_Mismatch_0_Sense_+_Library_PoolT
CTGCAGATTCCCGGCCTTCACACACTTTTCCAGTGAGGCCTGAGGAGGATAAATACTATATAGTATATAGAAGCAGAACCCACCATGATCTTAA
>Frequency_1_QualityScore_FFBHFDHBF@BHGIICDHHIIIHHIGIIIIGHIIIIIGIIGGIIIIIEIECGIHIGIIGIIIHGHIGHFA=?AE@DFFF_Mismatch_1_Sense_+_Library_PoolT
ACCAAGAGAATTTCTAGCTCGCATTACTCTCTTTCCATATATCATGTAAATATATTTTCATTGTTCACTGTTTGTATTA
>Frequency_1_QualityScore_FFHHGHHJJJJJJJJJJJIIJJJJJIHIHIJJJIIJHIJJHIJJGIJJIJJJJJJJJJJJJJJJJJJJI_Mismatch_0_Sense_+_Library_PoolT
CCATATATCATGTAAATATATTTCCATTGTTCACTGTTTGTATTATCTGATAATTATTGGATCCTTTGA
>Frequency_1_QualityScore_DDDF=FFGDFFF4F,<?@F;EC?)11?DFFBG<DFBGFEF4BEFIIEAF?B*8=BBF)=CFEA@AE_Mismatch_0_Sense_+_Library_PoolT
ACACACTTTTCCAGTGAGGCCTGAGGAGGATAAATACTATATAGTATATAGAAGCAGAACCCACCA
>Frequency_1_QualityScore_FFHHHHHJJJJJJJJJJJJJJJJJIFHIJHJJJJJJJJJJJJJJJHIJGJJIIJJJJJIJIJJHHHFFGDFFFEEDEEDDDDDDDDDDDDDACD_Mismatch_1_Sense_+_Library_PoolT
TATCCCCGGATCCCATTCATTTAAGTTCGTATTTTCCTTTGCCTGTACAGTAGAAATACAATTTTAGGAGACCAGCTTGCAGCTTTGTGTGTTC
>Frequency_1_QualityScore_FFHHHHHJJIJJJJJJJJJJJJJJJJJJIJJJJJJJJJJ_Mismatch_0_Sense_+_Library_PoolT
CACTGTTTGTATTATCTGATAATTATTGGATCCTTTGAA
>Frequency_1_QualityScore_FFHHHHHJJJJJIJJHHJJJJJJIIJJJJJJJJJJJJJJJJJJJJJJJJJJJJJJJJJJJIJIIJJJJJJIIHIHGHHHEHFFFFFFEFEEEEE_Mismatch_1_Sense_+_Library_PoolT
TGATTCTTTACCAAGAGAATTTCTAGCTCGCATTACTCTCTTTCCATATATCATGTAAATATATTTCCATTGTTCACTGTTTGTATTATCTGAT
>Frequency_1_QualityScore_FFHHHHHJIJJJJJJIIJJJJJJJJIJJJJJJJJJJIIJJJJIJJIJJJJJIJJIJJJIJJHHHHHFFFDFFEEEEEDDDDDDEEDDD_Mismatch_1_Sense_+_Library_PoolT
AAATACAATTTTAGGAGACCAGCTTGCAGCTTTGTGTGTTCGAGCTCAGCTGGCTTCTTTCGATTCTTTACCAAGAGAATTTCTAGCA
>Frequency_1_QualityScore_FFHHHHHJJJJJJJJIJJJIIJJJJJJJJJJJJJJJJJJJJJJIJJJJJJJJJJJJIJJIGHIIIJJIJHGHFIHGHGHHHHEFFFFFFEDEEE_Mismatch_2_Sense_+_Library_PoolT
AAGAGAATTTCTAGCTCGCATTACTCTCTTTCCATATATCATGTAAATATATTTCCATTGTTCACTGTTTGTATTATCTGATAATTATTGGAAA
>Frequency_1_QualityScore_FFHHHHHJJJIIJJJJJJJJIJJGIGFHIJJJHIJJJJJIIJIJIIJJJJJJJJJGIGIJJJJIJJJJIHHHGHHHHFFFFFFFEEEEEEDDED_Mismatch_1_Sense_+_Library_PoolT
GCTTCTTTCGATTCTTTACCAAGAGAATTTCTAGCTCGCATTACTCTCTTTCCATATATCATGTAAATATATTTCCATTGTTCACTGTTTGTAG
>Frequency_1_QualityScore_FFHHHHHJHHIIJJJFIGJJIIIJGIJJJJIJJIJJJJJJIJJIJJJJJIIJJJIJJIIIJGHJJJJJIHIIHFHHHFE_Mismatch_1_Sense_+_Library_PoolT
TTCTTTCGATTCTTTACCAAGAGAATTTCTAGCTCGCATTACTCTCTTTCCATATATCATGTAAATATATTTCCATTGA
>Frequency_1_QualityScore_;D3A?AC::EG4<3A?F?H4:32A+2A?::1??F?D9*0**0BFF?FD?FGGA\7\--=CDEE;E)7A3=7\(.;>A;;A>.(;5@;;@:3@@A_Mismatch_1_Sense_+_Library_PoolT
AAATACTATATAGTATATAGAAGCAGAACCCACCATGATCTTAATTTTCAGACGGATTTTTATTTATTTTGGTTTATTGTAAATTTGAATGAGA
>Frequency_1_QualityScore_FFGAFDFGIIJIHGIJJIJJJGIJJIJJHIJJFHGCIJJIFIJIIJJJGIIEIHIBHGIIHGHHGGFFFFFFEDDCDDDDDDDCDDDDCCCDDB_Mismatch_1_Sense_+_Library_PoolT
GAGTATCCCCGGATCTCATTCATTTAAGTTCGTATTTTCCTTTGCCTTTACAGTAGAAATACAATTTTAGGAGACCAGCTTGCAGCTTTGTGTG
>Frequency_1_QualityScore_FFHHHGHJIIJIJ+3AACFHIJIGJIJJJ<GHHIJJJJJIJHHIJJJJJIIIJJGGFFHJIJ)==DH>HEHGEHF@DDCDED_Mismatch_2_Sense_+_Library_PoolT
CGATTCTTTACCAAGAGAATTTCTAGCTCGCATTACTCTCTTTCCATATATCATGTAAATATATTTCCATTGTTCACTGCTA
>Frequency_1_QualityScore_FFHHHHHJJJJJJJJJJJJJJJJJJJJJJIJJJJJJJJJJJJJJJJJIJJJJJJIJJJJJJJJJJJJJJEHIJJJHHEHHHDFFFFFFDEC_Mismatch_0_Sense_+_Library_PoolT
ATTCTTTACCAAGAGAATTTCTAGCTCGCATTACTCTCTTTCCATATATCATGTAAATATATTTCCATTGTTCACTGTTTGTATTATCTGA
>Frequency_1_QualityScore_FFHGHGHHIJIIJJJIIJIGHIJHIJJJJJJJIJHHIJJJIJJJJJJJGIJJGIJ_Mismatch_0_Sense_+_Library_PoolT
ATCATGTAAATATATTTCCATTGTTCACTGTTTGTATTATCTGATAATTATTGGA
>Frequency_1_QualityScore_FFHHFHHIIIJ>HHGFHHCGDHIJJ@BFDIGIGFHIHIIJJIGIGEGIJJ=DEIGG@CGGGGIIIJIIEA>EHEFEFFFFFCCC@CCDDCDCCC_Mismatch_0_Sense_+_Library_PoolT
GTTGTGTTTGGATTGTGGATCTTTGAATATATGCTTCATTTTCTGCAACCAGGTTGAAGGTCCATCAGATTTTATTTTCTGCAACCTTTAATGT
>Frequency_1_QualityScore_DDAHBFHBG9<C@DHHIGBCAEAF>FHD@9DHGGGGEGGHBGGCC@FECGHGGIGFHDGHC@FEHIIGG@EAD_Mismatch_2_Sense_+_Library_PoolT
AGAATTTCTAGCTCGCATTACTCTCTTTCCATATATCATGTAAATATATTTTCATTGTTCACTGTTTGTATGA
>Frequency_1_QualityScore_FFHHHHHJJJJJIJJJJJJJJJJIIJJJJGJIJJJJJJJGIJIIIJIJIJHHJJIJIIJGIIEIIIJJJGIIIJJJJJGHHGHIHHHHFED@CC_Mismatch_1_Sense_+_Library_PoolT
TACTCTCTTTCCATATATCATGTAAATATATTTTCATTGTTCACTGTTTGTATTATCTGATAATTATTGGATCCTTTGAATATGGGTTGTGTTT
>Frequency_1_QualityScore_BD??D?BEGHGDI@DF@FHCHB>9FF>EFH9EGGBECD<CD)0B;2B@DDHGHIBGIGE8=@9=;EHEE;?=;;7?=>A@>>@_Mismatch_0_Sense_+_Library_PoolT
ATTTTCCTTTGCCTGTACAGTAGAAATACAATTTTAGGAGACCAGCTTGCAGCTTTGTGTGTTCGAGCTCAGCTGGCTTCTTT
>Frequency_1_QualityScore_FFHHGHHJJJJJIJIJJJIIJIJJJJJIJIGHJJJJJHIJJHGIIJJJIJJJJIIGHJGIIJJJIIIJJJJ_Mismatch_2_Sense_+_Library_PoolT
CCAATATATCATGTAAATATATTTCCATTGTTCACTGTTTGTATTATCTGATAATTATTGGATCCTTTGAA
>Frequency_1_QualityScore_::+2<D?2A4A<CEEIE@F<BFE9421:9CEDC@DF4C?DE*0?BDDEI3???;BD?D4_Mismatch_1_Sense_+_Library_PoolT
TGAAAATATATTTCCATTGTTCACTGTTTGTATTATCTGATAATTATTGGATCCTTTGA
>Frequency_1_QualityScore_D3+CFFDDDABFF<;FFIF1CDBCFB<0?@(07C88B=7.@CF;=77=@@;7?CEBD>@DD>@>@>A>>;>;(555(555>BB_Mismatch_0_Sense_+_Library_PoolT
AGATATCAGAGGGACGCTGAGTATCCCCGGATCTCATTCATTTAAGTTCGTATTTTCCTTTGCCTGTACAGTAGAAATACAAT
>Frequency_1_QualityScore_FFHHHHDHGJJJJJGIJIIIIJEGHJJJIJJJIIIGIIGHJJJJJIJIJIJHHIIIJIJEAEEEEH_Mismatch_0_Sense_+_Library_PoolT
TAGGAGACCAGCTTGCAGCTTTGTGTGTTCGAGCTCAGCTGGCTTCTTTCGATTCTTTACCAAGAG
>Frequency_1_QualityScore_FFHHHGHJIJIJJJJJJIJJIJJJJIJJHIJJEHIJJGIJJJIJJJIIIIJJJGGGIJJJJIJIGHHIJEHFHHHHHHFFDDDDDCCCCDDDDD_Mismatch_0_Sense_+_Library_PoolT
TCTACAAAACCTACTTCTGCACTTCTTGATTTTCTTGATTTCTTGATTACCCTACAGCACCTGGTTCTGCAGATTCCCGGCCTTCACACACTTT
>Frequency_1_QualityScore_FFHHHHHHIJJGJJIIIJIIJIJJIJJJJJJJJJJJIJI_Mismatch_1_Sense_+_Library_PoolT
TTCACTGTTTGTATTATCTGATAATTATTGGATCCTTTA
>Frequency_1_QualityScore_FFHHHHHJJJJIIIEIJIGGGIJIIGIIIIJJJJJIJJHGHIJJJJJJJJJIIJAHHHFFFFFFEEEEEEEEEEEDEDEEDFFEFEFFFEEDEE_Mismatch_1_Sense_+_Library_PoolT
GTTCGAGCTCAGCTGGCTTCTTTCGATTCTTTACCAAGAGAATTTCTAGCTCGCATTACTCTCTTTCCATATATCATGTAAATATATTTTCATT
>Frequency_1_QualityScore_FFHHHHHJJJJIJIJIJJJJJIGIIIJJJJJJIJJIIJJIJJ_Mismatch_1_Sense_+_Library_PoolT
TTTCCATATATCATGTAAATATATTTCCATTGTTCACTGTTA
>Frequency_1_QualityScore_FFHHHHHJJJJHJHJIJIJJJJJJIIJIJJJIJIIFHIJFGIJIIJJJJJ_Mismatch_0_Sense_+_Library_PoolT
CATATATCATGTAAATATATTTCCATTGTTCACTGTTTGTATTATCTGAT
>Frequency_1_QualityScore_FFGHHHHJJJJJJIIJJIIJJJJGHGGHIIJIIIJIIIIJGHDFDICGGHIIIIIHIIH<B_Mismatch_0_Sense_+_Library_PoolT
ATGTAAATATATTTCCATTGTTCACTGTTTGTATTATCTGATAATTATTGGATCCTTTGAA
>Frequency_1_QualityScore_DFFHHFHIIEGAIEHGIIIHIEGIIIIIIIIIIIHGHIIIIHIIIGIIGIGEIHFHIICAFHIIIIIIGGHAHEFHI@_Mismatch_1_Sense_+_Library_PoolT
ACTCTCTTTCCATATATCATGTAAATATATTTTCATTGTTCACTGTTTGTATTATCTGATAATTATTGGATCCTTTGA
>Frequency_1_QualityScore_DFHHHGHJJHIGGHGGIDHGEGEGGGJGHIGIJDCHDBGHJGHGGIGEHIJ<F=@FHGAFEE@CGGIAE?AEHEHEDCDFDB@DFDEEDDDADA_Mismatch_1_Sense_+_Library_PoolT
TTTCTTTACCAAGAGAATTTCTAGCTCGCATTACTCTCTTTCCATATATCATGTAAATATATTTCCATTGTTCACTGTTTGTATTATCTGATAA
>Frequency_1_QualityScore_ADFFBHGIJIGGIHHGGIJJGIJIIJGJIIHGIIIIIJGJ>HHGIIJGEHEIJID@HIEHHFEEE@DF_Mismatch_2_Sense_+_Library_PoolT
GAGAATTTCTAGCTCGCATTACTCTCTTTCCATATATCATGTAAATATATTTTCATTGTTCACTGTTA
>Frequency_1_QualityScore_?;DD8DDE<?CCFFE<GA=FC4C@1:DHBGDFDHIGG@B??FHCGDFBD@F@>GG==FCEDG_Mismatch_0_Sense_+_Library_PoolT
GAGAATTTCTAGCTCGCATTACTCTCTTTCCATATATCATGTAAATATATTTCCATTGTTCA
>Frequency_1_QualityScore_FFHHHHHIJJJJJJJJJIIJJJIJJJJJJJJJJJJJJJJJJJJJ_Mismatch_0_Sense_+_Library_PoolT
TTTGTGTGTTCGAGCTCAGCTGGCTTCTTTCGATTCTTTACCAA
>Frequency_1_QualityScore_FFHHHHHJJJJJJJJJJIJJJJJJJIJIJJJJJJJJJJJJJJIIJIJJJJJJJJJJJJ_Mismatch_0_Sense_+_Library_PoolT
CATTACTCTCTTTCCATATATCATGTAAATATATTTCCATTGTTCACTGTTTGTATTA
>Frequency_1_QualityScore_FFHHHHHJJJJJJIJJJJIIJJJIJJIJJJJJJJJJJJJJJJJJJJJJJJJJIHHHHFFFDEEEDDDDDBDDDDDDDDDDDDDDDDDCDDDDDD_Mismatch_0_Sense_+_Library_PoolT
CCATACGGATTCCACGGCACATTCATCACTTCCAACGAGCTTGCTAAGCAGGTGCCGTGAAGACGCGCTGTCTTCCGCCCTTCTTGGTTTCTTG
>Frequency_1_QualityScore_FFHHHHHJJIJJIIJJJJJJJJJIJIJGJJJJJJJJJJIJJJJJIJJJJJJIJJJIIIJJJHCHIJJJJIJIIGHHGHHHFFFDFFFEEEECEC_Mismatch_1_Sense_+_Library_PoolT
CTAGCTCGCATTACTCTCTTTCCATATATCATGTAAATATATTTCCATTGTTCACTGTTTGTATTATCTGATAATTATTGGATCCTTTGAATAA
>Frequency_1_QualityScore_FFHHHHHJJJJJJJJJJJIJIJJJJJJJJJJJJJJJJIJHIJJJJIJJJJIJJJIJJJJJHHHHHFFFFEFFE_Mismatch_0_Sense_+_Library_PoolT
TAGAAATACAATTTTAGGAGACCAGCTTGCAGCTTTGTGTGTTCGAGCTCAGCTGGCTTCTTTCGATTCTTTA
>Frequency_1_QualityScore_FBHHHD?AEFGIIDHIIGGIBG?FFGIIDHIIIIIIIIIIIIIIIGIIHIIGGIIGFHC_Mismatch_0_Sense_+_Library_PoolT
GAGACCAGCTTGCAGCTTTGTGTGTTCGAGCTCAGCTGGCTTCTTTCGATTCTTTACCA
>Frequency_1_QualityScore_FFHHHHHJJJJJJJJJJIJJJJIJJJJJIJJJJJJJJJJJJJJJIIJJJJJJJJJHIIGJJJHIIJHFCCCHFHHB@C;BDFEEECEEDDDDDD_Mismatch_2_Sense_+_Library_PoolT
CATTTCTAGCTCGCATTACTCTCTTTCCATATATCATGTAAATATATTTTCATTGTTCACTGTTTGTATTATCTGATAATTATTGGATCCTTTG
>Frequency_1_QualityScore_FFHHHHHJJJIJJIJJJJJJJJJHHHHJIJJJJJJJJJJJJJJJJJJIJJJJJJJJJIJJHHHHHHHFFEDFFFFEEEEEEDDEDDDACDDDDD_Mismatch_1_Sense_+_Library_PoolT
GCTTCTTTCGATTCTTTACCAAGAGAATTTCTAGCTCGCATTACTCTCTTTCCATATATCATGTAAATATATTTTCATTGTTCACTGTTTGTAT
>Frequency_1_QualityScore_FFHHHHHJJJJJJJJIJJJIJJIJIJJHGJJJIJJJJJJJJJIIJJJJJJJI_Mismatch_1_Sense_+_Library_PoolT
ATATTTCCATTGTTCACTGTTTGCATTATCTGATAATTATTGGATCCTTTGA
>Frequency_1_QualityScore_FFFHHHHIJJJJJJJJIJJIJJJJJIIGIJIJIIGIIIHEHHIJFIGI@FIJJIIIGHHHGGHFEFDCFCEEEEEEDDBDDDDDCCABCCDCCC_Mismatch_1_Sense_+_Library_PoolT
AGAACCCACCATGATCTTAATTTTCAGACCGATTTTTATTTATTTTGGTTTATTGTAAATTTGAATGAGATATCAGAGGGATGCTGAGTATCCC
>Frequency_1_QualityScore_FFHHHHHIIJJIJJJJIJJIJEHGIJGIIJJJIJJJJJIIJJJIJJJJGHIIIIGJIJIJJJJGIGGEGHFHGFFFFEEDDED?BDDDDCDDDC_Mismatch_1_Sense_+_Library_PoolT
CTTCGTATTTTCCTTTGCCTGTACAGTAGAAATACAATTTTAGGAGACCAGCTTGCAGCTTTGTGTGTTCGAGCTCAGCTGGCTTCTTTCGATT
>Frequency_1_QualityScore_DDHHDDHIIIBBHII@HIIGE@DEAFEGHGGGFEHECCCEGIIIIGG@DBCFECECEIIIIIIIIAHCHEEEECBCD?CDC>@CCD_Mismatch_0_Sense_+_Library_PoolT
TGGCTTCTTTCGATTCTTTACCAAGAGAATTTCTAGCTCGCATTACTCTCTTTCCATATATCATGTAAATATATTTCCATTGTTCA
>Frequency_1_QualityScore_FFGHFFHJGJIGGHIJJJJJGEHIEGGIJIJIIJJJIJIIIII?F@DFGCHEAGIGJIGIGJIHHFHEFEFEFEDEEDA_Mismatch_1_Sense_+_Library_PoolT
GTACAGTAGAAATACAATTTTAGGAGACCAGCTTGCAGCTTTGTGTGTTCGAGCTCAGCTGGCTTCTTTCGATTCTTCA
>Frequency_1_QualityScore_FFHHHHHJJIJJJGIIJJJJJJIJIJJJJJJJJJJJJJJJIJJJJJIIJJJJJHIIIIIJJIIJJJJIIEEHHHHHFFFEFFE_Mismatch_1_Sense_+_Library_PoolT
ATTCTTTACCAAGAGAATTTCTAGCTCGCATTACTCTCTTTCCATATATCATGTAAATATATTTTCATTGTTCACTGTTTGTA
>Frequency_1_QualityScore_FFHHHHHJJJJJJJJJJJJJGJJJJJJJJIJIJJJJJJJJJJJJJJJJJJIJJJJJJJJJJJJJJJHHHHFFFEFFEDCEEDDEDC_Mismatch_0_Sense_+_Library_PoolT
TTTGCCTGTACAGTAGAAATACAATTTTAGGAGACCAGCTTGCAGCTTTGTGTGTTCGAGCTCAGCTGGCTTCTTTCGATTCTTTA
>Frequency_1_QualityScore_FFGHHHHJJJJJJJJJJIJJJJJJJJJJJJJJJJJJJJJIJJJJJJJJJIJJJJJJJJJJJJI_Mismatch_1_Sense_+_Library_PoolT
AGAGAATTTCTAGCTCGCATTACTCTCTTTCCATATATCATGTAAATATATTTTCATTGTTCA
>Frequency_1_QualityScore_FFHHHHHJJJIIIJHIIJJJJJJJJJJJJIHGIJJIJJJJJIJIIJJJJJJIJGIJJIJJJJJJJJGHHHHHFFCEECEDDDDDDDDDDDDDDD_Mismatch_1_Sense_+_Library_PoolT
CTCATTTAAGTTCGTATTTTCCTTTGCCTGTACAGTAGAAATACAATTTTAGGAGACCAGCTTGCAGCTTTGTGTGTTCGAGCTCAGCTGGCTT
>Frequency_1_QualityScore_FFHHHHHJJJGHIIHJJIHGGHGHIJJJJJIJIJJJJJJJJIIJJJJJJJJJJJJJJIIJJJIIJIIJJJIHIJJIHGFGHFHFDFFDCFDEDE_Mismatch_1_Sense_+_Library_PoolT
GAGAATTTCTAGCTCGCATTACTCTCTTTCCATATATCATGTAAATATATTTCCATTGTTCACTGTTTGTATTATCTGATAATTATTGGATCCA
>Frequency_1_QualityScore_FFHHHHHJIIIIEIIEEIHJIGIGIJIIJIIJJIIJIIJJHIIJHIIJJJEIHGHIIJJFJHIJJJIIIGFHE_Mismatch_1_Sense_+_Library_PoolT
CTTTCCATATATCATGTAAATATATTTTCATTGTTCACTGTTTGTATTATCTGATAATTATTGGATCCTTTGA
>Frequency_1_QualityScore_FFHHHHHJJJJJJHIGHHGIJJJJBGHEHJHIJFIIJIJJJJIIIHHIJJIIIGJIJJJJJIIGHHFFFFFFEEEEEEEEEDDDDDDBBDDDDB_Mismatch_0_Sense_+_Library_PoolT
CACACACTTTTCCAGTGAGGCCTGAGGAGGATAAATACTATATAGTATATAGAAGCAGAACCCACCATGATCTTAATTTTCAGACCGATTTTTA
>Frequency_1_QualityScore_FDFFFFHJJJJJGIIIIIJIIJJIJIJHIGIJJJJJGIIJ_Mismatch_0_Sense_+_Library_PoolT
GTGTGTTCGAGCTCAGCTGGCTTCTTTCGATTCTTTACCA
>Frequency_1_QualityScore_FFHHHHHJJJJJJJJIJJJJJJJJJJJJJIJJJIJJJJJJJJJJJJJJJJJJJJJIIJJI_Mismatch_0_Sense_+_Library_PoolT
GAATTTCTAGCTCGCATTACTCTCTTTCCATATATCATGTAAATATATTTCCATTGTTCA
>Frequency_1_QualityScore_FFHHHHHJJJJJJIJJJIJGJJJGIJIJJJJGHJJJJJJJFHIIJJJJJHHHHHHHFFFFBEEEEE_Mismatch_1_Sense_+_Library_PoolT
AATTTGAATGAGATATCAGAGGGACGCTGAGTATCCCCGGATCTCATTCATTTAAGTTCGTATTTA
>Frequency_1_QualityScore_FFHHHHHJJJJJJJIJJIIJIJHHIJJJJJJEHIJJIJIJIIJJIIGIJJHHHHFFFFFFFDCEEEEDD@DEEEDDDDDDDCDDDDDEDDDDDD_Mismatch_1_Sense_+_Library_PoolT
GAGATATCAGAGGGACGCTGAGTATCCCCGGATCTCATTCATTTAATTTCGTATTTTCCTTTGCCTGTACAGTAGAAATACAATTTTAGGAGAC
>Frequency_1_QualityScore_3DFDAB?EHIDFIGEA<C<@9FGADFGFHIIEHBD?9?FG((696.)()5ADGCCCH3)7A7A7A7.;?.?@_Mismatch_0_Sense_+_Library_PoolT
GTTCTGCAGATTCCCGGCCTTCACACACTTTTCCAGTGAGGCCTGAGGAGGATAAATACTATATAGTATATA
>Frequency_1_QualityScore_@DDD8A3<A3:BE>4:F92<<?<8)::?*?*0B9?BDDDCEA86C=B47=77..==22==?>?C)?))77)3\\5,;>AAA>A::>>AAAA_Mismatch_0_Sense_+_Library_PoolT
CCAGCTTGCAGCTTTGTGTGTTCGAGCTCAGCTGGCTTCTTTCGATTCTTTACCAAGAGAATTTCTAGCTCGCATTACTCTCTTTCCATAT
>Frequency_1_QualityScore_DFHHHHHIJJJJJJJJJIIIJJJJJJJIJJJJJJJJJJJJJJJJJJJIJJIIJJJJJJJGIJJJJIJIJIEIHJIIHHHH_Mismatch_2_Sense_+_Library_PoolT
CGCATTACTCTCTTTCCATATATCATGTAAATATATTTCCATTGTTCACTGTTTGCATTATCTGATAATTATTGGATCCA
>Frequency_1_QualityScore_?A;BFDDG@A:A=GHIIIHFCEHEFHGII@??GCH?DHADHG@FBBG>?:@AFFEEEGCHC:DC>AEHFE;;?CB@DCDEEEEDDE_Mismatch_0_Sense_+_Library_PoolT
GAGCTCAGCTGGCTTCTTTCGATTCTTTACCAAGAGAATTTCTAGCTCGCATTACTCTCTTTCCATATATCATGTAAATATATTTC
>Frequency_1_QualityScore_FFHHHHHJJJIIJGIJJIJJJJJIJJJJJJJJJJJIIJIJJJJJJJJJJJHIIIIJJHHFFDECEEEEECFEFEDDEEDDDD_Mismatch_1_Sense_+_Library_PoolT
TTTATTTTGGTTTATTGTAAATTTGAATGAGATATCAGAGGGACGCTGAGTATCCCCGGATCTCATTCATTTAAGTTCGTAA
>Frequency_1_QualityScore_DFHHHHHJJGHIIJJJGHIFGIEGIJIJJJJJJJIIIFHIJJIJHGGIJJIJJHHHFFFFFCEEEEEDDDDDDCDCDDD@BDDDDBDDEEEDDD_Mismatch_0_Sense_+_Library_PoolT
TTTCCAGTGAGGCCTGAGGAGGATAAATACTATATAGTATATAGAAGCAGAACCCACCATGATCTTAATTTTCAGACCGATTTTTATTTATTTT
>Frequency_1_QualityScore_ADHFHGFHGFHFGGGIIIJEIJEIGEFFFGHEEEGG?CFIIIIIEIIJJIJJJJGIIJIGIIJI>F_Mismatch_1_Sense_+_Library_PoolT
ATATCATGTAAATATATTTTCATTGTTCACTGTTTGTATTATCTGATAATTATTGGATCCTTTGAA
>Frequency_1_QualityScore_FFHHHHHJJIJHIJJJJIJJJJJJJJJJJJJJJJJJJJJJJJJJJJJJJJHHIJJJJJHFHHHHFFDDDDDDDDDDDDDD_Mismatch_1_Sense_+_Library_PoolT
GCAGCTTTGTGTGTTCGAGCTCAGCTGGCTTCTTTCGATTCTTTACCAAGAGAATTTCTAGCTCGCATTACTCTCTTTCA
>Frequency_1_QualityScore_FFHGHHGEGIHGGIJJJJJJJJJGGIIFHIGIJJIJIIJJIJJJJJJIIJJJJJIGJJJIIIJJJJE_Mismatch_0_Sense_+_Library_PoolT
ATATATCATGTAAATATATTTCCATTGTTCACTGTTTGTATTATCTGATAATTATTGGATCCTTTGA
>Frequency_1_QualityScore_FFHHHHHJJJJJJJJJJJJJJJJJJJJJJJJJJJJJIJJIJJJJJJJJJJJJI_Mismatch_2_Sense_+_Library_PoolT
TATATTTCCATTGTTCACTGTTTGCATTATCTGATAATTATTGGATCCTTGGA
>Frequency_1_QualityScore_FFHHHHHJJJJJIJJJJJJJJIJJJJIJJJJJJJJJJJJJJJJJIJJJJJJIJJJIJHJHIJJIJJJJACHGIIJIIGEHHHHFFFFBDEDCDE_Mismatch_1_Sense_+_Library_PoolT
AGCTCGCATTACTCTCTTTCCATATATCATGTAAATATATTTTCATTGTTCACTGTTTGTATTATCTGATAATTATTGGATCCTTTGAATATGG
>Frequency_1_QualityScore_FFHHHHHJJJJJJJHIIJIJJJIJJJJJJJJJJJJIJIJJJJJJJJJIIIIJJJJJJHHHHBDF?CECCCDDDDEDEDDDFFEEEDDDDDDDDD_Mismatch_0_Sense_+_Library_PoolT
CCTACAGCACCTGGTTCTGCAGATTCCCGGCCTTCACACACTTTTCCAGTGAGGCCTGAGGAGGATAAATACTATATAGTATATAGAAGCAGAA
>Frequency_1_QualityScore_DADDDDDC+22CF:FAFEFIFEAEDIDIADCDD=DDDEECD<BC8BCCDDE(.@<75:C9@DA>>AA:>@ADA(;>DDD>A>A9:??>99;8<>_Mismatch_1_Sense_+_Library_PoolT
GCACCTGGGTCTGCAGATTCCCGGCCTTCACACACTTTTCCAGTGAGGCCTGAGGAGGATAAATACTATATAGTATATAGAAGCAGAACCCACC
>Frequency_1_QualityScore_FFHHHHHHIIIJJJJJJJJJJJJJJJJJJJIJJJJJJJJJGHIIGIIJJJJGIJHHHGHHHFFFFFFFCCEEEFEFEEDCDDDDDDDDDDDBDB_Mismatch_0_Sense_+_Library_PoolT
CACCTGGTTCTGCAGATTCCCGGCCTTCACACACTTTTCCAGTGAGGCCTGAGGAGGATAAATACTATATAGTATATAGAAGCAGAACCCACCA
>Frequency_1_QualityScore_DDHGGGFGGIIGHIGIGJEIEHEGHIJIJDIIIIJJHHGFGHEHGGHEHIF@GGGGHGIIHGJHGGGIGB>FHJGHIGI_Mismatch_0_Sense_+_Library_PoolT
TACTCTCTTTCCATATATCATGTAAATATATTTCCATTGTTCACTGTTTGTATTATCTGATAATTATTGGATCCTTTGA
>Frequency_1_QualityScore_EFGGCCCFFDGGGIHEGAE@EHGBHHGIICFHIJJGIGIIHGIEFH@GIIJJJG>DCCEFHFFFDEF;CDFDEEEDCCDDDDECCCAB@?CADC_Mismatch_1_Sense_+_Library_PoolT
ATCAGAGGGACACTGAGTATCCCCGGATCTCATTCATTTAAGTTCGTATTTTCCTTTGCCTGTACAGTAGAAATACAATTTTAGGAGACCAGCT
>Frequency_1_QualityScore_FFHHHHHHJJJJJIJIHIAFHIJJIJJJJIJJJJIJIJJJJJJJJJJJJJJJJJJJJJJJJIJJHHFFFDDCDEEEEEDDDDDDDDDDBBDDDD_Mismatch_0_Sense_+_Library_PoolT
CTTGATTCTGCTCAGAGGTAGATGAGAAGCCTGTAGTACTGAGCACCAGCAGCAGATGAAACGGCCACATGTTTCAGGGGTCCCGCTCGTCGGG
>Frequency_1_QualityScore_FFHHHGHIJIIHJJJJJIJJGHJJJJJJJJJJJJJJJJJJJJJJHIGFHGGIJIGHIJJIJIJJIJJJJIJJJIJIIIHHHHHFFF@_Mismatch_1_Sense_+_Library_PoolT
GCTCGCATTACTCTCTTTCCATATATCATGTAAATATATTTCCATTGTTCACTGTTTGCATTATCTGATAATTATTGGATCCTTTGA
>Frequency_1_QualityScore_D:F??F>BFH?AFGDGHB@?1?DCAF<?CFG<BGDF9DC9?<BBDFBHEHEIBHIB>AE=>CDE7?BDECC>@CD>@CCDEDDDCDA:@@CADC_Mismatch_2_Sense_+_Library_PoolT
GAGCTCAGCTGGCTTCTTTCGATTCTTTACCAAGAGAATTTCTAGCTCGCATTACTCTCTTTCCATATATCATGTAAATATATTTTCATTGTCC
>Frequency_1_QualityScore_FFHHHHGJJJJJJJJJJIHJGIJJJJJJJJJJJJJJJJJJJJJJJJJJJJJIJJJJIIJIHHFHGFFFEDFFEDDDDBDDDDDDDDDDDEE:CD_Mismatch_1_Sense_+_Library_PoolT
AACCAGCTTGCAGCTTTGTGTGTTCGAGCTCAGCTGGCTTCTTTCGATTCTTTACCAAGAGAATTTCTAGCTCGCATTACTCTCTTTCCATATA
>Frequency_1_QualityScore_FFHHHHGJJJIJIIGJIIIIIIJJIJJIJIIJJJJJGIGIHHFI?EHGIJIJJIGDHJIHHHHHBFCFFBCC_Mismatch_0_Sense_+_Library_PoolT
AGAAATACAATTTTAGGAGACCAGCTTGCAGCTTTGTGTGTTCGAGCTCAGCTGGCTTCTTTCGATTCTTTA
>Frequency_1_QualityScore_FFHHHHHJJJJJJJJJJJJJJJJJJJJJJJJJJJJJJJJJJJJJJJJJJJJIIJIJJJHGJJIIIJIJIHIJIJIIJGFFHHHHFFFF_Mismatch_1_Sense_+_Library_PoolT
TCTAGCTCGCATTACTCTCTTTCCATATATCATGTAAATATATTTCCATTGTTCACTGTTTGTATTATCTGATAATTATTGGATCCTA
>Frequency_1_QualityScore_FFHGGGHJJJJHIIJJJJJJGIJJIJJJIJJBFGIIJJJJJGIIJIIHGHHIIGHHHHFFFFDEDEEDDCDDDDDDDDDDDDDDCDEDEDDDDB_Mismatch_0_Sense_+_Library_PoolT
GAAGCCGGCCGTTCTTGATTCTGCTCAGAGGTAGATGAGAAGCCTGTAGTACTGAGCACCAGCAGCAGATGAAACGGCCACATGTTTCAGGGGT
>Frequency_1_QualityScore_DDHHBAFHIIGBGHIIIEHHHIBHHHGGFHGGIBEHHGHICG?CDCB<B?FHGIIIDGGGBAD>EGIIIFH_Mismatch_1_Sense_+_Library_PoolT
CTCTTTCCATATATCATGTAAATATATTTCCATTGTTCACTGTTTGTATTATCTGATAATTATTGGATCCA
>Frequency_1_QualityScore_DFHHFHHJGGIJJIGIIJJJJJJIHIIJGGBHHGIJJEIJJIIFIIIJIIDGGFHIIIHIIJJIBEHFFDEFFFECEDDEDDDEDDDADDDD@?_Mismatch_1_Sense_+_Library_PoolT
TTTGCCTGTACAGTAGAAATACAATTTTAGGAGACCAGCTTGCAGCTTTGTGTGTTCGAGCTCAGCTGGCTCCTTTCGATTCTTTACCAAGAGA
>Frequency_1_QualityScore_FFFHDFHIFHIIFBGAGHIIIGGGHG@DDHGIEFHIGIIGGIIIIIGEGIIIIIIIIIE_Mismatch_1_Sense_+_Library_PoolT
TTTGTGTGTTCGAGCTCAGCTGGCTTCTTTCGATTCTTTACCAAGAGAATTTCTAGCTA
>Frequency_1_QualityScore_FFHHGHHJIIJJIJJJGFHIJJJIIIJJJJJJJJJJJJJJJJIJJJJJJJJJJJJIIGJJJJJJHHGHHHHHFFFFFFFE_Mismatch_1_Sense_+_Library_PoolT
TCGATTCTTTACCAAGAGAATTTCTAGCTCGCATTACTCTCTTTCCATATATCATGTAAATATATTTCCATTGTTCACTA
>Frequency_1_QualityScore_FFHHHHGJJJJJIJJGJJIGJEHJJJJJJIJJJJJJJJIJJJIJJJJIJJJIIGGIJJJJJIJIG@DEHHIHHGHFHFFFBCDDDDDDDDDDDD_Mismatch_2_Sense_+_Library_PoolT
TTCTACAAAACCTACTTCTGCACTTCTTGATTTTCTTGATTTCTTGATTACCCTACAGCACCTGGTTCTGCAGATTCCCGACCTTCACACACTT
>Frequency_1_QualityScore_FFHHGHGJJGHJDGIIJJJBHHIEGIIJJJIJJJJJJIJIIJJJJJIIJJIGIJJEHIJIJJIGEHIJFIIHHHHGFHFFFFFCCEEDEDECDD_Mismatch_0_Sense_+_Library_PoolT
TTTGGATTGTGGATCTTTGAATATATGCTTCATTTTCTGCAACCAGGTTGAAGGTCCATCAGATTTTATTTTCTGCAACCTTTAATGTTAATTG
>Frequency_1_QualityScore_DDDHFDHIGHG@HGHI<?CFGHEH@F??BBGFAAD\;B;@F@A45;99;5;<C@9,9?<9+>C@>:4<(22@@:A_Mismatch_0_Sense_+_Library_PoolT
CCAGCAGCAGATGAAACGGCCACATGTTTCAGGGGTCCCGCTCGTCGGGTGAACGTGAGGTAATTGGGTTCAGTA
>Frequency_1_QualityScore_FFDHFFDIJEHGHIIJJIIHJIEHIJJJIJIIJJJJJJJJJJIJIJJJIDIHIJGIJIGHIH@FFHEH_Mismatch_2_Sense_+_Library_PoolT
AGAGAATTTCTAGCTCGCATTACTCTCTTTCCATATATCATGTAAATATATTTCCATTGTTCACTGCA
>Frequency_1_QualityScore_FFGHHHHJJJJJJJJJJJJIJJJJJJJJJJJIJIJJJIIJJJJJJJJJIIJJIJJJJJJJJJHGFHFBFDDDCFEECDDCCCDDDCCCDDDDCE_Mismatch_1_Sense_+_Library_PoolT
TGTACAGTAGAAATACAATTTTAGGAGACCAGCTTGCAGCTTTGTGTGTTCGAGCTCAGCTGGCTTCTTTCGATTCTTTACCAATAGAATTTCT
>Frequency_1_QualityScore_EFHGHHGJJJIJIJGGIGIIIEHHIIIJJIJIGIIIIJJJIIGJJJIIIIJJJJECHIAE>HA@CF@C@ACEEECEDDDDDDDDCDDDDDCDEC_Mismatch_1_Sense_+_Library_PoolT
GGAGACCAGCTTGCAGCTTTGTGTGTTCGAGCTCAGCTGGCTTCTTTCGATTCTTTACCAAGAGAATTTCTAGCTCGCATTACTCTCTTTCCAA
>Frequency_1_QualityScore_FFHHHHHJJJJJIJJIJGIJJJJJJIJJJIJJJJHIIIJJJJJJJJJJJJJJJJJJJJIJJGHHHHFFFFFFFEEEE_Mismatch_0_Sense_+_Library_PoolT
AAATACAATTTTAGGAGACCAGCTTGCAGCTTTGTGTGTTCGAGCTCAGCTGGCTTCTTTCGATTCTTTACCAAGAG
>Frequency_1_QualityScore_FFHHHHHJJJIJIIHIJJJJJFJJJJJJIIJIJJJJJJJJJJJFIIIIJGIIIIIIIGIJJJJIIIIIJJJJJIJJIHHHECHFDFFFFFECCE_Mismatch_1_Sense_+_Library_PoolT
TTCTTTACCAAGAGAATTTCTATCTCGCATTACTCTCTTTCCATATATCATGTAAATATATTTCCATTGTTCACTGTTTGTATTATCTGATAAT
>Frequency_1_QualityScore_FFGHHHHGIJJJJJEHEHHIJIGIJJJGIIJJI?HIJJIJIIIIJJJIJIJJJJIGHHGBGIHHHHHHHDFBBDDCCDDDDDDDDAC_Mismatch_1_Sense_+_Library_PoolT
AGCTTGCAGCTTTGTGTGTTCGAGCTCAGCTGGCTTCTTTCGATTCTTTACCAAGAGAATTTCTAGCTCGCATTACTCTCTTTCCAA
>Frequency_1_QualityScore_>+=DDDB:EB@EEEFE?<CBF>3A4FFIEE<EEA4??DB@D9DCDDC?9?DAE>B@BC<8@===@)5@>::A;);@A;;@;>>;>;>?5:>>DA_Mismatch_1_Sense_+_Library_PoolT
GAATTTTCCTTTGCCTGTACAGTAGAAATACAATTTTAGGAGACCAGCTTGCAGCTTTGTGTGTTCGAGCTCAGCTGGCTTCTTTCGATTCTTT
>Frequency_1_QualityScore_FFHHHHHHIIJJJIJJJJJJJJJJJJJJJJJJJJJJJJJJJJIJIJJJJIJGHHIJJJJJJJJJHHGFHFFFFFCEDDDDDDDE_Mismatch_2_Sense_+_Library_PoolT
TTGCCTGTACAGTAGAAATACAATTTTAGGAGACCAGCTTGCAGCTTTGTGTGTTCGAGCTCAGCTGGCTTCTTTCGATTCTCA
>Frequency_1_QualityScore_FFHHHHHJIJJJJJJJJJJIJIJJJJJIJJJJJJJJJIIJJIIIJJJJJJJJJJIIIGIJIHH_Mismatch_1_Sense_+_Library_PoolT
ATTTCTAGCTCGCATTACTCTCTTTCCATATATCATGTAAATATATTTCCATTGTTCACTGTA
>Frequency_1_QualityScore_FEHHHHHIJJJIJJJIIHJJJJJJJHJJJJJJJIJ_Mismatch_0_Sense_+_Library_PoolT
GTTTGTATTATCTGATAATTATTGGATCCTTTGAA
>Frequency_1_QualityScore_FFHHHHHJIJJIIJJJIIGIGIJIIJIGGIGIJJJJJIJJIIIJGHIJ>DGIFHFFFFBCBDEDDDBBBB>BCCDDCDBBBDCDACCC:AACDD_Mismatch_0_Sense_+_Library_PoolT
CCCATACGGATTCCACGGCACATTCATCACTTCCAACGAGCTTGCTAAGCAGGTGCCGTGAAGACGCGCTGTCTTCCGCCCTTCTTGGTTTCTT
>Frequency_1_QualityScore_DDBHGFHBGBGEHEGGBFGB?CFGGCHIIGIH<?DGEHGIIGCHG>FEBH4@@CE>@@ADDHEEHE?@@CE@?;;;;CCCE@>>>CBDD@AB?>_Mismatch_0_Sense_+_Library_PoolT
CTGTCTTCCGCCCTTCTTGGTTTCTTGATTACTCTACAAAACCTACTTCTGCACTTCTTGATTTTCTTGATTTCTTGATTACCCTACAGCACCT
>Frequency_1_QualityScore_FFHHHHHJGIIJJJGIGGAII<ABFIFHHIIGIHEHIIDGHJGHIJIIJJ@_Mismatch_2_Sense_+_Library_PoolT
TATTTTCATTGTTCACTGTTTGTATTATCTGATAATTAATGGATCCTTTGA
>Frequency_1_QualityScore_DDAHHHDHIIIECCGHGGHD@GGDFHCH@G<?BBGCBHGDGCHIC=@GHHEGIIIIEHD?CEHFHBEFB@;BC>;6>C??CCAAAA?5<,::>@_Mismatch_0_Sense_+_Library_PoolT
CCGCCCTTCTTGGTTTCTTGATTACTCTACAAAACCTACTTCTGCACTTCTTGATTTTCTTGATTTCTTGATTACCCTACAGCACCTGGTTCTG
>Frequency_1_QualityScore_FDHHHHHJJJJJJJJJJJJJJJJJJJIJJJJJIJJJJJJJJJJJJJIJJJJJJJJIIJJJJIJJJFHHIJIIIHHHHHHE_Mismatch_2_Sense_+_Library_PoolT
GAGAATTTCTAGCTCGCATTACTCTCTTTCCATATATCATGTAAATATATTTTCATTGTTCACTGTTTGTATTATCTGAC
>Frequency_1_QualityScore_FFHHHHHJJJJJJJJHIJEHIJGIJJJJHIIHJIJJJJJJJJJJJJJIJJJJJIJJJJJJJJJJJGIHHEHHHHHFFFFFFFEEEDEED_Mismatch_1_Sense_+_Library_PoolT
AGCTGGCTTCTTTCGATTCTTTACCAAGAGAATTTCTAGCTCGCATTACTCTCTTTCCATATATCATGTAAATATATTTTCATTGTTCA
>Frequency_1_QualityScore_FFHHHHGJJJJJJJIIJIJJJIJJJJJJJJJJJJJJJIJJJJJJIJIIJJJFJIJIIJJJJIIHGIGGGGDHEGHEHHHHGHHFF_Mismatch_1_Sense_+_Library_PoolT
ACCAAGAGAATTTCTAGCTCGCATTATTCTCTTTCCATATATCATGTAAATATATTTCCATTGTTCACTGTTTGTATTATCTGAT
>Frequency_1_QualityScore_DFFFFFDDEDBHACGC?FCFECBF@CDEHIIIIIIIIIIIHIGIIHIGGCHICCCGHIIIID=CEGFGIFCGGIIIIHGEHHEC?@DFF@CCC?_Mismatch_1_Sense_+_Library_PoolT
AATTTCTAGCTCGCATTACTCTCTTTCCATATATCATGTAAATATATTTCCATTGTTCACTGTTTGTATTATCTGATAATTATTGGATCCTTCG
>Frequency_1_QualityScore_FFHHHHFIIJJJJJIJIIJJJJJJIJJJJJJJJJJIJJJJJJJIIJIJHIJJJJJJJJJHHHHHFBDFECEEEEDEEEDDEDDDDDDDDEDEDA_Mismatch_0_Sense_+_Library_PoolT
ATATAGTATATAGAAGCAGAACCCACCATGATCTTAATTTTCAGACCGATTTTTATTTATTTTGGTTTATTGTAAATTTGAATGAGATATCAGA
>Frequency_1_QualityScore_DFFHHHHJJJJJJJJJJJJJJJJJJJJJJJJJIGJJJJJHIIJJJJJJJJJJJJJJIIIHHHHHHFFDFCEEEEEEECDBBDDDDDDDEEDDDD_Mismatch_1_Sense_+_Library_PoolT
TGTAGAAATACAATTTTAGGAGACCAGCTTGCAGCTTTGTGTGTTCGAGCTCAGCTGGCTTCTTTCGATTCTTTACCAAGAGAATTTCTAGCTC
>Frequency_1_QualityScore_FFHHGHGIJIJJJIIJIJ@FGGGIHHGIFHIJIIHGHI_Mismatch_0_Sense_+_Library_PoolT
TCTTTCCATATATCATGTAAATATATTTCCATTGTTCA
>Frequency_1_QualityScore_FFHHHHHJJJJJJJJJJJJJJJJJJJIJJJJJJIJHJJIJJJJJJJJIJJJJJJJJJCHIGIIJJIJJEEIEHEHHHFFFFFFFDDDDDDDDDD_Mismatch_0_Sense_+_Library_PoolT
TGATTACTCTACAAAACCTACTTCTGCACTTCTTGATTTTCTTGATTTCTTGATTACCCTACAGCACCTGGTTCTGCAGATTCCCGGCCTTCAC
>Frequency_1_QualityScore_FDHHHHHIJGJJGIEFEHJIJJHGDIGGJJJIIJGIJJJJJJJGHHGIJJJJJJJJJIJIIJHJJJJGHDEHIGIHHHHH_Mismatch_1_Sense_+_Library_PoolT
ATTCTTTACCAAGAGAATTTCTAGCTCGCATTACTCTCTTTCCATATATCATGTAAATATATTTCCATTGTTCACTGTTA
>Frequency_1_QualityScore_FFHFHDHIJJGEHJIIIIJJJJJIEIHEHGHGIJFGGIGGGHIGIJFJEAHEHGEFFG@FHIJIGIGG_Mismatch_0_Sense_+_Library_PoolT
ATATATCATGTAAATATATTTCCATTGTTCACTGTTTGTATTATCTGATAATTATTGGATCCTTTGAA
>Frequency_1_QualityScore_BDFB>D:,<E<C><FF<:CAHICFIH@HEEBEHI:1CF?C<BB?CBF@GB:BDD49??GGCE>FC@BB_Mismatch_0_Sense_+_Library_PoolC
ATATATCATGTAAATATATTTCCATTGTTCACTGTTTGTATTATCTGATAATTATTGGATCCTTTGAA
>Frequency_1_QualityScore_FFHFFFHGHIJGJJJIIJIJJJGIJJJJJJGHIGIJIDHIIIIIJIHIJJJIJIJJJJJIJIHEHEFFFDEFFEDEE_Mismatch_0_Sense_+_Library_PoolT
TAGAAATACAATTTTAGGAGACCAGCTTGCAGCTTTGTGTGTTCGAGCTCAGCTGGCTTCTTTCGATTCTTTACCAA
>Frequency_1_QualityScore_FFHHFHHJJIJJJIGIJJHJIIIJEHIIIJJJIJFDGHIJIIIJBGHJIIIHIIJIIGGGGHHGHGHEFFEFCED;?@CCCDC>>ACDD>CDDE_Mismatch_0_Sense_+_Library_PoolT
GGAGATTGTCTTGTAGGCATTTGGAATATTTGTCGAATTATATTGACTACGTTCCCCCAATGCATGATGGAGTCGATTCACTCAATTCGTATAT
>Frequency_1_QualityScore_DAA?DC<<FG<F<EDAHG4,<?HG,AABDHGG>C4C@BEIF>DDFDC@?DHHB@@BBDBHI>_Mismatch_0_Sense_+_Library_PoolT
TCATGTAAATATATTTCCATTGTTCACTGTTTGTATTATCTGATAATTATTGGATCCTTTGA
>Frequency_1_QualityScore_DDFFHFHIIIJBGJJJJJIJIJJJIIIJIJIJJJGIJJJJBHIJJJJJIJJ@BHIJIJFGGJIIIIIJGFHJIIIIGGGEHFGHFFFFFDC_Mismatch_2_Sense_+_Library_PoolT
TCTAGCTCGCATTACTCTCTTTCCATATATCATGTAAATATATTTCCATTGTTCACTGTTTGCATTATCTGATAATTATTGGATCCTTCGA
>Frequency_1_QualityScore_FDHHHHHJEGEGHIJJJJJJJJEGBGHIJJJIJIJIJGIIJIFJIJJJGGIIIIJJGIJHFC;?EHHFFFFFFDFEEDECEEDDDDDACCDCCC_Mismatch_2_Sense_+_Library_PoolT
GCTTCTTTCGATTCTTTACCAAGAGAATTTCTAGCTCGCATTACTCTCTTTCCATATATCATGTAAATATATTTCCATTGTTCACTGTTTGCAA
>Frequency_1_QualityScore_FFHHHHHIJJJJJJJGGGIIJIIJJEIJJJIIFHIJJJJIJIHHHHHHFFFFFEDEDEDDDDDDCDDDDCDD@CCEDEDDD:CDEDEDDCDDED_Mismatch_0_Sense_+_Library_PoolT
CGTGAAGACGCGCTGTCTTCCGCCCTTCTTGGTTTCTTGATTACTCTACAAAACCTACTTCTGCACTTCTTGATTTTCTTGATTTCTTGATTAC
>Frequency_1_QualityScore_FFHHHHHJJJGIJGHEHIIIJIGGIGGGIIIJIJIGDHHGIEHJJJJJJJJJJIIIIJJJJIJIJJHJJEECHHG_Mismatch_0_Sense_+_Library_PoolT
GATTCTTTACCAAGAGAATTTCTAGCTCGCATTACTCTCTTTCCATATATCATGTAAATATATTTCCATTGTTCA
>Frequency_1_QualityScore_FFHHHHHJJJJJJJJJJJJJJJJJJJJJJJJJIIJJJJJJIJJIJJJHIJJJJJJIJJJJJJIJJIJJJHIJJJJCGHIIJJJHHHFFFFEEDE_Mismatch_1_Sense_+_Library_PoolT
TCTCTTTCCACATATCATGTAAATATATTTCCATTGTTCACTGTTTGTATTATCTGATAATTATTGGATCCTTTGAATATGGGTTGTGTTTGGA
>Frequency_1_QualityScore_FFHHHHHJJJJJJJIIJJJJHHIJJJJJGIIIIIHIIIHIIIIHGIIJIIJJIJJJJJIHHHHHHFFFFEDEEEDEEDDDDBDBDDDDDBCCDC_Mismatch_0_Sense_+_Library_PoolT
TATCATCCTTTTTGTCGACGTAATTTTGTGGGAGATTGTCTTGTAGGCATTTGGAATATTTGTCGAATTATATTGACTACGTTCCCCCAATGCA
>Frequency_1_QualityScore_=,=CDFBEEFGFFEED2A<?AABBGEFFFIIFFIEF?DGIFIFI@<B9BFD9?9/9DF4=8)=B@DFFCFCE@DEIFIFEE>C>EDDBDDDC>A_Mismatch_1_Sense_+_Library_PoolT
TTTCTAGCTCGCATTACTCTCTTTCCATATATCATGTAAATATATTTCCATTGTTCACTGTTTGTATTATCTGATAATTATTGGATCCTTAGAA
>Frequency_1_QualityScore_FFHHHHHJJJJJJHIJJHHHHIJHIJJJIJJJJIIIIIJGIJJJJJJJJJJJJJJJJHHHGHFHFFFFEDEEDDDDDDDEDDDDDDBCCDBDDD_Mismatch_0_Sense_+_Library_PoolT
CGACGTAATTTTGTGGGAGATTGTCTTGTAGGCATTTGGAATATTTGTCGAATTATATTGACTACGTTCCCCCAATGCATGATGGAGTCGATTC
>Frequency_1_QualityScore_FFHHHHHJJJHHHIJJIJJJJJJJIJIJJJJJJJJJJJJJIJJIJJJJJJIIJJJJJJIJJJJJJIIHHEHHHHDFFFDEEFEEEEEEE_Mismatch_0_Sense_+_Library_PoolT
CTTTACCAAGAGAATTTCTAGCTCGCATTACTCTCTTTCCATATATCATGTAAATATATTTCCATTGTTCACTGTTTGTATTATCTGAT
>Frequency_1_QualityScore_FFHHHHHJJJJHJJJJJJJJJJJJJJJJJIJJJJJJJJJJJIJJJJJJHIIJJJJIJJJJJJJJJHHHHDFFFFEDBEEEDEC_Mismatch_1_Sense_+_Library_PoolT
TGCCTGTACAGTAGAAATACAATTTTAGGAGACCAGCTTGCAGCTTTGTGTGTTCGAGCTCAGCTGGCTTCTTTCGATTCTTA
>Frequency_1_QualityScore_FFHHHHHJJJHJJJJJJJJJJJJJJJJIJJJJJJJJJIIJJJJJJJJIHIIIIJJJJJJIIJJJHHHHFDFFFFEEEEEFEDDDDDDDDDCCCD_Mismatch_1_Sense_+_Library_PoolT
GCCTGTACAGTAGAAATACAATTTTAGGAGACCAGCTTGCAGCTTTGTGTGTTCGAGCTCAGCTGGCTTCTTTCTATTCTTTACCAAGAGAATT
>Frequency_1_QualityScore_DDH?DHHGIIIGIFIFG<CABFHGHGBE?FCG?_Mismatch_0_Sense_+_Library_PoolT
TAAATATATTTCCATTGTTCACTGTTTGTATTA
>Frequency_1_QualityScore_FFFHHHHIJIJJJJJJGJIJJIJJJJJIJJD_Mismatch_0_Sense_+_Library_PoolT
GGATCTTTGAATATATGCTTCATTTTCTGCA
>Frequency_1_QualityScore_DD>8DFFHIIHHEEHG9FHICHGGGI@GGHIIBDGCHGGIEEBGFHIIIIIEGH>FGGGIICFC@GGGICCH@_Mismatch_2_Sense_+_Library_PoolT
TACCAAGAGAATTTCTAGCTCGCATTACTCTCTTTCCATATATCATGTAAATATATTTCCATTGTTCACTGCA
>Frequency_1_QualityScore_FFHHFHHJJIJJJIIJJJIJJJJJHIIJJJIJIJJIJJJJGIJIJIHHHIIIIIIIIJJJGIJGIHHHHFFFFFDCEEEDDDDDDDBDDDBDDD_Mismatch_1_Sense_+_Library_PoolT
CCGGATCTCATTCATTTAAGTTCGTATTTTCCTTTGCCTGTACAGTATAAATACAATTTTAGGAGACCAGCTTGCAGCTTTGTGTGTTCGAGCT
>Frequency_1_QualityScore_FFHHHHHJJJJJJJJIJJIJJJIIJJJJGIHIJJJJJJJJJJJJJIJJJJJJJJJJJIJIJJIJJJHHGHFHHFFFFFFFFEEEEEDEDCCDDD_Mismatch_1_Sense_+_Library_PoolT
AGCTGGCTTCTTTCGATTCTTTACCAAGAGAATTTCTAGCTCGCATTACTCTCTTTCCATATATCATGTAAATATATTTTCATTGTTCACTGTT
>Frequency_1_QualityScore_FFHHGHHJJJJIJJJJIJIIJJJJGIHIIGIJIIJJJJGGHIIJJEGIJIJIIIEIGIJJJJJJIJIJJIIJJJJJJJJJJCCECHEHHEFFCD_Mismatch_0_Sense_+_Library_PoolT
CATTACTCTCTTTCCATATATCATGTAAATATATTTCCATTGTTCACTGTTTGTATTATCTGATAATTATTGGATCCTTTGAATATGGGTTGTG
>Frequency_1_QualityScore_FFHHHHHJJJJJJJJJJJJJJJGIGIIJJJGFHIIJJJJJJJJJHHHHFFFFFFEEEEEEDDDDDDDEDEDDDCDDEDEDDCDDDCDDDDDDDD_Mismatch_0_Sense_+_Library_PoolT
CGCGCTGTCTTCCGCCCTTCTTGGTTTCTTGATTACTCTACAAAACCTACTTCTGCACTTCTTGATTTTCTTGATTTCTTGATTACCCTACAGC
>Frequency_1_QualityScore_FFHHHHHJJJJJIIJBHHIGHGIGIJJHIJJJIJIIIGJJIIJHGHIIIJIJJJIJJJJI_Mismatch_2_Sense_+_Library_PoolT
AAATATATTTCCATTGTTCACTGTTTGTATTATCTGATAATTATTGGATCCTTTGAATTA
>Frequency_1_QualityScore_FFHHHHHJJIJJJJJIJHIJJJJJJJBGIJJIJJJIJJJJJJIIJIHHHHHHFFFFFFFEEEEEEEEEECDDDDDDDDDDDDEDDDDDDDDDDD_Mismatch_1_Sense_+_Library_PoolT
ATCATAGGGACGCTGAGTATCCCCGGATCTCATTCATTTAAGTTCGTATTTTCCTTTGCCTGTACAGTAGAAATACAATTTTAGGAGACCAGCT
>Frequency_1_QualityScore_?D?F>FH?@CB?AF@A?ACF9E@9F<@CBH<?_Mismatch_0_Sense_+_Library_PoolT
TTGTATTATCTGATAATTATTGGATCCTTTGA
>Frequency_1_QualityScore_FFHHHHFBHFHBGEHIJIHIGGGGIGGIGGGJJIJIJIJIEFGIGGHHIEFFGGGJGGECHHEDFIIJD@EGIJH=ACHHDFDD_Mismatch_1_Sense_+_Library_PoolT
TCTTTACCAAGAGAATTTCTAGCTCGCATTACTCTCTTTCCATATATCATGTAAATATATTTCCATTGTTCACTGTTTGTATCA
>Frequency_1_QualityScore_FFHHHHHJJJJJJJ3CGIJJJIJJGGIJIIIIJJJIHGIIJJJIIJIIJIJHGIFHIIIIJIJJGEHEFHHGFE@DDFFFEDDCEDDE:>;;AC_Mismatch_1_Sense_+_Library_PoolT
GAGCTCAGCTGGCTACTTTCGATTCTTTACCAAGAGAATTTCTAGCTCGCATTACTCTCTTTCCATATATCATGTAAATATATTTCCATTGTTC
>Frequency_1_QualityScore_DDHDHHHIGFGGIIIHGGECEHGHIIJIG=BDGDGGGHDE>FGIDHBGDCFGIEGEGGII>A==CEH@DDDDCAAC:ACD@A@ADD@ABC?CCD_Mismatch_1_Sense_+_Library_PoolT
TCTGTACAGTAGAAATACAATTTTAGGAGACCAGCTTGCAGCTTTGTGTGTTCGAGCTCAGCTGGCTTCTTTCGATTCTTTACCAAGAGAATTT
>Frequency_1_QualityScore_DFHDFFHHGFHGIJIFIGGIIJCGBHIFFHCHIIIJGHIJDGEE8=B@FHGI4;CDHADGEHGHEA?D@?CFCDCDECDDDDACACC;?CBBDC_Mismatch_1_Sense_+_Library_PoolT
TATCCCCGGATCTCATTCATTTAAGTTCGTATTTTCCTTTGCCTGTACAGTAGAAATACAATTTTAGGATACCAGCTTGCAGCTTTGTGTGTTC
>Frequency_1_QualityScore_DD?FDFHHI9FGH9:?A>4C<EB@9?9?GHGIGGE>CG>9B0BF*09?@BHG>DB>D)8C8BB()==CD@=7?7A>E@;B;6..;;=39>>C3:_Mismatch_1_Sense_+_Library_PoolT
CTCTCATTCATTTAAGTTCGTATTTTCCTTTGCCTGTACAGTAGAAATACAATTTTAGGAGACCAGCTTGCAGCTTTGTGTGTTCGAGCTCAGC
>Frequency_1_QualityScore_DFHHHHGJJIJJJJJJJGIIJEIHIJGGJJJJIJIJHFHGIJJJJIJJJIIJJJIHHHHHGFFFFFFFECEEEEEEEEFFEEFEFEFEEDEECD_Mismatch_2_Sense_+_Library_PoolT
TCGAGCTCAGCTGGCTTCTTTCGATTCTTTACCAAGAGAATTTCTAGCTCGCATTACTCTCTTTCCATATATCATGTAAATATATTTTCATTGC
>Frequency_1_QualityScore_FFHHHHHJJJIIJGJJJJJJJJJJJJIJJJJJJJJJJJJJJJJJJJJJJJJJJJJJJIJJJJJIJJJHGHFHHGFFFF_Mismatch_2_Sense_+_Library_PoolT
CTTTACCAAGAGAATTTCTAGCTCGCATTACTCTCTTTCCATATATCATGTAAATATATTTCCATTGTTCACTGTTAC
>Frequency_1_QualityScore_D8??CFDFEF>CHFCHI?::CFC3CFE922CG@?:?FFA<DDD<GGDEE?<<09BGFFCGE_Mismatch_1_Sense_+_Library_PoolT
ATGTAAATATATTTTCATTGTTCACTGTTTGTATTATCTGATAATTATTGGATCCTTTGAA
>Frequency_1_QualityScore_D:<CF?AGFFIFIC?@GF>FEGDEGI<*9DFF=F8BF@F@@CFFFFEAEECA=?ECEF>BD@@DACCC@@A@3?=?B@BBB>A?::AB:A_Mismatch_0_Sense_+_Library_PoolT
TGAGTATCCCCGGATCTCATTCATTTAAGTTCGTATTTTCCTTTGCCTGTACAGTAGAAATACAATTTTAGGAGACCAGCTTGCAGCTTT
>Frequency_1_QualityScore_FDDHDFHJIFJIIJJJIHFHIJIIJIIIJJJJJJJJIJJJJJJJJJJJJIIJJJJIJGE@EEHHHHDDF@CDCCD_Mismatch_0_Sense_+_Library_PoolT
ACCAGCTTGCAGCTTTGTGTGTTCGAGCTCAGCTGGCTTCTTTCGATTCTTTACCAAGAGAATTTCTAGCTCGCA
>Frequency_1_QualityScore_FFHHHHHJJJIJJJJJJJJJJIJJJHJJJJJJIFHIIJJJJJHIJJJIIJJJHHHHHEEFFFBECEEEEEDDDDDDDDCDDEEFDDACDCDCDC_Mismatch_1_Sense_+_Library_PoolT
TAAATTTGAATGAGATATCAGAGGGACGCTGAGTATCCCCGGATCTCATTCATTTAAGTTCGTATTTTCCTTTGCCTGTACATTAGAAATACAA
>Frequency_1_QualityScore_FFHHHHHJJJJJJJJJJGJJJJIHIIJIIJJJIJJJJJJJIJJJJGIJJJJJJIIGIJIJIHIIJJIIGHIGHHHHHHHFFFFFFDEE_Mismatch_1_Sense_+_Library_PoolT
TTCTTTCGATTCTTTACCAAGAGAATTTCTAGCTCGCATTACTCTCTTTCCATATATCATGTAAATATATTTCCATTGTTCACTGTTA
>Frequency_1_QualityScore_FFHHHHHJJIJJJJHIJJJJJJFHJJHIHIJJIJJJJHGHGGGJJJJIHIIIJJJJJJGHHHFFFFFFFEEEEEDDDDDDDBB_Mismatch_0_Sense_+_Library_PoolT
CCTTTTTGTCGACGTAATTTTGTGGGAGATTGTCTTGTAGGCATTTGGAATATTTGTCGAATTATATTGACTACGTTCCCCCA
>Frequency_1_QualityScore_FFHHHHHJJJJJJHHIJJJJJJJJJJJIJIJJJJIJJJIJIJGIJCIJIJJJHHHHHHFEFFFFFEEEDEEEDDDDDDEDDDDDDDDDDDDDDC_Mismatch_1_Sense_+_Library_PoolT
GAGGGACGCTGAGTATCCCCGGATTTCATTCATTTAAGTTCGTATTTTCCTTTGCCTGTACAGTAGAAATACAATTTTAGGAGACCAGCTTGCA
>Frequency_1_QualityScore_FFHHHHHJJJJIJIJIIGIGHJJJJJIJJJJJJJIJJJJIJJJGIJJJIJJJJJJJJIHHIIJIIJIJJHIJIFEHHHHHFFFF_Mismatch_1_Sense_+_Library_PoolT
TTCGATTCTTTACCAAGAGAATTTCTAGCTCGCATTACTCTCTTTCCATATATCATGTAAATATATTTCCATTGTTCACTGTTA
>Frequency_1_QualityScore_FFHHHHHHJJJHIJJIJJJJIJJJIJJJJJJJJJJJJJJHI_Mismatch_0_Sense_+_Library_PoolT
TTCACTGTTTGTATTATCTGATAATTATTGGATCCTTTGAA
>Frequency_1_QualityScore_FFHGGHGJJJJHHHJJIHIDIJJIJIJJJIJJJJJJIJIJJJIGIIJJIJIIBCF=@F@GGGHIHGHFFDBC_Mismatch_0_Sense_+_Library_PoolT
TTGCAGCTTTGTGTGTTCGAGCTCAGCTGGCTTCTTTCGATTCTTTACCAAGAGAATTTCTAGCTCGCATTA
>Frequency_1_QualityScore_FDHHFHFHIIIGIGIGEHHIJGGGIJDGGCGIIJGHGHJGHJJGIHIJJCGGIDEGHHIJIEGGGFFEECDDEFFEEEEDEE_Mismatch_1_Sense_+_Library_PoolT
GTACAGTAGAAATACAATTTTAGGAGACCAGCTTGCAGCTTTGTGTGTTCGAGCTCAGCTGTCTTCTTTCGATTCTTTACCA
>Frequency_1_QualityScore_FFHFHHHIIEHIIGIIIJJHEBFHIIIGJIIJJJJJIJJJJJJJJJJIJIJJIJIGGGHHHHHFFFFFEFEC>CC@B_Mismatch_0_Sense_+_Library_PoolT
AGACCAGCTTGCAGCTTTGTGTGTTCGAGCTCAGCTGGCTTCTTTCGATTCTTTACCAAGAGAATTTCTAGCTCGCA
>Frequency_1_QualityScore_FFHHHHFHIJJJJJJJJJJJIIIJJIIHHIIJJJJJJGIJJJJIIIEHIJIJJIJJJJJJJJJJJIEHJCHHGFFFEDEEEDDDDDDDDDDDBD_Mismatch_2_Sense_+_Library_PoolT
ATTTCGTATTTTCCTTTGCCTGTACAGTAGAAATACAATTTTAGGAGACCAGCTTGCAGCTTTTTGTGTTCGAGCTCAGCTGGCTTCTTTCGAT
>Frequency_1_QualityScore_FFHHHFFHIJJJJJJJJJJJIJJJJJJJJJJJJJJJIJJJJJJJJJJJJJJJJJJJJJIJJJIIJIJIIIIIIGHHGH_Mismatch_0_Sense_+_Library_PoolT
CCAAGAGAATTTCTAGCTCGCATTACTCTCTTTCCATATATCATGTAAATATATTTCCATTGTTCACTGTTTGTATTA
>Frequency_1_QualityScore_FFGHHHHJJJIJJIJJJJJJJFHIIJGGJJIIGIJJJIIJJJJJJJJJGGHIGIHGGHFCAHHHFFDFA=A?CCCDEEDDDEDEECDFDDF@CD_Mismatch_1_Sense_+_Library_PoolT
TGATTACCCTACAGCACCTGGTTCTGCAGATTCCCGGCCTTCACACACTTTTCCAGTGAAGCCTGAGGAGGATAAATACTATATAGTATATAGA
>Frequency_1_QualityScore_FFHGHHHJJJJIIJJJJJJJJJJJJJJJJIJJJIIJJJJJIJJEIIJJJJIJJJJIJIIJIIJGJJJGIDHEGHHGHHHHFFFEFFDEEEEECE_Mismatch_1_Sense_+_Library_PoolT
AAGAGAATTTCTAGCTCGCATTACTCTCTTTCCATATATCATGTAAATATATTTTCATTGTTCACTGTTTGTATTATCTGATAATTATTGGATC
>Frequency_1_QualityScore_FFHHHHHJJIIJJJJJJJJJJIJJJJIJJJJJIJJJJIJJIJIIJJJJJGIJJIHJJIIJJJHIGGHJEGHIJJJJGGHHHEC_Mismatch_1_Sense_+_Library_PoolT
CATTACTCTCTTTCCATATATCATGTAAATATATTTTCATTGTTCACTGTTTGTATTATCTGATAATTATTGGATCCTTTGAA
>Frequency_1_QualityScore_FFHHHHGIJJJJJJJIJJJJJJJIIJJJJJJJJJJJJJFIJJIJGIJGHIJGEIJIJJIHHHHHFFFEFDEEDFCEEEEEDDEEEEEEEDEEFE_Mismatch_1_Sense_+_Library_PoolT
GTGTGTTCGAGCTCAGCTGGCTTCTTTCGATTCTTTACCAAGAGAATTTCTAGCTCGCATTACTCTCTTTCCATATATCATGTAAATATATTTT
>Frequency_1_QualityScore_FFHHHHHJJJJJJIJJGHHHJJJJJIJJJJJJJJJJJJJJJIJJJJHIJJIIJJJJJJCHIIJJIGIIJGGGHHFHGHHFDFFFF_Mismatch_1_Sense_+_Library_PoolT
TCGATTCTTTACCAAGAGAATTTCTAGCTCGCATTACTCTCTTTCCATATATCATGTAAATATATTTCCATTGTTCACTGTTTGA
>Frequency_1_QualityScore_FFHHHHHJJJJJJJJJJJJIJIJJJJJJJJJJJJJJJJJJJJJJJIJJJJJJJJJJJJJJJJJJJJJFJGJHFHFHGHFFFFCDFDEEEED_Mismatch_1_Sense_+_Library_PoolT
TTTCGATTCTTTACCAAGAGAATTTCTAGCTCGCATTACTCTCTTTCCATATATCATGTAAATATATTTCCATTGTTCACTGTTTGTATCA
>Frequency_1_QualityScore_FFHHHHHJJJJJJJJJJJJJJJIJJJIIJJJIJJJIIJJJJJJJJJJJJJJIJJJJJIFEHGFFFFC_Mismatch_1_Sense_+_Library_PoolT
TACAATTTTAGGAGACCAGCTTGCAGCTTTGTGTGTTCGAGCTCAGCTGGCTTCTTTCGATTCTCTA
>Frequency_1_QualityScore_FDHGHHHJEAGHJIIHGIIGGJIGGIIJJJDGIHCHJFBGHIIIIHJFFAHE4CEHHJFGHD=BACCB??CC:ACD?@D<>BDCCDDEDDDDDD_Mismatch_1_Sense_+_Library_PoolT
GATTTTCAGACCGATTTTTATTTATTTTGGTTTATTGTAAATTTGAATGAGATATCAGAGGGACGCTGAGTATCCCCGGATCTCATTCATTTAA
>Frequency_1_QualityScore_FFHHHHHJJJJJJJJJIIJJGIIGIJGIHIJJJJJIJJIJJJIJJIJJIJJJJJJJJJIJJJJIJJJJHHHHHHGGFFFFFFFFED_Mismatch_1_Sense_+_Library_PoolT
CTGGCTTCTTTCGATTCTTTACCAAGAGAATTTCTAGCTCGCATTACTCTCTTTCCATATATCATGTAAATATATTTCCATTGTTA
>Frequency_1_QualityScore_DB+AAAACFHBGGEHBHHH@FE?FBDGI;3@DHHEHEAF=FBGHEHIG;CGCG;E@EA;===?@;7?(6(..;@CBB;<@C:@CCC>CCCCDCC_Mismatch_1_Sense_+_Library_PoolT
GAGACCAGCTTGCAGCTTTGTGTGTTCGAGCTCAGCTGGCTTCTTTCGATTCTTTACCAAGAGAATTTCTAGCTCGCATTACTCTCTTTCCAAA
>Frequency_1_QualityScore_FDHHHHHJJJIJJJJJJIJJJJJJJJJJJJJJJIJJJJJJJIIJJJJJEIIJJJJJJIHIJIJJJHIIJIIGJIIGHHHG_Mismatch_1_Sense_+_Library_PoolT
GAGAATTTCTAGCTCGCATTACTCTCTTTCCATATATCATGTAAATATATTTTCATTGTTCACTGTTTGTATTATCTGAT
>Frequency_1_QualityScore_FFDFDDHAHEF@AGGGIHGAABFGGIIIIIGIIGHIEBFHIIGFIFBBHCFEEB?8=F_Mismatch_0_Sense_+_Library_PoolT
ATTTCTAGCTCGCATTACTCTCTTTCCATATATCATGTAAATATATTTCCATTGTTCA
>Frequency_1_QualityScore_FFHHHHHJJJIJJJJJIJJJJJJIHIJJJJJJJJJJJJJJJJJJJJJJJJJJI_Mismatch_0_Sense_+_Library_PoolT
TATATTTCCATTGTTCACTGTTTGTATTATCTGATAATTATTGGATCCTTTGA
>Frequency_1_QualityScore_FDHFFFDFGED>DBFHE@GH?FHHBFCHGDGIGBG>GH;D@GCHIIHGGGHIGGGGIIHHGFEHHF@DCD_Mismatch_0_Sense_+_Library_PoolT
TGTTCGAGCTCAGCTGGCTTCTTTCGATTCTTTACCAAGAGAATTTCTAGCTCGCATTACTCTCTTTCCA
>Frequency_1_QualityScore_FFHHHHHJJJJJJJJJJJJJJJJJJJJJJGHDHJJJJJJJJJJIJJJJJJJGIJJJJIIJIJJIIJHHHEEHHFFFFFFFEEEEEEDEDE_Mismatch_1_Sense_+_Library_PoolT
CAGCTGGCTTCTTTCGATTCTTTACCAAGAGAATTTCTAGCTCGCATTACTCTCTTTCCATATATCATGTAAATATATTTTCATTGTTCA
>Frequency_1_QualityScore_FFGAHFHEIGGDHG@FGIGGIEDGGFFHIIIIIIIIIFIGIDGCGHGHGGIGIEGIIIGGIGCGEHFEB?BECCC=>CCCC;>;?<A?CCBBCB_Mismatch_1_Sense_+_Library_PoolT
CTCGGATCTCATTCATTTAAGTTCGTATTTTCCTTTGCCTGTACAGTAGAAATACAATTTTAGGAGACCAGCTTGCAGCTTTGTGTGTTCGAGC
>Frequency_1_QualityScore_EFHHHHHJJJJJJJIJJIIJIJJJJIIJJJJJIJJJJJJJJJJIJJJJIIHIIHHHGIJGIIJIIJJIJFHIJIIJIHGHHGHE_Mismatch_0_Sense_+_Library_PoolT
TTCTAGCTCGCATTACTCTCTTTCCATATATCATGTAAATATATTTCCATTGTTCACTGTTTGTATTATCTGATAATTATTGGA
>Frequency_1_QualityScore_FFHHHHHJJJJJJIIIIIJIJJJJJHIIJJJJHIHJIJJJIJJJJJJJJJJJJJJJJJIHEHHHFFFC_Mismatch_0_Sense_+_Library_PoolT
ATACAATTTTAGGAGACCAGCTTGCAGCTTTGTGTGTTCGAGCTCAGCTGGCTTCTTTCGATTCTTTA
>Frequency_1_QualityScore_FFHGDHHCGGGG<IHFHGIJ;FAGIEHIJIFHGIJJI<DBFEGIGGEGEHII:@)=CEEFFHEA3;B:;;@ACCD5=15<@8A5@@A@C_Mismatch_1_Sense_+_Library_PoolT
CTTGATTTCTTGATTACCCTACAGCACCTGGTTCTGCAGATTCCCGGCCTTCACCCACTTTTCCAGTGAGGCCTGAGGAGGATAAATAC
>Frequency_1_QualityScore_FFHHHHHIJJJJHIIJIJJJJJJGGIHIJJJIJJIJJJJIIJJJJJJJJJJJJJJJJEGIJHHHHFHFFFD@CD,;@C@CDDC>ADDDDDDCED_Mismatch_0_Sense_+_Library_PoolT
GAGATTGTCTTGTAGGCATTTGGAATATTTGTCGAATTATATTGACTACGTTCCCCCAATGCATGATGGAGTCGATTCACTCAATTCGTATATA
>Frequency_1_QualityScore_FFHHHHGJJJJJJIJJJJJJJJJJJJIHHJJJJJJJJJJJJJJJJJJJJJJJJJJG_Mismatch_1_Sense_+_Library_PoolT
AAATATATTTTCATTGTTCACTGTTTGTATTATCTGATAATTATTGGATCCTTTGA
>Frequency_1_QualityScore_FFHHHHHJJIJJJIJJJJJJJJJJJJJJJJJIJJIJJJJJJJJJJJJJIJJJJJIIIJJJJJIJJJJJJIIJHHHHHGHEFFFFFFCEDEAEDE_Mismatch_1_Sense_+_Library_PoolT
CTTCTTTCGATTCTTTACCAAGAGAATTTCTAGCTCGCATTACTCTCTTTCCATATATCATGTAAATATATTTCCATTGTTCACTGTTTGTATG
>Frequency_1_QualityScore_FFHHHFHIJJJJIJIIJIGGIHIJJJJGIIIJJIIJJIIJJJJIJIJJIIJIJJJIIJJJJJJIJIJJJHIIHFHFHHG_Mismatch_0_Sense_+_Library_PoolT
TTTCGATTCTTTACCAAGAGAATTTCTAGCTCGCATTACTCTCTTTCCATATATCATGTAAATATATTTCCATTGTTCA
>Frequency_1_QualityScore_DBFBFFFB?CFHHEH>3FFHHAHG<C@=E3DECFGG?FGEDHG@F8B?FGG2B8FHGGIGHGEAH;@@?@=5363>C;;>A5@_Mismatch_0_Sense_+_Library_PoolT
GTACAGTAGAAATACAATTTTAGGAGACCAGCTTGCAGCTTTGTGTGTTCGAGCTCAGCTGGCTTCTTTCGATTCTTTACCAA
>Frequency_1_QualityScore_DDDDDDDEA@EE;+AF@+8C<@?CC4CDD@1?:6):?)?B8?DBAA=;87)=8--@A;=A>=>=)7;@AAA;@A@;(;>3-9????AAAA_Mismatch_0_Sense_+_Library_PoolT
TTTTAGGAGACCAGCTTGCAGCTTTGTGTGTTCGAGCTCAGCTGGCTTCTTTCGATTCTTTACCAAGAGAATTTCTAGCTCGCATTACTC
>Frequency_1_QualityScore_EDFHHHHJJJJJIJIHJIGHIEHIIIIJJIBFIIGIJJJJGGIJEHIIJIIJJJJJJEG_Mismatch_0_Sense_+_Library_PoolT
GTAAATATATTTCCATTGTTCACTGTTTGTATTATCTGATAATTATTGGATCCTTTGAA
>Frequency_1_QualityScore_FFHHHHHJJJJJJJJJJJJIJJJJJJJJJJJJJJJJJJJJJJJIJJJJJJIIGJJIJIIJJIGIJGJJIGIJHHHHHEHFFFDFE_Mismatch_2_Sense_+_Library_PoolT
TTTCGATTCTTTACCAAGAGAATTTCTAGCTCGCATTACTCTCTTTCCATATATCATGTAAATATATTTTCATTGTTCACTGTTA
>Frequency_1_QualityScore_FFHHHHHIJJJJJJJIIIJJJJJGIJJHIJJIIIJIJJJHGJJJIJIJJJIJIIJIIJIG_Mismatch_1_Sense_+_Library_PoolT
ATGTAAATATATTTCCATTGTTCACTGTTTGTATTATCTGATAATTATTGGATCCTTGGA
>Frequency_1_QualityScore_FFHHHHHJIIJJJJIJIGHIJGIIGJJJIHIJJJJJIIJJJJJJJJIIJJIJJJJJJIJJIHHHFHHHHADFFFFFFFEEEEEEE_Mismatch_1_Sense_+_Library_PoolT
GCTGGCTTCTTTCGATTCTTTACCAAGAGAATTTCTAGCTCGCATTACTCTCTTTCCATATATCATGTAAATATATTTCCATTGA
>Frequency_1_QualityScore_FFHHHHHJGJIJJJJJJJJJFIIHIIIJJJJJJJJJJIJIGIJJJJJIJIFHJGGIIHGGHHHHGGFDFDECEEEEEE_Mismatch_0_Sense_+_Library_PoolT
AGTAGAAATACAATTTTAGGAGACCAGCTTGCAGCTTTGTGTGTTCGAGCTCAGCTGGCTTCTTTCGATTCTTTACCA
>Frequency_1_QualityScore_EFHHHFHIJJHIJIHIJJHIJJHIJIJJJJHIJIJIIIJJJHIJIIJIJIHIIIFEIJJIJIGIHGEHHDEFFD;ACD@CBDDDD=CB>??<>C_Mismatch_0_Sense_+_Library_PoolT
TCTTGATTTTCTTGATTTCTTGATTACCCTACAGCACCTGGTTCTGCAGATTCCCGGCCTTCACACACTTTTCCAGTGAGGCCTGAGGAGGATA
>Frequency_1_QualityScore_FDHHHFFGGIBFGHI@BHGHHHHIFEHGGCCG@FHEFHIIIIIGGIGIIIIIGIIIIE_Mismatch_1_Sense_+_Library_PoolT
AGCTGGCTTCTTTCGATTCTTTACCAAGAGAATTTCTAGCTCGCATTACTCTCTTTCA
>Frequency_1_QualityScore_DD>FFA?AE<2C<I@B?:AA:33<C<A<93C9E;CG;?8000BB<B@*B8B<??:\;F_Mismatch_0_Sense_+_Library_PoolT
TTGATTTTCTTGATTTCTTGATTACCCTACAGCACCTGGTTCTGCAGATTCCCGGCCT
>Frequency_1_QualityScore_FDDHHHHJIIJIIJIEEHGEFGGGEIHJCHHIJEGGEIJCIJIJIIIIEIJJJGIIJGIAGGG?E=?CCCCECD_Mismatch_0_Sense_+_Library_PoolT
CCAGCTTGCAGCTTTGTGTGTTCGAGCTCAGCTGGCTTCTTTCGATTCTTTACCAAGAGAATTTCTAGCTCGCA
>Frequency_1_QualityScore_FFGHGHHJJGIJCHIJGCDHIIEEHGIJ@GIIIJJJJIJJIIJFGIJIJJIIJJJIGIIJJIIGHHEHHHHHBDFFFFFEEEEEDDCCD_Mismatch_1_Sense_+_Library_PoolT
CTTCTTTCGATTCTTTACCAAGAGAATTTCTAGCTCGCATTACTCTCTTTCCATATATCATGTAAATATATTTCCATTGTTCACTGTTA
>Frequency_1_QualityScore_FFHHHHHJJJJHIJIJJJJIJJJJJJJJJJIJJJJJJJJIJJJIIIIJJIJHIIJIJJJHFFDDEEEEEEEEFFDDDDDDBCDDEEECDDDDCD_Mismatch_1_Sense_+_Library_PoolT
ATTTATTTTGGTTTATTTTAAATTTGAATGAGATATCAGAGGGACGCTGAGTATCCCCGGATCTCATTCATTTAAGTTCGTATTTTCCTTTGCC
>Frequency_1_QualityScore_FFGHHHHIJJIGIIIIJJIIIJIDGGGIIIIIJJIJEIGIIIIGGGFHIJGGGBFHIBFGIA_Mismatch_1_Sense_+_Library_PoolT
CTCGCATTACTCTCTTTCCATATATCATGTAAATATATTTCCATTGTTCACTGTTTGTACTA
>Frequency_1_QualityScore_FFHHHHHJJJJJJJJJJIIJJJJIJJJJGHHIGIIJJJJJJIJJJJJIJJJJJJJJIIJJJJJJJJHHHHHHHFFFFFFFFD_Mismatch_0_Sense_+_Library_PoolT
AGCTGGCTTCTTTCGATTCTTTACCAAGAGAATTTCTAGCTCGCATTACTCTCTTTCCATATATCATGTAAATATATTTCCA
>Frequency_1_QualityScore_DFGHHFHIJGIIGJJJJJJJIIGGIJHIHIJJJJJJJJJHJJJJHIJJ_Mismatch_0_Sense_+_Library_PoolT
TTTCCATATATCATGTAAATATATTTCCATTGTTCACTGTTTGTATTA
>Frequency_1_QualityScore_FFFHHFFIJIIJJJJFHIIJJIIIJIHIFIGIJDFGIFIIEHEFFFFF:BCCCEEEDDDD>CCDEDDDDCDCBCBCDDEEEEDDDDDDDDDDDD_Mismatch_0_Sense_+_Library_PoolT
GGATAATAAGCCTGGTGTTTGGGCCGTTGGAAGCCGGCCGTTCTTGATTCTGCTCAGAGGTAGATGAGAAGCCTGTAGTACTGAGCACCAGCAG
>Frequency_1_QualityScore_FFHFAFHIGIGIIIIIBGHGGCGGFHIGHAGFHIIGGGGIIFFHIGHHFHIGHIGGIGHGHCHHIDHH_Mismatch_2_Sense_+_Library_PoolT
CAGAATTTCTAGCTCGCATTACTCTCTTTCCATATATCATGTAAATATATTTCCATTGTTCACTGTTA
>Frequency_1_QualityScore_FFHGDHHJJIHIJJJJJJJIJIJIJJJJJJIIIJIJJJIIIIIJJJIJJIJJGGCGIJIIIJJHHGHFFFCEDEEDEDDCDDDCDDDDADCCBA_Mismatch_0_Sense_+_Library_PoolT
GCACTTCTTGATTTTCTTGATTTCTTGATTACCCTACAGCACCTGGTTCTGCAGATTCCCGGCCTTCACACACTTTTCCAGTGAGGCCTGAGGA
>Frequency_1_QualityScore_FFHFDH>GGIIIJIIFGIIJICGIAGIJJGIGIJJIIJIFG@@FHGHJGGII_Mismatch_0_Sense_+_Library_PoolT
GCTTGCAGCTTTGTGTGTTCGAGCTCAGCTGGCTTCTTTCGATTCTTTACCA
>Frequency_1_QualityScore_FFHFDFHJIGIG@FAFHIIJIJEEGIGBDGIIEHGGJJJIJJJJGIJFFIIGHIJIJIGJEHCGHIIIIDCHEIJGHBEF@DFFF_Mismatch_0_Sense_+_Library_PoolT
TTCTTTACCAAGAGAATTTCTAGCTCGCATTACTCTCTTTCCATATATCATGTAAATATATTTCCATTGTTCACTGTTTGTATTA
>Frequency_1_QualityScore_FFHHGHHJJJJIJIJIJJJJJGHIJJHJFIIGIIJJJJIIGIH@GIIJIJJJJIIJJHGIGIJIIIIGGHHHHFFDEDCEEDDDDCCDCDDDDD_Mismatch_0_Sense_+_Library_PoolT
AACCTACTTCTGCACTTCTTGATTTTCTTGATTTCTTGATTACCCTACAGCACCTGGTTCTGCAGATTCCCGGCCTTCACACACTTTTCCAGTG
>Frequency_1_QualityScore_DFDHHHHFHIF@HH@HIIIGHIIIIEHGIIIIGGECEFFB;FH@DHEGGBFCF@F>CHGGAEFEHECCD@AC@CAC?;B@CDCC;CC:_Mismatch_0_Sense_+_Library_PoolT
TTGCCTGTACAGTAGAAATACAATTTTAGGAGACCAGCTTGCAGCTTTGTGTGTTCGAGCTCAGCTGGCTTCTTTCGATTCTTTACCA
>Frequency_1_QualityScore_EF<DHHHIIEHFGBCHIIGHIGEGIGGIEGIIJFGIJJIGHIHHJIJIFGIGGGIJIJIIGJJJIFGFFFDEEEEEDDDDDDDFDDEFEEEDDD_Mismatch_1_Sense_+_Library_PoolT
TTACAGCTTTGTGTGTTCGAGCTCAGCTGGCTTCTTTCGATTCTTTACCAAGAGAATTTCTAGCTCGCATTACTCTCTTTCCATATATCATGTA
>Frequency_1_QualityScore_FFHHHHHJJJJJJJJJJJHIJHIIJGIIIJJJJIIIJJJJJJJJJJIJJJEIJJJJJHHHGHHHFFFFDDFEEEEEEEEEDDEEEEDDA_Mismatch_1_Sense_+_Library_PoolT
CTCAGCTGGCTTCTTTCGATTCTTTACCAAGAGAATTTCTAGCTCGCATTACTCTCTTTCCATATATCATGTAAATATATTTCCATTGA
>Frequency_1_QualityScore_FFHHHHHJJJJJJJJJJJIJIJIJJJJJJIGIJJIJJJIJJJJJJJJJJJJJJJIJJHIHHIJJIGIHHHGFFFFFDEEECDDDDBDCDDD_Mismatch_2_Sense_+_Library_PoolT
ATTTTCCTTTGCCTGTACAGTAGAAATACAATTTTAGGAGACCAGCTTGCAGCTTTGTGTGTTCGAGCTCAGCTGGCTTCTTTCGATTCAC
>Frequency_1_QualityScore_FFHHFHHJJJJJJJJJHIFHHHGJJIJIFHIIIJIIHIIHIJJIIJJIHIJJJJIJDEHIJJJJJJJJIJIHHHHF@CDEDEEDB=@BCDDDC@_Mismatch_1_Sense_+_Library_PoolT
ATCATTCATTTAAGTTCGTATTTTCCTTTGCCTGTACAGTAGAAATACAATTTTAGGAGACCAGCTTGCAGCTTTGTGTGTTCGAGCTCAGCTG
>Frequency_1_QualityScore_DFHHHGHJIJJGIIJGHIGIIIIIGGGIIIGIIJGGGIIIIJIJIJGIEIIGII_Mismatch_1_Sense_+_Library_PoolT
TCTAGCTCGCATTACTCTCTTTCCATATATCATGTAAATATATTTCCATTGTTA
>Frequency_1_QualityScore_FFHHHHHJJJJJJJJJJJJJJIHIIJJJJJJIJJJJJJ_Mismatch_0_Sense_+_Library_PoolT
TTTTCCTTTGCCTGTACAGTAGAAATACAATTTTAGGA
>Frequency_1_QualityScore_FFHHHHHJJJJJJJJJHIIIJJJJIJJJJJJJJJJJJJJJJJJJEIJJJJJJJJIIJHHHHHHHFFFFFFEDDDDDDDDDDDDDDDD_Mismatch_2_Sense_+_Library_PoolT
CCAGCTTGCAGCTTTGTGTGTTCGAGCTCAGCTGGCTTCTTTCGATTCTTTACCAAGAGAATTTCTAGCTCGCATTACTCTCTTGCA
>Frequency_1_QualityScore_FFFFFHHJJJJJJJJJJJJJJJJIGJEHJJJJIJJJJJJJJJIJJIJIHIJJJJJIJJIJJJJJJJHIJHJJIHHHHHHHFFFFFFFFECEEDD_Mismatch_1_Sense_+_Library_PoolT
AGAGAATTTCTAGCTCGCATTACTCTCTTTCCATATATCATGTAAATATATTTTCATTGTTCACTGTTTGTATTATCTGATAATTATTGGATCC
>Frequency_1_QualityScore_FFHHHHHJIJJIJJJJJJJIIJIJIIJIIJJJJIIIJJIIJJJJJJJJJJIDGHHIIIJJJHIJJGG_Mismatch_0_Sense_+_Library_PoolT
ATTTCTAGCTCGCATTACTCTCTTTCCATATATCATGTAAATATATTTCCATTGTTCACTGTTTGTA
>Frequency_1_QualityScore_FFHHHHHJJJJJJIJJJJJJJJJJJJJJJJJJJJJJJIJJJJJJJJJJGIJIJJHHHHHGHFFFFFFFEEEEEEEECDDDDDBDDDDDCCDCCD_Mismatch_0_Sense_+_Library_PoolT
AGAACCCACCATGATCTTAATTTTCAGACCGATTTTTATTTATTTTGGTTTATTGTAAATTTGAATGAGATATCAGAGGGACGCTGAGTATCCC
>Frequency_1_QualityScore_FFHHHFGJGBHFHIGIGGGGIIIGIIJGJIHGGFHHGGIBFHIHGGHIEHHGHFFFFFFDEEEEEEDDDCCCCDDA@CDEEECCCCCDCDAAAC_Mismatch_1_Sense_+_Library_PoolT
ATTTGAATGAGATATCATAGGGACGCTGAGTATCCCCGGATCTCATTCATTTAAGTTCGTATTTTCCTTTGCCTGTACAGTAGAAATACAATTT
>Frequency_1_QualityScore_FFGHHHHJIIIJJJJJJJJIJJJIJJJHJJJHGIJJ_Mismatch_0_Sense_+_Library_PoolT
ATGTAAATATATTTCCATTGTTCACTGTTTGTATTA
>Frequency_1_QualityScore_FFHHGHHIIJJJJJJIJJJIJHIJGIIJJJIJJIGGHGIJJJJJJIJJIIJJJJJJHHHHHHHFFFFFFFEEEEEEDFFEEDDFFEEEEEDEEE_Mismatch_1_Sense_+_Library_PoolT
GAGCTCAGCTGGCTTCTTTCGATTCTTTACCAAGAGAATTTCTAGCTCGCATTACTCTCTTTCCATATATCATGTAAATATATTTCCATTGTAC
>Frequency_1_QualityScore_FFHHGGHJJJJJJJJJJIJIJJIIJJJJJJJJJJJJHJIIHHIIJIJJJJJJJJJJJJGIJJHHHHGFFBCF_Mismatch_2_Sense_+_Library_PoolT
AGAAATACAATTTTAGGAGACCAGCTTGCAGCTTTGTGTGTTCGAGCTCAGCTGGCTTCTTTCGATTCTTAC
>Frequency_1_QualityScore_FFHHHHFHHIIJJJGIJIGIIIJJJJJJJJJJIJHJJJJJJJJIGHJDEFCHIJJJJJJJJJHGGFFFFFECEEECC_Mismatch_1_Sense_+_Library_PoolT
GCTTTGTGTGTTCGAGCTCAGCTGGCTTCTTTCGATTCTTTACCAAGAGAATTTCTAGCTCGCATTACTCTCTTTCA
>Frequency_1_QualityScore_FFHHHHHJJJIJJJIJJJJJJJJJJJJJJJJJJJJJJIIJJJIJJJJJJJIJJJJJJJIIJJJJJJJIJHHHIHG_Mismatch_1_Sense_+_Library_PoolT
GATTCTTTACCAAGAGAATTTCTAGCTCGCATTACTCTCTTTCCATATATCATGTAAATATATTTTCATTGTTCA
>Frequency_1_QualityScore_DDHHHDBAGGHHICF?CFGIIII>ED+A?CHGDDGBDF@C?GIIGII<FF8FHE@BCBFHICI>FE@AGGHIIIH_Mismatch_1_Sense_+_Library_PoolC
GATTCTTTACCAAGAGAATTTCTAGCTCGCATTACTCTCTTTCCATATATCATGTAAATATATTTTCATTGTTCA
>Frequency_1_QualityScore_FFGFHHFIJGIJJJJJJIJJFJIIIJJJJJJJJJJIJJJJJJJHJJJJJJIJEHHHFDFFFFFEFFEEEEEDDDDDFEEDDDDDDDDDDDDEED_Mismatch_1_Sense_+_Library_PoolT
TGGTTTATTGTAAATTTGAATGAGATATCAGAGGGACGCTGAGTATCCCCGGATCTCATTCATTTAATTTCGTATTTTCCTTTGCCTGTACAGT
>Frequency_1_QualityScore_FFGHHHHJJJIJJJHIJJJIJBGHHIJJJJJIJJJIIIJJFIJJIJJIJJJJJIIIJHHHFFFFFEEDDDDDDDDDEEEEEEEEEDEEED@CCD_Mismatch_1_Sense_+_Library_PoolT
ACCGATTTTTATTTATTTTGGTTTATTGTAAATTTGAATGAGATATCAGAGGGACGCTGATTATCCCCGGATCTCATTCATTTAAGTTCGTATT
>Frequency_1_QualityScore_D>DDCDDE>:CE@@@:C:C+3::<FDF@FE9EEECDD<BD>D9B@DCD@B9?8CD4B9A\;)=@)=?=?7;;AD>;?>BA:A<>5>(>:9?_Mismatch_0_Sense_+_Library_PoolT
TTGCCTGTACAGTAGAAATACAATTTTAGGAGACCAGCTTGCAGCTTTGTGTGTTCGAGCTCAGCTGGCTTCTTTCGATTCTTTACCAAGA
>Frequency_1_QualityScore_FFGGFHHJIJIGJIIHHDCHIIIFIEGGIJJIHIIGIIJJJIFGGHCFHJIJIJJIHGGIJFHHHFGFC39>>BDCCDDDCDCDDD@CCDABCE_Mismatch_1_Sense_+_Library_PoolT
CAGCTTGCAGCTTTGTGTGTTCGAGCTCAGCTGGCTTCTTTCGATTCTTTACCAATAGAATTTCTAGCTCGCATTACTCTCTTTCCATATATCA
>Frequency_1_QualityScore_ADFAF??4CF9E9?E>CFFFIIEBDGC4DFFD@C?D6A6/=F3@;7;=AEEE>).?@DC6@1=A((,;,5;?>>AA((+>A@34::BB>BD@:>_Mismatch_1_Sense_+_Library_PoolT
CGATTACCCTACAGCACCTGGTTCTGCAGATTCCCGGCCTTCACACACTTTTCCAGTGAGGCCTGAGGAGGATAAATACTATATAGTATATAGA
>Frequency_1_QualityScore_FFHHGGHGIIHIJJJIIJIIIJJIJJJJGJIJJJJJIEHIIIIGIIJJJJIJJJGGHIIJJJEIJJJIHHFFDEEEECCBDDDDDDDDDCDA>A_Mismatch_0_Sense_+_Library_PoolT
CTACTTCTGCACTTCTTGATTTTCTTGATTTCTTGATTACCCTACAGCACCTGGTTCTGCAGATTCCCGGCCTTCACACACTTTTCCAGTGAGG
>Frequency_1_QualityScore_FFHHHHHJJJJJJJJJJJJJJJIIJJJJJJJJJJJJJJJJJJJJIJJJJJJHIJJJI_Mismatch_0_Sense_+_Library_PoolT
CGCATTACTCTCTTTCCATATATCATGTAAATATATTTCCATTGTTCACTGTTTGTA
>Frequency_1_QualityScore_FDFHFHHEGFEIIIIDIIIIIGGGFCFFHIIHGHHGICHGGDHIGDHBFEGGGEHHIFIIG<ED@D=;A@BDDBEA_Mismatch_1_Sense_+_Library_PoolT
TCTTGTAGGCATTTGGAATATTTGTCGAATTATATTGACTACGTTCCCCCAATGCATGATGGAGTCGATTCACCCA
>Frequency_1_QualityScore_FDFHHHHJJJJJJJJJJJJJJIJJJJJJJJJJJJJJIJJFHIIJJJIIIIIJJJJJJJJJJIIJJJJIJHIIJJJJIJCH_Mismatch_1_Sense_+_Library_PoolT
TACTCTCTTTCCATATATCATGTAAATATATTTCCATTGTTCACTGTTTGCATTATCTGATAATTATTGGATCCTTTGAA
>Frequency_1_QualityScore_FFHHHHHJJJJJJJJJJJJJJJJJIJJJJJIIJJIJJJJIIGIJJHIJGHIJGIIJHIHIIJIJHJIEHGHIJIJII_Mismatch_1_Sense_+_Library_PoolT
ATTACTCTCTTTCCATATATCATGTAAATATATTTCCATTGTTCACTGTTTGTATTATCTGATAATTATTGGATCCA
>Frequency_1_QualityScore_DDBCADFIB4,23<<CFABHHHH<H>B98E??)0*:BF>9BB*99*/??DFEF<FAB<B)).>@==@F;==DE_Mismatch_1_Sense_+_Library_PoolT
GATTCTTTACTAAGAGAATTTCTAGCTCGCATTACTCTCTTTCCATATATCATGTAAATATATTTCCATTGTT
>Frequency_1_QualityScore_FFHHHHHJJJJJJJJJJJJJJCGFIGIJIJJJIGGJIEIGHGIJJHFFFDEEDEEFDEDDDCDCDB:@CCDDDCDDDDDDDCDDDEEECCDDDD_Mismatch_0_Sense_+_Library_PoolT
GGTTGAGGATAATAAGCCTGGTGTTTGGGCCGTTGGAAGCCGGCCGTTCTTGATTCTGCTCAGAGGTAGATGAGAAGCCTGTAGTACTGAGCAC
>Frequency_1_QualityScore_FFGHFHHIFHIEHIIEEIGICHIDHFHCGGHGHJJIGHIIIJFIJIJ<G_Mismatch_0_Sense_+_Library_PoolT
TTCCATTGTTCACTGTTTGTATTATCTGATAATTATTGGATCCTTTGAA
>Frequency_1_QualityScore_FFHHHHHBGHIJJJIJJJJJJIIGIJIJJJJIJJJJJIIIJJJJIIIGIJIIIJJIJIJJJJJJGEHIIHEHHFHFHFFFFE@@CECDDDDCDD_Mismatch_0_Sense_+_Library_PoolT
TTCTTGGTTTCTTGATTACTCTACAAAACCTACTTCTGCACTTCTTGATTTTCTTGATTTCTTGATTACCCTACAGCACCTGGTTCTGCAGATT
>Frequency_1_QualityScore_DDH:@CBGHDHA<A@FGID@FECFFHBHIAFEDBDHEBFG998CFHABC4CHGHGD@C=@H_Mismatch_1_Sense_+_Library_PoolT
GAGAATTTCTAGCTCGCATTACTCTCTTTCCATATATCATGTAAATATATTTCCATTGTTA
>Frequency_1_QualityScore_>DBCFFFIBGCGHGIIIICBHHGGGIIHGBGEGGIIGCHIIIGIEIEGHGH@B?FBFGEGIIIIEDF@FHIGGEHIHHHHHHHDCBDBDCECEE_Mismatch_1_Sense_+_Library_PoolT
GAATTTCTAGCTCGCATTACTCTCTTTCCATATATCATGTAAATATATTTTCATTGTTCACTGTTTGTATTATCTGATAATTATTGGATCCTTT
>Frequency_1_QualityScore_FFFHHHHJJJIIIIIJJIJIJHHFHHI<DCHGIHJJIHIJGHIFHIJGH@HICFHIACGG_Mismatch_0_Sense_+_Library_PoolT
GGAGACCAGCTTGCAGCTTTGTGTGTTCGAGCTCAGCTGGCTTCTTTCGATTCTTTACCA
>Frequency_1_QualityScore_FFHHHHHJJGJIJIIJIJIJJJJJJJJJJIJJJJJJJIJJJJJJJIIJJJJJIIJJHHHDFFFEDDDDDBDDDDDDDDDDDDDDDDDADDDDDD_Mismatch_1_Sense_+_Library_PoolT
CCATACAGATTCCACGGCACATTCATCACTTCCAACGAGCTTGCTAAGCAGGTGCCGTGAAGACGCGCTGTCTTCCGCCCTTCTTGGTTTCTTG
>Frequency_1_QualityScore_FFGGDHHIJJIIHHJJIGGHIGIHIHHIIEHCHIIJJGIHGIJIIGHGAHIIJJIEJ_Mismatch_1_Sense_+_Library_PoolT
AAATATATTTCCATTGTTCACTGTTTGCATTATCTGATAATTATTGGATCCTTTGAA
>Frequency_1_QualityScore_FFHHHHHJJJJJJJIJJJJJJJGIGIJJJIJJIJJJJJJJJJJJJJJJJJJJIJJJGHIJHIJJJJJJGJ_Mismatch_0_Sense_+_Library_PoolT
TAGCTCGCATTACTCTCTTTCCATATATCATGTAAATATATTTCCATTGTTCACTGTTTGTATTATCTGA
>Frequency_1_QualityScore_DBDF?DAGHGHD@FEACG@DCGFFFHI<H?@:8CH;@@7@FE@E@GDGH;)7@??@DDEEEECEEC@>@5>CC>5(:AAA>@C@ADC::38?_Mismatch_0_Sense_+_Library_PoolT
GATATCAGAGGGACGCTGAGTATCCCCGGATCTCATTCATTTAAGTTCGTATTTTCCTTTGCCTGTACAGTAGAAATACAATTTTAGGAGAC
>Frequency_1_QualityScore_FEFHFHHGJEGEIHIIIJJIJJJIBFIIIIJIGI9FHIJJBFHIJJJIIIIIGIGJJI_Mismatch_2_Sense_+_Library_PoolT
AGGAGACCAGCTTGCAGCTTTGTGTGTTCGAGCTCAGCTGGCTTCTTTCGATTCTTAC
>Frequency_1_QualityScore_FFHHHHHJJJJJJJJIJJJJIIFGHGGIJHIIGIJJJIIHIGIJJGHIIJJIFGGIJHHGHGEFFFFFFDCEDEDEEDDCDDEDCDDDBCDDDD_Mismatch_0_Sense_+_Library_PoolT
CGCTGTCTTCCGCCCTTCTTGGTTTCTTGATTACTCTACAAAACCTACTTCTGCACTTCTTGATTTTCTTGATTTCTTGATTACCCTACAGCAC
>Frequency_1_QualityScore_DDFBFF?AFF<1CE@,ACH4<C@C+2))1?EF*??*??B)88?D8?/*/./BFEFCAEEF:47@)7;@DA;=>:?A)7;?>3?B_Mismatch_0_Sense_+_Library_PoolT
TGGCTTCTTTCGATTCTTTACCAAGAGAATTTCTAGCTCGCATTACTCTCTTTCCATATATCATGTAAATATATTTCCATTGTT
>Frequency_1_QualityScore_DDFFA??AAF<@<FH<BH9EAABEFECH<FDFFEB??CEFFFB;DFGI@DGFC@D_Mismatch_0_Sense_+_Library_PoolT
CTTTCCATATATCATGTAAATATATTTCCATTGTTCACTGTTTGTATTATCTGAT
>Frequency_1_QualityScore_A@CCDCFHHIIIIIEHEGIEH9CFHCGAG>?FHIIEGIII@D<=C;FCGHGCCGHIG@;CEHFFFFEEECCCCEDECCEDEDEACC>CCDEEFC_Mismatch_1_Sense_+_Library_PoolT
TTGTGTGTTCGAGCTCAGCTGGCTTCTTTCGATTCTTTACCAAGAGAATTTCTATCTCGCATTACTCTCTTTCCATATATCATGTAAATATATT
>Frequency_1_QualityScore_::CAC2CAF+22AC@<F@>9E??FHDCB??DDDGHA?DHI<*??FD@D=@=F7.=@G@47:<<B\766>@>(>(5;A;>(;(;;5>@CC_Mismatch_0_Sense_+_Library_PoolT
CTTTGTGTGTTCGAGCTCAGCTGGCTTCTTTCGATTCTTTACCAAGAGAATTTCTAGCTCGCATTACTCTCTTTCCATATATCATGTAA
>Frequency_1_QualityScore_FFHHHHHJJJJJJIJJJJJJJJJJJJJJIIJJJJJJJIJJHEHIIIJIJIGHIIGJJIBGHHEHIHHHFDFDFDFDEEEEDDADACDDDD?CD:_Mismatch_0_Sense_+_Library_PoolT
CTTGATTTTCTTGATTTCTTGATTACCCTACAGCACCTGGTTCTGCAGATTCCCGGCCTTCACACACTTTTCCAGTGAGGCCTGAGGAGGATAA
>Frequency_1_QualityScore_FFHHHHHJJJIJJIIJJIJJJJIJJJJIJJJJJIJJIIJJJGI_Mismatch_0_Sense_+_Library_PoolT
TGTTCACTGTTTGTATTATCTGATAATTATTGGATCCTTTGAA
>Frequency_1_QualityScore_FFHGHHHIIGIJJFJJJIJJJJJIIIIIJJIJJJIJJIJIJJJJHGIJFCGGIIHJJJIJIGJJJIJEG_Mismatch_2_Sense_+_Library_PoolT
CTCTCTTTCCATATATCATGTAAATATATTTCCATTGTTCACTGTTTGTATTATCTGATAATTATTGAT
>Frequency_1_QualityScore_FFHHHHHJIJJIJJJJJGJJJIIIJJJJJJIJJJJJJJJJJJJJJJJJJJJIJJJJJJJJJIJJJJJJIIHHHHHHHFFFFFFFEEEED_Mismatch_2_Sense_+_Library_PoolT
TTCTTTCGATTCTTTACCAAGAGAATTTCTAGCTCGCATTACTCTCTTTCCATATATCATGTAAATATATTTCCATTGTTCACTGTCTA
>Frequency_1_QualityScore_FFHHHHHJJJJJJJJJJJJJJJJIJJJJJJJJJJJJJJJJJJJJJJJJHIIJJJJHIJJJJIJIIJJHHHFHFFFFEEDEEEDBFDDDEDCDCD_Mismatch_1_Sense_+_Library_PoolT
TTTCCTTTGCCTGTACAGTAGAAATACAATTTTAGGAGACCAGCTTGCAGCTTTGTGTGTTCGAGCTCAGCTGGCTTCTTTCGATTCTTTACAA
>Frequency_1_QualityScore_FFGHHHHJJJJJJJIJJIJJIJJJJJIIIJIJJJIJJJJJJJJJJJJJIJJJJJJIHIG_Mismatch_1_Sense_+_Library_PoolT
CATTTCTAGCTCGCATTACTCTCTTTCCATATATCATGTAAATATATTTCCATTGTTCA
>Frequency_1_QualityScore_FFHHHHHJJIJJIJJJJJJJJJHGHIJJJJJJJJIJJJIJJJJJJJJJJJJJIJJJJJJJJJJJJJJJIGHHHHHHHHFFFFFFDECEEEBCDE_Mismatch_1_Sense_+_Library_PoolT
CTTCTTTCGATTCTTTACCAAGAGAATTTCTAGCTCGCATTACTCTCTTTCCATATATCATGTAAATATATTTTCATTGTTCACTGTTTGTATT
>Frequency_1_QualityScore_FFHHHHHJGJJIIJJJHJJIJGGIIJIJJJJIJJJIJFHIIJJIIGEGIJJGIIIIIIFIGIJHGGFFFDFFB_Mismatch_1_Sense_+_Library_PoolT
GTAGAAATACAATTTTAGGAGACCAGCTTGCAGCTTTGTGTGTTCGAGCTCAGCTGGCTTCTTTCGATTCTTA
>Frequency_1_QualityScore_FFHHHHHJJJJJJJJJJJJJJJJJJIJHJJIJJJHIIJJJJJGIJJJJIJJJJJJJIJJIGHEHHFFFFFFFEEEEECDDDDDEDDDDD_Mismatch_2_Sense_+_Library_PoolT
AAATACAATTTTAGGAGACCAGCTTGCAGCTTTGTGTGTTCGAGCTCAGCTGGCTTCTTTCGATTCTTTACCAAGAGAATTTCTAGCCA
>Frequency_1_QualityScore_FFHHHHHJJJJJJJJJJJJJJGHIIJJIIJJJJJIJJJIJJJJJJJJJJJJJJJIJJJJJJGIJJHHHHHHHFFFFFFDEEEAEEDDDCDDCBD_Mismatch_0_Sense_+_Library_PoolT
GCTGTCTTCCGCCCTTCTTGGTTTCTTGATTACTCTACAAAACCTACTTCTGCACTTCTTGATTTTCTTGATTTCTTGATTACCCTACAGCACC
>Frequency_1_QualityScore_FFHHGHFIJJJIGHJCHIGG@FGHIJJIJJJJJJJJJJIJGDIJIIIHJIAHGGGIJJIIJJJJJIJFEGIGEHEH=AHFFFFFFC_Mismatch_2_Sense_+_Library_PoolT
CTTTCGATTCTTTACCAAGAGAATTTCTAGCTCGCATTACTCTCTTTCCATATATCATGTAAATATATTTCCATTGTTCACTGTCA
>Frequency_1_QualityScore_FFGHHHHJJJJJIJIIIJJJJJJAHIGIJFIJIJJJJJJJJJIJIJIIJJJHGIJJJIIJJJJHHGHFFEFFFFDEEEEEEDDDDDBDDDDDDD_Mismatch_0_Sense_+_Library_PoolT
ACACACTTTTCCAGTGAGGCCTGAGGAGGATAAATACTATATAGTATATAGAAGCAGAACCCACCATGATCTTAATTTTCAGACCGATTTTTAT
>Frequency_1_QualityScore_FFGHFHGHHIGHICHGIJJJJJJGIJIIJIJIJJJJJJJJJJJJIGIIHIHHIHJFGIJIJJIGIIIIGDHGGIJIHHFHHFFFFFF@@_Mismatch_2_Sense_+_Library_PoolT
AGCTCACATTACTCTCTTTCCATATATCATGTAAATATATTTCCATTGTTCACTGTTTGCATTATCTGATAATTATTGGATCCTTTGAA
>Frequency_1_QualityScore_FFHHHHHIJIJJJJJJJJJIJJJJJJIIJJJJJJJJJJJJJIJIJJJIJIJJJJFHIJJJJJJJJIIIJGIJJJJJJJIJIJJIEGHHHHDFFB_Mismatch_0_Sense_+_Library_PoolT
GCATTACTCTCTTTCCATATATCATGTAAATATATTTCCATTGTTCACTGTTTGTATTATCTGATAATTATTGGATCCTTTGAATATGGGTTGT
>Frequency_1_QualityScore_FFHHHHHJJJJJHJJJJJJGJJJJJJJJJJJJIJJIJJIJIIJJIJJJIJIIDHIJJIJJHBEDEECCDADDEEEDDDDED@?CDFEEDDDDDD_Mismatch_0_Sense_+_Library_PoolT
TATTTATTTTGGTTTATTGTAAATTTGAATGAGATATCAGAGGGACGCTGAGTATCCCCGGATCTCATTCATTTAAGTTCGTATTTTCCTTTGC
>Frequency_1_QualityScore_FFHHGGHJJJJJIIIJJGGGJJIJIJIIHHIJJJJJFIJJJJJIJJJJJFHIJJHHGHHEHFFFFFFFFEDEEEEEEFEEDEEDDDDEDDDDDD_Mismatch_1_Sense_+_Library_PoolT
GCTGGCTTCTTTCGATTCTTTACCAAGAGAATTTCTAGCTCGCATTACTCTCTTTCCATATATCATGTAAATATATTTTCATTGTTCACTGTTT
>Frequency_1_QualityScore_BDDC?DD@<ACE43A:FFI+C?FF<<<2CA*?*??8C@)*008DB_Mismatch_0_Sense_+_Library_PoolT
TTTGCCTGTACAGTAGAAATACAATTTTAGGAGACCAGCTTGCAG
>Frequency_1_QualityScore_DDF8DB8G@CFG;GFG1A?3CA@F<FGE*:*?BD****8?<-;F>=(.=@))>DC:==2?DDDBA>>;>;@A:>;5(-;A3>>:A3>B658000_Mismatch_1_Sense_+_Library_PoolT
TATAGAAGCAGAACCCACCATGATCTTACTTTTCAGACCGATTTTTATTTATTTTGGTTTATTGTAAATTTGAATGAGATATCAGAGGGACGCT
>Frequency_1_QualityScore_FFHHHHHJJJIIIJJJJJIFGGHHIGJIJJJJJJJJJJJJJJJJJIJJJJIJJJIJIIIIHG_Mismatch_1_Sense_+_Library_PoolT
GGACCAGCTTGCAGCTTTGTGTGTTCGAGCTCAGCTGGCTTCTTTCGATTCTTTACCAAGAG
>Frequency_1_QualityScore_FFHHHHHIJJIJGIGIJJIEHIIDGHGEHIJHIIJIHIIHHIJIIJJEIJJJII?FH_Mismatch_0_Sense_+_Library_PoolT
AAATATATTTCCATTGTTCACTGTTTGTATTATCTGATAATTATTGGATCCTTTGAA
>Frequency_1_QualityScore_BAFFDFAD:E@<<C:CCHEDCD9B9E9*::*?<CFE9?<4:?D>4BG*09BFB<BFFB;@@)))..>EAC>3A_Mismatch_1_Sense_+_Library_PoolT
ACAAAACCTACTTCTGCACTTCTTGATTTTCTTGATTTCTTGATTACACTACAGCACCTGGTTCTGCAGATTC
>Frequency_1_QualityScore_DDDFFH>E<FFCC:3CEH?<E:<CFBFE>EHHC>@ECGG@FGHGIIBGHGB@::_Mismatch_1_Sense_+_Library_PoolT
TTCCATATATCATGTAAATATATTTCCATTGTTCACTGTTTGTATTATCTGGTA
>Frequency_1_QualityScore_B?D?1D81<2+A4?)111:D9D000:*?D6B?D)?7)7;A3)/..AA@77.=.7.===CD>77?_Mismatch_1_Sense_+_Library_PoolT
CCCGGCCTTCACACCCTTTTCCAGTGAGGCCTGAGGAGGATAAATACTATATAGTATATAGAAG
>Frequency_1_QualityScore_@D=CFDD<CFEFAABECEFFFFEEADF?FD)*0:?BFE;DFFE986(6;@F@C==;D=EFA?DD3;BD>@;(5;==@?A?B<A@_Mismatch_0_Sense_+_Library_PoolT
CTTGATTTCTTGATTACCCTACAGCACCTGGTTCTGCAGATTCCCGGCCTTCACACACTTTTCCAGTGAGGCCTGAGGAGGATA
>Frequency_1_QualityScore_DFHFHFH3A@CBFIIDGBEBFFGHIFH9BBFHHHIEGGIIIIGEG@@@DHIHI;?CHHHECD@@DECAA;>AAC@;3ACC_Mismatch_2_Sense_+_Library_PoolT
TTTAGGAGACCAGCTTGCAGCTTTGTGTGTTCGAGCTCAGCTGGCTTCTTTCGATTCTTTACCAAGAGAATTTCTAGCCA
>Frequency_1_QualityScore_FFHHHGHJJJJJIJIIIIIJJIIIGHGJJIGJJJJJJJFHIICEEHIJJJJJJJGIJEHEE_Mismatch_2_Sense_+_Library_PoolT
GTAAATATATTTCCATTGTTCACTGTTTGTATTATCTGATAATTATTGGATCCTTTGTGTA
>Frequency_1_QualityScore_FFHHHFHIIJIJJJIDIHJDEBFHGIJIJJE?HGGIJIJJJJJJJIJIIIIIIII@HGHJIIGHIJHJJEEHHHHGHFFFFFFFCCEEEDDDDD_Mismatch_2_Sense_+_Library_PoolT
TCTTTCGATTCTTTACCAAGAGAATTTCTAGCTCGCATTACTCTCTTTCCATATATCATGTAAATATATTTTCATTGTTCACTGTTTGTATTAA
>Frequency_1_QualityScore_FFHGHH?FHJJJJJIJJJFGHIJJJIJJJCGHIIJJJJJIIIFIIIIJJIJJJJJJIGJJIHIIIJGGJIGHHHHHEFFFFDCDDEDDDDDDD=_Mismatch_1_Sense_+_Library_PoolT
CTCATTGATTTAAGTTCGTATTTTCCTTTGCCTGTACAGTAGAAATACAATTTTAGGAGACCAGCTTGCAGCTTTGTGTGTTCGAGCTCAGCTG
>Frequency_1_QualityScore_;;B?ADDDI+22AEDE?:<,A,<:?FBAEEEE;)11?0?B*9BD>B??DD>D/B8B)8@/:;1=3;?;;7;?;;;\(55;A;>>>>BBD>A:::_Mismatch_0_Sense_+_Library_PoolT
GGATAAATACTATATAGTATATAGAAGCAGAACCCACCATGATCTTAATTTTCAGACCGATTTTTATTTATTTTGGTTTATTGTAAATTTGAAT
>Frequency_1_QualityScore_DDD3C+22AABCFF?:DBF?<DF?:B<B9DBDFG??DBFFF8B==BBCCF==FCA7@D;DEE=ACA??;;BDC@CC@;=9;>;:<B@BA_Mismatch_1_Sense_+_Library_PoolT
CTGAGGATCCCCGGATCTCATTCATTTAAGTTCGTATTTTCCTTTGCCTGTACAGTAGAAATACAATTTTAGGAGACCAGCTTGCAGCT
>Frequency_1_QualityScore_FFHHHHHJHIIJJJJJJJJJJJJJJJJJJJJJJJIJJJJJIJJJJJIHIIJJJIIJJJIJJJJJHFFHFCDFEDEEEEEECDDA_Mismatch_0_Sense_+_Library_PoolT
CTGTACAGTAGAAATACAATTTTAGGAGACCAGCTTGCAGCTTTGTGTGTTCGAGCTCAGCTGGCTTCTTTCGATTCTTTACCA
>Frequency_1_QualityScore_FFHHHHGIIJJJJJJJJIGIIJGJJHGHGIFGIGJJJJIIIIIIGIIIJIJIGIGIIGHIIJJJIFIIJFGEEEEEHHFFFFDEF_Mismatch_2_Sense_+_Library_PoolT
TTTTGATTCTTTACCAAGAGAATTTCTAGCTCGCATTACTCTCTTTCCATATATCATGTAAATATATTTCCATTGTTCACTGTTA
>Frequency_1_QualityScore_DDFBFHFIIBGGIIIGHHIGGHDFGIHGIGGHIIGGIIIIIIIIIIIIIHIIIIEIGHIIGIIIFHGIIG_Mismatch_0_Sense_+_Library_PoolT
AGAATTTCTAGCTCGCATTACTCTCTTTCCATATATCATGTAAATATATTTCCATTGTTCACTGTTTGTA
>Frequency_1_QualityScore_EFHHHHHJJJJJJJJJJIIJJJJJIJJJJJJJJIJJJJJJGJJJJJJIJIJIJJJJJJJJJJJJJHHHHFFFFFDDFEEDEDD_Mismatch_0_Sense_+_Library_PoolT
GCCTGTACAGTAGAAATACAATTTTAGGAGACCAGCTTGCAGCTTTGTGTGTTCGAGCTCAGCTGGCTTCTTTCGATTCTTTA
>Frequency_1_QualityScore_FDHHDFHHGGIJJJJHGHGGHGHGEIBDFGCHIIJJBHGFGIJJIFGBGFHBDGIIDGD;CEH>C?CC@C?B@BC@_Mismatch_0_Sense_+_Library_PoolT
TAGAAATACAATTTTAGGAGACCAGCTTGCAGCTTTGTGTGTTCGAGCTCAGCTGGCTTCTTTCGATTCTTTACCA
>Frequency_1_QualityScore_FFHHHHHJJJJJJJJJIIJJJJJJJJJJJJJJJJJJJJJJJJJJJJIIJGJJDHIHIIIJFHFHFFFFFFDEDDDDDDDDDBCCCCDCC_Mismatch_0_Sense_+_Library_PoolT
TCCTTTGCCTGTACAGTAGAAATACAATTTTAGGAGACCAGCTTGCAGCTTTGTGTGTTCGAGCTCAGCTGGCTTCTTTCGATTCTTTA
>Frequency_1_QualityScore_FFDHHDHJBGEHIJIIGIEEIGGHIIIGJJIJJIIJJIGIEIGIIJJJJIJIIIJJJIGIJJICHIGGIHIGGGGHIDHGHHAD_Mismatch_1_Sense_+_Library_PoolT
GCATTACTCTCTTTCCATATATCATGTAAATATATTTCCATTGTTCACTGTTTGCATTATCTGATAATTATTGGATCCTTTGAA
>Frequency_1_QualityScore_FFHHHHHEHIIJIGIIJJJJJJJJJJJJJJJJGIIJJJJJGFIIJJJJIHIIJJJJIIJJJGGIIHGGGHGFHFHFB@DEEEDEEEDDEDBDDD_Mismatch_0_Sense_+_Library_PoolT
TTTCTTGATTACTCTACAAAACCTACTTCTGCACTTCTTGATTTTCTTGATTTCTTGATTACCCTACAGCACCTGGTTCTGCAGATTCCCGGCC
>Frequency_1_QualityScore_FDHFHHHJJIJJJJJJJJJIJJJJJJJJJJJJJJJJIJEIIJHIIIJJJJJGEHIJJJJ_Mismatch_0_Sense_+_Library_PoolT
GTGTGTTCGAGCTCAGCTGGCTTCTTTCGATTCTTTACCAAGAGAATTTCTAGCTCGCA
>Frequency_1_QualityScore_====CFFEFEIIBCAB?:A<ADH<EHHFABE4CECF>GCDGFEGGGEDFE?DB4?<9DBGGF@B:BDDBCBF>DFEGECCE_Mismatch_0_Sense_+_Library_PoolT
ATTACTCTCTTTCCATATATCATGTAAATATATTTCCATTGTTCACTGTTTGTATTATCTGATAATTATTGGATCCTTTGA
>Frequency_1_QualityScore_FFHHHHHJJJIIIJJJJJJJJJJIJIJJJJJJJJJJJJJJIJIJJJJJJIIIJJJJIJJJJJJJJIHIJEG_Mismatch_0_Sense_+_Library_PoolT
TTTACCAAGAGAATTTCTAGCTCGCATTACTCTCTTTCCATATATCATGTAAATATATTTCCATTGTTCAC
>Frequency_1_QualityScore_>DHFHFHIIGHDH@HHHIIIIIEDGGIFGHGIIIIGIIGIIGIBGH@DDC@FGGHE@CEEE@?EDDDDCCCADACDADCAA(5(89<CA:A::A_Mismatch_1_Sense_+_Library_PoolT
TTTTTATTTATTTTGGTTTATTGTAAATTTGAATGAGATATCAGAGGGACGCTGAGTATCCCCGGATCTCATTCATTTAAGATCGTATTTTCCT
>Frequency_1_QualityScore_D??B?D<1C?EA8GAF=)?CF@DC:A0@B8CCH98.))=@DHDGI=EH)?;77;CDCCC@>AC;;>A>@>(,::,55:AC:>@C_Mismatch_1_Sense_+_Library_PoolT
ATCAGAGGGACGCTGAGGATCCCCGGATCTCATTCATTTAAGTTCGTATTTTCCTTTGCCTGTACAGTAGAAATACAATTTTAG
>Frequency_1_QualityScore_FFHGFGHIIHHJJIJIJIIJJJJJJJFIEHIIGJJFHIIHHGIGGIIIGHIIIJJIHFDFHCD7BFEEDCC@C@ABABACCCCCDAACCDDDDB_Mismatch_1_Sense_+_Library_PoolT
GAAATACAATTTTAGGAGACCAGCTTGCAGCTTTGTGTGTTCGAGCTCAGCTGGCTTCTTTCGATTCTTTACCAAGAGAATTTCTAGCTCGCAA
>Frequency_1_QualityScore_DFFBFHFCIEHDH8CAGEGGE1?:BDFFHD0@A7C;F@CEGHEHIA?=?CEDEFE@>3@:@@@>;C5@>@D@ACA@C<CCCC5@@@>C>@CBB8_Mismatch_1_Sense_+_Library_PoolT
AGATATCAGAGGGACGCTGAGGATCCCCGGATCTCATTCATTTAAGTTCGTATTTTCCTTTGCCTGTACAGTAGAAATACAATTTTAGGAGACC
>Frequency_1_QualityScore_FFHHDAFFHDEHGGGGHIGIGGDEGHEGGEIGIJJIIIJJJJJJJJJIIGIJJIGGGGFHJIIJIJGIJEIGHHFHEHHEFFFFFED_Mismatch_2_Sense_+_Library_PoolT
GCTCGCATTACTCTCTTTCCATATATCATGTAAATATATTTCCATTGTTCACTGTTTGTATTATCTGATAATTATTGGATCCTTCCA
>Frequency_1_QualityScore_8A:=CDDIEDB?<3+3<C3AFC@EI<??E@BDDD?DFE99B*:*9?BD@D>@A?*)**=;;A>AA3)7..7=AAC?_Mismatch_2_Sense_+_Library_PoolT
CTCATTCATTTAAGCTCGTATTTTCCTTTGCCTGTACAGTAGAAATACAATTTTAGGAGACCAGCTTGAAGCTTTG
>Frequency_1_QualityScore_,AFFHGDHGIIIIEGGHGGIGII:DHDHICGIIGIIIIIFGHIGHGEEHHHHFEDFFFEDEEEDEECCD@CDCCCDCDDFCDDDDB?ABDDDDD_Mismatch_1_Sense_+_Library_PoolT
GGAGGGACGCTGAGTATCCCCGGATCTCATTCATTTAAGTTCGTATTTTCCTTTGCCTGTACAGTAGAAATACAATTTTAGGAGACCAGCTTGC
>Frequency_1_QualityScore_@BFF?F>BE?C@HBFDCCEEAHEEGD??EHEIIIEICGCGIGGIGGAFDHEIGG@FB@G@F===C=A>?;=?BE@;?>@CCCCECDC;;;;;A;_Mismatch_1_Sense_+_Library_PoolT
TTTTCATTGTTCACTGTTTGTATTATCTGATAATTATTGGATCCTTTGAATATGGGTTGTGTTTGGATTGTGGATCTTTGAATATATGCTTCAT
>Frequency_1_QualityScore_DDFFFFFEGFBFHDHDDHDE>FHIFIIE9EG>FFFF@GGF>DFFIDCFCEDFEGEGIIA@BB8;A5C>AAEDDBD>>BAAA>;;>5=7@B@_Mismatch_0_Sense_+_Library_PoolT
TGCACTTCTTGATTTTCTTGATTTCTTGATTACCCTACAGCACCTGGTTCTGCAGATTCCCGGCCTTCACACACTTTTCCAGTGAGGCCTG
>Frequency_1_QualityScore_FFFHHHHJJGJJJJJIJJJJJJJIJJJJJJJJJJIJJIJJIJHGGHJIJJIHHFFFFFEEEEEFEEDDDC@B?ACDEECDCDDDDDDDDDEEEE_Mismatch_1_Sense_+_Library_PoolT
CGTTTATTGTAAATTTGAATGAGATATCAGAGGGACGCTGAGTATCCCCGGATCTCATTCATTTAAGTTCGTATTTTCCTTTGCCTGTACAGTA
>Frequency_1_QualityScore_FFHHHHGIJJJHJIJJIHIIEIIFIJJJJJJJJJJJJGIIJIIIJAE@AGHEHEBHIEGIJCHHFF<ABACDEDDDDEEDDDDFED?<A?BCDA_Mismatch_1_Sense_+_Library_PoolT
ATTTTTATTTATTTTGGTTTATTGTAAATTTGAATGAGATATCAGAGGGACGCTGAGTATCCCCGGATCTCATTCATATAAGTTCGTATTTTCC
>Frequency_1_QualityScore_FFHHHHHJJJHIHIJJJJJJJJJJJJJJJJJJJJJJJJGIJJJJJJJIHJ_Mismatch_0_Sense_+_Library_PoolT
TGCAGCTTTGTGTGTTCGAGCTCAGCTGGCTTCTTTCGATTCTTTACCAA
>Frequency_1_QualityScore_?DD??D<C2<AE>,A+AEF@EEEE9@CEF>9D@=D?DB@DDD=D@>9*/99?)(.8=;C9@A>DC>A)=?_Mismatch_0_Sense_+_Library_PoolT
TTTGCCTGTACAGTAGAAATACAATTTTAGGAGACCAGCTTGCAGCTTTGTGTGTTCGAGCTCAGCTGGC
>Frequency_1_QualityScore_DDFBAF,CE<E:IHI9FBHGEBFEEECGFFFDGIIEGFDFFFEEFFBF?F2BBFCAFFFIIFFEEA@DBB?@@?@6;3;>@B@35:9??@B:>>_Mismatch_1_Sense_+_Library_PoolT
CCTGTATAGTAGAAATACAATTTTAGGAGACCAGCTTGCAGCTTTGTGTGTTCGAGCTCAGCTGGCTTCTTTCGATTCTTTACCAAGAGAATTT
>Frequency_1_QualityScore_;?D>F>B,<::<A?<9:C>FBHEB+AD9ADBEC?<C<CC@FFEGIEG29BBFGGCFEF;48=F7)4;@_Mismatch_0_Sense_+_Library_PoolT
CTTCTGCACTTCTTGATTTTCTTGATTTCTTGATTACCCTACAGCACCTGGTTCTGCAGATTCCCGGC
>Frequency_1_QualityScore_BDBDHDFHGBHIHJFAEDEEHIIJIHGHGIJIHIIDIGGGCHIGHIIIIIJJFHICHIIJG=@@G>HHIGHFHGC>DCBCACDDDDDBCC:A@C_Mismatch_1_Sense_+_Library_PoolT
ACAAAACCTACTTCTACACTTCTTGATTTTCTTGATTTCTTGATTACCCTACAGCACCTGGTTCTGCAGATTCCCGGCCTTCACACACTTTTCC
>Frequency_1_QualityScore_FFHHHHGJJIHHIJJJJJJJJJJJJJIJJJJJJJJJJJJJJJJIJJJJJJJJJJJJJJJJIJJIJJIGIHGG_Mismatch_0_Sense_+_Library_PoolT
CTTTACCAAGAGAATTTCTAGCTCGCATTACTCTCTTTCCATATATCATGTAAATATATTTCCATTGTTCAC
>Frequency_1_QualityScore_FFHHHHGJJJJIJIIIJIIIJJGEGIJJJJJIIIIIJJJJJJIIIJIJJJJGIIIIJJJ?FHGGGIJIJIIGGHHGHDFFFFD_Mismatch_1_Sense_+_Library_PoolT
ATATTTCCATTGTTCACTGTTTGTATTATCTGATAATTATTGGATCCTTTGAATATGGGTTGTGTTTGGATTGTGGATCTTTA
>Frequency_1_QualityScore_FDFHGGFGGCGIGIIJJJJIJJJJIIIIGHIIIIJJJJIJJJJIJCIDHIIJJDIIJGIDHEHEGIIHIIJEHFEEEC>DE>DECCECEEC>?=_Mismatch_0_Sense_+_Library_PoolT
GTTTCTTGATTACTCTACAAAACCTACTTCTGCACTTCTTGATTTTCTTGATTTCTTGATTACCCTACAGCACCTGGTTCTGCAGATTCCCGGC
>Frequency_1_QualityScore_FFHHHHHJJJJJJJJJHJJJHIHIJGJJGIJGGIJJJJJJJJJJII_Mismatch_0_Sense_+_Library_PoolT
CATTGTTCACTGTTTGTATTATCTGATAATTATTGGATCCTTTGAA
>Frequency_1_QualityScore_FFHHHGHJJHHHIJJJJJJJJJJJJGJJJJJJJJJJJJJGIJJFJJJJJJJJJJJJIJJJJJJJJJIJJIHIJGHHHHHGGFFFFFDFCEEFDE_Mismatch_1_Sense_+_Library_PoolT
TTTACCAAGAGAATTTCTAGCTCGCATTACTCTCTTTCCATATATCATGTAAATATATTTTCATTGTTCACTGTTTGTATTATCTGATAATTAT
>Frequency_1_QualityScore_FFHHHHGJGGIJJJJJIICIIIJIJIIJJJIIIJIJJJJHGHJIIJIJJHHHHGHEEFFBEDEEEEECDCDDDDDDDDDCDECCCCCCCCACDD_Mismatch_1_Sense_+_Library_PoolT
ATTTGAATGAGATATCAGAGGGACGCTGAGTATCCCCGGATCTCATTCATTTAAGTTCGTATTTTCCTTTGCCTTTACAGTAGAAATACAATTT
>Frequency_1_QualityScore_FFHGHFHJIDEFHGJJJJJIIIIFIJJJJJJJJJJIJJJJIJJJJJJJIIHHJJGHJJIIIJJJIIFHIDHIGCGFHHHHHFFFFFF_Mismatch_0_Sense_+_Library_PoolT
TTTACCAAGAGAATTTCTAGCTCGCATTACTCTCTTTCCATATATCATGTAAATATATTTCCATTGTTCACTGTTTGTATTATCTGA
>Frequency_1_QualityScore_FFHHHHDHIGHHCHIJJJJBHIFGIGGIJIGIIIGIGIIGIIJIIIJJJCIGJIIHIJIEHIJGEIJFGE_Mismatch_1_Sense_+_Library_PoolT
AAGAGAATTTCTAGCTCGCATTACTCTCTTTCCATATATCATGTAAATATATTTCCATTGTTCACTGTTA
>Frequency_1_QualityScore_B@F?DAFGGBG+C<AACAE9+C+29?*119?CD@**??F*:04B<B?DB?*?0*/?8/*0B)=FEE<)8)))).=7C4@_Mismatch_1_Sense_+_Library_PoolT
ACTCTCTTTCCCTATATCATGTAAATATATTTCCATTGTTCACTGTTTGTATTATCTGATAATTATTGGATCCTTTGAA
>Frequency_1_QualityScore_FFHHHHHJJJJJIJJJJIJJJJIJIIJIIJJJJJJJIIJIJJIJDHHGIHGHIJFGIIHIJJIJIIJIDCHHHHHHGHFFFFEFFEDEDC_Mismatch_1_Sense_+_Library_PoolT
ACTGTTTGCATTATCTGATAATTATTGGATCCTTTGAATATGGGTTGTGTTTGGATTGTGGATCTTTGAATATATGCTTCATTTTCTGCA
>Frequency_1_QualityScore_FFHHHHHJJIIJJJJJJIJHHJJBGHIJJJJHIJJJJJJIBGIJJHIJJHHHHHHHFFFFD@CEEEEDDCDDDDDDDDDEEDEDDDDDDDDDDD_Mismatch_1_Sense_+_Library_PoolT
AATTTGAATGAGATATCAGAGGGACGCTGAGTATCCCCGGATCTCATTCATTTAAGTTCGTATTTTCCTTTTCCTGTACAGTAGAAATACAATT
>Frequency_1_QualityScore_DBD=C?CCB>D:?+A+<FEEAE=6EC<E?:C<?DC<<<<DBDEDAD>=5).==..@;7.7=A==@ADD>;>ADDA(6;>;(;5;>>>AA>A_Mismatch_0_Sense_+_Library_PoolT
TAGTATATAGAAGCAGAACCCACCATGATCTTAATTTTCAGACCGATTTTTATTTATTTTGGTTTATTGTAAATTTGAATGAGATATCAGA
>Frequency_1_QualityScore_ABDHHHHJJIJJJJJJJJJJJEJJJJJJIJJJHIJJIJJJJJIJJJJJIJJJJJJJJJJJJJJJHI_Mismatch_0_Sense_+_Library_PoolT
ATATCATGTAAATATATTTCCATTGTTCACTGTTTGTATTATCTGATAATTATTGGATCCTTTGAA
>Frequency_1_QualityScore_FFHHHHHJJJJJIIJJJJJIGIEGEHHIJJJIJJJJJJJJIJJJJJIJJJJJJJJJJJJIGHHG@DFFFDEEEEEDDDDDDDDDDDDDDDD_Mismatch_1_Sense_+_Library_PoolT
GAGACCAGCTTGCAGCTTTGTGTGTTCGAGCTCAGCTGGCTTCTTTCGATTCTTTACCAAGAGAATTTCTAGCTCGCATTACTCTCTTTCA
>Frequency_1_QualityScore_FFHGHHHJJJJJJJJJJJJJJIIIJJJIJJJJJIJJJJJJHIIJJEIIIJJJJHIHHIJJJJJIJJJGIIHIG_Mismatch_1_Sense_+_Library_PoolT
CTTTCCATATATCATGTAAATATATTTCCATTGTTCACTGTTTGTATTATCTGATAATTATTGGATCCTTTCA
>Frequency_1_QualityScore_FFHHHHHJJJJIIJIIJJJJJJJJJJJJJJIJJJJJJJJJJJJJJJJJIJJIIJIJJJIEGIJJJJIJII_Mismatch_2_Sense_+_Library_PoolT
TTCTTTACCAAGAGAATTTCTAGCTCGCATTACTCTCTTTCCATATATCATGTAAATATATTTTCATTGA
>Frequency_1_QualityScore_FFHHHHGIJIJJJJJIIIJJJJJIHGIJIJGIIIJJJJJJJJJJJJIJIIIJJJJJHIIJJICHIJIJJIEHGHIJJHHGHGHFFFFDED_Mismatch_1_Sense_+_Library_PoolT
TAGCTCGCATTACTCTCTTTCCATATATCATGTAAATATATTTCCATTGTTCACTGTTTGCATTATCTGATAATTATTGGATCCTTTGAA
>Frequency_1_QualityScore_FFHHHHHJJJJBHHIIGHIJJJJJJGJJJIJJJJJJJJJJJHHHHHEEFFFFECEEEEEDDDDDCDDDDDDDDDDDDDCDDDDDDDCDDECDDC_Mismatch_0_Sense_+_Library_PoolT
TGCTAAGCAGGTGCCGTGAAGACGCGCTGTCTTCCGCCCTTCTTGGTTTCTTGATTACTCTACAAAACCTACTTCTGCACTTCTTGATTTTCTT
>Frequency_1_QualityScore_,22::D<@BFDFHF@E;F3F@GF?CCB>FEGEB*?FBBFFFA>DFDB<FFD:ABDEIIIDECEFFFDDEBDDEDDADEDECEEDDD;B(;@@;:_Mismatch_1_Sense_+_Library_PoolT
TTCGAGCTCAGCTGGCTTCTTTCGATTCTTTACCAAGAGAATTTCTAGCTCGCATTACTCTCTTTCCATATATCATTTAAATATATTTCCATTG
>Frequency_1_QualityScore_FFHHHHHJJJJJJJGHJCGHHIJJJJJIIIJJJJJJJJJJJJJJIIJJIJJJJJJIJJGIHIHIHHHFFDDFFDDEECDDDDDDDDDDBDDBDB_Mismatch_0_Sense_+_Library_PoolT
TTGATTCTGCTCAGAGGTAGATGAGAAGCCTGTAGTACTGAGCACCAGCAGCAGATGAAACGGCCACATGTTTCAGGGGTCCCGCTCGTCGGGT
>Frequency_1_QualityScore_FFHHHHHJJJIJJJJJJJHIJJJJJJJJJJJJJJJJJJJJJJJJJIJJIIIJJJGHIHHHIIJJGIIJJGHHHHHHHFDFFFFFEDEEEEEEFF_Mismatch_0_Sense_+_Library_PoolT
TCCATTGTTCACTGTTTGTATTATCTGATAATTATTGGATCCTTTGAATATGGGTTGTGTTTGGATTGTGGATCTTTGAATATATGCTTCATTT
>Frequency_1_QualityScore_FFHFHFHJJJJJIIJJJGHHIIJIIIIIJIIJJJDHGHGHGIJJIJJJJJJJHIIEIGJJJJGHIHHFD_Mismatch_0_Sense_+_Library_PoolT
TTGCAGCTTTGTGTGTTCGAGCTCAGCTGGCTTCTTTCGATTCTTTACCAAGAGAATTTCTAGCTCGCA
>Frequency_1_QualityScore_FFHHHHHJJJJJJJIJJJJJJJJJJJIHIJJJJJJIJJIJJJIJJJJIJJJJ_Mismatch_1_Sense_+_Library_PoolT
AAATATATTTCCATTGTTCACTGTTTGTATTATCTGATAATTATTGGATCCA
>Frequency_1_QualityScore_FFHHFHHIGHGHFHGIGHIJJGCHGHIIIGEEHHEEEGGGIFG@FFGEGGGGCHIGIIIJJGIFEBEFFCEEECCDCDDDDDDDFE>CDCDDDE_Mismatch_1_Sense_+_Library_PoolT
AAGCTTTGTGTGTTCGAGCTCAGCTGGCTTCTTTCGATTCTTTACCAAGAGAATTTCTAGCTCGCATTACTCTCTTTCCATATATCATGTAAAT
>Frequency_1_QualityScore_FFHGHHHJJJJHIIIIJJIIIJJJJJJJJJJIJJJJJJIIJJIHIJIJGIIGHIIIJJJJJJJJJHHFFDCEEEEEDDDDDDED_Mismatch_0_Sense_+_Library_PoolT
TTGCAGCTTTGTGTGTTCGAGCTCAGCTGGCTTCTTTCGATTCTTTACCAAGAGAATTTCTAGCTCGCATTACTCTCTTTCCAT
>Frequency_1_QualityScore_FFHHHHHHJJJJJJJJCGIIJGIIIGIJJJJJIGIIHIIJJJJJJIJJJJJJIIJIHHIIJJIJHHHGGCDEFFFFEDDDDDDDDDDDDCCDCD_Mismatch_1_Sense_+_Library_PoolT
TGCTGAGTATCCCCGGATCTCATTCATTTAAGTTCGTATTTTCCTTTGCCTGTACAGTAGAAATACAATTTTAGGAGACCAGCTTGCAGCTTTG
>Frequency_1_QualityScore_FFHFFBFIIIIJIDIIGJJJJIIGIIHIJIIJJJIIJJIJEIGIHHIIIIIJG>CGHJJJGFHFDFFF@?CEEED_Mismatch_0_Sense_+_Library_PoolT
TTGTGTGTTCGAGCTCAGCTGGCTTCTTTCGATTCTTTACCAAGAGAATTTCTAGCTCGCATTACTCTCTTTCCA
>Frequency_1_QualityScore_FFHHHHHJIJIJJJJJJJJJJJJJJJJJJJJJJJJIHIJJJJJJJIJJIFHIJJJJJIIIJJJHHFFFEECEEEEDDDDD_Mismatch_0_Sense_+_Library_PoolT
CAGCTTTGTGTGTTCGAGCTCAGCTGGCTTCTTTCGATTCTTTACCAAGAGAATTTCTAGCTCGCATTACTCTCTTTCCA
>Frequency_1_QualityScore_FFHHHFHIIJJIIJJIJJJJJGIIFIIJJJJIJJJHIIIIIIGHIHIIIGHFGB9>BDDCEEECDFFEEADDEDDCDDEEEDDCCDCDCDDDDE_Mismatch_1_Sense_+_Library_PoolT
TTTGGTTTATTGTAAATTTGAATGAGATATCAGAGGGACGCCGAGTATCCCCGGATCTCATTCATTTAAGTTCGTATTTTCCTTTGCCTGTACA
>Frequency_1_QualityScore_DEHHHHHJJJJJJJJJJJJJJIJJJJJJJJJJJJJJJJJJJJJJJJIJJJJJJJJJJIFGHHHHGHGFFDFFFFDDDEDDDDEEEEEEDDEDDD_Mismatch_1_Sense_+_Library_PoolT
TATAAATACTATATAGTATATAGAAGCAGAACCCACCATGATCTTAATTTTCAGACCGATTTTTATTTATTTTGGTTTATTGTAAATTTGAATG
>Frequency_1_QualityScore_EFHHHHHJJJJJJJJJJJHJJJJJJIJJJJJIJJJJJIJJJJJJJIJJJJJJJJJJJHIJJJJJJJJJJFHIIH_Mismatch_1_Sense_+_Library_PoolT
TCTTTCCATATATCATGTAAATATATTTTCATTGTTCACTGTTTGTATTATCTGATAATTATTGGATCCTTTGA
>Frequency_1_QualityScore_FFHHHHHIJJIIJJJJJIJIIIJJJIJIJJIIJJIJJJJJJIJJIGGIIIJJIJJJIEHIHHHGHHFFFCFFD>BDDEDDDDDDDDCDDFDDDF_Mismatch_1_Sense_+_Library_PoolT
ACCAGCTTGCAGCTTTGTGTGTTCGAGCTCAGCTGGCTTCTTTCGATTCTTTACCAAGAGAATTTCTAGCTCGTATTACTCTCTTTCCATATAT
>Frequency_1_QualityScore_FFHHHHHJJJFIJJJJGIIIJJJIGIEGHGHIGIJJJJJIIIJJJGHGJJJJJJJJJJHHHHHHHFFFFFFFDFEEEEFDEDDCCCCDDEDDD@_Mismatch_1_Sense_+_Library_PoolT
GAGCTGGCTTCTTTCGATTCTTTACCAAGAGAATTTCTAGCTCGCATTACTCTCTTTCCATATATCATGTAAATATATTTCCATTGTTCACTGT
>Frequency_1_QualityScore_FFHHHGFHIJFAFHEJIIJJJ4CEGHHEIJJJJIIJJJJJIJJIJJJHEGIIIJJIIBHHIIJJJJJJH@GHHHEB=DBACCEEDCC@CBCA>C_Mismatch_1_Sense_+_Library_PoolT
TTTAAGTTCGTATTTTCCTTTACCTGTACAGTAGAAATACAATTTTAGGAGACCAGCTTGCAGCTTTGTGTGTTCGAGCTCAGCTGGCTTCTTT
>Frequency_1_QualityScore_FFGFHHHJJJJJJJEIJJJJIJJJJJJJIJJJJJJJJIJJJJIJ_Mismatch_0_Sense_+_Library_PoolT
TTGTTCACTGTTTGTATTATCTGATAATTATTGGATCCTTTGAA
>Frequency_1_QualityScore_FFHHHHGIJJJJJJJJJJJJIJJJJJGIIJIJJIIJIJJJJJJJJJIIJJGIJJGIGII_Mismatch_2_Sense_+_Library_PoolT
GCATTACTCTCTTTCCATATATCATGTAAATATATTTCCATTGTTCACTGTTTGTACCA
>Frequency_1_QualityScore_FFHHHHHIIJJJJJJJJJJJJIJJJJIIIIJIGJJIIJJIJGJJJIIIJIJIHHHHHHHFFFFFFFEFEEEEEEEDEEEEEDFEEEEEDEDDDD_Mismatch_2_Sense_+_Library_PoolT
GCTCAGCTGGCTTCTTTCGATTCTTTACCAAGAGAATTTCTAGCTCGCATTACTCTCTTTCCATATATCATGTAAATATATTTCCATTGTTAAA
>Frequency_1_QualityScore_FFGHHGGEGIJIJIIIHIIIIJJIIIIJGJJIIIIBHIJIJGHHHHFFDDECEBDDDBD;CCDCD@@DBBACAC:A>ABCCA>3:ACCDCDCC:_Mismatch_0_Sense_+_Library_PoolT
CCACGGCACATTCATCACTTCCAACGAGCTTGCTAAGCAGGTGCCGTGAAGACGCGCTGTCTTCCGCCCTTCTTGGTTTCTTGATTACTCTACA
>Frequency_1_QualityScore_FFGHHHHJJJJJIJJJIIJJJJJIJJJJJJJJJJJIJIIHGIJJJJIJJJJIIJHGIJJJHHHFFFEDDDDDDDDDD8@@CDD<BBBD?ACDE>_Mismatch_0_Sense_+_Library_PoolT
GTAGATGAGAAGCCTGTAGTACTGAGCACCAGCAGCAGATGAAACGGCCACATGTTTCAGGGGTCCCGCTCGTCGGGTGAACGTGAGGTAATTG
>Frequency_1_QualityScore_FFHHHHHJIHHGIHIJGGGIGIGCFFHJJGIGIJJJJJIIJJIJJJJJIIHIIIIGEIIIGIIAEEEEHEEFFBDDCDDCEEE_Mismatch_1_Sense_+_Library_PoolT
GCTTCTTTCGATTCTTTACCAAGAGAATTTCTAGCTCGCATTACTCTCTTTCCATATATCATGTAAATATATTTCCATTGTTA
>Frequency_1_QualityScore_FFHHGHFIIIIJJJJJJJJGGJIJIJIJIJJJJIJJJGHGHHJIJJJJIJJIIJIIGHHHHHFFFFFEEADEEEDDDDCCDC@CDDEEDDDDDD_Mismatch_1_Sense_+_Library_PoolT
TAGAAATACAATTTTAGGAGACCAGCTTGCAGCTTTGTGTGTTCGAGCTCAGCTGGCTTCTTTCGATTCTTTACCAATAGAATTTCTAGCTCGC
>Frequency_1_QualityScore_FFHHHHGHGGHIHHIGEFHIGFHJJJJJJIGIJJJJJJIJIIJJIJJJJI_Mismatch_0_Sense_+_Library_PoolT
ATTTCCATTGTTCACTGTTTGTATTATCTGATAATTATTGGATCCTTTGA
>Frequency_1_QualityScore_FFHHHHHJJJHIJJJJJJJHHJJJJJJJIJJJJHHHIJHHHHEFBEEEEEEDDDDDDCDEDDEEEDDD@CDDDDDDDBD@BBBEDDDACDDBD9_Mismatch_0_Sense_+_Library_PoolT
CGGCCACATGTTTCAGGGGTCCCGCTCGTCGGGTGAACGTGAGGTAATTGGGTTCAGTATATCATCCTTTTTGTCGACGTAATTTTGTGGGAGA
>Frequency_1_QualityScore_FFHHGHDGGJHIGGHIJIJIJIGHDHEIIJIJIJJIGGIJIIIIIHIHGGGGHGIEHJJJIIGIHEGGECA_Mismatch_0_Sense_+_Library_PoolT
CTTTACCAAGAGAATTTCTAGCTCGCATTACTCTCTTTCCATATATCATGTAAATATATTTCCATTGTTCA
>Frequency_1_QualityScore_FFHHDHFHEGIIFJIIIIJIIIGGIHGJJHHIGBFECFGHCGGBGIJGGIEIEIJEIBBGHJHEDE_Mismatch_2_Sense_+_Library_PoolT
CCATATATCATGTAAATATATTTCCATTGTTCACTGTTTGTATTATCTGATAATTATTGGATCCCA
>Frequency_1_QualityScore_DFHHHHHJJECFHHJGJJIGIGHIIGHGGIIJGGGHIJJIJJGGIGIGIHIJF@EEEFDBFFEEDDEED>@DCA>BDDFE@@@C>C<<AC?>8<_Mismatch_0_Sense_+_Library_PoolT
AGCACCTGGTTCTGCAGATTCCCGGCCTTCACACACTTTTCCAGTGAGGCCTGAGGAGGATAAATACTATATAGTATATAGAAGCAGAACCCAC
>Frequency_1_QualityScore_FFHHHHHJJJJJJJJJJJJJJJJJJJJJJIJJJJIJJJIIIJHIIJJJJJJJJJJJJJIHHHHHFFFFFFEEEEEEEEEDEDDEEEFEFEFEEE_Mismatch_2_Sense_+_Library_PoolT
CTGTGTTCGAGCTCAGCTGGCTTCTTTCGATTCTTTACCAAGAGAATTTCTAGCTCGCATTACTCTCTTTCCATATATCATGTAAATATATTTT
>Frequency_1_QualityScore_FFGHHDFIGIIFIGJIIIIHIIIIGJGHIIGHHGJJJHGIGGHIIJIIGIHIJGIIBIEEHGGIJE_Mismatch_1_Sense_+_Library_PoolT
TCCATATATCATGTAAATATATTTCCATTGTTCACTGTTTGTATTATCTGATAATTATTGGATCCA
>Frequency_1_QualityScore_DFHHHHGJIJJJJJGBHFGI;GHGC@?EEG@HGGIJJJJJJJEIIIJGGGGIJIIIGIIE47=AA;BBCBA(;;?@=5;(5>CC@@C@ACC;@;_Mismatch_0_Sense_+_Library_PoolT
TTTCTTGATTACCCTACAGCACCTGGTTCTGCAGATTCCCGGCCTTCACACACTTTTCCAGTGAGGCCTGAGGAGGATAAATACTATATAGTAT
>Frequency_1_QualityScore_0)<<D;2A<EEI9FBEI<::1C):C*B1)?9890*8D<?_Mismatch_1_Sense_+_Library_PoolT
GAACAGTAGAAATACAATTTTAGGAGACCAGCTTGCAGC
>Frequency_1_QualityScore_FFHHHHHJJJJJJJJJJJJJJFHIIJJGIJJHIJJJJJHIJIIJJIJJJJJJJIJIJIJJIJHHFHHHFEBCDDDDDDCCDEDDDDDDDDDDCD_Mismatch_0_Sense_+_Library_PoolT
ATGATCTTAATTTTCAGACCGATTTTTATTTATTTTGGTTTATTGTAAATTTGAATGAGATATCAGAGGGACGCTGAGTATCCCCGGATCTCAT
>Frequency_1_QualityScore_FFHHGGHJJJJJ+CHHGIJJJJJJJJJJJJJGJIJHIIJJJJJJIJJJGIJJJJJIJIJJJHFEHHFHFEFFFFFEEFEFEEDDFEEEEEDCDD_Mismatch_1_Sense_+_Library_PoolT
CGAGCTCAGCTGACTTCTTTCGATTCTTTACCAAGAGAATTTCTAGCTCGCATTACTCTCTTTCCATATATCATGTAAATATATTTCCATTGTT
>Frequency_1_QualityScore_FFHHHHHHIIJIJJJJJJIJJJJJJJIJJJJJJJJIIJJJJJJHGIHHIIJJJIJJJJJJJJJJJJIGI_Mismatch_1_Sense_+_Library_PoolT
CTGTTTGTATTATCTGATAATTATTGTATCCTTTGAATATGGGTTGTGTTTGGATTGTGGATCTTTGAA
>Frequency_1_QualityScore_FFHFHHHJJJJJJJJJJJJJJJJJJJJJJJIJJJJJJJJJJIJIJJJJJIJJIHHHFFFFFFFEEEEEECED@CDDFEEDDDDDDDDDDDCEEE_Mismatch_1_Sense_+_Library_PoolT
TGGTTTATTGTAAATTTGAATGAGATATCAGAGGGACGCTGAGTATCCCCGGATCTCATTCATTTAAGTTCGTATTTTCCTTTGCCTGTACATT
>Frequency_1_QualityScore_FFFBBADDHEB@AFEF@GHGHEFFEHGEHGGGGHIIIIIIIIII>DHGDGGFGHGFAB_Mismatch_1_Sense_+_Library_PoolT
AGCTCGCATTACTCTCTTTCCATATATCATGTAAATATATTTCCATTGTTCACTGTTA
>Frequency_1_QualityScore_FFHHHHHJJIIJJJIJJJJJJJIJIJJJJIIJJIJJJGHIJJJJJJIIIIJJJJJJJJJJJJJJJH_Mismatch_0_Sense_+_Library_PoolT
TATATCATGTAAATATATTTCCATTGTTCACTGTTTGTATTATCTGATAATTATTGGATCCTTTGA
>Frequency_1_QualityScore_FFHHHHHJIGIJJIIJIGGHHGGIJIGIJIIGIJJJJJJJJJJGIIIIJIJIIIIJIJJHIIJIJJHHGFEHHFFFEEFFEEECDBCCCDDDDD_Mismatch_0_Sense_+_Library_PoolT
TGTCTTCCGCCCTTCTTGGTTTCTTGATTACTCTACAAAACCTACTTCTGCACTTCTTGATTTTCTTGATTTCTTGATTACCCTACAGCACCTG
>Frequency_1_QualityScore_FFHHHHHJJJJJJJJJJJJJJJJJJJJIJJIJJJJJJJIJJJJIIJJJJJJJJJJJJJJJJJCGGGHIJHHIIHIHHHGFCFFFFDDCCEDDDC_Mismatch_1_Sense_+_Library_PoolT
CTCATGTAAATATATTTCCATTGTTCACTGTTTGTATTATCTGATAATTATTGGATCCTTTGAATATGGGTTGTGTTTGGATTGTGGATCTTTG
>Frequency_1_QualityScore_FFHHHHHJJJJJJJJJJJJJJJJJJJIJJJJJJJJJJJJJJJJJJJJJJJJJJIJJJIEHJIJJJJIJIIIJIJIJJJIJJHHHHFHFFEFFFC_Mismatch_0_Sense_+_Library_PoolT
CTCGCATTACTCTCTTTCCATATATCATGTAAATATATTTCCATTGTTCACTGTTTGTATTATCTGATAATTATTGGATCCTTTGAATATGGGT
>Frequency_1_QualityScore_?BD+@D0CEED9EFE<BEB*1*1??DDIIAE9?9DDDD>?DDDDEEB8B<BB@8@CE;AD4=@)====55.66@AA@@_Mismatch_1_Sense_+_Library_PoolT
CCCCGGATCTCATTCATTTAATTTCGTATTTTCCTTTGCCTGTACAGTAGAAATACAATTTTAGGAGACCAGCTTGCA
>Frequency_1_QualityScore_DDDBD4CEFFF<FGHFEFF@FFAA;319C<C<@1:@?BB8D??F=8B3=AFEE=4\-,9\(\\\,,,5><BB188(0<8>@B?BBBB4::@BA>_Mismatch_1_Sense_+_Library_PoolT
CTGTAGTACTGAGCACCAGCAGCAGATGAAACGGCCACATGTTTCAGGGGTCCCGCTCGTCGGGTGAACGTGAGGGAATTGGGTTCAGTATATC
>Frequency_1_QualityScore_FFHHHHHJJJIIJJJJJJJFHHIGIJJIIJJIIJJJJJJJJJHGIIJJJJJICFGHIIGJHHHFFFFFDDCEDCEEDDDDDEEDBDEFEEDCCD_Mismatch_0_Sense_+_Library_PoolT
ATTACCCTACAGCACCTGGTTCTGCAGATTCCCGGCCTTCACACACTTTTCCAGTGAGGCCTGAGGAGGATAAATACTATATAGTATATAGAAG
>Frequency_1_QualityScore_FFHHBHHGGFGIJJIJHIJIJFGGHIEFHIHIJJIIJJJIJJJIGIJIJJJJGJIJGIJJIIJIJI_Mismatch_2_Sense_+_Library_PoolT
TACCAAGAGAATTTCTAGCTCGCATTACTCTCTTTCCATATATCATGTAAATATATTTTCATTGTA
>Frequency_1_QualityScore_FFHHHHHJJJGIHIJJIIIJJJJJJJJJJJIJJJJJJJIJJJJJJJJHJIJGFHEGIJJJJJJGJHHFFFEEEEEEDDDDD_Mismatch_2_Sense_+_Library_PoolT
TGCAGCTTTGTGTGTTCGAGCTCAGCTGGCTTCTTTCGATTCTTTACCAAGAGAATTTCTAGCTCGCATTACTCTCTTCCA
>Frequency_1_QualityScore_FFHHHHHJJJJJJJJIJJJJHHHFGHIIJJJJJJJJJJJJIJJJJJJGJGHJIJIIIJJIHHHEHFCFFEDCCEEE_Mismatch_1_Sense_+_Library_PoolT
GGAGACCAGCTTGCAGCTTTGTGTGTTCGAGCTCAGCTGGCTTCTTTCGATTCTTTACCAAGAGAATTTCTAGCTA
>Frequency_1_QualityScore_FFHHHHHJJJJJIJJJJJJJIJIIJJJJJIHIJJIJJIJJJJJIJIJJJJJJJIIJJJJJJJJHEEEEEDFFFDCEDDDDBDDDDDDDDCDDED_Mismatch_0_Sense_+_Library_PoolT
TTGATTTCTTGATTACCCTACAGCACCTGGTTCTGCAGATTCCCGGCCTTCACACACTTTTCCAGTGAGGCCTGAGGAGGATAAATACTATATA
>Frequency_1_QualityScore_DDF?61CG<94<FEHGI9D@>?911:C4::DGIFFIIDFFFC?BAB?B:??8BFFIIFI=@@F@ADEFIC4?AACE@EB>;@BDA@_Mismatch_0_Sense_+_Library_PoolT
CTCGCATTACTCTCTTTCCATATATCATGTAAATATATTTCCATTGTTCACTGTTTGTATTATCTGATAATTATTGGATCCTTTGA
>Frequency_1_QualityScore_DDHHHHHIJJJJJJJJJJGHHJJJJJH_Mismatch_0_Sense_+_Library_PoolT
TTATCTGATAATTATTGGATCCTTTGA
>Frequency_1_QualityScore_FFHHHHHJJIJJJJJJGIIJIJIGJJIIJJJJJJJJIJJIJJJHIJJJJJGIJJIJIJIIJJJJJJIJJGJJJIJIJHHHHHEDFED_Mismatch_2_Sense_+_Library_PoolT
GCATTACTCTCTTTCCATATATCATGTAAATATATTTCCATTGTTCACTGTTTGTATTATCTGATAATTATTGGATCCTTTGAATCA
>Frequency_1_QualityScore_FFHHHHHJJJJJJJJJIGIIJJJIIJJJJJJJJJJJJJJJJJJJJIJHJJJJJJJIJJJJJJIJJJJJJGIGHHHG_Mismatch_0_Sense_+_Library_PoolT
CGATTCTTTACCAAGAGAATTTCTAGCTCGCATTACTCTCTTTCCATATATCATGTAAATATATTTCCATTGTTCA
>Frequency_1_QualityScore_FFHHHGHIHHIIJJJIHJIJIIJJIJJJJJJIIIIIIIIJGHIIIIIIIIIJJJIIGJIGIJIIIIJFJCHGFF_Mismatch_0_Sense_+_Library_PoolT
CTTTCCATATATCATGTAAATATATTTCCATTGTTCACTGTTTGTATTATCTGATAATTATTGGATCCTTTGAA
>Frequency_1_QualityScore_FFHHHHHIJJJIIJJJJGIJJJJJJJJJJJJJJJJJJJJJJJJJIHIJJJJJJJHIJIJJJJIJJJJGIHIIIHHHHHFFFEEEEEECDDDDDD_Mismatch_0_Sense_+_Library_PoolT
CTTGGTTTCTTGATTACTCTACAAAACCTACTTCTGCACTTCTTGATTTTCTTGATTTCTTGATTACCCTACAGCACCTGGTTCTGCAGATTCC
>Frequency_1_QualityScore_FFHHHHHIJJJJJJIJIJJJJJJJJJJJJJIJJJJJJJJJIJJJHIIGJJIGIGIIJJJJJHHHHFFDEEDEEEEDDDBBDCDDEC_Mismatch_1_Sense_+_Library_PoolT
CTTTGCCTGTACAGTAGAAATACAATTTTAGGAGACCAGCTTGCAGCTTTGTGTGTTCGAGCTCAGCTGGCTTCTTTCGATTCTTA
>Frequency_1_QualityScore_FFGHHHHJIIJJJJIJJIJJHJJEIIJJIJIGIHEHIHJEIIIEHIIGIJJJ_Mismatch_0_Sense_+_Library_PoolT
TCTCTTTCCATATATCATGTAAATATATTTCCATTGTTCACTGTTTGTATTA
>Frequency_1_QualityScore_FBDFFFFGIGHJJEIHGIGHIGDHIJFHIIGIJJIGIJIGJIEGHJIJIJJGHIIJIIIJGGIGBEHGFH>BECBCCEDECCDA>>??B5?CB9_Mismatch_1_Sense_+_Library_PoolT
TCTGCACTTCTTGATTTTCTTGATTTCTTGATTACCCTACAGCACCTGGTTCTGCAGATTCCCGGCCTTCACACACTTTTCCAGCGAGGCCTGA
>Frequency_1_QualityScore_B,AD?FFDEEFFF<BCHDAHAE9E?C?EEFFDB?DFFAGDF??D?9DG99?@?FG<89BBCFFF@FGCF=FFIIIEEE>=AFF@9@BD>DBCEC_Mismatch_2_Sense_+_Library_PoolT
CTAGCTCGCATTACTCTCTTTCCATATATCATGTAAATATATTTCCATTGTTCACTGTTTGCATTATCTGATAATTATTGGATCCTTTGAATAA
>Frequency_1_QualityScore_DEH+=<ACGHEEFHIFGHFHGEGIIGIFHGIGBCGAFHDF>ACH<B=B=CFHI=FHGCG=@EHE=?>CE7ABDDB5@AC>;??CCC?_Mismatch_0_Sense_+_Library_PoolT
GAGTATCCCCGGATCTCATTCATTTAAGTTCGTATTTTCCTTTGCCTGTACAGTAGAAATACAATTTTAGGAGACCAGCTTGCAGCT
>Frequency_1_QualityScore_FFHHHHHJHIIJJIIIJJJFHIFHIEGIGIJJJJJJIJJJHIIJJJJGIJJJJJIJJJJJJJJHHHHHHEFFFFFFF_Mismatch_0_Sense_+_Library_PoolT
ACTTTTCCAGTGAGGCCTGAGGAGGATAAATACTATATAGTATATAGAAGCAGAACCCACCATGATCTTAATTTTCA
>Frequency_1_QualityScore_FFHHGGHJJJHIJJGIGFGHEGEGGGHJJJJJJJJIJJJJJJJJJJJJIEIJJJIHGJJJIJIIIIIJH_Mismatch_1_Sense_+_Library_PoolT
GAGAATTTCTAGCTCGCATTACTCTCTTTCCATATATCATGTAAATATATTTCCATTGTTCACTGTTTA
>Frequency_1_QualityScore_DDDHB?ABDGFGE@@FCHEEAD@<EG9CBBF@>D<F>EB3;09BDGEGDHGBFGF;</;@C>;.).;?@C:>;@>@55;5;1<@?99(:8>89@_Mismatch_2_Sense_+_Library_PoolT
ACCTGATTTTCTTGATTTCTTGATTACCCTACAGCACCTGGTTCTGCAGATTCCCGGCCTTCACACACTTTTCCAGTGAGGCCTGAGGAGGATA
>Frequency_1_QualityScore_FFHHFHHJJJJJJJJJJJJJJJJJJGIGIJJJJJJJJGGGIJJJIJJJGIIJJJJIJIJJHGHHHHFFFFFFFFFEEECCEDDCDDDDDDDDDC_Mismatch_1_Sense_+_Library_PoolT
CTGGTTCTGCAGATTCCCGGCCTTCACACACTTTTCCAGTGAGGCCTGAGGATGATAAATACTATATAGTATATAGAAGCAGAACCCACCATGA
>Frequency_1_QualityScore_FFHHHHHJJJJJJJJJJJJJJJJJJJJJJJJIJJJJJJIJJJJJIJJJJJJJJIIJIJIJJIIJIIJIIJJGJIJJJJJJJJEF_Mismatch_1_Sense_+_Library_PoolT
ATTACTCTCTTTCCATATATCATGTAAATATATTTCCATTGTTCACTGTTTGTATTATCTGATAATTATTGGATCCTTTGAGTA
>Frequency_1_QualityScore_FFHHHHHJJJJJJJIIIIJJIJHHHIJJIJIJJJIJJJJJJJJJJJJCGHECHFFFDFFFEECEEEDDDCDDDDDDCCDCCCDDCDDECDDDBB_Mismatch_1_Sense_+_Library_PoolT
GAGATATCAGAGGGACGCTGAGTATCCCCGGATCTTATTCATTTAAGTTCGTATTTTCCTTTGCCTGTACAGTAGAAATACAATTTTAGGAGAC
>Frequency_1_QualityScore_FFFHAFA6?FG?D>FGDGIE@DH@H88@C@DEH@@CGCE1;CEH>ACDE@@@>A@@CEC;;CC>5;55;::CCC@C><>AA<@@?8?@@9<CCC_Mismatch_1_Sense_+_Library_PoolT
CGGACGCTGAGTATCCCCGGATCTCATTCATTTAAGTTCGTATTTTCCTTTGCCTGTACAGTAGAAATACAATTTTAGGAGACCAGCTTGCAGC
>Frequency_1_QualityScore_FFHHHHHJJJJJJJJJIIJJJJJJIJJJJJJJJJJJJJJJJJJJJJJJJIJJJJJJJJIIIJJIJJJJJHIGHHHHGHHFCFFFFE_Mismatch_1_Sense_+_Library_PoolT
TCGATTCTTTACCAAGAGAATTTCTAGCTCGCATTACTCTCTTTCCATATATCATGTAAATATATTTCCATTGTTCACTGTTTGCA
>Frequency_1_QualityScore_D>C<A?BFHGIGGHDGIII?;BFEGIIICEDDE@@GHAFB><*:9BFAEH=FBHGEGIIHEHEEHAE>?DDBCAACDC;@@DAC>55(:55>:A_Mismatch_1_Sense_+_Library_PoolT
TACTATATAGTATATAGAAGCAGAACCCACCATGATCTTAATCTTCAGACCGATTTTTATTTATTTTGGTTTATTGTAAATTTGAATGAGATAT
>Frequency_1_QualityScore_DDHHHHGGIIIIHGFHHHIJGGAHGFFICIGGGDHHIJJGEFFHCFHIIJCFHJJJIHHIGGGGHCFH@FHGI_Mismatch_0_Sense_+_Library_PoolT
CTTTCCATATATCATGTAAATATATTTCCATTGTTCACTGTTTGTATTATCTGATAATTATTGGATCCTTTGA
>Frequency_1_QualityScore_FFGGFDFIIJJGGIIHIEIEHGFF?FGHII?HIIIIHIGGGIJJCEHIHIIGIGBHEDHIDHFECHCFFEEEECCEE6?3_Mismatch_1_Sense_+_Library_PoolT
AGGAGACCAGCTTTCAGCTTTGTGTGTTCGAGCTCAGCTGGCTTCTTTCGATTCTTTACCAAGAGAATTTCTAGCTCGCA
>Frequency_1_QualityScore_DDHFHHFBEH?CDAFFHCHGBD<FCEHGBCFGHFHAEEFB@DGGEFHIIGIHIBHCG@A@?ACEA=7?BBB@>>>CCCD>ACCAB@6<;ACCCC_Mismatch_1_Sense_+_Library_PoolT
CAATTTTAGGAGACCAGCTTGCAGCTTTGTGTGTTCGAGCTCAGCTGGCTTCTTTTGATTCTTTACCAAGAGAATTTCTAGCTCGCATTACTCT
>Frequency_1_QualityScore_FFHHHHHJJJIIIJJJJJGIJJJJJJJJJJJJIJJJJJJIJJJJIIJJJJJIIJJGIIJHBFDEEEEEEDEEEEEDEED_Mismatch_1_Sense_+_Library_PoolT
ATTTATTTTGGTTTATTGTAAATTTGAATGAGATATCAGAGGGACGCTGAGTATCCCCGGATCTCATTCATTTAAGTTA
>Frequency_1_QualityScore_FFHHHHHJJIJJJJJJJJJJJJJJJJJJJJJJJJJJHIIJJJJJJIJ_Mismatch_0_Sense_+_Library_PoolT
ATATCATGTAAATATATTTCCATTGTTCACTGTTTGTATTATCTGAT
>Frequency_1_QualityScore_FFHHHHHJJJJJJJJJJJJJJJJJJJJIJJJIJIJJJJJJJJJJJJJJJJJJJJJJJJJJJJI_Mismatch_1_Sense_+_Library_PoolT
TATCATGTAAATATATTTCCATTGTTCACTGTTTGTATTATCTGATAATTATTGGATCCTTTA
>Frequency_1_QualityScore_?DDBBA?:CE@F@FFE4AGFEE?@@@<*:CCD3?BGFAG>DD?DD0(?;;F@AF;FCFEECDDFIFC=A;;AD;BD@BDB@;;;A;;;@_Mismatch_0_Sense_+_Library_PoolT
CTCAGCTGGCTTCTTTCGATTCTTTACCAAGAGAATTTCTAGCTCGCATTACTCTCTTTCCATATATCATGTAAATATATTTCCATTGT
>Frequency_1_QualityScore_FFHHHGHJJJJJJJJJJIJJIJIJJIJJHIIJJJJJJJJ_Mismatch_0_Sense_+_Library_PoolT
TAAATATATTTCCATTGTTCACTGTTTGTATTATCTGAT
>Frequency_1_QualityScore_FFHHHHHJJJIIJIJJJJJJJJJJJJJJIJJJJJJJJJJJJJJJJIJJIJJIIIIJIJHJJJJIIIJJJIIIIIIJJEHHHGFHFFFFFF_Mismatch_2_Sense_+_Library_PoolT
TCTAGCTCGCATTACTCTCTTTCCATATATCATGTAAATATATTTCCATTGTTCACTGTTTGTATTATCTGATAATTATTGGATCCTTAC
>Frequency_1_QualityScore_DFHHHGDIIGC?@9FHG;F+AEFECHIBCGEGIICHIGI4D>D;-=FCFG==CHDEGCHA)=3).7@;;;BCC6?BCCCCCCAAA5:ADCC>C_Mismatch_2_Sense_+_Library_PoolT
CCAGCTTGCAGCTTTGTGTGTTCGAGCTCAGCTGGCTTCTTTCGATTCTTTACCAAGAGACTTGCTAGCTCGCATTACTCTCTTTCCATATAT
>Frequency_1_QualityScore_DFHHHFHGIIJJJJJJJIIIGIJIFGFHHJFJIIJJJJJIGIGIJJJJJJIJGIIJJJHE_Mismatch_0_Sense_+_Library_PoolT
TTAGGAGACCAGCTTGCAGCTTTGTGTGTTCGAGCTCAGCTGGCTTCTTTCGATTCTTTA
>Frequency_1_QualityScore_FFHHHHHJIJJJJJJJJJJJJJJJJJJJJJJJIJJJJJJJJJJJJJJJJJJJJJJJJJJJJHHHFFFFFFEEEEEEEDDEFEEEDEEEEEEEDE_Mismatch_1_Sense_+_Library_PoolT
TTTGTTTGTTCGAGCTCAGCTGGCTTCTTTCGATTCTTTACCAAGAGAATTTCTAGCTCGCATTACTCTCTTTCCATATATCATGTAAATATAT
>Frequency_1_QualityScore_FFHHHHHJJJJGIIJJJJIIJIHIIJJJJJJJJJJJJJIIJJJJJHIIJIIJJIIJJJJIIIJJJJJIIHIJJJIJJGG_Mismatch_1_Sense_+_Library_PoolT
ACTCTCTTTCCATATATCATGTAAATATATTTTCATTGTTCACTGTTTGTATTATCTGATAATTATTGGATCCTTTGAA
>Frequency_1_QualityScore_DAFADC<?:<EH?@IBHBEEBEHIIHHIII9BBDE>FG@D@FEG?AB?@*980?BFFDGHCC:CCEG6BAECBBEDD5=3;>CCCDFCCCC5>C_Mismatch_2_Sense_+_Library_PoolT
ACTTCTGCACTTCTTGATTTTCTTGATTTCTTGATTACCCTACAGCACCTGGTTCTGCATATTCCCGGCCTTCACACACTTTTCCAGTGAGTCC
>Frequency_1_QualityScore_FFHHHHHJIJJJFFGHIJJJJJJJJJJJIJJIJJJJJIJJJJJJJIIJJJJJJJJJJJJJJJJIIJJJIHHHHHHHDFFFFFEEEEEEEDEDDD_Mismatch_1_Sense_+_Library_PoolT
TTCTTTACCAAGAGAATTTCTAGCTCGCATTACTCTCTTTCCATATATCATGTAAATATATTTCCATTGTTCACTGTTTGCATTATCTGATAAT
>Frequency_1_QualityScore_DDB<<DBFF1CAGFFBFEA4C????G?B?9BGFGEFICFEECAF>FF@FGIGIIIB1@;=ADDC?C;5;>A@;?;8<@B@@DBD@BDDDBB_Mismatch_0_Sense_+_Library_PoolT
TTCAGACCGATTTTTATTTATTTTGGTTTATTGTAAATTTGAATGAGATATCAGAGGGACGCTGAGTATCCCCGGATCTCATTCATTTAAG
>Frequency_1_QualityScore_FFHHHHHJJJJJJJJJJJJIJJJJJIIJIIJJJJIJHIJJIIJJIIIJJJIJJJJJJJJJJJJJJJJIFHHIHIJIGHHHHEFFFFCCEEEEDD_Mismatch_0_Sense_+_Library_PoolT
CCATATATCATGTAAATATATTTCCATTGTTCACTGTTTGTATTATCTGATAATTATTGGATCCTTTGAATATGGGTTGTGTTTGGATTGTGGA
>Frequency_1_QualityScore_FFHHHHHJJJIJJJJJJJJJJJJJJJJJFHIJJIJIIJJJJJJJHHHFFFFFDDDDDDDDDDDCDDDDDCCDDEDDDDDD_Mismatch_0_Sense_+_Library_PoolT
ATCACTTCCAACGAGCTTGCTAAGCAGGTGCCGTGAAGACGCGCTGTCTTCCGCCCTTCTTGGTTTCTTGATTACTCTAC
>Frequency_1_QualityScore_FFDDHDHIFIIIIIFIIIIGIGDFG??FHIDHIIIGHIIHIGHGGHGHIIIIIIGIGIIIBGHIIIIIIGHIFHHH_Mismatch_0_Sense_+_Library_PoolT
ACCAAGAGAATTTCTAGCTCGCATTACTCTCTTTCCATATATCATGTAAATATATTTCCATTGTTCACTGTTTGTA
>Frequency_1_QualityScore_DFHHHHHJIJIJJJJHIJJJJJJIJIJJJJIJJJJJJIJJJIJHIJIJIIIIGHIIIJHIIIJHHHHHHFFDDDDDDDDDCDDDDDEEDDEFDD_Mismatch_1_Sense_+_Library_PoolT
AAGCTTGCAGCTTTGTGTGTTCGAGCTCAGCTGGCTTCTTTCGATTCTTTACCAAGAGAATTTCTAGCTCGCATTACTCTCTTTCCATATATCA
>Frequency_1_QualityScore_DF<FFCFIEGGDIBIGIGHIEFGBHHIIGG>GHHEABHHGDBGHIIIGIIIID>GFGEG<GHI@DDHDDCCFEHHGDGHC_Mismatch_0_Sense_+_Library_PoolT
TTACTCTCTTTCCATATATCATGTAAATATATTTCCATTGTTCACTGTTTGTATTATCTGATAATTATTGGATCCTTTGA
>Frequency_1_QualityScore_DDHHFFBHII<CFGG?EHIIBHEG@DHE@BGFAH8DHHC3C=??BDCDC@;;@ACECD>;@=BBCDCCCC5@CCDA>@@CADCDECDDC_Mismatch_0_Sense_+_Library_PoolT
AGCAGGTGCCGTGAAGACGCGCTGTCTTCCGCCCTTCTTGGTTTCTTGATTACTCTACAAAACCTACTTCTGCACTTCTTGATTTTCTT
>Frequency_1_QualityScore_FFHHHHHIIIJJJJJJJJHEHIJJJJGIIIJJJJIJIJJIJJJJJJJJJIIJJJJJGIJGIIJIJJJJJJJHHHHHEFFFFFDDCEDDDDDDDD_Mismatch_1_Sense_+_Library_PoolT
CTCATTCATTTAAGTTCGTATTTTCCTTTGCCTGTACAGTAGAAATACAATTTTAGGAGACCAGCTTGCAGCTTTGTTTGTTCGAGCTCAGCTG
>Frequency_1_QualityScore_FFHGHHHJJJJJJJIJJJIJJJIIJJJJJIJJFJJJJJHHJJIGGIJJJJFHJIIIGBHHHFFFBDFFFDCCEECEDCADDDCDDDDCCCD@DD_Mismatch_1_Sense_+_Library_PoolT
AGAAATACAATTTTAGGAGACCAGCTTGCAGCTTTGTGTGTTCGAGCTCAGCTGGCTTCTTTCGATTCTTTACCAATAGAATTTCTAGCTCGCA
>Frequency_1_QualityScore_DFDBB?FHA?DGIGGGGHEFHG@G?F@FGFEC;FHGHFH>CD@D?ACEE>:C@ACCCC@C::359?CAC@@:(+>+>:C>@:>@CCACDCCC>>_Mismatch_1_Sense_+_Library_PoolT
AAAGCAGGTGCCGTGAAGACGCGCTGTCTTCCGCCCTTCTTGGTTTCTTGATTACTCTACAAAACCTACTTCTGCACTTCTTGATTTTCTTGAT
>Frequency_1_QualityScore_FFHHGHHJIIIJJJJIJJJGIJJJIJJJIJ_Mismatch_1_Sense_+_Library_PoolT
TTTCATTGTTCACTGTTTGTATTATCTGAT
>Frequency_1_QualityScore_FFHHHHHJJJJJJJJJIJJJIHIJJJJJJJJJJJJJJIJJJJJJJJJJJJJJJJJJJJJJIJJIJJJJJIJHHHHHHHFFF_Mismatch_1_Sense_+_Library_PoolT
TCTTTCGATTCTTTACCAAGAGAATTTCTAGCTCGCATTACTCTCTTTCCATATATCATGTAAATATATTTTCATTGTTCA
>Frequency_1_QualityScore_DAFHDHHIEHIBGIIIGGIGEH@HIE?CHGGGHGIGIIIGEGHHHGHE_Mismatch_0_Sense_+_Library_PoolT
GCAGCTTTGTGTGTTCGAGCTCAGCTGGCTTCTTTCGATTCTTTACCA
>Frequency_1_QualityScore_DD?BFBHEHGIIIIIIHGHGG>HGBFHEFHIICIIIIIIGGBHHADHHGHC_Mismatch_1_Sense_+_Library_PoolT
ATTACTCTCTTTCCATATATCATGTAAATATATTTCCATTGTTCACTGTTA
>Frequency_1_QualityScore_DFHHGDHIIHGIIDEHHGAHGIJJGGIGIIJEHIGGIIGJJGIIIIIEB_Mismatch_1_Sense_+_Library_PoolT
TTCCATTGTTCACTGTTTGCATTATCTGATAATTATTGGATCCTTTGAA
>Frequency_1_QualityScore_FFHHHHHJJJJJHIJJIJJJJJJJJJIJIJJJJJJJJJJIJJGHGGIJEIIJJIJJJJHHHHFFFFEEEDCEFDEDDDEEEFDDDDDDDDC?CB_Mismatch_0_Sense_+_Library_PoolT
TACAGCACCTGGTTCTGCAGATTCCCGGCCTTCACACACTTTTCCAGTGAGGCCTGAGGAGGATAAATACTATATAGTATATAGAAGCAGAACC
>Frequency_1_QualityScore_FFHHHHFIGIIJIJJGEFFGIIIIGGGGJJBGHIGGHJIJJJJJJIIIGIJIJJJJGHGHGIICHEHCCEGEHCEEEEHHEHEFFBCE>_Mismatch_0_Sense_+_Library_PoolT
TCGATTCTTTACCAAGAGAATTTCTAGCTCGCATTACTCTCTTTCCATATATCATGTAAATATATTTCCATTGTTCACTGTTTGTATTA
>Frequency_1_QualityScore_DEHFHHHIJJIJJJGHGJIJJJJJHIJIIJJIJJIJIJIJJJIJGIJJGHIIIDIIEHIJJGIHGJIDIGHEJIJJJJIJD_Mismatch_1_Sense_+_Library_PoolT
CTTACTCTCTTTCCATATATCATGTAAATATATTTCCATTGTTCACTGTTTGTATTATCTGATAATTATTGGATCCTTTGA
>Frequency_1_QualityScore_FFHHHHHIIJJJJIJJIIJJJJJIJJJJJJJJJIJJJJJJHJIIIIIJIIJJJJJIIIJJJIJJJJJJJIIJE_Mismatch_1_Sense_+_Library_PoolT
CTTTCCATATATCATGTAAATATATTTCCATTGTTCACTGTTTGTATTATCTGATAATTATTGGATCCTTCGA
>Frequency_1_QualityScore_FFHGGHHJJIJJJJJJIJJJJJFIIJIJJJJJJJJJJHGJJIJJJJJJJIIJJJJJJJJJJJJJJHJ_Mismatch_0_Sense_+_Library_PoolT
TATATCATGTAAATATATTTCCATTGTTCACTGTTTGTATTATCTGATAATTATTGGATCCTTTGAA
>Frequency_1_QualityScore_FFGGHGHJJJJJJJIIIIJIIIJJJJJJJJJJJIJJIHIIIJJJJJJGCGIJGAHFFJIIIIGGGJJEIIJJIIJGJHHHHHHEEDFFFEDECE_Mismatch_0_Sense_+_Library_PoolT
AATTTCTAGCTCGCATTACTCTCTTTCCATATATCATGTAAATATATTTCCATTGTTCACTGTTTGTATTATCTGATAATTATTGGATCCTTTG
>Frequency_1_QualityScore_DAFFDFBGGDF>FCHEFI@BCDC)?@EAEGGCHGGDBEGEGIIIHGGHHGIIIIIEBFCH>CDFHBHHGA=?EBB>@;@>;.6;=,;=CCD:A>_Mismatch_1_Sense_+_Library_PoolT
CGGATCTCATTCATTTAAGTTCGTATTTTCCTTTGCCTGTACAGTAGAAATACAATTTTAGGAGACCAGCTTGCAGCTTTGTGTGTTTGAGCTC
>Frequency_1_QualityScore_FFHHHHHJJEGIJJIJJIJJJJJIJHIJIGGHJJJJJJJJJJJJJHIIJJJJIHHGHHGFFFFFFFDDECDDDDDDDDDDDDDDDDDDDCDDDD_Mismatch_1_Sense_+_Library_PoolT
GATCCCCGGATCTCATTCATTTAAGTTCGTATTTTCCTTTGCCTGTACAGTAGAAATACAATTTTAGGAGACCAGCTTGCAGCTTTGTGTGTTC
>Frequency_1_QualityScore_FFAHHFHJJJJJJJJEHCDHHJIJIJGJIIEIJJGIJJJJJIIGIEIIJIIGGIIJJIJJJJGIHHHHFHHFFFFFFFEEEEEEEEFFFDDECD_Mismatch_1_Sense_+_Library_PoolT
CGATTCTTTACCAAGAGAATTTCTAGCTCGCATTACTCTCTTTCCATATATCATGTAAATATATTTTCATTGTTCACTGTTTGTATTATCTGAT
>Frequency_1_QualityScore_FFHHHFHJJIIJJJJJIGHIGIJGJIGHIIIIJJJGGIJIIIJEIJJIGIIIIJJJDIHGGIFE_Mismatch_2_Sense_+_Library_PoolT
TTTCTAGCTCGCATTACTCTCTTTCCATATATCATGTAAATATATTTCCATTGTTCACTGTTAA
>Frequency_1_QualityScore_FFHHHHHJJJJJJJJJJJJJJJJIJJJIJJJJJJIJJJJJJJJJJJJJHGIJIJJJJIIIIJJIJJJIJFHIJIJJH_Mismatch_1_Sense_+_Library_PoolT
CTCTCTTTCCATATATCATGTAAATATATTTCCATTGTTCACTTTTTGTATTATCTGATAATTATTGGATCCTTTGA
>Frequency_1_QualityScore_FFHHHHGJIJJJJJJJJJJJJJIIIHIJJJJJJJJJJJJJJJJJJJJJJJJGIJJJJII_Mismatch_0_Sense_+_Library_PoolT
TAGGAGACCAGCTTGCAGCTTTGTGTGTTCGAGCTCAGCTGGCTTCTTTCGATTCTTTA
>Frequency_1_QualityScore_DFHHHHHJJJJJJIJJJJGIIJJIGIJJJJJJJJJJIJJJJJJJEGEHGIIJJIJEHHIHFHHFFFFEDCCCDDDC@CDCCC@?DDDCEDCDDC_Mismatch_1_Sense_+_Library_PoolT
TTTACTTTGCCTGTACAGTAGAAATACAATTTTAGGAGACCAGCTTGCAGCTTTGTGTGTTCGAGCTCAGCTGGCTTCTTTCGATTCTTTACCA
>Frequency_1_QualityScore_FFHHHHHJJJJIJJIJJJGIJIIJJJJJJJJIJJIIJIJJIJJGHIJHIHHEFFFFDDDDDDDDDDDDDBB>CDDCC>4?BDDDDDDDDDDDDC_Mismatch_0_Sense_+_Library_PoolT
TTCCACGGCACATTCATCACTTCCAACGAGCTTGCTAAGCAGGTGCCGTGAAGACGCGCTGTCTTCCGCCCTTCTTGGTTTCTTGATTACTCTA
>Frequency_1_QualityScore_FFHHHHHJJIGJJJJJJJJJIIGIGHIJJIIHIJJIIIJEHJEHIIGHEHHGIJJEHCEHEFFFBFFEC>BE_Mismatch_0_Sense_+_Library_PoolT
CAATTTTAGGAGACCAGCTTGCAGCTTTGTGTGTTCGAGCTCAGCTGGCTTCTTTCGATTCTTTACCAAGAG
>Frequency_1_QualityScore_FF+>DHHIJJJJJJIJHJJJJJJGIJJJIJJJJJJJIIJJJJJJDHIIGGJJJJJJEGHGIIIHHHHGC?BDFFEEEEEDEDDBDDDDDDDEED_Mismatch_1_Sense_+_Library_PoolT
TAAAGTAGAAATACAATTTTAGGAGACCAGCTTGCAGCTTTGTGTGTTCGAGCTCAGCTGGCTTCTTTCGATTCTTTACCAAGAGAATTTCTAG
>Frequency_1_QualityScore_FFHHHHHJJJJJHJJJJJJJJIJJJJJIJEHIJJJJJIJJJJJJIJJIIGJJJIJIIIJJJHHHHHHFFEFFECEEEEEDDDDDDDBD_Mismatch_0_Sense_+_Library_PoolT
ATTTTAGGAGACCAGCTTGCAGCTTTGTGTGTTCGAGCTCAGCTGGCTTCTTTCGATTCTTTACCAAGAGAATTTCTAGCTCGCATTA
>Frequency_1_QualityScore_FFHHGDHIJJJJJJIIJJJJJJJJJGHJJJJJJJJJJJJJJIJJIIHIJJGHHIJIJIJJJIIJIIHHHHFFFFFDEEEECDDDDDDDDDDDDB_Mismatch_1_Sense_+_Library_PoolT
CCCGGATCTCATTCATTTAAGTTCGTATTTTCCCTTGCCTGTACAGTAGAAATACAATTTTAGGAGACCAGCTTGCAGCTTTGTGTGTTCGAGC
>Frequency_1_QualityScore_=A>?3CADG<?@8)<CFHADF@*@9CF<:9::)?)070DCCFFB4C4@;@A=@=A>EAC)=37;@;@B>6>6;>@AA(5(;(2;189@B<BB_Mismatch_2_Sense_+_Library_PoolT
AGCAGAACCCACCCTGATCTTAATTTTCAGACCGGTTTTTATTTATTTTGGTTTATTGTAAATTTGAATGAGATATCAGAGGGACGCTGAGT
>Frequency_1_QualityScore_FFHHHHHJJHHIJJJJIJJIJJJJIJIIJJJJJJJIJJJIJJJJJJJJJJIHHHHFFFFFFEDEEEDDD@BDDDDDDDBDDDDDDCDDDDDDDD_Mismatch_0_Sense_+_Library_PoolT
TGTCGAGAGTCCCATACGGATTCCACGGCACATTCATCACTTCCAACGAGCTTGCTAAGCAGGTGCCGTGAAGACGCGCTGTCTTCCGCCCTTC
>Frequency_1_QualityScore_D8D::D>C=GF9?@@<<AFEEB9EFBFF@GFEC>)89BDA<B?;688)==478@FEEF9?A)))=?D;3).3>B?BBBBBA55>B_Mismatch_0_Sense_+_Library_PoolT
CCAGCTTGCAGCTTTGTGTGTTCGAGCTCAGCTGGCTTCTTTCGATTCTTTACCAAGAGAATTTCTAGCTCGCATTACTCTCTTT
>Frequency_1_QualityScore_FFHHHHHIJJJJJJJJJJJJJJJJJJJJJJJJJJJJJIJJIJJJIJJIHIJJIJJIJJIIJJJHHHHGFDFFFEEEEEEEDDDD_Mismatch_0_Sense_+_Library_PoolT
TGTACAGTAGAAATACAATTTTAGGAGACCAGCTTGCAGCTTTGTGTGTTCGAGCTCAGCTGGCTTCTTTCGATTCTTTACCAA
>Frequency_1_QualityScore_FFHGHHGJIIIJEHIJGIIJIGIJIIJJJ@FGIJGIIJJJFGHHHEEIJCEHHHFFFFFFFECCEEECDCFDDCCDDDDDDCDCDD?CACA@BC_Mismatch_1_Sense_+_Library_PoolT
GATATCAGAGGGACGCTGAGTATCCCCGGATCTCATTCATTTAAGTTCGTATTTTCCTTTGCCTGTACATTAGAAATACAATTTTAGGAGACCA
>Frequency_1_QualityScore_FFHHHHDIIIJJJJJJEHHIJJGCGEGHIHIGIJJJGJIIJJIJHGHJJIJ@HHGIJJIGIIHHGGDFFDEFFEECEEDD@BBCDDDDDDDDDD_Mismatch_1_Sense_+_Library_PoolT
TAGGAGACCAGCTTGCAGCTTTGTGTGTTCGAGCTCAGCTGGCTTCTTTCTATTCTTTACCAAGAGAATTTCTAGCTCGCATTACTCTCTTTCC
>Frequency_1_QualityScore_FFHHHHHIJJJJJJJJJJJJJJJIGGIJJIJJJJIIIJJJIJJJJIJJJJJIJJJIJJJJIJJJJJJJJIJHIJHHHGHHHF_Mismatch_2_Sense_+_Library_PoolT
CCAAGAGAATTTCTAGCTCGCATTACTCTCTTTCCATATATCATGTAAATATATTTCCATTGTTCACTGTTTGTATTATCCA
>Frequency_1_QualityScore_A?DB:??F9E2CEH@HEHH>FH+C?10?F?@DGD***?98BDF)..8C>@8@7C;C@)@;7?;?A=CAD?_Mismatch_1_Sense_+_Library_PoolT
CCACCATGATCTTAATTTTCAGACCGATTTTTATTTATTTTGGATTATTGTAAATTTGAATGAGATATCA
>Frequency_1_QualityScore_@82A?DAEIIAAFFIEEE>EEECE<C?D>*1*1?@D??BD?<BD@<DD?BD><BDDCCE@3=ACEAC@))_Mismatch_2_Sense_+_Library_PoolT
CCATATATCATGTAAATATATTTTCATTGGTCACTGTTTGTATTATCTGATAATTATTGGATCCTTTGAA
>Frequency_1_QualityScore_DDFHHHHIIIIJIJJJIHIEIIJJIJJJJJJJJJJJJIJJJJJJJJJIJJJJJJJJJJJJJJIIIIIJIJIJIIGJHHG_Mismatch_1_Sense_+_Library_PoolT
AGAATTTCTAGCTCGCATTACTCTCTTTCCATATATCATGTAAATATATTTCCATTGTTCACTGTTTGCATTATCTGAT
>Frequency_1_QualityScore_FDHHHHHJJJJJJJJJJJJJJJIJJIJJJJJJJJHIIIJJJJJEGHHHHHHFFFFFFFEEEEDB?CDFEDDDDDDDDDDDDDEDDECCDDDDDD_Mismatch_1_Sense_+_Library_PoolT
GTAAATTTTAATGAGATATCAGAGGGACGCTGAGTATCCCCGGATCTCATTCATTTAAGTTCGTATTTTCCTTTGCCTGTACAGTAGAAATACA
>Frequency_1_QualityScore_FFHHHHHJJJJJJIJJJJJIIJJJGHJJJJJJJJJJJJJJJJJJJJJJJJJJJJJJJJJJJJJGJJJJJHHHHHHHHFFFFFFF_Mismatch_1_Sense_+_Library_PoolT
GCTTCTTTCGATTCTTTACCAAGAGAATTTCTAGCTCGCATTACTCTCTTTCCATATATCATGTAAATATATTTTCATTGTTCA
>Frequency_1_QualityScore_D81<DAC@E?EE8@C):CDDCEEIEEEIIBEBDBB(BBCED=78@@@4=@C7==@CCCDCDCA>?>DD@@A>6;>A??_Mismatch_0_Sense_+_Library_PoolT
GCTGAGTATCCCCGGATCTCATTCATTTAAGTTCGTATTTTCCTTTGCCTGTACAGTAGAAATACAATTTTAGGAGAC
>Frequency_1_QualityScore_FFHGHHFIJJJJIJJJJIJGIIIJIJIJJJJJJGJIJIJIJJIIIDHGIJIJIIGGJIIIIJIGIIJ@E@EGIHHHHHHHEFEFFFFEE@CC@D_Mismatch_1_Sense_+_Library_PoolT
AAGAGAATTTCTAGCTCGCATTACTCTCTTTCCATATATCATGTAAATATATTTCCATTGTTCACTGTTTGTATTATCTGATAATTATTGGATA
>Frequency_1_QualityScore_FFHHHHHJGIJJJJJJJJJJJJJJJJJJJJIJJJJIJJJJJJJJJJJJIJJJJIIJIJIIJJJIJGIIHGHJHHHHHGHHF_Mismatch_1_Sense_+_Library_PoolT
TTCTTTCGATTCTTTACCAAGAGAATTTCTAGCTCGCATTACTCTCTTTCCATATATCATGTAAATATATTTCCATTGTTA
>Frequency_1_QualityScore_FD?DFHHHBGCCEGH>FFI9BEHIGIJFH@BF@>FIIDIDHIIBDFEIEHEGIJJJIJJIGACGHGGEIAHGI_Mismatch_1_Sense_+_Library_PoolT
TTTCCATATATCATGTAAATATATTTTCATTGTTCACTGTTTGTATTATCTGATAATTATTGGATCCTTTGAA
>Frequency_1_QualityScore_FFHHHHGJJJJJJJJIHIJGGHIIJJIIIIGIJJJJIJJJJJJJJJIJGIJJIJJIJJJJF@AEHHFFFDEACEEEFE;ACDDDCCCDDB@BDB_Mismatch_1_Sense_+_Library_PoolT
CTTCACACACTTTTCCAGTGAGGCCTGAGGAGGATAAATACTATATAGTATATAGAAGCAGAACCCACCATTATCTTAATTTTCAGACCGATTT
>Frequency_1_QualityScore_F;FHHGHGJGGIICHGJIJIEDHIGHIIJEIEHIGEDGHCGIGHJHIGGGIGEGCHGHJJJIGGIEGEHHHHHHFFEEFEDCECDDDCBCDCDC_Mismatch_1_Sense_+_Library_PoolT
CTGCCCTTCTTGGTTTCTTGATTACTCTACAAAACCTACTTCTGCACTTCTTGATTTTCTTGATTTCTTGATTACCCTACAGCACCTGGTTCTG
>Frequency_1_QualityScore_FBHDDHFCHGGHEGIIJCHHIJHIHFGGECGHGGH@DGGGEGG@F?FGGIJJGIICIHGIIIJIJJGEE@CFFEEIGJJHHEEFAC_Mismatch_1_Sense_+_Library_PoolT
TCGCATTACTCTCTTTCCATATATCATGTAAATATATTTTCATTGTTCACTGTTTGTATTATCTGATAATTATTGGATCCTTTGAA
>Frequency_1_QualityScore_FFHHHHHJJJJIJJJIJJJJJJJJGIGGIJJJIJJJJIJJJJFHII_Mismatch_0_Sense_+_Library_PoolT
CATTACTCTCTTTCCATATATCATGTAAATATATTTCCATTGTTCA
>Frequency_1_QualityScore_FFHGHHHJJJJJIJIIIJGHEGGGGIGCHIIJJJIIGHGHIGGIGGCHIH?AHHHCFFFDDB@CCEDDEEDCDCB??B?CCACDDCDCCDDACD_Mismatch_1_Sense_+_Library_PoolT
GGACCAGCTTGCAGCTTTGTGTGTTCGAGCTCAGCTGGCTTCTTTCGATTCTTTACCAAGAGAATTTCTAGCTCGCATTACTCTCTTTCCATAT
>Frequency_1_QualityScore_FFHHHFHJIGIIIIJIJJJIJGIIIIGGIIJJJJIJJJJJJJJJJHHHHHHHFFFFFEEEEEFEEEDDDCDFEEEDCDDDDDDDC@CCAA_Mismatch_1_Sense_+_Library_PoolT
CTCGCATTACTCTCTTTCCATATATCATGTAAATATATTTCCATTGTTCACTGTTTGTATTATCTGATAATTATTGGATCCTTTGAATAA
>Frequency_1_QualityScore_FFHHHHHJJJJJJJJJJJIJJJJJJJIJJJJJJJJJJJJJJJJJJJJJJJJJJJJJHIJJJIJJJJJHHHHHFFFFEEEEEDBDCDDEC_Mismatch_1_Sense_+_Library_PoolT
TTCCTTTGCCTGTACAGTAGAAATACAATTTTAGGAGACCAGCTTGCAGCTTTGTGTGTTCGAGCTCAGCTGGCTTCTTTCGATTCTTA
>Frequency_1_QualityScore_DFHHGHFHBGGHGDBCGD;+AEEHC<BCDE>4?CDCG99B???DGG<DFC><FCEEG>@@GIFH>E<EHIIHGFE3?CH_Mismatch_1_Sense_+_Library_PoolT
TTTCGATTCTTTACCAAGAGAATTTCTAGCTCGCATTACTCTCTTTCCATATATCATGTAAATATATTTCCATTGTCCA
>Frequency_1_QualityScore_FFHGHFHIFHGDFHIJJJGHIIJJJIJJJJJIJJJJJIIJJJJJJJJIFHJHHCHECDFFFFFCEEEEECDEDDDDCDDDDCCCDDDDDDDEDD_Mismatch_1_Sense_+_Library_PoolT
TTGGATTGTGGATCTTTGAATATATGCTTCATTTTCTGCAACCAGCTTGAAGGTCCATCAGATTTTATTTTCTGCAACCTTTAATGTTAATTGA
>Frequency_1_QualityScore_DDFHHHHIHHIJEFFGHIIJGEIECHGIHHIIIIHIGEHIJIJJJIIIDHEECHIJJJJIJHCGHGHFCEHEFFDDD_Mismatch_1_Sense_+_Library_PoolT
TTCTTTACCAAGAGAATTTCTAGCTCGCATTACTCTCTTTCCATATATCATGTAAATATATTTCCATTGTTCACTGA
>Frequency_1_QualityScore_FFHFHHHJJJHHIJJJJJJJJJIJJJJJJJJJJJJJJJJJJJJJIJJIJJJIJJIJJJJCHIGGIJJIGHHIDHHHGHFFDFFEECCEACDCCD_Mismatch_0_Sense_+_Library_PoolT
CCCTTCTTGGTTTCTTGATTACTCTACAAAACCTACTTCTGCACTTCTTGATTTTCTTGATTTCTTGATTACCCTACAGCACCTGGTTCTGCAG
>Frequency_1_QualityScore_FDHHHHHIIGIJJIIJJJJJJIJJJJJJJJJJJJJJJJJJJJJJJJHHIIIIJJHFEDEEEEEEEEEEFDDDEEDBDDDFEEDDDDCDDDDDDD_Mismatch_1_Sense_+_Library_PoolT
GTTTGGTTTATTGTAAATTTGAATGAGATATCAGAGGGACGCTGAGTATCCCCGGATCTCATTCATTTAAGTTCGTATTTTCCTTTGCCTGTAC
>Frequency_1_QualityScore_DFFFFFHIHGHIHGEGIHGGGGIEDHGIEGIGEBBF<FHIJIH=BCHIHGCGAEHFFFCABBDBBB<BD>:?28<22+:4:>>42(2<CD:@>C_Mismatch_0_Sense_+_Library_PoolT
GCCTGTAGTACTGAGCACCAGCAGCAGATGAAACGGCCACATGTTTCAGGGGTCCCGCTCGTCGGGTGAACGTGAGGTAATTGGGTTCAGTATA
>Frequency_1_QualityScore_FFHHHHHJJJJJJJJJJJIIJJIJIJFHIJJJJJJGIJJJIJJJJJJJHGHHHHHDFFFFEEEEEEEDDCDDDDEEDDDDDDDDDDDDDDDECD_Mismatch_1_Sense_+_Library_PoolT
GAATGAGATATCAGAGGGACGCTGAGTATCCCCGGATCTCATTCATTTAATTTCGTATTTTCCTTTGCCTGTACAGTAGAAATACAATTTTAGG
>Frequency_1_QualityScore_D:<DDH71CGCGHG,<CCDE>;9*9?E?@F@CCBFIIGG@G@BFAHGHEGHGH@FH:)=EHH:CGCCEE@>A.7BAC@B@;6;@(>@?>;@D@C_Mismatch_2_Sense_+_Library_PoolT
TCTTTCGATTCTTTACCAAGAGAATTTCTAGCTCGCATTACTCTCTTTCCATATATCATGTAAATATATTTCCATTGTTCACTGTTTGCATTAA
>Frequency_1_QualityScore_FFHHHHHJJJJJJJJJJJIJJJJJJJJJJJJJJJJJJJJJJJJJIJJJJJJJJJJJJJJJJJJJI_Mismatch_0_Sense_+_Library_PoolT
CAAGAGAATTTCTAGCTCGCATTACTCTCTTTCCATATATCATGTAAATATATTTCCATTGTTCA
>Frequency_1_QualityScore_FFHHHHHJJJJJIFHIIIIIIIIJJJIJJJJJJJIJJJJJJJJIIJJJJIJJJJHBCDDDDDDDEDDDEDDDDDDDDDDEDEDDEDDEDDDCDC_Mismatch_1_Sense_+_Library_PoolT
GAATACTATATAGTATATAGAAGCAGAACCCACCATGATCTTAATTTTCAGACCGATTTTTATTTATTTTGGTTTATTGTAAATTTGAATGAGA
>Frequency_1_QualityScore_DFDADFHGHJJDGIGHIJJJJIIGIGGDGHIJIIIGIIFEIHBEIIIJGGGGGIIJG_Mismatch_0_Sense_+_Library_PoolT
TTGAATATGGGTTGTGTTTGGATTGTGGATCTTTGAATATATGCTTCATTTTCTGCA
>Frequency_1_QualityScore_FFHHHHHJJJJJIJJJJJJGIJJJJGIJJJJJJJJJIJJJJJJIJJJJJJJIJFJJIGHIJIJIJJJJIIHJDIIJIIJIFH_Mismatch_2_Sense_+_Library_PoolT
CTCGCATTACTCTCTTTCCATATATCATGTAAATATATTTTCATTGTTCACTGTTTGTATTATCTGATAATTATTGGATCCA
>Frequency_1_QualityScore_FFHHHHHJJJJIJJJJIJHIJJHIIJJIJIJJJIJEGIJJJJGIFGHGIIJGIIGGIDEEHHHHHHHHHBD_Mismatch_1_Sense_+_Library_PoolT
CCAGCTTGCAGCTTTGTGTGTTCGAGCTCAGCTGGCTTCTTTCGATTCTTTACCAAGAGAATTTCTAGCTA
>Frequency_1_QualityScore_FFHHHHHIIJIJJJJIJJJIIDGJIGGIJJJIJJJHIJJJJJGIIIJIIIJJJJJJJHHHHHGHFFFFFFEEDDDDDDDDBDCCDEDDBDDBDD_Mismatch_0_Sense_+_Library_PoolT
CACCATGATCTTAATTTTCAGACCGATTTTTATTTATTTTGGTTTATTGTAAATTTGAATGAGATATCAGAGGGACGCTGAGTATCCCCGGATC
>Frequency_1_QualityScore_FFHHHHHIIIIJHJJJHHHGIJJ@FDGEIGGIIIIJIIDIIIJHJJCHHHIIJJIIJIJGIJI_Mismatch_1_Sense_+_Library_PoolT
CTAGCTCGCATTACTCTCTTTCCATATATCATGTAAATATATTTCCATTGTTCACTGTTTGCA
>Frequency_1_QualityScore_FFHHHHHJIJJJJJJJJIIJIIJJJJJJJJJHIJJJJJJJJIHIIJJJJJJIJ_Mismatch_0_Sense_+_Library_PoolT
TTCCATATATCATGTAAATATATTTCCATTGTTCACTGTTTGTATTATCTGAT
>Frequency_1_QualityScore_FAFDHGFIIIJJJJJJJJIJJGJGJHHGIAFHGG>GEG>G_Mismatch_0_Sense_+_Library_PoolT
GTAAATATATTTCCATTGTTCACTGTTTGTATTATCTGAT
>Frequency_1_QualityScore_FFHHHHHJJJJJJJJIIJIJJJJJJIJJJJJJJJJJJJJJJJJJJJJJJIJJJIJJJJJIJJJJJJJJJDHFHHH_Mismatch_1_Sense_+_Library_PoolT
CGATTCTTTACCAAGAGAATTTCTAGCTCGCATTACTCTCTTTCCATATATCATGTAAATATATTTCCATTGTTA
>Frequency_1_QualityScore_FFHHHHHJJJJJJJJJJJJIJJIIEIJJJJJIJJJIJJIIIJIIJFHJJJJIIIJJGHHGHHFFFFFFFEEEEDCCCCBBB?CDDDDEDDDDDD_Mismatch_1_Sense_+_Library_PoolT
GTAGAAATACAATTTTAGGAGACCAGCTTGCAGCTTTGTGTGTTCGAGCTCAGCTGGCTTCTTTCTATTCTTTACCAAGAGAATTTCTAGCTCG
>Frequency_1_QualityScore_DD>FF?FEAACBHGIG@AHHIIAHA<FEHG>E@GGHFGGHDFGEA@F@HEHI@HIIC@FBFEDGEG7@C==CEEEDEECACCCCCBCBCACC@@_Mismatch_1_Sense_+_Library_PoolT
TAACTTCGTATTTTCCTTTGCCTGTACAGTAGAAATACAATTTTAGGAGACCAGCTTGCAGCTTTGTGTGTTCGAGCTCAGCTGGCTTCTTTCG
>Frequency_1_QualityScore_?=:C:::<B:A<EF<C>F<3CE<AH:2+?A++<:<11*C4::**C<0?:?DGIE4_Mismatch_1_Sense_+_Library_PoolT
AATATATTTCCATTGTTCACTGTTTGTATTAGCTGATAATTATTGGATCCTTTGA
>Frequency_1_QualityScore_FFHHHHHIJJJIIJJIJJJIJHIGJJJIIIJHJJJJJIJJJIGIJJJJJJJGJJIIJJIHHJHHIJJIJHHHHFFFFDEEEEDDDDBECDDEDD_Mismatch_1_Sense_+_Library_PoolT
TATTTTCCTTTGCCTGTACAGTATAAATACAATTTTAGGAGACCAGCTTGCAGCTTTGTGTGTTCGAGCTCAGCTGGCTTCTTTCGATTCTTTA
>Frequency_1_QualityScore_FFHHHHHJJJJJJJJJJJJJJJJJJJJJIJJJJJJJJJJJIIJIJJJJIIIJIJJJJJJIJJJIHHHHHFEFFFFFEEDCEEDDDDDDDDEEDD_Mismatch_1_Sense_+_Library_PoolT
ACAGTAGAAATACAATTTTAGGATACCAGCTTGCAGCTTTGTGTGTTCGAGCTCAGCTGGCTTCTTTCGATTCTTTACCAAGAGAATTTCTAGC
>Frequency_1_QualityScore_DDFBC42<<22CH@HEI>DBAEEAFA:9<9?AA::?E:::C?<C@F:D_Mismatch_0_Sense_+_Library_PoolT
TATATCATGTAAATATATTTCCATTGTTCACTGTTTGTATTATCTGAT
>Frequency_1_QualityScore_DDHAF?B<CAEC<4ACFHCHGC?F9<AHGD4F?<?9?F913:999B<DB4*_Mismatch_0_Sense_+_Library_PoolT
ATTTCCATTGTTCACTGTTTGTATTATCTGATAATTATTGGATCCTTTGAA
>Frequency_1_QualityScore_FFHHHHHJJJJJJJIJJJJJJIJJJIJHJJJJJJJJJIJJJHIIIIIIJIJJJJJIJJJJIHHHHHFFFFEEEDEDEDDDDDDDDDDDDDDDCD_Mismatch_1_Sense_+_Library_PoolT
ACTTGATTTTCTTGATTTCTTGATTACCCTACAGCACCTGGTTCTGCAGATTCCCGGCCTTCACACACTTTTCCAGTGAGGCCTGAGGAGGATA
>Frequency_1_QualityScore_EDHHHHHG@FGIC@BABFGIIIIIIIIDFHIIIIIIHIGIHIBGDFCGIIGIIGIEI_Mismatch_0_Sense_+_Library_PoolT
AGCTTGCAGCTTTGTGTGTTCGAGCTCAGCTGGCTTCTTTCGATTCTTTACCAAGAG
>Frequency_1_QualityScore_DDHHFHFDHIIIGIIGIIBFHIGI>EEHIBEHIIIIIIIIIIGGIGGHGGHIEFDCGIHGEGEH@EEEC?DCCCBDCCCDCCACCCBB@A::AC_Mismatch_1_Sense_+_Library_PoolT
CCTGTACAGTAGAAATACAATTTTAGGAGACCAGCTTGCAGCTTTGTTTGTTCGAGCTCAGCTGGCTTCTTTCGATTCTTTACCAAGAGAATTT
>Frequency_1_QualityScore_FFHHHHHHHHIJJJJJJJJJJJJIJJJJJJJJJJJJJJJJJJJJJJJHIJJIJIJJJJJJIJIIHGJIJEHEIIHHFHHHHFFFFD_Mismatch_1_Sense_+_Library_PoolT
TACCAAGAGAATTTCTAGCTCGCATTACTCTCTTTCCATATATCATGTAAATATATTTTCATTGTTCACTGTTTGTATTATCTGAT
>Frequency_1_QualityScore_A@@FFFD2A:,:::1:?80*0???4BB??GGE>4/?(?B;BB)=777)=)8;.==CD.==AAE>B?DDB_Mismatch_1_Sense_+_Library_PoolT
CGCTGAGTATCCCCGGATCTCATTCATTTAAGTTCGTATTTTACTTTGCCTGTACAGTAGAAATACAAT
>Frequency_1_QualityScore_FFHHHGH@GIJGIIIJJJHJJIIJGJJJJJJJJJIIJJJJJJJJJJJIJIJIJIIJJJJHHHHGHFFFFFDDEEEDDEEDEEDDDEACDDDDDD_Mismatch_1_Sense_+_Library_PoolT
ATACTATGTAGTATATAGAAGCAGAACCCACCATGATCTTAATTTTCAGACCGATTTTTATTTATTTTGGTTTATTGTAAATTTGAATGAGATA
>Frequency_1_QualityScore_FFGHGGHJJJJGIGGIJIJFHIEGIJCFHIJJIHGIJJJJJIJIJJIIHJJIJJJHHGHHGFCEDFFFFDEEDDEFEEFEFEEEEEEEDDCCC@_Mismatch_1_Sense_+_Library_PoolT
GCTCAGCTGGCTTCTTTCGATTCTTTACCAAGAGAATTTCTAGCTCGCATTACTCTCTTTCCATATATCATGTAAATATATTTCCATTGTTCAA
>Frequency_1_QualityScore_DDFHD??GFHAGGEHHB31?D?D?DFG@D@FC>FHC@@DGAHGCGAD;ECHH:CEDBCDEECC>CC@CDDC@C>@CCCCCCCC_Mismatch_0_Sense_+_Library_PoolT
TATCAGAGGGACGCTGAGTATCCCCGGATCTCATTCATTTAAGTTCGTATTTTCCTTTGCCTGTACAGTAGAAATACAATTTT
>Frequency_1_QualityScore_FFHHHHHJJJJJJHJJIIHIJGJJJIIIJJJHHHIJJJJJJJIJJJJIJJJJJJJHHHHHHGFFFFFFFEEEEFEEEEEFEEEED_Mismatch_0_Sense_+_Library_PoolT
CTCAGCTGGCTTCTTTCGATTCTTTACCAAGAGAATTTCTAGCTCGCATTACTCTCTTTCCATATATCATGTAAATATATTTCCA
>Frequency_1_QualityScore_D>FFFFDBFE<DHH?C<CHHIIFEECDDFFCFFFIC@DGI>D3BFF8=BFGIIEGGGEE>FEAEE;A@_Mismatch_0_Sense_+_Library_PoolT
TATTGGATCCTTTGAATATGGGTTGTGTTTGGATTGTGGATCTTTGAATATATGCTTCATTTTCTGCA
>Frequency_1_QualityScore_FFHHGHHIJGGJHIJHIJJJJJJJJJIIJJIIIJJJIHIJJJJHGHIJGIIIJJGJJJJJIIJJJJJFHGHFC>@BCDDDDEEEDEEDDABBCD_Mismatch_0_Sense_+_Library_PoolT
TGAGGCCTGAGGAGGATAAATACTATATAGTATATAGAAGCAGAACCCACCATGATCTTAATTTTCAGACCGATTTTTATTTATTTTGGTTTAT
>Frequency_1_QualityScore_DFHGHHHJJIJJJJJJHHIJJJJJGIIIJJJJFHIHHCHIIJHIJJIJIJJIJJIJIJ_Mismatch_0_Sense_+_Library_PoolT
ATCTGATAATTATTGGATCCTTTGAATATGGGTTGTGTTTGGATTGTGGATCTTTGAA
>Frequency_1_QualityScore_FFHHHGHJJJJJJJJIJJGIJJGIJJJJJIIIIJIIIJHIJJJJJJJJJJJIGHIJ_Mismatch_1_Sense_+_Library_PoolT
GTCTAGCTCGCATTACTCTCTTTCCATATATCATGTAAATATATTTCCATTGTTCA
>Frequency_1_QualityScore_FFHHHHGJJJJIIHIIJJHDHIIIJJEGGIC@FHIGIJJJJJIJIHHHEHFFFFFEEDEEEECDDDDDDCCDDEDEDDDDDDEDEDDDDDEDDD_Mismatch_0_Sense_+_Library_PoolT
TGAAGACGCGCTGTCTTCCGCCCTTCTTGGTTTCTTGATTACTCTACAAAACCTACTTCTGCACTTCTTGATTTTCTTGATTTCTTGATTACCC
>Frequency_1_QualityScore_FFGHHHHJBGIIHIJJJJJJFHIJJIJJJJJJJJJJJJJJHCHIIJJJIJJJJHHHHGGFFFFFFFEEECEDEDDDECDDDBDDDDDDDDDDDD_Mismatch_1_Sense_+_Library_PoolT
GGGACGCTAAGTATCCCCGGATCTCATTCATTTAAGTTCGTATTTTCCTTTGCCTGTACAGTAGAAATACAATTTTAGGAGACCAGCTTGCAGC
>Frequency_1_QualityScore_FFHHHHGJJJJJIJJJJJJJIIIJJJIGIJJJJJJJHIJJJJJJJIJIJHIJIJJIIJJJJIIHGIJJJIIGHHHHHEFDDDDDCCCCBDDCDD_Mismatch_1_Sense_+_Library_PoolT
TTACAAAACCTACTTCTGCACTTCTTGATTTTCTTGATTTCTTGATTACCCTACAGCACCTGGTTCTGCAGATTCCCGGCCTTCACACACTTTT
>Frequency_1_QualityScore_FFHHFHHJFGJJIJJGIIJGGHHIJGIJIJJJJJJIJIJJIJJIIIJIIHIIJJJJIJIJJIJJJJJJJEIIHFFHGFFDBBEEDCEDDDDDDD_Mismatch_1_Sense_+_Library_PoolT
ACTCATTCATTTAAGTTCGTATTTTCCTTTGCCTGTACAGTAGAAATACAATTTTAGGAGACCAGCTTGCAGCTTTGTGTGTTCGAGCTCAGCT
>Frequency_1_QualityScore_FFHHHHHJJJJIJJIJIJJIJJJJJJJJJJJJJJIJIHGIIJEIIJJIJFHJHFDDEEDEDDDBDDDCDCDDDDDCDDDDDDEDDDCDD_Mismatch_0_Sense_+_Library_PoolT
GGCACATTCATCACTTCCAACGAGCTTGCTAAGCAGGTGCCGTGAAGACGCGCTGTCTTCCGCCCTTCTTGGTTTCTTGATTACTCTAC
>Frequency_1_QualityScore_FFHGHHHJJJJJJJHIGIJJJJJJJJJJJJIJJJJJJJJJJJJIGIGGIIIJJJJJJJJJJJJJJJJJJIJHHHHHHFFFFFEDEFEEEDEDED_Mismatch_1_Sense_+_Library_PoolT
GATTCTTTACCAAGAGAATTTCTAGCTCGCATTACTCTCTTTCCATATATCATGTAAATATATTTCCATTGTTCACTTTTTGTATTATCTGATA
>Frequency_1_QualityScore_FFHHHHHIJJJJJJJJJJJJJJJJJJJJJJIJIJIJJJJJJJJJJJJJJIJIIIIJJIJJJJJJIHHHHFFFFFFEDCDEDD_Mismatch_1_Sense_+_Library_PoolT
TTGCCTGTACAGTAGAAATACAATTTTAGGAGACCAGCTTGCAGCTTTGTGTGTTCGAGCTCAGCTGGCTTCTTTCGATTCA
>Frequency_1_QualityScore_BA;DDF?<FFHH@HEABGHB@GFG9C8?D<D<F@*?09?D2DEHGBCG:@G@@7.?3=A==C)7;?.776;>C3.6(;?C;=A=<125@5>:@@_Mismatch_1_Sense_+_Library_PoolT
GTTCTGCAGATTCCCGGCCTTCACACACTTTTCCAGTGAGGCCTGAGGAGGATAAATACTATCTAGTATATAGAAGCAGAACCCACCATGATCT
>Frequency_1_QualityScore_+=?<AA<B>EFBG9@A9;CFGHFAFC:EGE**1:DG9D@B9**?F?DA@(=FHA;@:CAGH;B.;@DCD>;@CC;(((;>C(;-;3>@CDDCCB_Mismatch_1_Sense_+_Library_PoolT
ATAGTATATAGAAGCAGAACCCACCATGATCTTAATTTTCAGACCGATTTTTATTTATTTTGGTTTATTGTAAATTTGAATAAGATATCAGAGG
>Frequency_1_QualityScore_FFHHHHHJJJJJJJJJJJJGHIHIJJJJJJJJJFJJJJJJJJJIJJIJIJIGGJJJJJJJJIIJGGIIJHHFHGGGHFFF_Mismatch_0_Sense_+_Library_PoolT
CTTTCGATTCTTTACCAAGAGAATTTCTAGCTCGCATTACTCTCTTTCCATATATCATGTAAATATATTTCCATTGTTCA
>Frequency_1_QualityScore_FFHHHHHJJJJJJJGIJJJJJJHJJJJIJJJJJJJJJJHGGIHIIJJIIGIHHEHGHFFFFFFFECECECECDDDDDDFDDCDDDDDDDDDDDD_Mismatch_1_Sense_+_Library_PoolT
TAGGGACGCTGAGTATCCCCGGATCTCATTCATTTAAGTTCGTATTTTCCTTTGCCTGTACAGTAGAAATACAATTTTAGGAGACCAGCTTGCA
>Frequency_1_QualityScore_FFHB?HFBHIG<FFGIIII@HHHIGHHGIIGIIGGIIGIGIBDHIB@FGHGC@=@HIIIHFED:CECEDCCBADD>;>CDBDC>BDAACA@_Mismatch_0_Sense_+_Library_PoolT
ATTTATTTTGGTTTATTGTAAATTTGAATGAGATATCAGAGGGACGCTGAGTATCCCCGGATCTCATTCATTTAAGTTCGTATTTTCCTTT
>Frequency_1_QualityScore_DDH<CCDEH@CB?AC?<<:<C;GGGC@BHB:9)::?BF;0)?????CB@;8=@;CH;;(7)).=.7).?;;BA9;>;5;C5@@A:=8=BB@@A_Mismatch_0_Sense_+_Library_PoolT
ACAATTTTAGGAGACCAGCTTGCAGCTTTGTGTGTTCGAGCTCAGCTGGCTTCTTTCGATTCTTTACCAAGAGAATTTCTAGCTCGCATTACT
>Frequency_1_QualityScore_FFHHHHHJJJJJJJIJJJJJGJIIJJHIJJJJJJJJJJJIJJJJJIIIGIJJJJCIIIJJEE@EGHIJJHHHHGHFFFDDDCDDCDCDBDCDDD_Mismatch_1_Sense_+_Library_PoolT
CACAAAACCTACTTCTGCACTTCTTGATTTTCTTGATTTCTTGATTACCCTACAGCACCTGGTTCTGCAGATTCCCGGCCTTCACACACTTTTC
>Frequency_1_QualityScore_DDHHHHHJJGHGGJJIJJJJJJJIJIJJJJJJJJJJJJJJJIIIJJJJJGIJJIJIGIIIIJJIJIHIJGGIHHHH_Mismatch_1_Sense_+_Library_PoolT
TTTACCAAGAGAATTTCTAGCTCGCATTACTCTCTTTCCATATATCATGTAAATATATTTCCATTGTTCACTGTTA
>Frequency_1_QualityScore_FFHHHHHJJJJIJJJJJJJJJJJJJJJJJJJJJJJIJJJJJJJJJJJJJJJJIJJJJJJIIJJHGIJIJFHJJJJEIJIHHHGHGFFCDEFEEE_Mismatch_0_Sense_+_Library_PoolT
TTCTAGCTCGCATTACTCTCTTTCCATATATCATGTAAATATATTTCCATTGTTCACTGTTTGTATTATCTGATAATTATTGGATCCTTTGAAT
>Frequency_1_QualityScore_FFHHHHGJJJJJJIJJJIJJJGIIIJJJJJJJJJJJJJJJJIJJGIIJJJJJJJJIJJJHIJJJJJJJIHIJJJJJHHGHHHFFFFFDEEEEEC_Mismatch_0_Sense_+_Library_PoolT
AGCTCGCATTACTCTCTTTCCATATATCATGTAAATATATTTCCATTGTTCACTGTTTGTATTATCTGATAATTATTGGATCCTTTGAATATGG
>Frequency_1_QualityScore_DFHHGHHJIIJAFHGHGIIIGIJJJJIJGEGIJJJHIJBBBCHIHIGGGH<GCHC@FGIIFHHGE?;C@BCCFFFEBCDEFECCCCCC?CC?B@_Mismatch_1_Sense_+_Library_PoolT
ACAGCACCTGGTTCTGCAGATTCCCTGCCTTCACACACTTTTCCAGTGAGGCCTGAGGAGGATAAATACTATATAGTATATAGAAGCAGAACCC
>Frequency_1_QualityScore_FFHHHHHGGIIJJIIHIJJJIGIJIJIJJJIJJJIJJJJIJJJJJJJIJJJJJJIJJJIJJIJGHIJFJHIGIJH_Mismatch_2_Sense_+_Library_PoolT
TACCAAGAGAATTTCTAGCTCGCATTACTCTCTTTCCATATATCATGTAAATATATTTCCATTGTTCACTGTTGA
>Frequency_1_QualityScore_FFHHHHHJIJJJJIJJJJJJJIJJIJJJJJJJJJHIJJJJJJHHHHFBCDEDDDDDDD>CDEDDDD?BBCDCDEEEEEEDDDCDDDDDDDBDDB_Mismatch_0_Sense_+_Library_PoolT
AGCAGCAGATGAAACGGCCACATGTTTCAGGGGTCCCGCTCGTCGGGTGAACGTGAGGTAATTGGGTTCAGTATATCATCCTTTTTGTCGACGT
>Frequency_1_QualityScore_D>FD<A<B<@?A,3AAABEG@>FH9EHI?<9?E81?BDBG?F9B99B?FG38CGG>=FCC=CHH:@DE:=DE>C)==_Mismatch_0_Sense_+_Library_PoolT
TCTGATAATTATTGGATCCTTTGAATATGGGTTGTGTTTGGATTGTGGATCTTTGAATATATGCTTCATTTTCTGCA
>Frequency_1_QualityScore_FDHDHFHIIGIGGBGGGIGIJDGH>FCFHGEEGHEEIIDGIJGGHIIIIIJIIIIJECIIEEHHGFFFFCEEC_Mismatch_0_Sense_+_Library_PoolT
AGGAGACCAGCTTGCAGCTTTGTGTGTTCGAGCTCAGCTGGCTTCTTTCGATTCTTTACCAAGAGAATTTCTA
>Frequency_1_QualityScore_FFHHFGHJIIGGIIHIIHIJIIGGJGHJIIJJFEFHIJJJJJJIHIIIIHHHHEDBDFFEEEEECEDDDCDDDFFECCCCDDDCCCDCDDEDDD_Mismatch_1_Sense_+_Library_PoolT
AATGAGATATCAGAGGGACGCTGAGTATCCCCGGATCTCATTCATTTAAGTTCGTATTTTCCTTTGCCTGTACATTAGAAATACAATTTTAGGA
>Frequency_1_QualityScore_FFHHHHHJJJJIJJJIIIGJJJGJJJHIJJIJJIJIJJJIIIIJJJJJJJJJJJJJJJEHHCHIIJHHJJHIIIHFCHHFFFFFEEEEEDCDDD_Mismatch_0_Sense_+_Library_PoolT
TGTAAATATATTTCCATTGTTCACTGTTTGTATTATCTGATAATTATTGGATCCTTTGAATATGGGTTGTGTTTGGATTGTGGATCTTTGAATA
>Frequency_1_QualityScore_FFHHHHHJJJJIGIJJJJJIIIJCGIJJJIJIJJJIJJJJJJJJJIGIJJJIIGHIIHHDHHHFFFFFFCEEEEEEEEDDDDDEDCDDDDDCCC_Mismatch_0_Sense_+_Library_PoolT
GCGCTGTCTTCCGCCCTTCTTGGTTTCTTGATTACTCTACAAAACCTACTTCTGCACTTCTTGATTTTCTTGATTTCTTGATTACCCTACAGCA
>Frequency_1_QualityScore_FFHHHHHJIJIJJJIJGJIIIJJIIJJJJJJJJJIEIIIJIJJIHGIEIGI@CFGIJJEGGIJJHHHEFFF;BC##,,=@;8CDD@CCC@C@A<_Mismatch_2_Sense_+_Library_PoolT
TCCTTTGCCTGTACAGTAGAAATACAATTTTAGGAGACCAGCTTGCAGCTTTGTGTGTTCGAGCTCAGCTGGCTNNTTTCGATTCTTTACCAAG
>Frequency_1_QualityScore_EDDFHDHIIIIEBDHHEE@FHEEEHEBAGHIEICHIIIIIBGBEDGIGGGHGIDHIE@ECA@DAEEEHHEECCE;?BC@BCEFDDEEDDCCDAC_Mismatch_2_Sense_+_Library_PoolT
CTCAGCTGGCTTCTTTCGATTCTTTACCAAGAGAATTTCTAGCTCGCATTACTCTCTTTCCATATATCATGTAAATATATTTCCATTGTTCAAA
>Frequency_1_QualityScore_FFHHHHHJJIJIJJJJJJJJ3CGGIHJJJJJIIJJJJJIIGIJJHIIHIJJJJIGJJJ;EHHGHFHHHHADFFFFFFEEFEEEEEEEDFEFCFE_Mismatch_1_Sense_+_Library_PoolT
TTGTGTGTTCGAGCTCAGCTGGCTTCTTTCGATTCTTTACCAAGAGAATTTCTAGCTCTCATTACTCTCTTTCCATATATCATGTAAATATATT
>Frequency_1_QualityScore_FFHHHHHJJJGIHIJJHGHGJJIJIFJJJIIJJJJJJIIJIJHJJJIHJIJJJJJIIJJJIIJJJIJIIHGEEACHEHHFE_Mismatch_1_Sense_+_Library_PoolT
TCGATTCTTTACCAAGAGAATTTCTAGCTCGCATTACTCTCTTTCCATATATCATGTAAATATATTTCCATTGTTCACTGA
>Frequency_1_QualityScore_FFFHHHFDCEFH9FFGGIIIEHIBFEDDGIEIJGDGIHEGIFHGGCFHFEHIIJIIFGGGIGGEEHHCH=B@DDBDEED>C=@;?B@DD@ACEA_Mismatch_1_Sense_+_Library_PoolT
CAATTTTCCAGTGAGGCCTGAGGAGGATAAATACTATATAGTATATAGAAGCAGAACCCACCATGATCTTAATTTTCAGACCGATTTTTATTTA
>Frequency_1_QualityScore_FFHGGHFJIJEGEIHHIG9CFGGGDHIGIIIEIDEIIIIIIJIIIJJIIGGIJGGIEIHHHHHFFFFDDABCCA>ACCDDDDDCACCC>A@_Mismatch_0_Sense_+_Library_PoolT
CCTTCACACACTTTTCCAGTGAGGCCTGAGGAGGATAAATACTATATAGTATATAGAAGCAGAACCCACCATGATCTTAATTTTCAGACCG
>Frequency_1_QualityScore_AAFHHHHIIIIJJJEIIIJGIJJJHHHIIHGIJIJJJJJJGGHJJJJJIJIJIIJJJGIGIIJJICHGE@DHGHHHFGFFFFFDCC_Mismatch_2_Sense_+_Library_PoolT
GTAAATATATTTCCATTGTTCACTGTTTGTATTATCTGATAATTATTGGATCCTTTGAATATGGGTTGTGTTTGGATTGTGGAGCA
>Frequency_1_QualityScore_DDHHHHHIJJJIJJGIGGGIJIIIIJJJJIJIJIJJJJJJJJJIJHIJIJJJJJJGJIIIJJIJIIIEIIGIHHHHHFFEFFEDEECAC>CDDD_Mismatch_0_Sense_+_Library_PoolT
GCCCTTCTTGGTTTCTTGATTACTCTACAAAACCTACTTCTGCACTTCTTGATTTTCTTGATTTCTTGATTACCCTACAGCACCTGGTTCTGCA
>Frequency_1_QualityScore_FFHHHHHJJJJJJJJIJJJJJJIJIJJJJJJ>HIJJJJJJJJJJJJJJIJIIJHIJJIJJJJJJJJJHICEHHGGHFFFFFDDDDDDDDDDDDD_Mismatch_0_Sense_+_Library_PoolT
TACTCTACAAAACCTACTTCTGCACTTCTTGATTTTCTTGATTTCTTGATTACCCTACAGCACCTGGTTCTGCAGATTCCCGGCCTTCACACAC
>Frequency_1_QualityScore_FFHHHHHIIIJIIGJIJJJJJJIGGGIIJJJJJIJJJJJJJIJJIJIIJJIJDGIIJJIJIGIGIHJJJDDGHIIIFHFHFEFFFFFF@_Mismatch_1_Sense_+_Library_PoolT
CAGCTCGCATTACTCTCTTTCCATATATCATGTAAATATATTTCCATTGTTCACTGTTTGTATTATCTGATAATTATTGGATCCTTTGA
>Frequency_1_QualityScore_EFHHHHHJJJJJJJJJJJIJIJJJJJJJIJIJJJJIJJJIIJJJJHIJJJJJFJJJGIIJIJIJIJDIHCGGIIIIG_Mismatch_0_Sense_+_Library_PoolT
TCGCATTACTCTCTTTCCATATATCATGTAAATATATTTCCATTGTTCACTGTTTGTATTATCTGATAATTATTGGA
>Frequency_1_QualityScore_FFHHHHHJJJJHEIIIJJGIEHI@GIEHIJJIJJJJJJIIIGHJJJJJCHGJJJHGIJJIJJJIIJHHHHEHHFFFFFFFEDDDDDDCD@CDEC_Mismatch_1_Sense_+_Library_PoolT
CACTTTTCCAGTAAGGCCTGAGGAGGATAAATACTATATAGTATATAGAAGCAGAACCCACCATGATCTTAATTTTCAGACCGATTTTTATTTA
>Frequency_1_QualityScore_FFHFFHHJJIIII<CGHEJ9FHGIIIHIIEHFGFHGGG0?DGIGIGIIIHIIJGIJGIICHEGIGJIFEEEHDFD>@C@AECCEDD8>BDDDDD_Mismatch_1_Sense_+_Library_PoolT
TACAATTTTAGGAGACCAGCTTGCAGCTTTGTGTGTTCTAGCTCAGCTGGCTTCTTTCGATTCTTTACCAAGAGAATTTCTAGCTCGCATTACT
>Frequency_1_QualityScore_DFFHHGGGIGIJGIGHGIDGIGFIJJGIJGGGJIIJIJJDDGGF<DAFDHHGGG_Mismatch_0_Sense_+_Library_PoolT
TTTCCATATATCATGTAAATATATTTCCATTGTTCACTGTTTGTATTATCTGAT
>Frequency_1_QualityScore_FFHHHHHJJJIIIJJJJJJGJJJJIJJJJJJJJJJJJJJJJJJIJJJIJJJGIJJIJIJIIJIJJJJIJGGHIHHG_Mismatch_2_Sense_+_Library_PoolT
CTTTACCAAGAGAATTTCTAGCTCGCATTACTCTCTTTCCATATATCATGTAAATATATTTCCATTGTTCACTGCA
>Frequency_1_QualityScore_FFFHGGHIIEBHIJJJJGIEGFGFDGIJJJIIIIGHHIHFDHIJIJJJIJ<EFH@?>EDDFFFFFCCECECDDDDE?>@3?<@?ABCDCB_Mismatch_0_Sense_+_Library_PoolT
GGACGCTGAGTATCCCCGGATCTCATTCATTTAAGTTCGTATTTTCCTTTGCCTGTACAGTAGAAATACAATTTTAGGAGACCAGCTTGC
>Frequency_1_QualityScore_FFHHHHHJJJJIJJJJJIJJHHJJIIJJJJJIIIJJJJJJJJJIJJIJJIJJJJJJJJJIJJJJJJHHHHHHHFFFFFFFFFEEEEEC_Mismatch_1_Sense_+_Library_PoolT
TCAGCTGGCTTCTTTCGATTCTTTACCAAGAGAATTTCTAGCTCGCATTACTCTCTTTCCATATATCATGTAAATATATTTCCATTGA
>Frequency_1_QualityScore_FFHHHHHJJJIFFFHIJJJIJJJJJJJJIIJJJJJJJJJJJJJJIJJJJJJIIJJIIIJIJJJJJJJGGEGH_Mismatch_2_Sense_+_Library_PoolT
TCTTTACCAAGAGAATTTCTAGCTCGCATTACTCTCTTTCCATATATCATGTAAATATATTTTCATTGTCCA
>Frequency_1_QualityScore_DDHHD>FFGGIGEGHIIEHICHBEGHIIIIIIHIDBGGHGCHHFGI_Mismatch_0_Sense_+_Library_PoolT
TTTCCATATATCATGTAAATATATTTCCATTGTTCACTGTTTGTAT
>Frequency_1_QualityScore_FFHHHHHJJJIIJJHIJJIIJJJIJJJJJJJIJJJJJJJJJJJ_Mismatch_0_Sense_+_Library_PoolT
TTGTTCACTGTTTGTATTATCTGATAATTATTGGATCCTTTGA
>Frequency_1_QualityScore_FFHGFHHIIIJJIIJJIIJJIJIIIIJJIJJJIJJJJJJJIIJJIHIIIJJJGHIHHIIJJIIIJJJJIJIHHHHHHFFFFFFFEDEECEFEEE_Mismatch_0_Sense_+_Library_PoolT
CATTGTTCACTGTTTGTATTATCTGATAATTATTGGATCCTTTGAATATGGGTTGTGTTTGGATTGTGGATCTTTGAATATATGCTTCATTTTC
>Frequency_1_QualityScore_DF3DHFHIIIGFHGGIICFGFBFGEGDHGIIIIIIGIIHIIIIIII=GHHHIIIIIGGIHAEHEEFEDEEFEECBBBCCCCCCCCCCCCEECCE_Mismatch_1_Sense_+_Library_PoolT
GATCAGCTTGCAGCTTTGTGTGTTCGAGCTCAGCTGGCTTCTTTCGATTCTTTACCAAGAGAATTTCTAGCTCGCATTACTCTCTTTCCATATA
>Frequency_1_QualityScore_FFHHHHHJJJJJJJJJIJJGIJJIJIIIJHIHIJJIJJJJJJJJJIJJIJJJJJJJJJJJIJJJJJGHGEHHHGFFFFFFFFEEEEEEEDDDDC_Mismatch_1_Sense_+_Library_PoolT
CAGCTGGCTTCTTTCGATTCTTTACCAAGAGAATTTCTAGCTCGCATTACTCTCTTTCCATATATCATTTAAATATATTTCCATTGTTCACTGT
>Frequency_1_QualityScore_FFHHHHHHIJJJBGCHHIFHEGI?FHGJJJJBFGGGAHHIJGIIJJFHHHHFBEFDDDBBBDFEDDBCDB??9CCDDDDDDDCCCCCDDDDCCC_Mismatch_0_Sense_+_Library_PoolT
CCGCTCGTCGGGTGAACGTGAGGTAATTGGGTTCAGTATATCATCCTTTTTGTCGACGTAATTTTGTGGGAGATTGTCTTGTAGGCATTTGGAA
>Frequency_1_QualityScore_ADHHH>H>FGGIGHBHEGFFGEHGHIIG<?BEEGEBGHIBCF@:BFGGEGHHCGHAFHFHGIIG>FH_Mismatch_1_Sense_+_Library_PoolT
TTTCCATATATCATGTAAATATATTTCCATTGTTCACTGTTTGTATTATCTGATAATTATTGGATCA
>Frequency_1_QualityScore_BBHDBFBHCHIIGIGEGIIIAFGG@C@CGGGGEGGEECGIIIIIIIG@HIGCH@BFHIEGCBACFGEGGHFEHIIIGECEA=?AEB:@>;>CCE_Mismatch_1_Sense_+_Library_PoolT
TTTCTAGCTCGCATTACTCTCTTTCCATATATCATGTAAATATATTTTCATTGTTCACTGTTTGTATTATCTGATAATTATTGGATCCTTTGAA
>Frequency_1_QualityScore_DEH?HBBFHGICG>IDHEHCHEEE@++9CFHCHCFE_Mismatch_0_Sense_+_Library_PoolT
TGTTTGTATTATCTGATAATTATTGGATCCTTTGAA
>Frequency_1_QualityScore_FFHHHHHIIIJJJJJJJJJJJJJJIIJJJJJJJJJJJJJJJJIJJHHJJJIIIJIJJJJ_Mismatch_0_Sense_+_Library_PoolT
CCAAGAGAATTTCTAGCTCGCATTACTCTCTTTCCATATATCATGTAAATATATTTCCA
>Frequency_1_QualityScore_FFHHHHHIJJJJJJJJJJJJII_Mismatch_0_Sense_+_Library_PoolT
GATAATTATTGGATCCTTTGAA
>Frequency_1_QualityScore_FFHHHHHJJJJJIJIJJJJJJJIIHIJJJJJJJ-<BCGHHJJJJJJJIIHHHHHFFFFFFD_Mismatch_2_Sense_+_Library_PoolT
ATGAGATATCAGAGGGACGCTGAGTATCCCCGGATCTCATTCATTTAAGTTCGTATTTTTA
>Frequency_1_QualityScore_DFFFDDFHHIGBEEHGGIHCEHHIIJIICGIIIJBGGEFEEGIIIG@FHHGGHJI<=4BAA=@FHIGGGAGED?EHHEHC_Mismatch_1_Sense_+_Library_PoolT
TTTACCAAGAGAATTTCTAGCTCGCATTACTCTCTTTCCATATATCATGTAAATATATTTTCATTGTTCACTGTTTGTAT
>Frequency_1_QualityScore_FFHHHHHJJJIJIJJJIJJJJJJJJJJJJIIIJIJJ_Mismatch_2_Sense_+_Library_PoolT
TATATCATGTAAATATATTTTCATTGTTCACTGTTA
>Frequency_1_QualityScore_FFHHHHHJJJJJJJIJJIIJJJJIIJHJJJJJJJJJJJJJIIJJJJGHIJJIJJJIGIIJJJIJJJIIJHHHHHFFFFEEEEECCCDBDDDDDD_Mismatch_1_Sense_+_Library_PoolT
CCCGGATCTCATTCATTTAAGTTCTTATTTTCCTTTGCCTGTACAGTAGAAATACAATTTTAGGAGACCAGCTTGCAGCTTTGTGTGTTCGAGC
>Frequency_1_QualityScore_FFHDHHHJJFIIJJJJJJIGIIBFIJJJHIJJJFHIGIJJJJJJJJFFDEDEDEEDFDEDDDCDDDD:>>CDCDDDDDDBDBCCDCACCCCCDD_Mismatch_0_Sense_+_Library_PoolT
TGGTTGAGGATAATAAGCCTGGTGTTTGGGCCGTTGGAAGCCGGCCGTTCTTGATTCTGCTCAGAGGTAGATGAGAAGCCTGTAGTACTGAGCA
>Frequency_1_QualityScore_FFHHGHHJJJBFGHJJJIJIJJJIJJIJJJJJJJIJJJJJJJJJJIJIJJJJJJJJJIJJJJJJJIJJJEIHIHEHEEHEFFFFFFFCEEDEFE_Mismatch_1_Sense_+_Library_PoolT
CTTTACCAAGAGAATTTCTAGCTCGCATTACTCTCTTTCCATATATCATGTAAATATATTTTCATTGTTCACTGTTTGTATTATCTGATAATTA
>Frequency_1_QualityScore_FFHHHHHJJJJIJJIJJIIIJJJIJJJJJJIJJJJJJJHIJJJJIJJJJJJJJJJJJJGFHHAE?DEDFDEACDCCB@D_Mismatch_0_Sense_+_Library_PoolT
AGAAATACAATTTTAGGAGACCAGCTTGCAGCTTTGTGTGTTCGAGCTCAGCTGGCTTCTTTCGATTCTTTACCAAGAG
>Frequency_1_QualityScore_DFHHHFHIIJJJJJJJJJJJJJJJIJJJJJJJJJJIJJJIJJJJJIIJJJJJIJJJJJJJJJJJJIJJJJIHHHGHHHHFFFFF_Mismatch_1_Sense_+_Library_PoolT
CCAAGAGAATTTCTAGCTCGCATTACTCTCTTTCCATATATCATGTAAATATATTTTCATTGTTCACTGTTTGTATTATCTGAT
>Frequency_1_QualityScore_2:CADDDIA4A?<C,3:?<4<,<AB4+A9*@9C:9?*:?:1)))0??80/?BB8BBC8=AC:-@=\:7A.7;3)5;;(.;@>?8?_Mismatch_1_Sense_+_Library_PoolT
TTTCCTTTGCCTGTACAGTAGAAATACAATTTTAGGAGACCAGCTTGCAGCTTTGTGTGTTCGAGCTCAGCTGGCTTCTTTCGCT
>Frequency_1_QualityScore_FFHBFHFEHIIIIIIIHG>EFHG>FGHHHEIIDDHCHGGIICFHE=GGEACGGGICGIHHHFEEEEEBD?ADFEED>@D>@A>B@DDDEDCD:A_Mismatch_1_Sense_+_Library_PoolT
GGCTGGCTTCTTTCGATTCTTTACCAAGAGAATTTCTAGCTCGCATTACTCTCTTTCCATATATCATGTAAATATATTTCCATTGTTCACTGTT
>Frequency_1_QualityScore_FDBFDHDFHGHIICHC@EFCAFDEHIGGFEGGIIIBHHGIIEHIIIIEIIIEIIGGGEGFEGIDH>AE@DHECHHHHFDD_Mismatch_1_Sense_+_Library_PoolT
CTTTCGATTCTTTACCAAGAGAATTTCTAGCTCGCATTACTCTCTTTCCATATATCATGTAAATATATTTCCATTGTCCA
>Frequency_1_QualityScore_FFHHHHFHIIJJJGIIJIIIIGJIIIIIIIIIJJIJGIIIJJJIIGHHHJIIIJIJJGGHCHIGEHHHHEFBEFEDEEC_Mismatch_0_Sense_+_Library_PoolT
GTACAGTAGAAATACAATTTTAGGAGACCAGCTTGCAGCTTTGTGTGTTCGAGCTCAGCTGGCTTCTTTCGATTCTTTA
>Frequency_1_QualityScore_FFHHHHHJJJJJJJJJJJJJJIJJIIJJJJJJJJJJJJJJJJJJJJJJJJJJJJJJJJJJJ_Mismatch_1_Sense_+_Library_PoolT
GAGAATTTCTAGCTCGCATTACTCTCTTTCCATATATCATGTAAATATATTTCCATTGTAC
>Frequency_1_QualityScore_FFHHHHHIJHIJJJJJIIJJIJJJIJJIJJJJJJJJJJJFJJJJJJJJHIJIJJIIJIJHGHHHFFFFEECEEDDEDDCEDCDDCCDDD_Mismatch_0_Sense_+_Library_PoolT
CCTGTACAGTAGAAATACAATTTTAGGAGACCAGCTTGCAGCTTTGTGTGTTCGAGCTCAGCTGGCTTCTTTCGATTCTTTACCAAGAG
>Frequency_1_QualityScore_FFHHHHHIIJJJJIIJJJJJJHIIJIJJJIJIJJJJIJGGIJJJJJIJJJJIJIIJJJJIJJG_Mismatch_1_Sense_+_Library_PoolT
TTCCATATATCATGTAAATATATTTCCATTGTTCACTGTTTGCATTATCTGATAATTATTGGA
>Frequency_1_QualityScore_FFHHHGHIIJIJJJIJJJJFIJIIJJJJJJIJJJGIJJJJJIJJJJJHHIGJJJIJIJJJJJHGFFFFFEEEEEEEDEECDEFEEEDEEDFEEE_Mismatch_1_Sense_+_Library_PoolT
TCTTTGTGTGTTCGAGCTCAGCTGGCTTCTTTCGATTCTTTACCAAGAGAATTTCTAGCTCGCATTACTCTCTTTCCATATATCATGTAAATAT
>Frequency_1_QualityScore_FFFHGHGJJJJIJIIIIJJJEJIHIJGIJJJIIGJIJJIIJJHHBGHIIIJCHEGIIGI:=EH;77?H:;?A;?CACCACED???CA:>AC@C_Mismatch_0_Sense_+_Library_PoolT
TACAGTAGAAATACAATTTTAGGAGACCAGCTTGCAGCTTTGTGTGTTCGAGCTCAGCTGGCTTCTTTCGATTCTTTACCAAGAGAATTTCTA
>Frequency_1_QualityScore_FFHHHHHJJJJJJJJJJJJJJIJJJJIJJJJJJIJJJJJJJJJJJJJJJJJJJIIIJJJJHJIEIGIJIEHHHIH_Mismatch_1_Sense_+_Library_PoolT
TTTCTAGCTCGCATTACTCTCTTTCCATATATCATGTAAATATATTTCCATTGTTCACTGTTTGCATTATCTGAT
>Frequency_1_QualityScore_FFHHHHHJJJJJJJJJJJJJJJJJJJJJJJJIJJJJJJJJJJIJIIJJHIJIIIJJIIIJJJJJIJIIJHIIJJJJIJJII_Mismatch_1_Sense_+_Library_PoolT
ATTACTCTCTTTCCATATATCATGTAAATATATTTCCATTGTTCACTGTTTGTATTATCTGATAATTATTGGATCCTTGGA
>Frequency_1_QualityScore_FFHHHHHJJJJJJGIIIIJIIGJJIJIJJJIIIJGIJJJJIEGIFFGCIIJJIJJIJGJJJ_Mismatch_1_Sense_+_Library_PoolT
AGAATTTCTAGCTCGCATTACTCTCTTTCCATATATCATGTAAATATATTTCCATTGTTTA
>Frequency_1_QualityScore_FFHHHHHJJJJJJJJJJJIIJIJJJJJJIJJJJJJIJJJJIJJJJJJJJIJIIJJJJJJJJJJIJFJJJIJJJHHHHHHHFFCFFFEDEEEEDD_Mismatch_1_Sense_+_Library_PoolT
CTTCGATTCTTTACCAAGAGAATTTCTAGCTCGCATTACTCTCTTTCCATATATCATGTAAATATATTTCCATTGTTCACTGTTTGTATTATCT
>Frequency_1_QualityScore_FFHHHHHJJJJJJJJJJJIIGIJJIJIJJJJJJIJJJJJJJJJIJJIJJIJJJIIJJJJJJJI_Mismatch_1_Sense_+_Library_PoolT
TTTCTAGCTCGCATTACTCTCTTTCCATATATCATGTAAATATATTTCCATTGTTCACTGTTA
>Frequency_1_QualityScore_FFHHHHHJIIJJJJJJJJJJJIJJIHIJGJJJHIJJHIIJJ_Mismatch_0_Sense_+_Library_PoolT
ATATCATGTAAATATATTTCCATTGTTCACTGTTTGTATTA
>Frequency_1_QualityScore_FFHHHHHJJJJIJJJJJIIJJJJJIJJJJJJJJIJJJJJJJJJJJJJJJIJJIJJJJJJJIJIJJJGJJGHIHHHHHHHHFDFFFFFEEEDDED_Mismatch_1_Sense_+_Library_PoolT
AGAGAATTTCTAGCTCGCATTACTCTCTTTCCATATATCATGTAAATATATTTCCATTGTTCACTGTTTGTATTATCTGATAATTATTGGATCA
>Frequency_1_QualityScore_FFHHHHHJJJJJJFFHIJJJIJGIJJJJJJJJJIJJJJJJJHHICHHEGJJIJIIIJJJHHHHFHHHHFFFFFDDEEEDDDDDDDDCCCEDEDE_Mismatch_1_Sense_+_Library_PoolT
TGCAGATTCCCGGCCTTCACACACTTTTCCATTGAGGCCTGAGGAGGATAAATACTATATAGTATATAGAAGCAGAACCCACCATGATCTTAAT
>Frequency_1_QualityScore_DDHBHF?HGEHIGGGICHGAEHGGG@GGHHG>DGCGIEGEHIGGBGIIGIICAFIIGGGHGGIIHHHFEAEECEEDEDDCDADDC>@>ACC@CC_Mismatch_2_Sense_+_Library_PoolT
AGCTGGCTTCTTTCGATTCTTTACCAAGAGAATTTCTAGCTCGCATTACTCTCTTTCCATATATCATGTAAATATATTTCCATTGTTCACTGCA
>Frequency_1_QualityScore_ADFHFG?DGGHFIIIIHGFHHIIHIIIGIGDHHIEGEGGFIIIIIIHHIIBGHIIIGGIIDIIIGAD@E@@ECCHFH_Mismatch_1_Sense_+_Library_PoolT
CTTTACCAAGAGAATTTCTAGCTCGCATTACTCTCTTTCCATATATCATGTAAATATATTTCCATTGTTCACTGTTA
>Frequency_1_QualityScore_FFHHHHHJJJJJJHIJIJJJJJJJJJJJIIJJJJJJJJJJJHIIJJIJJJJJJIJJJJIJJHHFFFFEECEEEEFFECDFEDB?CDEEEDDDDD_Mismatch_1_Sense_+_Library_PoolT
TTATTTATTTTGGTTTATTGTAAATTTGAATGAGATATCAGAGAGACGCTGAGTATCCCCGGATCTCATTCATTTAAGTTCGTATTTTCCTTTG
>Frequency_1_QualityScore_FFHHFHHIGIIHIHIJJIJEFA@GGHGJJJIEHJJJIJIHIIGGIJJIIJJIHGHHIIIGHHEIHE_Mismatch_2_Sense_+_Library_PoolT
TTGCAGCTTTGTGTGTTCGAGCTCAGCTGGCTTCTTTCGATTCTTTACCAAGAGAATTTCTAGCCA
>Frequency_1_QualityScore_FFHHGGHJGGHIJIIJJHIJIJJJJGIIGIJJJJGIJJJJJIIIHIJIJIJIGDGE>FHDHHHHIGIBCGHHHHHG>BCDDDCCC>BBDDCACC_Mismatch_0_Sense_+_Library_PoolT
ACAAAACCTACTTCTGCACTTCTTGATTTTCTTGATTTCTTGATTACCCTACAGCACCTGGTTCTGCAGATTCCCGGCCTTCACACACTTTTCC
>Frequency_1_QualityScore_FFHHHHGIJJIIGIJGHHJHII@GDFCGHIJJJIGIJJJJJIIJJJJJJGIIJJJHIIJJJJFGGHGHHEHHGFFFFFFEFEECEEEEDCDDCB_Mismatch_1_Sense_+_Library_PoolT
TGGCTTCTTTCGATTCTTTACCAAGAGAATTTCTAGCTCGCATTACTCTCTTTCCATATATCATGTAAATATATTTTCATTGTTCACTGTTTGT
>Frequency_1_QualityScore_FFHHGHHIJGIFIJJJJJJJJIIIJJIJJIJIIJGIIJIJJJJIJJIJJIJJJJJGEHHIIIJJFHIFIGEHEHHHGGFFFFDFDDDD@DD>>:_Mismatch_0_Sense_+_Library_PoolT
GATTACTCTACAAAACCTACTTCTGCACTTCTTGATTTTCTTGATTTCTTGATTACCCTACAGCACCTGGTTCTGCAGATTCCCGGCCTTCACA
>Frequency_1_QualityScore_DDBCDFBE@?4C<A3C?<:,AHH9A99FH49C<F<FC9F<F?6?D86(7;FF.@@787;/:B<3;@B@A;@@;@DDB_Mismatch_0_Sense_+_Library_PoolT
TATTTATTTTGGTTTATTGTAAATTTGAATGAGATATCAGAGGGACGCTGAGTATCCCCGGATCTCATTCATTTAAG
>Frequency_1_QualityScore_D?FHHHAD:A6FC@?EEFHIGDG)8DABDFHE<C<FGCF@FH;()=@DHCCCE>3?@BBBC>B@D;;@@>;@C@>AC>ADCCCABB?C(8>A_Mismatch_0_Sense_+_Library_PoolT
AGAGGGACGCTGAGTATCCCCGGATCTCATTCATTTAAGTTCGTATTTTCCTTTGCCTGTACAGTAGAAATACAATTTTAGGAGACCAGCTT
>Frequency_1_QualityScore_FFHHHHHJJJJJJJJJJJJJJJJJIJJJIJJJJJJJJJJJIJJEHIJHIJJJJIJJJJJJJJJIJJIJJHJHHHHFFFFDEDDDDDDDDDDDDD_Mismatch_0_Sense_+_Library_PoolT
CAGATTTTATTTTCTGCAACCTTTAATGTTAATTGAATCGAGGTCTGATCTGGTTGAGGATAATAAGCCTGGTGTTTGGGCCGTTGGAAGCCGG
>Frequency_1_QualityScore_FFHHHGHJJIIJJHIJJJIJJJIIJHGJJJIJJIJJJJJJJJJGIIJJJJIIIGIJJIJGJJJJHHHGHDDEFEFFEEEEEEEBDBBDDDDDDC_Mismatch_0_Sense_+_Library_PoolT
CACACTTTTCCAGTGAGGCCTGAGGAGGATAAATACTATATAGTATATAGAAGCAGAACCCACCATGATCTTAATTTTCAGACCGATTTTTATT
>Frequency_1_QualityScore_FFHHHHHIJIJJJJJJJJJJJJEHIGHIJJJJJJJJIIIIIJJJIJIIJJJJJJJJIJJJHIJHIJGIHHHHHHFFFFFEFEEEDCEEFEEEDD_Mismatch_1_Sense_+_Library_PoolT
ACCAAGAGAATTTCTAGCTCGCATTACTCTCTTTCCATATATCATGTAAATATATTTCCATTGTTCACTGTTTGCATTATCTGATAATTATTGG
>Frequency_1_QualityScore_FFHGGHGJJJIJJJJJHDGIJJJICIGJJGFIGJJJJIJJJJJJJJGIHIIIJJJJJIJJIIIDGIIJIEEEHCHHEFFF;CDDEDEEEFDCDD_Mismatch_1_Sense_+_Library_PoolT
TCGATTCTTTACCAAGAGAATTTCTAGCTCGCATTACTCTCTTTCCATATATCATGTAAATATATTTCCATTGTTCACTGTTTGTATTATCTAA
>Frequency_1_QualityScore_EFHHHHHJJJJJJJJJJIJJJJJJIIJJJJIIJJJJJJIJJJJJIJJJJIJJJJJJJJJJJJJJJHHHHHHHEFFFFFFFFFEEEEEEEC_Mismatch_1_Sense_+_Library_PoolT
TCAGCTGGCTTCTTTCGATTCTTTACCAAGAGAATTTCTAGCTCGCATTACTCTCTTTCCATATATCATGTAAATATATTTCCATTGTAC
>Frequency_1_QualityScore_ABHFFHHIBHGGEIIFGIIJJIGCGGHHHGGIGAFGIJIJIBGIIDIJIJJGIJIIGIHHJFEE@>?=?:??BDBBDCFCEEFACDCC@C>>CD_Mismatch_2_Sense_+_Library_PoolT
GCTGGCTTCTTTCGATTCTTTACCAAGAGAATTTCTAGCTCGCATTACTCTCTTTCCATATATCATGTAAATATATTTCCATTGTTCACTGTCA
>Frequency_1_QualityScore_DDFBFDBEGIIG:CFGG@FHHCHEGBEEI@DEEGHIIIHGEGHGIGIFG8<=_Mismatch_0_Sense_+_Library_PoolT
CTTGCAGCTTTGTGTGTTCGAGCTCAGCTGGCTTCTTTCGATTCTTTACCAA
>Frequency_1_QualityScore_FEHFDFFHIIGGHEHGGIIIIIIHFIIJJIJJJIIGIIIJIIJJJJIGIIIHIJGI_Mismatch_0_Sense_+_Library_PoolT
TTACTCTCTTTCCATATATCATGTAAATATATTTCCATTGTTCACTGTTTGTATTA
>Frequency_1_QualityScore_DDHHHFHGIIGGIJJIGEIGIFFHGGIJGGIIIGGGHIHCIIHGGF@@;BFGGGIIGGJJJDEE=HFFFCEFD_Mismatch_1_Sense_+_Library_PoolT
TGTAGGCATTTGGAATATTTGTCGAATTATATTGACTACGTTCCCCCAATGCATGATGGAGTCGATTCACCCA
>Frequency_1_QualityScore_FFHHHGGJIJCBHHIGHHIGGEHDHIJGIJIHIJIIIIJIJJJIJIIIIIJGIJJIIIJIJJIIJJJJJGHHHHGHHFFFFE@CEECCC_Mismatch_2_Sense_+_Library_PoolT
AGCTCGCATTACTCTCTTTCCATATATCATGTAAATATATTTCCATTGTTCACTGTTTGTATTATCTGATAATTATTTGATCCTTTGCA
>Frequency_1_QualityScore_DDHHFDHIGABBCGDEG<DFHI@+?EHGE)?@FHGGG@BEHIIIGHHIHHGIIIGC=CFDF;@>EH>EHCABFBC7;AEE@;ABCCCC>CCCDC_Mismatch_2_Sense_+_Library_PoolT
ATTTTCTGCAACCAGCTTGAAGGTCCATCGGATTTTATTTTCTGCAACCTTTAATGTTAATTGAATCGAGGTCTGATCTGGTTGAGGATAATAA
>Frequency_1_QualityScore_D;A??FBFEBEBIEE<?FF9FF@C<FGI@4?F>FG@BDFF:4BG>9?DBF<?DEF@@DF>FFBB=@FF=DDEIIEDEEE_Mismatch_1_Sense_+_Library_PoolT
AGAATTTCTAGCTCGCATTACTCTCTTTCCATATATCATGTAAATATATTTCCATTGTTCACTGTTTGTATTATCTTAT
>Frequency_1_QualityScore_FFHHHHHJJJJJJJJIIIJJJJJJJGIIJJIIJIJJGIJJJJIHIGEHIJJJJIIJGGGHHGGHHEFFFFDCEDDDDDDDDDDDEDA@CDEDEC_Mismatch_0_Sense_+_Library_PoolT
ATTCCCGGCCTTCACACACTTTTCCAGTGAGGCCTGAGGAGGATAAATACTATATAGTATATAGAAGCAGAACCCACCATGATCTTAATTTTCA
>Frequency_1_QualityScore_FFGHDHHIJGIJJHIGIGGIJJJJHHIJIJJIIJJIIJJJIGIIJGIJIJIJJJGIJJJJJIJGIJJIHHHHFFFFDEDDECCDCDDDDDDDBD_Mismatch_1_Sense_+_Library_PoolT
CCGGATCTCTTTCATTTAAGTTCGTATTTTCCTTTGCCTGTACAGTAGAAATACAATTTTAGGAGACCAGCTTGCAGCTTTGTGTGTTCGAGCT
>Frequency_1_QualityScore_FFHHGHHHIIIJJGJIJGIIIJIIIIIHGHHJIBHIIIJJIJJIGJJIHJJJJIGHIIJIHFEGGGGJD@EHHDCHFFHEFFDF@DEEDE@CCC_Mismatch_2_Sense_+_Library_PoolT
CAAGAGAATTTCTAGCTCGCATTACTCTCTTTCCATATATCATGTAAATATATTTTCATTGTTCACTGTTTTTATTATCTGATAATTATTGGAT
>Frequency_1_QualityScore_FFFFHHHIGIJJICHIGHIJIJGIHDGIIIIIGIIIHIJGHIIJFGIEBDDGICHI8BCHFHIJIIIGIGIGIJJEIGEEEEHBDFBDD_Mismatch_0_Sense_+_Library_PoolT
TAGCTCGCATTACTCTCTTTCCATATATCATGTAAATATATTTCCATTGTTCACTGTTTGTATTATCTGATAATTATTGGATCCTTTGA
>Frequency_1_QualityScore_FFHHHGHGGHHGFH@HIEGIHIFCFHIIJCHIJJIGHJJJJBHIIGHHIEHIFG@D4A=;CHHDFFFCEA@@BDDDDADDCCDCDEEC>CDD@C_Mismatch_1_Sense_+_Library_PoolT
CTTGATTACCCTACAGCACCTGGTTCTGCAGATTCCCGGCCTTCACACACTTTTCCTGTGAGGCCTGAGGAGGATAAATACTATATAGTATATA
>Frequency_1_QualityScore_FFHHHHHJJJJJJIJJJIGJJIIGJJGGHDHGIJJJJJJJJJJJIJJIJJIIGHIIIJJJJHAEEH;BFDFED@CDDDBDDDA>CACDDEADED_Mismatch_0_Sense_+_Library_PoolT
TGATTTCTTGATTACCCTACAGCACCTGGTTCTGCAGATTCCCGGCCTTCACACACTTTTCCAGTGAGGCCTGAGGAGGATAAATACTATATAG
>Frequency_1_QualityScore_FFGFHGHIJGGIJJIJJJJIIIJGHGJJIEHIJHIIJJIJJJIJJJJIGDHIGIIGHHJIGJHH_Mismatch_0_Sense_+_Library_PoolT
AGCTCAGCTGGCTTCTTTCGATTCTTTACCAAGAGAATTTCTAGCTCGCATTACTCTCTTTCCA
>Frequency_1_QualityScore_FFHHHGHJJJJJJJIJJIJJJJJJJJJJJIHHJJJJJGIJJHIJJJJJJJJJJGJJJJIJJI_Mismatch_0_Sense_+_Library_PoolT
TCCATATATCATGTAAATATATTTCCATTGTTCACTGTTTGTATTATCTGATAATTATTGGA
>Frequency_1_QualityScore_FFHHHHFJJIIJJJJJJJJJJJJIIJHIIIJJJFHHHFGIJIIJJJJJJIIJJJJJJIJJI_Mismatch_1_Sense_+_Library_PoolT
TATATCATGTAAATATATTTCCATTGTTCACTGTTTGTATTATCTGATAATTATTGGATCA
>Frequency_1_QualityScore_FDHHHGFHIIJJHIJJJJJJJJJJJJIJJJGGJJIIJJIIIIJJJJIIIJJJJIJGBHFGIIJFJCIJICEEEFF<DEC;@BDCACCCCCC@CA_Mismatch_0_Sense_+_Library_PoolT
ACCTACTTCTGCACTTCTTGATTTTCTTGATTTCTTGATTACCCTACAGCACCTGGTTCTGCAGATTCCCGGCCTTCACACACTTTTCCAGTGA
>Frequency_1_QualityScore_DB<FF>FB1CGGHEII;:CFH@AFEGDGBED@C?F@FEF<DABEFAEEB@FGCFFE@FEF4_Mismatch_0_Sense_+_Library_PoolT
TCAGCTGGCTTCTTTCGATTCTTTACCAAGAGAATTTCTAGCTCGCATTACTCTCTTTCCA
>Frequency_1_QualityScore_FDHGGHHIJJIJJJJJJIIJJIJJEHIJJJJJEIIJIGIJEGHHGIJIGHHH_Mismatch_1_Sense_+_Library_PoolT
CATTACTCTCTTTCCATATATCATGTAAATATATTTCCATTGTTCACTGTTA
>Frequency_1_QualityScore_FFHHHHHIJJJJJIJJJGHIIJJJJJGIJJJJJJJJIJJJJIJJJJJJJJIJJJJJJJIJJJJJGJJJJHIJJHHFFE_Mismatch_0_Sense_+_Library_PoolT
TTCGATTCTTTACCAAGAGAATTTCTAGCTCGCATTACTCTCTTTCCATATATCATGTAAATATATTTCCATTGTTCA
>Frequency_1_QualityScore_FFHFFHHJGIJJJGIDGIIJJJD:CCBGGIHHDHHIJJGIJJGHIJJJJIJIIGHGGFFGHEFEFEDFDCEABC>>@CD>CACCCDDD_Mismatch_0_Sense_+_Library_PoolT
ACAATTTTAGGAGACCAGCTTGCAGCTTTGTGTGTTCGAGCTCAGCTGGCTTCTTTCGATTCTTTACCAAGAGAATTTCTAGCTCGCA
>Frequency_1_QualityScore_DFFHHBHGIDA?AFHGHHGEHII;B?F??DFHIHEGIH@DFE@FFGGHIGIIGCCHGAFHIIII@AEHHEE>EEEED@DEB@CEC_Mismatch_2_Sense_+_Library_PoolT
GGCTTCTTTCGATTCTTTACCAAGAGAATTTCTAGCTCGCATTACTCTCTTTCCATATATCATGTAAATATATTTCCATTGTTAC
>Frequency_1_QualityScore_?DBHFHHIBEBFHGHFHGHIDHFBACF<:DBGGIII9FFHEIGIBGIIIADHIGIIIGH>@GIIIIIEH@E>C>_Mismatch_2_Sense_+_Library_PoolT
TTACCAAGAGAATTTCTAGCTCGCATTACTCTCTTTCCATATATCATGTAAATATATTTCCATTGTTCACTGCA
>Frequency_1_QualityScore_FFHHHHFGHIJJJJJJJJJJIJJJJIJJJJJJJJJJJJJJJJJJJJJJJJJJJJJJJJIJJJJHIII_Mismatch_1_Sense_+_Library_PoolT
ACCAAGAGAATTTCTATCTCGCATTACTCTCTTTCCATATATCATGTAAATATATTTCCATTGTTCA
>Frequency_1_QualityScore_DDFH:DHEHGGHGCFHGH?ECHHBHGHFGFHHEGFDGHIIGGGCHEEIIIIIGECHG=FHH@FGHEEECCBCCEC@CDECB??B:CCCED;BDD_Mismatch_0_Sense_+_Library_PoolT
GAGGAGGATAAATACTATATAGTATATAGAAGCAGAACCCACCATGATCTTAATTTTCAGACCGATTTTTATTTATTTTGGTTTATTGTAAATT
>Frequency_1_QualityScore_DAAF@12AEHG<ECAFHII@DFGEHEGIDG*/9?FCFHIGIIIIEGIIECCECDC))6;@;(;=B?BB<CC:;=@B5&&4(:(:&0?@B_Mismatch_1_Sense_+_Library_PoolT
CGAGAGTCCCATACGGATTCCACGGCACATTCATCACTTCCAACGAGCTTGCTAAGAAGGTGCCGTGAAGACGCGCTGTCTTCCGCCCT
>Frequency_1_QualityScore_DDHHHHHJIJJIJIGGHHIJJGJIJJJJJJJIIJJJJJIGIJJJJJHIIIJJIGFEHIGIJIJJJJJIJHGEHHHFHFDDDFFEEDEEEECCCC_Mismatch_1_Sense_+_Library_PoolT
GATTCTTTACCAAGAGAATTTCTAGCTCGCATTACTCTCTTTCCATATATCATGTAAATATATTTCCATTGTTCACTGTTTGTATTATCTGAAA
>Frequency_1_QualityScore_FFHFHHFIGGIIJJJIIIIIIJHIJJJJJJIIIJJJJGHJGIBGHDHIJFHIIJJJJI_Mismatch_1_Sense_+_Library_PoolT
CATTACTCTCTTTCCATATATCATGTAAATATATTTCCATTGTTCACTGTTTGCATTA
>Frequency_1_QualityScore_FFGHHHHJGHIJIJJJGGIGIHIJJJJJJJJIJJJJJIIIIIJHJIIIGJGHFGFFFCEEEEEDDDDDDDDDDDDEDDDDDEEFEEDDDDDBDE_Mismatch_0_Sense_+_Library_PoolT
ACGTGAGGTAATTGGGTTCAGTATATCATCCTTTTTGTCGACGTAATTTTGTGGGAGATTGTCTTGTAGGCATTTGGAATATTTGTCGAATTAT
>Frequency_1_QualityScore_FFGGGHHIBHHJIIJJIIJF@FHGFCHIJJIJJIJJIIEFHGI>DFED9BFHGGJJJJIIIJIJGGGIFCHCEEHHHDEEFF_Mismatch_2_Sense_+_Library_PoolT
ATTACTCTCTTTCCATATATCATGTAAATATATTTTCATTGTTCACTGTTTGTATTATCTGATAATTATTGGATCCTTTTAA
>Frequency_1_QualityScore_FFHHHFHJJJJJJJJGIJIIGIIJJIGIIGHHJJJIJJJFIIJJIIJGHIJJJJJJJGGIGJJJJHHHHDFFFFFCEEEEEEEDDDC?@DDDBD_Mismatch_1_Sense_+_Library_PoolT
ATCACACACTTTTCCAGTGAGGCCTGAGGAGGATAAATACTATATAGTATATAGAAGCAGAACCCACCATGATCTTAATTTTCAGACCGATTTT
>Frequency_1_QualityScore_FFHHHHHJJJJJJJJJIEHIJJJJJIDFHIJJJIIJJIJJJJIJJJJJJJIJJHIIIJJJIGIJIJJHHHEFEEEEDEDDDDDDDCCDDCCDDD_Mismatch_0_Sense_+_Library_PoolT
TACTTCTGCACTTCTTGATTTTCTTGATTTCTTGATTACCCTACAGCACCTGGTTCTGCAGATTCCCGGCCTTCACACACTTTTCCAGTGAGGC
>Frequency_1_QualityScore_FFHHHHHJIJJJJJIIJIJJJJJJ@GHIJJIIGIIJIIJJIIJJJHIJEIIGIGIJGIHHHHEHHFDFFDEFEEEDEEEDDDDDBDDBCDCDDE_Mismatch_0_Sense_+_Library_PoolT
GTTCTGCAGATTCCCGGCCTTCACACACTTTTCCAGTGAGGCCTGAGGAGGATAAATACTATATAGTATATAGAAGCAGAACCCACCATGATCT
>Frequency_1_QualityScore_FFHHHGHJJJJIJJJJHIJIIJJIJIIGHHGHIJJJJIGIJGJJJJJJJIJJJJHIJIJGIJJHHFCCEHEFFFFFFFFFEEEDDECCDD_Mismatch_0_Sense_+_Library_PoolT
CAGCTGGCTTCTTTCGATTCTTTACCAAGAGAATTTCTAGCTCGCATTACTCTCTTTCCATATATCATGTAAATATATTTCCATTGTTCA
>Frequency_1_QualityScore_FFHHHHGJJJII3EFHIIGIIJJIIJIJJJJDI>DHGIIIGIJJJJHEIIIIGCGHEHIJCBEHHHHCDCDEEDEEECDBECCDEDCCC@CDBB_Mismatch_1_Sense_+_Library_PoolT
CTTTGCCTGTACGGTAGAAATACAATTTTAGGAGACCAGCTTGCAGCTTTGTGTGTTCGAGCTCAGCTGGCTTCTTTCGATTCTTTACCAAGAG
>Frequency_1_QualityScore_FDHHHHHJJJJJIJJJJJJGIGIHIJIJJJJHIIJIIJJJJIGIIGGIAGHJCHJJJJHHHHHAEHFEDCBFEEEEEEDDDDDDDDDCDDEDDE_Mismatch_1_Sense_+_Library_PoolT
GTGCAGATTCCCGGCCTTCACACACTTTTCCAGTGAGGCCTGAGGAGGATAAATACTATATAGTATATAGAAGCAGAACCCACCATGATCTTAA
>Frequency_1_QualityScore_FFHHHHHJJJIJJJJGIIIJJJHGIIJJJJJIIIJJJJIGJHHFFFFEEE;ABDDDDDDDEDDDDDDDDDDDDDDDDDDDDDACDDDDDCCCDE_Mismatch_1_Sense_+_Library_PoolT
CGCTTGCTAAGCAGGTGCCGTGAAGACGCGCTGTCTTCCGCCCTTCTTGGTTTCTTGATTACTCTACAAAACCTACTTCTGCACTTCTTGATTT
>Frequency_1_QualityScore_FFGHHHHJJJJJJJJJIJJIJJJJJJJJJJJJIJJJJJJIIIJHIIJIJJJJJIIJJJJJJJIJIJJJJIHHHHHGHFFFFFFFEE_Mismatch_0_Sense_+_Library_PoolT
TTTGTATTATCTGATAATTATTGGATCCTTTGAATATGGGTTGTGTTTGGATTGTGGATCTTTGAATATATGCTTCATTTTCTGCA
>Frequency_1_QualityScore_FFGHHGHIJJIJJJJGIJJIIIJIIGJJCGGGGIGIJI*0?FIHEIHHG@BGGHJJJJGII>D@GHIGGEEEEE@?CBDCCDFEEECAC?D@BD_Mismatch_0_Sense_+_Library_PoolT
TTCTTGATTACTCTACAAAACCTACTTCTGCACTTCTTGATTTTCTTGATTTCTTGATTACCCTACAGCACCTGGTTCTGCAGATTCCCGGCCT
>Frequency_1_QualityScore_FFHHHHHIJJJJBGGIIHGIG>AFDGHIJJJEHIIIIGGIJBEFHJJ<EGCE@AE@CBBBCDBBCDA=@=@DD9CD@3>9BBB<A?AA@A:A<C_Mismatch_0_Sense_+_Library_PoolT
GTCCCATACGGATTCCACGGCACATTCATCACTTCCAACGAGCTTGCTAAGCAGGTGCCGTGAAGACGCGCTGTCTTCCGCCCTTCTTGGTTTC
>Frequency_1_QualityScore_EFBFFFHIIGIJJJGGHGHGIJJJJJIIIDIHIIJJIGHHIIJJIJEGIIHIIIIEHHJIJIGHIJJIJEHHIJIIIJGI_Mismatch_0_Sense_+_Library_PoolT
TACTCTCTTTCCATATATCATGTAAATATATTTCCATTGTTCACTGTTTGTATTATCTGATAATTATTGGATCCTTTGAA
>Frequency_1_QualityScore_FFHHGHHJJJGIJIHIJHHJJIGJIHIJJJJJJJJJJJIJJIJJIJJJJJJJJIHIJIJJJFHIHHFHIHIF_Mismatch_0_Sense_+_Library_PoolT
ATATATTTCCATTGTTCACTGTTTGTATTATCTGATAATTATTGGATCCTTTGAATATGGGTTGTGTTTGGA
>Frequency_1_QualityScore_FFHHHHHIIIJFHGIJJJIJJJJJIJJJIIJJJJJJJJJJJJJJJJJIJJHJGIIJJJJJJIIJJHFHHBDFFFFDDEEEDDD_Mismatch_2_Sense_+_Library_PoolT
TGCCTGTACAGTAGAAATACAATTTTAGGAGACCAGCTTGCAGCTTTGTGTGTTCGAGCTCAGCTGGCTTCTTTCGATTCTCA
>Frequency_1_QualityScore_EAHHHDHIGII;GGGEEGCGEIGBIIGGIIBGGCGEGDGEGGGHGAAF<;@=CCGC@=@7==?A)6?B@>BE=ABA@CCDCAC@DCA;A>CCDD_Mismatch_1_Sense_+_Library_PoolT
TCTTGATTACCCTACAGCACCTGGTTCTGCAGATTCCCGGCCTTCACACACTTTTCCAGTGAGGACTGAGGAGGATAAATACTATATAGTATAT
>Frequency_1_QualityScore_FFHHHHHJJJJJJJJJJJJJJJJJIJJJJJJJJJJJJJJJJJJJJHIJJJJJJJJJJJJJJJJIIJJJJIHIJGHHIJJJJGIHHHDFEDC_Mismatch_1_Sense_+_Library_PoolT
TCTTTCCATATATCATGTAAATATATTTCCATTGTTCACTGTTTGTATTATCTGATAATTATTGGATCCTTTGAATATGGGTTGTGTTTGA
>Frequency_1_QualityScore_FFHHHHHJJJJJJJJJJJIJJIIJJIJGIJJGFHIIJJJJJIJJIJJJIJJJJJJJJJJJJJIJJHHHHEHFHFFFFFFFFEEEEEEEEDDEDD_Mismatch_1_Sense_+_Library_PoolT
CTCAGCTGGCTTCTTTCGATTCTTTACCAAGAGAATTTCTAGCTCGCATTACTCTCTTTCCATATATCATGTAAATATATTTTCATTGTTCACT
>Frequency_1_QualityScore_FFHFHHHJJJJJJJJJJJJJJJJIIJJIJJJHIJJJIJJJHHIIIJJJJJJJIJJJJJJHGIIIIIIDF@ACGIHHGAHDDDFFEBCCCEDCCD_Mismatch_1_Sense_+_Library_PoolT
ATGTAAATATATTTTCATTGTTCACTGTTTGTATTATCTGATAATTATTGGATCCTTTGAATATGGGTTGTGTTTGGATTGTGGATCTTTGAAT
>Frequency_1_QualityScore_FFGHHHHJHGIGJJIHJJJJJIJGJJIIJJJJJJJJJJJJIJHIIJJJFHIGIJJJHDFFDEEDDEEDFCCDDCCDD@ACDEEEDDDDDCDDDD_Mismatch_1_Sense_+_Library_PoolT
CATTTTGGTTTATTGTAAATTTGAATGAGATATCAGAGGGACGCTGAGTATCCCCGGATCTCATTCATTTAAGTTCGTATTTTCCTTTGCCTGT
>Frequency_1_QualityScore_FFHHGHHJJJJJJJJIJJJJJJIJJJJIDHIJJJJJGHIHIIIJIIIJJJJJIGGIJIJGDHHGHHHHGFCC@DFFEEDCCC_Mismatch_0_Sense_+_Library_PoolT
TATTATCTGATAATTATTGGATCCTTTGAATATGGGTTGTGTTTGGATTGTGGATCTTTGAATATATGCTTCATTTTCTGCA
>Frequency_1_QualityScore_FFHHHHHJJJJJIIJJJJJIIJJJJHHJJJJJJJJJJJJIIIJJIJJJJJJJJJJJJJGIIJJJJJJJCG_Mismatch_1_Sense_+_Library_PoolT
CCATATATCATGTAAATATATTTTCATTGTTCACTGTTTGTATTATCTGATAATTATTGGATCCTTTGAA
>Frequency_1_QualityScore_DEHHGGGJIJJJGJBHBHBHIIJJJJJGHJIJIJJIJJJJJJJGHIHHGHHHHHHHFFDEFFECEEEDECCD@>CCDD@CDDDEDDCDDBBCDD_Mismatch_1_Sense_+_Library_PoolT
TATCAGAGGGACGCTGAGTATCCCCGGATCTCATTCATTTAAGTTCGTATTTTCCTTTTCCTGTACAGTAGAAATACAATTTTAGGAGACCAGC
>Frequency_1_QualityScore_FFHHHHHJJIJJJJJJIJIJJJJJIJJJJJJJJJJJJJJJJJJJJJJJJJJJJJIJJIIHGIEHHHFHFEFFDDDDDDDDDDDDDDDEEDDCDE_Mismatch_1_Sense_+_Library_PoolT
ACAGCTTGCAGCTTTGTGTGTTCGAGCTCAGCTGGCTTCTTTCGATTCTTTACCAAGAGAATTTCTAGCTCGCATTACTCTCTTTCCATATATC
>Frequency_1_QualityScore_DF+2CDDGGGIHHGIIIJIHGEEHIGIJJJJIGAGHIJJIIFGDHGGDFHGHFCHIGIHDEF@DDDFB@@CCEEDDDCC@BA<?CCCDCCDDDD_Mismatch_1_Sense_+_Library_PoolT
AGGAGAAATACAATTTTAGGAGACCAGCTTGCAGCTTTGTGTGTTCGAGCTCAGCTGGCTTCTTTCGATTCTTTACCAAGAGAATTTCTAGCTC
>Frequency_1_QualityScore_FFHGBHDGJIJJJJBHHA>GGIJJJCFHDGIGGJIJJJGGHIHHIIIJIIJII>GECGIAGGIFEHFFF@CEEDEEEEEEDEDCCCDBDBBDDD_Mismatch_0_Sense_+_Library_PoolT
TCACACACTTTTCCAGTGAGGCCTGAGGAGGATAAATACTATATAGTATATAGAAGCAGAACCCACCATGATCTTAATTTTCAGACCGATTTTT
>Frequency_1_QualityScore_EFHFHHHJJIJIIIJJJJJJJJJIGIJJHIIJJJJJIJJIJJJJJGIIJJJHHHGHHHFFFFFFFECEECCEEDDDDDDDCDDDEEDECCC_Mismatch_1_Sense_+_Library_PoolT
TTGTAAATTTGAATGAGATATCAGAGGGACGCTGAGTATCCCCGGATCTCATTCATTTAAGTTCTTATTTTCCTTTGCCTGTACAGTAGAA
>Frequency_1_QualityScore_FFHHHHHJJJJIJJJIJJJJJJJJJJJIIJJJJJJJJ_Mismatch_1_Sense_+_Library_PoolT
ATATATCATGTAAATATATTTCCATTGTTCACTGTTA
>Frequency_1_QualityScore_FFHHGHGJJJ@FGIIJJGIDFGIJJIIJJJJJJIJGHFHHGIIJIIJIGGHGHHHHFFFFDDFECAACC@CCDDDACACDDDBCDBDDDDDDDD_Mismatch_1_Sense_+_Library_PoolT
GGACGCTGGGTATCCCCGGATCTCATTCATTTAAGTTCGTATTTTCCTTTGCCTGTACAGTAGAAATACAATTTTAGGAGACCAGCTTGCAGCT
>Frequency_1_QualityScore_FDHHDADHEGI@FG?BFGGIEHHGG>CEDCH)=.?EECDEFFEE(.;>;>CABBCCCCACCCCCCC:ACCCCCCDCAC@CCCAA@CCCCCCCAC_Mismatch_2_Sense_+_Library_PoolT
GGGAAGACGCGCTGTCTTCCGCCCTTCTTGGTTTCTTGATTACTGTACAAAACCTACTTCTGCACTTCTTGATTTTCTTGATTTCTTGATTACC
>Frequency_1_QualityScore_DDDB2ACACEEEFII<CD@C@E4CCEB???2CBEEFF<EA@B<DF><DA>*?DDDDEBB_Mismatch_0_Sense_+_Library_PoolT
TGTAAATATATTTCCATTGTTCACTGTTTGTATTATCTGATAATTATTGGATCCTTTGA
>Frequency_1_QualityScore_FFHHHHHJIJJIJJJJJJIIJIJJIIJJJJGIJJJJJJIJJJEIJJJJHIJJGIJJJIHEHHGFFFFFCCDEEEEEEDCDDCCDDDEACBDDDD_Mismatch_1_Sense_+_Library_PoolT
TATATAGTAGCAGAACCCACCATGATCTTAATTTTCAGACCGATTTTTATTTATTTTGGTTTATTGTAAATTTGAATGAGATATCAGAGGGACG
>Frequency_1_QualityScore_DFDHHFGJJJJIIJIIGJIIHJIIIHIIIHIIJJJJJGHJIGEGDEDGGCGIJDHIIFIIHG_Mismatch_0_Sense_+_Library_PoolT
CTCGCATTACTCTCTTTCCATATATCATGTAAATATATTTCCATTGTTCACTGTTTGTATTA
>Frequency_1_QualityScore_FF;DHHHJJJJIGGGIIIIIIJJJJJJJJJJJJJIJJJJJIJJIIIIJIHIJJIHHHGHFFFFFFFEDDDDDDDDDDDDDDDDEEDDEEEEECE_Mismatch_1_Sense_+_Library_PoolT
CTCGCAGCTTTGTGTGTTCGAGCTCAGCTGGCTTCTTTCGATTCTTTACCAAGAGAATTTCTAGCTCGCATTACTCTCTTTCCATATATCATGT
>Frequency_1_QualityScore_DDDH>DDAHGIIECFEGGGGHIIIIIIIGIIIIIIIIIIIIG@GHIIIGHGGGGGFGIIII_Mismatch_1_Sense_+_Library_PoolT
AGAATTTCTAGCTCGCATTACTCTCTTTCCATATATCATGTAAATATATTTCCATTGTCCA
>Frequency_1_QualityScore_DFGHHHFIJJJJJJIJJIJIJIHIIIGIGIJGJJJIJDFDFGGIGGIIJJJIIGJDEEIIIHHHHEEFFDFFEEEE_Mismatch_1_Sense_+_Library_PoolT
TAGAAATACAATTTTAGGAGACCAGCTTGCAGCTTTGTGTGTTCGAGCTCAGCTGGCTTCTTTCGATTCTTTATCA
>Frequency_1_QualityScore_FFHHH22CEHBHIHJHJEFIIJJJEDHCHIJJIJIJGIFIIHIIGGGGFHHGCHHAA89A@CEDEEDDD@CACDFDDDDDCDEECDDDDCCCCD_Mismatch_2_Sense_+_Library_PoolT
CATTTGGGTTTATTGTAAATTTGAATGAGATATCAGAGGGACGCTGAGTATCCCCGGATCTCATTCATTTAAGTTCGTATTTTCCTTTGCCTGT
>Frequency_1_QualityScore_FFHHHHHIJIJJJIIHIJJIIJJJIIJJJIIIIJJIJJJJJIJJJJJJJJJJJJIJJJJJJJJJJJJJIDHHHHHHFFEFEDDECDDDDDDDDD_Mismatch_1_Sense_+_Library_PoolT
TCATTTAAGTTCGTATTTTCCTTTGCCTTTACAGTAGAAATACAATTTTAGGAGACCAGCTTGCAGCTTTGTGTGTTCGAGCTCAGCTGGCTTC
>Frequency_1_QualityScore_DFACCFADHHHIFIJIEBHHGIJJFAFEHGFDGBGEHGGHFFBFIJHEECHCEHHHFFFD@@CEAAB>?ACDA@CCDDDD@A>CCDDDEDD@CD_Mismatch_1_Sense_+_Library_PoolT
ATGGTAAATTTGAATGAGATATCAGAGGGACGCTGAGTATCCCCGGATCTCATTCATTTAAGTTCGTATTTTCCTTTGCCTGTACAGTAGAAAT
>Frequency_1_QualityScore_FFHHHHHJJJJJJJJJJFGHIIHGJJJJJJJJJJJJJJJIHEHFFDEECEDDCBDDDDCCCDEDDDDDDDDDDDDDDDDDDDDDDDDDDDCDCD_Mismatch_0_Sense_+_Library_PoolT
CGAGCTTGCTAAGCAGGTGCCGTGAAGACGCGCTGTCTTCCGCCCTTCTTGGTTTCTTGATTACTCTACAAAACCTACTTCTGCACTTCTTGAT
>Frequency_1_QualityScore_DFHFHHHJJGGIJGHHHGIIJGHIIJIIJJIIGIJJJJIGJJIJIJJJJJJIJHIJIGGIIIIJIEHJC@HHIGFFHEHGFFFFFFFEEED@ED_Mismatch_1_Sense_+_Library_PoolT
ATTCTTTACCAAGAGAATTTCTAGCTCGCATTACTCTCTTTCCATATATCATGTAAATATATTTCCATTGTTCACTGTTTGCATTATCTGATAA
>Frequency_1_QualityScore_DDH>FHFE@HB>GBGGGIICGIGIB;@FDFHIBHEHGIDD8BF@GFC4BCF@FE/@=ACEHEBD@BDEC_Mismatch_1_Sense_+_Library_PoolT
GTTCGAGCTCAGCTGGCTTCTTTCGATTCTTTACCAAGAGAATTTCTAGCTCGCATTACTCTCTTTTCA
>Frequency_1_QualityScore_FFHHHHHJJJJJJJJJIJJJJJIJJJJJIJJJJJJIHIIJJIJIJJJJJJJJJJJJJJHHHHHDFFFFFCD_Mismatch_2_Sense_+_Library_PoolT
GAAATACAATTTTAGGAGACCAGCTTGCAGCTTTGTGTGTTCGAGCTCAGCTGGCTTCTTTCGATTCTTAG
>Frequency_1_QualityScore_FFHHHHFIIJJIJIJJJJJHHJHIJJJJJJJJJJJJJJJIJIIIJJIJJJIJJFGJJHHHHFFFFFDEEDEDEDDDDDDDDDDDEDEECDDDBD_Mismatch_1_Sense_+_Library_PoolT
CTATATAGAAGCAGAACCCACCATGATCTTAATTTTCAGACCGATTTTTATTTATTTTGGTTTATTGTAAATTTGAATGAGATATCAGAGGGAC
>Frequency_1_QualityScore_FFHHHGHJJJJJJJJJJJIJHHIJJJIJJGIIJJHIJJIIJJJJJGIJJHHHHHHFFFFFFFEEEEDCDCDEDDDDDDDDDDDDDFDDCDDDDD_Mismatch_1_Sense_+_Library_PoolT
GATATCAGAGGGACGCTGAGTATCCCCGGATCTCATTCATTTAAGTTCGTATTTTCCTTTTCCTGTACAGTAGAAATACAATTTTAGGAGACCA
>Frequency_1_QualityScore_FFDHHHF<EHIIGFCBFHIEGBG@GHIIBGHGGEIIIJJJIIEFHCHC@;?@CECECEDECCDCACCDCBB@>CCC>CAACCCCACCDCACDED_Mismatch_1_Sense_+_Library_PoolT
GCTTGCTTAGCAGGTGCCGTGAAGACGCGCTGTCTTCCGCCCTTCTTGGTTTCTTGATTACTCTACAAAACCTACTTCTGCACTTCTTGATTTT
>Frequency_1_QualityScore_FFHHHHHJJJIJIJJJJJJJJJIJJJJJJJJJJJHIJJHGIJJJJJJJJIIIIGJJIJJIJJI_Mismatch_1_Sense_+_Library_PoolT
ATATATCATGTAAATATATTTCCATTGTTCACTGTTTGTATTATCTGATAATTATTGGATCCA
>Frequency_1_QualityScore_FFGHHHHJJIJJJIIHJJJJJIIJGHGIJIJJJJJJJJJJJJJJJJIJJJJJJFG_Mismatch_0_Sense_+_Library_PoolT
ATATATTTCCATTGTTCACTGTTTGTATTATCTGATAATTATTGGATCCTTTGAA
>Frequency_1_QualityScore_FFHHHHGJJIIJJJJJJJJJJIJJJIJJJJJJJJJJJJJJJJJIJJJJJJJJJJJJJJJIJJJJIJJJJGHIJHHG_Mismatch_2_Sense_+_Library_PoolT
TTTACCAAGAGAATTTCTAGCTCGCATTACTCTCTTTCCATATATCATGTAAATATATTTCCATTGTTCACTGTCA
>Frequency_1_QualityScore_FFHAFADFHIIGHGAHIIHHEHIJIJBFIIGJJIJIGIIIJJJJJIJIGIJIIJJJIJJGGIIIG@CEE@D>EGIHHEECEEFFFFFFEDEEE@_Mismatch_1_Sense_+_Library_PoolT
TCTTTACCAAGAGAATTTCTAGCTCGCATTACTCTCTTTCCATATATCATGTAAATATATTTTCATTGTTCACTGTTTGTATTATCTGATAATT
>Frequency_1_QualityScore_FFGHHHHJJGIIJIIIJJJIJIGGGIJJIGJIIJJJIJIJJJIIJJJJIJJIGIJJIGIIJBHEHHHHFEFDDDDDDDDDDDCD_Mismatch_1_Sense_+_Library_PoolT
CAGCTTGCAGCTTTGTGTGTTCGAGCTCAGCTGGCTTCTTTCGATTCTTTACCAAGAGAATTTCTAGCTCGCATTACTCTCTTA
>Frequency_1_QualityScore_FFFHHHGIJJJJJIIJGIJIIGHGFIIHGJJJJGGHIIJJIJIHIJJJJJJFGIGFHIJJJJIJEHIGJIHHHHHHFFFFFFFEEEEEEDEEED_Mismatch_0_Sense_+_Library_PoolT
ATTGTTCACTGTTTGTATTATCTGATAATTATTGGATCCTTTGAATATGGGTTGTGTTTGGATTGTGGATCTTTGAATATATGCTTCATTTTCT
>Frequency_1_QualityScore_FFHHHHHJGIHGIJIJECHJJJJJJJJJJJJJIIJJJJJJJJIIHJJJJIJJGIJJJJJIJIJJJIIJG_Mismatch_0_Sense_+_Library_PoolT
TTACCAAGAGAATTTCTAGCTCGCATTACTCTCTTTCCATATATCATGTAAATATATTTCCATTGTTCA
>Frequency_1_QualityScore_DBHHHHHIIGDAFI@GICFHHGIJIGGIEHGCHHIJJHGHHHFDECDDDDD:>@CCDDDD@BBDDDDEEEEDEDDDDDED?CCCEEEDDDDDDD_Mismatch_2_Sense_+_Library_PoolT
TTTTTTTTTGGTTTATTGTAAATTTGAATGAGATATCAGAGGGACGCTGAGTATCCCCGGATCTCATTCATTTAAGTTCGTATTTTCCTTTGCC
>Frequency_1_QualityScore_8?DFD?<C<?>BCD?A3<AC:?CB@:?*:0?G<98;?BBBDGG;BFAGGEHG;77@>2=AC>CEF@>C?733>@BA@_Mismatch_1_Sense_+_Library_PoolT
CAGCTTGCAGCTTTGTGTGTTCGAGCTTAGCTGGCTTCTTTCGATTCTTTACCAAGAGAATTTCTAGCTCGCATTAC
>Frequency_1_QualityScore_FEHHHHHIIJJGHGGIJJIIG4??FGGIJJJJIJJJJJIIJGGIJJJIIIGIIIGIGIIJIIEHIJAGHEEEEHGFFF_Mismatch_1_Sense_+_Library_PoolT
TCTTTACCAAGAGAATTTCTAGCTCGCATTACTCTCTTTCCATATATCATGTAAATATATTTCCATTGTTCACTGTTA
>Frequency_1_QualityScore_FFFHFF;DFEHBEEGC>EHBHEGGGIIGHGHFCBDGGIBEHIIIIIEHIDHFHCHHGIEGHDGGIIHII;CAHEH@AEFDDCFFDC_Mismatch_1_Sense_+_Library_PoolT
CTTTCGATTCTTTACCAAGAGAATTTCTAGCTCGCATTACTCTCTTTCCATATATCATGTAAATATATTTCCATTGTTCACTGTTA
>Frequency_1_QualityScore_FFHFHHHJJJJJIGJJJJJJJJJJJJJJJJJJJJJJJJJGIGIJIJJIIJJJJJJJJJJJIJJIHHHFFDFFFFCDCEEDDDD?CBCBD@C_Mismatch_0_Sense_+_Library_PoolT
TTGATTTTCTTGATTTCTTGATTACCCTACAGCACCTGGTTCTGCAGATTCCCGGCCTTCACACACTTTTCCAGTGAGGCCTGAGGAGGAT
>Frequency_1_QualityScore_DDHHHHHJJHJIIJGIIJJIIJJJJIIJJJIIIIJJIJJIFEFFHIEIGHIJJIJGDGHGJJJIHGGIIAGHGHHHHFHEFFFFF@CCECEEDD_Mismatch_2_Sense_+_Library_PoolT
AGAATTTCTAGCTCGCATTACTCTCTTTCCATATATCATGTAAATATATTTTCATTGTTCACTGTTTTTATTATCTGATAATTATTGGATCCTT
>Frequency_1_QualityScore_FFHHHHHJHIJJJJJJJJJJJJJIJJJJJJJJJJJJ_Mismatch_1_Sense_+_Library_PoolT
ACTGTTTGTATTATCTGATAATTATTGGATCCTTTA
>Frequency_1_QualityScore_FFHHHHHJJJJJJJJJJJJJJJJIJJJJJJJJJJJJJJJJJJIIJIHJJJJIJJIJIJJJJIHIJIJJJIJGIJJJJII_Mismatch_1_Sense_+_Library_PoolT
TACTCTCTTTCCATATATCATGTAAATATATTTCCATTGTTCACTGTTTGTATTATCTGATAATTATTGGATCCTTGGA
>Frequency_1_QualityScore_DDFF:D?BG+<<ABCBHGEG4?C@B?B@CBFGGIEFFFIIIBGDEIFFFDFGEEGIIBFFAFDFEF@DEDEEFF:A>ECDDB?_Mismatch_1_Sense_+_Library_PoolT
GCTCGCATTACTCTCTTTCCATATATCATGTAAATATATTTCCATTGTTCACTGTTTGTATTATCTGATAATTATTGGATCCA
>Frequency_1_QualityScore_FFHGHGHIJIJJIJIIJJIJJJIJIIGHIJJJJGGHGHIJIJJJIIJJHHGFEGFFFFFFEEEEEEEDDCDDDCCDDDDDACDCDDDCCDDEDD_Mismatch_2_Sense_+_Library_PoolT
AAATGAGATATCAGAGGGACGCTGAGTATCCCCGGATCTCATTCATTTAATTTCGTATTTTCCTTTGCCTGTACAGTAGAAATACAATTTTAGG
>Frequency_1_QualityScore_FFHHHHHJIIJJJJJJ;CHHGJIJJJJJJJJIIIJJJGHIJJJJJJJJJJJJIIJJJJIJJJJJJJIJGHHHHHHGFFFFDEDDEDDDDCDDDD_Mismatch_1_Sense_+_Library_PoolT
ACGCTGAGTATCCCCTGATCTCATTCATTTAAGTTCGTATTTTCCTTTGCCTGTACAGTAGAAATACAATTTTAGGAGACCAGCTTGCAGCTTT
>Frequency_1_QualityScore_FF?BDHHIIGICHDHHHHII<<<FHHBHIIICGIFHGGF@BBFHIIDHIH9?DDFGC>F@CCG7;8=AE:AHFEBECE;CE<5-;CC@(;>A_Mismatch_0_Sense_+_Library_PoolT
TTCCTTTGCCTGTACAGTAGAAATACAATTTTAGGAGACCAGCTTGCAGCTTTGTGTGTTCGAGCTCAGCTGGCTTCTTTCGATTCTTTACC
>Frequency_1_QualityScore_A;CF:<A:F<;FH?<3CACF??+):EDF;FB<>GG;BF<B??1BFDFFEBCB4;2=87=E;=;;)=C>?9B_Mismatch_1_Sense_+_Library_PoolT
AGCTTGCAGCTTTGTGTGTTCGAGCTCAGCTGGCTTCTTTCGATTCTTTACCAAGAGAATTTCTAGCTCGA
>Frequency_1_QualityScore_FFHHHHHJJJJJJJJJJJJJJJJJIJJJGIJJJJJJJJJJJJJJJ@GIIBGCBGHJGHGHHGHEFDE@CDEEECCDDDDDDBDBD4>@CDDDDD_Mismatch_0_Sense_+_Library_PoolT
ACCCACCATGATCTTAATTTTCAGACCGATTTTTATTTATTTTGGTTTATTGTAAATTTGAATGAGATATCAGAGGGACGCTGAGTATCCCCGG
>Frequency_1_QualityScore_FFHHFHHJGIGHIBHIJGGIEIGGDBEHIJJJGIIJIJJGIJIHIJJJJJJJIIJIIJIIEGICGHJJHHHHHHHHDFFFEFFFEDEAEEDDDD_Mismatch_0_Sense_+_Library_PoolT
GCTTCTTTCGATTCTTTACCAAGAGAATTTCTAGCTCGCATTACTCTCTTTCCATATATCATGTAAATATATTTCCATTGTTCACTGTTTGTAT
>Frequency_1_QualityScore_FFHHHHHJJJJJJ4IJHIJJIIJJIIJJJJJJJJJJJJJJIJJJJIJJJJJJIJJJHHGIJJJJJHHHHHFFFFEEEECC@DCDDEDDDDCCDD_Mismatch_1_Sense_+_Library_PoolT
CCTTTGCCTGTACTGTAGAAATACAATTTTAGGAGACCAGCTTGCAGCTTTGTGTGTTCGAGCTCAGCTGGCTTCTTTCGATTCTTTACCAAGA
>Frequency_1_QualityScore_DDFHBDDBGHIIIGHDHIHIID:BCB<FFFA<BDDDDFFGGFF<BA?FH<BFADGHHC<_Mismatch_1_Sense_+_Library_PoolT
TGTAAATATATTTTCATTGTTCACTGTTTGTATTATCTGATAATTATTGGATCCTTTGA
>Frequency_1_QualityScore_FFHHHHHJJJJJJJIJJJGIGJJJIJJJJJJJJJJJJJIJ_Mismatch_1_Sense_+_Library_PoolT
CTCTTTCCATATATCATGTAAATATATTTTCATTGTTCAC
>Frequency_1_QualityScore_FFHHHHHJIJJJIHIIIJJJJJJIJJIIHIJJJJJJJJJJJJJJJJJJJJJJJJJJIIGIJJJJIJHHHHEHHFFFFFFFFFEEEED_Mismatch_1_Sense_+_Library_PoolT
CTGGCTTCTTTCGATTCTTTACCAAGAGAATTTCTAGCTCGCATTACTCTCTTTCCATATATCATGTAAATATATTTTCATTGTTCA
>Frequency_1_QualityScore_DDFF<?ACBB?:3A?1:?8DF33B6::DFFFECECECED;CAEEFEDDD;?;A;;>>BA(;=;;,>@(555,>5:A5<B?2?(2?<@::ABB@_Mismatch_0_Sense_+_Library_PoolT
CTGGTGTTTGGGCCGTTGGAAGCCGGCCGTTCTTGATTCTGCTCAGAGGTAGATGAGAAGCCTGTAGTACTGAGCACCAGCAGCAGATGAAAC
>Frequency_1_QualityScore_FFHHHHHJJJJIJJJIIJJIJJJJIJJJJJIJJJJJJHIGIJJJJJHHHHFFFFFFFEEFEEEFEDBDDDEEEDDDDDDDDDDDDEEEECDACD_Mismatch_1_Sense_+_Library_PoolT
ATTGTAAATTTGAATGAGATATCAGAGGGACGCTGGGTATCCCCGGATCTCATTCATTTAAGTTCGTATTTTCCTTTGCCTGTACAGTAGAAAT
>Frequency_1_QualityScore_FFHHHHHGIIJJIIEHIGIJGIIIJJIJJJJIIGHIIJIIIIHJJIJJGGGIJIIJJJJJIJJJIGHHGEHFFFFFDDDDDDDDDDEEFDEDCD_Mismatch_0_Sense_+_Library_PoolT
TCCAGTGAGGCCTGAGGAGGATAAATACTATATAGTATATAGAAGCAGAACCCACCATGATCTTAATTTTCAGACCGATTTTTATTTATTTTGG
>Frequency_1_QualityScore_FDHHHHHJIJJIIJIJJJJJJJIJJJJJIJJEIJJJIIJIJJJHJJJJJJIJJJJJJJHGHHFFFFFEEEEFEEEACDDCDCDCDDEECDDDBB_Mismatch_1_Sense_+_Library_PoolT
GTATTTAGAAGCAGAACCCACCATGATCTTAATTTTCAGACCGATTTTTATTTATTTTGGTTTATTGTAAATTTGAATGAGATATCAGAGGGAC
>Frequency_1_QualityScore_FFHHHHHJJJJJJJJJJJJJJIJJJJJJJJJIIJJJJJIIIJHJJJJJJJJJJJJJJDIIJJIIJII_Mismatch_1_Sense_+_Library_PoolC
TTCCATATATCATGTAAATATATTTCCATTGTTCACTGTTTGTATTATCTGATAATTATTGGATCCA
>Frequency_1_QualityScore_EDHFDFDGEHI<FHIIABHGHHHGIIEHEGIIIBDBGEG<@@?BFFHEGHEEHGEGIE@FHIEEGG4?>AAEHHHFFCC@_Mismatch_1_Sense_+_Library_PoolC
CTGGCTTCTTTCGATTCTTTACCAAGAGAATTTCTAGCTCGCATTACTCTCTTTCCATATATCATGTAAATATATTTTCA
>Frequency_1_QualityScore_FFHHFFDHGHJIJJIJJEIIIIIJJJJJJJJIJJIJJIJJFIGBDHHHIIIIJJJJJIIIGII_Mismatch_1_Sense_+_Library_PoolC
AAGAGAATTTCTAGCTCGCATTACTCTCTTTCCATATATCATGTAAATATATTTCCATTGTTA
>Frequency_1_QualityScore_FFHHHHHJJJJJJIIGIIJJBEBFEHJGHGGAHFFFFFCEEDCFEDCCDE?=ACDEEEDDDDDDDCCAC>@CDDDDDCCCCC@CCACDDCDCDD_Mismatch_2_Sense_+_Library_PoolC
CCGATATCAGAGGGACGCTGAGTATCCCCGGATCTCATTCATTTAAGTTCGTATTTTCCTTTGCCTGTACAGTAGAAATACAATTTTAGGAGAC
>Frequency_1_QualityScore_FFHHF,CFHGIIJIGEHGGFGGHGIBG?FHIJFIJAGGHIFGIGFHFGHHFHDDFF?CCCEDCCDDDDDCDDCCDEDDEDDDCDDDDDDACDDD_Mismatch_1_Sense_+_Library_PoolC
TGAATAAGATATCAGAGGGACGCTGAGTATCCCCGGATCTCATTCATTTAAGTTCGTATTTTCCTTTGCCTGTACAGTAGAAATACAATTTTAG
>Frequency_1_QualityScore_FFHHHHHJJJJIJJJJJJJJJIJJJJJJJJJIJJJJJJJJJJJIJIJJJJJJJJJJJJJJJJHHGHEFFFEFFEEEEEEDDCCDDDDEEDCDDB_Mismatch_1_Sense_+_Library_PoolC
TTAGAAATACAATTTTAGGAGACCAGCTTGCAGCTTTGTGTGTTCGAGCTCAGCTGGCTTCTTTCGATTCTTTACCAAGAGAATTTCTAGCTCG
>Frequency_1_QualityScore_FDDHHHHJIIJJJIIIJJJJJJIJJJJJJJJJJJJJJJIJJIJJIJJJJJJJJJJIGIIGIJIHIIJIJGIEIHGHHHFFFFFFCDCCEEDDDD_Mismatch_1_Sense_+_Library_PoolC
GTTTCTTGATTACTCTACAAAACCTACTTCTGCACTTCTTGATTTTCTTGATTTCTTGATTACCCTACATCACCTGGTTCTGCAGATTCCCGGC
>Frequency_1_QualityScore_FFHGHHHJJJJJJJJJJJJJIJJJJJJJIJJIJJJJJJJJJJJJJJJJJJJIIJIIHIJJIJJII_Mismatch_2_Sense_+_Library_PoolC
GAATTTCTAGCTCGCATTACTCTCTTTCCATATATCATGTAAATATATTTCCATTGTTCACTGCA
>Frequency_1_QualityScore_FFHHHHHJJJJJJJJJJJJJJJJJIJJJJJJJJJJJJGHHIJJJJFHIHHHIE_Mismatch_1_Sense_+_Library_PoolC
CACTGTTTGTATTATCTGATAATTATTGGATCCTTTGAATATGGGTTGTGTTA
>Frequency_1_QualityScore_ADHDHHBEGIGIG@HHBHGBDEHIIICEGGIHGIGGEHIIIIIIAHGHHGEHGHAG_Mismatch_0_Sense_+_Library_PoolC
AATATATTTCCATTGTTCACTGTTTGTATTATCTGATAATTATTGGATCCTTTGAA
>Frequency_1_QualityScore_@D?DFDHEH@GHGGDBHIII<GD@>DFGGIHGFHIJJIJJCEEGDGEE=@EGGH;?ACHHD?(6;;(>>@>>>@;AD3@CC>CC@C@_Mismatch_2_Sense_+_Library_PoolC
CCTATATAGAAGCAGAACCCACCATGATCTTAATTTTCAGACCGATTTTTATTTATTTTGGTTTATTGTAAATTTGAATGAGATATC
>Frequency_1_QualityScore_FFHHHHHJJJJGIJJJJJIIGGGHIJJJJJJJJJJJJJJJJJJJJJJJJJJJJJJJJJJJJIJJJJJHHHHHHHHFFFFFFFE_Mismatch_0_Sense_+_Library_PoolT
TTCTTTCGATTCTTTACCAAGAGAATTTCTAGCTCGCATTACTCTCTTTCCATATATCATGTAAATATATTTTCATTGTTCTA
>Frequency_1_QualityScore_DFHHHHHJJJJJIJJJJJJJJJJJJJJJJJJJJJJJJJJJJJJJJJJJJJJJJJJJIJIJJJJJJI_Mismatch_1_Sense_+_Library_PoolT
AATTTCTAGCTCGCATTACTCTCTTTCCATATATCATTTAAATATATTTCCATTGTTCACTGTTAC
>Frequency_1_QualityScore_FFHHHHHIJJJJJJJJJIIJJJJJJJJIJJJJJJJIJIIJJGGIHIJIHGHGHGIBGGI:EHIIHHHHGBEEFFDCEEEEEEDDDDDDDDDCDD_Mismatch_0_Sense_+_Library_PoolT
TGCCTGTACAGTAGAAATACAATTTTAGGAGACCAGCTTGCAGCTTTGTGTGTTCGAGCTCAGCTGGCTTCTTTCATTCTTTACCAAGAGAATT
>Frequency_1_QualityScore_EFFGGHDGGGGJAHIGDGGEIIIGG9?GHJJJJJJIGGIIGIIIJHIJIGIIGHEHHIB=?_Mismatch_0_Sense_+_Library_PoolT
TAGGAGACCAGCTTGCAGCTTTGTGTGTTCGAGCTCAGCTGGCTTCTTTCGATTCTTTCGA
>Frequency_1_QualityScore_EDBFDHHIIGGGIGGEHHCDHIIAFGGIGGGIIIIIGGHDHHDHGEHIGHHIEHGBHIIIG_Mismatch_0_Sense_+_Library_PoolT
GAATTTCTAGCTCGCATTACTCTCTTTCCATATATCATGTAAATATATTTTCATTGTTGAA
>Frequency_1_QualityScore_FFHHHHHJJJJJJGIHHJJJJJJJJJJJJIJJJJJJJJJJJJJJJJJIIJJJJIJIJJIJGJIJIJJJIGIIIEHGHHHH_Mismatch_0_Sense_+_Library_PoolT
ATTCTTTACCAAGAGAATTTCTAGCTCGCATTACTCTCTTTCCATATATCATGTAAATATATTTTCATTGTTCACTGCTA
>Frequency_1_QualityScore_FFHGDHFBGGIIIIJGJIJGIIJJJJICHIGGHHIIIJJJIGJJJJIIJIJIJJJIJGIJJEHFHHGHHEEEFFDFFFCACCEEEEDDDDD_Mismatch_0_Sense_+_Library_PoolT
CTCAGCTGGCTTCTTTCGATTCTTTACCAAGAGAATTTCTAGCTCGCATTACTCTCTTTCCATATATCATGTAAATATATTTTCATTGTCA
>Frequency_1_QualityScore_FFHHHHHJJJIIIIJJJJJIGJIJIJJGIJJJJJJJJJGIIJJJIIJJJJJIIJJJEHIJHHHGHHFFFDCFDDDECDDDDCDEDDDDDDCCDA_Mismatch_0_Sense_+_Library_PoolT
TAAATACTATATAGTATATAGAAGCAGAACCCACCATGATCTTAATTTTCAGACCGATTTTTATTTATTTTGGTTTATTAAATTTGAATGAGAT
>Frequency_1_QualityScore_:BD+<DFCAF1:A?FCB>94<@FGE:C<?CD)0)BFFIFC*?3?D;.8=F8=)8@FFIFBE5-.7.7?:>@@>(;@AA>>@>@A@ADB>A;AD>_Mismatch_2_Sense_+_Library_PoolT
TTGAGTGTTCGAGCTCAGCTGGCTTCTTTCGTTTCTTTACCAAGAGAATTTCAAGCTCGCATTACTCTCTTTCCATATATCATGTAAATATATT
>Frequency_1_QualityScore_FFHHHHHJJJGEHIGGIJGHHGIIGGFGIJJJJGIIJJJJIIJJJJJIHIJJIIJJIJJJJHGHGHHHFDFFFFFEEEEFEEEEEDCDDDDCCC_Mismatch_0_Sense_+_Library_PoolT
GGCTTCTTTCGATTCTTTACCAAGAGAATTTCTAGCTCGCATTACTCTCTTTCCATATATCATGTAAATATATTTCCATTGTTCACTGTTGAAA
>Frequency_1_QualityScore_FFHHDHHJIIIJJJJJJJJJJJJJJJJJJJJJJJJJJJIJJJIJJJJJHJJJJJJJJJJJJJJJIIJJICHGHIHE_Mismatch_0_Sense_+_Library_PoolT
TTACCAAGAGAATTTCTAGCTCGCATTACTCTCTTTCCATATATCATGTAAATATATTTTCATTGTTCACTGTTAC
>Frequency_1_QualityScore_FFHHHHHJJGIEGHEHHIEGIGIEFFGHIIIGGCGIIGIIIJJIIIJJJIJJGI>GHICGEAHCCHHFFCFFFFFEEEEDEEEDEDDDCACD@C_Mismatch_0_Sense_+_Library_PoolT
GGCTTCTTTCGATTCTTTACCAAGAGAATTTCTAGCTCGCATTACTCTCTTTCCATATATCATGTAAATATATTTCCATTGTTCACTGTTATAA
>Frequency_1_QualityScore_DDHFHHHJJJIJJJIJJJJJJJJJIJJJJJJJJJJJJJJJJJJJJJIGIJJJJIJJJJJJ_Mismatch_0_Sense_+_Library_PoolT
AGAATTTCTAGCTCGCATTACTCTCTTTCCATATATCATGTAAATATATTTTCATTGCCA
>Frequency_1_QualityScore_FFHHHHHJJJJJIIHJJJJJJJJHHGIJJJJJJJJJIJJJJJJJJJJJJJJJIIJJJJJHHHHHHHFFFFFFFFEEEEEEEEDDDDDDDC_Mismatch_0_Sense_+_Library_PoolT
GCTTCTTTCGATTCTTTACCAAGAGAATTTCTAGCTCGCATTACTCTCTTTCCATATATCATGTAAATATATTTTCATTGTTCACTGTCA
>Frequency_1_QualityScore_FFHGHHHEGIDEIIJIJHHIJFHGEIGIGIJIJJIJIHCBCHIJGIIIIIJJJJIJJJJIHFC;==(4@A>>@:@_Mismatch_0_Sense_+_Library_PoolT
ATTTCCATTGTTCACTGTTTGTATTATCTGATAATTATTGGATCCTTTGAATAAAAAAAAAAAAAATAAAATTTA
>Frequency_1_QualityScore_DFFFHHFGGIIIIGEHHIGIEH:ACFFHIIGIJEGGGJJIGHGIIIIFDHHHGJIJJIHEHBFGC_Mismatch_0_Sense_+_Library_PoolT
TTACTCTCTTTCCATATATCATGTAAATATATTTCCATTGTTCACTGTTTGTATTAAAAAAATAA
>Frequency_1_QualityScore_DDFFDD>2<CFFBG?CCHIIAHAFEGGHCGHAFCGGIIGG@HAH>GGII@E@FGHGIHIIGEHHH:;=.7=AEHE_Mismatch_0_Sense_+_Library_PoolT
TCTTTACCAAGAGAATTTCTAGCTCGCATTACTCTCTTTCCATATATCATGTAAATATATTTCCATTGTTCATGA
>Frequency_1_QualityScore_FFHHHHHJIJJJJJJJIJJJJJIHHHHGIIJIJJJJIJJJJJJJJJJJJJIHIJJJJIIJIIHHEHEFFDEFEEEEEEDDDDDDDDDDDDDCCD_Mismatch_0_Sense_+_Library_PoolT
TAGGAGACCAGCTTGCAGCTTTGTGTGTTCGAGCTCAGCTGGCTTCTTTCGATTCTTTACCAAGAGAATTTCTAGCTCGCATTACTCTCTTAAA
>Frequency_1_QualityScore_FFHHHHHJJHIJJJJJJJJJJJJJJJJJJJJJJJJJJJJJJIJJJJJIJHIJJJJJJJHHH_Mismatch_0_Sense_+_Library_PoolT
TTATTTTGGTTTATTGTAAATTTGAATGAGATATCAGAGGGACGCTGAGTATCCCCCATTA
>Frequency_1_QualityScore_FFHHHFHJJGIHGIIJHIGIIJIIIGIIJJJJJJJJJJJJJIJIGIJJJJIIJJDFHHIJIJIIJJHHHHFFFFFEEEDEEDDDEDDDEDCCCD_Mismatch_0_Sense_+_Library_PoolT
TCCTTTGCCTGTACAGTAGAAATACAATTTTAGGAGACCAGCTTGCAGCTTTGTGTGTGTTCGAGCTCAGCTGGCTTCTTTCGATTCTTTACCA
>Frequency_1_QualityScore_FFHHHHHJJJJJJJJJJJJJIJIIJJJJIJJJJIIGIJJJJJIJHIJIGGIIJJJJJJJJIJJHHHHHFEDEFEEEEEC@_Mismatch_0_Sense_+_Library_PoolT
TACAGTAGAAATACAATTTTAGGAGACCAGCTTGCAGCTTTGTGTGTTCGAGCTCAGCTGGCTTCTTTCGATTCTTTCGA
>Frequency_1_QualityScore_FFHHHHHJJJJJJJJJJJJJJJJJGIJJJJJJJJJJJJJJJJJJJJJJJJJIJJJJJJJJJJJJJJIJJHIJJJJJJJHHHHHHFFFFFF_Mismatch_0_Sense_+_Library_PoolT
TCTAGCTCGCATTACTCTCTTTCCATATATCATGTAAATATATTTCCATTGTTCACTGTTTGCATTATCTGATAATTATTGGATCCTGTA
>Frequency_1_QualityScore_DDHHFHHJJIJIJIJJJIJIIHIGFHIIHIJGIIJJJJJIJJJJGHIIIHGGCHIJJIJJ_Mismatch_1_Sense_+_Library_PoolT
CATGTAAATATATTTCCATTGTTCACTGTTTGCATTATCTGATAATTATTGGATCCTTCA
>Frequency_1_QualityScore_FFHGHHFIJJEIEHHEGIJAHGGHGGGFHIJJJJGIHJJJIJJJJJJIIJJJJHICHIGHGGHHGHGHHEFFFFFFFFCEFEDEEEDDDDDCDC_Mismatch_0_Sense_+_Library_PoolT
TGGCTTCTTTCGATTCTTTACCAAGAGAATTTCTAGCTCGCATTACTCTCTTTCCATATATCATGTAAATATATTTTCATTGTTCACTGTTAAA
>Frequency_1_QualityScore_FFHHHHHJJJJJJIIJJJGIJIJJJCFGHH0?DG?GGHB0?DHHHIICFGHGIIHGIJJJJIIGHIHFDDDDCCCCDD_Mismatch_0_Sense_+_Library_PoolT
ACTACGTTCCCCCAATGCATGATGGAGTCGATTCACTCAATTCGTATATATATATATATATATTTTTTTTTTCAACAT
>Frequency_1_QualityScore_DDFDD?FGBFHBF+<?EHHGEH@FCGEG>CDCHIIGHGGADGI<G4BBFB@GHIEGGIGHIG)>@HI@DCG@AAHFEFFECEEECC3_Mismatch_1_Sense_+_Library_PoolT
GCTCGCATTACTCGCTTTCCATATATCATGTAAATATATTTCCATTGTTCACTGTTTGCATTGTCTGATAATTATTGGATCCTTTGA
>Frequency_1_QualityScore_FFHHHHHJJGHIIJJJJHIJJJJJJGIJJJJJJJJJJJJJJJJJJJJJJIGIIJJJIJJJJJJIIJIJJGHGJJG_Mismatch_0_Sense_+_Library_PoolT
TTTACCAAGAGAATTTCTAGCTCGCATTACTCTCTTTCCATATATCATGTAAATATATTTTCATTGTTCACTGCA
>Frequency_1_QualityScore_FFHHHHHJJJJJJJJJIJJJJJJJJJIIJJJJJJJJJJJJJJJJGIJJJJJJJJJJJIJJJGIJJHIIJHHJJ_Mismatch_1_Sense_+_Library_PoolT
ATTTCTAGCTCGCATTACTCTCTTTCCATATATCATGTAAATATATTTTCATTGTTCACTGTTTGTATTACTA
>Frequency_1_QualityScore_FFHHHHHJJJJJJJJJJJJHGHIJJJJJJJJJJJJJJJJJJJIJJJJJJJJIJJJJJIJIJJIJIIIJJJJIJHHHGHFFFFFDBEDDDDDDDD_Mismatch_0_Sense_+_Library_PoolT
TCTCATTCATTTAAGTTCGTATTTTCCTTTGCCTGTACAGTAGAAATACAATTTTAGGAGACCAGCTTCAGCTTTGTGTGTTCGAGCTCAGCTG
>Frequency_1_QualityScore_FAFDBFDHGCFFH,CHEHAFHBEIFIGGGDHGGHFHHI0:?FCIIDGHFGGGF_Mismatch_2_Sense_+_Library_PoolC
CACTGTTTGTATTGTCTGATAATTATTGGATCCTTTGAGTATGGGTTGTGTTA
>Frequency_1_QualityScore_EBHHHFHIJIGJJIJJIHGIIIJJIIIIGIIEHGGEHIGEEGGGGGGIGAAFG;FHHIICEHH@EFCCEACEECDCCDEEC;BB@CDD>CDDDC_Mismatch_2_Sense_+_Library_PoolC
TACCCTACAGCACCTGGTTCTGCAGATTCCCGGCCTTCACACACTTTCCAGTGAGGCCTGAGGAGGATAAATACTATATAGTATATAGAAGCAG
