# Supplementary material for: Differential Gene Expression Reveals Candidate Genes for Drought Stress Response in Abies alba (Pinaceae)
Source: PLoS One. 2015 Apr 29;10(4):e0124564. doi: 10.1371/journal.pone.0124564 (PMC4414588; doi:10.1371/journal.pone.0124564)
Supplement: S2 File — (GZ) [file pone.0124564.s002.gz › comp17516_c0_seq1.fa]

>comp17516_c0_seq1 len=497 path=[1:0-207 209:208-236 633:237-360 668:361-496]
TATATGGTTTTTTTTTTTTTGTTTTGGGATTATTATATTATCATTATGCCTTCCCATTCATGCCCTTTGAATATCTTTTCTTAATTTGATGTTTTGACTTAATGGTGTGTTTTAGCCCCGACGACTACAAAGGGTTGAAGACAATGGTGACAACATAAAGACATCAATAAATGTACATGGAGTGAATTTAATGATTGTATCACATATCTCTTTCAATTATACTTCCAATGGGTGAATAATTTTGTGGTTCCGAGATCATATGACAAAGTTATGAACATTTTCATCAAGGAGGATATTAATTGCTTAGTCAACCAGAGAGGAAACTTTGCAAAGTTAATACACAAGTGGATAAATTTATTTTCGAGGTTTTGAACTTGTAAATATTATTACCAATATATTAAATACATGGGAAAGGATTTTTATCATGTAGAGCCATCTTTATCCAAATTGTCAGCTCTCTCAGATACTTTGCTCTAGGCCCTTGAAATAACTTTTTC

>Frequency_2_QualityScore_FEGHHGCGHIJJIJJJIIHIJIIJIJIIIIJIIIJJJJIJIJIIIIJJJIIIIJIIIJIIIIIIIGEGEAEFEFFECEEDEEEECCCCDBCDDD_Mismatch_0_Sense_+_Library_PoolC
AATGGGTGAATAATTTTGTGGTTCCGAGATCATATGACAAAGTTATGAACATTTTCATCAAGGAGGATATTAATTGCTTAGTCAACCAGAGAGG
>Frequency_2_QualityScore_EEHGHFCGHHIGHIGEGIIEGGIIIIIIGIGIEIIIIIIIIIIIIHIHGGIGGI?DEHIIIIEEFEHIIGEGFGGGGEEEEEEDCE6ACCECCC_Mismatch_0_Sense_+_Library_PoolC
AAAGGGTTGAAGACAATGGTGACAACATAAAGACATCAATAAATGTACATGGAGTGAATTTAATGATTGTATCACATATCTCTTTCAATTATAC
>Frequency_1_QualityScore_FFHHHHGJGIIJJIJJJIIJJIIIFIHJJIIIJJJJJJIGHHHGHJJJJIIJJJJJJHHHFFFFEEED;;@CDDDDDDDAC>CCDDDDDDDDDD_Mismatch_0_Sense_+_Library_PoolC
TTGAATATCTTTTCTTAATTTGATGTTTTGACTTAATGGTGTGTTTTAGCCCCGACGACTACAAAGGGTTGAAGACAATGGTGACAACATAAAG
>Frequency_1_QualityScore_FDFDHHDDHIIIIIACDFH@HFHGHB_Mismatch_0_Sense_+_Library_PoolC
AGTTAATACACAAGTGGATAAATTTA
>Frequency_1_QualityScore_FFHHHHHJJJJJJJJJJJIJJJJJBGIJJJJJCCGFHCHIIJJJJJHHHHHHFFFFFEEEEEEEEEFEDDDD>ACEEEDDEDDDDFDDEDEEDD_Mismatch_0_Sense_+_Library_PoolC
TTTAGCCCCGACGACTACAAAGGGTTGAAGACAATGGTGACAACATAAAGACATCAATAAATGTACATGGAGTGAATTTAATGATTGTATCACA
>Frequency_1_QualityScore_FFHHHHGIJJJJJJJJJJJJJJJJJJJIJJJJJJFHJJJJJJJJJJJJJJJJEIJCHIIJIJJJJJIJHHEFHHHHFFFFFDEEEDEFEEDDED_Mismatch_2_Sense_+_Library_PoolC
CTAGAGAGGAAACTTTGCAAAGTTAATACACAAGTGGATAAATTTATTTTTGAGGTTTTGAACTTGTAAATATTATTACCAATATATTAAATAC
>Frequency_1_QualityScore_DDFD<AFGDG>GGI@HIIIIHFEGHHGIEI@3?>DA<B*?DHIHC<DDG<FHEGGHGG:(=7CCEGIHEAEECHDDDDEBCC;ACBBBCCCCCC_Mismatch_0_Sense_+_Library_PoolC
CAAGGAGGATATTAATTGCTTAGTCAACCAGAGAGGAAACTTTGCAAAGTTAATACACAAGTGGATAAATTTATTTTCGAGGTTTTGAACTTGT
>Frequency_1_QualityScore_FDHHHGHJJJJJJJJJJJIJIJFHIGHIJJJJJJJJJJIJIJIJJJHHGHIIJIJJIJIJIIIIIIHHIHFHGEHEEECFCEDDEEEEDDEDDE_Mismatch_0_Sense_+_Library_PoolC
GTTATGAACATTTTCATCAAGGAGGATATTAATTGCTTAGTCAACCAGAGAGGAAACTTTGCAAAGTTAATACACAAGTGGATAAATTTATTTT
>Frequency_1_QualityScore_FFGGHHHIIIIJJJJJJJJJJJJIIFHI_Mismatch_0_Sense_+_Library_PoolC
ATCAAGGAGGATATTAATTGCTTAGTCA
>Frequency_1_QualityScore_FFHGHHHIJIJJJJJJJCFHJJGJIFHGHHDHHHIIJJJJJJJJJJJJJGHHFHHHFFFFFFFEECCEECEDDEDDDDFDDEEEEDDDDECDCE_Mismatch_0_Sense_+_Library_PoolC
CCGACGACTACAAAGGGTTGAAGACAATGGTGACAACATAAAGACATCAATAAATGTACATGGAGTGAATTTAATGATTGTATCACATATCTCT
>Frequency_1_QualityScore_FFHHHHHJJJJIHJHJJJJGIIJJJJJJJJJJJJJHIIJJJJJJJJJJJJJJJIIIJJJGHHHHHHFFFFFFEEEEEEEDDDBDDDBBDCDDDD_Mismatch_0_Sense_+_Library_PoolC
GAATAATTTTGTGGTTCCGAGATCATATGACAAAGTTATGAACATTTTCATCAAGGAGGATATTAATTGCTTAGTCAACCAGAGAGGAAACTTT
>Frequency_1_QualityScore_FFHHGHHJJJJJJJJIJJJJJJJJJJJJJJJJJJFGGIIHIIJJJJJJJJIIJJJJJJJJJIJJJIIHHEHEHFFFFFFFEFEEEEEDDDCDDD_Mismatch_0_Sense_+_Library_PoolC
ATCACATATCTCTTTCAATTATACTTCCAATGGGTGAATAATTTTGTGGTTCCGAGATCATATGACAAAGTTATGAACATTTTCATCAAGGAGG
>Frequency_1_QualityScore_AEHHFHF?GHDGHGGAHFIJJGFDGHIGIGIJIIIHIFHGIGGEFHEGIGGHHI;CDFH@GGIJJIJJC_Mismatch_0_Sense_+_Library_PoolC
ATTTTCGAGGTTTTGAACTTGTAAATATTATTACCAATATATTAAATACATGGGAAAGGATTTTTATCA
>Frequency_1_QualityScore_FFHHHHHJJJJGIJJIIIIIIJIIJIJJIIGGGGE<FHIGBHGHHHIIJJJIIJJJIGJJFGIHHHGHHFFFFFFDEDEDEEEDDDD@DDDDCD_Mismatch_0_Sense_+_Library_PoolC
CATATCTCTTTCAATTATACTTCCAATGGGTGAATAATTTTGTGGTTCCGAGATCATATGACAAAGTTATGAACATTTTCATCAAGGAGGATAT
>Frequency_1_QualityScore_FFHGHHGACEGGJIJIJJIG\6CGH;-:(7?);B(.(6@(6((;A(5(5;:@:?C3@:5((,:@C>?A:>:44:(+:AC3>:3:>CC_Mismatch_0_Sense_+_Library_PoolC
TATATGGTTTTTTTTTTTTTGTTTTGGGATTATTATATTATCATTATGCCTTCCCATTCATGCCCTTTGAATATCTTTTCTTAATTT
>Frequency_1_QualityScore_FFHHHHHJIJIJGIJJJIJIJJJDFGHIJIJHIJIIEHHIIJHHHHHFFFFFEDEEEEEDEEEEFFEDDCB>ADEEEDCEDDCCEDDEEEEDDD_Mismatch_2_Sense_+_Library_PoolC
ACAGCCCCGACGACTACAAAGGGTTGAAGACAATGGTGACAACATAAAGACATCAATAAATGTACATGGAGTGAATTTAATGATTGTATCACAT
>Frequency_1_QualityScore_FFHHHHHJJJJIJJJJCGHJJJJJJJJJJJJIIJJJJJJJJJJJJJJIIJJJIJIIJIJJJJJJJJJHHHHFHFFFDDDEEEFEEDDDDDDDDC_Mismatch_0_Sense_+_Library_PoolC
TTATACTTCCAATGGGTGAATAATTTTGTGGTTCCGAGATCATATGACAAAGTTATGAACATTTTCATCAAGGAGGATATTAATTGCTTAGTCA
>Frequency_1_QualityScore_FDHHGHGIJJJJIIGG;BAHEFGDBF<?9/?<BBHEGGHIJDDHHEEHF?EHFD?;CEFFDEDEA>@CC@>CDCCDCDC:>@A@ACCCCC:A@>_Mismatch_0_Sense_+_Library_PoolC
CGACGACTACAAAGGGTTGAAGACAATGGTGACAACATAAAGACATCAATAAATGTACATGGAGTGAATTTAATGATTGTATCACATATCTCTT
>Frequency_1_QualityScore_?DFHHHDFBFFGGCEHIIIIAGEHHIIGII;FFHGDC>BFGCGGGHFFIIIEHFDGGG=FCDEECC7AAEEAHFFDEF?>A>ACDD<ACCCDCC_Mismatch_0_Sense_+_Library_PoolC
AAGGAGGATATTAATTGCTTAGTCAACCAGAGAGGAAACTTTGCAAAGTTAATACACAAGTGGATAAATTTATTTTCGAGGTTTTGAACTTGTA
>Frequency_1_QualityScore_FBFDFFFIIACCGGGHEG@F@CFAGGHGHGGIIIIIIIIIIIIIIIIIFGH@GDGEG@AFAFEFGGII>@DAHAEHHFFFFFFFECEEECCEDC_Mismatch_0_Sense_+_Library_PoolC
TACAAAGGGTTGAAGACAATGGTGACAACATAAAGACATCAATAAATGTACATGGAGTGAATTTAATGATTGTATCACATATCTCTTTCAATTA
>Frequency_1_QualityScore_FFFHHGHJJJJJJJGHJHIJJJIIIIJJJJJJJJJJGIHIJJJJIIIJJJJJIJJIJIJIIHHHHFFFFFEFFEEEEEEEDDDDDDDDDDB<CD_Mismatch_2_Sense_+_Library_PoolC
GGTGAAGAATTTTGTGGTTTCGAGATCATATGACAAAGTTATGAACATTTTCATCAAGGAGGATATTAATTGCTTAGTCAACCAGAGAGGAAAC
>Frequency_1_QualityScore_FFHHHGHJIJJJGGEGFGFHG<EGGGIIJJGIJJJIIIGFEHHEEGD?DBFGIFIH=CGHIGIEHIIIIHHAEHFHHFFFFFFFDECEEEEEDD_Mismatch_0_Sense_+_Library_PoolC
ACAAAGGGTTGAAGACAATGGTGACAACATAAAGACATCAATAAATGTACATGGAGTGAATTTAATGATTGTATCACATATCTCTTTCAATTAT
>Frequency_1_QualityScore_>D822:22?EB<?F@@AFHI9FHIF9CCA3?CGF@)?<FFEF><9B>GIGGIG:89?DDFCFG=B)>CC;@;36=7=62=EDDDDDDA>A>@3;_Mismatch_2_Sense_+_Library_PoolC
ATACACAAGTGGATAAATTTATTTTCAAGGTTTTGAACTTGTAAATATTATTACCAATATATTAAATACATGGGAAAGGATTTTTATCATGCAG
>Frequency_1_QualityScore_DA8@A?D:+CEE@3<A<E:F492+<2:9<C@CD<D4C:9DDD6BBD?;B(8BECE>@CCDDAD>=ADIDA>A>C=AD>BDB;@>6>A@_Mismatch_0_Sense_+_Library_PoolC
AAACTTTGCAAAGTTAATACACAAGTGGATAAATTTATTTTCGAGGTTTTGAACTTGTAAATATTATTACCAATATATTAAATACATG
>Frequency_1_QualityScore_BBADD:CCAC@@C83CFFHFE<@DF?1?CFE>9*:?<?@*B@F<DFFF=<;BB;F;F@CFEEA@DEE;3=AE?6;?B7;@5>3;>A:>AAB:A@_Mismatch_0_Sense_+_Library_PoolC
TGTGGTTCCGAGATCATATGACAAAGTTATGAACATTTTCATCAAGGAGGATATTAATTGCTTAGTCAACCAGAGAGGAAACTTTGCAAAGTTA
>Frequency_1_QualityScore_FFHHHHHJJJJJJJJIJJJJJJJJJJJJJFFHGIIJJJJJJJJJIJJJJJJIIJJJJJJJJGGIJHIJIHHGHHHFFFFFFFFECEEDDDDDCD_Mismatch_0_Sense_+_Library_PoolC
ATATCTCTTTCAATTATACTTCCAATGGGTGAATAATTTTGTGGTTCCGAGATCATATGACAAAGTTATGAACATTTTCATCAAGGAGGATATT
>Frequency_1_QualityScore_FFHHHHHHHJJJJJJJJJHJJJJJJJJJJJJJJJJJJJJJJIJJJJIJJJJIJJJJGJJJJJJJJJ_Mismatch_0_Sense_+_Library_PoolC
TTCGAGGTTTTGAACTTGTAAATATTATTACCAATATATTAAATACATGGGAAAGGATTTTTATCA
>Frequency_1_QualityScore_FBFFHHFHIJJJJJJJJJJJJJJJJJJJGIJJIJJJJJJIJGHHJJJJJJJJJJJJJJJJIIJJJJIIIIJJJJHHHHH_Mismatch_0_Sense_+_Library_PoolC
CAATGGTGACAACATAAAGACATCAATAAATGTACATGGAGTGAATTTAATGATTGTATCACATATCTCTTTCAATTAT
>Frequency_1_QualityScore_FFGHHHHJJJJJIIGHGHIHGHIG>DHDHIIIJIIIGIJIIJIJJJIJHECEEEC?BEF3@@>AAC>CCCACDDDFDCDC@CCCCCC:@CDDDA_Mismatch_0_Sense_+_Library_PoolC
ACGACTACAAAGGGTTGAAGACAATGGTGACAACATAAAGACATCAATAAATGTACATGGAGTGAATTTAATGATTGTATCACATATCTCTTTC
>Frequency_1_QualityScore_FFHHHHHJJJJJJJJJJJJJGJJIIIJJJIJIJIJJJJJIJJJJJJIJIJJIJJJIGIJJJIJJJJJIIIGGFDCGIJGHDHHFFDDDDDDDDD_Mismatch_0_Sense_+_Library_PoolC
TATTATCATTATGCCTTCCCATTCATGCCCTTTGAATATCTTTTCTTAATTTGATGTTTTGACTTAATGGTGTGTTTTAGCCCCGACGACTACA
>Frequency_1_QualityScore_FFHGHHFHIJJGHIJJIJIHJJJJJIJJIJJIJFHIIGHIIIJJIJFFDHHIJJJIJGIIJIIIIJIIGGHIJJHHHHHEHFFFBDDDEEDEEE_Mismatch_0_Sense_+_Library_PoolC
GAAGACAATGGTGACAACATAAAGACATCAATAAATGTACATGGAGTGAATTTAATGATTGTATCACATATCTCTTTCAATTATACTTCCAATG
>Frequency_1_QualityScore_8<C)<AB<:CG<<CH>EF@E<FDFEIFFE>FFFCEFFE28?93DA8BDBFFFC_Mismatch_0_Sense_+_Library_PoolC
GTAAATATTATTACCAATATATTAAATACATGGGAAAGGATTTTTATCATGTA
>Frequency_1_QualityScore_DDHHBFHEECBBFBEAHCFCFHIB9?EFFHGBFFDDHADDDA?DHHHIBF@DGHGHGFDC@E<BACEEB3?>?BCEEE>>DCAC@ACCCEEC:>_Mismatch_1_Sense_+_Library_PoolC
ATGATTGTATCACATATCTCTTTCAATTATACTTCCAATGGGTGAAGAATTTTGTGGTTCCGAGATCATATGACAAAGTTATGAACATTTTCAT
>Frequency_1_QualityScore_FFHHHGHJJGHIIJJJJJEGGGIJJJJJJJJJJGIIIGJIJJJJJJJJJJJJHJJJJJJJJIJHHJJJC;FGGIIGICGHEHHHFFDFBDBBDD_Mismatch_0_Sense_+_Library_PoolC
CAATAAATGTACATGGAGTGAATTTAATGATTGTATCACATATCTCTTTCAATTATACTTCCAATGGGTGAATAATTTTGTGGTTCCGAGATCA
>Frequency_1_QualityScore_FFHHHHHJJJJJJJJJJJIJJCGHIJJJJJJJJJJJIIJJJJJJJJJJJJJJJIJJJFHIJJJJJJHHHEHGHFF_Mismatch_0_Sense_+_Library_PoolC
TTCAATTATACTTCCAATGGGTGAATAATTTTGTGGTTCCGAGATCATATGACAAAGTTATGAACATTTTCATCA
>Frequency_1_QualityScore_FFHHHHGJJFIHIIJJJJJIJJJIJJGIIJJIIIIIJGIHIIIIIJJIHGFHHIIIIIJIJIHIGH>AEEBDDEFBCEEEEEDDEDCDDEDCDD_Mismatch_0_Sense_+_Library_PoolC
TAATTGCTTAGTCAACCAGAGAGGAAACTTTGCAAAGTTAATACACAAGTGGATAAATTTATTTTCGAGGTTTTGAACTTGTAAATATTATTAC
>Frequency_1_QualityScore_FFHBFHHIIJJJJJIHIJGGIIHGIIJJJIJIJIJJJIIHHIJJJJJJJJJJJJJJJIJJGIHEFHHFFEDEFFEEEDEEEDCBBBDDDDDADC_Mismatch_2_Sense_+_Library_PoolC
GGGTGAAGAATTTTGTGGTTTCGAGATCATATGACAAAGTTATGAACATTTTCATCAAGGAGGATATTAATTGCTTAGTCAACCAGAGAGGAAA
>Frequency_1_QualityScore_FFHBHHHIJJHEHIIGFIIJFHFGFHIJIEHGGGHEGIJGIGGHIGIHHACECDFEEE>CED@CCCCCB?ACCDDDCDDCDACCDDDDDEEDEC_Mismatch_0_Sense_+_Library_PoolC
TTGATGTTTTGACTTAATGGTGTGTTTTAGCCCCGACGACTACAAAGGGTTGAAGACAATGGTGACAACATAAAGACATCAATAAATGTACATG
>Frequency_1_QualityScore_FFHHHHHJIJJIJJJJJJIJJJJJJJJJJJJJHIJJJJJJJJJJJJJJJJJJJJJJIIJJJHHHHHHHFFEFFFFEEDDBDDDD??CDDDDDDE_Mismatch_0_Sense_+_Library_PoolC
TAATTTTGTGGTTCCGAGATCATATGACAAAGTTATGAACATTTTCATCAAGGAGGATATTAATTGCTTAGTCAACCAGAGAGGAAACTTTGCA
>Frequency_1_QualityScore_FFHFFHHJJJGIEHCCGHGCEHHGIIJJJDEHIGJJIIHIIBGGHGDHHIEIJEGGGIFIGH;CAEHHHFFFFFFFEEEEFEFEEDDDDDCDEE_Mismatch_0_Sense_+_Library_PoolC
TAGTCAACCAGAGAGGAAACTTTGCAAAGTTAATACACAAGTGGATAAATTTATTTTCGAGGTTTTGAACTTGTAAATATTATTACCAATATAT
>Frequency_1_QualityScore_FFHFHHHJJJJJJJJJJJJJJJJJJJJJIIJIJJJJJFHIJJJJJJJJJJJJHJJJIIJJGIJIJJIIJHGHJIJJJJJHHGHHFEEBDCEDEE_Mismatch_0_Sense_+_Library_PoolC
GGTGACAACATAAAGACATCAATAAATGTACATGGAGTGAATTTAATGATTGTATCACATATCTCTTTCAATTATACTTCCAATGGGTGAATAA
>Frequency_1_QualityScore_FFHHHHHJJHIJJJJJJJJIIJGGGIJJJJJJJJJHIIIIJJJJJJJFFHIIJIJJJJJJJJJIHHHFB?@CEDEDDDDDDDEDDFEEEFEDCD_Mismatch_0_Sense_+_Library_PoolC
ATTGCTTAGTCAACCAGAGAGGAAACTTTGCAAAGTTAATACACAAGTGGATAAATTTATTTTCGAGGTTTTGAACTTGTAAATATTATTACCA
>Frequency_1_QualityScore_FFHHHHHIJGHIHIJJJJJJJIIJJJJHIJJJJIJIJIJJIGJIJJJJJJJJJIIJJJIJIIIIJGIJHCHHEHFFFFFFFEECEECEDDDBDD_Mismatch_1_Sense_+_Library_PoolC
TCATCAAGGAGGATATTAATTGCTTAGTCAACCAGAGAGGAAACTTTGCAAAGTTAATACACAAGTGGATAAATTTATTTTCAAGGTTTTGAAC
>Frequency_1_QualityScore_FFHHHHHJJJJJJJJJJJJIIIJ_Mismatch_0_Sense_+_Library_PoolC
CAAAGTTATGAACATTTTCATCA
>Frequency_1_QualityScore_DDBHBHHEE<<:<FAF333AC>E@D+++2CA*11??41?FFE*:?<D4*0?BDGBFGIAB??88FE_Mismatch_2_Sense_+_Library_PoolC
AATAAATGTACATGGAGTGAATTTAATGATTGTATCACATATTTCTTTAAATTATACTTCCAATGG
>Frequency_1_QualityScore_FFHHHHHIJJJJIJJJJJFHIJIIIJHDGHGFGIJIIJIJJJJJJJHHEHHHFFFFFFFFDEECEDCDDECDDDDCDDDEDCCDCDDDDDEDED_Mismatch_0_Sense_+_Library_PoolC
CCCGACGACTACAAAGGGTTGAAGACAATGGTGACAACATAAAGACATCAATAAATGTACATGGAGTGAATTTAATGATTGTATCACATATCTC
>Frequency_1_QualityScore_FFHHHHHJJJIJJJJJJJJCHFGHIJJJIJJJJJJJJHJJJJJJJJJJAHHHFFFFBACCECEDDDDDDDDDDDDDDDDDDDECDEEDEEEEDD_Mismatch_0_Sense_+_Library_PoolC
TGATGTTTTGACTTAATGGTGTGTTTTAGCCCCGACGACTACAAAGGGTTGAAGACAATGGTGACAACATAAAGACATCAATAAATGTACATGG
>Frequency_1_QualityScore_FFHHHHHJJJJHIFHIIJJIIJJJJJJJJJIJIJJGIJJJEHHHFFFFFEEEECEDDDDDDDDDDDCDDCDDCDDDDEED@CCDDDABCBDCDD_Mismatch_2_Sense_+_Library_PoolC
TGACTTAATGGTGTGTTTTAGCCCCGGCGACTACAAAGGGTTGAAGACAATGGTGACAACATAGAGACATCAATAAATGTACATGGAGTGAATT
>Frequency_1_QualityScore_FFHHHHHHIJGIJJJIIIJIJJJJIJJIJJJIJJJJJJJJJJJJJJJJFGIJIJJIJJIIJJJJJJJJHHHHGHFFFFDDEDDBDDDDDDDDED_Mismatch_0_Sense_+_Library_PoolC
AATTTTGTGGTTCCGAGATCATATGACAAAGTTATGAACATTTTCATCAAGGAGGATATTAATTGCTTAGTCAACCAGAGAGGAAACTTTGCAA
>Frequency_1_QualityScore_FFHHCFFIJJJJJJGIIIJJJJJJIJIIJIGIIIJJJJGGIHHHDHIIJHIJIIDIIJJJJJJ@FHIIGEHHHHHHFFFFEFFEFEEEECCCCD_Mismatch_1_Sense_+_Library_PoolC
TTAGTCAACCAGAGAGGAAACTTTGCAAAGTTAATACACAAGTGGATAAATTTATTTTCAAGGTTTTGAACTTGTAAATATTATTACCAATATA
>Frequency_1_QualityScore_FFHHHHHIJFHIHIJJJHJJJJGIHJHIJJHJJIGIJJJJJJJJJJJJJIJHHHF@BFFDEEECCDCDC@CCDDDDDDDDDDDDDDDCDEACDE_Mismatch_0_Sense_+_Library_PoolC
CTTAATTTGATGTTTTGACTTAATGGTGTGTTTTAGCCCCGACGACTACAAAGGGTTGAAGACAATGGTGACAACATAAAGACATCAATAAATG
>Frequency_1_QualityScore_FFHHHHHIJJEHIJJJJJFHHIJGHIJJJIJJJJJJJJJJJJIJJIJJJHIJJJIJJJFHHIHIJJHIJHHHHHHGFFFFFFFEEDEEEEDDED_Mismatch_0_Sense_+_Library_PoolC
CTACAAAGGGTTGAAGACAATGGTGACAACATAAAGACATCAATAAATGTACATGGAGTGAATTTAATGATTGTATCACATATCTCTTTCAATT
>Frequency_1_QualityScore_FDHHHHHJIJJJJJJJJJIIJJIJJJJJJJJJJJJJIJIJIIJJJJIIIIJIJIIIJGJJIGHHIJHGHCHIGHHGHGF_Mismatch_2_Sense_+_Library_PoolC
GTGGATAAATTTATTTTTGAGGTTTTGAACTTGTAAATATTATTACCAATATATTAAATACATGGGAAAGGATTTTTAC
>Frequency_1_QualityScore_FFHHHHHJJJJIIJJJJJJJJJJJJIJJJJIJJJJJJJJIJJIJI_Mismatch_0_Sense_+_Library_PoolC
ATTACCAATATATTAAATACATGGGAAAGGATTTTTATCATGTAG
>Frequency_1_QualityScore_FDHHHHHJJJJJJJJJJJJJJJJJJJJJ?FHIJJJJCFGHIHGIJJHHHHFFFFFFEEEEEE>CDDEEEBFEDDDDCDDEEEDDEDDDDEDCDE_Mismatch_0_Sense_+_Library_PoolC
GTGTTTTAGCCCCGACGACTACAAAGGGTTGAAGACAATGGTGACAACATAAAGACATCAATAAATGTACATGGAGTGAATTTAATGATTGTAT
>Frequency_1_QualityScore_FDHHHHHJJJIGJJJJJJJJJJJJJGIJJJJJJJJJJJJJJJIIIJJJJIJIIIBHIJJJIJJIIIIJJHHGFGFFFFEEEEEEDDEDDCCCDE_Mismatch_1_Sense_+_Library_PoolC
GTGGTTTCGAGATCATATGACAAAGTTATGAACATTTTCATCAAGGAGGATATTAATTGCTTAGTCAACCAGAGAGGAAACTTTGCAAAGTTAA
>Frequency_1_QualityScore_FFHHHFDEGGIJJHICGEJJJJGIIJHIJJGIHIJJIJJJJJIJJJJIHIIIJJIJJJJIFHGIIBFHIFGHHIJJIJHHHFFFE?CDDDCDCE_Mismatch_0_Sense_+_Library_PoolC
TAAATGTACATGGAGTGAATTTAATGATTGTATCACATATCTCTTTCAATTATACTTCCAATGGGTGAATAATTTTGTGGTTCCGAGATCATAT
>Frequency_1_QualityScore_DFHHHHGIGHHHGAFHAGAFFCDHIIIIIIIIFGIIIGGGIIIIHDBHGGIDIIGGGAHDIIGICHGGF>AHHFEFFFFFFEECCDA??@><CD_Mismatch_0_Sense_+_Library_PoolC
ATTTTCATCAAGGAGGATATTAATTGCTTAGTCAACCAGAGAGGAAACTTTGCAAAGTTAATACACAAGTGGATAAATTTATTTTCGAGGTTTT
>Frequency_1_QualityScore_FFHHHHHJJFGIHIJIJJIJJGIJIJJJJJJJJJJJJJJJJIJJJFHGIJJJJJJJJJJIJJHIHHHHFFFFFEFFEEEEDDDDDDEDDDDDBD_Mismatch_2_Sense_+_Library_PoolC
TCCAATGGGTGAAGAATTTTGTGGTTCCGAGATCATATGACAAAGTTATGAACATTTTCATCAAGGAGGATATTAATTGCTTAGTCAACCAGAA
>Frequency_1_QualityScore_FFHHHHHJJJJJJJJJJJIJJJJJIJIJJJJDHIJJJJJJIJHIHIIJJJJIJJJJGHIJJJJJJJJJJJHHHHHHHCEFFEDEEEEDDDE_Mismatch_1_Sense_+_Library_PoolC
AGGATATTAATTGCTTAGTCAACCAGAGAGGAAACTTTGCAAAGTTAATACACAAGTGGATAAATTTATTTTCAAGGTTTTGAACTTGTAA
>Frequency_1_QualityScore_FFHHHHHJJJJJJJICFHGIIJEDFDHG?FGHIJJJJJJIJJJJIJJJJIGIGJGHJJJJJJG?EHEHEDEFFFFEFEEEDEEDDDDEDEDEDD_Mismatch_0_Sense_+_Library_PoolC
GACGACTACAAAGGGTTGAAGACAATGGTGACAACATAAAGACATCAATAAATGTACATGGAGTGAATTTAATGATTGTATCACATATCTCTTT
>Frequency_1_QualityScore_BDBHHHGBFHCDHHGGI<FHG?GGEGHIGHGGHGDDHIJ@@BGEHHIJJIJJDIHGIJIEGIJJCGIHIEEHHEECADEFFFFEEEDECCDCC@_Mismatch_0_Sense_+_Library_PoolC
ATTTTCGAGGTTTTGAACTTGTAAATATTATTACCAATATATTAAATACATGGGAAAGGATTTTTATCATGTAGAGCCATCTTTATCCAAATTG
>Frequency_1_QualityScore_FFGGHHHIJJJIJJJJJJJJIJJJJJJJIJJJJIIIJJJIIJJJJIIJJJJJJI_Mismatch_0_Sense_+_Library_PoolC
AACTTGTAAATATTATTACCAATATATTAAATACATGGGAAAGGATTTTTATCA
>Frequency_1_QualityScore_FFHHHHHJJJHJJJIJJJJJJJJJJJJJJJJJJJJJJGIJJJJIJJJJJIJJJJJJJG_Mismatch_0_Sense_+_Library_PoolC
TTTGAACTTGTAAATATTATTACCAATATATTAAATACATGGGAAAGGATTTTTATCA
>Frequency_1_QualityScore_FFHHHHHJCFHIJJJJIJGIIJJIJIIIJIJJJJJJJIJJJJIJJJIHHIIIIHIIJJJEIJJJJIJHHEEHHFFFFDECDDDDDDDDDDEDDD_Mismatch_1_Sense_+_Library_PoolC
TTTTGTGGTTTCGAGATCATATGACAAAGTTATGAACATTTTCATCAAGGAGGATATTAATTGCTTAGTCAACCAGAGAGGAAACTTTGCAAAG
>Frequency_1_QualityScore_DDDDDDDDDEDDDDDEEEEDDDDDDCCDDDEDDEEDDEDEEEDBDD<ADDDBDDDDDCCDEDDEEDDEECDDCCDDDEEDDCDEDDEDDDCCBB_Mismatch_0_Sense_+_Library_PoolC
AAACTTTGCAAAGTTAATACACAAGTGGATAAATTTATTTTCGAGGTTTTGAACTTGTAAATATTATTACCAATATATTAAATACATGGGAAAG
>Frequency_1_QualityScore_FFHHHHHIJAEGIHIJGJJJIEFHAGHIJIJJIJJHIJGIJJJJJGGHFGIJJJIGIJIGEIIHHIFHHFFFFFDFECCECCED@CDDDDDDBB_Mismatch_0_Sense_+_Library_PoolC
TCCAATGGGTGAATAATTTTGTGGTTCCGAGATCATATGACAAAGTTATGAACATTTTCATCAAGGAGGATATTAATTGCTTAGTCAACCAGAG
>Frequency_1_QualityScore_FFFHHHHJJJJJJIJJJJJJHJJGHJJJIJJJJJIJJJJJJJJJJJJIJJJJJIIJIHIJJIIJJJJGIDHHHHHHFFFFFF_Mismatch_1_Sense_+_Library_PoolC
AGTGGATAAATTTATTTTTGAGGTTTTGAACTTGTAAATATTATTACCAATATATTAAATACATGGGAAAGGATTTTTATCA
>Frequency_1_QualityScore_FFHHHGGJJJJJJIJJFHIJIIJJJIEFHEIGGJJIFIEHHIGIIIJJJIGA@FGDIIIHGGFHGGGHJEHCH_Mismatch_2_Sense_+_Library_PoolC
AAATTTATTTTCAAGGTTTTGAACTTGTAAATATTATTACCAATATATTAAATACATGGGAAAGGATTTTTAA
>Frequency_1_QualityScore_FFHHGHHJJJJJJJJJJJJJJJJJJJJJJJJJJJJJJJJJJJJJJJJJJJIJJGIJJJJJJGIJJIFIJHIJIJJGHHIHHHHHFFFFDDDDDD_Mismatch_0_Sense_+_Library_PoolC
TATTATATTATCATTATGCCTTCCCATTCATGCCCTTTGAATATCTTTTCTTAATTTGATGTTTTGACTTAATGGTGTGTTTTAGCCCCGACGA
>Frequency_1_QualityScore_DEHHHHHJJJJJJCFHGIJJJJJJJIJIIIJJJJJJJJJJJJIJJJJJJJJJJJJJJJJJJJJJJHGHGHGFFFDDEFEFEEDDDDDDDDD_Mismatch_0_Sense_+_Library_PoolC
TACTTCCAATGGGTGAATAATTTTGTGGTTCCGAGATCATATGACAAAGTTATGAACATTTTCATCAAGGAGGATATTAATTGCTTAGTCA
>Frequency_1_QualityScore_FFHGHHHJJJIJJHJJIJIJIJJJHIIJIJJJJJJJJJJIJJIIJFHHJJJJJJJJJGGIIIJIIJJJHFHHHHFFFFFFFFEECEEEDCD@BD_Mismatch_0_Sense_+_Library_PoolC
AACTTTGCAAAGTTAATACACAAGTGGATAAATTTATTTTCGAGGTTTTGAACTTGTAAATATTATTACCAATATATTAAATACATGGGAAAGG
>Frequency_1_QualityScore_FFHHHHGJJIJJIJHHIHJJIJIJJJJJJIJJJJJJHIJJHIJIJJJIJGHIJIIJJJJJJJJJHIJJJIIIIJHHHHHHHFFFFFFFEEDEEC_Mismatch_0_Sense_+_Library_PoolC
GTTGAAGACAATGGTGACAACATAAAGACATCAATAAATGTACATGGAGTGAATTTAATGATTGTATCACATATCTCTTTCAATTATACTTCCA
>Frequency_1_QualityScore_FFHHHHHJJJJGJJJJIJIJCGHIIIJJJJJJJJJIJJJJJJJJJJJJJJJJJJJJJJIJIJJIICHHIHHHGJJJJJJJJHGHHFFFFDCDBD_Mismatch_0_Sense_+_Library_PoolC
ATCAATAAATGTACATGGAGTGAATTTAATGATTGTATCACATATCTCTTTCAATTATACTTCCAATGGGTGAATAATTTTGTGGTTCCGAGAT
>Frequency_1_QualityScore_FFHHHHHJJJHIIJJJIIJIJJJIJJJIIJJJJJIIJJJJJJJJJJJJIIJIJJJJIIJJJJJIIJJJJHHGEHHBEFFFFFCEEDE@ACDDED_Mismatch_0_Sense_+_Library_PoolC
TATGACAAAGTTATGAACATTTTCATCAAGGAGGATATTAATTGCTTAGTCAACCAGAGAGGAAACTTTGCAAAGTTAATACACAAGTGGATAA
>Frequency_1_QualityScore_ADFFHDFHGIEGGIAIGHHIECEGBFEFGEDAHFFGHGGGHHHAF@GIAGIGB=CFFCCFHGCHIIIJIACEB?BDBDCCEDCDDDDDE>CCFD_Mismatch_0_Sense_+_Library_PoolC
TATTAATTGCTTAGTCAACCAGAGAGGAAACTTTGCAAAGTTAATACACAAGTGGATAAATTTATTTTCGAGGTTTTGAACTTGTAAATATTAT
>Frequency_1_QualityScore_FFHHHHHJJJJJJJJJJJJJJHGIJJJJJJJJJJJJHHJJJJJIJJJJJJJIJIJJJJJJJJIJJJJIJHHFHHCEFFFFEEEEEEEDEEEBBC_Mismatch_0_Sense_+_Library_PoolC
TGAACATTTTCATCAAGGAGGATATTAATTGCTTAGTCAACCAGAGAGGAAACTTTGCAAAGTTAATACACAAGTGGATAAATTTATTTTCGAG
>Frequency_1_QualityScore_DDFDHHDGAEEGIFFEGHIIJGGIIIIJFCEGGHGIHIIIGGGIIE_Mismatch_0_Sense_+_Library_PoolC
AATGTACATGGAGTGAATTTAATGATTGTATCACATATCTCTTTCA
>Frequency_1_QualityScore_FFHHHHHJGIJJJJJJJFHIIIJJJJJJHIJJIJIJJJJJJJJJJIJJIJIIIJJJJIJJJGFHIJJFFEHIJJJJJHHHHFFFFFDDCDDDDD_Mismatch_0_Sense_+_Library_PoolC
AATAAATGTACATGGAGTGAATTTAATGATTGTATCACATATCTCTTTCAATTATACTTCCAATGGGTGAATAATTTTGTGGTTCCGAGATCAT
>Frequency_1_QualityScore_AEHDDDBHIHEBDEGGBEFBFHHHIGGGIIIIEICHHID?CD:BGDHEHCHBACHHHGBCHE>FGCAFE;AEE@>BBBC>AC???(999@ACC?_Mismatch_0_Sense_+_Library_PoolC
CTTCCCATTCATGCCCTTTGAATATCTTTTCTTAATTTGATGTTTTGACTTAATGGTGTGTTTTAGCCCCGACGACTACAAAGGGTTGAAGACA
>Frequency_1_QualityScore_FFHHHHHJJJJJJJJIJJJJJJJIIJJJJIJJIJJJJGIJJIIJJJGHFGGHIIJIIIIIJJHFDDDDCCDDDDD?ADCDCDCCCDCDCDCCC@_Mismatch_1_Sense_+_Library_PoolC
ATGCCCTTTGAATATCTTTTCTTAATTTGATGTTTTGACTTAATGGTGTGTTTTAGCCCCGGCGACTACAAAGGGTTGAAGACAATGGTGACAA
>Frequency_1_QualityScore_FDDHHHHGHIFHIIIIJIJJJIIIJIJJIJIHHIIIIIGGIJJJJJJICHGGGHBEHFHCHEHHGFFFFCEEEEEEDDBBCDD?ACCCCDDDED_Mismatch_1_Sense_+_Library_PoolC
GATTTTGTGGTTCCGAGATCATATGACAAAGTTATGAACATTTTCATCAAGGAGGATATTAATTGCTTAGTCAACCAGAGAGGAAACTTTGCAA
>Frequency_1_QualityScore_DFDHDBD@DFHHGGEDHIIIIJCGHJCGIIIJIIDGGHHGGHJIIEHHEIIGCBCCGCHGJGIJCAC>EG>@E>3=CD?C@CEEDEECC>@@@3_Mismatch_0_Sense_+_Library_PoolC
ACATGGGAAAGGATTTTTATCATGTAGAGCCATCTTTATCCAAATTGTCAGCTCTCTCAGATACTTTGCTCTAGGCCCTTGAAATAACTTTTTC
>Frequency_1_QualityScore_FFHHHHHJJJJJJJJJJJJJJJJJJHIJJIJJIJGHIJJJJJJJJIJJJJJJJJJJJIJJIJJJJJJIJHHJGJJJJJIHHHHHFEFD_Mismatch_1_Sense_+_Library_PoolC
GACAACATAGAGACATCAATAAATGTACATGGAGTGAATTTAATGATTGTATCACATATCCCTTTCAATTATATTTCCAATGGGTGAA
>Frequency_1_QualityScore_FFHHAFHJJJJJJJJJJJJJJJJJJJJJJJIJJJJJJJJJJJJJIIJJFHGHJJFGIIJI>DHIJJIIIIHIHHFHEFFFFEEEDDEEDDCCDD_Mismatch_2_Sense_+_Library_PoolC
GGAGTGAATTTAATGATTGTATCACATATCCCTTTCAATTATATTTCCAATGGGTGAAGAATTTTGTGGTTTCGAGATCATATGACAAAGTTAT
>Frequency_1_QualityScore_FFHHGHDAHEHIJGIFGIJJJJJIJJIIJJIJJJJJJJJJGIJJJIJJHIJIGHJIJJJIIGJJJEHAHCGHIJJJIEHGHHFFFFDDDEECCD_Mismatch_1_Sense_+_Library_PoolC
TAAATGTACATGGAGTGAATTTAATGATTGTATCACATATCCCTTTCAATTATATTTCCAATGGGTGAAGAATTTTGTGGTTTCGAGATCATAT
>Frequency_1_QualityScore_DEHHHHCFHJIJJJIJJJHICHIJJJIJJJJIJJJJJJJJJJIJJJJJGIJIJJIJIIJGFGI>GG?GI?EHEHFHFFFFFFEEEDEEDACCBB_Mismatch_2_Sense_+_Library_PoolC
AATGGGTGAATAATTTTGTGATTTCGAGATCATATGACAAAGTTATGAACATTTTCATCAAGGAGGATATTAACTGCTTAGTCAACTAGAGAGG
