# Supplementary material for: Differential Gene Expression Reveals Candidate Genes for Drought Stress Response in Abies alba (Pinaceae)
Source: PLoS One. 2015 Apr 29;10(4):e0124564. doi: 10.1371/journal.pone.0124564 (PMC4414588; doi:10.1371/journal.pone.0124564)
Supplement: S2 File — (GZ) [file pone.0124564.s002.gz › comp13515_c0_seq1.fa]

>comp13515_c0_seq1 len=632 path=[1:0-631] : tr|H9M989|H9M989_PINRA Uncharacterized protein (Fragment) OS=Pinus radiata GN=0_8771_01 PE=4 SV=1 e-value: 1e-11 blast score: 70.9
TGGCAGAGGAATTGGAGGAGAGCTGTTGGATCTAAACTTGCCTGCTTCTGCTGATGCTGATGCTGATTATAATTGTAAGTTTGCTAATAATGCAGTGGATTTTTCTCACATGGCTTTTGCTGCTGCTGATGTTGTTGATGCTGCTGAAGCTCATAGCAAAATCAGCCTTCCTTTCTTTCAATCCTGGTGGACAGACCACCACCACCCCGCGGCAAGGCAGGGGCTGTTTCTGTACAATAGCCTCACTCATTTGTCTCGCAGCGTTGAAGACGAAGCAGATAGTAAGCTAGGGAGCAAGATTGGGAAGCTAGAGAGCAAAATTGGGTCTGGGATAGTAGAAGAGCAGGACTTCCATAACAGGGTTCAACCATGGTTGAAATTGTGAGCTACATGTAGAGATAGGGATTAAGAAAATTTGATATTGTTTGATTCTTTTTACAGTCTTTCATCCTACTGTACACATAAAGGGATTAAAGAAATGCTTTCATCAAATGTGTTCCAATGGAGAATTGCTTCTTTGATATATTATTTTTATGCAGCGTTTGTCAAAGGAAACGAATGAATAACAGTAGAGAAGATATGAATTTTCTTTCTCTGAGTCACATATGGGTACCTAATAAGCAATCAGTCGA

>Frequency_3_QualityScore_FFHHHHHJJJJJJDGHIHIJIJIJHIIHIIJJJIIIJJJJJJJJHIIIIHIIIJJHIJJJJJIJJJHJIGHHHGHFGFFFFFEEEEEEDDDDED_Mismatch_0_Sense_+_Library_PoolT
TTCCATAACAGGGTTCAACCATGGTTGAAATTGTGAGCTACATGTAGAGATAGGGATTAAGAAAATTTGATATTGTTTGATTCTTTTTACAGTC
>Frequency_1_QualityScore_FFGHHHGIJJJJIFHIGGHIGIJIHIIJJJJJJJJ@GIJJGHIJHJHGIGHJJJJIJIJJJJJJIJJIJIIHHHHHHHFFFFFFFEEEDDDDBA_Mismatch_0_Sense_+_Library_PoolC
TTCCATAACAGGGTTCAACCATGGTTGAAATTGTGAGCTACATGTAGAGATAGGGATTAAGAAAATTTGATATTGTTTGATTCTTTTTACAGTC
>Frequency_3_QualityScore_FEGHHGHIIIGIHIHHGHJJIJJIEIIIIIIIJIJJJJJJJJJHIGHIGGGGGGGGF?CDEEE?CACACAABBBCDDDCBCCCDDADDCCDDCD_Mismatch_0_Sense_+_Library_PoolT
GACGAAGCAGATAGTAAGCTAGGGAGCAAGATTGGGAAGCTAGAGAGCAAAATTGGGTCTGGGATAGTAGAAGAGCAGGACTTCCATAACAGGG
>Frequency_3_QualityScore_EFHHHHGJJJJJJFHIJJJIIIIEHIIJJJJJJJIIIIJJJJJIJJJJJIDFHIHIIIHHHFGGDFEFFEEEEEEDDDDDDDEECDCDDDDCDD_Mismatch_0_Sense_+_Library_PoolT
GAGCAAAATTGGGTCTGGGATAGTAGAAGAGCAGGACTTCCATAACAGGGTTCAACCATGGTTGAAATTGTGAGCTACATGTAGAGATAGGGAT
>Frequency_2_QualityScore_EE9DCCFGCEEFCHGHGCGHGHIIIHBEHICHDHHGFEGHHIDHGFGIGHGFHIIEGGGGCA?=ACCCC?AAB??ACB?A?B??;?BCBACCCC_Mismatch_0_Sense_+_Library_PoolT
TTGGGAAGCTAGAGAGCAAAATTGGGTCTGGGATAGTAGAAGAGCAGGACTTCCATAACAGGGTTCAACCATGGTTGAAATTGTGAGCTACATG
>Frequency_2_QualityScore_EFHHHGGGIF;AEHHICHGIDHGGIIIIIIIHIGGGFFFIIEIIIIIIGDFHHIIIHIEHIIGIIHEGICEIIGGGCEEDEECEEEECDDDDCC_Mismatch_0_Sense_+_Library_PoolT
TTCAACCATGGTTGAAATTGTGAGCTACATGTAGAGATAGGGATTAAGAAAATTTGATATTGTTTGATTCTTTTTACAGTCTTTCATCCTACTG
>Frequency_2_QualityScore_FFEGGGHIIIJJIIIJJJJJJJIJJJJJJCGHFHIIIIIIHIIHIIIJIIIIIIIIIIJJGIHIIFIJHGGHHFFFFFFEDECEEEDEEEEACC_Mismatch_0_Sense_+_Library_PoolT
AGTAGAAGAGCAGGACTTCCATAACAGGGTTCAACCATGGTTGAAATTGTGAGCTACATGTAGAGATAGGGATTAAGAAAATTTGATATTGTTT
>Frequency_2_QualityScore_FFHGGEGGIIJIJHFIIDHIIIIIHIHIHIII=CGGGEFFGHIIIJHHEIDHIIIIIIJIEHHGGC@CA@EEEEEDCCECCCCDCDCCDCEEAD_Mismatch_0_Sense_+_Library_PoolT
GATAGTAGAAGAGCAGGACTTCCATAACAGGGTTCAACCATGGTTGAAATTGTGAGCTACATGTAGAGATAGGGATTAAGAAAATTTGATATTG
>Frequency_2_QualityScore_EFHHHHHIIGIJJJJJJJJJJIIIJIIJJJIJJJJJJJJJJJJJJJJJJJJJJJIJJJIJIIIJJIJJIIIIHHGGGGFFEEEEEEEECEEDDD_Mismatch_0_Sense_+_Library_PoolT
ATAGGGATTAAGAAAATTTGATATTGTTTGATTCTTTTTACAGTCTTTCATCCTACTGTACACATAAAGGGATTAAAGAAATGCTTTCATCAAA
>Frequency_2_QualityScore_FFHHHHHJJJGHIJJJIIIIGFGIIHGIIJJJJJJJJJJJJJJIJJJDGIHIIIIIIIGHHHGGGGGFFEDEEEEEEEEEEDDCDDDDDCDDDC_Mismatch_0_Sense_+_Library_PoolT
CAAAATTGGGTCTGGGATAGTAGAAGAGCAGGACTTCCATAACAGGGTTCAACCATGGTTGAAATTGTGAGCTACATGTAGAGATAGGGATTAA
>Frequency_2_QualityScore_FFHHHHHJJJJJJJJJIIJJJGIJJAFHIIIIIJJJHIIIJIIJJIIIIJIJJJJJHIIEIIIIIIIEEAGFFFEEEDEEDEEEEFECDDDCDD_Mismatch_0_Sense_+_Library_PoolT
GAAGAGCAGGACTTCCATAACAGGGTTCAACCATGGTTGAAATTGTGAGCTACATGTAGAGATAGGGATTAAGAAAATTTGATATTGTTTGATT
>Frequency_2_QualityScore_FFHHHHHIIIIHIIIIHIIIIJIJIIIHHIHIIIJJIJIJJJJJJJIJJJJJJIIIIIHHIIIIIIJIJGIJIHGGGGHFFFFFFEEEEEEECD_Mismatch_0_Sense_+_Library_PoolT
ACCATGGTTGAAATTGTGAGCTACATGTAGAGATAGGGATTAAGAAAATTTGATATTGTTTGATTCTTTTTACAGTCTTTCATCCTACTGTACA
>Frequency_2_QualityScore_FFGHHHGJIJIHIJIHGGIIIIIGIIIIIJJJJIIIJJIIIIJIIIIHGGGFEEEEDDDDDDDCDDDAACCCDDDDDDDBDDDCCDCDCDCDCC_Mismatch_0_Sense_+_Library_PoolT
GGCAGGGGCTGTTTCTGTACAATAGCCTCACTCATTTGTCTCGCAGCGTTGAAGACGAAGCAGATAGTAAGCTAGGGAGCAAGATTGGGAAGCT
>Frequency_2_QualityScore_FFHGHHHAGIIIIIHIIIFHIFIJIJJIHHHIJJIIIJHIIGHEFIIIIGIIJJHIIIJIJIJGIIJJJIIHHGHGEEFFEFEDECCCEECCDE_Mismatch_0_Sense_+_Library_PoolT
AACAGGGTTCAACCATGGTTGAAATTGTGAGCTACATGTAGAGATAGGGATTAAGAAAATTTGATATTGTTTGATTCTTTTTACAGTCTTTCAT
>Frequency_2_QualityScore_?AEE?E?EDGBEF==EI=C9@CEFEGHEFGIGCEGDEFFGIGCGCGCC?E?GFG@GGE?FGG??B=BFGCBC?FFFCBDF;>A>@<>?CA?BAA_Mismatch_1_Sense_+_Library_PoolT
TTTGATATTGTTTGATTCTTTTTACAGTCTTTCATCCTACTGTACACATAAAGGGATTAAAGAAATGCTTTCATCAAATGTGTTCCCATGGAGA
>Frequency_2_QualityScore_7CGGBBFGIGGHGCECGEG?GHA9EFGDE=BBGGGEFIC?FIEIHGH?:AEFCAC<<CAEEGHGGB_Mismatch_0_Sense_+_Library_PoolT
TTTGATTCTTTTTACAGTCTTTCATCCTACTGTACACATAAAGGGATTAAAGAAATGCTTTCATCA
>Frequency_2_QualityScore_FFHHGHHIJIHHIIJIIIIHHGIJIIIIIIJHIIIJJJJJJIIIJIEHIIIIIHIIIHIIHGIGGF?DGGGEEEFFECCECEECCBCDCDCDDC_Mismatch_0_Sense_+_Library_PoolT
AAAATTGGGTCTGGGATAGTAGAAGAGCAGGACTTCCATAACAGGGTTCAACCATGGTTGAAATTGTGAGCTACATGTAGAGATAGGGATTAAG
>Frequency_2_QualityScore_EFHHHGHJIIIIIJIIIJIJIIIIJJJIJJJJIJJJCGIIGIIIJJJGGIGIJJJJIJIIJIIIGHHEGACDBEEEEEEEEEDDDDCDDDDDED_Mismatch_0_Sense_+_Library_PoolT
CTGGGATAGTAGAAGAGCAGGACTTCCATAACAGGGTTCAACCATGGTTGAAATTGTGAGCTACATGTAGAGATAGGGATTAAGAAAATTTGAT
>Frequency_2_QualityScore_FFHHHHHJIJJJJJIJIJJJJJJJJJJJIJIIJJJAGIIIIJIIJIHIJGHIIJIIJIIIJJIHJIGHHGHHHGFFFFEEEEEEEDDDDDDEDE_Mismatch_0_Sense_+_Library_PoolT
TGGGATAGTAGAAGAGCAGGACTTCCATAACAGGGTTCAACCATGGTTGAAATTGTGAGCTACATGTAGAGATAGGGATTAAGAAAATTTGATA
>Frequency_2_QualityScore_FFGHHGGJIEGIIGIIIIHGIIIIJIIIJIIIIIIIIIIJJIIIIIEGIFIIIGHCDFEDEDCEDBEECCACCCDCBC;?C?ABCDC>ABDCAC_Mismatch_0_Sense_+_Library_PoolT
CAGGGGCTGTTTCTGTACAATAGCCTCACTCATTTGTCTCGCAGCGTTGAAGACGAAGCAGATAGTAAGCTAGGGAGCAAGATTGGGAAGCTAG
>Frequency_1_QualityScore_FFHHHHHJJIJJJJJJJJJJJIIIGIGIIJIJJJJJGHIJJJJIIIJJIJHHHHFFFFFEEEDBCCDDAACDDDCDDACBDDCCDEC@CCBDDD_Mismatch_0_Sense_+_Library_PoolT
GTCTCGCAGCGTTGAAGACGAAGCAGATAGTAAGCTAGGGAGCAAGATTGGGAAGCTAGAGAGCAAAATTGGGTCTGGGATAGTAGAAGAGCAG
>Frequency_1_QualityScore_BD)0CD?E=;)1?3)?@DDCD6@@<AAD@>;>>?_Mismatch_1_Sense_+_Library_PoolT
GGGGGACAGACCACCACCACCCCGCGGCAAGGCA
>Frequency_1_QualityScore_FFHHHHHJJJJIJJJJJJJJJJJJIJJJJJJJJJGIJJJJIJJIJJJIIJJJJHEGHHHHFFFFDDDCCDDDDDDDDDBDDDDDDDDDDCCDCC_Mismatch_0_Sense_+_Library_PoolT
CTGTACAATAGCCTCACTCATTTGTCTCGCAGCGTTGAAGACGAAGCAGATAGTAAGCTAGGGAGCAAGATTGGGAAGCTAGAGAGCAAAATTG
>Frequency_1_QualityScore_D?H8AA7:EFGGBEFIGGIGGGI80@?(75;6A(=2(9=>@@6,,:@@C((555>(5:>>9>?@@9:4::444>?<9050??9<CA(()0<?@A_Mismatch_1_Sense_+_Library_PoolT
CTGGTGGACAGACCACCACCACCCCGCGGCAAGGCAGGGGCTGTTTCTTTACAATAGCCTCACTCATTTGTCTCGCAGCGTTGAAGACGAAGCA
>Frequency_1_QualityScore_FFHHHHHJJJJJJJJJJIJJJJJJJJJIJJHIJIIJJJJIIJJJJJJJJJJJIHFDBDDDDBDDDDDDDDDDDDDDECDDDCCCDDDDDDDCDE_Mismatch_1_Sense_+_Library_PoolT
AAAATCAGCCTTCCTTTCTTTCAATCCTGGTGGACAGACCACCACCACCCCGCGGCAAGGCATGGGCTGTTTCTGTACAATAGCCTCACTCATT
>Frequency_1_QualityScore_FFGHHHHIJJIJJJJGGIIJJGGIJGHJIJJJJJJJIIIIJJJJJJJJJJJI@GGIDHGGIIHEHHHFFDFFEEDEEEEEDDDADEDDCDDDDD_Mismatch_0_Sense_+_Library_PoolT
GAGAGCAAAATTGGGTCTGGGATAGTAGAAGAGCAGGACTTCCATAACAGGGTTCAACCATGGTTGAAATTGTGAGCTACATGTAGAGATAGGG
>Frequency_1_QualityScore_FFHHGHHHJJJJJIJJJJJIJJIJIJJJHEHIGHIGHJJJJJIJJJJJIJIIJJJJJJJHHHIIHIJJJHHHHHFFFFFEDEEEEEDFEEDDDD_Mismatch_0_Sense_+_Library_PoolT
GTAGAAGAGCAGGACTTCCATAACAGGGTTCAACCATGGTTGAAATTGTGAGCTACATGTAGAGATAGGGATTAAGAAAATTTGATATTGTTTG
>Frequency_1_QualityScore_FFHHHHHJJJJIJJJJJJJJJJIIJJJJIJJJIJJGIJJJJIJJJHIGIJJIJJHHHHHFFFFDDEECDACBBBDDDDDDDDCBDA<CCACDDD_Mismatch_0_Sense_+_Library_PoolT
GTACAATAGCCTCACTCATTTGTCTCGCAGCGTTGAAGACGAAGCAGATAGTAAGCTAGGGAGCAAGATTGGGAAGCTAGAGAGCAAAATTGGG
>Frequency_1_QualityScore_FDDDDDDDDDDDCDDDDDDDDDDD?CDDDDDDDDADEDDDDDDDDDDDDDDDDEDDDDDDD?BDDDDDD@CCACDDDCDDDCDDDDDDDDDDCD_Mismatch_0_Sense_+_Library_PoolT
GGGAAGCTAGAGAGCAAAATTGGGTCTGGGATAGTAGAAGAGCAGGACTTCCATAACAGGGTTCAACCATGGTTGAAATTGTGAGCTACATGTA
>Frequency_1_QualityScore_FFHHGHFJDGIJHJJIJJJJJIJIJIJIJJJJJJJIJJIJHIIJJIIIIJIBHDHGIJJJJJJIGJEIJFGIIE_Mismatch_0_Sense_+_Library_PoolT
TGATATTGTTTGATTCTTTTTACAGTCTTTCATCCTACTGTACACATAAAGGGATTAAAGAAATGCTTTCATCA
>Frequency_1_QualityScore_FFHHGCFIGJJJJJJJHIJHHJJJJHIGIJJJJJJIHIHFHHJIIJJIJJJIJIJJIJIJIJJIJJJHIIHHHHHHFFFFFFEEFEEEEDDDDD_Mismatch_0_Sense_+_Library_PoolT
CAGGGTTCAACCATGGTTGAAATTGTGAGCTACATGTAGAGATAGGGATTAAGAAAATTTGATATTGTTTGATTCTTTTTACAGTCTTTCATCC
>Frequency_1_QualityScore_FFHHHHHJJJJJJJJHIJJJJJJJJ4HHGJJJHIJJJJJJJJJJJJJJJJJJIGIJJJJJJJJJJJJIJHGIJIJHHFHHF_Mismatch_0_Sense_+_Library_PoolT
GAAAATTTGATATTGTTTGATTCTTTTTACAGTCTTTCATCCTACTGTACACATAAAGGGATTAAAGAAATGCTTTCATCA
>Frequency_1_QualityScore_FFHHHHHJJJJJCGHHHIJJJJJGIJGGJJJJIJJJJJJIJJJIIIHHHIIJJIJJIHIGIJJIJIJHHHHHHF?@DFFFCDEDEEEDDDDEDD_Mismatch_1_Sense_+_Library_PoolT
CCCATAACAGGGTTCAACCATGGTTGAAATTGTGAGCTACATGTAGAGATAGGGATTAAGAAAATTTGATATTGTTTGATTCTTTTTACAGTCT
>Frequency_1_QualityScore_FFHHHHHJJJJJIJJJJJIJIJJJIJJJIJJJJJJJJJJJJJJGIJIJJJJJJHHHFFBEFEEEEEEEDCBDDDDA9ACDDCDDDDDDDDDDDD_Mismatch_0_Sense_+_Library_PoolT
GGGCTGTTTCTGTACAATAGCCTCACTCATTTGTCTCGCAGCGTTGAAGACGAAGCAGATAGTAAGCTAGGGAGCAAGATTGGGAAGCTAGAGA
>Frequency_1_QualityScore_FFFHHHHJIJJIHJIJJJHIJJJJIIJJJJJJJIJJJJJBGHIFHIGIIJHIJJJGJJJIJJJJJJHHHHHHHDFDFFFEEECEDDDDDDDDDD_Mismatch_0_Sense_+_Library_PoolT
GGTCTGGGATAGTAGAAGAGCAGGACTTCCATAACAGGGTTCAACCATGGTTGAAATTGTGAGCTACATGTAGAGATAGGGATTAAGAAAATTT
>Frequency_1_QualityScore_FFHHFHHIJJIJJIJIJJJJJJJJJJJJJJJCFHIIJJIJJIIIJGIIIIJIIGIJIIIHHIGHIHHDHHFFHDFFFFDEEEECDDDDDDDFED_Mismatch_0_Sense_+_Library_PoolT
ATAGTAGAAGAGCAGGACTTCCATAACAGGGTTCAACCATGGTTGAAATTGTGAGCTACATGTAGAGATAGGGATTAAGAAAATTTGATATTGT
>Frequency_1_QualityScore_DDHHHHHJJIJJIJJJJJJIJIJJJHJJJIIIIIJJJJJJJJJJJJJJJJJJJIJIJIIIIJJJJJIJJIIJJJGHHGHFFFEDFDEDEED_Mismatch_0_Sense_+_Library_PoolT
TAGGGATTAAGAAAATTTGATATTGTTTGATTCTTTTTACAGTCTTTCATCCTACTGTACACATAAAGGGATTAAAGAAATGCTTTCATCA
>Frequency_1_QualityScore_FFHHHFHIJJJEGHJJJJJJHIJJJJIJJJJJIIIJJJJJIGIJJJJIIJIJJIIGIGIHIHIG_Mismatch_0_Sense_+_Library_PoolT
TGATTCTTTTTACAGTCTTTCATCCTACTGTACACATAAAGGGATTAAAGAAATGCTTTCATCA
>Frequency_1_QualityScore_FFHHDHHIIIJIIJJHIJIJJJJIHIIIJJJJJJJIIJJJHIJJJJJJJJJJJJJJIJJJIJJJJJJJJHIJHHHHHHHFFFFFFEE_Mismatch_1_Sense_+_Library_PoolT
AGGGTTCAACCATGGTTGAAATTGTGAGCTACATGTAGAGATAGGGATTAAGAAAATTTGATATTGTTTGATTCTTTTTACAGTCTA
>Frequency_1_QualityScore_FFHHHHHJJJJJJJJJJJJIJJJIJJIJJJJJJJJJJJJJJJJJJJJJJJFHIIJJJJJIIIIJJHHHHFFCDDDDDDDDDDDDDDCDB?CCDD_Mismatch_0_Sense_+_Library_PoolT
ATGCTGCTGAAGCTCATAGCAAAATCAGCCTTCCTTTCTTTCAATCCTGGTGGACAGACCACCACCACCCCGCGGCAAGGCAGGGGCTGTTTCT
>Frequency_1_QualityScore_FFHHGHHGIJJGJGIJJJJJIIJJJJIJDHIJJFG_Mismatch_0_Sense_+_Library_PoolT
TTCTTTGATATATTATTTTTATGCAGCGTTTGTCA
>Frequency_1_QualityScore_FFHGHHHIJJJIJJGIJJJJJJIJJJJJJJJJJJJJJJJIIIIJJJJJIJJJJJJJJJJJHHHHHGFFFFDFF_Mismatch_0_Sense_+_Library_PoolT
GATATTGTTTGATTCTTTTTACAGTCTTTCATCCTACTGTACACATAAAGGGATTAAAGAAATGCTTTCATCA
>Frequency_1_QualityScore_FFHHHHHJJJJJJJJJJJJJJJJJCGIJIHJJJJJJIJJJJJJJJJIIIJJIIIIGHIGHGIIIJJHHHHHFFFFFFEEEEEDEFECDDDCDDD_Mismatch_0_Sense_+_Library_PoolT
AAGAGCAGGACTTCCATAACAGGGTTCAACCATGGTTGAAATTGTGAGCTACATGTAGAGATAGGGATTAAGAAAATTTGATATTGTTTGATTC
>Frequency_1_QualityScore_BBFDBFFEF)@FEE>?FDG??DBDAF@EFF@?**9BD*9BF8BCF6/4@E\6CC;79\4133(((;3-;-,:::(5(:/<B<??AB38?<A0<:_Mismatch_2_Sense_+_Library_PoolT
GGCAGGGGCTGTTTCTGTACAATAGCCTCACTTATTTGTCTCGCAGCGTTGAAGACGAAGCAGATAGTAAACTAGGGAGCAAGATTGGGAAGCT
>Frequency_1_QualityScore_FFHHHHHJJJJJJJJJHIJJAFHGGHIIJJJHIJJJIJJJIJJJJIJJIJJHIJJJGIJIIJIIJHHHHHHFFFFFFEEFEECEEDDDDEDEDD_Mismatch_0_Sense_+_Library_PoolT
GCAGGACTTCCATAACAGGGTTCAACCATGGTTGAAATTGTGAGCTACATGTAGAGATAGGGATTAAGAAAATTTGATATTGTTTGATTCTTTT
>Frequency_1_QualityScore_FFHHHHHJJIJJJJJJGJHIIIIJJJJJJJHHJJJIHIJIHIJJJJJJJJJJJJJJJJGJDIHH;CH?B@DDDECDEDDDDCDDDDDCDCCDDD_Mismatch_0_Sense_+_Library_PoolT
AAGATTGGGAAGCTAGAGAGCAAAATTGGGTCTGGGATAGTAGAAGAGCAGGACTTCCATAACAGGGTTCAACCATGGTTGAAATTGTGAGCTA
>Frequency_1_QualityScore_FFHHHHHHIIJJJJJJJJJJIIIIGHIJGIJJJJHIJJJJJJJJIJJJJJJJIJJHHHHFFFFFFCEEECD=ADDEDDDDDDDDDCCCCDDCDC_Mismatch_0_Sense_+_Library_PoolT
GAGCAAGATTGGGAAGCTAGAGAGCAAAATTGGGTCTGGGATAGTAGAAGAGCAGGACTTCCATAACAGGGTTCAACCATGGTTGAAATTGTGA
>Frequency_1_QualityScore_FFHHHGHJIIJJJJJJJHIJIIJJJJJJJIIJJIIJIJJIGIHGGHIIIJIJ@GGCFHFBCBA:AA@=??@BCCA>:><AACCDCCC@82<CCC_Mismatch_0_Sense_+_Library_PoolT
ATAGCCTCACTCATTTGTCTCGCAGCGTTGAAGACGAAGCAGATAGTAAGCTAGGGAGCAAGATTGGGAAGCTAGAGAGCAAAATTGGGTCTGG
>Frequency_1_QualityScore_FFHHFHHJJJIJJJIJJJJJDHIJJJHJJIJJJIJJGHJJI9BGGHGIIIJJIGIDGHIJIJJCHFHHHFFFDDECCCDDEEDCDCDD_Mismatch_0_Sense_+_Library_PoolT
TGGGTCTGGGATAGTAGAAGAGCAGGACTTCCATAACAGGGTTCAACCATGGTTGAAATTGTGAGCTACATGTAGAGATAGGGATTAA
>Frequency_1_QualityScore_FFFFHHHJJJJBHHIJJIJJJHGHHIJIIIJJJIHJJJIIJJJJJJIIBBGEHHIHIIIIII?:CAHHFEFFFFDEEEEEEE@CACDDDDCCDD_Mismatch_0_Sense_+_Library_PoolT
GCAAAATTGGGTCTGGGATAGTAGAAGAGCAGGACTTCCATAACAGGGTTCAACCATGGTTGAAATTGTGAGCTACATGTAGAGATAGGGATTA
>Frequency_1_QualityScore_FFHHHHGIJIIEHHIJJGIIJIIGJJIGIJJJJJJJJJJJJJIJJIJJBFHGIGIGGIJHIJHHGHHHD?CBDFCEDEECEEDDDDDDDDDCDC_Mismatch_0_Sense_+_Library_PoolC
GCAAAATTGGGTCTGGGATAGTAGAAGAGCAGGACTTCCATAACAGGGTTCAACCATGGTTGAAATTGTGAGCTACATGTAGAGATAGGGATTA
>Frequency_1_QualityScore_FFDHHHHJJIJIJJJIJJJJJJJJJJJJJJJJJJJJIJJIJIIJJJIJJJIJJJIJJIJGHHGHFFFFDCCEEEEDDDDCDEDDDEEC_Mismatch_0_Sense_+_Library_PoolT
GGATTAAGAAAATTTGATATTGTTTGATTCTTTTTACAGTCTTTCATCCTACTGTACACATAAAGGGATTAAAGAAATGCTTTCATCA
>Frequency_1_QualityScore_FFHHHCFHGIJGGEGHGIHIIIIFIIJHIJJJJJJJJJJJJIBFHIJIJJJJJHHIHIJJJIIHHHHHHFFFFFFFEEEDEDDDDDDDD_Mismatch_0_Sense_+_Library_PoolT
TTGGGTCTGGGATAGTAGAAGAGCAGGACTTCCATAACAGGGTTCAACCATGGTTGAAATTGTGAGCTACATGTAGAGATAGGGATTAA
>Frequency_1_QualityScore_FFHHHHHJJIJJJJJJJJJJJJJJIJJJJJJJJIJJJIJJJJJJJJJJJJIJJJJJJI_Mismatch_0_Sense_+_Library_PoolT
TTTTTACAGTCTTTCATCCTACTGTACACATAAAGGGATTAAAGAAATGCTTTCATCA
>Frequency_1_QualityScore_FFHHHHHHHHIJJJJJJJJJJJJIIIJIGIGJJJJJIIHJJJGHJJIJGIGGHJIJIJJIHIGFGHFHFFFFDDECEDDDCCCDDDDA?BCDCD_Mismatch_0_Sense_+_Library_PoolT
CAGATAGTAAGCTAGGGAGCAAGATTGGGAAGCTAGAGAGCAAAATTGGGTCTGGGATAGTAGAAGAGCAGGACTTCCATAACAGGGTTCAACC
>Frequency_1_QualityScore_EEFDHFHGHIIIIHGHGGGGIIJJJJJJJJJJJI?DHIIIJJIIJHGIIGJJIDIJGIIGEGHIIHEHHCCEHHFFFFEEEEEEDDDDDDDDDE_Mismatch_0_Sense_+_Library_PoolT
GGGATAGTAGAAGAGCAGGACTTCCATAACAGGGTTCAACCATGGTTGAAATTGTGAGCTACATGTAGAGATAGGGATTAAGAAAATTTGATAT
>Frequency_1_QualityScore_FFHHHHHJJJJJJIIJGJJJJJIJJIJJJJJJJIJJIJIJJJJJIJJJJJJJJJJJJJJJJJJJHIJIIGIJJJHHHHHHFFFFFFEEEEEEED_Mismatch_1_Sense_+_Library_PoolT
AGTTCAACCATGGTTGAAATTGTGAGCTACATGTAGAGATAGGGATTAAGAAAATTTGATATTGTTTGATTCTTTTTACAGTCTTTCATCCTAC
>Frequency_1_QualityScore_FFHHHHHJJJJJJJJJJJJJJJIJJJIJJJJJJIJJJJJJJJJJJJJJJJJJJJJIJJJJJIJJI_Mismatch_0_Sense_+_Library_PoolT
TTGATTCTTTTTACAGTCTTTCATCCTACTGTACACATAAAGGGATTAAAGAAATGCTTTCATCA
>Frequency_1_QualityScore_DDHHHFDIGIJGIJJDHGHIJJFJGIDHHIIFHIIIJJCHIIIHIJIGFCGGHHIIGEHCCGHH?HHE>9>?DD>98?@BDBD>>BB?::CCDA_Mismatch_0_Sense_+_Library_PoolT
GCTGCTGAAGCTCATAGCAAAATCAGCCTTCCTTTCTTTCAATCCTGGTGGACAGACCACCACCACCCCGCGGCAAGGCAGGGGCTGTTTCTGT
>Frequency_1_QualityScore_FFHHHGHJIJJJJJJIJIJJDHGGFHFIJIIHHFFEEFHFFFFFEECAECCDDDDBDBDBDDCDD@>BDBDCCCCCCDEDDDDDDDDDDDDCCC_Mismatch_0_Sense_+_Library_PoolT
CCGCGGCAAGGCAGGGGCTGTTTCTGTACAATAGCCTCACTCATTTGTCTCGCAGCGTTGAAGACGAAGCAGATAGTAAGCTAGGGAGCAAGAT
>Frequency_1_QualityScore_FFHHHHHJJJJJIJJJIJJJIJGJJJGIIIJJJJJJJJIIIJJJJJGGHIJJIIIJIJIIIJHGGIIJA=EHGGHDEHEHGFFFFFECEECDDD_Mismatch_0_Sense_+_Library_PoolT
GGATCTAAACTTGCCTGCTTCTGCTGATGCTGATGCTGATTATAATTGTAAGTTTGCTAATAATGCAGTGGATTTTTCTCACATGGCTTTTGCT
>Frequency_1_QualityScore_FFHHHGHIIIIJJJJIJJIJJJIIJJHIIIIHJJIJJJJJJJJJJJJJJJJJGIJJJIJJIIIJIJIJJHHIHHFFGHHFFFFFFDEEEFEDDD_Mismatch_0_Sense_+_Library_PoolT
CCATGGTTGAAATTGTGAGCTACATGTAGAGATAGGGATTAAGAAAATTTGATATTGTTTGATTCTTTTTACAGTCTTTCATCCTACTGTACAC
>Frequency_1_QualityScore_FFHHHHHJJJJJJJ:FFHIJJJGIJIGIHHFHHHJJHIIJJJJJJJJJJJJJJJJJJJIJJJJJJJJJJHHHHHHHFFFFFFEEEEEEFEDEDD_Mismatch_0_Sense_+_Library_PoolT
CATGGTTGAAATTGTGAGCTACATGTAGAGATAGGGATTAAGAAAATTTGATATTGTTTGATTCTTTTTACAGTCTTTCATCCTACTGTACACA
>Frequency_1_QualityScore_FDHHHGHJIJIJ<HHIJIJJJHIJIGIJGIJJJJJIJJIIIJJJIJJJJJIIJIIGIGGIIIJGGIGIJDGEHGEHHFEEFFFEEEE_Mismatch_0_Sense_+_Library_PoolT
GATTAAGAAAATTTGATATTGTTTGATTCTTTTTACAGTCTTTCATCCTACTGTACACATAAAGGGATTAAAGAAATGCTTTCATCA
>Frequency_1_QualityScore_DDDCDDHH@CF?FGIDEBC<?<C4C?FBGIIBHGHGHDFEGHICH>GGGFHI@D@?FGHIIIIIIIIGHHEGIIIIICHEHHHEEEDDECCCCC_Mismatch_1_Sense_+_Library_PoolT
TTGAAATTGTGAGCTACATGTAGAGATAGGGATTAAGAAAATTTGATATTGTTTGATTCTTTTTACAGTCTTTCATCCTACTTTACACATAAAG
>Frequency_1_QualityScore_FFHHHHHJJJJJIJJIJJJJJJJGIJJJJJJJIIJJJJIIJJJJIJIIIIGIHIGHJHGIGGGGGJIJJHIGIIJHHHHHHHFFFDDBDCEEEE_Mismatch_1_Sense_+_Library_PoolT
GAAAATTTGATATTGTTTGATTCTTTTTACAGTCTTTCATCCTACTGTACACATAAAGGGATTAAAGAAATGCTTTCATCAAATGTGTTCCCAT
>Frequency_1_QualityScore_FFHGHGGGHIJIIJJIJJJJIJJJHIIIJJJJIJIIJJJIJIGIIJIJIJJIIIJIIIIGIJJJGIHIGCGIG_Mismatch_1_Sense_+_Library_PoolT
GATATTGTTTGATTCTTTTTACAGTCTTTCATCCTACTGTACACATAAAGGGATTAAAGAAATGCTTTCACCA
>Frequency_1_QualityScore_DDBFAD<FEHIEEGG9FH>EEHIGHG@EDGFEHG>FGEGE@GDGEGCFF@G@GEHG;)8=FHGIIDGE;=DDGGIFE_Mismatch_1_Sense_+_Library_PoolT
ATTTGATATTGTTTGATTCTTTTTACAGTCTTTCATCCTACTGTACACATAAAGGGATTAAAGAAATGCTTTCACCA
>Frequency_1_QualityScore_FFHHHFFEHJBHGGIIGHGIJJJJIGIEHIJGHDHHHDDDDDDDDBDDDDDCACCDDD@@CCCDDDCDCADEEEDDA??<BDDD@9ACDCC@<<_Mismatch_0_Sense_+_Library_PoolT
ATCCTGGTGGACAGACCACCACCACCCCGCGGCAAGGCAGGGGCTGTTTCTGTACAATAGCCTCACTCATTTGTCTCGCAGCGTTGAAGACGAA
>Frequency_1_QualityScore_6BDFF?HFHIHGGIIIH@FEGHIGIIIIHIGEHIIGIIGFHGGGGGHBGGIGIHHFEEHHHEECD@ACC@BCCCCCCB<?CBBCCCCCCBBC?C_Mismatch_0_Sense_+_Library_PoolT
GTTTCTGTACAATAGCCTCACTCATTTGTCTCGCAGCGTTGAAGACGAAGCAGATAGTAAGCTAGGGAGCAAGATTGGGAAGCTAGAGAGCAAA
>Frequency_1_QualityScore_FFHHHHHJIJJJJJJJJJJJIIIIIIIIJJJJJJJJJJJJJJJJJJJJJJHIGHHHHHFFFFDDEECCCCBDDDDDCDCDDCDDDDDDDDDDD?_Mismatch_0_Sense_+_Library_PoolT
TACAATAGCCTCACTCATTTGTCTCGCAGCGTTGAAGACGAAGCAGATAGTAAGCTAGGGAGCAAGATTGGGAAGCTAGAGAGCAAAATTGGGT
>Frequency_1_QualityScore_FFHHHHHJJIJJJIJJJJJJJJJJJJIIIJIJJIIIJJIJJJJJJJIIHIIGIJIHIIGHIIJJIIIIJGGIIIHHHHHHHFFFFFFFFEDEEE_Mismatch_0_Sense_+_Library_PoolT
TTTCATCCTACTGTACACATAAAGGGATTAAAGAAATGCTTTCATCAAATGTGTTCCAATGGAGAATTGCTTCTTTGATATATTATTTTTATGC
>Frequency_1_QualityScore_BDBHHDFAG>HIIIHDGIIGHGHEG?FCGDGG?HIIGIIIIFFEFCC@BBBC?@@BCCCC>:@CCA@>C@@C?:<>@>CA@CCCCACBBB_Mismatch_0_Sense_+_Library_PoolT
TTTCTTTCAATCCTGGTGGACAGACCACCACCACCCCGCGGCAAGGCAGGGGCTGTTTCTGTACAATAGCCTCACTCATTTGTCTCGCAG
>Frequency_1_QualityScore_FFHHHHHJJJJJJJJJJJJJJJIJJJJJJJJJJIJJJJJJJJJJGIIJJJJJJJJJJIJHIJFHIJJJJJEIIGIEEHHHHFFFFFFDDEEEDD_Mismatch_0_Sense_+_Library_PoolT
TTTTTACAGTCTTTCATCCTACTGTACACATAAAGGGATTAAAGAAATGCTTTCATCAAATGTGTTCCAATGGAGAATTGCTTCTTTGATATAT
>Frequency_1_QualityScore_FFGGHHHAGHJEHIJIJJIIJJJJJJJJJIJIIJJJJJJJJJIJJJJIHIGIJJJIJIIIGIIIJJJIIEHIIJJHF_Mismatch_0_Sense_+_Library_PoolT
ATTTGATATTGTTTGATTCTTTTTACAGTCTTTCATCCTACTGTACACATAAAGGGATTAAAGAAATGCTTTCATCA
>Frequency_1_QualityScore_B3AF?F?CGF?1:??87BFF27@@...777CDA>7AECFBB97@7;>26>3(-55(5@;:<?:25(+5?@AB>9@B<5A??>A::@DBBBBBBB_Mismatch_1_Sense_+_Library_PoolT
CCACCACCCCGCGGCAAGGCAGGGTCTGTTTCTGTACAATAGCCTCACTCATTTGTCTCGCAGCGTTGAAGACGAAGCAGATAGTAAGCTAGGG
>Frequency_1_QualityScore_FFGHHHGJJJIIJIEFDGGGFGIIIJIJIIHJJJJIIJJGHHHFFFFFEEEEDDCCCCCCDDD?CDDDDDCDCADDDDDDDDDDDDDCDDDDEC_Mismatch_0_Sense_+_Library_PoolT
GTTGAAGACGAAGCAGATAGTAAGCTAGGGAGCAAGATTGGGAAGCTAGAGAGCAAAATTGGGTCTGGGATAGTAGAAGAGCAGGACTTCCATA
>Frequency_1_QualityScore_DFHHHHHIJJJJJHIIJJJJJIJIIJHGIHIJJJJEHIJJJJJJJJJJJJIJJJJHIJJJJJIJHHHHHFFFFFFFEEEEEEEDDDDFDDEDDD_Mismatch_0_Sense_+_Library_PoolT
ATGGTTGAAATTGTGAGCTACATGTAGAGATAGGGATTAAGAAAATTTGATATTGTTTGATTCTTTTTACAGTCTTTCATCCTACTGTACACAT
>Frequency_1_QualityScore_BDHHHHHJJJJJJJJJJJJJJJIJJJJJJIJJJJJHHIHIGHJJIJJJJJJJJJJJJHFDDDBDDDDDDDDDDD<CDDDCDDDDDDD@CCDDDB_Mismatch_0_Sense_+_Library_PoolT
ATAGCAAAATCAGCCTTCCTTTCTTTCAATCCTGGTGGACAGACCACCACCACCCCGCGGCAAGGCAGGGGCTGTTTCTGTACAATAGCCTCAC
>Frequency_1_QualityScore_FFHHHGHJJJJJJJJJJFGIJJJIJJIDIIHIJIJJJJJJJJIJJJIJJIIIII=FHHIHIEEHGECFDEFFEEDECEEDDDDDDDEECDCCDC_Mismatch_0_Sense_+_Library_PoolT
TAGAGAGCAAAATTGGGTCTGGGATAGTAGAAGAGCAGGACTTCCATAACAGGGTTCAACCATGGTTGAAATTGTGAGCTACATGTAGAGATAG
>Frequency_1_QualityScore_DDHHHHHJJJJJFHIGJJJJJIIIGHIHIJJJJJJIJHFFDDDEDDDDDDDDDDDDDCDDEDDDDDCDDDDDDCCDEEDDCCDD@@BBBDBBDD_Mismatch_0_Sense_+_Library_PoolT
TTTCAATCCTGGTGGACAGACCACCACCACCCCGCGGCAAGGCAGGGGCTGTTTCTGTACAATAGCCTCACTCATTTGTCTCGCAGCGTTGAAG
>Frequency_1_QualityScore_FFHHHHHJJGHIJJJJJJIJJJJJJJIJHIJIIJJJJHIIJJJJJIJJHJIICHHJJIJJJIIIIIJJJIHFHHHHHFFBFFFEEDEEED=CCD_Mismatch_0_Sense_+_Library_PoolT
TTTTCTCACATGGCTTTTGCTGCTGCTGATGTTGTTGATGCTGCTGAAGCTCATAGCAAAATCAGCCTTCCTTTCTTTCAATCCTGGTGGACAG
>Frequency_1_QualityScore_FFGGDADGBDHGIIDEDEHD;CFEE?:?GGGIIDGHCFH9DBFGIIGHCFEGI@FEHHDHHHE=?BFFFBBCCCBBACDCCAAA>AA@A@<BBD_Mismatch_0_Sense_+_Library_PoolT
AAGCAGATAGTAAGCTAGGGAGCAAGATTGGGAAGCTAGAGAGCAAAATTGGGTCTGGGATAGTAGAAGAGCAGGACTTCCATAACAGGGTTCA
>Frequency_1_QualityScore_FFHHHHHHHIJJJIJJJIIIJJJIJIJJJJJIJJJJJJJJJJJJDHIJIGIJJJJHIJIJJJJJHHGHHHFDFFFDFDEEEDEDDDDDDDDDDD_Mismatch_0_Sense_+_Library_PoolT
AATTGGGTCTGGGATAGTAGAAGAGCAGGACTTCCATAACAGGGTTCAACCATGGTTGAAATTGTGAGCTACATGTAGAGATAGGGATTAAGAA
>Frequency_1_QualityScore_FFHHHGHIJJJIIIJJJJIJIFBBHIIJJJHHHFFFCCCEEEDCFDCCDDDDDCBCCCCADEEDDDCDD<BB@@B?CDCCD@BDDCC?CCC>CD_Mismatch_0_Sense_+_Library_PoolT
CAGACCACCACCACCCCGCGGCAAGGCAGGGGCTGTTTCTGTACAATAGCCTCACTCATTTGTCTCGCAGCGTTGAAGACGAAGCAGATAGTAA
>Frequency_1_QualityScore_FFHHHGHIJJJIJJJJJJIJJIJJGIJJJJJJJJJJJIJJIJJJJJIJJJIJHHHHHFFFFFCEEED@CCCDDDDDDDFEDDDDDDDDDDDDCC_Mismatch_0_Sense_+_Library_PoolT
CAGCGTTGAAGACGAAGCAGATAGTAAGCTAGGGAGCAAGATTGGGAAGCTAGAGAGCAAAATTGGGTCTGGGATAGTAGAAGAGCAGGACTTC
>Frequency_1_QualityScore_FFHHHHHJJJJJJJJJJIJJIGIGGIIJJJJJJJJJJJJJHHHHHHHFFFDDDD?BDDDDDDDDDDDDDDDDDCDEDDDDDDDDDDDDDDCDDD_Mismatch_0_Sense_+_Library_PoolT
CGGCAAGGCAGGGGCTGTTTCTGTACAATAGCCTCACTCATTTGTCTCGCAGCGTTGAAGACGAAGCAGATAGTAAGCTAGGGAGCAAGATTGG
>Frequency_1_QualityScore_FFHHHHHJIJJJJJJJJJIJJJJJJJJJJJJIJJJJJJJJJJJJJJIJJJJIIJJJJJJJJJJJIIJJJHHIJIJHHHHH_Mismatch_0_Sense_+_Library_PoolT
AAAATTTGATATTGTTTGATTCTTTTTACAGTCTTTCATCCTACTGTACACATAAAGGGATTAAAGAAATGCTTTCATCA
>Frequency_1_QualityScore_FFGGHHHJJJJIJJJJJIJIIIIJJJJJJJJJJJJJJJJJJJJJIJIIJJJJJJIIJIJJIJJIJJJJJJJJHHHHHFFFFECEEDDDDDDDDD_Mismatch_0_Sense_+_Library_PoolT
GGCTTTTGCTGCTGCTGATGTTGTTGATGCTGCTGAAGCTCATAGCAAAATCAGCCTTCCTTTCTTTCAATCCTGGTGGACAGACCACCACCAC
>Frequency_1_QualityScore_FFHHHHHJJJIJJJJJJJJJHIJHIJJJJJJJIJJJJJIJJJJJJIIJJJJJJHJJIJJIIJGIJJJJJHIJHHHGHHFFFFFFEEEEEDDDDC_Mismatch_0_Sense_+_Library_PoolT
TAAGTTTGCTAATAATGCAGTGGATTTTTCTCACATGGCTTTTGCTGCTGCTGATGTTGTTGATGCTGCTGAAGCTCATAGCAAAATCAGCCTT
>Frequency_1_QualityScore_FFHHGGHJJJIJJIGHIIJIIJAHIGIIJJIJGIJJIIJIJIHHH3DGHHGIEIJJIIH@FHGGIECHEGHHIJIEFHCAHCEFFFFFDECEEC_Mismatch_0_Sense_+_Library_PoolT
ATGCTGATGCTGATTATAATTGTAAGTTTGCTAATAATGCAGTGGATTTTTCTCACATGGCTTTTGCTGCTGCTGATGTTGTTGATGCTGCTGA
>Frequency_1_QualityScore_DDDDFAFB4AEFI@@DHCF<E:AEHCHEHGFDBBG?CAF@FDFAA448;\5@EA3CH>>?:AACD:@>A>63;5,5(5><??((9>:@:4428A_Mismatch_0_Sense_+_Library_PoolT
CTGTTTCTGTACAATAGCCTCACTCATTTGTCTCGCAGCGTTGAAGACGAAGCAGATAGTAAGCTAGGGAGCAAGATTGGGAAGCTAGAGAGCA
>Frequency_1_QualityScore_FFGHHHHJJJJJJJJJJJJIIFIJJJIJHEHHFFFFFFFDEEECEEDDDDDCDEEEEDCDDDDDDDBDDDCDDDDBDDDCDDDDDDEDDDDDDD_Mismatch_0_Sense_+_Library_PoolT
ACCACCACCCCGCGGCAAGGCAGGGGCTGTTTCTGTACAATAGCCTCACTCATTTGTCTCGCAGCGTTGAAGACGAAGCAGATAGTAAGCTAGG
>Frequency_1_QualityScore_FDHHHHHJJJJHHIJJJIJJJJJJJJJJJJJJJJJJJJDGHJHIJJJJJJJJIJIJIJIJIJHHHHHHFFFFFFFEEEEEEDDDDCDDDDDDDD_Mismatch_0_Sense_+_Library_PoolT
GTCTGGGATAGTAGAAGAGCAGGACTTCCATAACAGGGTTCAACCATGGTTGAAATTGTGAGCTACATGTAGAGATAGGGATTAAGAAAATTTG
>Frequency_1_QualityScore_DDFHDFHIGHICH>AHH;CDE+<CGEGHIIIGEEGGIG*BDGGGDGECHIIICHGGIGIDDEGIIIIIIFGEHFEE=EEEEEEDA@_Mismatch_2_Sense_+_Library_PoolT
ATTGTTTGATTCTTTTTACAGGCTTTCATCCTACTGTACACATAAAGGGATTAAAGAAATGCTTTCATCAAATGTGTTCCCATGGA
>Frequency_1_QualityScore_FFHHHHHEHIIIJIIIJIIIJ_Mismatch_0_Sense_+_Library_PoolT
ATTTTTATGCAGCGTTTGTCA
>Frequency_1_QualityScore_FFHHHHHIJJJHJJJJJJJJJJJJJJJJJJJJJJJJJJIJJJJJJJJJIJJJJJJIIIJJJIHIIIJJIIGIIJJHHHHHHFFFEFFCEFDEEE_Mismatch_1_Sense_+_Library_PoolT
AAGAAAATTTGATATTGTTTGATTCTTTTTACAGTCTTTCATCCTACTGTACACATAAAGGGATTAAAGAAATGCTTTCATCAAATGTGTTCCC
>Frequency_1_QualityScore_FFHGGHHJJJJJJJJJJJJJJJIIHIJJJJJJJJJJJIIJJJJJJJJJJJJJJIGIIIJJIIJEIGGHIGIGGHGHHFHFFFFFFD_Mismatch_0_Sense_+_Library_PoolT
ATTAAGAAAATTTGATATTGTTTGATTCTTTTTACAGTCTTTCATCCTACTGTACACATAAAGGGATTAAAGAAATGCTTTCATCA
>Frequency_1_QualityScore_AAA??<F<E@)?9CGGB:DGCEGA>?99?@B**9B4BH488B7A;A<CCDBD>7>A98=959?(,5:>;(:>@:<8CB-2<?@>A><?<??_Mismatch_2_Sense_+_Library_PoolT
GCAGGGGCTGGTTCTGTACAATAGCCTCACTCATTTGTCTCGCAGCGTTGAAGACGAAGCAGATAGTAAGCTAGGGAGGAAGATTGGGAAG
>Frequency_1_QualityScore_FFHHHHHIJJJIIJIJJJJIJIIJJJJIJJIJJJJJJJJDIIIJJJIGHGIJGHGHFFFFDDCDDDDCCCCADDDDDDDDDDDDBC?ACDDDDD_Mismatch_0_Sense_+_Library_PoolT
GCAAGGCAGGGGCTGTTTCTGTACAATAGCCTCACTCATTTGTCTCGCAGCGTTGAAGACGAAGCAGATAGTAAGCTAGGGAGCAAGATTGGGA
>Frequency_1_QualityScore_FFHHHHHJJJJJJJJIJJJJIJJJJIJJJHIGGJJIJJJIJJJJIJJJIJJJJJJJJJJJIJI_Mismatch_0_Sense_+_Library_PoolT
GATTCTTTTTACAGTCTTTCATCCTACTGTACACATAAAGGGATTAAAGAAATGCTTTCATCA
>Frequency_1_QualityScore_FFHHHHHJJJJJJJJJJJJJHHJJJJJJHJJJJHIJJIJJIIJJJIIIIJJJJJJHFDDDDDDDDDDDDBDDACDDDDEEDEDDDCCDDDDDDD_Mismatch_1_Sense_+_Library_PoolT
GGCAAAATCAGCCTTCCTTTCTTTCAATCCTGGTGGACAGACCACCACCACCCCGCGGCAAGGCAGGGGCTGTTTCTGTACAATAGCCTCACTC
>Frequency_1_QualityScore_FFHHHHHJIJJJJJJJJJJJIJJIJJJJIJJIJJJJJJJJJJJJJJJJJJJJJJJJIIJJJJIHIJJHHGHEFFFFFEEEEEDEDDDDDD_Mismatch_1_Sense_+_Library_PoolT
AGGGATTAAGAAAATTTGATATTGTTTGATTCTTTTTACAGTCTTTCATCCTACTGTACACATAAAGGGATTAAAGAAATGCTTTCAGCA
>Frequency_1_QualityScore_FDHHCFHIGIIGIJJIIJJJJJJIHIIJJJJJJJJIIIHIGHIIJJIJJJJJJJIJJJJJJJJJJJHIJHIIJHHHHHHFFFFFFDEEEEEEDD_Mismatch_2_Sense_+_Library_PoolT
GTGGTTCAACCATGGTTGAAATTGTGAGCTACATGTAGAGATAGGGATTAAGAAAATTTGATATTGTTTGATTCTTTTTACAGTCTTTCATCCT
>Frequency_1_QualityScore_FFHHGHHIHIIJIJJJJJCFHGGIIJIJHIGIGIDHGGIHGGJJHHHIJGHGIJJFDGEEDHAEFHHGFFFFFEEECCEEDDCCCDCDDAC@CC_Mismatch_0_Sense_+_Library_PoolT
CTAGAGAGCAAAATTGGGTCTGGGATAGTAGAAGAGCAGGACTTCCATAACAGGGTTCAACCATGGTTGAAATTGTGAGCTACATGTAGAGATA
>Frequency_1_QualityScore_FFAAFDHIJJJIIJJIJIGIJJJIJJIJIIJHHHHFFDDDDDDDDDDEDDEDDDDCDDDDDDDCCDED@>CDCDBDD<8?B<CDCCB>BBDDDC_Mismatch_0_Sense_+_Library_PoolT
GGTGGACAGACCACCACCACCCCGCGGCAAGGCAGGGGCTGTTTCTGTACAATAGCCTCACTCATTTGTCTCGCAGCGTTGAAGACGAAGCAGA
>Frequency_1_QualityScore_DDFDCDFFBE;:AC+CE3CFCE>EF*:9EFEC@ADGAFF?FFEAFB?D<8BFEFFCFEG=FFEFF=D@A@EFAEEFEFDD@BD@ADCCCEEBBB_Mismatch_0_Sense_+_Library_PoolT
GGGTTCAACCATGGTTGAAATTGTGAGCTACATGTAGAGATAGGGATTAAGAAAATTTGATATTGTTTGATTCTTTTTACAGTCTTTCATCCTA
>Frequency_1_QualityScore_FFHHHHHIIIIIJJJJJIJJJHIFHBFIGHIDGHIJJGHIJJIFHIJHIIJJJEHIJHGHHFFFFEFED@EEDD;??CCDDDDDD@CDCDCDDD_Mismatch_0_Sense_+_Library_PoolT
AGGGAGCAAGATTGGGAAGCTAGAGAGCAAAATTGGGTCTGGGATAGTAGAAGAGCAGGACTTCCATAACAGGGTTCAACCATGGTTGAAATTG
>Frequency_1_QualityScore_FFHGHHGIJJJJJJJIJCHIGIIGIIIIIJGEGIJIIIJGJJJJEIIJIHHFFDACDBDDDDDDDDDDCCDDDCDECDDDDDDDBBBCDCC@CB_Mismatch_1_Sense_+_Library_PoolT
CGGCAAGGCAGGGGCTGTTTCTGTACAATAGCCTCACTCATTTGTCTCGCAGCGTTGAAGACGAAGCAGATAGTAAACTAGGGAGCAAGATTGG
>Frequency_1_QualityScore_FFHHHHHIJGIIIJJFGIEGAFHGIGIJJEIJJIJJJJJIJJIIJIGIJJJIJFHIJJJCGIJJHEHHHACFFFFDEFEDDEEDE@ACCDEDDD_Mismatch_0_Sense_+_Library_PoolT
TGGCAGAGGAATTGGAGGAGAGCTGTTGGATCTAAACTTGCCTGCTTCTGCTGATGCTGATGCTGATTATAATTGTAAGTTTGCTAATAATGCA
>Frequency_1_QualityScore_DDHHHHHG<@:EGAD?CBFHHG>@>GDEAFGBFHHIIGGIGGGFEGIFHEDED>B>>B@?>??CCAA>B5:A:@BB9>@@CC?@@:?@1>??C:_Mismatch_0_Sense_+_Library_PoolT
GCAGGGGCTGTTTCTGTACAATAGCCTCACTCATTTGTCTCGCAGCGTTGAAGACGAAGCAGATAGTAAGCTAGGGAGCAAGATTGGGAAGCTA
>Frequency_1_QualityScore_D;AC:AFHIDH>HGGIII9HGGGGIBHBCGGGIGDFG>FGGGGI<D<BAF9B<DBBB?F72==8=@===7=C>AGGHF:C_Mismatch_0_Sense_+_Library_PoolT
GAAAATTTGATATTGTTTGATTCTTTTTACAGTCTTTCATCCTACTGTACACATAAAGGGATTAAAGAAATGCTTTCATC
>Frequency_1_QualityScore_FFHDHHHJJHIJJHIIIJIHGDHJIEIJJJJJJJJIJJJJBFFHAGHHGIJIIJJJIIJHHHFHHHDDC@DDEEDECCCDDDDDDDDDDDDDDD_Mismatch_0_Sense_+_Library_PoolT
GGGTCTGGGATAGTAGAAGAGCAGGACTTCCATAACAGGGTTCAACCATGGTTGAAATTGTGAGCTACATGTAGAGATAGGGATTAAGAAAATT
>Frequency_1_QualityScore_ADDFHCDGIIIIIIGGCEIIIGIGHGIEIHGIIIHIEGGEFGIIIBFH:?G>FHEFDDCF<@BFDGHIB=@_Mismatch_1_Sense_+_Library_PoolT
TATTGTTTGATTCTTTTTACAGTCTTTCATCCTACTGTACACATAAAGGGATTAAAGAAATGCTTTCAGCA
>Frequency_1_QualityScore_FFHHHHHJJJJJJJJJJJJJJJIIJJ?DHIHIIIJJJHIJIJIJJJJJIJJJJJGIGHIJHIHJJHHHFEDFFFFFDECEEEEDEEEEACDDCD_Mismatch_0_Sense_+_Library_PoolT
AGAAGAGCAGGACTTCCATAACAGGGTTCAACCATGGTTGAAATTGTGAGCTACATGTAGAGATAGGGATTAAGAAAATTTGATATTGTTTGAT
>Frequency_1_QualityScore_FFHHHHHJJIHIJJJBGHJJIIIJJCHGJJJIJJJJJIJJIJJJIJJJIIJJCHHIGHIIHHHHHFFFE@BCCEEEEDDDDCDDDEDDDCCCDD_Mismatch_1_Sense_+_Library_PoolT
CAGAGCAAAATTGGGTCTGGGATAGTAGAAGAGCAGGACTTCCATAACAGGGTTCAACCATGGTTGAAATTGTGAGCTACATGTAGAGATAGGG
>Frequency_1_QualityScore_FFFHHHHJJJJIJJJJJJIIJJJJJJIJJJJGIDHIHIHGGHIIJHIIJJJJIJJJJJJJJFHHHHFFFDEEEEFEDDDDDD?BDDCCDDDDDC_Mismatch_0_Sense_+_Library_PoolT
AGTAAGCTAGGGAGCAAGATTGGGAAGCTAGAGAGCAAAATTGGGTCTGGGATAGTAGAAGAGCAGGACTTCCATAACAGGGTTCAACCATGGT
>Frequency_1_QualityScore_FFHDHHHJBHIJJGJIIJJGIIJJJJIIIJJJJJGHIJJIJJJJJIJJJJIJJIJHJJIHIHGIHIIIJCEHHFFFFFDEEEECACDDDDDDDD_Mismatch_0_Sense_+_Library_PoolT
ATCAAATGTGTTCCAATGGAGAATTGCTTCTTTGATATATTATTTTTATGCAGCGTTTGTCAAAGGAAACGAATGAATAACAGTAGAGAAGATA
>Frequency_1_QualityScore_D)@D7DFDFHIIC<E?FHE?FFEHFHEBGCGHIG9?BBFEB;F<?8B@CHGIC@FGC=7CHIHH3A>AECDEE@CCCCAA@@CCCCCE>C>@?>_Mismatch_1_Sense_+_Library_PoolT
GTGGATTTTTCTCACATGGCTTTTGCTGCTGCTGATGTTGTTGATGCTGCTGAAGCTCATAGTAAAATCAGCCTTCCTTTCTTTCAATCCTGGT
>Frequency_1_QualityScore_FFFHHHGJJJHJJJJJJIJJJJJJIJJIJJIIJJIJJJJJJJIJIJIIEIJJJJJJJJGGIJFHIGIIJHJIIIHHGHHFFFDDFEEEEECCCD_Mismatch_0_Sense_+_Library_PoolT
AGAGATAGGGATTAAGAAAATTTGATATTGTTTGATTCTTTTTACAGTCTTTCATCCTACTGTACACATAAAGGGATTAAAGAAATGCTTTCAT
>Frequency_1_QualityScore_FFHHDHHIJJIJJJJIJJJJJJJJIJJJJJIJJJIJJIIJJJJJJJJIJJJJJJJJJJJIIJGIIIIIIIJIIIHHHHHFFFFFEEEDEEEDDE_Mismatch_0_Sense_+_Library_PoolC
AGAGATAGGGATTAAGAAAATTTGATATTGTTTGATTCTTTTTACAGTCTTTCATCCTACTGTACACATAAAGGGATTAAAGAAATGCTTTCAT
>Frequency_1_QualityScore_DADDHHD=FA;CACHCHGHIHIICG>EFG?CCD>F>@BFGB?B<BFE8?@?FCCF<BFH@;F:@@EG;CCHAEEHECE@DBBDCCCCCCCC;;A_Mismatch_0_Sense_+_Library_PoolT
ATAACAGGGTTCAACCATGGTTGAAATTGTGAGCTACATGTAGAGATAGGGATTAAGAAAATTTGATATTGTTTGATTCTTTTTACAGTCTTTC
>Frequency_1_QualityScore_FFHHHHHJJCGIIIIJHJJJIIJHJJJJJJJJJJJJJJJJIIIIIHIJJJJIJJJJJJJJJJJJJJJIJHHHHHHDFFFFFFEEDEDEEDDEDD_Mismatch_0_Sense_+_Library_PoolC
ATAACAGGGTTCAACCATGGTTGAAATTGTGAGCTACATGTAGAGATAGGGATTAAGAAAATTTGATATTGTTTGATTCTTTTTACAGTCTTTC
>Frequency_1_QualityScore_DFHGFHHJJJJJJJJIIJHIJJJJIJJIIIJIHIIIIJJJJJIJJJJGHGHIGHCGEGHHHCCCFFFEEACACDDDDDDDDDBBDCDDDCDDDD_Mismatch_1_Sense_+_Library_PoolT
TGAAGACGAAGCAGATAGTAAGCTAGGGAGCAAGATTGGGAAGCTAGAGATCAAAATTGGGTCTGGGATAGTAGAAGAGCAGGACTTCCATAAC
>Frequency_1_QualityScore_FFHHHFHJGIJJJJIIJJJJJIJJJJJJJJJHHHFFFDDDDDDDDDDDDDEEDEDDDDDDDDDDDDCDDDEDDDDDDDDDDBBBACDDDD@DDD_Mismatch_0_Sense_+_Library_PoolT
CCTGGTGGACAGACCACCACCACCCCGCGGCAAGGCAGGGGCTGTTTCTGTACAATAGCCTCACTCATTTGTCTCGCAGCGTTGAAGACGAAGC
>Frequency_1_QualityScore_FFHHHHHIIJIJJJCGHJJJIFFHEHIEHEGGGHHDGGGGGGJIGGIIGIIIJJIJGJGIIJIIJJJGHGIEEHHHGFD_Mismatch_1_Sense_+_Library_PoolT
GATTCTTTTTACAGTCTTTCATCCTACTGTACACATAAAGGGATTAAAGAAATGCTTTCATCAAATGTGTTCCCATGGA
>Frequency_1_QualityScore_FFHHHHHIJJJJJJIJJJJJJIIGIJJJJJJBGGIIJJJIGGIIIJGCIJJIIIIGFHHH@DFDEEEAC@ABDDDDCDDDDDDDCCCCCC@CB<_Mismatch_1_Sense_+_Library_PoolT
TACAATAGCCTCACTCATTTGTCTCGCAGCGTTGAAGACGAAGCAGATAGTAAACTAGGGAGCAAGATTGGGAAGCTAGAGAGCAAAATTGGGT
>Frequency_1_QualityScore_DDDHB>BC@FDGH<C?EFFGHGIIIIIIFGGIIGGEBGFHDGAF@CF;@DB;?7==AE@>DEE7;@?A>9??5?AC>B?95?@@AC3>2@8:?C_Mismatch_2_Sense_+_Library_PoolT
GTTTCTGTACAATAGCCTCACTCATTTGTCTCGCAGCGTTGAAGACGAAGCAGATAGTAAGCTAGGGAGCAAGATTGGGAATCTTGAGAGCAAA
>Frequency_1_QualityScore_FFHHHHHJJJJIJJJJJIJJJJJJJJJJJJJIJIJJJJJJIJHIJJJJJJHEFFFEEEEEEDFEDDDDDDD<@DDDDCDDDDDDDDDDDDCDCD_Mismatch_1_Sense_+_Library_PoolT
GGCTGTTTCTGTACAATAGCCTCACTCATTTGTCTCGCAGCGTTGAAGACGAAGCAGATAGTAAACTAGGGAGCAAGATTGGGAAGCTAGAGAG
>Frequency_1_QualityScore_FFGFHHHJIJJJIIGJJJJJJJEIJGJJIJJJJJJIIJJIJJJIIJIIGHHHHHFDDDEDEDDDDCDDCCCDDDDDDDDDDDDDDCDDDDDD<B_Mismatch_0_Sense_+_Library_PoolT
CGAAGCAGATAGTAAGCTAGGGAGCAAGATTGGGAAGCTAGAGAGCAAAATTGGGTCTGGGATAGTAGAAGAGCAGGACTTCCATAACAGGGTT
>Frequency_1_QualityScore_FFHHHHHJJJJJJJJIJJJJJIJIJJGJJJJJJJJI_Mismatch_1_Sense_+_Library_PoolT
TGTACACATAAAGGGATTAAAGAAATACTTTCATCA
>Frequency_1_QualityScore_FFHHHHHIJJJJJJJJJJJJJJJJJJJIJJJJJJJJJJJJJIJJIJJJJJIJJJJJIJJJJIIIIIIHIHJIGEIHGHGHFEFFFFFEEEEEDC_Mismatch_0_Sense_+_Library_PoolT
GATAGGGATTAAGAAAATTTGATATTGTTTGATTCTTTTTACAGTCTTTCATCCTACTGTACACATAAAGGGATTAAAGAAATGCTTTCATCAA
>Frequency_1_QualityScore_DDHHFFA:AEEHIEIGGACBEB@HH4CDHHIIGIGF><F9*0:*)?BGGGBDADACG8==FGGIHG@_Mismatch_1_Sense_+_Library_PoolT
TTTGATTCTTTTTACAGTCTTTCATCCTACTGTACACATAAAGGGATTAAAGAAATGCTTTCATCGA
>Frequency_1_QualityScore_FFHHHHHIJJJJJJJJJJJJIJJJJJGIJJJJIJJJJJJHHGHGIJHGHHFFFFFEEEDDDCCDDDDDDDCCDDDDCDDDEEDDDCDDDCDDDA_Mismatch_1_Sense_+_Library_PoolT
CGCAGCGTTGAAGACGAAGCAGATAGTAAACTAGGGAGCAAGATTGGGAAGCTAGAGAGCAAAATTGGGTCTGGGATAGTAGAAGAGCAGGACT
>Frequency_1_QualityScore_FFFHH8FHHJJJJJIJJJJJJJJJJJJJJDHIIJJJJJJJFHIHJJJJJHIJJJIJJJJJHIGHJHIHHHHHFFFFFEEEEEEDDEDEFFEEDD_Mismatch_1_Sense_+_Library_PoolT
AGTAGGAGAGCAGGACTTCCATAACAGGGTTCAACCATGGTTGAAATTGTGAGCTACATGTAGAGATAGGGATTAAGAAAATTTGATATTGTTT
>Frequency_1_QualityScore_FFHHHHHJJJJHIHIIJJJJIJJJJFHIJJJIJJJHJJIJJJJJJJJIIJJJJJIIJIJIJHAHHFFFFFEDECEDDCDDDDDDCDDDDDDDDD_Mismatch_0_Sense_+_Library_PoolT
TGGGAAGCTAGAGAGCAAAATTGGGTCTGGGATAGTAGAAGAGCAGGACTTCCATAACAGGGTTCAACCATGGTTGAAATTGTGAGCTACATGT
>Frequency_1_QualityScore_FFHHGHHJIIIIGIIGIJJFCHIJJIIIIJJIHGHGIAHGGGIHGDFFGHGE@AED=?B=@BBD?BDBB>B<@CC@CCDCEDCD:>AACCDCAC_Mismatch_0_Sense_+_Library_PoolT
GCAAAATCAGCCTTCCTTTCTTTCAATCCTGGTGGACAGACCACCACCACCCCGCGGCAAGGCAGGGGCTGTTTCTGTACAATAGCCTCACTCA
>Frequency_1_QualityScore_FFGHHHCGIJIHJGIJJIJJIJJJJIHIJIJJJIHIIJIGHHHHIIJJIJIIHIEHIJJJJJJJIJJJJIHHHHHHFFFFFFDEEEDEEDDDEE_Mismatch_0_Sense_+_Library_PoolT
ACAGGGTTCAACCATGGTTGAAATTGTGAGCTACATGTAGAGATAGGGATTAAGAAAATTTGATATTGTTTGATTCTTTTTACAGTCTTTCATC
>Frequency_1_QualityScore_BD?ACFCGAGE>FEACFHGCHIIIII9GCGHEF?BF;BBGGH;?DF>F>FC<FEHGI)6@4==A5?EDEC?76;6@AAC>C?C@5@;@;>@;@3_Mismatch_0_Sense_+_Library_PoolT
AGCTAGAGAGCAAAATTGGGTCTGGGATAGTAGAAGAGCAGGACTTCCATAACAGGGTTCAACCATGGTTGAAATTGTGAGCTACATGTAGAGA
>Frequency_1_QualityScore_FFHHHHHJHIJJJJJJJJJIJIJIJJJJJIJJJJJHIIJJIIJJJFHHIJJGIJJJJJJGHHHHHFFFFCDD@CDDEDDDDDDDCD?CDDDDDD_Mismatch_0_Sense_+_Library_PoolT
GGAGCAAGATTGGGAAGCTAGAGAGCAAAATTGGGTCTGGGATAGTAGAAGAGCAGGACTTCCATAACAGGGTTCAACCATGGTTGAAATTGTG
>Frequency_1_QualityScore_?DDDDDD<,AA:C+A+AF;A<FCF>F9:??9CF<DADAD?BDECEA?D?DDEDE@BDAEICCEECA@A;7@.=@CEDDDDDD3??@AAA_Mismatch_1_Sense_+_Library_PoolT
GCTACATGTAGAGGTAGGGATTAAGAAAATTTGATATTGTTTGATTCTTTTTACAGTCTTTCATCCTACTGTACACATAAAGGGATTAA
>Frequency_1_QualityScore_FFHHHGHJFIIJIIIIJIIGIEIGGIIIJIJJGFHEHIHHIGGIJGCGHGHHGGIG_Mismatch_0_Sense_+_Library_PoolT
TTTACAGTCTTTCATCCTACTGTACACATAAAGGGATTAAAGAAATGCTTTCATCA
>Frequency_1_QualityScore_FFHHGHFGIGIGHIEHGCCHFHIIHIIJJJGGHIJFB@HIIIIGJJIIIJDIIJHGEGHEHHIGFHGGIGE_Mismatch_1_Sense_+_Library_PoolT
AATGCTTTCATCAAATGTGTTCCCATGGAGAATTGCTTCTTTGATATATTATTTTTATGCAGCGTTTGTCA
>Frequency_1_QualityScore_FFHHHHHIJJJJJJJJIJJJJJIIJIJJJJIJIGIGEHIGJJJJJJGJIGIJJJJGIJJJJIJJJI@ED7?>EEFFFDCDFEEDECCC>@?7?>_Mismatch_0_Sense_+_Library_PoolT
ATTTTTCTCACATGGCTTTTGCTGCTGCTGATGTTGTTGATGCTGCTGAAGCTCATAGCAAAATCAGCCTTCCTTTCTTTCAATCCTGGTGGAC
>Frequency_1_QualityScore_DDHHGHHJJJJJJJJJJJJJJGHIHIJJJJJIJJJJJJIGIJJJJJJIJJJJJJGIIHIJJJIIJJJJJJJHHHHHFFFFFFDEECCEEEDDDD_Mismatch_2_Sense_+_Library_PoolT
GTAAGTTTGCTAATAATGCAGTGGATTTTTCTCACATGGCTTTTGCTGCTGCTGATGTTTTTGATGCTGCTGAAGCTCATAGTAAAATCAGCCT
>Frequency_1_QualityScore_FFHHHHHJIIGIJJJJJJGIJIIIGHIJJJJJJJJJJGHGIJJHIJHHIJJGIIJJJJJHGHHHHFFFFDFEDDDDDDDDEDDDDDDDCDDDDC_Mismatch_0_Sense_+_Library_PoolT
GCAGATAGTAAGCTAGGGAGCAAGATTGGGAAGCTAGAGAGCAAAATTGGGTCTGGGATAGTAGAAGAGCAGGACTTCCATAACAGGGTTCAAC
>Frequency_1_QualityScore_FFHHHHHJJJJJJJJIIJJDIJIIHIIIJJJJJHIJIJJJJIJEHHJJJICGIGHHHEDDDEEEDCCDDDCDDDCBBA<A?CDDDBBDCDDD?C_Mismatch_0_Sense_+_Library_PoolT
GCCTCACTCATTTGTCTCGCAGCGTTGAAGACGAAGCAGATAGTAAGCTAGGGAGCAAGATTGGGAAGCTAGAGAGCAAAATTGGGTCTGGGAT
>Frequency_1_QualityScore_FFHHHHHIIJJJJJJJJJJJIJJJJJJIGJJJJJJJJJJJEHGHIFHIIJJJIJIJCHCHJJIIIICGGCGEEHHFHGHFFFFFFDDCEDCD?B_Mismatch_0_Sense_+_Library_PoolT
CCTACTGTACACATAAAGGGATTAAAGAAATGCTTTCATCAAATGTGTTCCAATGGAGAATTGCTTCTTTGATATATTATTTTTATGCAGCGTT
>Frequency_1_QualityScore_FFHHHHGJIJJJJJJHHIIJJJIJJGHIIIJIJJJJIJIJJJIJIJGIIJIJIJIHHHCHFFFFEECEECDDDDDDDDDD@BDDDDDEDDDDDD_Mismatch_0_Sense_+_Library_PoolT
AGACGAAGCAGATAGTAAGCTAGGGAGCAAGATTGGGAAGCTAGAGAGCAAAATTGGGTCTGGGATAGTAGAAGAGCAGGACTTCCATAACAGG
>Frequency_1_QualityScore_FFHHHHHJJHHJJJJJJJJJIIJJIIIJIJIIJJJJJJJJIJJJIJJIJIJJGHIIJHHHHFFFFEFFEBEEEDDDDCDDDEDDDDDBB9<ACD_Mismatch_0_Sense_+_Library_PoolT
AGCAGATAGTAAGCTAGGGAGCAAGATTGGGAAGCTAGAGAGCAAAATTGGGTCTGGGATAGTAGAAGAGCAGGACTTCCATAACAGGGTTCAA
>Frequency_1_QualityScore_FFHHHHHJIJJJJJHIIJJJJJIJJJI;FHIJJJJIJJJJJJJJJGIJIJJJJJJHHFFFFFEEEEEDECDDDDDDDBCDCDDDDBDDBDDDDD_Mismatch_1_Sense_+_Library_PoolT
AGGGGCTGTTTCTGTACAATAGCCTCAGTCATTTGTCTCGCAGCGTTGAAGACGAAGCAGATAGTAAGCTAGGGAGCAAGATTGGGAAGCTAGA
>Frequency_1_QualityScore_FFHHHHHJJJJIJIJJJIIIGIIJJIJJIJJIJJJJJJJJHEIHIIJIHIIIJJHHHGFFFEEEEEEDDBCDDDDA>@CBDDCCDDDCCDDDDD_Mismatch_0_Sense_+_Library_PoolT
AATAGCCTCACTCATTTGTCTCGCAGCGTTGAAGACGAAGCAGATAGTAAGCTAGGGAGCAAGATTGGGAAGCTAGAGAGCAAAATTGGGTCTG
>Frequency_1_QualityScore_FFHHHHHJIIJJAFHHGHIHIJIHJIIJJJJJDHHIJJJJJJJGIIIHFHGIIJIIIJJJJJJIJJIJIHFHHHHHFFFFFFDDEEEDDDDEDD_Mismatch_0_Sense_+_Library_PoolT
TCCATAACAGGGTTCAACCATGGTTGAAATTGTGAGCTACATGTAGAGATAGGGATTAAGAAAATTTGATATTGTTTGATTCTTTTTACAGTCT
>Frequency_1_QualityScore_FFGGHGHGIJIJIJJJJIJIIIGIJJIIJJJJEHFHHFFFDBBDDBDDDCA>CCCCDDDDCCDDDDDDDDCCCCDDD@BD@B?BDAC@C?<5<?_Mismatch_0_Sense_+_Library_PoolT
TCCTGGTGGACAGACCACCACCACCCCGCGGCAAGGCAGGGGCTGTTTCTGTACAATAGCCTCACTCATTTGTCTCGCAGCGTTGAAGACGAAG
>Frequency_1_QualityScore_FFHHHHHJIJJGIJJJJJJJJJIJJJJJJJJJJJJJJJJJIGJJJJJJJJJJJJJJIJFIJJJIIIJIJH_Mismatch_1_Sense_+_Library_PoolT
TTCATCAAATGTGTTCCCATGGAGAATTGCTTCTTTGATATATTATTTTTATGCAGCGTTTGTCAAAGGA
>Frequency_1_QualityScore_FFHHHHHJJJJIJJJJJJJJJJJJJJIJJJJJJJJIJJJJJJJJIHJJJJJJJJJJJJJI_Mismatch_1_Sense_+_Library_PoolT
TCTTTTTACAGTCTTTCATCCTACTGTACACATAAAGGGATTAAAGAAATGCTTTCAGCA
>Frequency_1_QualityScore_BDDF8?<AEABE:C@DC:<<E4C:2C<CE9CDCE@FEB9?BGGFIFIIGGFIIDEFGGIIIIC@=@@@C@FEFIFIC)7=A>ECB_Mismatch_1_Sense_+_Library_PoolT
GATATTGTTTGATTCTTTTTACAGTCTTTCATCCTACTGTACACATAAAGGGATTAAAGAAATGCTTTCATCAAATGTGTTCCCA
>Frequency_1_QualityScore_FFHHHHHJJHIJIJJJJIJHIIJJJJJJJJJJJHHGHJJJJJJJJJIJJJIJIIJGHHHHHFBDFEEEEEDCDEEDDDDDDDDDDDDDDDDEDD_Mismatch_0_Sense_+_Library_PoolT
TTGAAGACGAAGCAGATAGTAAGCTAGGGAGCAAGATTGGGAAGCTAGAGAGCAAAATTGGGTCTGGGATAGTAGAAGAGCAGGACTTCCATAA
>Frequency_1_QualityScore_FFHHHHHJJJJJJJJJJJJJJIJJJJIIJJHHFFFFEEEEDDEEDDDDDDDDDDDDADEDEDDDDDDDDBD<@BDDDDDDBDDDDDDDDDCDED_Mismatch_0_Sense_+_Library_PoolT
AGACCACCACCACCCCGCGGCAAGGCAGGGGCTGTTTCTGTACAATAGCCTCACTCATTTGTCTCGCAGCGTTGAAGACGAAGCAGATAGTAAG
>Frequency_1_QualityScore_DBHDDD:CFH>G;EBG<F>DDF@E><??CGEGHIIIGIIIGII9B;DHGG?FE@8C@)@@@=D7;?CE>??;@D?CB:;@A>C5??=>@C_Mismatch_0_Sense_+_Library_PoolT
ATTGGGTCTGGGATAGTAGAAGAGCAGGACTTCCATAACAGGGTTCAACCATGGTTGAAATTGTGAGCTACATGTAGAGATAGGGATTAA
>Frequency_1_QualityScore_FFHHHHHIIIJJJJJJJJJJJJIIJJJJJJJJJJJJJJIJJJJJJGIJJJIJJJJJJJIJGGIIIJJIJDGHGGHHHEFFFFDEEBEECDDDDB_Mismatch_1_Sense_+_Library_PoolC
ATAGGGATTAAGAAAATTTGATATTGTTTGATTCTTTTTACAGTCTTTCATCCTACTGTACACATAAAGGGATTAAAGAAATGCTTTCACCAAA
>Frequency_1_QualityScore_D:?==DBFFFEGI)<@C<EF;CDC*?F9?CFEFDBBDCEEF@EEB@><B?4CF@CFIFFEGIECC;EFECE:AED7@>BBCCDABCCBBBBABB_Mismatch_1_Sense_+_Library_PoolC
TTCCATAACAGGGGTCAACCATGGTTGAAATTGTGAGCTACATGTAGAGATAGGGATTAAGAAAATTTGATATTGTTTGATTCTTTTTACAGTC
>Frequency_1_QualityScore_FFHHGHHJJJJJJJIIJIJIJIGGHJJJIIIIJJIIJJJJIIIGIGGGHHHFFFFFCECCDC?CDDDDDDBACCDDDDDDADECCDDDDDD=@B_Mismatch_0_Sense_+_Library_PoolC
TCGCAGCGTTGAAGACGAAGCAGATAGTAAGCTAGGGAGCAAGATTGGGAAGCTAGAGAGCAAAATTGGGTCTGGGATAGTAGAAGAGCAGGAC
>Frequency_1_QualityScore_FFHHHHHJJJJJJJJIJJIGHIGH@FIJJJIIJJIJJIJJIIJIJJJJJJJGHFGEFFFFEEEEEEDDDCCDDDDDDDFEDDDDDDDDDDDDDD_Mismatch_1_Sense_+_Library_PoolC
CAGCGTTGAAGACGAAGCAGATAGTAAACTAGGGAGCAAGATTGGGAAGCTAGAGAGCAAAATTGGGTCTGGGATAGTAGAAGAGCAGGACTTC
>Frequency_1_QualityScore_FFHHHHHJJJJJJJJIJJJHJJIJJJJJJJJJJJJJJJJJJJJJJJJIJIJJGGIIIIIIJJJJJJIIJIIIIJIJHGHHH_Mismatch_1_Sense_+_Library_PoolC
AAAAATTTGATATTGTTTGATTCTTTTTACAGTCTTTCATCCTACTGTACACATAAAGGGATTAAAGAAATGCTTTCATCA
>Frequency_1_QualityScore_FFHHGHHIJHIJJJIJJJJHIJJGIJIIIIJJJJJJJJJJJJIJIGJGJ.7@EHHHEDFFFFEEDEEEEDDCCDDDDDDBCDDDDECCCCDBD?_Mismatch_1_Sense_+_Library_PoolC
ACGAAGCAGATAGTAAGCTAGGGAGCAAGATTGGGAAGCTAGAGAGCAAGATTGGGTCTGGGATAGTAGAAGAGCAGGACTTCCATAACAGGGT
>Frequency_1_QualityScore_FFHHHHGGIJJJIJIJJIIJJJJGJJJJJJJIIJGHGIJJJGIJJJJJJJJJJJIJJJJIJIIHHEFHHEHFCFFFEDEEEEEDDDDDCCCDDD_Mismatch_0_Sense_+_Library_PoolT
GCGTTTGTCAAAGGAAACGAATGAATAACAGTAGAGAAGATATGAATTTTCTTTCTCTGAGTCACATATGGGTACCTAATAAGCAATCAGTCGA
