# Supplementary material for: Differential Gene Expression Reveals Candidate Genes for Drought Stress Response in Abies alba (Pinaceae)
Source: PLoS One. 2015 Apr 29;10(4):e0124564. doi: 10.1371/journal.pone.0124564 (PMC4414588; doi:10.1371/journal.pone.0124564)
Supplement: S2 File — (GZ) [file pone.0124564.s002.gz › comp19130_c0_seq1.fa]

>comp19130_c0_seq1 len=621 path=[1:0-171 173:172-187 189:188-494 496:495-497 499:498-541 543:542-545 547:546-620] : tr|B8LRG1|B8LRG1_PICSI Putative uncharacterized protein OS=Picea sitchensis PE=2 SV=1 e-value: 5e-17 blast score: 89.0
AAGAAATCGTGAAGCAGGCAGCTAGAAACTTAATAAGAGCAGCAAAGGCCATTATGGACCGTCATAACCAGAAATTGCTTGCAGGAAAAATGAAGCAGCGGATGAATCTATGGCCCGGTGCTTGTTTTCGGCCCTCCTTCAGCCAGGATAAATAGGCACGTTTTTAGCTTTTCCTGAAGAAATCTTAAATACGCTATTCTTTCAGTTCTTCGTGCATGCTTATGGCAACATTTCTCTATTCTACGGCAACATTTCAACATTCAAGTAAAGTTCTTCGCTTTCTTGGGTTTTGTTTGATAAGGGGATTTTAGTATTGCAAAAACAACACTTCCTCTGTGTTTGAAGTTACTTTTCTTAAAGAACAAGTCTATAAAATTGAAGGCGTGGTTCGATTTTGGAGCTCCCTGGAATCCAGATGGTTATGAAATTCGACCACGCATGTAACAGAGGATTAAGAGGACTGTTGGTATTAATGGTGACCTACAAGTCTATTCATTAGGGCTTAAGCTGTAGTTTTGTTTGCGTCTGGTTAAAATCAACTTCCATGTGGGCTTGTTTTATAGGAGGTTGAATAAGAAACGTGTTGAAATTAGAAGAGTTTGATGTCAAGGTTTGAATCAG

>Frequency_3_QualityScore_FFHHHGHJJJJJJJJJJJJJJJIIJJFHIJJJJJJJIJJJJJJJJJJJHIJJJJHIIIHHGGGGFFFEECDDEC@CCEEDEDC@BCDDDDDDDD_Mismatch_0_Sense_+_Library_PoolT
TTTGGAGCTCCCTGGAATCCAGATGGTTATGAAATTCGACCACGCATGTAACAGAGGATTAAGAGGACTGTTGGTATTAATGGTGACCTACAAG
>Frequency_3_QualityScore_FFHHHHHJJJJJJJJIJJJJJGHIGIJJJJJJJJIIJIIJJFHIJIIJIJHIJJJJIIJIHHHHCGGFEEFFFEDEEDCDDDDDDDDCDEDDDD_Mismatch_0_Sense_+_Library_PoolT
ATTCGACCACGCATGTAACAGAGGATTAAGAGGACTGTTGGTATTAATGGTGACCTACAAGTCTATTCATTAGGGCTTAAGCTGTAGTTTTGTT
>Frequency_3_QualityScore_FFHHFFHJJIJJHJIJJJIIJJJIJIHIIJHHIIJIIGIFHIJIJJJJJIJIHIIJHHHIFEHGIIIIHEHHHGEFD>?BBA@CCBDDBCCCCD_Mismatch_0_Sense_+_Library_PoolT
TTTAGTATTGCAAAAACAACACTTCCTCTGTGTTTGAAGTTACTTTTCTTAAAGAACAAGTCTATAAAATTGAAGGCGTGGTTCGATTTTGGAG
>Frequency_1_QualityScore_FFHHGHHJJJJJJJJJJJJJJJJJJJJJJJGGGHGIJJIIIJJIJJJJJIJJEIIIIIIIFHIJIJEHGCHHFFE>BDAADDDDDADD@CAB<?_Mismatch_0_Sense_+_Library_PoolC
TTTAGTATTGCAAAAACAACACTTCCTCTGTGTTTGAAGTTACTTTTCTTAAAGAACAAGTCTATAAAATTGAAGGCGTGGTTCGATTTTGGAG
>Frequency_3_QualityScore_FFHHHHHJIIJJJJIJIIJJJJJJJJJJJJJJJHHIJJJJJJJJIJJJHIJIIIIIJJIEHGGFGEFFDAD>ACADDDDDDDDDDBCCBC@CCD_Mismatch_0_Sense_+_Library_PoolT
TAGGGCTTAAGCTGTAGTTTTGTTTGCGTCTGGTTAAAATCAACTTCCATGTGGGCTTGTTTTATAGGAGGTTGAATAAGAAACGTGTTGAAAT
>Frequency_2_QualityScore_EFGFHGGHGIIIIIIIIIIHIIGHIIIGHIJJJIIJIJHHIJIGIIJIIIIIIIGI@GIIIGIHGHHHDCDECCDC?ACCDCEDDCDDDDABCB_Mismatch_0_Sense_+_Library_PoolT
TTCATTAGGGCTTAAGCTGTAGTTTTGTTTGCGTCTGGTTAAAATCAACTTCCATGTGGGCTTGTTTTATAGGAGGTTGAATAAGAAACGTGTT
>Frequency_2_QualityScore_FFHHHHHJJJIJJHIIIIJJIIJJIIIIJIJIIIJJJJIIIJIIIJHHIJGEIIIEHIIHHHGGFFDDFEEEECEEECCDCDDDBCDDDCDCAD_Mismatch_0_Sense_+_Library_PoolT
ATGAAATTCGACCACGCATGTAACAGAGGATTAAGAGGACTGTTGGTATTAATGGTGACCTACAAGTCTATTCATTAGGGCTTAAGCTGTAGTT
>Frequency_2_QualityScore_EFHGHHHIFGHHIEIIIEGGIHFEFEAFFEHGIIAEF>CGH@EGIGHGGGHGACGIGGCEEAEABEBC??ACCEE@BACCBEDCBAC?ABBBCC_Mismatch_0_Sense_+_Library_PoolT
TTCTTCGCTTTCTTGGGTTTTGTTTGATAAGGGGATTTTAGTATTGCAAAAACAACACTTCCTCTGTGTTTGAAGTTACTTTTCTTAAAGAACA
>Frequency_2_QualityScore_EEHHHHHGIHIIFHGIHHIC:AFEGIIFFGGGEDHAIG9AFECCGAF?CE7;CAEECECCGGECEEC=@3?B6?BCCC??AAA=BACACCACCC_Mismatch_0_Sense_+_Library_PoolT
CTCCCTGGAATCCAGATGGTTATGAAATTCGACCACGCATGTAACAGAGGATTAAGAGGACTGTTGGTATTAATGGTGACCTACAAGTCTATTC
>Frequency_2_QualityScore_FFHGGFGJJIIJIIJJJIJJJGGIIIHIIIHIIIIIIJEHIIHIGHIIIHIFGGGHHEEGIH?CEBCDE<?C2?CCDC;?CAACDDC;?A??=?_Mismatch_0_Sense_+_Library_PoolT
GCAAAAACAACACTTCCTCTGTGTTTGAAGTTACTTTTCTTAAAGAACAAGTCTATAAAATTGAAGGCGTGGTTCGATTTTGGAGCTCCCTGGA
>Frequency_2_QualityScore_EEEHEGHIHIIIGIIIIIIIICHGIIDCGGIIHGIIGHIIGHG=CGFFCCCDBC69ACA?6=><=CCCCACACCDCCDA=?CCC;BCCCB?_Mismatch_0_Sense_+_Library_PoolT
GCGGATGAATCTATGGCCCGGTGCTTGTTTTCGGCCCTCCTTCAGCCAGGATAAATAGGCACGTTTTTAGCTTTTCCTGAAGAAATCTTAA
>Frequency_2_QualityScore_FFHHHHHJJJJIJJJJJJIJJIIJJJIIIJJJIIJJJIJJJJJJJJJJJJJIJJIIIIGHFGGEFEEEEEEDCCCDDDDDBCDEEEEDCCCCDD_Mismatch_0_Sense_+_Library_PoolT
TTCGATTTTGGAGCTCCCTGGAATCCAGATGGTTATGAAATTCGACCACGCATGTAACAGAGGATTAAGAGGACTGTTGGTATTAATGGTGACC
>Frequency_2_QualityScore_EEFCEDAC@EEGGGH@GGIIHEAEGHGFGIHIHGGGHGE<CCE?BCGD;:CDGE?@DABEDDAB?ACCCCCAAC?A??ACACA?BA@AACC@CC_Mismatch_0_Sense_+_Library_PoolT
TGAAGGCGTGGTTCGATTTTGGAGCTCCCTGGAATCCAGATGGTTATGAAATTCGACCACGCATGTAACAGAGGATTAAGAGGACTGTTGGTAT
>Frequency_2_QualityScore_FFGHHHGJJJIJJJJJJJJIEIIHEIHIIIIJJHIJIHIIIIIJFGIIEIIIIHIIJJIGIIJJJJIHHFFFFEEEECCECCDEECCDCDCCBC_Mismatch_0_Sense_+_Library_PoolT
AAATCTTAAATACGCTATTCTTTCAGTTCTTCGTGCATGCTTATGGCAACATTTCTCTATTCTACGGCAACATTTCAACATTCAAGTAAAGTTC
>Frequency_2_QualityScore_FFHHHHHJJJJJIJJJJIJGIIIIIIIJJIIIJJIJJJJJJJJJJIJIIIIIIIEGHEGGGFFEEEEDECCACCEEEEDDCDDDDDBCCCDCCE_Mismatch_0_Sense_+_Library_PoolT
GGAGCTCCCTGGAATCCAGATGGTTATGAAATTCGACCACGCATGTAACAGAGGATTAAGAGGACTGTTGGTATTAATGGTGACCTACAAGTCT
>Frequency_2_QualityScore_FFHHGGHIIIFGIIEFIIIEGGIIIEHFIGIIIIGIIHIIIIGGIIGHAGEGIIIGFAGGGCGGIGCGE=@ACDCCDCACCBCCCBCCCACBAC_Mismatch_0_Sense_+_Library_PoolT
CAAAAACAACACTTCCTCTGTGTTTGAAGTTACTTTTCTTAAAGAACAAGTCTATAAAATTGAAGGCGTGGTTCGATTTTGGAGCTCCCTGGAA
>Frequency_2_QualityScore_FFHHHHHJJJJJJIIJIJJJIHIHIJJIJJJJJJIJJIJIIJJIJIJJJIJIIJJHIJGHGHHHHFFFFCDDDDDDDCEEDDDCDDCDDDCDCD_Mismatch_0_Sense_+_Library_PoolT
AGTCTATAAAATTGAAGGCGTGGTTCGATTTTGGAGCTCCCTGGAATCCAGATGGTTATGAAATTCGACCACGCATGTAACAGAGGATTAAGAG
>Frequency_2_QualityScore_FFHGFGHJIJJIIJHIDHIGIIJIIIIIIJIIIIHHIIGHGIEEHIIGIIIBGIIIIIGIHHEHGGFEFECBCCCEDCAC_Mismatch_0_Sense_+_Library_PoolT
AATTCGACCACGCATGTAACAGAGGATTAAGAGGACTGTTGGTATTAATGGTGACCTACAAGTCTATTCATTAGGGCTTA
>Frequency_2_QualityScore_FEHHFHHIHIIIIIIGIIHHIIGIJIJJJJJJIIIIEGIIHIIIIGIHGIIIJJJGHGFFFFFFEEDDD?CDDCDCDDDDCDDD?CCDEEECCA_Mismatch_0_Sense_+_Library_PoolT
GTGGTTCGATTTTGGAGCTCCCTGGAATCCAGATGGTTATGAAATTCGACCACGCATGTAACAGAGGATTAAGAGGACTGTTGGTATTAATGGT
>Frequency_2_QualityScore_FFHHHGHJJJIIJIJIJJJJJHIIGIIIIIJIIIJIIJJJJJJJIIJJJJJJIIIIHHHHGGFEEEEEEEEDEEDDDDDDDDDDDDEECCDCDC_Mismatch_0_Sense_+_Library_PoolT
AAAGAACAAGTCTATAAAATTGAAGGCGTGGTTCGATTTTGGAGCTCCCTGGAATCCAGATGGTTATGAAATTCGACCACGCATGTAACAGAGG
>Frequency_2_QualityScore_FFHHHHGJJIIJJIIIIIJJIJJJJIJIJIJJJJJJJIIIJJJJIIIIGIIJJJIGIHHHGGFEDDDDDCCEEDDCCCDCDDDDDDDDDDDDDD_Mismatch_0_Sense_+_Library_PoolT
AAAATTGAAGGCGTGGTTCGATTTTGGAGCTCCCTGGAATCCAGATGGTTATGAAATTCGACCACGCATGTAACAGAGGATTAAGAGGACTGTT
>Frequency_2_QualityScore_EFHHHHHJJJJJJJJJJJJJIHJJIIJJJJJIJIJIIIIIJJJJIJGIJJCEIIJIIJIGGHHGHHFECCEDEECEEEDDCCCDDDDDDDDCDB_Mismatch_0_Sense_+_Library_PoolT
ATTCTACGGCAACATTTCAACATTCAAGTAAAGTTCTTCGCTTTCTTGGGTTTTGTTTGATAAGGGGATTTTAGTATTGCAAAAACAACACTTC
>Frequency_2_QualityScore_FFGHHHGJJJJIIJJJIJJIIIJIJJIIJIIIHIJGIJIIIIIJIIIJIIJJGIIIIFHIHGHGGGEEEEEDDDECEEEEEEECCCDDCCCCDD_Mismatch_0_Sense_+_Library_PoolT
ATGGTTATGAAATTCGACCACGCATGTAACAGAGGATTAAGAGGACTGTTGGTATTAATGGTGACCTACAAGTCTATTCATTAGGGCTTAAGCT
>Frequency_1_QualityScore_FFHHHHHJJJJJJJJJJJJJJJJJJJJJJJJJJJJJJJJJJJJJJIIIJIHJJGHIJIHIHHEHHHFFFCDEECEDAEDEDEFEDCDDDD@CDD_Mismatch_0_Sense_+_Library_PoolT
GATGGTTATGAAATTCGACCACGCATGTAACAGAGGATTAAGAGGACTGTTGGTATTAATGGTGACCTACAAGTCTATTCATTAGGGCTTAAGC
>Frequency_1_QualityScore_FFHHHHHJJIGHJHIJJJJIJJEIJJGIJJGHIJJJJJJHIJJJJJJJJJHIJEHGIIJJIJIJJHGFHCDFFEFFEEEEDEDDDDDBDDDDCC_Mismatch_0_Sense_+_Library_PoolT
CATGTAACAGAGGATTAAGAGGACTGTTGGTATTAATGGTGACCTACAAGTCTATTCATTAGGGCTTAAGCTGTAGTTTTGTTTGCGTCTGGTT
>Frequency_1_QualityScore_D?BBHBBDF@E?BDHH@?AFCG<EE9DHDGIII9DDDHD<DGCAGCC8CHHGIIGGHFHHFEE:?DBC?66655;@CCDC>>5>>C:>CCCC@>_Mismatch_1_Sense_+_Library_PoolT
ATGGAGCTCCCTGGAATCCAGATGGTTATGAAATTCGACCACGCATGTAACAGAGGATTAAGAGGACTGTTGGTATTAATGGTGACCTACAAGT
>Frequency_1_QualityScore_FFHHHHGJGIIJJJJJJJJJJJJJJJJIJHHJJIJJJJJJJJJIIIJHIJIJIJGIIJJIJHHHHHFFFFDEDEEDDDDDDD>CDDDDEDDDDC_Mismatch_0_Sense_+_Library_PoolT
GTTTGAAGTTACTTTTCTTAAAGAACAAGTCTATAAAATTGAAGGCGTGGTTCGATTTTGGAGCTCCCTGGAATCCAGATGGTTATGAAATTCG
>Frequency_1_QualityScore_FFHHHHHJJJJJJJJIIJJGJJJIGIJJJJJJJJJIJJJJJJIIFHIGIJJJJJJGJJIHEIEHGHHFFFDEDEEDCDDBDDDDDDDDCDDDDC_Mismatch_2_Sense_+_Library_PoolT
TAACACTTCCTCTGTGTTTGAAGTTACTTTTCTTAAAGAACGAGTCTATAAAATTGAAGGCGTGGTTCGATTTTGGAGCTCCCTGGAATCCAGA
>Frequency_1_QualityScore_FFHHFHHFHJJJJJJJJJIIJJJJJJJJJJJJJJJJJJJGHIJIJGHHHHHFFFDDDDDDDDEEDDDDDDDDDDDDDDDDDDDCDDDBDDEEEE_Mismatch_0_Sense_+_Library_PoolT
GGCGTGGTTCGATTTTGGAGCTCCCTGGAATCCAGATGGTTATGAAATTCGACCACGCATGTAACAGAGGATTAAGAGGACTGTTGGTATTAAT
>Frequency_1_QualityScore_DDBDDFDFGGHIAFG:DG=@?@=CBFHEHHFG99?FHI?F?DHCHB9B9;@>CGHGCH=?=>>AA@C7?D?@_Mismatch_1_Sense_+_Library_PoolT
GTTATGAAATTCGACCACGCATGTAACAGAGGATTAAGAGGACTGTTGGTATTAATGGTGACCTACAAGTCA
>Frequency_1_QualityScore_FFHHHHHJJJJJIIJJJIJHJJJJCHAHIJIJFHJIHHJJJJGGIJJJJJHIJJGHCHHDHHAEHDDFFEFEEEEDADDBDDDDDDDDCCDDD@_Mismatch_0_Sense_+_Library_PoolT
AGCTGTAGTTTTGTTTGCGTCTGGTTAAAATCAACTTCCATGTGGGCTTGTTTTATAGGAGGTTGAATAAGAAACGTGTTGAAATTAGAAGAGT
>Frequency_1_QualityScore_DDHFHHHIGFEGFIHEHBHHIGHHGGHEFHGHBD?BFGGCHFDFHGB@GGICF@CGCE=C@ECECBC?>BAE>ACBD@BBB=@?_Mismatch_0_Sense_+_Library_PoolT
AAGAACAAGTCTATAAAATTGAAGGCGTGGTTCGATTTTGGAGCTCCCTGGAATCCAGATGGTTATGAAATTCGACCACGCATG
>Frequency_1_QualityScore_FFHHHGHJJJJJJJJJJJJJJIIJJJJJJJJHIIIJJJHJJJJJJIJJJJJJJJJJJJJJJJJIJJJJHECHEFDDCEDFEEDDDDDDEEDDCD_Mismatch_0_Sense_+_Library_PoolT
TGAAGAAATCTTAAATACGCTATTCTTTCAGTTCTTCGTGCATGCTTATGGCAACATTTCTCTATTCTACGGCAACATTTCAACATTCAAGTAA
>Frequency_1_QualityScore_FFHFHHHJHIJJJJJJJJJJIJHJJDHIJJIJJJGIIJJJIIIEHHHJGIIIIJIIIGGHHIJJIIIJIEHCHHHGFFFFFDDDDDDCCC_Mismatch_0_Sense_+_Library_PoolT
AACAGAGGATTAAGAGGACTGTTGGTATTAATGGTGACCTACAAGTCTATTCATTAGGGCTTAAGCTGTAGTTTTGTTTGCGTCTGGTTA
>Frequency_1_QualityScore_FFHHHHHGIJGIJJJIJJIHGHIIIIJJIJIIJGJJJFIIHIGHIIIJGHIIIFHIHIJIIHIJJJJGHFFF>@ACEEEC>ACDDDCCCD@C@@_Mismatch_2_Sense_+_Library_PoolT
GGACTGTTGGTATTAATGGTGACCTACAAGTCTATTCAATGGGGCTTAAGCTGTAGTTTTGTTTGCGTCTGGTTAAAATCAACTTCCATGTGGG
>Frequency_1_QualityScore_FFHHHHHIJJJ>HGIJGIIJJIIJIIJJIHIJJGHIIIHJIIFHIJJJJJIGJHGIHIJJIJJJJGHHHEDFFFFFEDEAEEEDDDDDDDDDDD_Mismatch_0_Sense_+_Library_PoolT
ACGCATGTAACAGAGGATTAAGAGGACTGTTGGTATTAATGGTGACCTACAAGTCTATTCATTAGGGCTTAAGCTGTAGTTTTGTTTGCGTCTG
>Frequency_1_QualityScore_FFHHHHHIJJJGJJJJJJJIJJJJJJJJJJJJJJIJJJJJIJJJJJJIIIIJIIJIJJJJJJHHHHHHFFFDDEEDDDCCDDDDDDDDDDDEDC_Mismatch_0_Sense_+_Library_PoolT
CTTATGGCAACATTTCTCTATTCTACGGCAACATTTCAACATTCAAGTAAAGTTCTTCGCTTTCTTGGGTTTTGTTTGATAAGGGGATTTTAGT
>Frequency_1_QualityScore_FFHFHHHJJJJIJJIIJHIJJFIIJIJJJJJIJJJJJIJJIIJJJJJIJDIHIJJJFGFHIJHIJJHHHHHGHFFFFFDEDD=CDDDD_Mismatch_0_Sense_+_Library_PoolT
TGGTGACCTACAAGTCTATTCATTAGGGCTTAAGCTGTAGTTTTGTTTGCGTCTGGTTAAAATCAACTTCCATGTGGGCTTGTTTTAT
>Frequency_1_QualityScore_FEHHHHHJJJJIJJJJJJJIJJJIIGIJJJIJJJFIJJJIJFHJJIHIHIGHHGIEGGHIIHHHEEFHEDDDEFDDDCDDDDDDDDCDDD@CCC_Mismatch_0_Sense_+_Library_PoolT
CAACATTTCAACATTCAAGTAAAGTTCTTCGCTTTCTTGGGTTTTGTTTGATAAGGGGATTTTAGTATTGCAAAAACAACACTTCCTCTGTGTT
>Frequency_1_QualityScore_FFGHHHHJJIJGIIIIJJIJHHDHIJJJJJJGGGIIIIJIIJJJIJJJIJIJIGGGIBHHIHEFFFFEECCEDCDDDDDBCAB?CDCDCC@4>C_Mismatch_0_Sense_+_Library_PoolT
CACTTCCTCTGTGTTTGAAGTTACTTTTCTTAAAGAACAAGTCTATAAAATTGAAGGCGTGGTTCGATTTTGGAGCTCCCTGGAATCCAGATGG
>Frequency_1_QualityScore_DFDHHDDGIJJJJIIJJJJJIJIFJIHHGIJJIJJJFHGGIIIIIGG8DGFEHFHHGGI_Mismatch_0_Sense_+_Library_PoolT
TGAAGTTACTTTTCTTAAAGAACAAGTCTATAAAATTGAAGGCGTGGTTCGATTTTGGA
>Frequency_1_QualityScore_FFHHHHHJGIJJJJJJJJJJJJJJJJJJJJIJJJJJJIJJJJJJJJJJJJJJJJJJGGEHEHFHH@CFFDFEEEEDCCEDEEEEEFE_Mismatch_0_Sense_+_Library_PoolT
CCAGATGGTTATGAAATTCGACCACGCATGTAACAGAGGATTAAGAGGACTGTTGGTATTAATGGTGACCTACAAGTCTATTCATTA
>Frequency_1_QualityScore_FFHFHFHIJJJJJIJIIJJIIJJJJIJJJJJJIJIJJJJIIJJJIJJHIJJDHIJJHHHHHHHFFFFFEEDDEEEEEEEEEECDDDDDD_Mismatch_0_Sense_+_Library_PoolT
TGGTTATGAAATTCGACCACGCATGTAACAGAGGATTAAGAGGACTGTTGGTATTAATGGTGACCTACAAGTCTATTCATTAGGGCTTA
>Frequency_1_QualityScore_FFHHHHHJJJJJJJJJJJJJJJJJJJJJJJJIJIHIGIJGJJJJIJIIHIIHJJIIJJIIJHHGHFFFFFEDEEDDDDDDDDDDDDDDDDDDED_Mismatch_0_Sense_+_Library_PoolT
CTGTGTTTGAAGTTACTTTTCTTAAAGAACAAGTCTATAAAATTGAAGGCGTGGTTCGATTTTGGAGCTCCCTGGAATCCAGATGGTTATGAAA
>Frequency_1_QualityScore_FFGHHHHJJJJJJJJHHHIJIIIIIIIHIIIJJJJJJGIIIGGHIHIJIHIDGIIJIJIJIIIHIHCEH?DFCDCC@CCDDDC@DDDBDDDCDD_Mismatch_0_Sense_+_Library_PoolT
ACAACACTTCCTCTGTGTTTGAAGTTACTTTTCTTAAAGAACAAGTCTATAAAATTGAAGGCGTGGTTCGATTTTGGAGCTCCCTGGAATCCAG
>Frequency_1_QualityScore_FEHHHHHJJJJJJJJIJJJJJJJJJIJJJIGIJJJHIIFIIJJFGIJIJIIJJJGHHGIJJJHGHGHFFFDEFFEDDEDDDCDDDDDCDCDD?B_Mismatch_2_Sense_+_Library_PoolT
GTGACCTACAAGTCTATTCAATGGGGCTTAAGCTGTAGTTTTGTTTGCGTCTGGTTAAAATCAACTTCCATGTGGGCTTGTTTTATAGGAGGTT
>Frequency_1_QualityScore_FFHHHHHJIJJJEHFHJFHHHIIIJJHHJJIIJJFHIJIIJJJCHIIJJJJJJJGGHEHHHHGFEFFFFCDCEEDDDDDDDDEDDBDDDDDDDD_Mismatch_0_Sense_+_Library_PoolT
CACGCATGTAACAGAGGATTAAGAGGACTGTTGGTATTAATGGTGACCTACAAGTCTATTCATTAGGGCTTAAGCTGTAGTTTTGTTTGCGTCT
>Frequency_1_QualityScore_FFHHHHFIIGJJJJGHHIEIGGGGHGHDHIJIIIIJCGHHIGHIIIIJFHIIIIJIJFHJIIEAEHGGFEFDFCCCEEDEC@C5>;;=@?BDCC_Mismatch_0_Sense_+_Library_PoolT
TACGCTATTCTTTCAGTTCTTCGTGCATGCTTATGGCAACATTTCTCTATTCTACGGCAACATTTCAACATTCAAGTAAAGTTCTTCGCTTTCT
>Frequency_1_QualityScore_FFHHHHHJJJJJIJJJHHGHIJJJJJIJJJJJJJJJJJJJJJJJIJIIJJIJEHIJJJJGIIIJIIHHHDEEFECEEDDDDDDDDDDDDDCDDD_Mismatch_0_Sense_+_Library_PoolT
AACAACACTTCCTCTGTGTTTGAAGTTACTTTTCTTAAAGAACAAGTCTATAAAATTGAAGGCGTGGTTCGATTTTGGAGCTCCCTGGAATCCA
>Frequency_1_QualityScore_FFHHGHDGHIGGJIJDHIJJJJJJJJEHIHIJJJIIJJJIIJJIIJJIJJJJIIJJJJJJIJIIJHHHE?CFFFFEEEECEDDDEDDCC@BCDB_Mismatch_2_Sense_+_Library_PoolT
TGTTGGTATTAATGGTGACCTACAAGTCTATTCAATGGGGCTTAAGCTGTAGTTTTGTTTGCGTCTGGTTAAAATCAACTTCCATGTGGGCTTG
>Frequency_1_QualityScore_DFHHHHHJJJJJJJJJJJJJJJIJJIJJJJJJIJJJJJIJJEIJJIJJJJJJIJIJJJIIHHHGHHFFFFFDCEDDDDEEDDDDDEDDDDDDDB_Mismatch_0_Sense_+_Library_PoolT
GGCACGTTTTTAGCTTTTCCTGAAGAAATCTTAAATACGCTATTCTTTCAGTTCTTCGTGCATGCTTATGGCAACATTTCTCTATTCTACGGCA
>Frequency_1_QualityScore_FFHHHHHJJJJJJJJJJJHJJJJJJJJJJJIJJJJJJGJJJJJIJIJHIIJJIJJJJJIJJJHGHHHHFFFFECDEEEECDDEEEDDDDDDDBD_Mismatch_0_Sense_+_Library_PoolT
CGTTTTTAGCTTTTCCTGAAGAAATCTTAAATACGCTATTCTTTCAGTTCTTCGTGCATGCTTATGGCAACATTTCTCTATTCTACGGCAACAT
>Frequency_1_QualityScore_FFHHHHHJJJJJJJJJJIJJHIJJJIJJJIJJIJJJHIIJJJIIIIJIIJJHIJHIJJIJJHHHFFFFFFEEED5=CCDDEDDCDDDDADCDDC_Mismatch_2_Sense_+_Library_PoolT
CAATGGGGCTTAAGCTGTAGTTTTGTTTGCGTCTGGTTAAAATCAACTTCCATGTGGGCTTGTTTTATAGGAGGTTGAATAAGAAACGTGTTGA
>Frequency_1_QualityScore_FFHHHHHJJJJJJJHHIGJIJJJJJJJJJJJJIIJJJHIIHIJIJJJJJJJHIIJJFEEHJIDHIGHHHHHHFFDFFDDEDDACDDDDDCCCDB_Mismatch_0_Sense_+_Library_PoolT
TGGTGACCTACAAGTCTATTCATTAGGGCTTAAGCTGTAGTTTTGTTTGCGTCTGGTTAAAATCAACTTCCATGTGGGCTTGTTTTATAGGAGG
>Frequency_1_QualityScore_FFHHHHHJIJJJJJIIHJJJJJJJJJJIIIJJIJIIJHJJHBFIIIIIHIIJJJJIJJIIHGHCHFEEDFDDEEEEEEDDDEDDDDDDDDDDED_Mismatch_1_Sense_+_Library_PoolT
TTTCTTAAAGAACAAGTCTATAAAATTGAAGGCGTGGTTCGATTTTGGAGATCCCTGGAATCCAGATGGTTATGAAATTCGACCACGCATGTAA
>Frequency_1_QualityScore_FFHHHHHJJJJHHIJJIJJJJJJJJJJJJJJJJJJIJJJIJGHJJJJJIIJJJJIIDHIEHFDFFDDDEDDDDCCDDDCDDDD?CCDDDCCCCC_Mismatch_1_Sense_+_Library_PoolT
CACTTCCTCTGTGTTTGAAGTTACTTTTCTTAAAGAACGAGTCTATAAAATTGAAGGCGTGGTTCGATTTTGGAGCTCCCTGGAATCCAGATGG
>Frequency_1_QualityScore_FFHHHHGJJJJJJJJJJJJJJJIJHIJJIJJJJJJJJJJJJJJJJJJJJJJJJJJJGIJFHHHHFFFFFAEDCEDDDCDCCBDDDDDDDDDDDC_Mismatch_0_Sense_+_Library_PoolT
ATTTTGGAGCTCCCTGGAATCCAGATGGTTATGAAATTCGACCACGCATGTAACAGAGGATTAAGAGGACTGTTGGTATTAATGGTGACCTACA
>Frequency_1_QualityScore_FFHHHHHJJJIIIJJJJJJJGJGEHIJJJJJIJJJJJIJJHHGDGIHJJJJIJJJJJHIIJJG_Mismatch_0_Sense_+_Library_PoolT
TCTGGTTAAAATCAACTTCCATGTGGGCTTGTTTTATAGGAGGTTGAATAAGAAACGTGTTGA
>Frequency_1_QualityScore_FFHHFFGIGIJGIGIEHIJJIJJI@DDDHIIIJIJIDFHIDFHIFHGHIGIII==EGHIIGCHHAEFFFFD>_Mismatch_0_Sense_+_Library_PoolT
GAAATTCGACCACGCATGTAACAGAGGATTAAGAGGACTGTTGGTATTAATGGTGACCTACAAGTCTATTCA
>Frequency_1_QualityScore_AB:DD?AEHIFHAGBDCFCF@HGHGGIBC?EHDC;GBA90BBBFBHG?FHIIFHHCBG@FGCGGHC=3;7.7?B?BCCCDCACC:?CA?BCCCC_Mismatch_2_Sense_+_Library_PoolT
GTATTAATGGTGACCTACAAGTCTATTCAATGGGGCTTAAGCTGTAGTTTTGTTTGCGTCTGGTTAAAATCAACTTCCATGTGGGCTTGTTTTA
>Frequency_1_QualityScore_FDDDBDHIIIGHHEGGIIBGGIIIEHHIIJIJJGIIGIGGHGIIIJJIJIJIJIGHHIIJCGCHAGGIG;A>AA>?B?A=A;A?ACDDCD:<;@_Mismatch_1_Sense_+_Library_PoolT
GTGCATGCTTATGGCAACATTTCTCTATTCTACAGCAACATTTCAACATTCAAGTAAAGTTCTTCGCTTTCTTGGGTTTTGTTTGATAAGGGGA
>Frequency_1_QualityScore_FFHHHHHJJJJJJJIJJJJJJJJJJGHJJJJIJJJJJJJJJJJJJJJJHJIIJEHHFHHEFFBEDEDEDDCDDBDDEEEEDDACDDDDDDDDDC_Mismatch_0_Sense_+_Library_PoolT
TTGGAGCTCCCTGGAATCCAGATGGTTATGAAATTCGACCACGCATGTAACAGAGGATTAAGAGGACTGTTGGTATTAATGGTGACCTACAAGT
>Frequency_1_QualityScore_FFHHHHHJJJJJJJJJJJJJIIJJJIIJJJJJJJIJJJJJJIGHJJJJJJJIGIIIJIJHEHHHHHFFFDFFFEEEDDDBDDDDDDDADDDCDD_Mismatch_0_Sense_+_Library_PoolT
GCAACATTTCAACATTCAAGTAAAGTTCTTCGCTTTCTTGGGTTTTGTTTGATAAGGGGATTTTAGTATTGCAAAAACAACACTTCCTCTGTGT
>Frequency_1_QualityScore_FFHGGHHJJIJJJJJHIHJIJJJJIJJJJHJJJJFHJJIJIICGIJJJJHIIFGIIIIHIHIHHCHCE@BCE;@@CCCDDA@CCDDDDDBBDDD_Mismatch_0_Sense_+_Library_PoolT
TTAGGGCTTAAGCTGTAGTTTTGTTTGCGTCTGGTTAAAATCAACTTCCATGTGGGCTTGTTTTATAGGAGGTTGAATAAGAAACGTGTTGAAA
>Frequency_1_QualityScore_FFHHHHFIJJIIJIJJJJJJJIJJJJJHIJJIJJJJJIJJJIHIJIIFIJJIIGIJJJJIIJGHHGHHFFFFFFDEEEDDEDDDDEDEECDBDB_Mismatch_0_Sense_+_Library_PoolT
TAAATACGCTATTCTTTCAGTTCTTCGTGCATGCTTATGGCAACATTTCTCTATTCTACGGCAACATTTCAACATTCAAGTAAAGTTCTTCGCT
>Frequency_1_QualityScore_FFHHHHHJIJJJJJJHIHGIIJJJJJJJHIJJJJHHIJIJJJIJJJJIGIIHHHHFFFFFEEEEEDDDDDDDDDDDEDDDDDEDDDDDDDDDDE_Mismatch_1_Sense_+_Library_PoolT
TTTTCTTAAAGAACGAGTCTATAAAATTGAAGGCGTGGTTCGATTTTGGAGCTCCCTGGAATCCAGATGGTTATGAAATTCGACCACGCATGTA
>Frequency_1_QualityScore_FFHHHHHHHCGHGHIHHJEGFFFHIJJGHGGIIIHHIJ@GHFHIIJHIGDDGHIJGHHIIIJIIAEHHFHFFFFFFBCDCDDECCDDBCCBBCC_Mismatch_0_Sense_+_Library_PoolT
TCAGCCAGGATAAATAGGCACGTTTTTAGCTTTTCCTGAAGAAATCTTAAATACGCTATTCTTTCAGTTCTTCGTGCATGCTTATGGCAACATT
>Frequency_1_QualityScore_FFHHHHHJJJJJIIJJJJJJJIFIJJJIJJJJJJJJJJJJJJJIIJJIJJJJJJJJJJIJIJJJJIHHFAAEHFFFFFDDDDCDDDD;?DDD?C_Mismatch_0_Sense_+_Library_PoolT
TTCAGTTCTTCGTGCATGCTTATGGCAACATTTCTCTATTCTACGGCAACATTTCAACATTCAAGTAAAGTTCTTCGCTTTCTTGGGTTTTGTT
>Frequency_1_QualityScore_FFHHHGHGIJJIGJJJJJJJJIIJIJJGIJJJJJJHGJJJJJJJJIHIIJJGHGEHJJJJJJJJHHHHFFFFEEEECDDDDCCDBDCCDCDCDD_Mismatch_0_Sense_+_Library_PoolT
CAAGTCTATTCATTAGGGCTTAAGCTGTAGTTTTGTTTGCGTCTGGTTAAAATCAACTTCCATGTGGGCTTGTTTTATAGGAGGTTGAATAAGA
>Frequency_1_QualityScore_F?DHHGHIHJEGGGHIIJGHGJGIHGH@FDHIJHIIIIGIJHHFFFFEEDCEEABDB>@@:@DDDDDBBBDDBDACCDDDDCCDDCCDACDDCD_Mismatch_0_Sense_+_Library_PoolT
GAAGCAGCGGATGAATCTATGGCCCGGTGCTTGTTTTCGGCCCTCCTTCAGCCAGGATAAATAGGCACGTTTTTAGCTTTTCCTGAAGAAATCT
>Frequency_1_QualityScore_FEHHHHDHIJJJJJJJJHHJHIIJGIJJJIJJJJIJJJJJIJJHIIIJGIJJJJJJJJJFGHIIIJIFHEHHGFFFFDFEDCEDDBCDDCDCDD_Mismatch_0_Sense_+_Library_PoolT
TAATGGTGACCTACAAGTCTATTCATTAGGGCTTAAGCTGTAGTTTTGTTTGCGTCTGGTTAAAATCAACTTCCATGTGGGCTTGTTTTATAGG
>Frequency_1_QualityScore_FFHHHHHJJJJJJJJIJJJJJJJIJJJJJJJIJJJJJJIIJJJHIJJJJJIJJIJJJJJIIJJHHHHFFFBDFDEECBBDDDEDDEFEDDC_Mismatch_0_Sense_+_Library_PoolT
ACATTTCTCTATTCTACGGCAACATTTCAACATTCAAGTAAAGTTCTTCGCTTTCTTGGGTTTTGTTTGATAAGGGGATTTTAGTATTGCA
>Frequency_1_QualityScore_FFHHHHHIIIJJJJJIJJJJJJJJJJJJJJFHIJJHIIJHIJJJJJJJIJJJJJGHIJJJIJJEHHHFFEFEECEEEDDCCCCDDCCDCDEDDD_Mismatch_0_Sense_+_Library_PoolT
CATTCAAGTAAAGTTCTTCGCTTTCTTGGGTTTTGTTTGATAAGGGGATTTTAGTATTGCAAAAACAACACTTCCTCTGTGTTTGAAGTTACTT
>Frequency_1_QualityScore_DDHHDDHIGEDEEIIE?3AFGIIHICHHGGDDHIGG>?CGHGE2BGHBHGEHIIIDIIGEGEHEHDEBDD>>@6;.6AC@CDACCC@C?88?@B_Mismatch_0_Sense_+_Library_PoolT
GTTACTTTTCTTAAAGAACAAGTCTATAAAATTGAAGGCGTGGTTCGATTTTGGAGCTCCCTGGAATCCAGATGGTTATGAAATTCGACCACGC
>Frequency_1_QualityScore_DDDGFHHHIIIFC<FHECEIIIGIIIGGH>DHHHIIIIGGIIEIIIIGG8@EGGEEHICE;AHFFCCCB@BCEACCCAC?ACCCCCCCBCBCBC_Mismatch_0_Sense_+_Library_PoolT
TAAAATTGAAGGCGTGGTTCGATTTTGGAGCTCCCTGGAATCCAGATGGTTATGAAATTCGACCACGCATGTAACAGAGGATTAAGAGGACTGT
>Frequency_1_QualityScore_FFHHHHHJJJJJJJJJJJJJJJJJJJJJJJJJJJJIJJJJJJIJJIJJJJJJJJJJIJJIJJIIIJIIJHHHHHGFFDDDDDDFEEDDDDDDDE_Mismatch_0_Sense_+_Library_PoolT
TTCCTGAAGAAATCTTAAATACGCTATTCTTTCAGTTCTTCGTGCATGCTTATGGCAACATTTCTCTATTCTACGGCAACATTTCAACATTCAA
>Frequency_1_QualityScore_DFHHHHHHIJJJJJJJJJIIJJJJIJIJJJJJIIGIIJGEHGIJJJIJJJIGEGHEGEHIBHEGHHHGHHFFFCDCC@BBBDD?BCB<CDBCCB_Mismatch_1_Sense_+_Library_PoolT
ATTTTAGTATTGCAAAAACAACACTTCCTCTGTGTTTGAAGTTACTTTTCTTAAAGAACGAGTCTATAAAATTGAAGGCGTGGTTCGATTTTGG
>Frequency_1_QualityScore_FFHHHHDEGHJJHI<FHJIIGDEEGGADB:?BBF?BDGIIJJG>DBE<;@FGG=DCC@EHHEHHDFFFDCA@6;;>;>5;5:?:>C@5:@AAA@_Mismatch_0_Sense_+_Library_PoolT
ATTCAAGTAAAGTTCTTCGCTTTCTTGGGTTTTGTTTGATAAGGGGATTTTAGTATTGCAAAAACAACACTTCCTCTGTGTTTGAAGTTACTTT
>Frequency_1_QualityScore_FFHHHHGGJJJJJJJJJJJJJJHIIJJJIIIIIJJJJJJJJJJJHIJJJJGHHHIIJJIIJIJIIIJJJHHFFDDED?DDDDDDDDDDDDDDDD_Mismatch_0_Sense_+_Library_PoolT
TGCAAAAACAACACTTCCTCTGTGTTTGAAGTTACTTTTCTTAAAGAACAAGTCTATAAAATTGAAGGCGTGGTTCGATTTTGGAGCTCCCTGG
>Frequency_1_QualityScore_FFHHHHFHIIIJJIJJJJJJJJJJJJJJJIJJIJJJJJJJJJJJIJJJFHIJJJJJJJJJJJJJJJJJIHHHFFDFEEEEEEDDDD?BDDDDDD_Mismatch_0_Sense_+_Library_PoolT
TACAAGTCTATTCATTAGGGCTTAAGCTGTAGTTTTGTTTGCGTCTGGTTAAAATCAACTTCCATGTGGGCTTGTTTTATAGGAGGTTGAATAA
>Frequency_1_QualityScore_FFHHHHHJJJJJJJJJJJJJJJJJJJJJJJIJJJJJJJJJJJIJJHJJJHHIJGHIJJEIJHHGHGHFFFBDCEEEEEFE>ABCDD@CCDDDDD_Mismatch_0_Sense_+_Library_PoolT
GTTATGAAATTCGACCACGCATGTAACAGAGGATTAAGAGGACTGTTGGTATTAATGGTGACCTACAAGTCTATTCATTAGGGCTTAAGCTGTA
>Frequency_1_QualityScore_FFHHHHHJHIJJHIIJGGIIJHHJIJJIJJJJFHIDIGIIIJJHGGHIIJJJJJJGIHCHGGIHIJJFHHFFFF@C@CEEDDCCDCDDDDDDCC_Mismatch_0_Sense_+_Library_PoolT
GAGGACTGTTGGTATTAATGGTGACCTACAAGTCTATTCATTAGGGCTTAAGCTGTAGTTTTGTTTGCGTCTGGTTAAAATCAACTTCCATGTG
>Frequency_1_QualityScore_FFDHDFHIFHGHHGGIHHHIIIGIJEEGGIIGIFGGADDFC<?B?<DAFDGEB38FHIIADGB;CEFGEBCF@BA>=ACBBCCCC>CAACD@CC_Mismatch_0_Sense_+_Library_PoolT
TTCCTCTGTGTTTGAAGTTACTTTTCTTAAAGAACAAGTCTATAAAATTGAAGGCGTGGTTCGATTTTGGAGCTCCCTGGAATCCAGATGGTTA
>Frequency_1_QualityScore_FFHHHHHJIJJJJJJJJJJJJJJJJJJJJJJJJJJJIJIHIJIJIJIGIIIJIIGIGIJJJJHFHHHHFEFFEEEEDDDDDDDDDDDCDDDCCD_Mismatch_0_Sense_+_Library_PoolC
TTCCTCTGTGTTTGAAGTTACTTTTCTTAAAGAACAAGTCTATAAAATTGAAGGCGTGGTTCGATTTTGGAGCTCCCTGGAATCCAGATGGTTA
>Frequency_1_QualityScore_FFDFHFHIJIJJIIJIIIIGHIIEHHIJJGGGEIIIIJFHGGHHIJJJIGHHICHHIGIII?AHHHFFFBBCEEDABDDBDCCCDDCCDCDD>C_Mismatch_0_Sense_+_Library_PoolT
GCTGTAGTTTTGTTTGCGTCTGGTTAAAATCAACTTCCATGTGGGCTTGTTTTATAGGAGGTTGAATAAGAAACGTGTTGAAATTAGAAGAGTT
>Frequency_1_QualityScore_FFHHHHHJJGIHIIJFHGGIJJJJJJJJJJJIJJJJJJIJJIJJJJJIHIIHHHHEEFFFFEDBEDDECCDDCCCDDDCDDDDCCECDDEDEED_Mismatch_0_Sense_+_Library_PoolT
CTGGAATCCAGATGGTTATGAAATTCGACCACGCATGTAACAGAGGATTAAGAGGACTGTTGGTATTAATGGTGACCTACAAGTCTATTCATTA
>Frequency_1_QualityScore_FFHHHHHJJJJJJJHIJHIJJJJJIJJJJJJDHIJJJHIJJJJJJHHFFFFEEEEEEDDD?CDDDEDDDDDDDADDDDDDDDDDDDDDC@CDCD_Mismatch_1_Sense_+_Library_PoolT
AAATGAAGCAGCGGATGAATCTATGGCCCGGTGCTTGTTTTCGGCCCTCCTTCAGCCAGGATAAATAGGCACGTTTTTAGCTTTTTCTGAAGAA
>Frequency_1_QualityScore_FFHHHHHJJJJJIJJIJHIJJJJJGIJJJJJIJJIJJJJJJJJJJJJJGHGIEHIJHHEHHHHFFFDDDBDDDDDEFDDDDDDDDDDDDCDDDD_Mismatch_0_Sense_+_Library_PoolT
CTATAAAATTGAAGGCGTGGTTCGATTTTGGAGCTCCCTGGAATCCAGATGGTTATGAAATTCGACCACGCATGTAACAGAGGATTAAGAGGAC
>Frequency_1_QualityScore_FFHHHHHIJJJIJJJJIIHHIJJJJJJJJJJJHCGIHHJGHIJJIIIICHIJJIJJHHHHFFFFFEDEEEECDDDDDEDDDDDEDDDDDDDDDD_Mismatch_1_Sense_+_Library_PoolT
CTTTTCTTAAAGAACGAGTCTATAAAATTGAAGGCGTGGTTCGATTTTGGAGCTCCCTGGAATCCAGATGGTTATGAAATTCGACCACGCATGT
>Frequency_1_QualityScore_FFHHHHHIJJJJJIJJJJHIIJJJJIJJJJIJJIJJIIIIIJJJIIJJHIIJJHIJCGIFHGFHHEDFFDCDDEDCCDDDDDDDDDDCEDDDDD_Mismatch_0_Sense_+_Library_PoolT
AGTTTTGTTTGCGTCTGGTTAAAATCAACTTCCATGTGGGCTTGTTTTATAGGAGGTTGAATAAGAAACGTGTTGAAATTAGAAGAGTTTGATG
>Frequency_1_QualityScore_FFHHHHHJIJIJHIJJJJJIJJJJJJJJJJJJJJJJJJJJJJJIJJJHHIIJIHJJIJHHHHFFDDDDDDEEDDDDDDDDDDDDDDDDDDDCDD_Mismatch_0_Sense_+_Library_PoolT
AAATTGAAGGCGTGGTTCGATTTTGGAGCTCCCTGGAATCCAGATGGTTATGAAATTCGACCACGCATGTAACAGAGGATTAAGAGGACTGTTG
>Frequency_1_QualityScore_FFHHHHHJJJJJJJJIIIJJIJIIIJJJJJJIIJJJIJJJJJJJJIJJJJJJICHIJJIHHHHHFFFFFDDDDDDEDDEEFDDDCCDBDDDDDD_Mismatch_0_Sense_+_Library_PoolT
TCTATTCTACGGCAACATTTCAACATTCAAGTAAAGTTCTTCGCTTTCTTGGGTTTTGTTTGATAAGGGGATTTTAGTATTGCAAAAACAACAC
>Frequency_1_QualityScore_FFGHHHHJJJIIHJJIJIJJJJJIIJ@GHIJJJIJJIJJIJJGIJDHIFHHFGHBDFCD8?:CCD?CCCCBBDDDDDDDCC>@CCBBB?C@CCC_Mismatch_0_Sense_+_Library_PoolT
CGTCATAACCAGAAATTGCTTGCAGGAAAAATGAAGCAGCGGATGAATCTATGGCCCGGTGCTTGTTTTCGGCCCTCCTTCAGCCAGGATAAAT
>Frequency_1_QualityScore_FFHHHHHJJJJJJJJJJJJJJJIIJJJFHIJJJJJJJJJJJJJJIJIIJIIJHHIEIIHHHHHHFFFFFEBACED@CDEFFEDDCCCDDDDDCC_Mismatch_1_Sense_+_Library_PoolT
TTTTGGATCTCCCTGGAATCCAGATGGTTATGAAATTCGACCACGCATGTAACAGAGGATTAAGAGGACTGTTGGTATTAATGGTGACCTACAA
>Frequency_1_QualityScore_FFFFHHHIJIFHIJJJJJJFHGIJJJJJJIHIJIJJJJJJJJJJJJJJJJJJJIJJGIJJHHHHHFFFDCDDCDDDDDEDDDDDDDDCDDDDDD_Mismatch_0_Sense_+_Library_PoolT
GGACTGTTGGTATTAATGGTGACCTACAAGTCTATTCATTAGGGCTTAAGCTGTAGTTTTGTTTGCGTCTGGTTAAAATCAACTTCCATGTGGG
>Frequency_1_QualityScore_DFHDHHHJGIFGGHIIIGHFEGHIJJJJJIHJIJAHIJJJJIJIJJIJJIIJJJJIJGIGIJICGIHHC??EFFFDDDFDEDC@BDDDDDDB58_Mismatch_0_Sense_+_Library_PoolT
ATTCTTTCAGTTCTTCGTGCATGCTTATGGCAACATTTCTCTATTCTACGGCAACATTTCAACATTCAAGTAAAGTTCTTCGCTTTCTTGGGTT
>Frequency_1_QualityScore_FEHHHHFIIJJJIIIHJJJJJJJJIJJJJIJJJJIJJJJJHIJHIJJJIJJJJJJJJJJDHIJJHHHFHEDFFFEFEEEEDDDDDACDDCCACD_Mismatch_2_Sense_+_Library_PoolT
TAATGGTGACCTACAAGTCTATTCAATGGGGCTTAAGCTGTAGTTTTGTTTGCGTCTGGTTAAAATCAACTTCCATGTGGGCTTGTTTTATAGG
>Frequency_1_QualityScore_FFHGHHHJJJJJJJHIJJHGGIJHHJ?GHGJJIIJGIIJJHHHHIJIJJJIJJJIIICGHJIJJIIH_Mismatch_0_Sense_+_Library_PoolT
TCCATGTGGGCTTGTTTTATAGGAGGTTGAATAAGAAACGTGTTGAAATTAGAAGAGTTTGATGTCA
>Frequency_1_QualityScore_FFHGHHHJJJJJJHIHHJIIJJIIJJJJJJJJIJJFIGJJJJJIHJIJJJIIIGIIJIIJIHHGEEFFADEDEEDDDDDDDD?CDBCDDDDCCD_Mismatch_0_Sense_+_Library_PoolT
AACACTTCCTCTGTGTTTGAAGTTACTTTTCTTAAAGAACAAGTCTATAAAATTGAAGGCGTGGTTCGATTTTGGAGCTCCCTGGAATCCAGAT
>Frequency_1_QualityScore_FFHHHHHJJJIJJIHHIIJJIJIJIJJIIJIIJHIGJJJJJEHIIIIJIJJIIIIIHDDHGHHGHHHHBCDFDFDCEEDDDDDDDDDCCCCCCD_Mismatch_0_Sense_+_Library_PoolC
AACACTTCCTCTGTGTTTGAAGTTACTTTTCTTAAAGAACAAGTCTATAAAATTGAAGGCGTGGTTCGATTTTGGAGCTCCCTGGAATCCAGAT
>Frequency_1_QualityScore_FFHHHHHJJJJIJJJJFHGIJJJIGJIJJJIHIJIJJJJJJJHIJIHIAHIFHICGGHIHHGHEHFFFD?CBDCDDDDDDDDDDDCDDDDDDDD_Mismatch_0_Sense_+_Library_PoolT
TTTTGTTTGCGTCTGGTTAAAATCAACTTCCATGTGGGCTTGTTTTATAGGAGGTTGAATAAGAAACGTGTTGAAATTAGAAGAGTTTGATGTC
>Frequency_1_QualityScore_DDFFFDHGHGEFEHE<BFF,ACE=8FHBBFD@<?1??B@0BDFEG?<93=0A;F@FHG=;)==;7AA>A9?;=A=C>C;@AC>(55:<3,5>CC_Mismatch_0_Sense_+_Library_PoolT
TCAACATTCAAGTAAAGTTCTTCGCTTTCTTGGGTTTTGTTTGATAAGGGGATTTTAGTATTGCAAAAACAACACTTCCTCTGTGTTTGAAGTT
>Frequency_1_QualityScore_FFHHHHGIJJJIJJJIIIJJJJJIIJIJJIIJGHHGIIHIJJIEEHHIIIIIJEIIIIEEEEHHBEDFCCCA?CDEEFECCCCCDDCDDDCDCD_Mismatch_0_Sense_+_Library_PoolT
TGGAGCTCCCTGGAATCCAGATGGTTATGAAATTCGACCACGCATGTAACAGAGGATTAAGAGGACTGTTGGTATTAATGGTGACCTACAAGTC
>Frequency_1_QualityScore_FFHFHHHJJJBHHJHJJJJJJIIIJJJJFHIJJIJGGJJJJJJJJGIJJJIJIHIJGGHHHHHHFFFFFCDDDDDDBDDEDDDDDDDBDDDCDC_Mismatch_0_Sense_+_Library_PoolT
AAGTCTATAAAATTGAAGGCGTGGTTCGATTTTGGAGCTCCCTGGAATCCAGATGGTTATGAAATTCGACCACGCATGTAACAGAGGATTAAGA
>Frequency_1_QualityScore_FDFFHHHJJJJJJJJJJJJJJJJJJJIIHJJJJJJIIJJJJJJJIJJIJJJIIJGGHIJIIIHHJIJIJJJJGHFFDDDEDBFDDDDDDDDDDD_Mismatch_0_Sense_+_Library_PoolT
GTATTGCAAAAACAACACTTCCTCTGTGTTTGAAGTTACTTTTCTTAAAGAACAAGTCTATAAAATTGAAGGCGTGGTTCGATTTTGGAGCTCC
>Frequency_1_QualityScore_FFHHGHHIHFHICHFHHIIIGGJIJJJJIIJCBHIHDGHIEIGHJGIJGBFHIGIHGIJIHIHEFHFDD?CDEEAECDCD>A@CDDC@CCDEDC_Mismatch_0_Sense_+_Library_PoolT
ACATTCAAGTAAAGTTCTTCGCTTTCTTGGGTTTTGTTTGATAAGGGGATTTTAGTATTGCAAAAACAACACTTCCTCTGTGTTTGAAGTTACT
>Frequency_1_QualityScore_FDFHHHHGIJJJJIJJJIJJJJJIIJJJJJJJGHIJIJIJJIFJFHIIJJJJJJJIJHEHHFFFFFFEEEDEEDD>CDDDDDFDEEDD:ACDDD_Mismatch_0_Sense_+_Library_PoolT
GTCTGGTTAAAATCAACTTCCATGTGGGCTTGTTTTATAGGAGGTTGAATAAGAAACGTGTTGAAATTAGAAGAGTTTGATGTCAAGGTTTGAA
>Frequency_1_QualityScore_AD;D+AB@C<:E9C:<:<A;;)1:?)?D:D>9;9?D@DAA=>-8A=8@@CCCA:7?_Mismatch_1_Sense_+_Library_PoolT
CGAGTCTATAAAATTGAAGGCGTGGTTCGATTTTGGAGCTCCCTGGAATCCAGATG
>Frequency_1_QualityScore_FFHHHHHJJJJJGIHGIJJJGIJJJJGHIJJFHIIIJIIJJJJJJJJJHHGHHFFFDBEEEEDCDDCDDDACCDDDDDDDDDDADCBDCCDDCC_Mismatch_0_Sense_+_Library_PoolT
GGGCTTAAGCTGTAGTTTTGTTTGCGTCTGGTTAAAATCAACTTCCATGTGGGCTTGTTTTATAGGAGGTTGAATAAGAAACGTGTTGAAATTA
>Frequency_1_QualityScore_FEHHHHHJJJJJJJJIIJJJJIJIJJJJJJIJJJJGGIHIIJJIJIIJIHIJIJFHIJJIJJIJJJJHHHHHHFFFFEDD@CDDDCEDDDCB8<_Mismatch_0_Sense_+_Library_PoolT
GTGACCTACAAGTCTATTCATTAGGGCTTAAGCTGTAGTTTTGTTTGCGTCTGGTTAAAATCAACTTCCATGTGGGCTTGTTTTATAGGAGGTT
>Frequency_1_QualityScore_FFHHHHHJJHIIIJJJJIJJJJJJJJIJJJJJJJJJJJJJJJJIIHIJIJJJJIJIIIIJGIJJIGHHHADFFFDEEDEDDDDDDDDDDDDD@C_Mismatch_0_Sense_+_Library_PoolT
CTTCCTCTGTGTTTGAAGTTACTTTTCTTAAAGAACAAGTCTATAAAATTGAAGGCGTGGTTCGATTTTGGAGCTCCCTGGAATCCAGATGGTT
>Frequency_1_QualityScore_FDHHHHHIIJIIJJJJJJJJJJJIIIIJJHIGIIJJJJIJIJJGJHJJGGGDHGIJJIGHCEHHFFFFFB?ACCCDBBDDDDDDDDACCCCCCC_Mismatch_0_Sense_+_Library_PoolT
GATTTTGGAGCTCCCTGGAATCCAGATGGTTATGAAATTCGACCACGCATGTAACAGAGGATTAAGAGGACTGTTGGTATTAATGGTGACCTAC
>Frequency_1_QualityScore_FFHHHHHJJHJJJIIJJJJJJJJJJJJJIJJJJJJHIJJIJIIJHGIIJJGJJIIJJGHFHAEHFFDFFFFEEEEEEDCDDDCECDEEDEEEDC_Mismatch_0_Sense_+_Library_PoolT
GGAATCCAGATGGTTATGAAATTCGACCACGCATGTAACAGAGGATTAAGAGGACTGTTGGTATTAATGGTGACCTACAAGTCTATTCATTAGG
>Frequency_1_QualityScore_FFHHHHHJIIIIIJJJJJJJJJJJJGIJJJJJJIJJIJJIIIJJJJJJIJJJIJIIJJIIJIHGHHHHHDFFFDDDDDDDDDDBBDDDACDDCC_Mismatch_0_Sense_+_Library_PoolT
GTTCTTCGTGCATGCTTATGGCAACATTTCTCTATTCTACGGCAACATTTCAACATTCAAGTAAAGTTCTTCGCTTTCTTGGGTTTTGTTTGAT
>Frequency_1_QualityScore_FFHHHHHJJIIJIJJJJJJHJJJJJJJIIIJJJJJJJJJJJJJJHGGIJJJIJIIJJGJHGIIIJJHHHFFDFF@C@CE>CB?AC>ACAC_Mismatch_0_Sense_+_Library_PoolT
AGTCTATTCATTAGGGCTTAAGCTGTAGTTTTGTTTGCGTCTGGTTAAAATCAACTTCCATGTGGGCTTGTTTTATAGGAGGTTGAATAA
>Frequency_1_QualityScore_EFHHHHHJJJJJJJJJJJJJJJJJHIIJJJJFIEHIJJJJJJJJJIIJJIJJHIHIIGGIGHJJJJJHGEEEFDDDDDDDFDDDDBDCDBDDDD_Mismatch_1_Sense_+_Library_PoolT
ATTGCAAAAACAACACTTCCTCTGTGTTTGAAGTTACTTTTCTTAAAGAACGAGTCTATAAAATTGAAGGCGTGGTTCGATTTTGGAGCTCCCT
>Frequency_1_QualityScore_FFHFHHHJJJJJHHJJJJIJIGJIJJHIJJIJJIIIIIJJGGIJJJIJJFIJJJJJJJIJIIJJJHHHHHHHFFFFFEEECEEEDDDDDDDBDD_Mismatch_0_Sense_+_Library_PoolT
TGGTATTAATGGTGACCTACAAGTCTATTCATTAGGGCTTAAGCTGTAGTTTTGTTTGCGTCTGGTTAAAATCAACTTCCATGTGGGCTTGTTT
>Frequency_1_QualityScore_FFHFHHHHGJJJJJJJJJIJJJGIJJJIJEHJIGGDGHHHIIGIJIGGGHIHIJJDHGGIAHGEAEBDFBBDCEEEEEDDDDADDDDABC?BDD_Mismatch_0_Sense_+_Library_PoolT
CAGATGGTTATGAAATTCGACCACGCATGTAACAGAGGATTAAGAGGACTGTTGGTATTAATGGTGACCTACAAGTCTATTCATTAGGGCTTAA
>Frequency_1_QualityScore_FFHHHHHJJJJJJJJGIJIJIJHGGIJEHGJIIJGIJJHIJJJ?DEHHIJIIJHEIJIEGIHIHGHHFFF@CCCC_Mismatch_2_Sense_+_Library_PoolT
GTCTATTCAATGGGGCTTAAGCTGTAGTTTTGTTTGCGTCTGGTTAAAATCAACTTCCATGTGGGCTTGTTTTAT
>Frequency_1_QualityScore_FFHHHHHIJJJJJJJJJJJIIJGIIIJJJJJJIJIIJJJGIIJJHJJJFHIIJJIJJJJHHHGHHHFFFFFFEEDDE_Mismatch_0_Sense_+_Library_PoolT
TCGACCACGCATGTAACAGAGGATTAAGAGGACTGTTGGTATTAATGGTGACCTACAAGTCTATTCATTAGGGCTTA
>Frequency_1_QualityScore_FFHHHHHIJJIJJIJJJJIGIIIJJJHIJHIIJJIJJHIJJJJIJJIJJ@GIIJIJJEGHFHGDFDBDCCCCECDDCDDA>@CDDDDEDEEDDC_Mismatch_0_Sense_+_Library_PoolT
TTTGCGTCTGGTTAAAATCAACTTCCATGTGGGCTTGTTTTATAGGAGGTTGAATAAGAAACGTGTTGAAATTAGAAGAGTTTGATGTCAAGGT
>Frequency_1_QualityScore_FFHHHHHIJJJJGJJJJJJIJJIJJIJJJIJJJJJJIIJJIJJJGJJJIHJJJJIIJIJJIJIJJJHHHGHHFFFFFFFEEEEDDDDDDDDDDD_Mismatch_1_Sense_+_Library_PoolT
CTATTCTTTCAGTTCTTCGTGCATGCTTATGGCAACATTTCTCTATTCTACGGCAACATTTCAACATTCAATTAAAGTTCTTCGCTTTCTTGGG
>Frequency_1_QualityScore_FDHGHBFIJIGJJJGIHGJCFCHHIGIH>EFHHGHGIIJFHHGIJIIHIHIGIIIIIJIIJGIJIGHHHHHGFFFFDEFCDCDD;@CA:CDDDC_Mismatch_0_Sense_+_Library_PoolT
AATGGTGACCTACAAGTCTATTCATTAGGGCTTAAGCTGTAGTTTTGTTTGCGTCTGGTTAAAATCAACTTCCATGTGGGCTTGTTTTATAGGA
>Frequency_1_QualityScore_D?FHFCAGEFAEAAEHCHDHFHCFHHH_Mismatch_0_Sense_+_Library_PoolT
AAACGTGTTGAAATTAGAAGAGTTTGA
>Frequency_1_QualityScore_FFHHHHCGIIJJJJJEHIIJJJJIJJJJJJIJJI4DHIJJJJ_Mismatch_1_Sense_+_Library_PoolT
TGTTGGTATTAATGGTGACCTACAAGTCTATTCATTAGGGCA
>Frequency_1_QualityScore_FFHHHHHJJIIJHJJJJJIJJGIJJIIJJGIIJIHIJJIIJJJJJJJJJIHIHIIJIJJJJIJJJJIIIEHHHHHFFFFFFEEEDDDDDDDACC_Mismatch_0_Sense_+_Library_PoolT
ATGTAACAGAGGATTAAGAGGACTGTTGGTATTAATGGTGACCTACAAGTCTATTCATTAGGGCTTAAGCTGTAGTTTTGTTTGCGTCTGGTTA
>Frequency_1_QualityScore_FFHHHHHJJJJIIJJJIJJJJJIJJJJHIIJJJJIJJJJJIJIJJIJJIIJJJHIJJHIEIIEHHEHEECCBFECEEEDBDCBDCCCCCCDCDC_Mismatch_0_Sense_+_Library_PoolT
TTAAGCTGTAGTTTTGTTTGCGTCTGGTTAAAATCAACTTCCATGTGGGCTTGTTTTATAGGAGGTTGAATAAGAAACGTGTTGAAATTAGAAG
>Frequency_1_QualityScore_FFHHHHHJJJJJHHJJJJJJJJJJJJJJJJJJJJJJJIJHIJJJJJIIJJJJJJIJJJJJIJJIJIHHHEHFFEFFFFEDDEEDDDDDDDDDDE_Mismatch_1_Sense_+_Library_PoolT
AGGGGATTTTAGTATTGCAAAAACAACACTTCCTCTGTGTTTGAAGTTACTTTTCTTAAATAACAAGTCTATAAAATTGAAGGCGTGGTTCGAT
>Frequency_1_QualityScore_FFHFHHHGIJJJJJHIJJJJJJJJJIIJJJJHIIIGHHIJJJJJJJIJJHIJJJJJHHHHHHFEFFFDEEEEEDDDBCDDDDD?CDEEBDDDCD_Mismatch_0_Sense_+_Library_PoolT
TGGTTCGATTTTGGAGCTCCCTGGAATCCAGATGGTTATGAAATTCGACCACGCATGTAACAGAGGATTAAGAGGACTGTTGGTATTAATGGTG
>Frequency_1_QualityScore_FFHHHHHJJJJJJJJJJJIJJJJJJJJJIIIDIIJJHIJJJJJJJIJFGHJIJJIGHHHHHHDFFEFFDBEDDBDDDCDDDDDDD<AC>CCACD_Mismatch_2_Sense_+_Library_PoolT
ACAAGTCTATTCAATGGGGCTTAAGCTGTAGTTTTGTTTGCGTCTGGTTAAAATCAACTTCCATGTGGGCTTGTTTTATAGGAGGTTGAATAAG
>Frequency_1_QualityScore_FFHHHHHJJJJJJJGIIIIJJGIJJIJIJJHJJJJJJJJIHJJHJJJIJJJGHIJIDEHIJHGHHHHDEDFFFFEEFEEEDDDDDDDDDDDDDD_Mismatch_0_Sense_+_Library_PoolT
TATGAAATTCGACCACGCATGTAACAGAGGATTAAGAGGACTGTTGGTATTAATGGTGACCTACAAGTCTATTCATTAGGGCTTAAGCTGTAGT
>Frequency_1_QualityScore_FFHFDFFFHGIG@EGIIGFFHHGCHGGIGABHII<@HHIHIIIICAHGIGGGGEHFFFFFFFFCBC?@@;;@CCC9@??C999@BBBCCCCCCC_Mismatch_0_Sense_+_Library_PoolT
CATTATGGACCGTCATAACCAGAAATTGCTTGCAGGAAAAATGAAGCAGCGGATGAATCTATGGCCCGGTGCTTGTTTTCGGCCCTCCTTCAGC
>Frequency_1_QualityScore_FFHHHHHJJJJJJJJJJIJJJJJJIJJJJJJJJJJJJJIJJIJJJJJJJIIJJJJIIJJIJJIIHHHHHHFFFFFFFEEDEEEEEEDDDDBDDD_Mismatch_1_Sense_+_Library_PoolT
ATACGCTATTCTTTCAGTTCTTCGTGCATGCTTATGGCAACATTTCTCTATTCTACAGCAACATTTCAACATTCAAGTAAAGTTCTTCGCTTTC
>Frequency_1_QualityScore_FFHHHHHJJJJJIJIJJJIIIJIJIJGIIJGIJIIJIJJIGIIHFIIIJIJIIIJJJJJBEHHHHHFFDCFEDEEDBDDDCCDACFFDDC_Mismatch_1_Sense_+_Library_PoolT
CATTTCTCTATTCTACGGCAACATTTCAACATTCAATTAAAGTTCTTCGCTTTCTTGGGTTTTGTTTGATAAGGGGATTTTAGTATTGCA
>Frequency_1_QualityScore_FFHHHHHJJJJJJJJJJJJJJJJIJJJJJJIJJIJJJJJJJIJIJIJJHIJJJJJJJIJJJIJJJJGHHEFFFFFFDEEEEEDDDDDCDCCEED_Mismatch_0_Sense_+_Library_PoolT
ATCTTAAATACGCTATTCTTTCAGTTCTTCGTGCATGCTTATGGCAACATTTCTCTATTCTACGGCAACATTTCAACATTCAAGTAAAGTTCTT
>Frequency_1_QualityScore_DAAF?FFHEEFHGIIG@@GHHB:CGHGGG>C4B<BDEDD:?@G8C85@775778CAC2?D?DD?A>>;A>>:ACC3:::5ACCC:(8>805?BB_Mismatch_1_Sense_+_Library_PoolT
GTTACTTTTCTTAAAGAACGAGTCTATAAAATTGAAGGCGTGGTTCGATTTTGGAGCTCCCTGGAATCCAGATGGTTATGAAATTCGACCACGC
>Frequency_1_QualityScore_FFHHHHHJHIJJJJJJJJJJJJJJIJIJJJJJIIIJIIJHJJJJJJJJJJJJIIJJIGHHHHHHFFFFFDEEDEEECDECEEEEEEEDDBCDDD_Mismatch_0_Sense_+_Library_PoolT
CCAGATGGTTATGAAATTCGACCACGCATGTAACAGAGGATTAAGAGGACTGTTGGTATTAATGGTGACCTACAAGTCTATTCATTAGGGCTTA
>Frequency_1_QualityScore_DFHHHHHIIIJIIJJJJJJIJJIJIIJJJGHJJIJJFJIJIIJJJJJJJJJJJJJJJHHHHHFFDEEFEEEEEEEDEDDDDDDDDDDEEDDDDC_Mismatch_0_Sense_+_Library_PoolT
TAAAGAACAAGTCTATAAAATTGAAGGCGTGGTTCGATTTTGGAGCTCCCTGGAATCCAGATGGTTATGAAATTCGACCACGCATGTAACAGAG
>Frequency_1_QualityScore_DD:<DFDI;FFFIH::;EFEAFGFCE<DF?DGBA?F?DAG@<GFCFF?=BAAEC>65;CEEE?BBD?AC@>>A:@?(2>9A>ABBBBDDBB_Mismatch_1_Sense_+_Library_PoolT
GTGGTTCGATTTTGGAGCTCCCTGGAATCCAGATGGTTATGAAATTCGACCACGCATGTAACAGAGGATTAAGAGGACTGTTGGTATTAAA
>Frequency_1_QualityScore_FFHHHHHJJJJIJEHGIIIGIIIGGGHJJJIJJJIIJJJJIJIJJJJHHGHGHFFFECCC?CDDCCDCD@CACDCDDDDDDDDDCDDBDDBBCC_Mismatch_0_Sense_+_Library_PoolT
ATCTATGGCCCGGTGCTTGTTTTCGGCCCTCCTTCAGCCAGGATAAATAGGCACGTTTTTAGCTTTTCCTGAAGAAATCTTAAATACGCTATTC
>Frequency_1_QualityScore_FFHHHHHJJJJJJIJJJJJHIIJJIGHIHIJJJIGIJJJJJHIJJGGIIJJJJIIHIJJJJGHEHEDFBBEFFEFEEDEDDDDDDDDDDDD@CD_Mismatch_0_Sense_+_Library_PoolC
TGAAATTCGACCACGCATGTAACAGAGGATTAAGAGGACTGTTGGTATTAATGGTGACCTACAAGTCTATTCATTAGGGCTTAAGCTGTAGTTT
>Frequency_1_QualityScore_FFHHHHHJJIJJJJJJIIJJIJIJIJIJJJHHIJJIJIJIJJJJJJJJJHHFFFFFFFCEDEDDDDDDDDDACDDDDD@CDDEEEDDDDDDDDD_Mismatch_0_Sense_+_Library_PoolC
CGATTTTGGAGCTCCCTGGAATCCAGATGGTTATGAAATTCGACCACGCATGTAACAGAGGATTAAGAGGACTGTTGGTATTAATGGTGACCTA
>Frequency_2_QualityScore_FEGHHHGIJIGIIGGHHIGIIIIJJJIFHGIIIIIIIIJIIIIJGHIIGGIIIJJJHAFGIIHIGHIIJHHFACEDEFDCADEDCDEDDCCA9=_Mismatch_0_Sense_+_Library_PoolT
GTTTTATAGGAGGTTGAATAAGAAACGTGTTGAAATTAGAAGAGTTTGATGTCAAGGTTTGAATCAGCCATGTGGGCTTGTTTTATAGGAGGTT
>Frequency_1_QualityScore_FF@DFFHGGIIIEGGHII=FHEGGDFHIHIIGIIIIIIIIIIIGDHIIHGEHHFFFFFFCACEEECCCCCDECCBCFEEBCCCBCDEECCCCDE_Mismatch_0_Sense_+_Library_PoolT
GGTGCTTGTTTTCGGCCCTCCTTCAGCCAGGATAAATAGGCACGTTTTTAGCTTTTTCTGAAGAAATCTTAAAGTATACGCTATTCTTTCAGTT
>Frequency_1_QualityScore_FFGHHHHJJJJJJJJJJJIJIIJJJIJJJJJHGJJJJIJJJIJJJJIIJIJJIGGHHHHFEADEFFEDDCDDEEEDDD_Mismatch_0_Sense_+_Library_PoolT
GGCCCTCCTTCAGCCAGGATAAATAGGCACGTTTTTAGCTTTTCCTGAAGAAATCTTAAAGTATACGCTATTCTTCCA
>Frequency_1_QualityScore_DB>?BF?AAAE3ABHBDHH4CA8C@FGIE:D@A?FAFHE@BFHCCHGEEA=FDE?HA:A57??CEB;)..>>66>?CC@;>>>:>CDEECCBCC_Mismatch_0_Sense_+_Library_PoolT
AATCCAGATGGTTATGAAATTCGACCACGCATGTAACAGAGGATTAAGAGGACTGTTGGTATTAATGGTGACCTACAAGTCTATTCAATGGGAA
>Frequency_1_QualityScore_FFHHHGHJJJJJJIJJHHJJJJJJJJJJIJIJJIIJFHIIJJJJJJJJJJHIIIJJJJJHHHFGHFFBF@DEEEFEEEDDCDDDDDDDDDDDDD_Mismatch_0_Sense_+_Library_PoolT
AAAATCAACTTCCATGTGGGCTTGTTTTATAGGAGGTTGAATAAGAAACGTGTTGAAATTAGAAGAGTTTGATGTCAAGGTTTGAATCAGCCAT
>Frequency_1_QualityScore_DFHFHHGIJJJJJJJJJFHIJJIJJGJHIHIIIJHIJJJJJJJIJJJFHIIJIIIGIJJJJJEHHHFFFDACEEEEDDCDDD?BDCCDDD_Mismatch_0_Sense_+_Library_PoolT
AGGTTGAATAAGAAACGTGTTGAAATTAGAAGAGTTTGATGTCAAGGTTTGAATCAGCCATGTGGGCTTGTTTTATAGGAGGTTGAATAA
>Frequency_1_QualityScore_DDFH?FHFHHCFGHGHFEGGCFFHHJ4?DDC:BA9B?B?FGG?DFFBC9?B=BFHH>DFEHA@DEHHH@A;BDD;ACC3;5>A_Mismatch_0_Sense_+_Library_PoolT
TAGGAGGTTGAATAAGAAACGTGTTGAAATTAGAAGAGTTTGATGTCAAGGTTTGAATCAGCCATGTGGGCTTGTTTTATAGG
>Frequency_1_QualityScore_FFHHHHHHHGJJJJJIJJJJJHIIIJIJJGIJJJCFGIGIGJJJJIHIIIJFHIJJJJJJJJIHIJIJJHFHFFBDEEEEEEEDDB?BDCCDDD_Mismatch_0_Sense_+_Library_PoolT
TAGGAGGTTGAATAAGAAACGTGTTGAAATTAGAAGAGTTTGATGTCAAGGTTTGAATCAGCCATGTGGGCTTGTTTTATAGGAGGTTGAATAA
>Frequency_1_QualityScore_DDHHFHGIIJIFFHIJGIIIIIJJG?FGHIHIGIHIIIIJIIHIJJJJJJJIJJJFGHIIIIHHHHFEF@DE=CCEBBBDDDDDEDDDCB<ACC_Mismatch_0_Sense_+_Library_PoolT
TTTATAGGAGGTTGAATAAGAAACGTGTTGAAATTAGAAGAGTTTGATGTCAAGGTTTGAATCAGCCATGTGGGCTTGTTTTATAGGAGGTTGA
>Frequency_1_QualityScore_DDFHHBHGIIIA?CDBHIIGGIEIIGIICGFHIIIIHIIIGDGEGHIGDGDHGGHIBBCBGEAH@CCHF7;;@CD@5;CCCCECCCCCCB<??A_Mismatch_0_Sense_+_Library_PoolT
AATAAGAAACGTGTTGAAATTAGAAGAGTTTGATGTCAAGGTTTGAATCAGCCATGTGGGCTTGTTTTATAGGAGGTTGAATAAGAAACGTGTT
>Frequency_1_QualityScore_FFCFHHFIIJJFHIBFHIIJIIIJJJJJGHHGIJIIJJIJJJJGJFIDGIHGIGHGHJFGGGIJIJIJJGHHFEFDBDC_Mismatch_0_Sense_+_Library_PoolT
TGTTTTATAGGAGGTTGAATAAGAAACGTGTTGAAATTAGAAGAGTTTGATGTCAAGGTTTGAATCAGCTTCGTGTGGA
>Frequency_1_QualityScore_DDFHHHHIGIJGIJGHIJJJJJIIJIJJGIIJJIIJJIIJHIJIHFIJJJJJJJJJJJFHIJIIIJHHHEHFFFFFDDEDDDDDDDDCCDCCD8_Mismatch_0_Sense_+_Library_PoolT
TGTTTTATAGGAGGTTGAATAAGAAACGTGTTGAAATTAGAAGAGTTTGATGTCAAGGTTTGAATCAGCCATGTGGGCTTGTTTTATAGGAGGT
>Frequency_1_QualityScore_FFHHHHHJIIJJJJJJIIJJIIIJJFHIDGIIJJJJJJJJJJHIIJJIIIIJJJIIJJJHIJJJJJHHHHHHDFFFFFEEEEEEDDDDDDDDDD_Mismatch_0_Sense_+_Library_PoolT
CTTCCATGTGGGCTTGTTTTATAGGAGGTTGAATAAGAAACGTGTTGAAATTAGAAGAGTTTGATGTCAAGGTTTGAATCAGCCATGTGGGCTT
>Frequency_1_QualityScore_FFHHHHHJJJIIJJJJJJIJJJDHGIJHIJHHIIJIJJJJIJJJHIJIJIHIJEHGGIJJJDGHHGHGHCDDDFCCCDDCEEDDDDDDDDDDDD_Mismatch_0_Sense_+_Library_PoolT
AACTTCCATGTGGGCTTGTTTTATAGGAGGTTGAATAAGAAACGTGTTGAAATTAGAAGAGTTTGATGTCAAGGTTTGAATCAGCCATGTGGGC
>Frequency_1_QualityScore_FFHHHHHJJJJJHHIJJJJJIIIJJJJJJFIJIIJJIJJHIJHHJJHGHIIJJJJJJHIGIHHHF@EFFEEEEEEDD?ADCDDEDDDDDDDAAC_Mismatch_0_Sense_+_Library_PoolT
GAATAAGAAACGTGTTGAAATTAGAAGAGTTTGATGTCAAGGTTTGAATCAGCCATGTGGGCTTGTTTTATAGGAGGTTGAATAAGAAACGTGT
>Frequency_1_QualityScore_FFHGHHHJJJJIJJIIHJIJJIJIIGIJJJIJJJJJIJGIIJJJJJJEHFHHHFFFFFFEEEEEDDDCDACEEEEEEDDDD_Mismatch_1_Sense_+_Library_PoolT
GATGAAATTCGACCACGCATGTAACAGAGGATTAAGAGGACTGTTGGTATTAATGGTGACCTACAAGTCTATTCAATGGGA
>Frequency_1_QualityScore_FFHHHHHHIJJJJJJJJJIHHFHICFIDGHHIJJJIIIJJJGHJJJJIIIJJJJJJGHFHIJIJJGHHEAEABDFFFEEEEEEDDDDDDDDDBD_Mismatch_0_Sense_+_Library_PoolT
TTCCATGTGGGCTTGTTTTATAGGAGGTTGAATAAGAAACGTGTTGAAATTAGAAGAGTTTGATGTCAAGGTTTGAATCAGCCATGTGGGCTTG
>Frequency_1_QualityScore_DEHHDF?FGBFGIGGGGIIJJEHBBFGEGCDHIGGDGI<D?GFCHDIIIGEHFIGIEFHGIGC@DGEF?65<A@;?ACC?CDC@>C?B8?CCCC_Mismatch_0_Sense_+_Library_PoolT
TATAGGAGGTTGAATAAGAAACGTGTTGAAATTAGAAGAGTTTGATGTCAAGGTTTGAATCAGCCACGTGGGCTTGTTTTATAGGAGGTTGAAT
>Frequency_1_QualityScore_FFHHHFHJJJJIJJIJJJJIJJIJIJIJJJIIJJJJHGIJIJJHJJJJJFFGGGIJJJJJJIIJGJHHHHFFEFEEEEDEDDDD=ADCCCDDCD_Mismatch_0_Sense_+_Library_PoolT
GGAGGTTGAATAAGAAACGTGTTGAAATTAGAAGAGTTTGATGTCAAGGTTTGAATCAGCCATGTGGGCTTGTTTTATAGGAGGTTGAATAAGA
>Frequency_1_QualityScore_FFHHHHHJJGHIGHJJJJIIJJJJJJHIIIIIIIHIJJIJJJJHIJJJIIGIIGHGHHIIIHIJJIJJIEHHHGFFFFDECECCCDDDCDD?BC_Mismatch_1_Sense_+_Library_PoolT
CTTTATAGGAGGTTGAATAAGAAACGTGTTGAAATTAGAAGAGTTTGATGTCAAGGTTTGAATCAGCCATGTGGGCTTGTTTTATAGGAGGTTG
>Frequency_1_QualityScore_FFHHHHHJGHIGHIIJJJJIJJJIJFHJJJHIJJJJJIJJJJIIJJJJJJJJJJJJJJJJJJJJJJIJJHHHHFFFFEFEDDEDDDDDEEDDDD_Mismatch_0_Sense_+_Library_PoolT
TTTATAGGAGGTTGAATAAGAAACGTGTTGAAATTAGAAGAGTTTGATGTCAATGTTTGAATCAGCTTCGTGTGAAGTGGCTTTTAATTTTTTT
>Frequency_1_QualityScore_FFHHHGHIJJJJIJJHIIJJJJIHJJJJJJJJJJGIJJJJJJJJJJJJBFFHIJJJJIJJJJJJJAEEHEHFFFFFFF>CCDEDDDDDDDDDDD_Mismatch_0_Sense_+_Library_PoolT
AATCAACTTCCATGTGGGCTTGTTTTATAGGAGGTTGAATAAGAAACGTGTTGAAATTAGAAGAGTTTGATGTCAAGGTTTGAATCAGCCATGT
>Frequency_1_QualityScore_FFHHHGHJJJHIJJGIJJJGHJHGIGIJIIIIJJJJGFHIJIGHIJJIHIHIIHIHJJJIHIJJIHEHEBDDFBDFEEEEEECDDBCDD?CDDC_Mismatch_0_Sense_+_Library_PoolT
TGTGGGCTTGTTTTATAGGAGGTTGAATAAGAAACGTGTTGAAATTAGAAGAGTTTGATGTCAAGGTTTGAATCAGCCATGTGGGCTTGTTTTA
>Frequency_1_QualityScore_FFHHHHHJJJJJJJJJJJIJJJJJJJIJJJJJJJJIJJIIJJJJJJJIIJJJFHHIJJIJJJJJJJHHHHHFFFFFFFEEEECEDDDDDDDDDD_Mismatch_0_Sense_+_Library_PoolT
TTAAAATCAACTTCCATGTGGGCTTGTTTTATAGGAGGTTGAATAAGAAACGTGTTGAAATTAGAAGAGTTTGATGTCAAGGTTTGAATCAGCC
>Frequency_1_QualityScore_FFHGHHHIJJJIIIEGHJEIGII<GH@GHIIJIJJIJJJJHHHHIHHIJIGIIJJIIDHIIGJHHFHGHEBCEFEEEEDEEDBDD@CDDDDDDB_Mismatch_0_Sense_+_Library_PoolT
TCCATGTGGGCTTGTTTTATAGGAGGTTGAATAAGAAACGTGTTGAAATTAGAAGAGTTTGATGTCAAGGTTTGAATCAGCCATGTGGGCTTGT
