# Supplementary material for: Differential Gene Expression Reveals Candidate Genes for Drought Stress Response in Abies alba (Pinaceae)
Source: PLoS One. 2015 Apr 29;10(4):e0124564. doi: 10.1371/journal.pone.0124564 (PMC4414588; doi:10.1371/journal.pone.0124564)
Supplement: S2 File — (GZ) [file pone.0124564.s002.gz › comp20337_c0_seq23.fa]

>comp20337_c0_seq23 len=510 path=[1:0-97 5318:98-101 5322:102-107 5328:108-118 5346:119-171 697:172-203 729:204-212 738:213-241 5552:242-254 5565:255-257 2551:258-285 5648:286-302 2596:303-306 5892:307-311 5897:312-314 2608:315-336 1791:337-372 2709:373-509] : sp|Q9SCU0|SDR2A_ARATH Short-chain dehydrogenase reductase 2a OS=Arabidopsis thaliana GN=SDR2a PE=3 SV=1 e-value: 2e-16 blast score: 81.6
GTGACCACGGCTCTTGCAGTCCAGTACTTCAAACAAGGGGACAGCCCCTCGATAACGGAAGAGGATAAGGCTGCCTTGGAGGGGTTCTGCAACAGTATCGGGAACTTACAGGGGCACACTCTTAAAGCAGAGGATATTGCGGAGGCGGGTCTCTACTTGGCCGGCGATGAGTCTAAATATGTTAGCGGGCATAACCTGGTGGTCGATGGTGGTTTCACGGTGGTGAATCACTCGTGGGGCCTCTACCGATAATTAGATCGCAGATATGTAGTTCTAGTATAGAGGCGCAGTCGTAGAATAATGCCATTTTCAAAGATCGAGGAACTTGGATCCACAATCCAGCAAATTTGGGATAAAAGTGTTTTATTGACTTATTGTGGTATTTAGTTGTTTATGTTTTTATAATACATGCCTATGTATATTAAATATGAGCAAATTTAAAAGGTTATGTTAATGAATTTTCAAATAAAGGAGATAATGCAAAATATATTGTTTTCTTTTCCTCGAGTA

>Frequency_3_QualityScore_EFHHHHHJJJJJJJJIHIIJJJJJJJJHHJJJJIDGGIIJJJJJIIJJHIJJGIIDGHIJIIHIJGIIJGHFGHHGFFFFFFFEEEEEEDDDDD_Mismatch_0_Sense_+_Library_PoolT
TTGGATCCACAATCCAGCAAATTTGGGATAAAAGTGTTTTATTGACTTATTGTGGTATTTAGTTGTTTATGTTTTTATAATACATGCCTATGTA
>Frequency_2_QualityScore_ADDGFGGGIIGIFICIIHAEGGEFF>EHGGGHEFFAEGGGIIIEEEB8EGGHIGGAEIEHFHCC=CEGEEEECEEEDDEDCCB?BAADCCCCCB_Mismatch_0_Sense_+_Library_PoolT
ATAATGCCATTTTCAAAGATCGAGGAACTTGGATCCACAATCCAGCAAATTTGGGATAAAAGTGTTTTATTGACTTATTGTGGTATTTAGTTGT
>Frequency_2_QualityScore_BEGEEEGHGIGIIICDEGIIGIIIAGIIGHIHDECEEGEHHIGHGGEFHIIAEHIIEIIIGIDEEGDEGGCEECEGEEEADCCEDCDDCACCCC_Mismatch_0_Sense_+_Library_PoolT
ATTTGGGATAAAAGTGTTTTATTGACTTATTGTGGTATTTAGTTGTTTATGTTTTTATAATACATGCCTATGTATATTAAATATGAGCAAATTT
>Frequency_2_QualityScore_FFHHHHHIEGFGIJFIIIIIJIHIIIIIIEHIJJJIHIIIIIIJJGHIIJIIIIJJJJJJIIIJIIIGHEGHGHIHHGACEGGEEEEEEDCCCC_Mismatch_0_Sense_+_Library_PoolT
GATAAAAGTGTTTTATTGACTTATTGTGGTATTTAGTTGTTTATGTTTTTATAATACATGCCTATGTATATTAAATATGAGCAAATTTAAAAGG
>Frequency_2_QualityScore_FFHHHHHJJJJIIIJJIIIIJJIGHIJJJJIJJJGIIJJJJEEBGHIIIJJIIIIIIJIBEIEEHIIGHHGEEGFEEEDEEEDDEEEDECDEDD_Mismatch_0_Sense_+_Library_PoolT
GAGGAACTTGGATCCACAATCCAGCAAATTTGGGATAAAAGTGTTTTATTGACTTATTGTGGTATTTAGTTGTTTATGTTTTTATAATACATGC
>Frequency_2_QualityScore_FFFHGHGIJJIIIJJJJIIJIJIJIJJJJJJJIIJJJJJJJJJIIJJIJJJJJJJIIIJIEGGIIGIIGHIIHIIJJJIGHHGHEGEFFCDEED_Mismatch_0_Sense_+_Library_PoolT
AGTTGTTTATGTTTTTATAATACATGCCTATGTATATTAAATATGAGCAAATTTAAAAGGTTATGTTAATGAATTTTCAAATAAAGGAGATAAT
>Frequency_2_QualityScore_FFGEGFGCGHCFIIIIIFGGIIIEIIIIIIJIGIIIIIJJJIIJIIIIJIIIIIIJGIIJEIIIGHIJHHIIHIHCGCGECFGFEEECDEEEEE_Mismatch_0_Sense_+_Library_PoolT
CTTATTGTGGTATTTAGTTGTTTATGTTTTTATAATACATGCCTATGTATATTAAATATGAGCAAATTTAAAAGGTTATGTTAATGAATTTTCA
>Frequency_2_QualityScore_FFHHHHHJJIJJJJJJJJJGHIJJIJDGFHIJIJJJIJJIIJJJIIJGGIIJJJIJJIJJJJJIIHHHHCEFFFFFEEEEDEEDEDEDEEFEDE_Mismatch_0_Sense_+_Library_PoolT
ACAATCCAGCAAATTTGGGATAAAAGTGTTTTATTGACTTATTGTGGTATTTAGTTGTTTATGTTTTTATAATACATGCCTATGTATATTAAAT
>Frequency_2_QualityScore_EEHHHHGJJJIIIJGIJJHHIDGHIIIIHIJIJJIJJIJJJJJJIIJJJJJJIJJIIJIGIIJIIIJIIGIIIIIIIIGGGCEGCECCEEEDED_Mismatch_0_Sense_+_Library_PoolT
TGTTTTATTGACTTATTGTGGTATTTAGTTGTTTATGTTTTTATAATACATGCCTATGTATATTAAATATGAGCAAATTTAAAAGGTTATGTTA
>Frequency_2_QualityScore_FFHHGHHHIIJJJJIJJJIJHIHJJGIIJIIIJJJJJIIIJJJIEHGIIIIIJJIIJJIIIJIIICEHHDGFFFFEEEEEECEEDDDDEEEEDD_Mismatch_0_Sense_+_Library_PoolT
ATCGAGGAACTTGGATCCACAATCCAGCAAATTTGGGATAAAAGTGTTTTATTGACTTATTGTGGTATTTAGTTGTTTATGTTTTTATAATACA
>Frequency_2_QualityScore_EFHHGGFIIIIIIIIIIJIJJJJFHIIJIICEFHIIIIIJIIIIIIJJHIJGIIIJJJHIIHIIJIIGEEGGHGHHGGGFFFEEEDEEEDECFE_Mismatch_0_Sense_+_Library_PoolT
ATCCACAATCCAGCAAATTTGGGATAAAAGTGTTTTATTGACTTATTGTGGTATTTAGTTGTTTATGTTTTTATAATACATGCCTATGTATATT
>Frequency_2_QualityScore_EEHHGHGIJJJJJJJJJIIJIIIJJJIIIGGIIJJJJJJJIJJJJJJGIIIIIIIIIIIEHIGGHHEEDCGFEFEEEEEEEEEEEDCBCCDEDD_Mismatch_0_Sense_+_Library_PoolT
TAGAATAATGCCATTTTCAAAGATCGAGGAACTTGGATCCACAATCCAGCAAATTTGGGATAAAAGTGTTTTATTGACTTATTGTGGTATTTAG
>Frequency_2_QualityScore_FFHHHHHGGGHIJHIJJHIJJIIJJIIJFGIIIJJIJIIIJIJJIJJJJJJJJJJIIJJIJIJJJHIIDGHHIIHIIJGIIGHGHGGFFFEFDB_Mismatch_0_Sense_+_Library_PoolT
ATAAAAGTGTTTTATTGACTTATTGTGGTATTTAGTTGTTTATGTTTTTATAATACATGCCTATGTATATTAAATATGAGCAAATTTAAAAGGT
>Frequency_1_QualityScore_FFHFHHHGIJJJJJJJJJIIIJJJJJJJJJJJJJJHIJIJJIJJIJJJIJJJJJJIJIGIIIJHHHFFCCFEBCCEEEEDDDDDDDCDEDDDDA_Mismatch_0_Sense_+_Library_PoolT
CAGTCGTAGAATAATGCCATTTTCAAAGATCGAGGAACTTGGATCCACAATCCAGCAAATTTGGGATAAAAGTGTTTTATTGACTTATTGTGGT
>Frequency_1_QualityScore_FFHHHHHIJJJJIJJJJJIJJJJJIJJJIJJJJJJJIJFHIJIIJJJJJJJJJJJJJJJJJJJIIJIJJHIIIIIHHHHHHHHFF@CFFDEEED_Mismatch_0_Sense_+_Library_PoolT
CATGCCTATGTATATTAAATATGAGCAAATTTAAAAGGTTATGTTAATGAATTTTCAAATAAAGGAGATAATGCAAAATATATTGTTTTCTTTT
>Frequency_1_QualityScore_FFHHHHHJJJJJJIIJJJJJJJJJJJIIJJJJJJJJJJJJJJJJIIJJIJJJIJHHHHHFDFFFDEE@@CEDDDDDDCDDDDDEDEDDCD_Mismatch_0_Sense_+_Library_PoolT
GTAGAATAATGCCATTTTCAAAGATCGAGGAACTTGGATCCACAATCCAGCAAATTTGGGATAAAAGTGTTTTATTGACTTATTGTGGTA
>Frequency_1_QualityScore_FFHHHHHJJJJJJJJJJJJJJJIJJJJJJJJJJJJJJJJJJFFFIIJJJJJIIJJJJJJIJJGHHHHHHHFFFFFFEEEEEEDDCEEEECDEDD_Mismatch_1_Sense_+_Library_PoolT
GAGGAACTTGGATCCACAATCCAGCAAATTTTGGATAAAAGTGTTTTATTGACTTATTGTGGTATTTAGTTGTTTATGTTTTTATAATACATGC
>Frequency_1_QualityScore_FFHHFHHJJJJIJIHJJIJJGJJJJJJJJJJJJJJJJJJJJIGIIJJIJJIJJIJJJIIGGIJJHIJJJIGHIIHJHHHHHFHFFFFFD_Mismatch_0_Sense_+_Library_PoolT
GTGGTATTTAGTTGTTTATGTTTTTATAATACATGCCTATGTATATTAAATATGAGCAAATTTAAAAGGTTATGTTAATGAATTTTCAA
>Frequency_1_QualityScore_FFHHHGHJHIIJJJIIJJJIJIIJJJIIJJJJIIJJFHGIIGIIJJJJGGIIIIIHGHJGIIJFIGGGH@GHEHAECHDEFEDDDEDDEEDCDD_Mismatch_2_Sense_+_Library_PoolT
TGCCTATGTATATTAAATATGAGCAAATTTAAAAGGTTATGTTAATGAATTTTCAAATAAAGGAGATAATGCAAAATATATTGTTTTCTTTTAA
>Frequency_1_QualityScore_DDFHHABHIG@?ICHFH@AHAD?1AEHBE:CCGHIIG>GC<??<DCHIHIC@HHGI<9BCHHIGGCGHF=8..7)7C_Mismatch_1_Sense_+_Library_PoolT
TTAAATATGAGCAAATTTAAAAGGTTATGTTAATGAATTTTCAAATAAAGGAGATAATGCAAAATATATTGTTTTCA
>Frequency_1_QualityScore_FFHHHHHJIJJJJJJJJJJJJJJJJJJJJJJJJJIJIJJJJIJJJIJHBCFGIGIJJIIGIJHIIHHHHHFFFFFFFFEEDEEDDFEEDDDDED_Mismatch_0_Sense_+_Library_PoolT
AAAGATCGAGGAACTTGGATCCACAATCCAGCAAATTTGGGATAAAAGTGTTTTATTGACTTATTGTGGTATTTAGTTGTTTATGTTTTTATAA
>Frequency_1_QualityScore_FFHHHHHJJJJJJJIJJIJJJJJJJJIJJJJJJJJJJJIJIJGHIJJIJJIJJJGIJJJJEGIHGHGHIEGHGIIIJJG_Mismatch_0_Sense_+_Library_PoolT
AATACATGCCTATGTATATTAAATATGAGCAAATTTAAAAGGTTATGTTAATGAATTTTCAAATAAAGGAGATAATGCA
>Frequency_1_QualityScore_:DFDHBDHABAECFCF3<AFCEFFCA?DHIDDB:BBDBF@FEHBHFHGGHIHHGIIHCEGGHHGGCHEH=AH>CD?@D>_Mismatch_1_Sense_+_Library_PoolT
TGGATCCACAATCCAGCAAATTTGGGATAAAAGTGTTTTATTGACTTATTGTGGTATTTAGTTGTTTATGTTTTTATGA
>Frequency_1_QualityScore_FFHHHHHIJJJJJJJJJJIJJJJJHHHJJHIJIJJJHJJJIJIIJJJJJJJHHIIGJIJJIIJJJIJIJJIGIIHHGHHH_Mismatch_2_Sense_+_Library_PoolT
TTAAATATGAGCAAATTTAAAAGGTTATGTTAATGAATTTTCAAATAAAGGAGATAATGCAAAATATATTGTTTTCTGTA
>Frequency_1_QualityScore_ADHHHHHJJJJJJJJJJHHGIJJJGIIHJHJJJJJJJIJJIJJJIJJJIJJJJIIIJJJIJJIHEIJJJGIIJHG_Mismatch_2_Sense_+_Library_PoolT
TGAGCAAATTTAAAAGGTTATGTTAATGAATTTTCAAATAAAGGAGATAATGCAAAATATATTGTTTTCTTTTGA
>Frequency_1_QualityScore_DF?DFDFIIIIGEHGGIG<CFFF9CH<EHH@DGGHIIGIFHBGIHG9DGIGHGIIGH_Mismatch_1_Sense_+_Library_PoolT
TGTTTTTATAATACATGCCTATGTATATTAAATATGAGCAAATTTAAAAGGTTATGA
>Frequency_1_QualityScore_DFFHHGGIIIGGIGIIEHGGHIIJGGGIHEGIGBGHEGHIGIGIDGFEGGGGIG:@FHGI_Mismatch_0_Sense_+_Library_PoolT
ATCGAGGAACTTGGATCCACAATCCAGCAAATTTGGGATAAAAGTGTTTTATTGACTTAT
>Frequency_1_QualityScore_FFHHHHHJFHIIJJJHIJIJJIJIIIJJJJJJJJJJJJJJJIJJJIIJJJJJJJJJJJIJJJJJJJJJGHHIJGGIIIGHHHHHHGFFFFFFFE_Mismatch_0_Sense_+_Library_PoolT
TATTGTGGTATTTAGTTGTTTATGTTTTTATAATACATGCCTATGTATATTAAATATGAGCAAATTTAAAAGGTTATGTTAATGAATTTTCAAA
>Frequency_1_QualityScore_FFHHHHHIJJJJJJJJJJJJIJJJJJJJJIJJJJJDHIJJHIIJJJJGGIJJJIJJJJJJJJIGHIJJJHHHHHHFFFFFFFDEEEDCDDDDDD_Mismatch_0_Sense_+_Library_PoolT
GCCTATGTATATTAAATATGAGCAAATTTAAAAGGTTATGTTAATGAATTTTCAAATAAAGGAGATAATGCAAAATATATTGTTTTCTTTTCCT
>Frequency_1_QualityScore_FFGHHHHJJJJIIJJJJJJJJJJJJJJIFHIJJIJJJJJJGJIJJJJJJJJJIJIJJIJJJJEIIIHJIGFFHHFEHBDEFFFEDEEEDB_Mismatch_1_Sense_+_Library_PoolT
GATATTAAATATGAGCAAATTTAAAAGGTTATGTTAATGAATTTTCAAATAAAGGAGATAATGCAAAATATATTGTTTTCTTTTCCTCGA
>Frequency_1_QualityScore_FFHHHHHJJJJJJJJJJJJJJJJJJJJJJJJJJJJJIJJJJJJJJIJJJJJIJJIJJJIJHGGFHCCBEBEFEEEDEEEDDEDDDDCCDEFEDD_Mismatch_0_Sense_+_Library_PoolT
AGAATAATGCCATTTTCAAAGATCGAGGAACTTGGATCCACAATCCAGCAAATTTGGGATAAAAGTGTTTTATTGACTTATTGTGGTATTTAGT
>Frequency_1_QualityScore_DFFHHHHJJJJJJJJJJJJJIJJJJJJJJIJFHIJIJJJJJJJJJJJJJJIJJJJIIJHHHEDFFFFFA>>CEEDDDDDDDDCDEDDDDCCDEE_Mismatch_0_Sense_+_Library_PoolT
CGTAGAATAATGCCATTTTCAAAGATCGAGGAACTTGGATCCACAATCCAGCAAATTTGGGATAAAAGTGTTTTATTGACTTATTGTGGTATTT
>Frequency_1_QualityScore_FFHHHHHJJJJJJJJJJJJJJJJJJJJJJIJJJJIJJIHIJJJJIIJIIGGHIJIIJJIJIHIJJIJJHHGGIJIIII@DEEHHHFDDFDDEDE_Mismatch_0_Sense_+_Library_PoolT
TTTTTATAATACATGCCTATGTATATTAAATATGAGCAAATTTAAAAGGTTATGTTAATGAATTTTCAAATAAAGGAGATAATGCAAAATATAT
>Frequency_1_QualityScore_FFHHHHHIJJJIJJJJJIIGIJJIGIIIIJIJJJJJIGGHJJJFGFHIJIIJJHGIIHGIJGHIEFHGHHHFFFFFFDEE@CEEDDDDDFECDE_Mismatch_0_Sense_+_Library_PoolT
TCGAGGAACTTGGATCCACAATCCAGCAAATTTGGGATAAAAGTGTTTTATTGACTTATTGTGGTATTTAGTTGTTTATGTTTTTATAATACAT
>Frequency_1_QualityScore_FFHHHGHJHHHIJJIIGIJIIJJJJJGHIIIHGIGHGHGHIGJJJHIIHEGEGIGDHIJJIJIII_Mismatch_2_Sense_+_Library_PoolT
TTAAAAGGTTATGTTAATGAATTTTCAAATAAAGGAGATAATGCAAAATATATTGTTTTCTTTCA
>Frequency_1_QualityScore_FFDFHHHJJHIJIJJJJJJIJJJIJJJJGJIJJJJJJJJJJJIIJJJJJJJJIJJIHJJJJJJJJJJFHFHIJJIIJHHHHEHHFFFFDEFCEE_Mismatch_0_Sense_+_Library_PoolT
GGTATTTAGTTGTTTATGTTTTTATAATACATGCCTATGTATATTAAATATGAGCAAATTTAAAAGGTTATGTTAATGAATTTTCAAATAAAGG
>Frequency_1_QualityScore_FFHHADHJIJJCHHHIIIJJIHIJJFHJJHIJDGIJJJJGHIGIJJJJHIIJIJJIJHIJJJIHHHGHFFDFEFFFFEEEFEDEDDDDDDDCCC_Mismatch_1_Sense_+_Library_PoolT
CGGGATAAAAGTGTTTTATTGACTTATTGTGGTATTTAGTTGTTTATGTTTTTATAATACATGCCTATGTATATTAAATATGAGCAAATTTAAA
>Frequency_1_QualityScore_FFHHGHHJJJJJIJJHJJJJJJIJJJJJJJJJJIJIIIJJJJJJJHIIIIJJHHCHIGHIJJJJJHHHHHHHFCDFFEEEEEEEDDDDDDEEDD_Mismatch_0_Sense_+_Library_PoolT
TTTCAAAGATCGAGGAACTTGGATCCACAATCCAGCAAATTTGGGATAAAAGTGTTTTATTGACTTATTGTGGTATTTAGTTGTTTATGTTTTT
>Frequency_1_QualityScore_FFHHHHHJJJJJIIIJIJJ<FHHIIFHIJEGIJCHGIJJJGGHIIIIGHIGGHCHHHGIIJFEHIIEGHFHIJIIHHAEE@HHDFFFFFFFDEC_Mismatch_0_Sense_+_Library_PoolT
AGCAAATTTGGGATAAAAGTGTTTTATTGACTTATTGTGGTATTTAGTTGTTTATGTTTTTATAATACATGCCTATGTATATTAAATATGAGCA
>Frequency_1_QualityScore_FEHHHHHGIJIJJJJJJJJJJJIJIIJJJJIGIJJIIJGIIHIJJJJJJJJJIJIIGIIIJIHJIIJIGGIJIJII_Mismatch_0_Sense_+_Library_PoolT
GTTTATGTTTTTATAATACATGCCTATGTATATTAAATATGAGCAAATTTAAAAGGTTATGTTAATGAATTTTCAA
>Frequency_1_QualityScore_FFHHGHHJJJJJJJJHIIFEHIJIIFHIHIIIJJGIJJJJJJJJJIJJIIIIJJJIJJIJIJHGIIJJGGGIGIJJJHHHHHH?CCEFDEFEEE_Mismatch_0_Sense_+_Library_PoolT
TTTATTGACTTATTGTGGTATTTAGTTGTTTATGTTTTTATAATACATGCCTATGTATATTAAATATGAGCAAATTTAAAAGGTTATGTTAATG
>Frequency_1_QualityScore_DDHDDD<ECGEGACGI@HIIHGI?<F?AECFHBF?FG:?GGBEGGIIIIIIGAHIEIGGHGIGIC@;CG@FHEHIIIGHGAH;CCEEF:;@C;@_Mismatch_0_Sense_+_Library_PoolT
TAAAAGTGTTTTATTGACTTATTGTGGTATTTAGTTGTTTATGTTTTTATAATACATGCCTATGTATATTAAATATGAGCAAATTTAAAAGGTT
>Frequency_1_QualityScore_ADHHBDDHAFDGG<FAEECGEHG9BACDB@FHG9?B?DFDH@FDCBGCGF//=;@GIDHECG@EHHEHA;B?CFB@DC>@>>?CCCC@>@<@BC_Mismatch_0_Sense_+_Library_PoolT
TCAAAGATCGAGGAACTTGGATCCACAATCCAGCAAATTTGGGATAAAAGTGTTTTATTGACTTATTGTGGTATTTAGTTGTTTATGTTTTTAT
>Frequency_1_QualityScore_FFHFHHGJJGIJJIIJJJJIIIIJJJIIGIIJJJJJJHIIIJJIJJIJJIJJJJJJHJBFHIJHIGIIIGHIIJJHH_Mismatch_0_Sense_+_Library_PoolT
TTGTTTATGTTTTTATAATACATGCCTATGTATATTAAATATGAGCAAATTTAAAAGGTTATGTTAATGAATTTTCA
>Frequency_1_QualityScore_DDDHFDD<,<CEGHGH@E:EAA?@H>DAHHC=?GGIGED4CBCGH?BGE:D@<F@FHBDGDEIEGGBAA@A_Mismatch_0_Sense_+_Library_PoolT
ACTTATTGTGGTATTTAGTTGTTTATGTTTTTATAATACATGCCTATGTATATTAAATATGAGCAAATTTA
>Frequency_1_QualityScore_FFHDHHFEGEHIHCCHCHIIHJCECHHEFEGFHJJIIIJJJEIIJGCAF@GGG_Mismatch_0_Sense_+_Library_PoolT
CCTATGTATATTAAATATGAGCAAATTTAAAAGGTTATGTTAATGAATTTTCA
>Frequency_1_QualityScore_DDHHHGHGIIGGDI@FEEHIIIIEGHEIIIIIIIIGGGHIIHIIIIHIICEFFHHIHIEGGIGIIGHIIACHIIIEGIHHGGCFEFFCD>CCE@_Mismatch_0_Sense_+_Library_PoolT
TGTTTTTATAATACATGCCTATGTATATTAAATATGAGCAAATTTAAAAGGTTATGTTAATGAATTTTCAAATAAAGGAGATAATGCAAAATAT
>Frequency_1_QualityScore_FFHHHHGJJJJIJJJJJJJGIJJJIJJJJJJIJJJIJJHHGIIJJJJJIJJJIJIJHJJFGHJJIJHIJIHHHHHHFFFFFEEEFEEDEDDDDD_Mismatch_0_Sense_+_Library_PoolT
GAACTTGGATCCACAATCCAGCAAATTTGGGATAAAAGTGTTTTATTGACTTATTGTGGTATTTAGTTGTTTATGTTTTTATAATACATGCCTA
>Frequency_1_QualityScore_FFHHHFFGHIJIJJJJJJJGJJJEGICGHJJJJHIIIIJIJJIEIJJJIIJJIJJJJJJJGJJJJIIJJDGE_Mismatch_2_Sense_+_Library_PoolT
AAAAGTGTTTTATTGACTTATTGTGGTATTTAGTTGTTTATGTTTTTATAATACATGCCTATGTATATTTCA
>Frequency_1_QualityScore_FFHHHHH,CCGIIIJJJJJJJJHJJJJJIJJJJJJJJJJJJJJJJJIJJIJJIJJJIIIIIJGJJIJIJHIJJJIIJGHEHGHHGHFFFDFFFE_Mismatch_1_Sense_+_Library_PoolT
GACTTATAGTGGTATTTAGTTGTTTATGTTTTTATAATACATGCCTATGTATATTAAATATGAGCAAATTTAAAAGGTTATGTTAATGAATTTT
>Frequency_1_QualityScore_FFHHHHHJJJIJJJJJJJJJJJHHIJJJJIJDHIJJJJJJJJJIJJJIJJGGHIJJJIIIIJJJJJIIJHFHGGHFFFFFFFEDEDEEEEDDEE_Mismatch_0_Sense_+_Library_PoolT
TCCACAATCCAGCAAATTTGGGATAAAAGTGTTTTATTGACTTATTGTGGTATTTAGTTGTTTATGTTTTTATAATACATGCCTATGTATATTA
>Frequency_1_QualityScore_DDDB8DADHBB>HHDDGGCGHHHH@AF@BCF<<F@DHDGIFCFDGFGGFHHEIIII;DCFHIE@F>_Mismatch_0_Sense_+_Library_PoolT
GTATATTAAATATGAGCAAATTTAAAAGGTTATGTTAATGAATTTTCAAATAAAGGAGATAATGCA
>Frequency_1_QualityScore_FFHHHHHJIJJHIIIJJJJIIGIGGIJJJJJJJJJJJJJFHIJJJJIIJJIJJJJJJIJJJJJIGIHIIFGIJIJIIJGHHHHHFFCFFFEDEE_Mismatch_1_Sense_+_Library_PoolT
ACATGCCTATGTATATTAAATATGAGCAAATTTAAAAGGTTATGTTAATGAATTTTCAAATAAAGGAGATAATGCAAAATATATTGTTTTCTTC
>Frequency_1_QualityScore_FFHHHHHJJJJIIFHHHJJHIJJHIJJJJJJIIIGHHJJIJHIJHIJIJJHIJJJJIJJIJJJJJJJJIHIIIGGGHHHHHFFFFFFFEEEEEE_Mismatch_0_Sense_+_Library_PoolT
TTTGGGATAAAAGTGTTTTATTGACTTATTGTGGTATTTAGTTGTTTATGTTTTTATAATACATGCCTATGTATATTAAATATGAGCAAATTTA
>Frequency_1_QualityScore_FFHHHHHJJJJJJJJJJJJJJJJJIJJJJJJJJJJJJJJJIJFGGIJIJJIJJJHIJJJJIJIHGIIIJGHHIJIIGGGHHHFFFFFFFCEDED_Mismatch_0_Sense_+_Library_PoolT
AATACATGCCTATGTATATTAAATATGAGCAAATTTAAAAGGTTATGTTAATGAATTTTCAAATAAAGGAGATAATGCAAAATATATTGTTTTC
>Frequency_1_QualityScore_DDDDDDBBEE,AB3CFEDFICBFBEEIIEFIIIDIIIEIIIABBEEEEDEBDDDDEIEIIDEECCDDIICEDCCCCECCCCDACDDDEDDAD@@_Mismatch_0_Sense_+_Library_PoolT
TGACTTATTGTGGTATTTAGTTGTTTATGTTTTTATAATACATGCCTATGTATATTAAATATGAGCAAATTTAAAAGGTTATGTTAATGAATTT
>Frequency_1_QualityScore_DFHHHHHJJJJJIJJJJIJJJJJJJJIJJIJJJJJJJJJJJJJIJJJJDGHJJIIIIJJJJJJJJJIIJGIIJJJIIIFFHHHHG_Mismatch_0_Sense_+_Library_PoolT
TTTTATAATACATGCCTATGTATATTAAATATGAGCAAATTTAAAAGGTTATGTTAATGAATTTTCAAATAAAGGAGATAATGCA
>Frequency_1_QualityScore_FFHHHHHJJGIJJJJJCHHIIJGIJJHIJJIIJJIIJHGIJJJJHIJIJJIJJHIJIJJJIJJJJJJJJHIIIHHGHFHHHFFFFFFFEECCCE_Mismatch_0_Sense_+_Library_PoolT
AAATTTGGGATAAAAGTGTTTTATTGACTTATTGTGGTATTTAGTTGTTTATGTTTTTATAATACATGCCTATGTATATTAAATATGAGCAAAT
>Frequency_1_QualityScore_FFHHHHHJJJJIIJJJJJJJJJJIJJIJJJJJJJJJJIJJJJJJJJJJJIJJJJIJJJJJ=C@EEHHHHEFFDFFFEEEEDCACDEDD@CA@<C_Mismatch_0_Sense_+_Library_PoolT
AATGCCATTTTCAAAGATCGAGGAACTTGGATCCACAATCCAGCAAATTTGGGATAAAAGTGTTTTATTGACTTATTGTGGTATTTAGTTGTTT
>Frequency_1_QualityScore_FFHHHHHIJJJIJIJJIJJJJJJJDHIHIIJJJJIIJJJJJIJJJJJJJJIDIJJFHIJIHIII_Mismatch_0_Sense_+_Library_PoolT
TTTATGTTTTTATAATACATGCCTATGTATATTAAATATGAGCAAATTTAAAAGGTTATGTTAA
>Frequency_1_QualityScore_FFHHHHHJJJJJJJJJJJJJJGHJJJJJGGGIIJJJJJGIJJHIJJHIJFHIJJHIHHIHIIJGIHIJJGIFHHHHFHFFFFFFEDEDDDDEFC_Mismatch_0_Sense_+_Library_PoolT
CCACAATCCAGCAAATTTGGGATAAAAGTGTTTTATTGACTTATTGTGGTATTTAGTTGTTTATGTTTTTATAATACATGCCTATGTATATTAA
>Frequency_1_QualityScore_FDHHHHHJJJIJJJJJJJJJJJIJIIJJJIIJJJJJJJIJJJJJIJJIJIHIJJJJJJJJJJJJJIJJIJJHIEHHHHHFFFFFFEC_Mismatch_0_Sense_+_Library_PoolT
GTTTTTATAATACATGCCTATGTATATTAAATATGAGCAAATTTAAAAGGTTATGTTAATGAATTTTCAAATAAAGGAGATAATGCA
>Frequency_1_QualityScore_FFHHHHHJJJJJJJJJJJJJJJJJJJJJJJJJJJJJJJIJJJJJIJJJJIJJJJJJJJHHHHHHFFFFEEEE;@@DDDDDDDDDDDD_Mismatch_1_Sense_+_Library_PoolT
CAGTCGTAGAATAATGCCATTTTCAAAGATCGAGGAACTTGGATCCACAATCCAGCAAATTTGGGATAAAAGTGTTTTATTGACTGA
>Frequency_1_QualityScore_FDHHHHGIJJJJJHIJJJJJHH+AGHHIIJJIJJJJJJHJJIIIJJJJHHIGGIIIJHHJJJJJJIJJJJJIGHHHHHEFFFFFFF_Mismatch_1_Sense_+_Library_PoolT
CAGCAAATTTGGGATAAAAGTGTTTTATTGACTTATTGTGGTATTTAGTTGTTTATGTTTTTATAATACATGCCTATGTATATTAC
>Frequency_1_QualityScore_FFHHHHHGIJGJJJJIIJJJJJJGIJJJJJJJIIJJJJJJIIJJJJJFGGIJJJJJIJJJJGJJJIHHEAHFFFFDFFEDEEEEFEEDDDDEEE_Mismatch_0_Sense_+_Library_PoolT
AAGATCGAGGAACTTGGATCCACAATCCAGCAAATTTGGGATAAAAGTGTTTTATTGACTTATTGTGGTATTTAGTTGTTTATGTTTTTATAAT
>Frequency_1_QualityScore_FFHHHHHJJJJJIJJJJJJHI<CHHFAFFFFHGHIHHIGGIJJJJIHIGHHHIIIFHHIIJGIJJJHDCFGHGJIIIJ_Mismatch_2_Sense_+_Library_PoolT
AATATGAGCAAATTTAAAAGGTTATGTTAATGAATTTTCAAATAAAGGAGATAATGCAAAATATATTGTTTTCTTTCA
>Frequency_1_QualityScore_DDFBDD4AFFG>:C:CFI@H9ABHFHHHEH?CAC;?BEGE9:?CFFFAGEGII<FE49BDDFC4=CFBG;@=(=@DF>D>>A;?7ABD;BDDEB_Mismatch_0_Sense_+_Library_PoolT
TATAATACATGCCTATGTATATTAAATATGAGCAAATTTAAAAGGTTATGTTAATGAATTTTCAAATAAAGGAGATAATGCAAAATATATTGTT
>Frequency_1_QualityScore_FFHHHHHIIIIJJJJJJJJJJJJJJJJIJIJJHIJJJIJGIJJIJJJIJJJJJJJJJ_Mismatch_1_Sense_+_Library_PoolT
TTATGTTAATGAATTTTCAAATAAAGGAGATAATGCAAAATATATTGTTTTCTTTTA
>Frequency_1_QualityScore_DEHHHHHJJJJJJJIIJJIJJJJJJJJJJJJJJJJHIJIJIIJJJJJGIJJJJJFFCHIJJJJJHHGHHEFFDFFBCEEFDEEEDCDDDDDC:A_Mismatch_1_Sense_+_Library_PoolT
ATTTTCAAAGATCGAGGAACTTGGATCCACAATCCAGCAAATTTGGGATAAAAGTGTTTTATTGACTTATTGTGGTATTTAGTTGTTTATGGTT
>Frequency_1_QualityScore_FFHHHGHJJJJJJJJJJJJIJJJGIIJJJJIJJJJJJJJJIIIIJJJJJJJJIIIJJJJ=C=DHIHGHHGHFFF_Mismatch_0_Sense_+_Library_PoolT
ATGCCATTTTCAAAGATCGAGGAACTTGGATCCACAATCCAGCAAATTTGGGATAAAAGTGTTTTATTGACTTA
>Frequency_1_QualityScore_FFFHHHHJJHIJIJJJJJJJJJJJJJJJJJJJJJJJJJJIJJIJJJJJJJJJIJJIJHIJJJJJJIJHIGHIGIJJJJJGHHHHG_Mismatch_1_Sense_+_Library_PoolT
GGTATTTAGTTGTTTATGTTTTTATAATACATGCCTATGTATATTAAATATGAGCAAATTTAAAAGGTTATGTTAATGAATTTAC
>Frequency_1_QualityScore_FFHHHHHIJIJJIJJJHHIFHIJJJJHIJHIJJJJGIJJJJJJJJJJJJJJJJJJJIIIJJJIIJJIJJ@EHIEGIJJIGHFGGDDEFFDEEEE_Mismatch_0_Sense_+_Library_PoolT
TTTTATTGACTTATTGTGGTATTTAGTTGTTTATGTTTTTATAATACATGCCTATGTATATTAAATATGAGCAAATTTAAAAGGTTATGTTAAT
>Frequency_1_QualityScore_DFHHHHHJJJJJJJJJJJJJJJIJJIJJIJJJJIIIIGIIJJJIIJJGGHJHIFGGIJIJJIJJIIJIJGIGHIFHGHHHEFFFDEEEEE_Mismatch_0_Sense_+_Library_PoolT
TATGTTTTTATAATACATGCCTATGTATATTAAATATGAGCAAATTTAAAAGGTTATGTTAATGAATTTTCAAATAAAGGAGATAATGCA
>Frequency_1_QualityScore_FDHFHHHGIIJJHIJGGGEHHGIJJIIIJJJIJJJFGIHGICFHGIGHHIHBBEGGFFHIJJIJGIIJG@DHHHD>EHH@DEDBCC;@CCCCCD_Mismatch_0_Sense_+_Library_PoolT
GTTTATGTTTTTATAATACATGCCTATGTATATTAAATATGAGCAAATTTAAAAGGTTATGTTAATGAATTTTCAAATAAAGGAGATAATGCAA
>Frequency_1_QualityScore_FFHHHHHJJJJJJJJJJJJJGHJJJJJIIIJHHIJJIJJJJJEFIHIJJIIIHHHGHIHIIJJIIJJDGEHIIJJJJJJHFDEDEED_Mismatch_1_Sense_+_Library_PoolT
ATTTATATTAAATATGAGCAAATTTAAAAGGTTATGTTAATGAATTTTCAAATAAAGGAGATAATGCAAAATATATTTTTTTCTTTA
>Frequency_1_QualityScore_DEHHHHHJJJJIJJJJJHHFHIHGGIJJIJJJJJJIHHIJJJJJIIIJJJJJJIIJJJIJGIIJFFHGIGIIJJJGHHDEDF_Mismatch_0_Sense_+_Library_PoolT
TGAGCAAATTTAAAAGGTTATGTTAATGAATTTTCAAATAAAGGAGATAATGCAAAATATATTGTTTTCTTTTCCTCGAGTA
>Frequency_1_QualityScore_D>FHFHHGF?AC?CCHHIIII9FFA<FFFHFEGIGHB@CE:DGGIFDGEG>HIGGIGGHH=CFEBFCFCC_Mismatch_2_Sense_+_Library_PoolT
CAAATTTAAAAGGTTATGTTAATGATTTTTCAAATAAAGGAAATAATGCAAAATATATTGTTTTCGTTCA
>Frequency_1_QualityScore_DDFHAA2ACGHHCHIIHGEHHHAHAEHC9EECGHFHGDEIIIIHGIIEIIIIIIIIIGIIIEGII:C=FFDGHIHHHGIIIHEHHHH=BDF?;;_Mismatch_0_Sense_+_Library_PoolC
TAAAAGTGTTTTATTGACTTATTGTGGTATTTAGTTGTTTATGTTTTTATAATACATGCCTATGTATATTAAATATGAGCAAATTTAAAAGGTT
>Frequency_1_QualityScore_FFHHHDHJJGIJJIJJHIJJIJGIIGIIJIIIJIJJJJHIIJHIFHIIIIIJJIJIIIJGIICCGGGHIGHEHEEFDFFFFEEEEEFEEEDCCD_Mismatch_0_Sense_+_Library_PoolC
ATAATACATGCCTATGTATATTAAATATGAGCAAATTTAAAAGGTTATGTTAATGAATTTTCAAATAAAGGAGATAATGCAAAATATATTGTTT
>Frequency_1_QualityScore_DDAHDD<FFBG><FB?E3F?B@FAFC?GB;DGCHDH9?0?F>DGECGECAGHBFFFFFHHDEGIIIG@EDEECACAEDDDDDDDC@@>CCCCCC_Mismatch_0_Sense_+_Library_PoolC
ACTTGGATCCACAATCCAGCAAATTTGGGATAAAAGTGTTTTATTGACTTATTGTGGTATTTAGTTGTTTATGTTTTTATAATACATGCCTATG
>Frequency_1_QualityScore_FFHHHHHIIJJJJJJJJJJJJHJJIJJJJJIJJJJJJJIJJJIIJIIIIJJJJJEHIIJIHDEEHIJHHHHFEHFFFFFFEDCECEFDDCDDDD_Mismatch_1_Sense_+_Library_PoolC
TAATGCCATTTTCAAAGATCGAGGAACTTGTATCCACAATCCAGCAAATTTGGGATAAAAGTGTTTTATTGACTTATTGTGGTATTTAGTTGTT
>Frequency_1_QualityScore_FFHHHHHJJJJJJJJJJJJJJJJJGIIJIJJDGGIJJJJJJJIJJIJJJGHJFGIJJJIHIIHIIJJJIEHHHGFFFFFFFEEDEEEDDDEDDD_Mismatch_0_Sense_+_Library_PoolC
GATCCACAATCCAGCAAATTTGGGATAAAAGTGTTTTATTGACTTATTGTGGTATTTAGTTGTTTATGTTTTTATAATACATGCCTATGTATAT
>Frequency_1_QualityScore_BDBHBHHBFEE=FHBC?EFGGHEHIFHHEGADCFHGCCDGIIDICHGIGAB>BFEGDEGIGIGIABFDGGFHGIIJICHE>;AH_Mismatch_0_Sense_+_Library_PoolC
TATTTAGTTGTTTATGTTTTTATAATACATGCCTATGTATATTAAATATGAGCAAATTTAAAAGGTTATGTTAATGAATTTTCA
>Frequency_1_QualityScore_FFHHFHHJJIJEIJJIJHIJJHIJJIIJJIIJFHHJJJJHHIGGJIJJIIJJJJJJJJJJJJJIIJIJJJIIGIJJIHHGHHDHFFDFFEEDEC_Mismatch_0_Sense_+_Library_PoolC
TGGGATAAAAGTGTTTTATTGACTTATTGTGGTATTTAGTTGTTTATGTTTTTATAATACATGCCTATGTATATTAAATATGAGCAAATTTAAA
>Frequency_1_QualityScore_DDBF?FAHF@<FGGH9CEA<C@CBEGEGEGGEGDBHGBGI9FBGDHIIF==CD<@7@EE:7?AEE:@DD;;6;.(.6;5;5@CC:AA_Mismatch_0_Sense_+_Library_PoolC
AGTCGTAGAATAATGCCATTTTCAAAGATCGAGGAACTTGGATCCACAATCCAGCAAATTTGGGATAAAAGTGTTTTATTGACTTAT
>Frequency_1_QualityScore_FFHHGHHJJJJJIJJJHJJIJJIJJJJJHIJJJIJGGDHIJGIJJIIJJJJJJGHJFHGIJJJHIJHGJHHHHHHHFFFFEFEDEEEEEDDDDD_Mismatch_0_Sense_+_Library_PoolC
CTTGGATCCACAATCCAGCAAATTTGGGATAAAAGTGTTTTATTGACTTATTGTGGTATTTAGTTGTTTATGTTTTTATAATACATGCCTATGT
>Frequency_1_QualityScore_FFHHHHHJJJIJJJJJJFHIIJJGIJIHIJJAGIJFGIBDHIJJJHHIDHIJJJIIJJJIJJJJJIIJJDHHHFHEHGFFFDFFFFEEEDEDCA_Mismatch_1_Sense_+_Library_PoolC
CAAATTTGGGATAAAAGTGTTTTATTGACTTATTGTGGTATTTAGTTGTTTATGTTTTTATAATACATGCCTATGTATATTAAATATGATCAAA
>Frequency_1_QualityScore_DDFDDDHGD<CEHGGGIIGIIGIGBHGHIGGIG>DHGIGGGIIGGHIIIIIIHBFIEHEGGIDCHIIGHHGEID@CEHHIGGAEHE7?C@BEFE_Mismatch_0_Sense_+_Library_PoolC
TTATTGTGGTATTTAGTTGTTTATGTTTTTATAATACATGCCTATGTATATTAAATATGAGCAAATTTAAAAGGTTATGTTAATGAATTTTCAA
>Frequency_1_QualityScore_FFHHHHHIIJJJJJJJJJJJJJJJJJJJJJJIJJJJJJJJJJJJJIIJJJJJJJJJIJHIJJJHHHHHFEFBC@DEEEEEDDDDDCDEDEDDDD_Mismatch_0_Sense_+_Library_PoolC
AGTCGTAGAATAATGCCATTTTCAAAGATCGAGGAACTTGGATCCACAATCCAGCAAATTTGGGATAAAAGTGTTTTATTGACTTATTGTGGTA
>Frequency_1_QualityScore_FFHHHFHIJJJJIJJIJJJJJGIJJJJJJJJJJJJIJJJJJJJIJHJJJJJJJJIIIIJHJJJJJJJJIC@CHIIIJHHGFGHHFFFFFF_Mismatch_0_Sense_+_Library_PoolC
TGTGGTATTTAGTTGTTTATGTTTTTATAATACATGCCTATGTATATTAAATATGAGCAAATTTAAAAGGTTATGTTAATGAATTTTCAA
>Frequency_1_QualityScore_FFGHHHHJJHHIJIJHHHIJIIIIJJJIJJJJJIIJIIJJJJFHHIJJJJIJIJJJJJJJJJIJJJHHHHHHFFFFCC>A_Mismatch_0_Sense_+_Library_PoolC
AGCAAATTTAAAAGGTTATGTTAATGAATTTTCAAATAAAGGAGATAATGCAAAATATATTGTTTTCTTTTCCTCGAGTA
