# Supplementary material for: Differential Gene Expression Reveals Candidate Genes for Drought Stress Response in Abies alba (Pinaceae)
Source: PLoS One. 2015 Apr 29;10(4):e0124564. doi: 10.1371/journal.pone.0124564 (PMC4414588; doi:10.1371/journal.pone.0124564)
Supplement: S2 File — (GZ) [file pone.0124564.s002.gz › comp17053_c0_seq1.fa]

>comp17053_c0_seq1 len=663 path=[59:0-94 153:95-104 35:105-128 186:129-473 532:474-662] : sp|P42759|ERD10_ARATH Dehydrin ERD10 OS=Arabidopsis thaliana GN=ERD10 PE=1 SV=1 e-value: 3e-06 blast score: 48.5
GCTGAGACTGGGACTCAGGCTGCTCATTCGGATCCAAATCAGAACTCTGAGACTGAGACTGGTTATCCTAATGCAGCCCAGAAGGCATCGCTGGTCGATAAAATTAAAGGGATAATTCCCGGAGGTCAGACTGAGACTGAGGCTCAGACAGCTCATTCTAGTCCAAATCAGAAGCCTGACACTCAGACTGGTTATCCTAATGCAGCTCAGAAGGCAGCGCTGGTGGATAAAGTCAAAGGGGTGCTTCCCGGAGGCCAGAGTCAGCCTGAGAATGAGAATGAGACTGCTGCTTCTAATCCAAATCAGAAGGCGGGGCTTCTCGATAAAATCAAAGAGAAAATTCCCGGAGAACAAAATAAAGAATGATATTGAAGGAAAAGAGGCAGAGAAAAAGCACAGGCGTTACTCGGCTTCTGGCCATATTCCTTACGTCTGTGTCGCTTTTCACTGGAGCATCGAAGGACGGTAACTATTATAGTAGGTGTAGGAGTAAAGATATGATTGCCATTGGATTGGCATGCTATGTGTCTTATTGTATTTGGTTGGGAGGAGCTTTGCACTTTTAGTTGTAACTTGCTATTTTAGCGTTTGTTCTCGTTTAATATGACCGGAAATTCAAAAGCTGTGACATGATTGGTTAGATTTAGAGCGATAAGTGTTATA

>Frequency_44_QualityScore_FFGGHHHIIIIIIIIIIIIIICGGHIIIJIIIJIIIIIIIIIGHDGGHGGGGGFFEEEDDDCBCCDCCCABDDCDDCCBBCCCDCCCCCCCCCA_Mismatch_0_Sense_+_Library_PoolT
GGAAAAGAGGCAGAGAAAAAGCACAGGCGTTACTCGGCTTCTGGCCATATTCCTTACGTCTGTGTCGCTTTTCACTGGAGCATCGAAGGACGGT
>Frequency_6_QualityScore_FFGHHGHIIJIJJIIIJIJJJDGIIJJJJIIJJJJHJIJIIIGIDGFHGGGGGGFEEEDEEDDCCDDDCA@CDCDDDDBCDDDDDCCCCBCDDC_Mismatch_0_Sense_+_Library_PoolC
GGAAAAGAGGCAGAGAAAAAGCACAGGCGTTACTCGGCTTCTGGCCATATTCCTTACGTCTGTGTCGCTTTTCACTGGAGCATCGAAGGACGGT
>Frequency_36_QualityScore_FEHGGHGIIIJJIIJJJHIIIIFIIFHHHIHIIHIIGHFHIIGIIIFGHHIHICFGIIGHIFGFGHFFFFEFEEEDECCDDCDDDDCDDDDDEE_Mismatch_0_Sense_+_Library_PoolT
GTAAAGATATGATTGCCATTGGATTGGCATGCTATGTGTCTTATTGTATTTGGTTGGGAGGAGCTTTGCACTTTTAGTTGTAACTTGCTATTTT
>Frequency_1_QualityScore_FFHHHHHIIJJJJJJJJHJJJJHIJGJJIIIJJJJJIIGHJJGHIHDIIIJIIBDEHDGIJHIHGHHFGFFFFFFED@CECDEDEEDDDEEDDE_Mismatch_0_Sense_+_Library_PoolC
GTAAAGATATGATTGCCATTGGATTGGCATGCTATGTGTCTTATTGTATTTGGTTGGGAGGAGCTTTGCACTTTTAGTTGTAACTTGCTATTTT
>Frequency_32_QualityScore_FFHGGHHIJHIIIIGHIFHGGHHHHGHIGHGHGIFHIHGFHHHHICFGGHFHHEGGHIIHHHIHHHGEGFDEDDEEEEDDDDEDEEDCDC?BBC_Mismatch_0_Sense_+_Library_PoolT
ATGATTGCCATTGGATTGGCATGCTATGTGTCTTATTGTATTTGGTTGGGAGGAGCTTTGCACTTTTAGTTGTAACTTGCTATTTTAGCGTTTG
>Frequency_2_QualityScore_EEGFFHCDEIIIIIEHG=DGAGGEFGEDAFFIIIHIIGCAEEHGI7CEHGAAEDHFHGHFEECGGGGDFEBD=>CEEEDDBDCDEEC?BA<@CC_Mismatch_0_Sense_+_Library_PoolC
ATGATTGCCATTGGATTGGCATGCTATGTGTCTTATTGTATTTGGTTGGGAGGAGCTTTGCACTTTTAGTTGTAACTTGCTATTTTAGCGTTTG
>Frequency_31_QualityScore_FFHHHGHJIIIIIJIIHIHFHFGHIFHIJGHIIIIJFGHIIHIIHIIIIIIIIJIIJIHIGHIGGGHGGFGFEFFFEEDDD@CCDBCDEDDCCC_Mismatch_0_Sense_+_Library_PoolT
ATTGGATTGGCATGCTATGTGTCTTATTGTATTTGGTTGGGAGGAGCTTTGCACTTTTAGTTGTAACTTGCTATTTTAGCGTTTGTTCTCGTTT
>Frequency_1_QualityScore_FFHGHFHJJIJIJIIJGIHHGEHIJGIJJGIIIJJJEHIJIHIJHHIJJJJJJJJJJJJJJJJHHHHHHEEFFFFFFFEEDBDDDDDDEDDDDB_Mismatch_0_Sense_+_Library_PoolC
ATTGGATTGGCATGCTATGTGTCTTATTGTATTTGGTTGGGAGGAGCTTTGCACTTTTAGTTGTAACTTGCTATTTTAGCGTTTGTTCTCGTTT
>Frequency_30_QualityScore_FFHHGHGIHIIJHIJIHHIIJIIGHIIIIIIHIIIIIIIIIIIIIHIGHIIIIIIIIHIHIHHHHHGGCCDEDDDEDDCDDDDDDEEDDDCCCC_Mismatch_0_Sense_+_Library_PoolT
GCTATGTGTCTTATTGTATTTGGTTGGGAGGAGCTTTGCACTTTTAGTTGTAACTTGCTATTTTAGCGTTTGTTCTCGTTTAATATGACCGGAA
>Frequency_1_QualityScore_FFHHFD:CFGGGIIJEEGGGIJJIEHIIIIIBHHIJJJIJJIGIJIIGHGFHIJCCGEHEIEHHHGFFDDCDACCDDDDBDBDCEEEEDCDBBB_Mismatch_0_Sense_+_Library_PoolC
GCTATGTGTCTTATTGTATTTGGTTGGGAGGAGCTTTGCACTTTTAGTTGTAACTTGCTATTTTAGCGTTTGTTCTCGTTTAATATGACCGGAA
>Frequency_30_QualityScore_FFHGHGGIIIGHHIIIIIIJIHIIIIGHIIIIIHHIIIIIIGGHIIHIIHHHHGGHGDEEFFEDEACDD@CDCEDEEECCCCDDDDCDECCDCD_Mismatch_1_Sense_+_Library_PoolT
CTTACGTCTGTGTCGCTTTTCACTGGAGCATCGAAGGACGGTAACTATTATAGTAGGTGTAGGAGTAAAGATATGATTGCCATTGAATTGGCAT
>Frequency_5_QualityScore_FFGGGHHHIJEHFHIHHIIIJGIIIHHHIIHHIHHIHHGHIDEFHHEHHIEGIGHHE=BAFFEEE?BAD?CCCDCDDDCBCDCBCABBC@ACCB_Mismatch_1_Sense_+_Library_PoolC
CTTACGTCTGTGTCGCTTTTCACTGGAGCATCGAAGGACGGTAACTATTATAGTAGGTGTAGGAGTAAAGATATGATTGCCATTGAATTGGCAT
>Frequency_26_QualityScore_FFGGGGHIIIJIGHHGHHHHHHHEGGFHGHHIHHIHGGGHHGICGFHHFGHFGGHHIHHHHHHGGFFDEDDDEEEEDDDDDDEEDCBC?BBC@B_Mismatch_0_Sense_+_Library_PoolT
GATTGCCATTGGATTGGCATGCTATGTGTCTTATTGTATTTGGTTGGGAGGAGCTTTGCACTTTTAGTTGTAACTTGCTATTTTAGCGTTTGTT
>Frequency_3_QualityScore_EEHHGGGGHGIIGHHGGHFHGCC?FGGHGHIJBGHEGEGHIHICE>GGEGIEFGDGGDCDFHGFFADCEDEDDDEEDDDDDDEDDDDC@BCB>B_Mismatch_0_Sense_+_Library_PoolC
GATTGCCATTGGATTGGCATGCTATGTGTCTTATTGTATTTGGTTGGGAGGAGCTTTGCACTTTTAGTTGTAACTTGCTATTTTAGCGTTTGTT
>Frequency_26_QualityScore_FFGGGGGIIIIHIIHHIHIIIIIIIJIIIIIJIIIIIIIIIIIIIHHHDAACCCCDCBCCCCCCCCCCBBBBCCCCCBCCCBBC>A_Mismatch_0_Sense_+_Library_PoolT
CTGAGAATGAGAATGAGACTGCTGCTTCTAATCCAAATCAGAAGGCGGGGCTTCTCGATAAAATCAAAGAGAAAATTCCCGGAGAA
>Frequency_25_QualityScore_FFHHHGGJHIJJIHIIGIHHIHIIEHHGHFHIIGHIHFFHIIHIEGHIHHHHFGGHIIIIIIIIHHFFEAEEEEFEEDDDDEDEEDCCD?BCDA_Mismatch_0_Sense_+_Library_PoolT
TGATTGCCATTGGATTGGCATGCTATGTGTCTTATTGTATTTGGTTGGGAGGAGCTTTGCACTTTTAGTTGTAACTTGCTATTTTAGCGTTTGT
>Frequency_1_QualityScore_FFHHHHHJIJJJJJJIIIIJIIGGHIIFIIJIJIJJJFIIIJIJBGHIGIJIIIJIIJIIJJJJIHHG??EBEDFFFFEDDEEEEE@CB@?BDA_Mismatch_0_Sense_+_Library_PoolC
TGATTGCCATTGGATTGGCATGCTATGTGTCTTATTGTATTTGGTTGGGAGGAGCTTTGCACTTTTAGTTGTAACTTGCTATTTTAGCGTTTGT
>Frequency_25_QualityScore_FFGGHGHGIIGHHHIIHIGHHDGGGHHGHIIFGHIIIIEGHIIGIIGHHIIIIHIIIIIIHHFGGFFFFEFFEEEEEEEDCDD@BDDBCCDDDB_Mismatch_0_Sense_+_Library_PoolT
CCATTGGATTGGCATGCTATGTGTCTTATTGTATTTGGTTGGGAGGAGCTTTGCACTTTTAGTTGTAACTTGCTATTTTAGCGTTTGTTCTCGT
>Frequency_7_QualityScore_FFHHGHGGIJIJHIIHIIGHHEGFGGHFHIHFGHHIGHEGHHIHHHGHGHHIIJIIIIIIHGFFFFGGGEDDEEEEDEEDCDB>BBC@BCEDB?_Mismatch_0_Sense_+_Library_PoolC
CCATTGGATTGGCATGCTATGTGTCTTATTGTATTTGGTTGGGAGGAGCTTTGCACTTTTAGTTGTAACTTGCTATTTTAGCGTTTGTTCTCGT
>Frequency_24_QualityScore_EEHHGHGIHIIGHHHIIGIIHFFGIIIIGHIIIIIIHIHIIHIIIIIIIIHIGHHHHHIHHHHHGGGGGEFEDBCCDCDDEDDCCCCDDEEEDD_Mismatch_0_Sense_+_Library_PoolT
GGCATGCTATGTGTCTTATTGTATTTGGTTGGGAGGAGCTTTGCACTTTTAGTTGTAACTTGCTATTTTAGCGTTTGTTCTCGTTTAATATGAC
>Frequency_7_QualityScore_FFHHHHHJJJJHIHIIJHJJJHHHIJIJGHIJJIJJHIIJJJJJJJJJJJJJHIIIIHIHHIHIHGGGGGFEEACDDBDDEDDCDDDCDEEEDD_Mismatch_0_Sense_+_Library_PoolC
GGCATGCTATGTGTCTTATTGTATTTGGTTGGGAGGAGCTTTGCACTTTTAGTTGTAACTTGCTATTTTAGCGTTTGTTCTCGTTTAATATGAC
>Frequency_24_QualityScore_FFHGGEGIIIIHIIIIIIIIIHIIIIHIIEHGHIHHHHIIGHEHHIFHIHFGGHIHICFEGFCDFDEEECDDEEDDCDDDCCCCBBCCDDCCDD_Mismatch_0_Sense_+_Library_PoolT
AGGAGTAAAGATATGATTGCCATTGGATTGGCATGCTATGTGTCTTATTGTATTTGGTTGGGAGGAGCTTTGCACTTTTAGTTGTAACTTGCTA
>Frequency_1_QualityScore_FFHFDFHHJIGIJJJIJJJJJJJJJJHIJIJIIJJJIIJJJJCGHHGHIGGHIJJIJBCCHIGGHAEFFCDEFEEDEEECDCDDCDEDEEDCDD_Mismatch_0_Sense_+_Library_PoolC
AGGAGTAAAGATATGATTGCCATTGGATTGGCATGCTATGTGTCTTATTGTATTTGGTTGGGAGGAGCTTTGCACTTTTAGTTGTAACTTGCTA
>Frequency_24_QualityScore_FFHHHGHHHIIIIIIHIIIIIIIIIJIIGIEGHIIIIIIIIIIIHIIIFHHIHHHHGGGFGFFEBDCBDCCCCCDCCCC?BCCDCCDDDDCCDD_Mismatch_1_Sense_+_Library_PoolT
GAAAAAGCACAGGCGTTACTCAGCTTCTGGCCATATTCCTTACGTCTGTGTCGCTTTTCACTGGAGCATCGAAGGACGGTAACTATTATAGTAG
>Frequency_8_QualityScore_FFHHHHHIJJJJJJJJJJJJJIJJJJJJHIGHIIIIJJJJIJJJHIJJGIIIIIHFGGGFFFFECDEDDDDCDDDCCDD@BCCECDEEDDDCDD_Mismatch_1_Sense_+_Library_PoolC
GAAAAAGCACAGGCGTTACTCAGCTTCTGGCCATATTCCTTACGTCTGTGTCGCTTTTCACTGGAGCATCGAAGGACGGTAACTATTATAGTAG
>Frequency_24_QualityScore_EFGGFGGIJIJIIIIHIIIJFHIGIGGIGHIHIIGHGHIIFHIIEEGHIHIDGGHHFGHFGGGHHGFGGEEEEDECDEDDDDEECDDDDDEEDC_Mismatch_0_Sense_+_Library_PoolT
AAAGATATGATTGCCATTGGATTGGCATGCTATGTGTCTTATTGTATTTGGTTGGGAGGAGCTTTGCACTTTTAGTTGTAACTTGCTATTTTAG
>Frequency_6_QualityScore_EEGHHHGIIIIJIIJIIIIJGHIGHGGIIIJIJIGHHIIIGIIIEGHHIGI@FFGIGHGEGHGGHEGGFEFEFEEEEECDEEDECCDDEDEEED_Mismatch_0_Sense_+_Library_PoolC
AAAGATATGATTGCCATTGGATTGGCATGCTATGTGTCTTATTGTATTTGGTTGGGAGGAGCTTTGCACTTTTAGTTGTAACTTGCTATTTTAG
>Frequency_23_QualityScore_EEGGGHHIFGHIIIIGHHIIGIIEHHIIIIIIIIIIIIIGHIHHIIHIIHIHIIIJIHGIDGFGEEEEFDDDCCDDDEEDDCCBBBBBCDC_Mismatch_0_Sense_+_Library_PoolT
TCTTATTGTATTTGGTTGGGAGGAGCTTTGCACTTTTAGTTGTAACTTGCTATTTTAGCGTTTGTTCTCGTTTAATATGACCGGAAATTCA
>Frequency_3_QualityScore_EEHHGGHGF?FHIIIDHHIIGHH?GGGHIJHIJJIIHIIEFHHIGIIJJJIFIHIIIIGHDGGGDEEEDCDDCDDDCDECCDCCCCCCDDA_Mismatch_0_Sense_+_Library_PoolC
TCTTATTGTATTTGGTTGGGAGGAGCTTTGCACTTTTAGTTGTAACTTGCTATTTTAGCGTTTGTTCTCGTTTAATATGACCGGAAATTCA
>Frequency_23_QualityScore_FFHHHHHJJHIIGHHHIIIIFHGDGFHHIHIIIGHHIIHIFHGIHGHIFHHIIIHIIIHIIIGHFFGEFBDEFEEEEEEEEDDDD@CCDBCCED_Mismatch_0_Sense_+_Library_PoolT
TGCCATTGGATTGGCATGCTATGTGTCTTATTGTATTTGGTTGGGAGGAGCTTTGCACTTTTAGTTGTAACTTGCTATTTTAGCGTTTGTTCTC
>Frequency_3_QualityScore_FFHHHHHJJGHIDGFIIIIIEHFFCEGIJFIIIHFGHIHIDGGHIEGH;DGHHIIGHIIIIIGICCGCECDFFEEEFEEEEDDDC<??BBCDEC_Mismatch_0_Sense_+_Library_PoolC
TGCCATTGGATTGGCATGCTATGTGTCTTATTGTATTTGGTTGGGAGGAGCTTTGCACTTTTAGTTGTAACTTGCTATTTTAGCGTTTGTTCTC
>Frequency_22_QualityScore_EEFGHGHHIIIIIHIIFGGHIIEGHGEGHIIIIFGGHHHIIHGIHIIIHIHHIIIGHEFGGFGHGGGFFFEEEEEDDC@BCCBCDEDCBCCCCD_Mismatch_0_Sense_+_Library_PoolT
GGATTGGCATGCTATGTGTCTTATTGTATTTGGTTGGGAGGAGCTTTGCACTTTTAGTTGTAACTTGCTATTTTAGCGTTTGTTCTCGTTTAAT
>Frequency_2_QualityScore_EEHHHGGIGGHIIGIHEEGHII@GGG@FAHIIIEGIIEEHEHHGIIIIIIIIJIJHICGGCEGHGDEFFCEEEDEEECBCDDCCCEDCABDCCD_Mismatch_0_Sense_+_Library_PoolC
GGATTGGCATGCTATGTGTCTTATTGTATTTGGTTGGGAGGAGCTTTGCACTTTTAGTTGTAACTTGCTATTTTAGCGTTTGTTCTCGTTTAAT
>Frequency_22_QualityScore_FFGGHGHJJIIIIIIIJIIIIIIIIIIIIFEDDDDDDCDCDCCEDDDDCCCCCDCCDCDDCCCCABDDCBCCCCCCBBCCCBDDCDBCCC?_Mismatch_0_Sense_+_Library_PoolT
GCTGCTTCTAATCCAAATCAGAAGGCGGGGCTTCTCGATAAAATCAAAGAGAAAATTCCCGGAGAACAAAATAAAGAATGATATTGAAGGA
>Frequency_22_QualityScore_FFGHHHDGGHIIHIFHIIIHIIIJJJJJJJJJJJIHIIHIIIIIIJIIIGHFHIIGIIIFGHIIIIEGGEGFGFCDCDDEDDDDDDDDCDBCCB_Mismatch_0_Sense_+_Library_PoolT
AGTAGGTGTAGGAGTAAAGATATGATTGCCATTGGATTGGCATGCTATGTGTCTTATTGTATTTGGTTGGGAGGAGCTTTGCACTTTTAGTTGT
>Frequency_4_QualityScore_FFGHHHEGEHHIGIEGIHIIIIIIJJJJJJHIJJIGIIEHIIIJIIGIIHGGIIIIIJIEFGGIIIBEEEHEHGCEEEEEEEEDDDDDCDCDCC_Mismatch_0_Sense_+_Library_PoolC
AGTAGGTGTAGGAGTAAAGATATGATTGCCATTGGATTGGCATGCTATGTGTCTTATTGTATTTGGTTGGGAGGAGCTTTGCACTTTTAGTTGT
>Frequency_22_QualityScore_FEHHHHHJJJIJJJJHIJJJJJIIJJIIJJGHIIJIIJIIIIHIIIEGGHHIHGDGGGGFFFFFFEEEEDDEDDDDDEDCDDDDDDDDCBDCCD_Mismatch_1_Sense_+_Library_PoolT
GTCGCTTTTCACTGGAGCATCGAAGGACGGTAACTATTATAGTAGGTGTAGGAGTAAAGATATGATTGCCATTGAATTGGCATGCTATGTGTCT
>Frequency_1_QualityScore_FFHHHHHJJJJJJJJHJIJJJJJJJJIJJJFHGIJIJJJJJJJJJIGHFHHJIIDHHHHHHHFFFFFFFCEEEEEDDECDDDDDCDDEDEFDDD_Mismatch_1_Sense_+_Library_PoolC
GTCGCTTTTCACTGGAGCATCGAAGGACGGTAACTATTATAGTAGGTGTAGGAGTAAAGATATGATTGCCATTGAATTGGCATGCTATGTGTCT
>Frequency_22_QualityScore_FFHHHHHJJJJIJJJJHIJHIIHIIHHHIJHHGIIJHIIIHHIIIIJDGHIIHIJGIHIIIIHIIHHGGGFDDEEEEEEEEEDEEDEEEDDD?B_Mismatch_0_Sense_+_Library_PoolT
ATATGATTGCCATTGGATTGGCATGCTATGTGTCTTATTGTATTTGGTTGGGAGGAGCTTTGCACTTTTAGTTGTAACTTGCTATTTTAGCGTT
>Frequency_5_QualityScore_FFHHHHHJJJJJJJJJHIIIJIIGHHHIIIHIGIIJDHIIGHIIJGJFHGIIIGIHIGIJJIIJIHHHHHGDEFEFFEEEDEEEEDEEEDDD?B_Mismatch_0_Sense_+_Library_PoolC
ATATGATTGCCATTGGATTGGCATGCTATGTGTCTTATTGTATTTGGTTGGGAGGAGCTTTGCACTTTTAGTTGTAACTTGCTATTTTAGCGTT
>Frequency_21_QualityScore_FFHHHHHJJIJJIHGHIIHIJIHGIIJIJGHIIIIJJIIJJJJJJIJJJJJIIGHIIJJIIIIIIHHHHFGGGFDDDDBDDEDDDDDDDDDEED_Mismatch_0_Sense_+_Library_PoolT
TGGCATGCTATGTGTCTTATTGTATTTGGTTGGGAGGAGCTTTGCACTTTTAGTTGTAACTTGCTATTTTAGCGTTTGTTCTCGTTTAATATGA
>Frequency_2_QualityScore_DEEEHGGIIIGGGHHIIHIIJIGHGHIHICEGGIIJGIIGIIIIJJIGHIIIIIIIHGGIIGHHIIIGGCECEEABBCAACCCD?BCCDCEEEE_Mismatch_0_Sense_+_Library_PoolC
TGGCATGCTATGTGTCTTATTGTATTTGGTTGGGAGGAGCTTTGCACTTTTAGTTGTAACTTGCTATTTTAGCGTTTGTTCTCGTTTAATATGA
>Frequency_21_QualityScore_FFHHHGFHIHIIIHHIHFHHFGEFHIFHIIFGIIIHIEGHIIHIIGHGHIIIIIIIIIIGIFGGFFFGGDDEEEEEEDDDDC?BCCACCDDDAB_Mismatch_0_Sense_+_Library_PoolT
CATTGGATTGGCATGCTATGTGTCTTATTGTATTTGGTTGGGAGGAGCTTTGCACTTTTAGTTGTAACTTGCTATTTTAGCGTTTGTTCTCGTT
>Frequency_3_QualityScore_FFFGGHGIJIJJIIJJJGIHGHHIIIEGIICGHIIIJFHHIJIJJBFHIGHIIIIJJHIHHGGGGGGGGDFFEFFEEEEEDDACCC@BCEDDBC_Mismatch_0_Sense_+_Library_PoolC
CATTGGATTGGCATGCTATGTGTCTTATTGTATTTGGTTGGGAGGAGCTTTGCACTTTTAGTTGTAACTTGCTATTTTAGCGTTTGTTCTCGTT
>Frequency_21_QualityScore_FFHHHHHJIJJJJGIJJJJJIIIJGHIJGHJIJIIJIJIIHIJJEHHIIIIIEGHHGGGGGGGFEEEEEDEEDDDEDDDDDDDDDEDDECCDDC_Mismatch_1_Sense_+_Library_PoolT
CGCTTTTCACTGGAGCATCGAAGGACGGTAACTATTATAGTAGGTGTAGGAGTAAAGATATGATTGCCATTGAATTGGCATGCTATGTGTCTTA
>Frequency_1_QualityScore_FFHHHHHJJJJJJGIJIJJJJIJJJJJJFHIIJIJJJJJJIIJJHHFHHIHIHIJIIHHHHHHGFFFFFFEEEEEEDDDDDDDDDEDDDCCDDD_Mismatch_1_Sense_+_Library_PoolC
CGCTTTTCACTGGAGCATCGAAGGACGGTAACTATTATAGTAGGTGTAGGAGTAAAGATATGATTGCCATTGAATTGGCATGCTATGTGTCTTA
>Frequency_21_QualityScore_ECGFGGHIHEFGIIHIGHHIIGIIDGGHHIHHIHIIIIHIGHHGGHHHIHIIHIIIIHHGHCFFFDEEEDDCCCCCCDDBCCCBCABBCCCCCC_Mismatch_0_Sense_+_Library_PoolT
GTCTTATTGTATTTGGTTGGGAGGAGCTTTGCACTTTTAGTTGTAACTTGCTATTTTAGCGTTTGTTCTCGTTTAATATGACCGGAAATTCAAA
>Frequency_6_QualityScore_FEGHHGHJHGGHIIIIGHIIIGHIEHHIJJJIJIIIIJIIHIIHIJIIIJIIIIIIIIHHGDFEEDDEEDDCDDBCCDEEDCCCCBCCCDDDDD_Mismatch_0_Sense_+_Library_PoolC
GTCTTATTGTATTTGGTTGGGAGGAGCTTTGCACTTTTAGTTGTAACTTGCTATTTTAGCGTTTGTTCTCGTTTAATATGACCGGAAATTCAAA
>Frequency_20_QualityScore_FFHHHGHJJFHIJJIHIHIHIGIIIDGGHIJIIFGHIIIIIIIJJIIIJJJJJIIIIIIIIIIHHHHGFBEEEFDEEEDDDCDDDABCCCCCCB_Mismatch_2_Sense_+_Library_PoolT
GAAGGACGGTAACTATTATAGTAGGTGTAGGAGTAAAGATATGATTGCCATTGAATTGGCATGCTATGTGTCTTATTGTAGTTGGTTGGGAGGA
>Frequency_6_QualityScore_FFHHHFGIJEGIIIGIIGIGIHIIICGDGHIGHCGHFHHIIIIHIIIJIIIIIHFGIGHHHIIHHGGGE@CEFECEEEECCDDDDABBCC?AA=_Mismatch_2_Sense_+_Library_PoolC
GAAGGACGGTAACTATTATAGTAGGTGTAGGAGTAAAGATATGATTGCCATTGAATTGGCATGCTATGTGTCTTATTGTAGTTGGTTGGGAGGA
>Frequency_19_QualityScore_FCGGHGHEHIIIIIIJJIJJJJJHIJJJIIIHIIIIIJIIIIGHFHIJGHIIFGHHIIIEGFIIGHHEFDEEEEEEEDDDDDDBCCCCDDEDCD_Mismatch_0_Sense_+_Library_PoolT
GTAGGAGTAAAGATATGATTGCCATTGGATTGGCATGCTATGTGTCTTATTGTATTTGGTTGGGAGGAGCTTTGCACTTTTAGTTGTAACTTGC
>Frequency_2_QualityScore_FEGHHHHGGIIIIGIIJIJHJIJIIIIIIIJIJJIIIJGIIIGIGHIIGIIIHGHHIIIEGHHIIHGFGEGFEEEEEEEEEDEACCCCDDEEDD_Mismatch_0_Sense_+_Library_PoolC
GTAGGAGTAAAGATATGATTGCCATTGGATTGGCATGCTATGTGTCTTATTGTATTTGGTTGGGAGGAGCTTTGCACTTTTAGTTGTAACTTGC
>Frequency_19_QualityScore_EFHFGGGFFGIIIJGHHIIFHHFHHIIIIIJIIIIIHIGHIGHIIIIIIJGIJIIIHGIEGGGEEEEEEDDCCDDDDDCBCCCCBBCCDC_Mismatch_0_Sense_+_Library_PoolT
CTTATTGTATTTGGTTGGGAGGAGCTTTGCACTTTTAGTTGTAACTTGCTATTTTAGCGTTTGTTCTCGTTTAATATGACCGGAAATTCA
>Frequency_1_QualityScore_FFHHHHHIGIJJJJBHIJJHJJGIJJJJJJJJJJJJIJIIJIJJIJIJJJIJJJJJJJJBHHFCEHEFFFDDDECEEEEDDDDDDDDDDD_Mismatch_0_Sense_+_Library_PoolC
CTTATTGTATTTGGTTGGGAGGAGCTTTGCACTTTTAGTTGTAACTTGCTATTTTAGCGTTTGTTCTCGTTTAATATGACCGGAAATTCA
>Frequency_19_QualityScore_FFHHHHHHIIHIFHHIIIJIJIJIJIHIIIGHIIIIIIIIIIIJJJHIIIIIJGHIIHHHGCDEEEDEEDDCDEEDDBCACDDCDACCDCCCDD_Mismatch_1_Sense_+_Library_PoolT
CTCAGCTTCTGGCCATATTCCTTACGTCTGTGTCGCTTTTCACTGGAGCATCGAAGGACGGTAACTATTATAGTAGGTGTAGGAGTAAAGATAT
>Frequency_2_QualityScore_FFGGHGHIIJII>GGIIIIGEIIFIIIIIIHIIIIIIIIGIHIJICEGIIIIIHHIIIGFEAEFEEECCDDEEFDEDBCCCDACC<BCAAACDE_Mismatch_1_Sense_+_Library_PoolC
CTCAGCTTCTGGCCATATTCCTTACGTCTGTGTCGCTTTTCACTGGAGCATCGAAGGACGGTAACTATTATAGTAGGTGTAGGAGTAAAGATAT
>Frequency_19_QualityScore_EFGGGGFIIIIIHIIIHHHIHGGFGHHGFGHHHIHHIIHHHHHHFGHHHGBFGGFEEDCCCBCBBACCBBB@AA@@ABCDDCCCCDCBCDBABB_Mismatch_0_Sense_+_Library_PoolT
CGGAGAACAAAATAAAGAATGATATTGAAGGAAAAGAGGCAGAGAAAAAGCACAGGCGTTACTCGGCTTCTGGCCATATTCCTTACGTCTGTGT
>Frequency_2_QualityScore_EFHGGFHIIIJIIIJIGGHIIFEGGHHEGIIGHIGHIIJIIGIIIIJJIICGIIIIGGFEDCEEBCBDCCCCCBACCBCEEEDDCDDBCDC@CA_Mismatch_0_Sense_+_Library_PoolC
CGGAGAACAAAATAAAGAATGATATTGAAGGAAAAGAGGCAGAGAAAAAGCACAGGCGTTACTCGGCTTCTGGCCATATTCCTTACGTCTGTGT
>Frequency_19_QualityScore_EDGGGGGHIIIGGIIIIIGHHIIEHIFHIIIJIIIIJJJIIIHIIIIIIIJJIIHIIIIIHHHCEFFDECDEDCCCCDDDEEDDCCCBCBDDDC_Mismatch_0_Sense_+_Library_PoolT
GTGTCTTATTGTATTTGGTTGGGAGGAGCTTTGCACTTTTAGTTGTAACTTGCTATTTTAGCGTTTGTTCTCGTTTAATATGACCGGAAATTCA
>Frequency_1_QualityScore_FDHHHHHJJJJIGHIJJJGHJJJGJJIJJJJJJJJJJJJJJJHIJHJJJJJJJJJJJJJJJIJHHFFFFDDEDADDDDDEEEDDDDDDDDDDDC_Mismatch_0_Sense_+_Library_PoolC
GTGTCTTATTGTATTTGGTTGGGAGGAGCTTTGCACTTTTAGTTGTAACTTGCTATTTTAGCGTTTGTTCTCGTTTAATATGACCGGAAATTCA
>Frequency_19_QualityScore_FFGHHHHIIIIIIHIIIIHIIHHIHIIJJJJIFIIJJIIJHIIIIIIIIHHHGEGBDDEEEEEDDDDEDDBCDBCCDCCCCCDDDDDDCBCDCC_Mismatch_0_Sense_+_Library_PoolT
ATGATATTGAAGGAAAAGAGGCAGAGAAAAAGCACAGGCGTTACTCGGCTTCTGGCCATATTCCTTACGTCTGTGTCGCTTTTCACTGGAGCAT
>Frequency_3_QualityScore_EFHFHFHJIIIGIGIIIFHIGGHGGFGIIIIIGEGIGHGHFHHHHHHGIGHGGDECCDEEEEDDCDDECA@CCB@?BBDCB?CBDDCBB@BAAC_Mismatch_0_Sense_+_Library_PoolC
ATGATATTGAAGGAAAAGAGGCAGAGAAAAAGCACAGGCGTTACTCGGCTTCTGGCCATATTCCTTACGTCTGTGTCGCTTTTCACTGGAGCAT
>Frequency_19_QualityScore_FFHHHHHJHIHHIJHIIJGHIIIIIEHIIIIIIHIIIIIIIIJJIIIIIHHIHIHIIIIIJHIIIIIHGECEEDDDDEEDCCCCCCDEEDDCCC_Mismatch_0_Sense_+_Library_PoolT
ATGCTATGTGTCTTATTGTATTTGGTTGGGAGGAGCTTTGCACTTTTAGTTGTAACTTGCTATTTTAGCGTTTGTTCTCGTTTAATATGACCGG
>Frequency_3_QualityScore_EFHHFHGIGHGIHHIIJIIFHIJFFDGHIHHGHHIHIJJIIJJIIHHJIGGHFGFIIJIJJHIJJJIIGFCECEBDDDEDCCCBCCCDEACDAC_Mismatch_0_Sense_+_Library_PoolC
ATGCTATGTGTCTTATTGTATTTGGTTGGGAGGAGCTTTGCACTTTTAGTTGTAACTTGCTATTTTAGCGTTTGTTCTCGTTTAATATGACCGG
>Frequency_18_QualityScore_FFHHGHHHIIHIIIJHIHGHFGHIEHIIGHHIJIIGHHIJIHIGHHIIIIJIJIIIIGIGHHGHGGGGGFGEEFFFFEDDBCDDCDDEDDBCCC_Mismatch_0_Sense_+_Library_PoolT
TTGGATTGGCATGCTATGTGTCTTATTGTATTTGGTTGGGAGGAGCTTTGCACTTTTAGTTGTAACTTGCTATTTTAGCGTTTGTTCTCGTTTA
>Frequency_3_QualityScore_EEFGFFGGGIFIGIHEHDGHDEHI>FHHFGHHIGGCFGGFHII@CFIIIIIHIHIIIGIFGHGFGEEFFFFEEEEFEDBB@BCCBACDDC@BAC_Mismatch_0_Sense_+_Library_PoolC
TTGGATTGGCATGCTATGTGTCTTATTGTATTTGGTTGGGAGGAGCTTTGCACTTTTAGTTGTAACTTGCTATTTTAGCGTTTGTTCTCGTTTA
>Frequency_18_QualityScore_EEGHGHGHEGIIIIIIIJIJIIIIGIIJHGHIHIHHIIIIGIIFGEGHHGHIHDEGHHGIAFGGHFHGDBBDEFEEEDDDDDCCBCCCCDDEDC_Mismatch_0_Sense_+_Library_PoolT
TGTAGGAGTAAAGATATGATTGCCATTGGATTGGCATGCTATGTGTCTTATTGTATTTGGTTGGGAGGAGCTTTGCACTTTTAGTTGTAACTTG
>Frequency_1_QualityScore_FFHHHHHIEHIJJIJJJJJJJJJJIJIJJHIJGIJIJJJJJJJIIIJJJJJJJHGIIJJJGHIJJGIJDEFFFFFFFEEEEEEDDDDDDEDEEC_Mismatch_0_Sense_+_Library_PoolC
TGTAGGAGTAAAGATATGATTGCCATTGGATTGGCATGCTATGTGTCTTATTGTATTTGGTTGGGAGGAGCTTTGCACTTTTAGTTGTAACTTG
>Frequency_18_QualityScore_EFHGFGGIIIIIIIGHGHHIHIJIHHIJIJIGHIHGIIIIIIIIIIIIJIIJIIIGHIGHHIHHHGHGGFGFFEDC@CCDCCDEDCACCBCCDE_Mismatch_0_Sense_+_Library_PoolT
ATTGGCATGCTATGTGTCTTATTGTATTTGGTTGGGAGGAGCTTTGCACTTTTAGTTGTAACTTGCTATTTTAGCGTTTGTTCTCGTTTAATAT
>Frequency_2_QualityScore_FFHHHGHJJJJIJJHIIIJJIJJJIIHJJIJGHIJJIJJIIIIJJJJJJJJJJJJHIIIJIJIJIHHGHHHHFFFFCCDDCDDEDDCDCDDDEE_Mismatch_0_Sense_+_Library_PoolC
ATTGGCATGCTATGTGTCTTATTGTATTTGGTTGGGAGGAGCTTTGCACTTTTAGTTGTAACTTGCTATTTTAGCGTTTGTTCTCGTTTAATAT
>Frequency_18_QualityScore_EFHGGGGIIIHIJIHFIIJJJGHIIIHHIHIIIIIIIHIIIJJHIGHIHIIIIIIIIGIIIIIIGGDGFCDDEEEDDDCCDCEEEDCCCCCCCD_Mismatch_0_Sense_+_Library_PoolT
TATGTGTCTTATTGTATTTGGTTGGGAGGAGCTTTGCACTTTTAGTTGTAACTTGCTATTTTAGCGTTTGTTCTCGTTTAATATGACCGGAAAT
>Frequency_3_QualityScore_FFGGFGGIJJFGIGIDGJIHIHIJJJGIIIJJIJIIIJIJIIJHIHHIGHIIIJJJHIHIJJJIGHCGGBBCDEDDBCCCDCEEECD>@BA@CD_Mismatch_0_Sense_+_Library_PoolC
TATGTGTCTTATTGTATTTGGTTGGGAGGAGCTTTGCACTTTTAGTTGTAACTTGCTATTTTAGCGTTTGTTCTCGTTTAATATGACCGGAAAT
>Frequency_18_QualityScore_FEGHGGGIHCGFGHIGHDGHIIHHIIIIIIIIIIIJIIIIIGHHHIGGHHHIFGFHHHFHIIFGHHHGHGEDFEFFDCCBCCDCCDDCDDDCCB_Mismatch_1_Sense_+_Library_PoolT
AATAGTAGGTGTAGGAGTAAAGATATGATTGCCATTGGATTGGCATGCTATGTGTCTTATTGTATTTGGTTGGGAGGAGCTTTGCACTTTTAGT
>Frequency_18_QualityScore_FFHHHHHJJJJJJHIJJJHIJGIIHIIIIIIIGIHIIIGIIIGHHIIHIDFGHIHIIGHHHIIHHGGGGDEDEDDEDDDEEEDDDEEDEEDCCC_Mismatch_0_Sense_+_Library_PoolT
AGATATGATTGCCATTGGATTGGCATGCTATGTGTCTTATTGTATTTGGTTGGGAGGAGCTTTGCACTTTTAGTTGTAACTTGCTATTTTAGCG
>Frequency_5_QualityScore_FFHHHHHJJJJJJIHIJJHIIGIIHHHIJIIIHIGIIJHHIIGHIIIIIEHHHIGGIHIHIIJIHHHHHFGEFDEFEEEEEEEDDEEDEEEDDD_Mismatch_0_Sense_+_Library_PoolC
AGATATGATTGCCATTGGATTGGCATGCTATGTGTCTTATTGTATTTGGTTGGGAGGAGCTTTGCACTTTTAGTTGTAACTTGCTATTTTAGCG
>Frequency_17_QualityScore_FFHHHHHJJJJJJEHIIJJIJIJIJJJJJJJJJJGIFHHIIJJIIIJIIIGHHHFGFFFEDDDDDDDDDCDDDDDDDCDCDCDDC@BCCECDDD_Mismatch_0_Sense_+_Library_PoolT
GGCAGAGAAAAAGCACAGGCGTTACTCGGCTTCTGGCCATATTCCTTACGTCTGTGTCGCTTTTCACTGGAGCATCGAAGGACGGTAACTATTA
>Frequency_2_QualityScore_FFGHHGGIJJJJJHIIJIIIJIJIIJIIIJIJJJIJGIIIIIJIJIJGIGGIHHGHEGFFFDDEEEEDDDDCDDCDDCCDDCCDB?ACCECCDB_Mismatch_0_Sense_+_Library_PoolC
GGCAGAGAAAAAGCACAGGCGTTACTCGGCTTCTGGCCATATTCCTTACGTCTGTGTCGCTTTTCACTGGAGCATCGAAGGACGGTAACTATTA
>Frequency_17_QualityScore_FFHHHHHIJHHHHIIHIJIGGHIIIIEHIIIHIIIJIIJIIIIIIIJJIIFHHHIIIHIIHGGHHGGGFDDBDDDCDDEDDBCCCDDDEEDDCC_Mismatch_0_Sense_+_Library_PoolT
CATGCTATGTGTCTTATTGTATTTGGTTGGGAGGAGCTTTGCACTTTTAGTTGTAACTTGCTATTTTAGCGTTTGTTCTCGTTTAATATGACCG
>Frequency_5_QualityScore_FEGHHFFIIFHFHIIEHHFGFHIIHIEHIGHHGHEFHHHIHHHIHHHIFGHIHHHGHHHIHHFHHHHHGCECDDCCCCDDBAABCCBCDDDCCA_Mismatch_0_Sense_+_Library_PoolC
CATGCTATGTGTCTTATTGTATTTGGTTGGGAGGAGCTTTGCACTTTTAGTTGTAACTTGCTATTTTAGCGTTTGTTCTCGTTTAATATGACCG
>Frequency_17_QualityScore_FFGHGGGIIJEGEGHIGIEGHHHHIIJIJJJJIIHIJJIHIJHIHHIIHIHIHGGFHHIFHIHEFHIIHGEFFGGEFECCCDDDDCDDDDDDCC_Mismatch_1_Sense_+_Library_PoolT
TAATAGTAGGTGTAGGAGTAAAGATATGATTGCCATTGGATTGGCATGCTATGTGTCTTATTGTATTTGGTTGGGAGGAGCTTTGCACTTTTAG
>Frequency_1_QualityScore_FFHHHHHIII<ECIHHGJFBHGHIIJIJIHIGIIIHGIJIJICHHGHDEHHHIIIJIJEHBHGB>CFHIGJJIBEHHEBBDEEEC@CCC@CCDD_Mismatch_1_Sense_+_Library_PoolC
TAATAGTAGGTGTAGGAGTAAAGATATGATTGCCATTGGATTGGCATGCTATGTGTCTTATTGTATTTGGTTGGGAGGAGCTTTGCACTTTTAG
>Frequency_17_QualityScore_FFFHGGHHIIIIIIJJJIHIHIIFGHCGHHHHHHGHHFGFGIIEGHHDDFGHHIDFGGHFHHFGGFGGFDFFEEEDCDCDDBCDDDDCCDCDCD_Mismatch_0_Sense_+_Library_PoolT
AGTAAAGATATGATTGCCATTGGATTGGCATGCTATGTGTCTTATTGTATTTGGTTGGGAGGAGCTTTGCACTTTTAGTTGTAACTTGCTATTT
>Frequency_1_QualityScore_FFHHHHHIJJJJJJJJJJJIJJJFIIGIIHJJIIHIJIJHIIIGHIJFGIIJJJFGHIIHIIFHIIFHHHHHFFFFDFEEEEDEEEEDDDEEDE_Mismatch_0_Sense_+_Library_PoolC
AGTAAAGATATGATTGCCATTGGATTGGCATGCTATGTGTCTTATTGTATTTGGTTGGGAGGAGCTTTGCACTTTTAGTTGTAACTTGCTATTT
>Frequency_17_QualityScore_EEGGGHFHGIHHIIHHIIHIIIGHHIIIJGHDFHIHIIIIIIHIIGHHHFHGHHHHGFFGGFEEECDDCCDCCBBCBBCB>@ABBACDCBDDCD_Mismatch_1_Sense_+_Library_PoolT
AGAAAAAGCACAGGCGTTACTCAGCTTCTGGCCATATTCCTTACGTCTGTGTCGCTTTTCACTGGAGCATCGAAGGACGGTAACTATTATAGTA
>Frequency_17_QualityScore_EFFGHHHIIJJIIJIIJIIJJHIIIIJJIIIIJJIIECCDDDCCCDCCCDDDDDDDDDDDDBCCCCCCDCB?BCCCDCCCDDDCBCCBCCCDCB_Mismatch_0_Sense_+_Library_PoolT
TGAGACTGCTGCTTCTAATCCAAATCAGAAGGCGGGGCTTCTCGATAAAATCAAAGAGAAAATTCCCGGAGAACAAAATAAAGAATGATATTGA
>Frequency_2_QualityScore_EFHHHHHJIIIIIIIIJGIIIIHIIGGIIEEFGIIIFDDDDCCDDCCDDDDCDDDDDDDDDACCCCCCBABBCCCCACDCDDDBDDDCCEEEEB_Mismatch_0_Sense_+_Library_PoolC
TGAGACTGCTGCTTCTAATCCAAATCAGAAGGCGGGGCTTCTCGATAAAATCAAAGAGAAAATTCCCGGAGAACAAAATAAAGAATGATATTGA
>Frequency_17_QualityScore_FFGGHGGIJJIIJJHIIIIGIIFHGHHHIIHIIHIHIIIHIIIFGHIIGIEGGHIHIIGHHHIHFFGGGEFEEFDDEDDDEDDDDDEEDDDDCD_Mismatch_0_Sense_+_Library_PoolT
AAGATATGATTGCCATTGGATTGGCATGCTATGTGTCTTATTGTATTTGGTTGGGAGGAGCTTTGCACTTTTAGTTGTAACTTGCTATTTTAGC
>Frequency_3_QualityScore_EFHGHGGJIHHHFIHGHGHFIIHGHHHGGHHIJCHGIGIIHHG@DGHHGH?FGHDEGIIHHHHHGFEEECEEBBADDCCDCEEDCDEEDEDEDD_Mismatch_0_Sense_+_Library_PoolC
AAGATATGATTGCCATTGGATTGGCATGCTATGTGTCTTATTGTATTTGGTTGGGAGGAGCTTTGCACTTTTAGTTGTAACTTGCTATTTTAGC
>Frequency_17_QualityScore_FFHHHHHHIIJEGHHIIGIFHIIHHIIIJJIJJIIIJJIIHIIHHHIIHIIGIHHIFHHIFGIHEEHIIGHDEFFFEEEBCCCDDCCDDDDDDC_Mismatch_2_Sense_+_Library_PoolT
TTAATAGTAGGTGTAGGAGTAAAGATATGATTGCCATTGGATTGGCATGCTATGTGTCTTATTGTATTTGGTTGGGAGGAGCTTTGCACTTTTA
>Frequency_3_QualityScore_FFGHHHHIJJJGHIIIJGHEGHIIGIJJJJJHJJJIJJJIIJJIHIHIIIIIJJIIHJIJFIIIGFHIIGHEGHGHFEEBCBDDDCDEDDDDDD_Mismatch_2_Sense_+_Library_PoolC
TTAATAGTAGGTGTAGGAGTAAAGATATGATTGCCATTGGATTGGCATGCTATGTGTCTTATTGTATTTGGTTGGGAGGAGCTTTGCACTTTTA
>Frequency_17_QualityScore_FFHHHHHIIJIIIJJJJJEGHIIIHIHIIJJJJJJJJJJGIFHHIIIHHHHHHGGFFFEDEDDDCDDDDCDDDDDBCDCDDCCCCDCCCCAAAD_Mismatch_0_Sense_+_Library_PoolT
AAAGAGGCAGAGAAAAAGCACAGGCGTTACTCGGCTTCTGGCCATATTCCTTACGTCTGTGTCGCTTTTCACTGGAGCATCGAAGGACGGTAAC
>Frequency_2_QualityScore_FFHHHHHIJJIJIJJJIJEIIJJIIIIJIJJJJJJJJJJHIHIIJJIJIIIHHGGEFFEEEEEDCDDDDCDDDDDDDDDDDDDDDDDDCA=?@C_Mismatch_0_Sense_+_Library_PoolC
AAAGAGGCAGAGAAAAAGCACAGGCGTTACTCGGCTTCTGGCCATATTCCTTACGTCTGTGTCGCTTTTCACTGGAGCATCGAAGGACGGTAAC
>Frequency_17_QualityScore_FFHHGHHJGIIJJHIJIIHIHHHIBGGHIIIIEHIHHHIIIJIJIIIIIJJIIIJJIIIJIIHIIIHGGGEFFEEEEEDEDDDEBCCCCCCCAC_Mismatch_2_Sense_+_Library_PoolT
AAGGACGGTAACTATTATAGTAGGTGTAGGAGTAAAGATATGATTGCCATTGAATTGGCATGCTATGTGTCTTATTGTAGTTGGTTGGGAGGAG
>Frequency_3_QualityScore_FFGFDGGIGFGIIIIIFHFHEFGH@FBFGIFHCFFGHGHIJJGIIGIIIIIJFHIJJHHIIHGF>ADCFGFGEEEFFDDDEEDEABBCDACC?@_Mismatch_2_Sense_+_Library_PoolC
AAGGACGGTAACTATTATAGTAGGTGTAGGAGTAAAGATATGATTGCCATTGAATTGGCATGCTATGTGTCTTATTGTAGTTGGTTGGGAGGAG
>Frequency_17_QualityScore_FFHHGHHIHIIGIHIHHIIGHGDGEGGIHIIHFGHIIHIDEGHIHHIHHHIHIHIIIIHHHGGCEFDEFDFEEEEEEEEEEDDC?BCDABDDCC_Mismatch_0_Sense_+_Library_PoolT
GCCATTGGATTGGCATGCTATGTGTCTTATTGTATTTGGTTGGGAGGAGCTTTGCACTTTTAGTTGTAACTTGCTATTTTAGCGTTTGTTCTCG
>Frequency_3_QualityScore_BDFGFEGHHIJHIIJJIIDGEHFF?EEFFIIFDFGIHEICFGIIEHIGIHFHICC?DFHGGDFACDDEFCEEBCDDCCBDDDCA;AA@;@BCDC_Mismatch_0_Sense_+_Library_PoolC
GCCATTGGATTGGCATGCTATGTGTCTTATTGTATTTGGTTGGGAGGAGCTTTGCACTTTTAGTTGTAACTTGCTATTTTAGCGTTTGTTCTCG
>Frequency_16_QualityScore_FFHHGHHIHIIIJJHIIIHIJJIGHIIJIIJIJJIJJFIIIJIJJHHIIIIIHHGGFFDEACCDDDEEECCCDDCCDDCDDDDDCDCCCCDDCC_Mismatch_0_Sense_+_Library_PoolT
AAAGAATGATATTGAAGGAAAAGAGGCAGAGAAAAAGCACAGGCGTTACTCGGCTTCTGGCCATATTCCTTACGTCTGTGTCGCTTTTCACTGG
>Frequency_5_QualityScore_FFGHGFHJGIIHJIGGHIFGIGIHHHGIJIIHHIJHHAGIIHGHIGGHFGHIIHGFEDDCAADECDEEEBCCCBBBBBACDBCA@BBBCDDCDC_Mismatch_0_Sense_+_Library_PoolC
AAAGAATGATATTGAAGGAAAAGAGGCAGAGAAAAAGCACAGGCGTTACTCGGCTTCTGGCCATATTCCTTACGTCTGTGTCGCTTTTCACTGG
>Frequency_16_QualityScore_EEHHHHGIJJGHIJIJJHIIJJGIIGIIJJJJJJJJJJJJJIIIIIIJIJJJJHIIJJJIIIGGGGFEFCEEDDDDDDDEEDDDDDCCCDDDDD_Mismatch_0_Sense_+_Library_PoolT
TGTCTTATTGTATTTGGTTGGGAGGAGCTTTGCACTTTTAGTTGTAACTTGCTATTTTAGCGTTTGTTCTCGTTTAATATGACCGGAAATTCAA
>Frequency_1_QualityScore_EDHHHHFEHGFFHHJGGHHCEH9CD;DBFHJGGDBFHIJBAHIGIEBBHGDIHGHJJJJGEGHGHGFFFBECCDDBCCDDC;>@@?==>CDDC:_Mismatch_0_Sense_+_Library_PoolC
TGTCTTATTGTATTTGGTTGGGAGGAGCTTTGCACTTTTAGTTGTAACTTGCTATTTTAGCGTTTGTTCTCGTTTAATATGACCGGAAATTCAA
>Frequency_16_QualityScore_FFHGHGFIIHHHEGGHIIHIGHGHHIGIHIIIHIIIIIIIIIIIIHIHHGHHGHHGGGFFFEEDCCCBC@BBCBCCCCDDDCBCCCCCABCCAA_Mismatch_0_Sense_+_Library_PoolT
CGGAGGCCAGAGTCAGCCTGAGAATGAGAATGAGACTGCTGCTTCTAATCCAAATCAGAAGGCGGGGCTTCTCGATAAAATCAAAGAGAAAATT
>Frequency_16_QualityScore_FFHHHGHJJJJJJJJJHIJJJHIIHIHIHIIIIIIHHGIIJHIIIGHIIIIJEGHIIHIIGHHIIHGHHGGFFFFFCDDDDDDEEDDDEEDEEE_Mismatch_0_Sense_+_Library_PoolT
TAAAGATATGATTGCCATTGGATTGGCATGCTATGTGTCTTATTGTATTTGGTTGGGAGGAGCTTTGCACTTTTAGTTGTAACTTGCTATTTTA
>Frequency_2_QualityScore_FFHGHHHJJIJJJJJJIJJIJGIIHIHIIIJIIJJIIHIIJIJJIGHIIJIJGHIIJHIJGIIIHGFGGFGEEEEECDEDDEEEEDDDEECEEC_Mismatch_0_Sense_+_Library_PoolC
TAAAGATATGATTGCCATTGGATTGGCATGCTATGTGTCTTATTGTATTTGGTTGGGAGGAGCTTTGCACTTTTAGTTGTAACTTGCTATTTTA
>Frequency_16_QualityScore_FFHHHGHIHIJJIHIIIIJIHHIJIIIEHIJJIIIHIIIJIIIIIIHIEGADEGFFFEEFEEEDDDDDBACCCCBCCCDDDCBCCBCCCDBCCC_Mismatch_0_Sense_+_Library_PoolT
ATTGAAGGAAAAGAGGCAGAGAAAAAGCACAGGCGTTACTCGGCTTCTGGCCATATTCCTTACGTCTGTGTCGCTTTTCACTGGAGCATCGAAG
>Frequency_16_QualityScore_FFHGGHHJJIJIJIIIIJIIHIIHIIIJIJIIJJJJJIJIJIDHIIIIIIGHHHHHGGFFEEDCDBCCDCCDEECDDDCBCDCCDCCCCBBCDD_Mismatch_0_Sense_+_Library_PoolT
AAAATAAAGAATGATATTGAAGGAAAAGAGGCAGAGAAAAAGCACAGGCGTTACTCGGCTTCTGGCCATATTCCTTACGTCTGTGTCGCTTTTC
>Frequency_2_QualityScore_FFHHHHGJJHIIIIJIIIIIIIIFIIJJIIIIIIJIIJJJIIFIJIJIIIIIGGIIGEFEEEECEBCCDDDEEDCCCCC==?A;ACCBDDDDCC_Mismatch_0_Sense_+_Library_PoolC
AAAATAAAGAATGATATTGAAGGAAAAGAGGCAGAGAAAAAGCACAGGCGTTACTCGGCTTCTGGCCATATTCCTTACGTCTGTGTCGCTTTTC
>Frequency_16_QualityScore_FEHHHDFGIIIGIFHIIIIIIIIIJJJJJIIJJJIJJHIIHIHIIGHIHHEHHIGHIIFFGHHGICFEGFEFECDDDDDDDDDDDDDCCBCCBC_Mismatch_0_Sense_+_Library_PoolT
GTAGGTGTAGGAGTAAAGATATGATTGCCATTGGATTGGCATGCTATGTGTCTTATTGTATTTGGTTGGGAGGAGCTTTGCACTTTTAGTTGTA
>Frequency_2_QualityScore_EEHCCCEGIGICH>EGHECGGIGCHIDEGGHIGIBEHDGGEEGHHGE?CEABCHCFGDACEIFGIEFFEDBCCAD;BDDCACCCBCCA@?CBAB_Mismatch_0_Sense_+_Library_PoolC
GTAGGTGTAGGAGTAAAGATATGATTGCCATTGGATTGGCATGCTATGTGTCTTATTGTATTTGGTTGGGAGGAGCTTTGCACTTTTAGTTGTA
>Frequency_16_QualityScore_FFHHHGGHIIJHIIIGGHIIIIHIIHIGHIGHIIIJIIJIJJIJIJIIIHHIIIJIJJIIIIIIIHGEFADDEEEEDCDDCDDEEEDDCBCCCB_Mismatch_0_Sense_+_Library_PoolT
CTATGTGTCTTATTGTATTTGGTTGGGAGGAGCTTTGCACTTTTAGTTGTAACTTGCTATTTTAGCGTTTGTTCTCGTTTAATATGACCGGAAA
>Frequency_3_QualityScore_FFHHHGHIIJJIJJJHIIJJIJHIJJJIIIIIJJJJJJJJJJJJIIIIJIIIJJIJIJJIJJJJJHHFHBDEFEEEDBCDCCCDEEDDDCCCCD_Mismatch_0_Sense_+_Library_PoolC
CTATGTGTCTTATTGTATTTGGTTGGGAGGAGCTTTGCACTTTTAGTTGTAACTTGCTATTTTAGCGTTTGTTCTCGTTTAATATGACCGGAAA
>Frequency_16_QualityScore_FFGGGGHJIJFHHIIIIJJIIHIIIIIIIHIIGIHIIIIIIIDGHFGHHHHFGGHHHHGG?BCDDCDDCBCCCCCCCBC?BCCCCCCBCABCCC_Mismatch_0_Sense_+_Library_PoolT
CTCAGACTGGTTATCCTAATGCAGCTCAGAAGGCAGCGCTGGTGGATAAAGTCAAAGGGGTGCTTCCCGGAGGCCAGAGTCAGCCTGAGAATGA
>Frequency_16_QualityScore_FFHHHHHHIIJHIHIIJJJJJJHIJIJGIIJIJIHIIIIIIIFHIIIGHIIHHHGGGGDFEEFEDEBDDCCDDDEDEEECCCDDDDDCDECCCC_Mismatch_1_Sense_+_Library_PoolT
CCTTACGTCTGTGTCGCTTTTCACTGGAGCATCGAAGGACGGTAACTATTATAGTAGGTGTAGGAGTAAAGATATGATTGCCATTGAATTGGCA
>Frequency_1_QualityScore_FFHHHHHGHJIHHHIJJJIJJJIJJJJIFIIJJJHGIJEIHIEHIJGHHHHHHHDFFFEEACCECE?CDCCCCDEDEEEDDDDDDDDDDEDDDD_Mismatch_1_Sense_+_Library_PoolC
CCTTACGTCTGTGTCGCTTTTCACTGGAGCATCGAAGGACGGTAACTATTATAGTAGGTGTAGGAGTAAAGATATGATTGCCATTGAATTGGCA
>Frequency_15_QualityScore_FFGHHHHIJJHIHIJJHIIJHGHIJIJFHHIJIIIIIIJJIJJJJJIJIIIGHIHHIIIHHHGFGHGFFDDDBDACCDDDCCCDDCCCDDCDDC_Mismatch_0_Sense_+_Library_PoolT
GCATGCTATGTGTCTTATTGTATTTGGTTGGGAGGAGCTTTGCACTTTTAGTTGTAACTTGCTATTTTAGCGTTTGTTCTCGTTTAATATGACC
>Frequency_2_QualityScore_FFHHGHHJJIGGEGHIEIIIHDIIIIIFGHIIIIIIIJJIIJJIIJJJJJJHHIIJIIIIJJJGIIHGGGDECDDDCCCEDDDDDDDDEEDEDD_Mismatch_0_Sense_+_Library_PoolC
GCATGCTATGTGTCTTATTGTATTTGGTTGGGAGGAGCTTTGCACTTTTAGTTGTAACTTGCTATTTTAGCGTTTGTTCTCGTTTAATATGACC
>Frequency_15_QualityScore_FFGGGGFGIHIGHCFGHHIHIGGEHHHGHGHGGHHHIIHIHIHHHIIHGHGHGHHGGFFFFEEBA??@AAACCCAACBCCCBCCCC@@A_Mismatch_0_Sense_+_Library_PoolT
CCGGAGGCCAGAGTCAGCCTGAGAATGAGAATGAGACTGCTGCTTCTAATCCAAATCAGAAGGCGGGGCTTCTCGATAAAATCAAAGAG
>Frequency_4_QualityScore_FFHHCGGHIIIGIFHGIIIIIEFFHIIHHHHIIHIIGGIIJIIIIIIGCGIHFHIHHHFFFGFEEBBCBA@BCCBACACBCEDCCCCCC_Mismatch_0_Sense_+_Library_PoolC
CCGGAGGCCAGAGTCAGCCTGAGAATGAGAATGAGACTGCTGCTTCTAATCCAAATCAGAAGGCGGGGCTTCTCGATAAAATCAAAGAG
>Frequency_15_QualityScore_FFHHGGHJFGGHIIHIDGIIIIIIJJIIIJJJIIJJIIIIHHIIIHIIGIIHHGHHIGHIIFGHIIHHC@CFFFFECDCCDEDDDDCDDDCDAC_Mismatch_0_Sense_+_Library_PoolT
ATAGTAGGTGTAGGAGTAAAGATATGATTGCCATTGGATTGGCATGCTATGTGTCTTATTGTATTTGGTTGGGAGGAGCTTTGCACTTTTAGTT
>Frequency_7_QualityScore_CCEDEDEHDGFGHGFGBEHHHHGHGIHIGHHJHGIIIHHHCFHGGHHEHHHDEEFGGGGIHDFGHGFH=>ACGFFEBDBCDDCDDCCCCCBC@B_Mismatch_0_Sense_+_Library_PoolC
ATAGTAGGTGTAGGAGTAAAGATATGATTGCCATTGGATTGGCATGCTATGTGTCTTATTGTATTTGGTTGGGAGGAGCTTTGCACTTTTAGTT
>Frequency_15_QualityScore_FFHHHHHJJJJJIJIHHHIIJGIIIFHIJJJJGHIJJIJJIIIJJJJJIJJJJJIIHHIHHHHHHHGGFEFFFEEEDBDDDCDDEDDCCCDDDE_Mismatch_0_Sense_+_Library_PoolT
GATTGGCATGCTATGTGTCTTATTGTATTTGGTTGGGAGGAGCTTTGCACTTTTAGTTGTAACTTGCTATTTTAGCGTTTGTTCTCGTTTAATA
>Frequency_3_QualityScore_E@GEBCFGGHGHGHFHDDFGEEHHFEGGHHGHEGHHFFHHGIHGHHGHHHHGGIHHEGGFHCEFGBEFCCBCDDDDA?AB@7>BCCA;>@BCCD_Mismatch_0_Sense_+_Library_PoolC
GATTGGCATGCTATGTGTCTTATTGTATTTGGTTGGGAGGAGCTTTGCACTTTTAGTTGTAACTTGCTATTTTAGCGTTTGTTCTCGTTTAATA
>Frequency_15_QualityScore_FFHHHHHHIHIJJIJJJHHIJJJJHIIJIIJJIJIJIJJJJJJJIIJJHIIIIIIJJJJIHJIIIIIHGGEEEDDEEDDCDDCCDDEEDDDCBC_Mismatch_0_Sense_+_Library_PoolT
TGCTATGTGTCTTATTGTATTTGGTTGGGAGGAGCTTTGCACTTTTAGTTGTAACTTGCTATTTTAGCGTTTGTTCTCGTTTAATATGACCGGA
>Frequency_1_QualityScore_DDFHDFHIIHHIIHIJJFIIIIIHIIIIHEIJGHIIIJIIGHJJJJIEIIJIIGGHIJJIIIHHHGGHFFFDDADDECDDDDBDDEEEACC39>_Mismatch_0_Sense_+_Library_PoolC
TGCTATGTGTCTTATTGTATTTGGTTGGGAGGAGCTTTGCACTTTTAGTTGTAACTTGCTATTTTAGCGTTTGTTCTCGTTTAATATGACCGGA
>Frequency_15_QualityScore_EFHGHHHJJJJJJJIJIHIHHIIFIIIGHIJJJJGHIIJIJJIJJJJJIJIJJJJJIIHIIIHHHGHHHGFFFFFFEEDBCDDBDDEDDCDDCD_Mismatch_0_Sense_+_Library_PoolT
TGGATTGGCATGCTATGTGTCTTATTGTATTTGGTTGGGAGGAGCTTTGCACTTTTAGTTGTAACTTGCTATTTTAGCGTTTGTTCTCGTTTAA
>Frequency_2_QualityScore_FFHHHHHJJIIIIJIJJIIHIHJEHIIGHIJJJIGIIJJIIIHIJJIJJJJIJIJJIIFIHHIIHHHHGFFFFFFEEED?CDDDDDEDDACDCC_Mismatch_0_Sense_+_Library_PoolC
TGGATTGGCATGCTATGTGTCTTATTGTATTTGGTTGGGAGGAGCTTTGCACTTTTAGTTGTAACTTGCTATTTTAGCGTTTGTTCTCGTTTAA
>Frequency_14_QualityScore_FFHGEGHIIIIJIJIJIIIIIIJIJGIDGHIHIIIIJJJJJIIJIHIIIIGIIIIIGHHGFBFFEEEDBCCCCCCCABCCDCDEEDDDCDDCBC_Mismatch_1_Sense_+_Library_PoolT
AAAGCACAGGCGTTACTCAGCTTCTGGCCATATTCCTTACGTCTGTGTCGCTTTTCACTGGAGCATCGAAGGACGGTAACTATTATAGTAGGTG
>Frequency_2_QualityScore_FFGHFFHIIIIIIIIIJJEIJIJJJIIGHIIIIJJIJIIIIIHIIGIHIIJHHIIIJHGGGFFFFFFCB?CCACBBBCCCECCEBEECEEECAC_Mismatch_1_Sense_+_Library_PoolC
AAAGCACAGGCGTTACTCAGCTTCTGGCCATATTCCTTACGTCTGTGTCGCTTTTCACTGGAGCATCGAAGGACGGTAACTATTATAGTAGGTG
>Frequency_14_QualityScore_FFHHGHHJJJIIJIIGIJFHHHIIHGEIIHHGHIIGHIHGFHIIGIEGFGHGGIGGGHIIHHHIGHHHEDDDEEEEEDECDDDDDEEDCCC?BC_Mismatch_0_Sense_+_Library_PoolT
TATGATTGCCATTGGATTGGCATGCTATGTGTCTTATTGTATTTGGTTGGGAGGAGCTTTGCACTTTTAGTTGTAACTTGCTATTTTAGCGTTT
>Frequency_3_QualityScore_EEHHHHGJIJIJIJJGHJEIGHIIIHGHIEHFGHJGIIGEGHJJHI@FGHHGGIHHFGHIIIIHIGHHFCACECCDDDEDCBDEDEDB@BA9@@_Mismatch_0_Sense_+_Library_PoolC
TATGATTGCCATTGGATTGGCATGCTATGTGTCTTATTGTATTTGGTTGGGAGGAGCTTTGCACTTTTAGTTGTAACTTGCTATTTTAGCGTTT
>Frequency_14_QualityScore_EFHHHHHIIJIIIGIHHHIIIFGFCGDGIIHIIIFGIHIGIEGGIIHIIHHHHIIHIIIIHIIGFEFGFEEEEEEEEEEDEEEDDD?CCC@CCE_Mismatch_0_Sense_+_Library_PoolT
TTGCCATTGGATTGGCATGCTATGTGTCTTATTGTATTTGGTTGGGAGGAGCTTTGCACTTTTAGTTGTAACTTGCTATTTTAGCGTTTGTTCT
>Frequency_1_QualityScore_FFGHG>HIEIEGHGGIIJJI<FIIAHHIJIJGCE?FHHHHI?D@EHHCEIIFIJIJJJIEGHEEC=AHEEDDFFEDCDECEEFDC@;@DD9AA@_Mismatch_0_Sense_+_Library_PoolC
TTGCCATTGGATTGGCATGCTATGTGTCTTATTGTATTTGGTTGGGAGGAGCTTTGCACTTTTAGTTGTAACTTGCTATTTTAGCGTTTGTTCT
>Frequency_14_QualityScore_FEHHHHHJJJJJJJJJJJJJJJJJJIJJJJJJJJJJIIIIIJIIJJIIIIIIJGHIIIIIIHIIHHGGGGFFEEEEEDDEDDEEEEDDDEEDEE_Mismatch_2_Sense_+_Library_PoolT
GTAAAGATATGATTGCCATTGAATTGGCATGCTATGTGTCTTATTGTAGTTGGTTGGGAGGAGCTTTGCACTTTTAGTTGTAACTTGCTATTTT
>Frequency_4_QualityScore_FEGHGHFIIIJJJJIIJHIIJJIIIIIGIIIIJIJIGIIIIJIIJJIGIGGIIEGHIIEIHIIGFHFGGGGGFEFDECDECCDDDEDDDCEDEE_Mismatch_2_Sense_+_Library_PoolC
GTAAAGATATGATTGCCATTGAATTGGCATGCTATGTGTCTTATTGTAGTTGGTTGGGAGGAGCTTTGCACTTTTAGTTGTAACTTGCTATTTT
>Frequency_14_QualityScore_FFHGGHHJIHIDGHHIHHIIIHIIHIIJIIIIGHCGGIIIIIIIJJIIEGHHEFFFFFEEEEDCDDCCA@CCDCCCBCCCCAA>BBCCCBDDDD_Mismatch_2_Sense_+_Library_PoolT
CAGAGAAAAAGCACAGGCGTTACTCGGCTTCTGGCCATATTCCTTACGTCTGTGTCGCTTTTCACTGGAGCATCGAAGGACGGTAACTATTAAT
>Frequency_14_QualityScore_FFHHHHHIJJJJIJHIFHHHGIIIJIJIJIIIIHGIIIIJIJJJJHIJIIFHIJJIIIHIHFGGFBBCDBBBCBCCCDDDDBCCCDCDCABCDD_Mismatch_1_Sense_+_Library_PoolT
GTTACTCAGCTTCTGGCCATATTCCTTACGTCTGTGTCGCTTTTCACTGGAGCATCGAAGGACGGTAACTATTATAGTAGGTGTAGGAGTAAAG
>Frequency_2_QualityScore_ECFFFGBGEHGEGEFFEGIIHIEHIGFHGGGGHIGHGIICEGIEEBHIIGAGEEHIICGEC=CFC?A@?@?CCACCCCDEB?CAACCBC;@BAC_Mismatch_1_Sense_+_Library_PoolC
GTTACTCAGCTTCTGGCCATATTCCTTACGTCTGTGTCGCTTTTCACTGGAGCATCGAAGGACGGTAACTATTATAGTAGGTGTAGGAGTAAAG
>Frequency_14_QualityScore_FEHGGHHIIIIHIHIIIIHIIHIHGHIIIHIIIIIIHIGHGHHHGGGGFGFFFFDEEDEDDDDDCDDCCACCBCCCCCCCCCC?BCBCBBC?AA_Mismatch_0_Sense_+_Library_PoolT
GGGGCTTCTCGATAAAATCAAAGAGAAAATTCCCGGAGAACAAAATAAAGAATGATATTGAAGGAAAAGAGGCAGAGAAAAAGCACAGGCGTTA
>Frequency_14_QualityScore_FFHHHHHJJJJJJJIIIJIJIIIIJIHIIJIIIJJIIIJJJIJIIIJIICGIHIHIHFFEEEEDDDDCDCCDCBCDDDEEEDDDDDBCCCACCC_Mismatch_0_Sense_+_Library_PoolT
GGAGAACAAAATAAAGAATGATATTGAAGGAAAAGAGGCAGAGAAAAAGCACAGGCGTTACTCGGCTTCTGGCCATATTCCTTACGTCTGTGTC
>Frequency_1_QualityScore_FFGHHHHIJJFIIJJJHJIIGIBHIIGGHIGHIGIIJJIJIIJGIIJJJGGIGIJBHHGGFFFFDDDDDCCDABDDDDEEECDCDDBDDDDDDD_Mismatch_0_Sense_+_Library_PoolC
GGAGAACAAAATAAAGAATGATATTGAAGGAAAAGAGGCAGAGAAAAAGCACAGGCGTTACTCGGCTTCTGGCCATATTCCTTACGTCTGTGTC
>Frequency_14_QualityScore_EEGGHGGHCEGHIIIIIGFHHFHHHGHEGHHIIIIIIHHIIHIHIGHGGFFEFDEEEEEEDDEDCDCCCBCDCABCCCBB?BABCCCCBBB_Mismatch_0_Sense_+_Library_PoolT
CAAAGGGGTGCTTCCCGGAGGCCAGAGTCAGCCTGAGAATGAGAATGAGACTGCTGCTTCTAATCCAAATCAGAAGGCGGGGCTTCTCGAT
>Frequency_4_QualityScore_FEGHHHHJGGIHIIJJJJHIIIIHGHHEHGHIIIIIIGIIHHGEGGIGFGFFGEEEFFEEEEEECDDCCACCDCACACA=?AABBDBCC==_Mismatch_0_Sense_+_Library_PoolC
CAAAGGGGTGCTTCCCGGAGGCCAGAGTCAGCCTGAGAATGAGAATGAGACTGCTGCTTCTAATCCAAATCAGAAGGCGGGGCTTCTCGAT
>Frequency_14_QualityScore_FEGHEHHIIHIHIIIIIIIHGIIIHFGHFHHIHHHHHGHGHFGHHFFHGCEFGHHHCFFHGGGGEFEEECDDDDDDDDCDBCCABDCDDCCCDD_Mismatch_0_Sense_+_Library_PoolT
GGAGTAAAGATATGATTGCCATTGGATTGGCATGCTATGTGTCTTATTGTATTTGGTTGGGAGGAGCTTTGCACTTTTAGTTGTAACTTGCTAT
>Frequency_1_QualityScore_FFDHAFDHIGIEIJJJIIIJIHHIJ?@FAGHAFBGHHIGDCDFGIGCHHGHIHIEIFHGIIGHH;?;@DACCDAACDD;?ACDCCEDCDDACDD_Mismatch_0_Sense_+_Library_PoolC
GGAGTAAAGATATGATTGCCATTGGATTGGCATGCTATGTGTCTTATTGTATTTGGTTGGGAGGAGCTTTGCACTTTTAGTTGTAACTTGCTAT
>Frequency_14_QualityScore_FFHHHHGIIIHIIIJIHHIJGIJIIHIIIIJJHIIJIIIFIIIJJIJIHHIIIHHGGFFFCEBCDDDDEDDDDDDCBCDDCCCDDCBDDDDCDC_Mismatch_0_Sense_+_Library_PoolT
ATAAAGAATGATATTGAAGGAAAAGAGGCAGAGAAAAAGCACAGGCGTTACTCGGCTTCTGGCCATATTCCTTACGTCTGTGTCGCTTTTCACT
>Frequency_1_QualityScore_FFHHHHHIIJIIIHJJJJJJGJJJJJJGIJJIJJJJIIJ9GIJJJJJJJDHJJDHHHFFFDF>ACEEDDCDDDDDDDDDDDDDDBDDDDDCDDD_Mismatch_0_Sense_+_Library_PoolC
ATAAAGAATGATATTGAAGGAAAAGAGGCAGAGAAAAAGCACAGGCGTTACTCGGCTTCTGGCCATATTCCTTACGTCTGTGTCGCTTTTCACT
>Frequency_13_QualityScore_FFHGGHHJJJJJJHIIIIJJJIIIJJJHIIJIIIIIIHHIIGHIIIIIIIIIIIHHHHGFBDEEEDDDCBCDDDCDDDDDDAC>@BCCDEDEDD_Mismatch_0_Sense_+_Library_PoolT
AGAAAATTCCCGGAGAACAAAATAAAGAATGATATTGAAGGAAAAGAGGCAGAGAAAAAGCACAGGCGTTACTCGGCTTCTGGCCATATTCCTT
>Frequency_1_QualityScore_FFHHHHGJJJJJJGIGIIJJJJJJJJIHGGIHIIIIJHGIJFHIIIIIICGIGHEHHGHHBFFFEDDCDBBDDDDDDDDDDCDCD?A@CDDEDD_Mismatch_0_Sense_+_Library_PoolC
AGAAAATTCCCGGAGAACAAAATAAAGAATGATATTGAAGGAAAAGAGGCAGAGAAAAAGCACAGGCGTTACTCGGCTTCTGGCCATATTCCTT
>Frequency_13_QualityScore_EFHGGGGIIIIHIHIHHHIGGHDFGGHIGHIIFGGFGHICGHHIHIIFGGGHHHHHHHHHHFGCEFFEEBDDDEEEDDEDDCCC@BCCACDDCC_Mismatch_2_Sense_+_Library_PoolT
GCCATTGAATTGGCATGCTATGTGTCTTATTGTAGTTGGTTGGGAGGAGCTTTGCACTTTTAGTTGTAACTTGCTATTTTAGCGTTTGTTCTCG
>Frequency_2_QualityScore_EEG@EFAFCEEBEFGIHGE?GACFFBGGIEHHFEHCDGFDGCEECEG;EGGGIIIGGIBEICGGGEECC;AA@CDCEDEDECAA9?ACACCCCA_Mismatch_2_Sense_+_Library_PoolC
GCCATTGAATTGGCATGCTATGTGTCTTATTGTAGTTGGTTGGGAGGAGCTTTGCACTTTTAGTTGTAACTTGCTATTTTAGCGTTTGTTCTCG
>Frequency_13_QualityScore_FFHHHHHJJJIJJJJJJJJJJGHIJFHIJJIJJIJIJHIJJFHGIIIHIFHIIIIIIIIIIHHGGGGGFFEFEEEEDDDDDDEDDEDCDDDDED_Mismatch_1_Sense_+_Library_PoolT
TTTTCACTGGAGCATCGAAGGACGGTAACTATTATAGTAGGTGTAGGAGTAAAGATATGATTGCCATTGAATTGGCATGCTATGTGTCTTATTG
>Frequency_2_QualityScore_EFHHHHHIJJIIIJJJJJJJIGHHIGHIIIIIJIJIIGIIJDGGGGIII;CGHIIIIIIIGEGGGGGFEFFEEEEEEEEDCBCCCEDCCDCCCC_Mismatch_1_Sense_+_Library_PoolC
TTTTCACTGGAGCATCGAAGGACGGTAACTATTATAGTAGGTGTAGGAGTAAAGATATGATTGCCATTGAATTGGCATGCTATGTGTCTTATTG
>Frequency_13_QualityScore_EEGGFFGIIIIIIGHGHIHGGHFEDHHIHIDGFGHGHHGHFHIIIJIIIIHIIJGGHGGHIIHHHHGGGFGFEDD>ACBABCDCCBCCCDCCDD_Mismatch_0_Sense_+_Library_PoolT
TTGGCATGCTATGTGTCTTATTGTATTTGGTTGGGAGGAGCTTTGCACTTTTAGTTGTAACTTGCTATTTTAGCGTTTGTTCTCGTTTAATATG
>Frequency_1_QualityScore_DDFBDFA3?F<FCHIIGIBAFHGHGGEGIGBFGEIII6BFHIIIAGGEHGIII@@CHCDHCH77?E;;);@BDEC9?@@BC@CCBB<@@CA@DD_Mismatch_0_Sense_+_Library_PoolC
TTGGCATGCTATGTGTCTTATTGTATTTGGTTGGGAGGAGCTTTGCACTTTTAGTTGTAACTTGCTATTTTAGCGTTTGTTCTCGTTTAATATG
>Frequency_13_QualityScore_FFHHGGHIIIIJHIDGHIIIHIHIGHIIIJIIIJIJIIIJIJJJJIJIIIIHHHHHHGGGFFFEECCAA@BCCBCCACBCCCDCCCDDCC_Mismatch_0_Sense_+_Library_PoolT
CCCGGAGGCCAGAGTCAGCCTGAGAATGAGAATGAGACTGCTGCTTCTAATCCAAATCAGAAGGCGGGGCTTCTCGATAAAATCAAAGAG
>Frequency_13_QualityScore_FFGGGHGJIIJJIIIJJJIIHIIHFGHIIIHHHIIIIHHGHHHHHGGFFFFEEEECDDEEEDDDDACDDAACCDDDCCCDDDCB>BCDDCCC@B_Mismatch_0_Sense_+_Library_PoolT
CGGGGCTTCTCGATAAAATCAAAGAGAAAATTCCCGGAGAACAAAATAAAGAATGATATTGAAGGAAAAGAGGCAGAGAAAAAGCACAGGCGTT
>Frequency_1_QualityScore_FFHHHHHJJJJJIJJJJJIJJJJIGIIJJJJJJJJJJJJHIJIJJJJHHHHHFFFDFFFEEDEEEDDDDCDDDDDDDDDDDDDD?CCDDBDDDD_Mismatch_0_Sense_+_Library_PoolC
CGGGGCTTCTCGATAAAATCAAAGAGAAAATTCCCGGAGAACAAAATAAAGAATGATATTGAAGGAAAAGAGGCAGAGAAAAAGCACAGGCGTT
>Frequency_13_QualityScore_FFHHHHHJJJJIIIJIJIJJJJJJJHIIIIJIIJIJJJJHIHIHIHIIIHIIJGIIIIHHGGFEEEEDECDDACDDDCCDBDCCDDCCCCCCCB_Mismatch_0_Sense_+_Library_PoolT
ATAAAATCAAAGAGAAAATTCCCGGAGAACAAAATAAAGAATGATATTGAAGGAAAAGAGGCAGAGAAAAAGCACAGGCGTTACTCGGCTTCTG
>Frequency_2_QualityScore_FFHHGHHJIJJJIIIIIIIIIIJIHEGDHGIIJIIJGIHIGHIFIIGIGHFGGEEFHGHGEEDEEDCDCCDC=C?CDCCDDD5>CA@ACCCDA>_Mismatch_0_Sense_+_Library_PoolC
ATAAAATCAAAGAGAAAATTCCCGGAGAACAAAATAAAGAATGATATTGAAGGAAAAGAGGCAGAGAAAAAGCACAGGCGTTACTCGGCTTCTG
>Frequency_13_QualityScore_FFHGHGHIIIIHHGIGHIIGHHIIIGHHIIIJIHIIHIHIHIIIFIIIIIHEGGIIIFBBBCCDDCAAC@ACCCCCBCCCCCCBBABCCC?@@B_Mismatch_0_Sense_+_Library_PoolT
CAGAGTCAGCCTGAGAATGAGAATGAGACTGCTGCTTCTAATCCAAATCAGAAGGCGGGGCTTCTCGATAAAATCAAAGAGAAAATTCCCGGAG
>Frequency_3_QualityScore_FFHFGEGIIIJJJHIIIIJHIGIHJFGHIJJJJJJIJJJIJJIIIJJIIJJJJJIIHFDCCDDDDACAAACDDDDBBCCCDCCB?BCBDDCACC_Mismatch_0_Sense_+_Library_PoolC
CAGAGTCAGCCTGAGAATGAGAATGAGACTGCTGCTTCTAATCCAAATCAGAAGGCGGGGCTTCTCGATAAAATCAAAGAGAAAATTCCCGGAG
>Frequency_13_QualityScore_FFGHHGHIIIHIHIHIIHHGHIGHIIIHIIHIIGHHIIIGIBFHHHHGHHHGHHIGGFFEEEAB?ACDC@BCDDDDDDBCCCBCCCBBABCBCC_Mismatch_0_Sense_+_Library_PoolT
AAATAAAGAATGATATTGAAGGAAAAGAGGCAGAGAAAAAGCACAGGCGTTACTCGGCTTCTGGCCATATTCCTTACGTCTGTGTCGCTTTTCA
>Frequency_13_QualityScore_FFHHHHHJGIIJGHIJJHIJHHHIGHIIFGGHIIHHFGIIIHIIIJIIIIIIIIIJIGHIGIIHGGGGFCDDEDEEEDEEEDDDDCCD@BCCBB_Mismatch_2_Sense_+_Library_PoolT
ATCGAAGGACGGTAACTATTATAGTAGGTGTAGGAGTAAAGATATGATTGCCATTGAATTGGCATGCTATGTGTCTTATTGTAGTTGGTTGGGA
>Frequency_3_QualityScore_FFHHHHHJIIJJGHIJJIIJIIIIJIJJFGGHIJIJEHHIJJJJJJJJJJJJJJJJJJJJHIIIHHHGFDEDDCCDECDEDDEECCDD?BCCBC_Mismatch_2_Sense_+_Library_PoolC
ATCGAAGGACGGTAACTATTATAGTAGGTGTAGGAGTAAAGATATGATTGCCATTGAATTGGCATGCTATGTGTCTTATTGTAGTTGGTTGGGA
>Frequency_13_QualityScore_FFHHGGHIIIGGIIHHGGIIHHIIGIIIIIIIHIIGIHHGIHIEGHIHIHIGHHGGGGDEECDDBC@BCABBCDDCDBCBACDCACCCCBBCCC_Mismatch_0_Sense_+_Library_PoolT
CAAAATAAAGAATGATATTGAAGGAAAAGAGGCAGAGAAAAAGCACAGGCGTTACTCGGCTTCTGGCCATATTCCTTACGTCTGTGTCGCTTTT
>Frequency_1_QualityScore_FFHFFDDIEIEGICFD<CEBCBFCFECGI@GGCGGCIIFGIGHBBFFGIIIEHHFFFBFEFDDEECDDDACCDDDC>@C?5<C?>C@@BADD?C_Mismatch_0_Sense_+_Library_PoolC
CAAAATAAAGAATGATATTGAAGGAAAAGAGGCAGAGAAAAAGCACAGGCGTTACTCGGCTTCTGGCCATATTCCTTACGTCTGTGTCGCTTTT
>Frequency_13_QualityScore_EEGFHFGIHHIIIIHHHGHFHFFHIGHIIHHHHHIIEHHHIGIIHHIIIIIIIJIIIIIIFHHFHGGGGFGFEEEEFFDDC?BCCBCDDDDCCC_Mismatch_2_Sense_+_Library_PoolT
ATTGAATTGGCATGCTATGTGTCTTATTGTAGTTGGTTGGGAGGAGCTTTGCACTTTTAGTTGTAACTTGCTATTTTAGCGTTTGTTCTCGTTT
>Frequency_4_QualityScore_FFHHHHGJIJIIJJJJIJIGIHGIJHIJJHHIIIIJGHIJIIIJIIIJJJJJJJJJJJIIGIHGHGGGGEFFFFEEEEECDACDDCDDEDDBDD_Mismatch_2_Sense_+_Library_PoolC
ATTGAATTGGCATGCTATGTGTCTTATTGTAGTTGGTTGGGAGGAGCTTTGCACTTTTAGTTGTAACTTGCTATTTTAGCGTTTGTTCTCGTTT
>Frequency_13_QualityScore_FFHGGGGIHIIHIIJIICHHIHIGIGIHIIIIIIHIIIGGBFGHHHHGGFGHGGEEEDCDDDCBBCDDDCCCCCBCCBCDCACBBBCBB<@BCD_Mismatch_0_Sense_+_Library_PoolT
AAGAGGCAGAGAAAAAGCACAGGCGTTACTCGGCTTCTGGCCATATTCCTTACGTCTGTGTCGCTTTTCACTGGAGCATCGAAGGACGGTAACT
>Frequency_2_QualityScore_EFFGFGFIIEHIIIIIG=GGAGGIIGHHHHHHIIIHIHHFCEEGGGGGGEBEGC?>CC?AA??A?AABCCCCACCCCCCCAC??BBBBBA??BA_Mismatch_0_Sense_+_Library_PoolC
AAGAGGCAGAGAAAAAGCACAGGCGTTACTCGGCTTCTGGCCATATTCCTTACGTCTGTGTCGCTTTTCACTGGAGCATCGAAGGACGGTAACT
>Frequency_13_QualityScore_FFGGHHHJJGIJIIJIJIIIJIJIHIJJJJIIFHIIIJJIIIIJJJIIIIGHHIIHGGGGGFFFFEDDECDDCCCCCDCCB@BCCDCDDDDDDD_Mismatch_1_Sense_+_Library_PoolT
GAGAAAAAGCACAGGCGTTACTCAGCTTCTGGCCATATTCCTTACGTCTGTGTCGCTTTTCACTGGAGCATCGAAGGACGGTAACTATTATAGT
>Frequency_1_QualityScore_FFFHHHHFHDGIGIGGGHGGGHJIIJJFIJJJ>GIIGIIIGIGIIIJIJIJJGGGHFGHHHFFFFF>BECDEDCCB@ABBDBDBCDACCDD@CB_Mismatch_1_Sense_+_Library_PoolC
GAGAAAAAGCACAGGCGTTACTCAGCTTCTGGCCATATTCCTTACGTCTGTGTCGCTTTTCACTGGAGCATCGAAGGACGGTAACTATTATAGT
>Frequency_13_QualityScore_FFHHGHHJJIIIIHIIIIIHHGHHGGFGGGGGGFFFEDCDCDDCCCCDDDDDCCCDBCDEEECCCDBCCCCBDCBCBBBCCDDCC>BCDDAAA?_Mismatch_0_Sense_+_Library_PoolT
GCGGGGCTTCTCGATAAAATCAAAGAGAAAATTCCCGGAGAACAAAATAAAGAATGATATTGAAGGAAAAGAGGCAGAGAAAAAGCACAGGCGT
>Frequency_1_QualityScore_FFHHFHHJJJIJIIIJJHHGGEHFCDCDEDEDEEDDDBBBDDDDDBDDCDDDDDDDDDDDDDCCCD89CCCBCA?BBDDCCCC<5ACDDDDDB<_Mismatch_0_Sense_+_Library_PoolC
GCGGGGCTTCTCGATAAAATCAAAGAGAAAATTCCCGGAGAACAAAATAAAGAATGATATTGAAGGAAAAGAGGCAGAGAAAAAGCACAGGCGT
>Frequency_13_QualityScore_FFHHHHGIJJJJJIIIIHHIJFHHIIHIJIJIJHHIIEGGHIJHIEGHHIIIIJJJIIIIIHHHGGGFFEEEEEDEEDEDDECCCDDDEDCCCC_Mismatch_2_Sense_+_Library_PoolT
CACTGGAGCATCGAAGGACGGTAACTATTATAGTAGGTGTAGGAGTAAAGATATGATTGCCATTGAATTGGCATGCTATGTGTCTTATTGTAGT
>Frequency_2_QualityScore_FEGHGHGIIIIHIIIIIAGHIGFIHGIIIEGGGIGIIEGHEGGHH@EEEDHFHIHGIJJIIHHHEECECADEFEEDCACA=C@ACCBADCCBCA_Mismatch_2_Sense_+_Library_PoolC
CACTGGAGCATCGAAGGACGGTAACTATTATAGTAGGTGTAGGAGTAAAGATATGATTGCCATTGAATTGGCATGCTATGTGTCTTATTGTAGT
>Frequency_13_QualityScore_EFHGFGGIIHIIIGIJHHGIIHGHGHGIIIIHGIHIIIGIHGHIIIIIIHIIGHICFGGFGFEEFEDECCBCCBCBCBCCCCDDCCCCC?@BBC_Mismatch_1_Sense_+_Library_PoolT
ATGATATTGAAGGAAAAGAGGCAGAGAAAAAGCACAGGCGTTACTCAGCTTCTGGCCATATTCCTTACGTCTGTGTCGCTTTTCACTGGAGCAT
>Frequency_4_QualityScore_DEHGGCGIIGIIGFIIHIGIIIFHGEGGIGHI>EGGIHIIIGIIIGIGHIIFHCCBCDFACEEEEEED@AACB@CDDCCACCDACCDCA?@ACD_Mismatch_1_Sense_+_Library_PoolC
ATGATATTGAAGGAAAAGAGGCAGAGAAAAAGCACAGGCGTTACTCAGCTTCTGGCCATATTCCTTACGTCTGTGTCGCTTTTCACTGGAGCAT
>Frequency_12_QualityScore_FFGHHHHJJJJJJJHIIIHHHIIIIIIJHIIJJIIJIJJIJIIIIIIDHIIIIIIGGGFFFEEDDDDDCABACDCCDEDDDDDDBCDCACCCDC_Mismatch_0_Sense_+_Library_PoolT
AGAACAAAATAAAGAATGATATTGAAGGAAAAGAGGCAGAGAAAAAGCACAGGCGTTACTCGGCTTCTGGCCATATTCCTTACGTCTGTGTCGC
>Frequency_1_QualityScore_FFGHHHHJJIJJJJJJJJIIIIIIIJJJGJJJJIJJJJJJJIIJJJJCHGJJJIIHHHFFFFDDDDDDDCDDCDDDEEEDDDDDBDDDCCDDDB_Mismatch_0_Sense_+_Library_PoolC
AGAACAAAATAAAGAATGATATTGAAGGAAAAGAGGCAGAGAAAAAGCACAGGCGTTACTCGGCTTCTGGCCATATTCCTTACGTCTGTGTCGC
>Frequency_12_QualityScore_FFHHHHHJJJIIHIHIIJJJJIIIIJGHIIIJIIJIHHIIHHIIIHIIIIIHHGGGGFFBDEDDCCDBCAACCCCDDCDDBCABBC@CDDEDCB_Mismatch_0_Sense_+_Library_PoolT
GAAAATTCCCGGAGAACAAAATAAAGAATGATATTGAAGGAAAAGAGGCAGAGAAAAAGCACAGGCGTTACTCGGCTTCTGGCCATATTCCTTA
>Frequency_12_QualityScore_FEHHGHHIIIDGHIJIIIIIFGIHIHIGGFGIIJIIJGHEHHGGHFFGGFFDFFFEEDEDDDDDDDCCCACCDDDCCDCCBCCBBABCCCCBCB_Mismatch_0_Sense_+_Library_PoolT
GTCAAAGGGGTGCTTCCCGGAGGCCAGAGTCAGCCTGAGAATGAGAATGAGACTGCTGCTTCTAATCCAAATCAGAAGGCGGGGCTTCTCGATA
>Frequency_12_QualityScore_FFGHHHGJJIIIJIJJJIIIIIIHIIIHIIIGIIGHGHHIHHIIGGHHHIIGHHIIIIHHIHIIIGGGGGFEFEFDEEEEEDEEDDDEEDEEED_Mismatch_2_Sense_+_Library_PoolT
AAAGATATGATTGCCATTGAATTGGCATGCTATGTGTCTTATTGTAGTTGGTTGGGAGGAGCTTTGCACTTTTAGTTGTAACTTGCTATTTTAG
>Frequency_3_QualityScore_DEFGEEDFDCDGBFHHFFB=BED=?EECFGFFFGDEEFHHDDGGE@DCDD?<BEEC@D>BDGBCDEECD@C@:@:9@A=@AC?9;??@BA@B@@_Mismatch_2_Sense_+_Library_PoolC
AAAGATATGATTGCCATTGAATTGGCATGCTATGTGTCTTATTGTAGTTGGTTGGGAGGAGCTTTGCACTTTTAGTTGTAACTTGCTATTTTAG
>Frequency_12_QualityScore_ECGGGFCGIIGHFHHIHFIHCGHHHIIGHHIIIIIIHHIGGGHHIHIIHIIIIHHFGDGGGFEGFEEDEABCDBDCCBBCABCCCCBC_Mismatch_0_Sense_+_Library_PoolT
TATTGTATTTGGTTGGGAGGAGCTTTGCACTTTTAGTTGTAACTTGCTATTTTAGCGTTTGTTCTCGTTTAATATGACCGGAAATTCA
>Frequency_12_QualityScore_DEGEGFGIIGHDGIIJHIIIIGIJIJJIIIJIGIIGHHHIIHIGIIHHFEHIGIIHDFGIHHIGHGHHDDDBCDDDDDDEDCCDDCCBCCCCDC_Mismatch_0_Sense_+_Library_PoolT
AGGTGTAGGAGTAAAGATATGATTGCCATTGGATTGGCATGCTATGTGTCTTATTGTATTTGGTTGGGAGGAGCTTTGCACTTTTAGTTGTAAC
>Frequency_2_QualityScore_EEGCE?EFHGICDIEGIIEGGIIIGIIEGFIIDIIEIIGIIIIIGIGGEGGIHIIHEEGGIGIGHGIICBEAC=CCCDCDDCCCCACBCCAABC_Mismatch_0_Sense_+_Library_PoolC
AGGTGTAGGAGTAAAGATATGATTGCCATTGGATTGGCATGCTATGTGTCTTATTGTATTTGGTTGGGAGGAGCTTTGCACTTTTAGTTGTAAC
>Frequency_12_QualityScore_EEHHHGEIIHIHIIIHHGIIFGFFHIEGIHDDGGHHIGHHHHHGHEGGHIHHHIHIHHIHHFGGEFFGFEEEEEEEEEEDCC>BCCACCDDDAB_Mismatch_2_Sense_+_Library_PoolT
CATTGAATTGGCATGCTATGTGTCTTATTGTAGTTGGTTGGGAGGAGCTTTGCACTTTTAGTTGTAACTTGCTATTTTAGCGTTTGTTCTCGTT
>Frequency_6_QualityScore_FFHHGHHIIIIIIIIIJHHIGHGGGIHIIJHHIIIIJFGHIJIIJHIIIIIHIIIJIIIIIHIIHGGGGEFFEEFEEEEDDC?BCDCDDEDDAB_Mismatch_2_Sense_+_Library_PoolC
CATTGAATTGGCATGCTATGTGTCTTATTGTAGTTGGTTGGGAGGAGCTTTGCACTTTTAGTTGTAACTTGCTATTTTAGCGTTTGTTCTCGTT
>Frequency_12_QualityScore_FFHHHHHJIJJGIHHIJHIJJFGHHIIJGHIJJIJJIIIJJJJJJIJJIJIIGIIIIIHGHHHHFGGGGFFDEACDDCDDEDDCDDDCCDEEDD_Mismatch_1_Sense_+_Library_PoolT
GGCATGCTATGTGTCTTATTGTAGTTGGTTGGGAGGAGCTTTGCACTTTTAGTTGTAACTTGCTATTTTAGCGTTTGTTCTCGTTTAATATGAC
>Frequency_2_QualityScore_FFHHHHHJJJJIIIIJJGHJJIIGIHJJGIIJJJJJIIIHHGHHHGGGGGGGEGGGGGGGGFFFFGFEEEEED@CCDACDEDDCDCDDDEEEDC_Mismatch_1_Sense_+_Library_PoolC
GGCATGCTATGTGTCTTATTGTAGTTGGTTGGGAGGAGCTTTGCACTTTTAGTTGTAACTTGCTATTTTAGCGTTTGTTCTCGTTTAATATGAC
>Frequency_12_QualityScore_FDGGHHHGIFHIJIHIIIJJJIJJJIJJIIIIJGIIIJIIIIIIGHHIIJHIIIEEGHIGICGGHIFHGECDEEEEDDDDEDDCDCDDCCDDEE_Mismatch_0_Sense_+_Library_PoolT
GTGTAGGAGTAAAGATATGATTGCCATTGGATTGGCATGCTATGTGTCTTATTGTATTTGGTTGGGAGGAGCTTTGCACTTTTAGTTGTAACTT
>Frequency_2_QualityScore_FDHHHHHGIGIIJJIIIIJIJJJJIIJJJIIJJHIJJIJJJIIJIIIIIJHIJIEGIIJIIEGIIJEHEGFFFFFEEEEEDEEDDCDDCDEDEE_Mismatch_0_Sense_+_Library_PoolC
GTGTAGGAGTAAAGATATGATTGCCATTGGATTGGCATGCTATGTGTCTTATTGTATTTGGTTGGGAGGAGCTTTGCACTTTTAGTTGTAACTT
>Frequency_12_QualityScore_DFHGHHGIIIIIIIJIIHIIIHIFHIIHIIIGIIIIIIHIHIIHHHIIHHEGHHGGEFBCCCDCDDDDCCCBBBCBCCCEDEDCCDDBCCCCCC_Mismatch_1_Sense_+_Library_PoolT
CGGAGAACAAAATAAAGAATGATATTGAAGGAAAAGAGGCAGAGAAAAAGCACAGGCGTTACTCAGCTTCTGGCCATATTCCTTACGTCTGTGT
>Frequency_1_QualityScore_FFHGHHHJJJJJJIJJJIJJJJJIJJJFHIJIIIJJJJJIGIJIJIJJIIGIIIGHHHDFDDEEEDDDD@C@CAACDDDEEEDDDDDADDDCDD_Mismatch_1_Sense_+_Library_PoolC
CGGAGAACAAAATAAAGAATGATATTGAAGGAAAAGAGGCAGAGAAAAAGCACAGGCGTTACTCAGCTTCTGGCCATATTCCTTACGTCTGTGT
>Frequency_12_QualityScore_FFHGGGHIIIIIIHHIIJIJGIIJJHIIHIIIJJIIIJJJIJIJHHIIIHIIJJJIIIIJIIHHIFFFEEDEEEDCCDDDDDEEDDCCCCCBDD_Mismatch_0_Sense_+_Library_PoolT
ATGTGTCTTATTGTATTTGGTTGGGAGGAGCTTTGCACTTTTAGTTGTAACTTGCTATTTTAGCGTTTGTTCTCGTTTAATATGACCGGAAATT
>Frequency_4_QualityScore_FFHDGHHJJHIIJIHIIJJJHIIJJHIIIJIJJJJJJJJJJJIJIIJIIIJJJJJIIIIIIIIGHBFEEEDEEECCCDDCDCEEDDDDDCDCCC_Mismatch_0_Sense_+_Library_PoolC
ATGTGTCTTATTGTATTTGGTTGGGAGGAGCTTTGCACTTTTAGTTGTAACTTGCTATTTTAGCGTTTGTTCTCGTTTAATATGACCGGAAATT
>Frequency_12_QualityScore_FFHHHHHJIIFHIIIJJJJJJIJJIIIIHIIJJIJJIJJIJJIIHIIJJIJHIIIIIHGCEEEEDEEDEDDDEEDCCCDDDDDACDDCCDDEDE_Mismatch_1_Sense_+_Library_PoolT
CAGCTTCTGGCCATATTCCTTACGTCTGTGTCGCTTTTCACTGGAGCATCGAAGGACGGTAACTATTATAGTAGGTGTAGGAGTAAAGATATGA
>Frequency_3_QualityScore_FFHHHHHJIJGHHJIJJJJJJIJIGIIJHJIIJIIIIJJIJJJJHHIIIJJGHJJIIIHE@BDFDEEDDEDDEEDACBCDCDD?CDDDDDDDDD_Mismatch_1_Sense_+_Library_PoolC
CAGCTTCTGGCCATATTCCTTACGTCTGTGTCGCTTTTCACTGGAGCATCGAAGGACGGTAACTATTATAGTAGGTGTAGGAGTAAAGATATGA
>Frequency_12_QualityScore_FFHGGGHIIJIGHHHIHHHHIIIIIHIJIIHHIIFGHIFHIGIIHIHHGHHIIGHGGGFGFFFFECEED@B_Mismatch_1_Sense_+_Library_PoolT
TTTGCACTTTTAGTTGTAACTTGCTATTTTAGCGTTTGTTCTCGTTTAATATGACCGGAAATTCAAAAGCA
>Frequency_1_QualityScore_DD?FAHFEEGIGECFHCHGEDHIIIGGDHGHHBHFGGGEHIICEB@FHEGII>CHIIGFHHEBDDCDCC@A_Mismatch_1_Sense_+_Library_PoolC
TTTGCACTTTTAGTTGTAACTTGCTATTTTAGCGTTTGTTCTCGTTTAATATGACCGGAAATTCAAAAGCA
>Frequency_12_QualityScore_EEGGGFFGIIIIIIIHIIIIHEFHHIHIHHIIIIIIHIIHIIGHEGGHGHHHGHGGGFCEDECDDDBBBABCCCCCCCABCCCCCCABBBBBC@_Mismatch_1_Sense_+_Library_PoolT
GGAAAAGAGGCAGAGAAAAAGCACAGGCGTTACTCAGCTTCTGGCCATATTCCTTACGTCTGTGTCGCTTTTCACTGGAGCATCGAAGGACGGT
>Frequency_4_QualityScore_FFGHHHHJJJIJJIIJJIJJIEHHIIJIJIIIJJIIIIIIIIGHEGHGEGGGGGFEFEEEEEBDDDDDDCDDDDDDDDBCDDDDDCCDDCCDDB_Mismatch_1_Sense_+_Library_PoolC
GGAAAAGAGGCAGAGAAAAAGCACAGGCGTTACTCAGCTTCTGGCCATATTCCTTACGTCTGTGTCGCTTTTCACTGGAGCATCGAAGGACGGT
>Frequency_12_QualityScore_EEGGGGFIIIIFGHGHIIIIIIGGHGDEHHIGHIGHHGFHIHDEFFHHGHCFHGHHGHFGGGGEFFEFECDDEEDCDDCBCCCBBBCABCCACC_Mismatch_1_Sense_+_Library_PoolT
CTTTTCACTGGAGCATCGAAGGACGGTAACTATTATAGTAGGTGTAGGAGTAAAGATATGATTGCCATTGAATTGGCATGCTATGTGTCTTATT
>Frequency_1_QualityScore_FFHHHHHJJJJJJJJJJIIIIIIJIJAFHIJJJJJJJJIIJJBFGIIIIJGGIJJJJJIJJHHHHGGFFEFFFFEEEEEDDDDEDEDCDCDEDD_Mismatch_1_Sense_+_Library_PoolC
CTTTTCACTGGAGCATCGAAGGACGGTAACTATTATAGTAGGTGTAGGAGTAAAGATATGATTGCCATTGAATTGGCATGCTATGTGTCTTATT
>Frequency_12_QualityScore_FFGHHHHIJIIIHIIJJFIIGIHFHHGIHIIHHGGGHGIIHFEHHIIIAGHIHGHIEFFGHHFFGGGGFCDDCDDDCCDCDDCDDDCEEEDCC?_Mismatch_0_Sense_+_Library_PoolT
GATATGATTGCCATTGGATTGGCATGCTATGTGTCTTATTGTATTTGGTTGGGAGGAGCTTTGCACTTTTAGTTGTAACTTGCTATTTTAGCGT
>Frequency_5_QualityScore_FFHHHGGJJIIJIJJIJHIJAHCFHEGHIHIFHGHHJGIIHEFHGIGIFGGIHGHIHHHIGHFFHGGEFCBEDDEDCDEEEDDDDEDDD@BCC?_Mismatch_0_Sense_+_Library_PoolC
GATATGATTGCCATTGGATTGGCATGCTATGTGTCTTATTGTATTTGGTTGGGAGGAGCTTTGCACTTTTAGTTGTAACTTGCTATTTTAGCGT
>Frequency_12_QualityScore_FFHHHHHJJJHIJJIIIIJJIJJJJJJJJJIJJJJJJIIIIIIJIFHHIJIIIIIIHGGGGEFDEFFEEDDDEDDDDEDEEEDDDDDDDDDDED_Mismatch_1_Sense_+_Library_PoolT
ATTCCTTACGTCTGTGTCGCTTTTCACTGGAGCATCGAAGGACGGTAACTATTATAGTAGGTGTAGGAGTAAAGATATGATTGCCATTGAATTG
>Frequency_2_QualityScore_FFHHHHHJJJIJJJHIHIIIJJJJJIJJJJIJJJJJJJJIJIIJJGIHIIIIIIIIHGGGGEGEEEEEEEDDEEEDDEDEEEDDDDDDDDDDED_Mismatch_1_Sense_+_Library_PoolC
ATTCCTTACGTCTGTGTCGCTTTTCACTGGAGCATCGAAGGACGGTAACTATTATAGTAGGTGTAGGAGTAAAGATATGATTGCCATTGAATTG
>Frequency_12_QualityScore_FFHHHHHIJIIIIJJJIIJIIHIIIGHIIJIHIIIGIIIJJJJIJJIJHIIIIICGGGFFFDDDCDDDDBCCCDDCC@ACDCDEDEDDDDDACC_Mismatch_0_Sense_+_Library_PoolT
TTCCCGGAGAACAAAATAAAGAATGATATTGAAGGAAAAGAGGCAGAGAAAAAGCACAGGCGTTACTCGGCTTCTGGCCATATTCCTTACGTCT
>Frequency_1_QualityScore_FFHHGHHHIHIIJJGJJJJIJIJFHGGJJIJCHIJIFHIIJJJHGGHIAHHIJIEEHFFFECBCBDDDDDDDDDD>ACBDDDDDDDCDCDDDDD_Mismatch_0_Sense_+_Library_PoolC
TTCCCGGAGAACAAAATAAAGAATGATATTGAAGGAAAAGAGGCAGAGAAAAAGCACAGGCGTTACTCGGCTTCTGGCCATATTCCTTACGTCT
>Frequency_12_QualityScore_FEGGGHHIIIIGIIHHHHIIIGFHFEGFGIIFGHIGGHHHHIDGGHIGFGFHGHHIIIIIHHGGFEBEEFEEEEEDEDDDDEEDCCC=@BCABC_Mismatch_0_Sense_+_Library_PoolT
ATTGCCATTGGATTGGCATGCTATGTGTCTTATTGTATTTGGTTGGGAGGAGCTTTGCACTTTTAGTTGTAACTTGCTATTTTAGCGTTTGTTC
>Frequency_5_QualityScore_FFHHHHHJJJJFIIHIGGIHHIEHHFHFHHIHHIIEHGIIHICFGHIGIJGHHIIJHFHIIIJIFHFGHGGEFEFFFEEEEEEEBCD?BCDBBD_Mismatch_0_Sense_+_Library_PoolC
ATTGCCATTGGATTGGCATGCTATGTGTCTTATTGTATTTGGTTGGGAGGAGCTTTGCACTTTTAGTTGTAACTTGCTATTTTAGCGTTTGTTC
>Frequency_12_QualityScore_EFHHGGHIJIJIIJIIIJJIIIIIIHIHIJHIGHIJHIJIHHIHHHIFHHHJIIIHIIIIHIIHHGFFFFFEEEEEEDDEEEEEEDEEEDCD?B_Mismatch_2_Sense_+_Library_PoolT
ATATGATTGCCATTGAATTGGCATGCTATGTGTCTTATTGTAGTTGGTTGGGAGGAGCTTTGCACTTTTAGTTGTAACTTGCTATTTTAGCGTT
>Frequency_1_QualityScore_FFHHHGGJJJJJJJJJJJJIJJJJJJIJJJFIIHJJIJJJGGGGGIJHIGIJJJJIJIGIIJJHHHHHHFFFFFFEEEEEEEDADDEDEDCD=B_Mismatch_2_Sense_+_Library_PoolC
ATATGATTGCCATTGAATTGGCATGCTATGTGTCTTATTGTAGTTGGTTGGGAGGAGCTTTGCACTTTTAGTTGTAACTTGCTATTTTAGCGTT
>Frequency_12_QualityScore_FEGHHHHIIJHIIIIIHIIIIJII@FHIIIJJIIJJJJJJJJIIHEGCEFFFFGEEEEEEDCDDCCCCD@BCCCDDCDDDCCCDDDDCCCCBCC_Mismatch_0_Sense_+_Library_PoolT
GAAGGAAAAGAGGCAGAGAAAAAGCACAGGCGTTACTCGGCTTCTGGCCATATTCCTTACGTCTGTGTCGCTTTTCACTGGAGCATCGAAGGAC
>Frequency_12_QualityScore_FEGGHHHIIGHIIJJJIHIJIJJGIGHIIHHIIJIJIHIIIJJIHIGHIIHIIIIIHHHGGFGFGEEEDCCCCDDDD_Mismatch_0_Sense_+_Library_PoolT
GTTGGGAGGAGCTTTGCACTTTTAGTTGTAACTTGCTATTTTAGCGTTTGTTCTCGTTTAATATGACCGGAAATTCA
>Frequency_3_QualityScore_EEGFFGGIJIHHIIHJGIIJJJHHHFHHHHIIGIIIIIIJJIJHHIGHHFGGIGIIFGGGGFFGFDEFCBBCCDDDD_Mismatch_0_Sense_+_Library_PoolC
GTTGGGAGGAGCTTTGCACTTTTAGTTGTAACTTGCTATTTTAGCGTTTGTTCTCGTTTAATATGACCGGAAATTCA
>Frequency_11_QualityScore_FFHHHHHHIHHIJIJJJIHHIIJJHIIJJIJJIJJJJJJJJJJJJJJJHIJIIJJIJJJJHIJJJJIHHGFFEEEEEEDCDDDDDEEEDDDCCC_Mismatch_1_Sense_+_Library_PoolT
TGCTATGTGTCTTATTGTAGTTGGTTGGGAGGAGCTTTGCACTTTTAGTTGTAACTTGCTATTTTAGCGTTTGTTCTCGTTTAATATGACCGGA
>Frequency_11_QualityScore_FEHGHHGJJJIJJIIIJIIJJIIIIIHIJHHHHIIGIIIGGHGHIIEGHHIIIIGGHIIIIIIIIGGGGDEDEEEEEEEEEEEEDEEEDDDBDC_Mismatch_2_Sense_+_Library_PoolT
TATGATTGCCATTGAATTGGCATGCTATGTGTCTTATTGTAGTTGGTTGGGAGGAGCTTTGCACTTTTAGTTGTAACTTGCTATTTTAGCGTTT
>Frequency_1_QualityScore_FFHHHHHJJJJJJJJJJJJJJHIJJJIJJHIIIJJIJJJIIIIIJJFHIJJJIJGIJJJJHHHHHHFFFDDEEDEEEEEDDDEDDEEEDDD?BD_Mismatch_2_Sense_+_Library_PoolC
TATGATTGCCATTGAATTGGCATGCTATGTGTCTTATTGTAGTTGGTTGGGAGGAGCTTTGCACTTTTAGTTGTAACTTGCTATTTTAGCGTTT
>Frequency_11_QualityScore_EFGHHGHJJIJFHHIJIGHGHGIHHGHHIJIIIIIIIIIIIHIIIIIIFGHHIIIIHHHHHHFDBBBCCCCDCBDBCDCDCCCDCCABBDC@BA_Mismatch_0_Sense_+_Library_PoolT
GGAGGCCAGAGTCAGCCTGAGAATGAGAATGAGACTGCTGCTTCTAATCCAAATCAGAAGGCGGGGCTTCTCGATAAAATCAAAGAGAAAATTC
>Frequency_1_QualityScore_FFHGAFHGIGIGIGIIJEGGIIIIGIIJIJJIJJIJJIGGIIFIJJIGGIJIJJJJJGIHIIHFDDDDDCDA?@CABDDDDCCDCACCCDD:::_Mismatch_0_Sense_+_Library_PoolC
GGAGGCCAGAGTCAGCCTGAGAATGAGAATGAGACTGCTGCTTCTAATCCAAATCAGAAGGCGGGGCTTCTCGATAAAATCAAAGAGAAAATTC
>Frequency_11_QualityScore_FDGFFFGHGIIHHHHHHHIGHHDGGGCGHIIHGHHHIIIIHHIHHHHHHHIHHHGFGGG_Mismatch_1_Sense_+_Library_PoolT
GTTGTAACTTGCTATTTTAGCGTTTGTTCTCGTTTAATATGACCGGAAATTCAAAAGCA
>Frequency_11_QualityScore_EFGGFHHIGIIHJIIHIIGGIHGGHHHHIIJGHIIIJEHIIIIHHFFGIIHGGHHHGGEFBDEDDDEEECDDDBACCC?BBCCDCBCCCCCDCB_Mismatch_1_Sense_+_Library_PoolT
AAAGAATGATATTGAAGGAAAAGAGGCAGAGAAAAAGCACAGGCGTTACTCAGCTTCTGGCCATATTCCTTACGTCTGTGTCGCTTTTCACTGG
>Frequency_3_QualityScore_FFHHGHHJIJJJJJIIIIIJJJJIHIJJJJJIJJJIJHJIJJIJJGHIIIIIIIHGGGGGFEFFFEEEEDDEDCBDDDCDCDDDCCCDDDDDDC_Mismatch_1_Sense_+_Library_PoolC
AAAGAATGATATTGAAGGAAAAGAGGCAGAGAAAAAGCACAGGCGTTACTCAGCTTCTGGCCATATTCCTTACGTCTGTGTCGCTTTTCACTGG
>Frequency_11_QualityScore_DEGFFFFGHHHEGFEEFFFGHGEEFHGGHHHIEFEFFGFGHHHGFFGGGFFFFEFEFECACEDED_Mismatch_0_Sense_+_Library_PoolT
TTTGCACTTTTAGTTGTAACTTGCTATTTTAGCGTTTGTTCTCGTTTAATATGACCGGAAATTCA
>Frequency_2_QualityScore_EECEBFEGDFGHFACCEFIGEGGFEIFEHEIGCECCDGFGIIIIEGFGIFHHHGEFECHGHECEE_Mismatch_0_Sense_+_Library_PoolC
TTTGCACTTTTAGTTGTAACTTGCTATTTTAGCGTTTGTTCTCGTTTAATATGACCGGAAATTCA
>Frequency_11_QualityScore_FFHGHHHJJJJIJJIIIJJJJJDGHHIIJJIJIJJIJJJIJJJGIDFGHGGGFGFFFFECEDDCDCCDCBCDDDDDDDDCDDDDDCCCCCDDCB_Mismatch_0_Sense_+_Library_PoolT
AGGAAAAGAGGCAGAGAAAAAGCACAGGCGTTACTCGGCTTCTGGCCATATTCCTTACGTCTGTGTCGCTTTTCACTGGAGCATCGAAGGACGG
>Frequency_1_QualityScore_FFHFHHHJIJJJJJJJJJJJJIBGGJJJJJIJJJJJJJJJJJJEG)?EHHFFFFFFEEDEEDDCDCDDDDDDDDDDDDDCDDDDDDDDDBDBDD_Mismatch_0_Sense_+_Library_PoolC
AGGAAAAGAGGCAGAGAAAAAGCACAGGCGTTACTCGGCTTCTGGCCATATTCCTTACGTCTGTGTCGCTTTTCACTGGAGCATCGAAGGACGG
>Frequency_11_QualityScore_FFHHHHHJJJJIJIHIHHIJGIIIHHIHIJJHHIJIIIJGIIJJJIJJIJJJJIJHIJIIIIJIIHHGHGGGFFFEBDCDCDDEDDDDCCDDDE_Mismatch_1_Sense_+_Library_PoolT
ATTGGCATGCTATGTGTCTTATTGTAGTTGGTTGGGAGGAGCTTTGCACTTTTAGTTGTAACTTGCTATTTTAGCGTTTGTTCTCGTTTAATAT
>Frequency_1_QualityScore_FFHHHHGIJJJJJJHHHHJJEHIJHIIIIIJIIIJJGIJGIIIJJIJJIJJJJIIIJJGIGIIJHHHGHHFFFFDDCDDDDDDEDDDDDDDDDE_Mismatch_1_Sense_+_Library_PoolC
ATTGGCATGCTATGTGTCTTATTGTAGTTGGTTGGGAGGAGCTTTGCACTTTTAGTTGTAACTTGCTATTTTAGCGTTTGTTCTCGTTTAATAT
>Frequency_11_QualityScore_FFDGHHHHIJIIIIHIIJDGHHIJEHEGIIIHIIIIIIIIIIIIIIHIIIIIIIIIIIHIIHIGHIIFHEGGHHGGGHDFFEDDDDBCCCDDDD_Mismatch_2_Sense_+_Library_PoolT
GGTAACTATTATAGTAGGTGTAGGAGTAAAGATATGATTGCCATTGAATTGGCATGCTATGTGTCTTATTGTAGTTGGTTGGGAGGAGCTTTGC
>Frequency_4_QualityScore_FFFGHHHIIIHIGIIIIIDFFHHICHCGIIIIIJJJJJJJJJJIJJJIIJJJJIJJJJJJIHIGHIIEGDGGGGFGGGDEEEECCDACDDDDDD_Mismatch_2_Sense_+_Library_PoolC
GGTAACTATTATAGTAGGTGTAGGAGTAAAGATATGATTGCCATTGAATTGGCATGCTATGTGTCTTATTGTAGTTGGTTGGGAGGAGCTTTGC
>Frequency_11_QualityScore_FFHHHHHHIIFGGHIIFHIIHGGHHHIFHIIIIJIHHHHIJIIIJIJJJIIFGHGGGHHHGGGGGGFFGEDD@BCCBCDDDCBCCCDCDEEDDC_Mismatch_1_Sense_+_Library_PoolT
GCATGCTATGTGTCTTATTGTAGTTGGTTGGGAGGAGCTTTGCACTTTTAGTTGTAACTTGCTATTTTAGCGTTTGTTCTCGTTTAATATGACC
>Frequency_3_QualityScore_EFHHHHHJJJIIJIJJIIIIHFIHHIJDGHIJIJJIJJJJJJHJJJJJJJJHGIHIIIIJIIIHIIHGGFEFCDDDCDDEDDBCCDDDDEEDDD_Mismatch_1_Sense_+_Library_PoolC
GCATGCTATGTGTCTTATTGTAGTTGGTTGGGAGGAGCTTTGCACTTTTAGTTGTAACTTGCTATTTTAGCGTTTGTTCTCGTTTAATATGACC
>Frequency_11_QualityScore_FFGHHHHJJIIJJJIJJIIHGGEGFDEFEDEEEDDDDDDDDDCCDDDDCDCDBCDDDDDDCCDDDCDDCCDDDDCDCDCDDDDCDDCDCCC_Mismatch_0_Sense_+_Library_PoolT
CCAAATCAGAAGGCGGGGCTTCTCGATAAAATCAAAGAGAAAATTCCCGGAGAACAAAATAAAGAATGATATTGAAGGAAAAGAGGCAGAG
>Frequency_2_QualityScore_FEHHGGGIIHIIIIHEBCECEGEEEEEDCCEEE?=?BCCCCCCCCCCCCC>CBA;A@CCCCCCCCAA?@AA????A;?9AA?AA@@=A@AC_Mismatch_0_Sense_+_Library_PoolC
CCAAATCAGAAGGCGGGGCTTCTCGATAAAATCAAAGAGAAAATTCCCGGAGAACAAAATAAAGAATGATATTGAAGGAAAAGAGGCAGAG
>Frequency_11_QualityScore_FBFFGHHHIIIHGHHHIIFHIIIEHHFHIIIIIIIIIIIIIIHHIHIIIIIIIIHIIIIIIHHEEEEDEDDEDCDDDDCDEEDDDDCCDBDDDD_Mismatch_1_Sense_+_Library_PoolT
GTGTCTTATTGTAGTTGGTTGGGAGGAGCTTTGCACTTTTAGTTGTAACTTGCTATTTTAGCGTTTGTTCTCGTTTAATATGACCGGAAATTCA
>Frequency_11_QualityScore_EFFGGGGJGIIIFHHIIIHFHIIGFGIHFHIIIIHHIIIIJIIGHIHGHIHIGHIIHIIIIIGHBFFFCACEECBCCDDDEEEDDCCCBBACCD_Mismatch_0_Sense_+_Library_PoolT
TGTGTCTTATTGTATTTGGTTGGGAGGAGCTTTGCACTTTTAGTTGTAACTTGCTATTTTAGCGTTTGTTCTCGTTTAATATGACCGGAAATTC
>Frequency_2_QualityScore_FFGHGGFIFIIJGIIIIJJGHIIJIHIIIIIIJIIJJJIJJIJGHIIGFIHHIIIEIIIJIIIHEEFDA?CEEDACBDDDEEEDDCDCBDBDCC_Mismatch_0_Sense_+_Library_PoolC
TGTGTCTTATTGTATTTGGTTGGGAGGAGCTTTGCACTTTTAGTTGTAACTTGCTATTTTAGCGTTTGTTCTCGTTTAATATGACCGGAAATTC
>Frequency_11_QualityScore_FFHHHHHJIJIEGIEGHJIIGHIIIIIIJBFFHIIJJIIGHGEFDEDEBCDDDDDCCDCCDDCDCCCDCBBCDDDDDDDDDDCDDCCACCDCCC_Mismatch_0_Sense_+_Library_PoolT
GGCAGCGCTGGTGGATAAAGTCAAAGGGGTGCTTCCCGGAGGCCAGAGTCAGCCTGAGAATGAGAATGAGACTGCTGCTTCTAATCCAAATCAG
>Frequency_11_QualityScore_FFHHHHHJJHIIJFGHHJJGIEHIIJIJJJJJJJJJJJJJJJJIJIIJIJIJIIJIGIHIIJFHIIHHHIFHIEFHGFEEEBCDDDDDDEDDDD_Mismatch_2_Sense_+_Library_PoolT
CTATTATAGTAGGTGTAGGAGTAAAGATATGATTGCCATTGAATTGGCATGCTATGTGTCTTATTGTAGTTGGTTGGGAGGAGCTTTGCACTTT
>Frequency_1_QualityScore_FFHHHHHJJJJJJHGFHHIDHCGIJJJJJJJJJJJJJJJJJJJJJJJJJIJJJJJJIIGHJIFHGIHIGIGIHHHFFDDDDDBDDDDCDEDDDD_Mismatch_2_Sense_+_Library_PoolC
CTATTATAGTAGGTGTAGGAGTAAAGATATGATTGCCATTGAATTGGCATGCTATGTGTCTTATTGTAGTTGGTTGGGAGGAGCTTTGCACTTT
>Frequency_11_QualityScore_EEGFFEFHHIHIHHHFHHDHHFGDEGHEGHFEFGDFGICFGEHEGHEGEDGFEGGHEHGHGHFFGDDEEEEEEEEEEEEDDCC@BBBAACDDCC_Mismatch_2_Sense_+_Library_PoolT
CCATTGAATTGGCATGCTATGTGTCTTATTGTAGTTGGTTGGGAGGAGCTTTGCACTTTTAGTTGTAACTTGCTATTTTAGCGTTTGTTCTCGT
>Frequency_3_QualityScore_DEHEGGEHIIIIHGIHHIIHIGDEFIIHHIIFFGGHIJGHIHIDHGEGGEGFHIIHIHHIIIFGHGGGGGGFFFEEEEDDDCCBCCCADDEDCA_Mismatch_2_Sense_+_Library_PoolC
CCATTGAATTGGCATGCTATGTGTCTTATTGTAGTTGGTTGGGAGGAGCTTTGCACTTTTAGTTGTAACTTGCTATTTTAGCGTTTGTTCTCGT
>Frequency_11_QualityScore_FFHHHHHJJJJJJJJIIJJIIJJJJJJJIJJIIHHIIIJJJHHIHHIHFHIIIHIIHIHHIIIIIHGHHDFFEEFEEEEEEEEDEEDEEEDCDA_Mismatch_2_Sense_+_Library_PoolT
GATATGATTGCCATTGAATTGGCATGCTATGTGTCTTATTGTAGTTGGTTGGGAGGAGCTTTGCACTTTTAGTTGTAACTTGCTATTTTAGCGT
>Frequency_11_QualityScore_EFHGGGFHIIGHIJHHHHIIIGHIIIGHIIIIIIIIHIIIIJJIIGGIGHHIIIJIIGIIIIIIHHEGECDEEEDDCDCCDDDEDDDCBCBBBC_Mismatch_1_Sense_+_Library_PoolT
TATGTGTCTTATTGTAGTTGGTTGGGAGGAGCTTTGCACTTTTAGTTGTAACTTGCTATTTTAGCGTTTGTTCTCGTTTAATATGACCGGAAAT
>Frequency_1_QualityScore_FFHHHHHIJJHIJJHHIIIIJIIJJJHJJJJIJJJJJJJJJJJJJIIJJJJJJJIJJIHHHHHHGF=BDBBDDEDDDDDDDDEEEEDCDDDDBD_Mismatch_1_Sense_+_Library_PoolC
TATGTGTCTTATTGTAGTTGGTTGGGAGGAGCTTTGCACTTTTAGTTGTAACTTGCTATTTTAGCGTTTGTTCTCGTTTAATATGACCGGAAAT
>Frequency_10_QualityScore_FFHHHHHIJJJIJIIJJIIIJHIJIIIJIIJJJJIJJJJIEHIJIIIJIIIIIIHGGGFEECBBCDDDDBDEDDDDDCCDDCDCDDCCDCDDDD_Mismatch_0_Sense_+_Library_PoolT
AATAAAGAATGATATTGAAGGAAAAGAGGCAGAGAAAAAGCACAGGCGTTACTCGGCTTCTGGCCATATTCCTTACGTCTGTGTCGCTTTTCAC
>Frequency_10_QualityScore_FFHHHHHJJGIIJJJJJJJJIJJJJGIIJJJJIIIJIIJJGHIIJGIJGIIIHIIIEGGHGFEFBEEEDEEEEDEEEDDDDDDDCDDECDDDDD_Mismatch_1_Sense_+_Library_PoolT
TTACGTCTGTGTCGCTTTTCACTGGAGCATCGAAGGACGGTAACTATTATAGTAGGTGTAGGAGTAAAGATATGATTGCCATTGAATTGGCATG
>Frequency_2_QualityScore_EFGHHFHIJHHHIIIJJJIJHIIIJHIIJIJIIIIIHIJJFIIJJHIJIIIIHIIICGGHGGEE=BEEEEDEEEEEEDDDDDDDCDDEDDDDDC_Mismatch_1_Sense_+_Library_PoolC
TTACGTCTGTGTCGCTTTTCACTGGAGCATCGAAGGACGGTAACTATTATAGTAGGTGTAGGAGTAAAGATATGATTGCCATTGAATTGGCATG
>Frequency_10_QualityScore_FFHHHHHJJJJIJJIJHIIIJJJJJJJJJJJJJJJIIIIIIJIJJIIIBGHHHIIIIGGGGGGGEE?ACCCDDDDCCBCCDDDCDACCDDDDCB_Mismatch_0_Sense_+_Library_PoolT
CTGACACTCAGACTGGTTATCCTAATGCAGCTCAGAAGGCAGCGCTGGTGGATAAAGTCAAAGGGGTGCTTCCCGGAGGCCAGAGTCAGCCTGA
>Frequency_10_QualityScore_EEEGHFFHIIGIIHHGGIHHIFGEGHIGIDGFGHEHIGIHHHHHIIGIGHGGCFDEBCEDDECDDDCCC@ABBBBCCBBBAABCCC@ABCBCBA_Mismatch_0_Sense_+_Library_PoolT
ATATTGAAGGAAAAGAGGCAGAGAAAAAGCACAGGCGTTACTCGGCTTCTGGCCATATTCCTTACGTCTGTGTCGCTTTTCACTGGAGCATCGA
>Frequency_10_QualityScore_EEGFGFFHHIIIHHHHHHGIIIIGFGFHIIIHHHHEGHHFHHHHHGHIGHIFIGDGGGHFFEEEEE_Mismatch_0_Sense_+_Library_PoolT
CTTTGCACTTTTAGTTGTAACTTGCTATTTTAGCGTTTGTTCTCGTTTAATATGACCGGAAATTCA
>Frequency_10_QualityScore_FFHHGHHJJJJIJIJIIIIIJIIJGIJIIIGGIIIIJJIIJIIHIIIGIIIIIHHHHFFGFFEEECCCCBCCCDDCACCCDCCDABBCDDDCDD_Mismatch_1_Sense_+_Library_PoolT
CTCGATAAAATCAAAGAGAAAATTCCCGGAGAACAAAATAAAGAATGATATTGAAGGAAAAGAGGCAGAGAAAAAGCACAGGCGTTACTCAGCT
>Frequency_1_QualityScore_FFHFBHDGFEHGGGGFHIII@FHIEHG??@FGGHEIIIJJIHGG@FC>DAFHGHIJGHEAAHBFBBCACCDDCDB;<>?9???BBDB?@AACDD_Mismatch_1_Sense_+_Library_PoolC
CTCGATAAAATCAAAGAGAAAATTCCCGGAGAACAAAATAAAGAATGATATTGAAGGAAAAGAGGCAGAGAAAAAGCACAGGCGTTACTCAGCT
>Frequency_10_QualityScore_FFGHHHGGIIHGGGFFFHHHDEEFGDDDDEEDBDDDDBCABABCDDDDCCDDCCCCCCCDEEDBCCCACBCCCCCACBBBACDDCB=BCBABAB_Mismatch_0_Sense_+_Library_PoolT
GGCGGGGCTTCTCGATAAAATCAAAGAGAAAATTCCCGGAGAACAAAATAAAGAATGATATTGAAGGAAAAGAGGCAGAGAAAAAGCACAGGCG
>Frequency_4_QualityScore_EEHHHGGCEGDFEDCDEFFFDC@CECDBCDDDBCBCDACBC>BDCDCCDDDDCBCBCCADCCC@BCC@CACAACCCCCCB@CDDCA7?ACCCBC_Mismatch_0_Sense_+_Library_PoolC
GGCGGGGCTTCTCGATAAAATCAAAGAGAAAATTCCCGGAGAACAAAATAAAGAATGATATTGAAGGAAAAGAGGCAGAGAAAAAGCACAGGCG
>Frequency_10_QualityScore_EFGHGHEGGIIIGHEGHIIHIIIIIIIIJIIHIIGIIIIIJIIIIIHIIFHHIIIFHIIHGHHHHIGGGFHFGEADCEDDCDDCDDDDCCCCCC_Mismatch_2_Sense_+_Library_PoolT
AGTAGGTGTAGGAGTAAAGATATGATTGCCATTGAATTGGCATGCTATGTGTCTTATTGTAGTTGGTTGGGAGGAGCTTTGCACTTTTAGTTGT
>Frequency_1_QualityScore_FFFHHHAGHIGGHICFHGIGHIJJIJJJGIGIJJGIIIGGF>GHGHEGIII@FGGFHIJGDHCFHJEH@GEHHFE?=ACEEDEDCCCDDCA:A@_Mismatch_2_Sense_+_Library_PoolC
AGTAGGTGTAGGAGTAAAGATATGATTGCCATTGAATTGGCATGCTATGTGTCTTATTGTAGTTGGTTGGGAGGAGCTTTGCACTTTTAGTTGT
>Frequency_10_QualityScore_FFHHHHHIJJJJJJJJDGIFHIJJIGIIJJJJIJAGHIIJJIIIGFEEEDDDDACCDDDDCCDBCDCDDDDDDCDCDDDDDDDDDDDDEEDDBB_Mismatch_0_Sense_+_Library_PoolT
CAGAAGGCAGCGCTGGTGGATAAAGTCAAAGGGGTGCTTCCCGGAGGCCAGAGTCAGCCTGAGAATGAGAATGAGACTGCTGCTTCTAATCCAA
>Frequency_10_QualityScore_EFHFGHGIFHGHHIIHGHIFFHGBEHIGGFIIIHIGHIIBEEGGIEG@CEGGGGHHIGHIIHGGEEFDDBBDCDCDCCDCCB@BABCCCCCBCC_Mismatch_1_Sense_+_Library_PoolT
TTCACTGGAGCATCGAAGGACGGTAACTATTATAGTAGGTGTAGGAGTAAAGATATGATTGCCATTGAATTGGCATGCTATGTGTCTTATTGTA
>Frequency_3_QualityScore_DEGHHGFHHHFIIGHHIIDFGHHAEGHGIIIIIGIFGEF@A=FGGHHCEHICEGHHHHIBA@EFFFGHFDDBCDED:6;A>@:;<@BBDBA=>A_Mismatch_1_Sense_+_Library_PoolC
TTCACTGGAGCATCGAAGGACGGTAACTATTATAGTAGGTGTAGGAGTAAAGATATGATTGCCATTGAATTGGCATGCTATGTGTCTTATTGTA
>Frequency_10_QualityScore_FFHHHHHJJJJJJJJJIJJJJJJJIJIJJJIJJJJIIHIJJHIJJIIIHIIJFGIJIHIIHIIIIIHHHFGFFFEFDEEDDEEEEDDDEEDEEE_Mismatch_2_Sense_+_Library_PoolT
TAAAGATATGATTGCCATTGAATTGGCATGCTATGTGTCTTATTGTAGTTGGTTGGGAGGAGCTTTGCACTTTTAGTTGTAACTTGCTATTTTA
>Frequency_3_QualityScore_FFHHHGHJJJJJJJJJIJJJIJJJIJJIJJJJJJJIJHIJJHJJJIIIGGIIEGHIIJJJHHIJIIHHHHGFFFFFEEEEEEEEEDDDDEDEEE_Mismatch_2_Sense_+_Library_PoolC
TAAAGATATGATTGCCATTGAATTGGCATGCTATGTGTCTTATTGTAGTTGGTTGGGAGGAGCTTTGCACTTTTAGTTGTAACTTGCTATTTTA
>Frequency_10_QualityScore_FFGHHHHJJIIJJHIIIFHIIIFHIGIIIGHIIFGHIIIHIEGIHHHIIIIIIHHHHGGGGGGGGEFFEDEEEDEDDECCDDDDEDDDDDDDDB_Mismatch_2_Sense_+_Library_PoolT
GGAGCATCGAAGGACGGTAACTATTATAGTAGGTGTAGGAGTAAAGATATGATTGCCATTGAATTGGCATGCTATGTGTCTTATTGTAGTTGGT
>Frequency_10_QualityScore_FEHHGGGIHHIHIHHIHFGHHIIIIIJEHGGGHIHHHIIIIIHIIABGGHHHHGFECCBBDCCB>ACCC@BBCDCCCCCDCCCCCCCDCCCCCC_Mismatch_0_Sense_+_Library_PoolT
CTAATGCAGCTCAGAAGGCAGCGCTGGTGGATAAAGTCAAAGGGGTGCTTCCCGGAGGCCAGAGTCAGCCTGAGAATGAGAATGAGACTGCTGC
>Frequency_10_QualityScore_FFHHHGFHIJIIIJIIIJJJIIHIJJJHIJIIIIJIJJHIIHHGHIJIIIIGGIIIIIFGGHIFGHGGFEEEEEEEEEEDDECDDCCEDDEDDD_Mismatch_0_Sense_+_Library_PoolT
TAGGAGTAAAGATATGATTGCCATTGGATTGGCATGCTATGTGTCTTATTGTATTTGGTTGGGAGGAGCTTTGCACTTTTAGTTGTAACTTGCT
>Frequency_5_QualityScore_EFGHHHFHIJIHHIIIJJJIIJIIJIIHHIGEIIIGIIIHIHHFHHHGIIHFHHHIHJEFDFIGHIGHFEEEFFEEEEDEDDBCDDDDDDEDCD_Mismatch_0_Sense_+_Library_PoolC
TAGGAGTAAAGATATGATTGCCATTGGATTGGCATGCTATGTGTCTTATTGTATTTGGTTGGGAGGAGCTTTGCACTTTTAGTTGTAACTTGCT
>Frequency_10_QualityScore_FFGGHGFHIHHIIFHIJIGHIGIIIJJJIIIJIIIIJHIIHIIIJIIIIHIIIIIHIIFHGGGGGEFFDBCCDDDEEDDDCCCCACCDCCCCDC_Mismatch_1_Sense_+_Library_PoolT
TTATTGTAGTTGGTTGGGAGGAGCTTTGCACTTTTAGTTGTAACTTGCTATTTTAGCGTTTGTTCTCGTTTAATATGACCGGAAATTCAAAAGC
>Frequency_10_QualityScore_DFHGHGCGIIIGIIIIIHGGHHAEFHHIHHEGIHIIJJJIIIJIIHIIIIIIIIHIIIHEGHHHGEFCECEEEFEDEECDDD?BCCBBCCABBB_Mismatch_2_Sense_+_Library_PoolT
GGACGGTAACTATTATAGTAGGTGTAGGAGTAAAGATATGATTGCCATTGAATTGGCATGCTATGTGTCTTATTGTAGTTGGTTGGGAGGAGCT
>Frequency_3_QualityScore_EEFHHHEHIJIHIIHIFGDFHIDGDFGIFHEFGHIHIHIIJGIIJJGIJIFIIJGHHIIIIHFHHCFBECFEGGEECDCDDDABCCCCCCABBB_Mismatch_2_Sense_+_Library_PoolC
GGACGGTAACTATTATAGTAGGTGTAGGAGTAAAGATATGATTGCCATTGAATTGGCATGCTATGTGTCTTATTGTAGTTGGTTGGGAGGAGCT
>Frequency_10_QualityScore_FFHHGHCHIIIJJJJIJJJJHIIIFHHIJJJJJIJIJJJJHIIJIJIIIIIHIIIEFGGGEFFEFEEDECDCDCDDDDDBCDDCCDDEDEEEDD_Mismatch_0_Sense_+_Library_PoolT
TTCTGGCCATATTCCTTACGTCTGTGTCGCTTTTCACTGGAGCATCGAAGGACGGTAACTATTATAGTAGGTGTAGGAGTAAAGATATGATTGC
>Frequency_10_QualityScore_FFEGGGHIHIFHIJJIIJJJJJJJJJGIJJIHIJIIJIIJJIHIIGHFHHIGIIJEGHIIIJCGGGHEFECDEEEEDDDDDDDDCDCCDCCDDE_Mismatch_0_Sense_+_Library_PoolT
GGTGTAGGAGTAAAGATATGATTGCCATTGGATTGGCATGCTATGTGTCTTATTGTATTTGGTTGGGAGGAGCTTTGCACTTTTAGTTGTAACT
>Frequency_2_QualityScore_FFFHGHHJHIEHIJIIIJJJJJJJJJHIJIJIIJGIIEIIIIIJIHHFGIIIIJIGHHIJIJGIIJIGHHEFFEFEEEEEEDDDDDDDDCDEDE_Mismatch_0_Sense_+_Library_PoolC
GGTGTAGGAGTAAAGATATGATTGCCATTGGATTGGCATGCTATGTGTCTTATTGTATTTGGTTGGGAGGAGCTTTGCACTTTTAGTTGTAACT
>Frequency_10_QualityScore_FFHHHHHIJJJJIHIIIIIHJIIIJJJIIJJJJJHIGHHIIJJIJIJIIIFGGHEFEFFFEEEEEDEDDCCCDDDDDDCCCBCDD?@BCDCDED_Mismatch_1_Sense_+_Library_PoolT
GGCAGAGAAAAAGCACAGGCGTTACTCAGCTTCTGGCCATATTCCTTACGTCTGTGTCGCTTTTCACTGGAGCATCGAAGGACGGTAACTATTA
>Frequency_3_QualityScore_FFHHHGGIJJJJJFIIIHIIJHIIJJIGJJJJJJIJEHHHJJJJJJJJIIHHHHGGGGFEEEDEEDDDDDBBDCDDCCDCDCDCD@BCDDDCDD_Mismatch_1_Sense_+_Library_PoolC
GGCAGAGAAAAAGCACAGGCGTTACTCAGCTTCTGGCCATATTCCTTACGTCTGTGTCGCTTTTCACTGGAGCATCGAAGGACGGTAACTATTA
>Frequency_10_QualityScore_FFHHHHHJJJIJJJIIIIJJJIIJHIJIJJJJJIJJJIIJJJJIJJJJIIIIIIIHHHHHGGFFEFCDDBDDEEEDDDDDCDDDCDDDDDDDDD_Mismatch_1_Sense_+_Library_PoolT
CAAAATAAAGAATGATATTGAAGGAAAAGAGGCAGAGAAAAAGCACAGGCGTTACTCAGCTTCTGGCCATATTCCTTACGTCTGTGTCGCTTTT
>Frequency_1_QualityScore_FFHHGFFIIIGIDEDGGHIIGHHIJJJE@FGHIIIJIIIJJJIGIIIIJIJHHHHFFFFFFEDE>C>ADCDDDEEDDDDDDDDD>ACCDDDDDD_Mismatch_1_Sense_+_Library_PoolC
CAAAATAAAGAATGATATTGAAGGAAAAGAGGCAGAGAAAAAGCACAGGCGTTACTCAGCTTCTGGCCATATTCCTTACGTCTGTGTCGCTTTT
>Frequency_10_QualityScore_FFHGGGGHIHIIIIIIIIIHHIIIIIIHIIHIIIIIIIIHHHIIIGHHHHGHGGIHEGGGDGGEEEEDBACCCCCCCCC?BCCCBCC?ABCDCB_Mismatch_0_Sense_+_Library_PoolT
CTTCTCGATAAAATCAAAGAGAAAATTCCCGGAGAACAAAATAAAGAATGATATTGAAGGAAAAGAGGCAGAGAAAAAGCACAGGCGTTACTCG
>Frequency_10_QualityScore_FFGHHHHIJJJIDHIJJIJIIJJGHIJFHIIJIIJIJIJHIIIFHGIIJIIFHIIHHHIHHHHGGGFFFEEEEEEDDEDDDDDDEDDEDCCDCD_Mismatch_1_Sense_+_Library_PoolT
GCTTTTCACTGGAGCATCGAAGGACGGTAACTATTATAGTAGGTGTAGGAGTAAAGATATGATTGCCATTGAATTGGCATGCTATGTGTCTTAT
>Frequency_2_QualityScore_FFGHHGHJJJJJHIJIJJJIJJJGHIJDGIIIIJJJJIJIJJJGGGGIIIIFHHHIIJIIJIHHHHGGFDEFFEEECEDEDCDDEDDEECDDCD_Mismatch_1_Sense_+_Library_PoolC
GCTTTTCACTGGAGCATCGAAGGACGGTAACTATTATAGTAGGTGTAGGAGTAAAGATATGATTGCCATTGAATTGGCATGCTATGTGTCTTAT
>Frequency_10_QualityScore_FFHHHHFHIJJIJJJJJJJJJJJJJJJJJJJJJJJJJJJJJIIIIIJIIJIHHIIIIJHIIJJHIIHGGGGFFFFFEEEEEEDDDDDEDEEDDD_Mismatch_2_Sense_+_Library_PoolT
TAGGAGTAAAGATATGATTGCCATTGAATTGGCATGCTATGTGTCTTATTGTAGTTGGTTGGGAGGAGCTTTGCACTTTTAGTTGTAACTTGCT
>Frequency_3_QualityScore_EEGGDGDHIIGDHHIHIHHIIJEIIJEFHIGHIIGFGHFHHDCEGFHEGHGGFGEFFFDGFFDDFGCDDDECDDDDCBDCCDCDDBCECCABCC_Mismatch_2_Sense_+_Library_PoolC
TAGGAGTAAAGATATGATTGCCATTGAATTGGCATGCTATGTGTCTTATTGTAGTTGGTTGGGAGGAGCTTTGCACTTTTAGTTGTAACTTGCT
>Frequency_10_QualityScore_FFHHHGHIIHIIIIIIHHIIGGGHIIIIIIJJHIIIGIIIIIHIIGHIGHGHFGGFFFEFEECDDEDACBCDDCCCCDDCB?CCBCCCCABBCD_Mismatch_0_Sense_+_Library_PoolT
GGCTTCTCGATAAAATCAAAGAGAAAATTCCCGGAGAACAAAATAAAGAATGATATTGAAGGAAAAGAGGCAGAGAAAAAGCACAGGCGTTACT
>Frequency_1_QualityScore_FFHHHFHGH:CEHIIG@HHIE>BBDGIII@FHGIDFAHGFEHHIGHIIGH@H>CD@EDAAEH?BDFFDEA;=B?B;ACCBB<AC?CB@B<BBBC_Mismatch_0_Sense_+_Library_PoolC
GGCTTCTCGATAAAATCAAAGAGAAAATTCCCGGAGAACAAAATAAAGAATGATATTGAAGGAAAAGAGGCAGAGAAAAAGCACAGGCGTTACT
>Frequency_10_QualityScore_EEHGHGGHDHHIIIIIIIIIIJGIHHIHIIIIHJJJIIIIJIIIIFGHIHHHIIIHIGHHHGGGFGGEDBCACDDC_Mismatch_0_Sense_+_Library_PoolT
TTGGGAGGAGCTTTGCACTTTTAGTTGTAACTTGCTATTTTAGCGTTTGTTCTCGTTTAATATGACCGGAAATTCA
>Frequency_10_QualityScore_EFGGGGGIHIJJIIHIIIIJIHIEGHIHIIHFHHIIIHIIHIIHFHEEEFFGFEFDEEEDCCCCBCDCBCACCCCCCDBABCDCBCCCCCCCC@_Mismatch_0_Sense_+_Library_PoolT
AAGGAAAAGAGGCAGAGAAAAAGCACAGGCGTTACTCGGCTTCTGGCCATATTCCTTACGTCTGTGTCGCTTTTCACTGGAGCATCGAAGGACG
>Frequency_10_QualityScore_EFGGGHFHIIHIIIGIGHGHIIIIHDHHIIHIIHGGGHHIIHIIIIGGACEFGGFEEEEEECBCDBABA@@AABCDCDCBBB@ACCCCBCCBBA_Mismatch_0_Sense_+_Library_PoolT
TGAAGGAAAAGAGGCAGAGAAAAAGCACAGGCGTTACTCGGCTTCTGGCCATATTCCTTACGTCTGTGTCGCTTTTCACTGGAGCATCGAAGGA
>Frequency_1_QualityScore_FFHHHHHIJJIIJJIJJJJIIJJIIBGIJJJIJIJJJJIJJJJHHHFF@BDFEEEEEEEDDDDDDDDDDCDDDDDDDDDDDDDDDDCDDDCDDD_Mismatch_0_Sense_+_Library_PoolC
TGAAGGAAAAGAGGCAGAGAAAAAGCACAGGCGTTACTCGGCTTCTGGCCATATTCCTTACGTCTGTGTCGCTTTTCACTGGAGCATCGAAGGA
>Frequency_10_QualityScore_EEGGFGGGHHHHHIHDFEGIIFHBFHHIHIIJIIIIIHHHHIIHHIIIIHGGGGHGIIDDAFHHFGGHEECEEGGDFFEABBCBCBBCCACDCC_Mismatch_2_Sense_+_Library_PoolT
AACTATTATAGTAGGTGTAGGAGTAAAGATATGATTGCCATTGAATTGGCATGCTATGTGTCTTATTGTAGTTGGTTGGGAGGAGCTTTGCACT
>Frequency_2_QualityScore_FFHHGHHIJJJHIJJDGGIHIGICGIJJJJJJJJJJJJJJJJIJIJJJJJJJJJJIJJIIIIIJIIJIGFGHHIIGGGGEEDDCDDBDDDDEDD_Mismatch_2_Sense_+_Library_PoolC
AACTATTATAGTAGGTGTAGGAGTAAAGATATGATTGCCATTGAATTGGCATGCTATGTGTCTTATTGTAGTTGGTTGGGAGGAGCTTTGCACT
>Frequency_10_QualityScore_EEEDFGFHGGGGGHIGFHHHEHHIHGHGHEHHGCGGHGHFFHHHGGHHEGHGHFHFHHGF_Mismatch_0_Sense_+_Library_PoolT
ACTTTTAGTTGTAACTTGCTATTTTAGCGTTTGTTCTCGTTTAATATGACCGGAAATTCA
>Frequency_2_QualityScore_CDEEFEGIGEIBEEIFGIEHIHHIIIGEFFGGGGHFGHGDHIFFFFFHCHGDH??EGEGD_Mismatch_0_Sense_+_Library_PoolC
ACTTTTAGTTGTAACTTGCTATTTTAGCGTTTGTTCTCGTTTAATATGACCGGAAATTCA
>Frequency_9_QualityScore_EEHHHDFGHIIFIEGIJJHIIIJIJJIJIIIJJIJJJJJJJJIIIIIIHIGHHJGHIIGGHEGHIDGHHGGFFADCCDDCDDCDDDDDDBCDBB_Mismatch_2_Sense_+_Library_PoolT
GTAGGTGTAGGAGTAAAGATATGATTGCCATTGAATTGGCATGCTATGTGTCTTATTGTAGTTGGTTGGGAGGAGCTTTGCACTTTTAGTTGTA
>Frequency_1_QualityScore_FDHBHADAEGHHIHHIHHICHIGCIIIIJJIIJIIIIIJIJJJJIIJJDIHHIJJJIIHIJIIIJ;CEHHGGFBDDDEEECDDDDDDDDCCDDD_Mismatch_2_Sense_+_Library_PoolC
GTAGGTGTAGGAGTAAAGATATGATTGCCATTGAATTGGCATGCTATGTGTCTTATTGTAGTTGGTTGGGAGGAGCTTTGCACTTTTAGTTGTA
>Frequency_9_QualityScore_FFHHHHHHHIJJIIIJ@FGIIIIIIIGHHHHIIIGFGIHHHHGHHGGHGGFFEFFFEEDDEDDDDDDCDCEECBCDDDCCDDDCBACBBBABCD_Mismatch_0_Sense_+_Library_PoolT
GATAAAGTCAAAGGGGTGCTTCCCGGAGGCCAGAGTCAGCCTGAGAATGAGAATGAGACTGCTGCTTCTAATCCAAATCAGAAGGCGGGGCTTC
>Frequency_9_QualityScore_FFHHHHHJJJJJIIJIIGIIIJHIIHIJHIGHIJHJIJHGIIIIJFHIHIIIIHIIIJJIIIIIHHHFGGDEDEFFEEEEDEEEEEEDDD?BCD_Mismatch_2_Sense_+_Library_PoolT
ATGATTGCCATTGAATTGGCATGCTATGTGTCTTATTGTAGTTGGTTGGGAGGAGCTTTGCACTTTTAGTTGTAACTTGCTATTTTAGCGTTTG
>Frequency_3_QualityScore_EEHGHHGJJHIIJIIIJJJJIIIHIGHIDGFGHIHIIJFFGDEGIEEGGGDGGGHIIIHIIHIHHGGGGGFFEEEFEFDDEEEDEEFDDDACCD_Mismatch_2_Sense_+_Library_PoolC
ATGATTGCCATTGAATTGGCATGCTATGTGTCTTATTGTAGTTGGTTGGGAGGAGCTTTGCACTTTTAGTTGTAACTTGCTATTTTAGCGTTTG
>Frequency_9_QualityScore_FFHHHHHJJJJJJJJJJIJFHIIIIJIJJJJJJHHIIHIIIIIHIIIIHHIIHGHHHGGFEEDDDDDDABCCDCDEDDEDDDEDBCCCDDDC@C_Mismatch_1_Sense_+_Library_PoolT
GGCGTTACTCAGCTTCTGGCCATATTCCTTACGTCTGTGTCGCTTTTCACTGGAGCATCGAAGGACGGTAACTATTATAGTAGGTGTAGGAGTA
>Frequency_9_QualityScore_BCFGEFEHGFHGIIHJIHHGFGGHIIFGDHHHHGHIFGDGHHIHIHGHGFF=CDFFEEDDCDDDDBBCCCCCCCBCBCDDCCCCBABBCCBAAA_Mismatch_0_Sense_+_Library_PoolT
TATTGAAGGAAAAGAGGCAGAGAAAAAGCACAGGCGTTACTCGGCTTCTGGCCATATTCCTTACGTCTGTGTCGCTTTTCACTGGAGCATCGAA
>Frequency_1_QualityScore_DFHHHHHIIHIJJIIIJJJJIGIJJJJJIJJJJJJJJJJJJJJJJJJHHHHBDEFFFFEEEEEEDDDDDDCDDDDDDDDDDDDDDDBDDDDDDD_Mismatch_0_Sense_+_Library_PoolC
TATTGAAGGAAAAGAGGCAGAGAAAAAGCACAGGCGTTACTCGGCTTCTGGCCATATTCCTTACGTCTGTGTCGCTTTTCACTGGAGCATCGAA
>Frequency_9_QualityScore_EEGGFGFHHIIGHFGGGEGHGHIIHHIHIIHDGGHGHHIIJIGHIHHGHIIJHHFGFGEFFDBDCDC?D@BBDCBDDB@?ACCAAC;@BBCBBC_Mismatch_1_Sense_+_Library_PoolT
ACTCAGCTTCTGGCCATATTCCTTACGTCTGTGTCGCTTTTCACTGGAGCATCGAAGGACGGTAACTATTATAGTAGGTGTAGGAGTAAAGATA
>Frequency_9_QualityScore_FFFHEGHIIIIIIIIIJJIJIJJIHIIJIIJJIIJIHIJHHGHIJFHIIFFHGGGIEHHHHFHGFFEFFCDEEEEDDDDECDDCDDDEEDDDDD_Mismatch_2_Sense_+_Library_PoolT
GGAGTAAAGATATGATTGCCATTGAATTGGCATGCTATGTGTCTTATTGTAGTTGGTTGGGAGGAGCTTTGCACTTTTAGTTGTAACTTGCTAT
>Frequency_2_QualityScore_FFHHEHHJJIJJJJJJJJJJIJJIIIIJJJJJJJJJJJIHIGHIJHIIJIIIIIIJGIIIIGIIHHFGHCEFFFFEEEEEDCDCCEDEEDDDEE_Mismatch_2_Sense_+_Library_PoolC
GGAGTAAAGATATGATTGCCATTGAATTGGCATGCTATGTGTCTTATTGTAGTTGGTTGGGAGGAGCTTTGCACTTTTAGTTGTAACTTGCTAT
>Frequency_9_QualityScore_EFGHHHHIJIIJJJIJIJJJJJIIIIIJIIIIHIJJJJIHIHGIIIIJJIIHIHGGGGFFE?CDDDCCCCCCDDCCDCCCDCABCBBCBCEDEC_Mismatch_0_Sense_+_Library_PoolT
GAGAAAATTCCCGGAGAACAAAATAAAGAATGATATTGAAGGAAAAGAGGCAGAGAAAAAGCACAGGCGTTACTCGGCTTCTGGCCATATTCCT
>Frequency_9_QualityScore_FEHGHHHJJJJJJJIJIIIIJJIIHHIIJJJJJGHHHIIIIIJGHHGHIJFHHIIIHIIIIIHIHHGGGFFEEEEEEDDDDEEDDDDEDEEDCC_Mismatch_2_Sense_+_Library_PoolT
AAGATATGATTGCCATTGAATTGGCATGCTATGTGTCTTATTGTAGTTGGTTGGGAGGAGCTTTGCACTTTTAGTTGTAACTTGCTATTTTAGC
>Frequency_3_QualityScore_CEFDEGFGHDFDEEHDBEGHGG?EDGDDFCHHEFF@E?EGHFE<BC@CBC?CFGHIFGEADDCD>DEBD9BCDDCDDBCDDCDBCBCECDCC@B_Mismatch_2_Sense_+_Library_PoolC
AAGATATGATTGCCATTGAATTGGCATGCTATGTGTCTTATTGTAGTTGGTTGGGAGGAGCTTTGCACTTTTAGTTGTAACTTGCTATTTTAGC
>Frequency_9_QualityScore_FFGHHGGHIIJJIHIIIJFIJFIIIJJJIJJIJJJIJHIIIIIIJJIJJHIJJJJJIIGIIHGFHGFFECCDEEDEEEDDDDDCDDDDDDDDDD_Mismatch_0_Sense_+_Library_PoolT
TTATTGTATTTGGTTGGGAGGAGCTTTGCACTTTTAGTTGTAACTTGCTATTTTAGCGTTTGTTCTCGTTTAATATGACCGGAAATTCAAAAGC
>Frequency_1_QualityScore_DFFFFHBFHIIIIHIIDIFHI=FFFHIIIIIIIIIFHFHHDFFGIIIIIDFGGGCHIHHIHHHFFFFFF?BCECEDDDDCDDDDBDDDCA>CCB_Mismatch_0_Sense_+_Library_PoolC
TTATTGTATTTGGTTGGGAGGAGCTTTGCACTTTTAGTTGTAACTTGCTATTTTAGCGTTTGTTCTCGTTTAATATGACCGGAAATTCAAAAGC
>Frequency_9_QualityScore_EEFFFGGHGHIIIIIHIFHHFHHIGIIIIHIIHIIGGHDFGHHIIIHIFGGGHIHHGFGFFDDECEDEDBABCCC_Mismatch_1_Sense_+_Library_PoolT
GAGCTTTGCACTTTTAGTTGTAACTTGCTATTTTAGCGTTTGTTCTCGTTTAATATGACCGGAAATTCAAAAGCA
>Frequency_1_QualityScore_FFHHHHHJJJJJJJJJJJJJJJJJJJIJJIJJJJJIJJHIJJGHIIJJFIIJJJIIHHGGFFDDDDDDDECDDDC_Mismatch_1_Sense_+_Library_PoolC
GAGCTTTGCACTTTTAGTTGTAACTTGCTATTTTAGCGTTTGTTCTCGTTTAATATGACCGGAAATTCAAAAGCA
>Frequency_9_QualityScore_FFHHCFEGHIHIFHIIIHHIIIIJIIIIIIIIHIIJHHIIJIIJJIIHHGHIHGIIIGHIGGHIFHHHHGGECDDEEEEEEEDCCDDDCCDDDD_Mismatch_2_Sense_+_Library_PoolT
TAGGTGTAGGAGTAAAGATATGATTGCCATTGAATTGGCATGCTATGTGTCTTATTGTAGTTGGTTGGGAGGAGCTTTGCACTTTTAGTTGTAA
>Frequency_9_QualityScore_FFHHHHHJJJJJJJIDHIJJJIJIJJJJJJJJJJJJHJEGHIIIIIIIIHHHFFGFDEEEEDDDDDDDDCDDCDDDDDDCDDDCCCDABCDDCD_Mismatch_0_Sense_+_Library_PoolT
GAGGCAGAGAAAAAGCACAGGCGTTACTCGGCTTCTGGCCATATTCCTTACGTCTGTGTCGCTTTTCACTGGAGCATCGAAGGACGGTAACTAT
>Frequency_9_QualityScore_FFHHHHHIIIIHIGIIJJIHEHHGIIIIHIIJJIJJJIJJJHHDFHHGHHHHHHHHGFEEEDDDEDDCCABDDDDCDCCCCDDDDCCCCDCCAA_Mismatch_1_Sense_+_Library_PoolT
GAAAAGAGGCAGAGAAAAAGCACAGGCGTTACTCAGCTTCTGGCCATATTCCTTACGTCTGTGTCGCTTTTCACTGGAGCATCGAAGGACGGTA
>Frequency_4_QualityScore_FEGGHHHJHIIJIIIIJJIIGIIIIIIIHGHIIIHIIIHHHGGEFFGFFGGFFFDEEEEEEDDDDCDDDBCCCDDDCCCDCDDCBCBCCBCD?A_Mismatch_1_Sense_+_Library_PoolC
GAAAAGAGGCAGAGAAAAAGCACAGGCGTTACTCAGCTTCTGGCCATATTCCTTACGTCTGTGTCGCTTTTCACTGGAGCATCGAAGGACGGTA
>Frequency_9_QualityScore_FFGFGGGIHHHIIJIIIIHIHHHIIHIHIIHGIIIIJJIHEGHGHGHHIGGGIHIGGF<ACCDCCDCBA@@ABCBCC=ABCCDDCDCACCCDAA_Mismatch_0_Sense_+_Library_PoolT
CAGACTGGTTATCCTAATGCAGCTCAGAAGGCAGCGCTGGTGGATAAAGTCAAAGGGGTGCTTCCCGGAGGCCAGAGTCAGCCTGAGAATGAGA
>Frequency_1_QualityScore_DDHDHHFI:AEGHGGGHII<HICACFDDGHIIIDADFBFD).78=FCGEHEHEGH@EBB?AA>CCCB>?@=<<ABBC@:ACCCCACC@CCA@@>_Mismatch_0_Sense_+_Library_PoolC
CAGACTGGTTATCCTAATGCAGCTCAGAAGGCAGCGCTGGTGGATAAAGTCAAAGGGGTGCTTCCCGGAGGCCAGAGTCAGCCTGAGAATGAGA
>Frequency_9_QualityScore_FFHHHHHJHIHHIJHIJJIIIHIIJEGIJIJJJIIIIJJJJJJJJJJIIHIJIIJJJIJJJIHIHIHHGDADDDDEDDDDCDDDDDEEEEDDCD_Mismatch_1_Sense_+_Library_PoolT
ATGCTATGTGTCTTATTGTAGTTGGTTGGGAGGAGCTTTGCACTTTTAGTTGTAACTTGCTATTTTAGCGTTTGTTCTCGTTTAATATGACCGG
>Frequency_2_QualityScore_AEHGHGHIGGIGIIDHIGIEHIIIIGGHGIIIEEEGIIIIIIIIIIIIIIIIIHGIIEGIIGGIIGEGHCADEDEEDECDACDCCCDEECCBCC_Mismatch_1_Sense_+_Library_PoolC
ATGCTATGTGTCTTATTGTAGTTGGTTGGGAGGAGCTTTGCACTTTTAGTTGTAACTTGCTATTTTAGCGTTTGTTCTCGTTTAATATGACCGG
>Frequency_9_QualityScore_FFHGHHHIJIIIJIIIHHHGGGFFFEEEEEEDDDDDDCDDDDCDCB?CDDDCDDDDDDCDDDCDDDDCCABD@CCDCCDDCDDCBCCDDCA@CD_Mismatch_0_Sense_+_Library_PoolT
CAGAAGGCGGGGCTTCTCGATAAAATCAAAGAGAAAATTCCCGGAGAACAAAATAAAGAATGATATTGAAGGAAAAGAGGCAGAGAAAAAGCAC
>Frequency_1_QualityScore_DDHHFDBEBBHGIG=@=7?=?2?C@?>@@>@ACCC??CCCCC@:BBB@CC<@@CC>CCC<CA((:>>C::4>@CC<>BC@<BBB@CCCC?523?_Mismatch_0_Sense_+_Library_PoolC
CAGAAGGCGGGGCTTCTCGATAAAATCAAAGAGAAAATTCCCGGAGAACAAAATAAAGAATGATATTGAAGGAAAAGAGGCAGAGAAAAAGCAC
>Frequency_9_QualityScore_FFHHGHHJIIIJIHIIIIIFHHIJJJIHIJJJJIJIJIIJIIJJIJJJHIHHIIHGHGHGGFFFEEEDCBDDDDDDDDDDDDDDCCCDDDCCCB_Mismatch_1_Sense_+_Library_PoolT
ATTGAAGGAAAAGAGGCAGAGAAAAAGCACAGGCGTTACTCAGCTTCTGGCCATATTCCTTACGTCTGTGTCGCTTTTCACTGGAGCATCGAAG
>Frequency_2_QualityScore_ACFFHEEIDEGFIGEIIGGFBGGIIGE1?C?GE=EGAGIIACCCEFEGACAFDACE?CE?AA;@CED?@?B<=ACBCCCBCC?79:@=BAAAC:_Mismatch_1_Sense_+_Library_PoolC
ATTGAAGGAAAAGAGGCAGAGAAAAAGCACAGGCGTTACTCAGCTTCTGGCCATATTCCTTACGTCTGTGTCGCTTTTCACTGGAGCATCGAAG
>Frequency_9_QualityScore_EFHGHHHJJIJJJJJJHIEHHIGIIHIIJJJIIIIIGIHIIIIIIIIHIIHHGGHHGGFEEEDDCCDBCACDDDEEEDCDDDD@CCCCCCC@CC_Mismatch_1_Sense_+_Library_PoolT
GCGTTACTCAGCTTCTGGCCATATTCCTTACGTCTGTGTCGCTTTTCACTGGAGCATCGAAGGACGGTAACTATTATAGTAGGTGTAGGAGTAA
>Frequency_3_QualityScore_EDFFGHHHIIHIJJJIGIGIGIIIIHIIIHIIHHIJGHIIIIIHHIIIJJJIHIFHIIHGFGEDE?@>AACDDDDCDDDDDDD@CBCDDBC;BC_Mismatch_1_Sense_+_Library_PoolC
GCGTTACTCAGCTTCTGGCCATATTCCTTACGTCTGTGTCGCTTTTCACTGGAGCATCGAAGGACGGTAACTATTATAGTAGGTGTAGGAGTAA
>Frequency_9_QualityScore_FEHHHGHIIJJIIIJHIJIJHIJGHIIJGHIIIIGIIIIJIJIIIJJJGHGHFGGEFDEEEEEEEEDDDBCCBDCCCBCCCCDCDDDDDDCCCD_Mismatch_0_Sense_+_Library_PoolT
GAATGATATTGAAGGAAAAGAGGCAGAGAAAAAGCACAGGCGTTACTCGGCTTCTGGCCATATTCCTTACGTCTGTGTCGCTTTTCACTGGAGC
>Frequency_2_QualityScore_EDHGGEEIIGGIGIIHIIFHGGHGIIIGGIGHIIFIHGHGIIIIHIFIHGGGHHHCDAACEDDEDDEEDBCCCDC=?<ABCCCDCCDDDCDB?C_Mismatch_0_Sense_+_Library_PoolC
GAATGATATTGAAGGAAAAGAGGCAGAGAAAAAGCACAGGCGTTACTCGGCTTCTGGCCATATTCCTTACGTCTGTGTCGCTTTTCACTGGAGC
>Frequency_9_QualityScore_FFHFFGHJHIIHIIIIJIJDGFGIIFHDGHIJIIIJJIIIJJIIIJJIHIIIIIIIGIIHHHFHFGGHEDFHFFGFEEFDCDCCCDCBCCDDDD_Mismatch_2_Sense_+_Library_PoolT
CGGTAACTATTATAGTAGGTGTAGGAGTAAAGATATGATTGCCATTGAATTGGCATGCTATGTGTCTTATTGTAGTTGGTTGGGAGGAGCTTTG
>Frequency_9_QualityScore_FFHHHHHJIJJJJJGHIIJIIJIIIJJJJJJIIJJHIHHIJJJJIJIIIJIGHHGDEFFFEDDDDDDDDDCCCDDDDCCDDDCDDDACBCDCDD_Mismatch_0_Sense_+_Library_PoolT
AGGCAGAGAAAAAGCACAGGCGTTACTCGGCTTCTGGCCATATTCCTTACGTCTGTGTCGCTTTTCACTGGAGCATCGAAGGACGGTAACTATT
>Frequency_3_QualityScore_FFHHHHGIJJJJJJAHHIIHGJIIIJJJIIJIJJJHIDGHIJJJIIJJEGGFHHHGGFFFEDDDEDDDDDCCCCCDDDDDDDBCCD?@ACDCCD_Mismatch_0_Sense_+_Library_PoolC
AGGCAGAGAAAAAGCACAGGCGTTACTCGGCTTCTGGCCATATTCCTTACGTCTGTGTCGCTTTTCACTGGAGCATCGAAGGACGGTAACTATT
>Frequency_9_QualityScore_FEHGHGGGHIJHIJJHHHIIJJHHIJJGIIHIIJIJIJIJIIIJJJIIJIJJIIJJIJHIIJJIIHHDEBDEDEEEDCDCDDDDEEDDDDDDDC_Mismatch_1_Sense_+_Library_PoolT
CTATGTGTCTTATTGTAGTTGGTTGGGAGGAGCTTTGCACTTTTAGTTGTAACTTGCTATTTTAGCGTTTGTTCTCGTTTAATATGACCGGAAA
>Frequency_2_QualityScore_FFGHGHHGIIIIIJJJIIHIIJGIIIJIIIIIIJJJJJIIJIJJIJIIIIJIJJJJJJIIJJJIIGHCE?ACEEEEDDDDDCDEEEDDCDDC@C_Mismatch_1_Sense_+_Library_PoolC
CTATGTGTCTTATTGTAGTTGGTTGGGAGGAGCTTTGCACTTTTAGTTGTAACTTGCTATTTTAGCGTTTGTTCTCGTTTAATATGACCGGAAA
>Frequency_9_QualityScore_EEGGGGGHIIHIIIGIIHIGHHFHHHHGIIIIJGHIIIIJIHIIJIHIHIIFGGFFBCDEEEEDCDDDDBBBDDCDCDCCBCBCDDDCBBABDD_Mismatch_0_Sense_+_Library_PoolT
AATGATATTGAAGGAAAAGAGGCAGAGAAAAAGCACAGGCGTTACTCGGCTTCTGGCCATATTCCTTACGTCTGTGTCGCTTTTCACTGGAGCA
>Frequency_9_QualityScore_FFHHHHHJJJIIIIJFHIJJHIJIIIJHIJJFHHIJJIIEHIIIIIJJJJJJJJJJJJJIIIIIHHHHGEFFFFEEDEEEEEEDDDCBDCDABC_Mismatch_2_Sense_+_Library_PoolT
AGCATCGAAGGACGGTAACTATTATAGTAGGTGTAGGAGTAAAGATATGATTGCCATTGAATTGGCATGCTATGTGTCTTATTGTAGTTGGTTG
>Frequency_9_QualityScore_FEHHHHHJJIIHIIIIJIJJJHHHIIIJJIIIIJJJJJIIIJIJJJJGIIIGIIDCCCCDDDDBCCCDDCCCDDDDDDDDDBBCCCDCCDABDC_Mismatch_0_Sense_+_Library_PoolT
GTCAGCCTGAGAATGAGAATGAGACTGCTGCTTCTAATCCAAATCAGAAGGCGGGGCTTCTCGATAAAATCAAAGAGAAAATTCCCGGAGAACA
>Frequency_1_QualityScore_FDHHHHHJJJJJJJJIJJJJIIJJJJJJJJJJJJIJJJJJJJJJJJJJJJJIJHD?BDDCCD@CDDDDDDDDDDDDDDDDDCDCCDDB9BBBDD_Mismatch_0_Sense_+_Library_PoolC
GTCAGCCTGAGAATGAGAATGAGACTGCTGCTTCTAATCCAAATCAGAAGGCGGGGCTTCTCGATAAAATCAAAGAGAAAATTCCCGGAGAACA
>Frequency_9_QualityScore_FFGHGGGJIIHGHIHIIGIHIHIHJIHIIJJIHIDHIHIIIIIJIIJIGHHGEGGGFGFEEFEDEEEDC@CCCDCCCBCBBCA?BCCDCDDCDB_Mismatch_1_Sense_+_Library_PoolT
CAGAGAAAAAGCACAGGCGTTACTCAGCTTCTGGCCATATTCCTTACGTCTGTGTCGCTTTTCACTGGAGCATCGAAGGACGGTAACTATTATA
>Frequency_9_QualityScore_FFGGHHHJJHHJJJHIJHIIJJJJJIJJJJJJJHIJIJJJJJJJJHIJJJJJIJGIIIHHHHHGFFEEEBDEEDDCCCDDCDDDDCCDDDD_Mismatch_1_Sense_+_Library_PoolT
TGTATTTGGTTGGGAGGAGCTTTGCACTTTTAGTTGTAACTTGCTATTTTAGCGTTTGTTCTCGTTTAATATGACCGGAAATTCAAAAGCA
>Frequency_9_QualityScore_EEGHHHGIIJIJHIHIIIIHIIIIIJIIIIIIIIIIIIIIGGHHGHHHHIHHFGFGHHGFGFEEDEDDDCDCC=BCDDBBBBBCDDDCBBCBDC_Mismatch_0_Sense_+_Library_PoolT
GATAAAATCAAAGAGAAAATTCCCGGAGAACAAAATAAAGAATGATATTGAAGGAAAAGAGGCAGAGAAAAAGCACAGGCGTTACTCGGCTTCT
>Frequency_1_QualityScore_FFHHHHHJJJJJIJJJJJIJJIJIJJIIIJIJJJIIIIJJJJJJJJJGGJJIHCGGGHGEHFEFDDDDDCD@B2?A?CA?BBBDDD4<@@BBCC_Mismatch_0_Sense_+_Library_PoolC
GATAAAATCAAAGAGAAAATTCCCGGAGAACAAAATAAAGAATGATATTGAAGGAAAAGAGGCAGAGAAAAAGCACAGGCGTTACTCGGCTTCT
>Frequency_9_QualityScore_FFHGHGHIJJJIHIIGIHIIHHHIIGHIJJJJIIIIIHHHIJIIDIIIIIIIGHHGGGEDEDCEECBABCCCDEEEDDDDCBBCC@@BCCCBAA_Mismatch_0_Sense_+_Library_PoolT
ACAAAATAAAGAATGATATTGAAGGAAAAGAGGCAGAGAAAAAGCACAGGCGTTACTCGGCTTCTGGCCATATTCCTTACGTCTGTGTCGCTTT
>Frequency_1_QualityScore_FFHHHHHJJJJIJIJIJJJJJJJJJGIJJJJJJJEHIJJJJJJJAHIIHIIJHJJHHHHFEFDEECEDDCDDDDEECDDDDBACBACDDDDBDD_Mismatch_0_Sense_+_Library_PoolC
ACAAAATAAAGAATGATATTGAAGGAAAAGAGGCAGAGAAAAAGCACAGGCGTTACTCGGCTTCTGGCCATATTCCTTACGTCTGTGTCGCTTT
>Frequency_9_QualityScore_FFHGHHHIHHGIIIHIJIJGHGFFFEBEEDEEEECDDCCCCDDCCCABCCB@CBCDDDCCCCCDCBBACCCDDDABABC>BCDDCDDCCCCC@B_Mismatch_0_Sense_+_Library_PoolT
TCCAAATCAGAAGGCGGGGCTTCTCGATAAAATCAAAGAGAAAATTCCCGGAGAACAAAATAAAGAATGATATTGAAGGAAAAGAGGCAGAGAA
>Frequency_1_QualityScore_FDFHHHDIIIGJJGDGHIJHHHDDED@DAACEDCDCDCCCD?CDCCDDCBBDDBBCDDD?4@CCCDB@CCACDD:::@983939?A<?B<B8?C_Mismatch_0_Sense_+_Library_PoolC
TCCAAATCAGAAGGCGGGGCTTCTCGATAAAATCAAAGAGAAAATTCCCGGAGAACAAAATAAAGAATGATATTGAAGGAAAAGAGGCAGAGAA
>Frequency_9_QualityScore_EDGGHGHIIFGHHIIIGHIJJEIIFHIIJJIIIIJIJJIIGHIIIIJIJJJIIJJIJIIIHFFFGDEEEDCCCDDBCDEECDDDCBCBCCDDDD_Mismatch_1_Sense_+_Library_PoolT
GTCTTATTGTAGTTGGTTGGGAGGAGCTTTGCACTTTTAGTTGTAACTTGCTATTTTAGCGTTTGTTCTCGTTTAATATGACCGGAAATTCAAA
>Frequency_2_QualityScore_EEDEGEFGEEGHEEGI<EFGGCEGEGGGIIIEGIIIFGIIEGEEIEIIIIIIEIGGGCECCAACC@C@CAAAAACCC?CEACCCCCCBCCCB?C_Mismatch_1_Sense_+_Library_PoolC
GTCTTATTGTAGTTGGTTGGGAGGAGCTTTGCACTTTTAGTTGTAACTTGCTATTTTAGCGTTTGTTCTCGTTTAATATGACCGGAAATTCAAA
>Frequency_9_QualityScore_FFHHGFGIHIIJGIIHIJJJJJJIIJIHGHIIHIIGIIHHHHHEFHHIHHIGIFHFGEFACDCCDDB@CBCDDDDEDEEDDCCCDDDCCCDDCD_Mismatch_1_Sense_+_Library_PoolT
TCCTTACGTCTGTGTCGCTTTTCACTGGAGCATCGAAGGACGGTAACTATTATAGTAGGTGTAGGAGTAAAGATATGATTGCCATTGAATTGGC
>Frequency_1_QualityScore_?DBDDFDGBFEEFFHIB@EGIIIIIBHGGGHGIIGIEGGIEGGFGCCDHG@GCGA7AAE7A?DCDDC.>>@;@CCECD;(5>:@>A:CCA;>55_Mismatch_1_Sense_+_Library_PoolC
TCCTTACGTCTGTGTCGCTTTTCACTGGAGCATCGAAGGACGGTAACTATTATAGTAGGTGTAGGAGTAAAGATATGATTGCCATTGAATTGGC
>Frequency_9_QualityScore_FFHHHGHJJIIJHIHHHJGIIIIFHGIIJGHIIJHIHHIJIIJJJIJIIJJIIHIIIIIIIIIIHGGGGDFFFEBCDDDCDEDDCDDDDCDEEE_Mismatch_1_Sense_+_Library_PoolT
TGGCATGCTATGTGTCTTATTGTAGTTGGTTGGGAGGAGCTTTGCACTTTTAGTTGTAACTTGCTATTTTAGCGTTTGTTCTCGTTTAATATGA
>Frequency_9_QualityScore_FFHHHGHJJIIJJIJJIIJJIJJJJGGGFFFEDEDDDDEDDDDDDDDDDCCCDDDDCBCDCCBBCCDDDCCCCDDDDEEEDCCCCACCCCBCAB_Mismatch_0_Sense_+_Library_PoolT
TTCTAATCCAAATCAGAAGGCGGGGCTTCTCGATAAAATCAAAGAGAAAATTCCCGGAGAACAAAATAAAGAATGATATTGAAGGAAAAGAGGC
>Frequency_1_QualityScore_FFHHHGHIGGIIJJFIIIJIIJJIIFHHDFFFD@CDEEEDCD@ADCDDCDDDDDDDD@B@?ACCDDCDDDC>ACC@ADDADCCCD?CDCC?CB2_Mismatch_0_Sense_+_Library_PoolC
TTCTAATCCAAATCAGAAGGCGGGGCTTCTCGATAAAATCAAAGAGAAAATTCCCGGAGAACAAAATAAAGAATGATATTGAAGGAAAAGAGGC
>Frequency_9_QualityScore_FFHFGFEHHHIIHIGIIIJJGHGGGFEGHHIIHIHIHHIIHIIEGHHGHIHIHGGGFFGFEEEEEEDCCBBCCDCCBBCC_Mismatch_1_Sense_+_Library_PoolT
GGGAGGAGCTTTGCACTTTTAGTTGTAACTTGCTATTTTAGCGTTTGTTCTCGTTTAATATGACCGGAAATTCAAAAGCA
>Frequency_9_QualityScore_FFHHHHHJIIHHHIIIIIJFIHHGHIIIJIIIIJIIIGHIIHHHHHGGGFFFFEFFFFFDDDDCDDCCCBBBBCDCDDBCCCBCCDDCCD@BBB_Mismatch_0_Sense_+_Library_PoolT
GGGCTTCTCGATAAAATCAAAGAGAAAATTCCCGGAGAACAAAATAAAGAATGATATTGAAGGAAAAGAGGCAGAGAAAAAGCACAGGCGTTAC
>Frequency_1_QualityScore_FFHHHHHJJJGHJJJJJIIJJIGEHIJGJJJIJIIGJHIJIIJJJJJJJIFHHHEHHFFFFFFBEEEEDCDDDDDDCDDDDDBDDDDDDD@DBD_Mismatch_0_Sense_+_Library_PoolC
GGGCTTCTCGATAAAATCAAAGAGAAAATTCCCGGAGAACAAAATAAAGAATGATATTGAAGGAAAAGAGGCAGAGAAAAAGCACAGGCGTTAC
>Frequency_8_QualityScore_EEHHEGGIIIHIGHIJIIJJIJJJJJJJIJJJJIIIHIJIIIIIIIIHHGHIIGIIIGGHIIHIBGGIIIHGCEFEEEDDEDDDDDCDBCDCCD_Mismatch_0_Sense_+_Library_PoolT
TAGGTGTAGGAGTAAAGATATGATTGCCATTGGATTGGCATGCTATGTGTCTTATTGTATTTGGTTGGGAGGAGCTTTGCACTTTTAGTTGTAA
>Frequency_1_QualityScore_FFHHFHHIHIGGDFIIIEIHIIJJJJIJJIJIJJJJIJGIJIIJHIJJIHHEHIJIICFHIJJICFHIIIHGGFFFFECCEEEDDDDDACCCCD_Mismatch_0_Sense_+_Library_PoolC
TAGGTGTAGGAGTAAAGATATGATTGCCATTGGATTGGCATGCTATGTGTCTTATTGTATTTGGTTGGGAGGAGCTTTGCACTTTTAGTTGTAA
>Frequency_8_QualityScore_FFHHGHGHHIIJJJHIIIIIHIIIJJHIIIIIJJJJIJJJJIJIIIIIIJJIIHIIIIHDDCCCDCCCBBBCDDEDDDDCCCCDCCACCCCBCB_Mismatch_0_Sense_+_Library_PoolT
CCAGAGTCAGCCTGAGAATGAGAATGAGACTGCTGCTTCTAATCCAAATCAGAAGGCGGGGCTTCTCGATAAAATCAAAGAGAAAATTCCCGGA
>Frequency_1_QualityScore_FFHHGHHIJJJJJJJ@HHIJIIIIJJJJJJJJJJIJJJJIJJJJJJJJJJJIIGGIIIHDDBDDDDDDDCDDDDDDDDDDDDDDCDCCCDD@DD_Mismatch_0_Sense_+_Library_PoolC
CCAGAGTCAGCCTGAGAATGAGAATGAGACTGCTGCTTCTAATCCAAATCAGAAGGCGGGGCTTCTCGATAAAATCAAAGAGAAAATTCCCGGA
>Frequency_8_QualityScore_FFHHHHHIJGHIIIJIJJJJIJJHIJJHIIJIJJJJIJIJJJJHIJJJJJHIIJIIJHFEFFFDEEEEECDEEDCCDDDDCDACDDCCDDEDEE_Mismatch_1_Sense_+_Library_PoolT
AGCTTCTGGCCATATTCCTTACGTCTGTGTCGCTTTTCACTGGAGCATCGAAGGACGGTAACTATTATAGTAGGTGTAGGAGTAAAGATATGAT
>Frequency_3_QualityScore_FFHHHHHIJFIIIIJJJJJJJJJFHIJHIIJJJJJJJJHJJJJHIIJJJJHHHIHHIGCCCDEBEDEEEBDEEDBBACDDDC<BCCDDDDEDCC_Mismatch_1_Sense_+_Library_PoolC
AGCTTCTGGCCATATTCCTTACGTCTGTGTCGCTTTTCACTGGAGCATCGAAGGACGGTAACTATTATAGTAGGTGTAGGAGTAAAGATATGAT
>Frequency_8_QualityScore_FFHHHHHIJJJJJIJJGHIJEGIIJHIIIJIJHIIIFHGIIIIIFHHIIIJIIJIIJIIIIHGGGGFGFEEEEEEEDEDDECCDDDDDDCCDCD_Mismatch_2_Sense_+_Library_PoolT
ACTGGAGCATCGAAGGACGGTAACTATTATAGTAGGTGTAGGAGTAAAGATATGATTGCCATTGAATTGGCATGCTATGTGTCTTATTGTAGTT
>Frequency_2_QualityScore_FFHHHGHIJJJJIIJJHGIJCGIJJJJJJJJJIIJJGHGIIJJJEHIGIICGIIJJJIIIHHHHHGFFFDEEEEEEEEDDCCCCDCDECDEDBC_Mismatch_2_Sense_+_Library_PoolC
ACTGGAGCATCGAAGGACGGTAACTATTATAGTAGGTGTAGGAGTAAAGATATGATTGCCATTGAATTGGCATGCTATGTGTCTTATTGTAGTT
>Frequency_8_QualityScore_FEGGGGGIIHIIIIIIFIHHBFGGHIIIIIIIHIHIIIIIIFHCEGGGGGGGFGEFEBDDDCDBCCBCCACCCDDCCCBCCCDDBCCDCCCC@A_Mismatch_0_Sense_+_Library_PoolT
GAAAAGAGGCAGAGAAAAAGCACAGGCGTTACTCGGCTTCTGGCCATATTCCTTACGTCTGTGTCGCTTTTCACTGGAGCATCGAAGGACGGTA
>Frequency_8_QualityScore_FEGHHHHJJIJIJIIJJEGGIIJGIDHIIJIJJJJJJJJJJJJJJIJJJJIJJJHIJHIJGIFHHIHIIHIIHGGHHEFEFDDEDACCCDDDDE_Mismatch_2_Sense_+_Library_PoolT
GTAACTATTATAGTAGGTGTAGGAGTAAAGATATGATTGCCATTGAATTGGCATGCTATGTGTCTTATTGTAGTTGGTTGGGAGGAGCTTTGCA
>Frequency_2_QualityScore_FEHHHHHIJIIIIIIIICFGIHIFHEGIIIIIJIJJJJIIJJJIJIIJIJJJJJJIIIJIGIGGIIGIIGGGGHGFIIGGGFEECBDDBDDDDE_Mismatch_2_Sense_+_Library_PoolC
GTAACTATTATAGTAGGTGTAGGAGTAAAGATATGATTGCCATTGAATTGGCATGCTATGTGTCTTATTGTAGTTGGTTGGGAGGAGCTTTGCA
>Frequency_8_QualityScore_EEGFFEGHHHGFHIGGGGHEGHGFDDGHFGGGEGHIHIFHGHIFEFFFGGGIGCFECDEEE?ACABBCCB?CBCACCCCA@AA@@>=ABACCC@_Mismatch_0_Sense_+_Library_PoolT
TAAAGAATGATATTGAAGGAAAAGAGGCAGAGAAAAAGCACAGGCGTTACTCGGCTTCTGGCCATATTCCTTACGTCTGTGTCGCTTTTCACTG
>Frequency_2_QualityScore_FFHHHHHJJIJJJJIIIIIIIIIIIIIIJJJJJJIJIJHHIIJIJJIJIIHHHGFFEEEDEACCCDDEECCDDDDACDDCDDDDCDDDDDDDDD_Mismatch_0_Sense_+_Library_PoolC
TAAAGAATGATATTGAAGGAAAAGAGGCAGAGAAAAAGCACAGGCGTTACTCGGCTTCTGGCCATATTCCTTACGTCTGTGTCGCTTTTCACTG
>Frequency_8_QualityScore_EFHHGHHJIGIHIHIHIHIHIHHGGHIHIIIIIHGHHFGIGIGIIHIHHIHIIHGGCFGEEEECBCACDCBCCCCDDCB@AABCCDCDCCCDCB_Mismatch_0_Sense_+_Library_PoolT
AATTCCCGGAGAACAAAATAAAGAATGATATTGAAGGAAAAGAGGCAGAGAAAAAGCACAGGCGTTACTCGGCTTCTGGCCATATTCCTTACGT
>Frequency_8_QualityScore_FFGHHHGJJJJJJJJJJJJJJGIIIIIIJIJIHIHIIJGIJIGGIGHIJFHIJJIIJIIIIIIIHGGGGEEFFEEEEEEEEEDDDEDDEEEDDD_Mismatch_2_Sense_+_Library_PoolT
AGATATGATTGCCATTGAATTGGCATGCTATGTGTCTTATTGTAGTTGGTTGGGAGGAGCTTTGCACTTTTAGTTGTAACTTGCTATTTTAGCG
>Frequency_4_QualityScore_EEGGHFGIIHIIIHHHGGIHGGGGIGIHHGHGDGDGIGHHHGFECFFGFDCEFHEHHCEEEGHIGGGGGEFFEADDDCDCEEEDCDEDEECCAB_Mismatch_2_Sense_+_Library_PoolC
AGATATGATTGCCATTGAATTGGCATGCTATGTGTCTTATTGTAGTTGGTTGGGAGGAGCTTTGCACTTTTAGTTGTAACTTGCTATTTTAGCG
>Frequency_8_QualityScore_FFGHHHGIIIIIHIIIJIIIEIHEGEGHIFIIIHGIGHIIEGHIIHIJGHHIIIIIIIIHIIGHFGHHFDEEEEEFEEEEECDCCACDCACDEC_Mismatch_2_Sense_+_Library_PoolT
TGCCATTGAATTGGCATGCTATGTGTCTTATTGTAGTTGGTTGGGAGGAGCTTTGCACTTTTAGTTGTAACTTGCTATTTTAGCGTTTGTTCTC
>Frequency_1_QualityScore_DFHHHHHJIJJJJJJJIJJFHEC@DHHGIJJJIIIFCFHIDGHGIIJBHHIGCHIIJJIIIJJIHEHHH?E:BBDEFEEEEEDEB;?;?ACCED_Mismatch_2_Sense_+_Library_PoolC
TGCCATTGAATTGGCATGCTATGTGTCTTATTGTAGTTGGTTGGGAGGAGCTTTGCACTTTTAGTTGTAACTTGCTATTTTAGCGTTTGTTCTC
>Frequency_8_QualityScore_FFHHHHHHIJJDGGHIJGIFHIJIGIIJJJJIJJJJJJJIIJJIJJJJIIIIIJEHGIIJHIIJHHIGGGHGGHHHFFEBCDEDDDDEDDDDDC_Mismatch_2_Sense_+_Library_PoolT
ATTATAGTAGGTGTAGGAGTAAAGATATGATTGCCATTGAATTGGCATGCTATGTGTCTTATTGTAGTTGGTTGGGAGGAGCTTTGCACTTTTA
>Frequency_2_QualityScore_EDEEGFCIGII?DECHIEGACGIGEIGGIIIGGIEECGFGHGHIGGGIIGGHIICC9AEGA@EGBEGEHDD@CEGECA9=?ACCCCCCCCCCC?_Mismatch_2_Sense_+_Library_PoolC
ATTATAGTAGGTGTAGGAGTAAAGATATGATTGCCATTGAATTGGCATGCTATGTGTCTTATTGTAGTTGGTTGGGAGGAGCTTTGCACTTTTA
>Frequency_8_QualityScore_FFHHGGHIIIGGIJEGHHIGDHEFHIIIIIIIIIIIIIIJIIJIIIGHIHGFIIIHJGGGHIIFHHGEEADFGHBFFGFFEDCCCBCCCCDBCC_Mismatch_2_Sense_+_Library_PoolT
ACTATTATAGTAGGTGTAGGAGTAAAGATATGATTGCCATTGAATTGGCATGCTATGTGTCTTATTGTAGTTGGTTGGGAGGAGCTTTGCACTT
>Frequency_2_QualityScore_FFHGHHHJJJIIJJEGHIIJFIGGIIIJJJJJJJJJJJJJJJIIJJIIJIJIJJIIJGIGIIJIIIJIICGGIJEGGHFFFDCDDDDDDDEDDD_Mismatch_2_Sense_+_Library_PoolC
ACTATTATAGTAGGTGTAGGAGTAAAGATATGATTGCCATTGAATTGGCATGCTATGTGTCTTATTGTAGTTGGTTGGGAGGAGCTTTGCACTT
>Frequency_8_QualityScore_EEGGGGGIIIIHHIIIFDGGHIHGIGIIGIHHGIHHIIIIIGHGFGHHGIHHIGFGGHEEEFGEEEDCBBBABCCCCACCCCBCC??ACCBBBA_Mismatch_0_Sense_+_Library_PoolT
TCTCGATAAAATCAAAGAGAAAATTCCCGGAGAACAAAATAAAGAATGATATTGAAGGAAAAGAGGCAGAGAAAAAGCACAGGCGTTACTCGGC
>Frequency_1_QualityScore_FFHHHHHJJJIJIJJJJJIGHIIIJIIJJJGIIIJJJIGJJFIJJJJIIIIIIGHIHJIGFHHFFFFDDDCDCDDDD2?CDDDDDDDDDDDD?B_Mismatch_0_Sense_+_Library_PoolC
TCTCGATAAAATCAAAGAGAAAATTCCCGGAGAACAAAATAAAGAATGATATTGAAGGAAAAGAGGCAGAGAAAAAGCACAGGCGTTACTCGGC
>Frequency_8_QualityScore_EEGGGHHJIIHHJIIGIIIIIIJIJJJIJJJIHIIIJIJIIIIIHIIFCCCDCDDCCDDDDDECDDDCDBABCCCCBCCBBACCC_Mismatch_0_Sense_+_Library_PoolT
TGAGAATGAGAATGAGACTGCTGCTTCTAATCCAAATCAGAAGGCGGGGCTTCTCGATAAAATCAAAGAGAAAATTCCCGGAGAA
>Frequency_8_QualityScore_FFHHHHHJJJJJJJIIIIIIIJGIGGHGHIJGIIIHHIHHHIGHHIIHIJGIIIJJJJJJIIJIGGGGGHFEFFFFFEDEEEEEDDDBCCDCDD_Mismatch_2_Sense_+_Library_PoolT
ATTGCCATTGAATTGGCATGCTATGTGTCTTATTGTAGTTGGTTGGGAGGAGCTTTGCACTTTTAGTTGTAACTTGCTATTTTAGCGTTTGTTC
>Frequency_3_QualityScore_FFHHHHHJJJJIJJJJJJJIJJHJIGHHHIJIJJJIIIIIJJHIIJIHJJIJJJJJJJIJJIIIHHHGGFGFFFFFEEDEEEEEDDDBDDDBDD_Mismatch_2_Sense_+_Library_PoolC
ATTGCCATTGAATTGGCATGCTATGTGTCTTATTGTAGTTGGTTGGGAGGAGCTTTGCACTTTTAGTTGTAACTTGCTATTTTAGCGTTTGTTC
>Frequency_8_QualityScore_EEGFHGEHIIIIJIIJHIIIICHHIHIIHFHFHHIHFGFGHFGIEHGHGHHGDGFGEFBEABEEEEEEB?CDDDCDDCDDDDCDBCDCCCDCCD_Mismatch_1_Sense_+_Library_PoolT
GTCTGTGTCGCTTTTCACTGGAGCATCGAAGGACGGTAACTATTATAGTAGGTGTAGGAGTAAAGATATGATTGCCATTGAATTGGCATGCTAT
>Frequency_8_QualityScore_FFHGHGHIJGIJJHHIHIIJGIIJJHIIHIIJJJJJJJJJJJJJGIIIIIIIJJJIIIIIIIIHHFGFEFEEEEDCDDDDDEEEEDDCDCCDDD_Mismatch_1_Sense_+_Library_PoolT
ATGTGTCTTATTGTAGTTGGTTGGGAGGAGCTTTGCACTTTTAGTTGTAACTTGCTATTTTAGCGTTTGTTCTCGTTTAATATGACCGGAAATT
>Frequency_4_QualityScore_FFHGGGHIIHIIIHIIIIJJGIIJJHJJIIIIIJJJIJJJJIJJGIIIIIJIJJIJJIIIIIIIHGFEEEDEEEDCCDDDDEEEEDDDDBCCDD_Mismatch_1_Sense_+_Library_PoolC
ATGTGTCTTATTGTAGTTGGTTGGGAGGAGCTTTGCACTTTTAGTTGTAACTTGCTATTTTAGCGTTTGTTCTCGTTTAATATGACCGGAAATT
>Frequency_8_QualityScore_EEHGGGGIIIIIIIJIIIHIIIHGHHIIIIIHGIHIHIIHGIIIGGHHHGGCFGEFFDDAABCCCDCCCBCDCCCBCDCCDDDCDDDCBCCCAB_Mismatch_1_Sense_+_Library_PoolT
CCGGAGAACAAAATAAAGAATGATATTGAAGGAAAAGAGGCAGAGAAAAAGCACAGGCGTTACTCAGCTTCTGGCCATATTCCTTACGTCTGTG
>Frequency_1_QualityScore_FFHHHHDIJJJJI>HIJIHGIIGIIIJJGGIJGHIJJJIJJIJIIJIGIGIIIHEHGFFDDDBDDDACDCDDCCDDCC@CEDACDDDDDDDDCC_Mismatch_1_Sense_+_Library_PoolC
CCGGAGAACAAAATAAAGAATGATATTGAAGGAAAAGAGGCAGAGAAAAAGCACAGGCGTTACTCAGCTTCTGGCCATATTCCTTACGTCTGTG
>Frequency_8_QualityScore_FEHHHFHJJJIJJIJIIHIIJEGGIIJHHFHIJJJJJJJJJJJJJJJJJIIJJIIJJJJJIHIIHHGGHEFGGGEFFFFEFCCCCCCCCBCCCD_Mismatch_2_Sense_+_Library_PoolT
GACGGTAACTATTATAGTAGGTGTAGGAGTAAAGATATGATTGCCATTGAATTGGCATGCTATGTGTCTTATTGTAGTTGGTTGGGAGGAGCTT
>Frequency_4_QualityScore_FEGHHFHIIJIIIHIIJIIIIBFEGHIHIDHIIIIJJJJJJJJJJJJJIIIIIGIJIGIIGFIIGHHHHFGGHHFEEDEFGCDCDCBCC?BCCD_Mismatch_2_Sense_+_Library_PoolC
GACGGTAACTATTATAGTAGGTGTAGGAGTAAAGATATGATTGCCATTGAATTGGCATGCTATGTGTCTTATTGTAGTTGGTTGGGAGGAGCTT
>Frequency_8_QualityScore_FFHHHHHJJIJJIIJIIHIHIJHIIIIIJJJIIIJIIJJJJJJIIJJJIJJJIIIIIIJJIEHGGHHHGFGFFFEFEEDDDDDCDCCCCCDCCB_Mismatch_0_Sense_+_Library_PoolT
CTGAGACTGAGGCTCAGACAGCTCATTCTAGTCCAAATCAGAAGCCTGACACTCAGACTGGTTATCCTAATGCAGCTCAGAAGGCAGCGCTGGT
>Frequency_8_QualityScore_EEGHGHGIJJIIJIIJIJHHIHIIFHEIIIJIIIJIIIJGHEFGHHIIHIJIIIIHGFFDFEEEEDDCDBCDDCCCCCDDDBCCBCABAB?AAC_Mismatch_1_Sense_+_Library_PoolT
AAAGAGGCAGAGAAAAAGCACAGGCGTTACTCAGCTTCTGGCCATATTCCTTACGTCTGTGTCGCTTTTCACTGGAGCATCGAAGGACGGTAAC
>Frequency_8_QualityScore_FFHHGHHJJHJFHIIIIJJJIJIIIHIIJHIIJJIIJJIIHIJIJFIIIJIIIHIIHIIGEDEEEEDEECDDDEEDACCCDDCC?CCDDDDDED_Mismatch_1_Sense_+_Library_PoolT
TCAGCTTCTGGCCATATTCCTTACGTCTGTGTCGCTTTTCACTGGAGCATCGAAGGACGGTAACTATTATAGTAGGTGTAGGAGTAAAGATATG
>Frequency_2_QualityScore_FFHHGHHIJJJJIIJJIIJJIJGIIHIJJHIGIIEHIIJIGIIJIEIJJIJJIIJIHIIGEEEEEDEEDCEEFEECBCCCCCCDCCDCCCCDEC_Mismatch_1_Sense_+_Library_PoolC
TCAGCTTCTGGCCATATTCCTTACGTCTGTGTCGCTTTTCACTGGAGCATCGAAGGACGGTAACTATTATAGTAGGTGTAGGAGTAAAGATATG
>Frequency_8_QualityScore_FEGGGGGHDGGHHIFHEGFIIGGHIIIIIIIIIIIHHIHFHIHHHHHIGFHEGFGHHGGIIGGHCFGHC@CEEFDCCBCCBCDDECCCCCCCAC_Mismatch_2_Sense_+_Library_PoolT
ATAGTAGGTGTAGGAGTAAAGATATGATTGCCATTGAATTGGCATGCTATGTGTCTTATTGTAGTTGGTTGGGAGGAGCTTTGCACTTTTAGTT
>Frequency_8_QualityScore_FFHHHHHJIJIJIIIIIJJJIIIJIIHIIIJIIIIIHHIHGIIIIIHHIIIGHGGGGGGCDCDDBBCAC?BDDDDDBCDDCCAACCCDEEDDDD_Mismatch_1_Sense_+_Library_PoolT
GAAAATTCCCGGAGAACAAAATAAAGAATGATATTGAAGGAAAAGAGGCAGAGAAAAAGCACAGGCGTTACTCAGCTTCTGGCCATATTCCTTA
>Frequency_1_QualityScore_FFHHHHHJJJJJIJIJJJJJIIIJIJIJJJIJJJJJJIIJIJIIJJJIIIIIHHHHFFFBEEEEDDDDD?BDDDDDDDDDCDAACDDDEEEDDD_Mismatch_1_Sense_+_Library_PoolC
GAAAATTCCCGGAGAACAAAATAAAGAATGATATTGAAGGAAAAGAGGCAGAGAAAAAGCACAGGCGTTACTCAGCTTCTGGCCATATTCCTTA
>Frequency_8_QualityScore_FFHHHHHIIJDGHIIJGIEGIIIIIJJIJJJJJJJJJJIJIJJJIJJJJJJJJHIHHIJIJJJHGHGGIHGFHIHHGFEDCEEEDDECDCDCCD_Mismatch_2_Sense_+_Library_PoolT
TTATAGTAGGTGTAGGAGTAAAGATATGATTGCCATTGAATTGGCATGCTATGTGTCTTATTGTAGTTGGTTGGGAGGAGCTTTGCACTTTTAG
>Frequency_3_QualityScore_FFHHGHHIJJFGHIIIEHCFHIIHGIJJJJJJJJJJJJHIJJJJJIIJJJIIJIIIJJJHIJJIGIGHIHHFIIGFGFDDDDEEDDEDDDDDDD_Mismatch_2_Sense_+_Library_PoolC
TTATAGTAGGTGTAGGAGTAAAGATATGATTGCCATTGAATTGGCATGCTATGTGTCTTATTGTAGTTGGTTGGGAGGAGCTTTGCACTTTTAG
>Frequency_8_QualityScore_FEHHGHHIJJJJJIJIHIIJJIIHIIIHGFFEEEDEEDDDDEDDDDDDCDDDDCDBCDDCCC@CDDCCDCDDDDDDCCCCDDDDDDCDA_Mismatch_0_Sense_+_Library_PoolT
TGCTTCTAATCCAAATCAGAAGGCGGGGCTTCTCGATAAAATCAAAGAGAAAATTCCCGGAGAACAAAATAAAGAATGATATTGAAGGA
>Frequency_2_QualityScore_EEEFEFEHIIGHIEIECGFEEEGIFI@G7?DCCCCC<?9=;=?B5=<?6668=5?55755==4:;A?BC?ACC?CAA6???ABCA?AA8_Mismatch_0_Sense_+_Library_PoolC
TGCTTCTAATCCAAATCAGAAGGCGGGGCTTCTCGATAAAATCAAAGAGAAAATTCCCGGAGAACAAAATAAAGAATGATATTGAAGGA
>Frequency_8_QualityScore_FFHGHGGIIIIIIJJIJIIIGGEEBEEEEEEEEEEDDDDDDDBCCBBCAAABCCDDDDDDDDCCCDCDDACDDBCCCCB@BACAABCCB_Mismatch_0_Sense_+_Library_PoolT
AAATCAGAAGGCGGGGCTTCTCGATAAAATCAAAGAGAAAATTCCCGGAGAACAAAATAAAGAATGATATTGAAGGAAAAGAGGCAGAG
>Frequency_1_QualityScore_FFHHHHHJJJJJJJJIJJHHGHHFFFFEEEEEEDDDCDDDDDDDDDDDBDBDDDDDDDDDDDDDCDCDECDDCDDDBDDDDDDDDDDDD_Mismatch_0_Sense_+_Library_PoolC
AAATCAGAAGGCGGGGCTTCTCGATAAAATCAAAGAGAAAATTCCCGGAGAACAAAATAAAGAATGATATTGAAGGAAAAGAGGCAGAG
>Frequency_8_QualityScore_EFFGHHGGIIIIHIIHIIGIIHIIIIGIIIIIIIIIIGHGHIIGIIIGEGHHHIGHHIHGIICFGFGGGFFFEEDEDDCCCDDDDDECDDDDDE_Mismatch_2_Sense_+_Library_PoolT
AGTAAAGATATGATTGCCATTGAATTGGCATGCTATGTGTCTTATTGTAGTTGGTTGGGAGGAGCTTTGCACTTTTAGTTGTAACTTGCTATTT
>Frequency_1_QualityScore_FFHHHHHJJJJJJJIJJJJJJJJIJJGIIIIIJJJJI@GCGIJIIJIIIGIIIJGHGIJFHIGIDHHHHEEFFFFFFEACECCDDEEDDDEEDE_Mismatch_2_Sense_+_Library_PoolC
AGTAAAGATATGATTGCCATTGAATTGGCATGCTATGTGTCTTATTGTAGTTGGTTGGGAGGAGCTTTGCACTTTTAGTTGTAACTTGCTATTT
>Frequency_8_QualityScore_EEGGEGGIHGEGGFGGEHIGHHGHGGIIIIIGHAEGHHHHGIIHHGHEGIIEFBFGGEFCEEDDDCC@BBBCBBACBA@ABC=AACDACEDDDC_Mismatch_1_Sense_+_Library_PoolT
AGAGAAAAAGCACAGGCGTTACTCAGCTTCTGGCCATATTCCTTACGTCTGTGTCGCTTTTCACTGGAGCATCGAAGGACGGTAACTATTATAG
>Frequency_1_QualityScore_FFGHHHHIJIIIIIJJIJIJJJJJGJJJJIJIICHDGGIJJJJEGIGIIIHFHHHFFFDDEEDDDDDDBC@DD=CCBD<AD9<ABCECCDEEED_Mismatch_1_Sense_+_Library_PoolC
AGAGAAAAAGCACAGGCGTTACTCAGCTTCTGGCCATATTCCTTACGTCTGTGTCGCTTTTCACTGGAGCATCGAAGGACGGTAACTATTATAG
>Frequency_8_QualityScore_FFHHHHHJJHIJIIJIIJJIIIJHIIIJJIJIJJJJIIIJIJHJJIIIIIHIHHHHGGGFFFEEEBDDEDDEEEDDDDDACDDBCDDDDDDCDC_Mismatch_1_Sense_+_Library_PoolT
AAAATAAAGAATGATATTGAAGGAAAAGAGGCAGAGAAAAAGCACAGGCGTTACTCAGCTTCTGGCCATATTCCTTACGTCTGTGTCGCTTTTC
>Frequency_1_QualityScore_FFHHHHHJJJJJJHIJHJIJJJJHIJJJJJJJJJJJJIGIGJGIIIIIHIHIJJHHHHHHFFFCFEEDEEEEFDDDDDDDDDDDDDDDDDDDDD_Mismatch_1_Sense_+_Library_PoolC
AAAATAAAGAATGATATTGAAGGAAAAGAGGCAGAGAAAAAGCACAGGCGTTACTCAGCTTCTGGCCATATTCCTTACGTCTGTGTCGCTTTTC
>Frequency_8_QualityScore_FFHGHGHIJJJJJIJJJIJIJIJJHIJIIIJIIJIIJHIDDDDDDDDBCCDDDECCCDDDDDBCCCDCDABCCCACDDCBCBBCDCCBCCCACD_Mismatch_0_Sense_+_Library_PoolT
GAATGAGACTGCTGCTTCTAATCCAAATCAGAAGGCGGGGCTTCTCGATAAAATCAAAGAGAAAATTCCCGGAGAACAAAATAAAGAATGATAT
>Frequency_7_QualityScore_FFHGGGHIJJIIJIIJJJIJHIIGIIIJJIJJJJJIIIIIIGHIIHIJIJIHIIIHIHIHHHHFFEDBDBCDEDDDCC_Mismatch_1_Sense_+_Library_PoolT
GAGGAGCTTTGCACTTTTAGTTGTAACTTGCTATTTTAGCGTTTGTTCTCGTTTAATATGACCGGAAATTCAAAAGCA
>Frequency_7_QualityScore_EFGHHGHIJIJJIIHGGFHGHGGFEDEFFEDDDDDDDDDDCDACABDDDDDDDDDDCDDDCDCDEECCDC@CDDDDDDCCDDCBCDDBC@CCDD_Mismatch_0_Sense_+_Library_PoolT
GAAGGCGGGGCTTCTCGATAAAATCAAAGAGAAAATTCCCGGAGAACAAAATAAAGAATGATATTGAAGGAAAAGAGGCAGAGAAAAAGCACAG
>Frequency_1_QualityScore_FFHFHGHJJGIJIEEHIFHHHFEEFCEEECCCCDDDDDDDBD?DDBCDCDDC@CCDCBCCCCDDEEDDDCDDCDDBCD7<??BC?CC<08?ACC_Mismatch_0_Sense_+_Library_PoolC
GAAGGCGGGGCTTCTCGATAAAATCAAAGAGAAAATTCCCGGAGAACAAAATAAAGAATGATATTGAAGGAAAAGAGGCAGAGAAAAAGCACAG
>Frequency_7_QualityScore_FEHHHHHJIIJJJHIJJJIGIIIIJIJHIIIJJJJJIJJJHIFGHIIIIIHGGHHFDFFEDDDDDDCCCBCDDDDDCDDCDDCDDCCCCCCABC_Mismatch_0_Sense_+_Library_PoolT
AAAAGAGGCAGAGAAAAAGCACAGGCGTTACTCGGCTTCTGGCCATATTCCTTACGTCTGTGTCGCTTTTCACTGGAGCATCGAAGGACGGTAA
>Frequency_2_QualityScore_FFHHGGHJIJIIJIJJJJIEIHJJJIJIJJJJJJIJIIJIEI@EGIIJIIIGGHGGFFFEEEDEDCDCDACCDDDDDDCDDCCCAAC>CCD@@B_Mismatch_0_Sense_+_Library_PoolC
AAAAGAGGCAGAGAAAAAGCACAGGCGTTACTCGGCTTCTGGCCATATTCCTTACGTCTGTGTCGCTTTTCACTGGAGCATCGAAGGACGGTAA
>Frequency_7_QualityScore_FFGHFGGIIJJJIJHHIGHIHIIIJIIIIHIIIIIGHHIGHIIIIGHIGIIHIIHIHEHHFGGFFFEFEBCC_Mismatch_1_Sense_+_Library_PoolT
CTTTGCACTTTTAGTTGTAACTTGCTATTTTAGCGTTTGTTCTCGTTTAATATGACCGGAAATTCAAAAGCA
>Frequency_7_QualityScore_FFHHHHHJFHIGIIJJJIIJJJJJJJAGHIJJJJIIHIIIIHGGF@DEFFEEDDDDDDDDDDDDDDDDDCDDDDDDDDDDDEDDDDDDDDDDCD_Mismatch_0_Sense_+_Library_PoolT
AGCGCTGGTGGATAAAGTCAAAGGGGTGCTTCCCGGAGGCCAGAGTCAGCCTGAGAATGAGAATGAGACTGCTGCTTCTAATCCAAATCAGAAG
>Frequency_7_QualityScore_FFGGHGHJJIJIJIJJJIJIHIIIJJJJJJJIJJJJJJIJGIIJHIJJIJIIJIIIHIIHIIHGEEDEDCDDDDDDD_Mismatch_1_Sense_+_Library_PoolT
AGGAGCTTTGCACTTTTAGTTGTAACTTGCTATTTTAGCGTTTGTTCTCGTTTAATATGACCGGAAATTCAAAAGCA
>Frequency_7_QualityScore_FFHHHGHJJJJJIIIJJJIIHIJIHIJIHFEEEEEDDDDDDDEDDCCDCCCDBDDDDDDCBBBACDCCCABCDDCCCCDCDDDEDCBBDB_Mismatch_0_Sense_+_Library_PoolT
CTGCTTCTAATCCAAATCAGAAGGCGGGGCTTCTCGATAAAATCAAAGAGAAAATTCCCGGAGAACAAAATAAAGAATGATATTGAAGGA
>Frequency_1_QualityScore_;AF?FF:C?DH<?<C<4CAD33+2ACG6\5=;3;@A;;,,5;@AC@>:(59>>,5(3:>&)&)08A>C?14>C@448@3@>C:4::>49<_Mismatch_0_Sense_+_Library_PoolC
CTGCTTCTAATCCAAATCAGAAGGCGGGGCTTCTCGATAAAATCAAAGAGAAAATTCCCGGAGAACAAAATAAAGAATGATATTGAAGGA
>Frequency_7_QualityScore_FFGHHHGJJJIJJJIJIIIIIIIIIIIIJJJIJHIIJIIIJJHIIGHIIHIIIJIIIIIGEGGEDDDCCBBCCDDDDD@CDDBBCCBBCCDCCB_Mismatch_0_Sense_+_Library_PoolT
TTCTCGATAAAATCAAAGAGAAAATTCCCGGAGAACAAAATAAAGAATGATATTGAAGGAAAAGAGGCAGAGAAAAAGCACAGGCGTTACTCGG
>Frequency_7_QualityScore_FFHHHHHJJJJJJJJIJIJIJIIJIHIJJHIIJJJJJIJJJJJJIIIJHIIIIIIHHGEEFEDDDDDDDCCCACDDDEEEDDDDDCDDDCDDDD_Mismatch_0_Sense_+_Library_PoolT
GAGAACAAAATAAAGAATGATATTGAAGGAAAAGAGGCAGAGAAAAAGCACAGGCGTTACTCGGCTTCTGGCCATATTCCTTACGTCTGTGTCG
>Frequency_7_QualityScore_EFHHGGHGHIIIJIHIJJJJJHIHIIHIJJJJJJJIJIJIIIHJGHIIHIIIJJIIIHIHGGGEFFEECCCDDDDDDDDCD_Mismatch_1_Sense_+_Library_PoolT
TGGGAGGAGCTTTGCACTTTTAGTTGTAACTTGCTATTTTAGCGTTTGTTCTCGTTTAATATGACCGGAAATTCAAAAGCA
>Frequency_1_QualityScore_FFHHHHHGIJJJJJJIIIJJJGIGIIGJJJJJJJJIJJIJJJJJGHIIHIJIJJGGJJJIIHHGHHFFDDDDDDDDDDDDD_Mismatch_1_Sense_+_Library_PoolC
TGGGAGGAGCTTTGCACTTTTAGTTGTAACTTGCTATTTTAGCGTTTGTTCTCGTTTAATATGACCGGAAATTCAAAAGCA
>Frequency_7_QualityScore_CEGGGGGIIHIHIIIIJFFHHHHHIIIIIHIHJIJJHGFHEHGHGHHHHHHIHHHHHHGFFGGGCDCDCAC_Mismatch_0_Sense_+_Library_PoolT
AGGAGCTTTGCACTTTTAGTTGTAACTTGCTATTTTAGCGTTTGTTCTCGTTTAATATGACCGGAAATTCA
>Frequency_7_QualityScore_EEHFGHFIHIIIIIHIIIIIJJJIIIJGGGGIIIIIHHDGFGGHGGHHEFGDFHIFGIIGGHHGGGGFFCDEEEEEEDDCDDBDDDEEDDDCDC_Mismatch_2_Sense_+_Library_PoolT
GAGTAAAGATATGATTGCCATTGAATTGGCATGCTATGTGTCTTATTGTAGTTGGTTGGGAGGAGCTTTGCACTTTTAGTTGTAACTTGCTATT
>Frequency_7_QualityScore_FFHHHHHHHJJJJIJJJJJJHIIJJJJIIIIIIHGDDDDDDDDCDCDCDEDDDDDDDDBBCDDDDCCCB@BCCCCCBCDDDCDBCCCDDEDC@C_Mismatch_0_Sense_+_Library_PoolT
GAGACTGCTGCTTCTAATCCAAATCAGAAGGCGGGGCTTCTCGATAAAATCAAAGAGAAAATTCCCGGAGAACAAAATAAAGAATGATATTGAA
>Frequency_1_QualityScore_FFHHHHHJJJJJJJJJJJJJJJJJHIJIIJJJJJJFDDDDDDDDDDDDDDDDDDDDDDDADDDCDDDDB>@DDDDBDDDDDDDDDDDDEEEDCA_Mismatch_0_Sense_+_Library_PoolC
GAGACTGCTGCTTCTAATCCAAATCAGAAGGCGGGGCTTCTCGATAAAATCAAAGAGAAAATTCCCGGAGAACAAAATAAAGAATGATATTGAA
>Frequency_7_QualityScore_FFGHGHGIJIIJJIJIIHIIIJJHJGIIJJJJJJIJJIGHDGHIIIJIJIIIIIHHHGGFFFEACCDDDDCCCCCCDDDDCCDCBCCDC?BBDE_Mismatch_1_Sense_+_Library_PoolT
AAGAGGCAGAGAAAAAGCACAGGCGTTACTCAGCTTCTGGCCATATTCCTTACGTCTGTGTCGCTTTTCACTGGAGCATCGAAGGACGGTAACT
>Frequency_1_QualityScore_DEB;FHDHGIIGHIIIII3CGHGIIABBHIIEGHBHHIGIGIGGFHIIIIB>C;6AEFHGFFFFCCBEDD>CD?><CBCDD>A<B8<>BB18@@_Mismatch_1_Sense_+_Library_PoolC
AAGAGGCAGAGAAAAAGCACAGGCGTTACTCAGCTTCTGGCCATATTCCTTACGTCTGTGTCGCTTTTCACTGGAGCATCGAAGGACGGTAACT
>Frequency_7_QualityScore_FFGGHHHHIIJJJJJJJJJJJJJGIIJJJGGGIIIHIIFEGGHGHIHGGHFGIHEFEGGGFFCEEEEEDBDEEEDCDDDDCCDDDECBCDDCDD_Mismatch_1_Sense_+_Library_PoolT
ACGTCTGTGTCGCTTTTCACTGGAGCATCGAAGGACGGTAACTATTATAGTAGGTGTAGGAGTAAAGATATGATTGCCATTGAATTGGCATGCT
>Frequency_2_QualityScore_FFHGHHHIIIJJJJJJJJIJJJJHIJJJIJJJJJIIIJGIIJJIJJIJIIIIIIGHHHEGGFDEEEEEDBDDEEFDDDDDDDDDDEDDDDCDDD_Mismatch_1_Sense_+_Library_PoolC
ACGTCTGTGTCGCTTTTCACTGGAGCATCGAAGGACGGTAACTATTATAGTAGGTGTAGGAGTAAAGATATGATTGCCATTGAATTGGCATGCT
>Frequency_7_QualityScore_EFHGHHGIIIIIIIIIIHIIGHIIIFIIIJIHIIHIHHGHHHCCCCDDBBCDCCDDCBDDCCCACDDCAAAAC@BCC?BCDCCCCDDCDCCCCA_Mismatch_0_Sense_+_Library_PoolT
TGAGAATGAGACTGCTGCTTCTAATCCAAATCAGAAGGCGGGGCTTCTCGATAAAATCAAAGAGAAAATTCCCGGAGAACAAAATAAAGAATGA
>Frequency_7_QualityScore_FFHHHHHIFHHIIIJIJJJIJJHIIJHIIIJIIJJJJIJJIJHIJIIIJIIIIHHHGDEEEEDEEEEEDEEEDBCCCCCCDBCDDCCDDEDEDD_Mismatch_0_Sense_+_Library_PoolT
GCTTCTGGCCATATTCCTTACGTCTGTGTCGCTTTTCACTGGAGCATCGAAGGACGGTAACTATTATAGTAGGTGTAGGAGTAAAGATATGATT
>Frequency_4_QualityScore_FFGHGGGIEHGGHJJGGIIIHHGHHIHIIIIIHFIIHHIIIGEHHGHI@AFIDEGGGCEEEEDEEEEDDEDED=A@BCBCC7?CCCCCCDCDDD_Mismatch_0_Sense_+_Library_PoolC
GCTTCTGGCCATATTCCTTACGTCTGTGTCGCTTTTCACTGGAGCATCGAAGGACGGTAACTATTATAGTAGGTGTAGGAGTAAAGATATGATT
>Frequency_7_QualityScore_FFHHHDHIIIIIIIIJIIJIIJJJIJIICGHHIJJIIIIJJJIIJIFHIIJIJIIIIGGHGGFFEEEEDDDCDDBCDABCDDCDDDDDDDDDDA_Mismatch_1_Sense_+_Library_PoolT
AAAAGCACAGGCGTTACTCAGCTTCTGGCCATATTCCTTACGTCTGTGTCGCTTTTCACTGGAGCATCGAAGGACGGTAACTATTATAGTAGGT
>Frequency_2_QualityScore_FFHHHGHIIIJJJJJIJIIJJJJJJJIJEHIJIIJIJJJJJJIJJJGIIIIIJJIIIIHHHGGFFEEEDCDDDDDDDBACDECDEEEECCDEDC_Mismatch_1_Sense_+_Library_PoolC
AAAAGCACAGGCGTTACTCAGCTTCTGGCCATATTCCTTACGTCTGTGTCGCTTTTCACTGGAGCATCGAAGGACGGTAACTATTATAGTAGGT
>Frequency_7_QualityScore_EEGGGHHIIIIIHIIIIJJIJJGJIIGGEEEEDCDDDDDCDDCCCCCDCCCCCDDDDCB>AA@CCCCCCCDCBCCCDCCDDDB??AB>BCBAAA_Mismatch_0_Sense_+_Library_PoolT
GCTTCTAATCCAAATCAGAAGGCGGGGCTTCTCGATAAAATCAAAGAGAAAATTCCCGGAGAACAAAATAAAGAATGATATTGAAGGAAAAGAG
>Frequency_7_QualityScore_FFHGHHHGHHIHIJHHHJIGIHFHIIIIJJIJJJJIIIGGIHHIIIIJIIIIJJIIJHHGIGGGFFEEEDCCDDCDEEDDDDCCDCDDDC_Mismatch_1_Sense_+_Library_PoolT
CTTATTGTAGTTGGTTGGGAGGAGCTTTGCACTTTTAGTTGTAACTTGCTATTTTAGCGTTTGTTCTCGTTTAATATGACCGGAAATTCA
>Frequency_7_QualityScore_EDGFEFGHGHHGHGIHHHFHHIEHHGFHHHHHGGHFGHEGFCFFFGFFGFEFG_Mismatch_0_Sense_+_Library_PoolT
GTTGTAACTTGCTATTTTAGCGTTTGTTCTCGTTTAATATGACCGGAAATTCA
>Frequency_1_QualityScore_DDDHFDDF@D@FEHEGBDAHHI:CFC?EDHGEDCFEDGIEHAFEGGFHGGIIC_Mismatch_0_Sense_+_Library_PoolC
GTTGTAACTTGCTATTTTAGCGTTTGTTCTCGTTTAATATGACCGGAAATTCA
>Frequency_7_QualityScore_EDGGFECGEHIHIHHHHHHIEGEFFFGHHIIHIIHIIIHIGGFEGGGGFGFGFFGFFHHFEFCDEDCA@=BBCC_Mismatch_0_Sense_+_Library_PoolT
GGGAGGAGCTTTGCACTTTTAGTTGTAACTTGCTATTTTAGCGTTTGTTCTCGTTTAATATGACCGGAAATTCA
>Frequency_3_QualityScore_FEGGFGEHIIHIIIHIJJIJEGGIIHIHIGJGHIHHIIJJIHIFIIJHHIHIHEGGIHFFGECEEDCCCACCDC_Mismatch_0_Sense_+_Library_PoolC
GGGAGGAGCTTTGCACTTTTAGTTGTAACTTGCTATTTTAGCGTTTGTTCTCGTTTAATATGACCGGAAATTCA
>Frequency_7_QualityScore_FFHHHGHIIHIHIIGHIIHIIIIHHIIJHGIIFHIHFHIHIIGIGHHGFHIGHHGHHFEGFGEEC@CDECCCC_Mismatch_0_Sense_+_Library_PoolT
TGCACTTTTAGTTGTAACTTGCTATTTTAGCGTTTGTTCTCGTTTAATATGACCGGAAATTCAAAAGCTGTGA
>Frequency_1_QualityScore_FEF?DFHIIHGGGGCBDGIIIIHCHGIGHIHGGHIIHIHIGGDGGHFHGHF:FBFHHEHFFFFF>DFDACC@;_Mismatch_0_Sense_+_Library_PoolC
TGCACTTTTAGTTGTAACTTGCTATTTTAGCGTTTGTTCTCGTTTAATATGACCGGAAATTCAAAAGCTGTGA
>Frequency_7_QualityScore_EFFHGGEHHGHHGIHGHIHGGIHHHGEHHIHIHHGIGHHHGBACBBCCABCCCDDDCCDDCDDCDCDCA@@?AABA;@CCDCACCCDCA@CBA@_Mismatch_0_Sense_+_Library_PoolT
GAGAATGAGACTGCTGCTTCTAATCCAAATCAGAAGGCGGGGCTTCTCGATAAAATCAAAGAGAAAATTCCCGGAGAACAAAATAAAGAATGAT
>Frequency_7_QualityScore_FFHGHHFIJJJJJIHIIJJJGIIIJJJHHBGGIIIJJJJJIJJIIHIHIHIIHHHHGGFGGGFDEEEEECDDCDCDDDACCDEDDEDDDDDDDD_Mismatch_1_Sense_+_Library_PoolT
AAAAAGCACAGGCGTTACTCAGCTTCTGGCCATATTCCTTACGTCTGTGTCGCTTTTCACTGGAGCATCGAAGGACGGTAACTATTATAGTAGG
>Frequency_4_QualityScore_EEHHGHGIIIIJJIIIIJHIIIIIIIIHIEGGGIJJIIIIJJJHIIJGIIIIHIHIHGGGGGFCEEEEDACDDDCCCBACCDECCDDDEDBDEC_Mismatch_1_Sense_+_Library_PoolC
AAAAAGCACAGGCGTTACTCAGCTTCTGGCCATATTCCTTACGTCTGTGTCGCTTTTCACTGGAGCATCGAAGGACGGTAACTATTATAGTAGG
>Frequency_7_QualityScore_CEFGGHHGHGHHFDEGGFIIDCGFGEHIIGHBGFFHIIFDGGIGIIIHHHHHFFBDC@CDDDDDDBCD??ABB@@CB?ABBDDCCCCC>AACDC_Mismatch_0_Sense_+_Library_PoolT
TGATATTGAAGGAAAAGAGGCAGAGAAAAAGCACAGGCGTTACTCGGCTTCTGGCCATATTCCTTACGTCTGTGTCGCTTTTCACTGGAGCATC
>Frequency_1_QualityScore_:DFFHHHGEEGHCEIIJIGIGIEHGGHI@FE>FHIIIJIHIIJJIIIIJIHFEH:@BFFFFCECA>CD=?AB>CCCDDDDDDCDCCCDD<CDDC_Mismatch_0_Sense_+_Library_PoolC
TGATATTGAAGGAAAAGAGGCAGAGAAAAAGCACAGGCGTTACTCGGCTTCTGGCCATATTCCTTACGTCTGTGTCGCTTTTCACTGGAGCATC
>Frequency_7_QualityScore_FFGHGFGHHHIIIIJJIIIIIIJHIIJJIJJHIJJJJJJJJJJJJIJHIIJJIIIIIJIHIIIIIHGGDCCECDDEEDCDCCDDEEEDDDCBBB_Mismatch_1_Sense_+_Library_PoolT
GCTATGTGTCTTATTGTAGTTGGTTGGGAGGAGCTTTGCACTTTTAGTTGTAACTTGCTATTTTAGCGTTTGTTCTCGTTTAATATGACCGGAA
>Frequency_2_QualityScore_FFHHHHHIIIIIGIIIGHIIIIJGHIIIJJIGHIIIIIIIIIIIIIIIJIIJIGGGHIIGGGEGEEEE=ADACBCEDDABCDDDEEECDDCCCC_Mismatch_1_Sense_+_Library_PoolC
GCTATGTGTCTTATTGTAGTTGGTTGGGAGGAGCTTTGCACTTTTAGTTGTAACTTGCTATTTTAGCGTTTGTTCTCGTTTAATATGACCGGAA
>Frequency_7_QualityScore_FFHHGHHHIHIHIIIJJHHHIIIIHHJJIIIIIJIIIIJHJJJJJJIIHIFCBBDCCDCCDCCCCDDBCCCDDDDDDCCDDDCCCC=?_Mismatch_0_Sense_+_Library_PoolT
GCCTGAGAATGAGAATGAGACTGCTGCTTCTAATCCAAATCAGAAGGCGGGGCTTCTCGATAAAATCAAAGAGAAAATTCCCGGAGAA
>Frequency_1_QualityScore_FFHHHGGHGGJFGGIIIJIJIIJJJIJJJIJFIIIIGIJIIFGGGIJJIIDDDDDDDCBCDDDDDEDCCA@C?CCDDCCCAC>DBD>B_Mismatch_0_Sense_+_Library_PoolC
GCCTGAGAATGAGAATGAGACTGCTGCTTCTAATCCAAATCAGAAGGCGGGGCTTCTCGATAAAATCAAAGAGAAAATTCCCGGAGAA
>Frequency_7_QualityScore_EFHDGGGIJHIFHIIIIIIIJJJJJIJJJJIIIIIHIIIJJJIIIJHIFHHIIIIJGGGGHIIFHIIJIHHFFFEEEEEEEDDDDDDCDDDDED_Mismatch_2_Sense_+_Library_PoolT
AGGTGTAGGAGTAAAGATATGATTGCCATTGAATTGGCATGCTATGTGTCTTATTGTAGTTGGTTGGGAGGAGCTTTGCACTTTTAGTTGTAAC
>Frequency_1_QualityScore_FFGDFHFEHCGHHGHHCHHEGHIIGIHGIIIIGIIEHIIIGIIIIIIGGHIIGHIGI>DBBGH<CEAB;;AEDFFFCEEECCCCCCCCCCCCEC_Mismatch_2_Sense_+_Library_PoolC
AGGTGTAGGAGTAAAGATATGATTGCCATTGAATTGGCATGCTATGTGTCTTATTGTAGTTGGTTGGGAGGAGCTTTGCACTTTTAGTTGTAAC
>Frequency_7_QualityScore_FFHHFHHJJIJJIJIJIJJJFGHIIJHJGHIJJJJJJJJJJJJJJJJJIIJJJJJJJJJJHIJGHFGHIJIIJHHHFGHHEEFEDDDDDDDDDD_Mismatch_2_Sense_+_Library_PoolT
ACGGTAACTATTATAGTAGGTGTAGGAGTAAAGATATGATTGCCATTGAATTGGCATGCTATGTGTCTTATTGTAGTTGGTTGGGAGGAGCTTT
>Frequency_3_QualityScore_EEGHEGHJJIHHIJIJHIIIEHHHHIFHDHIJIIIJJIIJJJJJJJIIHIJIHJJJJJHJHIIFIFGGHFDGHGFFFEGFEEDDDCBCACCCDD_Mismatch_2_Sense_+_Library_PoolC
ACGGTAACTATTATAGTAGGTGTAGGAGTAAAGATATGATTGCCATTGAATTGGCATGCTATGTGTCTTATTGTAGTTGGTTGGGAGGAGCTTT
>Frequency_7_QualityScore_FFHHHGHIIJJJJIJJFIHHIJGHJIGHHIIIJHHIJJIIJHIIJJJIJJJJJJJJIHIIGHHHHGGGGFFFFFFEEDACDDBDDEDDCDCCDD_Mismatch_2_Sense_+_Library_PoolT
GAATTGGCATGCTATGTGTCTTATTGTAGTTGGTTGGGAGGAGCTTTGCACTTTTAGTTGTAACTTGCTATTTTAGCGTTTGTTCTCGTTTAAT
>Frequency_2_QualityScore_EEGHGGGIIIIIIGIIEIGHIGAGGIGGHFGHHDGIIJIGIFGIIIIIGIIJIIGGIGFEGEGGFGGGGBDEEEEECC?ACDACCCCCACCCCC_Mismatch_2_Sense_+_Library_PoolC
GAATTGGCATGCTATGTGTCTTATTGTAGTTGGTTGGGAGGAGCTTTGCACTTTTAGTTGTAACTTGCTATTTTAGCGTTTGTTCTCGTTTAAT
>Frequency_7_QualityScore_FFFFGGGIIIHHIGIHGIIHCGFGHIEGHGHGEGGGHHHIHFDFHHHHEBEDFEDDEBCCBBCCCB@@BABBABBAACDDDDCCDCABCC@BBC_Mismatch_1_Sense_+_Library_PoolT
GGAGAACAAAATAAAGAATGATATTGAAGGAAAAGAGGCAGAGAAAAAGCACAGGCGTTACTCAGCTTCTGGCCATATTCCTTACGTCTGTGTC
>Frequency_1_QualityScore_DFHHFHFEII=FGGGIIIBGHHGGBGGGIJHJGEFHII?DHIBAFHA;GGIIGI@@E:EFFB:BCEAAC@@C:5?ACCCDCC3@CD9<<?4>>A_Mismatch_1_Sense_+_Library_PoolC
GGAGAACAAAATAAAGAATGATATTGAAGGAAAAGAGGCAGAGAAAAAGCACAGGCGTTACTCAGCTTCTGGCCATATTCCTTACGTCTGTGTC
>Frequency_7_QualityScore_EFHHHGFIIHIIIIIJIJJJJIIGGHHIJJJJJIIJJIGHIIHIIIHIJIIIIIH@EFEFFEEECCDEEBCBC<?ACBCDDCBABACBBCCD@C_Mismatch_0_Sense_+_Library_PoolT
CAGAAGCCTGACACTCAGACTGGTTATCCTAATGCAGCTCAGAAGGCAGCGCTGGTGGATAAAGTCAAAGGGGTGCTTCCCGGAGGCCAGAGTC
>Frequency_6_QualityScore_FFHHHHHIIJJJJHIIIJJHIJIHIIHIJJGIIJJIJJIJJJJJJJJJJJJJJJHIJHIIIJJJIHGGHGGHFFFBDDDCDDEDDCDCDDCEEE_Mismatch_1_Sense_+_Library_PoolT
TTGGCATGCTATGTGTCTTATTGTAGTTGGTTGGGAGGAGCTTTGCACTTTTAGTTGTAACTTGCTATTTTAGCGTTTGTTCTCGTTTAATATG
>Frequency_1_QualityScore_FDHHHHHIIIGIIBHGGIIGHHCADFEHGIFHGIIHIIFIIIIIEHIIIIIIIIGGFIGIIIICAEHHHHFFFFEADDDBDDEDDBDDDDCCDD_Mismatch_1_Sense_+_Library_PoolC
TTGGCATGCTATGTGTCTTATTGTAGTTGGTTGGGAGGAGCTTTGCACTTTTAGTTGTAACTTGCTATTTTAGCGTTTGTTCTCGTTTAATATG
>Frequency_6_QualityScore_EEFGHGGGIIHHGHHIEGHIIIGHHGGFHEGHHGIIIEHGCFGGEGEGHHHHGGCHHIIHIHHFGGFGA>CCEDEEEEDDDDCDDECCC=@AC@_Mismatch_2_Sense_+_Library_PoolT
TGATTGCCATTGAATTGGCATGCTATGTGTCTTATTGTAGTTGGTTGGGAGGAGCTTTGCACTTTTAGTTGTAACTTGCTATTTTAGCGTTTGT
>Frequency_5_QualityScore_EEGHHHHJJJJIJIJJHIIIJJJHHIIHIIIIJHIIHHHGHHIIEEEHIGHIEGIIIIHHIIHHGFGGEADEEFEFEDDECDDEDEDDDABAC@_Mismatch_2_Sense_+_Library_PoolC
TGATTGCCATTGAATTGGCATGCTATGTGTCTTATTGTAGTTGGTTGGGAGGAGCTTTGCACTTTTAGTTGTAACTTGCTATTTTAGCGTTTGT
>Frequency_6_QualityScore_FFGGFGGIIIHIGHIHIIHIIIHHIIHHIIIIIEGBFHIHHIHIIIIIIGGIIGGHHGGFFEEEDDEECDCDBCDCA@BABCCB@ACBDCCDCC_Mismatch_1_Sense_+_Library_PoolT
GCAGAGAAAAAGCACAGGCGTTACTCAGCTTCTGGCCATATTCCTTACGTCTGTGTCGCTTTTCACTGGAGCATCGAAGGACGGTAACTATTAT
>Frequency_6_QualityScore_EFGHGFHIIIIIJJJIIIIIHGIIIIIIIIIHHHIIIIHFGGIGHIIIIGHIIIHHHEGHFFDDEEEDED_Mismatch_0_Sense_+_Library_PoolT
GGAGCTTTGCACTTTTAGTTGTAACTTGCTATTTTAGCGTTTGTTCTCGTTTAATATGACCGGAAATTCA
>Frequency_1_QualityScore_FFHGHHHGGHHIIEIIGGHGIHGIJJIFIIGIIJIGIGHDHIJGIJJIJIIJJJFHHHCEHEBCCBCDDD_Mismatch_0_Sense_+_Library_PoolC
GGAGCTTTGCACTTTTAGTTGTAACTTGCTATTTTAGCGTTTGTTCTCGTTTAATATGACCGGAAATTCA
>Frequency_6_QualityScore_FFGHHGHJIIIJJIIHDGGHIJIJHIIIIIIIIIJJIFHDGHIIIIGIFHGIGDGGECEEEDDDDDDDCBCCCCCDCDDCCCCDDCCDBBBCDC_Mismatch_0_Sense_+_Library_PoolT
AGAGGCAGAGAAAAAGCACAGGCGTTACTCGGCTTCTGGCCATATTCCTTACGTCTGTGTCGCTTTTCACTGGAGCATCGAAGGACGGTAACTA
>Frequency_6_QualityScore_FFFGGHFDGHIIGGIHHIIGGHI?FGGIIIIAGHHHIIIIIIJIIIHHHGHEGHIIIIGHHGGGEFFEDBCDCEFECCDDDDD@ACAA@BA?BA_Mismatch_2_Sense_+_Library_PoolT
AGGACGGTAACTATTATAGTAGGTGTAGGAGTAAAGATATGATTGCCATTGAATTGGCATGCTATGTGTCTTATTGTAGTTGGTTGGGAGGAGC
>Frequency_6_QualityScore_FFHHGHHIIJIJJIIIJIJIHIGIIHIIIIIIJJIJGIIIJIIJIIIIIIJJJIIIHEGEFFFEFEFEEEEEDCCDDCDDDDDDDDDDDDDDDB_Mismatch_1_Sense_+_Library_PoolT
AAGAATGATATTGAAGGAAAAGAGGCAGAGAAAAAGCACAGGCGTTACTCAGCTTCTGGCCATATTCCTTACGTCTGTGTCGCTTTTCACTGGA
>Frequency_1_QualityScore_FFHFHHHJJJJJIJJJJHJJJJJJJIJJJJJIJJJJIJJJJJJJJJJJJJHHHHHFFFFEFDEECEFEDDDDDDDDDCDDDBDDDDDDDDDDDD_Mismatch_1_Sense_+_Library_PoolC
AAGAATGATATTGAAGGAAAAGAGGCAGAGAAAAAGCACAGGCGTTACTCAGCTTCTGGCCATATTCCTTACGTCTGTGTCGCTTTTCACTGGA
>Frequency_6_QualityScore_FFHHGGHFHIIIIIIGHEHIIGIIIIIIGGGHIGIIGIIIIIIHIHHHHIIGHGHGFEFGGFEEEEEDDABDB>AACCCDDDDDDCDDCDCBAA_Mismatch_0_Sense_+_Library_PoolT
CCGGAGGTCAGACTGAGACTGAGGCTCAGACAGCTCATTCTAGTCCAAATCAGAAGCCTGACACTCAGACTGGTTATCCTAATGCAGCTCAGAA
>Frequency_6_QualityScore_FFHHGGHJIIIIJJJIIJJIFHIJIIHIIJJJIIIGIIIIHIHGIIHHHIHHIFGHHHFHGEEFEEEEDCCDCDDDDDCD?@CDDDBCBCCDDC_Mismatch_0_Sense_+_Library_PoolT
GCTTCTCGATAAAATCAAAGAGAAAATTCCCGGAGAACAAAATAAAGAATGATATTGAAGGAAAAGAGGCAGAGAAAAAGCACAGGCGTTACTC
>Frequency_6_QualityScore_FFHHGGHIJIIJIJIIIJIIIIIHHHIIIIIGEDDDDDDCDCDDDEDDDDBCCCCDDCDDDDDDABABCCCCDCCDDDCCCDBCDDDDA@BC>A_Mismatch_0_Sense_+_Library_PoolT
CTGCTGCTTCTAATCCAAATCAGAAGGCGGGGCTTCTCGATAAAATCAAAGAGAAAATTCCCGGAGAACAAAATAAAGAATGATATTGAAGGAA
>Frequency_6_QualityScore_EFHHHGHIIHIIIIIJJJAFGGHIIIIGHIIHIIIIBFHGIIIIIGEEDCCDCCCBCCCCDDCCDCCCB>ACCCDCAABCCCDBCCCCCDDCCC_Mismatch_0_Sense_+_Library_PoolT
CTCAGAAGGCAGCGCTGGTGGATAAAGTCAAAGGGGTGCTTCCCGGAGGCCAGAGTCAGCCTGAGAATGAGAATGAGACTGCTGCTTCTAATCC
>Frequency_1_QualityScore_FFHHHHHJIJJJIJJIJJHHIEIIIIJIIJIJJIGFFFGIJGIJJIHHFFDDDEDCCDDDDDDDDDDDDDACDDCCD3>CCDA:ACDDCDEC@C_Mismatch_0_Sense_+_Library_PoolC
CTCAGAAGGCAGCGCTGGTGGATAAAGTCAAAGGGGTGCTTCCCGGAGGCCAGAGTCAGCCTGAGAATGAGAATGAGACTGCTGCTTCTAATCC
>Frequency_6_QualityScore_FFHHGHHJJHIJJJJIIIIIFIIIDGIIIGIJIIIIFHIIDGGGIHGGCFHIGHIIJIIIIIIHGGHGFDEEDEDEEDEECEDCECBCDCDEDC_Mismatch_1_Sense_+_Library_PoolT
TTTCACTGGAGCATCGAAGGACGGTAACTATTATAGTAGGTGTAGGAGTAAAGATATGATTGCCATTGAATTGGCATGCTATGTGTCTTATTGT
>Frequency_3_QualityScore_EEHHEGHJGIHIHIHIGIIFHHHIFGFGIDHIHHFGGDDG;CCGGHDF;CEEE?FEHHFGIGGHEFGEDCDEFEEDDCCDAC><?BCDAAABCC_Mismatch_1_Sense_+_Library_PoolC
TTTCACTGGAGCATCGAAGGACGGTAACTATTATAGTAGGTGTAGGAGTAAAGATATGATTGCCATTGAATTGGCATGCTATGTGTCTTATTGT
>Frequency_6_QualityScore_FFHHHHHJJIIJJJJJJJJJJHIIJJJJIIIIIIIIIIIIIIIJIHIHIHIIIIIIGFGHFEDEEEEDBBCCDDDDDDDDDDCDDDDDCACBBC_Mismatch_0_Sense_+_Library_PoolT
AATCAAAGAGAAAATTCCCGGAGAACAAAATAAAGAATGATATTGAAGGAAAAGAGGCAGAGAAAAAGCACAGGCGTTACTCGGCTTCTGGCCA
>Frequency_1_QualityScore_FFHHHHHJJJJJJJJJJJJJIJJIJJJJJJJJJJJGIIIGIJJJIIIHGGGIJJDIIIHGHFFFFFEDC@CDDDDDDDDDDDDDDDDDDCD>AC_Mismatch_0_Sense_+_Library_PoolC
AATCAAAGAGAAAATTCCCGGAGAACAAAATAAAGAATGATATTGAAGGAAAAGAGGCAGAGAAAAAGCACAGGCGTTACTCGGCTTCTGGCCA
>Frequency_6_QualityScore_FFHGGHGIJGHGHIJEHJJHHHIIIIFHIIJIIIGIHIJJJIHIIIJIHIGHIHGIIIIIIIGHHIHGGDEBEDC@CDDDDCDDCDDDEEDCCC_Mismatch_1_Sense_+_Library_PoolT
CATGCTATGTGTCTTATTGTAGTTGGTTGGGAGGAGCTTTGCACTTTTAGTTGTAACTTGCTATTTTAGCGTTTGTTCTCGTTTAATATGACCG
>Frequency_2_QualityScore_EEGGHHGIIIIIFIIFJJIIBGGIIJHIIDCE=GCEFIIIIFGHIIIJGIGHGIIGIJIIIIHJHGIHGEFCEEDEEEEDDCDDBCCDEECCCC_Mismatch_1_Sense_+_Library_PoolC
CATGCTATGTGTCTTATTGTAGTTGGTTGGGAGGAGCTTTGCACTTTTAGTTGTAACTTGCTATTTTAGCGTTTGTTCTCGTTTAATATGACCG
>Frequency_6_QualityScore_FFHHHHHJJJJJJJJJIJJJIJJJJJJJJJJJJIIJIJJJJJJJIIJJJJIJJJJIIIGHGGGGFFFFFEECE_Mismatch_0_Sense_+_Library_PoolT
TGTAACTTGCTATTTTAGCGTTTGTTCTCGTTTAATATGACCGGAAATTCAAAAGCTGTGACATGATTGGTTA
>Frequency_6_QualityScore_FDGHHHHJGIJJJIJJIIJJJJJJIJJJJJJJHIJIJJJJJJJJIJJJJJJIJGHHHGGGGGFEEEEEDDEEEDDDDDDCDDDDDDDDDD_Mismatch_1_Sense_+_Library_PoolT
GTATTTGGTTGGGAGGAGCTTTGCACTTTTAGTTGTAACTTGCTATTTTAGCGTTTGTTCTCGTTTAATATGACCGGAAATTCAAAAGCA
>Frequency_2_QualityScore_FCEGGHGIGGIIIJIIHIJIIIJIIIIJJIIIGHJIIIIIIJIIGIGIFHIGICHHIEHGGHGEEFFFECEEEEEACBDDCCCCDCDDDC_Mismatch_1_Sense_+_Library_PoolC
GTATTTGGTTGGGAGGAGCTTTGCACTTTTAGTTGTAACTTGCTATTTTAGCGTTTGTTCTCGTTTAATATGACCGGAAATTCAAAAGCA
>Frequency_6_QualityScore_FFHFDGGFHIHIIEGHIIIJJI=CGGHIIHIHIIHHIIHGHFHHHHHGEEEADDECDDEEDBC>BCCBCBCCCCCCDDDCBBCCCBCBCCCCBA_Mismatch_0_Sense_+_Library_PoolT
CTGGTGGATAAAGTCAAAGGGGTGCTTCCCGGAGGCCAGAGTCAGCCTGAGAATGAGAATGAGACTGCTGCTTCTAATCCAAATCAGAAGGCGG
>Frequency_6_QualityScore_FFGGFFFIIHHHIHIIIIIGHHHGHIIIIIHIIHIIIIFFHDGHIFGHHIHGGIHIIIIIHIGGGEEDEBDD_Mismatch_0_Sense_+_Library_PoolT
GAGGAGCTTTGCACTTTTAGTTGTAACTTGCTATTTTAGCGTTTGTTCTCGTTTAATATGACCGGAAATTCA
>Frequency_2_QualityScore_DAAGAFEAEGHIEGEGIHCCIHIDGIHDGIHIAGGIIHE?GD<AGEGEGGGGEGFEEGFGEEG@@C?ACBBA_Mismatch_0_Sense_+_Library_PoolC
GAGGAGCTTTGCACTTTTAGTTGTAACTTGCTATTTTAGCGTTTGTTCTCGTTTAATATGACCGGAAATTCA
>Frequency_6_QualityScore_DEGEEEHIHIHIIIIIIGIGHIHHGDGCFGFHEFGGGHEEEGGIGGHGDFFHHFGCEGHGCFECEDEFFBCDDEDDECCBCCABCCDDCCDEEC_Mismatch_0_Sense_+_Library_PoolT
GAGTAAAGATATGATTGCCATTGGATTGGCATGCTATGTGTCTTATTGTATTTGGTTGGGAGGAGCTTTGCACTTTTAGTTGTAACTTGCTATT
>Frequency_2_QualityScore_<CECEFGIHEEACECDGDA?F?=CCGFC?C9;AAE??CAAA@9A4C?7A;?CE@;595=C;AC=??A?C=7@=AE;?A?9;=>>?AAAABBAAA_Mismatch_0_Sense_+_Library_PoolC
GAGTAAAGATATGATTGCCATTGGATTGGCATGCTATGTGTCTTATTGTATTTGGTTGGGAGGAGCTTTGCACTTTTAGTTGTAACTTGCTATT
>Frequency_6_QualityScore_FFGFHEGHIJIGIIIJIIHIEGHIFIIHIIIIIIHHIIGHIIIIIIIHHHIIHFBFHHGHFECDEBCCCCCBCCBCDDDDCCDEDAC??BB@B?_Mismatch_1_Sense_+_Library_PoolT
AGGCGTTACTCAGCTTCTGGCCATATTCCTTACGTCTGTGTCGCTTTTCACTGGAGCATCGAAGGACGGTAACTATTATAGTAGGTGTAGGAGT
>Frequency_6_QualityScore_FFHHHHHJJJJJJJJJGIIIIIIIJJJJJJIIJJJJJIJHIIIIIIIJIIIIIIIIJIIIIIGGEEEEEDEDDEDD_Mismatch_1_Sense_+_Library_PoolT
GGAGCTTTGCACTTTTAGTTGTAACTTGCTATTTTAGCGTTTGTTCTCGTTTAATATGACCGGAAATTCAAAAGCA
>Frequency_3_QualityScore_EAGECGGIHHIFHGHGIDGGGGFHIHIIFHHHHGHIIHHBDGFFGHFFHCGIIIHIJEFHFFEEEEC?BBCCDDBC_Mismatch_1_Sense_+_Library_PoolC
GGAGCTTTGCACTTTTAGTTGTAACTTGCTATTTTAGCGTTTGTTCTCGTTTAATATGACCGGAAATTCAAAAGCA
>Frequency_6_QualityScore_FFHHHHHJIIIIJJJIJJJIHIIJIJIJJJIIIJIIJJJJJJIIJIIIHIJJJFFHGGFFECCCDDCCCACDDDCDACCDDDEEEDDDDCCDDD_Mismatch_0_Sense_+_Library_PoolT
TCCCGGAGAACAAAATAAAGAATGATATTGAAGGAAAAGAGGCAGAGAAAAAGCACAGGCGTTACTCGGCTTCTGGCCATATTCCTTACGTCTG
>Frequency_6_QualityScore_EFHGHHHHHIIJIIIHHIHGGIIIHGGIIHIIIIHIIJJJJIIIIJJGHDGGHHGHGHHHGFEDEECDDECCCDDDDDDDDDDCCCCBDCCCCD_Mismatch_1_Sense_+_Library_PoolT
TTGAAGGAAAAGAGGCAGAGAAAAAGCACAGGCGTTACTCAGCTTCTGGCCATATTCCTTACGTCTGTGTCGCTTTTCACTGGAGCATCGAAGG
>Frequency_1_QualityScore_FFHHHHHHJJIJIJJJIJIIFIJJJJIIIJJJJJIIIJIJJIJJJJJIIDDHHHHHHHHFFFFFEEDCEDDDDDDDDDDDDDDDDDDDDDDCBD_Mismatch_1_Sense_+_Library_PoolC
TTGAAGGAAAAGAGGCAGAGAAAAAGCACAGGCGTTACTCAGCTTCTGGCCATATTCCTTACGTCTGTGTCGCTTTTCACTGGAGCATCGAAGG
>Frequency_6_QualityScore_DEEGHGGIIHIIGHGGHGGGGHIHIHIIHHHIGEGFGIGEGHIIIHHHGGGGGGGGHHHGFEEFEEDDC>@BB@CC_Mismatch_0_Sense_+_Library_PoolT
CTTTGCACTTTTAGTTGTAACTTGCTATTTTAGCGTTTGTTCTCGTTTAATATGACCGGAAATTCAAAAGCTGTGA
>Frequency_1_QualityScore_FFHHHHHJJJJJJJIIJIJJJJJJJJJJJJJJJIJFHIJIHIIIJIJJJJJJJJIJIJHHFFFFEEEEEAACDCDE_Mismatch_0_Sense_+_Library_PoolC
CTTTGCACTTTTAGTTGTAACTTGCTATTTTAGCGTTTGTTCTCGTTTAATATGACCGGAAATTCAAAAGCTGTGA
>Frequency_6_QualityScore_FFHHHHHIIJIIIJIHHIHJIIIJIIJJJJJIJIIIIJIJIJIJJJIJHEDDCDDDDCCDDDDCEDCCDCDCDDDCCDCCDDB=A?A_Mismatch_0_Sense_+_Library_PoolT
CCTGAGAATGAGAATGAGACTGCTGCTTCTAATCCAAATCAGAAGGCGGGGCTTCTCGATAAAATCAAAGAGAAAATTCCCGGAGAA
>Frequency_6_QualityScore_FFHGFGGIIJIIIIIHHIGFHIGIEHIIGFGIGHGFIGIIIHHGHGGGHHGAFFGFEFDCCDDDDDDCBBCCBCBAACACDDDCCBCCBCBBBB_Mismatch_0_Sense_+_Library_PoolT
CCGGAGAACAAAATAAAGAATGATATTGAAGGAAAAGAGGCAGAGAAAAAGCACAGGCGTTACTCGGCTTCTGGCCATATTCCTTACGTCTGTG
>Frequency_3_QualityScore_FFHHHHGJJJJJJJJJJJJIIJGIHIJJJIJIIIJJJJJJIJJHJJIJJHHEGGEGFEDDCDD@CCCDDCDDCDCCDDDDEEEDDDDDCCDBBD_Mismatch_0_Sense_+_Library_PoolC
CCGGAGAACAAAATAAAGAATGATATTGAAGGAAAAGAGGCAGAGAAAAAGCACAGGCGTTACTCGGCTTCTGGCCATATTCCTTACGTCTGTG
>Frequency_6_QualityScore_FFHHGEFIIJIIIJIIJIHHGGHIHIHIIIIIGHHHGIGHIIGGHIGHIIJHHHIHGGFFFEEEC<ACCCDCDCCCCCDCCCDCDCCCBACCCD_Mismatch_0_Sense_+_Library_PoolT
CAAAGAGAAAATTCCCGGAGAACAAAATAAAGAATGATATTGAAGGAAAAGAGGCAGAGAAAAAGCACAGGCGTTACTCGGCTTCTGGCCATAT
>Frequency_1_QualityScore_FFHGHHHIJIJJJJJJJJIJJJJJJJJJIJJJJIJJIJIIJIGIIJJHJJJIHHGHFFFFEEDDDDDDDDDDDBDDDDDDDDDDDDCDABDDCD_Mismatch_0_Sense_+_Library_PoolC
CAAAGAGAAAATTCCCGGAGAACAAAATAAAGAATGATATTGAAGGAAAAGAGGCAGAGAAAAAGCACAGGCGTTACTCGGCTTCTGGCCATAT
>Frequency_6_QualityScore_FFHHHHHJJJJIJJJIJJIJJJJIIHIJJJIJJIIIIIIIIIJIJJIIGHIIIHIIIIGFGFFFEEEEDC?CCCCCDDCCCDDDCCDCDDDCCB_Mismatch_0_Sense_+_Library_PoolT
AAAATCAAAGAGAAAATTCCCGGAGAACAAAATAAAGAATGATATTGAAGGAAAAGAGGCAGAGAAAAAGCACAGGCGTTACTCGGCTTCTGGC
>Frequency_1_QualityScore_FFHHHHHJIJJIJJJJJIJJJJIIGHJJJJJIIJJJJJIIGGIIJJIJHHGGIJJJIIIGHHFFFFEEC>=CCDC?BBDB?@@:<@DD<?CCDC_Mismatch_0_Sense_+_Library_PoolC
AAAATCAAAGAGAAAATTCCCGGAGAACAAAATAAAGAATGATATTGAAGGAAAAGAGGCAGAGAAAAAGCACAGGCGTTACTCGGCTTCTGGC
>Frequency_6_QualityScore_FFHHGHGIHIIJDGHIIJHIFHIIIGIJJJJJJJJIJJJJJJJJIIJJJJJJJJJIIHIIIHIJJGGHF@EHEHHGEGEEDCDCDDDDEDDDDD_Mismatch_2_Sense_+_Library_PoolT
TATTATAGTAGGTGTAGGAGTAAAGATATGATTGCCATTGAATTGGCATGCTATGTGTCTTATTGTAGTTGGTTGGGAGGAGCTTTGCACTTTT
>Frequency_6_QualityScore_EEGGGHHIIIHHIHIFIIIIIHHIIIJJIHIIIIHIIIIIIIIIIHFCCDCCDDDCBBAABDCACCCBBBCCCBCBBCAACDDCCCCCCDDCDD_Mismatch_0_Sense_+_Library_PoolT
GAGAATGAGAATGAGACTGCTGCTTCTAATCCAAATCAGAAGGCGGGGCTTCTCGATAAAATCAAAGAGAAAATTCCCGGAGAACAAAATAAAG
>Frequency_2_QualityScore_FEHHHGHIIIJJJIJIIHIIIJJIHIJJJJJJJJIJJIJIIJJIJJGDDDDDDCBACCBCDDCCDDDCDDDDDCDDDDDDCD?CCDDDDCDDDC_Mismatch_0_Sense_+_Library_PoolC
GAGAATGAGAATGAGACTGCTGCTTCTAATCCAAATCAGAAGGCGGGGCTTCTCGATAAAATCAAAGAGAAAATTCCCGGAGAACAAAATAAAG
>Frequency_6_QualityScore_CEFEEGGIGEHGCDFHFEGHBEFCGEGHDEFBGEGIIHHHIHGIIIGEFHEGHGABDBCDEEEDD@CAB;?B@CCC<@@ABCBACCCA<>AAA@_Mismatch_1_Sense_+_Library_PoolT
TGATATTGAAGGAAAAGAGGCAGAGAAAAAGCACAGGCGTTACTCAGCTTCTGGCCATATTCCTTACGTCTGTGTCGCTTTTCACTGGAGCATC
>Frequency_6_QualityScore_DFHHGHHJGIIIIIIJJJIHIJIJEHIJFIIIIIIIIIJGIIIIGIIIIHHGEGGDEDFEEEEADDEEDCCDCDEEDDDDDDDDCDECDDDDDD_Mismatch_1_Sense_+_Library_PoolT
TACGTCTGTGTCGCTTTTCACTGGAGCATCGAAGGACGGTAACTATTATAGTAGGTGTAGGAGTAAAGATATGATTGCCATTGAATTGGCATGC
>Frequency_1_QualityScore_DAHBAFDGAEAE8<@?CEBFHGFGHIDHGGGIICAEFE>@BGGFAGGHIIEGGB>@AEHHHH<.7>CBCACDC@3;;;@@C;>>A@;:5:@:5@_Mismatch_1_Sense_+_Library_PoolC
TACGTCTGTGTCGCTTTTCACTGGAGCATCGAAGGACGGTAACTATTATAGTAGGTGTAGGAGTAAAGATATGATTGCCATTGAATTGGCATGC
>Frequency_6_QualityScore_EFHHHHHHIJIIHGIHIIIGHGFHIEGHGHHIIIIJIIICGIIIHIIIIIHHHGFGGCEDEEEEEDCABCCCDEEEDDCDDDCDDABBDDCDDD_Mismatch_1_Sense_+_Library_PoolT
ACAAAATAAAGAATGATATTGAAGGAAAAGAGGCAGAGAAAAAGCACAGGCGTTACTCAGCTTCTGGCCATATTCCTTACGTCTGTGTCGCTTT
>Frequency_6_QualityScore_FFHHCFGIIJJJJJGIIIIHIFIEFGIIIIIIHGHHHGGFGHGGGGGFFEEFEEEEEEDEEECCDDDDCCCDCCCBCCDDCCDDCBCBDDCDCC_Mismatch_0_Sense_+_Library_PoolT
GGGGTGCTTCCCGGAGGCCAGAGTCAGCCTGAGAATGAGAATGAGACTGCTGCTTCTAATCCAAATCAGAAGGCGGGGCTTCTCGATAAAATCA
>Frequency_6_QualityScore_EEGGGHGIIJHIIHIHIIJIJIIIIIIIIIIJIEHIHHIIIIJHIIIIIIIIHIIJIIEEGFGFDDDEECDCCC_Mismatch_0_Sense_+_Library_PoolT
TTGCACTTTTAGTTGTAACTTGCTATTTTAGCGTTTGTTCTCGTTTAATATGACCGGAAATTCAAAAGCTGTGA
>Frequency_6_QualityScore_FEHGHHHHIHHIIIIIIIHHIJIHHHIIHEGHHECDDCCCCACACCDEDDBBBCCCDDCCCCCDCCAC=>@CCCCCDDDCCCDDACDDCACDCB_Mismatch_0_Sense_+_Library_PoolT
GACTGCTGCTTCTAATCCAAATCAGAAGGCGGGGCTTCTCGATAAAATCAAAGAGAAAATTCCCGGAGAACAAAATAAAGAATGATATTGAAGG
>Frequency_6_QualityScore_DEHHHGGGHHHHIJIGIIJIJJJIJIJIJIIHIIGIIIIIIJJIIIJJIJHIEGHIHGHGGFEDDCDCBBDDCCBCBBBCCDDDCBABB_Mismatch_1_Sense_+_Library_PoolT
TATTTGGTTGGGAGGAGCTTTGCACTTTTAGTTGTAACTTGCTATTTTAGCGTTTGTTCTCGTTTAATATGACCGGAAATTCAAAAGCA
>Frequency_1_QualityScore_FFFFHHHHGGIGGIJHHJIJIJIGGIJJIIHDHGH>FHEIIFIGEHJJJIGHFHHIHGHCHCCDFBCEEBCEEEDDBDBCDDDCCCCDD_Mismatch_1_Sense_+_Library_PoolC
TATTTGGTTGGGAGGAGCTTTGCACTTTTAGTTGTAACTTGCTATTTTAGCGTTTGTTCTCGTTTAATATGACCGGAAATTCAAAAGCA
>Frequency_6_QualityScore_FFHHGHHJIIIIIJJIIIHIIHIIIJJJIIIGHHIIJJIIIIIGGHHGHHHIHFEGGEEEEEEECBCAAABBCCDD>BBCCCBC@CABCBAACC_Mismatch_0_Sense_+_Library_PoolT
CTCGATAAAATCAAAGAGAAAATTCCCGGAGAACAAAATAAAGAATGATATTGAAGGAAAAGAGGCAGAGAAAAAGCACAGGCGTTACTCGGCT
>Frequency_2_QualityScore_FFHGFHHIIJHFIIIIIHIJJIIJIJJIIIIIJIJIIIIIIIGHGIIIIIHIIIHFGGFGEFFEFEDDACACCDDCADDDDCCD@BBCCCDBA?_Mismatch_0_Sense_+_Library_PoolC
CTCGATAAAATCAAAGAGAAAATTCCCGGAGAACAAAATAAAGAATGATATTGAAGGAAAAGAGGCAGAGAAAAAGCACAGGCGTTACTCGGCT
>Frequency_6_QualityScore_EFGGEFFCGGGGIGGHHHIIHHHHGIGHIIIHGHHFFGHIGHFHEFGGGHGHIGGHGFEEFFFAEEDCA?ABCCC_Mismatch_0_Sense_+_Library_PoolT
TGGGAGGAGCTTTGCACTTTTAGTTGTAACTTGCTATTTTAGCGTTTGTTCTCGTTTAATATGACCGGAAATTCA
>Frequency_6_QualityScore_EEGGGGFHGHIEHHGGHIGEEHIIHE@HIHIIEGEHIHIGIGEHFHCAB>?CDBDECADCDECBBCBACCCBABCBCCBCCCBBBCBBCBB?>@_Mismatch_0_Sense_+_Library_PoolT
TTGAAGGAAAAGAGGCAGAGAAAAAGCACAGGCGTTACTCGGCTTCTGGCCATATTCCTTACGTCTGTGTCGCTTTTCACTGGAGCATCGAAGG
>Frequency_1_QualityScore_BDHHFHH@FCGGCEE@BHIIICHIGA8CFGIGC@F@<GI@G=FHGGGGE)=CHC;?;@>BDDC6>>?>AAC@B:<@CCCCC<ACB<ACCCCC29_Mismatch_0_Sense_+_Library_PoolC
TTGAAGGAAAAGAGGCAGAGAAAAAGCACAGGCGTTACTCGGCTTCTGGCCATATTCCTTACGTCTGTGTCGCTTTTCACTGGAGCATCGAAGG
>Frequency_6_QualityScore_ECGGFGGBGHIHIHIIIIIIIJIIIIGHIHGHHIIIGHHIHHEGEGEGGGGIEGGCDCF?BEGGDEGFEBCCDEEEEBCCCDD@ACCCDCCCCC_Mismatch_2_Sense_+_Library_PoolT
GTAGGAGTAAAGATATGATTGCCATTGAATTGGCATGCTATGTGTCTTATTGTAGTTGGTTGGGAGGAGCTTTGCACTTTTAGTTGTAACTTGC
>Frequency_2_QualityScore_FEHHHGHFHIJJJJIJJIJJJJJIIJJIIJJIIJIIJJJIJJIIGIIJIIIJHGHIIIJGHIJJIIIEGGGEEEEEEEEEEEEDDDDDEDEEDD_Mismatch_2_Sense_+_Library_PoolC
GTAGGAGTAAAGATATGATTGCCATTGAATTGGCATGCTATGTGTCTTATTGTAGTTGGTTGGGAGGAGCTTTGCACTTTTAGTTGTAACTTGC
>Frequency_6_QualityScore_EFHGGGEHIIIIIIIAFGHIIIJJIHGHGIIIHGGGGHIIIIIHHIIIGHFGGHEFCEEFEDDDDDDDBCCCC@BCCCDD@CDCCB>=@AACCC_Mismatch_0_Sense_+_Library_PoolT
ATAAAGTCAAAGGGGTGCTTCCCGGAGGCCAGAGTCAGCCTGAGAATGAGAATGAGACTGCTGCTTCTAATCCAAATCAGAAGGCGGGGCTTCT
>Frequency_6_QualityScore_FFHHHHHIJGHGIIJHIBGIIJHIJJJJJJJJJJJJJIJIJJJJJJJJJJJJHIIIIJIIIJEFHGGIIIGHIGFGFDEDDEEEDEDCDDDDDC_Mismatch_2_Sense_+_Library_PoolT
TATAGTAGGTGTAGGAGTAAAGATATGATTGCCATTGAATTGGCATGCTATGTGTCTTATTGTAGTTGGTTGGGAGGAGCTTTGCACTTTTAGT
>Frequency_3_QualityScore_FFHHHGGIJDGEHHIGIGIJIIGGIJJJJJEIIIGHHJHHHGIIIJIIJIIIGHFIHHFGHHGDEFGHIGFFCGFFFBCCDDDDDEDDDDDDDD_Mismatch_2_Sense_+_Library_PoolC
TATAGTAGGTGTAGGAGTAAAGATATGATTGCCATTGAATTGGCATGCTATGTGTCTTATTGTAGTTGGTTGGGAGGAGCTTTGCACTTTTAGT
>Frequency_6_QualityScore_FFHHHHHIJIIIHIIIEIFIIIHIIIFGIGIHIIHIIIIIIIJIGBEHIIIIHIHFGHGFEEDCDECC?=ACCDEEEDDDDBABDDBCCCDAAB_Mismatch_0_Sense_+_Library_PoolT
AACAAAATAAAGAATGATATTGAAGGAAAAGAGGCAGAGAAAAAGCACAGGCGTTACTCGGCTTCTGGCCATATTCCTTACGTCTGTGTCGCTT
>Frequency_6_QualityScore_FFHHHHGIJJFHIJJHIJHIHIGHIJCGGIIJHIEGIIIIJJJJJJJJJJJJJJIIIIIIIHHGGGGFFFDDEEEEEEEDCDDDDDABDDCCDD_Mismatch_2_Sense_+_Library_PoolT
CGAAGGACGGTAACTATTATAGTAGGTGTAGGAGTAAAGATATGATTGCCATTGAATTGGCATGCTATGTGTCTTATTGTAGTTGGTTGGGAGG
>Frequency_2_QualityScore_BEGHCFGHGHEGHGHGIGHDFAGGAA?EAC=DAFACEEGFGIICGCCCCCHCGDHGGAACEGD8?CEGFCC=@C@@CC<=AC=@;??A;?AACC_Mismatch_2_Sense_+_Library_PoolC
CGAAGGACGGTAACTATTATAGTAGGTGTAGGAGTAAAGATATGATTGCCATTGAATTGGCATGCTATGTGTCTTATTGTAGTTGGTTGGGAGG
>Frequency_6_QualityScore_EEHGHFFHIIGIIIIIGGIHIIIHGHIHIIIJHHHIIIIIIIHIJHHEGGGFGGFGGFFFEDDEDCDD@?BCCCDCADDCC@BDDDDDDCCABB_Mismatch_1_Sense_+_Library_PoolT
GAAGGAAAAGAGGCAGAGAAAAAGCACAGGCGTTACTCAGCTTCTGGCCATATTCCTTACGTCTGTGTCGCTTTTCACTGGAGCATCGAAGGAC
>Frequency_6_QualityScore_EFGGHGFHIIIIJIHIIHIHIDIGHGHIIIHIIIIJIIIIJGIIIIHHIIIJGIIIIGGFHGFDEEEDD@ABABCCEDDEEEEDCDEDACCDCD_Mismatch_1_Sense_+_Library_PoolT
CACAGGCGTTACTCAGCTTCTGGCCATATTCCTTACGTCTGTGTCGCTTTTCACTGGAGCATCGAAGGACGGTAACTATTATAGTAGGTGTAGG
>Frequency_1_QualityScore_FFHHHHHJIJJJJJGJJJJJJIIAGGIIJJJJJJJJJHIJJHIIJJJJJJJJIHFHHFFFFFFDEEDDD?BDBBBDEDDEEEEDDEEDCCCCCD_Mismatch_1_Sense_+_Library_PoolC
CACAGGCGTTACTCAGCTTCTGGCCATATTCCTTACGTCTGTGTCGCTTTTCACTGGAGCATCGAAGGACGGTAACTATTATAGTAGGTGTAGG
>Frequency_5_QualityScore_FFGGHHFIJIHIIIIHIIIIGIHGHIHGIIJHHIIIIHHHIHIIHFCDDDDCACC@@@CCEDDCDDDDDBCBBBCCCDCBC>BCB>A?ACC_Mismatch_0_Sense_+_Library_PoolT
AGAATGAGAATGAGACTGCTGCTTCTAATCCAAATCAGAAGGCGGGGCTTCTCGATAAAATCAAAGAGAAAATTCCCGGAGAACAAAATAA
>Frequency_5_QualityScore_EEFGGGGHIIHHIGIGFICEEGHHHHIIJJIIIIGIHIJIIHIIJHHIIIIIIIJHHHIGGGGGFDEEBCCDDDEDDCCBBCCBCC_Mismatch_0_Sense_+_Library_PoolT
TTGTATTTGGTTGGGAGGAGCTTTGCACTTTTAGTTGTAACTTGCTATTTTAGCGTTTGTTCTCGTTTAATATGACCGGAAATTCA
>Frequency_1_QualityScore_FFHFHHHIJJHIIJJIIJHIIJJJJJJJJJJJJIHIIIJIJJJJJJIJJJJJJIJHIJHHHHFFFEFDDEEEEEEDDDDBDBDDDC_Mismatch_0_Sense_+_Library_PoolC
TTGTATTTGGTTGGGAGGAGCTTTGCACTTTTAGTTGTAACTTGCTATTTTAGCGTTTGTTCTCGTTTAATATGACCGGAAATTCA
>Frequency_5_QualityScore_FFHHHHGJJJJJJJIJJIIHGIHFIJHGHHHIIJHHIIJIJJHHIHIJIJIJJJIIHIGHIHGIGHGFGDEFEFFFECD@BDDCDDEDDBCDDD_Mismatch_2_Sense_+_Library_PoolT
TGAATTGGCATGCTATGTGTCTTATTGTAGTTGGTTGGGAGGAGCTTTGCACTTTTAGTTGTAACTTGCTATTTTAGCGTTTGTTCTCGTTTAA
>Frequency_1_QualityScore_FFGHHHHJJGIJJJIJJHHHHJJFHJIIIJIHIJGHIJJIJJHIJJJJIJJJJJJJJJHHIDHIJHHHHHFHFFFFFFDCDDDDDDEDDDDDDD_Mismatch_2_Sense_+_Library_PoolC
TGAATTGGCATGCTATGTGTCTTATTGTAGTTGGTTGGGAGGAGCTTTGCACTTTTAGTTGTAACTTGCTATTTTAGCGTTTGTTCTCGTTTAA
>Frequency_5_QualityScore_EFHFHGHIIJIHHIGHIJEGHHIGIJHHIGFHHHDGGHIIHHDGGIIHIHIHEHHHIIHIIHGFGFDEEDEFEECCDCDCCCCBCDDBBCBBCC_Mismatch_2_Sense_+_Library_PoolT
TGGAGCATCGAAGGACGGTAACTATTATAGTAGGTGTAGGAGTAAAGATATGATTGCCATTGAATTGGCATGCTATGTGTCTTATTGTAGTTGG
>Frequency_4_QualityScore_EEHGGFGJIJIIIIHIJIDGHHIEGIHJIIIIJJDGGHHIHHCGHHIHIIIIHGIIIIIIIHHHHGEEEEEFEEEEDBDCCCCBCDDEDDBBBC_Mismatch_2_Sense_+_Library_PoolC
TGGAGCATCGAAGGACGGTAACTATTATAGTAGGTGTAGGAGTAAAGATATGATTGCCATTGAATTGGCATGCTATGTGTCTTATTGTAGTTGG
>Frequency_5_QualityScore_FEHHHGHFHGHIJGIEGIIIIIJJJJJJIJJIIJJJIIJIIIIIIIIIJJGHGHIIHIJIFFHIIIIDFEGHGGFDEDDEEDECDDDDDDDCDD_Mismatch_0_Sense_+_Library_PoolT
TAGTAGGTGTAGGAGTAAAGATATGATTGCCATTGGATTGGCATGCTATGTGTCTTATTGTATTTGGTTGGGAGGAGCTTTGCACTTTTAGTTG
>Frequency_1_QualityScore_?B?F?DF<E<CBCEF+:AAFHDCDHEHFEE?E>?:C?CBFCFEGIBFBFF?FFBFGBBBFFFFBADC6@;AEEAD;?;@>(65>>A>A;>9>>A_Mismatch_0_Sense_+_Library_PoolC
TAGTAGGTGTAGGAGTAAAGATATGATTGCCATTGGATTGGCATGCTATGTGTCTTATTGTATTTGGTTGGGAGGAGCTTTGCACTTTTAGTTG
>Frequency_5_QualityScore_FFGEFFEGHHIHIIIIIIIIJIJJJGIGHIIIHIIIHIJHIIFIIIHHCFGHFGHHHGFGHFFEEFEEECBCDDDDCDDACCCDD_Mismatch_1_Sense_+_Library_PoolT
TGGTTGGGAGGAGCTTTGCACTTTTAGTTGTAACTTGCTATTTTAGCGTTTGTTCTCGTTTAATATGACCGGAAATTCAAAAGCA
>Frequency_5_QualityScore_FEHFHHHIIHIIEHHIGIIHHEHHDHIIHIIJFHHIIIHHFGHIIFHHIIIIIGGHGGGFGHGFFEFEDCDCACACDBACDCCDDCBBDCCD?B_Mismatch_2_Sense_+_Library_PoolT
GAGCATCGAAGGACGGTAACTATTATAGTAGGTGTAGGAGTAAAGATATGATTGCCATTGAATTGGCATGCTATGTGTCTTATTGTAGTTGGTT
>Frequency_2_QualityScore_FFHHHHHJJJIJIIJJGHIJJGIIHIIJIJJJGHFIHJHIFGIJJJJJJJJJJJJJJIIIIIIHGGGGGEEEEEEEEEDEEEEEDDEDECDD@B_Mismatch_2_Sense_+_Library_PoolC
GAGCATCGAAGGACGGTAACTATTATAGTAGGTGTAGGAGTAAAGATATGATTGCCATTGAATTGGCATGCTATGTGTCTTATTGTAGTTGGTT
>Frequency_5_QualityScore_FFHHHHGJJJIIIJJJJJJJIIJJJIIJJJJJJJJJJJJJIIJJJJJIIIJJJJIIHHHGGGEDFEEEEEEEEEDDCDDDBDDDDDDCDDDDDD_Mismatch_1_Sense_+_Library_PoolT
ATAAAGAATGATATTGAAGGAAAAGAGGCAGAGAAAAAGCACAGGCGTTACTCAGCTTCTGGCCATATTCCTTACGTCTGTGTCGCTTTTCACT
>Frequency_5_QualityScore_FDHHGFHJIJJJIJJHIJJGIGIHIJIJJJIIIIJEHIIIIHGIIJHHIIFGHHGEGGFFEEDEDEBDBBCDDD>CCDCBDDEDDEEDDDDDDD_Mismatch_0_Sense_+_Library_PoolT
GCCATATTCCTTACGTCTGTGTCGCTTTTCACTGGAGCATCGAAGGACGGTAACTATTATAGTAGGTGTAGGAGTAAAGATATGATTGCCATTG
>Frequency_1_QualityScore_FDHHHHHJJJJIIJJIIJJIIIIJJJJJJJIJJJIGIJJJJJEHIJJJJJGIJIHHGHHHHFFFFFCEECCEED=CCDDDDDEDDDFDDDDDDD_Mismatch_0_Sense_+_Library_PoolC
GCCATATTCCTTACGTCTGTGTCGCTTTTCACTGGAGCATCGAAGGACGGTAACTATTATAGTAGGTGTAGGAGTAAAGATATGATTGCCATTG
>Frequency_5_QualityScore_FFHGHGHFHIIIHGHIIHGHIEGHIIIHIHJJHIIHHGIIHHHIJIIIHGIIJIIIIIDDFFGFFFEDDABCDCDDCDDDCDCDBDCDD_Mismatch_0_Sense_+_Library_PoolT
TTATTGTATTTGGTTGGGAGGAGCTTTGCACTTTTAGTTGTAACTTGCTATTTTAGCGTTTGTTCTCGTTTAATATGACCGGAAATTCA
>Frequency_2_QualityScore_EFGGHGGHHIIJIIIIJJGIIGIIIJJJJIJJJJJJIIIJJIIJJIIJJIIIJIIIIJEIHGDFEFEEECDDDDDEEBCDDDBDCDBCC_Mismatch_0_Sense_+_Library_PoolC
TTATTGTATTTGGTTGGGAGGAGCTTTGCACTTTTAGTTGTAACTTGCTATTTTAGCGTTTGTTCTCGTTTAATATGACCGGAAATTCA
>Frequency_5_QualityScore_FDGHHHGHGGIJIJJIIIIIIJIHJGHHGHJJJJJJJJJJJIJIHIEHIJHHIIHIHHHHGGGGGFEDECCDCDCDDDDDDCD_Mismatch_1_Sense_+_Library_PoolT
GTTGGGAGGAGCTTTGCACTTTTAGTTGTAACTTGCTATTTTAGCGTTTGTTCTCGTTTAATATGACCGGAAATTCAAAAGCA
>Frequency_5_QualityScore_EFHHHHHHIHIIIHIHIHHHJJIJHIIHIIIJIIIIFHIJHIIJJIHHIIIIHHHGGIHFEEEEEEEDDCCCC_Mismatch_1_Sense_+_Library_PoolT
GCTTTGCACTTTTAGTTGTAACTTGCTATTTTAGCGTTTGTTCTCGTTTAATATGACCGGAAATTCAAAAGCA
>Frequency_5_QualityScore_FFHHHHHJJJJJJIJJJJHIJJJJJIIJJIJJJHIIJJIIJIIIJIJIJHHHHIJGHBFGGHHFFFFFFEEEEEEEEDDDEDDDDDDDDDEDDE_Mismatch_1_Sense_+_Library_PoolT
TGTGTCGCTTTTCACTGGAGCATCGAAGGACGGTAACTATTATAGTAGGTGTAGGAGTAAAGATATGATTGCCATTGAATTGGCATGCTATGTG
>Frequency_1_QualityScore_FFHHHHHJJJJJJJJJJJEHIJJJJJJJJGHIIGGIIIIJJIJIJHGIG@DGHIJFE=?EFDEFFFEEEFEEEDDDDCCDEDDDDDDDDDDDEE_Mismatch_1_Sense_+_Library_PoolC
TGTGTCGCTTTTCACTGGAGCATCGAAGGACGGTAACTATTATAGTAGGTGTAGGAGTAAAGATATGATTGCCATTGAATTGGCATGCTATGTG
>Frequency_5_QualityScore_FFHHHGGHIIIIIJGHFGFIJHHIJHIIHIIIHIIIIHIIIIJGIIIIHIIJJIJIIHIJIGFDEDDEDBCDECCCEDC@BBACCBC>BCCCCC_Mismatch_1_Sense_+_Library_PoolT
TACTCAGCTTCTGGCCATATTCCTTACGTCTGTGTCGCTTTTCACTGGAGCATCGAAGGACGGTAACTATTATAGTAGGTGTAGGAGTAAAGAT
>Frequency_1_QualityScore_FFHHHHHJJJJJJJGIIJJJJJJJJJJJIJJJIJIJJJJJJJJIIJIJIIJJJJJJJJJIHHFDFDDEEEEEFEDDFEDCDDDDDDD<CCCDDC_Mismatch_1_Sense_+_Library_PoolC
TACTCAGCTTCTGGCCATATTCCTTACGTCTGTGTCGCTTTTCACTGGAGCATCGAAGGACGGTAACTATTATAGTAGGTGTAGGAGTAAAGAT
>Frequency_5_QualityScore_FFBGHHHJJJJJJJJJHIJJHIHIJJJJJJJIJJJJHIJJJJJHIHHHGHGCEFEFEEEEFEECEEDACDDCDCD?CCCCCDDEDEEEDDDDDD_Mismatch_0_Sense_+_Library_PoolT
GGCCATATTCCTTACGTCTGTGTCGCTTTTCACTGGAGCATCGAAGGACGGTAACTATTATAGTAGGTGTAGGAGTAAAGATATGATTGCCATT
>Frequency_5_QualityScore_BEGGEDGIHHHIFHIHHGHIHFGIIHHHHGIIIHHHHHHGHHIHIHIIIHIGGHHGGDEFGFGFEEDBC@CDCEEEDCCCABCACCCCCACBBC_Mismatch_2_Sense_+_Library_PoolT
TATTGTAGTTGGTTGGGAGGAGCTTTGCACTTTTAGTTGTAACTTGCTATTTTAGCGTTTGTTCTCGTTTAATATGACCGGAAATTCAAAAGCA
>Frequency_5_QualityScore_FFHHHHHJJJJIJIJJJJJJJIJIJGIJJIJIJJJIIIJIHIIIIJJJIIIJGHHHGFDEFEEEDDCDDADDDDDCDDDCDCBCDDDEEDDDDD_Mismatch_0_Sense_+_Library_PoolT
AAAATTCCCGGAGAACAAAATAAAGAATGATATTGAAGGAAAAGAGGCAGAGAAAAAGCACAGGCGTTACTCGGCTTCTGGCCATATTCCTTAC
>Frequency_5_QualityScore_DEFEDFGFEDGGGIBEFBGFFFFFFGFFFGDGGFGECEGGBGDCGGCEA?EFGFGFGGECFFF_Mismatch_1_Sense_+_Library_PoolT
TTTAGTTGTAACTTGCTATTTTAGCGTTTGTTCTCGTTTAATATGACCGGAAATTCAAAAGCA
>Frequency_5_QualityScore_FFHHHHHJJJJJIJJIGIIIIHHHIJFHIJJJJJJJJIIIJJJJJIJIIJIJJHHHHFGGFFFFFFDD@>BCDDEEEDDDDCBCDDCDDDDDDD_Mismatch_1_Sense_+_Library_PoolT
AACAAAATAAAGAATGATATTGAAGGAAAAGAGGCAGAGAAAAAGCACAGGCGTTACTCAGCTTCTGGCCATATTCCTTACGTCTGTGTCGCTT
>Frequency_5_QualityScore_EEFEFHHIIGHIIIGIIGGGIIIIIIIHIIIGIHIIHHHIIIIJIHIIIIIJHIFGGHEFGGGGDCEDE@CCE@CCCCAABDCDC_Mismatch_0_Sense_+_Library_PoolT
TGTATTTGGTTGGGAGGAGCTTTGCACTTTTAGTTGTAACTTGCTATTTTAGCGTTTGTTCTCGTTTAATATGACCGGAAATTCA
>Frequency_5_QualityScore_FFHHGGHJHJJJIJHHCGEGIHGFFHHHGIFHHHIIIJJHHHHFHHIIHIIHIIHFHHIHCEEGHHHCEDFFEEEFEECADDDDACC@CBCB?B_Mismatch_0_Sense_+_Library_PoolT
TGAGACTGAGGCTCAGACAGCTCATTCTAGTCCAAATCAGAAGCCTGACACTCAGACTGGTTATCCTAATGCAGCTCAGAAGGCAGCGCTGGTG
>Frequency_5_QualityScore_FFHGHEGIJIIIJJJIJJJJJJJIJIIIJIJJJJJJJIJJIHHHIIHIIJIGHHIIJEHIIJHIJGGHHDFFFFFEEEEEDDDDDDEDEEDDDD_Mismatch_2_Sense_+_Library_PoolT
AGGAGTAAAGATATGATTGCCATTGAATTGGCATGCTATGTGTCTTATTGTAGTTGGTTGGGAGGAGCTTTGCACTTTTAGTTGTAACTTGCTA
>Frequency_2_QualityScore_FFHHHCFIJIIJJJIJJJJIJJJJJJJJJJJJJJIJJJJJIJIIJJJJJJIIIIIJJGIIJIIIJFHGHGFFFFFEEEEEEEDDCDEDEEDDDE_Mismatch_2_Sense_+_Library_PoolC
AGGAGTAAAGATATGATTGCCATTGAATTGGCATGCTATGTGTCTTATTGTAGTTGGTTGGGAGGAGCTTTGCACTTTTAGTTGTAACTTGCTA
>Frequency_5_QualityScore_FFGHHGHIIIIIIIIIFHGHIGHIHHEHIGEHIJHFHHIHHFGGGIGGIGIFHIIIJJIIHGHGGEEGEEFEEEEEEEDDDEECCD=AABACDD_Mismatch_2_Sense_+_Library_PoolT
TTGCCATTGAATTGGCATGCTATGTGTCTTATTGTAGTTGGTTGGGAGGAGCTTTGCACTTTTAGTTGTAACTTGCTATTTTAGCGTTTGTTCT
>Frequency_1_QualityScore_DFHDHHHJIGHIJEHHIEGHIGIIEGGGIJJIGHGFABGCGGHEHGIIJIIJJJIJJHHHHHHFFFFFFEEEEEEDDEEDEEDDCD@DDDACDE_Mismatch_2_Sense_+_Library_PoolC
TTGCCATTGAATTGGCATGCTATGTGTCTTATTGTAGTTGGTTGGGAGGAGCTTTGCACTTTTAGTTGTAACTTGCTATTTTAGCGTTTGTTCT
>Frequency_5_QualityScore_FFHHHGGJJJJJJHIEHHHHIJJJJIIJJHIIJHIIIJJIIIJJIIIJJFHIIJJJIIJIIIGFBDCDDDDEDDDDDDDCBBCCCCDD>BC_Mismatch_1_Sense_+_Library_PoolT
TTACTCAGCTTCTGGCCATATTCCTTACGTCTGTGTCGCTTTTCACTGGAGCATCGAAGGACGGTAACTATTATAGTAGGTGTAGGAGTAA
>Frequency_1_QualityScore_FFHHHHHIJJJJJGIBHHIJIIHIJJGJJGIJJIJHJJIJJJJJIJJJJIIJJIJJIJJJJJHFBEDEEEEEEFEDFDED>@ACDDCDCDD_Mismatch_1_Sense_+_Library_PoolC
TTACTCAGCTTCTGGCCATATTCCTTACGTCTGTGTCGCTTTTCACTGGAGCATCGAAGGACGGTAACTATTATAGTAGGTGTAGGAGTAA
>Frequency_5_QualityScore_FFHHHHHJIJGHIIIJJJHIGIJJHJHIJJIJJJJJJJJJJJJJJIIJIIJIJIIJIHIIIHFDDCDDDDCCCDCCDDEDCDDCCCCDDDCCDC_Mismatch_0_Sense_+_Library_PoolT
GAGGCCAGAGTCAGCCTGAGAATGAGAATGAGACTGCTGCTTCTAATCCAAATCAGAAGGCGGGGCTTCTCGATAAAATCAAAGAGAAAATTCC
>Frequency_1_QualityScore_FFHHGHHIJJEGIIIJJIGJCHIEGIJJIGJJJJIJJGIIIJJJJJJJIGIIGGIIIIGIIJFDDBDDDCCBCCABDDECDCCCCD9?CC3@@A_Mismatch_0_Sense_+_Library_PoolC
GAGGCCAGAGTCAGCCTGAGAATGAGAATGAGACTGCTGCTTCTAATCCAAATCAGAAGGCGGGGCTTCTCGATAAAATCAAAGAGAAAATTCC
>Frequency_5_QualityScore_FEHGGHGHIIJIHJIIIHHHIHFGFIIIIHJJIIIIIHIJJJJHIGIIIIIIEIH_Mismatch_0_Sense_+_Library_PoolT
TAGTTGTAACTTGCTATTTTAGCGTTTGTTCTCGTTTAATATGACCGGAAATTCA
>Frequency_5_QualityScore_FFHHHFGIIIIGHIGHIIGIHGHGHFHHHHIGHGHEGFBFHIFIGHIHGIIHGHI?EDEHIJIHFHGHGFFGFFEFECCCBABCBCD?BBABCD_Mismatch_0_Sense_+_Library_PoolT
CTGAGGCTCAGACAGCTCATTCTAGTCCAAATCAGAAGCCTGACACTCAGACTGGTTATCCTAATGCAGCTCAGAAGGCAGCGCTGGTGGATAA
>Frequency_5_QualityScore_FFHGFGGGIEHHIIIJJHIJJHIJHIGIJIJIIIIIHIIIJIHIIHJJIIIIHHFDFEFEDDCCDBCBCCBBDCBDACDC>BCCDDDBCCDDCC_Mismatch_0_Sense_+_Library_PoolT
ATTCCCGGAGAACAAAATAAAGAATGATATTGAAGGAAAAGAGGCAGAGAAAAAGCACAGGCGTTACTCGGCTTCTGGCCATATTCCTTACGTC
>Frequency_5_QualityScore_FFBFGGHIGHDHIIIGIHJJIJIJJJIIJJIIJJIJIJJIHJIIJHIHHIIEIIIFGGFGHIEGHHIGFFEEFEDEEEEDDDDDDDCCDCDDDE_Mismatch_2_Sense_+_Library_PoolT
GGTGTAGGAGTAAAGATATGATTGCCATTGAATTGGCATGCTATGTGTCTTATTGTAGTTGGTTGGGAGGAGCTTTGCACTTTTAGTTGTAACT
>Frequency_1_QualityScore_FFCFFHHJGHEHIJJJJJJIIJJJJJIJJJJJJJJJJJJJJJJJJIJIIJJHIJJIGIHHIJFHIJJJHHFFFFDEEEEEDDDDDDCCDDDDDE_Mismatch_2_Sense_+_Library_PoolC
GGTGTAGGAGTAAAGATATGATTGCCATTGAATTGGCATGCTATGTGTCTTATTGTAGTTGGTTGGGAGGAGCTTTGCACTTTTAGTTGTAACT
>Frequency_5_QualityScore_FFHHHGHJGHIIHIJJIIIIIJHIIHJJIIHIIIHIIJJIJIIIGHIIGGGHGGGGFEFEEEDEDDDDDDDDDD@CCCDDEDDDDDDDDDDDDC_Mismatch_0_Sense_+_Library_PoolT
CCCGGAGGTCAGACTGAGACTGAGGCTCAGACAGCTCATTCTAGTCCAAATCAGAAGCCTGACACTCAGACTGGTTATCCTAATGCAGCTCAGA
>Frequency_5_QualityScore_EFHHHHGHIIIIIIHIJIIJJJFIJIJIJIIJIIHJJGIIIIHIJHHHIIIIHGHGHHGGFBEEEDEEEBDDDEDDDDDDDCDDEDDDDDDDDD_Mismatch_1_Sense_+_Library_PoolT
CGTCTGTGTCGCTTTTCACTGGAGCATCGAAGGACGGTAACTATTATAGTAGGTGTAGGAGTAAAGATATGATTGCCATTGAATTGGCATGCTA
>Frequency_1_QualityScore_FFHHGHHIHJJJJIJJJFIJJJHIIJJJJGIJIIJJJFHIJJIJJJIIJGIIJ@EHHHHHFDFFFFEEECEEEEDDDCDDDDDDEDDDDDDDDD_Mismatch_1_Sense_+_Library_PoolC
CGTCTGTGTCGCTTTTCACTGGAGCATCGAAGGACGGTAACTATTATAGTAGGTGTAGGAGTAAAGATATGATTGCCATTGAATTGGCATGCTA
>Frequency_5_QualityScore_FBFGGFGGGIIFHHHCFHIGGHIFFHHIGHHHHGGGHHHHHJGGGIHHHGGFFHGFF?BCDDEEFEDCDABAABB@CCCCBBBCCCBCCCCCBB_Mismatch_1_Sense_+_Library_PoolT
GAATGATATTGAAGGAAAAGAGGCAGAGAAAAAGCACAGGCGTTACTCAGCTTCTGGCCATATTCCTTACGTCTGTGTCGCTTTTCACTGGAGC
>Frequency_1_QualityScore_FFHHHHHJHIIGHHIHIJJIIIJIIJIJJJJJIJIIJIJJFGGJJJIJIJJHHHHHHFFFFDEEFEDEECDDBDDCDDDDBDDDDDDDDDDCDD_Mismatch_1_Sense_+_Library_PoolC
GAATGATATTGAAGGAAAAGAGGCAGAGAAAAAGCACAGGCGTTACTCAGCTTCTGGCCATATTCCTTACGTCTGTGTCGCTTTTCACTGGAGC
>Frequency_5_QualityScore_EEHGEGFGHIHIHIHGHHEHHIIHIIIJIJIIHHHHIHIIHIIIHIHIIHHHGGIGHIHEEEFHEEEEDDCCEEDCCCBCCCCCCC_Mismatch_1_Sense_+_Library_PoolT
TTGTAGTTGGTTGGGAGGAGCTTTGCACTTTTAGTTGTAACTTGCTATTTTAGCGTTTGTTCTCGTTTAATATGACCGGAAATTCA
>Frequency_5_QualityScore_DFHGHHGHIJJGHIFHIIJJIJHIIJJJIIGHIHIJJJJJJJJIIIJJIIIDHHIGHHIGHGFFFEEEEDDCDBCBCCDCDD_Mismatch_0_Sense_+_Library_PoolT
ATTTGGTTGGGAGGAGCTTTGCACTTTTAGTTGTAACTTGCTATTTTAGCGTTTGTTCTCGTTTAATATGACCGGAAATTCA
>Frequency_2_QualityScore_EFHHHHGIJJJIIIFHIIIJJIJJJJJJGIGIJIJIJJJJJJIIJJJJJIIDGIGEGGGGFDEDEEEEECEECDBCDCDDDD_Mismatch_0_Sense_+_Library_PoolC
ATTTGGTTGGGAGGAGCTTTGCACTTTTAGTTGTAACTTGCTATTTTAGCGTTTGTTCTCGTTTAATATGACCGGAAATTCA
>Frequency_5_QualityScore_FFHHHHHJJHIJGIIJJJIIIJIIJJGIGIJIJIJJJJJJIIJJJJHIIHIJJHIIHHGFFFFEEEFEEBACBCDDDDDDEDDDDD_Mismatch_1_Sense_+_Library_PoolT
TTGGTTGGGAGGAGCTTTGCACTTTTAGTTGTAACTTGCTATTTTAGCGTTTGTTCTCGTTTAATATGACCGGAAATTCAAAAGCA
>Frequency_1_QualityScore_FFHHFHHJIIIJIIJJIJJIIIJJJJJJHIIIIIIJIJIJIJJJIJIGI@GHIGIIIGHHFFF@DDEEDCCDBBDDDDDCCCCCBD_Mismatch_1_Sense_+_Library_PoolC
TTGGTTGGGAGGAGCTTTGCACTTTTAGTTGTAACTTGCTATTTTAGCGTTTGTTCTCGTTTAATATGACCGGAAATTCAAAAGCA
>Frequency_5_QualityScore_FFHHHGHJGIIIJJJJIJIJJJIIHIJHIJJJJJJJJJJJJJIIIGHIIHIJJJIIIIIHHGHGFGGFDDCDDDDDDDDDDD_Mismatch_1_Sense_+_Library_PoolT
TTGGGAGGAGCTTTGCACTTTTAGTTGTAACTTGCTATTTTAGCGTTTGTTCTCGTTTAATATGACCGGAAATTCAAAAGCA
>Frequency_1_QualityScore_FFHDDFFIIGIJJJJIJGIIHIHGFGEHHIICHBAGIIIIIIIGIDHFHGEHIGIGHIIIJHHHCHFECDDDDCDCCCCDDD_Mismatch_1_Sense_+_Library_PoolC
TTGGGAGGAGCTTTGCACTTTTAGTTGTAACTTGCTATTTTAGCGTTTGTTCTCGTTTAATATGACCGGAAATTCAAAAGCA
>Frequency_5_QualityScore_FFHHHHHIJIIJJFHIIJGIJIIHIGHIIFHFIIJHIFHIIIIJIICFGIIIJIJIIHHHHHGGFFEFEEEDCDDEDDCDEDDDDDDDDACDDC_Mismatch_2_Sense_+_Library_PoolT
CATCGAAGGACGGTAACTATTATAGTAGGTGTAGGAGTAAAGATATGATTGCCATTGAATTGGCATGCTATGTGTCTTATTGTAGTTGGTTGGG
>Frequency_5_QualityScore_FFHHHHGIIIJGHHEGIIJJIIHIIJJIHIGIHHHIIIJIIJIIIIHIIIJGHHGFGGGHGEEEDDDDDDCCCDCBBADDDDDBBDCDDBCCC@_Mismatch_1_Sense_+_Library_PoolT
ATTTGGTTGGGAGGAGCTTTGCACTTTTAGTTGTAACTTGCTATTTTAGCGTTTGTTCTCGTTTAATATGACCGGAAATTCAAAAGCTGTGAAA
>Frequency_5_QualityScore_FFHHEHHJJJJIJIJJJJHIIJHIHIJJJJJJJJJJJJIJJJJJJHIJJHIIIGFGFGFGEEFEEDDEDDCDDDDDDBCDDDDDDEDEEEDDDD_Mismatch_0_Sense_+_Library_PoolT
CTGGCCATATTCCTTACGTCTGTGTCGCTTTTCACTGGAGCATCGAAGGACGGTAACTATTATAGTAGGTGTAGGAGTAAAGATATGATTGCCA
>Frequency_2_QualityScore_FFHHEHHIIIJIIJJJJJHIJIHHIIIIJJJJIIIJJJHHIJIIHIHIJHEHHCACHHCEEEFEEEEEEDBACCCCCAAACCCCDECDEECCCC_Mismatch_0_Sense_+_Library_PoolC
CTGGCCATATTCCTTACGTCTGTGTCGCTTTTCACTGGAGCATCGAAGGACGGTAACTATTATAGTAGGTGTAGGAGTAAAGATATGATTGCCA
>Frequency_5_QualityScore_FFHHHHHIJJJIJHIIJIFHHIIJJJIJJJJJJIJIJIIIJJJIJJJJJICEHGHHHHHFEHGEFFED?=?CDDDDCDBDDDCCCCDABBBDDD_Mismatch_0_Sense_+_Library_PoolT
GCCTGACACTCAGACTGGTTATCCTAATGCAGCTCAGAAGGCAGCGCTGGTGGATAAAGTCAAAGGGGTGCTTCCCGGAGGCCAGAGTCAGCCT
>Frequency_5_QualityScore_FFHHHGHJJJJJJJJJHIIIIJIJIJJJJJJJJJJJJHIEHIJIJJJJJJJIJIIHHGHGFEFEDDEDDCCDDDDDDDDDCDDDDCDDBBDDED_Mismatch_1_Sense_+_Library_PoolT
AGAGGCAGAGAAAAAGCACAGGCGTTACTCAGCTTCTGGCCATATTCCTTACGTCTGTGTCGCTTTTCACTGGAGCATCGAAGGACGGTAACTA
>Frequency_1_QualityScore_FFHHHHHJIJJJJJJJIJIJJJIJHIJJJJJJJJJJJJIEFHJJJJJJJJIJJFHGHHFFFFDCDDDDDCCDDCBDDDDBCCDDBDDDDDDDED_Mismatch_1_Sense_+_Library_PoolC
AGAGGCAGAGAAAAAGCACAGGCGTTACTCAGCTTCTGGCCATATTCCTTACGTCTGTGTCGCTTTTCACTGGAGCATCGAAGGACGGTAACTA
>Frequency_5_QualityScore_FFHHHHHJJJJJJJJJJJJJIIIJJIJJJJJJJJJJIJHJJJJJIIIJGHIJJIIIJIHHHFFFFEDCDCDDDCDDDDDDDDDDDDDDCDCCCD_Mismatch_0_Sense_+_Library_PoolT
ATCAAAGAGAAAATTCCCGGAGAACAAAATAAAGAATGATATTGAAGGAAAAGAGGCAGAGAAAAAGCACAGGCGTTACTCGGCTTCTGGCCAT
>Frequency_5_QualityScore_EFGEHGFHHHJDFIIHGHIGHFIFGHIFHHHIIHIEHHEFGIJIJHIIIJIJJIIIHIIHIIGFFGGFFCDEDDDDCDEDCCCBCDD@BDDDBC_Mismatch_2_Sense_+_Library_PoolT
TCGAAGGACGGTAACTATTATAGTAGGTGTAGGAGTAAAGATATGATTGCCATTGAATTGGCATGCTATGTGTCTTATTGTAGTTGGTTGGGAG
>Frequency_1_QualityScore_DFHHHHHHIIJFGIJJIIJGIIJJIJJGHHIJJHHCHIJHHIIJJJJJJJJJJHHHHHHHFFFFFEEDECDFDCDDACEDEEDDDDDBDDDDDD_Mismatch_2_Sense_+_Library_PoolC
TCGAAGGACGGTAACTATTATAGTAGGTGTAGGAGTAAAGATATGATTGCCATTGAATTGGCATGCTATGTGTCTTATTGTAGTTGGTTGGGAG
>Frequency_5_QualityScore_FFHHHHHJJIJJIJIJGJFHHIJJJJIJHIJIJJJIIJJJJIIIIJJJJJJIIIHHIHGGGGGEEEFEDBCBDCDDDDDBCDDDDDEDDDDDDD_Mismatch_0_Sense_+_Library_PoolT
GCTTCCCGGAGGCCAGAGTCAGCCTGAGAATGAGAATGAGACTGCTGCTTCTAATCCAAATCAGAAGGCGGGGCTTCTCGATAAAATCAAAGAG
>Frequency_1_QualityScore_FFHHHGHJJIJIJIGICHDFGGIJJJFHFIIJIJHGHICGFFEHIGIIIHFHHGHCDCCDEDEECEEDBDBDBDDDDDCBCDADDDDC>CCCAC_Mismatch_0_Sense_+_Library_PoolC
GCTTCCCGGAGGCCAGAGTCAGCCTGAGAATGAGAATGAGACTGCTGCTTCTAATCCAAATCAGAAGGCGGGGCTTCTCGATAAAATCAAAGAG
>Frequency_5_QualityScore_FFHHGHHJIJJJJJHHIIGHHIIIIIIJJIIJJJGIJJHHIIIIIGHIIDFIGHEFGGGFFEFDE@CBD@CCD@CCDDDDDDDDEEDDDDDDDD_Mismatch_1_Sense_+_Library_PoolT
CCATATTCCTTACGTCTGTGTCGCTTTTCACTGGAGCATCGAAGGACGGTAACTATTATAGTAGGTGTAGGAGTAAAGATATGATTGCCATTGA
>Frequency_2_QualityScore_CCEGCGGECECEGHBBGC=;AEFEHIFIHGHGHEGEFIHFEECBDCFEA9CGGGIGEFGGFADAB4=9@>?BC9;ACCCCCCCAACCCCCCCBA_Mismatch_1_Sense_+_Library_PoolC
CCATATTCCTTACGTCTGTGTCGCTTTTCACTGGAGCATCGAAGGACGGTAACTATTATAGTAGGTGTAGGAGTAAAGATATGATTGCCATTGA
>Frequency_5_QualityScore_FFGHFGHIJIJJIIJJIJJJJIHIHIJIJIHIIIIJJJJJJIIIIJJJJJJJIIEGGFFFGEECDDEEEDDD?AABCCCC@AB@CCDDDDC?@A_Mismatch_0_Sense_+_Library_PoolT
AGAAGCCTGACACTCAGACTGGTTATCCTAATGCAGCTCAGAAGGCAGCGCTGGTGGATAAAGTCAAAGGGGTGCTTCCCGGAGGCCAGAGTCA
>Frequency_1_QualityScore_FFHHHHHJJJJJJJJIJIJJJJGHIIJJJJJJIJJJJIJJIJIIIJJIJJIIJGCHHHHFFFFFEFEEEEDD@BDCDDDDDDBDDDDDDDDCCC_Mismatch_0_Sense_+_Library_PoolC
AGAAGCCTGACACTCAGACTGGTTATCCTAATGCAGCTCAGAAGGCAGCGCTGGTGGATAAAGTCAAAGGGGTGCTTCCCGGAGGCCAGAGTCA
>Frequency_5_QualityScore_FFHHGGHJJJJHIJJJHIJHIJJJIIJIJJJJJJJHIJIIJIJJJJJIJJJJJJIJHIJIGGHGHFEFFCEDEEEDDDDCBCCDDDDCDDCCCD_Mismatch_0_Sense_+_Library_PoolT
ATTGTATTTGGTTGGGAGGAGCTTTGCACTTTTAGTTGTAACTTGCTATTTTAGCGTTTGTTCTCGTTTAATATGACCGGAAATTCAAAAGCTG
>Frequency_5_QualityScore_DEFHGFFGHFCACEEGGEHHHGGIDEHHBFFGGGEFHFFGGGHHGHHDE@EDHFEEHHFEEGGDCD?BB_Mismatch_0_Sense_+_Library_PoolT
CTTTTAGTTGTAACTTGCTATTTTAGCGTTTGTTCTCGTTTAATATGACCGGAAATTCAAAAGCTGTGA
>Frequency_5_QualityScore_FDGHHHHJFHIJHIIIGHHIJIIJHIJJIJIJHIJHJJJJJJJJHIIIIJIIIDHIIGHHHGGFFEEEEDEEEEDCDDDDDDDDDDDDCCCBCD_Mismatch_0_Sense_+_Library_PoolT
GTATTTGGTTGGGAGGAGCTTTGCACTTTTAGTTGTAACTTGCTATTTTAGCGTTTGTTCTCGTTTAATATGACCGGAAATTCAAAAGCTGTGA
>Frequency_5_QualityScore_FFHHHHHJIJIJJJJIJJJJJHHIJJJJJIJIJJJJJIIJJJJJJJJJIJIJFHHGFGGHGGEFFFEDEDDDDDDDDDDDDDDCDDCCDDDDDC_Mismatch_1_Sense_+_Library_PoolT
ATATTGAAGGAAAAGAGGCAGAGAAAAAGCACAGGCGTTACTCAGCTTCTGGCCATATTCCTTACGTCTGTGTCGCTTTTCACTGGAGCATCGA
>Frequency_2_QualityScore_FFHHHGHJJJHIIJIIIJGIIIIIIJJJJGIIIIJJJIIJJJJIJJJJIJIJEGIHGGGFGGEEEEEEEDEECCDCCDDDDDDDCCCCDCCCCC_Mismatch_1_Sense_+_Library_PoolC
ATATTGAAGGAAAAGAGGCAGAGAAAAAGCACAGGCGTTACTCAGCTTCTGGCCATATTCCTTACGTCTGTGTCGCTTTTCACTGGAGCATCGA
>Frequency_5_QualityScore_FFHHHHGEGHIIJJJIIGIIJIIIIJIIIJJJJJJIJIJJJJJJIJJJJJIJIIJIHHIGCDCDDDDDCCDBBDCDCCDCCDCCDDDBCBCCBB_Mismatch_0_Sense_+_Library_PoolT
GCCAGAGTCAGCCTGAGAATGAGAATGAGACTGCTGCTTCTAATCCAAATCAGAAGGCGGGGCTTCTCGATAAAATCAAAGAGAAAATTCCCGG
>Frequency_4_QualityScore_EDGEGGFIDEHGIHGFGGDIEHIIIIHIHIIHIHIEHEFIHGGHHIIGFIIIIHIGGHGIIFFCDEEE_Mismatch_0_Sense_+_Library_PoolT
AGCTTTGCACTTTTAGTTGTAACTTGCTATTTTAGCGTTTGTTCTCGTTTAATATGACCGGAAATTCA
>Frequency_1_QualityScore_FFHHHHHJJJJJJJIJIJJJJJJJJIJJIJJJJJJIIGHIJHIJJJJHIIJIJIJJJJJJIHHFFFFF_Mismatch_0_Sense_+_Library_PoolC
AGCTTTGCACTTTTAGTTGTAACTTGCTATTTTAGCGTTTGTTCTCGTTTAATATGACCGGAAATTCA
>Frequency_4_QualityScore_FFHHHHHJJJJJJJIJJJJIJJJJJJJIJIIIJJJJJIJJIIIIIHIIIIIHIGHGGGGGFEEDDDCDDDDDCCBDDDDCDCDDCDCDCCDCCD_Mismatch_0_Sense_+_Library_PoolT
CGATAAAATCAAAGAGAAAATTCCCGGAGAACAAAATAAAGAATGATATTGAAGGAAAAGAGGCAGAGAAAAAGCACAGGCGTTACTCGGCTTC
>Frequency_1_QualityScore_FFHHHHHJJJJJJIJJJJJJJJJJJIJJEHHJJJJJJJGIIHJEHHIIIJIJJIIHHHHHFFFFDCCDDCDDDDDDDDDDDBDDDDDDBBDDDD_Mismatch_0_Sense_+_Library_PoolC
CGATAAAATCAAAGAGAAAATTCCCGGAGAACAAAATAAAGAATGATATTGAAGGAAAAGAGGCAGAGAAAAAGCACAGGCGTTACTCGGCTTC
>Frequency_4_QualityScore_FFHHHHGEGHIJJJJJJJIJJGHJHIIIJJJJJJJJIJJJJGIIJIJJHIIIHIJIDFEFFDEFEEEEDCDDBDCDDDCD?CCCCCDCEDEEDD_Mismatch_0_Sense_+_Library_PoolT
CTTCTGGCCATATTCCTTACGTCTGTGTCGCTTTTCACTGGAGCATCGAAGGACGGTAACTATTATAGTAGGTGTAGGAGTAAAGATATGATTG
>Frequency_1_QualityScore_FFHHHHHIHIJIJJJJJJJJJGIJJHIJJJJJJJJJIIJJJHIIIIJJIIJJIJHHFFFFECEEEEEDEDEDCCCDDDCDCCDDDDCCEDEEED_Mismatch_0_Sense_+_Library_PoolC
CTTCTGGCCATATTCCTTACGTCTGTGTCGCTTTTCACTGGAGCATCGAAGGACGGTAACTATTATAGTAGGTGTAGGAGTAAAGATATGATTG
>Frequency_4_QualityScore_FFHHEFHGHIGIJJIIIIIJJJJJIIIIGIIJIIIJIJFHIIIGIJIHIIIIHIIHIGHGGGFFE_Mismatch_1_Sense_+_Library_PoolT
CTTTTAGTTGTAACTTGCTATTTTAGCGTTTGTTCTCGTTTAATATGACCGGAAATTCAAAAGCA
>Frequency_1_QualityScore_DDHFHHH@GHGHIIIIIIIIIIIIII@GEHIIGGIBHIFGIIIIIIIIIIIIGIIG@HHHHHHEE_Mismatch_1_Sense_+_Library_PoolC
CTTTTAGTTGTAACTTGCTATTTTAGCGTTTGTTCTCGTTTAATATGACCGGAAATTCAAAAGCA
>Frequency_4_QualityScore_FFHHHHGJJJIJIJJIIJJJIHGGGGFEEEEDEEEDDDDDDDDDDDDDCDDDDCDCCDDDDDDDDDDDCCCCDEEEEDDDDBCDDDDDDCCCAC_Mismatch_0_Sense_+_Library_PoolT
AATCCAAATCAGAAGGCGGGGCTTCTCGATAAAATCAAAGAGAAAATTCCCGGAGAACAAAATAAAGAATGATATTGAAGGAAAAGAGGCAGAG
>Frequency_4_QualityScore_FEHGHHHJJJIJJJJJJIIIIHIIIJJJJJJJIJJJJGIIJJJJIIIIIIIJGGHHGGGGGFFEEEEEC?BCDDDDACDDDCDDEDEEECDDDD_Mismatch_0_Sense_+_Library_PoolT
TGGCCATATTCCTTACGTCTGTGTCGCTTTTCACTGGAGCATCGAAGGACGGTAACTATTATAGTAGGTGTAGGAGTAAAGATATGATTGCCAT
>Frequency_4_QualityScore_FFHHHHHJJIJJJJFIIIJJJJJJJHIJJHHIIJIIIIJIIGGIJDGGHHHEGCGGHGGHHGHGGFFFFEFEEEDDEDDDDDDDDCEDCEBCCD_Mismatch_1_Sense_+_Library_PoolT
TCGCTTTTCACTGGAGCATCGAAGGACGGTAACTATTATAGTAGGTGTAGGAGTAAAGATATGATTGCCATTGAATTGGCATGCTATGTGTCTT
>Frequency_4_QualityScore_EFGGHGGHHHIIHIIFGIFHGIIIHHHIIIIIIABEFHIIGIHGGEEEEDCCABCCCDDCBCBCDDDDC=ACCCCCDDDDDBCCDDCCCACCCC_Mismatch_0_Sense_+_Library_PoolT
AGAAGGCAGCGCTGGTGGATAAAGTCAAAGGGGTGCTTCCCGGAGGCCAGAGTCAGCCTGAGAATGAGAATGAGACTGCTGCTTCTAATCCAAA
>Frequency_4_QualityScore_EEHGHHGHIIJIIIHIIIJJIIIJIJJJHIHIJIIIJJJJJJHIIJJIIIIEIIIHIIHGGGGEEEEDEDDEECCBBCDCDDCDDDCC_Mismatch_1_Sense_+_Library_PoolT
ATTTGGTTGGGAGGAGCTTTGCACTTTTAGTTGTAACTTGCTATTTTAGCGTTTGTTCTCGTTTAATATGACCGGAAATTCAAAAGCA
>Frequency_3_QualityScore_EEFFGFCGFHHHFFHEFGDFFEHEFHEEIHCEDCGIHDFFDGGHFFHIHHG?BDGEBDDDB?>BCDDED?CCC>@BCCAAACECCCCC_Mismatch_1_Sense_+_Library_PoolC
ATTTGGTTGGGAGGAGCTTTGCACTTTTAGTTGTAACTTGCTATTTTAGCGTTTGTTCTCGTTTAATATGACCGGAAATTCAAAAGCA
>Frequency_4_QualityScore_FFHHHHGIIGIHIIIIHIIHIIIIIIIHIIIIIIGIIGIIIIIIJIGIHHHIHIIGBFGFFEEDDDCCDDDDDDDDDCDABCDCDEEDDDCDCA_Mismatch_1_Sense_+_Library_PoolT
AATTCCCGGAGAACAAAATAAAGAATGATATTGAAGGAAAAGAGGCAGAGAAAAAGCACAGGCGTTACTCAGCTTCTGGCCATATTCCTTACGT
>Frequency_4_QualityScore_FFHHHDGIHIIJJJHIJJJJJJJ?EGIIJJJJJIIIIIIIIIEHHIIIHHGGFEFFEEEEEEEEDDDDDCCDDDDDDEEDDCDDDDDDDCCCDB_Mismatch_0_Sense_+_Library_PoolT
GCTGGTGGATAAAGTCAAAGGGGTGCTTCCCGGAGGCCAGAGTCAGCCTGAGAATGAGAATGAGACTGCTGCTTCTAATCCAAATCAGAAGGCG
>Frequency_4_QualityScore_FFGHFGHJIJJJIJIJJJIIIIHIGIIIJIJJJJJJJIIIJJJJJJJIJJGIIIIJJDDDDCCDDCCCDACDEDDDDDDDDCDCCCDDDDCCDA_Mismatch_0_Sense_+_Library_PoolT
AGAGTCAGCCTGAGAATGAGAATGAGACTGCTGCTTCTAATCCAAATCAGAAGGCGGGGCTTCTCGATAAAATCAAAGAGAAAATTCCCGGAGA
>Frequency_1_QualityScore_FFHHFHHJIJJJIJJJIJJIJJJJEIIJJJJJJJJJJJJJJJJIJJJJIJIJJJIJJDDDDDDDDDCCDBCDEDDDDDDDDDDDDDCDDDDDBB_Mismatch_0_Sense_+_Library_PoolC
AGAGTCAGCCTGAGAATGAGAATGAGACTGCTGCTTCTAATCCAAATCAGAAGGCGGGGCTTCTCGATAAAATCAAAGAGAAAATTCCCGGAGA
>Frequency_4_QualityScore_FFHHHHHIJJJJJJJJJJJIIIIIIJIIIIIIJGHIIJJJJJJJHHGIIIIGCEGGFEEDCCCCDDCCCABCCCD?BDCDDECDDCDDB@CDC>_Mismatch_0_Sense_+_Library_PoolT
CCCGGAGAACAAAATAAAGAATGATATTGAAGGAAAAGAGGCAGAGAAAAAGCACAGGCGTTACTCGGCTTCTGGCCATATTCCTTACGTCTGT
>Frequency_1_QualityScore_DD>FHFDHBG?GAGGGIII<?GFFHGHHGFFDGGEHGHIIHIEHCEGHCEGE9CCDEEECCBB@CC?@BBBCC5>:<CCACDDECCC@B?BCB@_Mismatch_0_Sense_+_Library_PoolC
CCCGGAGAACAAAATAAAGAATGATATTGAAGGAAAAGAGGCAGAGAAAAAGCACAGGCGTTACTCGGCTTCTGGCCATATTCCTTACGTCTGT
>Frequency_4_QualityScore_FEGGGHGJHHIIIGIGGIIJHIIGGIIJJIIHIIIJIGIHIJIJIJIIIIIIIJIJJJIJFHGGEGEFFEECDDDCDEEEDCCCCDCDDDD_Mismatch_1_Sense_+_Library_PoolT
TCTTATTGTAGTTGGTTGGGAGGAGCTTTGCACTTTTAGTTGTAACTTGCTATTTTAGCGTTTGTTCTCGTTTAATATGACCGGAAATTCA
>Frequency_1_QualityScore_DDHHHHHJHHHIJJJHIJJJHIJGHFIJJJJJJJJJJIJHIJIJJJJJJJJIJJJJIJIIEHGHBDFFFECDDBDDEEEDDDDDDBDDDDD_Mismatch_1_Sense_+_Library_PoolC
TCTTATTGTAGTTGGTTGGGAGGAGCTTTGCACTTTTAGTTGTAACTTGCTATTTTAGCGTTTGTTCTCGTTTAATATGACCGGAAATTCA
>Frequency_4_QualityScore_FFHHHHHJJJJJHFHIGGHIIIIIIIIIJIJJIJJIJJBGHIIIIHIEGGGIIIIFGGGEGGEADEEEEDD?BDDCDDDEDEEEDDCCDDDDDC_Mismatch_1_Sense_+_Library_PoolT
ATATTCCTTACGTCTGTGTCGCTTTTCACTGGAGCATCGAAGGACGGTAACTATTATAGTAGGTGTAGGAGTAAAGATATGATTGCCATTGAAT
>Frequency_1_QualityScore_FFHHHHHJJJJJHHJJHJHIIJJJJJJJJJJJJJJJJJJJJJJJIJJGGIIJIIHHHHHHHFFBDFFDEEECEDDDDDDEDEEEDDDDDDDDDD_Mismatch_1_Sense_+_Library_PoolC
ATATTCCTTACGTCTGTGTCGCTTTTCACTGGAGCATCGAAGGACGGTAACTATTATAGTAGGTGTAGGAGTAAAGATATGATTGCCATTGAAT
>Frequency_4_QualityScore_D>EGGGGIIJIIJJIIIIIHIJHGIIIIHHGIIIIHHHFHHGIIIIIIIIHJIIIIIGHG_Mismatch_0_Sense_+_Library_PoolT
GTAACTTGCTATTTTAGCGTTTGTTCTCGTTTAATATGACCGGAAATTCAAAAGCTGTGA
>Frequency_4_QualityScore_EEGHHHHJIIJIHHIJJIIHIIGIHIIGIIJJIIHIIIIIHGCFGHGGHHHHIGGGGGFECDDEDDDCDCCBDDCCACDCDDDDCCCBBCCACC_Mismatch_1_Sense_+_Library_PoolT
AAAAGAGGCAGAGAAAAAGCACAGGCGTTACTCAGCTTCTGGCCATATTCCTTACGTCTGTGTCGCTTTTCACTGGAGCATCGAAGGACGGTAA
>Frequency_1_QualityScore_FFHHHHHJJJJIIJJJJJIIIIIIJIJIJJJJJIJJJJJJJIIIJJJJIJJJJJJHHHHFEFFFDDDDDCCCCDDDCBDDDDDCCDDDDDD>BD_Mismatch_1_Sense_+_Library_PoolC
AAAAGAGGCAGAGAAAAAGCACAGGCGTTACTCAGCTTCTGGCCATATTCCTTACGTCTGTGTCGCTTTTCACTGGAGCATCGAAGGACGGTAA
>Frequency_4_QualityScore_EEFHGGGIIJJJGHIIJHIIDHIIJJJIIIHIIIJIHIIIIIIIGIIJIIJGIIIFIEEHGFFGGGEEECCDDDEEEDDDCCDCC@ACDDDDCD_Mismatch_0_Sense_+_Library_PoolT
TATTGTATTTGGTTGGGAGGAGCTTTGCACTTTTAGTTGTAACTTGCTATTTTAGCGTTTGTTCTCGTTTAATATGACCGGAAATTCAAAAGCT
>Frequency_4_QualityScore_FFHHHHHJIJJIIJJHIIJJIIJJJJJJJJJJJJJJIJGHHIIIIIIIGHEGGHGHHHGGGFBDCCDECBCCCDDDDDD_Mismatch_0_Sense_+_Library_PoolT
GAGCTTTGCACTTTTAGTTGTAACTTGCTATTTTAGCGTTTGTTCTCGTTTAATATGACCGGAAATTCAAAAGCTGTGA
>Frequency_4_QualityScore_FFHHHHHJIIIJJIIGIIHIIEIFIHIIIIIIJIJJHICGHIIIIIIIIIHGHHHGDFFFEEEDCEDDECDCCCDCDDDDCCCDCC??BCCECC_Mismatch_1_Sense_+_Library_PoolT
GAGGCAGAGAAAAAGCACAGGCGTTACTCAGCTTCTGGCCATATTCCTTACGTCTGTGTCGCTTTTCACTGGAGCATCGAAGGACGGTAACTAT
>Frequency_3_QualityScore_EEHHEGGIJJJJJJJFHHGIIGIGGIIIJIJEIIIJHIAEHIIIHHIIIIIHFGGGGGFFEEDBCEDDDCDDDDDDDDDDDDDCCCB?BCDDDC_Mismatch_1_Sense_+_Library_PoolC
GAGGCAGAGAAAAAGCACAGGCGTTACTCAGCTTCTGGCCATATTCCTTACGTCTGTGTCGCTTTTCACTGGAGCATCGAAGGACGGTAACTAT
>Frequency_4_QualityScore_ECEGGHGGIIJIIIIIIHIEGHHGGFIFFFIIHAGGIHIGGHHIIHEGHFGGGGFCDDEE?BCCDDDBCBABCCCDDDDDCDCBCDCACDCCCA_Mismatch_0_Sense_+_Library_PoolT
GAACAAAATAAAGAATGATATTGAAGGAAAAGAGGCAGAGAAAAAGCACAGGCGTTACTCGGCTTCTGGCCATATTCCTTACGTCTGTGTCGCT
>Frequency_3_QualityScore_FEGHHHGIFFHIIIIJJIIGIJJIJJJFFHIIIJJHIIJJJIHJIIAFHHIIEHFHGGFEDCCCDDDCBA=AACDDDECDCCCABCAAACDCCC_Mismatch_0_Sense_+_Library_PoolC
GAACAAAATAAAGAATGATATTGAAGGAAAAGAGGCAGAGAAAAAGCACAGGCGTTACTCGGCTTCTGGCCATATTCCTTACGTCTGTGTCGCT
>Frequency_4_QualityScore_FFEHHHHJIJIJJJJJIJJJJJIGGEHIIIJJIJJJJJJHIIJHIGIIIIHIIJIIIHGHGGGFFEEDBBCCCCBCCCECCDDEDDDEDDACCD_Mismatch_1_Sense_+_Library_PoolT
AGCACAGGCGTTACTCAGCTTCTGGCCATATTCCTTACGTCTGTGTCGCTTTTCACTGGAGCATCGAAGGACGGTAACTATTATAGTAGGTGTA
>Frequency_1_QualityScore_FFDHHHHJJJIJJJIIIJIJJIGGIFHGIIHIJJJJIIIGHIJIDHGGIJEIJJEHIJJEEHHGFECBAAAABBBADDE@:@CDEDEEECCACD_Mismatch_1_Sense_+_Library_PoolC
AGCACAGGCGTTACTCAGCTTCTGGCCATATTCCTTACGTCTGTGTCGCTTTTCACTGGAGCATCGAAGGACGGTAACTATTATAGTAGGTGTA
>Frequency_4_QualityScore_FFGHGGGIIIHGIIIIIHIIIIJJJHIHGEFGHGGIIIIHIGIEHIIIHIHIIGFGFGEFFEFFFF_Mismatch_1_Sense_+_Library_PoolT
ACTTTTAGTTGTAACTTGCTATTTTAGCGTTTGTTCTCGTTTAATATGACCGGAAATTCAAAAGCA
>Frequency_4_QualityScore_DEFGHFGIJIIHIIEFGHIIIIJI@HEIIIIGIEGHHIJIIIIGHIIHGFGGGFGEDEEEECCCCDEDEBCCACCCDDDCDDACAA??:?BCDC_Mismatch_0_Sense_+_Library_PoolT
TAAAGTCAAAGGGGTGCTTCCCGGAGGCCAGAGTCAGCCTGAGAATGAGAATGAGACTGCTGCTTCTAATCCAAATCAGAAGGCGGGGCTTCTC
>Frequency_1_QualityScore_FFHHHHHIJJJJJJ<FFHIJJJJJGHIJJJJJIFGHJJIGGHIDHIJIJHHHHHHFFFFFFEEEEEEDEDDDDDDDDDDDDDDDDDDDDBDDCC_Mismatch_0_Sense_+_Library_PoolC
TAAAGTCAAAGGGGTGCTTCCCGGAGGCCAGAGTCAGCCTGAGAATGAGAATGAGACTGCTGCTTCTAATCCAAATCAGAAGGCGGGGCTTCTC
>Frequency_4_QualityScore_AEGFFGEGGGIIFGGFFHHFGGGGEFGHIHHHGHHHGHHIGHEGGCGF@FCFF_Mismatch_1_Sense_+_Library_PoolT
ACTTGCTATTTTAGCGTTTGTTCTCGTTTAATATGACCGGAAATTCAAAAGCA
>Frequency_4_QualityScore_FFFGGHHGIIGIHIIIIIGIIIJJFHEGIIIIJIJIJJIJJJJIIIIGIIIHIIIIIGGGFFEEEFEEECCBCCDDDD_Mismatch_0_Sense_+_Library_PoolT
GGTTGGGAGGAGCTTTGCACTTTTAGTTGTAACTTGCTATTTTAGCGTTTGTTCTCGTTTAATATGACCGGAAATTCA
>Frequency_4_QualityScore_EFGHHHHJJJJJIJJJJJJJJJIIJJIJJJJJJJFDDDDDDDDDCDDDEDCDDCDDDDDCDDCDDDDCCDBCDDCDDCCDDCDDDCDEEEEDDC_Mismatch_0_Sense_+_Library_PoolT
AGACTGCTGCTTCTAATCCAAATCAGAAGGCGGGGCTTCTCGATAAAATCAAAGAGAAAATTCCCGGAGAACAAAATAAAGAATGATATTGAAG
>Frequency_1_QualityScore_D1DFDDBHIEIIIIHGEGG99?CGAGGFIGGHFHDB>?CCC73:9?C>:A:AC>A?CAC?:44:ABBB@-<:9<<8::AAC>ACC3>@CCC>:@_Mismatch_0_Sense_+_Library_PoolC
AGACTGCTGCTTCTAATCCAAATCAGAAGGCGGGGCTTCTCGATAAAATCAAAGAGAAAATTCCCGGAGAACAAAATAAAGAATGATATTGAAG
>Frequency_4_QualityScore_EFHHHHHJJJJIIJJIIIJJIIJJIIJJJHIJJJJIJJJJJJJIIJIJGIIIIHIJIIIGGBCEDDEEEDECEDDDDDC?ACCDDDDCCCCDBC_Mismatch_0_Sense_+_Library_PoolT
CCAAATCAGAAGCCTGACACTCAGACTGGTTATCCTAATGCAGCTCAGAAGGCAGCGCTGGTGGATAAAGTCAAAGGGGTGCTTCCCGGAGGCC
>Frequency_4_QualityScore_CEEBGEGIGIGHIIHHIIIJIIGFHHGIIDEGHGGEC@ACCACCBACA@BABB@?=@ABCABCCCCCCA;=@=@CCC?ACAA>A@ACCACAABC_Mismatch_0_Sense_+_Library_PoolT
ATGAGACTGCTGCTTCTAATCCAAATCAGAAGGCGGGGCTTCTCGATAAAATCAAAGAGAAAATTCCCGGAGAACAAAATAAAGAATGATATTG
>Frequency_2_QualityScore_FFGHHHHJJJIIJJJJJJJIJJIJJJIJJIIJIJIIJFDCDDDDCCDDCDDEDCCDDDACCCCCBCDDDABCBDDDDDDCCDDCCCCCCCEEEE_Mismatch_0_Sense_+_Library_PoolC
ATGAGACTGCTGCTTCTAATCCAAATCAGAAGGCGGGGCTTCTCGATAAAATCAAAGAGAAAATTCCCGGAGAACAAAATAAAGAATGATATTG
>Frequency_4_QualityScore_EFHHHHHJJJJJJJJIJHIIJJJJIJJJIIJJIJJIJJJJIJIIIJJJIIIIIHGGGGFFEECEDDDCCBBCCDDDDDDDDDDCCDCDDDDEEE_Mismatch_1_Sense_+_Library_PoolT
AGAGAAAATTCCCGGAGAACAAAATAAAGAATGATATTGAAGGAAAAGAGGCAGAGAAAAAGCACAGGCGTTACTCAGCTTCTGGCCATATTCC
>Frequency_4_QualityScore_FFHGHHGIIIIJJIIJJJJFIJIIJIIIJIIIIIGHIIJGIJIIHIHIGICFGHIHHHCEGGFFFEEEEEEDDEEDDDDDDDCCCDDCDCCEDC_Mismatch_1_Sense_+_Library_PoolT
CTGTGTCGCTTTTCACTGGAGCATCGAAGGACGGTAACTATTATAGTAGGTGTAGGAGTAAAGATATGATTGCCATTGAATTGGCATGCTATGT
>Frequency_1_QualityScore_FFHHHHHJJJJJJJJJJJJHIIJJJJJJJJIJJJHIIJJJJJJJJJHJJJHHGHFHEH@DFFFFDEEEEEEDDDDDDDDDDEDDDDDDDDDEDE_Mismatch_1_Sense_+_Library_PoolC
CTGTGTCGCTTTTCACTGGAGCATCGAAGGACGGTAACTATTATAGTAGGTGTAGGAGTAAAGATATGATTGCCATTGAATTGGCATGCTATGT
>Frequency_4_QualityScore_FFHGHHHIJIJJJJJIIIJJJIHIIIIIIJJJJJJIJJJIJJIIJJJJJJIIJIJJIIGHHHGEFFDDDCABC?CDDEDDEEEEDCDDC@BCCC_Mismatch_1_Sense_+_Library_PoolT
GCACAGGCGTTACTCAGCTTCTGGCCATATTCCTTACGTCTGTGTCGCTTTTCACTGGAGCATCGAAGGACGGTAACTATTATAGTAGGTGTAG
>Frequency_4_QualityScore_EEGGGFFHIIIIFGIIJGIIIIHIIIHIIIIIIIJJEFGFIIIIIHIIGIHIIICEHEGHGEEGGGFCECCEEEEDEDCBCBCCCCCDDCBBCC_Mismatch_1_Sense_+_Library_PoolT
TATTGTATTTGGTTGGGAGGAGCTTTGCACTTTTAGTTGTAACTTGCTATTTTAGCGTTTGTTCTCGTTTAATATGACCGGAAATTCAAAAGCA
>Frequency_4_QualityScore_FFHHHHHJJIIIIJGIJJJHIJIIGIIIIJFHHIJJIIFHIJIIIJIJJIIJJJJJJJJIIIHHHHGGFDFFEDEDCDEDDEDCDCCCCD@BBC_Mismatch_2_Sense_+_Library_PoolT
GCATCGAAGGACGGTAACTATTATAGTAGGTGTAGGAGTAAAGATATGATTGCCATTGAATTGGCATGCTATGTGTCTTATTGTAGTTGGTTGG
>Frequency_3_QualityScore_EDFGHFGGHGCEEG@=BEF=EHCHCGEFHH?CDFGE@E?EBCFDGGHHFEHHGIHHGGHEHHEEFFEDAADED=ABCDDDCDB>BC<AAC@ABB_Mismatch_2_Sense_+_Library_PoolC
GCATCGAAGGACGGTAACTATTATAGTAGGTGTAGGAGTAAAGATATGATTGCCATTGAATTGGCATGCTATGTGTCTTATTGTAGTTGGTTGG
>Frequency_4_QualityScore_FFHGGGGIIGIIIJJJIIJJJJJIIJIIIJJJIJJJIGEDBCDDDCCDDDDDDDDDCCDDDDCDDDDDDCDCDBBDCDCCCDCDCCDCDCBCCD_Mismatch_0_Sense_+_Library_PoolT
AATGAGACTGCTGCTTCTAATCCAAATCAGAAGGCGGGGCTTCTCGATAAAATCAAAGAGAAAATTCCCGGAGAACAAAATAAAGAATGATATT
>Frequency_4_QualityScore_FFHGHGHIIJIIIIHIJIIJJIGHHIIIIJIIIJJJJIIJIJHGIEGGHIIIIHIHGGGGFFECDDCCCCCCDCCDCDDCCCCCCBCCCA>ACD_Mismatch_1_Sense_+_Library_PoolT
AGGAAAAGAGGCAGAGAAAAAGCACAGGCGTTACTCAGCTTCTGGCCATATTCCTTACGTCTGTGTCGCTTTTCACTGGAGCATCGAAGGACGG
>Frequency_1_QualityScore_DFHGGHHIJIJJJGIIIIIJIGGGGIIJIIGIJJJJJIGJEHIGIDEGHHHHEEHFFFFBCEDCCCCBDDDBCCCDDC?CDDDCCBACB7?ABD_Mismatch_1_Sense_+_Library_PoolC
AGGAAAAGAGGCAGAGAAAAAGCACAGGCGTTACTCAGCTTCTGGCCATATTCCTTACGTCTGTGTCGCTTTTCACTGGAGCATCGAAGGACGG
>Frequency_4_QualityScore_EEGGHGFHIIIICGICGEIIIGHIIIIIGICEHIIIIIHGGGFEECDDCAACDDCCCCCAABCCCCCCCA<?BBCCCCCCCCCCEB?A?BCCCC_Mismatch_0_Sense_+_Library_PoolT
AGGCAGCGCTGGTGGATAAAGTCAAAGGGGTGCTTCCCGGAGGCCAGAGTCAGCCTGAGAATGAGAATGAGACTGCTGCTTCTAATCCAAATCA
>Frequency_4_QualityScore_ECFEGGHEHDFHIIFIHIIIIIJJIIIIIIHIIIJIHIFGIGHIEHIGGIGFIIHEHGGHGDFHGIEGGEDCEEFEEECEEDDDDCCCCCCCDD_Mismatch_2_Sense_+_Library_PoolT
GTGTAGGAGTAAAGATATGATTGCCATTGAATTGGCATGCTATGTGTCTTATTGTAGTTGGTTGGGAGGAGCTTTGCACTTTTAGTTGTAACTT
>Frequency_4_QualityScore_FEGGHHHHIFHIJJIIIJJJJJJJIJIJJJJJJJJJJJJJJJJJIJHIIJIJIIHIIIIJJGHIIIHIGGEFFFFFEEEEEEEDDDDDDDEDEE_Mismatch_2_Sense_+_Library_PoolC
GTGTAGGAGTAAAGATATGATTGCCATTGAATTGGCATGCTATGTGTCTTATTGTAGTTGGTTGGGAGGAGCTTTGCACTTTTAGTTGTAACTT
>Frequency_4_QualityScore_FFHHGHHJJJJJJJJIIIIJJGIIJIIIIIIJHHIJJJJJJJJJJJJJIJJJJJJJHIJIJJJIJIHHHGHGGFFFEBCDDCDDEDDDDCCDDE_Mismatch_2_Sense_+_Library_PoolT
AATTGGCATGCTATGTGTCTTATTGTAGTTGGTTGGGAGGAGCTTTGCACTTTTAGTTGTAACTTGCTATTTTAGCGTTTGTTCTCGTTTAATA
>Frequency_3_QualityScore_FFHHHHHIJJJJIJJHIHHIIDHIIHGIGIIJFHIJJIJJHIIJJJJJIIJJJJJIGIIHHIIHHHGGGFFFEEEDEADDDBDDDBB?CCCDCD_Mismatch_2_Sense_+_Library_PoolC
AATTGGCATGCTATGTGTCTTATTGTAGTTGGTTGGGAGGAGCTTTGCACTTTTAGTTGTAACTTGCTATTTTAGCGTTTGTTCTCGTTTAATA
>Frequency_4_QualityScore_FFHHHHHJJJJJJHIIIGIIIIIIHIJFHIJJJJJIJJJJJJJJJJIJJJIIIHGGEEFEEEEEEEDDDCBDCCDEEEDDDDDDDDDCDDDDDD_Mismatch_1_Sense_+_Library_PoolT
GAACAAAATAAAGAATGATATTGAAGGAAAAGAGGCAGAGAAAAAGCACAGGCGTTACTCAGCTTCTGGCCATATTCCTTACGTCTGTGTCGCT
>Frequency_2_QualityScore_FFHHHHHJJJJJJIIIIHIHIIJIHIJIIIJJJJJIIJJJIIJJJJIJIIIIHGFFEEEEEEDEEEDCCCBCDDDEEEDDDDDDDDDCCDDDDD_Mismatch_1_Sense_+_Library_PoolC
GAACAAAATAAAGAATGATATTGAAGGAAAAGAGGCAGAGAAAAAGCACAGGCGTTACTCAGCTTCTGGCCATATTCCTTACGTCTGTGTCGCT
>Frequency_4_QualityScore_EEGGFHFEFFGEEDHIIIEIHIGGGHHDAEGHIIGHIDDFEEGEFGGIIFFEECEFFGCACEFBD>A@_Mismatch_0_Sense_+_Library_PoolT
TTTTAGTTGTAACTTGCTATTTTAGCGTTTGTTCTCGTTTAATATGACCGGAAATTCAAAAGCTGTGA
>Frequency_1_QualityScore_FFHHHHDHIGHIJJJJJJJJJJJJJJJ@GGIGHJIJIIJJJJJIIIEHJIJHHFFFFFDEEEECDCCC_Mismatch_0_Sense_+_Library_PoolC
TTTTAGTTGTAACTTGCTATTTTAGCGTTTGTTCTCGTTTAATATGACCGGAAATTCAAAAGCTGTGA
>Frequency_4_QualityScore_FFGHHHHIJJJJJIIJIIJJJJIHHGGFFEEDDEEEDDDDDDDDDDCCDDDDCCDDACDDDDDDDCCCAAACCDEEDDCDCC@BCCCCDDDDDB_Mismatch_0_Sense_+_Library_PoolT
TAATCCAAATCAGAAGGCGGGGCTTCTCGATAAAATCAAAGAGAAAATTCCCGGAGAACAAAATAAAGAATGATATTGAAGGAAAAGAGGCAGA
>Frequency_4_QualityScore_FFGHHHHIIGGIIIIJIHGIIHGHGHHHIIIGIEGHIGICGHIIJJJJIIGGGHIIIHCFGGEGGHFGGDDACBBDECCBCCCCACBBC7=ACB_Mismatch_0_Sense_+_Library_PoolT
TCATTCTAGTCCAAATCAGAAGCCTGACACTCAGACTGGTTATCCTAATGCAGCTCAGAAGGCAGCGCTGGTGGATAAAGTCAAAGGGGTGCTT
>Frequency_4_QualityScore_FEHHGHGJIJIIJJIJJIJ?FGIIJJJIIIIIJJJJIIFHIIJIIIIGFGGGGEEFEEEEEEEDDDDDDCCDDEEDCBCDDDDDDDDDCCBBCC_Mismatch_0_Sense_+_Library_PoolT
GTGGATAAAGTCAAAGGGGTGCTTCCCGGAGGCCAGAGTCAGCCTGAGAATGAGAATGAGACTGCTGCTTCTAATCCAAATCAGAAGGCGGGGC
>Frequency_4_QualityScore_EEHHHHHJJJJIJJJJJEHIGIIJJJHIIIIJJJJFGIIJJJJJIGGFEEDDDDCCCDDDDDCDACDDDBACDDDDDDDDDDDDDDDCCDECDC_Mismatch_0_Sense_+_Library_PoolT
TCAGAAGGCAGCGCTGGTGGATAAAGTCAAAGGGGTGCTTCCCGGAGGCCAGAGTCAGCCTGAGAATGAGAATGAGACTGCTGCTTCTAATCCA
>Frequency_4_QualityScore_FFHHHHHJIJJJJIJIIIJHIIGIIGIIEHIGIIJJJIIIJGIIJJFGHEGIGGGEECDCDCCBB?CCCBCCCDDBDACCCBCCDDDCCCCCCC_Mismatch_0_Sense_+_Library_PoolT
CCTAATGCAGCTCAGAAGGCAGCGCTGGTGGATAAAGTCAAAGGGGTGCTTCCCGGAGGCCAGAGTCAGCCTGAGAATGAGAATGAGACTGCTG
>Frequency_4_QualityScore_FFHGGGHHIIHIIIIIJIJJJIGIIJJJJJIIJJJJHJIJIJJJIIIIIIIGHGFFEDEDDDEEDEDEDCCDDDDDDDDDDDDCDDDDDDDDCB_Mismatch_0_Sense_+_Library_PoolT
AAGAATGATATTGAAGGAAAAGAGGCAGAGAAAAAGCACAGGCGTTACTCGGCTTCTGGCCATATTCCTTACGTCTGTGTCGCTTTTCACTGGA
>Frequency_1_QualityScore_FFHFFFHGGIIIIIGGHFIIABFHIJJIHJJIIJJJGGIIIIIIJJJJJJJJJHHGEFFDFFDEED@DCCCDDBDDDDDCCBDDABCDDDDCDD_Mismatch_0_Sense_+_Library_PoolC
AAGAATGATATTGAAGGAAAAGAGGCAGAGAAAAAGCACAGGCGTTACTCGGCTTCTGGCCATATTCCTTACGTCTGTGTCGCTTTTCACTGGA
>Frequency_4_QualityScore_EFHHHHGIJJJIIJHHIJJJJJJJJJJJJJIIJIIIJJJJJJIJJJJJJJJHIJJIIIIHHGGFFFFEEEEEDDCDDDDDDDEDDDDDDCDEDD_Mismatch_0_Sense_+_Library_PoolT
ATTTGGTTGGGAGGAGCTTTGCACTTTTAGTTGTAACTTGCTATTTTAGCGTTTGTTCTCGTTTAATATGACCGGAAATTCAAAAGCTGTGACA
>Frequency_4_QualityScore_FFHHHHHJJJJJJDGIJIJJJJIHIIGIJJIIFGIIIIIJIJIJJIIIGHGGGEEFFFEEEEDEDDDEECCCDDDDDDCDDCCCCCACCACDCC_Mismatch_0_Sense_+_Library_PoolT
AAAGTCAAAGGGGTGCTTCCCGGAGGCCAGAGTCAGCCTGAGAATGAGAATGAGACTGCTGCTTCTAATCCAAATCAGAAGGCGGGGCTTCTCG
>Frequency_4_QualityScore_FFHHHHHGIIHIIJIIIJIIJJJJIJJJFHIJHIIJJJIIIIIIJJJJIIIIIJJJIIGGHHGGFFEEDACEEDEEDDDCD_Mismatch_0_Sense_+_Library_PoolT
CTTTTAGTTGTAACTTGCTATTTTAGCGTTTGTTCTCGTTTAATATGACCGGAAATTCAAAAGCTGTGACATGATTGGTTA
>Frequency_4_QualityScore_FFGHHHHJJIJJJHIIJJJHHHHGFHHIJIIJIIIJJJJIJJGHIIIIGGIHIIHIGIGIIGGGGEEDDCCDDDCDCDD_Mismatch_1_Sense_+_Library_PoolT
GGAGGAGCTTTGCACTTTTAGTTGTAACTTGCTATTTTAGCGTTTGTTCTCGTTTAATATGACCGGAAATTCAAAAGCA
>Frequency_4_QualityScore_FFGHHHHIJIIJJJJJIDFIIJJJJJHIIIIJIJJJJJIJJJJJJJIFHIIHIIIIIGGGGFEEFEEEECCCCDDDDDEDDDDD_Mismatch_1_Sense_+_Library_PoolT
GGTTGGGAGGAGCTTTGCACTTTTAGTTGTAACTTGCTATTTTAGCGTTTGTTCTCGTTTAATATGACCGGAAATTCAAAAGCA
>Frequency_4_QualityScore_FFGGHHHJJJJJIJJJJJJJIIIIIHIIJJJJJJJJJJJJJJJHIGIIIJJJJIIIIHIHHHGGGFECDCDCDDEDDDDDDCDDDDDDCDECCA_Mismatch_0_Sense_+_Library_PoolT
GGGAGGAGCTTTGCACTTTTAGTTGTAACTTGCTATTTTAGCGTTTGTTCTCGTTTAATATGACCGGAAATTCAAAAGCTGTGACATGATTGGT
>Frequency_4_QualityScore_EEHHHHHJJIJJJJJJIJJJJJJIJIJJJJJJJJJJGIIIJJJIJJJJJJJJJJIHGIHIIIIJHHGEA?ABEDDCCECEDDCCBC9>BDDDDD_Mismatch_0_Sense_+_Library_PoolT
TTCTAGTCCAAATCAGAAGCCTGACACTCAGACTGGTTATCCTAATGCAGCTCAGAAGGCAGCGCTGGTGGATAAAGTCAAAGGGGTGCTTCCC
>Frequency_2_QualityScore_ADGHHFGGIIIIIGIIIGIIIFHIHIHIIEIFIIJJEGEIIIHIIIIIEFHGHIGFC?BFEIHIGC?C?65?CABCCBCBBACCDC8;ACCDDD_Mismatch_0_Sense_+_Library_PoolC
TTCTAGTCCAAATCAGAAGCCTGACACTCAGACTGGTTATCCTAATGCAGCTCAGAAGGCAGCGCTGGTGGATAAAGTCAAAGGGGTGCTTCCC
>Frequency_4_QualityScore_FFGHHHGIIHIHIIIJGIJIHHIIFIIIJIIJIIJFIIJIIJIHIIIJIIIIHGGGFFEEECCDEEEDDDDCCCDCCCDDCCCDDDDCDCDDDC_Mismatch_0_Sense_+_Library_PoolT
AGAATGATATTGAAGGAAAAGAGGCAGAGAAAAAGCACAGGCGTTACTCGGCTTCTGGCCATATTCCTTACGTCTGTGTCGCTTTTCACTGGAG
>Frequency_4_QualityScore_FFHHHHHJJIJIJJIJJJIJJJIIIJIIIJJJJJJJIJJJJGHIIJJJIIJJJJIJJJJJIIIIIIIIGEEEDBDDCDDDDDEDEDDDDDD?BC_Mismatch_0_Sense_+_Library_PoolT
GCTCATTCTAGTCCAAATCAGAAGCCTGACACTCAGACTGGTTATCCTAATGCAGCTCAGAAGGCAGCGCTGGTGGATAAAGTCAAAGGGGTGC
>Frequency_4_QualityScore_EEFGGGGGHHIIGGIIIJGIFFHFGHHEGHHGIFGHGGHIIEHGICFGIIHFIH_Mismatch_0_Sense_+_Library_PoolT
AGTTGTAACTTGCTATTTTAGCGTTTGTTCTCGTTTAATATGACCGGAAATTCA
>Frequency_2_QualityScore_FFHHHHHJJJJIJIIIJJJIIIIHJJIHIIIJJIIJJJJJJIIIJJJIIIJJJI_Mismatch_0_Sense_+_Library_PoolC
AGTTGTAACTTGCTATTTTAGCGTTTGTTCTCGTTTAATATGACCGGAAATTCA
>Frequency_4_QualityScore_FFGHHHGJIJIIIJJIJIJJJHIIIJJJIHIJJJJJJJIIJJJIJHIIIIHHGCFEEFGFGFEECDEEECC@ACDDDDDCCBCDDCDCAB=BCD_Mismatch_0_Sense_+_Library_PoolT
GAAGCCTGACACTCAGACTGGTTATCCTAATGCAGCTCAGAAGGCAGCGCTGGTGGATAAAGTCAAAGGGGTGCTTCCCGGAGGCCAGAGTCAG
>Frequency_4_QualityScore_FFGHHHGIIJGIIJIIIIIJIIJGIHGIIIIIHIIIIIIIHGGEGHIIFIIGHGIHIHHGGGGGGCEDEBDDDDEEDDDCEDEEEDDD?BCCAD_Mismatch_2_Sense_+_Library_PoolT
GATTGCCATTGAATTGGCATGCTATGTGTCTTATTGTAGTTGGTTGGGAGGAGCTTTGCACTTTTAGTTGTAACTTGCTATTTTAGCGTTTGTT
>Frequency_2_QualityScore_FFHHHHHGIIIIJIJJIIIIJJJIIIFIFGIIEHIIIHIIIIIGHIJIIGFGHIIIIIIEHGHGHEGFFEFDEEEEEEEEEDEEEDCCCDDDAC_Mismatch_2_Sense_+_Library_PoolC
GATTGCCATTGAATTGGCATGCTATGTGTCTTATTGTAGTTGGTTGGGAGGAGCTTTGCACTTTTAGTTGTAACTTGCTATTTTAGCGTTTGTT
>Frequency_4_QualityScore_FFHHHGHIJHIIIIIHGIIHJJIIHIJIIIJIIIJJIIGIIIIIIJIJIJIHHIHHFGGFGEEEEEEEEDDECDCBCDD@CCDDDDBBDDCCAC_Mismatch_1_Sense_+_Library_PoolT
TAAAGAATGATATTGAAGGAAAAGAGGCAGAGAAAAAGCACAGGCGTTACTCAGCTTCTGGCCATATTCCTTACGTCTGTGTCGCTTTTCACTG
>Frequency_4_QualityScore_EEGGGFGIHIGH?GGDGHIIIGEIIGIEGIIIICGCAEHCGIFGHIGEHFHIGFGGEEDDCDDDDDCCCBBCCCCCBCCCCCCA=AACCBCDDD_Mismatch_1_Sense_+_Library_PoolT
GCAGAGAAAAAGCACAGGCGTTACTCGGCTTCTGGCCATATTCCTTACGTCTGTGTCGCTTTTCACTGGAGCATCGAAGGACGGTAACTATTAA
>Frequency_4_QualityScore_AEGGGGGIIIEBFHIIEIIGHIHHHIIIHDDGEEFHGHCGHHGHIGE?CFFGEFCCEAACBCC=?BBCCCCBB?@B?AAA@=?@AA@BCCBCBC_Mismatch_0_Sense_+_Library_PoolT
TCCTAATGCAGCTCAGAAGGCAGCGCTGGTGGATAAAGTCAAAGGGGTGCTTCCCGGAGGCCAGAGTCAGCCTGAGAATGAGAATGAGACTGCT
>Frequency_4_QualityScore_FEFGHFDHGIIHIFFEHFEGHGIH?EFEGEGGFEFGIGFFDC:=CCEGGHGCCB>;??AB@=?BAB??BB??AAACCBDC@?BBCC;=>BACCC_Mismatch_0_Sense_+_Library_PoolT
ATGCAGCTCAGAAGGCAGCGCTGGTGGATAAAGTCAAAGGGGTGCTTCCCGGAGGCCAGAGTCAGCCTGAGAATGAGAATGAGACTGCTGCTTC
>Frequency_4_QualityScore_ECGEDDCGEIHIIIFIIHIGGGGGGIHGGGGHIIGHBEFCGFEHHEGFGHFFDDABBACEDECCA@@=>:?;??=?AACBBCC@AACBCAAACA_Mismatch_0_Sense_+_Library_PoolT
CTGGTTATCCTAATGCAGCTCAGAAGGCAGCGCTGGTGGATAAAGTCAAAGGGGTGCTTCCCGGAGGCCAGAGTCAGCCTGAGAATGAGAATGA
>Frequency_4_QualityScore_ECGBGGGDFGHGIEGGFEGHEEFGGGCIFFHFGHGIIIIIJIIIFGHGGFFEGCGEEGGGBCD<@?=BA@@@BCECBBAA=:>>A?BABA=>AA_Mismatch_0_Sense_+_Library_PoolT
GTCCAAATCAGAAGCCTGACACTCAGACTGGTTATCCTAATGCAGCTCAGAAGGCAGCGCTGGTGGATAAAGTCAAAGGGGTGCTTCCCGGAGG
>Frequency_4_QualityScore_FDGHHHHJFHIJJHJJIIJJJJJJIJJJJJJJIIJIJJJJJJJIIIIIIIIIIDGHHGGGGGGEEEEEDDEEEEDCCCCDDDDD_Mismatch_0_Sense_+_Library_PoolT
GTATTTGGTTGGGAGGAGCTTTGCACTTTTAGTTGTAACTTGCTATTTTAGCGTTTGTTCTCGTTTAATATGACCGGAAATTCA
>Frequency_4_QualityScore_FFGGFGGIIDFGIIGFIHIGHIAEG?EGFIIGHGHHFIIH=EGIHIGIGFCECCCCCB@;?@AACCCACBBCCCD?@@CCDCDBCDAABCCCCB_Mismatch_0_Sense_+_Library_PoolT
GCAGCTCAGAAGGCAGCGCTGGTGGATAAAGTCAAAGGGGTGCTTCCCGGAGGCCAGAGTCAGCCTGAGAATGAGAATGAGACTGCTGCTTCTA
>Frequency_4_QualityScore_FEHHHHHJJJJJJJJJJGIIJJJJJJJJIIIJGHIJJIIJJIIIHIIJEHHHIIGHEFFGGGGGFFFFEDEEEEEEDDDEDDDDDDDDDDDDED_Mismatch_1_Sense_+_Library_PoolT
GTGTCGCTTTTCACTGGAGCATCGAAGGACGGTAACTATTATAGTAGGTGTAGGAGTAAAGATATGATTGCCATTGAATTGGCATGCTATGTGT
>Frequency_2_QualityScore_FEHHHHHJJJJJIJIJJIIIIJJJIIIJGGIIIIHIJHIJJJIIIJIIEEDHHGGGCFEGGEEEEEEEEDEEEEDDDDDECDDDDDDCDEDEEC_Mismatch_1_Sense_+_Library_PoolC
GTGTCGCTTTTCACTGGAGCATCGAAGGACGGTAACTATTATAGTAGGTGTAGGAGTAAAGATATGATTGCCATTGAATTGGCATGCTATGTGT
>Frequency_4_QualityScore_@DCGBEEFFIHGIHEGGGIIIEDHGGGGHGEG?DFGCEGFFHDCFFHGGGHIIFFGGEDFFFECDEDDD_Mismatch_1_Sense_+_Library_PoolT
TGCACTTTTAGTTGTAACTTGCTATTTTAGCGTTTGTTCTCGTTTAATATGACCGGAAATTCAAAAGCA
>Frequency_2_QualityScore_FFHGHGHJJIIIIIIIIIIJEGIEIIJJGIIJGIIJHIIIIIIIJIIIIIIHIIJIHGHGHHGGEDEEE_Mismatch_1_Sense_+_Library_PoolC
TGCACTTTTAGTTGTAACTTGCTATTTTAGCGTTTGTTCTCGTTTAATATGACCGGAAATTCAAAAGCA
>Frequency_4_QualityScore_FFHHHHHFGGIIIGHEHIIIHJIJJJJIJIJJJJJJJJIIJJJJJIIIIJHIHHJIHIIIGGGFGIJEGGIHHHGEEEEEEEEEDDDDDDDCDD_Mismatch_2_Sense_+_Library_PoolT
TAGTAGGTGTAGGAGTAAAGATATGATTGCCATTGAATTGGCATGCTATGTGTCTTATTGTAGTTGGTTGGGAGGAGCTTTGCACTTTTAGTTG
>Frequency_1_QualityScore_;B?AFHF<AEBFHHGEDCFEGHICHHBHGHI4E?CGGGCFD@>@@FGBDHA@BDEGFFHHBFG@FGG@CDGEFEEDB=A;@CC@(;@CCCCACC_Mismatch_2_Sense_+_Library_PoolC
TAGTAGGTGTAGGAGTAAAGATATGATTGCCATTGAATTGGCATGCTATGTGTCTTATTGTAGTTGGTTGGGAGGAGCTTTGCACTTTTAGTTG
>Frequency_3_QualityScore_FEFFGGHJIGHFIHHIIIIHIIJJJJJJJJIHIIIGGIEHDIIHIGIIIJJIIIEGIIGHHGGGDEEEEADFEDDDDDDDBDCDCBBDBBDDBD_Mismatch_0_Sense_+_Library_PoolT
TGTATTTGGTTGGGAGGAGCTTTGCACTTTTAGTTGTAACTTGCTATTTTAGCGTTTGTTCTCGTTTAATATGACCGGAAATTCAAAAGCTGTG
>Frequency_3_QualityScore_EEHGGHHGGIIHIIIHHIIIIIHIHEGHIFHIJIIIIIHHJIIHFHIIIIIJJJIIGIGHGH_Mismatch_1_Sense_+_Library_PoolT
TTAGTTGTAACTTGCTATTTTAGCGTTTGTTCTCGTTTAATATGACCGGAAATTCAAAAGCA
>Frequency_1_QualityScore_DD?CAFHFEAGFGHIB>IHGD@GEGCGEHEGHGHHBBFCCD<B?BFGGE@;FGGEG=7@EE>_Mismatch_1_Sense_+_Library_PoolC
TTAGTTGTAACTTGCTATTTTAGCGTTTGTTCTCGTTTAATATGACCGGAAATTCAAAAGCA
>Frequency_3_QualityScore_FFGHHHHJJIJJJJHIJJIHIHIGIIJJIJJJIIJJIIIJIJJJJIJHJJJJIJGFFAEDEEEEEDDDDDDCDDCDEEEDCCDDCCCDCDDCC@_Mismatch_1_Sense_+_Library_PoolT
AGAACAAAATAAAGAATGATATTGAAGGAAAAGAGGCAGAGAAAAAGCACAGGCGTTACTCAGCTTCTGGCCATATTCCTTACGTCTGTGTCGC
>Frequency_2_QualityScore_FFGHHHHJJJJJJJIIIJIIIIIIIIJJHIJJJJJIIIJIJIJJJIIGIIIIJIIIGGFFEEEEEEEEEEDDCDDDEEEDDDDDDDDDCCCCDD_Mismatch_1_Sense_+_Library_PoolC
AGAACAAAATAAAGAATGATATTGAAGGAAAAGAGGCAGAGAAAAAGCACAGGCGTTACTCAGCTTCTGGCCATATTCCTTACGTCTGTGTCGC
>Frequency_3_QualityScore_FFHHHHHGHHHHIHIHJHIIHIGHIIHHGIIFFGIIHHIIJIIJHIHHIGHGIIIJJJJHIJEEGHHHCDCDDCCCDA<<@ACCBB??BC>ADD_Mismatch_0_Sense_+_Library_PoolT
CTCAGACAGCTCATTCTAGTCCAAATCAGAAGCCTGACACTCAGACTGGTTATCCTAATGCAGCTCAGAAGGCAGCGCTGGTGGATAAAGTCAA
>Frequency_3_QualityScore_EDGFHGFIJIIIIDHGIEGHFHGGIIHCGGEFGDFG?CCGE=FHEFID_Mismatch_0_Sense_+_Library_PoolT
AACTTGCTATTTTAGCGTTTGTTCTCGTTTAATATGACCGGAAATTCA
>Frequency_3_QualityScore_FFHHFGHJJIHIHIIHHHHIJJHFGHHIJIIJJIIJIIGIIJIIGHEHHIIIIGIHHGHGFFFEDDEDDCDDDDDCDDDCABDCDDCCCBCCCD_Mismatch_1_Sense_+_Library_PoolT
AAGGAAAAGAGGCAGAGAAAAAGCACAGGCGTTACTCAGCTTCTGGCCATATTCCTTACGTCTGTGTCGCTTTTCACTGGAGCATCGAAGGACG
>Frequency_2_QualityScore_CEGGCGGHIIIICGCGFFGGIII?ACGHEGHEGIIIIIIEHHHGCF?AEGIIGHIEEGFGBCCDACCCC=@BBCCCCC?=:=ACCCBAC?=ABC_Mismatch_1_Sense_+_Library_PoolC
AAGGAAAAGAGGCAGAGAAAAAGCACAGGCGTTACTCAGCTTCTGGCCATATTCCTTACGTCTGTGTCGCTTTTCACTGGAGCATCGAAGGACG
>Frequency_3_QualityScore_FFBFGGGHIIIJJIJIJJIIIHJHIIJHIIIJIJCGHDHFGHHHHGIIIJIH?CCEFFFFECBCB>BBCDC?BCDDDACCD@CCA?>>@CCBDB_Mismatch_0_Sense_+_Library_PoolT
GGTTATCCTAATGCAGCTCAGAAGGCAGCGCTGGTGGATAAAGTCAAAGGGGTGCTTCCCGGAGGCCAGAGTCAGCCTGAGAATGAGAATGAGA
>Frequency_2_QualityScore_EECFGGHIJIGIIIGHIIIJGGHIIIEH=FIIHICFICCAFFHCFIIDEGG?A=ADADE>ACCB96=???@7ACCCCBBDC?AC?BC;??CCBB_Mismatch_0_Sense_+_Library_PoolC
GGTTATCCTAATGCAGCTCAGAAGGCAGCGCTGGTGGATAAAGTCAAAGGGGTGCTTCCCGGAGGCCAGAGTCAGCCTGAGAATGAGAATGAGA
>Frequency_3_QualityScore_FEHHHGHIJJIJJIIJJJJJJIJJJJIIJHIIHIJJJJJJJJJJJJJIIJHIJJGHIHHHGGFFFEEEEEDDDDDCCDDDDDDDDDD_Mismatch_2_Sense_+_Library_PoolT
GTTGGTTGGGAGGAGCTTTGCACTTTTAGTTGTAACTTGCTATTTTAGCGTTTGTTCTCGTTTAATATGACCGGAAATTCAAAAGCA
>Frequency_3_QualityScore_FFHHHHHJJJJIJJJJIJIJJJJJJJIIJJJJIIIJJIJJJJJJHIHIHFIIJJHIGEBGGGFEFEBDCCCCDDDCCADDDDDDCBCDDDDDDD_Mismatch_1_Sense_+_Library_PoolT
TCTCGATAAAATCAAAGAGAAAATTCCCGGAGAACAAAATAAAGAATGATATTGAAGGAAAAGAGGCAGAGAAAAAGCACAGGCGTTACTCAGC
>Frequency_3_QualityScore_FEGFGHHJJJJJIJJJJJJJJJIJJJHIJJJJIJJJJJJJJIIIHIJJJJJJIIIJHHHHGGG_Mismatch_0_Sense_+_Library_PoolT
GTTGTAACTTGCTATTTTAGCGTTTGTTCTCGTTTAATATGACCGGAAATTCAAAAGCTGTGA
>Frequency_1_QualityScore_FDHHHHHJJJJJJJJJJJJJJJHJJJHIJJJJIJJJJJJJJJJJJJJJJJJJJIIFHHHHFFE_Mismatch_0_Sense_+_Library_PoolC
GTTGTAACTTGCTATTTTAGCGTTTGTTCTCGTTTAATATGACCGGAAATTCAAAAGCTGTGA
>Frequency_3_QualityScore_FFGHHHHJJJJJJGIIIJIJJJJJJJJJJJJJIJIIGIIJGIJJJJIIJJJJJJJIJJJIIHGGFFE_Mismatch_0_Sense_+_Library_PoolT
GCTTTGCACTTTTAGTTGTAACTTGCTATTTTAGCGTTTGTTCTCGTTTAATATGACCGGAAATTCA
>Frequency_2_QualityScore_C;C=EAC;>EEDHCEAFFGEGHGFGD?GGGBBGE9@?AGGFEGGIGFC=EEEEEED?EE@ABCCCBC_Mismatch_0_Sense_+_Library_PoolC
GCTTTGCACTTTTAGTTGTAACTTGCTATTTTAGCGTTTGTTCTCGTTTAATATGACCGGAAATTCA
>Frequency_3_QualityScore_FFHHHHHIJIIIIJJJJHJJIIJJJIJJGHIJJJJJHGIJJJJJJIJJJIIFGHHHHHGHGFFFFDDEDDDDDDDCCCDDDDDDCDBDCDDDDA_Mismatch_1_Sense_+_Library_PoolT
TATTGAAGGAAAAGAGGCAGAGAAAAAGCACAGGCGTTACTCAGCTTCTGGCCATATTCCTTACGTCTGTGTCGCTTTTCACTGGAGCATCGAA
>Frequency_1_QualityScore_FFHHHHHJJIIJJJIJJJJJIJIJJJJJIJJJJJJJJJJJJJJIJJIJJJJJJJIHHHHHHHFFFFEEDECDDDDDDDDDDDDDDABDDDDDDC_Mismatch_1_Sense_+_Library_PoolC
TATTGAAGGAAAAGAGGCAGAGAAAAAGCACAGGCGTTACTCAGCTTCTGGCCATATTCCTTACGTCTGTGTCGCTTTTCACTGGAGCATCGAA
>Frequency_3_QualityScore_FFGGHGGIIJJIJJEHIEFGIIJEHGIIIIJJAEGHIJJJIIFGEDCCCDCABCDADDDDDBCDDCDBCBDCCDDDDBDCCDDDDDDEDDDCDD_Mismatch_0_Sense_+_Library_PoolT
GAAGGCAGCGCTGGTGGATAAAGTCAAAGGGGTGCTTCCCGGAGGCCAGAGTCAGCCTGAGAATGAGAATGAGACTGCTGCTTCTAATCCAAAT
>Frequency_2_QualityScore_BEHHEEGIIGHIIIEGIGHIIIHDGHIIIIIFCCFHIHIIIIIHEFEEDEDABCDCDDBDCCCCCCDCCCCCCDDDDCDDCBCCCCEECCCCBB_Mismatch_0_Sense_+_Library_PoolC
GAAGGCAGCGCTGGTGGATAAAGTCAAAGGGGTGCTTCCCGGAGGCCAGAGTCAGCCTGAGAATGAGAATGAGACTGCTGCTTCTAATCCAAAT
>Frequency_3_QualityScore_FFGHGGHIJIJHJHIJJIIHIIIIJJIIJIJIGIIJJIJIJJJHIIJJIIJIIH_Mismatch_0_Sense_+_Library_PoolT
TGCTATTTTAGCGTTTGTTCTCGTTTAATATGACCGGAAATTCAAAAGCTGTGA
>Frequency_3_QualityScore_FFHHHHHJJJJJJJJJJJIJIHIJJJJJIJJJIJJJIIIIJJJIHIHIIJIHJJJJIHHHHFFFDDDEEBCDDCCDDDDDDDDDDDDDDCCDDD_Mismatch_1_Sense_+_Library_PoolT
CAAAGAGAAAATTCCCGGAGAACAAAATAAAGAATGATATTGAAGGAAAAGAGGCAGAGAAAAAGCACAGGCGTTACTCAGCTTCTGGCCATAT
>Frequency_3_QualityScore_FFHHHHHHIIHJIIJJJJIJJJJJJJIIJJGIJJIJJJJJIJJIIJJJIIJJJJHIIHHHHHHGFFFFFAD_Mismatch_0_Sense_+_Library_PoolT
CACTTTTAGTTGTAACTTGCTATTTTAGCGTTTGTTCTCGTTTAATATGACCGGAAATTCAAAAGCTGTGA
>Frequency_3_QualityScore_ECCEGDFHDGFFHHGIIIIIHG>EEFFIFIIIIJD>EFHIIIIEHIHGHHHIJHIHIIHGGGFEFFCA@?BACBCCD@ABC@AB_Mismatch_0_Sense_+_Library_PoolT
GGGAGGAGCTTTGCACTTTTAGTTGTAACTTGCTATTTTAGCGTTTGTTCTCGTTTAATATGACCGGAAATTCAAAAGCTGTGA
>Frequency_3_QualityScore_FEHHGGHJHIJJJHJJHHIIJJJIIJHIJJIJHHJHHIJIIIJIHIIHJHHIJFIIJHHHHGGEFFEEDDEEEDDDCDCADDDDDCDDCC_Mismatch_2_Sense_+_Library_PoolT
GTAGTTGGTTGGGAGGAGCTTTGCACTTTTAGTTGTAACTTGCTATTTTAGCGTTTGTTCTCGTTTAATATGACCGGAAATTCAAAAGCA
>Frequency_1_QualityScore_FDHHHHHJHIJJJIJJGHJJJJJJJJJJJJIJGHJJJJJJJJJJJJJJIJJIIGIIJHGHHHFBFFDEEEEEDDCDDD@DDDDDEDDDDD_Mismatch_2_Sense_+_Library_PoolC
GTAGTTGGTTGGGAGGAGCTTTGCACTTTTAGTTGTAACTTGCTATTTTAGCGTTTGTTCTCGTTTAATATGACCGGAAATTCAAAAGCA
>Frequency_3_QualityScore_FFGHHHHJJJJJJJJJJJJJHIJJJJJJJJJIJJJJJJJIJI_Mismatch_0_Sense_+_Library_PoolT
GTTTGTTCTCGTTTAATATGACCGGAAATTCAAAAGCTGTGA
>Frequency_3_QualityScore_FFHHHHHJJJJIJJJJJJJJJJJJIJIJIIIJIJIJJJIJJIIJJIJJJIIHHIIJIIHGHGDEFFEEEDDCDDDBACC@CCDDDDDDDDDDBB_Mismatch_1_Sense_+_Library_PoolT
TAAAATCAAAGAGAAAATTCCCGGAGAACAAAATAAAGAATGATATTGAAGGAAAAGAGGCAGAGAAAAAGCACAGGCGTTACTCAGCTTCTGG
>Frequency_1_QualityScore_DDBFFFFD@BFB;FF;+<?FDEDB6@8?BF@?DF<FFF?FEFBB<BEFIBBC88=F@EDAE;?DBD;A3.92;?BBBB?BBBBAABBABBBBB@_Mismatch_1_Sense_+_Library_PoolC
TAAAATCAAAGAGAAAATTCCCGGAGAACAAAATAAAGAATGATATTGAAGGAAAAGAGGCAGAGAAAAAGCACAGGCGTTACTCAGCTTCTGG
>Frequency_3_QualityScore_FFHHHHHIHIJJIJIIIIJHHIIJJIJIIJJJJJJJJJJIIJJJJIIIIIIIIIHIHIGGFGFGEEEDEDDDDBDDDDCCCCDCDDCCCCCDAA_Mismatch_1_Sense_+_Library_PoolT
GATAAAATCAAAGAGAAAATTCCCGGAGAACAAAATAAAGAATGATATTGAAGGAAAAGAGGCAGAGAAAAAGCACAGGCGTTACTCAGCTTCT
>Frequency_3_QualityScore_FFGGHHGIGHIFHJIHIIIHIIIJIHIIIEHHHHGHHIJFHHHIHHIHGGHIGFIIHIHFFEFGFFEACBADDEEDDDDCCD_Mismatch_0_Sense_+_Library_PoolT
ACTTTTAGTTGTAACTTGCTATTTTAGCGTTTGTTCTCGTTTAATATGACCGGAAATTCAAAAGCTGTGACATGATTGGTTA
>Frequency_3_QualityScore_EEHHHHHJGHIJJJJJJAFHIIJJJIJHIIIIJJIJGHIHIHIIHHHGGGGFFFEEDDEDEEEDDCDDDCDDEDDDCDDDDDCDDCDCCCDCCC_Mismatch_0_Sense_+_Library_PoolT
GGATAAAGTCAAAGGGGTGCTTCCCGGAGGCCAGAGTCAGCCTGAGAATGAGAATGAGACTGCTGCTTCTAATCCAAATCAGAAGGCGGGGCTT
>Frequency_3_QualityScore_EFGHHGFGHIIJJHIJJJGIJEHIIJJJIIJIIIJIJHIJIIIJIJHIJFIJJIJJJJGIHGFFEFFECBBCEDDEEDDDDDCCDDCDC_Mismatch_1_Sense_+_Library_PoolT
TTATTGTAGTTGGTTGGGAGGAGCTTTGCACTTTTAGTTGTAACTTGCTATTTTAGCGTTTGTTCTCGTTTAATATGACCGGAAATTCA
>Frequency_3_QualityScore_FFHHHHHHJJJJJJJJJJIHIIIHIJJJJJJIIIJJJJJIJJJJIIJIIJJJJJHHHGFFFEEEED@CCDCCDDBCCDDDDDDDDDDCDBBBCD_Mismatch_1_Sense_+_Library_PoolT
TCAAAGAGAAAATTCCCGGAGAACAAAATAAAGAATGATATTGAAGGAAAAGAGGCAGAGAAAAAGCACAGGCGTTACTCAGCTTCTGGCCATA
>Frequency_1_QualityScore_DDHHHGFIIDHGIGIHEGGAFEAFBHE;FHDIGDCAEAAHHGEHIHC>;?CE=@DD=ADDCCDC@BD?C?A?B359<B4(::AC@CCD>CDD<@_Mismatch_1_Sense_+_Library_PoolC
TCAAAGAGAAAATTCCCGGAGAACAAAATAAAGAATGATATTGAAGGAAAAGAGGCAGAGAAAAAGCACAGGCGTTACTCAGCTTCTGGCCATA
>Frequency_3_QualityScore_EEGHFHHJIHEHIHIFHIIIIGHIIIIFHHHIIHIIJGIEHHIIIHHHDC?FHIGIGGGFFFECCDCC@BCC@BCCCDDCD_Mismatch_0_Sense_+_Library_PoolT
TTTGGTTGGGAGGAGCTTTGCACTTTTAGTTGTAACTTGCTATTTTAGCGTTTGTTCTCGTTTAATATGACCGGAAATTCA
>Frequency_3_QualityScore_FFGHHHGIJJEGIIIIJGHJIJDGIFHHHIJJJIJIIJJIJHHIGHIIIIIJIHIJJJJJIIFHHGFFFCEDCDDDCDDEEEDDDDCDCDDDDD_Mismatch_1_Sense_+_Library_PoolT
TGTCTTATTGTAGTTGGTTGGGAGGAGCTTTGCACTTTTAGTTGTAACTTGCTATTTTAGCGTTTGTTCTCGTTTAATATGACCGGAAATTCAA
>Frequency_3_QualityScore_EEFGHFCHCFHHHGGIEGHIIIFFHIIHGHFHIGHIJIIIJJJHHIGHGEDDFEEGDFFDG@@C?CDCD>>@BACBCBBDBA@CDDD@;;;@CC_Mismatch_0_Sense_+_Library_PoolT
GGCCAGAGTCAGCCTGAGAATGAGAATGAGACTGCTGCTTCTAATCCAAATCAGAAGGCGGGGCTTCTCGATAAAATCAAAGAGAAAATTCCCG
>Frequency_3_QualityScore_FFHHHHHHJJJJJJJJJJGIIJGIIJJJJJJJJJIJJJGHHIIJJJFHIJJJJJJJIJHIIJIHHHHHGEFFFFEEEEDEDDDDDCDDDEDDDD_Mismatch_2_Sense_+_Library_PoolT
TCACTGGAGCATCGAAGGACGGTAACTATTATAGTAGGTGTAGGAGTAAAGATATGATTGCCATTGAATTGGCATGCTATGTGTCTTATTGTAG
>Frequency_1_QualityScore_FFHHHHHGHGIJJJIJJJHIJJGHIJIIJJIJIJIIJJFHGHHJGHFHIJJJIGHJIJJJJHHGFFHFFCEFFEEDEEDEDDFC@CDCCDDDDD_Mismatch_2_Sense_+_Library_PoolC
TCACTGGAGCATCGAAGGACGGTAACTATTATAGTAGGTGTAGGAGTAAAGATATGATTGCCATTGAATTGGCATGCTATGTGTCTTATTGTAG
>Frequency_3_QualityScore_FFHHGGHJJJJHHIJJGIJGIIIJJJIHJJJJJJJHIJJJIJJJJJJHIJJJJIGIGIHIHHHHFFEFEDEDEEE>CDCDBCDDDDD_Mismatch_0_Sense_+_Library_PoolT
ATTGTATTTGGTTGGGAGGAGCTTTGCACTTTTAGTTGTAACTTGCTATTTTAGCGTTTGTTCTCGTTTAATATGACCGGAAATTCA
>Frequency_3_QualityScore_DDGFGGEDEHIGFHIIGGGFFGDFEFFEEEDCABCBCDCBBCCBCBCBCBB@BC@B>A8?CCCACCCCB?AAABCCDDDC@@BA@@A@AABB=?_Mismatch_0_Sense_+_Library_PoolT
TCTAATCCAAATCAGAAGGCGGGGCTTCTCGATAAAATCAAAGAGAAAATTCCCGGAGAACAAAATAAAGAATGATATTGAAGGAAAAGAGGCA
>Frequency_1_QualityScore_FFHHHHHIJJJJJJJJJIJIJJJJHHHFFFFFEDCEEEDDDDDDDDDDCDDDDDDDDD;BDDDDDDDCCACACDCC@DDEDDDDBDDDCDCDDD_Mismatch_0_Sense_+_Library_PoolC
TCTAATCCAAATCAGAAGGCGGGGCTTCTCGATAAAATCAAAGAGAAAATTCCCGGAGAACAAAATAAAGAATGATATTGAAGGAAAAGAGGCA
>Frequency_3_QualityScore_FFHHGHHJJIJJHIJJJJJJJJJJJJHIHIJJJIJJJJJJJJJJJIJJJHIJJIIIIHGGGFEFFEFEEDDCDDDCDDDDEDDDDDDDDECDDD_Mismatch_0_Sense_+_Library_PoolT
TTGGTTGGGAGGAGCTTTGCACTTTTAGTTGTAACTTGCTATTTTAGCGTTTGTTCTCGTTTAATATGACCGGAAATTCAAAAGCTGTGACATG
>Frequency_3_QualityScore_FFHHHHHJIJJIIIIHHIHEHFHGGIHIJJIIIHHIJJIIJJFIIIIIIGHIHHHIIIHHGHGBEDFFFCDDDEEDDDDDCDDDDCBCCDCCDD_Mismatch_0_Sense_+_Library_PoolT
GACTGAGACTGAGGCTCAGACAGCTCATTCTAGTCCAAATCAGAAGCCTGACACTCAGACTGGTTATCCTAATGCAGCTCAGAAGGCAGCGCTG
>Frequency_3_QualityScore_EFFGGHFGHIHHIHHGHIIHHFFFHDDFFCGGHHIIGHHGGGGHGFGHGIHIIGII_Mismatch_0_Sense_+_Library_PoolT
TTAGTTGTAACTTGCTATTTTAGCGTTTGTTCTCGTTTAATATGACCGGAAATTCA
>Frequency_3_QualityScore_EFHGGHHIIIIJJIIIGHHIIIIFIGGIIJHJIIJJJIJJJJJIJJIIJIJHJJIIHHFHGGGFEFFED_Mismatch_0_Sense_+_Library_PoolT
ACTTGCTATTTTAGCGTTTGTTCTCGTTTAATATGACCGGAAATTCAAAAGCTGTGACATGATTGGTTA
>Frequency_3_QualityScore_EDEDF@EFEHGHFHDGGGBCHBHHDFHCFEFHDFDEBA@_Mismatch_0_Sense_+_Library_PoolT
TTTTAGCGTTTGTTCTCGTTTAATATGACCGGAAATTCA
>Frequency_3_QualityScore_FFHHHHHJJJJJJJJJJIGIIGGGGFFFFFFEEEEEDDDDDDDDDDCDACDDDDDDDDDDCCCDDDEDEEDDCDBDDDDDDDDDDDDCDDDDCA_Mismatch_0_Sense_+_Library_PoolT
ATCAGAAGGCGGGGCTTCTCGATAAAATCAAAGAGAAAATTCCCGGAGAACAAAATAAAGAATGATATTGAAGGAAAAGAGGCAGAGAAAAAGC
>Frequency_3_QualityScore_FFGHHHGJJJJJIJJJHIJJJJGHIJJJJJJIJJJJJJJJIHIIJJIJIHIJJJJDDDDDDDDDCDDCDCDDCCCDDDDDDDDDDDDCCCD@CD_Mismatch_0_Sense_+_Library_PoolT
AGTCAGCCTGAGAATGAGAATGAGACTGCTGCTTCTAATCCAAATCAGAAGGCGGGGCTTCTCGATAAAATCAAAGAGAAAATTCCCGGAGAAC
>Frequency_3_QualityScore_FEHGGHHFGIHIJJIIEFGIHIJJJAFHIJJJIJJIIHHGFFFECDDEEEDCACCDCDCDCCCCDDADDCCDDCCDDDDEEDDACCDDDDDDDD_Mismatch_0_Sense_+_Library_PoolT
GCGCTGGTGGATAAAGTCAAAGGGGTGCTTCCCGGAGGCCAGAGTCAGCCTGAGAATGAGAATGAGACTGCTGCTTCTAATCCAAATCAGAAGG
>Frequency_3_QualityScore_FFHHHGHJIHJIJJJJJJJJJJIIIJJJJIJJJJIIIIIJIJJJJIHIIHHIHGHIIJHHHCEFFFEDDBBCDDCCDDCBCDDBACBCDDCB?@_Mismatch_0_Sense_+_Library_PoolT
AAATCAAAGAGAAAATTCCCGGAGAACAAAATAAAGAATGATATTGAAGGAAAAGAGGCAGAGAAAAAGCACAGGCGTTACTCGGCTTCTGGCC
>Frequency_3_QualityScore_EFHEGGHFIHJIJIJJJIJJJHHIHJIIIJIJJJJIIJJJJJHIHHIJHIIIIIJIHHIIHHGFGFEDBABCCDDEDDDBDDDDEDDDDDDEDC_Mismatch_0_Sense_+_Library_PoolT
TGGGAGGAGCTTTGCACTTTTAGTTGTAACTTGCTATTTTAGCGTTTGTTCTCGTTTAATATGACCGGAAATTCAAAAGCTGTGACATGATTGG
>Frequency_3_QualityScore_FFHHHGHJJJIJIJJJJIHIIJJJIJJJIHIJJJIIIIHIIJIIJIJHIIIJJJIIGAEFEEFDDCCDCDDDCDDDDDDDBBCDCDDDEDDDDC_Mismatch_0_Sense_+_Library_PoolT
AAATTCCCGGAGAACAAAATAAAGAATGATATTGAAGGAAAAGAGGCAGAGAAAAAGCACAGGCGTTACTCGGCTTCTGGCCATATTCCTTACG
>Frequency_3_QualityScore_FEGHHHHJHIIIHIJJHIHIIIIIJHIIHIIHIJJIJJJJJJHIGHIIJJHHG_Mismatch_0_Sense_+_Library_PoolT
GCTATTTTAGCGTTTGTTCTCGTTTAATATGACCGGAAATTCAAAAGCTGTGA
>Frequency_1_QualityScore_FFHHHHHJJJJJIJIJHIJJJJJJJIJJJJJJJJJJJJIJIJJIJJJJJJHII_Mismatch_0_Sense_+_Library_PoolC
GCTATTTTAGCGTTTGTTCTCGTTTAATATGACCGGAAATTCAAAAGCTGTGA
>Frequency_3_QualityScore_FFHHHHHJJIIJIIJJJHGHHHGFFFFFFDEEEDDDCDDDDDDDDDDDDDDDDDDDDDDCDEEEEDDDDCCDDBCDCACDBBDDDDCC?CCDDB_Mismatch_0_Sense_+_Library_PoolT
AAGGCGGGGCTTCTCGATAAAATCAAAGAGAAAATTCCCGGAGAACAAAATAAAGAATGATATTGAAGGAAAAGAGGCAGAGAAAAAGCACAGG
>Frequency_1_QualityScore_FFFHHHFIIGIIIJJJEGGHHHDHFFFFFFDEEEEDDDDDDDDDDDDDDDDDDDACDDDDDEEDDDD@A8ACDDDDDBDB?ACDDDD9BCDDDD_Mismatch_0_Sense_+_Library_PoolC
AAGGCGGGGCTTCTCGATAAAATCAAAGAGAAAATTCCCGGAGAACAAAATAAAGAATGATATTGAAGGAAAAGAGGCAGAGAAAAAGCACAGG
>Frequency_3_QualityScore_FEGHGHGEIAFHDEEIIJGH?FGFIIJ>EFHIIHJIIFHEEFEEAA9?BDEEDD:BBBDDDCBDDCAB@<?@@@BACCCABCABCDCDCBBDAB_Mismatch_0_Sense_+_Library_PoolT
CAGCGCTGGTGGATAAAGTCAAAGGGGTGCTTCCCGGAGGCCAGAGTCAGCCTGAGAATGAGAATGAGACTGCTGCTTCTAATCCAAATCAGAA
>Frequency_2_QualityScore_FFGHHHHJIEHIIIIIIIEHIIJJJJJFGHIIIJJJIIIHGGGFDEBCECCDDEDCDDDDDDCCCDCCCBCCCDDDCDDCDECCCCACDDDDDD_Mismatch_0_Sense_+_Library_PoolC
CAGCGCTGGTGGATAAAGTCAAAGGGGTGCTTCCCGGAGGCCAGAGTCAGCCTGAGAATGAGAATGAGACTGCTGCTTCTAATCCAAATCAGAA
>Frequency_3_QualityScore_FFHHHHHIJHIJIHIJIIIJJJJJJJIJJIGHIIHIIIIJIIIGIIIJIHHIIIHIGGGGG_Mismatch_0_Sense_+_Library_PoolT
CACTTTTAGTTGTAACTTGCTATTTTAGCGTTTGTTCTCGTTTAATATGACCGGAAATTCA
>Frequency_1_QualityScore_FFHHHHHIJIIJIJJJJJJJJJJJJJJJJJGHIJHIJJJJGIIJJJJJJIIJJJIJJJHHH_Mismatch_0_Sense_+_Library_PoolC
CACTTTTAGTTGTAACTTGCTATTTTAGCGTTTGTTCTCGTTTAATATGACCGGAAATTCA
>Frequency_3_QualityScore_FFHHHGHIJJIJJJJJJJJIIJJJIJJJIJJJJJJJJJIIJJJIIIJHIJJIIHIIHHG_Mismatch_0_Sense_+_Library_PoolT
CTTTTAGTTGTAACTTGCTATTTTAGCGTTTGTTCTCGTTTAATATGACCGGAAATTCA
>Frequency_1_QualityScore_DDFA<D?<EC2<AIF@HH><H?<@H@AGFFIIGGEEEEDFE=FIIIDFGFB/@EF@>=A_Mismatch_0_Sense_+_Library_PoolC
CTTTTAGTTGTAACTTGCTATTTTAGCGTTTGTTCTCGTTTAATATGACCGGAAATTCA
>Frequency_3_QualityScore_FFHGHGHJFHIBFGHIJJJJJIIJJGHGHIIIIJIJJJJHHIJJHIJJGHJJJJJJJIHHHEEFEFFEECCD>BBDDDDECDDCDDCDDDDDDC_Mismatch_0_Sense_+_Library_PoolT
TGGTTGGGAGGAGCTTTGCACTTTTAGTTGTAACTTGCTATTTTAGCGTTTGTTCTCGTTTAATATGACCGGAAATTCAAAAGCTGTGACATGA
>Frequency_3_QualityScore_EDGGHGGGGHIDGGIHIIJJJHHGGIEHIGHIIHDDGGIIFGEHIFEGDFBEGHDBB@FBGDEFFCC9@CEDDEABD@;?A:=ABCCCB@BCBB_Mismatch_0_Sense_+_Library_PoolT
GTCAGACTGAGACTGAGGCTCAGACAGCTCATTCTAGTCCAAATCAGAAGCCTGACACTCAGACTGGTTATCCTAATGCAGCTCAGAAGGCAGC
>Frequency_3_QualityScore_FFHDGHFHJJJJIIJJJJJJJ@FGIJJJJJIIIJJJIGGIFHHIIHHGFFEFEEEEEEEDDCCDDDDDDBDDDDDDEDDBBCDDCDCDDDDDDC_Mismatch_0_Sense_+_Library_PoolT
TGGTGGATAAAGTCAAAGGGGTGCTTCCCGGAGGCCAGAGTCAGCCTGAGAATGAGAATGAGACTGCTGCTTCTAATCCAAATCAGAAGGCGGG
>Frequency_3_QualityScore_FFHHHHHJJIJJJJJJJJIIJJJJJJJJJJJJJJJJJJJIJJJDCDDDDDDCDDDDDEDDDDDDDDDCDDDCDDCDDDCDDDDCCDDDDDDDDD_Mismatch_0_Sense_+_Library_PoolT
ATGAGAATGAGACTGCTGCTTCTAATCCAAATCAGAAGGCGGGGCTTCTCGATAAAATCAAAGAGAAAATTCCCGGAGAACAAAATAAAGAATG
>Frequency_3_QualityScore_DCDGHHBFC>FGHHIHIFIFIIIGHCEGGGHIIHIIGIIGHHHHIIHGGHFFDFHHFFFACDDEECB@AA@ABCCD@CACCCCDBCDDDCDDCD_Mismatch_0_Sense_+_Library_PoolT
GTTGGGAGGAGCTTTGCACTTTTAGTTGTAACTTGCTATTTTAGCGTTTGTTCTCGTTTAATATGACCGGAAATTCAAAAGCTGTGACATGATT
>Frequency_3_QualityScore_EFHHHGHHIHIIJIIJIJJJJHJJIJIJJIIIJIIIJIIIEIIIIIIIHIIIIIHHHGGGGCEACEEDEDEEDDDDDBCDCCDDDCDCDDDDCD_Mismatch_1_Sense_+_Library_PoolT
AATAAAGAATGATATTGAAGGAAAAGAGGCAGAGAAAAAGCACAGGCGTTACTCAGCTTCTGGCCATATTCCTTACGTCTGTGTCGCTTTTCAC
>Frequency_3_QualityScore_FFG@EGGIJIJIJGGGHIFHFHDGGGGIIIHIJIIIHIIHIIGHGHEGGGGDEDFEFFFADEDDCDDCDBCCDB@?BCACCA@@CCCCCD>@CD_Mismatch_0_Sense_+_Library_PoolT
GGGTGCTTCCCGGAGGCCAGAGTCAGCCTGAGAATGAGAATGAGACTGCTGCTTCTAATCCAAATCAGAAGGCGGGGCTTCTCGATAAAATCAA
>Frequency_1_QualityScore_FFGDHHHJJIJJJEIJIJFIHJGHCFGIJIGIGCHIFHGGHIGI9CHFHHFFFFEDFCEEECEDDDDC>@CDDD@<<BDBCACDA>A@CCCACC_Mismatch_0_Sense_+_Library_PoolC
GGGTGCTTCCCGGAGGCCAGAGTCAGCCTGAGAATGAGAATGAGACTGCTGCTTCTAATCCAAATCAGAAGGCGGGGCTTCTCGATAAAATCAA
>Frequency_3_QualityScore_FFHHHHHJJGIJJJIJJHJJJJJJJIJIJJJIJIIJIJJIIJJJJHIJJJJJIJHIIJHHHGHGEFFDD@CEECDCDDDDDDDDC_Mismatch_1_Sense_+_Library_PoolT
TGTAGTTGGTTGGGAGGAGCTTTGCACTTTTAGTTGTAACTTGCTATTTTAGCGTTTGTTCTCGTTTAATATGACCGGAAATTCA
>Frequency_3_QualityScore_EBEGFEFGGFHFHGGIFFHDFGFEEEFFHFFHHIHFGFFHHGHIIJHFEG_Mismatch_0_Sense_+_Library_PoolT
GTAACTTGCTATTTTAGCGTTTGTTCTCGTTTAATATGACCGGAAATTCA
>Frequency_3_QualityScore_FFHHHHHJJIIJJHIIIJIJIJJIHJJJJIJJIIJJJIHIIJJGAHGIIIIJJJJIHGHHCEDFEEDEBABDDEDDEDEEEDDDDDDDBDDDDB_Mismatch_1_Sense_+_Library_PoolT
TTCCTTACGTCTGTGTCGCTTTTCACTGGAGCATCGAAGGACGGTAACTATTATAGTAGGTGTAGGAGTAAAGATATGATTGCCATTGAATTGG
>Frequency_1_QualityScore_FFHHHHHJJJIIJIJIJJIJJJJIIJJJJIJJJJJJIIJJJIJJHHGHJJJJIIHHHHHHACCFFEEE@@CECDDCEDEEEDDDDDDDDDDECD_Mismatch_1_Sense_+_Library_PoolC
TTCCTTACGTCTGTGTCGCTTTTCACTGGAGCATCGAAGGACGGTAACTATTATAGTAGGTGTAGGAGTAAAGATATGATTGCCATTGAATTGG
>Frequency_3_QualityScore_DEHEGFGDAGHAFHGAFHGBGCGFIGHHDIIGHDG@GIHIIIIII>GGFHHHGIIHGCEB;A@B9A@A??>A<8>@A:<;?BABCCC7=@@@??_Mismatch_0_Sense_+_Library_PoolT
ATTCCCGGAGGTCAGACTGAGACTGAGGCTCAGACAGCTCATTCTAGTCCAAATCAGAAGCCTGACACTCAGACTGGTTATCCTAATGCAGCTC
>Frequency_3_QualityScore_FFHHHHHJJEHIIJJJJJJGJIIJIJIJGIIJJJJJJJHIIJJJHIIJIGGHGHFFFFFFEEDEEDDDDCCDDDDDDDDDDDDCDDDDDABDCC_Mismatch_0_Sense_+_Library_PoolT
TCAAAGGGGTGCTTCCCGGAGGCCAGAGTCAGCCTGAGAATGAGAATGAGACTGCTGCTTCTAATCCAAATCAGAAGGCGGGGCTTCTCGATAA
>Frequency_3_QualityScore_FDHGHHHJJHIJHIHIJJJJJJJHIGIJHIJJJJJJJIJJJJJIJHEIHIHGIHIHGGFEFEFFFDEDDCCCDDDDCDCDDCDDBC_Mismatch_1_Sense_+_Library_PoolT
GTTGGGAGGAGCTTTGCACTTTTAGTTGTAACTTGCTATTTTAGCGTTTGTTCTCGTTTAATATGACCGGAAATTCAAAAGCTGTA
>Frequency_3_QualityScore_FFHHGHHJJJIJIJJJJJIIHIIIJJJJJJJJIJJJJJJJJHIIIGHHHHHGHFGGGGGGGFFEECDDDACDEDDDCDDDDDDDDDDDEDD@BD_Mismatch_0_Sense_+_Library_PoolT
GAGGAGCTTTGCACTTTTAGTTGTAACTTGCTATTTTAGCGTTTGTTCTCGTTTAATATGACCGGAAATTCAAAAGCTGTGACATGATTGGTTA
>Frequency_3_QualityScore_EFHHHHHJJJJIIJJJJJJJJJJJIIIJJJIJHJJHHIIIHJJJJIJJHGHIIHIIIIHHEFFEEEEEDDB?BDDDCCDCDCDDDDBCDADDBB_Mismatch_0_Sense_+_Library_PoolT
TAAAATCAAAGAGAAAATTCCCGGAGAACAAAATAAAGAATGATATTGAAGGAAAAGAGGCAGAGAAAAAGCACAGGCGTTACTCGGCTTCTGG
>Frequency_3_QualityScore_EEGHHEHJJIIJJJIIIJJJJJHIIIJJIJJJIJIHIIIIDCCDDDDDDDCDDDEDDDDDDDDBCDCCDBCCB@CCBDDCCBCDCCDDCBDCDD_Mismatch_0_Sense_+_Library_PoolT
AGAATGAGACTGCTGCTTCTAATCCAAATCAGAAGGCGGGGCTTCTCGATAAAATCAAAGAGAAAATTCCCGGAGAACAAAATAAAGAATGATA
>Frequency_1_QualityScore_FFFHHHHJJJJJJJJJJJIJIJJJJJJJIJJJJIJJJJJHDBDDDDDDACBDDDDCDDDCDDDDDDDDDCADDDDBDDDDDDDDDDDCDDDDDD_Mismatch_0_Sense_+_Library_PoolC
AGAATGAGACTGCTGCTTCTAATCCAAATCAGAAGGCGGGGCTTCTCGATAAAATCAAAGAGAAAATTCCCGGAGAACAAAATAAAGAATGATA
>Frequency_3_QualityScore_FDGHHHHJJJJJJJJJJJJFHIHHIIJJIIIIJJJJJJIJJJJIIHIHIIHHHGHH_Mismatch_1_Sense_+_Library_PoolT
GTAACTTGCTATTTTAGCGTTTGTTCTCGTTTAATATGACCGGAAATTCAAAAGCA
>Frequency_3_QualityScore_FFHHHHHGIIJJIJJJJJHJJJJJIJIIJJJJJIJJJJJDGHGIHHHHEHIHHFHIICDEFFEDEDCBCAABCDCD?BDCDDCCBCBCCDCDBB_Mismatch_0_Sense_+_Library_PoolT
AGACTGGTTATCCTAATGCAGCTCAGAAGGCAGCGCTGGTGGATAAAGTCAAAGGGGTGCTTCCCGGAGGCCAGAGTCAGCCTGAGAATGAGAA
>Frequency_3_QualityScore_FFHFGEGHFGIJJIIGHIIIIIIIGHIIGGIIIJGIIIHHGHHDCHIJHAFHGHHHGHIFC_Mismatch_1_Sense_+_Library_PoolT
TAGTTGTAACTTGCTATTTTAGCGTTTGTTCTCGTTTAATATGACCGGAAATTCAAAAGCA
>Frequency_3_QualityScore_DEGGGGGHGFHIIGHHIGIGGBFHEHHIGGHIIIIIHIE:BGIIIJJIFEABCDDC>A:@BC>@AC@BCBBC?B>BDC@DBCDDDDCBDDDCCD_Mismatch_0_Sense_+_Library_PoolT
CAGCTCAGAAGGCAGCGCTGGTGGATAAAGTCAAAGGGGTGCTTCCCGGAGGCCAGAGTCAGCCTGAGAATGAGAATGAGACTGCTGCTTCTAA
>Frequency_1_QualityScore_FFHHHHHJJJJJJJJIJJJJJDHIFHGJJJIIJJJJJJJFHIJJJJJIHHFDDDDDDDCCDDDDDDDDDCDDDDDDDDDDDDDDDDDDDDDDDD_Mismatch_0_Sense_+_Library_PoolC
CAGCTCAGAAGGCAGCGCTGGTGGATAAAGTCAAAGGGGTGCTTCCCGGAGGCCAGAGTCAGCCTGAGAATGAGAATGAGACTGCTGCTTCTAA
>Frequency_3_QualityScore_EEGFFGFHIEGHIGHHFEGGGGHIABCDGFFGEFHIIEGFEDG>A@DDCDCACCCBDCDCCCDCCBBCB>BCDCBDDCDDCDCCACCABBB@B@_Mismatch_0_Sense_+_Library_PoolT
CGCTGGTGGATAAAGTCAAAGGGGTGCTTCCCGGAGGCCAGAGTCAGCCTGAGAATGAGAATGAGACTGCTGCTTCTAATCCAAATCAGAAGGC
>Frequency_3_QualityScore_EEGGGHGIIJJHIGHHIIGHHIIHIHIJIJIJJIJJIGIIHIIHGIIIHIJFCCCCDCCCBCAADCDDCCCBCD@BCBBC?BCACCC?C_Mismatch_0_Sense_+_Library_PoolT
AGCCTGAGAATGAGAATGAGACTGCTGCTTCTAATCCAAATCAGAAGGCGGGGCTTCTCGATAAAATCAAAGAGAAAATTCCCGGAGAA
>Frequency_3_QualityScore_EFHHHHHJIJIJJJIIIIIIJJJDGICHHIIIIIIJJJJJJEHHIHIIIHHFECCDDDBB@ACDDDDDCCCCDDCCBCCDCDCCDDDCDDDCDD_Mismatch_0_Sense_+_Library_PoolT
TGCAGCTCAGAAGGCAGCGCTGGTGGATAAAGTCAAAGGGGTGCTTCCCGGAGGCCAGAGTCAGCCTGAGAATGAGAATGAGACTGCTGCTTCT
>Frequency_3_QualityScore_EFGGHGHJIJHHIGHIGHHIHFFIJJJIIIIIIGIHJHHIIIFHIIIIIJIGEGGHHHGGEEECDCB@?>?CCCDCDDBDDACCCDB>BDDDDD_Mismatch_1_Sense_+_Library_PoolT
AGAAAATTCCCGGAGAACAAAATAAAGAATGATATTGAAGGAAAAGAGGCAGAGAAAAAGCACAGGCGTTACTCAGCTTCTGGCCATATTCCTT
>Frequency_3_QualityScore_FFHHGHHJHJJIIJJHIIIJJJJJJJJJJJJJJJIJJIIJJJJJJIJEHHHIJJJJGHHHHGGFF>@BCCCDDDD@CCCCDDBDABDDDDDCCD_Mismatch_0_Sense_+_Library_PoolT
TGACACTCAGACTGGTTATCCTAATGCAGCTCAGAAGGCAGCGCTGGTGGATAAAGTCAAAGGGGTGCTTCCCGGAGGCCAGAGTCAGCCTGAG
>Frequency_2_QualityScore_EEGGGHHJJJIJJJJHIIJJJJJJJJJJJJIIJJIIJJIJIJIJJIJGIIHHIIIIIIGGGGGFECABDBCDDDDADDDCDDADACCDDDDDCC_Mismatch_0_Sense_+_Library_PoolC
TGACACTCAGACTGGTTATCCTAATGCAGCTCAGAAGGCAGCGCTGGTGGATAAAGTCAAAGGGGTGCTTCCCGGAGGCCAGAGTCAGCCTGAG
>Frequency_3_QualityScore_FFHHHHHJJJJJJJJJJJIIJJIJIJIJJJJJJIJIJJJJJJJHIHJJIIIJIIHGIIGFGGFFEFEDDDBCCDDDDCCDDDDDDD@CCDDDDD_Mismatch_1_Sense_+_Library_PoolT
TTCTCGATAAAATCAAAGAGAAAATTCCCGGAGAACAAAATAAAGAATGATATTGAAGGAAAAGAGGCAGAGAAAAAGCACAGGCGTTACTCAG
>Frequency_1_QualityScore_FFHHHHHJJJJJJJJJJIJJJIJJJJJIIIJJJJJJJJJJIJJJJIGIIIIIJJJIIIJHGHHFFFFDDDDBCCDDDD?CDDCDDDBDDDDDDD_Mismatch_1_Sense_+_Library_PoolC
TTCTCGATAAAATCAAAGAGAAAATTCCCGGAGAACAAAATAAAGAATGATATTGAAGGAAAAGAGGCAGAGAAAAAGCACAGGCGTTACTCAG
>Frequency_3_QualityScore_FFHHHHHIHJJJIIJHIIJJJJJIJJJJJJIHIJIJJJIJJJJHJJJJJJJJFHIIHHHGHHGFFEEEDCEDDDDDCCCDDDC_Mismatch_0_Sense_+_Library_PoolT
TATTTGGTTGGGAGGAGCTTTGCACTTTTAGTTGTAACTTGCTATTTTAGCGTTTGTTCTCGTTTAATATGACCGGAAATTCA
>Frequency_3_QualityScore_FFHHGGHGIIIHIGHIIIIIJIHHHIDGHIHHIGGHHIIHIIJHHFHGFHIJGHIGHHIGHGFFBDDEEBDDDEEEA@C_Mismatch_0_Sense_+_Library_PoolT
TTTAGTTGTAACTTGCTATTTTAGCGTTTGTTCTCGTTTAATATGACCGGAAATTCAAAAGCTGTGACATGATTGGTTA
>Frequency_3_QualityScore_FEBFEGHIIJGIEGIHGIHFG?EGGIIHIIGGFIIGIIHIIHHHIHHGHHGIIFHHFEBEEEBBD?CACBBBBB@CCBCDDCBABBBB?B@@BA_Mismatch_0_Sense_+_Library_PoolT
GGTGCTTCCCGGAGGCCAGAGTCAGCCTGAGAATGAGAATGAGACTGCTGCTTCTAATCCAAATCAGAAGGCGGGGCTTCTCGATAAAATCAAA
>Frequency_3_QualityScore_=CFGBBEGFEFEFEGEADDBEDFFFFHHHFGHGG@=?FFEGHEEFDEHGGIHHGGFEGGGDEEGFDCCABBCCCC@BBACCCB@BBBDC@:9@B_Mismatch_2_Sense_+_Library_PoolT
ATTGTATTTGGTTGGGAGGAGCTTTGCACTTTTAGTTGTAACTTGCTATTTTAGCGTTTGTTCTCGTTTAATATGACCGGAAATTCAAAAGCAA
>Frequency_1_QualityScore_FFHHFHHIJJJHGIJJIIJHJIJIJJJJJJJJJJJGHIIJJJIJJJIGIJJIJIJJEHHHHFFFFFBBCACCCDDDDDBDDDBCDDDDDDDDCD_Mismatch_2_Sense_+_Library_PoolC
ATTGTATTTGGTTGGGAGGAGCTTTGCACTTTTAGTTGTAACTTGCTATTTTAGCGTTTGTTCTCGTTTAATATGACCGGAAATTCAAAAGCAA
>Frequency_3_QualityScore_FFHHHHHJJJJIJJJJJJJJJJIJJJJJJJJJJJJJIJJIJJIHDCDDDDDCDDDCDDEDDDDDDDDDDDDDDDDDDCDCDDDDCCDDDDDDDD_Mismatch_0_Sense_+_Library_PoolT
AATGAGAATGAGACTGCTGCTTCTAATCCAAATCAGAAGGCGGGGCTTCTCGATAAAATCAAAGAGAAAATTCCCGGAGAACAAAATAAAGAAT
>Frequency_1_QualityScore_FFHHHHHJJJJJIIJJJJIJJJIGGJJJJJGIJIJJJJJJJJJFDDBDDDDDDDDDDDDDDCDCCCCDDDDDDDDDDBDBDDDDDBCCCDDCBC_Mismatch_0_Sense_+_Library_PoolC
AATGAGAATGAGACTGCTGCTTCTAATCCAAATCAGAAGGCGGGGCTTCTCGATAAAATCAAAGAGAAAATTCCCGGAGAACAAAATAAAGAAT
>Frequency_3_QualityScore_FFHHHGGIIJJJJJJIJIIIGIIHIJJIJJIIJIGIIHIJJJJJJGJHFFDEFEFFFGEEEDD?BDCDDCDDDDBC@@BCDCEEEDDDCDBBCC_Mismatch_1_Sense_+_Library_PoolT
TCCCGGAGAACAAAATAAAGAATGATATTGAAGGAAAAGAGGCAGAGAAAAAGCACAGGCGTTACTCAGCTTCTGGCCATATTCCTTACGTCTG
>Frequency_1_QualityScore_FFHHHHHJJJJJJJJJJJJJIIIJIIJJJJJIHIIJJJJJJJIJJJJIIJJJJIHHHHFDFDDDDDDDDCDDDDCDABDDDDEEEDDDDDDDDD_Mismatch_1_Sense_+_Library_PoolC
TCCCGGAGAACAAAATAAAGAATGATATTGAAGGAAAAGAGGCAGAGAAAAAGCACAGGCGTTACTCAGCTTCTGGCCATATTCCTTACGTCTG
>Frequency_3_QualityScore_FEGGHGGHEHIIIJGIIHIJHGFHHFFFFFFDEEDDDCCCDDDBCCBBCDDDCCDCDCDDCCDBCDECDCDCB?CCCDCDDBCCBCDCDDCC>B_Mismatch_0_Sense_+_Library_PoolT
TCAGAAGGCGGGGCTTCTCGATAAAATCAAAGAGAAAATTCCCGGAGAACAAAATAAAGAATGATATTGAAGGAAAAGAGGCAGAGAAAAAGCA
>Frequency_1_QualityScore_FFHHHHHJJJJJJJJJIJJJHHHHHFFFFFFEEEEEDDDDDDDDDDDBDDDDDDDDDDDDDDDDDEEEDCDDDDDDCDDDDDDDDDCDDDDD8C_Mismatch_0_Sense_+_Library_PoolC
TCAGAAGGCGGGGCTTCTCGATAAAATCAAAGAGAAAATTCCCGGAGAACAAAATAAAGAATGATATTGAAGGAAAAGAGGCAGAGAAAAAGCA
>Frequency_3_QualityScore_EEHHGHHJJJJIJJJJIJJFHHJJHIJJJJJHIIJGHHIIJHIFHIJIIIJJJJJJJJJJIIHHGGHGEDFFEEEEEEDEECDDDDEDDDDDDD_Mismatch_2_Sense_+_Library_PoolT
CTGGAGCATCGAAGGACGGTAACTATTATAGTAGGTGTAGGAGTAAAGATATGATTGCCATTGAATTGGCATGCTATGTGTCTTATTGTAGTTG
>Frequency_3_QualityScore_FFHHHGHJJJJJJJJFHHJFHIIJHIIIIJJIJJJEFFHIJHIDHIHHIIJIIFIIIIIIJIIHHGHGGEFEFFEDEDDDDDDDBCEDBACCDD_Mismatch_2_Sense_+_Library_PoolC
CTGGAGCATCGAAGGACGGTAACTATTATAGTAGGTGTAGGAGTAAAGATATGATTGCCATTGAATTGGCATGCTATGTGTCTTATTGTAGTTG
>Frequency_3_QualityScore_BCDEAFGIGGHFIHFGF@EDCCFGEGGIHHGEHIHIGCFGFHEHFHGGEGGGGGHBFFCBBCDB:?AC@?<>=@BACCBCBCCCC=>9?:AA?A_Mismatch_0_Sense_+_Library_PoolT
AAAGAGAAAATTCCCGGAGAACAAAATAAAGAATGATATTGAAGGAAAAGAGGCAGAGAAAAAGCACAGGCGTTACTCGGCTTCTGGCCATATT
>Frequency_3_QualityScore_FFFHHGHJJJJJJJJHIIHIFHGIHIJIHHIGIJHFFIIIJIJHJIJJJJJHJIIIIIIHGHHHGGGFFFFEEEEEFEDDABCCACBDDCBCBC_Mismatch_2_Sense_+_Library_PoolT
TTGAATTGGCATGCTATGTGTCTTATTGTAGTTGGTTGGGAGGAGCTTTGCACTTTTAGTTGTAACTTGCTATTTTAGCGTTTGTTCTCGTTTA
>Frequency_3_QualityScore_FFHHHHHJJJJJJJIJJIJIJJJIJHJJJJJJJIJJJJJHJJJJJJIJDFHHIHIHHHHHGFFFFDDDEDDCDDDDDDDDDCABDDDDDDCDCC_Mismatch_1_Sense_+_Library_PoolT
TGAAGGAAAAGAGGCAGAGAAAAAGCACAGGCGTTACTCAGCTTCTGGCCATATTCCTTACGTCTGTGTCGCTTTTCACTGGAGCATCGAAGGA
>Frequency_3_QualityScore_EFGHHHEFIGHIIJJJIJJIJJJGIIJFHIIIIJIJHHIIIJIHIIEHIJIFHHHIIG_Mismatch_0_Sense_+_Library_PoolT
TTTTAGTTGTAACTTGCTATTTTAGCGTTTGTTCTCGTTTAATATGACCGGAAATTCA
>Frequency_1_QualityScore_FFHHHHHIJIIJJJJJJJJJJJJJJJJHIJJIIJJJJHIJJJJJJIIIIJJIJIJGJI_Mismatch_0_Sense_+_Library_PoolC
TTTTAGTTGTAACTTGCTATTTTAGCGTTTGTTCTCGTTTAATATGACCGGAAATTCA
>Frequency_3_QualityScore_FFHHHHHJJJJGIIJHIIJJIJJJJJGIIJJHIJJJJJIHIIIIJIGDHIIIIIIIFGFGGGFEEFFEEAACDDCDDDEDDEEDDDDDDDDCDE_Mismatch_1_Sense_+_Library_PoolT
TATTCCTTACGTCTGTGTCGCTTTTCACTGGAGCATCGAAGGACGGTAACTATTATAGTAGGTGTAGGAGTAAAGATATGATTGCCATTGAATT
>Frequency_3_QualityScore_FFHGHHHJIIIIJJJJJGIHIHGHGGHIJJJJJIIJJIJIHIHIIIJIHIJJJJJIIG_Mismatch_1_Sense_+_Library_PoolT
TTGTAACTTGCTATTTTAGCGTTTGTTCTCGTTTAATATGACCGGAAATTCAAAAGCA
>Frequency_3_QualityScore_FFGHHHHJJJJ@FHIJJJJIJGHJIJHIHIFHIJIJJJHIIJJJIJIHGHHHHHFFFFFEEEDEEDDDCBDDDDDDDDDDCDCDD?>B@CDABC_Mismatch_0_Sense_+_Library_PoolT
AGTCAAAGGGGTGCTTCCCGGAGGCCAGAGTCAGCCTGAGAATGAGAATGAGACTGCTGCTTCTAATCCAAATCAGAAGGCGGGGCTTCTCGAT
>Frequency_3_QualityScore_EEFGFGGGIEHFDHHIIJJIIFHIJJIFHHGFHIHGHHHIIIIIGHGHIDGHIHGGDHHHGDF@CDB_Mismatch_1_Sense_+_Library_PoolT
CACTTTTAGTTGTAACTTGCTATTTTAGCGTTTGTTCTCGTTTAATATGACCGGAAATTCAAAAGCA
>Frequency_3_QualityScore_FFHHHHHIJJJJJJJJJJJJJJGIIJJJJJJJJJJJIJJJHJJJJJJJJJJJJJJIGHIGGGGFEEEEEBDACDDEDDEDEEDEDEDCCCDDDD_Mismatch_1_Sense_+_Library_PoolT
ACAGGCGTTACTCAGCTTCTGGCCATATTCCTTACGTCTGTGTCGCTTTTCACTGGAGCATCGAAGGACGGTAACTATTATAGTAGGTGTAGGA
>Frequency_3_QualityScore_C>AECFFEHFFBD@@EHHDG@CCGHGHIGFDEHIFEEFGHDEHFHFEEFGDFGFF>DDC;=CDA@@=C78=8999==B><B;;9@ABCBBCAAB_Mismatch_0_Sense_+_Library_PoolT
GTGCTTCCCGGAGGCCAGAGTCAGCCTGAGAATGAGAATGAGACTGCTGCTTCTAATCCAAATCAGAAGGCGGGGCTTCTCGATAAAATCAAAG
>Frequency_3_QualityScore_FFGGHHHJJJJIJIJJJJJJJJJIIIJJJJJJJJJJJJHJJJJJJJJJJIJJJJJJDDDDDDDDDDDDDCDDDDDDDDDDDDDDDCDDDCCCCC_Mismatch_0_Sense_+_Library_PoolT
GAGTCAGCCTGAGAATGAGAATGAGACTGCTGCTTCTAATCCAAATCAGAAGGCGGGGCTTCTCGATAAAATCAAAGAGAAAATTCCCGGAGAA
>Frequency_3_QualityScore_FFHGHHHJJJJJJJGIIIIJHJJJIJJJJJJIJJJIJFGHIHJIJJIJJJJIJJJHHGHHHFFFEEDEEDDDCDDDDCDCDDCDDDCCDDECDE_Mismatch_1_Sense_+_Library_PoolT
AGGCAGAGAAAAAGCACAGGCGTTACTCAGCTTCTGGCCATATTCCTTACGTCTGTGTCGCTTTTCACTGGAGCATCGAAGGACGGTAACTATT
>Frequency_2_QualityScore_DE?9ACD>AGGGI@1B;DDA=C?AE9AEEDCEDDG<D4ADEDDCECD?CFG?DED;@DDFEDECCACCC??;?:;?CA=A:;<<;70=ABCCAA_Mismatch_1_Sense_+_Library_PoolC
AGGCAGAGAAAAAGCACAGGCGTTACTCAGCTTCTGGCCATATTCCTTACGTCTGTGTCGCTTTTCACTGGAGCATCGAAGGACGGTAACTATT
>Frequency_3_QualityScore_EEGHGGHHIIIIIIIIJJIIIIHHIIHIHIFEEEDEDCBABCDDDDDCDDDDBDDCCCDCCCB@C<?BBAAABBDCC:?CDCBACDCBCCB@BB_Mismatch_0_Sense_+_Library_PoolT
TGCTGCTTCTAATCCAAATCAGAAGGCGGGGCTTCTCGATAAAATCAAAGAGAAAATTCCCGGAGAACAAAATAAAGAATGATATTGAAGGAAA
>Frequency_3_QualityScore_FFHHHHHJJIIJJIJJJJJJJJJHHIJJIJJJJJIIIJIJJJIIIJIIIIIHIIGHGBEEFFECDBBDDBDDDDDDDDDDCDDDDDEEEDDDDC_Mismatch_1_Sense_+_Library_PoolT
AAATTCCCGGAGAACAAAATAAAGAATGATATTGAAGGAAAAGAGGCAGAGAAAAAGCACAGGCGTTACTCAGCTTCTGGCCATATTCCTTACG
>Frequency_3_QualityScore_EEHDHHGJJIIIIGIHEFHIIJIJEFBGHIIJJJJHIJJHHIIHHIIJEIIJJJJIIHHGBFEFEEDDDCBCBCC?@ACDCCDDDDDCDACBCC_Mismatch_1_Sense_+_Library_PoolT
AAGCACAGGCGTTACTCAGCTTCTGGCCATATTCCTTACGTCTGTGTCGCTTTTCACTGGAGCATCGAAGGACGGTAACTATTATAGTAGGTGT
>Frequency_5_QualityScore_FFHFHHHJJIJIJJJJJIJJJJJJHFBGIIJJIJJJJJJJHIIJGIIIIIJJJJJJJIIHFHGFFFEEECCDDDDBCDDEDDEEEEDDEEDACB_Mismatch_1_Sense_+_Library_PoolC
AAGCACAGGCGTTACTCAGCTTCTGGCCATATTCCTTACGTCTGTGTCGCTTTTCACTGGAGCATCGAAGGACGGTAACTATTATAGTAGGTGT
>Frequency_3_QualityScore_FFHHHHHJJJJJGIIIIJJJAGIGIJJJJIIJJJJJJJ?EHHJJJJJIGFECCDDCC@BCCDDDCCDCDDCDDDCDDDDCDDDDDDDDDDDDEE_Mismatch_0_Sense_+_Library_PoolT
AGCTCAGAAGGCAGCGCTGGTGGATAAAGTCAAAGGGGTGCTTCCCGGAGGCCAGAGTCAGCCTGAGAATGAGAATGAGACTGCTGCTTCTAAT
>Frequency_1_QualityScore_FFHHHFHJJJJJIIIIJJJJFHIGGIJJJJJJJIJJJJAEHIJJHHHDDCDDDDDDDCCCDDDDDDDCDCDDDDDDDCDDDDDDDDDCDDDDEE_Mismatch_0_Sense_+_Library_PoolC
AGCTCAGAAGGCAGCGCTGGTGGATAAAGTCAAAGGGGTGCTTCCCGGAGGCCAGAGTCAGCCTGAGAATGAGAATGAGACTGCTGCTTCTAAT
>Frequency_3_QualityScore_EEGGGGGDGEHFDEGCHHJHHHHEFGHJJEGFHHJHHHHJJHHHJHHHJHHJEEGHFFHGGFFEDDDDBCDCCBABBAACCCCDCCC@BB@BDC_Mismatch_0_Sense_+_Library_PoolT
TATTTGGTTGGGAGGAGCTTTGCACTTTTAGTTGTAACTTGCTATTTTAGCGTTTGTTCTCGTTTAATATGACCGGAAATTCAAAAGCTGTGAC
>Frequency_3_QualityScore_FCGGHHHIJJJGIIIJJJGHIJJHJJHIJJJJJJJJJJJJIJHIJIJJJJJJJJIJJIIIIHHDGFEEECDEDCDDDDDEEEEDCCDBDDDDDD_Mismatch_1_Sense_+_Library_PoolT
GTGTCTTATTGTATTTGGTTGGGAGGAGCTTTGCACTTTTAGTTGTAACTTGCTATTTTAGCGTTTGTTCTCGTTTAATATGACCGGAAATCCA
>Frequency_3_QualityScore_EFHHHHHICGIIJIIJIJJJJJJJIIJJJJJJJJJJJJIJJJJIIDGIJIIJJHFHIHIJEGHIIIIHGCEEEFFFEEEDEEDDBCDDDDDEED_Mismatch_2_Sense_+_Library_PoolT
TGTAGGAGTAAAGATATGATTGCCATTGAATTGGCATGCTATGTGTCTTATTGTAGTTGGTTGGGAGGAGCTTTGCACTTTTAGTTGTAACTTG
>Frequency_3_QualityScore_EDEFFFFGCFHJIJIJGHIIIIIIIIIHIIGIHHGIEHIIIHHGHCGIIIIIIGHGEFFH:CFHIIIHGDBFDEEDEEEDDDDDCCCCDDDEED_Mismatch_2_Sense_+_Library_PoolC
TGTAGGAGTAAAGATATGATTGCCATTGAATTGGCATGCTATGTGTCTTATTGTAGTTGGTTGGGAGGAGCTTTGCACTTTTAGTTGTAACTTG
>Frequency_3_QualityScore_EFHHGHHHIIJIJIIIIHFIIJJIIHHGHHIHIJIIIIJJHIIDIGGHHHIFFHIHIFCDDEFD_Mismatch_1_Sense_+_Library_PoolT
TTTTAGTTGTAACTTGCTATTTTAGCGTTTGTTCTCGTTTAATATGACCGGAAATTCAAAAGCA
>Frequency_3_QualityScore_FFHGHHHJJJJJJJJJJJJJJJJHIJFIJJIJIIIJIJJIIJJGHIIJIJJIIIHHGGGGFFCEEFDEDDEEDDDDDDDDDDDDDDDDDDDDBD_Mismatch_0_Sense_+_Library_PoolT
AAAATTAAAGGGATAATTCCCGGAGGTCAGACTGAGACTGAGGCTCAGACAGCTCATTCTAGTCCAAATCAGAAGCCTGACACTCAGACTGGTT
>Frequency_3_QualityScore_FFHHHGGIJJJIIIJJJJJGHIIIIIIJJJJJJIJJJJJJIIFHIIIHIHJIIIIIHHHHIHGGGEDCDCCCC_Mismatch_0_Sense_+_Library_PoolT
GGAGGAGCTTTGCACTTTTAGTTGTAACTTGCTATTTTAGCGTTTGTTCTCGTTTAATATGACCGGAAATTCA
>Frequency_1_QualityScore_FFHHHHHJJJJJJJJJJJJIJIIIIIJJJJJJJJJJJJIJJJGHIJGIIJJJHIIJIJJJJJHGHFFDDECCD_Mismatch_0_Sense_+_Library_PoolC
GGAGGAGCTTTGCACTTTTAGTTGTAACTTGCTATTTTAGCGTTTGTTCTCGTTTAATATGACCGGAAATTCA
>Frequency_3_QualityScore_FFHHHHHIJIIIJIHIGHIIJJJJEHGHJJJJJJJJJIHIJJJJJIJIJJJIJIJIIIHHGGDEFEEDBCCACCDDDDDDCCDDDDDDDCDDDD_Mismatch_0_Sense_+_Library_PoolT
TTCCCGGAGGCCAGAGTCAGCCTGAGAATGAGAATGAGACTGCTGCTTCTAATCCAAATCAGAAGGCGGGGCTTCTCGATAAAATCAAAGAGAA
>Frequency_1_QualityScore_ADHDHFFHG>AEDHAE?DH?AGGC@C?9DGGF>@DHCDEHI@DDFHDECG@@CCEEHEHCACDB;BADB@5<9?934843(8@CDC:@C:>C<C_Mismatch_0_Sense_+_Library_PoolC
TTCCCGGAGGCCAGAGTCAGCCTGAGAATGAGAATGAGACTGCTGCTTCTAATCCAAATCAGAAGGCGGGGCTTCTCGATAAAATCAAAGAGAA
>Frequency_3_QualityScore_FFHGHFHIJJJJJJJJJJJHHIJFHHIJIJJJJJJJJJIIJJJJJJIIJJIIIIFGGGGEGFEEEFDDEDCBCDDDCD@CCDDCDDEDDEEDDD_Mismatch_0_Sense_+_Library_PoolT
TCTGGCCATATTCCTTACGTCTGTGTCGCTTTTCACTGGAGCATCGAAGGACGGTAACTATTATAGTAGGTGTAGGAGTAAAGATATGATTGCC
>Frequency_2_QualityScore_FFHFGCGIIJIJIJJJJJJIIJJEGGIIIIIIIJJJJIJIGIIIIIIJFIIIIGCHEFFFFFEEEEEDCC?BCCCDDD@CDDDDDDEDEEEBCD_Mismatch_0_Sense_+_Library_PoolC
TCTGGCCATATTCCTTACGTCTGTGTCGCTTTTCACTGGAGCATCGAAGGACGGTAACTATTATAGTAGGTGTAGGAGTAAAGATATGATTGCC
>Frequency_3_QualityScore_EEHHHHGIIJJJJJHIHHIHJJJJJJHIJJJJJIIHIGHIIGHIIJJIJJIIIGIJIHGIIIHFFFFFEDEDED_Mismatch_1_Sense_+_Library_PoolT
AGCTTTGCACTTTTAGTTGTAACTTGCTATTTTAGCGTTTGTTCTCGTTTAATATGACCGGAAATTCAAAAGCA
>Frequency_1_QualityScore_DDHBFFDIAHIHIIGHEHCHHHHIGGDCEGGIDGIIIDEHGHGHCHIFGGCFHDHEAGHHEHFF>>AEEACDBC_Mismatch_1_Sense_+_Library_PoolC
AGCTTTGCACTTTTAGTTGTAACTTGCTATTTTAGCGTTTGTTCTCGTTTAATATGACCGGAAATTCAAAAGCA
>Frequency_2_QualityScore_EFFGHGGIIGIHIIIIIIIGIEHCGIGGHIIIIIHHIIIHIIHIGIIIIIHIIIIGDGGG_Mismatch_1_Sense_+_Library_PoolT
AGTTGTAACTTGCTATTTTAGCGTTTGTTCTCGTTTAATATGACCGGAAATTCAAAAGCA
>Frequency_2_QualityScore_A?=CCDCCEDC?FA?;AGCGGCEDEGGA=>CBC>EGGIEE9=_Mismatch_0_Sense_+_Library_PoolT
CTATTTTAGCGTTTGTTCTCGTTTAATATGACCGGAAATTCA
>Frequency_2_QualityScore_EEHEFHGIIIHIIEIIGIIIJIJJJIIJIHFEIEGEEGGIIGGIIIGIHEIIIIIHIGHHHG_Mismatch_0_Sense_+_Library_PoolT
GCACTTTTAGTTGTAACTTGCTATTTTAGCGTTTGTTCTCGTTTAATATGACCGGAAATTCA
>Frequency_1_QualityScore_FADDFHFHBFFHIEHDHIGGHJHGGHHGEHIHDFHIIIIJIFCEDDFIGCGCFBB8@<==E;_Mismatch_0_Sense_+_Library_PoolC
GCACTTTTAGTTGTAACTTGCTATTTTAGCGTTTGTTCTCGTTTAATATGACCGGAAATTCA
>Frequency_2_QualityScore_FFHHHHHJJJIIJIJJJJJIJJIJJJJJIJJHIJJIIJJJJIJIJIJJJJJEIIJIJIGHHGGEFEFEEDDECDEECDEDDCCD_Mismatch_0_Sense_+_Library_PoolT
GCACTTTTAGTTGTAACTTGCTATTTTAGCGTTTGTTCTCGTTTAATATGACCGGAAATTCAAAAGCTGTGACATGATTGGTTA
>Frequency_2_QualityScore_FFHHHHHJJJJJJJJIJJJJIIJIIIJHIJJIFEDDEEEDDDDDDDEDDDDCDDDDDDDDCDDDDDDCDACDDDCCDDCCBCDDDEEEEDCCC@_Mismatch_0_Sense_+_Library_PoolT
ACTGCTGCTTCTAATCCAAATCAGAAGGCGGGGCTTCTCGATAAAATCAAAGAGAAAATTCCCGGAGAACAAAATAAAGAATGATATTGAAGGA
>Frequency_2_QualityScore_FFHHGHHJJIJJJJJJJIJIIIIJJIJJIJJIIIJIJJIJJIIIJIIJIIJIJJIIHGGGGFFEBDEEEDCDDDCDDDDDDDDDDCDDDDDDDE_Mismatch_1_Sense_+_Library_PoolT
AAAGAGAAAATTCCCGGAGAACAAAATAAAGAATGATATTGAAGGAAAAGAGGCAGAGAAAAAGCACAGGCGTTACTCAGCTTCTGGCCATATT
>Frequency_2_QualityScore_FFHHHHHJJIJJIIHIJGIHIGIIJIJIIIJIJJIIJIJGIGIIGHHGGGGGGGFGGFFFEEECEEEEECECDDDDDDDDDDDACCCDDEDDDD_Mismatch_0_Sense_+_Library_PoolT
GGGATAATTCCCGGAGGTCAGACTGAGACTGAGGCTCAGACAGCTCATTCTAGTCCAAATCAGAAGCCTGACACTCAGACTGGTTATCCTAATG
>Frequency_1_QualityScore_DDDDAFDGG@FGGGGGH?BF@DGGE@DDHEHD=F;=D9@;CDCA??>AHECEF;;?D3;CE;@CCDDDCBAC>:@AC>C@@CD:(:ACADCCDC_Mismatch_0_Sense_+_Library_PoolC
GGGATAATTCCCGGAGGTCAGACTGAGACTGAGGCTCAGACAGCTCATTCTAGTCCAAATCAGAAGCCTGACACTCAGACTGGTTATCCTAATG
>Frequency_2_QualityScore_FEGGHGHIEHEIHIIIIGIIIIAGABGIIIEEIIHDIIIIIEHGIGGGHIGGGGGIIEGHGGCDD_Mismatch_0_Sense_+_Library_PoolT
GCTATTTTAGCGTTTGTTCTCGTTTAATATGACCGGAAATTCAAAAGCTGTGACATGATTGGTTA
>Frequency_2_QualityScore_CEFGHGGGGECGEHICEFHGIIIIHGGHGGEHGIIIIHEIIIIFEFHHFEIIIIIHGC?ACEFFFEEEEABB5?CCCCDCCCCCBCCB_Mismatch_1_Sense_+_Library_PoolT
GGTTGGGAGGAGCTTTGCACTTTTAGTTGTAACTTGCTATTTTAGCGTTTGTTCTCGTTTAATATGACCGGAAATTCAAAAGCTGCGA
>Frequency_2_QualityScore_FFGHHGHJJJJJJIJIIJJIJIIIIHHGIIIJJJIJJJJIIHIIIIIIIJIHIIIIJIIIIJFIIGHHHEEADEEEEEECEEDDDCCDDDCBCC_Mismatch_0_Sense_+_Library_PoolT
GGAGGTCAGACTGAGACTGAGGCTCAGACAGCTCATTCTAGTCCAAATCAGAAGCCTGACACTCAGACTGGTTATCCTAATGCAGCTCAGAAGG
>Frequency_2_QualityScore_EFGHFHHJIIIHIIGIJIJIIIIIIIIIGEGIGIIFHIIJIIIJJIIIHIGIIIIIIIIGGGEEEEEFECCCDCCCCCCCCACCCDDDDCECCD_Mismatch_0_Sense_+_Library_PoolT
TTTGGTTGGGAGGAGCTTTGCACTTTTAGTTGTAACTTGCTATTTTAGCGTTTGTTCTCGTTTAATATGACCGGAAATTCAAAAGCTGTGACAT
>Frequency_2_QualityScore_FFGGEGHIIJHIIIIJJIIIIGIIIIIJJIIHHIIGGIIIIIIGIFIIIEIHGGGGGFEFEEEDDEEEEEDBCDDCDDCCDABCCCCDCDCDCC_Mismatch_0_Sense_+_Library_PoolT
CTGGTCGATAAAATTAAAGGGATAATTCCCGGAGGTCAGACTGAGACTGAGGCTCAGACAGCTCATTCTAGTCCAAATCAGAAGCCTGACACTC
>Frequency_2_QualityScore_ACDEGCEIIIIDIGIGCIGGIEHIIIIFIEEECGFECGIHIIGFGGG;??BFGFF?DEEEEEEFEEEEECEDDDDDDCECCCCCCCCCECDC?B_Mismatch_1_Sense_+_Library_PoolT
TGTCGCTTTTCACTGGAGCATCGAAGGACGGTAACTATTATAGTAGGTGTAGGAGTAAAGATATGATTGCCATTGAATTGGCATGCTATGTGTC
>Frequency_2_QualityScore_FFFHGHFIIIIIEGIEEECHIIIHGIIGGIAGEHIIGFIIGIGIIGIIGIIGIIIIGIIIHGGFCEADECCDEDCDCCCCCCECCCBCC_Mismatch_0_Sense_+_Library_PoolT
CTTTGCACTTTTAGTTGTAACTTGCTATTTTAGCGTTTGTTCTCGTTTAATATGACCGGAAATTCAAAAGCTGTGACATGATTGGTTAG
>Frequency_2_QualityScore_D@FHEEEIGEGIHIIEGCEF?EFGIHGGHIEEEGDHCH??CGGGFHGHCEDHIIGGGIIFGED@?DBD?_Mismatch_0_Sense_+_Library_PoolT
GAGCTTTGCACTTTTAGTTGTAACTTGCTATTTTAGCGTTTGTTCTCGTTTAATATGACCGGAAATTCA
>Frequency_2_QualityScore_EEGHGHHIIHGIIIJJIAHEGHIEGEFGDEGIIIIGGIIIEGGGGIIGGDIHIH=EFGIIJGIIGHGC??AACCCEBBCDCC9?599??BB_Mismatch_0_Sense_+_Library_PoolT
TGGGACTCAGGCTGCTCATTCGGATCCAAATCAGAACTCTGAGACTGAGACTGGTTATCCTAATGCAGCCCAGAAGGCATCGCTGGTCGAT
>Frequency_2_QualityScore_FFHHHHGIIJJJJIIIIJIJHHIJJJIIJJIJJJJJJJIJJJJJIIIJIJJIJEDDBCDDCDCDDDDDEDDDDDDDDCCDCDDDDDDCCACCCD_Mismatch_0_Sense_+_Library_PoolT
TCAGCCTGAGAATGAGAATGAGACTGCTGCTTCTAATCCAAATCAGAAGGCGGGGCTTCTCGATAAAATCAAAGAGAAAATTCCCGGAGAACAA
>Frequency_2_QualityScore_FFGHHGHIIJJIIJIIJJJJJJJJIJIIJIIJJJJJJJIJJJJJIECCDDDDDDACCDDDEDDDDDDDDCCCCCCCDDDBD=B_Mismatch_0_Sense_+_Library_PoolT
AGAATGAGAATGAGACTGCTGCTTCTAATCCAAATCAGAAGGCGGGGCTTCTCGATAAAATCAAAGAGAAAATTCCCGGAGAA
>Frequency_2_QualityScore_EEEGHHHIIIIIIIGIIIIIICHIIIICHGIIIIIGEHIGIGIEEIEGHIGGIGEE?AEGIIEEAC@EEGEGCECC>A:?AACBBC?=AACBCC_Mismatch_0_Sense_+_Library_PoolT
AGACAGCTCATTCTAGTCCAAATCAGAAGCCTGACACTCAGACTGGTTATCCTAATGCAGCTCAGAAGGCAGCGCTGGTGGATAAAGTCAAAGG
>Frequency_2_QualityScore_DEHHHHHJJIJJJIJJIIJJJJJJJIJJJJJJIJGIIJIIIIJIIIIJIIIJIIJJIIHGFFFEEEEEEADECCECCDDCDEDDBBD_Mismatch_0_Sense_+_Library_PoolT
TTTGCACTTTTAGTTGTAACTTGCTATTTTAGCGTTTGTTCTCGTTTAATATGACCGGAAATTCAAAAGCTGTGACATGATTGGTTA
>Frequency_2_QualityScore_EFGGHGHIIIIIIIEIIIHIEIIIJEFDHIIJJGIJHHIIIGHIDGIHIGIGIIIIIEFF=CECEEEECCDDDCD<?BCDCCDDDDCDDDDAAC_Mismatch_0_Sense_+_Library_PoolT
ATCAGAAGCCTGACACTCAGACTGGTTATCCTAATGCAGCTCAGAAGGCAGCGCTGGTGGATAAAGTCAAAGGGGTGCTTCCCGGAGGCCAGAG
>Frequency_2_QualityScore_DEHHGGFHIIJHIIGIIIJIIJFHIIJJJJHGIIJIIIJJJJIIJIJIIIIFHIJGIIGHGEEFEEEEEEEEEDDCCCDCDCBCCCBDB_Mismatch_2_Sense_+_Library_PoolT
ATTTGGTTGGGAGGAGCTTTGCACTTTTAGTTGTAACTTGCTATTTTAGCGTTTGTTCTCGTTTAATATGACCGGAAATTCAAAAGCGA
>Frequency_2_QualityScore_EEEFFHFHEHHIIIIIFGIIEGHDEGAHEIIHGHHG=FGIIIGIB_Mismatch_0_Sense_+_Library_PoolT
AGCGTTTGTTCTCGTTTAATATGACCGGAAATTCAAAAGCTGTGA
>Frequency_2_QualityScore_EEFHHGHGIIIIIIIIIIJIIIIIIIIIJIJFGIIJJJIJIJGEHIJJIJIJGIIGGGHHGGCCDEECD@CDDDCCCCCDCDCECDDCDDACEE_Mismatch_1_Sense_+_Library_PoolT
TATTTGGTTGGGAGGAGCTTTGCACTTTTAGTTGTAACTTGCTATTTTAGCGTTTGTTCTCGTTTAATATGACCGGAAATTCAAAAGCTGTGAA
>Frequency_2_QualityScore_EEGHHEEHIIIIGHIIIIIG?FGIIIIIIIIIIIIIIIIIIIIIIIIIHIIIIIIFIGIIIGGGGGFEFAADADEEECCDDAABCCDC_Mismatch_1_Sense_+_Library_PoolT
TATTGTATTTGGTTGGGAGGAGCTTTGCACTTTTAGTTGTAACTTGCTATTTTAGCGTTTGTTCTCGTTTAATATGACCGGAAATCCA
>Frequency_2_QualityScore_:CACEECFCGDIEDEIGGFCGG@GDHIDEHHGGHIA?CEGFEAFHGIGCFAACEECEEEC;ABCBCA@?A??BCAAB7?15=?B?;?AA@BABC_Mismatch_0_Sense_+_Library_PoolT
TTATCCTAATGCAGCTCAGAAGGCAGCGCTGGTGGATAAAGTCAAAGGGGTGCTTCCCGGAGGCCAGAGTCAGCCTGAGAATGAGAATGAGACT
>Frequency_1_QualityScore_AD?DFFHIIGEHBHIFGGGGHGIICHGHHGGEBDDDDBE>FDDACGGGGI@EEH>CEFEFCBBBBB@?B55:3>A<8?<@@4@:>CCCCCCCCC_Mismatch_0_Sense_+_Library_PoolC
TTATCCTAATGCAGCTCAGAAGGCAGCGCTGGTGGATAAAGTCAAAGGGGTGCTTCCCGGAGGCCAGAGTCAGCCTGAGAATGAGAATGAGACT
>Frequency_2_QualityScore_FFHHHHGJIJJJJJJJIIIGGHHGFFFFFFEECEEDDDDDDCDCD;CCCCDDDDDDDCDDDDCDEEEDCACCCD??BCCDDABCCCCCDCACCD_Mismatch_0_Sense_+_Library_PoolT
AGAAGGCGGGGCTTCTCGATAAAATCAAAGAGAAAATTCCCGGAGAACAAAATAAAGAATGATATTGAAGGAAAAGAGGCAGAGAAAAAGCACA
>Frequency_2_QualityScore_FFHHHHHIJJJJJJIJJIGHGHFGFFCEEEEEEEEDDDACDDDDDACDDDDDDDDDDDCCDDDEEEECDACACDDDDCCCCDCCCDDDDCACDD_Mismatch_0_Sense_+_Library_PoolC
AGAAGGCGGGGCTTCTCGATAAAATCAAAGAGAAAATTCCCGGAGAACAAAATAAAGAATGATATTGAAGGAAAAGAGGCAGAGAAAAAGCACA
>Frequency_2_QualityScore_FFHHHHGJJJJIIJIIJJIIIJJJIIHIIJIIJIJJJJJJJJJJIIIJGGIJJJJJIJIJJJJJJJIFGEFEGFEEDDDD?CCCCDDDDDCECC_Mismatch_0_Sense_+_Library_PoolT
TCAGACAGCTCATTCTAGTCCAAATCAGAAGCCTGACACTCAGACTGGTTATCCTAATGCAGCTCAGAAGGCAGCGCTGGTGGATAAAGTCAAA
>Frequency_2_QualityScore_EEDFGECFFGG?BAAF=CAGGEGGGEDGFCECCGG>CHEG9EGHFGCGHDCCFGDFGBBCECECCA5?;5;ACCAC?AA?B9;AACCC?CCCCC_Mismatch_1_Sense_+_Library_PoolT
AAAATTCCCGGAGAACAAAATAAAGAATGATATTGAAGGAAAAGAGGCAGAGAAAAAGCACAGGCGTTACTCAGCTTCTGGCCATATTCCTTAC
>Frequency_1_QualityScore_FFHHHHHJJJJJJJJIJJJJIJJJJGJJJJJJJJJJIIJIIJJJIJJJJJIJJJIHHHHFFFFDD?BDD?CDDDDDDDDDDDDDCDCDEEDDDD_Mismatch_1_Sense_+_Library_PoolC
AAAATTCCCGGAGAACAAAATAAAGAATGATATTGAAGGAAAAGAGGCAGAGAAAAAGCACAGGCGTTACTCAGCTTCTGGCCATATTCCTTAC
>Frequency_2_QualityScore_EECEBGGDCEFEGEADC=EGDGGB@C>ACEEB=?ABCC@CCCCCCCA?7;B?ACCCCACBCA=A;@BACDACC?A>A?CB?CB7;=?::A_Mismatch_0_Sense_+_Library_PoolT
CAAATCAGAAGGCGGGGCTTCTCGATAAAATCAAAGAGAAAATTCCCGGAGAACAAAATAAAGAATGATATTGAAGGAAAAGAGGCAGAG
>Frequency_2_QualityScore_FEGHHHFIJGGHIIJJJIHIIIICGHIIGIIIIJJIIJJJJJJJIIIIJJIIIJJJIHGHHGFEFFFFDCDCDDDDCEDDDDDDCDE_Mismatch_0_Sense_+_Library_PoolT
GTTGGGAGGAGCTTTGCACTTTTAGTTGTAACTTGCTATTTTAGCGTTTGTTCTCGTTTAATATGACCGGAAATTCAAAAGCTGTGA
>Frequency_2_QualityScore_FDGGHHGJJGIJJJIJIIJJJJIGIGIIIIIJIIIJJIJJIJIJJJGIIJHIJIIIHIGHGGFFFEEEDDCDCCDDDECDDDDDCDE_Mismatch_0_Sense_+_Library_PoolC
GTTGGGAGGAGCTTTGCACTTTTAGTTGTAACTTGCTATTTTAGCGTTTGTTCTCGTTTAATATGACCGGAAATTCAAAAGCTGTGA
>Frequency_2_QualityScore_EFHHHHHJIIIJIIIJHHIIIEHIIIEGHIJIIIIFGIIIGGIIGII_Mismatch_0_Sense_+_Library_PoolT
ACTTGCTATTTTAGCGTTTGTTCTCGTTTAATATGACCGGAAATTCA
>Frequency_2_QualityScore_FFHHGHHJJIJJIJJJJJJJIJJJJJIJIIJIJJJIJIJJIJJJJJIJJHIJJIIIIIHHGFFFEEFEEDDCDDDDDDDD_Mismatch_0_Sense_+_Library_PoolT
TTGGTTGGGAGGAGCTTTGCACTTTTAGTTGTAACTTGCTATTTTAGCGTTTGTTCTCGTTTAATATGACCGGAAATTCA
>Frequency_2_QualityScore_FFFHHHGJJIIIJJIIIGIJJJJIJJJJJJJJJGIJJJIJIJIJJHJJJJJJIJHIIIIGGGHHDFFEEADEEEEDDDBDBCDCC_Mismatch_1_Sense_+_Library_PoolT
TGTATTTGGTTGGGAGGAGCTTTGCACTTTTAGTTGTAACTTGCTATTTTAGCGTTTGTTCTCGTTTAATATGACCGGAAATCCA
>Frequency_2_QualityScore_FFHHHHHJIJJIIIIJIJJGIIJJGIJIIJIJJJJJJJJIJIJIIJIIIIIJJJJIIJJJIJIJCGHFECDEEDCDCCDDEEEEDCDDCDDDDD_Mismatch_1_Sense_+_Library_PoolT
TGTGTCTTATTGTAGTTGGTTGGGAGGAGCTTTGCACTTTTAGTTGTAACTTGCTATTTTAGCGTTTGTTCTCGTTTAATATGACCGGAAATTC
>Frequency_2_QualityScore_CEEFAEFHIGGIGIHEHIIHHIGHBGIGHGBGIIGGGIIIIGIGFIGHIIGGHIFIIEFIIIGIEGEE?=BECCACCDDDDEEDCC???CCCCC_Mismatch_1_Sense_+_Library_PoolC
TGTGTCTTATTGTAGTTGGTTGGGAGGAGCTTTGCACTTTTAGTTGTAACTTGCTATTTTAGCGTTTGTTCTCGTTTAATATGACCGGAAATTC
>Frequency_2_QualityScore_EEFGBEGGIIIIIGIFIEHIIIGIGGIGIHIIICGHGEGIIIIIIIIHIHIIIIGIFGGGFEEE_Mismatch_0_Sense_+_Library_PoolT
TTGCACTTTTAGTTGTAACTTGCTATTTTAGCGTTTGTTCTCGTTTAATATGACCGGAAATTCA
>Frequency_2_QualityScore_FFHHHGHIJJJIJIJJJJJJIIJIIIIIIJJJJJJJJJJJIJJJJJJJJJJIJJIIJIDDDDDDDDDCCCDDDEDD_Mismatch_0_Sense_+_Library_PoolT
CAGAGTCAGCCTGAGAATGAGAATGAGACTGCTGCTTCTAATCCAAATCAGAAGGCGGGGCTTCTCGATAAAATCA
>Frequency_2_QualityScore_EFHHHHGJIIIJJIIIIIIJJJJIIIIJIIIIHHIIEIIICDCCDDCDBC;ACDEDCDDCCCDDDD??CAB?BBD=C_Mismatch_0_Sense_+_Library_PoolT
AGAATGAGACTGCTGCTTCTAATCCAAATCAGAAGGCGGGGCTTCTCGATAAAATCAAAGAGAAAATTCCCGGAGAA
>Frequency_2_QualityScore_FFHHGHHIIJIIIIIIIIIIJIIHIJHIIJJJJIIIIIIHIJIJJJJJIIIJIGFHIIIIIIIHIIIFGDGFDEECEEDDDDDDB?BB@CBCDC_Mismatch_0_Sense_+_Library_PoolT
GAGGCTCAGACAGCTCATTCTAGTCCAAATCAGAAGCCTGACACTCAGACTGGTTATCCTAATGCAGCTCAGAAGGCAGCGCTGGTGGATAAAG
>Frequency_2_QualityScore_FFHHGHHHIJJJJJJIJJJJJHIGIJHIJJJJIJIIJJJJIIIJGIIJGGIJJJIIIIIIHHGGGGFEDCCDCDDEDDDDDDDDC_Mismatch_1_Sense_+_Library_PoolT
TGGGAGGAGCTTTGCACTTTTAGTTGTAACTTGCTATTTTAGCGTTTGTTCTCGTTTAATATGACCGGAAATTCAAAAGCTGCGA
>Frequency_2_QualityScore_EECGGGCAGEGFGFICGIDHIHBCGEEEEEECDDDBA?CACCCCAACB>@;BC@AACCCCC;6?;5?BCAA???ABAC;>@>ABAA8?_Mismatch_0_Sense_+_Library_PoolT
AATCAGAAGGCGGGGCTTCTCGATAAAATCAAAGAGAAAATTCCCGGAGAACAAAATAAAGAATGATATTGAAGGAAAAGAGGCAGAG
>Frequency_2_QualityScore_FFHHFGHIFGIIIJGICIIIIGIIGIECDGGGIIGAEHFAGGGGIGGGEACCBBEEGGADCEE=CCDDDA?CD9A@?AAACACB??BCAB;?9;_Mismatch_0_Sense_+_Library_PoolT
TAAAATTAAAGGGATAATTCCCGGAGGTCAGACTGAGACTGAGGCTCAGACAGCTCATTCTAGTCCAAATCAGAAGCCTGACACTCAGACTGGT
>Frequency_2_QualityScore_FFHGHHHIIJJJJJHIHIIIJIJJIIIIGHIIIIIJJJJJJIJJJGCGHGEFHIHIGGHGGGFEACCCCCDDDCDDDDDBCDDACCCCCCBACA_Mismatch_0_Sense_+_Library_PoolT
GACACTCAGACTGGTTATCCTAATGCAGCTCAGAAGGCAGCGCTGGTGGATAAAGTCAAAGGGGTGCTTCCCGGAGGCCAGAGTCAGCCTGAGA
>Frequency_2_QualityScore_E@EGEFGIGDGFGEEFIICG?GHGEAEGEGFGGDDGAAEEEHGFHHEEHDFE?????9CACB=<?@;A?ABAAA=??AAACAACCCC?A@B?A?_Mismatch_0_Sense_+_Library_PoolC
GACACTCAGACTGGTTATCCTAATGCAGCTCAGAAGGCAGCGCTGGTGGATAAAGTCAAAGGGGTGCTTCCCGGAGGCCAGAGTCAGCCTGAGA
>Frequency_2_QualityScore_FFEGHEHIJIIIIIEHIGIIIIIJJJJJJIJIIGIIGIIIJJJJIIIIJJJIIICFIIIHHHGGEFEEECEEEDECDCCBDDDDDACDDDD_Mismatch_2_Sense_+_Library_PoolT
TGTAGTTGGTTGGGAGGAGCTTTGCACTTTTAGTTGTAACTTGCTATTTTAGCGTTTGTTCTCGTTTAATATGACCGGAAATTCAAAAGCA
>Frequency_2_QualityScore_FFGHGGHIIIIJIIJIJJJJJIIJGIIJJJJJJJJJJJJHJJGIIIIIJIIJIIIIIIGIFEGFECEDDCDCCDDDDCDDCD_Mismatch_1_Sense_+_Library_PoolT
GGAGGAGCTTTGCACTTTTAGTTGTAACTTGCTATTTTAGCGTTTGTTCTCGTTTAATATGACCGGAAATTCAAAAGCTGTA
>Frequency_2_QualityScore_EFHGHHGIIIIGIIIIIIIHIIJJJEGGHIJJJJJJJJJHIIJJJIJJGGGIHIJIIIHGGFFFEEEEEDCDDDDDDDC_Mismatch_0_Sense_+_Library_PoolT
TGGTTGGGAGGAGCTTTGCACTTTTAGTTGTAACTTGCTATTTTAGCGTTTGTTCTCGTTTAATATGACCGGAAATTCA
>Frequency_1_QualityScore_EFFHFHHJHIIBEEGGIJCEHIIJIEGFFHHIJJIGHHIJJIIIIIGG;CGGFHDGGIAHH?DFFFFFE@ABDDDCCDD_Mismatch_0_Sense_+_Library_PoolC
TGGTTGGGAGGAGCTTTGCACTTTTAGTTGTAACTTGCTATTTTAGCGTTTGTTCTCGTTTAATATGACCGGAAATTCA
>Frequency_2_QualityScore_FFHHHHHJJJJJJJIJJJJJIJJJIJJJJIJJIFHIIIJIIIIIIIJJIJJBGHHFFFFFDCDDDCDDCABCDDDDDDCDACDDDDCDDDDDCC_Mismatch_0_Sense_+_Library_PoolT
GTTATCCTAATGCAGCTCAGAAGGCAGCGCTGGTGGATAAAGTCAAAGGGGTGCTTCCCGGAGGCCAGAGTCAGCCTGAGAATGAGAATGAGAC
>Frequency_2_QualityScore_FFHHHHHJJJJJJIIJJIIIJJIIIJIJJJJJIIJJJIJIJJJJ_Mismatch_0_Sense_+_Library_PoolT
TGCTATTTTAGCGTTTGTTCTCGTTTAATATGACCGGAAATTCA
>Frequency_2_QualityScore_EEGHHHFIIIIIIIGIJIHAGGIHIIGIIIIGGGIIJGIIIJICHIGGHIGIGIDGIHGGGG?CED=BECCBDA?BCBDCBCCDDDDCD?AACC_Mismatch_0_Sense_+_Library_PoolT
TCAAAGAGAAAATTCCCGGAGAACAAAATAAAGAATGATATTGAAGGAAAAGAGGCAGAGAAAAAGCACAGGCGTTACTCGGCTTCTGGCCATA
>Frequency_2_QualityScore_FFHHHHGIIIJJHIIIJIJIJEFIEIGHIIIJJIIHIJHJIJJGIHHHHFGEAADEEEEEEEDCCCCACACBDDCDBCCCDCCDEEECBCCDCA_Mismatch_0_Sense_+_Library_PoolT
CAGCCCAGAAGGCATCGCTGGTCGATAAAATTAAAGGGATAATTCCCGGAGGTCAGACTGAGACTGAGGCTCAGACAGCTCATTCTAGTCCAAA
>Frequency_2_QualityScore_FFGHHGHIJHIJJJJJIIIHIGIIJIIJIIJJIIJJJHIGIIJHIJIIIIIIIHHHIIGGGHEFEEECEDECCDDDDCDE_Mismatch_0_Sense_+_Library_PoolT
GGAGCTTTGCACTTTTAGTTGTAACTTGCTATTTTAGCGTTTGTTCTCGTTTAATATGACCGGAAATTCAAAAGCTGTGA
>Frequency_1_QualityScore_FFHHHHHJJJIJJJJJJJJJIIJJJJJJJJJIIJJJJIIGIIJIJJJJJJJJJJJIJJIJIIHHFFFFFEEDEEEDDCDD_Mismatch_0_Sense_+_Library_PoolC
GGAGCTTTGCACTTTTAGTTGTAACTTGCTATTTTAGCGTTTGTTCTCGTTTAATATGACCGGAAATTCAAAAGCTGTGA
>Frequency_2_QualityScore_FFHHHHHJJJIJIIIJEGGGIJGGEHIJIIJJJJJJJJJJJJJJIIIJIIJIJIJJIIJIIFIIJIIIIIIIIHIIEGGHEEEDCABCDDCDED_Mismatch_2_Sense_+_Library_PoolT
TAACTATTATAGTAGGTGTAGGAGTAAAGATATGATTGCCATTGAATTGGCATGCTATGTGTCTTATTGTAGTTGGTTGGGAGGAGCTTTGCAC
>Frequency_4_QualityScore_EFHHHHHJIJJJIJJJFGFHHJEHEGIGIIIJJJJJJJIJJIJJIIJJIIIJJJJJJJJHIHHIIHIIJJJIIGHIEEGFEEDDCCCCDDCCED_Mismatch_2_Sense_+_Library_PoolC
TAACTATTATAGTAGGTGTAGGAGTAAAGATATGATTGCCATTGAATTGGCATGCTATGTGTCTTATTGTAGTTGGTTGGGAGGAGCTTTGCAC
>Frequency_2_QualityScore_EFHGHHHJJJJJJJIIIJJJGGIJIIJJIIJJIJJJJJIJJIJJIIJJJJJJJJJJIIJJJJJIJHHEEFEFEEDDCDDDCEEEEDDDDBBCDC_Mismatch_1_Sense_+_Library_PoolT
ATGTGTCTTATTGTATTTGGTTGGGAGGAGCTTTGCACTTTTAGTTGTAACTTGCTATTTTAGCGTTTGTTCTCGTTTAATATGACCGGAAATC
>Frequency_2_QualityScore_FDHHHHGJJGIIJJJJHIIJJIJJGIIIJJJIJJJJJJJJIIJHIIIIIJJJIIJJJJIIGBEEFEEEEEECCCDDDEEEEDDDDDDDDDDCDD_Mismatch_1_Sense_+_Library_PoolT
GTCTTATTGTATTTGGTTGGGAGGAGCTTTGCACTTTTAGTTGTAACTTGCTATTTTAGCGTTTGTTCTCGTTTAATATGACCGGAAATCCAAA
>Frequency_2_QualityScore_FFHGHHGIJIIIHJJIEHGHHEEGFFDEDEEEECCCDDDDDDDDDDDDDDDDDDDDDDDDEEEEDDDCACCDDDDCACCDDDDDCDCACCDDCB_Mismatch_0_Sense_+_Library_PoolT
AGGCGGGGCTTCTCGATAAAATCAAAGAGAAAATTCCCGGAGAACAAAATAAAGAATGATATTGAAGGAAAAGAGGCAGAGAAAAAGCACAGGC
>Frequency_2_QualityScore_E=CEFCFDGG?9AEG@DF@=EGHGFFFEGEGGCFEGGGHHGGE_Mismatch_0_Sense_+_Library_PoolT
GCTATTTTAGCGTTTGTTCTCGTTTAATATGACCGGAAATTCA
>Frequency_2_QualityScore_EFHGGHEGHIGHIIIFGGCFGHGIEEGGGFGIIGIIJIEIIIICHGGIECFFAEGIFGB>?AADEECB==ACDEAAA36>CCBB@9?A@9@AAC_Mismatch_0_Sense_+_Library_PoolT
AAATCAGAAGCCTGACACTCAGACTGGTTATCCTAATGCAGCTCAGAAGGCAGCGCTGGTGGATAAAGTCAAAGGGGTGCTTCCCGGAGGCCAG
>Frequency_2_QualityScore_DEEEGFEIFCGBEGGIGFGGGIGEIFIIGIGFIECGFGGGHCE?=?8CGEAAACE?C_Mismatch_1_Sense_+_Library_PoolT
TGTAACTTGCTATTTTAGCGTTTGTTCTCGTTTAATATGACCGGAAATTCAAAAGCA
>Frequency_2_QualityScore_FFHHHHHIJJJIJJJIIIGIIJIIJJJIJJJJJIIIJJJJIJJJJJJJJEDDDDDDDBACDDDDEDDDDAAACDCCCCDCDDDCDBD_Mismatch_1_Sense_+_Library_PoolT
GCTGAGAATGAGAATGAGACTGCTGCTTCTAATCCAAATCAGAAGGCGGGGCTTCTCGATAAAATCAAAGAGAAAATTCCCGGAGAA
>Frequency_2_QualityScore_EFFHHGGJIIIGEGGGIIIFIHIIIJIEGEE@EGIGHIGIFGIIIGIIHIHIGFIGGGEEHGGDEFD9_Mismatch_1_Sense_+_Library_PoolT
GCACTTTTAGTTGTAACTTGCTATTTTAGCGTTTGTTCTCGTTTAATATGACCGGAAATTCAAAAGCA
>Frequency_3_QualityScore_ECADA>AHGGHHFCGIIGHEGEEGHIGGH?FDGIHCCFGGIGFFGFFFFFEFEF@FA@=ACB@CC?CC_Mismatch_1_Sense_+_Library_PoolC
GCACTTTTAGTTGTAACTTGCTATTTTAGCGTTTGTTCTCGTTTAATATGACCGGAAATTCAAAAGCA
>Frequency_2_QualityScore_EEFGHGEIEGIIHFGGHIICGIGIDHIFHIIIIHIGIIIIIIIIIIIIIIIIIIIIIIIIIIHGEGCCDCDEDDADCACCEEECCCD@_Mismatch_2_Sense_+_Library_PoolT
TGTGTCTTATTGTAGTTGGTTGGGAGGAGCTTTGCACTTTTAGTTGTAACTTGCTATTTTAGCGTTTGTTCTCGTTTAATATGACCGA
>Frequency_2_QualityScore_FFHGGHGIGIJEIIGIGHIHIIG>DGIHII@GDGGIIIIH=CGIIEHIIGGGHEGEEEFCDBCDD78=??=??BCAAB@BCDCCA;;A>@CBCC_Mismatch_0_Sense_+_Library_PoolT
GATATTGAAGGAAAAGAGGCAGAGAAAAAGCACAGGCGTTACTCGGCTTCTGGCCATATTCCTTACGTCTGTGTCGCTTTTCACTGGAGCATCG
>Frequency_1_QualityScore_DDHHHHHIII3EHIIIIIIIIIIIIIIIIICIIIIIIIIIIIIIIEIIGIHHHAEEEEEEEECCCCCBBCBCCCCBBBBBCCCCCCBCBCBCCB_Mismatch_0_Sense_+_Library_PoolC
GATATTGAAGGAAAAGAGGCAGAGAAAAAGCACAGGCGTTACTCGGCTTCTGGCCATATTCCTTACGTCTGTGTCGCTTTTCACTGGAGCATCG
>Frequency_2_QualityScore_DDEFHHGGIFHIGIIIIFGIH@EGHGFEHIIIIIIIIIIIGIIIBGEHBHIIIG==CEGEEA@ACACC=9?ACCABBB;?AACCEDAB?;???>_Mismatch_1_Sense_+_Library_PoolT
ATTCCCGGAGAACAAAATAAAGAATGATATTGAAGGAAAAGAGGCAGAGAAAAAGCACAGGCGTTACTCAGCTTCTGGCCATATTCCTTACGTC
>Frequency_1_QualityScore_=BBBF?F6@C1CFGIIC9C@DCEFEE>BGEGIFEGAFG9?9;F=FCB@(8@DE@8C?CC@B;?98;=@A5>@A:3>3>(<?3:>ADDB@348?B_Mismatch_1_Sense_+_Library_PoolC
ATTCCCGGAGAACAAAATAAAGAATGATATTGAAGGAAAAGAGGCAGAGAAAAAGCACAGGCGTTACTCAGCTTCTGGCCATATTCCTTACGTC
>Frequency_2_QualityScore_FFHHHGHIJJGIJGIIIIJIIJIJJJJIIIIJIIJJJJJJJIJJJJJJIIGHIHGGHHGFEEEEEEEEEDCCDDDDCDDDDCDDCDD_Mismatch_1_Sense_+_Library_PoolT
TTTGGTTGGGAGGAGCTTTGCACTTTTAGTTGTAACTTGCTATTTTAGCGTTTGTTCTCGTTTAATATGACCGGAAATTCAAAAGCA
>Frequency_2_QualityScore_EEGHHGGIIIHIAGHIIIIIIIGGIFHIJHIGHGIIIIHGGCHIIGGGFGGDGEGEEEEDBCACDDEEC?BCDDCCCDCCCDDCDDCCBAC?AA_Mismatch_0_Sense_+_Library_PoolT
AAGTCAAAGGGGTGCTTCCCGGAGGCCAGAGTCAGCCTGAGAATGAGAATGAGACTGCTGCTTCTAATCCAAATCAGAAGGCGGGGCTTCTCGA
>Frequency_2_QualityScore_FFHHHGHIJHIIIIJIIIJIIIIIIIGIIGIJIHIIHIIIIIIJIHIJGGIIJIIJIGHGEEGE?BCDDDDDDEEDCCEDACCCCDDD<AA_Mismatch_2_Sense_+_Library_PoolT
TTACTCAGCTTCTGGCCATATTCCTTACGTCTGTGTCGCCTTTCACTGGAGCATCGAAGGACGGTAACTATTATAGTAGGTGTAGGAGTAA
>Frequency_2_QualityScore_FFHHHHHJJJJJJJJJJIIIIIIJIJJIJJJIJJJJJJJJJJJJIJJJJJIJIJJJJJIJJJJHFFEEEDEEEEDDDDCDECCDDDDEDDABCD_Mismatch_0_Sense_+_Library_PoolT
AGGAGCTTTGCACTTTTAGTTGTAACTTGCTATTTTAGCGTTTGTTCTCGTTTAATATGACCGGAAATTCAAAAGCTGTGACATGATTGGTTAG
>Frequency_2_QualityScore_FFEGGHGIJJJIJJIIIJJJEGIIJJJJJJIIJIJGIIIEGHIJIJGGHHHFFFFFFEEDCDEDDCDDDCCCDDEEDDCDCDDCDCCDDDCCCC_Mismatch_0_Sense_+_Library_PoolT
GGTGGATAAAGTCAAAGGGGTGCTTCCCGGAGGCCAGAGTCAGCCTGAGAATGAGAATGAGACTGCTGCTTCTAATCCAAATCAGAAGGCGGGG
>Frequency_4_QualityScore_FFEGHGHJJJJHIIIJJIJI>EHIIHIIIIGIIIHIIGHADGGGGGGEEEEEEEEDEEECDCDDDDDDDCDDDDEECCBCCCDBCDCCCDDDCC_Mismatch_0_Sense_+_Library_PoolC
GGTGGATAAAGTCAAAGGGGTGCTTCCCGGAGGCCAGAGTCAGCCTGAGAATGAGAATGAGACTGCTGCTTCTAATCCAAATCAGAAGGCGGGG
>Frequency_2_QualityScore_FFGHHHHJJJJIJJJIIIIIHIIJJJJJJJJJJJJJJIGIIJGHIIIIIJIIIIIJJIIGIHGFEEEEEEEEDEEDCDECDDDDDEDDCACCDC_Mismatch_0_Sense_+_Library_PoolT
GAGCTTTGCACTTTTAGTTGTAACTTGCTATTTTAGCGTTTGTTCTCGTTTAATATGACCGGAAATTCAAAAGCTGTGACATGATTGGTTAGAT
>Frequency_2_QualityScore_ECFEEFGEGIIIEGIIIIHIIIIGGIIIICGIICCGGHEHGIIGIHHIIIIIEIIIIIGIIIIIFFHHGGGHGEDCCC7=?CCCABA?_Mismatch_0_Sense_+_Library_PoolT
TGGCATGCTATGTGTCTTATTGTATTTGGTTGGGAGGAGCTTTGCACTTTTAGTTGTAACTTGCTATTTTAGCGTTTGTTCTCGTTTA
>Frequency_2_QualityScore_EFHHHHHJJJJIIJIIJJJJJIIJJJJJJJIJGIIIHIJIJIIJJJJJIJJIJJJJHIHHGGGGGFEEEEDDEDEEDDDEDDCCD_Mismatch_0_Sense_+_Library_PoolT
TGCACTTTTAGTTGTAACTTGCTATTTTAGCGTTTGTTCTCGTTTAATATGACCGGAAATTCAAAAGCTGTGACATGATTGGTTA
>Frequency_2_QualityScore_EEGHGGHIIIIHIIFGIJJIJHGIIJJJGIGIIHIJIIIHIIIJJJJJIIIGIIIGGHGHHFFFEEEEEEEECCDDDDDDDCDDCDDC_Mismatch_2_Sense_+_Library_PoolT
AGTTGGTTGGGAGGAGCTTTGCACTTTTAGTTGTAACTTGCTATTTTAGCGTTTGTTCTCGTTTAATATGACCGGAAATTCAAAAGCA
>Frequency_2_QualityScore_FFHHHGHJJJJJJJJIIJJIIJJJJIIJJJIIJJHIIJJJJIJIJI_Mismatch_0_Sense_+_Library_PoolT
CTTGCTATTTTAGCGTTTGTTCTCGTTTAATATGACCGGAAATTCA
>Frequency_2_QualityScore_EFHHHHHJJJIJJHIJJJJJJIJJJJJJJIJJIJJJJJJJJIJJJJJJIIGIIJIIJIHHHGFFFFEFEEDEDCDDCDDDCCCDDDDDCDC_Mismatch_0_Sense_+_Library_PoolT
TTTGGTTGGGAGGAGCTTTGCACTTTTAGTTGTAACTTGCTATTTTAGCGTTTGTTCTCGTTTAATATGACCGGAAATTCAAAAGCTGTGA
>Frequency_1_QualityScore_FFGHHFHIJJHHJGHJJJGGJIIIJJJJIHGIHIJJIJJJJJJJJJJIJJ@GIIHGHIHGHHFFFFEEEECEDDDDDDDDDEDDDDDDACC_Mismatch_0_Sense_+_Library_PoolC
TTTGGTTGGGAGGAGCTTTGCACTTTTAGTTGTAACTTGCTATTTTAGCGTTTGTTCTCGTTTAATATGACCGGAAATTCAAAAGCTGTGA
>Frequency_2_QualityScore_FFHHHGGJIJIJIIJJJIJJJJIJIJJIJJJJGEDDDEDDCDDDDDEDCDDDDDCCDCCCDDDCDCDCC_Mismatch_0_Sense_+_Library_PoolT
ACTGCTGCTTCTAATCCAAATCAGAAGGCGGGGCTTCTCGATAAAATCAAAGAGAAAATTCCCGGAGAA
>Frequency_2_QualityScore_EEEHGHHIIJIIIIJIIIIGHIGIIIGGCEECECCCADCECBCABCCCCDDDDCDDDCACBC_Mismatch_0_Sense_+_Library_PoolT
CTTCTAATCCAAATCAGAAGGCGGGGCTTCTCGATAAAATCAAAGAGAAAATTCCCGGAGAA
>Frequency_2_QualityScore_FFHEHHGIIJIJJEIIJJJJHJJJIJIIIJIJIIIHIIIJIIIIIIIEHIIEGEHIHEEBEHEFFFFFEECEEEECCDDCDCDACDDDCDDCDB_Mismatch_1_Sense_+_Library_PoolT
TCTGTGTCGCTTTTCACTGGAGCATCGAAGGACGGTAACTATTATAGTAGGTGTAGGAGTAAAGATATGATTGCCATTGAATTGGCATGCTATG
>Frequency_1_QualityScore_DEHHHHHJJJJJJJJGJJJJGIIIJJJHIJJGHHIFGIIJHIJIJGIIJJJ@EDHIIHHEHFED@EDFFDEDEEEEDDDDDDEDDDDDDDDDED_Mismatch_1_Sense_+_Library_PoolC
TCTGTGTCGCTTTTCACTGGAGCATCGAAGGACGGTAACTATTATAGTAGGTGTAGGAGTAAAGATATGATTGCCATTGAATTGGCATGCTATG
>Frequency_2_QualityScore_FFHHHHGIIJJIIIIIJJJGHCGGGHIJJJJJIIJGIIIGIIIJJIIIIIIIIIIEGGGGGFEEDACBCA?ABCECDEEEECCCCCCBBCCCAC_Mismatch_1_Sense_+_Library_PoolT
CAGGCGTTACTCAGCTTCTGGCCATATTCCTTACGTCTGTGTCGCTTTTCACTGGAGCATCGAAGGACGGTAACTATTATAGTAGGTGTAGGAG
>Frequency_2_QualityScore_DFGHFHHIIIIIIIIIIIIGHAGGHGIHFHGIIJHIGHIFIHIIIGHIJJIIIHGFGGHGDEECCEBCC?:?6?ACCEEEEDEDCDABACCDDD_Mismatch_1_Sense_+_Library_PoolC
CAGGCGTTACTCAGCTTCTGGCCATATTCCTTACGTCTGTGTCGCTTTTCACTGGAGCATCGAAGGACGGTAACTATTATAGTAGGTGTAGGAG
>Frequency_2_QualityScore_FFGHHHHIIJJJIJIJJJIJGIGHIJJIIJJJHIIIJJJJJJJJIJIJJJJJIJIJJJJIJJJJGGHGHEHEFFEFFEEEEEECCDDDCDDCDD_Mismatch_0_Sense_+_Library_PoolT
AGACTGAGACTGAGGCTCAGACAGCTCATTCTAGTCCAAATCAGAAGCCTGACACTCAGACTGGTTATCCTAATGCAGCTCAGAAGGCAGCGCT
>Frequency_2_QualityScore_FFHHCGGIGIIGHIGIIIHFGIIJIIIIIIIIIIIGHHIIIIIIHIIGIIIJIJGICEHGCEFGGFDEDCEEEEEDCCDBCDDDCCD_Mismatch_1_Sense_+_Library_PoolT
ATTGTATTTGGTTGGGAGGAGCTTTGCACTTTTAGTTGTAACTTGCTATTTTAGCGTTTGTTCTCGTTTAATATGACCGGAAATCCA
>Frequency_2_QualityScore_EEGHHGHJGIIJIJIJJJJJJJGIIIJIIJJJJJJJIJJJJJJJIGHIIHIIIIIIJHGHHHGGFFFEDDDCDDDDEDCDDDDCDEDDDDCDDD_Mismatch_0_Sense_+_Library_PoolT
TTGGGAGGAGCTTTGCACTTTTAGTTGTAACTTGCTATTTTAGCGTTTGTTCTCGTTTAATATGACCGGAAATTCAAAAGCTGTGACATGATTG
>Frequency_2_QualityScore_DFHHHHHJIJJJIIJJJHIIIIIHIGIIJIGGIJJJIIIJIIJJJHIIIJEGHJJIJIJJHG@EFFEECCDCDEDDDDCC9?ACCCDDDBCCBB_Mismatch_0_Sense_+_Library_PoolT
TCCAAATCAGAAGCCTGACACTCAGACTGGTTATCCTAATGCAGCTCAGAAGGCAGCGCTGGTGGATAAAGTCAAAGGGGTGCTTCCCGGAGGC
>Frequency_2_QualityScore_EFHHHHHJJJIJIIJJIIIHIHIIIIJJJJCGIJJIIIJIJJIIIJIIIFGIIJHIIJJJHHCEFDEEEDBCDEDDDDDD8>BCCDDDCDABCA_Mismatch_0_Sense_+_Library_PoolC
TCCAAATCAGAAGCCTGACACTCAGACTGGTTATCCTAATGCAGCTCAGAAGGCAGCGCTGGTGGATAAAGTCAAAGGGGTGCTTCCCGGAGGC
>Frequency_2_QualityScore_FFGGHGGICIIIIIGIJIEHGIJIJIIJJGGEHIIIIJIJIIJIJIIHJEHGIGFFFEEEEEEDECECDDDCCCBCCDBCAAACDACEDDDDDE_Mismatch_2_Sense_+_Library_PoolT
CGAAAAAGCACAGGCGTTACTCAGCTTCTGGCCATATTCCTTACGTCTGTGTCGCTTTTCACTGGAGCATCGAAGGACGGTAACTATTATAGTA
>Frequency_2_QualityScore_FFHHHHFIIJJJIIJIIIJJJJJJJJJJJJGIJIIIJIFIIIGIIIJJJIJJIIIIFGGHGGEFFCDCCCCDDCDACDDCDCDCDBCDBBACAB_Mismatch_0_Sense_+_Library_PoolT
TCGATAAAATCAAAGAGAAAATTCCCGGAGAACAAAATAAAGAATGATATTGAAGGAAAAGAGGCAGAGAAAAAGCACAGGCGTTACTCGGCTT
>Frequency_1_QualityScore_FFHGHHHJJJGIJJIIIJJJJJIJJJJGGIHGIJJJJJJIJJIIGHGIGHCEDGGGHHICHHHF?DFDDCC?CDDDCDDDBBDBDDDDCDBDDB_Mismatch_0_Sense_+_Library_PoolC
TCGATAAAATCAAAGAGAAAATTCCCGGAGAACAAAATAAAGAATGATATTGAAGGAAAAGAGGCAGAGAAAAAGCACAGGCGTTACTCGGCTT
>Frequency_2_QualityScore_EFHHHGHJJIIJIJJIIIIJIIIJJJIJJJGIIHIJIJJIIIIIIIJI?CHGHHGGFECDDDCDDCDABCCDDDCCDCCDDDCCCCDCDDCDDD_Mismatch_0_Sense_+_Library_PoolT
ATCCTAATGCAGCTCAGAAGGCAGCGCTGGTGGATAAAGTCAAAGGGGTGCTTCCCGGAGGCCAGAGTCAGCCTGAGAATGAGAATGAGACTGC
>Frequency_1_QualityScore_FFHHHHHJJJJJJJJJJJJJIIDHIJJJJJBFHFIIJJIGIJJJIJJJABHHFHHFFFACBBDDDAD@CCAACCBCCCDCDCCACACA@@ACDC_Mismatch_0_Sense_+_Library_PoolC
ATCCTAATGCAGCTCAGAAGGCAGCGCTGGTGGATAAAGTCAAAGGGGTGCTTCCCGGAGGCCAGAGTCAGCCTGAGAATGAGAATGAGACTGC
>Frequency_2_QualityScore_EFHHGHHJJJJJJIIJJJJJFIIIIGIGIIGIJJJIJIIJJIIIIIIIIIIIHIIIICDFGGGGGDEEEEEEEECCDEEDCDCDCDDDD;@A?A_Mismatch_0_Sense_+_Library_PoolT
GACTGAGGCTCAGACAGCTCATTCTAGTCCAAATCAGAAGCCTGACACTCAGACTGGTTATCCTAATGCAGCTCAGAAGGCAGCGCTGGTGGAT
>Frequency_2_QualityScore_FFHHHHHIIIJIJJJJIJJIIIIIIJJJJJHIJJJJJIIJJJJJJJJJIIIHHAEGFFEEEEEEEEDEDCDCDDDDDDDDDDDDDDDCDDDCDD_Mismatch_1_Sense_+_Library_PoolT
GATATTGAAGGAAAAGAGGCAGAGAAAAAGCACAGGCGTTACTCAGCTTCTGGCCATATTCCTTACGTCTGTGTCGCTTTTCACTGGAGCATCG
>Frequency_1_QualityScore_FFHHHHHIIJJIIJIIHIJGIIHIIIIJJJJIJJJIJJIIGIIJJHHHHHHFFBBDEDEEEEEDDDDDDCBDDDDDDDDDDDCDDDDABDDCCB_Mismatch_1_Sense_+_Library_PoolC
GATATTGAAGGAAAAGAGGCAGAGAAAAAGCACAGGCGTTACTCAGCTTCTGGCCATATTCCTTACGTCTGTGTCGCTTTTCACTGGAGCATCG
>Frequency_2_QualityScore_FFHGHHGJJJJJJJIIIIIIIIHIIIHHIIIIJIIJJIJJIJJJJIGIFIIIJIIGEEEFEEEEEEEEEDDBACCDDEEEDDDDDDDDDCCCDD_Mismatch_1_Sense_+_Library_PoolT
GAGAACAAAATAAAGAATGATATTGAAGGAAAAGAGGCAGAGAAAAAGCACAGGCGTTACTCAGCTTCTGGCCATATTCCTTACGTCTGTGTCG
>Frequency_2_QualityScore_FFGGHGHJIJIJIIIJIIIGHHHIIIJIHIJHIIIIIIIJIIIJJGHAFHICGGHIIIJGHHIGGGHGFCEFEDCEDDDDCCC?BA@CBCCCBC_Mismatch_0_Sense_+_Library_PoolT
GGCTCAGACAGCTCATTCTAGTCCAAATCAGAAGCCTGACACTCAGACTGGTTATCCTAATGCAGCTCAGAAGGCAGCGCTGGTGGATAAAGTC
>Frequency_2_QualityScore_ACEDGGGGGCHIEHEGECHIIFIIIIIIIIIIIIEHIGEIIIIIIIIIGGHIAAEEEGGFGEEECCC?CCDDCCCBCCBCCCCCCCC@CC;?;B_Mismatch_2_Sense_+_Library_PoolT
TAGTTGGTTGGGAGGAGCTTTGCACTTTTAGTTGTAACTTGCTATTTTAGCGTTTGTTCTCGTTTAATATGACCGGAAATTCAAAAGCTGTGAA
>Frequency_2_QualityScore_FFGGGHGJIJJJJICGIGHIJJJJIIJIIIIJJIIIIIIIIIGHICGGGIHGHHHFFFEFEDCDCDCBCACDDDDDEEECCCCDDDDCDCDCC?_Mismatch_1_Sense_+_Library_PoolT
GAAGGCATCGCTGGTGGATAAAATTAAAGGGATAATTCCCGGAGGTCAGACTGAGACTGAGGCTCAGACAGCTCATTCTAGTCCAAATCAGAAG
>Frequency_2_QualityScore_CCEFGEGGIGFFGIIGIIIIEHGIIIGFIFIIGFFEFGIIIIEHHIIIGICGHIIIHIHIHGIGGGGGGFFEDEDCACCB?>>B@ACDCCCECE_Mismatch_0_Sense_+_Library_PoolT
GCTCAGACAGCTCATTCTAGTCCAAATCAGAAGCCTGACACTCAGACTGGTTATCCTAATGCAGCTCAGAAGGCAGCGCTGGTGGATAAAGTCA
>Frequency_2_QualityScore_EEHHHHGIJJGGJJJJJIIIJJGIJGIIJJJJJJJJJJJJIGIIIIIIJJJJJIJIJJIIGIEGHGCEFDDDBCDDDCEEEEDDD?_Mismatch_1_Sense_+_Library_PoolT
TGTCTTATTGTATTTGGTTGGGAGGAGCTTTGCACTTTTAGTTGTAACTTGCTATTTTAGCGTTTGTTCTCGTTTAATATGACCGA
>Frequency_2_QualityScore_FEHHHHHJJJJJJJJJJIJJIIIJJIJJJJJJ_Mismatch_0_Sense_+_Library_PoolT
GTTTGTTCTCGTTTAATATGACCGGAAATTCA
>Frequency_2_QualityScore_FFHHHHHGIJGHIJJJIJJJJJJJGIIIJIJIJIJIJJGIJIIJJJIHIIIGIIIIIHGGEFEEEEEEEBDDDDDDDDEDDDDCCCDEDDDDDD_Mismatch_0_Sense_+_Library_PoolT
GGTTGGGAGGAGCTTTGCACTTTTAGTTGTAACTTGCTATTTTAGCGTTTGTTCTCGTTTAATATGACCGGAAATTCAAAAGCTGTGACATGAT
>Frequency_2_QualityScore_FFHHHHHJJHIIIHIHIIJIJJIIIIJIGIIJJGIIIJJG_Mismatch_0_Sense_+_Library_PoolT
ATTTTAGCGTTTGTTCTCGTTTAATATGACCGGAAATTCA
>Frequency_1_QualityScore_FFHHHHHJJHIJJHIIJJJIJJJJJJJJIIJJJGGIIJJJ_Mismatch_0_Sense_+_Library_PoolC
ATTTTAGCGTTTGTTCTCGTTTAATATGACCGGAAATTCA
>Frequency_2_QualityScore_FFGHHHHJJIIIJJJJJJIIJJJJJIJJJJIJJIJJJJJJJIHGGDDDDDDDDCDCDDDEDDDDCDDDDCCDDDDDCDDDCCDCCDDDDD_Mismatch_0_Sense_+_Library_PoolT
GAATGAGAATGAGACTGCTGCTTCTAATCCAAATCAGAAGGCGGGGCTTCTCGATAAAATCAAAGAGAAAATTCCCGGAGAACAAAATAA
>Frequency_2_QualityScore_FFHHHHHJJJIJJJJIJJJJJIHGGHFEFFDEEEEEDCDDDDDDDDDDDDDDDDBCCDDDDDDCDDDBCACCEEEECCDDBCDDCCCDACDDDC_Mismatch_0_Sense_+_Library_PoolT
ATCCAAATCAGAAGGCGGGGCTTCTCGATAAAATCAAAGAGAAAATTCCCGGAGAACAAAATAAAGAATGATATTGAAGGAAAAGAGGCAGAGA
>Frequency_1_QualityScore_FFHHHHHJJIJJIJJJJIIJGIFHGEFEEFFEEEEEEDDDDDCDDCDDC>=BDBB<CCDBBDDDDDDDDCDDEDD@@CDDDDDDDDDDDDDDDC_Mismatch_0_Sense_+_Library_PoolC
ATCCAAATCAGAAGGCGGGGCTTCTCGATAAAATCAAAGAGAAAATTCCCGGAGAACAAAATAAAGAATGATATTGAAGGAAAAGAGGCAGAGA
>Frequency_2_QualityScore_FFGHGHHJJIJIIJJJJJJJIIIJJJJIIJGIIIIIIIIIIIHIIIIIIIIGGIHGEGGGEEHGFFEDCEDCDDDADDDDCDD@CCCCDDCCCC_Mismatch_1_Sense_+_Library_PoolT
TCGATAAAATCAAAGAGAAAATTCCCGGAGAACAAAATAAAGAATGATATTGAAGGAAAAGAGGCAGAGAAAAAGCACAGGCGTTACTCAGCTT
>Frequency_2_QualityScore_FFGHHHFGIIJJJJJJIIJJJJIEHEGIJJJIJIIIJJJIIHIIGHHGFGFFFFEDEEEEEEDDCCCCCBCCDCDDDDDDCDDDDCDCC_Mismatch_0_Sense_+_Library_PoolT
AAGGGGTGCTTCCCGGAGGCCAGAGTCAGCCTGAGAATGAGAATGAGACTGCTGCTTCTAATCCAAATCAGAAGGCGGGGCTTCTCGAT
>Frequency_2_QualityScore_EFHGHHHJJJJJJJIJJJJJJJIJJJJJJJJJJJJGHIIJJIJJIIJJGIJJJDGGGFFFFEDDDDDDDAADCCDDDDDDCDCDDDCDDDDDDD_Mismatch_0_Sense_+_Library_PoolT
TGGTTATCCTAATGCAGCTCAGAAGGCAGCGCTGGTGGATAAAGTCAAAGGGGTGCTTCCCGGAGGCCAGAGTCAGCCTGAGAATGAGAATGAG
>Frequency_2_QualityScore_EEEHHHHIIEGHIIEG?E5CEEDIICEHIIIIIIGGIHIIIHIHGHGGGHHEGEHEECGFFEEECECCC@ACCAABABC??B@BACACABCCA;_Mismatch_1_Sense_+_Library_PoolT
GCTTCCCGGAGGCCAGAGTCAGCCTGAGAATGAGAATGAGACTTCTGCTTCTAATCCAAATCAGAAGGCGGGGCTTCTCGATAAAATCAAAGAG
>Frequency_2_QualityScore_FFGGHHHIJJJIIJJJIJJJJIJIJJJIJJIJJIJJJIIIIJJJJJJJJJJ_Mismatch_0_Sense_+_Library_PoolT
TGTAACTTGCTATTTTAGCGTTTGTTCTCGTTTAATATGACCGGAAATTCA
>Frequency_2_QualityScore_FFHHHHHFHIIIJJJJJIJJIJJIIIFGHJJJIIJIIJJJIJIIJIJJIHHHHGEFFFFFEEEDCEEDDDCDCCDDDDCDCDDDDDDBCC_Mismatch_0_Sense_+_Library_PoolT
AAAGGGGTGCTTCCCGGAGGCCAGAGTCAGCCTGAGAATGAGAATGAGACTGCTGCTTCTAATCCAAATCAGAAGGCGGGGCTTCTCGAT
>Frequency_2_QualityScore_FFHFGHGIIHIIIGHGFHCCEGGGAC?DEADDCEEDCCCCCAC>==ACCCDDDCDCCDDDCAACEED?A<?=AAC>?>A=?9A?_Mismatch_0_Sense_+_Library_PoolT
AGAAGGCGGGGCTTCTCGATAAAATCAAAGAGAAAATTCCCGGAGAACAAAATAAAGAATGATATTGAAGGAAAAGAGGCAGAG
>Frequency_2_QualityScore_FFGHGHHFEFIFIGGIIIGEGIGIIGGIIIFIIEHIIIGIHIIHFHIIIGGICEGGGEFFDDCBCCACDCCCCCCAABCCCEEEDDDD@ACAAC_Mismatch_1_Sense_+_Library_PoolT
CCCGGAGAACAAAATAAAGAATGATATTGAAGGAAAAGAGGCAGAGAAAAAGCACAGGCGTTACTCAGCTTCTGGCCATATTCCTTACGTCTGT
>Frequency_2_QualityScore_FFEGHGHIJIIIJIIIIIGGIJIIIAEHHIGIIJHHIGIIIEEAGEGGGGGFGEDCCBDDCB?ACCCD?=CC;BCDCDABCCBACCCCCCCCCC_Mismatch_0_Sense_+_Library_PoolT
AATGCAGCTCAGAAGGCAGCGCTGGTGGATAAAGTCAAAGGGGTGCTTCCCGGAGGCCAGAGTCAGCCTGAGAATGAGAATGAGACTGCTGCTT
>Frequency_1_QualityScore_FFHHHDHIGHIIEGGIJGGHGIGGI:BBFGGEEF9DGEHGGB><@EGIEHGDHD>8?@@@DB@>CCCCC<C?AACACCDCC>@@ACDDCCC@@@_Mismatch_0_Sense_+_Library_PoolC
AATGCAGCTCAGAAGGCAGCGCTGGTGGATAAAGTCAAAGGGGTGCTTCCCGGAGGCCAGAGTCAGCCTGAGAATGAGAATGAGACTGCTGCTT
>Frequency_2_QualityScore_FFGGHGHJJJJJJJJIJIJIFGI>GGIIGIIIIJIGIGGIIIIIIIGIGGIIIIIIJIHHBGFDEDCEEDDADDCCBAABCCACCCCC@B@BCB_Mismatch_0_Sense_+_Library_PoolT
CAAATCAGAAGCCTGACACTCAGACTGGTTATCCTAATGCAGCTCAGAAGGCAGCGCTGGTGGATAAAGTCAAAGGGGTGCTTCCCGGAGGCCA
>Frequency_2_QualityScore_FFHHHHHIGIIJIJIIJJJIIJIIJIIIJIJJJJIIJJJJJIIIJJIJJIIIIIIGGGGGGEEEDEDECBCEEDDCDCDBDDDDDDDDCCDDDD_Mismatch_1_Sense_+_Library_PoolT
AAATAAAGAATGATATTGAAGGAAAAGAGGCAGAGAAAAAGCACAGGCGTTACTCAGCTTCTGGCCATATTCCTTACGTCTGTGTCGCTTTTCA
>Frequency_2_QualityScore_EEGGCHHGGEGEEIEHIGIIIHGIIGGHHHCIGIIIIGIIE9EEIGECH?BEGGBFIGDCFECC?@BCDDC7@CAACCAACCCCAAACBC>ABB_Mismatch_1_Sense_+_Library_PoolC
AAATAAAGAATGATATTGAAGGAAAAGAGGCAGAGAAAAAGCACAGGCGTTACTCAGCTTCTGGCCATATTCCTTACGTCTGTGTCGCTTTTCA
>Frequency_2_QualityScore_FFHGHHHGIIIJJJIJJIJJIIJIJIIJJJJJJECDDEDDDCDDDDDECDCDDCCDDCCDDDCDDDBC=?_Mismatch_0_Sense_+_Library_PoolT
GACTGCTGCTTCTAATCCAAATCAGAAGGCGGGGCTTCTCGATAAAATCAAAGAGAAAATTCCCGGAGAA
>Frequency_2_QualityScore_EFHFGHHJIJIFIIIIJIIIFIGIEHHIHGHIIGIIIIHIGIIGEHIGIGGIIIAGGGHCGGFFEEDCEAACCCCCCBACC_Mismatch_0_Sense_+_Library_PoolT
AGGAGCTTTGCACTTTTAGTTGTAACTTGCTATTTTAGCGTTTGTTCTCGTTTAATATGACCGGAAATTCAAAAGCTGTGA
>Frequency_2_QualityScore_EFFFGFFEFGHGICFGHIHGIIGGEEIGGIDIIIFIGGIIIDGFEIBGGIIIIGFGEGGHGHFECEADC@CAC=;>BCCCC?CCCCCDCCD>AC_Mismatch_0_Sense_+_Library_PoolT
ACTGAGACTGGTTATCCTAATGCAGCCCAGAAGGCATCGCTGGTCGATAAAATTAAAGGGATAATTCCCGGAGGTCAGACTGAGACTGAGGCTC
>Frequency_2_QualityScore_CEEEFFHIIIIIIIIIIIIIIIIIIIIIIIIIIIIIGHGIEIIEGGIIIIHIHIBFGGIFEFFFFEEECADCDDACC_Mismatch_0_Sense_+_Library_PoolT
GCTTTGCACTTTTAGTTGTAACTTGCTATTTTAGCGTTTGTTCTCGTTTAATATGACCGGAAATTCAAAAGCTGTGA
>Frequency_2_QualityScore_EFHEECFIIIIIIIIEIIIIIIIIIIIIIIIIHIHIGIFIFIIIIIEFFGIICHIIIIIIGGGGFFFEECCBEDDDE_Mismatch_0_Sense_+_Library_PoolC
GCTTTGCACTTTTAGTTGTAACTTGCTATTTTAGCGTTTGTTCTCGTTTAATATGACCGGAAATTCAAAAGCTGTGA
>Frequency_2_QualityScore_EBFEGACGHEHIIHIIIIIAEGEIIIIFIGIIIIIIIIIEHIIGIGIIFHHEEB?CCA?CCAAACCCEC?ACAACCCCC?ACCC=BCCAC_Mismatch_0_Sense_+_Library_PoolT
CAGCCTGAGAATGAGAATGAGACTGCTGCTTCTAATCCAAATCAGAAGGCGGGGCTTCTCGATAAAATCAAAGAGAAAATTCCCGGAGAA
>Frequency_2_QualityScore_FDHHHHHJJJJJIIIIJJHIIJJJGGIIJJIJJGIIIIIJJJIJJJIJIIIJJJJIJIHHGFDDBBCCDCDDDDDCDDDDDDDDCCCCCDDDDC_Mismatch_0_Sense_+_Library_PoolT
GTTATCCTAATGCAGCCCAGAAGGCATCGCTGGTCGATAAAATTAAAGGGATAATTCCCGGAGGTCAGACTGAGACTGAGGCTCAGACAGCTCA
>Frequency_2_QualityScore_FFGHHHGIJGIJJJIIJJIIJIIJIIJJIIJJJJIJIIIJIJGIIIIJJIJIIJIHGHHGHFFFFFFEE?D_Mismatch_0_Sense_+_Library_PoolT
TAACTTGCTATTTTAGCGTTTGTTCTCGTTTAATATGACCGGAAATTCAAAAGCTGTGACATGATTGGTTA
>Frequency_2_QualityScore_FFGHHHGIIIJIIIJIIIIJJJGHIIIIJGIIJJIIIIJIJIIJJHIJJIJIJJIIIJIIIHHGGGGFDDDDDDCDEDDCCDDCCC_Mismatch_0_Sense_+_Library_PoolT
TTGGGAGGAGCTTTGCACTTTTAGTTGTAACTTGCTATTTTAGCGTTTGTTCTCGTTTAATATGACCGGAAATTCAAAAGCTGTGA
>Frequency_1_QualityScore_FFHHHHHJHJJJJJJJJJJJJJIJJJJIJJJJJJJJJIJJJJJIJHIJJHIJJJJHIJJJHHHHHHGFDDDDDDDCDDDDDDDCDD_Mismatch_0_Sense_+_Library_PoolC
TTGGGAGGAGCTTTGCACTTTTAGTTGTAACTTGCTATTTTAGCGTTTGTTCTCGTTTAATATGACCGGAAATTCAAAAGCTGTGA
>Frequency_2_QualityScore_FFGGEGGIJIHHGIHEHHIJJIJIGIIIIIIJJGIIIIIIHIJGIIIIIIGIGIIJGIIGHHGEEEEEFD_Mismatch_1_Sense_+_Library_PoolT
TTGCACTTTTAGTTGTAACTTGCTATTTTAGCGTTTGTTCTCGTTTAATATGACCGGAAATTCAAAAGCA
>Frequency_1_QualityScore_DDDHDD<CFGIIGHGIC<FFHHIIIIEGGIG@F?DAFHIH@GGHIHIEGEGHGIIIGDHHEEHC);BEE@_Mismatch_1_Sense_+_Library_PoolC
TTGCACTTTTAGTTGTAACTTGCTATTTTAGCGTTTGTTCTCGTTTAATATGACCGGAAATTCAAAAGCA
>Frequency_2_QualityScore_FFHHHHHJJJJJJJJJJJIJJJJIHGGGFEEEDDEEEDDDDDDDDDDDCDDDDDDDDBDDDDDDDCDCCDDDDDDEEEECCCDACDCC@CDDDD_Mismatch_0_Sense_+_Library_PoolT
CTAATCCAAATCAGAAGGCGGGGCTTCTCGATAAAATCAAAGAGAAAATTCCCGGAGAACAAAATAAAGAATGATATTGAAGGAAAAGAGGCAG
>Frequency_1_QualityScore_FFGGGHHJJIIIIJIIIJDIGJJHFFFFEDCEDDDDEDDDCCDDDDDDDDDDDBBBB3ACCDDD>CCDCCBCCC@CCDDCCCDBDDDDBDD@DD_Mismatch_0_Sense_+_Library_PoolC
CTAATCCAAATCAGAAGGCGGGGCTTCTCGATAAAATCAAAGAGAAAATTCCCGGAGAACAAAATAAAGAATGATATTGAAGGAAAAGAGGCAG
>Frequency_2_QualityScore_FFHHHHHJJJJJJJJJIIJIJJJJJJJJIJJJJJJIJGIIJGIIHJJIIJJJIJJJJJIJIGGGFFEEEECCCEEDDE_Mismatch_0_Sense_+_Library_PoolT
AGCTTTGCACTTTTAGTTGTAACTTGCTATTTTAGCGTTTGTTCTCGTTTAATATGACCGGAAATTCAAAAGCTGTGA
>Frequency_2_QualityScore_FFHHHHHJIJIIIJJJJIIIIJIJJJJJJJJIJJJJJJIIIJJJIJJIJJJJIIIIGIJIIIIGHFEEEDEEEEEDDDDDEDDDDCDEDDDCDD_Mismatch_1_Sense_+_Library_PoolT
AGGAGCTTTGCACTTTTAGTTGTAACTTGCTATTTTAGCGTTTGTTCTCGTTTAATATGACCGGAAATTCAAAAGCTGTGACATGATTGGTTAA
>Frequency_2_QualityScore_CEFGGGGHFGGAGIEGFHIIGEIGHGHIHGHHIGHIICCGEHDEHHIIDHIDHEHGIEHHDGGGIIIIGCEGCEE;;CDACDDACCCCCCCCCC_Mismatch_1_Sense_+_Library_PoolT
ATAGTAGGTGTAGGAGTAAAGATATGATTGCCATTGGATTGGCATTCTATGTGTCTTATTGTATTTGGTTGGGAGGAGCTTTGCACTTTTAGTT
>Frequency_2_QualityScore_FFHHGHHIJJJHIIIIIIIJIIIGIIJIIIHIGGIIGGIIIIHEIGEGGGIEIIHIFGGHGHF_Mismatch_0_Sense_+_Library_PoolT
TGCACTTTTAGTTGTAACTTGCTATTTTAGCGTTTGTTCTCGTTTAATATGACCGGAAATTCA
>Frequency_3_QualityScore_DEGEGFGIHFGGGHEGGHHGIIHFHIIIIHIIGGHIFHGIIIEGIIHIFHG@DFIFDDFDDEG_Mismatch_0_Sense_+_Library_PoolC
TGCACTTTTAGTTGTAACTTGCTATTTTAGCGTTTGTTCTCGTTTAATATGACCGGAAATTCA
>Frequency_2_QualityScore_CEFAFEFGCEGEIIIIIIIIEGIDGIGFIGHIEGDIIIIIIEI@EEIHHGIIIGGACE_Mismatch_0_Sense_+_Library_PoolT
TAGCGTTTGTTCTCGTTTAATATGACCGGAAATTCAAAAGCTGTGACATGATTGGTTA
>Frequency_2_QualityScore_FFHGGHHGIIIIJIJHIIJJIIIIIJJJJJIJJJJJJJJJIJGIGIIJ;CHIIJIJJJIIGHGHGHFEDCBCDDDEDCCDDDBCDC_Mismatch_0_Sense_+_Library_PoolT
TGGGAGGAGCTTTGCACTTTTAGTTGTAACTTGCTATTTTAGCGTTTGTTCTCGTTTAATATGACCGGAAATTCAAAAGCTGTGAC
>Frequency_2_QualityScore_EEFHGFGIIIHIJJJJJIJIIJJJJGIIGIIIIIJIIIHIIGIIIIIIIIIIE8AEGEC_Mismatch_1_Sense_+_Library_PoolT
CTTTTAGTTGTAACTTGCTATTTTAGCGTTTGTTCTCGTTTAATATGACCGGAAATCCA
>Frequency_2_QualityScore_CFFGHGHIIIJFIIJIJIIIIIGHIEGIIHIIIIIGIIIGIIIJJIIEIIIIIHGGGGGFFEEEEEEDECDDDDCDDDDDDDDDDDDDCCDBCC_Mismatch_0_Sense_+_Library_PoolT
AAATTAAAGGGATAATTCCCGGAGGTCAGACTGAGACTGAGGCTCAGACAGCTCATTCTAGTCCAAATCAGAAGCCTGACACTCAGACTGGTTA
>Frequency_2_QualityScore_FFHHHHGIHIJIJJDIIIJJIJJJJJJJJGHIIHIJJIJIIJJJJIJIHIIIIHIIHHHHHHGFFFFEE_Mismatch_1_Sense_+_Library_PoolT
ACTTTTAGTTGTAACTTGCTATTTTAGCGTTTGTTCTCGTTTAATATGACCGGAAATTCAAAAGCTGTA
>Frequency_2_QualityScore_FFHHHHHJJIJJJJJJIHGFGIJJIHHIJIIIIIHIIIIIHIIHGHHIJJIIEIIEHGHFFEF@CEEEDAABDBCDCDDDDBCCACCCDDDCED_Mismatch_0_Sense_+_Library_PoolT
AAGAGAAAATTCCCGGAGAACAAAATAAAGAATGATATTGAAGGAAAAGAGGCAGAGAAAAAGCACAGGCGTTACTCGGCTTCTGGCCATATTC
>Frequency_2_QualityScore_DFHGGHGIIIIIJIEIGIJGGIIJIIIJIIIHIJIJI_Mismatch_1_Sense_+_Library_PoolT
TTTGTTCTCGTTTAATATGACCGGAAATTCAAAAGCA
>Frequency_2_QualityScore_DEGG@AA;EGHHGCIIGIHHIGIFGHIIIEAFFGGEDCDAEGGGEFFGFCGEEC=A?;<@:?EDDC_Mismatch_1_Sense_+_Library_PoolT
CTTTGCACTTTTAGTTGTAACTTGCTATTTTAGCGTTTGTTCTCGTTTAATATGACCGGAAATCCA
>Frequency_2_QualityScore_EEHHFGHIIJJEGHIJIJIHIIJIGHIJJJIHJJIGHFHIHIJIIJJHIIJGIIIIGHGGBEHGGFADDDEDEEEEDCCB_Mismatch_1_Sense_+_Library_PoolT
ATTGTATTTGGTTGGGAGGAGCTTTGCACTTTTAGTTGTAACTTGCTATTTTAGCGTTTGTTCTCGTTTAATATGACCGA
>Frequency_2_QualityScore_FFFGGHHJJIJIJJIFIJIIIIIIIIIIIJJIGIIIIIJJJJIIJIJJIJIIHHIGIIIIJIHF@BE?CBDEECCEDDDDDD36:BCCDDCB?C_Mismatch_0_Sense_+_Library_PoolT
AGTCCAAATCAGAAGCCTGACACTCAGACTGGTTATCCTAATGCAGCTCAGAAGGCAGCGCTGGTGGATAAAGTCAAAGGGGTGCTTCCCGGAG
>Frequency_2_QualityScore_FFHHHFHIJJJJJJJJJIJJJIIJIIJIJJJJJJJJJEGIHIIJIIHIIIJIJJJFGFFFFFEDAADDD?BCCDACDDDDDDCDCDDDCDBCCD_Mismatch_0_Sense_+_Library_PoolT
ACTGGTTATCCTAATGCAGCTCAGAAGGCAGCGCTGGTGGATAAAGTCAAAGGGGTGCTTCCCGGAGGCCAGAGTCAGCCTGAGAATGAGAATG
>Frequency_1_QualityScore_FFHHHGHGIHHJJJJJJHIJJJJJHIJJJJJJJJJIJJJJJJIJJJJJGIIIJJJJJJJJIJIJJHHGHFFFDECEEDDDDDDDDEEEEDCDDD_Mismatch_1_Sense_+_Library_PoolT
GGCTATGTGTCTTATTGTATTTGGTTGGGAGGAGCTTTGCACTTTTAGTTGTAACTTGCTATTTTAGCGTTTGTTCTCGTTTAATATGACCGGA
>Frequency_1_QualityScore_FFHHGHHJJJJJJJJJJJIJJJJJJJJJJIJGHGGGIGIIIIJJJJJJHJIGGIJJJJHEEFCEECDDDDDCCCDDCDDBDDDDDDBDDDDCDD_Mismatch_1_Sense_+_Library_PoolT
TATCCTAATGCAGCCCAGAAGGCATCGCTGGTGGATAAAATTAAAGGGATAATTCCCGGAGGTCAGACTGAGACTGAGGCTCAGACAGCTCATT
>Frequency_1_QualityScore_FFHHHHHJJJJJJJJJHJIIJIJJJJJJJJJJJJJJJJJHIJJJJJIJJJJJJJJJIJHJJJHHFFFEEE_Mismatch_1_Sense_+_Library_PoolT
AGAGCTTTGCACTTTTAGTTGTAACTTGCTATTTTAGCGTTTGTTCTCGTTTAATATGACCGGAAATTCA
>Frequency_1_QualityScore_DB=DDHHD>DFGGGCGDHEH>HB9E>EGII@CFIIIG?BF=BFHGGEFDEHGGGHECGCHIBFE@CDD3?;CA@>>>@CCCC>CDCBCC_Mismatch_1_Sense_+_Library_PoolT
AGCTTTGCACTTTTAGTTGTAACTTGCTATTTTAGCGTTTGTTCTCGTTTAATATGACCGGAAATTCAAAAGCTGTGACATGATTGGAT
>Frequency_1_QualityScore_FFHHHGFIIIGIJIJEDGHIHCGDHACEGHJHGIIEDEFCGEGHICHGHIHGCHHHFHEE_Mismatch_1_Sense_+_Library_PoolT
ATTAGCGTTTGTTCTCGTTTAATATGACCGGAAATTCAAAAGCTGTGACATGATTGGTTA
>Frequency_1_QualityScore_FFHHHHGJJJJIJJJIJIJGJIIFHIJGHIJFGIJJJJIJJJJGIJIJIIJJJJHHHFDDDDEEDDDB?CDCDCACCDDEEEDDDCDDDCDDC@_Mismatch_1_Sense_+_Library_PoolT
GGGAGAACAAAATAAAGAATGATATTGAAGGAAAAGAGGCAGAGAAAAAGCACAGGCGTTACTCGGCTTCTGGCCATATTCCTTACGTCTGTGT
>Frequency_1_QualityScore_FDDF?C?ED>CA3CEHHGDE+AF9BD?E??EG4*:?BF*0BB)8.(0:<(=2)8).77.7CEE3?;=?>@C@@@AA>ACDA_Mismatch_1_Sense_+_Library_PoolT
TGCCATTGGATTGGCATGCTATGTGTCTTATTGGATTTGGTTGGGAGGAGCTTTGCACTTTTAGTTGTAACTTGCTATTTT
>Frequency_1_QualityScore_DBFF>?::<AE?AFF<CCAFFFEGCEFFEF@FA<F7?BDFFECFIDFBFIIEFFCDFDCFF<DD_Mismatch_1_Sense_+_Library_PoolT
TTTAGTTGTAACTTGCTATTTTAGCGTTTGTTCTCGTTTAATATGACCGGAAATTCAAAAGCAG
>Frequency_1_QualityScore_DDDB;<2<C>EEE?;:C@>CFE9BCEBE9?DDD>??B?DDEAECBBDCIAABDBC=2@D>?>>>9:A0:91<AAEAA>>>>(99>?>A_Mismatch_0_Sense_+_Library_PoolT
CCAGAGTCAGCCTGAGAATGAGAATGAGACTGCTGCTTCTAATCCAAATCAGAAGGCGGGGCTTCTCGATAAAATCAAAGAGAAAATT
>Frequency_1_QualityScore_D?CDD?D?8++<BF:AECE1C<9CDIBEAB?D3D99/98B4DBB@C.@=@./.>4.5657)..77?;@;2;;>AA=?55;?5><AD_Mismatch_2_Sense_+_Library_PoolT
GAGAAAAAGAACAGGCGTTACTCAGCTTCTGGCCATATTCCTTACGTCTGTGTCGCTTTTCACTGGAGCATCGAAGGACGGTAACT
>Frequency_1_QualityScore_FFGHHHHJJGIIIJJJJJJJJIIIIJIJJJJJJJJJJJJJJJJDDDDDDDBCDDDDDECDDCDCDDDDDDCDDDDDBDDDDD_Mismatch_1_Sense_+_Library_PoolT
ATGAGAATGAGACTGCTGCTTCTAATCCAAATCAGAAGGCGGGGCTTCTCGATAAAATCAAAGAGAAAATTCCCGGAGAGCA
>Frequency_1_QualityScore_DFD??FFBGEBF;+3AC;?FE;8?E3CEH8?)*?D?0/(-6<@=8(;C=BA=.7)6;?B6@>CA@>ABB;=?CA:(8?@B84:>@C_Mismatch_1_Sense_+_Library_PoolT
TGATATTGAAGGAGAAGAGGCAGAGAAAAAGCACAGGCGTTACTCGGCTTCTGGCCATATTCCTTACGTCTGTGTCGCTTTTCACT
>Frequency_1_QualityScore_DDHHHFHIJGGIIGIJGIIJGGGIII=FHGGHIJJJJJIIGCFHHEHJGIGHGHHDBFDC6@;@ACB@CC@CDEDC>C>>>A>@@A@CCCDD?3_Mismatch_0_Sense_+_Library_PoolT
CATCGCTGGTCGATAAAATTAAAGGGATAATTCCCGGAGGTCAGACTGAGACTGAGGCTCAGACAGCTCATTCTAGTCCAAATCAGAAGCCTGA
>Frequency_1_QualityScore_FDFHBDHIJIJGIEGGGGIGCCGHIEIGHJIJJIIIIJJJJJIJJGJIIHIGIC>7ACECEFFFDB@>?>>ACDBDB?C@CCCCBCDDDDCDAC_Mismatch_2_Sense_+_Library_PoolT
TATTGAAGGAAAAGAGGCAGAGAAAAAGCACAGGCGTTACTCAGCTTCTGGCCATATTCCTTACGTCTTTGTCGCTTTTCACTGGAGCATCGAA
>Frequency_1_QualityScore_?6<<CFF??+A:CDHFC>EF@EF*?:DB30?BB9B?DCF>FCFF@ACBFG@=6@DCDE>C9AAFA7?;)7>6>ABCCAABB>AA@A:>A559?<_Mismatch_1_Sense_+_Library_PoolT
GGTCAGACTGAGACTGAGGCTCAGACAGCTCATTCTAGTCCAAATCAGAAGCCTGACACTCAGACTGGATATCCTAATGCAGCTCAGAAGGCAG
>Frequency_1_QualityScore_FFHCFHHIGIGGEFHJHGICHGHIJJIIJIGHIGHIIJIGIHGGGIIJIIGHGIJJJH_Mismatch_2_Sense_+_Library_PoolT
ATGTAACTTGCTATTTTAGCGTTTGTTCTCGTTTAATATGACCGGAAATTCAAAAGCA
>Frequency_1_QualityScore_FFHGHHHJIJJIJJIJJCDGCFIJJIGHIHJJJIJFGGIIJJJJBHHFFDDBBDCCDDDCDDCDCDDDDCACDDDDCDDEDDDDDCDDDEDCDD_Mismatch_1_Sense_+_Library_PoolT
TCAGAAGGCAGCGCTGGTGGATAAAGTCAAAGGGGTGCTTCCCGGAGGCCAGAGTCAGCCTGAGAATGAGAATGATACTGCTGCTTCTAATCCA
>Frequency_1_QualityScore_FFHHHHHJJJJJJIIIJHJJJJJJJJJJJJJJJJIHIIJJJJIJJIJJJJJJICHIGIIJHEHFFFEDFCEEDEE_Mismatch_1_Sense_+_Library_PoolT
CTTTGCACTTTTAGTTGTAACTTGCTATTTTAGCGTTTGTTCTCGTTTAATATGACCGGAAATTCAAAAGCTGTA
>Frequency_1_QualityScore_FFHHHHFHIIJJJJJJJJJJHIHIGHIJJJJJJJJJJJJJJIJJJJJIIJJJIHIJJJIIHHE_Mismatch_0_Sense_+_Library_PoolT
GGGAGGAGCTTTGCACTTTTAGTTGTAACTTGCTATTTTAGCGTTTGTTCTCGTTTAATATGA
>Frequency_1_QualityScore_FFHHHHHJJJHIIIJJJJJJJJIJGJJJJIJJJHJJJIJJJJJJJJJJJIJJJJJJJGIHHHHHFFFFFECCEDEEDDDDFDDCBCDDDEDDDC_Mismatch_0_Sense_+_Library_PoolT
TTGCACTTTTAGTTGTAACTTGCTATTTTAGCGTTTGTTCTCGTTTAATATGACCGGAAATTCAAAAGCTGTGACATGATTGGTTAGATTTAGA
>Frequency_1_QualityScore_FFHHHHHJJJJJIIJJIJIJJIEGHIJFFHHIIIJJJJJIIJJHHHIJJJJJJIJJIJJJJJJJHHHGHHFEFFFDEEEECEDDEDDEDDDDDD_Mismatch_2_Sense_+_Library_PoolT
GCTTTTCACTGGAGCATCGAAGTACGGTAACTATTATAGTAGGTGTAGGAGTAAAGATATGATTGCCATTGAATTGGCATGCTATGTGTCTTAT
>Frequency_1_QualityScore_FFGHHHHJJJJJJJJJJJJIJJJJJJIJJJJIJJIJJJIJGGHIEGHJJJHIJJJGJJJIJGJGDFFDE@_Mismatch_1_Sense_+_Library_PoolT
AGGAGCTTTGCACTTTTAGTTGTAACTTGCTATTTTAGCGTTTGTTCTCGTTTAATATGACCGGAAATAC
>Frequency_1_QualityScore_FFHHHHGF+AFHGIIIIIIJIIJJIGBHJJIJIJHIJJJJJJJJIJJIIGEIJJJHHHFHHFFFFFDCCEEDDDDDDCCCDD9>ACDDDDDCDD_Mismatch_2_Sense_+_Library_PoolT
TTGAAGGAGAAGAGGCAGAGAAAAAGCACAGGCGTTACTCAGCTTCTGGCCATATTCCTTACGTCTGTGTCGCTTTTCACTGGAGCATCGAAGG
>Frequency_1_QualityScore_FFHHHGHGHJJJIIJJJJJJJHIIIJIJIJJIIJIIIIJIGJFIAHIJIIJJHHHHEEFFFEECEE@?BBBDDDCDDCDDD_Mismatch_2_Sense_+_Library_PoolT
CGGGAGGAGCTTTGCACTTTTAGTTGTAACTTGCTATTTTAGCGTTTGTTCTCGTTTAATATGACCGGAAATTCAAAAGCA
>Frequency_1_QualityScore_222A:2A<A:22<+<FBHH9+A++@;*1:9::*111000000:9F*B90*?08D_Mismatch_0_Sense_+_Library_PoolT
AAAGATATGATTGCCATTGGATTGGCATGCTATGTGTCTTATTGTATTTGGTTG
>Frequency_1_QualityScore_?DCFF>FGBDHIIIIEHFDGHEAA@:CG8BGG8DDB??B?8BFB<FGHBGG<76..).-7?=5??BD;3(;9=;;?=2<??=/24:2?B?>A_Mismatch_0_Sense_+_Library_PoolT
ATAAAATCAAAGAGAAAATTCCCGGAGAACAAAATAAAGAATGATATTGAAGGAAAAGAGGCAGAGAAAAAGCACAGGCGTTACTCGGCTTC
>Frequency_1_QualityScore_FFHHGHHJJJJCFGEIJJJJJGIIJJIJIJIJJIEIGGGIIJJJJHHGHHFFEFFFEEEEEEEDDEEDDCCCDDDDDDDDDDDDDBDDDDDB>C_Mismatch_1_Sense_+_Library_PoolT
AGTCAAAGGGGTGCTTCCCGGAGGCCAGATTCAGCCTGAGAATGAGAATGAGACTGCTGCTTCTAATCCAAATCAGAAGGCGGGGCTTCTCGAT
>Frequency_1_QualityScore_FFHGHHHJHIJJJJJJJJJJJJJJJJJIIJJJJJJJJJJIHIJJJJJHHHDFHFFFFFCECEEEDDDD@BDBACDDDDDDDDDDDCDBDDDDD@_Mismatch_0_Sense_+_Library_PoolT
GAGACTGGTTATCCTAATGCAGCCCAGAAGGCATCGCTGGTCGATAAAATTAAAGGGATAATTCCCGGAGGTCAGACTGAGACTGAGGCTCAGA
>Frequency_1_QualityScore_AA??:022A?BEE@<1)@991))100*?**9DE*B8/00B_Mismatch_2_Sense_+_Library_PoolT
AAAAAGAACAGGCGTTACTCGGCTTCTGGCCATCTTCCTT
>Frequency_1_QualityScore_DFHHHHHJJJJJJJJJJJJJJJJJJJHIJJHIJJJJIJJJJJIJJJJJJJHIJJHHH_Mismatch_1_Sense_+_Library_PoolT
TTTAGTTGTAACTTGCTATTTTAGCGTTTGTTCTCGTTTAATATGACCGGAAATGCA
>Frequency_1_QualityScore_FFHHFHDEG@HAFHGGAEFHEDCHIIEG?FFHIGHBEHI@HIIFI@EHCEHHHHGFFFFFBCEECDCDEE5;?9??BBCCDCCBBCACCCDEDC_Mismatch_1_Sense_+_Library_PoolT
GGCATGCTATGTTTCTTATTGTATTTGGTTGGGAGGAGCTTTGCACTTTTAGTTGTAACTTGCTATTTTAGCGTTTGTTCTCGTTTAATATGAC
>Frequency_1_QualityScore_ABDF;FAF?C;DA;FFGIIEGIIB?BFHIGBHFDHEHFHIAH3;?CHFD@CCC?>A6;;1-;@>?BB@BC::>CC?ACCBCCCCC09<@><&8?_Mismatch_1_Sense_+_Library_PoolT
AAAAGAGGCAGAGAAAAAGCACAGGCGTTACTCGGCTTCTGGCCATATTCCTTACGTCTGTGTCGCTTTTCACTGGATCATCGAAGGACGGTAA
>Frequency_1_QualityScore_FFHHHHHJJIJJJIJJJIJJJIIIIJJJJJJJJJJGIJIIJJJJJCGIJJJJJJIJIJJIJGIJIDHHHHHHGFFFFFFEDEEECDCDDDDDDD_Mismatch_0_Sense_+_Library_PoolT
CAGACTGAGACTGAGGCTCAGACAGCTCATTCTAGTCCAAATCAGAAGCCTGACACTCAGACTGGTTATCCTAATGCAGCTCAGAAGGCAGCGC
>Frequency_1_QualityScore_FFHHHHHIJJJJJJJJJJJJJJGGIHIIJJJJJJIJJJJJJIJHIJJIIJJJJGIJJJJIHHHHHFFDDBDDDDDDDDDCDC_Mismatch_1_Sense_+_Library_PoolT
GGGAGGAGCTTTGCACTTTTAGTTGTAACTTGCTATTTTAGCGTTTGTTCTCGTTTAATATGACCGGAAATTCAAAAGCTGA
>Frequency_1_QualityScore_FFHHHHBHHIJJJHIIJJIGJGHIJJJJIJIJIJJIJHIFHIJJJJJJIJIJJJJJJJGIIHHHHFFFD?ADEEEEEDCCDDDDBDDDC_Mismatch_1_Sense_+_Library_PoolT
ATATTGTATTTGGTTGGGAGGAGCTTTGCACTTTTAGTTGTAACTTGCTATTTTAGCGTTTGTTCTCGTTTAATATGACCGGAAATTCA
>Frequency_1_QualityScore_FFHHHHHJJJJJJHIJJIJJJJJJJJIJJIJJIJJJIJJJJJJJJJJJJJJHIHHHHHGHFFFF_Mismatch_1_Sense_+_Library_PoolT
TGCTATTTTAGCGTTTGTTCTCGTTTAATATGACCGGAAATTCAAAAGCTGTGACATGATTGGA
>Frequency_1_QualityScore_FFHHHHHJJJIJJJHIJIJJJJJJJJJJJJJJJIIGIJJJJJJJJJJJJJJJJJJHHHFFDDDDDDEDDDBDDACEDDDDDDDDDCBDDDDEDC_Mismatch_1_Sense_+_Library_PoolT
CTTTGCACTTTTAGTTGTAACTTGCTATTTTAGCGTTTGTTCTCGTTTAATATGACCGGAAATTCAAAAGCTGTGACATGATTGGTTAGATTCA
>Frequency_1_QualityScore_FFGHHHHIJJIJJIIJIJJIJJJJGJJJGIJIJJJJJJGHIJIIJ3CHIIJJJHHFHBFFFEDCBBDDDDDDDDDDDDCDDBCDDDEEEDDDDD_Mismatch_1_Sense_+_Library_PoolT
AAATTCCCGGAGAACAAAATAAAGAATGATATTGAAGGAAAAGAGACAGAGAAAAAGCACAGGCGTTACTCGGCTTCTGGCCATATTCCTTACG
>Frequency_1_QualityScore_1BFHHHHJJIJGIGHIIJJJJIIHIJJIJJJJJIJJJJJJJJJJJJIGDGIJJHHHHHFFFFFDDDDDCBDDDDDCDDDDDEDDDDCDD_Mismatch_1_Sense_+_Library_PoolT
GCGGAGGCCAGAGTCAGCCTGAGAATGAGAATGAGACTGCTGCTTCTAATCCAAATCAGAAGGCGGGGCTTCTCGATAAAATCAAAGAG
>Frequency_1_QualityScore_FFHFHHHIJIJJJJEHIIIGIGHIIJJJJJIJJIJJIJHHIIIJHIIJJJIJJJJJGGIHGIGCHHFFFFDDDEEDDDDDDDDCDDDDCC_Mismatch_1_Sense_+_Library_PoolT
CTTATTGTATTTGGTTGGGAGGAGCTTTGCACTTTTAGTTGTAACTTGCTATTTTAGCGTTTGTTCTCGTTTAATATGACCTGAAATTCA
>Frequency_1_QualityScore_FFHHHHHJGIIJJJJJIJJJJJHIIIJJJJJJJJJJGJJJJJJJJHIJJIIJJJJJJHHHHHHFFFFFDDDDDDDDD_Mismatch_1_Sense_+_Library_PoolT
TTGGGAGGAGCTTTGCACTTTTAGTTGTAACTTGCTATTTTAGCGTTTGTTCTCGTTTAATATGACCGGAAATTCAG
>Frequency_1_QualityScore_FEHHHDFHIJJIJIJJJIFIIJJGIJIIJJJJJJJJJGHIIJJIJGIJIIDGIIGGIIGGIJJJJBFHGHFHFFFDEEEEDEDDDDDDDCCCCA_Mismatch_1_Sense_+_Library_PoolT
GTAGGTGTAGGAATAAAGATATGATTGCCATTGGATTGGCATGCTATGTGTCTTATTGTATTTGGTTGGGAGGAGCTTTGCACTTTTAGTTGTA
>Frequency_1_QualityScore_DD)??DB??DDBD9BDBDD99D/BDC=8BCCDEACDAA6;?;?(;@A>;@;>>;;(;,:A>>;(5;>5>>;>ADA<45)29><>>A_Mismatch_1_Sense_+_Library_PoolT
GGCTTGGCATGCTATGTGTCTTATTGTATTTGGTTGGGAGGAGCTTTGCACTTTTAGTTGTAACTTGCTATTTTAGCGTTTGTTCT
>Frequency_1_QualityScore_FFHFHHHJIIJIIJJJJDHIIFHIIHEHJJJHIIIIJIJJIEHIGGIIGGGHHIGIIHHCEHEEFFDFFDCCBEACDEDC_Mismatch_0_Sense_+_Library_PoolT
TTGTAACTTGCTATTTTAGCGTTTGTTCTCGTTTAATATGACCGGAAATTCAAAAGCTGTGACATGATTGGTTAGATTTA
>Frequency_1_QualityScore_FFHH+ADGHIJJJIJJIJJJIIJJJJJGIJJJJJJHIJJJJIJJIJJJJJGJHHHHHHFFFFFFEEEDCADDDDDDDDDDDDDDDDDDCDDDDD_Mismatch_2_Sense_+_Library_PoolT
ATTGGAGGAAAAGAGGCAGAGAAAAAGCACAGGCGTTACTCAGCTTCTGGCCATATTCCTTACGTCTGTGTCGCTTTTCACTGGAGCATCGAAG
>Frequency_1_QualityScore_FFHHHHHJJGGHJJIJGIIJJIIIDHIIJJJJJJJJJJJJJJJJJJIJFIIJIJJJJJJJIHHHFFFFFCB?ABBDDEEEEDDDCBDDCCC_Mismatch_2_Sense_+_Library_PoolT
TTCTTATTGTATTTGGTTGGGAGGAGCTTTGCACTTTTAGTTGTAACTTGCTATTTTAGCGTTTGTTCTCGTTTAATATGACCGGAAATAC
>Frequency_1_QualityScore_DBHHHHFHIJIJHGIJHEHI?GGGHIJJIJJJIJHIIIIJJJIIJJIJEIJJIJJIIFHIJCH>EFEFFBBEDDEEEDEDD;?BDDDCDDDDDC_Mismatch_1_Sense_+_Library_PoolT
TATTGTATTTGGTTGGGAGGAGCTTTGCACTTTTAGTTGTAACTTGCTATTTTAGCGTTTGTTCTCTTTTAATATGACCGGAAATTCAAAAGCT
>Frequency_1_QualityScore_FFHHHGFHGHEHGJJJJIJJJIHIIJEGGIFDGIIJGGGGEEHGAFFHIJJJJIJIJIJEHEGHFFEFGEFFFEDFEEEEEDBBDDBDDED_Mismatch_0_Sense_+_Library_PoolT
CATTGGATTGGCATGCTATGTGTCTTATTGTATTTGGTTGGGAGGAGCTTTGCACTTTTAGTTGTAACTTGCTATTTTAGCGTTTGTTCTC
>Frequency_1_QualityScore_FFHHHHGJJJJJJJJGIJIJJGIJIHIJJJJJJJIIJJGGIJJJJGHGIIJJJ_Mismatch_1_Sense_+_Library_PoolT
CTTGCTATTTTAGCGTTTGTTCTCGTTTAATATGACCGGAAATTCAAAAGCTA
>Frequency_1_QualityScore_FDHHHHHJJJJHJJJJJJFHIJJIIJIJJIIIJJJJJJJJJJIIJHIJJIJJJJIJJJIJJJJEHHFBECCEDACDBDDDEDDDDDBBBD@CCC_Mismatch_1_Sense_+_Library_PoolT
GTGTCTTATTGTATTTGGTTGGGAGGAGCTTTGCACTTTTAGTTGTAACTTGCTATTTTAGCGTTTGTTCTCGTTTAATATGACCGGAAATACA
>Frequency_1_QualityScore_FFGHHHGJJJJIJJJHIJIIIJIJJGHIIJJIJJGGIIIHGHIGIGGHGHHH_Mismatch_1_Sense_+_Library_PoolT
CTTGCTATTTTAGCGTTTGTTCTCGTTTAATATGACCGGAAATTCAAAAGCA
>Frequency_1_QualityScore_FFHHHHHIJGIGIIJJJIIJJJJJIIJIJJGGHHIJJIIJIIJJJJIJ_Mismatch_1_Sense_+_Library_PoolT
CTATTTTAGCGTTTGTTCTCGTTTAATATGACCGGAAATTCAAAAGCA
>Frequency_1_QualityScore_BDFHDHFJJJJHIHIIJJIIJJJIJJJJJJJJJJJIJJJJJJIHIIIJIJIJHHJIJHHHFBCDECCCC>BDDDDDDDBB@CDCDDDBDC@CDD_Mismatch_0_Sense_+_Library_PoolT
ACTCAGACTGGTTATCCTAATGCAGCTCAGAAGGCAGCGCTGGTGGATAAAGTCAAAGGGGTGCTTCCCGGAGGCCAGAGTCAGCCTGAGAATG
>Frequency_1_QualityScore_FFHHHHHJJJJBHGIIJIJJJJJJJJJJJIIJIJIJJJJJJJJFGIGIIJIJCHIJJJIHFBADECEDCBBBDDDDDDDD@@CDDDDDDDDCCD_Mismatch_0_Sense_+_Library_PoolC
ACTCAGACTGGTTATCCTAATGCAGCTCAGAAGGCAGCGCTGGTGGATAAAGTCAAAGGGGTGCTTCCCGGAGGCCAGAGTCAGCCTGAGAATG
>Frequency_1_QualityScore_FFHHHHHJJJJJJJJJHJHHJIJJJJJJJJIJJJJJJJJFHJJIJIJJJIJJI_Mismatch_0_Sense_+_Library_PoolT
GGAGCTTTGCACTTTTAGTTGTAACTTGCTATTTTAGCGTTTGTTCTCGTTTA
>Frequency_1_QualityScore_FFHHHGHJJJJJIGHHGGIGHJJIJGGIHIIJJJJJIIDIIIJJJDIIJIICHGIIII@ECHFHHECEFBEFFFEEDCE>ABBDDDDDDDC<@1_Mismatch_0_Sense_+_Library_PoolT
AGACTGAGGCTCAGACAGCTCATTCTAGTCCAAATCAGAAGCCTGACACTCAGACTGGTTATCCTAATGCAGCTCAGAAGGCAGCGCTGGTGGA
>Frequency_1_QualityScore_DB:::CD<<2C,<C?<4:FEAFD?<2<<:1:?::?:B@DD;B9//*9DEE0/5;AE;A_Mismatch_0_Sense_+_Library_PoolT
CTTTTAGTTGTAACTTGCTATTTTAGCGTTTGTTCTCGTTTAATATGACCGGAAATTC
>Frequency_1_QualityScore_FDHDHHHHGIHIJGEHGGGGGGGIHIIICHIBFHGHIGEGHGGEHEGIJHGEACEE?CDDFFB?DDDDEEEEDCDBBDDDDDDEDDDDD_Mismatch_2_Sense_+_Library_PoolT
GATTTGGTTGGGAGGAGCTTTGCACTTTTAGTTGTAACTTGCTATTTTAGCGTTTGTTCTCGTTTAATATGACCGGAAATTCAAAAGCA
>Frequency_1_QualityScore_DBFFFF6@@BE<CEECECDB*?9DCFFIEBG@??*_Mismatch_1_Sense_+_Library_PoolT
GACCGGAAATTCAAAAGCTGTGACATGATTGGTGA
>Frequency_1_QualityScore_FFHHHHGJIIJJJJIJIIGJJJJJJGHGIJGHJGGHGGIIIIJJ_Mismatch_0_Sense_+_Library_PoolT
TATGACCGGAAATTCAAAAGCTGTGACATGATTGGTTAGATTTA
>Frequency_1_QualityScore_FFGHFFHGHHGIIJIIJIGEHGG>DDHIIGJEGEIHHIHGEGHEIJJJJIIGCEEED9;AABDBCCBB??@CCAC@?CCCCDCDCCDDD<A??_Mismatch_0_Sense_+_Library_PoolT
CCCGGAGAACAAAATAAAGAATGATATTGAAGGAAAAGAGGCAGAGAAAAAGCACAGGCGTTACTCGGCTTCTGGCCATATTCCTTACGTCTG
>Frequency_1_QualityScore_FFHHHHHJJJJJJJJJJJJJGIIIJGIIJIJJGIIJHIJJJJJJJJIIJIJIHIJJJJIGGHGGFFDCDDCDCDDDEEDEDEDCDDDDCDD?CD_Mismatch_2_Sense_+_Library_PoolT
GCGTTACTCAGCTTCTGGCCATATTCCTTACGTCTGTGTCTCTTTTCACTGGAGCATCGAAGGACGGTAACTATTATAGTAGGTGTAGGAGTAA
>Frequency_1_QualityScore_DDDBHDHIIIBGG@FE=BF<EGHHGHCGICH>FGGGADGH@FFH7CG>EGG=@=C77AHCCEEEEC_Mismatch_0_Sense_+_Library_PoolT
TGCTATTTTAGCGTTTGTTCTCGTTTAATATGACCGGAAATTCAAAAGCTGTGACATGATTGGTTA
>Frequency_1_QualityScore_AD8BDF?@;E<E?+)?:9C834?B:0:BGFE>F0?-()=FFIA_Mismatch_0_Sense_+_Library_PoolT
CAGAAGGCAGCGCTGGTGGATAAAGTCAAAGGGGTGCTTCCCG
>Frequency_1_QualityScore_FFH>FHHJJJJJIJJJJJJJIIJJJJJJJJIJJJJIHHHIIIJIJJJJGGIIJIJJHEFBEFFFCDCBD>BDDDDDDDDDDCCACDCCDEEDDA_Mismatch_1_Sense_+_Library_PoolT
GAAGATTCCCGGAGAACAAAATAAAGAATGATATTGAAGGAAAAGAGGCAGAGAAAAAGCACAGGCGTTACTCGGCTTCTGGCCATATTCCTTA
>Frequency_1_QualityScore_D>DFF<FAFEABI<CFIF:AE>FH?A2@:?@D:DGGD=FEGEEC@FCDEA;F\;_Mismatch_1_Sense_+_Library_PoolT
CTTTTAGTTGTAACTTGCTATTTTAGCGTTTGTTCTCGTTTAATATGACCGGAC
>Frequency_1_QualityScore_>DDD<?++<22@C?EA?BE8C1:?DBDAD?DD6?@@C@CBCDAA/A<DD=96=;;(>A?5;9=5::>:AAAAA(:>>AA>AAAAAAAA>A_Mismatch_0_Sense_+_Library_PoolT
CAGAAGGCAGCGCTGGTGGATAAAGTCAAAGGGGTGCTTCCCGGAGGCCAGAGTCAGCCTGAGAATGAGAATGAGACTGCTGCTTCTAAT
>Frequency_1_QualityScore_DDHHHHHIJJJIJJIBEHIJIIIIGIIIIHIJJIIGIGJJJJGG@EHHEHHHHHCEFFDEEDCECC?BBBDCCDDDDBCDDDDDDCC<BABBB_Mismatch_1_Sense_+_Library_PoolT
GGAAAAGAGGCAGAGAAAAAGCACAGGCGTTACTCAGCTTCTGGCCATATTCCTTACGTCTGTGTCGCTTTTCACTGGAGCATCGAAGGACGG
>Frequency_1_QualityScore_FFHHHG?FHBHHIFHJGIIIJIIIIJJGIICHJJJIIJGIIGHJJJJHCHGGCGFGIIGHIFGDHFEFFBDEDFDEEEDC@CCAACDDDEEDDD_Mismatch_1_Sense_+_Library_PoolT
AAGGAGTAAAGATATGATTGCCATTGGATTGGCATGCTATGTGTCTTATTGTATTTGGTTGGGAGGAGCTTTGCACTTTTAGTTGTAACTTGCT
>Frequency_1_QualityScore_FFHHHHHIJIIGJHIIIGIGIHIGHJIJJJJIIJJIGIJJJJIJJJJJJJJJHHHHFFFFDECCDDDCDDDCDEDDCDBBACBCDDDDBDBBDC_Mismatch_1_Sense_+_Library_PoolT
GAAATAAAGAATGATATTGAAGGAAAAGAGGCAGAGAAAAAGCACAGGCGTTACTCGGCTTCTGGCCATATTCCTTACGTCTGTGTCGCTTTTC
>Frequency_1_QualityScore_FFHHHHHJJJJJGIHIIJGGHIJJJHIJJJJJJJJJIJJJJJGJHJJJIJJJJJJJJAHH8BFFFDEEEEEEDDDDDCDEDDDDD@@B@CCD@C_Mismatch_0_Sense_+_Library_PoolT
ATCAGAACTCTGAGACTGAGACTGGTTATCCTAATGCAGCCCAGAAGGCATCGCTGGTCGATAAAATTAAAGGGATAATTCCCGGAGGTCAGAC
>Frequency_1_QualityScore_EDHBAFFIIIJJIIGGIJGGIJGHIJEGGJEGIJIGHIGIIJGIGIHIIIEEAHHHFHHFFEFFCCDED@CAACDDA>CDCDDACB@<ACDCDC_Mismatch_1_Sense_+_Library_PoolT
CTGATCGATAAAATTAAAGGGATAATTCCCGGAGGTCAGACTGAGACTGAGGCTCAGACAGCTCATTCTAGTCCAAATCAGAAGCCTGACACTC
>Frequency_1_QualityScore_FFFHBHHIIIIIDIIIGIGIIBHIIIAEEEFEBC>BDDCCDDCCDC?CDDC@AACDB@DB8<@>CBBCCDDDA?ACACCC@CCCCD8>>?>@??_Mismatch_0_Sense_+_Library_PoolT
CTTCTAATCCAAATCAGAAGGCGGGGCTTCTCGATAAAATCAAAGAGAAAATTCCCGGAGAACAAAATAAAGAATGATATTGAAGGAAAAGAGG
>Frequency_1_QualityScore_FFHHHHHJJJJJJJGIIIIJJIJJJJGHFFFFFEEDDEDEDDDDDDDDDDDDDDDDDDDDBDDDDDDCDCDDCBCDCDEEEDDDDDDDDCDDDD_Mismatch_0_Sense_+_Library_PoolC
CTTCTAATCCAAATCAGAAGGCGGGGCTTCTCGATAAAATCAAAGAGAAAATTCCCGGAGAACAAAATAAAGAATGATATTGAAGGAAAAGAGG
>Frequency_1_QualityScore_FFHHHHHJJJJJJJJJJJJJJJDHIJIJJJJFHIIJJJGCHIJIJIJIHGGIIJHHHHFDCB?CCDCDDDDDACCDDDDDDDDDCCBDDDDCDE_Mismatch_0_Sense_+_Library_PoolT
TATCCTAATGCAGCCCAGAAGGCATCGCTGGTCGATAAAATTAAAGGGATAATTCCCGGAGGTCAGACTGAGACTGAGGCTCAGACAGCTCATT
>Frequency_1_QualityScore_DDDD?<DB<EE,3:AEED3C?EF>;EC:6=?>;@A;=;>?7>;>:3>A_Mismatch_0_Sense_+_Library_PoolT
GCTGCTTCTAATCCAAATCAGAAGGCGGGGCTTCTCGATAAAATCAAA
>Frequency_1_QualityScore_FFHHHGHJJJJJJJJIJJJJJJJJJJJJJJIJIJJJJJJJJJGHIJIIIJEIJJJIIHHGHHFDFFFEEEEEDDCDCDBDDDDDDCDDDDDDDC_Mismatch_1_Sense_+_Library_PoolT
GAGAATGAGAATGAGACTGCTGCTTCTAATCCAAATCAGAAGTCGGGGCTTCTCGATAAAATCAAAGAGAAAATTCCCGGAGAACAAAATAAAG
>Frequency_1_QualityScore_DD8<:22A<<EC<CA@9:3<:F,AAFA4):C00):;5@8AADC))7@AA@3;>AA6>3@5;(5>>>(;35538??5<8<>>>?>2<?AA:3:>:_Mismatch_2_Sense_+_Library_PoolT
GGCATGCTATGTGTCTTATTGTATTTGGGTGGGCGGAGCTTTGCACTTTTAGTTGTAACTTGCTATTTTAGCGTTTGTTCTCGTTTAATATGAC
>Frequency_1_QualityScore_FFGHHFHIJIJJGBHGHGCEHGEEGIJIHIJJIGGGIIJIIIIJGABBDDDDDCCBDCCDCCDDCCDCDCCDDDCCBDBB@A_Mismatch_0_Sense_+_Library_PoolT
GAATGAGAATGAGACTGCTGCTTCTAATCCAAATCAGAAGGCGGGGCTTCTCGATAAAATCAAAGAGAAAATTCCCGGAGAA
>Frequency_1_QualityScore_FFHHHHHJJJIJJIIJIHIIIJJJJJJIHJIJJHIJJJJJHIIJJJIJEEHHHCEFFFEFFFEE@ACEDCDD=CCDDDCDEDEEEDDDDDDDCD_Mismatch_1_Sense_+_Library_PoolT
CATATTCCTTACGTCTGTGTCGCTTTTCACTGGAGCATCGAAGGACGGTAACTATTATAGTAGGTGTAGGAGTAAAGATATGATTGCCATTGAA
>Frequency_1_QualityScore_FFHHFBDFGEEGGAFFHHEHHHIIII<AFHBF@ADF8@FDFDGGHGHDF@FCHGHGA<A68AH=@@?;?>;@C@A>A;@CACD@@>AA_Mismatch_0_Sense_+_Library_PoolT
CTTTGCACTTTTAGTTGTAACTTGCTATTTTAGCGTTTGTTCTCGTTTAATATGACCGGAAATTCAAAAGCTGTGACATGATTGGTTA
>Frequency_1_QualityScore_FFGHHHHJJJJIJJHIIJJJJHJGIHIJJIJGHIGJGIJJJJJJJJJJIJJJJJJHIJIJIHIIJHHGHHHGFFFFACDBACDEDDBDBDC_Mismatch_0_Sense_+_Library_PoolT
ATTGGCATGCTATGTGTCTTATTGTATTTGGTTGGGAGGAGCTTTGCACTTTTAGTTGTAACTTGCTATTTTAGCGTTTGTTCTCGTTTAA
>Frequency_1_QualityScore_FFHHHHFIIJJJJIJJJJJJJJJJJJJJJJJIJJJJJJJJJJJJGIGIIIIIIIJJHCH_Mismatch_1_Sense_+_Library_PoolT
TTAGCGTTTGTTCTCGTTTAATATGACCGGAAATTCAAAAGCTGTGACATGATTGGGTA
>Frequency_1_QualityScore_FFHHHHHJJJJJJJJJJJJJIIIIJHJJJJJJJJJJJJJJJJJHIJJHIHHHHHFFFFEEEEEEEBD=B@CDD_Mismatch_1_Sense_+_Library_PoolT
GGGAGGAGCTTTGCACTTTTAGTTGTAACTTGCTATTTTAGCGTTTGTTCTCGTTTAATATGACCGGAAATAC
>Frequency_1_QualityScore_FFHHHHFIIJJJJJHIJJJJJJJJJJJJJJHIJJJJJJJJJJJJJJJJIJIGIJHHHHHHFFFDDEEEEEEDDDDDDDDDCC_Mismatch_1_Sense_+_Library_PoolT
AGTTGGTTGGGAGGAGCTTTGCACTTTTAGTTGTAACTTGCTATTTTAGCGTTTGTTCTCGTTTAATATGACCGGAAATTCA
>Frequency_1_QualityScore_FFHHHHHJJJJGIIJJJJJIGIJIIJJFEHIIIIIFHGJJJJJJJJJJJJJGIJJJJJJGIJGHHGHHHHEEDFFFCEECEEEFFDDABDDBBD_Mismatch_1_Sense_+_Library_PoolT
TCGAAGGACGGTAACTATTATAGTAGGTGTAGGAGTAAAGATATGATTGCCATTGAATTGGCATGCTATGTGTCTTATTGTATTTGGTTGGGAG
>Frequency_1_QualityScore_FFHHHHHJJJJJJJJJIJJIJJJJJJJJIJJJJJJIJGHIIGIJJJIIJJIJJJJJIIJIGHFFFFFEEEEEEDC_Mismatch_2_Sense_+_Library_PoolT
AGCTTTGCACTTTTAGTTGTAACTTGCTATTTTAGCGTTTGTTCTCGTTTAATATGACCGGAAATTCAAAAGCAA
>Frequency_1_QualityScore_DFHFHFHGIIIAHIIIGGIBHFGE9C:EHGEGHGB?FHDFH?FEAADHE1BF@CFGIGE;=AEEEEFH:;@DDFECEEECCDCCCBBB@BBCCE_Mismatch_1_Sense_+_Library_PoolT
TTGCCATTGGATTGGCATGCTATGTGTCTTATTGTATTTGGTTGGGAGGAGCTTTTCACTTTTAGTTGTAACTTGCTATTTTAGCGTTTGTTCT
>Frequency_1_QualityScore_FFGHHHHGEHHGIIJIJ@EGGHHIJJJBFGIJEGDGCHHGGJIEGHJJJJHHEH;CD3?B>>CCE@:ACCCD@>CADA@CA@ACC?_Mismatch_1_Sense_+_Library_PoolT
AGATAAAGTCAAAGGGGTGCTTCCCGGAGGCCAGAGTCAGCCTGAGAATGAGAATGAGACTGCTGCTTCTAATCCAAATCAGAAGG
>Frequency_1_QualityScore_FFHHHHHJJIJJGIJIIJIJJIIHHHHIJIIJJJIJJIJJIJJJJJJJJJJJJIIJHIJJJJJJJHHHFHGGFFDDDDBDDEDDBBDDDCEFEE_Mismatch_2_Sense_+_Library_PoolT
TGGCATGCTATGTGTCTTATTGTAGTTGGTTGGGAGGAGCTTTTCACTTTTAGTTGTAACTTGCTATTTTAGCGTTTGTTCTCGTTTAATATGA
>Frequency_1_QualityScore_FFHHHHHJJJJJJJJJIJJJJHIIIJJJJJJJJJJJJJJJJJJJIJJJJIJJJHHIIIJHHGEHFFFFFDDEDDEFEDDDDDDDBCDCCDDDDD_Mismatch_0_Sense_+_Library_PoolT
GAACTCTGAGACTGAGACTGGTTATCCTAATGCAGCCCAGAAGGCATCGCTGGTCGATAAAATTAAAGGGATAATTCCCGGAGGTCAGACTGAG
>Frequency_1_QualityScore_>DB3CDDB94:CC>FFFEF+3+<2<CACEFDDEI9)?80:@?DDED@B76;=BBEE>>@;;@8:8@?@_Mismatch_0_Sense_+_Library_PoolT
GAGCTTTGCACTTTTAGTTGTAACTTGCTATTTTAGCGTTTGTTCTCGTTTAATATGACCGGAAATTC
>Frequency_1_QualityScore_FDHFHDFHGIGIIGGICBAGEGG@HGHIIGAGGHIGGIIDHIC@EEHFEBBDDEDDDBB@@BCCCACCCCC(:>?CAC>A>CCCDDBABCB:@@_Mismatch_2_Sense_+_Library_PoolT
CGGAGAACAAAATAAAGAATGATATTGAAGGAAAAGAGGCATAGAAAAAGCACAGGCGTTACTCAGCTTCTGGCCATATTCCTTACGTCTGTGT
>Frequency_1_QualityScore_FFGHFFHJJJJJJJJJJJHIIIIIIIGIJJJJJJJIIJIJJIIJIIIJHCHIHIGIIHHH_Mismatch_2_Sense_+_Library_PoolT
GTTGTAACTTGCTATTTTAGCGTTTGTTCTCGTTTAATATGACCGGAAATTCAAAAGCAC
>Frequency_1_QualityScore_FDHHHHGJJJJJJJJIJJJJJJJJJHIIJJJJJJJJJIJJJIJJJJGIJJHJJJJJJJJHHHGHHHFFFDDDDDDDDEDDDDC_Mismatch_2_Sense_+_Library_PoolT
GTTGGGAGGAGCTTTGCACTTTTAGTTTTAACTTGCTATTTTAGCGTTTGTTCTCGTTTAATATGACCGGAAATTCAAAAGCA
>Frequency_1_QualityScore_FFHHHHHHIJJHIIJJJIJJIJJJJIJJJJJFJIJJJIJJIJIGIHIJJIJJIJJHHHHH_Mismatch_0_Sense_+_Library_PoolT
TTTAGCGTTTGTTCTCGTTTAATATGACCGGAAATTCAAAAGCTGTGACATGATTGGTTA
>Frequency_1_QualityScore_FFHHHHHJJJJJJJJJJJGJJIJJIJJJIIIJJIJJJJIIJIJGJJJJIIJIHII_Mismatch_1_Sense_+_Library_PoolT
TAACTTGCTATTTTAGCGTTTGTTCTCGTTTAATATGACCGGAAATTCAAAAGCA
>Frequency_1_QualityScore_FFHHHHHJJJJJ;FIJJIIJJIIGIJIIJJJJJJIJJJJJJJJJIJJJJJIIIHHHHFFDDDEDDDDDDDDCDCACDDDEEEDDDDBBBCD@AC_Mismatch_1_Sense_+_Library_PoolT
CGGAGAACAAAACAAAGAATGATATTGAAGGAAAAGAGGCAGAGAAAAAGCACAGGCGTTACTCGGCTTCTGGCCATATTCCTTACGTCTGTGT
>Frequency_1_QualityScore_BDHHHHFGHFFEGIHIJIIIHGHGHIIHIIJEFGGIDBGIIGHGEGIIJJJIIIJJJEBHFD@@@CBACD_Mismatch_2_Sense_+_Library_PoolT
TGCACTTTTAGTTGTAACTTGCTATTTTAGCGTTTGTTCTCGTTTAATATGACCGGAAATTCAAAAGCGA
>Frequency_1_QualityScore_FBFHHHHJHIJJJIJJGIJJJJJIJJJJJJJJIIJHIJJJJJJJJJJJJJJIJFHIJGHFHHHHFFFFFEFEEEDDDDDBDDDDEDDDDDCCDE_Mismatch_1_Sense_+_Library_PoolT
GTATTTGGTTGGGAGGAGCTTTGCACTTTTAGTTGTAACTTGCTATTTTAGCGTTTGTTCTCTTTTAATATGACCGGAAATTCAAAAGCTGTGA
>Frequency_1_QualityScore_FFGHHHHIJJJJJJJJJEHJGHIIIIJJIIHGIJIJJJJJJJIIGIJHHGHHHHDFEFFFEDDEEEDCDDBDDCDDDDDDDDDDDD>CCDDDED_Mismatch_0_Sense_+_Library_PoolT
AAAGGGATAATTCCCGGAGGTCAGACTGAGACTGAGGCTCAGACAGCTCATTCTAGTCCAAATCAGAAGCCTGACACTCAGACTGGTTATCCTA
>Frequency_1_QualityScore_FFHGHHHAHCGHIJJIIHIIHJJIDGHJJIJIGHGEHHGIGJFIGGJJHIIJEIIIJJJIIGHEHHHHFFFDDACCDDDBDDB_Mismatch_1_Sense_+_Library_PoolT
TGCTATGTGTCTTATTGTATTTGGTTGGGAGGAGCTTTGCACTTTTAGTTGTAACTTGCTATTTTAGCGTTTGTTCTCGTCTA
>Frequency_1_QualityScore_FFHGHHHIJIIJJJJGIEFGEGIJJJJJJJJJJJJJJJJJIJJJJIJJEDDDDDDDDDDDDDDEDCADDDD_Mismatch_0_Sense_+_Library_PoolT
CTGAGAATGAGAATGAGACTGCTGCTTCTAATCCAAATCAGAAGGCGGGGCTTCTCGATAAAATCAAAGAG
>Frequency_1_QualityScore_FFHHFBFFGIGII9CGBGHHIIIIIIIIIII7AGIGIIIBEHFBBC?C=B>A;>CC?BCCCCCC>CCCC>>CACCCCCCCCCC@CDDCCCCCCC_Mismatch_1_Sense_+_Library_PoolT
AAGGCAGCGCTGGTGGATAAATTCAAAGGGGTGCTTCCCGGAGGCCAGAGTCAGCCTGAGAATGAGAATGAGACTGCTGCTTCTAATCCAAATC
>Frequency_1_QualityScore_DD>F,AA?CG<CFA??EE?DD?BB<@4BDFDFFFDDFF<BFBFFII>E@FGGIIIE7AB?@@D@B@==?A>>;@;>B=B/5B34@@A>>ABBAB_Mismatch_2_Sense_+_Library_PoolT
TTGTATTTGGTTGGGAGGAGCTTTGCACTTTTAGTTGTAACTTGCTATTTTAGCGTTTGTTCTCGTTTAATATGACCGGAAATTCAAAAGCTAA
>Frequency_1_QualityScore_FFHHGHHJFHIIJJJHIJJJIJIFHIJJJJJIJJJJIJJHHJJJJJJJJJJJJJJJGIJJEGHHHHFFFDDDDB_Mismatch_1_Sense_+_Library_PoolT
TCTTATTGTAGTTGGTTGGGAGGAGCTTTGCACTTTTAGTTGTAACTTGCTATTTTAGCGTTTGTTCTCGTTTA
>Frequency_1_QualityScore_FFHBHHFHHIIJJJJIJIJJJJIIJIHIIIHEHIJJHIIGGHGIJJJJJIEIJHHGGHHDFFFFEC@CC@CCDDCDCBDDDDDDD_Mismatch_1_Sense_+_Library_PoolT
TTTAGTTGTAACTTGCTATTTTAGCGTTTGTTCTCGTTTAATATGACCGGAAATTCAAAAGCTGTGACATGATTGGTTAGATGTA
>Frequency_1_QualityScore_FFHHHHHJJEIJIJJJJIJJJJJJJIIJJJHICGIIGJIJJJJJJJJJJIHIHIIJIHHHHHFFFFFFEDEEBDCDDDDDDD?BDD>CDEDDCC_Mismatch_2_Sense_+_Library_PoolT
AAGAAAAAGCACAGGCGTTACTCAGCTTCTGGCCATATTCCTTACGTCTGTGTCGCTTTTCACTGGAGCATCGAAGGACGGTAACTATTATAGT
>Frequency_1_QualityScore_FFHFH0<CGIJJJJJJJ@GHIHGIJIIIJIIJIIJJJGGIJJJJIHJJIIJHHFDEFEEEEEEEEEEDC;ACDDDDCCDDDDDCEDEEEDDDDD_Mismatch_1_Sense_+_Library_PoolT
TGGCCGTATTCCTTACGTCTGTGTCGCTTTTCACTGGAGCATCGAAGGACGGTAACTATTATAGTAGGTGTAGGAGTAAAGATATGATTGCCAT
>Frequency_1_QualityScore_DBDDD::AEE@@>F?E3FEE9AE9@949???DC9D?????0?B@8D@@<9;ACC(=ACC7@)=??>A)..;;;;6;AA:6>AA>AB>A?_Mismatch_0_Sense_+_Library_PoolT
TGATTGCCATTGGATTGGCATGCTATGTGTCTTATTGTATTTGGTTGGGAGGAGCTTTGCACTTTTAGTTGTAACTTGCTATTTTAGCG
>Frequency_1_QualityScore_FFHHHHGJJJIJJIJJJJJJHIJIIIIJJJJJJIIJJJJJJJIJIJJIJJIJIJJHHHFFFFFCEEEEEEDDDDDDAACDDDDDDDDDDCDDDD_Mismatch_1_Sense_+_Library_PoolT
ATAAAGAATGATATTGAAGGAAAAGAGGCAGAGAAAAATCACAGGCGTTACTCGGCTTCTGGCCATATTCCTTACGTCTGTGTCGCTTTTCACT
>Frequency_1_QualityScore_00)8@DDIE18?1):CBD<::DEIDED??/?D9BBEI48B@CE>77=C7;:AA?DD@?;;,;?=A>>;;>A>8?;>?AAAAD_Mismatch_1_Sense_+_Library_PoolT
GTTGGTTGGGAGGAGCTTTGCACTTTTAGTTGTAACTTGCTATTTTAGCGTTTGTTCTCGTTTAATATGACCGGAAATTCAA
>Frequency_1_QualityScore_FFHHHHHJJJIJIJHIJJJJIJJJJJJJJJIJJJJJJIIJJJJJJJJJJIJJHIIJHHHHHHFFDEFEEEEEE_Mismatch_0_Sense_+_Library_PoolT
TTGCTATTTTAGCGTTTGTTCTCGTTTAATATGACCGGAAATTCAAAAGCTGTGACATGATTGGTTAGATTTA
>Frequency_1_QualityScore_BD@DDDB3CEEE<FEDE<CE?B@1:D??D@B;BDB3?8(/?7BC_Mismatch_0_Sense_+_Library_PoolT
CGGAGAACAAAATAAAGAATGATATTGAAGGAAAAGAGGCAGAG
>Frequency_1_QualityScore_AD@DDDD9EA+:C?@=DDDECEII<??BCCCIIDDIIEEEADDIIIDA;8;(.6;>=@>>?A_Mismatch_2_Sense_+_Library_PoolT
GGTTGGGAGGCGCTTTGCACTTTTAGTTGTAACTTGCTATTTTAGCGTTTGTTCTCGTTTTA
>Frequency_1_QualityScore_FFHHHHHJJGHICGHIIIJJIIHJJJJJJIIJJJEGGGIGJIJIJJFIHIIJGDIIGGHHHGHFFFFDE3>CACDDCB>C>CCCDDDDDDDDCD_Mismatch_0_Sense_+_Library_PoolT
AATTCCCGGAGGTCAGACTGAGACTGAGGCTCAGACAGCTCATTCTAGTCCAAATCAGAAGCCTGACACTCAGACTGGTTATCCTAATGCAGCT
>Frequency_1_QualityScore_FFHHHHHJGHIJIJJIJI<GHIDHIBHIHJHHIGDGHEGIJIGJAHHIIIIIIJBEEHHFFDEEEEECCCCCDDCDDDDDEDDDDDCDDDD>CA_Mismatch_1_Sense_+_Library_PoolT
ACCGGAGGTCAGACTGAGACTGAGGCTCAGACAGCTCATTCTAGTCCAAATCAGAAGCCTGACACTCAGACTGGTTATCCTAATGCAGCTCAGA
>Frequency_1_QualityScore_BDD:ACDD@<)<@@688)1:CDDDD@4BD3BDCDECEEADCDE>BCC>DDECCEID@ADD;ADD?@7>;>AABDA_Mismatch_1_Sense_+_Library_PoolT
TTGTATTTGGGTGGGAGGAGCTTTGCACTTTTAGTTGTAACTTGCTATTTTAGCGTTTGTTCTCGTTTAATATGA
>Frequency_1_QualityScore_DDFHHCBFFGGGHIGIGIHGAHAFGEH?GIGC@HHIJJIIGJIIAHIIIGHIGGEGGGIIFHIGGHG=HBDEFCECAA@DA_Mismatch_0_Sense_+_Library_PoolT
CTATGTGTCTTATTGTATTTGGTTGGGAGGAGCTTTGCACTTTTAGTTGTAACTTGCTATTTTAGCGTTTGTTCTCGTTTA
>Frequency_1_QualityScore_FDHGHHFEGDHIIJJJJIIJIHIIIJIHHIJIIJJJJHIJJJJJJJIJG>GIJJIJJIHGGHGFF@BEFDCCECCAB@AD_Mismatch_0_Sense_+_Library_PoolT
TTTTAGTTGTAACTTGCTATTTTAGCGTTTGTTCTCGTTTAATATGACCGGAAATTCAAAAGCTGTGACATGATTGGTTA
>Frequency_1_QualityScore_FFHHGHHIIFIIAF@CHIBHHAF9ECFDGDGGEGDHGGEEGHIIIGHHIIGIIDGGHHGGHHHHFFDECEDCED;??BBDDDDDBDDBDDEEEE_Mismatch_2_Sense_+_Library_PoolT
TGGCATGCTATGTGTCTTATTGTAGTTGGTTGGGAGGAGCTTTGCACTTTTAGTTGTAACTTGCTATTTTAGCGTTTGTTTTCGTTTAATATGA
>Frequency_1_QualityScore_FFHHHHHJJJJJJJHIGIJIJJJIIJJJJJJJJJJGIIJIJJJJJIJJIIJIIJJIJJHHFFFFFEEEECCDDDDEDDDDDDFDDDBDC_Mismatch_2_Sense_+_Library_PoolT
CTTTGCACCTTTAGTTGTAACTTGCTATTTTAGCGTTTGTTCTCGTTTAATATGACCGGAAATTCAAAAGCTGTGACATGATTGGTTAC
>Frequency_1_QualityScore_DFDDHHFHGHIEEHGGHGIIGIGIIIIIIJIIJJFGIIJJJIIGGGHIGIJJJJJJEEEEHE:BEFFEEEEDCBC@@@CCDDDDDDDDDDCDCB_Mismatch_1_Sense_+_Library_PoolT
AGAATGATATTGAAGGAAAAGAGGCAGAGAAAAAGCACAGGCGTTACTCAGCTTCTGGCCATATTCCTTACGTCTGTGTCGCTTTTCACTGGAG
>Frequency_1_QualityScore_=A=::<<::2C+<+A+CF9CEEE>1::?DFI4::08BBDE<DBDI)=@(=7@_Mismatch_0_Sense_+_Library_PoolT
TCGGCTTCTGGCCATATTCCTTACGTCTGTGTCGCTTTTCACTGGAGCATCG
>Frequency_1_QualityScore_FFHGGHHIJIJJIJJJIJJHIJFGGIJIJJHJIJJJJJJJJJJIGIJJIJJIJIHHHHHHHFFFFFFCEEDEEDDDDDDDDDDDDDDDCDCDDD_Mismatch_0_Sense_+_Library_PoolT
TTAAAGGGATAATTCCCGGAGGTCAGACTGAGACTGAGGCTCAGACAGCTCATTCTAGTCCAAATCAGAAGCCTGACACTCAGACTGGTTATCC
>Frequency_1_QualityScore_FBFCFFHGHGJHJIIIJEAEGIIIGHGCGHIIJIJJJIJJJIFGIJGIJIIJJJIHCEIGHGJECEFFF?CEDBCDDDCDADDDDB@>B@BDCD_Mismatch_1_Sense_+_Library_PoolT
GTGTCTTATTGTATTTGGTTGGGAGGAGCTTTGCACTTTTAGTTGTAACTTGCTATTTTAGCGTTTGTTCTCGTTTAATATGACCGGGAATTCA
>Frequency_1_QualityScore_FFHHHHGJJJJJJJJJJJJJJJIIJJJJJJJJIJJJJJJJIIJIJDGIIHHHHFFFFDDCDDDDDDDDDDDDDDDBCDDDEEEDDDDDADDDBD_Mismatch_2_Sense_+_Library_PoolT
CCGGAGAACAAAATAAAGAATGATATTGAAGGAAAAGAGGCAGAGAAAAAGCACAGGCGTTACTCAGCTTCTGGCCATATTCCTTACGTTTGTG
>Frequency_1_QualityScore_DD<@?@FB2:EE?<BFHBBABGGCH7FFH>B<B;=<=F;CFCFI==).==@AH@_Mismatch_0_Sense_+_Library_PoolT
CCCGGAGGTCAGACTGAGACTGAGGCTCAGACAGCTCATTCTAGTCCAAATCAG
>Frequency_1_QualityScore_FFHHHGHIJJJJJIJJJJJHIIIJIJJJJJJJJJJJJJJIJJFHIJIJJJJJHJIJJIJJIHGHHFFDB@CCCCCDDDCCC_Mismatch_2_Sense_+_Library_PoolT
GGAGGAGCTTTGCACTTTTAGTTGTAACTTGCTATTTTAGCGTTTGTTCTCGTTTAATATGACCGGAAATTCAAAAGCTCA
>Frequency_1_QualityScore_FFHHGHDHIJIJDFFIEIJJGIGIJFIGDFHGGIIGGGIGAGGGIDDFEHGIIIJJFIIJEBEDCEDCEE@CCAC>@ACDA_Mismatch_0_Sense_+_Library_PoolT
CTTTGCACTTTTAGTTGTAACTTGCTATTTTAGCGTTTGTTCTCGTTTAATATGACCGGAAATTCAAAAGCTGTGACATGA
>Frequency_1_QualityScore_DDFDFFAFGGBGI<CBF)@?FFFGFGFII@?BBBE?DF7CFFFIIIEEIEIIEIIFFFFAEEEDDDDDABDDCABBBBB9?AAB<<?BBBADDE_Mismatch_2_Sense_+_Library_PoolT
TTGGCATGCTATGGGTCGTATTGTATTTGGTTGGGAGGAGCTTTGCACTTTTAGTTGTAACTTGCTATTTTAGCGTTTGTTCTCGTTTAATATG
>Frequency_1_QualityScore_FFHHHHHJJJJJIJJJJJJJJJJHHIJGIJJJIJJIIIJHIIJHIHIIJIIJIHJIIJHHHHHHHFFFFDFEEEEECDDDDDDDEDEEFDDDDD_Mismatch_2_Sense_+_Library_PoolT
GCTTTTCACTGGAGCATCGAAGGACGGTAACTATTATAGTAGGTGTAGGATTAAAGATATGATTGCCATTGAATTGGCATGCTATGTGTCTTAT
>Frequency_1_QualityScore_FFGHHHHIIIJHJJJJJIIFJIEHHIJIEGIIJIJIGIJIJJJJJIIJJJIIIIIIIIIIHJJJEHHGHHFFFEDDDBDDEC_Mismatch_1_Sense_+_Library_PoolT
GGCATGCTATGTGTCTTATTGTATTTGGTTGGGAGGAGCTTTGCACTTTTAGTTGTAACTTGCTATTTTAGCGTTTGTTCTA
>Frequency_1_QualityScore_D?F)?DF?@;6BB0?DAFDC)8)=)7=8C9CD.=DE)7.=9;\6?C66>C_Mismatch_1_Sense_+_Library_PoolT
GCGGTACTCGGCTTCTGGCCATATTCCTTACGTCTGTGTCGCTTTTCACT
>Frequency_1_QualityScore_FFHHHHHJJJJJJJJIJIJJJJJIIIJIJJGJJIIJJJJJJIJIJJJJJJJIJJJHHGHGHHFFFFFDCEE_Mismatch_0_Sense_+_Library_PoolT
AACTTGCTATTTTAGCGTTTGTTCTCGTTTAATATGACCGGAAATTCAAAAGCTGTGACATGATTGGTTAG
>Frequency_1_QualityScore_FFHHHHHDIIGHIJJIJJJJJJJIJJIJHGIJJIIIIJIIHJDGHIIIII_Mismatch_2_Sense_+_Library_PoolT
TATTTTAGCGTTTGTTCTCGTTTAATATGACCGGAAATTCAAAAGCTGAC
>Frequency_1_QualityScore_FFHHHFHJIHHIJIJJHHJJJGIJGHIJJJJJIJJJJJJJHHJIJIIIJJJJJJJJJJJIHBHHHHFFFDFDDDDDDEFEEDDB=_Mismatch_1_Sense_+_Library_PoolT
GTCTTATTGTATTTGGTTGGGAGGAGCTTTGCACTTTTAGTTGTAACTTGCTATTTTAGCGTTTGTTCTCGTTTAATATGACCGA
>Frequency_1_QualityScore_FFHHHHHJJJJJJJHIJJJIIHIJJJIJGJJJJJJJJJJJIJJJJGHIGIJIIJJJJIIJ)=DGCHAEHBBEFFEDDDDDDCDFEEDDBBBBDD_Mismatch_1_Sense_+_Library_PoolT
TATGTGTCTTATTGTATTTGGTTGGGAGGAGCTTTGCACTTTTAGTTGTAACTTGCTATTATAGCGTTTGTTCTCGTTTAATATGACCGGAAAT
>Frequency_1_QualityScore_FFHHHHHJJJJJJJJIJJJJIJJIJGIJJJJJJJHJJJJIJJDDDDDDDDDDDDDDEDDDDDDDCDDDDDDDDD_Mismatch_1_Sense_+_Library_PoolT
TGAGAATGAGACTGCTGCTTCTAATCCAAATCAGAAGGCGGGGCTTCTCGATAAAATCAAAGAGAAAATTCCCA
>Frequency_1_QualityScore_FFCCAFFHGIJGHHJJIJGGHIJJCHJHGIJIJIHIJJIJIIJFGHGIIIHICGIAGGGGFFGGB?EHDCCFFDDACDDDADEDDCB:@<>ACD_Mismatch_2_Sense_+_Library_PoolT
AGTGTCTTATTGTATTTGGTTGGGAGGAGCTTTGCACTTTTAGTTGTAACTTGCTATTTTAGCGTTTGTTCTCGTTTAATATGACCGGAAATCC
>Frequency_1_QualityScore_DDFHBDH>;F?AFDA:CGG@BEGGEFGGGGBFBB;FEHIAC;AED@CDC>@;CCCC>@@@CAB?B<@,555)20<<::ACC:<>@CBC@B398<_Mismatch_1_Sense_+_Library_PoolT
TTGAAGGAAAAGAGGCAGAGAAAAAGCACGGGCGTTACTCGGCTTCTGGCCATATTCCTTACGTCTGTGTCGCTTTTCACTGGAGCATCGAAGG
>Frequency_1_QualityScore_DDFBFDHEGE@BBHHG@@CG>FEHIIIIFGCHGG=B@BGGGIEIGIIGIGHI=HGEHB@>CEABECCBB@@@CDDBCCDCDC5@5>CA:?_Mismatch_1_Sense_+_Library_PoolT
CGTTACTCAGCTTCTGGCCATATTCCTTACGTCTGTGTCGCTTTTCACTGGAGCATCGAAGGACGGTAACTATTATAGTAGGTGTAGGAG
>Frequency_1_QualityScore_FFHHHHHJJJJJIJJGIJDHIIJGIIHIHIIJGIJJFHHIIJJGHGJJDHIGIJJJJJJJJJJJHHHHHEEFFFFFFEEEEEEEEDDD@DDDDD_Mismatch_1_Sense_+_Library_PoolT
TATTGCCATTGGATTGGCATGCTATGTGTCTTATTGTATTTGGTTGGGAGGAGCTTTGCACTTTTAGTTGTAACTTGCTATTTTAGCGTTTGTT
>Frequency_1_QualityScore_FFHHHHHJIJJJJIJJJJJJJJHIJJHIJJJJJJJIJJIJJIJJJJIGIJIJIIIJJJHHHHFDEFFFFDEEEDEDDDEDD_Mismatch_0_Sense_+_Library_PoolT
GTTGTAACTTGCTATTTTAGCGTTTGTTCTCGTTTAATATGACCGGAAATTCAAAAGCTGTGACATGATTGGTTAGATTTA
>Frequency_1_QualityScore_DDD?C8FGEHDG=G@DFGAEFAG>G;B;;FDFEGHGGGEFGC@@9DE9@CCCEEHFCD;;>@A>CCCB93=<CC>CC@2><?_Mismatch_1_Sense_+_Library_PoolT
AGGAAAAGAGGCAGAGAAAAAGCACAGGCGTTACTCAGCTTCTGGCCATATTCCTTACGTCTGTGTCGCTTTTCACTGGAGC
>Frequency_1_QualityScore_8DHDHB+:C@?D::?;DGB>3?9B@?B?<BD9?<F=FEGDBGG(=77@E7).7?C:@@C;@DBC(;.;;;?A?B<?59:>>:4>::ACCC:A34_Mismatch_1_Sense_+_Library_PoolT
AGTAGGGGTAGGAGTAAAGATATGATTGCCATTGGATTGGCATGCTATGTGTCTTATTGTATTTGGTTGGGAGGAGCTTTGCACTTTTAGTTGT
>Frequency_1_QualityScore_DBFDH8FBGBGGCH+CCAHAHHGG@BAGIIGDDFHD@FEGIEGGHIGHHCG@;DEAE;AEEE?7@B>;@A>C_Mismatch_0_Sense_+_Library_PoolT
GACTGAGACTGGTTATCCTAATGCAGCCCAGAAGGCATCGCTGGTCGATAAAATTAAAGGGATAATTCCCGG
>Frequency_1_QualityScore_FFHHH1CGIJJJJJJJJGIJJGIJIJJIIIIHIJJJIIGIIJJJJJJJIIGJJHHFFFFDDDDDDDDDDCDDDCACDCDEEDDDDDDDDDDCDD_Mismatch_2_Sense_+_Library_PoolT
CGGAGGACAAAATAAAGAATGATATTGAAGGAAAAGAGGCAGAGAAAAAGCACAGGCGTTACTCAGCTTCTGGCCATATTCCTTACGTCTGTGT
>Frequency_1_QualityScore_FFHHHGHJJIJIIIJGIHJJIIJJGIJJJIJHHJJJIIJIJGHIJIHIEGEHIHEIGHIJIFHIJJIJHHHBEHFFFFFDCEDEEDDDDDDDD<_Mismatch_1_Sense_+_Library_PoolT
CTGAGACTGAGGCTCAGACAGCTCATTCTAGTCCAAATCAGAAGCCTGACACTCAGACTGGTTATCCTAATGCAGCTCAGAAGCCAGCGCTGGT
>Frequency_1_QualityScore_FFHHFDFIIGGCGEGIGIGHJIIIFCHDHGHHEEHD8>BCCDB@CB@CDEDCDCDDCCDCDCAA@@BBD>@?_Mismatch_0_Sense_+_Library_PoolT
GAGACTGCTGCTTCTAATCCAAATCAGAAGGCGGGGCTTCTCGATAAAATCAAAGAGAAAATTCCCGGAGAA
>Frequency_1_QualityScore_FFHHHHHJIIIIJJJJJJJJJJJJIJJJHIJJJIJJJIIJJJJJJJJIJIJIIGIJJJHGFHHHFFFFE@CEEEE_Mismatch_0_Sense_+_Library_PoolT
CTTTTAGTTGTAACTTGCTATTTTAGCGTTTGTTCTCGTTTAATATGACCGGAAATTCAAAAGCTGTGACATGAT
>Frequency_1_QualityScore_FFHHHHHIJJJJJJJJIJJJJHIIJGIIJJJJJJJJJJJIJJJJIJJJFHIJJJJJIJJHHHGHEDFFFBCEEEEEDD_Mismatch_0_Sense_+_Library_PoolT
TTAGTTGTAACTTGCTATTTTAGCGTTTGTTCTCGTTTAATATGACCGGAAATTCAAAAGCTGTGACATGATTGGTTA
>Frequency_1_QualityScore_FFGHHHHIGIJGIGHIJJJIJJJJJJJGJIIJIIIIIIJJJJJJIGHHJJ_Mismatch_1_Sense_+_Library_PoolT
TGCTATTTTAGCGTTTGTTCTCGTTTAATATGACCGGAAATTCAAAAGCA
>Frequency_1_QualityScore_FFHHHHHJJJIIJHJJJJJJIJJIIJJIIJJIGHIIJJJJJJJIJGIGII_Mismatch_1_Sense_+_Library_PoolC
TGCTATTTTAGCGTTTGTTCTCGTTTAATATGACCGGAAATTCAAAAGCA
>Frequency_1_QualityScore_FFHHHFHIGGIAFHGIJJJGJJDHHIIFGIIIIIIJIGIIJGIID?FGD=FHIJHEHGAHHHGFEECECC_Mismatch_0_Sense_+_Library_PoolT
TTGGGAGGAGCTTTGCACTTTTAGTTGTAACTTGCTATTTTAGCGTTTGTTCTCGTTTAATATGACCGGA
>Frequency_1_QualityScore_DDFHHHHJGIJJJIJJJJJHIJJJGIJGIJJJJJJJJJJJJHJIIJJJIJJJJJJIJJJJJJFIHHHFEBEFEDDDDA_Mismatch_0_Sense_+_Library_PoolT
TGTGTCTTATTGTATTTGGTTGGGAGGAGCTTTGCACTTTTAGTTGTAACTTGCTATTTTAGCGTTTGTTCTCGTTTA
>Frequency_1_QualityScore_FFHHGFFIGGJJHIIFGIIJJJJJIIGGGGIIGICGGFHIIIJIHCCEBDEFDDEDCEAACCDCD>?BCCD><A9?@?@8<CCDD-2>A???BB_Mismatch_1_Sense_+_Library_PoolT
GGCGAGGCTTCTCGATAAAATCAAAGAGAAAATTCCCGGAGAACAAAATAAAGAATGATATTGAAGGAAAAGAGGCAGAGAAAAAGCACAGGCG
>Frequency_1_QualityScore_FFGHGHHJJJJIEHIHHHIJIIIIJJJJJGCGHIGIIGIJGGIJJEHDFEFFFFFEDEABDDDDDDDDDDCDDDEEDDCDDDCCCCDDDDDDDD_Mismatch_0_Sense_+_Library_PoolT
AGGCATCGCTGGTCGATAAAATTAAAGGGATAATTCCCGGAGGTCAGACTGAGACTGAGGCTCAGACAGCTCATTCTAGTCCAAATCAGAAGCC
>Frequency_1_QualityScore_FDHHHHGHGIEHCFHHGHCD@FDHIGEHGHGGIGEHGGGIGIIIIIEII:DCGIHHFHFHDDDABBB;B<?CC<:A?BCDA@CDDACA_Mismatch_0_Sense_+_Library_PoolT
CGGAGGCCAGAGTCAGCCTGAGAATGAGAATGAGACTGCTGCTTCTAATCCAAATCAGAAGGCGGGGCTTCTCGATAAAATCAAAGAG
>Frequency_1_QualityScore_FFHHHHHJJIJHIJJJJGJIJJJJJJJIJJJJHIJIJJJJIJIHIIIHGHIJGIJIGHIJJIJFHIIJIHHFFFFEEEDDEDDDDDDDDDCCDD_Mismatch_1_Sense_+_Library_PoolT
AGTTGTAGGAGTAAAGATATGATTGCCATTGGATTGGCATGCTATGTGTCTTATTGTATTTGGTTGGGAGGAGCTTTGCACTTTTAGTTGTAAC
>Frequency_1_QualityScore_B=A3<:2::?C+3<?E4?4AF<<+A4A+C@??11?ED>D8CB@DDDA@D=(8=C:A@CDDC7;@C77A7??A3);;AADD@_Mismatch_1_Sense_+_Library_PoolT
GCCATTGGATTTGCATGCTATGTGTCTTATTGTATTTGGTTGGGAGGAGCTTTGCACTTTTAGTTGTAACTTGCTATTTTA
>Frequency_1_QualityScore_FFHHGHHJJJJJJJJJJIJJJJJJJJJJJJJJJIJJJJJJIJJIJJJJJJJJJIJHIHHHHHHHFFFDEE_Mismatch_0_Sense_+_Library_PoolT
AACTTGCTATTTTAGCGTTTGTTCTCGTTTAATATGACCGGAAATTCAAAAGCTGTGACATGATTGGTTA
>Frequency_1_QualityScore_DAF<F<FBBEEFE9E:BF?CAE1?DGFF;D=;@@GDGFE9FFFBF;=D@CCA33=;AA;@BDDD<@BC9>_Mismatch_1_Sense_+_Library_PoolT
GTAACTTGCTATTTTAGCGTTTGTTCTCGTTTAATATGACCGGAAATTCAAAAGCTGTGACATGATTGGA
>Frequency_1_QualityScore_DDHHHGHJIGIGJJJIJIJJFHEIJIEFIJGHEIGDGHIJA@_Mismatch_0_Sense_+_Library_PoolT
ACTTGCTATTTTAGCGTTTGTTCTCGTTTAATATGACCGGAA
>Frequency_1_QualityScore_FFHHHHHJJJIIFEGIJJJJIJIJJJJIGEHIJJJGIJJJGHHIIFDDDBDDCDCCDDDDCCDDDDDCDACC>:AA@>BDDDBCCCDDDCD_Mismatch_1_Sense_+_Library_PoolT
CGAATGAGAATGAGACTGCTGCTTCTAATCCAAATCAGAAGGCGGGGCTTCTCGATAAAATCAAAGAGAAAATTCCCGGAGAACAAAATAA
>Frequency_1_QualityScore_AFHHHGHJJJJJJJIJJJJDHI_Mismatch_0_Sense_+_Library_PoolT
ACCGGAAATTCAAAAGCTGTGA
>Frequency_1_QualityScore_EDHHHDDFGIIIIIJGGGII<BFGII9GEFGGIIIIBFIIIBDHIHGHI@GFHGHEE_Mismatch_0_Sense_+_Library_PoolT
GTTTAATATGACCGGAAATTCAAAAGCTGTGACATGATTGGTTAGATTTAGAGCGAT
>Frequency_1_QualityScore_FDHHHHHIJIIJIJGIFGHIIJJIJJJIGGGHGGFFIIGGGIFGGIGIJGIDHIF>EHFFFFECEEDDDD@BDCDCCCDDCD>CCB>A:>CDDD_Mismatch_1_Sense_+_Library_PoolT
GAGAAAATTCCCGGAGAACAAAATAAAGAATGATATTGAAGGAAAAGAGGCAGAGAAAAAGCACAGGCGTTACTCAGCTTCTGGCCATATTCCT
>Frequency_1_QualityScore_FDHHHHHJJJIJIJJJJJJIEHIIGIJJJJJJIGHIHIJIIJJIJJIJJJHGIIJIIJJHHDDD;@CDDCDCCACDCCDDDBDDDCCC8?B@@4_Mismatch_1_Sense_+_Library_PoolT
GTTATCCTAATGCAGCCCAGAAGGCATCGCTGGTGGATAAAATTAAAGGGATAATTCCCGGAGGTCAGACTGAGACTGAGGCTCAGACAGCTCA
>Frequency_1_QualityScore_FFHHHHHJJJJIIJJJJFHJJJJJIJIJJJJJJJJJ_Mismatch_1_Sense_+_Library_PoolT
TGTTCTCGTTTAATATGACCGGAAATTCAAAAGCTA
>Frequency_1_QualityScore_86D@BA<4ECBBCEEHCG@>FEEGF<DGIEBGAGFFG998DF@<DC@@;.=CGGGH>3=ACEH;;;?BB?3666;AD@ADDC3;8?=7<?>>:?_Mismatch_1_Sense_+_Library_PoolT
GCCATTGAATTGGCATGCTATGTGTCTTATTGTATTTGGTTGGGAGGAGCTTTGCACTTTTAGTTGTAACTTGCTATTTTAGCGTTTGTTCTCG
>Frequency_1_QualityScore_FFHHHHHJJJJJJJJGIJIIJJJJJIJJIJJJJJJJJJJJJIJJJJJJIJIJJEHFHHHHHFFFFDDE_Mismatch_0_Sense_+_Library_PoolT
CTTGCTATTTTAGCGTTTGTTCTCGTTTAATATGACCGGAAATTCAAAAGCTGTGACATGATTGGTTA
>Frequency_1_QualityScore_DFGHGHHIJIGIJJEGHIIJJIGIBFHIJIJGIIIIIJJJJEFDFFHIGHGIJGHIHGHHGHHFFEDB@>CCCC_Mismatch_1_Sense_+_Library_PoolT
GGGAGGAGCTTTGCACTTTTAGTTGTAACTTGCTATTTTAGCGTTTGTTCTCGTTTAATATGACCGGAAATCCA
>Frequency_1_QualityScore_DBHFDBHG@FFEGGHEBDCFDGG<EGGGEFHGBDFDHEF?;DHEI@D@FGFDG@;=@DEEEHFEEBDB,09>BCCCBBBBB<8??BB(:CCC?C_Mismatch_1_Sense_+_Library_PoolT
GCCTGACACTCAGACTGGTTATCCTAATGCAGCTCAGAAGGCAGCGCTGGTGGATAAAGTCAAAGGGGGGCTTCCCGGAGGCCAGAGTCAGCCT
>Frequency_1_QualityScore_FFHHHHGJJJJHIJJJIJIJJJGHIJ@GEHIHIIIIIGJIGCHHIIII@F@FIJJIJJHHHHHHHFFFFFFEE@;ACCCDDDDDC>CBCDCDDA_Mismatch_2_Sense_+_Library_PoolT
CTTTTCACTGGAGCATCGAAGGACGGTAACTATTATATTAGGTGTAGGAGTAAAGATATGATTGCCATTGAATTGGCATGCTATGTGTCTTATT
>Frequency_1_QualityScore_DDFFD7?FG<>A@FE:CG:8:DGD<_Mismatch_0_Sense_+_Library_PoolT
CTCGTTTAATATGACCGGAAATTCA
>Frequency_1_QualityScore_FFHHHGHJJJJEHHIJJJJJIJJJJIFIJJIIIIJJJJJJIJJBFHI>CGGIEDCHGCHEFDDDCCDDDDDDBDDDDDDDCCC@CCCBDCCCC>_Mismatch_1_Sense_+_Library_PoolT
CCTCAGACTGGTTATCCTAATGCAGCTCAGAAGGCAGCGCTGGTGGATAAAGTCAAAGGGGTGCTTCCCGGAGGCCAGAGTCAGCCTGAGAATG
>Frequency_1_QualityScore_FFHHHHHJJJJJJJJIJJIIIJJGIJJJJJJGIIJJIIJIIJJJJIJJJHHHHHGFFFFFEEEEEDEDD?CDCDCDDDDDDDDDDDDDCDDDDD_Mismatch_1_Sense_+_Library_PoolT
TGATATTGAAGGAAAAGATGCAGAGAAAAAGCACAGGCGTTACTCGGCTTCTGGCCATATTCCTTACGTCTGTGTCGCTTTTCACTGGAGCATC
>Frequency_1_QualityScore_FFHHHHHJJJJJJJJJJJJJIJJJIIJJHIJJIJJJJJJJJIJIIJJJJJJIHIGHHHHHFFFFFEEEEACEDDDEDDCBCB_Mismatch_0_Sense_+_Library_PoolT
CTTTTAGTTGTAACTTGCTATTTTAGCGTTTGTTCTCGTTTAATATGACCGGAAATTCAAAAGCTGTGACATGATTGGTTAG
>Frequency_1_QualityScore_FFHGHHHJJJJHIJIIJJJJJJJJJJJJJJJJGGIJHJIIJJHJJJJIJJJJJJJIIJHHHHH_Mismatch_1_Sense_+_Library_PoolT
TGCACTTTTAGTTGTAACTTGCTATTTTAGCGTTTGTTCTCGTTTAATATGACCGGAAATCCA
>Frequency_1_QualityScore_FFHHHHHIJHIJJJIIJIJJJJJJJIJJJJJJJIJJIJJJJIIJFHHHHJIJJJGGIIIGIFHJFIHIHEEDFFFFEEEEEEEDDDDDDDEDEE_Mismatch_1_Sense_+_Library_PoolT
ATGTAGGAGTAAAGATATGATTGCCATTGGATTGGCATGCTATGTGTCTTATTGTATTTGGTTGGGAGGAGCTTTGCACTTTTAGTTGTAACTT
>Frequency_1_QualityScore_FFHHHHHJJJHJJJJJJHHIJJIJJHIJJJJJJJJJJJJIJHIJJIJJJJJJJIJJJJJIIJBHHHHFFCFFBDDCDDEFEEDDDDBBDDDCCA_Mismatch_1_Sense_+_Library_PoolT
TGTCTTATTGTATTTGGTTGGGAGGAGCTTTGCACTTTTAGTTGTAACTTGCTATTTTAGCGTTTGTTCTCGTTTAATATGACCGGAAATACAA
>Frequency_1_QualityScore_FFHHHHHJJJIJJJJJJJJJJJJJIIJJJJJJJJJJJJJJJJIJJJJJIJIJJJJGHJIJJJIJJJHHHHHFFFFCEEDDDDDDDDDCCDBDDD_Mismatch_0_Sense_+_Library_PoolT
CTGGGACTCAGGCTGCTCATTCGGATCCAAATCAGAACTCTGAGACTGAGACTGGTTATCCTAATGCAGCCCAGAAGGCATCGCTGGTCGATAA
>Frequency_1_QualityScore_FFHHHHHJJJJJIJJJJJJJJJIIJJJJJJJJIJJIJJJJJJJJJIJJJ_Mismatch_1_Sense_+_Library_PoolT
GCTATTTTAGCGTTTGTTCTCGTTTAATATGACCGGAAATTCAAAAGCA
>Frequency_1_QualityScore_FFHGHHHIIGIJIIJJGFHGIIGIIIJJIIIGGHJJJJIIIJGIJJJJI_Mismatch_1_Sense_+_Library_PoolC
GCTATTTTAGCGTTTGTTCTCGTTTAATATGACCGGAAATTCAAAAGCA
>Frequency_1_QualityScore_FFHHHHHJ+CGGHHIJJFJIJHFHIIIJHHJJJIIJIIJJJJJJJJJJJJJJHIJJJIIIJJHHGHHHFFFFFDDDDBDDEDDDDDDCDEEEED_Mismatch_2_Sense_+_Library_PoolT
GGCATGCTGTGTGTCTTATTGTAGTTGGTTGGGAGGAGCTTTGCACTTTTAGTTGTAACTTGCTATTTTAGCGTTTGTTCTCGTTTAATATGAC
>Frequency_1_QualityScore_FFGHHGDIEGBHIIHCDHHEGGJG99FHGGIJJEFIHHHGDHGDGEGBHHDGE@FHIIGHIGIHIJGFFCHFEDFFFFE_Mismatch_2_Sense_+_Library_PoolT
AAGATATGATTGCCATTGAATTGGCATGCTATGTGTCTTATTGTAGTTGGTTGGGAGGAGCTTTGCACTTTTAGTTGTA
>Frequency_1_QualityScore_FFHHHGFHHHIIJIJJJIJJIJJHIGIIJJIGIIIJJJJJJJIJJHJGHIJJIJJJIJJIIJJJJIEHABDECEEDDDDDDDDDDEEEDC@BBB_Mismatch_2_Sense_+_Library_PoolT
TCTATGTGTCTTATTGTAGTTGGTTGGGAGGAGCTTTGCACTTTTAGTTGTAACTTGCTATTTTAGCGTTTGTTCTCGTTTAATATGACCGGAA
>Frequency_1_QualityScore_FDDDBDFIAFEGHGGEDHIGIIFFGGGEGGGIIGGGIGIDFBFHHIGIHGIIIIIIII@B@@EEEFFBBDBCDDEEEFEDDCBDBDDDCC>_Mismatch_1_Sense_+_Library_PoolT
TCTTATTGTATTTGGTTGGGAGGAGCTTTGCACTTTTAGTTGTAACTTGCTATTTTAGCGTTTGTTCTCGTTTAATATGACCGGAAATCCA
>Frequency_1_QualityScore_FFHHHHHJJJJJIHHIHIJJJJIJJJJIJJJJJJIJJJHIJJJJJJJJJIJJJIIJJJIHHHHFFFFFFACEDDD_Mismatch_1_Sense_+_Library_PoolT
TTTGCACTTTTAGTTGTAACTTGCTATTTTAGCGTTTGTTCTCGTTTAATATGACCGGAAATTCAAAAGCTGCGA
>Frequency_1_QualityScore_ADFHDFA@FE@E3?FF@BFEA4BDHEH???BDHCHDD4?/8CB68=FDC)..-(\-,;?@CD)(>(>A(59?A8\<9,))2?@4:AAC>A_Mismatch_2_Sense_+_Library_PoolT
GAAAAAGCACAGGCGTTACTCAGCTTCTGGCCATATTCCTTACGTCTGTGTCGCATTTCACTGGAGCATCGAAGGACGGTAACTATTATA
>Frequency_1_QualityScore_FF?HHFFHJJJJJJJIJHHHHIIGIJJFIIJJJJFHIJJGGIIJIJIJIIIJJIJJIIHIJGJFGHHHHEHGHFFFFDDCDDDBDDEDDBDDDD_Mismatch_1_Sense_+_Library_PoolT
TGAATTGGCATGCTATGTGTCTTATTGTATTTGGTTGGGAGGAGCTTTGCACTTTTAGTTGTAACTTGCTATTTTAGCGTTTGTTCTCGTTTAA
>Frequency_1_QualityScore_FFHHHHHIJIJIIGHGIIIIJJJGIJJJJJIJJIJJJJJGHIJJJJJJHHHHGHFFFFFEEEDDDDDDB>ACDDDACDDCDEDDDDCBC_Mismatch_1_Sense_+_Library_PoolT
CCGGAGGCCAGAGTCAGCCTGAGAATGAGAATGAGACTGCTGCTTCTAATCCAAATCAGAAGGCGGGGCTTCTCGATAAAATAAAAGAG
>Frequency_1_QualityScore_FFHBBHAGHGIIIIIIIIIIHHIIHIIIIIIIIIIIIIIIIIIIIIIIIIIIHHHBDFEEDCEEEEDCDCCCCCDDDDD?CDDDDDDEDEEEDD_Mismatch_1_Sense_+_Library_PoolT
TTCCGGCCATATTCCTTACGTCTGTGTCGCTTTTCACTGGAGCATCGAAGGACGGTAACTATTATAGTAGGTGTAGGAGTAAAGATATGATTGC
>Frequency_1_QualityScore_FFHGHHHIJIJJJJJIJJJJJJJJCGHIJJJJJJJJJJJIJIJEHEHHHFFFFEEEEEEEDDDDDDDDDCDDDDDDDDEEDDD_Mismatch_0_Sense_+_Library_PoolT
CGCTGGTGGATAAAGTCAAAGGGGTGCTTCCCGGAGGCCAGAGTCAGCCTGAGAATGAGAATGAGACTGCTGCTTCTAATCCA
>Frequency_1_QualityScore_DDAHHHDHEHIIIGGFEGGBG<GHBFGIIIIIIGIIF@HIGE>BGHCFIIIIGID;5?;?6;AEEE;(=5>=9?B?/<?@A?_Mismatch_1_Sense_+_Library_PoolT
ATCAAAGAGAAAATTCCCGGAGAACAAAATAAAGAATGATATTGAAGGAAAAGAGGCAGAGAAAAAGAACAGGCGTTACTCG
>Frequency_1_QualityScore_DFHHHACHCFCGFGIDEGHIGJJI@FGD@CGIIJIJGGEHC@GDFFGFGGG@F@FHEGG>@7=AHHHB..;>BCBBBBD<@ACADCDDCDDD@A_Mismatch_1_Sense_+_Library_PoolT
ATAGTTGGTGTAGGAGTAAAGATATGATTGCCATTGGATTGGCATGCTATGTGTCTTATTGTATTTGGTTGGGAGGAGCTTTGCACTTTTAGTT
>Frequency_1_QualityScore_FFHHHHHHIJJIJJJJJIJGJGIIJJJJJJJJJJJJJIJJJJIJJJJJJJJIJJIJJJJFDDDBDDDDDDDDDCCECCDDDCDDDDDDCDDDDD_Mismatch_2_Sense_+_Library_PoolT
TCCAGAGTCAGCCCGAGAATGAGAATGAGACTGCTGCTTCTAATCCAAATCAGAAGGCGGGGCTTCTCGATAAAATCAAAGAGAAAATTCCCGG
>Frequency_1_QualityScore_2B=?DA8@BD<++3:CFAEEEI1?BD?AADDE49*98B48B4=B_Mismatch_2_Sense_+_Library_PoolT
CAGAGAAAAAGAACAGGCGTTACTCGGCTTCTGGACATATTCCT
>Frequency_1_QualityScore_DDFBAACFEHAE<E@HHHEGC9BFGGFGECGFD@GC4?DDBFDH><??B@DGHB?B;BBC:42:A8?@CDA3_Mismatch_0_Sense_+_Library_PoolT
GTCAGCCTGAGAATGAGAATGAGACTGCTGCTTCTAATCCAAATCAGAAGGCGGGGCTTCTCGATAAAATCA
>Frequency_1_QualityScore_FDHGHHHJJJIJIIHGIIJEHHIIHGHIJJGHIJGIJGCEHJJJJJIJJJIJHHE?BDFBECECEBABC?CDDCCB=?ABD>BDDEDDEEDDDD_Mismatch_2_Sense_+_Library_PoolT
GAGAAAAAGCACAGGCGTTACTCAGCTTCTGGCCATATTCCTTACGTCTGTGTCGTTTTTCACTGGAGCATCGAAGGACGGTAACTATTATAGT
>Frequency_1_QualityScore_FFHHFHHJHGGDHGHHIIIIJIJIJJJJIJJIJJJJJIJIJJHHIIIIJGGIIHAEEF@DFFFFEEEDB=_Mismatch_0_Sense_+_Library_PoolT
AGCGTTTGTTCTCGTTTAATATGACCGGAAATTCAAAAGCTGTGACATGATTGGTTAGATTTAGAGCGAT
>Frequency_1_QualityScore_DDHDHBHIIJJJIIFFHIGHIIJJJJJFHHDGABDHIJJJBGIIJJGIJJI_Mismatch_1_Sense_+_Library_PoolT
TTGCTATTTTAGCGTTTGTTCTCGTTTAATATGACCGGAAATTCAAAAGCA
>Frequency_1_QualityScore_FFHHGHHJJJJJJIJJGGIJJJIJIJJJHFFFEEECEDBDDDEDDDDDDCCDDDDDDDDBDDD@BCCDBBDDDDDDDCAACDEEECCDDD_Mismatch_1_Sense_+_Library_PoolT
CTGCTTCTAATCCAAATCAGAAGGCGGGGCTTCTCGATAAAATCAAAGAGAAAATTCCCGGAGAACAAAATAAAGAATGATATTGAATGA
>Frequency_1_QualityScore_FFFHHGHIIJIJJIJIJJJJJGIIIJJJJIJJJJJJJJJHHHEFFFFFEEEEEEDCDDADDDDDDDDDDABDDCDDDDCDDDDDDCCBBDCBBC_Mismatch_1_Sense_+_Library_PoolT
GGAAAAGAGGCAGAGAAAAAGCACAGGCGTTACTCGGCTTCTGGCCATATTCCTTACGTCTGTGTCGCTTTTCACTGGAGCATCGAAGTACGGT
>Frequency_1_QualityScore_FFHHHHHJIIGIJJJJJJJEIJIJJIJIJGHFCDEEDD@CDBCDDCDDDDDDDDDDCCCDDBD@B9A_Mismatch_0_Sense_+_Library_PoolT
TGCTGCTTCTAATCCAAATCAGAAGGCGGGGCTTCTCGATAAAATCAAAGAGAAAATTCCCGGAGAA
>Frequency_1_QualityScore_+=CD:DDEDEEECFI9FE9E+<A2;FFC31:CDD19:?D99D<D*0*9?*98//?ADA@D76=CC3)7?;3?A;;7?>A@@AAA_Mismatch_0_Sense_+_Library_PoolT
AAAGATATGATTGCCATTGGATTGGCATGCTATGTGTCTTATTGTATTTGGTTGGGAGGAGCTTTGCACTTTTAGTTGTAACTT
>Frequency_1_QualityScore_FFHHHGHJJJJJJJIIIJJJJIIJJJJGIGIJIJIJIIJIIJJJJJFFHIJJIIJJJJJJGHHGHFFFFFFEDDDD?8CDDDDDDACCDCC@C?_Mismatch_1_Sense_+_Library_PoolT
GAGACTGAGACTGGTTATCCTAATGCAGCCCAGAAGGCATCGCTGGTGGATAAAATTAAAGGGATAATTCCCGGAGGTCAGACTGAGACTGAGG
>Frequency_1_QualityScore_D>CCADDG4EF:CB3CFFE+AF)??0@8<FFF4@FEEEFFC;CAFADCEEC>CEB>?::=?BC@;ABB?;;?2::;B@A>@8>B@<BBBB_Mismatch_1_Sense_+_Library_PoolT
CTTATTGTATTTGGTTGGGAGGCGCTTTGCACTTTTAGTTGTAACTTGCTATTTTAGCGTTTGTTCTCGTTTAATATGACCGGAAATTCA
>Frequency_1_QualityScore_FFHHHG?FHIIIIJIJGIIGIEIGIEFHIJIIFGECHHGGGIGII;DGEHHHHFFFFFFECECEDADACDCCCC@BDDB5>CDDDDB@A_Mismatch_1_Sense_+_Library_PoolT
AAGGGGTGCTTCCCGGAGGCCAGAGTCAGCCTGAGAATGAGAATGAGACTGCTGCTTCTAATCCAAATCAGAAGGCGGGTCTTCTCGAT
>Frequency_1_QualityScore_DEHB8DBG@@EHEHGIGHEGFHGDEEGIGHIIICHIIIIGGGCHIDFGGIIHGHIIGIGIIIGHEBDBA@AECEDDBCC_Mismatch_2_Sense_+_Library_PoolT
GAGGAGCTTTGCACTTTTAGTTGTAACTTGCTATTTTAGCGTTTGTTCTCGTTTAATATGACCGGAAATTCAAAAGCAA
>Frequency_1_QualityScore_FFHHHHHJJJJJJJJJJHIHIIJJJIJJJJJJJJJJJJJIJIIJJJJJJHGJGIHHHHHHHFCDFFD>??CCDDDDDDDBDDBDBDAC4>CDDD_Mismatch_0_Sense_+_Library_PoolT
CCTGACACTCAGACTGGTTATCCTAATGCAGCTCAGAAGGCAGCGCTGGTGGATAAAGTCAAAGGGGTGCTTCCCGGAGGCCAGAGTCAGCCTG
>Frequency_1_QualityScore_FFHHHHHJJJJJJJJIIJJJJJIJJJJJJIJJJJJJJJIIJJGIJJJJJJJJJIIJJIGHHHHHFFECDEABDBDDDEDDEDEEDCDDD@CCDC_Mismatch_2_Sense_+_Library_PoolT
GCACAGGCGTTACTCAGCTTCTTGCCATATTCCTTACGTCTGTGTCGCTTTTCACTGGAGCATCGAAGGACGGTAACTATTATAGTAGGTGTAG
>Frequency_1_QualityScore_FFHHHHHJJJJJIJJHHIGIIJJJJHJIJIJJJJIJGIIIGIJJJJJJGJJJJHHGHGGHHHHFFCDDEED_Mismatch_0_Sense_+_Library_PoolT
CTTGCTATTTTAGCGTTTGTTCTCGTTTAATATGACCGGAAATTCAAAAGCTGTGACATGATTGGTTAGAT
>Frequency_1_QualityScore_FFHHHGHJJJGIIJJJJJHJIIJHIJJJJJJJGIJJJJJFIGGGIHHJIJJIJIJIJGHGEHGFFDCBD>CCDCDDDDC_Mismatch_2_Sense_+_Library_PoolT
GAGGAGCTTTGCACTTTTAGTTGTAACTTGCTATTTTAGCGTTTGTTCTCGTTTAATATGACCGGAAATTCAAAAGCCA
>Frequency_1_QualityScore_FFHHHHHIJJHHJIJJJHHJJJIJJHJJJJJJJJJJJJJJJHIJJIJJJJJJJIJJJJJJIHBHFFFEEDEDDDDDDDEEEEDDDDDDDDCDDD_Mismatch_1_Sense_+_Library_PoolT
TGTCTTATTGTATTTGGTTGGGAGGAGCTTTGCACTTTTAGTTTTAACTTGCTATTTTAGCGTTTGTTCTCGTTTAATATGACCGGAAATTCAA
>Frequency_1_QualityScore_A@:AD:CG@@FG>FC<F;E?*1*:E>9?DE)?8?3?BGGFE=8B=B=6@2=.=DE?B:B9@CC1==?@?>@A_Mismatch_1_Sense_+_Library_PoolT
GGAGAACAAAATAAAGAATGATATTGAAGGGAAAGAGGCAGAGAAAAAGCACAGGCGTTACTCGGCTTCTGG
>Frequency_1_QualityScore_FFHGFBBGHGIJJIIIJEHJJIJJBHIGGGIIGIGIEIGHGIIG@=@@CGGIHHACHHHFFFFEDEEEC?BDDDDDDDDCDDDDD>C>CDD@AB_Mismatch_1_Sense_+_Library_PoolT
GAAGGAAAAGAGGCAGAGAAAAAGCACATGCGTTACTCGGCTTCTGGCCATATTCCTTACGTCTGTGTCGCTTTTCACTGGAGCATCGAAGGAC
>Frequency_1_QualityScore_FFHHGHFHIJIGGIIIIJJJJJIIJJJJJJIJJJJJJJJJJJJJJJJJJIJHIJJHJHEHHADFFFEEEEEEDDDDDDDDDDEDDDDDDCB_Mismatch_2_Sense_+_Library_PoolT
ATTTGGTTGGGAGGAGCTTTGCACTTTTAGTTGTAACTTGCTATTTTAGCGTTTGTTCTCGTTTAATATGACCGGAAATTCAAAAGCTGGA
>Frequency_1_QualityScore_FFHHGHHJJJJJIJJJJJJIIIIIHIJJIIJJIJJJJJJIIJGHIIHIJJJIIIJIIJJJFGHHEDCDDACDDEDDCDCC@CCCDDDDDEDBCD_Mismatch_1_Sense_+_Library_PoolT
GGAGGAGCTTTGCACTTTTAGTTGTAACTTGCTATTTTAGCGTTTGTTCTCGTTTAATATGACCGGAAATTCAAAAGCTGTGACATGATTGGTC
>Frequency_1_QualityScore_FFHHHHHJJJJJJJJJJJJJJIJJJJJJJJJJJJJJJJJJJJJJIJJJIJJIA_Mismatch_0_Sense_+_Library_PoolT
CGGAGAACAAAATAAAGAATGATATTGAAGGAAAAGAGGCAGAGAAAAAGCAC
>Frequency_1_QualityScore_DB;AFDBB6FEBHBFHDE@*?FH<BF??0:BF9D>BDAHGGGGHDH;FB;===DHHA1;6_Mismatch_0_Sense_+_Library_PoolT
GTTGGGAGGAGCTTTGCACTTTTAGTTGTAACTTGCTATTTTAGCGTTTGTTCTCGTTTA
>Frequency_1_QualityScore_FFHHHFHJIJIJJJIDHJJJIHHGHFFEFDDEEDEDDDDDDDDDDCDCDDDDDDBDDDDDDDDDDDDDC@CDDEDDDCDDBCDDDDDDBDDBD<_Mismatch_1_Sense_+_Library_PoolT
ATCCAAATCAGAAGGCGGGGCTTCTCGATAAAATCAAAGAGAAAATTCCCGGATAACAAAATAAAGAATGATATTGAAGGAAAAGAGGCAGAGA
>Frequency_1_QualityScore_FDHHHHHJJIHJJJJJJJIJJIIJJJJJJGGIJJJJJJJIJJJIJJJJJJJHEHEHBDFFFFFEEDEDCDDDDDDDDBDDDDDCCBCBDDDDDD_Mismatch_1_Sense_+_Library_PoolT
GTATTGAAGGAAAAGAGGCAGAGAAAAAGCACAGGCGTTACTCGGCTTCTGGCCATATTCCTTACGTCTGTGTCGCTTTTCACTGGAGCATCGA
>Frequency_1_QualityScore_D?<+<?BEEG>;F9F>@;8EG>BC9?FCC>DBB9*9B9=B=487=@_Mismatch_1_Sense_+_Library_PoolT
CAGAGAAAAAGAACAGGCGTTACTCGGCTTCTGGCCATATTCCTTA
>Frequency_1_QualityScore_FDDBHFFIGBGA@IGHIAFGGHIII@EEEFFFDACCCCCCCACCCC?AACCCCC@:<B>@;ACCCB@@CCCDD@>C>A@@BC@CCC8ACAA83<_Mismatch_1_Sense_+_Library_PoolT
CTTCTAATCCAAATCAGAAGGCGGGGCTTCTCGATAAAATCAAAGAGAAAATTCCCGGAGAACAAAATAAATAATGATATTGAAGGAAAAGAGG
>Frequency_1_QualityScore_FFHHHHHJJJIJIIJJJGHI_Mismatch_0_Sense_+_Library_PoolT
CGGAAATTCAAAAGCTGTGA
>Frequency_1_QualityScore_FFHHHHHJHIIJJJJJIJGHJJJGIJGIJJJJJJIIJHIIIJJIJIJDHAGIJJFHIIJFHJGGEEHHHHFFFFFFEEEEEEDEEEEDDDEEDE_Mismatch_1_Sense_+_Library_PoolT
AGTAAAGATATGATTGCCATTGGATTGGCATGCTATGTGTCTTATTGTATTTGGTTGGGAGGAGCTTTGCACTTTTAGTTGTAATTTGCTATTT
>Frequency_1_QualityScore_DD6D@FDBEF?3C7CGE06BD;@1BFAA87@CFFAEE9=4=7?EF@B1??A@@B@=?>A>AB:9(,59A@>B((0(40&&28@@:>@DD_Mismatch_2_Sense_+_Library_PoolT
GAAAAAGCACAGGCGTTACTCGGCTTCTGGCCATATTCCTTACGTCTGTGTCGCTTTTCACTGGAGCATCGAAGGTCGGTAACTATTAA
>Frequency_1_QualityScore_FFHHHHHJJJJJJJJJFIJJJIIJJJJJJJJJJJJJJGJGHJJJJJJJJJJJHHHHFDFFFDDDDDDDDCCDDCDDDDDDCDDDDDDDBDBDDC_Mismatch_2_Sense_+_Library_PoolT
TAAGGCAGAGAAAAAGCACAGGCGTTACTCGGCTTCTGGCCATATTCCTTACGTCTGTGTCGCTTTTCACTGGAGCATCGAAGGACGGTAACTA
>Frequency_1_QualityScore_FFHHHHHJJIHJJIJJJJJIIGIEFIHHJIJJJJGIIJJIJDGIJGIJIJJJJJJJIIJJJJJJHHHHEEHFFFFFFEEEEEDEDDDBB_Mismatch_1_Sense_+_Library_PoolT
TTGCCATTGGATTGGCATGCTATGTGTCTTATTGTATTTGGTTGGGAGGAGCTTTGCACTTTTAGTTGTAACTTGCTATTTTAGCGTTA
>Frequency_1_QualityScore_FFHGHHHJJJIIJIIHIHGHIIJJJJJJJJIIIJIGIJJJJEIIJIIJAHIIIHHHHHFFFBCEEDECCECCCDCDBBDDACDDDDDCDBDBDC_Mismatch_2_Sense_+_Library_PoolT
CTGAGACTGGGACTCAGACTGCTCATTCGGATCCAAATCGGAACTCTGAGACTGAGACTGGTTATCCTAATGCAGCCCAGAAGGCATCGCTGGT
>Frequency_1_QualityScore_FFHHHHHIJJIIGIJJJJJJJJJJJJJIJJIJJIJGHIGHIJ_Mismatch_1_Sense_+_Library_PoolT
TAGCGTTTGTTCTCGTTTAATATGACCGGAAATTCAAAAGCA
>Frequency_1_QualityScore_FFHFHHHJJJJJJJIJJIJIHIJHIJJGIJJIJJGHIJIJJIIJIIJJJJJJIJJJJJEHJJHHHHHHHFFFFFFFECDBBDDBCDDDD?BDBD_Mismatch_1_Sense_+_Library_PoolT
TGGATTTGCATGCTATGTGTCTTATTGTATTTGGTTGGGAGGAGCTTTGCACTTTTAGTTGTAACTTGCTATTTTAGCGTTTGTTCTCGTTTAA
>Frequency_1_QualityScore_FDFHHHGHIIGGIGIIHHHIJIIJJJGHIGGGHH_Mismatch_1_Sense_+_Library_PoolT
GTTCTCGTTTAATATGACCGGAAATTCAAAAGCA
>Frequency_1_QualityScore_D3CFDBD@GB;FDFH@FHHI;CF4C?4?BAGIGIIII<BC>GE>;/8C@;;@D@AA@)=BB@D@BA@_Mismatch_1_Sense_+_Library_PoolT
TTTAGCGTTTGTTCTCGTTTAATATGACCGGAAATTCAAAAGCTGTGACATGATTGGTTAGATTTAT
>Frequency_1_QualityScore_FFHHHFHIJGHGHIIHIFGIIJHGIIIJJJJJJJJJJJIJJIIJJIJJIHIIIJJIJJHIHIIHIIIGIIDGHHGFFBDCEDCDDEDCDDDDDC_Mismatch_0_Sense_+_Library_PoolT
TATAGTAGGTGTAGGAGTAAAGATATGATTGCCATTGGATTGGCATGCTATGTGTCTTATTGTATTTGGTTGGGAGGAGCTTTGCACTTTTAGT
>Frequency_1_QualityScore_FFHHHHFIJIJJJJJJJJJJJJJIJJJJJJJJJJIJJFHIJIJHHHHHFFFFFDDDEEDCDDDDDDCDECDCDEDDDCCDDDDDDDDDDDDDDD_Mismatch_0_Sense_+_Library_PoolT
CGCTGGTCGATAAAATTAAAGGGATAATTCCCGGAGGTCAGACTGAGACTGAGGCTCAGACAGCTCATTCTAGTCCAAATCAGAAGCCTGACAC
>Frequency_1_QualityScore_FFHHGHHJJJJIJGHIJJJJJJJJJHIGIJJJJJJJJJJIJJGIJIJIJIIGIIJIIJGHJJJJEHHHHHACDFFFFEEDEDCEDDDDCCABDD_Mismatch_0_Sense_+_Library_PoolT
AGGTCAGACTGAGACTGAGGCTCAGACAGCTCATTCTAGTCCAAATCAGAAGCCTGACACTCAGACTGGTTATCCTAATGCAGCTCAGAAGGCA
>Frequency_1_QualityScore_FFHHHHHJJJJIJJJJJJJIIIIJJJJJJJJJJJJJJJIJHIIJIIJJJJJJJIIIGIIIIJJHHFFFEEEEEEDDD_Mismatch_2_Sense_+_Library_PoolT
AGGAGCTTTGCACTTTTAGTTGTAACTTGCTATTTTAGCGTTTGTTCTCTTTTAATATGACCGGAAATTCAAAAGCA
>Frequency_1_QualityScore_FDFFHHFHIHIJJJJJJJJJJJJJJJJJJJJJJJJJJJIIIIIJFGDHGIJJJGCEHHHHHDEFCDDDDDDDDDDDDEDDDDDDDCDDDDEDEE_Mismatch_1_Sense_+_Library_PoolT
GTGTAGTAGTAAAGATATGATTGCCATTGGATTGGCATGCTATGTGTCTTATTGTATTTGGTTGGGAGGAGCTTTGCACTTTTAGTTGTAACTT
>Frequency_1_QualityScore_DDHH?D@?FHGGI+@C<FHCH)1?CGHGDABDG9FIGI9DGIHIBFGF8@FEHGHECHFED;)6;>>CCC?(;;=BBBB>??4::@:+:CCDDD_Mismatch_1_Sense_+_Library_PoolT
GAAAAAGCACAGGGGTTACTCGGCTTCTGGCCATATTCCTTACGTCTGTGTCGCTTTTCACTGGAGCATCGAAGGACGGTAACTATTATAGTAG
>Frequency_1_QualityScore_FFHHHHHJIJJJJIHJIJJIIIJJJJIEHJJJJJJHIEHIJJJJJJJJIHHHEHFFFFFFFEEDCEDDA@CDDDDDDDCCDCCD?BCACCD>CD_Mismatch_1_Sense_+_Library_PoolT
ATTGAAGGAAAAGAGGCAGACAAAAAGCACAGGCGTTACTCGGCTTCTGGCCATATTCCTTACGTCTGTGTCGCTTTTCACTGGAGCATCGAAG
>Frequency_1_QualityScore_FFHHHHHIJJJJJJJJJJGJIJJJJJJJJJJJJIJJJJJJIGIJJIJJJJJJJIHHHHHHFFFFDDDDDCCCDDDDDDDCDE_Mismatch_0_Sense_+_Library_PoolT
GAGGAGCTTTGCACTTTTAGTTGTAACTTGCTATTTTAGCGTTTGTTCTCGTTTAATATGACCGGAAATTCAAAAGCTGTGA
>Frequency_1_QualityScore_FDHHGGHJHFHIJIJGCHIGGIGHGIIJIGGGFHIGFIGIJIIJJJIIIDBCHFHGFECEHFFFFDDEEEEDDDAB?BBBDCDD_Mismatch_2_Sense_+_Library_PoolT
GTATTTGGTTGGGAGGAGCTTTGCACTTTTAGTTGTAACTTGCTATTTTGGCGTTTGTTCTCGTTTAATATGACCGGAAATCCA
>Frequency_1_QualityScore_FFHFHHHJI+<CFHHIGJIGIJICGIJJJJFIEGFHIIJJIJJIIJHIEGHHHHGFFEFEEECEED>ACDDDD??BBDBBBBDDCD@CDCCDDC_Mismatch_2_Sense_+_Library_PoolT
GAGAAAAAGTACAGGCGTTACTCAGCTTCTGGCCATATTCCTTACGTCTGTGTCGCTTTTCACTGGAGCATCGAAGGACGGTAACTATTATAGT
>Frequency_1_QualityScore_FFHHHHGJJJJJJIIGEHHGJDDFFGGGHJIIGHBDFGIJG>GIHDBFIHGGFHEGGGEGDHEH>AE>>?@DCDDD>>@E>;@@DDCDADDEDD_Mismatch_1_Sense_+_Library_PoolT
CAAAGATATGATTGCCATTGGATTGGCATGCTATGTGTCTTATTGTATTTGGTTGGGAGGAGCTTTGCACTTTTAGTTGTAACTTGCTATTTTA
>Frequency_1_QualityScore_FFHHHGHJJJJJJJJIJJJJJJJJJJJIJJJJJJIJHIJJGHIJJJJJJIJIHIIJJJJIIHGFFFFFFDCBEEEDEDDDDDDEDDDDD_Mismatch_2_Sense_+_Library_PoolT
GCTTTGCACTTTTAGTTGTAACTTGCTATTTTAGCGTTTGTTCTCGTTTAATATGACCGGAAATTCAAAAGCTGTGACATGATTGGGCA
>Frequency_1_QualityScore_FFHHHHHJJJJJJIIJJJJJJJGIHIJJJJJJJJJJIIJJHIIJJJJJJJJJJJJJHHHHFFFFDDDCBBDBABDEDDEEEDDEDEDCDCCCCA_Mismatch_2_Sense_+_Library_PoolT
ACAGGCGTTACTCAGCTTCTGGCCATATTCCTTACGTCTGTGTCGCTTTTCACTGGAGCATCGAAGGACGGTAACTATTATAGTAGGTTTAGGA
>Frequency_1_QualityScore_FDHHHHHJIJJJJJJJJJIHIIIIHGIIIJJJIIJJIJIJIIJIJHHGHHHFFFFFEEEEEEEDDDEDDDBD_Mismatch_2_Sense_+_Library_PoolT
GTAACTTGCTATTTTAGCGTTTGTTCTCGTTTAATATGACCGGAAATTCAAAAGCTGTGACATGATTGGGCA
>Frequency_1_QualityScore_FFHHHHHIJJJJJJGIHJJIHIIIJJIJHIJJIJJJJJJJIJIIIJGHHHHFFEFFDEEEEDDDDDDDDCDDCCDDDDEDDDDDDDDDDDDACD_Mismatch_0_Sense_+_Library_PoolT
CGGAGGTCAGACTGAGACTGAGGCTCAGACAGCTCATTCTAGTCCAAATCAGAAGCCTGACACTCAGACTGGTTATCCTAATGCAGCTCAGAAG
>Frequency_1_QualityScore_D?>+2+<:<E9+AEEAD9E?9FCD<CAEA<*9?D?))*?*0*9B9999*/99D8=88=))884A91;\=1/;;?;66>AA55;55;=5(:5:A>_Mismatch_2_Sense_+_Library_PoolT
AGGAGTAGGAGTAAAGATATGATTGCCATTGGATTGGCATGCTATGTGACTTATTGTATTTGGTTGGGAGGAGCTTTGCACTTTTAGTTGTAAC
>Frequency_1_QualityScore_FFHHHHHJJJJIJJJJJHIJJIIIIJJJHHIJJIJJHIJJJJJJJJJJJJJJIJJJJIIJJJHHGHHHHFFFFACDDBDDEDDDDDD_Mismatch_0_Sense_+_Library_PoolT
GGCATGCTATGTGTCTTATTGTATTTGGTTGGGAGGAGCTTTGCACTTTTAGTTGTAACTTGCTATTTTAGCGTTTGTTCTCGTTTA
>Frequency_1_QualityScore_FFHHHHHJJJJJJJJIJEHIJJJJJJJJIJJIIJJHIJJJIJJJJJIIJJJIJJIJIJIJJHHHFFCDDCDDCEEEEDFEEDCDDDDDDDCCCD_Mismatch_1_Sense_+_Library_PoolT
CGTTACTCAGCTTCTGGCCATATTCCTTACGTCTGTGTCGCTTTTCACTGGAGCATCGAAGGACGGTAACTATTATAGTAGGTGTAGGAGTAAA
>Frequency_1_QualityScore_FFHHHHHJIJJJJJJJJIIJJJJJJJJJJJJIIJJIJIJJJJJJJJIJIIJGHHHHF>BDDDEEDDDB?@DCDEEEEDEEEDCCCDCCCD<CCD_Mismatch_1_Sense_+_Library_PoolC
CGTTACTCAGCTTCTGGCCATATTCCTTACGTCTGTGTCGCTTTTCACTGGAGCATCGAAGGACGGTAACTATTATAGTAGGTGTAGGAGTAAA
>Frequency_1_QualityScore_FFHHHHHJIJJIHGGIIJIGIJJJJIJIIHJHG@DFGIIJJJIIIIGHGJIIGGHIFHFFFFEFFFBAECCACBCCBBBABDBDDDDDCDCDCC_Mismatch_2_Sense_+_Library_PoolT
GGAGAAAAAGCACAGGCGTTACTCAGCTTCTGGCCATATTCCTTACGTCTGTGTCGCTTTTCACTGGAGCATCGAAGGACGGTAACTATTATAG
>Frequency_1_QualityScore_FFFHHHHJIJJHJJGHHJHIJJJEHHJJIIJIJJJGGBDFHIHIJJIIGIJIHHHFFDCC>@@ACDDCCCCCCDAACD@CACD<>DDDDDDDDD_Mismatch_1_Sense_+_Library_PoolT
AAATAATGATATTGAAGGAAAAGAGGCAGAGAAAAAGCACAGGCGTTACTCGGCTTCTGGCCATATTCCTTACGTCTGTGTCGCTTTTCACTGG
>Frequency_1_QualityScore_FFHHFHHJJJJJJGGGIIJJJJJHHIIGJIJJIJJJJJJIJJJJ_Mismatch_1_Sense_+_Library_PoolT
TGCTATTTTAGCGTTTGTTCTCGTTTAATATGACCGGAAATTTA
>Frequency_1_QualityScore_FFHHHHHJJIJJHJJJJJJJJJFHIIJJJGHJJJJJJIJJJJIJJIJJJJJJJFHIIJJJJIJJJGHHHHGGFF@ACDBDDEDDBDBB_Mismatch_2_Sense_+_Library_PoolT
TGGCATGCTATGTGTCTTATTGTATTTGGTTGGGAGGAGCTTTGCACTTTTAGTTGTAACTTGCTATTTTAGCGTTTGTTCTCGTCCA
>Frequency_1_QualityScore_D=FA:DHGEIGIGIEGHGEHIIIIGEFHGGEGHIIIIIIGIIIE@FHHGGGI@CGHHIIIIGGEEABBDB;BCEEACACCC@CCCCACCCAAAB_Mismatch_0_Sense_+_Library_PoolT
GAGGTCAGACTGAGACTGAGGCTCAGACAGCTCATTCTAGTCCAAATCAGAAGCCTGACACTCAGACTGGTTATCCTAATGCAGCTCAGAAGGC
>Frequency_1_QualityScore_4BDDDDD,<C:A:BACC@A<1AEEDC9:9C*::BD*?9BD:(/@A5@(=@@C>:C).7ACA.;7)7?@A;>AAA;A;>A>ABA(,>>(5AA_Mismatch_2_Sense_+_Library_PoolT
ATTCCTTACGTCTGTGTCGCTTTTCACTGGAGCATCGAAGGACGGTAACTATTATAGTAGGTGTAGGAGTAAAGATATGATTGACATTGAA
>Frequency_1_QualityScore_FFHHHHFHIHJJGIJJIIIIJJJHHHJIHIIHJJJJJJIJJJJJJHIFHJHIIIJIJHHHHHHGFFFFC?CDBDDEDDDDBDDADCDCCDDBDB_Mismatch_1_Sense_+_Library_PoolT
GCTATGTGTCTTATTGTATTTGGTTGGGAGGAGCTTTTCACTTTTAGTTGTAACTTGCTATTTTAGCGTTTGTTCTCGTTTAATATGACCGGAA
>Frequency_1_QualityScore_AD?C;CCAFHGGG9<EF>FGIEAH@DCC?B9D9BD?0)9?D8B1<7\-;FD(-?(\;@?@))...>3;3;@A:===?B5:558(32(4::>4AB_Mismatch_1_Sense_+_Library_PoolT
AAAGAATGATATTGAAGGAAAAGAGGCAGAGAAAAAGCACAGGCGTTACTCGGCTTCTGGTCATATTCCTTACGTCTGTGTCGCTTTTCACTGG
>Frequency_1_QualityScore_FFHHHHHJJJGJJJJJJJJIJJJIJIJJJIJJJJJJJJJJJJJJJIJIJJJJIJJJJEHHEHHFDFFFFCC_Mismatch_1_Sense_+_Library_PoolT
GTAACTTGCTATTTTAGCGTTTGTTCTCGTTTAATATGACCGGAAATTCAAAAGCTGTGACATGATTGGTA
>Frequency_1_QualityScore_FFHHHBHIJJJIJJIJJJJIJJJJJJJJJJJJJJJIIJJJJJHIJJGIBEHHHHFFFFFFEEEEEDDDDDDDDDDDDBDDDEDDEEEDDAACDC_Mismatch_2_Sense_+_Library_PoolT
AAAAGCACAGGCGTTACTCAGCTTCTGGCGATATTCCTTACGTCTGTGTCGCTTTTCACTGGAGCATCGAAGGACGGTAACTATTATAGTAGGT
>Frequency_1_QualityScore_FFGFHHHJJGIJJIJJJIJIJJHIIJJJJJJJJJJJJIJJIGIIIJJJJIJJJJCG@2=CE;@7;@B?@CBC\,5@>CC<@\099@<<A_Mismatch_0_Sense_+_Library_PoolT
AGAAGCCTGACACTCAGACTGGTTATCCTAATGCAGCTCAGAAGGCAGCGCTGGTGGATAAAGTCAAAGGGGTGCTTCCCGGAGGCCAG
>Frequency_1_QualityScore_FD=FHFHGHJJJJJJJJIJJJJJIJJJJHJJIJJJJJJJHGIIJIJIJFHIIHHHIIEI@FGHGHHHFFDEEECEEDDDDDCDCCDCCDDEDDD_Mismatch_1_Sense_+_Library_PoolT
GTGGGAGTAAAGATATGATTGCCATTGGATTGGCATGCTATGTGTCTTATTGTATTTGGTTGGGAGGAGCTTTGCACTTTTAGTTGTAACTTGC
>Frequency_1_QualityScore_FFHHHHHJJJJJJJJJJJJJJIJJIFHIJJJJJJIJJJJJIJJJGIJIJJIJ_Mismatch_0_Sense_+_Library_PoolT
TTGTAACTTGCTATTTTAGCGTTTGTTCTCGTTTAATATGACCGGAAATTCA
>Frequency_1_QualityScore_?DA:C??FGEEGGE;EFAHD@6FF6?DGCBFFBFB<FGGGIG>EG;E)=???>=7;;3;6(6;;>;>;;5>;AC:A3:(599@_Mismatch_0_Sense_+_Library_PoolT
AAGTCAAAGGGGTGCTTCCCGGAGGCCAGAGTCAGCCTGAGAATGAGAATGAGACTGCTGCTTCTAATCCAAATCAGAAGGCG
>Frequency_1_QualityScore_DBFDC<D>B3:AEFA3EFHI+<FHEFI*?@FGHEF<DFG@<DGCC@*8BB(((7\A@A<=3?(;7?6>C3(6;@?=?_Mismatch_0_Sense_+_Library_PoolT
AAATCAGAAGCCTGACACTCAGACTGGTTATCCTAATGCAGCTCAGAAGGCAGCGCTGGTGGATAAAGTCAAAGGGG
>Frequency_1_QualityScore_AA3ACDDB@1<CDEEE77@10:9*0*0??D<?8///B@_Mismatch_0_Sense_+_Library_PoolT
AGCACAGGCGTTACTCGGCTTCTGGCCATATTCCTTAC
>Frequency_1_QualityScore_FFHHHHH+AFHIIJJJJJJJJJIJJIJJJJJJJJJJIJJJJJJJIJJJJJJJJIJHHHHFHFFFFFFEEEEEDDDDDCDDDDDDDDDDDDDDDD_Mismatch_2_Sense_+_Library_PoolT
AAGAATGGTATTGAAGGAAAAGAGGCAGAGAAAAAGCACAGGCGTTACTCAGCTTCTGGCCATATTCCTTACGTCTGTGTCGCTTTTCACTGGA
>Frequency_1_QualityScore_FFHGHGHIIIGIGIHHHHI?FHBFAFHIJIEGHJJIIGGIJIJJJJGIIJJJGGHIJIJJJIIJJHHHHEHEFDEABDDBDDEDDDBB?_Mismatch_1_Sense_+_Library_PoolT
TTGGCATGCTATGTGTCTTATTGTATTTGGTTGGGAGGAGCTTTGCACTTTTAGTTGTAACTTGCTATTTTAGCGTTTGTTCTCGTTCA
>Frequency_1_QualityScore_DB?BF?FG@?EFGC<BAED?BECBBAHHGICCF@0/4==?5(5=3:953@A>>>@AAC_Mismatch_0_Sense_+_Library_PoolT
TGAGACTGCTGCTTCTAATCCAAATCAGAAGGCGGGGCTTCTCGATAAAATCAAAGAG
>Frequency_1_QualityScore_FFHHHHGIJJIJGHJJJIJJIJJIJJJJJJJJJJJJIJJJIJJJJJJJJIJJJJJJJGHHHEDFEFFAC?BDCDFEEDDDD_Mismatch_1_Sense_+_Library_PoolT
TATTGTATTTGGTTGGGAGGAGCTTTGCACTTTTAGTTGTAACTTGCTATTTTAGCGTTTGTTCTCGTTTAATATGACCGA
>Frequency_1_QualityScore_FFHHHHGJJJJJIJJJJHJJCHIHJIGIHIJJJHHJJIJJIIGIJJJJFHGJIIJJGJFHHHHHHFFFFCEECCEEEEDEEDDDEEDEEECDDB_Mismatch_1_Sense_+_Library_PoolT
GATATGATTGCCATTGGATTGGCATGCTATTTGTCTTATTGTATTTGGTTGGGAGGAGCTTTGCACTTTTAGTTGTAACTTGCTATTTTAGCGT
>Frequency_1_QualityScore_FDHHHGHJJJJJIJJJIIJJJJIJJJJJIJJJIGHJIHIJJFCHIIIJHHIIIGGHFHIJJJGJGHHGHCHFDDFCDEEEEEEEDEDEEEDDD;_Mismatch_1_Sense_+_Library_PoolC
GATATGATTGCCATTGGATTGGCATGCTATTTGTCTTATTGTATTTGGTTGGGAGGAGCTTTGCACTTTTAGTTGTAACTTGCTATTTTAGCGT
>Frequency_1_QualityScore_FFHHHHHJJJJJJJJJJJGIJFGGHGIIJIJJIJIGJIIIIIJIJGHIJIIIHGHHGHHFEDDFFDEDEAEDDDDDCDCDCDDDDDDDDDDDDD_Mismatch_1_Sense_+_Library_PoolT
AAAAGGGATAATTCCCGGAGGTCAGACTGAGACTGAGGCTCAGACAGCTCATTCTAGTCCAAATCAGAAGCCTGACACTCAGACTGGTTATCCT
>Frequency_1_QualityScore_DBDHAHDHB;G<FEBGHHGH@?CG<GD9DD<DBFFI9??89?F@@@GE7@?67CC@D?B>;@@C;?,,15@::9\3<90<?@?8<088?<<C@<_Mismatch_1_Sense_+_Library_PoolT
CTGACACTCAGACTGGTTATCCTAATGCAGCTCAGAAGGCAGCGCTGGTGGATAAAGTCAAAGGGGTGCTTCCCGGAGGCCAGAGGCAGCCTGA
>Frequency_1_QualityScore_FFHGHHHJIJJIJJJJJJJJIJJJJJJJJIJJJJJJJIJJJJIHIJJJIJJJIIJIJHHHHFHFFFFCEEEEEEECFDDDDD_Mismatch_1_Sense_+_Library_PoolT
ACTTTTAGTTGTAACTTGCTATTTTAGCGTTTGTTCTCGTTTAATATGACCGGAAATTCAAAAGCTGTGACATGATTGGCTA
>Frequency_1_QualityScore_DDDHFDFD2AE<EHEIEGHGGHCBHEGGH@GH>DHIIIII?BCEHHECGFA;7@AH?A\5?C;AACB?@=8<?BB8?ACCCA?CB??CC>:@CC_Mismatch_1_Sense_+_Library_PoolT
CAGACTGGTTATCCTAATGCAGCTCAGAAGGCAGCGCTGGTGGATAAATTCAAAGGGGTGCTTCCCGGAGGCCAGAGTCAGCCTGAGAATGAGA
>Frequency_1_QualityScore_FFHHHHHJDIJ?GHHIJIJCGGGIJGJJIJJIIJJJJJBGGICHHEEDDFFFEEEEEEDDDDDCCDDCDC@AACDDCD@@>3>ACCCC>CCCBD_Mismatch_1_Sense_+_Library_PoolT
GGCATCGCTGGTGGATAAAATTAAAGGGATAATTCCCGGAGGTCAGACTGAGACTGAGGCTCAGACAGCTCATTCTAGTCCAAATCAGAAGCCT
>Frequency_1_QualityScore_FFHHHHHJIJJIIHIJJAFHHHIIIJJJJGIHIJJJIJFHHIGIIJJJJG_Mismatch_2_Sense_+_Library_PoolT
TGCTATTTTAGCGTTTGTTCTCGTTTAATATGACCGAAAATTCAAAAGCA
>Frequency_1_QualityScore_FFHHHHFGHBHGHIJJIIDCGCFCHIIHGGIJIBIGBFGGGGIJ>AEB\==A2=;(5>(;ACACCDCCC5(+:CC@:@A3(+:@>@C:CC_Mismatch_0_Sense_+_Library_PoolT
CTCAGAAGGCAGCGCTGGTGGATAAAGTCAAAGGGGTGCTTCCCGGAGGCCAGAGTCAGCCTGAGAATGAGAATGAGACTGCTGCTTCTA
>Frequency_1_QualityScore_FFHHHHHJJIJIJIJJJIJJJIIIIJIJGHIJJJJJGIIJJJJJJJIJJJIJIIJIIIHHHHHHFFFFFFFDDCDDDDDDEDDDDDBDDEDEDD_Mismatch_1_Sense_+_Library_PoolT
CGCATGCTATGTGTCTTATTGTATTTGGTTGGGAGGAGCTTTGCACTTTTAGTTGTAACTTGCTATTTTAGCGTTTGTTCTCGTTTAATATGAC
>Frequency_1_QualityScore_FFHHHGHJJJJJJJJJIIJIJJJJJJHIEHIHHJIIJJJJJJJIJJHIJJJIHHHHHFFFFFFDEDEEBDCDDDBDDDDDDEDDECDDDDDEDC_Mismatch_2_Sense_+_Library_PoolT
AAAAGCACAGGCTTTACTCAGCTTCTGGCCATATTCCTTACGTCTGTGTCGCTTTTCACTGGAGCATCGAAGGACGGTAACTATTATAGTAGGT
>Frequency_1_QualityScore_FFHGHHHIJIGGIHIIJIJJJIGGIGHIIJGGIIJJIIIJIIJJJJIJJIJJJGIIIIIGHGCDDFDFFECEEDECE@CDDDCDDCCCDDDDCE_Mismatch_2_Sense_+_Library_PoolT
CTCAGCTTCTGGCCATATTCCTTACGTCTGTGTCGCTTTTCACTGGAGCATCGAAGGACGTTAACTATTATAGTAGGTGTAGGAGTAAAGATAT
>Frequency_1_QualityScore_FFHHHHHJIJIIJJHIJJIGIIJJJHHIJJHIJHJJJJJJJJJJJJJHIIJJJJIIJJIJJIJJHHHGGBDFDDCEDEDDDDDDDCDFEDDDDB_Mismatch_1_Sense_+_Library_PoolT
ATGCTATGTGTCTTATTGTATTTGGTTGGGAGGAGCTTTGCACTTTTAGTTGTAACTTGCTATTTTAGCGTTTGTTCTCTTTTAATATGACCGG
>Frequency_1_QualityScore_FFHHHHHJJJJJJJIJGGEHHHHHFCFFFFEEEEEDDDDDDDD@D<B_Mismatch_0_Sense_+_Library_PoolT
AGAAGGCGGGGCTTCTCGATAAAATCAAAGAGAAAATTCCCGGAGAA
>Frequency_1_QualityScore_DA?FBBDGIG8BHIGA@EAHCBDFFFFCEECCCCCC@CCCC@B?B5<_Mismatch_0_Sense_+_Library_PoolC
AGAAGGCGGGGCTTCTCGATAAAATCAAAGAGAAAATTCCCGGAGAA
>Frequency_1_QualityScore_FFHHHHHJJJJJJIJJJJIIIJHIGIIJHIIIBGIGIIJJIHHHFFFFFEDCEDDDCDDDDDDDDDDDDDDDDDCDDDCDEEEDDDDDBDDDAC_Mismatch_2_Sense_+_Library_PoolT
CCGGAGAACAAAATAAAGAATGATATTGAAGGAAAAGAGGCAGAGAAAAAGCACAGTCGTTACTCAGCTTCTGGCCATATTCCTTACGTCTGTG
>Frequency_1_QualityScore_DD?DHHGGIEGHIBHHGGGGFHFHBFFAHIIGDGHGGBGEHI:FBAHGE_Mismatch_1_Sense_+_Library_PoolT
GAACTTGCTATTTTAGCGTTTGTTCTCGTTTAATATGACCGGAAATTCA
>Frequency_1_QualityScore_FFHHHGHJIJHIIHHFHGJJJJJHGIIJJJIJIIJHIJHIJJJJJIIJIJJJGIHHIHHIJJJJJJJHHHHHHFFDDDDACDDDDBDBDDDEEE_Mismatch_1_Sense_+_Library_PoolT
TTGGCATGCTATGTGTCTTATTGTATTTTGTTGGGAGGAGCTTTGCACTTTTAGTTGTAACTTGCTATTTTAGCGTTTGTTCTCGTTTAATATG
>Frequency_1_QualityScore_FFHHHHHJJJJJJJJJJIIJGIIIJIJJGIJIIIJJJIJJIFGIGHGIDGGDHFGHGEGGDECFFHEFFDDEACECEEDEDDDCDEDEEEDDD=_Mismatch_1_Sense_+_Library_PoolT
TATATGATTGCCATTGGATTGGCATGCTATGTGTCTTATTGTATTTGGTTGGGAGGAGCTTTGCACTTTTAGTTGTAACTTGCTATTTTAGCGT
>Frequency_1_QualityScore_FFHHHHHJJJJJJJJJJHIIJJHIIJJJJJJJJJJJJJJJIJJJIIJJIJJJJJHHJJJGIJHHFFCEEEEEDDDDDDDD_Mismatch_2_Sense_+_Library_PoolT
AGGAGCTTTGCACTTTTAGTTGTAACTTGCTATTTTAGCGTTTGTTCTCGTTTAATATGACCGGAAATTCAAAAGCTGCA
>Frequency_1_QualityScore_D=CFF?:CFBFA:+A?F;?GHIIF@::?F<?99B@B*99*?)(88)/==DE;;@36)@_Mismatch_0_Sense_+_Library_PoolT
CGATAAAATCAAAGAGAAAATTCCCGGAGAACAAAATAAAGAATGATATTGAAGGAAA
>Frequency_1_QualityScore_FFDHHHHIJJJIIGIIJIJIIGBGHBGHEFGIICHHIIIGJJ;@CHCEEEEAECDEFFDBCDCACCDDB<?CDDDC@?>ACBACDDAB_Mismatch_0_Sense_+_Library_PoolT
GGAAAAGAGGCAGAGAAAAAGCACAGGCGTTACTCGGCTTCTGGCCATATTCCTTACGTCTGTGTCGCTTTTCACTGGAGCATCGAAG
>Frequency_1_QualityScore_FFHHHHHJJJHIIIIIJJJJJJJJJJJJJIJHGIJIIJIIJJJJJJIJJJIJJJJJJJHHHHHHFFFFFECE_Mismatch_1_Sense_+_Library_PoolT
GCACTTTTAGTTGTAACTTACTATTTTAGCGTTTGTTCTCGTTTAATATGACCGGAAATTCAAAAGCTGTGA
>Frequency_1_QualityScore_AD?F?F4<<<C@<AC?:AF9<+<B=EB;8??9B;@2?F;;@;7F;;@=EEEECEDD37.;3>;>A>BBB<@@BBB85,(5;9&82:ABAB_Mismatch_0_Sense_+_Library_PoolT
AGAATGATATTGAAGGAAAAGAGGCAGAGAAAAAGCACAGGCGTTACTCGGCTTCTGGCCATATTCCTTACGTCTGTGTCGCTTTTCACT
>Frequency_1_QualityScore_DFGHHHHJJGHIGHIJIJJEIHHIJJJJJJ_Mismatch_0_Sense_+_Library_PoolT
CAAAAGCTGTGACATGATTGGTTAGATTTA
>Frequency_1_QualityScore_FFHHHGHIJHHIJJIJJJFGHJJJJJJIIJJJJIJHIFHIJJJJJIJCHHHHHHHFFFFDEEEEEEDDDCCDEEDDDDDDDDDCDDDDDDBDBD_Mismatch_0_Sense_+_Library_PoolT
TGGATAAAGTCAAAGGGGTGCTTCCCGGAGGCCAGAGTCAGCCTGAGAATGAGAATGAGACTGCTGCTTCTAATCCAAATCAGAAGGCGGGGCT
>Frequency_1_QualityScore_DABC)<@FHIHDIIFHE@BGHAFFFGI<DEGGGCHIFF94:?D:F==CHI?FCGGHHCC>3=AB<3>8>@CC_Mismatch_1_Sense_+_Library_PoolT
GAGGGGCTTTGCACTTTTAGTTGTAACTTGCTATTTTAGCGTTTGTTCTCGTTTAATATGACCGGAAATTCA
>Frequency_1_QualityScore_FFHHHGHIGHCFGHICHGIGIIIJIIIIJIFGEIBFGHHIIEGGIFGDGDHDGHHGGGHHGGFHGIJHGBCBDFE@>C@AACCCDC;AACADCC_Mismatch_1_Sense_+_Library_PoolT
GGTTTAGGAGTAAAGATATGATTGCCATTGGATTGGCATGCTATGTGTCTTATTGTATTTGGTTGGGAGGAGCTTTGCACTTTTAGTTGTAACT
>Frequency_1_QualityScore_FDHHFDAHGGHGIHGIIIEGGIJJIJIGIEGIGIIIICFGGHGH?FHIGIEHIGCHAH>EGCHGCEFE?=?DFFFFFEEEDEEDEDDD:8?;<<_Mismatch_1_Sense_+_Library_PoolT
AGATTGCCATTGGATTGGCATGCTATGTGTCTTATTGTATTTGGTTGGGAGGAGCTTTGCACTTTTAGTTGTAACTTGCTATTTTAGCGTTTGT
>Frequency_1_QualityScore_FFHHHHHJJHIIJJJJGGIJIGIJGIJJJJJJJJJJJJJJHJJIJJIIJJJJEIJJJJJFIBHFFDFFECDBDDDDDDFEEDCBDDBDDDDDAC_Mismatch_1_Sense_+_Library_PoolT
GTCTTATTGTATTTGGTTGGGAGGAGCTTTGCACTTTTAGTTGTAACTTGCTATTTTAGCGTTTGTTCTCGTTTAATATGACCGGAAATTCCAA
>Frequency_1_QualityScore_FDBDCDDGHEEHFHGIIAFG>FEGB@GEFEFHDHIEHGAGBG=FAHIIIHIGIICGHH_Mismatch_0_Sense_+_Library_PoolT
AGCGTTTGTTCTCGTTTAATATGACCGGAAATTCAAAAGCTGTGACATGATTGGTTAG
>Frequency_1_QualityScore_DDHHHHHHIJJJHHJHHJJJJIJIJJJJJJIFHIHIIJJJJJJJJJJJIJIJGFHHFFFFFFDDDD_Mismatch_0_Sense_+_Library_PoolT
TATTTGGTTGGGAGGAGCTTTGCACTTTTAGTTGTAACTTGCTATTTTAGCGTTTGTTCTCGTTTA
>Frequency_1_QualityScore_FFGHHHHJIJJJJJJJIJJJJJJJGIJIJJJJIJJJJIEGIHHGHIJIJIJJHHFBFEEEDEECDDDCDDDDDDDDDDDDDDDDCDEEEEDCCD_Mismatch_0_Sense_+_Library_PoolT
ATGCAGCCCAGAAGGCATCGCTGGTCGATAAAATTAAAGGGATAATTCCCGGAGGTCAGACTGAGACTGAGGCTCAGACAGCTCATTCTAGTCC
>Frequency_1_QualityScore_FDHFFFHGHIJJJJIIHDHGJIIJIIIGIIGDFHDHGJGGGGIIIIJJIJIIFGHGEEFCHFEFFDEDEDEEDABDDDDDCCDE_Mismatch_2_Sense_+_Library_PoolT
TAGTTGGTTGGGAGGAGCTTTGCACTTTTAGTTGTAACTTGCTATTTTAGCGTTTGTTCTCGTTTAATATGACCGGAAATTCTA
>Frequency_1_QualityScore_BD=4BD<43A<<?DE@FF:4C9E?EF+?E@EE34:?9?:::BDDDD4*9BDDBD(?7@<2;;\-9??@@A@3;>>A>=>A3>:>ADD5::>>>A_Mismatch_2_Sense_+_Library_PoolT
AGTAAAGATATGATTGCCATTGGATTGGCATGCTATGTGTCTTATTGGATTTGGTTGGGAGGGGCTTTGCACTTTTAGTTGTAACTTGCTATTT
>Frequency_1_QualityScore_FFHHHHHIHIJJHJJJHIIJJJJHHIJIJJJJIJJJIJJJJJJJJHHGIJJIJJJIJJJGJJHHHHGFDDCDEEDDDDBDDDDDCEEDDDDB>@_Mismatch_1_Sense_+_Library_PoolT
TCTATGTGTCTTATTGTATTTGGTTGGGAGGAGCTTTGCACTTTTAGTTGTAACTTGCTATTTTAGCGTTTGTTCTCGTTTAATATGACCGGAA
>Frequency_1_QualityScore_FFHHHHGJJJJJIJIIJJJIJJJIJJIJJJJJJJJGHJJIJJJJJFHJHIIGJJGIJJJIJEHHHGHFFDBFECE_Mismatch_2_Sense_+_Library_PoolT
CTTTGCACTTTTAGTTGTAACTTGCTATTTTAGCGTTTGTTCTCGTTTAATATTACCGGAAATTCAAAAGCTGTA
>Frequency_1_QualityScore_DFHHHGHIJHGIIGJJIJIJHJIJBGGHGHGDGIHJDFEHIFHIIGGHED_Mismatch_0_Sense_+_Library_PoolT
GTTTAATATGACCGGAAATTCAAAAGCTGTGACATGATTGGTTAGATTTA
>Frequency_1_QualityScore_FFHGFHHCGEHIGJGHIIJEHIIIHEIH?ECGHIJGGGEH?@GEB?HGGIGHHGGHG@=E).7@E?=EEEAD>DC7?;>>A?BBACAACB<<?B_Mismatch_1_Sense_+_Library_PoolT
TTGGATTGGCATGCTATGTGTCTTATTGTATTTGGTTGGGAGGAGCTTTGCACTTTTAGTAGTAACTTGCTATTTTAGCGTTTGTTCTCGTTTA
>Frequency_1_QualityScore_FFHHFHFIIJIJJJJJJJJJJJGIIJJJJJIJJJJJJIJJIJIJJIJJJIIJJHHHHHHFFFFFFEEDEEEEEFDDDDDDDDDDEDCDDDDDED_Mismatch_2_Sense_+_Library_PoolT
CGTCTGTGTCGCTTTTCACTGGAGCATCGAAGGACGGTAACTATTATAGTAGGTGTAGGAGTAAAGATATGATTGCCATTGAATTGGCATTCTA
>Frequency_1_QualityScore_FFGHHHHJJJJJJJJJIJJJJJIJJJJJJJJJJJJJJJJHJJJIJJJJIIIJIJJJJJJJJJHHFFFDEEEEEDDDCCDEDDDDDDEDDDD_Mismatch_1_Sense_+_Library_PoolT
GGAGCTTTGCACTTTTAGTTGTAACTTGCTATTTTAGCGTTTGTTCTCGTTTAATATGACCGGAAATTCAAAAGCTGTGACATGATTGGAT
>Frequency_1_QualityScore_FFHHGHHJIJJJJJJJJJIIIIIJIIJJIJJJJJIJIIJJIJJJJJJJJIIJJIIJJIJIGHHHHGFFFFEBACEDEEEECCDDDDDDDCCDDD_Mismatch_2_Sense_+_Library_PoolT
GAGAACAAAATAAAGAATGATATTGAAGGAAAAGAGGCAGAGAAAAAGCACAGGCTTTACTCAGCTTCTGGCCATATTCCTTACGTCTGTGTCG
>Frequency_1_QualityScore_FFHFHHHJJJJJJJJJJIJJJJJJIIIIIGCHJJJIFGIIIGGAEIHH8=FEIIGGIGIFHIIHIGHHHFDDFECDBBBDCCBBDBBD@DDDCD_Mismatch_0_Sense_+_Library_PoolT
TCAGGCTGCTCATTCGGATCCAAATCAGAACTCTGAGACTGAGACTGGTTATCCTAATGCAGCCCAGAAGGCATCGCTGGTCGATAAAATTAAA
>Frequency_1_QualityScore_FFHHHHHJJJJJJJJJJJJJJJJJJJJIJIJJJJJIJJJJIJJDDDDDDDDDDDDDDEDDDDDDDDDDCDDDDDDDDD_Mismatch_0_Sense_+_Library_PoolT
ATGAGAATGAGACTGCTGCTTCTAATCCAAATCAGAAGGCGGGGCTTCTCGATAAAATCAAAGAGAAAATTCCCGGAG
>Frequency_1_QualityScore_FFHHFHHJIIJJJJJJIJJJJJGIIIIIJIJIJJJJJJJJIIJJJGGIJHIJJJJIJJIIIIJJJHHHFFDDEDDDEDDDDDEDDDDCCDDDDD_Mismatch_2_Sense_+_Library_PoolT
TTGGAAGGAGCTTTGCACTTTTAGTTGTAACTTGCTATTTTAGCGTTTGTTCTCGTTTAATATGACCGGAAATTCAAAATCTGTGACATGATTG
>Frequency_1_QualityScore_FFHHHHHJJJJJJJJJJJIJJJJJJJJJIJJJHIIJIIJJJJIJGJJIJJJDIJIIIIJHEHHHHHFFFDDEEEDEEDDECC_Mismatch_2_Sense_+_Library_PoolT
TTCACTTTTAGTTGTAACTTGCTATTTTAGCGTTTGTTCTCGTTTAATATGACCGGAAATTCAAAAGCTGTGACATGATTGA
>Frequency_1_QualityScore_FDFHHHHIJIIBHIIJJFGHHGJIJJGIIJJIJJJJGGIIDGHIHIJJIJIGHIFDFGEAHEIBEBDFEED_Mismatch_1_Sense_+_Library_PoolT
AGGAGCTTTGCACTTTTAGTTGTAACTTGCTATTTTAGCGTTTGTTCTCGTTTAATATGACCGGAAATCCA
>Frequency_1_QualityScore_>DC3C+CEB9E>?CEEDII<C@FABEEEFEDCEFFIFDIDDDII>D>DDDDIIIIIIEC@CEAD6?<DA6;_Mismatch_1_Sense_+_Library_PoolC
AGGAGCTTTGCACTTTTAGTTGTAACTTGCTATTTTAGCGTTTGTTCTCGTTTAATATGACCGGAAATCCA
>Frequency_1_QualityScore_FFHHHHFJJII<FHIEGFGIJJEGG;FFGGBEGGEGIIEHGIEA6@E>>AAB?BA?>C=?BDBCACC(95:@CACDDACDD?BCBCCDDDDDDD_Mismatch_1_Sense_+_Library_PoolT
ACAAAATAAAGAATGATATTGAAGGAAAAGAGGCAGAGAAAAAGCACAGGCGTTACTCGGCTTCTGGACATATTCCTTACGTCTGTGTCGCTTT
>Frequency_1_QualityScore_FFHHHHHJJIJJJJJJJJJJIJGIICGIJJJIJJGIJJJJJIJFIIJIIJJJJIJJIIGGHFEHHEFDDDDCDDDCDDDCD_Mismatch_2_Sense_+_Library_PoolT
GGGAGGAGCTTTGCACTTTTAGTTGTAACTTGCTATTTTAGCGTTTGTTCTCGTTTAATATGACCGGAAATTCAAAAGCAA
>Frequency_1_QualityScore_FFHHHHHIJJJJJJJJJIJIJJJJHHHHIJIJJJJJJJJJJIJIJJJIJIIHJIIJIHHHHHFFFEFFEE_Mismatch_0_Sense_+_Library_PoolT
CTATTTTAGCGTTTGTTCTCGTTTAATATGACCGGAAATTCAAAAGCTGTGACATGATTGGTTAGATTTA
>Frequency_1_QualityScore_FFFHHGHJIJJJIGFHHHIJJJGHJJJJJJI?FGIIJJJJIEIFHFFFEDEEEEECDBDDCDDDDCCDDCDDDCDDDDDDDDDDDEECCCACDD_Mismatch_0_Sense_+_Library_PoolT
AAGGCAGCGCTGGTGGATAAAGTCAAAGGGGTGCTTCCCGGAGGCCAGAGTCAGCCTGAGAATGAGAATGAGACTGCTGCTTCTAATCCAAATC
>Frequency_1_QualityScore_FFHHHHHJJJJJJJJJJJJJJJJJJIJIJJJJJJJJJJJJIJJJJJJJIJHHHHFFFFEDEDBDDDDDDDDDDDCDBDDDDDDACCBDDDDEEE_Mismatch_0_Sense_+_Library_PoolT
AGAGAAAATTCCCGGAGAACAAAATAAAGAATGATATTGAAGGAAAAGAGGCAGAGAAAAAGCACAGGCGTTACTCGGCTTCTGGCCATATTCC
>Frequency_1_QualityScore_FFHHHFHHIHIJIJIHJIJIJJJJGJIJJJIJIJIJIIIJJJIIJJJJGIEHHHHHHFFFF@AAEACECCCDACD@BDDCDDDDDDDDDDCCC>_Mismatch_2_Sense_+_Library_PoolT
AAAAGAATGATATTGAAGGAAAAGAGGCAGAGAAAAAGCACAGGCGTTACTCAGCTTCTGGCCATATTCCTTACGTCTGTGTCGCTTTTCACTG
>Frequency_1_QualityScore_FFHHHHHJJHIIJJIJJJJJJJJEIIJJHJJJHIJJIIJJJJIJJIJJIJJIJIJJJHHHHFFFFFFEEDCEDCDDDDDEDDDDC_Mismatch_2_Sense_+_Library_PoolT
TGCACTTTTAGTTGTAACTTGCTATTTTAGCGTTTGTTCTCGTTTAATATGACCGGAAATTCAAAAGCTGTGACATGATTGGCCA
>Frequency_1_QualityScore_4=+=A?FE<EF<:AC;:C?FB?+<*:??*?:?@9:B_Mismatch_2_Sense_+_Library_PoolT
GGACAGAGTCAGCCTGAGAATGAGCATGAGACTGCT
>Frequency_1_QualityScore_FFFHHHHHJJJJJJFIJJGIJGGIJGIJJIIIGJIJIIHIGIJEIIGGHIGI@HIIIAGHHHHBDFFFDACDDDC?CDDBCDDDDDDDBDBDD_Mismatch_0_Sense_+_Library_PoolT
CTTCTCGATAAAATCAAAGAGAAAATTCCCGGAGAACAAAATAAAGAATGATATTGAAGGAAAAGAGGCAGAGAAAAAGCACAGGCGTTACTC
>Frequency_1_QualityScore_FFHHHHHJJJJJJIHIJJGHIJIIJJJIGIDIJIGIJIJJBGIIJHJJJJHHI_Mismatch_1_Sense_+_Library_PoolT
TTGCTATTTTAGCGTTTGTTCTCGTTTAATATGACCGGAAATTCAAAAGCTGA
>Frequency_1_QualityScore_FFHHHHHJJJJJJJJJJIJJJJJIJJJJJJJJJJJJJJJJJJJGIJIJJJJJGGHFFFFDDDDDDDDDD?CCDFEDDDDDDDDDCDDDDCDBBD_Mismatch_1_Sense_+_Library_PoolT
TAAAATAAAGAATGATATTGAAGGAAAAGAGGCAGAGAAAAAGCACAGGCGTTACTCGGCTTCTGGCCATATTCCTTACGTCTGTGTCGCTTTT
>Frequency_1_QualityScore_1))CDDCCE<<EF4<FF4A+22*:9**1*?3C?D@_Mismatch_0_Sense_+_Library_PoolT
GAGACTGCTGCTTCTAATCCAAATCAGAAGGCGGG
>Frequency_1_QualityScore_FFHHHHHJJJJJJIIJJJHHJJIJJJIJJJJJJJJJIIIIIJIIIGHJJJIHIIJHHHHHFFFFFFF@C>CCCBDDCDEDDDCDDC_Mismatch_1_Sense_+_Library_PoolT
GTTGTAACTTGCTATTTTAGCGTTTGTTCTCGTTTAATATGACCGGAAATTCAAAAGCTGTGACATGATTGGTTAGATTTAGAGCA
>Frequency_1_QualityScore_FFHDDDHBGGGIIIIIIIIGGGEHHIIIIIIIIIIIGIIIGI9FHHIIIHIGEFDFFCCCCCCCC@?>AC@C@CCC@>@?<C?>@C@<BBBBA@_Mismatch_1_Sense_+_Library_PoolT
AAAATAAAGAATGATATTGAAGAAAAAGAGGCAGAGAAAAAGCACAGGCGTTACTCGGCTTCTGGCCATATTCCTTACGTCTGTGTCGCTTTTC
>Frequency_1_QualityScore_FFHHHHHJIJHIIHJIJJJJJJJIJJJJJJJHIJIHGIJJJIJIJIJJJJIIIJIIJJHHHHH_Mismatch_1_Sense_+_Library_PoolT
GCACTTTTAGTTGTAACTTGCTATTTTAGCGTTTGTTCTCGTTTAATATGACCGGAAATTCTA
>Frequency_1_QualityScore_DFCFHFHDHIGGHIIIJJJIIEGG<FDGGFHBGEIFIGIFGIIGGGI@FHICHCGIG?EDB>CEDCECC=\_Mismatch_1_Sense_+_Library_PoolT
GGTTGGGAGGAGCTTTGCACTTTTAGTTGTAACTTGCTATTTTAGCGTTTGTTCTCGTTTAATATGACCGA
>Frequency_1_QualityScore_FFHHHHHIJJJJIJJIJIJJHIJIJJJJJJJJJJJJJJGGJJIJJJJJHIIJJIIJIIIJJHHFFFFEE_Mismatch_1_Sense_+_Library_PoolT
GAGCTTTGCACTTTTAGTTGTAACTTGCTATTTTAGCGTTTGTTCTCGTTTAATATGACCGGAAATCCA
>Frequency_1_QualityScore_@A@C4CF<<CE>E@FDBG>@E@9D;D;BB?8*0)??*?FF_Mismatch_2_Sense_+_Library_PoolT
AAATAATGATATTGAAGGAAAAGAGGCAGAGCAAAAGCAC
>Frequency_1_QualityScore_FDHHGHHIGHIJIJJJIGGDIJIJJJJIJJJJJJIJJIJJJJJJJJJGICHEEDEDFFDEEEEDABD?BBCDDCC9BDBBDDDBDDACDDDDDD_Mismatch_2_Sense_+_Library_PoolT
GATGACACTCAGACTGGTTATCCTAATGCAGCTCAGAAGGCAGCGCTGGTGGATAAAGTCAAAGGGGTGCTTCCCGGAGGCCAGAGTCAGCCTG
>Frequency_1_QualityScore_DDDHBHHBEFHG>CFCEG9FH=BFGIIIIIIIIIIIIIIIHIIIIGHIEEHIGGIIIIBGHFCHEEEECCAACCDDC@CCBB@?<CCCC_Mismatch_1_Sense_+_Library_PoolT
TTATTGTATTTGGTTGGGAGGAGCTTTGCACTTTTAGTTGTAACTTGCTATTTTAGCGTTTGTTCTCGTTTAATATGACCGGAAATTTA
>Frequency_1_QualityScore_EFHHHHHJJJJGIIFGHGIIGIIJGHIGJJIJJJIIJJJJJJJJJIJJJ_Mismatch_2_Sense_+_Library_PoolT
CTATTTTAGCGTTTGTTCTCGTTTAATATGACCGGAAATTCAAAAGCAC
>Frequency_1_QualityScore_DDBDB;8+<A:::3<<?E;C*???<<?B*:*0BDIDE<B?DDEDDC8@=@CAA(;?CCDDD?;;@A@@AA?AA?:=??8;<?>>AA:AAA_Mismatch_2_Sense_+_Library_PoolT
GAAAAAGCACAGGCGTTACTAAGCTTCTGGCCATATTCCTTACGTCTGTGTCGCTTTTCACTGGAGCATCGAAGGACGGTAACTATTATA
>Frequency_1_QualityScore_FFHHHHHJJJJJJIJIJJIJJJJJJJJJJJIJJJJJJJJJJJIJJJHDDDDDDDBCDDDCCDDDDDDDDDCDDACDDD>D>B<B_Mismatch_0_Sense_+_Library_PoolT
GAGAATGAGAATGAGACTGCTGCTTCTAATCCAAATCAGAAGGCGGGGCTTCTCGATAAAATCAAAGAGAAAATTCCCGGAGAA
>Frequency_1_QualityScore_BDDF?AAGB>BGII@BCHHGHDCFB?FHCFGGGCDGHIIIEHGGFG<>8=99@>?CCA8:ADC:3+4+399?9(4:>>05><-2_Mismatch_0_Sense_+_Library_PoolC
GAGAATGAGAATGAGACTGCTGCTTCTAATCCAAATCAGAAGGCGGGGCTTCTCGATAAAATCAAAGAGAAAATTCCCGGAGAA
>Frequency_1_QualityScore_D8FAHH4AADGBFG>HHIIIIEFE?FFDGB)?DGH@DHHGG8CDF=7==C@D_Mismatch_0_Sense_+_Library_PoolT
GCTATGTGTCTTATTGTATTTGGTTGGGAGGAGCTTTGCACTTTTAGTTGTA
>Frequency_1_QualityScore_DFHHHHFHIJJJJJJIIJJJJJJJIJJJHIJIJJHJJJ_Mismatch_0_Sense_+_Library_PoolT
TAGTTGTAACTTGCTATTTTAGCGTTTGTTCTCGTTTA
>Frequency_1_QualityScore_FFHHHGHIJJJFGHIFHECHHHHIIDHHIIIIIJJJIJJJJJJGIIJIHICGHGEHGHB?BCCEDA@>=ACCCCDDDDDDDDDDB>CCDDDBB?_Mismatch_1_Sense_+_Library_PoolT
ACAAAATAAAGGATGATATTGAAGGAAAAGAGGCAGAGAAAAAGCACAGGCGTTACTCGGCTTCTGGCCATATTCCTTACGTCTGTGTCGCTTT
>Frequency_1_QualityScore_FFHHHHHGHJJJJJHHIJJGIJBHJJJJJJIIJJIJJIIIJHIJJJIJJIJJJJJJJJJBHHHEHFFFFFDDDDEEEEEDDDD?BDDDDC_Mismatch_1_Sense_+_Library_PoolT
CTTATTGTATTTGGTTGGGAGGAGCTTTGCACTTTTAGTTGTAACTTGCTATTTTAGCGTTTGTTCTCGTTTAATATGACCGGAAATCCA
>Frequency_1_QualityScore_?DDFFDHGHIGGIIIIEHGIDG4DGIEABGIIDFG_Mismatch_0_Sense_+_Library_PoolT
GACCGGAAATTCAAAAGCTGTGACATGATTGGTTA
>Frequency_1_QualityScore_FFHHHHHJGJGIIJGHIJHJHIJJJHIIJIGJJGHIIJJJJIIJIJIJJGGIHIIIIJJJIIJJJII_Mismatch_0_Sense_+_Library_PoolT
ATGCTATGTGTCTTATTGTATTTGGTTGGGAGGAGCTTTGCACTTTTAGTTGTAACTTGCTATTTTA
>Frequency_1_QualityScore_FFDHHHHJJJIGGHJIIJJIIGIJGIJJJJIJJJIIIJJJIGGHGGFFFFFEEDE@BBDBBCCD@BCDDCDCDDCACDEECACA?<?CDDDDDD_Mismatch_1_Sense_+_Library_PoolT
TTCTAATCCAAATCAGAATGCGGGGCTTCTCGATAAAATCAAAGAGAAAATTCCCGGAGAACAAAATAAAGAATGATATTGAAGGAAAAGAGGC
>Frequency_1_QualityScore_FDFHHHHJJJJIIIJJJJJIJJJJJJJJJHIJJJJJJJJJJJJJJJGIJJIJJJHHHHHFFFFDEEEEEACDDDDDDDDDD_Mismatch_1_Sense_+_Library_PoolT
GTTGGTTGGGAGGAGCTTTGCACTTTTAGTTGTAACTTGCTATTTTAGCGTTTGTTCTCGTTTAATATGACCGGAAATTCA
>Frequency_1_QualityScore_FFHHGGHJIIJJJJGJIIIJGIGIJGIJIIGHGIGHIG<?DFHIIBGGIGEGG@FHGHJIJGGHFHHF>B@DEFFFEDEEEEDDCDDCDDBBBB_Mismatch_1_Sense_+_Library_PoolT
ATGATTGCCATTGGATTGGCATTCTATGTGTCTTATTGTATTTGGTTGGGAGGAGCTTTGCACTTTTAGTTGTAACTTGCTATTTTAGCGTTTG
>Frequency_1_QualityScore_FFGHHHHJIJJJJJJJIJDIJIJIIIIJJJJJJJJJIJJJJFHHIHIJJJIIHHHHHFFEDCEDDDDDDDDCDDDDDDDDDDDDDDDDDDDDDC_Mismatch_1_Sense_+_Library_PoolT
AAAGAGGCAGAGAAAAAGCACAGGCGTTACTCGGCTTCTGGCCATATTCCTTACGTCTGTGTCGCTTTTCACTGGAGCATCGAAGGACGTTAAC
>Frequency_1_QualityScore_B?BFF<CC:EGHH@DFHFE<B1??B>FBD)?FFG<FHGGGHGGEGE@E<D@EA=3BDD2@C7;@=;==??E7=3?@DCD:@AC(9@@_Mismatch_2_Sense_+_Library_PoolT
GACGGTAACTATTATAGTAGGTGTAGGAGTAAAGATATGATTGCCATTGAATTGGCATGCTATGTGTCTTATTGTAGTTGGTTGGGA
>Frequency_1_QualityScore_FFHHFHHJJJIJIJIIJJJJIJJJJJIJIJJHJJJJJJJJJJJJJIJIJFHIJGIJJJHFGFFFFFFFECEDDDDDDDDDEDDDDDDD_Mismatch_2_Sense_+_Library_PoolT
TTGGTTGGGAGGAGCTTTGCACTTTTAGTTGTAACTTGCTATTTTAGCGTTTGTTCTCGTTTAATATGACCGGAAATTCAAAAGCGGA
>Frequency_1_QualityScore_FFHHFHHJJHIJGHJJJJJJGIJJJJGIHIJJJJJJJJJJGIJJJJIJJFIIJIJJIJHHHHFFFFFFEEEDDBDDCDDD_Mismatch_1_Sense_+_Library_PoolT
TTGGTTGGGAGGAGCTTTGCACTTTTAGTTGTAACTTGCTATTTTAGCGTTTGTTCTCGTTTAATATGACCGGAAATCCA
>Frequency_1_QualityScore_DDDHB?DAAFHHGHI<AHBFFHHHCCHCCFCDFHGG?DDBB9DFHIICG=CEHGCHG@B6:E87?B;6(.6>@@5?;_Mismatch_1_Sense_+_Library_PoolT
GCTTTGCACTTTTAGTTGTAACTTGCTATTTTAGCGTTTGTTCTCGTTTAATATGACCGGAAATTCAACAGCTGTGA
>Frequency_1_QualityScore_FFHHGHHIFHIIJJJJJJJJJJJJIIJIJJJJJIJJIJJIJIHIGIJJJJJIEIHFFHCDDDFFEEE@ED_Mismatch_0_Sense_+_Library_PoolT
ACTTTTAGTTGTAACTTGCTATTTTAGCGTTTGTTCTCGTTTAATATGACCGGAAATTCAAAAGCTGTGA
>Frequency_2_QualityScore_FFHGGHEHGIGGHGIIIIGIFIIIGIIIIHIHIIAHIIIIIHIDHIIICEGIIDGGEEFEEEFDDEDACD_Mismatch_0_Sense_+_Library_PoolC
ACTTTTAGTTGTAACTTGCTATTTTAGCGTTTGTTCTCGTTTAATATGACCGGAAATTCAAAAGCTGTGA
>Frequency_1_QualityScore_FFHHHHHJJJJHIJIIGGIGGGGIGFGFHIIIJJIFGIJJFIDGGHGGGIHIIGIHHHHHHFFFDFDEDEEEEDEDDDEEDEEDCDD=BBA_Mismatch_1_Sense_+_Library_PoolT
ATTGCCATTGGATTGGCATGCTATGTGTCTTATTGTATTTGGTTGGGAGGAGCTTTGCACTTTTAGTTGTAACTTGCTATTTTAGCGTTTA
>Frequency_1_QualityScore_DFHHHHHJJJHIJJIJIJIJIJJJJIEIJJJJJJJJJJJJJJJIJJJIJJJIJJJJIJJJJJFDDDDDDDDDCDDDDCCCCDDDDDDCDDDCDD_Mismatch_1_Sense_+_Library_PoolT
AAGGCCAGAGTCAGCCTGAGAATGAGAATGAGACTGCTGCTTCTAATCCAAATCAGAAGGCGGGGCTTCTCGATAAAATCAAAGAGAAAATTCC
>Frequency_1_QualityScore_FFHHHHGIJJJGIIJJJDIIIJJJJIJIJJJJJJJJJIIJHHCHIJJJJJJHHHHFFFEFFEDDDDDDDDDDDDCDDDDDDDDDDBBDDBBDCD_Mismatch_1_Sense_+_Library_PoolT
CAGAGGCAGAGAAAAAGCACAGGCGTTACTCGGCTTCTGGCCATATTCCTTACGTCTGTGTCGCTTTTCACTGGAGCATCGAAGGACGGTAACT
>Frequency_1_QualityScore_FFHGHHHIHHIJIIJJIIIIIJJHIJJIIJJJJJIJJJJJJJJJJJJHIJJJJJJJHHHGHHHFFFFDAADDDDDEDDDDDDDDEFEEDDDDDD_Mismatch_2_Sense_+_Library_PoolT
GCTATGTGTCTTATTGTAGTTGGTTGGGAGGAGCTTTTCACTTTTAGTTGTAACTTGCTATTTTAGCGTTTGTTCTCGTTTAATATGACCGGAA
>Frequency_1_QualityScore_DDFFHHHGHGHGHI>FHIIH?C?EHIGI<FHIICDDFDHGGHIDGFHJIIGGGGGJJG@EHFFDEE6;A;;;2>CCD@C@ACACDDD@B:A_Mismatch_0_Sense_+_Library_PoolT
AGCTTTGCACTTTTAGTTGTAACTTGCTATTTTAGCGTTTGTTCTCGTTTAATATGACCGGAAATTCAAAAGCTGTGACATGATTGGTTAG
>Frequency_1_QualityScore_DDHFHFHJIIJGHJJJJJJIJJJJJHIIJJJJIJJJJJJJIJJJJJGJGIJJIHHGHHFFFFEDEFEEECDBDDDDDDDEDDDDDDDDDD_Mismatch_0_Sense_+_Library_PoolT
TGGTTGGGAGGAGCTTTGCACTTTTAGTTGTAACTTGCTATTTTAGCGTTTGTTCTCGTTTAATATGACCGGAAATTCAAAAGCTGTGAC
>Frequency_1_QualityScore_DDBFFHDBHI>?FHIIE@BHHGIIIEGHH@AGFGGF?CD<A@<>@?A:A?>??BCCDACC>ACCCCC<::::@BBB_Mismatch_0_Sense_+_Library_PoolT
TGAGAATGAGACTGCTGCTTCTAATCCAAATCAGAAGGCGGGGCTTCTCGATAAAATCAAAGAGAAAATTCCCGGA
>Frequency_1_QualityScore_DFHGHFDHHIIIJIIJJGIIJEHIEIF=GGHGEHEIFHIIJJJIIIIIIJGGJIIIIIECHEE@;@BDE?CCEFED>=CDDDEDD_Mismatch_0_Sense_+_Library_PoolT
TTTAGTTGTAACTTGCTATTTTAGCGTTTGTTCTCGTTTAATATGACCGGAAATTCAAAAGCTGTGACATGATTGGTTAGATTTA
>Frequency_1_QualityScore_FFHHGHHJJIHJIGIJJJJJJIJJJJJJJGHJHIJJJJJJJJIJJJJIIJGGHIHHHHHFFFFDEEEFEEDCBBDDDDDDDDDDDDDD_Mismatch_1_Sense_+_Library_PoolT
TTTGGTTGGGAGGAGCTTTGCACTTTTAGTTGTAACTTGCTATTTTAGCGTTTGTTCTCGTTTAATATGACCGGAAATTCAAAAGCTA
>Frequency_1_QualityScore_FFDHGHHIJJGIIJJJJJJJJJJJEHHIJJFIJJIJJJIJJJJIEHIGIJIHHBHGGHHGEFFFFFFFDDB@BDDDCD_Mismatch_1_Sense_+_Library_PoolT
GGTTGGGAGGAGCTTTGCACTTTTAGTTGTAACTTGCTATTTTAGCGTTTGTTCTCGTTTAATATGACCGGAAATCCA
>Frequency_1_QualityScore_FFHHHHHJJIJJIJGIIIJJEIIJIIJJIIIIJJHIIJIIJJJIJGHJJJIIJIIIJJHIIJIJHHHFHHEFFFDFFECECEEEEEECDD@DDD_Mismatch_1_Sense_+_Library_PoolT
CTGATTGCCATTGGATTGGCATGCTATGTGTCTTATTGTATTTGGTTGGGAGGAGCTTTGCACTTTTAGTTGTAACTTGCTATTTTAGCGTTTG
>Frequency_1_QualityScore_FFHHHHHJJEHIIJJJJGHGJIIJJIJJIIJIHIJJJJJGGBFHCEIIIGFGIJJJIIH5=BEDEEEB?BBDBBBDBBACCDDDDDDDDCCDDD_Mismatch_0_Sense_+_Library_PoolT
TCAGACTGGTTATCCTAATGCAGCTCAGAAGGCAGCGCTGGTGGATAAAGTCAAAGGGGTGCTTCCCGGAGGCCAGAGTCAGCCTGAGAATGAG
>Frequency_1_QualityScore_DDFHHHFGIIIJIHIIJJIJJBGIJJJJJJJJJJJJIHIIJGIIIJIJIJJJJJIGIJGHHGHHFFFFFAAB@CDDDACCDDBDDDDDC_Mismatch_1_Sense_+_Library_PoolT
GTATTGTATTTGGTTGGGAGGAGCTTTGCACTTTTAGTTGTAACTTGCTATTTTAGCGTTTGTTCTCGTTTAATATGACCGGAAATTCA
>Frequency_1_QualityScore_FFHGGHHJJFIHIJIGIJJJJIJIJJJJEGGJFGHJHHIGIJHGIIJIIIIEIIIJGIHHGHHHDFFFFCEEDEDEDDDDDDDD_Mismatch_1_Sense_+_Library_PoolT
TGCACTTTTAGTTGTAACTTGCTATTTTAGCGTTTGTTCTCGTTTAATATGACCGGAAATTCAAAAGCTGTGACATGATTGGAT
>Frequency_1_QualityScore_FFHHHHHJJIJIHJJGIIIHIIGJJJFHIJJJJJJJJJJJJJJJJJJJIJHIJIJJJJJJJJIJIJHHHEEDFDDBEDEDDDDDDDDEFDDDDB_Mismatch_1_Sense_+_Library_PoolT
CATGCTATGTGTCTTATTGTATTTGGTTGGGAGGAGCTTTGCACTTTTAGTTGTAACTTGCTATTTTAGCGTTTGTTCTCTTTTAATATGACCG
>Frequency_1_QualityScore_FFHHHHHIJIIIJJJJIJJJIIIIJJJJIGIGIEIJJJIJJJJJJIJJJIGJIJIJHDFD?@CCCDDCCCCACDCDBDDDDDACDCBCC:@@AC_Mismatch_0_Sense_+_Library_PoolT
TCCTAATGCAGCCCAGAAGGCATCGCTGGTCGATAAAATTAAAGGGATAATTCCCGGAGGTCAGACTGAGACTGAGGCTCAGACAGCTCATTCT
>Frequency_1_QualityScore_DDCFFDH?C<E<FAEF;<C?<?9C*?FFHII3?FFIIF@DFG;=CHIIDGHHAE7CEC@C;CD>>CACCACCCC;CDDDCCCCC@CCC:5::AC_Mismatch_2_Sense_+_Library_PoolT
CCGTACGTCTGTGTCGCTTTTCACTGGAGCATCGAAGGACGGTAACTATTATAGTAGGTGTAGGAGTAAAGATATGATTGCCATTGAATTGGCA
>Frequency_1_QualityScore_FFDFHFHIGIGIEHIIIGGIEIIIJJJJHEGIIIGHGDFGAB>;CBAAGHIECCE(:;CD;;=A998;=CC::@3:>CC:5<?CCCDAA:A_Mismatch_1_Sense_+_Library_PoolT
AAATTCCCGGAGAACAAAATAAAGAATGATATTGAAGGAAAAGAGGCAGAGAAAAAGCACAGGCGTTACTCAGCTTCTGGCCATATTCCTT
>Frequency_1_QualityScore_FFHFHHFIJJJJIIJJJJJJJCGHJJJJJJJJJIIHJJJJFHIJJJJHHHHHFFFFFFFEEEEEEDDDDCCDDDCEDDDC_Mismatch_0_Sense_+_Library_PoolT
TGGTGGATAAAGTCAAAGGGGTGCTTCCCGGAGGCCAGAGTCAGCCTGAGAATGAGAATGAGACTGCTGCTTCTAATCCA
>Frequency_1_QualityScore_FFHFHHHJJIGIJJJJJJJJJGIJIJGIJGHIJJJJJIIJGG?GIIGHIJJIJJJCHHIIIJIJGGCCHEEHHHFFFFFFECEECEDDEDDDDE_Mismatch_1_Sense_+_Library_PoolT
AGGAGTAAAGATATGATTGCCATTGGATTGGCATGCTATGTGTCTTATTGTATTTGGTTGGGAGTAGCTTTGCACTTTTAGTTGTAACTTGCTA
>Frequency_1_QualityScore_FFHHHHHJDBHHIJHIJIIIIFIIJJJHIIJJJGIEIJJJIJIJJIIIJJJIJIHHFEEHGFFF_Mismatch_1_Sense_+_Library_PoolT
AGCGTTTGTTCTCGTTTAATATGACCGGAAATTCAAAAGCTGTGACATGATTGGTTAGATTTAC
>Frequency_1_QualityScore_FFHHHHGGIIIJJJJJJJJIJJJJJJJJJJJJGIJJJHIJJJJJJJIIJIJIJJJJJIIIJIJJFGHFFFEDCEEDDDEDEDDDDDDBDDACDD_Mismatch_1_Sense_+_Library_PoolT
CTTCTAGTCCAAATCAGAAGCCTGACACTCAGACTGGTTATCCTAATGCAGCTCAGAAGGCAGCGCTGGTGGATAAAGTCAAAGGGGTGCTTCC
>Frequency_1_QualityScore_FFHHHFHJJJIJJIJJJJJJJIJIIIJJJHIJJJJJJJJJJJJJJJJJIJHHHFFFFFDDDDDDDDEEEEDDDDDDDDDDDACCDDDDCD_Mismatch_2_Sense_+_Library_PoolT
GTTGGTTGGGAGGAGCTTTGCACTTTTAGTTGTAACTTGCTATTTTAGCGTTTGTTCTCGTTTAATATGACCGGAAATTCAAAAGCTGTA
>Frequency_1_QualityScore_FFHHHHHJJJJJJJJJIJJJJIJJJJHJIJJIJJJGJJJJJJJJGIJIGHIJIJJJIIJJJHHEEEFFCABDDDDECCCDDDCCC_Mismatch_0_Sense_+_Library_PoolT
TGGGAGGAGCTTTGCACTTTTAGTTGTAACTTGCTATTTTAGCGTTTGTTCTCGTTTAATATGACCGGAAATTCAAAAGCTGTGA
>Frequency_1_QualityScore_FFHHHHHJHIIJJJJJJJJJJJJJHJJIJJJJEIJJIJJJJJJJJJGHHGIJJIIHHHHHFFEFFFE_Mismatch_0_Sense_+_Library_PoolT
TTTTAGCGTTTGTTCTCGTTTAATATGACCGGAAATTCAAAAGCTGTGACATGATTGGTTAGATTTA
>Frequency_1_QualityScore_FFHHGBHJGHIGEHIJEIJIIJJ<GHEHGIIJJJJJJGGJIIJHIIGHIIJJJGHGFFFDDFDEECCBDCC>CDDDDD?CCDD@@CE@CDDDCD_Mismatch_1_Sense_+_Library_PoolT
ACTGGCCATATTCCTTACGTCTGTGTCGCTTTTCACTGGAGCATCGAAGGACGGTAACTATTATAGTAGGTGTAGGAGTAAAGATATGATTGCC
>Frequency_1_QualityScore_FFHHGHGGHGJIJJJJJIJIJIIIIIJJJJJIIJJJJJJJJJJJJJJGHJIJJJJIJJIIDDBDDDDDDDDDDDDEDCDDDDDDDDDDDDDDDD_Mismatch_1_Sense_+_Library_PoolT
TCCAGAGTCAGCCTGAGAATGAGAATGAGACTGCTGCTTCTAATCCAAATCAGAAGGCGGGGCTTCTCGATAAAATCAAAGAGAAAATTCCCGG
>Frequency_1_QualityScore_FFHHHHHJJJGHJJBHIJIJGIIJGIJIJJJJJJIJIJJJJJJJJJIJJJIJJIIGGGHHGFFFFFEEDCEEDDDDCDDDDDEDDDDDDDDDDD_Mismatch_0_Sense_+_Library_PoolT
TTCCCGGAGGTCAGACTGAGACTGAGGCTCAGACAGCTCATTCTAGTCCAAATCAGAAGCCTGACACTCAGACTGGTTATCCTAATGCAGCTCA
>Frequency_1_QualityScore_8:AADBF,A4<@H<FEHA44:CFFB@EGFFBGIIFFIIDGIFBFF?BC=@@FEF:=1-5;?BD3>>>AA>A3;AABBB@99<7:55>-85<2>A_Mismatch_1_Sense_+_Library_PoolT
AAAATAATGAATGATATTGAAGGAAAAGAGGCAGAGAAAAAGCACAGGCGTTACTCGGCTTCTGGCCATATTCCTTACGTCTGTGTCGCTTTTC
>Frequency_1_QualityScore_FFFHHHHIBGFHEHAFGHEHFGHIIGGIGHGIJJFGII>EGHIIIJJJJGEDFHIBDH>F@FGGGGCDHEFH=DCCDACDCDEDDAACDC@CDD_Mismatch_1_Sense_+_Library_PoolT
AGTAGGTGTAGGAGTAAAGATATGATTGCCATTGTATTGGCATGCTATGTGTCTTATTGTATTTGGTTGGGAGGAGCTTTGCACTTTTAGTTGT
>Frequency_1_QualityScore_DEDFFHHFEGG@DFGEAB@EHF>*9CFCDFDBDHI@9BFABDGHCFGHF;8@;@A@=?EEFC;?B26_Mismatch_1_Sense_+_Library_PoolT
TATTTGGTTGGGAGGAGCTTTGCACTTTTAGTTGTAACTTGCTATTTTAGCGTTTGTTCTCGTTTAC
>Frequency_1_QualityScore_DDAFHBB?<C?+CHE:A?<::???3CF9?FHI)11):)*098@(??BC((5--@;EC_Mismatch_1_Sense_+_Library_PoolT
CAAAATAAAGAATGATATTGAAGGAAAAGAGGCAGAGAAAAAGCACAGCCGTTACTC
>Frequency_1_QualityScore_FFHHHFHJJJIIJJJJJJJIJGIIFHFHIJJJJJIIJIIJJGHGIIIJJJJJJJJGJIIJJJJJJHHHFEHHFFFFFFEEEEEEEDDDDDDDDE_Mismatch_1_Sense_+_Library_PoolT
TTGCCATTGGATTGGCATGCTATGTGTCTTATTGTATTTGGTTGGGAGGAGCTTTGCACTTTTAGTTATAACTTGCTATTTTAGCGTTTGTTCT
>Frequency_1_QualityScore_FFHHHHHIIJJIIJJHIJJJJIJJJJJJJJJIJJIJJJJJJJJIJJJJJIIJHIJIEHHGHHHFFFFDECEEEDDDBBDDDDC_Mismatch_1_Sense_+_Library_PoolT
TATTTGGTTGGGAGGAGCTTTGCACTTTTAGTTGTAACTTGCTATTTTAGCGTTTGTTCTCGTTTAATATGACCGGAAATCCA
>Frequency_1_QualityScore_FFGHHHHJJJJJJJJIHIIJIJIJJJIJJJJJIJJIJJJJIIJIJGHIHGIIGIHHIIJFGHHDACEED@CDDBDDDDDDDDCCCDDDD?CCCC_Mismatch_0_Sense_+_Library_PoolT
ACACTCAGACTGGTTATCCTAATGCAGCTCAGAAGGCAGCGCTGGTGGATAAAGTCAAAGGGGTGCTTCCCGGAGGCCAGAGTCAGCCTGAGAA
>Frequency_1_QualityScore_2<CB?F<AECFF)3@CE9E@FB=GFGDGDDFFDFD?FCBCFFFFEEDFFFGDEIE<A5;?D?>@DB@CB?BBBDEDABBBBB9<@BBBABBBBB_Mismatch_2_Sense_+_Library_PoolT
TATTGTATTTGGGTGGGAGGAGCTTTGCACTTTTAGTTGTAACTTGCTATTTTAGCGTTTGTTCTCGTTTAATATGACCGGAAATTCAAAAGCA
>Frequency_1_QualityScore_B?A??DHGGIIII3CA;FHBFAHGIIIG3FHEFHBHFFHGIGA1@GGIIGI3=A9CH3;;@BD;A>>;?;;(;;A@95@>AC>@?CB<A>A9CC_Mismatch_1_Sense_+_Library_PoolT
TATTGAATGAAAAGAGGCAGAGAAAAAGCACAGGCGTTACTCGGCTTCTGGCCATATTCCTTACGTCTGTGTCGCTTTTCACTGGAGCATCGAA
>Frequency_1_QualityScore_DDFHHH>B?C:<CIIGI@B@HGGHIIEGB8EGDFF@FFDBFEHEGG>4BAEBGG>BHGFH>;?=@?@B_Mismatch_1_Sense_+_Library_PoolT
ACTTTTAGTTGTAACTTGCTATTTTAGCGTTTGTTCTCGTTTAATATGACCGGAAATTCAAAAGCTGA
>Frequency_1_QualityScore_ADCFHHFGGGHGIEHH@FEGIHHEGIE?FGGIIIIIDIGHIIIIIIIIIIIGFHFEFFFFFFFEDDCEECBCBDC_Mismatch_2_Sense_+_Library_PoolT
AGTTGTAACTTGCTATTTTAGCGTTTGTTCTCGTTTAATATGACCGGAAATTCAAAAGCTGTGACATGATTGGCA
>Frequency_1_QualityScore_B+2:AA:<CEE;E<;?<++A@+8?D7800:)?D4B<DEE@*>C_Mismatch_1_Sense_+_Library_PoolT
CATAATGCAGCTCAGAAGGCAGCGCTGGTGGATAAAGTCAAAG
>Frequency_1_QualityScore_FFHHHHHJJJJJJJJJJIJJJJJJJJJJJJJ_Mismatch_1_Sense_+_Library_PoolT
CTCGTTTAATATGACCGGAAATTCAAAAGCA
>Frequency_1_QualityScore_FFHHHHHHIIIJJJJJJJJJJJJJIIJJGIJJIJJJJJJJJJJIJJJJJJJJIIJJJHHHHHHFFFFF_Mismatch_2_Sense_+_Library_PoolT
CTTTTAGTTGTAACTTGCTATTTTAGCGTTTGTTCTCGTTTAATATGACCGGAAATTCAAAAGCTGCA
>Frequency_1_QualityScore_FFHHHHHJJIHIJJGJJJJGIJJJJFGIHJJGJIJJJIJJJJJJJJJJJIJJIIJJIJJJJIJJJJHHGHDFFDACEEDDDDDDDDCDEDDDDD_Mismatch_1_Sense_+_Library_PoolT
ATGCTATGTGTCTTATTGTATTTGGTTGGGAGGAGCTTTTCACTTTTAGTTGTAACTTGCTATTTTAGCGTTTGTTCTCGTTTAATATGACCGG
>Frequency_1_QualityScore_;B<?FA3?E@BFB:CAF?FCA@EDH99CA*9?;:D\4\3==@BB(:555>>55::A>?<993:@AA>;-)0&28_Mismatch_1_Sense_+_Library_PoolT
TGAGACTGCTGCTTCTAATCCAAATCAGAAGGCGGGGCTTCTCGATAAAATCAAAGAGAAAATTCCCGGAGGAC
>Frequency_1_QualityScore_FFHHHHHIHEHIJJJGJJJJJJJJGIGIIJJJJJIJJJIJIJJJIJJGHG_Mismatch_1_Sense_+_Library_PoolT
ATTTTAGCGTTTTTTCTCGTTTAATATGACCGGAAATTCAAAAGCTGTGA
>Frequency_1_QualityScore_DFFBFDAGCFFFHIICGAEFGG9CGGIF<GHIFGGEHA@GDBHEHBFCG2=AGA=;CE=;;)7?C?CDCEC6>@C@C555;>5@AACCDC<>:>_Mismatch_1_Sense_+_Library_PoolT
CTGGCCATATTCCTTACGTCTGTGTCGCTTTTCACTGGAGCATCGAAGGACGGTAACTATTCTAGTAGGTGTAGGAGTAAAGATATGATTGCCA
>Frequency_1_QualityScore_FFHHHHCHHHIIJJJJJIJJJJIIGIJJJJJJJJJIJHIIJIJIJHIGHIJIGHHGFFFDFCECEECDEDDDDDDDCDDDDDDDDDDDCDCCDD_Mismatch_1_Sense_+_Library_PoolT
CGCTGGTGGATAAAATTAAAGGGATAATTCCCGGAGGTCAGACTGAGACTGAGGCTCAGACAGCTCATTCTAGTCCAAATCAGAAGCCTGACAC
>Frequency_1_QualityScore_FDHHHHHGIJIGHJIJJJGHIJJGIJFHJJJJJJJJJJJJIJIIJJJJJJJJHHHHHGHFEEFACDDDDCCCDDDDDCDEEEEDDBDDDBDDDD_Mismatch_1_Sense_+_Library_PoolT
GTTTCTTATTGTATTTGGTTGGGAGGAGCTTTGCACTTTTAGTTGTAACTTGCTATTTTAGCGTTTGTTCTCGTTTAATATGACCGGAAATTCA
>Frequency_1_QualityScore_FFHHHHHJJJIJJJGIJJJJGIIIGIIJJJJIJIJJJJJIJJIJJIJJJIJIJHHHHHFFFFFFBBE_Mismatch_0_Sense_+_Library_PoolT
TTGCTATTTTAGCGTTTGTTCTCGTTTAATATGACCGGAAATTCAAAAGCTGTGACATGATTGGTTA
>Frequency_1_QualityScore_BDDDHHHICEHIJ9IHIGIGHCHIJIHGEHHGGJHHHI;DHIEHGEDGH-8;F:CFH_Mismatch_2_Sense_+_Library_PoolT
TTTAGTTGTAACTTGCTATTTTAGCGTTTGTTCTCGTTGAATATGACCGTAAATTCA
>Frequency_1_QualityScore_FEHHHHGIJFHJJJJJJIJJJJJIJJJJIJJJJGJJJJJJJJJIIJIJIJHIJJJJJIHHHHEHFFFFDDDDBDDDDEDDDDDDCDECDDDCCC_Mismatch_2_Sense_+_Library_PoolT
GTTGGGAGGAGCTTTGCACTTTTAGTTGTAACTTGCTATTTTAGCGTTTGTTCTCGTTTAATATGACCGGAAATTCAAAAGCTGTGACATGAAA
>Frequency_1_QualityScore_FFHGHHHJJJJJJIIJJJIGIJJJIJCHIIJJJJJIHJJJJJJJFHIFJJJHHHFDDDDDDBDCDDDDDCDDDACDCDDDDDDDDDCDDDDDDD_Mismatch_0_Sense_+_Library_PoolT
TAATGCAGCTCAGAAGGCAGCGCTGGTGGATAAAGTCAAAGGGGTGCTTCCCGGAGGCCAGAGTCAGCCTGAGAATGAGAATGAGACTGCTGCT
>Frequency_1_QualityScore_FFHHHHHJJJJJJIGIJJIIIIJJJJGHJGIGFIIGIJJJJJJJFGHIJJJHGHFDDDDDDBD>CCDDDCBDDCDCDCDDCDDCDCCDDDDDDD_Mismatch_0_Sense_+_Library_PoolC
TAATGCAGCTCAGAAGGCAGCGCTGGTGGATAAAGTCAAAGGGGTGCTTCCCGGAGGCCAGAGTCAGCCTGAGAATGAGAATGAGACTGCTGCT
>Frequency_1_QualityScore_FFGHHHHJJJJJJJIJJJJIJJJJJJIJJJJJJJJJJHIJJJJJJJJJJJJIHIJJJJJJJHFFFFFEEECCEDDCDEDDDDDDEDDCBD_Mismatch_0_Sense_+_Library_PoolT
AGCTTTGCACTTTTAGTTGTAACTTGCTATTTTAGCGTTTGTTCTCGTTTAATATGACCGGAAATTCAAAAGCTGTGACATGATTGGTTA
>Frequency_1_QualityScore_FFHHHHHJJJJJJJJIJJIIJJJJJJJJIJJJJJJJJJJJJIJJJJJIIJJJJHIHHHHHHFFFFCBECEEEECD_Mismatch_0_Sense_+_Library_PoolT
CTTGCTATTTTAGCGTTTGTTCTCGTTTAATATGACCGGAAATTCAAAAGCTGTGACATGATTGGTTAGATTTAG
>Frequency_1_QualityScore_FFHHHHHJJJJJJJJHIJIJJJJJJJJIJJJJJJIJHIJIHHJJJJJJJJJIIJJGIIJHHFDDEEEEECCDDDCD_Mismatch_1_Sense_+_Library_PoolT
GCTTTGCACTTTTAGTTGTAACTTGCTATTTTAGCGTTTGTTCTCGTTTAATATGACCGGAAATTCAAAAGCTGTA
>Frequency_1_QualityScore_FBHHHFGEEFFHGGGDGIEEDBCFHGCGIIIGCGGFEHHHGGGIIJHG<A@BDFEECEDBBB=BBBDDDBBBDDD>:@ACC:CCCCCC@C<ABD_Mismatch_1_Sense_+_Library_PoolT
TTCCCGGAGAAAAAAATAAAGAATGATATTGAAGGAAAAGAGGCAGAGAAAAAGCACAGGCGTTACTCGGCTTCTGGCCATATTCCTTACGTCT
>Frequency_1_QualityScore_=DAHHFFB:<C<GIIIIIG@HE<FCFFHIIGHCGGFG8=:>BCC@BCC<@CA:>3>C@CCAA93(>3>A5<@BBA3?<+8>:>AC4<A_Mismatch_0_Sense_+_Library_PoolT
AATGAGACTGCTGCTTCTAATCCAAATCAGAAGGCGGGGCTTCTCGATAAAATCAAAGAGAAAATTCCCGGAGAACAAAATAAAGAAT
>Frequency_1_QualityScore_FFHHHHHJJJJJJJJJJJJJJJJJJJJIIJJIJJJJJJIJHIJJIJJJJJFIJI_Mismatch_0_Sense_+_Library_PoolT
AGGAGCTTTGCACTTTTAGTTGTAACTTGCTATTTTAGCGTTTGTTCTCGTTTA
>Frequency_1_QualityScore_>DFHAFH@GB<+A<::+C?)?FHC<:9C??FBD??GCHIIIII<?FHDFCCF@;:@-(;-.77==?B=?_Mismatch_0_Sense_+_Library_PoolT
ATTGTATTTGGTTGGGAGGAGCTTTGCACTTTTAGTTGTAACTTGCTATTTTAGCGTTTGTTCTCGTTT
>Frequency_1_QualityScore_FFHHHHGJJJJJJJJJJJJJJJIJJJJJJJ_Mismatch_1_Sense_+_Library_PoolT
TCGTTTAATATGACCGGAAATTCAAAAGCA
>Frequency_1_QualityScore_ADADFFC?CG@?44IFCHB??CF<EAD:18?:?FCGGBFEE4DDG<4?DH0@BB>CEH)7?EE3?77?@_Mismatch_1_Sense_+_Library_PoolT
TTTTAGTTGTAACTTGCTATTTTAGCGTTTGTTCTCGTTTAATATGACCGGAAATTCAAAAGCTGTGAA
>Frequency_1_QualityScore_FFDHHHHIIHJGJJJJJIIIJIJIGFHHGGIHEGHJJJJIJIIJJBFHGBFGBFEIFHBHIGGIEHHHHEEFFFFFFEDE_Mismatch_1_Sense_+_Library_PoolT
GAAGTAAAGATATGATTGCCATTGGATTGGCATGCTATGTGTCTTATTGTATTTGGTTGGGAGGAGCTTTGCACTTTTAG
>Frequency_1_QualityScore_FFHHHHHJJJJIJIGGGGEHHIIJGGIIIHIJJJGIJJJJIJIIJIFHBGGCHHHGHHGFEDFFF?@AECCEDCDDDCCDDEDEEEDDDCACCD_Mismatch_2_Sense_+_Library_PoolT
CCATATTCCTTACGTCTGTGTCCCTTTTCACTGGAGCATCGAAGGACGGTAACTATTATAGTAGGTGTAGGAGTAAAGATATGATTGCCATTGA
>Frequency_1_QualityScore_DDHDFB>BEBF:<C>FHEHGHHCHIDHI@FFGHFHGHGHIG@FDFF@B<FFF===F>:BEDD@DF_Mismatch_1_Sense_+_Library_PoolT
TTGCACTTTTAGTTGTAACTTGCTATTTTAGCGTTTGTTCTCGTTTAATATGACCGGAAATTCGA
>Frequency_1_QualityScore_B?D<DDBBHGGI@C;+3A1F+@GHIG0)???)8)809BF@AB((;/;7.8)=3)7;=)73;7;;6;@1;(;3>2;55>3@@3(9C?(2>:<CC0_Mismatch_1_Sense_+_Library_PoolT
ATTGAAGGAAAAGAGGCAGAGAAAAAGCACAGGAGTTACTCGGCTTCTGGCCATATTCCTTACGTCTGTGTCGCTTTTCACTGGAGCATCGAAG
>Frequency_1_QualityScore_FFHHHHHIJJIJJJJJJJJJJJJJJIJJJJJJJJJJJJJJJJJ_Mismatch_1_Sense_+_Library_PoolT
TTAGCGTTTGTTCTCGTTTAATATGACCGGAAATTCAAAAGCA
>Frequency_1_QualityScore_FFHHHHHHJJGHHIJJIIFHJJJIIJJJJJJJJJJJJJJJJIJJJJJIIIIIIFIIIJJHIJGGHHIIIHGEGHHHFFDDDEEDDDEDDDDDDD_Mismatch_2_Sense_+_Library_PoolT
CAATAGTAGGTGTAGGAGTAAAGATATGATTGCCATTGGATTGGCATGCTATGTGTCTTATTGTATTTGGTTGGGAGGAGCTTTGCACTTTTAG
>Frequency_1_QualityScore_FFHGHHHJJJIJJJJJJJJJIJJGHJJJJJJJJJJJJIJJJJJIJIJJIJJJJJJJHHGEHHHFFFFFEDEEEEDDDDDDDDCDDDDDD>CDDD_Mismatch_0_Sense_+_Library_PoolT
ATTAAAGGGATAATTCCCGGAGGTCAGACTGAGACTGAGGCTCAGACAGCTCATTCTAGTCCAAATCAGAAGCCTGACACTCAGACTGGTTATC
>Frequency_1_QualityScore_FFHHHHHJJIJJJIJGIJJIJJJJFHIJJJJJJJJIJJJJJJJIJJJJJJJJJJJHEHFFFFFEEEEEECCDDD@BBCDDDDDDDD@BDDDDDC_Mismatch_0_Sense_+_Library_PoolT
TCAGAAGCCTGACACTCAGACTGGTTATCCTAATGCAGCTCAGAAGGCAGCGCTGGTGGATAAAGTCAAAGGGGTGCTTCCCGGAGGCCAGAGT
>Frequency_1_QualityScore_FFHHHHHJJHHHJJIJIIIJJFHJAGHIJJJJJJJJJJGIGHIHIIJIJJJJCHIJJIJGIBHHFFFFFCDDDDBDDEFEDDDDBDDDDDDDDD_Mismatch_2_Sense_+_Library_PoolT
TTCTTATTGTAGTTGGTTGGGAGGAGCTTTGCACTTTTAGTTGTAACTTGCTATTTTAGCGTTTGTTCTCGTTTAATATGACCGGAAATTCAAA
>Frequency_1_QualityScore_FFH?DHHJIJJJJJGEGIGCHGCBGIIJIIGIHGIJJJIHHII@FCDGGIFHFEHFFFFFBEFEECEEEDDDDBDDBBBBDDDDBCC2<CDECC_Mismatch_1_Sense_+_Library_PoolT
GGGATGCTTCCCGGAGGCCAGAGTCAGCCTGAGAATGAGAATGAGACTGCTGCTTCTAATCCAAATCAGAAGGCGGGGCTTCTCGATAAAATCA
>Frequency_1_QualityScore_D+===AAC<?:CBEGCIEHHG,AE9CDGC)?)18:BFHEB9?B?FHGEGGHGGGGBGFGGIIIIGICA5;?D?);;CC==;B:@DD(5>3=@BB_Mismatch_2_Sense_+_Library_PoolT
GGTATGTGTCTTATTGTATTTCGTTGGGAGGAGCTTTGCACTTTTAGTTGTAACTTGCTATTTTAGCGTTTGTTCTCGTTTAATATGACCGGAA
>Frequency_1_QualityScore_DDFDA>BDG4<:?@FC>CEF+9;F;?D0=66;;>6;65;@C@3(:ACCC?C:>5:A@C>;BBB5?>3<?2:>C:348@@>CECCC::C_Mismatch_0_Sense_+_Library_PoolT
CTGCTTCTAATCCAAATCAGAAGGCGGGGCTTCTCGATAAAATCAAAGAGAAAATTCCCGGAGAACAAAATAAAGAATGATATTGAAG
>Frequency_1_QualityScore_FFHGHHHIDGEGIJEHJIHGIJIIJCGHIEGIIGIJJJIJJJJJJJJIJFGHCHIJGHIGIIJJJJJIHEBDEF@CEDCDDDDBCDEEECDDBD_Mismatch_1_Sense_+_Library_PoolT
ATGCTATGTGTCTTATTGTATTTGGTTGGGAGGATCTTTGCACTTTTAGTTGTAACTTGCTATTTTAGCGTTTGTTCTCGTTTAATATGACCGG
>Frequency_1_QualityScore_FFHFHHHJIJJJIJJIGIJJJJJIIJJIJJJJIJFDDDDDDDDDDDDDEDDCDDDDDDDCCCCDDDDBBDD_Mismatch_0_Sense_+_Library_PoolT
AGACTGCTGCTTCTAATCCAAATCAGAAGGCGGGGCTTCTCGATAAAATCAAAGAGAAAATTCCCGGAGAA
>Frequency_1_QualityScore_FFDHDHFIGGCGBHHGEGGGGG>DEHGHGGEDHIIGIEGIIGEHHDGGHDFGGHG<AEEE??;?CDBCE@CEE_Mismatch_2_Sense_+_Library_PoolT
GCACTTTTAGTTGTAACTTGCTATTTTAGCGTTTGTTCTCGTTTAATATGACCGGAAATTCAAAAGCTGTGGA
>Frequency_1_QualityScore_FFHHHHHJJJJJJJJJJJJJHJJJHIJJJJIJJJ_Mismatch_0_Sense_+_Library_PoolT
TGTAACTTGCTATTTTAGCGTTTGTTCTCGTTTA
>Frequency_1_QualityScore_DDHHHHHIIAH<HH@HIB;9C9CCGIGIG0@@(/8??88B=C.88=8C@@@A)77?;;??;>@C@>(;>;>CCACCCCC::CBAA9?3:>>3:>_Mismatch_0_Sense_+_Library_PoolT
GTCGATAAAATTAAAGGGATAATTCCCGGAGGTCAGACTGAGACTGAGGCTCAGACAGCTCATTCTAGTCCAAATCAGAAGCCTGACACTCAGA
>Frequency_1_QualityScore_FFHHHDHJGGHEFEFHIHJHEHHIJEFIGGHJHIJJG<FFGFFA;;;?AACABDCDDDD>@CDDCDCDDCC34(:A>BBD_Mismatch_1_Sense_+_Library_PoolT
AAATGAGAATGAGACTGCTGCTTCTAATCCAAATCAGAAGGCGGGGCTTCTCGATAAAATCAAAGAGAAAATTCCCGGAG
>Frequency_1_QualityScore_FFHHHGHJJJJJJJJJJJJHIJJFGIIJJHIJJ_Mismatch_1_Sense_+_Library_PoolT
ATAACTTGCTATTTTAGCGTTTGTTCTCGTTTA
>Frequency_1_QualityScore_FFHHGHFIJJFIIIEHJJJJJJIJJJIJJJJJJIJJIIJIJJJJEEDFEDEDEDDDDDEDCDDDDDDDCCCDDDDDDBB<BDDDBDDDDDCCBC_Mismatch_1_Sense_+_Library_PoolT
AATGAGAATGAGACTGCTGCTTCTAATCCAAATCAGAAGGCGGGTCTTCTCGATAAAATCAAAGAGAAAATTCCCGGAGAACAAAATAAAGAAT
>Frequency_1_QualityScore_FFHHHHHIIJIJJJJJJJJIJJJJIJJJIJJJIJJJJJJJJGIHIJJJJJJJIJJJIJHHGHHFFFFFFEEEEEEEDDDDDDDDEDD_Mismatch_0_Sense_+_Library_PoolT
CTTTTAGTTGTAACTTGCTATTTTAGCGTTTGTTCTCGTTTAATATGACCGGAAATTCAAAAGCTGTGACATGATTGGTTAGATTTA
>Frequency_1_QualityScore_FFHHHHHJJIJIJJJJJJIJJJJJJJJJJJJJJJGJGIIJJIJJIIJHFDDDDDDDDDDDDDDEDDDDDDDDDDDCDDDDDDBD@D_Mismatch_1_Sense_+_Library_PoolT
CTGATAATGAGAATGAGACTGCTGCTTCTAATCCAAATCAGAAGGCGGGGCTTCTCGATAAAATCAAAGAGAAAATTCCCGGAGAA
>Frequency_1_QualityScore_FFFHHGHHGIJJJJJ@GHIIJJGJIIIHIJJJIIFCHIIJJIIJIJIJHHFEHHEFFFFEEEECEDDDDDDDDCDDDCCDDDDDDD<5@BDBDD_Mismatch_1_Sense_+_Library_PoolT
TTAAAGTCAAAGGGGTGCTTCCCGGAGGCCAGAGTCAGCCTGAGAATGAGAATGAGACTGCTGCTTCTAATCCAAATCAGAAGGCGGGGCTTCT
>Frequency_1_QualityScore_DADAADDHIGIIIIIIIGGHIEGG??DGBFGGFHIEGE;8CBB<@F;-55=>AAA6?2?AC;;?B??BBC>@BB8@CC>>>+>?3:@BACA@CB_Mismatch_1_Sense_+_Library_PoolT
AAATTCCCGGAGAACAAAATAATGAATGATATTGAAGGAAAAGAGGCAGAGAAAAAGCACAGGCGTTACTCGGCTTCTGGCCATATTCCTTACG
>Frequency_1_QualityScore_FFHHHHFHIJAGHIIIBGCGIIGGGIIJIJJJJJIJJJJGIJIJJIJJJJHHICHFHIIAGHGFFDHGDGACAEE?DDAC?BACCCDDDDDDCC_Mismatch_2_Sense_+_Library_PoolT
AAATAGTAGGTGTAGGAGTAAAGATATGATTGCCATTGGATTGGCATGCTATGTGTCTTATTGTATTTGGTTGGGAGGAGCTTTGCACTTTTAG
>Frequency_1_QualityScore_FFGHFFHEHGFFB<ABIBH?DEAHIIIGBDGIGHGDFGIGGFDGGGHIIIGBBFHEGIHGHGHG;?@CEFC;@@CCACC@=;?CD_Mismatch_0_Sense_+_Library_PoolT
GCACTTTTAGTTGTAACTTGCTATTTTAGCGTTTGTTCTCGTTTAATATGACCGGAAATTCAAAAGCTGTGACATGATTGGTTAG
>Frequency_1_QualityScore_FFHGGHHJJJJJJJJJJJIIIJJCHICHIGHIJJHIJGHHIEHDFGHGDGIIHDDFHIIEGIEHFFFFFFFFFDED>C@CCAADDEEDDDDEDE_Mismatch_1_Sense_+_Library_PoolT
CGTAAAGATATGATTGCCATTGGATTGGCATGCTATGTGTCTTATTGTATTTGGTTGGGAGGAGCTTTGCACTTTTAGTTGTAACTTGCTATTT
>Frequency_1_QualityScore_ABBDFF688AC=E9):CF;?C?F@FG99B*BFFBFFI@F@BAAE9=A@FFA).@DE>;A7?B@263355&)(94(8A3_Mismatch_1_Sense_+_Library_PoolT
CCCGGAGGCCAGAGACAGCCTGAGAATGAGAATGAGACTGCTGCTTCTAATCCAAATCAGAAGGCGGGGCTTCTCGAT
>Frequency_1_QualityScore_10?:ABDE>E;<CFA42<?1C?3))**)0:)?DDD_Mismatch_0_Sense_+_Library_PoolT
GTCTGTGTCGCTTTTCACTGGAGCATCGAAGGACG
>Frequency_1_QualityScore_FFHHHHHJFHJJJIJJJJJGIJJJJJJHIJJJJGJIIJJJIJJJIJJJHHAEEEDFFFFFDEEDEDDDC@CDDDDDDCDDDDDDCBDDDDDDAB_Mismatch_1_Sense_+_Library_PoolT
GTTGAAGGAAAAGAGGCAGAGAAAAAGCACAGGCGTTACTCGGCTTCTGGCCATATTCCTTACGTCTGTGTCGCTTTTCACTGGAGCATCGAAG
>Frequency_1_QualityScore_FFHHHHHHGIJIJJJHHIJJJJHIJJIJIIIIJJJJJJJJJJJJJJIJJIJIJHHHHHFHFFFFFFD>C?BBDDDDB?BDDDDEEEEDDDB_Mismatch_1_Sense_+_Library_PoolT
CTATGTGTCTTATTGTATTTGGTTGGGAGGAGCTTTGCACTTTTAGTTGTAACTTGCTATTTTAGCGTTTGTTCTCGTTTAATATGACCGA
>Frequency_1_QualityScore_FFHHGGHIIJGIJJFGGDDIIIIFHIEIGGII?FFAGIIJI>BED?=CADD;@@C@CC<(3\5;A@C>@>@CCDDDC9@CDDDDCDEDD>:CDA_Mismatch_1_Sense_+_Library_PoolT
GAAGGCAGCGCTGGTGGATAAAGTCAAAGGGGTGCTTCCCGGAGGCCAGAGTCAGCCTGCGAATGAGAATGAGACTGCTGCTTCTAATCCAAAT
>Frequency_1_QualityScore_ADHABFBHGIJGHGEHGJJI@HGGEEGIJJJIG9DHHE@IIIJCHDGHBBADEG;@9==B?CCCB>CBBC:@C:CCCCC3>?C@>CCDDDB_Mismatch_0_Sense_+_Library_PoolT
GAGTCAGCCTGAGAATGAGAATGAGACTGCTGCTTCTAATCCAAATCAGAAGGCGGGGCTTCTCGATAAAATCAAAGAGAAAATTCCCGGA
>Frequency_1_QualityScore_DDCFFDAFFGHIGJIEHGIGHIJJIJJFIEHHIJIHGI?BGGHGJJGIHJDGHJGEIIBHGGG>=F66;A<E=D;B(6@C@AEDDDDD@CCC@@_Mismatch_1_Sense_+_Library_PoolT
AGTAGGTGTAGGAGTAAAGATATGATTGCCATTGGATTGGCATGCTATGTGTCTTATTGTATTTGGTTGGGAGGAGATTTGCACTTTTAGTTGT
>Frequency_1_QualityScore_FFHHHHHJJIJJJJIJIJJJJIJJJJJJIIGHJJJJJJJJJJJJJIIJJJJJJDHIIJJJJJJJJJHHHHHHFFFFFFFEDDEEEEEDDDBDDD_Mismatch_1_Sense_+_Library_PoolT
ATGATTGCCATTTGATTGGCATGCTATGTGTCTTATTGTATTTGGTTGGGAGGAGCTTTGCACTTTTAGTTGTAACTTGCTATTTTAGCGTTTG
>Frequency_1_QualityScore_FFHHHFHHHIJJHIJJJIJJHIJJJJJJJJJJJJJJIIJHIIJJJJJJJJJJJJJIH@EHHHFFFFFCDAD_Mismatch_1_Sense_+_Library_PoolT
TATTGTAGTTGGTTGGGAGGAGCTTTGCACTTTTAGTTGTAACTTGCTATTTTAGCGTTTGTTCTCGTTTA
>Frequency_1_QualityScore_DDFHFFHJIJIIIIBHGFFFADFFFEEEEECEDDDCCCACACC=B@B@DCCCDDCDCCDCDCCC>@>>ACDDAACCD=B9??BDDBCCDDD>8>_Mismatch_1_Sense_+_Library_PoolT
CCAGAAGGCGGGGCTTCTCGATAAAATCAAAGAGAAAATTCCCGGAGAACAAAATAAAGAATGATATTGAAGGAAAAGAGGCAGAGAAAAAGCA
>Frequency_1_QualityScore_DFH3CFDHIIIJIJJJJHIIIJIJJIIJJJJIJJJIIIJIFHIJJJIIJJIJDHGGGIJJIJIHB>ACECAC_Mismatch_1_Sense_+_Library_PoolT
AGGAGCTTTGCACTTTTAGTTGTAACTTGCTATTTTAGCGTTTGTTCTCGTTTAATATGACCGGAAATTCAG
>Frequency_1_QualityScore_FFHHGHHIJHJJJJJJJJIJIJJIIIJGIIJJJJJJJJJJJJJJJJIIJJJJIJIJJGHHHHFF_Mismatch_2_Sense_+_Library_PoolT
TTTTAGTTGTAACTTGCTATTTTAGCGTTTGTTCTCGTTTAATATGACCGGAAATTCAAAACCA
>Frequency_1_QualityScore_FFHHHHHJJJIIHIJIIIJJIJIGHGGIJJJIJJJJJIJIJJJJJJJJJHHHHFFFFFEEEEEEEDDDDBCDCDDDDDBDDDDDDDDDCBDDDD_Mismatch_1_Sense_+_Library_PoolT
TGATATTGAAGGAAAAGAGGCAGAGAAAAAGCACAGGCGTTACTCGGCTTCTGGCCATATTCCTTACGTCTGTTTCGCTTTTCACTGGAGCATC
>Frequency_1_QualityScore_?D2ACDHIH@FH?:@FB=?:@<C@)??;1??)?;B;FF<0@@;4=;;CG63))=?;?CBB@);@@>6;==?@;@>5(\8<,:5>A(42>(9?C:_Mismatch_1_Sense_+_Library_PoolC
TGATATTGAAGGAAAAGAGGCAGAGAAAAAGCACAGGCGTTACTCGGCTTCTGGCCATATTCCTTACGTCTGTTTCGCTTTTCACTGGAGCATC
>Frequency_1_QualityScore_FFHHHHHJJJJJJJJJJJJIJJJJJHIJJJJJJJJJJJJJJJJJJIJIIJJJJJJIJCEHFHHFFFDFFCCECBD@BDDDDDDDDDBDDDDDDD_Mismatch_1_Sense_+_Library_PoolT
ATCAGAAGCCTGACACTCAGACTGGTTATCCTAATGCATCTCAGAAGGCAGCGCTGGTGGATAAAGTCAAAGGGGTGCTTCCCGGAGGCCAGAG
>Frequency_1_QualityScore_FFHHHHHGHIJJJJJJJJJJJJJIJJJJJJJHIJIJIJJJJJJIJJJJJJIJGGIJIIHHHHFFFFFEDCEEEEDDDDDDDDDDCDDDD_Mismatch_2_Sense_+_Library_PoolT
TAGTTGGTTGGGAGGAGCTTTGCACTTTTAGTTGTAACTTGCTATTTTAGCGTTTGTTCTCGTTTAATATGACCGGAAATTCAAAAGCA
>Frequency_1_QualityScore_FFHFHHHJIEIIJJFJGEHIJJIJIGGIJGIDBDGIHJIIBHCGI7=FGEG>GHEH:=?A;@35(5;;(5>:CC>AD??D39:@2<<>>(:>AA_Mismatch_2_Sense_+_Library_PoolT
TCCTAATGCAGCCCAGAAGGCATCGCTGGTGGATAAAATTAAAGGGATAATTCCCGGAGGTCAGCCTGAGACTGAGGCTCAGACAGCTCATTCT
>Frequency_1_QualityScore_3D?ADF><<EGFBF>EA>BD@>EHIH49?EF@FDGA?F?BDBB0@(;AFC;@E@=ACCEEE3;?;AA@>;9?BBABB:8?=98_Mismatch_1_Sense_+_Library_PoolT
AGAATGAGAATGAGACTGCTGCTTCTAATCCAAATCAGAAGGCGAGGCTTCTCGATAAAATCAAAGAGAAAATTCCCGGAGAA
>Frequency_1_QualityScore_FFHHHHHJJJJJHIIJJIJJJJJJJJJJJJJJJIJJJJIJJJJJHIJJJJJJJIIJJJJJHHFDDCEEECBBDDDDDDBDDCDDDDDDDCDCDD_Mismatch_0_Sense_+_Library_PoolT
CACTCAGACTGGTTATCCTAATGCAGCTCAGAAGGCAGCGCTGGTGGATAAAGTCAAAGGGGTGCTTCCCGGAGGCCAGAGTCAGCCTGAGAAT
>Frequency_1_QualityScore_FFHHHHHJIJJJIJIJJJJJJIJJJJJJIJGIIJJJJJJIJIHJGHIJJJJHGIJIIIJEEHHFDFFFFFEEDEECECDDDCC?CCDCCDCEDE_Mismatch_2_Sense_+_Library_PoolT
CAGCTTCTGGCCATATTCCTTACGTCTGTGTCTCTTTTCACTGGAGCATCGAAGGACGGTAACTATTATAGTAGGTGTAGGAGTAAAGATATGA
>Frequency_1_QualityScore_FFGHHHHJJJJJJJJIJJJJJJJJJJJJJJJFDDDDDDDDDDDDDEDDDCDDDDDCDDDDDDDDDB5<CCCDDDDDCDCDDDDDEEEEDDDDDD_Mismatch_1_Sense_+_Library_PoolT
CTACTGCTTCTAATCCAAATCAGAAGGCGGGGCTTCTCGATAAAATCAAAGAGAAAATTCCCGGAGAACAAAATAAAGAATGATATTGAAGGAA
>Frequency_1_QualityScore_DDD+<:CBAAEFFE<EC@EHEH<@FH<EDGDGE:DBFI;B??7DFFFI@@F@FEG4CCDDFDD;?ECEFF@@BBBDD@>?@B=@BEB@?BB<::_Mismatch_1_Sense_+_Library_PoolT
GGAGTGGCATGCTATGTGTCTTATTGTATTTGGTTGGGAGGAGCTTTGCACTTTTAGTTGTAACTTGCTATTTTAGCGTTTGTTCTCGTTTAAT
>Frequency_1_QualityScore_6AFDDDFB+2<EA4+<A?BF?@<B**11B)0B;??=B;DD93)8=FF=3=;72-\5\,;@B(5;==9>>A(5(5,,(+(:@:3(2<@8A>AA_Mismatch_2_Sense_+_Library_PoolT
AGAACAAATTAAAGAATGATATTGGAGGAAAAGAGGCAGAGAAAAAGCACAGGCGTTACTCGGCTTCTGGCCATATTCCTTACGTCTGTGTC
>Frequency_1_QualityScore_FFGHHHHIJJGJIEBGHHIJJBGFGGIIJJJFIJJJJJBGGIJIJJIJJJJJIIJIHHHHHHDEFEEFFEEEEEEEDEEEDCD@DBD?CDEDB<_Mismatch_1_Sense_+_Library_PoolT
CCATTGGATTGGCACGCTATGTGTCTTATTGTATTTGGTTGGGAGGAGCTTTGCACTTTTAGTTGTAACTTGCTATTTTAGCGTTTGTTCTCGT
>Frequency_1_QualityScore_FFGHGHGJJIBDHGGIJIJGGIGGIIJI@FGIGIJJDGHGHIHHHHFBDEFEEEEEDDDDDDCC<CCCA@ACDDDCDDDDCDDDCACCDCDDDD_Mismatch_0_Sense_+_Library_PoolT
GCAGCGCTGGTGGATAAAGTCAAAGGGGTGCTTCCCGGAGGCCAGAGTCAGCCTGAGAATGAGAATGAGACTGCTGCTTCTAATCCAAATCAGA
>Frequency_1_QualityScore_FFGHGHHIIJCGHDFGIJIGHIIJIIIG:FFGIIJJGIIHHFFFFECCEDDDDDDDDDDCACDDDDDDDDCCCCCDBDDDDDEC>ACDCACCAC_Mismatch_0_Sense_+_Library_PoolC
GCAGCGCTGGTGGATAAAGTCAAAGGGGTGCTTCCCGGAGGCCAGAGTCAGCCTGAGAATGAGAATGAGACTGCTGCTTCTAATCCAAATCAGA
>Frequency_1_QualityScore_FFHHHHHJIJIJJJJFJIJJJJJIIIJJJJJJJIJIJJ4FEHIIJIEGHJJIJJIHHHGFFFBCEEEDDBDDBDDDDDDBD?CDDABCCCDEDD_Mismatch_1_Sense_+_Library_PoolT
AGAGAAAATTCCCGGAGAACAAAATAAAGAATGATATTAAAGGAAAAGAGGCAGAGAAAAAGCACAGGCGTTACTCGGCTTCTGGCCATATTCC
>Frequency_1_QualityScore_:D+ADFD=F=E=FFII;?C:))??;3BBF607@FF)-5/5;7=?)6)).;??>;36;;>?;=5((-(8=7?>AABA((+23?@(0>A@@BBB_Mismatch_2_Sense_+_Library_PoolT
GGAAAAGAGGCAGAGAAAAAGCACAGGCGTTACTCCGCTTCTGGCCATATTCCTTACGTCTGTGACGCTTTTCACTGGAGCATCGAAGGACG
>Frequency_1_QualityScore_FF?HHAHGIIIJGEGHIJJGIGIIGHIIIJIIJIIIIJJIIIIJIJGHIJJJGHEHIIHGHEEEFCDDBACDCCCDCDDC@AD_Mismatch_0_Sense_+_Library_PoolT
GGAGGAGCTTTGCACTTTTAGTTGTAACTTGCTATTTTAGCGTTTGTTCTCGTTTAATATGACCGGAAATTCAAAAGCTGTGA
>Frequency_1_QualityScore_FFHHHHHJJJJJJJIJJJJJJIIIJIJJJJJJIJJJJJJJIHHIJFHJJJJJJJJHHHHHHFFFDEEEDBCDDDDDDDDDDDBDDCEDDDDDDD_Mismatch_0_Sense_+_Library_PoolT
GGCTGCTCATTCGGATCCAAATCAGAACTCTGAGACTGAGACTGGTTATCCTAATGCAGCCCAGAAGGCATCGCTGGTCGATAAAATTAAAGGG
>Frequency_1_QualityScore_FFHHHHHIHIJJJJJJJJJJJJJIIJJJJJJJJJJJJJJDDDDDDDDCDDDDDEDD_Mismatch_0_Sense_+_Library_PoolT
GAATGAGACTGCTGCTTCTAATCCAAATCAGAAGGCGGGGCTTCTCGATAAAATCA
>Frequency_1_QualityScore_FFHHHHHJIGIIIJJJJJIJJJIIJJIJIJJ@BHGIIJJIIHGIJJJJGIGIIJJHJHHHHF_Mismatch_1_Sense_+_Library_PoolT
GCACTTTTAGTTGTAACTTGCTATTTTAGCGTTTGTTCTCGTTTAATATGACCGGAAATCCA
>Frequency_1_QualityScore_FFHHHHGIJJJJJJJJJJJJJJJJJIIJJJJJJGFHDHIIIIIFFGIIIIJ?FGGJIJJJGGHIJHHHHHEDFEFFFEEEDEEEDDDDEDEEDC_Mismatch_1_Sense_+_Library_PoolT
AAAGATATGATTTCCATTGGATTGGCATGCTATGTGTCTTATTGTATTTGGTTGGGAGGAGCTTTGCACTTTTAGTTGTAACTTGCTATTTTAG
>Frequency_1_QualityScore_FFHHBHHJGIJJJJJJIJJJJJHIIIIIJJJJJJJJIJJJJJJJJGIJJIJJJJJJIJJIIJJJIHHHFFDDEDDDDCCCDDDCDD_Mismatch_2_Sense_+_Library_PoolT
TTGGCAGGAGCTTTGCACTTTTAGTTGTAACTTGCTATTTTAGCGTTTGTTCTCTTTTAATATGACCGGAAATTCAAAAGCTGTGA
>Frequency_1_QualityScore_FDHHHHHJJJJJJIJJJJJJJJHJJJHIJJJJIJJJJJJJJIJIJJJJJJIJHHHHHHFFFFFFEEEEECEDDBDDDDEDDDDDDDDD_Mismatch_0_Sense_+_Library_PoolT
GTTGTAACTTGCTATTTTAGCGTTTGTTCTCGTTTAATATGACCGGAAATTCAAAAGCTGTGACATGATTGGTTAGATTTAGAGCGAT
>Frequency_1_QualityScore_D:CDDD?EDD3CF+33<:EFBEEDCE?EEE*:C<?DDDIFDDDDD@B6(7;C(=@CC@CACEI47773?=;A>AADDDDA@AD@A?8??8,5>A_Mismatch_1_Sense_+_Library_PoolT
TTGCCATTGGATTTGCATGCTATGTGTCTTATTGTATTTGGTTGGGAGGAGCTTTGCACTTTTAGTTGTAACTTGCTATTTTAGCGTTTGTTCT
>Frequency_1_QualityScore_2=DHFDFBCCCIHGGBFDFGB7CFBHI?F??FDBDFBDDFHGEA@;DGC@C@CHHFA:3;;?AAA>AA>CCD?;CDCDD3;<@@@DC>AAC@_Mismatch_1_Sense_+_Library_PoolT
AGAATGATATTGAAGGAAAAGAGGCAGAGAAAAAGCACAGGCGTTACTCAGCTTCTGGCCATATTCCTTACGTCTGTGTCGCTTTTCACTGG
>Frequency_1_QualityScore_FFHHHHHFIJJIJDFHGIJJJJIGJJJJJJJJJJJJJJJJJJJJJJJHHHHHEFFFFFFEEEEDDDDDDBDDDDDCDDDDDEDDDDDDC_Mismatch_1_Sense_+_Library_PoolT
CCGGAGGCCAGAGTCAGCCTGAGAATGAGAATCAGACTGCTGCTTCTAATCCAAATCAGAAGGCGGGGCTTCTCGATAAAATCAAAGAG
>Frequency_1_QualityScore_FFGHHGHIJJJJJJIJJIJJJJJJJJJJJHFDDECEDCDDDDDEDCDDDDDDDDDCCDDDDBDDDBDDDBDDCDDCCDDDCEDEEEDDDDB_Mismatch_1_Sense_+_Library_PoolT
GCTGCTTCTAATCCAAATCAGAAGGCGGGGCTTCTCGATAAAATCAAAGAGAAAATTCCCGGAGAACAAAATAAAGAATTATATTGAAGGA
>Frequency_1_QualityScore_FFHHFHHJJJJJJJJJJJGJJJIJJJJJJJJJHIJJJIIJJHHJJJJJJJJJJJJJGIJHHHHHFBDDDCCDECDDDDDCDDDDDDDDEDDDDC_Mismatch_1_Sense_+_Library_PoolT
GAGGAGCTTTGCACTTTTAGTTGTAACTTGCTATTTTAGCGTTTGTTCTCGTTTAATATGACCGGAAATTCAAAAGCTGTGACATGATTGGCTA
>Frequency_1_QualityScore_FFHHHHHJIHIIJGGHIJJJHJIIJJJIJJJJIJJJJIJJJJJIIJJJJJJJFHIGIIEHHHHFFFFFCDCEECDEDDDDBDD@CCCCCDDDCC_Mismatch_0_Sense_+_Library_PoolT
AACTCTGAGACTGAGACTGGTTATCCTAATGCAGCCCAGAAGGCATCGCTGGTCGATAAAATTAAAGGGATAATTCCCGGAGGTCAGACTGAGA
>Frequency_1_QualityScore_;D;++2CG@<A<ACGIB4+CAA2CA?G4:9?:DGI<*::?GG??F?89/7BFCF).)...>7A4?D/>;;@DC_Mismatch_0_Sense_+_Library_PoolT
AGGAGCTTTGCACTTTTAGTTGTAACTTGCTATTTTAGCGTTTGTTCTCGTTTAATATGACCGGAAATTCAAA
>Frequency_1_QualityScore_FFHGHHHGIIIEIGI>GAHEHHEHFFFFFCCCCCCACCDD8@@B_Mismatch_0_Sense_+_Library_PoolT
AGGCGGGGCTTCTCGATAAAATCAAAGAGAAAATTCCCGGAGAA
>Frequency_1_QualityScore_FDHB?FBGGIGIDIIIIB<:DGDGCHB?FFGGEHG;CD;@4=@CAACECEHFF<@=BEC1(5;A@B?9@>@AACCBC<?8:@59A()8<9@<8?_Mismatch_2_Sense_+_Library_PoolT
AAAAGAGGCAGAAAAAAAGCACAGGCGTTACTCAGCTTCTGGCCATATTCCTTACGTCTGTGTCGCTTTTCACTGGAGCATCGAAGGACGGTAA
>Frequency_1_QualityScore_B3CCDFD@FHIFB>EE@ECG>AGIDFFG8??;FEF)=C@9FHD@EHGEGHECF;?C;>BDC;@>@;;>5;@>>;>CCCCCC>C_Mismatch_0_Sense_+_Library_PoolT
GATAAAGTCAAAGGGGTGCTTCCCGGAGGCCAGAGTCAGCCTGAGAATGAGAATGAGACTGCTGCTTCTAATCCAAATCAGAA
>Frequency_1_QualityScore_FFHGHHHJJJJJJFIJEGHIIJJJIJGGIIHIIIGIIIJIIIIJIJJJJJJJIJIJJIGIJIHEFHFFFECDDDDDDDDDDDDDDDDDCCCCDD_Mismatch_1_Sense_+_Library_PoolT
AAGAGAAAATTCCTGGAGAACAAAATAAAGAATGATATTGAAGGAAAAGAGGCAGAGAAAAAGCACAGGCGTTACTCGGCTTCTGGCCATATTC
>Frequency_1_QualityScore_D62C?<D:2C<+C:C@+<<++@ED:8)00000BD@?B8*?_Mismatch_1_Sense_+_Library_PoolT
GATAAAATCAAAGAGAAAATTCCCGGAGTACAAAATAAAG
>Frequency_1_QualityScore_FFHFHHHJJJJIJIFIJJJJJIGIIIIJJJHIJJJJJJJJJJJJJEHHHIIJJJHHHHHFFFFCEEEDDDDDDDDDDDDDDDDDDDDDDDDBBD_Mismatch_2_Sense_+_Library_PoolT
GGGAAAAGAGGCAGAGAAAAAGCACAGGCGTTACTCAGCTTCTGGCCATATTCCTTACGTCTGTGTCGCTTTTCACTGGAGCATCGAAGGACGG
>Frequency_1_QualityScore_FFHHBFHGIGIIJJIJJJJJAHHIIHIIIJJIJIJJJJIIIGHIJGHIGFFGIIGHCCFGIIGI?EEHFBDFFCEEEECD_Mismatch_0_Sense_+_Library_PoolT
GGAGTAAAGATATGATTGCCATTGGATTGGCATGCTATGTGTCTTATTGTATTTGGTTGGGAGGAGCTTTGCACTTTTAG
>Frequency_1_QualityScore_DFDDFHHGIII@GIIIICGHIIIIIIIHIIGIGIIGHGIIEI6A?BB<@@@CDDBDDEDDDDDCCCDDDCCC>C@BDDBA_Mismatch_0_Sense_+_Library_PoolT
ATGAGAATGAGACTGCTGCTTCTAATCCAAATCAGAAGGCGGGGCTTCTCGATAAAATCAAAGAGAAAATTCCCGGAGAA
>Frequency_2_QualityScore_FFHHHGHJJJJJIJJIIJJJJJIIJJIJJJJJJJIJJJIIIIICCDDDDDDDDDDDDEDDDDDDCDDCD@BCDDBCBD@C_Mismatch_0_Sense_+_Library_PoolC
ATGAGAATGAGACTGCTGCTTCTAATCCAAATCAGAAGGCGGGGCTTCTCGATAAAATCAAAGAGAAAATTCCCGGAGAA
>Frequency_1_QualityScore_DDF?CAHHIIBDD@B;8C?DH>E=G?G@BHC@;DHIBG<<)8C48CF;77@;@;6?E?EBE;8;ABBC>CA_Mismatch_1_Sense_+_Library_PoolT
AAGAGGCAGAGAAAAAGCACAGGCGTTACTCGGCTTCTGGTCATATTCCTTACGTCTGTGTCGCTTTTCAC
>Frequency_1_QualityScore_DDDDH?FGGBH<FAE<FE@EDEGG9EFGIFCFE4BFFGHIEGIIIIIGDHCHIEHEGAHGGIGEBBBBBCCC@:A??CCDCC_Mismatch_0_Sense_+_Library_PoolT
GGAGGCCAGAGTCAGCCTGAGAATGAGAATGAGACTGCTGCTTCTAATCCAAATCAGAAGGCGGGGCTTCTCGATAAAATCA
>Frequency_1_QualityScore_FFHHHHHJJJJJJJJJJJJJJIJJJJJJJJJJJJJHIJIGJJJJJJJHIJJIJJJI_Mismatch_0_Sense_+_Library_PoolT
GTTCTCGTTTAATATGACCGGAAATTCAAAAGCTGTGACATGATTGGTTAGATTTA
>Frequency_1_QualityScore_D8:A4+,CAD4CC9+C9FC<+CEE6D6@?*0B2(0*?BDEDCB4BD)=8@88)6.@C=A7((;5=;AAA???(9(:<?</9-0<:><<285<AA_Mismatch_1_Sense_+_Library_PoolT
ATAAAATCAAAGAGAAAATTCCCGGAGAACAAAATAAAGAATGATATTGAAGGAAAAGAGGCAGAGAAAAAGAACAGGCGTTACTCGGCTTCTG
>Frequency_1_QualityScore_FFHHHHHIJJJGIJGIIIJJJIJJJJJJJJHIJIJJJJJJJJIJJJJJJJJHIJJHHHHHFFFFDECCFEDDDDDB@BDDDDEDDDDDDCD_Mismatch_1_Sense_+_Library_PoolT
ATTTGGTTGGGAGGAGCTTTGCACTTTTAGTTGTAACTTGCTATTTTAGCGTTTGTTCTCGTTTAATATGACCGGAAATTCAAAAGCTGTA
>Frequency_1_QualityScore_FFHHHHHHIHHJJIJJJHIJGJJJHIJJJIIJIIJJIJJJJJJJJJJJIIJHIJIJIJJJIJJJJJHFHDEFDBCEEEDDDDD_Mismatch_0_Sense_+_Library_PoolT
TGCTATGTGTCTTATTGTATTTGGTTGGGAGGAGCTTTGCACTTTTAGTTGTAACTTGCTATTTTAGCGTTTGTTCTCGTTTA
>Frequency_1_QualityScore_2=A<D<AFAAF:II@C<FHBCF++AF+1:CG?C?)0@(.-\5@AAC7=77?;B_Mismatch_1_Sense_+_Library_PoolT
ACTGGTTATCCTAATGCAGCTCAGAAGGCAGCGCTGGCGGATAAAGTCAAAGG
>Frequency_1_QualityScore_D7FDFFAA@F@:C,AA3<AEA3?E6;CFF@B900/BFF?B=CFB.=C.=@@C>>.=@AE@==CF895>;@@B:>75(59A>AB>;A@?BBB.>B_Mismatch_1_Sense_+_Library_PoolT
ATGTGTCTTATTGAATTTGGTTGGGAGGAGCTTTGCACTTTTAGTTGTAACTTGCTATTTTAGCGTTTGTTCTCGTTTAATATGACCGGAAATT
>Frequency_1_QualityScore_FFHHHHHJJJJJJIJJJJJJJJJJJJJIJGHIIJJJJJJJJIJJJJJJJJHIJJIJJIJHHHFFFFFFFDECDDD_Mismatch_0_Sense_+_Library_PoolT
TTTGGTTGGGAGGAGCTTTGCACTTTTAGTTGTAACTTGCTATTTTAGCGTTTGTTCTCGTTTAATATGACCGGA
>Frequency_1_QualityScore_DEHFDFHGHJGHFJIJJCGCF@GHGGIHIGHIJJDAFGGIFFEGI6@AHIGI_Mismatch_1_Sense_+_Library_PoolT
TTGTAACTTGCTATTTTAGCGTTTGTTCTCGTTTAATATGACCGGAAATCCA
>Frequency_1_QualityScore_FFHHHHHJJJJJJJJJJJJJJJJJJHIJIJJJJJJJJJJJJJJJIIFHIJIJJIJJJJJIGFGHHEHFFDDBDDDDD_Mismatch_1_Sense_+_Library_PoolT
TTTGGGAGGAGCTTTGCACTTTTAGTTGTAACTTGCTATTTTAGCGTTTGTTCTCGTTTAATATGACCGGAAATTCA
>Frequency_1_QualityScore_FFHHHGHIJJJGGHHCEHFHGHJJJIIIHIGHEGCEHIIJIIJJGCDHGGHGJGIIIJ<_Mismatch_0_Sense_+_Library_PoolT
TTTGCACTTTTAGTTGTAACTTGCTATTTTAGCGTTTGTTCTCGTTTAATATGACCGGA
>Frequency_1_QualityScore_D?83?@D:@FG9DABDFFF8<B@BFF4)=D>E9=?C77A<<?65;(;?9>(:(:>9@:>3>>@4>4>(23><(0&2(28?<_Mismatch_2_Sense_+_Library_PoolT
AGGCGGGACTTCTCGATAAAATCAAAGAGAAAATTCCCGGAGAACAAAATAAAGAATGATATTGAAGGAAAAAAGGCAGAG
>Frequency_1_QualityScore_FFHHGHFIJJJJJJJIIJJJJJJJJJJJJJIJJJIJBHIJJJJJDDDDCDDDCCBBCCDCCDCDDDDDCDD@CCDBDBD>B_Mismatch_0_Sense_+_Library_PoolT
AATGAGAATGAGACTGCTGCTTCTAATCCAAATCAGAAGGCGGGGCTTCTCGATAAAATCAAAGAGAAAATTCCCGGAGAA
>Frequency_1_QualityScore_FFFHHHFIFHIJJJJJJJJIJJJJHIIJJJJJIIJJJIJIIIJIIFHIJIIIIFGIIHGGCHEGIGGHE?EEFFFFEEEEEECD@CDCDEDEED_Mismatch_1_Sense_+_Library_PoolT
TGTAGGAGTAAAGATATGATTGCCATTGGATTGGCATGCTATGTGTCTTATTGTATTTGGTTGGGAGGAGCTTTGCACTTTTAGTTGTAACTTT
>Frequency_1_QualityScore_FFHHHHGJIIJJJHIIJJJJJJJJHIIJJJJJJJJJJIJJJJJJJGHIIJIJJIIJJHHHHHFFFFFDDECDDDDD@CCCDDDDDDDDDDDDDD_Mismatch_0_Sense_+_Library_PoolT
AGACTGAGACTGGTTATCCTAATGCAGCCCAGAAGGCATCGCTGGTCGATAAAATTAAAGGGATAATTCCCGGAGGTCAGACTGAGACTGAGGC
>Frequency_1_QualityScore_FFHHHHHJJJJJJJJJJJJJJJJJJJGIJJJJJIJJJJJJJJGIJJGIIGIJJFHIIJJJJIJJJHHHHHFFFFEEDCEDDDDDD?CBADEDCC_Mismatch_2_Sense_+_Library_PoolT
GGGACTCAGGCTGCTCATTCGGATCCAAATCAGAACTCTGAGACTGAGACTGGTTATCCTAATGCAGCCCAGAAGGCATCGCTGGTGGATAAAG
>Frequency_1_QualityScore_FFHHHHFIJJIII;CCD+A<C2AFHGGIGGHGIIJJII)?DDHHGIJJEGGIJGGIIJIIII)7AHFEHDFFFFFFEEEEDBBDDDDCEDDBBB_Mismatch_2_Sense_+_Library_PoolT
ATTGGATTGGCATGCTAGGTGTCTTATTGTATTTGGTTGGGAGGAGCTTTGCACTTTTAGTTTTAACTTGCTATTTTAGCGTTTGTTCTCGTTT
>Frequency_1_QualityScore_FFBFHHHGIJJIICEGGJCHH<CCAHICHIIFBFHFDC:BDEHFHI=G=BFEHEGEGHII;DDHHEEHGHHCBDCEFFC>CED;@@BACCDCDB_Mismatch_1_Sense_+_Library_PoolT
CCATTGGATTGGCATGCTATGTGTCTTATTGTATTTGGTTGGGAGGAGCTTTTCACTTTTAGTTGTAACTTGCTATTTTAGCGTTTGTTCTCGT
>Frequency_1_QualityScore_A;DFDD?<GF=FF9:3<EAFGFGIFEFFEII<<GDG>DDF>D?FFFFIGFCE@BF>AFFFEEIFEFDDEEC?E>BDDB:>.;?@B?>=@B:9<<_Mismatch_0_Sense_+_Library_PoolT
GAGACTGAGGCTCAGACAGCTCATTCTAGTCCAAATCAGAAGCCTGACACTCAGACTGGTTATCCTAATGCAGCTCAGAAGGCAGCGCTGGTGG
>Frequency_1_QualityScore_BDDA?FDIEDFGGGCHDCFHIIIA;EEGHGIE;B;DF<FA@DGGDFEGGDD@4=CGIIDCEE?CDFCDFBBECE_Mismatch_1_Sense_+_Library_PoolT
TTGTAACTTGCTATTTTAGCGTTTGTTCTCGTTTAATATGACCGGAAATTCAAAAGCTGTGACATGATTGGCTA
>Frequency_1_QualityScore_FFHGHHFHIHGGIIIHJIIHHHIJJJFHIJJIJIJJIJJJJJIJIJJIJJFHIHJIIJJJJJIIIIJIHCA=DEDACCDEDDBDD_Mismatch_0_Sense_+_Library_PoolT
CATGCTATGTGTCTTATTGTATTTGGTTGGGAGGAGCTTTGCACTTTTAGTTGTAACTTGCTATTTTAGCGTTTGTTCTCGTTTA
>Frequency_1_QualityScore_FDFGHHFGEIIGIIHG3<FHICHHBHI>DEHIHJEHIHIJJJIIJJJJJJJJJIJJJIIJBEHFFFFF_Mismatch_1_Sense_+_Library_PoolT
AGCTTTGCACTTTTAGTTGTAACTTGCTATTTTAGCGTTTGTTCTCGTTTAATATGACCGGAAATCCA
>Frequency_1_QualityScore_FFHHHHHJJIJIIJJJJJJJJJJIJJJJJJJJFHIJHGJJJJIJJJJJJJJHIJIJGIHHHHHFFFFFECEDD_Mismatch_1_Sense_+_Library_PoolT
TGCACTTTTAGTTGTAACTTGCTATTTTAGCGTTTGTTCTCGTTTAATATGACCGGAAATTCAAAAGCTGCGA
>Frequency_1_QualityScore_BBHHDDHE:CECHECDEGHBE>FHDGGDH?:?GH<9DFB?9?BEEEH@B:A1A@6=.=AE5;??_Mismatch_0_Sense_+_Library_PoolT
TTTGGTTGGGAGGAGCTTTGCACTTTTAGTTGTAACTTGCTATTTTAGCGTTTGTTCTCGTTTA
>Frequency_1_QualityScore_DFHHHHHJJJJJJIJJJJJJJIJIJJCHIIIJJJJJJJJJJIJJBHIJHGJJJJIHHHGHFFFFDFFE_Mismatch_1_Sense_+_Library_PoolT
TGGGAGGAGCTTTGCACTTTTAGTTGTAACTTGCTATTTTAGCGTTTGTTCTCGTTTAATATGACCAG
>Frequency_1_QualityScore_DDDDHGHEHIIEIGHEEGIIIJIIHIGGHBHDIGHEHEGGIIJFGGGGEIIJHIJJIJE:=EFFDFDDDA>>@_Mismatch_1_Sense_+_Library_PoolT
TTGCACTTTTAGTTGTAACTTGCTATTTTAGCGTTTGTTCTCGTTTAATATGACCGGAAATTCAAAAGCTGTA
>Frequency_1_QualityScore_FFHHHHHJIJIJJJJJIJJJJJJJJJJJHII_Mismatch_0_Sense_+_Library_PoolT
TTTAATATGACCGGAAATTCAAAAGCTGTGA
>Frequency_1_QualityScore_FFHHHHHJJJJJJJIJJJJJJJJJJJJJIIJJJJJJJJJJIHIIJHGIIJJHHIJJHHGFFFFFDDADDCDDDDADDDDDDD9@BDDDDDDDDD_Mismatch_2_Sense_+_Library_PoolT
GGATAAAATCAAAGAGAAAATTCCCGGAGAACAAAATAAAGAATGATATTGAAGGAAAAGAGGCAGAGAAAAAGCACAGGCGTTACTCAGCTTC
>Frequency_1_QualityScore_)@DCD<C<CE?C:CCGGH_Mismatch_0_Sense_+_Library_PoolT
AATATGACCGGAAATTCA
>Frequency_1_QualityScore_FFHHHHHIHJJHIJJJHIJEHIJJJJJJJJJJJIJIIJIIJJJJJJJJJJJJJJJJHIJHHHHGGFEFDDEEEFECCDDDDDBCCDDDDDDDDD_Mismatch_2_Sense_+_Library_PoolT
ATTGTAGTTGGTTGGGAGGAGCTTTGCACTTTTAGTTGTAACTTGCTATTTTAGCGTTTGTTCTCGTTTAATATGACCGGAAATTCAAAAGCTA
>Frequency_1_QualityScore_FFHGHHHJJJJJJJJJJJJJJIJJJGIJJIIJJJJJJJJJJJJJIJIJJJJJJJJHHHHHFFFDFDE_Mismatch_1_Sense_+_Library_PoolT
TTAGTTGTAACTTGCTATTTTAGCGTTTGTTCTCGTTTAATATGACCGGAAATTCAAAAGCTGTGAA
>Frequency_1_QualityScore_FFHHHHHJJJJJJIIJJJFHHIJIIJJIJJJJJJJJIIJJJIJJJJJCHIHHIGIIGGEEFHFDFEFDDCEEADDDDDBDD@CCCDDDDACCCC_Mismatch_0_Sense_+_Library_PoolT
CTCTGAGACTGAGACTGGTTATCCTAATGCAGCCCAGAAGGCATCGCTGGTCGATAAAATTAAAGGGATAATTCCCGGAGGTCAGACTGAGACT
>Frequency_1_QualityScore_:B:==:2A<@8:C1+21:EB19C9CBD@99:?:09??DEDD@D@BD>4B<A5CAD..===?C=;??>D@>;;63\,3;>>:5>A5(89A_Mismatch_2_Sense_+_Library_PoolT
ATTTGGTTGGGAGGAGCTTTGCACTTTTAGTTGTAACTTGCTATTTTAGCGTTTGTTCTCGTTTAATATGACCGGAAATTCAAAAGCAA
>Frequency_1_QualityScore_FFHGHHHJJJIJ<JHHHIJJJJJIIHIJJJIJJJJGJJJIJIJIIJJJJJJJIJJIJIJIJIJJHHHHHFHFFDEABDDDDDEDDB@BBDCECD_Mismatch_2_Sense_+_Library_PoolT
TTGGCATGCTATATGTCTTATTGTAGTTGGTTGGGAGGAGCTTTGCACTTTTAGTTGTAACTTGCTATTTTAGCGTTTGTTCTCGTTTAATATG
>Frequency_1_QualityScore_FFHHHHHJJGIIIJJHJJJHHHHIJJFHIJJJJIGIJJJJIJJJJJJJJJFHIIIJJIJJIJIJJJIHHGHDFDDAEEDDD=BBDD_Mismatch_2_Sense_+_Library_PoolT
CATGCTATGTGTCTTATTGTAGTTGGTTGGGAGGAGCTTTGCACTTTTAGTTGTAACTTGCTATTTTAGCGTTTGTTCTCGTTTAG
>Frequency_1_QualityScore_FFGHDGHIIIIIG3CBDGIIEHHFHCHHHHGGIFDGHIIIFFHIGFHI@FEEGHIIIIIIIIHIIHHHEEEHFFFFFDFEEECA@9?@BBDDED_Mismatch_1_Sense_+_Library_PoolT
TGCCATTGGATTGACATGCTATGTGTCTTATTGTATTTGGTTGGGAGGAGCTTTGCACTTTTAGTTGTAACTTGCTATTTTAGCGTTTGTTCTC
>Frequency_1_QualityScore_FFHHHGHJJJHIJJJJJJJJJIIJJJJJJIJJJJJJJJJJJJIIJIJIJJJJJHHHHHFFFFFEEEEEDDDDDBDDDDDDDDDDDDDDDDDDDD_Mismatch_0_Sense_+_Library_PoolT
CTGAGACTGGTTATCCTAATGCAGCCCAGAAGGCATCGCTGGTCGATAAAATTAAAGGGATAATTCCCGGAGGTCAGACTGAGACTGAGGCTCA
>Frequency_1_QualityScore_DDDHHFFIGIGEG<FIJIGIBGEGEHGFGIIIHIIIIEGGG>GGEGIIHGCE_Mismatch_1_Sense_+_Library_PoolT
GTTGTAACTTGCTATTTTAGCGTTTGTTCTCGTTTAATATGACCGGAAATAC
>Frequency_1_QualityScore_FFHHHHHIJJCGFHHIFHHHIJJIIJIJJJJJJJIJJJJIIJJJJIIIJJJIJHIFHIJIIJIGIJJJGEHHGGFBDDABBDDDDDEDDDDDDD_Mismatch_2_Sense_+_Library_PoolT
GAATAGTAGGTGTAGGAGTAAAGATATGATTGCCATTGGATTGGCATGCTATGTGTCTTATTGTATTTGGTTGGGAGGAGCTTTGCACTTTTAG
>Frequency_1_QualityScore_FFHHHHHIJIGIHHJJJHJJJ,AGHIIGIJJGGIIJJJ*9BGIJGFGHHHIJJGIJIJIJJI)@GHGHHHDDDCADEDDDBDACDCDCCCD@@D_Mismatch_2_Sense_+_Library_PoolT
GCTATGTGTCTTATTGTATTTGGTTGGGAGGAGCTTTGGACTTTTAGTTGTAACTTGCTATTGTAGCGTTTGTTCTCGTTTAATATGACCGGAA
>Frequency_1_QualityScore_FFHHHHHJGIJJJJJJJJIJJEHIGIJJJJJJJJJJJJJIIJJIJIJJJGIH=EDFFFFECCEEECDDDDDDDDDDDDDCDCDEEEEDDDCDDD_Mismatch_1_Sense_+_Library_PoolT
CAGCCCAGAAGGCATCGCTGGTGGATAAAATTAAAGGGATAATTCCCGGAGGTCAGACTGAGACTGAGGCTCAGACAGCTCATTCTAGTCCAAA
>Frequency_1_QualityScore_DBFDB<CBA?FFFHGCHCHHGHCEDA:C8?)::9?B:?D89BDG?D<FAG\\-.777_Mismatch_1_Sense_+_Library_PoolT
TTTAGTTGTAACTTGCTATTTTAGCGTTTGTTCTCGTTTAATATGACCGGAAATCCA
>Frequency_1_QualityScore_DFGHHFHIGIIJJJJJJGIJJJGIIGFIIIGHGIJJHIJGIJJJIGIFIGGHJJIHH_Mismatch_1_Sense_+_Library_PoolC
TTTAGTTGTAACTTGCTATTTTAGCGTTTGTTCTCGTTTAATATGACCGGAAATCCA
>Frequency_1_QualityScore_FFHHHHHJJJJJJJJHIJJHJJJJJIJJJJJJJIJJJJIJJJIJJJJJJJIIGEHI_Mismatch_0_Sense_+_Library_PoolT
CTTGCTATTTTAGCGTTTGTTCTCGTTTAATATGACCGGAAATTCAAAAGCTGTGA
>Frequency_1_QualityScore_FFHGHFFIJJJIEIGHIJFFHIGJJHIJJJJJJEHIIJIJJIBDHIJIJEHIF=AH_Mismatch_0_Sense_+_Library_PoolC
CTTGCTATTTTAGCGTTTGTTCTCGTTTAATATGACCGGAAATTCAAAAGCTGTGA
>Frequency_1_QualityScore_FFDFFFFGICGGIGIJIJIGIJJFEEGH6DHGGGFGHJEG;CDEEEF@HDFFFFFCA==ACCDDDC<@C>ACDEEDACCCDDDCDDACC>?C8C_Mismatch_1_Sense_+_Library_PoolT
CATCGCTGGTCGATAAAATTAAAGGGATGATTCCCGGAGGTCAGACTGAGACTGAGGCTCAGACAGCTCATTCTAGTCCAAATCAGAAGCCTGA
>Frequency_1_QualityScore_BDBHD8<CFAB9FHEFCFHE?A29AF<F<4?ECFGHE:B6@<@6?(7B=B8C@;CHC@EE@H@:==7?A;AC;;?CCE<3@A;@B?B<CCCB??_Mismatch_1_Sense_+_Library_PoolT
GATTGGATTGGCATGCTATGTGTCTTATTGTATTTGGTTGGGAGGAGCTTTGCACTTTTAGTTGTAACTTGCTATTTTAGCGTTTGTTCTCGTT
>Frequency_1_QualityScore_FDHHHFAD@@@FCHHEGHGIIII4CHI4:?GGEG?FH8<FCAFBFCFHGIHIEG=CFG@7;=DHHHGHHE@;?@D;>@ABB_Mismatch_0_Sense_+_Library_PoolT
TGGATTGGCATGCTATGTGTCTTATTGTATTTGGTTGGGAGGAGCTTTGCACTTTTAGTTGTAACTTGCTATTTTAGCGTT
>Frequency_1_QualityScore_EFHHHHHJJJJJIIJJJIJJGJIHIIIJIIJHIHIIIGHJJGGIIJIJFHHJJFHJDHGIJJIJJJHHHEHFFFFFFEEEEEEEEEDEEDDDDB_Mismatch_1_Sense_+_Library_PoolT
GATATGATTGCCATTGGATTGGCATGCTATGTGTCTTATTGTATTTGGTTGGGAGGAGCTTTGCACCTTTAGTTGTAACTTGCTATTTTAGCGT
>Frequency_1_QualityScore_FFHHGHHJJIJIJIJJGJIGIGJJIIFGHEDHHIGIIIIJJJJJJJJJBEHIJJJIJ_Mismatch_0_Sense_+_Library_PoolT
TTTAGTTGTAACTTGCTATTTTAGCGTTTGTTCTCGTTTAATATGACCGGAAATTCA
>Frequency_1_QualityScore_F@FHHHHJIJJJJIJJIJJJJJJJGIJJJJJJHHIIJJJJJJJJIJIIJJIIJEHHFEFFFFDCDDDDDDFEDDDDDDDDDDDDE_Mismatch_0_Sense_+_Library_PoolT
GTATTTGGTTGGGAGGAGCTTTGCACTTTTAGTTGTAACTTGCTATTTTAGCGTTTGTTCTCGTTTAATATGACCGGAAATTCAA
>Frequency_1_QualityScore_FFHHHHHJIJJJIJJJIJIIJJJJJJJIJJJIIGFGIJJJJJJIJIJHIJJHHGIIJJIHHHHHFFFCECDEEDDDDDDDDDBDDDECDEEEED_Mismatch_2_Sense_+_Library_PoolT
AGAGAAAAAGCATAGGCGTTACTCAGCTTCTGGCCATATTCCTTACGTCTGTGTCGCTTTTCACTGGAGCATCGAAGGACGGTAACTATTATAG
>Frequency_1_QualityScore_AA?)@@)AE3AED@EI<D<D>C?BBDDB?BDABD<?B;=CDCD1@=@A@;AD;=A@(5,9???AA1=<??=A>>(29AA>A>BA:A_Mismatch_2_Sense_+_Library_PoolT
CCGGAGGACAAAATAAAGAATGATATTGAAGGAAAAGAGGCAGAGAAAAAGCACAGGCGTTACTCGGCTTCTGGCCATATTTCTTA
>Frequency_1_QualityScore_FFHDDHHIIJHIJJJIJJIJJJJJJJIJJJJJIJHIJIIIJJJJJJJJIJJIHIJHIHHHHFFFFFDDDDDEFEDDDDBDDDDDDCCDCCDDDD_Mismatch_1_Sense_+_Library_PoolT
TTGTAGTTGGTTGGGAGGAGCTTTGCACTTTTAGTTGTAACTTGCTATTTTAGCGTTTGTTCTCGTTTAATATGACCGGAAATTCAAAAGCTGT
>Frequency_1_QualityScore_FBHFFFDG+?CFHIIICBHEGFECCFHGEHICEHGIICHGGIIH>;DGHAGBFFGHI4@GHCGEHIIG==AB<??A??B?ACCCECCC@@CCAA_Mismatch_1_Sense_+_Library_PoolT
ATAGTAGGGGTAGGAGTAAAGATATGATTGCCATTGGATTGGCATGCTATGTGTCTTATTGTATTTGGTTGGGAGGAGCTTTGCACTTTTAGTT
>Frequency_1_QualityScore_DFHHHHHIJJJGIJEHHIJJJJGIJJJIHIHIJJJJJJJJJJIJJJJIJJJFHIJHHHHHFFFFDECEFEEDDDDDD@CDDCCCCCBDDCDCDD_Mismatch_2_Sense_+_Library_PoolT
ATTTAGTTGGGAGGAGCTTTGCACTTTTAGTTGTAACTTGCTATTTTAGCGTTTGTTCTCGTTTAATATGACCGGAAATTCAAAAGCTGTGAAA
>Frequency_1_QualityScore_FFHGHHDGEFGGHIIGGHGHHJIIJJJGEGHIIIIJIJJJHEHIGEGGIJIJIGJIHEEEEACEDBBCC>CCEDDCDDDDC?CDACDCD_Mismatch_0_Sense_+_Library_PoolT
CACTTTTAGTTGTAACTTGCTATTTTAGCGTTTGTTCTCGTTTAATATGACCGGAAATTCAAAAGCTGTGACATGATTGGTTAGATTTA
>Frequency_1_QualityScore_FBDFHHGGGCDGCCIHIIIGE9@HGGCBDG:CGI>9:BFGHIIIIHDHEDGH@AE@BDAC)7AEC;@@7>C@;;A>>>@A(=ABACCCA_Mismatch_0_Sense_+_Library_PoolC
CACTTTTAGTTGTAACTTGCTATTTTAGCGTTTGTTCTCGTTTAATATGACCGGAAATTCAAAAGCTGTGACATGATTGGTTAGATTTA
>Frequency_1_QualityScore_FFGHBHHJEGHIJJJJJJJJJJIJJJJJFIIJJJIGIJJIJJFEHGIGIJJIII@CHFHHHDF_Mismatch_0_Sense_+_Library_PoolT
AGCGTTTGTTCTCGTTTAATATGACCGGAAATTCAAAAGCTGTGACATGATTGGTTAGATTTA
>Frequency_1_QualityScore_DDFFB?AEGBGIIICHIGIIGHGGGH:FBBBG@BGH@BF9?DD@BFFGF@CHE;C?CE3?ACEE@?@DCCCCCCC>;?CBC?CAC:>>CC:@>A_Mismatch_0_Sense_+_Library_PoolT
GATAAAATTAAAGGGATAATTCCCGGAGGTCAGACTGAGACTGAGGCTCAGACAGCTCATTCTAGTCCAAATCAGAAGCCTGACACTCAGACTG
>Frequency_1_QualityScore_FFHHHHGJIJJJJJJFIIIFGDFGIHJJIIIJIJDFHIIJJIJEIGGIIJJJB?DFFFEEDBBBBDDDDDD>CDDDDCDCC>CDCCDCDDDCCC_Mismatch_2_Sense_+_Library_PoolT
GATAATCCTAATGCAGCTCAGAAGGCAGCGCTGGTGGATAAAGTCAAAGGGGTGCTTCCCGGAGGCCAGAGTCAGCCTGAGAATGAGAATGAGA
>Frequency_1_QualityScore_@18DD>?:CAEEE?E1CE_Mismatch_0_Sense_+_Library_PoolT
GAGAAAAAGCACAGGCGT
>Frequency_1_QualityScore_FFHHFFHIIJIIHHIJJJJJJJJJJIIJJJJJJJJJJJJIJIIJJIJHIHGHIGJJJIIIJJIJFHGIJGGGFFFEEEEEEDDDDDDDCCDCDE_Mismatch_1_Sense_+_Library_PoolT
GAGGTGTAGGAGTAAAGATATGATTGCCATTGGATTGGCATGCTATGTGTCTTATTGTATTTGGTTGGGAGGAGCTTTGCACTTTTAGTTGTAA
>Frequency_1_QualityScore_FFHHHHHJJJJHJJJIIJJJIIIJIJGHIJJJJJJJIJJJJJIJJJJJJJFHIJJIJJJIJIJIIHHHHHHBDFFEEEEEDDDDDDDEFEDDDD_Mismatch_1_Sense_+_Library_PoolT
CATGCTATGTGTCTTATTGTATTTGGTTGGGAGGAGCTTTGCACTTTTAGTTGTAACTTGCTATTTTATCGTTTGTTCTCGTTTAATATGACCG
>Frequency_1_QualityScore_DDAC?DDBEA?3:A+3A<F@<?FHHEA<@EFFGE>CF**0909B@D9?DGFG</B*/9B*)//B88C2;/8@1\(5(?@@AC3;(;5@A=5>::_Mismatch_1_Sense_+_Library_PoolT
AGTAGGTGTAGGAGTAAAGATATGATTGCCATTGGATTTGCATGCTATGTGTCTTATTGTATTTGGTTGGGAGGAGCTTTGCACTTTTAGTTGT
>Frequency_1_QualityScore_DDHFHHFIBGIHIABAFGAEEADGHHEEEECCCCCCCCCCCCCCCCCA9CCCCC7<B@BB_Mismatch_0_Sense_+_Library_PoolT
TCTAATCCAAATCAGAAGGCGGGGCTTCTCGATAAAATCAAAGAGAAAATTCCCGGAGAA
>Frequency_1_QualityScore_FFHHHHGJIHIJJJJJJIJJIJJFIIIJJJJIJJJJJJJJJJJIJIJIGIIJJIIJJHHHHFFFFFEEECEDDDD@ACCDDDDDDDDDCCCCDD_Mismatch_0_Sense_+_Library_PoolT
TCCCGGAGGTCAGACTGAGACTGAGGCTCAGACAGCTCATTCTAGTCCAAATCAGAAGCCTGACACTCAGACTGGTTATCCTAATGCAGCTCAG
>Frequency_1_QualityScore_FFHHHHHIEIIJI,AFEHCH?HIIJFHHBDDDBCCDEEDCCDDDCDDDDDDD@@CDDDD@<CCC<A@@@CCCBCCDDDEEEDDDC??CCCBCB7_Mismatch_1_Sense_+_Library_PoolT
TTCTAATCCAAATTAGAAGGCGGGGCTTCTCGATAAAATCAAAGAGAAAATTCCCGGAGAACAAAATAAAGAATGATATTGAAGGAAAAGAGGC
>Frequency_1_QualityScore_==:D?<<<E;<E<3<FF?1FC1)0:D@9F<0BBG<9B980//??.B=.=FG;F=@@7@@7)7=C?73?B_Mismatch_1_Sense_+_Library_PoolT
TTCACTGGAGCATCGAAGGACGGTAACTATTATAGTAGGTGTAGGAGTAAAGATATGATTGCCATTGAA
>Frequency_1_QualityScore_FFHHHHHJJIJJJJJJJJJJDHIJCGGJJJJJIIJJIJJJHHHIJJIJGIIJHHIJJJJIIHHHHHHFFFFFFEEEDEEDDEDEDCCCDDDEDE_Mismatch_2_Sense_+_Library_PoolT
CTTCACTGGAGCATCGAAGGACGGTAACTATTATAGTAGGTGTAGGAGTAAAGATATGATTGCCATTGAATTGGCATGCTATGTGTCTTATTGT
>Frequency_1_QualityScore_FFHHHHHJJJIJIJJJIJJJJJJJIJJJJJJJJCFHIGIJJJJJJJIIJJJIJJJHHHFFFFFEEEECDCDDDDDCDDDDDDDBDDDCDEDEDD_Mismatch_2_Sense_+_Library_PoolT
AGATAAAAAGCACAGGCGTTACTCAGCTTCTGGCCATATTCCTTACGTCTGTGTCGCTTTTCACTGGAGCATCGAAGGACGGTAACTATTATAG
>Frequency_1_QualityScore_BDF<FHDHBGAEHGEGI9FHIIFIIGGGEGFG@DB@*?9CFGBDEGG?BDHGI?D=@GBGG@D(@=ACA??CDDE>CACAAC_Mismatch_1_Sense_+_Library_PoolT
GTAAAGATATGATTGCCATTGGATTGGCATGCTATGTGTCTTATTGTATTTGGTTGGGAGGAGCTTTGCACTTTTAGTTGCA
>Frequency_1_QualityScore_FFCFHHHJJIIJJJIIJGIJJJJJJIJJJJJJJIJJJJIJJJJJJIIJJJJJIJHIIHHFHHHFFFDDECEFEEDDDDDDDDDDDEDDDDDDCC_Mismatch_1_Sense_+_Library_PoolT
AGTATTTGGTTGGGAGGAGCTTTGCACTTTTAGTTGTAACTTGCTATTTTAGCGTTTGTTCTCGTTTAATATGACCGGAAATTCAAAAGCTGTG
>Frequency_1_QualityScore_FDHHHHHJJJJJJJJJJJJJJIIJJIJJJJJJJJJIJJJJJJIJIJIJJJJJJJIIJHHHHG_Mismatch_2_Sense_+_Library_PoolT
GTTGTAACTTGCTATTTTAGCGTTTGTTCTCGTTTAATATGACCGGAAATTCAAAAGCTGCA
>Frequency_1_QualityScore_FDHHGHHJJJGHHJIJJIGHEIIDIIIGHFHGIIJJEIIEHHFEHCGHIHHHEHHFFFFFEDEEEDEDDCDDDDDCCCDDDDDD<BBCCDB>>B_Mismatch_1_Sense_+_Library_PoolT
GTCAAAGGGGTGCTTCCCGGAGGCCAGAGTCAGCCTGAGAATGAGAATGAGACTGCTGCTTCTAATCCAAATCAGAAGGCGGGGCTTCTCGACA
>Frequency_1_QualityScore_FFGHHHHJJJJJJJJJJJJJJHIHIIIJIIJJIGGHJFHGIIJIIJJJIJJIIEHJJIJHHHEFBDBDBABCDDCDCDECCDDCCCACCDDA9?_Mismatch_2_Sense_+_Library_PoolT
GGCGTTACTCAGCTTCTGGCCATATTCATTACGTCTGTGTCGCTTTTCACTGGAGCATCGAAGGACGGTAACTATTATAGTAGGTGTAGGAGTA
>Frequency_1_QualityScore_DDFA?DFFFEGEFEHB,,@?@GEEFFFGIBFIC=FF<<BBF@?@A\55CD@EIEEFEFEEEDD7.?B;;@A(>;>;;>>;>BBA@BA_Mismatch_2_Sense_+_Library_PoolT
ATTCCTTACGTCTGTGTCGCTTTTCACTGGAGCATCTAAGGACGGCAACTATTATAGTAGGTGTAGGAGTAAAGATATGATTGCCAT
>Frequency_1_QualityScore_FFHHHHHJJJIJIJJJHIEHIIJFHGJJJJJJJJJJJJJJJJJGJJJJJJJJJJJGIJFHGHHFFFFFFCEDDDDCDFEDDDDBDD@DDDDDDD_Mismatch_2_Sense_+_Library_PoolT
CGGAACTCTGAGACTGAGACTGGTTATCCTAATGCAGCCCAGAAGGCATCGCTGGTGGATAAAATTAAAGGGATAATTCCCGGAGGTCAGACTG
>Frequency_1_QualityScore_DFFFFFFGEGHGHIJBFHIJJGEHIIIGIIGIGJIHGFHIJGADGGIIIIIJEAHGAEEHH=?DDEFDE_Mismatch_2_Sense_+_Library_PoolT
CTATTTTAGCGTTTGTTCTCGTTTAATATGACCGGAAATTCAAAAGCTGTGACATGATTGGTTAGATGA
>Frequency_1_QualityScore_<<<CFA4EBF+2?3A?A?B4?EEF)C9;::DBFF)(??DBD>B=3=AAC@A=7;=269?9;;@DAB@>>>A;5@:AB(>A_Mismatch_2_Sense_+_Library_PoolT
CAGCTTCTGGACATATTCCTTACGTCTGTGTCGCTTTTCACTGGAGCATCGAAGGACGGTAACTATTATAGTAGGTGTAG
>Frequency_1_QualityScore_FFHHHHHJJJJJJJJJJJJIJJJIJIFIFHIHIJJJJJJJJJJIJJAEHHHHFFFDDDDDDDDDDCADDCCDDDD_Mismatch_0_Sense_+_Library_PoolT
CCTAATGCAGCTCAGAAGGCAGCGCTGGTGGATAAAGTCAAAGGGGTGCTTCCCGGAGGCCAGAGTCAGCCTGAG
>Frequency_1_QualityScore_FFHFHHHIJJJJJGHIHHIFHIJJJJJJJJJJJIIJJIJJIJJJJCHIGHJJJJIIHHFFFED?ACEEECDDDDDDDDDDDDDDDDBDDDDDCD_Mismatch_1_Sense_+_Library_PoolT
AATAAAGAATGATATTGAAGGAAAAGATGCAGAGAAAAAGCACAGGCGTTACTCGGCTTCTGGCCATATTCCTTACGTCTGTGTCGCTTTTCAC
>Frequency_1_QualityScore_DD:DDD?CAE@+1?;)?D;D@ADDIDD>DEA4DDADDBC=8=@==@AEEA:=A47?>=?>@9?_Mismatch_1_Sense_+_Library_PoolT
GGAGGCCAGAGGCAGCCTGAGAATGAGAATGAGACTGCTGCTTCTAATCCAAATCAGAAGGCG
>Frequency_1_QualityScore_FDHHFHHIJJGGIJJJJIHGHIFGIIIIIHGIGGGDHGGHGGDAHHI@@?EC>EEFFFDFEEEEECEDD_Mismatch_0_Sense_+_Library_PoolT
GTCAAAGGGGTGCTTCCCGGAGGCCAGAGTCAGCCTGAGAATGAGAATGAGACTGCTGCTTCTAATCCA
>Frequency_1_QualityScore_DADBBDHBG>CF>+:;FCCD=AAC;EB9?D?D3?B@FGG>GFGGIEF@;1-=3)7).;?BCB>;C@A6;,5;;55;>6<=9@@CCC@C(>???>_Mismatch_1_Sense_+_Library_PoolT
ATGATATTGAAGGAAAAGAGGCAGAGAAAAAGCACAGGCGTTACTCGGCTTCTGGACATATTCCTTACGTCTGTGTCGCTTTTCACTGGAGCAT
>Frequency_1_QualityScore_FFHGFHHIJJJJJJJJJJJJJHIHIJJJJJIJJJJJJIJJJIJIGHIJFHJIJJGCHHIHFHHFH_Mismatch_0_Sense_+_Library_PoolT
TGGGAGGAGCTTTGCACTTTTAGTTGTAACTTGCTATTTTAGCGTTTGTTCTCGTTTAATATGAC
>Frequency_1_QualityScore_FDFDFHHFHHJ>GICH?FHIHGGICGHJIIJEHIHHGHAHGHGIIIIJIIJJI?E;C>ACBDFFCEDEECB>CCC@D@BDDDDDDDDDDDBDDC_Mismatch_2_Sense_+_Library_PoolT
GATATTGAAGGAAAAGAGGCAGAGAAAAAGCACAGGCGTTACTCAGCTTCTGGCCATATTCCTTACGTCTGTGTCGCTTTTCACTGGAGCATCA
>Frequency_1_QualityScore_DEHHHGHIIJGIJGHGGGJFJIJJJJJIJIJJJJJJJJJIDAFH@DHIGEHEHGFFDFFCDDCDCDDCA?BCDDDCDEECDDDDDCCDCC@@>C_Mismatch_0_Sense_+_Library_PoolT
AAGGCATCGCTGGTCGATAAAATTAAAGGGATAATTCCCGGAGGTCAGACTGAGACTGAGGCTCAGACAGCTCATTCTAGTCCAAATCAGAAGC
>Frequency_1_QualityScore_FFHHHGHJJJJJJGIIIIJIJJIJJGIJIJJJJJIJJJJIJIIJJIJGEGEGIJGHHHHH_Mismatch_1_Sense_+_Library_PoolT
ATTTTAGCGTTTGTTCTCGTTTAATATGACCGGAAATTCAAAAGCTGTGACATGATTGAT
>Frequency_1_QualityScore_FFHHHHGJEHHJJJJJJJHJJJJIIGI(BHIJJJJHIDHIJIIGIHHGHCCEFFFFEDDEEEEECDDDDDDDDDDDDDBBBBDDDDDDDCD_Mismatch_1_Sense_+_Library_PoolT
CAAAGGGGTGCTTCCCGGAGGCCAGAGGCAGCCTGAGAATGAGAATGAGACTGCTGCTTCTAATCCAAATCAGAAGGCGGGGCTTCTCGAT
>Frequency_1_QualityScore_FFHHHHHJJJIJJEIEGIJJJJJDHDHIJJJJJJJJIGHHIGIJJJIJJGBHGIEGHHHGGEDDFFDDD@BBBDDDDA?BBCDDDDDDDDD_Mismatch_0_Sense_+_Library_PoolT
TCCCGGAGGCCAGAGTCAGCCTGAGAATGAGAATGAGACTGCTGCTTCTAATCCAAATCAGAAGGCGGGGCTTCTCGATAAAATCAAAGAG
>Frequency_1_QualityScore_FFHHHHHJJJJJIHIHIJJIJJJIJHIIJIJJJJJJJJIJJJJJIJIJJJIJJJHHHHHFFFFFECDBDDBDDDDDDDDDDDDEDDDDDDC_Mismatch_0_Sense_+_Library_PoolC
TCCCGGAGGCCAGAGTCAGCCTGAGAATGAGAATGAGACTGCTGCTTCTAATCCAAATCAGAAGGCGGGGCTTCTCGATAAAATCAAAGAG
>Frequency_1_QualityScore_FFHHHHHIJIIJJJJJJJGJJJJJIJJJJJJJIIJJJJJJJJJJJJJJHIJJJJIJJJJJIJJJJJIIHGFFFFEEDEDDDDDDDEEEEDDDDD_Mismatch_1_Sense_+_Library_PoolT
TTCTATGTGTCTTATTGTATTTGGTTGGGAGGAGCTTTGCACTTTTAGTTGTAACTTGCTATTTTAGCGTTTGTTCTCGTTTAATATGACCGGA
>Frequency_1_QualityScore_FFHHHHHJJHJIHJJJJJJIIIJGJJHHJJJJJJJJJJJJJJJJJJJJJJIIJJJJJJJJJJIJJJHHHEDBEDDCEDDDDBDDD_Mismatch_1_Sense_+_Library_PoolT
CATGCTATGTGTCTTATTGTAGTTGGTTGGGAGGAGCTTTGCACTTTTAGTTGTAACTTGCTATTTTAGCGTTTGTTCTCGTTTA
>Frequency_1_QualityScore_FFHGDFAGIIJBIHICHIIIIIJHIFFFIIJGIGEGGHIJGGIJGHGIJJFHIEGGHIIIJJGGHDHHG@BDDDCAEADDD?BDD_Mismatch_1_Sense_+_Library_PoolC
CATGCTATGTGTCTTATTGTAGTTGGTTGGGAGGAGCTTTGCACTTTTAGTTGTAACTTGCTATTTTAGCGTTTGTTCTCGTTTA
>Frequency_1_QualityScore_F@DDHDFGEGGEHHIEHHC<9CFGEBGII?DHICFHIIEFHIIIIFHAHGGHBEEFFFFCDECC@C_Mismatch_2_Sense_+_Library_PoolT
GCTTTTAGTTGTAACTTGCTATTTTAGCGTTTGTTCTCGTTTAATATGACCGGAAATTCAAAAGCA
>Frequency_1_QualityScore_FFHDHDHIIJIIGHJHIIIJIIIE9DFGGIIGGBFD_Mismatch_0_Sense_+_Library_PoolT
TAGCGTTTGTTCTCGTTTAATATGACCGGAAATTCA
>Frequency_1_QualityScore_DDABBFH:CGEH?<CFE?E<FH>BCBHHB@GB9EF@GHCGFHIGFDDFH?:9DF?B/?FF4=C>8CCEHFA@@CEHABD5;A@CCCCDCA>;@_Mismatch_2_Sense_+_Library_PoolT
TTAATAGTAGGTGTAGGAGTAAAGATATGATTGCCATTGGATTGGCATGCTATGTGTCTTATTGTATTTGGTTGGGAGGAGCTTTGCACTTTT
>Frequency_1_QualityScore_ADFBHHHIIJJIHIJJHIGIJJJJJIIEIDGFGII>@FEGHJJ_Mismatch_2_Sense_+_Library_PoolT
GCTATTTTAGCGTTTGTTCTCTTTTAATATGACCGGAAATGCA
>Frequency_1_QualityScore_FFHHFGHJJGGHIJJJJIGGGEHGGIEGIJJJIJIJJJJGG?FGGIJIJJEGGEGIIJJIHJJEEHIIFBDFD@CCBCCDDCCCDCCC??_Mismatch_0_Sense_+_Library_PoolT
GCTCATTCTAGTCCAAATCAGAAGCCTGACACTCAGACTGGTTATCCTAATGCAGCTCAGAAGGCAGCGCTGGTGGATAAAGTCAAAGGG
>Frequency_1_QualityScore_FFHHHGHJGJHHJJJIJHIIGJHHIJJIIEGJIJJJJJJJJJIIIJJIIJIJJJCGHJIIJJIIJJIJDAHHHHFFFFCDDDDDDDCDDDC_Mismatch_0_Sense_+_Library_PoolT
TGAGGCTCAGACAGCTCATTCTAGTCCAAATCAGAAGCCTGACACTCAGACTGGTTATCCTAATGCAGCTCAGAAGGCAGCGCTGGTGGAT
>Frequency_1_QualityScore_FFFHHHHJJHHIJJIJJHIJJJJJJJJJJJJJJJIJIJJJJJJJJIJJJJJJIJFHIJIHHHHHEFFFE>CDEEDDD_Mismatch_2_Sense_+_Library_PoolT
AGTATTTGGTTGGGAGGAGCTTTGCACTTTTAGTTGTAACTTGCTATTTTAGCGTTTGTTCTCGTTTAATATGACCA
>Frequency_1_QualityScore_FFHHHHGIIIJJJJJJIJJEGEGEGGGIIIJJJGIIIGJIJEGEEEHEFEFD>CA?ABBB;@DDD@:CDCCDDDDCB_Mismatch_1_Sense_+_Library_PoolT
CCCGGAGAACAAAATAAAGAATGATATTGAAGGAAAAGAGGCAGAGAAAAAGCACAGGCGTTACTCAGCTTCTGGCC
>Frequency_1_QualityScore_EFHHGHHJJJEHJJJIJJFHJJJJJJJJJJJJJJHHIGIJJJJJJJIIJJJIJIJGIIIHHHGHFFFFDEEDEEEDDDDBDDDDDDEDDDDDDC_Mismatch_0_Sense_+_Library_PoolT
TTGTATTTGGTTGGGAGGAGCTTTGCACTTTTAGTTGTAACTTGCTATTTTAGCGTTTGTTCTCGTTTAATATGACCGGAAATTCAAAAGCTGT
>Frequency_1_QualityScore_DAF?:ACG:E<CCFFCGG?@FCGFIEDFIEFFFFGFFFI@FBFICE>FGIFGFGF;CEEEEEDDDBB@=@@BBDDBA@=882:@BA@AB>?AB@_Mismatch_0_Sense_+_Library_PoolC
TTGTATTTGGTTGGGAGGAGCTTTGCACTTTTAGTTGTAACTTGCTATTTTAGCGTTTGTTCTCGTTTAATATGACCGGAAATTCAAAAGCTGT
>Frequency_1_QualityScore_FFHHHHGJJJJJJJJJIJJJJJJJJJJJJJIJJJJJJJJHIJJHHJJJJJJJJGIIJJJIJJGEFEEEEEEEEDDDD@CDDCDCCCDDB@ACDA_Mismatch_0_Sense_+_Library_PoolT
GGAGCTTTGCACTTTTAGTTGTAACTTGCTATTTTAGCGTTTGTTCTCGTTTAATATGACCGGAAATTCAAAAGCTGTGACATGATTGGTTAGA
>Frequency_1_QualityScore_FFHHHHHJJJJ4CHIJJJJJIJJJJJJJJJJJJJJJJFDDDDDDDDDDDDDEDDDDDDDDDDDCDDDDBDDDBDDDDDDDDDDDDDDDCCDEDE_Mismatch_1_Sense_+_Library_PoolT
ATGAGACTGCTACTTCTAATCCAAATCAGAAGGCGGGGCTTCTCGATAAAATCAAAGAGAAAATTCCCGGAGAACAAAATAAAGAATGATATTG
>Frequency_1_QualityScore_FFHHHHHJJJIHJJEHIIFHIIJIJGHIIIIJJJJJJJJJJJJJJJJJJGHJJJJJJJJJJGHHHHHFFBBCDDDDDEDDDDDDDCEEEEDDDB_Mismatch_1_Sense_+_Library_PoolT
CTGCTATGTGTCTTATTGTATTTGGTTGGGAGGAGCTTTGCACTTTTAGTTGTAACTTGCTATTTTAGCGTTTGTTCTCGTTTAATATGACCGG
>Frequency_1_QualityScore_DDDF?DFGHF?<A:CEFGIGEBC?ECG>DHC@BFCFBD?FGBFEG4?F<BC)88C:@D=FFEGD\,28&)>>?@??B_Mismatch_1_Sense_+_Library_PoolT
GGAGGCCAGAGTCAGCCTGAGAATGAGAATGAGACTGCTGCTTCTAATCCAAATCAGAAGGCGGCGCTTCTCGATAA
>Frequency_1_QualityScore_FFHHHHHJJJJJJJJJIJIIJHIJJJJJJJIJJJJJIGIGHGIHIJJJJHJIJJJJJJJJFIHHFFFFFEDEECED_Mismatch_2_Sense_+_Library_PoolT
GGAGCTTTGCACTTTTAGTTGTAACTTGCTATTTTAGCGTTTGTTCTCGTTTAATATTACCGGAAATTCAAAAGCA
>Frequency_1_QualityScore_DD>FF+<AEBFGHF@FBB:CF<EAA>FAFFFIIEEGIIEFFBF?FFIIIIIGFECCEAFFEF;7@CDDEA<8;BC6==(;@:@BD@_Mismatch_1_Sense_+_Library_PoolT
CAGCTGATTCTAGTCCAAATCAGAAGCCTGACACTCAGACTGGTTATCCTAATGCAGCTCAGAAGGCAGCGCTGGTGGATAAAGTC
>Frequency_1_QualityScore_FFHHHHHJJJJJJGJJJJJJJJJJFHIJJJJJJJJJIJJJJJJIJJIJJJJJJJJHEHHDFFFFFEEEEEEEDDBBBDDDDDDDDDDDDDDDDC_Mismatch_1_Sense_+_Library_PoolT
TCAGAATCCTGACACTCAGACTGGTTATCCTAATGCAGCTCAGAAGGCAGCGCTGGTGGATAAAGTCAAAGGGGTGCTTCCCGGAGGCCAGAGT
>Frequency_1_QualityScore_FFFHHHHJJJ3EHIIIIJJJJJJJJJIJJJJHJJIJJGIIIJGGHGIGHHIDHIGBCFHIGICHHIHEHDDCDEEDCCEDDDDDDDACDCDDDE_Mismatch_1_Sense_+_Library_PoolT
GGTGTAGGAGAAAAGATATGATTGCCATTGGATTGGCATGCTATGTGTCTTATTGTATTTGGTTGGGAGGAGCTTTGCACTTTTAGTTGTAACT
>Frequency_1_QualityScore_DDGHAHFCDGF<?@GGDFGHBBFHG7@GGGIJGHH<<>?ADB9A>CDCCCCBDC>>A>>>>@CC>CA>CCCCDDDCCC@>@:>3>CCC_Mismatch_0_Sense_+_Library_PoolT
GCGCTGGTGGATAAAGTCAAAGGGGTGCTTCCCGGAGGCCAGAGTCAGCCTGAGAATGAGAATGAGACTGCTGCTTCTAATCCAAATC
>Frequency_1_QualityScore_DD??AFF<AEBDD3A?ACCHDAF?FFH9?FBFBGFGHBFEB>F<9B7===8.=@DAH>?=?.=.??_Mismatch_1_Sense_+_Library_PoolT
TGCTATTTTAGCGTTTGTTCTCGTTTAATATGACCGGAAATTCAAAAGCTGTGACATGATTGGTCA
>Frequency_1_QualityScore_BB>D;DD@22AE<92A<??E@CEE4???440:BDBD<@D<B@@?.7@C87@CA=5@@CCDCC=@7??>\3\5(:>>_Mismatch_1_Sense_+_Library_PoolT
TGGGAGGAGCTTTGCACTTTTAGTTGTAACTTGCTATTTTAGCGTTTGTTCTCGTTTAATATGACCGGAAATTCAT
>Frequency_1_QualityScore_DDHHHHHIIIJJJJJJJJJJJIJJJJIJJJJJJJJJJJJJJJIJHJJJIIJJJIHIJHHHHHHEFEFDCDDCDDD_Mismatch_1_Sense_+_Library_PoolT
TGGGAGGAGCTTTGCACTTTTAGTTGTAACTTGCTATTTTAGCGTTTGTTCTCGTTTAATATGACCGGAAATCCA
>Frequency_1_QualityScore_FFHHHHFHIHGIJIJJJJIIJJJJCGIJJJJJJJJJJJIJJJJHHJJIHHHHHDDFFFFEEEEEEDDDDDDDDDDDDCDEDDCDDDDDDDDDDD_Mismatch_1_Sense_+_Library_PoolT
CGCTGGTGGATAAAGTCAAATGGGTGCTTCCCGGAGGCCAGAGTCAGCCTGAGAATGAGAATGAGACTGCTGCTTCTAATCCAAATCAGAAGGC
>Frequency_1_QualityScore_FDFHHGHIJGEHI<FEEGGEHHJIGIGHIJIIJIIJIFGGGEHGIGIIEGHIGGIIJJHBEHEEBDEFDCB>B>>5<ACCC?>C_Mismatch_0_Sense_+_Library_PoolT
GTGCTTCCCGGAGGCCAGAGTCAGCCTGAGAATGAGAATGAGACTGCTGCTTCTAATCCAAATCAGAAGGCGGGGCTTCTCGAT
>Frequency_1_QualityScore_FFHHHHGJJJJJJJJJJJJJGIIJJJJJJJJJJJJJJJJJJJJJJJJJJJJIHHHFHEFFFDDFEEEEDDBBBDDDDDDBDDDDDDDDD@CDDD_Mismatch_0_Sense_+_Library_PoolT
AAGCCTGACACTCAGACTGGTTATCCTAATGCAGCTCAGAAGGCAGCGCTGGTGGATAAAGTCAAAGGGGTGCTTCCCGGAGGCCAGAGTCAGC
>Frequency_1_QualityScore_8?+ACFFFEFFIGII<<<FF;?C>C@F3?D6@)?DF(;CF@FA4=DE@=?EFEF?CDD=.;6;.;>@B?B9<A:>B@BB?B9?4@_Mismatch_0_Sense_+_Library_PoolT
AGGAAAAGAGGCAGAGAAAAAGCACAGGCGTTACTCGGCTTCTGGCCATATTCCTTACGTCTGTGTCGCTTTTCACTGGAGCATC
>Frequency_1_QualityScore_DEFFABDHGGHDIIIIIEHIAFGF?FFGGIIIGGGHEGHF@F@@FHIII=4=7=C9BH_Mismatch_2_Sense_+_Library_PoolT
TGTAACTTGCTATTTTAGCGTTTGTTCTCGTTTAATATGACCGGAAATTCAAAAGCGA
>Frequency_1_QualityScore_FFHHHGHJJJIJIHIIJIJIIJIDGIEIGHGHIIIIIJIIJJGIJGJ>>FGIIIIHHFFFFFDDDDDDDC<?CC@CD3@CDDDBADCDAA>C@?_Mismatch_1_Sense_+_Library_PoolT
GGAACAAAATAAAGAATGATATTGAAGGAAAAGAGGCAGAGAAAAAGCACAGGCGTTACTCGGCTTCTGGCCATATTCCTTACGTCTGTGTCGC
>Frequency_1_QualityScore_FFHHHHHJHJJJJJJJIJJIIIJJJJJJJJJJJJJJIGIFJJJJJJJJJJJJJJHHHHHHHFFFFFDCECEDDDDDDDDDDDDDCDDBDDDCCD_Mismatch_2_Sense_+_Library_PoolT
ATTGAAGGAAAAGAGGCAGAGAAAAAGCACAGGCGTTACTCAGCTTCTGGCCATATTCCTTACGTCTGTGTCGCCTTTCACTGGAGCATCGAAG
>Frequency_1_QualityScore_A:AD:FAEH<?BE,A@>HB3BF<FHC;F<FGGHHGI<FD>DBDGHI8\;@C77@_Mismatch_0_Sense_+_Library_PoolT
GTTGTAACTTGCTATTTTAGCGTTTGTTCTCGTTTAATATGACCGGAAATTCAA
>Frequency_1_QualityScore_EFFHHHHIHIJJIJJIJGHJJJIJJJJJJJJIJJIIHIGHHIJIJJIJHIJ_Mismatch_0_Sense_+_Library_PoolT
TGTTCTCGTTTAATATGACCGGAAATTCAAAAGCTGTGACATGATTGGTTA
>Frequency_1_QualityScore_FDDFHHHJJJJJIIIJJJHI>FHGIJJJJIJJIJJJJJJGIHHIIIGIJJGHHGHEHFFFCDFDDDDDDCCCEDDDDDDCDDE_Mismatch_2_Sense_+_Library_PoolT
GAGGAGCTTTGCACTTTTAGTTGTAACTTGCTATTTTAGCGTTTGTTCTCGTTTAATATGACCGGAAATTCAAAAGCTGTGTA
>Frequency_1_QualityScore_FFHHDHAGIJJJJJJJJIJJJGIJJJIJJIIIJJJJIJJIJJHIIJIJBFHJIJJJEGIGIJJIGIJAEHDFGFFEDDDDACBADDADC@C@CC_Mismatch_1_Sense_+_Library_PoolT
ACAGACAGCTCATTCTAGTCCAAATCAGAAGCCTGACACTCAGACTGGTTATCCTAATGCAGCTCAGAAGGCAGCGCTGGTGGATAAAGTCAAA
>Frequency_1_QualityScore_AD<<ADCAAEF>@E@3<AFH?B3CDHED*:<CFF9@DB9??9?F@D3*0?_Mismatch_0_Sense_+_Library_PoolT
ATAGTAGGTGTAGGAGTAAAGATATGATTGCCATTGGATTGGCATGCTAT
>Frequency_1_QualityScore_FDFDFBHGHDGHEFAHCHHIGI1FGFFG@?DFHI?6?FHIGIIEFHIJJJII@D;@CHH3?BB@DEEC;>(6?ABCBCCCDBDDBDDDC@CCD9_Mismatch_2_Sense_+_Library_PoolT
AAGAATGATATTGAAGTAAAAGAGGCAGAGAAAAAGCACAGGCGTTACTCAGCTTCTGGCCATATTCCTTACGTCTGTGTCGCTTTTCACTGGA
>Frequency_1_QualityScore_:=A<<<ABA+<CA>FEGBFHEDFECFHB?9*?@<1:?FFFIFI@DDF90?4*9??DEFC>FFCFC>@F@@@@B_Mismatch_2_Sense_+_Library_PoolT
AATAGTAGGAGTAGGAGTAAAGATATGATTGCCATTGGATTGGCATGCTATGTGTCTTATTGTATTTGGTTGG
>Frequency_1_QualityScore_:=A+AD?;A3??+3A4,+@6))8C)?_Mismatch_2_Sense_+_Library_PoolT
ATCAAAGAGAAAGTTCCCGGAGAAGA
>Frequency_1_QualityScore_FFHHHHHJJJJJJJJJJJJJJJJJJJIJJJJJJJJJJJJJJIJDDDDDDDDDDBDDDEDCDDDDDDDDDDDDCDDDB_Mismatch_0_Sense_+_Library_PoolT
ATGAGAATGAGACTGCTGCTTCTAATCCAAATCAGAAGGCGGGGCTTCTCGATAAAATCAAAGAGAAAATTCCCGGA
>Frequency_1_QualityScore_DD?FF+<AFGGHIII?GFGEI@DDGGIG9<BFGGIIIIIIIIIGIGEIGGHGIIFEEEEDEEED@AC@CC:CC=?BB?B>??>@@ADCDDCCDD_Mismatch_2_Sense_+_Library_PoolT
GAAAAGGCACAGGCGTTACTCAGCTTCTGGCCATATTCCTTACGTCTGTGTCGCTTTTCACTGGAGCATCGAAGGACGGTAACTATTATAGTAG
>Frequency_1_QualityScore_FFHHGHHJGIJIHJJJJJJJJJHIJJIGJJJJJJIJEIJJJJFFJHIJJJJJIJJJJJIIJGHHGHHFDDDDDDDDEDDDDDEEDEDDDDDDDD_Mismatch_1_Sense_+_Library_PoolT
TTGGGAGGAGCTTTGCACTTTTAGTTGTAACTTGCTATTTTAGCGTTTGTTCTCGTTTAATATGACCGGAAATTCAAAATCTGTGACATGATTG
>Frequency_1_QualityScore_FFHHHHHJIJJJJIJJJJJHHIJJHIJIJJJJJJJJJJJJJJJHIJIJIJJJIJJIJJJJJJIJHHHFFDFFEDCDDDDDEFEEDDDDD_Mismatch_0_Sense_+_Library_PoolT
TGTGTCTTATTGTATTTGGTTGGGAGGAGCTTTGCACTTTTAGTTGTAACTTGCTATTTTAGCGTTTGTTCTCGTTTAATATGACCGGA
>Frequency_1_QualityScore_FFHHHHHJJJIIJJJJJJJJJJJJJJIJJJJJJIJIHJJJHIJJJJJJJJJJJJJJJJIIGIJJJIIHHFFDCCDBCDDDDDDEDCDDDD=BBD_Mismatch_0_Sense_+_Library_PoolT
CTCATTCTAGTCCAAATCAGAAGCCTGACACTCAGACTGGTTATCCTAATGCAGCTCAGAAGGCAGCGCTGGTGGATAAAGTCAAAGGGGTGCT
>Frequency_1_QualityScore_FFHHHGHJJJJJJJJIIJJJJJJIHII_Mismatch_0_Sense_+_Library_PoolT
ATTCAAAAGCTGTGACATGATTGGTTA
>Frequency_1_QualityScore_FFHHHHHIJJJJJJJJJJJIJJIHIJJIJJJJJJ_Mismatch_0_Sense_+_Library_PoolT
GCGTTTGTTCTCGTTTAATATGACCGGAAATTCA
>Frequency_1_QualityScore_DDHHHHHJJJJGIIJIGIJGIIIJJIGJJIIJIJIIJJJIJIJIJJFGGGIJIJIJJJHEHFFFFFFEC@CEDDEDCDD>CDCBABDBDDEDCD_Mismatch_1_Sense_+_Library_PoolT
TTTGCACTTTTAGTTGTAACTTGCTATTTTAGCGTTTGTTCTCGTTTAATATGACCGGAAATTCAAAAGCTGTGACATGATTGGTTAGATTTAA
>Frequency_1_QualityScore_FFFHHHHJJJJJJJJIIJJJJJJJJJJJJJJJJJHIIIJJJIGHJJJJJJJJJIIHIHHHFFFDD?CDDCDDDDDDDDDDDDDDDDDDDDDBCD_Mismatch_0_Sense_+_Library_PoolT
GGTTATCCTAATGCAGCCCAGAAGGCATCGCTGGTCGATAAAATTAAAGGGATAATTCCCGGAGGTCAGACTGAGACTGAGGCTCAGACAGCTC
>Frequency_1_QualityScore_FFHGHHHJGIGIIJJIJJJJIJJEIIEHHJGIJIJJGIFIGIJJJEGFHBGEEHIJIJHFEHHFCED_Mismatch_0_Sense_+_Library_PoolT
TTTAGTTGTAACTTGCTATTTTAGCGTTTGTTCTCGTTTAATATGACCGGAAATTCAAAAGCTGTGA
>Frequency_1_QualityScore_FFHHHHHJJJJJJJJJJIJJJJIJJJJJIIJHIJJJJJIJIHGHJHIJJJJJJIJJJJHHHHFFDFEEEDDDDDDDDDDBDBDDDCDCBCCDDE_Mismatch_1_Sense_+_Library_PoolT
AAAGAGAAAATTCCCGGATAACAAAATAAAGAATGATATTGAAGGAAAAGAGGCAGAGAAAAAGCACAGGCGTTACTCGGCTTCTGGCCATATT
>Frequency_1_QualityScore_DDDFHAF<EEB<EHH+AE?FHHGHIIIIIGDHIDDHGGGGGHIIGFBBCGIIIIGIGIIDGGIIFHE:?<BBCCDCB?@BBCCEEEDCCBBB@B_Mismatch_2_Sense_+_Library_PoolT
CTATGTGTCTTATTGGAGTTGGTTGGGAGGAGCTTTGCACTTTTAGTTGTAACTTGCTATTTTAGCGTTTGTTCTCGTTTAATATGACCGGAAA
>Frequency_1_QualityScore_ADFHFHHJJJJIIJJJJJIJEIIHIGGIJIDGIIJJJIJGIIIJH_Mismatch_0_Sense_+_Library_PoolT
TGTAACTTGCTATTTTAGCGTTTGTTCTCGTTTAATATGACCGGA
>Frequency_1_QualityScore_FFHHHHHIIJ+CFGGGIGIJJJIHGIGHJIIEGIGGIIIJJJIJJIJHGHGHDFDFFFFEAAEC@CDDDDCBBD@@B?CAC?B89<CCBBDDDD_Mismatch_1_Sense_+_Library_PoolT
GGGGCTTCTCAATAAAATCAAAGAGAAAATTCCCGGAGAACAAAATAAAGAATGATATTGAAGGAAAAGAGGCAGAGAAAAAGCACAGGCGTTA
>Frequency_1_QualityScore_DDDHHBFG<CGHIGI;ADHGDGH7BFFCDHHHGIIIIE>GGHBBFFHGGGGGICHGHIGGHIHHAEDED???B?;AACDCC@B;_Mismatch_1_Sense_+_Library_PoolT
TCTTATTGTATTTGGTTGGGAGGAGCTTTGCACTTTTAGTTGTAACTTGCTATTTTAGCGTTTGTTCTCGTTTAATATGACCGA
>Frequency_1_QualityScore_FFHHHHGJJJJJJJHIJJJJIJHHIIIIJGGHIIJJIGIJIJJIJJJIJJJJJFHIIJ_Mismatch_0_Sense_+_Library_PoolT
TGGCATGCTATGTGTCTTATTGTATTTGGTTGGGAGGAGCTTTGCACTTTTAGTTGTA
>Frequency_1_QualityScore_FFHHHHHJJJJJIJJJJJJJJJIJJJJJJJJJJJJFHIJJJJJIJJJJJJJJJJIJIJJJJJJHHHFEFBDCEEEDEDEDDDDDD?BDDDDDDD_Mismatch_0_Sense_+_Library_PoolT
TCTAGTCCAAATCAGAAGCCTGACACTCAGACTGGTTATCCTAATGCAGCTCAGAAGGCAGCGCTGGTGGATAAAGTCAAAGGGGTGCTTCCCG
>Frequency_1_QualityScore_DDHDADABAA;<?C:::A@FE+AE99C9CG91C<9?DE):?@A2106B8=<=B47==@==E77=@=C)77.=@>@>7;?CCAA95;=BCCCCBB_Mismatch_1_Sense_+_Library_PoolT
CCATTGGATTGACATGCTATGTGTCTTATTGTATTTGGTTGGGAGGAGCTTTGCACTTTTAGTTGTAACTTGCTATTTTAGCGTTTGTTCTCGT
>Frequency_1_QualityScore_FFHHHHHIJJJ<FHIJJGHIIEHHIHHHIJJJHIJJJJGHIJIDHIJIIIEIJJJJJJJJJJHHGHGGHHGFFFEEFEEEEED9@DDBCDEDDB_Mismatch_1_Sense_+_Library_PoolC
CCATTGGATTGACATGCTATGTGTCTTATTGTATTTGGTTGGGAGGAGCTTTGCACTTTTAGTTGTAACTTGCTATTTTAGCGTTTGTTCTCGT
>Frequency_1_QualityScore_FFHHHHFHIJGHIIJHIIGIJJJJJJJJJJJJJJHJJJJJJJJJJJIIIIJJJJJGHIJHHHHHHFFFDECDEEDDDDDDDBDDDD_Mismatch_2_Sense_+_Library_PoolT
TTGTAGTTGGTTGGGAGGAGCTTTGCACTTTTAGTTGTAACTTTCTATTTTAGCGTTTGTTCTCGTTTAATATGACCGGAAATTCA
>Frequency_1_QualityScore_FFHHHHHJIJJFGIIJJGGGIGFGFHGIIJJIIIIJJGJGHHIJIHHEIJJJJIIJJJHHHHHEFFFFF@DEEEDEEEEDDDDD@BDDACDEDD_Mismatch_2_Sense_+_Library_PoolT
CTCATTGGATTGGCATGCTATGTGTCTTATTGTATTTGGTTGGGAGGAGCTTTGCACTTTTAGTTGTAACTTGCTATTTTAGCGTTTGTTCTCG
>Frequency_1_QualityScore_3+222<33AA?E<??CF@CF?FA9<CFE9???E<DFID<9*?DDDI?D_Mismatch_1_Sense_+_Library_PoolT
GTAGGAGCTTTGCACTTTTAGTTGTAACTTGCTATTTTAGCGTTTGTT
>Frequency_1_QualityScore_FFHHHHHJJJJJJIJJJJJJCIJJJJJJJJJJJJHIJJHIJJJJHIIII_Mismatch_1_Sense_+_Library_PoolT
TTTGCACTTTTAGTTGTAACTTGCTATTTTAGCGTTTGTTCTCGTTTAC
>Frequency_1_QualityScore_FFHHHHHJIIJIJJJJJJJJJJJJJJIJJFGHJHIJJJJDGIIIIJJIGHHGIHIJEGF_Mismatch_1_Sense_+_Library_PoolT
ACTTTTAGTTGTAACTTGCTATTTTAGCGTTTGTTCTCGTTTAATATGACCGGAAATAC
>Frequency_1_QualityScore_DDD4<FFBBHEGBGE@FD6/@C)775?C2?CCC3;CC>;(55?<>C(::\257@8(+9?8:C@::>24(++4::>(+>9(3?<C0<8<B2+19?_Mismatch_1_Sense_+_Library_PoolT
TCCAAGTCAGAAGGCGGGGCTTCTCGATAAAATCAAAGAGAAAATTCCCGGAGAACAAAATAAAGAATGATATTGAAGGAAAAGAGGCAGAGAA
>Frequency_1_QualityScore_DDFFHHFIIIGEGIIFHFHCCHGIIGIIIIIGIIGEHGHIIIIIIIIIGIIIGIIGHDGDHHHDFFFFEEECCBDCCDAACDD@CFCDCBCCCD_Mismatch_2_Sense_+_Library_PoolT
GAGCTTTGCACTTTTAGTTGTAACTTGCTATTTTAGCGTTTGTTCTCGTTTAATATGACCGGAAATTCAAAAGCTGTGACATGATTGGTTAAAG
>Frequency_1_QualityScore_8DACBDFGI@DFG)<6<16@A@83>8AABAA?8>>A>>A>8@AA9>+>@@<>75<;@?@BEBB@<@@@BDDDBBB>B@BBBBBBDBBBBB_Mismatch_2_Sense_+_Library_PoolT
GTATTTGGTTGGGGGGAGCTTTGCACTTTTAGTTGTAACTTGCTATTTTAGCGTTTGTTCTCGTTTAATATGACCGGAAATTCAAAAGCA
>Frequency_1_QualityScore_FDHHHHHJJJJJJJJJJJJIJJJIIIJJJJJJJJJJJJJJJJJJJJIJJJJJJJJJJHHHD_Mismatch_0_Sense_+_Library_PoolT
GTAACTTGCTATTTTAGCGTTTGTTCTCGTTTAATATGACCGGAAATTCAAAAGCTGTGAC
>Frequency_1_QualityScore_DDFHFHDEHEGGIE?ECEHH@HHEHHIIFFHGHGHD:DGHGIDGGHIIGIIHGHHI/AEEECAAE;??D@CA_Mismatch_2_Sense_+_Library_PoolT
TGCACTTTTAGTTGTAACTTGCTATTTTAGCGTTTGTTCTCGTTTAATATGACCGGAAATTCAAAAGCTGGA
>Frequency_1_QualityScore_FFHHHHHJJJJIHIIHIIIIJIIJJFHJJJJJJJJJJJIIJJJJIJJJJIJGHFFFEEECEEDDDDDDA??CCEDEDDDDDBDDDCDDDDCDCD_Mismatch_2_Sense_+_Library_PoolT
ACAAAATAAAGAATGATATTGAAGGAAAAGAGGCAGAGAAAAAGCACAGGCGTTACTCAGCTTCTGGCCATATTCCTTACGTCTGTGTCTCTTT
>Frequency_1_QualityScore_FFHHHHHIJJJJJJIIHIIIGJJJJJJIIJJJJJJJJJJJJJJJJJJJJJJIJIJJGGIIFGFFECEDEEDDDD_Mismatch_2_Sense_+_Library_PoolT
CGCTTTGCACTTTTAGTTGTAACTTGCTATTTTAGCGTTTGTTCTCGTTTAATATGACCGGAAATTCAAAAGCA
>Frequency_1_QualityScore_FFHHHHHJJJJJJJJJJJJIJJJIIJJJJJJJIJJJHHFDEEEEDDDDDDDDDDDDDEFEEDDDDDDDDCDDDDDDDDDDDDDDDDDDDDDD@D_Mismatch_1_Sense_+_Library_PoolT
CGGGGCTTCTCGATAAAATCAAAGAGAAAATTCCCGGAGAACAAAATAAAGAATGATATTGAAGGAAAAGATGCAGAGAAAAAGCACAGGCGTT
>Frequency_1_QualityScore_0@FFFFHFIGHGFFGJJIGIDCADDHJDCFE(;FHA>GH=)=@.?CEHF;C;CD7;A>CDEDDCCCDAA@@CCCCC@CCCBCCCDC@CDDDDDC_Mismatch_2_Sense_+_Library_PoolT
GCTTTTCACTGGAGCATCGAAGGACGGTAACGATTATAGTAGGTGTAGGAGTAAAGATATGATTGCCATTGAATTGGCATGCTATGTGTCTTAT
>Frequency_1_QualityScore_FFHHHHHJJJJJJJJJJJJJGJJIIIHIJJIIIJIIIJJJGIIIFHHIJIJGHIJJIJJIHIJJJHHHHEHFFDFFFDEE_Mismatch_0_Sense_+_Library_PoolT
AAAGATATGATTGCCATTGGATTGGCATGCTATGTGTCTTATTGTATTTGGTTGGGAGGAGCTTTGCACTTTTAGTTGTA
>Frequency_1_QualityScore_DFHHHHHIJJJJJJIHIJJJJFGHGIIJJIJJJJJIJJJJJJJJJHIJGIIIJJJJJJJJJJJJJJHHHEC_Mismatch_2_Sense_+_Library_PoolT
TATGTGTCTTATTGTATTTGGTTGGGAGGAGCTTTGCACTTTTAGTTGTAACTTGCTATTTTAGCGTTTAC
>Frequency_1_QualityScore_FFGHGHHIIIGGJIJJIBGHHHIJGIIHIIJJ_Mismatch_0_Sense_+_Library_PoolT
CGGAAATTCAAAAGCTGTGACATGATTGGTTA
>Frequency_1_QualityScore_FFHHHHHJHIJJJIIIIIIJJJJGHIIHIJJJIIJJIJJJJGGGIIJJIIJJIJIHIHHHHHHFFFD@DEEEE_Mismatch_0_Sense_+_Library_PoolT
AACTTGCTATTTTAGCGTTTGTTCTCGTTTAATATGACCGGAAATTCAAAAGCTGTGACATGATTGGTTAGAT
>Frequency_1_QualityScore_DDFHBBDBHEHBEE<ABGHGFEE<C?EFBBHEGGG9BF29?CCB/=8CEHA@BGAED@@BD8<3;@1??_Mismatch_0_Sense_+_Library_PoolT
TGGTTATCCTAATGCAGCTCAGAAGGCAGCGCTGGTGGATAAAGTCAAAGGGGTGCTTCCCGGAGGCCA
>Frequency_1_QualityScore_ADHH4FFG?CG@?H<FF@<CCBCHHII@DD?6B@C@GIIIEF2BDH@;@<@ABDDEE@;@3;(.6(;@(;>@BC@>CC?<@C?3>:@<<@B?AC_Mismatch_2_Sense_+_Library_PoolT
AAAATAAAGAATGATATTGAAGGAAAAGAGGCAGAGAAAAAGCACAGGCGTTACTCAGCTTCTGGACATATTCCTTACGTCTGTGTCGCTTTTC
>Frequency_1_QualityScore_FFHHHHHJIJIJJJHIJJJHIJJJJFGIIJJJJJJJIIJJJIJJJIJHIHHIHIGIIJJJJIJJJJJHHEBEFDEEEDEDDDDDCCDEEEDDDD_Mismatch_1_Sense_+_Library_PoolT
TTGCTATGTGTCTTATTGTATTTGGTTGGGAGGAGCTTTGCACTTTTAGTTGTAACTTGCTATTTTAGCGTTTGTTCTCGTTTAATATGACCGG
>Frequency_1_QualityScore_FFGGHHHIJIIJJHIIJJIJJJJJJJJJJDHIIJJJJIIIJJJJGIHIGIAAEHGGIHHHEFDFDDEEEDCEDDBBBDDDDDDDDBDDC_Mismatch_2_Sense_+_Library_PoolT
GTTGGTTGGGAGGAGCTTTGCACTTTTAGTTGTAACTTGCTATTTTAGCGTTTGTTCTCGTTTAATATGACCGGAAATTCAAAAGCTGA
>Frequency_1_QualityScore_FFHHHHAF?GIGGIJHHIJGHGHGGGGB@4:4BFBCGEHIFFHEEFCH;@>3@)7)7=?7);7?(7;>_Mismatch_1_Sense_+_Library_PoolT
CTTGCTATTTTAGCGTTTGTTCTCGTTTAATATGACCGGAAATTCAAAAGCTGTGACATGATTGGCTA
>Frequency_1_QualityScore_FFHHHHHIJJJJJJJJJIJIJJJJJJJIIJJJJJJJIJJJJHIJJJJHHHHHHFFF_Mismatch_0_Sense_+_Library_PoolT
GCGTTTGTTCTCGTTTAATATGACCGGAAATTCAAAAGCTGTGACATGATTGGTTA
>Frequency_1_QualityScore_FFHHHHHJIJJJJJJJJJJIIJJJIJJJJJJHJJJJJJJJJJJGIJJJIJJIJJIJHHHFFFEECECCC?CDDFEDDDDDDDDDCDCDDDDDDD_Mismatch_1_Sense_+_Library_PoolT
CAAAATAAAGAATGATATTGAAGGAAAAGAGTCAGAGAAAAAGCACAGGCGTTACTCGGCTTCTGGCCATATTCCTTACGTCTGTGTCGCTTTT
>Frequency_1_QualityScore_FFHHHHHIHGJJHJJJJJHJGJJHIIJJJJJIJJJIJJJJJJJJJHJIJJJJJJJJJJJIJJJJJIGHBBDFEEEEDDBDBDDDDEDDDD@BBB_Mismatch_2_Sense_+_Library_PoolT
GCTATGTGTCTTATTGTAGTTGGTTGGGAGGAGCTTTGCACTTTTAGTTGTAACTTGCTATTTTAGCGTTTGTTCTCGTTTAATTTGACCGGAA
>Frequency_1_QualityScore_D?=DCCDEGHIHBFEGGHEABDHGGGH?FGFHGCAFIIAGBGBAGHGGE:CADEA?CDFBDDCDBDDD?CCCCCCDDDCBDDDCCBBBD@BBB<_Mismatch_1_Sense_+_Library_PoolT
AATAGAGGCAGAGAAAAAGCACAGGCGTTACTCGGCTTCTGGCCATATTCCTTACGTCTGTGTCGCTTTTCACTGGAGCATCGAAGGACGGTAA
>Frequency_1_QualityScore_FFHHHHHJJJJJJJJJJJJJJJJJJJJIJJJJJJJJJJJJJJJJJGIJJIJJJJJJJJJJJJJJHHHHFDDDDDDDEDDDDDDDDE_Mismatch_1_Sense_+_Library_PoolT
TTGGGAGGAGCTTTGCACTTTTAGTTGTAACTTGCTATTTTAGCGTTTGTTCTCTTTTAATATGACCGGAAATTCAAAAGCTGTGA
>Frequency_1_QualityScore_FDFHHHHJJJIJJGIJJIJJIGIIJJJHIHIJHIJJJJJJJJJJJJJJIJHIJJJHHHHGDFFFEEEEEEEDBDDDDDDDDEDDDDDD@CDCDD_Mismatch_1_Sense_+_Library_PoolT
GTTGGTTGGGAGGAGCTTTGCACTTTTAGTTGTAACTTGCTATTTTAGCGTTTGTTCTCGTTTAATATGACCGGAAATTCAAAAGCTGTGACAT
>Frequency_1_QualityScore_DFFFFHAHHIEGHGIJDIIEC?FEHIIIIE3BGHIIDE?FHEHIIH?CBGA7;==?@DDCFDCCEC?=AAB(;>C@<??@CDDCDCDCADDD><_Mismatch_1_Sense_+_Library_PoolT
TATATTGAAGGAAAAGAGGCAGAGAAAAAGCACAGGCGTTACTCGGCTTCTGGCCATATTCCTTACGTCTGTGTCGCTTTTCACTGGAGCATCG
>Frequency_1_QualityScore_FFHHHHHJJJJJJJJJJJJJIJJIJJIJJJIIJJJJJJJJJJJIIFIJJJIIJJIJJIJJJJJJJJJGHEDFDDD?CDBDDDDDFCDCDDDDD0_Mismatch_0_Sense_+_Library_PoolT
CAGCTCATTCTAGTCCAAATCAGAAGCCTGACACTCAGACTGGTTATCCTAATGCAGCTCAGAAGGCAGCGCTGGTGGATAAAGTCAAAGGGGT
>Frequency_1_QualityScore_FFHHHHGJJGIJJJIJIJJIIIJJIGGIJIJJJJJIJJJJIJJGIJJJJJJJJIJIJIJJIJIJIGIJHFFFFDDCDBBDEDDDEDEDDDDDD>_Mismatch_0_Sense_+_Library_PoolC
CAGCTCATTCTAGTCCAAATCAGAAGCCTGACACTCAGACTGGTTATCCTAATGCAGCTCAGAAGGCAGCGCTGGTGGATAAAGTCAAAGGGGT
>Frequency_1_QualityScore_FFHHHHFHJJJEHIJHHIJHEHIJJJHIJJIGJJ?GHJJJJJEIIIIJGHIIJIIIIGIJIIEIGJJGHBABDDDACEDDBBB_Mismatch_2_Sense_+_Library_PoolT
CATGCTATGTGTCTTATTGTATTTGGTTGGGAGGAGCTTTGCACTTTTAGTTGTAACTTGCTATTTTAGCGTTTGTTCTCGCA
>Frequency_1_QualityScore_FFHGFHDHJJIJGIIJJJJIIFHHIIJJJJJIIJJIJJJFHHIIEHIIIJIJJJJHHFHFFFFCACAAB;@BDCDCDDDDDDEEEDACDDDDCC_Mismatch_2_Sense_+_Library_PoolT
[truncated: 154,245 more chars]
