# Supplementary material for: Differential Gene Expression Reveals Candidate Genes for Drought Stress Response in Abies alba (Pinaceae)
Source: PLoS One. 2015 Apr 29;10(4):e0124564. doi: 10.1371/journal.pone.0124564 (PMC4414588; doi:10.1371/journal.pone.0124564)
Supplement: S2 File — (GZ) [file pone.0124564.s002.gz › comp20159_c0_seq12 #or# comp20159_c0_seq2 #or# comp20159_c0_seq8.fa]

>comp20159_c0_seq12 len=825 path=[3560:0-20 75:21-44 99:45-191 246:192-196 251:197-243 2453:244-418 1040:419-424 1046:425-462 1084:463-484 4410:485-493 4419:494-505 1127:506-515 4471:516-522 4478:523-539 1472:540-546 1479:547-570 1503:571-608 1541:609-625 1558:626-659 1592:660-711 1644:712-757 1690:758-824] : sp|P52407|E13B_HEVBR Glucan endo-1,3-beta-glucosidase, basic vacuolar isoform OS=Hevea brasiliensis GN=HGN1 PE=1 SV=2 e-value: 9e-39 blast score:  157
ACCCGCCGTCTAAAGGAGCCGTCAGAGCCGATGTGAAGGACACCATGAGCCAAATACTCAAATTTCTGTCAGATAACGGAGGTCCCTTGATGGCCAATATCTATCCATACATCAGCTACACCGGCAGCGGGGGCTCCATTTCTCTGGATTACGCTCTGTTTAAGTCCACGTCTACAGTGGTGGCAGATCCCAACAGCGGCCTGAACTACAACAACTTGTTCGATGCCTTGGTTGATACTTTTCTTTCGGCCATGGGTGCATTAGGATATCCCAACCTCCCACTCATCGTTACCGAAAGCGGATGGTCTTCTGGTGGGGAGGATGTGGCCACAGTCGACAATGCTCGGACTTATAACAACAATCTCGTCCGCCATGTATTGTCGAATGCAGGGACACCTAAGAGACCGGGAAGTAGCATTGAGACCTATATCTTCGCTCTTTTCAACGAAAACCGAAAGTCGCCCGAGTATGAGCGTCATTTTGGACTCTTCTACACAAATAAACAGGCTGTATACCCTGTCAACTTTTCTCCATAATTGTCAATCCCCTGAATCGTGTGCACAAAAGTCTATGTGGACAAGCCCTAGTTATCTTATTTGCAATATGGAGTTATATATAGGATGCTATATATATAATCATCCTTCTAAATAAGTGTGAATGATAAAGTGTCCAAGCCGTTAAAATCATCGTTCTTCTAAAGTGTGAATGATAAATTGTCTTACCCTGCATTCCAGTGATCTGCTTGGAAATGGAAAGTCTTACATTTGTGTTTGAACTTTGTAAGTATATTTCTCGAAAGTTTAATAATAATAATCTATTTTTAAG
>comp20159_c0_seq2 len=759 path=[3560:0-20 75:21-44 99:45-191 246:192-196 251:197-243 2453:244-418 1040:419-424 1046:425-462 1084:463-484 4410:485-493 4419:494-505 1127:506-515 4471:516-522 4478:523-539 4495:540-543 4508:544-544 4500:545-554 1176:555-585 1207:586-596 1218:597-664 1286:665-674 1296:675-699 1321:700-716 3980:717-758] : sp|P52407|E13B_HEVBR Glucan endo-1,3-beta-glucosidase, basic vacuolar isoform OS=Hevea brasiliensis GN=HGN1 PE=1 SV=2 e-value: 8e-39 blast score:  157
ACCCGCCGTCTAAAGGAGCCGTCAGAGCCGATGTGAAGGACACCATGAGCCAAATACTCAAATTTCTGTCAGATAACGGAGGTCCCTTGATGGCCAATATCTATCCATACATCAGCTACACCGGCAGCGGGGGCTCCATTTCTCTGGATTACGCTCTGTTTAAGTCCACGTCTACAGTGGTGGCAGATCCCAACAGCGGCCTGAACTACAACAACTTGTTCGATGCCTTGGTTGATACTTTTCTTTCGGCCATGGGTGCATTAGGATATCCCAACCTCCCACTCATCGTTACCGAAAGCGGATGGTCTTCTGGTGGGGAGGATGTGGCCACAGTCGACAATGCTCGGACTTATAACAACAATCTCGTCCGCCATGTATTGTCGAATGCAGGGACACCTAAGAGACCGGGAAGTAGCATTGAGACCTATATCTTCGCTCTTTTCAACGAAAACCGAAAGTCGCCCGAGTATGAGCGTCATTTTGGACTCTTCTACACAAATAAACAGGCTGTATACCCTGTCAACTTTTCTCCATAATTGTGGAGTAGGTGTGTCCACCGCGTAAATAAAGCCCATGTGGCCAAGTCCTTATCTATATGCGAAATGACTCGATATTATCAAGATCTTCCTTCCACTTACGGTGGATCTTCATAAATAAAATTTAATGTTTTTATAGGTTTTGGAGTACATTCCAATGGTATAATGGTGTATGGTTTGTTTTTATTCCAATATGTAATAACATTAAAGTGGTTTATTCATA
>comp20159_c0_seq8 len=843 path=[3560:0-20 75:21-44 99:45-191 246:192-196 251:197-243 2453:244-418 1040:419-424 1046:425-462 1084:463-484 4410:485-493 4419:494-505 1127:506-515 4471:516-522 4478:523-539 4495:540-543 4508:544-544 4500:545-554 1176:555-585 1207:586-596 2121:597-632 2157:633-636 2161:637-684 1286:685-694 1296:695-719 1321:720-736 1338:737-842] : sp|P52407|E13B_HEVBR Glucan endo-1,3-beta-glucosidase, basic vacuolar isoform OS=Hevea brasiliensis GN=HGN1 PE=1 SV=2 e-value: 9e-39 blast score:  157
ACCCGCCGTCTAAAGGAGCCGTCAGAGCCGATGTGAAGGACACCATGAGCCAAATACTCAAATTTCTGTCAGATAACGGAGGTCCCTTGATGGCCAATATCTATCCATACATCAGCTACACCGGCAGCGGGGGCTCCATTTCTCTGGATTACGCTCTGTTTAAGTCCACGTCTACAGTGGTGGCAGATCCCAACAGCGGCCTGAACTACAACAACTTGTTCGATGCCTTGGTTGATACTTTTCTTTCGGCCATGGGTGCATTAGGATATCCCAACCTCCCACTCATCGTTACCGAAAGCGGATGGTCTTCTGGTGGGGAGGATGTGGCCACAGTCGACAATGCTCGGACTTATAACAACAATCTCGTCCGCCATGTATTGTCGAATGCAGGGACACCTAAGAGACCGGGAAGTAGCATTGAGACCTATATCTTCGCTCTTTTCAACGAAAACCGAAAGTCGCCCGAGTATGAGCGTCATTTTGGACTCTTCTACACAAATAAACAGGCTGTATACCCTGTCAACTTTTCTCCATAATTGTGGAGTAGGTGTGTCCACCGCGTAAATAAAGCCCATGTGGCCAAGTCCTTATCTATATGCGAAATGACTCGATATTATCAACCATACTTATAGGTATGGTAGATCTTCCTTCCACTTACGGTAGATCTTCATAAATAAAATTTAAGGTTTTTATAGGTTTTGGAGTACATTCCAATGGTATAATGGTGTATGGTTTGTTTTTATTCCAATATGTAATAACACATTAAAGTGGTTTATTCATAAAAGTAAATTGGTTTATTCAATAAAAATAAATAAATAAATTGAAAACAATACATTGCCAAAG

>Frequency_3_QualityScore_FFHHHHHJJJJJJJJJJJJJJJJJJIFHIJJJJIJFHIJJJIJHHHGFFFFEEEEEEDDDCCDDDCDDDDCDDBCCCDCDEEDDDDDDDCCDCD_Mismatch_0_Sense_+_Library_PoolT
TCGCTCTTTTCAACGAAAACCGAAAGTCGCCCGAGTATGAGCGTCATTTTGGACTCTTCTACACAAATAAACAGGCTGTATACCCTGTCAACTT
>Frequency_2_QualityScore_EEHGHDHHIIFGIIAGGDGIIGIIF=FHEIIIIIACGGIEHIIIABFEEEGHGFBCEECDCCCCABBBA?<:ACCCEBBCCCCBCC?@CBDEDC_Mismatch_0_Sense_+_Library_PoolT
GCTCGGACTTATAACAACAATCTCGTCCGCCATGTATTGTCGAATGCAGGGACACCTAAGAGACCGGGAAGTAGCATTGAGACCTATATCTTCG
>Frequency_2_QualityScore_EEHHHHGIIJJIIDGIIGGFEIIEEGIGGGIIIIIEGIIHGIIGFGEFEC=C<ACCCDCCCDABCCCEECE?A:=@CCCCCDDCDCDBDD?A??_Mismatch_0_Sense_+_Library_PoolT
CTCGTCCGCCATGTATTGTCGAATGCAGGGACACCTAAGAGACCGGGAAGTAGCATTGAGACCTATATCTTCGCTCTTTTCAACGAAAACCGAA
>Frequency_2_QualityScore_FFGHHHHIIIJJIIIIJJJEIGEGIIIIJIIHIIIIJIEHIGGHHHGHEFEFEDEEEEEDCCDB?CDEEDCDDDDCECDDDDDCCCCCCCCECC_Mismatch_0_Sense_+_Library_PoolT
GAAAACCGAAAGTCGCCCGAGTATGAGCGTCATTTTGGACTCTTCTACACAAATAAACAGGCTGTATACCCTGTCAACTTTTCTCCATAATTGT
>Frequency_1_QualityScore_FFHHHHGJHJJEHIIJHIJJJIIIFIJJIJIJIJJJJGGHJJHFFDDD@CCDDEDDDCDDDDCDDEEEEEDDDBBDDDDDDDD7@DDDDD@D@@_Mismatch_0_Sense_+_Library_PoolT
CGTCCGCCATGTATTGTCGAATGCAGGGACACCTAAGAGACCGGGAAGTAGCATTGAGACCTATATCTTCGCTCTTTTCAACGAAAACCGAAAG
>Frequency_1_QualityScore_FFHHHHHJJJJJJIIIJJJJJJIIIJJJJJJJJIJJJJJJJIJHIJJIHHHHHHHFFFDDEEEDDDDDDDDDDDDDDDDDDBDDDDBB<ACECD_Mismatch_0_Sense_+_Library_PoolT
GTCGAATGCAGGGACACCTAAGAGACCGGGAAGTAGCATTGAGACCTATATCTTCGCTCTTTTCAACGAAAACCGAAAGTCGCCCGAGTATGAG
>Frequency_1_QualityScore_D+@DD<B?>E@?@BEBFECE?EC8CDD@<?DBB???@DADEE<C;A@-;;@CC=CCCA@D8\\3;?35;5:AA4>>?A<434>A>34:89;88A_Mismatch_0_Sense_+_Library_PoolT
GACTTATAACAACAATCTCGTCCGCCATGTATTGTCGAATGCAGGGACACCTAAGAGACCGGGAAGTAGCATTGAGACCTATATCTTCGCTCTT
>Frequency_1_QualityScore_FFHHHHHJJJIJJJJJJJJJJHIIJIJJJJJJJJJJJJJJIJJJJJHHHFFFFFFFDDDEDDDDDDDDDBDDDDDDDDDDDDDBDDCDDDDEDD_Mismatch_1_Sense_+_Library_PoolT
GCCACAGTCGACAATGCTCGGACTTATAACAACAATCTCGTCCGCCATGTATTGTCGAATGCAGGGACACCTAAGAGGCCGGGAAGTAGCATTG
>Frequency_1_QualityScore_FFHHHHHJJJJJJJIJJJJIJIIJHIIJJJJGI@GGGIJIHHHEFFFFFDDEDDDDDDDDDDDBDDDDCCCDDDDDDDEDEDDDDDDDEDDDDD_Mismatch_0_Sense_+_Library_PoolT
GCTCTTTTCAACGAAAACCGAAAGTCGCCCGAGTATGAGCGTCATTTTGGACTCTTCTACACAAATAAACAGGCTGTATACCCTGTCAACTTTT
>Frequency_1_QualityScore_FFHHHHHIJJJJJJJJJJJJJJJJJJJJJJJIHIJIJJJJJJHIDEHHEHHFFDDEEFEDDDDDDDDDDDCCDDDDDDDDDDDDDDDDDEEEDD_Mismatch_0_Sense_+_Library_PoolT
CCTATATCTTCGCTCTTTTCAACGAAAACCGAAAGTCGCCCGAGTATGAGCGTCATTTTGGACTCTTCTACACAAATAAACAGGCTGTATACCC
>Frequency_1_QualityScore_FFHHHHHJJJJJJJJJIJJJJJJGHIJJJJJIJHIIJJEHIJJJJJJJIIGHHHFFFDDEDEEDDDDB@?ACDDADDDCDDDDDDDDEDEEEDD_Mismatch_0_Sense_+_Library_PoolT
CTCGGACTTATAACAACAATCTCGTCCGCCATGTATTGTCGAATGCAGGGACACCTAAGAGACCGGGAAGTAGCATTGAGACCTATATCTTCGC
>Frequency_1_QualityScore_DFHHHHGGJGFGGIIIIJIGIJJJIGIJJJJJJIJJIDHIIJJJJIJJJHHHHHHFFFFFCDBCDDDDCCDDDDDDDDBDDD@:@<9@BDDD??_Mismatch_0_Sense_+_Library_PoolT
TATTGTCGAATGCAGGGACACCTAAGAGACCGGGAAGTAGCATTGAGACCTATATCTTCGCTCTTTTCAACGAAAACCGAAAGTCGCCCGAGTA
>Frequency_1_QualityScore_FFHHHHHJJJJJJIJJJJJJJJJJJJJIJJJJGHJJJJJJJJJJJIHHHHHHFFFFDDDCEDDDDDDDDBDDDDDD@>CCDDDBDDDDDDDDCC_Mismatch_1_Sense_+_Library_PoolT
TCGAATGCAGGGACACCTAAGAGACCGGGAAGTAGCATTGAGACCTATATCTTCGCTCTTTTCAACGAAAACCGAAAGTCGCCCGAGCATGAGC
>Frequency_1_QualityScore_DDHBBHA?FGHGI3EHBAFF?DFHG@FB0B?F6-@A;@7=?AAB@?>B6>B_Mismatch_0_Sense_+_Library_PoolT
TCGTTACCGAAAGCGGATGGTCTTCTGGTGGGGAGGATGTGGCCACAGTCG
>Frequency_1_QualityScore_FFHHHHHJJJJJJJJJIJJJJIDGGHJJJHIDGIIJJJJFHIIIHHHHHFFFFFFEEEEEEDDDDDDDDDDDDDBDEDEDDDDDDDEDDDDDDD_Mismatch_0_Sense_+_Library_PoolT
TCTTTTCAACGAAAACCGAAAGTCGCCCGAGTATGAGCGTCATTTTGGACTCTTCTACACAAATAAACAGGCTGTATACCCTGTCAACTTTTCT
>Frequency_1_QualityScore_FFGHHHHJHJJIJJIIIJIJJJJJGIIJJJJIJJJJJJIJJJJJJIJJJHHFFDEEDDDDDBB8ACDDDCBBDDDDDDD@CCCCDDCDCCCCCB_Mismatch_0_Sense_+_Library_PoolT
CCGGGAAGTAGCATTGAGACCTATATCTTCGCTCTTTTCAACGAAAACCGAAAGTCGCCCGAGTATGAGCGTCATTTTGGACTCTTCTACACAA
>Frequency_1_QualityScore_FFHHHHHJJJJJJJJJJJJJJJJJIJJJHIIJIHIIJJJ@HCEHIJHHHDDFEEFEEDDDDDDDDDDDDCDDDDDDDDDDDDDDDDEEEDDDCD_Mismatch_0_Sense_+_Library_PoolT
ATATCTTCGCTCTTTTCAACGAAAACCGAAAGTCGCCCGAGTATGAGCGTCATTTTGGACTCTTCTACACAAATAAACAGGCTGTATACCCTGT
>Frequency_1_QualityScore_FFHGHHHIIJJJIJIIJJFHIIIJJJBFGGIHIJ;EGHIJHGHHFFFFDBD?DCDDDDDD/=5CCCDDCCCD?BDCDDABD@BDDBB@>A>B>>_Mismatch_0_Sense_+_Library_PoolT
GTTACCGAAAGCGGATGGTCTTCTGGTGGGGAGGATGTGGCCACAGTCGACAATGCTCGGACTTATAACAACAATCTCGTCCGCCATGTATTGT
>Frequency_1_QualityScore_FFHHHGHJJJJJJIIJJIJJIGIIJIIJJJJJJJJJJJJJJJJJJJHHHFEFFFFFDDDCDDDCDD@DB9@CCDDCDDDD-9@<BB@ACDCEDD_Mismatch_0_Sense_+_Library_PoolT
GCCACAGTCGACAATGCTCGGACTTATAACAACAATCTCGTCCGCCATGTATTGTCGAATGCAGGGACACCTAAGAGACCGGGAAGTAGCATTG
>Frequency_1_QualityScore_DD@AF<BE+<EHFHB@B=EH<D>B<F@G@DGEEFGGGEG65\5:;?>CDEDC@>@(;?>C@CC>>>A9\3<<>>C@A::5<?9B325<@_Mismatch_1_Sense_+_Library_PoolT
CCGCCATGGATTGTCGAATGCAGGGACACCTAAGAGACCGGGAAGTAGCATTGAGACCTATATCTTCGCTCTTTTCAACGAAAACCGAA
>Frequency_1_QualityScore_FFHHHHHJJJJJJJJIJIJHIJJJJJHICGHIJJIJHHJJHHHHHFFFFFEEEEEEEDDDDCDDDDCBDDDBDEEEDDDDDDDEDDDDDCDCDD_Mismatch_0_Sense_+_Library_PoolT
TTTCAACGAAAACCGAAAGTCGCCCGAGTATGAGCGTCATTTTGGACTCTTCTACACAAATAAACAGGCTGTATACCCTGTCAACTTTTCTCCA
>Frequency_1_QualityScore_FFHHHHHJJJJIJJJJJJJIJIGIJIHHIJICIJJJJIIJJIIJJJIJ=EDEBBBEEDCBDDEEEDDDDACCDDDCCDCCBDCCCCCCDDDDDD_Mismatch_0_Sense_+_Library_PoolT
TTGAGACCTATATCTTCGCTCTTTTCAACGAAAACCGAAAGTCGCCCGAGTATGAGCGTCATTTTGGACTCTTCTACACAAATAAACAGGCTGT
>Frequency_1_QualityScore_FFHHHHHJHIJIJJJJEIGGGIGIIJGJIJJJJJJJJJJJIHIJJJHHHFFFFFFFFDDDDDDCDDDDD@BDDDDDDDDDDDDDBDD>CDDCCC_Mismatch_0_Sense_+_Library_PoolT
GGCCACAGTCGACAATGCTCGGACTTATAACAACAATCTCGTCCGCCATGTATTGTCGAATGCAGGGACACCTAAGAGACCGGGAAGTAGCATT
>Frequency_1_QualityScore_FFHHGHGJJJJIIIJJGHIIIIJDIBDHIIJIJHIJJJIIJJJHGEHFFFFFFFEDEEEDDDDDBBABBACDEDDDDDDDEDDDDDDDDDDDDD_Mismatch_0_Sense_+_Library_PoolT
CAACGAAAACCGAAAGTCGCCCGAGTATGAGCGTCATTTTGGACTCTTCTACACAAATAAACAGGCTGTATACCCTGTCAACTTTTCTCCATAA
>Frequency_1_QualityScore_FFHHHHHJJJIHIEGHGIIIBH?FHHIHEIIIEHJJJJIGEHHHHFFFEFFCDDEDD@ACDDBDDACDECCDDDDDDEDDCDDDCCDDDDCDDD_Mismatch_0_Sense_+_Library_PoolT
CGAAAACCGAAAGTCGCCCGAGTATGAGCGTCATTTTGGACTCTTCTACACAAATAAACAGGCTGTATACCCTGTCAACTTTTCTCCATAATTG
>Frequency_1_QualityScore_FFHHHFHIIIJJIIIIGGGGIIGICECHHIGIJJGJJJJJJJJJGIJJGHHHHFFFFFDDCDDDDBDD@=CC?@DDDBB?ADDDDDD5?>BEED_Mismatch_0_Sense_+_Library_PoolT
AGGGACACCTAAGAGACCGGGAAGTAGCATTGAGACCTATATCTTCGCTCTTTTCAACGAAAACCGAAAGTCGCCCGAGTATGAGCGTCATTTT
>Frequency_1_QualityScore_FFHHHHHIJJJJJJJJJJJJJGHEGHIJGI@FGIGIJJGHJJJJHHHBHFFFFFEEEEDDDDDDCCDDDBBBDDDDDFDDDDDCDECDDDDDDD_Mismatch_0_Sense_+_Library_PoolT
CTTTTCAACGAAAACCGAAAGTCGCCCGAGTATGAGCGTCATTTTGGACTCTTCTACACAAATAAACAGGCTGTATACCCTGTCAACTTTTCTC
>Frequency_1_QualityScore_FFHGHHGJHIIJJJJJIDGIIIGIEHGIJJIIJIGEHHIJIJHHF?CEF@DCFEEDECCCACEDEEEDD@DDDDCDDDDB@DBDDDDBBBDDDB_Mismatch_0_Sense_+_Library_PoolT
CCGCCATGTATTGTCGAATGCAGGGACACCTAAGAGACCGGGAAGTAGCATTGAGACCTATATCTTCGCTCTTTTCAACGAAAACCGAAAGTCG
>Frequency_1_QualityScore_FFHHHHHJJJJHIJIJIJJJJJIJJFHIIHIHIJJJJJJJJJJJIJJJHHFEFDDFFEEEDDDDDDDDDD@DDDDDDCDDDDDDDDDD>B@CDD_Mismatch_0_Sense_+_Library_PoolT
TGTGGCCACAGTCGACAATGCTCGGACTTATAACAACAATCTCGTCCGCCATGTATTGTCGAATGCAGGGACACCTAAGAGACCGGGAAGTAGC
>Frequency_1_QualityScore_FFHHGHHJJJJJJJJJJJJIJJJJJJJIJJJJJJJJJJJJJJJJJJJIIIHHHFDCACEEDDDD@BDBDCDDDDDDDDDDDDDDDCDDDDD_Mismatch_0_Sense_+_Library_PoolT
GTAGCATTGAGACCTATATCTTCGCTCTTTTCAACGAAAACCGAAAGTCGCCCGAGTATGAGCGTCATTTTGGACTCTTCTACACAAATAA
>Frequency_1_QualityScore_FFHHHHHJJJJJJJJHIJJJJJIJGHIJJJJJIJHHHHHHFFFFEEEEEEDDDDDDDDDDDDDDDDDDDCDEDDDDDDDEDDDDDDDDDDDCDD_Mismatch_0_Sense_+_Library_PoolT
AACGAAAACCGAAAGTCGCCCGAGTATGAGCGTCATTTTGGACTCTTCTACACAAATAAACAGGCTGTATACCCTGTCAACTTTTCTCCATAAT
>Frequency_1_QualityScore_FFHHHHHJIJJGGJJJJJJIJJJJJIJGIIJHHIIJJJJICHIIJHHHDFFDEDEEDDDDDDDCDDDDDDDDDDDDDDDDBDBBDEEEDDDDDD_Mismatch_0_Sense_+_Library_PoolT
TATCTTCGCTCTTTTCAACGAAAACCGAAAGTCGCCCGAGTATGAGCGTCATTTTGGACTCTTCTACACAAATAAACAGGCTGTATACCCTGTC
>Frequency_1_QualityScore_FFHHHHHIJIIIJJFHIIIEIJ9BHIJFGIIIFEHFHHFFFF;CACDB>CDDCC?B;BBDCDADDDDDDACDDD?<??BBBD@A:@CD<@CB??_Mismatch_0_Sense_+_Library_PoolT
CCGAAAGCGGATGGTCTTCTGGTGGGGAGGATGTGGCCACAGTCGACAATGCTCGGACTTATAACAACAATCTCGTCCGCCATGTATTGTCGAA
>Frequency_1_QualityScore_DDFFFHHIIIIEGDHGBHGEHGG<DDFHGCEGHHE/?FHHHGEHEEEFHHFB<?CBD@@C@ACACC>>A:A><C<B>>CC@A<(8AB8CDC@@_Mismatch_0_Sense_+_Library_PoolT
CCTATATCTTCGCTCTTTTCAACGAAAACCGAAAGTCGCCCGAGTATGAGCGTCATTTTGGACTCTTCTACACAAATAAACAGGCTGTATACC
>Frequency_1_QualityScore_FFHHHHHJJJJJJJJJJJJJJJJJJJJJJJGIJJJJGJJIJHIIJGIJJJHHFFBEEEEEDDDDDDEEEDDDDDDDDDDDDDDCDDDDDDDDDD_Mismatch_0_Sense_+_Library_PoolT
AGCATTGAGACCTATATCTTCGCTCTTTTCAACGAAAACCGAAAGTCGCCCGAGTATGAGCGTCATTTTGGACTCTTCTACACAAATAAACAGG
>Frequency_1_QualityScore_DFHGHGHJIJJGIGEGIJIDI*?@GIJJIGGBHIGHJC)8@CEIJIHHEFEFECECCCCCC?6;=9;B@@CCD@CC@>B@<CCDDDAB_Mismatch_2_Sense_+_Library_PoolT
CGGACTTATAACAACAATCTCTTCCGCCATGTATTGTCTAATGCAGGGACACCTAAGAGACCGGGAAGTAGCATTGAGACCTATATCT
>Frequency_1_QualityScore_FFHHHHHJJJJIGHJJGIGHIGGIIHICGHGIGGIJFHGFGGGGIJJJHHHHHHFFFFFDDDDDDCDDC>@BDDDDDD@BBDDDDBDBB@B8?A_Mismatch_0_Sense_+_Library_PoolT
ATTGTCGAATGCAGGGACACCTAAGAGACCGGGAAGTAGCATTGAGACCTATATCTTCGCTCTTTTCAACGAAAACCGAAAGTCGCCCGAGTAT
>Frequency_1_QualityScore_BAH+ABHIIGIIIIBGI8GC??DABGGI=GGGIIIIIGHIGIBEGH=@DHEEDBBBBACCC<>@@(5<A8ACC::>@CAB59ABCCA@A(49@B_Mismatch_2_Sense_+_Library_PoolT
CAACAATCTCGTCCGCCATGTATTGTCGAATGCAGGGACACCTAAGAGGCCGGGAAGTAGCATTGAGACCTATATCTTCGCTCTTTTCAACGAG
>Frequency_1_QualityScore_BDDD<DF@GGHGIEI>3FAFHBEHG?GCEHIGGCG=>CG>D9FHHG7@;B;ACD)7@EE>?=;,;53\38=C><5255>&2?C:34@5&09?4:_Mismatch_1_Sense_+_Library_PoolT
CAGGGACACCTAAGAGACCGGGAAGTAGCATTGAGACCTATATCTTCGCTCTTTTCAACGAAAACCGAAAGTCGCCCGAGTATGAGCGCCATTT
>Frequency_1_QualityScore_FFHGHHHJJIJJIIJIJJIIJJJIIIJIJJJIJJJJJIJJJJIJGGIJJJHHFDDAEDACDCDDDDDDCDCDEEFEEDDDDDDDDDDCDDD_Mismatch_1_Sense_+_Library_PoolT
ACAATCTCGTCCGCCATGTATTGTCGAATGCAGGGACACCTAAGAGGCCGGGAAGTAGCATTGAGACCTATATCTTCGCTCTTTTCAACGA
>Frequency_1_QualityScore_FFFHHHHJIJIJJJJJJJJIHIJJIJJJJJJJJJJIGIJJJIIJJJIEHABEFFFFDDDDDEFEDDDDDDDDCDDDDDDDDDDDDDDDDDDDBC_Mismatch_0_Sense_+_Library_PoolT
TGAGACCTATATCTTCGCTCTTTTCAACGAAAACCGAAAGTCGCCCGAGTATGAGCGTCATTTTGGACTCTTCTACACAAATAAACAGGCTGTA
>Frequency_1_QualityScore_FFGHHHGGEGHIIJIJJJJFB@DHIGIJHEIAHIJIIIJIJAGIGHGGHHHHGHEFFBBCD:CAD=(;?CCDDACCCACCECCCDDDDD@C?<C_Mismatch_1_Sense_+_Library_PoolT
CAATAGCGGCCTGAACTACAACAACTTGTTCGATGCCTTGGTTGATACTTTTCTTTCGGCCATGGGTGCATTAGGATATCCCAACCTCCCACTC
>Frequency_2_QualityScore_FFHGGHGJJJJJIJIIJJJJIJJHIIJIIIIJIJIIJJJJJIJGIJIJJJIJJIIIIJIIIIIJIIHIGGGEGEEFEEDEDDDCDDCDECDDDC_Mismatch_2_Sense_+_Library_PoolT
CTTTGGGCTCTTCTACACAAATAAACAGGCTGTATACCCTGTCAACTTTTCTCCATAATTGTGGAGAAGGTGTGTACACCGCGTAAATAAAGCC
>Frequency_1_QualityScore_FFHHHHHJJJJJJJJJJJIJJJJJJJJIJJJJJJJJJJJJJIJJJIJJJJIJJJJIJJJIHIJJJIJJJFHFHHFDFFEEDDEDDDDDDD_Mismatch_2_Sense_+_Library_PoolT
GTCACTTTGGGCTCTTCTACACAAATAAACAGGCTGTATACCCTGTCAACTTTTCTCCATAATTGTGGAGAAGGTGTGTACACCGCGTAA
>Frequency_1_QualityScore_FFHHHHHJJJJJJJJJJJJJJJGHIGIJJIJJJJJJJIIIJJJJJJJJJJJJJJIJJJJHHHHHHFFDDBDDDDDDDDD?BDBBDB8>ACDDDD_Mismatch_0_Sense_+_Library_PoolT
ATACTTTTCTTTCGGCCATGGGTGCATTAGGATATCCCAACCTCCCACTCATCGTTACTGAAAGCGGATGGCCTTCCGGTGGTGAGGATGTGGC
>Frequency_1_QualityScore_FFHHHHHJIJJJJJJJJGHJJJJJJJJJJJJJJIJJJJJJJJJJJJJJJIJJJHHFFFDDDDDDDDDDDBCDCDDEDDDDDDDDEEEDDDDDDD_Mismatch_1_Sense_+_Library_PoolT
CCTAAGAGGCCGGGAAGTAGCATTGAGACCTATATCTTCGCTCTTTTCAACGAAAACCGAAAGTCGCCTGAGTATGAGCGTCATTTTGGGCTCT
>Frequency_1_QualityScore_DDDHHHGGIEHGIIIIEGIEGGIGIDGHGGIJGIJJGHGEHGHGIJGIJJIJIIGGGHBE@;FHHGA@EECAHFF>ABDBDDCCCDDCDDDDD:_Mismatch_1_Sense_+_Library_PoolT
GGCTCTTCTACACAAATAAACAGGCTGTATACCCTGTCAACTTTTCTCCATAATTGTGGAGAAGGTGTGTACACCGCGTAAATAAAGCCCATGT
>Frequency_1_QualityScore_FFHHHHHJJJJJJJJJJJJJJJJJIJJJJJIJJJJJJJJJJJJJJJJJJJJJJJJJJJIHGIIJIJIIIGFHHEFFFFDDDEDDDDDDD_Mismatch_2_Sense_+_Library_PoolT
TCACTTTGGGCTCTTCTACACAAATAAACAGGCTGTATACCCTGTCAACTTTTCTCCATAATTGTGGAGAAGGTGTGTACACCGCGTAA
>Frequency_1_QualityScore_DDHHHFHIGIDEAHHICEGCCCEFEGIGHIIIGFG6?DFCHGGE?@CGEEEBA;;ACCACCCC;;8:::>ACCDEBBB??ACCCAC@5?5)0>C_Mismatch_1_Sense_+_Library_PoolT
AATCTCGTCCGCCATGTATTGTCGAATGCAGGGACACCTAAGAGGCCGGGAAGTAGCATTGAGACCTATATCTTCGCTCTTTTCAACGAGAACA
>Frequency_1_QualityScore_DD3FH>CFG>AEFEB=CFC?4?F@DHGB?FBAGGB0D(7B(87=.=@=C1588A>@;A??(,5>>:258::@C:4>@A_Mismatch_2_Sense_+_Library_PoolT
AACAATCTCGTCCGCCATGTATTATCGAATGCAGGGACACCTAAGAGGCCGGGAAGAAGCATTGAGACCTATATCTTC
>Frequency_1_QualityScore_DDHDHGBHIIGJDCFEHGEHG<GI9CHIIIJGIEIIIGHHHHHHDDFBACDCCCCCCC?@::@CCCBDD@>BDB<5<BDDCDCCB99@BDBBBD_Mismatch_2_Sense_+_Library_PoolT
AGGGACACCTAAGAGGCCGGGAAGAAGCATTGAGACCTATATCTTCGCTCTTTTCAACGAGAACAAAAAAGGGGGTGCTGAGACGGAGCGTCAC
>Frequency_1_QualityScore_FFHHHHHFHIJJJJJIIJGGIIIIIJIJIJJJJJJJJIJIJGIJJJJJJIIJHGHFFFDDD;@BCDDBD=BDCCDDEDDDDDDDDDDEDDDDDB_Mismatch_1_Sense_+_Library_PoolT
ACCTAAGAGGCCGGGAAGTAGCATTGAGACCTATATCTTCGCTCTTTTCAACGAAAACCGAAAGTCGCCTGAGTATGAGCGTCATTTTGGGCTC
>Frequency_1_QualityScore_FFHHHHHJJJJJJJJJJJIJJJJIJIJIJJJJJJJJJJJJJJJJHHHCHFFFFFFFEDEDEDDDEEFDDBDDDDCDDDDDDDDDDD_Mismatch_2_Sense_+_Library_PoolC
GTCCGCCATGTATTGTCGAATGCAGGGACACCTAAGAGGCCGGGAAGTAGCATTGAGACCTATATCTTCGCTCTTTTCAACGAGAA
>Frequency_1_QualityScore_FFHHHGHJJJJJJJJJJJJIJJJJJJJHJIGHIIJIJIJJJJJIJJJHHHHHHFFFDEEEECCDBDBDDDDDDDDDCCDDDDBCDCCDCC@AB9_Mismatch_2_Sense_+_Library_PoolC
GAATGCAGGGACACCTAAGAGGCCGGGAAGTAGCATTGAGACCTATATCTTCGCTCTTTTCAACGAAAACCGAAAGTCGCCTGAGTATGAGCGT
>Frequency_1_QualityScore_FFHHHHHJFGIIJJJJJIIJJJJJJJJJJJJJIIJJIJJJHIJJJJIIJJJJHHFFDCEDEEDDD@CBB@8<B8?CDACBDCDDBAC<?BDDC<_Mismatch_1_Sense_+_Library_PoolC
GCTATGGGTGCATTAGGATATCCCAACCTCCCACTCATCGTTACCGAAAGCGGATGGTCTTCTGGTGGGGAGGATGTGGCCACAGTCGACAATG
>Frequency_1_QualityScore_FFHHHHHJJJJJJJJJJJHJJIJJJJIIJIJJGIJIIJJJJJIJIJJJJJJJJJJHHHFFDDDDCDDDDDDDDCDDDDDDDEEEEEBDDBDDDD_Mismatch_1_Sense_+_Library_PoolC
CTTATAACAACAATCTCGTCCGCCATGTATTGTCGAATGCAGGGACACCTAAGAGGCCGGGAAGTAGCATTGAGACCTATATCTTCGCTCTTTT
>Frequency_1_QualityScore_FFHHHHHJJJGIIFHIIIJJJJIIBGIJJJJJJJIJJIHHHHHDFFDDDDDDDEFEDDEDDDDDDDDDDDDBB@DDDDCDDDDDDDBBB>CDDC_Mismatch_1_Sense_+_Library_PoolC
GTGGCCACAGTCGACAATGCTCGGACTTATAACAACAATCTCGTCCGCCATGTATTGTCGAATGCAGGGACACCTAAGAGGCCGGGAAGTAGCA
>Frequency_1_QualityScore_A;C?<:C@B>@:FEH@HCF?A111?DE9DFFFFFIIFI;@FEEE785;1=6=C)77;@DDC\5;@:;;;=\(55,,::@@:?A?BBBABAB@??_Mismatch_1_Sense_+_Library_PoolC
GCATTGAGACCTATATCTTCGCTCTTTTCAACGAAAACCGAAAGTCGCCTGAGTATGAGCGTCATTTTGGGCTCTTCTACCCAAATAAACAGCC
>Frequency_1_QualityScore_FFHHHDHIIHHHIJEEIHCHJHHGIJJGHGIDHGGGIHHIIGHIIJIHFG>FHEHIDHEEEHEDHIGF>??EFCFED:@B;?BCDCCC@A8<CC_Mismatch_2_Sense_+_Library_PoolC
GGGCTCTTCTACACAAATAAACAGCCTGTATACCCTGTCAACTTTTCTCCATAATTGTGGAGAAGGTGTGTCCACCGCGTAAATAAAGCCCATG
