# Supplementary material for: Differential Gene Expression Reveals Candidate Genes for Drought Stress Response in Abies alba (Pinaceae)
Source: PLoS One. 2015 Apr 29;10(4):e0124564. doi: 10.1371/journal.pone.0124564 (PMC4414588; doi:10.1371/journal.pone.0124564)
Supplement: S2 File — (GZ) [file pone.0124564.s002.gz › comp19784_c0_seq1.fa]

>comp19784_c0_seq1 len=331 path=[222:0-41 264:42-133 356:134-180 1407:181-229 452:230-244 467:245-275 1208:276-330] : sp|P33679|ZEAM_MAIZE Zeamatin OS=Zea mays GN=Zlp PE=1 SV=2 e-value: 1e-07 blast score: 51.6
GACAACGCCCAGTGCCCGGACGCGTACCACCAGCCCAATGATACCAAGACCTTCACTTGTCCTTCCGGTGCTAATTACAGCATTGTCTTCTGCCCTTAAAAATAAAGTAGTATCATATCTACAATAAGGATAAACAGTGTGATGTATTCGCACAGGCACTTCTATCCAATAAAAAGGCCGTCGGTAGTGATGGTATCATACCAGTTTGATGTATTCACACAGCAAGTATTAAAAACGCCGTTAATTCTGATTATTATAATTATAAAGGAGATTGAAGTTTATTAGAAACATGTGGTTATTATCGGGAATTATAATTTTATTTACTTTTTAG

>Frequency_3_QualityScore_FFDGGFHHIIIFIIJJJJIJHJIJIIIJJIIJJJJJJJJJJJIJFGHIIIHIJJIIIIHHFCDFDEFFFECDEEEEDFFEEEDDDDCDCDDDCD_Mismatch_1_Sense_+_Library_PoolT
GGTAGTGATGGTATCATACCAGTTTGATGTATTCACACAGCAAGTATTAAAAACGCCGTTAAGTCTGATTATTATAATTATAAAGGAGATTGAA
>Frequency_3_QualityScore_FFHHHHHJJJJJJJJJJIJJJJJJJJJJJJJJIIJJJJJJJFHIIJIIJJIIJJJJJJIJJIHHHHHFFEFFEDEDEEDDDDDEDEEEEDEDEF_Mismatch_0_Sense_+_Library_PoolT
CACCAGCCCAATGATACCAAGACCTTCACTTGTCCTTCCGGTGCTAATTACAGCATTGTCTTCTGCCCTTAAAAATAAAGTAGTATCATATCTA
>Frequency_3_QualityScore_FFHHHHHIJJJJJJJJJJIIJJJJJJJJJJJJJJJJJJJHIJJIIIJIIJJJJJJJJJJJIIIIHHGGFFFFEEEEEEDCDDEDEEEDEDEEDD_Mismatch_0_Sense_+_Library_PoolT
CCAGCCCAATGATACCAAGACCTTCACTTGTCCTTCCGGTGCTAATTACAGCATTGTCTTCTGCCCTTAAAAATAAAGTAGTATCATATCTACA
>Frequency_3_QualityScore_FEHHHHHJJJJJJJJJJJJJIIIJJJIJHHHIJJJHIJJJJJJJIIIIHIIIHHHHHHHHGFGGHGGGEBECDDDACBBDDEDDCCDDEEDDDD_Mismatch_0_Sense_+_Library_PoolT
GTATCATATCTACAATAAGGATAAACAGTGTGATGTATTCGCACAGGCACTTCTATCCAATAAAAAGGCCGTCGGTAGTGATGGTATCATACCA
>Frequency_2_QualityScore_FFHHEGEGIIIJIIIIIJJJIIIJJJIJJJJIIIGICGIIIGIIIIIJIJJJIGIJJIJJIJIJJIJGHGIGHGFEECCCD<ACACEDCDACDC_Mismatch_0_Sense_+_Library_PoolT
AAAGTAGTATCATATCTACAATAAGGATAAACAGTGTGATGTATTCGCACAGGCACTTCTATCCAATAAAAAGGCCGTCGGTAGTGATGGTATC
>Frequency_2_QualityScore_FFGHFGFIIGIIJJJJIIIJIIHIIIJIJIJJIIJJGIIJIIJIJHIIJEGHGHGGFFEEFEEEEEEECDDEDCDDCBDEEEDDDDDDDCD=CC_Mismatch_0_Sense_+_Library_PoolT
AGTGTGATGTATTCGCACAGGCACTTCTATCCAATAAAAAGGCCGTCGGTAGTGATGGTATCATACCAGTTTGATGTATTCACACAGCAAGTAT
>Frequency_2_QualityScore_FFHHGHHJIJJIJIIIHIIJIJIJJJJJJJJJJIJJJJJJJIJIJIIIHGIIIIIIIIHFEEDDEEEEEDCCDEEDDDDDCCEDDDDDDCEEED_Mismatch_0_Sense_+_Library_PoolT
TAAGGATAAACAGTGTGATGTATTCGCACAGGCACTTCTATCCAATAAAAAGGCCGTCGGTAGTGATGGTATCATACCAGTTTGATGTATTCAC
>Frequency_2_QualityScore_FFGGHGHJJJIIJIJJIJIJJIJJJJIIGIIGIIIJJJJJJJJIIJJJIJHIIIIJIGFGEHEHIGHHEGGEIIHGGFFFEEEECECEDD_Mismatch_0_Sense_+_Library_PoolT
GCATTGTCTTCTGCCCTTAAAAATAAAGTAGTATCATATCTACAATAAGGATAAACAGTGTGATGTATTCGCACAGGCACTTCTATCCAA
>Frequency_2_QualityScore_EFHHHHHIGGIIJIIIHIIIIIIIIIIJJIFIIIHIIFIIIJJIIIIHIIIJIDHHIIIGIHHGGFH_Mismatch_0_Sense_+_Library_PoolT
ACAGCAAGTATTAAAAACGCCGTTAATTCTGATTATTATAATTATAAAGGAGATTGAAGTTTATTAG
>Frequency_2_QualityScore_EFFFFFFFHIIIIIIIIEFHIIDGGHIIIIIEGIAFCFFGFGHIHIIGIFF@EGIHHHCEGFFGFFECEC@BC>CCDDC??AAACCCBCC=CCC_Mismatch_1_Sense_+_Library_PoolT
AGGCACTTCTATCCAATAAAAAGGCCGTCGGTAGTGATGGTATCATACCAGTTTGATGTATTCACACAGCAAGTATTAAAAACGCCGTTAAGTC
>Frequency_2_QualityScore_FFHHHHHJJJJJJJJJJJJJJJIJJJIJIIJJJJJJJJIIJIJJJJJJJJJJJJGIJIIJJJJJJJIJHCEGIIIIHIGHGGFFDEDDDCDDDD_Mismatch_0_Sense_+_Library_PoolT
GCTAATTACAGCATTGTCTTCTGCCCTTAAAAATAAAGTAGTATCATATCTACAATAAGGATAAACAGTGTGATGTATTCGCACAGGCACTTCT
>Frequency_2_QualityScore_FFHHHFHIIJJIJJJIJIJJJJIIJJJJJJJJIJIJJJIJJJJJGHIHIJJJJIJJIJIIJIIIIJJIHHHHGGCEDEEFEECEEEEDDDDDDC_Mismatch_0_Sense_+_Library_PoolT
TCCGGTGCTAATTACAGCATTGTCTTCTGCCCTTAAAAATAAAGTAGTATCATATCTACAATAAGGATAAACAGTGTGATGTATTCGCACAGGC
>Frequency_2_QualityScore_FEGHHHHJJJJJJJJJJJIJJIIJIJIJJJJJJJJJJJJJJJJHGGDHIHIIJJIGGIGHHGFGFFEFECECDCECDDDBDDCDCC?BDFEECC_Mismatch_0_Sense_+_Library_PoolT
GTACCACCAGCCCAATGATACCAAGACCTTCACTTGTCCTTCCGGTGCTAATTACAGCATTGTCTTCTGCCCTTAAAAATAAAGTAGTATCATA
>Frequency_1_QualityScore_FFHHHHHJJJJJJJJJJEHIGIJJJJIJJJJJJJJJGJJJJIJJJIJGIIHIJJIIJIJIJJJJJJJJJHGHHHHFFFFFEEEEEDDDDDDDDD_Mismatch_0_Sense_+_Library_PoolT
TGCCCTTAAAAATAAAGTAGTATCATATCTACAATAAGGATAAACAGTGTGATGTATTCGCACAGGCACTTCTATCCAATAAAAAGGCCGTCGG
>Frequency_1_QualityScore_DFHHHGHGIJHIJIIGHIIIIBHHGHBHIFHIJJJGIJIJJJJHIIJJJJJJJGJIJIJJJHHHHHHHFFFFFFEEEEECEDDEDDEE_Mismatch_2_Sense_+_Library_PoolT
ATACCAGTTTGATGTATTCACACAGCAAGTATTAAAAACGCCGTTAATTCTGATTATTATAATTATAATGGAGATTGAATTTTATTAG
>Frequency_1_QualityScore_FFHHHFFIJIJJJJJJIIJJIJJGHIJJJJJJJJJJJJFHIJJJJJJJJJJJHHFFFFFFEEEEEEEEEDEFEEEEDDDCBDDDDDDDDCDEED_Mismatch_0_Sense_+_Library_PoolT
GATGGTATCATACCAGTTTGATGTATTCACACAGCAAGTATTAAAAACGCCGTTAATTCTGATTATTATAATTATAAAGGAGATTGAAGTTTAT
>Frequency_1_QualityScore_???>=<3CEHGI>DIID+A++<<?E9B>*1:BGG@BHG3?DDHEGGG*0*0B?8/9BDF=;FFG@6@EEEE?CE>;;CC_Mismatch_1_Sense_+_Library_PoolT
TGCCCTTAAAAATAAAGAAGTATCATATCTACAATAAGGATAAACAGTGTGATGTATTCGCACAGGCACTTCTATCCAA
>Frequency_1_QualityScore_FFHHHHHJJJJJGHIJJJJJJIIJJJJJJJJJJJJJJJJIJIJJJJJJJIJCGIGIJJJJJJJJJIJJJIHHHHHFFFFFFEE(=BDDDEEEFD_Mismatch_1_Sense_+_Library_PoolT
TTGTCCTTCCGGTGCTAATTACAGCATTGTCTTCTGCCCTTAAAAATAAAGTAGTATCATATCTACAATAAGGATAAACAGTGGGATGTATTCG
>Frequency_1_QualityScore_FFGHGHGIHIIJJJGGHIIIDFHIIIIIJJJIHDGHGFFFFFCEDEEEDDDDDDDCDDDDD?@DDDDDDDDDEDDCDDDDDEEDCDCCDDDD9@_Mismatch_0_Sense_+_Library_PoolT
ACGCCCAGTGCCCGGACGCGTACCACCAGCCCAATGATACCAAGACCTTCACTTGTCCTTCCGGTGCTAATTACAGCATTGTCTTCTGCCCTTA
>Frequency_1_QualityScore_FFHHHGHJJJJJJJJJIIJHGIJJJEIJJJJJJIJIIIIIIJIIJCHIIIIIIJJIGCHHIGHHHHHFF@BEFFDEFDED_Mismatch_2_Sense_+_Library_PoolT
GATGTATTCACACAGCAAGTATTAAAAACGCCGTTAAGTCTGATTATTATAATTATAAAGGAGATTGAAGTTTATTAGAT
>Frequency_1_QualityScore_FFHHHHHJJJJJGIJIJIJJJJJJGIIHHHFFFFFFEEEEEDDDDDDDDDDDDDDDDDDDDBDBDDDDEDDCDDDDDDEEDDDDDACDDCC_Mismatch_0_Sense_+_Library_PoolT
CCCAGTGCCCGGACGCGTACCACCAGCCCAATGATACCAAGACCTTCACTTGTCCTTCCGGTGCTAATTACAGCATTGTCTTCTGCCCTTA
>Frequency_1_QualityScore_A>=AFFFFD;+AEHFH>C38<?@?@DB6?BFFFC<?BFC9CCBCDF>)./=3=@=7@AE==E@E@:;BB_Mismatch_1_Sense_+_Library_PoolT
ACACAGCAAGAATTAAAAACGCCGTTAATTCTGATTATTATAATTATAAAGGAGATTGAAGTTTATTAG
>Frequency_1_QualityScore_EFHHHFHJIIIJJJJJJJIIJJIIIHJJJIGIJFHIGHIJJJHGIJJJJJJJIHGJIHFGHHHHFDFFFAEDDDD>CDEF_Mismatch_0_Sense_+_Library_PoolT
ACAGGCACTTCTATCCAATAAAAAGGCCGTCGGTAGTGATGGTATCATACCAGTTTGATGTATTCACACAGCAAGTATTA
>Frequency_1_QualityScore_FFFHHFHHJIJFIJIIJIJJJJIIJIJJJIJJIJJJIJJJJJJJGGIJIJEHJIJJJJJGGHHHFFFEFFFEEFEEDFEEEEEEDDB_Mismatch_0_Sense_+_Library_PoolT
GGTAGTGATGGTATCATACCAGTTTGATGTATTCACACAGCAAGTATTAAAAACGCCGTTAATTCTGATTATTATAATTATAAAGGA
>Frequency_1_QualityScore_DFHHHGHJGEHIJIIJEHHIIGIJJJJIHIHDFIGIJBGIIIGJJJJJIIIGHIJHHHHHHHDCBDDFFFEECACBCDDDDD;ADDDDFD_Mismatch_0_Sense_+_Library_PoolT
TCATACCAGTTTGATGTATTCACACAGCAAGTATTAAAAACGCCGTTAATTCTGATTATTATAATTATAAAGGAGATTGAAGTTTATTAG
>Frequency_1_QualityScore_FFHHHHHJJJJJJJJJIJIJJJIIJJIJJJIJJJIJJJJIJJHHHFFFFFFECEEEEEDDDDDCCEDCDDFEEEFFDDDDDDDDC@ADCD_Mismatch_0_Sense_+_Library_PoolT
ATGTATTCGCACAGGCACTTCTATCCAATAAAAAGGCCGTCGGTAGTGATGGTATCATACCAGTTTGATGTATTCACACAGCAAGTATTA
>Frequency_1_QualityScore_DDDFHFAGGHGGGEEEGGGIEEH>FF>AFHCHIEGHIIGHIIHBCHECHIII?DBBFCG<BGG4B@4@;D?EEEEFEECE@C@C_Mismatch_0_Sense_+_Library_PoolT
TCTTCTGCCCTTAAAAATAAAGTAGTATCATATCTACAATAAGGATAAACAGTGTGATGTATTCGCACAGGCACTTCTATCCAA
>Frequency_1_QualityScore_FFGHFHHJJJIIJIIIGHIJJJJFGIJGIJJJHIJJGHHHGHFFFFFDEEDECDDDDDDD@@DCDDDDDDDDDDDDDDEDDDDCCCDDCC_Mismatch_0_Sense_+_Library_PoolT
CCAGTGCCCGGACGCGTACCACCAGCCCAATGATACCAAGACCTTCACTTGTCCTTCCGGTGCTAATTACAGCATTGTCTTCTGCCCTTA
>Frequency_1_QualityScore_FFGHHHHIJIJJJJJJJJJJIJIIIJJIIHIIJGHIJJJIJJJJCHHIJJJGJIJJJJJJJJJHEFHHFCFFFFFFEEEEDDEDDDDDDDDDDD_Mismatch_0_Sense_+_Library_PoolT
GATACCAAGACCTTCACTTGTCCTTCCGGTGCTAATTACAGCATTGTCTTCTGCCCTTAAAAATAAAGTAGTATCATATCTACAATAAGGATAA
>Frequency_1_QualityScore_FFHHHHHJJJJJJIIHFHHIJIIJJJJJJJJJJJJJJIJJIJJIJIDHHIJIJJJJJJIHFEBDCEDFEDDCDDEEDDDDC>CDDDDD>ACEEE_Mismatch_0_Sense_+_Library_PoolT
ATAAGGATAAACAGTGTGATGTATTCGCACAGGCACTTCTATCCAATAAAAAGGCCGTCGGTAGTGATGGTATCATACCAGTTTGATGTATTCA
>Frequency_1_QualityScore_FFHHHHHIJJJJJJJJJJJJJJJJHJJJDHIGHJJJJFIIJJJJJJJJGIJJJJJIJJJHHHHHFFFFB@ACEFDECDDDDDDDDDDDEEEEEE_Mismatch_0_Sense_+_Library_PoolT
CACTTCTATCCAATAAAAAGGCCGTCGGTAGTGATGGTATCATACCAGTTTGATGTATTCACACAGCAAGTATTAAAAACGCCGTTAATTCTGA
>Frequency_1_QualityScore_DDFDHFFGGGEHIIIIBHIFIIGGFEGIGI<FFDHEHIHEB;FFCEGG=FFEHGEEEHGGHCEHFHHEEDEEC:CCCDDCCEA_Mismatch_0_Sense_+_Library_PoolT
AGTTTGATGTATTCACACAGCAAGTATTAAAAACGCCGTTAATTCTGATTATTATAATTATAAAGGAGATTGAAGTTTATTAG
>Frequency_1_QualityScore_DFFHGHHJIIIJJAHGEHGGGEHIJJIGIIJIIIIIFIIJJJG@F09FFHABFIHIJIIIE;AGH>EHFFHHEFFFFD@CCDDBB@;=BB@AD:_Mismatch_0_Sense_+_Library_PoolT
CTTAAAAATAAAGTAGTATCATATCTACAATAAGGATAAACAGTGTGATGTATTCGCACAGGCACTTCTATCCAATAAAAAGGCCGTCGGTAGT
>Frequency_1_QualityScore_FFFHHHHIJJJJJJJJJIJIIGIGJJJJJJCHIJJJJIIIJJGGICHIIEFHHFHFFFFFFECCEEEEDEACFFEDCCBDDCCD@CCDD_Mismatch_0_Sense_+_Library_PoolT
TGTATTCGCACAGGCACTTCTATCCAATAAAAAGGCCGTCGGTAGTGATGGTATCATACCAGTTTGATGTATTCACACAGCAAGTATTA
>Frequency_1_QualityScore_FFHHHHHJJJJJJJJJJJJJJIJJJHIHIJJJIJJJJIJJJJJIJIJJJJJJJJIIJJJIJJIIDGHGFBCDDDDCDDEDDCDDDEEDDDDDDD_Mismatch_0_Sense_+_Library_PoolT
TCATATCTACAATAAGGATAAACAGTGTGATGTATTCGCACAGGCACTTCTATCCAATAAAAAGGCCGTCGGTAGTGATGGTATCATACCAGTT
>Frequency_1_QualityScore_FFHGHGGJJGGGHCHHIJJIJJJIJIIHIBFGHFGHIJJGHBFHIIIJGIIEEEGGHHHHFFFFDFFEDEFD_Mismatch_1_Sense_+_Library_PoolT
TTCACACAGCAAGTATTAAAAACGCCGTTAAGTCTGATTATTATAATTATAAAGGAGATTGAAGTTTATTAG
>Frequency_1_QualityScore_FFHHHHHJJJJJJJJJJJJJHHEHIJIHHJJJJJJJJJJJJJJJJJJJJJJJIIJGJIIFGHFEFDDBDDDDEDDDCDDDDDDDDD_Mismatch_0_Sense_+_Library_PoolT
TCTACAATAAGGATAAACAGTGTGATGTATTCGCACAGGCACTTCTATCCAATAAAAAGGCCGTCGGTAGTGATGGTATCATACCA
>Frequency_1_QualityScore_FFHHGGHJIIJJIIIIFJIJJJGGIGIJJJHHHHFFFFFFEEEEEDDDDDDDDDDDDDDDDDBDDDC>CADDDDDDDCCCDDDDDDDDDDDDCC_Mismatch_0_Sense_+_Library_PoolT
GCCCAGTGCCCGGACGCGTACCACCAGCCCAATGATACCAAGACCTTCACTTGTCCTTCCGGTGCTAATTACAGCATTGTCTTCTGCCCTTAAA
>Frequency_1_QualityScore_FFHHHHHJIJJJJJJIJJJJJHHFHIJJIIJJJJJJJJJJGIJFIJJJJJJJIJJJJJJIIGHFBHDD>?BDDDFDD>CDDEEDDDDDACDCDD_Mismatch_0_Sense_+_Library_PoolT
ATCTACAATAAGGATAAACAGTGTGATGTATTCGCACAGGCACTTCTATCCAATAAAAAGGCCGTCGGTAGTGATGGTATCATACCAGTTTGAT
>Frequency_1_QualityScore_FEHFFHGIFHGGGFGGFHGIIIJHIIGIGGIGJJIJIJJJIIIDHGGHCHIJJIGIJJIHHCHHGDEHH@CEDEF@CCAEED@C>>CDD5>ACD_Mismatch_0_Sense_+_Library_PoolT
CTTGTCCTTCCGGTGCTAATTACAGCATTGTCTTCTGCCCTTAAAAATAAAGTAGTATCATATCTACAATAAGGATAAACAGTGTGATGTATTC
>Frequency_1_QualityScore_FFHHHHHJJJJIIIJJJIJJJJIIJIJJJJIJJJJJHGHJIIJIIJJJJIHIJFIJJJJJJHHHHHHHDCDFFEEEEEDDDCC;ACDD@DDDDE_Mismatch_0_Sense_+_Library_PoolT
TACCACCAGCCCAATGATACCAAGACCTTCACTTGTCCTTCCGGTGCTAATTACAGCATTGTCTTCTGCCCTTAAAAATAAAGTAGTATCATAT
>Frequency_1_QualityScore_ADHDBFHEEHGIIIEHGIIIIGIIGGIGGIEGIIGGICGHGCCHGEEFGDDHIIIHI_Mismatch_0_Sense_+_Library_PoolT
TTAAAAACGCCGTTAATTCTGATTATTATAATTATAAAGGAGATTGAAGTTTATTAG
>Frequency_1_QualityScore_DDHHHHHJJJJJJJJJIJHJFHHIIHIJJJJJIJJJJJJJJJJJIJJJIJIIHJIJJJJJJHGFFBBDC?DDEDDDDEEEDDDDDCCEDDDDDD_Mismatch_2_Sense_+_Library_PoolT
TACAATAAGGATAACCAGTGTGATGTATTCGCACAGGCACTTCTATCCAATAAAAAGGCCGTCGGTAGTGATAGTATCATACCAGTTTGATGTA
>Frequency_1_QualityScore_FFHHHHHJJJJJJJJJJIJJJIJJJIJJJHHFHIJJIIJJJIJFJJIIJJJJJJIGIJJJJIIIJJIIHEHFEDDD@BBCDDFDDACCDC_Mismatch_0_Sense_+_Library_PoolT
AGTATCATATCTACAATAAGGATAAACAGTGTGATGTATTCGCACAGGCACTTCTATCCAATAAAAAGGCCGTCGGTAGTGATGGTATCA
>Frequency_1_QualityScore_FFHHHDFIJJFHIF?FGFHICHIBDFHJIJJJJJFGHIJIJHHIIHIJJJJJHGHGCDFEEFDFEDDDDDDDBDDDCEDDEDEDEED_Mismatch_2_Sense_+_Library_PoolT
AAAAAGGCCGTCGGTAGTGATGGTATCATACCAGTTTGATGTATTCACACAGCAAGTATTAAAAACGCCGTTAAGTCTGATTATTAC
>Frequency_1_QualityScore_FFHAFHHHEHGGJIHJJJIIGHIAFEFII>@*?CFHHFFGIG@HHIIIAH>C>FGIAEGH:DCCEHEGF@BDFFAC;A@CDD_Mismatch_1_Sense_+_Library_PoolT
CTTTGATGTATTCACACAGCAAGTATTAAAAACGCCGTTAATTCTGATTATTATAATTATAAAGGAGATTGAAGTTTATTAG
>Frequency_1_QualityScore_FFHHHHHJJJJJJJIIJJJCHIJJJDHGGJJJJJIIIGIJJJJIIEEHHGEIJFHEHHHFFFFFDFFEEDEDDDDDDCDEEDCACDBDDBDDDD_Mismatch_0_Sense_+_Library_PoolT
GCACAGGCACTTCTATCCAATAAAAAGGCCGTCGGTAGTGATGGTATCATACCAGTTTGATGTATTCACACAGCAAGTATTAAAAACGCCGTTA
>Frequency_1_QualityScore_FFFHFFHIGIIGIJEHFHIIIJIGGIJJIIJIJJJEIGGGGIJJEGIIJIIHEFFFFEEEECDCACFDECDDDEEEDEDDBBBCDDCDD@CDED_Mismatch_1_Sense_+_Library_PoolT
GATGGTATCATACCAGTTTGATGTATTCACACAGCAAGTATTAAAAACGCCGTTAATTCTGATTATTATAATTATAAAGGAGATTGAAGTTTAA
>Frequency_1_QualityScore_FFHHHHHJJJJJJJJJJJJIJJJJIJJJJJJIJJJIJJJJDGHGIJJJJJJJJJJJJJJJJJJJJJJJJJIHDEHHHHHHGFFFDDDDDDDDDD_Mismatch_0_Sense_+_Library_PoolT
GTGCTAATTACAGCATTGTCTTCTGCCCTTAAAAATAAAGTAGTATCATATCTACAATAAGGATAAACAGTGTGATGTATTCGCACAGGCACTT
>Frequency_1_QualityScore_DDACFAFGIIIIGHEIGHHGFEHGIDEHGHHCGIGFFIECCGHGGGIIIIHGIBGHGIEFGEICGHGHC@EEHGFEC>@B=9?>?DDCCCCCCD_Mismatch_0_Sense_+_Library_PoolT
AAGTAGTATCATATCTACAATAAGGATAAACAGTGTGATGTATTCGCACAGGCACTTCTATCCAATAAAAAGGCCGTCGGTAGTGATGGTATCA
>Frequency_1_QualityScore_FFHHHFHIHJJJJJJJJJJJJJJJJJJJJJJJJJJIIGHIJJIIJJJJJIJJJJJIJJJJJJJJJJJIJIHHHFEFFDDDDD?BDCCDDDDADD_Mismatch_0_Sense_+_Library_PoolT
TAAAGTAGTATCATATCTACAATAAGGATAAACAGTGTGATGTATTCGCACAGGCACTTCTATCCAATAAAAAGGCCGTCGGTAGTGATGGTAT
>Frequency_1_QualityScore_FFFHHHHJJJIJIIIIJGHIIJJJJGIIJIJJJIJIJJJJIFIIDGGIJEIJJIJJFFHIIIIJIJFIICEAHEEF@DDDFDCCEECDACCDDC_Mismatch_0_Sense_+_Library_PoolT
TTCACTTGTCCTTCCGGTGCTAATTACAGCATTGTCTTCTGCCCTTAAAAATAAAGTAGTATCATATCTACAATAAGGATAAACAGTGTGATGT
>Frequency_1_QualityScore_FFHHHHFHJJGHIDHHIIJFIIJJJJJJJJIIJJJJJGIJJJIIJJJIJJJJCEFHHHFEHFDDDDDBDBDDEEEEEDCDEEEDEEEEEEDDDD_Mismatch_0_Sense_+_Library_PoolT
AGGCCGTCGGTAGTGATGGTATCATACCAGTTTGATGTATTCACACAGCAAGTATTAAAAACGCCGTTAATTCTGATTATTATAATTATAAAGG
>Frequency_1_QualityScore_FFGDHH?:EFEFE@IEICCHIHIGGIIIAHGHGIEBBFH?BDGHFHFG?DFHIIE@BE9B;CDHIG>@E=CEEHH>;;?9=/?@5;>AACD>:@_Mismatch_1_Sense_+_Library_PoolT
AATAAAGTAGTATCATATCTACAATAAGGATAAACAGTGTGATGTATTCGCACAGGCACTTCTATCCAATAAAAAGGCCGTAGGTAGTGATGGT
>Frequency_1_QualityScore_FFHHHHHJJJJJJJJJJIJJJJJIJJJIJIIIJJJJJJJJIJJJIHHHHFFFFCDFEEEEEEDDDDEDDDCFDDEFEDDDDDDDDDCCDEE_Mismatch_0_Sense_+_Library_PoolT
GATGTATTCGCACAGGCACTTCTATCCAATAAAAAGGCCGTCGGTAGTGATGGTATCATACCAGTTTGATGTATTCACACAGCAAGTATTA
>Frequency_1_QualityScore_FFHHHFHIGHHIJIHIJJJIIJIFHGHIJJJJIJJJJIJJJIJJJJJHIIIJJJJJJIJHFDDDDEEEECEEDED_Mismatch_0_Sense_+_Library_PoolT
GTCGGTAGTGATGGTATCATACCAGTTTGATGTATTCACACAGCAAGTATTAAAAACGCCGTTAATTCTGATTAT
>Frequency_1_QualityScore_FFHHHGHJHIJJIIJJIIJIGIIJIIJJJJIJHHHHHFFFFFFEEEEEEEDD;@DDDDDEEDDDDDDDDDDCDCDDDDBCDDCCDDDDDDDDDD_Mismatch_0_Sense_+_Library_PoolT
CGGACGCGTACCACCAGCCCAATGATACCAAGACCTTCACTTGTCCTTCCGGTGCTAATTACAGCATTGTCTTCTGCCCTTAAAAATAAAGTAG
>Frequency_1_QualityScore_DDDFFFHEG@EBHGIIGHI@GEGIIIGHGEGGFGGEBHIEGHH;;FGFGGGIEEEHGG@:AHFHA>?E@B;?AC@C>>>CDECCCD_Mismatch_0_Sense_+_Library_PoolT
ACCAGTTTGATGTATTCACACAGCAAGTATTAAAAACGCCGTTAATTCTGATTATTATAATTATAAAGGAGATTGAAGTTTATTAG
>Frequency_1_QualityScore_;DFFDFAFB8@<@FFEFGFIIIEE@FFCCCFF@A;DDEAECFFD@DDDDBBCCCBBBA@B@BBBB<BDD:@AA?AAA>@ABABB>>?BBB_Mismatch_1_Sense_+_Library_PoolT
CCAGTTCCCGGACGCGTACCACCAGCCCAATGATACCAAGACCTTCACTTGTCCTTCCGGTGCTAATTACAGCATTGTCTTCTGCCCTTA
>Frequency_1_QualityScore_FFHHHHFIIJIJJJJJJJJJJIJJIIJJJJJIJJJJJJJGIJJIJHIJJJJJJHJJJIHHHHHGHDFFFADFFFDDCCEEEDDDDDDDCC>CDD_Mismatch_0_Sense_+_Library_PoolT
TGATGGTATCATACCAGTTTGATGTATTCACACAGCAAGTATTAAAAACGCCGTTAATTCTGATTATTATAATTATAAAGGAGATTGAAGTTTA
>Frequency_1_QualityScore_FFHHHHHIIIJJJJJJIIIEAHIJJIIIHIJJJIJGGIGGIJJIJIJJJJJJJIJJEEHJIFHFHHFFFDFFEEEEEE_Mismatch_2_Sense_+_Library_PoolT
AATGTATTCACACAGCAAGTATTAAAAACGCCGTTAAGTCTGATTATTATAATTATAAAGGAGATTGAAGTTTATTAG
>Frequency_1_QualityScore_DFHFHGFGIIIJJJGIJJJECHGIJJGIHGGIICHHGGHEH@AHHEIJFH=BBECACEDCDDDDCCCCD@CDCDCDDDDDD@CDBDDCC::::@_Mismatch_0_Sense_+_Library_PoolT
GACGCGTACCACCAGCCCAATGATACCAAGACCTTCACTTGTCCTTCCGGTGCTAATTACAGCATTGTCTTCTGCCCTTAAAAATAAAGTAGTA
>Frequency_1_QualityScore_FDHHHHHJJJJJJJJJJJJJJJJJJJJJJJJJJJJJJHIJJEHHGHFHHHEFFFFFFFEEECEEDDDDD@D_Mismatch_2_Sense_+_Library_PoolT
GTATTCGCACAGGCACTTCTATCCAATAAAAAGGCCGTCGGTAGTGATGGTATCATACCAGTTTGATGTCA
>Frequency_1_QualityScore_FFCFHHFHIHIJJIJGHJJJJJJIJJGIJJJJJIJJJJIJIJJJJJJJCGIJJJIGJIDHHFDDDDEEECEEEDCDEFFEEEFEDCDDDDDDBD_Mismatch_1_Sense_+_Library_PoolT
GGTCGGTAGTGATGGTATCATACCAGTTTGATGTATTCACACAGCAAGTATTAAAAACGCCGTTAATTCTGATTATTATAATTATAAAGGAGAT
>Frequency_1_QualityScore_FF<AFHHIJJIJJJJIJGIGJGIGIGHIFHHIIJJIJJJJJJGHHHHEFFFDFEEEEEEEEDDDDDDDDEDDDFDDDDDDDDCCCCDED_Mismatch_1_Sense_+_Library_PoolT
GGTATTCGCACAGGCACTTCTATCCAATAAAAAGGCCGTCGGTAGTGATGGTATCATACCAGTTTGATGTATTCACACAGCAAGTATTA
>Frequency_1_QualityScore_FFHHHFHJJJIIJJJJJJJIJJJIJJJJJJJJJJJJJJJJJJJIJJJJIHHHFDFFFFECDEEEEDDDDCCDEDDDDDDEEEEDDDDDDDCCCC_Mismatch_0_Sense_+_Library_PoolT
CAGTGTGATGTATTCGCACAGGCACTTCTATCCAATAAAAAGGCCGTCGGTAGTGATGGTATCATACCAGTTTGATGTATTCACACAGCAAGTA
>Frequency_1_QualityScore_FFHHHHHHJIJJJJJJJJJJJJJJJJJJJJJJIJJJHHFHIJJIIJJJJJIJJJJJIJIJJJJJJJHIGIHHGHHFFFDDDDDBDDCDDEDDAD_Mismatch_0_Sense_+_Library_PoolT
ATAAAGTAGTATCATATCTACAATAAGGATAAACAGTGTGATGTATTCGCACAGGCACTTCTATCCAATAAAAAGGCCGTCGGTAGTGATGGTA
>Frequency_1_QualityScore_FFHHHHHJCFGHIJIIJJJJJJJJJJJJGIIJJJJJJJIJIIJJJIIIJIJJIJJJJJJJJJJIIJJJHHHGHHFEEDDDDBDBD;ADDDDEDD_Mismatch_1_Sense_+_Library_PoolT
AAATAAAGTAGTATCATATCTACAATAACGATAAACAGTGTGATGTATTCGCACAGGCACTTCTATCCAATAAAAAGGCCGTCGGTAGTGATGG
>Frequency_1_QualityScore_FFHHHHHIJJJIJJJIJJIIJIJIJIJJJJJJJJJJJJJJJJJJJJHJJJJHHHHHFFFFFFFFEEEEECDDDFEEEFEDDDDDDCDDACDEEE_Mismatch_0_Sense_+_Library_PoolT
GTGATGTATTCGCACAGGCACTTCTATCCAATAAAAAGGCCGTCGGTAGTGATGGTATCATACCAGTTTGATGTATTCACACAGCAAGTATTAA
>Frequency_1_QualityScore_FFHHHHHJJJJIJJGJJHIJJIJCFHGIIIJIIIIIJIJJJJJJJJJIIIJJHHIJJIJIIJHHIHGIHHFGGHHFFFFDFEEEECEDDCDDDD_Mismatch_0_Sense_+_Library_PoolT
AAGACCTTCACTTGTCCTTCCGGTGCTAATTACAGCATTGTCTTCTGCCCTTAAAAATAAAGTAGTATCATATCTACAATAAGGATAAACAGTG
>Frequency_1_QualityScore_FFFHHHGJJJJJJJJJJJJJJJIJJJJIJIIGHIJJIJJJJJJJJIIJIIIIJJJJJJJJIIJIJJJJHEHFEDDD>BDCCDDDDDDDDEEDDD_Mismatch_0_Sense_+_Library_PoolT
AGTATCATATCTACAATAAGGATAAACAGTGTGATGTATTCGCACAGGCACTTCTATCCAATAAAAAGGCCGTCGGTAGTGATGGTATCATACC
>Frequency_1_QualityScore_D=DC<FF<AFGGGGHIGGHHIGEIEBDHIEGGGIGFHDHF:DHIIIIIIIGHII@EEHHHHH<CHEEEEEEEEDDDDC@@CCB_Mismatch_0_Sense_+_Library_PoolT
GTGATGGTATCATACCAGTTTGATGTATTCACACAGCAAGTATTAAAAACGCCGTTAATTCTGATTATTATAATTATAAAGGA
>Frequency_1_QualityScore_FFHHHHHIJIIJJJIIJJJJJJJHIIJIJJJJJJJFJJJJIIJJIJJJGIIGHGIIIIHHHHHEFFFF_Mismatch_0_Sense_+_Library_PoolT
CACAGCAAGTATTAAAAACGCCGTTAATTCTGATTATTATAATTATAAAGGAGATTGAAGTTTATTAG
>Frequency_1_QualityScore_FFHHHHHJJJJJJJIJHHHHIJJIIJJJJJJJJJJJJJJJJJJJJJJJJJIJJJJJJJJHHFDBDDDDEECDCDDDEEDDDDDDDEDDDDEDEE_Mismatch_0_Sense_+_Library_PoolT
CAATAAGGATAAACAGTGTGATGTATTCGCACAGGCACTTCTATCCAATAAAAAGGCCGTCGGTAGTGATGGTATCATACCAGTTTGATGTATT
>Frequency_1_QualityScore_FFHHHHHJJJJJJJIJJJJJJJJJJJJJJJJIIJIIJIJGIJJJJJJJJJJJIJJJJJJJJJJIHHGHHHFFFDFFDFEEEEEEEEFDDDCDDD_Mismatch_0_Sense_+_Library_PoolT
CCAATGATACCAAGACCTTCACTTGTCCTTCCGGTGCTAATTACAGCATTGTCTTCTGCCCTTAAAAATAAAGTAGTATCATATCTACAATAAG
>Frequency_1_QualityScore_FFGHHHHJJJIHIJJJIJJJJJIIIIJJJJJHIIJJIIJIJJJJJJJJJJJJJJIIJIJJJJJJJHHHHA=BEFFFFFFEEEEFDEDDDDDCCD_Mismatch_0_Sense_+_Library_PoolT
ATGATACCAAGACCTTCACTTGTCCTTCCGGTGCTAATTACAGCATTGTCTTCTGCCCTTAAAAATAAAGTAGTATCATATCTACAATAAGGAT
>Frequency_1_QualityScore_FFHHGHHJJJJJJJJJJGIJJJJJJJJJJJJJHIIJIJJJJIIJJJJJIJJJJJJJJJJJJJCIIJHHHHHHFFFFFFFFEEEEFEEDDDDDDD_Mismatch_0_Sense_+_Library_PoolT
AATGATACCAAGACCTTCACTTGTCCTTCCGGTGCTAATTACAGCATTGTCTTCTGCCCTTAAAAATAAAGTAGTATCATATCTACAATAAGGA
>Frequency_1_QualityScore_FFHHHHHJJJJJJJIJJJJJJJIJJJJJJJGIIIGGIJJHGJJIJJIJJJIIJJJHHHGHHHHFFFFEDEEEACDEDCCCDD@BDDBBDBDEEE_Mismatch_0_Sense_+_Library_PoolT
GGCACTTCTATCCAATAAAAAGGCCGTCGGTAGTGATGGTATCATACCAGTTTGATGTATTCACACAGCAAGTATTAAAAACGCCGTTAATTCT
>Frequency_1_QualityScore_DFFHDHHHIJJJIJJJJJJIGJJJJJJJJJJJIJIIJJJJJJJIJJJAGIHHHHHHEFFFFFFEEEEEECCDDDDEEEEEDCDDDDDCDCDCDE_Mismatch_0_Sense_+_Library_PoolT
TGTGATGTATTCGCACAGGCACTTCTATCCAATAAAAAGGCCGTCGGTAGTGATGGTATCATACCAGTTTGATGTATTCACACAGCAAGTATTA
>Frequency_1_QualityScore_FFHHHHHJIIJJJJJJIJJJJJEHEHIJJHIGJJJJIIIJJJJIIJJJJJJJJJJJJJIIJIFIHEDED>=BACEEDDCCCDEEDDDD_Mismatch_0_Sense_+_Library_PoolT
TATCTACAATAAGGATAAACAGTGTGATGTATTCGCACAGGCACTTCTATCCAATAAAAAGGCCGTCGGTAGTGATGGTATCATACCA
>Frequency_1_QualityScore_FFHHHHHJEHIIIJJJJJJJJJJJJJJJJJJIJJJJJJGIIHJJJIIJJJJJJJJIJJJJIJJJJJJJJJIHHHHHFFFFDCDDDDBDDDEDDD_Mismatch_0_Sense_+_Library_PoolT
AAATAAAGTAGTATCATATCTACAATAAGGATAAACAGTGTGATGTATTCGCACAGGCACTTCTATCCAATAAAAAGGCCGTCGGTAGTGATGG
>Frequency_1_QualityScore_FFGHGHHJJJIJJJJFHIJJJJJJJJJIJJJIIFIIIJIIIIJJJJIFHIJJJJJJHHGHGFDFFFDDEEEEEDDCDDDDDEEEEEEDE_Mismatch_1_Sense_+_Library_PoolT
AAAAACGCCGTTAAGTCTGATTATTATAATTATAAAGGAGATTGAAGTTTATTAGAAACATGTGGTTATTATCGGGAATTATAATTTTA
>Frequency_1_QualityScore_FFFHHHHJJJJIJJJIIHJIJJJGGIJJJJJHIGIIIIJJFJJFJJJJIIJJJIIHIIJIJHHHHHDF@?DFF_Mismatch_2_Sense_+_Library_PoolT
TGTATTCACACAGCAAGTATTAAAAACGCCGTTAAGTCTGATTATTATAATTATAAAGGAGATTGAAGTTTAC
>Frequency_1_QualityScore_DD=DDDDDBA?<3<A4C>CC4,ACAA?CE@*C3?BDDD9CD9BDE>4*?**0)?0@@DI=@CDI>C>D77=A_Mismatch_0_Sense_+_Library_PoolT
AAAATAAAGTAGTATCATATCTACAATAAGGATAAACAGTGTGATGTATTCGCACAGGCACTTCTATCCAAT
>Frequency_1_QualityScore_FFHHHHHJHIJJIIHHJJJJIIJJJIJJJJJJJJJJJJIIJJJJIIJGGIGIJIIIIIJIHHFFFEEEEEEEECDEDDEDDDDDDCCCC?BBDD_Mismatch_0_Sense_+_Library_PoolT
GTCGGTAGTGATGGTATCATACCAGTTTGATGTATTCACACAGCAAGTATTAAAAACGCCGTTAATTCTGATTATTATAATTATAAAGGAGATT
>Frequency_1_QualityScore_FFFHHHHJGHJJJJJJJJJJJJJJJJIGJJJIJJJIIJJIIGHIJJIJJJHFIJJIJIJIJHHHHHHGFEFFDDFFEEECEEEBDBDDDDDDAC_Mismatch_0_Sense_+_Library_PoolT
AGTGATGGTATCATACCAGTTTGATGTATTCACACAGCAAGTATTAAAAACGCCGTTAATTCTGATTATTATAATTATAAAGGAGATTGAAGTT
>Frequency_1_QualityScore_FFHHHHHJJJJJJIJHHIIIJJJJJJJJIJJJJJJJJJJJJJJJJGHDHHJJIIJJJIJJJJJJJHHGHCFFFFFFDEEEEDEDDBDDDBDD>B_Mismatch_0_Sense_+_Library_PoolT
CCCTTAAAAATAAAGTAGTATCATATCTACAATAAGGATAAACAGTGTGATGTATTCGCACAGGCACTTCTATCCAATAAAAAGGCCGTCGGTA
>Frequency_1_QualityScore_FFHHHHGJGHGHIIJIJJJIIJIGI_Mismatch_0_Sense_+_Library_PoolT
TATAAAGGAGATTGAAGTTTATTAG
>Frequency_1_QualityScore_DFFGHHHJJJJJIJIEGJGCE@FGHD?GHGDGBGBGGBGFHGIGJJIGGH@FGGIIIIHGEHHE4>CDDDCD>;>5@B5>CCCCCC@>(:>CA>_Mismatch_2_Sense_+_Library_PoolT
CTACAATAAGGATAACCAGTGTGATGTATTCGCACAGGCACTTCTATCCAATAAAAAGGCCGTCGGTAGTGATAGTATCATACCAGTTTGATGT
>Frequency_1_QualityScore_FFHHHHHJJIJJJJJJJJJJJJJJJJCGHJJIJJJJJJIIJIJJJJJIIJGJJJJIIJJIIIIIICEHHEEFHFFFFFFFCECEEEDDDDD_Mismatch_0_Sense_+_Library_PoolT
ACCAAGACCTTCACTTGTCCTTCCGGTGCTAATTACAGCATTGTCTTCTGCCCTTAAAAATAAAGTAGTATCATATCTACAATAAGGATAA
>Frequency_1_QualityScore_FFHHHHHJJJJJJJJJFHJJJJJJGIJJJJHIJIHFIJJIIJJJ_Mismatch_1_Sense_+_Library_PoolT
GTATTCACACAGCAAGTATTAAAAACGCCGTTAAGTCTGATTAT
>Frequency_1_QualityScore_DDHDAD>FHGHG<F?F@FAFEC<CEDAGICDFHGG608DB>9?BGID)88BCFC=FC=.@7@CAEC?AE;B@CEEEC;BCDCDA@DCC@;-5>C_Mismatch_0_Sense_+_Library_PoolT
GCCCAATGATACCAAGACCTTCACTTGTCCTTCCGGTGCTAATTACAGCATTGTCTTCTGCCCTTAAAAATAAAGTAGTATCATATCTACAATA
>Frequency_1_QualityScore_FFHHHHHJJJHIIJJJJIJJJJJJJFHIJJJHJJJJJJJJJIJJIJIJCHHJIJJJJJJJJ_Mismatch_1_Sense_+_Library_PoolT
CAGTTTGATGTATTCACACAGCAAGTATTAAAAACGCCGTTAAGTCTGATTATTATAATTA
>Frequency_1_QualityScore_FFHHHHHJJJJJJGJJIJIHJIJJGIJJIJJJJHIJJIJJIJJJIJJIIJIJJJJJJJJJJIJGIJHHHHGHFFFFFFFEEDDDFEDCCDDCDD_Mismatch_0_Sense_+_Library_PoolT
CAATGATACCAAGACCTTCACTTGTCCTTCCGGTGCTAATTACAGCATTGTCTTCTGCCCTTAAAAATAAAGTAGTATCATATCTACAATAAGG
>Frequency_1_QualityScore_FFHHHHHJJJJIJJJJJJJJJIJJJJJJJJJJJJIJIJFHIHHCHIIAHHHGGFFFFFBEEEEEEEDFFBD_Mismatch_0_Sense_+_Library_PoolT
TTCGCACAGGCACTTCTATCCAATAAAAAGGCCGTCGGTAGTGATGGTATCATACCAGTTTGATGTATTCA
>Frequency_1_QualityScore_DFHHHHHJGJJJJJJJJJJJJJJIIGJJJJJJIIJIHIIJJJJIIFHHIJJJJ_Mismatch_0_Sense_+_Library_PoolT
AAACGCCGTTAATTCTGATTATTATAATTATAAAGGAGATTGAAGTTTATTAG
>Frequency_1_QualityScore_FFHHHGHJJJJJJJJIIJJJJJJJJIIJJJIJIJIJJJJJJJJJJJJJIHIJIJJJJJIIJJJJHGHHHEHHFFFFFFFEECEECDDDDDDDCD_Mismatch_0_Sense_+_Library_PoolT
CCAAGACCTTCACTTGTCCTTCCGGTGCTAATTACAGCATTGTCTTCTGCCCTTAAAAATAAAGTAGTATCATATCTACAATAAGGATAAACAG
>Frequency_1_QualityScore_FFHHHHHGHIGJJJJIJJJIIJJJJJJJJJJJJJJJJJJJJJJJJJGHIJJJJGIJJJJJJJJJJIJJIGHEHHFHDFCDFFFEDEEFEDDDDD_Mismatch_0_Sense_+_Library_PoolT
CTTCCGGTGCTAATTACAGCATTGTCTTCTGCCCTTAAAAATAAAGTAGTATCATATCTACAATAAGGATAAACAGTGTGATGTATTCGCACAG
>Frequency_1_QualityScore_FFFHHFHIJJJFJJJJJJJJIJJJJJJJJIIJJJJJJJJJJJJJFGIJJJJHJJIJJJIJHGHHHFFFFFFFEEEEEEEEDEDDDCBBDDDDDD_Mismatch_0_Sense_+_Library_PoolT
GGTAGTGATGGTATCATACCAGTTTGATGTATTCACACAGCAAGTATTAAAAACGCCGTTAATTCTGATTATTATAATTATAAAGGAGATTGAA
>Frequency_1_QualityScore_DDHHFHDHIIJJIJG@HIGJJJGIGJJIJJJGIIIJIIJJGIJJIBFEIEHGIJJIIJJJIJIIII=GI@EHHFF;B?@EFF?CEEECDDBBCD_Mismatch_0_Sense_+_Library_PoolT
TTCCGGTGCTAATTACAGCATTGTCTTCTGCCCTTAAAAATAAAGTAGTATCATATCTACAATAAGGATAAACAGTGTGATGTATTCGCACAGG
>Frequency_1_QualityScore_FFHHGFFHIJJJJJJJJJJJJJJJJJJJJJJIJJJJJJJJJJJJJJJJHGHFFFFFEEEEDEDDDDEEDCDDDDDDDDDDDDDDDDDDDCDEEE_Mismatch_0_Sense_+_Library_PoolT
ACGCGTACCACCAGCCCAATGATACCAAGACCTTCACTTGTCCTTCCGGTGCTAATTACAGCATTGTCTTCTGCCCTTAAAAATAAAGTAGTAT
>Frequency_1_QualityScore_FFHHHHHJJJJIJJJJJJJJJJJJJJHHHHIJJIIJJJJJJJJJJJJJJJJJJJJJIJGIGHJJJJHHFFBDDBDDCDEFDDDEDDEEDDDCCA_Mismatch_0_Sense_+_Library_PoolT
ATCATATCTACAATAAGGATAAACAGTGTGATGTATTCGCACAGGCACTTCTATCCAATAAAAAGGCCGTCGGTAGTGATGGTATCATACCAGT
>Frequency_1_QualityScore_FFHHHHHJJIJGIJJIJJIJIJJJJJJJJIJJJJJJJJJJJGHIJIIGIJJIGGGIJJJJIJ_Mismatch_0_Sense_+_Library_PoolT
AAGTATTAAAAACGCCGTTAATTCTGATTATTATAATTATAAAGGAGATTGAAGTTTATTAG
>Frequency_1_QualityScore_FFGHH2>CGIIGGGIJHJJIIJJCCEIIIJJJJJJIJHHHFHFFFFFEEEEEEDDDDDDDBDDDDDDEEDDDDDDDDEEDDDDDACBDDC_Mismatch_1_Sense_+_Library_PoolT
CCAGTACCCGGACGCGTACCACCAGCCCAATGATACCAAGACCTTCACTTGTCCTTCCGGTGCTAATTACAGCATTGTCTTCTGCCCTTA
>Frequency_1_QualityScore_DFHFHHHIJIJJIJJIJJIIIJJJJIJIJJJJJJFHIIIIIJJJJIJJIIIIIIJHIIJJJJJJGIGHIHIDDHHIIGGHFFFDDECCDDCEDD_Mismatch_0_Sense_+_Library_PoolT
ATTACAGCATTGTCTTCTGCCCTTAAAAATAAAGTAGTATCATATCTACAATAAGGATAAACAGTGTGATGTATTCGCACAGGCACTTCTATCC
>Frequency_1_QualityScore_FFHHHHFGIHIJJJJIJJIJJJJIIJJIJJJIJJJJHHHHIIJGGIIJJJJJJIIJBHHGJJJJJHHFFEFFFFFDDDD@BDBB?BACDCDDCD_Mismatch_2_Sense_+_Library_PoolT
ATAAAGTAGTACCATATCTACAATAAGGATAACCAGTGTGATGTATTCGCACAGGCACTTCTATCCAATAAAAAGGCCGTCGGTAGTGATAGTA
>Frequency_1_QualityScore_FFHHHHHJJJJJJJIJJJJJJJJJJJJJJJJJJJJJJJHIJJFHIEDGIIHHHHHHHHFFFFDEEEEEEFEEEFEDDDDDDDDDCCDEEEEDCC_Mismatch_1_Sense_+_Library_PoolT
TGTATTCGCACAGGCACTTCTATCCAATAAAAAGGCCGTCGGTAGTGATAGTATCATACCAGTTTGATGTATTCACACAGCAAGTATTATAGAA
>Frequency_1_QualityScore_3BB;CAAFH;ACFBFFEEH9:C@GBFI@EE*0BD*?BA?7(\==BF4))=;@@@@C7@\--\3>39;?;(>:(,;>@:;>5(4:?@C@>((:@D_Mismatch_2_Sense_+_Library_PoolT
CCAGCCCAAGGATACCAAGACCTTCACTTGGCCTTCCGGTGCTAATTACAGCATTGTCGTCGGCCCTTAAAAGTAAAGTAGGATCATATATACA
>Frequency_1_QualityScore_FFHHHFHIFHIJJJHIJJIJJJJIJFHIJJJJHIJIJJJJIJJJJIIGIIJJJJJHIJJJIJJJIHGFDABBDEEEEEEDDDEEDEEEEEE_Mismatch_1_Sense_+_Library_PoolT
GTCGGTAGTGATAGTATCATACCAGTTTGATGTATTCACACAGCAAGTATTATAGAAGAAAAACGCCGTTAATTCTGATTATTATAATTAT
>Frequency_1_QualityScore_FFHHGHGJJJJJJJJJJJJJJJJJIJIJJHHGJHHIFHIIIJGHJJJJJIJJJJJHHHHHEEFFFFFFFCEDEDDCCFEFDECDDCDDCCDBBD_Mismatch_1_Sense_+_Library_PoolT
ACAGGCACTTCTATCCAATAAAAAGGCCGTCGGTAGTGATAGTATCATACCAATTTGATGTATTCACACAGCAAGTATTATAGAAGAAAAACGC
>Frequency_1_QualityScore_FFHHHHHJJJJIJJJGIJFHIIJJHHJJJJJJJJJIJJJIJJHJJJJJJJJJJJJJHEEHHHHHFFFFFEEEEDDDDDDDDDEEEEEDEDDDEE_Mismatch_1_Sense_+_Library_PoolT
TAAAAAGGCCGTCGGTAGTGATAGTATCATACCAGTTTGATGTATTCACACAGCAAGTATTATAGAAGAAAAACGCCGTTAATTCTGATTATTA
>Frequency_1_QualityScore_FFHHHHHJJJJJJJJJJJJIJJHIJJFGIGGIJJJGIJJJJJJJJJIJJJJJJGIJJJIHHHHHFFFFCADFEEEEDDDDCCDDDDDDDDDDDE_Mismatch_2_Sense_+_Library_PoolT
CTTCTATCCAATAAAAAGGCCGTCGGTAGTGATAGTATCATACCAATTTGATGTATTCACACAGCAAGTATTATAGAAGAAAAACGCCGTTAAT
>Frequency_1_QualityScore_DDHFHHFJJIIIJIJGIICGII>FGIIJIJJFIJJJIGIJIJHHIGDGIGGHHIIIIIJIFHHIJJIIJEHHHHHHHEHFFFFFD_Mismatch_0_Sense_+_Library_PoolT
CTGATTATTATAATTATAAAGGAGATTGAAGTTTATTAGAAACATGTGGTTATTATCGGGAATTATAATTTTATTTACTTTTTAG
>Frequency_1_QualityScore_FDHGHGHIJJJJJIJIIIJJJJIIIJJJJJJJIJIJJIGIJIJJJJJIJJJJIIGHGGJIJJJJJJJII@GHJIEGIFFHGGFFDEDCDBDDDD_Mismatch_0_Sense_+_Library_PoolC
GCTAATTACAGCATTGTCTTCTGCCCTTAAAAATAAAGTAGTATCATATCTACAATAAGGATAAACAGTGTGATGTATTCGCACAGGCACTTCT
>Frequency_1_QualityScore_FFHHHHHJJJJJJJJCHHHJIJJJJJJJJJJJJJJJJJJJJJJJJGIGHJJJIIJJJJJJJJJFJJJJHEHGHHFFFFFFEEEDB@BDDBDD@B_Mismatch_0_Sense_+_Library_PoolC
CCCTTAAAAATAAAGTAGTATCATATCTACAATAAGGATAAACAGTGTGATGTATTCGCACAGGCACTTCTATCCAATAAAAAGGCCGTCGGTA
>Frequency_1_QualityScore_FFFFDHFHJBGIIEGEEGIGHIHDIIIJJHJJIJIGHBFIIJHGGHHEGHIIIJGH=CEEEHHFHFFFDDEFDEECEEDBDACDDDDC>CCECD_Mismatch_1_Sense_+_Library_PoolC
ATGGTATCATACCAGTTTGATGTATTCACACAGCAAGTATTAAAAACGCCGTTAAGTCTGATTATTATAATTATAAAGGAGATTGAAGTTTATT
>Frequency_1_QualityScore_DDFBB?BEFC@GIICGBBD?<CEEDHGDH@GHGGEGBCFGCC8@EHGGGGE>C7??;BED?C@>CCCCCBBBCCC>:>@;;(::8@B@B@<?@D_Mismatch_0_Sense_+_Library_PoolC
ACAGGCACTTCTATCCAATAAAAAGGCCGTCGGTAGTGATGGTATCATACCAGTTTGATGTATTCACACAGCAAGTATTAAAAACGCCGTTAAT
>Frequency_1_QualityScore_FFH@FFCEGGIG<HHIGGIIJJIHHIJIJJIEGIJJIGICHIHGHBFHGIICHHIJJHFDFD=CEDDEECDDDEEFEEDDED@CCCDDDBDDCA_Mismatch_0_Sense_+_Library_PoolC
CGGTAGTGATGGTATCATACCAGTTTGATGTATTCACACAGCAAGTATTAAAAACGCCGTTAATTCTGATTATTATAATTATAAAGGAGATTGA
>Frequency_1_QualityScore_DDFHHAF4<CFECCBHHGG:8C;?GEGGEHGHIIIDEGEHGEHH?FH6;@@A/?B;;>BEC>CCCCDACCCACAACCCC5;>;@@ACCBABC?9_Mismatch_2_Sense_+_Library_PoolC
ACCAGTGTGATGTATTCGCACAGGCACTTCTATCCAATAAAAAGGCCGTCGGTAGTGATAGTATCATACCAGTTTGATGTATTCACACAGCAAG
>Frequency_1_QualityScore_FFGGHHHJGIHHGIIFHGJJJJJIIIJIIJJJJJJJJJJJJJJIJJJJJGIIIJGEFFDFEEEEEDEEECCDDDDCDEDDDDFEEEEDCCDDDD_Mismatch_0_Sense_+_Library_PoolC
ATAAACAGTGTGATGTATTCGCACAGGCACTTCTATCCAATAAAAAGGCCGTCGGTAGTGATGGTATCATACCAGTTTGATGTATTCACACAGC
>Frequency_1_QualityScore_FFHFHHFHIJJJIIJJJJGIJIJIJJJJJJIIJJJIJJJJJJJJJGHHJIIJJJJIJJIJJJJJHFDCDDEDDEEDDD@CFEDEDEFEDDDDDD_Mismatch_1_Sense_+_Library_PoolC
CGGTAGTGATAGTATCATACCAGTTTGATGTATTCACACAGCAAGTATTATAGAAGAAAAACGCCGTTAATTCTGATTATTATAATTATAAAGG
>Frequency_1_QualityScore_FFHHGHHJJJJIIJIJDHIFHHIJIIJJJJJJJJJJ=FGIJJJHGGIJJJIJIEHHHHBDFFFEFFDCEEECDDDDDDDBBBDEEDEEEDDCCE_Mismatch_2_Sense_+_Library_PoolC
ATAAAAAAGCCGTCGGTAGTGATAGTATCATACCAGTTTGATGTATTCACACAGCAAGTATTATAGAAGAAAAACGCCGTTAATTCTGATTATT
>Frequency_1_QualityScore_FFGHHFHIGIGHIJJJJIJIJGGIGIIHIIJJJIJJGGHHJIIJIIIIIIFIFGEGGEHJIGGJJJJJI:CE?E>CA@B??B?=A?CDCDDDCD_Mismatch_2_Sense_+_Library_PoolC
ATAAAGTAGTACCATATCTACAATAAGGATAACCAGTGTGATGTATTCGCACAGGCACTTCTATCCAATAAAAAAGCCGTCGGTAGTGATAGTA
>Frequency_1_QualityScore_FFHHHGHJJIJJIJIJJJJJJIIJJJGIIIJJJIIJJJJJJJIJJJJJJJJJJIJJJJJJGEIIGFFFDCDDDBDDDDEEFDCEEEEEDDDDDC_Mismatch_2_Sense_+_Library_PoolC
ACCATATCTACAATAAGGATAACCAGTGTGATGTATTCGCACAGGCACTTCTATCCAATAAAAAAGCCGTCGGTAGTGATAGTATCATACCAGT
>Frequency_1_QualityScore_FFHHHHHJJJJJJJJGIIIIJIIIIGHGIJJJIJJJJJJJJJIJJJJIJJJJIIJHGIHJJHHFFFDDDDDDDDDDEEDCDDDEDCDDCCCDED_Mismatch_1_Sense_+_Library_PoolC
ATATCTACAATAAGGATAACCAGTGTGATGTATTCGCACAGGCACTTCTATCCAATAAAAAAGCCGTCGGTAGTGATAGTATCATACCAGTTTG
>Frequency_1_QualityScore_FFGGHHFGIEHIIJJGGGIIIGGJIIGIEAHEA?FHG@GGDCGGIGCEEEEHDEFFF@CEEEEE>CB>CCCDDDDDCCDCCDCDCDD>C_Mismatch_2_Sense_+_Library_PoolC
TCGCACAGGCACTTCTATCCAATAAAAAAGCCGTCGGTAGTGATAGTATCATACCAGTTTGATGTATTCACACAGCAAGTATTATAGAA
>Frequency_1_QualityScore_FFHHHHHJJJIIJGIHHHIJJJGIHJJIJIIJJJJJIJJJJJJJJIJIHIJJJJJIJHHHFDABD>CDDCDCDEEEEDDDDDCDEDDDDDEEEE_Mismatch_1_Sense_+_Library_PoolC
AATAAGGATAACCAGTGTGATGTATTCGCACAGGCACTTCTATCCAATAAAAAAGCCGTCGGTAGTGATAGTATCATACCAGTTTGATGTATTC
>Frequency_1_QualityScore_FFHHGHHJIJJIJJJJJJJJIGIIJDGGHHJJJJIJIJJJJJJJIGHIJJJJJIJJJJIHHHHFFFFCCCFFEEECDDDDDDDDBBDD@BBDEE_Mismatch_1_Sense_+_Library_PoolC
TTCTATCCAATAAAAAGGCCGTCGGTAGTGATAGTATCATACCAGTTTGATGTATTCACACAGCAAGTATTATAGAAGAAAAACGCCGTTAATT
>Frequency_1_QualityScore_FFHHHHHJIJJJJJJJJJJJJIJJJJIJIIJJIJJIHDHIJJIJGGGIJJJIJIJIJJJJJIJJIIJGGGHHHFDDEDDDDDBDDDDEEEDDDD_Mismatch_2_Sense_+_Library_PoolC
TAAAGTAGTACCATATCTACAATAAGGATAACCAGTGTGATGTATTCGCACAGGCACTTCTATCCAATAAAAAAGCCGTCGGTAGTGATAGTAT
>Frequency_1_QualityScore_FFHHHHDIJIIJJJJJJJJJJJIIIIJJJJJJJHGHIIIJJIHGIJJJJJJJJIJIJJGI_Mismatch_0_Sense_+_Library_PoolC
CGCCGTTAATTCTGATTATTATAATTATAAAGGAGATTGAAGTTTATTAGAAGCTATGTA
