# Supplementary material for: Differential Gene Expression Reveals Candidate Genes for Drought Stress Response in Abies alba (Pinaceae)
Source: PLoS One. 2015 Apr 29;10(4):e0124564. doi: 10.1371/journal.pone.0124564 (PMC4414588; doi:10.1371/journal.pone.0124564)
Supplement: S2 File — (GZ) [file pone.0124564.s002.gz › comp10736_c0_seq2.fa]

>comp10736_c0_seq2 len=576 path=[552:0-115 115:116-575]
GGATTCTCGCTCATTGATTCAGGTGAACAGAGCTCGCTCTCCTTGATTAGTATTTGTTTTATTTGCTAAATGCCTCATCATGCATTCCACCACTAATACCTCCTTTTGCTGCTGCAAGGGTACGTGATTGTGATGAACGCGGTTTTGTACAGACACCAGGACGTCCGACATCAGGTATGCATGGGAGGATAAGTGCATTTGCTGCGAGCTATCTACTGTATAGGGTGATTATTAGGGTTTTGAACAGCACTGGGCCTCTGGCTTTTATTGTCGATACTCTCAAATGTAACTATATACGTTTATGTACAATGAGTGCTCACAAGAGCATGGACTGATTATTATTGTCTAACTTATGAATACCCTCTTTGTAATCTGGTGCCTCCGCGCCCTTTTAGGATCTCTTGACTATTTTATCGCATAACATATGCATCTTGTGATTTTGGTTTTCTTCCGGAAGCTCTGTACTATGAAATCTCGAGTTCTTTTGAATTAACTATTTACTGTTAAATTGAGTAAGTTTCGAGTTTCCTTTGAATAACTATTTACTGTTAAATTTGAATAAATTCCGAGTTTCCC

>Frequency_12_QualityScore_EFHHHHHICFGIEGFHIIGGHIIHHIIJGIEGIIJHIIJIJIIJIIIIIIGFFFDCDDCDDCC@BCCDDBCCCDCCBCCCCBCCCDDCDDDCDC_Mismatch_0_Sense_+_Library_PoolT
TGCAAGGGTACGTGATTGTGATGAACGCGGTTTTGTACAGACACCAGGACGTCCGACATCAGGTATGCATGGGAGGATAAGTGCATTTGCTGCG
>Frequency_9_QualityScore_FFGHGGGCGGIBGEHHGEGGHIIGIIIIIDHHIIFHIIIHIJIIGHHGGFDCCDABCCDCCCBCDCDDDCCCCCBBCCBBBBCCDDBDCCCCA?_Mismatch_0_Sense_+_Library_PoolT
GCAAGGGTACGTGATTGTGATGAACGCGGTTTTGTACAGACACCAGGACGTCCGACATCAGGTATGCATGGGAGGATAAGTGCATTTGCTGCGA
>Frequency_8_QualityScore_EEGGHFGHIIIIIIIHIICEHHHHIHIIHIHIIIHGGHIIGIIIICFGIIIGHIHHIIIIIHGHGGHDFCEEEEEEEEDDDCCDCCCCCCBCBB_Mismatch_0_Sense_+_Library_PoolT
CTCGCTCATTGATTCAGGTGAACAGAGCTCGCTCTCCTTGATTAGTATTTGTTTTATTTGCTAAATGCCTCATCATGCATTCCACCACTAATAC
>Frequency_7_QualityScore_EEGHHHGIHIIIIHIIIHHIHHHIHIIIIJJJJJJJIIIIICGGHFGEGIIFHHHHHIHIGGF@CDDEBBBDDDDCDDDBBCDB@BBBBCCBDC_Mismatch_0_Sense_+_Library_PoolT
ATGCATTCCACCACTAATACCTCCTTTTGCTGCTGCAAGGGTACGTGATTGTGATGAACGCGGTTTTGTACAGACACCAGGACGTCCGACATCA
>Frequency_6_QualityScore_FFGGHGCGIIEGGHIIGIGIHIIJIJIIGHIJJIIIJIJIIJJJIIIIHEEFFDDDDDDDCABCDDDEDBBDCDCCDCD>ACCEDCDCCDDBBC_Mismatch_0_Sense_+_Library_PoolT
CAAGGGTACGTGATTGTGATGAACGCGGTTTTGTACAGACACCAGGACGTCCGACATCAGGTATGCATGGGAGGATAAGTGCATTTGCTGCGAG
>Frequency_6_QualityScore_FFHGHHHIJJJJJJIJJJHIIIIIIIJIDFHIGIIIIJIIIJIIIIIIIIFHIIHFGGHGGEFEECDCD@BBCDDBDDDDDCCACDDDEEDCDC_Mismatch_0_Sense_+_Library_PoolT
CTAATACCTCCTTTTGCTGCTGCAAGGGTACGTGATTGTGATGAACGCGGTTTTGTACAGACACCAGGACGTCCGACATCAGGTATGCATGGGA
>Frequency_5_QualityScore_ECEGF@DFHEGFHFHGHEGHFDFGGGHCGHHGGFGGGGGHGGFF@DFGDECDBB?BCCCA?BDBCABCAACB>>BBBCABCBBBCC@BCCA<@@_Mismatch_0_Sense_+_Library_PoolT
AAGGGTACGTGATTGTGATGAACGCGGTTTTGTACAGACACCAGGACGTCCGACATCAGGTATGCATGGGAGGATAAGTGCATTTGCTGCGAGC
>Frequency_5_QualityScore_EFGGGDFHHIHHIIEHIEFHHBFFGGGCHHHGIEHGHCFHIIHDGHIIEEGHGHHFGDEEDDBCBCCCC?@BCCCCAADCB@BBBBCBCBCCAC_Mismatch_0_Sense_+_Library_PoolT
CTCCTTTTGCTGCTGCAAGGGTACGTGATTGTGATGAACGCGGTTTTGTACAGACACCAGGACGTCCGACATCAGGTATGCATGGGAGGATAAG
>Frequency_4_QualityScore_EEGGGHGGHIIIIIGIIIIEGHHIHEHIJHIIIIJIIIHIIGHIIHIIGHIHGGGFGIIHGGHIAEGHHEFFFFFFEDEEEEDDDDCCC@CCCC_Mismatch_0_Sense_+_Library_PoolT
GCTCGCTCTCCTTGATTAGTATTTGTTTTATTTGCTAAATGCCTCATCATGCATTCCACCACTAATACCTCCTTTTGCTGCTGCAAGGGTACGT
>Frequency_4_QualityScore_EEHHGHHJIIIIIIJIDHIIIIIIIIIJJIIIIJJIIIIIIJICGGGIHEFHGGGGGGGGGEFFFEEFEECDEEDDDDEDDEBCBCCCCCDCDC_Mismatch_0_Sense_+_Library_PoolT
CGCTCATTGATTCAGGTGAACAGAGCTCGCTCTCCTTGATTAGTATTTGTTTTATTTGCTAAATGCCTCATCATGCATTCCACCACTAATACCT
>Frequency_3_QualityScore_FEHHHGGII=CEGFHBFHFGGCEFGHIIJFFAEHHIGHIJIIJJJJJGFGGFCECBBCDCDDCC>ADCDDECB>ABABCDDC@>ADDCBCCDBC_Mismatch_0_Sense_+_Library_PoolT
CTGCAAGGGTACGTGATTGTGATGAACGCGGTTTTGTACAGACACCAGGACGTCCGACATCAGGTATGCATGGGAGGATAAGTGCATTTGCTGC
>Frequency_2_QualityScore_FFGHHHHJJIIJJJJIJIJJJJEGIIGIGIJJHIHIIIIIHJJJHIIJJIIIIHHGGGFEEDCDDBDDDCCDDDDDDCDEDDEEDDDDCDACDB_Mismatch_0_Sense_+_Library_PoolT
CCTCCTTTTGCTGCTGCAAGGGTACGTGATTGTGATGAACGCGGTTTTGTACAGACACCAGGACGTCCGACATCAGGTATGCATGGGAGGATAA
>Frequency_2_QualityScore_ECFEGGGIIGAEEHGFGD?AECEGEGHGGGII@EHIIIIIGEHHGGIGBGEGCEECA?BBB?6=?47=AACCCCACCC=ABBCCA??BCB?CA?_Mismatch_0_Sense_+_Library_PoolT
GCTGCAAGGGTACGTGATTGTGATGAACGCGGTTTTGTACAGACACCAGGACGTCCGACATCAGGTATGCATGGGAGGATAAGTGCATTTGCTG
>Frequency_2_QualityScore_FFHHHHHJJJJIJIJJGIIHIFGHIJIGHIJIJJJJJJIIIIJJJJJIJJJJJJJIIIIIIJIJIGIGGGHGHHGEFFFEEEEEEECCBAB;?B_Mismatch_0_Sense_+_Library_PoolT
GAGCTCGCTCTCCTTGATTAGTATTTGTTTTATTTGCTAAATGCCTCATCATGCATTCCACCACTAATACCTCCTTTTGCTGCTGCAAGGGTAC
>Frequency_2_QualityScore_FFHHHHHJJIJJIJJJJGHHIGHGIJJIIIIJIIJJJJJGGIIJHIHIJIIIIGGFFEEDDDDDDDDDDCCDCCDDDEEDDDCDDCDCCDCCCC_Mismatch_0_Sense_+_Library_PoolT
TTTTGCTGCTGCAAGGGTACGTGATTGTGATGAACGCGGTTTTGTACAGACACCAGGACGTCCGACATCAGGTATGCATGGGAGGATAAGTGCA
>Frequency_2_QualityScore_CEGHGHFFGIIIHIHIDGEGIIFEGIAEEIEDIIIIGIEIIIIICFDEIHIFEIIIHFIIIHIIHGECEDEDE?CDDEEEEECCCCAABB<@;?_Mismatch_0_Sense_+_Library_PoolT
CGCTCTCCTTGATTAGTATTTGTTTTATTTGCTAAATGCCTCATCATGCATTCCACCACTAATACCTCCTTTTGCTGCTGCAAGGGTACGTGAT
>Frequency_2_QualityScore_FFHHHHHJIEGHIJJIIJJIJJJGIIIJIIIIJJJIJJIIJJJJIIJIJJJIJIJJJJIIHIJJJJJJJIIIIIGEGGFDEEECDCDEECDCED_Mismatch_0_Sense_+_Library_PoolT
CTTGATTAGTATTTGTTTTATTTGCTAAATGCCTCATCATGCATTCCACCACTAATACCTCCTTTTGCTGCTGCAAGGGTACGTGATTGTGATG
>Frequency_2_QualityScore_FFHHHHHJJJJJJJIJIJJJJJJJIJJJIJEGHIDIGGHIIIIJGHIIJIIJEIGHGGGFFFEEEECDDCDDDBBDDCCDDDDDDCCEDDEEDD_Mismatch_0_Sense_+_Library_PoolT
CACTAATACCTCCTTTTGCTGCTGCAAGGGTACGTGATTGTGATGAACGCGGTTTTGTACAGACACCAGGACGTCCGACATCAGGTATGCATGG
>Frequency_2_QualityScore_CBGFEEHHIICGFFGIFGEGFIAGICICGIIGIIIFGIDGIIIDFGGDIII;?9A?ABEGGEE9CFI@B@GEC=ABCAAA?CDA;;?=@A;AA?_Mismatch_0_Sense_+_Library_PoolT
ATGCCTCATCATGCATTCCACCACTAATACCTCCTTTTGCTGCTGCAAGGGTACGTGATTGTGATGAACGCGGTTTTGTACAGACACCAGGACG
>Frequency_2_QualityScore_FFCGHFGIIIJJJJIIJIJJIIIJHIIJIFGHIJJGGIGGIIJIIJIJIIIGIGGEGGGGGGEGGGGGEEFEFFDDEEEEBCEECCDDDCDDDD_Mismatch_0_Sense_+_Library_PoolT
GGTGAACAGAGCTCGCTCTCCTTGATTAGTATTTGTTTTATTTGCTAAATGCCTCATCATGCATTCCACCACTAATACCTCCTTTTGCTGCTGC
>Frequency_2_QualityScore_EAFCCAB=CEGCEHFFHIGGGECEGIIIFEECEGEHEEHFHHGAAGDF;?AEGGHGGI=EBAADCEFEEC5==?AACCCAB?AAAAB@@A=9@>_Mismatch_0_Sense_+_Library_PoolT
CCTCATCATGCATTCCACCACTAATACCTCCTTTTGCTGCTGCAAGGGTACGTGATTGTGATGAACGCGGTTTTGTACAGACACCAGGACGTCC
>Frequency_2_QualityScore_FFHHHHHJJJJJJJJJJIJJIJJJJJJJJJJJJJIJJIJJJJJJIIJJJIJJIIJJJIJJJIJIHGIIJIFHHEHEFFFEEFEEDEECCDD>AB_Mismatch_0_Sense_+_Library_PoolT
ATTTGTTTTATTTGCTAAATGCCTCATCATGCATTCCACCACTAATACCTCCTTTTGCTGCTGCAAGGGTACGTGATTGTGATGAACGCGGTTT
>Frequency_2_QualityScore_FFHHHHHIJIJJJJJBGGIGHFIIJEIHIJIIIIJJJGIIIJJJIIIJJIJIHHHHFFEDDDCDDDDDDDCBEDDEECDDDDD=CCDDDCDDEE_Mismatch_0_Sense_+_Library_PoolT
TTGCTGCTGCAAGGGTACGTGATTGTGATGAACGCGGTTTTGTACAGACACCAGGACGTCCGACATCAGGTATGCATGGGAGGATAAGTGCATT
>Frequency_2_QualityScore_FFGGGGHIIIIIGIHIII:BEG9DCEGFCGGGIIIJIIGI49AEEADEFHCFEBCCECCDC?CCDB>ACCCCDCBCCCEECC?AAC@BB<B<AB_Mismatch_0_Sense_+_Library_PoolT
CTTTTGCTGCTGCAAGGGTACGTGATTGTGATGAACGCGGTTTTGTACAGACACCAGGACGTCCGACATCAGGTATGCATGGGAGGATAAGTGC
>Frequency_2_QualityScore_CC9=EFBGCGGGHGHDEECGGFAGECEGICGAAFEAEGGFGGGEFG:DG?EGFFCAC;EEGAE9E?;CEEABC?A67>AA?<A???A85:@;9=_Mismatch_0_Sense_+_Library_PoolT
GTTTTATTTGCTAAATGCCTCATCATGCATTCCACCACTAATACCTCCTTTTGCTGCTGCAAGGGTACGTGATTGTGATGAACGCGGTTTTGTA
>Frequency_1_QualityScore_FDHHHGHIIJJJJIJJIIJJJJJGIJJJGGIIJJIIJJJJJJIJJJJJIJJJJJJJJGIJJIJJJJJJJIHHHEHFFFFFDEEEEEDDDDDDC?_Mismatch_0_Sense_+_Library_PoolT
GTGAACAGAGCTCGCTCTCCTTGATTAGTATTTGTTTTATTTGCTAAATGCCTCATCATGCATTCCACCACTAATACCTCCTTTTGCTGCTGCA
>Frequency_1_QualityScore_DDDDFH8FHIEAEGGG<FHFHGHIHHI?9CEHGGBDC<DDF99???GEGIBFFD989D9@=8=<7=F=@;DGDAC=AE87?BCDC@@CDCAC;=_Mismatch_0_Sense_+_Library_PoolT
ATTAGTATTTGTTTTATTTGCTAAATGCCTCATCATGCATTCCACCACTAATACCTCCTTTTGCTGCTGCAAGGGTACGTGATTGTGATGAACG
>Frequency_1_QualityScore_FFGDFFFHIDHIGIIIJJJJIFFGHIGHIIGGIJIGIIGEHGIJIJIJJIIGIJIIGGCFEGFHE9DGICAHHFFFCDFFEECEEE:A?@(>CB_Mismatch_0_Sense_+_Library_PoolT
AGCTCGCTCTCCTTGATTAGTATTTGTTTTATTTGCTAAATGCCTCATCATGCATTCCACCACTAATACCTCCTTTTGCTGCTGCAAGGGTACG
>Frequency_1_QualityScore_FFHHHHHJJJJJIJJJJJJJJJJJJJJJIJJJIJIJJJJJJIJJJJJIIJJIIJJIIJJJIIIJDGGIJGHHGHHHHFFFDD@BDDDDEDDDDB_Mismatch_0_Sense_+_Library_PoolT
ATTTGCTAAATGCCTCATCATGCATTCCACCACTAATACCTCCTTTTGCTGCTGCAAGGGTACGTGATTGTGATGAACGCGGTTTTGTACAGAC
>Frequency_1_QualityScore_FFHHHHHJJJJJJFHIIJJIIJJGJJJIJJJIJJIJJJJJJJJJJJJIJJJJJJJJJJJIJJJIJJHHHCHHFFFFFEECCDDACDDCDDDEDD_Mismatch_0_Sense_+_Library_PoolT
TCTCCTTGATTAGTATTTGTTTTATTTGCTAAATGCCTCATCATGCATTCCACCACTAATACCTCCTTTTGCTGCTGCAAGGGTACGTGATTGT
>Frequency_1_QualityScore_DDCFDHHIIIII>HBEHCHAFHHB<?E>C<<FDFEGHIIIIGFHGGDGHCHHGIEDHEGGEGGG>GCAH=AECEF>CDDEDEC@:@?BBA?3>C_Mismatch_0_Sense_+_Library_PoolT
TCTCGCTCATTGATTCAGGTGAACAGAGCTCGCTCTCCTTGATTAGTATTTGTTTTATTTGCTAAATGCCTCATCATGCATTCCACCACTAATA
>Frequency_1_QualityScore_FFHGHGHGAEFHG?EGH<CHGIEIGIJJJJGHHJIHIGGIJIJIJJIEHGHHFFEDDDDDCD,5;@CDEDCBDDBB@CDDCC@ACDACEDDDDD_Mismatch_1_Sense_+_Library_PoolT
TGCAAGGGTACGTGATTGTGATGAACGCGGTTTTGTACAGACACCAGGACGTCCGACATCAGTTATGCATGGGAGGATAAGTGCATTTGCTGCG
>Frequency_1_QualityScore_FFGHHHFJJJJJJJJJJJJJJJJIIJCGHIGHIJGIHIIJJJJIIIJJ5=BHFECDFFEEECDDBDDDDB@@BBDDDCDDC>@>ACEEDDBDDD_Mismatch_0_Sense_+_Library_PoolT
AATACCTCCTTTTGCTGCTGCAAGGGTACGTGATTGTGATGAACGCGGTTTTGTACAGACACCAGGACGTCCGACATCAGGTATGCATGGGAGG
>Frequency_1_QualityScore_FFHHHHHJJJJJHGJJJJIJJJGIJJJJJJJJJJJJJJJJJJJJJJJJJJJIJIJJJIJJJJIJJJJJJHIIJJJHHFEHFFFFEDEEDDEDDD_Mismatch_0_Sense_+_Library_PoolT
CTCCTTGATTAGTATTTGTTTTATTTGCTAAATGCCTCATCATGCATTCCACCACTAATACCTCCTTTTGCTGCTGCAAGGGTACGTGATTGTG
>Frequency_1_QualityScore_FDHHHHHJJJJJEJJJJJJJJJJJJJJJJJJJJJJJJIJJJJJJJJJJJJJJJJJJIJJJHHIJJDHIJHHFHHFFFFFFDEEDDDD?BDDDDE_Mismatch_1_Sense_+_Library_PoolT
GTTTTATTTGCTTAATGCCTCATCATGCATTCCACCACTAATACCTCCTTTTGCTGCTGCAAGGGTACGTGATTGTGATGAACGCGGTTTTGTA
>Frequency_1_QualityScore_FFHHHHHJJJJJJJJJJJJJJIJIJJJJEHIJFHFHIJGHIIJJJJIJJJFHIHHGHHHFFFFFDDDDDABBDDDBDDDDDDDCCEDDDDDDDD_Mismatch_1_Sense_+_Library_PoolT
CTAATACCTCCTTTTGCTGCTACAAGGGTACGTGATTGTGATGAACGCGGTTTTGTACAGACACCAGGACGTCCGACATCAGGTATGCATGGGA
>Frequency_1_QualityScore_DD?FFFF):C?1C3BFF4B>99<FGEEIIFBFFFC7?;ABBBBB@?=;=?;=?=\)57AB::4@AB>:>A88<<5(9:>:>>A@DDBEBBBB<@_Mismatch_1_Sense_+_Library_PoolT
GCAAGGGCACGTGATTGTGATGAACGCGGTTTTGTACAGACACCAGGACGTCCGACATCAGGTATGCATGGGAGGATAAGTGCATTTGCTGCGA
>Frequency_1_QualityScore_DDHDFHFIGGIJGGEHIJJEIIJJJIFIIIIJJIIIJIJBBFHFHGEHIGIHHIIJJIJGFABBBDACCBDDBDDBDBDDDDB@BDBB<BDCC@_Mismatch_0_Sense_+_Library_PoolT
GCATTCCACCACTAATACCTCCTTTTGCTGCTGCAAGGGTACGTGATTGTGATGAACGCGGTTTTGTACAGACACCAGGACGTCCGACATCAGG
>Frequency_1_QualityScore_DFHHHHHJJJGIJJJJJIIIGCHHIJJJIJIIIJJIIIGIJIJJGFHJIHHIJHIIIIIGIJIJJGIGGGHHIH=CCB@DEFEECCADEEDC?B_Mismatch_0_Sense_+_Library_PoolT
TTAGTATTTGTTTTATTTGCTAAATGCCTCATCATGCATTCCACCACTAATACCTCCTTTTGCTGCTGCAAGGGTACGTGATTGTGATGAACGC
>Frequency_1_QualityScore_FFHHGHHJJJJJJJJJJJJJJIJJJJJJJJJJJJJIJJJJJJJJJJJJJJJJJJJJJJJJJJIJJJIGI@HEHEFFFFFFEEEEEDDDD;?BDD_Mismatch_0_Sense_+_Library_PoolT
TTGTTTTATTTGCTAAATGCCTCATCATGCATTCCACCACTAATACCTCCTTTTGCTGCTGCAAGGGTACGTGATTGTGATGAACGCGGTTTTG
>Frequency_1_QualityScore_FFHHHHHJJJJJJJJJFHJJIJJJIIJJJJJJJJJJJJHGIJJHIJJIJHHIJJJJJJJJHEIHHGHHHFDFFFFDEEEEDDEDDDDCDDDDCD_Mismatch_1_Sense_+_Library_PoolT
CGCTCATTGATTCAGGTGAACAAAGCTCGCTCTCCTTGATTAGTATTTGTTTTATTTGCTAAATGCCTCATCATGCATTCCACCACTAATACCT
>Frequency_1_QualityScore_FFHHHHHJJJJJJJIIJHIJJJGEHIJJJJJJIJGIJJJIIJIJJJIGHIJJJIJIGJIJJJJFHJGGHHHHHHHFFFFDFEEEEEDDCDBDBA_Mismatch_0_Sense_+_Library_PoolT
AGAGCTCGCTCTCCTTGATTAGTATTTGTTTTATTTGCTAAATGCCTCATCATGCATTCCACCACTAATACCTCCTTTTGCTGCTGCAAGGGTA
>Frequency_1_QualityScore_DDFDFBHGIIGGGGGGIGCHJGGHAC@GACB1?BF:?BAGHFG>FHHFIHG>AEGHHG6=BEC>>@>=?CDABD:=BB6995A::+(+>@A>C@_Mismatch_0_Sense_+_Library_PoolT
CCACTAATACCTCCTTTTGCTGCTGCAAGGGTACGTGATTGTGATGAACGCGGTTTTGTACAGACACCAGGACGTCCGACATCAGGTATGCATG
>Frequency_1_QualityScore_FFHHHHHGHIGIAFHIGHAHIEHJHEIJIJIIIG@FEHGFGGHIIDHH=E?BEFDB:?BBDDDDDCA:AACCCDDDDDDBDDCDDDD@CEEADD_Mismatch_0_Sense_+_Library_PoolT
CTGCTGCAAGGGTACGTGATTGTGATGAACGCGGTTTTGTACAGACACCAGGACGTCCGACATCAGGTATGCATGGGAGGATAAGTGCATTTGC
>Frequency_1_QualityScore_FFGHHGHIJJJJJJJJBFHIIIIGIGIIJJJJJJIJJJJJJJJDGHHGHCHFFFFFFFEEEEEEECDCDDDDDDDDDEECDDCBDDDCCCDDCD_Mismatch_1_Sense_+_Library_PoolT
CGCTCACTGATTCAGGTGAACAGAGCTCGCTCTCCTTGATTAGTATTTGTTTTATTTGCTAAATGCCTCATCATGCATTCCACCACTAATACCT
>Frequency_1_QualityScore_FFHHHGHJJJJJJJJJJJJCGHJHIIJJJHIIJJJJJJJJJGHIJJJJJJIJJJHHHFFFFDCDDDDDDDCDDDCCEDDEEDDDCDDDDDDDCC_Mismatch_0_Sense_+_Library_PoolT
CCTTTTGCTGCTGCAAGGGTACGTGATTGTGATGAACGCGGTTTTGTACAGACACCAGGACGTCCGACATCAGGTATGCATGGGAGGATAAGTG
>Frequency_1_QualityScore_FFHHHHHJJIIJIJJJJJJJJJJJJJJJJJIIJJFIIIIIIIBGHGFHHGIJHIIJJIIJIJHFDDDDEDEEEECDDDDDDDDDDBDDDDDDDD_Mismatch_0_Sense_+_Library_PoolT
CATGCATTCCACCACTAATACCTCCTTTTGCTGCTGCAAGGGTACGTGATTGTGATGAACGCGGTTTTGTACAGACACCAGGACGTCCGACATC
>Frequency_1_QualityScore_DFHHHHHJJJJJJJJJJJJIJJJJJJJJJJJJJJJJJJJJJJJJJJJJJJJIJJJJJJJJJEHIHHHEHDFFFFFEEEEDBDD=BDDDDEDEED_Mismatch_0_Sense_+_Library_PoolT
TATTTGCTAAATGCCTCATCATGCATTCCACCACTAATACCTCCTTTTGCTGCTGCAAGGGTACGTGATTGTGATGAACGCGGTTTTGTACAGA
>Frequency_1_QualityScore_FFHHHBFGIIJIJCFCGHHGGIGHGIJDIJGICHG@FEHI?FI>GGIEGGECFCHHIGC@DHIGIJIIIHIGHHHGGFDFFFFE(>@CEDCDBC_Mismatch_0_Sense_+_Library_PoolT
TCATTGATTCAGGTGAACAGAGCTCGCTCTCCTTGATTAGTATTTGTTTTATTTGCTAAATGCCTCATCATGCATTCCACCACTAATACCTCCT
>Frequency_1_QualityScore_FFHHHHHJHJJJJJJJJJJJJJJJGIIHJJIJJJJJJJJJJJJJJJJJJJJIGIJJFGHIGIIJJJIJHCECCEFFDD>@DDD?DDDEDDDDDD_Mismatch_0_Sense_+_Library_PoolT
GCTAAATGCCTCATCATGCATTCCACCACTAATACCTCCTTTTGCTGCTGCAAGGGTACGTGATTGTGATGAACGCGGTTTTGTACAGACACCA
>Frequency_1_QualityScore_FFHHHHHJJJJJJFHHJFHHIIIGHGIJJJJJJJJDHIJJJJJJJJJIJJJHHHFFFDDDDDDDCDDDCCDDDDDDDDCDDDDDDDDDDDEEDE_Mismatch_0_Sense_+_Library_PoolT
GCTGCTGCAAGGGTACGTGATTGTGATGAACGCGGTTTTGTACAGACACCAGGACGTCCGACATCAGGTATGCATGGGAGGATAAGTGCATTTG
>Frequency_1_QualityScore_FFHHHHHJIJJJJJJJJJJJJJJJJJJJJJJJJJJJJJJIJJJJIGIJJJJJJJJJJJJJIJJGIIJJHDEHEHBFFFDFEEDCCEDBDD=BDD_Mismatch_0_Sense_+_Library_PoolT
TTTGTTTTATTTGCTAAATGCCTCATCATGCATTCCACCACTAATACCTCCTTTTGCTGCTGCAAGGGTACGTGATTGTGATGAACGCGGTTTT
>Frequency_1_QualityScore_DFHDHHHIJIJEGIJJJJIIGGGIIJIGIJIJBFFH?DFGHIIIFHEBGFHIGHBHFFFCEDFEEEBDBBBDBDBBDBD>BDDDCCDDDDDC@D_Mismatch_0_Sense_+_Library_PoolT
ACCACTAATACCTCCTTTTGCTGCTGCAAGGGTACGTGATTGTGATGAACGCGGTTTTGTACAGACACCAGGACGTCCGACATCAGGTATGCAT
>Frequency_1_QualityScore_FFHHHHHJJJJIJJIIIJJGIIJJ?FHIGHFHIJHIGIIIJJIIHJ@GIIJJJHHHHHHFFDFDDDDDDBBBBDDDDDD>ADCDDEDDDCBDBD_Mismatch_0_Sense_+_Library_PoolT
TACCTCCTTTTGCTGCTGCAAGGGTACGTGATTGTGATGAACGCGGTTTTGTACAGACACCAGGACGTCCGACATCAGGTATGCATGGGAGGAT
>Frequency_1_QualityScore_DFHHHHHJJJJJJJJJJIJJJJJIJJJJJJJJIJJJIJJIJJIJJIIHHIBBFEBFEGHIGGHIGIHHHFFDBB@DDDECDDDDDDDDDBDDB@_Mismatch_0_Sense_+_Library_PoolT
TGCCTCATCATGCATTCCACCACTAATACCTCCTTTTGCTGCTGCAAGGGTACGTGATTGTGATGAACGCGGTTTTGTACAGACACCAGGACGT
>Frequency_1_QualityScore_DD?DAB+A1@:CG;<<H?FCE@F4C:DGG<DE>@@FFEEC@@@;C1==:\\3;8=B?>B>>(::>A:(:1<??903:A_Mismatch_2_Sense_+_Library_PoolT
CAAGGGAACGTGATTGTGATGAACGCGGTTTTGTACAGACACCAGGACGACCGACATCAGGTATGCATGGGAGGATAA
>Frequency_1_QualityScore_FFHGHHGIIGIJJJIJJIIIIJJGIJIJJGJIJJJJJJHHIJIGGIJGIIEHIGGIIJJGGIIHFADCDBBECDEDBDDDDBDDDDDDDDDBBB_Mismatch_0_Sense_+_Library_PoolT
TCATGCATTCCACCACTAATACCTCCTTTTGCTGCTGCAAGGGTACGTGATTGTGATGAACGCGGTTTTGTACAGACACCAGGACGTCCGACAT
>Frequency_1_QualityScore_FFGHHHHJJGBHIHJHHIIJIBFGIGGIJIIJJJJGHGIGIGGIJJJJIIIJGHIJJIDHHCHIJEIJJIIGHHEHEFFFFFECDEDDBAC<CD_Mismatch_0_Sense_+_Library_PoolT
GCTCTCCTTGATTAGTATTTGTTTTATTTGCTAAATGCCTCATCATGCATTCCACCACTAATACCTCCTTTTGCTGCTGCAAGGGTACGTGATT
>Frequency_1_QualityScore_FFGGHHHJCFHIFHGIJJHIIIIJJJJJJJDHIIJHIIJJJJJJJJIJJIHHFFFFEEEEEEDAADDDECCBDDDDDDDDDEDDDEEDEDDDDD_Mismatch_1_Sense_+_Library_PoolT
TGCAAGGGTACGTGATTGTGATGAACGCGGTTTTGTACAGACACCAGGACGTCCTACATCAGGTATGCATGGGAGGATAAGTGCATTTGCTGCG
>Frequency_1_QualityScore_FFFHHHHIEHIJGIJJJJJJJIJJJJJJIJJIJJJJJJIIJJJJJJIJIJJJJJJJIJJIIJIIIJJEGEHIDHHGEFBDDFCEEECACCBBDD_Mismatch_0_Sense_+_Library_PoolT
AGTATTTGTTTTATTTGCTAAATGCCTCATCATGCATTCCACCACTAATACCTCCTTTTGCTGCTGCAAGGGTACGTGATTGTGATGAACGCGG
>Frequency_1_QualityScore_FFHHGHGJJIJJJJIHJJJJHIJJIJJJJJIIJJJIJJJJJJJJJJIJJJJJIIIJJJJJIJJJJJGJIHIIIIJHEEHHFBFFDEEDDEDCDC_Mismatch_0_Sense_+_Library_PoolT
CTCTCCTTGATTAGTATTTGTTTTATTTGCTAAATGCCTCATCATGCATTCCACCACTACCTCCTTTTGCTGCTGCAAGGGTACGTGATTGTGA
>Frequency_3_QualityScore_ECGGGEGHABFF@EGFFFCGFGGHEHGGIHBFGIHFGHFHFHGGFHIHGGFDEDCCB@CCCCB<>CCA?>?BBBCB?BBCCABBBDCBA?BCC?_Mismatch_0_Sense_+_Library_PoolC
TGCAAGGGTACGTGATTGTGATGAACGCGGTTTTGTACAGACACCAGGACGTCCGACATCAGGTATGCATGGGAGGATAAGTGCATTTGCTGCG
>Frequency_1_QualityScore_FFHHGHHJJJJJJJJJJIJJJJJJGJIJEGHIGGHCIIIJJJJIIIIIII;BHGEFEFEHFDDCCCDDDBBBDDDBBBBDDCA4>ACDEECB??_Mismatch_0_Sense_+_Library_PoolC
CTAATACCTCCTTTTGCTGCTGCAAGGGTACGTGATTGTGATGAACGCGGTTTTGTACAGACACCAGGACGTCCGACATCAGGTATGCATGGGA
>Frequency_1_QualityScore_FFHHHHHJJJJGIIIJJJJIJJJJJJJJJJJJJJJJJJIIJJJJGHIJHIJJIJJJJJJIJJIJJJJJJGHHHHHGHHFFFFEDEEEECDDDDC_Mismatch_0_Sense_+_Library_PoolC
ATTGATTCAGGTGAACAGAGCTCGCTCTCCTTGATTAGTATTTGTTTTATTTGCTAAATGCCTCATCATGCATTCCACCACTAATACCTCCTTT
>Frequency_1_QualityScore_FFHHGHHJJIIIJJCFHIGHHIJIGHGIJIJIJIGJFHIIJHIIJIJJIJJIHEHHFFDDD@DDDDDDCCCDCDDDCBDCBDBCDCDDCDDDDD_Mismatch_0_Sense_+_Library_PoolC
TGCTGCTGCAAGGGTACGTGATTGTGATGAACGCGGTTTTGTACAGACACCAGGACGTCCGACATCAGGTATGCATGGGAGGATAAGTGCATTT
>Frequency_1_QualityScore_FFHHHHHJJJJJJJJJJJJJJIJIIIJJIJJJIIJJJJJJJJJJJJJJIJJJIEFHIHIFHJJJHIJHFHEHFFD>BDDDDEEEEDDDDDDDD?_Mismatch_0_Sense_+_Library_PoolC
AAATGCCTCATCATGCATTCCACCACTAATACCTCCTTTTGCTGCTGCAAGGGTACGTGATTGTGATGAACGCGGTTTTGTACAGACACCAGGA
