# Supplementary material for: Differential Gene Expression Reveals Candidate Genes for Drought Stress Response in Abies alba (Pinaceae)
Source: PLoS One. 2015 Apr 29;10(4):e0124564. doi: 10.1371/journal.pone.0124564 (PMC4414588; doi:10.1371/journal.pone.0124564)
Supplement: S2 File — (GZ) [file pone.0124564.s002.gz › comp20100_c0_seq1.fa]

>comp20100_c0_seq1 len=521 path=[1:0-104 818:105-110 824:111-249 251:250-250 252:251-272 274:273-368 370:369-373 375:374-520]
CAAAGCTAAAGGTCTGATTTTCACTGAAACAGCTGTCCTTGTGTACCTGTCCCTGAAACGCGACTATTCCACTTCATGGAGGATGGAGGAGGTCTCGGGGTTGGCCTTTCAAGTTGGATGCCTCTGCCTGCGTCTTGAGATCGACCTGAGGAGGTCTCAGGATTGATCTTTAGAGTTGGTTTCCTCGCAGGTCTTTCATCTTTCGAGTAGGTTGACTTGGCAGGTCAGGTCCCATTTTCTCTCCTACTCACATGCAGGAAGCATTCCCAATTGAGAATCCAGATCATGGAACCATCTGGAGATTTCTAAAGATTTTCCAAACAATGTTATAGTACGAACCTAGAAAAGAAATAGGTCGTTTACAGAAAAGGAAGTAGGTTGTATATGATTTTTCGCTTGCAAAGATTTTCTTAAAAGAACATATGATTATTTGAAATTGGGATGAATTTCTGGGTGGATCTACTCGTATAGAAGATGTAGCATGTGGATTTGTGACATTTTCTTAGAGTATATTTTTTTTA

>Frequency_3_QualityScore_FEHHHHHGIJHIIIIIIIJFGEGIFIHGFFHHIIHIHFGHFHHIDFFEHHHFFGGIIFFEFFECDDEDBCBDDBDEDDCBCDCBADDDDDEDEC_Mismatch_0_Sense_+_Library_PoolT
CGAACCTAGAAAAGAAATAGGTCGTTTACAGAAAAGGAAGTAGGTTGTATATGATTTTTCGCTTGCAAAGATTTTCTTAAAAGAACATATGATT
>Frequency_3_QualityScore_FFHHHHHIHJJJJJJJJJIIIIIJJJGIIJJJJJJJHIIJJJJJJFHHHIHJJIJJJGIJJIJIIHHIIEGGGGGFFFFFFEDDDDDDD_Mismatch_0_Sense_+_Library_PoolT
CAGGAAGCATTCCCAATTGAGAATCCAGATCATGGAACCATCTGGAGATTTCTAAAGATTTTCCAAACAATGTTATAGTACGAACCTAG
>Frequency_3_QualityScore_FFHGHGGIIJJIIJJIJJJJIIIIHIIHHJHFIIEGHFHIIIHIHDGIIIFHGBEFFADFEFEFDEDFFEDDEDCCDCDDDCDCDDDDEDDCDD_Mismatch_1_Sense_+_Library_PoolT
CAATGTTATAGTACGAACCTAGAAAAGAAATAGGTCGTTTACAGGAAAGGAAGTAGGTTGTATATGATTTTTCGCTTGCAAAGATTTTCTTAAA
>Frequency_3_QualityScore_FFHGHHHIIHIJIJHIJJJJJIJJIIIJJJIIJJJJJHHIHIJIJIIIIIIIIGFHEGGGCEFEFFEFFEEEEEEDCDDDDDDDDDDDDDDEDD_Mismatch_0_Sense_+_Library_PoolT
AAACAATGTTATAGTACGAACCTAGAAAAGAAATAGGTCGTTTACAGAAAAGGAAGTAGGTTGTATATGATTTTTCGCTTGCAAAGATTTTCTT
>Frequency_2_QualityScore_FFHHHHHIJIIIJJJJJJJIJIJIHIIIJJJIGGIHJJJJIJIJJGHIHIHCEHIDGHGHHHHHGFFFFEFDDDDDDCCCCCDDDDEDDC_Mismatch_0_Sense_+_Library_PoolT
ATGTTATAGTACGAACCTAGAAAAGAAATAGGTCGTTTACAGAAAAGGAAGTAGGTTGTATATGATTTTTCGCTTGCAAAGATTTTCTTA
>Frequency_2_QualityScore_FFHHHHHJJJJJJJIJJJJJJJJJIIJJJJJJJJJJJJJJIIJJJJJHHIJIIIIHHGGGHGFEGDBEEEECCCDEEEECEEEDDDDDDDDDDD_Mismatch_0_Sense_+_Library_PoolT
AAGATTTTCCAAACAATGTTATAGTACGAACCTAGAAAAGAAATAGGTCGTTTACAGAAAAGGAAGTAGGTTGTATATGATTTTTCGCTTGCAA
>Frequency_2_QualityScore_FFHHHGHJJJJJIIJJIJJJIIIJIJJJJJJJJJGIIJJJJJIIIIIJJJJJIIJIIJJIJIIIIIGHHEFGGFGGGEEEEDDDDDD_Mismatch_1_Sense_+_Library_PoolT
GGAAGCATTCCCAATTCAGAATCCAGATCATGGAACCATCTGGAGATTTCTAAAGATTTTCCAAACAATGTTATAGTACGAACCTAG
>Frequency_2_QualityScore_FFHGHHHJIGGEGIIHIIIIJJJGHGHI=AEGI;CGGCGIIIAGGHFIEGHGGGGBDEEACCCEEE?ADCEDCECEEEDDCBCCCCCBCDCCCB_Mismatch_0_Sense_+_Library_PoolT
CATCTTTCGAGTAGGTTGACTTGGCAGGTCAGGTCCCATTTTCTCTCCTACTCACATGCAGGAAGCATTCCCAATTGAGAATCCAGATCATGGA
>Frequency_2_QualityScore_FFHHHHHJIJIJJJJJJHIIIJJJJJJJJJJJJIIIGGIIGHIGIJJJJJJJJJJJJJJJIHGHHGFFFEEEEEEEEEEDDDDCDEEEEEEDEE_Mismatch_0_Sense_+_Library_PoolT
CCTAGAAAAGAAATAGGTCGTTTACAGAAAAGGAAGTAGGTTGTATATGATTTTTCGCTTGCAAAGATTTTCTTAAAAGAACATATGATTATTT
>Frequency_2_QualityScore_FFHHHHHJJJJJJJEHIIJJIJJJIJJJJJIIIGIIIGIIIJJJJJGIIJJIJIJIJJHHHGHFFFFFFEEEEEEEDDDDDCEEDEEEDEEEDC_Mismatch_0_Sense_+_Library_PoolT
AGAAAAGAAATAGGTCGTTTACAGAAAAGGAAGTAGGTTGTATATGATTTTTCGCTTGCAAAGATTTTCTTAAAAGAACATATGATTATTTGAA
>Frequency_2_QualityScore_FFHHHHHIIIIJJJJJJJJJIHIIGHIJJJJJJGIGIIJJJJJJIGIJJJJJIIJIIJJIHHIIIIHGGGGFEDEEEDDCDCDDDDCDDCCDCD_Mismatch_0_Sense_+_Library_PoolT
CCAATTGAGAATCCAGATCATGGAACCATCTGGAGATTTCTAAAGATTTTCCAAACAATGTTATAGTACGAACCTAGAAAAGAAATAGGTCGTT
>Frequency_2_QualityScore_FFHHHHHIJJJJIIHHIIIIIIJJJIJJIJJDEIHIFHIIGIIJJDGGIHIIEHIHGIIHIIHIIGIAC>ADEEEBEEEBDBCCCCDCCCCCCC_Mismatch_1_Sense_+_Library_PoolT
TTTCATCTTTCGAGTAGGTTGACTTGGCAGGTCAGGTCCCATTTTCTCTCCTACTCAGATGCAGGAAGCATTCCCAATTGAGAATCCAGATCAT
>Frequency_2_QualityScore_FFHHHHHGIIIJFIIIIIIJIJIJJIIJIIIEIIIGIIGHIJJJIIJJJJIHJIJIJIIIIGGHEFGFFFFEEECDDEDDEEDEEEDEEEC_Mismatch_0_Sense_+_Library_PoolT
AAAAGAAATAGGTCGTTTACAGAAAAGGAAGTAGGTTGTATATGATTTTTCGCTTGCAAAGATTTTCTTAAAAGAACATATGATTATTTGA
>Frequency_2_QualityScore_FFHHHHHIJJJJJJIJJJJJJJIIIJJJIIJIJIJJJIIJIJIJJJJJHIIGHIIIJJIJIGGHGGFEF??CDEACECDEEFEEEDEDDDDDDD_Mismatch_0_Sense_+_Library_PoolT
TCTAAAGATTTTCCAAACAATGTTATAGTACGAACCTAGAAAAGAAATAGGTCGTTTACAGAAAAGGAAGTAGGTTGTATATGATTTTTCGCTT
>Frequency_2_QualityScore_FFHHHHEIJJJIIIJJJJIIIJJJJIJJIIJIIIJJIJJJJIJIIJJIHIIIIIIGHIIIIIGHHHGGF?DBDCBEEEBBCCDEEFEEEFEDDC_Mismatch_0_Sense_+_Library_PoolT
GATTTCTAAAGATTTTCCAAACAATGTTATAGTACGAACCTAGAAAAGAAATAGGTCGTTTACAGAAAAGGAAGTAGGTTGTATATGATTTTTC
>Frequency_2_QualityScore_EEHHGHGJIIJIIJJJJJJJJJJJJJJJJJJGIIIJJJJJJIIJJJJHIHFIHIEGIFGGGGGGGEEEEECCDDDDDDDDCDDDDECDC_Mismatch_0_Sense_+_Library_PoolT
TGTTATAGTACGAACCTAGAAAAGAAATAGGTCGTTTACAGAAAAGGAAGTAGGTTGTATATGATTTTTCGCTTGCAAAGATTTTCTTA
>Frequency_2_QualityScore_FFHHHHHIIIIJJJJJGJGIIIJIJJJJIJJJJIJJJIIIIIJIIIIJJIIIJHJJIIJJHIJJIGGHGGEACEDCCCCDDDCCCDCDBCD?CD_Mismatch_0_Sense_+_Library_PoolT
TCATGGAACCATCTGGAGATTTCTAAAGATTTTCCAAACAATGTTATAGTACGAACCTAGAAAAGAAATAGGTCGTTTACAGAAAAGGAAGTAG
>Frequency_2_QualityScore_FFGHFHGJJIGIIIIGIIIGIIIIIIGDGGGIGGGHIIGGGIIFGHIIGHIGFGIHHHGFFFF9AA=AAACCDACC7?ACDDDC4=ACCCCCCC_Mismatch_0_Sense_+_Library_PoolT
ATTTTCACTGAAACAGCTGTCCTTGTGTACCTGTCCCTGAAACGCGACTATTCCACTTCATGGAGGATGGAGGAGGTCTCGGGGTTGGCCTTTC
>Frequency_2_QualityScore_FFHHHGHJJJJJJJJJJJJJJJJJIIIJJJJJJIIIIIJJJJIHIHIJJJJJJIJGIJJJJJJIJIHHIGHGGGGGGGFEEEDDDBC_Mismatch_0_Sense_+_Library_PoolT
GGAAGCATTCCCAATTGAGAATCCAGATCATGGAACCATCTGGAGATTTCTAAAGATTTTCCAAACAATGTTATAGTACGAACCTAG
>Frequency_1_QualityScore_FFHDHHHIEEAFHEGHEHIHGHGEHICGGCGHIFHIGGGIIIGIIIIIEGGEGHIIIIIIIHHGEEHHFDFFFEEEDEEDEEDEDCDC@CCDCC_Mismatch_0_Sense_+_Library_PoolT
AAGAAATAGGTCGTTTACAGAAAAGGAAGTAGGTTGTATATGATTTTTCGCTTGCAAAGATTTTCTTAAAAGAACATATGATTATTTGAAATTG
>Frequency_1_QualityScore_FFADFHGGHHIGIIJFHCHCACFGGGHGDHHGEHECHIEHGIIIGHIDHII@GGH=CH<DHDFHICEHHCHCCFF@CDBEEDDD;;;8?<ACCD_Mismatch_0_Sense_+_Library_PoolT
TGAGAATCCAGATCATGGAACCATCTGGAGATTTCTAAAGATTTTCCAAACAATGTTATAGTACGAACCTAGAAAAGAAATAGGTCGTTTACAG
>Frequency_1_QualityScore_DBFHFHFIIJJJJCEHGI<CAH4?FEGBFDFEGGEHIJ6@:G;BDFGHGGI@H4.=@AFHIGIHHHHEHCCDEFBDFAACE>CCA=A@CDE@CC_Mismatch_0_Sense_+_Library_PoolT
CGTTTACAGAAAAGGAAGTAGGTTGTATATGATTTTTCGCTTGCAAAGATTTTCTTAAAAGAACATATGATTATTTGAAATTGGGATGAATTTC
>Frequency_1_QualityScore_FFHHHHHJJJJJJJJJJJIJJJJJJJJHIIJJJJJJJIJIJJJJJJJJJIJJJJHIJIIJGIIIIJHHHFFFFFEEDEEDDDDCCDDDDDDDDC_Mismatch_1_Sense_+_Library_PoolT
GAGAATCCAGATCATGGAACCATCTGGAGATTTCTAAAGATTTTCCAAACAATGTTAGAGTACGAACCTAGAAAAGAAATAGGTCGTTTACAGA
>Frequency_1_QualityScore_DDBFHHF93:2:<CAAEEH>BBGGCFH@>FCGDDF<DCB@D?GHD?BGHGGFH;=385;849A9@6@35->CC;>C@(9(5:@B38(+2529A>_Mismatch_1_Sense_+_Library_PoolT
AAACTAAAGGTCTGATTTTCACTGAAACAGCTGTCCTTGTGTACCTGTCCCTGAAACGCGACTATTCCACTTCATGGAGGATGGAGGAGGTCTC
>Frequency_1_QualityScore_FFHHHHGJJIJJJJJJJJJIJJJJJJJJIIJJJIIJJJJJJJJJJHJJIJIIJJJIJIIIGIHHGFEDBDFCEAEBACDDCCCBDEEEEDDEEC_Mismatch_1_Sense_+_Library_PoolT
GAGATTTCTAAAGATTTTCCAAACAATGTTATAGTACGAACCTAGAAAAGAAATAGGTCGTTTACAGGAAAGGAAGTAGGTTGTATATGATTTT
>Frequency_1_QualityScore_FFHHHHHJHJJJJJJJJJJIJIJJJJJJJJIJJIJIJJIIIJJJJJJJJGJIIJGHHGGGGJJIJJHIJGHIHHHHFF_Mismatch_1_Sense_+_Library_PoolT
TGTATATGATTTTTCGCTTGCAAAGATTTTCTTAAAAGAACATATGATTATTTGAAATTGGGATGAATTTCTGGGTGA
>Frequency_1_QualityScore_EFFHGHHFHIJJHIIIJJJJJJJIIJJHGIIIJJJJJJJIDGHIJCGHIHIIJIIJJIGG>EEHGFFFBDEFECCCBB>>CDEC@CCCCCCDCD_Mismatch_2_Sense_+_Library_PoolT
TCGCAGGTCTTTCATCTTTCGAATAGGTTGACTTGGCAGGTCAGGTCCCATTTTCTCTCCAACTCACATGCAGGAAGCATTCCCAATTGAGAAT
>Frequency_1_QualityScore_DD;CFHHIIIIIHGIIIIIDAHHIECFHHHGHIIIEGIGE@CAFDGIFIIGBF@HGEGCA7ACEDE@D@6>ACC>@CCCDCCDDCCCB6=BBBC_Mismatch_0_Sense_+_Library_PoolT
AAAGATTTTCCAAACAATGTTATAGTACGAACCTAGAAAAGAAATAGGTCGTTTACAGAAAAGGAAGTAGGTTGTATATGATTTTTCGCTTGCA
>Frequency_1_QualityScore_FFHHGHGJJIJJJJJJJJJJJJJJJJIJJJJJJJJJIIJGIIJJJJIIIJJJJJJI_Mismatch_0_Sense_+_Library_PoolT
TTGTATATGATTTTTCGCTTGCAAAGATTTTCTTAAAAGAACATATGATTATTTGA
>Frequency_1_QualityScore_FFHHHHHJJJJJJJJJJJJJJJGIGIHJJJIJGIJIJJJJJJIIHHJJJIJJJJJJJJJIJJJJIJJHHHEEFFFFFFEECBDDDDDDCDDCDD_Mismatch_1_Sense_+_Library_PoolT
TCCATATCATGGAACCATCTGGAGATTTCTAAAGATTTTCCAAACAATGTTATAGTACGAACCTAGAAAAGAAATAGGTCGTTTACAGAAAAGG
>Frequency_1_QualityScore_FFHFHHHIJJJJJJIJJJIJJJJJJJIJJJJJJJJJJJJJJJJIIIJJIJIGJJJJJIJJJJIGHHJHHCEHFFFEFEEEEEEEDDDDDDEDED_Mismatch_0_Sense_+_Library_PoolT
AGGTCCCATTTTCTCTCCTACTCACATGCAGGAAGCATTCCCAATTGAGAATCCAGATCATGGAACCATCTGGAGATTTCTAAAGATTTTCCAA
>Frequency_1_QualityScore_FFHHHHHJJJIIJJFHIGICFHJCHIJJGIIJJJJJJBFGIJJIJIJJJJJGIIJJJJEHHHFGHFFFECCEEEEEDDDDACDDDDDDCABDDD_Mismatch_1_Sense_+_Library_PoolT
GTTGACTTGGCAGGTCAGGTCCCATTTTCTCTCCAACTCACATGCAGGAAGCATTCCCAATTGAGAATCCAGATCATGGAACCATCTGGAGATT
>Frequency_1_QualityScore_BBFFHFHIIAAEFFHIIIICDF?ECGGC:?C@G@D69BDDDGHGDHGG<\;@FHIIDDHIIGGHEHH_Mismatch_0_Sense_+_Library_PoolT
AGAAATAGGTCGTTTACAGAAAAGGAAGTAGGTTGTATATGATTTTTCGCTTGCAAAGATTTTCTTA
>Frequency_1_QualityScore_FFHHHHHJJJGHHGHHIHHIIJIIJJIJJJJJJJJJJJJJJJJIJJJJJJJJIJJJIJIIJJJJJIHHHHHHF_Mismatch_0_Sense_+_Library_PoolT
ACAGAAAAGGAAGTAGGTTGTATATGATTTTTCGCTTGCAAAGATTTTCTTAAAAGAACATATGATTATTTGA
>Frequency_1_QualityScore_FFHHFHHGIJJJJCHHIIIGJJJJIGIJJIJJJGIJJIJJHJJJJJIJJJJJJJJJIJHJJJGGHHHFFFDDDDDDDDDDDDDDD?CB@CDC@A_Mismatch_0_Sense_+_Library_PoolT
TGGAACCATCTGGAGATTTCTAAAGATTTTCCAAACAATGTTATAGTACGAACCTAGAAAAGAAATAGGTCGTTTACAGAAAAGGAAGTAGGTT
>Frequency_1_QualityScore_FFHHHHHIHII;FFHI<CGH?HHIIEGFHGIIIIIGGIIIGGGICFGHICFHIII@GGICGIIIIIHAHFHFDDFD@@ACACCCCCAB?CCCCE_Mismatch_0_Sense_+_Library_PoolT
GACTTGGCAGGTCAGGTCCCATTTTCTCTCCTACTCACATGCAGGAAGCATTCCCAATTGAGAATCCAGATCATGGAACCATCTGGAGATTTCT
>Frequency_1_QualityScore_FFHHHHDHHJGGIJIJIIHHHJIJDGHIJJJIJJJJGHIJJJIJIJJJJJGIFHIJIIJIGGIHHHHFF;?@CE@@CDCCDEDDDCDCDDCCDC_Mismatch_1_Sense_+_Library_PoolT
CTCAGGATTGATCTATAGAGTTGGTTTCCTCGCAGGTCTTTCATCTTTCGAGTAGGTTGACTTGGCAGGTCAGGTCCCATTTTCTCTCCTACTC
>Frequency_1_QualityScore_FFFHHGHIIIJ@FFGEHGHIEHEGGIIIFGIIJJJJJJJHIJIIGIIHIHABCEHHGIGECEFECDFD;66>C;;>??DEFEEEEDD:ADBD>B_Mismatch_1_Sense_+_Library_PoolT
TCTAAAGATTTACCAAACAATGTTATAGTACGAACCTAGAAAAGAAATAGGTCGTTTACAGAAAAGGAAGTAGGTTGTATATGATTTTTCGCTT
>Frequency_1_QualityScore_FFAFHHHIJJJJJJJJEGHIJJHGIGIJJJJIJJJDCHGH?DHIGHHIJGIJJGEIGIJHGIIIEHEEHEDDECACEFECDDDCDDDDDCCDDD_Mismatch_2_Sense_+_Library_PoolT
GGTCTTTCATCTTTCGAATAGGTTGACTTGGCAGGTCAGGTCCCATTTTCTCTCCAACTCACATGCAGGAAGCATTCCCAATTGAGAATCCAGA
>Frequency_1_QualityScore_FFHHHHHJIJJGGIJIJIJIJIJJJIJJJJJJJJJJJJJJJJJJGHHHJJIJIJJHJJJHHHHDFFFFFCCCDDFFEEFEDDDDDDDDDDC_Mismatch_1_Sense_+_Library_PoolT
ATTTTCCAAACAATGTTATAGTACGAACCTAGAAAAGAAATAGGTCGTTTACAGGAAAGGAAGTAGGTTGTATATGATTTTTCGCTTGCAA
>Frequency_1_QualityScore_FDHHHHHDDCBGHIGGHIIIGIGGGI8CGHI<DEGHHIIJ<DAFDGBH>A=CGHI@GGG@EG6C@=?>C?ADDD@CDC>>@C;3;@CC@>A@AC_Mismatch_1_Sense_+_Library_PoolT
TCTTTCGAGTAGGTTGACTTGGCAGGTCAGGTCCCATTTTCTCTCCAACTCACATGCAGGAAGCATTCCCAATTGAGAATCCAGATCATGGAAC
>Frequency_1_QualityScore_FFHHHHHJGHHGFHHJIJJIJJHIIJCFGGJJJJJIJJEGHIJIJIJJJIIJIJCHGGHHIGIJGHFGHBF;@>>@3>CB;>ACC@C:::A>:>_Mismatch_1_Sense_+_Library_PoolT
GTCTCAGGATTGATCTATAGAGTTGGTTTCCTCGCAGGTCTTTCATCTTTCGAGTAGGTTGACTTGGCAGGTCAGGTCCCATTTTCTCTCCTAC
>Frequency_1_QualityScore_FFHGHHG@@GEAHII<EHIIIGEHGG;FEHBGHHDF3DGIIIHIGIIIIGGHDCGC=@FIEIH@GIH@EEG7A?DFEECCC;>?ACCCCCACB?_Mismatch_0_Sense_+_Library_PoolT
CCCAATTGAGAATCCAGATCATGGAACCATCTGGAGATTTCTAAAGATTTTCCAAACAATGTTATAGTACGAACCTAGAAAAGAAATAGGTCGT
>Frequency_1_QualityScore_FFFHHHHJJJJJJJJJJJJIJJJJJJJJJJJJJJJJJJJJJJJJJIJJJJJJJJJJJJJJJJJIGJHHHHHHFFFFFEEEEEEEDDDDDEDEDD_Mismatch_0_Sense_+_Library_PoolT
GGTCCCATTTTCTCTCCTACTCACATGCAGGAAGCATTCCCAATTGAGAATCCAGATCATGGAACCATCTGGAGATTTCTAAAGATTTTCCAAA
>Frequency_1_QualityScore_FFHHHHHIJJIJJJJHJIDGI:EDHEHJGHIIHIJJJJJJJJHIIJCGHIIJJJIJIHAHFFFFFFFCEEEDCDCBDDDDCCDDDDDDDDD2:@_Mismatch_1_Sense_+_Library_PoolT
CTTGAGATCGACCTGAGGAGGTCTCAGGATTGATCTATAGAGTTGGTTTCCTCGCAGGTCTTTCATCTTTCGAGTAGGTTGACTTGGCAGGTCA
>Frequency_1_QualityScore_FFHHHHHJJJJJJJJJIJJJJJJJJJJJJJIJJJJJJJJJJJJJJIJIJJJJJJJJJJJJJJJJJIJIHFHGHHFFEFFEEEEEEEDDEEDDDD_Mismatch_1_Sense_+_Library_PoolT
ACTCAGATGCAGGAAGCATTCCCAATTGAGAATCCAGATCATGGAACCATCTGGAGATTTCTAAAGATTTTCCAAACAATGTTATAGTACGAAC
>Frequency_1_QualityScore_FFHHGFHIJHHIIIJJHGHHGJIJJJJJJJJJJJJHHGIDFHDHIIJJFHIIJJJJJJJJHFGHHFFFFCFEEECEEEDBDDDDDDDEEEDEE@_Mismatch_2_Sense_+_Library_PoolT
CTAGAAAAGAAATAGGTCGTTTACAGAAAAGGAAGTAGGTTGTATATGATTTTTCGCTTGCAAAGATTTTCTTAAAAGAACGTATGATTATTCG
>Frequency_1_QualityScore_FFHGHHHIIFHHCFHIHHIHGIGGJGIJJJJJJIJJJJJIJJGIJJJJJJ@FHGHGGHIIIHICHJHHHEHEHFFFFFFDDDEDEEDDEDDD<B_Mismatch_0_Sense_+_Library_PoolT
CAGAAAAGGAAGTAGGTTGTATATGATTTTTCGCTTGCAAAGATTTTCTTAAAAGAACATATGATTATTTGAAATTGGGATGAATTTCTGGGTG
>Frequency_1_QualityScore_FFHHHHHJJJJGIJJIJIIJJIJJGJJHIJHGHJHHIIIJJJJIJJJJJJJIJJJJJJJHHHHGHFFFFFEEEDEEDDDEEEEEEDEEEDD_Mismatch_1_Sense_+_Library_PoolT
AAAGAAATAGGTCGTTTACAGAAAAGGAAGTAGGTTGTATATGATTTTTCGCTTGCAAAGATTTTCTTAAAAGAACATATGATTATTTGAG
>Frequency_1_QualityScore_D?DHDHAGIDC@GFC9EG<CEGAG>G9BB*?D6/9=CFIHCFD8@=D@C7@7@)=?C-.(.7;BBCB:>55>A>;:>@CCCC0+94?A_Mismatch_1_Sense_+_Library_PoolT
TCTGCCTGCGTCTTGAGATCGACCTGAGGAGGTCTCAGGATTGATCTATAGAGTTGGTTTCCTCGCAGGTCTTTCATCTTTCGAGTAG
>Frequency_1_QualityScore_FFHHHHHJJJJJJJJIIJJJJIIIJIIJJJHJJJJJJJJJGIIJJJJIJJJJJHHIIJJJHHHHHHFFFFEEAEEECCDDDDEEEDDEDDDDBD_Mismatch_1_Sense_+_Library_PoolT
TTTCTAAAGATTTTCCAAACAATGTTAGAGTACGAACCTAGAAAAGAAATAGGTCGTTTACAGAAAAGGAAGTAGGTTGTATATGATTTTTCGC
>Frequency_1_QualityScore_FEHHHGHIJJJJIJIJDHHJJIIJJJJJJJJIJBGHEG9DGHBCHIJHIIIJJIIIIJIIG=D@ECGHHAEECCDEFDECCCCCDCC(;ACCCC_Mismatch_0_Sense_+_Library_PoolT
TCTTTCATCTTTCGAGTAGGTTGACTTGGCAGGTCAGGTCCCATTTTCTCTCCTACTCACATGCAGGAAGCATTCCCAATTGAGAATCCAGATC
>Frequency_1_QualityScore_DFGHHHHJIJJJJIIHHIJGIIJJJJJJIJJJJIJIJHHHHHECD<DFDDEDEEEEDDDDDDDDDDDDDCDDDDDDDEDCDDDDDDDEEEEEED_Mismatch_2_Sense_+_Library_PoolT
AACCTAGAAAAGAAATAGGTCGTTTACAGAAAAAGAAATAGGTTGTATATGATTTTTCGCTTGCAAAGATTTTCTTAAAAGAACATATGATTAT
>Frequency_1_QualityScore_FFHHHHHJJJJJJJJJJJJJJJJJJJJIJJJJJJJIIJJJJJJJJJIJJJJJJJJJIJJJJJJJJJJHHHHHFFFFFFFFDDDDDDDD_Mismatch_0_Sense_+_Library_PoolT
AGGAAGCATTCCCAATTGAGAATCCAGATCATGGAACCATCTGGAGATTTCTAAAGATTTTCCAAACAATGTTATAGTACGAACCTAG
>Frequency_1_QualityScore_FFHHHHHJJHHJIJJJJJJJIIIJJIJJJJJIJJJJIIHJIJJIJIIHGJHIJJJIIIJJIJIIIJJJIGDCHHHGFFEFFCEEEEEEEDDDCC_Mismatch_2_Sense_+_Library_PoolT
CAGGTCAGGTCCCATTTTCTCTCCTACTCATATGCAGGAAGCATTCCCAATTCAGAATCCAGATCATGGAACCATCTGGAGATTTCTAAAGATT
>Frequency_1_QualityScore_EFHHHHHGHIIJJJJIIJHIIJJEGI?GHIEHHGIIJJJGIIJJJJJJIGJHIJFIIJJJJIJHGHHHHDFFFDEEEECCCCDDEEDDDDDDDD_Mismatch_1_Sense_+_Library_PoolT
AAATAGGTCGTTTACAGGAAAGGAAGTAGGTTGTATATGATTTTTCGCTTGCAAAGATTTTCTTAAAAGAACATATGATTATTTGAAATTGGGA
>Frequency_1_QualityScore_FFHHHHHJJJJIJJJJJJJJJJJIIJJJJJJJJJJJJJJJHJJJJJJJJJJIJJJJJJIIJIJJJJJHHHHHHFFFDDFEEEEEEDDDDDDDDD_Mismatch_0_Sense_+_Library_PoolT
CATGCAGGAAGCATTCCCAATTGAGAATCCAGATCATGGAACCATCTGGAGATTTCTAAAGATTTTCCAAACAATGTTATAGTACGAACCTAGA
>Frequency_1_QualityScore_FFHHHHHJJHIHHIJHIJJJJIIJIJJDHHIJJJJJJJJJIGGGIJIHJIGIJJJJIIEHAACFD;;AE>CCEEDDCDCCACDDCCC@CCCDCB_Mismatch_1_Sense_+_Library_PoolT
GATCTTTAGAGTTGGTTTCCTCGCAGGTCTTTCATCTTTCGAGTAGGTTGACTTGGCAGGTCAGGTCCCATTTTCTCTCCAACTCACATGCAGG
>Frequency_1_QualityScore_FFHHHHHJIJJIJJAFGHICGHI<FHIJEHHIIJJIIJIJJIHEGGIJGJECGHGHIJGGGJEGGHHHFAEDFFFFEEECCEDDDDDDDCDCCC_Mismatch_0_Sense_+_Library_PoolT
GTTGACTTGGCAGGTCAGGTCCCATTTTCTCTCCTACTCACATGCAGGAAGCATTCCCAATTGAGAATCCAGATCATGGAACCATCTGGAGATT
>Frequency_1_QualityScore_FFHHHHHGJJJJIJJJJJJJJHIHIIJJJIIHIJJJIIFHGGIJJJGIGHGIIIJJJIIIIIIGJIHHHHHHHHFDFDDDDDCDCCDBDDDDDD_Mismatch_0_Sense_+_Library_PoolT
CATTCCCAATTGAGAATCCAGATCATGGAACCATCTGGAGATTTCTAAAGATTTTCCAAACAATGTTATAGTACGAACCTAGAAAAGAAATAGG
>Frequency_1_QualityScore_FFHHBFHIJGIIICHGHIGIIIGIIJJIIIIIGGHGGIICFFHIHGIIJJJJIIIIIIIIJIGGGHGIJHHHHHGFDFFFFEEDCECCCCCDCA_Mismatch_2_Sense_+_Library_PoolT
CAGGTCCCATTTTCTCTCCTACTCATATGCAGGAAGCATTCCCAATTCAGAATCCAGATCATGGAACCATCTGGAGATTTCTAAAGATTTTCCA
>Frequency_1_QualityScore_FFHGGHHJJJJGHGGEHIIIJEFGIIHGIIFIIIJIJJJCDHFGHGGIJIJJDGGGHJIJIIGIEHIIJDHEHHGG=CEFEFFFECDDA=CC>C_Mismatch_2_Sense_+_Library_PoolT
TTTTCTCTCCTACTCATATGCAGGAAGCATTCCCAATTCAGAATCCAGATCATGGAACCATCTGGAGATTTCTAAAGATTTTCCAAACAATGTT
>Frequency_1_QualityScore_FFHHHHHJJJJJJJJJJJIJJJJJJJJJJJJJJJJJJJJJJHHJIJJJJJJIIJIJJIJHCEHH@DDDFCDFFEEEEDDDBDDDDDDDDDDDDD_Mismatch_0_Sense_+_Library_PoolT
TTCCAAACAATGTTATAGTACGAACCTAGAAAAGAAATAGGTCGTTTACAGAAAAGGAAGTAGGTTGTATATGATTTTTCGCTTGCAAAGATTT
>Frequency_1_QualityScore_FFHHHHHJIJIIJIIIJJIIJJIIIIFHGJIIJJIJJJGIJEEGHIAHIIGHIHFFGGGHHIJJHEEHHCHFFFEE>DEEEE>A>@??=CC>CD_Mismatch_0_Sense_+_Library_PoolT
TTTCTCTCCTACTCACATGCAGGAAGCATTCCCAATTGAGAATCCAGATCATGGAACCATCTGGAGATTTCTAAAGATTTTCCAAACAATGTTA
>Frequency_1_QualityScore_FFHHHHHJJJJJJJJJJJJIJJJJJJJJJJIJIJJJJJJJJJJJJJJJIJJJJJJJJJJJJJJJJJJHHGHHFFFFFFFCECEDEDEDED_Mismatch_0_Sense_+_Library_PoolT
CCCATTTTCTCTCCTACTCACATGCAGGAAGCATTCCCAATTGAGAATCCAGATCATGGAACCATCTGGAGATTTCTAAAGATTTTCCAA
>Frequency_1_QualityScore_DDFHHDDD::CGGABCH9<FHE><<DB@FGC**?DHGDBGAHIDBHGCHHEGEAAACEHBDDEHCHHE7.?B@>A;ACCCCCC>=>:>>>@DAA_Mismatch_1_Sense_+_Library_PoolT
TTGGCAGGTCAGGTCCCATTTTCTCTCCAACTCACATGCAGGAAGCATTCCCAATTGAGAATCCAGATCATGGAACCATCTGGAGATTTCTAAA
>Frequency_1_QualityScore_D>DCFFHIGEFECHE?HG@39AHC@G>HG@CGHD?BFHE>GBFGEHGIIIIIAAB>FBFA;F>DEGEHGH>:EH=??B>>CCACCCCABBCAC:_Mismatch_0_Sense_+_Library_PoolT
GCATTCCCAATTGAGAATCCAGATCATGGAACCATCTGGAGATTTCTAAAGATTTTCCAAACAATGTTATAGTACGAACCTAGAAAAGAAATAG
>Frequency_1_QualityScore_FFHGHHHJJIJJJJJJJJIJIJJJJJJJJJIJJJJJJJJJJJJJJJGIIJJJJIIIIIHGHHHFCFFFDDEBCDDDCDDDDDFFFCDDEDDDDD_Mismatch_0_Sense_+_Library_PoolT
TTTCTAAAGATTTTCCAAACAATGTTATAGTACGAACCTAGAAAAGAAATAGGTCGTTTACAGAAAAGGAAGTAGGTTGTATATGATTTTTCGC
>Frequency_1_QualityScore_FFHHHHHJJJJJJJJIJJJJJJJJJJJIJJJJGJJEGIIJIIJIJJIHJFGII@HIEHHHHFFFFFFEF@@CEE?BBDDDDDDBDD?CDDDDDE_Mismatch_0_Sense_+_Library_PoolT
CTTTCAAGTTGGATGCCTCTGCCTGCGTCTTGAGATCGACCTGAGGAGGTCTCAGGATTGATCTTTAGAGTTGGTTTCCTCGCAGGTCTTTCAT
>Frequency_1_QualityScore_FFHHHHHJJJGIIGIJCFHIHIIEHHIHIJJJJIJJJGHIJDHIJJJJJJIJJ@GHHHHHHHFFFFFCEEEEECCDDDDDDDDDDD5:5?C44@_Mismatch_1_Sense_+_Library_PoolT
GATCGACCTGAGGAGGTCTCAGGATTGATCTATAGAGTTGGTTTCCTCGCAGGTCTTTCATCTTTCGAGTAGGTTGACTTGGCAGGTCAGGTCC
>Frequency_1_QualityScore_FFHHHHHJJJJJJJJJJJIJJJJJGJIJJJJGIIIJJIJJJJJJJHHICHIIIJHCEHH@EFFDDFEEEE>CE?ABCCDCDDDDD<CCCDCCEE_Mismatch_1_Sense_+_Library_PoolT
TTTCAAGTTGGATGCCTCTGCCTGCGTCTTGAGATCGACCTGAGGAGGTCTCAGGATTGATCTATAGAGTTGGTTTCCTCGCAGGTCTTTCATC
>Frequency_1_QualityScore_FFHHFHHJJJJJJIJJEHHIJIGJJJJJJJIJHIJJHIJJJJJJJJJJJ=CHII=DHHCEHHHEFFFDFFEEECDDCCDDACBBB@ACACCDDC_Mismatch_1_Sense_+_Library_PoolT
TTGGTTTCCTCGCAGGTCTTTCATCTTTCGAGTAGGTTGACTTGGCAGGTCAGGTCCCATTTTCTCTCCAACTCACATGCAGGAAGCATTCCCA
>Frequency_1_QualityScore_FFHHDFAGHGHEIGGIJJJIGICFGGBHHJIJJFIJJJI9DFEG=CGHGGIGGGHGIEH3=EHHEF<@CA@AEBB;=?ACCDD:A?CACDAAAA_Mismatch_1_Sense_+_Library_PoolT
CGCAGGTCTTTCATCTTTCGAGTAGGTTGACTTGGCAGGTCAGGTCCCATTTTCTCTCCAACTCACATGCAGGAAGCATTCCCAATTGAGAATC
>Frequency_1_QualityScore_FFHHFHHJJJJJJJJJHIJJJJJJJJJJJJIJGIJJIIJJJJJJJJJJJAG;DG=CHHCHGHHFFFFFFCEEECEDCCCC>CBDBBACACDDD@_Mismatch_0_Sense_+_Library_PoolT
TTGGTTTCCTCGCAGGTCTTTCATCTTTCGAGTAGGTTGACTTGGCAGGTCAGGTCCCATTTTCTCTCCTACTCACATGCAGGAAGCATTCCCA
>Frequency_1_QualityScore_FFHFHHHJJJJJJHIJJJJJJJGJIJJJJJJJJJJJJJJIJJJJJJGJJJGHEHHHHFFDBDDDEDDCCCDDBBDDDDDDCCCBDDEEEEDEED_Mismatch_2_Sense_+_Library_PoolT
GAGATTTCTAAAGATTTTCCAAACAATGTTATAGTACGAACCTAGAAAAGAAATAGGTCGTTTACAGAAAAAGAAATAGGTTGTATATGATTTT
>Frequency_1_QualityScore_DFHFHHHIGJIGIIJGIJIJIJHIIIJJJIIIBHHDFHHCHI@CGHHIJEHD5?BDFDDB9??@CCCDDCDCDEDDD>@CBCCCACDDDD3>09_Mismatch_1_Sense_+_Library_PoolT
GTGTACCTGTCCCTGAAACGCGACTATTCCACTTCATGGAGGATGGAGGAGGTCTCGGGGTTGGCCTTTCAAGTTGGATGCCTCTGCCCGCGTC
>Frequency_1_QualityScore_FFHHHHHIJIJJJIJJJFHIJBGGBGIJJJJJJJJIIJJJJJJHJFGHIDHJJJHHHFFFDACEDDDDEEDDDDDDDDDDDCDDDDDDDCDDDD_Mismatch_1_Sense_+_Library_PoolT
CGTCTTGAGATCGACCTGAGGAGGTCTCAGGATTGATCTTTAGAGTTGGTTTCCTCGCAGGTCTTTCATCTTTCGAATAGGTTGACTTGGCAGG
>Frequency_1_QualityScore_FFHHHHHJIJJHIJIJJJJJJJJJJJJIJJJJJIFGIIJJJJJIGIJIIJJGHHHHFCDE=CCFFFEEEACDCDDDBBDDCDDDDDDDEDDCDC_Mismatch_2_Sense_+_Library_PoolT
CAATGTTATAGTACGAACCTAGAAAAGAAATAGGTCGTTTACAGAAAAAGAAATAGGTTGTATATGATTTTTCGCTTGCAAAGATTTTCTTAAA
>Frequency_1_QualityScore_DDFHFHHGHIJJIJGGHHIGGGGFEG?FHHIJJJJGGIJJJJGIJIJIGIJIGIIJJGGIC=CCHFHD@BF@@>CEEEECCCC;>ACD?@CDC>_Mismatch_0_Sense_+_Library_PoolT
AGGTCGTTTACAGAAAAGGAAGTAGGTTGTATATGATTTTTCGCTTGCAAAGATTTTCTTAAAAGAACATATGATTATTTGAAATTGGGATGAA
>Frequency_1_QualityScore_FFHFFFHIIGIIIIJIJJJJIJIJJIIGI@HIJIEEGEHHIDFHEGIGGHIGIGGGGGIIIIHHHDHAC@DEFFEEECCEDCDDE>@ABBC>>A_Mismatch_0_Sense_+_Library_PoolT
TTTTCTCTCCTACTCACATGCAGGAAGCATTCCCAATTGAGAATCCAGATCATGGAACCATCTGGAGATTTCTAAAGATTTTCCAAACAATGTT
>Frequency_1_QualityScore_BDFDHFH:CD<B??BB@HA???2:*1*1**1111:9*0?F900??@GHIGEDFBHEGIG26@74=).@3.=CA3?BD);B_Mismatch_2_Sense_+_Library_PoolT
TTCGAGTAGGTTGACTTGGCAGTTCAGGTTCCATTTTCTCTCCTACTCACATGCAGGAAGCATTCCCAATTGAGAATCCA
>Frequency_1_QualityScore_DDHGHHHI+AGGIJFIHFIIICEDGIIIJJJJJIGIIIIIIIGGIJCHIGIJIJIJIB=A>CEFFCFFB?>BDECBC@;>;ACCCDACDD?8:>_Mismatch_1_Sense_+_Library_PoolT
CTTGAGATTGACCTGAGGAGGTCTCAGGATTGATCTTTAGAGTTGGTTTCCTCGCAGGTCTTTCATCTTTCGAGTAGGTTGACTTGGCAGGTCA
>Frequency_1_QualityScore_FFHGHHHJJJJJJJJJJJJJJJJJJJJJJJJJGIIJJJJJJHJJJIJJJJIIJIJJJJJJJJJJJJJJIDHHHHHHHFFFDDDDDCCDDDDDDD_Mismatch_0_Sense_+_Library_PoolT
AAGCATTCCCAATTGAGAATCCAGATCATGGAACCATCTGGAGATTTCTAAAGATTTTCCAAACAATGTTATAGTACGAACCTAGAAAAGAAAT
>Frequency_1_QualityScore_FEHGFHHFHIJJJJJDHIJJJJJJJIJJIIJJIJJJJJJJJJJJJJHEFFDD@EDEDDBDBBDCDDCBDBCCDEDCDDDDCDDEDCCDCD>ACC_Mismatch_1_Sense_+_Library_PoolT
GAGGAGGTCTCGGGGTTGGCCTTTCAAGTTGGATGCCTCTGCCCGCGTCTTGAGATCGACCTGAGGAGGTCTCAGGATTGATCTTTAGAGTTGG
>Frequency_1_QualityScore_FFHHHHHJJJJJJJJJJJJJJJJJJIIIJJJJJJJHIIIIIJJIIIJHIJIJIIIGIIJJIJIIJJJJJIFHHGFDEECE@CDDDDDDDDCDDD_Mismatch_0_Sense_+_Library_PoolT
TCCCAATTGAGAATCCAGATCATGGAACCATCTGGAGATTTCTAAAGATTTTCCAAACAATGTTATAGTACGAACCTAGAAAAGAAATAGGTCG
>Frequency_1_QualityScore_FFHHHHHJJJJJJJJJJJJJJJJJIIJJJJJJJJJIJJJIJGHJJJJJIJJJJJIJJJJIJJJIIIGGHCHHHHHFFFFFFEEEEEDDDDDDEE_Mismatch_2_Sense_+_Library_PoolT
TTTCTCTCCTACTCATATGCAGGAAGCATTCCCAATTCAGAATCCAGATCATGGAACCATCTGGAGATTTCTAAAGATTTTCCAAACAATGTTA
>Frequency_1_QualityScore_DFHHHHHJJJJJJJJIJIJJJIJJJIJJIJJJJJJJJJIJJJJIFGHIJJJJJJGIJIJHHHHDFEDD@@AEEEFFEEEEDDDBDDDDDDC_Mismatch_0_Sense_+_Library_PoolT
ATTTTCCAAACAATGTTATAGTACGAACCTAGAAAAGAAATAGGTCGTTTACAGAAAAGGAAGTAGGTTGTATATGATTTTTCGCTTGCAA
>Frequency_1_QualityScore_FFHGHHHJJGHIJEIHIIGHJJEGFFGIJJIIJJJJIIEGIIIJFIEIIIIJIJIIJEGGGIIJJFIFFEHHF_Mismatch_0_Sense_+_Library_PoolT
CTTGCAAAGATTTTCTTAAAAGAACATATGATTATTTGAAATTGGGATGAATTTCTGGGTGGATCTACTCGTA
>Frequency_1_QualityScore_FFAHFHHIFJJJJJJGJIJJJJJJJI?FHHIJIJJJJIJIGGGHIGGHIGHJHIJIJJHHGGHHFFFDDBCDDDD?CDDDEDDDECCCBBDDBB_Mismatch_1_Sense_+_Library_PoolT
TAGTACGAACCTAGAAAAGAAATAGGTCGTTTACAGAAAAGGAAGTAGGTTGTATATGATTTTTCGCTTGCAAAGATTTTCTTAAAAGAACGTA
>Frequency_1_QualityScore_EFGHHHFHIJJDIGECHCEEIGHIBFHHFHIGFHIGJIIIIDHIGBDFDFCHEEGIGGHIJIJIJEACE=@CEEHHFFFFBDDEEE>CEDDD?B_Mismatch_0_Sense_+_Library_PoolT
CTCACATGCAGGAAGCATTCCCAATTGAGAATCCAGATCATGGAACCATCTGGAGATTTCTAAAGATTTTCCAAACAATGTTATAGTACGAACC
>Frequency_1_QualityScore_FFFHHGHJJJJJJIJJHIFHIJHHGHIIJJJJJJJ;FFHI@FHJGHIJJHIGGGFACGGGDHEEGGFHAEHFFFCEEFEEEEDCDCDDCDDDDD_Mismatch_0_Sense_+_Library_PoolT
GGTCTTTCATCTTTCGAGTAGGTTGACTTGGCAGGTCAGGTCCCATTTTCTCTCCTACTCACATGCAGGAAGCATTCCCAATTGAGAATCCAGA
>Frequency_1_QualityScore_FFHHHHHIIJIJJJJJJHHHHIJJJIJJJJJJJJIJBFHGDHIHHIIJJJJIJIJJJJHHHFFFFFFEECEEE_Mismatch_2_Sense_+_Library_PoolT
CCTAGAAAAGAAATAGGTCGTTTACAGAAAAGGAAGTAGGTTGTATATGATTTTTCGCTTGCAAAGATTTCCA
>Frequency_1_QualityScore_FFHGFHHGIJIJGIGJIGIGG3BGBB@F*2BBGI@@DHHGIG\9>AE9(>@3@CCEDDDDD:<>CCC:::ACDDD<0?A:@1:38?BBD?A?_Mismatch_0_Sense_+_Library_PoolT
CGCGACTATTCCACTTCATGGAGGATGGAGGAGGTCTCGGGGTTGGCCTTTCAAGTTGGATGCCTCTGCCTGCGTCTTGAGATCGACCTGAG
>Frequency_1_QualityScore_FFHHHHHJJJIJJJJJJJJJJJJJIHIIJIJIJJJJJJJJJJJJJJJIJJHIJJGIGHIJHHHHEEFFFBAEECEDD@CDDDEEEFEEEEDDDB_Mismatch_0_Sense_+_Library_PoolT
ATTTCTAAAGATTTTCCAAACAATGTTATAGTACGAACCTAGAAAAGAAATAGGTCGTTTACAGAAAAGGAAGTAGGTTGTATATGATTTTTCG
>Frequency_1_QualityScore_DDFFHHFIIGIH:FGE<EGFDFGEGFEHIIIG>GHIIIIIEIIIIIIGGGGGGIIIIIIIIIIIIIFHECEFCEEDDEBCCCC_Mismatch_0_Sense_+_Library_PoolT
CAGAAAAGGAAGTAGGTTGTATATGATTTTTCGCTTGCAAAGATTTTCTTAAAAGAACATATGATTATTTGAAATTGGGATGA
>Frequency_1_QualityScore_2=:;?F61AECF@?CB?FHHFEBEHDHH;8C@BDCF@@F>GHGII_Mismatch_0_Sense_+_Library_PoolT
TTTTCGCTTGCAAAGATTTTCTTAAAAGAACATATGATTATTTGA
>Frequency_1_QualityScore_FFFAHHHIJJJEIJIFCHGIGIGHIJCFHHF?FEGGDGIGIHEHHIEIHGBEIEGHIIGC@GE=EEHEFBEF@ABAC95>AC5;<;@ACDE@@D_Mismatch_0_Sense_+_Library_PoolT
TGGAGATTTCTAAAGATTTTCCAAACAATGTTATAGTACGAACCTAGAAAAGAAATAGGTCGTTTACAGAAAAGGAAGTAGGTTGTATATGATT
>Frequency_1_QualityScore_FFHGHHHFHIHIIIIIHIJJIIIHII?FHIDGHHIJIIEIIBIEGHIIGGIJIGIIJGHGIIFHFHHHHFFFFEEEEEEEEDEEEE_Mismatch_0_Sense_+_Library_PoolT
AAATAGGTCGTTTACAGAAAAGGAAGTAGGTTGTATATGATTTTTCGCTTGCAAAGATTTTCTTAAAAGAACATATGATTATTTGA
>Frequency_1_QualityScore_DFFFHFHJIJJJJJJJJJHGIGHGIHIIIJJJJJJJJJJJJIJJIIJIIJJIJJJJJIJIIHHHHHFFFEFEEEFEEEEEDDDDDDCDD_Mismatch_0_Sense_+_Library_PoolT
GGTCGTTTACAGAAAAGGAAGTAGGTTGTATATGATTTTTCGCTTGCAAAGATTTTCTTAAAAGAACATATGATTATTTGAAATTGGGA
>Frequency_1_QualityScore_FFHHHHHJJJJJJJHHFHIGIJJJJJHIJJJJJJJJJIHHIIIJJJJJJIIIIJJJJIIJIIIIHHHHHHEEFDDDDDDCDBBDDBBCBCDDD@_Mismatch_1_Sense_+_Library_PoolT
ATGGAACCATCTGGAGATTTCTAAAGATTTTCCAAACAATGTTATAGTACGAACCTAGAAAAGAAATAGGTCGTTTACAGGAAAGGAAGTAGGT
>Frequency_1_QualityScore_FFHHHHHJJIJJFHIGHHIGHIGIIJJJJGJJJJJJIJJJJJJJJHIJJJJJII_Mismatch_0_Sense_+_Library_PoolT
TTACAGAAAAGGAAGTAGGTTGTATATGATTTTTCGCTTGCAAAGATTTTCTTA
>Frequency_1_QualityScore_FFHHHHHJJJJJJJJJGJJJJIJJJJJJJJJJJJJJJJJJJJJIJJJJJHJJJJJJJIIJJIJJJJFIFHHHHHFFFFEFEEEEEEEDDDDDDC_Mismatch_0_Sense_+_Library_PoolT
ATTTTCTCTCCTACTCACATGCAGGAAGCATTCCCAATTGAGAATCCAGATCATGGAACCATCTGGAGATTTCTAAAGATTTTCCAAACAATGT
>Frequency_1_QualityScore_FFHGHHFHIJJHIJJHJJJJJJJIJJGIJJJJJJJJJIJJJJJJIJIJJJJGIJJJJJJJJJHHHHHFFFFF@CCECCDDDDDDDDDDEEE_Mismatch_0_Sense_+_Library_PoolT
GGCAGGTCAGGTCCCATTTTCTCTCCTACTCACATGCAGGAAGCATTCCCAATTGAGAATCCAGATCATGGAACCATCTGGAGATTTCTAA
>Frequency_1_QualityScore_FFHHHHHJJGJJJJJJJJJJJJGIJJDHIGGIJHIJHHJ;FHIJJJH@DDDEDDDDDDDCDCDDDCDDDDDCDDDDDDDBDDDC4@ACDDBBB@_Mismatch_1_Sense_+_Library_PoolT
TGAAACGCGACTATTCCACTTCATGGAGGATGGAGGAGGTCTCGGGGTTGGCCTTTCAAGTTGGATGCCTCTGCCCGCGTCTTGAGATCGACCT
>Frequency_1_QualityScore_FFHHHHHJJJJJJJJJJJJJJJJJIJJJJJJJJHIIJJJJJJJJJJJJJJJIJJJJHIHIJJHHHHHCFCCFEEECEDDCDDDDEEEFEEEEDD_Mismatch_1_Sense_+_Library_PoolT
AGATTTCTAAAGATTTTCCAAACAATGTTAGAGTACGAACCTAGAAAAGAAATAGGTCGTTTACAGAAAAGGAAGTAGGTTGTATATGATTTTT
>Frequency_1_QualityScore_DDDHHGHJIIJJJJIIJIJJJIIIJJJJIJIIIJJJJEIJHGIGIEIIJJIJIIIJJJJJIF_Mismatch_2_Sense_+_Library_PoolT
AGTAGGTTGTATATGATTTTTCGCTTGCAAAGATTTTCTTAAAAGAACGTATGATTATTCGA
>Frequency_1_QualityScore_FFHGHHFIJJJJJJJJJJIJIJJJJJJEHIJJIJIJJJGIJIJDIGIJJIHHJEHGIFEF_Mismatch_1_Sense_+_Library_PoolT
CTAAAGATTTTCCAAACAATGTTAGAGTACGAACCTAGAAAAGAAATAGGTCGTTTACAG
>Frequency_1_QualityScore_FFHHFHHJJJIGIHHIJJIIJJCFHBGI1BGIIIJIJIIIIHHHEHHF?;BDD5?ACEDDDDBDDACCD@CDDDDDDDDDDDDCDCCCCDDDAC_Mismatch_2_Sense_+_Library_PoolT
CCCGCGTCTTGAGATCGACCTGAGGAGGTCTCAGGATTGATCTTTAGAGTTGGTTTCCTCGCAGGTCTTTCATCTTTCGAATAGGTTGACTTGG
>Frequency_1_QualityScore_FFHGHHHJIJIGIIGIIFHGJIJEGIJIJIJIJHIGFGHHFGIJJIIJJEIJJJJJFIJGHFHFFFFFFCEEEEE_Mismatch_0_Sense_+_Library_PoolT
CCTAGAAAAGAAATAGGTCGTTTACAGAAAAGGAAGTAGGTTGTATATGATTTTTCGCTTGCAAAGATTTTCTTA
>Frequency_1_QualityScore_FFHHHHHJJJJJJJHIIJJJJJJGHGIJJJJJJJJJJJJJJJJJJJJJJJIIIJJJIJJJIIJJJJHHHHHFFFFFEEEEEDDDDDDDD_Mismatch_0_Sense_+_Library_PoolT
ATCCAGATCATGGAACCATCTGGAGATTTCTAAAGATTTTCCAAACAATGTTATAGTACGAACCTAGAAAAGAAATAGGTCGTTTACAG
>Frequency_1_QualityScore_FFHHHHHJJJJIJIJJIIJJIJJIJJHIJIIIJJJJJJJ;CGHDGHH8BDDEDDDDDDDDCDDDCDDDDCCDDDDDDDDDDDDCCDBCCB?BD>_Mismatch_0_Sense_+_Library_PoolT
TGAAACGCGACTATTCCACTTCATGGAGGATGGAGGAGGTCTCGGGGTTGGCCTTTCAAGTTGGATGCCTCTGCCTGCGTCTTGAGATCGACCT
>Frequency_1_QualityScore_FFHHHGGGEIJJJJJJIJHJIJGIIJJFIJJJJIGGIJJJJJIJIJJI=FFHGIHHIJJEIGIJHHE;?@>C;ACE;@CDDDDDDCDDCCDCDD_Mismatch_1_Sense_+_Library_PoolT
CAGGATTGATCTATAGAGTTGGTTTCCTCGCAGGTCTTTCATCTTTCGAGTAGGTTGACTTGGCAGGTCAGGTCCCATTTTCTCTCCTACTCAC
>Frequency_1_QualityScore_AAF?FA;FGFF@EH?FAD>8EFFEECEDFEIICDDFFFB8?A78-==CE4CDFF=?=B.);?7;@BA_Mismatch_1_Sense_+_Library_PoolT
CCAAACAATGTTAGAGTACGAACCTAGAAAAGAAATAGGTCGTTTACAGAAAAGGAAGTAGGTTGTA
>Frequency_1_QualityScore_EFGH3CFHIJJJADDEFHHJJEEEHGE@@FHGGGGECHHJJJJII@BHDGIIICG38BFCHGEFFCEED@EEDDDCDDD5<?8>@<:AB8?B8C_Mismatch_0_Sense_+_Library_PoolT
CAAAGCTAAAGGTCTGATTTTCACTGAAACAGCTGTCCTTGTGTACCTGTCCCTGAAACGCGACTATTCCACTTCATGGAGGATGGAGGAGGTC
>Frequency_1_QualityScore_FFHHHHHFHGIIHHJJIJJJJIHGIHJJJJJJIJIJJJJJJIIIIGIIIJGIJJJJJJJJJJJJJJHHHEHFDDFDDEEEECDDCCCDDEDDCD_Mismatch_1_Sense_+_Library_PoolT
TGGCAGGTCAGGTCCCATTTTCTCTCCAACTCACATGCAGGAAGCATTCCCAATTGAGAATCCAGATCATGGAACCATCTGGAGATTTCTAAAG
>Frequency_1_QualityScore_FFHHHHHJJJJJJJJJJJJJJJJJJJJJJJJJJJIJJJIHIJJJHIJJJJJJIJIJJIJJHHHHFFFEEDDDEFEEDEFEDDDBDDDDDDD_Mismatch_2_Sense_+_Library_PoolT
ATTTTCCAAACAATGTTATAGTACGAACCTAGAAAAGAAATAGGTCGTTTACAGAAAAAGAAATAGGTTGTATATGATTTTTCGCTTGCAA
>Frequency_1_QualityScore_FFHHHHHJJJIJJJIJIIJIIJJJJJJJJJJJJJJJJJJJJJJHIJJJJJJJJJIJJJHFHHADFF@CFDEEEEEEEFECDDDDDDDDDDDDDD_Mismatch_2_Sense_+_Library_PoolT
TTTTCCAAACAATGTTATAGTACGAACCTAGAAAAGAAATAGGTCGTTTACAGGAAAAGAAGTAGGTTGTATATGATTTTTCGCTTGCAAAGAT
>Frequency_1_QualityScore_FFHHHHHJJJJJJJJJJJIJIJIJJJJJJGIGIIJJIIJJJJJJJJJJJIIJJJJJJJJJJJJJHHHHHHFFDDE_Mismatch_1_Sense_+_Library_PoolT
ATGATTTTTCGCTTGCAAAGATTTTCTTAAAAGAACATATGATTATTTGAAATTGGGATGAATTTCTGGGTGGAA
>Frequency_1_QualityScore_FFHHHHHJJJJJIJJJJGGIFGHIFHIHIJJJJJJJJJJJIJJJJJJJIJIJJJJJJJJJJIJHHHGHFEFFFFFEEEFEEEDDDDDDDDDDEE_Mismatch_1_Sense_+_Library_PoolT
GTCGTTTACAGGAAAGGAAGTAGGTTGTATATGATTTTTCGCTTGCAAAGATTTTCTTAAAAGAACATATGATTATTTGAAATTGGGATGAATT
>Frequency_1_QualityScore_FFGHHBHIIJEIGEHHHIEDHGCIII>GGICF?FFHD9F*9D@FGHGGAH@EEDCH@GHIIGCE;;;?_Mismatch_1_Sense_+_Library_PoolT
ACCTGAGGAGGTCTCAGGATTGATCTATAGAGTTGGTTTCCTCGCAGGTCTTTCATCTTTCGAGTAGG
>Frequency_1_QualityScore_FFHHHHHJJIIHIIJJJJJJJJJJJJJJJJJJJJJJJJJJJJHIJJJJJJJJJJIJJJIJJJJJJEEHEBEFEEEECEDDDDDDCDDDDCDDDE_Mismatch_1_Sense_+_Library_PoolT
ACCATCTGGAGATTTCTAAAGATTTTCCAAACAATGTTAGAGTACGAACCTAGAAAAGAAATAGGTCGTTTACAGAAAAGGAAGTAGGTTGTAT
>Frequency_1_QualityScore_DFHHHGHJJIIIJJIJJJJJIJJJJIIJJJJJJIIJIJIIJJIIJJJGIJJJJJJJJJJJJGIHIJJJHHHHHFFFFFFFEEEEEEDECED_Mismatch_0_Sense_+_Library_PoolT
TCCCATTTTCTCTCCTACTCACATGCAGGAAGCATTCCCAATTGAGAATCCAGATCATGGAACCATCTGGAGATTTCTAAAGATTTTCCAA
>Frequency_1_QualityScore_FFGGHHHJGIJJJGIIJJJJJ@DDEHDGIJIIJJJHJIJIIAHIGEHIJGGGIIFIIGF>EEHFFFDDECACDECDCDDDDDDCCDD@?BDDDC_Mismatch_2_Sense_+_Library_PoolT
CGAATAGGTTGACTTGGCAGGTCAGGTCCCATTTTCTCTCCAACTCACATGCAGGAAGCATTCCCAATTGAGAATCCAGATCATGGAACCATCT
>Frequency_1_QualityScore_FFHGHHHIJCGHGGGJJHDDGIJJEHII?FDDGGIJGGGH9BGGHGHEHIHGHGIHIIIJJHHGCGEBEEHHFFFED?@CEDDACA@BBDDDDD_Mismatch_1_Sense_+_Library_PoolT
TGAGAATCCAGATCATTGAACCATCTGGAGATTTCTAAAGATTTTCCAAACAATGTTATAGTACGAACCTAGAAAAGAAATAGGTCGTTTACAG
>Frequency_1_QualityScore_FFHHHHHJJJJJJJJJJJJJJJJIJJIJJJJJJJJJJJJJJJJJJJJJJIJGHIIJJJJJGHEIIIJJHHHHHHHFFFFFFFDCDEDDDEEEDD_Mismatch_1_Sense_+_Library_PoolT
TCTCCTACTCAGATGCAGGAAGCATTCCCAATTGAGAATCCAGATCATGGAACCATCTGGAGATTTCTAAAGATTTTCCAAACAATGTTATAGT
>Frequency_1_QualityScore_FFHHHGHJIIJFGHAFHHCHHHCIIJIJJJIJJIJJJJJJIJGH@HIIHIIJIJJJIJJJJIGIJIIJGCHFHE_Mismatch_0_Sense_+_Library_PoolT
TACAGAAAAGGAAGTAGGTTGTATATGATTTTTCGCTTGCAAAGATTTTCTTAAAAGAACATATGATTATTTGA
>Frequency_1_QualityScore_FFHGHHHJIIHIHJIJHJJJJJJJJGIJHIJJJJJJJJJJIIGIHHIIHIJJJJJJIJIJI6?>CH;BCB?@CEECCCDCCCCCDCCC>;:@>@_Mismatch_1_Sense_+_Library_PoolT
TGATCTTTAGAGTTGGTTTCCTCGCAGGTCTTTCATCTTTCGAGTAGGTTGACTTGGCAGGTCAGGTCCCATTTTCTCTCCAACTCACATGCAG
>Frequency_1_QualityScore_FFHHHHHJIJJEGHIHJJJJJJJJJJJJJJJJHIJJGHJJJJJJJJJJDHJIHHHHHHHFFFFF@CDECCCDCDDDCDCDD<ACDD@A@B@ACE_Mismatch_0_Sense_+_Library_PoolT
ACCTGAGGAGGTCTCAGGATTGATCTTTAGAGTTGGTTTCCTCGCAGGTCTTTCATCTTTCGAGTAGGTTGACTTGGCAGGTCAGGTCCCATTT
>Frequency_1_QualityScore_FFHGHHHJJIJIJJJJJIJJGHI>FH?FHIIJIAHIJJJGIGGEHDHHEHG;BDFFFEDDBB>5>CDDDCEEDDDD?@BCDCCACDCCCCCDDC_Mismatch_2_Sense_+_Library_PoolT
CGCGTCTTGAGATCGACCTGAGGAGGTCTCAGGATTGATCTTTAGAGTTGGTTTCCTCGCAGGTCTTTCATCTTTCGAATAGGTTGACTTGGCA
>Frequency_1_QualityScore_FFHHHHHJJJJEHHIJJJJJJJJJIJJFHHFHHJIIJHJJJIJJJJJJJJJJJJJJIIJJIHHHHHHFFFFFEDDEEEDEEDEEEDFEEDDDDD_Mismatch_1_Sense_+_Library_PoolT
CAAGAAATAGGTCGTTTACAGAAAAGGAAGTAGGTTGTATATGATTTTTCGCTTGCAAAGATTTTCTTAAAAGAACATATGATTATTTGAAATT
>Frequency_1_QualityScore_DDFFFFHI?C@FEHDHGIIBGEGE9?B:BBF<FGHHIGADAGIGIGEBGGGIIIIIEAECHHEEEEBD@>=;ACCCCDDADD@CDEDCCCCA@A_Mismatch_0_Sense_+_Library_PoolT
GAAATAGGTCGTTTACAGAAAAGGAAGTAGGTTGTATATGATTTTTCGCTTGCAAAGATTTTCTTAAAAGAACATATGATTATTTGAAATTGGG
>Frequency_1_QualityScore_FFGGFHHJIIIJJJFIHHHHHIFGIJJJJJIJJJIIJJIJJJJJJJJJJJGIJIIJIIIJJJIHHHF;?7>C6;@A>CDDECCCC<C>:A>:3>_Mismatch_1_Sense_+_Library_PoolT
CAGGATTGATCTTTAGAGTTGGTTTCCTCGCAGGTCTTTCATCTTTCGAGTAGGTTGACTTGGCAGGTCAGGTCCCATTTTCTCTCCTACTCAG
>Frequency_1_QualityScore_DBFFD?AFHIBECC?:FAEECGHH@<?FHEC@FF?F>?<A*0BGGGCD@FFAG6F>;FC@DHIGHECA3=?6=<B?;>A>@@CCB9?_Mismatch_1_Sense_+_Library_PoolT
TGGAACCATCTGGAGATTTCTAAAGATTTTCCAAACAATGGTATAGTACGAACCTAGAAAAGAAATAGGTCGTTTACAGAAAAGGAA
>Frequency_1_QualityScore_DFHHHHHJJJJJJJJIJJJJJJJJIJJIJJIJJJJJGHJJJJJJJJJJIIJJJJJJJIIHHGHHGFFFFEFEEEDEDDCCDDCCCDDDEEEDEE_Mismatch_1_Sense_+_Library_PoolT
TGGAGATTTCTAAAGATTTTCCAAACAATGTTAGAGTACGAACCTAGAAAAGAAATAGGTCGTTTACAGAAAAGGAAGTAGGTTGTATATGATT
>Frequency_1_QualityScore_FFHHHHHIJIJJJJIJGIJJJJJHIJJEHGIGIJJJJJJGIIJJDHJIJJJJJJIGGHIHIIIIJHIIIGHHFFFFEEEEEDDDDDCDCCBBBB_Mismatch_0_Sense_+_Library_PoolT
CAATTGAGAATCCAGATCATGGAACCATCTGGAGATTTCTAAAGATTTTCCAAACAATGTTATAGTACGAACCTAGAAAAGAAATAGGTCGTTT
>Frequency_1_QualityScore_FFHHHHHJ<EHIIJGHJJIFGGIJJCHIJJGIJJJJBFHIIJJJJIGIJJJIJJJHHEEHHBEFEFEEDDDDDACDDDDDEEDDDDB@DAADCC_Mismatch_1_Sense_+_Library_PoolT
TGCCTCTGCCTGCGTCTTGAGATCGACCTGAGGAGGTCTCAGGATTGATCTATAGAGTTGGTTTCCTCGCAGGTCTTTCATCTTTCGAGTAGGT
>Frequency_1_QualityScore_FFHHHHHIJJJJJJJJJJJJJJJJJIJJGIJJJJJJJJJJJJJJJJJJJJJJJJIIJIGIIEHHHHFFFFFEEECDDDDDCDDDDDCBCDEFED_Mismatch_1_Sense_+_Library_PoolT
TCTGGAGATTTCTAAAGATTTTCCAAACAATGTTATAGTACGAACCTAGAAAAGAAATAGGTCGTTTACAGGAAAGGAAGTAGGTTGTATATGA
>Frequency_1_QualityScore_FFHHHHHJJJJJJJJHHIJJJIJJJJJJJJJIJIDHIJGHJHIJJJJJIJIJJJJJJJHHHHFFFFFFDCEEEEEDDDDDDDDEEEEFEDFEEC_Mismatch_0_Sense_+_Library_PoolT
TAGAAAAGAAATAGGTCGTTTACAGAAAAGGAAGTAGGTTGTATATGATTTTTCGCTTGCAAAGATTTTCTTAAAAGAACATATGATTATTTGA
>Frequency_1_QualityScore_FFHHHHHJJJJJJJJJIJJJFHIIJJJJJJJJJJIJJJJJJJJGHIIJJJJJJJJJJJJJJHHHFFFFFEEEEEEEDCDDDDDDDDDDEEEEEE_Mismatch_2_Sense_+_Library_PoolT
GAACCTAGAAAAGAAATAGGTCGTTTACAGAAAAAGAAATAGGTTGTATATGATTTTTCGCTTGCAAAGATTTTCTTAAAAGAACATATGATTA
>Frequency_1_QualityScore_FFHHHHHIIJJJJJJJJJJJJJJ_Mismatch_0_Sense_+_Library_PoolT
TTTCGCTTGCAAAGATTTTCTTA
>Frequency_1_QualityScore_FFHHHHHJIIGIIJJJJJJJJJJIIJJFIIJJJGIJJJJJJIHJIJJJIIJJJIEIFHHIJHHHGH_Mismatch_0_Sense_+_Library_PoolT
AGATTTCTAAAGATTTTCCAAACAATGTTATAGTACGAACCTAGAAAAGAAATAGGTCGTTTACAG
>Frequency_1_QualityScore_43DC:<A?)<+<39++C?F*C99EDG@CFBGCAFFDFAG@:@@6@@FFFIIIEF@ECA=E=)?;;7;;A@(;(5-;(3(,59?>>@?BB<ADDA_Mismatch_2_Sense_+_Library_PoolT
TGAGGAGGGCTCAGGATTGATCTTTAGATTTGGTTTCCTCGCAGGTCTTTCATCTTTCGAGTAGGTTGACTTGGCAGGTCAGGTCCCATTTTCT
>Frequency_1_QualityScore_AD?CF@CGGFGGCH9F>@HGDF@4?F>GHEG:G3*)?FA@>FG>9D*B?B<8()-=)7@F=FC_Mismatch_1_Sense_+_Library_PoolT
TTTTCGCTTGCAAAGATTTTCTTAAAAGAACGTATGATTATTTGAAATTGGGATGAATTTCTG
>Frequency_1_QualityScore_FFHHHHHJJJJJJJJJJJJIIJJJJJJJJJJJJJJJJJJJJJJJJJJJJJJJJJJJJIJJJJJJJJJJHHHHFFEEDEEEDDDDCDEDCDDDDD_Mismatch_0_Sense_+_Library_PoolT
ATGATTTTTCGCTTGCAAAGATTTTCTTAAAAGAACATATGATTATTTGAAATTGGGATGAATTTCTGGGTGGATCTACTCGTATAGAAGATGT
>Frequency_1_QualityScore_AD?;FHFGICGGCHHGIIIGHHG?CBG?FEHHBHICGHEGEG>AFHIACGIIIGHG=@AEHFFDBDEA;;>?B;;;@CCDDC8@DDD>@AB:AC_Mismatch_0_Sense_+_Library_PoolT
AGATTTCTAAAGATTTTCCAAACAATGTTATAGTACGAACCTAGAAAAGAAATAGGTCGTTTACAGAAAAGGAAGTAGGTTGTATATGATTTTT
>Frequency_1_QualityScore_FFHHHHHJJJJHIIHIJIIJIJJJIIIHIJFFGIJDFHIDHIJJHIGIIJJIJJIGJDGIGGHJIIGGCHEHFFFFFFCEEDDDCD(;>CCCCD_Mismatch_0_Sense_+_Library_PoolT
TTCATCTTTCGAGTAGGTTGACTTGGCAGGTCAGGTCCCATTTTCTCTCCTACTCACATGCAGGAAGCATTCCCAATTGAGAATCCAGATCATG
>Frequency_1_QualityScore_DB?DDAD:CB,<:3CFA@EEC@EDE>=DDFD><DD<?DDCEB<DB=CEIDCC)877.73=CDCD>C=BD@;;39<;;;AAAAAAA(:>AAA_Mismatch_0_Sense_+_Library_PoolT
AATGTTATAGTACGAACCTAGAAAAGAAATAGGTCGTTTACAGAAAAGGAAGTAGGTTGTATATGATTTTTCGCTTGCAAAGATTTTCTTA
>Frequency_1_QualityScore_FFHHHHHJHIJJGJJJJIIHIIJIIIJJGIJJJJJJJJJJJJJJJIJJJJJJJJJJJJJJJJJJJJHHHHHFFFEDCDDDDDDDDDDDDDDAAC_Mismatch_0_Sense_+_Library_PoolT
ATCATGGAACCATCTGGAGATTTCTAAAGATTTTCCAAACAATGTTATAGTACGAACCTAGAAAAGAAATAGGTCGTTTACAGAAAAGGAAGTA
>Frequency_1_QualityScore_FFHHHHHJJIJJHHIIJJJJJJJJJJJJFHHGIIJFHIGHIGJJIJJJJJJJJJJJJJJIHHHHHHFFFFFFFECEEDBBCDDEFEDEEED_Mismatch_1_Sense_+_Library_PoolT
AAAAGAAATAGGTCGTTTACAGAAAAGGAAGTAGGTTGTATATGATTTTTCGCTTGCAAAGATTTTCTTAAAAGAACGTATGATTATTTGA
>Frequency_1_QualityScore_FFHHHHHJJJIJJJJJJJIIJIIIJJJJJJJGJJJJJIJIGIHJJIHIIIIJJJGIJJJJJJJJIJHHHHFFFFFDECBBDDDDDDBBCDDDDB_Mismatch_1_Sense_+_Library_PoolT
AGATCATGGAACCATCTGGAGATTTCTAAAGATTTTCCAAACAATGTTATAGTACGAACCTAGAAAAGAAATAGGTCGTTTACAGGAAAGGAAG
>Frequency_1_QualityScore_FFHHHFHICGIJJIIJHGIJJJJJJJIJJIJJJJJJJJIJJIIJIIJJEHHFFCEBEEDABDBD?CBCB?8?CDEDDCDDDDEDEDDDDCDCDD_Mismatch_0_Sense_+_Library_PoolT
GGAGGAGGTCTCGGGGTTGGCCTTTCAAGTTGGATGCCTCTGCCTGCGTCTTGAGATCGACCTGAGGAGGTCTCAGGATTGATCTTTAGAGTTG
>Frequency_1_QualityScore_FFHHHDHIJJJJJJJJJDGIJJJJIJJJJJIGJFHIJHIJJIJJJJJJJJ=@CHH=AHFDDFFFCECEACCCCCC@CAACDCCDDDA@94@CDD_Mismatch_0_Sense_+_Library_PoolT
GTTGGTTTCCTCGCAGGTCTTTCATCTTTCGAGTAGGTTGACTTGGCAGGTCAGGTCCCATTTTCTCTCCTACTCACATGCAGGAAGCATTCCC
>Frequency_1_QualityScore_FFHHHHHJJJJJJJJJJIJJJJJJJJIJIJJJJJJJJIJJIJJJJJJJJJJJJCHIIJJHJJJJJJHHHHDFEFFCEEEEEDDDDDDDDDDDCC_Mismatch_0_Sense_+_Library_PoolT
AGAATCCAGATCATGGAACCATCTGGAGATTTCTAAAGATTTTCCAAACAATGTTATAGTACGAACCTAGAAAAGAAATAGGTCGTTTACAGAA
>Frequency_1_QualityScore_FFDBHHHJJJIIIJJIFIJIIIEGIIIEHEGIHHGHIFHIIJJJECHHHIIHHIGHI=@E:?>EDFDCEBDEEDCDDDDDDDDCCCDDEDDC@:_Mismatch_0_Sense_+_Library_PoolT
CAATGTTATAGTACGAACCTAGAAAAGAAATAGGTCGTTTACAGAAAAGGAAGTAGGTTGTATATGATTTTTCGCTTGCAAAGATTTTCTTAAA
>Frequency_1_QualityScore_FFHHHHHGIIGGHHDHIFEGGIIIIJJJJJJJIIGJIHHHGHFFFFFFFEDDEDEDDDDEEEEEEDEEFDCDDDDDDDDDC_Mismatch_0_Sense_+_Library_PoolT
GAAAAGGAAGTAGGTTGTATATGATTTTTCGCTTGCAAAGATTTTCTTAAAAGAACATATGATTATTTGAAATTGGGATGA
>Frequency_1_QualityScore_FFHHHGHFIIIIJIJJJJJJJIJGGHDHHIFHIHGIJJIJJJJJJIIJJJJJJJHHHHHFFDDEFEEEECEDDDDEEEEEDDEEEDCDDDDDBB_Mismatch_0_Sense_+_Library_PoolT
AAATAGGTCGTTTACAGAAAAGGAAGTAGGTTGTATATGATTTTTCGCTTGCAAAGATTTTCTTAAAAGAACATATGATTATTTGAAATTGGGA
>Frequency_1_QualityScore_FFHHHHHJIJIIJJIIJJJJHIJJJJJJJJJJJIJIJJJJJJJJJJJJJJJJIJJJJGIIIJIJHIHHFBEFFEEEEECDDDDCCDDCCDDDEE_Mismatch_0_Sense_+_Library_PoolT
CCATCTGGAGATTTCTAAAGATTTTCCAAACAATGTTATAGTACGAACCTAGAAAAGAAATAGGTCGTTTACAGAAAAGGAAGTAGGTTGTATA
>Frequency_1_QualityScore_FFHFHGHJIIJJJHDCHIIEGHIIEIH@GHFHJDFFG3BFD@HGGCC@EGGCGEH5??ADEBBCDDDBA;@CD>CDDDDC<?CCBDC@CDCCCC_Mismatch_1_Sense_+_Library_PoolT
TGCCTGCGTCTTGAGATCGACCTGAGGAGGTCTCAGGATTGATCTATAGAGTTGGTTTCCTCGCAGGTCTTTCATCTTTCGAGTAGGTTGACTT
>Frequency_1_QualityScore_DD<FF<?B@C::FF;3A<C+*19@E?1?4?C?4BB300?D<94BDFI<<F_Mismatch_0_Sense_+_Library_PoolT
ATGATTTTTCGCTTGCAAAGATTTTCTTAAAAGAACATATGATTATTTGA
>Frequency_1_QualityScore_FFHHHHGIJIIDFGHHGIJJGGGIJIIJJGBGHG?DDDGGIJIIEHGIIIGGGIIIJJJHHGGFHEFFFDFFEDDEDDDEDDDDDC@@CDDDDC_Mismatch_1_Sense_+_Library_PoolT
AAAGAAATAGGTCGTTTACAGGAAAGGAAGTAGGTTGTATATGATTTTTCGCTTGCAAAGATTTTCTTAAAAGAACATATGATTATTTGAAATT
>Frequency_1_QualityScore_FFHHHHGIJHGIHJIJHHIHGGGJJJJJJJJJJJJJJJJJJJJJJJJJJJJJJJJIJJHHHHHFFFFFFFFDEDEEEDDDDDDCEEDDEDDDA@_Mismatch_1_Sense_+_Library_PoolT
CAGAAAAGGAAGTAGGTTGTATATGATTTTTCGCTTGCAAAGATTTTCTTAAAAGAACGTATGATTATTTGAAATTGGGATGAATTTCTGGGTG
>Frequency_1_QualityScore_DFGFHFAGEHIGIHGIGIIGHIGGIIJGFHIIIICGGGHIHIGIHBC=FGGHGH@CEGC@HBHHHFFFF;B@AC<BBDBDDDDDDDCC@CCDDE_Mismatch_0_Sense_+_Library_PoolT
ACAATGTTATAGTACGAACCTAGAAAAGAAATAGGTCGTTTACAGAAAAGGAAGTAGGTTGTATATGATTTTTCGCTTGCAAAGATTTTCTTAA
>Frequency_1_QualityScore_FFHHHHHIIIJJJGHGIIJJJJIJJJEHIJGGIIJJFGHEHIJIJJIJJGGI@EEEHFHFFFFFEEEEAACEDDDDDDDDDCDDCCCDDCEDC@_Mismatch_0_Sense_+_Library_PoolT
AACAATGTTATAGTACGAACCTAGAAAAGAAATAGGTCGTTTACAGAAAAGGAAGTAGGTTGTATATGATTTTTCGCTTGCAAAGATTTTCTTA
>Frequency_1_QualityScore_FFGHHHFHHGIIJIIJFHIEIIIJJJJJJJJJJIIIJJJJJJJJJJJJEEEGFGIIGHHHGGHHHFFFF_Mismatch_2_Sense_+_Library_PoolT
AAAAGGAAGTAGGTTGTATATGATTTTTCGCTTGCAAAGATTTTCTTAAAAGAACGTATGATTATTTCA
>Frequency_1_QualityScore_FFHHHHCGHIGIJJHIJJJJJJJJIJJIJJJIJJJJJJJJJJJJJJHIHHHHHDFFFDDDB?CCBCDD8<AACCDCCDDCEDEACCDDDCDDD<_Mismatch_0_Sense_+_Library_PoolT
AGGAGGTCTCGGGGTTGGCCTTTCAAGTTGGATGCCTCTGCCTGCGTCTTGAGATCGACCTGAGGAGGTCTCAGGATTGATCTTTAGAGTTGGT
>Frequency_1_QualityScore_FEHGFHHJGHIGHIJJJJJJJJJJJJJJJJJJJJJJJJJJJJIJJJJJJJJJJJJJJJJJJJJIIJJJJHHHHFF_Mismatch_0_Sense_+_Library_PoolT
GAAGTAGGTTGTATATGATTTTTCGCTTGCAAAGATTTTCTTAAAAGAACATATGATTATTTGAAATTGGGATGA
>Frequency_1_QualityScore_FFHDHHDFFGGHJIIHIIIGIIJJJJJJJJJJFHIIIJJJJJJJGIHHIJGJJJJJIJJJJJJJJHHEHAHEFEEFFEEDEDEDDCABDB_Mismatch_0_Sense_+_Library_PoolT
AGGAAGTAGGTTGTATATGATTTTTCGCTTGCAAAGATTTTCTTAAAAGAACATATGATTATTTGAAATTGGGATGAATTTCTGGGTGGA
>Frequency_1_QualityScore_DDAD<BBGDHEBHCCGGI>GECFH?CDDGHHE@BFHIFHHIIIEFGI@FFGD@FGEG@CEEHFACHHFD??CCDDEEE@@ACC;_Mismatch_1_Sense_+_Library_PoolT
ATAGGTCGTTTACAGGAAAGGAAGTAGGTTGTATATGATTTTTCGCTTGCAAAGATTTTCTTAAAAGAACATATGATTATTTGA
>Frequency_1_QualityScore_FFHHHHHJJJJJJJJJJJJJIIIJDHIIJJJJJJHIIJJJJJJIGIGFHIIJIJHHEHHHHHFFFCCDDDDDDDDDDDEDDDEDDDBDCDDDEE_Mismatch_2_Sense_+_Library_PoolT
GTACGAACCTAGAAAAGAAATAGGTCGTTTACAGAAAAAGAAATAGGTTGTATATGATTTTTCGCTTGCAAAGATTTTCTTAAAAGAACATATG
>Frequency_1_QualityScore_FFHHHHHJJJJJJJJJJJJJJJJJJJJJJJIJJIJJJJJJJJJIFHHIJJJJJIJGIJJJJJJJJJJJJHHHGHHFFFFFED_Mismatch_2_Sense_+_Library_PoolT
CTCACATGCAGGAAGCATTCCCAATTGAGAATCCAGATCATGGAACCATCTGGAGATTTCTAAAGATTTTCCAAACAATGCA
>Frequency_1_QualityScore_FFHHHHHJJJJFIJJJJJJJJJIIJJGIIJJJJJJJHIFEIIJJJJJJHGHIIIIIIJJJJJJJIGIIIGIIHHHFDFCEEEEEDDDDDDDDCC_Mismatch_1_Sense_+_Library_PoolT
TTCCCAATTCAGAATCCAGATCATGGAACCATCTGGAGATTTCTAAAGATTTTCCAAACAATGTTATAGTACGAACCTAGAAAAGAAATAGGTC
>Frequency_1_QualityScore_FFGFGHHJIIJJJIIHJJIIIJGIIIJJIJJIJGIIJJIIJIFIIIIJJJIIJEECGGEGGEHIIIHHIEHHHHHHHBDDDDDDCCDDDBD_Mismatch_1_Sense_+_Library_PoolT
AGCATTCCCAATTGAGAATCCAGATCATGGAACCATCTGGAGATTTCTAAAGATTTTCCAAACAATGTTAGAGTACGAACCTAGAAAAGAA
>Frequency_1_QualityScore_FFHHHHHJJJJJJIJIJJJJIJJJJJJJJJJJJJJJJIJJJJJJIIJFGIIJJJJJIHIHHFFFFFEEEEDBDDDDCDDDCDDDDEEEFEEEED_Mismatch_2_Sense_+_Library_PoolT
GAGATTTCTAAAGATTTTCCAAACAATGTTATAGTACGAACCTAAAAAAGAAATAGGTCGTTTACAGGAAAGGAAGTAGGTTGTATATGATTTT
>Frequency_1_QualityScore_?;D<AF8CE9@EDFFCDHA@<<FGDFGGA<?FGHHGDBFE*BDGEEH?DDDH@*98B;(;@EHGGAAEA=6;7@77@;>?;BAC@CC3:?C(?C_Mismatch_0_Sense_+_Library_PoolT
CAGATCATGGAACCATCTGGAGATTTCTAAAGATTTTCCAAACAATGTTATAGTACGAACCTAGAAAAGAAATAGGTCGTTTACAGAAAAGGAA
>Frequency_1_QualityScore_DDAFHA8?EBD<FHE+AF@:?@GHA?@3?90?DF?DGHDGC:BFB>FAEFHGE3;<BG7CAHHEABEC)77)6;>CC7=??CA@D>C_Mismatch_0_Sense_+_Library_PoolT
TAGAAAAGAAATAGGTCGTTTACAGAAAAGGAAGTAGGTTGTATATGATTTTTCGCTTGCAAAGATTTTCTTAAAAGAACATATGAT
>Frequency_1_QualityScore_FF@FDHHJJJEAHHIIGIJIFIIHGGJGJJIIIJIJIJIJJJADFFEEEDEEDDDDDCDDDCBD<?CCDC?CACCCDDCDDCD@C@CDD??<AC_Mismatch_1_Sense_+_Library_PoolT
GGTCTCGGGGTTGGCCTTTCAAGTTGGATGCCTCTGCCCGCGTCTTGAGATCGACCTGAGGAGGTCTCAGGATTGATCTTTAGAGTTGGTTTCC
>Frequency_1_QualityScore_DD:?D?D:<ACEIECFCC@CAB;F@BAED4ECDCBBDDEID4?DD?D><BDDDB8=8;BDDAD@ACCCDC@DDDDAA;@>9>;?AAA_Mismatch_1_Sense_+_Library_PoolT
CCAGATCATGGAACCATCTGGAGATTTCTAAAGATTTTCCAAACAATGTTAGAGTACGAACCTAGAAAAGAAATAGGTCGTTTACAG
>Frequency_1_QualityScore_FFHHHHHIJJJJJJJJJJJJJJJJIJJJJJJJIJJJJJJJJJJIGJJJJJJIJJJJJHFHHHHFFFFEE@CEEDCDDDDEEFEE_Mismatch_0_Sense_+_Library_PoolT
TCTAAAGATTTTCCAAACAATGTTATAGTACGAACCTAGAAAAGAAATAGGTCGTTTACAGAAAAGGAAGTAGGTTGTATATGA
>Frequency_1_QualityScore_FFHHHHHJJJJJJJJJJIJJJJIIJJIIJJIJJJJJJJJJJJJJJHHGHIHHHHHFFFFFDEEECDDDC@CDDEEFFEEEEDDDDDDDDDDDDD_Mismatch_0_Sense_+_Library_PoolT
GATTTTCCAAACAATGTTATAGTACGAACCTAGAAAAGAAATAGGTCGTTTACAGAAAAGGAAGTAGGTTGTATATGATTTTTCGCTTGCAAAG
>Frequency_1_QualityScore_BDFFFDDAFBEDBFIF<CBHHGIII9*??:C<C??CCGFEC@<FF@FDDDGIIFIB)8B==;@C))@:C7@;AFC>9BAB3;@@?B;;@_Mismatch_0_Sense_+_Library_PoolT
TTCCCAATTGAGAATCCAGATCATGGAACCATCTGGAGATTTCTAAAGATTTTCCAAACAATGTTATAGTACGAACCTAGAAAAGAAAT
>Frequency_1_QualityScore_FFHHHGHJJJJJJJIJJJJJJJJJJJJJIJJJJJJJIHIIHIIJJIJJIIHHJGHHAHHHEHFBEFFFEDEFEEEDDDDDDDDDDDDDDDDEDD_Mismatch_1_Sense_+_Library_PoolT
AAACAATGTTATAGTACGAACCTAGAAAAGAAATAGGTCGTTTACAGGAAAGGAAGTAGGTTGTATATGATTTTTCGCTTGCAAAGATTTTCTT
>Frequency_1_QualityScore_FFHHHHHHIJJGIIJJJJJJJJJIJJJJJJJJJJIJJJJJIJJJJJJJJJJJHHFHHFFFFFEEEEEEDDDDDDDDDCDACDDDEEEDDDDDDD_Mismatch_0_Sense_+_Library_PoolT
GGTCAGGTCCCATTTTCTCTCCTACTCACATGCAGGAAGCATTCCCAATTGAGAATCCAGATCATGGAACCATCTGGAGATTTCTAAAGATTTT
>Frequency_1_QualityScore_FFHHHHHJEHHHIJJJJJJJJJJJJJJJJJJGHIHHIJJJJJJJJJJIJJJJIJJIIIIJHHHGHHFFFFFEEEEEEEEDFEDFEFE_Mismatch_2_Sense_+_Library_PoolT
GAAATAGGTCGTTTACAGAAAAAGAAATAGGTTGTATATGATTTTTCGCTTGCAAAGATTTTCTTAAAAGAACATATGATTATTTGA
>Frequency_1_QualityScore_FDHHFBFGGIGDGHGGCHGHIIFG@GIJIAHGH@GHGJIDFDHEHI@FHG@AHIJJE?E>A?;;;6A>6;;;;>?>C>CDE@D@CC@?@:<A@?_Mismatch_0_Sense_+_Library_PoolT
TAAAGATTTTCCAAACAATGTTATAGTACGAACCTAGAAAAGAAATAGGTCGTTTACAGAAAAGGAAGTAGGTTGTATATGATTTTTCGCTTGC
>Frequency_1_QualityScore_FFHHHHHIJJJIJJJJJJJJIIIIJJHIIJJJJJJJJJJJJJJJJJIIJBCG;AGHIIJJHHHGFBD@;;CC@CC@CEEFDDDDDD@C:?@D8<_Mismatch_0_Sense_+_Library_PoolC
TAAAGATTTTCCAAACAATGTTATAGTACGAACCTAGAAAAGAAATAGGTCGTTTACAGAAAAGGAAGTAGGTTGTATATGATTTTTCGCTTGC
>Frequency_1_QualityScore_FFHHHHHJJJJJJJDHIJJJJJJJJJJJJJJJJJJJJGHIIJJIJIJIIJJJIHGHEFFFEFFDEEFEFEEEEDDDDDDDCDDDDDDDDDDEDD_Mismatch_1_Sense_+_Library_PoolT
AAACAATGTTAGAGTACGAACCTAGAAAAGAAATAGGTCGTTTACAGAAAAGGAAGTAGGTTGTATATGATTTTTCGCTTGCAAAGATTTTCTT
>Frequency_1_QualityScore_FFHHHHHJJJJJIJJJJIIIIBGIFGHGGIIGIJGIGIJJIHADFDEEEDCDDBDCBDDDDDDCDDCDDADDDDDDDDCADDCDDBDDDDCDBC_Mismatch_2_Sense_+_Library_PoolT
CGCGACTATTCCACTTCATGGAGGATGGAGGAGGTCTCGGGGTTGGCTTTTCGAGTTGGATGCCTCTGCCTGCGTCTTGAGATCGACCTGAGGA
>Frequency_1_QualityScore_FFHHHHHJJJJJHIIHJJJJJJJJJJJJJJJJIJJHHJJJIJJJIJJJJJJJJHHHHFFFFEEEEEEEECEDDDBDDDDDEEEEEEDEEFDCDD_Mismatch_2_Sense_+_Library_PoolT
AAAAGAAATAGGTCGTTTACAGAAAAAGAAATAGGTTGTATATGATTTTTCGCTTGCAAAGATTTTCTTAAAAGAACATATGATTATTTGAAAT
>Frequency_1_QualityScore_FFHHHHHJJJJJJJJJJJJJGIJJGJJJJJJJJJJJJJJJJJJIGJIJJJJGIJJJJJJJJJJJJGHHHHHHHFFFDFEEEEEEEDDDDDDEDE_Mismatch_0_Sense_+_Library_PoolT
CAGGTCCCATTTTCTCTCCTACTCACATGCAGGAAGCATTCCCAATTGAGAATCCAGATCATGGAACCATCTGGAGATTTCTAAAGATTTTCCA
>Frequency_1_QualityScore_FFHHHHHJJJJJJJJIJJIIJIJJIJJJGGIIJJJIJJJJ;GHIJJJFFHHIJJJ_Mismatch_0_Sense_+_Library_PoolT
AAGATTTTCCAAACAATGTTATAGTACGAACCTAGAAAAGAAATAGGTCGTTTAC
>Frequency_1_QualityScore_FDFHFDFDHCHCHHGEHGIIGIJIIGGIJJIJJCBFGFHIGHGICHIGFF?EF@:?@BCC<>CDDDDEEDDDCBDDDBDDDCD9ACCDEDD>@:_Mismatch_1_Sense_+_Library_PoolT
CAATGTTAGAGTACGAACCTAGAAAAGAAATAGGTCGTTTACAGAAAAGGAAGTAGGTTGTATATGATTTTTCGCTTGCAAAGATTTTCTTAAA
>Frequency_1_QualityScore_FFHFHHHJJJJJJJJIJJJJIJJJJJHIJIIJJJJJJJJJJJHHHAHHFBDFFEEEFFEEEEDDDCDDDBDDDDDDDDDDEDDDDCDDBDDDDD_Mismatch_1_Sense_+_Library_PoolT
GAGTACGAACCTAGAAAAGAAATAGGTCGTTTACAGAAAAGGAAGTAGGTTGTATATGATTTTTCGCTTGCAAAGATTTTCTTAAAAGAACATA
>Frequency_1_QualityScore_FFHHFHHJJJJJJJIJJJJJJJJJJJJJJHIJJIIIJJJJJJJJJIJJJIIGIJHGIIHIJHIHHHHFFFFFEEEEDCDCDCDDDDEEFEDEDE_Mismatch_1_Sense_+_Library_PoolT
GGAGATTTCTAAAGATTTTCCAAACAATGTTATAGTACGAACCTAGAAAAGAAATAGGTCGTTTACAGGAAAGGAAGTAGGTTGTATATGATTT
>Frequency_1_QualityScore_FFHHHHHJJJJJJJJJJJJJJJJJJJJJHIIIJJJJJJJJJJJIIIIHIJJGHIHIJHHHHHHHHFFFDDDDDDDCDCDDDDEDDDDDDDDDDD_Mismatch_2_Sense_+_Library_PoolT
TATAGTACGAACCTAGAAAAGAAATAGGTCGTTTACAGAAAAAGAAATAGGTTGTATATGATTTTTCGCTTGCAAAGATTTTCTTAAAAGAACA
>Frequency_1_QualityScore_FFHGHHGIIJJJJJGIJJJJJJIJGGIJGJIHHJIJIJIJIJJIJJJJJJJJIJJIGHHJIJJHG=DHFEHHHHHCCFF@DCD_Mismatch_0_Sense_+_Library_PoolT
TTCTCTCCTACTCACATGCAGGAAGCATTCCCAATTGAGAATCCAGATCATGGAACCATCTGGAGATTTCTAAAGATTTTCCA
>Frequency_1_QualityScore_FFHHHHHJJJJJJJJIJJJJJJJJJJJJJHHIIJJJJJJJJJJJJHIICHIJFHHHHIHHHHHHHFFFFDDDDDC_Mismatch_1_Sense_+_Library_PoolT
TTATAGTACGAACCTAGAAAAGAAATAGGTCGTTTACAGGAAAGGAAGTAGGTTGTATATGATTTTTCGCTTGCA
>Frequency_1_QualityScore_FFHHHGFGGHFGIIIEIGGGIIEIGDHDFGHGGGGGIJGI@=F>FGCFF=@DE=@C=EHHHFDDDCCDC<ABDDDCC>CACDDCDCCD_Mismatch_0_Sense_+_Library_PoolT
GTTATAGTACGAACCTAGAAAAGAAATAGGTCGTTTACAGAAAAGGAAGTAGGTTGTATATGATTTTTCGCTTGCAAAGATTTTCTTA
>Frequency_1_QualityScore_FFFDHHHIJJJIIJIHICIIIJJJ@HFIJJJJJJJJJJJJJJJJJJJJGJJIIJJJJIGIIGIHFFFFFFEEEDEDDDDDAABBDBBDCC_Mismatch_0_Sense_+_Library_PoolT
AATCCAGATCATGGAACCATCTGGAGATTTCTAAAGATTTTCCAAACAATGTTATAGTACGAACCTAGAAAAGAAATAGGTCGTTTACAG
>Frequency_1_QualityScore_DFHHHHHJJJJJJJJJJJJJGHIJJJJJIJJJJJJJJJJFHIJFHIIIJJJJJJJJJJJGHFFFFDDEEEEDDDEDDD_Mismatch_0_Sense_+_Library_PoolT
GAACCTAGAAAAGAAATAGGTCGTTTACAGAAAAGGAAGTAGGTTGTATATGATTTTTCGCTTGCAAAGATTTTCTTA
>Frequency_1_QualityScore_A@FH?ABEB<EECGE<?CFFFC?4CG*:<*:?;FBFGEHGICG8DBGH:FHDH====@E;4;3?AH?7),3;_Mismatch_0_Sense_+_Library_PoolT
GATTTTTCGCTTGCAAAGATTTTCTTAAAAGAACATATGATTATTTGAAATTGGGATGAATTTCTGGGTGGA
>Frequency_1_QualityScore_FFHHHHHJJJJJJJJJJJJJJJJJJIJJJJJJJJIJJJJIJJJIJIJIJIIIJJGGHIJIJJJIJJIJJGGIHHHCDFDEEC_Mismatch_1_Sense_+_Library_PoolT
TGTATATGATTTTTCGCTTGCAAAGATTTTCTTAAAAGAACATATGATTATTTGAAATTGGGATGAATTTCTGGGTGGATCA
>Frequency_1_QualityScore_FFHHHHHJIJJJJIJJJIGIJJEHIBGIJIJJGIJGIIJJIEF@ABDDACDDDDDDCCDDDDDDDDDDDDDDDDDBBDDD:>ADDBBBBDD??B_Mismatch_0_Sense_+_Library_PoolT
ACGCGACTATTCCACTTCATGGAGGATGGAGGAGGTCTCGGGGTTGGCCTTTCAAGTTGGATGCCTCTGCCTGCGTCTTGAGATCGACCTGAGG
>Frequency_1_QualityScore_FFHHHHHJJJGHIIJIJJJJJJJJJJFHIGHHJGHIHIIIJJIIJJJJJIJJJJJJJJJGIHHHHHHHDCDEFEEDEEEEEEFDDDEFD_Mismatch_0_Sense_+_Library_PoolT
AAGAAATAGGTCGTTTACAGAAAAGGAAGTAGGTTGTATATGATTTTTCGCTTGCAAAGATTTTCTTAAAAGAACATATGATTATTTGA
>Frequency_1_QualityScore_FFHHGHBHIIJIIGJIIJJIIIIIIHIFGIJJJJIJJJJIGIIIIIIJIIFHGGGIIIIIHHF@AD?BBEECEACCDDDDFEDDEEDDDDDDDD_Mismatch_1_Sense_+_Library_PoolT
CTAAAGATTTTCCAAACAATGTTAGAGTACGAACCTAGAAAAGAAATAGGTCGTTTACAGAAAAGGAAGTAGGTTGTATATGATTTTTCGCTTG
>Frequency_1_QualityScore_FDHHHHHJJJJJJJJIJHHIFGGIGHJHIJJJJIJJJJJJIJJIJJJJIJGIJJJJJJJIJJIHHHGHHFFFFFFFEEEEEEEDDCDDCDDCDD_Mismatch_0_Sense_+_Library_PoolT
GTCGTTTACAGAAAAGGAAGTAGGTTGTATATGATTTTTCGCTTGCAAAGATTTTCTTAAAAGAACATATGATTATTTGAAATTGGGATGAATT
>Frequency_1_QualityScore_FFHHHHHJJJJJJIJJJJJJIIJJJJJJGIIJJJIJJJJJJIGGIIJJIJJIJIJJIJJIIIJFIJJJJFHHHHFFFFDFEEEEFEEDDDDDDD_Mismatch_0_Sense_+_Library_PoolT
CACATGCAGGAAGCATTCCCAATTGAGAATCCAGATCATGGAACCATCTGGAGATTTCTAAAGATTTTCCAAACAATGTTATAGTACGAACCTA
>Frequency_1_QualityScore_FFHHHHHIJGJJAEHIJJCGHIDIJJIIJJGJJJJJJJFIIJJJJIJIJGIIIIJJIJJJJJIJJJHHGHHGFFFFFCDACABCDDDDDD?CCD_Mismatch_0_Sense_+_Library_PoolT
TTGACTTGGCAGGTCAGGTCCCATTTTCTCTCCTACTCACATGCAGGAAGCATTCCCAATTGAGAATCCAGATCATGGAACCATCTGGAGATTT
>Frequency_1_QualityScore_FFHGFHHJIIJIIIIJJJJJGGIGFDHIHIIIIEGHHIHDIJJJJJJJGIGJICFHGIIJFGGEHEHHE@DFFDEE>DCCCCDDDD@CDDDCDC_Mismatch_2_Sense_+_Library_PoolT
AAGATTTTCTTAAAAGAACGTATGATTATTTGAAATTGGGATGAATTTCTGGGTGGATCAACTCGTATAGAAGATGTAGCATGTGGATTTGTGA
>Frequency_1_QualityScore_FFHHHHFIJGGHIHGIIIJJJJJJIJJJJJJJJJJIIJJIJJJJJJJGHJJJJJIJIJJJHHHHHHHFC_Mismatch_2_Sense_+_Library_PoolT
CGAAGGAAGTAGGTTGTATATGATTTTTCGCTTGCAAAGATTTTCTTAAAAGAACATATGATTATTTGA
>Frequency_1_QualityScore_FFHHHHHGIJGHIGIIJEHIJIJJJJJHIGHFIII?BCHGIIGJGHGACHIIJJJIIIFH?5?;BDFECCCCCEACDCDB9>ACC:ACB@CDA@_Mismatch_0_Sense_+_Library_PoolT
CCTGAGGAGGTCTCAGGATTGATCTTTAGAGTTGGTTTCCTCGCAGGTCTTTCATCTTTCGAGTAGGTTGACTTGGCAGGTCAGGTCCCATTTT
>Frequency_1_QualityScore_FFHHHBFIIIGJIJJJIIJGIJJJGJJJHIIIJJJJJIJFHIIJJJIJJIIGGJIJJH_Mismatch_1_Sense_+_Library_PoolC
GATGCAGGAAGCATTCCCAATTGAGAATCCAGATCATGGAACCATCTGGAGATTTCTA
>Frequency_1_QualityScore_FFHHHHFJJJJJJJIJJJJIJJJJGHIJHIJIJJIGGIEHH?BEFFDDD9?@BCDDDDDDDDCBDDCCDBCCDDDCDDDDDDDDDA4ABCCB@@_Mismatch_1_Sense_+_Library_PoolT
CCTGAGACGCGACTATTCCACTTCATGGAGGATGGAGGAGGTCTCGGGGTTGGCTTTTCGAGTTGGATGCCTCTGCCTGCGTCTTGAGATCGAC
>Frequency_1_QualityScore_FFHHHHHJJJJJIGHIIJJHHIJJJIJJJJJJJJJHJJGIIJHHIHGIJJJJJJJJJJIJJHHHHHHFDDFFDECEEDEEEEEEDFEFE_Mismatch_0_Sense_+_Library_PoolT
AACCTAGAAAAGAAATAGGTCGTTTACAGAAAAGGAAGTAGGTTGTATATGATTTTTCGCTTTTCTTAAAAGAACATATGATTATTTGA
>Frequency_1_QualityScore_FFHFHFHIJJJJIJJJEHIIIIIIJJJIIEHIJJJJJIJJJIJJJIJGICEHIGHGIIIHIIAGHIJHGEEFHBCDEFEFEEEACEDDDDDEDE_Mismatch_0_Sense_+_Library_PoolT
ATTATTTGAAATTGGGATGAATTTCTGGGTGGATCTACTCGTATAGAAGATGTAGCATGTGGATTTGTGACATTTTCTTAGAGTATATTTCAAT
>Frequency_1_QualityScore_DDH?DBC<CBFGGGE>BH@D2A??F*:?:C4?BF<?B9?DGG?*?DFI*9=C88BC).8)).7@DG>3==)6?)..;;A;;A355@A_Mismatch_2_Sense_+_Library_PoolT
GAATAGGTTGACTTGGCAGGTCAGGTCCCATTTTCTCTCCAACTCACATGCAGGAAACATTCCCAATTGAGAATCCAGATCATGGAA
