# Supplementary material for: Differential Gene Expression Reveals Candidate Genes for Drought Stress Response in Abies alba (Pinaceae)
Source: PLoS One. 2015 Apr 29;10(4):e0124564. doi: 10.1371/journal.pone.0124564 (PMC4414588; doi:10.1371/journal.pone.0124564)
Supplement: S2 File — (GZ) [file pone.0124564.s002.gz › comp30989_c0_seq1.fa]

>comp30989_c0_seq1 len=288 path=[1:0-287]
TAAAAGAAGAAGAATTAATGGCCCATTACTATGCATGGCCGAAGATCAGAGGTGGTAAAAGCAGGAAATCTGAAGACTTTATTTTATAAGCCACGTTAAATTACTACCTGGGATTTCGAATCTGGATCGGCACAAATCAGGAGTGAGATTGTTATTTATGTGGTAATTATGTCGTGATTGTGAATTATGAGTCATAAGTTATAAAGTATTGGCGTGGTGAGCTTGTTGTTGGCTGATTGATATTATACGGAGGCAGAGCACTAGTTTTTGGGTTAGGTATTGTGAAGG

>Frequency_2_QualityScore_BDGGFGHIIIHGGIIIIEGIIIGIAGEIGHIIHHGGIIIIG?;C@EGGHICFGGEGDHDEGGAD>=CGFCDEE?=;@DDCC<>AACA?BB>A@C_Mismatch_0_Sense_+_Library_PoolC
TACTACCTGGGATTTCGAATCTGGATCGGCACAAATCAGGAGTGAGATTGTTATTTATGTGGTAATTATGTCGTGATTGTGAATTATGAGTCAT
>Frequency_2_QualityScore_FFHHHGHIFHIFIIIJIJJIIJIIFHIIIIIJIJJJIIJGIIIIIIIIIIIIIIGIIIIJHIGHIHIGIIIHHHHGEFFEDED=CC=>ACEEEE_Mismatch_0_Sense_+_Library_PoolC
TATTTATGTGGTAATTATGTCGTGATTGTGAATTATGAGTCATAAGTTATAAAGTATTGGCGTGGTGAGCTTGTTGTTGGCTGATTGATATTAT
>Frequency_2_QualityScore_FFHGHGHIIIJJIIJIIIIIHIHIHHIIFIIIIJIHGGIHIGCIHGEHIIIJIHIIJHIGHHGFGFFEEC9>:AACCCCDCDCEEECBDDBCCE_Mismatch_0_Sense_+_Library_PoolC
AGACTTTATTTTATAAGCCACGTTAAATTACTACCTGGGATTTCGAATCTGGATCGGCACAAATCAGGAGTGAGATTGTTATTTATGTGGTAAT
>Frequency_1_QualityScore_FFHHDHAEGIFEHIIIJJJIIJJ4EHEHIJIIHIHIJDGHIIIHIDIJJJJGFCBFGGHIIHIGIIJGHHHEHCEEFA>>(5;ACD@AA>?5<A_Mismatch_1_Sense_+_Library_PoolC
CAGGAGTGAGATTGTTATTTATGCGGTAATTATGTCGTGATTGTGAATTATGAGTCATAAGTTATAAAGTATTGGCGTGGTGAGCTTGTTGTTG
>Frequency_1_QualityScore_FFGHHFHIFGIIJHIJHIIBGAGHHEHIEIIJJJJJHIHIGHHIEAGBFGG?FGGIIJJHIJCEDHIGE?AHHCFDEEED@CEC5>CDDDECDB_Mismatch_0_Sense_+_Library_PoolC
TTATGTGGTAATTATGTCGTGATTGTGAATTATGAGTCATAAGTTATAAAGTATTGGCGTGGTGAGCTTGTTGTTGGCTGATTGATATTATACG
>Frequency_1_QualityScore_;DD;22:<CE<E<3+)3+2<<AF;BECII<DDD>?D3B9DD>0*98BD@*08B=:..@DI@7@=7@A37.==2).6;;=A>55;>AA:8/2;>?_Mismatch_0_Sense_+_Library_PoolC
GAAGATCAGAGGTGGTAAAAGCAGGAAATCTGAAGACTTTATTTTATAAGCCACGTTAAATTACTACCTGGGATTTCGAATCTGGATCGGCACA
>Frequency_1_QualityScore_ADHFGHHBGGEFGGGGIIGIIHIFGHFICHDG@GIICFBF>FGHIHIIIIHE;EDHEFEHF>BFB@A@@>@CC3;@>C>C>5>>@CDDCDDB@B_Mismatch_0_Sense_+_Library_PoolC
TTTATAAGCCACGTTAAATTACTACCTGGGATTTCGAATCTGGATCGGCACAAATCAGGAGTGAGATTGTTATTTATGTGGTAATTATGTCGTG
>Frequency_1_QualityScore_DDFHH?DH:EDAEGGHEGGFGG?FG<DBAGGC;BAGIIIEGDHIG>F;@FFGHHDC@;@CEHF@DDCFFCCCDECCCBC=;ACAC@ACBCD@>A_Mismatch_0_Sense_+_Library_PoolC
CATGGCCGAAGATCAGAGGTGGTAAAAGCAGGAAATCTGAAGACTTTATTTTATAAGCCACGTTAAATTACTACCTGGGATTTCGAATCTGGAT
>Frequency_1_QualityScore_FFHHHGGIGIJIJJJJJJJJIJJJIIJJGJJJIGGGGIJJFGIG@FFBHGJCGGEFFFDDFFEECEEEDACCDDDEEFCDC@CCCCDA?AB>>A_Mismatch_0_Sense_+_Library_PoolC
GAAGAATTAATGGCCCATTACTATGCATGGCCGAAGATCAGAGGTGGTAAAAGCAGGAAATCTGAAGACTTTATTTTATAAGCCACGTTAAATT
>Frequency_1_QualityScore_FFHHHHHJJJJJJJJIIJJJIJJJJ)1CGHIIJJJJHIBGFHGIJJIJHHJJJJJHIIIIJIJJIIHHHHFFFFFDECDEEEDDDDDDDEDDDD_Mismatch_1_Sense_+_Library_PoolC
ACCTGGGATTTCGAATCTGGATCGGTACAAATCAGGAGTGAGATTGTTATTTATGTGGTAATTATGTCGTGATTGTGAATTATGAGTCATAAGT
>Frequency_1_QualityScore_FFFFHFHJIIAGH2@FFHIJJJFIHIDHIJJJJIJJJJJJJIJJJIIIJIIGIJJIEHEHHEFDEFFEE>CEDACDDDD?BCDDEDACDDDBDB_Mismatch_0_Sense_+_Library_PoolC
CGAAGATCAGAGGTGGTAAAAGCAGGAAATCTGAAGACTTTATTTTATAAGCCACGTTAAATTACTACCTGGGATTTCGAATCTGGATCGGCAC
>Frequency_1_QualityScore_DDFHDHDGEIEG?FA:BD?FHIGIBGIEIIGIIIIGGGGHGIBHGGHHFHHHHEEEECCCCBCDDCCCE@CCC?@BCCC@CB@C?CDCCCCB>B_Mismatch_1_Sense_+_Library_PoolC
ACCGAAGATCAGAGGTGGTAAAAGCAGGAAATCTGAAGACTTTATTTTATAAGCCACGTTAAATTACTACCTGGGATTTCGAATCTGGATCGGC
>Frequency_1_QualityScore_+28ABFF6G:4CFB3?8EGEC?DDC@3DGCEFFBF9B<<=BF<CB7@F@FIGEFF;3=>==?75;@AAAC;@A@A==@@BA@B8<>@AA@34:9_Mismatch_1_Sense_+_Library_PoolC
AGGCCGAAGATCAGAGGTGGTAAAAGCAGGAAATCTGAAGACTTTATTTTATAAGCCACGTTAAATTACTACCTGGGATTTCGAATCTGGATCG
>Frequency_1_QualityScore_FFHHGHHJIJIGEHIJJJJJJJJJJJJIJJJJJJJEIJJJJJIGHHIEIIIF=@GAGGIHGGHHFFFFDCCEDDECCCDDDDCDDFDEEDDDDD_Mismatch_0_Sense_+_Library_PoolC
TAAAAGAAGAAGAATTAATGGCCCATTACTATGCATGGCCGAAGATCAGAGGTGGTAAAAGCAGGAAATCTGAAGACTTTATTTTATAAGCCAC
>Frequency_1_QualityScore_FFHHHHHJJJJJJJJJIIJJIHIJJJJIJDGFHFHIJJJJJJIJJJIIIHIIIJJJJJJJHJHHHHHHFFFFFFFDEEEEDEDDDDEECCCDDD_Mismatch_0_Sense_+_Library_PoolC
TTCGAATCTGGATCGGCACAAATCAGGAGTGAGATTGTTATTTATGTGGTAATTATGTCGTGATTGTGAATTATGAGTCATAAGTTATAAAGTA
>Frequency_1_QualityScore_FFHHHHHJJJJJJJJJJJJGHIHIJJJJJJBGHDHIJJJJJJJJJJJJJJJJJIJIJJJHHHHHGHFFFFFEDDEDDDEEDDDEDDDDDDDDDD_Mismatch_0_Sense_+_Library_PoolC
CCATTACTATGCATGGCCGAAGATCAGAGGTGGTAAAAGCAGGAAATCTGAAGACTTTATTTTATAAGCCACGTTAAATTACTACCTGGGATTT
>Frequency_1_QualityScore_FDFHHHHJJJIJHHIJJIJJIIJJGCHHIJJJIJJIIJ?DDFH@HGGDFFHEHICG=CEE?ECDFDDDFBCCABBBB;AACBDDD;>CCB9<B2_Mismatch_1_Sense_+_Library_PoolC
GTGAATTATGAGTCATAAGTTATAAAGTATTGGCGTGGTGAGCTTGTTGTTGGCTGATTGATATTATATGGAGGCAGAGCACTAGTTTTTGGGT
>Frequency_1_QualityScore_FDHGHHGGID>AHHHIHICHGGGHHDIGCBHIEHG@DFDE9BA*8;0==C@GG@HIGHA>AEEF;;B?;;?ACCDEDDC:CCC==?5<98>CDD_Mismatch_0_Sense_+_Library_PoolC
AAGAATTAATGGCCCATTACTATGCATGGCCGAAGATCAGAGGTGGTAAAAGCAGGAAATCTGAAGACTTTATTTTATAAGCCACGTTAAATTA
>Frequency_1_QualityScore_DDHDDHHIIJIGJDHFG1CF?GGIIIGIIGHIJJEGHGIIJJJIJIIGGIJJJIGGIJGEEECFFDDDECEDEECBDDDDDDDDDDDCDDDCDB_Mismatch_0_Sense_+_Library_PoolC
TGGCCGAAGATCAGAGGTGGTAAAAGCAGGAAATCTGAAGACTTTATTTTATAAGCCACGTTAAATTACTACCTGGGATTTCGAATCTGGATCG
>Frequency_1_QualityScore_DDD?F?BHEHIICHHDGFIEGHIIEHDDHB??DFHGD):BBBGHIIIIEEGG>8B@CG;FEGGGD;?AEB<<A@A?CCCCC38,55:AC@>5>C_Mismatch_0_Sense_+_Library_PoolC
GCAGGAAATCTGAAGACTTTATTTTATAAGCCACGTTAAATTACTACCTGGGATTTCGAATCTGGATCGGCACAAATCAGGAGTGAGATTGTTA
>Frequency_1_QualityScore_DDADFFGFGAHHIGIA9CIHIII1<?@FEFG@BC;DHI<@ABFGCAHICH:FEHIGGCE;AA==B=?;A@CCC(>CCB:@BBC??C(4>A@_Mismatch_0_Sense_+_Library_PoolC
TCATAAGTTATAAAGTATTGGCGTGGTGAGCTTGTTGTTGGCTGATTGATATTATACGGAGGCAGAGCACTAGTTTTTGGGTTAGGTATTG
>Frequency_1_QualityScore_FFHHHHHJJHJJJJJJJJJJJJHIJJJJJJJJJJJJJJGH8CFHGGIIIIIJJIHGIHEEEFHFFFFFFBCBDEDEDDDDDDEDEDDDDCDDDD_Mismatch_0_Sense_+_Library_PoolC
CTACCTGGGATTTCGAATCTGGATCGGCACAAATCAGGAGTGAGATTGTTATTTATGTGGTAATTATGTCGTGATTGTGAATTATGAGTCATAA
>Frequency_1_QualityScore_EFHHHHHJJIJJJJJJIIIJBGCFCF?GHJHHGIJJIJJJJJIJJJIIJJJJJGIGIIJHIGGIIHHHFHHDFFFFFCCCEDCEEBCFEDCDD=_Mismatch_0_Sense_+_Library_PoolC
CTGGATCGGCACAAATCAGGAGTGAGATTGTTATTTATGTGGTAATTATGTCGTGATTGTGAATTATGAGTCATAAGTTATAAAGTATTGGCGT
>Frequency_1_QualityScore_FFHHHHHJJJIJJJJJJIGJJJIGIJJJJJJJJIJBFHIGEHHHIJJJJJJJGIJGIJJIHHHHHHDFCCEEEEEEFEDEDDDCCDEEDDFFEE_Mismatch_0_Sense_+_Library_PoolC
TGGGATTTCGAATCTGGATCGGCACAAATCAGGAGTGAGATTGTTATTTATGTGGTAATTATGTCGTGATTGTGAATTATGAGTCATAAGTTAT
>Frequency_1_QualityScore_FFGGHHHIJGHCGJJHIGIGCHGIJIDGIIIIJHHIJJJJJGIJIHGIJIIJHGHGHEHIFEHGHIHHHHFFFDFFDEDFEDEDBB>=<BBDDC_Mismatch_0_Sense_+_Library_PoolC
ATTATGTCGTGATTGTGAATTATGAGTCATAAGTTATAAAGTATTGGCGTGGTGAGCTTGTTGTTGGCTGATTGATATTATACGGAGGCAGAGC
>Frequency_1_QualityScore_FDHHHHGEEHGIJEHCGDFHGBCHEIIGAHIJJ?@GIJIIJIGIHBGIFIGEDFGECGGGCEIBHGGBH=CEEHEBBBBC@BBDDDCBDDC>>D_Mismatch_0_Sense_+_Library_PoolC
GTGATTGTGAATTATGAGTCATAAGTTATAAAGTATTGGCGTGGTGAGCTTGTTGTTGGCTGATTGATATTATACGGAGGCAGAGCACTAGTTT
>Frequency_1_QualityScore_DDA?)<C>FDFHH?EEFCDHC9ABEFFEGIBEDFDEF4:DAFFHIFG9B>GFBBF-7A6;;@D;CEH<AE2;?CCC@CCA:>>BCACDC???_Mismatch_2_Sense_+_Library_PoolC
TTGGGAATTATGTCGTGATTGTGAATTATGAGTCATAAGTTATAAAGTATTGGCGTGGTGAGCTTGTTGTTGGCTGATTGATATTATACGGA
>Frequency_1_QualityScore_BDHAHHDHBHIIIFIDE>BFHHGHGIEGE@EH?DFFBDBBGIIEHI@<<2BD8=3=;CHG7@7=DHAEB<BBEEE@CCA@CB(9A@AA>@@CCC_Mismatch_0_Sense_+_Library_PoolC
CAGGAAATCTGAAGACTTTATTTTATAAGCCACGTTAAATTACTACCTGGGATTTCGAATCTGGATCGGCACAAATCAGGAGTGAGATTGTTAT
>Frequency_1_QualityScore_FFHHHHHIIIJJIIHIIJJIJIIHIHIIIHHIJJJJJIJJFHFIIIJIEEGHIIIIEH6CGE@GCEEAEAEHFDDDB=@?BCABCCC5@CDD9>_Mismatch_0_Sense_+_Library_PoolC
TTGTGAATTATGAGTCATAAGTTATAAAGTATTGGCGTGGTGAGCTTGTTGTTGGCTGATTGATATTATACGGAGGCAGAGCACTAGTTTTTGG
>Frequency_1_QualityScore_DDH?DFHGEDHCDAFCFFHEIGIIIIFIIEHICDGGIEHGIGEBDFGIIIGB>BFEDECHHHGEGECHE=?@DEB;;?CDCACCB?@BBCAACA_Mismatch_0_Sense_+_Library_PoolC
ATCAGAGGTGGTAAAAGCAGGAAATCTGAAGACTTTATTTTATAAGCCACGTTAAATTACTACCTGGGATTTCGAATCTGGATCGGCACAAATC
>Frequency_1_QualityScore_FFHHHHHJJIHGHJHJIJJJGIJJJIAFHIIIIJGGJGGFHIJJJIJJHIGIJHJEIIJHJJJIJGHGHEDFDDBDDDCDDDCC5>AA??BD<?_Mismatch_0_Sense_+_Library_PoolC
TGAATTATGAGTCATAAGTTATAAAGTATTGGCGTGGTGAGCTTGTTGTTGGCTGATTGATATTATACGGAGGCAGAGCACTAGTTTTTGGGTT
>Frequency_1_QualityScore_DDFFF<ACBCEFCEB<@3<CBCHA<A?:BFGE:?F??DF?DGG<?BB00BFF>B@7@@6@).=;CDEFE?=?BDDD(;AC6@B;B@D@B=<788_Mismatch_1_Sense_+_Library_PoolC
TTGGTAATTATGTCGTGATTGTGAATTATGAGTCATAAGTTATAAAGTATTGGCGTGGTGAGCTTGTTGTTGGCTGATTGATATTATACGGAGG
>Frequency_1_QualityScore_DFHCFCFFGGHHIIIHIJJFHHIIIHGFIJDIJIJIJJGGIJJIIGFHHIJEGFGCHJIIHHGIJIIG?AEHHGFFCDDBBCDDDDD<CDDDBD_Mismatch_0_Sense_+_Library_PoolC
AGGAGTGAGATTGTTATTTATGTGGTAATTATGTCGTGATTGTGAATTATGAGTCATAAGTTATAAAGTATTGGCGTGGTGAGCTTGTTGTTGG
>Frequency_1_QualityScore_EFGFFHHGF<EHCGGGHIJGIJCHIGIIGIJJGHIGHGGIGIJJIHHIFIHGIJGGHGHIHIJFIFIHHEHHFFFFFDAACDDEDCDDDDDCCC_Mismatch_1_Sense_+_Library_PoolC
GAAGATCAGAGGTGGTAAAAGCAGGAAATCTGAAGACTTTATTTTATAAGCCACGTTAAATTACTACCTGGGATTTCGAATCTGGATCTGCACA
>Frequency_1_QualityScore_DDHHFHHJJGIJJIGJFIIIGGIHIIEIIIIGHIIIGGEHHIHIIJJJJHGHFHEBEHHHFFFFF@BABACCCCDCCDCDEEED@@C<CCAFDD_Mismatch_0_Sense_+_Library_PoolC
CTTTATTTTATAAGCCACGTTAAATTACTACCTGGGATTTCGAATCTGGATCGGCACAAATCAGGAGTGAGATTGTTATTTATGTGGTAATTAT
>Frequency_1_QualityScore_FFHHHHHHIJJJJJHJJ;E?FGGHGFHIHHIIJJIDEHBBDIGIHIIGGHGIJI=E?CEBDCEE;ADED>BD8<9AC5>CCC@A4>_Mismatch_0_Sense_+_Library_PoolC
ATAAAGTATTGGCGTGGTGAGCTTGTTGTTGGCTGATTGATATTATACGGAGGCAGAGCACTAGTTTTTGGGTTAGGTATTGTGAA
>Frequency_1_QualityScore_FFGHHHGJIGGIJJJJJJJIJJJJIDGIJIGGGJJIIJJJJJHIJJIIIFIJIIIJJIIHIIIIJGHFFFFFEECCED;=AACCDCCCDEDADD_Mismatch_0_Sense_+_Library_PoolC
AAATCTGAAGACTTTATTTTATAAGCCACGTTAAATTACTACCTGGGATTTCGAATCTGGATCGGCACAAATCAGGAGTGAGATTGTTATTTAT
>Frequency_1_QualityScore_FFHHHHHJJJHICGHHHIJJJJIGJJIJJIIJGIJJJIJJJJJGHGJJJIJGIJJJJJJJHIIJIJJIIHHGIJIEHHHHHHFDDDDDDDDDDD_Mismatch_0_Sense_+_Library_PoolC
ACAAATCAGGAGTGAGATTGTTATTTATGTGGTAATTATGTCGTGATTGTGAATTATGAGTCATAAGTTATAAAGTATTGGCGTGGTGAGCTTG
>Frequency_1_QualityScore_FFHFHDAHIGGIIIJIJJJIHHHIIJJGGHIJJIIDGFHIJIIHGIFHJIIJJJJIIJIGIJJGEHHG@BDBDFFFDDDCDDB<?<?CDBCDD>_Mismatch_0_Sense_+_Library_PoolC
TCGTGATTGTGAATTATGAGTCATAAGTTATAAAGTATTGGCGTGGTGAGCTTGTTGTTGGCTGATTGATATTATACGGAGGCAGAGCACTAGT
>Frequency_1_QualityScore_FFHHHHHJJJIJJJJJJIIIJJIJJHIJHIIJIJJJIIJIIIJJJJIIIJIJJJJJJJIJJHIHFFFDDCCEEDD@DEDDBDD5<ABD:ADDDD_Mismatch_0_Sense_+_Library_PoolC
AGTCATAAGTTATAAAGTATTGGCGTGGTGAGCTTGTTGTTGGCTGATTGATATTATACGGAGGCAGAGCACTAGTTTTTGGGTTAGGTATTGT
>Frequency_1_QualityScore_FFFHDHHJFHIGIIIIEHG>FHGGIJIIJIEIIIJIIGHIGIIGHJIIGGGFGGHGIE@FHHIIIJIGEHFD6??C?A@CEDDACA@D?=B?@<_Mismatch_0_Sense_+_Library_PoolC
TAATTATGTCGTGATTGTGAATTATGAGTCATAAGTTATAAAGTATTGGCGTGGTGAGCTTGTTGTTGGCTGATTGATATTATACGGAGGCAGA
>Frequency_1_QualityScore_FFHHHHGJJJJIJJJIIJJJJJJJJJIJJJJJIJJJJJIJJJJJJJJJJJJJJJJJJJJJHHHHHFFDFC@CEEEDDDDCEDEEEDEEDDDDEF_Mismatch_0_Sense_+_Library_PoolC
GACTTTATTTTATAAGCCACGTTAAATTACTACCTGGGATTTCGAATCTGGATCGGCACAAATCAGGAGTGAGATTGTTATTTATGTGGTAATT
>Frequency_1_QualityScore_DDHHHHHJJHIJHHJJJJJIIIIFHFIIJHIGIJJJJJJJJJJJJJIIIJIIIIHEHIJJJIJGIJHHECEFFFFFEECEDDDB?CCC@CDDDD_Mismatch_0_Sense_+_Library_PoolC
TTATTTATGTGGTAATTATGTCGTGATTGTGAATTATGAGTCATAAGTTATAAAGTATTGGCGTGGTGAGCTTGTTGTTGGCTGATTGATATTA
>Frequency_1_QualityScore_FFDFFHHEHIFHGGIGIJEGHIJIJJFEHIGHIJJIIGGGIGGI>8EFHIIFHEHHHEHFFDFE;AE@AABCDD?CCA:@A>>BBCDDBBDDBD_Mismatch_0_Sense_+_Library_PoolC
GGTAATTATGTCGTGATTGTGAATTATGAGTCATAAGTTATAAAGTATTGGCGTGGTGAGCTTGTTGTTGGCTGATTGATATTATACGGAGGCA
>Frequency_1_QualityScore_FFHHHDHHIJJJJGJJHHGIIIHIJJJJJJJJJJIJJJJIIIJJJJJJFHIJJIJJIJJHIGIIIJJEHEHDEFFFDACEECEEFFEFECDDDB_Mismatch_0_Sense_+_Library_PoolC
TGTGGTAATTATGTCGTGATTGTGAATTATGAGTCATAAGTTATAAAGTATTGGCGTGGTGAGCTTGTTGTTGGCTGATTGATATTATACGGAG
>Frequency_1_QualityScore_FFHHHHDIJJIJGIJGIIJJJGGIIIJFHIIIGIIFIIJJDHIFHHIIFHHIJIJJHHHH_Mismatch_0_Sense_+_Library_PoolC
TGGCTGATTGATATTATACGGAGGCAGAGCACTAGTTTTTGGGTTAGGTATTGTGAAGGA
>Frequency_1_QualityScore_EFHHHHHJJJJJJHHIIJJJGHI?FFHIJJJHIJIIIJJJJIJJJIJJJJJJJJJIIJJHHHBFFFCCE>>CEDDDDD<?BDD>CDDDDDDEDD_Mismatch_0_Sense_+_Library_PoolC
TAAGTTATAAAGTATTGGCGTGGTGAGCTTGTTGTTGGCTGATTGATATTATACGGAGGCAGAGCACTAGTTTTTGGGTTAGGTATTGTGAAGG
>Frequency_1_QualityScore_FFHGHFHGHIIJJIJIIJJJJJJCGHIGIJJJJJJJIJIJJIIJ@GICGCGHDHHFHFFFAB?CD5@CDADDCDDD9_Mismatch_0_Sense_+_Library_PoolC
CGTGGTGAGCTTGTTGTTGGCTGATTGATATTATACGGAGGCAGAGCACTAGTTTTTGGGTTAGGTATTGTGAAGGA
>Frequency_1_QualityScore_FFHDHHHIIJJHIJFHCHHGHGGICBGFGIIIDGHGGGGGIGHGHJJCFHGCHBEEFEEDFBDEEDBBBBB?BC3>CDCCDCDDD<_Mismatch_0_Sense_+_Library_PoolC
AAGTATTGGCGTGGTGAGCTTGTTGTTGGCTGATTGATATTATACGGAGGCAGAGCACTAGTTTTTGGGTTAGGTATTGTGAAGGA
>Frequency_1_QualityScore_FFHHHFHHHIGIGGGDGHGBFCEHEGDHIIBHIJHJJJGIGJIJFFGHJIJH?EEFF;?CEEEDCEED?ACDDDDBDDCDBBDDDDDDDDCCDD_Mismatch_0_Sense_+_Library_PoolC
GCTTGTTGTTGGCTGATTGATATTATACGGAGGCAGAGCACTAGTTTTTGGGTTAGGTATTGTGAAGGAAAAAAGAAAAAGAAAAAGAAAATAC
>Frequency_1_QualityScore_FFHHGHHIIJFGHJJJJJIIJJJIJJJJDHIJIJJIJIIJJIJIJIJIJIGHHHHHF@DFFFDDB=@BBCAADDDAACDDDB_Mismatch_0_Sense_+_Library_PoolC
ATTGGCGTGGTGAGCTTGTTGTTGGCTGATTGATATTATACGGAGGCAGAGCACTAGTTTTTGGGTTAGGTATTGTGAAGGA
>Frequency_1_QualityScore_DFHHHHHIJIFGHGJIJCFG:CEHIEGGDGHFHIEGGGFHIDDGCHIEGGHIIGIFDAC??@:@CEC@A;A?BB@?B?9C:ACCDECDEDD2?A_Mismatch_2_Sense_+_Library_PoolC
CTTATAAAATATTGGCGTGGTGAGCTTGTTGTTGGCTGATTGATATTATACGGAGGCAGAGCACTAGTTTTTGGGTTAGGTATTGTGAAGGAAA
>Frequency_1_QualityScore_FFHHHHHIIIJJJJGIJHIJJIJJ@GHIHHJJJIJIJIJJJJJIIHIJJJJHHCHHHFDDD=BBBD@CDACDDCDCDA_Mismatch_0_Sense_+_Library_PoolC
GCGTGGTGAGCTTGTTGTTGGCTGATTGATATTATACGGAGGCAGAGCACTAGTTTTTGGGTTAGGTATTGTGAAGGA
>Frequency_1_QualityScore_FFHHHHHJEDGHIIJJBHICG@FHGIJIIJJIJJIJIGIJGGHGIJJJIJJJIIJJGHHHFFFFEE>CE@?@BB??BDD@CDDDCCACDC<_Mismatch_0_Sense_+_Library_PoolC
TTATAAAGTATTGGCGTGGTGAGCTTGTTGTTGGCTGATTGATATTATACGGAGGCAGAGCACTAGTTTTTGGGTTAGGTATTGTGAAGGA
>Frequency_1_QualityScore_FFHHFGHIEHGHJGIGIJIEHJIIJGFHJJJGGFIIJJJIJCFEHJGHIIJGHHHIJHHHHGDDDEDCD@BDDDDDDDCDDDDDDDCDDDDDDD_Mismatch_0_Sense_+_Library_PoolC
GCTGATTGATATTATACGGAGGCAGAGCACTAGTTTTTGGGTTAGGTATTGTGAAGGAAAAAAGAAAAAGAAAAAGAAAATACAGAAACAGAAG
>Frequency_1_QualityScore_FFHGHHHIIEHHJJJJJFHIEHFHIIIJGIIIIJJJJJIJJJHHIJIJJJJJJIJJJHHHFFEFFECAECCDDDD?@?BDCDEDDDCCDCDBCD_Mismatch_0_Sense_+_Library_PoolC
GTTATAAAGTATTGGCGTGGTGAGCTTGTTGTTGGCTGATTGATATTATACGGAGGCAGAGCACTAGTTTTTGGGTTAGGTATTGTGAAGGAAA
>Frequency_1_QualityScore_DDDHFCDBHAHEGIIIAA:CF<FHGIIDHIGEB6BCDGF@FHGGIIEAAGHGIG7?EEE?HDEEEE_Mismatch_0_Sense_+_Library_PoolC
TGTTGTTGGCTGATTGATATTATACGGAGGCAGAGCACTAGTTTTTGGGTTAGGTATTGTGAAGGA
>Frequency_1_QualityScore_FFHHHHHIJIIJFHIJFGIJJIIGIIJJJIJJJJIJJJJJJFIIIIJJI@DHIHAEHHHEDCCDFFEEECDDDDDDDDDDDDDDDDDDCDDDDD_Mismatch_0_Sense_+_Library_PoolC
TGTTGTTGGCTGATTGATATTATACGGAGGCAGAGCACTAGTTTTTGGGTTAGGTATTGTGAAGGAAAAAAGAAAAAGAAAAAGAAAATACAGA
>Frequency_1_QualityScore_FFHHHHHEHIIJIIIFHIFHAFGGIIIJJIIJIJIJGIIJHHHJJJJJJJJIJHHHFBDEEEEEEDEED?BDDBDDDD>CDEDEDDDDDB_Mismatch_0_Sense_+_Library_PoolC
TATAAAGTATTGGCGTGGTGAGCTTGTTGTTGGCTGATTGATATTATACGGAGGCAGAGCACTAGTTTTTGGGTTAGGTATTGTGAACGA
>Frequency_1_QualityScore_FFHHHHDHI?F>GHCHIHIIGHIIIGIGGHHHIIIIIIIIIIIIIGIIEHHHHFDEBEFEDDDD;?ABDDDDDDDDADDD<_Mismatch_0_Sense_+_Library_PoolC
TTGGCGTGGTGAGCTTGTTGTTGGCTGATTGATATTATACGGAGGCAGAGCACTAGTTTTTGGGTTAGGTATTGTGAAGGA
>Frequency_1_QualityScore_FDHHHHHIIFHI?FCGHGIEFDFHHEGIIIIIICGIIGIGIHIIIHGIIIHGIHGGHHFCEFFFDDB@DD@D>ADDDACDEDDB_Mismatch_0_Sense_+_Library_PoolC
GTATTGGCGTGGTGAGCTTGTTGTTGGCTGATTGATATTATACGGAGGCAGAGCACTAGTTTTTGGGTTAGGTATTGTGAAGGA
>Frequency_1_QualityScore_FFHGGDDGIGIGJIJIIJGFHCGIJJJGHGEHIIJIIHEGIIJIIIJJJJJJDEIJEH;CDCB@@C>AECABDDBDB?CA>@ACDC>ACA<_Mismatch_1_Sense_+_Library_PoolC
TTATAAAATATTGGCGTGGTGAGCTTGTTGTTGGCTGATTGATATTATACGGAGGCAGAGCACTAGTTTTTGGGTTAGGTATTGTGAAGGA
