# Supplementary material for: Differential Gene Expression Reveals Candidate Genes for Drought Stress Response in Abies alba (Pinaceae)
Source: PLoS One. 2015 Apr 29;10(4):e0124564. doi: 10.1371/journal.pone.0124564 (PMC4414588; doi:10.1371/journal.pone.0124564)
Supplement: S2 File — (GZ) [file pone.0124564.s002.gz › comp15167_c0_seq1.fa]

>comp15167_c0_seq1 len=338 path=[1:0-337] : tr|D5A8L5|D5A8L5_PICSI Putative uncharacterized protein OS=Picea sitchensis PE=2 SV=1 e-value: 7e-18 blast score: 90.5
CCAGGGATTTGATGTTATGGGTCCCTGTTAATGAAATCGAGGTGGACGAGAAAAATCCTGGGAAGATCCATTTCAGAAGCATCGGCGGCCTCACAAGAACTTTCCCTGTTGAGTACTATGCCAGAGGGGAGTAGTAGTAGCGGCTTCATAATTCATTTTCTTCTGTTATCTTTCTGTAACTGTGTTTGCTTCCTTTAACGTTTTCTGTTGGTTTTATCTGGTGAGAGCTATGGAATGAAGTTGCAGCCATTTGTGCTGAGTTTCCTTCCAGATCTTTCTGTTATGTAATTTCTTGTTTGTGTCCTTTCTAATCTGAAATACTGATCTGTTTTTTCTAA

>Frequency_2_QualityScore_FFHHGGGJIIIJJJJIIIIJJIDGHGHIIEIEGGEFIIIIGIIIIIIIIEIIIGGIIIJJEIIEGIIIIECGEFCCGEEBDEEECCEEADCDCB_Mismatch_1_Sense_+_Library_PoolT
GGAATGAAGTTGCAGCCATTTGTGCTGAGTTTCCTTCCAGATCTTTCTGTTACGTAATTTCTTGTTTGTGTCCTTTCTAATCTGAAATACTGAT
>Frequency_1_QualityScore_FFHHHHHJIJJIJJIJJJJJJJJIGHIIJIIIJJJJJJIJJIJIJIIJIJJJJJJIIJJIIIHIJJJJJJJGIJJGIHHHHHHHDDDE;?ACBD_Mismatch_0_Sense_+_Library_PoolT
TTGCAGCCATTTGTGCTGAGTTTCCTTCCAGATCTTTCTGTTATGTAATTTCTTGTTTGTGTCCTTTCTAATCTGAAATACTGATCTGTTTTTT
>Frequency_1_QualityScore_FFHHHHHJJJJJJJJJJJJJJJJJJJJJJJJJJJJJIHHGHFFFFFCDEECEDDDDDDDDD>CCDEECDCCDADDDD9@2>CCDDCDDDDD@@@_Mismatch_0_Sense_+_Library_PoolT
AAATCCTGGGAAGATCCATTTCAGAAGCATCGGCGGCCTCACAAGAACTTTCCCTGTTGAGTACTATGCCAGAGGGGAGTAGTAGTAGCGGCTT
>Frequency_1_QualityScore_FFHGHFHIIIJGGGIGIJIJIJJIJIJIJJIIGIIIIIIGHGHBFHIJGIGEHHEHHIJJJIIJIIHHECEHGFFFFEEFFEEDD;>?CBDCDD_Mismatch_0_Sense_+_Library_PoolT
GTTTTATCTGGTGAGAGCTATGGAATGAAGTTGCAGCCATTTGTGCTGAGTTTCCTTCCAGATCTTTCTGTTATGTAATTTCTTGTTTGTGTCC
>Frequency_1_QualityScore_FFHHHHHJJJJJJJJHIJJJJJJIJJJJJJJJJJJIJJJJJJJJJJJIIJJJJJGIIIIGJJIJJJJHHHFHHHFFFFFFFFDEDDEDC@CDCA_Mismatch_1_Sense_+_Library_PoolT
GTTGGTTTTATCTGGTGAGAGCTATGGAATGAAGTTGCAGCCATTTGTGCTGAGTTTCCTTCCAGATCTTTCTGTTATGTAATGTCTTGTTTGT
>Frequency_1_QualityScore_FFHHGHHIIJJIIJJHIJJJJGIIGGIJIIJJJJJJJIIIHIJFIIJIJIIJIHJJJJGHHIGHHIHHECEFFFFFFFEEEEEEEEDDFEDDDD_Mismatch_0_Sense_+_Library_PoolT
TTTTCTGTTGGTTTTATCTGGTGAGAGCTATGGAATGAAGTTGCAGCCATTTGTGCTGAGTTTCCTTCCAGATCTTTCTGTTATGTAATTTCTT
>Frequency_1_QualityScore_FFHHHFHJJJJIJIJFHIJJJJJJIFHIJIJJJJJJJJIJJIJIHIJJJIIJJJJJIGHIJJJFEFHGHCFFFFFEEEEEEEDCDDCDDFDDDD_Mismatch_0_Sense_+_Library_PoolT
AACGTTTTCTGTTGGTTTTATCTGGTGAGAGCTATGGAATGAAGTTGCAGCCATTTGTGCTGAGTTTCCTTCCAGATCTTTCTGTTATGTAATT
>Frequency_1_QualityScore_FFHHHHHJJJJJJIIHIIJJJGIIJHJJIIIIJJJJJJJJIJJJJGHIJJJJIHJJJJGHGIJJJG_Mismatch_1_Sense_+_Library_PoolT
GATCTTTCTGTTATGTAATTTCTTGTTTGTGTCCTTTCTAATCTGAAATACTGATCTGTTTTTTCA
>Frequency_1_QualityScore_FFHHHHHJJJJJJJJIJJJJJIJIJJJJJIJJJJJJJJJIJIJIJIIIIJJJJIIIJJIHHGJJJJJIIHGHGHJJJHFFD_Mismatch_0_Sense_+_Library_PoolT
TGAGTTTCCTTCCAGATCTTTCTGTTATGTAATTTCTTGTTTGTGTCCTTTCTAATCTGAAATACTGATCTGTTTTTTCTA
>Frequency_1_QualityScore_DFHHHFHIGIJJIIJGHIIIJJJGEIEFHIJJIHIJHGGHHIGIBG@GGIJDGHGGEDFDEFECEEDEA@C@CCCDCDBBBBBB@B:?::((3A_Mismatch_0_Sense_+_Library_PoolT
ATTTGATGTTATGGGTCCCTGTTAATGAAATCGAGGTGGACGAGAAAAATCCTGGGAAGATCCATTTCAGAAGCATCGGCGGCCTCACAAGAAC
>Frequency_1_QualityScore_DDFGGHFJJJJJFIJIJIHIGIGIJJHGHGHHGIJIIIGIGIIGJJHIHGHIIJJIIJJIJJGGHIJJJJJJIDHHHCHEFFFFBCEE_Mismatch_0_Sense_+_Library_PoolT
GAGAGCTATGGAATGAAGTTGCAGCCATTTGTGCTGAGTTTCCTTCCAGATCTTTCTGTTATGTAATTTCTTGTTTGTGTCCTTTCTA
>Frequency_1_QualityScore_FFHHHHHJJJJIJJJJIIIJJJIHIJCGIGJJIJDIJIJJJJJJJJJIIHHHHHHHFFFFEFEEEEEDDBDDBD@BDDA@AAC?ADDCCDCCCD_Mismatch_1_Sense_+_Library_PoolT
ATGGGCCCCTGTTAATGAAATCGAGGTGGACGAGAAAAATCCTGGGAAGATCCATTTCAGAAGCATCGGCGGCCTCACAAGAACTTTCCCTGTT
>Frequency_1_QualityScore_FFHHGHHJJJJJIIJJIIJIIJJIJJJIJJJJJ?FHIJIJJIJJJJJJJJIIIGIHHGHHHFFFFFFFECCEDEDBB:@5><?@ACCAAC<>>C_Mismatch_0_Sense_+_Library_PoolT
TGATGTTATGGGTCCCTGTTAATGAAATCGAGGTGGACGAGAAAAATCCTGGGAAGATCCATTTCAGAAGCATCGGCGGCCTCACAAGAACTTT
>Frequency_1_QualityScore_FFHHHHHJJJJJJJJJJJIJJJJHGHJJJJHIJJJJJJJIJIJJJJJJJJJJIJJJJJJJJIJJJJJJJIJJJJJHHHHHHFFFFDEFEEEEEC_Mismatch_0_Sense_+_Library_PoolT
TGGAATGAAGTTGCAGCCATTTGTGCTGAGTTTCCTTCCAGATCTTTCTGTTATGTAATTTCTTGTTTGTGTCCTTTCTAATCTGAAATACTGA
>Frequency_1_QualityScore_FEHHHHHJIJJGIJFIJJIJJJJIJGIJJJJJJJJJJIJHIJJIIIJJIJJJ_Mismatch_1_Sense_+_Library_PoolT
GTAATTTCTTGTTTGTGTCCTTTCTAATCTGAAATACTGATCTGTTTTTTCA
>Frequency_1_QualityScore_FFHHHDHIIIIDIIIIGJJJJIJIG_Mismatch_0_Sense_+_Library_PoolT
CTGAAATACTGATCTGTTTTTTCTA
>Frequency_1_QualityScore_FFHHFHHJJJJJJJJJJJIJJJJJIJJIJJJJJJIFIIJGIIHIIIJJJIIIJJJHEHHIIJJCGEII@FEHIJHHG_Mismatch_0_Sense_+_Library_PoolT
TTTCCTTCCAGATCTTTCTGTTATGTAATTTCTTGTTTGTGTCCTTTCTAATCTGAAATACTGATCTGTTTTTTCTA
>Frequency_1_QualityScore_FFHGHHHIIIJJIIIIJHGHJJHHHIHFGIGIGHHIJHHHIHIIGFGIJJJJJJIIGIJIHBFHIIIJJIIIJJJJHEHHHHFB;@EEF>>_Mismatch_0_Sense_+_Library_PoolT
GCTATGGAATGAAGTTGCAGCCATTTGTGCTGAGTTTCCTTCCAGATCTTTCTGTTATGTAATTTCTTGTTTGTGTCCTTTCTAATCTGAA
>Frequency_1_QualityScore_FFHGHHHJIIHIIIIGIIJJJJJJFHIIJJIJJIIIHJJIJJJIJJJIJHIJJIJIJJJJJJIIIIGGHEHEHGGFFFFFECCEEECDCDDCCD_Mismatch_1_Sense_+_Library_PoolT
TCTGTAACTGTGTTTGCTTCCTTTAACGTTTTCTGTTGGTTTTATCTGGTGAGAGCTATTGAATGAAGTTGCAGCCATTTGTGCTGAGTTTCCT
>Frequency_1_QualityScore_DDFHHHHI:EFF9CCCEG@4EGIIGGIEGEDHGGHHIIGGGFFGHEIHIGHHCHIHHIIII@EGG?EHHCEDEEBE=ACCCCCCCCCCCBCCBC_Mismatch_0_Sense_+_Library_PoolT
AGTAGCGGCTTCATAATTCATTTTCTTCTGTTATCTTTCTGTAACTGTGTTTGCTTCCTTTAACGTTTTCTGTTGGTTTTATCTGGTGAGAGCT
>Frequency_1_QualityScore_DDHHHHHJJJJJJJJJJGJIJJJJJIJJJGIJIIIJJJJJJJJJJJIJJIHIJJJJJJJ8BGHIIIIJJJJJJFGFHHHFFFFFEDCECECDDD_Mismatch_0_Sense_+_Library_PoolT
ATTCATTTTCTTCTGTTATCTTTCTGTAACTGTGTTTGCTTCCTTTAACGTTTTCTGTTGGTTTTATCTGGTGAGAGCTATGGAATGAAGTTGC
>Frequency_1_QualityScore_FFHHHHHJJJJIHHIJJFHCGIEIIIJJJJJJJJGDECFGF@FAGGIGDHGGGEHEHGEHHECFBADCD>AC>CCAACC>C;AC:@CB<CCDDC_Mismatch_0_Sense_+_Library_PoolT
GTACTATGCCAGAGGGGAGTAGTAGTAGCGGCTTCATAATTCATTTTCTTCTGTTATCTTTCTGTAACTGTGTTTGCTTCCTTTAACGTTTTCT
>Frequency_1_QualityScore_DFDHHHGIGE3EDH@7B8AC8>>>@CDDDDDDCDDC@@B(>@CDDD@CC@A>CCD@>CC>@CCDCDDD:@ACCCDDDCDCCC::>?(9A@CA>4_Mismatch_1_Sense_+_Library_PoolT
ACTATGCCAGGGGGGAGTAGTAGTAGCGGCTTCATAATTCATTTTCTTCTGTTATCTTTCTGTAACTGTGTTTGCTTCCTTTAACGTTTTCTGT
>Frequency_1_QualityScore_FFHGHHGHIJJJJJIJJHJIIJJJHIHIJJIJJJJIIJJIIJFFHCGIEHIJJJHHFF@D?BCD>;;@CACACDC@@CCDC>CCCCA>CDDED>_Mismatch_0_Sense_+_Library_PoolT
CTCACAAGAACTTTCCCTGTTGAGTACTATGCCAGAGGGGAGTAGTAGTAGCGGCTTCATAATTCATTTTCTTCTGTTATCTTTCTGTAACTGT
>Frequency_1_QualityScore_FFHHHHCFHIJDHIJJIJJJIHIIJJJHGFIIJJJJJJJGHIDGHGHJFHEEGIHHHHHFFFBCCCEECAADDEDDCACCDDDDDDDDDBBDDB_Mismatch_0_Sense_+_Library_PoolT
CCAGGGATTTGATGTTATGGGTCCCTGTTAATGAAATCGAGGTGGACGAGAAAAATCCTGGGAAGATCCATTTCAGAAGCATCGGCGGCCTCAC
>Frequency_1_QualityScore_FFHGHHHJJJJJJJJJJJIJIJJJJJJJJJIIJJJIJIIJJJJJJJIJFGIJJJJJJGGIJJJJJIJHGEHHEEHEAEDF;;CDCC@DDEEC>@_Mismatch_1_Sense_+_Library_PoolT
AGAGCTATGGAATGAAGTTGCAGCCATTTGTGCTGAGTTTCCTTCCAGATCTTTCTGTTATGTAATGTCTTGTTTGTGTCCTTTCTAATCTGAA
>Frequency_1_QualityScore_FFFFDHHIJJJIIJIFJJJJJIJJ_Mismatch_0_Sense_+_Library_PoolT
TGAAATACTGATCTGTTTTTTCTA
>Frequency_1_QualityScore_FFHHHHHJJJJJJJJJJJJJJJJJHIIJJJJIIJIJJJJJJJIIJJJJJJJJJJJJJJEHJJJJJJHJJHGIJJIJHHHHHHHFFFFFFEEEEE_Mismatch_0_Sense_+_Library_PoolT
ATGGAATGAAGTTGCAGCCATTTGTGCTGAGTTTCCTTCCAGATCTTTCTGTTATGTAATTTCTTGTTTGTGTCCTTTCTAATCTGAAATACTG
>Frequency_1_QualityScore_FB?BHHHIIIGFEGHIGIIII4CHHIIIDHGDHGIIIHHGGIIIDHIHGIII@FGHIIHIDHAGGIGFIF>EHCGHIGDHHBEECB??CBBCCD_Mismatch_0_Sense_+_Library_PoolT
CAGCCATTTGTGCTGAGTTTCCTTCCAGATCTTTCTGTTATGTAATTTCTTGTTTGTGTCCTTTCTAATCTGAAATACTGATCTGTTTTTTCTA
>Frequency_1_QualityScore_FFHDFHHJJJJJJJJJJJJJIJJJJJJJJJJJJJJHIHIJJJJJJJJJJHIJJHIJJJJJIJJJHIJJIDHIHHHHGFFFFFFEEEEEEDDDDD_Mismatch_0_Sense_+_Library_PoolT
ATAATTCATTTTCTTCTGTTATCTTTCTGTAACTGTGTTTGCTTCCTTTAACGTTTTCTGTTGGTTTTATCTGGTGAGAGCTATGGAATGAAGT
>Frequency_1_QualityScore_EFHHHHHJIIJJJJIJIJJJIJJJJJJJGHJIGIJJJJJGIJJGIJJJJJJJIGIJJIJJJIJIIJJJJEHHHHHFFFFFEEEEEEEDDDDDCD_Mismatch_0_Sense_+_Library_PoolT
TCTTTCTGTAACTGTGTTTGCTTCCTTTAACGTTTTCTGTTGGTTTTATCTGGTGAGAGCTATGGAATGAAGTTGCAGCCATTTGTGCTGAGTT
>Frequency_1_QualityScore_FFHHHFFHIGIJJJJJJJJIIJHIIJJJJJJIIJJJJHIIJJJJJJJJJJJHIIJDGIIJJJIIIJGHJFEHIJJJHGEECEFFFFFDCCEECD_Mismatch_0_Sense_+_Library_PoolT
TCATAATTCATTTTCTTCTGTTATCTTTCTGTAACTGTGTTTGCTTCCTTTAACGTTTTCTGTTGGTTTTATCTGGTGAGAGCTATGGAATGAA
>Frequency_1_QualityScore_FFHHHHHJJJJJJJHHJJGIFGHGGIBGIJJJJIJIIE7BGFGH<FFEGGGHHC@CD;?CC>>CEEACC;;5;A>@ACDCCCAA>ACACA@:?C_Mismatch_0_Sense_+_Library_PoolT
CAAGAACTTTCCCTGTTGAGTACTATGCCAGAGGGGAGTAGTAGTAGCGGCTTCATAATTCATTTTCTTCTGTTATCTTTCTGTAACTGTGTTT
>Frequency_1_QualityScore_FFHHGHHJHGFGIIIGGCGHGGIHIIJJIDEHGFHFGGGCAGGIJGGJIJFEHECEHFHHFE@BFEFCC@>CEDCCCCDCDD>CCB?CCDCDCC_Mismatch_0_Sense_+_Library_PoolT
ACTATGCCAGAGGGGAGTAGTAGTAGCGGCTTCATAATTCATTTTCTTCTGTTATCTTTCTGTAACTGTGTTTGCTTCCTTTAACGTTTTCTGT
>Frequency_1_QualityScore_FFHFFHHJGGIIJIBGIJGIJIJJIJIJJJIJJIIIJIIJJJJJJFIJJJJGEFGG@FGGIJJGII@HGGHHGHHEHH>CECEFFFEEEEEDDD_Mismatch_0_Sense_+_Library_PoolT
TTGGTTTTATCTGGTGAGAGCTATGGAATGAAGTTGCAGCCATTTGTGCTGAGTTTCCTTCCAGATCTTTCTGTTATGTAATTTCTTGTTTGTG
>Frequency_1_QualityScore_FFHHHHHJJGIHIIJJJJJJJJJJJJJHIJIJJJGIJJBFHIIJJJJJGIIJJJJIJJJJJJJJJIJIJEHFFHFFFFFFEEEEECDACDCCDD_Mismatch_0_Sense_+_Library_PoolT
CTGTAACTGTGTTTGCTTCCTTTAACGTTTTCTGTTGGTTTTATCTGGTGAGAGCTATGGAATGAAGTTGCAGCCATTTGTGCTGAGTTTCCTT
>Frequency_1_QualityScore_FFHHHFHIJJJJJJJJHHJJHIJJJJGIJJJJIJJJJJJJJJJJJHIJJJJJJJJJJJJJJJJIIGIIGHHHHHFFFFFFEEEEEEEDEDDFDF_Mismatch_0_Sense_+_Library_PoolT
TAACGTTTTCTGTTGGTTTTATCTGGTGAGAGCTATGGAATGAAGTTGCAGCCATTTGTGCTGAGTTTCCTTCCAGATCTTTCTGTTATGTAAT
>Frequency_1_QualityScore_FFHHHHHJJIJJJJJIJJJJIJGHIJJIJJJJIIJJJIJIIJJJFIJHIJJJIJJIJJIIJHCHIHJFGGFGJJJHIIIHDCHHGFEEE_Mismatch_0_Sense_+_Library_PoolT
ATTTGTGCTGAGTTTCCTTCCAGATCTTTCTGTTATGTAATTTCTTGTTTGTGTCCTTTCTAATCTGAAATACTGATCTGTTTTTTCTA
>Frequency_1_QualityScore_FFHHFHHJJJJJJJJJJJJJJJJJJJJJJJJGJJJJJJJJJJJJJJJJJJJJJJJJJJJJHHHIJJFGIFHIJJIJJIJEHHHHFEEE_Mismatch_0_Sense_+_Library_PoolT
TTTGTGCTGAGTTTCCTTCCAGATCTTTCTGTTATGTAATTTCTTGTTTGTGTCCTTTCTAATCTGAAATACTGATCTGTTTTTTCTA
>Frequency_1_QualityScore_FFHHHHHJJJJJJIIJJHJJJJJIIIJJGIIIJJJJIJHIIJGIJJIJJJJJJJJJJJJJIJJJJHHHHEEHFFEFFCEEECECDDDCDDDEDD_Mismatch_0_Sense_+_Library_PoolT
GTTTGCTTCCTTTAACGTTTTCTGTTGGTTTTATCTGGTGAGAGCTATGGAATGAAGTTGCAGCCATTTGTGCTGAGTTTCCTTCCAGATCTTT
>Frequency_1_QualityScore_BBFHHHFIIJGEEFIHGGIJJJIHHHHIIIII_Mismatch_0_Sense_+_Library_PoolT
TTCTAATCTGAAATACTGATCTGTTTTTTCTA
>Frequency_1_QualityScore_FFHHHHHJJJJJJJJJJJJJJJJJJJIJJJGIJJJJJJJJIIIIIIIJIJIJIJIJJJJHJJJIHHHHFFFFFFFEECD@DDDCCDCDCCCDDE_Mismatch_1_Sense_+_Library_PoolT
TTGTTTGCTTCCTTTAACGTTTTCTGTTGGTTTTATCTGGTGAGAGCTATGGAATGAAGTTGCAGCCATTTGTGCTGAGTTTCCTTCCAGATCT
>Frequency_1_QualityScore_FFHHHHHIJJJJJJJIJJJJJJJJJHIJJJJJJJJJHIJJIIJJJJIJEHHJJJIJJJIJJJIGIGHIJFHHHHFFFFFFEEECDCDCDDDDDD_Mismatch_0_Sense_+_Library_PoolT
GTAACTGTGTTTGCTTCCTTTAACGTTTTCTGTTGGTTTTATCTGGTGAGAGCTATGGAATGAAGTTGCAGCCATTTGTGCTGAGTTTCCTTCC
>Frequency_1_QualityScore_FFHHHHHJJGIJCGGGHIHGGJJJJIJJJJJJEHIIJJIJIJJJJJJJJJJIJHHHFDDDDBABDCBCD?CDDCDDCCDDDCDCCDEEDDDDAC_Mismatch_0_Sense_+_Library_PoolT
ATGAAATCGAGGTGGACGAGAAAAATCCTGGGAAGATCCATTTCAGAAGCATCGGCGGCCTCACAAGAACTTTCCCTGTTGAGTACTATGCCAG
>Frequency_1_QualityScore_FFHHGHHIJJJJIIJJGIJIJJJGJJJJJJJJHIIJJIJJJJJJJHIHIIJIIJIJIJJJJGHIJJIIIGHIHHHHHHHFBCDDFBCC_Mismatch_1_Sense_+_Library_PoolT
ATTTGTGCTGAGTTTCCTTCCAGATCTTTCTGTTATGTAATTTCTTGTTTGTGTCCTTTCTAATCTGAAATACTGATCTGTTTTTTCA
>Frequency_1_QualityScore_D?F?DFHEGI<EGGH@FH@HCGEGGEHCCEHGGEHBFHGIIGI@DFEGGIIIIIIGGECHGGAFGEEHIGGGIIGHECACCHEEEDEDCDC:AC_Mismatch_1_Sense_+_Library_PoolT
TGCTATGGAATGAAGTTGCAGCCATTTGTGCTGAGTTTCCTTCCAGATCTTTCTGTTATGTAATTTCTTGTTTGTGTCCTTTCTAATCTGAAAT
>Frequency_1_QualityScore_FFHHHFHJHIJGIIIJJEHHA@BBGCGDDAHIJEHIFGGGGHGIGIJHEHFFGHEE>DDGHB=AHHC@D@@DEACEDBDDDDDDB8ABDCCDD<_Mismatch_0_Sense_+_Library_PoolT
GGGAGTAGTAGTAGCGGCTTCATAATTCATTTTCTTCTGTTATCTTTCTGTAACTGTGTTTGCTTCCTTTAACGTTTTCTGTTGGTTTTATCTG
>Frequency_1_QualityScore_FFGHHGFIIIIIIEIIDHCHBGIIIIIGGIIIIEHIAFAEHFFFF<;A@CACCCCD>>A:AA>C(5:AA@CA@CD<8<9@9@?CC:CDDEEDDD_Mismatch_0_Sense_+_Library_PoolT
GAAAAATCCTGGGAAGATCCATTTCAGAAGCATCGGCGGCCTCACAAGAACTTTCCCTGTTGAGTACTATGCCAGAGGGGAGTAGTAGTAGCGG
>Frequency_1_QualityScore_FFHFHHFHIHEGHIGIIJJIJJIIIGHHIJIJJJJJIGJJJJHIGHHIJJJJJJJJIHHHAHFFFFFDEEDABDDDDDDEDDCCBDDDDDDDCD_Mismatch_0_Sense_+_Library_PoolT
CGGCTTCATAATTCATTTTCTTCTGTTATCTTTCTGTAACTGTGTTTGCTTCCTTTAACGTTTTCTGTTGGTTTTATCTGGTGAGAGCTATGGA
>Frequency_1_QualityScore_FFHFHHHJJJJJJJHIJJJJJJIIJJJJIJJJJJJJJJJJJJIJIIJJJJJJJJJJJJB=FHHHIJIJJEEEGIHHHHD_Mismatch_2_Sense_+_Library_PoolT
GAGTTTCCTTCCAGATCTTTCTGTTATGTAATTTCTTGTTTGTGTCCTTTCTAATCTGAAATACTGATCTGTTTTTCCA
>Frequency_1_QualityScore_FFHHHHHJJJHIJJIJJIIJJGHIJIJJJJJGHGGGJJJJIIIJIIJJIJIJJJJJJJJJJJJHIHHHFC@CDEFFFDEEDEEDEDDDDDCCCD_Mismatch_0_Sense_+_Library_PoolT
TCCTTTAACGTTTTCTGTTGGTTTTATCTGGTGAGAGCTATGGAATGAAGTTGCAGCCATTTGTGCTGAGTTTCCTTCCAGATCTTTCTGTTAT
>Frequency_1_QualityScore_FFHHHHHJJIJIIJIJJJGIJJJIJJJJJJJJIIJIJJHHFEFFFFBEEEEEEDDCDDDDCCDDDDDDDDC@CABDDB9@<CDDEECCDDDD<B_Mismatch_0_Sense_+_Library_PoolT
AAAATCCTGGGAAGATCCATTTCAGAAGCATCGGCGGCCTCACAAGAACTTTCCCTGTTGAGTACTATGCCAGAGGGGAGTAGTAGTAGCGGCT
>Frequency_1_QualityScore_FFHHHHHJJJGIJJJJJJJJJJIJJJIJJHIJJJJJJJJJJJIIJJJJJHIJJJJJJJJIIIJJJJIJJJIIIJFHHHHHHHFF?DFECCACEC_Mismatch_1_Sense_+_Library_PoolT
TTTTATCTGGTGAGAGCTATGGAATGAAGTTGCAGCCATTTGTGCTGAGTTTCCTTCCAGATCTTTCTGTTATGTAATGTCTTGTTTGTGTCCT
>Frequency_1_QualityScore_DFDHHBHHGJIIGJIJIIIIIJJJEHHIIJIIIHHGIIFIHICIIJIJHIIIDGIJIIGIIJJIHIJGDGEFHGHF>GHGHFHHHFDEEC_Mismatch_0_Sense_+_Library_PoolT
CATTTGTGCTGAGTTTCCTTCCAGATCTTTCTGTTATGTAATTTCTTGTTTGTGTCCTTTCTAATCTGAAATACTGATCTGTTTTTTCTA
>Frequency_1_QualityScore_FFHHHHHJJIJJJHJJJJJJJJJGIJJIJIJJJJJJJJJJJJHIJJJJJJJJIJ<CHIJJJJGGIIIGGGHGFFFFFFFDEDEDEEDFFEFCDD_Mismatch_0_Sense_+_Library_PoolT
CGTTTTCTGTTGGTTTTATCTGGTGAGAGCTATGGAATGAAGTTGCAGCCATTTGTGCTGAGTTTCCTTCCAGATCTTTCTGTTATGTAATTTC
>Frequency_1_QualityScore_FFHHHHHJJIJGIHHIJJJJJJJJJIJJJHIJJJJJHIJJGHJJJJJJJJHHIGHIJJIJIIIGGIIJIIHHHHHHFFFFFEEEEEECD@DDDD_Mismatch_0_Sense_+_Library_PoolT
TTCTGTAACTGTGTTTGCTTCCTTTAACGTTTTCTGTTGGTTTTATCTGGTGAGAGCTATGGAATGAAGTTGCAGCCATTTGTGCTGAGTTTCC
>Frequency_1_QualityScore_FFHHHHHIIJJJJJJJJJIJJJJJJJJJJJJJIIIIJJJJJJIJJGHIGHIJIJJJGGIIHD=FHHGIIGIIJIIHHGHHDCC_Mismatch_2_Sense_+_Library_PoolT
TGCTGAGTTTCCTTCCAGATCTTTCTGTTATGTAATGTCTTGTTTGTGTCCTTTCTAATCTGAAATACTGATCTGTTTTTTCA
>Frequency_1_QualityScore_FFHHGHHGJJJJJJJJGIFHIIGGGAFHGIJJJJJJJIIJJJJJGIIJJJGIJJJJJJJIIGIJGHHHHGGHHIGHIIGEEEEHHFFFDFFFC;_Mismatch_0_Sense_+_Library_PoolT
TGAAGTTGCAGCCATTTGTGCTGAGTTTCCTTCCAGATCTTTCTGTTATGTAATTTCTTGTTTGTGTCCTTTCTAATCTGAAATACTGATCTGT
>Frequency_1_QualityScore_FFHFHHHJJJIIJJIJJGHJIHIJJJJIJJJJHGGIGGIJJJIJGIIJIJJJJIIJIJJJJHEGHHHHHFFFFFFEEECEDCDDEDDDCCDDDD_Mismatch_0_Sense_+_Library_PoolC
CTGTGTTTGCTTCCTTTAACGTTTTCTGTTGGTTTTATCTGGTGAGAGCTATGGAATGAAGTTGCAGCCATTTGTGCTGAGTTTCCTTCCAGAT
>Frequency_1_QualityScore_FFHHHGHIJJJJJFHFGIJJAH?GHGIIIJJIJJGIIA=C@GDHACEHJIEHHEHH?E@DBEFFFDCCB;>CCDCCDCAACC@CACC5:>?3?C_Mismatch_0_Sense_+_Library_PoolC
TGAGTACTATGCCAGAGGGGAGTAGTAGTAGCGGCTTCATAATTCATTTTCTTCTGTTATCTTTCTGTAACTGTGTTTGCTTCCTTTAACGTTT
>Frequency_1_QualityScore_FFHHHHHJJJJJGIJJIJIJGHHHIIJIJIJ_Mismatch_0_Sense_+_Library_PoolC
TCTAATCTGAAATACTGATCTGTTTTTTCTA
>Frequency_1_QualityScore_FFHHHHHHGIIJJJJJJJJJJIJJJHIJJJJJJJJJJJJJIJJIJGIIJJJJJIJIJJIJIJIJJHHGIGHIJHGIGHHHAHFFFFEAEEEEEC_Mismatch_1_Sense_+_Library_PoolC
ATCTGGTGAGAGCTATGGAATGAAGTTGCAGCCATTTGTGCTGAGTTTCCTTCCAGATCTTTCTGTTATGTAATGTCTTGTTTGTGTCCTTTCT
>Frequency_1_QualityScore_FFHHHHGIJJJJJJIIJJJJJJJJGIHIGIHEHHHFFFFFFFADDDDBD?CDDDEEFEDDDBBD<:@@CCC>ACDED>>C@>A>>4:>4@C:>:_Mismatch_0_Sense_+_Library_PoolC
CGGCGGCCTCACAAGAACTTTCCCTGTTGAGTACTATGCCAGAGGGGAGTAGTAGTAGCGGCTTCATAATTCATTTTCTTCTGTTATCTTTCTG
>Frequency_1_QualityScore_FFGHFHGGEFGAIGI>?FHIEHGEGB\@;=F@CH@DH=>AEEBEDC;?3>66>ACD@@>ACCBA8;@><?>>(:4:>A@CCCC@CCCCC@BCBC_Mismatch_1_Sense_+_Library_PoolT
AAGATCCACTTCAGAAGCATCGGCGGCCTCACAAGAACTTTCCCTGTTGAGTTCTATGCCAGAGGGGAGTAGTAGTAGAAGAATTGCTGGCTTC
>Frequency_1_QualityScore_FFHHHHHJIJJJJJJJJJJJJJJIJJIJHIJJJJJJJHIHIIJJHI@EGEFHHHHGHHFFFFFECEEDDDDDEEDDEEDEDDFDDDDDDDCDDD_Mismatch_1_Sense_+_Library_PoolT
CGGCCTCACAAGAACTTTCCCTGTTGAGTTCTATGCCAGAGGGGAGTAGTAGTAGAAGAATTGCTGGCTTCATAATTTATCTTTCTGTTGTGTT
>Frequency_1_QualityScore_?BFFHHFGHEGEHCGHDFGGBDHIIAGFGIIG===CACEHE>D?@C>C@@CFA@CECC:;?<=?=@8>>>>>>CD:>>>C::::@_Mismatch_2_Sense_+_Library_PoolT
ATCCACTTCAGAAGCATCGGCGGCCTCACAAGAACTTTCCCTGTTGAGTTCTATGCCAGAGGGGAGTAGTAGTAGAAGAATTGCA
>Frequency_1_QualityScore_DFHHHHHJJIJJJJIJIIJIJIJJJIJJJJJJJJJJJJJJJIJIJJJJJJJFHIJJJIJJJJIJJHIHHEHCHFFFFFFDDDEECEEDBBDDD@_Mismatch_1_Sense_+_Library_PoolT
AGCCATTTGTGCTGAGTTTCCTTCCAGATCTTTCTGTTACGTAATTTCTTGTTTGTGTCCTTTCTAATCTGAAATACTGATCTGTTTTTTCTAA
>Frequency_1_QualityScore_FFHHHHHJJJIIJJJGIJJJJJJJJJIJIIIJJJJJIJJGIJHIIIIGIJJIHJJJHIHIGGIJIECFIFHIAEGIIJHHFFGHH?BDDBDBDD_Mismatch_1_Sense_+_Library_PoolC
CAGCCATTTGTGCTGAGTTTCCTTCCAGATCTTTCTGTTATGTAATGTCTTGTTTGTGTCCTTTCTAATCTGAAATACTGATCTGTTTTTTACA
