# Supplementary material for: Differential Gene Expression Reveals Candidate Genes for Drought Stress Response in Abies alba (Pinaceae)
Source: PLoS One. 2015 Apr 29;10(4):e0124564. doi: 10.1371/journal.pone.0124564 (PMC4414588; doi:10.1371/journal.pone.0124564)
Supplement: S2 File — (GZ) [file pone.0124564.s002.gz › comp5484_c0_seq1.fa]

>comp5484_c0_seq1 len=589 path=[1:0-368 370:369-385 387:386-588] : tr|A9NNC5|A9NNC5_PICSI Putative uncharacterized protein OS=Picea sitchensis PE=2 SV=1 e-value: 9e-15 blast score: 81.3
TGCTGTGCAGTCAGCTTGGAGAGTTGGAGGCGGAATCGGTTGAACAAGCGCAGGCTTACCATCAGGAGATCACCTCTCTTACACAGCGCCTCCAACACGTGAAACACCTCCTTTCTGCTGCCAACGAGGAGATCCAACGCCGTCTCTGAGTGCGTGTATGTGGAACAGTTTTTTATATTTCACTAATTCGTTATTTTCTCTAAACAAAACAAATGGGTTAAGGGATTTCTTGAGGAAACCATCCGCGAGGCGAGATGGGCTTGCAGCCAGAATTGGTGGGCGGGCTGTTAAGGAGGTGAGGTGTCCAGTAAAACGAAAAAGAAAATTACTGTAACTTTCTTTTATGCGTCACAGATTTCTCAGCAATGAGGGGGTGAGATCCCACTCGGAGTTTTGAGTTTGAAGCGAGTCGTCTGTATTCTGTAATTCATTATCTACTATATAAATTAATCTTGCTACTCCTTTTTTCTTTTTCTGTTCCAGTGTTATAGCGTCGTTGGCGTGCCGCCATCGCTACCGTTTCTAACCACGGGTTGTTCTCGTGGAAAATTCATTAAAAATAAATAACAAGTAATTTCTATATTTTGAA

>Frequency_1_QualityScore_FFHGHDH@FGHHDGIIIIEGCHIEHGEDFHIIIIIIIIIIIBFHIHIIIIIIGHIIGHIHIGHGD_Mismatch_2_Sense_+_Library_PoolT
AAGCGAGTCGTCTGTATTCTGTAATTCATTATCTACTATATAAATTAATCTTGTTACTCCTTTAT
>Frequency_1_QualityScore_FFHGHGHJJJIJJJIJJJJIGGIFGIJIJJJIJHIIJJJHHFHHFFFFFDDDDDBDDCDDDDDCDDDDDCDCDDDDDDDDDDDDDDDBDDBBAC_Mismatch_0_Sense_+_Library_PoolT
TGCTGTGCAGTCAGCTTGGAGAGTTGGAGGCGGAATCGGTTGAACAAGCGCAGGCTTACCATCAGGAGATCACCTCTCTTACACAGCGCCTCCA
>Frequency_1_QualityScore_FFHHHHHJJJJJJJJJJJJJJIIJJIJJJJJJJJJJJJJJIJIIIIJIIIJJJJJJJJJIIHDHHHFDB8?BDDDDDDDDDDD@D8ACDDBDCD_Mismatch_0_Sense_+_Library_PoolT
AGTAAAACGAAAAAGAAAATTACTGTAACTTTCTTTTATGCGTCACAGATTTCTCAGCAATGAGGGGGTGAGATCCCACTCGGAGTTTTGAGTT
>Frequency_1_QualityScore_FFHHHHFHIJJIJJJJJJJJJJJJJJIJJJIJJJJJJJJJJIIJJJJJJJIGJHJIHHHHHFFFFFFFEDEEECDDBBDBBBDCDDDDDDDDDD_Mismatch_0_Sense_+_Library_PoolT
GTGAGGTGTCCAGTAAAACGAAAAAGAAAATTACTGTAACTTTCTTTTATGCGTCACAGATTTCTCAGCAATGAGGGGGTGAGATCCCACTCGG
>Frequency_2_QualityScore_EEEFFEGIGFGGIIGIIIGIIGIIIIIIHHIIIIIGIGIIIIIIIGHI?GGIIIIEIIGGFIHHGGEC=5?ACCCCCCCCCCC=B<BCCCBBAC_Mismatch_0_Sense_+_Library_PoolC
AGTAAAACGAAAAAGAAAATTACTGTAACTTTCTTTTATGCGTCACAGATTTCTCAGCAATGAGGGGGTGAGATCCCACTCGGAGTTTTGAGTT
>Frequency_1_QualityScore_FFGHHHFHJJJJJJIIJJJJJJIJIJIIJJJJJJJJIJJJJJJJIJJJJJJJIIJIJJJGJHHHHHHHFFFFFDEEDDD?@BDDDDDDCDDDDD_Mismatch_0_Sense_+_Library_PoolC
GTGAGGTGTCCAGTAAAACGAAAAAGAAAATTACTGTAACTTTCTTTTATGCGTCACAGATTTCTCAGCAATGAGGGGGTGAGATCCCACTCGG
>Frequency_5_QualityScore_FFHHHHHJJJJJJJJJJJIJJJJJJIJJJJJJJJJJJJJJJJIJJJJJIJJIIIIHIIHGEAABDDDDDCDDDDDDAC=CCDDBDCDDDCDDDD_Mismatch_0_Sense_+_Library_PoolC
CGAAAAAGAAAATTACTGTAACTTTCTTTTATGCGTCACAGATTTCTCAGCAATGAGGGGGTGAGATCCCACTCGGAGTTTTGAGTTTGAAGCG
>Frequency_4_QualityScore_FFGHGEGIIIIGGIIIJFHIJGIIIGGGCECEEECCC=@ACC?A=@CDDCCDCCCBCC?CBCACDCDDCCCDEED@CED@ACACCDDCAACCCD_Mismatch_0_Sense_+_Library_PoolC
CTTGCAGCCAGAATTGGTGGGCGGGCTGTTAAGGAGGTGAGGTGTCCAGTAAAACGAAAAAGAAAATTACTGTAACTTTCTTTTATGCGTCACA
>Frequency_4_QualityScore_FFHHHHHJJJJJJIJJJJJDGGHIIIJJJJJJJJGICGIIIFFGGGGFEFFDCDCDDCDDDDEEEEEEEEEEEEDEEEEDDEDEDEDECDEEED_Mismatch_0_Sense_+_Library_PoolC
TTTCTCAGCAATGAGGGGGTGAGATCCCACTCGGAGTTTTGAGTTTGAAGCGAGTCGTCTGTATTCTGTAATTCATTATCTACTATATAAATTA
>Frequency_3_QualityScore_FFHHHHGHJFIHHIIHIIJGIIIIIIIGGGHIHFFFEDBCDDDCBCCDDDCDD7=?BC6?@BDCDCCCDBCCBCDDDDCCDBDDDDDDDDD<BD_Mismatch_0_Sense_+_Library_PoolC
CGCGAGGCGAGATGGGCTTGCAGCCAGAATTGGTGGGCGGGCTGTTAAGGAGGTGAGGTGTCCAGTAAAACGAAAAAGAAAATTACTGTAACTT
>Frequency_3_QualityScore_FDFFGGFIIJHHHIIIIHIEGIJIFHGGEEDDBGIIJFHHIJHHHGED=@CDDCC@CDDCDDDABB<@AC?BCADEEDEEEEBDDDCEEDDCDD_Mismatch_0_Sense_+_Library_PoolC
ATGCGTCACAGATTTCTCAGCAATGAGGGGGTGAGATCCCACTCGGAGTTTTGAGTTTGAAGCGAGTCGTCTGTATTCTGTAATTCATTATCTA
>Frequency_3_QualityScore_FFHHHHHJJJJJJJJJJJJJJJJJJJJJJIJJJJJJJJJJJJJJJJIJIJJJGIJJIIIHHIHFFGFGEEDCBBCCDDDDDDDDDDDCB<BCCD_Mismatch_0_Sense_+_Library_PoolC
GTCCAGTAAAACGAAAAAGAAAATTACTGTAACTTTCTTTTATGCGTCACAGATTTCTCAGCAATGAGGGGGTGAGATCCCACTCGGAGTTTTG
>Frequency_3_QualityScore_FFHHHHHIJJJJJJJJIHIJJJJJHIIJJJJJJJIIJJIIHIIJJJIIJJHHIJHJJIHF>>BDDDDDDDCDDCCBC:BCDDBCADDDDDDCAC_Mismatch_0_Sense_+_Library_PoolC
GAAAAAGAAAATTACTGTAACTTTCTTTTATGCGTCACAGATTTCTCAGCAATGAGGGGGTGAGATCCCACTCGGAGTTTTGAGTTTGAAGCGA
>Frequency_3_QualityScore_FFHHHHHJHIJJJJJJJJJJJJJIIJIIJJJJJJJJJJIIJJHGECDEEDDDDDDDDDDCDCBDDDDABCDDDDDDCDBCBDDDCCD5=ABD;@_Mismatch_0_Sense_+_Library_PoolC
CAAATGGGTTAAGGGATTTCTTGAGGAAACCATCCGCGAGGCGAGATGGGCTTGCAGCCAGAATTGGTGGGCGGGCTGTTAAGGAGGTGAGGTG
>Frequency_3_QualityScore_EEHGGHFFEIIIIHECDGHHIIHHIGHIIEH@DFCGFHFGFG@BDDC>A@BABCBCBDEEEEEED.8?CACDDCCDBCDCDCBDDDDCDDDCAB_Mismatch_0_Sense_+_Library_PoolC
CAGCAATGAGGGGGTGAGATCCCACTCGGAGTTTTGAGTTTGAAGCGAGTCGTCTGTATTCTGTAATTCATTATCTACTATATAAATTAATCTT
>Frequency_3_QualityScore_ECFGGGHIIJJJIIHIIHJHIGHIJIGAEHHIHIIIHIIIIGDG>CDFEFEDEEEEEECCCDADBAABCCDCDEEEEEDECEDDEEEDDDDEDE_Mismatch_0_Sense_+_Library_PoolC
GTCACAGATTTCTCAGCAATGAGGGGGTGAGATCCCACTCGGAGTTTTGAGTTTGAAGCGAGTCGTCTGTATTCTGTAATTCATTATCTACTAT
>Frequency_2_QualityScore_FFHHHHHJJJJJJJJJ1CEGDGGIIHIJJJJIIBGIIJGIHHIIGGGGEEEADDDDDDCCEEEEEEE8@?CCEEEEDDEDEDECDDEEEEDDED_Mismatch_2_Sense_+_Library_PoolC
CTCAGCAATGACGGGGTGAGATCCCACCCGGAGTTTTGAGTTTGAAGCGAGTCGTCTGTATTCTGTAATTCATTATCTACTATATAAATTAATC
>Frequency_2_QualityScore_EFGHHHGHIEEGHECGAGEHGI7?>@FAGAGEECEEIHC;BFGHAE?CCE@AADC=?:?ABCC?<ACAA>@?<3=A;?CC?BCAAABCCCE_Mismatch_0_Sense_+_Library_PoolC
AGATTTCTCAGCAATGAGGGGGTGAGATCCCACTCGGAGTTTTGAGTTTGAAGCGAGTCGTCTGTATTCTGTAATTCATTATCTACTATAT
>Frequency_2_QualityScore_FFGHHGGHHIIICEIFIIIFHHIHHGHIIIIIHGIIIIJIGHIGIJIJIIIJJJGIIIIIJJHCCE;>ABCCCCDCCCDDDDD=ACCAAA?CCC_Mismatch_2_Sense_+_Library_PoolC
TAAAACGAAAAAGAAAATTACTGTAACTTTCTTTTATGCGTCACAGATTTCTCAGCAATGACGGGGTGAGATCCCACCCGGAGTTTTGAGTTTG
>Frequency_2_QualityScore_FFHHHHHGIIJJJIIJJIIIIJIIJIJIJJJJIIJHIIGIJJJJIJIHGGFEEEDCDDACDDDEECCBCBDD;AB=ACCCCCDC?ACACCCCEE_Mismatch_0_Sense_+_Library_PoolC
CTTTTTTCTTTTTCTGTTCCAGTGTTATAGCGTCGTTGGCGTGCCGCCATCGCTACCGTTTCTAACCACGGGTTGTTCTCGTGGAAAATTCATT
>Frequency_2_QualityScore_FFHHHHHJJIJJJJJJJJJJIIHIGIIJJJGIIJJIEDCDDCCCEDDACD;ACCD@BBCDDDCDCDDDDCDDCDDDDDCDDDDDDEEDCEEDDD_Mismatch_0_Sense_+_Library_PoolC
GAGGCGAGATGGGCTTGCAGCCAGAATTGGTGGGCGGGCTGTTAAGGAGGTGAGGTGTCCAGTAAAACGAAAAAGAAAATTACTGTAACTTTCT
>Frequency_2_QualityScore_FFHHHGHIIJIGIIIJJIGIIIGIJIHIJJJIJJIGIIIJJIIIHECCDCCDDDDCCDDDDDCCAAACDDB?BDACDCCCCBCCBCC>A=;ACC_Mismatch_0_Sense_+_Library_PoolC
AAACAAATGGGTTAAGGGATTTCTTGAGGAAACCATCCGCGAGGCGAGATGGGCTTGCAGCCAGAATTGGTGGGCGGGCTGTTAAGGAGGTGAG
>Frequency_2_QualityScore_EEGGHHHIIJJJJJIIIIGIIIIGFEIIIIIJIHGFHIIIJIIIIGGHGEE>CEECACCEDCCCDCDDDBBBAACCCCEEDDEDCDEEEDEECE_Mismatch_0_Sense_+_Library_PoolC
TTTATGCGTCACAGATTTCTCAGCAATGAGGGGGTGAGATCCCACTCGGAGTTTTGAGTTTGAAGCGAGTCGTCTGTATTCTGTAATTCATTAT
>Frequency_2_QualityScore_FFHHHHHJJJIJJIJJJJJJJJJJJJJJIJJJJJHHHHGFFFEEEDEDCDCDDDBADDDDDDCCDACBDCCCDD:ACCC?ABCCDDCCCBCDDB_Mismatch_0_Sense_+_Library_PoolC
GGATTTCTTGAGGAAACCATCCGCGAGGCGAGATGGGCTTGCAGCCAGAATTGGTGGGCGGGCTGTTAAGGAGGTGAGGTGTCCAGTAAAACGA
>Frequency_2_QualityScore_EEFDEDDCC>GEEAAG8;<DCAECDBGFCEGEEFGGCEEFEEEECEAEDCEFE?EECECACCB@C<A?A;>A?ABBCCACC=?A=?AA;A>?@=_Mismatch_1_Sense_+_Library_PoolC
CGGGCTGTTAAGGAGGTGAGGTGTCCAGTAAAACGAAAAAGAAAATTACTGTAACTTTCTTTTATGCGTCACAGATTTCTCAGCAATGACGGGG
>Frequency_2_QualityScore_EFHGHGHJJJIIIJJJIIJIJIJJJIJCGHIIIIEIIIGGIIHCEBCCBDCCDEEEFEEEEDEEEDEEECCDEDECEDEEEEEEDDECDD;ACE_Mismatch_0_Sense_+_Library_PoolC
AATGAGGGGGTGAGATCCCACTCGGAGTTTTGAGTTTGAAGCGAGTCGTCTGTATTCTGTAATTCATTATCTACTATATAAATTAATCTTGCTA
>Frequency_2_QualityScore_EEHHCECGHGIGIIIIGEIIIIIHIIIIIIIIIIEFGHIIIIIIIIIIHIGHGGGGGGIIFHGGGGFFECEEEBCA?>>ABCCDDDDDDCCC@C_Mismatch_0_Sense_+_Library_PoolC
GAGGTGTCCAGTAAAACGAAAAAGAAAATTACTGTAACTTTCTTTTATGCGTCACAGATTTCTCAGCAATGAGGGGGTGAGATCCCACTCGGAG
>Frequency_2_QualityScore_FFAEFGHIHIJ=EAGIAEEGIIIGFGIEEIIIFIIIIDIIIIGHIECF99CECCCHIIIIJIHGGEADB@ACCEEECCCCCDCCD?A959;=BC_Mismatch_0_Sense_+_Library_PoolC
TGTTAAGGAGGTGAGGTGTCCAGTAAAACGAAAAAGAAAATTACTGTAACTTTCTTTTATGCGTCACAGATTTCTCAGCAATGAGGGGGTGAGA
>Frequency_2_QualityScore_FFHHHHGJJIIIIIJJGIIIIJJIIIIIIIIIJHIJGGGIJJIIHHHGGFFEDACCDDACACCCCCCCDDB?CDCCDDCDEEEEEDEDEEEDEE_Mismatch_0_Sense_+_Library_PoolC
CTTTTATGCGTCACAGATTTCTCAGCAATGAGGGGGTGAGATCCCACTCGGAGTTTTGAGTTTGAAGCGAGTCGTCTGTATTCTGTAATTCATT
>Frequency_2_QualityScore_FFFHHEGIIIIIIIIIIGIFIIIHHEIHIIIGIIIIIIIIEEIIBH?CCGC@=DDE=AC?ABCC@CB?A<ACDEEEEECCCACBDCCCCA;CCA_Mismatch_0_Sense_+_Library_PoolC
CACCTCCTTTCTGCTGCCAACGAGGAGATCCAACGCCGTCTCTGAGTGCGTGTATGTGGAACAGTTTTTTATATTTCACTAATTCGTTATTTTC
>Frequency_2_QualityScore_FFHHGGHJJIIJIIIIJIIIIIIIJIIJJJIGIGGIIGHGIIIHIHGGHGFFGFFFDDCCEEEEEDCCCCEEDDCDCDEEECDDEC_Mismatch_0_Sense_+_Library_PoolC
CTGCCAACGAGGAGATCCAACGCCGTCTCTGAGTGCGTGTATGTGGAACAGTTTTTTATATTTCACTAATTCGTTATTTTCTCTAA
>Frequency_2_QualityScore_FFHHHHHJJJJJIJIIJIJHIIIIJFHIJJJJHDDDBCCEDDCDD:@CCDCBDDDDDDDDDDDDDDDDDBDDDDCDDDDDCEEDEECDDDDDDD_Mismatch_0_Sense_+_Library_PoolC
GAGATGGGCTTGCAGCCAGAATTGGTGGGCGGGCTGTTAAGGAGGTGAGGTGTCCAGTAAAACGAAAAAGAAAATTACTGTAACTTTCTTTTAT
>Frequency_2_QualityScore_EEEHGGHHGFHDGIIIGEFEHGHIGIHHF?E07CE=EEFGDCHFHGHFADFECACADCCBC?BAAB<C?AACCCAACCCDCA?CDBBEDDC:?B_Mismatch_2_Sense_+_Library_PoolC
ATGCGTCACAGATTTCTCAGCAATGACGGGGTGAGATCCCACCCGGAGTTTTGAGTTTGAAGCGAGTCGTCTGTATTCTGTAATTCATTATCTA
>Frequency_2_QualityScore_FFHHHHHJIIIIJJIIIGIIJJJJJIHIIJIGGHHHFFCEDDDDDDCDDDCCCCDCCC:@CDD=ACCCDBCCCCCDDCCCBCDCDDDDDDDDCD_Mismatch_0_Sense_+_Library_PoolC
CCATCCGCGAGGCGAGATGGGCTTGCAGCCAGAATTGGTGGGCGGGCTGTTAAGGAGGTGAGGTGTCCAGTAAAACGAAAAAGAAAATTACTGT
>Frequency_2_QualityScore_EFGFHHCHIIIIHGHFIGGEADGEGAFCCDBDDEDD?CC7??AA3;@ACCAABACCCCCCCCC?@CCCAACAC?CEDAC?BCCCCCCC?A@@@C_Mismatch_0_Sense_+_Library_PoolC
GGCTTGCAGCCAGAATTGGTGGGCGGGCTGTTAAGGAGGTGAGGTGTCCAGTAAAACGAAAAAGAAAATTACTGTAACTTTCTTTTATGCGTCA
>Frequency_2_QualityScore_EEEHHEHGIIIIJIIJIGHIHGHIIIIDGEIGHFIEGIGIGIEHIIHIGFCIIIIIIAAACD?CCCDCDAACDDDDDDDDADDDDDBACDCDDD_Mismatch_0_Sense_+_Library_PoolC
TTATTTTCTCTAAACAAAACAAATGGGTTAAGGGATTTCTTGAGGAAACCATCCGCGAGGCGAGATGGGCTTGCAGCCAGAATTGGTGGGCGGG
>Frequency_2_QualityScore_FFHGHHHIJJJJJJIIJIIIIEIIIIJGIIJIJJEDDDBCCEDDBCD5@CCD?ACDDDDCDDDDDDACCBBCBDCDDDDDDDEEEDEEDDDDCD_Mismatch_0_Sense_+_Library_PoolC
GCGAGATGGGCTTGCAGCCAGAATTGGTGGGCGGGCTGTTAAGGAGGTGAGGTGTCCAGTAAAACGAAAAAGAAAATTACTGTAACTTTCTTTT
>Frequency_2_QualityScore_EEGHFHHIIIIIIIIIIJIIIGIIFIIJIGIJIIIJJJIJIIIIJIIIIIIIJJJIJIIIIIGGHFDA?CCCCDDDDDDDDD;@?CCCA8?:<?_Mismatch_0_Sense_+_Library_PoolC
GTAAAACGAAAAAGAAAATTACTGTAACTTTCTTTTATGCGTCACAGATTTCTCAGCAATGAGGGGGTGAGATCCCACTCGGAGTTTTGAGTTT
>Frequency_2_QualityScore_EEFHGHHJIJIJIJIIIIIHIGIHIIIIIIJJJIFIIIIIIJHGIIIIIIIFIIIIIIIGAD56@BDDDCBCC??AB@B8?CCCDDCDCDCCDD_Mismatch_2_Sense_+_Library_PoolC
ACGAAAAAGAAAATTACTGTAACTTTCTTTTATGCGTCACAGATTTCTCAGCAATGACGGGGTGAGATCCCACCCGGAGTTTTGAGTTTGAAGC
>Frequency_2_QualityScore_FFHHHHHJIJJJJJJJJJJJJJJJJJGHJJJJJIJJJJJDGHIIIIHHHHGFFFAC?CDDDDCCECDDDBCCDDBCCCDDDCDEEEEECD<BCE_Mismatch_0_Sense_+_Library_PoolC
TTTCTTTTATGCGTCACAGATTTCTCAGCAATGAGGGGGTGAGATCCCACTCGGAGTTTTGAGTTTGAAGCGAGTCGTCTGTATTCTGTAATTC
>Frequency_2_QualityScore_FFHHHHHJIJJJJJGIGHIIIIIIIJJIIIIIJJGIIIIIJIIIJJJJIJ;AEHIHHDGGGEFFFFFEEEEEEEEEDDDDDDEDDDDDDDDDDD_Mismatch_0_Sense_+_Library_PoolC
GAGATCCCACTCGGAGTTTTGAGTTTGAAGCGAGTCGTCTGTATTCTGTAATTCATTATCTACTATATAAATTAATCTTGCTACTCCTTTTTTC
>Frequency_2_QualityScore_EEHHGHGJIJJJIIJIIIJIIIJIGIGIIJIIIJJJIIIIIJJIIIGIIIIIJIIHIGIIIIIHEC?<AACCDCDDCDDCDBDACCDDCCBDCC_Mismatch_0_Sense_+_Library_PoolC
TAAAACGAAAAAGAAAATTACTGTAACTTTCTTTTATGCGTCACAGATTTCTCAGCAATGAGGGGGTGAGATCCCACTCGGAGTTTTGAGTTTG
>Frequency_2_QualityScore_FFHHEGHGEEFIGGHIIIIGGGGEEFEDEGGHFGEEEEEECC@@CCCC1;AACA@CBAC:@?CCCA=?9;AAB;ACCCCCC?5ACB@C_Mismatch_0_Sense_+_Library_PoolC
CTTGAGGAAACCATCCGCGAGGCGAGATGGGCTTGCAGCCAGAATTGGTGGGCGGGCTGTTAAGGAGGTGAGGTGTCCAGTAAAACGA
>Frequency_2_QualityScore_FFGHGHHIJJJIIIIHIJJJIJIJJJIIIIIIIIGIGIIJGHIJGGIIIJIIIJJHIJIHIGHGGGEEDABCDCDDDDDDDDDDDDCDDCDDDA_Mismatch_0_Sense_+_Library_PoolC
TTTCACTAATTCGTTATTTTCTCTAAACAAAACAAATGGGTTAAGGGATTTCTTGAGGAAACCATCCGCGAGGCGAGATGGGCTTGCAGCCAGA
>Frequency_2_QualityScore_EFHHHHHJJJJIIIIJJHIIJIIJIIIIIJJIIJJJI7AGIIIIIIIJJJHHFD>ADECDDBDDCCCDDCBCADDDDDDCEEEEEEEE6?ACCE_Mismatch_2_Sense_+_Library_PoolC
TCTTTTATGCGTCACAGATTTCTCAGCAATGACGGGGTGAGATCCCACCCGGAGTTTTGAGTTTGAAGCGAGTCGTCTGTATTCTGTAATTCAT
>Frequency_2_QualityScore_FFHGHHGJJJJJIJJIIIJIIHIIIJIJIJIIJJJJJJIIJIJIJGHIHIJJHIIIIIIIHGGEC@ACDDCCBCCDCDCABB9>BCDBDBDCDC_Mismatch_0_Sense_+_Library_PoolC
AAAACGAAAAAGAAAATTACTGTAACTTTCTTTTATGCGTCACAGATTTCTCAGCAATGAGGGGGTGAGATCCCACTCGGAGTTTTGAGTTTGA
>Frequency_2_QualityScore_FFHHHHHIJJIIIJJJJJJJJJJIJJJJIIIJJJFIIJJJJJJIIJIJIJIGIIGCEEEEDEEDDDDDDDB<ACCDDDCDDDDDDDCDDCDCCD_Mismatch_0_Sense_+_Library_PoolC
GAAAATTACTGTAACTTTCTTTTATGCGTCACAGATTTCTCAGCAATGAGGGGGTGAGATCCCACTCGGAGTTTTGAGTTTGAAGCGAGTCGTC
>Frequency_2_QualityScore_FEGHGGGJJIIBGGIIIIJJIIIJIJGIEGIJJGIHIIIGGGFEEEADCBCDCDEECEEEEEBCEECEEEEDDEDEDEDEDDEEEDDECCCCCD_Mismatch_0_Sense_+_Library_PoolC
CAATGAGGGGGTGAGATCCCACTCGGAGTTTTGAGTTTGAAGCGAGTCGTCTGTATTCTGTAATTCATTATCTACTATATAAATTAATCTTGCT
>Frequency_2_QualityScore_FEFHHHHJIJIJJJJJJJIIIJHIIJIIIGIIJJHIIIIIIJIGIICA@EGHFFFDECEDDBC:ACCDDACCCCCDCDDDC@CDBCDDCCEEDE_Mismatch_0_Sense_+_Library_PoolC
CTGTAACTTTCTTTTATGCGTCACAGATTTCTCAGCAATGAGGGGGTGAGATCCCACTCGGAGTTTTGAGTTTGAAGCGAGTCGTCTGTATTCT
>Frequency_2_QualityScore_DEHHHHHIJJJJIIJJJJIIJJIIJHIJHIJIJJGIIIAFIHIIIIHGHGGFFDD?CCCDCD@CCDCDDACCC?B@ACDDCCCEEEEEE=@BDC_Mismatch_0_Sense_+_Library_PoolC
TTCTTTTATGCGTCACAGATTTCTCAGCAATGAGGGGGTGAGATCCCACTCGGAGTTTTGAGTTTGAAGCGAGTCGTCTGTATTCTGTAATTCA
>Frequency_1_QualityScore_FDHDDFDGGGEHCGGGHI<<<?BBHGIIDHHHEGIIHDGGGGIIGIGGEGECGHE@AA=?>8=BBCA>AC@B@A@BBB8?CDDDBCDCCCDDDD_Mismatch_1_Sense_+_Library_PoolC
CGAAAAAGAAAATTACTGTAACTTTCTTTTATGCTTCACAGATTTCTCAGCAATGAGGGGGTGAGATCCCACTCGGAGTTTTGAGTTTGAAGCG
>Frequency_1_QualityScore_FFFHHHHJHJJJIJJHHIIIJJIIIJGH0?DG=CFHHIJJIIHGF;@CEEDDCDDDDDDDDBDBDDDDDDDCCDEEEDDDDEEDEEDEDDEDED_Mismatch_2_Sense_+_Library_PoolC
CGTCACAGATTTCTCAGCAATGACGGGGTGAGATCCCACCCGGAGTTTTGAGTTTGAAGCGAGTCGTCTGTATTCTGTAATTCATTATCTACTA
>Frequency_1_QualityScore_FFHHHHHJJJJJJJJJJJIIGJIJJJJJJGJJJJJJJJHIJJJIHJIIIIJJJJJJJHH?AEHG?BBCDBCECEDBDBDDDDDDCDDEEEEEDA_Mismatch_2_Sense_+_Library_PoolC
AACTTTCTTTTATGCGTCACAGATTTCTGAGCAATGAGTGGGTGAGATCCCACTCGGAGTTTTGAGTTTGAAGCGAGTCGTCTGTATTCTGTAA
>Frequency_1_QualityScore_FFHHHHHJJJJJJJJJJJJJJJJDGHIJJJIJJIJJJIGHCGHGHHFDEFFFFEEDDD@CDBDDDCDEEDDEEE3>CDDEEDEDDEDEDEDDCE_Mismatch_0_Sense_+_Library_PoolC
CAGATTTCTCAGCAATGAGGGGGTGAGATCCCACTCGGAGTTTTGAGTTTGAAGCGAGTCGTCTGTATTCTGTAATTCATTATCTACTATATAA
>Frequency_1_QualityScore_FFHHH?FGIJDGHIJJJJJJJJJJIIHHHFFFEEEEEEDDFEDDEEDDDDDDDDDDDDDDDDDDCDDDDCDDDDDDDDDDDDDBBBDDDDDDDD_Mismatch_0_Sense_+_Library_PoolC
GGAGGTGAGGTGTCCAGTAAAACGAAAAAGAAAATTACTGTAACTTTCTTTTATGCGTCACAGATTTCTCAGCAATGAGGGGGTGAGATCCCAC
>Frequency_1_QualityScore_FFG?FFHIJJIJJJJIJJJJJJIIJJJJJJJIJIIIJJJJJJJJJJJJJJHIIIIJIJJIJJHHGHHHFDEFFDCD?BBDDDDDDDBDDDD@@<_Mismatch_0_Sense_+_Library_PoolC
AGGTGTCCAGTAAAACGAAAAAGAAAATTACTGTAACTTTCTTTTATGCGTCACAGATTTCTCAGCAATGAGGGGGTGAGATCCCACTCGGAGT
>Frequency_1_QualityScore_DDBB3CD>@EEDCFDE,++<C<??EE6D709B<BDC?(?-\\.@)=)@=AC:;893;;.(6@3>?555>;<\9A>>>>>>(:>>:AA<A_Mismatch_0_Sense_+_Library_PoolC
AACACCTCCTTTCTGCTGCCAACGAGGAGATCCAACGCCGTCTCTGAGTGCGTGTATGTGGAACAGTTTTTTATATTTCACTAATTCGT
>Frequency_1_QualityScore_DDHHHHHIIJJJIJJIJJJJHIGJJIJIJIHIIGIJIIJJJIJJJIJEHIIIJIIHDCDEDDDDDCDDDBDBD<CDDDDDCDCDDDDDDDDBCD_Mismatch_0_Sense_+_Library_PoolC
AAGAAAATTACTGTAACTTTCTTTTATGCGTCACAGATTTCTCAGCAATGAGGGGGTGAGATCCCACTCGGAGTTTTGAGTTTGAAGCGAGTCG
>Frequency_1_QualityScore_FFHHHHHJIIIJIJJJIJJJIJIJEGIIIJHIIJJJHDDDDBDCDDCABB?ACDDCBCCDDDCDDCDDD>BDDDDBDDDDDDDDDDDEDEECCC_Mismatch_1_Sense_+_Library_PoolC
TAGGCGAGATGGGCTTGCAGCCAGAATTGGTGGGCGGGCTGTTAAGGAGGTGAGGTGTCCAGTAAAACGAAAAAGAAAATTACTGTAACTTTCT
>Frequency_1_QualityScore_FFHHHHHJIJJJJJHJEHIJJIIHIIIHJJJJHIFHHHHIIGIJIHHIHIIJGGHHHEHHHHFFFFFFEAEEEEEDDDDDDDDDDDC_Mismatch_1_Sense_+_Library_PoolC
GAGATCCCACTCGGAGTTTTGAGTTTGAAGCGAGTCGTCTGTATTCTGTAATTCATTATCTACTATATAAATTAATCTTGCTACTCA
>Frequency_1_QualityScore_FFHHHHHJJJHIJJJIIJJJJJIIIJJJJIIIJIJIIJIJDIGIHJJHGFFDDEDDDDBDDBDDDDCCDACBDDDBBDDDDEDD@BDDDDDDCD_Mismatch_0_Sense_+_Library_PoolC
CTCCTTTTTTCTTTTTCTGTTCCAGTGTTATAGCGTCGTTGGCGTGCCGCCATCGCTACCGTTTCTAACCACGGGTTGTTCTCGTGGAAAATTC
>Frequency_1_QualityScore_FFGGDFDGHHIGHIJGFGII@E?EACEFBDD5?ACE5?CCDDDCDDCDDDDBD@DD?ACCCDDCDDDCDCADCA>@CCDDCCD?BDDDCCDDDD_Mismatch_0_Sense_+_Library_PoolC
GCCAGAATTGGTGGGCGGGCTGTTAAGGAGGTGAGGTGTCCAGTAAAACGAAAAAGAAAATTACTGTAACTTTCTTTTATGCGTCACAGATTTC
>Frequency_1_QualityScore_FFHHHHHJ2@CGCGFGIDHIIJJGI?FIJIJJGIIIIJJIJHHEFFEDDDEFEEEEEEEEEEEDEFEEDDEDEDEDEEEEEEDDEDDDDDDEDD_Mismatch_2_Sense_+_Library_PoolC
TGACGGGGTGAGATCCCACCCGGAGTTTTGAGTTTGAAGCGAGTCGTCTGTATTCTGTAATTCATTATCTACTATATAAATTAATCTTGCTACT
>Frequency_1_QualityScore_FFHHHHHJJJJJJJGIJJJJJIJJIJGIJJJJIJ7<FHFHIJIJJJJHHDD=CCEDBDCEDDDDDDDDDDCDDDDDDEEEEEEEE>CDEDEEEE_Mismatch_2_Sense_+_Library_PoolC
TTTATGCGTCACAGATTTCTCAGCAATGACGGGGTGAGATCCCACCCGGAGTTTTGAGTTTGAAGCGAGTCGTCTGTATTCTGTAATTCATTAT
>Frequency_1_QualityScore_FFGHGHHJJIIIFIGGGEGJJJJJ8FGHBFHGHF?CHEFFFDEEDED@?CCD@A?<;?BBBDDDBDDCCCCBD8ACDDCDDDDCCCDCDDCD9@_Mismatch_0_Sense_+_Library_PoolC
GATTTCTTGAGGAAACCATCCGCGAGGCGAGATGGGCTTGCAGCCAGAATTGGTGGGCGGGCTGTTAAGGAGGTGAGGTGTCCAGTAAAACGAA
>Frequency_1_QualityScore_FFHHHHHJJIJJJJJJDHFHIJJHIIIIIIJJIJJJHIJIJJIJIIJIJJJI=BGHGIHHHHHHHFFFFDEEEEEEDEEDDDDDEDDDDDDDDD_Mismatch_0_Sense_+_Library_PoolC
GTGAGATCCCACTCGGAGTTTTGAGTTTGAAGCGAGTCGTCTGTATTCTGTAATTCATTATCTACTATATAAATTAATCTTGCTACTCCTTTTT
>Frequency_1_QualityScore_ABFDHHF@GHGIIEGIGIEHHIII<DGHDHDFEIGIIGGHIIGIIIIIGIIIHAGCHFHHHHDDEBCEE?/38,8<BCCCCCCBBBBB@B<?@A_Mismatch_2_Sense_+_Library_PoolC
TGTCCAGTAAAACGAAAAAGAAAATTACTGTAACTTTCTTTTATGCGTCACAGATTTCTCAGCAATGACGGGGTGAGATCCCACCCGGAGTTTT
>Frequency_1_QualityScore_FFGFHFHJJJJIHJJGGIIABFCHHCHJHHCFHGGHGIGIIIGII_Mismatch_1_Sense_+_Library_PoolC
ATTATCTACTATATAAATTAATCTTGCTACTCCTTTTTTCTTTTA
>Frequency_1_QualityScore_FFGHF<DEHIHIIIIIIBHIIIIIIIIFGGIIIIIIIIGHF?BCACDEDDDDDDCDDDDDDDDEDDDDDCDDEECDDDDDDCDDECEEEEEDEC_Mismatch_1_Sense_+_Library_PoolC
GTCGTTGGCGTGCCGCCATCGCTACCGTTTCTAACCACGGGTTGTTCTCGTGGAAAATTCATTAAAAATAAATAACAATTAATTTCTATATTTT
>Frequency_1_QualityScore_DBBDHHGHGEHGIGCHC?E+2?CFE@FEDFFEHEE@DGA?F;FIIIII@@E;CACE;?BDACEAE@CCA@5A3<<@@2;B@?@(>@C?>B9@<<_Mismatch_0_Sense_+_Library_PoolC
AGGCTTACCATCAGGAGATCACCTCTCTTACACAGCGCCTCCAACACGTGAAACACCTCCTTTCTGCTGCCAACGAGGAGATCCAACGCCGTCT
>Frequency_1_QualityScore_FFG<DBHIEGHIEEEFHGIGEGBHIIHBEGHGJGIJIIFIBGIJJFIIJJGIIJJIIJH@EAHFDFDEB@CC@@ACDCB8?BBDBCDCA9@?BC_Mismatch_1_Sense_+_Library_PoolC
AGGTGAGGTTTCCAGTAAAACGAAAAAGAAAATTACTGTAACTTTCTTTTATGCGTCACAGATTTCTCAGCAATGAGGGGGTGAGATCCCACTC
>Frequency_1_QualityScore_FFHHHHHGHFHIJIGIHIIJIJJJJJJFHIIJJJIJJJJJJJH.>CHHIJ)?EHHHHFFFFBEFEEDEECEEDDDEDDCDDDDDDDDD_Mismatch_1_Sense_+_Library_PoolC
CACTCGGAGTTTTGAGTTTGAAGCGAGTCGTCTGTATTCTGTAATTCATTATCTACTATATAAATTAATCTTGCTACTCCTTTTTTCA
>Frequency_1_QualityScore_FFHHHHHHIIIGIJJIFIJIIHGHHFFFFFDCEEEDDDDDDDDDDDDDDDCDDDDDDDDDDDCDDDDBDDDDDDBDDDDDDDDDDDDCDDCCBD_Mismatch_0_Sense_+_Library_PoolC
GAATCGGTTGAACAAGCGCAGGCTTACCATCAGGAGATCACCTCTCTTACACAGCGCCTCCAACACGTGAAACACCTCCTTTCTGCTGCCAACG
>Frequency_1_QualityScore_FFHHHHHJJJJJJIJJJJIJJJJJJJJJIJJJJJIHHHHFFFFDDEEEDDDDDDDDDCDDDDDDDDDDA@CDDDDDD<ACDDAB>CDDDCD_Mismatch_0_Sense_+_Library_PoolC
AAGGGATTTCTTGAGGAAACCATCCGCGAGGCGAGATGGGCTTGCAGCCAGAATTGGTGGGCGGGCTGTTAAGGAGGTGAGGTGTCCAGTA
>Frequency_1_QualityScore_FFHHHHHJJJJJJJJJJJJJJIJJJJJIJJJJJJJIJDGIJJIJIIBHGHIGIJIJJJJIIHGFGHFFDDB?BBDDDDDDDBDDD>D8CCCDBD_Mismatch_0_Sense_+_Library_PoolC
CCAGTAAAACGAAAAAGAAAATTACTGTAACTTTCTTTTATGCGTCACAGATTTCTCAGCAATGAGGGGGTGAGATCCCACTCGGAGTTTTGAG
>Frequency_1_QualityScore_@:0ADF?G@CCGIC<F<CA+AEFBG?B99CG<F@@GB:?BGEF49BDFGGIG@F38CBFGGI=@EEFFFB_Mismatch_2_Sense_+_Library_PoolC
GAGTCGTCTGTATTCTGTATTTCATTATCTACTATATAAATTAATCTTGCTACTCCTTTTTTCTTTTTCA
>Frequency_1_QualityScore_FFHHHHHJJJIJJJJJJJJIIJJJJGIIJJJHHHFFDDDDDDBDCDDDCDD<ACDD?BCDDDDDDDDDDDDDDDDDDDDDDDDDDDEEEDEEDD_Mismatch_0_Sense_+_Library_PoolC
CGAGGCGAGATGGGCTTGCAGCCAGAATTGGTGGGCGGGCTGTTAAGGAGGTGAGGTGTCCAGTAAAACGAAAAAGAAAATTACTGTAACTTTC
>Frequency_1_QualityScore_FFHHHHFHGHGIIJJ?EBGHCGHHIIJJJJJJJJJJJIIJIJJIJJIJJIHGHEFFHHFFFFFFFEDDB?BDDDDDDDEDEDDDDDDDDDBDD<_Mismatch_0_Sense_+_Library_PoolC
GGGCTGTTAAGGAGGTGAGGTGTCCAGTAAAACGAAAAAGAAAATTACTGTAACTTTCTTTTATGCGTCACAGATTTCTCAGCAATGAGGGGGT
>Frequency_1_QualityScore_FFHHHHHJIJJJJJ<CEHIJJJJJJJJJJGICHIJJHIGHIIEHHHFFFCEDDBDDCCDDEEEEF@DDECDFDDDDEDEDEDEEEEEEDCEDDD_Mismatch_2_Sense_+_Library_PoolC
CAGCAATGACGGGGTGAGATCCCACCCGGAGTTTTGAGTTTGAAGCGAGTCGTCTGTATTCTGTAATTCATTATCTACTATATAAATTAATCTT
>Frequency_1_QualityScore_DDDFDD?FGG>EE<C@DBFHHICEHHGHHIIGGACB?GDHII@HHIE?_Mismatch_1_Sense_+_Library_PoolC
TTCATTATCTACTATATAAATTAATCTTGCTACTCCTTTTTTCTTTTA
>Frequency_1_QualityScore_BEGHGGHE@GIFHIIADFHC?AE@@FHIGIIGGIIGGIIE5=@GEEE?@CFBC@ACCB9AB?BCB@ADC@CDD@+:>@DDDACCC>CD:@AA>C_Mismatch_1_Sense_+_Library_PoolC
CAGATTTCTCAGCAATGAGGGGGTGAGATCCCACTCGGAGTTTTGAGTTTGAAGCGAGTCGTCTGTATTCTGTAGTTCATTATCTACTATATAA
>Frequency_1_QualityScore_FFHHHHHJJJIIJAFHIJCFIIJJJHIJJJJJIJJJIJJJJJJJJJJJIJJJJJJJJJJJHHHGGDFDCEEEEDDDEDEDDDCDDCDD@BB>><_Mismatch_0_Sense_+_Library_PoolC
GCTGTTAAGGAGGTGAGGTGTCCAGTAAAACGAAAAAGAAAATTACTGTAACTTTCTTTTATGCGTCACAGATTTCTCAGCAATGAGGGGGTGA
>Frequency_1_QualityScore_FDHHHHHJJJJJJJJJIJI+?GFHHIIJEGHJJJJDIJJIJJJEHJIJJJJJJJJJJHDDDDDDDDDDDDBDDDDDDDDDDACDCCDA@DDDDD_Mismatch_0_Sense_+_Library_PoolC
GTTATTTTCTCTAAACAAAACAAATGGGTTAAGGGATTTCTTGAGGAAACCATCCGCGAGGCGAGATGGGCTTGCAGCCAGAATTGGTGGGCGG
>Frequency_1_QualityScore_BB<<0AA>BFHGHGIIGCHB<701?DDAA7FGBD<F<DHGIIIGGCHGGGCHIIEGGDGGGIICAEH@>=;C_Mismatch_0_Sense_+_Library_PoolC
CGGAGTTTTGAGTTTGAAGCGAGTCGTCTGTATTCTGTAATTCATTATCTACTATATAAATTAATCTTGCTA
>Frequency_1_QualityScore_FFHHHHHJJJJJIJIIJJJJJJJJJJJJJJJIJJJJJ>HIJJIJJJJIGIIIIJJIJFDBEEEDDDDDBABD?B<CCDDDDCEDDDCDDDDDDD_Mismatch_0_Sense_+_Library_PoolC
AAAGAAAATTACTGTAACTTTCTTTTATGCGTCACAGATTTCTCAGCAATGAGGGGGTGAGATCCCACTCGGAGTTTTGAGTTTGAAGCGAGTC
>Frequency_1_QualityScore_FEHHHHHDHIJJJJIJJJJJJJHJJIJIIJJJJJJJJGIJJHHFFCCEDDDDDDDDDDBB<?CDDDCDDDDDDBDDD<ACDDDCBD<AABD?AC_Mismatch_0_Sense_+_Library_PoolC
AAATGGGTTAAGGGATTTCTTGAGGAAACCATCCGCGAGGCGAGATGGGCTTGCAGCCAGAATTGGTGGGCGGGCTGTTAAGGAGGTGAGGTGT
>Frequency_1_QualityScore_FFHDHHHIGHIJJJJJJJJJJJJJIJJJJJJJJJJJJIIJJJIJJJIJJJIJIIJJHEFEFDFFFEEEDCCEDCDCCCDDD5<BBCDDDDCBDD_Mismatch_0_Sense_+_Library_PoolC
AGGTGAGGTGTCCAGTAAAACGAAAAAGAAAATTACTGTAACTTTCTTTTATGCGTCACAGATTTCTCAGCAATGAGGGGGTGAGATCCCACTC
>Frequency_1_QualityScore_FFHHHFDGGIIFIICACFGGG@FHEIIGG*:BDDGGBF?F?GGFHFCGDFGHIIHGIGIIJ;=C>GEHHDA<DEDFCEEA_Mismatch_2_Sense_+_Library_PoolC
AGTTTGAAGCGAGTCGTCTGTATTCTGTAATTCATTATCTACTATATAAATTAATCTTGCTACTCCTTTTTTCTTTTCCA
>Frequency_1_QualityScore_FFHHHHHIIIJEHICGGHIFHIJJJJIIJJJJIIIIJJJIIIIJJJJIJJJFHHHHHHFFFFFFEDDDB?CC>CDDDEDCCDA?CDCCDDBD59_Mismatch_1_Sense_+_Library_PoolC
GGCTGTTAAGGAGGTGAGGTGTCCAGTAAAACGAAAAAGAAAATTACTGTAACTTTCTTTTATGCGTCACAGATTTCTCAGCAATGACGGGGTG
>Frequency_1_QualityScore_DFHHHHHJIJIJJIIJIEEH@HIEE:@GHIJFIJGGHGEEBH;?CFGFFFDDFEDDE@BBBCB???<:;>CDE@@C>CDDCDDDEACEDEDEDE_Mismatch_0_Sense_+_Library_PoolC
CACAGATTTCTCAGCAATGAGGGGGTGAGATCCCACTCGGAGTTTTGAGTTTGAAGCGAGTCGTCTGTATTCTGTAATTCATTATCTACTATAT
>Frequency_1_QualityScore_=BFHHHHEEFHEHGIGGJJIIHJGEI1:CBFIJIG;FGEHECGGIFHIHIIEHGIJIHFDDDDB?@CDDDB<BDDCDDDACCDC@>@BD?B<B@_Mismatch_0_Sense_+_Library_PoolC
TATTTTCTCTAAACAAAACAAATGGGTTAAGGGATTTCTTGAGGAAACCATCCGCGAGGCGAGATGGGCTTGCAGCCAGAATTGGTGGGCGGGC
>Frequency_1_QualityScore_FFFHHHHJJIJJJJJJJJIJHIJHIIJHJJJJJJJJ0?FIIJJGIJJIJJJIIIIJJJJJJJJJJJJHHHHHHFFFFFDDDDDDDDD_Mismatch_1_Sense_+_Library_PoolC
AGTTTTGAGTTTGAAGCGAGTCGTCTGTATTCTGTAATTCATTATCTACTATATAAATTAATCTTGCTACTCCTTTTTTCTTTTTCA
>Frequency_1_QualityScore_FFHGHGHJJIJJGIJIGHJHIIIGIIJJJGIHHHEHHFFFFDD;@BDDDEDDBDBBDDDDDDDEEEDDDCBCDDEEDDDDDCDDEEEDEEEEEE_Mismatch_0_Sense_+_Library_PoolC
GCGTCGTTGGCGTGCCGCCATCGCTACCGTTTCTAACCACGGGTTGTTCTCGTGGAAAATTCATTAAAAATAAATAACAAGTAATTTCTATATT
>Frequency_1_QualityScore_FFHHHHHJJJJJFJJIJJJIJJJIJJJJJJJJJJJJJJJJJJIJIJJJJJJJJ_Mismatch_2_Sense_+_Library_PoolC
CTGTATTCTGTAATTCATTATCTACTATATAAATTAATCTTGTTACTCCTTTA
>Frequency_1_QualityScore_FFHHHHHIJJJJJJJJJJJ):DGGHIIJJJJJJJIGCFHJJJIEHHHHHHFFFDAC@=BDDCDDDEDEDDEDDEDEEEEDDEDEDEDEEEECDD_Mismatch_2_Sense_+_Library_PoolC
TTTCTCAGCAATGACGGGGTGAGATCCCACCCGGAGTTTTGAGTTTGAAGCGAGTCGTCTGTATTCTGTAATTCATTATCTACTATATAAATTA
>Frequency_1_QualityScore_FFHHHDHJJJJJJJJJJJJJJJJJJJJJJJJJJJJJJJJHIIIJJJIJJIJJGIGIIHHFFFDDDDDDDBDDDDD?BDDDDDDDDDDDD5?@>D_Mismatch_0_Sense_+_Library_PoolC
AATTAATCTTGCTACTCCTTTTTTCTTTTTCTGTTCCAGTGTTATAGCGTCGTTGGCGTGCCGCCATCGCTACCGTTTCTAACCACGGGTTGTT
>Frequency_1_QualityScore_FFBFDHHJIJIIGHEGHGIIHDHIJIGIIHIJJIJIJDGIIJHHHIJIIIIIJIGIJ4:?BDCEFCEEC>BD@B8?@C@??CDCC@ACCBBB@C_Mismatch_2_Sense_+_Library_PoolC
AAAGAAAATTACTGTAACTTTCTTTTATGCGTCACAGATTTCTCAGCAATGACGGGGTGAGATCCCACCCGGAGTTTTGAGTTTGAAGCGAGTC
>Frequency_1_QualityScore_FFGHFHFIJJGHIHHEBFHIGGGDEEGJECGIIIGDFFHGEIIIJJGHEFDBB=BCABDDDDBDDCBBBAACCCCCDDDDB>BBB@8@:>>@A?_Mismatch_0_Sense_+_Library_PoolC
AAACAAAACAAATGGGTTAAGGGATTTCTTGAGGAAACCATCCGCGAGGCGAGATGGGCTTGCAGCCAGAATTGGTGGGCGGGCTGTTAAGGAG
>Frequency_1_QualityScore_DDFBFFHHGIIIIIIHII<FG@G<DGDFHIHHGGCE*?FGHIIAHIECGEEGCGGG_Mismatch_1_Sense_+_Library_PoolC
AAGCGAGTCGTCTGTATTCTGTAATTCATTATCTACTATATAAATTAATCTTGCCA
>Frequency_1_QualityScore_D:A@?CCBEAGGIICHGGABCDDFFHCFHGGIIGGIIIIE@AGCC88BC=F@FEC=CCEEA>?>3@DECAACCCBCCBBCCB?B@B_Mismatch_0_Sense_+_Library_PoolC
GAACAGTTTTTTATATTTCACTAATTCGTTATTTTCTCTAAACAAAACAAATGGGTTAAGGGATTTCTTGAGGAAACCATCCGCGA
>Frequency_1_QualityScore_FFHHHHHJIJJJJJJJJJJJJJJJGHJIHHIJJJJHIJJJJJJJJIJJJJIJJJIFIJJJJJHHHDFFECBDDDDDDDDDDDDDDDBD??>CDD_Mismatch_1_Sense_+_Library_PoolC
CTAATTCGTTATTTTCTCTAAACAAAACAAATGGGTTAAGGGATTTCTTGAGGAAACCATCCGCTAGGCGAGATGGGCTTGCAGCCAGAATTGG
>Frequency_1_QualityScore_FDHHGHHGJJCGHIJFHHIJJJHIJIJJJJJJJJJHJGJJJJJJJIJJJJJJIJJJJJJJIHHHFFFFECEEEEEECDDDDCDCDDDDBBDDDD_Mismatch_0_Sense_+_Library_PoolC
GTTAAGGAGGTGAGGTGTCCAGTAAAACGAAAAAGAAAATTACTGTAACTTTCTTTTATGCGTCACAGATTTCTCAGCAATGAGGGGGTGAGAT
>Frequency_1_QualityScore_FFHHHHHJJIJJJJJJJJHJJJJJJIJGIIIJJGHGHIIJJJJIJJGIIJJHHHFFFDDDDDDDDDBDDDDDDDEEDDDDDDD5@B@@CDDDBD_Mismatch_0_Sense_+_Library_PoolC
TCTTGCTACTCCTTTTTTCTTTTTCTGTTCCAGTGTTATAGCGTCGTTGGCGTGCCGCCATCGCTACCGTTTCTAACCACGGGTTGTTCTCGTG
>Frequency_1_QualityScore_D>:CDD8A<:<2<FDA>?E:@?8CE?D39?::DD:@A:;7;(61A7:A?3;@;6@(.5>>??????AEA<<???AA<AA:AABAAAAA?AA_Mismatch_0_Sense_+_Library_PoolC
TTCTGTTCCAGTGTTATAGCGTCGTTGGCGTGCCGCCATCGCTACCGTTTCTAACCACGGGTTGTTCTCGTGGAAAATTCATTAAAAATAA
>Frequency_1_QualityScore_FFHGFHHJJIJII3AFHIIJCHFHGIIJJIIGIIHIIIJJJIJIJFHHGIIJIJJIIE_Mismatch_1_Sense_+_Library_PoolC
TCTGTATTCTGTAATTCATTATCTACTATATAAATTAATCTTGCTACTCCTTTTTTCA
>Frequency_1_QualityScore_FFHFHHHIIIIIJJII3AFJGJJBHHHHJJGGIIIIJIICHHIJJJJJFHHHJJJJJJJJIJ_Mismatch_1_Sense_+_Library_PoolC
TCGTCTGTATTCTGTAATTCATTATCTACTATATAAATTAATCTTGCTACTCCTTTTTTCTA
>Frequency_1_QualityScore_FFHHAFHJJGEFHHIFHIGHJGIGGIIIJJJJJIDGGIIJJGIIIHIJJEIIGF_Mismatch_2_Sense_+_Library_PoolC
CGAGTCGTCTGTATTCTGTAATTCATTATCTACTATATAAATTAATCTTGCTGA
>Frequency_1_QualityScore_FFFHHHHJIJIJJJJJJJJJJJJIIJJJIJIJJJJJJIHHFEFFFEDDDDDDD?BDCDCCC:<B;?@BBBBDDDD@>CCBD8A>?<3<@CDCD>_Mismatch_0_Sense_+_Library_PoolC
GGTTAAGGGATTTCTTGAGGAAACCATCCGCGAGGCGAGATGGGCTTGCAGCCAGAATTGGTGGGCGGGCTGTTAAGGAGGTGAGGTGTCCAGT
>Frequency_1_QualityScore_FFGHGDHHFHFGHICGHIDFHIEBHHEDFFFDDDACAB@(8;;ACCCDDDDCDD7;BBB<A9?>@@CAAC@ACDACCCACDCCDCBBDBDDD>A_Mismatch_1_Sense_+_Library_PoolC
GCAGCCAGAATTGGTGGGCGGGCTGTTAAGGAGGTGAGGGGTCCAGTAAAACGAAAAAGAAAATTACTGTAACTTTCTTTTATGCGTCACAGAT
>Frequency_1_QualityScore_FFGHGHHIJJIJJJJJJJJGIDHIAHIJJJJJJJJJIIIJJJHHFFFFFDDDDDDBCACDDCDDDDDDDDDDDDBCCBD?>B>@ACCCCCCBDB_Mismatch_0_Sense_+_Library_PoolC
GCGCAGGCTTACCATCAGGAGATCACCTCTCTTACACAGCGCCTCCAACACGTGAAACACCTCCTTTCTGCTGCCAACGAGGAGATCCAACGCC
>Frequency_1_QualityScore_FFHHHHHJJIIHEIIJJAFGIGGIJJHHEFDEFFFEE@CEDD>ACDDDDDDDDDDDDDD7ABBDDDDDCCDDEECDDDDDDDDDDDDCDDDDDD_Mismatch_1_Sense_+_Library_PoolC
CTTGCAGCCAGAATTGGTGGGCGGGCTGTTAATGAGGTGAGGTGTCCAGTAAAACGAAAAAGAAAATTACTGTAACTTTCTTTTATGCGTCACA
>Frequency_1_QualityScore_FFHHHHHJIIIIIJJFHIIIIIIIIJJJJJJJJIJJJJJIIJIJJHIIHD<@B@CCDACDDD@>CDBBBD:ACD>?BDDDDD@@B8>>CCD><>_Mismatch_0_Sense_+_Library_PoolC
AACAAAACAAATGGGTTAAGGGATTTCTTGAGGAAACCATCCGCGAGGCGAGATGGGCTTGCAGCCAGAATTGGTGGGCGGGCTGTTAAGGAGG
>Frequency_1_QualityScore_FFHHHHHJJJJJJJJJJJJJJ)??FFHIJJJJJJJJAH;DHIJIHHHHHFFFFDDDDDDDDDDCFEEEFDED;BDEDEEDEDDDDECECDCDEE_Mismatch_2_Sense_+_Library_PoolC
GATTTCTCAGCAATGACGGGGTGAGATCCCACCCGGAGTTTTGAGTTTGAAGCGAGTCGTCTGTATTCTGTAATTCATTATCTACTATATAAAT
>Frequency_1_QualityScore_FFHHHGHJFIIJJJJJJJJJIIIIJGIJJJJJJJHHHDFFFFEEEECDDCDDDDDDDDDDDCCCDDCDD@?CDDCDCCDDDDDDDDDDD_Mismatch_0_Sense_+_Library_PoolC
TCTTGAGGAAACCATCCGCGAGGCGAGATGGGCTTGCAGCCAGAATTGGTGGGCGGGCTGTTAAGGAGGTGAGGTGTCCAGTAAAACGA
>Frequency_1_QualityScore_FFHHHHHJJIJEIIJJI2CGHHGIIJJJJJJJGHGIJIJCGCGIJEHG??BF<CBDDDDCDDEFEEDD55;CCDDDDDCCDDCDCD>DDDEDDE_Mismatch_2_Sense_+_Library_PoolC
TCTCAGCAATGACGGGGTGAGATCCCACCCGGAGTTTTGAGTTTGAAGCGAGTCGTCTGTATTCTGTAATTCATTATCTACTATATAAATTAAT
>Frequency_1_QualityScore_FFHHHFHFHIJJJJIIJJJJJJJIJFHIHJJJHJJJJJJIJ9BFHHIJFHIGHJJJIIIHIJJHHHHHHEFFFFFFEEEEEEDDDDE_Mismatch_2_Sense_+_Library_PoolC
CTCGGAGTTTTGAGTTTGAAGCGAGTCGTCTGTATTCTGTAATTCATTATCTACTATATAAATTAATCTTGCTACTCCTTTTTTCCA
>Frequency_1_QualityScore_FFHHHHHJJJJJIJJJJJJJJJJJJIJJJJJJJJJJJJJJJJJJJIIJJJJJJJJIIJJJJJJHFFFFFDEEEEEEEEDCDCDDDDCCDDDDBD_Mismatch_0_Sense_+_Library_PoolC
GCGAGTCGTCTGTATTCTGTAATTCATTATCTACTATATAAATTAATCTTGCTACTCCTTTTTTCTTTTTCTGTTCCAGTGTTATAGCGTCGTT
>Frequency_1_QualityScore_FFHHHHGIGIHHJGIIIHIIJJJGGIIJ@GEGGGFDHIJJIIHIGHJJJIJJIJIIJIIIGGHFHGFFFDEFFFEDDEEEDD_Mismatch_1_Sense_+_Library_PoolC
CCACTCGGAGTTTTGAGTTTGAAGCGAGTCGTCTGTATTCTGTAATTCATTATCTACTATATAAATTAATCTTGCTACTCCA
>Frequency_1_QualityScore_FFHHHHGEIIBF@IIIIIIIIJIIJIJIJHGIJJHDGDHHGHIIGHIJCG@DCAB==ABEECCDDDDDDBBB8ACDDDD>AACCCDD@BD<CDB_Mismatch_0_Sense_+_Library_PoolC
AGAAAATTACTGTAACTTTCTTTTATGCGTCACAGATTTCTCAGCAATGAGGGGGTGAGATCCCACTCGGAGTTTTGAGTTTGAAGCGAGTCGT
>Frequency_1_QualityScore_FFHHHHHJJJJJJJJIJJJJIJJJJJEIJIJIJJJIJJJJJJJIGI<BFHJJJJJJHHHEFDD;?AABD?CDDDCDCDDDD>CDBDDDCDEEEE_Mismatch_2_Sense_+_Library_PoolC
CTGTAACTTTCTTTTATGCGTCACAGATTTCTCAGCAATGACGGGGTGAGATCCCACCCGGAGTTTTGAGTTTGAAGCGAGTCGTCTGTATTCT
>Frequency_1_QualityScore_FFHHHGHJIHHIIIJIIIHJHIJJGIIIJIIJHJJJIIGHIJIHFDDDCDBBDDDDDDDD<B<ACCDAA<@<BBDDDDDD:3:ACCA><ACBDC_Mismatch_0_Sense_+_Library_PoolC
ACAAATGGGTTAAGGGATTTCTTGAGGAAACCATCCGCGAGGCGAGATGGGCTTGCAGCCAGAATTGGTGGGCGGGCTGTTAAGGAGGTGAGGT
>Frequency_1_QualityScore_DDFC=FDBFFHI@HIIEH>E1CADB?CHGHA<FHFA=?AFEC@FGAAC>;A;EC?EEE;AE??@;ADEC@>CDEEDCCC(;AA><C>>A>:CC:_Mismatch_1_Sense_+_Library_PoolC
GGGTGAGATCCCACTCGGAGTTTTGAGTTTGAAGCGAGTCGTCTGTATTCTGTAATTCATTATCTACTATATAAATTAAGCTTGCTACTCCTTT
>Frequency_1_QualityScore_FFHHHHHJJJJGIHJJJJJJJJJJJIIIIJJJJJJJJJJJJJJJIJI_Mismatch_1_Sense_+_Library_PoolC
ATTATCTACTATATAAATTAATCTTGCTACTCCTTTTTTCTTTTTCA
>Frequency_1_QualityScore_DEFFDHHIIGIJJIIGG>FCFHGIGIIFIDIIGHIJHIIIJJHHGHFFDDDBBCDCDDDDCDDCB@DCDDCCDDCCDCDDDCD?@BDDBDDDDD_Mismatch_0_Sense_+_Library_PoolC
TGTGCAGTCAGCTTGGAGAGTTGGAGGCGGAATCGGTTGAACAAGCGCAGGCTTACCATCAGGAGATCACCTCTCTTACACAGCGCCTCCAACA
>Frequency_1_QualityScore_FFHGHHHJJJJJJIJJIIGIJJIJJJJGIJJJJJIJJJJJJJJJJJIJJJJJIHFDDDDDDDDDDDDDDDDDDDD?CDDDDDDDDDDDDDDDDD_Mismatch_0_Sense_+_Library_PoolC
TTCTCTAAACAAAACAAATGGGTTAAGGGATTTCTTGAGGAAACCATCCGCGAGGCGAGATGGGCTTGCAGCCAGAATTGGTGGGCGGGCTGTT
>Frequency_1_QualityScore_DEHGHHHIHIJAFIIICGHHIJJGGIIJJJJJJIJJJJJJJIJIIIGHIJIIGJIJJIJJIIHEHFFFFAEEEEEEEDDDDDDCDCBBDBBBDD_Mismatch_1_Sense_+_Library_PoolC
TTTTAAGGAGGTGAGGTGTCCAGTAAAACGAAAAAGAAAATTACTGTAACTTTCTTTTATGCGTCACAGATTTCTCAGCAATGAGGGGGTGAGA
>Frequency_1_QualityScore_FFHHHHHEDGEIJJJFIJJJJIFHCHIJJDHHIIJIGIJHHFDDDACBDDDDEFEEED>CDDDEEEEDDEDDDEDEEEEEEDDECCDDDDEDC4_Mismatch_0_Sense_+_Library_PoolC
GAGGGGGTGAGATCCCACTCGGAGTTTTGAGTTTGAAGCGAGTCGTCTGTATTCTGTAATTCATTATCTACTATATAAATTAATCTTGCTACTC
>Frequency_1_QualityScore_??FFFDGIJIGHIIIIHFHCFGG>GHEGFHIJJ?DACGGIJGH@GGCHIACFGIGGHGH49=BAEDDDCDD@@BDD2>CDDDD:@CCDDDDDBD_Mismatch_2_Sense_+_Library_PoolC
AAAAAGAAAATTACTGTAACTTTCTTTTATGCGTCACAGATTTCTCAGCAATGACGGGGTGAGATCCCACCCGGAGTTTTGAGTTTGAAGCGAG
>Frequency_1_QualityScore_FFHHHHHJJJJJJJIJJJJJJJJJJGIIJJJJHGIIJJJJIJJJJJJIIJJJIJIIJJEHJHFDDDDDBDDDDDDDDDDDDDDDDBDDDDDCBD_Mismatch_0_Sense_+_Library_PoolC
ATTCGTTATTTTCTCTAAACAAAACAAATGGGTTAAGGGATTTCTTGAGGAAACCATCCGCGAGGCGAGATGGGCTTGCAGCCAGAATTGGTGG
>Frequency_1_QualityScore_FFHHHHHJJJIJGJIIIIJJJJJJJJJJIJHIHHHHHFFDDDDDDDDBDDEDD>BD8?CDD?ACCDDDDCDDDDDBBDDDDDDDDDCDDDDDEE_Mismatch_0_Sense_+_Library_PoolC
ATCCGCGAGGCGAGATGGGCTTGCAGCCAGAATTGGTGGGCGGGCTGTTAAGGAGGTGAGGTGTCCAGTAAAACGAAAAAGAAAATTACTGTAA
>Frequency_1_QualityScore_FFFGFHFIGIJJJFHIGEHIIIJJIJJGHGGEIJJIGIJJHIIEIHIJIJJJJJGIJIIIIJJIDGHEHEEDFFED_Mismatch_1_Sense_+_Library_PoolC
AGTTTGAAGCGAGTCGTCTGTATTCTGTAATTCATTATCTACTATATAAATTAATCTTGCTACTCCTTTTTTCTTA
>Frequency_1_QualityScore_FFHHHHHJJJJJIJGIJJJJIJJJJJJJIJJJJJJJHIJJGEIJJHHHHHFFFFDDD?CDDD@BADDDDCDDDDD@CDBDDDCDEEEEEEC_Mismatch_0_Sense_+_Library_PoolC
CTTTCTTTTATGCGTCACAGATTTCTCAGCAATGAGGGGGTGAGATCCCACTCGGAGTTTTGAGTTTGAAGCGAGTCGTCTGTATTCTGTA
>Frequency_1_QualityScore_FDHHHHHJJJJJJJJIIJGHI;CHHH@DFFFEECEEEEDDDDDDDDDDDDDDDDDDDEEDEEDDDDDDDCDDDDDDDDDDDDDDEDEDDDDDDD_Mismatch_0_Sense_+_Library_PoolC
GTGGGCGGGCTGTTAAGGAGGTGAGGTGTCCAGTAAAACGAAAAAGAAAATTACTGTAACTTTCTTTTATGCGTCACAGATTTCTCAGCAATGA
>Frequency_1_QualityScore_FFGHFHDFHGGIDDCFEGIJAFHJCGHGDFDBC>@CC@AB@BCDB:A@CDCDCCC@AC>;_Mismatch_0_Sense_+_Library_PoolC
GGGCTTGCAGCCAGAATTGGTGGGCGGGCTGTTAAGGAGGTGAGGTGTCCAGTAAAACGA
>Frequency_1_QualityScore_FFHHHHGJIJJJJJFHIJIIJJHDFBEEEEECBD=ACBDCBDDDCDDDCDDDDDDDDDDBDCDDDDDDDDDDCEEDDDDDDCCDDDDDDDDDDD_Mismatch_0_Sense_+_Library_PoolC
GCAGCCAGAATTGGTGGGCGGGCTGTTAAGGAGGTGAGGTGTCCAGTAAAACGAAAAAGAAAATTACTGTAACTTTCTTTTATGCGTCACAGAT
>Frequency_1_QualityScore_DFHHDFDHIIIGHHGHHJIFGGGGIGGIIGHGIJEHIJJFFEFFEDEEDDDDDDBDBBCCDDD@<@>BBB<>@<A>A@CD@B>2<C?A9<CCCC_Mismatch_0_Sense_+_Library_PoolC
TGGGTTAAGGGATTTCTTGAGGAAACCATCCGCGAGGCGAGATGGGCTTGCAGCCAGAATTGGTGGGCGGGCTGTTAAGGAGGTGAGGTGTCCA
>Frequency_1_QualityScore_FFHHHHHIJJJJJJJHIJIGIJJIJJJJJJHJJJJGHHFFFFFEDDDDDDDDD<CDDDDCDDDDDDDDD@?CCDDDABB2<>AB9?@CCDDACD_Mismatch_0_Sense_+_Library_PoolC
TTAAGGGATTTCTTGAGGAAACCATCCGCGAGGCGAGATGGGCTTGCAGCCAGAATTGGTGGGCGGGCTGTTAAGGAGGTGAGGTGTCCAGTAA
>Frequency_1_QualityScore_FFFHHHHJJJJJJJJJJJJJJJJJJJJJEEFFFFFEEEEEDDDDD8ADDDDD>CDDDDDDDDD@CDBDDBCEEEEEEEEEEEEDEEEEDDDDED_Mismatch_1_Sense_+_Library_PoolC
GGTCACAGATTTCTCAGCAATGAGGGGGTGAGATCCCACTCGGAGTTTTGAGTTTGAAGCGAGTCGTCTGTATTCTGTAATTCATTATCTACTA
>Frequency_1_QualityScore_DDHFG7CGGIIIIIIIFICEHGFABCGFGGHIIG*9BFHGD@@EHI@FFHHGIEDHIIGGHBGEGEGIIGEFHEFFCEECECC_Mismatch_2_Sense_+_Library_PoolC
TTTTGAGTTTGAAGCGAGTCGTCTGTATTCTGTAATTCATTATCTACTATATAAATTAATCTTGCTACTCCTTTTTTCTTTAG
>Frequency_1_QualityScore_FFHHHHHIJJJJJJJIJJJJJFHIFGIIJJGHIFIJJIIJJJJJIJJJHHHFHHFFFFFFEEEEEEEEEDDEEEDB_Mismatch_0_Sense_+_Library_PoolC
GCTACCGTTTCTAACCACGGGTTGTTCTCGTGGAAAATTCATTAAAAATAAATAACAAGTAATTTCTATATTTTGA
>Frequency_1_QualityScore_FFGGHHHJJJJDHIJIJIJJJJJJJJJJJJJJJJJIJJJFIJJIJJJJIJJIEIIIJHA@?BCDDDDCBBCBD9B8?CCBBDCDCD@CCDDBD@_Mismatch_0_Sense_+_Library_PoolC
AAAAGAAAATTACTGTAACTTTCTTTTATGCGTCACAGATTTCTCAGCAATGAGGGGGTGAGATCCCACTCGGAGTTTTGAGTTTGAAGCGAGT
>Frequency_1_QualityScore_>DHDDDHHGEHIEH;EGD??FDBFFHGG9DDH4D9?D?DG?BG4=@-55@DE@7=D>CAH>7=?7).76(32,)28>CC3<AA_Mismatch_0_Sense_+_Library_PoolC
GTCCAGTAAAACGAAAAAGAAAATTACTGTAACTTTCTTTTATGCGTCACAGATTTCTCAGCAATGAGGGGGTGAGATCCCAC
>Frequency_1_QualityScore_FFHHHHHJJJJJJIHIJHIJJJHJJJJJJIJJJIJJJJJJJJJIJIJJJJIJJDBDEEEDDDDDDDDDB=<CDDDDDCDDDDDDCDDDBCBBDD_Mismatch_0_Sense_+_Library_PoolC
AAAATTACTGTAACTTTCTTTTATGCGTCACAGATTTCTCAGCAATGAGGGGGTGAGATCCCACTCGGAGTTTTGAGTTTGAAGCGAGTCGTCT
>Frequency_1_QualityScore_FFHHFHHJIJJHHIJJJJJJJJJJJJJJJJJJJJIJJJJJJJJJJJJJJJIJJIJJJJJJJHHHHHHFFCFFFECDD@@BDDEEDDDDDDDDDD_Mismatch_1_Sense_+_Library_PoolC
GAGGTGTCCAGTAAAACGAAAAAGAAAATTACTGTAACTTTCTTTTATGCGTCACAGATTTCTCAGCAATGAGGGGGTGTGATCCCACTCGGAG
>Frequency_1_QualityScore_FFHHHHGJIIJJIGIGJJIIJ@FGIIIJJJIGHHHFFA;AEAD?BACDDCCDCDDDBDDDDDDDDDEEEDDC4>CDDEDEEDDEDECDDDDDDD_Mismatch_0_Sense_+_Library_PoolC
GATTTCTCAGCAATGAGGGGGTGAGATCCCACTCGGAGTTTTGAGTTTGAAGCGAGTCGTCTGTATTCTGTAATTCATTATCTACTATATAAAT
>Frequency_1_QualityScore_DDF?D2?EFFDFCFGDHHI<G@F@@F;CFG=FGGHIGHGADHIDHECHEEHEEEDBDDEDDCCCDCCCC>>ACCCC_Mismatch_1_Sense_+_Library_PoolC
CGGAGTTTTGAGTTTGAAGCGAGTCGTCTGTATTCTGTAATTCATTATCTACTATATAAATTAATCTTGCTACTCA
>Frequency_1_QualityScore_DDBC?FHGIBGGGGH:?GEEIGGIC@<DHEEA57@FHIICEHHEHHFEB>>CB;??B:>>CDDADB@CDDCCDD>>>BCAADCCD:>ACCCD@C_Mismatch_0_Sense_+_Library_PoolC
TCAGCAATGAGGGGGTGAGATCCCACTCGGAGTTTTGAGTTTGAAGCGAGTCGTCTGTATTCTGTAATTCATTATCTACTATATAAATTAATCT
>Frequency_1_QualityScore_FDHADFHD@HHGGIIGHGHI4BD?FHHDGGIGIIJ@G=;FAFGHCHHFDCCEB))7;@CEAAAAABCDDA@@CD@@:A9A1?BD?CCC@9<ADC_Mismatch_0_Sense_+_Library_PoolC
GAGATCCAACGCCGTCTCTGAGTGCGTGTATGTGGAACAGTTTTTTATATTTCACTAATTCGTTATTTTCTCTAAACAAAACAAATGGGTTAAG
>Frequency_1_QualityScore_DAAFDCA<CGIFACDFEGHIG<FH9CDFAD@FEHIIHGB?BBFFFB=BFCHEBAACC@;>?;A=<@BBB<A@CB<?ADCC>:@:>?@BCBBBBB_Mismatch_0_Sense_+_Library_PoolC
AAATTACTGTAACTTTCTTTTATGCGTCACAGATTTCTCAGCAATGAGGGGGTGAGATCCCACTCGGAGTTTTGAGTTTGAAGCGAGTCGTCTG
>Frequency_1_QualityScore_DD6AADF<9B?9?8?82/8?*./BCF3@@@@)=A<A\9(95>>ACC@>@CC55@;@@>ACC:>>@C689<<:3(:>@>@CD3:(3:4@A_Mismatch_0_Sense_+_Library_PoolC
GGGCTGTTAAGGAGGTGAGGTGTCCAGTAAAACGAAAAAGAAAATTACTGTAACTTTCTTTTATGCGTCACAGATTTCTCAGCAATGAG
>Frequency_1_QualityScore_FFHHHHFHIJJFHIIJJJHJJJJJJIJJJJJJIJJIJJJJJIJJJJJJJJIJJJJJIJHHFGFDFFFFEEEEDEDDDDDDDDDDB>ABDDDDDC_Mismatch_0_Sense_+_Library_PoolC
AGGAGGTGAGGTGTCCAGTAAAACGAAAAAGAAAATTACTGTAACTTTCTTTTATGCGTCACAGATTTCTCAGCAATGAGGGGGTGAGATCCCA
>Frequency_1_QualityScore_FFHHHHHIHJJIJJJJIJIJJJJHEEH?BFFEACACEDDDDDDDDDDDBDDDDBCDDDDDDDDDEDEEDCCDDDDDDDCBDDDDDDDDDCDDED_Mismatch_0_Sense_+_Library_PoolC
GAATTGGTGGGCGGGCTGTTAAGGAGGTGAGGTGTCCAGTAAAACGAAAAAGAAAATTACTGTAACTTTCTTTTATGCGTCACAGATTTCTCAG
>Frequency_1_QualityScore_FFHHHGFHHGHGIJIBHGGGHHIIGE@FHIJIJJIJIJJJIIH?EEEFBB?CEEDEEDDDB?CBBB(<@>(4@@CACD@ADDADD>CCECDDCC_Mismatch_1_Sense_+_Library_PoolC
TCACAGATTTCTCAGCAATGAGGGGGTGAGATCCCACTCGGAGTTTTGAGTTTGAAGCGAGTCGTCTGTAATCTGTAATTCATTATCTACTATA
>Frequency_1_QualityScore_FFHHHHHJCDDHHGIJJIIHIGG:FBGIJIGIBFIJCGCGHFHCHFFFDDCEEEEFEC>5;CDDDDDDDCCDDDDDECADDECCDCDDDDDEDC_Mismatch_1_Sense_+_Library_PoolC
TGAGGGGGTGAGATCCCACTCGGAGTTTTGAGTTTGAAGCTAGTCGTCTGTATTCTGTAATTCATTATCTACTATATAAATTAATCTTGCTACT
>Frequency_1_QualityScore_D;BCFHHIGGIHI=FCCEG<G4:**::?4?C*?DB?:?4B4D?@FHG*??D?F<)8/).)8@AHIAEA3_Mismatch_1_Sense_+_Library_PoolC
GAAGCGAGTCGTCTGTATTCTGTAATTCATTATCTACTATATAAATTAATCTTGCTACTCCTTTTTTCA
>Frequency_1_QualityScore_FFHHHHHIJIIIIHJJJIJJJHIJIIGIIJJJJDGIIJJJHHFFDEEDEDDDDDDDDDD?>>CDCADDDBDDDDDDBDCDDDCBD8ACDD9?4:_Mismatch_0_Sense_+_Library_PoolC
AATGGGTTAAGGGATTTCTTGAGGAAACCATCCGCGAGGCGAGATGGGCTTGCAGCCAGAATTGGTGGGCGGGCTGTTAAGGAGGTGAGGTGTC
>Frequency_1_QualityScore_FFHHHHHJJFHIJJJJJJIHHHEHDF@DD5=CEDABDDDCCACDDDDDDBDDDDDDDCDDDDDDDEEDEDDDDDDDDDDDD@DBBDDBDDCDED_Mismatch_0_Sense_+_Library_PoolC
CAGAATTGGTGGGCGGGCTGTTAAGGAGGTGAGGTGTCCAGTAAAACGAAAAAGAAAATTACTGTAACTTTCTTTTATGCGTCACAGATTTCTC
>Frequency_1_QualityScore_FFHGHGHJAFHIJFGIIJJIHIJJJJJJIJJJJJJJJJDIJJJJJJJIJJJIJJJJJJIJHHHFFFEFEEEEEEEDDDDDDDDDDB5<BDDDDD_Mismatch_0_Sense_+_Library_PoolC
TAAGGAGGTGAGGTGTCCAGTAAAACGAAAAAGAAAATTACTGTAACTTTCTTTTATGCGTCACAGATTTCTCAGCAATGAGGGGGTGAGATCC
>Frequency_1_QualityScore_FFHHHHHJJJGHJJGHJJJJJJJJJJJJJJJJJJJJJIJJJJJIJJJIIJJHHEEEEEECC@CDD@BBCBDEFDCCCBDDDEDDDDDDDDCDDD_Mismatch_0_Sense_+_Library_PoolC
CTCCAACACGTGAAACACCTCCTTTCTGCTGCCAACGAGGAGATCCAACGCCGTCTCTGAGTGCGTGTATGTGGAACAGTTTTTTATATTTCAC
>Frequency_1_QualityScore_FFHDHHHIJGIICHHIJIEEIIIIGFGHIJJJJGJJJJJJGGIGHIGIBGEED?BDBCDDDDBD?ACDDDA8ACCCACBDDDBDBBDDBCCCCD_Mismatch_0_Sense_+_Library_PoolC
CTAAACAAAACAAATGGGTTAAGGGATTTCTTGAGGAAACCATCCGCGAGGCGAGATGGGCTTGCAGCCAGAATTGGTGGGCGGGCTGTTAAGG
>Frequency_1_QualityScore_FDHGHHHJJJJJJJJJJJIJJJJJJJJJJJJJIJJJJJJJJJJJFEHGHHHFFFFFEDDDD?CDDDDD@@CDDDDDDDDBDDBDDDDDDEEEED_Mismatch_0_Sense_+_Library_PoolC
GTAACTTTCTTTTATGCGTCACAGATTTCTCAGCAATGAGGGGGTGAGATCCCACTCGGAGTTTTGAGTTTGAAGCGAGTCGTCTGTATTCTGT
>Frequency_1_QualityScore_FFHHHHHJIJJJJJJJJ+CFHGIIIJIJJIIJIJHHHFFFFFEEEEEDDDA@BDDDDDDDDDDDECD@BB?ACBD?ACCDDDCDDD@CD9_Mismatch_0_Sense_+_Library_PoolC
TTCTTGAGGAAACCATCCGCGAGGCGAGATGGGCTTGCAGCCAGAATTGGTGGGCGGGCTGTTAAGGAGGTGAGGTGTCCAGTAAAACGA
>Frequency_1_QualityScore_FFHHHHHJJJJJJJJJJJIIIJIGIJJJJJJJJJJJJJJJJJJIJIJJJJFHGHFFFFFDEEDDDDDDCCDDDDDDDDDDDDDDDDDCDDDDDD_Mismatch_0_Sense_+_Library_PoolC
CGCAGGCTTACCATCAGGAGATCACCTCTCTTACACAGCGCCTCCAACACGTGAAACACCTCCTTTCTGCTGCCAACGAGGAGATCCAACGCCG
>Frequency_1_QualityScore_FFHHHHFIJEII?FGHIJJJIIIJJIIJJJJJIJIJIIJIJJJJJIIGHIIIJIIJJJJJJJEHEFFEFCCEEEEECDDCDDDDDDCDDDDDDD_Mismatch_2_Sense_+_Library_PoolC
CTGTTAAGGAGGTGAGGTGTCCAGTAAAACGAAAAAGAAAATTACTGTAACTTTCTTTTATGCGTCACAGATTTCTGAGCAATGAGTGGGTGAG
>Frequency_1_QualityScore_FFFHDFHJHFEFGHIJGIEHIJGFEHDDDHGII:??(78=/BC@@GGEHHFBE5;>C=?B>CCCCCCCDDD>CBDDDD@BDCDEADD>CCDCDD_Mismatch_2_Sense_+_Library_PoolC
CTTTTATGCGTCACAGATTTCTCAGCAATGACGGGGTGAGATCCCACCCGGAGTTTTGAGTTTGAAGCGAGTCGTCTGTATTCTGTAATTCATT
>Frequency_1_QualityScore_FFGHHHHJIIIJJJIIJJJIIEHGIIJJIJJIJIJFFHIGHIGIJJJJJIIIGGEHGIECAD;>?ACDCCCCDDDDDBD@CCDDBD:@CDCDDC_Mismatch_0_Sense_+_Library_PoolC
ACGAAAAAGAAAATTACTGTAACTTTCTTTTATGCGTCACAGATTTCTCAGCAATGAGGGGGTGAGATCCCACTCGGAGTTTTGAGTTTGAAGC
>Frequency_1_QualityScore_FFHHHGHIJJJJJJJJIJJEFCHHIGFHHJIGGGIJDHIJIJJIJIIJHGIIFHIJJHFDDDD@DDC@BDBBDDDDB(<<CCDDCCBBDDDDBD_Mismatch_1_Sense_+_Library_PoolC
TATTTTCTCTAAACAAAACAAATGGGTTAAGGGATTTCTTTAGGAAACCATCCGCGAGGCGAGATGGGCTTGCAGCCAGAATTGGTGGGCGGGC
>Frequency_1_QualityScore_FFHHFHHJJJCHIJIIIIJJJIIEAHGIJI@FGIIIJEHIIHHHH/@AEEEE@@@CDDACDDBDB>CD??BDCCC@DEDDC+::@CCDDDCCDC_Mismatch_0_Sense_+_Library_PoolC
TGCGTCACAGATTTCTCAGCAATGAGGGGGTGAGATCCCACTCGGAGTTTTGAGTTTGAAGCGAGTCGTCTGTATTCTGTAATTCATTATCTAC
>Frequency_1_QualityScore_FFHHHHHJJJJJIIJJ?FGGIJJJGFF@CCCEECDD?BCDDCDDDDDDDDDDDDDDDDDDDDBDDDDDDACDDDDEEDDDDDDDDDDD@DDBDD_Mismatch_0_Sense_+_Library_PoolC
TTGCAGCCAGAATTGGTGGGCGGGCTGTTAAGGAGGTGAGGTGTCCAGTAAAACGAAAAAGAAAATTACTGTAACTTTCTTTTATGCGTCACAG
>Frequency_1_QualityScore_DFGHDHHIJIIJJGJHHIIHIJIEHIIJJIJHJJJIIIJJJIIIJJIJJIJJJJJIJJIIIJJIIDHE_Mismatch_1_Sense_+_Library_PoolC
TGAGTTTGAAGCGAGTCGTCTGTATTCTGTAATTCATTATCTACTATATAAATTAATCTTGCTACTCA
>Frequency_1_QualityScore_FFHHGGHIIIJJIGHIDGFHGCGGGIIJJJIIJIJFHHFFFDEEEDDCDDDEEEDEEDCDDDDDDDDDD@BBDDDDDDCCDEDDDDCDCCCDDD_Mismatch_0_Sense_+_Library_PoolC
CGGGCTGTTAAGGAGGTGAGGTGTCCAGTAAAACGAAAAAGAAAATTACTGTAACTTTCTTTTATGCGTCACAGATTTCTCAGCAATGAGGGGG
>Frequency_1_QualityScore_DDHHHHDHGIGGGEIGHGIJJGHBCFHIIADFGIBDHIJFHIAGIFAHHF@CHIDGCEGADDCHAHFFDBD=2?5@CCACBA<?B3><ACCB_Mismatch_0_Sense_+_Library_PoolC
CCAGTAAAACGAAAAAGAAAATTACTGTAACTTTCTTTTATGCGTCACAGATTTCTCAGCAATGAGGGGGTGAGATCCCACTCGGAGTTTTG
>Frequency_1_QualityScore_B>F?F82AEC?E7@180)?6::FF=;FFEIIF?E;=;2?7?A@6=;>B\505&&+3>3::@(5+((24(:4>@B:AA@::A&&_Mismatch_1_Sense_+_Library_PoolC
GGAAACCATCCGCGAGGCGAGATGGGCTTGCAGCCAGAATTGGTGGGCGGGCTGTTAAGGAGGTGAGTTGTCCAGTAAAACGA
>Frequency_1_QualityScore_FDHHHHHJJJJJGIJJJJJJIJJJJJJJDGGIJJJJJJJJJJJJJJJJJJJJIJJJJJJJJHHGHHFFFEDEDDDDDDD_Mismatch_1_Sense_+_Library_PoolC
GTTTGAAGCGAGTCGTCTGTATTCTGTAATTCATTATCTACTATATAAATTAATCTTGCTACTCCTTTTTTCTTTTTCA
>Frequency_1_QualityScore_FFGHHHHJIGHEIHIFHEHIIBFHFHHIIHJJIJJJJGIJJGFGIAHIJJIIIJIHGIJIIJHEEEHHFDBDBACCCBA@BCDCBACAC@ACDC_Mismatch_0_Sense_+_Library_PoolC
CCGTCTCTGAGTGCGTGTATGTGGAACAGTTTTTTATATTTCACTAATTCGTTATTTTCTCTAAACAAAACAAATGGGTTAAGGGATTTCTTGA
>Frequency_1_QualityScore_FFHHHGHJJJJJJJJJJIJJJIIJIJHIJJJJIJJJJJJJIIJJJJJJJIJHHGHFFFFFEEEEEBDBDDBDDDDCC>ACDBDBDCDCDDDDCB_Mismatch_1_Sense_+_Library_PoolC
CTCTCTTACACAGCGCCTCCAACACGTGAAACACCTCCTTTCTGCTGCCAACGATGAGATCCAACGCCGTCTCTGAGTGCGTGTATGTGGAACA
>Frequency_1_QualityScore_FFFHFHHIIIJHIIIHJJIJIIFHHHHJIHHIIJJJIF/>DHGIJ@EHHHHEHFFFFFFFFEEEEEEEDDDDDDDDDDDDDDDD_Mismatch_1_Sense_+_Library_PoolC
GGAGTTTTGAGTTTGAAGCGAGTCGTCTGTATTCTGTAATTCATTATCTACTATATAAATTAATCTTGCTACTCCTTTTTTCTA
>Frequency_1_QualityScore_FFHHHHHIJJJIHIJJIJIJIIJJIIJJJIIJJJIJGIIJJJJJJGGHHIHIIIIIJHGHHEHFFFFFDCEEEEEDDDCCBDD@BDCBDDDDD>_Mismatch_0_Sense_+_Library_PoolC
TATGTGGAACAGTTTTTTATATTTCACTAATTCGTTATTTTCTCTAAACAAAACAAATGGGTTAAGGGATTTCTTGAGGAAACCATCCGCGAGG
>Frequency_1_QualityScore_DFFHBFHJJGGHHHIIIIJJFHCGG=GHGHGIJGHIJJJIJJIIJJJJJJIIGEGIGIIJGHHHHHHFD@C_Mismatch_0_Sense_+_Library_PoolC
GGAGTTTTGAGTTTGAAGCGAGTCGTCTGTATTCTGTAATTCATTATCTACTATATAAATTAATCTTGCTA
>Frequency_1_QualityScore_FFHHHHHJEIJJJIGIGJJJIJJIGJIGJIIFGFBFFEEEDDDDDDDDDACDDDDCDDDBDDDDDD?C>ACCCDB<ACBDAB@CDDD>ACDCDD_Mismatch_1_Sense_+_Library_PoolC
GGGATTTCTTGAGGAAACCATCCGCGAGGCGATATGGGCTTGCAGCCAGAATTGGTGGGCGGGCTGTTAAGGAGGTGAGGTGTCCAGTAAAACG
>Frequency_1_QualityScore_FFHGDHHIIJIIJJJJIGGGDIJJIGIIJIGGGGBGFHIJDHFGHGGGHFFEEFFDDBB@CDDDDBCDDCCDCCDBD5<B?B@BCCDDDDD@@_Mismatch_0_Sense_+_Library_PoolC
AACTTTCTTTTATGCGTCACAGATTTCTCAGCAATGAGGGGGTGAGATCCCACTCGGAGTTTTGAGTTTGAAGCGAGTCGTCTGTATTCTGTA
>Frequency_1_QualityScore_FFAAHHHJJJJEGDGEIIIJIJJEHGDHHJFIHHGHFFFEDCCCDDDBDDDDDDDC?BDDDDBDDB8CA>CCCDB?BDDDABCCCDC@ACCCDD_Mismatch_0_Sense_+_Library_PoolC
GGGATTTCTTGAGGAAACCATCCGCGAGGCGAGATGGGCTTGCAGCCAGAATTGGTGGGCGGGCTGTTAAGGAGGTGAGGTGTCCAGTAAAACG
>Frequency_1_QualityScore_DFHHHFHIJJIJIJJIIEGGHECCHHIJBIGIIJIIHHHBEFFECDCDD@CBBDBCCDDDCDDDDDBBD>@BCCDDDDDD@CC?D>CC@>CDCD_Mismatch_1_Sense_+_Library_PoolC
GTTAAGGGATTTCTTGAGGAAACCATCCGCGAGGCGAGATGGGCTTGCAGCCAGAATTGGTGGGCGGGCTGTTAAGGAGGTCAGGTGTCCAGTA
>Frequency_1_QualityScore_FFHHHHHJJJIJJIIJJJJIJJJEHIJIJJJJJJIIJJJJJJJJJJJJIJJIJJIJIIHHHGHFF:A3;?BDDDDDDDDDDDDD?CDCB?B:AC_Mismatch_2_Sense_+_Library_PoolC
GTAAAACGAAAAAGAAAATTACTGTAACTTTCTTTTATGCGTCACAGATTTCTCAGCAATGACGGGGTGAGATCCCACCCGGAGTTTTGAGTTT
>Frequency_1_QualityScore_DDAHHDFEGIII>CGB<ACCFFC<DGGIIGIG0:BGIIICGGHGIGIIIGIIIIIIII@@F@EEGIG@AAEHFEB@CCCCCC_Mismatch_2_Sense_+_Library_PoolC
TTGAGTTTGAAGCGAGTCGTCTGTATTCTGTAATTCATTATCTACTATATAAATTAATCTTGCTACTCCTTTTTTCTTTTAA
>Frequency_1_QualityScore_FFHHHHHJJGHHIJJJJJJJJJJJGHCHIJJIIHIJJIJJJHHFEFDDDDDCFEFFFEEF(;BDDEEDDCCFDEDDCDCCCDDCDCDDDCCDED_Mismatch_0_Sense_+_Library_PoolC
ATGAGGGGGTGAGATCCCACTCGGAGTTTTGAGTTTGAAGCGAGTCGTCTGTATTCTGTAATTCATTATCTACTATATAAATTAATCTTGCTAC
>Frequency_1_QualityScore_32ADHFAEGG?BD@FGEH>?H?>;FHCGIGEHBFG>>DFE=FE<AA??>EE>?)7/53,;>>-;@A>?@_Mismatch_0_Sense_+_Library_PoolC
GTGAAACACCTCCTTTCTGCTGCCAACGAGGAGATCCAACGCCGTCTCTGAGTGCGTGTATGTGGAACA
>Frequency_1_QualityScore_FFHHHGHGGFFCGHIIIIGBHIGIEHIIIDGHHEHGFGHIGEEH@GGIHIIIIIGHFEEH<DDFFFFFDCDACC>CCDDCDDD_Mismatch_1_Sense_+_Library_PoolC
CCCACTCGGAGTTTTGAGTTTGAAGCGAGTCGTCTGTATTCTGTAATTCATTATCTACTATATAAATTAATCTTGCTACTCCA
>Frequency_1_QualityScore_FFHHHHHIJJJJJJJJJJJJJJJJJGI?FDGBFHHIHIIIJJGI@EHHHHFDEFFEEDEDDDBDDBBDDDEEEEEEEADEEEDEEEEDDEDDDE_Mismatch_2_Sense_+_Library_PoolC
GTCACAGATTTCTCAGCAATGACGGGGTGAGATCCCACCCGGAGTTTTGAGTTTGAAGCGAGTCGTCTGTATTCTGTAATTCATTATCTACTAT
>Frequency_1_QualityScore_FFGHHHGJJHIJJIIJJJJJJJJJJIJJJJJJJJJIJJJJGJIHIIHIIIIHGIJIJJIGHHHHHHFDFDEEEDEDDDDDBDDDDBDDDDDDDD_Mismatch_0_Sense_+_Library_PoolC
GTTTTTTATATTTCACTAATTCGTTATTTTCTCTAAACAAAACAAATGGGTTAAGGGATTTCTTGAGGAAACCATCCGCGAGGCGAGATGGGCT
>Frequency_1_QualityScore_DFHHHHHJJJIJIJIJIJJJJJJJGIJJIJJJJJJJIIIIIIIJDHHIJJIIIJJJJJFIJIJJIIHFGGGGGIGJHHHFDDDDCDBD@BDDDD_Mismatch_1_Sense_+_Library_PoolC
AATTCTGTAATTCATTATCTACTATATAAATTAATCTTGCTACTCCTTTTTTCTTTTTCTGTTCCAGTGTTATAGCGTCGTTGGCGTGCCGCCA
>Frequency_1_QualityScore_FFHHHHHJJJJJJJJJIJJJJIJJJJIJJJJJJIJJJJJJJIJIIJJJFHIJJJIIIJJHHHHHHFFFFEEDEDEBDDBDDDDBDDBDDDBDDD_Mismatch_0_Sense_+_Library_PoolC
TTTTTATATTTCACTAATTCGTTATTTTCTCTAAACAAAACAAATGGGTTAAGGGATTTCTTGAGGAAACCATCCGCGAGGCGAGATGGGCTTG
>Frequency_1_QualityScore_FFHHHHHIFHIJJJJJJJJJJJIJIJHIJIHJJHIJJJJJIIJJJJJIJJJJJJJJJHHHHHHHFFFFFCFEEEE_Mismatch_1_Sense_+_Library_PoolC
ACCCGGAGTTTTGAGTTTGAAGCGAGTCGTCTGTATTCTGTAATTCATTATCTACTATATAAATTAATCTTGCTA
>Frequency_1_QualityScore_FFHHHFHIIJJGIJ?DFHIFHIIJIJHJIJJJJJJJJJJJHHHHHFFFFFFFEEECDEEDDDDDDDDDDBDDCDDDDEDEDDDCCDCC>?BD9<_Mismatch_0_Sense_+_Library_PoolC
GGCTGTTAAGGAGGTGAGGTGTCCAGTAAAACGAAAAAGAAAATTACTGTAACTTTCTTTTATGCGTCACAGATTTCTCAGCAATGAGGGGGTG
>Frequency_1_QualityScore_FF?HHHCGGIIJJJIJJJJJJJJJJJJJJIJJJJJJJJIJJJJJJJJJJJJIJIJJJJJIGJHHHHHHHFFFFFEEDDD@@DDDDDDDDDDDDD_Mismatch_1_Sense_+_Library_PoolC
GTAAGGTGTCCAGTAAAACGAAAAAGAAAATTACTGTAACTTTCTTTTATGCGTCACAGATTTCTCAGCAATGAGGGGGTGAGATCCCACTCGG
>Frequency_1_QualityScore_FFHHHHHJEHIJGHGFHHIIJJEGHIGHIIJJJHGIIJJJJJ)>FHHHJFHIJFEHGIGIGHFFHHFEHDFFFFFDEDEEEDDDDDDDC_Mismatch_1_Sense_+_Library_PoolC
ACTCGGAGTTTTGAGTTTGAAGCGAGTCGTCTGTATTCTGTAATTCATTATCTACTATATAAATTAATCTTGCTACTCCTTTTTTCTTA
>Frequency_1_QualityScore_FFHHHHHJJJGIBHHJGIHIIJHIIGIJIIIJJJJJJJJJJJJJJJJJGJJJJJHFHGHHFFFFDEEEDEDDDDDDDDDCBDDDDDDDDDDEDD_Mismatch_0_Sense_+_Library_PoolC
GCCGTCTCTGAGTGCGTGTATGTGGAACAGTTTTTTATATTTCACTAATTCGTTATTTTCTCTAAACAAAACAAATGGGTTAAGGGATTTCTTG
>Frequency_1_QualityScore_FFHHHHHJGIFHIJJIJIIJJHIJIJJJHHJHIJJHBGHIJIJF/8CHFIJ@GHIAHHEHEHECFDFFF@DEECEECEDDDDDDDDDDDDDDCC_Mismatch_1_Sense_+_Library_PoolC
CCACTCGGAGTTTTGAGTTTGAAGCGAGTCGTCTGTATTCTGTAATTCATTATCTACTATATAAATTAATCTTGCTACTCCTTTTTTCTTTTAC
>Frequency_1_QualityScore_FFHHHHHJJJJJJJJJJJJJJJJJJIJJJJIJJJJIIJJIIJIJJIEHFHHHHFFFFFDCCD?CDDDBDCCDDCDDCDBD@CDDDDDDDEEEEE_Mismatch_0_Sense_+_Library_PoolC
TGTAACTTTCTTTTATGCGTCACAGATTTCTCAGCAATGAGGGGGTGAGATCCCACTCGGAGTTTTGAGTTTGAAGCGAGTCGTCTGTATTCTG
>Frequency_1_QualityScore_FFHHHHHJJJJJJJJJJJIJJJJIJJJJJFBHHFHGHFFFFEDDCB?CDDDDDCDDDCCDDDDDBDDDDDDDEEEEEEDD4>CDDDEDDDDDDE_Mismatch_0_Sense_+_Library_PoolC
GCGTCACAGATTTCTCAGCAATGAGGGGGTGAGATCCCACTCGGAGTTTTGAGTTTGAAGCGAGTCGTCTGTATTCTGTAATTCATTATCTACT
>Frequency_1_QualityScore_FFDHGHHJJJJFGHIJJJJJGIGGGCHIHIJJIIEHHHGIGGHGBBGDGIGG7;;@AHFBHFFFFDDDDBB@CCAB?@4>CC:ACDDDB5?@DD_Mismatch_2_Sense_+_Library_PoolC
GAAAATTACTGTAACTTTCTTTTATGCGTCACAGATTTCTCAGCAATGACGGGGTGAGATCCCACCCGGAGTTTTGAGTTTGAAGCGAGTCGTC
>Frequency_1_QualityScore_FFFHHHGIJJJJIIJHJJJJJGIJJJJJJJJJJJJJJJHHHHHHHFFFFDDD?BDBDDEDDBDDDDDDDCDDEEEDDDDDDDDEEDDDDDDDDE_Mismatch_0_Sense_+_Library_PoolC
AGTGTTATAGCGTCGTTGGCGTGCCGCCATCGCTACCGTTTCTAACCACGGGTTGTTCTCGTGGAAAATTCATTAAAAATAAATAACAAGTAAT
>Frequency_1_QualityScore_FFHHHHHJJJJJJJIJIIIGGIIIGI=EHGHHDDDDDACCDDDCBD8<ABB3?CCDDDDDCDDDDDDDDDDDDDD@ACDDDDEEDEEDDDDDDD_Mismatch_0_Sense_+_Library_PoolC
CGAGATGGGCTTGCAGCCAGAATTGGTGGGCGGGCTGTTAAGGAGGTGAGGTGTCCAGTAAAACGAAAAAGAAAATTACTGTAACTTTCTTTTA
>Frequency_1_QualityScore_FFHHHGHJJJJIIJJJJHJJJIJJIJJJJJJJIJIJJHHIJJIJJHHHHFFFDD?CDDDDDADDDDDDDBBDDDDDDDDCDEEEEEEEDEEEDE_Mismatch_0_Sense_+_Library_PoolC
TCTTTTATGCGTCACAGATTTCTCAGCAATGAGGGGGTGAGATCCCACTCGGAGTTTTGAGTTTGAAGCGAGTCGTCTGTATTCTGTAATTCAT
>Frequency_1_QualityScore_FFHHHHHJJJJJJJJJJJJJJJJJJJJJJJJJJJJJJJJJHIJ<AFHEIIIJJHHHFFCD?CDDDBDCDADCDDDBDD@CDDDDDDEEEEEEEE_Mismatch_2_Sense_+_Library_PoolC
TAACTTTCTTTTATGCGTCACAGATTTCTCAGCAATGACGGGGTGAGATCCCACCCGGAGTTTTGAGTTTGAAGCGAGTCGTCTGTATTCTGTA
>Frequency_1_QualityScore_FFHHHHHJJJJJIIGIJJDHGHEGIDFHJJIJJJJAHHHHGHFFEFDDD;@DDDDEDDBBDBDDDDDDDDDDDDDDDDDDEEDDDDDCDDEEED_Mismatch_0_Sense_+_Library_PoolC
GTTATAGCGTCGTTGGCGTGCCGCCATCGCTACCGTTTCTAACCACGGGTTGTTCTCGTGGAAAATTCATTAAAAATAAATAACAAGTAATTTC
>Frequency_1_QualityScore_FFHHHHHJJJIJJJJJJIJJJJJJJJJHIIJJJJJJJJJIHBHFDDEEEDCDDDDDDDCDDEEEDDDDDDDDEEDDDDDCDDEEEDEEEDEEEE_Mismatch_0_Sense_+_Library_PoolC
GTCGTTGGCGTGCCGCCATCGCTACCGTTTCTAACCACGGGTTGTTCTCGTGGAAAATTCATTAAAAATAAATAACAAGTAATTTCTATATTTT
>Frequency_1_QualityScore_FFHHHHHJJIJJJJJJJJJJGIIJIJJJJJJJJJJJJHIIJJJJJJIIJJHHHHHHFFFFFDDDDDDDDDDDDDDDDBDDBBBCDC@C>ACD?B_Mismatch_0_Sense_+_Library_PoolC
CAGGAGATCACCTCTCTTACACAGCGCCTCCAACACGTGAAACACCTCCTTTCTGCTGCCAACGAGGAGATCCAACGCCGTCTCTGAGTGCGTG
>Frequency_1_QualityScore_FFFHDDHFJJIIJJJBFDGGIIIJIGGIJBGIGCHIJJHIDFGIIIIGGEIIIJIG@EHFEHHBCDFBBB@AA>>@@?CDDDDB<@89ACDBDD_Mismatch_0_Sense_+_Library_PoolC
CAGTAAAACGAAAAAGAAAATTACTGTAACTTTCTTTTATGCGTCACAGATTTCTCAGCAATGAGGGGGTGAGATCCCACTCGGAGTTTTGAGT
>Frequency_1_QualityScore_FFHHHHHJJJJJJGGJJIFIGEHGIJJJJJJJGIFIIJIGGGIHGHHHHGHHFFDDDDDCDDCDCDDD?9@CDEEEDCDDDDCCDDBDACDDEE_Mismatch_0_Sense_+_Library_PoolC
CGCCTCCAACACGTGAAACACCTCCTTTCTGCTGCCAACGAGGAGATCCAACGCCGTCTCTGAGTGCGTGTATGTGGAACAGTTTTTTATATTT
>Frequency_1_QualityScore_DDHHFB?AE:CFEAHHAGH@>FDH0@<CHII=DGGGE@?;?/;BA>ABBBBADDDDDEEDEEEC:@C@C>>>>ACDCCD@>ACAACCCCA@CDC_Mismatch_1_Sense_+_Library_PoolC
ATGAGGGGGTGAGATCCCACTCGGAGTTTTGAGTTTGAAGCGAGTCGTCTGTATTCTGTAATTCATTATCTACTATATAAATTAATCTTGCTAA
>Frequency_1_QualityScore_FFHHHHHJEIGGHIGHGHIJHIJIJJJJHJJJJJJJJJJJJJJJJJJJJJIJIJJJIHHHHHHFFFFFDACCDDDDDCDDDDCDDCDCCEDDAC_Mismatch_0_Sense_+_Library_PoolC
CGTCTCTGAGTGCGTGTATGTGGAACAGTTTTTTATATTTCACTAATTCGTTATTTTCTCTAAACAAAACAAATGGGTTAAGGGATTTCTTGAG
>Frequency_1_QualityScore_DACFB>ABAA?DE?FEBEGB@FHIICHIDIIFGI@CEGGIGGHIIGIGIIAEHFHEEH>BDCBCECCCCCACCDCCCCCC3>559059ABCC<:_Mismatch_1_Sense_+_Library_PoolC
GAAGGAGGTGAGGTGTCCAGTAAAACGAAAAAGAAAATTACTGTAACTTTCTTTTATGCGTCACAGATTTCTCAGCAATGAGGGGGTGAGATCC
>Frequency_1_QualityScore_FFHHGHHJJJJJGIFHIJJJIJJJJFIJJJJJIIGFIIIIJHGIHIJJIFIIJIIJDHIIIJJJJJJHHCDCBDBDB<@BDDDDDDDDDDDDBD_Mismatch_0_Sense_+_Library_PoolC
ATTTCACTAATTCGTTATTTTCTCTAAACAAAACAAATGGGTTAAGGGATTTCTTGAGGAAACCATCCGCGAGGCGAGATGGGCTTGCAGCCAG
>Frequency_1_QualityScore_FEHHHHHJJJJJIJJJGIFHIJJGGIJJJIGJJJJJHIJJJJJHGJJJJJJJJJJJJJHHHHHHGFFFFBDFFEEEEEDEDDDDEDDDDD_Mismatch_1_Sense_+_Library_PoolC
GTGAGATCCCACTCGGAGTTTTGAGTTTGAAGCGAGTCGTCTGTATTCTGTAATTCATTATCTACTATATAAATTAATCTTGCTACTCCA
>Frequency_1_QualityScore_DDFHHHHJIJJJJJJHGIJIJJJJGHIIIJIJIHIJIGHGGIJHFGEIHGHIJJJJJGI@GAGEHIIJGGGEFFDDDBDDDDDDDBDCDDDDDD_Mismatch_0_Sense_+_Library_PoolC
TATATTTCACTAATTCGTTATTTTCTCTAAACAAAACAAATGGGTTAAGGGATTTCTTGAGGAAACCATCCGCGAGGCGAGATGGGCTTGCAGC
>Frequency_1_QualityScore_FFHHHHHJJJJJJJJJJJJJJJJJJJJIJIJIJJJJJJJJJJIIIIIJJIJJJJJJJIJJHHFFFDDDDDDDDDDDDD@BDDDDEDDDDDDD<B_Mismatch_0_Sense_+_Library_PoolC
ATAAATTAATCTTGCTACTCCTTTTTTCTTTTTCTGTTCCAGTGTTATAGCGTCGTTGGCGTGCCGCCATCGCTACCGTTTCTAACCACGGGTT
>Frequency_1_QualityScore_FFHHHHGIJHIJAFHIJFHIIJJJIJIJJJIJJJJJJJJJJIJIJIJHIIJJJJJJJJJJJJJHHHFFFECEEEEEDECDDDDDDDDBDDBBBD_Mismatch_1_Sense_+_Library_PoolC
ATGTTAAGGAGGTGAGGTGTCCAGTAAAACGAAAAAGAAAATTACTGTAACTTTCTTTTATGCGTCACAGATTTCTCAGCAATGAGGGGGTGAG
>Frequency_1_QualityScore_FFHHHHHJJIJJJJJIIJJJJJJIJHIHJJJIJJJJIJJJJJJIIIIJJIJIIJFGIJIJJHHHHHHFFFFF>CEDDEDDDD@D>BDDDBBCDD_Mismatch_0_Sense_+_Library_PoolC
CAGTTTTTTATATTTCACTAATTCGTTATTTTCTCTAAACAAAACAAATGGGTTAAGGGATTTCTTGAGGAAACCATCCGCGAGGCGAGATGGG
>Frequency_1_QualityScore_FFHHHGHJJGIJAFHGIFGIJJJJIGJJIJJJJJJJJJJJIJJJJJJJJIJIJJJJJJHHHHHFFFDDEEACDDDEDEDDDCCDCDCDDD<@BD_Mismatch_0_Sense_+_Library_PoolC
CTGTTAAGGAGGTGAGGTGTCCAGTAAAACGAAAAAGAAAATTACTGTAACTTTCTTTTATGCGTCACAGATTTCTCAGCAATGAGGGGGTGAG
>Frequency_1_QualityScore_FDFHHHGGHIJII:EGGHJECGGIH@GFHGIIIGGIJGIGCFHHGIIGICHGIJGJHIIHHHHEEEDA@?@DFACCCE@CDCCCA_Mismatch_1_Sense_+_Library_PoolC
AGATCCCACTCGGAGTTTTGAGTTTGAAGCGAGTCGTCTGTATTCTGTAATTCATTATCTACTATATAAATTAATCTTGCTACTA
>Frequency_1_QualityScore_FFHHHHHJJJJJJJJJJJIJJJJJJJDGIJJJJJJIJIJJIHI@EEHHFFDFFFEEEEDDDBDDDDDDDDDEEEEEE:@DEDEEEEDDEDECDC_Mismatch_0_Sense_+_Library_PoolC
TCACAGATTTCTCAGCAATGAGGGGGTGAGATCCCACTCGGAGTTTTGAGTTTGAAGCGAGTCGTCTGTATTCTGTAATTCATTATCTACTATA
>Frequency_1_QualityScore_DDFHHFAHIHIIJJJJGFHIIJEHFHJIIIJJHHHHFFDFEEEEEE;?BBDDDDDDBBDDDDDDBD8<CABABDDDDCCDCDDCB>_Mismatch_0_Sense_+_Library_PoolC
TGAGGAAACCATCCGCGAGGCGAGATGGGCTTGCAGCCAGAATTGGTGGGCGGGCTGTTAAGGAGGTGAGGTGTCCAGTAAAACGA
>Frequency_1_QualityScore_FFHHHHHJIIHJHIDHHBGGGJBDFIJJJJIJJJJJGIJJJJGHHHFFFFFFEEEEEEEEDCDDDDDDDDDBDDDDDDCDEDEDDD?CDCC??B_Mismatch_0_Sense_+_Library_PoolC
GCGGGCTGTTAAGGAGGTGAGGTGTCCAGTAAAACGAAAAAGAAAATTACTGTAACTTTCTTTTATGCGTCACAGATTTCTCAGCAATGAGGGG
>Frequency_1_QualityScore_DDHHHHHHIJJJJHIJJJJJJJJJJJIJJJJIJFGIJJJJJHHHHHFFFDAEDDDDDDEDDDDDDDDDBABDDDDCDEEEEEDECDEEDEEEED_Mismatch_0_Sense_+_Library_PoolC
TTATGCGTCACAGATTTCTCAGCAATGAGGGGGTGAGATCCCACTCGGAGTTTTGAGTTTGAAGCGAGTCGTCTGTATTCTGTAATTCATTATC
>Frequency_1_QualityScore_FFHHHHHJJJJJJIIJIIJJJJJJJJJIJJJIJJJIJJJJJJJJJJJJJJJJJIIJJJJJJJHHHHHEFA9>ABCDDDDDDDDDDDD8CDDDDD_Mismatch_2_Sense_+_Library_PoolC
CCAGTAAAACGAAAAAGAAAATTACTGTAACTTTCTTTTATGCGTCACAGATTTCTCAGCAATGACGGGGTGAGATCCCACCCGGAGTTTTGAG
>Frequency_1_QualityScore_FFHHHHHJJIIGJIJJJJJJJFIJJJJIJJIJJJJJJIJIJJHHJJIJJJJJ5@DE7?AHHFFFDDDDBBDDDDBDCDDDDDDDDDDBDDDDDD_Mismatch_2_Sense_+_Library_PoolC
AAATTACTGTAACTTTCTTTTATGCGTCACAGATTTCTCAGCAATGACGGGGTGAGATCCCACCCGGAGTTTTGAGTTTGAAGCGAGTCGTCTG
>Frequency_1_QualityScore_DDFDH<CGH>HHGHHGDFGEIICHEEGHIIIIEGHIIIIIIIGHG7@EDGCCHFHHFDFDDD1?AC@DB>AACDDC@@D50<<BBDDDEEEDEE_Mismatch_2_Sense_+_Library_PoolC
TGTAACTTTCTTTTATGCGTCACAGATTTCTCAGCAATGACGGGGTGAGATCCCACCCGGAGTTTTGAGTTTGAAGCGAGTCGTCTGTATTCTG
>Frequency_1_QualityScore_FFHHHHHJJJJJJJJJCGIHIIIJJFGIJJJJJJJJJJJJJIJJJJJJJJJJJHEHHHHFFFFFFFFEEEDE_Mismatch_0_Sense_+_Library_PoolC
CGTTTCTAACCACGGGTTGTTCTCGTGGAAAATTCATTAAAAATAAATAACAAGTAATTTCTATATTTTGAA
>Frequency_1_QualityScore_FFHHHFHAGIJJGGHIGJIJJJJIJGIIIJIJIIJJJIJII/=FHIJIIJJJJJJJJJIJJJHHHGHDFB@DFFBCCCEEDDDDDDDDDDDD@C_Mismatch_0_Sense_+_Library_PoolC
CTCGGAGTTTTGAGTTTGAAGCGAGTCGTCTGTATTCTGTAATTCATTATCTACTATATAAATTAATCTTGCTACTCCTTTTTTCTTTTTCAAA
>Frequency_1_QualityScore_FFHHHHHJJCFHIJJJJJJJJJIIJIGIJJJIJIJJJIJJJJHHFFFDDDDEEEFFFEEE;BCDDEFEEDDFDEDEDEEEEEEDDECDDDDCDC_Mismatch_1_Sense_+_Library_PoolC
ATGAGGGGGTGAGATCCCACTCGTAGTTTTGAGTTTGAAGCGAGTCGTCTGTATTCTGTAATTCATTATCTACTATATAAATTAATCTTGCAAA
>Frequency_1_QualityScore_DDFD3C?GGEBFGAHAGBFBDHHGBGEIGGH=CGGHGB5;AE=;>CDCCC?CC;AAACD>C>>:ABC@C@DCCCCC+>>B@C@CCCEDC:>CBC_Mismatch_0_Sense_+_Library_PoolC
GTTGGCGTGCCGCCATCGCTACCGTTTCTAACCACGGGTTGTTCTCGTGGAAAATTCATTAAAAATAAATAACAAGTAATTTCTATATTTTGAA
>Frequency_1_QualityScore_FFHHHDFDGHJJJIJJJIJJJJJIIGIJIIJJJJJIJJJJJJJJJJJJJJIJJIIFHGHHFFFFFFDEACEEDCDB@DB@?BACCDDCDDDDD>_Mismatch_1_Sense_+_Library_PoolC
TGAGGTGTCCATTAAAACGAAAAAGAAAATTACTGTAACTTTCTTTTATGCGTCACAGATTTCTCAGCAATGACGGGGTGAGATCCCACCCGGA
