# Supplementary material for: Differential Gene Expression Reveals Candidate Genes for Drought Stress Response in Abies alba (Pinaceae)
Source: PLoS One. 2015 Apr 29;10(4):e0124564. doi: 10.1371/journal.pone.0124564 (PMC4414588; doi:10.1371/journal.pone.0124564)
Supplement: S2 File — (GZ) [file pone.0124564.s002.gz › comp14174_c0_seq1.fa]

>comp14174_c0_seq1 len=627 path=[1:0-370 729:371-388 390:389-396 398:397-626] : tr|D5AAM5|D5AAM5_PICSI Putative uncharacterized protein OS=Picea sitchensis PE=2 SV=1 e-value: 2e-29 blast score:  130
CAAGGGAAAAAGCCCGTGAGATGGCAGAAAAGGCAGGGGAGACGACAGAGTCCGTTAAGCAGAAAATGGCGGAGGCAGCCCAACGAGCGAAGGAGTCTTGGGAGACTCAGGAAAAAACAAGGGAGTCCGGGCAAGAAGTGAGAGTCTATGACGAGGTGGAGCCAGAGGAACAGAACGTAGAATCTGCTGTTCTCGAGATAAGTGAAGAAAGTGATAAAGGAGTTCTGGAAGTCGTGGGTGAAACCATGATGAACATAGCGAAAACGGCCAAGGAAACCGTGGTGGGCAAAGACAGTTAAGCCCTTCTTCTACTGTTCATGTTCATGGTGGTTTTCTTGCGTATTATATTACGTAGTCAGTTGCATTTGTCAAAATTGTGAATTATGTGTTAGTTGCAAAGTGACTTTCAGCCAATCTTGTTTTGTCATTGTTGTCAATGGTAGATACCATGCCATCATCTGTGAATATTATTTTAATTTTTAGCAGCCGATTCATATATTATTAGCTTGGTTTTTCAGATTCTGCCTTCAAGCGATAGAAAGTACTGCTGCTGTATTTACATATATATTTTTATATGAAGTTATGTATACTTTTAGTCCAGTATAGCACAGGCAATTTATAGATCCT

>Frequency_2_QualityScore_FFHHHHHJIIIIJJJJJJJJIIIIGIGIJJJHIIIJHIJIIGHFHIIIJIIJIJIJJJJIJJJIIJIIJIIIIJIIGHHGHGFEEDECCC@BDC_Mismatch_0_Sense_+_Library_PoolT
GTGACTTTCAGCCAATCTTGTTTTGTCATTGTTGTCAATGGTAGATACCATGCCATCATCTGTGAATATTATTTTAATTTTTAGCAGCCGATTC
>Frequency_2_QualityScore_FFHHHHEGHIIIIIIIIGIIJJJGIIEHGCGHICFGIIJIJGIJJIIJJJJJJIIIJHHFFECDDDDDDCDDDDADD?CCDCDDDDCCCCDCCD_Mismatch_0_Sense_+_Library_PoolT
AGAAAGTGATAAAGGAGTTCTGGAAGTCGTGGGTGAAACCATGATGAACATAGCGAAAACGGCCAAGGAAACCGTGGTGGGCAAAGACAGTTAA
>Frequency_2_QualityScore_FFHHHHGIIIJJIJJJJJJJGIIJIJJJJJJJJJJJJJJGIIJJIJJJJIIJJIJJJJJJJJIIJIIJJIIIIHIHGGGGGEFEEEEEEEEEEE_Mismatch_0_Sense_+_Library_PoolT
ATTATGTGTTAGTTGCAAAGTGACTTTCAGCCAATCTTGTTTTGTCATTGTTGTCAATGGTAGATACCATGCCATCATCTGTGAATATTATTTT
>Frequency_2_QualityScore_F1ADGHHIIIIIGJJIIJJJJJGIJJJIHIIJIJJJJJIIJIHIJJIIJIJIIIEGIIIIJIJJJIIIIHGGHHHGGFFFFFFEDEEFEEEDCC_Mismatch_0_Sense_+_Library_PoolT
GATTCATATATTATTAGCTTGGTTTTTCAGATTCTGCCTTCAAGCGATAGAAAGTACTGCTGCTGTATTTACATATATATTTTTATATGAAGTT
>Frequency_2_QualityScore_FFHGHHHIHHHIIIIIIJHIIGHIIJJJIIGIIJJIGIIJIHIIIIGGEIIIJJEHIIIIIIIGHIJIGDGHIGHGGGGGFFFFEEEDEEEECC_Mismatch_0_Sense_+_Library_PoolT
ATTACGTAGTCAGTTGCATTTGTCAAAATTGTGAATTATGTGTTAGTTGCAAAGTGACTTTCAGCCAATCTTGTTTTGTCATTGTTGTCAATGG
>Frequency_2_QualityScore_CEGHGHGIIFIJIJIIIIFFGGHHHHIJIIEGHCEEGIHHGHDHHGFECCEFEDEEEEDDCCCECEDCEDCCDEDCDC?AB;9?BCCDDCC>?B_Mismatch_0_Sense_+_Library_PoolT
TGAACATAGCGAAAACGGCCAAGGAAACCGTGGTGGGCAAAGACAGTTAAGCCCTTCTTCTACTGTTCATGTTCATGGTGGTTTTCTTGCGTAT
>Frequency_2_QualityScore_DEHEGHHJIGIHIIGIIJIIIJHIIIGHHIIIHGHIHIIIJIHGIIIIIJIGHIJIJJJJJHGHIIIIIEGGEGGIGIGEFGGGEEEEEEEDDC_Mismatch_0_Sense_+_Library_PoolT
TCAAAATTGTGAATTATGTGTTAGTTGCAAAGTGACTTTCAGCCAATCTTGTTTTGTCATTGTTGTCAATGGTAGATACCATGCCATCATCTGT
>Frequency_2_QualityScore_FFGHHHHJIJIJJIFHJEGIIIJJIIIJIIHIHFGGIIIIHIIJJEIIIIIIHIIGHGHGGG?BD9@DDECCDDDAACDEFEEEEDDCCDDECD_Mismatch_1_Sense_+_Library_PoolT
GGCCAAGGAAACCGTGGTGGGCAAAGACAGTTAAGCCCTTCTTCTACTGTTCATGTTCATGGTGGTTTTCTTGCGTATTATATTACGTAATCAG
>Frequency_2_QualityScore_EEGFHCFHHGIIIIIFIIGIIHIGGFFGFGGFGGHGFGEEGIGIIIGIIGGIIGGEFGGFEHIGIIIIIGBEHGEEHGGGDCEFFEEECCACBA_Mismatch_0_Sense_+_Library_PoolT
CGTAGTCAGTTGCATTTGTCAAAATTGTGAATTATGTGTTAGTTGCAAAGTGACTTTCAGCCAATCTTGTTTTGTCATTGTTGTCAATGGTAGA
>Frequency_2_QualityScore_EFGGGGHJJJIIJJHIIIJIJJJIJJIJIIIJJIIJJJJIIIIJJGIJDGIIGIIIJICCGIHIHGCCAACCCDD=@CCDCCCCDCDDECCCCC_Mismatch_0_Sense_+_Library_PoolT
AGAGGAACAGAACGTAGAATCTGCTGTTCTCGAGATAAGTGAAGAAAGTGATAAAGGAGTTCTGGAAGTCGTGGGTGAAACCATGATGAACATA
>Frequency_2_QualityScore_FEHHHHHJJJJJJJJJJJJIJHIIJJJJJGIIIIIIJJIIJJIIIFHGFEEEDECEEDCDD;BCDDCDDCCDDCDEDECBDDDEEEEEDC@CC>_Mismatch_0_Sense_+_Library_PoolT
GTGAAACCATGATGAACATAGCGAAAACGGCCAAGGAAACCGTGGTGGGCAAAGACAGTTAAGCCCTTCTTCTACTGTTCATGTTCATGGTGGT
>Frequency_2_QualityScore_FFGHHHHIJJJIJIJJJJIIIFGIJJJJIIIHIIIIJIIJIJJJJIIJIIIIJJIJJJJIJIHIIIJJIDEHGGHGHEFFFEEEDEDDEDCCCD_Mismatch_0_Sense_+_Library_PoolT
TACTGTTCATGTTCATGGTGGTTTTCTTGCGTATTATATTACGTAGTCAGTTGCATTTGTCAAAATTGTGAATTATGTGTTAGTTGCAAAGTGA
>Frequency_2_QualityScore_EEGHFGFEGGGEICBFIAHIGGFGDIIHIGFIIIFHIGIGGGIGFEIEHBGHI?EGIIIIIIIGIIIIGEGCDCCAECCECEDEBBBDDDDDDD_Mismatch_0_Sense_+_Library_PoolT
TGTCAAAATTGTGAATTATGTGTTAGTTGCAAAGTGACTTTCAGCCAATCTTGTTTTGTCATTGTTGTCAATGGTAGATACCATGCCATCATCT
>Frequency_2_QualityScore_FFHHGHHJIJJJJJJJIJJJJIJJIJJJJJJJJJJJJJJJJIIIIJJJJJIIGIIJJIJJIIJJIIJJJIIIJJHHHHFFFFFEEEEEEEEEED_Mismatch_0_Sense_+_Library_PoolT
TGCGTATTATATTACGTAGTCAGTTGCATTTGTCAAAATTGTGAATTATGTGTTAGTTGCAAAGTGACTTTCAGCCAATCTTGTTTTGTCATTG
>Frequency_1_QualityScore_?BB>AFAGBGHCEHHIIGEHIGGEAGC9ECH@CGDFAHDGG@GGFHGGDAHE4?D<B@AFFG@@GGGGEHG<;7777AEHHFBD:@@?C?6>3;_Mismatch_1_Sense_+_Library_PoolT
TTGCAAAGTGACTTTCAGCCAATCTTGTTTTGTCATTGTTGTCAATGGTAGATACCATGCCATCATCTGTGAATATTATTTTAATTTTTAGCAA
>Frequency_1_QualityScore_FFHHDHHJJJJIIJJJGIJJJJIJJJIIJJIJJGIJDHIIJJJJJJIEIIIIJIJIJJJJJIIHHHHHHHEFFFFFF;CCCEECDDECEDEDEE_Mismatch_0_Sense_+_Library_PoolT
GTTAAGCCCTTCTTCTACTGTTCATGTTCATGGTGGTTTTCTTGCGTATTATATTACGTAGTCAGTTGCATTTGTCAAAATTGTGAATTATGTG
>Frequency_1_QualityScore_FFHHHHHHGIHIJHIIAFHIIIJJIJJJJJIIJJJHIJJIJJEHJIJJHHHFEFFEEDDDDADDDDDDACDCDDDDDEDDDDDDDDDDDDDEDE_Mismatch_0_Sense_+_Library_PoolT
GTTCTGGAAGTCGTGGGTGAAACCATGATGAACATAGCGAAAACGGCCAAGGAAACCGTGGTGGGCAAAGACAGTTAAGCCCTTCTTCTACTGT
>Frequency_1_QualityScore_FFHDAFFHIEHIJIJJICHIGIIIIICHIII_Mismatch_1_Sense_+_Library_PoolT
CTGTGAATATTATTTTAATTTTTAGCAGCCA
>Frequency_1_QualityScore_BDFFHFHACFEEFHIIIIGE?CDGEIIGHIIGFCHGHII?DBGIIEHBFHGCFHEEGCE>;CDDEEACA7?B@C>@B@AC6>CCCCCC@@CCAA_Mismatch_0_Sense_+_Library_PoolT
TTCATGGTGGTTTTCTTGCGTATTATATTACGTAGTCAGTTGCATTTGTCAAAATTGTGAATTATGTGTTAGTTGCAAAGTGACTTTCAGCCAA
>Frequency_1_QualityScore_FFHHHGDGGHFHIGJIJJJJJJIJIIIFG7BGGIJIIGGHGH3?CFFF;CCEEDEDDBBB,9?BDDDDDDBDBBDDDDDDD??ABC@C@CD:@:_Mismatch_0_Sense_+_Library_PoolT
CTTGGGAGACTCAGGAAAAAACAAGGGAGTCCGGGCAAGAAGTGAGAGTCTATGACGAGGTGGAGCCAGAGGAACAGAACGTAGAATCTGCTGT
>Frequency_1_QualityScore_FFHHHHHIGIJIJJIJJJJJIIJJJJJIJJJF?E1:?BFGEGHIIBGIHIJJJJIFGIIIIG_Mismatch_0_Sense_+_Library_PoolT
CATCTGTGAATATTATTTTAATTTTTAGCAGCCGATTCATATATTATTAGCTTGGTTTTTCA
>Frequency_1_QualityScore_FFHHHHHJJJGIJJIIJJJJIJIIJFJJJJJCGHIJJJJJJJJJJJJJIJJJIIIIIJIJJJJJIJGIJJJJJJJIIEHH5=?ECDCFCEFEEE_Mismatch_0_Sense_+_Library_PoolT
GCCAATCTTGTTTTGTCATTGTTGTCAATGGTAGATACCATGCCATCATCTGTGAATATTATTTTAATTTTTAGCAGCCGATTCATATATTATT
>Frequency_1_QualityScore_FFHHHHHJJIHHJ?GGIJJJDHIIGGGGGIIJJIJJIJIJJDHIGHIJJJJHJJGIIHHHF<DFFEEDBCBBDBCDDEDDDDBBCBBEDDDBCC_Mismatch_1_Sense_+_Library_PoolT
AAGGAAACCGTGGTGGGCAAAGACAGTTAAGCCCTTCTTCTACTGTTCATGTTCATGGTGGTTTTCTTGCGTATTATATTACGTAATCAGTTGC
>Frequency_1_QualityScore_FFHGHHHJGHIGIJJCIHFHIJJJJJJJDHIJJJJJJIIJHIIJJJJHIIJIIJJJJJIIJGGIIIJIIEEHHHEHEFFFDFDFEECECEDDCD_Mismatch_0_Sense_+_Library_PoolT
TGTTCATGTTCATGGTGGTTTTCTTGCGTATTATATTACGTAGTCAGTTGCATTTGTCAAAATTGTGAATTATGTGTTAGTTGCAAAGTGACTT
>Frequency_1_QualityScore_DDHHHHHJIJJHHIJGJIJJIJJHIJJJIJHIIIIJJJJIJJJJJJJJFHHGIJJJJJIIJJJJJJJIIHHHHHHHFFFFFFFDEEEEDDCDDD_Mismatch_1_Sense_+_Library_PoolT
GTTTTCTTGCGTATTATATTACGTAGCCAGTTGCATTTGTCAAAATTGTGAATTATGTGTTAGTTGCAAAGTGACTTTCAGCCAATCTTGTTTT
>Frequency_1_QualityScore_FFHHHHHJJIJJJJJJIJJJIJJJJIJJJJJJJJHIJJJJJJJIIIJJIIJJJJJJJJIEIIJJJJJJJJ_Mismatch_0_Sense_+_Library_PoolT
TATATTACGTAGTCAGTTGCATTTGTCAAAATTGTGAATTATGTGTTAGTTGCAAAGTGACTTTCAGCCA
>Frequency_1_QualityScore_FFGHHHHJJJGHGIJJJJJJJIJJJJJIIHIJJJJJJJJIJJJJJJJJJGFGIIIJJJJIIJJJJJJJJHIIEIIJGHHGHHHHFFFFFFFDDD_Mismatch_0_Sense_+_Library_PoolT
AGTTGCAAAGTGACTTTCAGCCAATCTTGTTTTGTCATTGTTGTCAATGGTAGATACCATGCCATCATCTGTGAATATTATTTTAATTTTTAGC
>Frequency_1_QualityScore_FFHHHHHJJJJIJIJIJJJJJJ<FH?FHGIJIIJJIJJJJJJJIJJIJJJIJJJIIJJJJJJJJIIDHGEHHHHHHFFFFFDFEEEEEEEDDCC_Mismatch_0_Sense_+_Library_PoolT
CTTCTACTGTTCATGTTCATGGTGGTTTTCTTGCGTATTATATTACGTAGTCAGTTGCATTTGTCAAAATTGTGAATTATGTGTTAGTTGCAAA
>Frequency_1_QualityScore_FFHDBHFEEBGBHHIHFHIIEHHIIIIIIIIIGIIHBBFFHHGGGGHGIHGIGGIIGIGEDFEGGHIIIHIIIIHFHHEEFFFFCCBBCCDEFE_Mismatch_0_Sense_+_Library_PoolT
TTTCAGCCAATCTTGTTTTGTCATTGTTGTCAATGGTAGATACCATGCCATCATCTGTGAATATTATTTTAATTTTTAGCAGCCGATTCATATA
>Frequency_1_QualityScore_FFHHHHGJJJJFHIIIIIJIJJEIFHIEHIJJIIGIJJJJJJJIIJIJJJJJIIIHJFDF\5@F=@GIIEGFHGHHGHFFE@AECCCC_Mismatch_1_Sense_+_Library_PoolT
GTTGTCAATGGTAGATACCATGCCATCATCTGTGAATATTATTTTAATTTTTAGCAGCCGCTTCATATATTATTAGCTTGGTTTTTCA
>Frequency_1_QualityScore_FDHHHHHJJJJJJJJJJJJJJJIJJJJJJJJJJJJJJJJJJJJJJJJJJJ.?BHHHIIGIJGIJJGJIJHIHHHHHFFDEFFEEEEEEEDDCDD_Mismatch_0_Sense_+_Library_PoolT
GTAGATACCATGCCATCATCTGTGAATATTATTTTAATTTTTAGCAGCCGATTCATATATTATTAGCTTGGTTTTTCAGATTCTGCCTTCAAGC
>Frequency_1_QualityScore_=ADFHHHJJJJIIJJJJJJJJDHJJJJIJJJJJJJJJJJJJJJJJJJJJJJJJIJHIJJJJJJJIIJJJHGHHGGHHFFFFFFFFDFEEEEACD_Mismatch_0_Sense_+_Library_PoolT
ATTCATATATTATTAGCTTGGTTTTTCAGATTCTGCCTTCAAGCGATAGAAAGTACTGCTGCTGTATTTACATATATATTTTTATATGAAGTTA
>Frequency_1_QualityScore_FFHHHHHJGHIJJJJJJJJJJJJIIJJGIIJJJJJJIIIJJJJJJHIIJJJJJJIIGHJJIJJIIJJJJEHIIIHHHHGHFFFFFEECCEDDDD_Mismatch_0_Sense_+_Library_PoolT
TTCTTGCGTATTATATTACGTAGTCAGTTGCATTTGTCAAAATTGTGAATTATGTGTTAGTTGCAAAGTGACTTTCAGCCAATCTTGTTTTGTC
>Frequency_1_QualityScore_FFHHHHHJJJFFH2<CFHIIIIIIIJJJJJJJJJGHIJJJI_Mismatch_0_Sense_+_Library_PoolT
TTTTTAGCAGCCGATTCATATATTATTAGCTTGGTTTTTCA
>Frequency_1_QualityScore_FFHHHHHJJJJJJJJJIJJJIIJJJJJJJJJJJJJJJHIJHIJJHHHHFFFFFEEEEEDDDDDDDDDDDDDDFDDEEDEEEEEDDACD<BDDDD_Mismatch_0_Sense_+_Library_PoolT
ACCATGATGAACATAGCGAAAACGGCCAAGGAAACCGTGGTGGGCAAAGACAGTTAAGCCCTTCTTCTACTGTTCATGTTCATGGTGGTTTTCT
>Frequency_1_QualityScore_FDDHB>C>GHFBGAFHIHIE@FHIIIIIIEGGGIIIGGIGGEGIGGH5;?DDD?C?>CCD@55/(,89@CDDDDDCDAC>>ACCA333>CC@CD_Mismatch_0_Sense_+_Library_PoolT
GGAGTTCTGGAAGTCGTGGGTGAAACCATGATGAACATAGCGAAAACGGCCAAGGAAACCGTGGTGGGCAAAGACAGTTAAGCCCTTCTTCTAC
>Frequency_1_QualityScore_FFHHHHHJJIGJJJJIJIJJJIJJIJJGIJJJIJGIJJJJFHIGIJHGDFFFDEEEEECDDDDDDDDDDCCDDEDEDDEEDEECDDCD>CB5?A_Mismatch_0_Sense_+_Library_PoolT
GAAACCATGATGAACATAGCGAAAACGGCCAAGGAAACCGTGGTGGGCAAAGACAGTTAAGCCCTTCTTCTACTGTTCATGTTCATGGTGGTTT
>Frequency_1_QualityScore_D)<@D<CGFDFGHFHBFFFHIIGIIIIFFEDGEGGIIEFGEF9BFEBFFBGCFFIEFFEFFFFEFEFFFCFBBDDBDEDEDDBC@A>BE:>AAB_Mismatch_1_Sense_+_Library_PoolT
GCTTCATATATTATTAGCTTGGTTTTTCAGATTCTGCCTTCAAGCGATAGAAAGTACTGCTGCTGTATTTACATATATATTTTTATATGAAGTT
>Frequency_1_QualityScore_;BDDD<:A<+C23AF4?FFE@??A9?D99C?D>BEDFDBDDDEC*9D@DEA4BD<DBBBBB:B@CAEI_Mismatch_1_Sense_+_Library_PoolT
GTTTTCTTGCGTATTATATTACGTATTCAGTTGCATTTGTCAAAATTGTGAATTATGTGTTAGTTGCA
>Frequency_1_QualityScore_FFGHHHGJJJJJJJJHIJJJJJJIJJJJIJJGIJJJJIIIJJJJJJFIIIIJIIJJJJJJHHIJIJJJJHIJJJIIJGH?EHFFDFE_Mismatch_0_Sense_+_Library_PoolT
TATTATATTACGTAGTCAGTTGCATTTGTCAAAATTGTGAATTATGTGTTAGTTGCAAAGTGACTTTCAGCCAATCTTGTTTTGTCA
>Frequency_1_QualityScore_FFHAFFHGHJJJIIJJJHIIGGIJIJIIIHCHCDFDGGIGIHIIJGHHHHJGIHIGEHFHHHIGGJJIIIIJIDHGC_Mismatch_0_Sense_+_Library_PoolT
AGCCAATCTTGTTTTGTCATTGTTGTCAATGGTAGATACCATGCCATCATCTGTGAATATTATTTTAATTTTTAGCA
>Frequency_1_QualityScore_FFHHHHHIJIJJFJHIGIJJJIJIJGIJJJJJJGIJJJJJJJJJJJJJJJJJJJJJJIIJJHGJJJJJJIIHHHHH_Mismatch_0_Sense_+_Library_PoolT
TGTTGTCAATGGTAGATACCATGCCATCATCTGTGAATATTATTTTAATTTTTAGCAGCCGATTCATATATTATTA
>Frequency_1_QualityScore_;BD?A<<C>188C?8CBCBCFAF9B0?49B<GF?FABEF/(5@;EC2=8?B?@ABA>;(,;1;A>A>A>:::@A48@-<?ABA@A:>:@_Mismatch_2_Sense_+_Library_PoolT
AGGGAGTCCGGGCAAGAAGTGAGAGTCTATGACGAGGAGGAGCCAGGGGAACAGAACGTAGAATCTGCTGTTCTCGAGATAAGTGAAGA
>Frequency_1_QualityScore_FFHHHHHJJJJJJJJJJIIJHJJJJJJIIJJJJJJIJJJJIJHIJIIJGIJJIIIEIJJJJIIIJFHIIGHIIGGFHH_Mismatch_0_Sense_+_Library_PoolT
TTGCGTATTATATTACGTAGTCAGTTGCATTTGTCAAAATTGTGAATTATGTGTTAGTTGCAAAGTGACTTTCAGCCA
>Frequency_1_QualityScore_FFHHHGHJJGIJJJJIJIIJJJJJJDHIFHIIIJJJJJJJHHHHFHHFFFFEEEEEEEEDCCDEEDCDEDDCD@>?8?A?CCCCDDB?BDDDCD_Mismatch_0_Sense_+_Library_PoolT
ATAGCGAAAACGGCCAAGGAAACCGTGGTGGGCAAAGACAGTTAAGCCCTTCTTCTACTGTTCATGTTCATGGTGGTTTTCTTGCGTATTATAT
>Frequency_1_QualityScore_FFHHHHHJJJJJIJIJJIHJEIIJFHIIIIIJJJJJJJJJJHHIJJJJJIJJJJIJJJJJFHIJJJJJJHIJJJJJGHHHHHFFFFDFFEEDEE_Mismatch_0_Sense_+_Library_PoolT
TTGCATTTGTCAAAATTGTGAATTATGTGTTAGTTGCAAAGTGACTTTCAGCCAATCTTGTTTTGTCATTGTTGTCAATGGTAGATACCATGCC
>Frequency_1_QualityScore_FFHHHHHJJJJGFG)<CFHIGIHGGGIJEHIJJIIDCGGIII_Mismatch_0_Sense_+_Library_PoolT
ATTTTTAGCAGCCGATTCATATATTATTAGCTTGGTTTTTCA
>Frequency_1_QualityScore_FFHHHHHJIJJJJJJIJJJIJJIJJIJJIJJJJJJJJIJJJJJHHIJJJJJIJJJIJJJJJJJJJJJJJGGHIJIHHHHHHHHFFFFFEEEEEE_Mismatch_1_Sense_+_Library_PoolT
ACGTAGTCAGTTGCATTTGTCAAAATTGTTAATTATGTGTTAGTTGCAAAGTGACTTTCAGCCAATCTTGTTTTGTCATTGTTGTCAATGGTAG
>Frequency_1_QualityScore_FFHHHHHJFHHIJJJJJHGHGIJIIFIJHIEDFHHGIIJFGHJI_Mismatch_1_Sense_+_Library_PoolT
CAAAATTGTGAATTATGTGTTAGTTGCAAAGTGACTTTCACCCA
>Frequency_1_QualityScore_DEHAFHHIGJJIGIDGHIIIIIEEHGGJIIJGIIIIHIIJJIIIJGIICHIIGHHGGFFFFDEEECEEEDC>CDEDDCCDB<?>BCDDDDCC??_Mismatch_1_Sense_+_Library_PoolT
GAGTCTATGACGAGGAGGAGCCAGAGGAACAGAACGTAGAATCTGCTGTTCTCGAGATAAGTGAAGAAAGTGATAAAGGAGTTCTGGAAGTCGT
>Frequency_1_QualityScore_EFHHHGHIJGHI3@FHHHEIGGIGHIIIJJJJJHIJJJJIJIJIJJJJGIIIJJJJIJJIIGHGHHHEHHFFFFFFEEEEEEEDDFDEFDDDEE_Mismatch_0_Sense_+_Library_PoolT
TTTTAGCAGCCGATTCATATATTATTAGCTTGGTTTTTCAGATTCTGCCTTCAAGCGATAGAAAGTACTGCTGCTGTATTTACATATATATTTT
>Frequency_1_QualityScore_FFHHHHHJJIIGJJJJFHBGHIIIJJJJIJIJJIJIJJJIJJJHHFFDEECCCDBCDDDDDDDDDDDDD?BD<>BBBB?BDDDDDDDDBDDBDB_Mismatch_0_Sense_+_Library_PoolT
CAAGGGAAAAAGCCCGTGAGATGGCAGAAAAGGCAGGGGAGACGACAGAGTCCGTTAAGCAGAAAATGGCGGAGGCAGCCCAACGAGCGAAGGA
>Frequency_1_QualityScore_FFHHFHGGIIIGGIEGHHIJDGHHGGGIG?@BEGGHHGGGHJFGIIGIJE;FHHIGIH@FG;EHHABEECEECEEDDDEDDDDDDDDDBDDCDD_Mismatch_0_Sense_+_Library_PoolT
AACGTAGAATCTGCTGTTCTCGAGATAAGTGAAGAAAGTGATAAAGGAGTTCTGGAAGTCGTGGGTGAAACCATGATGAACATAGCGAAAACGG
>Frequency_1_QualityScore_FFDFHDHIIIJJIJJJIIDGIIGIIJIJHFHIIGGJJDFHIIJFHIEHIJGGH:CDFFFFFEDDDDDEEDDEEDDDDDBEEDDDDDDEECEDDD_Mismatch_0_Sense_+_Library_PoolT
CGTGGTGGGCAAAGACAGTTAAGCCCTTCTTCTACTGTTCATGTTCATGGTGGTTTTCTTGCGTATTATATTACGTAGTCAGTTGCATTTGTCA
>Frequency_1_QualityScore_DDHHFFHJFHIJJJIJJJJJJJJIJJJJJJJJJJJGGIIJIHHHHFFFFCDDDDDDDDDDDDDDDDDDEDCDBCCCCADDDDEDCDDEDCDEEE_Mismatch_0_Sense_+_Library_PoolT
GTCGTGGGTGAAACCATGATGAACATAGCGAAAACGGCCAAGGAAACCGTGGTGGGCAAAGACAGTTAAGCCCTTCTTCTACTGTTCATGTTCA
>Frequency_1_QualityScore_FFFHHHHIIJJJJJJIIJJIICFHHIJHEGGGHHIHIEFFIDGHGIIIDGHIIEHHIHIIIJJJJJIJJJJHEEHHFFFFFEEEEEEEDDDDCD_Mismatch_2_Sense_+_Library_PoolT
TTATATTACGTAGTCAGTTGCATTTGTCAAAATTGTGAATTATGTGTAAGTTGCGAAGTGACTTTCAGCCAATCTTGTTTTGTCATTGTTGTCA
>Frequency_1_QualityScore_DDF?DFBCF4A?FBB<4?3CFGEFIFBDD<6;1@1@C((.;?(=/9;\3/(5,9>@@A8<8&8:>@B>B_Mismatch_0_Sense_+_Library_PoolT
GACAGAGTCCGTTAAGCAGAAAATGGCGGAGGCAGCCCAACGAGCGAAGGAGTCTTGGGAGACTCAGGA
>Frequency_1_QualityScore_FFHHHHHFHIJJIHJIHHJIJJJJJJJJJJHIJJJJJJJJJJJGIJJJJGIJJJIJJIGJIJJJJJJJCFDHIGGIJHHHHHFFFFFBCC(;@C_Mismatch_0_Sense_+_Library_PoolT
AAAATTGTGAATTATGTGTTAGTTGCAAAGTGACTTTCAGCCAATCTTGTTTTGTCATTGTTGTCAATGGTAGATACCATGCCATCATCTGTGA
>Frequency_1_QualityScore_FFGHHHGJJJJJIGIGIJJJJJJJIJGIIGHIJJJJJJJJHHHHHEDFFFFEEEEEEDDEDDDDEEDCDCDEDDDCD<BDDDDDDDDBDDDDEE_Mismatch_0_Sense_+_Library_PoolT
CATAGCGAAAACGGCCAAGGAAACCGTGGTGGGCAAAGACAGTTAAGCCCTTCTTCTACTGTTCATGTTCATGGTGGTTTTCTTGCGTATTATA
>Frequency_1_QualityScore_FFHHGHHJJJIHJJJJJJJGIJIJIJIJIJJJJJIJIJJJJFHI@FHIJIJIIIFHIIJJIJJJJHHGHFFFFDFFCEEDEEDDEDDDDCCCDC_Mismatch_0_Sense_+_Library_PoolT
CAAAGACAGTTAAGCCCTTCTTCTACTGTTCATGTTCATGGTGGTTTTCTTGCGTATTATATTACGTAGTCAGTTGCATTTGTCAAAATTGTGA
>Frequency_1_QualityScore_FFHHHHHHJJJJJJIJJJJIJJIJJJHIJJJJJJJJJJJJJJJJIJJJJJJJJIJHIJJJJJJJJJJEHHIJJJHHHHHHFFFFFECEEEDAAD_Mismatch_0_Sense_+_Library_PoolT
TCTTGCGTATTATATTACGTAGTCAGTTGCATTTGTCAAAATTGTGAATTATGTGTTAGTTGCAAAGTGACTTTCAGCCAATCTTGTTTTGTCA
>Frequency_1_QualityScore_FFHHGHHIIJIH>FHHIGIJIIJI?F?FHIJIJIJJHGIHHHHHG?BCDFFEEDCDB8<@BD?BCBBDB@AB?CCCDDB8??C>CD@CCDDACD_Mismatch_0_Sense_+_Library_PoolT
GGGAGACTCAGGAAAAAACAAGGGAGTCCGGGCAAGAAGTGAGAGTCTATGACGAGGTGGAGCCAGAGGAACAGAACGTAGAATCTGCTGTTCT
>Frequency_1_QualityScore_FFHHHHDIHIIJJJGIJIIIJJJJIGIIJJIJJIDFHGHFFFDACDBDDBDDB9?CCCDD??5<ACDDD:?ACDBBBDDDD8<8>C?BDB9@B?_Mismatch_0_Sense_+_Library_PoolT
CGACAGAGTCCGTTAAGCAGAAAATGGCGGAGGCAGCCCAACGAGCGAAGGAGTCTTGGGAGACTCAGGAAAAAACAAGGGAGTCCGGGCAAGA
>Frequency_1_QualityScore_FFHHHHFHIJIJEIIIJIIJJIHEGH+?GIJJJJJIJIHIJIIIHDHIDHHGIIIJGHJJJIJICEDGGHG-5;CADBDDFFFFDCDCEDCB@?_Mismatch_0_Sense_+_Library_PoolT
GTTTTGTCATTGTTGTCAATGGTAGATACCATGCCATCATCTGTGAATATTATTTTAATTTTTAGCAGCCGATTCATATATTATTAGCTTGGTT
>Frequency_1_QualityScore_FFHHHHHJJCGHGHIJIJJIJJHIIJIJIJJJJJJIJIJIJHIJJIJJIJIJJJJJIIJIIIJJJJJJICEHHHHHHFFFFFDEEEDEDECDDD_Mismatch_0_Sense_+_Library_PoolT
TGTTCATGGTGGTTTTCTTGCGTATTATATTACGTAGTCAGTTGCATTTGTCAAAATTGTGAATTATGTGTTAGTTGCAAAGTGACTTTCAGCC
>Frequency_1_QualityScore_FFHHHHHGIJIJJJJJJJHHJJJJJJGIJJJIJIJJJHIJJJIJJJJIGIGIJJIIJJGIJIJJJJJJJIIJJJHHHHHHFFFFFFFFEFEEFE_Mismatch_0_Sense_+_Library_PoolT
TATGTGTTAGTTGCAAAGTGACTTTCAGCCAATCTTGTTTTGTCATTGTTGTCAATGGTAGATACCATGCCATCATCTGTGAATATTATTTTAA
>Frequency_1_QualityScore_FFHHHGHIIJJJJGIJJJJJJJJGIJIJJBHIDCEFEFEDDD1>B;;??B?A<?AC3@?(+&8@C>C>:<ACBDDDD<<B85+3:8>><<??_Mismatch_1_Sense_+_Library_PoolT
GACAGAGACCGTTAAGCAGAAAATGGCGGAGGCAGCCCAACGAGCGAAGGAGTCTTGGGAGACTCAGGAAAAAACAAGGGAGTCCGGGCAAG
>Frequency_1_QualityScore_FFHHHHHJJIJIIIJJJHIJGHJHIIJGHGJJIJJJJIJJJJJIJJJGHHIJJIHHFFDDDDBCDDDD??BABDDDDDDDDDDDDCDDDDDDDD_Mismatch_0_Sense_+_Library_PoolT
TGATAAAGGAGTTCTGGAAGTCGTGGGTGAAACCATGATGAACATAGCGAAAACGGCCAAGGAAACCGTGGTGGGCAAAGACAGTTAAGCCCTT
>Frequency_1_QualityScore_FFFHFHHCGIJIJJIJJCEHIJEHGIIJJHGIIIGEGGIIIJIGIJGIFHIIGCCHIGJJE@FGICHEGDGEGHFC_Mismatch_0_Sense_+_Library_PoolT
CCTTCAAGCGATAGAAAGTACTGCTGCTGTATTTACATATATATTTTTATATGAAGTTATGTATACTTTTAGTCCA
>Frequency_1_QualityScore_FFFHHHHIIJIJJJJJIJJJJJJJJEHEFH)1?FGIGIJJIJIJJJIIIJIDGHGIIJ_Mismatch_1_Sense_+_Library_PoolT
TGTGAATATTATTTTAATTTTTAGCAGCCGATTCATATATTATTAGCTTGGTTTTCCA
>Frequency_1_QualityScore_FFHHHHHJHIJHIJJIJJIIIJGIIIHGIGJJJJJJJJJJJJJJJJJJJHIJJJJJGIIAHHHFFFFFDDDDDDEDFFEDDDDDDEEDCDDDDE_Mismatch_0_Sense_+_Library_PoolT
GGAAACCGTGGTGGGCAAAGACAGTTAAGCCCTTCTTCTACTGTTCATGTTCATGGTGGTTTTCTTGCGTATTATATTACGTAGTCAGTTGCAT
>Frequency_1_QualityScore_FFHHHHHJJJJIIIJIIIJGIIIIJHHJJJIIIIJJJJIHHIIJJJJJHJFGIJJICHIGIIEHHFBECEEEEDDDDDDEDDDDDDDDDDDBCD_Mismatch_0_Sense_+_Library_PoolT
GAACGTAGAATCTGCTGTTCTCGAGATAAGTGAAGAAAGTGATAAAGGAGTTCTGGAAGTCGTGGGTGAAACCATGATGAACATAGCGAAAACG
>Frequency_1_QualityScore_FFHDHHHIGHAEJHEHGHHGHHEHGGIIIIJHIFIJJJJJJIIJIIGIIJIJJJIJJGHJJHIGIJIJJIIEEEHHFHH@DFFFFEEDECEDAC_Mismatch_1_Sense_+_Library_PoolT
CGAAATTGTGAATTATGTGTTAGTTGCAAAGTGACTTTCAGCCAATCTTGTTTTGTCATTGTTGTCAATGGTAGATACCATGCCATCATCTGTG
>Frequency_1_QualityScore_FFHHHHFIJJGHJIJJJJJJIJJJJJJJJJJJJJJIJJJJJJJJHHHHHFFFDDCDDDDDDDDDDDDDDDEDDDDDDCDDDDDDEDEDDDEDEE_Mismatch_0_Sense_+_Library_PoolT
AAGTCGTGGGTGAAACCATGATGAACATAGCGAAAACGGCCAAGGAAACCGTGGTGGGCAAAGACAGTTAAGCCCTTCTTCTACTGTTCATGTT
>Frequency_1_QualityScore_FFGHGHGJIGJJJJJJJJJBGHDGIJJEIJIIIIGGHJGEHJGIH?CEHF@DFFFFEEEECEEEEDDCC?;BBDDDDCDD>@BDEEEEEEDD?C_Mismatch_0_Sense_+_Library_PoolT
AAAACGGCCAAGGAAACCGTGGTGGGCAAAGACAGTTAAGCCCTTCTTCTACTGTTCATGTTCATGGTGGTTTTCTTGCGTATTATATTACGTA
>Frequency_1_QualityScore_FFHHHHHIJJIJJJJJIGIIJIJJIIJFHIJJJJHHFHFFFF3@CEEEDDDDDDDBDBDDDDDDDDBCC>@CDDDDCCDDEEDDDDDD9ABDDD_Mismatch_0_Sense_+_Library_PoolT
GCGGAGGCAGCCCAACGAGCGAAGGAGTCTTGGGAGACTCAGGAAAAAACAAGGGAGTCCGGGCAAGAAGTGAGAGTCTATGACGAGGTGGAGC
>Frequency_1_QualityScore_FFGHHHHJJJJJJIJJJJJJJJIIIJIJIJHIIJJJJIIGIJJJJJHHGGIJJJGGIIHHIJJEHHHHGHFDFACCDDDDDDDDCDEDDDDDDD_Mismatch_0_Sense_+_Library_PoolT
AGGAACAGAACGTAGAATCTGCTGTTCTCGAGATAAGTGAAGAAAGTGATAAAGGAGTTCTGGAAGTCGTGGGTGAAACCATGATGAACATAGC
>Frequency_1_QualityScore_DDHHHHHJGIGGHGFFHIIIIHIJJGIJIIIJIJJIJJIGHGIIJIIIBFGHIJDGHIJGJJGGGGHGEEGGGIG_Mismatch_0_Sense_+_Library_PoolT
CGTATTATATTACGTAGTCAGTTGCATTTGTCAAAATTGTGAATTATGTGTTAGTTGCAAAGTGACTTTCAGCCA
>Frequency_1_QualityScore_FFHHHHHII;FHIIIIIJIGJIHIIJIIIIJHIIIJJHIIIHIIHGGIJJJJJIGHJGGIIIJIGIIEHEGIIHIHHGHFFFFFEDCEEEDEC>_Mismatch_1_Sense_+_Library_PoolT
ATTACGTAGACAGTTGCATTTGTCAAAATTGTGAATTATGTGTTAGTTGCAAAGTGACTTTCAGCCAATCTTGTTTTGTCATTGTTGTCAATGG
>Frequency_1_QualityScore_FFHHHHHJGHFFHGHIJJJJGIJJJIJJJJJJJJJJJJJJJJJJJIJJJJJJIIJJGEGEHHHHHHFFFDDCEFEEFFDDDDDDDEEDCDCCDE_Mismatch_1_Sense_+_Library_PoolT
TGAAACCGTGGTGGGCAAAGACAGTTAAGCCCTTCTTCTACTGTTCATGTTCATGGTGGTTTTCTTGCGTATTATATTACGTAGTCAGTTGCAT
>Frequency_1_QualityScore_FDHHFHFIFHIAIHIJIGIJIJIJJJHHIJJJJJJIGIIIJJJJJGIJJGHJJJGHJIIIJJJIIJIIFFHIJIHHIIIIFEHHHFFFCCC@CD_Mismatch_0_Sense_+_Library_PoolT
GTAGTCAGTTGCATTTGTCAAAATTGTGAATTATGTGTTAGTTGCAAAGTGACTTTCAGCCAATCTTGTTTTGTCATTGTTGTCAATGGTAGAT
>Frequency_1_QualityScore_FBFHHFHIFIGGEEHEHGG<FAFF1CFG?GGEGGBGHIJJIEHJJHGIHIDGB@AHHB>AAC=?C?598((3<<8)8<?ACCDDC:>@C>:?A<_Mismatch_0_Sense_+_Library_PoolT
GTGATAAAGGAGTTCTGGAAGTCGTGGGTGAAACCATGATGAACATAGCGAAAACGGCCAAGGAAACCGTGGTGGGCAAAGACAGTTAAGCCCT
>Frequency_1_QualityScore_D+2AFFHGIBHHHIIDHGIIEHCFHIIIEHGGHIIIIIIIIIIEIIIIIIIIII@GHIIIIIIIIGG>GEHFFHGHEFFFFFFCCEEDE>@C>C_Mismatch_1_Sense_+_Library_PoolT
GTTTCATATATTATTAGCTTGGTTTTTCAGATTCTGCCTTCAAGCGATAGAAAGTACTGCTGCTGTATTTACATATATATTTTTATATGAAGTT
>Frequency_1_QualityScore_FFHHHHHJJJJJJIJJJJJIJHGGJJJIJJJJJJJJJHHJJ_Mismatch_0_Sense_+_Library_PoolT
CATATATATTTTTATATGAAGTTATGTATACTTTTAGTCCA
>Frequency_1_QualityScore_FFHHHHHJCGHGHIJJJJJIJHIJJJJJJJIJJJJJJJIJJJJJJJJJJJJJJJJIJIJJGHJIIJIEEHGHHFEFHFFFFCFDDEAEEEDDDD_Mismatch_0_Sense_+_Library_PoolT
GTTCATGGTGGTTTTCTTGCGTATTATATTACGTAGTCAGTTGCATTTGTCAAAATTGTGAATTATGTGTTAGTTGCAAAGTGACTTTCAGCCA
>Frequency_1_QualityScore_FFHHHGHJJJIIHIJJJFGGIIJFHJIJJJJJJJFGHHIIJIIIHIGDGGJIJJJBCGGIJJJJJJJIJJJJJJJJHGFFE?>\3=@CDEEEEF_Mismatch_0_Sense_+_Library_PoolT
TCAGCCAATCTTGTTTTGTCATTGTTGTCAATGGTAGATACCATGCCATCATCTGTGAATATTATTTTAATTTTTAGCAGCCGATTCATATATT
>Frequency_1_QualityScore_FFGFHBHHHIHIJICEGHGHGIJJJIJJEIJJGGIJIGGIIGHGIGHGHDFFDFDDDD?@BBBD@BDCCC?CDCC@CCDCC9@ADDDDDC@@CE_Mismatch_0_Sense_+_Library_PoolT
CTGGAAGTCGTGGGTGAAACCATGATGAACATAGCGAAAACGGCCAAGGAAACCGTGGTGGGCAAAGACAGTTAAGCCCTTCTTCTACTGTTCA
>Frequency_1_QualityScore_FFHHHHHJJJJGIJJIIJJJIJJIIJHJIJJJJHHJGHIIJJJIJJIJJIJJJJJJJJHHGHFFFFFEEEEEEEEDEDDDCDDCDCEEEDEDEE_Mismatch_1_Sense_+_Library_PoolT
GTTAAGCCCTTCTTCTACTGTTCATGTTCATGGTGGTTTTCTTGCGTATTATATTACGTAGCCAGTTGCATTTGTCAAAATTGTGAATTATGTG
>Frequency_1_QualityScore_FFHFFFHEGIHIIIEHIJJHHJIHGHGHHIJIHIJJJJIJIJJHIJIJHFIIIIGHJJFGHIIIHHIGHGJHHHHGECCDEDFCEEEADD>CDC_Mismatch_0_Sense_+_Library_PoolT
GTGAATTATGTGTTAGTTGCAAAGTGACTTTCAGCCAATCTTGTTTTGTCATTGTTGTCAATGGTAGATACCATGCCATCATCTGTGAATATTA
>Frequency_1_QualityScore_FFHHHGHJJJIIJGIIIIJJJJGGIGIGIJJIBHHIGGJIIIIHIJJJIJJJIJJJJJJJJJIJJJIJGDEHIIJEHIHHGGGHFFFFEF_Mismatch_0_Sense_+_Library_PoolT
TTTTTCAGATTCTGCCTTCAAGCGATAGAAAGTACTGCTGCTGTATTTACATATATATTTTTATATGAAGTTATGTATACTTTTAGTCCA
>Frequency_1_QualityScore_FFHHHHHJJJJJJJJJJHJJJJJJIJJJIJJIJJJJJJJJJIJJJJJJJJIJEIJGIIJJJJJJJGJJJHIIJIIJIIIJJIIGHHHFFFFFED_Mismatch_2_Sense_+_Library_PoolT
CTTCAAGCAATAGAAAGTACTGCTGCTGTATTTACATATATATTTTTATATGAAGTTATTTATACTTTTAGTCCAGTATAGCACAGGCAATTTA
>Frequency_1_QualityScore_FFHHGHHJJJJJCFHHHJJIJJJJJEHIJJJIJJJJJHIJJJJJIJJJHIJJJJJJJIJJJIHIJJIJJHHHHHHHFFFFFFEEECCEDDDDDD_Mismatch_2_Sense_+_Library_PoolT
ACATGTTCATGGTGGTTTTCTTGCGTATTATATTACGTAGCCAGTTGCATTTGTCAAAATTGTGAATTATGTGTTAGTTGCAAAGTGACTTTCA
>Frequency_1_QualityScore_FFHHHHHJJJJIHIJFHIGIIIIJHIJJIJHFHGGGIIGHIJJFHIJJJJJJJHIIJIJHEHHBBFFCECCABBDDDEDEEFFDDDDDDEEDCD_Mismatch_0_Sense_+_Library_PoolT
CCAAGGAAACCGTGGTGGGCAAAGACAGTTAAGCCCTTCTTCTACTGTTCATGTTCATGGTGGTTTTCTTGCGTATTATATTACGTAGTCAGTT
>Frequency_1_QualityScore_D)@@BCD?EHHIIIFGBE@GHHI9DCFHIIIEGCHGHD>?DGHHAHG@FGGCDHC@;CDHCEEEA>BDFFBAECC;(6@DDEDFEABDDECC;A_Mismatch_0_Sense_+_Library_PoolT
GTGTTAGTTGCAAAGTGACTTTCAGCCAATCTTGTTTTGTCATTGTTGTCAATGGTAGATACCATGCCATCATCTGTGAATATTATTTTAATTT
>Frequency_1_QualityScore_FFHHHHHJJJJJFIIFHJJJJJJJIGIJJJJJJJJJJJJJIJJJGIIJJJJJJIIJIJJJJJGHIJHHHHHHHFFFFDFEEEEEEEDDDDDDDD_Mismatch_2_Sense_+_Library_PoolT
TCATGTTCATGGTGGTTTTCTTGCGTATTATATTACGTAATCAGTTGCATTTGTCGAAATTGTGAATTATGTGTTAGTTGCAAAGTGACTTTCA
>Frequency_1_QualityScore_DDFF>FFHFF:EF@EB<AF<CEGEHIGFHIGFD??GIIGIIGIFHF@GAFDGBDFDEFFGDGHCHIFC@=CHHIGI:7?EEHCD>BEBCCCCCC_Mismatch_0_Sense_+_Library_PoolT
GTCAAAATTGTGAATTATGTGTTAGTTGCAAAGTGACTTTCAGCCAATCTTGTTTTGTCATTGTTGTCAATGGTAGATACCATGCCATCATCTG
>Frequency_1_QualityScore_@1CAD)<A8+8;1?E3?FDC?F9?D3@?BFD*9=FEEFE8=@@@CA@=1=?A_Mismatch_0_Sense_+_Library_PoolT
ACGAGGTGGAGCCAGAGGAACAGAACGTAGAATCTGCTGTTCTCGAGATAAG
>Frequency_1_QualityScore_DFFHHHHJIJIJIJHIIJJJJJJJJJJGGIJJJGHIJJIIIIIJJJJJIIIJJJGIGIIJJIJJJJJIIEHIJJJEHEHHGHFFDFFFFFEEEE_Mismatch_1_Sense_+_Library_PoolT
AGTTAGTTGCAAAGTGACTTTCAGCCAATCTTGTTTTGTCATTGTTGTCAATGGTAGATACCATGCCATCATCTGTGAATATTATTTTAATTTT
>Frequency_1_QualityScore_DDHHHHGIIBHI3<CF@@<9AFH>HBFEHCEHH??BGGGEFDHHIIG@DFEGG@HIGGGIIDHGHCHHFHHEC@EFFEECCDDCCDDDFFEEEE_Mismatch_1_Sense_+_Library_PoolT
TTTTAGCAGCCGTTTCATATATTATTAGCTTGGTTTTTCAGATTCTGCCTTCAAGCGATAGAAAGTACTGCTGCTGTATTTACATATATATTTT
>Frequency_1_QualityScore_DEDHHHDHIDHIJJJJIIECEGIIJJIIEHIGIIIJJGIJGIBDGGHIGHIJJFIJIIIJJIJIJGCHG@E@GHCHHFGHHD?CBEFFEEEEAE_Mismatch_0_Sense_+_Library_PoolT
GTTGCATTTGTCAAAATTGTGAATTATGTGTTAGTTGCAAAGTGACTTTCAGCCAATCTTGTTTTGTCATTGTTGTCAATGGTAGATACCATGC
>Frequency_1_QualityScore_FFHHHFHIJJJJJJJGIIIGIJJJJJJIJJJJJJIIJJIJJIJIJJJJGGIJIGGHIJJJJHIIJJGHIHGHHHFFFFFDFFEEEEEEDDDDDD_Mismatch_0_Sense_+_Library_PoolT
GGTGGTTTTCTTGCGTATTATATTACGTAGTCAGTTGCATTTGTCAAAATTGTGAATTATGTGTTAGTTGCAAAGTGACTTTCAGCCAATCTTG
>Frequency_1_QualityScore_FFHHHHHIJJIIEFHHJHHJIIJJIJJIJJJJJJFHIGIJJJJJJJJHGHIJJIJJJJJJJJJJJJHJHEHHHHFFFFFFFEEECEEDEEDEDD_Mismatch_0_Sense_+_Library_PoolT
AGTTAAGCCCTTCTTCTACTGTTCATGTTCATGGTGGTTTTCTTGCGTATTATATTACGTAGTCAGTTGCATTTGTCAAAATTGTGAATTATGT
>Frequency_1_QualityScore_FFHHHHHJJJJJJJJJJJIIGHJJJIJIJJJIJIIIHGIIJGHHHFFFFFDEDEDEDDDCCCDDDDEDD@CDEDDEEEEDDCDB<BDBDDDDDD_Mismatch_0_Sense_+_Library_PoolT
TGATGAACATAGCGAAAACGGCCAAGGAAACCGTGGTGGGCAAAGACAGTTAAGCCCTTCTTCTACTGTTCATGTTCATGGTGGTTTTCTTGCG
>Frequency_1_QualityScore_FFHHHHHJJHJJJJJIJIJJJJJIIJIIJJJJHIJGIJJJJHHHHHFFFFFCEEEDCDDCDDDDDEDFDDEDDEEEDCDDCDB>BDDDDDDDDD_Mismatch_0_Sense_+_Library_PoolT
GATGAACATAGCGAAAACGGCCAAGGAAACCGTGGTGGGCAAAGACAGTTAAGCCCTTCTTCTACTGTTCATGTTCATGGTGGTTTTCTTGCGT
>Frequency_1_QualityScore_FFHHHHHIJJJJJFIIFHJJJJJIJJHIJJJJJJJIJJJJJIIJJJJJJJJJJJJJJJJJJJJHIGJJJHHHHHHGFFFFFFFCEECECDDDDD_Mismatch_0_Sense_+_Library_PoolT
TTCATGTTCATGGTGGTTTTCTTGCGTATTATATTACGTAGTCAGTTGCATTTGTCAAAATTGTGAATTATGTGTTAGTTGCAAAGTGACTTTC
>Frequency_1_QualityScore_FFHAHHGHGIIBFGEHDEGEHG?GHBFGFBGHIIGHIFIIGIIGDHIIDEH>EHCEHFFFFDDE_Mismatch_2_Sense_+_Library_PoolT
GCCAAGGAAACCGTGGTGGGCAAAGACAGTTAAGCCCTTCTTCTACTGTTCATGTTCATGGTTA
>Frequency_1_QualityScore_FFHHHHHJJGIIJJJJJJJJJGIJJJJJHIJJIJJJJJIIJIJIJJJJJJJJJJJJJJJJJJIJJIJJHHEHH_Mismatch_0_Sense_+_Library_PoolT
GTTGCAAAGTGACTTTCAGCCAATCTTGTTTTGTCATTGTTGTCAATGGTAGATACCATGCCATCATCTGTGA
>Frequency_1_QualityScore_FFHHHHHJJJIIJIGIJJJIJIIIIIDHIJJJHHIJIIGJJJHHADFFDEDEEDDDDDDDDDDDDBDDDCCDDEDDDDDDEDDDDBDDDDDCDE_Mismatch_0_Sense_+_Library_PoolT
AAAAACAAGGGAGTCCGGGCAAGAAGTGAGAGTCTATGACGAGGTGGAGCCAGAGGAACAGAACGTAGAATCTGCTGTTCTCGAGATAAGTGAA
>Frequency_1_QualityScore_FFHHHHHIJJJJJJJJJJIJJJIIIIIJJIJJIIHIIJJJJIIIJJJIJJIJJJJIIJJJJJJIIJJIGEHJJJHHHHHFFFFFFEEEEDEEDC_Mismatch_0_Sense_+_Library_PoolT
TATTACGTAGTCAGTTGCATTTGTCAAAATTGTGAATTATGTGTTAGTTGCAAAGTGACTTTCAGCCAATCTTGTTTTGTCATTGTTGTCAATG
>Frequency_1_QualityScore_FFHHHHHJHIJJJJJJJJJIJJJJJJJJIJHIIJJJJJJFIIJJIJJJIIJJJIHGJJJJJGGJJJIIHHHHHHFFFFFEEEEEEDDDC_Mismatch_2_Sense_+_Library_PoolT
TTACGTAGTCAGTTGCATTTGTCAAAATTGTGAATTATGTGTAAGTTGCGAAGTGACTTTCAGCCAATCTTGTTTTGTCATTGTTGCCA
>Frequency_1_QualityScore_FFHHHHHJJHGJJJJIIJJIJGIIJIJJJJJJJJJJJJJIIGIIIIJIIJIJIHIJIIJJJJJHHIJJJEHIGGGIJJJJHDHHGFFFFCEFEE_Mismatch_1_Sense_+_Library_PoolT
AATAGAAAGTACTGCTGCTGTATTTACATATATATTTTTATATGAAGTTATGTATACTTTTAGTCCAGTATAGCACAGGCAATTTATAGATCCT
