# Supplementary material for: Differential Gene Expression Reveals Candidate Genes for Drought Stress Response in Abies alba (Pinaceae)
Source: PLoS One. 2015 Apr 29;10(4):e0124564. doi: 10.1371/journal.pone.0124564 (PMC4414588; doi:10.1371/journal.pone.0124564)
Supplement: S2 File — (GZ) [file pone.0124564.s002.gz › comp19698_c0_seq1.fa]

>comp19698_c0_seq1 len=615 path=[1:0-35 37:36-180 862:181-194 876:195-267 269:268-312 314:313-400 405:401-614] : sp|P81295|PRR3_JUNAS Pathogenesis-related protein OS=Juniperus ashei PE=1 SV=1 e-value: 2e-30 blast score:  128
GCTGCAGCAGCGACATAAATGCTAGCTGCCCTACAGATTTGAAAGTGGTTGATGGATGCAACAGTGCTTGTGTTGCTTTGAATACCCCTCAATACTGCTGCACGGGGGACTACGTCGACAACTGTCCTCCCACTAATTATTCGGAGTTCTTCAAGGGACAGTGCCCACAGGCCTACAGCTATGCCAAAGATGATAGCACTAGCACCTTCACTTGCACTTCTGGTGCTAATTATAACATCACCTTCTGCCCTTAATAATCTCCATCCATAAAGATAAATAAAATCAATTCCTAGTAATATCGTATTGATAATAAGAATACACTTGTATTCAGACGGGTAAGTTGTTTGCAACAGAAAGGGCGATCAATTCAATTGAGATTGAATGATTATGAGCCCTCGCTGCCTCCTACTGAAAAATTCAAACTCCCGTCTATATAGTTTACTATCATAATAATACCACTGCATTTGCAATTTCCACGCAGAGCGTACAGAGTGATTCACTTGATATTGATTGATGTCGAGGTTTTCATATTTCATTTTCATTTTGATATTAATCTCCCCTTACCAATATCCATTTACTTATTTACACAAAAAAAAAATTGAATTCTGTGTAACA

>Frequency_3_QualityScore_ECFFEFGIIGHIIFEGHHFHHGIIHHIIJJJJJGIIIIIIDGIGHIHGIIIGHHIIJHIIHIIIHIGIDFGHGGFGFGEEGEEBC?DCDDA@?C_Mismatch_0_Sense_+_Library_PoolT
CTTGCACTTCTGGTGCTAATTATAACATCACCTTCTGCCCTTAATAATCTCCATCCATAAAGATAAATAAAATCAATTCCTAGTAATATCGTAT
>Frequency_3_QualityScore_FEHGHHHJIIJJIJIJJJIHIJJIJIIJJJJ@FHHFIIGHIIIHHHHHFGHHHFGGEEGFEEFEEEEEDDDCDDDDDDDCDEEDDDDDDCDDCD_Mismatch_0_Sense_+_Library_PoolT
GATAATAAGAATACACTTGTATTCAGACGGGTAAGTTGTTTGCAACAGAAAGGGCGATCAATTCAATTGAGATTGAATGATTATGAGCCCTCGC
>Frequency_2_QualityScore_EFHHHHHJJJIJIJJIJIIIIIJJJDGGHIJHIJJHHGIHHHGFEDDDDDDDDDDDDCDDDCCDEEEEECBCDBDDEDDECCABA@AACCCDCC_Mismatch_0_Sense_+_Library_PoolT
TGCTTTGAATACCCCTCAATACTGCTGCACGGGGGACTACGTCGACAACTGTCCTCCCACTAATTATTCGGAGTTCTTCAAGGGACAGTGCCCA
>Frequency_2_QualityScore_FFHHHHHJJJJJJJIIIJIJJIIIIJIJIIJGHGFFEEEEEEEEDCDCDDDEEEECCCDD?CCEDDEDDDDDDDDCDDDDDDDDDDDDDDDDDD_Mismatch_0_Sense_+_Library_PoolT
CCTCAATACTGCTGCACGGGGGACTACGTCGACAACTGTCCTCCCACTAATTATTCGGAGTTCTTCAAGGGACAGTGCCCACAGGCCTACAGCT
>Frequency_2_QualityScore_FFHHGHHJJIIIJJJIJJJJJJGHJJJJJIIGIIIIJIIJIIIIIGIIIJFIIIJJIIJJJJIEIIIJII_Mismatch_0_Sense_+_Library_PoolT
TACTGAAAAATTCAAACTCCCGTCTATATAGTTTACTATCATAATAATACCACTGCATTTGCAATTTCCA
>Frequency_2_QualityScore_FFHHGHGIIIJJJJJJJIIJJJIJJJJIIJJJJJIIJJJJJIJJJIJIIJIIJIJJJJIIJJIIJIIIJJHHGDGHEEFFFDDECECDCCDDBC_Mismatch_0_Sense_+_Library_PoolT
ATAAAGATAAATAAAATCAATTCCTAGTAATATCGTATTGATAATAAGAATACACTTGTATTCAGACGGGTAAGTTGTTTGCAACAGAAAGGGC
>Frequency_2_QualityScore_FFHHHGGIIGIHIJJIIIIIJIIIIIIJJIJIJJJIIIIIIJJJJJIIIJJJJJIIIIIIIIGGGGGGGAC=CEEDEDEEEEEDDCDDCDCCCC_Mismatch_0_Sense_+_Library_PoolT
AAGGGACAGTGCCCACAGGCCTACAGCTATGCCAAAGATGATAGCACTAGCACCTTCACTTGCACTTCTGGTGCTAATTATAACATCACCTTCT
>Frequency_2_QualityScore_FFHHHHHIIIJGIIIJJJJEGIIGIIGIJJJJJJJJIJJJIJJJJIJJJJJIHGGHHHGFFFFEEEEEDDEDDDDDDDDDDDDDDDBCDDDDDC_Mismatch_2_Sense_+_Library_PoolT
ACACTTGTATTCAGACGGGTAAGTTGTTTGCAACAGAAAGGGCGATCAATTCAATTGAGATTGAATGATTATGAGCCCTCGCTGCCTCCTCCTA
>Frequency_2_QualityScore_EFHHHHHJJJJIIIIIGIIIIIIHGIIIFIIIGIIJJIIIHIHIJIIGGIGIIIGIGGC=FDIGIIIGGADGEEFCEEEA?ABBCDCDCDEDCC_Mismatch_0_Sense_+_Library_PoolT
TAAAATCAATTCCTAGTAATATCGTATTGATAATAAGAATACACTTGTATTCAGACGGGTAAGTTGTTTGCAACAGAAAGGGCGATCAATTCAA
>Frequency_1_QualityScore_FFHHHHHIJJJJJJJJIJIJIIIJJJJIJJJJJJJJJJJJJJJJJJJJJJJJJJJJJJJJJJJHHHHHFEFFFFEEEDEEEEEDEDDDDCDDDD_Mismatch_0_Sense_+_Library_PoolT
TCAAGGGACAGTGCCCACAGGCCTACAGCTATGCCAAAGATGATAGCACTAGCACCTTCACTTGCACTTCTGGTGCTAATTATAACATCACCTT
>Frequency_1_QualityScore_FFHHHHFIJIJJGGGHIIGGJJIJIJJFGGIIJJIJJJJJJIIJJIIJJIJIJJJIIGIIJIJGHHHHFHFFFFFEEEEECADEDDDCDDDDCC_Mismatch_0_Sense_+_Library_PoolT
CTTCAAGGGACAGTGCCCACAGGCCTACAGCTATGCCAAAGATGATAGCACTAGCACCTTCACTTGCACTTCTGGTGCTAATTATAACATCACC
>Frequency_1_QualityScore_DDFHHHHIGIIEEHGHIIIHEGCIIJJJ@DFCHGGIIIIEIBCDGHIJEGGHGBEDGGII>EHHHHF@>BACBBCCDACFEEED>CCB?_Mismatch_2_Sense_+_Library_PoolT
CCATAAAGATAAATAAAATCAATTCCTAGTAATATCGTATTGATAATAAGAATACACTTGTATTCAGACGGGTAAGTTCTATGCAACAG
>Frequency_1_QualityScore_FFHGHHGJJJJJIJJJJJIJJJJIJIJJJJJJHIJJJGIJIIIJJJJJJJJJJJJJJJJJJJIJJHHIIHHHHHFFEFFFECCEEEDDDDDDDD_Mismatch_0_Sense_+_Library_PoolT
GATAGCACTAGCACCTTCACTTGCACTTCTGGTGCTAATTATAACATCACCTTCTGCCCTTAATAATCTCCATCCATAAAGATAAATAAAATCA
>Frequency_1_QualityScore_DBFFFBAEEGGIHIEDHDH@CHDCHFGIIECGBGG9CDBHGH@DEFG?FG>GGHBHIIIIIIIIHGCGE=@D?EECHFFFFF@B@>ACCBCCCC_Mismatch_1_Sense_+_Library_PoolT
ATCTATGCCAAAGATGATAGCACTAGCACCTTCACTTGCACTTCTGGTGCTAATTATAACATCACCTTCTGCCCTTAATAATCTCCATCCATAA
>Frequency_1_QualityScore_FFHHHHHJJJJJJJHIJJJIJJJJJJJJJJJJJJJIJIIJJJJIDIJJJJIJJJJJJJIIJJIIJJGIJHJJEHHHHFDDCCDECABDDDEDDD_Mismatch_0_Sense_+_Library_PoolT
CTCCATCCATAAAGATAAATAAAATCAATTCCTAGTAATATCGTATTGATAATAAGAATACACTTGTATTCAGACGGGTAAGTTGTTTGCAACA
>Frequency_1_QualityScore_FFHHHHHJJJJJJJJJJJJJIJJJJIJJJJJJJJJIIJJJIJJJJAHJJJJJJHIJJIIJIHEHHHHGFEFFFFFEDEEEEEDDDDDCDEDEDE_Mismatch_1_Sense_+_Library_PoolT
GATTTAATGATTATGAGCCCTCGCTGCCTCCTACTGAAAAATTCAAACTCCCGTCTATATAGTTTACTATCATAATAATACCACTGCATTTGCA
>Frequency_1_QualityScore_FDHHHHHJJIIGCGGIIEHEDHIJIIDHFHIJJIJEHFIEICGIIIHEGIJIIIIEIEIIGHHD?B?CD??BDBDDDBDCCCCDDDDDDBD3>@_Mismatch_0_Sense_+_Library_PoolT
GTGGTTGATGGATGCAACAGTGCTTGTGTTGCTTTGAATACCCCTCAATACTGCTGCACGGGGGACTACGTCGACAACTGTCCTCCCACTAATT
>Frequency_1_QualityScore_FDDFDHHGIJJFIHJIJJIICHCHGFHEIIHIJJJJJIGIEIJGIIJJJIHHIJJJJJJDFCFHHIGGHCEFF89>C;BCEDDDDEDCBBCC>@_Mismatch_0_Sense_+_Library_PoolT
TCCATAAAGATAAATAAAATCAATTCCTAGTAATATCGTATTGATAATAAGAATACACTTGTATTCAGACGGGTAAGTTGTTTGCAACAGAAAG
>Frequency_1_QualityScore_FFGHFHHHIIJFIJIIIJJJIJJIIJJJIJJJJIHIIEHGIJIJJEGE@HGHJHGGHHFFDEFFCEECEEDDD>>AD@D@@CDDDDDCCACCDD_Mismatch_0_Sense_+_Library_PoolT
GGGACAGTGCCCACAGGCCTACAGCTATGCCAAAGATGATAGCACTAGCACCTTCACTTGCACTTCTGGTGCTAATTATAACATCACCTTCTGC
>Frequency_1_QualityScore_DFHHHHHJJFHIJJIJJIJJIIJJJJIJJJIJJJJJIJJIJHIHHHHHHHFFFDDDEEDDDDDDDBDDDCCDDDDDDDDDCDDDDDDDDEDDDD_Mismatch_0_Sense_+_Library_PoolT
GGGACTACGTCGACAACTGTCCTCCCACTAATTATTCGGAGTTCTTCAAGGGACAGTGCCCACAGGCCTACAGCTATGCCAAAGATGATAGCAC
>Frequency_1_QualityScore_FFHHHHHJIJJJIJIIIJJJJJIJJJJJJJJJJJJIIJJIJJJIJIGJJIIGHIJJJHHGHHFFFFFFEECEECEDADCACCCDDDDDDDDDDD_Mismatch_1_Sense_+_Library_PoolT
GGGACAGTGCCCACAGGCCTACAGCTATGCCAAAGATGATAGCACTAGCACGTTCACTTGCACTTCTGGTGCTAATTATAACATCACCTTCTGC
>Frequency_1_QualityScore_DDACFDHIIGCGDHGHEHHIEEHEIIIIGBHIIIEGGCCG@FGIGHGIIGGIF>@F@;CFH@@CE>=;A==CBBCC>C@@ACCCCBCCCC@CCA_Mismatch_1_Sense_+_Library_PoolT
AGTAATATCGTATTGATAATAAGAATACACTTGTATTCAGACGGGTAATTTGTTTGCAACAGAAAGGGCGATCAATTCAATTGAGATTGAATGA
>Frequency_1_QualityScore_FFHHHHHJJJJJIJJJJIIJJJJJJJJJGIJIJJJJJGIHHIJJJJJJJJJJJJJJJJIJDHGJJJJJGHGGHHHHHHHFFFFFFEDEECED@C_Mismatch_0_Sense_+_Library_PoolT
CAAAGATGATAGCACTAGCACCTTCACTTGCACTTCTGGTGCTAATTATAACATCACCTTCTGCCCTTAATAATCTCCATCCATAAAGATAAAT
>Frequency_1_QualityScore_FFGHHHHJJJJJGJJJJJHJIIIGIJFHHHHHFFFFEEEEEEEEEEDDDD?CDEDDEDDDDDDDDDDDDCCBDDDDDDDDDDDDDDDDDDD_Mismatch_0_Sense_+_Library_PoolT
GCTGCACGGGGGACTACGTCGACAACTGTCCTCCCACTAATTATTCGGAGTTCTTCAAGGGACAGTGCCCACAGGCCTACAGCTATGCCAA
>Frequency_1_QualityScore_FFHGHHHIJIIIIGIIECFGBFHECGHI:D?DBDFIJIIJJBDE>38?CBFHIJG;ACHFFDFFFEEE?@CCACC@@CDEDDAC@C?ABBB<99_Mismatch_0_Sense_+_Library_PoolT
AATAAGAATACACTTGTATTCAGACGGGTAAGTTGTTTGCAACAGAAAGGGCGATCAATTCAATTGAGATTGAATGATTATGAGCCCTCGCTGC
>Frequency_1_QualityScore_FFHHHHHJJJJJJJJJJJJJJJJJJJJJJJJJJJJJJJJJJJIJJJJJJIJIJJJJJJJJJJJIJJJJJHJJJJJJJJHHGHFFFACEDCFDCD_Mismatch_0_Sense_+_Library_PoolT
TAATAATCTCCATCCATAAAGATAAATAAAATCAATTCCTAGTAATATCGTATTGATAATAAGAATACACTTGTATTCAGACGGGTAAGTTGTT
>Frequency_1_QualityScore_FFHHHHHJJJJJJJJJJJJJIIJJJJJJJJJJJJJJJJJJJJJJJJJJJJJHIJJIJJHJIJJJJJJJHHHHHFFDDDDDCDEDDEEEDDDDCD_Mismatch_0_Sense_+_Library_PoolT
ATTCCTAGTAATATCGTATTGATAATAAGAATACACTTGTATTCAGACGGGTAAGTTGTTTGCAACAGAAAGGGCGATCAATTCAATTGAGATT
>Frequency_1_QualityScore_FFHHHHHJJJJJIJJJJJIJJJJJIJJJJJJJJJJIJJJIIJGIJJJFHIIFHIGIIJJIJIIJHGHHFFFDBDDDCDEDDEEEDCDBDDDDDD_Mismatch_0_Sense_+_Library_PoolT
CTAGTAATATCGTATTGATAATAAGAATACACTTGTATTCAGACGGGTAAGTTGTTTGCAACAGAAAGGGCGATCAATTCAATTGAGATTGAAT
>Frequency_1_QualityScore_FFHHHHHJJIJGIHJJIJJJJJIJJJGIJJJJJJJJJJJJJJJJIGJHIHJJGIIIJIJIIJJHHHHHFEFFFEEEEDEDDDDDDCCCACDACC_Mismatch_0_Sense_+_Library_PoolT
ATTATTCGGAGTTCTTCAAGGGACAGTGCCCACAGGCCTACAGCTATGCCAAAGATGATAGCACTAGCACCTTCACTTGCACTTCTGGTGCTAA
>Frequency_1_QualityScore_FBFHFFFGHIIHHCAHGI@GGGEGIFHIIIICHGHGIIIIECGEHIIGHGHIIIIIFAHHFEFDFCCCCECA>@=;ACC:CDCCCCCCCCCCB?_Mismatch_1_Sense_+_Library_PoolT
GTCGACAACTGTCCTCCCACTAATTATTCGGAGTTCTTCAAGGGACAGTGCCCACAGGCCTACAGCTATGCCAAAGATGATAGCACTAGCACGT
>Frequency_1_QualityScore_FDFFFDHGEGHIJCFDHHIIHEGGGIDE@DHDGGIJIGHDEHHFFFD>B@C>A9ACACDDDCDD>CCCC>ABDDDDDDDBCCDDDC@@A_Mismatch_0_Sense_+_Library_PoolT
GTATTCAGACGGGTAAGTTGTTTGCAACAGAAAGGGCGATCAATTCAATTGAGATTGAATGATTATGAGCCCTCGCTGCCTCCTACTGA
>Frequency_1_QualityScore_FFHHHHHJJIJJGIJIJJJJIIIJJJJJJJJJJJJJJJJJJJJJJJIJJJJJJIIJIJJFIHHHHHHHFDFFFFFEACEEEEDDDDDDDEDEDD_Mismatch_0_Sense_+_Library_PoolT
GATTGAATGATTATGAGCCCTCGCTGCCTCCTACTGAAAAATTCAAACTCCCGTCTATATAGTTTACTATCATAATAATACCACTGCATTTGCA
>Frequency_1_QualityScore_FFHHHHHJJJJJJJJJJIJJJJJJJJIJJJJGJJJJIJJJJJJJJJJJJJJJJIJJJJJJJJIJJHHEFDEFFFEECDEEEDDFDDDCDDEDEE_Mismatch_0_Sense_+_Library_PoolT
ATCAATTCAATTGAGATTGAATGATTATGAGCCCTCGCTGCCTCCTACTGAAAAATTCAAACTCCCGTCTATATAGTTTACTATCATAATAATA
>Frequency_1_QualityScore_?DDDDDA2<?CECFFE9EE<CEEBDADBDCDDIID@CCEII=@A@C@6==AC:773==;AA?A>A@@@?;=???>A??AAAA>AA:88>:A_Mismatch_0_Sense_+_Library_PoolT
AGACGGGTAAGTTGTTTGCAACAGAAAGGGCGATCAATTCAATTGAGATTGAATGATTATGAGCCCTCGCTGCCTCCTACTGAAAAATTCA
>Frequency_1_QualityScore_FEHHHHHJJJJIJJJJJJIJJJJJJHIJJJIIJHIJJJJJIJJJIIJJIJJJJJJJJJJIHFHHHFFFFFFEEEEEDDDDEEDDDDDDDDCDDC_Mismatch_2_Sense_+_Library_PoolT
GTCGACAACTGTCCTCCCACTAATTATTCAGAGTTCTTCAAGGGACAGTGCCCACAGGCCTACAGCTATGCCAAAGATGATAACACTAGCACCT
>Frequency_1_QualityScore_FFHHHHHJJJJJJJJJJJJIJJJJJJJJJJJJJJJJJJJJJJJJJJJJJJJJJJJJJJIIHIJJIIEGHEHIHHHHHGHFEFFFDEEEEEEDDE_Mismatch_0_Sense_+_Library_PoolT
AACATCACCTTCTGCCCTTAATAATCTCCATCCATAAAGATAAATAAAATCAATTCCTAGTAATATCGTATTGATAATAAGAATACACTTGTAT
>Frequency_1_QualityScore_FFHHGGGJJJIJHGGIEIIIIJGHIIJJIJGGHHHFFFEFFFDE>ACCCCDDDC@DDDD>ACCDDDDD??BCDDDDDDDCDDDCCDDDDCCDED_Mismatch_2_Sense_+_Library_PoolT
CGGGGGACTACGTCGACAACTGTCCTCCCACTAATTATTCAGAGTTCTTCAAGGGACAGTGCCCACAGGCCTACAGCTATGCCAAAGATGATAA
>Frequency_1_QualityScore_FFGHHHHJJJJJJJJJJJJJIJJJJJJIJJGHIIJJIIIJHIIHGIIJGCDGIIJIIHHEHHFDDDEFEAAECECCCCDC@CABDDACCD@34@_Mismatch_1_Sense_+_Library_PoolT
AGCAGCGACATAAATGCTAGCTGCCCTACAAATTTGAAAGTGGTTGATGGATGCAACAGTGCTTGTGTTGCTTTGAATACCCCTCAATACTGCT
>Frequency_1_QualityScore_FFHHHHHJJJJIJJJIJIJJJJJJJJJJJJJJJIIJJJJJJJJJJDGCHFHHHIJJJJJJJJJJJJHHH@CDDDDCEDDEDEDDDDDDDDDDDD_Mismatch_0_Sense_+_Library_PoolT
AGTAATATCGTATTGATAATAAGAATACACTTGTATTCAGACGGGTAAGTTGTTTGCAACAGAAAGGGCGATCAATTCAATTGAGATTGAATGA
>Frequency_1_QualityScore_FFHHGHGJJJJJJJJJJJJJJJJJJJIIJJJJJJJGJJJJIIIJIJIJJJIJIIIIIJJGIJIJJIJGGIHGIEHCEHHHGHFFFFFFFEEEED_Mismatch_0_Sense_+_Library_PoolT
TAATTATAACATCACCTTCTGCCCTTAATAATCTCCATCCATAAAGATAAATAAAATCAATTCCTAGTAATATCGTATTGATAATAAGAATACA
>Frequency_1_QualityScore_FFHHHHHJJJJJJJJJJJIJJJJJJJJJJJJJJJJJJJJJJJJJJIJJJJJIIJJJJHHJJJJJIJJJHHHHHHFFFFFDCDDDDDDDEDDEEE_Mismatch_0_Sense_+_Library_PoolT
AAATCAATTCCTAGTAATATCGTATTGATAATAAGAATACACTTGTATTCAGACGGGTAAGTTGTTTGCAACAGAAAGGGCGATCAATTCAATT
>Frequency_1_QualityScore_FFHHHHHJJJJJJIJJJJIJJJJJJJJIIJJJJJJJJJJJIJJJJJJIFH_Mismatch_0_Sense_+_Library_PoolT
TGCCCTTAATAATCTCCATCCATAAAGATAAATAAAATCAATTCCTAGTA
>Frequency_1_QualityScore_FFHHHHHJIJJJJJJIJJJJBGHIIJJGIJJIIJJJJIJJJJJJIFHIJIJJHGEHHHHFFFFFFEEDEEEEDDDDDDDDDDDDDDDDDDDDDD_Mismatch_2_Sense_+_Library_PoolT
TACACTTGTATTCAGACGGGTAAGTTGTTTGCAACAGAAAGGGCGATCAATTCAATTTAGATTGAATGATTATGAGCCCTCGCTGCCTCCTCCT
>Frequency_1_QualityScore_FFHHHHHJJJJJJJJIJJJJJJIJJIJJJJJJJJJJJJJJJJJJIIJJJJIJJIJIJJJJJJJEHGHFFFFFFFEEDEEEEDEDDDEDDEDACC_Mismatch_0_Sense_+_Library_PoolT
ATTCAATTGAGATTGAATGATTATGAGCCCTCGCTGCCTCCTACTGAAAAATTCAAACTCCCGTCTATATAGTTTACTATCATAATAATACCAC
>Frequency_1_QualityScore_FFHHFHHJIJJJJJJJJJIJJIJJJJJJJJJJJIJJJJJJJJJJIJJJIIIJJJJHHHHHHFFFFDDDDBDDDDDDDDDDDDDDDDDDECDDDD_Mismatch_0_Sense_+_Library_PoolT
CGGGTAAGTTGTTTGCAACAGAAAGGGCGATCAATTCAATTGAGATTGAATGATTATGAGCCCTCGCTGCCTCCTACTGAAAAATTCAAACTCC
>Frequency_1_QualityScore_DDAD<11CD)?309?:F6FB@FC7).7@@;E>CFDBBB@@;;2?B5>;BAABBBB<??B?:>349>@BB?8<:?BBBBABB>A@AB@BAA:@@D_Mismatch_0_Sense_+_Library_PoolT
ACGGGGGACTACGTCGACAACTGTCCTCCCACTAATTATTCGGAGTTCTTCAAGGGACAGTGCCCACAGGCCTACAGCTATGCCAAAGATGATA
>Frequency_1_QualityScore_FFHHHHHJJJJIJJJJJJJJJJJJJJJJJJIJJJJJJJJJJJFGIIGHIDHIIJJJGIJGHIIJHGFFDBDCDEDDEDEDDDDDDDDDDDDCDE_Mismatch_0_Sense_+_Library_PoolT
AATATCGTATTGATAATAAGAATACACTTGTATTCAGACGGGTAAGTTGTTTGCAACAGAAAGGGCGATCAATTCAATTGAGATTGAATGATTA
>Frequency_1_QualityScore_FEDHHHHJJJIGIGIIIIJJJIJAGHAFHEIGIIIGEFDFGIFFFHIII=CHIIGIGGIHEDDFDEEDEDDDCCDDDDDDDDEDDCDDBB<@D@_Mismatch_0_Sense_+_Library_PoolT
AGTTGTTTGCAACAGAAAGGGCGATCAATTCAATTGAGATTGAATGATTATGAGCCCTCGCTGCCTCCTACTGAAAAATTCAAACTCCCGTCTA
>Frequency_1_QualityScore_FFHHHHHGBGGGHIIJJIIGICHIJGIIIJIJIIIIJJJJIIHIIJJJEIJIJJJJIJJJHHIIHHHHH?EFFFFFFEEDECDDDDDDDDADCC_Mismatch_0_Sense_+_Library_PoolT
CCCACAGGCCTACAGCTATGCCAAAGATGATAGCACTAGCACCTTCACTTGCACTTCTGGTGCTAATTATAACATCACCTTCTGCCCTTAATAA
>Frequency_1_QualityScore_DFHHHHHJJJJJJJJJJJJJJJJJJJIJJJJJJJJJJJJJJJJJIJJJJJJJJJAHGHHIIGIJIJIIHHHFEFFFFCDBDDDDDEDDEEEDDD_Mismatch_0_Sense_+_Library_PoolT
TCAATTCCTAGTAATATCGTATTGATAATAAGAATACACTTGTATTCAGACGGGTAAGTTGTTTGCAACAGAAAGGGCGATCAATTCAATTGAG
>Frequency_1_QualityScore_DFFHHHFGIG1EEGGIIJGGIIEGIHGHEICFGGGHIIJJHGHFHIGEFGADEACHEHHAEBDDFBECC?CDDDCCDDECDDDDDDDDDDDEDD_Mismatch_2_Sense_+_Library_PoolT
AGCAGCGACACAAATGCTAGCTGCCCTACAAATTTGAAAGTGGTTGATGGATGCAACAGTGCTTGTGTTGCTTTGAATACCCCTCAATACTGCT
>Frequency_1_QualityScore_EDHHHHHJJIEHIHIJIJFIJIJJJJJJIDHIJJJEHHHJJIJJJIJJIJJJJIJJAHHIJJJJGJIIHHFFB8<?CDDDDD>@BDDDDDDDCD_Mismatch_0_Sense_+_Library_PoolT
GATTTGAAAGTGGTTGATGGATGCAACAGTGCTTGTGTTGCTTTGAATACCCCTCAATACTGCTGCACGGGGGACTACGTCGACAACTGTCCTC
>Frequency_1_QualityScore_FFHGHHHJJJJJJJJJJJIIJJJJJJJJJJJJJJHFFFFFEEDDDDDDDDDDDDDDDDDDCCDDEDEEDABB<CCDDDECDCDDBDDDDDDDCB_Mismatch_0_Sense_+_Library_PoolT
GCTTTGAATACCCCTCAATACTGCTGCACGGGGGACTACGTCGACAACTGTCCTCCCACTAATTATTCGGAGTTCTTCAAGGGACAGTGCCCAC
>Frequency_1_QualityScore_FFHHHHHIIJJIJJJIJJIJJJJJJJJJJJJJJJJJJJIJJJIJJHIJJJHEIGHIJIJJJJJJIHHHHEBFFFDDDDDDDDDDEEEDDD@CCC_Mismatch_0_Sense_+_Library_PoolT
TTCCTAGTAATATCGTATTGATAATAAGAATACACTTGTATTCAGACGGGTAAGTTGTTTGCAACAGAAAGGGCGATCAATTCAATTGAGATTG
>Frequency_1_QualityScore_DDDFDF?BE>E:AFCCEHHEFFCCEHBD<CBFFFEE<DDBFGEF)::DEGE?B_Mismatch_0_Sense_+_Library_PoolT
TCTCCATCCATAAAGATAAATAAAATCAATTCCTAGTAATATCGTATTGATAA
>Frequency_1_QualityScore_FFHHHHHJJIFHJIIJJJJJIIFFEIIJJFGIJJJIIIIBGGEIIJIJIJIIDHHEHGEHFFFCFFCCCCCCEEDDDDDDBDD8?BBDDDCBDD_Mismatch_1_Sense_+_Library_PoolT
AATACACTTGTATTCAGACGGGTAAGTTGTTTGCAACAGAAAGGGCGATCAATTCAATTGAGATTGAATGATTATGAGCCCTCGCTGCCTCCTC
>Frequency_1_QualityScore_DDFADHA@EC<DGEIGHIJGHGGICHGGGHIJIIGGIGGHGIHJJBFGFHGIGI<DD@>EHCE@7?@@C>ACEEBCDDDDCDDEDCCDDDDDAC_Mismatch_0_Sense_+_Library_PoolT
GCTGCAGCAGCGACATAAATGCTAGCTGCCCTACAGATTTGAAAGTGGTTGATGGATGCAACAGTGCTTGTGTTGCTTTGAATACCCCTCAATA
>Frequency_1_QualityScore_DFHGGHFIIIIJIIGGGIGIIGGGIJJIJJIHGJJJJIIEIJGGGGDGI=CHIJJJJI=@EIHFGHGFHHEFFFFFFECECCCCDCCEDEDDCD_Mismatch_0_Sense_+_Library_PoolT
GAATGATTATGAGCCCTCGCTGCCTCCTACTGAAAAATTCAAACTCCCGTCTATATAGTTTACTATCATAATAATACCACTGCATTTGCAATTT
>Frequency_1_QualityScore_FFHHHHHJJJJJJIJJJJDHIHIJJIEIIIJJJJJJJHIIJJJHJFHIGJJJIIJJJJJJJJJIJHHHHHHHFFFFFDDDDDDDDDDDBDDBDD_Mismatch_2_Sense_+_Library_PoolT
GCCCTACAAATTTGAAAGTGGTTGATGGATGCAACAGTGCTTGTGTTGCTTTGAATACCCCTCAATACTGCTGCACCGGGGACTACGTCGACAA
>Frequency_1_QualityScore_FFHHHHHJJJJJJJJIIJJJJJGIJJJJJJJGIIJJJJJJJJJJJJJJJJJIJJIJJJJJJJJIJJHHGEHFFFDCDDDBD_Mismatch_1_Sense_+_Library_PoolT
CACTGAAAAATTCAAACTCCCGTCTATATAGTTTACTATCATAATAATACCACTGCATTTGCAATTTCCACGCAGAGCGTA
>Frequency_1_QualityScore_8<C322CGFBF33<CDF33A<EEB7)C1?B?:9*09??99*99D@<DB8BC==B;:CC;8@FCD4@A4=)73(9?/8(;/;?@BAB<35:(5;@_Mismatch_2_Sense_+_Library_PoolT
CTACTGAAAAATTCAAACTCCCGTCTATATAGTTTACTATAATAATAATACCACTGCATTTGCAATTTCCACGCAGAGCGTACACAGTGATTCA
>Frequency_1_QualityScore_FFHHHHHJGGIJIIIJJJIJJIJJIJJIIIJJJIJJJIJJIJJIFJIJIJJJIJJJJJGIGGGIIIJJJGIJFGHH_Mismatch_1_Sense_+_Library_PoolT
ACTTCTGGTGCTAATTATAACATCACCTTCTGCCCTTAATAATCTCCATCCATAAAGATAAATAAAATCAATTCCA
>Frequency_1_QualityScore_FFHHHHHJJJJIIIJJJIJJCGIII?FGCFHIIIIIJJII@GEGDGC@HHF<CGGGCIGEGIGGHIIGHBHFFFFFFFCEEEE@BB=@<>BACB_Mismatch_0_Sense_+_Library_PoolT
GCTAGCTGCCCTACAGATTTGAAAGTGGTTGATGGATGCAACAGTGCTTGTGTTGCTTTGAATACCCCTCAATACTGCTGCACGGGGGACTACG
>Frequency_1_QualityScore_FFHHHHHJJJJJJJJJJIJJJJJJJJJJJI_Mismatch_1_Sense_+_Library_PoolT
CATAATAATACCACTGCATTTGCAATTTCA
>Frequency_1_QualityScore_FFHHHHHJJJJIJIJJJJJJJHIIIJJIJJJHHFFFFFEEEEEDDDDDDDEEEEEDDDD?CCDDDEDDDDDDDDDDDDDDDDDDDBCCDDDDDC_Mismatch_0_Sense_+_Library_PoolT
CTCAATACTGCTGCACGGGGGACTACGTCGACAACTGTCCTCCCACTAATTATTCGGAGTTCTTCAAGGGACAGTGCCCACAGGCCTACAGCTA
>Frequency_1_QualityScore_FFHHHHHJJIJJIJIJJJJJIJJIJJIIIJJIJJJJJJJJJJIJJJJJJJJJJJGIIJIJJJJHAEFFFFFFFDEEEDEEEDCEDDDEDDDDCD_Mismatch_0_Sense_+_Library_PoolT
AATTCAATTGAGATTGAATGATTATGAGCCCTCGCTGCCTCCTACTGAAAAATTCAAACTCCCGTCTATATAGTTTACTATCATAATAATACCA
>Frequency_1_QualityScore_FFHHGHHJJIIJIGIJJIIIIJJGIJJJJGJJJJIJJIIFHJJJJJJHHJJJIJJIJJJJJJJJJJJIJHGIGIEIJJHHGFBAEECCDCBDDC_Mismatch_0_Sense_+_Library_PoolT
TAATCTCCATCCATAAAGATAAATAAAATCAATTCCTAGTAATATCGTATTGATAATAAGAATACACTTGTATTCAGACGGGTAAGTTGTTTGC
>Frequency_1_QualityScore_FDFHHHHJJJJJJJJJJJJJJJJJIJJJJJJJHIJJDGHIGIIHJJJJIJHIJIGIJJJEHHFFFFEEEEEEEEDDDDDDDDDDCDEEDDDDDD_Mismatch_0_Sense_+_Library_PoolT
GTATTGATAATAAGAATACACTTGTATTCAGACGGGTAAGTTGTTTGCAACAGAAAGGGCGATCAATTCAATTGAGATTGAATGATTATGAGCC
>Frequency_1_QualityScore_FFHHHHHJJJIJJJJJJJJHJJJIJIJIIJIIIJJJJJIJJJJJJJJIJJGIJJIJIJJJIJBEIIDGHHHHHHFFFFFD@EECDDDDDDDDDE_Mismatch_0_Sense_+_Library_PoolT
AAATAAAATCAATTCCTAGTAATATCGTATTGATAATAAGAATACACTTGTATTCAGACGGGTAAGTTGTTTGCAACAGAAAGGGCGATCAATT
>Frequency_1_QualityScore_FFHHHHFHIJJJJJJJIJJJJJJJJJJIIJJJIJJJJIIJIJJJJJJJJJCHJJJJIIIJJJJIFHHHE?DFFFFFEEEEDEEDCDCDDDDCDD_Mismatch_0_Sense_+_Library_PoolT
GGACAGTGCCCACAGGCCTACAGCTATGCCAAAGATGATAGCACTAGCACCTTCACTTGCACTTCTGGTGCTAATTATAACATCACCTTCTGCC
>Frequency_1_QualityScore_FFHFHHHJGIIIIJJJJJJJIIJJJJJJJJJJJJIGHIJJJIJJJJJJJJJJJJJJHHFFFDEEEDDDDDDDDDDDDDDDEDDDDDDB?BDDDD_Mismatch_0_Sense_+_Library_PoolT
TTGTTTGCAACAGAAAGGGCGATCAATTCAATTGAGATTGAATGATTATGAGCCCTCGCTGCCTCCTACTGAAAAATTCAAACTCCCGTCTATA
>Frequency_1_QualityScore_FFHHHHHJJJJJJJJJJJJJJJJJIJJJJJJJJJJJJJJJJJJJJIIIIJJJJJHIJIJJJIJJJIIJJIJJJIJHHHHHHHFFFFDDB@DD@D_Mismatch_0_Sense_+_Library_PoolT
CCTTAATAATCTCCATCCATAAAGATAAATAAAATCAATTCCTAGTAATATCGTATTGATAATAAGAATACACTTGTATTCAGACGGGTAAGTT
>Frequency_1_QualityScore_FFHHHHHJJJGIJJJJJJJFHJJJJJJJJGHJJJJIJJFJHHHHHHHFFDCACEFEDEDDDDDDDBCDDCDDDDDDDDCDDDDDDDCDDDDDDD_Mismatch_1_Sense_+_Library_PoolT
TGCTGCACCGGGGACTACGTCGACAACTGTCCTCCCACTAATTATTCGGAGTTCTTCAAGGGACAGTGCCCACAGGCCTACAGCTATGCCAAAG
>Frequency_1_QualityScore_FFHGHHCFHIIGIHIHIJFIJHGJIJHJJJJJJIGGIIJJIJJJJJJJJIDIG_Mismatch_1_Sense_+_Library_PoolT
CTCCCGTCTATATAGTTTACTATCATAATAATACCACTGCATTTGCAATTTCA
>Frequency_1_QualityScore_BDHHD4CFHIIGFGHGIFFHIFHIHCHIIEIIAFGEHG>FHIIGGIIIIIIIIGDGCHII_Mismatch_0_Sense_+_Library_PoolT
TTCAAACTCCCGTCTATATAGTTTACTATCATAATAATACCACTGCATTTGCAATTTCCA
>Frequency_1_QualityScore_FFHHHHHJJJJJIJJJJJJJJJJJJJJJJJJJJJJJJJHGIGIJJJGHIIJJIIIGHIIJJJIIIJJJIJIGIIJJGIHHFEDCECCC@BCDDE_Mismatch_0_Sense_+_Library_PoolT
AATCTCCATCCATAAAGATAAATAAAATCAATTCCTAGTAATATCGTATTGATAATAAGAATACACTTGTATTCAGACGGGTAAGTTGTTTGCA
>Frequency_1_QualityScore_FFHHHHHJHHIJJJIHGFIIJJJIIJIIIGHHHFFFFFFEEEEDDDBCDCCCDCDCDDDDDDCDDDDDDADBDDDDDDDDDDDCDDDDDDDDDE_Mismatch_1_Sense_+_Library_PoolT
CACGGGGGACTACGTCGACAACTGTCCTCCCACTAATTATTCGGAGTTCTTCAAGGGACATTGCCCACAGGCCTACAGCTATGCCAAAGATGAT
>Frequency_1_QualityScore_FFHHHHHJIJJJGIJJJJJJJJJJJJJJJJJJJJJJJJJJJJJJJJJIJJJJJJJJJJJHHHHHFFFFFFEEEEEEDDDCDEEECDDDDDDDDD_Mismatch_0_Sense_+_Library_PoolT
TTCAAGGGACAGTGCCCACAGGCCTACAGCTATGCCAAAGATGATAGCACTAGCACCTTCACTTGCACTTCTGGTGCTAATTATAACATCACCT
>Frequency_1_QualityScore_FDHHHHHJJJJJJJJJJJJIJJJJIJJJJIIHGIJJJIJJIIIJJJ_Mismatch_1_Sense_+_Library_PoolT
GTTTACATATTTCATTTTCATTTTGATATTAATCTCCCCTTACCAA
>Frequency_1_QualityScore_FFHHHHHJJJIJJJJJJJIJJJJJJIJJJJJJJJJJJJGIIFHIJJIIJJIJIJJBHEHHFFFFFEEDECEDDCDDEDDDDDDBCDEDDEDDDD_Mismatch_0_Sense_+_Library_PoolT
CAGCGACATAAATGCTAGCTGCCCTACAGATTTGAAAGTGGTTGATGGATGCAACAGTGCTTGTGTTGCTTTGAATACCCCTCAATACTGCTGC
>Frequency_1_QualityScore_FFHHHHHJJJJIJJJJJJJJIIJJJHIHHFFFDEEEEDDDDDDDDDDDEEEFDDDDDBDDEDDEDDDDDBBDCDDDDDDDDBDDDDDDDDDDDD_Mismatch_0_Sense_+_Library_PoolT
CAATACTGCTGCACGGGGGACTACGTCGACAACTGTCCTCCCACTAATTATTCGGAGTTCTTCAAGGGACAGTGCCCACAGGCCTACAGCTATG
>Frequency_1_QualityScore_FFHHHHHJJJGIJIJJJJJJIJIIJIGJJJIJIIJIJJJJJJJJJHJJJJJJJJJJJ_Mismatch_1_Sense_+_Library_PoolT
CAAACTCCCGTCTATATAGTTTACTATCATAATAATACCACTGCATTTGCAATTTCA
>Frequency_1_QualityScore_FFHHHHHJIGIIEHIIJIJIIJJIGGIIIIIJJJJJIIIIJJIIIJJJIGJJHHHHHFFFFFEEEEECDDCDDDDDDABBDEEEEDCDDEDDEE_Mismatch_0_Sense_+_Library_PoolT
AGAAAGGGCGATCAATTCAATTGAGATTGAATGATTATGAGCCCTCGCTGCCTCCTACTGAAAAATTCAAACTCCCGTCTATATAGTTTACTAT
>Frequency_1_QualityScore_FFHHHGHJJIIJJJJGIJIGJJJJJJJIJIGIIJJJJIJJJJJIJJJIJJJHHHHFFFFFFEEEEECEC?CD@CDEDDCDDDDDDDDDCCACCD_Mismatch_2_Sense_+_Library_PoolT
GGACAGTGCCCACAGGCCTACAGCTTTGCCAAAGATGATAGCACTAGCACGTTCACTTGCACTTCTGGTGCTAATTATAACATCACCTTCTGCC
>Frequency_1_QualityScore_DBDFFA<FFFHIJJGIEGGD>CFHGCHGIGDHHGCFGGBDFD=GAFIAGEG=C@FE=DG6=BEFF3@>;>A@AC@CA;;@CC>CD@@>:CC?BD_Mismatch_0_Sense_+_Library_PoolT
ATTGATAATAAGAATACACTTGTATTCAGACGGGTAAGTTGTTTGCAACAGAAAGGGCGATCAATTCAATTGAGATTGAATGATTATGAGCCCT
>Frequency_1_QualityScore_FFHHHHHJJIJJJJJJJJJJJJJJIIJJJJJJIIJJJJEIEHHFFFFEDDDDDDDDDDDDDDDDDDDCDADEEEC?BD?CADDDECCABDDDDC_Mismatch_0_Sense_+_Library_PoolT
TGTGTTGCTTTGAATACCCCTCAATACTGCTGCACGGGGGACTACGTCGACAACTGTCCTCCCACTAATTATTCGGAGTTCTTCAAGGGACAGT
>Frequency_1_QualityScore_F?FHHHFIJGIGIJIJJIJEHIIJJJIIHHHGHH_Mismatch_0_Sense_+_Library_PoolT
GTTTGCAACAGAAAGGGCGATCAATTCAATTGAG
>Frequency_1_QualityScore_FFHHHHHJIJJJJJJJJJJJIJJJIJJIHHIJJJJJJJIJJIJJJIIIJIJIJJJJJJJIJJIHIIJHHH>EEFFFFFFEEEDEDEDEDDDDED_Mismatch_1_Sense_+_Library_PoolT
GCACTAGCACGTTCACTTGCACTTCTGGTGCTAATTATAACATCACCTTCTGCCCTTAATAATCTCCATCCATAAAGATAAATAAAATCAATTC
>Frequency_1_QualityScore_FFHDHHFHIJIHIIIJJJJGIJJJIIJJIJJIJJIJJJJJJIJJJJ@FHIIJIHEIJJJJJIIJJJGDHC@ACDDDDEDDEEEDDDDDDCDDDD_Mismatch_0_Sense_+_Library_PoolT
TAGTAATATCGTATTGATAATAAGAATACACTTGTATTCAGACGGGTAAGTTGTTTGCAACAGAAAGGGCGATCAATTCAATTGAGATTGAATG
>Frequency_1_QualityScore_FFHHHHHJJJIIJJJJJJJJJJJGIJJJJJJJJJJJJJJJJJJJIJJJJJJGHJJJJJJJJHHHHHHHFFEFFFFEEEDEEEDDDDDEDEDEDD_Mismatch_0_Sense_+_Library_PoolT
TTGAATGATTATGAGCCCTCGCTGCCTCCTACTGAAAAATTCAAACTCCCGTCTATATAGTTTACTATCATAATAATACCACTGCATTTGCAAT
>Frequency_1_QualityScore_FFHGHHHJJJJJJJIJIJJIJJJJJJJJJJJJJJJHIJIJJJJJJEIIHIIJJJJHHHFFFFEEEEEEEDDDDDDDDDDDDDDDDDDEEEDDDE_Mismatch_0_Sense_+_Library_PoolT
TGCAACAGAAAGGGCGATCAATTCAATTGAGATTGAATGATTATGAGCCCTCGCTGCCTCCTACTGAAAAATTCAAACTCCCGTCTATATAGTT
>Frequency_1_QualityScore_FFHHHHHJJJJJJJJJIJJJJJJJIIJJJFJIJJJJJJJJIJJJJIJIJJJJIJIIJJGGIJJEHIIJJHHHHHFFFFDCCDDDDDDDDDEDDE_Mismatch_1_Sense_+_Library_PoolT
TAAAATCAATTCCTAGTAATATCGTATTGATAATAAGAATACACTTGTATTCAGACGGTTAAGTTGTTTGCAACAGAAAGGGCGATCAATTCAA
>Frequency_1_QualityScore_EFFDDFBGGIJIJ?FGEIIIGGFHG@CGFHIIGGHHIIIGGEGIJFJDHIGGEGFJHGGBE_Mismatch_0_Sense_+_Library_PoolT
ATTCAAACTCCCGTCTATATAGTTTACTATCATAATAATACCACTGCATTTGCAATTTCCA
>Frequency_1_QualityScore_FFHHHHHJJJJJJJJJJJJJJJJJJHIJJJJJJJJJJGHIIIJJHJJJJJJJJJIGIJJHHFDDDDDDECDEEEDDDDDDDDDDDDDEEDDDDD_Mismatch_0_Sense_+_Library_PoolT
CGTATTGATAATAAGAATACACTTGTATTCAGACGGGTAAGTTGTTTGCAACAGAAAGGGCGATCAATTCAATTGAGATTGAATGATTATGAGC
>Frequency_1_QualityScore_FFHHHHHJJJJJJIHHJJJJJJJJJJJJJJJJJJJIJJJJJJJJJJJJJIIJJJJEHJIJJIJJJJIJGHIIJJJHGHFGHHF_Mismatch_0_Sense_+_Library_PoolT
ACTTGCACTTCTGGTGCTAATTATAACATCACCTTCTGCCCTTAATAATCTCCATCCATAAAGATAAATAAAATCAATTCCTA
>Frequency_1_QualityScore_FFGHHHHIJJJJJJJJJJJIHGIJIIJEIIIJHIJIJJJIIIJIIHGIIIHGJIIIJHFHFFEEECCEDCACBDDD>CDCDDED@CCCDCDCDB_Mismatch_0_Sense_+_Library_PoolT
TGATAATAAGAATACACTTGTATTCAGACGGGTAAGTTGTTTGCAACAGAAAGGGCGATCAATTCAATTGAGATTGAATGATTATGAGCCCTCG
>Frequency_1_QualityScore_FFHHHHFIJJJJJIJFGIJJJJJIIIIJJJJIJIJJIIHGBHAEDFFFEDDDDDBDDCCCDDDDBDDBCDACCEDD?BBD<A@CCCDCCC?ADD_Mismatch_0_Sense_+_Library_PoolT
CTTGTGTTGCTTTGAATACCCCTCAATACTGCTGCACGGGGGACTACGTCGACAACTGTCCTCCCACTAATTATTCGGAGTTCTTCAAGGGACA
>Frequency_1_QualityScore_FFHHHHHJJJJJJJJJJJJJIJGIIJJJIGIFGIHIJJIJJJJJJJJIJIFHIJJIFFFAHIJGJJHGHHHHFFFFDDEEEEEDDDDD@B6=BD_Mismatch_0_Sense_+_Library_PoolT
ATAAATGCTAGCTGCCCTACAGATTTGAAAGTGGTTGATGGATGCAACAGTGCTTGTGTTGCTTTGAATACCCCTCAATACTGCTGCACGGGGG
>Frequency_1_QualityScore_DDFHHGCFEGEGFHEE>HG?F;?FHCCDFA?FFHGIGFDHIIG@FG=@GHDHEFHEAHHEFFFECECCBBCBBCCCCCC>@ACCCB<ACC:CCC_Mismatch_0_Sense_+_Library_PoolT
GACGGGTAAGTTGTTTGCAACAGAAAGGGCGATCAATTCAATTGAGATTGAATGATTATGAGCCCTCGCTGCCTCCTACTGAAAAATTCAAACT
>Frequency_1_QualityScore_FFHHHHHJJJJIIJJJJIJJCHHFHIJJJJIIJIJJJJJGHIJJJHIIIIJJJJIJJJJIJJJJJJHHHHHFFFFFFEDDBBDDBDDDDABBDB_Mismatch_0_Sense_+_Library_PoolT
CTGCCCTACAGATTTGAAAGTGGTTGATGGATGCAACAGTGCTTGTGTTGCTTTGAATACCCCTCAATACTGCTGCACGGGGGACTACGTCGAC
>Frequency_1_QualityScore_FFGHHHHJJIJJJJJJIIIIJIJJIIJJJJJJJIGIIJJJJJIJJIIJJJIJIJJHHHEFFFFFEEECEDCDDDDDDDDDDDDDDDDDDDBDDD_Mismatch_0_Sense_+_Library_PoolT
TAATAAGAATACACTTGTATTCAGACGGGTAAGTTGTTTGCAACAGAAAGGGCGATCAATTCAATTGAGATTGAATGATTATGAGCCCTCGCTG
>Frequency_1_QualityScore_FFHHHHHJJJJGGIJHIJJJJJJJIJJJIIJJJJJJJJJJJJJJIIJJIIJJJJIIJJJJJGIHJIJJJIHJJHHHHGHHFFFFDFFEDCCCDC_Mismatch_0_Sense_+_Library_PoolT
TGCACTTCTGGTGCTAATTATAACATCACCTTCTGCCCTTAATAATCTCCATCCATAAAGATAAATAAAATCAATTCCTAGTAATATCGTATTG
>Frequency_1_QualityScore_FFHHHHHJJJIIIJJIIJJJIIIJIIJJJJJJJJJJIIIJJJJIJJIJJJJJJGHFFFEEEDE;AACDACDDDDDDEDCDCDDD?BB<CDDEDE_Mismatch_0_Sense_+_Library_PoolT
TTGCAACAGAAAGGGCGATCAATTCAATTGAGATTGAATGATTATGAGCCCTCGCTGCCTCCTACTGAAAAATTCAAACTCCCGTCTATATAGT
>Frequency_1_QualityScore_EDHDAHHGIGIJIIIJJJJGHIHCHIGIGIGIGEBHEGIJJIIGIGIIIEDFHIGIIJJHG@EHGIGDGCEHFFDHHFFCFFFEDECCAEDDBD_Mismatch_0_Sense_+_Library_PoolT
TACAGCTATGCCAAAGATGATAGCACTAGCACCTTCACTTGCACTTCTGGTGCTAATTATAACATCACCTTCTGCCCTTAATAATCTCCATCCA
>Frequency_1_QualityScore_FFHHHHHJIJJJIIIJJJJIJJJJIJJJJJJIJJIJJJIIJJJJJJJJJJJJIJHHHHFFFFEEEEEDDDDDDEDDDDDDDDDDDDDEEDEEEB_Mismatch_0_Sense_+_Library_PoolT
CAACAGAAAGGGCGATCAATTCAATTGAGATTGAATGATTATGAGCCCTCGCTGCCTCCTACTGAAAAATTCAAACTCCCGTCTATATAGTTTA
>Frequency_1_QualityScore_FFHHHFHJIJIIJJJJJJJJJJJJJJIJJJJIJJJJJJJJIJJJJIIIJJJJJJJJJJJJJJJIIIJFFHHHEEFFFDCECCCEEECDDDDDDD_Mismatch_0_Sense_+_Library_PoolT
GACAGTGCCCACAGGCCTACAGCTATGCCAAAGATGATAGCACTAGCACCTTCACTTGCACTTCTGGTGCTAATTATAACATCACCTTCTGCCC
>Frequency_1_QualityScore_FFHHHHHJJJJJJIJIJGIJIIJIHHIJJIIJJIIIJJJJJJIIJIJJJIJIIJHGIHIJEGEHHECHHFEFFFEDEEEEECDCDDDDD_Mismatch_1_Sense_+_Library_PoolT
TATGAGCCCTCGCTGCCTCCTACTGAAAAATTCAAACTCCCGTCTATATAGTTTACTATCATAATAATACCACTGCATTTGCAATTTCA
>Frequency_1_QualityScore_FFHHHHHJJJJJHIJJJJJJJHIJGJJIJJJJJJJJJJJJJJJJJJJJJJJJJIIJJJJJJIJIJGIHHHF_Mismatch_0_Sense_+_Library_PoolT
TTCAAACTCCCGTCTATATAGTTTACTATCATAATAATACCACTGCATTTGCAATTTCCACGCAGAGCGTA
>Frequency_1_QualityScore_FFHHHHHBHHHJJJJJJJJIHJJJJIHIIJIJJJJJJII?GHHIJIJIHIJJJJJJJJJJJJJJJJJJE_Mismatch_1_Sense_+_Library_PoolT
CGTACACAGTGATTCACTTGATATTGATTGATGTCGAGGTTTTCATATTTCATTTTCATTTTGATATTA
>Frequency_1_QualityScore_FFHHHHHJJJJJJJJJJJJJJIJJIJJJJHHHHFFFFFEEEFEEEBB?CDDDDEDDDDDDDDDDDDDDDDDDDDDDDDDDDDDDDDDDCDCDDD_Mismatch_0_Sense_+_Library_PoolT
GCACGGGGGACTACGTCGACAACTGTCCTCCCACTAATTATTCGGAGTTCTTCAAGGGACAGTGCCCACAGGCCTACAGCTATGCCAAAGATGA
>Frequency_1_QualityScore_FFHHHHHJJJJJJJJJJJJJJJJJJJJJJJGIJJJJJJJIJJJJJJJJIJJJJJJJJJJIJJJJIJJJJHIJHHHHHH_Mismatch_0_Sense_+_Library_PoolT
CTGCCTCCTACTGAAAAATTCAAACTCCCGTCTATATAGTTTACTATCATAATAATACCACTGCATTTGCAATTTCCA
>Frequency_1_QualityScore_FFHHHHHJJJJJJJJJJJFHJJJJJJJJIJJJJJJJIJJJJJJJJIJJIIJIJJJJJJJJJJJJIIJJIHJJJIJHHHHHHFFFFFFFCDFDDE_Mismatch_0_Sense_+_Library_PoolT
CTTCACTTGCACTTCTGGTGCTAATTATAACATCACCTTCTGCCCTTAATAATCTCCATCCATAAAGATAAATAAAATCAATTCCTAGTAATAT
>Frequency_1_QualityScore_FFHHHHHJJJJJJJJJGIIIIJJJJJGIJHIFGIJJJJJJJJJIIJHHHHHFFFFDDDEDDDDDDDDDDCDDDDDDDDEEDDDDDDDDCDDDDD_Mismatch_0_Sense_+_Library_PoolT
CGACAACTGTCCTCCCACTAATTATTCGGAGTTCTTCAAGGGACAGTGCCCACAGGCCTACAGCTATGCCAAAGATGATAGCACTAGCACCTTC
>Frequency_1_QualityScore_FFHHHHHJJJJJJJHIIJJJJJJJJJJJGFIJJJJJJEIJJJJIIJJJIJJJJJIJJJJJJGJHHHHHGFDFFDBEEEDCCDDDDDDDDDDCCD_Mismatch_1_Sense_+_Library_PoolT
CTAATTATTCGGAGTTCTTCAAGGGACAGTGCCCACAGGCCTACAGCTATGCCAAAGATGATAGCACTAGCACGTTCACTTGCACTTCTGGTGC
>Frequency_1_QualityScore_FFHHHHHJJJIIIIHGGIGJJJIIIJJJJJBHIJIJFI_Mismatch_0_Sense_+_Library_PoolT
TACTATCATAATAATACCACTGCATTTGCAATTTCCAC
>Frequency_2_QualityScore_FFHHHHCGIIHIIIIJJIJIIIJIJJJJIJIIIJJJJJJIIHIHHGGGFFEEEEADEEEEEDDDDDDDDCDDDDDDDDDDDDDDDDDBCCDDDE_Mismatch_0_Sense_+_Library_PoolT
GACGGGTAAGTTGTTTGCAACAGAAAGGGCGATCAATTCAATTGAGATTGAATGATTATGAGCCCTCGCTGCCTCCTCCTACTGAAAAATTCAA
>Frequency_2_QualityScore_ECEGEFCGFHIIIIHIIIIIIIIIIIIIIHGIFHEGCAEGEFFDEEHFGEEFHIEEIIEAGGDHICEGGFEHFAC9ACBCCCCEC@@?B<=?CA_Mismatch_1_Sense_+_Library_PoolT
GTTTACATATTTCATTTTCATTTTGATATTAATCTCCCCTTACCAATATCCATTTACTTATTTACACAAAAAAAAAATTGAATTCTGTGTAACA
>Frequency_2_QualityScore_FFFHHHHIIEIIIJJJIIJJIIIEHHIEIIIGHIIJHIIIJIGGGGFGHIIIIIEGEHGGEEEBCEACDCDDCDDDCBACCCCDCECCDDDDD?_Mismatch_0_Sense_+_Library_PoolT
AGTTGTTTGCAACAGAAAGGGCGATCAATTCAATTGAGATTGAATGATTATGAGCCCTCGCTGCCTCCTCCTACTGAAAAATTCAAACTCCCGT
>Frequency_1_QualityScore_FFHHHHHJJJJJJJJJJJJJGIGHIJJIJJJJJJJJJJJJJJJJJJJJJJJHHHHFFFFFFCEEEEDDDEDDDDDDDDDDDEEEEDCDEEDDEE_Mismatch_0_Sense_+_Library_PoolT
AAGGGCGATCAATTCAATTGAGATTGAATGATTATGAGCCCTCGCTGCCTCCTCCTACTGAAAAATTCAAACTCCCGTCTATATAGTTTACTAT
>Frequency_1_QualityScore_FFFDHHHIIGIJJIJGGEHJJJHJIIJHIJJJJJJGHIJIIJGIIJGIJJIJJHHHHHGFFFFDDDDDDDDDDDDDCDDDCDADBDDDDDCDCD_Mismatch_1_Sense_+_Library_PoolT
GGTAAGTTGTTTGCAACAGAAAGGGCGATCAATTCAATTTAGATTGAATGATTATGAGCCCTCGCTGCCTCCTCCTACTGAAAAATTCAAACTC
>Frequency_1_QualityScore_FFHH@FHIHGGIJIJJJJJIGGJIJIJIGGIJJIJJJIHJJJIJJJGHHCHHFFFFFFFCEEDEDDDDDBDDDDDDDDCDDDDDDDDDDDDEDD_Mismatch_0_Sense_+_Library_PoolT
CGGGTAAGTTGTTTGCAACAGAAAGGGCGATCAATTCAATTGAGATTGAATGATTATGAGCCCTCGCTGCCTCCTCCTACTGAAAAATTCAAAC
>Frequency_1_QualityScore_FFDFHHHIJJJJIIJJJJJJJJJJJJJJIJIJJIJJJIJJJJJJJJJIIJJJJJJJIJIJJHCHIGIIJIHIJGIHHGHHHFFFFFEEEEDEED_Mismatch_0_Sense_+_Library_PoolT
GGTGCTAATTATAACATCACCTTCTGCCCTTAATAATCTCCATCCATAAAAGATAAATAAAATCAATTCCTAGTAATATCGTATTGATAATAAG
>Frequency_1_QualityScore_FFHHHHHJJJJJJIJJJJJIJGJJJIJJJJJJJIIJIIIJJJJJIIJJIJJJJJJJIJJJJJIJJIIJJEHHHHHFFFFECEEEECDEEDDDED_Mismatch_1_Sense_+_Library_PoolT
TGATAGCACCAGCACCTTCACTTGCACTTCTGGTGCTAATTATAACATCACCTTCTGCCCTTAAAAATCTCCATCCACAAAGATAAATAAAATC
>Frequency_1_QualityScore_FFHHHHGJJJJJIJIJJJIJJJJJIIJJJJJJJJJJJJJJJJJJIJEIIJJJJJIJEIIJIJJHHHFHFDFDDEDEEDEDCDEEDCEEDDEDDD_Mismatch_1_Sense_+_Library_PoolT
GATCAATTCAATTGAGATTGAATGATTATGAGCCCTCGCTGCCTCCTCCTACTGAAAAATTCAAACTCCCGTCTATATAGTTTACTATCATAAT
>Frequency_1_QualityScore_FFHHHHHJJJJJJJJJIJJJJJJJJJHIJJJJJJJJJJJJJJJJJJJJJJHHFHHFFFFFFEEEEECDDCDDD?BDDEEEEDFFEEDDEEDCEC_Mismatch_1_Sense_+_Library_PoolT
GCGATCAATTCAATTGAGATTGAATGATTATGAGCCCTCGCTGCCTCCTCCTACTGAAAAATTCAAACTCCCGTCTATATAGTTTACTATCATA
>Frequency_1_QualityScore_FFHH>FFIEHDGEHGGG@F@GHGEGHB<FHEGGIIIEFHHBGIGHEEEDCDEAEDCCCACCDDDDDCCC@CCBD<@BDDEEED44>CDCCCDCC_Mismatch_0_Sense_+_Library_PoolT
GGCGATCAATTCAATTGAGATTGAATGATTATGAGCCCTCGCTGCCTCCTCCTACTGAAAAATTCAAACTCCCGTCTATATAGTTTACTATCAA
>Frequency_1_QualityScore_FFHHGGHJJJIJJJJJJJIJJJIJJJJJJJJHHIJJIJJIJJJJJIHIJGIIIJIJGHGIJJIIEIECHCHHFGEDDDEFFDCEDECDCCDDAC_Mismatch_0_Sense_+_Library_PoolT
ATAGCACTAGCACCTTCACTTGCACTTCTGGTGCTAATTATAACATCACCTTCTGCCCTTAATAATCTCCATCCATAAAAGATAAATAAAATCA
>Frequency_1_QualityScore_FFHHHHHJJJJJJJJJJJJJHHIIJJJJJJJJJIIIJJJGJJJIJIJJIIJJJJIJIHHFFFFEDDEEDDDDDDDDDDDDDDEDDCDDDDDBDD_Mismatch_0_Sense_+_Library_PoolT
TGTTTGCAACAGAAAGGGCGATCAATTCAATTGAGATTGAATGATTATGAGCCCTCGCTGCCTCCTCCTACTGAAAAATTCAAACTCCCGTCTA
>Frequency_1_QualityScore_FFHHHHHJJIIIJIJJIJJJIIJJIJJJJJJJIJIIJJJIJJJJJEHIJHHHIIJIJIJJHHHFFFDEEEDDDDDCDDDDDDC<ACDD>4>@CD_Mismatch_2_Sense_+_Library_PoolT
GTAAGTTCTATGCAACAGAAAGGGCGATCAATTCAATTGAGATTGAATGATTTTGAGCCCTCGCTGCCTCCTCCTACTGAAAAATTCAAACTCC
>Frequency_1_QualityScore_FFHHHHGJJJJJJJJJJJJJIGIEHIJIJIJIJJJJJJJJJJJIJJJJJJJHHHHHFFFFFEEEEDEDDCCDDDDDDDABDDDDEEDCDEEDDE_Mismatch_0_Sense_+_Library_PoolT
AAAGGGCGATCAATTCAATTGAGATTGAATGATTATGAGCCCTCGCTGCCTCCTCCTACTGAAAAATTCAAACTCCCGTCTATATAGTTTACTA
>Frequency_1_QualityScore_FFHHHHHJJJJIJJJJJJFHIGIIIHIIJJJJJJJIJJJJJJJIJJJIJJJHHHGGHFFFFFECCECDDECDCCCDDDDDDDDDDDDDDDDCDD_Mismatch_0_Sense_+_Library_PoolT
CACTTGTATTCAGACGGGTAAGTTGTTTGCAACAGAAAGGGCGATCAATTCAATTGAGATTGAATGATTATGAGCCCTCGCTGCCTCCTCCTAC
>Frequency_1_QualityScore_FFHHHHHHJJIJJJJJJJJJJJJGIEHIJJJJJJJJJJJJJJJJIIIIFIIIJJJJJJJHHHFFDDEEEACDDDDDDDDCDDDDDDCEDDDDDD_Mismatch_0_Sense_+_Library_PoolT
TAAGTTGTTTGCAACAGAAAGGGCGATCAATTCAATTGAGATTGAATGATTATGAGCCCTCGCTGCCTCCTCCTACTGAAAAATTCAAACTCCC
>Frequency_1_QualityScore_FDHHHHHJJJJJJFHIIIIJIIJJJIJJJIIIJIJJJJJJJJJJJIIGHGIHHHHHGFFDFCEFFEEEECEDDDDDDDDDDDDDDDDCDDDDCD_Mismatch_0_Sense_+_Library_PoolT
GTATTCAGACGGGTAAGTTGTTTGCAACAGAAAGGGCGATCAATTCAATTGAGATTGAATGATTATGAGCCCTCGCTGCCTCCTCCTACTGAAA
>Frequency_1_QualityScore_FFHHHHHJJJJGHIJHIJIJJJJJJJJJJIJJJJJIIJJJIJJJIJJJJIJJJHHHHHHFFFFFFFEEEACDDDDDDDDDDDDDDDDCCD_Mismatch_0_Sense_+_Library_PoolT
ATTCAGACGGGTAAGTTGTTTGCAACAGAAAGGGCGATCAATTCAATTGAGATTGAATGATTATGAGCCCTCGCTGCCTCCTCCTACTGA
>Frequency_1_QualityScore_FFHHHHHJJJIJJJJJJJJJJJJJJJGJJJJJJJJJIJJJJJIJJIIIJJJJJHHHHFFFFEEEEEEDDDDDDDDEDDDDDDDBBBDEEDEDCD_Mismatch_0_Sense_+_Library_PoolT
AACAGAAAGGGCGATCAATTCAATTGAGATTGAATGATTATGAGCCCTCGCTGCCTCCTCCTACTGAAAAATTCAAACTCCCGTCTATATAGTT
>Frequency_1_QualityScore_FFHHHHHJJJJJJJJJJJEGIJIGJJJJJJJJJJJIIJJJJJJJJJJJJJJJJJHHGHFHFFFFFFEEFDEEDDDDDDDDDDDDDDDDDDDDDD_Mismatch_2_Sense_+_Library_PoolT
CACTTGTATTCAGACGGGTAAGTTCTATGCAACAGAAAGGGCGATCAATTCAATTGAGATTGAATGATTTTGAGCCCTCGCTGCCTCCTCCTAC
>Frequency_1_QualityScore_FFHHHHHJJJJJJJJGJJJJJJHIJJGIIJJIJFHIJJJJJJJJGIIHIIGIIIEIIGHIHIHHHHFFFDFFFFEEEEEEDDDDDEDDDDDDDD_Mismatch_0_Sense_+_Library_PoolT
TGCATTTGCAATTTCCACGCAGAGCGTACAGAGTGATTCACTTGATATTGATTGATGTCGAGGTTTTCATATTTCATCAAAGTGCTTCACTTGA
>Frequency_1_QualityScore_FFHHHHHJJFHIJHIIHJJJIJJJJJJJJJJJJJIJJJJJJJJJJJJJJJIIHHHHHHFFFFFFEEEDEDDDDDDDDDDCDDDDDDDDCDDDDD_Mismatch_0_Sense_+_Library_PoolT
TCAGACGGGTAAGTTGTTTGCAACAGAAAGGGCGATCAATTCAATTGAGATTGAATGATTATGAGCCCTCGCTGCCTCCTCCTACTGAAAAATT
>Frequency_1_QualityScore_FFHHHHHJJJJJJJJHJIIJJJIJJIJJJJJJJJJJJJJJIJJJJJJJJIJJJJJJJJJJJHHHHHFFFFFFEEEEECDDDDCDEEEEEDDDDD_Mismatch_1_Sense_+_Library_PoolT
TTCTTCAAGGGACAGTGCCCACAGGCCTACAGCTATGCCAAAGATGATAACACTAGCACCTTCACTTGCCCTTCTGGTGCTAATTATAACATCG
>Frequency_1_QualityScore_FFHHGHHJJJJJJJJJIIJJJIJJJJJJJJJJIJJJJJJJJIJJJJJJJJIIJJJJJIJJJJJJJJJJHEHHHFFFFFEEEEEEDDDDDDDDDD_Mismatch_1_Sense_+_Library_PoolT
CACTAATTATTCAGAGTTCTTCAAGGGACAGTGCCCACAGGCCTACAGCTATGCCAAAGATGATAACACTAGCACCTTCACTTGCCCTTCTGGT
>Frequency_1_QualityScore_FFHHHHHJJJJ4IHIJJJJJJHIJJJJJJJIJJJJIJJJJJIIIIIJJJJJJJJJJJGHIIJEHIGIIIGGHGH_Mismatch_1_Sense_+_Library_PoolC
CCTGAAAAATTCAAACTCCCGTCTATATAGTTTACTATCATAATAATACCACTGCATTTGCAATTTCCACGCAG
>Frequency_1_QualityScore_FFHHHHHJJJJJJJJJJJIJJJJIJJJJJJJJJJJJJJJIJIJJJI6FHIJJJJJJJIJJJJJJJJJJJGIIJJJJJIHHHEEFEEEECEDDDD_Mismatch_1_Sense_+_Library_PoolC
TAATCTCCATCCATAAAGATAAATAAAATCAATTCCTAGTAATATCGTATTGATAATAAGAATACACTTGTATTCAGACGGTTAAGTTGTTTGC
>Frequency_1_QualityScore_FFHHHHHIJJJJJJJGIJIJJJJJJJJJHIIJJJHJJJIIJJJIJJJJJJJJJJHHHHFFFFFEEEDEEDDDDDDDDEDDDDDDDBDDDEDCDD_Mismatch_0_Sense_+_Library_PoolC
GCAACAGAAAGGGCGATCAATTCAATTGAGATTGAATGATTATGAGCCCTCGCTGCCTCCTCCTACTGAAAAATTCAAACTCCCGTCTATATAG
>Frequency_1_QualityScore_FAFHGGGI<AFEHG9CEFHGFHIFIIIIJIIIJJGGIIJIJJGIJ@@GCHIJJJJFBBBBDCDDDDDDDBBDDD>CDCDDDDDDCDDDEECC?B_Mismatch_2_Sense_+_Library_PoolC
GATGGATGCGACAGTGCTTGTGTTGCTTTGAAAACCCCTCAATACTGCTGCACGGGGGACTACGCCAACAACTGTCCTCCCACTAATTATTCGG
