# Supplementary material for: Differential Gene Expression Reveals Candidate Genes for Drought Stress Response in Abies alba (Pinaceae)
Source: PLoS One. 2015 Apr 29;10(4):e0124564. doi: 10.1371/journal.pone.0124564 (PMC4414588; doi:10.1371/journal.pone.0124564)
Supplement: S2 File — (GZ) [file pone.0124564.s002.gz › comp18089_c0_seq1.fa]

>comp18089_c0_seq1 len=656 path=[1:0-175 177:176-202 563:203-655] : tr|D5ADF0|D5ADF0_PICSI Putative uncharacterized protein OS=Picea sitchensis PE=2 SV=1 e-value: 4e-13 blast score: 76.3
GCCTGCATCGGAAAGTTCCATTGAGAATCCCAAAACCGCTGACGTTAAGCCTGGTAGCCTTAAATTCCACATCAAATTTGGAGGGAGCAAAAAGAGGCAGAACCAGAAACAGCCGTCTCTCACAGAGAACAAGTCATCTACTGAAAGCTGCATAAATTTACCCCCTCTTTCTTCTGAGAGCAGCCCTACCAAAGGTGGATTGGGCCGTCGGTATAAGCTACTCTCGGACGTGCTATCCTGATAAATTCCCATACAGAATTTCTCGCTTCCACATTTCTCATCAGTTTTATATGTTTGGGCCTGAGACAAGAAGTTCACATTATTGTCTGAAACTATAGAGATGTACAGTGTTTTAATAATTTAAAAGCCTAGATTTCTCTTTACGGTATGTAACAAATGCCTTTGTTTCTTGGATATGTTTGTAAATAATTCCGTTTTACAAGTAGCTGCCTTTCGAATCTGTGCCCATCCTCCAGCCAATCATTTCAAACTCGAAGCTTCAGAGATGGATTTGTTCAAATCTTGATGCAAGGGAAACCAAATATCAAAGGCTAAAGCTACCATATTGTGAGCGAGCAGTTTATTTTTTGTAATTAAATTAAATTTTATAATCTTTGTAATAAATTTTATAGAGTTGGATTGAGTGCAAGTTTTCA

>Frequency_2_QualityScore_FFHHHHHIIIIJJIJJJJIIIIIIIIJHIJIGIJIIIJIIJJIIJJIIIIIIIIIEGFIIIIIIGGHGHFFIHHHGHGGGEFFFEEDECCDECC_Mismatch_0_Sense_+_Library_PoolT
GTTTTATATGTTTGGGCCTGAGACAAGAAGTTCACATTATTGTCTGAAACTATAGAGATGTACAGTGTTTTAATAATTTAAAAGCCTAGATTTC
>Frequency_2_QualityScore_FFHH=EHIIIJJJJJJJIJJJIJIIIIIIIIIIIIIIIIJJIIGIIJIJJJIIIIHGHHGHGEFFFFEECDEC_Mismatch_0_Sense_+_Library_PoolT
ACCAAATATCAAAGGCTAAAGCTACCATATTGTGAGCGAGCAGTTTATTTTTTGTAATTAAATTAAATTTTAT
>Frequency_2_QualityScore_FFHGHHHJJJJJJJJJJJJIIIJJIIIIJJJJJJJJJJJJJJJJJJJJJJIIJIIIIJJIIIIHGFGGGCEEEEEEEEEEEEDDCDDDDDCDDD_Mismatch_0_Sense_+_Library_PoolT
ACAAGTAGCTGCCTTTCGAATCTGTGCCCATCCTCCAGCCAATCATTTCAAACTCGAAGCTTCAGAGATGGATTTGTTCAAATCTTGATGCAAG
>Frequency_2_QualityScore_EFHHHHGIIIIJIIJJJJJJIIIJJIHIIJIIGIIHIJJIIIJIIHHGIJIJIGIFGIGIJJIIIIIIIHHEGGGGFEEEEECEEEEEEEDCBE_Mismatch_0_Sense_+_Library_PoolT
TTTCTCGCTTCCACATTTCTCATCAGTTTTATATGTTTGGGCCTGAGACAAGAAGTTCACATTATTGTCTGAAACTATAGAGATGTACAGTGTT
>Frequency_2_QualityScore_FFHGEGHIGEGIHIJIGIGGFIIIFICIIJIJIGIIEIEGIIGIEHIGIIIIIJJJIFCGHEIIIIGEHHEFFGFFFFEACDDDDEDDCDCDCD_Mismatch_0_Sense_+_Library_PoolT
TCCCATACAGAATTTCTCGCTTCCACATTTCTCATCAGTTTTATATGTTTGGGCCTGAGACAAGAAGTTCACATTATTGTCTGAAACTATAGAG
>Frequency_1_QualityScore_DDHHDHHGIGIIIIGH?FHAGIIIIIGGCAEI?FDGFGCGIIIGGIIGG=GHHFFDEEEC?AACDDCCCA@ACCCEED>CAA@BBA@BCCACCC_Mismatch_0_Sense_+_Library_PoolT
AGCTACTCTCGGACGTGCTATCCTGATAAATTCCCATACAGAATTTCTCGCTTCCACATTTCTCATCAGTTTTATATGTTTGGGCCTGAGACAA
>Frequency_1_QualityScore_FFHHHHHJIJJJJJJJIJJIJJJJJJJJJJJJJJGIJJJJJIJIIHJJJJJJJHIHIJJJJJJIJJJJGHGIGHHHHFFFFFFCEEEEEDDDBD_Mismatch_0_Sense_+_Library_PoolT
TGGGCCTGAGACAAGAAGTTCACATTATTGTCTGAAACTATAGAGATGTACAGTGTTTTAATAATTTAAAAGCCTAGATTTCTCTTTACGGTAT
>Frequency_1_QualityScore_FFHHFHHGIIJJJIJJHIJJGGIJJJJJJJJJJJJIJJJIJHHHHHFFFFFEEDEEEEEDDDDDDDDDDDDECDDDDDCDDCDDEEEDEEDCD>_Mismatch_0_Sense_+_Library_PoolT
AAGGTGGATTGGGCCGTCGGTATAAGCTACTCTCGGACGTGCTATCCTGATAAATTCCCATACAGAATTTCTCGCTTCCACATTTCTCATCAGT
>Frequency_1_QualityScore_DFHHHGHFHIIIEHGHIJIJJIJIJIJJFJJJIIFHHGIDGIFGGIGHJJIIJGJJJIJGHGIHJJGJIFIHJIII_Mismatch_2_Sense_+_Library_PoolT
CAAGAAGTTCACATTATTGTCTGAAACTATAGAGATGTACAGTGTTTTAATAATTTAAAAGCCTAGATTTCTCTCA
>Frequency_1_QualityScore_D>F:CDDFFFFG3CF@A9AFF9CF<D@FFF@G>AGEEFDGF9BEBDF@D*B)=AAEF>EED;DFF;A=A?;;6?@@C@@B:=?=ABB<3:@?58_Mismatch_1_Sense_+_Library_PoolT
GCCGTCTCTCACAGAGAACAAGTCATCTACTGAAAGCTGCTTAAATTTACCCCCTCTTTCTTCTGAGAGCAGCCCTACCAAAGGTGGATTGGGC
>Frequency_1_QualityScore_FFHHHHGJJJJJFJGIEIFHIGJJJJJJJJJIJJIJJJJIJIJJIJIJJJJJJIIJJJJJJJIIJJGHIHIIGHGHHEHHHFFFFFFEEEE_Mismatch_0_Sense_+_Library_PoolT
ATTTCTCATCAGTTTTATATGTTTGGGCCTGAGACAAGAAGTTCACATTATTGTCTGAAACTATAGAGATGTACAGTGTTTTAATAATTTA
>Frequency_1_QualityScore_FFHHHHHJJJJJJJJJJJJJJJJJJJIJJIJJJJJJJJJIIJIJJJJJIJHIJIJJJJJFFEFEFFEEEEEDDDEEDDFCEEEDD_Mismatch_1_Sense_+_Library_PoolT
AAGGGAAACCAAATATCAAAGGCTAAAGCTACCATATTGTGAGCGAGCAGTTTATTTTTTGTAATTAAATTAAATTTTATAATCA
>Frequency_1_QualityScore_FFHHGHGIIIIIIIG<FFBHHIIIIHHGIIIGIIIGGGHIIIIIIIIICGHIIIIGIEIGHGHHHHHCFE>DFFEDEDACE>@CDCDDCCA@CC_Mismatch_0_Sense_+_Library_PoolT
AAAGCTACCATATTGTGAGCGAGCAGTTTATTTTTTGTAATTAAATTAAATTTTATAATCTTTGTAATAAATTTTATAGAGTTGGATTGAGTGC
>Frequency_1_QualityScore_FFHHHHHJJJJJJJJJJJJJIJJJJJJJJJJJIIGJJGHIIIJJJIIJJHHFDACDEEDDDDDDDDDDDDDDDDDDDDDDECCDDDDEEDDDDD_Mismatch_0_Sense_+_Library_PoolT
TACCCCCTCTTTCTTCTGAGAGCAGCCCTACCAAAGGTGGATTGGGCCGTCGGTATAAGCTACTCTCGGACGTGCTATCCTGATAAATTCCCAT
>Frequency_1_QualityScore_FFHHHHHJJJJJJJJJJJJJJJJJJJJJJJJJJJJJJJJIJJJGJIIJIIIIIIJJJIJIJJJIIIJGHEHFFFFDDEEEEDDDDBDDDDDDDD_Mismatch_0_Sense_+_Library_PoolT
CATCCTCCAGCCAATCATTTCAAACTCGAAGCTTCAGAGATGGATTTGTTCAAATCTTGATGCAAGGGAAACCAAATATCAAAGGCTAAAGCTA
>Frequency_1_QualityScore_FFGHHHHIGIJGJJIGIIJJJGGIIIJIIJJIIJJHHFHHJIJJJ@HIIJIHJGHIIIJIIIJGIGIIIIHGIAHHHEF_Mismatch_1_Sense_+_Library_PoolT
TTCACATTATTGTCTGAAACTAAAGAGATGTACAGTGTTTTAATAATTTAAAAGCCTAGATTTCTCTTTACGGTATGTA
>Frequency_1_QualityScore_FFHGHHHJJHIIJIJJJIIJJIJGJJIGJJFIGGIJJIJJJJIJJJJJJJJJJJIJJJJJJJJJJHHHHGFFFDDEEEEDCDCDDDDDCCCDDC_Mismatch_0_Sense_+_Library_PoolT
ATAATTCCGTTTTACAAGTAGCTGCCTTTCGAATCTGTGCCCATCCTCCAGCCAATCATTTCAAACTCGAAGCTTCAGAGATGGATTTGTTCAA
>Frequency_1_QualityScore_FFHHHHHJIJIJJJJJJJJJJJJJIIJJJJIJIJJJJJJJJJJJIJJJJJGHIJGIIIJJHHIJJJJHIIHHFFFDDDDDEEDDEEDDDBEECC_Mismatch_0_Sense_+_Library_PoolT
AGAGATGGATTTGTTCAAATCTTGATGCAAGGGAAACCAAATATCAAAGGCTAAAGCTACCATATTGTGAGCGAGCAGTTTATTTTTTGTAATT
>Frequency_1_QualityScore_FFHHGHHJJJJJJJJJJIJJJJJJIJJJHJIJJIIJJJJJIIJIBHIJJJJJIFHIJIJIJIJJIJJJHGGHHGFFFFFFEEEEEEEEAC@DDD_Mismatch_0_Sense_+_Library_PoolT
TCTCGCTTCCACATTTCTCATCAGTTTTATATGTTTGGGCCTGAGACAAGAAGTTCACATTATTGTCTGAAACTATAGAGATGTACAGTGTTTT
>Frequency_1_QualityScore_FFFHHHHEHHGIJEHHGIJJJJIEGGGHHIJIGIJJJDGDGHJIJIJJIJJIJJJIIHJJIHGGIIJJJEHH_Mismatch_0_Sense_+_Library_PoolT
AGTTCACATTATTGTCTGAAACTATAGAGATGTACAGTGTTTTAATAATTTAAAAGCCTAGATTTCTCTTTA
>Frequency_1_QualityScore_FFHHHHHJJJJJJJFHIJDFGHIJJJGIJIJJJJJJJIIJJIHHHHHFFFFFFFEDEEDEDCCACCDDDDDDDDDDDDDDCDEEEDEEDCDCDC_Mismatch_1_Sense_+_Library_PoolT
GGTGGATTGGCCCGTCGGTATAAGCTACTCTCGGACGTGCTATCCTGATAAATTCCCATACAGAATTTCTCGCTTCCACATTTCTCATCAGTTT
>Frequency_1_QualityScore_FFHHHHHGIIJJJJJJGIJIIJJJIJIJJJIJJJJJJGIJJJJJJJJJHHHHGFFEFFFEEEEEEEDDDCDDDDDDCDEEDDEDDDDDDDDDDD_Mismatch_1_Sense_+_Library_PoolT
TGGAGGGAGCAAAAAGAGGCAGAACCAGAAACAGCCGTCTCTCACAGAGAACAAGTCATCTACTGAAAGCTGCTTAAATTTACCCCCTCTTTCT
>Frequency_1_QualityScore_4==BCDBB<+2:EEF3?F>BEH9F??@?8C9CB91?CFF>BFA4?D**B98??98B>8B=)8/.=CF:)7)77CA:;.777?;B>7666;>A;?_Mismatch_1_Sense_+_Library_PoolT
TAATTTAAAGGCCTAGATTTCTCTTTACGGTATGTAACAAATGCCTTTGTTTCTTGGATATGTTTGTAAATAATTCCGTTTTACAAGTAGCTGC
>Frequency_1_QualityScore_8@DDDAB4?AE2CE3<A>CAEFAEE9?EICFDD@@DDDDA*9*??DADE_Mismatch_0_Sense_+_Library_PoolT
ATAGAGATGTACAGTGTTTTAATAATTTAAAAGCCTAGATTTCTCTTTA
>Frequency_1_QualityScore_FFHHHHHJJJIJJIJJJJJJJJJIJJJIJJIJJJJJJIJJGJIJJJJJJJJJJJJJIIJDHHGFHHFFFEDDDDDBDBDEDCDDDCDDDBBDD@_Mismatch_0_Sense_+_Library_PoolT
TCTACTGAAAGCTGCATAAATTTACCCCCTCTTTCTTCTGAGAGCAGCCCTACCAAAGGTGGATTGGGCCGTCGGTATAAGCTACTCTCGGACG
>Frequency_1_QualityScore_FFHHHHHJJIJJIJJJIJJJJJJJJJIGIIJJJJJJIJJJIJJJIJJJJIIJJJJJJJJDGEHIIJJJHEFFDEFFEEEEDDDDCDDDBBBDDB_Mismatch_0_Sense_+_Library_PoolT
TCTCACAGAGAACAAGTCATCTACTGAAAGCTGCATAAATTTACCCCCTCTTTCTTCTGAGAGCAGCCCTACCAAAGGTGGATTGGGCCGTCGG
>Frequency_1_QualityScore_FDHHGHHJJJJJJJJJJJJJGGJJJJIJIJJIJIJJJJIIJIJJJJJJJIIJHEHGIIJJIIJJIGHHHHEHFFEFFEDEEDEDDDDCDDEACD_Mismatch_0_Sense_+_Library_PoolT
CAATCATTTCAAACTCGAAGCTTCAGAGATGGATTTGTTCAAATCTTGATGCAAGGGAAACCAAATATCAAAGGCTAAAGCTACCATATTGTGA
>Frequency_1_QualityScore_FFHHGHGJIJIJJIJIJJIJIJJJIJJIIJJJJJIJJJJJJIIJIJIJJJJJIJJGJIIIJJIJHHHHHADFCDFFFEEEEEEDCDDDDBDDDD_Mismatch_0_Sense_+_Library_PoolT
TGCCTTTCGAATCTGTGCCCATCCTCCAGCCAATCATTTCAAACTCGAAGCTTCAGAGATGGATTTGTTCAAATCTTGATGCAAGGGAAACCAA
>Frequency_1_QualityScore_FFHHHHHJJJJJJJJJJJJJJJJJJHJJJJJJJJJJJJJIJJCGIGIJJJJJJHFFDDBDDEFDDDDDDDDDDDDDDDDDDDEDDECDDDCDEE_Mismatch_0_Sense_+_Library_PoolT
AAATTTACCCCCTCTTTCTTCTGAGAGCAGCCCTACCAAAGGTGGATTGGGCCGTCGGTATAAGCTACTCTCGGACGTGCTATCCTGATAAATT
>Frequency_1_QualityScore_FFHHHHGJJJJJJJJJIJJIIJIJJJJIJJJJJJJJJJJJJJIGIJIJJJJJJIIJHHHHHHFFFFFFEEEEEEEDCDDDDDDDBDDDDFEEDD_Mismatch_0_Sense_+_Library_PoolT
GAATCTGTGCCCATCCTCCAGCCAATCATTTCAAACTCGAAGCTTCAGAGATGGATTTGTTCAAATCTTGATGCAAGGGAAACCAAATATCAAA
>Frequency_1_QualityScore_FFHHHHHJJJIJJIJIIJJIJJJJJJIJJJJJJJJJJJJJJJJIJJJJJJJJJJJJJJIIDGIJJIHHHHFFFFDCC@CBBDDDDBDDDDDDD<_Mismatch_0_Sense_+_Library_PoolT
CTCACAGAGAACAAGTCATCTACTGAAAGCTGCATAAATTTACCCCCTCTTTCTTCTGAGAGCAGCCCTACCAAAGGTGGATTGGGCCGTCGGT
>Frequency_1_QualityScore_FFHFHHGHGGHJJJIGIJJJJJJJHIIJJJJJJJJJJJJJJIJJJHIJIJJJIIIIJJJIIIJJJJJJIJHHFHH?DFDEDECCCCCDDDCCCD_Mismatch_0_Sense_+_Library_PoolT
TTGTAAATAATTCCGTTTTACAAGTAGCTGCCTTTCGAATCTGTGCCCATCCTCCAGCCAATCATTTCAAACTCGAAGCTTCAGAGATGGATTT
>Frequency_1_QualityScore_FFHHHHHJGIIJJJJJJJJJJIJJIIJJJIJHIJJJJJJJJJJJIJJJJJJIJJJJJJIGIHIJIIIGHEHIIHHHHHHHFFFFFFEEEEEDDD_Mismatch_0_Sense_+_Library_PoolT
AGTTTTATATGTTTGGGCCTGAGACAAGAAGTTCACATTATTGTCTGAAACTATAGAGATGTACAGTGTTTTAATAATTTAAAAGCCTAGATTT
>Frequency_1_QualityScore_FFHHHHHJJJJHIJJJJJJJJJJIJJJJJJJJJJJIIJJJJJIJJJHHFIIHIIJJJJJJJJIJIJJIJIJIJIGGEHHHHHGEE_Mismatch_1_Sense_+_Library_PoolT
GAGACAAGAAGTTCACATTATTGTCTGAAACTATAGAGATGTACAGTGTTTTAATAATTTAAAAGCCTAGATTTCTCTTTACGGA
>Frequency_1_QualityScore_DFGA?DAFDEE@BFHEHICIHGEFHG@EHHGIGE@FHICGABFGBFFH@DFG:FFIG<BGEGEGHGDHIGGIIIHE_Mismatch_1_Sense_+_Library_PoolT
CAAGAAGTTCACATTATTGTCTGAAACTATAGAGATGTACAGTGTTTTAATAATTTAAAAGCCTAGATTTCTCTTA
>Frequency_1_QualityScore_ADDFHHHGGIIEGHIJIJJJJIGIGGIGGJJGIIJE>F@BEH@FC@G@GHGEH>AACCEAEHC:?B@C_Mismatch_0_Sense_+_Library_PoolT
GCAGTTTATTTTTTGTAATTAAATTAAATTTTATAATCTTTGTAATAAATTTTATAGAGTTGGATTGA
>Frequency_1_QualityScore_FFHGHHHIIJJJJJIJJJJJIJJJJJHIJIJJJJJJJJJJJJJIIJJJIHJJGIDHGIJJJHHHHHHHFFDDDCEEEDDDDDDDDBCD@CBAAC_Mismatch_0_Sense_+_Library_PoolT
AACAGCCGTCTCTCACAGAGAACAAGTCATCTACTGAAAGCTGCATAAATTTACCCCCTCTTTCTTCTGAGAGCAGCCCTACCAAAGGTGGATT
>Frequency_1_QualityScore_FFHHHHHJJJJJJJIJJJIJJJGIJJJJJJIJJIIJJJJIJJJCHIJIHIGIJGHIIHEGHHHHHHHDDEEDDDEDDEDAC@CCCDEDEDFCDD_Mismatch_0_Sense_+_Library_PoolT
CTTGATGCAAGGGAAACCAAATATCAAAGGCTAAAGCTACCATATTGTGAGCGAGCAGTTTATTTTTTGTAATTAAATTAAATTTTATAATCTT
>Frequency_1_QualityScore_FFHHHHHJJIJJJJJJJJJJJJIJJIJJJHHHHIJJJJJJJJJIJJJIIIJJJJJJJGIHHHHHHFFFFDDFDDEDDDCDCDDDDDCC@CDEDA_Mismatch_0_Sense_+_Library_PoolT
GGACGTGCTATCCTGATAAATTCCCATACAGAATTTCTCGCTTCCACATTTCTCATCAGTTTTATATGTTTGGGCCTGAGACAAGAAGTTCACA
>Frequency_1_QualityScore_FFGFHGHJIIIJECGGIIJJIIIJJCHEGDDIIIIJIJJFHBGEIJJIJEHGHGIJGIIHIIIE@@@CHCGHHHGHGEHFDFFEBEEEE<>CDC_Mismatch_0_Sense_+_Library_PoolT
TTTTATATGTTTGGGCCTGAGACAAGAAGTTCACATTATTGTCTGAAACTATAGAGATGTACAGTGTTTTAATAATTTAAAAGCCTAGATTTCT
>Frequency_1_QualityScore_FFHHHHHIJJJJJJJJJJJJJJJJJJFHHIJJJJJJJJJJJJGGIIJJIIHHHHHHFFDDDDDDDDEDDEDDDDDCEEDDDDDDDCCCDCDDDE_Mismatch_0_Sense_+_Library_PoolT
TCTTCTGAGAGCAGCCCTACCAAAGGTGGATTGGGCCGTCGGTATAAGCTACTCTCGGACGTGCTATCCTGATAAATTCCCATACAGAATTTCT
>Frequency_1_QualityScore_FFHHHHHJJJJJJJJJJJJJJJIJJIJJJJJJJJJJJJJJJJJJJJJJJIIJJJJGIJJJJIJJJIHHFCDFEEDEEEEDDDDEDFEDDDEDDD_Mismatch_0_Sense_+_Library_PoolT
ATTTGTTCAAATCTTGATGCAAGGGAAACCAAATATCAAAGGCTAAAGCTACCATATTGTGAGCGAGCAGTTTATTTTTTGTAATTAAATTAAA
>Frequency_1_QualityScore_FFHHHHGIJJJJIJIIHGIJIHJIFIJJEHIIIIIJJJJJGGGDFHIGIIIFGDHGIIJIJGGJJJIGGHHJJJHHHHHHHFFFF_Mismatch_1_Sense_+_Library_PoolT
GGCCTGAGACAAGAAGTTCACATTATTGTCTGAAACTATAGAGATGTACAGTGTTTTAATAATTTAAAAGCCTAGATTTCTCTTA
>Frequency_1_QualityScore_FFHHGHHJJJJJJIIJJJJJJJHJGIJIJJJJIJJJJIJIIIJJJGHFHJGIIJJIJJIGIIGIIJJIJHIJIJJHHHHGHHFFDFFFECEEDE_Mismatch_0_Sense_+_Library_PoolT
TTCCACATTTCTCATCAGTTTTATATGTTTGGGCCTGAGACAAGAAGTTCACATTATTGTCTGAAACTATAGAGATGTACAGTGTTTTAATAAT
>Frequency_1_QualityScore_FFHHHHHJIJJJJJJJJIJJJJJHHIJJIJJJJJJJJJJJJJJJJIJJHHJIJJJJJJJJJJJIIIJJJIIJJEHHHHHHFFFED@DEDEEEDE_Mismatch_0_Sense_+_Library_PoolT
CTTCCACATTTCTCATCAGTTTTATATGTTTGGGCCTGAGACAAGAAGTTCACATTATTGTCTGAAACTATAGAGATGTACAGTGTTTTAATAA
>Frequency_1_QualityScore_FFHHHGHJJJJHJJJIHGIJIJJIJJJJJIJJIIJJJJJJFHJJJJJJJJIIIJJJJJJJJJIJGIJJJGHGIJHHHEHHHFFECFFEEE_Mismatch_0_Sense_+_Library_PoolT
TTTCTCATCAGTTTTATATGTTTGGGCCTGAGACAAGAAGTTCACATTATTGTCTGAAACTATAGAGATGTACAGTGTTTTAATAATTTA
>Frequency_1_QualityScore_FFHFHHHFHGGICHIIJIJJDHCHFHGCGGGHHIJJJGIJGIIIIHIIJJJJGIJIJJJIJJHIEHHHEEEFD?CEEC_Mismatch_0_Sense_+_Library_PoolT
AGCGAGCAGTTTATTTTTTGTAATTAAATTAAATTTTATAATCTTTGTAATAAATTTTATAGAGTTGGATTGAGTGCA
>Frequency_1_QualityScore_FFHHHHHJJIJJJJJJJJIJJIJJJJJJJJJJJJJJIJJHHHHFHFFFFFFEEEEEDCCDEDDDEEDDCCDDDDDDDDDDEEDDEDDDDDDDDD_Mismatch_2_Sense_+_Library_PoolT
TTTGGAGGGAGCAAAAAGAGGCAGAACCAGAAACAGCCGTCTCTCACAGAGAACAAGTCATCTATTGAAAGCTGCTTAAATTTACCCCCTCTTT
>Frequency_1_QualityScore_FFHHHHGJJJJJJJJJJJJJJJFGHHJJJJJJJJJJJJJJIJJJJJJJJJJJIJJJJJJJJHIIJJIJJHHBHHFDFFBEE>CEEDDDDDEEDD_Mismatch_0_Sense_+_Library_PoolT
CTATCCTGATAAATTCCCATACAGAATTTCTCGCTTCCACATTTCTCATCAGTTTTATATGTTTGGGCCTGAGACAAGAAGTTCACATTATTGT
>Frequency_1_QualityScore_FADHGHHIIIJIJJJJJIJGIJJJJJJJJJJJGFHIJJI_Mismatch_0_Sense_+_Library_PoolT
AATAATTTAAAAGCCTAGATTTCTCTTTACGGTATGTAA
>Frequency_1_QualityScore_DD@FHHHIIIIIGHGIEHHII?FGIGIIIIIIIEGGIGIDIIIIIGHHIIIIIIIGIIHGHEFHFEEEE?BCCDCCCCAC@BBBBCCCDDCCAD_Mismatch_0_Sense_+_Library_PoolT
GAAGCTTCAGAGATGGATTTGTTCAAATCTTGATGCAAGGGAAACCAAATATCAAAGGCTAAAGCTACCATATTGTGAGCGAGCAGTTTATTTT
>Frequency_1_QualityScore_FFHHHHHJJJJJJJJJJJJJJIIIGIJJJJJJJGIJJJJJJJJJHGIIJIIIJJJJIIIJHHHHHHHFFDFFFFFFEEEEEDEDEDCDCDDDDC_Mismatch_0_Sense_+_Library_PoolT
AAAGGCTAAAGCTACCATATTGTGAGCGAGCAGTTTATTTTTTGTAATTAAATTAAATTTTATAATCTTTGTAATAAATTTTATAGAGTTGGAT
>Frequency_1_QualityScore_DFHHHHHIIIIJJJJJIIIJJJJJJJJJIJIIIGHGIJJDGIGIGGHGIJIJIJIGFHIHIHFHHHFBDBD@BDEEDDDDDDDDD@BDDBB<BB_Mismatch_0_Sense_+_Library_PoolT
CTGAAAGCTGCATAAATTTACCCCCTCTTTCTTCTGAGAGCAGCCCTACCAAAGGTGGATTGGGCCGTCGGTATAAGCTACTCTCGGACGTGCT
>Frequency_1_QualityScore_FFGHHHHHBFBFHHAEGIIGIIJJJIFGHJFIDBHGGGGGGIJEICEHCHGGIGJGIGHHHHEEFFFFFDFDCEEE_Mismatch_1_Sense_+_Library_PoolT
TATCAAAGGCTAAAGCTACCATATTGTGAGCGAGCAGTTTATTTTTTGTAATTAAATTAAATTTTATAATCTTTGA
>Frequency_1_QualityScore_FFHHHHHIIJJHJIIJJJJJJJIJJJJJJIJJJIJJIJJIIJIJJJIIIJIJJIJIJJJJJIJGGIHIJIJIH@EHHHHGHFFFFFFFEECEEE_Mismatch_0_Sense_+_Library_PoolT
TCATCAGTTTTATATGTTTGGGCCTGAGACAAGAAGTTCACATTATTGTCTGAAACTATAGAGATGTACAGTGTTTTAATAATTTAAAAGCCTA
>Frequency_1_QualityScore_EDDHFHHJJIIIGHGHIGHIIHHHIJIGGGIIGIGIIJEGDAGFGIIIFHFGIIJJJJIIGGIIHHIGIGIJIFIIFEFHHHHGFB_Mismatch_1_Sense_+_Library_PoolT
CTGAGACAAGAAGTTCACATTATTGTCTGAAACTATAGAGATGTACAGTGTTTTAATAATTTAAAAGCCTAGATTTCTCTTTACGA
>Frequency_1_QualityScore_FFGHFHDIIIIIIGAFHI6DHIEEAGEHIFIEHDID@DCAEHDB@BBCCBA?CCCA:@CCCCCCCCCCC@CACCDCCCCCCCCCCCCCCDECCE_Mismatch_0_Sense_+_Library_PoolT
CACATCAAATTTGGAGGGAGCAAAAAGAGGCAGAACCAGAAACAGCCGTCTCTCACAGAGAACAAGTCATCTACTGAAAGCTGCATAAATTTAC
>Frequency_1_QualityScore_FFHHHHHJFHGIJIJGIJIIIIDGGIGFHGG?CGGIIGIIJJJJGGFGIJJIIIJIJJJGHGDHIJFGHGEDEDF@DEEC@C@>@;@CDDDDDD_Mismatch_0_Sense_+_Library_PoolT
TTTCAAACTCGAAGCTTCAGAGATGGATTTGTTCAAATCTTGATGCAAGGGAAACCAAATATCAAAGGCTAAAGCTACCATATTGTGAGCGAGC
>Frequency_1_QualityScore_FFHHHHHJJIJIJJJJIJJJJJJJJJGIJJJJJJIJJIJJJJJJJIJHHHHHHFFFDDDDDDDCDDDDDBDDDDDDDDDDDDDDDDDBDDCACD_Mismatch_0_Sense_+_Library_PoolT
CCCAAAACCGCTGACGTTAAGCCTGGTAGCCTTAAATTCCACATCAAATTTGGAGGGAGCAAAAAGAGGCAGAACCAGAAACAGCCGTCTCTCA
>Frequency_1_QualityScore_FFHHHHHJJJJJJJJJJJIJJJIJJJJJJJJJJJJJJJIJJJJJJJJJGIJJJJJJIJJJJIJIJJHHHHHHFFFFFFEDDDDDDDDDDDDEFE_Mismatch_0_Sense_+_Library_PoolT
TCGAATCTGTGCCCATCCTCCAGCCAATCATTTCAAACTCGAAGCTTCAGAGATGGATTTGTTCAAATCTTGATGCAAGGGAAACCAAATATCA
>Frequency_1_QualityScore_FFHHHHHJJJJJJJJJJGIIJJJJJJIIJJJJJJJJIJHIJJJIIIJJJJIJJJJJJJIJJJJJIJJIJHHHHHFFFFFDEDEDDDCDEEEEDD_Mismatch_1_Sense_+_Library_PoolT
ATGCCTTTGTTTCTTGGATATGTTTGTAAATAATTCCGTTTTACAATTAGCTGCCTTTCGAATCTGTGCCCATCCTCCAGCCAATCATTTCAAA
>Frequency_1_QualityScore_DDHHHHHJJJJJIHIIJJJIIIJIJJJJJJJJJJJJEIIJIJHIJIIJJGJJIGIIJJJIJJIHGHHFFFFFFFEEDEEDDDDDCDDDDDDDEE_Mismatch_1_Sense_+_Library_PoolT
ACAAATGCCTTTGTTTATTGGATATGTTTGTAAATAATTCCGTTTTACAAGTAGCTGCCTTTCGAATCTGTGCCCATCCTCCAGCCAATCATTT
>Frequency_1_QualityScore_D:CC;3C;EE+:+:CBFA><CECCE@EEDC9CDIA4*?3B;?D@;4*9BBC>BB@8@9;7=(57=.=CA_Mismatch_1_Sense_+_Library_PoolT
AGAGAACAAGGCATCTACTGAAAGCTGCATAAATTTACCCCCTCTTTCTTCTGAGAGCAGCCCTACCAA
>Frequency_1_QualityScore_DEHHHFFAFAFBDFFHEGGIIIIAGGHHEDHAGHIGDHII@AFGEFEHIIHIII:C=@F@FHI37_Mismatch_0_Sense_+_Library_PoolT
TTCAGAGATGGATTTGTTCAAATCTTGATGCAAGGGAAACCAAATATCAAAGGCTAAAGCTACCA
>Frequency_1_QualityScore_FFHGHHGJJIJJIJIJJIJJIJJIJJJJGIJJJJJIJJJJJJJIIGIJJJIFHIJIJEHIIIIJJHGHHHFFFFDEDDDDDDFEDDDCBDDDDD_Mismatch_0_Sense_+_Library_PoolT
GCCCATCCTCCAGCCAATCATTTCAAACTCGAAGCTTCAGAGATGGATTTGTTCAAATCTTGATGCAAGGGAAACCAAATATCAAAGGCTAAAG
>Frequency_1_QualityScore_FFGHHDHHIGIJJJIJGIHHGIIIIJGCFGHIGGGHBHGJIJJIIEFHE@BGGHGHIJJIGIIGHGIIA?CEHFEEFCDEEDDBDDDEDCCCC@_Mismatch_0_Sense_+_Library_PoolT
TCTGTGCCCATCCTCCAGCCAATCATTTCAAACTCGAAGCTTCAGAGATGGATTTGTTCAAATCTTGATGCAAGGGAAACCAAATATCAAAGGC
>Frequency_1_QualityScore_EFFFHBFHHIDHHCACHAHIEDEGHGIGHIIGHGGGD_Mismatch_1_Sense_+_Library_PoolT
CAGTGTTTTAATAATTTAAAAGCCTAGATTTCTCTTA
>Frequency_1_QualityScore_FFHHHHHJIIJJAHIJJJJJJHIJIJJJIJJJJIJJJJJJIJIIJJFIFHCEHFDCFFFEEEEEEDDDEDDDCDDDDDDCDDDEEDDEDDDDDD_Mismatch_0_Sense_+_Library_PoolT
AAATTTGGAGGGAGCAAAAAGAGGCAGAACCAGAAACAGCCGTCTCTCACAGAGAACAAGTCATCTACTGAAAGCTGCATAAATTTACCCCCTC
>Frequency_1_QualityScore_FFHHHHHJJJJJJIJJJJJJJIJIJJJJJJJJJJJJJJJJJJJJJJJJJJJIJJJJJJJJHHHHHHHFFCEFFFEEEEEEDCDCDDDDDDDDDD_Mismatch_2_Sense_+_Library_PoolT
CTAAAGCTACCATATTGTGAGCGAGCAGTTTATTTTTTGTAATTAAATTAAATTTTATAATCTTTGTAATAAATTTTATAGAGTTGGATTGAAA
>Frequency_1_QualityScore_FFFHHHFHIJJGJJIJJJJJJJIJJIJJJJJIIJJJJJJJJJIIIIJJJDDHEHFEHDFFFDCCEDDDDDFEDDEEDDCDEEDDDDFEDDEDDD_Mismatch_0_Sense_+_Library_PoolT
CGTCGGTATAAGCTACTCTCGGACGTGCTATCCTGATAAATTCCCATACAGAATTTCTCGCTTCCACATTTCTCATCAGTTTTATATGTTTGGG
>Frequency_1_QualityScore_DDHFHHDGGJIJIDHIGDDHEHFIJHGIIJE@HGDHIJJIGIIIIHHIGIJGGGIJAHGIIIEIGIHG?A>CEDDEDDCCABDDDCAA9<@><>_Mismatch_0_Sense_+_Library_PoolT
CTCTCACAGAGAACAAGTCATCTACTGAAAGCTGCATAAATTTACCCCCTCTTTCTTCTGAGAGCAGCCCTACCAAAGGTGGATTGGGCCGTCG
>Frequency_1_QualityScore_FFHHHHHGHHIJJJJJJJJJJIJGJJIIJJJFGGIIJJJJIIJJJJJGIIIIIJJIJIJJIIJIJJJIIJHIJIJ_Mismatch_0_Sense_+_Library_PoolT
CATTATTGTCTGAAACTATAGAGATGTACAGTGTTTTAATAATTTAAAAGCCTAGATTTCTCTTTACGGTATGTA
>Frequency_1_QualityScore_FFHHHHHIJJJJJJJJJJJJJJJJIJJJJJJJJJJJJJJJIJJJJJIJIHIJJIJIIJIJIJIGGGHGHHEFDDCCEEEEDCECCCDDCDCDDD_Mismatch_0_Sense_+_Library_PoolT
CAAGTAGCTGCCTTTCGAATCTGTGCCCATCCTCCAGCCAATCATTTCAAACTCGAAGCTTCAGAGATGGATTTGTTCAAATCTTGATGCAAGG
>Frequency_1_QualityScore_FFHHHHHJJJJJJJJJIJJIJJIJJJJJJJJJJJIJJJIJIIJJJJJJJJJJJJJJJIHHIHHHHHHFFAADDDBBBDFDDDDDDDDDDDDDDD_Mismatch_0_Sense_+_Library_PoolT
CTACTGAAAGCTGCATAAATTTACCCCCTCTTTCTTCTGAGAGCAGCCCTACCAAAGGTGGATTGGGCCGTCGGTATAAGCTACTCTCGGACGT
>Frequency_1_QualityScore_FFHHHGHIIEHIIJJJJIGIJFGHCHGJIJIIIJIJIJIHHJJJJIJEHHHEDFFFFCCEEEEEDEDDCCCDDDDCDDADDEDDEDDDBDDDDC_Mismatch_1_Sense_+_Library_PoolT
TTTGGAGGGAGCAAAAAGAGGCAGAACCAGAAACAGCCGTCTCTCACAGAGAACAAGTCATCTACTGAAAGCTGCTTAAATTTACCCCCTCTTT
>Frequency_1_QualityScore_FFHHHHHJJJJFGIHJJJJJIJJIIJJGIJJJJJJJJJJJJJJJHFDDDDEEDDEDDDDDDEEDDDDDDC@ACCDDDDEDDDDDDDDDDDDEEE_Mismatch_0_Sense_+_Library_PoolT
CCTACCAAAGGTGGATTGGGCCGTCGGTATAAGCTACTCTCGGACGTGCTATCCTGATAAATTCCCATACAGAATTTCTCGCTTCCACATTTCT
>Frequency_1_QualityScore_FFHHHHHJJJJJJJJJJJJJJIJJJJJJJJJJJJJJJJJJJJJJIJJJJJJJJJIJIGHHEEFFDFEEDEDDDDDDBDBDEDCCDDDDDDDD>B_Mismatch_1_Sense_+_Library_PoolT
ATCTACTGAAAGCTGCTTAAATTTACCCCCTCTTTCTTCTGAGAGCAGCCCTACCAAAGGTGGATTGGGCCGTCGGTATAAGCTACTCTCGGAC
>Frequency_1_QualityScore_FFHHHHHJJJGIJJJIIJJIJJJJJJJJJIJJJJJJJJIIJJJJJJJJJJJJIJJJIJCGHIGIIIJIIGGJJJHHHHGFFFFDEEECEEDDDD_Mismatch_0_Sense_+_Library_PoolT
CTCTTTACGGTATGTAACAAATGCCTTTGTTTCTTGGATATGTTTGTAAATAATTCCGTTTTACAAGTAGCTGCCTTTCGAATCTGTGCCCATC
>Frequency_1_QualityScore_FDHHH2<CGIEHEHEIGGAHHIEHGIIIHHGJHGGJIGG_Mismatch_1_Sense_+_Library_PoolT
AATAAATTAAAAGCCTAGATTTCTCTTTACGGTATGTAA
>Frequency_1_QualityScore_DDHHHGHJJJJJJICCHHGJGJIIIIJIGEIIIHGGDGHIII_Mismatch_0_Sense_+_Library_PoolT
TTTTAATAATTTAAAAGCCTAGATTTCTCTTTACGGTATGTA
>Frequency_1_QualityScore_FFHHHHHJJJJIJIJIIJJIIJIIJJJJJJJJGJJJJJJJJJJJIJIJJJJJHHEHHFFFFCDEEEEEFA@CCCC@CDCDDCCDD@BBA_Mismatch_0_Sense_+_Library_PoolT
GCCTGCATCGGAAAGTTCCATTGAGAATCCCAAAACCGCTGACGTTAAGCCTGGTAGCCTTAAATTCCACATCAAATTTGGAGGGAGCA
>Frequency_1_QualityScore_FFHHHHHJJJJJJJJJJJJJJJJJJJJJIIHIIJJJJGJJJJJJJJJJJHIJJJJJJGIIJIHIJJGIIHEHGHJHHH?EHFFFFFECEEEDED_Mismatch_0_Sense_+_Library_PoolT
TAATTTAAAAGCCTAGATTTCTCTTTACGGTATGTAACAAATGCCTTTGTTTCTTGGATATGTTTGTAAATAATTCCGTTTTACAAGTAGCTGC
>Frequency_1_QualityScore_FFHHHGHIJJJJJIJJJJJJJJJJJIJJGIJIJJJJJJJIIJJIJJIJJJJJJIJJIJHGIJJHHCHIJHHHHHHHHFFFFFEEEEEEDCDDCD_Mismatch_1_Sense_+_Library_PoolT
TTTATATTTTTGGGCCTGAGACAAGAAGTTCACATTATTGTCTGAAACTATAGAGATGTACAGTGTTTTAATAATTTAAAAGCCTAGATTTCTC
>Frequency_1_QualityScore_FFHHHHHIJIIJJJJIJJJJIIJJGJJJJJJJIJIJIJJIJIGIIJJJJIJJIJIJJJHHGHHFFFFFFEEEDDDDDDDDDDDDDEDCCDCDDB_Mismatch_0_Sense_+_Library_PoolT
AAGAGGCAGAACCAGAAACAGCCGTCTCTCACAGAGAACAAGTCATCTACTGAAAGCTGCATAAATTTACCCCCTCTTTCTTCTGAGAGCAGCC
>Frequency_1_QualityScore_FFHHHHHJGJJJJJJJJJJIJJJBHIJJJJJJJJJJJJGIJJIJJIJJJJJIHHHFFFFFFDEEDEDDDDCCCDDDDDDDDCCDDDDDDDDDCD_Mismatch_1_Sense_+_Library_PoolT
AATTCCACATCAAATTTGGAGGGAGCAAAAAGAGGCAGAACCAGAAACAGCCGTCTCTCACAGAGAACAAGTCATCTACTGAAAGCTGCTTAAA
>Frequency_1_QualityScore_FFHHHHHJJJJGHIJJIJJJJJJJJJIJJJIJJJJJJJJIJIHHFHHHHFFFFFEEECEECDEDDDDDDCDDDDDEEEDDDCDDDEEDDDEDEC_Mismatch_0_Sense_+_Library_PoolT
TGGGCCGTCGGTATAAGCTACTCTCGGACGTGCTATCCTGATAAATTCCCATACAGAATTTCTCGCTTCCACATTTCTCATCAGTTTTATATGT
>Frequency_1_QualityScore_FFHHHFHGJJIJJIIIJJIGJIHIJIJIIIIJIJFIJIJIIGIGHIJJJIJIJJIJIGIJJJJIHIJJIIIIHHHHHFFFFEEEEEEEDCDDDD_Mismatch_0_Sense_+_Library_PoolT
CTTTGTTTCTTGGATATGTTTGTAAATAATTCCGTTTTACAAGTAGCTGCCTTTCGAATCTGTGCCCATCCTCCAGCCAATCATTTCAAACTCG
>Frequency_1_QualityScore_FFGBFGHIIJJJGIGIJIIIIJJJJJJJIDIJJJJJJJJJJJJIIGHGFHIHIJJGHHHFFDCD?ABDFCDDDDDDDCBDDDD@DDDDEDDEDC_Mismatch_0_Sense_+_Library_PoolT
CTGCATAAATTTACCCCCTCTTTCTTCTGAGAGCAGCCCTACCAAAGGTGGATTGGGCCGTCGGTATAAGCTACTCTCGGACGTGCTATCCTGA
>Frequency_1_QualityScore_DFHHHHHJJJJJJJJJJJJIIJJJJJJJJJJIJJJJJJJJJJJJJJJIJJJJJJJJIIGIJIJJHHHHHEFFFEDEEDDDDDFFEDDDCDDDCD_Mismatch_1_Sense_+_Library_PoolT
TGCCCATCCTCCAGCCAATCATTTCAAATTCGAAGCTTCAGAGATGGATTTGTTCAAATCTTGATGCAAGGGAAACCAAATATCAAAGGCTAAA
>Frequency_1_QualityScore_FFHHHHHJIJIIJJJJJJJJJJJIJIJJJJIJJIGJJJIJJJJJJIIIIHEHIJIJJJGICHIIIJJIHEEHIIHHHHHHFFFDFFFEEEEECD_Mismatch_0_Sense_+_Library_PoolT
TCAGTTTTATATGTTTGGGCCTGAGACAAGAAGTTCACATTATTGTCTGAAACTATAGAGATGTACAGTGTTTTAATAATTTAAAAGCCTAGAT
>Frequency_1_QualityScore_FFHHHHHIJJJIJFHIGIIIJJJJJIJJJFHIJJIIJJJJJJJJIHHFCDDDDEDDEDDDDDDEEDDDDCDDACCDDDDDEDDDDDDDDDDDDE_Mismatch_0_Sense_+_Library_PoolT
GCCCTACCAAAGGTGGATTGGGCCGTCGGTATAAGCTACTCTCGGACGTGCTATCCTGATAAATTCCCATACAGAATTTCTCGCTTCCACATTT
>Frequency_1_QualityScore_D<AFFFFFBEGGBE>FH9AFA<A+<<2AEH?C9:*:?BDB49?4CBGFI@FFGECGFDF*?D8B_Mismatch_1_Sense_+_Library_PoolT
CATTATTGTCTGAAACTATAGAGATGTACAGTGTTTTAATAATTTAAAAGCCTAGATTTCTCAT
>Frequency_1_QualityScore_FFHHHHHJJJJJJJJJHJJJIJHIIIJJJIIJJJJJIJIJJJGIJIJJJJJIJJJJJIIJJJHGIIIJJEHIEIFHHHHHEHDDFFFFDDEEEE_Mismatch_0_Sense_+_Library_PoolT
CCACATTTCTCATCAGTTTTATATGTTTGGGCCTGAGACAAGAAGTTCACATTATTGTCTGAAACTATAGAGATGTACAGTGTTTTAATAATTT
>Frequency_1_QualityScore_FFHHHHHJJJJJJJJJJJJJJJJJGIJJJJJJJJIJJJJJIIJJJJJIHIGHHIHFHHHFFFFEEEECEFDDDEEDDDCFEDDDCDEDDED?@D_Mismatch_0_Sense_+_Library_PoolT
GTCGGTATAAGCTACTCTCGGACGTGCTATCCTGATAAATTCCCATACAGAATTTCTCGCTTCCACATTTCTCATCAGTTTTATATGTTTGGGC
>Frequency_1_QualityScore_FFHHHHHJJJJJJJJIJJJJHIJJJJJJJJJJJJJJJJJJJJJJJGIHHHIIJIJIHCHHJJJJIHJIJJGIIHFHHHFDEFFFDEEEE_Mismatch_1_Sense_+_Library_PoolT
TTTGGGCCTGAGACAAGAAGTTCACATTATTGTCTGAAACTATAGAGATGTACAGTGTTTTAATAATTTAAAAGCCTAGATTTCTCTTA
>Frequency_1_QualityScore_FFHHFHHJJJJJJJJIIJIJJJJJJJJJJJJJJJJJJJJJJJIJJJJJJJJJJJJIICHDEHIHIHHHFHCEFFFDFEEED_Mismatch_0_Sense_+_Library_PoolT
GCAGTTTATTTTTTGTAATTAAATTAAATTTTATAATCTTTGTAATAAATTTTATAGAGTTGGATTGAGTGCAAGTTTTCA
>Frequency_1_QualityScore_FDDHHBHIIEIJGIDIGHJGGIIIIEEGICGGJJIIIGDCHGBDHHGGFGGGIA7CGEGEECDDE:AEECCCCDDDDDDDCFDDDDDDD_Mismatch_0_Sense_+_Library_PoolT
TGCAAGGGAAACCAAATATCAAAGGCTAAAGCTACCATATTGTGAGCGAGCAGTTTATTTTTTGTAATTAAATTAAATTTTATACAGGA
>Frequency_1_QualityScore_FFHHHHHJJJJJJJJJJIJJJJJJJJJJJJJJJJJJIJJJJJJJJJJJJJIIJJJJJHHHFFEEEEEEECDDDDDEEDDFDDEEDDDDDDEEDE_Mismatch_0_Sense_+_Library_PoolC
CAAGGGAAACCAAATATCAAAGGCTAAAGCTACCATATTGTGAGCGAGCAGTTTATTTTTTGTAATTAAATTAAATTTTATAATCTTTGTAATA
