# Supplementary material for: Differential Gene Expression Reveals Candidate Genes for Drought Stress Response in Abies alba (Pinaceae)
Source: PLoS One. 2015 Apr 29;10(4):e0124564. doi: 10.1371/journal.pone.0124564 (PMC4414588; doi:10.1371/journal.pone.0124564)
Supplement: S2 File — (GZ) [file pone.0124564.s002.gz › comp17307_c0_seq1.fa]

>comp17307_c0_seq1 len=371 path=[1:0-176 178:177-195 197:196-262 264:263-296 298:297-370] : sp|Q38910|XTH23_ARATH Probable xyloglucan endotransglucosylase/hydrolase protein 23 OS=Arabidopsis thaliana GN=XTH23 PE=2 SV=1 e-value: 8e-12 blast score: 65.5
CAACTTCAACGCTGCTACTTCTTCTTCTAACTTCGTGGGAGAGGAGGATTTGGACTCGAACAAAGAGCAGAAGCTTCAGTGGGTGAGAAATAACTATATGATCTACGATTACTGTGCTGACACCAAGAGGTTCCCCCAAGGGCTGCCCGCTGAATGCAAATGACCCCTCAACTCAACCGTGACTCAACTCCCTCTGATTGATGAGCCCTTCCAACTATTCTTCTTGTATTCTGTTCTATAACATCCATTCTTTCATTGTTTTCAAATAACATACATTAATGTATACACAATCTGTAATGTAACATTCGAGGGGAATAATTAATTTCAAATTTGCATAATATCAATGTCCTAAATATATTACAATTTTCGAT

>Frequency_2_QualityScore_FFHHHHHJIJJJIIJJJJJJJIJIJJIIJJIJJIJJJIIJJJIIIJIIIIIIIIIIIJIIIIIJJJIIIGIHIIGIIIIIHIGHGGHEFCDEEE_Mismatch_0_Sense_+_Library_PoolT
CTTCCAACTATTCTTCTTGTATTCTGTTCTATAACATCCATTCTTTCATTGTTTTCAAATAACATACATTAATGTATACACAATCTGTAATGTA
>Frequency_2_QualityScore_ECGGGGFIHHHHIIIIIGIGIIIIICFHIIIIIIIIAHHHIIIIIIIIGIEIHGFFCEEFEEDCEDECDCCD@CACCACDCCCCDDDDCDDC??_Mismatch_1_Sense_+_Library_PoolT
CGATTACTGTGCTGACACCAAGAGGTTACCCCAAGGGCTGCCCGCTGAATGCAAATGACCCCTCAACTCAACCGTGACTCAACTCCCTCTGATT
>Frequency_2_QualityScore_FFHHHHHIHIIJIIIGJIIIIJIJIJJJJJJJJJJIIJJJHIIJJIIIIJIIIGIIJJJIJJJHIIJJIGIJJIIGEIIGIGIHGHGGGGABAC_Mismatch_0_Sense_+_Library_PoolT
TCTTCTTGTATTCTGTTCTATAACATCCATTCTTTCATTGTTTTCAAATAACATACATTAATGTATACACAATCTGTAATGTAACATTCGAGGG
>Frequency_2_QualityScore_EFHGGGGIIJJIJJIJJJIJJIGIIJJJJJJJJJIIIJIHIIIJIIIJEHIJJIJJIJJIJIJIJIIHHGGGGGFF_Mismatch_0_Sense_+_Library_PoolT
TTCAAATAACATACATTAATGTATACACAATCTGTAATGTAACATTCGAGGGGAATAATTAATTTCAAATTTGCAT
>Frequency_2_QualityScore_FFHHHHHJJIJJJJGIIIIIJJJJIIGIIIJJJIIJJJIJJIIJGIIIHGGDHIJJIJJIIHHGGGGGFEEEBEDEFEEEEDDEEEECCDCCCC_Mismatch_0_Sense_+_Library_PoolT
ATGCAAATGACCCCTCAACTCAACCGTGACTCAACTCCCTCTGATTGATGAGCCCTTCCAACTATTCTTCTTGTATTCTGTTCTATAACATCCA
>Frequency_2_QualityScore_FFHHHHHJJJJJJJIIIJIIJHHHHIIJJJIJIJJIJIJJJJJJJHIJGIJIIIIIIJJIJJGIIIJJIGIIJIJIJGGHHHEDCEEDEDDEEE_Mismatch_0_Sense_+_Library_PoolT
ACTCAACTCCCTCTGATTGATGAGCCCTTCCAACTATTCTTCTTGTATTCTGTTCTATAACATCCATTCTTTCATTGTTTTCAAATAACATACA
>Frequency_2_QualityScore_FFHHHHHJJJJIJIHGIIJIIIIIJJIJJIIJJIJJHIJJIIIJJJJIJJIJJIJIIIJJIJJIIIIHGGHGGGGFFFEEEEEEEEEEDEECAB_Mismatch_0_Sense_+_Library_PoolT
CTCAACTCAACCGTGACTCAACTCCCTCTGATTGATGAGCCCTTCCAACTATTCTTCTTGTATTCTGTTCTATAACATCCATTCTTTCATTGTT
>Frequency_1_QualityScore_FFHHHHHIIIJJJJJJJJJIIJJJIJIIJJJJJJJJHIIJJJJIJJJJJJJJIHEHHHECEFFFFCEEDDECD@CCDFEDDDDCDEFDEEEDCE_Mismatch_0_Sense_+_Library_PoolT
TGCCCGCTGAATGCAAATGACCCCTCAACTCAACCGTGACTCAACTCCCTCTGATTGATGAGCCCTTCCAACTATTCTTCTTGTATTCTGTTCT
>Frequency_1_QualityScore_FFHHHHHJJJJJJIJJJJJJJJJJJJIJJJJJJJJJGIIIJJIIJJJJJJJJHHHHHHHFFFFFDEEEEDDDDDCDEFEDDDDCCEEFFEEDDE_Mismatch_0_Sense_+_Library_PoolC
TGCCCGCTGAATGCAAATGACCCCTCAACTCAACCGTGACTCAACTCCCTCTGATTGATGAGCCCTTCCAACTATTCTTCTTGTATTCTGTTCT
>Frequency_1_QualityScore_FFHHHHGJJHHIIJJJIJJJJJJIIJJJJJJJJIJJJJJJIJIJJJJJJJJJJJJJIIJJJIJJJEHIHCEEHHFFFFFFEEEDECED@DFEDE_Mismatch_0_Sense_+_Library_PoolT
CTGATTGATGAGCCCTTCCAACTATTCTTCTTGTATTCTGTTCTATAACATCCATTCTTTCATTGTTTTCAAATAACATACATTAATGTATACA
>Frequency_1_QualityScore_FFHHHHHJJJJJJJJJJJJJJJGIJJJJJJIIJHJJJJIIIJJJJJJJJJJJJJHJJJJJJHHHHHFFEBDFFEEEEEEDEEEEEEDDEEDDCD_Mismatch_0_Sense_+_Library_PoolT
GCTGAATGCAAATGACCCCTCAACTCAACCGTGACTCAACTCCCTCTGATTGATGAGCCCTTCCAACTATTCTTCTTGTATTCTGTTCTATAAC
>Frequency_1_QualityScore_FFGDDHBDEFHIFFEFGHIDHEGIBHGGBEGHIIJFGCGHF@GIIGIIHIJJ:F=C@CDGGEHCCHF3@DECFEECCCACD;>CCACADDAC::_Mismatch_0_Sense_+_Library_PoolC
GCTGAATGCAAATGACCCCTCAACTCAACCGTGACTCAACTCCCTCTGATTGATGAGCCCTTCCAACTATTCTTCTTGTATTCTGTTCTATAAC
>Frequency_1_QualityScore_FFHHHHHJJJHJJJJJIJJJJJJJJJJJJJJJJJJJJJJJJJHIJJJJJJJJJJJJIJJJJJJJJHIJJHIJJIJJJJIJJJHHHHHHHFFFEF_Mismatch_1_Sense_+_Library_PoolT
ATTCTTCTTGTATTCTGTTCTAAAACATCCATTCTTTCATTGTTTTCAAATAACATACATTAATGTATACACAATCTGTAATGTAACATTCGAG
>Frequency_1_QualityScore_FFHHHHHJIJJJJJJIJJJHIJJJJJJJJIGGIIJJJJJJJJJJJJJIJJIJIJJJJIIJJHIJJJJJJHIIJIAFHHFFFEEEEEEEEEEDDC_Mismatch_0_Sense_+_Library_PoolT
TCTATAACATCCATTCTTTCATTGTTTTCAAATAACATACATTAATGTATACACAATCTGTAATGTAACATTCGAGGGGAATAATTAATTTCAA
>Frequency_1_QualityScore_ADFD<FH,<ACCCFHHEFHHEGCGGIEHGHIGIEEF?FHGGGII_Mismatch_0_Sense_+_Library_PoolT
ATTAATTTCAAATTTGCATAATATCAATGTCCTAAATATATTAC
>Frequency_1_QualityScore_DDFHDHHEFHIGIIGIGIIIEGGGHIJJIIIIHIHJJIJGIGHIIIJEGIIJGHIIEGGIGCGHGGHJFFHIIHDIEHIJIH@AHF<<_Mismatch_0_Sense_+_Library_PoolT
TATTCTGTTCTATAACATCCATTCTTTCATTGTTTTCAAATAACATACATTAATGTATACACAATCTGTAATGTAACATTCGAGGGGA
>Frequency_1_QualityScore_FFHHHHFIJIJJJGFIJJIJIJIIGGGGIJJJJJJIJIIJJJJJJIJJJJJHHEFEFDCCEEADDDDDD??CCDDDCECDDDDDDDDCCCCA@C_Mismatch_0_Sense_+_Library_PoolT
AAGAGGTTCCCCCAAGGGCTGCCCGCTGAATGCAAATGACCCCTCAACTCAACCGTGACTCAACTCCCTCTGATTGATGAGCCCTTCCAACTAT
>Frequency_1_QualityScore_FFGHHHHJJJJHIJJJIIIJIJJJHJGHIHGJJJJJJJDGJJJEGHHIJJGBHIJJJJGIIIJJJJGHHCEHGCEFFFFFFCACCCCEEDC@>C_Mismatch_0_Sense_+_Library_PoolT
ATACATTAATGTATACACAATCTGTAATGTAACATTCGAGGGGAATAATTAATTTCAAATTTGCATAATATCAATGTCCTAAATATATTACAAT
>Frequency_1_QualityScore_FFHHHHHJJJJIJDEFHGIJJGEHIGIGIIJIJJJIJJIJJHAGGGGGHIHGHFHFFFFFEED@D?BCDCDCCDDDDCDDCECCCDCDDDCDDD_Mismatch_0_Sense_+_Library_PoolT
CTGACACCAAGAGGTTCCCCCAAGGGCTGCCCGCTGAATGCAAATGACCCCTCAACTCAACCGTGACTCAACTCCCTCTGATTGATGAGCCCTT
>Frequency_1_QualityScore_FFHHHHGJJJJIJJIJJJJJJJJJIIIIJJIJJJJJJJJJJJJJJJIJIIIHHHFFFFFEEEEEDDDD@?CDDDDDDDDDDDDCDDDDDCDDCD_Mismatch_0_Sense_+_Library_PoolT
GTGCTGACACCAAGAGGTTCCCCCAAGGGCTGCCCGCTGAATGCAAATGACCCCTCAACTCAACCGTGACTCAACTCCCTCTGATTGATGAGCC
>Frequency_1_QualityScore_FFHHHHFHHJJJJJJJJJJJJJIHIJJJJJJJJJJJIIJJJIJJJJJIJJJJJJJGJJIJJJJJJJHHHHHHHFFFFF_Mismatch_0_Sense_+_Library_PoolT
TTTTCAAATAACATACATTAATGTATACACAATCTGTAATGTAACATTCGAGGGGAATAATTAATTTCAAATTTGCAT
>Frequency_1_QualityScore_FDHHHHGJJJJJJJJJJFIJJIDIIJIHJIJGBEGHIIIJJIJJJJJJJGHIJJJJJIJJIJJJJIJJJGGIJJJJGIIFFFDBCEEEEDEDED_Mismatch_0_Sense_+_Library_PoolT
GTTCTATAACATCCATTCTTTCATTGTTTTCAAATAACATACATTAATGTATACACAATCTGTAATGTAACATTCGAGGGGAATAATTAATTTC
>Frequency_1_QualityScore_FFDDDDDDDDDDDDDDDDDDDDDDDDDDDDDDDDDDDDDDDDDDDDDDDDDDDDDDDDEDDDECEDDDDACDDDDDDCDEDEECDDDDDEEEEE_Mismatch_0_Sense_+_Library_PoolT
GGGCTGCCCGCTGAATGCAAATGACCCCTCAACTCAACCGTGACTCAACTCCCTCTGATTGATGAGCCCTTCCAACTATTCTTCTTGTATTCTG
>Frequency_1_QualityScore_FFHHHGHJGHJIJJJJGJJIJJJJI<GHIIJJJEHIJJJJJJJJHHFFFFFEDCEEDEDDDDDDDDDDDDDDDDDDDDDDCDDDDDDDDDCDCD_Mismatch_0_Sense_+_Library_PoolT
CGATTACTGTGCTGACACCAAGAGGTTCCCCCAAGGGCTGCCCGCTGAATGCAAATGACCCCTCAACTCAACCGTGACTCAACTCCCTCTGATT
>Frequency_1_QualityScore_FFGHHHHJJIJJFHGIJJJIJGGGIGHHJJIIJIJIGIJIGIJJJJIJJJJJJJJJJJJJJEHIGFI_Mismatch_0_Sense_+_Library_PoolT
CATACATTAATGTATACACAATCTGTAATGTAACATTCGAGGGGAATAATTAATTTCAAATTTGCAT
>Frequency_1_QualityScore_FFHHHHHJJJIJJJJJJJJJJJJJJJJJJJJJJJJHIJJJJIJJIJIJJJJJJJJJJJIIJJJIIJJJIHIHJJJIJJJIJJJHHCHEFDDDBD_Mismatch_1_Sense_+_Library_PoolT
ATGTATTCTGTTCTATAACATCCATTCTTTCATTGTTTTCAAATAACATACATTAATGTATACACAATCTGTAATGTAACATTCGAGGGGAATA
>Frequency_1_QualityScore_FDHHHHDHIGIIJIIIIJJJIGGEIGGIIJJIIGJJIICFACEGHGIGGIIIIGIHDFIHE@BFIJGII@ACF=CCEHGGGIGH8=AD>?ACCB_Mismatch_0_Sense_+_Library_PoolT
TATTCTGTTCTATAACATCCATTCTTTCATTGTTTTCAAATAACATACATTAATGTATACACAATCTGTAATGTAACATTCGAGGGGAATAATT
>Frequency_1_QualityScore_FFHHHHHJJIJJJJJJJJHIIJJIJJJJJJJJJJJJJJJJJJJJJGHIJJJJJJJJJIHIHHHHHHGFFFFFFECEEEEEEDDDEFDDCDDEEA_Mismatch_0_Sense_+_Library_PoolT
AAATAACATACATTAATGTATACACAATCTGTAATGTAACATTCGAGGGGAATAATTAATTTCAAATTTGCATAATATCAATGTCCTAAATATA
>Frequency_1_QualityScore_DFHGHGHJJJJJJJJIIHJIIIIJIJIJJJJIIHGIIIIJJIJJJJ_Mismatch_2_Sense_+_Library_PoolT
TTTCAAATTTGCATAATATCAATGTCCTAAATATATTTCAATTTTA
>Frequency_1_QualityScore_FFHHHHHIIJJIIGJJJJJJJJJJJJJJJJJJJGIGHIIIJIIIJJJHHHHFFFFDFFCDEEDDDDDCDCCDDDEDDEDDDDDCDEEEECCDEE_Mismatch_0_Sense_+_Library_PoolT
GCCCGCTGAATGCAAATGACCCCTCAACTCAACCGTGACTCAACTCCCTCTGATTGATGAGCCCTTCCAACTATTCTTCTTGTATTCTGTTCTA
>Frequency_1_QualityScore_FFFHHGHJJJJJJIIJJJJJJIJJJJJJJJJIJJIIIIJJJIGIJIGIIIHHHD?DFFEEEECDDDDDDDCCCD@CCDDDDDDDDDACDDDDDD_Mismatch_0_Sense_+_Library_PoolT
GGTTCCCCCAAGGGCTGCCCGCTGAATGCAAATGACCCCTCAACTCAACCGTGACTCAACTCCCTCTGATTGATGAGCCCTTCCAACTATTCTT
>Frequency_1_QualityScore_FFHHFHHJJJJJJJJJJJJIJJIJIIIIJJJIJJJJIJJJJJIJJJIJJJJJJJJJJJJIJI_Mismatch_0_Sense_+_Library_PoolT
CTTGTATTCTGTTCTATAACATCCATTCTTTCATTGTTTTCAAATAACATACATTAATGTAT
>Frequency_1_QualityScore_FFHHHHHJJJJJIIJJJJJJJIJJJJJJJJIJFHIJIHHIJJIJIJJJJIJIIIGJJJIIIHHHGHFFFEFFFEEEEECEFCDEDDDEDEDDDD_Mismatch_0_Sense_+_Library_PoolT
CTGAATGCAAATGACCCCTCAACTCAACCGTGACTCAACTCCCTCTGATTGATGAGCCCTTCCAACTATTCTTCTTGTATTCTGTTCTATAACA
>Frequency_1_QualityScore_FFHGFHHJJIJJJJJJJJHIJJJIJJJJJJJJJJJJJJJJJJJJII_Mismatch_1_Sense_+_Library_PoolT
GCTGTAATGTAACATTCGAGGGGAATAATTAATTTCAAATTTGCAT
>Frequency_1_QualityScore_FFHGHHGJJIJJJIIJHJJIFHJGHIIJIJIIIGIJJJJJJJJIGJHIJJJJJGHIIIJJHHHHFFDDBDCDDDDDDDDCDDDDBDDDDDDDDD_Mismatch_0_Sense_+_Library_PoolT
GAGAAATAACTATATGATCTACGATTACTGTGCTGACACCAAGAGGTTCCCCCAAGGGCTGCCCGCTGAATGCAAATGACCCCTCAACTCAACC
>Frequency_1_QualityScore_FFHHHHGJJHIJJFFHIJJJJJJJCIGIJJJIJJJJJJJJJJJIJIJJIJIJJJJJJIJJJJJJJJJJFBFHIIJJJIIGHFHHHHFFFFFFFC_Mismatch_0_Sense_+_Library_PoolT
ACTATTCTTCTTGTATTCTGTTCTATAACATCCATTCTTTCATTGTTTTCAAATAACATACATTAATGTATACACAATCTGTAATGTAACATTC
>Frequency_1_QualityScore_FFHHHHHJJJJJJJIIIJJJJJJJJJJJJJJIJJJJJJJJJJJJJJJIIJJJJIJJJJIJJIJJJJJIJGHIIJJIIJIJHHHHHHHFFFFFFF_Mismatch_0_Sense_+_Library_PoolT
CAACTATTCTTCTTGTATTCTGTTCTATAACATCCATTCTTTCATTGTTTTCAAATAACATACATTAATGTATACACAATCTGTAATGTAACAT
>Frequency_1_QualityScore_FFHHGHHJJJJJJJJJJJJJJIJJJJJJHGHEIIJGGHIGFGIIIIJGCHHEIGHCHFFFFDEEECDCDCCDCCCDDDD@CC@<>AA>CDDDDD_Mismatch_0_Sense_+_Library_PoolT
CAACTTCAACGCTGCTACTTCTTCTTCTAACTTCGTGGGAGAGGAGGATTTGGACTCGAACAAAGAGCAGAAGCTTCAGTGGGTGAGAAATAAC
>Frequency_1_QualityScore_BDHAHFAEEB>EHGGII>FFCEEHCF9?F@DE>CFD@GFAHDGGGGGFFHGFDD8/=FGDF@==.@@7==CEHGHHHFA>7@@>BDE@@@CCC>_Mismatch_0_Sense_+_Library_PoolT
GTGACTCAACTCCCTCTGATTGATGAGCCCTTCCAACTATTCTTCTTGTATTCTGTTCTATAACATCCATTCTTTCATTGTTTTCAAATAACAT
>Frequency_1_QualityScore_FFHHHHHIJJJJJJJJJEGHJ?DFHIIJJJJIJJJIJJJJJJJJJJJJJJJJIJJHHHGHHFFFEBEDC?CDDDDDDDDDDDDDDDDDDDDDDD_Mismatch_1_Sense_+_Library_PoolT
AAGAGCAGAAGCTTCAGTGGGTGAGAAATAACTATATGATCTACGATTACTGTGCTGACACCAAGAGGTTCCCCAAAGGGCTGCCCGCTGAATG
>Frequency_1_QualityScore_FFGHHHHJJJJJJJIJJJJJIJJGIJJJJIGJIJFHHJGGIJJJJJJJJJJJIJJDGHCCHHFFFFFEEEEEDFECCCDCDEEEEEDDDEEEDD_Mismatch_0_Sense_+_Library_PoolT
CGCTGAATGCAAATGACCCCTCAACTCAACCGTGACTCAACTCCCTCTGATTGATGAGCCCTTCCAACTATTCTTCTTGTATTCTGTTCTATAA
>Frequency_1_QualityScore_FFHGHHHIJHIHHJI@FCGGIIIJJIIHIJJJEIIJIIIIJJJJJFFGGIJJJIIGIIIJJIGHGHHHHFFFDDCBDD@D?B:BDDACDDCCDD_Mismatch_0_Sense_+_Library_PoolT
AGAAGCTTCAGTGGGTGAGAAATAACTATATGATCTACGATTACTGTGCTGACACCAAGAGGTTCCCCCAAGGGCTGCCCGCTGAATGCAAATG
>Frequency_1_QualityScore_FFHHHDHEFHIGIGGIGCGGIEHGCGIGHGH@?BFIGHICBDBGI_Mismatch_0_Sense_+_Library_PoolT
CTGTAATGTAACATTCGAGGGGAATAATTAATTTCAAATTTGCAT
>Frequency_1_QualityScore_FFHHHHHJJJJJJJJJJIJJJJJJJJJHJJJJHIJIIJJJJJJJJJJJJJJJJIIJIIIIJIGJIJJJJIHHHHH_Mismatch_0_Sense_+_Library_PoolT
TATACACAATCTGTAATGTAACATTCGAGGGGAATAATTAATTTCAAATTTGCATAATATCAATGTCCTAAATAT
>Frequency_1_QualityScore_FFHHHHHJJJJJJJJJJJIJJIJJJJJJJJJJJJJIJJJIJJJJHHGIIJJHHHHHFFFFFCEEEEECECCDDDDDDDDCDDCDEEEDCDDCDD_Mismatch_0_Sense_+_Library_PoolT
CCAAGGGCTGCCCGCTGAATGCAAATGACCCCTCAACTCAACCGTGACTCAACTCCCTCTGATTGATGAGCCCTTCCAACTATTCTTCTTGTAT
>Frequency_1_QualityScore_FDFHHHHJJJJJJJJJJJIIJJJIJJJJJJIJJJJJJJIJIIFIIIIJJJJJJJJGJJJJHHHGEHHFFEDEF_Mismatch_0_Sense_+_Library_PoolT
AAATAACATACATTAATGTATACACAATCTGTAATGTAACATTCGAGGGGAATAATTAATTTCAAATTTGCAT
>Frequency_1_QualityScore_BD?F<FHDHIIDFD@E?CGF??FHEBF?DBH<D>_Mismatch_1_Sense_+_Library_PoolT
GCATTCGAGGGGAATAATTAATTTCAAATTTGCA
>Frequency_1_QualityScore_FFHHHHHDHIGIIEHFGGGIEGIGIIJJIHIIJDGIIGIIJGI<FGDHIGICHGGHIIIFIGHJJGHF;AEHHEFEEFEECECAEEC@BD;@C@_Mismatch_1_Sense_+_Library_PoolT
AACTATTCTTCTTGTATTCTGTTCTATAACATTCATTCTTTCATTGTTTTCAAATAACATACATTAATGTATACACAATCTGTAATGTAACATT
>Frequency_1_QualityScore_FFHHHADHIJIJJJJIIJIIEHIGFGCGFGFHGIJFCGIIIJIIHIIIIGCCGGHIICGHEDGEGIIHD?EEFFFEEFCFDDCEECEACDDDDD_Mismatch_0_Sense_+_Library_PoolT
CCGTGACTCAACTCCCTCTGATTGATGAGCCCTTCCAACTATTCTTCTTGTATTCTGTTCTATAACATCCATTCTTTCATTGTTTTCAAATAAC
>Frequency_1_QualityScore_DDFFHGFHIJJJIJJJJGIIHGGIIJIIIIIJJHHEGIHIJIJJJJGIJGIJIEHIJIJIG_Mismatch_0_Sense_+_Library_PoolT
TTAATGTATACACAATCTGTAATGTAACATTCGAGGGGAATAATTAATTTCAAATTTGCAT
>Frequency_1_QualityScore_FFHHHHHJJJJJJJIJJJIJJHJIIJEIJJJJJIJGIJJHHIIJJJJJJIJJJJIJJJJJJIJJHHHFFFFFFFEEDDEDDDDD?BCDDDDDDD_Mismatch_1_Sense_+_Library_PoolT
AGGATTTGGACTCGAACAAAGAGCAGAAGCTTCAGTGGGTGAGAAATAACTATATGATCTACGATTACTGTGCTGACACCAAGAGGTTACCCCA
>Frequency_1_QualityScore_FFHHHHHJJJJJJJJJJIHIJJJJJJJJJJJJJJIIJJJIJJJJIJJIIJJJIJJJJJJJJIJJJJJJJEHHHHGFFFFFFDEEDEEEE_Mismatch_0_Sense_+_Library_PoolT
TTCTTTCATTGTTTTCAAATAACATACATTAATGTATACACAATCTGTAATGTAACATTCGAGGGGAATAATTAATTTCAAATTTGCAT
>Frequency_1_QualityScore_FFHHGGHIIJJJJJJIJJJJJJJJJJJJJJJJJJJJJJJJJJJJJJJJJHHHHHFFBDDCEDDACDDDDDCDDDDDDDECDDDCDDDDDDCCCA_Mismatch_1_Sense_+_Library_PoolT
CAAGAGGTTACCCCAAGGGCTGCCCGCTGAATGCAAATGACCCCTCAACTCAACCGTGACTCAACTCCCTCTGATTGATGAGCCCTTCCAACTA
>Frequency_1_QualityScore_FFHHHHHJJJJJJJJJHJJJJJJJGJJJJIJJJJJJJJJJJJJHIJJJHJIJJJJJIJIJJJJJJJJJJJHHHHHHHFFFFDFFEEEEEEEEEE_Mismatch_0_Sense_+_Library_PoolT
ATAACATACATTAATGTATACACAATCTGTAATGTAACATTCGAGGGGAATAATTAATTTCAAATTTGCATAATATCAATGTCCTAAATATATT
>Frequency_1_QualityScore_DFHHHGHIIGIJJJJJJIIJJIJIHJJIJJJHIJIJJJJJJJJIJJJIJJJJJJJIGEIJJIJJJJJJJHIJJJJHHHHHFGHFFFFFDDCDAE_Mismatch_0_Sense_+_Library_PoolT
GAGCCCTTCCAACTATTCTTCTTGTATTCTGTTCTATAACATCCATTCTTTCATTGTTTTCAAATAACATACATTAATGTATACACAATCTGTA
>Frequency_1_QualityScore_FFHHHHHGGHGIHJJJFGHIJGHIJJJIJJJIJJIIJJJJJIII_Mismatch_0_Sense_+_Library_PoolT
TGTAATGTAACATTCGAGGGGAATAATTAATTTCAAATTTGCAT
>Frequency_1_QualityScore_DDHHHHFHIIIJJJIJJIGGIJJIGGIIHGIIJFIGIGGGGJGJJJIJIJIGEEHED?CEECCCCCCDDACDCDCCCEDECCCDDDDDDCDDAC_Mismatch_1_Sense_+_Library_PoolT
AAGAGGTTACCCCAAGGGCTGCCCGCTGAATGCAAATGACCCCTCAACTCAACCGTGACTCAACTCCCTCTGATTGATGAGCCCTTCCAACTAT
>Frequency_1_QualityScore_=ADAD3+2+<::C?EGF1;1?A?C3?@)6@F>D8BFDB)===(;@@DE>;AEEE=\(.;,(.;ABAB>;9<9AB@_Mismatch_2_Sense_+_Library_PoolT
CAAGAGATTACCCCAAGGGCTGCCCGCTGAATGCAAATGACCCCTCAACTCAACCGTGACTCAACTCCCTCTGAT
>Frequency_1_QualityScore_FFHHHHHAHI@FDGGIIIIIIIGHIIIIICHIIIIIII_Mismatch_0_Sense_+_Library_PoolT
GTAACATTCGAGGGGAATAATTAATTTCAAATTTGCAT
>Frequency_1_QualityScore_FFHHHHHJJJJJJJJIIIJJJJJJJJJJJJJJJJJJJJJJIJJJJJJJIIJJJIBFHIJJJJJJJJJIJFHGIJJJJJJJJHGFHEHHFFFFFF_Mismatch_0_Sense_+_Library_PoolT
CCAACTATTCTTCTTGTATTCTGTTCTATAACATCCATTCTTTCATTGTTTTCAAATAACATACATTAATGTATACACAATCTGTAATGTAACA
>Frequency_1_QualityScore_FFHHHHHJJJJJJJJJJJJJJJJJJJJJJJJIJJJJJIIJJIJJJJJJJJJJIIIJJIJJJJIJJIJGIIIJIJJJJJIHFEGHFDDDEDDEFE_Mismatch_0_Sense_+_Library_PoolT
ATTCTGTTCTATAACATCCATTCTTTCATTGTTTTCAAATAACATACATTAATGTATACACAATCTGTAATGTAACATTCGAGGGGAATAATTA
>Frequency_1_QualityScore_FFHHHHHJJJJJJJJJJIIJJJJJJJJJJJJJJJJJJJJJJJJJJJJJJJJJJIJJJJIJJJJJJJIGHHJHFHFFFFFFFEEEEEEEDDDDDD_Mismatch_0_Sense_+_Library_PoolT
CATCCATTCTTTCATTGTTTTCAAATAACATACATTAATGTATACACAATCTGTAATGTAACATTCGAGGGGAATAATTAATTTCAAATTTGCA
>Frequency_1_QualityScore_DFHHHFHHIGEGGGIIGIGGIIGIJIJIJJJJI?FHGIJJIIIHG@FGHIIIIHGCC=FGGIGGEHB???;ACCDDDDBBCC@CCCCC@CC@B@_Mismatch_0_Sense_+_Library_PoolT
CTTCAGTGGGTGAGAAATAACTATATGATCTACGATTACTGTGCTGACACCAAGAGGTTCCCCCAAGGGCTGCCCGCTGAATGCAAATGACCCC
>Frequency_1_QualityScore_FFHHHHHJJJJJJJJJJJJJJJJJJJJJIIJJJIEGHIJJJIIJJJJIIIJIIIIJIJJJJIJJIIJJJIHIGHHGHGDFFDDDDDDDEEECEE_Mismatch_0_Sense_+_Library_PoolT
CTGTTCTATAACATCCATTCTTTCATTGTTTTCAAATAACATACATTAATGTATACACAATCTGTAATGTAACATTCGAGGGGAATAATTAATT
>Frequency_1_QualityScore_=A?F<?D?<<?+::A@EH4F9FFB++299FC@9?EEGC??DD??DG<BBCF***0??*?*0<6;\;@E;7?EEAA?B;_Mismatch_1_Sense_+_Library_PoolT
CTTTCATTGTTTTCAAATAACATACATTAATGTATACACAATCTGTAATGTTACATTCGAGGGGAATAATTAATTTCA
>Frequency_1_QualityScore_FFHHHHHJGIJJJJJJJJJJJJJJJJJJJJJJJJJJJJJJJJJJJIJJHHHHHFFFDCDDDCDDDDDDDBDDDDDDDCDEDDCDDDDDDDDDDD_Mismatch_1_Sense_+_Library_PoolT
CCAAGAGGTTACCCCAAGGGCTGCCCGCTGAATGCAAATGACCCCTCAACTCAACCGTGACTCAACTCCCTCTGATTGATGAGCCCTTCCAACT
>Frequency_1_QualityScore_FFHHHHHJJJJJJJIJFIIIIJJJJJJJJJGHJJDGHIIHIJJJJJJJJJJIJJIJIIGIJHHHHHGGFFFFFFDDDEDDDCDDDDDDBADDDB_Mismatch_1_Sense_+_Library_PoolT
TTGGACTCGAACAAAGAGCAGAAGCTTCAGTGGGTGAGAAATAACTATATGATCTACGATTACTGTGCTGACACCAAGAGGTTCCCCAAAGGGC
>Frequency_1_QualityScore_FFHHHDHJIJFIIIJGIGIIIEIJIJJGIDHIJJJJJIIGIJJIIJGHEHHFFFFFFDDEEECCDDDDDDDCDCDDCCCCCAC>C@CDDDDDDC_Mismatch_0_Sense_+_Library_PoolT
CCCCAAGGGCTGCCCGCTGAATGCAAATGACCCCTCAACTCAACCGTGACTCAACTCCCTCTGATTGATGAGCCCTTCCAACTATTCTTCTTGT
>Frequency_1_QualityScore_FAFHFAFHGIGEIIGHHIIEEHGFHIHCGHI?FEFG>FFIIGHADECFH>GFEDD8FHIGI<<C8=;F47./@AEHGIHFEHHGGFF?DF@?A>_Mismatch_0_Sense_+_Library_PoolT
TGATTGATGAGCCCTTCCAACTATTCTTCTTGTATTCTGTTCTATAACATCCATTCTTTCATTGTTTTCAAATAACATACATTAATGTATACAC
>Frequency_1_QualityScore_FFHHHHHJJJJJJJJJIJJJIJJJIHIJJJJJJJJJJJIIJFHHIIIJJHFHHGEFEFEDEEDACDCDDCDDCDDDDDDDDDEEEED@ADCDEE_Mismatch_0_Sense_+_Library_PoolT
CAAGGGCTGCCCGCTGAATGCAAATGACCCCTCAACTCAACCGTGACTCAACTCCCTCTGATTGATGAGCCCTTCCAACTATTCTTCTTGTATT
>Frequency_1_QualityScore_B;<:,,,<CEED?)1)1:??B9:C??D>*0*:?<D9B990BD?8DEB9BDC488/8A4A8A;;CCA_Mismatch_0_Sense_+_Library_PoolT
TAACATTCGAGGGGAATAATTAATTTCAAATTTGCATAATATCAATGTCCTAAATATATTACAATT
>Frequency_1_QualityScore_FFHHHHHJJJJHJJJJJJJJJJJJJJJJJJJJJJIIJJJJJJJJJJJJIJJJIIGIJJJJJIJJJJJJHHFHHHFFFFFFFFEEEEEE_Mismatch_2_Sense_+_Library_PoolT
TTCTTTCATTGTTTTCAAATAACATACATTAATGTATACACAATCTGTAATGTAACATTCGAGGGGAATAATTAATTTCAAATTTGAC
>Frequency_1_QualityScore_FFHHGHHJJJJJJJJJJJIJIIJJJJJJIHGJJIJJIJJIJJIJJIJIJIJIIGHIIIHHIIJIIHGGJHIH>GIJHBDDDDEEDEEEEDEDDD_Mismatch_0_Sense_+_Library_PoolT
TATAACATCCATTCTTTCATTGTTTTCAAATAACATACATTAATGTATACACAATCTGTAATGTAACATTCGAGGGGAATAATTAATTTCAAAT
>Frequency_1_QualityScore_FFHHHHHJJJJJJJJJJJJJJJJJJHIJJJIJIJJJJJJJJJJJJJJIIIJJIIIJJJJJJIIJIJIJIHHJJJJEHHHFDDCEDEEECEEEDE_Mismatch_0_Sense_+_Library_PoolT
TTCTATAACATCCATTCTTTCATTGTTTTCAAATAACATACATTAATGTATACACAATCTGTAATGTAACATTCGAGGGGAATAATTAATTTCA
>Frequency_1_QualityScore_FFHHHHHJJJJJJJJJJJJJJJJJJGJIJIJJJJIJJJJJJJJJJJJJFHJIJJJJJJIJJHHHHHHHFFFFFFEEEEEEEEEEEFDDDDDDDD_Mismatch_0_Sense_+_Library_PoolT
TGCAAATGACCCCTCAACTCAACCGTGACTCAACTCCCTCTGATTGATGAGCCCTTCCAACTATTCTTCTTGTATTCTGTTCTATAACATCCAT
>Frequency_1_QualityScore_FFDFHFHJIJJJGIJIGIIIJIJIJGHHIJJJJEGGGIGHIGHDAGGIEBHIAHGIGJIIIHGGGHIEE=CH>E@DFFF_Mismatch_0_Sense_+_Library_PoolT
TGTTTTCAAATAACATACATTAATGTATACACAATCTGTAATGTAACATTCGAGGGGAATAATTAATTTCAAATTTGCA
>Frequency_1_QualityScore_FFHHHHHIJJJJJJJJJJJJJJJJJJJJJJJIJJJJJJIJJJJJJJJJJJJIJJJJJJJJJJJJJIJJJIHHHGFFFFFFFEEEDEEEDDDEDD_Mismatch_0_Sense_+_Library_PoolT
TCCATTCTTTCATTGTTTTCAAATAACATACATTAATGTATACACAATCTGTAATGTAACATTCGAGGGGAATAATTAATTTCAAATTTGCATA
>Frequency_1_QualityScore_FFHHHHHJJJJJJJJGJIJJJJJJJJJJIIIJJIIJJJJJJJIJJJJFFHIIJIIHIJJJJJJJJJJIJEHHHHHHFFFFFFFDEDEEEFEFFE_Mismatch_0_Sense_+_Library_PoolT
TAACATACATTAATGTATACACAATCTGTAATGTAACATTCGAGGGGAATAATTAATTTCAAATTTGCATAATATCAATGTCCTAAATATATTA
>Frequency_1_QualityScore_FFHHHHHJJJJJJJIIJHIIJJJJJJJJJJJIJJIJJJJJJJJJJJJJGIJJIJIIJJJJJJJJIJJJJJHIJJJHHHFFHFFFFFFEEEEEEE_Mismatch_0_Sense_+_Library_PoolT
AACTCCCTCTGATTGATGAGCCCTTCCAACTATTCTTCTTGTATTCTGTTCTATAACATCCATTCTTTCATTGTTTTCAAATAACATACATTAA
>Frequency_1_QualityScore_FFHHHHHIJJJJJGIHIJHJJJJJJJIJJJIIJJJJJIJJJJJIIJJJIJJJIIJJIIJIJJIIJIHHHHHHHHFFEFFFFEEEE_Mismatch_0_Sense_+_Library_PoolT
TTCATTGTTTTCAAATAACATACATTAATGTATACACAATCTGTAATGTAACATTCGAGGGGAATAATTAATTTCAAATTTGCAT
>Frequency_1_QualityScore_DDHHHHFIIFFHG<CEHHEHGIHIJEDIIJIEHJGGDD:CFDDHHHIIIGIIHIGIEIIIHJBGEFHGIHGCHEGGIGHIGEHHG@EEH>;@BD_Mismatch_1_Sense_+_Library_PoolT
ACATTAATGTATACACAATCTGTAATGTAACATTCGAGTGGAATAATTAATTTCAAATTTGCATAATATCAATGTCCTAAATATATTACAATTT
>Frequency_1_QualityScore_FFHHHHHJJHIJJJJJJJJJIIIGIJJJJJJJIJJJJJJJJJJJJIJJJJJIJJJJJJJGHJIJJIIJHEHGFHHFFFFBEFEEEE_Mismatch_0_Sense_+_Library_PoolT
CTTTCATTGTTTTCAAATAACATACATTAATGTATACACAATCTGTAATGTAACATTCGAGGGGAATAATTAATTTCAAATTTGCA
>Frequency_1_QualityScore_FFFHHHFGGIJIJJJGHGGEIIGGBHIJJJJJJJJJJIJJJJJJJJJJGIIIHIJJJJJJIBGIIGFHHEHFFFFFFDEED@CEEDCE_Mismatch_0_Sense_+_Library_PoolT
TTCTTTCATTGTTTTCAAATAACATACATTAATGTATACACAATCTGTAATGTAACATTCGAGGGGAATAATTAATTTCAAATTTGCA
>Frequency_1_QualityScore_FFHHHHHJJJJJJJGHJJGHCGIDHIDFIIJIIIJJJIJJJJJJIJJJJIJHHHHHFFDFFFBCBDCDDDDDDDDDDEEEEDEDDDDDDDDDDE_Mismatch_0_Sense_+_Library_PoolT
TTCTTCTAACTTCGTGGGAGAGGAGGATTTGGACTCGAACAAAGAGCAGAAGCTTCAGTGGGTGAGAAATAACTATATGATCTACGATTACTGT
>Frequency_1_QualityScore_FFHGHHHJIJJJJJIJJGJJJIJIJIIJJFIHIJJHIJIHIIJJIJJIJJJJIGJJJJJIJHHHGHCDFBEFEEDDDDDBDDDDDDDDDDBDDB_Mismatch_1_Sense_+_Library_PoolT
TTTGGACTCGAACAAAGAGCAGAAGCTTCAGTGGGTGAGAAATAACTATATGATCTACGATTACTGTGCTGACACCAAGAGGTTACCCCAAGGG
>Frequency_1_QualityScore_FFHHHHHJJJJJJIJJJJJJJJJJJIIJJJJJJJJJJJJIIJJJJJJJJIIJJJFHIJJIJJJ@HIJIJEEHFHGFFFFFFFEEEEEEEE_Mismatch_0_Sense_+_Library_PoolT
CATTCTTTCATTGTTTTCAAATAACATACATTAATGTATACACAATCTGTAATGTAACATTCGAGGGGAATAATTAATTTCAAATTTGCA
>Frequency_1_QualityScore_FEHHHHHJJJJJJJJJJJJJIJJIJJJJIIJJJJIJJIJJJJJJJJJIHIJJJJJI_Mismatch_0_Sense_+_Library_PoolT
GTATACACAATCTGTAATGTAACATTCGAGGGGAATAATTAATTTCAAATTTGCAT
>Frequency_1_QualityScore_DFHHHHHJJJJJIJJJJJJJJJJJJJJJJJJJJIJIJJJJJJJIJJJJIJJJJIIJJJIIJJGHHIJJIEHHHHFFFFFFFEEEEEEDEECDDE_Mismatch_0_Sense_+_Library_PoolT
ATTCTTTCATTGTTTTCAAATAACATACATTAATGTATACACAATCTGTAATGTAACATTCGAGGGGAATAATTAATTTCAAATTTGCATAATA
>Frequency_1_QualityScore_FFHHHHHJJJJJIJJIIGJJJJJIJIJJJJJJJJJJJJIJJJJJJJHHHHHFFFEECEEEDDDDDBDDDDC?CDDDDDDDDDDDCCEDEDDCDC_Mismatch_1_Sense_+_Library_PoolT
GCTGACACCAAGAGGTTACCCCAAGGGCTGCCCGCTGAATGCAAATGACCCCTCAACTCAACCGTGACTCAACTCCCTCTGATTGATGAGCCCT
>Frequency_1_QualityScore_???BF?DEBCFHA9FCEIIH6GHGHCGCGGGIIIE@HC;F8?90?FEB9BFGCHIGI>DEEBDFBC@C>>>@>A3>CC@B?@BCCCCCCC_Mismatch_1_Sense_+_Library_PoolT
AAATAACTATATGATCTACGATTACTGTGCTGACACCAAGAGGTTACCCCAAGGGCTGCCCGCTGAATGCAAATGACCCCTCAACTCAAC
>Frequency_1_QualityScore_FFHHHHHJJJJJJGJIJJJJJJJJJIJJJIIJIJJJJJJIJJJJIJIJJJIJJJJIGHHGIJJJJJIIJFHEHJIFEACHHGFFEFFFEEEEED_Mismatch_0_Sense_+_Library_PoolT
CTCCCTCTGATTGATGAGCCCTTCCAACTATTCTTCTTGTATTCTGTTCTATAACATCCATTCTTTCATTGTTTTCAAATAACATACATTAATG
>Frequency_1_QualityScore_DDHADF<A+CAEEGEHI6FCGBEGAAGH@FF:D<B4<@D<==@GFA@;AGCC7;CCB;9,(;;@CCC;@@@_Mismatch_0_Sense_+_Library_PoolT
CACCAAGAGGTTCCCCCAAGGGCTGCCCGCTGAATGCAAATGACCCCTCAACTCAACCGTGACTCAACTCC
>Frequency_1_QualityScore_FFHHHHHIJJJJJJJJJJJGJJFHIHIIIH1@DDF?CGIIJIIIJJJJJIJJJJJJJJJJJHIIIJJG_Mismatch_2_Sense_+_Library_PoolT
TTGATGAGCCCTTCCAACTATTCTTCTTGTATTCTCTTCTATAACATCCATTCTTTCATTGTTTTCCA
>Frequency_1_QualityScore_FFHHGHHJJHIGHJJGEIJFGHHIGGIGGIJIJGIIGIIHIIJGGGA;CBFHIGEHEHHFFDCCEEECD@CCCD=?@BB:9@CCCD?<<A<@CC_Mismatch_0_Sense_+_Library_PoolT
AACTATATGATCTACGATTACTGTGCTGACACCAAGAGGTTCCCCCAAGGGCTGCCCGCTGAATGCAAATGACCCCTCAACTCAACCGTGACTC
>Frequency_1_QualityScore_FFHHHHHJJJJJJJJJJIJJJJIIJJGGHJJJJJJIJJJJJJJJIJJJHHFHHHHFFFFFEEDDDDDDDDDDDDDBDDDDDDDDDDDDCDDCCD_Mismatch_1_Sense_+_Library_PoolT
ACGATTACTGTGCTGACACCAAGAGGTTACCCCAAGGGCTGCCCGCTGAATGCAAATGACCCCTCAACTCAACCGTGACTCAACTCCCTCTGAT
>Frequency_1_QualityScore_FFHHHGGIJJIIJIIJIIJIJJJJJJJJIJJEHGHHIEGIFHHIGGHHIIGJIJJJEHHGHHEFFFFEEAEEEEEEDDCDDDEFEDADDDEEED_Mismatch_0_Sense_+_Library_PoolT
CCGCTGAATGCAAATGACCCCTCAACTCAACCGTGACTCAACTCCCTCTGATTGATGAGCCCTTCCAACTATTCTTCTTGTATTCTGTTCTATA
>Frequency_1_QualityScore_FFHGHDGIIJHIGGIIJJJIIIIGGJIJJIJIJJJJJJJJJIJIJJJIIJHHGHHFFFDEEEDECEEDDBDDDDCCDDDDEEFEDCDCAADDEE_Mismatch_0_Sense_+_Library_PoolT
AGGGCTGCCCGCTGAATGCAAATGACCCCTCAACTCAACCGTGACTCAACTCCCTCTGATTGATGAGCCCTTCCAACTATTCTTCTTGTATTCT
>Frequency_1_QualityScore_FFHHHGHIJJJJIJIJGIJIIJGHGIIIJIIIHIIJJJJJJIJIJJIJJJIIIJJIIJJIAGIJJJJIJGIJJJIHGHHGHHGFFFFFEEEEEE_Mismatch_0_Sense_+_Library_PoolC
AGCCCTTCCAACTATTCTTCTTGTATTCTGTTCTATAACATCCATTCTTTCATTGTTTTCAAATAACATACATTAATGTATACACAATCTGTAA
>Frequency_1_QualityScore_FFHHHHHJEHIJJJJIIGGIIJFJJIJJIJFHII@GHIIIJIIJIHIIJIGFGIDGIJJHHHHHFEFFFFEEEEDDDDBBBCDDDDDDDDDD@B_Mismatch_0_Sense_+_Library_PoolC
TTGGACTCGAACAAAGAGCAGAAGCTTCAGTGGGTGAGAAATAACTATATGATCTACGATTACTGTGCTGACACCAAGAGGTTCCCCCAAGGGC
>Frequency_1_QualityScore_FFHHHHHJJJJJJJJJIJJIJJJJJJJJ_Mismatch_0_Sense_+_Library_PoolC
AGGGGAATAATTAATTTCAAATTTGCAT
>Frequency_1_QualityScore_FFHHHHHIJJJJJJJJJJJJJJJJJIJJJJJJJJJIJJJJJJJJJJJJJHHHHHHFFFFDDDEEDDDDDDDDDDDDDDDCDDDDDDCDDDEDDD_Mismatch_0_Sense_+_Library_PoolC
ATTACTGTGCTGACACCAAGAGGTTCCCCCAAGGGCTGCCCGCTGAATGCAAATGACCCCTCAACTCAACCGTGACTCAACTCCCTCTGATTGA
>Frequency_1_QualityScore_FFGHHHFIJHIJJJJJJJJJIJJIJJGIIIJEHEHIIIJJJIJIIIJIJIJIJJJIEIIGHIJJIJIIJIIEHGHGGGIHHHHHHHDFFFF_Mismatch_2_Sense_+_Library_PoolT
CTCATTGATGAGCCCTTCCAACTATTCTTCTTGTATTCTCTTCTATAACATCCATTCTTTCATTGTTTTCCAATAACATATTAATGTATAC
>Frequency_1_QualityScore_FFHHHHHJIJJJJJJJIJIJJJIJIJJJJJJJJJJJIJJJJJJJJGHHIJJJIJJJJHGHFFFFFFFECAEEEDDDDDDDDDDDEEEEDDDDDD_Mismatch_1_Sense_+_Library_PoolT
CCCAAGGGCTGCCCGCTGAATGCAAATGACCCCTCAACTCAACTGTGACTCAACTCCGTCTCATTGATGAGCCCTTCCAACTATTCTTCTTGTA
>Frequency_1_QualityScore_DDHHDDHE?E<?E@?C?B??BFG<:@F9B:@G;AGGGCH=A(.;;;B6;@A=(5;,=(5??C><(52(+(:4A>:>A09A?C>9>:>@C@C:A@_Mismatch_2_Sense_+_Library_PoolT
CAACGCTGCTACTTCTTCTTCTAACTTCGCCGGAGAGGAGGATTTGGACTCGAACAAAGAGCAGCAGCTTCAGTGGGTGAGAAATAACTATATG
>Frequency_1_QualityScore_FFHHHGHIJJIIJJJJJJJJJJJIJJJJJJJJJJJJJJIJJJJJJJJJJIJHHHHHFFFDEFEEEDDDDDDDBDDDEEEDCECDDDDDDDDDCC_Mismatch_1_Sense_+_Library_PoolT
CACCAAGAGGTTCCCCAAAGGGCTGCCCGCTGAATGCAAATGACCCCTCAACTCAACTGTGACCCAACTCCGTCTCATTGATGAGCCCTTCCAA
>Frequency_1_QualityScore_DFHFFHHIIJJJJJJIGIJJHGIGIJJJIJJFGHIJIJGIIIJIGHIJJIIJJJJJJHHIGIJGHH_Mismatch_0_Sense_+_Library_PoolT
TCGAGGGGAATAATTAATTTCAAATTTGCATAATATCAATGTCCTAAATATATTACAATTTTCGAT
>Frequency_1_QualityScore_FFHHHHHJJJJJIJCHIHHIJJEHIGIJIJJJJIJIJJJIIJJJJJIJJJJJJGIJJJJJJJJJJJJJIHIIGIJJIJIIJHHHHGHHFFFBDD_Mismatch_2_Sense_+_Library_PoolT
CCCTTCCAACTATTCTTCTTTTATTATGTTCTATAACATCCATTCTTTCATTGTTTTCCAATAACATACATTAATGTATCTGTAACATTCGAGG
>Frequency_1_QualityScore_DDFHHHHGHIIJIJIIGGHEHIEHGHIIGCDGGGIJJGGCGHHIJJIJIIJJJJIJJJIHFIJJJJJJJIGGGGHIJIE:CGEC:BBDDDDDDC_Mismatch_2_Sense_+_Library_PoolT
CTTCTTGTATTCTCTTCTATAACATCCATTCTTTCATTGTTTTCCAATAACATATTAATGTATACAAAATCTGTAACATTCGAGGGGAATAATT
>Frequency_1_QualityScore_FFHGHHGIIIJJIJJJIJJGEEGIJGGGIJIIJIHIJICHAFGIFHJJIJIJIEFHHHFFFFFFCEDCCCEDDDDDCCCCCC<AACDDCCD@AD_Mismatch_2_Sense_+_Library_PoolT
CCAAGGGCTGCCCGCTGAATGCAAATGACCCCTCAACTCAACTGTGACCCAACTCCGTCTCATTGATGAGCCCTTCCAACTATTCTTCTTGTAT
>Frequency_1_QualityScore_DFHHHHHJJJJJJJIJJJJJJJJJHIJJJJJJJJJJGJJJJIJJJJJJJJJJIJJJIIIJJIFFHHIIJGGIJJGIJHGHHFHHDFFFFFEEEC_Mismatch_0_Sense_+_Library_PoolT
GAGCCCTTCCAACTATTCTTCTTGTATTCTGTTCTATAACATCCATTCTTTCATTGTTTTCCAATAACATATTAATGTATACAAAATCTGTAAC
>Frequency_1_QualityScore_DDF)CFHDBDBDDEEDDEEEDEDDDDDDDEEDDDEEEEDDDCDEDDDDDEEEEEEDDDDDDDEDDE_Mismatch_1_Sense_+_Library_PoolT
TCGGGGGGAATAATTAATTTCAAATTTGCATAATATCAATGTCCTAAATATATTACAATTTTCGAT
>Frequency_1_QualityScore_=B@DHA6ABH@HA?CDHIGI9*1??BGHIGHGE4DHHGAB>??FFGF9=FGEICAGGAC=@@@\5A_Mismatch_1_Sense_+_Library_PoolT
TCGAGGGGAATAAGTAATTTCAAATTTGCATAATATCAATGTCCTAAATATATTACAATTTTCGAT
>Frequency_1_QualityScore_FFHHFHHIJJJJJIIGIIJJJJIJIIHGGIJJGHGHIJJJJJJGIJIJIJHHHHHHFFFFDDEEEDDDDCDEDD>CADDCCDCCDCCDDDCCDE_Mismatch_1_Sense_+_Library_PoolT
GAGGTTCCCCCAAGGACTGCCCGCTGAATGCAAATGACCCCTCAACTCAACTGTGACCCAACTCCGTCTCATTGATGAGCCCTTCCAACTATTC
>Frequency_1_QualityScore_FFHHHHHJJIIIJJJIJJJJJJJJJJJJJJJJIJIIJJJIJHHIJIIJIJJJJIJIIIJIHHJIJJJGCGHJJJJJJBHHEFDDEDEEEECEEE_Mismatch_2_Sense_+_Library_PoolC
TGTATTCTGTTCTATAACATCCATTCTTTCATTGTTTTCCAATAACATATTAATGTATACAAAATCTGTAACATTCGAGGGGAATAATTAATTT
>Frequency_1_QualityScore_DDDFHGHJJIJJIGIJIIJIJIJHGHHGIJJIJJJIJIIGGHJEHIJHIJJIJGIGIJGIEGIJIGGGIGIIJIJJJHHHFHECE@CFFFCCCE_Mismatch_1_Sense_+_Library_PoolC
AGCCCTTCCAACTATTCTTCTTGTATTCTCTTCTATAACATCCATTCTTTCATTGTTTTCCAATAACATATTAATGTATACAAAATCTGTAACA
>Frequency_1_QualityScore_FFHHHHHHHGIIIIIGIIHJIJJIIIJJJJJJJJJJJJJIIJJJJIJIHIJJJJIJJJJJIJJJIJGIIGGHIIJIJJIIHH@EDEDDDDDDEE_Mismatch_1_Sense_+_Library_PoolC
CTTCTTGTATTCTGTTCTATAACATCCATTCTTTCATTGTTTTCCAATAACATATTAATGTATACAAAATCTGTAACATTCGAGGGGAATAATT
>Frequency_1_QualityScore_ADHFFDHGEDFIIEHH?EEHIIIEHABDADGGGHGHEHIEGEFHIEGGHIGEEHFHEEBDD>@;ACBBA@ACCCACCC@C>CCBBBBCCCBB?B_Mismatch_0_Sense_+_Library_PoolC
TCTACGATTACTGTGCTGACACCAAGAGGTTCCCCCAAGGGCTGCCCGCTGAATGCAAATGACCCCTCAACTCAACTGTGACCCAACTCCGTCT
>Frequency_1_QualityScore_FFGHHHHJJJJJIJJJIJJJJJJGIJJJIIJJJIJIJJJJJJIJIJJJJJJJJJJJIJJJJIJJJJJJJGIJIIJJJJJJJJHHHHHCFFDBDD_Mismatch_2_Sense_+_Library_PoolC
CTATTCTTCTTGTATTCTCTTCTATAACATCCATTCTTTCATTGTTTTCCAATAACATATTAATGTATACAAAATCTGTAACATTCGAGGGGAA
