# Supplementary material for: Differential Gene Expression Reveals Candidate Genes for Drought Stress Response in Abies alba (Pinaceae)
Source: PLoS One. 2015 Apr 29;10(4):e0124564. doi: 10.1371/journal.pone.0124564 (PMC4414588; doi:10.1371/journal.pone.0124564)
Supplement: S2 File — (GZ) [file pone.0124564.s002.gz › comp10851_c0_seq1.fa]

>comp10851_c0_seq1 len=453 path=[1:0-52 453:53-79 80:80-222 223:223-452]
CCTGCCCTGTTGTGGTGGTGAACAAGAACGTCTGCAACAATATAAAAAAAAGGTAGTGAATATTCTGTGGGATAGTGAGTTTTGATATCATCAAAGAAAATTTGGTATGGATATAGTTATGGCCGTAGGATGATTGTTATTCATAAAGTTATTTTTATCGATTGGTTGGGTGTTGTATAAAGATCCATTCTCATTCATCATTGGTCACATACATTTCTAATCAGTTAGACCTGCAACCAAACATTGTAGTTGTAAGAGACCCCACTGTTATGATATAGATATCTAGTAAATGCAAATTTCTGAGCTATCTCTGTGTAAATATTCATATCAGTTTTCCTTTTTTATTATTGTATATTTTTTTTTCAACTGAAGATGACTTCCTGTTATTTCGCATTGATTATGTTATTCAGTATTGAAATCAAGGAAACTTACAGACCCCTGAAATGGATTCCA

>Frequency_15_QualityScore_FFHHGHHJJHHIJJDFHIIHGIIJJJHJIJJJJJJJIJJJJJJJJJIHGHHIJJJJIJJJJIIIIIHHGDGGGFFFFEEEEEDCDCDDDDDDDC_Mismatch_0_Sense_+_Library_PoolT
ATCGATTGGTTGGGTGTTGTATAAAGATCCATTCTCATTCATCATTGGTCACATACATTTCTAATCAGTTAGACCTGCAACCAAACATTGTAGT
>Frequency_11_QualityScore_EDGHHHGGHHIIJIJGHHHFHIIHDGFGHDGFGHGGHIIIIIHHIIIIIIIFGHFHHHHGIGHFGGGGGFFEFEEEEDDDDDDDEDCCDDBCCC_Mismatch_0_Sense_+_Library_PoolT
CATAAAGTTATTTTTATCGATTGGTTGGGTGTTGTATAAAGATCCATTCTCATTCATCATTGGTCACATACATTTCTAATCAGTTAGACCTGCA
>Frequency_1_QualityScore_EFDHHHFCDGEIFGIIEHEHIIJJBGGIIDG@FDDFIGIIGGHBGHIJJGHJIJGGIJJID>C@DEHEHHHHFFFFFFFFEEDDCEDDDDDDDD_Mismatch_0_Sense_+_Library_PoolC
CATAAAGTTATTTTTATCGATTGGTTGGGTGTTGTATAAAGATCCATTCTCATTCATCATTGGTCACATACATTTCTAATCAGTTAGACCTGCA
>Frequency_10_QualityScore_FFHHHHHJJJJJJJJJJHIIJJJIJIJJJJJJIJJJJIIJIJJJIJJJJJJJIIIIJIIIHIHIIIIIIGHHIIHHGFFEEFEEEEEDEEDDEE_Mismatch_0_Sense_+_Library_PoolT
TTCTCATTCATCATTGGTCACATACATTTCTAATCAGTTAGACCTGCAACCAAACATTGTAGTTGTAAGAGACCCCACTGTTATGATATAGATA
>Frequency_2_QualityScore_FFGGHEHIIJIIIIJHIGHIHJIGHGIIJJJJIIIIIIIJIIIEGIIJHIIJGGIIIJIIIIIIFGIIIFGEFGHGGEFDEDEEDEEEEEC?CD_Mismatch_0_Sense_+_Library_PoolC
TTCTCATTCATCATTGGTCACATACATTTCTAATCAGTTAGACCTGCAACCAAACATTGTAGTTGTAAGAGACCCCACTGTTATGATATAGATA
>Frequency_10_QualityScore_FFHHHHHJJJIJJJJJJJJJIJJJJJJJGIIJJJJJJJJJJJJIIJJJHIIIJJJJJJJJJJJJIHIIIFHHHGHHGHGFGGFFEEDCDDCCDC_Mismatch_0_Sense_+_Library_PoolT
ATAAAGATCCATTCTCATTCATCATTGGTCACATACATTTCTAATCAGTTAGACCTGCAACCAAACATTGTAGTTGTAAGAGACCCCACTGTTA
>Frequency_10_QualityScore_FFHHHHHJJJJJJIJGHIIIIIIHIJJJJJIJJJIHIJJJJJIIJIJJIIJJIIIIJIIJHIJHIJIHHHHHHGGFFECEEEEDECDDCDEDED_Mismatch_0_Sense_+_Library_PoolT
CTCATTCATCATTGGTCACATACATTTCTAATCAGTTAGACCTGCAACCAAACATTGTAGTTGTAAGAGACCCCACTGTTATGATATAGATATC
>Frequency_1_QualityScore_FFHHHHHJIJFJJJJHHIIJJJJIIJJJJIJJJGIIIJJIJJJJJJJJJJIIIIIIIHHIEHGGHGGHEGHHIHFHFFBDDFECDDDECCEDED_Mismatch_0_Sense_+_Library_PoolC
CTCATTCATCATTGGTCACATACATTTCTAATCAGTTAGACCTGCAACCAAACATTGTAGTTGTAAGAGACCCCACTGTTATGATATAGATATC
>Frequency_9_QualityScore_FFHHHFGJJIFHIIIIJJHJIHHJIIJJJJIJIIJIJJIJIJJIIIIIHIIIIIIHIIIHIIHIHIIIIHGGGFGFFFEEEEEDDEDEDEEDDE_Mismatch_0_Sense_+_Library_PoolT
TCATCATTGGTCACATACATTTCTAATCAGTTAGACCTGCAACCAAACATTGTAGTTGTAAGAGACCCCACTGTTATGATATAGATATCTAGTA
>Frequency_1_QualityScore_DBFB?FB?DBHCFHI>HCCHEEHHGGIIIGFHBCGII<DDDHC3BGCHH@@BHG@=<<BFCFEHDGGCCCEEEC@DEDE@?>A@C@A>C@CCCC_Mismatch_0_Sense_+_Library_PoolC
TCATCATTGGTCACATACATTTCTAATCAGTTAGACCTGCAACCAAACATTGTAGTTGTAAGAGACCCCACTGTTATGATATAGATATCTAGTA
>Frequency_9_QualityScore_FFHGHHHJJJIJJIJJJIJIIJJIIJJJJJIJIIIIIJJJIJJIJJJHIJJJIJIIJJJIIIIIJJJHHCHIIFHHIFGGGGGFEEEEDCDDDD_Mismatch_0_Sense_+_Library_PoolT
TTGTATAAAGATCCATTCTCATTCATCATTGGTCACATACATTTCTAATCAGTTAGACCTGCAACCAAACATTGTAGTTGTAAGAGACCCCACT
>Frequency_9_QualityScore_FFHHHGHIJJDGHHIHHIIJJIIIJJIJJJJJJJJJJJJIJJJJHIIJJJJJJJJIJJIIJJIHGHIIHGGGGGFFFFDCDDDDDDDEDDDDDD_Mismatch_0_Sense_+_Library_PoolT
ATTGGTTGGGTGTTGTATAAAGATCCATTCTCATTCATCATTGGTCACATACATTTCTAATCAGTTAGACCTGCAACCAAACATTGTAGTTGTA
>Frequency_9_QualityScore_FFHGGFDIHIHIGIIIJIJJIIHIHIIIIJJIJJGIIHHFGHHIBGGHIGHIIIHIIHIHIIIIHHGGHGFGFFFFFECDCEEDDDCEEEEEDD_Mismatch_0_Sense_+_Library_PoolT
AGGATGATTGTTATTCATAAAGTTATTTTTATCGATTGGTTGGGTGTTGTATAAAGATCCATTCTCATTCATCATTGGTCACATACATTTCTAA
>Frequency_8_QualityScore_FFHHHGGHIIIIHHIIIBEFHHGGHIIHIIIIJIJJIJIJIJJJJJIJIJIHHIIIIIIIIIIIIIHHHGGFFFFFFEEEEDDEDCDDDDDCDD_Mismatch_0_Sense_+_Library_PoolT
TTTATCGATTGGTTGGGTGTTGTATAAAGATCCATTCTCATTCATCATTGGTCACATACATTTCTAATCAGTTAGACCTGCAACCAAACATTGT
>Frequency_8_QualityScore_FFHGHHGJJIIJJJJIJJIHIIIIJIIFHHIJJJJJJJJJJJJJJIIHIIIIIJIIIIIJIIHIIHIIIGGFGIHGHHGFGGFFEEDDDCCDCD_Mismatch_0_Sense_+_Library_PoolT
TAAAGATCCATTCTCATTCATCATTGGTCACATACATTTCTAATCAGTTAGACCTGCAACCAAACATTGTAGTTGTAAGAGACCCCACTGTTAT
>Frequency_8_QualityScore_EFHHHFHIJIIJJJJIHIFHIIIIJJJJGIIJJJJJJJJJIJJJJGHIIIEGGHHGGFGGFFFEFEEEFEDEEEEEEEEDDEDDDCDDDDDCCD_Mismatch_0_Sense_+_Library_PoolT
GGCCGTAGGATGATTGTTATTCATAAAGTTATTTTTATCGATTGGTTGGGTGTTGTATAAAGATCCATTCTCATTCATCATTGGTCACATACAT
>Frequency_8_QualityScore_FEHGGEGIJIJIJIJJIJFHIIJIIIIJJIIIJIIJJIIIJIIIIIIJIJJJJIIIIIIHGHGFHIIIIFFHHIIGHGFEECECEEDEDDEDDD_Mismatch_0_Sense_+_Library_PoolT
ATTCTCATTCATCATTGGTCACATACATTTCTAATCAGTTAGACCTGCAACCAAACATTGTAGTTGTAAGAGACCCCACTGTTATGATATAGAT
>Frequency_8_QualityScore_FFHHGHHJIIJJJJJJGHIIIIIIIIJIJJIIJJJJIIIIIIJIIIJJJIIGIHIIIIIIIHIIIIHHHGGHHHGGFFEEEEEEEEDDEDDDDE_Mismatch_0_Sense_+_Library_PoolT
TCTCATTCATCATTGGTCACATACATTTCTAATCAGTTAGACCTGCAACCAAACATTGTAGTTGTAAGAGACCCCACTGTTATGATATAGATAT
>Frequency_7_QualityScore_FFHHHHHHIJJCGHHHHHIIJIJHIJIIIJJJJJJJJJIJJJJJIIHIIIIJJIIJJIJIIIJIIHHIHGHGHGGFFFEDDDDDDDCDEDCCCD_Mismatch_0_Sense_+_Library_PoolT
GATTGGTTGGGTGTTGTATAAAGATCCATTCTCATTCATCATTGGTCACATACATTTCTAATCAGTTAGACCTGCAACCAAACATTGTAGTTGT
>Frequency_1_QualityScore_FFHHHGDHHIICGGHGFHIJJJJJJJJJJJJJJGIJJJJJJJJJJJJJJIJJJJJJJJJJIJJHFHHHHHEFFFFEEEEDDDDDDDDEEDEEDD_Mismatch_0_Sense_+_Library_PoolC
GATTGGTTGGGTGTTGTATAAAGATCCATTCTCATTCATCATTGGTCACATACATTTCTAATCAGTTAGACCTGCAACCAAACATTGTAGTTGT
>Frequency_7_QualityScore_EFHGFFFHHHIHIIJIIHIIHIIHHIHHHIHIIIHHIIHHIGIHHGHIHHHGIIIIGFGEHFGFFHFFDCEFFFFEEEEEEEEDDDDACDDDED_Mismatch_0_Sense_+_Library_PoolT
ATTGGTCACATACATTTCTAATCAGTTAGACCTGCAACCAAACATTGTAGTTGTAAGAGACCCCACTGTTATGATATAGATATCTAGTAAATGC
>Frequency_7_QualityScore_FDGHHGHJJIIHIJJJIJIIJIJJIJJJJJJIJHHIJJJJJIIJJJJIHGIIJHIIJIIIJJIIIIIIIEFGGFFEFGEDEEEDEDDDDDDDCD_Mismatch_0_Sense_+_Library_PoolT
GTTGTATAAAGATCCATTCTCATTCATCATTGGTCACATACATTTCTAATCAGTTAGACCTGCAACCAAACATTGTAGTTGTAAGAGACCCCAC
>Frequency_7_QualityScore_FFHHHHHJJJJJJJJJJJJJJJIJIJJJIIJJJJJJIIJIJJIJIJJJIIJJIJJJJHIIJJIIHHIJHGHHHHGGFFEFFFFEDCEDDCDDDD_Mismatch_0_Sense_+_Library_PoolT
ACATTTCTAATCAGTTAGACCTGCAACCAAACATTGTAGTTGTAAGAGACCCCACTGTTATGATATAGATATCTAGTAAATGCAAATTTCTGAG
>Frequency_7_QualityScore_FDHHHHHJJJJIIIIIJJJJJJJJHIJJJJJJIJJIGIJIJFHIIIDFGHIHIIJIJJIIIIHIIIIHGFFGGGFEEEEEEDDDDDDDDEEEEE_Mismatch_0_Sense_+_Library_PoolT
GTAGGATGATTGTTATTCATAAAGTTATTTTTATCGATTGGTTGGGTGTTGTATAAAGATCCATTCTCATTCATCATTGGTCACATACATTTCT
>Frequency_1_QualityScore_FAFHFBHHHHGGCCEBFEHGEGHI?DA>@FBHIIGI@GHBEFFH<HFBEHFHHHFHF<@DFD@CEEEEEADDCA>>CD@ACDC::@CAC@CDDD_Mismatch_0_Sense_+_Library_PoolC
GTAGGATGATTGTTATTCATAAAGTTATTTTTATCGATTGGTTGGGTGTTGTATAAAGATCCATTCTCATTCATCATTGGTCACATACATTTCT
>Frequency_7_QualityScore_FFHHGHHJJJJJIJJJIJJJJHHIJJDHHIJIIJJJJJJJJJJJJJJJIJJJJJJJJJJJHIIIIIIHHHHGGGFEFFEEEEEDDDDDDDDDDD_Mismatch_0_Sense_+_Library_PoolT
AAAGTTATTTTTATCGATTGGTTGGGTGTTGTATAAAGATCCATTCTCATTCATCATTGGTCACATACATTTCTAATCAGTTAGACCTGCAACC
>Frequency_7_QualityScore_EFHGHGHIGHIIIJJJHIIIIIIIGGIJIJJJHHIIHHIHIIJJJJIIIGIIIHGHIIIIIIIHIIIHHEGGGFFFGFDDEEDEDDBDCBCCDD_Mismatch_0_Sense_+_Library_PoolT
TTTCTAATCAGTTAGACCTGCAACCAAACATTGTAGTTGTAAGAGACCCCACTGTTATGATATAGATATCTAGTAAATGCAAATTTCTGAGCTA
>Frequency_6_QualityScore_FFGGGHHIJIIIHIDHHIIAEFFGEFHIIJHIIIIIIIIJIHIIJJJIIIIHIEGIIJIHIHFGGHFFEDEFFDEDCDDCCCDDDDDCCCCDDD_Mismatch_0_Sense_+_Library_PoolT
TTTTTATCGATTGGTTGGGTGTTGTATAAAGATCCATTCTCATTCATCATTGGTCACATACATTTCTAATCAGTTAGACCTGCAACCAAACATT
>Frequency_6_QualityScore_EFHHHHHIJJIIIJIIJIJJJIIJIJJJJHIHIIJJIIJIIJJIIIJIIIIIIIIIIJJJIIIJIIHIIHHIHIGHGGGFFEFDEDEDDDDDAC_Mismatch_0_Sense_+_Library_PoolT
TATAAAGATCCATTCTCATTCATCATTGGTCACATACATTTCTAATCAGTTAGACCTGCAACCAAACATTGTAGTTGTAAGAGACCCCACTGTT
>Frequency_6_QualityScore_FFHHHHHHIIJJCGGHIHIIIJJIJIJJJJJJJJIJJJJJJIJIIIHIHHIHIHHIIHHHGGHHGGGGGEFFFEEEEEDECCDDDDDDEEDDDD_Mismatch_0_Sense_+_Library_PoolT
CGATTGGTTGGGTGTTGTATAAAGATCCATTCTCATTCATCATTGGTCACATACATTTCTAATCAGTTAGACCTGCAACCAAACATTGTAGTTG
>Frequency_6_QualityScore_FFHHHHHJJJJIJIJJJJJJJJJJJJJJJIJJJIJIIIHIIHIIIIIJJJJIJIJJHIJJIIIGHIIIHGHGHGGGGGFEFFEEDEEDCEDDDD_Mismatch_0_Sense_+_Library_PoolT
CATTTCTAATCAGTTAGACCTGCAACCAAACATTGTAGTTGTAAGAGACCCCACTGTTATGATATAGATATCTAGTAAATGCAAATTTCTGAGC
>Frequency_6_QualityScore_FFHHHHHIIIJIIIIIGHIIJ?FFHHEHIIIIIHIIJIJJJJJHIIIIIIJIIJJFGIHIIIHHHHGGHGFFGFEEEFEEEEEEECDDDDB_Mismatch_0_Sense_+_Library_PoolT
TATTTTTATCGATTGGTTGGGTGTTGTATAAAGATCCATTCTCATTCATCATTGGTCACATACATTTCTAATCAGTTAGACCTGCAACCAA
>Frequency_6_QualityScore_FFHHHHHJGHIJJAFGHIHHIJJJIIIIJJJJJJJIJJJJJJJJJJJIIIJJJJJIJJIJJIIIIIIHHGGGGGFFFFEEEDCDDDDDDCDACD_Mismatch_0_Sense_+_Library_PoolT
TCGATTGGTTGGGTGTTGTATAAAGATCCATTCTCATTCATCATTGGTCACATACATTTCTAATCAGTTAGACCTGCAACCAAACATTGTAGTT
>Frequency_6_QualityScore_FFHHGHHIIIIJIJJJJJIIHIIIJJJJJJIHJJJJFGIIIEGGIIIIIHHIIIIIIIHIIHHHHHHGGFGGGFFEEEEEEEDDEEEEEECEDD_Mismatch_0_Sense_+_Library_PoolT
ATGATTGTTATTCATAAAGTTATTTTTATCGATTGGTTGGGTGTTGTATAAAGATCCATTCTCATTCATCATTGGTCACATACATTTCTAATCA
>Frequency_6_QualityScore_FFEEGHHEGGIIIIIIJIIIIIIIIIIJJIIGIJIJJJJJJIHIIIIIIIIJJJJIHIIJIHIIHIIHHGGFFFFEDDCDDDCDEDACDCCECC_Mismatch_0_Sense_+_Library_PoolT
GGTTGGGTGTTGTATAAAGATCCATTCTCATTCATCATTGGTCACATACATTTCTAATCAGTTAGACCTGCAACCAAACATTGTAGTTGTAAGA
>Frequency_6_QualityScore_FFHHHHHJHHIJJJJJIIJJJJJJJJIIHIJJIJJJJJJJJJJIJJJJJJIIIIIIIJJIIJIJIJIHIIGGGFGGEFDEEEEEEEEEEDEDDD_Mismatch_0_Sense_+_Library_PoolT
ATCATTGGTCACATACATTTCTAATCAGTTAGACCTGCAACCAAACATTGTAGTTGTAAGAGACCCCACTGTTATGATATAGATATCTAGTAAA
>Frequency_1_QualityScore_FDFABBCGIHGGIHGHHIGIIGBHHE?H<CCEGAFGGIGIEGCHICGBDFBFF?DF9CBGFHGIGHCAGEEEEHFEECEF@CCAAD@C>CC@DC_Mismatch_0_Sense_+_Library_PoolC
ATCATTGGTCACATACATTTCTAATCAGTTAGACCTGCAACCAAACATTGTAGTTGTAAGAGACCCCACTGTTATGATATAGATATCTAGTAAA
>Frequency_6_QualityScore_EFHGHGHIJIIHEHHIIIIIHIHIIJHHIIIIIIIIIIIJIIIIJJIIGIIIIIGHIHIIIJIIIIIIIHGGGGFEEEFEEEDEEDCEEEDEEC_Mismatch_0_Sense_+_Library_PoolT
ATTCATCATTGGTCACATACATTTCTAATCAGTTAGACCTGCAACCAAACATTGTAGTTGTAAGAGACCCCACTGTTATGATATAGATATCTAG
>Frequency_1_QualityScore_FFHHHHHJJJJJGIJJJJJJIJJJJJJJJJJJIJJIJIJJJJJJIJJJJHJJIJGIJHJIGJJIIJJJIGGGEHGEBEFFFEFDEDEDEEDEEC_Mismatch_0_Sense_+_Library_PoolC
ATTCATCATTGGTCACATACATTTCTAATCAGTTAGACCTGCAACCAAACATTGTAGTTGTAAGAGACCCCACTGTTATGATATAGATATCTAG
>Frequency_6_QualityScore_EFHHHHHJJIJJIIIIJJJJIJIIHIIJJGHJJJFHHIJHIIJIJJIJJIIJJIIIIIJJJJJJIIIIHBEEGFFEEEEFEEEEEEDDDEDDDD_Mismatch_0_Sense_+_Library_PoolT
TTATTCATAAAGTTATTTTTATCGATTGGTTGGGTGTTGTATAAAGATCCATTCTCATTCATCATTGGTCACATACATTTCTAATCAGTTAGAC
>Frequency_6_QualityScore_EFHGGGEICHGHHIIIGHGHFIFHGBGGEIDEFHFHHFFGIGHIIIIIIFHGIIIIGHHIIGHGDFGGGDGEEFEEEFDECDDECECCBBCCBC_Mismatch_0_Sense_+_Library_PoolT
TCATAAAGTTATTTTTATCGATTGGTTGGGTGTTGTATAAAGATCCATTCTCATTCATCATTGGTCACATACATTTCTAATCAGTTAGACCTGC
>Frequency_6_QualityScore_EEGHFGDGGHHHGIIJIIHIIIHHIHIIIIIIIIIIIIIJFHIHIJIHIIIIHIIIIIIIFGHHHGGHIFGGGFE@CDDEDDCDD?CCCCCCCC_Mismatch_0_Sense_+_Library_PoolT
GTTGGGTGTTGTATAAAGATCCATTCTCATTCATCATTGGTCACATACATTTCTAATCAGTTAGACCTGCAACCAAACATTGTAGTTGTAAGAG
>Frequency_1_QualityScore_FFGHHHAEFHIFHIJJIJIIJJJJJIGIJIJJJIIJIJIIIIIIJJIJEIHIJJJIJJIIIHGGIJJIJHHIGHHFEFFEEEEEDDEECDDCDC_Mismatch_0_Sense_+_Library_PoolC
GTTGGGTGTTGTATAAAGATCCATTCTCATTCATCATTGGTCACATACATTTCTAATCAGTTAGACCTGCAACCAAACATTGTAGTTGTAAGAG
>Frequency_6_QualityScore_EFEGGEEHIHICGHIHCFFGHEDBEHIGGIIIIIHHHGGHHHHHHIHIGHGHHIIIIIIIGGIHGGHGFFFFFDEEBDDBDDD@AABCCCCBCD_Mismatch_0_Sense_+_Library_PoolT
TTATCGATTGGTTGGGTGTTGTATAAAGATCCATTCTCATTCATCATTGGTCACATACATTTCTAATCAGTTAGACCTGCAACCAAACATTGTA
>Frequency_2_QualityScore_EDHGCCFIGIHD=GFF@CGHIIGGGGGHHFE:EFGGHIIGIEGEGEHIGGEGIGEIIIGIIIIHGF@C=ACDEEBCAECDCD@BAA=ABCC?BC_Mismatch_0_Sense_+_Library_PoolC
TTATCGATTGGTTGGGTGTTGTATAAAGATCCATTCTCATTCATCATTGGTCACATACATTTCTAATCAGTTAGACCTGCAACCAAACATTGTA
>Frequency_6_QualityScore_FEHHGHHIIJJIIIIJJIIIJJJIIIIIIJJIJIJIIIJJGHIJJEGGIIIIIGHIIIHIIIIIIIIGHFHGGGFFFEFEECDEEEDDEEEEEE_Mismatch_0_Sense_+_Library_PoolT
TAGGATGATTGTTATTCATAAAGTTATTTTTATCGATTGGTTGGGTGTTGTATAAAGATCCATTCTCATTCATCATTGGTCACATACATTTCTA
>Frequency_6_QualityScore_FFHHHHHJJJJJJIJIJJJJJJJJJGHIIIIJJIJJJJJIIJJJJIIIJJIIIJJJIIJJIIIIJJIHIFFHHHHHGFGGGEFEDDECBCCDCC_Mismatch_0_Sense_+_Library_PoolT
AAGATCCATTCTCATTCATCATTGGTCACATACATTTCTAATCAGTTAGACCTGCAACCAAACATTGTAGTTGTAAGAGACCCCACTGTTATGA
>Frequency_5_QualityScore_EEEEGGGJIHGGHFIHFGIHHHGHGHHHIHHGHHHGHHIIIIFHGHIHGHFHHGIHIGGHHFHDFGGHGGFFHGFEFCEEEB_Mismatch_0_Sense_+_Library_PoolT
TAGACCTGCAACCAAACATTGTAGTTGTAAGAGACCCCACTGTTATGATATAGATATCTAGTAAATGCAAATTTCTGAGCTA
>Frequency_5_QualityScore_FFHGGHFHJJGIIJFHGHHHIIIIIJIJJJJJIIIIIJJIHHIIEHHIIHIIIIIHHIIIIIIHDGIFEFHGGEECEEEEEEEEEDDCCDEDEE_Mismatch_0_Sense_+_Library_PoolT
ATTCTGTGGGATAGTGAGTTTTGATATCATCAAAGAAAATTTGGTATGGATATAGTTATGGCCGTAGGATGATTGTTATTCATAAAGTTATTTT
>Frequency_5_QualityScore_FFHHHHHIJJJJJIJJIIJJIJGHIIJEHHIJIIIIIIIIJIJJJJJIJHIIIIJIJIIIIGGHGHHGGEEGFFEFEEEEEDEDCDDDDDDDDD_Mismatch_0_Sense_+_Library_PoolT
TAAAGTTATTTTTATCGATTGGTTGGGTGTTGTATAAAGATCCATTCTCATTCATCATTGGTCACATACATTTCTAATCAGTTAGACCTGCAAC
>Frequency_5_QualityScore_FEGHHGHIIIIIIIIIIIGGIHFGGHHFGHIIIIIHIJIHHGGHIIHIIHHIHHJHHHIIJHHFBEGGGFFGFGEGDEDDCEDBCDDEEDDCCC_Mismatch_0_Sense_+_Library_PoolT
GTCACATACATTTCTAATCAGTTAGACCTGCAACCAAACATTGTAGTTGTAAGAGACCCCACTGTTATGATATAGATATCTAGTAAATGCAAAT
>Frequency_5_QualityScore_FCGGHGGIIJJJJIIJJJIJIJJIIJJJJJJIIIJHHFHIIJIIJIIIJJJJJIIHIJIIIIJJIJJIIHGHGIHGEFFGDFFEEFEDCDDBCC_Mismatch_0_Sense_+_Library_PoolT
GTGTTGTATAAAGATCCATTCTCATTCATCATTGGTCACATACATTTCTAATCAGTTAGACCTGCAACCAAACATTGTAGTTGTAAGAGACCCC
>Frequency_5_QualityScore_FFGFGHHJJJJIIJJIJIIJJIJJIHIJIJJJIIJJJIIIJIJJJIIIHIJIIJIIIIJJIJHIJIHHHEHGHFGHFEFEFEFEEEEDDEEDDB_Mismatch_0_Sense_+_Library_PoolT
TGGTCACATACATTTCTAATCAGTTAGACCTGCAACCAAACATTGTAGTTGTAAGAGACCCCACTGTTATGATATAGATATCTAGTAAATGCAA
>Frequency_5_QualityScore_EFHHHHHJHIIJJJJJJGHIIHIJIJIJGIHJJIJJJJIJHHJJJJJJIIIJHIJGIHHHHHBECEEDDBDEEDDDDDDDEFEDDEEEEEEDDE_Mismatch_0_Sense_+_Library_PoolT
GGATATAGTTATGGCCGTAGGATGATTGTTATTCATAAAGTTATTTTTATCGATTGGTTGGGTGTTGTATAAAGATCCATTCTCATTCATCATT
>Frequency_5_QualityScore_FFHHHHHJJJJJHJJJIJJGIJIJHIIJJJJJIJJJJJIHJJJJIIIJIJJJJJJJJJIJJIIIIIHIIGGHIIHHEGGGFFEECCCACCEDCD_Mismatch_0_Sense_+_Library_PoolT
AGATCCATTCTCATTCATCATTGGTCACATACATTTCTAATCAGTTAGACCTGCAACCAAACATTGTAGTTGTAAGAGACCCCACTGTTATGAT
>Frequency_5_QualityScore_FFDGHHHHIIJIJIIIJJIIIIGHIIGIIIJJIGHGIIIJIIIIJEGHIHIJJIIIHGHIIIGFGGF@BCCCCDEEDEDDDDDDDEEDDDEEEE_Mismatch_0_Sense_+_Library_PoolT
GGTATGGATATAGTTATGGCCGTAGGATGATTGTTATTCATAAAGTTATTTTTATCGATTGGTTGGGTGTTGTATAAAGATCCATTCTCATTCA
>Frequency_5_QualityScore_FFHCFHHIGHIIIIJJJJJJJJIJJIJJIJJJJJJJJIJIIIIJJIHJJIIJGHJIJIIIIJIIIIHGGGFGFFFFDEEDECCDDDDDDDDDDC_Mismatch_0_Sense_+_Library_PoolT
GGGTGTTGTATAAAGATCCATTCTCATTCATCATTGGTCACATACATTTCTAATCAGTTAGACCTGCAACCAAACATTGTAGTTGTAAGAGACC
>Frequency_5_QualityScore_FFGHHHHHIJJJJJJGIJJJJIJJJIJIIJHIJJJJJJIJIHHIIHIJIHIIIIJJJIHIJJIIIIHHHDFGFFFEEDEEEEEEEDFEDDEDDE_Mismatch_0_Sense_+_Library_PoolT
TCATTGGTCACATACATTTCTAATCAGTTAGACCTGCAACCAAACATTGTAGTTGTAAGAGACCCCACTGTTATGATATAGATATCTAGTAAAT
>Frequency_5_QualityScore_FFEGGHHHIIIJJJIIJIJIIHIIIIIJJJJIIJJIHHIIIIJJIJIHIIIIJJIJIIJIJIHIHHHGGGECEEFEEDEDCDEEDDEBCC@BAA_Mismatch_0_Sense_+_Library_PoolT
GGTGTTGTATAAAGATCCATTCTCATTCATCATTGGTCACATACATTTCTAATCAGTTAGACCTGCAACCAAACATTGTAGTTGTAAGAGACCC
>Frequency_1_QualityScore_DFFFFHHHJJJJJJIIJJEIJJJJJJJJJJJJJJJJJJJJIJJJJJJJJJJIJJJJJIJJJIIJJJJIIJIIJHGGHHFFFFFFFCEDEEEDDD_Mismatch_0_Sense_+_Library_PoolC
GGTGTTGTATAAAGATCCATTCTCATTCATCATTGGTCACATACATTTCTAATCAGTTAGACCTGCAACCAAACATTGTAGTTGTAAGAGACCC
>Frequency_5_QualityScore_FFGHHHHJJJJJJJIJJJJHHIJJBGFFIIIJJJJJJJJJJJJJJJJJJJJJJJJJJJHHHIJJJIHHHGGHGFFFFFFFEEEEEEDDDDDDDD_Mismatch_0_Sense_+_Library_PoolT
AGTTATTTTTATCGATTGGTTGGGTGTTGTATAAAGATCCATTCTCATTCATCATTGGTCACATACATTTCTAATCAGTTAGACCTGCAACCAA
>Frequency_5_QualityScore_EEGFEGFIIIFFHIHGHIGFFGGGGIHGECCGGHFHIIIEGHFEHHDHHIHHHIIHEGEGCFHIHHFGHEDEFFCEFED_Mismatch_0_Sense_+_Library_PoolT
ACCTGCAACCAAACATTGTAGTTGTAAGAGACCCCACTGTTATGATATAGATATCTAGTAAATGCAAATTTCTGAGCTA
>Frequency_5_QualityScore_FFHHHHGIJJIIJIJJJIJEGIIJIIJJJHIJJJJJJJJJJHIJJIGGIIJEHHIIHGGEFGGFFFEFEDEEEEEEEEEEDDECDDCCDDDDDD_Mismatch_0_Sense_+_Library_PoolT
TGGCCGTAGGATGATTGTTATTCATAAAGTTATTTTTATCGATTGGTTGGGTGTTGTATAAAGATCCATTCTCATTCATCATTGGTCACATACA
>Frequency_5_QualityScore_FFGHHHHIJJJDHHIJHIHIIIHIHIIIIJJHIJJIJJIIJJHJHJHIIIIJJJFHIHIJJJJJJIHHHGGCCDDD@BBCDCDDDDDDCCDDDD_Mismatch_0_Sense_+_Library_PoolT
AGAAAATTTGGTATGGATATAGTTATGGCCGTAGGATGATTGTTATTCATAAAGTTATTTTTATCGATTGGTTGGGTGTTGTATAAAGATCCAT
>Frequency_5_QualityScore_FFHHHHHJGHIIJIIJIJJIIHHIJJJJEHHIHIIIJJIGIIJJJIIIIJJHIIJIJJIIJIJIIHHHE?EDE?AACDDDEEEEDDCDDDDDEE_Mismatch_0_Sense_+_Library_PoolT
AAATTTGGTATGGATATAGTTATGGCCGTAGGATGATTGTTATTCATAAAGTTATTTTTATCGATTGGTTGGGTGTTGTATAAAGATCCATTCT
>Frequency_5_QualityScore_ECFGGGFGHIIGIHGGIFIHHIIGIHIHHHHHGHDHHHHIFGGHHHFGIIIHFDGGGGGFHHGHGFHDEEEFGDDDEDEEEEBCDCCDCC@CAB_Mismatch_0_Sense_+_Library_PoolT
CACATACATTTCTAATCAGTTAGACCTGCAACCAAACATTGTAGTTGTAAGAGACCCCACTGTTATGATATAGATATCTAGTAAATGCAAATTT
>Frequency_1_QualityScore_FFHHHHHIJJJJJJJJJJJIJIJJJJJJJJJJHGGIIJJJIGGIHIJGHIIJJJJJJIJJJIGIIIGGHEHHHEFFFFFFFCEFEEEEDDACDD_Mismatch_0_Sense_+_Library_PoolC
CACATACATTTCTAATCAGTTAGACCTGCAACCAAACATTGTAGTTGTAAGAGACCCCACTGTTATGATATAGATATCTAGTAAATGCAAATTT
>Frequency_5_QualityScore_FEHHHHHJJJJHIJJJJJJIJJJHIJJJGIIJJFHHIJIJJJJJJIIJIJJJJIJJIJJJJJJJIIIHHEGHGFFFFFFEEEEEEEDDEDDDDD_Mismatch_0_Sense_+_Library_PoolT
TATTCATAAAGTTATTTTTATCGATTGGTTGGGTGTTGTATAAAGATCCATTCTCATTCATCATTGGTCACATACATTTCTAATCAGTTAGACC
>Frequency_5_QualityScore_EDGFHGHIHIGGIIHIHGFFIHFGHFHFHHEGHHIHHIIHIHIHIHHGCEGGGIHGHHHGHIIHHIHGGFFEEEFFDDEDEEDDDDDD_Mismatch_0_Sense_+_Library_PoolT
ATCAGTTAGACCTGCAACCAAACATTGTAGTTGTAAGAGACCCCACTGTTATGATATAGATATCTAGTAAATGCAAATTTCTGAGCTA
>Frequency_5_QualityScore_FFHHHHHHHIIJJJJJJIJIJJJJJIJJJIIJJJGHJJIEHHIJIIIIIJIIIIIIIIIIIIIIIHHHGGGGFFFFFEEEEEEFEEEEDEDDDD_Mismatch_0_Sense_+_Library_PoolT
GATTGTTATTCATAAAGTTATTTTTATCGATTGGTTGGGTGTTGTATAAAGATCCATTCTCATTCATCATTGGTCACATACATTTCTAATCAGT
>Frequency_5_QualityScore_FFGHHHGIIHIJIJIIJIJIFGFHHIJIGHIHHHHIIIHIIIHIIHHHGDFGGHHHGIIHHGHHHHHIFEEGGGGGECDEEDEEDEEDC_Mismatch_0_Sense_+_Library_PoolT
AATCAGTTAGACCTGCAACCAAACATTGTAGTTGTAAGAGACCCCACTGTTATGATATAGATATCTAGTAAATGCAAATTTCTGAGCTA
>Frequency_1_QualityScore_FFHHHHHIJIJJJJJJJJJJJJJJJJIJIJJIIJJJJJJJJJJJJJJJJJJJJJJJIJJJJJIJIJJJGEEHHHHGFEFFFFEEDEEEE_Mismatch_0_Sense_+_Library_PoolC
AATCAGTTAGACCTGCAACCAAACATTGTAGTTGTAAGAGACCCCACTGTTATGATATAGATATCTAGTAAATGCAAATTTCTGAGCTA
>Frequency_4_QualityScore_FFHHGGHJIIJIIIHIIIIIJGIJIIEGHIIIJIIIIIIIIIJJJJGHIHIJHIJJIIIIIGGHHHIIIGFFHIHHGFEGGGEEEDDCCBCCED_Mismatch_0_Sense_+_Library_PoolT
AAAGATCCATTCTCATTCATCATTGGTCACATACATTTCTAATCAGTTAGACCTGCAACCAAACATTGTAGTTGTAAGAGACCCCACTGTTATG
>Frequency_4_QualityScore_FEHGGHGIIJJIIJIJIHIIJJJGGIIJJJJJJIIJJJIIIIIHIIIIIIJJJIJJIIIIIIIIHHIJGFFIIIIHHGGGGEEEECCECDDDDC_Mismatch_0_Sense_+_Library_PoolT
GATCCATTCTCATTCATCATTGGTCACATACATTTCTAATCAGTTAGACCTGCAACCAAACATTGTAGTTGTAAGAGACCCCACTGTTATGATA
>Frequency_4_QualityScore_FFGFGHHJDGFHIGGHIJIIIIJJIJJJJJIJJJIIIIJJIJIIIJIIIIIJJJIJIIIIIJHIIIIIIEGHFFFEECDCDEDCDEDDEDDDEC_Mismatch_0_Sense_+_Library_PoolT
TGGTTGGGTGTTGTATAAAGATCCATTCTCATTCATCATTGGTCACATACATTTCTAATCAGTTAGACCTGCAACCAAACATTGTAGTTGTAAG
>Frequency_4_QualityScore_FFHGHHHGIIIFIIIHIIIIIJIJIJJJJIJJIIJIIIJIIGIIIIIIHIIJIIGIIIJJJGIIHHGGGEFGEFCDEEEEEEEDCDDEDEEDDD_Mismatch_0_Sense_+_Library_PoolT
CTGTGGGATAGTGAGTTTTGATATCATCAAAGAAAATTTGGTATGGATATAGTTATGGCCGTAGGATGATTGTTATTCATAAAGTTATTTTTAT
>Frequency_4_QualityScore_EEHHGGGJHIJJIGIIJJBGGIIGHIIIJJHIIIIJJJJIIJJJJJJIJJIHIIHIIIJJJJJJIIHGGEGGGFFFFFFEEEEDDDDCDCDDDD_Mismatch_0_Sense_+_Library_PoolT
TTTTATCGATTGGTTGGGTGTTGTATAAAGATCCATTCTCATTCATCATTGGTCACATACATTTCTAATCAGTTAGACCTGCAACCAAACATTG
>Frequency_4_QualityScore_EFGHHGGIIJIIIHIIIIIIIJIIIHGHGGHHHIHIIIIIHIIIIIIIIGIIIIHIIIJJIIJIIIJIGEFIGHFFGGFEFEFEEDDD_Mismatch_1_Sense_+_Library_PoolT
AATCAGTTAGACCTGCAACCAAACATTGTAGTTGTAAGAGACCCCACTGTTATGATATAGATATCTAGTAAATGCAAATTTCTGAGCA
>Frequency_1_QualityScore_FFHGGHHIIJIIJIJJJIJICGHIIIIGGIIIIJJIIJIJJIHGIIJJIGGHJDGGIGJGGIIIJJHHHCHHHFFFFDFECCECCCDD_Mismatch_1_Sense_+_Library_PoolC
AATCAGTTAGACCTGCAACCAAACATTGTAGTTGTAAGAGACCCCACTGTTATGATATAGATATCTAGTAAATGCAAATTTCTGAGCA
>Frequency_4_QualityScore_FFHHGHGJJJJJJJIJIJIIIIJIIJIJJIIJJJJJJJJJJIJJIIJJIJJJJJJJJIIHIIJJIIHIHFHHHGGGGFFFFEEEEEECDEDDED_Mismatch_0_Sense_+_Library_PoolT
ATACATTTCTAATCAGTTAGACCTGCAACCAAACATTGTAGTTGTAAGAGACCCCACTGTTATGATATAGATATCTAGTAAATGCAAATTTCTG
>Frequency_4_QualityScore_DEHGGHGGHHHGIIIGIHIJHHIIJHGHEHGIIHIIGGHIFHHIEHHIIJIIHHGEFGIHFGGHIHFGGEFEFGEDEFDEEDCCCCDCEDDB@C_Mismatch_0_Sense_+_Library_PoolT
ATTTCTAATCAGTTAGACCTGCAACCAAACATTGTAGTTGTAAGAGACCCCACTGTTATGATATAGATATCTAGTAAATGCAAATTTCTGAGCT
>Frequency_4_QualityScore_EEFEGGGIGIIGIHHFHIHIGIHGGGGHHGFHHIHGHIHHIIHHIGIIIIIGIIIGIIHHHIIIIIIGGGGGHGGGFFEEEFDDCDCCBCA?BD_Mismatch_0_Sense_+_Library_PoolT
CATACATTTCTAATCAGTTAGACCTGCAACCAAACATTGTAGTTGTAAGAGACCCCACTGTTATGATATAGATATCTAGTAAATGCAAATTTCT
>Frequency_4_QualityScore_?DFEFGGIIGIHHGIHHIHFHHGIIIIHGCGGIIGHIHIICFGHHIFFEGHHIHIIHHGGGHFGHGGIHECEGFGEECDCDDEEDDCCDDCB@A_Mismatch_0_Sense_+_Library_PoolT
TACATTTCTAATCAGTTAGACCTGCAACCAAACATTGTAGTTGTAAGAGACCCCACTGTTATGATATAGATATCTAGTAAATGCAAATTTCTGA
>Frequency_4_QualityScore_EEGHHHHJJJJIIJJJJJJJGGHIHIIGIIJGIIIJJJIJJJJHIIJJJJJJJIJHIIJICFHIHBECDACEEEEEDDDDDDDEEEDEEEEEEE_Mismatch_0_Sense_+_Library_PoolT
TATGGATATAGTTATGGCCGTAGGATGATTGTTATTCATAAAGTTATTTTTATCGATTGGTTGGGTGTTGTATAAAGATCCATTCTCATTCATC
>Frequency_4_QualityScore_EEHHGHHJJJJJJJJIIJJIJJJHIJIJJJJJJJJJIJJJJJJJIIIJIJJJJIJIJJJIIIIHHFGGGEGGGFEEFEEEEEECCDDDEDCCCE_Mismatch_0_Sense_+_Library_PoolT
GTTAGACCTGCAACCAAACATTGTAGTTGTAAGAGACCCCACTGTTATGATATAGATATCTAGTAAATGCAAATTTCTGAGCTATCTCTGTGTA
>Frequency_4_QualityScore_FFHHHHHJJIIIJJJJJIJJJIIJJJGHIJJEGGIJIIIJJIJIJJJJJJJJJIJJJJJJIIJJJIIHGGGGGFFFFFFEEEEEEDEDDDDDDD_Mismatch_0_Sense_+_Library_PoolT
TTCATAAAGTTATTTTTATCGATTGGTTGGGTGTTGTATAAAGATCCATTCTCATTCATCATTGGTCACATACATTTCTAATCAGTTAGACCTG
>Frequency_4_QualityScore_<DEEFFGIIIHHIIIHIIHHHIEIIHHEGFIH=@AFGGEHDEHHGGHHEHGEGGFFIFIIHGFHFDAEGCGEGEEDCACCDDCCDDCDDCDDCC_Mismatch_0_Sense_+_Library_PoolT
ATTCATAAAGTTATTTTTATCGATTGGTTGGGTGTTGTATAAAGATCCATTCTCATTCATCATTGGTCACATACATTTCTAATCAGTTAGACCT
>Frequency_4_QualityScore_FCGEGGGIIIHIIIIHIIIGIEHIIIIIIIFHHIIIIGIIHHIIIIIIIHHHIIIHIIIIJIIIGEHIGH_Mismatch_0_Sense_+_Library_PoolT
CAAACATTGTAGTTGTAAGAGACCCCACTGTTATGATATAGATATCTAGTAAATGCAAATTTCTGAGCTA
>Frequency_4_QualityScore_FFHHGHHIIJJJJJJJJJJFIIIIIJIIJJJJJJJJJJIIIJJJIJJJJJJJJIIJIIJIIIIJGIIHIIHHIIIHHGFFEECEDEEEECEECD_Mismatch_0_Sense_+_Library_PoolT
CATTCTCATTCATCATTGGTCACATACATTTCTAATCAGTTAGACCTGCAACCAAACATTGTAGTTGTAAGAGACCCCACTGTTATGATATAGA
>Frequency_4_QualityScore_FFHHHHHJJIIJJJJJJIIIIJIJIIJJIIIIJIIIIFIIIIIIHIHHCGICGHIIIJJJIJGIJIIIHIIIJIIIIGHGGFGGFGGFFFDDDD_Mismatch_0_Sense_+_Library_PoolT
ATGATATAGATATCTAGTAAATGCAAATTTCTGAGCTATCTCTGTGTAAATATTCATATCAGTTTTCCTTTTTTATTATTGTATATTTTTTTTT
>Frequency_4_QualityScore_FEHHHGHHIIIHIIIIGJGEIIGFIGHIIJJIHHHIIIHIIIIIIIIHHHIIIJIHGHIIDEGHHGFGFDEGHGGHFGGGGDCEBCBCCC?BCD_Mismatch_0_Sense_+_Library_PoolT
TGTATAAAGATCCATTCTCATTCATCATTGGTCACATACATTTCTAATCAGTTAGACCTGCAACCAAACATTGTAGTTGTAAGAGACCCCACTG
>Frequency_1_QualityScore_FFDHFHHGGGIJJIGHIIIJIJIJFIJGHDHHHGIJJJJJJEDHIJHGIIIHIJIJIHIGGIIJGIIJIHIIGGGICEEEHHGGFFFBCDDDA@_Mismatch_0_Sense_+_Library_PoolC
TGTATAAAGATCCATTCTCATTCATCATTGGTCACATACATTTCTAATCAGTTAGACCTGCAACCAAACATTGTAGTTGTAAGAGACCCCACTG
>Frequency_4_QualityScore_EEEGGGGJIJIDFHHCGIGHHIGHFGHGGIIJJI@FGHHJIIHJJIIJJHHFGHHHEGFGGFFFEEEEEBDDDDDEECEEEEEDECCECCBCCC_Mismatch_0_Sense_+_Library_PoolT
AGTTATGGCCGTAGGATGATTGTTATTCATAAAGTTATTTTTATCGATTGGTTGGGTGTTGTATAAAGATCCATTCTCATTCATCATTGGTCAC
>Frequency_4_QualityScore_FFHHHHHFHIJIJJIIJJIIGIIIHJIJJJGIIIJJJJIIIIHIJIJHIJJJDGGIIHGGGGGGFFEFFCEEEEEEEEEEEDDEDDDDDDDCDD_Mismatch_0_Sense_+_Library_PoolT
ATGGCCGTAGGATGATTGTTATTCATAAAGTTATTTTTATCGATTGGTTGGGTGTTGTATAAAGATCCATTCTCATTCATCATTGGTCACATAC
>Frequency_2_QualityScore_FFGHHHHIIJJIIIJJJFIIGHIIIJIIJJEIIIIJJJIJIIIIIIGGGHIIDGEIIHGHHFEHEFFFFCFEEEECEEEEEDDECCCCBCCACC_Mismatch_0_Sense_+_Library_PoolC
ATGGCCGTAGGATGATTGTTATTCATAAAGTTATTTTTATCGATTGGTTGGGTGTTGTATAAAGATCCATTCTCATTCATCATTGGTCACATAC
>Frequency_4_QualityScore_EEHHGHHJJJIJJJIJJIJJIJGIIJJJJJIJJJJJJJJJJJIIJJJJJJJJJJJJJJIJJJJIIJJIIGGIIHGHGGGGDEEEDCECEDCEDE_Mismatch_0_Sense_+_Library_PoolT
ATCCATTCTCATTCATCATTGGTCACATACATTTCTAATCAGTTAGACCTGCAACCAAACATTGTAGTTGTAAGAGACCCCACTGTTATGATAT
>Frequency_4_QualityScore_FFHHHHHJGHJJHIIIGIIIFHIJJIIJIJJIJJJJJIIIIJIIIJGIIIJIIIIJIHHIIIIJJJGIGHHGGFFFFCECDEEEEEDCDCCEED_Mismatch_0_Sense_+_Library_PoolT
ATATTCTGTGGGATAGTGAGTTTTGATATCATCAAAGAAAATTTGGTATGGATATAGTTATGGCCGTAGGATGATTGTTATTCATAAAGTTATT
>Frequency_4_QualityScore_FFFGHGGIIIIIHHIHIIIIIJJJJEHHIJJJJJJJIHIIIIEGIHHFHBEHIIIGGGGGHHHGGGGGFEEFEEEEEDECDCCDDDDDDDEEDD_Mismatch_0_Sense_+_Library_PoolT
CGTAGGATGATTGTTATTCATAAAGTTATTTTTATCGATTGGTTGGGTGTTGTATAAAGATCCATTCTCATTCATCATTGGTCACATACATTTC
>Frequency_4_QualityScore_CEGGHGHJIIIGIHHGIIIIDDEFIFGGHHGEGIIIIIIIGHIGFIHHGIIEHGIIHHEIIIHCFGGHHAEFEEGEEEDC=@AAA99;?BCCEB_Mismatch_0_Sense_+_Library_PoolT
TATCATCAAAGAAAATTTGGTATGGATATAGTTATGGCCGTAGGATGATTGTTATTCATAAAGTTATTTTTATCGATTGGTTGGGTGTTGTATA
>Frequency_3_QualityScore_EFHHHHHJJJHIJJGIIJFHIIIIIJJIJJJJJJJJJJJIJJJJJJJJGHHIJJJJJJJIIJJJJJHIFDDEEEEEFFEDDDEDEEEEDDDBDD_Mismatch_0_Sense_+_Library_PoolT
GAATATTCTGTGGGATAGTGAGTTTTGATATCATCAAAGAAAATTTGGTATGGATATAGTTATGGCCGTAGGATGATTGTTATTCATAAAGTTA
>Frequency_3_QualityScore_FFHHHHHJJJJJJJJJJJJJJHIJJJJJJJJJJJJJIJJJJIJJJIJIJJJJJJJJJJIJJJIIHIGHHHIJJIJIIGHGEFFEDEDEEDECED_Mismatch_0_Sense_+_Library_PoolT
TCCATTCTCATTCATCATTGGTCACATACATTTCTAATCAGTTAGACCTGCAACCAAACATTGTAGTTGTAAGAGACCCCACTGTTATGATATA
>Frequency_3_QualityScore_EEHFHHGIJJJJIIJJHIIIJJIIJIJJJJJJJJHIJJJJJJIJJJJJIIIJJIHHJIJJJJJJJIJJJHIHIIIGFGGFFFFFFEEEDEDDDC_Mismatch_0_Sense_+_Library_PoolT
TGTTGTATAAAGATCCATTCTCATTCATCATTGGTCACATACATTTCTAATCAGTTAGACCTGCAACCAAACATTGTAGTTGTAAGAGACCCCA
>Frequency_3_QualityScore_FFHHHHHJGHIJHGIIJJIIJHHIJJJJIJJGIIJJJJJJJIJGIJJJEGHIJDGFHHGGGFGFEFEEEDEEFEDEEEEEEEDDEDDCDCDDDD_Mismatch_0_Sense_+_Library_PoolT
TATGGCCGTAGGATGATTGTTATTCATAAAGTTATTTTTATCGATTGGTTGGGTGTTGTATAAAGATCCATTCTCATTCATCATTGGTCACATA
>Frequency_3_QualityScore_EDHEHEGIHIJIJIHHHFGHHFHIIGIHIIJIIFEHHGFGEDHFFGHIIIDGIIFEGIGIIIHHIGHEEBEFFFDEDEFFEFDCDECCA?CCCB_Mismatch_0_Sense_+_Library_PoolT
ACATACATTTCTAATCAGTTAGACCTGCAACCAAACATTGTAGTTGTAAGAGACCCCACTGTTATGATATAGATATCTAGTAAATGCAAATTTC
>Frequency_3_QualityScore_FFHHHHGIJJJJJJJJHIJJJJJJJJJJIJJJJGHIIJHIIJJIJIJJJJJJJJJJJJJJJIIHHHHHGFFFFFEFEDEDEEEEEEDDEDDDCE_Mismatch_0_Sense_+_Library_PoolT
ATTGTTATTCATAAAGTTATTTTTATCGATTGGTTGGGTGTTGTATAAAGATCCATTCTCATTCATCATTGGTCACATACATTTCTAATCAGTT
>Frequency_3_QualityScore_B@@EAFGHHCHHIFGFCEACDEHHHCEEGGFGFFEBCCFEACGGEHEEFFEGGFAGHDHHHGGF@BCHE_Mismatch_0_Sense_+_Library_PoolT
AAACATTGTAGTTGTAAGAGACCCCACTGTTATGATATAGATATCTAGTAAATGCAAATTTCTGAGCTA
>Frequency_3_QualityScore_EEDGGHGJGHIGFHEHIHGIEGGEGHCIIDGAEHFFIIHJF_Mismatch_0_Sense_+_Library_PoolT
GTTATGATATAGATATCTAGTAAATGCAAATTTCTGAGCTA
>Frequency_3_QualityScore_FFHHGHGIIJJJJJJJJHGIJJJHHJJJFHHHIHHJJIJJIJJJJJJJJJJJJJJJJJJJIGHIIHHGGGGGFFFEFFFEDEDFEDCDDDDDDD_Mismatch_0_Sense_+_Library_PoolT
ATAAAGTTATTTTTATCGATTGGTTGGGTGTTGTATAAAGATCCATTCTCATTCATCATTGGTCACATACATTTCTAATCAGTTAGACCTGCAA
>Frequency_3_QualityScore_FEGGFGGIHIHIHIJJJIIEHHHDGGGIIIGHHHIJJIIIHHDGIJIJJJHIIIHIJJICFGIICECCCDCCDDCDDCDBBCDDDCEDDCDEED_Mismatch_0_Sense_+_Library_PoolT
ATGGATATAGTTATGGCCGTAGGATGATTGTTATTCATAAAGTTATTTTTATCGATTGGTTGGGTGTTGTATAAAGATCCATTCTCATTCATCA
>Frequency_3_QualityScore_FFHHGHGHFHHIHIIJJJJJJJJJJJJJJIJJJJJJJJEHHIIIJJJIIHIIJJJJJJHHIIIIIGHHHFGFFFFFFFFEDCDDEEEEDDDDDB_Mismatch_0_Sense_+_Library_PoolT
TGGGATAGTGAGTTTTGATATCATCAAAGAAAATTTGGTATGGATATAGTTATGGCCGTAGGATGATTGTTATTCATAAAGTTATTTTTATCGA
>Frequency_3_QualityScore_EDGGGHFIGHGFHIHGHHGIIHBGIEHIFHIIIHIIIIFIHHIFCEHIIJJIHFHHHFGHEBEFFE>@@=ABBDCDDBCCCDCDEDEAACDADE_Mismatch_0_Sense_+_Library_PoolT
GTATGGATATAGTTATGGCCGTAGGATGATTGTTATTCATAAAGTTATTTTTATCGATTGGTTGGGTGTTGTATAAAGATCCATTCTCATTCAT
>Frequency_1_QualityScore_FFHHHGHJJJGIIJGIJJJJJEGHIGIJIIJJIJIJJJJJJJJIHGIJJJJJJJJJFIIJJIIJJHEED?ACCEDFEDDDDDDDFFEDEEEEDE_Mismatch_0_Sense_+_Library_PoolC
GTATGGATATAGTTATGGCCGTAGGATGATTGTTATTCATAAAGTTATTTTTATCGATTGGTTGGGTGTTGTATAAAGATCCATTCTCATTCAT
>Frequency_3_QualityScore_FFHHHGHJJJJJJJJJJIIJJJJIJJJIJJJJJJJJJJIIJJJIIHIJIIIJJJJJJIIIIIIIIIHHHFGGGDGFFF_Mismatch_0_Sense_+_Library_PoolT
CCTGCAACCAAACATTGTAGTTGTAAGAGACCCCACTGTTATGATATAGATATCTAGTAAATGCAAATTTCTGAGCTA
>Frequency_1_QualityScore_FFHHGHHJJGIJJJJJJIJHIJJHIJJJGJJJHHJJJJHIJJIIIJIIJJFIJJJJJHGJJJIHGIIJJECHEHGHHF_Mismatch_0_Sense_+_Library_PoolC
CCTGCAACCAAACATTGTAGTTGTAAGAGACCCCACTGTTATGATATAGATATCTAGTAAATGCAAATTTCTGAGCTA
>Frequency_3_QualityScore_FFHHHHHJJJJJJJJJJJIJAGHFGIIJIJJJJJHIJJHIIJHHHIHIIJIIIIIGGGGGFFEEFEEEECDEBDDDDDDEDEDEEEEDDDDDCD_Mismatch_0_Sense_+_Library_PoolT
GCAACAATATAAAAAAAAGGTAGTGAATATTCTGTGGGATAGTGAGTTTTGATATCATCAAAGAAAATTTGGTATGGATATAGTTATGGCCGTA
>Frequency_3_QualityScore_FFHHHHHJJJJJJFHHIJIIIJJIJIJJJJJJJGHJJIJIJJJJHIJJJJJJJIJJFHHIJJIIIIIIGFGGFDEEDD@AACDCCEEEDDDDDD_Mismatch_0_Sense_+_Library_PoolT
AAAGAAAATTTGGTATGGATATAGTTATGGCCGTAGGATGATTGTTATTCATAAAGTTATTTTTATCGATTGGTTGGGTGTTGTATAAAGATCC
>Frequency_3_QualityScore_FFHHGHHJIEHIIIHIJIJJJIIJJIIJJJIIIHIJJIIIJJIHIGHIIIHIJJJJHFHIJJICHIHJIFHEGGFFFEDDCDCCCCDBCCCDDD_Mismatch_0_Sense_+_Library_PoolT
TTGGTTGGGTGTTGTATAAAGATCCATTCTCATTCATCATTGGTCACATACATTTCTAATCAGTTAGACCTGCAACCAAACATTGTAGTTGTAA
>Frequency_3_QualityScore_FFHGHHHJJJJJGHIIJHIIIIIIJJJJJJJJFHJJIJJIJJJIIIJIJIJJJJJGIIIJJJJIJJJGHHHHFEEDD@BCDDCDDDDEDDCDDD_Mismatch_0_Sense_+_Library_PoolT
AAGAAAATTTGGTATGGATATAGTTATGGCCGTAGGATGATTGTTATTCATAAAGTTATTTTTATCGATTGGTTGGGTGTTGTATAAAGATCCA
>Frequency_3_QualityScore_FFHHHHGIIJJJJJJHIIJGIJHIIIHIHJJJJJJJJJIIJIJJJJJJJJIJJIIFGIHHDEFEEDEEFDEDDDDEDDEEEDEEEEEEEDDEDD_Mismatch_0_Sense_+_Library_PoolT
ATATAGTTATGGCCGTAGGATGATTGTTATTCATAAAGTTATTTTTATCGATTGGTTGGGTGTTGTATAAAGATCCATTCTCATTCATCATTGG
>Frequency_3_QualityScore_FFGGGHHJJJJJJJIIIJJJJJIJJJIJJJJGHJJIDGGHIIIJHIIIHIJIIHIIIIIJJJIJJJJIHCFEFGFFEFEEEDEEEEEDDDBECD_Mismatch_0_Sense_+_Library_PoolT
TGTTATTCATAAAGTTATTTTTATCGATTGGTTGGGTGTTGTATAAAGATCCATTCTCATTCATCATTGGTCACATACATTTCTAATCAGTTAG
>Frequency_3_QualityScore_EEHEBEGIIIIIIIJIIIIIHGHGHIGHHIHGHIIHHHIHIIIJIIEGHFHFGHIJIJJJHIIJIFEBFDFFFGFFEECDDEEDCCBDCDCDCA_Mismatch_0_Sense_+_Library_PoolT
TTGGTCACATACATTTCTAATCAGTTAGACCTGCAACCAAACATTGTAGTTGTAAGAGACCCCACTGTTATGATATAGATATCTAGTAAATGCA
>Frequency_3_QualityScore_FEHHHFHIIJIIJIHHHIJJJIIJJJDGHIIIIIJJJGIGHIIJJJGHIIIIIIIIIFGHGGHIIIIIHHGEFHGHHFFFEECDDC@BDD@>@?_Mismatch_1_Sense_+_Library_PoolT
GTTTGATATCATCAAAGAAAATTTGGTATGGATATAGTTATGGCCGTAGGATGATTGTTATTCATAAAGTTATTTTTATCGATTGGTTGGGTGT
>Frequency_3_QualityScore_DBGFGFGIHHEHIFH@FFHFFHHFGFHG?FIIGEGFGHIHIIIJIHEGHGIFGHHHIIIHHDC@EEGDFEFBBEC_Mismatch_0_Sense_+_Library_PoolT
GCAACCAAACATTGTAGTTGTAAGAGACCCCACTGTTATGATATAGATATCTAGTAAATGCAAATTTCTGAGCTA
>Frequency_3_QualityScore_FFHHFGHIIIIIJJJHIFHHHIIIHHIFHIHJJJJIJJIHHIIJEGHGHEDFGGGFFDEEEDEEEEDEEADEEEEDEEDDDDDCCCCDCDCCEE_Mismatch_0_Sense_+_Library_PoolT
GCCGTAGGATGATTGTTATTCATAAAGTTATTTTTATCGATTGGTTGGGTGTTGTATAAAGATCCATTCTCATTCATCATTGGTCACATACATT
>Frequency_3_QualityScore_FEHHHHHJJIJJJIJJJJHIIIJ=EFHHGIIJJIJIJJJJJJJJJJJJJIJJIJJJJIIIJJIIIHIHHGGGGGFFFFFFEEEEEECDDDCDAA_Mismatch_0_Sense_+_Library_PoolT
GTTATTTTTATCGATTGGTTGGGTGTTGTATAAAGATCCATTCTCATTCATCATTGGTCACATACATTTCTAATCAGTTAGACCTGCAACCAAA
>Frequency_3_QualityScore_FFHHHHHJJJJJJHIIJIIJIJJHHIFGIIIJJJJJFFGIJJJIIJJIHHIIIHHIII?EGHGEFFEFFEDBDEEDECCDEEEEEEEDDEDDCB_Mismatch_0_Sense_+_Library_PoolT
ATAGTTATGGCCGTAGGATGATTGTTATTCATAAAGTTATTTTTATCGATTGGTTGGGTGTTGTATAAAGATCCATTCTCATTCATCATTGGTC
>Frequency_3_QualityScore_FFHHHHHJHJJJIJJJJGHIJJ@FGHHHHIJJJJJJJJJJIJJJJJIJJIJIJJJJIIJJIIHIHIGGGFFGGFFFEFFEDEEEEDDDDDDCDD_Mismatch_0_Sense_+_Library_PoolT
TTATTTTTATCGATTGGTTGGGTGTTGTATAAAGATCCATTCTCATTCATCATTGGTCACATACATTTCTAATCAGTTAGACCTGCAACCAAAC
>Frequency_3_QualityScore_FFHHHEGIIJIIIJJJJJJJJJJJJJJJJJJJJJJJJJJIIHIJJJJIJJJIJJJJJJJHJJJIJIIIIIIHHGGFEFFEEEDECEEEDEDDDD_Mismatch_0_Sense_+_Library_PoolT
TTGGGTGTTGTATAAAGATCCATTCTCATTCATCATTGGTCACATACATTTCTAATCAGTTAGACCTGCAACCAAACATTGTAGTTGTAAGAGA
>Frequency_3_QualityScore_EFHHHHHIHJEGHIIHIJJJIIHIJJJJIJJIHIJHIGHIGIFHHHIHHIHIHIIIIIJJIIIIHIIGGBGEFGFFEECCEEEDDEDEDDC@CD_Mismatch_0_Sense_+_Library_PoolT
GATGATTGTTATTCATAAAGTTATTTTTATCGATTGGTTGGGTGTTGTATAAAGATCCATTCTCATTCATCATTGGTCACATACATTTCTAATC
>Frequency_3_QualityScore_EEGHHHHJJJJJJJJJIJIJJIJJJJJJJIHHIJJJJJJJJJJJJIJJJJIIJIIJJJJJJJJJJGIIJGIHHIHGHGGGDFFEEFDDDCDDDB_Mismatch_0_Sense_+_Library_PoolT
GTATAAAGATCCATTCTCATTCATCATTGGTCACATACATTTCTAATCAGTTAGACCTGCAACCAAACATTGTAGTTGTAAGAGACCCCACTGT
>Frequency_3_QualityScore_EEHHHHHJJJIGIIJJJJJIJJJJJJJJJIJHIJIJIJJJJJJJJJIJIIJJJIJIHIIHIJIIJJHGIFGHHGCFEEFEFCEDDEEEEDEDCC_Mismatch_0_Sense_+_Library_PoolT
TTCATCATTGGTCACATACATTTCTAATCAGTTAGACCTGCAACCAAACATTGTAGTTGTAAGAGACCCCACTGTTATGATATAGATATCTAGT
>Frequency_3_QualityScore_EEBDEGFFGGGGIIDGDEDGFEGHGEFHHGHHHHFHEEHGFHHHGHGEGHIHFIGHGIIHHGGEGEGEFEEDEEEEDDEEDEDCCDDBDCDBAA_Mismatch_0_Sense_+_Library_PoolT
GGTCACATACATTTCTAATCAGTTAGACCTGCAACCAAACATTGTAGTTGTAAGAGACCCCACTGTTATGATATAGATATCTAGTAAATGCAAA
>Frequency_2_QualityScore_FFEFHGHJIIIJIJJJIJJIJJIJIIIIHIIIJIJIJJIJIJIIHIIHIIIIIJJIIJIIJHIIGDFIIGHGFGHHFFFFFFFEDEEEEEDCDC_Mismatch_0_Sense_+_Library_PoolC
GGTCACATACATTTCTAATCAGTTAGACCTGCAACCAAACATTGTAGTTGTAAGAGACCCCACTGTTATGATATAGATATCTAGTAAATGCAAA
>Frequency_3_QualityScore_FFGGGHGIIJJJIIIJHIHJJJJGHIHGHIIJJJIJIIJIJIIJJHIIIIIIJIIIIHJHJJJIHHIIJGGFFEHGEFFFFFEED_Mismatch_0_Sense_+_Library_PoolT
AGTTAGACCTGCAACCAAACATTGTAGTTGTAAGAGACCCCACTGTTATGATATAGATATCTAGTAAATGCAAATTTCTGAGCTA
>Frequency_3_QualityScore_FFHHHHHJJIJJJJJJJJIJJJJJIJJJJJJIJJHIJIJJJJJJJIIJIIJJGIIJJIIHIJJHIJJJIHHHGHHHGGFFEFFEEEDDEDEDDD_Mismatch_2_Sense_+_Library_PoolT
TCTAATCAGTTAGACCTGCAACCAAACATTGTAGTTGTAAGAGACCCCACTGTTATGATATAGATATCTAGTAAATGCAAATTTCTGAGCTAAA
>Frequency_2_QualityScore_FFHGGGGGIFGGCIIIJIGIIIIHIGIIIIJIFDIIJIHIIIIGIIIIIIIIIIGIGIHGHGIJJJIHIDGFGIGHHGEFEEEEEEECEEDECD_Mismatch_0_Sense_+_Library_PoolT
ACCAAACATTGTAGTTGTAAGAGACCCCACTGTTATGATATAGATATCTAGTAAATGCAAATTTCTGAGCTATCTCTGTGTAAATATTCATATC
>Frequency_2_QualityScore_FFHHGHGIJIIIIHIIIJJIJIJJIJJJGIIJJIIIJJJIJIIJIJIGHFHIIJJHIIJJJJIGIIIG_Mismatch_0_Sense_+_Library_PoolT
AACATTGTAGTTGTAAGAGACCCCACTGTTATGATATAGATATCTAGTAAATGCAAATTTCTGAGCTA
>Frequency_2_QualityScore_FFHHHHHJJJJJGIIIIIIIJJHIJGIJIJIIJIJHIIIJIJJIJIIHIIIIHHHIIAECGGEEEDEEEDEEEEEFEDDEEEEEEEDDECDDDC_Mismatch_0_Sense_+_Library_PoolT
TAGTTATGGCCGTAGGATGATTGTTATTCATAAAGTTATTTTTATCGATTGGTTGGGTGTTGTATAAAGATCCATTCTCATTCATCATTGGTCA
>Frequency_2_QualityScore_DDGFGGHIIIJJIJIIJJJIIHHDGGEHGGIHIIIGIIIJGIHGEGGHIIIIIJJJFGHIIIIGHGIIIFFEEHHHHGFFFFFE_Mismatch_0_Sense_+_Library_PoolT
GTTAGACCTGCAACCAAACATTGTAGTTGTAAGAGACCCCACTGTTATGATATAGATATCTAGTAAATGCAAATTTCTGAGCTA
>Frequency_2_QualityScore_FFHHHHHIJJJJJJIJJJIJIIIIIIIIJIIJJJJJIJIIJJJJJIJIJIJIIIIIJIJIIIIJHIHIIGHHHHHFHFFFFFEFEEE_Mismatch_0_Sense_+_Library_PoolT
TCAGTTAGACCTGCAACCAAACATTGTAGTTGTAAGAGACCCCACTGTTATGATATAGATATCTAGTAAATGCAAATTTCTGAGCTA
>Frequency_2_QualityScore_CEHGBEAEHHIIGIIIIIGGIIIIIIIIHIHIIIFHGIAIIIIIIGHGHIGI@GGEGIEHIEIGGHIIEAFIGIIGGCCEGHEDEEEEEEECCC_Mismatch_0_Sense_+_Library_PoolT
TATGATATAGATATCTAGTAAATGCAAATTTCTGAGCTATCTCTGTGTAAATATTCATATCAGTTTTCCTTTTTTATTATTGTATATTTTTTTT
>Frequency_2_QualityScore_EEHHHGGIIIJIIJIJJJJJIJIGIIIJJJJJJJEIIIIIIIDHIHIIIIJIGIJJJJJJJJICGFIIHFEHHGFFFFFFFEEDEDEEECCBCC_Mismatch_0_Sense_+_Library_PoolT
TCACATACATTTCTAATCAGTTAGACCTGCAACCAAACATTGTAGTTGTAAGAGACCCCACTGTTATGATATAGATATCTAGTAAATGCAAATT
>Frequency_2_QualityScore_FCGHHFHIIGHIIIIJJJJIJJJIIJJIJJGIJJJIJJIFIIIIEIIIIIGIIJJJJJJJJIIIIIHHGFGGCEEEFEEEEECEEEEEEDDDDD_Mismatch_0_Sense_+_Library_PoolT
GTGGGATAGTGAGTTTTGATATCATCAAAGAAAATTTGGTATGGATATAGTTATGGCCGTAGGATGATTGTTATTCATAAAGTTATTTTTATCG
>Frequency_2_QualityScore_EEGCHGGIHGGHIIGIIIHIEIFHIGIICIIGIIIIJJIHGGIIIJIIHGIJIIEHIHIFIIGHIGIHIECEEHFHHGHEEFEECEEECDCEDC_Mismatch_0_Sense_+_Library_PoolT
CCATTCTCATTCATCATTGGTCACATACATTTCTAATCAGTTAGACCTGCAACCAAACATTGTAGTTGTAAGAGACCCCACTGTTATGATATAG
>Frequency_2_QualityScore_FEHHHHHJJJJJJJJJJJJJJJIJJIHJJJJJJIJIJJJIJIJIJJJJJJIIIJJJJJIJJJIIJIJIJFIGHHHGHGEFFE_Mismatch_1_Sense_+_Library_PoolT
TTAGACCTGCAACCAAACATTGTAGTTGTAAGAGACCCCACTGTTATGATATAGATATCTAGTAAATGCAAATTTCTGAGCA
>Frequency_2_QualityScore_FFHHHHHJJJIIIJJJIIIJJJJJJIJIJJJIJJJJJJJIIIJIJJIIIIIJJJJHHIJJ_Mismatch_0_Sense_+_Library_PoolT
AGTTGTAAGAGACCCCACTGTTATGATATAGATATCTAGTAAATGCAAATTTCTGAGCTA
>Frequency_2_QualityScore_FFHHHHHJJJJJJIIJIIIIIIIIJJJJJJJJJJJJIJIJIJJIJJIJJIIJJJIIIIIIIJIIJIGIIIGHHHHHGFFEFFEEDEEEEEEDEE_Mismatch_0_Sense_+_Library_PoolT
CCTGCAACCAAACATTGTAGTTGTAAGAGACCCCACTGTTATGATATAGATATCTAGTAAATGCAAATTTCTGAGCTATCTCTGTGTAAATATT
>Frequency_2_QualityScore_FDHHGHHIJIIIIIGIIIIIGGGFIHHHIIIIIIHIIIIIIIIIGEIGIIIHHJJJJIIJIIIGHIIGFCEGGEGGFFEEEEDB_Mismatch_1_Sense_+_Library_PoolT
GTTAGACCTGCAACCAAACATTGTAGTTGTAAGAGACCCCACTGTTATGATATAGATATCTAGTAAATGCAAATTTCTGAGCCA
>Frequency_2_QualityScore_FEEHHHHJIIGIIIICIGIEHIIHIIJIJJHGIIIIIIIGIIEGHIIIJJGCHFIGIIJJIGHIIGIHGFHHFFD>ABBDCCDEECCDCCDDCE_Mismatch_0_Sense_+_Library_PoolT
GAAAATTTGGTATGGATATAGTTATGGCCGTAGGATGATTGTTATTCATAAAGTTATTTTTATCGATTGGTTGGGTGTTGTATAAAGATCCATT
>Frequency_2_QualityScore_FFGGHEGIIIHIIIGIFHIIGIIFIFIGIIIIGIIIIIIHIIG_Mismatch_0_Sense_+_Library_PoolT
CTGTTATGATATAGATATCTAGTAAATGCAAATTTCTGAGCTA
>Frequency_2_QualityScore_FFHHHGHIIJJJJIIJJIJIIJJIIIIJJJJJJJHIIJJIJJJIJGIJIJJIJIJIJJIIJJIJIIIJJGIGHGHGHFFFEFFFEEEEEEEEEE_Mismatch_0_Sense_+_Library_PoolT
CAACCAAACATTGTAGTTGTAAGAGACCCCACTGTTATGATATAGATATCTAGTAAATGCAAATTTCTGAGCTATCTCTGTGTAAATATTCATA
>Frequency_2_QualityScore_FEGHHGGIJGIIIIIJIJEGIIEHFFHIIGIIIIJJIIIIIEHIIIJIJIJJHEIIIIGIIHI@EGFFDBCEEDDEEECCCEEECEEEEDEEDD_Mismatch_0_Sense_+_Library_PoolT
TGGATATAGTTATGGCCGTAGGATGATTGTTATTCATAAAGTTATTTTTATCGATTGGTTGGGTGTTGTATAAAGATCCATTCTCATTCATCAT
>Frequency_2_QualityScore_FFHHHHHJJJJIJJJJHIIJJJJIIIIIIJIIJJIJIIIIJIIJJGIJIJHHEIIJIIIIJJEIIIGHHGHHHEFFFFFEEEED_Mismatch_2_Sense_+_Library_PoolT
CGTTAGACCTGCAACCAAACATTGTAGTTGTAAGAGACCCCACTGTTATGATATAGATATCTAGTAAATGCAAATTTCTGAGCA
>Frequency_2_QualityScore_FFGHHHHJIIIIIJJJIJJIJIIIIIIJIIIJJIIJJIIJJJJGIIJJIJIIIJFIIJJJJJIIIJJJJIHGHHGGGFFFFFF_Mismatch_0_Sense_+_Library_PoolT
TTAGACCTGCAACCAAACATTGTAGTTGTAAGAGACCCCACTGTTATGATATAGATATCTAGTAAATGCAAATTTCTGAGCTA
>Frequency_1_QualityScore_?DCFAFF>9CB@D;++A8FHH4E4EEFDG4C@*CCF=DB7D;?*B??9)888C===FC)==FDEEC;C:@CEC?3ABBDDD@A_Mismatch_0_Sense_+_Library_PoolC
TTAGACCTGCAACCAAACATTGTAGTTGTAAGAGACCCCACTGTTATGATATAGATATCTAGTAAATGCAAATTTCTGAGCTA
>Frequency_2_QualityScore_FFHHHHHIJJJIJJJJJJJJIJJIIIIJJIJJJJJIIIJJJJJJJJJJIJGIJJJIJHIIJHIIJJJJJIIHGHHGGHFFFFFFEEEDDD_Mismatch_0_Sense_+_Library_PoolT
TAATCAGTTAGACCTGCAACCAAACATTGTAGTTGTAAGAGACCCCACTGTTATGATATAGATATCTAGTAAATGCAAATTTCTGAGCTA
>Frequency_2_QualityScore_EEHHHGGIJJJIIIJJJGIIJIIIIIIJJIJJIGIIJJJJIIJJJIJJIIIJIIJIIIIIHIIIIJJGHIIIEGEIIIGGGHHHHEEEFFEEEE_Mismatch_0_Sense_+_Library_PoolT
TAGTTGTAAGAGACCCCACTGTTATGATATAGATATCTAGTAAATGCAAATTTCTGAGCTATCTCTGTGTAAATATTCATATCAGTTTTCCTTT
>Frequency_2_QualityScore_DEHHHFHJJJDGHIJIIJJJJJJJJJIJJJJJIJJJJJJJJJJJIIIIJJJJJJJJJJJIJJIIHIIHHHGGFFFEEECDDDDDDDEEDEEDDD_Mismatch_1_Sense_+_Library_PoolT
ATTGGTTGGGTGTTGTATAAAGATCCATTCTCATTCATCATTGGTCACATACATTTCTAATCCGTTAGACCTGCAACCAAACATTGTAGTTGTA
>Frequency_2_QualityScore_FEHHHGHJJIIIIIJIIJJJIJJJJIIJJJJIIIIIIJIJIJIJJJJJJIJIJHIJEIIJIIIIHIJIIHGHHHGEGGEFFEEEEEEEEDDCDD_Mismatch_1_Sense_+_Library_PoolT
GTTGTATAAAGATCCATTCTCATTCATCATTGGTCACATACATTTCTAATCCGTTAGACCTGCAACCAAACATTGTAGTTGTAAGAGACCCCAC
>Frequency_2_QualityScore_FFHGGHGIIJGHIFGGIIIIHIIIJGIIIJIJJIIIJJIHJJJIIEGF;AACEEECDEDEEECCCC?BCCCDECACCDDCCEEDEEDCC_Mismatch_0_Sense_+_Library_PoolT
CCTGTTGTGGTGGTGAACAAGAACGTCTGCAACAATATAAAAAAAAGGTAGTGAATATTCTGTGGGATAGTGAGTTTTGATATCATCAA
>Frequency_2_QualityScore_EFHHGHHJIGIJJGIJIIIJIIGIIIIJIJJJGIIJJJJJJJIIHIJJHGGIJJEGGHGGHHEGGFFFFDEEEFEEDEEEEEEDDEDCCCDCDD_Mismatch_0_Sense_+_Library_PoolT
TTATGGCCGTAGGATGATTGTTATTCATAAAGTTATTTTTATCGATTGGTTGGGTGTTGTATAAAGATCCATTCTCATTCATCATTGGTCACAT
>Frequency_1_QualityScore_DFGHHHHJIHGIJJJJJJJJIJGIJJGJIJJIJJJIJJJJIJIJGIJJJHJJJJ@EHHGHFFFFFFFEEEEEEEDDEEEEDDEDDEDDDDDDDD_Mismatch_0_Sense_+_Library_PoolC
TTATGGCCGTAGGATGATTGTTATTCATAAAGTTATTTTTATCGATTGGTTGGGTGTTGTATAAAGATCCATTCTCATTCATCATTGGTCACAT
>Frequency_2_QualityScore_C=EFECFGFGGGFIGIIIEAEGIGGEGEAGF:ABBCFCFEAGEGIEGFGICEFCGCFGHEHECG@ACFECCEECEA@CCCE?CDECBEC=?CDC_Mismatch_1_Sense_+_Library_PoolT
ATTGGTCACATACATTTCTAATCCGTTAGACCTGCAACCAAACATTGTAGTTGTAAGAGACCCCACTGTTATGATATAGATATCTAGTAAATGC
>Frequency_2_QualityScore_EFHHHGGGIIHIJJICGIIIIHIGGIIIIIHIHIIIGHGHIIIIJIIIIJIGIICGIIH_Mismatch_0_Sense_+_Library_PoolT
GTTGTAAGAGACCCCACTGTTATGATATAGATATCTAGTAAATGCAAATTTCTGAGCTA
>Frequency_2_QualityScore_FFGHEHFIHIJJIJJJJJJJIIIJIIIIJIJJJJGHIJJIIIJJJGIIIJJJJJIIIIHIIHIIIHIGIEHHGGGGGEFEEEEEEDDECDDDCD_Mismatch_0_Sense_+_Library_PoolT
ATAGTGAGTTTTGATATCATCAAAGAAAATTTGGTATGGATATAGTTATGGCCGTAGGATGATTGTTATTCATAAAGTTATTTTTATCGATTGG
>Frequency_2_QualityScore_DDEGCFACEAADECFEGGEECGCECA;@7>DCGGCGEFEFCFAECEIGGCBGEGCCGG_Mismatch_1_Sense_+_Library_PoolT
GTTGTAAGAGACCCCACTGTTATGATATAGATATCTAGTAAATGCAAATTTCTGAGCA
>Frequency_2_QualityScore_FFHHHHHJJJJJJJJJJIJJJJJIIGIII:EHIJIJJJJJJJIIIIIGIJIJGIIIIIIIJJJJIIGIHEHGEGGFFFFEEEEEC_Mismatch_1_Sense_+_Library_PoolT
AGTTAGACCTGCAACCAAACATTGTAGTTGTAAGAGACCCCACTGTTATGATATAGATATCTAGTAAATGCAAATTTCTGAGCCA
>Frequency_2_QualityScore_CCGEGHGEGGGDGEHCEGGEE;>EGEGAGFBGGEGABAEGFGHHIGIIHIIIIIIIEGHIIIIIIIHIGCEEFGFGE_Mismatch_1_Sense_+_Library_PoolT
CTGCAACCAAACATTGTAGTTGTAAGAGACCCCACTGTTATGATATAGATATCTAGTAAATGCAAATTTCTGAGCCA
>Frequency_2_QualityScore_EFHHHHHJJJIJJJIJJJJHJIJIJJJIJJJJJIJJJJJJJJJJJIJJHIHIJJIIIIIIIJJJJIIHIIIHGGGGGGEEEEEEEECDECDDEC_Mismatch_0_Sense_+_Library_PoolT
ATCAGTTAGACCTGCAACCAAACATTGTAGTTGTAAGAGACCCCACTGTTATGATATAGATATCTAGTAAATGCAAATTTCTGAGCTATCTCTG
>Frequency_2_QualityScore_FFGHHHGIIIIIIJIHIIJJIIIJIIIIIJIIIIJJJJIIJHHIIJIIJJJIJHGGIIIIIJJIIIIJIHGHHGGG_Mismatch_0_Sense_+_Library_PoolT
TGCAACCAAACATTGTAGTTGTAAGAGACCCCACTGTTATGATATAGATATCTAGTAAATGCAAATTTCTGAGCTA
>Frequency_2_QualityScore_FFHHHHHJJJJJIJ=EGFGIIGIIJJIJIIJJGIIIFGHGIIIJJIIJJJIJJJHIIFGHGEFFFFDEEBEEEEDDCEEEEDDDDDACCDCCDD_Mismatch_0_Sense_+_Library_PoolT
ATATAAAAAAAAGGTAGTGAATATTCTGTGGGATAGTGAGTTTTGATATCATCAAAGAAAATTTGGTATGGATATAGTTATGGCCGTAGGATGA
>Frequency_2_QualityScore_FFHHHHHJJIIIJIIJIIHFIHEIGIIIIIIIJIJIJIIGGIIIIJIIJJGIIIIIJJJIIIIIIIIIIGGHGHGGEEFFFEEEEEECE_Mismatch_0_Sense_+_Library_PoolT
ACCTGCAACCAAACATTGTAGTTGTAAGAGACCCCACTGTTATGATATAGATATCTAGTAAATGCAAATTTCTGAGCTATCTCTGTGTA
>Frequency_2_QualityScore_FFHHHHHJJJJIIIIIIJIIIIIIIHIIJJIIJJJJJJJIIIGIIIIJJJIJJIJIIIJHIIIIIIIGGDGEGGGEEEEE_Mismatch_0_Sense_+_Library_PoolT
GACCTGCAACCAAACATTGTAGTTGTAAGAGACCCCACTGTTATGATATAGATATCTAGTAAATGCAAATTTCTGAGCTA
>Frequency_2_QualityScore_FFHGHHHHIIIJIJJIIIIIIIIIIIHGIIIIJJIIJJJJJIHHIII_Mismatch_0_Sense_+_Library_PoolT
CCCACTGTTATGATATAGATATCTAGTAAATGCAAATTTCTGAGCTA
>Frequency_2_QualityScore_FFHHHHHJEHIGGIJJJJJJJJIIJJEIIIFHIIHIJJJJJJJJJJJJIJIIIIIHHHHHGGGGGEGEFEEEFEEEEDEDBCDDCDDCEEDCCB_Mismatch_0_Sense_+_Library_PoolT
AAAAAAGGTAGTGAATATTCTGTGGGATAGTGAGTTTTGATATCATCAAAGAAAATTTGGTATGGATATAGTTATGGCCGTAGGATGATTGTTA
>Frequency_2_QualityScore_FFHHGHHIJIJIGHIEGIEGGHIJIIIIJJIIIJIIIJIIIIJIJJJJJIGEE?CEDCDDEEEEEEEDDBCACCDBCCCACCDDDDEEDEEDCC_Mismatch_0_Sense_+_Library_PoolT
CCTGCCCTGTTGTGGTGGTGAACAAGAACGTCTGCAACAATATAAAAAAAAGGTAGTGAATATTCTGTGGGATAGTGAGTTTTGATATCATCAA
>Frequency_2_QualityScore_FFHHHHHJIIIJJJJJIJIIIIIIJJIIIIIJJJJIIIJJGHIIIHIHIIIIHJIIIIIIHIIGHGHGGGGGFFEEDEEEEEEEEEEEEECDDD_Mismatch_0_Sense_+_Library_PoolT
TGATTGTTATTCATAAAGTTATTTTTATCGATTGGTTGGGTGTTGTATAAAGATCCATTCTCATTCATCATTGGTCACATACATTTCTAATCAG
>Frequency_2_QualityScore_EAECEGFEGCFCEGAGHAFGIHIGCGICGGIGIIEGGIGHFFHEIIIIIIHGIFHEIIGIIAGGIIIIE?EEFCDDEDCEEEDCDCDCEEC?CE_Mismatch_0_Sense_+_Library_PoolT
CATCATTGGTCACATACATTTCTAATCAGTTAGACCTGCAACCAAACATTGTAGTTGTAAGAGACCCCACTGTTATGATATAGATATCTAGTAA
>Frequency_1_QualityScore_FDHGHHHJJFHIIIIJJEIJJJJIGJJJJII<FFIEHHIJJIIIIJHHHIJHIIGIJGIGEGHEHDHEEBBEBDFFDEEDDEDDDDDCFFDACC_Mismatch_0_Sense_+_Library_PoolC
CATCATTGGTCACATACATTTCTAATCAGTTAGACCTGCAACCAAACATTGTAGTTGTAAGAGACCCCACTGTTATGATATAGATATCTAGTAA
>Frequency_2_QualityScore_FFHGFHHEGGHIIJJIIJJJIJIJIJJJIIJIJJIIJGHIIIIJJJIJIIJJJJIIIGGIIIIIGHHGBBBGGEEEEEEEDEEEEEEDDDDCBC_Mismatch_0_Sense_+_Library_PoolT
GGGATAGTGAGTTTTGATATCATCAAAGAAAATTTGGTATGGATATAGTTATGGCCGTAGGATGATTGTTATTCATAAAGTTATTTTTATCGAT
>Frequency_2_QualityScore_FFGHHHHJJJJIJIIIIIJJIJJII;EGFGIJJJIJJJJFIIIGHIICGIGCGGHGFFFFFFEEEEDDDCD;CCDCCACCCDCDEDEDDEEEDC_Mismatch_0_Sense_+_Library_PoolT
CGTCTGCAACAATATAAAAAAAAGGTAGTGAATATTCTGTGGGATAGTGAGTTTTGATATCATCAAAGAAAATTTGGTATGGATATAGTTATGG
>Frequency_2_QualityScore_FFHHHHHIJIJJJIIIIIIIJHHIIIIFGGIIIJJIJIIIIIIIIJIIIJJIIIIIJIJIIFGGIGGHGGHECEEGGFEFFEEEEEEDCECEDB_Mismatch_0_Sense_+_Library_PoolT
TAGACCTGCAACCAAACATTGTAGTTGTAAGAGACCCCACTGTTATGATATAGATATCTAGTAAATGCAAATTTCTGAGCTATCTCTGTGTAAA
>Frequency_2_QualityScore_FFHHHHHJJJIIJJJHIJJJDGHIIGGIIJJJIIJJIIJJIJJJJJIIJJJJJJIIIIJIIIIIIIIHHGGGGFFFEEEEEEEEECDDDDDCDD_Mismatch_0_Sense_+_Library_PoolT
ATTTTTATCGATTGGTTGGGTGTTGTATAAAGATCCATTCTCATTCATCATTGGTCACATACATTTCTAATCAGTTAGACCTGCAACCAAACAT
>Frequency_2_QualityScore_FFHHHHHJJJJJJJJIJIJJIIJIIIJJIIJIJIIIIIJJJJIJJIJGIGIIJJIIIJJIJJIIIIJJGGHGHGHGGEEFFEFEEEEED_Mismatch_1_Sense_+_Library_PoolT
AATCAGTTAGACCTGCAACCAAACATTGTAGTTGTAAGAGACCCCACTGTTATGATATAGATATCTAGTAAATGCAAATTTCTGAGCCA
>Frequency_2_QualityScore_FFGGHGHIHIIIIGIIJJJJJGEIIIIJIIIJJIGIIGEFIIIEFEGIHIIHIIIIIIJIIIIIIIGGGEGFGFEEEEDDCEEDEEEEEEEEEE_Mismatch_0_Sense_+_Library_PoolT
GGATGATTGTTATTCATAAAGTTATTTTTATCGATTGGTTGGGTGTTGTATAAAGATCCATTCTCATTCATCATTGGTCACATACATTTCTAAT
>Frequency_2_QualityScore_EEGHGGHGIIHHIIIIIIIIIIJIJGGIIIJJJJGGIIIEICHIIIFHHIHIJEGIIIIIIIIEEHEIIEHGHGDEHGFEFEEEEDEDADECCC_Mismatch_1_Sense_+_Library_PoolT
TTCTAATCAGTTAGACCTGCAACCAAACATTGTAGTTGTAAGAGACCCCACTGTTATGATATAGATATCTAGTAAATGCAAATTTCTGAGCTAA
>Frequency_2_QualityScore_FFHHGBFHIIIIIGIIIGHIIIIIIGIGIIIIHHIIIACDGIEFHIIIIIGIIIIIIIIIIIGGGIIIEE=;ACEEDEEEEEEEEECEDDDCEB_Mismatch_0_Sense_+_Library_PoolT
TTGTTATTCATAAAGTTATTTTTATCGATTGGTTGGGTGTTGTATAAAGATCCATTCTCATTCATCATTGGTCACATACATTTCTAATCAGTTA
>Frequency_2_QualityScore_FFGHGGHIIHIHIHIGEGIECCIEGEEHIGIIGIIIGIIHIEHHIGIIHIIHH_Mismatch_0_Sense_+_Library_PoolT
AGAGACCCCACTGTTATGATATAGATATCTAGTAAATGCAAATTTCTGAGCTA
>Frequency_2_QualityScore_FFHGGGHJJ@FGGGIIIIIJJJJHHIJGIIJIIIHDGHJIJJJJJJJJJIIHIIJIIGGIHFGGGFEEAAEECEEEEDCDDAACDCDDDEECDC_Mismatch_0_Sense_+_Library_PoolT
AAAAAAAGGTAGTGAATATTCTGTGGGATAGTGAGTTTTGATATCATCAAAGAAAATTTGGTATGGATATAGTTATGGCCGTAGGATGATTGTT
>Frequency_2_QualityScore_EFGGHEEIHDFIFGIGGIIIGGIIGHHGEHCDGHIIECHIGIIGIGIIIIEHEIIFIIGEIIFIIIIIFCDDEEGGEGACEEDAD??AAAA?BB_Mismatch_0_Sense_+_Library_PoolT
TTTGATATCATCAAAGAAAATTTGGTATGGATATAGTTATGGCCGTAGGATGATTGTTATTCATAAAGTTATTTTTATCGATTGGTTGGGTGTT
>Frequency_2_QualityScore_FFHGHHGIIJIJJJJJIJJJJJJJJIHIJJJJJJJJIIGIIJJHGIIJEGIIIGIIIIIJIIIHHGHHGGFFFFFFEEEEEEEEDDDDDDDEEF_Mismatch_0_Sense_+_Library_PoolT
CCGTAGGATGATTGTTATTCATAAAGTTATTTTTATCGATTGGTTGGGTGTTGTATAAAGATCCATTCTCATTCATCATTGGTCACATACATTT
>Frequency_2_QualityScore_EAGEGCGGEIFGGIIIA=DEGHGEGIGGGGFHHEGGFGIHIEIIIHIEHEGAEIIEGHIIG==CCDACECB=ADD@9=A@ACBEDEDEEECCBC_Mismatch_0_Sense_+_Library_PoolT
GATATAGTTATGGCCGTAGGATGATTGTTATTCATAAAGTTATTTTTATCGATTGGTTGGGTGTTGTATAAAGATCCATTCTCATTCATCATTG
>Frequency_2_QualityScore_EEFEEGHIGGBGIIIHHIIIIGHGGHFHGIFIEGIIIIAHIGFIIEHGGIIHIIGFIEGDEEEDE_Mismatch_0_Sense_+_Library_PoolT
TATCTCTGTGTAAATATTCATATCAGTTTTCCTTTTTTATTATTGTATATTTTTTTTTCAACTGA
>Frequency_2_QualityScore_FFHGHHHFFHIIGIHIIJIIGJJIJJJGGIIFIIIIIJIIGHGIIJJIIJEGGIIJJJJIJIGIIIIHIEFFACCCDCCEEEECDCDDDDEEED_Mismatch_0_Sense_+_Library_PoolT
AATTTGGTATGGATATAGTTATGGCCGTAGGATGATTGTTATTCATAAAGTTATTTTTATCGATTGGTTGGGTGTTGTATAAAGATCCATTCTC
>Frequency_2_QualityScore_FFHHHHHIJJJJJJJJIJJJIJIIIJJIJJJJIJIIJJIIJIJIIIIGIIJJJJJIIIIJJIHIIHIIIHHGGGHGFEFFFFFEEEEEEEDDDD_Mismatch_1_Sense_+_Library_PoolT
AGTCACATACATTTCTAATCAGTTAGACCTGCAACCAAACATTGTAGTTGTAAGAGACCCCACTGTTATGATATAGATATCTAGTAAATGCAAA
>Frequency_2_QualityScore_FFHHHHHJJJJJJJJJFHIIJIIIIJIIIJJJIJJJGIJJJJJJJJIIJIIIJJJIJIJGIIIIIJJIIGHHHGFFADDDC?AADDCDEEE_Mismatch_0_Sense_+_Library_PoolT
ATCAAAGAAAATTTGGTATGGATATAGTTATGGCCGTAGGATGATTGTTATTCATAAAGTTATTTTTATCGATTGGTTGGGTGTTGTATAA
>Frequency_2_QualityScore_FFGGFHHIIIIIIIGIFHIJEFGIIIJJIIIIJJIJIJIJJIIIIJJJJJHIIIIIIGIIJEIIIIIGGAAHHFFFFFFEEEEDEEEFEECCDC_Mismatch_0_Sense_+_Library_PoolT
GTGAATATTCTGTGGGATAGTGAGTTTTGATATCATCAAAGAAAATTTGGTATGGATATAGTTATGGCCGTAGGATGATTGTTATTCATAAAGT
>Frequency_2_QualityScore_FEHHGHHJJJIIIIIJJJJJJIGGIJJIJIIIJIIIJIJJIJHIIIIIIIFIIIHIIIIIJJJJIHIGIIIHGHHHFEEFFEDCDDDBDCCDCC_Mismatch_0_Sense_+_Library_PoolT
GATATCATCAAAGAAAATTTGGTATGGATATAGTTATGGCCGTAGGATGATTGTTATTCATAAAGTTATTTTTATCGATTGGTTGGGTGTTGTA
>Frequency_2_QualityScore_FFHEGHHJIIIIIIIJIJJJIJIEGIIHIIGIJIIIGIIIIIIIJIGIIIJJJJIIIJGIIGIEEGHH??BCCDCDCEECCDDDDDEEEDEEEE_Mismatch_0_Sense_+_Library_PoolT
TGGTATGGATATAGTTATGGCCGTAGGATGATTGTTATTCATAAAGTTATTTTTATCGATTGGTTGGGTGTTGTATAAAGATCCATTCTCATTC
>Frequency_2_QualityScore_FFGGGHHIHIJJHIHIIIIIIIIIEIIIIIIGIIJJIGGHIHIJJJIIJJHIIJIIIIIJIIIIIIJIGDEEHHGGGGFEFEEADEEADDDEEE_Mismatch_0_Sense_+_Library_PoolT
CTGCAACCAAACATTGTAGTTGTAAGAGACCCCACTGTTATGATATAGATATCTAGTAAATGCAAATTTCTGAGCTATCTCTGTGTAAATATTC
>Frequency_2_QualityScore_FEGGHGHJJJJJIIIJJJJJJGIIJIIJJJGHHIIEGGEIGIIIIIJIJIJJJIJJIHIIJIIIIIIGGHEEEGCDEDECACDEECCDDCECCC_Mismatch_0_Sense_+_Library_PoolT
GTTATTCATAAAGTTATTTTTATCGATTGGTTGGGTGTTGTATAAAGATCCATTCTCATTCATCATTGGTCACATACATTTCTAATCAGTTAGA
>Frequency_2_QualityScore_EEHGGHHJJJIJJIIJJIIJJGIIIIIHIIIJJIIIIHHIIIIGGIIIICGIGIHHIJJIIGIIGCIGGGGHFHFGGCEFFE_Mismatch_1_Sense_+_Library_PoolT
TAGACCTGCAACCAAACATTGTAGTTGTAAGAGACCCCACTGTTATGATATAGATATCTAGTAAATGCAAATTTCTGAGCCA
>Frequency_2_QualityScore_FFHGFHEIIIIHIIJIIHIJIJGIGGIIIJJIIIGIIIIIIIIDGHIIJIGEHJH_Mismatch_0_Sense_+_Library_PoolT
TAAGAGACCCCACTGTTATGATATAGATATCTAGTAAATGCAAATTTCTGAGCTA
>Frequency_2_QualityScore_EFHGHHHJJJJJJIIIHIIJIIIIIIJHJJIIJHIJJJIJJJIHGIIIJGIIIIIIJJIJJIIIIGIIIGHGGGGGGEEEE_Mismatch_1_Sense_+_Library_PoolT
TAGACCTGCAACCAAACATTGTAGTTGTAAGAGACCCCACTGTTATGATATAGATATCTAGTAAATGCAAATTTCTGAGCA
>Frequency_2_QualityScore_9C9:9EF?GEBECHHECFCHGHFC=A=BBGGEGGFCCF=EAEGGECGFEDEECCCEECCGG?@CGGGGGEEFFEAEEAAC=_Mismatch_1_Sense_+_Library_PoolC
TAGACCTGCAACCAAACATTGTAGTTGTAAGAGACCCCACTGTTATGATATAGATATCTAGTAAATGCAAATTTCTGAGCA
>Frequency_2_QualityScore_FFHHGHHJHIIJHIGIGIIJJIJJIJJJJJJJJIJJIJJJJIFIIIIIIJJJJIJIJJJIJIHGGIGGGGGGFEFCEEEEEEEEEEDEEDEEDD_Mismatch_0_Sense_+_Library_PoolT
TCTGTGGGATAGTGAGTTTTGATATCATCAAAGAAAATTTGGTATGGATATAGTTATGGCCGTAGGATGATTGTTATTCATAAAGTTATTTTTA
>Frequency_2_QualityScore_FFHHHHHJIJJHIIJIIJIGHGIIIJJJJJJJJJJJJJJIIIIFGIIJJGIIIIIIJIIJIJIJJJJIIHGHGEEFFFEEDEEEEEEEEDDDED_Mismatch_0_Sense_+_Library_PoolT
TGAATATTCTGTGGGATAGTGAGTTTTGATATCATCAAAGAAAATTTGGTATGGATATAGTTATGGCCGTAGGATGATTGTTATTCATAAAGTT
>Frequency_2_QualityScore_FEHHGGHIIIIIFGEGIIIJIIGIIJJJIIJIJJFIIJIJJIIIJIJFHIIJJJHIIIIEGFIIIIGIJHGGIGHGEACEFFFEDDECDEEECE_Mismatch_0_Sense_+_Library_PoolT
TCATTCATCATTGGTCACATACATTTCTAATCAGTTAGACCTGCAACCAAACATTGTAGTTGTAAGAGACCCCACTGTTATGATATAGATATCT
>Frequency_2_QualityScore_EEHDFGGHEIIIIIIGIIHIGGGGIJJEGHDGGGGIIIIGGIEIHHIIEHFEIIGFGIHHIIHJIIIIGGDEGFGGEECEEEECDCC_Mismatch_1_Sense_+_Library_PoolT
ATCAGTTAGACCTGCAACCAAACATTGTAGTTGTAAGAGACCCCACTGTTATGATATAGATATCTAGTAAATGCAAATTTCTGAGCA
>Frequency_2_QualityScore_FFHHHHHIIIJIIJJJIGHIIJIJIIIJIIIJIJIIIGGIIIIIJIIIGGHIIHIHIIGIHIIIIJIIIHHGGGFFFEDDDD?CACDDDDDDED_Mismatch_0_Sense_+_Library_PoolT
CATCAAAGAAAATTTGGTATGGATATAGTTATGGCCGTAGGATGATTGTTATTCATAAAGTTATTTTTATCGATTGGTTGGGTGTTGTATAAAG
>Frequency_1_QualityScore_FFHHHHHIJJJGJJJJIIJJJJJJJJJJJJJJJJIJJJIIJJJJIJJJJJJIJJJJJJIDHJJJIHHGHHHHFFFFFFDECFCFECFEEEEDFD_Mismatch_1_Sense_+_Library_PoolT
ACCAAACATTGTAGTTGTAAGAGACCCCACTGTTATGATATAGATATCTAGTAAATGCAAATTTCTGATCTATCTCTGTGTAAATATTCATATC
>Frequency_1_QualityScore_@EDFFDFHIIIJJEIGBHH*:D0??F>?BD@B?9BFB\-5@(5):(7?C??7)766>;6>CCAB?CCCCCC9@;:A:A;A3@(>3:4:<C>05<_Mismatch_2_Sense_+_Library_PoolT
CAACAATATAAAAAAAAGGTAGTGAATATTCTGTGGGGTAGGGAGTTTTGATATCATCAAAGAAAATTTGGTATGGATATAGTTATGGCCGTAG
>Frequency_1_QualityScore_FFFHGHFGIIHIJJJJJJJJJJJJJIJJJJJJJJJJHIJJJJJJJJJHIJJJIJJIHIHHHHFFFFFFFEEEEEEEDDDDDEEDEEDDDDDBDD_Mismatch_0_Sense_+_Library_PoolT
GGATAGTGAGTTTTGATATCATCAAAGAAAATTTGGTATGGATATAGTTATGGCCGTAGGATGATTGTTATTCATAAAGTTATTTTTATCGATT
>Frequency_1_QualityScore_FFFHHHHJIJJJJJJJJJJJJJJJJJJJJJJJJJJJJIJJIJJIIHIIJIJJJJGIJJJJJJIJGEHGHHFFFEFFFFDECEEDEECDDEDCD@_Mismatch_1_Sense_+_Library_PoolT
GGTCACATACATTTCTAATCCGTTAGACCTGCAACCAAACATTGTAGTTGTAAGAGACCCCACTGTTATGATATAGATATCTAGTAAATGCAAA
>Frequency_1_QualityScore_DFHFHDFHG<?EEIBDHIGGIHGGIEGIJIGDH>FGCDHIEIIIGC9BDH@DFHGGEHGGGGIJJGEDHGHEFHGEECFFFFC;>;>AA@@A>A_Mismatch_1_Sense_+_Library_PoolT
TCTAATCAGTTAGACCTGCAACCAAACATTGTAGTTGTAAGAGACCCCACTTTTATGATATAGATATCTAGTAAATGCAAATTTCTGAGCTATC
>Frequency_1_QualityScore_DDA+CDFFBE7@@GA?@EHF>F*@<EGF>FGFF?BDDGFFCFBABBBD:D_Mismatch_0_Sense_+_Library_PoolT
AAGAGACCCCACTGTTATGATATAGATATCTAGTAAATGCAAATTTCTGA
>Frequency_1_QualityScore_FFBFHHHHIJGGJGIEHCHGGIIIIG?HIJEFGIJIGHIIHFHIIJJIJHHIGFHIJJIIGIIIJJJIJHG@@FHGGIJIIJHFFEDEBCAEED_Mismatch_0_Sense_+_Library_PoolT
CCCACTGTTATGATATAGATATCTAGTAAATGCAAATTTCTGAGCTATCTCTGTGTAAATATTCATATCAGTTTTCCTTTTTTATTATTGTATA
>Frequency_1_QualityScore_DA:CBDFFII<G>EABBDCGEDHF@FFIFFFFFBD9C<B?BFE@>@G_Mismatch_0_Sense_+_Library_PoolT
AGTTGTAAGAGACCCCACTGTTATGATATAGATATCTAGTAAATGCA
>Frequency_1_QualityScore_FFHHHHHJJJJJIIJJJJJJJIIJJJJFHHIIJJIJIJJIJIIHHIII;CHIGJGGIIIJHHHHHHEFFBDFFFEE@CDEDEDCCDDCDDDDDD_Mismatch_1_Sense_+_Library_PoolT
ATTTCTAATCCGTTAGACCTGCAACCAAACATTGTAGTTGTAAGAGACCCCACTGTTATGATATAGATATCTAGTAAATGCAAATTTCTGAGCT
>Frequency_1_QualityScore_FFHHHHHJJJIIFGIJJIIJJJJIIJJJJJIJJJJJJJJJJJJIJIIIHHIIJJJJJIIJIIGJJJHIJHFHHHHFEECFDCDBDDDDEDDDDD_Mismatch_1_Sense_+_Library_PoolT
AGATTGGTTGGGTGTTGTATAAAGATCCATTCTCATTCATCATTGGTCACATACATTTCTAATCAGTTAGACCTGCAACCAAACATTGTAGTTG
>Frequency_1_QualityScore_FFHHFHHGIJJJIHGJIJJJJJJJGBHIJJIGHHIIJJJJJJJJIIJJJJJJIIHHEHFFFFFFDEEEECEEDDDDDDDDDDDDCBDDDDDDDD_Mismatch_0_Sense_+_Library_PoolT
TTTTATTATTGTATATTTTTTTTTCAACTGAAGATGACTTCCTGTTATTTCGCATTGATTATGTTATTCAGTATTGAAATCAAGGAAACTTACA
>Frequency_1_QualityScore_FFFHHHGGIGHGIJJIJIJIJJJJJJFIJJIIGGIJDGHJIJCDGFCGII<FGIJJJIJJIDHIIHJIJHHIIIHIIJIHHHGHHHHFFDDDDD_Mismatch_0_Sense_+_Library_PoolT
TGATATAGATATCTAGTAAATGCAAATTTCTGAGCTATCTCTGTGTAAATATTCATATCAGTTTTCCTTTTTTATTATTGTATATTTTTTTTTC
>Frequency_1_QualityScore_FFHHHHHJJHIIJJJJJJIJJJJJJJHIJJJHHGIJJJJJJJJJJJJJJJJJIJJJJJJJJJJJIJIIGCEHGH;CFFFFFEEEDDDDDDDDDD_Mismatch_1_Sense_+_Library_PoolT
TTCATAAAGTTATTTTTATCGATTGGTTGGGTGTTGTATAAAGATCCATTCTCATTCATCATTGGTCACATACATTTCTAATCCGTTAGACCTG
>Frequency_1_QualityScore_FFHHHHHJJJJJJJJIJJJJIJIIIJIJJJJIIJIGIJJJJJEGIJJIIJJJJJIJJGIJJGIGI_Mismatch_0_Sense_+_Library_PoolT
TAAGAGACCCCACTGTTATGATATAGATATCTAGTAAATGCAAATTTCTGAGCTATCTCTGTGTA
>Frequency_1_QualityScore_FFHHHHHJGHJJJEFGIGIIJJJIHIJJIIJJJJJJFIJIJJGJIJIFFEHIJJIJJJJJJHHHHHHDFDDFEFCEDEEDBDDDBDDDCCCCCD_Mismatch_1_Sense_+_Library_PoolT
TCGATTGGTTGGGTGTTGTATAAATATCCATTCTCATTCATCATTGGTCACATACATTTCTAATCAGTTAGACCTGCAACCAAACATTGTAGTT
>Frequency_1_QualityScore_FFHHHHHJJJJJJJJJJJJJJJJJJJJJJJJJJJJJJJJJIIHJJIIIJJJJJIJJJJIJJJJJJJJJJHGIIJ_Mismatch_1_Sense_+_Library_PoolT
TATAGATATCTAGTAAATGCAAATTTCTGAGCTATCTCTGTGTAAATATTCATATCAGTTTTCCTTTTTTACTA
>Frequency_1_QualityScore_FDHHGHHJJHIIJIJJHIJIIJHIJIJJJJJJHIJJJJJJIJJJHIIJJGIJJHCEFFFECEEEEEDDDCDDEEEDEEEEEEEDDEDDDCDDDD_Mismatch_1_Sense_+_Library_PoolT
GTATGGCCGTAGGATGATTGTTATTCATAAAGTTATTTTTATCGATTGGTTGGGTGTTGTATAAAGATCCATTCTCATTCATCATTGGTCACAT
>Frequency_1_QualityScore_DFHGHDFEHIJJJHIJJGIFIIHHIJICGFGIHGIIJIJIGIEGHGIJGBFHGIEIIJJGECGGGEFFFEHFFFDFFFFEECDEDCCDDDDDDD_Mismatch_1_Sense_+_Library_PoolT
CAAAGTTATTTTTATCGATTGGTTGGGTGTTGTATAAAGATCCATTCTCATTCATCATTGGTCACATACATTTCTAATCAGTTAGACCTGCAAC
>Frequency_1_QualityScore_FFHHHHHJIJJJJJJJJJJJJJJIJJJJIJJJJJJIIIIJJJIJJJJIJIJJJGIIIJIJJJIJJGJJIFIJJJIIJJJHHFDDDDDDDDDDCD_Mismatch_0_Sense_+_Library_PoolT
ATATCTAGTAAATGCAAATTTCTGAGCTATCTCTGTGTAAATATTCATATCAGTTTTCCTTTTTTATTATTGTATATTTTTTTTTCAACTGAAG
>Frequency_1_QualityScore_FFHGHGHIJJJIJIJJGGGIIIJHHIJHIIIIIJJJJJJJI9BHIJHIIHJJJJJGIGJJJJAHIIH_Mismatch_1_Sense_+_Library_PoolT
ACATTGTAGTTGTAAGAGACCCCACTGTTATGATATAGATACCTAGTAAATGCAAATTTCTGAGCTA
>Frequency_1_QualityScore_AD>CFHHBDE92::CE?@FBE<FB+?EHIIGGE>FF:C<BFHGBDHDG?9DFG=FG8CBCDGCG7)==@@C@EEAAB(;)7>C@CC3>@;A@C>_Mismatch_1_Sense_+_Library_PoolT
TCTCATTCATCATTGGTCACATACATTTCTAATCAGTTAGACCTGCAACCAAACATTGTAGTTGTAAGAGACCCCACTGCTATGATATAGATAT
>Frequency_1_QualityScore_FEHHHHHJJJJJJJJJIJJJIJHJIJIJJIJJJJJJJJJJJJIJIJJIGIJJJIJJHIHIJIJIEHIJJDEEHGHGH_Mismatch_1_Sense_+_Library_PoolT
GTGCAACCAAACATTGTAGTTGTAAGAGACCCCACTGTTATGATATAGATATCTAGTAAATGCAAATTTCTGAGCTA
>Frequency_1_QualityScore_FFHHHHFIJJJJIJIJJJJJJJIJDHGFHIJJJJJJJJIJJJJJJJFFHIEHGIJHHHHHHFFFFFFEEEEDDDDDBDDDDDDEDEDFEDEDCD_Mismatch_0_Sense_+_Library_PoolT
GTCTGCAACAATATAAAAAAAAGGTAGTGAATATTCTGTGGGATAGTGAGTTTTGATATCATCAAAGAAAATTTGGTATGGATATAGTTATGGC
>Frequency_1_QualityScore_FFHHHHHJGIIJJJJJIJJJJJJJJEHIJJGGGIJGIJIJJJJJJJJJJJJJGJJJJJJJJJJJJHGIJGHHHHHHHFFFFFFECCEDEEDDDD_Mismatch_1_Sense_+_Library_PoolT
TCATAAAGTTATTTTTATCTATTGGTTGGGTGTTGTATAAAGATCCATTCTCATTCATCATTGGTCACATACATTTCTAATCAGTTAGACCTGC
>Frequency_1_QualityScore_FFHHHHHJJJIJJJJJIJJJJJJJJJJJIIJJJJJIJJJIJJJJJJIIJJJJJJJJJHIJJJJJJJJJIJIIGHHHHHFFHFFFFDDDDDCDDD_Mismatch_0_Sense_+_Library_PoolT
ATAGATATCTAGTAAATGCAAATTTCTGAGCTATCTCTGTGTAAATATTCATATCAGTTTTCCTTTTTTATTATTGTATATTTTTTTTTCAACT
>Frequency_1_QualityScore_FFGHHHGJJJJJJJJJEHIIIIIGIJJIJGIGIIJJJJJIIIIGJGIIJJJIJEHGGDGHJJIJJHCFE=C@D_Mismatch_2_Sense_+_Library_PoolT
CCTGCAACCAAACATTGTAGTTGTAAGAGACCCCACTGTTATGATATAGATATCTAGTAAATGCAAATTTCCA
>Frequency_1_QualityScore_DDBDB?,CFD>BAFIHIBHEHICEHHGGH?<CFCFBDGG@<DBGFBGI<D3==C>:;@>CB@CCCCC@AA>CDCCCC?8_Mismatch_0_Sense_+_Library_PoolT
GTAAATATTCATATCAGTTTTCCTTTTTTATTATTGTATATTTTTTTTTCAACTGAAGATGACTTCCTGTTATTTCGCA
>Frequency_1_QualityScore_A;??CD8E+<;2AAAC@BAFDE4A+A9?CECE@E=BCDDDI*9B9DDDDDDDE=8>8B=A7@=ADECDA@;2==>?(;?1/9;8;899A_Mismatch_2_Sense_+_Library_PoolT
TATCAAAGGAAATTTGGTATGGATATAGTTATGGCCGTAGGATGATTGTTATTCATAAAGTTATTTTTATCGATTGGTTGGGTGTTGTA
>Frequency_1_QualityScore_FFFHFDHIJJIEFFGIIGDFGD@HCEEBHEGBGCFDFBGGIGEBFFDFHEHGFHBGGAGHGAHHHHDHHE>C@DEFFEEE>AACFDDDDCCDDC_Mismatch_1_Sense_+_Library_PoolT
ACATACATTTCTAATCCGTTAGACCTGCAACCAAACATTGTAGTTGTAAGAGACCCCACTGTTATGATATAGATATCTAGTAAATGCAAATTTC
>Frequency_1_QualityScore_FFHHHHHJJIJJJJIJJJJJJJJJJJIJHIJJJHHIJIIIJJJIFIIJJIIJJJJJHIJGIJJJJIIIGHIJHFDDDDDDDDDDDDDDDDDDDD_Mismatch_0_Sense_+_Library_PoolT
AAATGCAAATTTCTGAGCTATCTCTGTGTAAATATTCATATCAGTTTTCCTTTTTTATTATTGTATATTTTTTTTTCAACTGAAGATGACTTCC
>Frequency_1_QualityScore_DDCDHH8CFB,A?FAFHICBEFGG>CFGGIIGIIIGII@G?DGGIEGGIGIGGGIIIGGB5@EECHFCB?>;@BDC@BACCCC;>CCCDECBC>_Mismatch_0_Sense_+_Library_PoolT
TGTGGGATAGTGAGTTTTGATATCATCAAAGAAAATTTGGTATGGATATAGTTATGGCCGTAGGATGATTGTTATTCATAAAGTTATTTTTATC
>Frequency_1_QualityScore_FFHGFFDHGIIJJFHJGAGG?BGGE9BGGIJGIJIHII8@FHDCDHDCHGIBHHHCAD@B?DEACCACECCD=ACDDDD>CDDBDCCCCDCBDD_Mismatch_1_Sense_+_Library_PoolT
GCAACAATATAAAAAAAAGGTAGTGAATATTCTGTGGGATAGTGAGTTTTGATATCATCAAAGAAAATTTTGTATGGATATAGTTATGGCCGTA
>Frequency_1_QualityScore_FFHHHHHJJJHIJJJJJJJJJJJJJJIJJJJ_Mismatch_0_Sense_+_Library_PoolT
AGATATCTAGTAAATGCAAATTTCTGAGCTA
>Frequency_1_QualityScore_DDFFHGFCHHIIIIIJJJJJ_Mismatch_0_Sense_+_Library_PoolT
ATATCAGTTTTCCTTTTTTA
>Frequency_1_QualityScore_FFHHHHHJJJJJJJJJJIJIJJJJJJJJJJJJJJJJJJJJJIJJJIJIGIJJHIJJJJJGIIJJJJJJJHGIJIJJIJJJIHHFFFFFFFEDDE_Mismatch_0_Sense_+_Library_PoolT
CCACTGTTATGATATAGATATCTAGTAAATGCAAATTTCTGAGCTATCTCTGTGTAAATATTCATATCAGTTTTCCTTTTTTATTATTGTATAT
>Frequency_1_QualityScore_FFHHHHHGHIIFIGJIJJJIHICFHCFHICHGJIIGJIJIIFHIJBGDECHIIIGIGIIICHIIGGGFEHHFDB>CEFDDE_Mismatch_1_Sense_+_Library_PoolT
AGACCTGCAACCAAACATTGTAGTTGTAAGATACCCCACTGTTATGATATAGATATCTAGTAAATGCAAATTTCTGAGCTA
>Frequency_1_QualityScore_FFHHHGHJJJJJIJJJJIIJJJJJJJJJJJJJJJIJJJIIJJJJJJJJJIHIGHJJIJJIJFHIJJJIIDEHD_Mismatch_2_Sense_+_Library_PoolT
CACCAAACATTGTAGTTGTAAGAGACCCCACTGTTATGATATAGATATCTAGTAAATGCAAATTTCTGAGCGA
>Frequency_1_QualityScore_DDHHHHHIIJJJJIIHJHJIIJGIIJGIJIJJJJIIJJJJJJJJJIJIJGHIJIEIJJJJIFHEGAHH>BEEEHHHHHHDFFFFFFEEEEDCDD_Mismatch_0_Sense_+_Library_PoolT
TAAGAGACCCCACTGTTATGATATAGATATCTAGTAAATGCAAATTTCTGAGCTATCTCTGTGTAAATATTCATATCAGTTTTCCTTTTTTATT
>Frequency_1_QualityScore_FFHHHHHJHIJIJIJIIEHGHIIIIHGIIJJJJIHIIIIJJGIIJGJJIIJJGIHIIIJIJJJF_Mismatch_0_Sense_+_Library_PoolT
CCACTGTTATGATATAGATATCTAGTAAATGCAAATTTCTGAGCTATCTCTGTGTAAATATTCA
>Frequency_1_QualityScore_FFHHHHHHJJIHJJIIJJGIJJIIIIIIIEIJIGIIJJJIJHIIIIJJIECHIJJIJEHIIG_Mismatch_0_Sense_+_Library_PoolT
GTAGTTGTAAGAGACCCCACTGTTATGATATAGATATCTAGTAAATGCAAATTTCTGAGCTA
>Frequency_1_QualityScore_FFGFHHHGJJJIIGHHGIJJJJJJHGEIIGGIJJGGGIJJIIJGHIIJCGIIJJJJIJIGHGGGGGEHIJJIIJJFG@HFHHHGGHFFDFFFCE_Mismatch_1_Sense_+_Library_PoolT
TTGTAGTTGTAAGAGACCCCACTGTTATGATATAGATATCTAGTAAATGCAAATTTCTGAGCTATCTCTTTGTAAATATTCATATCAGTTTTCC
>Frequency_1_QualityScore_FEHHHHFHHJJIJJJJJIJJJJJJJJJJJJJJJJJJJJJJIIJJJJJJJJJJJJJJJJJJJJJJIJJJJGHIIHHFFFFFFFEEEDEEEDEDCD_Mismatch_1_Sense_+_Library_PoolT
GTTGGGTGTTGTATAAAGATCCATTCTCATTCATCATTGGTCACATACATTTCTAATCAGTTAGACCTTCAACCAAACATTGTAGTTGTAAGAG
>Frequency_1_QualityScore_DFHBHHHIJJJJJJFEHIHJJEGJIHIJJJJIJJIFHGGHIJJJJJJHGFGIJJIIJJHAEFFFCEDFEEEDDDDDDEEDDEEEDEEEDDDDCD_Mismatch_0_Sense_+_Library_PoolT
TATAGTTATGGCCGTAGGATGATTGTTATTCATAAAGTTATTTTTATCGATTGGTTGGGTGTTGTATAAAGATCCATTCTCATTCATCATTGGT
>Frequency_1_QualityScore_DADFFFB@)ACGA;C4FCHHHDHH9?C?CG8BBGEE>?DGF@CB?DF>FGGFE<@FE:C(7=EF?EFB7=;?/;=8=??A@;(;:>AA:@ADD>_Mismatch_1_Sense_+_Library_PoolT
AAATTTGGGATGGATATAGTTATGGCCGTAGGATGATTGTTATTCATAAAGTTATTTTTATCGATTGGTTGGGTGTTGTATAAAGATCCATTCT
>Frequency_1_QualityScore_FFHHHHHJJJJJHIGJIIJJJJJIJJJJJJIJJJJJJJIJJIIIIJFFHIIHGIHJJJJIIJJIIHHHHEHHFFFFFFFEEEEEEEDDDEEEEE_Mismatch_1_Sense_+_Library_PoolT
TTAGGATGATTGTTATTCATAAAGTTATTTTTATCGATTGGTTGGGTGTTGTATAAAGATCCATTCTCATTCATCATTGGTCACATACATTTCT
>Frequency_1_QualityScore_FFHHDFFHIHIIJJJIIJJJGHIIJJGIJJJIJJJJJJHHIJJJJJIJJJJJJJIJJJJJJJJJJIJJJHJJJGHHHFFFFFFDEEEDDECDDD_Mismatch_0_Sense_+_Library_PoolT
TGGGTGTTGTATAAAGATCCATTCTCATTCATCATTGGTCACATACATTTCTAATCAGTTAGACCTGCAACCAAACATTGTAGTTGTAAGAGAC
>Frequency_1_QualityScore_FFHHHHHJIIJIJGJJJJJJJIJIIIIJJ_Mismatch_0_Sense_+_Library_PoolT
CTTTTTTATTATTGTATATTTTTTTTTCA
>Frequency_1_QualityScore_DFHHHHHJJJIJJJJJJJIJJJJJJJJFHIJJDGHIJJJIGJJIJJJJIJJJJJJJJJIIIJJJJJHHHEHEFFFFFFFEEEEEEDBDDBDDDD_Mismatch_1_Sense_+_Library_PoolT
ATTCATAAAGTTATTTTTATCGATTGGTTGGGTGTTGTATAAAGATCCATTCTCATTCATCATTGGTCACATACATTTCTAATCCGTTAGACCT
>Frequency_1_QualityScore_FFHHHHGGIIJJJIJIJJJIFEIGIJIIHCGIIIJJJIJJJJJJJIJJIIIJGHGIGIJIIGGEGIGIIEGAEEHFHHGDFFEFCDDBBDC>CC_Mismatch_1_Sense_+_Library_PoolT
TTAAAGATCCATTCTCATTCATCATTGGTCACATACATTTCTAATCAGTTAGACCTGCAACCAAACATTGTAGTTGTAAGAGACCCCACTGTTA
>Frequency_1_QualityScore_FFHHHHHDGHCGIJJJJJJJJJGIJJJJJJJJJIJJJJJJJJJJJ?EHHHFFFFFFFFEDCDDADDCCDDDDEDDDDDEEDEEDDDDDDDDDCD_Mismatch_0_Sense_+_Library_PoolT
GTTGTGGTGGTGAACAAGAACGTCTGCAACAATATAAAAAAAAGGTAGTGAATATTCTGTGGGATAGTGAGTTTTGATATCATCAAAGAAAATT
>Frequency_1_QualityScore_FDDFFFHHHIGIGGIJCFHHIIIIGIIIIIIIIIIJJJJJJJJIJJEHGIIJJIJJHGIIHIJI_Mismatch_0_Sense_+_Library_PoolT
CTGCAACCAAACATTGTAGTTGTAAGAGACCCCACTGTTATGATATAGATATCTAGTAAATGCA
>Frequency_1_QualityScore_FFGHFHHJJJIJJJJEGHIJ?DDEGB>GBHIIJIIGFHEGGIBEGFDFGHJEGIGGJIIHHHHECFFFCBEFFE>@CCEDCCCBDDDDDDBDDC_Mismatch_1_Sense_+_Library_PoolT
CTTTTTATCGATTGGTTGGGTGTTGTATAAAGATCCATTCTCATTCATCATTGGTCACATACATTTCTAATCAGTTAGACCTGCAACCAAACAT
>Frequency_1_QualityScore_FFHHHHHJJJJJIJJJJJIJJFHIIJJJJJJJHIIJJJJJJHIJIIJJJJJJIJEIJJJJJJIJEHGJIHGHHHHHFFFFCCCDDD@DDDDDDD_Mismatch_0_Sense_+_Library_PoolT
ATATCATCAAAGAAAATTTGGTATGGATATAGTTATGGCCGTAGGATGATTGTTATTCATAAAGTTATTTTTATCGATTGGTTGGGTGTTGTAT
>Frequency_1_QualityScore_FFHHHHHIEIGHGBBEHGCH;CFGEGIIIIIIGEHIIFG@FGGIIIIGFHEGHEEEGCDAGGIIIIGGEEHCECAD@BCFFFE@CECEC_Mismatch_1_Sense_+_Library_PoolT
ATCAGTTAGACCTGCAACCAAACATTGTAGTTGTAAGAGACCCCACTGTTATGATATAGATATCTAGTAAATGCAAATTTCTGAGCTAA
>Frequency_1_QualityScore_FFHHGHHJFIFJJDHIJGFFHIIEEIIIIJIIJGIIJJJIJIJJJJJJJJJIHIJJJHHGHH=@DFFFFBCCCDEEEDDDDDDDCB55<<ACDD_Mismatch_2_Sense_+_Library_PoolT
TTTTATCGATTGGGTGGGTGTTGTATAAAGATCCATTCTCATTCATCATTGGTCACATACATGTCTAATCAGTTAGACCTGCAACCAAACATTG
>Frequency_1_QualityScore_FFHHHHHJJJJJJJJGIJJJJJJJJJJJJIIJJJJJIJJJJJJIJJJJJJJIJGIGIIJJHIJIIIIIIIEHHFEDEECEDEEDEDDDDCDDEC_Mismatch_1_Sense_+_Library_PoolT
CTCATTCATCATTGGTCACATACATTTCTAATCCGTTAGACCTGCAACCAAACATTGTAGTTGTAAGAGACCCCACTGTTATGATATAGATATC
>Frequency_1_QualityScore_FFDAFDFBFEFGGIIG>GEHIIGIIDGHGEDHHGEIG@HGIHDGDGECHHII=<FGEHIGHCHIA_Mismatch_0_Sense_+_Library_PoolT
ATTGTAGTTGTAAGAGACCCCACTGTTATGATATAGATATCTAGTAAATGCAAATTTCTGAGCTA
>Frequency_1_QualityScore_FFHFHHHEGGDFHII>EHIGGGHHGIIIIIFEHEHHHFGHIGIHIIIIHGGIIIGCFEHGIIIIIIIHGEGHFHFHF_Mismatch_0_Sense_+_Library_PoolT
CTGCAACCAAACATTGTAGTTGTAAGAGACCCCACTGTTATGATATAGATATCTAGTAAATGCAAATTTCTGAGCTA
>Frequency_1_QualityScore_FFHHHHGIIJIJJJJJJJJJJJJJJGIIJJJJIJJJIJJJJIJIJIJJHHHIJJJJIJJJEHIJJHHHHFFDCDDCDDDFEDDDDDCDEFEDEE_Mismatch_0_Sense_+_Library_PoolT
TTTGGTATGGATATAGTTATGGCCGTAGGATGATTGTTATTCATAAAGTTATTTTTATCGATTGGTTGGGTGTTGTATAAAGATCCATTCTCAT
>Frequency_1_QualityScore_FFHHGHHJJJJJJJJJJJIIJ?DGDGIIIGIIJJJIIJJGIGHHHGIHHJIJJHFHEHFHFDDFFFDEEAEDCADCDDCDEDEDDFEEDDBCB>_Mismatch_0_Sense_+_Library_PoolT
TGCAACAATATAAAAAAAAGGTAGTGAATATTCTGTGGGATAGTGAGTTTTGATATCATCAAAGAAAATTTGGTATGGATATAGTTATGGCCGT
>Frequency_1_QualityScore_FFHHFHHJJIJFHGJJEAHHGHIIIIIEHHIJJIJJJJJJJJIIHH@BDG@FHHIGIIIJJECDHHCH>EFCFBFCCE@CEDC(=BABACCCC5_Mismatch_1_Sense_+_Library_PoolT
TTATCGATTGGTTGGGTGTTGTATAAAGATCCATTCTCATTCATCATTGGTCACATACATTTCTAATCCGTTAGACCTGCAACCAAACATTGTA
>Frequency_1_QualityScore_D>DFHFAHD+<AEE<FB?GEHGFBFCHI>C<GAEGIHID:FGCHIAEHCHIIII>BC:;@CHGCAGICHE@CEAEDDEDD=B6(8;?(9:A_Mismatch_0_Sense_+_Library_PoolT
TCATCAAAGAAAATTTGGTATGGATATAGTTATGGCCGTAGGATGATTGTTATTCATAAAGTTATTTTTATCGATTGGTTGGGTGTTGTAT
>Frequency_1_QualityScore_FFHHHHHJJJJJJJJJJJJIJJJJJJJJHHJJJJJJJJJJJJJJJJJJIJJIIJJJJJJJJJJJJIJJJDHGHFHGHHHFDFFFDDDDDDDCCD_Mismatch_1_Sense_+_Library_PoolT
ATAAAGATCCATTCTCATTCATCATTGGTCACATACATTTCTAATCCGTTAGACCTGCAACCAAACATTGTAGTTGTAAGAGACCCCACTGTTA
>Frequency_1_QualityScore_FFHGHDFGDHFFFH@@GHG@DHB@DGGGHFDHGGIIIABFGGIHIIIIIIIIIIIIGIIIGDH>EHHHEEHFFF@CFFECEEEEEDDDDCDDDE_Mismatch_0_Sense_+_Library_PoolT
GACCCCACTGTTATGATATAGATATCTAGTAAATGCAAATTTCTGAGCTATCTCTGTGTAAATATTCATATCAGTTTTCCTTTTTTATTATTGT
>Frequency_1_QualityScore_FFHHHHHJJJJJJJJJJJJJJJJJJJJIGHGIJIIIJJJGIJIJJJJJIJJIIDHGJJJJJGIJJJJIJEHEHEHHFFFFFFDDDEDDAA@BD?_Mismatch_0_Sense_+_Library_PoolT
AGTTTTGATATCATCAAAGAAAATTTGGTATGGATATAGTTATGGCCGTAGGATGATTGTTATTCATAAAGTTATTTTTATCGATTGGTTGGGT
>Frequency_1_QualityScore_FFHHHHHJJJJJJJJJJJJJJJIJJJJJGHIJJHJJJHJIJJJJJJJJHIJJJIJJIIJIIJIIJIIIJJFHHHHHGFFFFFDDCEDDCDDDD@_Mismatch_0_Sense_+_Library_PoolC
AGTTTTGATATCATCAAAGAAAATTTGGTATGGATATAGTTATGGCCGTAGGATGATTGTTATTCATAAAGTTATTTTTATCGATTGGTTGGGT
>Frequency_1_QualityScore_EFHGHGDIIJJIGIJFDHGGICDHGH?EDGFGGIFGGDG@BFDGHGCG:CACBFHGED=FEEDDGDAGEC?CEFF7;?CD;;;?BCCDDFEC@@_Mismatch_0_Sense_+_Library_PoolT
TCAAAGAAAATTTGGTATGGATATAGTTATGGCCGTAGGATGATTGTTATTCATAAAGTTATTTTTATCGATTGGTTGGGTGTTGTATAAAGAT
>Frequency_1_QualityScore_ADAAHBA4++<CF>EBECGGIG;FFAHD?DG@B?FHGIEHH??FHGHHEDAEAGHIIGDHGGIFHEA=??ABCDED@CC>A;C@;ACCCCCC:@_Mismatch_1_Sense_+_Library_PoolT
ATCAGTTGGACCTGCAACCAAACATTGTAGTTGTAAGAGACCCCACTGTTATGATATAGATATCTAGTAAATGCAAATTTCTGAGCTATCTCTG
>Frequency_1_QualityScore_FFHHHHHJJJJJIIJJJJIJIJJJJJJIJJJJGIJJJJJJJJJJJJJJJJHIJJHIJGIJIJIIGJIJIGHFHFFCEFFEEEDEEEEEDEDEED_Mismatch_2_Sense_+_Library_PoolT
CATCATCATTGGTCACATACATTTCTAATCAGTTAGACCTGCAACCAAACATTGTAGTTGTAAGAGACCCCACTGTTATGATATAGATATCTAG
>Frequency_1_QualityScore_F?FHHCFHIGAAHHGHCHCHGEAHIIGHIIIIHIIIIIIIDAHHDGHIIIIGIAGGIH*?DH>FFHAHFHICHHIGIIIIHHFFDFFFFEEDEE_Mismatch_1_Sense_+_Library_PoolT
CACTGTTATGATATAGATATCTATTAAATGCAAATTTCTGAGCTATCTCTGTGTAAATATTCATATCAGTTTTCCTTTTTTATTATTGTATATT
>Frequency_1_QualityScore_FFHHHHHJJJIHIJJJJJJIJJJJJJJJJJJJGIJJIJJJJJJHIJJJJJJJGIJJIGJIIEEGCGHIJHGHFFHHFFFFFFFEDEDEEEEDA@_Mismatch_1_Sense_+_Library_PoolT
TTCATCATTGGTCACATACATTTCTAATCAGTTAGACCTGCAACCAAACATTGTAGTTGTAAGAGACCCCACTGTTATGATATAAATATCTAGT
>Frequency_1_QualityScore_DDFHHFHGIGHBGDGHIJJJHIJJGIGGIJJIGJJJJGICIGGHGGIJIJIIIJGGIIIJ_Mismatch_1_Sense_+_Library_PoolT
ATTTGTAAGAGACCCCACTGTTATGATATAGATATCTAGTAAATGCAAATTTCTGAGCTA
>Frequency_1_QualityScore_FFHHHHHJJJJJJJIIJGBHEIIIHGIJIJJJJJJJJJJHGIIIJJIJJIJJJJIJJJIJEHIGIJJHHHEEFHFFFFCFEDDDDCACD@CD>B_Mismatch_0_Sense_+_Library_PoolT
ACCTGCAACCAAACATTGTAGTTGTAAGAGACCCCACTGTTATGATATAGATATCTAGTAAATGCAAATTTCTGAGCTATCTCTGTGTAAATAT
>Frequency_1_QualityScore_FFHHGBFIIIIJJAFFHEJIIJIJIJJJIIJIJJDCHIFIIIHHIIJJGGIJJIIJJEIJJJJGIJHGHHFFEFCE;@CCDDDEEDBCDDDEED_Mismatch_0_Sense_+_Library_PoolT
TTCTGTGGGATAGTGAGTTTTGATATCATCAAAGAAAATTTGGTATGGATATAGTTATGGCCGTAGGATGATTGTTATTCATAAAGTTATTTTT
>Frequency_1_QualityScore_==CFA:CEFGBF>DH:CDCFGFEF9C:?CGCGGEIF*?GGFIIIC@DFFFBGF*CCD@FFIEI@FAFFED=EFEEE9<@CADEA@5;;5A>ADA_Mismatch_1_Sense_+_Library_PoolT
AAGGTAGTGAATATTCTGTGGGATAGTGAGTTTTGATATCATCAAAGAAAATTTGGTATGGATATAGTTATGGCCGTAGTATGATTGTTATTCA
>Frequency_1_QualityScore_BDHGDFF4CF@FHH@EHIIIDHE>+CE@CDA>GH@FHDGGGGIEBBFGIECHEHIIIECC;CGEHIGIGGAAH_Mismatch_1_Sense_+_Library_PoolT
ACTGAAGATGACTTCCTGTTATTTCGCATTGATTATGTTATTCAGTATTGAAATCAAGGAAACTTACAGACCA
>Frequency_1_QualityScore_FDFHHHHIIIIJIIIJIJJGGHHIGGCFFHIIIEHHIJJJJJJIGIJJIJJJJJJJIJJJIJJHIIGIJIIIHDDDDCDCDDC_Mismatch_0_Sense_+_Library_PoolT
AAATGCAAATTTCTGAGCTATCTCTGTGTAAATATTCATATCAGTTTTCCTTTTTTATTATTGTATATTTTTTTTTCAACTGA
>Frequency_1_QualityScore_DD<A<CBB1:1CDGHB>?D?9?)(0)?).))8;=@AEGGGIB=>BB?C;AC_Mismatch_2_Sense_+_Library_PoolT
TGTTGTGGGGGTGAACAAGAACGTCTGCAACAATATAAAAAAAAGGAAGTG
>Frequency_1_QualityScore_FFHHHHHJJJJJJ>IHJGIIJJJJJJJJJJGIJJJJJIIJIJJJJIJJJJJJJJJJJJIIGIHHGIIJFGHHGHHHGFFFFFFFED(;CEEDDD_Mismatch_1_Sense_+_Library_PoolT
TACATTTCTAATCAGTTAGACCTGCAACCAAACATTGTAGTTGTAAGAGACCCCACTGTTATGATATAGATATCTAGTAAATGCAAGTTTCTGA
>Frequency_1_QualityScore_FFHHHHHJJJIIJJHIJJJJJJJJIIIJJJJJJJJJJIJJJJJJJJJJJJJJJJJJIJJJJJJJJJJJJHGIHGHHHHFFFFFFFEFEDEFEFE_Mismatch_0_Sense_+_Library_PoolT
GCAACCAAACATTGTAGTTGTAAGAGACCCCACTGTTATGATATAGATATCTAGTAAATGCAAATTTCTGAGCTATCTCTGTGTAAATATTCAT
>Frequency_1_QualityScore_DFHHFFHJJJGIIGGIJHGIIJIJIIJJGIIIJJJIJJJGIJIJIIGGGGGIIGIGGIJJIJGHIIIJHGHFFFFFFFDEEFDECDDCCFFDAA_Mismatch_1_Sense_+_Library_PoolT
TCATCATTGGTCACATACATTTCTAATCCGTTAGACCTGCAACCAAACATTGTAGTTGTAAGAGACCCCACTGTTATGATATAGATATCTAGTA
>Frequency_1_QualityScore_FFHGHHHIJIJJJJIIIIIIIIIJJJCGHIFGIGIIJJJIIJFIJG@DGGIJJIIIJHHGIGIIIIIIIHHEECEFHEFFFDDEDEDDDBD?@@_Mismatch_0_Sense_+_Library_PoolT
TTTTGATATCATCAAAGAAAATTTGGTATGGATATAGTTATGGCCGTAGGATGATTGTTATTCATAAAGTTATTTTTATCGATTGGTTGGGTGT
>Frequency_1_QualityScore_DFHHHHHJJJJJJJJJJJJJJIIJJJGGIJJJIJJIIIJJJJJJJJHIJJJJJIJJJDHGIJJJJJJIHHHHHHHFFFFFFADEDDDDDDD??D_Mismatch_0_Sense_+_Library_PoolC
TTTTGATATCATCAAAGAAAATTTGGTATGGATATAGTTATGGCCGTAGGATGATTGTTATTCATAAAGTTATTTTTATCGATTGGTTGGGTGT
>Frequency_1_QualityScore_FFHHHHHJJJHJIJJJHGIJIIJJJJJGIJIIJIIIJJIJIJGIJJJJIIGIJJJJJJIJJIIJJJJJHEHHHFFFFFFFDCEFEFEEDEEEDE_Mismatch_0_Sense_+_Library_PoolT
CCAAACATTGTAGTTGTAAGAGACCCCACTGTTATGATATAGATATCTAGTAAATGCAAATTTCTGAGCTATCTCTGTGTAAATATTCATATCA
>Frequency_1_QualityScore_FFHHHHHIJJHJFHIJIJJJJJJIJJJJJJJIIJJJJJJJJJIJJJJJJIJJJJJJJJJIJJJJHHHHHHFFFFFFEECCFEEEEFEEFEEEDE_Mismatch_0_Sense_+_Library_PoolC
CCAAACATTGTAGTTGTAAGAGACCCCACTGTTATGATATAGATATCTAGTAAATGCAAATTTCTGAGCTATCTCTGTGTAAATATTCATATCA
>Frequency_1_QualityScore_DDDADDFGHGIJJJIHGIEBGEH@?EFFHHGGIIJIJJIIIIIEI?DDFFEHDGHJEIEHIGI@DFG@GIIFHGF?@EC@CFEECACCDCC_Mismatch_0_Sense_+_Library_PoolT
TAGTGAATATTCTGTGGGATAGTGAGTTTTGATATCATCAAAGAAAATTTGGTATGGATATAGTTATGGCCGTAGGATGATTGTTATTCAT
>Frequency_1_QualityScore_FFHGHFHIIIJJJJJJJJJJIJJJJIIJIJIGIJIIIJJJJJIJJJJIGHHIHIIIIJJJJIJGIHHHFCHFFFDFFFEEEEEFFDEEDDFDDD_Mismatch_1_Sense_+_Library_PoolT
TTGGTCACATACATTTCTAATCCGTTAGACCTGCAACCAAACATTGTAGTTGTAAGAGACCCCACTGTTATGATATAGATATCTAGTAAATGCA
>Frequency_1_QualityScore_FFHHHHHJJJIJJJJJJJJJJEIIFHIIJIJJDIJJJIIJJJJJIJJJJJJJJIJJJIJIEHIIJH_Mismatch_2_Sense_+_Library_PoolT
ATTGTAGTTGTAAGAGACCCCACTGTTATGATATAGATATCTAGTAAATGCAAATTTCTGAGCTGA
>Frequency_1_QualityScore_D<DB:CFH??:CBEEHHCH<CEBFCEABBDFDGHCGHGHGG9BACFGGIEHIDEHEAHHGEGIIIGGG:@EHEGGGIFC@>CE@CE@DDABCCE_Mismatch_0_Sense_+_Library_PoolT
AAGAGACCCCACTGTTATGATATAGATATCTAGTAAATGCAAATTTCTGAGCTATCTCTGTGTAAATATTCATATCAGTTTTCCTTTTTTATTA
>Frequency_1_QualityScore_FFHHFFHIJJJJJJJJJJJJIJJJJJGGJJJJJJJJJJIJJJJJJJJJJJIJJIJJJJJJJJJJJJJJHHHHFDFFEEDEEEEDEDDDEDCDDD_Mismatch_1_Sense_+_Library_PoolT
TGGGTGTTGTATAAAGATCCATTCTCATTCATCATTGGTCACATACATTTCTAATCCGTTAGACCTGCAACCAAACATTGTAGTTGTAAGAGAC
>Frequency_1_QualityScore_FFHHFHHJIJIJIJJJIJJJJJJJJJJJJJJJJJJJJJIJJJJJJIGJJJIIIJJJIJJJHHHFFFFFECEEDEDEEDDEEEDEEDDEFDEEDC_Mismatch_2_Sense_+_Library_PoolT
GTAGTCACATACATTTCTAATCAGTTAGACCTGCAACCAAACATTGTAGTTGTAAGAGACCCCACTGTTATGATATAGATATCTAGTAAATGCA
>Frequency_1_QualityScore_FFHHHHHJJJJJJJHIJJJJIJJJJIJJJJJJJHIJJJJJJJJJJJJJIJIJJIJJJJJIHIIJJJIIJHII_Mismatch_0_Sense_+_Library_PoolT
AAGAGACCCCACTGTTATGATATAGATATCTAGTAAATGCAAATTTCTGAGCTATCTCTGTGTAAATATTCA
>Frequency_1_QualityScore_FFHHHHHJJJJJJJJJJJJJJIIJFIIJIJJJJJJJJJHIGJJJJJJJJJIICJGIIJIJJIJJJJJJJIJHJJJGIHHHHGHHFFFBECFEEE_Mismatch_0_Sense_+_Library_PoolT
GTTGTAAGAGACCCCACTGTTATGATATAGATATCTAGTAAATGCAAATTTCTGAGCTATCTCTGTGTAAATATTCATATCAGTTTTCCTTTTT
>Frequency_1_QualityScore_FFGHHHHIJIGGIGGE@ECHIIJIIJJIGIIJIJJGIIIIIIIJJIJGHHF;@CBCCDDDE<C:;>ADDDDDD@ADD@CCDDDDDDDCDDDDAC_Mismatch_0_Sense_+_Library_PoolT
TGCCCTGTTGTGGTGGTGAACAAGAACGTCTGCAACAATATAAAAAAAAGGTAGTGAATATTCTGTGGGATAGTGAGTTTTGATATCATCAAAG
>Frequency_1_QualityScore_FFHHHHHJJIJJJJHIJJJJJJJJJJHIJJJJJIJJJJJJJJJJJHHHHFFFFFEEEEEEDDDDDDDDDCDEEDDDDDDDEDEDDEEEEDEEDC_Mismatch_0_Sense_+_Library_PoolT
AATATTCATATCAGTTTTCCTTTTTTATTATTGTATATTTTTTTTTCAACTGAAGATGACTTCCTGTTATTTCGCATTGATTATGTTATTCAGT
>Frequency_1_QualityScore_FFHHHHHJJJJJJJJJIJJJJIIJJJJJJJJJJJJJJIJJJJJJJJJJHHHGHHFFFFFFEEEEEEEDDACEDEFDDDDDDDEDEDDEEEEDEE_Mismatch_0_Sense_+_Library_PoolT
TAAATATTCATATCAGTTTTCCTTTTTTATTATTGTATATTTTTTTTTCAACTGAAGATGACTTCCTGTTATTTCGCATTGATTATGTTATTCA
>Frequency_1_QualityScore_FEHHHHHIJJJGIIGIJIJJJJJJJJJJJJJJIJJJJJJGIIFIJJJIIIGHIJIIJJJIJJIGJJJGGGH_Mismatch_0_Sense_+_Library_PoolT
TAGTTGTAAGAGACCCCACTGTTATGATATAGATATCTAGTAAATGCAAATTTCTGAGCTATCTCTGTGTA
>Frequency_1_QualityScore_>BF?FD<AEHGB<C9:CFB9CECHI8CD*?D@?899BBHGC<AAHFEA?A7).7?;ACEEE6>;>(((5>;C:(;@CB7>CC:@@CCC_Mismatch_0_Sense_+_Library_PoolT
CTGTTGTGGTGGTGAACAAGAACGTCTGCAACAATATAAAAAAAAGGTAGTGAATATTCTGTGGGATAGTGAGTTTTGATATCATCAA
>Frequency_1_QualityScore_D+22=AFFGBHCDHDDEB@GACAFGGGGFHGI>0:D@FHIC_Mismatch_2_Sense_+_Library_PoolT
TGTTCATAAAGTTATTTTTATCGATTGGTTGGGTGTTGTAC
>Frequency_1_QualityScore_DDHGFFFFGIGIIGIIJIJJJCHIJBGFIIJGJJJJIJGIIIIJFHGGJIIEIJJJIIIJJJJIJJJJIIICHG@_Mismatch_0_Sense_+_Library_PoolT
ATTGTAGTTGTAAGAGACCCCACTGTTATGATATAGATATCTAGTAAATGCAAATTTCTGAGCTATCTCTGTGTA
>Frequency_1_QualityScore_FFHHGHHJJJJIJJJJHIIJJJJJIJJJJJJJJJIJJJJJJJJJJJJJIJJIJIIJJJJIHHIJIIGIFEHHHHHFFFCEDDDEDEDDDDDEDE_Mismatch_1_Sense_+_Library_PoolT
TCTCATTCATCATTGGTCACATACATTTCTAATCAGTTAGACCTGCAACCAAACATTGTAGTTGTAAGAGACCCCACTCTTATGATATAGATAT
>Frequency_1_QualityScore_FFGHHGHJIGIIJJJGIJJJJJJGHHIJFIIJIJJJJJIJJJJIIJIIIJJJJJJIJIIJGGHJJIHHHCHHFFCFDECCDA@BDDACCDDAD@_Mismatch_2_Sense_+_Library_PoolT
GCTGCATTCTCATTCATCATTGGTCACATACATTTCTAATCAGTTAGACCTGCAACCAAACATTGTAGTTGTAAGAGACCCCACTGTTATGATA
>Frequency_1_QualityScore_FFHHHHHJJJJIJIJJJJJJJJJIIJJJJJIJIJJGGIJJHHJJJFGHIIIJIJJJJJJJJJJJJIHHHHHHHFFFFFFEECCECECDEFEDEE_Mismatch_1_Sense_+_Library_PoolT
AAGGATGATTGTTATTCATAAAGTTATTTTTATCGATTGGTTGGGTGTTGTATAAAGATCCATTCTCATTCATCATTGGTCACATACATTTCTA
>Frequency_1_QualityScore_FFHGHHHJJJIJJJJJJJJJJJJHHIJJJGJIGIJJJJJJJJJIJIJJJJJHHHFFFFFEEEEECEEEECDEFEDDDDDDDCDDDDDDDDDDCD_Mismatch_0_Sense_+_Library_PoolT
TTTATTATTGTATATTTTTTTTTCAACTGAAGATGACTTCCTGTTATTTCGCATTGATTATGTTATTCAGTATTGAAATCAAGGAAACTTACAG
>Frequency_1_QualityScore_FFFHHFHIIIJJJJJIJJIEHIJJIJJIIJJIIJJIGIIJJJJJIIJJIJJJJJJIJJJJJIJIGIJJJHHEHHHHHFFFFFFC_Mismatch_1_Sense_+_Library_PoolT
AGTTAGACCTGCAACCAAACATTGTAGTTGTAAGAGACCCCACTGTTATGATATAGATATCTAGTAAATGCAAATTTCTGAGCA
>Frequency_1_QualityScore_DDHFFHHIIII*CFFGGIEGHIEHGFHGIAEFEDGGIIGIGIGGHIGGIGGGHIIHHFH<DCDEDECCC@C@@C;BCDCCB>B?B7?CCCCDDC_Mismatch_0_Sense_+_Library_PoolT
TAAAAAAAAGGTAGTGAATATTCTGTGGGATAGTGAGTTTTGATATCATCAAAGAAAATTTGGTATGGATATAGTTATGGCCGTAGGATGATTG
>Frequency_1_QualityScore_FFHHHHHIJJJJJJIJIJIHIJIIIGIIJJJJJJHHJJJJJJJJIHHJJIJIJJJJJJJJJIIJJJIJIBHHHGHHHDFFCFDF_Mismatch_0_Sense_+_Library_PoolT
CAACCAAACATTGTAGTTGTAAGAGACCCCACTGTTATGATATAGATATCTAGTAAATGCAAATTTCTGAGCTATCTCTGTGTA
>Frequency_1_QualityScore_FFHHGHHJJJJJJJJJJJJJJJJJJJJJJJJJJJJIJJJJJJJIJIJIIJIJJJHJJJIIIEHIJJJIJJJIHIJJIJIHHHHFFEEDEEEEEE_Mismatch_0_Sense_+_Library_PoolT
CCCCACTGTTATGATATAGATATCTAGTAAATGCAAATTTCTGAGCTATCTCTGTGTAAATATTCATATCAGTTTTCCTTTTTTATTATTGTAT
>Frequency_1_QualityScore_FFHGHHHJJJJJJJJIJIFHJJJ_Mismatch_0_Sense_+_Library_PoolT
AGTAAATGCAAATTTCTGAGCTA
>Frequency_1_QualityScore_DDDDD84AE)<@81+AFE>)1:B3):??*???B8*??D*/BBBB9=C_Mismatch_2_Sense_+_Library_PoolT
TTTTTATCGGTTGGTTGGGTGTTGTATAAAGATCCATTTTCATTCAT
>Frequency_1_QualityScore_FFHHHHHIJGEHJIJIIJIJGIJJJIIJJJJJIJIGIIJJJJIIJGIIJJJJIJJJJJJIJJJI_Mismatch_0_Sense_+_Library_PoolT
TTGTAGTTGTAAGAGACCCCACTGTTATGATATAGATATCTAGTAAATGCAAATTTCTGAGCTA
>Frequency_1_QualityScore_FF+AFFHIIHEEBCFHIIGGHIIIIIIIIIIIIHHIHIIIIIIIIGGIIIECGHGIIIGGIIIIIIIIIGHHHHHFHFEFFEFCDCAEEB@_Mismatch_2_Sense_+_Library_PoolT
CTGATCAGTTAGACCTGCAACCAAACATTGTAGTTGTAAGAGACCCCACTGTTATGATATAGATATCTAGTAAATGCAAATTTCTGAGCGA
>Frequency_1_QualityScore_DAF;?F<EAEAEBG;<<A2?CBG@FFCFGFEDG<0?68?DFBAFFEF@AGEFCEGEGIIFBED@7CEAE?AEB@BBB@:@;B_Mismatch_1_Sense_+_Library_PoolT
TTAGACCTGCAACCAAACATTGTAGTTGTAAGAGACCCCACTGTTATGATATAGATATCTAGTAAATGCAAATTTCTGAGAT
>Frequency_1_QualityScore_FFHHHHHJJJJJJJJJJJJJIIJJJJJJJIIIIJIIJJJJJJJJJJJJIIJJJIJJIJJJHIJJIJJJJIHHHHHHHFFEFFFEDEEECEDDDE_Mismatch_0_Sense_+_Library_PoolT
AATCAGTTAGACCTGCAACCAAACATTGTAGTTGTAAGAGACCCCACTGTTATGATATAGATATCTAGTAAATGCAAATTTCTGAGCTATCTCT
>Frequency_1_QualityScore_FFHHFFFFFHHIGGIIJJJJJIIJJJIJJJJIIFIEEIIIGIIJJIJJJIIIJ_Mismatch_1_Sense_+_Library_PoolT
AAGAGACCCCACTGTTATGATATAGATATCTAGTAAATGCAAATTTCTGAGCA
>Frequency_1_QualityScore_FFHHHHHJJJJJJJJJJJJIIJJJJJJJJJJJJJJJJJJJJJJJIIJJIJJIJJJJJJJJJJHIGIJJIIHHHHHHHFFFFFFFDFEEE_Mismatch_0_Sense_+_Library_PoolT
CACATACATTTCTAATCAGTTAGACCTGCAACCAAACATTGTAGTTGTAAGAGACCCCACTGTTATGATATAGATATCTAGTAAATGCA
>Frequency_1_QualityScore_FFHHHHHJHIJIJJJJJFHJGIIIIJJJIIJJJJJJJGIIIHJJIJJIHHIJJJJIIJIJHIJIIGJJJIIHHHHFFDFDDD?@DDDDDEEEED_Mismatch_1_Sense_+_Library_PoolT
TATCAAAGAAAATTTGGTATGGATATAGTTATGGCCGTAGGATGATTGTTATTCATAAAGTTATTTTTATCGATTGGTTGGGTGTTGTATAAAG
>Frequency_1_QualityScore_FFHFHFFIGIJGICHFHIJJJGIIJJIIIIGIIJJJIG<DIIBGIGHIHHGIJJIJIIGJJJ_Mismatch_1_Sense_+_Library_PoolT
TGTAGTTGTAAGAGACCCCACTGTTATGATATAGATATCTAGTAAATGCAAATTTCTGAGCA
>Frequency_1_QualityScore_FFHHHHGIJIJIIJJGIEGIIJIJIFGHFHGHIJJJEIJJIJIJFHBFGIHIJJJJJJJIJIJJJHIJIGEFGEHFEDDDFDFEEEE_Mismatch_1_Sense_+_Library_PoolT
CAGTTAGACCTGCAACCAAACATTGTAGTTGTAAGAGACCCCACTGTTATGATATAGATATCTAGTAAATGCAAATTTCTGAGCTAC
>Frequency_1_QualityScore_FFHHGHHJGGIJJJJIJJJJJJJJJJIHIHCGHDHGBFIIIJJJJJJJJJJIJIJJJIJJJIIIJIIJJEHHHHHHHFFFFFFEEEDEEEDDDC_Mismatch_1_Sense_+_Library_PoolT
ATAATCAGTTAGACCTGCAACCAAACATTGTAGTTGTAAGAGACCCCACTGTTATGATATAGATATCTAGTAAATGCAAATTTCTGAGCTATCT
>Frequency_1_QualityScore_FFHHHHHJJJJJJJJJJJJJJJJJJJJJJIIJJJJJJJJJJIJIJJIHIIJJJIGIJJJJIIJJJIJJJIHHHHHHFFDFFFEEEC_Mismatch_1_Sense_+_Library_PoolT
TCAGTTAGACCTGCAACCAAACATTGTAGTTGTAAGAGACCCCACTGTTATGATATAGATATCTAGTAAATGCAAATTTCTGAGCA
>Frequency_1_QualityScore_FFHHHGHIIJJGIJIJIEGHIIIJJIJJJIJJJGHGIJIGHIJIJIJJJJJJHHHIIJJJJJIIIJJIJGGDCHGIIIJJJH_Mismatch_1_Sense_+_Library_PoolT
CCACTGTTATGATATAGATATCTAGTAAATGCAAATTTCTGAGCTATCTCTGTGTAAATATTCATATCAGTTTTCCTTTTTA
>Frequency_1_QualityScore_DBFFFBFHGIGIGG1CHGFEH>F9EFHIBEHGIGIIE:DBFH@CHFCHHIEGHGHE@_Mismatch_1_Sense_+_Library_PoolT
TTGTAAGAGACCCCACTGTTATGATATAGATATCTAGTAAATGCAAATTTCTGAGCA
>Frequency_1_QualityScore_FFHGHHHHIJJJJJJJJIIIHIGIJJJJHIIJJJJJJJJJJFIIJIJIIIIIIJGHGIJJJJJJJIGI_Mismatch_1_Sense_+_Library_PoolT
AACATTGTAGTTGTAAGAGACCCCACTGTTATGATATAGATATCTAGTAAATGCAAATTTCTGAGCGA
>Frequency_1_QualityScore_FFGGHHHJHHJJJJJJIJJJJJJJJJIJIJJJJIJJJJJIJJJJJJJJJJGIIHHIJJJJIJJJJJJHHHECFDFFFFEEEEEEDEDDEDDE@C_Mismatch_1_Sense_+_Library_PoolT
ATCATTGGTCACATACATTTCTAATCCGTTAGACCTGCAACCAAACATTGTAGTTGTAAGAGACCCCACTGTTATGATATAGATATCTAGTAAA
>Frequency_1_QualityScore_DDHDHHHJGHGJIJJIJJJJJJIIJIJGIDGIIIIIGEGIFD_Mismatch_0_Sense_+_Library_PoolT
CAGTTTTCCTTTTTTATTATTGTATATTTTTTTTTCAACTGA
>Frequency_1_QualityScore_FFHHHHHJJJJJJJJJHIJJHIJJJIJIJJJJJJJJJJJJHIJJJJJJIJJJJJJIJJJI_Mismatch_1_Sense_+_Library_PoolT
AGTTGTAAGAGACCCCACTGTTATGATATAGATATCTAGTAAATGCAAATTTCTGAGCCA
>Frequency_1_QualityScore_DFHFHDFIIFGGFFFDFCHHGFAGHHFHIFHGH>GGGC_Mismatch_0_Sense_+_Library_PoolT
ATGATATAGATATCTAGTAAATGCAAATTTCTGAGCTA
>Frequency_1_QualityScore_DDFHCCFAFHGIJIJIJJGIJJEHIGGIJJICFHIHFGDGIFH@GGHGAGGIIIGIIJGIIG@_Mismatch_1_Sense_+_Library_PoolT
TGTTATTCATAAAGTTATTTTTATCGATTGGTTGGGTGTTGTATAAAGATCCATTCTCATCCA
>Frequency_1_QualityScore_FFHHHHHIJJJJJJJJJJHIIJIIJHIGIJJJJJIIIJBHGGJJJJIGIHEFHHHFFFFFFFFEECEEECEDDDDDDCDBDDDDDDCCDDDDDD_Mismatch_1_Sense_+_Library_PoolT
TATTGTATATTTTTTTTTCAACTGAAGATGACTTCCTGTTATTTCGCATTGATTATGTTATTCAGTATTGAAATCAAGGAAACTTACAGACCCT
>Frequency_1_QualityScore_FFHHHHHIJJJJJIJJJJJJJIJJJJJJIJJJIJJJIJJIJJJJJJJEIIJJJJJJIJJJIJJIIJJEIGGIJJFHHHHHGFFFFFFFFEEE>C_Mismatch_0_Sense_+_Library_PoolT
AACATTGTAGTTGTAAGAGACCCCACTGTTATGATATAGATATCTAGTAAATGCAAATTTCTGAGCTATCTCTGTGTAAATATTCATATCAGTT
>Frequency_1_QualityScore_FFHHHHHJJJJJJIGJJJJIJIJJJJJJIJJJJJJJJJJJJJIJJIJIIJJJJGIIJJJJIJJIIJJGIDHHHHHHFFFFFFFDC_Mismatch_2_Sense_+_Library_PoolT
CAGTTAGACCTGCAACCAAACATTGTAGTTGTAAGAGACCCCACTGTTATGATATAGATATCTAGTAAATGCAAATTTCTGAGGA
>Frequency_1_QualityScore_ADDHHHGGGEEECEHICACDGHGDGA9BF?DBFGBGHIIICFIDGG>CEEHHHHFFFFEFECDCEACC@?A?;>@>>>?C>@ACCDCDC@CCCC_Mismatch_0_Sense_+_Library_PoolT
ACGTCTGCAACAATATAAAAAAAAGGTAGTGAATATTCTGTGGGATAGTGAGTTTTGATATCATCAAAGAAAATTTGGTATGGATATAGTTATG
>Frequency_1_QualityScore_FFHHHHHJIJJJJJJJJJIIJIIJJJJJIJJIIGJJJJJJJJJIJJJJHIJJJHHGIHHHHHHFFFFFFCEFEEEEEEEEEEDDEDDDDDDDDD_Mismatch_1_Sense_+_Library_PoolT
TATGGCCGTATGATGATTGTTATTCATAAAGTTATTTTTATCGATTGGTTGGGTGTTGTATAAAGATCCATTCTCATTCATCATTGGTCACATA
>Frequency_1_QualityScore_EDHHHHHJJGIHGHJIIJJGIJIJICGHGGHIIJJJIGIIIGHIIEGFGHGIIJFHIIJIIIJIGGHIHEHHHHHCFEFFF_Mismatch_0_Sense_+_Library_PoolT
TTTCTAATCAGTTAGACCTGCAACCAAACATTGTAGTTGTAAGAGACCCCACTGTTATGATATAGATATCTAGTAAATGCA
>Frequency_1_QualityScore_A3ADD???DEE@EBEE4EEADE<:<?:8?DDBDAD?DDADIIEDCEDEACDEICDIEEDDC6??AADDD?DA@B>AA>>A??_Mismatch_0_Sense_+_Library_PoolT
AAAAAAAGGTAGTGAATATTCTGTGGGATAGTGAGTTTTGATATCATCAAAGAAAATTTGGTATGGATATAGTTATGGCCGT
>Frequency_1_QualityScore_FFHHHHGJIJJJJJJJJIJJHGIJIIIJIJJJJIJJJJJJJJJIJJJJIJJIJJJJJJJJIJJJJIJJIIHHHFHHFFFF_Mismatch_1_Sense_+_Library_PoolT
AGACCTGCAACCAAACATTGTAGTTGTAAGAGACCCCACTGTTATGATATAGATATCTAGTAAATGCAAATTTCTGAGCA
>Frequency_1_QualityScore_DFHHHHHIIJJIIJJIIJJJJJEIJJIJHIJJJJJJJJIJJJJJJIIJJJJJJJJJJJJJJIJIJHIJJEHIIJHHGHHGHFFFFFFFFEDDEE_Mismatch_1_Sense_+_Library_PoolT
TATTGTAGTTGTAAGAGACCCCACTGTTATGATATAGATATCTAGTAAATGCAAATTTCTGAGCTATCTCTGTGTAAATATTCATATCAGTTTT
>Frequency_1_QualityScore_DDDHB?BACDFEGHHHBCHIGI@FCDHHC@EHGGI@CGGGHGBBDFHIIGIGHGGDHGII@FHI>FGG:=FAGACHEHHHE_Mismatch_0_Sense_+_Library_PoolT
GATATAGATATCTAGTAAATGCAAATTTCTGAGCTATCTCTGTGTAAATATTCATATCAGTTTTCCTTTTTTATTATTGTA
>Frequency_1_QualityScore_FFHHHHHJJJJJJJJJJJJJJJJGGIJJI_Mismatch_2_Sense_+_Library_PoolT
TATCTAGTAAATGCAAATTTCTGAGCTGA
>Frequency_1_QualityScore_FFHHHHHJJJHJJJJJJJJJJJIJJJJJJJIJJJJJJIIGIJJJIGGJJIIIIEIJJ=FHIJJJIJGIIHGAEHIIHIHHGHHHHFFFFFFFED_Mismatch_1_Sense_+_Library_PoolT
TTGTAAGAGACCCCACTGTTATGATATAGATATCTAGTAAATGCAAATTTCTGAGCTATCTCTGTGTAAATATTCATATCAGTTTTCCTTTTTG
>Frequency_1_QualityScore_DDFAAFHGI?G@?ECG?EEECHG>HDHIIIIEHGGFGH?DHIG@FHII>BBFDFHFCFI_Mismatch_1_Sense_+_Library_PoolT
GTTGTAAGAGACCCCACTTTTATGATATAGATATCTAGTAAATGCAAATTTCTGAGCTA
>Frequency_1_QualityScore_FFHHHHHJJJJJJIJJDGIGHIJIGIJJJJIIJJIIJJHHIJBFIJJJJJJJJJJJHHHHHFFFFFEED@CEDDDEDEDEEEEDDDDB=BBDDD_Mismatch_0_Sense_+_Library_PoolT
CAATATAAAAAAAAGGTAGTGAATATTCTGTGGGATAGTGAGTTTTGATATCATCAAAGAAAATTTGGTATGGATATAGTTATGGCCGTAGGAT
>Frequency_1_QualityScore_FFHHHHHJJIJJJIIJJJIJIJGIIIIJHJJGIJIJJHJJIIIIJJJJJJJJGIJJJJIIJJIJJJJJJHHHHHHHFFFFFFFCDDDDEDDDDD_Mismatch_1_Sense_+_Library_PoolT
TCTAATCAGTTAGACCTGCAACCAAACATTGTAGTTGTAAGAGACCCCACTGTTATGATATAGATATCTAGTAAATGCAAATTTCTGAGCTAAC
>Frequency_1_QualityScore_FFHGHHHJIJJJIJJJJJJJJJIIIJGIJJIJIHIJJJJJJJIJJJJJJJIHIIJJJIIIIJJIJJJJJHHHHHHHFFFDFDFEEEDEEDD_Mismatch_0_Sense_+_Library_PoolT
CTAATCAGTTAGACCTGCAACCAAACATTGTAGTTGTAAGAGACCCCACTGTTATGATATAGATATCTAGTAAATGCAAATTTCTGAGCTA
>Frequency_1_QualityScore_FDHHHHHJJJJJJJJJJJJJJJJJJJJJJJJJIJJIJIJJJJJJHJJJJJJIJJJIIJJJIJGHIJEHHGHHHHFFFFFFFFEEDEEEEDDDDD_Mismatch_0_Sense_+_Library_PoolT
GTAAGAGACCCCACTGTTATGATATAGATATCTAGTAAATGCAAATTTCTGAGCTATCTCTGTGTAAATATTCATATCAGTTTTCCTTTTTTAT
>Frequency_1_QualityScore_DDDHDFFHIGGEHCGFCGHIIIIEEHHIICAGFBGEHGGHGCHIIDAFDGIIIIIGEHHICEHIHCBCGC??EEFHBDD3;;;CC>CA>@CAC>_Mismatch_0_Sense_+_Library_PoolT
TAATCAGTTAGACCTGCAACCAAACATTGTAGTTGTAAGAGACCCCACTGTTATGATATAGATATCTAGTAAATGCAAATTTCTGAGCTATCTC
>Frequency_1_QualityScore_FDDHHHHJFHIIHIGIIH@EHIJJIIIJGIIHD@FBEBDGDG?AAHIFGHGGEHJEEEGHHHHFEEDDC_Mismatch_0_Sense_+_Library_PoolT
GATGATTGTTATTCATAAAGTTATTTTTATCGATTGGTTGGGTGTTGTATAAAGATCCATTCTCATTCA
>Frequency_1_QualityScore_FFHFHHHIIIEHIBIJIIIJJGIJJJJJJJJGFHIGHJJIJJIIIJJJJJIJJIJJJJIIIIJIHJJDIGEH_Mismatch_0_Sense_+_Library_PoolT
ACCAAACATTGTAGTTGTAAGAGACCCCACTGTTATGATATAGATATCTAGTAAATGCAAATTTCTGAGCTA
>Frequency_1_QualityScore_DDFHGDDHEHIIIJGHGIJIHGHGIIHGIIBHIJJIJGIFGBDHIJIJJJJJIJIJJIIJIJIIJIJJ_Mismatch_0_Sense_+_Library_PoolT
AGACCTGCAACCAAACATTGTAGTTGTAAGAGACCCCACTGTTATGATATAGATATCTAGTAAATGCA
>Frequency_1_QualityScore_FFHHHHHJJJJJHIJJJJJJGIJJJJJJJJJJIJJJJJJJJJJJJJJJJJJJJIIJIHGIHIJJJJJJJHIH=CHCFEFFFFFEEDEEEEDFED_Mismatch_1_Sense_+_Library_PoolT
ATTCATCATTGGTCACATACATTTCTAATCAGTTAGACCTGCAACCAAACATTGTAGTTGTAAGAGACCCCAGTGTTATGATATAGATATCTAG
>Frequency_1_QualityScore_FDHHHFHJJIJGHI,AFHGIIJIJHIIIJJJJIJJJHJIIIFHHIJHIHHIGGI_Mismatch_0_Sense_+_Library_PoolT
GTAGGATGATTGTTATTCATAAAGTTATTTTTATCGATTGGTTGGGTGTTGTAT
>Frequency_1_QualityScore_FFHHHHHJJFHIJJEHHIJIIGJJJJJJJJJJJJJJJJJJJJJJJJJJJJGIJJJJJJJJIJIIJHHHHBDDFEDEEEDDDDDBDDDDDDDEDD_Mismatch_1_Sense_+_Library_PoolT
ATCGATTGGTTGGGTGTTGTATAAAGATCCATTCTCATTCATCATTGGTCACATACATTTCTAATCCGTTAGACCTGCAACCAAACATTGTAGT
>Frequency_1_QualityScore_AD?CD8,<AEE9<CF>C2A2+<_Mismatch_0_Sense_+_Library_PoolT
GTAAATGCAAATTTCTGAGCTA
>Frequency_1_QualityScore_FFHHHHHHIHIJJJIJJJIJJJJJJIJJJJJJJJJJJJJJIJJJIIIIJJJJJJJJHHHFFFFD_Mismatch_0_Sense_+_Library_PoolT
ATCTCTGTGTAAATATTCATATCAGTTTTCCTTTTTTATTATTGTATATTTTTTTTTCAACTGA
>Frequency_1_QualityScore_FFHHHHHIIJJJJJIJJJJIJJJHHHHIIIJJJJJJGJJJJJJGHIIHGIIJJJHIJIIJJJJIGICHHEIHHGHHHFBBEDECCDD@1;BBBC_Mismatch_0_Sense_+_Library_PoolT
TGATATCATCAAAGAAAATTTGGTATGGATATAGTTATGGCCGTAGGATGATTGTTATTCATAAAGTTATTTTTATCGATTGGTTGGGTGTTGT
>Frequency_1_QualityScore_FFFHHHHJJJJJIJJJJJJJIIIJIJJJJIJJJJJJJJJIJJJJJJJIJJJJIJJIJIJJ_Mismatch_1_Sense_+_Library_PoolT
AGTTGTAAGAGACCCCACTGTTATGATATAGATATCTAGTAAATGCAAATTTCTGAGTTA
>Frequency_1_QualityScore_FFHHHHGJIJJHJIHGIIIJIIJJJJJIIHEHAHIGIJIIJIIJIJJIFIIIJJHIJIIJIIIJJJIJJ_Mismatch_1_Sense_+_Library_PoolT
AAACATTGTAGTTGTAAGAGACCCCACTGTTATGATATAGATATCTAGTAAATGCAAATTTCTGAGCCA
>Frequency_1_QualityScore_BBDDDDDEDEEDDDEDDDDDDDDDDDDCDDEDDEEEEDDEEEDEEDDEEDD#+8?BDDDDECDCCDD_Mismatch_1_Sense_+_Library_PoolT
ACATTGTAGTTGTAAGAGACCCCACTGTTATGATATAGATATCTAGTAAATNCAAATTTCTGAGCCA
>Frequency_1_QualityScore_FFHHHHHJJJIJJJJIIJJJJJJJJJJJJDGIHHIJJJJJJJJHIJIHIIIAEHHHFHFFFFFEEEEEEEDDDDDDDDDDD?CCDDDCEDEDEE_Mismatch_0_Sense_+_Library_PoolT
AGAACGTCTGCAACAATATAAAAAAAAGGTAGTGAATATTCTGTGGGATAGTGAGTTTTGATATCATCAAAGAAAATTTGGTATGGATATAGTT
>Frequency_1_QualityScore_FEHHHFFGFHIGHIGIJIJJJIJJJJCGIJJIJJJJGIJJJIJIJDGGHIJJIGIJIIIJIEIGIJJJIHIIJJJJIHHHGHGGFFFFFFDBCC_Mismatch_0_Sense_+_Library_PoolT
CATTGTAGTTGTAAGAGACCCCACTGTTATGATATAGATATCTAGTAAATGCAAATTTCTGAGCTATCTCTGTGTAAATATTCATATCAGTTTT
>Frequency_1_QualityScore_D?AADFFEI+CA+1?G@<<GB@DFBFB;FCF*0BB*0*99B<CBCF>8CGIAFIII@77;7.==77@@DBAA.6>66(,533;58AA_Mismatch_1_Sense_+_Library_PoolT
AAAAAAAGGTAGAGAATATTCTGTGGGATAGTGAGTTTTGATATCATCAAAGAAAATTTGGTATGGATATAGTTATGGCCGTAGGAT
>Frequency_1_QualityScore_FFGHGHHJIJJJJIIGIGJHIJIJJJJJJJHGIIGIIJJJJJJJIJJJJJJIJICHIJJJHDDCEEECC_Mismatch_1_Sense_+_Library_PoolT
GAGCTATCTCTGTGTAAATATTCATATCAGTTTTCCTTTTTTATTATTTTATATTTTTTTTTCAACTGA
>Frequency_1_QualityScore_D;CDFHHAG94<<:ACCDB_Mismatch_0_Sense_+_Library_PoolT
TAGATATCTAGTAAATGCA
>Frequency_1_QualityScore_;D?C:8@E:3CDB*:C9BD@B*?BD9*9*/0?@DB_Mismatch_1_Sense_+_Library_PoolT
TTTTTTTTTCAACTGAAGATGACTTCCTGGTATTT
>Frequency_1_QualityScore_FFHHHHHJJJJJFIHIIJJEGHIJIDIJJJJJIIJJJJJJJJJJJJIJJIIIGIIGIJIIGHGHHGHFFEFDFCEDBDDDDDDDDDDDDDDDDD_Mismatch_1_Sense_+_Library_PoolT
TTTTTATCGATTGGTTGGGTGTTGTATAAAGATCCATTCTCATTCATCATTGGTCACATACATTTCTAATCCGTTAGACCTGCAACCAAACATT
>Frequency_1_QualityScore_FFHHHHHHIJJJJJJJJJIJIJJJIJJJJJJJJHIIJJJJJJJJIIJJIJJJJHIJJJHHGHHHDFFFFEFEEEEEDEEEDEEDDDDDBDDDDC_Mismatch_0_Sense_+_Library_PoolT
TAGTGAGTTTTGATATCATCAAAGAAAATTTGGTATGGATATAGTTATGGCCGTAGGATGATTGTTATTCATAAAGTTATTTTTATCGATTGGT
>Frequency_1_QualityScore_A+A<CFHCAD<G@HACHB<::CC+AC>8CEBCFCFBDHFDDGG9BG4?9BFGFEHHH7=FE:CHDEGEFCCE>EFEDEEECDCA@CCCCCDACC_Mismatch_1_Sense_+_Library_PoolT
AAATTTCTAATCAGTTAGACCTGCAACCAAACATTGTAGTTGTAAGAGACCCCACTGTTATGATATAGATATCTAGTAAATGCAAATTTCTGAG
>Frequency_1_QualityScore_FDFHHHHJIIJJJJJJJIIJJIJIJJJJJJJJJJJJCGHHHIJJJJJJJJGIHHHFFFBCDCACEEEDDCDDEEDDDDDDDDDDDDDDBDDDDD_Mismatch_0_Sense_+_Library_PoolT
GTGAACAAGAACGTCTGCAACAATATAAAAAAAAGGTAGTGAATATTCTGTGGGATAGTGAGTTTTGATATCATCAAAGAAAATTTGGTATGGA
>Frequency_1_QualityScore_FFHHHGHIIIGHEGIFG@EHHEGGIIJJJIIIJIJIIIIJIEIIJIJJJHFAFGHIJIGHEGHIGAEEHFCHB>CCEDDCDEEBDDDDC:A>@>_Mismatch_1_Sense_+_Library_PoolT
TATCGATTGGTTGGGTGTTGTATAAAGATCCATTCTCATTCATCATTGGTCACATACATTTCTAATCAGTTAGACCTGCAACCAAACATTGTAT
>Frequency_1_QualityScore_FFHHHHHJJJHGIJJCFHIIGGIIJJJIJJJJJJJJJIJJJJJJJJJJJHIJJJIJJJIJJJJIIJHHHGHHFFFFFFEEEEDDDDDDDDDDDD_Mismatch_0_Sense_+_Library_PoolT
TATCGATTGGTTGGGTGTTGTATAAAGATCCATTCTCATTCATCATTGGTCACATACATTTCTAATCAGTTAGACCTGCAACCAAACATTGTAG
>Frequency_1_QualityScore_FFHHFHHJJJJJJJJHIIJJJJJJHIJJIJJJJJJHHIJJJJJJJJJGIJJJJJJJJJJIJJJIDGHHFFBBDCACDDEEDDDDDDDFEEDDEE_Mismatch_0_Sense_+_Library_PoolT
TTGGTATGGATATAGTTATGGCCGTAGGATGATTGTTATTCATAAAGTTATTTTTATCGATTGGTTGGGTGTTGTATAAAGATCCATTCTCATT
>Frequency_1_QualityScore_FFHHFFHJJJJJIGJHIIJJJJJJEHIJGIHIJJJHIIJIJJIIJIJIJJJJJJJJJJIEIIJJIHHHFFDDDDEDEEFEDDDDDDDEEEDEEE_Mismatch_0_Sense_+_Library_PoolC
TTGGTATGGATATAGTTATGGCCGTAGGATGATTGTTATTCATAAAGTTATTTTTATCGATTGGTTGGGTGTTGTATAAAGATCCATTCTCATT
>Frequency_1_QualityScore_FFHHHHHJJJJJJJJJJJJJJJJJJJJGIJJJJJJJJJIJJJJJJJJHIJJJJJJJJJIJJJJJJHHHHEEHFFFFFFDEEDCDDDDDDDDD<@_Mismatch_0_Sense_+_Library_PoolT
GTTTTGATATCATCAAAGAAAATTTGGTATGGATATAGTTATGGCCGTAGGATGATTGTTATTCATAAAGTTATTTTTATCGATTGGTTGGGTG
>Frequency_1_QualityScore_DDFHDDHIBGGBEBBFGHDGHIGGHIGIEAHGIIIIIFIIIIGDFHIDFGGHGCGIIIIGIIIIGHIHCCHFHHHDEEECDCCCCCECECCCCC_Mismatch_0_Sense_+_Library_PoolT
TTCTAATCAGTTAGACCTGCAACCAAACATTGTAGTTGTAAGAGACCCCACTGTTATGATATAGATATCTAGTAAATGCAAATTTCTGAGCTAT
>Frequency_1_QualityScore_FDHFHH>F<AEGHIIIJJIIJJJJIJJJJJIJJJJJJJJIJJJJJIJJJJHHG_Mismatch_0_Sense_+_Library_PoolT
GTGTAAATATTCATATCAGTTTTCCTTTTTTATTATTGTATATTTTTTTTTCA
>Frequency_1_QualityScore_DDHFHHFGIIG>BCHHI9EDEFAG<DHGGGF>@B:DDB;DBFEACGBACCHGIGD;=@FDHHEDGEHHE;A_Mismatch_0_Sense_+_Library_PoolT
GTTAGACCTGCAACCAAACATTGTAGTTGTAAGAGACCCCACTGTTATGATATAGATATCTAGTAAATGCA
>Frequency_1_QualityScore_FFHHHHHJJJJJIJJJJJJJJJJJFGIJJJJJJIJIJJJJJJJJGHIJIIIGIIJIJIIIJIJJJJJHICHHHHHHFFFFFEDEDDDDDBBDBD_Mismatch_0_Sense_+_Library_PoolT
TTGATATCATCAAAGAAAATTTGGTATGGATATAGTTATGGCCGTAGGATGATTGTTATTCATAAAGTTATTTTTATCGATTGGTTGGGTGTTG
>Frequency_1_QualityScore_FFHHHHHJJJJJIJJ?DHFGGJIGIIJJJIJJJFIIIGGIIHIJJJJJJJJJJJJJHHHHHFFFFFFCEAEEDDEDEDDFEEDDDDDBDDDDDD_Mismatch_0_Sense_+_Library_PoolT
AATATAAAAAAAAGGTAGTGAATATTCTGTGGGATAGTGAGTTTTGATATCATCAAAGAAAATTTGGTATGGATATAGTTATGGCCGTAGGATG
>Frequency_1_QualityScore_FFGHHHHIJJGIJJIJJJJJJGIJJJJIIIIJJIJIJJJJIJJJJJJJHIHIIJJJJGIJJJIJJJIJIJHHHHHHHFFEFFFFEDDED_Mismatch_1_Sense_+_Library_PoolT
TAATCAGTTAGACCTGCAACCAAACATTGTAGTTGTAAGAGACCCCACTGTTATGATATAGATATCTAGTAAATGCAAATTTCTGAGCA
>Frequency_1_QualityScore_FFFHHHHGIJJJJIEIIJIJJIDFHJJJJGGHIEIIGIJJJIGIHJJFGIIJJJJJJJJ_Mismatch_1_Sense_+_Library_PoolT
AGTAAATGCAAATTTCTGAGCTATCTCTGTGTAAATATTCATATCAGTTTTCCTTTTTA
>Frequency_1_QualityScore_DDFHFHDEFBGAFGICHHEGHAEGCDEGHIIIIAFGHIIBHIIHIDGIIGIIGGGGAHGHIIIED@ECHAA@_Mismatch_1_Sense_+_Library_PoolT
GCAACCAAACATTGTAGTTGTAAGAGACCCCACTGTTATGATATAGATATCTAGTAAATGCAAATTTCTGAA
>Frequency_1_QualityScore_FFHHHHHJJIGHIIIJJIJIJJJJJJJJJJJJJJJIJJJIIJJJIJJJJJHJJIIJJIJIIJJIJJJJIGFHGHHHHDFFFFFFFFEEEEEEEC_Mismatch_0_Sense_+_Library_PoolT
AAACATTGTAGTTGTAAGAGACCCCACTGTTATGATATAGATATCTAGTAAATGCAAATTTCTGAGCTATCTCTGTGTAAATATTCATATCAGT
>Frequency_1_QualityScore_DDFDFHFBHGGIIIBF;<HHGHIBHI<BGCDH3?DHHGEEGEHICAHCDHCG>CFE@;FHCF@;CEGEGE;CAHCADEBE;@C>C>@CCA(;;@_Mismatch_1_Sense_+_Library_PoolT
AGACCTGCAACCAAACATTGTAGTTGTAAGAGACCCCACTGTTATGATATAGATATCTAGTAAATGCAAATTTCTGAGCTATCTCTGTGTCAAT
>Frequency_1_QualityScore_D;CDDDDBEAEE@B+3<CDBAEIIIIEAEEC8CC<?D<DDBDDDEEEADDA;BCDCD)/7==A;CCCCDCCC3?CD3?7?>>@AA>>(;3>>DA_Mismatch_1_Sense_+_Library_PoolT
ACATTTCTAATCAGGTAGACCTGCAACCAAACATTGTAGTTGTAAGAGACCCCACTGTTATGATATAGATATCTAGTAAATGCAAATTTCTGAG
>Frequency_1_QualityScore_FFHHHFGIJJIJJJJGIGIHIIIJJJJJJJJJIJJJJJIJIJJIIIIJJJJJJJJIJIJ_Mismatch_1_Sense_+_Library_PoolT
GTTGTAAGAGACCCCACTGTTATGATATAGATATCTAGTAAATGCAAATTTCTGAGCCA
>Frequency_1_QualityScore_FFHHHHHIJJJIJJJJJIGHIIIJIEIIIIJIJIIJJJIIJJJJJJGIIIJJJIIIJIJJIJJGIGIGICGHE_Mismatch_0_Sense_+_Library_PoolT
CAGTTAGACCTGCAACCAAACATTGTAGTTGTAAGAGACCCCACTGTTATGATATAGATATCTAGTAAATGCA
>Frequency_1_QualityScore_FFHFHHHJJJIJHJIGHJGJJEIEIJIJFHHIGJIJGIIIG@GDGIJIGHIIJJJJJIHFFDCEEEEEEECDDDDDDDDDDDDDDEEDDD@BDC_Mismatch_0_Sense_+_Library_PoolT
GCTATCTCTGTGTAAATATTCATATCAGTTTTCCTTTTTTATTATTGTATATTTTTTTTTCAACTGAAGATGACTTCCTGTTATTTCGCATTGA
>Frequency_1_QualityScore_FFDHDDDHIIGHGGHIIGFDHHCEGIGEGIDGIHIGIJJJJBHIJJIEGCGECF@>GHGIJJJEHGGDHEHHAHHFEF:?@>@CECECC_Mismatch_2_Sense_+_Library_PoolT
ATCAGTTAGACCTGCAACCAAACATTGTAGTTGTAAGAGACCCCACTGTTATGATATAGATATCTAGTAAATGCAAATTTCTGAGCTGA
>Frequency_1_QualityScore_FFHHHHHIJIGGHIJGEHHIJJGJGICGGIIJIJJJJJJJIIIJJGIJGHJJJIJIIJJIGGGIIJJJIEEAAEHGFFFFFFFD_Mismatch_0_Sense_+_Library_PoolT
CATTGTAGTTGTAAGAGACCCCACTGTTATGATATAGATATCTAGTAAATGCAAATTTCTGAGCTATCTCTGTGTAAATATTCA
>Frequency_1_QualityScore_FFHHHHHJJJJJJHIJJJJJJJJJIJJJJJJJJIJJJJJJJJJJJJJJJJJJJJJIJJHIJIIIIGIJJIHHHFFFEFFEECEDEEDCDEEDEE_Mismatch_0_Sense_+_Library_PoolT
CATTCATCATTGGTCACATACATTTCTAATCAGTTAGACCTGCAACCAAACATTGTAGTTGTAAGAGACCCCACTGTTATGATATAGATATCTA
>Frequency_1_QualityScore_FFHHHHHJJJIJJHIJJJJJJJJJJJIJGJJJJIJJIJJJJJJJJJJJHIJJJJIHIIGIIJJJIIIIJJHHHFFFDFDEEEEEDECDDEEDED_Mismatch_0_Sense_+_Library_PoolC
CATTCATCATTGGTCACATACATTTCTAATCAGTTAGACCTGCAACCAAACATTGTAGTTGTAAGAGACCCCACTGTTATGATATAGATATCTA
>Frequency_1_QualityScore_FFHHHHHJJJJJJJJJJJJIJIJJJGIJIIJJJJJIJJIJJJIJJIHJJJJIIJIJJJJJJIJJIIJJJHIHHHHHHFEFFFFFECEEEEEDCD_Mismatch_0_Sense_+_Library_PoolT
CAGTTAGACCTGCAACCAAACATTGTAGTTGTAAGAGACCCCACTGTTATGATATAGATATCTAGTAAATGCAAATTTCTGAGCTATCTCTGTG
>Frequency_1_QualityScore_FFHHHHHJJJJIJEIGIJJJJJJIJJIJJJJJJGIJJJJIJJJJJJJJJJJJJJJJIIJJJJJJIIJIHEHHGHFFFDABDDDDDEEEEDDDDD_Mismatch_1_Sense_+_Library_PoolT
AAAGAAAATTTGGTATGGATATATTTATGGCCGTAGGATGATTGTTATTCATAAAGTTATTTTTATCGATTGGTTGGGTGTTGTATAAAGATCC
>Frequency_1_QualityScore_FFHHHHGIJIJJIIIJJJJJJJIIHJJIGGHIIGIHHHGGIJJJFIDHIIIIJJJJGHIIGJIJIJJHHHHHHFF_Mismatch_0_Sense_+_Library_PoolT
ACCTGCAACCAAACATTGTAGTTGTAAGAGACCCCACTGTTATGATATAGATATCTAGTAAATGCAAATTTCTGA
>Frequency_1_QualityScore_FFHHHHHJJIJJIJJJIJIJIIJJIJIJJJIJJJJJJJJJJGIIIJEHGIJJJJIJIIJJIJJJJJJHHHHHHHFFFFFFE_Mismatch_0_Sense_+_Library_PoolT
AGACCTGCAACCAAACATTGTAGTTGTAAGAGACCCCACTGTTATGATATAGATATCTAGTAAATGCAAATTTCTGAGCTA
>Frequency_1_QualityScore_FBFFHHHIJJJJIJJJEIJJGIIIGIGHIJIEHIJIJJIFIFHIJIJIJJIGGJIJJJJIGIHJJGIIJ@>EEEHFFFFFF_Mismatch_0_Sense_+_Library_PoolC
AGACCTGCAACCAAACATTGTAGTTGTAAGAGACCCCACTGTTATGATATAGATATCTAGTAAATGCAAATTTCTGAGCTA
>Frequency_1_QualityScore_FFHHGHHCGHGGIJJJIJJJJHIJJGIJJGGHIIJJJJJJJJJJIIJIJJJJJJJJJJJEHIIJHHHHHEHFFFFFFEDDDDDCCDCDDDDDCD_Mismatch_0_Sense_+_Library_PoolT
AAAAAGGTAGTGAATATTCTGTGGGATAGTGAGTTTTGATATCATCAAAGAAAATTTGGTATGGATATAGTTATGGCCGTAGGATGATTGTTAT
>Frequency_1_QualityScore_DDD??FDIGIEB@IH@II<F<AF<FH@CHHEGIIIFGFFHFFDFG>@GFEHGIIHE))?@?@_Mismatch_0_Sense_+_Library_PoolT
CTCTGTGTAAATATTCATATCAGTTTTCCTTTTTTATTATTGTATATTTTTTTTTCAACTGA
>Frequency_1_QualityScore_FFHHHHHIIJJJJJJJJJJIGJJJJIJIJIJJIIDGHJIHIIJJJIGGGIIIJIJIIJJIJJFHHHGHGFFFFEEDCEEECEEEEEDECDDCDD_Mismatch_1_Sense_+_Library_PoolT
CATTGTTATTCATAAAGTTATTTTTATCGATTGGTTGGGTGTTGTATAAAGATCCATTCTCATTCATCATTGGTCACATACATTTCTAATCAGT
>Frequency_1_QualityScore_FFHHHHHJGIIGIIJIICFHIJJIJJJGHIJJJJJJIJIIIJJJFHIIIGFGIJJIHHHHHHHFFFFFFDEDEEED_Mismatch_0_Sense_+_Library_PoolT
GCCGTAGGATGATTGTTATTCATAAAGTTATTTTTATCGATTGGTTGGGTGTTGTATAAAGATCCATTCTCATTCA
>Frequency_1_QualityScore_FFFHHHGJGJJJJJ:IHIJJJJGGFHGGHGIIIJEIFCGGE?FHII?@FGFFIJGIJJFGIJGIJIIHHHHHH_Mismatch_0_Sense_+_Library_PoolT
GTAGGATGATTGTTATTCATAAAGTTATTTTTATCGATTGGTTGGGTGTTGTATAAAGATCCATTCTCATTCA
>Frequency_1_QualityScore_FFHHHHHJJJJJJJJJJJJJJJJJJJJJJJJJJJJJIJJJJJJJJJJIJJJHIJJJIJIJGIJJJJJJJIIIHHHHHGE@DFFFFEDEEC_Mismatch_2_Sense_+_Library_PoolT
CTAATCAGTTAGACCTGCAACCAAACATTGTAGTTGTAATAGACCCCACTGTTATGATATAGATATCTAGTAAATGCAAATTTCTGAGCA
>Frequency_1_QualityScore_FFHHHHHJJJJIJJJHIJIJJIIJJJJJJJJJJJJJJJJJJJJJJJJJJJJJJJJJJJJJJJJGIJJHHHHGHHFFFFFFEEEEEFEFEDEFEE_Mismatch_0_Sense_+_Library_PoolT
TGCAACCAAACATTGTAGTTGTAAGAGACCCCACTGTTATGATATAGATATCTAGTAAATGCAAATTTCTGAGCTATCTCTGTGTAAATATTCA
>Frequency_1_QualityScore_FFHHHHHJJJJJJJJHIIIIJIIJJIIIJIJJJJJJIJIIJIJJJJJIJJJJJJJJJJJJJJJJIJIJGFHGHHHEFFFFFECEEECED:@DDD_Mismatch_0_Sense_+_Library_PoolC
TGCAACCAAACATTGTAGTTGTAAGAGACCCCACTGTTATGATATAGATATCTAGTAAATGCAAATTTCTGAGCTATCTCTGTGTAAATATTCA
>Frequency_1_QualityScore_AD>8CDBE<EEEEB:?,3<FB+AFDF<@<FD4??BEECDCDIDFC?:B>9?@**/0**8B=4BC=4/>=A:@@_Mismatch_2_Sense_+_Library_PoolT
TCCATTCTCATTCATCATTGGCCACATACATTTCTAATCAGTTAGACCTGCAACCATACATTGTAGTTGTAAG
>Frequency_1_QualityScore_FFHHHHHJIJJJJHHIIJAEGHGGGIIJJJJJJJJJJJJJJJJJJIJJJJJJIIJJIJJJIIJJJJIGHEHHHHFFFFFFEEEEEDDDDBDDDD_Mismatch_1_Sense_+_Library_PoolT
ATTTATCGATTGGTTGGGTGTTGTATAAAGATCCATTCTCATTCATCATTGGTCACATACATTTCTAATCAGTTAGACCTGCAACCAAACATTG
>Frequency_1_QualityScore_FFHAFDFGEB@AEH<FCFHGGHHIIIHHHDHEFGGEGEDHGFGHFFB4FDFHGBFGHIIDHGEEEH:?A=;@CCDFECCECEEEED_Mismatch_0_Sense_+_Library_PoolT
ATACATTTCTAATCAGTTAGACCTGCAACCAAACATTGTAGTTGTAAGAGACCCCACTGTTATGATATAGATATCTAGTAAATGCA
>Frequency_1_QualityScore_FEHHHHHJJJJJJJIIHIJDHIHEHIGHIIJJJJJJJJJJJJIJJIJJJJIJJGJHJJJJIJIIEHIJJGHIGAEDFFFFEFEEEEDEDDFEED_Mismatch_0_Sense_+_Library_PoolT
GTAGTGAATATTCTGTGGGATAGTGAGTTTTGATATCATCAAAGAAAATTTGGTATGGATATAGTTATGGCCGTAGGATGATTGTTATTCATAA
>Frequency_1_QualityScore_FFHHHHHIJJFIGIJJJJIJJIGIGIJJIJIJJIIJIJJJJJJJJJIIJJJHIJJJIJGIJIIIJJJJJHEHHHHHGFFFFFFEEDDDDDC_Mismatch_1_Sense_+_Library_PoolT
CTAATCAGTTAGACCTGCAACCAAACATTGTAGTTGTAAGAGACCCCACTGTTATGATATAGATATCTAGTAAATGCAAATTTCTGAGCCA
>Frequency_1_QualityScore_FFHHHHHJJJHIJJJCGHIIHIIJJJIJIJJJJJJJJJJJJJJJJJJIJJIJJJJJJJIJHHHHHHHFFFFFFFEEEEEDDDDBDDDDDCDEDD_Mismatch_1_Sense_+_Library_PoolT
AATCGATTGGTTGGGTGTTGTATAAAGATCCATTCTCATTCATCATTGGTCACATACATTTCTAATCAGTTAGACCTGCAACCAAACATTGTAG
>Frequency_1_QualityScore_FFHDDFAEBGGHDFEHIFEGBCG<F2CHHEHIGGIHHIE?FEEGEH<;FHIGEB<DGHIIGCHIIG=@FC>@DEA8_Mismatch_2_Sense_+_Library_PoolT
TGGTAGTGAATATTCTGTGGGATAGTGAGTTTTGATATCATCAAAGAAAATTTGGTATGGATATAGTTATGGCCGA
>Frequency_1_QualityScore_EFGHGHDEIGGGGHIJGEHIGIIIJIIJJJGIBHHGIIJJFDIJGCEGGFIGHJGAHIIJIJEHHIJGE:ACEHGFF>CED@D_Mismatch_0_Sense_+_Library_PoolT
CACATACATTTCTAATCAGTTAGACCTGCAACCAAACATTGTAGTTGTAAGAGACCCCACTGTTATGATATAGATATCTAGTA
>Frequency_1_QualityScore_FFHHHHHJJJJJIIJIIJJJJGIJJIJJIJIIJIIIJJJJJJJJJIHHJJJJIIIJJJJIIJJJIHIIJCHHGHEEFFFFFFEEEEE_Mismatch_2_Sense_+_Library_PoolT
CAGTTAGACCTGCAACCAAACATTGTAGTTGTAAGAGACCCCACTGTTATGATATAGATATCTAGTAAATGCAAATTTCTGAGCTGA
>Frequency_1_QualityScore_FFHHHHHIJJJJJJJJJJJJJJJJJJJJJJJJJJJHIIJJGIJJJJIJJJJIJJJIJJJJJIJJJJIJJHJJIIHHHHHFDDDDDDDDDCDDDD_Mismatch_0_Sense_+_Library_PoolT
ATCTAGTAAATGCAAATTTCTGAGCTATCTCTGTGTAAATATTCATATCAGTTTTCCTTTTTTATTATTGTATATTTTTTTTTCAACTGAAGAT
>Frequency_1_QualityScore_FFHHHHHJJJJJJFHIGGIJIIIJJJJIJJJHIIJHIIIHIJJJJJJJJJJJJIIHFFHHFFFFFDEEEEEDEDDDDFEEDDDDDDDDDDDDCE_Mismatch_0_Sense_+_Library_PoolT
TATAAAAAAAAGGTAGTGAATATTCTGTGGGATAGTGAGTTTTGATATCATCAAAGAAAATTTGGTATGGATATAGTTATGGCCGTAGGATGAT
>Frequency_1_QualityScore_FFHHHHHJJIJJIEHIHGIJJIIJJJJHIJJIJJJGIJJHIGJJJJJJJJJJJIJHHHHHFFFFFDEEDEEEEDEDDFEEDDDDDDDDDDDDDE_Mismatch_0_Sense_+_Library_PoolC
TATAAAAAAAAGGTAGTGAATATTCTGTGGGATAGTGAGTTTTGATATCATCAAAGAAAATTTGGTATGGATATAGTTATGGCCGTAGGATGAT
>Frequency_1_QualityScore_FFHHHHHJHIJJJJJJJJJJJJJIIJJJJJJIJJJJJJJIJJJIJJJIIJJJJJGIIJJJIJJJJJJJJHHHHHHHHFFDDFFFEEDEDDD_Mismatch_1_Sense_+_Library_PoolT
CTAATCAGTTAGACCTGCAACCAAACATTGTAGTTGTAAGAGACCCCACTGTTATGATATAGATATCTAGTAAATGCAAATTTCTGAGCGA
>Frequency_1_QualityScore_FEHHHHHJJJJJJJJJJJJJIIJJJJJJJIJJJJJJIJJJCFHIIJJIJJJIJJDGHIIIGGIGHFHIGHJJJJJIHHG_Mismatch_1_Sense_+_Library_PoolT
GTTATGATATAGATATCTAGTAAATGCAAATTTCTGAGCTATCTCTGTGTAAATATTCATATCAGTTTTCCTTTTTTAG
>Frequency_1_QualityScore_DDB:CDAEDA=A;++3<AA<ACHFI4?<F@GA*?9CDG@FEFCGF?DC???BBBB@FD8=4CEFG@EF;=@EFA7=7?EF@?DD_Mismatch_2_Sense_+_Library_PoolT
ATCGATTGGTTAGGAGTTGTATAAAGATCCATTCTCATTCATCATTGGTCACATACATTTCTAATCAGTTAGACCTGCAACCAA
>Frequency_1_QualityScore_DFHFHGHJJJJIJJJJJJJJJJJJJJJJIFHIJJJJJJJJIIIJJIJJJEHIJJJJJJJJIJEEIJJJIHFEEEEHFFFFFFECCDEDDDDDDD_Mismatch_0_Sense_+_Library_PoolT
GAGTTTTGATATCATCAAAGAAAATTTGGTATGGATATAGTTATGGCCGTAGGATGATTGTTATTCATAAAGTTATTTTTATCGATTGGTTGGG
>Frequency_1_QualityScore_BDBDFH<F?:CDIHC@HGEC?H;AEE4:?FA?@6BB*09?FCBH99BFB:=)/@F48@F;CG;@E==AEAEHCB;7);;>ACCCC;>C@CC>>C_Mismatch_1_Sense_+_Library_PoolT
TTCATAAAGTTATTTTTATCGATTGGTTGGGTGTTGAATAAAGATCCATTCTCATTCATCATTGGTCACATACATTTCTAATCAGTTAGACCTG
>Frequency_1_QualityScore_FFHHHHHJJJJJJIJJJJJJJJJHIHIIJJJJJJIJJJJGIIIJJIJJJJJIJIJJJIIJJJIIIIJJJIIIJF_Mismatch_0_Sense_+_Library_PoolT
CAACCAAACATTGTAGTTGTAAGAGACCCCACTGTTATGATATAGATATCTAGTAAATGCAAATTTCTGAGCTA
>Frequency_1_QualityScore_DEGHHDBFEGDGIIHIGHIIJJJJIFIJICEH>GGGDHDFGIGIHGGFBF>FJIIIIIJJHCIGHCEHIHHD9BACEECCCCCCCC@CDCDD;@_Mismatch_1_Sense_+_Library_PoolT
TTTGGTATGGATATAGTTATGGCCGTAGGATGATTGTTATTCATAAAGTTATTTTTATCTATTGGTTGGGTGTTGTATAAAGATCCATTCTCAT
>Frequency_1_QualityScore_FFHHHGHJJJIEIIGIGIJIJJIJIIJJJJHIIJJIIIJGHIIIIJIJJJJGHGIIEHHIIIJEGGHJIJFHHFHGGCEEFFDFB_Mismatch_0_Sense_+_Library_PoolT
TACATTTCTAATCAGTTAGACCTGCAACCAAACATTGTAGTTGTAAGAGACCCCACTGTTATGATATAGATATCTAGTAAATGCA
>Frequency_1_QualityScore_FFHHHHGIIJJJGIJJIIJIIJIJIJJJJJJJJJJHIJGIJJJGHJJJJJJCHIII_Mismatch_0_Sense_+_Library_PoolT
GTAAGAGACCCCACTGTTATGATATAGATATCTAGTAAATGCAAATTTCTGAGCTA
>Frequency_1_QualityScore_FFHHHHHJJJJJHHIJJJJJIJJJJJJJJJJJIJJJGIJJJJIJJIJJIIJJJIGIJIJJHJJIIIJIJJGGEHGHFFFFDDBFEEEEEEEEFC_Mismatch_1_Sense_+_Library_PoolT
ATTCATCATTGGTCACATACATTTCTAATCAGTTAGACCTTCAACCAAACATTGTAGTTGTAAGAGACCCCACTGTTATGATATAGATATCTAG
>Frequency_1_QualityScore_FFHHHHHJJJJJJJJJJJIHIJJJJJIJJJJJJJJJJGIJJIJJJJJJJGJIIIJJIIIGIJJJJJHFDEDDDDDB_Mismatch_1_Sense_+_Library_PoolT
AATTTCTGAGCTATCTCTGTGTAAATATTCATATCAGTTTTCCTTTTTTATTATTGTATATTTTTTTTTCAACCGA
>Frequency_1_QualityScore_EFHHHHGIJJEGHJIIIIIIJJEIIGHHJHGDHIIIJIJJJIHII_Mismatch_1_Sense_+_Library_PoolT
TTCATATCAGTTTTCCTTTTTTATTATTGTATATTTTTTTTTCGA
>Frequency_1_QualityScore_FFHHHHHJJJJJJHIIJJEGEHGHGHIJJJIJJJJJJJJJJJJJJJJJJIJIJIJJJJJJFFHHHHHFFEFFCEDDCDDDDDDDDDDDDBDDDD_Mismatch_1_Sense_+_Library_PoolT
TTTTATCGATTGGTTGGGTGTTGTATAAAGATCCATTCTCATTCATCATTGGTCACATACATTTCTAATCCGTTAGACCTGCAACCAAACATTG
>Frequency_1_QualityScore_FFHHHHHJJJJJJJJJJIJJIJJJJJJJJJJJJJJJJJJJJJIJJJJJJJJJHHHHHHFFFFFFEEEEEDEDDDD_Mismatch_0_Sense_+_Library_PoolT
TGTGTAAATATTCATATCAGTTTTCCTTTTTTATTATTGTATATTTTTTTTTCAACTGAAGATGACTTCCTGTTA
>Frequency_1_QualityScore_FFHHHHHJJJHHHJIIJGIJJIJHIJJIJJJJJIJJJJJJJJJJJGIJJJHIJJJGHIHHHHHHFFFFFEEEEEFEEEEEEEEEDDEDDCDDDD_Mismatch_0_Sense_+_Library_PoolT
GTTATGGCCGTAGGATGATTGTTATTCATAAAGTTATTTTTATCGATTGGTTGGGTGTTGTATAAAGATCCATTCTCATTCATCATTGGTCACA
>Frequency_1_QualityScore_8<C::,<3++22<FD?3<C9A+11???E*:***19<BDB?BB6DBDDBDB8=CCCA=A@=@)7.;?1ADD@@;;>6;>;3;>>;;;A_Mismatch_1_Sense_+_Library_PoolT
ATCATTGGGCACATACATTTCTAATCAGTTAGACCTGCAACCAAACATTGTAGTTGTAAGAGACCCCACTGTTATGATATAGATATC
>Frequency_1_QualityScore_DDDDDFEDEDDEEEEDDEDDCDDDDDDDDEEEEEEEEDDDBDDDDDDDDDDDDDDBDDDDDDDEDCDDCADDCDDDDDDDDDCDDDDCDDEEED_Mismatch_1_Sense_+_Library_PoolT
CCATTCTCATTCATCATTGGTCACATACATTTCTAATCCGTTAGACCTGCAACCAAACATTGTAGTTGTAAGAGACCCCACTGTTATGATATAG
>Frequency_1_QualityScore_FFHHHHHJJJIIJJJJJJJIIJJJJIJJJJJJJJJJJJJJHIJJJJJJJJJIJJJJJJJJJJIJJJJGIHHHGHHGHFFFFFEDEECEEFE_Mismatch_0_Sense_+_Library_PoolT
GACCTGCAACCAAACATTGTAGTTGTAAGAGACCCCACTGTTATGATATAGATATCTAGTAAATGCAAATTTCTGAGCTATCTCTGTGTAA
>Frequency_1_QualityScore_FFHHHHHJJJJJJJJJJJJJJIJJIJJJJJIJJJJJJJJJJJJJJIIJJJJJJJJJIIJJJHHHHHHFHDFFFFFEEEEEEEDCDDDDDEDCCC_Mismatch_1_Sense_+_Library_PoolT
CGTTAGACCTGCAACCAAACATTGTAGTTGTAAGAGACCCCACTGTTATGATATAGATATCTAGTAAATGCAAATTTCTGAGCTATCTCTGTGT
>Frequency_1_QualityScore_FFHHHHHJJJJJJJIJJJJHHIIJEHFHIHIJJJJIIJJJIJJJJJIJJJJIJJJJJGGHHIJJJJHHHEHHHFFFFFFFCCEEEDDDDDDDD?_Mismatch_1_Sense_+_Library_PoolT
TGTTATTTTTATCGATTGGTTGGGTGTTGTATAAAGATCCATTCTCATTCATCATTGGTCACATACATTTCTAATCAGTTAGACCTGCAACCAA
>Frequency_1_QualityScore_FFHHHHHJFHIJHGJIIJIGI9CGHIJJJJJGIJJJJJJIJIIHJJJIGHIJJCGHEHHHFFFDEFFEEEEFFEDEE_Mismatch_0_Sense_+_Library_PoolT
TATGGCCGTAGGATGATTGTTATTCATAAAGTTATTTTTATCGATTGGTTGGGTGTTGTATAAAGATCCATTCTCAT
>Frequency_1_QualityScore_DDFHFDFAE?CFFEEIGIIIIIIIIIIIIGIIGIIIIFGEGGIIGHGGIIIIIIIIGEH_Mismatch_1_Sense_+_Library_PoolT
ATCTCTGTGTAAATATTCATATCAGTTTTCCTTTTTTATTATTGTATATTTTTTTTCCA
>Frequency_1_QualityScore_ADFFBBAGE>22AF@FFFIIEEHFFFABFEGEC>GDGII:8:B?B<B4B9*0?B4@8B)=BDFA;;34-5(;BDB77?_Mismatch_0_Sense_+_Library_PoolT
GAATATTCTGTGGGATAGTGAGTTTTGATATCATCAAAGAAAATTTGGTATGGATATAGTTATGGCCGTAGGATGATT
>Frequency_1_QualityScore_FFHGHHHJJJIIIJIGJJJJJIJJJJJIJIIIJIJIIJJJJJIIJIHFHGIJJIJJJJIGHIGIJIJIGGGEHGHHHHFFFFFDDDDDDDCDCE_Mismatch_1_Sense_+_Library_PoolT
TAAAGATCCATTCTCATTCATCATTGGTCACATACATTTCTAATCCGTTAGACCTGCAACCAAACATTGTAGTTGTAAGAGACCCCACTGTTAT
>Frequency_1_QualityScore_FFHHHHHIJJJJJJJJJJJIJJIJJJJJJJJJJJJJJJJIJJJHIJIJJJIJIJJJJJJJIJIJJJIIJIHHHHHGHFFFFFF_Mismatch_1_Sense_+_Library_PoolT
TTAGACCTGCAACCAAACATTGTAGTTGTAAGAGACCCCACTGTTATGATATAGATATCTAGTAAATGCAAATTTCTGAGTTA
>Frequency_1_QualityScore_FFHHHHHJJIJJJJJIHHIIJJJJJJJJJJJIJJIJ_Mismatch_0_Sense_+_Library_PoolT
TCCTTTTTTATTATTGTATATTTTTTTTTCAACTGA
>Frequency_1_QualityScore_FFHHHHHJHIJJJJJJJJJJIJJJJJJJIJJJJJJJJJJJJJJJIJJJIJIJJIJJJJJJJJJJIJJIHHEHHGFFFFFFFDEEEEEFFDEEFD_Mismatch_1_Sense_+_Library_PoolT
ATCATTGGTCACATACATTTCTAATCAGTTAGACCTGCAACCAAACATTTTAGTTGTAAGAGACCCCACTGTTATGATATAGATATCTAGTAAA
>Frequency_1_QualityScore_FFHHHHHJJJJJJJJJJJJJJJJJJJIJJJJJJIGJJJJJJJJIJHIJIIJJIJCJJJJJJGIIJJ_Mismatch_1_Sense_+_Library_PoolT
CATTGTAGTTGTAAGAGACCCCACTGTTATGATATAGATATCTAGTAAATGCAAATTTCTGAGCCA
>Frequency_1_QualityScore_FFHFHDHIIIIGIGJHIIJJJIIIJIJIJJJJJIJIJBADFHGGGIJJJIGAGGGIIIJJJJIGJFGHGHHEDFFFFFEEEEDEDCDEDCDDCB_Mismatch_1_Sense_+_Library_PoolT
TTGTTATTCATAAAGTTATTTTTATCGATTGGTTGGGTGTTGTATAAAGATCCATTCTCATTCATCATTGGTCACATACATTTCTAATCCGTTA
>Frequency_1_QualityScore_FFHHHHHJJJJJJIJJJJJJJJJJJJJJJJJJJHIGJJJJJJJJJJJJJJJIJJJJJJIIIHIJJJJHFHHHF_Mismatch_0_Sense_+_Library_PoolT
AACCAAACATTGTAGTTGTAAGAGACCCCACTGTTATGATATAGATATCTAGTAAATGCAAATTTCTGAGCTA
>Frequency_1_QualityScore_FFHHHHHJJJJHIJJJJJJJJJIJIJJJJJJJJJFHIHHJIJJJJJJIHIJHHHHFCDFFDEEEECEDEDEEDDCCDDDDDDDDDDACDDDCDE_Mismatch_0_Sense_+_Library_PoolT
GAACAAGAACGTCTGCAACAATATAAAAAAAAGGTAGTGAATATTCTGTGGGATAGTGAGTTTTGATATCATCAAAGAAAATTTGGTATGGATA
>Frequency_1_QualityScore_FFHHHHHJIJJIJJIJJJJJJJJJJIIJIGIJJIGGIJJHHGIJIJJJJJIJJJJJJJJJHHHHHHHHFFFFDECCEEEEDDEEFEEDDADCDD_Mismatch_1_Sense_+_Library_PoolT
GATTGTTATTCATAAAGTTATTTTTATCGATTGGTTGGGTGTTGTATAAAGATCCATTCTCATTCATCATTGGTCACATACATTTCTAATCCGT
>Frequency_1_QualityScore_FFHHHHHJJJJJJJJJGJIJIJJJJJJJIIIJJJJJJIJIJIJJIIJIIGIIIIIIJJJJIHIIJIJIEGHHGFHGEFFF_Mismatch_1_Sense_+_Library_PoolT
AGACCTGCAACCAAACATTGTAGTTGTAAGAGACCCCACTGTTATGATATAGATATCTAGTAAATGCAAATTTCTGAGAT
>Frequency_1_QualityScore_FFCFHFHIJJJJJIJJJHIIJIEGGHIJIIIIIIIHIGIJ=?EEEEHFBCFFFCDCCD?CACDDED@DCC@BDEEDEEDDDCDCDCCCDCDC<@_Mismatch_0_Sense_+_Library_PoolT
GGTGGTGAACAAGAACGTCTGCAACAATATAAAAAAAAGGTAGTGAATATTCTGTGGGATAGTGAGTTTTGATATCATCAAAGAAAATTTGGTA
>Frequency_1_QualityScore_FFHHHHHJJJJJJJJJJJJJJJJIGHJJJJJJJJJJJJJJJJJJJJJJIIJJJJJIIIGJJHHHHHHFFFFFFFEDDEEEDDDDDDCDDDEDDE_Mismatch_2_Sense_+_Library_PoolT
GGATCCATTCTCATTCATCATTGGTCACATACATTTCTAATCAGTTAGACCTTCAACCAAACATTGTAGTTGTAAGAGACCCCACTGTTATGAT
>Frequency_1_QualityScore_DDFDHHDHDHEHCIEHIEE@@FFGGIGEHGGHBHHGGGDHHIHHCGGIEH?GHAFDF@FG;FH@AH;DCDEEEEHHHFBCCEDF_Mismatch_0_Sense_+_Library_PoolT
ACATTTCTAATCAGTTAGACCTGCAACCAAACATTGTAGTTGTAAGAGACCCCACTGTTATGATATAGATATCTAGTAAATGCA
>Frequency_1_QualityScore_FFHHHHGIIIJJJJJJJJJJJJJJGJJJJIIJJJJJIJJIJJIGHIDIIIJJIJJGHEEHFFF_Mismatch_0_Sense_+_Library_PoolT
TCTCTGTGTAAATATTCATATCAGTTTTCCTTTTTTATTATTGTATATTTTTTTTTCAACTGA
>Frequency_1_QualityScore_FFHHHHHHIJIJJCHFHGIEIIJIJJEGIIIIIJICGHIIJIIIJI_Mismatch_1_Sense_+_Library_PoolT
CCCACTGTTATGATATAGATATCTAGTAAATGCAAATTTCTGAGCA
>Frequency_1_QualityScore_FFHHHGHJJJJJJGIJJIJJJJIJJHIJIGJJIIIGJJIHIJJJJJFGGIJJJEGEHIJJJIJIIIIHGEHHHHCFFFFFEEEDEC_Mismatch_1_Sense_+_Library_PoolT
CAGTTAGACCTGCAACCAAACATTGTAGTTGTAAGAGACCCCACTGTTATGATATAGATATCTAGTAAATGCAAATTTCTGAGCCA
>Frequency_1_QualityScore_FDHFHDHIGIJIJHIJJIIGFIIIJJJJJJJGGIJIIIGIJIBFHCIHG>FIIIJJJJIIFHHJJJJJJHIHFFFDFEDDEECF@BAEBDDDDD_Mismatch_2_Sense_+_Library_PoolT
GATATAGATATCTAGTAAATGCAAATTTCTGAGCTATCTCTGTGTAAATATTCATATCAGTTTTCCTTTTTTATTATTGTATATTTTTTTTTAC
>Frequency_1_QualityScore_FFHHHHHJJJJJJJJJJJJJIJIIJJJJJJJGIJJJJJIJJJIJJJJJJHIIIJJJGIJJIJIJIJJGIHIGIIIJJJHGHHGFFFFFFFFFFE_Mismatch_0_Sense_+_Library_PoolT
CTGTTATGATATAGATATCTAGTAAATGCAAATTTCTGAGCTATCTCTGTGTAAATATTCATATCAGTTTTCCTTTTTTATTATTGTATATTTT
>Frequency_1_QualityScore_>D:FFBHGIGGGIIAHIGHGIIIEHGHGHGGGGIIIIIIBGGFHIIIICHGIECHGGGIGIHIGGGHAEEEDC>>BDCECAC>CACCCFDDDDE_Mismatch_1_Sense_+_Library_PoolT
ACGTGCAACCAAACATTGTAGTTGTAAGAGACCCCACTGTTATGATATAGATATCTAGTAAATGCAAATTTCTGAGCTATCTCTGTGTAAATAT
>Frequency_1_QualityScore_FFHHHHHJJJJJJJJJJJJJHIHIJJJGIJJJJJJJJJGHJJJJJJJJJJJJJIJJJJJGIJJJJJJHFBDD_Mismatch_0_Sense_+_Library_PoolT
AAATTTCTGAGCTATCTCTGTGTAAATATTCATATCAGTTTTCCTTTTTTATTATTGTATATTTTTTTTTCA
>Frequency_1_QualityScore_FFHHGFHJJJJGJIIJJGJIEHGGIJJJJJJJIJJJIJGGFGHIGIJJIIIIJJIJIHGJJIGHGGIDHEGHBHFHEHFEFECAACDEDE_Mismatch_0_Sense_+_Library_PoolT
CCATTCTCATTCATCATTGGTCACATACATTTCTAATCAGTTAGACCTGCAACCAAACATTGTAGTTGTAAGAGACCCCACTGTTATGAT
>Frequency_1_QualityScore_FDHDHFHJIIHHHJJHG:CCH:FEGEGIGIJJJIJJJJJI_Mismatch_2_Sense_+_Library_PoolT
GCTATCTCTGTGTAAATATTCGTATCAGTTTTCCTTTTTA
>Frequency_1_QualityScore_FFHHHHGJJJJJJHJIIJJIIJJJJJJJJJJJJIIJIJIJHIHIIJJIIJJJIJJIJJIJIIIIIIJIJGEGIIIJIJJFFHHHHHFDB=CDDD_Mismatch_0_Sense_+_Library_PoolT
TATAGATATCTAGTAAATGCAAATTTCTGAGCTATCTCTGTGTAAATATTCATATCAGTTTTCCTTTTTTATTATTGTATATTTTTTTTTCAAC
>Frequency_1_QualityScore_FFHHHHHJJJJJJJJJJJJJJJJJJJGJJJJJJIIJIIJIJJJJIJIIJJJJJJHIIJJIJDIJJJJJJGHHHHH_Mismatch_0_Sense_+_Library_PoolT
TTTCTAATCAGTTAGACCTGCAACCAAACATTGTAGTTGTAAGAGACCCCACTGTTATGATATAGATATCTAGTA
>Frequency_1_QualityScore_FFHHFHGJJJIJEHHIIJJIGIGH_Mismatch_0_Sense_+_Library_PoolT
TAGTAAATGCAAATTTCTGAGCTA
>Frequency_1_QualityScore_FFHHHHHJIJJJJJHHIIJJJJJIJJJJIJJJJJJJJJJJJHJHGIIJEHIJJJIJJJIGIJJIIIJJJHIGIJEIJJHHGHGHHHFDDDDDCC_Mismatch_0_Sense_+_Library_PoolT
ATATAGATATCTAGTAAATGCAAATTTCTGAGCTATCTCTGTGTAAATATTCATATCAGTTTTCCTTTTTTATTATTGTATATTTTTTTTTCAA
>Frequency_1_QualityScore_FFHHHBHIJJIJJJGHIJJHJJJIJIIJJJJJJJEIIJIJJIJJJFHIJIJJJJGGIHIIJJJJJJJHHEHHFFEFDDD?B@BDCDDDFEDDDD_Mismatch_0_Sense_+_Library_PoolC
CAAAGAAAATTTGGTATGGATATAGTTATGGCCGTAGGATGATTGTTATTCATAAAGTTATTTTTATCGATTGGTTGGGTGTTGTATAAAGATC
>Frequency_1_QualityScore_FFHHHHHIJJIJJJJIJJJJJJIJJJIJIIJJJJJIHJJJJJJIJJJJJJJJJJIHIJJIJJIFHCHGHEHIGHHH_Mismatch_1_Sense_+_Library_PoolC
TGCAACCAAACATTGTAGTTGTAAGAGACCCCACTGTTATGATATAGATATCTAGTAAATGCAAATTTCTGAGCCA
>Frequency_1_QualityScore_DBFADHFBF?BGBFHBFEDHI@FHHF>EHGGDDBGIICGICHDDHIIG@DGB@EHGIFCA@AF=CC=@@=@?>=CHHEEEE>;CCC_Mismatch_0_Sense_+_Library_PoolC
CAGTTAGACCTGCAACCAAACATTGTAGTTGTAAGAGACCCCACTGTTATGATATAGATATCTAGTAAATGCAAATTTCTGAGCTA
>Frequency_1_QualityScore_FFHHHHHJJJJJJJIJJJJJJJIJJJJJJIJJJIIJJJJJFJJJJIJJJIJJIJJJJJJJIIIIIJIJC_Mismatch_0_Sense_+_Library_PoolC
AACCAAACATTGTAGTTGTAAGAGACCCCACTGTTATGATATAGATATCTAGTAAATGCAAATTTCTGA
>Frequency_1_QualityScore_FFHHHHHJJJJJJJJJJJJJJJJJJJJJJJGIJJJJJIJJIJJIGIIJJJJJJIJHIJJJJJJJJJJJJHGGIJIHGFGHHHHDDDDDCCCDDB_Mismatch_1_Sense_+_Library_PoolC
AGATATCTAGTAAATGCAAATTTCTGAGCTATCTCTGTGTAAATATTCATATCAGTTTTCCTTTTTTATTATTGTATATTTTTTTTTCAACCGA
>Frequency_1_QualityScore_222AB:DCE?EEC;<<<AFF=FI?E9:1*1?119??B@@??8;DDEED48==CCDBC:AA@>;A@..@C@CC?;)=7@@A;3?_Mismatch_0_Sense_+_Library_PoolC
CAGTTAGACCTGCAACCAAACATTGTAGTTGTAAGAGACCCCACTGTTATGATATAGATATCTAGTAAATGCAAATTTCTGAG
>Frequency_1_QualityScore_DDBACA<CGIEFDIAHFBHBC@DFFFBCFHA?CCFHEHII<CDF<DB?;B@FGCAFHFHI<C=<@CCGICEHC;@@).;EDDB7;?>CCDCDDC_Mismatch_1_Sense_+_Library_PoolC
CCATTCTCATTCATCATTGGTCACATACATTTCTAATCAGTTAGACCTGCAACCAAACATTGTAGTTGTAAGAGACACCACTGTTATGATATAG
>Frequency_1_QualityScore_FFHHHHHJJIJJJJJJJJJJJJJJJIJJJJJJIJJJJJJJJIIJIJJJJJJJJIJJGIIJJJIGIIIJJJHDDDD_Mismatch_0_Sense_+_Library_PoolC
TGCAAATTTCTGAGCTATCTCTGTGTAAATATTCATATCAGTTTTCCTTTTTTATTATTGTATATTTTTTTTTCA
>Frequency_1_QualityScore_ADFH?CF?GF3A:?CCCFC??FH?:CDCFF?DBDCHIGIIGBBHIFHIIIIICHII@HEDEH???E37)..)_Mismatch_0_Sense_+_Library_PoolC
AGTTAGACCTGCAACCAAACATTGTAGTTGTAAGAGACCCCACTGTTATGATATAGATATCTAGTAAATGCA
>Frequency_1_QualityScore_FFDFHHHJJJJJJIHIJEHHHBHDHGIJJJIJJJJJJJJJJJHIJJIIJJJGHHIJGIIGIIIIJJJJJIHEEFFEDEEEEEDDCDDEFEEDDD_Mismatch_0_Sense_+_Library_PoolC
AGTGAATATTCTGTGGGATAGTGAGTTTTGATATCATCAAAGAAAATTTGGTATGGATATAGTTATGGCCGTAGGATGATTGTTATTCATAAAG
>Frequency_1_QualityScore_FFHHHHGJJIIIIIFHHGIIFHIJJIGGIJJGIIIFHHJIJFGHJJJIIJJJJGGHIIJIJIIHIIIIJIEHIEF_Mismatch_1_Sense_+_Library_PoolC
GCAACCAAACATTGTAGTTGTAAGAGACCCCACTGTTATGATATAGATATCTAGTAAATGCAAATTTCTGAGCCA
>Frequency_1_QualityScore_FFHGHGFGGGGIIIIHGIGIGAAFFEGGHIGGAFGHGGADFHJJIJIGIJIIIGIJIEGCCE7@A=EEEEDDEFFEEDDCEDDAC;>CCDDCED_Mismatch_0_Sense_+_Library_PoolC
CATTGGTCACATACATTTCTAATCAGTTAGACCTGCAACCAAACATTGTAGTTGTAAGAGACCCCACTGTTATGATATAGATATCTAGTAAATG
>Frequency_1_QualityScore_D?:=C??9CCF>FEHHCHGEGGIHIEHIGD?GGBFGHGGIDH??<BH>FCH?FHIIGHGGIGGHIGCHIE_Mismatch_1_Sense_+_Library_PoolC
TATAGATATCTAGTAAATGCAAATTTCTGAGCTATCTCTGTGTAAATATTCATATCAGTTTTCCTTTTTA
>Frequency_1_QualityScore_FFHHHHHJJJJJJJJJJJJJJJJJJJJJJJJJJJJJJIIJIJJJJJJJHIJJJJJHIIJJJJIIJIJIIGFHHHHHHFFFF>_Mismatch_0_Sense_+_Library_PoolC
ATTTCTAATCAGTTAGACCTGCAACCAAACATTGTAGTTGTAAGAGACCCCACTGTTATGATATAGATATCTAGTAAATGCA
>Frequency_3_QualityScore_EFGHHHGJJJJJJIJJJIHHJJGIIFHHIHIJJJIJGHGJGHDG@FGHCFHHGHHHFEFFEFEDDBCDCBCCDBCBCDDDECDCCDEDCCBBC?_Mismatch_2_Sense_+_Library_PoolT
CTGCAACAATATAAAAAAAAGGAAGTGAATATTCTGTGGGAGAGTGAGTTTGATATCATCAAAGAAAATTTGGTATGGATATAGTTATGGCCGT
>Frequency_2_QualityScore_FFHDHHGIIIJIIHHIIJJIIHIIGIIIJIIJJIIGHGIIACGGGGHHGHEEFEGCECC=BDDBCDCAAABCDDCCDCCA@@CCDCCCACCCDD_Mismatch_1_Sense_+_Library_PoolT
GGTGAACAAGAACGTCTGCAACAATATAAAAAAAAGGAAGTGAATATTCTGTGGGAGAGTGAGTTTGATATCATCAAAGAAAATTTGGTATGGA
>Frequency_2_QualityScore_FFHHHHHJJIJIJJJIJJIJJJJJJJJJJJJIIIGIJIIJIIIIJIJJJIJIGIIJJJIIJIJJIGHHHHHFFEEFFFECCEEEEEDDCDDCCC_Mismatch_1_Sense_+_Library_PoolT
TCTAATCCGTTAGACCTGCAACCAAACATTGTAGTTGTAAGAGACCCCACTGTTATGATATAGATATCTAGTAAATGCAAATTTCTGAGCTAAA
>Frequency_2_QualityScore_EFGGHDGIFHIHIIJIJJJIEHIIIIIIIJIIJJJJJJJJJIIIIHEFGHEGFEFFFFEEDCC;A?ABCBCCDCDEEDEEDDCCCDDCCDDCDD_Mismatch_1_Sense_+_Library_PoolT
TGTGGTGGTGAACAAGAACGTCTGCAACAATATAAAAAAAAGGAAGTGAATATTCTGTGGGAGAGTGAGTTTGATATCATCAAAGAAAATTTGG
>Frequency_1_QualityScore_FFHHHHHJHHIJJJJJJJIJBFGB@FIJJJJJJJIIIJGIEH=CGHHHGHHFFFFFFBDEEEEEDBCDDCCCC?CDDDCCDDECBC>@CCDCD@_Mismatch_1_Sense_+_Library_PoolT
GCAACAATATAAAAAAAAGGTAGTGAATATTCTGTGGGAGAGTGAGTTTTGATATCTATCAAAGAAAATTTGGTATGGATATAGTTATGGCCGT
>Frequency_1_QualityScore_FFHHHHHJJJJJJJJJJJJJIJJJJJJJJJJJJJJJJJCGGFGHIJJJJHHHHHGFBECDCCEDCDDDDDDEEDFEEDDDDDDDDCDDDDDBDD_Mismatch_0_Sense_+_Library_PoolT
TGGTGAACAAGAACGTCTGCAACAATATAAAAAAAAGGTAGTGAATATTCTGTGGGAGAGTGAGTTTTGATATCTATCAAAGAAAATTTGGTAT
>Frequency_1_QualityScore_FFHHHHHJGHIFHIJJIIIJJJJIIJJJJJJJIJJJJJJJJJJJJHHHHABDFFFFFEFEEEEDBDBD@@ACADDDDDEEDEEDDDDDDDDDDD_Mismatch_1_Sense_+_Library_PoolT
TGTTGTGGTGGTGAACAAGAACGTCTGCAACAATATAAAAAAAAGGAAGTGAATATTCTGTGGGAGAGTGAGTTTGATATCATCAAAGAAAATT
>Frequency_1_QualityScore_EFGHHGHIHIIIIIIIICEHGGIIGIIIIGIIHGIIIIIFIGHFEIGGIIIIIIIGHHHHEFHFFFFFECFEED<CDDCDD:ADDDEDCDDDA>_Mismatch_1_Sense_+_Library_PoolT
TTCTAATCAGTTAGACCCGCAACCAAACATTGTAGTTGTAAGAGACCCCACTGTTATGATATAGATATCTAGTAAATGCAAATTTCTGAGCAAA
>Frequency_1_QualityScore_FFHHHHHJIIIJJJJJJIJJJJJJJJJJGIGHIJJJJJJJJJJHHHHBFCCEECDEEDDEEDEEDDDDDDDDDDDDDDDDDDDDDEDEDCDEED_Mismatch_2_Sense_+_Library_PoolT
AACGTCTGCAACAATATAAAAAAAAGGAAGTGAATATTCTGTGGGAGAGTGAGTTTGATATCATCAAAGAAAATTTGGTATGGATATAGTTATG
>Frequency_1_QualityScore_FFHHHHGJJJJJJJJJJJJIJJIIJJJJIJJJJJJJGGHJIJIIIIJIJJJIIJJHJJJGGJJJHGGIGHGJHHHGFEFEFEEEEEE_Mismatch_0_Sense_+_Library_PoolT
CTGAAGATGACTTCCTGTTATTTCGCATTGATTATGTTATTCAGTATTGAAATCAAGGAAACTTACAGACCCCTGAAATGGATTCCA
>Frequency_1_QualityScore_DDAHHAHEFGCFGHGEFEHIIIECGIEGIIGGGDBFGDG@GHCF@FGHHED3;@>>AACDCCEDEACCBBB:<@:@CCDCCBBCDDCDCDCC::_Mismatch_0_Sense_+_Library_PoolT
TGCCCTGTTGTGGTGGTGAACAAGAACGTCTGCAACAATATAAAAAAAAGGTAGTTAATATTCTGTGGGAGAGTGAGTTTTGATATCTATCAAA
>Frequency_1_QualityScore_FFHHHHHJJIJJIJIJJJJJFIIJJJJJJJIJFHIHGIIGIGIIIIGIHHEEBF@CEEEEEEDDDEFDEDDDDCCDDDCDDDDDDACDDCDDDD_Mismatch_0_Sense_+_Library_PoolT
ACAAGAACGTCTGCAACAATATAAAAAAAAGGTAGTGAATATTCTGTGGGAGAGTGAGTTTTGATATCTATCAAAGAAAATTTGGTATGGATAT
>Frequency_1_QualityScore_BDFHFHG@EGHHHHEEHGGHEIHIIIGIIEDHIIIIGGIIIIIIGGIIIFFHGGEIIGGIHIIGGGGEEGIIIGEC@DDDBB&244<0??<<83_Mismatch_0_Sense_+_Library_PoolT
CAAACATTGTAGTTGTAAGAGACCCCACTGTTATGATATAGATATCTAGTAAATGCAAATTTCTGAGCTAAAAAAAAAAAAAGATCGGAAGAGC
>Frequency_1_QualityScore_FFHDHFFHGFHIGIGIGIJIJIGIHIJIIJGHIIJJIJJJIJJFGIJJJJGIIHHGGHGIJIIDE_Mismatch_0_Sense_+_Library_PoolT
TTGTAGTTGTAAGAGACCCCACTGTTATGATATAGATATCTAGTAAATGCAAATTTCTGAGCCGA
>Frequency_1_QualityScore_FFHHHHHJJJJJJJJJJGIGJIIIGIJGHGIIHHIJJJIIJJHH@G=DEEAEHHHFFFFFFFEEEEEDCACCDDDBDCCCDDDDEDEEEEDDBD_Mismatch_2_Sense_+_Library_PoolT
GTCTGCAACAATATAAAAAAAAGGAAGTGAATATTCTGTGGGAGAGTGAGTTTGATATCATCAAAGAAAATTTGGTATGGATATAGTTATGGCC
>Frequency_1_QualityScore_DFDBBF?BGAEGHEGECGE3<C9?FDCGGIII34B=B@C@F@)=)=7@DE6;AD7;;@6>>;C;(-555;AC@3??<CC>>>>,4>>?4:>C>A_Mismatch_0_Sense_+_Library_PoolT
ACAAGAACGTCTGCAACAATATAAAAAAAAGGTAGTGAATATTCTGTGGGAGAGTGAGTTTGATATCATCAAAGAAAATTTGGTATGGATATAG
>Frequency_1_QualityScore_FFHHFFHGIIGHIFHHJJJJJJJIJHHJJJIJJJJJJJJJJJIIJHHHFFFCEEEEEEEFFEDDDDADB?:>>C:ACDDDEEDEEDDC_Mismatch_1_Sense_+_Library_PoolT
CCTGTTGTGGTGGTGAACAAGAACGTCTGCAACAATATAAAAAAAAGGAAGTGAATATTCTGTGGGAGAGTGAGTTTGATATCATCAA
>Frequency_1_QualityScore_FFHHGHHJFHIFHHIIJIIJJIIGHGIJJJJJJJJJJJJIJIJJJHAEHHEFFFFFFFEEEDEDBB?B>:>C@CDDDDEFDEEDCDDDC@CCDD_Mismatch_0_Sense_+_Library_PoolT
TGTTGTGGTGGTGAACAAGAACGTCTGCAACAATATAAAAAAAAGGTAGTGAATATTCTGTGGGAGAGTGAGTTTGATATCATCAAAGAAAATT
>Frequency_1_QualityScore_FDHHCFHEHIJJJJJGJIJIGIIIJIJJJJJJJJJJJJJJJICHHEEHHFFFFFFFDEEDDD>@>CCDA>ACDDEEDEEDDCCDDDDDDDDDDD_Mismatch_0_Sense_+_Library_PoolT
GTGGTGGTGAACAAGAACGTCTGCAACAATATAAAAAAAAGGTAGTGAATATTCTGTGGGAGAGTGAGTTTGATATCATCAAAGAAAATTTGGT
>Frequency_1_QualityScore_FFHHHHHJJJJJJJJJJJJJJJJJJJJJJJJJJJJJJJJJGIIIJJJHJJJJIJJJJJIJJJIIIJJJJHGIJIJJIHGGFHHHHHFDDDDDDD_Mismatch_0_Sense_+_Library_PoolT
TATAGATATCTAGTAAATGCAAATTTCTGAGCTATCTCTGTGTAAATATTCATATCAGTTTTCCTTTTTTATTATTGTATATTTTTTTTTTCAA
>Frequency_1_QualityScore_FEHHHHHJJIHIIJJJJJJJJJJJBGIJIJJJJJJJIJFHIJFHBH=CEHIIHHGFHFFFFFFFEDEEEEDDDDDDD?CCDDDDEDEDEEEEDC_Mismatch_2_Sense_+_Library_PoolT
GTCTGCAACAATATAAAAAAAAGGTATTGAATATTCTGTGGGAGAGTGAGTTTTGATATCTATCAAAGAAAATTTGGTATGGATATAGTTATGG
>Frequency_1_QualityScore_FFHDHFHJIIJJJJJIIJJIIJJJJJJJJJJJJJJJJJJJIHHGIIIIHHHHHHHFEFBC;@CCCEDDDCDEDEEDDDDDCDDDCDDDCACCDD_Mismatch_1_Sense_+_Library_PoolT
TGGTGAACAAGAACGTCTGCAACAATATAAAAAAAAGGAAGTGAATATTCTGTGGGAGAGTGAGTTTGATATCATCAAAGAAAATTTGGTATGG
>Frequency_1_QualityScore_FFHHGHHIJJIGIJJIIJIIIJJGGGHIJIIHFHGIJJJJJJIGIIICHEE=@CEBDFEDDEEEEDDDDAAABDDCDDDDDDDDDDDDDDC@DD_Mismatch_2_Sense_+_Library_PoolT
AGAACGTCTGCAACAATATAAAAAAAAGGAAGTGAATATTCTGTGGGAGAGTGAGTTTGATATCATCAAAGAAAATTTGGTATGGATATAGTTA
>Frequency_1_QualityScore_FFHHHHHJJIJJJJJJJJJJJJ?DHFHIIJJJJJJJIJJJFHFG@EHHAEHHHHHFFFFFFFEECBEDDDCDDBDDDDDCEDEDFEEEDDDDDD_Mismatch_1_Sense_+_Library_PoolT
CTGCAACAATATAAAAAAAAGGTAGTGAATATTCTGTGGGAGAGTGAGTTTGATATCATCAAAGAAAATTTGGTATGGATATAGTTATGGCCGT
>Frequency_1_QualityScore_FFHHHHHIJHHIJJJJJJJJIJIJJJJJJJJJIJJGHIJJJJJJJJHHJHHHFF;CCECEEEDDEEDEEDDDDDDDDDDDDDDACDDDDDECED_Mismatch_1_Sense_+_Library_PoolT
ACAAGAACGTCTGCAACAATATAAAAAAAAGGAAGTGAATATTCTGTGGGAGAGTGAGTTTGATATCATCAAAGAAAATTTGGTATGGATATAG
