# Supplementary material for: Differential Gene Expression Reveals Candidate Genes for Drought Stress Response in Abies alba (Pinaceae)
Source: PLoS One. 2015 Apr 29;10(4):e0124564. doi: 10.1371/journal.pone.0124564 (PMC4414588; doi:10.1371/journal.pone.0124564)
Supplement: S2 File — (GZ) [file pone.0124564.s002.gz › comp12689_c0_seq1.fa]

>comp12689_c0_seq1 len=395 path=[1:0-231 233:232-243 245:244-394]
GCCAGGCGAAGGCACCAACAACGATGCATTGACTAGGTTTGCGAAGGCACTTTCAGATGAAAGAAACTCTCGATTATCCTCAACCTAACGTCTTCTACTACTCGTTCTAGTAGGTGAACAGCAAGCAACGTTTTGTAGTAGTCCCTATCCGCACAGTTGGATAAGATGTAATAAATGGTGGCACAGTTTAGGTGGAAATAATGCCTCGGATTCATGCTTTTGTTTGTTTTTGCATTATAAAGTGATCATTTGTGAGGCTCTTATGAAACAAGAGCCTGGCTGGCCCCTTGCTCTTTGCTCTTTATAGGTTTACCCTTGCTCTTTATAGGTTTATGTATATTCTGAGAAAAAAAAAAGCGAATTATGTTCTTGGCTTGCCCCTGCCTTTATAGGTT

>Frequency_1_QualityScore_FFHGFHHJIIIJJFHIGGGHIJJJJJIJIJIJIJJJJGEGIGHIEHIHHIIJJJJHHHFFCDCBBCDDECCCBDDDDCACCDDDCDD7@>C@AC_Mismatch_0_Sense_+_Library_PoolT
AAGCAACGTTTTGTAGTAGTCCCTATCCGCACAGTTGGATAAGATGTAATAAATGGTGGCACAGTTTAGGTGGAAATAATGCCTCGGATTCATG
>Frequency_1_QualityScore_FFHHHHHJIIJJJGIIHIIIIJJJIHHJJJJJIJFHHIIIJJIIJJIIJJJIJJIH@FGIIIHHCHHHHE?BD?EDDCEDCDDCDDDDDBCDED_Mismatch_0_Sense_+_Library_PoolC
AAGCAACGTTTTGTAGTAGTCCCTATCCGCACAGTTGGATAAGATGTAATAAATGGTGGCACAGTTTAGGTGGAAATAATGCCTCGGATTCATG
>Frequency_1_QualityScore_DDHDHHHJIIIIJJJJHHIGHIEGHIIGHJGHJIIJJIIIJJJIJJJHIJJJJJGIJJJJJJJIHIHGHEFFFFFFDEEEDEEFECDEEEDDDC_Mismatch_2_Sense_+_Library_PoolT
AAGATGTAATAAATGGTGGCACAGTTTAGGTGGAAATAATGCCTCGGATTCATGCTTTTGTTTGTTTTTGTATTATAAAGTAATCATTTGTGAG
>Frequency_2_QualityScore_FFHHHHHIIJJJJIIJJHIJJJJJJIIIIIJJJGIJJJIJJIIJIJIJJIJIJJJIIIHCGGHGFFFFECDEECEEDDEDDCDDCCCDD?CDED_Mismatch_0_Sense_+_Library_PoolC
CTACTCGTTCTAGTAGGTGAACAGCAAGCAACGTTTTGTAGTAGTCCCTATCCGCACAGTTGGATAAGATGTAATAAATGGTGGCACAGTTTAG
>Frequency_1_QualityScore_DFHGHDHIGGICGIIIEHGGHC>EHIIIGGCHCHIIG<FEDHEGHIIDHGGIEAFHIIIGGHFDDA@BD,5@AC>CA>CAC9>?_Mismatch_0_Sense_+_Library_PoolC
CTTTGCTCTTTATAGGTTTACCCTTGCTCTTTATAGGTTTATGTATATTCTGAGAAAAAAAAAAGCGAATTATGTTCTTGGCTT
>Frequency_1_QualityScore_3=++2ADE=B>@DD@FEFED<ECD>B<CDADDDEE9DBB<?D<D9@?83=BDCCEEEDI=CD;CD>ACC??ACD>A_Mismatch_0_Sense_+_Library_PoolC
AGAGCCTGGCTGGCCCCTTGCTCTTTGCTCTTTATAGGTTTACCCTTGCTCTTTATAGGTTTATGTATATTCTGAG
>Frequency_1_QualityScore_FFHHHHHJJJIJJJJIJJJGIJJJJJJJJJJJJJJJJGIJFGHIJIJIJJJJJJJJJIGJJDHHJHHFHEEHHFFFEDDFEEEDDDBDDDDDDD_Mismatch_0_Sense_+_Library_PoolC
CAAGAGCCTGGCTGGCCCCTTGCTCTTTGCTCTTTATAGGTTTACCCTTGCTCTTTATAGGTTTATGTATATTCTGAGAAAAAAAAAAGCGAAT
>Frequency_1_QualityScore_FFGHFHBAEGIGIIHHIEGHGEHGIIJJGIIIFHGEGHIJJGGHEHHJJIJIGE;C=FGHGG?CHHEEA@BDFEDECCCCCCDBDDBDDCDCDD_Mismatch_0_Sense_+_Library_PoolC
GCAACGTTTTGTAGTAGTCCCTATCCGCACAGTTGGATAAGATGTAATAAATGGTGGCACAGTTTAGGTGGAAATAATGCCTCGGATTCATGCT
>Frequency_1_QualityScore_FFHHHHHJJJJJIJJJHJJJJJJJJJIIIIJJJJJJJJJJGGIIJIHGHHIIIHGIJBFFCFGIGIIII?CHFFFFDDDECCDDDCAACCCDCC_Mismatch_0_Sense_+_Library_PoolC
TTCATGCTTTTGTTTGTTTTTGCATTATAAAGTGATCATTTGTGAGGCTCTTATGAAACAAGAGCCTGGCTGGCCCCTTGCTCTTTGCTCTTTA
>Frequency_1_QualityScore_FFHHHHHJJJJIJJJJJHGIJIIIJJJIJIJJJJJJJJJIGJJJJJJIJJIJJJJIJJJGIIGGIJHFHHFFFECEEEEDDCDDDDDDDDEDDA_Mismatch_2_Sense_+_Library_PoolC
GCTTTTGTTTGTTTTTGTATTATAAAGTAATCATTTGTGAGGCTCTTATGAAACAAGAGCCTGGCTGGCCCCTTGCTCTTTGCTCTTTATAGGT
>Frequency_1_QualityScore_FFHGGHHJJJJIHEHIJJFIGIIGGGIJJHGCIIIIJJGIJGIJIFHJJJJJJJJJJIGGGGIJJHHHHBDECD==CDCCDDDCDDCDDCACCA_Mismatch_0_Sense_+_Library_PoolC
ATGCTTTTGTTTGTTTTTGCATTATAAAGTGATCATTTGTGAGGCTCTTATGAAACAAGAGCCTGGCTGGCCCCTTGCTCTTTGCTCTTTATAG
>Frequency_1_QualityScore_FDHFFDHGIIJIJJJIJIHGHIICHHIGGIIIJJFF?DECDDDF?FGI@F==BAAFHIIFEIIIGHFDFFDCDEEEEDDDDDCC<CDDDDDCDD_Mismatch_1_Sense_+_Library_PoolC
CCTTATCCGCACAGTTGGATAAGATGTAATAAATGGTGGCACAGTTTAGGTGGAAATAATGCCTCGGATTCATGCTTTTGTTTGTTTTTGCATT
>Frequency_1_QualityScore_FFHHFHHJJJIJGHIHJJBGIGIJIJJJJJJJJJJIJJJJJJJJJJJJHIJJGIJHHHHFFFFFFFEEECEEEEDEEEEDDDDDDDDDDDDDED_Mismatch_1_Sense_+_Library_PoolC
CTGGTGGCACAGTTTAGGTGGAAATAATGCCTCGGATTCATGCTTTTGTTTGTTTTTGCATTATAAAGTGATCATTTGTGAGGCTCTTATGAAA
>Frequency_1_QualityScore_FFHHHHHJIJJIJHGHIJJ@GFHGEGGIIIFHHBFIJIJJJHIGFDFI=FHFHIGGGHGHHICHGHHG<?BECEECEEDDDBDDDDDDDDDD>A_Mismatch_0_Sense_+_Library_PoolC
TCCCTATCCGCACAGTTGGATAAGATGTAATAAATGGTGGCACAGTTTAGGTGGAAATAATGCCTCGGATTCATGCTTTTGTTTGTTTTTGCAT
>Frequency_1_QualityScore_FFFHHDFIAEHIJIEHIJIHIJIIJAGHIIIJJIJJJJEHIIHGHJFIIGHJIGHGDCCFFGIJJJJJHHGHHFBEDDEEEDEECCBDDDDDCB_Mismatch_0_Sense_+_Library_PoolC
AGTTTAGGTGGAAATAATGCCTCGGATTCATGCTTTTGTTTGTTTTTGCATTATAAAGTGATCATTTGTGAGGCTCTTATGAAACAAGAGCCTG
>Frequency_1_QualityScore_FFFFHHHJJIIJJJJIJJHEGIHHIJGJJJIJJJJIIIJJGIJJIJJIJGJJJIJCHIIIIIHGHHHHFDEFFFEE>CCCEDFDEEEEEEEECA_Mismatch_0_Sense_+_Library_PoolC
GAGGCTCTTATGAAACAAGAGCCTGGCTGGCCCCTTGCTCTTTGCTCTTTATAGGTTTACCCTTGCTCTTTATAGGTTTATGTATATTCTGAGA
>Frequency_1_QualityScore_FFHHHHHJIJJIJJJHGHIIJEHGDHHJJIIIJIJGJFHIJJHIJIJIHIJIIIIJJJJHFACBCDD>ADCACECDDDDDCCCDDDDDDDCCD>_Mismatch_0_Sense_+_Library_PoolC
TCTACTACTCGTTCTAGTAGGTGAACAGCAAGCAACGTTTTGTAGTAGTCCCTATCCGCACAGTTGGATAAGATGTAATAAATGGTGGCACAGT
>Frequency_1_QualityScore_FFHHHHHJJJJIJJJJJJJIGGIJIIJJIHIJJJJJJJJJJJIHIJIIJIJII@GHIJJJJHHHHFFFFDEEDDDDDEEEDEDDDDDDDDDDD>_Mismatch_0_Sense_+_Library_PoolC
AGAAACTCTCGATTATCCTCAACCTAACGTCTTCTACTACTCGTTCTAGTAGGTGAACAGCAAGCAACGTTTTGTAGTAGTCCCTATCCGCACA
>Frequency_1_QualityScore_FFHHHHHJJJJJJJJJJIJJJJHHIIJJIIJIJJJJJIJIIJJJJJJJHHHFFDDDEEDFEEEDDDDDD_Mismatch_1_Sense_+_Library_PoolC
GTTTACCCTTGCTCTTTATAGGTTTATGTATATTCTGAGAAAAAAAAAAGCGAATTATGTTCTTGGCTA
>Frequency_1_QualityScore_FFHHHHHJJJJIIJIIJJIIJJJIIJJIJJIJIIJJJJIJJGJJJIJJJJJGJJJJJJJIIJJHHHHHHFBCFFFEDEEEDDDDD?CDDDBEDE_Mismatch_0_Sense_+_Library_PoolC
GGCACTTTCAGATGAAAGAAACTCTCGATTATCCTCAACCTAACGTCTTCTACTACTCGTTCTAGTAGGTGAACAGCAAGCAACGTTTTGTAGT
>Frequency_1_QualityScore_FFFDDFDIEGGHGIBGIIIGIIIIIIGGGIIIEGFEHGEFGIABHIIIC;FHFH@GEAEGGEFCCHEA@@?@>D>@ACACCDCCDCCCCD(:>A_Mismatch_1_Sense_+_Library_PoolC
AAGTAATCATTTGTGAGGCTCTTATGAAACAAGAGCCTGGCTGGCCCCTTGCTCTTTGCTCTTTATAGGTTTACCCTTGCTCTTTATAGGTTTA
>Frequency_1_QualityScore_DDHFHHDEIJIIAGFGGHGGFGIBGGGHGIGIIJHIAGBFFCCHFFFGHHHGIIEIEHHH>CHF@CFF@@CCEEEED;_Mismatch_0_Sense_+_Library_PoolC
CAGCAAGCAACGTTTTGTAGTAGTCCCTATCCGCACAGTTGGATAAGATGTAATAAATGGTGGCACAGTTTAGGTGGA
>Frequency_1_QualityScore_DEHGBFHAFHHGHEIEIEFEFHH<EHIIIIIIII<B8FHB@E97.7).77.?;2,6;@?;?_Mismatch_1_Sense_+_Library_PoolC
TTATAGGTTTATGTATATTCTGAGAAAAAAAAAAGCGAATTATGTTCTTGGCTTGCCCCTA
>Frequency_1_QualityScore_DDF>FF?<C<FEIFHIC9<CF;FC2CFEG@?EFGAH?@9BGEH@G:(-(9\.;@A3>3-5(-(,9:_Mismatch_2_Sense_+_Library_PoolC
ACCCTTGCTCTTTATAGGTTTATGTATATTCTGAGAAAAAAAAAAGCGAATTATGCTCTTGGCTTA
>Frequency_1_QualityScore_F=FHFHHIIIJIFGGIGHJGDD@GGDGHIIIICGIGDHBFFGCHGIFGDHGHIIG:7=CDHGFHFEBCEDE<CACC@A@>@ACDCACDCBB_Mismatch_2_Sense_+_Library_PoolC
CAGCAAGCAACGTTTTGTAGTAGTCCCTATCCGCACAGTAGGATAAGATGTAATAAATGGTGGCACAGCTTAGGTGGAAATAATGCCTCGG
>Frequency_1_QualityScore_FFHHHHHIIJJJJJJIJJJJJJJJJIJFIIIJJJJJJJJJJJJJJIIJBFGIIIHGIIJJJJJIJGI_Mismatch_1_Sense_+_Library_PoolC
GGCCCCTTGCTCTTTGCTCTTTATAGGTTTACCCTTGCTCTTTATAGGTTTATGTATATTCTGAGTA
>Frequency_1_QualityScore_FFHHHHHJJIJJJIJIJJIHGGIJIICGCDGGIJIHHEFE_Mismatch_1_Sense_+_Library_PoolC
TATTCTGAGAAAAAAAAAAGCGAATTATGTTCTTGGCTTA
>Frequency_1_QualityScore_FFHHHHHGIGECEIGFHGGGIIGGIIHCFHIJGIJFIIIIGHIIJGGGEIJIIHIJJIJJJHHHGEHFFFFFFDE@CDDDDDDDDDCDDACDDD_Mismatch_2_Sense_+_Library_PoolC
GTTCTAGTAGGTGAACAGCAAGCAACGTTTTGTAGTAGTCCCTATCCGCACAGTAGGATAAGATGTAATAAATGGTGGCACAGCTTAGGTGGAA
>Frequency_1_QualityScore_FFHHHHHJJJIJIJJJJJIJHIJIGJJJJJJJJJJJIIDIHJHIJIHHJIIJJGIHJJJJGIGHHFEFDCDFCECEDDDDCDDEDDDCDBDDDD_Mismatch_1_Sense_+_Library_PoolC
CAGCAAGCAACGTTTTGTAGTAGTCCCTATCCGCACAGTAGGATAAGATGTAATAAATGGTGGCACAGTTTAGGTGGAAATAATGCCTCGGATT
>Frequency_1_QualityScore_FFHHHGHGIJJFIIJJIJHIJHIIJJJIIIIJJJJJJJJJEIJJJJJJJJJJJJJJJJJJJJJIJIHHHDDFDEEEEDCDDCDDDDDCCDACDC_Mismatch_0_Sense_+_Library_PoolC
GCTTTTGTTTGTTTTTGCATTATAAAGTGATCATTTGTGAGGCTCTTATGAAACAAGAGCCTGGCTGGCCCCTTGCTCTTTGCTCTTTATAGGT
>Frequency_1_QualityScore_FFHHHHHJJJJJGHHHIJHIJJIIJJIJJJJJJJIJHIIHIIHIGHJJJJHHJJJIJIIJGJJHHHFFFACEEEEDEDDDBDDDDDDDDDDEEE_Mismatch_0_Sense_+_Library_PoolC
CCCTATCCGCACAGTTGGATAAGATGTAATAAATGGTGGCACAGTTTAGGTGGAAATAATGCCTCGGATTCATGCTTTTGTTTGTTTTTGCATT
>Frequency_1_QualityScore_FFHHGHHJJJJJJJJJJJGIIIJJIJJJJJJJJJJJJJJGIJJJJJJIIIIIJHIIJIIIJGHHHHHFFFDFEEECCCDDDDCDEDDDDDDDDD_Mismatch_1_Sense_+_Library_PoolC
ACAGCAAGCAACGTTTTGTAGTAGTCCCTATCCGCACAGTAGGATAAGATGTAATAAATGGTGGCACAGTTTAGGTGGAAATAATGCCTCGGAT
>Frequency_1_QualityScore_FDFHHGHIIGGEHGI<EGHGHGGHGII:CFGIIGIIGIIIEDEGIIEHGGGFF=@@C@DH@=EC>CBB>;=AAA>>CDEACAACDA>5?==>CC_Mismatch_0_Sense_+_Library_PoolC
AAACTCTCGATTATCCTCAACCTAACGTCTTCTACTACTCGTTCTAGTAGGTGAACAGCAAGCAACGTTTTGTAGTAGTCCCTATCCGCACAGT
>Frequency_1_QualityScore_FFHHHHHJJJJJJJJJIJJJJJIIJIIIJIJJJIJJJJJJIIJJJJJGHIJJJJIIIIJEGHHHGHHFECEFEDEEDDED>CCDDDEFFEEEEE_Mismatch_0_Sense_+_Library_PoolC
TTGTGAGGCTCTTATGAAACAAGAGCCTGGCTGGCCCCTTGCTCTTTGCTCTTTATAGGTTTACCCTTGCTCTTTATAGGTTTATGTATATTCT
>Frequency_1_QualityScore_FFGGGGDHIIIJJGHJJHGGJIJIGHIJGIGEGIIIJFJIJJJJJJJIDFGIIIJJJJGIJGHIJDHHHEFFFFFFEEEEEFEDEEDDEEDDDA_Mismatch_2_Sense_+_Library_PoolC
TAAGATGTAATAAATGGTGGCACAGTTTAGGTGGAAATAATGCCTCGGATTCATGCTTTTGTTTGTTTTTGTATTATAAAGTAATCATTTGTGA
>Frequency_1_QualityScore_FFHHHHHHJJJJJHIIJJJJJJJJIJJJJJJJJJJJJJJJJIJJJJJJJJJJJJJJJJIJIJHIJHHHFDFFFEEEEEEEDDDDDDEDD@CDDD_Mismatch_2_Sense_+_Library_PoolC
TTGTTTGTTTTTGTATTATAAAGTAATCATTTGTGAGGCTCTTATGAAACAAGAGCCTGGCTGGCCCCTTGCTCTTTGCTCTTTATAGGTTTAC
>Frequency_1_QualityScore_FFHHGHHJJJIJJIHIEHAHIIJGIIFHIIIJJIJJFHGIIIIJJGIJJJJJHHIIJHHHHHGHFFFFFDCEDDBB@CCDDDDDEDDDCDCDEC_Mismatch_0_Sense_+_Library_PoolC
CTCAACCTAACGTCTTCTACTACTCGTTCTAGTAGGTGAACAGCAAGCAACGTTTTGTAGTAGTCCCTATCCGCACAGTTGGATAAGATGTAAT
>Frequency_1_QualityScore_DDHHFHGIIIIIIIIII<>:BHBCC@A@CGICE>@EHI_Mismatch_1_Sense_+_Library_PoolC
TTCTGAGAAAAAAAAAAGCGAATTATGTTCTTGGCTTA
>Frequency_1_QualityScore_FFHHGHHJIJJJJJIJJICHIIIJIFHIHIIIJIJIJJJIJIHHHHHHFEFFDECEEEEBCCDDDDDEDAACDDDDDDCDCDDDDDCDDDDBAB_Mismatch_1_Sense_+_Library_PoolC
CACCAACAACGATGCATTGACCAGGTTTGCGAAGGCACTTTCAGATGAAAGAAACTCTCGATTATCCTCAACCTAACGTCTTCTACTACTCGTT
>Frequency_1_QualityScore_DA=CF?;FAGCGHFHI3<;;EEFD9:<FBFGIIFDFFCBBB@BD?FF9FD.=@;147@EE47=AEC=CEAB@D@DB@@BC<=2=>B>A:5;_Mismatch_0_Sense_+_Library_PoolC
GGTGGCACAGTTTAGGTGGAAATAATGCCTCGGATTCATGCTTTTGTTTGTTTTTGCATTATAAAGTGATCATTTGTGAGGCTCTTATGAA
>Frequency_1_QualityScore_FFHHHHHJHIIJJJJJJJJJJIJJJJJJJJJJJJJJJJJJJJJIJJIJJJJJJJJJJJJJJJJJIHHHHHFGFFFFFFEEEEEDDDDDDDCCDD_Mismatch_0_Sense_+_Library_PoolC
TTATAAAGTGATCATTTGTGAGGCTCTTATGAAACAAGAGCCTGGCTGGCCCCTTGCTCTTTGCTCTTTATAGGTTTACCCTTGCTCTTTATAG
>Frequency_1_QualityScore_FFHHHHHJJJJJJJJJJGGIJJJIJIJHJJJHIJJJJII@GEHBHHHFFFFFFECEEEDEDDDCDCDCD@CDDDDBDCDCCCCDDCDDDDDDDD_Mismatch_0_Sense_+_Library_PoolC
GCCAGGCGAAGGCACCAACAACGATGCATTGACTAGGTTTGCGAAGGCACTTTCAGATGAAAGAAACTCTCGATTATCCTCAACCTAACGTCTT
>Frequency_1_QualityScore_FFHHHHHIJJJGIJIJJFGIIIHIIIIJJJJJJJJHIJJIIGIHIJHIJGHIIJEGGIIJIJIJGHFFFCEEEEEEEDDADDDBCDDDBDDEED_Mismatch_0_Sense_+_Library_PoolC
CCTATCCGCACAGTTGGATAAGATGTAATAAATGGTGGCACAGTTTAGGTGGAAATAATGCCTCGGATTCATGCTTTTGTTTGTTTTTGCATTA
>Frequency_1_QualityScore_D;CD?FBFBHBHCG+<CBFHGCBFEAF>CFIIIFD?FGIIGBGHI@DG?BEGGIIIIIIFECC=>BB=?AAA@@>>AA:>>?B_Mismatch_2_Sense_+_Library_PoolC
TTGCTCTTTATAGGTTTACCCTTGCTCTTTATAGGTTTATGTATATTCTGAGAAAAAAAAAAGCGAATTATGTTCTTGGCTGA
>Frequency_1_QualityScore_DDDFHCFBFHG<EGGHIEHHGIIIIIIGDHIGIIIFGHGGIDGHHFGGGHGGFGIIIIEIIIHEEEHDFBEDDF@@=;>?CDDCCCCCCACDBD_Mismatch_0_Sense_+_Library_PoolC
CACAGTTTAGGTGGAAATAATGCCTCGGATTCATGCTTTTGTTTGTTTTTGCATTATAAAGTGATCATTTGTGAGGCTCTTATGAAACAAGAGC
>Frequency_1_QualityScore_FFHHHHHJJJJJIJJJJJJIJJHIIIJJJJJJJIJJJIJIJIJDGGHIIIIIJJJJJJIJIJIJJJFDDDDDDDDDDDECCDEEDDDDDD_Mismatch_1_Sense_+_Library_PoolC
CTTGCTCTTTGCTCTTTATAGGTTTACCCTTGCTCTTTATAGGTTTATGTATATTCTGAGAAAAAAAAAAGCGAATTATGTTCTTGGCTA
>Frequency_1_QualityScore_FFHHHHHJJJJJJHIDIJIIJJJFIJHGIIIIIGHJIJGDHIIJIIJIJJJIJJJJJJIHHHHHHFFFFFDEEECCEDDCDDDDDDCACC@CCD_Mismatch_2_Sense_+_Library_PoolC
GAGTAATCATTTGTGAGGCTCTTATGAAACAAGAGCCTGGCTGGCCCCTTGCTCTTTGCTCTTTATAGGTTTACCCTTGCTCTTTATAGGTTTA
>Frequency_1_QualityScore_DDDHHHHHGFGHHIIGGDCHDHJIJJIGGIJIHIJFHCGHIJJCHJIJIEG8C@FHGAHGIECEHHEHEDFFFFFEDDECCCCCDEEDCDDBBC_Mismatch_1_Sense_+_Library_PoolC
GTTCTAGTAGGTGAACAGCAAGCAACGTTTTGTAGTAGTCCCTATCCGCACAGTAGGATAAGATGTAATAAATGGTGGCACAGTTTAGGTGGAA
>Frequency_1_QualityScore_FFHHHHHJJIJJJJJJJJJIIGIJJJJIIJIJJJJGIIBGGGIJJJJIJJJIJJHIHHI@EHEHIGJHE?EHCEEDFFFFEDDDDBBBBBDDD@_Mismatch_0_Sense_+_Library_PoolC
AGAGCCTGGCTGGCCCCTTGCTCTTTGCTCTTTATAGGTTTACCCTTGCTCTTTATAGGTTTATGTATATTCTGAGAAAAAAAAAAGCGAATTA
>Frequency_1_QualityScore_FFHHHHHJFIJJJJJJJJJIJJJJJJJJJFHIJJJIIIJJJJJJJIJJJJJJJJHFFFDDDDDDEDDDECCDDDDD_Mismatch_2_Sense_+_Library_PoolC
CTTATAGGTTTACCCTTGCTCTTTATAGGTTTATGTATATTCTGAGAAAAAAAAAAGCGAATTATGTTCTTGGCTA
>Frequency_1_QualityScore_EFFHHHHJEGHHGGFHEGHGGHDGGIGHHIIGCDGGGEAG?DFGGIBBDCBBFHGGGHIIIJI>EBBEEDFFFEEEEEAC;=CCDDC>ADDD;;_Mismatch_0_Sense_+_Library_PoolC
ATCCGCACAGTTGGATAAGATGTAATAAATGGTGGCACAGTTTAGGTGGAAATAATGCCTCGGATTCATGCTTTTGTTTGTTTTTGCATTATAA
>Frequency_1_QualityScore_FFGGHBHIIIHIIIIIIIIG@FHGFIEGHGGGHIIIIIFGIG?FCGIIHGHECHGHIIE_Mismatch_0_Sense_+_Library_PoolC
TTGCTCTTTGCTCTTTATAGGTTTACCCTTGCTCTTTATAGGTTTATGTATATTCTGAG
>Frequency_1_QualityScore_FFHHHHHJJJIJJJJJJJJJJHIIIJJJJJJJJJJJJJJJJJDHIJJJJIIIIJJJJIIGHGIJJJHDDDDDDDDDDEDCDDEDDDDCD_Mismatch_1_Sense_+_Library_PoolC
TTGCTCTTTGCTCTTTATAGGTTTACCCTTGCTCTTTATAGGTTTATGTATATTCTGAGAAAAAAAAAAGCGAATTATGTTCTTGGCTA
>Frequency_1_QualityScore_FFHHHHHJIJJJJJJJJJHHIJHIFHGHJHIJGHIIJJJJJJJJJJJJIFGIJIJJJJJJJJGIJJHHHHEFFFFFFFEDEEEDDEEDDEEEED_Mismatch_2_Sense_+_Library_PoolC
ATAAGATGTAATAAATGGTGGCACAGTTTAGGTGGAAATAATGCCTCGGATTCATGCTTTTGTTTGTTTTTGTATTATAAAGTAATCATTTGTG
>Frequency_1_QualityScore_DDFFFFFAGIDFHFEF?E?FCHEHIFHIIFIIIIFIIIE9?GFFIBFGFFI;DFFFEFEFFEFICCEEFB@DDDDB>_Mismatch_2_Sense_+_Library_PoolC
TTTTTGTATTATAAAGTAATCATTTGTGAGGCTCTTATGAAACAAGAGCCTGGCTGGCCCCTTGCTCTTTGCTCTTA
>Frequency_1_QualityScore_DDF?FFDGBGGEGGHGGICBBD@BGEGGGCGHGEAFHBGGDFEECHDHG@GIEGHIC>@@CHGIGE=EHH>EHFG;7@CB@@>;<958CCBB_Mismatch_0_Sense_+_Library_PoolC
AGAGCCTGGCTGGCCCCTTGCTCTTTGCTCTTTATAGGTTTACCCTTGCTCTTTATAGGTTTATGTATATTCTGAGAAAAAAAAAAGATCGG
>Frequency_1_QualityScore_FFHGHHHGHHIJJJIIIIJJJJJJJIJIFHHJJJHIJJJJJJJJJJJJIJJJIJFFDCDDDDDEB@ACDDDDDDD88CC?88?B:CD::>@C>C_Mismatch_0_Sense_+_Library_PoolC
TTATAGGTTTACCCTTGCTCTTTATAGGTTTATGTATATTCTGAGAAAAAAAAAAGCGAATTATGTTCTTGGCTTGCCCCTGCCTTTATAGGTT
>Frequency_1_QualityScore_FDHHHHHJJJHJJHIJJJJJJJJCHHHIJIIJJJJJJDGIIJJJJIJJJJJJJJGIJJJIJJJJHGGEHDDBEFEDDBDDFDEDDDDFDADEDD_Mismatch_2_Sense_+_Library_PoolC
GTAGGATAAGATGTAATAAATGGTGGCACAGCTTAGGTGGAAATAATGCCTCGGATTCATGCTTTTGTTTGTTTTTGTATTATAAAGTAATCAT
>Frequency_1_QualityScore_EFGGHHHJJJJJIJJJJJJIJJJJIJIJIHGHHJJJJIIJJIJIJIIIJJDHIHJGGIDDHIJJIEHGGDHGHFDDDDBDBDBDDDEDEDDCDD_Mismatch_0_Sense_+_Library_PoolC
CTGGCCCCTTGCTCTTTGCTCTTTATAGGTTTACCCTTGCTCTTTATAGGTTTATGTATATTCTGAGAAAAAAAAAAAGCGAATTATGTTCTTG
