# Supplementary material for: Differential Gene Expression Reveals Candidate Genes for Drought Stress Response in Abies alba (Pinaceae)
Source: PLoS One. 2015 Apr 29;10(4):e0124564. doi: 10.1371/journal.pone.0124564 (PMC4414588; doi:10.1371/journal.pone.0124564)
Supplement: S2 File — (GZ) [file pone.0124564.s002.gz › comp16967_c0_seq1.fa]

>comp16967_c0_seq1 len=634 path=[1:0-157 159:158-172 174:173-411 413:412-451 453:452-633]
CCTATTCCTGGGGTTTTAAGGAAATCGGGGTCATTCCTATCTAGCTTTGTTAGTTTTGGAAGGGGCTCAGATCGCGATATCCCTCCATCAACCGGCCTGGGGGGCGCGCCCAGGGAAAATAAAAAGCAAGGAGAAATTCAGACACAGGCAGATACCACGACGGAAGTCGACACCGAAGCCGAGGACTTTATCAGGAAGTTCAGAAAGGATCTTAGGTTACAGCGCCTTCAATCCATGCTACAGAGAGGCAAGTAAAAACAGGCAAATAATTAATTCTTATTTTAGTCTCTCTGTTTACTGGAGTTTTGGCATATGTAGTTTGTAGCTTCTCTGTATTGTTATTCTCCAGTCCGTGTTCAGCTCAGCCTTGGACATTTGGCAGCGCTGGATCTATCATCACCAAATATTTAAAGTTCTTTATTGTTATCACTATTCCGATAGGTTAAATAAATATGTAATTAGACTAAAATTAAAATGAATGTACACTGTTTCGTGTATTCAATTGAACTGGCAAACCAATGTGGTTCTTGAAATTCATGAATTTTTTAAAGTTGTTATATGAAACCACCTCATGGTACATCGCATATCGCATATCGCATATCTTTGGCATTTTGTTCATCTTTAGATGTTGTCA

>Frequency_3_QualityScore_EFGHHGHJJJJJJJIIJJHIHIIHIGHIIGIJJJJJJJJJJJJIJJJJJJIIHIEHGHGGFFGGEEEEEDE?BDEEEDACDDDCCDDDECB_Mismatch_0_Sense_+_Library_PoolT
GCTCAGCCTTGGACATTTGGCAGCGCTGGATCTATCATCACCAAATATTTAAAGTTCTTTATTGTTATCACTATTCCGATAGGTTAAATAA
>Frequency_3_QualityScore_FEGGGHHJGIIIH>FHIJIIJIIJIIJJIGIIIFIIIIEFHHJIJJJJIHIHIJIJIIIHGGDGEFFFFEDEEEDEDEEEDDCDDDDDCDCDDC_Mismatch_0_Sense_+_Library_PoolT
TCCGTGTTCAGCTCAGCCTTGGACATTTGGCAGCGCTGGATCTATCATCACCAAATATTTAAAGTTCTTTATTGTTATCACTATTCCGATAGGT
>Frequency_3_QualityScore_FFHHHHHJJJJJJJJJIIJJJJJIJJJJJJJJJJJJJJIHIJJIIJJJJJJJJJIGIGIJJIHIGHFGGFFGFFEEEEEEEDDDDDDDEDEDDD_Mismatch_0_Sense_+_Library_PoolT
GGCAAGTAAAAACAGGCAAATAATTAATTCTTATTTTAGTCTCTCTGTTTACTGGAGTTTTGGCATATGTAGTTTGTAGCTTCTCTGTATTGTT
>Frequency_2_QualityScore_FDHGHGGIIJIIIIIIIIIIHIIIJJIJJJJIJJJJIIJIJGIIIIIHIIJIIIIJGHHIJGIIIGGIIHGGGGEEEEEEDDDCBDDCC?ABCC_Mismatch_0_Sense_+_Library_PoolT
GTTTTGGCATATGTAGTTTGTAGCTTCTCTGTATTGTTATTCTCCAGTCCGTGTTCAGCTCAGCCTTGGACATTTGGCAGCGCTGGATCTATCA
>Frequency_2_QualityScore_FFHHHHHIIJJJJJIJJJJJJJIJJIIIJJJJIIIJJJJJJJJIJJJICHEHIIIIJIJJJJHIJHIIIIIIIGGGGGGGEEEEEEECEEEDED_Mismatch_0_Sense_+_Library_PoolT
AAAAACAGGCAAATAATTAATTCTTATTTTAGTCTCTCTGTTTACTGGAGTTTTGGCATATGTAGTTTGTAGCTTCTCTGTATTGTTATTCTCC
>Frequency_2_QualityScore_ADGEF>EIGGIIGCIG=EGIHIGI?CFIGHGHGGIGGIHGG?FFFEFHIGDEH=<ECGHGIGCFHHCAE@CCEGGGG=CCEA?=C=?@@ACCBC_Mismatch_0_Sense_+_Library_PoolT
AGGTTAAATAAATATGTAATTAGACTAAAATTAAAATGAATGTACACTGTTTCGTGTATTCAATTGAACTGGCAAACCAATGTGGTTCTTGAAA
>Frequency_2_QualityScore_FFHHHHHJIJIIJJJJJIJJJIJJJJIJEHIIJIJIJJJJIIJIIJJJIIJJIJIJIJIIJIJJIJJJIGIIIIIJIHGHBEFFFEEEDEEDDD_Mismatch_1_Sense_+_Library_PoolT
CTTATTTTAGTCTCTCTGTTTACTGGAGTTTTGGCATATGTAGTTTGTAGCTTCTCTGTATTATTATTCTCCAGTCCGTGTTCAGCTCAGCCTT
>Frequency_2_QualityScore_FFHGGHHJHIIIIJJJJIAIDIIGFIIHIHIIJIIJIGGIIIIIJIIICGGIEGHIHHJGHIHGEDFEECEDEEEEEDDDCEEEDCCC;?ADCC_Mismatch_0_Sense_+_Library_PoolT
CTTCTCTGTATTGTTATTCTCCAGTCCGTGTTCAGCTCAGCCTTGGACATTTGGCAGCGCTGGATCTATCATCACCAAATATTTAAAGTTCTTT
>Frequency_2_QualityScore_FFHGGHHIJJIJJJJJJJJIJIGJIJIIJJJJJJJJJIIIJIIIJJJJJJIIJJJJJJJJJIIIJHIIHGIIHGFFBDEEDEEDEDDDDDD_Mismatch_0_Sense_+_Library_PoolT
ATGTAGTTTGTAGCTTCTCTGTATTGTTATTCTCCAGTCCGTGTTCAGCTCAGCCTTGGACATTTGGCAGCGCTGGATCTATCATCACCAA
>Frequency_2_QualityScore_FFEGGEEIIGIIIIIIIJJIJIJHIIIIIJIIIIIJJIJJJEIIEHHGHGBDC9AACDDCDCDCDDCCCDEEDCDDCCEEDCCACBACCCADCB_Mismatch_0_Sense_+_Library_PoolT
AAAGCAAGGAGAAATTCAGACACAGGCAGATACCACGACGGAAGTCGACACCGAAGCCGAGGACTTTATCAGGAAGTTCAGAAAGGATCTTAGG
>Frequency_2_QualityScore_FFHGHHHIJIHGIHHIIIJJIJJHIIJJJIJJJIJGIIIIIIIJGIJJJIJJIDGIIIJJJJGIIJJJJGIIICFFHHGHGFFFEFADCCCCDB_Mismatch_0_Sense_+_Library_PoolT
AATATTTAAAGTTCTTTATTGTTATCACTATTCCGATAGGTTAAATAAATATGTAATTAGACTAAAATTAAAATGAATGTACACTGTTTCGTGT
>Frequency_2_QualityScore_FFHHHHHIJJJJJJJJIJJJJJJJJJJJJJIJJJJJJJJIIIJIIJJIJIJJJJJIIFGIIJJJJIHIIIHHEGGGGGFEEEEEEEDCEEEDEE_Mismatch_1_Sense_+_Library_PoolT
GGCAAGTAAAAACAGGCAAATAATTAATTCTTATTTTAGTCTCTCTGTTTACTGGAGTTTTGGCATATGTAGTTTGTAGCTTCTCTGTATTATT
>Frequency_2_QualityScore_DDEEEEGIF>BFFBHGFGEEHHIIHEGGGFEHGEEFGHGGHGEFHEHGEFFCFCCCGHIGFHHGIIGFGGADE@ADEDCCBCCEACDCCCCCBA_Mismatch_0_Sense_+_Library_PoolT
ATGCTACAGAGAGGCAAGTAAAAACAGGCAAATAATTAATTCTTATTTTAGTCTCTCTGTTTACTGGAGTTTTGGCATATGTAGTTTGTAGCTT
>Frequency_2_QualityScore_FFHHHHHJJJJJIJJJHIJJIJJIIIJJIJJJJJJJJJJJJJJJJJJJIIJJJJIJIIIJJIJIIIJIIFHGDHEEEFFCEEDEEEEFEEEEDD_Mismatch_0_Sense_+_Library_PoolT
AATCCATGCTACAGAGAGGCAAGTAAAAACAGGCAAATAATTAATTCTTATTTTAGTCTCTCTGTTTACTGGAGTTTTGGCATATGTAGTTTGT
>Frequency_2_QualityScore_ECGGGHHIGIIIIIIIIEHIEGGEGHIIIIIIIIIGGIIGIHIHHIIIIIIIICEGIIIIIIIGGHHGHEEAEEFFECCCCCABCCCCCACDCE_Mismatch_0_Sense_+_Library_PoolT
CTCAGCCTTGGACATTTGGCAGCGCTGGATCTATCATCACCAAATATTTAAAGTTCTTTATTGTTATCACTATTCCGATAGGTTAAATAAATAT
>Frequency_2_QualityScore_FFHHHHHIIJJJJJJJJIIIIJJJIIIIJJJIIIGIIIIIIIGGFEECC@CDBDDDDDDCEEDDDDBCDACCDDDDCDCDDCCDC?CCDDCDCD_Mismatch_0_Sense_+_Library_PoolT
GAAATTCAGACACAGGCAGATACCACGACGGAAGTCGACACCGAAGCCGAGGACTTTATCAGGAAGTTCAGAAAGGATCTTAGGTTACAGCGCC
>Frequency_1_QualityScore_:ADF+CA;4C+<C;???AAD?C?C9CF9DG@EFFD:=AF9BC@=BF)@=7C==DA>EEF<>=??);;77).;(6;>AABD@AAAAA(:;?;\3@_Mismatch_1_Sense_+_Library_PoolT
TCCGTGTTCACCTCAGCCTTGGACATTTGGCAGCGCTGGATCTATCATCACCAAATATTTAAAGTTCTTTATTGTTATCACTATTCCGATAGGT
>Frequency_1_QualityScore_FFHHHHHJJJJJJIJJIJJJJJIIIJJJIJJJJJJJJJJJJJJJIJJJJJJJFFHJJJJJIJJJJIJIHGHIJJHHHHHHFFFFFFFEEEEEDD_Mismatch_0_Sense_+_Library_PoolT
AGTAAAAACAGGCAAATAATTAATTCTTATTTTAGTCTCTCTGTTTACTGGAGTTTTGGCATATGTAGTTTGTAGCTTCTCTGTATTGTTATTC
>Frequency_1_QualityScore_FFFHHHHJIJJJJJJJJJJJJJJJJJJJJJJGHJJJJIHHHHHHFFFFDDECDDDEFEDEEEEEDDEEEEDDDEDDDDDDDDDDDDDCDCDDDD_Mismatch_1_Sense_+_Library_PoolT
GGTTACAGCGCCTTCAATCCATGCTGCAGAGAGGCAAGTAAAAACAGGCAAATAATTAATTCTTATTTTAGTCTCTCTGTTTACTGGAGTTTTG
>Frequency_1_QualityScore_DDHBFDAFFGBFHBHA3@AGGHBGHG@DGGGCGIGHIIIIGEGIIEFHHHGIIII=EEHFFFDBCDDDC>@ACC>CDEC@A>@;::@;ACCCC@_Mismatch_0_Sense_+_Library_PoolT
GGATCTTAGGTTACAGCGCCTTCAATCCATGCTACAGAGAGGCAAGTAAAAACAGGCAAATAATTAATTCTTATTTTAGTCTCTCTGTTTACTG
>Frequency_1_QualityScore_FFHHHHHJJJJGIJJJJJJJJJJJJJJJHJJJJIJJJIIJJJJIHJJJJHIGGIJJJIJJJJIJJIJIGJJJIJHHHHHFFFFFEDEE@AECDE_Mismatch_0_Sense_+_Library_PoolT
AAATAAATATGTAATTAGACTAAAATTAAAATGAATGTACACTGTTTCGTGTATTCAATTGAACTGGCAAACCAATGTGGTTCTTGAAATTCAT
>Frequency_1_QualityScore_EDHFHHHIIJJJJJJIIJIJIJJJIJJIJIIIIIJJJIHB??FHHGIIHIGHIJJJJHHFIJIIHICG_Mismatch_2_Sense_+_Library_PoolT
GTGTATTCAATTGAACTGGCAAACCAATGTGATTCTTGAAATTCATGAATTTTTTAAAGTTGTTATAC
>Frequency_1_QualityScore_FFHHHHHJJJJJJJJHIJJIHIFGGGIIJJJJIIIGIHIJJIJJJJJJJJJJJJIGGIJJGJJJJIIFHDEFFFEEEEEEEDCDDDDDFEDFEC_Mismatch_0_Sense_+_Library_PoolT
TTTGTAGCTTCTCTGTATTGTTATTCTCCAGTCCGTGTTCAGCTCAGCCTTGGACATTTGGCAGCGCTGGATCTATCATCACCAAATATTTAAA
>Frequency_1_QualityScore_FFHHHHHJJGIJJJJJJIJFHIIIIJJGIJJJJIBHIJJJJJJJJJJIJJJJJJIJJIIJHHHHGFFFFDDEDDDBBDCDDEEDEEEEDCCDDD_Mismatch_1_Sense_+_Library_PoolT
ATCAGGAAGTTCAGAAAGGATCTTAGGTTACAGCGCCTTCAATCCATGCTGCAGAGAGGCAAGTAAAAACAGGCAAATAATTAATTCTTATTTT
>Frequency_1_QualityScore_FFHHHHHIJJJJJJIJJJJJJJJJIIGJIJIIJJJJJHIJJGIJJIJHFHIIIJJJJJHHHHHHHFFFFFFDEECECECDDDDDDDCDCDD@?B_Mismatch_0_Sense_+_Library_PoolT
GTTACAGCGCCTTCAATCCATGCTACAGAGAGGCAAGTAAAAACAGGCAAATAATTAATTCTTATTTTAGTCTCTCTGTTTACTGGAGTTTTGG
>Frequency_1_QualityScore_FFHHHHHJJJIJIJIIJJIJJJJGIIIIJIIIJGIIJJJJJJHHFFFDDBDDDDDDDDDEECC@DDDEEACCDDDBDDDDEDDCCDDCCCDDDD_Mismatch_0_Sense_+_Library_PoolT
AAATTCAGACACAGGCAGATACCACGACGGAAGTCGACACCGAAGCCGAGGACTTTATCAGGAAGTTCAGAAAGGATCTTAGGTTACAGCGCCT
>Frequency_1_QualityScore_FFHHHHHJJJGJJJJJJJJJIJJJJJIJJJHIIJJJJJJJIJJJJJJJJJIJJIIIJJJIJHHFFEEEECFEDEDDDDDDDDCDFEEEDEEDDE_Mismatch_1_Sense_+_Library_PoolT
AGCTTCTCTGTATTGTTATTCTCCAGTCCGTGTTCAGCTCAGCCTTGGACATTTGGCAGCGCTGGATCTATCATCACCAAATATTTAAATTTCT
>Frequency_1_QualityScore_FFHHHHHJJJJJJJJJJJJJJIJJJJIJHIJJJJJJIJJJJJJJHIDHIJJJJJJIJJHIIGIJJJJJIHHHHHHHEFFFFDEEEEEDEEEDCD_Mismatch_1_Sense_+_Library_PoolT
ACAGGCAAATAATTAATTCTTATTTTAGTCTCTCTGTTTACTGGAGTTTTGTCATATGTAGTTTGTAGCTTCTCTGTATTGTTATTCTCCAGTC
>Frequency_1_QualityScore_B;DFHHBA?;ACDGHDHEEHHHD@FDFIFBDHB???BDBFGIB6/;5;.7?1?DCCCBBB=98=090<>:4:>:>A>42+::@D:44:CB?>>C_Mismatch_0_Sense_+_Library_PoolT
ATAAAAAGCAAGGAGAAATTCAGACACAGGCAGATACCACGACGGAAGTCGACACCGAAGCCGAGGACTTTATCAGGAAGTTCAGAAAGGATCT
>Frequency_1_QualityScore_FFHHHHHJJJJJJJJIJJJJJJJJJJJJIJJJJJJJIJJJIIGIJFIHIJJJJJJJJIJJIJJJJJIIJDGHJJHHHFHHFFFFFFEEEEEEDC_Mismatch_0_Sense_+_Library_PoolT
ATCACCAAATATTTAAAGTTCTTTATTGTTATCACTATTCCGATAGGTTAAATAAATATGTAATTAGACTAAAATTAAAATGAATGTACACTGT
>Frequency_1_QualityScore_DFHHHHHJJJIJJJHIIJJJJJIJJJJJJJJJJIJJJJIIJJJJJJJJJJJJJJJJJJJIIHHHHEFFFFFEFEEEEEEEEDDDEDDECEDDCD_Mismatch_0_Sense_+_Library_PoolT
TATTCTCCAGTCCGTGTTCAGCTCAGCCTTGGACATTTGGCAGCGCTGGATCTATCATCACCAAATATTTAAAGTTCTTTATTGTTATCACTAT
>Frequency_1_QualityScore_A@<AFFFEEGHFEHGHH@BGHGBG??B=A:@-&0:099B:B?-028<A>:>:A0?A?C<8?<ACCCCCCA@<C?BBBB?2:::@_Mismatch_0_Sense_+_Library_PoolT
CGCGATATCCCTCCATCAACCGGCCTGGGGGGCGCGCCCAGGGAAAATAAAAAGCAAGGAGAAATTCAGACACAGGCAGATACC
>Frequency_1_QualityScore_DBHF>FHGIIIGIGDF=DD@GHAFHGIIIIIIEAGIFG@@DEHHEE==DDCEECCCC<;@BB@BB::<?9@><955>98>BB<9AC@C:>A>::_Mismatch_0_Sense_+_Library_PoolT
GGGCGCGCCCAGGGAAAATAAAAAGCAAGGAGAAATTCAGACACAGGCAGATACCACGACGGAAGTCGACACCGAAGCCGAGGACTTTATCAGG
>Frequency_1_QualityScore_FFHHHHHJIJJJJJJJJJJJJJJIIJJJJJJJJJJJIJIJJJJJJJJJJGJJIIDGHJIJJIJIIJJFIJIJJHHHHHHFFFFFFFEEEEFEFE_Mismatch_1_Sense_+_Library_PoolT
AAGTAAAAACAGGCAAATAATTAATTCTTATTTTAGTCTCTCTGTTTACTGGAGTTTTGGCATATGTAGTTTGTAGCTTCTCTGTATTATTATT
>Frequency_1_QualityScore_FFHHHHHJJHIIJGIJIJJIIIJJJJJJJJJEIJHIIJHIIIIIJIIJHIHFIHIJIJIJIC_Mismatch_1_Sense_+_Library_PoolT
TATTTAAAGTTCTTTATTGTTATCACTATTCCGATAGGTTAAATAAATATGTAATTAGACCA
>Frequency_1_QualityScore_FDHHFHBGGIJJJJEIIIJIJJICFHIIJJJJHCGHIJIJGIHJIIJIGGHI=FGIJIJJJJIGIHIJFGGJFHFHHHFFFFFFEEEC_Mismatch_0_Sense_+_Library_PoolT
CTATCATCACCAAATATTTAAAGTTCTTTATTGTTATCACTATTCCGATAGGTTAAATAAATATGTAATTAGACTAAAATTAAAATGA
>Frequency_1_QualityScore_2BF4,A:@FD3?FFC;?<<D<:B@@?D@F6@B9@1@B>?//9?>@@BB\8?>BA:33>:>@?1+4:::>:@>??3?ABAAB:>:>3@ABBBB>A_Mismatch_1_Sense_+_Library_PoolT
ATTCCGACACAGGCAGATACCACGACGGAAGTCGACACCGAAGCCGAGGACTTTATCAGGAAGTTCAGAAAGGATCTTAGGTTACAGCGCCTTC
>Frequency_1_QualityScore_FFHHDHHIIDGIGGFGGHEGGCAGIGGGHIIGEIJJJJJGJJJHGIJJJIJJJFHFHEFFFFFFFECC;;@CDCCDDDDCDEDDDDCDEEED:?_Mismatch_0_Sense_+_Library_PoolT
CCAGTCCGTGTTCAGCTCAGCCTTGGACATTTGGCAGCGCTGGATCTATCATCACCAAATATTTAAAGTTCTTTATTGTTATCACTATTCCGAT
>Frequency_1_QualityScore_D>:<D<C:?FEFFIIEC<FG?000?0?FF<DFFFCFIFE8=FAE=DE8?9BDCADCBCB<?>>@ABB?BB8?BB?:@B@ABBB?B@@BBAAADD_Mismatch_1_Sense_+_Library_PoolT
GCCGAGGACTTTATCAGGAAGTTCAGAAAGGATCTTAGGTTACAGCGCCTTCAATCCATGCTGCAGAGAGGCAAGTAAAAACAGGCAAATAATT
>Frequency_1_QualityScore_FDHHHHHIJJJJIJJIJJJGJIJJIHIIJJJJJJJJJIJJJJJJJIIJIJJJHIJJI@GEHHIIF_Mismatch_1_Sense_+_Library_PoolT
GATAGGTTAAATAAACATGTAATTAGACTAAAATTAAAATGAATGTACACTGTTTCGTGTATTCA
>Frequency_1_QualityScore_DBFDFFHIIHGHHCFH?FHGHGIGFGIG_Mismatch_2_Sense_+_Library_PoolT
TGGCAAACCAATGTGGTTGTTGAAATTA
>Frequency_1_QualityScore_DDFGHHHJJJJJIJHIJJJJJJJHIIFGJGIIJJIJJJJJJJJJIJJJIIJHEIGIJJJJJJFIGHHIHHHGHHFFFFFEECEECDDDDCDDBB_Mismatch_0_Sense_+_Library_PoolT
TCTGTTTACTGGAGTTTTGGCATATGTAGTTTGTAGCTTCTCTGTATTGTTATTCTCCAGTCCGTGTTCAGCTCAGCCTTGGACATTTGGCAGC
>Frequency_1_QualityScore_FFHHHFHEGHIGIIJGGIIHGHJIIHHIEGGIIIJIIIJIIIGGJIJIIIJIIIIIJIIHGGGIBGFGIIEHDF;AEECCECDDDDDDDDDCFF_Mismatch_0_Sense_+_Library_PoolT
GTAGTTTGTAGCTTCTCTGTATTGTTATTCTCCAGTCCGTGTTCAGCTCAGCCTTGGACATTTGGCAGCGCTGGATCTATCATCACCAAATATT
>Frequency_1_QualityScore_FFHHHHHJJJIJJJJJJJJIIJJJJJJJJJJJJJJJJJJJJJJIJIJJJJJJJJJJJJJIIBGIJJJHHEHHHFFFFFFFEEEEEDEDDDDDEE_Mismatch_0_Sense_+_Library_PoolT
GAGAGGCAAGTAAAAACAGGCAAATAATTAATTCTTATTTTAGTCTCTCTGTTTACTGGAGTTTTGGCATATGTAGTTTGTAGCTTCTCTGTAT
>Frequency_1_QualityScore_FFHHHHHJJJJJJJJJHGIIJJIIJJHIJJJJIJIJIJJJJJJJJFHIJJJJIJJJJIHGIJJJIJHHHHHFFFFDFFEEEEEDCFEEDCCACC_Mismatch_0_Sense_+_Library_PoolT
CACCAAATATTTAAAGTTCTTTATTGTTATCACTATTCCGATAGGTTAAATAAATATGTAATTAGACTAAAATTAAAATGAATGTACACTGTTT
>Frequency_1_QualityScore_FFHHHDHHGHGIFHDFGGHIEE?EAFHBFHICFHHGGEEIGIHHGIEEFHIIIIECFHFCC@FCD=@CG@A_Mismatch_1_Sense_+_Library_PoolT
TATTCCGATAGGTTAAATAAATATGTAATTAGACTAAAATTAAAATGAATTTACACTGTTTCGTGTATTCA
>Frequency_1_QualityScore_FDHHHHHJJJJJJIJJGIIJJIJJJJJJJJJJJJJJJJJJJJJJJJJJJJJIJJJJJHHHHHHFFFFFDDFEEEDEDDEEDDDDDDDDDEDEDD_Mismatch_0_Sense_+_Library_PoolT
GTTATTCTCCAGTCCGTGTTCAGCTCAGCCTTGGACATTTGGCAGCGCTGGATCTATCATCACCAAATATTTAAAGTTCTTTATTGTTATCACT
>Frequency_1_QualityScore_FFHHHHHJHIIIJJIJJIJJIJJJ_Mismatch_0_Sense_+_Library_PoolT
ATTTAAAGTTCTTTATTGTTATCA
>Frequency_1_QualityScore_FFHHHGHJJJJJJJJJJJJJJIJGHJJJIJJJJJJIJJHIIJIIIJJJJJJJJGIIJJHHGHIIIIIIJJJIIIHHHHGHFFFDFEEEEEDDDD_Mismatch_0_Sense_+_Library_PoolT
TTTAGTCTCTCTGTTTACTGGAGTTTTGGCATATGTAGTTTGTAGCTTCTCTGTATTGTTATTCTCCAGTCCGTGTTCAGCTCAGCCTTGGACA
>Frequency_1_QualityScore_FFHHHHHJJJJJIJJJJJJJDHIEDHJJJJJIJGIJJDDBDDDDDBDDD@BDDDDDDDDBDDDDDDDDDDDDDDDDDDDDDDDDDDDCDDDDDD_Mismatch_1_Sense_+_Library_PoolT
TCAGATCGCGATATCCCTCCATCAACCGGCCTGGGGGGCGCGCCCAGGGAAAATAAAAAGCAAGGAGAAATTCAGACACAGTCAGATACCACGA
>Frequency_1_QualityScore_FEHHHFHJJJJJJJJJJJJJJJJIJJJJJIJIIJJJJIJJJJJJJJJIJJJJJJJJJIJJHHHGGEHFFFFFFFEEEDEEEDDCDDEEDDDDDC_Mismatch_0_Sense_+_Library_PoolT
GTCCGTGTTCAGCTCAGCCTTGGACATTTGGCAGCGCTGGATCTATCATCACCAAATATTTAAAGTTCTTTATTGTTATCACTATTCCGATAGG
>Frequency_1_QualityScore_FFGHHHHJJJJJHIIJJHHIJIGIIJHGIJIIJJJGIIJJJJJIJJJJJJIJIJJJJJJJJJJHJJJJHEEEEFFFFFFFCEEEEEDCDBDDDD_Mismatch_0_Sense_+_Library_PoolT
ATCACTATTCCGATAGGTTAAATAAATATGTAATTAGACTAAAATTAAAATGAATGTACACTGTTTCGTGTATTCAATTGAACTGGCAAACCAA
>Frequency_1_QualityScore_FFAFDHHIGHGHIIJJIGIEEIJJFHHIJJJIFIIJFGGIHGHGIGEHGGGJJIJJIIIJBHIICCH>GHHEDFABCCEEEDDEDDDC@A@CDE_Mismatch_0_Sense_+_Library_PoolT
TGTAGTTTGTAGCTTCTCTGTATTGTTATTCTCCAGTCCGTGTTCAGCTCAGCCTTGGACATTTGGCAGCGCTGGATCTATCATCACCAAATAT
>Frequency_1_QualityScore_FFHHHHHJJJJJIIJJJJJIJJJJGIFHJJJJJJJJJJIJJJJJJJJJIIJJHIJHHHJJJIJJJJJ_Mismatch_2_Sense_+_Library_PoolT
TTAAAATGAATGTACACTGTTTCGTGTATTCAATTGAACTGGCAAACCAATGTGGTTGTTGAAATTA
>Frequency_1_QualityScore_FFHHHHHJJJIJJJJIIJJJJHJIIJJJJIJJJJJJJJJJJJJJJJGHGIJJJJJJIIJ_Mismatch_0_Sense_+_Library_PoolT
TTGGACATTTGGCAGCGCTGGATCTATCATCACCAAATATTTAAAGTTCTTTATTGTTA
>Frequency_1_QualityScore_FFHHHHHJJJJJJJJJJJJJJJJJIJJJJIIJJJJJJJJJJJIIJIJJJJJJJJJJJJJJJIJIIIJJHEHJJJIHHHHHDFEFFFFF_Mismatch_0_Sense_+_Library_PoolT
TTCTTTATTGTTATCACTATTCCGATAGGTTAAATAAATATGTAATTAGACTAAAATTAAAATGAATGTACACTGTTTCGTGTATTCA
>Frequency_1_QualityScore_FFHHHHHJJJJJJJJJIIHHIEHIJJJJJIJJJJJJJIJJIIJJJJJJGJJJJJIJIJIIJIHHHHHHFFFFFFEE;AEEDDDDDDDEEEEEEE_Mismatch_1_Sense_+_Library_PoolT
TCAATCCATGCTGCAGAGAGGCAAGTAAAAACAGGCAAATAATTAATTCTTATTTTAGTCTCTCTGTTTACTGGAGTTTTGGCATATGTAGTTT
>Frequency_1_QualityScore_FFHHHHHJJJIJJJIIIHHIJJJJJIJJJIJJIIJJIJJJIJJJJJJIJJIJJJJJJIJJJJJGJIJGHJGHGHHFGFFFFFFEDDDDDDDECD_Mismatch_2_Sense_+_Library_PoolT
CTCTCTGTTTACTGGAGTTTTGGCATATGTAGTTTGTAGCTTCTCTGTATTATTATTCTCCAGTCCGTGTTCAGCTCAGCCTTCGACATTTGGC
>Frequency_1_QualityScore_FFHHHHHJJJHIJJJJJJJJJJJJJJHIGHJJJJJJJIJJIJIIIJJIJIIJJJJJJJJJJJJHGGJJFCHIGIIJGHGH@DFFFFCECEEDDD_Mismatch_0_Sense_+_Library_PoolT
CTTATTTTAGTCTCTCTGTTTACTGGAGTTTTGGCATATGTAGTTTGTAGCTTCTCTGTATTGTTATTCTCCAGTCCGTGTTCAGCTCAGCCTT
>Frequency_1_QualityScore_FFHHHHHIJJJJHJJJJJIJJIIIJJIIIGGIJIJJJJJIJJJHIHIJIIJJIIIIIIIJJIIGJJJIJHGGGHFFFDEDEDDEDDDDDCDDDD_Mismatch_0_Sense_+_Library_PoolT
ATATGTAGTTTGTAGCTTCTCTGTATTGTTATTCTCCAGTCCGTGTTCAGCTCAGCCTTGGACATTTGGCAGCGCTGGATCTATCATCACCAAA
>Frequency_1_QualityScore_FFHHGHHIGIIGDHHHGHHHIIIIHIIIJJJJJIJJIIJIJJJJJJJHHBFHHIIJJIHGJEHIIIIJJJGHGHHDHHHCBEFFCDEDEDDCCE_Mismatch_1_Sense_+_Library_PoolT
AAAACAGGCAAATAATTAATTCTTATTTTAGTCTCTCTGTTTACTGGAGTTTTGGCATATGTAGTTTGTAGCTTCTCTGTATTATTATTCTCCA
>Frequency_1_QualityScore_FFHHHHHJGGIHIJGHIJJJJJIIIJHIJJJGHIIJJJJJJJJIJJIJIIIIJIJJJJIIIIJIJHFHHEEEEFFFDDBBDBDDDDEDDEDDDD_Mismatch_1_Sense_+_Library_PoolT
GGCATATGTAGTTTGTAGCTTCTCTGTATTGTTATTCTCCAGTCTGTGTTCAGCTCAGCCTTGGACATTTGGCAGCGCTGGATCTATCATCACC
>Frequency_1_QualityScore_FFHHHHHJJJJJJJJJJJIJIIJJJJJJJJHIJGHHIJJJJBDHIJJJIJJJJJIJJJJIEHIIJHHHDHHHFFFFDDEEECDCCDCDDDDDDD_Mismatch_1_Sense_+_Library_PoolT
CGTGTATTCAATTGAACTGGCAAACCAATGTGGTTCTTGAAATTCATGAATTTTTTAAAGTTGTTATATGAAACCACCTCATGGTACATCGCAA
>Frequency_1_QualityScore_FFHHHHHJJJJJHIJJJIJIJJJJJJJJJJJIJIIIIJJJJJJIIIJIJIIIHHIIIJHJJJIIIJJIJFEHJJJGHHEFFDFFFEEEC>ACDD_Mismatch_0_Sense_+_Library_PoolT
TAAATAAATATGTAATTAGACTAAAATTAAAATGAATGTACACTGTTTCGTGTATTCAATTGAACTGGCAAACCAATGTGGTTCTTGAAATTCA
>Frequency_1_QualityScore_FFHHHHGJJJJJJJJJJJHIJIJIHIIIIGIJJJJJGGGIIGIIIJJIJJJJGHIIJJIJJIHIJJJJIGHJIHEHEBCDFFFFEEC_Mismatch_2_Sense_+_Library_PoolT
ATTGTTATCACCATTCCGATAGGTTAAATAAACATGTAATTAGACTAAAATTAAAATGAATGTACACTGTTTCGTGTATTCAATTGA
>Frequency_1_QualityScore_FFHHHHHJJJJJJJIJJJJJJJJJJJJJJJJJJJJJIIJJIJJJJJJHJJJJIJHIJJIJJIJJJIJJJIIIJJJJHHHHEDFDFFEEEE_Mismatch_1_Sense_+_Library_PoolT
GTTAAATAAATATGTAATTAGACTAAAATTAAAATGAATGTACACTGTTTCGTGTATTCAATTTAACTGGCAAACCAATGTGGTTCTTGA
>Frequency_1_QualityScore_FFHHHHHJIGIIJJJIJIIJJJJJJIJJEHJJJJIIGJGIIIJJJJJJJJGGEIIJGGGGGGIJJGIGIG@GHHGGHHHFFFFFFEEDEEEDDD_Mismatch_0_Sense_+_Library_PoolT
TGGATCTATCATCACCAAATATTTAAAGTTCTTTATTGTTATCACTATTCCGATAGGTTAAATAAATATGTAATTAGACTAAAATTAAAATGAA
>Frequency_1_QualityScore_FFHHGFHIIJJJIJJIJJJJJHHIJJJIJIIJGIIIJHJBHHIIJFII@GHFHIFIIIGIJJJIIGIJJJIGJJIIIEHHGHHHHFFFFCDEEE_Mismatch_0_Sense_+_Library_PoolT
AATAATTAATTCTTATTTTAGTCTCTCTGTTTACTGGAGTTTTGGCATATGTAGTTTGTAGCTTCTCTGTATTGTTATTCTCCAGTCCGTGTTC
>Frequency_1_QualityScore_FFHHHHHJJJIJJJJJIJIJJHIJJJJJJIJJJJIJJJIJJJJJJJJJJJJIIJJJIJIJGHJJJJIEHHIJHHEEEFFFFFFEEEEDEDDDDD_Mismatch_2_Sense_+_Library_PoolT
TGTTATCACCATTCCGATAGGTTAAATAAACATGTAATTAGACTAAAATTAAAATGAATGTACACTGTTTCGTGTATTCAATTGAACTGGCAAA
>Frequency_1_QualityScore_:@DADA?<FE@DCEHHCDB?A@F>BEHHHGG?F700:09?_Mismatch_0_Sense_+_Library_PoolT
GACTAAAATTAAAATGAATGTACACTGTTTCGTGTATTCA
>Frequency_1_QualityScore_FFHHHHHJJJJIJJIJJJIJJJJJJJJHIJJHHIJJJJJIJIJJJIJIJJJJIGIJJIIJIIJJJJJIIGHHHHHHFFCCDEEDECDCDEFDED_Mismatch_0_Sense_+_Library_PoolT
CTTCAATCCATGCTACAGAGAGGCAAGTAAAAACAGGCAAATAATTAATTCTTATTTTAGTCTCTCTGTTTACTGGAGTTTTGGCATATGTAGT
>Frequency_1_QualityScore_FDHHHHHJJJJGJIJJHHJJJJJJJJJJJIIJJJJJJJJJJJJJJIIJHIIJJJJHIGIJJJGIJJJJJJDFHHHGHGFF_Mismatch_0_Sense_+_Library_PoolT
TCACTATTCCGATAGGTTAAATAAATATGTAATTAGACTAAAATTAAAATGAATGTACACTGTTTCGTGTATTCAATTGA
>Frequency_1_QualityScore_B?DFHA?GBAFH<FHIGHIC@DD?FH?C9C?EEGI9B11::B?BGIEA?G@DHHBDH@FFHGC=BC;.==F=D@@EH>;7?=C==C??B_Mismatch_1_Sense_+_Library_PoolT
TAATTAATTCTTATTTTAGTCTCTCTGTTTACTGGAGTTTTGGCATATGTAGTTTGTAGCTTCTCTGTATTATTATTCTCCAGTCCGTG
>Frequency_1_QualityScore_FFHHHFHJJJJIJDGIFHGFHIJJIHI<CGHHIHJIIIIJDIGEGICGIIJJHGIJI_Mismatch_1_Sense_+_Library_PoolT
AACTGGCAAACCAATGTGGTTGTTGAAATTCATGAATTTTTTAAAGTTGTTATATGA
>Frequency_1_QualityScore_?4CDFFFFFGB?B??EEIHFEE<BHD<GF2111:)?DBG@90::00009??B*9?_Mismatch_0_Sense_+_Library_PoolT
TCTTATTTTAGTCTCTCTGTTTACTGGAGTTTTGGCATATGTAGTTTGTAGCTTC
>Frequency_1_QualityScore_FFHHHHHJIGIJJIHHIJIJJJJJIJJHIJJJJIEIIJIIJJJJJJJJJJGJJIIJIJJJIIIJIIIGIHHHEHGGHFFFFFFDAEEDDDDCDC_Mismatch_0_Sense_+_Library_PoolT
ACTATTCCGATAGGTTAAATAAATATGTAATTAGACTAAAATTAAAATGAATGTACACTGTTTCGTGTATTCAATTGAACTGGCAAACCAATGT
>Frequency_1_QualityScore_F@DFFHHIIJJJJJIGGIGIJIJJJJIGIIIIIIJJJJIGGIDIJIGIJIIC_Mismatch_0_Sense_+_Library_PoolT
GTAATTAGACTAAAATTAAAATGAATGTACACTGTTTCGTGTATTCAATTGA
>Frequency_1_QualityScore_FFHHHHHIJJJJJJJJJJJJJJJJJJJJJJJJJJJIJJJJHJHIJIJJIIJEFGIIJIJJJIJJHIJJHCE?EFDFFEEEEDE_Mismatch_2_Sense_+_Library_PoolT
TGTAATTAGACTAAAATTAAAATGAATGTACACTGTTTCGTGTATTCAATTGAACTGGCAAACCAATGTGGTTGTTGAAATTA
>Frequency_1_QualityScore_DDDHCFA?BGIGGIGIGGGEIGEIIBHGGHIIIIIGIIIIG@DHCHG>B@BGFEGGG<86?BD?BC@CC>CAC=BCCDD>CD>@CCCECCCAAC_Mismatch_2_Sense_+_Library_PoolT
TCTGTATCGTTATTCTCCAGTCCGTGTTCAGCTCAGCCTTGGACATTTGGCAGCGCTGGATCTATCATCACCAAATATTTAAATTTCTTTATTG
>Frequency_1_QualityScore_DFHBDHDHGGHIDDFEFHBH@AC9?EDFE<:CDHHIIGIIEI@<FBBF8BF>G<FI@)=BCCCADC>4_Mismatch_0_Sense_+_Library_PoolT
TCCGATAGGTTAAATAAATATGTAATTAGACTAAAATTAAAATGAATGTACACTGTTTCGTGTATTCA
>Frequency_1_QualityScore_FFHHHGHJJJJJIJJJJJJIJJIIJJJJJJJJJJJJJJGIGIJJIIIJJIJJIJIHGIJJHIJJJJIJJJJIJJJHHHHHHGFFFFFFEDCDDD_Mismatch_0_Sense_+_Library_PoolT
AAATAATTAATTCTTATTTTAGTCTCTCTGTTTACTGGAGTTTTGGCATATGTAGTTTGTAGCTTCTCTGTATTGTTATTCTCCAGTCCGTGTT
>Frequency_1_QualityScore_FFHHHHHIJJIIIJJJJJIIJIJJJJJJJJJJJJJJJJJJJJJJIJJJJJJJJJJJJJHHHHHFFFFDECEEEEEEEDDEDDEDDDDDDDDDDE_Mismatch_0_Sense_+_Library_PoolT
AGAGAGGCAAGTAAAAACAGGCAAATAATTAATTCTTATTTTAGTCTCTCTGTTTACTGGAGTTTTGGCATATGTAGTTTGTAGCTTCTCTGTA
>Frequency_1_QualityScore_FFGHHHHJJJJJJJJJJJJJJJIJIJJJIJJJJJJJJJJJIJHHIIHIIJHHHHFFDDDBDDDDDDDDEEDDDDDDEEDDDDDDDDDDDEDDCD_Mismatch_2_Sense_+_Library_PoolT
AGCAAGGAGAAATTCAGACACAGGCAGATACCACCACGGAAGTCGACAACGAAGCCGAGGACTTTATCAGGAAGTTCAGAAAGGATCTTAGGTT
>Frequency_1_QualityScore_,BC?FDFIBF<A?FH@EG:FCEB@>E@GDGECGDEFFEEIDCEDFDDFEFEAFC@EEIIIEECFDDDDCCC@B;ADADEEBBEEE@?>ADBBBB_Mismatch_0_Sense_+_Library_PoolT
TTCAGAAAGGATCTTAGGTTACAGCGCCTTCAATCCATGCTACAGAGAGGCAAGTAAAAACAGGCAAATAATTAATTCTTATTTTAGTCTCTCT
>Frequency_1_QualityScore_FFGGHHHJJJHIJJJJJJJJJIJIIIJJIJJJJJJJJJJJJJJJJIJIJGIJJIIJHIJIJIJHIJIJJJJHHHHHHFFFFFEEDDDDDCCDDD_Mismatch_0_Sense_+_Library_PoolT
TTCCGATAGGTTAAATAAATATGTAATTAGACTAAAATTAAAATGAATGTACACTGTTTCGTGTATTCAATTGAACTGGCAAACCAATGTGGTT
>Frequency_1_QualityScore_FFHHHFHEHIJIJJIIJJJFIIIIIJGIJJJJJJJJJHGIJIIHIJJIJJJJJJJJIIJGIGJJJIIEIJHIHHGGHCFFFDEDCDCDDDDB<@_Mismatch_0_Sense_+_Library_PoolT
ACTGGAGTTTTGGCATATGTAGTTTGTAGCTTCTCTGTATTGTTATTCTCCAGTCCGTGTTCAGCTCAGCCTTGGACATTTGGCAGCGCTGGAT
>Frequency_1_QualityScore_FFHHHHHJJJIJHHJJJJJJJIIJIJJIJJJIJJJJJJJJJJHIJJJJJJJJJJJJJJIIJJIJJJJGIHIJIHHHHHFFFFFEEFDEEEDDBD_Mismatch_0_Sense_+_Library_PoolT
TGTTTACTGGAGTTTTGGCATATGTAGTTTGTAGCTTCTCTGTATTGTTATTCTCCAGTCCGTGTTCAGCTCAGCCTTGGACATTTGGCAGCGC
>Frequency_1_QualityScore_FFHHHHGJJJJJJGIJJJIJJIGGIJJJJJJJJIJJIIJJJHHFFAACDDDDDDBDDDDDDDEDDDDDC>CEDDDDDDBDDDDCDDCCCDDDDD_Mismatch_0_Sense_+_Library_PoolT
GAGAAATTCAGACACAGGCAGATACCACGACGGAAGTCGACACCGAAGCCGAGGACTTTATCAGGAAGTTCAGAAAGGATCTTAGGTTACAGCG
>Frequency_1_QualityScore_DFHGFHBFGHIIJIJJJJFGIJIFHIIIGGIIJJJBDGGGHGGHIJJIIIJ@FHHJJGIIIGII;CEHIIGAGG?=;??BCCEFE>6>C:;>B=_Mismatch_0_Sense_+_Library_PoolT
ATTGTTATCACTATTCCGATAGGTTAAATAAATATGTAATTAGACTAAAATTAAAATGAATGTACACTGTTTCGTGTATTCAATTGAACTGGCA
>Frequency_1_QualityScore_FFHHHHHJJJJJJJJJJJJIJJIJJJJJJJJJJJJJJJJJJJJJJJJHIIJJJJJJJIJJJJJJJIJHHHHEFFDEEACDDDDDDEEEEEEEEF_Mismatch_0_Sense_+_Library_PoolT
CTTGGACATTTGGCAGCGCTGGATCTATCATCACCAAATATTTAAAGTTCTTTATTGTTATCACTATTCCGATAGGTTAAATAAATATGTAATT
>Frequency_1_QualityScore_?DHFFHHIIIJJIGG>EDGIJIBHIIJCIIIEIIJGGHGGIFHHIEIJIIIJJHI9BGIIJGIIGI_Mismatch_1_Sense_+_Library_PoolT
CAAATATTTAAAGTTCTTTATTGTTATCACTATTCCGATAGGTTAAATAAATATGCAATTAGACTA
>Frequency_1_QualityScore_FFHHHHHJIJJJJJJIIIJJJGIIGIJIGIJFHIJJJJJJEHHFFDDDD?BDDDDDDDECDBDCDDEDCCCDDACDDDEDDDDDDDDDDDBDDD_Mismatch_0_Sense_+_Library_PoolT
ATTCAGACACAGGCAGATACCACGACGGAAGTCGACACCGAAGCCGAGGACTTTATCAGGAAGTTCAGAAAGGATCTTAGGTTACAGCGCCTTC
>Frequency_1_QualityScore_EFHHHHGJJIJJJJGHGIJIIJJIJIJJIIIJICGHJJJHGIJJIJIIFIJIIIIJJIFJIJFHHFHFECEFFFDECEDDDDFEFFDCDEDDDD_Mismatch_1_Sense_+_Library_PoolT
GCTTCTCTGTATTGTTATTCTCCAGTCCGTGTTCAGCTCAGCCTTGGACATTTGGCAGCGCTGGATCTATCATCACCAAATATTTAAATTTCTT
>Frequency_1_QualityScore_FDHHHGHJJJJJJJJJJJIJHIJJJIIJGHIJIJIIJJJHHFFFDDDDDDDDDDEEDDDDACDEDDDCCDDDDDDEDCACDDDCCDDDBBCDDE_Mismatch_0_Sense_+_Library_PoolT
CAGACACAGGCAGATACCACGACGGAAGTCGACACCGAAGCCGAGGACTTTATCAGGAAGTTCAGAAAGGATCTTAGGTTACAGCGCCTTCAAT
>Frequency_1_QualityScore_DDHHFDHBEA2AFEFHIGHHIIIIIIGBFBFHGHGIIIIHIGGCGHCGHGIEG@@FHIIGIHFFHDEEE?ACCBBB_Mismatch_0_Sense_+_Library_PoolT
GGTTCTTGAAATTCATGAATTTTTTAAAGTTGTTATATGAAACCACCTCATGGTACATCGCATATCGCATATCGCA
>Frequency_1_QualityScore_FFHHHHHFJGFHIJIJJIIJIIJJGJJJIJJJJJJIIJJJJIIJGIJJJJIGGIIHIIJHIHIJJIIIJIEIHHHGHFFFFFFCCCE?DBDDDD_Mismatch_0_Sense_+_Library_PoolT
TTACTGGAGTTTTGGCATATGTAGTTTGTAGCTTCTCTGTATTGTTATTCTCCAGTCCGTGTTCAGCTCAGCCTTGGACATTTGGCAGCGCTGG
>Frequency_1_QualityScore_FFHHHHHJJJIIIHJJGHGIJIGHJJGHJJJJJJJJJJJJJJIJJJJJJJIIHJJJJJJJJHHHHHHFFDFFFEEDDEDEEEEECDFDEEDDDD_Mismatch_0_Sense_+_Library_PoolT
TCTCTGTATTGTTATTCTCCAGTCCGTGTTCAGCTCAGCCTTGGACATTTGGCAGCGCTGGATCTATCATCACCAAATATTTAAAGTTCTTTAT
>Frequency_1_QualityScore_FFHFHHFIJHIIJJJJJJJHIJJJJJJIJIJIIJIJIJIJJIJJJIIJHHGHHFFFFEEECCEEEDEEEDDDDEEEDDDDEDCCCCCDDCDDDD_Mismatch_1_Sense_+_Library_PoolT
GATCTTAGGTTACAGCGCCTTCAATCCATGCTGCAGAGAGGCAAGTAAAAACAGGCAAATAATTAATTCTTATTTTAGTCTCTCTGTTTACTGG
>Frequency_1_QualityScore_FFHHHHHJJJJJJJJJJIJJJJJJIJIHGIJJJJJIJJJJJIJFGDHIJJIIJJIJJIJIHGIJIIJJJHGHHHEHFDFFDDDEDCDEDEDDDD_Mismatch_0_Sense_+_Library_PoolT
CAGGCAAATAATTAATTCTTATTTTAGTCTCTCTGTTTACTGGAGTTTTGGCATATGTAGTTTGTAGCTTCTCTGTATTGTTATTCTCCAGTCC
>Frequency_1_QualityScore_BDDFFFAEFCAF<:DC??@0?FF<DF<4B8)(.8=;)=8FF3;27==>EE>BD>@>?@/;9?BBBBABBBBABBAAAAB@9?8(<?<A@@_Mismatch_1_Sense_+_Library_PoolT
GTCGACACCGAAGCCGAGGACTTTATCAGGAAGTTCAGAAAGGATCTTAGGTTACAGCGCCTTCAATCCATGCTGCAGAGAGGCAAGTAA
>Frequency_1_QualityScore_DDFHFFF?FDHEC=HGCFG>FEFGFIDGE6@F@DHHGAE>=).;?=;?>A@5;@@BB6-&8&4:?09>>8<7>5<255999?A((:>>>CCCB_Mismatch_0_Sense_+_Library_PoolT
CGCGCCCAGGGAAAATAAAAAGCAAGGAGAAATTCAGACACAGGCAGATACCACGACGGAAGTCGACACCGAAGCCGAGGACTTTATCAGGAA
>Frequency_1_QualityScore_FFHHHHHJJJJJJJJIJJDGHGGGIJIHGIJJJHFFDDDEDDDDEEDDDDDDEEDDDDDDDDDDDEDDDACDDDDDDDDBDDDEDDDDDDDDDD_Mismatch_1_Sense_+_Library_PoolT
CAGATACCACGACGGAAGTCGACACCGAAGCCGAGGACTTTATCAGGAAGTTCAGAAAGGATCTTAGGTTACAGCGCCTTCAATCCATGCTGCA
>Frequency_1_QualityScore_FFHHHHHJJJJJJJJJJJJJIHIIJJJJJJJJJJIIJJJJJJJJJJJJJJJIJJJJJJJJJJIIJJJCHGHJHHEEFFFCFFFEEEEDEDDDDD_Mismatch_0_Sense_+_Library_PoolT
TGTTATCACTATTCCGATAGGTTAAATAAATATGTAATTAGACTAAAATTAAAATGAATGTACACTGTTTCGTGTATTCAATTGAACTGGCAAA
>Frequency_1_QualityScore_FFHHHHHJJIIJJJGIJJIJIIJIGIGIIJJIJJJJJJJJIJJIIIHIHGIIGIJJIGFHHHHHFFFFFFFCEDDECEEEFEDCDDCDCDDDDC_Mismatch_1_Sense_+_Library_PoolT
TCTGTATTGTTATTCTCCAGTCCGTGTTCAGCTCAGCCTTGGACATTTGGCAGCGCTGGATCTATCATCACCAAATATTTAAATTTCTTTATTG
>Frequency_1_QualityScore_FFHHHHGJIJJJIJIJIJJJJJIFHJJJJJJJJJJJJJIIJGEIJJIIIIIIJIIGGHIJIJJJJJIIJHJJGJJIIJHHHHFGFFFFFDCACB_Mismatch_0_Sense_+_Library_PoolT
CAAATAATTAATTCTTATTTTAGTCTCTCTGTTTACTGGAGTTTTGGCATATGTAGTTTGTAGCTTCTCTGTATTGTTATTCTCCAGTCCGTGT
>Frequency_1_QualityScore_FFHHHHHJIJIJJIHJJJJJHJJIJJHIIIJIHIJJJJHHHIJIJJJJJJJJJJJJHIJIJJJJJJJIJJHHHHFHHFFFFFFEEEEEEEDDDD_Mismatch_0_Sense_+_Library_PoolT
CCAAATATTTAAAGTTCTTTATTGTTATCACTATTCCGATAGGTTAAATAAATATGTAATTAGACTAAAATTAAAATGAATGTACACTGTTTCG
>Frequency_1_QualityScore_FFGHGHHJJJJJJJJJJJIJJIIICHJJIJJJJIJJJJIJIJIJGJIIIJJJJIIIJIIHHHHHHHFFFFFFEEEECDEDDDCDDDDDDDDDDD_Mismatch_1_Sense_+_Library_PoolT
GCGCCTTCAATCCATGCTGCAGAGAGGCAAGTAAAAACAGGCAAATAATTAATTCTTATTTTAGTCTCTCTGTTTACTGGAGTTTTGGCATATG
>Frequency_1_QualityScore_FFHHHHHJJJJIJJJJJJJJJIJJJIJJJJJIIIJJIJJJJIJIJJJJIJIJJJJJIHIJJJJJHHHHFDEFFFFEEEEEDDDCEEFEEDDDDD_Mismatch_0_Sense_+_Library_PoolT
TAGCTTCTCTGTATTGTTATTCTCCAGTCCGTGTTCAGCTCAGCCTTGGACATTTGGCAGCGCTGGATCTATCATCACCAAATATTTAAAGTTC
>Frequency_1_QualityScore_DDFAHFFEIHIBEGHCHGE<3ABDFHCHGIJGIIIIJJJJIICGEGIIIAFHIHIJIC@GGC@DHI@HGDEHHHHHHECD:BCDDCECCEEFED_Mismatch_0_Sense_+_Library_PoolT
TCATCACCAAATATTTAAAGTTCTTTATTGTTATCACTATTCCGATAGGTTAAATAAATATGTAATTAGACTAAAATTAAAATGAATGTACACT
>Frequency_1_QualityScore_FFHGHHHJJIJJJJJJIJJJJJJJJJJJJJJJIIFHIIJJJJJIJJIHIIIIIJJJJJIJJJJJHIJIJJHIJJJJJJJHGHHHFFEFEEDEEE_Mismatch_0_Sense_+_Library_PoolT
TTAATTCTTATTTTAGTCTCTCTGTTTACTGGAGTTTTGGCATATGTAGTTTGTAGCTTCTCTGTATTGTTATTCTCCAGTCCGTGTTCAGCTC
>Frequency_1_QualityScore_FFHHHHHJJJJJJIJJIJJJJJJJJHHFHIJIJJJJJJJJJJJJIJJJJJJJJHIJHHIIJII@8@CEHCHIEHHHHHDDDDEFEDDBCEEEED_Mismatch_0_Sense_+_Library_PoolT
ATTAAAATGAATGTACACTGTTTCGTGTATTCAATTGAACTGGCAAACCAATGTGGTTCTTGAAATTCATGAATTTTTTAAAGTTGTTATATGA
>Frequency_1_QualityScore_FFGHHHHJFGHIJHHAFIIIJGIJIFHHHGIGGGIHIGCDFGGGFHHFHHHGGECCFFGH_Mismatch_1_Sense_+_Library_PoolT
GTACACTGTTTCGTGTATTCAATTGAACTGGCAAACCAATGTGGTTGTTGAAATTCATGA
>Frequency_1_QualityScore_FFHHHHHJJJJJJJJJJJIJJJJJJJHIIJJJJJJJGIIJJIJJJJJJJJJIJJJJJJJJJHHFFHFFFCEDEDDDCCDDDDDD_Mismatch_1_Sense_+_Library_PoolT
GAGGACTTTATCAGGAAGTTCAGAAAGGATCTTAGGTTACAGCGCCTTCAATCCATGCTGCAGAGAGGCAAGTAAAAACAGGCA
>Frequency_1_QualityScore_FFHHHHHJIJIJJJJJJJJJJIIJJJJJJHIJJJJJJJJJJJJJJJJIJJJJJIJJJJIIJJJJJJJJIEHHIJHHHHHHHFFFFFEEEECEEC_Mismatch_0_Sense_+_Library_PoolT
CTGGATCTATCATCACCAAATATTTAAAGTTCTTTATTGTTATCACTATTCCGATAGGTTAAATAAATATGTAATTAGACTAAAATTAAAATGA
>Frequency_1_QualityScore_;>CFD>FI>?ACI<CFE4FBB>BCDFDHA???C?FDG@*:DGGDHBBC;3?(?FF=<FBFEEC@\=;377?E>B_Mismatch_1_Sense_+_Library_PoolT
CTAAAATTAAAATGAATGTACACTGTTTCGTGTATTCAATTGAACTGGCAAACCAATGTGGTTGTTGAAATTCA
>Frequency_1_QualityScore_FDHHHHHIHIJJJJJJJIJJJJJIIJIJIJJJJJJJJJJJJJJJIJJJJJJJIJIJJJJHIHHGJJJ_Mismatch_2_Sense_+_Library_PoolT
CCGATAGGTCAAATAAACATGTAATTAGACTAAAATTAAAATGAATGTACACTGTTTCGTGTATTCA
>Frequency_1_QualityScore_FFHHHHHJJIJHIIJIIGGHIEG<D@DHIHIIHEIGIFHHIGIHHFFFAAB?BB@DDDDDDCDEDDDD@CCEECCCDC@D3>CCDC>@CC@A>C_Mismatch_0_Sense_+_Library_PoolT
GGAGAAATTCAGACACAGGCAGATACCACGACGGAAGTCGACACCGAAGCCGAGGACTTTATCAGGAAGTTCAGAAAGGATCTTAGGTTACAGC
>Frequency_1_QualityScore_FFHHHFHIJIIJIIJJIIJJBHIGHFHGIJJIIIFIH@GHHHGHFFFFFFEEDCCACDDDDDDDDDDCCC@CDDDCDDDDCDDDDDDDDD@A@:_Mismatch_0_Sense_+_Library_PoolT
GGAAGTCGACACCGAAGCCGAGGACTTTATCAGGAAGTTCAGAAAGGATCTTAGGTTACAGCGCCTTCAATCCATGCTACAGAGAGGCAAGTAA
>Frequency_1_QualityScore_FFFHFHHJIJBHIFIJJIGJIIJIJJJFIIHGGJJJJJIGHHIJIIIGHIGHIGGDGAGIGHGFHIGIIEHIHHHHHHFFFFFDDEEEDDEDDD_Mismatch_0_Sense_+_Library_PoolT
AAACAGGCAAATAATTAATTCTTATTTTAGTCTCTCTGTTTACTGGAGTTTTGGCATATGTAGTTTGTAGCTTCTCTGTATTGTTATTCTCCAG
>Frequency_1_QualityScore_FFHHHHHJJJGIIJIJJJJJJJJHIJJJJJJJJJJJJJJJIJJJJJJJJIJJJJJJHIJJJIIHGIIJHHHHHH_Mismatch_0_Sense_+_Library_PoolT
TTCCGATAGGTTAAATAAATATGTAATTAGACTAAAATTAAAATGAATGTACACTGTTTCGTGTATTCAATTGA
>Frequency_1_QualityScore_FDFHHBFBF?EG<?@FEFEGEFGDEEFECEBDDHGHGEHIIIIGFDHGGEF@BDD9B?BHCFEE;=;@GHGIEHHHHCDBDCAC@AA@19??@@_Mismatch_2_Sense_+_Library_PoolT
TTACTGGAGTTTTGGCATATGTAGTTTGTAGCTTCTCTGTATTATTATTCTCCAGTCCGTGTTCAGCTCAGCCTTCGACATTTGGCAGCGCTGG
>Frequency_1_QualityScore_FFHHHHHJJJJJJJJJJJJIJJIJJJJJJJJJJJJIJJIJJJJJJJJJJJJJJGHGIJJIJJJJIHHHHHHFFFFFFDDDDDDDDDDEEDDEEE_Mismatch_1_Sense_+_Library_PoolT
CTCAGCCTTTGACATTTGGCAGCGCTGGATCTATCATCACCAAATATTTAAAGTTCTTTATTGTTATCACTATTCCGATAGGTTAAATAAATAT
>Frequency_1_QualityScore_FFHGHHHDHIIIIIJJGIGIJJBHGGIIIIJJJJJIJIJGEHHHFHGFFDFFDEDEDEDCDDDDDDDDDCCCDCCDDDDDCDCCCBDBDBD?BC_Mismatch_1_Sense_+_Library_PoolT
ACGGAAGTCGACACCGAAGCCGAGGACTTTATCAGGAAGTTCAGAAAGGATCTTAGGTTACAGCGCCTTCAATCCATGCTGCAGAGAGGCAAGT
>Frequency_1_QualityScore_FFHHHHHJHIJJJJJHIJIJHIFHIJJIJJJJIJJJJIJJJIJJIIJIEIIFGHIJJGHIJIJ_Mismatch_2_Sense_+_Library_PoolT
AATGAATGTACACTGTTTCGTGTATTCAATTGAACTGGCAAACCAATGTGGTTCTTGAAACTA
>Frequency_1_QualityScore_FFHHHHHJJJJJJJJJJJJJJJJJJJIIJJJJJHIJJJJJJJJGJJJJJJIJJJJIJJJJJIIIIIGGIIEEEHHHH_Mismatch_1_Sense_+_Library_PoolT
TAATTAGACTAAAATTAAAATGAATGTACACTGTTTCGTGTATTCAATTGAACTGGCAAACCAATGTGGTTCTTGAT
>Frequency_1_QualityScore_FFHHHHHJJJJJIJJJJJJJIJJJIHIJJJJJJJJJJGIIJJJJJJIJJJJJJJJJJJJIHJJGIIJJID@EHFHCHBEFFFF_Mismatch_2_Sense_+_Library_PoolT
TATTGTTATCACCATTCCGATAGGTTAAATAAACATGTAATTAGACTAAAATTAAAATGAATGTACACTGTTTCGTGTATTCA
>Frequency_1_QualityScore_FFHHHHHJJJGIHIJHIJJJJJJJIJJJHIJJJJJIIJJJJJJJJJIJJJJJIJIJIIIJJHJJJJGHEEEHHHFFFFFFEEEEDDDDDDDDDD_Mismatch_0_Sense_+_Library_PoolT
CACTATTCCGATAGGTTAAATAAATATGTAATTAGACTAAAATTAAAATGAATGTACACTGTTTCGTGTATTCAATTGAACTGGCAAACCAATG
>Frequency_1_QualityScore_FFHHHHHJJJJIJJJJIJJIJIJJJJIJJIIJJIGHCHIJJIIIJIIJHIIIJJJGIIJJJJJJJJIJGFHIIJJIIJJGFHHHHFFFAEEEEE_Mismatch_1_Sense_+_Library_PoolT
AATTAATTCTTATTTTAGTCTCTCTGTTTACTGGAGTTTTGGCATATGTAGTTTGTAGCTTCTCTGTATTATTATTCTCCAGTCCGTGTTCAGC
>Frequency_1_QualityScore_FFHHHHHIIJJHHJJJJJJJJJIJGIJJJJJIJJJJJJJJJJJJJJJJJIIJJJJIJHIJJJJJHIJJJHHHHHGGFFFFFCEEEDDDDDDEDC_Mismatch_0_Sense_+_Library_PoolT
ATTCCGATAGGTTAAATAAATATGTAATTAGACTAAAATTAAAATGAATGTACACTGTTTCGTGTATTCAATTGAACTGGCAAACCAATGTGGT
>Frequency_1_QualityScore_FFHHHHHJJJJJJJJJJJJJIJJJIJJFIJJJJJJJJIJJHIIJIJJJJJJJJGHIHHHHFFFFFEEEEDEEEEEDDEEEEDDDDDCDDCCCDD_Mismatch_0_Sense_+_Library_PoolT
AAAGGATCTTAGGTTACAGCGCCTTCAATCCATGCTACAGAGAGGCAAGTAAAAACAGGCAAATAATTAATTCTTATTTTAGTCTCTCTGTTTA
>Frequency_1_QualityScore_FFHHHHHJJIJJIHJJJIIJJJJJGJJEHHEHFFFFFFEEEEBDDDEEDDDDDDDDDDDEDDCCDDDDD>DDBDDDDDDDDDDDDDDDDCDCDD_Mismatch_0_Sense_+_Library_PoolT
CCACGACGGAAGTCGACACCGAAGCCGAGGACTTTATCAGGAAGTTCAGAAAGGATCTTAGGTTACAGCGCCTTCAATCCATGCTACAGAGAGG
>Frequency_1_QualityScore_FDDHHHHIIEEHIGGECEAHGHIGCBE:CFDHHGGBDGHIIHIGEGHIGIIHEIFFHEHIIIIIGHFHECDEFFDEC;;@CDDCBBD_Mismatch_0_Sense_+_Library_PoolT
TTCAATTGAACTGGCAAACCAATGTGGTTCTTGAAATTCATGAATTTTTTAAAGTTGTTATATGAAACCACCTCATGGTACATCGCA
>Frequency_1_QualityScore_FFHHHHHIJGIGIJJJJJJJIIIIGIIJJJJIJIIIIJIJIHIJJJGIJJJJHHHHFHFFFFFDEEDDCBDDDDDDDDDCDDDDDDDDDD_Mismatch_1_Sense_+_Library_PoolT
AAGCCGAGGACTTTATCAGGAAGTTCAGAAAGGATCTTAGGTTACAGCGCCTTCAATCCATGCTGCAGAGAGGCAAGTAAAAACAGGCAA
>Frequency_1_QualityScore_FFHGGFHIDHGFGAGBDGHIEIEHEIIHIIGIIIIII@?@B8B@F7@FFHIGA=EE>;?A<A>8;?B?CCC:@@AD:@?<:@>@C:ACA?<39:_Mismatch_2_Sense_+_Library_PoolT
ATAAAAAGCAAGGAGAAATTCAGACACAGGCAGATACCACCACGGAAGTCGACAACGAAGCCGAGGACTTTATCAGGAAGTTCAGAAAGGATCT
>Frequency_1_QualityScore_FFHGHHHJJJJJJGIIHIICHIJJHGHIJIJIJGJIIDFGHHDGHIIIJJIGHEGHGCGHHGIHIHFFGHEFFCBDEFEEDEEEDDDC@ACCCB_Mismatch_0_Sense_+_Library_PoolT
AGGCAAATAATTAATTCTTATTTTAGTCTCTCTGTTTACTGGAGTTTTGGCATATGTAGTTTGTAGCTTCTCTGTATTGTTATTCTCCAGTCCG
>Frequency_1_QualityScore_FFHHHHHJJIJJIJIJJJJJJJJJIJJIIJJJIJIIJJIJJGIJJJIJJJIIJIIJJJJIGIJJJIJIGCHIHH_Mismatch_1_Sense_+_Library_PoolT
ACTATTCCGATAGGTTAAATAAATATGTAATTAGACTAAAATTAAAATGAATGTACACTGTTTCGTGTATTCGA
>Frequency_1_QualityScore_FFHHHHGJJJJJJFHIJJJIJIJJIJJJJJFHIIJJJJJJJJJIJJJJJJJJJIJJJHHDHFFFDDDDDDDDDDDBDBDDDEDDDDDDDDDDDB_Mismatch_0_Sense_+_Library_PoolT
CCTATTCCTGGGGTTTTAAGGAAATCGGGGTCATTCCTATCTAGCTTTGTTAGTTTTGGAAGGGGCTCAGATCGCGATATCCCTCCATCAACCG
>Frequency_1_QualityScore_FFHHHHHJJJJJJJJJJJJJJJIIJJJHJIFHIIJJJJIGHHFFFDDDDDDDDDDDEEDDDDDDEDDDCCCDDDDCDDDDDDDDCDDBDDDDDD_Mismatch_0_Sense_+_Library_PoolT
TTCAGACACAGGCAGATACCACGACGGAAGTCGACACCGAAGCCGAGGACTTTATCAGGAAGTTCAGAAAGGATCTTAGGTTACAGCGCCTTCA
>Frequency_1_QualityScore_FFHHHHHJJJJJJJJJJJJJJIHGIIJJJIJJJJIIHIJJJJJJJJJ_Mismatch_0_Sense_+_Library_PoolT
TAGACTAAAATTAAAATGAATGTACACTGTTTCGTGTATTCAATTGA
>Frequency_1_QualityScore_FFHHHHHJJJJJJJJJJIJJJJIJJJJJJIJIIJIJHJIJJJJJIJJJJJJJIJGIJJJJIIIJJHHHHGHHHFFFFDFEEEDEDEEEDEDDED_Mismatch_0_Sense_+_Library_PoolT
AAGTAAAAACAGGCAAATAATTAATTCTTATTTTAGTCTCTCTGTTTACTGGAGTTTTGGCATATGTAGTTTGTAGCTTCTCTGTATTGTTATT
>Frequency_1_QualityScore_FFHHHHHJIJJJJJJJIJJJJIGIJJJJJJJJJJJJJJJJJJJIJIJJJJJJJJJJGHIHHHHFFFFFDEEEEEEDEEDDEEEEDDDDDDDDDC_Mismatch_0_Sense_+_Library_PoolT
CAGAAAGGATCTTAGGTTACAGCGCCTTCAATCCATGCTACAGAGAGGCAAGTAAAAACAGGCAAATAATTAATTCTTATTTTAGTCTCTCTGT
>Frequency_1_QualityScore_FFHGHHHJJHIJJJJIJJIJJJIIIIJJJJIJIJGHIJJJJJJJJJJJIJJJIJJJIJEHHFFDDFECEEDEEEEEDFEFFEDDDDDDDDEDDD_Mismatch_0_Sense_+_Library_PoolT
CAGCGCTGGATCTATCATCACCAAATATTTAAAGTTCTTTATTGTTATCACTATTCCGATAGGTTAAATAAATATGTAATTAGACTAAAATTAA
>Frequency_1_QualityScore_FFHHHHHJIJJJJJIIJJJJJJJJJIJJJJJJJJJJJJJJJJIJJJJJIJHIJJJJIJJJIJJJJHHHFHHFFFFDDDDCCCDDEEDDEEFEDD_Mismatch_0_Sense_+_Library_PoolT
AGCCTTGGACATTTGGCAGCGCTGGATCTATCATCACCAAATATTTAAAGTTCTTTATTGTTATCACTATTCCGATAGGTTAAATAAATATGTA
>Frequency_1_QualityScore_EFHFFHFIEIC@EHEHIJCHGCFGGEIGIIIJGGIFEIGJGIIIII=CGGGGIGIIHGIIJJIHIJHHF?EBDDCCCEDC@ADCADBDDDEEEE_Mismatch_0_Sense_+_Library_PoolT
TTGGACATTTGGCAGCGCTGGATCTATCATCACCAAATATTTAAAGTTCTTTATTGTTATCACTATTCCGATAGGTTAAATAAATATGTAATTA
>Frequency_1_QualityScore_DDHHHHDGIGEGHIEHIIIIIIGGIHDGE??GAGHD@DHGIIIIFHIEEGGGIIGIGGEHIIIIIIIGC=CDHCE7?CCB??ACEDCEDDDBBC_Mismatch_1_Sense_+_Library_PoolT
TTCTTTATTGTTATCACTATTCCGATAGGTTAAATAAATATGTAATTAGACTAAAATTAAAATGAATGTACACTGTTTCGTGTATTCAATCGAA
>Frequency_1_QualityScore_FFFGDGHIHIIJIGIIIEIIEHGGGGIHIIJ_Mismatch_0_Sense_+_Library_PoolT
CGATAGGTTAAATAAATATGTAATTAGACTA
>Frequency_1_QualityScore_DFHHHHHJJJJIJJJJJJJJHJJJJJJJJJJJJJJIJJJJJJIJJGHJIJJJJJJJJJJJJJHGHHHHFFFDDECCDDDEEDCDEEEFEEEEEC_Mismatch_0_Sense_+_Library_PoolT
TGGACATTTGGCAGCGCTGGATCTATCATCACCAAATATTTAAAGTTCTTTATTGTTATCACTATTCCGATAGGTTAAATAAATATGTAATTAG
>Frequency_1_QualityScore_EFHHHHHJJJJJJJJJJJJJJJJIIJJJJJIJJJJHIHIIJJJJJJJIIJIJJJJ_Mismatch_0_Sense_+_Library_PoolT
TTAGACTAAAATTAAAATGAATGTACACTGTTTCGTGTATTCAATTGAACTGGCA
>Frequency_1_QualityScore_FFHHHHHJJJJJJJJJJHIJHHJIIIGIJJJJJJJHHF>CCEC;CDEDCDDDCCDECCDDDDDDDDDDDCDDDDDDDDDDDBCDCCDDDDDDDD_Mismatch_0_Sense_+_Library_PoolT
GGCAGATACCACGACGGAAGTCGACACCGAAGCCGAGGACTTTATCAGGAAGTTCAGAAAGGATCTTAGGTTACAGCGCCTTCAATCCATGCTA
>Frequency_1_QualityScore_FFHHGHFHIJJJJJIIIJIEIIIJHJIJJJJJJJJJJJJJJJJJJIIJJJJJIJJJJIIFHIJJJGIIIHIIJHHHHFFFFDDEECEDDDDDDD_Mismatch_0_Sense_+_Library_PoolT
GATAGGTTAAATAAATATGTAATTAGACTAAAATTAAAATGAATGTACACTGTTTCGTGTATTCAATTGAACTGGCAAACCAATGTGGTTCTTG
>Frequency_1_QualityScore_FFHHHHHJJJJBFGIJJJJJIJJGIJJJJJJJJJIJJJJJIJJIJJJDIJGCGJHHHF@CDDEDDDDDDCCDDDDDDDBDDDDDDDDDDDDDDD_Mismatch_0_Sense_+_Library_PoolT
GGAAATCGGGGTCATTCCTATCTAGCTTTGTTAGTTTTGGAAGGGGCTCAGATCGCGATATCCCTCCATCAACCGGCCTGGGGGGCGCGCCCAG
>Frequency_1_QualityScore_FFHHHHHIJJJJHJJJJJJJJJIHIIIJJJJJJJJJJJJJJIJJJIIIJJIJJJJJJGGJIIGHHHHHFFFFFDDEEEEEDDCCDFDDDDDDDD_Mismatch_0_Sense_+_Library_PoolT
TGTATTGTTATTCTCCAGTCCGTGTTCAGCTCAGCCTTGGACATTTGGCAGCGCTGGATCTATCATCACCAAATATTTAAAGTTCTTTATTGTT
>Frequency_1_QualityScore_FFGHFHHGJHGIJJJJJJJJJJFHGJIJJIIJIJJGIJJJIJJJJIJJIJJJJJJIJJJJHIFEGIHGIDEFEFHHFFFFCEEDBDCC@CD?BB_Mismatch_1_Sense_+_Library_PoolT
TCCGATAGGTTAAATAAATATGTAATTAGACTAAAATTAAAATGAATGTACACTGTTTCGTGTATTCAATTGAACTGGCAAACCAATGTGGTTG
>Frequency_1_QualityScore_FFHHHHHJJJJJJJJJJJJJIJJJJIJJJJJJJJJJJJJJIJJJJJJJJJJIJIGJJJJJJJJHHHHHHHFFFFFFFEEEEEEEDDDDDDCDDD_Mismatch_2_Sense_+_Library_PoolT
GTGTTCAGCTCAGCCTTGGACATTTGGCAGCGCTGGATCTATCATCACCAAATATTTAAATTTCTTTATTGTTATCACCATTCCGATAGGTTAA
>Frequency_1_QualityScore_FFHHHHHJJJJJJIJJJJJJIJJJJIJJJHIJJHIJJJIJJJJJJJJJIJJJJEIIIIIJGGJJHHFFFCEEEDEEEDDDDDDDCDFEEEECD@_Mismatch_2_Sense_+_Library_PoolT
CATAGCTTCTCTGTATTGTTATTCTCCAGTCCGTGTTCAGCTCAGCCTTGGACATTTGGCAGCGCTGGATCTATCATCACCAAATATTTAAAGT
>Frequency_1_QualityScore_FFHHHHHJJIJJJJJJJJJIJHIJJJJJJJIJJGIIHIJJJJIJJJJJJJJHJJJJIIJJJJJJIIJIJGHHIIHHHHHHFFFFFEDEECCDDD_Mismatch_0_Sense_+_Library_PoolT
TAGTCTCTCTGTTTACTGGAGTTTTGGCATATGTAGTTTGTAGCTTCTCTGTATTGTTATTCTCCAGTCCGTGTTCAGCTCAGCCTTGGACATT
>Frequency_1_QualityScore_FFHHHGHJIJJJJJIJIIJHHIJJJJJJJJJJIJJJJJJJJJJJJJJJJJJJJIJGIJIIIGIIJGIJJGGEEEHGHHHFFFFFFCEEDEDDDD_Mismatch_0_Sense_+_Library_PoolT
TTATCACTATTCCGATAGGTTAAATAAATATGTAATTAGACTAAAATTAAAATGAATGTACACTGTTTCGTGTATTCAATTGAACTGGCAAACC
>Frequency_1_QualityScore_FFGHHHHHJJJJJJJJJJJJIIJJJEGIJJJJJJJJJJGIIJJJJIJJJJJJJJJIJJJJJJJIHIIIJIGECHGHGGEEEFFFFFFEE_Mismatch_0_Sense_+_Library_PoolT
TTATTGTTATCACTATTCCGATAGGTTAAATAAATATGTAATTAGACTAAAATTAAAATGAATGTACACTGTTTCGTGTATTCAATTGA
>Frequency_1_QualityScore_FFHHHHHIJJJJJJJIIJJJJJJJJIJJJJJJJIJJJJJIJJJJIJJJJJIJIIJIJJJJIJIIJIJJGHIGHHHGHHHFFFFEFEEEEE>CCD_Mismatch_0_Sense_+_Library_PoolT
ACCAAATATTTAAAGTTCTTTATTGTTATCACTATTCCGATAGGTTAAATAAATATGTAATTAGACTAAAATTAAAATGAATGTACACTGTTTC
>Frequency_1_QualityScore_FFHHHHHJJJJJJJJJJJJJJJJJJIIJJJJJJJJJJJJJJJJJJJJJJJIJJJIHIGIIIIJIIJJHHFHHHHFFFFFFEDEE@CDEDDDEDD_Mismatch_0_Sense_+_Library_PoolT
ATCTATCATCACCAAATATTTAAAGTTCTTTATTGTTATCACTATTCCGATAGGTTAAATAAATATGTAATTAGACTAAAATTAAAATGAATGT
>Frequency_1_QualityScore_FFHHHHHJJJJJJJJJJJJJJJJJJIJJJJJJJJJJJJJJJIJHIIJJIJJJIIJIJHHHHHHFFFFFFFEEEEEEEDEDDEDEEDDDDDDDDD_Mismatch_0_Sense_+_Library_PoolT
GGCAAATAATTAATTCTTATTTTAGTCTCTCTGTTTACTGGAGTTTTGGCATATGTAGTTTGTAGCTTCTCTGTATTGTTATTCTCCAGTCCGT
>Frequency_1_QualityScore_FFHHHHHJFIJIJJJJJJJJJIJJJJJGIJJIJJIIJJJJJGIJJJHIFHIJJJ_Mismatch_0_Sense_+_Library_PoolT
TAAATATGTAATTAGACTAAAATTAAAATGAATGTACACTGTTTCGTGTATTCA
>Frequency_1_QualityScore_FFHHHHHJIJJJJIJHIJJJJIJJIJJGIIIJJJIJJJJJJJJJJHJJJJJJJJJIJIIJIJJJJIIIJIJJJHHGHHHFFFFFEEEEEACDDD_Mismatch_0_Sense_+_Library_PoolT
CTCTGTTTACTGGAGTTTTGGCATATGTAGTTTGTAGCTTCTCTGTATTGTTATTCTCCAGTCCGTGTTCAGCTCAGCCTTGGACATTTGGCAG
>Frequency_1_QualityScore_FFHHHHHJJGIJJJJHIGGGIIIIGIJIIIGGIIJJIIIIJJJEGJIIJJJIIGEEGIHHHHGHHFFFD;B@CCEFECDDDDEDDCDDDECDDA_Mismatch_2_Sense_+_Library_PoolT
ATTGTTATTCTCCAGTCCGTGTTCAGCTCAGCCTTGGACATTTGGCAGCGCTGGATCTATCATCACCAAATATTTAAATTTCTTTATTGTTATA
>Frequency_1_QualityScore_ABFDB?FEEEEDEF@D<ACHHIE@B<:9?FHI:CBC?4?9B*0?9?GGAAGCEHGCGGCGIIGHICGCC@EGCCHBEH_Mismatch_0_Sense_+_Library_PoolT
TTATCACTATTCCGATAGGTTAAATAAATATGTAATTAGACTAAAATTAAAATGAATGTACACTGTTTCGTGTATTCA
>Frequency_1_QualityScore_FDHHHFHIIIJJJIJJJIJIIJJJIJIIIIIDHHIIIJIIJIJGIIJIIGIIIIJHIJIIIHIIIIEGIHHIJJGFHFFFFFFFDEEAECEC?A_Mismatch_0_Sense_+_Library_PoolT
TATTGTTATCACTATTCCGATAGGTTAAATAAATATGTAATTAGACTAAAATTAAAATGAATGTACACTGTTTCGTGTATTCAATTGAACTGGC
>Frequency_1_QualityScore_FFHHHHHIJJJJJJJJJJJIIJJGJIJIGIGIJHIIJJJJBHEHIJIIICGHIIIDGGII=HDAECBDDEFCEEECDDD?A<ACCC3;@@@(>@_Mismatch_0_Sense_+_Library_PoolT
GACTTTATCAGGAAGTTCAGAAAGGATCTTAGGTTACAGCGCCTTCAATCCATGCTACAGAGAGGCAAGTAAAAACAGGCAAATAATTAATTCT
>Frequency_1_QualityScore_DEFHFHHIIHGIIIGHIJEIGHIIGHGIIIJIJJJJJGIIGIIEHIICFHIHCHICHIGCHIIGGHADHHGEHHFFFEEFFB>DFEEEDC;@BC_Mismatch_0_Sense_+_Library_PoolT
TATCATCACCAAATATTTAAAGTTCTTTATTGTTATCACTATTCCGATAGGTTAAATAAATATGTAATTAGACTAAAATTAAAATGAATGTACA
>Frequency_1_QualityScore_FFHHHHHJJJIJJJIJFIIGIHIJIJJIJJIIJIJJJJJJJJIGIHHHHHHDFFFFFEDDDDBDDDDCDCCDDDDDDDDDDDDDDDDDD_Mismatch_1_Sense_+_Library_PoolT
GTCGACACCGAAGCCGAGGACTTTATCAGGAAGTTCAGAAAGGATCTTAGGTTACAGCGCCTTCAATCCATGCTGCAGAGAGGCAAGTA
>Frequency_1_QualityScore_FFHHHHHJJJJJJJJJJJJJJJJJJHIJJJJJIIJJIHIHIJJJJJJJJIIJJJIJJ_Mismatch_0_Sense_+_Library_PoolT
AATTAGACTAAAATTAAAATGAATGTACACTGTTTCGTGTATTCAATTGAACTGGCA
>Frequency_1_QualityScore_FFHHHHHJJJJJJJJIJIJJJJJJIIIJJJJJJIJJJIIIIJJJJJJJJBFHIJJJIFHGIIIJJHIJJEHHHHF@DFFFDEEEDDEDEEEEED_Mismatch_0_Sense_+_Library_PoolT
CAATCCATGCTACAGAGAGGCAAGTAAAAACAGGCAAATAATTAATTCTTATTTTAGTCTCTCTGTTTACTGGAGTTTTGGCATATGTAGTTTG
>Frequency_1_QualityScore_FFDHHGFGIJIIDBBDDDBD@DDD??BDDDDDCCDDDCDDDDDBDDDDDDDDDDDD@BDDDACDDDDDB@BBDDBCCB@DDDDD@<<@B@BBBB_Mismatch_0_Sense_+_Library_PoolT
CCGGCCTGGGGGGCGCGCCCAGGGAAAATAAAAAGCAAGGAGAAATTCAGACACAGGCAGATACCACGACGGAAGTCGACACCGAAGCCGAGGA
>Frequency_1_QualityScore_FFHHHHHJJHIIJJJJJJJIJJJJJJJJIJJJJJJJJIJJJJIIJIJJJJJHJJJIJJIIIIGHJI_Mismatch_0_Sense_+_Library_PoolT
CAAATATTTAAAGTTCTTTATTGTTATCACTATTCCGATAGGTTAAATAAATATGTAATTAGACTA
>Frequency_1_QualityScore_FFHGHGGJJJJJGIJJJJJGJIJIIJJIJGHIIJIJJJJJJJJJJJJJJJJJJJJJIJJJJHHHHEFFFCFBDCABDDDCCDDDDDEEEEECCE_Mismatch_0_Sense_+_Library_PoolT
TTATCAGGAAGTTCAGAAAGGATCTTAGGTTACAGCGCCTTCAATCCATGCTACAGAGAGGCAAGTAAAAACAGGCAAATAATTAATTCTTATT
>Frequency_1_QualityScore_DDHHDH;C;C?G>HEE@G@DH?EG@B698B5:35<?B<AB?A@@3395<939@AB_Mismatch_0_Sense_+_Library_PoolT
ATCCCTCCATCAACCGGCCTGGGGGGCGCGCCCAGGGAAAATAAAAAGCAAGGAG
>Frequency_1_QualityScore_FFHHHHHJJJJJJJJJIIJJJJJJJJIJJJIJJIJJHIJJJJEIJJJJJJJJJJIJJJIJIJJJEHGAHEHEFFFFFEEDEEEEEDDEDDCDDC_Mismatch_1_Sense_+_Library_PoolT
GCTGCAGAGAGGCAAGTAAAAACAGGCAAATAATTAATTCTTATTTTAGTCTCTCTGTTTACTGGAGTTTTGGCATATGTAGTTTGTAGCTTCT
>Frequency_1_QualityScore_FFHHHHHJJJJJIIIJJJDBDDDDDDBDDDDDDDDDDDDDDDDDDDDDDDDDDDDDDDDDDDDDDDDDDCDDDDDDBDDDDCCDDDDDDBDDDD_Mismatch_2_Sense_+_Library_PoolT
CATCAACCGGCCTGGGGGGCGCGCCCAGGGAAAATAAAAAGCAAGGAGAAATTCAGACACAGGCAGATACCACCACGGAAGTCGACAACGAAGC
>Frequency_1_QualityScore_FFHHHHHJJIJJJJJJJJJIJJJJJJJJJJJJJJJJJIJJJJIIIIJJDHIJJJIJJJJJJHIJJJJJJGHIHHHHHHFFFFFFEEEEEDEEDC_Mismatch_0_Sense_+_Library_PoolT
CATCACCAAATATTTAAAGTTCTTTATTGTTATCACTATTCCGATAGGTTAAATAAATATGTAATTAGACTAAAATTAAAATGAATGTACACTG
>Frequency_1_QualityScore_FFHGHHHGGIGHEHGGEHIIIIIJIEII8EHHHHFFFFFDBEEEEEDDDDCD=CDDDECDCCDDDDA@BBDDDDDEDDDDCCCCDDDCBDDDDB_Mismatch_1_Sense_+_Library_PoolT
ACGACGGAAGTCGACACCGAAGCCGAGGACTTTATCAGGAAGTTCAGAAAGGATCTTAGGTTACAGCGCCTTCAATCCATGCTGCAGAGAGGCA
>Frequency_1_QualityScore_FFHHHHHJJJJJJJJIJJJJJJJJIJJJJJJJJJJJJIJJJHIIJJJJJJJIJJIIJJJJJJJJJJGGIIHIJJJGHHHGHH_Mismatch_1_Sense_+_Library_PoolT
AAATATTTAAAGTTCTTTATTGTTATCACTATTCCGATAGGTTAAATAAATATGTAATTAGACTAAAATTAAAATGAATGCA
>Frequency_1_QualityScore_FFHHHHHIJJJJJJGJJIJJJJJJJJJIJJJJJIJJJIJJJJJJJJIJJJJJIJJJJJJJJJIHHHHHHFFFFFFEDDECFFEEDDDCCDEDDD_Mismatch_0_Sense_+_Library_PoolT
TTCTCTGTATTGTTATTCTCCAGTCCGTGTTCAGCTCAGCCTTGGACATTTGGCAGCGCTGGATCTATCATCACCAAATATTTAAAGTTCTTTA
>Frequency_1_QualityScore_FFHHHHHJJJIJJJJJJJJJJJJJJJHJJHIHIJJIG?DHHGIJJIJJJJJJICGIHIJJJJIJJJGHFHHFFFFEEEEECDCDEDCDB_Mismatch_0_Sense_+_Library_PoolT
TATTCAATTGAACTGGCAAACCAATGTGGTTCTTGAAATTCATGAATTTTTTAAAGTTGTTATATGAAACCACCTCATGGTACATCGCA
>Frequency_1_QualityScore_FDGGDFFEFGGGGIJJAGCFHIJIJBGFGIHGIDGHGF@FEGHIJIGI@GFIGIIGGICHHCGGIIGGHGEHEEHHHHHHFFEFFEAC<;CD@@_Mismatch_0_Sense_+_Library_PoolT
TCTCTCTGTTTACTGGAGTTTTGGCATATGTAGTTTGTAGCTTCTCTGTATTGTTATTCTCCAGTCCGTGTTCAGCTCAGCCTTGGACATTTGG
>Frequency_1_QualityScore_FFHHHHHJJJJJJJJJJJJJJJJJIJJJIIJJIJJIIIJJJJJJJJJJJJJJIJJJJIJJJIJJIJJIDEHIHHHDFFFFFFEEEEEEEDDDDD_Mismatch_2_Sense_+_Library_PoolT
TTGTTATCACCATTCCGATAGGTTAAATAAACATGTAATTAGACTAAAATTAAAATGAATGTACACTGTTTCGTGTATTCAATTGAACTGGCAA
>Frequency_2_QualityScore_FFHFHGHJJIIIJJJJJIIGGIIIFIJIJJJJIJJJIJJIIIIIIIJJIJJIIIIJJJIIJIJJIIIIIIHGFFDCCEDDDDDDDDDCCDBCDE_Mismatch_1_Sense_+_Library_PoolT
TGTAGTTTGTAGCTTCTCTGTATTATTATTCTCCAGTCCGTGTTCAGCTCAGCCTTCGACATTTGGCAGCGCTGGATCCATCATCACCAAATAT
>Frequency_1_QualityScore_FFHHHHHJJJFFHHHJJJJJJIJJJJJJJIIJJJJJJFBHJJJJJJIIEGJJIJJIHHHHGFFFFFFFDEEECEEDDDDDEDDEDEDDCDEEEC_Mismatch_2_Sense_+_Library_PoolT
CTCCAGTCCGTGTTCAGCTCAGCCTTCGACATTTGGCAGCGCTGGATCCATCATCACCAAATATTTATTTTTCTTTATTGTTATCACTATTCCG
>Frequency_1_QualityScore_FFHHHHHHIJJIJJJJJJJJJJJJEIJJJJJJJJJJJJJJJGIIJJIJJJJJJJJHHHGHHFFFFFFFECEEEDEDEDDEDEDDDDEEEDDBDB_Mismatch_2_Sense_+_Library_PoolT
AGTCCGTGTTCAGCTCAGCCTTCGACATTTGGCAGCGCTGGATCCATCATCACCAAATATTTATTTTTCTTTATTGTTATCACTATTCCGATAG
>Frequency_1_QualityScore_FFHHHHHIJJJJJJJJJIIHIJIJJJJJIIJJJJJJJJJJIJIIJJJJJJIIIJJJJHHHHHHFFFFDECDEFEEDEEDDDDDDDDDEDDEDDD_Mismatch_2_Sense_+_Library_PoolT
TATTATTCTCCAGTCCGTGTTCAGCTCAGCCTTCGACATTTGGCAGCGCTGGATCCATCATCACCAAATATTTATTTTTCTTTATTGTTATCAC
>Frequency_1_QualityScore_FFHHHHHIIIIIJHIJIIJGIIJIJHIIJIIFHIGIJJIGIJJJJJJJJJJJJIJJGIJJJJHHDFFFFECEEEDEDDDDDDEEEDFDEEDDDD_Mismatch_2_Sense_+_Library_PoolT
GCTTCTCTGTATTATTATTCTCCAGTCCGTGTTCAGCTCAGCCTTCGACATTTGGCAGCGCTGGATCCATCATCACCAAATATTTATTTTTCTT
>Frequency_1_QualityScore_FFHHHHHJJJJJJJJJJJJJJJJJJJJJJJJJJJJJJJHIJJJIIFHJJJIJJJIIJJJJJJJJJJJJJHIHIHEHHEFFFDEEEE_Mismatch_0_Sense_+_Library_PoolT
ATATGTAATTAGACTAAAATTAAAATGAATGTACACTGTTTCGTGTATTCAATTGAACTGGCAAACCAATGTGGTTGTTGAAATCA
>Frequency_1_QualityScore_DEHHHHHJHIIJJJJJJJFHHJJJJJJJJJJJJJJJJJJJJJJIJIJJJIIJJIJJHHHHHHFFFFFDDECFFFEEDEEDDDDDBDDDDDDDCD_Mismatch_2_Sense_+_Library_PoolT
TTATTATTCTCCAGTCCGTGTTCAGCTCAGCCTTCGACATTTGGCAGCGCTGGATCCATCATCACCAAATATTTATTTTTTTTTATTGTTATCA
>Frequency_1_QualityScore_FFHHHHFGIIJJCEHEGHIGGCGHIIIEHGIIIJJIIJJIJJJJJJJJJIJIIIJJJJJIHGHGGDFFFCECEEDCDDFDEEEDEEDACCDDDD_Mismatch_2_Sense_+_Library_PoolT
CTCTGTATTATTATTCTCCAGTCCGTGTTCAGCTCAGCCTTCGACATTTGGCAGCGCTGGATCCATCATCACCAAATATTTATTTTTCTTTATT
>Frequency_1_QualityScore_FFHHHHHJJJJJJJJJJJJJJJIJJJJJJJJJJJJJJJJJJJJJJJJJJJJJJJJJIJJHHJJJHHHHHHFFFFFFFEEEEEEEDDEDDDDDED_Mismatch_2_Sense_+_Library_PoolT
GCTGGATCTATCATCACCAAATATTTAAATTTCTTTATTGTTATCACCATTCCGATAGGTTAAATAAACATGTAATTAGACTAAAATTAAAATG
>Frequency_1_QualityScore_FFHHHHHJJJJJJJJJJJJIJJGHGGIJJJJJJJJJJJJJJJIJJIJJJJIJJJJJIHFHHHHHFFFFFEEDDECFEEEEDEEDDDDDDDDDDC_Mismatch_2_Sense_+_Library_PoolT
TGTATTATTATTCTCCAGTCCGTGTTCAGCTCAGCCTTCGACATTTGGCAGCGCTGGATCCATCATCACCAAATATTTATTTTTCTTTATTGTT
>Frequency_1_QualityScore_FFHHHHHJIJJJIIIIIJJIJJJJIJJJJJHJJJJJJJJJJJJJJJJJJJHIHIJJIJIJJIJJJJJJIHHHHFFFFFCDCDDDDBDCCDDDDD_Mismatch_1_Sense_+_Library_PoolT
TTTTGGCATATGTAGTTTGTAGCTTCTCTGTATTATTATTCTCCAGTCCGTGTTCAGCTCAGCCTTCGACATTTGGCAGCGCTGGATCCATCAT
>Frequency_1_QualityScore_FFHHHHHJJHIIJJJJIJJJJJJJIIIHIJJJIJJJJJJJJIJJJIIHIHIIIJJJIIJJJJJJIJJJHHGFFHFFFDDDDDDCDDDDDDDDDD_Mismatch_1_Sense_+_Library_PoolT
TGGCATATGTAGTTTGTAGCTTCTCTGTATTATTATTCTCCAGTCCGTGTTCAGCTCAGCCTTCGACATTTGGCAGCGCTGGATCCATCATCAC
>Frequency_1_QualityScore_FFHHFHHJJJJJJJJJJJJJJJIJJJJJJJJJJJJJJJJJJJJJJJJJJJJJJJFHFHHHFFFFFFFEEEEEEEEDDEDEDDDDEEEDDDDDDD_Mismatch_2_Sense_+_Library_PoolT
TCCGTGTTCAGCTCAGCCTTCGACATTTGGCAGCGCTGGATCCATCATCACCAAATATTTATTTTTCTTTATTGTTATCACTATTCCGATAGGT
>Frequency_1_QualityScore_FFHHHHHJJJJJJJGIJIJJJJJJIIJJJJJJJJJHIJJIJJJJJJJJJJJJJJJHIHIJIJJJJJIJJIIJHHHFFFFFFEEDDDDDDD9AAC_Mismatch_1_Sense_+_Library_PoolT
TGGAGTTTTGGCATATGTAGTTTGTAGCTTCTCTGTATTATTATTCTCCAGTCCGTGTTCAGCTCAGCCTTCGACATTTGGCAGCGCTGGATCC
>Frequency_1_QualityScore_FFHHHGHJJJJIJJJJIJJGIJJJJJJJJIJJJIJDGHJJJIJIJIJJJJJJJJJJJHHHHEFFFFFFECEEEEDDDEEEDDDDDDDDDDDDDE_Mismatch_0_Sense_+_Library_PoolT
ATTTTTTAAAGTTGTTATATGAAACCACCTCATGGTACATCGCATATCGCATATCGCATATCTTTGGCATTTTGTTCATCTTTAGATGTTGTCA
>Frequency_1_QualityScore_FFHHHGHJHHHGIJJJJJIJJJJJJJHHIGJJIIJIJJJJEIIJJIHHGGGGIJHIGIGIGIJBHGIIGCHEEEFFFDCDB?CDCCCDDDDDDD_Mismatch_1_Sense_+_Library_PoolT
GGCATATGTAGTTTGTAGCTTCTCTGTATTATTATTCTCCAGTCCGTGTTCAGCTCAGCCTTCGACATTTGGCAGCGCTGGATCCATCATCACC
>Frequency_1_QualityScore_FFHHHHHJIJJJJJJIJJHIJJJJJIJJJJIJJJJJJIJJJJIIJJJJJJJJJJIIJHHHHHHFFFFFDCCFEFEFDEEDDDDDCDDDDDCEDD_Mismatch_2_Sense_+_Library_PoolT
TTATTATTCTCCAGTCCGTGTTCAGCTCAGCCTTCGACATTTGGCAGCGCTGGATCCATCATCACCAAATATTTATTTTTCTTTATTGTTATCA
>Frequency_1_QualityScore_FFHHHHHIJIGJIIJIJJIJIIJIGIIJJJJIJJIIIJIIIJJJIJHIIJGIJJJJJJIJJJJIJJIJJIHIHHHFFDDADDCCDDDDDDDDDD_Mismatch_1_Sense_+_Library_PoolT
CATATGTAGTTTGTAGCTTCTCTGTATTATTATTCTCCAGTCCGTGTTCAGCTCAGCCTTCGACATTTGGCAGCGCTGGATCCATCATCACCAA
>Frequency_1_QualityScore_BB<CFFFGGHIGHIGHGIGGHEHGDHHGIGI@GCF9?FF1CDFGC9DFFHCDHHIEHIIIEA:AHI=BHABBECECEACCCCCCCCBA>ACABC_Mismatch_1_Sense_+_Library_PoolT
AGTTTGTAGCTTCTCTGTATTATTATTCTCCAGTCCGTGTTCAGCTCAGCCTTCGACATTTGGCAGCGCTGGATCCATCATCACCAAATATTTA
>Frequency_1_QualityScore_FFHHHHHJJJJIJJJJJJJJJJJJJJJJJJJJJJJJJJJIJJJJJIJJJJJJIIIJJJJJJJJJJJHHFFFEEEEDEEDDDDDDDEEEEEDDDD_Mismatch_1_Sense_+_Library_PoolT
ACATTTGGCAGCGCTGGATCTATCATCACCAAATATTTAAATTTCTTTATTGTTATCACCATTCCGATAGGTTAAATAAACATGTAATTAGACT
>Frequency_1_QualityScore_FFHHHHHIJJJJJJJJJJJJJIJJJJIHIHIJJJJJJJJJJJJJJJIJIJJJJJJIJJJIJHEHHFFFFFFEEEEECDDCDFEDEDEEDDDDDC_Mismatch_2_Sense_+_Library_PoolT
TTCTCTGTATTATTATTCTCCAGTCCGTGTTCAGCTCAGCCTTCGACATTTGGCAGCGCTGGATCCATCATCACCAAATATTTATTTTTCTTTA
>Frequency_1_QualityScore_FFHHHHGHIIIIIJJJJJJJIJHGIJIJJIJJIJIIIIJIIJIIHIJIIJJJJJGJJJJJFJIIJIGIJGIHGFFDDDCCDDDDDDDDDDDDBD_Mismatch_1_Sense_+_Library_PoolT
TATGTAGTTTGTAGCTTCTCTGTATTATTATTCTCCAGTCCGTGTTCAGCTCAGCCTTCGACATTTGGCAGCGCTGGATCCATCATCACCAAAT
>Frequency_1_QualityScore_FFGHHHHJIIIIIIEGCHGHEHGEEHGGGEHGIIGGIGAHIIEIECGGIFGHIGFE?FGHHGGGIGGJG@FHIGGJHHH=CDEFE>ACCCECDD_Mismatch_0_Sense_+_Library_PoolC
AGGTTAAATAAATATGTAATTAGACTAAAATTAAAATGAATGTACACTGTTTCGTGTATTCAATTGAACTGGCAAACCAATGTGGTTCTTGAAA
>Frequency_1_QualityScore_BDFH8F:EDFHBAHGEHIIEIEGEIIIIBBDGIGIGHGDGIEFHI@GGHIIIIIIIGBGHGIIIIIGGG7=CHEHHEHHBDEEEDCCCCCEACC_Mismatch_0_Sense_+_Library_PoolC
TGGATCTATCATCACCAAATATTTAAAGTTCTTTATTGTTATCACTATTCCGATAGGTTAAATAAATATGTAATTAGACTAAAATTAAAATGAA
>Frequency_1_QualityScore_FFHHHHHJJJIIJJJJJJJIJJJIJJJJJHIJJJIIIJJJJJJJJJJJJJJIGIFHIJJJJIICHIHIJJHHHHGHHHFFFFFFEEEFEEEDED_Mismatch_0_Sense_+_Library_PoolC
AAGTAAAAACAGGCAAATAATTAATTCTTATTTTAGTCTCTCTGTTTACTGGAGTTTTGGCATATGTAGTTTGTAGCTTCTCTGTATTGTTATT
>Frequency_1_QualityScore_FDHHHHHIHIIIIGGDHIIGBGEGGGIHGIFHIIIEHIIIIIIIIHHIHEBDDHIIGGIAFIIFHEGHHHEHGHHFFFFDCCEEECCDEDDDD@_Mismatch_0_Sense_+_Library_PoolC
CTCTGTTTACTGGAGTTTTGGCATATGTAGTTTGTAGCTTCTCTGTATTGTTATTCTCCAGTCCGTGTTCAGCTCAGCCTTGGACATTTGGCAG
>Frequency_1_QualityScore_FFHDHFHCIIEGHIGGHBGIHIEHEHGGHGJIIJIJGAGGEHCIFGGIGGEGGGIIGGCGHCHGFHG@CEHCGGHFCEHHFFFB>CCAED@DFF_Mismatch_0_Sense_+_Library_PoolC
TATCATCACCAAATATTTAAAGTTCTTTATTGTTATCACTATTCCGATAGGTTAAATAAATATGTAATTAGACTAAAATTAAAATGAATGTACA
>Frequency_1_QualityScore_FFHFHHHIIIJJJJJJGJJJIIGJIIJJJJIJJIJJJGGIGHGFIIIIIGGHGGC_Mismatch_1_Sense_+_Library_PoolC
AGGTTAAATAAATATGTAATTAGACTAAAATTAAAATGAATGTACACTGTTTCGA
>Frequency_1_QualityScore_FFGHHHHIJJJIJJJIIJJHGIICGHIJJIJJIIIJJJJJJJJJJIIHIJCGHIJIGJJJHHHHHFFFFFDFEEEBCEDDDDDDDEDDDDDCCD_Mismatch_1_Sense_+_Library_PoolC
TTATTCTCCAGTCCGTGTTCAGCTCAGCCTTGGACATTTGGCAGCGCTGGATCTATCATCACCAAATATTTAAAGTTCTTTATTGTTATCACAA
>Frequency_1_QualityScore_?DAFFDHAGDGI@?HDEGIID??FDH@GBFGHEDGCF@3BAFDGIBGHGGIG>=;CFAGAHEG4AAHHFABDEE>@@CD>>6>6;CA>;(;9?5_Mismatch_1_Sense_+_Library_PoolC
CAAATAATTAATTCTTATTTTAGTCTCTCTGTTTACTGGAGTTTTGGCATATGTAGTTTGTAGCTTCTCTGTATTATTATTCTCCAGTCCGTGT
>Frequency_1_QualityScore_FFHHHHHHJJJJIIIJJJJIHIIIJIGIJJJJJJJGGGGHIJIJJJJJJJIIIIIHGIJIGGHIGHGHHDGDEHFHGHHFFFFFEDACCCCDDE_Mismatch_0_Sense_+_Library_PoolC
AGTCTCTCTGTTTACTGGAGTTTTGGCATATGTAGTTTGTAGCTTCTCTGTATTGTTATTCTCCAGTCCGTGTTCAGCTCAGCCTTGGACATTT
>Frequency_1_QualityScore_FFHHHHHJJJJIGJJJJIJJJJJJJJIIJJIJJJJJJJJIJJJJJJJJJJJIIJJJIJIJJJJGIJIJHCCAHHHHHHHFF_Mismatch_0_Sense_+_Library_PoolC
ATCACTATTCCGATAGGTTAAATAAATATGTAATTAGACTAAAATTAAAATGAATGTACACTGTTTCGTGTATTCAATTGA
>Frequency_1_QualityScore_FFHHHHHJJJJJJJJJIIJJJJGIIJHJFHIJIJJIIJJIJJBHIICHGHHJHCHDEHIHHEHFHHFFDBDEEEEEEEEDDDDDCD@?CDDDDC_Mismatch_0_Sense_+_Library_PoolC
TACAGCGCCTTCAATCCATGCTACAGAGAGGCAAGTAAAAACAGGCAAATAATTAATTCTTATTTTAGTCTCTCTGTTTACTGGAGTTTTGGCA
>Frequency_1_QualityScore_FFGGFHFGGGGG@<@F@F>EHIEGGICGHIEHGHIIIIIIIGGBGHEHGIIIGGIGGHHGECEEF<@DD@DBCEEDCC@CACC@5@ACDDCCCB_Mismatch_0_Sense_+_Library_PoolC
TCTTAGGTTACAGCGCCTTCAATCCATGCTACAGAGAGGCAAGTAAAAACAGGCAAATAATTAATTCTTATTTTAGTCTCTCTGTTTACTGGAG
>Frequency_1_QualityScore_FFHGFFHJJHIJJJBHEHFHJJIJIIIIGIGGIJIIJIIJJJJIGIIIGGIGHIJJJIGIIIGHGECHD?EHHHHFFEFFDEEEEDCDDEDCDC_Mismatch_0_Sense_+_Library_PoolC
TCTCTGTTTACTGGAGTTTTGGCATATGTAGTTTGTAGCTTCTCTGTATTGTTATTCTCCAGTCCGTGTTCAGCTCAGCCTTGGACATTTGGCA
>Frequency_1_QualityScore_FFHHHHHJJJJJJJJJJJJJJIJJJJJIJIJJHJJJJJJGIJJJJIIIJJJJJJJJIIIJGIGGIIJJJIIJHGHHHHEFFFFDDCCDFDD_Mismatch_0_Sense_+_Library_PoolC
AAGTTCTTTATTGTTATCACTATTCCGATAGGTTAAATAAATATGTAATTAGACTAAAATTAAAATGAATGTACACTGTTTCGTGTATTCA
>Frequency_1_QualityScore_D20<<A?FDAFFHIIECEGFAGICGI<B<?B?GGFFGEF?FFEEFIEFIFDFF=BFBBFDFIE;F=EEICCEFF;@BDDBC:@>>@=?BB:;5;_Mismatch_2_Sense_+_Library_PoolC
GTCTCTCTGTTTACTGGAGTTTTGGCATATGTAGTTTGTAGCTTCTCTGTATTATTATTCTCCAGTCCGTGTTCAGCTCAGCCTTCGACATTTG
>Frequency_1_QualityScore_FFHFHHGGHIJJIJJJJIJJIIGIGGIIJJJJIJJJJJIJJJIJIJIJGHJIJIGGIEHIHGHGHFHFFFCDFEEDDEDDDDDDDD@@>ABDCD_Mismatch_0_Sense_+_Library_PoolC
CGATAGGTTAAATAAATATGTAATTAGACTAAAATTAAAATGAATGTACACTGTTTCGTGTATTCAATTGAACTGGCAAACCAATGTGGTTCTT
>Frequency_1_QualityScore_FFHHHHHJJJJIJJJJJJIJJJJJIJIJJIJJJJIJJJJJJIJJJJJJJJJJJJJJJJJIIHGFHHHHFFFFFDDECFFEFDCDDDEEDDDDDD_Mismatch_0_Sense_+_Library_PoolC
TCTGTATTGTTATTCTCCAGTCCGTGTTCAGCTCAGCCTTGGACATTTGGCAGCGCTGGATCTATCATCACCAAATATTTAAAGTTCTTTATTG
>Frequency_1_QualityScore_FFGHHHHEGIJJJJJJJJIJJJJJJIJIJJJJJJJJJJJJIIIGIJHJJJJJJHIJJIFHEGIJJI_Mismatch_1_Sense_+_Library_PoolC
CGATAGGTTAAATAAATATTTAATTAGACTAAAATTAAAATGAATGTACACTGTTTCGTGTATTCA
>Frequency_1_QualityScore_FFHHHHHIIIGJIJGIJJGIJJGIGHIJJJJDHGIGIJJIIGIJIJIJJJJJJIJJJIIJHFHHHHFFFFFFFCDEEFEEEDDDDDDEDD_Mismatch_0_Sense_+_Library_PoolC
CGCTGGATCTATCATCACCAAATATTTAAAGTTCTTTATTGTTATCACTATTCCGATAGGTTAAATAAATATGTAATTAGACTAAAATTA
>Frequency_1_QualityScore_FFHHHDHIJJJIJJJJJIJJJJJJIJJJJJJIJJJJJIJIJJJHIGIJJJJJJJJJJJJJEIJJJJJJHHFHHFFFFFDDD_Mismatch_0_Sense_+_Library_PoolC
ATATGTAATTAGACTAAAATTAAAATGAATGTACACTGTTTCGTGTATTCAATTGAACTGGCAAACCAATGTGGTTCTTGA
>Frequency_1_QualityScore_DDFAFHFIGGIIIHGEIGIIGHB<<F?FGGIF?FHGHGGHIIIHIG=FG>GCCE@C@=CGHGG<EHDCHCHFFFFFFDDCCDBD>C:>CC_Mismatch_0_Sense_+_Library_PoolC
TCAGCTCAGCCTTGGACATTTGGCAGCGCTGGATCTATCATCACCAAATATTTAAAGTTCTTTATTGTTATCACTATTCCGATAGGTTAA
>Frequency_1_QualityScore_FFHHHHHIJJIJJJJIJIJJJJJJJJJJJJJJIJJJJGIIGHIJJIJJJJIIIJJIJJJIJJJJGHFFFFCEEEEEEEEEEEDFEEEEDDDDDD_Mismatch_0_Sense_+_Library_PoolC
ATTTGGCAGCGCTGGATCTATCATCACCAAATATTTAAAGTTCTTTATTGTTATCACTATTCCGATAGGTTAAATAAATATGTAATTAGACTAA
>Frequency_1_QualityScore_FDHHHHHGGGIJJJGGIIJJJJFJIIHIIJJJIIIIIIIIIJIJJJJIIIGJJJGFHIJGGIEHHHIIEGGHGIFEHHECHDFFFFFEEEEEED_Mismatch_0_Sense_+_Library_PoolC
GATCTATCATCACCAAATATTTAAAGTTCTTTATTGTTATCACTATTCCGATAGGTTAAATAAATATGTAATTAGACTAAAATTAAAATGAATG
>Frequency_1_QualityScore_DDDHHHFGHHHJGIFHIIDHIJII>FH?ECEEHIGIJJIIIFGIIIIJIHIIIIJEHCHIIIIGIIJHF@DC;ACCCCADDCCDDDDDCCFFEC_Mismatch_0_Sense_+_Library_PoolC
AGTTTGTAGCTTCTCTGTATTGTTATTCTCCAGTCCGTGTTCAGCTCAGCCTTGGACATTTGGCAGCGCTGGATCTATCATCACCAAATATTTA
>Frequency_1_QualityScore_FFHHHHGJJJJIGIJFHGGIIIGIJEGGFHIJJIJFGIIJIJJJJD9DFFHIIIJJIGHEHIIIGHEGIEHHHCBEFFADE;AD@>>ACCACCD_Mismatch_0_Sense_+_Library_PoolC
CTACAGAGAGGCAAGTAAAAACAGGCAAATAATTAATTCTTATTTTAGTCTCTCTGTTTACTGGAGTTTTGGCATATGTAGTTTGTAGCTTCTC
>Frequency_1_QualityScore_FFHHHHHJIJJJJJHIIIIIIJJJJJJJJJJJJJJJJIJFHIJJIIJJJJJJIJJJJIJJJIIHHEFFB@CEEEEEDEEEECFCDDEDDDDDDD_Mismatch_0_Sense_+_Library_PoolC
TTTGGCAGCGCTGGATCTATCATCACCAAATATTTAAAGTTCTTTATTGTTATCACTATTCCGATAGGTTAAATAAATATGTAATTAGACTAAA
>Frequency_1_QualityScore_FFHHFHHGIJEHGIJJIIGJIJJJJIJJJJJIJIIJJIJJJJJJJJJJJJJJIJJJGIGHHFFDEFFEDEEDCCDDBDDFFDDCCDD_Mismatch_0_Sense_+_Library_PoolC
CAGCGCTGGATCTATCATCACCAAATATTTAAAGTTCTTTATTGTTATCACTATTCCGATAGGTTAAATAAATATGTAATTAGACTA
>Frequency_1_QualityScore_DDBADDD,CEB:?CFFECFFAEI>EEEEIIIFFAEADEDDDDDIECEIDCCEIEEEEEEDDDDDDDDDDAAAA@?A?????AAAAB>AAD>ADA_Mismatch_1_Sense_+_Library_PoolC
CTTTATCAGGAAGTTCAGAAAGGATCTTAGGTTACAGCGCCTTCAATCCATGCTGCAGAGAGGCAAGTAAAAACAGGCAAATAATTAATTCTTA
>Frequency_1_QualityScore_FFHFHHHHIJJJJIJIIJIIJJGJJIJJJJIJJJJJJJIIHIJIJJIJIJJJJJJJJIJJJJIJJJGIGHFFDECEEDDDCDDDDDDDDCCCDF_Mismatch_1_Sense_+_Library_PoolC
TAGTTTGTAGCTTCTCTGTATTATTATTCTCCAGTCCGTGTTCAGCTCAGCCTTCGACATTTGGCAGCGCTGGATCCATCATCACCAAATATTT
>Frequency_1_QualityScore_DDFHHHHJJJJJJJJJJJIJJJJJJJIJJJJJIJIIJJJJJJJIJJJHHHHHFFFFFFFFEEEEECDDDDECDEDDDDDDEEEDDDDDDCACDD_Mismatch_2_Sense_+_Library_PoolC
TGTTCAGCTCAGCCTTCGACATTTGGCAGCGCTGGATCCATCATCACCAAATATTTATTTTTCTTTATTGTTATCACTATTCCGATAGGTTAAA
>Frequency_1_QualityScore_FFHHHHHIJJHIIJIIJGIJCIIJJJJJJIJIGHIIIJJJIJJJIJIIGJJJJIGIIIEGHIGFHGEFFEEEEEEEEDDDDDDEDEDEDEEDDD_Mismatch_2_Sense_+_Library_PoolC
AGCTTCTCTGTATTATTATTCTCCAGTCCGTGTTCAGCTCAGCCTTCGACATTTGGCAGCGCTGGATCCATCATCACCAAATATTTATTTTTCT
