# Supplementary material for: Differential Gene Expression Reveals Candidate Genes for Drought Stress Response in Abies alba (Pinaceae)
Source: PLoS One. 2015 Apr 29;10(4):e0124564. doi: 10.1371/journal.pone.0124564 (PMC4414588; doi:10.1371/journal.pone.0124564)
Supplement: S2 File — (GZ) [file pone.0124564.s002.gz › comp19322_c0_seq1.fa]

>comp19322_c0_seq1 len=723 path=[1:0-263 265:264-280 282:281-347 963:348-537 539:538-550 552:551-722]
CTGAGCGCTGATGCTCAATTTCGATCTTTTCAATAATCGACTTGAAGCTCATCTTCTGCTTCCAACTCGGTCTTAAATGACCAGACTATGAAAGAAATAAGAAAATTGATGGTGTTCATGTGCACTTAGCAGATACTTGGAAAGAAATACAAGGTTCCCACTGTTGGAATGGAACGCTGAATCTCCCTAACCCTCTGCTTCTCTGAGAAATAATCAATAATGCGGTAGTCATGCTATTTTGCCGTGAAGTCTTCAATATGGAGCTGCAGATATGGCCGTTGGAGCCTGCTCGGGGACCTTGGGATGGAGAACTGCGGTTATTAGGTTACAAAATACATAGGGATGGGTTTTTAGGGTTCTATACAACAACAGAGGATTCGCCCAGCAGTTACGAACTTACGACAGAAGCGTTGCAGTTTCTGTCTGAGTTTGTGAAGTGATAGTGACTTTGTCAAATCTGTATATCATAGTTATAGAAGTTATTTTATGTATGTAAAGAGATTTTGTAGCTTTCTAAACGGAAATGAGGTCTGGCCTAAGAGATTTAAGAGATTTTCTTCTTGAAAAAACTGTTAATGTATTTGTGAGAAACCTCTGTTAAATCGGATTCAAAAGTACCCCTGATTATGCAGAACTTCGAGAATATCTTGTTTCAAGCCTTGTATTATTTGTATATCTATTTAATTTCTTAATTTTAGTGATTTTTATTTTAAATTTCTTCCA

>Frequency_6_QualityScore_FFHHHHHIIIIJJJGIIIIIIHIJIJIJHJJJJJIJJIJJJJJIIIJIIIIJJJIHIGHIIIJJJIIIHEFIHHHHGGGEEEFFEDEDEEECCC_Mismatch_0_Sense_+_Library_PoolT
ATAGAAGTTATTTTATGTATGTAAAGAGATTTTGTAGCTTTCTAAACGGAAATGAGGTCTGGCCTAAGAGATTTAAGAGATTTTCTTCTTGAAA
>Frequency_5_QualityScore_FFHHHHHIIHIJJFIIJJFHIJJHJJJCGIJJJJJJJJJIJJJJJJJJJJJJJIJIHHHHGGFFCDDDEDDDCDDCDCDDDBDDDDDCDDEDDD_Mismatch_0_Sense_+_Library_PoolT
AAAATACATAGGGATGGGTTTTTAGGGTTCTATACAACAACAGAGGATTCGCCCAGCAGTTACGAACTTACGACAGAAGCGTTGCAGTTTCTGT
>Frequency_5_QualityScore_FFHHHHHFIIIIIJIGHGHIHHHIHHIJHHFGIJJJIIIIFHFHIIHIHFHEFHIIIGGFEGGFGFEEDDDEEEDEEEDEDDDDCCDDEDCCDC_Mismatch_0_Sense_+_Library_PoolT
AGTTACGAACTTACGACAGAAGCGTTGCAGTTTCTGTCTGAGTTTGTGAAGTGATAGTGACTTTGTCAAATCTGTATATCATAGTTATAGAAGT
>Frequency_4_QualityScore_EFGGGHGHHIIIHIDHIJIGGIHIIIJIJIIJIIIGHIIIHIHHIIIIIIIIGHGGGEIHGFIHIGHDGHHGFGFFFEDECECBCCCCCDCCAC_Mismatch_0_Sense_+_Library_PoolT
ATGTATGTAAAGAGATTTTGTAGCTTTCTAAACGGAAATGAGGTCTGGCCTAAGAGATTTAAGAGATTTTCTTCTTGAAAAAACTGTTAATGTA
>Frequency_4_QualityScore_EFHHHHHJIJJJJJJJJIIJJIJJJIJIIIIJJIJIGIIIIJIIIJIIIIHIJJIJIGHIJJJIIIIIHFHIHGHHIIGHIIGEHHGFFFFFEE_Mismatch_1_Sense_+_Library_PoolT
TGACTTTGTCAAATCTGTATATCATAGTTATAGAAGTTATTTTATGTATGTAAAGAGATTTTGTAGCTTTCTAAAGGGAAATGAGGTCTGGCCT
>Frequency_4_QualityScore_EEFHGGGIGHIIHEIIGIIHII8EGFHHIIGHHGGIHGHIIHGG>BCEECDDBCCCCAACCBCACCCDCA@ACC=<?CBCBAA8?>?CCDCCCC_Mismatch_0_Sense_+_Library_PoolT
GGCCGTTGGAGCCTGCTCGGGGACCTTGGGATGGAGAACTGCGGTTATTAGGTTACAAAATACATAGGGATGGGTTTTTAGGGTTCTATACAAC
>Frequency_1_QualityScore_DFHGHHHJJIIIIJJJJJIIJJIJJGHGHGEHJBFGGHIJJFFF8BBEEDEECCDDDCDDDCDCDCDC@?A@DDCBDDBBDDDDDDDEDDD@CC_Mismatch_0_Sense_+_Library_PoolC
GGCCGTTGGAGCCTGCTCGGGGACCTTGGGATGGAGAACTGCGGTTATTAGGTTACAAAATACATAGGGATGGGTTTTTAGGGTTCTATACAAC
>Frequency_4_QualityScore_EFHHGHGIIIIIHIIIIIIIJJJJGIIHHIJIIHJIIJHIIJIIIJJIIJIIJIGHIIIGJHIIIIJHHGIHIJIGIFEGDFGFFFFFFDEEEE_Mismatch_1_Sense_+_Library_PoolT
TATCATAGTTATAGAAGTTATTTTATGTATGTAAAGAGATTTTGTAGCTTTCTAAAGGGAAATGAGGTCTGGCCTAAGAGATTTAAGAGATTTT
>Frequency_4_QualityScore_FFHHHHHJJJJJJJJIIJJJJJJJJJJJIJJJJIIIJJJJJHIIJJJJIHGGGFFEEEEEEEEDDDCDA@CDCDCEDCDDEEDDEEDCDDDDDD_Mismatch_0_Sense_+_Library_PoolT
ATACAACAACAGAGGATTCGCCCAGCAGTTACGAACTTACGACAGAAGCGTTGCAGTTTCTGTCTGAGTTTGTGAAGTGATAGTGACTTTGTCA
>Frequency_4_QualityScore_EEGFGHHIJHIIIIIHFIIIJIIIIIJJJJJJJJIJIIIHIIIIIHIJIHIIHIIIIIJIIFGHIIHIHEGGHGGFFFCCDCACCEEDCDEEDC_Mismatch_0_Sense_+_Library_PoolT
ATGTAAAGAGATTTTGTAGCTTTCTAAACGGAAATGAGGTCTGGCCTAAGAGATTTAAGAGATTTTCTTCTTGAAAAAACTGTTAATGTATTTG
>Frequency_4_QualityScore_FEGHHHHJJGHIIGHIIIIJIIFHGIIJJJIHIJGGGIIIIIIIIFGHHHIHGIHHIIIGIIHG@EGEBBEEDDEECECEDEEDCCDBCBDDEE_Mismatch_0_Sense_+_Library_PoolT
GAACTTACGACAGAAGCGTTGCAGTTTCTGTCTGAGTTTGTGAAGTGATAGTGACTTTGTCAAATCTGTATATCATAGTTATAGAAGTTATTTT
>Frequency_4_QualityScore_FEGHHGFIIIIJIIIIIIIIIHIIHIIJJJJGIIHHIIIGIJJIJGIIIJJIIJJIJIIJIIIIIIHIIEHFGIGHGGFFFGEEEDEDDEDEED_Mismatch_0_Sense_+_Library_PoolT
ATCTGTATATCATAGTTATAGAAGTTATTTTATGTATGTAAAGAGATTTTGTAGCTTTCTAAACGGAAATGAGGTCTGGCCTAAGAGATTTAAG
>Frequency_4_QualityScore_EEGEGGHIHIIHIIIFFHIGGGFHIIIJGIHGGHIIHIIIJIIHGHHIIHGCCEHIIHIIGEHHGHIIHGHGGBCDEEEEDEEEDCCAB@@ACC_Mismatch_0_Sense_+_Library_PoolT
GTTATTTTATGTATGTAAAGAGATTTTGTAGCTTTCTAAACGGAAATGAGGTCTGGCCTAAGAGATTTAAGAGATTTTCTTCTTGAAAAAACTG
>Frequency_4_QualityScore_EEGGGGGJHIIGHICHFGHGGHHGHIEHIHGHEGHHFEGIICGGHIHEGHIHGHHGGGHIIJIHEGGGGGFGGFEDEEEEDEECCCECCDDCCD_Mismatch_0_Sense_+_Library_PoolT
TTACGACAGAAGCGTTGCAGTTTCTGTCTGAGTTTGTGAAGTGATAGTGACTTTGTCAAATCTGTATATCATAGTTATAGAAGTTATTTTATGT
>Frequency_1_QualityScore_FFHHHHHJGIGIJJJIJJJJJIJJJJGHIJHIGIIJIJGIJHHIIIJGHIJJJJJIJJGJIJIJGFEHGEHCEF@CBFFDEEDCCDECDDDDDD_Mismatch_0_Sense_+_Library_PoolC
TTACGACAGAAGCGTTGCAGTTTCTGTCTGAGTTTGTGAAGTGATAGTGACTTTGTCAAATCTGTATATCATAGTTATAGAAGTTATTTTATGT
>Frequency_4_QualityScore_EEGGHGGEIIIJJGJIJJIJIIIIIIIIIIJJJIHHHIIIIIIJJIIIJHIIIHIJIIHIIIIIIIHIGEGGEGDCDDCDDDEECCCEEEEECB_Mismatch_0_Sense_+_Library_PoolT
TAAAGAGATTTTGTAGCTTTCTAAACGGAAATGAGGTCTGGCCTAAGAGATTTAAGAGATTTTCTTCTTGAAAAAACTGTTAATGTATTTGTGA
>Frequency_4_QualityScore_FFHHHHHJIJJIJIJJJJGIJIHJIIIJJJJJIJJJJJIJJJJJJJJIIIJIJIIJIIGIJHHIJJJJJHIIGHFHHGGFFEFDDEEEEDEDDD_Mismatch_0_Sense_+_Library_PoolT
AGTTATAGAAGTTATTTTATGTATGTAAAGAGATTTTGTAGCTTTCTAAACGGAAATGAGGTCTGGCCTAAGAGATTTAAGAGATTTTCTTCTT
>Frequency_4_QualityScore_FFHGGGGIIIJJJJIJIIIJIJJIJIIJJIIHHIIJJIIIJGIGHIJHIIIIGHIHHH@EFGFFFFFEEDEEEEEEEEFEEEEDDDEDEEDCCD_Mismatch_0_Sense_+_Library_PoolT
CAGTTACGAACTTACGACAGAAGCGTTGCAGTTTCTGTCTGAGTTTGTGAAGTGATAGTGACTTTGTCAAATCTGTATATCATAGTTATAGAAG
>Frequency_4_QualityScore_FFHHHHHIIIJJJIJIIIJJJJJGIIHIJJJJJJJJJHIJJJJIJIIJIIJJIIIJJJFIHIIIJIIHIIIIIHGGGFGFFFFEEECEACDDDE_Mismatch_0_Sense_+_Library_PoolT
ATCATAGTTATAGAAGTTATTTTATGTATGTAAAGAGATTTTGTAGCTTTCTAAACGGAAATGAGGTCTGGCCTAAGAGATTTAAGAGATTTTC
>Frequency_1_QualityScore_FFHHHHHIJJJJJJJJIJJJJJJIIJHIJJ?GHIJJJIJJJJJJJJJJJJJJIIJIJJIIJJJIJJIIIHIJJHHFHGFFFFFFEDDEEDDDDD_Mismatch_0_Sense_+_Library_PoolC
ATCATAGTTATAGAAGTTATTTTATGTATGTAAAGAGATTTTGTAGCTTTCTAAACGGAAATGAGGTCTGGCCTAAGAGATTTAAGAGATTTTC
>Frequency_3_QualityScore_FFHHHGGIJJJJJJJJJJJJJJIIIJJJJJJJIIIIJJIIIHIIJJJJIJIIIJJJJIIHHJGIJJJJIHHJIJIJJHGHIIIFHFFFEFEDDE_Mismatch_0_Sense_+_Library_PoolT
GATAGTGACTTTGTCAAATCTGTATATCATAGTTATAGAAGTTATTTTATGTATGTAAAGAGATTTTGTAGCTTTCTAAACGGAAATGAGGTCT
>Frequency_3_QualityScore_FFHHHHHJJJJJHHJJJJJJDGHIFIEHJHJIJJEHIHIIJIGHIHIGFGGGFEFFFEDDEDDD>@CCCDCDDCCDDEEEDDCDDDDCCDCCCD_Mismatch_0_Sense_+_Library_PoolT
GCCTGCTCGGGGACCTTGGGATGGAGAACTGCGGTTATTAGGTTACAAAATACATAGGGATGGGTTTTTAGGGTTCTATACAACAACAGAGGAT
>Frequency_3_QualityScore_EEHHGEGGGIJEHGHJGIIHHGEIFIIJIHGIGIIHIIHIIIIFIHIIIHGFHIHIGIEHGIEGIIFIFGEHHHFHHDEEFIIHHHHHGEEEEF_Mismatch_0_Sense_+_Library_PoolT
GTCTGAGTTTGTGAAGTGATAGTGACTTTGTCAAATCTGTATATCATAGTTATAGAAGTTATTTTATGTATGTAAAGAGATTTTGTAGCTTTCT
>Frequency_3_QualityScore_FEHHHG@EEGHIFGHIIDGGHIJHIHGIJJJIJJIJJJJJFIHIHJIIHHGHHIJHHIIGFIHJJIIIIJIHIGGIIHFHFIGHIGHGHFFFFE_Mismatch_0_Sense_+_Library_PoolT
TGTCTGAGTTTGTGAAGTGATAGTGACTTTGTCAAATCTGTATATCATAGTTATAGAAGTTATTTTATGTATGTAAAGAGATTTTGTAGCTTTC
>Frequency_3_QualityScore_FFHHHHHHIJJJJJJJJJIIJIJJIJHHIIIIIHIJHHHJFHIIJIIGIGHJIHIIIHIIJJIJJJJJIGHIIHJJHHGHHGFFEEECDBCDED_Mismatch_0_Sense_+_Library_PoolT
AAATCTGTATATCATAGTTATAGAAGTTATTTTATGTATGTAAAGAGATTTTGTAGCTTTCTAAACGGAAATGAGGTCTGGCCTAAGAGATTTA
>Frequency_3_QualityScore_EDFGFGGIHIIHHIJHFFGIIHHIIH@FHHIIHIIJIHHIJFHHIHHHHDHEHIHGHHIHHIHIHIHGBBDGGGGHIGFHHGEGHHGGHGFEED_Mismatch_0_Sense_+_Library_PoolT
TGCAGTTTCTGTCTGAGTTTGTGAAGTGATAGTGACTTTGTCAAATCTGTATATCATAGTTATAGAAGTTATTTTATGTATGTAAAGAGATTTT
>Frequency_1_QualityScore_DEGHHFHJJJJHHIJIIHIJJFHIJJHIJJJJHIJJJJJJIJJIJFIJIIJJIJJJJIJHGIIJIIJJFCGIIJJJIJGIIJJIJHHCHEHFFF_Mismatch_0_Sense_+_Library_PoolC
TGCAGTTTCTGTCTGAGTTTGTGAAGTGATAGTGACTTTGTCAAATCTGTATATCATAGTTATAGAAGTTATTTTATGTATGTAAAGAGATTTT
>Frequency_3_QualityScore_FEHGHHHJJJJJIIJJJJJJJJJJIIJJJJJJJJJHHIHIJJJJHIJJJIJJJJJJIHIIIHIGGGGGFEFFECCCDDDDDDDDDCCDCD_Mismatch_0_Sense_+_Library_PoolT
GTGCACTTAGCAGATACTTGGAAAGAAATACAAGGTTCCCACTGTTGGAATGGAACGCTGAATCTCCCTAACCCTCTGCTTCTCTGAGAA
>Frequency_3_QualityScore_EFHFHHHIJJJJHJJIIHIJGHJJJJJJJJIJJHIJJJJJIJHIJIHIHIIIJJGHIIIIHFGEFGGGFEDEEEECCCDDDEDDDDACBBDDDD_Mismatch_0_Sense_+_Library_PoolT
CTTTCTAAACGGAAATGAGGTCTGGCCTAAGAGATTTAAGAGATTTTCTTCTTGAAAAAACTGTTAATGTATTTGTGAGAAACCTCTGTTAAAT
>Frequency_1_QualityScore_FFHHHHHJJJJJJJJJJJJJFHJJJIJJJJIJJJJJJJJJJJHIJJJJJJJJJJIIJJJIHHGEHFFFFFDFFEEEEDCEDDDDCDDCCDCEDE_Mismatch_0_Sense_+_Library_PoolC
CTTTCTAAACGGAAATGAGGTCTGGCCTAAGAGATTTAAGAGATTTTCTTCTTGAAAAAACTGTTAATGTATTTGTGAGAAACCTCTGTTAAAT
>Frequency_3_QualityScore_FFHHHHHJJJJIJJHIIJJJJIIJIIJJIJJJJJJHIJJJJIJJJJJJJJJJJJJJIJIJJIJIHHHIJGHIIHFGGGFFFFFDDEDCEDDDDD_Mismatch_0_Sense_+_Library_PoolT
CATAGTTATAGAAGTTATTTTATGTATGTAAAGAGATTTTGTAGCTTTCTAAACGGAAATGAGGTCTGGCCTAAGAGATTTAAGAGATTTTCTT
>Frequency_3_QualityScore_FFHGHHHJJJJGIJJJIIIIIJIJGIFIIJJJIJJJEHGHJJHIIIIGIJJJJGHHHGHHGGGFFFFEECEEEEFEEEDDDEDEEDDDDBDDED_Mismatch_0_Sense_+_Library_PoolT
ACGAACTTACGACAGAAGCGTTGCAGTTTCTGTCTGAGTTTGTGAAGTGATAGTGACTTTGTCAAATCTGTATATCATAGTTATAGAAGTTATT
>Frequency_3_QualityScore_FFHGGHHJJJJJIJJJJJJJFHIJJJJJGIJJIJGHIJJIIHDFFGFGFFEEEEEDCCDDDDEEDDDCD@CDBBCDDDDDDABCDDEDCDCCCC_Mismatch_0_Sense_+_Library_PoolT
CCGTTGGAGCCTGCTCGGGGACCTTGGGATGGAGAACTGCGGTTATTAGGTTACAAAATACATAGGGATGGGTTTTTAGGGTTCTATACAACAA
>Frequency_3_QualityScore_FFDGGFGIJJJIFIJGHIJIIHIIGIGHIJIJJJIIHIIJFIIIJGGIIIJJIJJHIIIGGIHIIIHGGFGGFEFFFDDCDCDDECDDCABCCC_Mismatch_0_Sense_+_Library_PoolT
GGTCTGGCCTAAGAGATTTAAGAGATTTTCTTCTTGAAAAAACTGTTAATGTATTTGTGAGAAACCTCTGTTAAATCGGATTCAAAAGTACCCC
>Frequency_3_QualityScore_EEHHHGGJIIJJIIIIIHIIHIIHHIIJJFIIJGHGHIFHHIIGHGIIFHGIIIHIIIGFHHIHGHGGGDGEDDFEEDEDEDDCDDACCDDEEB_Mismatch_0_Sense_+_Library_PoolT
AACTTACGACAGAAGCGTTGCAGTTTCTGTCTGAGTTTGTGAAGTGATAGTGACTTTGTCAAATCTGTATATCATAGTTATAGAAGTTATTTTA
>Frequency_3_QualityScore_EEGHGHHIJIIGHIIIIHJIHHIHJJJHJJIIIIIIGIHIJHIJIJJIJHHIJHIIIGHIHHHHHIIIHGHGFGHGHHFFGEDEEEFDEDDDCC_Mismatch_0_Sense_+_Library_PoolT
GTATATCATAGTTATAGAAGTTATTTTATGTATGTAAAGAGATTTTGTAGCTTTCTAAACGGAAATGAGGTCTGGCCTAAGAGATTTAAGAGAT
>Frequency_3_QualityScore_FFHHHGHJJIIHJJJHIJJJHHJJJJHIIIJJJJJJJJJJJJJIIIIIJJJJJIIIIJIIJJHIIIJJJIHJIJIJIJIIIFHGHIHHHHHGFF_Mismatch_0_Sense_+_Library_PoolT
TTCTGTCTGAGTTTGTGAAGTGATAGTGACTTTGTCAAATCTGTATATCATAGTTATAGAAGTTATTTTATGTATGTAAAGAGATTTTGTAGCT
>Frequency_3_QualityScore_DEFAFDECHBHBGDGFGGIHBHGHHFBGGHGHD>CFACEEFEE>B>DE>CDEC;@9?@CBBB?BB>>;A>>AABBCCCBBDDCCCBCABABAAC_Mismatch_0_Sense_+_Library_PoolT
GGATTCGCCCAGCAGTTACGAACTTACGACAGAAGCGTTGCAGTTTCTGTCTGAGTTTGTGAAGTGATAGTGACTTTGTCAAATCTGTATATCA
>Frequency_3_QualityScore_FFHGHHHJJJJJJIIIJJJIJJHIIJJJJJJJIJIJHHIJJJJGIJJIIIJIJIJJJJIJJJIJIIIJJHHJHHIHFGGGGFFEFEEEEEEDBD_Mismatch_0_Sense_+_Library_PoolT
CTGTATATCATAGTTATAGAAGTTATTTTATGTATGTAAAGAGATTTTGTAGCTTTCTAAACGGAAATGAGGTCTGGCCTAAGAGATTTAAGAG
>Frequency_3_QualityScore_EEHHHGHJJJCGHJJJJJHIIIJIJIJJHFHIJIJJHIHIIIJIJEGFGFGFEDEFFEFCDDDADEDCDCDDCCCDDDACCDDDDDDDDDDDDD_Mismatch_0_Sense_+_Library_PoolT
ACAACAGAGGATTCGCCCAGCAGTTACGAACTTACGACAGAAGCGTTGCAGTTTCTGTCTGAGTTTGTGAAGTGATAGTGACTTTGTCAAATCT
>Frequency_1_QualityScore_DFHGGHHGIIGIHGGGJIGIDHGDHGII?BFGIGJJJGIII;=DFCCBBEC6;@CCCDDDD<>>;>CACDCC@@CDDA:ADDDACC@C@DACCC_Mismatch_0_Sense_+_Library_PoolC
ACAACAGAGGATTCGCCCAGCAGTTACGAACTTACGACAGAAGCGTTGCAGTTTCTGTCTGAGTTTGTGAAGTGATAGTGACTTTGTCAAATCT
>Frequency_3_QualityScore_FFHHHHHJJJIJJJJJJJJJIJJJJJJJGHIIIIIIJJIJJJJIJJJIJIJIHHJJJIIJIJJJJJIHHGHEFFFFFEDED@C?BBCAAC@@AC_Mismatch_0_Sense_+_Library_PoolT
CTTCTCTGAGAAATAATCAATAATGCGGTAGTCATGCTATTTTGCCGTGAAGTCTTCAATATGGAGCTGCAGATATGGCCGTTGGAGCCTGCTC
>Frequency_3_QualityScore_FFHHHGHHIJJJJJJJJHHIIJIFHGIJHHIJHJHIIIIIJJJJJIIIJJJIIJIJJIIIIGIHIHJIHEFFGIJJIIIIGHHHHGGGEFGDEF_Mismatch_0_Sense_+_Library_PoolT
GTTGCAGTTTCTGTCTGAGTTTGTGAAGTGATAGTGACTTTGTCAAATCTGTATATCATAGTTATAGAAGTTATTTTATGTATGTAAAGAGATT
>Frequency_3_QualityScore_FEGHHHHHJJJJJJJIIJJJJJJJIIJJJJJJJJIIJJJIHIJHIFIJIJIJJHIIJJIIJIGIGIJJJHHIJJJIIIJHHIIFGFGFFFDFDC_Mismatch_0_Sense_+_Library_PoolT
GTGATAGTGACTTTGTCAAATCTGTATATCATAGTTATAGAAGTTATTTTATGTATGTAAAGAGATTTTGTAGCTTTCTAAACGGAAATGAGGT
>Frequency_1_QualityScore_B::+:AAAE<<BCFEE@@F:CCEEA?E>EF9CECBE?CC44DDFEADD:BDDDBBD??<DD?DDCDD)88=CD88=4@ACCDC@1?CD@@AD@;_Mismatch_0_Sense_+_Library_PoolC
GTGATAGTGACTTTGTCAAATCTGTATATCATAGTTATAGAAGTTATTTTATGTATGTAAAGAGATTTTGTAGCTTTCTAAACGGAAATGAGGT
>Frequency_3_QualityScore_FCDGGHGJJIIJIIIJJJJJGIIGGIIGIIJJHIIEHHEGGFHHHGDFEFGGFEEEDCC?A>ACDCDCC?A=BACDDCBCDDACCDEC@CCCDD_Mismatch_0_Sense_+_Library_PoolT
GTTCTATACAACAACAGAGGATTCGCCCAGCAGTTACGAACTTACGACAGAAGCGTTGCAGTTTCTGTCTGAGTTTGTGAAGTGATAGTGACTT
>Frequency_3_QualityScore_FFHHHHHJJJJJJJIIHIJJJJJJJFHIJJJJJJJJJJJJJJJJJIJJJIIIJJJJIJJJGIIIIHHHGFGFFFFEFFEEEECDEEEEEEEEEE_Mismatch_0_Sense_+_Library_PoolT
ACCTCTGTTAAATCGGATTCAAAAGTACCCCTGATTATGCAGAACTTCGAGAATATCTTGTTTCAAGCCTTGTATTATTTGTATATCTATTTAA
>Frequency_3_QualityScore_EEFFFGFIHIHIIIJHFEGIDHHIJIGHFFIHIIJHGGHHIJJIIJJJJIGGIHIIIHFFFGGGEEBFEBDCCDBCDDDCBBDDA?BBCDCC@A_Mismatch_0_Sense_+_Library_PoolT
CTAAACGGAAATGAGGTCTGGCCTAAGAGATTTAAGAGATTTTCTTCTTGAAAAAACTGTTAATGTATTTGTGAGAAACCTCTGTTAAATCGGA
>Frequency_3_QualityScore_FFHHGHGJJJJJJIHIIJIHICGHIJJJJJGHIJJJHIIIJJIIJJIJFHIIIHHHHDEHFFFEFFFDDCEEEEEDDDDEDDEEEEEDDDADDD_Mismatch_0_Sense_+_Library_PoolT
CCCAGCAGTTACGAACTTACGACAGAAGCGTTGCAGTTTCTGTCTGAGTTTGTGAAGTGATAGTGACTTTGTCAAATCTGTATATCATAGTTAT
>Frequency_3_QualityScore_FFHGFHHJIHIHDHIJIIIIIIGIIJHHHIJJJHIIJGIGHIJIIIIHFHIJJJHJHIIIHHGGGFEFFDFCDEEEEDEEDCEDEEDCDDBCCD_Mismatch_0_Sense_+_Library_PoolT
TACGAACTTACGACAGAAGCGTTGCAGTTTCTGTCTGAGTTTGTGAAGTGATAGTGACTTTGTCAAATCTGTATATCATAGTTATAGAAGTTAT
>Frequency_1_QualityScore_FFHHHHHJJJJJHJJJJIIIIIJJJGHFHIJJJIJJJEHFGHIFGBGHFGIIIJIGHJIJHHHHEHHDFDFDFDDFEEDEEDDCDDDCAC@CED_Mismatch_0_Sense_+_Library_PoolC
TACGAACTTACGACAGAAGCGTTGCAGTTTCTGTCTGAGTTTGTGAAGTGATAGTGACTTTGTCAAATCTGTATATCATAGTTATAGAAGTTAT
>Frequency_3_QualityScore_EAGCGEEGGFGGBHHHHIIJIHIHBHDHH?HFAAFGHHFHHFHHGGEHHGGGDDGFHGHGFGHHHHADECECCCC:?BDDCABDEEDCB>>_Mismatch_0_Sense_+_Library_PoolT
GAGATTTTGTAGCTTTCTAAACGGAAATGAGGTCTGGCCTAAGAGATTTAAGAGATTTTCTTCTTGAAAAAACTGTTAATGTATTTGTGAG
>Frequency_3_QualityScore_EDDFGGEHIDFHIGHEDHGHIJHHHDGGHIHHCFHHIHFGIHHIIIEGIHIIHIGFGEEEFEDCCCBBBB@BDDABDDD@C?ABCACBBC7<>C_Mismatch_1_Sense_+_Library_PoolT
CTTTTAGGGTTCTATACAACAACAGAGGATTCGCCCAGCAGTTACGAACTTACGACAGAAGCGTTGCAGTTTCTGTCTGAGTTTGTGAAGTGAT
>Frequency_3_QualityScore_FEGHHHHJJHIIGIHIJFIIGHJJJJIHIIJIIIJIHDHHHI@DGIIJIIIEGGFGGFGFFFEDEEEDDCDDDDDDDCCDDDDDDDDDABCDDD_Mismatch_0_Sense_+_Library_PoolT
GGAGAACTGCGGTTATTAGGTTACAAAATACATAGGGATGGGTTTTTAGGGTTCTATACAACAACAGAGGATTCGCCCAGCAGTTACGAACTTA
>Frequency_3_QualityScore_FDHEGGGJJIIIIJJIHHHHGGHIIIJHIIIIIIIIIJHIHGBEGHIIIIHIIIHHGGIFEFEGIIIHHEGEHIHHHHHFHGEGFEDFEFEEEE_Mismatch_0_Sense_+_Library_PoolT
AAGTACCCCTGATTATGCAGAACTTCGAGAATATCTTGTTTCAAGCCTTGTATTATTTGTATATCTATTTAATTTCTTAATTTTAGTGATTTTT
>Frequency_3_QualityScore_FFGHHHHJHIIJJJJJJIJHJIJJJHIIIJIJJJJJIJJJJJIIIJJJHIJIJJJJJHHIIJJIHIIIHGGGGFFFEFEEEEEDDCDDDD_Mismatch_0_Sense_+_Library_PoolT
AAATGAGGTCTGGCCTAAGAGATTTAAGAGATTTTCTTCTTGAAAAAACTGTTAATGTATTTGTGAGAAACCTCTGTTAAATCGGATTCA
>Frequency_3_QualityScore_FFHHHHHJJJJIJJJJJJJJIJIIJJIIIGIIIJJJJGIJJJJJJJHIHHEEDFFFFFEEEE?CBDDDCBBDDCCBDBCBDCDDDDDDDDDDDD_Mismatch_0_Sense_+_Library_PoolT
AACAACAGAGGATTCGCCCAGCAGTTACGAACTTACGACAGAAGCGTTGCAGTTTCTGTCTGAGTTTGTGAAGTGATAGTGACTTTGTCAAATC
>Frequency_3_QualityScore_FFHHHHHJJJJIIJJJJJIHIIJJJJJJHIJJIIIJJJJJIIJJFHGHJJIIFHHHGHHGGGGFFFFFFFDEEEEEEEDEEEEEEEDDDDDDED_Mismatch_0_Sense_+_Library_PoolT
CAGCAGTTACGAACTTACGACAGAAGCGTTGCAGTTTCTGTCTGAGTTTGTGAAGTGATAGTGACTTTGTCAAATCTGTATATCATAGTTATAG
>Frequency_2_QualityScore_FFGEGHHIHIIIIIJJHIGGIGIIGIIIIIIIGIIHIIIIJIIIJJGHHIIHIHICGFGEFGGFEEEEDCEEDDCCDDCDDDDDDDDCCDCD?A_Mismatch_0_Sense_+_Library_PoolT
GGATGGAGAACTGCGGTTATTAGGTTACAAAATACATAGGGATGGGTTTTTAGGGTTCTATACAACAACAGAGGATTCGCCCAGCAGTTACGAA
>Frequency_2_QualityScore_FFHHHHHIIIJIJJJJJJJIIIIIIIIHIIJJJJIJIIIIJIJIJJIIHHIJJJIJIIIJIJJIIIJIJIIJIJIJJHHHHEGFFFECCEEEED_Mismatch_0_Sense_+_Library_PoolT
CAAATCTGTATATCATAGTTATAGAAGTTATTTTATGTATGTAAAGAGATTTTGTAGCTTTCTAAACGGAAATGAGGTCTGGCCTAAGAGATTT
>Frequency_2_QualityScore_EEGGFHGDHEHIIIGIIIIIICBEEHEIIIGIEFHEFEHIIHII?FEEAEHGIHIGIIIGHGIIDHHHE@AACCBCAAACCCCC<ACC<=AA?B_Mismatch_0_Sense_+_Library_PoolT
ATTTAAGAGATTTTCTTCTTGAAAAAACTGTTAATGTATTTGTGAGAAACCTCTGTTAAATCGGATTCAAAAGTACCCCTGATTATGCAGAACT
>Frequency_2_QualityScore_DEGFEGFIHDHGHAEGGIGGHGGFHGCGDFGGIGFHHGCGGIGGIGHG=EGGEEACEGIIGHEEFCD@EGGGHGCEECCCCECCCACCBBAAAC_Mismatch_0_Sense_+_Library_PoolT
CTGGCCTAAGAGATTTAAGAGATTTTCTTCTTGAAAAAACTGTTAATGTATTTGTGAGAAACCTCTGTTAAATCGGATTCAAAAGTACCCCTGA
>Frequency_2_QualityScore_EEHHBGHJJJJJIJJJJIIJJJIIJHIJJIJJJJJJIJIIJJJJJJIIJJJJIJJJIJIIIIIIGEEECCCEEEEEEEEEEDCDCCCDDCDDCD_Mismatch_0_Sense_+_Library_PoolT
TGTAGCTTTCTAAACGGAAATGAGGTCTGGCCTAAGAGATTTAAGAGATTTTCTTCTTGAAAAAACTGTTAATGTATTTGTGAGAAACCTCTGT
>Frequency_2_QualityScore_FFHGHHHJJJIJICGGIGIJIIJJIJHIIJJIIIIIIIIEIIJJHIIGDFEEEECDCEEEEEDDACADDAACCDC?ACDECCCECDCDDCCDED_Mismatch_0_Sense_+_Library_PoolT
ACAACAACAGAGGATTCGCCCAGCAGTTACGAACTTACGACAGAAGCGTTGCAGTTTCTGTCTGAGTTTGTGAAGTGATAGTGACTTTGTCAAA
>Frequency_2_QualityScore_EEGHGGGDGGGEHHGGIHGIIIIIGGGHIJIHIHHIIJIGIIIIIIJGGHHIJJIHIHCEFGIIIJIEE?BEGCEDEEEEFE_Mismatch_0_Sense_+_Library_PoolT
TTTTATGTATGTAAAGAGATTTTGTAGCTTTCTAAACGGAAATGAGGTCTGGCCTAAGAGATTTAAGAGATTTTCTTCTTGA
>Frequency_2_QualityScore_FFGHGGHIJJIIIIJJJJJJJIJJIJJJIIJHIIJIJIIGIIJIEIIIJIIIIFIGHJIHGGGHIIJGIFGDGHGHGGHHGGFFFFFEEEEEDD_Mismatch_0_Sense_+_Library_PoolT
AAAGTACCCCTGATTATGCAGAACTTCGAGAATATCTTGTTTCAAGCCTTGTATTATTTGTATATCTATTTAATTTCTTAATTTTAGTGATTTT
>Frequency_2_QualityScore_FFHHGHHHIJIJJHIIIJJIJHIIJJJJJJIJJJJJJJJJIIJJJJJJJIIJJIJJJJJIIJJIIJIJIGIIJJJJJJJJIIIIJJIGHGGCEE_Mismatch_0_Sense_+_Library_PoolT
TGTGAAGTGATAGTGACTTTGTCAAATCTGTATATCATAGTTATAGAAGTTATTTTATGTATGTAAAGAGATTTTGTAGCTTTCTAAACGGAAA
>Frequency_2_QualityScore_EDGGHHHIIJIIIIIIJGHIIHIIGHIIIIIIIIGIIEIHIIIGCHHIJIIIIJGGGGGIIIGFEEGCEEEEEDECDDCCEDDCDCCBCC?ACC_Mismatch_0_Sense_+_Library_PoolT
TTGAAAAAACTGTTAATGTATTTGTGAGAAACCTCTGTTAAATCGGATTCAAAAGTACCCCTGATTATGCAGAACTTCGAGAATATCTTGTTTC
>Frequency_2_QualityScore_EEHHHFFIICADHGGGHIDFGECEGGHFCHGHECEIIGICHIIGIEHHIIIGIIGHDFGA9=CEEEEED@>CD=@CDCE<BCEEECC?BEDECC_Mismatch_0_Sense_+_Library_PoolT
AGCAGTTACGAACTTACGACAGAAGCGTTGCAGTTTCTGTCTGAGTTTGTGAAGTGATAGTGACTTTGTCAAATCTGTATATCATAGTTATAGA
>Frequency_2_QualityScore_EEGGGFGGGGGCIHBGIIIIHFIIAFHHHGHGGIIFCGIHIGHHIHHHIGHGGIIGIEGHIIIIGGHIHEIECGFGEEFFEDDDCC_Mismatch_1_Sense_+_Library_PoolT
CATAGTTATAGAAGTTATTTTATGTATGTAAAGAGATTTTGTAGCTTTCTAAAGGGAAATGAGGTCTGGCCTAAGAGATTTAAGAG
>Frequency_2_QualityScore_FEHHHHHJJIJIJJJJJIIJJIJJJJJJIHJJJJIIJGIJJJJJIIJIIJIIJIJIIJHHIJJJIGIIJIJIIIIHIJGFGGGGGFFEEEEEEE_Mismatch_0_Sense_+_Library_PoolT
GTGACTTTGTCAAATCTGTATATCATAGTTATAGAAGTTATTTTATGTATGTAAAGAGATTTTGTAGCTTTCTAAACGGAAATGAGGTCTGGCC
>Frequency_2_QualityScore_FFGHHHGIIJIIIIFHIIIIIIIIIJJJIIJHIIHIGIIIIJJIHIIIGGIGIHHIIEIIGHIIIHHGGGFFFFDDCDDBCDDDDACCCCCCBC_Mismatch_0_Sense_+_Library_PoolT
TGCACTTAGCAGATACTTGGAAAGAAATACAAGGTTCCCACTGTTGGAATGGAACGCTGAATCTCCCTAACCCTCTGCTTCTCTGAGAAATAAT
>Frequency_2_QualityScore_EDFG?D?EGCEFDFGHGCFFCEEAAFGEHEEH=CEGHEGIEIIGEIDEGCCGGEFAEFEECBECA?CDCDDDAACAACBCCCDCCAAABBC?CB_Mismatch_0_Sense_+_Library_PoolT
GGAAATGAGGTCTGGCCTAAGAGATTTAAGAGATTTTCTTCTTGAAAAAACTGTTAATGTATTTGTGAGAAACCTCTGTTAAATCGGATTCAAA
>Frequency_2_QualityScore_FFHHHHGFHGGIIGIIIJEGGIJIGIIIIJJJJIIIIIJJJIIIJJJJJJIGIIIJIIIIEGIIJJJGIHIIIJJIIIIGIEHHGGGGGFFEEE_Mismatch_0_Sense_+_Library_PoolT
CTGTCTGAGTTTGTGAAGTGATAGTGACTTTGTCAAATCTGTATATCATAGTTATAGAAGTTATTTTATGTATGTAAAGAGATTTTGTAGCTTT
>Frequency_2_QualityScore_FFHGHHHJJJIIIJJJJJIIIIJJJJJJJIGIIIJJIJJIJJJJIJJIJHIIJIIIJIGIIIJIJJIJJIIJJIJJIIIIGGEGGGEEEEECEE_Mismatch_0_Sense_+_Library_PoolT
TAGTGACTTTGTCAAATCTGTATATCATAGTTATAGAAGTTATTTTATGTATGTAAAGAGATTTTGTAGCTTTCTAAACGGAAATGAGGTCTGG
>Frequency_2_QualityScore_FFHHHHHJIIIJJIIJIIJJJIIIJIIGIJJJJJIIIJJHIIIGIJIHHHGHHGFFFFF?C?CEEEECDAACCEFDCEEDDDDDDCCEDDDDEE_Mismatch_0_Sense_+_Library_PoolT
AACAGAGGATTCGCCCAGCAGTTACGAACTTACGACAGAAGCGTTGCAGTTTCTGTCTGAGTTTGTGAAGTGATAGTGACTTTGTCAAATCTGT
>Frequency_1_QualityScore_FFHHHHHJIJJJJJJJIJJJJIJJJJJJJIJJJJIIJJJJJIJJIJIJHEHHHHFCEFFCDCDEEBECD@ACDEFDCEEDCDDDDDEEDDDDED_Mismatch_0_Sense_+_Library_PoolC
AACAGAGGATTCGCCCAGCAGTTACGAACTTACGACAGAAGCGTTGCAGTTTCTGTCTGAGTTTGTGAAGTGATAGTGACTTTGTCAAATCTGT
>Frequency_2_QualityScore_FFHHHHHIIIJJJJJJJGIIIJIJJGIJJIIJJJIJIJIJJJIIIJJCGIHIHHHGCEFEEEEEEEDCCABDDDDBDDDDBDDDDDCDDDDDDC_Mismatch_0_Sense_+_Library_PoolT
GGGATGGAGAACTGCGGTTATTAGGTTACAAAATACATAGGGATGGGTTTTTAGGGTTCTATACAACAACAGAGGATTCGCCCAGCAGTTACGA
>Frequency_2_QualityScore_FFGHHHHJJIJJJJJIIJIJIIIGEGHIJJJJIJIJJJJJIIIIJJJJAFEGIIIIJJJGHIJJIGHHHHFFFEFFECEEEEEEEEEDFEEEED_Mismatch_0_Sense_+_Library_PoolT
CCTCTGTTAAATCGGATTCAAAAGTACCCCTGATTATGCAGAACTTCGAGAATATCTTGTTTCAAGCCTTGTATTATTTGTATATCTATTTAAT
>Frequency_2_QualityScore_FFHGHHHIJIJJIIJHIIJJJIJJJIJJJJJJJJJIJIIJJJJIJJJJIIIIJIIIJJIIIHHHHHGHGEEFFFFEEEEEDDDDDCEDEDDDDD_Mismatch_0_Sense_+_Library_PoolT
TAAACGGAAATGAGGTCTGGCCTAAGAGATTTAAGAGATTTTCTTCTTGAAAAAACTGTTAATGTATTTGTGAGAAACCTCTGTTAAATCGGAT
>Frequency_2_QualityScore_FFGHHGHIJIJIJIIIJJJIIIJIIEIIJIIIJIGHIIJJIIJJJJJJJJIIJJJJIIIIHIJIIIIFIFFIIHGHEHGHGFFFFFEFEEEEEE_Mismatch_0_Sense_+_Library_PoolT
AGAAGCGTTGCAGTTTCTGTCTGAGTTTGTGAAGTGATAGTGACTTTGTCAAATCTGTATATCATAGTTATAGAAGTTATTTTATGTATGTAAA
>Frequency_2_QualityScore_FFHGHHGIIIJFGIIJEIIGIIIJJIJJIIIIIIIJEIIIICEGHHGGGGACFGGGGFGFFFEEEEEEDCEDDDDDDDCDDDDDDDDABCCCCD_Mismatch_0_Sense_+_Library_PoolT
GAGAACTGCGGTTATTAGGTTACAAAATACATAGGGATGGGTTTTTAGGGTTCTATACAACAACAGAGGATTCGCCCAGCAGTTACGAACTTAC
>Frequency_2_QualityScore_FEHHFFGIIIHHIGIGIHIDGIIFIGIIIGIIFGIIIIIIIIIIIFGEGIIDIGHECHEGIIIIIIIIIGGIHHHHHEFEFDEECCEDDC_Mismatch_0_Sense_+_Library_PoolT
AGAAGTTATTTTATGTATGTAAAGAGATTTTGTAGCTTTCTAAACGGAAATGAGGTCTGGCCTAAGAGATTTAAGAGATTTTCTTCTTGA
>Frequency_2_QualityScore_FFHHHHGIJJJJJJJJIJJJJGHHIJJIIJJIIJJIIJJIIJIJJJJIIJIIJIIJJIGIIIIHHHGGGGFFFEEEEEEDEDCDCACDEEEEDC_Mismatch_0_Sense_+_Library_PoolT
TTCTTGAAAAAACTGTTAATGTATTTGTGAGAAACCTCTGTTAAATCGGATTCAAAAGTACCCCTGATTATGCAGAACTTCGAGAATATCTTGT
>Frequency_2_QualityScore_FFGHHHHJJIJJIIJIIIIJJJJGIJJJJIIIJJJJJJJJJJIJHIJJJIIJIIJJJJJJIIIIJIIJIIIIHHGHHHFEFFFFFEACDCCCCC_Mismatch_0_Sense_+_Library_PoolT
AGTTATTTTATGTATGTAAAGAGATTTTGTAGCTTTCTAAACGGAAATGAGGTCTGGCCTAAGAGATTTAAGAGATTTTCTTCTTGAAAAAACT
>Frequency_2_QualityScore_FFHHHHHJJJIIIJJJJJJGIIJJJJJJJJJIIIJJIJJJIIJIJJIIJJJJIIIIJJJJIIIJIIHGHGHGFFDDDEEEDDDDCDDDDDDCCD_Mismatch_0_Sense_+_Library_PoolT
GGCCTAAGAGATTTAAGAGATTTTCTTCTTGAAAAAACTGTTAATGTATTTGTGAGAAACCTCTGTTAAATCGGATTCAAAAGTACCCCTGATT
>Frequency_1_QualityScore_FFHHHHHGIJJJJJJJJIJIJJJJJJJJJJJIJJJJJJJJIJJJJJIJJJJJJJJJJJJJHHHHGHFFFFFFDDDDDDDEDDDCCDDDDDDDDD_Mismatch_0_Sense_+_Library_PoolC
GGCCTAAGAGATTTAAGAGATTTTCTTCTTGAAAAAACTGTTAATGTATTTGTGAGAAACCTCTGTTAAATCGGATTCAAAAGTACCCCTGATT
>Frequency_2_QualityScore_FFGGHHHFHIJJIIIJGIIJJJJJIJJIIJIJJJJIJJJIJJJJJIJIIIIIIHCGGGGFE?CCCCCCDABDDDDDDDEEDDEDDDCDCDDDDD_Mismatch_0_Sense_+_Library_PoolT
GGATGGGTTTTTAGGGTTCTATACAACAACAGAGGATTCGCCCAGCAGTTACGAACTTACGACAGAAGCGTTGCAGTTTCTGTCTGAGTTTGTG
>Frequency_1_QualityScore_FFDFHGHFGIGIFHIJGIGIEIGIJJJGIIJJIIJGHJJIJJIGJJJJEHHIJEHHFDEEDBDDDDDDDDBBBDDDCDEEDDDDDDDD>@CDDD_Mismatch_0_Sense_+_Library_PoolC
GGATGGGTTTTTAGGGTTCTATACAACAACAGAGGATTCGCCCAGCAGTTACGAACTTACGACAGAAGCGTTGCAGTTTCTGTCTGAGTTTGTG
>Frequency_2_QualityScore_FFHFHHHIJJJJJJIJIJJIIJJGEIIJJJJIJJJIIIJJIIJJGIGGHGHHHGGFEECEEEEECDDEDCDEDCEECDDDDDDDDDDDCEDBCC_Mismatch_0_Sense_+_Library_PoolT
AGAGGATTCGCCCAGCAGTTACGAACTTACGACAGAAGCGTTGCAGTTTCTGTCTGAGTTTGTGAAGTGATAGTGACTTTGTCAAATCTGTATA
>Frequency_3_QualityScore_DEGGGGHIFGGIHIIIJJIIJHIIHHGIJHIHHIJJJHIGHHFHHHDEFGGFEFGFEEADCDDDCDDBCCCDDABCDCCCAACDDDDACDDDDD_Mismatch_0_Sense_+_Library_PoolC
AGAGGATTCGCCCAGCAGTTACGAACTTACGACAGAAGCGTTGCAGTTTCTGTCTGAGTTTGTGAAGTGATAGTGACTTTGTCAAATCTGTATA
>Frequency_2_QualityScore_FFHHHHHGIJIGIIJIIJIJJJJJCIIIJIIJIIJHIIHIIIIJIHACEFEEEDDEEEDDDDDDDDEEDCCCDBCD<ABDDDDCD<ABC?ADCE_Mismatch_0_Sense_+_Library_PoolT
ATGGCCGTTGGAGCCTGCTCGGGGACCTTGGGATGGAGAACTGCGGTTATTAGGTTACAAAATACATAGGGATGGGTTTTTAGGGTTCTATACA
>Frequency_2_QualityScore_EEGGGHGIFIIJJGIGIIIIIIIIFGGIGIIJJJIJJJJJJJJJJJIJHIIIIIIJIIIIIIIGGFEEEEEEEACEEEEDECDDDDDD?ABCCC_Mismatch_0_Sense_+_Library_PoolT
GTAGCTTTCTAAACGGAAATGAGGTCTGGCCTAAGAGATTTAAGAGATTTTCTTCTTGAAAAAACTGTTAATGTATTTGTGAGAAACCTCTGTT
>Frequency_2_QualityScore_FFHHHHGJIIIJFIIIIIJIIIJIFGGHIIHEIIIHHIIIIHIIJIGIJJIIJJIJIJIIGIJJIGIJHDHIIIEHGEHFGGFFFFFFEEEDEE_Mismatch_0_Sense_+_Library_PoolT
CAGAAGCGTTGCAGTTTCTGTCTGAGTTTGTGAAGTGATAGTGACTTTGTCAAATCTGTATATCATAGTTATAGAAGTTATTTTATGTATGTAA
>Frequency_2_QualityScore_FFHGHHHJJIIJJJJIIJIGIGIIJGIHIJHIIJJJHIIIIJJIIJJIIIIJJIGIIIJJJJJHIIIIIIJHGGGHHHHEGGCEEFFEEFEDED_Mismatch_0_Sense_+_Library_PoolT
GCGTTGCAGTTTCTGTCTGAGTTTGTGAAGTGATAGTGACTTTGTCAAATCTGTATATCATAGTTATAGAAGTTATTTTATGTATGTAAAGAGA
>Frequency_1_QualityScore_FFHHHHGJJJJJJJJHIJJEHHIIJFHIIIGHIJJJGIIJIIJJJJJJJJIJJHIJJJJIHGHHIIIJJFHIHJHGHHHHHFFFFFFFDCCECC_Mismatch_0_Sense_+_Library_PoolC
GCGTTGCAGTTTCTGTCTGAGTTTGTGAAGTGATAGTGACTTTGTCAAATCTGTATATCATAGTTATAGAAGTTATTTTATGTATGTAAAGAGA
>Frequency_2_QualityScore_FFEGGHHEIIIIIIIIEGHIIIIIEIIIJJIIIGGIGIIIIIHIIIIJIJIDGIIHHHGIIIIIHGHHGGGHGGFFFFEFFEEEEEEEEECCCE_Mismatch_0_Sense_+_Library_PoolT
AAATCGGATTCAAAAGTACCCCTGATTATGCAGAACTTCGAGAATATCTTGTTTCAAGCCTTGTATTATTTGTATATCTATTTAATTTCTTAAT
>Frequency_2_QualityScore_FFHHHHGJJJJJJIJIIJJJJJJJJJJIJIIJGIJJJJJIJJIJIJIIIIIIJIIIJJJJJIJJJIJJIJIIHGFGIHGGGGGEEEEEEECEDC_Mismatch_0_Sense_+_Library_PoolT
TTTGTCAAATCTGTATATCATAGTTATAGAAGTTATTTTATGTATGTAAAGAGATTTTGTAGCTTTCTAAACGGAAATGAGGTCTGGCCTAAGA
>Frequency_2_QualityScore_ECAEGHFFFHGIEGGEAGGCAEDGAAGHEGEDGGHIIHE??AGECFF>FCDHIDGFF?8?CA?B;?DG7759<?66=?BCC?CB_Mismatch_1_Sense_+_Library_PoolT
AGATATTTTCTTCTTGAAAAAACTGTTAATGTATTTGTGAGAAACCTCTGTTAAATCGGATTCAAAAGTACCCCTGATTATGCA
>Frequency_2_QualityScore_FEGHHHHJIJJGIIIJJIIJJJGIIJJJIHJJIJ:GIIJIIJJJJIIJIJJIJHJIIIIJJGIJFHIIJIIJJJII_Mismatch_0_Sense_+_Library_PoolT
GTTTCTGTCTGAGTTTGTGAAGTGATAGTGACTTTGTCAAATCTGTATATCATAGTTATAGAAGTTATTTTATGTA
>Frequency_2_QualityScore_FFHHHHHJJJJJJJIIJJJJJJIIJIJIJJJHIIIIJGIJJJIIIIIFIDEGHGFCEEDEDEFECEEEECCEEEDEDDCDECDDEEEEECCACC_Mismatch_0_Sense_+_Library_PoolT
GCCCAGCAGTTACGAACTTACGACAGAAGCGTTGCAGTTTCTGTCTGAGTTTGTGAAGTGATAGTGACTTTGTCAAATCTGTATATCATAGTTA
>Frequency_2_QualityScore_DEGGHFFIFGGIGCGHFGGGFCGGGGHIADGHGIIIFGHIIGIGGGIHIGC?E;CCDGCCCEEA=9?A7=?A=ADEDDDCDEDDDEEEEDCCEE_Mismatch_0_Sense_+_Library_PoolC
GCCCAGCAGTTACGAACTTACGACAGAAGCGTTGCAGTTTCTGTCTGAGTTTGTGAAGTGATAGTGACTTTGTCAAATCTGTATATCATAGTTA
>Frequency_2_QualityScore_FFHHGHHIJJJJJJJJIJJIJIIIIJIIIIIHIIIIJIIIHIIJIJIIIJIIIIJJIJIIJIJJJIIIIIIIJIJJIHGHIIIIHGHGGEEEFE_Mismatch_1_Sense_+_Library_PoolT
ATAGTGACTTTGTCAAATCTGTATATCATAGTTATAGAAGTTATTTTATGTATGTAAAGAGATTTTGTAGCTTTCTAAAGGGAAATGAGGTCTG
>Frequency_2_QualityScore_FFGHHHHJJJIIIJHIIIJIGIIJJGIGJJJHIIJJJJJJJJIJJIJJIIJJJJIJJJGHIIJJIIJGHEIIIIHHGGGGGGGGECDEEDEEEE_Mismatch_0_Sense_+_Library_PoolT
GCAGTTTCTGTCTGAGTTTGTGAAGTGATAGTGACTTTGTCAAATCTGTATATCATAGTTATAGAAGTTATTTTATGTATGTAAAGAGATTTTG
>Frequency_2_QualityScore_EDGGGC9ECGIFIIIIIDHGIIHHIIIICIIGHGIIIIIDEHIIGGIIIIIEG=EHHGGGGCGDECBC?9=CCCCC?CBAAA?=BCCC@?;?;;_Mismatch_0_Sense_+_Library_PoolT
GTCATGCTATTTTGCCGTGAAGTCTTCAATATGGAGCTGCAGATATGGCCGTTGGAGCCTGCTCGGGGACCTTGGGATGGAGAACTGCGGTTAT
>Frequency_2_QualityScore_FEHHGEFGGIIIEHIIHIIIIIIFGIIHIHIDGGGEDHIGIIIIIIGIDEGIIIIIFGIIIGIFGHIHGFGCEEDEEDDEDEDDCCBCCCECCC_Mismatch_1_Sense_+_Library_PoolT
TAAGAGATTTAAGATATTTTCTTCTTGAAAAAACTGTTAATGTATTTGTGAGAAACCTCTGTTAAATCGGATTCAAAAGTACCCCTGATTATGC
>Frequency_2_QualityScore_FFGGHGHIIIIGIIIIDGIGEGAGGIHIIHIIIAEGHGFDE?BCD>ABACDBCDD9??CDCCCACBCCCCACBAACBACD?CCDC3;?ACBACC_Mismatch_0_Sense_+_Library_PoolT
GCTGCAGATATGGCCGTTGGAGCCTGCTCGGGGACCTTGGGATGGAGAACTGCGGTTATTAGGTTACAAAATACATAGGGATGGGTTTTTAGGG
>Frequency_2_QualityScore_FDGHHHHJIJJJIJJIGIJIHGIIEGGIIIIIJJJJJIJIJIJIGIIIIJJIJIIIJJGIIIIIHHGHGFGFFEEEFFEEEEECEDDDCDDCBC_Mismatch_2_Sense_+_Library_PoolT
GTAGCTTTCTAAAGGGAAATGAGGTCTGGCCTAAGAGATTTAAGAGATTTTCTTCTTGAAAAAACTGTTAATGTATTTGTGAGAAACCTTTGTT
>Frequency_2_QualityScore_FFHHHHHJFHIJJJJJJIJJIJJJJJJIIJIJJJJJIJJJIJJJIGIIIJIJHGIGHGFFFDCDDDDDCCDEDDEDDDACACCDDDCECCCCEE_Mismatch_0_Sense_+_Library_PoolT
TTTTAGGGTTCTATACAACAACAGAGGATTCGCCCAGCAGTTACGAACTTACGACAGAAGCGTTGCAGTTTCTGTCTGAGTTTGTGAAGTGATA
>Frequency_2_QualityScore_EFGHHFGIIIHGHIIIIHIIFIIIGIJIJIIIIIIIIIJIEGHI>EGFIIJJIGIHIIIIJJBHEHHGICGGHGGGFFEBBCCCCDEECCDFEE_Mismatch_0_Sense_+_Library_PoolT
TATGTAAAGAGATTTTGTAGCTTTCTAAACGGAAATGAGGTCTGGCCTAAGAGATTTAAGAGATTTTCTTCTTGAAAAAACTGTTAATGTATTT
>Frequency_2_QualityScore_DECECEFGHIIIIIIIIIIGHIGGICHHGHIIGGIFIHGBEIGIHIIGGEAACGF=A;BCA=AA<?=ACCCCABDCCBCCCCCABCACDCE?CE_Mismatch_0_Sense_+_Library_PoolT
GAGGATTCGCCCAGCAGTTACGAACTTACGACAGAAGCGTTGCAGTTTCTGTCTGAGTTTGTGAAGTGATAGTGACTTTGTCAAATCTGTATAT
>Frequency_2_QualityScore_FFHHHHHIIIJJIIIJJJIJIJJJJJJJJJJJJJIJIJJJJJJHIIIJJJJJJJJJJJJJIJJJJJJHIHGHGGFFFFEFEEEDDEDDDDCCEF_Mismatch_0_Sense_+_Library_PoolT
TTAATGTATTTGTGAGAAACCTCTGTTAAATCGGATTCAAAAGTACCCCTGATTATGCAGAACTTCGAGAATATCTTGTTTCAAGCCTTGTATT
>Frequency_2_QualityScore_DEFHFHGIIIIIIIIIJJJIIIHIIJGIIJJGIIJJJJJIIJJJIJJJHIIIIIIHIIIIJIIIHIGFGEEGFFEEEEECDEEEEEEDDEEEED_Mismatch_0_Sense_+_Library_PoolT
TGAGAAACCTCTGTTAAATCGGATTCAAAAGTACCCCTGATTATGCAGAACTTCGAGAATATCTTGTTTCAAGCCTTGTATTATTTGTATATCT
>Frequency_2_QualityScore_FFGGEFGIFGIGFIIIGGIIHGGIIIIIJGIGHIIIHIIHHHIJIFHIIIGHIGFIGGEIIIIGFGHGC?DEFEFEBADEEECDC_Mismatch_0_Sense_+_Library_PoolT
AGAGATTTTCTTCTTGAAAAAACTGTTAATGTATTTGTGAGAAACCTCTGTTAAATCGGATTCAAAAGTACCCCTGATTATGCAG
>Frequency_2_QualityScore_EFGHGHHJHIIIIIIIIIIJIHIJJJJJJJJJJJJIIIJIJJJIGIGIHIIIIJIJIIIJJJJIIJIGIHHHGGHHHFFFFFEDCCDCDDEEDE_Mismatch_0_Sense_+_Library_PoolT
TATGTATGTAAAGAGATTTTGTAGCTTTCTAAACGGAAATGAGGTCTGGCCTAAGAGATTTAAGAGATTTTCTTCTTGAAAAAACTGTTAATGT
>Frequency_1_QualityScore_FFHGHHHGHIJJJIJGIJJJJHJJJJJJJJJJJJJJIJJJJJJJHIJJJIJJJJIJJJJJIJJIIJGGHHHHFHHFFFFFFDEDDDDCDDEEDD_Mismatch_0_Sense_+_Library_PoolC
TATGTATGTAAAGAGATTTTGTAGCTTTCTAAACGGAAATGAGGTCTGGCCTAAGAGATTTAAGAGATTTTCTTCTTGAAAAAACTGTTAATGT
>Frequency_2_QualityScore_FFHHHHHIJJJJIJIJIIJJIIGIIIJJIIIIHIHIIJHIIJJHIIIJIHIIIJJIIIIIHIGHGGEGGEFGEEEEDEEEEDDDEBCCEDEEED_Mismatch_0_Sense_+_Library_PoolT
ACTTACGACAGAAGCGTTGCAGTTTCTGTCTGAGTTTGTGAAGTGATAGTGACTTTGTCAAATCTGTATATCATAGTTATAGAAGTTATTTTAT
>Frequency_1_QualityScore_FFHHHHHEHIJJJJIJJJJJJIJJJJJJIIJJDHHIJJIJJJJHIJJJJIJJJJJJIHIIJIHHGHHHHHHFFFFFFFEEEEEEEACDEDDEFD_Mismatch_0_Sense_+_Library_PoolC
ACTTACGACAGAAGCGTTGCAGTTTCTGTCTGAGTTTGTGAAGTGATAGTGACTTTGTCAAATCTGTATATCATAGTTATAGAAGTTATTTTAT
>Frequency_2_QualityScore_FFGHHGHIIJEIIIJIJJGIJJJIJJJIIIJIJJJJIIIIIIIIIGIIJJIJIHIIIHHIIGGGFGGFECEEEEECCADEDAACCDDDCDDEDC_Mismatch_0_Sense_+_Library_PoolT
TTCTAAACGGAAATGAGGTCTGGCCTAAGAGATTTAAGAGATTTTCTTCTTGAAAAAACTGTTAATGTATTTGTGAGAAACCTCTGTTAAATCG
>Frequency_2_QualityScore_FFHHFHGJIJJIIIJJJIJJJIIIIJJJJIIIIIJJJIJIGIIJJJJIJJIIJJIJIIJIJIIIJJIIJIIIJJJJJJJJJIGHGGFFFFECEE_Mismatch_0_Sense_+_Library_PoolT
ATAGTGACTTTGTCAAATCTGTATATCATAGTTATAGAAGTTATTTTATGTATGTAAAGAGATTTTGTAGCTTTCTAAACGGAAATGAGGTCTG
>Frequency_2_QualityScore_FFGGHHGIHIIIIIJJIIIIIJIJFHIGIIJIIIIIJJIIIIIEIIGICGHIIIIIIGIGGIIIIIHGGAFFIIGHGEFFBEEEEEECDCEDBC_Mismatch_0_Sense_+_Library_PoolT
TATCATAGTTATAGAAGTTATTTTATGTATGTAAAGAGATTTTGTAGCTTTCTAAACGGAAATGAGGTCTGGCCTAAGAGATTTAAGAGATTTT
>Frequency_2_QualityScore_EDAFFGGGIIIGCHEAGIEGEEDGEGAGHIIIIIIAHFHAGHGGCIIIGGIGDHHHE?EGGGGGHGEEDCECADAECBBACAC_Mismatch_0_Sense_+_Library_PoolT
TCTTGAAAAAACTGTTAATGTATTTGTGAGAAACCTCTGTTAAATCGGATTCAAAAGTACCCCTGATTATGCAGAACTTCGAG
>Frequency_2_QualityScore_FFHGHHDHIJIJJJJJJJIJJJIJJIJIJJJJIJJJJIIIIIIIGIIJJJJIIHGGGGFEEDDDCCCDECCDECDDBCBDDDDDCEDACDEEDC_Mismatch_0_Sense_+_Library_PoolT
TTAGGGTTCTATACAACAACAGAGGATTCGCCCAGCAGTTACGAACTTACGACAGAAGCGTTGCAGTTTCTGTCTGAGTTTGTGAAGTGATAGT
>Frequency_2_QualityScore_FFHGHHHJJJJJJIIIIIJIJJJJJIJJJJIIIJJHIIJJJJJJJJIIGIIGGGEEEEDEEEEEEDDDBA?CCDCCBDDACDEEDDEEDDDDDD_Mismatch_0_Sense_+_Library_PoolT
CTATACAACAACAGAGGATTCGCCCAGCAGTTACGAACTTACGACAGAAGCGTTGCAGTTTCTGTCTGAGTTTGTGAAGTGATAGTGACTTTGT
>Frequency_2_QualityScore_FFHHHHHIIHIIJFIIHJIGIIJJGIHIJJHIIIJJJJJJJJJIJJJIIJIIJIJIJHIIJJIIIIFGFGIIIIIJHHIJIIIIIFHGFGFGGE_Mismatch_0_Sense_+_Library_PoolT
CAGTTTCTGTCTGAGTTTGTGAAGTGATAGTGACTTTGTCAAATCTGTATATCATAGTTATAGAAGTTATTTTATGTATGTAAAGAGATTTTGT
>Frequency_2_QualityScore_FFHHGHGIJGGIIIGHIIJGIIIIGDCDGGGGIFFH_Mismatch_0_Sense_+_Library_PoolT
GTTAAATCGGATTCAAAAGTACCCCTGATTATGCAG
>Frequency_2_QualityScore_EFHGHHHJJJGHIJIIGIIIIHHHIIJIIIJJJJJJJIJJJJJJIIIIJJJIIIIIIHIIGIIIHIIJJGIIJIIIJIIIIIIIGHHHHHGFFF_Mismatch_0_Sense_+_Library_PoolT
TTTCTGTCTGAGTTTGTGAAGTGATAGTGACTTTGTCAAATCTGTATATCATAGTTATAGAAGTTATTTTATGTATGTAAAGAGATTTTGTAGC
>Frequency_2_QualityScore_FFHHHHHJJJJJIIJJJJJJIJJJJJJJIJJJJIJJJIJIGHIJJIIIJJIIJJIIJJIJJIIJJIIGHGFFFFFECEEEEDDDDCDEDDDECD_Mismatch_0_Sense_+_Library_PoolT
GAGATTTAAGAGATTTTCTTCTTGAAAAAACTGTTAATGTATTTGTGAGAAACCTCTGTTAAATCGGATTCAAAAGTACCCCTGATTATGCAGA
>Frequency_2_QualityScore_EFHHHGHJJFHIJJJJJJJJJJJJJJJJIIJJJJJJJJJJJJJJJJIIJIIIHHGFEDEEEDDBDDDDDDDEEDDDDDDCDADDDCCCEDCCCE_Mismatch_0_Sense_+_Library_PoolT
TTTTTAGGGTTCTATACAACAACAGAGGATTCGCCCAGCAGTTACGAACTTACGACAGAAGCGTTGCAGTTTCTGTCTGAGTTTGTGAAGTGAT
>Frequency_2_QualityScore_DFHGHGHGGIGHIIHIIIIIIDHIIHGFIIIIIIIIIJJIIGGHIIIIGIFEGIIGGIHHGGIIIGIEFEGIGGGGECGCEEEECDCACC=BCA_Mismatch_0_Sense_+_Library_PoolT
TTATTTTATGTATGTAAAGAGATTTTGTAGCTTTCTAAACGGAAATGAGGTCTGGCCTAAGAGATTTAAGAGATTTTCTTCTTGAAAAAACTGT
>Frequency_2_QualityScore_DEGF@EFEEFAGHEGCFGECCFGGCGGHIHFEFIG6@EHGGEFIFGGIGIEFEEEGEIEEEGFACCCCACCBABAACCCBAA?A@C??A@=?CA_Mismatch_0_Sense_+_Library_PoolT
TGCGGTTATTAGGTTACAAAATACATAGGGATGGGTTTTTAGGGTTCTATACAACAACAGAGGATTCGCCCAGCAGTTACGAACTTACGACAGA
>Frequency_2_QualityScore_ECGHGGHJJJJJIIJJJGIIIHIHHHIJIIIFIIIIIIJIIJJJIIIIHHIIGGIGIIIJGIIJIIJIIIGGGGGGGGGFFECEEEEECEDCED_Mismatch_1_Sense_+_Library_PoolT
GTTATAGAAGTTATTTTATGTATGTAAAGAGATTTTGTAGCTTTCTAAAGGGAAATGAGGTCTGGCCTAAGAGATTTAAGAGATTTTCTTCTTG
>Frequency_2_QualityScore_EFFGHHHJJIHGJJEIIIHFCGEIGIIIJJIGIIIJJIHFIIJJIIIDEIIIJJIJJJIH_Mismatch_0_Sense_+_Library_PoolT
TCAAGCCTTGTATTATTTGTATATCTATTTAATTTCTTAATTTTAGTGATTTTTATTTTA
>Frequency_2_QualityScore_FFHHHHHJJGIIJGIGHIJJIJJHIIJJIJJIJIJIHIIIIJIIIIIIGIIIIFGIIIGHGGCCEFCEECDEEDDDDCDDDDDDDDDDCDCDDD_Mismatch_0_Sense_+_Library_PoolT
GACCTTGGGATGGAGAACTGCGGTTATTAGGTTACAAAATACATAGGGATGGGTTTTTAGGGTTCTATACAACAACAGAGGATTCGCCCAGCAG
>Frequency_2_QualityScore_FFHGHHHHHIIJEHGHIFIIIIFHIGHIHIIIJIJIIIIHIGGIIIGIIIEHGIIIGIGGGEE9?@ACCA?9ABCCC=?CBCCBB59@ACCBCC_Mismatch_0_Sense_+_Library_PoolT
GCTATTTTGCCGTGAAGTCTTCAATATGGAGCTGCAGATATGGCCGTTGGAGCCTGCTCGGGGACCTTGGGATGGAGAACTGCGGTTATTAGGT
>Frequency_2_QualityScore_FDHHHHFIJJGIIJJJJJJIIJIIJJJJJIJIJJJJJJJJJJJJJJIIIJJJJJIIHGFEEEEDCDDDDCCDEEDDDCDDACACCDCCACCCCC_Mismatch_0_Sense_+_Library_PoolT
GTTTTTAGGGTTCTATACAACAACAGAGGATTCGCCCAGCAGTTACGAACTTACGACAGAAGCGTTGCAGTTTCTGTCTGAGTTTGTGAAGTGA
>Frequency_2_QualityScore_FEHHGHGIIJIIHIIIJIJIJIIJIJJIIIJJJJJHIIJIIJJJIIIGIIIIIIJJIIIIIIIIJJIJIGHHHHFCCCEAC@AC6?BCCDDCCC_Mismatch_0_Sense_+_Library_PoolT
AAAGAGATTTTGTAGCTTTCTAAACGGAAATGAGGTCTGGCCTAAGAGATTTAAGAGATTTTCTTCTTGAAAAAACTGTTAATGTATTTGTGAG
>Frequency_1_QualityScore_FFDHGHCHIJJGIDHGIIIHJJIIIIJJJJJJIGJHGIGGIJIFIGBHDGHIIIIJJJIGGHGEHIIJHFEEEFDDECACCEEDCDDDDDDCDD_Mismatch_0_Sense_+_Library_PoolC
AAAGAGATTTTGTAGCTTTCTAAACGGAAATGAGGTCTGGCCTAAGAGATTTAAGAGATTTTCTTCTTGAAAAAACTGTTAATGTATTTGTGAG
>Frequency_2_QualityScore_EFHHHHHJGIIIIIIJIIIIIIIIJEHIJJFGIIJJJIJGIIJJJJIJJIJJJIIIJIIIJIGHHFFFEDEEEEDDCDCDDDDDCCDCDCCCD?_Mismatch_0_Sense_+_Library_PoolT
TTATTAGGTTACAAAATACATAGGGATGGGTTTTTAGGGTTCTATACAACAACAGAGGATTCGCCCAGCAGTTACGAACTTACGACAGAAGCGT
>Frequency_2_QualityScore_FFGHHGFHIIJEGIIJIIJIEHIIIJIIIIIJJJJIJJJIJIIIIJJIJJJIIHHHGEFEEEEECACDDCACCCCDDCCCCCEEDDEDDDACAA_Mismatch_0_Sense_+_Library_PoolT
ATAGGGATGGGTTTTTAGGGTTCTATACAACAACAGAGGATTCGCCCAGCAGTTACGAACTTACGACAGAAGCGTTGCAGTTTCTGTCTGAGTT
>Frequency_2_QualityScore_FFHHGHHIIIIIGHIFIIIIJIIIIIIIJIIIIIJJJJJIIJIIIIJJEEGIIIIIIIIIIHHIIJJJHGHFFFFEEEEDDEECDDDCCDEDCD_Mismatch_0_Sense_+_Library_PoolT
TAAGAGATTTAAGAGATTTTCTTCTTGAAAAAACTGTTAATGTATTTGTGAGAAACCTCTGTTAAATCGGATTCAAAAGTACCCCTGATTATGC
>Frequency_1_QualityScore_DFHHHHHJJJIIJJJEHIIJHIJIJJJAFHIIJIIJIIJJJJIIIJJJHIIJEHIJIIIIJJGJIJJGHHHFFFFFFEECEDEDDDDCDDDDDD_Mismatch_0_Sense_+_Library_PoolC
TAAGAGATTTAAGAGATTTTCTTCTTGAAAAAACTGTTAATGTATTTGTGAGAAACCTCTGTTAAATCGGATTCAAAAGTACCCCTGATTATGC
>Frequency_2_QualityScore_EEHHGHHIIJJJJJJIGIIIIIIGIIHHIIGHIIJDHIIJJJJJJHIHIIIHIJIIIJIIIJJJIFGIIGGIGIJIFEHGFFFFEEBDEBCDDD_Mismatch_0_Sense_+_Library_PoolT
GACTTTGTCAAATCTGTATATCATAGTTATAGAAGTTATTTTATGTATGTAAAGAGATTTTGTAGCTTTCTAAACGGAAATGAGGTCTGGCCTA
>Frequency_2_QualityScore_FFHHGHHJIJJJIJJIJJIIJJIJIIIGGIIIJIIHEGHIHIIIIIIIIGIJJJJJJJIIIF_Mismatch_0_Sense_+_Library_PoolT
TTTGTAGCTTTCTAAACGGAAATGAGGTCTGGCCTAAGAGATTTAAGAGATTTTCTTCTTGA
>Frequency_2_QualityScore_EAFCAFBGGIFHIIGHGGGIGDHAGGEGG99BGIGIGHGGIIGGGIIHHGBCFIGIICECBHIHAEDEDEGFGBC@A>CBCCBDCCAA?ECD@@_Mismatch_0_Sense_+_Library_PoolT
GTAAAGAGATTTTGTAGCTTTCTAAACGGAAATGAGGTCTGGCCTAAGAGATTTAAGAGATTTTCTTCTTGAAAAAACTGTTAATGTATTTGTG
>Frequency_2_QualityScore_FFHHHHHJJIJJJIJIJJGHIJIJJJIIJJJIJJJJIHIIJJJIHIIIJGHIHFGFEEEEEEEEECDDDDCACDDDDDEDCDDEEDBDEDDDDD_Mismatch_0_Sense_+_Library_PoolT
TCTATACAACAACAGAGGATTCGCCCAGCAGTTACGAACTTACGACAGAAGCGTTGCAGTTTCTGTCTGAGTTTGTGAAGTGATAGTGACTTTG
>Frequency_2_QualityScore_FFGHHHHJIIIJJJIIJJJJJJIIIJIJJJIIFGIIIJJJIIJIJIIJIHGGFEFDEDCEEEEEECCCDBCACCDDCDDEEDBDECDDDDDDDC_Mismatch_0_Sense_+_Library_PoolT
TACAACAACAGAGGATTCGCCCAGCAGTTACGAACTTACGACAGAAGCGTTGCAGTTTCTGTCTGAGTTTGTGAAGTGATAGTGACTTTGTCAA
>Frequency_2_QualityScore_EFHEGHHJIJJJGHIJJIIIJIIIIIIIIJJJIIIIIIIIIJJJIIHIJHIHHGGGFADCCDCDDDDDDACCACDEDDECCD?CACCDBCCDCC_Mismatch_0_Sense_+_Library_PoolT
GGGTTTTTAGGGTTCTATACAACAACAGAGGATTCGCCCAGCAGTTACGAACTTACGACAGAAGCGTTGCAGTTTCTGTCTGAGTTTGTGAAGT
>Frequency_2_QualityScore_FFGEGFHIHGGHGGIGIJIICEFECEEGGGEGGH9ADGGIHGGCGHGGGHIIIIICEGGGEGDCEEEBCABBBDB>ACAACDDCDDCC=@BBAA_Mismatch_0_Sense_+_Library_PoolT
GCGGTTATTAGGTTACAAAATACATAGGGATGGGTTTTTAGGGTTCTATACAACAACAGAGGATTCGCCCAGCAGTTACGAACTTACGACAGAA
>Frequency_2_QualityScore_FFGHHHHIGHIJIJIJIIJJJJJJJGIIJJJJJJIIIJIJJJIJGIIIJJIJJJIIIIIIIJIGIIIIGDGGHIIIJIHIIIIJHHHGFFFFED_Mismatch_0_Sense_+_Library_PoolT
AGTGATAGTGACTTTGTCAAATCTGTATATCATAGTTATAGAAGTTATTTTATGTATGTAAAGAGATTTTGTAGCTTTCTAAACGGAAATGAGG
>Frequency_1_QualityScore_DDA4CDFFCFCFACCEDHH<CHGBHHCHHBHIII9BEGGCF@CG?DFFGII@FE<BGGDB@@D:BBCGIG:C@FEGCEFFI:>@CEFDDDDC@@_Mismatch_0_Sense_+_Library_PoolC
AGTGATAGTGACTTTGTCAAATCTGTATATCATAGTTATAGAAGTTATTTTATGTATGTAAAGAGATTTTGTAGCTTTCTAAACGGAAATGAGG
>Frequency_2_QualityScore_EEHHGAEIGIJJJJJIIIJJIJIIGGIIIJJJJIJIJIIIIIEGIJJJJJIIJHHHHFFEDDDCDBADECCACCCCCACDDDDDECCCCEDDCD_Mismatch_0_Sense_+_Library_PoolT
TAGGGTTCTATACAACAACAGAGGATTCGCCCAGCAGTTACGAACTTACGACAGAAGCGTTGCAGTTTCTGTCTGAGTTTGTGAAGTGATAGTG
>Frequency_1_QualityScore_FFHHGFFGHIIJJJJJJJJJJJJJIIJJJJJJJJJJJIIHJJIIHJJJJJIJJHGHHFFDDDDDDCCDECCDDDDAD@CCDDDDEDCDDEDCAD_Mismatch_0_Sense_+_Library_PoolC
TAGGGTTCTATACAACAACAGAGGATTCGCCCAGCAGTTACGAACTTACGACAGAAGCGTTGCAGTTTCTGTCTGAGTTTGTGAAGTGATAGTG
>Frequency_2_QualityScore_ECEFEGCEHIGHIIIHIIIII?CEGIGGHFEGIEIGDGGHEEDACCBCACC<AABCCCAACCCCE?B@>?@AC9?ACCCCBC<=ACCADACCC?_Mismatch_0_Sense_+_Library_PoolT
GCCGTTGGAGCCTGCTCGGGGACCTTGGGATGGAGAACTGCGGTTATTAGGTTACAAAATACATAGGGATGGGTTTTTAGGGTTCTATACAACA
>Frequency_2_QualityScore_FFHHHEGGIIGEGIIIIJIGHIIJIIIJIIJJIJJJJJGHIIJJIIIGGGIIJIIIJGIIEGIIJIIIIIGHHIGIHHGGIIIIHGGCEEEDEE_Mismatch_0_Sense_+_Library_PoolT
TGAAGTGATAGTGACTTTGTCAAATCTGTATATCATAGTTATAGAAGTTATTTTATGTATGTAAAGAGATTTTGTAGCTTTCTAAACGGAAATG
>Frequency_2_QualityScore_FFHHGHGFGGHHIJJJJIJJJJJIJIIIJJJJJIJIJJIHIIIIEGIIIJJIGIHHGGFFDCCDDCD@C?CCDDDDDCCCDDDDDCECCDDEED_Mismatch_0_Sense_+_Library_PoolT
TTTAGGGTTCTATACAACAACAGAGGATTCGCCCAGCAGTTACGAACTTACGACAGAAGCGTTGCAGTTTCTGTCTGAGTTTGTGAAGTGATAG
>Frequency_2_QualityScore_FFHHHHHJJJIIIJIJJJJHIIJJJJJJJJJHIJJJJIJJIJJJJJIIJJJJIJIIIJJJJJIIHHHGHFEFFEDDDEDEDCDCCDDDDDDCCD_Mismatch_1_Sense_+_Library_PoolT
GGCCTAAGAGATTTAAGAGATTTTCTTCTTGAAAAAACTGTTAATGTATTTGTGAGAAACCTTTGTTAAATCGGATTCAAAAGTACCCCTGATT
>Frequency_2_QualityScore_FFEGHHHIJJJEHIJIJJJJJJJJJIJJJJIJJJJJJJIIJJJJJIJJEEHIHGGGEEEDEEEEDBDDDDCCDEEDDDCDCCDACDDDDCDDCC_Mismatch_0_Sense_+_Library_PoolT
GGTTTTTAGGGTTCTATACAACAACAGAGGATTCGCCCAGCAGTTACGAACTTACGACAGAAGCGTTGCAGTTTCTGTCTGAGTTTGTGAAGTG
>Frequency_2_QualityScore_DEHHHHHJJJIIIJJGIIIJIIJEHHIIIJJJJIIJJIIGIIJJIHIIJJJJJIIIIGGGHGFFFEEEEEEEEEEEEEEECECDCDDDDDDDDD_Mismatch_0_Sense_+_Library_PoolT
TAGCTTTCTAAACGGAAATGAGGTCTGGCCTAAGAGATTTAAGAGATTTTCTTCTTGAAAAAACTGTTAATGTATTTGTGAGAAACCTCTGTTA
>Frequency_1_QualityScore_FFHHHHFHIJJIJJJJJJJIIJJJJJJJJJJJJJJIJJJJJJJJJJJJJJIJIJJJJJJJGIIEHHHHFACFFFFDDBBDDEEDCCDDECDDDD_Mismatch_0_Sense_+_Library_PoolT
ACAAGGTTCCCACTGTTGGAATGGAACGCTGAATCTCCCTAACCCTCTGCTTCTCTGAGAAATAATCAATAATGCGGTAGTCATGCTATTTTGC
>Frequency_1_QualityScore_FFHHHHHJIIGIIJJJJJJJJIGIJHJIJJIJJGHIJJJJJJJIJJJJJJJJIIJJIIIIJJIIJJJIGHIHDDFFECEEEECDDFEEEDDDCD_Mismatch_1_Sense_+_Library_PoolT
AGAGATTTTGTAGCTTTCTAAAGGGAAATGAGGTCTGGCCTAAGAGATTTAAGAGATTTTCTTCTTGAAAAAACTGTTAATGTATTTGTGAGAA
>Frequency_1_QualityScore_FFHHHHHJJJJJJJJJJJIJJJIJJJJJJJJJJJJJJJJJJJJJIJJJIJJJIHIJJJJJJJJHHHHHHHFDFFFEDDEDDDDEEEEDCDDDDD_Mismatch_0_Sense_+_Library_PoolT
GAAAAAACTGTTAATGTATTTGTGAGAAACCTCTGTTAAATCGGATTCAAAAGTACCCCTGATTATGCAGAACTTCGAGAATATCTTGTTTCAA
>Frequency_1_QualityScore_DFB>FHFIGIIGIGIJEECFE_Mismatch_0_Sense_+_Library_PoolT
TTAATTTCTTAATTTTAGTGA
>Frequency_1_QualityScore_DDF;DC4,2<<4A@CBG9:CEFFAB9FCD99BFEEG@?0099B<?FAFFCFCD=CC@)=).7=C;?C@;?7;).6(663(5>?:>;;@A@_Mismatch_1_Sense_+_Library_PoolT
GTTATAGAAGTTATTTTATGTATGTAAAGAGATTTTGTAGCTTTCTAAAGGGAAATGAGGTCTGGCCTAAGAGATTTAAGAGATTTTCTT
>Frequency_1_QualityScore_FFHHHGDIJJIJJIJJFJJIJJIIIIIIIJIIHIIJJJFHIFIJIJJIGHHIGJIJGIJJGIJJJGEFHEHFDEDDDDEEEEEDED_Mismatch_1_Sense_+_Library_PoolT
AAGAGATTTTCTTCTTGAAAAAACTGTTAATGTATTTGTGAGAAACCTTTGTTAAATCGGATTCAAAAGTACCCCTGATTATGCAG
>Frequency_1_QualityScore_FFHGHHGJJIJJJJAHHGIJJIIIJJJIJIJIJIHIJJIIJJJJJIJIJJJJJEIGHGGIJIGHGDHFHHHHGFFFFDDDDDDDCCCDDCCDBD_Mismatch_0_Sense_+_Library_PoolT
AAGAAAATTGATGGTGTTCATGTGCACTTAGCAGATACTTGGAAAGAAATACAAGGTTCCCACTGTTGGAATGGAACGCTGAATCTCCCTAACC
>Frequency_1_QualityScore_FFHHHHHJJJJJJJJJJJJJJFIIIJJHIJJJJJJIIJJJJJJJJJIJJIJIIIJJJJHIJJJJHHHHFFFFFF_Mismatch_1_Sense_+_Library_PoolT
TTCTTGAAAAAACTGTTAATGTATTTGTGAGAAACCTTTGTTAAATCGGATTCAAAAGTACCCCTGATTATGCA
>Frequency_1_QualityScore_FFGHFHHIJJHJJIJJJJGIJIEHGIIHIIGIJJJJJFGIIIJGHIGIHIJJJIIJJIJJJJIIIGICGGHIIHIJIJIHHHHHGEFFABCEDC_Mismatch_0_Sense_+_Library_PoolT
GAAGTGATAGTGACTTTGTCAAATCTGTATATCATAGTTATAGAAGTTATTTTATGTATGTAAAGAGATTTTGTAGCTTTCTAAACGGAAATGA
>Frequency_1_QualityScore_FFHHHHHIJJ,CJJJJJJJJIIJJJJHIHIIJJHIJGJIJJIIJIJIIIJJJJJJJJJJJJJIIIIJJGHGHJIJJGEFHHHFFFFFEEEDDED_Mismatch_1_Sense_+_Library_PoolT
AAATCTGTATGTCATAGTTATAGAAGTTATTTTATGTATGTAAAGAGATTTTGTAGCTTTCTAAACGGAAATGAGGTCTGGCCTAAGAGATTTA
>Frequency_1_QualityScore_FFHHGHHJJGIJJJJFHIIJIJJJJJJJJJIIJJIIIGIGJJJIJIJJIIDHGIIGJIDH_Mismatch_0_Sense_+_Library_PoolT
TGTAAAGAGATTTTGTAGCTTTCTAAACGGAAATGAGGTCTGGCCTAAGAGATTTAAGAG
>Frequency_1_QualityScore_FFHHHHHJJJJJJIIIJJJJHJJJIJHIHGHHIIIJJJIJJHIIJIIIJHIIHJJJJJJJJJJJJIJFFEGIIIJIHIIJJHGHHHFFF@CACC_Mismatch_1_Sense_+_Library_PoolT
TTGTCAAATCTGTATATCATAGTTATAGAAGTTATTTTATGTATGTAAAGAGATTTTGTAGCTTTCTAAAGGGAAATGAGGTCTGGCCTAAGAG
>Frequency_1_QualityScore_FFHHHHHHIJJJJIJJJJJJJJIJJJIJJJJJJJJJJJJJJJJJIJJJJJJJIIJJJJJJJIJIJJJJICCEHFFFFFFDCEEEEEDDDDDDDE_Mismatch_0_Sense_+_Library_PoolT
GTTAATGTATTTGTGAGAAACCTCTGTTAAATCGGATTCAAAAGTACCCCTGATTATGCAGAACTTCGAGAATATCTTGTTTCAAGCCTTGTAT
>Frequency_1_QualityScore_FFHHHHFIJIJJJJJJIJJJJJJJJJJIJJJJJJJJJJJJJJJJIIIJIHJIJJJIIJIJJJJIIJIJJHHHHGFFFFFFEDDCDDDDEDCDCC_Mismatch_1_Sense_+_Library_PoolT
ATGAGGTCTGGCCTAAGAGATTTAAGAGATTTTCTTCTTGAAAAAACTGTTAATGTATTTGTGAGAAACCTTTGTTAAATCGGATTCAAAAGTA
>Frequency_1_QualityScore_FFHHHHDIIJJJJJJJJJJJJJJJJJJJJJJJJIJJJJJIJIJJJJIJJIJJJIJJJIJJIIHHHHFFFDFFEEEDDDCDDEDDDEDDDDCDDD_Mismatch_1_Sense_+_Library_PoolT
TAAGAGATTTTCTTCTTGAAAAAACTGTTAATGTATTTGTGAGAAACCTTTGTTAAATCGGATTCAAAAGTACCCCTGATTATGCAGAACTTCG
>Frequency_1_QualityScore_FFHGHHGIJGHIIIIIFIGFHHHGGIGGIIIEIJIJJJJIJJHIGIGIIGGGGGHJJIIEHIHHFFHHEDFFDFCEDEEADCDD@BDDDDD_Mismatch_0_Sense_+_Library_PoolT
GAAATGAGGTCTGGCCTAAGAGATTTAAGAGATTTTCTTCTTGAAAAAACTGTTAATGTATTTGTGAGAAACCTCTGTTAAATCGGATTCA
>Frequency_1_QualityScore_FFHHHHHJJJJJJJJJJJJIHJJJJIJJIJJJHIJJJJJIJJIIJHIJIIJJJJJJJIIIIJJIGIJFFCEGGHHHHHHHFFFFFF_Mismatch_0_Sense_+_Library_PoolT
ATATCATAGTTATAGAAGTTATTTTATGTATGTAAAGAGATTTTGTAGCTTTCTAAACGGAAATGAGGTCTGGCCTAAGAGATTTA
>Frequency_1_QualityScore_FFHHFHBHIIIJJIGGHHGIHIJGGIGGGGHIIIJJJIJGHGGIIHGGFFCEHIIJJJJJCEGGGIGGH?CEFCCFFEEECB=@DDCD:@ADDC_Mismatch_0_Sense_+_Library_PoolT
TGAGGTCTGGCCTAAGAGATTTAAGAGATTTTCTTCTTGAAAAAACTGTTAATGTATTTGTGAGAAACCTCTGTTAAATCGGATTCAAAAGTAC
>Frequency_1_QualityScore_FFHHHHHJJJIJEIJJJIJJJIIIIJJGIJJJG8CHHGIJJFHIJIJJJIJJJJJJJJJJIIJIHHHFFAEEEEEDDDBBDDDDDDDDDDDCDD_Mismatch_1_Sense_+_Library_PoolT
AGTTATTAGGTTACAAAATACATAGGGATGGGTTTTTAGGGTTCTATACAACAACAGAGGATTCGCCCAGCAGTTACGAACTTACGACAGAAGC
>Frequency_1_QualityScore_DAHH?FBGHGHIIGGHEEBBH?AEFIGHEHBFGIBAGDG6?@DDHHHICC=FHH54?CE>AC;>BBC??A@@>A@BBDDCCBCC>CAC_Mismatch_0_Sense_+_Library_PoolT
CCGTGAAGTCTTCAATATGGAGCTGCAGATATGGCCGTTGGAGCCTGCTCGGGGACCTTGGGATGGAGAACTGCGGTTATTAGGTTAC
>Frequency_1_QualityScore_FFFHHHHJJJJJJJJJJJIJJIJJJJJJJJJJIJJJJJJGHIJJJJJHIJHHHHHFFDDDEDCCEEDDECDDCCCDDDDDDEDDDCDEDDEEDD_Mismatch_1_Sense_+_Library_PoolT
GGTTCTATACAATAACAGAGGATTCGCCCAGCAGTTACGAACTTACGACAGAAGCGTTGCAGTTTCTGTCTGAGTTTGTGAAGTGATAGTGACT
>Frequency_1_QualityScore_D?ADHHFGIIGEI;FH9FHGF@ECEGFEHFDEEEEEECCDCCC?C;CCDCCCCCCC_Mismatch_0_Sense_+_Library_PoolT
GCTTTCTAAACGGAAATGAGGTCTGGCCTAAGAGATTTAAGAGATTTTCTTCTTGA
>Frequency_1_QualityScore_FFHHHHHJJJJJIJJJJJJJJIHJJJJJJJJJJJHJJJJJJJJJJJJJJIJJJJJJJJJJJJJGIJJJJHHIJJJJIJIHHHHF_Mismatch_1_Sense_+_Library_PoolT
GCAGAACTTCGAGAATATCTTGTTTCAAGCCTTGTATTATTTGTATATCTATTTAATTTCTTAATTTTAGTGATTTTTATTCTA
>Frequency_1_QualityScore_FFHHHHHJJGJJJIJJJJJJIIIJJJIJJJJJJJJGIJJJJIJJJJJJJJJFHIHIJJJHHGHHGEFFFBACDDDCDDEDDDEEDEDCDDDDDD_Mismatch_0_Sense_+_Library_PoolT
CGCTGAATCTCCCTAACCCTCTGCTTCTCTGAGAAATAATCAATAATGCGGTAGTCATGCTATTTTGCCGTGAAGTCTTCAATATGGAGCTGCA
>Frequency_1_QualityScore_DDDDFF?62AEH+2<CF>EEFEFG<D?9DGD?<BGC9D4<??FDHIGGG4=CGECF@F)=CCGHG@>CD?EHD3?CCDDEE;3@;;6.;@CBC@_Mismatch_1_Sense_+_Library_PoolT
CAGAAGCGTTGCCGTTTCTGTCTGAGTTTGTGAAGTGATAGTGACTTTGTCAAATCTGTATATCATAGTTATAGAAGTTATTTTATGTATGTAA
>Frequency_1_QualityScore_DFFHGHHJJIJJJGHHHGHIDHHIIJIIJJJHFHIGGIIHJJJIJJHIFHHIIGHIIIHIIIICHIHIGGEGEHGHEEHGDDCDCCCEEECEDC_Mismatch_0_Sense_+_Library_PoolT
TGTATATCATAGTTATAGAAGTTATTTTATGTATGTAAAGAGATTTTGTAGCTTTCTAAACGGAAATGAGGTCTGGCCTAAGAGATTTAAGAGA
>Frequency_1_QualityScore_FFGHHHHJJJHJJJJJJJJJJJJ_Mismatch_0_Sense_+_Library_PoolT
GATTTAAGAGATTTTCTTCTTGA
>Frequency_1_QualityScore_FFHHHHHJJJJHIIJJJJIJJJJJJJJJIJJJJJJJIJIIIJJJJJJFGIJJJJJJIIJJJHIJJJIJGHIHJJHIJIJJJJJJJIJHHHDDEE_Mismatch_1_Sense_+_Library_PoolT
TGAAGTGATAGTGACTTTGTCAAATCTGTATATCATAGTTATAGAAGTTATTTTATGTATGTATAGAGATTTTGTAGCTTTCTAAACGGAAATG
>Frequency_1_QualityScore_FFHHHHHIJJJJJJJJJJIIJIGIFIAHGIIHGIJJJIIGIGIHIJJJJJJJIJ@GGIIIIJJGIJIGHFHHIJIIJJJHF_Mismatch_1_Sense_+_Library_PoolT
GAACTTCGAGAATATCTTGTTTCAAGCCTTGTATTATTTGTATATCTATTTAATTTCTTAATTTTAGTGATTTTTATTCTA
>Frequency_1_QualityScore_FFHHHHHJIIJJJIJJIJJJJCIHIJIJJJJJJJIGJJJJIIJJJJJIJIJIIIIIIJIJHIGHFHEHF@CDFEFDACCEDDDBDCDDEEDDDD_Mismatch_2_Sense_+_Library_PoolT
CCCTAACCCTCTGCTTCTCTGAGAAATAATCAATAATGCGGTAGTCATGCTATTTTGCCGTGAAGTCTTCAATATGGAGCAGCAAATATGGCCG
>Frequency_1_QualityScore_FFDFGHFEHIGIGAHCDBGIBE@FCHHEFHIGGGHGIIIEIGHIIIIFGFHIIIIIBFFAEHEFFEFEEAE>>ACC_Mismatch_0_Sense_+_Library_PoolT
CTTCTTGAAAAAACTGTTAATGTATTTGTGAGAAACCTCTGTTAAATCGGATTCAAAAGTACCCCTGATTATGCAG
>Frequency_1_QualityScore_FFHDHHHIIJIIGEHIGIGIJJJDFGIIHIIJIJCGGIJFFHI?BGHDHIGFHCDH<GHGHHEHGEHHFHEE@ADFFFEEECEEC@CCDDDDFD_Mismatch_0_Sense_+_Library_PoolT
ACGACAGAAGCGTTGCAGTTTCTGTCTGAGTTTGTGAAGTGATAGTGACTTTGTCAAATCTGTATATCATAGTTATAGAAGTTATTTTATGTAT
>Frequency_1_QualityScore_FDHHHHHJJHIJJJJJJJJJJJJJIIIIJJJJJJJIJJJJIIIHIIIJJJJJJHIIJJIJJJHGGGIJJIIJJIJJJJJIHECHHHHGFFFFFF_Mismatch_2_Sense_+_Library_PoolT
GTGATAGTGACTTTGTCAAATCTGTATATCATATTTATAGAAGTTATTTTATGTATGTAAAGAGATTTTGTAGCTTTCTAAAGGGAAATGAGGT
>Frequency_1_QualityScore_FFHHHHHJIIJIJEHIIJIIJJJJIGEGIJJJJJJFIIIIJJGGHJJGIIIEHDHGIIHFHFDB/;?ACCCD9@B?3?9ACDDCDDB@BCCCDD_Mismatch_0_Sense_+_Library_PoolT
TGCTATTTTGCCGTGAAGTCTTCAATATGGAGCTGCAGATATGGCCGTTGGAGCCTGCTCGGGGACCTTGGGATGGAGAACTGCGGTTATTAGG
>Frequency_1_QualityScore_FFHGHHHJJJIJJJIJJJJJJJJJJJIJJJJJJJJJJIJJJIJJJJJJJIJJJJJJIJJJIJJIJJJJHHHFFFFFFEEEEEEDDDDDDEDDDE_Mismatch_0_Sense_+_Library_PoolT
AAGAGATTTAAGAGATTTTCTTCTTGAAAAAACTGTTAATGTATTTGTGAGAAACCTCTGTTAAATCGGATTCAAAAGTACCCCTGATTATGCA
>Frequency_1_QualityScore_DFHGHFGHGIJJJIBHHIJJIJGGHJFHIIJJIIJFHIGIIFIJIJIIIJIEGHHGIIJGCHGIJJGFEEFFFDDEDCACEDDBDD=>CCCDDC_Mismatch_0_Sense_+_Library_PoolC
AAGAGATTTAAGAGATTTTCTTCTTGAAAAAACTGTTAATGTATTTGTGAGAAACCTCTGTTAAATCGGATTCAAAAGTACCCCTGATTATGCA
>Frequency_1_QualityScore_FFHHHHHJJJIJJJJJJJJJIJJIIIJIJJJJJJJJJJJJJJIJJJJJJJJIJJJJJJJJJJJIHIJJJGHGHHHFFFFFFFEEEEEDDDEDDD_Mismatch_0_Sense_+_Library_PoolT
ATAGTTATAGAAGTTATTTTATGTATGTAAAGAGATTTTGTAGCTTTCTAAACGGAAATGAGGTCTGGCCTAAGAGATTTAAGAGATTTTCTTC
>Frequency_1_QualityScore_FFHHHHHIJJJJJIJJJJJJGJJIIJJHIIJJJJJJJJJJJJJJJJJJJIIIJJJGGGIJIJJGGGIIJHHHHHEHHEFFFFFEECEEEDEDDD_Mismatch_0_Sense_+_Library_PoolC
ATAGTTATAGAAGTTATTTTATGTATGTAAAGAGATTTTGTAGCTTTCTAAACGGAAATGAGGTCTGGCCTAAGAGATTTAAGAGATTTTCTTC
>Frequency_1_QualityScore_DDBDD8DCEEEEE>FC,AB4A<CEFFCCFFEE@<CEEFEDCDEF@DCDDDD?DDDEEIIIADEIIEEIBDCEC=A;AAC@)7@CECDDDD@CAD_Mismatch_1_Sense_+_Library_PoolT
GTCTGAGTTTGTGAAGTGATAGTGACTTTGTCAAATCTGTATATCATAGTTATAGAAGTTATTTTATGTATGTAAAGAGATTTTGTAGCTTTCA
>Frequency_1_QualityScore_DFHHHHHJJJJJJJJJJJJIJJJJJJJJJJIJJJJJJJIJJJJJJJIIJJJJJIJGEFFFFEEDEEDECDDDDDDBDBDDCCEEDDCDACDD@B_Mismatch_0_Sense_+_Library_PoolT
TGGAACGCTGAATCTCCCTAACCCTCTGCTTCTCTGAGAAATAATCAATAATGCGGTAGTCATGCTATTTTGCCGTGAAGTCTTCAATATGGAG
>Frequency_1_QualityScore_FFHHFHHJJJIGIIJJIHIJJJJJJJHIIIJJIJJJJJJJGHIJJJJJJIIJIIJJJJJGGJFHIIIIJHIJIH@CEEHBAEEEDDCCCBDADD_Mismatch_1_Sense_+_Library_PoolT
TATGTAAAGAGATTTTGTAGCTTTCTAAAGGGAAATGAGGTCTGGCCTAAGAGATTTAAGAGATTTTCTTCTTGAAAAAACTGTTAATGTATTT
>Frequency_1_QualityScore_DFCFFHDGGEGHG@HIIICGGIIIIIIIIIGHIIIGGIIHGGIIIIHIHIHFGBCDHIIEIHDDAEGIIHHGHGGFF_Mismatch_1_Sense_+_Library_PoolT
AGTATGTAAAGAGATTTTGTAGCTTTCTAAACGGAAATGAGGTCTGGCCTAAGAGATTTAAGAGATTTTCTTCTTGA
>Frequency_1_QualityScore_FFHHHHHJJJJJJJJJJJIJJJIJJHIIIJJJJJIJJJJJJJJJIIJJJJJJJJJJJIIJJJJJJIJJJFHIJJIJIJJHHGHHFFFFFDEEEE_Mismatch_0_Sense_+_Library_PoolT
ACTTTGTCAAATCTGTATATCATAGTTATAGAAGTTATTTTATGTATGTAAAGAGATTTTGTAGCTTTCTAAACGGAAATGAGGTCTGGCCTAA
>Frequency_1_QualityScore_FFHHHHHJJJJJJJJJJJJIIJJJGIJJJJJJJJHIJJJJJJJJAHHIIJJJFEHHHHHFFFFFFFEEEEEEEDDDDEEEEEEEEEDDEDDDDC_Mismatch_1_Sense_+_Library_PoolT
GAGCAGTTACGAACTTACGACAGAAGCGTTGCAGTTTCTGTCTGAGTTTGTGAAGTGATAGTGACTTTGTCAAATCTGTATATCATAGTTATAG
>Frequency_1_QualityScore_DEHDBHA<BGBHG>B?BDHIEBAF>GGGIACHEFAEGGGGGGGADHEGIIICB@GAGIGG@DCHHCEEFC@BEFFFD:;CEDEEDDCACDDDCD_Mismatch_2_Sense_+_Library_PoolT
AAAAAACTGTTAATGTATTTGTGAGAAACCTCTGTTAAATCGGATTCAAAAGTACCCCTGATTATGCAGAACTTCTAGAATATCTTGTTTCAAA
>Frequency_1_QualityScore_FFHHHHHJJIIIIGIJGGIJHIHIGIIJJIIJJJJJJJJIIIIIIIJIGJIIJJJJIJJIJJJJJIGIIIHEHJIJJHHHEHFFFFFEEECE?A_Mismatch_1_Sense_+_Library_PoolT
GTCAAATCTGTATATCATAGTTATAGAAGTTATTTTATGTATGTAAAGAGATTTTGTAGCTTTCTAAAGGGAAATGAGGTCTGGCCTAAGAGAT
>Frequency_1_QualityScore_FFHHFHHJJJJJJJJJJJJJJJJJJJJJJJJJJJJJIJJJJIIJIJJJJJHHFFFFFDABDDDDCDEEDDDDDDACADDDDDCDDCDDDEDCDE_Mismatch_0_Sense_+_Library_PoolT
AGGGTTCTATACAACAACAGAGGATTCGCCCAGCAGTTACGAACTTACGACAGAAGCGTTGCAGTTTCTGTCTGAGTTTGTGAAGTGATAGTGA
>Frequency_1_QualityScore_FFHHDHHJJJJJJJJJJIJIGIJIIJGJJJJJJJJJJJJJJGIJJJJJJEHFFFFEEDDDDDDD@CEEDDEDDDCDDEDDDCCEDDDDEEDDDD_Mismatch_0_Sense_+_Library_PoolC
AGGGTTCTATACAACAACAGAGGATTCGCCCAGCAGTTACGAACTTACGACAGAAGCGTTGCAGTTTCTGTCTGAGTTTGTGAAGTGATAGTGA
>Frequency_1_QualityScore_FFHHDFHJIJJJJJIJJIJJJJJIIJIIJJJJJJJJJJJJJJJJIJJHGIIIJHIIJJJGHIJIJJJHHEHFEFFFFFFCDCD_Mismatch_1_Sense_+_Library_PoolT
GAGGTCTGGCCTAAGAGATTTAAGAGATTTTCTTCTTGAAAAAACTGTTAATGTATTTGTGAGAAACCTCTGTTAAATCGGAG
>Frequency_1_QualityScore_FFHHHHHJGHJJJJJJJJJJJHIIJIJJJJIJJJJJJJJJJJIGIIJJJJJJIJJJJHIJJJJJJJIJJHGHGHFFEFFFFEECDDDDDC_Mismatch_1_Sense_+_Library_PoolT
ATATGAGGTCTGGCCTAAGAGATTTAAGAGATTTTCTTCTTGAAAAAACTGTTAATGTATTTGTGAGAAACCTCTGTTAAATCGGATTCA
>Frequency_1_QualityScore_FFHHFHFIJIIGJJIJGIJIGHJJJJJIJJJJJJJIJGIIIIJIJJIFIJGIIHGIGHIGIJJCHIGGIFHGHIGGGHHFHHHHFFFFFFFE@C_Mismatch_0_Sense_+_Library_PoolT
CTGAGTTTGTGAAGTGATAGTGACTTTGTCAAATCTGTATATCATAGTTATAGAAGTTATTTTATGTATGTAAAGAGATTTTGTAGCTTTCTAA
>Frequency_1_QualityScore_FDHHHHHIJJJJJJJJJJJJJJJJJJJJJJJJJJIJJJJJJJJHIJJJJJJJIIIJJIJJIJEHHIJJJFHJJJIIIJJJJJJHHFHFFFFDE@_Mismatch_1_Sense_+_Library_PoolT
GTGATAGTGACTTTGTCAAATCTGTATATCATAGTTATAGAAGTTATTTTATGTATGTAGAGAGATTTTGTAGCTTTCTAAACGGAAATGAGGT
>Frequency_1_QualityScore_FFHHHHHJIJJJJJJJJJJJJJJJJJJJJJJJJJJJIJJJJJJJJHHIJJJJJIJJJJJJJJJJJJJJJHHHHFFFFFFFCEEEE_Mismatch_0_Sense_+_Library_PoolT
TGTTAATGTATTTGTGAGAAACCTCTGTTAAATCGGATTCAAAAGTACCCCTGATTATGCAGAACTTCGAGAATATCTTGTTTCA
>Frequency_1_QualityScore_FFHHHHHJIJHIJJJJJHJJJJGHHJJIIJJJJIIIIIGGIGIHIEFGGIEIJJIGGGIHIJIJIJIDHDHHFFEHGFFFF_Mismatch_0_Sense_+_Library_PoolT
TTTATGTATGTAAAGAGATTTTGTAGCTTTCTAAACGGAAATGAGGTCTGGCCTAAGAGATTTAAGAGATTTTCTTCTTGA
>Frequency_1_QualityScore_FFHHHHHIJIJJJJIIGIJJIIIJJJJJJJJIIIJJJHJJJJIIJHIJIJJJJGGIHIIJ_Mismatch_0_Sense_+_Library_PoolT
TTATGTATGTAAAGAGATTTTGTAGCTTTCTAAACGGAAATGAGGTCTGGCCTAAGAGAT
>Frequency_1_QualityScore_FFHHGDHGGIJJJJJJJIJEHJHIGGGHGDCGHIIJJDGGIGCFGGEHGHJJGIEGGGIJJJGGHJJHHHHGGF@D?@@ABCCCDDDDDDCCDD_Mismatch_1_Sense_+_Library_PoolT
GATTTAAGATATTTTCTTCTTGAAAAAACTGTTAATGTATTTGTGAGAAACCTCTGTTAAATCGGATTCAAAAGTACCCCTGATTATGCAGAAC
>Frequency_1_QualityScore_FFHHHHHJJHIJJJJJEGHIJIJIJJJJJJJHIIJJIJJIIJJIJJJJIJIHGHHHFFFFDCDDDDDDDDCBDDEEEDEDDDDBBDDDDDDDDD_Mismatch_1_Sense_+_Library_PoolT
TGCTCGGGGACCTTGGTATGGAGAACTGCGGTTATTAGGTTACAAAATACATAGGGATGGGTTTTTAGGGTTCTATACAACAACAGAGGATTCG
>Frequency_1_QualityScore_FFHHHHHJIIJJIIHHJJGJJJJHHIJIJHIJJJJJJIJJJIJJJJJJJJJJJJHJIIIIIIDHJHJJJGFHHIJIIIJJIHIIGI>HFHGHFF_Mismatch_0_Sense_+_Library_PoolT
AGTTTCTGTCTGAGTTTGTGAAGTGATAGTGACTTTGTCAAATCTGTATATCATAGTTATAGAAGTTATTTTATGTATGTAAAGAGATTTTGTA
>Frequency_1_QualityScore_FFFHHHFGGIIIGGBHGGCGGIGEFGIIJEIGGGIIJJJCHGIJGIHEGHEGGIIIDEIIJJIIJFCGGGGHJJJGHGGGHHHHHEFFFFFFCC_Mismatch_0_Sense_+_Library_PoolC
AGTTTCTGTCTGAGTTTGTGAAGTGATAGTGACTTTGTCAAATCTGTATATCATAGTTATAGAAGTTATTTTATGTATGTAAAGAGATTTTGTA
>Frequency_1_QualityScore_FFHHHHGJIJJHIIJJJJJJJJJJIJJJJJJJJGIJJJJJJJJIGF_Mismatch_1_Sense_+_Library_PoolT
CGGAAATGAGGTCTGGCCTAAGAGATTTAAGAGATTTTCTTCTGGA
>Frequency_1_QualityScore_FFHHHGHJJIJJJIJIJJJJJIIJJHIFIIJHIIJJHHIJJJHIJJJJJJIJJJJJJJJHJIIJHHHHHHHFFFFFFFEEDEEEEEDDFEEEFF_Mismatch_0_Sense_+_Library_PoolT
ACAGAAGCGTTGCAGTTTCTGTCTGAGTTTGTGAAGTGATAGTGACTTTGTCAAATCTGTATATCATAGTTATAGAAGTTATTTTATGTATGTA
>Frequency_1_QualityScore_FFHHHHHJJJJJJHHHIJJJJIJJJHIGIJJIIIJJHIJIIJIJIJJJJJIIGIJJJJJIIJIJJJIIHGEFHHHHEFCECFEEEDEEEEEEDE_Mismatch_0_Sense_+_Library_PoolC
ACAGAAGCGTTGCAGTTTCTGTCTGAGTTTGTGAAGTGATAGTGACTTTGTCAAATCTGTATATCATAGTTATAGAAGTTATTTTATGTATGTA
>Frequency_1_QualityScore_FFHHHHHJIJJJJIJJJJJJJJJJJJJJJIJJJJJJJJJJJJJJJIJJHJJHIJJIIJJJEGIJJHHHHFDFFFFFDEEEEEDDDB_Mismatch_1_Sense_+_Library_PoolT
TCTTCTTGAAAAAACTGTTAATGTATTTGTGAGAAACCTCTGTTAAATCGGATTCAAAAGTACCCCTGATTATGCAGAACTTCGAC
>Frequency_1_QualityScore_FFHHHGHGIIIJHIGIJIIEGIIGIIGIIIJJJGIJIJIIIJJJJJJJJIGJJGGGIJJIGIHIJJIJJHFHFHHFFFFFDEEDEDEDDDCDDD_Mismatch_1_Sense_+_Library_PoolT
GAGTTATAGAAGTTATTTTATGTATGTAAAGAGATTTTGTAGCTTTCTAAACGGAAATGAGGTCTGGCCTAAGAGATTTAAGAGATTTTCTTCT
>Frequency_1_QualityScore_FFHHGHFIJJJJJJJJJJJJJIIJJIJJJIIJHJIIJIJJJIJJIIJJJJJJJJIIJJIJJJJJJJIJJFHHHHHGHFFFFFFFEEEEEAEEEE_Mismatch_0_Sense_+_Library_PoolT
CAAAAGTACCCCTGATTATGCAGAACTTCGAGAATATCTTGTTTCAAGCCTTGTATTATTTGTATATCTATTTAATTTCTTAATTTTAGTGATT
>Frequency_1_QualityScore_DDFF;D?FEGE?<ED+<<CF>ECF<FFF*CFFIIIIBFBF<B?F<9B>AAAFEC@@FDEFEFI:==?E8?>??CACB@B;>ADA;@BB??B?AB_Mismatch_0_Sense_+_Library_PoolT
GCTGAATCTCCCTAACCCTCTGCTTCTCTGAGAAATAATCAATAATGCGGTAGTCATGCTATTTTGCCGTGAAGTCTTCAATATGGAGCTGCAG
>Frequency_1_QualityScore_FFHHHHHJJJJIIIJJJJJJJJJIJJJJJJHIJJJJJIJJIIJJIIJJJJJIJJJJJIJJJIJIJJJJJIJJIJJJJIHHHHGFFFFFEEDEED_Mismatch_0_Sense_+_Library_PoolT
TGTCAAATCTGTATATCATAGTTATAGAAGTTATTTTATGTATGTAAAGAGATTTTGTAGCTTTCTAAACGGAAATGAGGTCTGGCCTAAGAGA
>Frequency_1_QualityScore_ADHFHHGJGBGHIGFHJIIJJIIIHGIIJIHIJJJIJIIIGIJIGDGDFHHGIGDHJIJEHIJJIIGGHFHHHIGHDHHDFFFFDEEEEA?CA?_Mismatch_0_Sense_+_Library_PoolC
TGTCAAATCTGTATATCATAGTTATAGAAGTTATTTTATGTATGTAAAGAGATTTTGTAGCTTTCTAAACGGAAATGAGGTCTGGCCTAAGAGA
>Frequency_1_QualityScore_?D:2<4A9AE9++A9F433A3AEAEC+CEEEE4:9?BDIIEIDE*?B?DBDEE<DDDEEDEDA/BCDCC_Mismatch_1_Sense_+_Library_PoolT
AGTTTGTGAAGAGATAGTGACTTTGTCAAATCTGTATATCATAGTTATAGAAGTTATTTTATGTATGTA
>Frequency_1_QualityScore_FFHHGHHJJGHIJHIGJJECEIIJIGGGGJJJJJJIJJJJJIIJJIJIJGIIIHGIHHGICDHHHFHFFC@DF_Mismatch_0_Sense_+_Library_PoolT
CTTGAAAAAACTGTTAATGTATTTGTGAGAAACCTCTGTTAAATCGGATTCAAAAGTACCCCTGATTATGCAG
>Frequency_1_QualityScore_FFHHHHHJJJJJIJJJJJJJJJJJJJIIJJJJJJJIJJJJJJIJJJJJJJJJJIIIJJJJDII_Mismatch_0_Sense_+_Library_PoolT
GTATGTAAAGAGATTTTGTAGCTTTCTAAACGGAAATGAGGTCTGGCCTAAGAGATTTAAGAG
>Frequency_1_QualityScore_DFHGFHFEBEHED<IBCI>FEFHICHGGIEHIGEGEHGD>DFDFHDFHHHEIHHDE_Mismatch_2_Sense_+_Library_PoolT
CTTGTATTATTTGTATATCTATTTAATTTCTTAATTTTAGTGATTTTTATTTATAA
>Frequency_1_QualityScore_FFHHHHHJJJJJIJJJJJIJJJJJIJJJJJJJJJJJJ*CGHIJJIJJJJHIJJJIJJJJJJJIJJJJJJHIJJG_Mismatch_1_Sense_+_Library_PoolT
AAACTGTTAATGTATTTGTGAGAAACCTCTGTTAAATTGGATTCAAAAGTACCCCTGATTATGCAGAACTTCGA
>Frequency_1_QualityScore_FFHHFDHGGFGBHIJJJJJHEHIJIJIIGGEHGGHIGGIHIGH<?FG@CFGHBDFCHGGHHB5=AC?DD>?CEA>;AAC>@;6??C;@AC:;AC_Mismatch_0_Sense_+_Library_PoolT
TTGGAATGGAACGCTGAATCTCCCTAACCCTCTGCTTCTCTGAGAAATAATCAATAATGCGGTAGTCATGCTATTTTGCCGTGAAGTCTTCAAT
>Frequency_1_QualityScore_FFHHGHHJJJJJJJJJJJJIJJJJJJJJJJJJJJJJJJJJJJHHHIIJJIHJGHHIJJJJJJHHFFFFFFFDDEEEEEDDD@BDDDDCCDDDDD_Mismatch_0_Sense_+_Library_PoolC
TTGGAATGGAACGCTGAATCTCCCTAACCCTCTGCTTCTCTGAGAAATAATCAATAATGCGGTAGTCATGCTATTTTGCCGTGAAGTCTTCAAT
>Frequency_1_QualityScore_FFHHHHHIJJIIIIIJIIJGIGIJIGIIIGIIIJJJJJJGHHHIIJJJJBFHIIJIJJIJHGJHEHFHHHDFEFFFEEEEECACCDDDCBDB8@_Mismatch_0_Sense_+_Library_PoolT
CTAACCCTCTGCTTCTCTGAGAAATAATCAATAATGCGGTAGTCATGCTATTTTGCCGTGAAGTCTTCAATATGGAGCTGCAGATATGGCCGTT
>Frequency_1_QualityScore_ADDHFHHEHGGGIIIHHICHIGIDGIGHJGIJFGCGGIGEGHIEGGGEG_Mismatch_1_Sense_+_Library_PoolT
GTGAGAAACCTTTGTTAAATCGGATTCAAAAGTACCCCTGATTATGCAG
>Frequency_1_QualityScore_FFGHHHHJJJJHIJJFHHIJFHIJJIJJJCGIJJIJJJJJJJJIJJJJJJJJJJJJJGHHHFFFFFBCDADDDDBDDDDADDDDDDDCC@CDDD_Mismatch_0_Sense_+_Library_PoolT
ACAAAATACATAGGGATGGGTTTTTAGGGTTCTATACAACAACAGAGGATTCGCCCAGCAGTTACGAACTTACGACAGAAGCGTTGCAGTTTCT
>Frequency_1_QualityScore_FFHHHHHIJIJHIIJFHHIJCGHJJHIJJFHIJJJIJJJJJJJJJIJJGHIJJIJJHHHFFFFFFDCCDBDDDDDDDDCDDDDBDDDDDCCCDD_Mismatch_0_Sense_+_Library_PoolC
ACAAAATACATAGGGATGGGTTTTTAGGGTTCTATACAACAACAGAGGATTCGCCCAGCAGTTACGAACTTACGACAGAAGCGTTGCAGTTTCT
>Frequency_1_QualityScore_FFHHHHHJJJJJIJJJJIJIJDHGHIJGHGIIGIHGIJHIEHJJJJJJJGIJIIJIGGIJJIJGIHHHGHGGHIHIIHHHGHHHFFFFFFFCCA_Mismatch_1_Sense_+_Library_PoolT
AAGCGTTGCAGTTTCTGTCTGAGTTTGTGAAGTGATAGTGACTTTGTCAAATCTGTATATCATAGTTATAGAAGTTATTTTATGTATGTAGAGA
>Frequency_1_QualityScore_FFHHHHHJJJFHJJJJJJJJIIJJJJJIJIJJJJJJJJJJIJIFHIJHIIJJJJIJJIJJIIIHHGIJF?CH_Mismatch_0_Sense_+_Library_PoolT
ACTGTTAATGTATTTGTGAGAAACCTCTGTTAAATCGGATTCAAAAGTACCCCTGATTATGCAGAACTTCGA
>Frequency_1_QualityScore_FFHHHHHJJJJJJJJJFIJJIJJIJHGJJJJJJJJJIIIJJJJJJJJJJJJJJJJJJJHIGIGIJIJHHEHHGFFFFFFDCDDDDEDDDCCDDD_Mismatch_0_Sense_+_Library_PoolT
AGGTCTGGCCTAAGAGATTTAAGAGATTTTCTTCTTGAAAAAACTGTTAATGTATTTGTGAGAAACCTCTGTTAAATCGGATTCAAAAGTACCC
>Frequency_1_QualityScore_FFHHHHHJJJJJIJJJJJHHJIHIIJIJHIIJJGHIJJJHIJJJJJJGIJJJJJJJGIIEIIIIHJHHHCHHGFFEEDFEEEEEEEFEEEEEDD_Mismatch_1_Sense_+_Library_PoolT
GAAGCGTTGCAGTTTCTGTCTGAGTTTGTGAAGTGATAGTGACTTTGTCAAATCTGTATATCATAGTTATAGAAGTTATTTTATCTATGTAAAG
>Frequency_1_QualityScore_FFFHHHHIIJJJJIIJJIIJIGIEIJIIJJJJJJGHJHHIJJJIIHJDHHHHF?DFFFFEEEE>ACDDDBCCDC@CDDEDCEECDDDCCCCDCC_Mismatch_1_Sense_+_Library_PoolT
CAGCAACAGAGGATTCGCCCAGCAGTTACGAACTTACGACAGAAGCGTTGCAGTTTCTGTCTGAGTTTGTGAAGTGATAGTGACTTTGTCAAAT
>Frequency_1_QualityScore_FFGHHG@GHIHIJIIIGBGIGICFHHCHJFIGIIGHHGHIGIGIIIIGEHGGG@DEHDIHHEHFFDEEFB_Mismatch_0_Sense_+_Library_PoolT
GAAAAAACTGTTAATGTATTTGTGAGAAACCTCTGTTAAATCGGATTCAAAAGTACCCCTGATTATGCAG
>Frequency_1_QualityScore_DDAFHF>FG<FHGIIIEB@DHCGCFGEFHE@EEEDGCHGEGHIEH@@@EHHE>EEEECC?;@CADDCADACC:>5>CCBC;:34>CDDC>:A>C_Mismatch_0_Sense_+_Library_PoolT
GGTTCTATACAACAACAGAGGATTCGCCCAGCAGTTACGAACTTACGACAGAAGCGTTGCAGTTTCTGTCTGAGTTTGTGAAGTGATAGTGACT
>Frequency_1_QualityScore_A8?FDB<C<C,C?;FCH@?EG+)299*11?C)CD:?B<?BB3?**9?0*9B**9*=<<4=CF4)=7=)87=@@@44=9?7.=?7?B<?@_Mismatch_2_Sense_+_Library_PoolT
CTGATTATGCAGAACTTCGAGAATATGTTGTTTCAAGCCTTGTATTATTTGGATATCTATTTAATTTCTTAATTTTAGTGATTTTTATT
>Frequency_1_QualityScore_FAHHGFHIIHIDIHEIHJEEEGCH>HHC<CFGEEFIGIBDFEDGII>FGGCCHAFBGH@FCFHAHIIJG1;FGGGICDEAECECECDEECEEEA_Mismatch_0_Sense_+_Library_PoolT
TCAAATCTGTATATCATAGTTATAGAAGTTATTTTATGTATGTAAAGAGATTTTGTAGCTTTCTAAACGGAAATGAGGTCTGGCCTAAGAGATT
>Frequency_1_QualityScore_FFHHHGGJJJJIIJJIJJJJJJJJJJJJJJJJJIIFHIIIIJJJJHIJHIIJJJIJJIJJJJIJGGIJJHHHHHFDECCECEEDDDFEDDCDCC_Mismatch_1_Sense_+_Library_PoolT
AAAGAGATTTTGTAGCTTTCTAAACGGAAATGAGGTCTGTCCTAAGAGATTTAAGAGATTTTCTTCTTGAAAAAACTGTTAATGTATTTGTGAG
>Frequency_1_QualityScore_FEHHHGHGIIJJFHIJJIHJIIJJJJHIJJJJJJJIJJJJJJJIIGIJJJJHJJHIJJIJJJJJHJIJHIJJIIJHIJJJJJJJHGHHHHFEDF_Mismatch_1_Sense_+_Library_PoolT
GAGTTTGTGAAGTGATAGTGACTTTGTCAAATCTGTATATCATAGTTATAGAAGTTATTTTATGTATGTAAAGAGATTTTGTAGCTTTCTAAAG
>Frequency_1_QualityScore_FFFHGHHIIJJJGGJGIJHIIGJCGIIJJIIJJJIIIFIIIIIJJGGHIIIJJJJJGJJJJHFFFDCED@CEEEDEEDEDCDDDCDDDDDDDDD_Mismatch_1_Sense_+_Library_PoolT
CAGCTTTCTAAACGGAAATGAGGTCTGGCCTAAGAGATTTAAGAGATTTTCTTCTTGAAAAAACTGTTAATGTATTTGTGAGAAACCTCTGTTA
>Frequency_1_QualityScore_FFDFHFHJGBGGIIIIJJJJIJIGIJIIIJJGHHJJGIJJIIJJIJFIIJJJIH:FHIIJIIJIIGJEC?B?CCCCCEEDDDDEFEDDDCCCDC_Mismatch_0_Sense_+_Library_PoolT
AGATTTTGTAGCTTTCTAAACGGAAATGAGGTCTGGCCTAAGAGATTTAAGAGATTTTCTTCTTGAAAAAACTGTTAATGTATTTGTGAGAAAC
>Frequency_1_QualityScore_FFHHHHHJJJJJJJJJJJJIJJJJJJJJJJJJJJJJJIJJJJJIJJIJJJJJJJJJJJJJJJJJJJJHHHHHHFFFFFDDEEDEDDDEDDDDDD_Mismatch_1_Sense_+_Library_PoolT
TTTAAGATATTTTCTTCTTGAAAAAACTGTTAATGTATTTGTGAGAAACCTCTGTTAAATCGGATTCAAAAGTACCCCTGATTATGCAGAACTT
>Frequency_1_QualityScore_<ACFDDBEHG9EHCCHGEGHFCBEGGCD??DEHH?BBF;0@FD8BBDGGFFGDHC=;4=D@GAHFFEDB;@@DDC?B=@BC;5:>ACCCCCBBB_Mismatch_0_Sense_+_Library_PoolT
TCTGGCCTAAGAGATTTAAGAGATTTTCTTCTTGAAAAAACTGTTAATGTATTTGTGAGAAACCTCTGTTAAATCGGATTCAAAAGTACCCCTG
>Frequency_1_QualityScore_DDF8:CFEFIF9F<;?8<A+?EGGII>FFF>9??4909??FEGD?D_Mismatch_0_Sense_+_Library_PoolT
TTTCTTCTTGAAAAAACTGTTAATGTATTTGTGAGAAACCTCTGTT
>Frequency_1_QualityScore_FBHHGHHIJGHIJJJJJIIIIJIIIJJJJJJJIIIJJIIJJJJJJJIHIIIJJIGGIJJ@EHIIHHHBDCECDDCEDCDDDEDCDD@BDBD@CD_Mismatch_0_Sense_+_Library_PoolT
CACTGTTGGAATGGAACGCTGAATCTCCCTAACCCTCTGCTTCTCTGAGAAATAATCAATAATGCGGTAGTCATGCTATTTTGCCGTGAAGTCT
>Frequency_1_QualityScore_FFHHHHHJJJIIG@FHHHIIJIJI>GFHHCGEHB@GGHGGIIIGIGGGIJJJJIIJHCHHHCEFDDDEEEEECDCDDDECDCDEDECDDD<BBC_Mismatch_0_Sense_+_Library_PoolT
CTTGGAAAGAAATACAAGGTTCCCACTGTTGGAATGGAACGCTGAATCTCCCTAACCCTCTGCTTCTCTGAGAAATAATCAATAATGCGGTAGT
>Frequency_1_QualityScore_FFHHHHHFHIIJJJJJJFHIJHIGIJJJJJJHIGIJJJJIIGIJJJFIIJJJJJIJHHHFF@DFDDDEEB?ADDEEEDD@CDDBBBDDDDDDDB_Mismatch_1_Sense_+_Library_PoolT
TGCTCGGTGACCTTGGGATGGAGAACTGCGGTTATTAGGTTACAAAATACATAGGGATGGGTTTTTAGGGTTCTATACAACAACAGAGGATTCG
>Frequency_1_QualityScore_FFHHHHHHHHIJJIJJHIIIJJJHIIIIJJJJJJJIJJJJJJJIJJJIJJJJJJIJIJJJJHIGIJIJJHIIHIIIHEHHGFFFFFFFCDEDEA_Mismatch_1_Sense_+_Library_PoolT
ATCATAGTTATAGAAGTTATTTTATGTATGTAAAGAGATTTTGTAGCTTTCTAAACGTAAATGAGGTCTGGCCTAAGAGATTTAAGAGATTTTC
>Frequency_1_QualityScore_DDFHFHB>F9EEEHBH:C::8CFAAFGGFGHG?CDGIIII<*?DBEDDHH4BBDADBDDCG<FEHEGG@D.=@DEEEGIFEEHFHECCEEC@_Mismatch_0_Sense_+_Library_PoolT
GATTATGCAGAACTTCGAGAATATCTTGTTTCAAGCCTTGTATTATTTGTATATCTATTTAATTTCTTAATTTTAGTGATTTTTATTTTAAA
>Frequency_1_QualityScore_FFHHHHHJIJJJJIIJJJJJJJIJJJIIJJJIJIJJJJJJJJIJJJJJJIJIGIJJJJJGIEHEHGHHFFCCCEEEEDDBBBDDEDDDDDECDD_Mismatch_0_Sense_+_Library_PoolT
ATACAAGGTTCCCACTGTTGGAATGGAACGCTGAATCTCCCTAACCCTCTGCTTCTCTGAGAAATAATCAATAATGCGGTAGTCATGCTATTTT
>Frequency_1_QualityScore_ADFHFHHIIIIIIIIIGGCGIIDHIIIEHIIIIIGIIIIIIGIHIIIIIEHIIIIIDHIIIIIIGH@EECDEFFBCEEDCACCA_Mismatch_0_Sense_+_Library_PoolT
TGTAGCTTTCTAAACGGAAATGAGGTCTGGCCTAAGAGATTTAAGAGATTTTCTTCTTGAAAAAACTGTTAATGTATTTGTGAG
>Frequency_1_QualityScore_FFHDFHH@FHEHIB;FGCGDGGIHIEHG@FHDBFHHG@GGFHDHIIDHGHGEHCFFGHIICHIHHFHFHHEEC?DEFFFEEC>AEECDDECCEF_Mismatch_0_Sense_+_Library_PoolT
TACGACAGAAGCGTTGCAGTTTCTGTCTGAGTTTGTGAAGTGATAGTGACTTTGTCAAATCTGTATATCATAGTTATAGAAGTTATTTTATGTA
>Frequency_1_QualityScore_FDHHHHHIJIJJJIJJJJJEIIIIJJJJJJGIIIIJJIIIGIIGJJJEHHFFFFF=CCDCD?BCDDDDDD@BDDEEDCCCDDDDDACCCDECDD_Mismatch_0_Sense_+_Library_PoolT
GTCTTCAATATGGAGCTGCAGATATGGCCGTTGGAGCCTGCTCGGGGACCTTGGGATGGAGAACTGCGGTTATTAGGTTACAAAATACATAGGG
>Frequency_1_QualityScore_FFHHHHFHIJHHIJIDGGHIJHHGHJIJIIJJJIHIIIGIIJJHIJJJ@HIJJJJJJGIJIIJJGIIFHCGHIIIIIJEEHHHHHHFFFDFFCE_Mismatch_0_Sense_+_Library_PoolT
TCTGAGTTTGTGAAGTGATAGTGACTTTGTCAAATCTGTATATCATAGTTATAGAAGTTATTTTATGTATGTAAAGAGATTTTGTAGCTTTCTA
>Frequency_1_QualityScore_FFHHFHFHIJGHGJJGIJEGJBHIJJJJJJJJIJIJJJJJJJJJJJIJJJJIJJDIIGHHIJIJIJJIIFGGHGIJIJJJFIJJHHHHHGFDDD_Mismatch_0_Sense_+_Library_PoolC
TCTGAGTTTGTGAAGTGATAGTGACTTTGTCAAATCTGTATATCATAGTTATAGAAGTTATTTTATGTATGTAAAGAGATTTTGTAGCTTTCTA
>Frequency_1_QualityScore_ADCF?DHIIABGDIHFGHBEEHGFEHIIIGIGEHGHIEHGIFCDHIHCHII<BFDDGHGIIDGHGBGI_Mismatch_0_Sense_+_Library_PoolT
TTTGTGAAGTGATAGTGACTTTGTCAAATCTGTATATCATAGTTATAGAAGTTATTTTATGTATGTAA
>Frequency_1_QualityScore_FFHHHHFIIHIJJJIJJJJIJJJJIIJJJJJJJIIIIIJGIIFHGIJJJJJJIIJJIJJJJIIIIJJJJJJIJJIJIJJGIIJGHHFFFFFFEC_Mismatch_0_Sense_+_Library_PoolT
TGATAGTGACTTTGTCAAATCTGTATATCATAGTTATAGAAGTTATTTTATGTATGTAAAGAGATTTTGTAGCTTTCTAAACGGAAATGAGGTC
>Frequency_1_QualityScore_FFHHHHHJJJJJJJJJJJJJJJGIIJJJIJJJJHIJJJJJJJJJJIJJJJJJJJHIJJJJJEIIJJIIJHHHHHHHHFFFFDDCDEEEECDDEE_Mismatch_0_Sense_+_Library_PoolT
CCCCTGATTATGCAGAACTTCGAGAATATCTTGTTTCAAGCCTTGTATTATTTGTATATCTATTTAATTTCTTAATTTTAGTGATTTTTATTTT
>Frequency_1_QualityScore_FFHHHHHJJJJJJJJJJIJJJIJJJGIIJJJJJIIJJJJJIJHJJJJHHHHHGHFFFFCFEEDCEECDDDCDEEDDEEDDDDDDDDDCCCDDCC_Mismatch_1_Sense_+_Library_PoolT
ACAGAGGATTCGCCCAGCAGTTACGAACTTACGACAGAAGCGTTGCAGTTTCTGTCTGAGTTTGTGAAGTTATAGTGACTTTGTCAAATCTGTA
>Frequency_1_QualityScore_ADHHHHHIBFC?CHCC<FBDFHCCEFGIIGCHGGGGGIIIGHGEGGIIIIIIE=FCGHHEGIGHHE>EH_Mismatch_0_Sense_+_Library_PoolT
GAAAAAACTGTTAATGTATTTGTGAGAAACCTCTGTTAAATCGGATTCAAAAGTACCCCTGATTATGCA
>Frequency_1_QualityScore_DFHHGHFIGIJJII<GHGIB@FGIJJIIIJJIJIGIIIJGIHGJDDHEHHHDF=BDDDEEDCC:>CCDDDDDDDCDDDDDDDD?B?BBDDCDAD_Mismatch_0_Sense_+_Library_PoolT
TGCAGATATGGCCGTTGGAGCCTGCTCGGGGACCTTGGGATGGAGAACTGCGGTTATTAGGTTACAAAATACATAGGGATGGGTTTTTAGGGTT
>Frequency_1_QualityScore_FFHHGHHJJJJJGGHIJJJJJJCGHGIJIJJJJJIJJJJJJJJJHHHGGHFDDEDCDDEEDFDFEEEDDCCDCDDBDDDDDDDEDEDDDDDDCC_Mismatch_0_Sense_+_Library_PoolT
ACGGAAATGAGGTCTGGCCTAAGAGATTTAAGAGATTTTCTTCTTGAAAAAACTGTTAATGTATTTGTGAGAAACCTCTGTTAAATCGGATTCA
>Frequency_1_QualityScore_FFHHHHHIJJHIJJJJHJJJJJJIJJJIJJJJJIJJJIJGJJJJJJJJJIJJIIIJJJJIIIIIIJJJJGGIJHIJJJJJJHHHHHHHFFFFFD_Mismatch_1_Sense_+_Library_PoolT
GTTTGTGAAGTGATAGTGACTTTGTCAAATCTGTATATCATAGTTATAGAAGTTATTTTATGTATGTAAAGAGATTTTGTAGCTTTCTAAAGGG
>Frequency_1_QualityScore_FFHHHHHJJJJIJJJJJIJJIJJJJJJJJJJJJJJJJIIJJIJIJGIIHIJJIIJJIJJJIJIJJIJJJEHHHHFFFFEDFFEEEDDE_Mismatch_2_Sense_+_Library_PoolT
AACTGTTAATGTATTTGTGAGAAACCTTTGTTAAATCGGATTCAAAAGTACCCCTGATTATGCAGAACTTCGAGAATATCTTGTTCCA
>Frequency_1_QualityScore_FFGHGHHIJIIJHIJJIJJJBHIHIJJJJJIIJJIIIJHJGIJGIIIIGHHEEDEFFFCEEED@CCCDDDC@CCCCDEEDDEDCCDDDDDCCCC_Mismatch_1_Sense_+_Library_PoolT
AAACAACAGAGGATTCGCCCAGCAGTTACGAACTTACGACAGAAGCGTTGCAGTTTCTGTCTGAGTTTGTGAAGTGATAGTGACTTTGTCAAAT
>Frequency_1_QualityScore_FFHHHHHHIJJJJJJJJJJJIJIJJJJJGIJJJJJJJJJJIIJJJJIJJIJJJJJHIJJJJHHHHHHFFFEFEEEDEEEEDDBDDDDDDDCDCC_Mismatch_0_Sense_+_Library_PoolT
ATGAGGTCTGGCCTAAGAGATTTAAGAGATTTTCTTCTTGAAAAAACTGTTAATGTATTTGTGAGAAACCTCTGTTAAATCGGATTCAAAAGTA
>Frequency_1_QualityScore_FFHHHHGJIJIJJJIHGIIJIDHIIIIJGHJGHIIJJIJEIFGIHGEHHIIJGGHJJJIIIIJ_Mismatch_1_Sense_+_Library_PoolT
TTGTGAAGTGATAGTGACTTTGTCAAATCTGTATATCATAGTTATAGAAGTTATTTTATGTAA
>Frequency_1_QualityScore_FFHGHGHJJJJJJIIJJJJJJJJJJJGHIJIJJJIIFIEIJIIHJJJIJJIJJJJJJJJJJJGGIIJIIEHIIGHH_Mismatch_0_Sense_+_Library_PoolT
TCGAGAATATCTTGTTTCAAGCCTTGTATTATTTGTATATCTATTTAATTTCTTAATTTTAGTGATTTTTATTTTA
>Frequency_1_QualityScore_FFHHHHHJJJJJJJJIJJJJJJJJJJJIJJJIJJJIIJGJIJJJJJJJJJJJGHIJJIIIIHGIJHHHFEHHFFFFFCEEEEEEDDDDCCCDDD_Mismatch_2_Sense_+_Library_PoolT
TTCTAAAGGGAAATGAGGTCTGGCCTAAGAGATTTAAGAGATTTTCTTCTTGAAAAAACTGTTAATGTATTTGTGAGAAACCTTTGTTAAATCG
>Frequency_1_QualityScore_FFGHHHHJIJJJIJIIJJIJJJHJIIGIIIEHIIJJJIFIGIJHHHHIHIJJIJJJJBBEHHGHGIGIIGIACHHHFFFDDDEEDEEDCACDD=_Mismatch_0_Sense_+_Library_PoolT
AGACTATGAAAGAAATAAGAAAATTGATGGTGTTCATGTGCACTTAGCAGATACTTGGAAAGAAATACAAGGTTCCCACTGTTGGAATGGAACG
>Frequency_1_QualityScore_FFHHHHDIIJIJIIEHHIHIGIJGHIJJJIJJIJJJJIIIJJGHIJEIIJJJIIJI_Mismatch_1_Sense_+_Library_PoolT
GCCTTGTATTATTTGTATATCTATTTAATTTCTTAATTTTAGTGATTTTTATTTCA
>Frequency_1_QualityScore_FFGHHHHJJJJJJJJJFIJJJJJJGIJJJJJJJJJJJJGIHHHHHHEDFFFFFDCCEEEEDDDDDDDD:<?DDDDDDABBCDDECDDDDDDDBD_Mismatch_0_Sense_+_Library_PoolT
TGGAGCCTGCTCGGGGACCTTGGGATGGAGAACTGCGGTTATTAGGTTACAAAATACATAGGGATGGGTTTTTAGGGTTCTATACAACAACAGA
>Frequency_1_QualityScore_DF>FHHCGCGIIIIHIIIIIIIIIIHIIIIIGGGFHIIIIIIGGGIIIIIIIIIIIHEGIIECGEIGIIHHGIIIIIIIEGEIIDHHHFFFFDE_Mismatch_1_Sense_+_Library_PoolT
TGATAGTGACTTTGTCAAATCTGTATATCATAGTTATAGAAGTTATTTTATGTATGTAAAGAGATTTTGTAGCTTTCTAAAGGGAAATGAGGTC
>Frequency_1_QualityScore_FFHHHHHJJJJJJJJJEHIHJJJJJHIIJJIJJJJJJJJIIIJJJGIJHIJJJJJJIJIIGIGJJJIIIEGHHHHHHFFFFFEEEEEDDDCDDD_Mismatch_1_Sense_+_Library_PoolT
ATTTTATTTATGTAAAGAGATTTTGTAGCTTTCTAAACGGAAATGAGGTCTGGCCTAAGAGATTTAAGAGATTTTCTTCTTGAAAAAACTGTTA
>Frequency_1_QualityScore_FFHHHHHJJJJJICHJJJJIJJJJJJJJIJJJJJJJJJGHFHIJJJIIJIGHGIJHIJJJHHHHHGGFFCFFFEDDEEEEEDCDCDEDCDDCCE_Mismatch_0_Sense_+_Library_PoolT
TTACGAACTTACGACAGAAGCGTTGCAGTTTCTGTCTGAGTTTGTGAAGTGATAGTGACTTTGTCAAATCTGTATATCATAGTTATAGAAGTTA
>Frequency_1_QualityScore_DEHHHHHJJJJIIJJIJJIJIGGIJJGGGFHIJJIJIJJIIIIJIGGJIHIIGIJJJCHIJJIIHHDEEFFFFFFEEEDEDDDDDCDD>@CDCC_Mismatch_1_Sense_+_Library_PoolT
TCTTGAAAAAACTGTTAATGTATTTGTGAGAAACCTTTGTTAAATCGGATTCAAAAGTACCCCTGATTATGCAGAACTTCGAGAATATCTTGTT
>Frequency_1_QualityScore_DDHHFCDFFFBEGHFA9FHAH?EG@G<C4?0?0BDF>*8B@B@FHIGC)==<C@)=8=;.7C>@E).73==.777)7;)..;;B>>>AB>>CA@_Mismatch_1_Sense_+_Library_PoolT
CCCTGATTATGCAGAACTTCGAGAATATCTTGTTTCACGCCTTGTATTATTTGTATATCTATTTAATTTCTTAATTTTAGTGATTTTTATTTTA
>Frequency_1_QualityScore_D?FFHHHFFHIGHIGIEHEIIIIIGHFHIIFHGHIDFGGGHIEGGFGGB?BFDGGIEFGIGIHIIIICGFHFICGHIG_Mismatch_0_Sense_+_Library_PoolT
GACTTTGTCAAATCTGTATATCATAGTTATAGAAGTTATTTTATGTATGTAAAGAGATTTTGTAGCTTTCTAAACGGA
>Frequency_1_QualityScore_FFGHFFHIJIJIIJJGHGIDGIIIJIJIJJGGIJIIIII>FGEHHIGHIJJIJGIIGEFEGIIGAEHAC???EFFFFD>@A;>;CCDDECBBDD_Mismatch_2_Sense_+_Library_PoolT
TAAAGGGAAATGAGGTCTGGCCTAAGAGATTTAAGAGATTTTCTTCTTGAAAAAACTGTTAATGTATTTGTGAGAAACCTTTGTTAAATCGGAT
>Frequency_1_QualityScore_FFHHHHHJJJJJJIIJJJGIIJIJIIIIGGIGHJJJJJJJJIJJJJIJJIJJJJJJJJJJJJIJJJJIIGHJIGIJJJHGHFFFFFFFDEDEDD_Mismatch_0_Sense_+_Library_PoolT
TTGTCAAATCTGTATATCATAGTTATAGAAGTTATTTTATGTATGTAAAGAGATTTTGTAGCTTTCTAAACGGAAATGAGGTCTGGCCTAAGAG
>Frequency_1_QualityScore_FFHGHHDFHIIGGGIIIIIGIIIFIIIHEGHJIGIJJIIJIGHIIICGGGBHIIHEHCGDH_Mismatch_0_Sense_+_Library_PoolT
CTTCTTGAAAAAACTGTTAATGTATTTGTGAGAAACCTCTGTTAAATCGGATTCAAAAGTA
>Frequency_1_QualityScore_FFHHHHHIJJJIIIJJJJJJJHIJFIJJJJFHIJJJJJJJJIJJJJJJJJJJJJIHHHHFFFFFFDEEEEDCDDDDDCCDDDEFEEEEEDEEFD_Mismatch_0_Sense_+_Library_PoolT
GAGAAACCTCTGTTAAATCGGATTCAAAAGTACCCCTGATTATGCAGAACTTCGAGAATATCTTGTTTCAAGCCTTGTATTATTTGTATATCTA
>Frequency_1_QualityScore_FFHHHHHJJJJIJJJJJJJGHIIJJJJJJJJIIJJJJJIJJIIJJJJJJJJJJIHIJJJIJIIIHHHHHCEHFFFFFFEEEEEEDDDDDC_Mismatch_2_Sense_+_Library_PoolT
TTTCTAAAGGGAAATGAGGTCTGGCCTAAGAGATTTAAGAGATTTTCTTCTTGAAAAAACTGTTAATGTATTTGTGAGAAACCTTTGTTA
>Frequency_1_QualityScore_FFHHHHHJJJJJJJJJJIJJJJJJIJJHIJJJJJJIJJJJIJJJIJHHHEBEFFFFEEEECECDDDDDDDC;ACCFDDDEDDDDDDDEEDDDDE_Mismatch_0_Sense_+_Library_PoolT
CAACAGAGGATTCGCCCAGCAGTTACGAACTTACGACAGAAGCGTTGCAGTTTCTGTCTGAGTTTGTGAAGTGATAGTGACTTTGTCAAATCTG
>Frequency_1_QualityScore_FFHHHHHJJJJJJJJJJJJJJJJIJIJIJJJJJJJJJJJJJJJJJJJJJJJIJIJJJJJIJJIGIHHHHEFFFFFEEEEEEDDDDDDDDDDDEE_Mismatch_0_Sense_+_Library_PoolT
TTTCTTCTTGAAAAAACTGTTAATGTATTTGTGAGAAACCTCTGTTAAATCGGATTCAAAAGTACCCCTGATTATGCAGAACTTCGAGAATATC
>Frequency_1_QualityScore_FFHHCFHJJJJJJIJJJJJIJJJJJJJJJJJJJJJJIIJJJGIJJJJJJIJHGHFFFFFFEEEEEEEDDDEDDDCD@DDDDDCDCCCDEEDDED_Mismatch_1_Sense_+_Library_PoolT
AGGGTTCTATACAACAACAGAGGATTCGCCCAGCAGTTACGAACTTACGACAGAAGCTTTGCAGTTTCTGTCTGAGTTTGTGAAGTGATAGTGA
>Frequency_1_QualityScore_>BDADHAHHIIBEH?4EFG<:DDCHIGHDFHIHGIGFHGBFFHIGGFEEEH@CGFEH?BB>DDFECEEE@ACACBBCB?ACCCABCC@CCD@CC_Mismatch_0_Sense_+_Library_PoolT
AAAAACTGTTAATGTATTTGTGAGAAACCTCTGTTAAATCGGATTCAAAAGTACCCCTGATTATGCAGAACTTCGAGAATATCTTGTTTCAAGC
>Frequency_1_QualityScore_FFHHHGHGIIJJJIJGHJJGJHIFJJJJJJIIGGHEGHIJIIJICHIJIJJIJJJJJJJJJGGGHIIIGHHFFFFEECCE>CEDDDD@ACDDDD_Mismatch_0_Sense_+_Library_PoolT
CTAAGAGATTTAAGAGATTTTCTTCTTGAAAAAACTGTTAATGTATTTGTGAGAAACCTCTGTTAAATCGGATTCAAAAGTACCCCTGATTATG
>Frequency_1_QualityScore_FFHHHHHIJJJJJJJJJGIJJJJJJJJFEHIIIJJIIHGIJJJIIJJJIIJGIJIJJIEGIIGIIDGIJGHHFFFFDECCCEEEEBDDDCCEDD_Mismatch_0_Sense_+_Library_PoolC
CTAAGAGATTTAAGAGATTTTCTTCTTGAAAAAACTGTTAATGTATTTGTGAGAAACCTCTGTTAAATCGGATTCAAAAGTACCCCTGATTATG
>Frequency_1_QualityScore_FFHHFHHJJJIIIJJJJJJJJJJJJJJIJJJJJJJJJIIIJJJIJJJJJJJJJJJJJJJJJJJJJIJDHFHIJJJIJJJJJJJIIHHHHFFFFF_Mismatch_1_Sense_+_Library_PoolT
GAAGTGATAGTGACTTTGTCAAATCTGTATATCATAGTTATAGAAGTTATTTTATGTATGTAAAGAGATTTTGTAGCTTTCTAAAGGGAAATGA
>Frequency_1_QualityScore_D6AFF?BB<AA@E:CF;*:)16:B?0?DBG9??BD<F?4B8CB<@C=F@:8)7=;@CEA7=;)=B)77@?B@B3.;;>>(;>A>;;A:(5>BBD_Mismatch_1_Sense_+_Library_PoolT
CGAACTTACGACAGAAGCGTTGCAGTTTCTGTCTGAGTTTGTGAAGTGATAGTGACTTTGTCCAATCTGTATATCATAGTTATAGAAGTTATTT
>Frequency_1_QualityScore_FFHHGHHIJJJJJJIJJJJJJJJIJJJJJJJJJJJIJJJJJJJIHJJJJJJIJJJJJJJJJJJGIIJJJHEHHHHHHFDFDFDDDDDDDEEDDD_Mismatch_1_Sense_+_Library_PoolT
ATGTATGTAAAGAGATTTTGTAGCTTTCTAAAGGGAAATGAGGTCTGGCCTAAGAGATTTAAGAGATTTTCTTCTTGAAAAAACTGTTAATGTA
>Frequency_1_QualityScore_FFHHHHGIIJIHIJJJJHGIIEHGGIIGHIJJJJIJIJGIJEHIJJJJIJIJJJDH_Mismatch_0_Sense_+_Library_PoolT
TGAAAAAACTGTTAATGTATTTGTGAGAAACCTCTGTTAAATCGGATTCAAAAGTA
>Frequency_1_QualityScore_FFDDHDHHEHGFDHEFHJIIIIHFGGIEBIIIGGIIIJIIIIICGIJJHGHEFIHJIFEHHEGGIIJGJGHGGGIGGIC>_Mismatch_2_Sense_+_Library_PoolT
AGAATATCTTGTTTCAAGCCTTGTATTATTTGTATATCTATTTAATTTCTTAATTTTAGTGATTTTTATTTTAAATTCCA
>Frequency_1_QualityScore_FFHHHHHJJHIJJJIJJHIIJJJJJJIJJJJJJJJJJJJJJJJJJJJJJJJGIJIJJJJJHHFHHHEHHDFFFFFD_Mismatch_0_Sense_+_Library_PoolT
TCTAAACGGAAATGAGGTCTGGCCTAAGAGATTTAAGAGATTTTCTTCTTGAAAAAACTGTTAATGTATTTGTGAG
>Frequency_1_QualityScore_FFHHGHHJJJJJJJJIJGJJJIJGFHHIJIIIHIJIIGGIJFGEHIJJJJIIJJJJIJHGJJEIHHHHECHFFFFEF?AEEDEDCCDDDEEDEE_Mismatch_1_Sense_+_Library_PoolT
GAGAAGCGTTGCAGTTTCTGTCTGAGTTTGTGAAGTGATAGTGACTTTGTCAAATCTGTATATCATAGTTATAGAAGTTATTTTATGTATGTAA
>Frequency_1_QualityScore_DDHHFFHJFHIIFFGIGIIIIGHIEGGHJGHJIIIIJJJIHGIGGHCGGIJICCGEHEFFFDB?C@>C;;ADDDCCCCACACC@ACDCCCC>CD_Mismatch_1_Sense_+_Library_PoolT
ATTTAGGGTTCTATACAACAACAGAGGATTCGCCCAGCAGTTACGAACTTACGACAGAAGCGTTGCAGTTTCTGTCTGAGTTTGTGAAGTGATA
>Frequency_1_QualityScore_FFFHDHGJJJIJJJJHGIGIIIHIJEIIIJJIGIIIJJIIJJJIJEIJIIGJHIIJJFHGIIIIGGHHFCEFFFEFEDEECDDDDDDEDDDC:>_Mismatch_0_Sense_+_Library_PoolT
TCTTGAAAAAACTGTTAATGTATTTGTGAGAAACCTCTGTTAAATCGGATTCAAAAGTACCCCTGATTATGCAGAACTTCGAGAATATCTTGTT
>Frequency_1_QualityScore_FFHHHHHJJJJJJJIJJJJJIJJJJJHIIJJJJJJJJJJJJJJJJJIJGIIJJJIIJGHIIJHHHHFFFFFFFECEEEDDDDDDDDDEEFEDCD_Mismatch_0_Sense_+_Library_PoolC
TCTTGAAAAAACTGTTAATGTATTTGTGAGAAACCTCTGTTAAATCGGATTCAAAAGTACCCCTGATTATGCAGAACTTCGAGAATATCTTGTT
>Frequency_1_QualityScore_FFGHHHGIJJJHJJJGIIIGHEHGGIIGIGHGGIHIIJJJJIJJGHIIIJIJJGIGGHGIJHHGHHHHA;A>CEFCAECEECBCDCCCDDDDED_Mismatch_0_Sense_+_Library_PoolT
TTTCTAAACGGAAATGAGGTCTGGCCTAAGAGATTTAAGAGATTTTCTTCTTGAAAAAACTGTTAATGTATTTGTGAGAAACCTCTGTTAAATC
>Frequency_2_QualityScore_FFHHHGHIJJJIJJIIIIIAGEHIIJGIIJIJIIIIIIJIJGIIIIIIIIIJJIGHIIJJIGEHHHGGECEFFFEECDEEEECCCCDCDCEDED_Mismatch_0_Sense_+_Library_PoolC
TTTCTAAACGGAAATGAGGTCTGGCCTAAGAGATTTAAGAGATTTTCTTCTTGAAAAAACTGTTAATGTATTTGTGAGAAACCTCTGTTAAATC
>Frequency_1_QualityScore_FFHHHHHIJJJJIIIJJJJHIJHGIJJJJJJJJJJJJJJJJJJJJJJJJJJIJJJJJJJJJJHIJJIJIGIJIHHHHHHFFFFFFEEEEDDECD_Mismatch_0_Sense_+_Library_PoolT
TAGTTATAGAAGTTATTTTATGTATGTAAAGAGATTTTGTAGCTTTCTAAACGGAAATGAGGTCTGGCCTAAGAGATTTAAGAGATTTTCTTCT
>Frequency_1_QualityScore_FFHHHHFGGJGGIHHIIEE??CFI@FGIGGHGIFIJJJJIGIIJGIBCGEHEEHIJDGHHHHHFFDEFFEDDECCDCCDDBC_Mismatch_0_Sense_+_Library_PoolT
CTTGAAAAAACTGTTAATGTATTTGTGAGAAACCTCTGTTAAATCGGATTCAAAAGTACCCCTGATTATGCAGAACTTCGAG
>Frequency_1_QualityScore_FFHHHHHIJIIGIIIJIJJJHHIJJIJJJJJJGIIIIIHIGHIJIJJG@FHIJEHEGIIIJJIIGIJJFAEHEFFFFDEDDEDDCDDDCA?BDC_Mismatch_1_Sense_+_Library_PoolT
TGGCCTAAGAGATTTAAGAGATTTTCTTCTTGAAAAAACTGTTAATGTATTTGTGAGAAACCTTTGTTAAATCGGATTCAAAAGTACCCCTGAT
>Frequency_1_QualityScore_FFHHHHHIJIJIJJIIHJJJJIGIJIIJJJJIIJJJJIJJJJJJJIJJJJJJJJJJJJJJJJJIJJIJJHFHHHHHFFFFFFDEDDCDCDDDED_Mismatch_1_Sense_+_Library_PoolT
CTATGTATGTAAAGAGATTTTGTAGCTTTCTAAACGGAAATGAGGTCTGGCCTAAGAGATTTAAGAGATTTTCTTCTTGAAAAAACTGTTAATG
>Frequency_1_QualityScore_DAFAFFAFB:?FCH<DDE:CF4CFEFFE<CBFHGEGEFICADBBC0?F<DBGCFDBFGDIFIIEFCFF=8=;3=DEIFFFFFBD@BD?BCCA@A_Mismatch_1_Sense_+_Library_PoolT
ATATCATAGTTATAGAAGTTATTTTATGTATGTAAAGAGATTTTGTAGCTTTCTAAAGGGAAATGAGGTCTGGCCTAAGAGATTTAAGAGATTT
>Frequency_1_QualityScore_FFHHHHHJDHHGGCGHIIGGHGHIJGIJIJEIGIJIJJIHIGGIIJJJIJJJJIGHHFHEEFFFECCDDBBCDDDD?BDDCCCADDDDCCCCCA_Mismatch_0_Sense_+_Library_PoolT
ACATAGGGATGGGTTTTTAGGGTTCTATACAACAACAGAGGATTCGCCCAGCAGTTACGAACTTACGACAGAAGCGTTGCAGTTTCTGTCTGAG
>Frequency_1_QualityScore_DDHHHFFGGEHGGAEDFGICGG?EHGIJJJJJGIJGJIIGGIGHHGGEAHHGHH@>HHEEEFDEDEDCD;@DDDCBBBDDDDCCCC:>+4:ACC_Mismatch_0_Sense_+_Library_PoolC
ACATAGGGATGGGTTTTTAGGGTTCTATACAACAACAGAGGATTCGCCCAGCAGTTACGAACTTACGACAGAAGCGTTGCAGTTTCTGTCTGAG
>Frequency_1_QualityScore_FFHHHHHIHIJJJIJGJJJJJHIJJJJJJJJJJJJJJJJJJJIJIHJJJJJJJJJJJJJJJJIIGIIIJHIJHHHHHHHFFFEDBDDDDDDEDD_Mismatch_1_Sense_+_Library_PoolT
TATGTATGTAAAGAGATTTTGTAGCTTTCTAAAGGGAAATGAGGTCTGGCCTAAGAGATTTAAGAGATTTTCTTCTTGAAAAAACTGTTAATGT
>Frequency_1_QualityScore_FFHHHHGJIIJJHJJJJIJJGHJJJJJJJIJJJJJFHJJJIJJJJIIHIIJIJJIIHHHHHHHHFFFFFFEEEEEEEDEEEEFEEEEDDCADDE_Mismatch_0_Sense_+_Library_PoolT
CCAGCAGTTACGAACTTACGACAGAAGCGTTGCAGTTTCTGTCTGAGTTTGTGAAGTGATAGTGACTTTGTCAAATCTGTATATCATAGTTATA
>Frequency_1_QualityScore_FFHHHHHJJJJJJJIJJJJJJJJJIIJJJJJJJHIIIJJJJJJIIIJIJJIJJJIJJJJJJIIJJIJJJJIJIIJHHHGHHFFFDFEDEEEDCC_Mismatch_0_Sense_+_Library_PoolT
CTTTGTCAAATCTGTATATCATAGTTATAGAAGTTATTTTATGTATGTAAAGAGATTTTGTAGCTTTCTAAACGGAAATGAGGTCTGGCCTAAG
>Frequency_1_QualityScore_FFHHHHHJIHJJJHIJJJHJJIJJJJJJJJJJJJJJJJHIJJJJJHIIJJJJJIJJJJJ_Mismatch_0_Sense_+_Library_PoolT
CAAGCCTTGTATTATTTGTATATCTATTTAATTTCTTAATTTTAGTGATTTTTATTTTA
>Frequency_1_QualityScore_FFHHHHHJIJJJIIJIJJJJGIIJGIJIJHGJIJHHHGIJIIIIIEDGHIHEFFFDFADEEEEEDDDACCCDDDDDEDDDDEDDDEDCDDDDDD_Mismatch_1_Sense_+_Library_PoolT
TATACAACAACAGAGGATTCGCCCAGCAGTTACGAACTTACGACAGAAGCGTTTCAGTTTCTGTCTGAGTTTGTGAAGTGATAGTGACTTTGTC
>Frequency_1_QualityScore_FFHHHHHJJIJIJJJJJJIJJGIHJJJJJJJJGHJIJJJJIIJJHIJJJJIGIIJJIIIJJJIJBHIHHHHHHHFFFFCDDDCDCCDCCDDDDD_Mismatch_0_Sense_+_Library_PoolT
GTCTGGCCTAAGAGATTTAAGAGATTTTCTTCTTGAAAAAACTGTTAATGTATTTGTGAGAAACCTCTGTTAAATCGGATTCAAAAGTACCCCT
>Frequency_1_QualityScore_FDHHHGHJJJJJJJGIJJJJJJJHIJJJJJJJIJJFGIJJJJJJHJJJJJJIJJJJIIIJJJJJJIJHHHHHHHFFFFDDDDDEDDDDDDDDDD_Mismatch_0_Sense_+_Library_PoolC
GTCTGGCCTAAGAGATTTAAGAGATTTTCTTCTTGAAAAAACTGTTAATGTATTTGTGAGAAACCTCTGTTAAATCGGATTCAAAAGTACCCCT
>Frequency_1_QualityScore_FFHHHHHJJJIJJJJJJJJJJJJJJJJIJJJJJJJJJJJJJJIJJJJJGHIJJJIJJJJJIIJIGEHHHEFFFFFFEEEE_Mismatch_0_Sense_+_Library_PoolT
ATTTTCTTCTTGAAAAAACTGTTAATGTATTTGTGAGAAACCTCTGTTAAATCGGATTCAAAAGTACCCCTGATTATGCA
>Frequency_1_QualityScore_DEHHHHHJJJJJ=GGIIFHGFFHJIIIIFGIIIFGIIIIIIJFGGECDHIJJJG>FACFHHGHHGCBDDDDFFEFCC@A_Mismatch_0_Sense_+_Library_PoolT
CTTTCTAAACGGAAATGAGGTCTGGCCTAAGAGATTTAAGAGATTTTCTTCTTGAAAAAACTGTTAATGTATTTGTGAG
>Frequency_1_QualityScore_DDBAAFH?AAD@EBF<??D@A:C?BF<F?9?DHEGGGGGHGDBDFHFA7CC.555;@AED=;@>;@DCECABB?BBCC?@CCA?@BBBBBCBAC_Mismatch_0_Sense_+_Library_PoolT
CCTTGGGATGGAGAACTGCGGTTATTAGGTTACAAAATACATAGGGATGGGTTTTTAGGGTTCTATACAACAACAGAGGATTCGCCCAGCAGTT
>Frequency_1_QualityScore_FFHHFHGIJIJFEIGIJJJIJIHIJJIIJJHIJJIHIIIIGIHGIHIIJIIJIJJGIIJJIJJHH<=BCBCDEDBDD?BDD9<BCCCD?@C??C_Mismatch_0_Sense_+_Library_PoolT
CAATAATGCGGTAGTCATGCTATTTTGCCGTGAAGTCTTCAATATGGAGCTGCAGATATGGCCGTTGGAGCCTGCTCGGGGACCTTGGGATGGA
>Frequency_1_QualityScore_FFHHHHHJJJIJJJJIJJJJIJJHHIJIJJJJJIJJJJJJJJIJGHHIJIJIIJJJJIIHGCEGHJIJIHIIIGGIGIIHHHHBCEFFFFEECC_Mismatch_1_Sense_+_Library_PoolT
TCTGTATATCATAGTTATAGAAGTTATTTTATGTATGTAAAGAGATTTTGTAGCTTTCTAAACGTAAATGAGGTCTGGCCTAAGAGATTTAAGA
>Frequency_1_QualityScore_FFHHHHHJJJJJJJJHIJIJJJJJJJJJJJJJJJJJJJIJJJJJJJJJJJIJJJJJJIIHHHHHHHFFFEFFFDEEEEEDDDDDDDEDECDDDD_Mismatch_1_Sense_+_Library_PoolT
GAAACGGAAATGAGGTCTGGCCTAAGAGATTTAAGAGATTTTCTTCTTGAAAAAACTGTTAATGTATTTGTGAGAAACCTCTGTTAAATCGGAT
>Frequency_1_QualityScore_BDHHFDHIGIGEIHGG1C8?@FDGHHDGDFHEGG@FHCHIIIIDEHGI.(;@EHGBEEHHEFBCCDDCCC?BBAC==CCC?=??BBBCBCCCCB_Mismatch_0_Sense_+_Library_PoolT
TGGGATGGAGAACTGCGGTTATTAGGTTACAAAATACATAGGGATGGGTTTTTAGGGTTCTATACAACAACAGAGGATTCGCCCAGCAGTTACG
>Frequency_1_QualityScore_FFHHHHHJJJIIJJJJJJJJJJJHIIJIJJJJIJJJJJIJJJJJGIIJHIJGIIJJJJJGHIGIIJJFJHGIJJJHHHH_Mismatch_1_Sense_+_Library_PoolT
AGAATATCTTGTTTCAAGCCTTGTATTATTTGTATATCTATTTAATTTCTTAATTTTAGTGATTTTTATTTTAAATTTA
>Frequency_1_QualityScore_FFHHHHHHIIJJFHJJJHJJJGHIJIJJJIJJIJJJJJJJJJJJJJJJJJJJJJHHHHEFFDDEEDBDDDDDDDDBDDDDD@CDEDDEDDDCDA_Mismatch_0_Sense_+_Library_PoolT
CATAGGGATGGGTTTTTAGGGTTCTATACAACAACAGAGGATTCGCCCAGCAGTTACGAACTTACGACAGAAGCGTTGCAGTTTCTGTCTGAGT
>Frequency_1_QualityScore_FFHHHHHIJJJIIGJJJJJJHHIJJJGGIGIJJJJJJJIIJJJJJIJGIJIGJJJJIJHIGIJDEFHHHEFFEEFEEEEE:CCCCDDDD_Mismatch_0_Sense_+_Library_PoolT
TTTTCTTCTTGAAAAAACTGTTAATGTATTTGTGAGAAACCTCTGTTAAATCGGATTCAAAAGTACCCCTGATTATGCAGAACTTCGAG
>Frequency_1_QualityScore_FDFFHAD:EFGEHD@<FHGGIEAECHHHIIH@F?FGG>DGEHID@FHH>FDBGGEGHHHIGIHEH@3@@DEEEHGHBED?@BDAC:AC_Mismatch_0_Sense_+_Library_PoolT
ATCATAGTTATAGAAGTTATTTTATGTATGTAAAGAGATTTTGTAGCTTTCTAAACGGAAATGAGGTCTGGCCTAAGAGATTTAAGAG
>Frequency_1_QualityScore_FFHHHDHIJJFHJJJJJJJFHIJJJJIJJJIJJJJIJJJJIJJJJJJJJJJJJJJHHFFFFFFDDDDDDDDDDDDDDDDACEEDDEDDDADCDC_Mismatch_0_Sense_+_Library_PoolT
TAGGGATGGGTTTTTAGGGTTCTATACAACAACAGAGGATTCGCCCAGCAGTTACGAACTTACGACAGAAGCGTTGCAGTTTCTGTCTGAGTTT
>Frequency_1_QualityScore_DFFHHHGGBHGIJJIGGGGHJIJCHGGIG?CGHJJIJJ?G>FIJJJJIIJJJIGGGGIIGGEHEHDFFCBA>C@B?ADBDDCBDDD>ACCDB<<_Mismatch_0_Sense_+_Library_PoolT
TATTAGGTTACAAAATACATAGGGATGGGTTTTTAGGGTTCTATACAACAACAGAGGATTCGCCCAGCAGTTACGAACTTACGACAGAAGCGTT
>Frequency_1_QualityScore_FFHHHHHIJJJHIJJIJJJJIHIJJJJJJJJIJJGIJJJJIGHIGIJJJIJJJGICECIHIIIIIIJHI_Mismatch_0_Sense_+_Library_PoolT
AGTTTGTGAAGTGATAGTGACTTTGTCAAATCTGTATATCATAGTTATAGAAGTTATTTTATGTATGTA
>Frequency_1_QualityScore_FFHHHHHJJJJJJJJJJJJJJJJJJJJHIJJIJJJJJJJJIJJJBHIHGHHHDFFFEECEEDDDDD=@BCCDEDCCCDDDDDDDDDEEDDDCDD_Mismatch_1_Sense_+_Library_PoolT
CTCAATATGGAGCTGCAGATATGGCCGTTGGAGCCTGCTCGGGGACCTTGGGATGGAGAACTGCGGTTATTAGGTTACAAAATACATAGGGATG
>Frequency_1_QualityScore_FFHHHHHJJJJJJJJJJJJJJJJJJJJJJJIIJJJJIJIJJJJJJJJJJIJJJJJJIJJJJJJJJHHHHEHFFFFEEEEEEDE_Mismatch_0_Sense_+_Library_PoolT
GAGATTTTCTTCTTGAAAAAACTGTTAATGTATTTGTGAGAAACCTCTGTTAAATCGGATTCAAAAGTACCCCTGATTATGCA
>Frequency_1_QualityScore_FFHHHHHGHIJJJJJJJJJJJJJJJJIJJJJJJJJIJJJJJJJJIHHIJJJHFFFFFEEDDBDDDDDCCACDDDDDDACADDDBDDEDCDDEDD_Mismatch_1_Sense_+_Library_PoolT
TTTAGGGTTCTATACAACAACAGAGGATTCGCCCAGCAGTTACGAACTTACGACAGAAGCGTTGCAGTTTCTGTCTGAGTTTGTGAAGTGATAT
>Frequency_1_QualityScore_FFHHHHHJJJIJIIJIJJGIJJJGHIGIJJJJJJGHIJJJJJJHIIJJDHHIJIIJJJJJGIJIJJHHHHHFFFFEFFFEEEDECCDDDDDDDD_Mismatch_2_Sense_+_Library_PoolT
TTGTAGCTTTCTAAAGGGAAATGAGGTCTGGCCTAAGAGATTTAAGAGATTTTCTTCTTGAAAAAACTGTTAATGTATTTGTGAGAAACCTTTG
>Frequency_1_QualityScore_FFHHHHHJJJJIJJJJJJJIHHJJJJJJJJJIIJJIJJJJJJJJJJJJHIJJJJJJJIJEIJJIJJJJIGIHGGIJIIGEFFHHDFFFFFEDEE_Mismatch_1_Sense_+_Library_PoolT
TGTATATCATAGTTATAGAAGTTATTTTATGTATGTAAAGAGATTTTGTAGCTTTCTAAAGGGAAATGAGGTCTGGCCTAAGAGATTTAAGAGA
>Frequency_1_QualityScore_A?,2=CFGECABBCEI@B:F?EF>HCB<?<2+21*1*:1*:*1:<DDB0?FF::*00?B9B*9B??CBC=B.8@DFGEEA(-5?C:?;7;;>36_Mismatch_0_Sense_+_Library_PoolT
AGTGACTTTGTCAAATCTGTATATCATAGTTATAGAAGTTATTTTATGTATGTAAAGAGATTTTGTAGCTTTCTAAACGGAAATGAGGTCTGGC
>Frequency_1_QualityScore_EDFFHDHGFFEHIIGIC?FCEG9?DHHEHDH@GIEBGFGHGGIHEIEGC>A=?EABDDF@>??BBBCCB:(9:>CFCECCB?BBBC9@@CC3?_Mismatch_1_Sense_+_Library_PoolT
TCTCGGGGACCTTGGGATGGAGAACTGCGGTTATTAGGTTACAAAATACATAGGGATGGGTTTTTAGGGTTCTATACAACAACAGAGGATTCG
>Frequency_1_QualityScore_FFHHHHHJJJJGIIJJIIIGIIJIGIJBGGIIGAGDGIIHIIIGGHIIGIIJGIEIGFHFHGIIIJJIGHJJJ_Mismatch_0_Sense_+_Library_PoolT
AGAATATCTTGTTTCAAGCCTTGTATTATTTGTATATCTATTTAATTTCTTAATTTTAGTGATTTTTATTTTA
>Frequency_1_QualityScore_FFGGFHFIJJEHGIIJIIIIIJJIIIDGHIJIIIJIIJBFHGIJIIIGGHFDHIJJIIIBFG<HIJGHGFCHEFFBCCE@DCDCC_Mismatch_1_Sense_+_Library_PoolT
AAGAGATTTTCTTCTTGAAAAAACTGTTAATGTATTTGTGAGAAACCTTTGTTAAATCGGATTCAAAAGTACCCCTGATTATGCA
>Frequency_1_QualityScore_FFFFHHHIGGIJJJJJIJJJJJJIJJJHJIIJJJJJEIGFHIJIJJJIJJIIIJJJIJJGIJIJDIHHHHHHEH?BDEE_Mismatch_1_Sense_+_Library_PoolT
TGTATTTGTGAGAAACCTCTGTTAAATCGGATTCAAAAGTACCCCTGATTATGCATAACTTCGAGAATATCTTGTTTCA
>Frequency_1_QualityScore_DDHHDHFIGIIIIJIJIDHIGGHGCCE9:?CFECFEHICGGGEGIGHGCGIHIH:@FHFHIED>DA6=<?@CCC@CCDEAFA@;=A@@C?CACD_Mismatch_0_Sense_+_Library_PoolT
TTTTGTAGCTTTCTAAACGGAAATGAGGTCTGGCCTAAGAGATTTAAGAGATTTTCTTCTTGAAAAAACTGTTAATGTATTTGTGAGAAACCTC
>Frequency_1_QualityScore_FFHHHHHJHIGIJHIJHJIJJJJJJJJJJIJJJIJJJJGHIJJJJJJFHIJJJJJIJJIHHHHFFFFEECDDDDDDDDDDDDDDD?BDDDDDBD_Mismatch_0_Sense_+_Library_PoolT
AACTGCGGTTATTAGGTTACAAAATACATAGGGATGGGTTTTTAGGGTTCTATACAACAACAGAGGATTCGCCCAGCAGTTACGAACTTACGAC
>Frequency_1_QualityScore_FDHHHHHJJJJJJGIJJHHHHIJBFHIJIIJJJIFIIIIJJJIJIIJJIJJIJJIJJJIHIGHIJJJIJFHIDIJJJJHHHHHGHH_Mismatch_0_Sense_+_Library_PoolT
GTTGCAGTTTCTGTCTGAGTTTGTGAAGTGATAGTGACTTTGTCAAATCTGTATATCATAGTTATAGAAGTTATTTTATGTATGTA
>Frequency_1_QualityScore_?DDHBHHBHGGGGCCFIHG<BEHG@CFGIBFEEBHGGGHIIIDHIIIIHIG;@F=FHGGECE:D=EHHHBB>CCE@CEDC5@;;A>>@<CACC9_Mismatch_1_Sense_+_Library_PoolT
GGCTGAATCTCCCTAACCCTCTGCTTCTCTGAGAAATAATCAATAATGCGGTAGTCATGCTATTTTGCCGTGAAGTCTTCAATATGGAGCTGCA
>Frequency_1_QualityScore_B:C8FCC?EHEF3ABHDHAE>@<FCFH<?B;FH1?<AFHIGDB?9BBDEIIIIE>@>DECHEHEI@D>4=??>ECE>C:@BBCCCCCEDCBDDB_Mismatch_0_Sense_+_Library_PoolT
GTATGTAAAGAGATTTTGTAGCTTTCTAAACGGAAATGAGGTCTGGCCTAAGAGATTTAAGAGATTTTCTTCTTGAAAAAACTGTTAATGTATT
>Frequency_1_QualityScore_DDAFFFAFFFEFCB:AE+C+AA;118CF11?BDGDGG9?;8<B?FBFI?=FF@==;2@E35:88B;@ACA@@ABBB:@::@B?955?A_Mismatch_0_Sense_+_Library_PoolT
ATTAGGTTACAAAATACATAGGGATGGGTTTTTAGGGTTCTATACAACAACAGAGGATTCGCCCAGCAGTTACGAACTTACGACAGAA
>Frequency_1_QualityScore_FFHHHFHIJHIIJJHHIJJJFIIJJJJJHJJJJJJJJGIGIIIIJIIHIJIIHIGHIJJJJIIIJJJJIHIJJJIGJJJHHHHHGHFFFFFFEE_Mismatch_1_Sense_+_Library_PoolT
CTGAGTTTGTGAAGTGATAGTGACTTTGTCAAATCTGTATATCATAGTTATAGAATTTATTTTATGTATGTAAAGAGATTTTGTAGCTTTCTAA
>Frequency_1_QualityScore_FFHHHGHJJJJJJJIJJJJJJJIJJJJJJGIJGIJJJJJJJJJJHHIJJJJJIIIJJJJIJJJJJJGHIEFHFFFFEEEEECC_Mismatch_1_Sense_+_Library_PoolT
CCTAAGAGATTTAAGAGATTTTCTTCTTGAAAAAACTGTTAATGTATTTGTGAGAAACCTTTGTTAAATCGGATTCAAAAGTA
>Frequency_1_QualityScore_FFHHHHHGHHIJJJJIJJJJIIJJJJJJJJIJJJJJJJIJIIJJJJJJJIJIIJJJIIJJIIJJIIJIJGHIJJJJJJJJIJHHHH_Mismatch_0_Sense_+_Library_PoolT
TGTGAAGTGATAGTGACTTTGTCAAATCTGTATATCATAGTTATAGAAGTTATTTTATGTATGTAAAGAGATTTTGTAGCTTTCTA
>Frequency_1_QualityScore_DD?DFFFIIBDBFHIGHGHIIGIEHGIIGHIIIIIIGGDEGGGIBDHHECC@=CCF@_Mismatch_1_Sense_+_Library_PoolT
AGTTATTTTATGTATGTAAAGAGATTTTGTAGCTTTCTAAACGGAAATGAGGTCTGA
>Frequency_1_QualityScore_FFHFHHDIIIIJIHIIIIJIIJJJIFHJJJJIJIIIJJJJJJJJIIIJJJJDGIIIIIJJJGI_Mismatch_1_Sense_+_Library_PoolT
CGAGAATATCTTGTTTCAAGCCTTGTATTATTTGTATATCTATTTAATTTCTTAATTTTAGTA
>Frequency_1_QualityScore_FFHHHHHHGIJJGIIJJGHIJJIJJJDHIJJJJJIJJJIJIIJJJIGIJIJJJIIHHHHHHFF?DCDCDCDDDDDDDDDDBDDDDDDDEEDDDD_Mismatch_0_Sense_+_Library_PoolT
AAATACATAGGGATGGGTTTTTAGGGTTCTATACAACAACAGAGGATTCGCCCAGCAGTTACGAACTTACGACAGAAGCGTTGCAGTTTCTGTC
>Frequency_1_QualityScore_FFHHHHFHGIJJJJJJJJJJJIJJJHJJJJJIJJJJGIHIJJJGHIJJIJJGIHHFFFFFACDDDDCCE@CDEDDDCDCEDDBCDEDDDDDDDE_Mismatch_1_Sense_+_Library_PoolT
TTAGGGTTCTATACAACAACAGAGGATTCGCCCAGCAGTTACGAACTTACGACAGAAGCGTTGCAGTTTCTGTCTGAGTTTGTGAAGTGATATT
>Frequency_1_QualityScore_FFHHHHHJJJJJJJJIJJJJJIJIIJJJIJJJJJJJJJIJJJJJHJJJGIHIJJHHFHHHEFFFFDFEEEEEEDDEEDDDDEEDEDEEEEDDDE_Mismatch_1_Sense_+_Library_PoolT
CGCCCAGCAGTTACGAACTTACGACAGAAGCTTTGCAGTTTCTGTCTGAGTTTGTGAAGTGATAGTGACTTTGTCAAATCTGTATATCATAGTT
>Frequency_1_QualityScore_FFHHHHHJJJJJJJIJJJJJJJGIJJJJJJJJIIJIJJIJJJEIGHIJIIJIIJJJGHIIJJHGGEHGFDEDFFEFEDEDCEEDDDCCDDCDDD_Mismatch_0_Sense_+_Library_PoolT
AGCTTTCTAAACGGAAATGAGGTCTGGCCTAAGAGATTTAAGAGATTTTCTTCTTGAAAAAACTGTTAATGTATTTGTGAGAAACCTCTGTTAA
>Frequency_1_QualityScore_FFHHHHHJJJJJJJGIIIJJJJJJJJJJJIJJJJJJJJJHIHIIJIJJJJIHIJJJIJIHHHHHHHFFF?DFFEFEFEEDEDDEFEEEDCDDCD_Mismatch_0_Sense_+_Library_PoolT
GTTACGAACTTACGACAGAAGCGTTGCAGTTTCTGTCTGAGTTTGTGAAGTGATAGTGACTTTGTCAAATCTGTATATCATAGTTATAGAAGTT
>Frequency_1_QualityScore_FFHHHGHJIIJJJJIGIJIHJJJJIJJIJIJJJJJJJJJJJJJJGIJJJJIJJJJJJJJIIHIFIJJJIEGIJHGHHGGFFFFFEDEDEDEECC_Mismatch_0_Sense_+_Library_PoolT
TATAGAAGTTATTTTATGTATGTAAAGAGATTTTGTAGCTTTCTAAACGGAAATGAGGTCTGGCCTAAGAGATTTAAGAGATTTTCTTCTTGAA
>Frequency_1_QualityScore_FFHHHHHJJIIJJJIIJJJJJCHJJJIIGIJJJJJJJIJJJIIJGJJIJIJIJJJJCHIIIGIJGEIIJEHFHFEFFDDEEEEDEE_Mismatch_0_Sense_+_Library_PoolT
CATAGTTATAGAAGTTATTTTATGTATGTAAAGAGATTTTGTAGCTTTCTAAACGGAAATGAGGTCTGGCCTAAGAGATTTAAGAG
>Frequency_1_QualityScore_+2,A<A<4C<<<A@:CF<<EE,<,:C92?4CB>?CCEIIAD9:C*?BDBDDDE>BD>DADCDEEB8<_Mismatch_1_Sense_+_Library_PoolT
TGTCAAATCTGTATATCATAGTTATAGAAGTTATTTTATGTATGTAAAGAGATTTTGTAGCTTTCCA
>Frequency_1_QualityScore_FFHHHHHJJJJJJJJJJJJJHIJIJJJJJJIJHIJJIJJJJJIJJJJJIJJJJJJJJJJJJIJJJJJJGCGGIJJIGIJHHHHHHHFF_Mismatch_1_Sense_+_Library_PoolT
AGAACTTCGAGAATATCTTGTTTCAAGCCTTGTATTATTTGTATATCTATTTAATTTCTTAATTTTAGTGATTTTTATTTTAAATTTA
>Frequency_1_QualityScore_FFHHHHHJHJGJJHIIIJJHIIJJJJJHIJJJJJJJIJJJJJIJJJHJJIIJGIIIIJJJJJJJJIJJJJJJJJGJJJIJIIIIIHFHHGHHFF_Mismatch_0_Sense_+_Library_PoolT
TGAGTTTGTGAAGTGATAGTGACTTTGTCAAATCTGTATATCATAGTTATAGAAGTTATTTTATGTATGTAAAGAGATTTTGTAGCTTTCTAAA
>Frequency_1_QualityScore_FFHHHHHJHIJJJJHIIJJGIJJJJJJJJJJJIJJJIIJJJJJJJJJJIJJJIJIHIDIJJJJJJDHJJJJJJJIJJFIIGJIJHHHHGGFEDD_Mismatch_0_Sense_+_Library_PoolC
TGAGTTTGTGAAGTGATAGTGACTTTGTCAAATCTGTATATCATAGTTATAGAAGTTATTTTATGTATGTAAAGAGATTTTGTAGCTTTCTAAA
>Frequency_1_QualityScore_FFHHHHHJJJJJJJJJJJIJJJJJJIJJIJJJJJJJJBHHIJJJIJJJGHIJG_Mismatch_0_Sense_+_Library_PoolT
TATTTGTGAGAAACCTCTGTTAAATCGGATTCAAAAGTACCCCTGATTATGCA
>Frequency_1_QualityScore_FFHHHGGJJJGIJJIIJJIJJJJJJEHHIJJJJJJJIIIJJIJJJFCHHIGHIJJJJHIGJGIJJJHEHGHIIGHHHHHGHFFFFFDFEEEEE@_Mismatch_0_Sense_+_Library_PoolT
GATTCAAAAGTACCCCTGATTATGCAGAACTTCGAGAATATCTTGTTTCAAGCCTTGTATTATTTGTATATCTATTTAATTTCTTAATTTTAGT
>Frequency_1_QualityScore_FFFGHHFHIJIJIIJIIIGIIJIJJIIIGEDFGHCEHGIGIIIIEIIIIJIJJ>FHHEGIEIGHGHHHFCDECAADEED>CFFDDDDACCDCD?_Mismatch_0_Sense_+_Library_PoolT
GATTTTGTAGCTTTCTAAACGGAAATGAGGTCTGGCCTAAGAGATTTAAGAGATTTTCTTCTTGAAAAAACTGTTAATGTATTTGTGAGAAACC
>Frequency_1_QualityScore_FFHHHHHJJJJJJJJJJJJJJJJJJJJJJJJJGIJJJJJJJJJJJGIJIJJJJIJJIJJJJJJIJIHHHFGHHDFFFFF_Mismatch_0_Sense_+_Library_PoolT
CCCTGATTATGCAGAACTTCGAGAATATCTTGTTTCAAGCCTTGTATTATTTGTATATCTATTTAATTTCTTAATTTTA
>Frequency_1_QualityScore_FFHHHHHJJIIIJJJJHIJIIJJIJJJJIJHIJJJJIJJJJJJJJJJJJIJIJJJJIJJIIGJIIIIIIEGGHFHGHHFFFFFFEED_Mismatch_1_Sense_+_Library_PoolT
TTATAGAAGTTATTTTATGTATGTAAAGAGATTTTGTAGCTTTCTAAACGGAAATGAGGTCTGGCCTAAGAGATTTAAGAGATTTTA
>Frequency_1_QualityScore_FFHHHHHJJJJJJJJJJJJIIIJJJIIIJJJHIHIJIJJIJJJJJJJIIJJJJJJJJJIIJJIIHHGEHDFFFFEEEEEEDDDDDBCCDDDDDD_Mismatch_0_Sense_+_Library_PoolT
CAGACTATGAAAGAAATAAGAAAATTGATGGTGTTCATGTGCACTTAGCAGATACTTGGAAAGAAATACAAGGTTCCCACTGTTGGAATGGAAC
>Frequency_1_QualityScore_DFHHHHHJIJJJJIHGHJJHIEHG?CHHIIEGHC9FHGJJIIJHIIJIIJEHGICGIIJJFEGGCHGGIEGIGAGCEGIIEEECEEDDCDFEEE_Mismatch_1_Sense_+_Library_PoolT
CTTTGTCAAATCTGTATATCATAGTTATAGAAGTTATTTTATGTATGTAAAGATATTTTGTAGCTTTCTAAACGGAAATGAGGTCTGGCCTAAG
>Frequency_1_QualityScore_FFHHFHHIIJIIIJIFHGHJJJGJJIIJJJJGIIIJJJJJJJJIJJIIIJIJIIBHGIJIIJIGIEHHIHIHHGFHEEEEEDFCDECCC_Mismatch_0_Sense_+_Library_PoolT
GAAGTTATTTTATGTATGTAAAGAGATTTTGTAGCTTTCTAAACGGAAATGAGGTCTGGCCTAAGAGATTTAAGAGATTTTCTTCTTGA
>Frequency_1_QualityScore_FFHHHHHJJJJJJJJJJJJIJJJJJIJJJJIJJHJJJIJJJIIJHIHJJJIJJJJJJJJIIIJJIHIJIIJJJIHGIHHHHHFFFFDFEEEDEC_Mismatch_0_Sense_+_Library_PoolT
TCTGTATATCATAGTTATAGAAGTTATTTTATGTATGTAAAGAGATTTTGTAGCTTTCTAAACGGAAATGAGGTCTGGCCTAAGAGATTTAAGA
>Frequency_1_QualityScore_FFHHHHHJJJJJJJJJJJJJJJJJJJJJJJJIIJJJ_Mismatch_0_Sense_+_Library_PoolT
CCTGATTATGCAGAACTTCGAGAATATCTTGTTTCA
>Frequency_1_QualityScore_DDHH?BAGACGGIGIIGGGHGF@CGFGGGHGHCHGGIGGCGIEH@F@FGGIIGA@CEGADGH?EFEFDB?;ABCC;;C5;@CAABBCCCCA>CC_Mismatch_0_Sense_+_Library_PoolT
CTGAGCGCTGATGCTCAATTTCGATCTTTTCAATAATCGACTTGAAGCTCATCTTCTGCTTCCAACTCGGTCTTAAATGACCAGACTATGAAAG
>Frequency_1_QualityScore_FFHHHHHJJJJJJIJIIJIIIHHJIJJIJJJBGFHIJHIHIIIIJJJJHIHJJJJJJJJJJHHHHHGHFBEFFEFFFDEEECCCCDDDDEEEDD_Mismatch_1_Sense_+_Library_PoolT
CTTACGACAGAAGCGTTTCAGTTTCTGTCTGAGTTTGTGAAGTGATAGTGACTTTGTCAAATCTGTATATCATAGTTATAGAAGTTATTTTATG
>Frequency_1_QualityScore_FFHHHHHJJJJJJJJJJJHIJJJJJJJHGIIJJJJJJJJJJJJJJJJJJJJJJHJJJJJJJJHGHHGHFFFFFEEEEEEEEEFEEEEEEEEFEE_Mismatch_0_Sense_+_Library_PoolT
AAACCTCTGTTAAATCGGATTCAAAAGTACCCCTGATTATGCAGAACTTCGAGAATATCTTGTTTCAAGCCTTGTATTATTTGTATATCTATTT
>Frequency_1_QualityScore_FFHHHHHJJJJJJJJJJIIIIJIIIJJIJJJJJJJJJJGJJJJJJJJJJIJJJJHIJJJJJJHHHGHHHHFFFFFEEDDE_Mismatch_0_Sense_+_Library_PoolT
TGAAAAAACTGTTAATGTATTTGTGAGAAACCTCTGTTAAATCGGATTCAAAAGTACCCCTGATTATGCAGAACTTCGAG
>Frequency_1_QualityScore_FFHHHHHJJJJIIIJJJGIIIJJGIIJJJJJJIJJJJIJJJJJJIJJJIIIIIJHIJJJJJJHHHHGHFFEFFFEEEDDD_Mismatch_0_Sense_+_Library_PoolC
TGAAAAAACTGTTAATGTATTTGTGAGAAACCTCTGTTAAATCGGATTCAAAAGTACCCCTGATTATGCAGAACTTCGAG
>Frequency_1_QualityScore_EFHHHHHJJJJJHJJJJJJJJHJIGHIJJJJJJJJJJJJJJJJJJJIJIIHIJJJJIJJJJJI_Mismatch_0_Sense_+_Library_PoolT
TTTCAAGCCTTGTATTATTTGTATATCTATTTAATTTCTTAATTTTAGTGATTTTTATTTTAA
>Frequency_1_QualityScore_FFHHHHHJIJIHHJJJGJJJIIJIGIJJJJJJJEGHJJJCGHHIIJHHHCHEFFFFFFEE@CCEFDCED@CDDDDDEEDDCDECDEEEEEDDDC_Mismatch_0_Sense_+_Library_PoolT
TCGCCCAGCAGTTACGAACTTACGACAGAAGCGTTGCAGTTTCTGTCTGAGTTTGTGAAGTGATAGTGACTTTGTCAAATCTGTATATCATAGT
>Frequency_1_QualityScore_FFHHHHHJJGHJJJHHIJJJJJIIJJGIJIJJIIGJJJJJJJJGIIIGIJJJJIJJJHHFCDDDDDDDACBDCDCDDDDDDD9BBDDEEDCDDD_Mismatch_0_Sense_+_Library_PoolT
ATTTTGCCGTGAAGTCTTCAATATGGAGCTGCAGATATGGCCGTTGGAGCCTGCTCGGGGACCTTGGGATGGAGAACTGCGGTTATTAGGTTAC
>Frequency_1_QualityScore_DDF8FCCFGBFFFII?FAECEFFHH@BFFIHHIFFIFFGIICFGFIFEGBGIGII_Mismatch_0_Sense_+_Library_PoolT
CCTTGTATTATTTGTATATCTATTTAATTTCTTAATTTTAGTGATTTTTATTTTA
>Frequency_1_QualityScore_FFHHHHHJJJJIIJIIJJJJIJJJIIIJJJJJJJJJIIJIJJJIJJIJJJJJJJJJIGIIHHGHHHFFFFFFEEEEEEEEDEDDDDBBDDEEED_Mismatch_0_Sense_+_Library_PoolT
GAAAGAAATACAAGGTTCCCACTGTTGGAATGGAACGCTGAATCTCCCTAACCCTCTGCTTCTCTGAGAAATAATCAATAATGCGGTAGTCATG
>Frequency_1_QualityScore_FFHHHHHJJHIJJJJJJJFHIJJJIIHIIJJJJJJJJJJJJJJJIIJJJIIJJCHIJIJJJJHHHHHHHFFFFFDFEEEEEEEEEEDDEEDEDC_Mismatch_1_Sense_+_Library_PoolT
TTAAATCGGATTCAAAAGTACCCCTGATTATGCAGAACTTCGGGAATATCTTGTTTCAAGCCTTGTATTATTTGTATATCTATTTAATTTCTTA
>Frequency_1_QualityScore_D?CBBFD@AECGDHGHDGIBG@AFH9EHF>?DF?F>D?00:D49D9???B<DF4CFGCGIGGG>FIBHCCHECC>EB@=;?@;;AABCCCCBCC_Mismatch_0_Sense_+_Library_PoolT
AATGACCAGACTATGAAAGAAATAAGAAAATTGATGGTGTTCATGTGCACTTAGCAGATACTTGGAAAGAAATACAAGGTTCCCACTGTTGGAA
>Frequency_1_QualityScore_FFHHHHHJJJJJJJJJJJJJJJIJIJJIJJJJJJJJJJIJJJJJJJJJJIIJJJJIJJJJJGIJJIGHFDDEFFFDEDEFEEDDCCCDDDDDDD_Mismatch_0_Sense_+_Library_PoolT
TTTGTAGCTTTCTAAACGGAAATGAGGTCTGGCCTAAGAGATTTAAGAGATTTTCTTCTTGAAAAAACTGTTAATGTATTTGTGAGAAACCTCT
>Frequency_2_QualityScore_EEHHHFHIIJJIJIGIIIIIGIIGIIJEHIIIIJJIIJJIIJIJJJJIIIIIJJIIIJIJJEIHIIHGFEEFEFEEEDEEFEDCCCCCDDDCDD_Mismatch_0_Sense_+_Library_PoolC
TTTGTAGCTTTCTAAACGGAAATGAGGTCTGGCCTAAGAGATTTAAGAGATTTTCTTCTTGAAAAAACTGTTAATGTATTTGTGAGAAACCTCT
>Frequency_1_QualityScore_FFHHHHHIJHHJJIIIJJHHGJIJHJJJJJJJJIIIJJJJJIIJIJJJJJIIIGIJIIGJGGGIJJJIJIIIGHHHIJJIJIJJJIHHHHGHFF_Mismatch_1_Sense_+_Library_PoolT
CTGTCTGAGTTTGTGAAGTGATAGTAACTTTGTCAAATCTGTATATCATAGTTATAGAAGTTATTTTATGTATGTAAAGAGATTTTGTAGCTTT
>Frequency_1_QualityScore_DFHFHHHJJJGIJJJJJJJJJIHGIJJJJJJGHIJJJJJJJJJHIJJJIGIHJIIGIJJJIJJJJIJ)BFFG_Mismatch_0_Sense_+_Library_PoolT
GAATATCTTGTTTCAAGCCTTGTATTATTTGTATATCTATTTAATTTCTTAATTTTAGTGATTTTTATTTTA
>Frequency_1_QualityScore_FFHHHHHJJJJJJJJJJJJJJJGIIJJEHHJJJJIJFGIJIJJIJJJJJIJJIJJGJJJJIHHFFFFFECEEDBDDDDDDDBDDDDCDDDDDDD_Mismatch_0_Sense_+_Library_PoolT
TTAGGTTACAAAATACATAGGGATGGGTTTTTAGGGTTCTATACAACAACAGAGGATTCGCCCAGCAGTTACGAACTTACGACAGAAGCGTTGC
>Frequency_1_QualityScore_FFHHHHHJJJJJJJJJJJJJJJJJHJJJJJJJJJIJJJJJJJJJJIJJJJJJIJJJJJIJIDHIIJHHHHFFFFFFDD_Mismatch_2_Sense_+_Library_PoolT
TTCTTCTTGAAAAAACTGTTAATGTATTTGTGAGAAACCTCTGTTAAATCGGATTCAAAAGTACCCCTGATTATGCGA
>Frequency_1_QualityScore_FFGHHHHJJJJJJJIIIIIJJJJJJJJGIJJJIJIJIJJJIJIJJIJJIGIIHJHIJIJJJJHHGHHHHEDEFEFFEEEEEDDDDDDDDDDDDD_Mismatch_2_Sense_+_Library_PoolT
AAAGGGAAATGAGGTCTGGCCTAAGAGATTTAAGAGATTTTCTTCTTGAAAAAACTGTTAATGTATTTGTGAGAAACCTTTGTTAAATCGGATT
>Frequency_1_QualityScore_FFHHHHHJJJJJJFHJJHJIJJJJIJJFIGIJJJJHIJJJJJJJJHHHHHHFFFFDD@BDDDDDDDCDDCDDFCEDDDDDDDDDDDDDDDD>BD_Mismatch_0_Sense_+_Library_PoolT
CGGGGACCTTGGGATGGAGAACTGCGGTTATTAGGTTACAAAATACATAGGGATGGGTTTTTAGGGTTCTATACAACAACAGAGGATTCGCCCA
>Frequency_1_QualityScore_FFHHHDHIIJHIHJJJIJHHIJJJIJJIEFIGIJJGIIII?FGIJIGFGCFHHIIJIJJJHHHFFFFFCCECCDDDDDDDDACDDDDDDDDDDD_Mismatch_0_Sense_+_Library_PoolT
AGAACTGCGGTTATTAGGTTACAAAATACATAGGGATGGGTTTTTAGGGTTCTATACAACAACAGAGGATTCGCCCAGCAGTTACGAACTTACG
>Frequency_1_QualityScore_FFHHHGHJJJJIJJJJJJJJHIIJJJJJIJJJJIJJJIJJJIJJJJIIJIIJJJJHIIJIEHIHHHHHHDFFFFFFFEEDFEEDFEEEEDEEDE_Mismatch_0_Sense_+_Library_PoolT
TGTTAAATCGGATTCAAAAGTACCCCTGATTATGCAGAACTTCGAGAATATCTTGTTTCAAGCCTTGTATTATTTGTATATCTATTTAATTTCT
>Frequency_1_QualityScore_FFHHHHHJJJIJJJJIJJJJJJJJJJJJJJJJJJJJJJIJJJJIJJJIJJJJJJJJJIJIJJJJJIJJIHIJIGGGFGHFFFEFFDDDCCDDEE_Mismatch_1_Sense_+_Library_PoolT
TTTATGTATGTAAAGAGATTTTGTAGCTTTCTAAACGGAAATGAGGTCTGGCCTAAGAGATTTAAGATATTTTCTTCTTGAAAAAACTGTTAAT
>Frequency_1_QualityScore_FFHHHHHJJJJJJJJJJJJJGJJHHJJIIJJJJJJJIJJJIJJJJJJJJJ_Mismatch_0_Sense_+_Library_PoolT
ATAGTTATAGAAGTTATTTTATGTATGTAAAGAGATTTTGTAGCTTTCTA
>Frequency_1_QualityScore_FFHHHHHJGHJJJJJJJJIIJJJJJJJHIJJJHIJJJJJJIJJJJJJJJJJJJJJJIJJJJHHGFFFEDCCEEDDDDD=BDDDCDDACDBCB>A_Mismatch_0_Sense_+_Library_PoolT
TAATGCGGTAGTCATGCTATTTTGCCGTGAAGTCTTCAATATGGAGCTGCAGATATGGCCGTTGGAGCCTGCTCGGGGACCTTGGGATGGAGAA
>Frequency_1_QualityScore_FFHHHHHJJHJIJJJJJJJJJJJJJJJJJJJJJJJJJJJJIJJJHHIJJJIJJJJJJIJJIJJJJGIJIHIJIJJHGEHHHHFFFFFFFEFECE_Mismatch_0_Sense_+_Library_PoolT
ATTCAAAAGTACCCCTGATTATGCAGAACTTCGAGAATATCTTGTTTCAAGCCTTGTATTATTTGTATATCTATTTAATTTCTTAATTTTAGTG
>Frequency_1_QualityScore_FFHHHHDHHIIJFHFIJJIIHIIJJJJJJIEGJJIIIGHIIGIIJGHGFHIIJJJIIJJIIIIHGBHEIEHIHIJA_Mismatch_1_Sense_+_Library_PoolT
GTGAAGTGATAGTGACTTTGTCAAATCTGTATATCATAGTTATAGAAGTTATTTTATGTATGTAAAGAGATTTTGA
>Frequency_1_QualityScore_FFHHHGHJJJJJIIJJJJJJJJJJJJJIIJJJJIJJJJJJJJIJJJJJJJJJGJJJJJJJJJIJHGIHHHHFFFFFFEEED_Mismatch_0_Sense_+_Library_PoolT
ATTTTCTTCTTGAAAAAACTGTTAATGTATTTGTGAGAAACCTCTGTTAAATCGGATTCAAAAGTACCCCTGATTATGCAG
>Frequency_1_QualityScore_FFHHHHHJIJJJJJJIJJJJJJJHIIJJJJJJJJJJJJJJJJJJJJJJJJIIIJJIIJJJHIJJJIHHGHFFFFFFF_Mismatch_2_Sense_+_Library_PoolT
TCTTCTTTAAAAAACTGTTAATGTATTTGTGAGAAACCTTTGTTAAATCGGATTCAAAAGTACCCCTGATTATGCAG
>Frequency_1_QualityScore_FFHHHHHJJJJJJJIJJHJJJJJJJJIIJJJJJJJJJJJIJJJJJJJJJJJJJJJJJJIJIJJJIHFHHHEFFFFFDEEEEEDDEDDDDDDDDD_Mismatch_1_Sense_+_Library_PoolT
AAGAGATTTTCTTCTTGAAAAAACTGTTAATGTATTTGTGAGAAACCTTTGTTAAATCGGATTCAAAAGTACCCCTGATTATGCAGAACTTCGA
>Frequency_1_QualityScore_EFDFH<DHIHIIIIJJJIGIIJDIGIJJJGEGIGHIJJJJIDFGCGIGIIJGGIGGGIJJJCDHECGIHEHHCD:BDDEEDEECCDDDDCEDDD_Mismatch_0_Sense_+_Library_PoolT
AATGTATTTGTGAGAAACCTCTGTTAAATCGGATTCAAAAGTACCCCTGATTATGCAGAACTTCGAGAATATCTTGTTTCAAGCCTTGTATTAT
>Frequency_1_QualityScore_FFHHHHHJJJJJJJJJJJJJJJJJIJJJJJJJGIIJIJJJJIIJJJJGHHGHHHHHFEF@DFEEEEEEDACDDDDDDDDDDDDDEDDDDDEDDE_Mismatch_0_Sense_+_Library_PoolT
CAGAGGATTCGCCCAGCAGTTACGAACTTACGACAGAAGCGTTGCAGTTTCTGTCTGAGTTTGTGAAGTGATAGTGACTTTGTCAAATCTGTAT
>Frequency_1_QualityScore_FFGGHGHJJJJBHHIJJJJIJJGIFIJJJIJJIIJHIIJJJJJIJJGIGIIIIIJJJJIJIJJJJIHHHHHGHHEFFFFFFFEEEEEEEEEDED_Mismatch_0_Sense_+_Library_PoolT
GGATTCAAAAGTACCCCTGATTATGCAGAACTTCGAGAATATCTTGTTTCAAGCCTTGTATTATTTGTATATCTATTTAATTTCTTAATTTTAG
>Frequency_1_QualityScore_FFHHHHHJJJJJJJJJJJJJJJJJJJJJJJJJJJJJHHJJJJJJJJJJJJJJJJJJJJJJJJJHHHHHHHFDFFFFEEEDEDDCCEFEEFEFDD_Mismatch_0_Sense_+_Library_PoolT
ATTTGTGAGAAACCTCTGTTAAATCGGATTCAAAAGTACCCCTGATTATGCAGAACTTCGAGAATATCTTGTTTCAAGCCTTGTATTATTTGTA
>Frequency_1_QualityScore_DFHBHDFEHGADIHIIGEBDEFDF@C@C?FHGG<?BHIFHHEGGEH0BFGHGHB;.=F@FEHG_Mismatch_1_Sense_+_Library_PoolT
CTGTTAATGTATTTGTGAGAAACCTCTGTTAAATCGGATTCAAAAGTACCCCTGATTATGCAT
>Frequency_1_QualityScore_FFHHHHHJJJJJJIJJJIJJIGHHIJEGIIIJJJJFHIIJJJJJJJJJJJJJJJJIIIJHHHFFFFEEEEEDBDDDDDDBBDDDDDDDDDB>BD_Mismatch_0_Sense_+_Library_PoolT
TAGGTTACAAAATACATAGGGATGGGTTTTTAGGGTTCTATACAACAACAGAGGATTCGCCCAGCAGTTACGAACTTACGACAGAAGCGTTGCA
>Frequency_1_QualityScore_FFHHDHFGIJIIJIIJJJJJJJJJJJIJJJJJJGJJIJIJJIIIJHFHIJHIJJIGGIGHIJJJJJJJHHHFFFFFEEEEEDDDDDDDDDDDDD_Mismatch_0_Sense_+_Library_PoolT
ATGGTGTTCATGTGCACTTAGCAGATACTTGGAAAGAAATACAAGGTTCCCACTGTTGGAATGGAACGCTGAATCTCCCTAACCCTCTGCTTCT
>Frequency_1_QualityScore_FFHHHHHJJIJIJIEHIGIGIJ<FGHGEHIIIIGGHIIIGGHJGDCEHHHHFEFFBC:ACECEDBD?BB?@DDDDA?BCDCDCECDDBBDDDD?_Mismatch_1_Sense_+_Library_PoolT
AAGCCTGCTCGGGGACCTTGGGATGGAGAACTGCGGTTATTAGGTTACAAAATACATAGGGATGGGTTTTTAGGGTTCTATACAACAACAGAGG
>Frequency_1_QualityScore_FFHHHHHHHIJHIIJJFHHJIIJJJFHGJJJIIJIJIJIJJJJGGIIIJIIIGJHHFHHFDFDDDDEDDDBDDDDDCDDDDDDDD@CDEDDDCD_Mismatch_0_Sense_+_Library_PoolT
AATACATAGGGATGGGTTTTTAGGGTTCTATACAACAACAGAGGATTCGCCCAGCAGTTACGAACTTACGACAGAAGCGTTGCAGTTTCTGTCT
>Frequency_1_QualityScore_FFHHHHHIJJJJJJIJJIIJJJJJJJJJIJJJJJJJJJJJJJJJJJJIJIJJJJJJJHHIJJJIJJJIIHHHHHHHFFFFFFEDEEEDEDDACC_Mismatch_1_Sense_+_Library_PoolT
ATAGAAGTTATTTTATGTATGTAAATAGATTTTGTAGCTTTCTAAACGGAAATGAGGTCTGGCCTAAGAGATTTAAGAGATTTTCTTCTTGAAA
>Frequency_1_QualityScore_FFFHFFHGGFFHIIGIJJHGHIGGGIIIFGICGIGHCHIJJGGIICGGGHIJJIJIIJIGEIIIGIHH==C@;CHEHHEEFFFFFEEEDDDD<C_Mismatch_0_Sense_+_Library_PoolT
ATATCATAGTTATAGAAGTTATTTTATGTATGTAAAGAGATTTTGTAGCTTTCTAAACGGAAATGAGGTCTGGCCTAAGAGATTTAAGAGATTT
>Frequency_1_QualityScore_DDD<D>D9EEID,AEF4<CFBE4BE:CAEDCE?>@ED@EEE_Mismatch_1_Sense_+_Library_PoolT
TATATCTATTTAATTTCTTAATCTTAGTGATTTTTATTTTA
>Frequency_1_QualityScore_FDHHBD>DGBGGCHHHIIFHGGIII<C<?@GGGE?GDCHCD@FDGHHE2?FD>D@FHGG;@AEH@EECCA?)777?;=AECEDCACCCCCC>:>_Mismatch_0_Sense_+_Library_PoolT
TTAAGAGATTTTCTTCTTGAAAAAACTGTTAATGTATTTGTGAGAAACCTCTGTTAAATCGGATTCAAAAGTACCCCTGATTATGCAGAACTTC
>Frequency_1_QualityScore_FFHHHGHJJJJJJIJJJJIJJJJJJJGJJJJJJJJHIJJIJGIIIJJIJJJFHCHHGEFFFFEEEDEEEEEDCDDDDDEEDDDDEDDEEEEEEC_Mismatch_0_Sense_+_Library_PoolT
ATTCGCCCAGCAGTTACGAACTTACGACAGAAGCGTTGCAGTTTCTGTCTGAGTTTGTGAAGTGATAGTGACTTTGTCAAATCTGTATATCATA
>Frequency_1_QualityScore_FFHHHHHJJJIJJJJJJJGJIJJJJJIJJJJJJJJJJJJJJIFIJAHHIJJEHHFHHFFFFFFEEDFECCDDDDDDDDDCDDDDEEEDDEEEED_Mismatch_0_Sense_+_Library_PoolC
ATTCGCCCAGCAGTTACGAACTTACGACAGAAGCGTTGCAGTTTCTGTCTGAGTTTGTGAAGTGATAGTGACTTTGTCAAATCTGTATATCATA
>Frequency_1_QualityScore_DD+ADD8E??<E3<FGFDFFD<FEHIIADHDFE?FEE@BFB;??@B8BC@F=>DCGHHHEAE@BE>2.;;>>;??CC:<@?;=?@C?+:>:?02_Mismatch_1_Sense_+_Library_PoolT
GGCTGGAGAACTGCGGTTATTAGGTTACAAAATACATAGGGATGGGTTTTTAGGGTTCTATACAACAACAGAGGATTCGCCCAGCAGTTACGAA
>Frequency_1_QualityScore_FFFHHHHIJJJJJJGJJJJJIIIJIJJJJJJEHCHDHIJJIIIJGHJJEHIEHGHH;@BCCBAADDDDD@;@BDDDEDCCDDDDDDDDDCDDCC_Mismatch_0_Sense_+_Library_PoolT
AGTCTTCAATATGGAGCTGCAGATATGGCCGTTGGAGCCTGCTCGGGGACCTTGGGATGGAGAACTGCGGTTATTAGGTTACAAAATACATAGG
>Frequency_1_QualityScore_FDHHHHHJJJJJJJJJIJJJJIJJJJJJJJIJIHHJJJJJJJIJJJJJHHHHHHHFFFFFFDCEEEDDDDEDEDDDDDDDDEDDDCCDDDDDDD_Mismatch_1_Sense_+_Library_PoolT
GTGGCCTAAGAGATTTAAGAGATTTTCTTCTTGAAAAAACTGTTAATGTATTTGTGAGAAACCTCTGTTAAATCGGATTCAAAAGTACCCCTGA
>Frequency_1_QualityScore_DDA<CDHIII>FHAAFEF,CF9B;>FGH9A:C?GGC??<B@BB31BF;D9?9**98))=FHICCGG@C4=DEHHE)?=CCB;CBDDC6_Mismatch_1_Sense_+_Library_PoolT
AAGTTATTTTATGTATGTAAAGAGATTTTGTAGCTTTCTAAAGGGAAATGAGGTCTGGCCTAAGAGATTTAAGAGATTTTCTTCTTGA
>Frequency_1_QualityScore_DEGHGHHJJFHHHIIJGIIIIIIHGIJJJJGIJJJJIJIJJJJJJJIHIIIFHIJJGIIDFEGGJJIIHDEHHHHHGHFFF_Mismatch_0_Sense_+_Library_PoolT
TTATAGAAGTTATTTTATGTATGTAAAGAGATTTTGTAGCTTTCTAAACGGAAATGAGGTCTGGCCTAAGAGATTTAAGAG
>Frequency_1_QualityScore_FFHHHHHJJJJJJJJJJJJJIJJIJIJJIJJJJJHIIJJIJJJIJIJHIJJJJJIJIIJJJJJJJHHHHHEFFFFFEEEEEE_Mismatch_0_Sense_+_Library_PoolT
GATTTTCTTCTTGAAAAAACTGTTAATGTATTTGTGAGAAACCTCTGTTAAATCGGATTCAAAAGTACCCCTGATTATGCAG
>Frequency_1_QualityScore_FFHHHHHIJJJJJJIJJJJJJJGIJJJHIJIIJJJJJJJJJIJGJJJJIJJIJJIJJIJJJJJIIJIHHDDFEEDEEEEFEDFFEEDDDDDDDD_Mismatch_1_Sense_+_Library_PoolT
CATTTTGTAGCTTTCTAAACGGAAATGAGGTCTGGCCTAAGAGATTTAAGAGATTTTCTTCTTGAAAAAACTGTTAATGTATTTGTGAGAAACC
>Frequency_1_QualityScore_D>DHHFHIEIEHG@HGHAHIGEHFEBCDFGIEGICHI?@BDG94BFGIEBEGGIGHCBFFGHCCBAFFFIFFIEG@H;ACHFH_Mismatch_0_Sense_+_Library_PoolT
CAGAACTTCGAGAATATCTTGTTTCAAGCCTTGTATTATTTGTATATCTATTTAATTTCTTAATTTTAGTGATTTTTATTTTA
>Frequency_1_QualityScore_FFHHHHHIIIJIJJJJJJJJJIIJJJJJJJJJJEIJJJIJJJJJIIIIIJJJJJHGHHHHHFFFFFFFECEEEEDCDDDDDDDDEDDDDDDDDE_Mismatch_0_Sense_+_Library_PoolT
CGGAAATGAGGTCTGGCCTAAGAGATTTAAGAGATTTTCTTCTTGAAAAAACTGTTAATGTATTTGTGAGAAACCTCTGTTAAATCGGATTCAA
>Frequency_1_QualityScore_FFHHHHHJJJJJJIJJJJJJJJJJJHIIJJJJJJJJJJJIJIJJJIJIHHHHFEFFFFEEEEEAECDDDDCCDDDDDEEDDEEDDDDDDDEDDD_Mismatch_0_Sense_+_Library_PoolT
CAACAACAGAGGATTCGCCCAGCAGTTACGAACTTACGACAGAAGCGTTGCAGTTTCTGTCTGAGTTTGTGAAGTGATAGTGACTTTGTCAAAT
>Frequency_1_QualityScore_DDFGFBFIIFHE>FHHJDGIIGGGG?DBHB;FHIGIEHCGIIG@EHBCDFFECECDDCCDCCC@A;>CDDC@@CACCCDCC<CAAACCCCDADD_Mismatch_0_Sense_+_Library_PoolC
CAACAACAGAGGATTCGCCCAGCAGTTACGAACTTACGACAGAAGCGTTGCAGTTTCTGTCTGAGTTTGTGAAGTGATAGTGACTTTGTCAAAT
>Frequency_1_QualityScore_FFHHFFHIJIJJJJIHIJEHIIICIIGIEGGHIIGCHGIHGGGII=BFGEFH?HGHEFDECCCD?@BDCA??ACDA=@-9BCCDDD>ACD_Mismatch_0_Sense_+_Library_PoolT
TGCCGTGAAGTCTTCAATATGGAGCTGCAGATATGGCCGTTGGAGCCTGCTCGGGGACCTTGGGATGGAGAACTGCGGTTATTAGGTTAC
>Frequency_1_QualityScore_FFHHHDHJJJHIIIJJJJEIJJIIIGIJJJJJJJJJJJJGIIJIJHGIIIIHIIHH8>ACAEAB9>=???(<CCDDDB-99ACDDC>ACD_Mismatch_0_Sense_+_Library_PoolC
TGCCGTGAAGTCTTCAATATGGAGCTGCAGATATGGCCGTTGGAGCCTGCTCGGGGACCTTGGGATGGAGAACTGCGGTTATTAGGTTAC
>Frequency_1_QualityScore_FDHHHGGIIJJJJIJIIGIIGJGGGHHIIIJFEIGDDEIIJIFGGIIIGGBEIIHIHIJJJIHJGIJJJIHIGGIJHEFHFDFFFEDEEEEDDD_Mismatch_1_Sense_+_Library_PoolT
GACTTTGTCAAATCTGTATATCATAGTTATAGAAGTTATTTTATGTATGTAAAGAGATTTTGTAGCTTTCTAAAGGGAAATGAGGTCTGGCCTA
>Frequency_1_QualityScore_A>>FFF?:AGE>FHA<F7@F@3DFC6D7@@0?F>BA?FFEC<B>8BFF88C=4).7;CFFE3?BDBB?;;.;>6;>@BBD@>AD3(;3@BD;>A_Mismatch_1_Sense_+_Library_PoolT
GCAGTTACGAACTTACGACAGAAGCGTTGCAGTTTCTGTCTGAGTTTGTGAAGAGATAGTGACTTTGTCAAATCTGTATATCATAGTTATAGAA
>Frequency_1_QualityScore_FFHHGHHJJJIJJJJIJJJJIIJIIJJIIIJJJJHHEFFFFFFFEEEEAEDEDDDDDDDCDDDCCCDDDCCDDDDEECCDDEDEDEEEEEDDEE_Mismatch_0_Sense_+_Library_PoolT
CGCCCAGCAGTTACGAACTTACGACAGAAGCGTTGCAGTTTCTGTCTGAGTTTGTGAAGTGATAGTGACTTTGTCAAATCTGTATATCATAGTT
>Frequency_1_QualityScore_FFHHHHHIJJJJJJJJJIIHIJJJJJJJIJJJJJJJIJJJGIJIJJJJJHHIJJIGHIJJJFHIG_Mismatch_0_Sense_+_Library_PoolT
ATGAGGTCTGGCCTAAGAGATTTAAGAGATTTTCTTCTTGAAAAAACTGTTAATGTATTTGTGAG
>Frequency_1_QualityScore_FFHHHHHJJJJIJJJJJJJJJJJIJJHIJJJJJJIIJJJJJJJJJJJJIJJJJJJJGIJJIJJJIJJHFHHHFDDECEDDEEDFEFFEEDDDDD_Mismatch_0_Sense_+_Library_PoolT
AAGAGATTTTGTAGCTTTCTAAACGGAAATGAGGTCTGGCCTAAGAGATTTAAGAGATTTTCTTCTTGAAAAAACTGTTAATGTATTTGTGAGA
>Frequency_1_QualityScore_FFHHHHHJJJJJJJJJJJJJJJJJJJJGIIJJJIIJJJJJJJJJJJIJJJJJIIJJJJJIIJJJIHHHHEFFFFFFEEEE_Mismatch_2_Sense_+_Library_PoolT
CTTTTCTTCTTGAAAAAACTGTTAATGTATTTGTGAGAAACCTTTGTTAAATCGGATTCAAAAGTACCCCTGATTATGCA
>Frequency_1_QualityScore_FFHHGHHJJJGHGGHEHHGGJIJJ4EH>GHEGHEE@FFIGHIII0@;B<BBGDAGIIGHGD8AADDDCBDCD?>A>AA>ACB@DBBDD@D>4:A_Mismatch_0_Sense_+_Library_PoolT
TATTTTGCCGTGAAGTCTTCAATATGGAGCTGCAGATATGGCCGTTGGAGCCTGCTCGGGGACCTTGGGATGGAGAACTGCGGTTATTAGGTTA
>Frequency_1_QualityScore_FFHHHHHIJJJJJJJJJJJJJJHIJJJIJJHHIJJJJJJJJIJIIJJJJJGJGIJJJJJJIJJJIIIIIHHEFFFFCEEEFEEEEEDDDDDDDD_Mismatch_1_Sense_+_Library_PoolT
GATTTTGTAGCTTTCTAAAGGGAAATGAGGTCTGGCCTAAGAGATTTAAGAGATTTTCTTCTTGAAAAAACTGTTAATGTATTTGTGAGAAACC
>Frequency_1_QualityScore_FFHHHHHJJGHIJJJJJJJJJGJJJJIJJJIJJJJIIJJJJJIJIJJJJIIIIIIHJIIJIJGJIJHHHHHFFDEFFCDDDCDCDDDDD_Mismatch_0_Sense_+_Library_PoolT
ATTTAAGAGATTTTCTTCTTGAAAAAACTGTTAATGTATTTGTGAGAAACCTCTGTTAAATCGGATTCAAAAGTACCCCTGATTATGCA
>Frequency_1_QualityScore_FFHHHHHJJIJJJIJJJJIJIJJIJJJJJJIJJJJJIGJIJJIJIAFHHIJJJJIIGGIJJJJJAEAHFFEEFFFECEEEECDDDDDDDCCCFE_Mismatch_2_Sense_+_Library_PoolT
ATCTCCCTAACCCTCTGCTTCTCTGAGAAATAATCAATAATGCGGTAGTCATGCTATTTTGCCGTGAAGTCTTCAATATGGAGCAGCAAATATG
>Frequency_1_QualityScore_FFHHHHHJIIJJJHHIIJJJJIIJJJJJJIJJJJJJJJJJJJJJJJJJIJJJIIJIHIHHHHHFFFFFFEEDEEEDDDDDDDDCDDDDDDDDDD_Mismatch_1_Sense_+_Library_PoolT
CGAAAATTGATGGTGTTCATGTGCACTTAGCAGATACTTGGAAAGAAATACAAGGTTCCCACTGTTGGAATGGAACGCTGAATCTCCCTAACCC
>Frequency_1_QualityScore_FFHHHGHIJGIJJJJIJJHGJJJGJJJJJJJJFIJIJJJJJIIJJIJJJJIHIIJJIJJEGHIJJJHHHHEEFFFDEEEEDDCCCDDBDDDDDE_Mismatch_0_Sense_+_Library_PoolT
GCCTAAGAGATTTAAGAGATTTTCTTCTTGAAAAAACTGTTAATGTATTTGTGAGAAACCTCTGTTAAATCGGATTCAAAAGTACCCCTGATTA
>Frequency_1_QualityScore_FFHHHHHHIIJFJIJJJJHJIJJIHIIIIIGJJJJJJJFIJJJJJGJHJIIGIJJJJJJIHIJJJJIJIJHHHDFGHFFFFFDCEEDDDCACCE_Mismatch_0_Sense_+_Library_PoolT
TTTTATGTATGTAAAGAGATTTTGTAGCTTTCTAAACGGAAATGAGGTCTGGCCTAAGAGATTTAAGAGATTTTCTTCTTGAAAAAACTGTTAA
>Frequency_1_QualityScore_FFHHHHHIIIIIJJJJJJGIJJJIIJJJJJJJJJJJJJGHIJJJIJJGHJJJJJJJJJIIJIJIJJJFEHHHHHFFFFFFFCECEEDDDDDDDE_Mismatch_0_Sense_+_Library_PoolC
TTTTATGTATGTAAAGAGATTTTGTAGCTTTCTAAACGGAAATGAGGTCTGGCCTAAGAGATTTAAGAGATTTTCTTCTTGAAAAAACTGTTAA
>Frequency_1_QualityScore_DFHHHFHIJJJJJJFHGIIIJJJIIIJJJJJJIJJJJJJJJIIIJIHIJJJIGIGHHHHFFDDEEDDDBB@BCD@CEEDDDDDDCD>ACDDDDE_Mismatch_0_Sense_+_Library_PoolT
ATGGGTTTTTAGGGTTCTATACAACAACAGAGGATTCGCCCAGCAGTTACGAACTTACGACAGAAGCGTTGCAGTTTCTGTCTGAGTTTGTGAA
>Frequency_1_QualityScore_FFHHHGHJIJIJJHIJJJJJJJJJIIHIIIIJJIJIJJJJJJJJJJJHHIJIIJIIIJJJJJHIJHHHHHEEFFFFFEEEDEEDEDEDDDDDDD_Mismatch_2_Sense_+_Library_PoolT
AAGGGAAATGAGGTCTGGCCTAAGAGATTTAAGAGATTTTCTTCTTGAAAAAACTGTTAATGTATTTGTGAGAAACCTTTGTTAAATCGGATTC
>Frequency_1_QualityScore_FFHHHHHJHIJJJJIIJJBHEHHIGHFIIGIIJJJHIIJJJJJJJIIIIJJJIIJJJJJJJJGHGGIIEEECHEIJHGHHHHHFFEFFFFFDAE_Mismatch_1_Sense_+_Library_PoolT
CGTTGCAGTTTCTGTCTGAGTTTGTGAAGTGATAGTGACTTTGTCAAATCTGTATATCATAGTTATAGAAGTTATTTTATGTATGTAGAGAGAT
>Frequency_1_QualityScore_DDDBF<CCFH<GDBI?IHGIEACB<AHHEHGG?FEEHGFHFB>?BGHGGB?G>DHD@FFFCE<BFBCG.>=CC7FCHGAHGI@_Mismatch_1_Sense_+_Library_PoolT
TGCAGTTTCTGTCTGAGTTTGTGAAGTGATAGTGACTTTGTCAAATCTGTATATCATAGTTATAGAAGTTATTTTATGTATGA
>Frequency_1_QualityScore_FFHHHGHJJJJJJIJIJEIIIJJJIJIJJIDHIIJJIJGIGJIJEHHHGFFF9>@DDEEDCCDDDDDDDDDCDEDDDACDDD>@BDDDDDD>AB_Mismatch_0_Sense_+_Library_PoolT
GCAGATATGGCCGTTGGAGCCTGCTCGGGGACCTTGGGATGGAGAACTGCGGTTATTAGGTTACAAAATACATAGGGATGGGTTTTTAGGGTTC
>Frequency_1_QualityScore_FFHHHHHIJJJJJJIJJFHHIIIFHGIJHHIJJJJIIJJJJJJJIIIJJJJJJJJJJIJIJJIIHIJJJHHIIJJJJJJJJJJJIHHGHHHEFF_Mismatch_1_Sense_+_Library_PoolT
GTTGCAGTTTCTGTCTGAGTTTGTGAAGTGATAGTGACTTTGTCAAATCTGTATATCATAGTTATAGAAGTTATTTTATGTATGTAGAGAGATT
>Frequency_1_QualityScore_FDDHDFHIIGGIIEHGHIIIIIGIIGEHGGEHHGFHIIIIGGIIIIIIGIIIHIIGHIIIIIIIIDGBE=EHBB?C;;AEEDDDDCDDEDDDE@_Mismatch_0_Sense_+_Library_PoolT
AGAGATTTAAGAGATTTTCTTCTTGAAAAAACTGTTAATGTATTTGTGAGAAACCTCTGTTAAATCGGATTCAAAAGTACCCCTGATTATGCAG
>Frequency_1_QualityScore_FFGHHHHIJJJJJJJJJJIJJJJJJJJJJIJJJJFIIJJJJJJIJIIIJJIGGDHIIIGGIJIJJJHHGCHEDFFFFDDDE_Mismatch_2_Sense_+_Library_PoolT
TTAAGAGATTTTCTTCTTGAAAAAACTGTTAATGTATTTGTGAGAAACCTCTGTTAAATCGGATTCAAAAGTACCCCTGGA
>Frequency_1_QualityScore_FFFHHHHJJJJJJJJJJJJJJJJJJJJJJIJJJJJIGIIJJJJIHIJJJJJIJJJJJJGIIIIIIHIJIGHJIIJJJJIJIIJJIHEHFFFFFE_Mismatch_1_Sense_+_Library_PoolT
AGTGATAGTTACTTTGTCAAATCTGTATATCATAGTTATAGAAGTTATTTTATGTATGTAAAGAGATTTTGTAGCTTTCTAAACGGAAATGAGG
>Frequency_1_QualityScore_?@F?FACECGHAFHHIIBFHGGGGGBGGIHGFHFHII=??DDBFEH@=.=BC@CGD=DEA=A?AE?ADECEB?_Mismatch_0_Sense_+_Library_PoolT
AACTGTTAATGTATTTGTGAGAAACCTCTGTTAAATCGGATTCAAAAGTACCCCTGATTATGCAGAACTTCGA
>Frequency_1_QualityScore_DFHHHGHIGGGJGGIGIFHHIHICHIJJJJJHJIIJFF?FHIJJJJGDDHIJJJJIHIIIGGGHHFGEECCEFFEC=AACCA@ACCCDDDC_Mismatch_0_Sense_+_Library_PoolT
CATGTGCACTTAGCAGATACTTGGAAAGAAATACAAGGTTCCCACTGTTGGAATGGAACGCTGAATCTCCCTAACCCTCTGCTTCTCTGAG
>Frequency_1_QualityScore_FFHHGFHJIJIJIIGGHIICAGHJFHGIJJJJJGGIIJJJJJJJJIJJJJJIIIJJIIIHGHFFFEFEEACCDDCDDDDDB;CACCB?BDDDD@_Mismatch_0_Sense_+_Library_PoolT
GGTTACAAAATACATAGGGATGGGTTTTTAGGGTTCTATACAACAACAGAGGATTCGCCCAGCAGTTACGAACTTACGACAGAAGCGTTGCAGT
>Frequency_1_QualityScore_FFHHHHHJJGIJJJIHIIIIJJIJJJJJJJJJJJJJJJJJJJJIJIGHIJJIJIIIJJJIHHH_Mismatch_0_Sense_+_Library_PoolT
CTGTTAATGTATTTGTGAGAAACCTCTGTTAAATCGGATTCAAAAGTACCCCTGATTATGCAG
>Frequency_1_QualityScore_FFHHHHHHIJJJHJJJJJJJHIJJJIJJJIJJJJJJJJJIIJJJJIIJIIIJJJJIJJIJJJIJIIJIJIIJJJIIIIJIJIJJIFFFFFFD>C_Mismatch_1_Sense_+_Library_PoolT
GTGAAGTGATAGTGACTTTGTCAAATCTGTATATCATAGTTATAGAAGTTATTTTATGTATGTAGAGAGATTTTGTAGCTTTCTAAACGGAAAT
>Frequency_1_QualityScore_FFHHFHHIIIEHIDGHHFHIICHIGCGGIIIFHHGHFFGICGIEG@FDHIFHJJIIGBE@FGGHIJJEGGHIDFGFFF?BDDFFFFEEFDEEEE_Mismatch_1_Sense_+_Library_PoolT
ACAGAAGCGTTGCAGTTTCTGTCTGAGTTTGTGAAGTGATAGTGACTTTGTCAAATCTGTATACCATAGTTATAGAAGTTATTTTATGTATGTA
>Frequency_1_QualityScore_D>FHHHHIIFHIGE@FFHIIIFHFHEFHGICGFBEHG?DGHBCHHIGHICGHGGIGIHHIIGIICHIIIDGC_Mismatch_1_Sense_+_Library_PoolT
AATATCTTGTTTCAAGCCTTGTATTATTTGTATATCTATTTAATTTCTTAATTTTAGTGATTTTTATTTTGA
>Frequency_1_QualityScore_FFHHHHFIJJJJJHIJJJJJJJJGIIIJJJJJJJJJJJJJJJJJIJJIJJJIJJJJIJJJJJ?EHHHGHHEFFFFEEDDEDCCDEDEDDD@DDD_Mismatch_0_Sense_+_Library_PoolT
AACGGAAATGAGGTCTGGCCTAAGAGATTTAAGAGATTTTCTTCTTGAAAAAACTGTTAATGTATTTGTGAGAAACCTCTGTTAAATCGGATTC
>Frequency_1_QualityScore_FDHGHFHEHIIIGIHHIJIIJIIJJJAHIJJJIIIIJJJDIIIJDDEHIIGGHIIJJIIIGH_Mismatch_1_Sense_+_Library_PoolT
GTTAATGTATTTGTGAGAAACCTCTGTTAAATCGGATTCAAAAGTACCCCTGATTATGCGGA
>Frequency_1_QualityScore_FFHHHHHJJJHJJJJJJJJJJJIJJJJJJJJIJJJJJIJJJJJJJJJIJJJJJJJJJJIJJJJIJFHHHFFFFFFCEEEDDDDDDEDDDEDDDD_Mismatch_0_Sense_+_Library_PoolT
GATTTAAGAGATTTTCTTCTTGAAAAAACTGTTAATGTATTTGTGAGAAACCTCTGTTAAATCGGATTCAAAAGTACCCCTGATTATGCAGAAC
>Frequency_1_QualityScore_FFHHHHHIJJJJJJJIGIJJJJJIIIIIIJHGIJJJHIGIIJIIIIIIIIIJJIJJIDGGIHHFEHE@BCCFDDDEEDEDDDDDDDDDDDDBDD_Mismatch_0_Sense_+_Library_PoolT
GAGATTTTCTTCTTGAAAAAACTGTTAATGTATTTGTGAGAAACCTCTGTTAAATCGGATTCAAAAGTACCCCTGATTATGCAGAACTTCGAGA
>Frequency_1_QualityScore_FFHHHGHJIJJIJJJHHIIIJJJJJJJJJJJJJJIGIIJIJIIIJIIIHJHFAHHHIIIGIJGJJJJI_Mismatch_2_Sense_+_Library_PoolT
AAAAACTGTTAATGTATTTGTGAGAAACCTCTGTTAAATCGGATTCAAAAGTACCCCTGATTATGCTA
>Frequency_1_QualityScore_FFHGHGHJJJGIIJEIJJIIIIGHIIEGCIIJJIIJJIJGIJIIIIJGBGEHIJJJJGIJ_Mismatch_2_Sense_+_Library_PoolT
TCTTGAAAAAACTGTTAATGTATTTGTGAGAAACCTCTGTTAAATCGGATTCAAAAGTTA
>Frequency_1_QualityScore_DDHHHHHJJJJJJJJJJJJJJJIIJJJJJGIJJJJJJJJJJIJJJJJJJJJJJJJJJJJJJJIJJIJJJJIJJJJJ_Mismatch_1_Sense_+_Library_PoolT
TGATTATGCAGAACTTCGAGAATATCTTGTTTCAAGCCTTGTATTATTTGTATATCTATTTAATTTCTTAATTTCA
>Frequency_1_QualityScore_FFHHGHGIJHIJJJJJJJJIHJJHJJJJJJIJIIJJJJJIJJJJJJJJJIJJJJJJIJIIHJIIJJJJJHEHEHGFFFFEFEEDEEDDDDDDDD_Mismatch_1_Sense_+_Library_PoolT
TTATAGAAGTTATTTTATGTATGTAAAGAGATTTTGTAGCTTTCTAAACGGAAATGAGGTCTGGCCTAAGAGATTTAAGAGATTTTCTTCTTGT
>Frequency_1_QualityScore_FFHGHHHJJJIIJJGHIJIIJJJJJJJHIIJIJJJJGGIJIJJJJJJJIGIIJJFGIIIJJJHHEFHHHHFFDEFEEEDEDDDDCDDDDDBDDD_Mismatch_0_Sense_+_Library_PoolT
AAACGGAAATGAGGTCTGGCCTAAGAGATTTAAGAGATTTTCTTCTTGAAAAAACTGTTAATGTATTTGTGAGAAACCTCTGTTAAATCGGATT
>Frequency_1_QualityScore_FFHHHHHJJJJJJJJJJJJJJJJIIJJJJJJJIJIFHIJJJJJJJJJJJJIJGIJJJIIGHGIGIJJIJGHIIJ_Mismatch_2_Sense_+_Library_PoolT
AGAATATCTTGTTTCAAGCCTTGTATTATTTGTATATCTATTTAATTTCTTAATTTTAGTGATTTTTATTTGTA
>Frequency_1_QualityScore_FFHHHHHJJFHIJIJHJJJJJJJJJJJGJJJJFIIIJJIJHHHIJIJJHIJGHIJIIJJJJIJJJIJJJFEHHIIJJHHIJIJEIGGHHFFFFB_Mismatch_1_Sense_+_Library_PoolT
TTTGTGAAGTGATAGTGACTTTGTCAAATCTGTATATCATAGTTATAGAAGTTATTTTATGTATGTAAAGAGATTTTGTAGCTTTCTAAAGGGA
>Frequency_1_QualityScore_FFHHHHHIJJIJJJIJJJIJJJJBGHIJJJJJJJJJJJJJ_Mismatch_1_Sense_+_Library_PoolT
CTTTGTTAAATCGGATTCAAAAGTACCCCTGATTATGCAG
>Frequency_1_QualityScore_FFHHHHHJJJJJJJJJJJJIJJJIIJJJGIIGJJJJIJJJJIIIJIIGAHGIIJJJIJJJJIJIIHHHFFFFEDEEECEDEDEDDDCDDDDDCD_Mismatch_0_Sense_+_Library_PoolT
TGAATCTCCCTAACCCTCTGCTTCTCTGAGAAATAATCAATAATGCGGTAGTCATGCTATTTTGCCGTGAAGTCTTCAATATGGAGCTGCAGAT
>Frequency_1_QualityScore_FFHHHHHIIIIJJJJIIHIJJJFIIIIGJIJJJJJJJJJJJJIJJIJJJJJJJJJIJJJJJJGJIGIJJGHIJJHHHHHFFFFFFEECEEEDEC_Mismatch_0_Sense_+_Library_PoolT
TCATAGTTATAGAAGTTATTTTATGTATGTAAAGAGATTTTGTAGCTTTCTAAACGGAAATGAGGTCTGGCCTAAGAGATTTAAGAGATTTTCT
>Frequency_1_QualityScore_FFHHHHFIIJJHIIIJJIIIJJJJJIJIJIJJJJIIIIJJIIHIIIIIIIBHGGGIIIJJHHIIGIJJIGIGEHHIIGIJJJJIIJHHHHEEFF_Mismatch_1_Sense_+_Library_PoolT
AGTTTGTGAAGTGATAGTGACTTTGTCAAATCTGTATATCATAGTTATAGAAGTTATTTTATGTATGTAAAGAGATTTTGTAGCTTTCTAAAGG
>Frequency_1_QualityScore_FFH@FHHIGII?FGGIIIGGHDDGAGHIIIGIIEHIIIIIIIIIIGIHHHFCCECECDECBFEFEEECCCCCCCBCCCCCCCECECBBCCBCCD_Mismatch_1_Sense_+_Library_PoolT
CGGAAATGAGGTTTGGCCTAAGAGATTTAAGAGATTTTCTTCTTGAAAAAACTGTTAATGTATTTGTGAGAAACCTCTGTTAAATCGGATTCAA
>Frequency_1_QualityScore_FDADFHFIJBGIJIJJJIIJJJIJJJIJJJJJJIFIJIIIJJJIJJGHIJJIJJIIJGJJGJHHGGHCDDDFFCDDDBDDEEDDDDEDEEDDDD_Mismatch_0_Sense_+_Library_PoolT
AAGGTTCCCACTGTTGGAATGGAACGCTGAATCTCCCTAACCCTCTGCTTCTCTGAGAAATAATCAATAATGCGGTAGTCATGCTATTTTGCCG
>Frequency_1_QualityScore_DDGHDHHGIFF<ACEGGEIHDEGHFGHIIGGFHGCFHG;DHIIIIIIBDDGIIIGIIIIIIIIIHHEGDDHHEHH_Mismatch_0_Sense_+_Library_PoolT
AAACTGTTAATGTATTTGTGAGAAACCTCTGTTAAATCGGATTCAAAAGTACCCCTGATTATGCAGAACTTCGAG
>Frequency_1_QualityScore_DFHHHHHIJJJIJJJJJJJJJJIJJJIIJJHJJJJJJJIJEIFHIIJJJJIJJIIJJJJIGIJIIHGG_Mismatch_0_Sense_+_Library_PoolT
TAATGTATTTGTGAGAAACCTCTGTTAAATCGGATTCAAAAGTACCCCTGATTATGCAGAACTTCGAG
>Frequency_1_QualityScore_FFHHHHFHGJJJJJJJJJGIIIIJIJIGHGIHIJIIJIGIIJIGIIGIJHJJIGIIIGIIGIHEHHE_Mismatch_0_Sense_+_Library_PoolT
AAACCTCTGTTAAATCGGATTCAAAAGTACCCCTGATTATGCAGAACTTCGAGAATATCTTGTTTCA
>Frequency_1_QualityScore_A2A?DF?FF@F:CFF?AFEFFCEECAF4?EFHEGFFFFB91?4?B?3?DDGGGI9<?FG??8*9D;=;@F=CEFE@CE=?ECDD>?>AAABA@B_Mismatch_0_Sense_+_Library_PoolT
AATCTGTATATCATAGTTATAGAAGTTATTTTATGTATGTAAAGAGATTTTGTAGCTTTCTAAACGGAAATGAGGTCTGGCCTAAGAGATTTAA
>Frequency_1_QualityScore_FFHHHHHJIJJIJCHHIJJJJEHJHIJIJI_Mismatch_0_Sense_+_Library_PoolT
TCGGATTCAAAAGTACCCCTGATTATGCAG
>Frequency_1_QualityScore_FFHHGCDHGGIGIJJIIJGHIIIJIIJDGIHIJJJJJJJCGHGEHIIJGHHIJJEHIHHHEFDFFFDFFACEEEEACCCCDD?_Mismatch_1_Sense_+_Library_PoolT
GGAGGTCTGGCCTAAGAGATTTAAGAGATTTTCTTCTTGAAAAAACTGTTAATGTATTTGTGAGAAACCTCTGTTAAATCGGA
>Frequency_1_QualityScore_FFFHGGGJHHIFIIIJJIJGIIHGGEBGIJEGIIIJJJJBDGGIJJJJIJJEGGIIHIJIICGHGEFFF@AEEEED?BD?CDCDDDDDCCDCD?_Mismatch_1_Sense_+_Library_PoolT
TTATTAGGTTACAAAATACATAGGGATTGGTTTTTAGGGTTCTATACAACAACAGAGGATTCGCCCAGCAGTTACGAACTTACGACAGAAGCGT
>Frequency_1_QualityScore_DDHFHFHIGHGHAFHIBFGHIIHCDHHIIIGIIGIGGHGDEGIIGGHIIHIIBDGFCG@HEIGGIIGIGEGIFHHBEABBD>BDFE>_Mismatch_1_Sense_+_Library_PoolT
AGTTATTTTATGTATGTAAAGAGATTTTGTAGCTTTCTAAAGGGAAATGAGGTCTGGCCTAAGAGATTTAAGAGATTTTCTTCTTGA
>Frequency_1_QualityScore_FFHHHHHJJJJJJJJJJJIJJJIJJHIJJJJJJJIJJJJJIJIJJIJIIJJJJJHHHHHHFFFFFFDDCBBDDDDDDDDDDDDDDDDDECDDED_Mismatch_1_Sense_+_Library_PoolT
AGAGATTTAAGAGATTTTCTTCTTGAAAAAACTGTTAATGTATTTGTGAGAAACCTTTGTTAAATCGGATTCAAAAGTACCCCTGATTATGCAG
>Frequency_1_QualityScore_FFHHHHHJJJJJIJJJJJJJJJJJJJGJJJJJJJJJJJJJJJJJJJIIJJJJJIJJJJJJHHHHHFFFFFFEEEEEEEDBDDDDDDEDDDCCDD_Mismatch_1_Sense_+_Library_PoolT
GAGGTCTGGCCTAAGAGATTTAAGAGATTTTCTTCTTGAAAAAACTGTTAATGTATTTGTGAGAAACCTTTGTTAAATCGGATTCAAAAGTACC
>Frequency_1_QualityScore_FFHHHHHGIJJJJJJJJJJJJJJJJIGIIJIIGJJJIIJJJJJIJJJIHIIIJIJIIIIHEFFF@CECEDDDDDDDDBBDCDCDBBDDDCDCBC_Mismatch_1_Sense_+_Library_PoolT
AATGCGGTAGTCATGCTATTTTGCCGTGAAGTCTTCAATATTGAGCTGCAGATATGGCCGTTGGAGCCTGCTCGGGGACCTTGGGATGGAGAAC
>Frequency_1_QualityScore_FFDFHFHGHHIHEHHGHGIHIIBHDHIHIIIIGEIEIIGHIJJIJIGEHIE_Mismatch_0_Sense_+_Library_PoolT
CTAAACGGAAATGAGGTCTGGCCTAAGAGATTTAAGAGATTTTCTTCTTGA
>Frequency_1_QualityScore_FFHHHHHJIJJJJJJIJJJIJHGIJJJIIJJJJJJJJJJIIJJJJJJJJJJJJJJJJJGGIJJHHHHHHDEFFF_Mismatch_0_Sense_+_Library_PoolT
TTCTTGAAAAAACTGTTAATGTATTTGTGAGAAACCTCTGTTAAATCGGATTCAAAAGTACCCCTGATTATGCA
>Frequency_1_QualityScore_FDDFHDFIIIGIIGIIIJIJDGHHIGHFGIGIIJEIIIJ@FHEHJJGHGGIHJIGGHIHEGDHEFHHFD?@DFF_Mismatch_0_Sense_+_Library_PoolC
TTCTTGAAAAAACTGTTAATGTATTTGTGAGAAACCTCTGTTAAATCGGATTCAAAAGTACCCCTGATTATGCA
>Frequency_1_QualityScore_FFHHHHHJIJIJJJJIIIJJIJJJJJFGIJHIIJJJJJJJJJJJJJIJJJJIJJJJGJJIIJJJIIHCHCHHFFFDEEEEEEED_Mismatch_1_Sense_+_Library_PoolT
GATATTTTCTTCTTGAAAAAACTGTTAATGTATTTGTGAGAAACCTCTGTTAAATCGGATTCAAAAGTACCCCTGATTATGCAG
>Frequency_1_QualityScore_FFHHHHHJIJJJJJJJIJJJJJIIJJHJHIJJHIIJJHIIJJJJJIJJJJJJJJJJJJJJIIJJHHHHHCEEDFDFDEEEEEEEEEFDDEEFEF_Mismatch_0_Sense_+_Library_PoolT
GACAGAAGCGTTGCAGTTTCTGTCTGAGTTTGTGAAGTGATAGTGACTTTGTCAAATCTGTATATCATAGTTATAGAAGTTATTTTATGTATGT
>Frequency_1_QualityScore_FFHHHGHJJJIIJJJJJJJJJJIIJJGIDHIJIJJJJHIJJJJGIJJJJJJIJJJIIIJJHGIJJJJJIGHHIIJHFFHHHDFFFFFFFEDFEE_Mismatch_0_Sense_+_Library_PoolC
GACAGAAGCGTTGCAGTTTCTGTCTGAGTTTGTGAAGTGATAGTGACTTTGTCAAATCTGTATATCATAGTTATAGAAGTTATTTTATGTATGT
>Frequency_1_QualityScore_DFHHHHHJJJJJJJJJJJJJIIJJJJJIJHHIJJJJJJIIIJIJJJIJGJJFGGIJGIJIJJJIIJIIH@DEDFFEEEFDFFEEEDCDCDDDDC_Mismatch_0_Sense_+_Library_PoolT
ATTTTGTAGCTTTCTAAACGGAAATGAGGTCTGGCCTAAGAGATTTAAGAGATTTTCTTCTTGAAAAAACTGTTAATGTATTTGTGAGAAACCT
>Frequency_1_QualityScore_DDHHHHHJJJJJJJJIJJJGIJJJJJJJJJHIJJJJJJJIJJIGHJIJGIEGFGGIIJCHIIIGIIJHIGIHHIJJIGEEEFHHFFDFFFEECC_Mismatch_0_Sense_+_Library_PoolT
CTGATTATGCAGAACTTCGAGAATATCTTGTTTCAAGCCTTGTATTATTTGTATATCTATTTAATTTCTTAATTTTAGTGATTTTTATTTTAAA
>Frequency_1_QualityScore_FDHHHHHJJJJIJJJIJJIIJJIJJJJJIJJJJJJJJJJJJJJIJJJJJJJIIJJJJJJJJJIJIJIJIHHGHFHHFFFFFFFEEE_Mismatch_0_Sense_+_Library_PoolT
GTTATTTTATGTATGTAAAGAGATTTTGTAGCTTTCTAAACGGAAATGAGGTCTGGCCTAAGAGATTTAAGAGATTTTCTTCTTGA
>Frequency_1_QualityScore_FFHHHHHJJJJJJJJJHIJJJJJIJJJJJJJJJJJJJJJJJJJJCHGJJJJJIIIJJJJJICGIIJJJJJJIGH_Mismatch_0_Sense_+_Library_PoolT
AGTTATTTTATGTATGTAAAGAGATTTTGTAGCTTTCTAAACGGAAATGAGGTCTGGCCTAAGAGATTTAAGAG
>Frequency_1_QualityScore_DDBDHA>C<F@FE:C4<CEGEHGE:11*1?C?F*??9:?*?B@DGHEE98BB8=CHGH>@<E=4@EEHHC)7?3@DC@A>>;>A@C;CC?_Mismatch_2_Sense_+_Library_PoolT
TAAGAGATTTTCTTCTTGAAAAAACTGATAATGTATTTGTGAGAAACCTTTGTTAAATCGGATTCAAAAGTACCCCTGATTATGCAGAAC
>Frequency_1_QualityScore_FADFFCFGHHIIIII9FGFH@CCFHEHIBC<GG<DGEHIIIEFHFCGIIIIGIEHGICHIIIECEHCEECB;?;A9=@@;>C@CCCCEAAACA>_Mismatch_0_Sense_+_Library_PoolT
CAAGGTTCCCACTGTTGGAATGGAACGCTGAATCTCCCTAACCCTCTGCTTCTCTGAGAAATAATCAATAATGCGGTAGTCATGCTATTTTGCC
>Frequency_1_QualityScore_FFFHHGDIIIJJJIIJJJJJJJJJIJJJJJJGIFHIGIJHHIJIJIIIJJJIJIJJJJJJJJJJIJHHHHHCEFFFFDEEEEDDDCC_Mismatch_0_Sense_+_Library_PoolT
TAAGAGATTTTCTTCTTGAAAAAACTGTTAATGTATTTGTGAGAAACCTCTGTTAAATCGGATTCAAAAGTACCCCTGATTATGCAG
>Frequency_1_QualityScore_FFHHHHHIJJJJJJJJJJJJJIHIIJJJHIJJJJJJJJJJJJJJJJJJIJJJJJIJJJJHIJJJJHHHHEEFFFFFEE_Mismatch_0_Sense_+_Library_PoolT
CTTCTTGAAAAAACTGTTAATGTATTTGTGAGAAACCTCTGTTAAATCGGATTCAAAAGTACCCCTGATTATGCAGAA
>Frequency_1_QualityScore_FFHGGHHJJJIGHIIIJJGG@EHHIJIIJJIIIJJJJJIJJDGIJJIHIIJJJIJGGIIIJIGHIIGGGHEFGGFFFDEDDEEDAACCCBBBDD_Mismatch_0_Sense_+_Library_PoolT
TGGCCTAAGAGATTTAAGAGATTTTCTTCTTGAAAAAACTGTTAATGTATTTGTGAGAAACCTCTGTTAAATCGGATTCAAAAGTACCCCTGAT
>Frequency_1_QualityScore_FFHHHHHJJJJJJJJJJJJJHJIJJJJJJJJJJJJJJJIJJJJJIIJIIIJJJJJJJJJJJJIJJIJIIHHHHHFFFDEEEEEDDDDDDDDDDD_Mismatch_0_Sense_+_Library_PoolC
TGGCCTAAGAGATTTAAGAGATTTTCTTCTTGAAAAAACTGTTAATGTATTTGTGAGAAACCTCTGTTAAATCGGATTCAAAAGTACCCCTGAT
>Frequency_1_QualityScore_FFHHGHHJJJJJIIJJIJHIIIJJIJJJJJJJJJIJJJJJJJJJIIJJIJJJJJJHHJJJJJHHHHHHFDFFFFECEEDDDBDDDEEEEDCDDD_Mismatch_1_Sense_+_Library_PoolT
TTGAAAAAACTGTTAATGTATTTGTGAGAAACCTTTGTTAAATCGGATTCAAAAGTACCCCTGATTATGCAGAACTTCGAGAATATCTTGTTTC
>Frequency_1_QualityScore_FFGHHGHJIIIIIJIIJJJIIIIJIJJJJJJGGIJJIJJIGHIJIJFIIIJJIIJIJIJJJJJIJJIFCEHEHFFFDC_Mismatch_1_Sense_+_Library_PoolT
GGCCTAAGAGATTTAAGAGATTTTCTTCTTGAAAAAACTGTTAATGTATTTGTGAGAAACCTCTGTTAAATCGGATTA
>Frequency_1_QualityScore_FFHHGHHJIJIIHIJJJJGJIJJJJJJJIIIIJIIJIIJJJGHHIJJJJJJJIIIEIIJIIJJGIIJIJEHHGHHGFFEDDDCDCCCDCDCFEF_Mismatch_1_Sense_+_Library_PoolT
GTATGTAAAGAGATTTTGTAGCTTTCTAAAGGGAAATGAGGTCTGGCCTAAGAGATTTAAGAGATTTTCTTCTTGAAAAAACTGTTAATGTATT
>Frequency_1_QualityScore_FFHHHHHGHIJJJHIJJJJJIIJJJJJJJJIJJJJJJJJJIIJJJJHJJHIIJJJJJJJIIIJHIIGIIEDHJHHHHHHFFFFFFFEEEDDBDB_Mismatch_1_Sense_+_Library_PoolT
TGTGAAGTGATAGTGACTTTGTCAAATCTGTATATCATAGTTATAGAAGTTATTTTATGTATGTAGAGAGATTTTGTAGCTTTCTAAACGGAAA
>Frequency_1_QualityScore_FFHHDHHJHIJJJIHIIJJJJJJJJJJJJJHJIJJJJIIJJIJJJGHIJJJJJIJJJIJJJ_Mismatch_0_Sense_+_Library_PoolT
TGTTAATGTATTTGTGAGAAACCTCTGTTAAATCGGATTCAAAAGTACCCCTGATTATGCA
>Frequency_1_QualityScore_:BDDB?D@)1<AC4ACC>???EEDEIE*C9BDC3?DDD?DD=B==C@.=;@C@EDE?=;2A@D<@@>>AA?8?>/,55<::A><8(0<>AA>>5_Mismatch_1_Sense_+_Library_PoolT
AACTGCGGCTATTAGGTTACAAAATACATAGGGATGGGTTTTTAGGGTTCTATACAACAACAGAGGATTCGCCCAGCAGTTACGAACTTACGAC
>Frequency_1_QualityScore_FFHHHHHJHIIIIJJIJIJJJJJJJGIJJJJJJJJIIJJJJIGHGGIJIJJJJIGIJJGIIJJIJJIJJFHIJJIJIIJJGEGHIGE_Mismatch_0_Sense_+_Library_PoolT
AGTGATAGTGACTTTGTCAAATCTGTATATCATAGTTATAGAAGTTATTTTATGTATGTAAAGAGATTTTGTAGCTTTCTAAACGGA
>Frequency_1_QualityScore_FFHHGHHJJJJJJJJJJJJJJJJJJIJJFHGHIIJJJJJEIHIJJBHHHFFFF?CDDED>ACCCDDD;@DCCDDD@CACDDDDDDDDDDDDBCC_Mismatch_0_Sense_+_Library_PoolT
CTTCAATATGGAGCTGCAGATATGGCCGTTGGAGCCTGCTCGGGGACCTTGGGATGGAGAACTGCGGTTATTAGGTTACAAAATACATAGGGAT
>Frequency_1_QualityScore_FFHHHHHJJJJHIJJIJFGIIJJJJHIJJJJJJJJJJJJJJJIJGIIIJIIGEFHIJIJIIIJIIIJHIGEEHGIHEIJJGIJJHHHHHHFDFF_Mismatch_1_Sense_+_Library_PoolT
TGTTTGTGAAGTGATAGTGACTTTGTCAAATCTGTATATCATAGTTATAGAAGTTATTTTATGTATGTAAAGAGATTTTGTAGCTTTCTAAACG
>Frequency_1_QualityScore_FFHHHHHIJHIJJJHIJJJJHIHJJJJJIJJJJJJJJIJJJJJJJIJIIJJJJIJJGIHJJJJJJJJJIHII_Mismatch_0_Sense_+_Library_PoolT
CTGAGTTTGTGAAGTGATAGTGACTTTGTCAAATCTGTATATCATAGTTATAGAAGTTATTTTATGTATGTA
>Frequency_1_QualityScore_FFHHHHGJJJJGIIJJGJJIJJJJJJJHJJJJHIJJJJIJIIJIGGIIJJJJHIJJIJJIGIIJJJJGHHHHFFFFFFDEDDDCDDEDDDEDCD_Mismatch_0_Sense_+_Library_PoolT
AGATTTAAGAGATTTTCTTCTTGAAAAAACTGTTAATGTATTTGTGAGAAACCTCTGTTAAATCGGATTCAAAAGTACCCCTGATTATGCAGAA
>Frequency_1_QualityScore_DDHHFHHGEHIECHIAHI@HHIEHGHIIFGFGIIEGGHHGE@CFFGGIIIIIII>GGFHFHHIGIIIEIFCHIIIIIGIIGIDDGEHFE??_Mismatch_2_Sense_+_Library_PoolT
TGAAGTGATAGTGACTTTGTCAAATCTGTATATCATAGTTATAGAAGTTATTTTATGTATGTAAAGAGATTTTGTAGCTTTCTAAAGGGAG
>Frequency_1_QualityScore_FFHHHHHJJHIJJGGHHIIHIIIJGHIJJJEHIIJIJIJJIJJJJJJIIIJJIGIIIGIIIIJJGGCHICHHIDHHGIIJIIJIDHCEHHHFFD_Mismatch_1_Sense_+_Library_PoolT
AAGTTTCTGTCTGAGTTTGTGAAGTGATAGTGACTTTGTCAAATCTGTATATCATAGTTATAGAAGTTATTTTATGTATGTAAAGAGATTTTGT
>Frequency_1_QualityScore_)BFDDF??FFCFHIFE@:CCBE>@<F<BEF@?FG<BBBBF?BBFEF??DFCGEIIFF>DFD;BCFE>FD;=@@DDFCCED>BB:?A>_Mismatch_2_Sense_+_Library_PoolT
TATACCATAGTTATAGAAGTTATTTTATGTATGTAAAGAGATTTTGTAGCTTTCTAAAGGGAAATGAGGTCTGGCCTAAGAGATTTA
>Frequency_1_QualityScore_FFHHHHHJJ>FGIIJJJJJJJJHJJIJJJJJJJJIJJJIJJJJIJJJJJJJJJJJJJJJIJJI_Mismatch_0_Sense_+_Library_PoolT
GCAGAACTTCGAGAATATCTTGTTTCAAGCCTTGTATTATTTGTATATCTATTTAATTTCTTA
>Frequency_1_QualityScore_FFHHHGFIIJFHIJIJJJJIIIGFGHIJJJJJIJJIJEGIJJJIJJJJJJJJIDGFHHGEEEDDFDEFFCCEEECDACCDDEDECDDDDDDDEC_Mismatch_1_Sense_+_Library_PoolT
GGAAATGAGGTCTGGCCTAAGAGATTTAAGAGATTTTCTTCTTGAAAAAACTGTTAATGTATTTGTGAGAAACCTTTGTTAAATCGGATTCAAA
>Frequency_1_QualityScore_FFHHHHHJJJJJJJHHIJJIJIJJJIJJJIIJIJJJJIJJJJJJJJJJIJJJJJIJJJJIJJJJIJJJJGGI_Mismatch_1_Sense_+_Library_PoolT
TATGCAGAACTTCGAGAATATCTTGTTTCAAGCCTTGTATTATTTGTATATCTATTTAATTTCTTAATTCTA
>Frequency_1_QualityScore_DADDDC?:+<A@<FBFFIIIIIEFEDCACEDEFIIIIEEFI9D?DDDEEEADBDEIIII>DEEIEIE_Mismatch_2_Sense_+_Library_PoolT
GTTTGTGAGGTGATAGTGACTTTGTCAAATCTGTATATCATAGTTATAGAAGTTATTTTATGTATGA
>Frequency_1_QualityScore_FFHGHHHJJJJIJJJJJJJJJJJJJJJIJJJJJIJJJJJJJJJJJJJJIIIJJJJJJJJJJGIJJHHHHHEDFFFFDDDEEEDDDEDDDDDDDD_Mismatch_0_Sense_+_Library_PoolT
TAAGAGATTTTCTTCTTGAAAAAACTGTTAATGTATTTGTGAGAAACCTCTGTTAAATCGGATTCAAAAGTACCCCTGATTATGCAGAACTTCG
>Frequency_1_QualityScore_FFHHHHHJJJJJJJJIJJJJIJJJJJJJFIJJJIJJJJIJJJIJJJIJJIJIHHHFFFDEEAEDEDDDDDDCDADDDDDCDDDDDDEDDEEDDD_Mismatch_1_Sense_+_Library_PoolT
GTTCTATACAATAACAGAGGATTCGCCCAGCAGTTACGAACTTACGACAGAAGCGTTGCAGTTTCTGTCTGAGTTTGTGAAGTGATAGTGACTT
>Frequency_1_QualityScore_FFHHHHHJJJJJJJJJJJJJJJJHIJJJJIJJJJJJJJJJJJJJJJJJIJJIJJJIJJJJIJJJJHHHFFFFFFFE_Mismatch_0_Sense_+_Library_PoolT
TCTTCTTGAAAAAACTGTTAATGTATTTGTGAGAAACCTCTGTTAAATCGGATTCAAAAGTACCCCTGATTATGCA
>Frequency_1_QualityScore_FFHDBFHGIJJIFEJGIIGFHIHIEIIJJJJIJGIJJJJHIJJJJJIJJJJJJ_Mismatch_1_Sense_+_Library_PoolT
TTGTATTATTTGTATATCTATTTAATTTCTTAATTTTAGTGATTTTTATTCTA
>Frequency_1_QualityScore_FFHHHHHJJJJJJJJHIIJJJJIIJJJJJJJJJIJJJJJJJIJJJJJJJJIJJJIJIJJJJJHIIHHHHHHHFFFFFFFFEDEEEEEEEDDDEE_Mismatch_0_Sense_+_Library_PoolT
AATCGGATTCAAAAGTACCCCTGATTATGCAGAACTTCGAGAATATCTTGTTTCAAGCCTTGTATTATTTGTATATCTATTTAATTTCTTAATT
>Frequency_1_QualityScore_FFHHHHHJIIJJJJJJJJJHGHGGJJJJIJJJFJJJJJGIJJJHCIIJJJIIJJJJJJIJJJIFGHHHHEFFCDDDDCDDDDBDDBDBD<BDDC_Mismatch_0_Sense_+_Library_PoolT
GAAATAATCAATAATGCGGTAGTCATGCTATTTTGCCGTGAAGTCTTCAATATGGAGCTGCAGATATGGCCGTTGGAGCCTGCTCGGGGACCTT
>Frequency_1_QualityScore_FFHHHHHJJIIJJJJJIJJJJJJIJJJJJJJJJJJJJIIJJJIJJHIIJJJJJIIIJJHIJJJIJIJHIHHHHHHHFFFE_Mismatch_1_Sense_+_Library_PoolT
TTATGTATGTAAAGAGATTTTGTAGCTTTCTAAACGGAAATGAGGTCTGGCCTAAGAGATTTAAGAGATTTTCTTCTGGA
>Frequency_1_QualityScore_?BFHFHHIIE@@FB6CFGFGGGIGIHFGEHFHFH>F@AHHCHGIIDBECGEGEEGE;=CEHIIII@AEHHDEEEECCC;@AACCBBC2\:>AD>_Mismatch_1_Sense_+_Library_PoolT
TTCTTCTTGAAAAAACTGTTAATGTATTTGTGAGAAACCTTTGTTAAATCGGATTCAAAAGTACCCCTGATTATGCAGAACTTCGAGAATATCT
>Frequency_1_QualityScore_D:<8:?DEEB<C,?CB++29C28BE;:D**00*:??)3B@B_Mismatch_1_Sense_+_Library_PoolT
GAGATTTTGTAGCTTTTTAAACGGAAATGAGGTCTGGCCTA
>Frequency_1_QualityScore_FFHHHFHGHIJIJEIJIJJIIJJJIIJIIIJJJJJIJJJJDGIHIHJIGIGIIJJJIJJIIIJJJJIIIIIHHGHHHHFFFFEDCECDDCCACD_Mismatch_0_Sense_+_Library_PoolT
ATTTTATGTATGTAAAGAGATTTTGTAGCTTTCTAAACGGAAATGAGGTCTGGCCTAAGAGATTTAAGAGATTTTCTTCTTGAAAAAACTGTTA
>Frequency_2_QualityScore_FFHHHFGIGHIIIIJIIIIIIIJJHIIIIIJJJJJIIHGIHIHIIIJJGIHIGIIGIIHIIJIIIJIIHGGHHHHGGDEEFFECCDCBCCCCDC_Mismatch_0_Sense_+_Library_PoolC
ATTTTATGTATGTAAAGAGATTTTGTAGCTTTCTAAACGGAAATGAGGTCTGGCCTAAGAGATTTAAGAGATTTTCTTCTTGAAAAAACTGTTA
>Frequency_1_QualityScore_FFHHHHHJJJJJJJJJIJJJJJJJJIJJJJJIJJJJJJJJJJJJJJJJJJJJJJJJJJJIJIJJJHHHECHEFFFDEE_Mismatch_0_Sense_+_Library_PoolT
AGAGATTTTCTTCTTGAAAAAACTGTTAATGTATTTGTGAGAAACCTCTGTTAAATCGGATTCAAAAGTACCCCTGAT
>Frequency_1_QualityScore_FFHHHHHJJJJJJJJJJJJJJJJJJJJJJJJJHIJJJJJJJJJJHIIJGIJJJHIIIJJJJIJJJJJJJHIJJ_Mismatch_0_Sense_+_Library_PoolT
CCCTGATTATGCAGAACTTCGAGAATATCTTGTTTCAAGCCTTGTATTATTTGTATATCTATTTAATTTCTTA
>Frequency_1_QualityScore_FFHHHHHJJJJJJJJJIJJJJJJJHJJJJJIJJJIIIJJJJJIJJJJJJJIHGFFFFEEDEEEEEDCCDDDCDBDDEDCDDEEDDEEDDDDDDD_Mismatch_0_Sense_+_Library_PoolT
TATACAACAACAGAGGATTCGCCCAGCAGTTACGAACTTACGACAGAAGCGTTGCAGTTTCTGTCTGAGTTTGTGAAGTGATAGTGACTTTGTC
>Frequency_1_QualityScore_FFHFHHHIFHIIJJDGHIIJGIHJIJJJJJJGIJJJJJJGIHGEHIFGIIGIIJJJJHHJHGIJHIHGHEECHGIIJIGIJGHIHHFFHHFFFD_Mismatch_1_Sense_+_Library_PoolT
TTGTGAAGTGATAGTGACTTTGTCAAATCTGTATATCATAGTTATAGAAGTTATTTTATGTATGTAGAGAGATTTTGTAGCTTTCTAAACGGAA
>Frequency_1_QualityScore_FFHHHHHJJJJIIJJJJJJJJIJIJIJJJJJJJJGJJJJJJJIIIJIIJJEDHHIEHHIJIHEHAEHHGFFCDDDEEEDDDCDCEEDDCDDD?<_Mismatch_0_Sense_+_Library_PoolT
TTCCCACTGTTGGAATGGAACGCTGAATCTCCCTAACCCTCTGCTTCTCTGAGAAATAATCAATAATGCGGTAGTCATGCTATTTTGCCGTGAA
>Frequency_1_QualityScore_DEHHHHHJJJJJJJJJJJIGIJGIIJJJJJIJJJIJJGJIIGJIIJJJGIJJHHHHFFFDDEEACEEDDECDDAC@CDDDDDDDCCCDDDCDDD_Mismatch_1_Sense_+_Library_PoolT
GGGTTCTATACAATAACAGAGGATTCGCCCAGCAGTTACGAACTTACGACAGAAGCGTTGCAGTTTCTGTCTGAGTTTGTGAAGTGATAGTGAC
>Frequency_1_QualityScore_FFHHHHHIJJGIJJIJIGFIIIJJJJJHIJJBGEGIIIJGJIJIAFHHIGHG=CDD@B>AEEEEDD>=@>ACDCACCDDCDDDDDCDDCDD9?B_Mismatch_1_Sense_+_Library_PoolT
TTCAATATGGAGCTGCAGATATGGCCGTTGGATCCTGCTCGGGGACCTTGGGATGGAGAACTGCGGTTATTAGGTTACAAAATACATAGGGATG
>Frequency_1_QualityScore_FFHHHHHJJFHHIJJJJJJJJJJJIJJJJJJJJJJJJJJJIJJJJJJJJJJIIJJJJJHGHHHHHFFFFFFEEEEEDCDDEDEDDDDDDEE_Mismatch_1_Sense_+_Library_PoolT
GAAATGAGGTCTGGCCTAAGAGATTTAAGAGATTTTCTTCTTGAAAAAACTGTTAATGTATTTGTGAGAAACCTCTGTTAAATCGTATTCA
>Frequency_1_QualityScore_FFHHHHHJJHIIJIJJJJIJJJJJJIJJJJJJIJJJJIJJJJJJJJJJJJJJJJIJGIJJGIJJJIJJGCGIIHHHHHFFFFEEED_Mismatch_2_Sense_+_Library_PoolT
TTATCATAGTTATAGAAGTTATTTTATGTATGTAAAGAGATTTTGTAGCTTTCTAAAGGGAAATGAGGTCTGGCCTAAGAGATTTA
>Frequency_1_QualityScore_FFHHHHHJJJJJJJIJJJIJJJJHHGIIJHJJJJJJIJJJJIJIJJJJJGGIJJJJJJIIIFHHGHFFFDDDEFFEFEFEEEFEEEFFEEEDDE_Mismatch_1_Sense_+_Library_PoolT
CTCTGTTAAATCGGATTCAAAAGTACCCCTGATTATGCAGAACTTCGAGAATATCTTGTTCCAAGCCTTGTATTATTTGTATATCTATTTAATT
>Frequency_1_QualityScore_FFHHHHHJJJJJJJHJIJJJHHHIJ?FGGJJJIJBHIGIIJIIHIJJIJJJJJJIJJGIHHHFFFFFDEEDCBDDDDDDBDDBDCDDD?BDBCD_Mismatch_0_Sense_+_Library_PoolT
AGGTTACAAAATACATAGGGATGGGTTTTTAGGGTTCTATACAACAACAGAGGATTCGCCCAGCAGTTACGAACTTACGACAGAAGCGTTGCAG
>Frequency_2_QualityScore_FFHGHGEIJIIJJJHIIIIJEHGIJAGIIIIIHJAGHIIIIIIJJJJIIIIIIIGIHHGHGEEDEEADCCCAACDDDDDDCDBCCDCCCDDCDC_Mismatch_0_Sense_+_Library_PoolC
AGGTTACAAAATACATAGGGATGGGTTTTTAGGGTTCTATACAACAACAGAGGATTCGCCCAGCAGTTACGAACTTACGACAGAAGCGTTGCAG
>Frequency_1_QualityScore_FFHHHHHJJJJJJJJJJJJJJJJJJJHIJJJJJIIJJJJJJJJJJJJJEIJJJIIJJJJJIIJJJHHHGFFFFFFDEEEFEEEDDDDDDDDDDD_Mismatch_0_Sense_+_Library_PoolT
TTGTAGCTTTCTAAACGGAAATGAGGTCTGGCCTAAGAGATTTAAGAGATTTTCTTCTTGAAAAAACTGTTAATGTATTTGTGAGAAACCTCTG
>Frequency_1_QualityScore_FFHHHHHJJJJJJJJJJIIGJJJJIJIHIJJJJIJJJJJIJJIJGIIIHHHHEFFFEEEEEEDDDD;@BCCCDDCCDDDDCDDDDDEEDDDDDD_Mismatch_0_Sense_+_Library_PoolT
TTCAATATGGAGCTGCAGATATGGCCGTTGGAGCCTGCTCGGGGACCTTGGGATGGAGAACTGCGGTTATTAGGTTACAAAATACATAGGGATG
>Frequency_1_QualityScore_ADDF?ADBE@3:C@A?CHHCHI@1??DGGI>BHHF>F@FHHI=CBFH>D>@EHG=A@EE?)=7;;@C);?(9<>?B@@;@CAC@D:;@3@>959_Mismatch_0_Sense_+_Library_PoolT
GGTTCCCACTGTTGGAATGGAACGCTGAATCTCCCTAACCCTCTGCTTCTCTGAGAAATAATCAATAATGCGGTAGTCATGCTATTTTGCCGTG
>Frequency_1_QualityScore_FFHHHHHJJJHIIJJHIJIJJIIIJJJJJJJHGJJIGFGIIIJIJGIHIJJIIJJJGHIIJIJFEHHFFFFFFCCCEEEDDDCC_Mismatch_0_Sense_+_Library_PoolT
GATTTAAGAGATTTTCTTCTTGAAAAAACTGTTAATGTATTTGTGAGAAACCTCTGTTAAATCGGATTCAAAAGTACCCCTGAT
>Frequency_1_QualityScore_DFFHHHHGGIIJJHGIGIJJGJGJJIJJIGGIJIJJIFJJJEHJIJJJJJJIJJJJIJJJJJJIIIJGIHIIHHHFFEDEECEDDCDEFEECCD_Mismatch_1_Sense_+_Library_PoolT
TAAAGAGATTTTGTAGCTTTCTAAAGGGAAATGAGGTCTGGCCTAAGAGATTTAAGAGATTTTCTTCTTGAAAAAACTGTTAATGTATTTGTGA
>Frequency_2_QualityScore_FFHGHHHJIJJJJJJJIJJJIJJIJJJJJIJJJJJHIIJJJIIIJIJJIIIJIJJJIJJJJIJIJIHHGGGGEFFFEEDDEEDEDDDEDCDDDD_Mismatch_0_Sense_+_Library_PoolC
TTTAAGAGATTTTCTTCTTGAAAAAACTGTTAATGTATTTGTGAGAAACCTCTGTTAAATCGGATTCAAAAGTACCCCTGATTATGCAGAACTT
>Frequency_2_QualityScore_FFGFFHFIJIJGHIIIHIIHIIHIFIHGGGGIEAEIIIIGHG=DGGIIIIIFIFIFEGGGEEEEECDCD?CCDDCCDCDCABCDDCDCDDDDDD_Mismatch_0_Sense_+_Library_PoolC
CGGTTATTAGGTTACAAAATACATAGGGATGGGTTTTTAGGGTTCTATACAACAACAGAGGATTCGCCCAGCAGTTACGAACTTACGACAGAAG
>Frequency_1_QualityScore_FFHHFHHJJ9FHJIJIJJJJJJJJJJJJJJJJJJJJIJIIIJJJHJJJJJJJIIJJJJIJHHHHHFF@CDFEDDDDDDEDDDED_Mismatch_1_Sense_+_Library_PoolC
GAGATTTTCCTCTTGAAAAAACTGTTAATGTATTTGTGAGAAACCTCTGTTAAATCGGATTCAAAAGTACCCCTGATTATGCAG
>Frequency_1_QualityScore_DFFHHHHCHJGHIJJJJJJIIIJIGJJFHIJJFGHJJIDIJHHIIJJJJJJJIJJHHHHFFFFF@DDDDAADDDDDDDDDDDDDDDBDDBCCCC_Mismatch_0_Sense_+_Library_PoolC
GGTTATTAGGTTACAAAATACATAGGGATGGGTTTTTAGGGTTCTATACAACAACAGAGGATTCGCCCAGCAGTTACGAACTTACGACAGAAGC
>Frequency_1_QualityScore_FFGHHHHGHJGIJIIJIJJ@GBBHHIGGEEGEGEGHHHHGFGIHHGIJIGIJFIGIGGHH@GCHEECHHEDFFFF>A>>ACCCAB@CCCAACAC_Mismatch_0_Sense_+_Library_PoolC
CAATAATCGACTTGAAGCTCATCTTCTGCTTCCAACTCGGTCTTAAATGACCAGACTATGAAAGAAATAAGAAAATTGATGGTGTTCATGTGCA
>Frequency_1_QualityScore_FFHHHHHIIJJJIJJJJJIJIJJJJJJJJIJJJJJIJJJIIJJJJJJJHIJJJJJIIJIHIJIIJJJJJIJIJJJJJJJFJJJIIHFHGGFFDD_Mismatch_0_Sense_+_Library_PoolC
GTGAAGTGATAGTGACTTTGTCAAATCTGTATATCATAGTTATAGAAGTTATTTTATGTATGTAAAGAGATTTTGTAGCTTTCTAAACGGAAAT
>Frequency_1_QualityScore_FFHDHDFAHIEH@HHEFHGIGHEEHIIGFDFHGIIIFB:BBDHGHHIHHGIIIIIIG@CFHIHIIIGIIGI@EIIIIH_Mismatch_0_Sense_+_Library_PoolC
CTTCGAGAATATCTTGTTTCAAGCCTTGTATTATTTGTATATCTATTTAATTTCTTAATTTTAGTGATTTTTATTTTA
>Frequency_1_QualityScore_FFHGHHHIJJJJJIJJJIJJJJJCHIGJIJJJIIJHIJJJJJJJJJJIJIJJJJJ@GHEHH<EHDFF@DDEEEDDD@DCACDDCCCDEDEDDDD_Mismatch_0_Sense_+_Library_PoolC
GGAACGCTGAATCTCCCTAACCCTCTGCTTCTCTGAGAAATAATCAATAATGCGGTAGTCATGCTATTTTGCCGTGAAGTCTTCAATATGGAGC
>Frequency_1_QualityScore_FFFFHHDGBGHHEHJGGAFHGGHCDHIFIJJIHHJJIIJIIIJJJJIJJJIJJIGHIIIIHIIJJJGHGHGGGHG_Mismatch_0_Sense_+_Library_PoolC
TGTCTGAGTTTGTGAAGTGATAGTGACTTTGTCAAATCTGTATATCATAGTTATAGAAGTTATTTTATGTATGTA
>Frequency_1_QualityScore_FFGHHHHJJJIJJIJJJIJJJJJJJJJJJJJJJJJJIJGIJJHJIJJIJJEHJJJGIJJIJJI_Mismatch_1_Sense_+_Library_PoolC
ACTGTTAATGTATTTGTGAGAAACCTCTGTTAAATCGGATTCAAAATTACCCCTGATTATGCA
>Frequency_1_QualityScore_FFHHHHHJHJJJJJJJJJJJIIIHGIJJJJJIJIJJJJHIJJJJHJJJJJJIJJJGIJCHEIJJJHHHEDEFFFFFDCEEDDDDDDD?CDEEED_Mismatch_0_Sense_+_Library_PoolC
TCTTCTTGAAAAAACTGTTAATGTATTTGTGAGAAACCTCTGTTAAATCGGATTCAAAAGTACCCCTGATTATGCAGAACTTCGAGAATATCTT
>Frequency_1_QualityScore_FFHHHHHJJGJIJJCGIJJIJJIEHIGJJIJJJJJJJJJJJJIJJJIJJJJJJJJHHHHHEFFDEEEDD@DDDDDDDDDDDDDCDDEDDDDDDD_Mismatch_0_Sense_+_Library_PoolC
TACATAGGGATGGGTTTTTAGGGTTCTATACAACAACAGAGGATTCGCCCAGCAGTTACGAACTTACGACAGAAGCGTTGCAGTTTCTGTCTGA
>Frequency_1_QualityScore_BAB<C<<<<@FEAEC9ABFC)C@:?:FFIA@(7@CCC(7;;.;?;@;6;?B,98>((;>:>B5_Mismatch_1_Sense_+_Library_PoolC
CAGATATGGCCGTTGGAGCCGGCTCGGGGACCTTGGGATGGAGAACTGCGGTTATTAGGTTAC
>Frequency_1_QualityScore_FFHHHHHJJJJJJJGIIJJGHJJJGIJJFHJJIJJJIJJJJJJJIJJJIJIIJJJIJHHHHHHFFBBDDCDDDDDDDDDDDDDDDDDDCCDEDD_Mismatch_0_Sense_+_Library_PoolC
CAAAATACATAGGGATGGGTTTTTAGGGTTCTATACAACAACAGAGGATTCGCCCAGCAGTTACGAACTTACGACAGAAGCGTTGCAGTTTCTG
>Frequency_1_QualityScore_+2=4:C?FDFE<IGFIBEACF2AF99*?CBFC?FCE?)?<9*0B98*?B?B)8))==B)).)(-5?=E:7@BD?B>BD;.(;.;;;(,;?AA@B_Mismatch_1_Sense_+_Library_PoolC
GTAGCTTTCTAAACGGAAATGAGGTCTGGCCTAAGAGATTTTAGAGATTTTCTTCTTGAAAAAACTGTTAATGTATTTGTGAGAAACCTCTGTT
>Frequency_1_QualityScore_DFFHHGF@EEAFHEFHHIIIGGIGGH?D@DGIIIIIIGHEGIIGEGGGEHGIIGEHIIII4:BB:B>?;;>@@=BBD/5?3::AB?:<B9?_Mismatch_0_Sense_+_Library_PoolC
AATGCGGTAGTCATGCTATTTTGCCGTGAAGTCTTCAATATGGAGCTGCAGATATGGCCGTTGGAGCCTGCTCGGGGACCTTGGGATGGAG
>Frequency_1_QualityScore_FFHHHHHIJJJJJHIJJFHIJJCFHIJJIJIGIIJIJJJJJJJIJJJJJJIIJIJJJJHHHHFFFFFDCC@DDDDDBDDDDDDDDDDBDDDCCE_Mismatch_0_Sense_+_Library_PoolC
TTACAAAATACATAGGGATGGGTTTTTAGGGTTCTATACAACAACAGAGGATTCGCCCAGCAGTTACGAACTTACGACAGAAGCGTTGCAGTTT
>Frequency_1_QualityScore_FFFFHHGJJJIJJIJJJJJJJJJJHIHJIIJGIIIJIHIIJJIJIIIIHIJJJGIJIJGI_Mismatch_0_Sense_+_Library_PoolC
AGTACCCCTGATTATGCAGAACTTCGAGAATATCTTGTTTCAAGCCTTGTATTATTTGTA
>Frequency_1_QualityScore_ADBFHFHIIGG<EC+<3AFD<CHCFHEEFHGG@9CFDDFEEFHGDHGHFGCEF<FGDBG@EHIGGEGG>@FG;@C===DGIHHFHFEFEDCED>_Mismatch_1_Sense_+_Library_PoolC
CTGAGTTTGTGAAGGGATAGTGACTTTGTCAAATCTGTATATCATAGTTATAGAAGTTATTTTATGTATGTAAAGAGATTTTGTAGCTTTCTAA
>Frequency_1_QualityScore_FFHHHHGIJIJIJIHHGIG=GGIIJJE?GHIJIJJIHIJJIJHIIJJIHIIIAHHHHHFC:@CEEE@AEECCDDCCDDDDE@CCCDC>A@DEEE_Mismatch_0_Sense_+_Library_PoolC
GATTCGCCCAGCAGTTACGAACTTACGACAGAAGCGTTGCAGTTTCTGTCTGAGTTTGTGAAGTGATAGTGACTTTGTCAAATCTGTATATCAT
>Frequency_1_QualityScore_FFHHHGFHIGGIJJEGHJBFFGIJJIIJ@FGHIJIJFHIIIJIJJJJJHHHHHDFFFD6?CDDBCDDCB?CDDEDEDDDDDDDDDDDDDDDDDD_Mismatch_0_Sense_+_Library_PoolC
TCGGGGACCTTGGGATGGAGAACTGCGGTTATTAGGTTACAAAATACATAGGGATGGGTTTTTAGGGTTCTATACAACAACAGAGGATTCGCCC
>Frequency_1_QualityScore_FFHHHHHJJJJJJJJJGIIJJHIJJJJIJJJJJIJJIJJJJJJJJJJIJJJJIJJJJIJIIJJHHFDAB=CDDDDACDDCDCDDDDDDD<BBDD_Mismatch_1_Sense_+_Library_PoolC
TCATGCTATTTTGCCGTGAAGTCTTCAATATGGAGCTGCAGATATGACCGTTGGAGCCTGCTCGGGGACCTTGGGATGGAGAACTGCGGTTATT
>Frequency_1_QualityScore_DBBFHFAGE>FFIIIIIIEH_Mismatch_2_Sense_+_Library_PoolC
ATTTTAGTTATTTTAAATTA
>Frequency_1_QualityScore_FFHHHHDIJJJJJJJJJJJJGGIJJIIJJJIJJJJJJJIIIJJGIJGGIJIJJJJIJJJJHHHHHFFFFDFFDECECEDCDDDDECDDDDD?BD_Mismatch_1_Sense_+_Library_PoolC
AATTGGAAAGAAATACAAGGTTCCCACTGTTGGAATGGAACGCTGAATCTCCCTAACCCTCTGCTTCTCTGAGAAATAATCAATAATGCGGTAG
>Frequency_1_QualityScore_FFHHGHHIIJJJJJJJJJJIJJJJJJJJJIJJJJJJJJJJIIJJJIIIJIJJJJJIJJJJJJJIJJJJHEEHHFFFFFFFEDDDDDDDDDDDDD_Mismatch_1_Sense_+_Library_PoolC
ATGATGTCTGGCCTAAGAGATTTAAGAGATTTTCTTCTTGAAAAAACTGTTAATGTATTTGTGAGAAACCTCTGTTAAATCGGATTCAAAAGTA
>Frequency_1_QualityScore_BDFAFFHFBFEFHG?IHHHIGBAHBF<FACHHHHEHICIEIIIGGCDFFFHGIDFHEIGHIIHIGEEG>C>GEEHFFHB_Mismatch_1_Sense_+_Library_PoolC
CTAGAAGTTATTTTATGTATGTAAAGAGATTTTGTAGCTTTCTAAACGGAAATGAGGTCTGGCCTAAGAGATTTAAGAG
>Frequency_1_QualityScore_FFHHHBHIIJJJIJJJJJJJJJJJJJJJJJJJHIJJJJIIJJJJJJJJJJJJJJJJJJJJIJJJGGHHHGECDFFFBEEEEACDECCDDCDDDD_Mismatch_0_Sense_+_Library_PoolC
AAGAGATTTTCTTCTTGAAAAAACTGTTAATGTATTTGTGAGAAACCTCTGTTAAATCGGATTCAAAAGTACCCCTGATTATGCAGAACTTCGA
>Frequency_1_QualityScore_B?AADDFGIIE:BHEFEHG@<FFHABAE<FFHIIIIIGCDHGIIIGIDGHGHBDGHIGHGGHHIHIIIIGGDEAGHGGGGGGGG_Mismatch_0_Sense_+_Library_PoolC
TGAAGTGATAGTGACTTTGTCAAATCTGTATATCATAGTTATAGAAGTTATTTTATGTATGTAAAGAGATTTTGTAGCTTTCTA
>Frequency_1_QualityScore_FFHHHHGJIJJJJJIIIIJJJIIIJJIJJJJJJIJIJJJJIJJJJJJJJHIHIJHIJJJIJJJJJJJJJJJIHGBEHHHHFFFFFFEDEEDCCD_Mismatch_1_Sense_+_Library_PoolC
CTTTGTCAAATCTGTATATCATAGTTATAGAAGTTATTTTATGTATGTAAAGAGATTTTGTAGCTTTCTAAACGAAAATGAGGTCTGGCCTAAG
>Frequency_1_QualityScore_FFHHHHHIGHIJIIJJJHIJJJJGIIJJJJJJIJJJJJJJIJJJJJJJIJIIJJJIIIJIJJJJJJJJJJJJJIIJJJII_Mismatch_1_Sense_+_Library_PoolC
AGTCTGAGTTTGTGAAGTGATAGTGACTTTGTCAAATCTGTATATCATAGTTATAGAAGTTATTTTATGTATGTAAAGAG
>Frequency_1_QualityScore_FFHHHHHJJHJJJJJJJJJJJJJJJJJJJJJJJJJJIJJJJJJJIIIIIJJIJJIJIJIJJJJIJJHHGHHHFDFFFFDCDCEDDDDDED_Mismatch_0_Sense_+_Library_PoolC
ATTTAAGAGATTTTCTTCTTGAAAAAACTGTTAATGTATTTGTGAGAAACCTCTGTTAAATCGGATTCAAAAGTACCCCTGATTATGCAG
>Frequency_1_QualityScore_DAFHFBF@A?EFIGDFHDEHIHHHGIIGEFHCBGHIII7DHCHGGGG@GGEGGHGHG8=@FGCGIIIIIIE>EHEE;?@CDFFECEE@BDDCCC_Mismatch_1_Sense_+_Library_PoolC
ATTTTAAGTATGTAAAGAGATTTTGTAGCTTTCTAAACGGAAATGAGGTCTGGCCTAAGAGATTTAAGAGATTTTCTTCTTGAAAAAACTGTTA
>Frequency_1_QualityScore_DFHHBFHBHI@G@CBFFHHHIIIIIGEBGGHGFDCFIGBD@DHIIIIFEHHHE@;@FHGGIIA7@ECEHCEB>@CACEEACEC@CCBBCBBCCD_Mismatch_0_Sense_+_Library_PoolC
TTTTCTTCTTGAAAAAACTGTTAATGTATTTGTGAGAAACCTCTGTTAAATCGGATTCAAAAGTACCCCTGATTATGCAGAACTTCGAGAATAT
>Frequency_1_QualityScore_FDBFHGHJIIIIEHHIIGIIJJIIJJIDDHDGHIIJJJJJJJJIIIIGIJJFGIGIIJIDHHIFHHHFHHFFFEBAC@AD_Mismatch_1_Sense_+_Library_PoolC
GAGAAACCTCTGTTAAATCGGATTCAAAAGTACCCCTGATTATGCAGAACTTCGAGAATATCTTGTTTCAAGCCTTGTAC
>Frequency_1_QualityScore_F8FFDAHGGGHGHII@D<EFGDHGHIICIIGFHGAFGHHGHHHIIIIIICFEHHIII>AAEEA;C@C?CBC>?ACCCCCCCCCC_Mismatch_0_Sense_+_Library_PoolC
GAGATTTTCTTCTTGAAAAAACTGTTAATGTATTTGTGAGAAACCTCTGTTAAATCGGATTCAAAAGTACCCCTGATTATGCAG
>Frequency_1_QualityScore_FFHHHHFIEHHHII@FHIIHGGIJJHIIJIIIIGHIIJJIGJHJJIJIJIJJJJEHIJIJJFHIIJIJIEHEHJIHHHHHHFFFFFDECECCEE_Mismatch_0_Sense_+_Library_PoolC
TCTGTCTGAGTTTGTGAAGTGATAGTGACTTTGTCAAATCTGTATATCATAGTTATAGAAGTTATTTTATGTATGTAAAGAGATTTTGTAGCTT
>Frequency_1_QualityScore_DDHHGFHIJJJJIJIIJJJIHIJJGHHIJIJJIJIJJJJJJJJJJJJIIIJJJJJJJIEHEHEDDDCEEECBDDB;?DCA@CD8:?BCB9ACDD_Mismatch_0_Sense_+_Library_PoolC
TGCGGTAGTCATGCTATTTTGCCGTGAAGTCTTCAATATGGAGCTGCAGATATGGCCGTTGGAGCCTGCTCGGGGACCTTGGGATGGAGAACTG
>Frequency_1_QualityScore_DDDFFFFEGEB>@F3AFFFFEHIHDEFCHFFF@FBFFEGIIDFI@F9DFGIG@?B)/9?BBB<=FCFA)==CEE@;AAFEEFB:B>B:@>B:;A_Mismatch_1_Sense_+_Library_PoolC
CATAGTTATAGAAGTTATTTTATGTATGTAAAGAGATTTTGTAGCTTTCTAAAGGGAAATGAGGTCTGGCCTAAGAGATTTAAGAGATTTTCTT
>Frequency_1_QualityScore_FFHHHHHJJJJJIJJJJJGIJIGIIJJJJIIJIJJJJJIJJJIIHGIJHHHHHHEF@DDFEC@>CACCDDDDDDDDDDDDDEEDDDDEDDEEDE_Mismatch_0_Sense_+_Library_PoolC
AGGATTCGCCCAGCAGTTACGAACTTACGACAGAAGCGTTGCAGTTTCTGTCTGAGTTTGTGAAGTGATAGTGACTTTGTCAAATCTGTATATC
>Frequency_1_QualityScore_FFDBFFDEGGIGGC@FGIBGHGDHEGGHHIIGGIIIGGEIHHGGIIBGAAHEFGHIDHG@GHCE:?CBEDCCA>_Mismatch_1_Sense_+_Library_PoolC
TTTCTTCTTGAAAAAACTGTTAATGTATTTGTGAGAAACCTCTGTTAAATCGGATTCAAAAGTACCCCTGATGA
>Frequency_1_QualityScore_FFGHHHHEHGGIDHAGGGGCHFHHIIIHIHIHIDGGGFHGGH=CHGIIFHEIGGIIIIIIIIHHHHBEHCDFFFF>CDDECEAC>>CCCDDDDC_Mismatch_0_Sense_+_Library_PoolC
CTTACGACAGAAGCGTTGCAGTTTCTGTCTGAGTTTGTGAAGTGATAGTGACTTTGTCAAATCTGTATATCATAGTTATAGAAGTTATTTTATG
>Frequency_1_QualityScore_FFGHHGHJJJIJGIJJJJIJIIJJEIJIJJJJJJIIIIEIJJJIJJJJJJJJJJIJIJJJIJJHHFDDFFEEEEEEDCDBBCCCCCECC>B_Mismatch_0_Sense_+_Library_PoolC
CGCTGATGCTCAATTTCGATCTTTTCAATAATCGACTTGAAGCTCATCTTCTGCTTCCAACTCGGTCTTAAATGACCAGACTATGAAAGAA
>Frequency_1_QualityScore_FFHHHHFJJJJJHJJJJJJJIHIJIJJJJJJJJJIJIJJJHIGIJJJIIJGGIJIJIIJJJJJIJJJJIGGIJJJJJIIIJIE_Mismatch_0_Sense_+_Library_PoolC
ATAGTGACTTTGTCAAATCTGTATATCATAGTTATAGAAGTTATTTTATGTATGTAAAGAGATTTTGTAGCTTTCTAAACGGA
>Frequency_1_QualityScore_DFHFHGHJJJJJJIIIJIIGHIIIJJJJJFHIJFIGHGHIJIIFEHIJHHIBCGEHHGEGGJIIJ_Mismatch_0_Sense_+_Library_PoolC
ATGTATGTAAAGAGATTTTGTAGCTTTCTAAACGGAAATGAGGTCTGGCCTAAGAGATTTAAGAG
>Frequency_1_QualityScore_FFHHHHHIJJJJJJJJJJJJJJJIIJJJJJJJDDHIJJJJIIJJJJIJJHIJJJJJIJIJJJJJJJHEHHHHFFFFFEECEEFDEEEEEEEDEE_Mismatch_0_Sense_+_Library_PoolC
GTGAGAAACCTCTGTTAAATCGGATTCAAAAGTACCCCTGATTATGCAGAACTTCGAGAATATCTTGTTTCAAGCCTTGTATTATTTGTATATC
>Frequency_1_QualityScore_DDDADFHGIIHGIHIIIIJJIIGHGDCGG>>9DGGHHGIIJHCGGHF<DFEECGF_Mismatch_0_Sense_+_Library_PoolC
AGAGATTTTGTAGCTTTCTAAACGGAAATGAGGTCTGGCCTAAGAGATTTAAGAG
>Frequency_1_QualityScore_FFDHFHHIJJIIJJJJJJIIIIFIJJHJJJIJJJG>FIIGIJJGEICFIIHGIJJIGIJJIGHGIIJIGDEHFGHHHFFFFFFF_Mismatch_0_Sense_+_Library_PoolC
GCAGAACTTCGAGAATATCTTGTTTCAAGCCTTGTATTATTTGTATATCTATTTAATTTCTTAATTTTAGTGATTTTTATTTTA
>Frequency_1_QualityScore_FFHHHHHJJJJJJJJJJJJJJJJJJGIJJJJJJJIIJJJJJJJJJJJJJJJIJJJJJJIJJJJJIHHHHHHHFF_Mismatch_0_Sense_+_Library_PoolC
TTGTGAGAAACCTCTGTTAAATCGGATTCAAAAGTACCCCTGATTATGCAGAACTTCGAGAATATCTTGTTTCA
>Frequency_1_QualityScore_FFHHHHHIJJGIEHIJJIJJIIGHIDHGHIIJJJJJIHIJJIJIIAGHIGEEHHFFEFFC@EEEEDDDDCBDDBBCDDDDCDBDDDBBDDDDCD_Mismatch_0_Sense_+_Library_PoolC
CTTGGGATGGAGAACTGCGGTTATTAGGTTACAAAATACATAGGGATGGGTTTTTAGGGTTCTATACAACAACAGAGGATTCGCCCAGCAGTTA
>Frequency_2_QualityScore_FFHGHHHHIJJJGIJJIJIHIIIIIHDHIHJJGIIIJJJJJJJJJJJIHGIIIJJGGHIIIJIEIGIIHEEEGGHHFFFEFFFEEEEEEEDCCC_Mismatch_1_Sense_+_Library_PoolT
AGAAGTTATTTTATGTATGTAGAGAGATTTTGTAGCTTTCTAAACGGAAATGAGGTCTGGCCTATAAGAGATTTAAGATATTTTCTTCTTGAAA
>Frequency_1_QualityScore_FFHHHHHJJJJJJGIJJGIIJJJJIJJFHHGJJJJHHHHHHFFFFFEEFEEEDDDDDCCDDDDDDDDCDACCDEDEDDDDDDDCDDDDDDDDDD_Mismatch_0_Sense_+_Library_PoolT
CGGGGACCTTGGGATGGAGAACTGCGGTTATTAGGTTACAAAATACATAGGGATGGGTCTTTTAGGGTTCTATACAATAACAGAGGATTCGCCC
>Frequency_1_QualityScore_FFHHHHHJIJIJJJJJJJJJJJJIIJJHIJJJJJJJIJJJJJGIJJJIGIGIJIJJJJIGHHHIJJJJJEHHFFFEFFECEEEEDDDDDDEDDD_Mismatch_2_Sense_+_Library_PoolT
AAAGAGATTTAATAGATTTTCTTCTTGAAAAAACTGTTAATGTATTTGTGAGAAACCTTTGTTAAATCGGATTCAAAAGTACCCCTGATTATGC
>Frequency_1_QualityScore_FFHHHHHJJGGIHJIJJJJJJJJJJJJJIJIIJGHIJJIIGIJJJIIIIJJJIIIIJJHHHHFFDCDDE=CDDDDDDDD@BDDDDCDACBBCD3_Mismatch_2_Sense_+_Library_PoolT
ATAATGCGGTAGTCGTGCTATTTTGCCGTGAAGTCTTCAATATGGAGCAGCAAATATGGCCGTTAGAGCCTGCTCGGGGACCTTGGGATGGAGA
>Frequency_1_QualityScore_FFGHHHHJJJIIJIIIJHGIIIJIIHBIIGIJGIDCHIIIJIIIJJHIJJJIJGIIJIJIIIIGGGHIJJGIGIGHEIJFGHHGHC_Mismatch_1_Sense_+_Library_PoolT
CGAGAATATCTTGTTCCAAGCCTTGTATTATTTGTATATCTATTTAATTTCTTAATTTTAGTGATTTTTATTTTAAATTTCTTCCA
>Frequency_1_QualityScore_FFHHHHHJJJJJJJJJJJJJJJJHIJJJJJJJJIJJJIJJIIIIHIJJJJJJJJJJJJJJJJJJJJJJJHIJJJIJJHHHHHFFFFFFDEEEEE_Mismatch_1_Sense_+_Library_PoolT
TCTGTATATCATAGTTATAGAAGTTATTTTATGTATGTAGAGAGATTTTGTAGCTTTCTAAACGGAAATGAGGTCTGGCCTATAAGAGATTTAA
>Frequency_1_QualityScore_FFGHHHHIJJJJJIJJJJJJJJDHIJJJJJHIJJFIHIJJJJHHBDFDEFEECCDDDCCDDDDDECDCDDDDDDACCDDDDDDDCBDDDEEDED_Mismatch_1_Sense_+_Library_PoolT
GGCCGTTAGAGCCTGCTCGGGGACCTTGGGATGGAGAACTGCGGTTATTAGGTTACAAAATACATAGGGATGGGTCTTTTAGGGTTCTATACAA
>Frequency_1_QualityScore_FFHHFFHGHJIEHEGIIJIJJJJIHIJIJJJJJHJJJJJIEFHIEGIDGHIJIJIGHGIGGIHIIIIJJGHFGHHHFFFFFFFDEEDEDDDDDD_Mismatch_1_Sense_+_Library_PoolT
TTTTATGTATGTAGAGAGATTTTGTAGCTTTCTAAACGGAAATGAGGTCTGGCCTATAAGAGATTTAAGATATTTTCTTCTTGAAAAAACTGTT
>Frequency_1_QualityScore_FFHHHHHJJJJJJJJJJJJJDGCHGIJJIJJJJHIJJIJJIJGIGIJGIJJJJJIJJJGIJJJJHHHGGGHFFFFFFFCEEECDDDDDDDC>AC_Mismatch_1_Sense_+_Library_PoolT
CTTTCTAAAGGGAAATGAGGTCTGGCCTAAGAGATTTAAGAGATTTTCTTCTTGAAAAAACTTTTAATGTATTTGTGAGAAACCTTTGTTAAAT
>Frequency_1_QualityScore_FFHHHHHJJJJJJHIIJJJJJJJJGJIJJJJJJJIIJJJJJJJJJJJJIIJJJJIJJJJJGHHHHHHHFCDFFFEEEEEDDDDE_Mismatch_1_Sense_+_Library_PoolT
AAGGGAAATGAGGTCTGGCCTAAGAGATTTAAGAGATTTTCTTCTTGAAAAAACTGTTAATGTATTTGTGAGAAACCTTTGCTA
>Frequency_1_QualityScore_DFHHHHHJJHIIIJJJJJJJJIJJJJJJJIJJJJJJIIJJJJJJIJJJJJJJJJJIJIJJI_Mismatch_0_Sense_+_Library_PoolT
TATTATTTGTATATCTATTTAATTTCTTAATTTTAGTGATTTTTATTTTAAATTTCTTCCA
>Frequency_1_QualityScore_FFHHHHHIJJJJJJJIJJJJJJJJJHIJJIJJJJJIIIJJIJHJJJJJJJIJJJJFIJHIEHJIJGGIJJHHJGGHHGHFFFFFFFEEEDEFEE_Mismatch_1_Sense_+_Library_PoolT
TCATAGTTATAGAAGTTATTTTATGTATGTAGAGAGATTTTGTAGCTTTCTAAACGGAAATGAGGTCTGGCCTATAAGAGATTTAAGATATTTT
>Frequency_1_QualityScore_DFHHHHHHIJJJJHIJGIIJIJIGHIJIJJJJJJJJJJJIJJJHJJJJIGFIJIJIHGIJJIJJIIGIGHIJHHHHHHFFFFFFFDEEDDEEDD_Mismatch_1_Sense_+_Library_PoolT
TAGAAGTTATTTTATGTATGTAGAGAGATTTTGTAGCTTTCTAAACGGAAATGAGGTCTGGCCTATAAGAGATTTAAGATATTTTCTTCTTGAA
>Frequency_1_QualityScore_DDDDD,+2<?<<ECE;@A@>3?9?CD8:?DDBD*?9*088B9/8=)8=C<8)-@(5:7=3=?:7;@37);>6@(665>;>DAA_Mismatch_2_Sense_+_Library_PoolT
AGTTATGAACTTACGACAGAAGCGTTGCAGTTTCTGACTGAGTTTGTGAAGCGATAGTGACTTTGTAAAATCTGTATATCATA
>Frequency_1_QualityScore_@:D?;BA9=CB??A)*::CFEG8?DFFFB4DA8==<C<FEF@AF@@E=AEE=A))7;@>@AA>(,5;ABBBD>:>@AB@A:8?3(4(&009?BB_Mismatch_1_Sense_+_Library_PoolT
GACCTTGGGATGGAGAACTGCGGTTATTAGTTTACAAAATACATAGGGATGGGTCTTTTAGGGTTCTATACAATAACAGAGGATTCGCCCAGCA
>Frequency_1_QualityScore_FFHHHHHJJJJJJHIIJJJJJIJJJJJJIJJJJDHIIJJJJJJJJJJJIJJJIJIJJEHHJJJIHIJHHHHGFFFFEEEEEEEBDD@DDDDDCD_Mismatch_0_Sense_+_Library_PoolT
CTCTGCTTCTCTGAGAAATAATCAATAATGCGGTAGTCATGCTATTTTGCCGTGAAGTCTTCAATATGGAGCAGCAAATATGGCCGTTAGAGCC
>Frequency_1_QualityScore_FFHHHHHJJIJJJIJIJJJJJJJIGJJJIJJJIHIJJJIIJJJJJGIJIIJIIIIJIJJJJHHHFFFEEBEEDDDBDDD@BDDDDDD?CD@?BC_Mismatch_1_Sense_+_Library_PoolT
ATAATGCGGTAGTCATGCTATTTTGCCGTGAAGTCTTCAATATGGAGCAGCAAATATGGCCGTTAGAGCCTGCTCGGGGACCTTGGGATGGAGA
>Frequency_1_QualityScore_FFHHHHHIIIHAHIIEHIIIIIJJJJJJJHGIJFIIGIJJJJIIIIJGIIIIIJJIJJJJJJJIJHHEHADDFEDED=BBDDDDDDDD.24@A0_Mismatch_0_Sense_+_Library_PoolT
ACTGTTAATGTATTTGTGAGAAACCTCTGTTAAATCGGATTCAAAAGTACCCCTGATTATGCAGAACTTCGAAAAAAAAAAAAAAAAAGATCGG
>Frequency_1_QualityScore_FFHHGHHIJJFEIIIJJJIJDIIJIGGIIHIGHCFGCIHHGIIIJJAHIJHIIEHHHIHHHFFDDDDDDD?CDDCDDBDD>@BDDDDB<>??AB_Mismatch_1_Sense_+_Library_PoolT
AATAATGCGGTAGTCATGCTATTTTGCCGTGAAGTCTTCAATATGGAGCAGCAAATATCGCCGTTAGAGCCTGCTCGGGGACCTTGGGATGGAG
>Frequency_1_QualityScore_FFHHHHHJ>HIIIIJJ;BFHDH>DHIIIII@FFHHFGI@EEHIHHHHHFFFFFFECEDDB>CCDDDCCDB5<BDEEEDDDDDDDDDDDDBDDAB_Mismatch_0_Sense_+_Library_PoolT
GCTCGGGGACCTTGGGATGGAGAACTGCGGTTATTAGGTTACAAAATACATAGGGATGGGTCTTTTAGGGTTCTATACAACAACAGAGGATTCG
>Frequency_1_QualityScore_FFGHGDHGIJJJJJGEFHGIIIHIGHIEIGGHIIGGICGGGJDIGIGIGI<AFI@FEGIIIFEHEEHFFBCDDAEDEBDDDBDDDBCCC@?<AB_Mismatch_2_Sense_+_Library_PoolT
ATGGAGAACTGCGGTTATTAGGTTACAAAATACATAGGGATGGGTCTTTTAGGGTTCTATACAACAACAGAGGATTCGCCCAGCAGTTACGAAC
>Frequency_1_QualityScore_FFHHHHHJJJJIJGIJIGGFIFIJJIIJJJBGIJJIJJFHIIEHCHHHFFFD<ABDDDEDCCDDDDDDDDCCDDDDDCDDDDCCDDDDDDDDCB_Mismatch_2_Sense_+_Library_PoolT
GCAAATATGGCCGTTAGAGCCTGCTCGGGGACCTTGGGATGGAGAACTGCGGTTATTAGGTTACAAAATACATAGGGATGGGTCTTTTAGGGTT
>Frequency_1_QualityScore_FFHHHGHJIJJJJIIJJJJIJHIGIIJJIIIIJIJIJIJJGIFGIIIJIIJJEIJJJJJJJIIJIIJIEHIGDEFBEFEDCDFCEDEEEDDDCD_Mismatch_2_Sense_+_Library_PoolT
AGTATATCATAGTTATAGAAGTTATTTTATGTATGTAGAGAGATTTTGTAGCTTTCTAAACGGAAATGAGGTCTGGCCTATAAGAGATTTAAGA
>Frequency_1_QualityScore_FFHHHHHJJHIJJJJJJDGHJGHFIIJJJJJHIIIJHIJGHHHGHFFFFFFEEEEEEDDDDCCDDDDDDDDC@DCEEECEDDDDDDDCDDDDDD_Mismatch_0_Sense_+_Library_PoolT
TGCTCGGGGACCTTGGGATGGAGAACTGCGGTTATTAGGTTACAAAATACATAGGGATGGGTCTTTTAGGGTTCTATACAACAACAGAGGATTC
>Frequency_1_QualityScore_FFHHHHHJIJJJJIJJHIIIIGIIHHJJJJJJJJJJJIJJJJJJJJIGIJJJJJJJHIJHHHHHHFFFFDCCEEDDDDDDDDDDDDDDDDDDDD_Mismatch_1_Sense_+_Library_PoolT
GGATGGAGAACTGCGGTTATTAGGTTACAAAATACATAGGGATGGGTCTTTTAGGGTTCTATACAACAACAGAGGATTCGCCCAGCAGTTACGA
>Frequency_1_QualityScore_FFHHGHHJJ)@GGHIJJJJJJJJJJJJJHJGJJJIJJJGIIIIJIIIJJJJJJIJJJJIIHHDFBDCEC>CDDDDDDDDBDDDDDDDACDDCD>_Mismatch_2_Sense_+_Library_PoolT
ATAATGCGGAAGTCATGCTATTTTGCCGTGAAGTCTTCAATATGGAGCAGCAAATATGGCCGTTAGAGCCTGCTCGGGGACCTTGGGATGGAGA
>Frequency_1_QualityScore_>D:CDD?:CAA+<FDADFIEII<E<BEEEEEIEFD>DDDDDDCF@DECECEIBDDEEEI4BADDDEEDEBCEEEE>CCDD_Mismatch_1_Sense_+_Library_PoolT
AGAATATCTTGGTTCAAGCCTTGTATTATTTGTATATCTATTTAATTTCTTAATTTTAGTGATTTTTATTTTAAATTCCA
>Frequency_1_QualityScore_DDDHH?FHE<EGAFGGIHHGGHIIIIIGGIGFEHIIIIIIIB@FDFBGGFGHIIIG>C?=?=EBEEEEDDCCADDCDECCCCCCC_Mismatch_1_Sense_+_Library_PoolT
ATTTTATGTATGTAGAGAGATTTTGTAGCTTTCTAAACGGAAATGAGGTCTGGCCTATAAGAGATTTAAGATATTTTCTTCTTGA
>Frequency_1_QualityScore_FFHHGHHJJJJJJJJJJJJJJGIIIJIJJJJJJIJIIJJJJHJIJJJIJJJIJJJIJJIIHHHFFFFFDBDCDDEEEDDCDDDDCCCDFECDDD_Mismatch_1_Sense_+_Library_PoolT
GCCTAACCCTCTGCTTCTCTGAGAAATAATCAATAATGCGGTAGTCATGCTATTTTGCCGTGAAGTCTTCAATATGGAGCAGCAAATATGGCCG
>Frequency_1_QualityScore_FFHHHHHJJIJJJJJIJJJJJJJJJJJJJJJJJJJJJJIIJJJJJJJJJJJJJJJJJIIJIIJJIJIJJIHHGHHHFDDDDDDDDDB58::?9@_Mismatch_0_Sense_+_Library_PoolT
TGTAAAGAGATTTTGTAGCTTTCTAAACGGAAATGAGGTCTGGCCTAAGAGATTTAAGAGATTTTCTTCTTGAAAAAAAAAAAAAAAGATCGGA
>Frequency_1_QualityScore_FFHHHHHJJJJJHJIJJJJIIJJHJJJJJHJJJIIJJJJJJJJJJJJJJJJJIHIIJJJJJIJJJIJIJIIGHHHHDHFFFFFFFEEEE_Mismatch_1_Sense_+_Library_PoolT
AGTTATTTTATGTATGTAGAGAGATTTTGTAGCTTTCTAAACGGAAATGAGGTCTGGCCTATAAGAGATTTAAGATATTTTCTTCTTGA
>Frequency_1_QualityScore_FFHHHHHJJJJJJJJJJJJIIJJJIJIHHIJJJJIJJIJIIIIIIIIIIJJJJJJGIJJJIJJGIJJIIJFHIIIHHHGHFFFFFCEEDDCDCC_Mismatch_1_Sense_+_Library_PoolT
CAAATCTGTATATCATAGTTATAGAAGTTATTTTATGTATGTAGAGAGATTTTGTAGCTTTCTAAACGGAAATGAGGTCTGGCCTATAAGAGAT
>Frequency_1_QualityScore_FFHHHHGJGIJJJJJJJJJIJJJJJJJJHIJJJJJJJJIJJJJJJJJIJIJIGIIJJGHIIIJJBGHHHEFDFFEFFEDEDDDDDDDCDC@BDD_Mismatch_0_Sense_+_Library_PoolT
CTTCTCTGAGAAATAATCAATAATGCGGTAGTCATGCTATTTTGCCGTGAAGTCTTCAATATGGAGCAGCAAATATGGCCGTTAGAGCCTGCTC
>Frequency_1_QualityScore_FFHGHHHJIJJJJJJJJJIJJJJJFHIHIJJJIIJJGIIIJJJGHDHGCFFHIIJJJGGGGIJHHHGGF@BFEDDEDDDDBDDCACDBDDDBBB_Mismatch_0_Sense_+_Library_PoolT
TCTGAGAAATAATCAATAATGCGGTAGTCATGCTATTTTGCCGTGAAGTCTTCAATATGGAGCAGCAAATATGGCCGTTAGAGCCTGCTCGGGG
>Frequency_1_QualityScore_FFDHGGHGIIGIIIIGHJJJJIIIIJJEGDGGGJIJI@@GGGGGCHEAAHHCDFFFDFBACC>ABDB;?CCDDCDDBAABDEEECDCC?BDDBD_Mismatch_1_Sense_+_Library_PoolT
AGAGCCTGCTCGGGGACCTTGGGATGGAGAACTGCGGTTATTAGGTTACAAAATACATAGGGATGGGTCTTTTAGGGTTCTATACAACAACAGA
>Frequency_1_QualityScore_DDHHHHHIJGIJHIJJJJJJJJIJJGIJIIGGIIIJJJJJJIIIJIIIIIIGGIGJIIHHHFBDDDCEE?CDDDDDDDD>BDDDDDDBDDDCB9_Mismatch_2_Sense_+_Library_PoolT
ATAATGCGGTAGTCATGCTATTTTTCCGTGAAGTCTTCAATATGGAGCAGCAAATATGGCCGTTAGAGCCTGCTCGGGGACCTTGGGATGGAGA
>Frequency_1_QualityScore_FFHHHHHJJJJFGIGIJJJJJJJJJJGHIJJJIJIGGJJJIGIGGJIIIIHHJIGGIJHHFHHFBCC?E@CBDDDDDDDDD>BBCDCCB?CBDA_Mismatch_0_Sense_+_Library_PoolT
CAATAATGCGGTAGTCATGCTATTTTGCCGTGAAGTCTTCAATATGGAGCAGCAAATATGGCCGTTAGAGCCTGCTCGGGGACCTTGGGATGGA
>Frequency_1_QualityScore_DDA:DDFFFF:<IHC<@F@AFGEG<CDC?:DFFCGF>FGGFEFFEBFFIDFFEIICFA=C;?C>?<<>\9<9@::??B@BBB9<:@:A_Mismatch_2_Sense_+_Library_PoolC
GTCATGCTATTTTGCCGTGAAGTCTTCAATATGGAGCAGCAAATATGGCCGTTAGAGCCTGCTCGGGGACCTTGGGATGGAGAACTGC
>Frequency_1_QualityScore_FFHHHHHJJJJJIJJJJJJJJIJJJIIJIJGHIIJJIIJJJIIIIJIIIJJIJGHIJJJGJJJIJIHHHHHHFFFFFDDD@CDEDDDDCDDDDD_Mismatch_0_Sense_+_Library_PoolC
ATTTAAGAGATTTTCTTCTTGAAAAAACTGTTAATGTATTTGTGAGAAACCTCTGTTAAATCGGATTCAAATTACCCCTGATTATGCAGAACTT
>Frequency_1_QualityScore_FFHHGHHIGHJHIJJJJIJJJJJJHHIHIJJIJJJJIJGIIJJJJJJJJJJJJHIHGIJJFAHIIIFEHEHHHFFFFFFDEDEEEDDEDDDADD_Mismatch_2_Sense_+_Library_PoolC
AATCATAGTTATAGAAGTTATTTTATGTATGTAGAGAGATTTTGTAGCTTTCTAAACGGAAATGAGGTCTGGCCTATAAGAGATTTAAGATATT
>Frequency_1_QualityScore_FFHHHHHIJJJJJJJJJJJJJGIIIIJJIJHIJJGIIGHIIJIIIHIIJJJJIJJJJJIIGGFHBDFEEDCCCCCDDDDDDDDDECCDDD@BBC_Mismatch_0_Sense_+_Library_PoolC
ATTTAAGAGATTTTCTTCTTGAAAAAACTGTTAATGTATTTGTGAGAAACCTCTGTTAAATCGGATTCAAAAGTACCCCTGATTATGCAGGAAA
>Frequency_1_QualityScore_FFHHHHHJJJJJJJIJJGIJJJJIJJJJIJJIJIJHIIIHAHHIJJJJHIJJJJJJJJIIIJJJEFHIHHIIIIJHHHHHFFFFFFEEEEEEDD_Mismatch_1_Sense_+_Library_PoolC
TGTATATCATAGTTATAGAAGTTATTTTATGTATGTAGAGAGATTTTGTAGCTTTCTAAACGGAAATGAGGTCTGGCCTATAAGAGATTTAAGA
>Frequency_1_QualityScore_FFHHHHHJJJJIJIJJJJGHGIJJJJHIJJJJJJJJJJJJIJJGIIJJFHGIJJJJIJEHHHGGFFFFFDFFEECEDDDDDDDDDDDDDDDDDD_Mismatch_1_Sense_+_Library_PoolC
TGGGATGGAGAACTGCGGTTATTAGGTTACAAAATACATAGGGATGGGTCTTTTAGGGTTCTATACAATAACAGAGGATTCGCCCAGCAGTTAC
