# Supplementary material for: Differential Gene Expression Reveals Candidate Genes for Drought Stress Response in Abies alba (Pinaceae)
Source: PLoS One. 2015 Apr 29;10(4):e0124564. doi: 10.1371/journal.pone.0124564 (PMC4414588; doi:10.1371/journal.pone.0124564)
Supplement: S2 File — (GZ) [file pone.0124564.s002.gz › comp15908_c0_seq1.fa]

>comp15908_c0_seq1 len=760 path=[1:0-383 1111:384-401 403:402-427 429:428-428 430:429-478 480:479-759] : tr|A9NYR6|A9NYR6_PICSI Putative uncharacterized protein OS=Picea sitchensis PE=2 SV=1 e-value: 2e-37 blast score:  157
TGCAATTAGTTCTGGTGAAGCTGGAACGTCAACTAATGGAGCAGACAACACAGCAGCCATATCTTTTGGACTAGCCCTTATCTTTCTTGCGGGAACCTCTTCAGTACTTTTGCAAGTGGGAAGGAGTCCACCTAATGCTGAAAGCCTTGAATACTCAGGTCCTCCCCTTAATTACTACATTAAGAAATTCAATACTCCACTCGTAATTCAGGCCTCTGCACCGGTTGAAATTCAAAGTGCTCCATCTGTGACTCCTGAACCAATTAAAACATCACAGCTCTCTCCAGCTCCAACTGGGACATATGACAAAGGTGTCACAAGAAGTGTAATGGATCCTACTATAAGTGCTGAAACAACAGCTTTAGCCTCCGGCACTTGATTCAACAAGATATAGAATACTGCCTATTAGATGCACATGCCAGTTTGTGTATGTTTTATAATCATCTTATCAAATTACAAATGTAGTAAATATATACAAATATCTGACCTGTTTATATAAACTAATGTAAGCAAGCTTATTGGCTCAATTAGGATCATTGAATGGTATGCCCAACAGTAATAGTAAAGAACAATGGAAAAGTGTGGAAACTCATCAATTTCTTGCATTTTTTTTCCTTTTCCAAGCCTCGGGTGTCATTTTATCTTTTTCTCGTGATGTATTGCAGTCAACCATTTGATTAGCATAGCGACATCTTACAAAAATTCATTTTTAGCTTTATCTAAGTTCAGATTTCAAATGAAGAAGATTGGATGTTTTGAA

>Frequency_2_QualityScore_FFHHHHHJIJIJJIJJJJJJJJJIJJJJJJJJIJJJJJJJJJJJJIJJIJJJJJJJIGIIJIHHHHHHGCEFFEFEEEEEEEEDCDCCDDDCCC_Mismatch_0_Sense_+_Library_PoolT
CCTCCGGCACTTGATTCAACAAGATATAGAATACTGCCTATTAGATGCACATGCCAGTTTGTGTATGTTTTATAATCATCTTATCAAATTACAA
>Frequency_9_QualityScore_FFHHHHHIJJIJIJIIHIIIJJJIIIJIIJIJJJIHIJJIJIJIHIIIIIJJIHIIIEGHIEGEGFGEFDDEEEEEEEDDDDEDDDCDCCDDDD_Mismatch_0_Sense_+_Library_PoolC
CCTCCGGCACTTGATTCAACAAGATATAGAATACTGCCTATTAGATGCACATGCCAGTTTGTGTATGTTTTATAATCATCTTATCAAATTACAA
>Frequency_2_QualityScore_DEEBFCGDBGGHFIGEBGIICIEECEGIDIGGGGIGEGIFGFHFGGEEHGIIIGGGEHIHEGFEGEBEH@ADFDC??DGFECCEEEC=@ACA>?_Mismatch_1_Sense_+_Library_PoolT
AGAATACTGCCTATTAGATGCACATGCCAGTTTGTGTATGTTTTATAATCATCTTATCAAATTACAAATGTAGTAAATATATACAAGTATCTGA
>Frequency_1_QualityScore_FFHHHHHJJJJJJJJIJIJJJJJJJJIJJJHIJJHIHJJJHIJJJIJJJJJJJJJJJJIIHIJJIJGIJIIIIIJGIHHHGHHHHFFFFFFEEE_Mismatch_1_Sense_+_Library_PoolC
AGAATACTGCCTATTAGATGCACATGCCAGTTTGTGTATGTTTTATAATCATCTTATCAAATTACAAATGTAGTAAATATATACAAGTATCTGA
>Frequency_2_QualityScore_CEGGFGFIIDGIGGEAGEGGGIEHEHEIFIFEG?EG?EEHHHHGIIIICEEGIIAEGGHDHIIHHIIIIHIHHHFIACD>CC97?ACDEECEEC_Mismatch_1_Sense_+_Library_PoolT
GATGCACATGCCAGTTTGTGTATGTTTTATAATCATCTTATCAAATTACAAATGTAGTAAATATATACAAGTATCTGACCTGTTTATATAAACT
>Frequency_1_QualityScore_FFGHHHHJJIJJGHHJJJIGIHIGIJJJJJJJJGIIIJJJJJJJJJJJJIJJJGEIJHIJJJIJIJIJIIJHHIIIGIJFGHHHHFFEFFDDEE_Mismatch_1_Sense_+_Library_PoolC
GATGCACATGCCAGTTTGTGTATGTTTTATAATCATCTTATCAAATTACAAATGTAGTAAATATATACAAGTATCTGACCTGTTTATATAAACT
>Frequency_2_QualityScore_FFGHHHGIIIIIIIJJIIGIIIIIIIIIIIIIIIHIIJJIIIIIIGGEEHCGHIIIIJIIHHGHGEEEFCDEECEEDEECCCDDCCCDBCCEEE_Mismatch_0_Sense_+_Library_PoolT
CTATAAGTGCTGAAACAACAGCTTTAGCCTCCGGCACTTGATTCAACAAGATATAGAATACTGCCTATTAGATGCACATGCCAGTTTGTGTATG
>Frequency_8_QualityScore_EEHGGGGDGIIIIIJIIIHIIHHIHIIGHHIHGIFHHIHIHIHGIIIIIHIIHIIIFHIIHHGGFGGECCEEEDEDDEDCCCCC@@BCBCCDDC_Mismatch_0_Sense_+_Library_PoolC
CTATAAGTGCTGAAACAACAGCTTTAGCCTCCGGCACTTGATTCAACAAGATATAGAATACTGCCTATTAGATGCACATGCCAGTTTGTGTATG
>Frequency_2_QualityScore_EFHGHGEGGIJJJJJJJJJIJJIGHGIIJIIJJJJIIIIJJJIIJIIHIGIIJIHIGIJIIIIHJIIIJGIIIIIIGGIIIIGGGGGEEEDEED_Mismatch_1_Sense_+_Library_PoolT
TATTAGATGCACATGCCAGTTTGTGTATGTTTTATAATCATCTTATCAAATTACAAATGTAGTAAATATATACAAGTATCTGACCTGTTTATAT
>Frequency_1_QualityScore_FFHHHHHJJJJIJJJJJGIHIIIHIGIJJHIJJJJJJJJJJJJJJJJGGHIJJJIJJJIIJGIJJJIJIEHIIIIEEHIJIGHGHHGACFFEFF_Mismatch_1_Sense_+_Library_PoolC
TATTAGATGCACATGCCAGTTTGTGTATGTTTTATAATCATCTTATCAAATTACAAATGTAGTAAATATATACAAGTATCTGACCTGTTTATAT
>Frequency_2_QualityScore_DEEHHGHJIIJIJIIJJJJJJJJIIIIIGIGIIIIJJJHIJIHIIIIIJJJIIJIGGIIIIJIJJHGIIGIIGIGHIGIJJGGHFGHGEDEA?B_Mismatch_1_Sense_+_Library_PoolT
TGTGTATGTTTTATAATCATCTTATCAAATTACAAATGTAGTAAATATATACAAGTATCTGACCTGTTTATATAAACTAATGTAAGCAAGCTTA
>Frequency_1_QualityScore_FFFHHHHJIJJJIIJHJJIJJJJIJJIHIIIJJIJJIHIIJJJJIJGIJJJEHIIHIJIJJJIIJJHIJEFIGGFGHCFGHGEHEHFGCHDFFE_Mismatch_1_Sense_+_Library_PoolC
TGTGTATGTTTTATAATCATCTTATCAAATTACAAATGTAGTAAATATATACAAGTATCTGACCTGTTTATATAAACTAATGTAAGCAAGCTTA
>Frequency_2_QualityScore_EFGHHHHJIIJJJIJJIIIHIIIJHIJJJIJJJJJIJJJJJJJIJJIJJJJJIIIIJIGGIIGHHEEGCCEFEEEEEEEEEEEEDDDCCDDDDD_Mismatch_0_Sense_+_Library_PoolT
GCCTCCGGCACTTGATTCAACAAGATATAGAATACTGCCTATTAGATGCACATGCCAGTTTGTGTATGTTTTATAATCATCTTATCAAATTACA
>Frequency_8_QualityScore_FFHHHHHJIIJIJJIIJJJJJJJIIIIJJJIJJJJJJIJJJJJJJIHIIIIIIIIIIIEGHHEGFFFGCCDDEEEEEEEDDDDEDDECBDDDDC_Mismatch_0_Sense_+_Library_PoolC
GCCTCCGGCACTTGATTCAACAAGATATAGAATACTGCCTATTAGATGCACATGCCAGTTTGTGTATGTTTTATAATCATCTTATCAAATTACA
>Frequency_2_QualityScore_FFGGGHHGIHIIIHJJIIIJIIIGIIIIIJIIIIIIIIJJJJJGIIIIIJJIJJIIIIIIHHIJIIIIIGGGHIHIHGIIGGGEGGEGGEEEED_Mismatch_1_Sense_+_Library_PoolT
CAGTTTGTGTATGTTTTATAATCATCTTATCAAATTACAAATGTAGTAAATATATACAAGTATCTGACCTGTTTATATAAACTAATGTAAGCAA
>Frequency_2_QualityScore_EFFHHGEEGFFHIHGIIAHEGGEEEGIIIIIHCGHIIIIEGGGGGGGHICGEIGGGIIEGCGGGGIIIFEEGIHHIGGHECGGGEGGFEFEEEC_Mismatch_1_Sense_+_Library_PoolC
CAGTTTGTGTATGTTTTATAATCATCTTATCAAATTACAAATGTAGTAAATATATACAAGTATCTGACCTGTTTATATAAACTAATGTAAGCAA
>Frequency_2_QualityScore_FFHHHHHJJIJJJJJJJJJHJJJJIIIJJJJJIJJJJGIIJGIHIJIGIIIJIJIJJIJJIIJIJIIHIHHIIGIIIGGGGGGGGGFEEFEEEE_Mismatch_1_Sense_+_Library_PoolT
AAGATATAGAATACTGCCTATTAGATGCACATGCCAGTTTGTGTATGTTTTATAATCATCTTATCAAATTACAAATGTAGTAAATATATACAAG
>Frequency_1_QualityScore_FFHHHHHJJJJJJJJJJJJIIJIJGIJJJJJJJJJJJHIJJJJIJJJJJJGHIIIJIJJJJJJJJJIIIEHGHGHHFFFFFFFFEEEEFFEEDC_Mismatch_1_Sense_+_Library_PoolC
AAGATATAGAATACTGCCTATTAGATGCACATGCCAGTTTGTGTATGTTTTATAATCATCTTATCAAATTACAAATGTAGTAAATATATACAAG
>Frequency_2_QualityScore_FFHHHGHJJJJJJJJIJJJJJJJJIJIIJIIJIIJJIIJJIJJIJJIIIIJIIJIGHHGHFFFEEFFEEDEEEDDD?CDDACBDFD>CDDDDEE_Mismatch_0_Sense_+_Library_PoolT
GCTGAAACAACAGCTTTAGCCTCCGGCACTTGATTCAACAAGATATAGAATACTGCCTATTAGATGCACATGCCAGTTTGTGTATGTTTTATAA
>Frequency_8_QualityScore_FFHHHHHJJJJJJJJJJJJJJJJJJJJJJJJJIJJJJJJJJIJJJJJJIJJJJIIIIIIHHGGGGGFEFEEEEEDEBDEDCDCDEEBDDDDDEE_Mismatch_0_Sense_+_Library_PoolC
GCTGAAACAACAGCTTTAGCCTCCGGCACTTGATTCAACAAGATATAGAATACTGCCTATTAGATGCACATGCCAGTTTGTGTATGTTTTATAA
>Frequency_2_QualityScore_FFHHGHHIIIIJIJJJHIJJIIJJJIIIIIJHIIIJJJIJJIIIJIJJJIIIHIIIIIGI@ECEEHCEEAADEEEEDEEEDEDDCEDDC=ACCC_Mismatch_0_Sense_+_Library_PoolT
TAGCCTCCGGCACTTGATTCAACAAGATATAGAATACTGCCTATTAGATGCACATGCCAGTTTGTGTATGTTTTATAATCATCTTATCAAATTA
>Frequency_4_QualityScore_DEHGHGHIIJGEGHIIIIIIJJJGIGGGIHIIIIIIIIFHGGGGIIIECGGHFGGGHGFGEEGGCFGEGCBEEEEEDDECBBCD@ACBCBCBCC_Mismatch_0_Sense_+_Library_PoolC
TAGCCTCCGGCACTTGATTCAACAAGATATAGAATACTGCCTATTAGATGCACATGCCAGTTTGTGTATGTTTTATAATCATCTTATCAAATTA
>Frequency_1_QualityScore_FFHHHHHJJJIJHIJIHIIIJIHIJJIJJJJJJJJJJJJJJJJJJJIJGIJJJJIIIJJIJIJJJIJIJJGHIJJJJJJJHIHGHGHHEEFFFF_Mismatch_1_Sense_+_Library_PoolT
TGCACATGCCAGTTTGTGTATGTTTTATAATCATCTTATCAAATTACAAATGTAGTAAATATATACAAGTATCTGACCTGTTTATATAAACTAA
>Frequency_3_QualityScore_FFGGFDFGGHGIGIHIGGGIIGGIHIFHFHHGIIIIJIHIIHGIIJIEHIJJGIIHHDEHHHGHHHHHFFCGGIEEGHDEFGGFFEECCCDDEC_Mismatch_1_Sense_+_Library_PoolC
TGCACATGCCAGTTTGTGTATGTTTTATAATCATCTTATCAAATTACAAATGTAGTAAATATATACAAGTATCTGACCTGTTTATATAAACTAA
>Frequency_1_QualityScore_FFHGHHHHHEGHIJJJJJJIJJJJIJJIIJJJJJIJJJJJJJIJJJJJJJJIJJJIJJJHHHHHHHFFFBDDDEEEDDDDDDEDDDDDDEEDDD_Mismatch_0_Sense_+_Library_PoolT
AAGAAGTGTAATGGATCCTACTATAAGTGCTGAAACAACAGCTTTAGCCTCCGGCACTTGATTCAACAAGATATAGAATACTGCCTATTAGATG
>Frequency_7_QualityScore_FFHHGHFHHGHIJIIJJIIHIIHIIIHGHIIIIIIJJJJHHIIIHIIJJIJJJIHHJJIJIHHHGGGGFBDEEEEDDDEDDDEDDDDDDDECDD_Mismatch_0_Sense_+_Library_PoolC
AAGAAGTGTAATGGATCCTACTATAAGTGCTGAAACAACAGCTTTAGCCTCCGGCACTTGATTCAACAAGATATAGAATACTGCCTATTAGATG
>Frequency_1_QualityScore_FFHHHHHJJIIIFIHIJJJJJJGIJJJJJJIIIJJJJJJJJJJJJJJJJJJJJJJIJJJJJHHHHHEHDBFFFEEEEEEEDDDDDEDDDDDDEE_Mismatch_0_Sense_+_Library_PoolT
CACAAGAAGTGTAATGGATCCTACTATAAGTGCTGAAACAACAGCTTTAGCCTCCGGCACTTGATTCAACAAGATATAGAATACTGCCTATTAG
>Frequency_4_QualityScore_FEHHHHGJJEGGIIIIIIIIIIGHIIIIIIHGIIIJJJIIIJIIIIIIIIIHIHHHIIIIIGGGGGFGFADEEDDDEEEDDDDCCDCCDDDDDD_Mismatch_0_Sense_+_Library_PoolC
CACAAGAAGTGTAATGGATCCTACTATAAGTGCTGAAACAACAGCTTTAGCCTCCGGCACTTGATTCAACAAGATATAGAATACTGCCTATTAG
>Frequency_1_QualityScore_FFHHHHHJJIIIJIJJJJJJIJJJJJJJJJIEHJJEIJIIJJIJJJJJJJIJIEIIJIIJJJJGIJJIGCHHGIJIJJJJGIIHHHHHFFDFFF_Mismatch_1_Sense_+_Library_PoolT
GTATGTTTTATAATCATCTTATCAAATTACAAATGTAGTAAATATATACAAGTATCTGACCTGTTTATATAAACTAATGTAAGCAAGCTTATTG
>Frequency_1_QualityScore_FFHHHGHIJIIJIIJJJJIJIJFIFHIIIJJJJIIJJIJJJGHGGIGGHJJIJIIIGIJJJJJJGHIIIHIIIIIJIHIHGHGEEHHFFBFFFD_Mismatch_2_Sense_+_Library_PoolT
AAGATATAGAATACTGCCTATTAGATGCACATGCCAGTTTGTGTATGTTTTATAATCATCTTATCAAATTACAAATGTATTAAATATATACAAG
>Frequency_1_QualityScore_FFHHHHHJIJJJIGJBFGHJJJJHGIIHIJEGIIHGHHHFFFFFFFEEEEEED@CDDDDDDDDDDDDDCCCDDDDDDDDDD@CDDCDCCDCCDD_Mismatch_0_Sense_+_Library_PoolT
GACATATGACAAAGGTGTCACAAGAAGTGTAATGGATCCTACTATAAGTGCTGAAACAACAGCTTTAGCCTCCGGCACTTGATTCAACAAGATA
>Frequency_5_QualityScore_FFHHHHHJIJJJJJJFHIHIIIIJIJJFGHEFGHIIHIIJIJJIJJIHGGIJJIHIJJIJJIHIHIIHHFGGGFEDDDDDDDDDFDEDDCDDCD_Mismatch_0_Sense_+_Library_PoolC
GACATATGACAAAGGTGTCACAAGAAGTGTAATGGATCCTACTATAAGTGCTGAAACAACAGCTTTAGCCTCCGGCACTTGATTCAACAAGATA
>Frequency_1_QualityScore_FFHHHHHJJJJJJJGHIGIJGIHJIJIJJIIJGIJJJJJJJJJJJJJJIJJJJGJHIIJIIHIJFEEHHHFFFFFFFEEEEEEEEDDDDDDDDD_Mismatch_0_Sense_+_Library_PoolT
TCCGGCACTTGATTCAACAAGATATAGAATACTGCCTATTAGATGCACATGCCAGTTTGTGTATGTTTTATAATCATCTTATCAAATTACAAAT
>Frequency_6_QualityScore_EEGGHGGIHIHIIIIIIIIIIIHIIIIIIIIIIHIIHIIIIIIIIGIIIIIHHIIDGGGEEDGHGCEGEDEFFEEFEDCDDDEDCCDDDCDDDC_Mismatch_0_Sense_+_Library_PoolC
TCCGGCACTTGATTCAACAAGATATAGAATACTGCCTATTAGATGCACATGCCAGTTTGTGTATGTTTTATAATCATCTTATCAAATTACAAAT
>Frequency_1_QualityScore_FFHHHHHJJJJJJJIJJJJJJJJJJJIIJJGIIJJJJIJIJJJJJJJJGIIJIHHHIIGIJJIJFJIJIGHHGHHGHFFFFFFCEEEDFCDDDE_Mismatch_0_Sense_+_Library_PoolT
CTTGATTCAACAAGATATAGAATACTGCCTATTAGATGCACATGCCAGTTTGTGTATGTTTTATAATCATCTTATCAAATTACAAATGTAGTAA
>Frequency_15_QualityScore_EEGEGFGGHIIIIIHGHHHHIIHHHHHIIIIHIGIFGEGHIHGFGHHIGHHGGGGHIHFGHIHIFHGHIEGFHHHHHGFFGFFFEEEDCDCCDD_Mismatch_0_Sense_+_Library_PoolC
CTTGATTCAACAAGATATAGAATACTGCCTATTAGATGCACATGCCAGTTTGTGTATGTTTTATAATCATCTTATCAAATTACAAATGTAGTAA
>Frequency_1_QualityScore_DFGHDHHJIGGGEIGHIIIGJICHIIJIGHGIGEFGHIJFCHGIGIIIIJICHIEGIJGJHHHGCAEDBBDDFEE@CCA@CCDDDDD>A@@<AC_Mismatch_0_Sense_+_Library_PoolT
CTACTATAAGTGCTGAAACAACAGCTTTAGCCTCCGGCACTTGATTCAACAAGATATAGAATACTGCCTATTAGATGCACATGCCAGTTTGTGT
>Frequency_12_QualityScore_FFHHHGGIJJGIIIJIJJJIIHHIIJIIIIJIJJIIIIJIJJIIIJIIHGIIIHIHIIIHHGGGGGGEEDEEEEEDDDDDDDCCDDDBCDDBCC_Mismatch_0_Sense_+_Library_PoolC
CTACTATAAGTGCTGAAACAACAGCTTTAGCCTCCGGCACTTGATTCAACAAGATATAGAATACTGCCTATTAGATGCACATGCCAGTTTGTGT
>Frequency_1_QualityScore_FFHHFHHIJJIIIJGIJJJIJJIJJIJJJJJJJIJJJJJJIJJGIJJJJIJJJJJJJHIJJJJIJIIGGHHGIGIJIJJJHFHHHHFFFFDFDD_Mismatch_1_Sense_+_Library_PoolT
TTTGTGTATGTTTTATAATCATCTTATCAAATTACAAATGTAGTAAATATATACAAGTATCTGACCTGTTTATATAAACTAATGTAAGCAAGCT
>Frequency_1_QualityScore_BDADFAFGDFFF@<CHHECEEEFIFEFFFCFIIF@GFFIEEIICFIIAFFEIICDEIEIFFFFFFED?;?@>ACABBCCABBBBABBBBB@@5>_Mismatch_0_Sense_+_Library_PoolT
ATCCTACTATAAGTGCTGAAACAACAGCTTTAGCCTCCGGCACTTGATTCAACAAGATATAGAATACTGCCTATTAGATGCACATGCCAGTTTG
>Frequency_4_QualityScore_EEGHHHHJJJJJIGHIIIIJJJJIJIIIHHIIHIIIIIJIJIJJJHIIIIJIIIGIHIHJIGHGEGHFEEFFEEEEEEDEDDDDDDDDDD?BCC_Mismatch_0_Sense_+_Library_PoolC
ATCCTACTATAAGTGCTGAAACAACAGCTTTAGCCTCCGGCACTTGATTCAACAAGATATAGAATACTGCCTATTAGATGCACATGCCAGTTTG
>Frequency_1_QualityScore_FFGHHHHJJJJJJJJJJJJJIJJIJGJJJIJJJIJJJIJJJJJJJIHJIIHIHHJJGIIIJJJJJJJJJHIIJIJJJJHHHHHGFFDEFFFEEE_Mismatch_0_Sense_+_Library_PoolT
TGATTCAACAAGATATAGAATACTGCCTATTAGATGCACATGCCAGTTTGTGTATGTTTTATAATCATCTTATCAAATTACAAATGTAGTAAAT
>Frequency_5_QualityScore_EFHGHHHIJJJJJJJIJIIJJIJHIIIIIIIJJJJJJJJJJJJJJIHIIJFHGIIIHHHIIIIJJJJIIHHGHHHGHHHGGGGGFEEEFEEFEE_Mismatch_0_Sense_+_Library_PoolC
TGATTCAACAAGATATAGAATACTGCCTATTAGATGCACATGCCAGTTTGTGTATGTTTTATAATCATCTTATCAAATTACAAATGTAGTAAAT
>Frequency_1_QualityScore_FFHHHHHJJIJJJJIJJJJJJJIJJJJJJJJJGHIJHHGIIJIIJIJJIIIJJJJJJJJJJHFHIJJJJJIIIIJIIJHHHHHHHFFFFFEFED_Mismatch_1_Sense_+_Library_PoolT
ATAGAATACTGCCTATTAGATGCACATGCCAGTTTGTGTATGTTTTATAATCATCTTATCAAATTACAAATGTAGTAAATATATACAAGTATCT
>Frequency_2_QualityScore_FFHHHHHJJJJJJJJJJIJIJJIIJIIJJJJJGIIJHIIJJJIIJIJJJJJJJJJJJJJIIIGIJJIIJHHIIIIGIIIIIHGGGFGGFEEEEE_Mismatch_1_Sense_+_Library_PoolC
ATAGAATACTGCCTATTAGATGCACATGCCAGTTTGTGTATGTTTTATAATCATCTTATCAAATTACAAATGTAGTAAATATATACAAGTATCT
>Frequency_1_QualityScore_FFHHHHHJJJJJJIJIJJIJJJJJJJIJJJJJJJJJJJJIJJJJJJJJJJJJJJJJJJHHFHEFFFEEDEDEDEDEDDDEDDDDDDDDDDEDAC_Mismatch_0_Sense_+_Library_PoolT
TTTAGCCTCCGGCACTTGATTCAACAAGATATAGAATACTGCCTATTAGATGCACATGCCAGTTTGTGTATGTTTTATAATCATCTTATCAAAT
>Frequency_7_QualityScore_FFHHHHHJJJJJJIJJJJIJJJJJJIJJJIJJJJJJJJJJJJJJIJJJJJJJJJJJJJJJIIEHGHFFFCEECEEEEDEEEEEDDDDEDDEDCD_Mismatch_0_Sense_+_Library_PoolC
TTTAGCCTCCGGCACTTGATTCAACAAGATATAGAATACTGCCTATTAGATGCACATGCCAGTTTGTGTATGTTTTATAATCATCTTATCAAAT
>Frequency_1_QualityScore_DFHHHHHJJJJJJJJJJJJJJJJJJJIJJJHGIJJJGIJJJJJJJJJJJJJJJJIICHJIJJJJJJIJJJIEIIIJHHHHGGHDEFFFFFEEDE_Mismatch_1_Sense_+_Library_PoolT
TACTGCCTATTAGATGCACATGCCAGTTTGTGTATGTTTTATAATCATCTTATCAAATTACAAATGTAGTAAATATATACAAGTATCTGACCTG
>Frequency_1_QualityScore_FFHHHHHJJJJJJJIJJFHIJJJJJJJJJGHIIJJJJIJJIJIJJJJJJJJIJJJHJIJJJJIJJJJHHHHHHFFFDDDDDDDDDDFDDDDDDD_Mismatch_0_Sense_+_Library_PoolT
GGGACATATGACAAAGGTGTCACAAGAAGTGTAATGGATCCTACTATAAGTGCTGAAACAACAGCTTTAGCCTCCGGCACTTGATTCAACAAGA
>Frequency_8_QualityScore_EFFFGHGIIIIIIJJIJAFGFHIHGGGGGDFGEFGGEFHHHHHGGHHGGGEGEGGFGFGFFEGFFGEEEEEEDDEDDCCBCBCCCDEDDCCBCC_Mismatch_0_Sense_+_Library_PoolC
GGGACATATGACAAAGGTGTCACAAGAAGTGTAATGGATCCTACTATAAGTGCTGAAACAACAGCTTTAGCCTCCGGCACTTGATTCAACAAGA
>Frequency_1_QualityScore_FFHGGHHEGHIIJJJJIJJBHBHIIHIIIHIIGIJJJJJJIIJJJIIIJIJIJJJIJJJJIJJJJJHHFDFEEECEEDEDDBDDCDEEDDDCDD_Mismatch_1_Sense_+_Library_PoolT
ACAAAGGTGTCACAAGAAGTGTAATGGATCCTACTATAAGTGCTTAAACAACAGCTTTAGCCTCCGGCACTTGATTCAACAAGATATAGAATAC
>Frequency_1_QualityScore_FFHHHHHJJJJJJJJJJJJJJJJJJJJJJJJIIJJJJJJJJJJJJJJJIJJJJJJJJJJJIHH)?EHFFFFFFEECEEEDDDEEECDEDDDEEF_Mismatch_0_Sense_+_Library_PoolT
CTGAAACAACAGCTTTAGCCTCCGGCACTTGATTCAACAAGATATAGAATACTGCCTATTAGATGCACATGCCAGTTTGTGTATGTTTTATAAT
>Frequency_6_QualityScore_EFHGHHHIIIHIIIIGIGIIGIIIIIHGIHHIIJIIIIIHHGGGIIIHIIGIIIIHIIHGGHGGGFEFFEEEEDEDDEDCCCEEEBCDBCCDEE_Mismatch_0_Sense_+_Library_PoolC
CTGAAACAACAGCTTTAGCCTCCGGCACTTGATTCAACAAGATATAGAATACTGCCTATTAGATGCACATGCCAGTTTGTGTATGTTTTATAAT
>Frequency_1_QualityScore_FFHHHHHJJJJJIJJJJJJJJJJJJJJJJJJJJJJJJJJIIJIGIJJJIJJJJIIJJJJJIIIIHHHHHEDCFFFFFEEEEEEECDDDDDDDDD_Mismatch_0_Sense_+_Library_PoolT
TTAGCCTCCGGCACTTGATTCAACAAGATATAGAATACTGCCTATTAGATGCACATGCCAGTTTGTGTATGTTTTATAATCATCTTATCAAATT
>Frequency_8_QualityScore_DEHGGGHIIJIIIIIJHGIJIIIIIIIIIIIJIGIIIIIIIHIHIIGIGGHGGIIIIIIIICGHHGGGHEDCDEDEEDEEEDDDDBDDCDDCDD_Mismatch_0_Sense_+_Library_PoolC
TTAGCCTCCGGCACTTGATTCAACAAGATATAGAATACTGCCTATTAGATGCACATGCCAGTTTGTGTATGTTTTATAATCATCTTATCAAATT
>Frequency_1_QualityScore_FFHHHGHJJJIIIIJIJJJJIIJIGIJJJJJJJJHIGIJJJIJJJJJJJHHIIDHECGIGHHFHFHHFFFDFFFEDDECCCDDCDCCDDEEEEE_Mismatch_0_Sense_+_Library_PoolT
ACTTGATTCAACAAGATATAGAATACTGCCTATTAGATGCACATGCCAGTTTGTGTATGTTTTATAATCATCTTATCAAATTACAAATGTAGTA
>Frequency_16_QualityScore_FEHHHHHJJJJJJIJJJJJJJJJIIJJJJJJJJIJJIJJJJJJJJJJIIGIIIGHHIIIGHIIJJJJJIHIIIIIIHGFFGGGFFEEEEDDEEE_Mismatch_0_Sense_+_Library_PoolC
ACTTGATTCAACAAGATATAGAATACTGCCTATTAGATGCACATGCCAGTTTGTGTATGTTTTATAATCATCTTATCAAATTACAAATGTAGTA
>Frequency_1_QualityScore_DABFBBH@>EHII@ACFHHD>GFHEADGHHGHIIGHHADEHIGFFHHBHA:=;A@CHEGEH<CEH?CDE;@CCCCCC>@CC@A;>@>CCCCACC_Mismatch_0_Sense_+_Library_PoolT
GGATCCTACTATAAGTGCTGAAACAACAGCTTTAGCCTCCGGCACTTGATTCAACAAGATATAGAATACTGCCTATTAGATGCACATGCCAGTT
>Frequency_6_QualityScore_EFHHHHHIJIJJJJIGHIIJJIJJJJIJJJJIIIIJIJJJIJJIIIIIIIIIIIHHHHHGFFGGFFFFEEEEEEDEDEEDDDDDDDDDDDDDAC_Mismatch_0_Sense_+_Library_PoolC
GGATCCTACTATAAGTGCTGAAACAACAGCTTTAGCCTCCGGCACTTGATTCAACAAGATATAGAATACTGCCTATTAGATGCACATGCCAGTT
>Frequency_1_QualityScore_FFGHHHHIJJJJJIGIHIJFIIIHIJEDHGIGJJJJJIJJGEIIFGIJJJFHGIJJIJJJJJJJJJIJHHFHHGEFEFFFBEECEDEEDFDDCD_Mismatch_0_Sense_+_Library_PoolT
AACAAGATATAGAATACTGCCTATTAGATGCACATGCCAGTTTGTGTATGTTTTATAATCATCTTATCAAATTACAAATGTAGTAAATATATAC
>Frequency_10_QualityScore_FFHHHHHIIJIIJJJJJJJIJJIJJIJIJIJJJJIJJJIJHIIJGHIIJJHIIIIIIIJIIJJJJIJJJIIIIIIIHHGGGGGGGFFFEFFFEE_Mismatch_0_Sense_+_Library_PoolC
AACAAGATATAGAATACTGCCTATTAGATGCACATGCCAGTTTGTGTATGTTTTATAATCATCTTATCAAATTACAAATGTAGTAAATATATAC
>Frequency_1_QualityScore_FFHHHHHJJJJJJJIJJJIJJJJJJJJHIIJFHGIJJIIJJJJJJJJJJJJJJJJJJHIJJJIIIJJGIHIJJJJJJIJJIIHHHHHHFFFFFF_Mismatch_1_Sense_+_Library_PoolT
ATACTGCCTATTAGATGCACATGCCAGTTTGTGTATGTTTTATAATCATCTTATCAAATTACAAATGTAGTAAATATATACAAGTATCTGACCT
>Frequency_1_QualityScore_FFHHHGHJIIJJJJJJJIIJJJJIJEGHIJJJFDIJIHIIIJJJJJJIIIGIJIJIIHJJJJIJJIJIIGHHAHIIIFIJJGHHCEHFBDFFFF_Mismatch_1_Sense_+_Library_PoolC
ATACTGCCTATTAGATGCACATGCCAGTTTGTGTATGTTTTATAATCATCTTATCAAATTACAAATGTAGTAAATATATACAAGTATCTGACCT
>Frequency_1_QualityScore_FFHHHHHIJJJJJJJJJJJJJJJJJJJJJJJJJJJJJJIJJJJJJJJJJJJJJJHJGIIJIJHHHHHHHDFFFFFFEEEECEEDECCDDDD_Mismatch_0_Sense_+_Library_PoolT
CTCCGGCACTTGATTCAACAAGATATAGAATACTGCCTATTAGATGCACATGCCAGTTTGTGTATGTTTTATAATCATCTTATCAAATTAC
>Frequency_13_QualityScore_EEGGGFFHHIIIFHIGHHIIIIGHFHGHGIIIIIIGIIGIIIIGIHIIIIHIHIGHFGHIFGFGGFDFGEFEEEEDDEDDDDDCCCDCCCC_Mismatch_0_Sense_+_Library_PoolC
CTCCGGCACTTGATTCAACAAGATATAGAATACTGCCTATTAGATGCACATGCCAGTTTGTGTATGTTTTATAATCATCTTATCAAATTAC
>Frequency_1_QualityScore_FFHHHGHJJJJJJJJJIJJEGFHIIGIJJJJGIIIIIIIJJJJJJJJJJJJJIJIIJGGJIIIJJJJJGEHEHHHFFFDDDDDDDCDDEDECDD_Mismatch_0_Sense_+_Library_PoolT
CTGGGACATATGACAAAGGTGTCACAAGAAGTGTAATGGATCCTACTATAAGTGCTGAAACAACAGCTTTAGCCTCCGGCACTTGATTCAACAA
>Frequency_5_QualityScore_EEFGGDGBDCGCAFHHHFF@ACFCGEEFAGGBCDEEHHEEHFGFHGGGHGCDEFFHHFDFFEEGGGHFEDECEEDCC@?@ABACC?<BBCCBCB_Mismatch_0_Sense_+_Library_PoolC
CTGGGACATATGACAAAGGTGTCACAAGAAGTGTAATGGATCCTACTATAAGTGCTGAAACAACAGCTTTAGCCTCCGGCACTTGATTCAACAA
>Frequency_1_QualityScore_EFHHHHHJGGHIIIIJJIJJFHICFHHGGIJJJJJJJJJJJIJIJJJJJJJJJJJJGHJJJJIJJJJHHFFFEEEEEEEEDDBDDDCEEDCDDD_Mismatch_0_Sense_+_Library_PoolT
GACAAAGGTGTCACAAGAAGTGTAATGGATCCTACTATAAGTGCTGAAACAACAGCTTTAGCCTCCGGCACTTGATTCAACAAGATATAGAATA
>Frequency_4_QualityScore_FEHHHHHJDGGIJJJJJJJJEHGFGHIIJIJJJJJJJIJJJIIIIIIJJIJIJJJJJJJJJJJIIIIHGEEEEEDEDEDECDCDDDDEEDDDDD_Mismatch_0_Sense_+_Library_PoolC
GACAAAGGTGTCACAAGAAGTGTAATGGATCCTACTATAAGTGCTGAAACAACAGCTTTAGCCTCCGGCACTTGATTCAACAAGATATAGAATA
>Frequency_1_QualityScore_FFHHHHHJJJJJJJGHHJJJIJJJIJIJJJJJJJJIJJJIJJJJJJJIJJJJJJIIJJJJJJJIIIJHIGGHIGIJIJHIIIIHHHEEHHFCFF_Mismatch_2_Sense_+_Library_PoolT
CATATGCCAGTTTGTGTATGTTTTATAATCATCTTATCAAATTACAAATGTAGTAAATATATACAAGTATCTGACCTGTTTATATAAACTAATG
>Frequency_1_QualityScore_FDFFHHHIJJJHI<FHJIIJIJFIJJJIJJIJJJJJJIIJJJJJJJJIJJIIJJEEIIJJJIIJJGHIJFGGGIJJJJJIIGHGHGGHFFEFDE_Mismatch_1_Sense_+_Library_PoolT
GTGTATGTTTTATAATCATCTTATCAAATTACAAATGTAGTAAATATATACAAGTATCTGACCTGTTTATATAAACTAATGTAAGCAAGCTTAT
>Frequency_1_QualityScore_FDHHHHHIJJJJJJJJIJJJJJJJJJJJJJIJJJJJIIJJIIIJJJJJJJJJJIHHIIJJJIJJIGHJJFHIJIJJJJJJJIHHFHHHFFFFFE_Mismatch_1_Sense_+_Library_PoolC
GTGTATGTTTTATAATCATCTTATCAAATTACAAATGTAGTAAATATATACAAGTATCTGACCTGTTTATATAAACTAATGTAAGCAAGCTTAT
>Frequency_1_QualityScore_+2=<<AB@<:+2A,:,AFB9++<22A**1::9?CD4D*?D?B0:**000?D@B*9??DBCEB_Mismatch_1_Sense_+_Library_PoolT
AATACTGCCTATTAGATGCACATGCCAGTTTGTGTATGTTTTATAATCATCTTTTCAAATTA
>Frequency_1_QualityScore_FFHGHHHJIJJGIJJJIJFIGJJJJJIIIIGIIGHGIJJJIJGGIIGGHEHGIJHHHECHGFFFFFDEC@CCDACCFED@CDDCCCCD>CDDDD_Mismatch_0_Sense_+_Library_PoolT
CAACAGCTTTAGCCTCCGGCACTTGATTCAACAAGATATAGAATACTGCCTATTAGATGCACATGCCAGTTTGTGTATGTTTTATAATCATCTT
>Frequency_4_QualityScore_FFHHHHHJJJJJIJJJJJJIIJJJJIJJJIJJIIIIJJJJJIIIIJIJJJJJJJIJIJIIHIHHHGGGEEEEEEEEEEECEEDDDEEEDDDDDD_Mismatch_0_Sense_+_Library_PoolC
CAACAGCTTTAGCCTCCGGCACTTGATTCAACAAGATATAGAATACTGCCTATTAGATGCACATGCCAGTTTGTGTATGTTTTATAATCATCTT
>Frequency_1_QualityScore_FFHHHHHJJIJIJJJJJJJJJJJJJJIJJJJJJJJJJJJIJHIJJIIIIIJHIJJJJHIGJIJJJJIIJGHGIHHGHHHFFEFFFFFEDEEEFE_Mismatch_0_Sense_+_Library_PoolT
CAACAAGATATAGAATACTGCCTATTAGATGCACATGCCAGTTTGTGTATGTTTTATAATCATCTTATCAAATTACAAATGTAGTAAATATATA
>Frequency_6_QualityScore_EFGGHHGJIIIIIIIIIIIIIJIHIIIIIIIHIIIIIHIIIFGHIGHGHIHFGIIIIIIIIIJIIIIIIGGGHHHHFGEFFEEEEEEEEEEEEE_Mismatch_0_Sense_+_Library_PoolC
CAACAAGATATAGAATACTGCCTATTAGATGCACATGCCAGTTTGTGTATGTTTTATAATCATCTTATCAAATTACAAATGTAGTAAATATATA
>Frequency_1_QualityScore_FFGHFHGGGHIGDHIJIJGHJIEGIIJJGIIIHIJJIIGIJIJJJIJIJJHGHHHHFFFFFFCEEEEDDCCDDDDBCCEDD>CDDDDEDEDAAC_Mismatch_0_Sense_+_Library_PoolT
AACAACAGCTTTAGCCTCCGGCACTTGATTCAACAAGATATAGAATACTGCCTATTAGATGCACATGCCAGTTTGTGTATGTTTTATAATCATC
>Frequency_7_QualityScore_EEFGGGHJIJJIGIHIJIIIJHIJHIIHHIEGHEGHHGHHIIIHIIIIHIJJJIIGIGHIGHFFFHFECDC?BCDCDBDCDCDDBCCDDDCDDD_Mismatch_0_Sense_+_Library_PoolC
AACAACAGCTTTAGCCTCCGGCACTTGATTCAACAAGATATAGAATACTGCCTATTAGATGCACATGCCAGTTTGTGTATGTTTTATAATCATC
>Frequency_1_QualityScore_FFHHHHHIJJJJJJJJJJIJJJJJJFIJJIJIJJJHIJJJIJJJIJIJJJJJIIJJJJJJJJJJJHIJIIIJJIJJJJIHHHHHHGFFFFFFCC_Mismatch_1_Sense_+_Library_PoolT
ACTGCCTATTAGATGCACATGCCAGTTTGTGTATGTTTTATAATCATCTTATCAAATTACAAATGTAGTAAATATATACAAGTATCTGACCTGT
>Frequency_1_QualityScore_FFHHHHHJJJJJJJJJJJJJJJJJJJIIIJJJIJJJJJIJJJJJJJJJJJIJIJJJJJJJIJHIIIJJJEHIJIHHGHHHFFFFFFFEEEEEED_Mismatch_1_Sense_+_Library_PoolT
GCCTATTAGATGCACATGCCAGTTTGTGTATGTTTTATAATCATCTTATCAAATTACAAATGTAGTAAATATATACAAGTATCTGACCTGTTTA
>Frequency_1_QualityScore_FFHHHHHJJJJJJJJJJJJJIJIIJJIJHJJJIJJJJJJJJJJJJJJJJJIIJJJJJIJJJJIJJIJJJHIJJJJJJIJGGHHHHHHFFFEFEE_Mismatch_1_Sense_+_Library_PoolC
GCCTATTAGATGCACATGCCAGTTTGTGTATGTTTTATAATCATCTTATCAAATTACAAATGTAGTAAATATATACAAGTATCTGACCTGTTTA
>Frequency_1_QualityScore_FFHHHHHJJJJJJJJJJJJJJJJJJJJJJJJJJJJJJJJJJJJJHIJJJJJJIJJIJJJJJJHHHHHHFFFFFFFEEEEEEDDDDEDDDDEFEC_Mismatch_0_Sense_+_Library_PoolT
TATAAGTGCTGAAACAACAGCTTTAGCCTCCGGCACTTGATTCAACAAGATATAGAATACTGCCTATTAGATGCACATGCCAGTTTGTGTATGT
>Frequency_7_QualityScore_FFHHHHFGIIJJJJIJJJJIJJJIIIJJJIJJIIIJJJJIJJJHIJJJIJJJJIIIFGEFFEGCDDEECAABDDCABCCDCBCCDEDBCBBBDB_Mismatch_0_Sense_+_Library_PoolC
TATAAGTGCTGAAACAACAGCTTTAGCCTCCGGCACTTGATTCAACAAGATATAGAATACTGCCTATTAGATGCACATGCCAGTTTGTGTATGT
>Frequency_1_QualityScore_FFHHHHHJJJJJJJJIJJIJIJJIGJHGHIJJHIHIJJIIJJJJIJJJJJJJJJJJJBGIJJIIIJJIHHIJJJJJHHHHHHHGFFEFFFFEEE_Mismatch_1_Sense_+_Library_PoolT
AATACTGCCTATTAGATGCACATGCCAGTTTGTGTATGTTTTATAATCATCTTATCAAATTACAAATGTAGTAAATATATACAAGTATCTGACC
>Frequency_1_QualityScore_FFHHHHHJJJIJJJJJJIJJJJJJJJJJIJIJJJEIIJJJJJJJJJJJFIJGJJJIJJIGIHGHHHHHFDEFFFEEEDECEEDDDDDDDD@CDD_Mismatch_0_Sense_+_Library_PoolT
AATGGATCCTACTATAAGTGCTGAAACAACAGCTTTAGCCTCCGGCACTTGATTCAACAAGATATAGAATACTGCCTATTAGATGCACATGCCA
>Frequency_7_QualityScore_FFHHHGHJJJJJJJJJJJGIJIJJJJJIIJIIJJJJIJJJJJJJJJIIIJJIJJJIIIIIIGGGGGGFFDEFFEEEEDEDEEDDDDDDDDDDDD_Mismatch_0_Sense_+_Library_PoolC
AATGGATCCTACTATAAGTGCTGAAACAACAGCTTTAGCCTCCGGCACTTGATTCAACAAGATATAGAATACTGCCTATTAGATGCACATGCCA
>Frequency_1_QualityScore_FFHHHHHIJJIJIIJJIIJJJJJJJJJJJJJJJJJJJJJIJJJIJJIIIJJJJJJJJJJJJJJIIJJIIHIIJIFHIGIIIJIHHGGHHFFFFF_Mismatch_1_Sense_+_Library_PoolT
TGCCAGTTTGTGTATGTTTTATAATCATCTTATCAAATTACAAATGTAGTAAATATATACAAGTATCTGACCTGTTTATATAAACTAATGTAAG
>Frequency_1_QualityScore_FFHHHHHIJJHHHIJJHJJJIJJJJJJJJJJJJJGGHIJJIJJJJJJJJIJJJJJJIJJJIJJGGIIIJHGIIJGIIJJHHHHHHHFFFFFFFD_Mismatch_1_Sense_+_Library_PoolC
TGCCAGTTTGTGTATGTTTTATAATCATCTTATCAAATTACAAATGTAGTAAATATATACAAGTATCTGACCTGTTTATATAAACTAATGTAAG
>Frequency_1_QualityScore_FFHHHHHJJIJJJJJJJJJJJJIJJJJJIJJJIJHJIJGHGIIJHIJJIJJJJJJJJJJJJJJJJIJJJHJJJJHJJIIJHHGGHHHFFFFFFF_Mismatch_1_Sense_+_Library_PoolT
ATATAGAATACTGCCTATTAGATGCACATGCCAGTTTGTGTATGTTTTATAATCATCTTATCAAATTACAAATGTAGTAAATATATACAAGTAT
>Frequency_1_QualityScore_FFHHHHHJIJDEFGHGHGHJGICGHIIJGGGHJIDHEHFIGGGGFEHIJIJJEGIIIGHJGJGHIIIJJFHIIE@DDCDDHFGHGHHHFFFDDD_Mismatch_1_Sense_+_Library_PoolC
ATATAGAATACTGCCTATTAGATGCACATGCCAGTTTGTGTATGTTTTATAATCATCTTATCAAATTACAAATGTAGTAAATATATACAAGTAT
>Frequency_1_QualityScore_FFHHFHHIJJJJJJJJHHHIIJJJIJJJJJJJJJJJJHHIJJJJJJIJJJJJJIJJJJJIJJJJHHFFFEEEEFEEEDDDDDDEEDDDDDDDEC_Mismatch_0_Sense_+_Library_PoolT
AAGGTGTCACAAGAAGTGTAATGGATCCTACTATAAGTGCTGAAACAACAGCTTTAGCCTCCGGCACTTGATTCAACAAGATATAGAATACTGC
>Frequency_3_QualityScore_FFHHEGHIJJJJJJJJGHHIJJJJIJJJJJJJJJJJJIIJJJJJJJJJJJJJJJJJJJJJJJJJIHFFFDEEEFEEEDDDDDDEEDDDDDDDED_Mismatch_0_Sense_+_Library_PoolC
AAGGTGTCACAAGAAGTGTAATGGATCCTACTATAAGTGCTGAAACAACAGCTTTAGCCTCCGGCACTTGATTCAACAAGATATAGAATACTGC
>Frequency_1_QualityScore_FFHHHHHJJJJJIJJJJJHJJJGHHJJJGIJJJJJIJJJJJJJJJJIIFHIJJJJJJJJJJIJIJIIJJEIGIJIGHIJIIHHHHHHFFFFCEF_Mismatch_1_Sense_+_Library_PoolT
ATTAGATGCACATGCCAGTTTGTGTATGTTTTATAATCATCTTATCAAATTACAAATGTAGTAAATATATACAAGTATCTGACCTGTTTATATA
>Frequency_3_QualityScore_FFHEDFGGIIJIHIIIJJIIIJDGGIIJHIIIJJIIJIJJJJJJJFIHHIIFHIJFIIIIJFHFGEEHHHFHGHIGHHHIHIGHGGEFEFFFFE_Mismatch_1_Sense_+_Library_PoolC
ATTAGATGCACATGCCAGTTTGTGTATGTTTTATAATCATCTTATCAAATTACAAATGTAGTAAATATATACAAGTATCTGACCTGTTTATATA
>Frequency_17_QualityScore_FFHHHGHIIIIIIJIIIJIIGIIHGHHHIJHHIJIIIIIJJIIJJHIIIIHIIIIIIHIIGHIIIIIHHFGIHHGGGHFHHHGGGGFECDEEEE_Mismatch_0_Sense_+_Library_PoolC
CTATTAGATGCACATGCCAGTTTGTGTATGTTTTATAATCATCTTATCAAATTACAAATGTAGTAAATATATACAAATATCTGACCTGTTTATA
>Frequency_17_QualityScore_DFGGHGGIIJJIIIIHIIIIIIIIIIIJIJIIJIIIGHIIIIIIIIJIIIIIIIIIIIIIIIIIFHIIIHHHHIIIIIIIHHHHGGGGFEEDEE_Mismatch_0_Sense_+_Library_PoolC
TGTATGTTTTATAATCATCTTATCAAATTACAAATGTAGTAAATATATACAAATATCTGACCTGTTTATATAAACTAATGTAAGCAAGCTTATT
>Frequency_15_QualityScore_EEEEFEFFGHHDGFHGGGGHHHFHHFGFHGHHHHEFFGFGHGGHGHHEFGGGGGHIHHGHHGHGGGFGHGGHFFGBEGFFGGGEEFFEDDCCDD_Mismatch_0_Sense_+_Library_PoolC
ATGCCAGTTTGTGTATGTTTTATAATCATCTTATCAAATTACAAATGTAGTAAATATATACAAATATCTGACCTGTTTATATAAACTAATGTAA
>Frequency_14_QualityScore_FFHHHHHJIJIJJJIJJIJIHIIHIHIIIIJJJJJJIJHIIIHIHHIIGIIIIIIIIJJIIJIIJJJIIGHIIIIIHHFGGGGFFFFFEFFEEE_Mismatch_0_Sense_+_Library_PoolC
CAAGATATAGAATACTGCCTATTAGATGCACATGCCAGTTTGTGTATGTTTTATAATCATCTTATCAAATTACAAATGTAGTAAATATATACAA
>Frequency_14_QualityScore_EFHHGHGJIIIIIIJIIIIIIHIIIIIIIIIJIIIIIIIHIIIIIJJJIIIIGIHIFHFGHHEGGFGGFFFGGGGFFFEEFDDEEEEDDDDDDD_Mismatch_0_Sense_+_Library_PoolC
GGCACTTGATTCAACAAGATATAGAATACTGCCTATTAGATGCACATGCCAGTTTGTGTATGTTTTATAATCATCTTATCAAATTACAAATGTA
>Frequency_14_QualityScore_FFHHHHHJJJJJJJJIJJIJJJIJJJJJJIJJJJJJJJJJIJIJHIJJHHHIIJHIJJJIJJJIIJJJIHHIIHHHHGGGFFFFEEFEEEEEEE_Mismatch_0_Sense_+_Library_PoolC
ATTCAACAAGATATAGAATACTGCCTATTAGATGCACATGCCAGTTTGTGTATGTTTTATAATCATCTTATCAAATTACAAATGTAGTAAATAT
>Frequency_13_QualityScore_FFHHHHHJJIIIIIIIIIIHIIIIIIIIIJIJGIIJHIHIJJGIIIIIIIIIJIIIIHIIJIHIIIIHHGHIGHIHIIHHGGGGGGFFEEEFEE_Mismatch_0_Sense_+_Library_PoolC
ATAGAATACTGCCTATTAGATGCACATGCCAGTTTGTGTATGTTTTATAATCATCTTATCAAATTACAAATGTAGTAAATATATACAAATATCT
>Frequency_13_QualityScore_EFFGGGGIIIHHIIGHFHIIHHIIHIIIHIIIHIHIIIIHIHHIHIIJIHFGHFHHIHHHHIHHIIHHHFGGGHHHHHEGGFGGFGEEEEEEDD_Mismatch_0_Sense_+_Library_PoolC
CACATGCCAGTTTGTGTATGTTTTATAATCATCTTATCAAATTACAAATGTAGTAAATATATACAAATATCTGACCTGTTTATATAAACTAATG
>Frequency_12_QualityScore_FFHHHHHJJJIJJJIIJIJIJJIIIIIIIIIIJIJIJIJJIIIJJJIJJIJJIJIJIJIIIHHHGGHGFDEFFEDDEECDDEEECDEDCBDDED_Mismatch_0_Sense_+_Library_PoolC
TGAAACAACAGCTTTAGCCTCCGGCACTTGATTCAACAAGATATAGAATACTGCCTATTAGATGCACATGCCAGTTTGTGTATGTTTTATAATC
>Frequency_11_QualityScore_EEGGGFGIIIIFGIIFGFGHHFGHIIIIIIIIJIIIIIIIIIIIIIIIIIHGHIGHIIIIHIHHHHHGHEGHGGHHHGGEFGGFFFFDDDEEEE_Mismatch_0_Sense_+_Library_PoolC
GCACATGCCAGTTTGTGTATGTTTTATAATCATCTTATCAAATTACAAATGTAGTAAATATATACAAATATCTGACCTGTTTATATAAACTAAT
>Frequency_11_QualityScore_FFHGGFGIIHHIJHIHIIIFIHIIFIIHIIIIIIIJIHIIIIHIIIIHIJJIIHHHIIIIIIIIJIIGHEFGHIIGHIIHIIIGHGGGFFFEDE_Mismatch_0_Sense_+_Library_PoolC
TTGTGTATGTTTTATAATCATCTTATCAAATTACAAATGTAGTAAATATATACAAATATCTGACCTGTTTATATAAACTAATGTAAGCAAGCTT
>Frequency_11_QualityScore_EEGFHHHIIJJJIJJIIIIJIIIIIJIJJIIJJIJJJJIIIIIJIIIIJJIHHIIGHGHIIGGHIIIIHFGHHHHGGGGFFEFFEDDDCDCCDD_Mismatch_0_Sense_+_Library_PoolC
GCACTTGATTCAACAAGATATAGAATACTGCCTATTAGATGCACATGCCAGTTTGTGTATGTTTTATAATCATCTTATCAAATTACAAATGTAG
>Frequency_11_QualityScore_EFGHHGHIIGIIIGHHIIIIIIIHIHJJIJIJIJHIIIIHIIIHHIIIIHIIHHIIIIJIIIIIIIIIIGGHIIIGHEGHGGGGGGGFFFEFFE_Mismatch_0_Sense_+_Library_PoolC
ACATGCCAGTTTGTGTATGTTTTATAATCATCTTATCAAATTACAAATGTAGTAAATATATACAAATATCTGACCTGTTTATATAAACTAATGT
>Frequency_11_QualityScore_FDGGHGHHIIIIJJJIIIJJJJIJJJJJJJJJJJIJIHIJIIJIIJJJJIIIIIIIIHHHIHFGHFGIIFGHHHIIIIIIIHHHHGGGFEEEEE_Mismatch_0_Sense_+_Library_PoolC
GTGTATGTTTTATAATCATCTTATCAAATTACAAATGTAGTAAATATATACAAATATCTGACCTGTTTATATAAACTAATGTAAGCAAGCTTAT
>Frequency_10_QualityScore_EEFGGGFGHGHIFHHHGGHHHGGIGEGFGGHGGGIJIIHHHHIHHIIIIIIGHIIGGFHHHEFHGHFHIDFGIIHFGGGGGFEEFFEBBAADDC_Mismatch_0_Sense_+_Library_PoolC
CCTATTAGATGCACATGCCAGTTTGTGTATGTTTTATAATCATCTTATCAAATTACAAATGTAGTAAATATATACAAATATCTGACCTGTTTAT
>Frequency_10_QualityScore_ECGGGGGGHEHIIHHIIHIIHIIHIIIHIIIGHGIHIIIGGIIFHIHFHFHHHHIIHGHHIIIHHGGHGFFGHIHGHHHHGGFFFGFEEECACC_Mismatch_0_Sense_+_Library_PoolC
CAGTTTGTGTATGTTTTATAATCATCTTATCAAATTACAAATGTAGTAAATATATACAAATATCTGACCTGTTTATATAAACTAATGTAAGCAA
>Frequency_10_QualityScore_FFGGHGFIIJIJJIJHIIIGHHIJIHIJJIJJIIJJIJJJJJJJIIIJIIIIIIIGIIIIIIIIIIIIIHHIIHJIIIHHHHGEFFFFEEEDEE_Mismatch_0_Sense_+_Library_PoolC
AGATGCACATGCCAGTTTGTGTATGTTTTATAATCATCTTATCAAATTACAAATGTAGTAAATATATACAAATATCTGACCTGTTTATATAAAC
>Frequency_10_QualityScore_FEGGGGGIHIHIHIJIIGHHIHHGIIIIIIGHHIHHIHIIHIHIIIIIIIIIIIJIIIIHIJIIIIIHIHHHHHIIIIGHHHGGGGFEFFEEDD_Mismatch_0_Sense_+_Library_PoolC
AGAATACTGCCTATTAGATGCACATGCCAGTTTGTGTATGTTTTATAATCATCTTATCAAATTACAAATGTAGTAAATATATACAAATATCTGA
>Frequency_10_QualityScore_EEFHGFGIHHHHHIGHIHFGGEGHFHIHHHIHHIIIHHIIIHIIHHIIIHIHIGEGHGGGGHHHIIIHGHHGIIHHGGHHFFBCEFEEEDCBDD_Mismatch_0_Sense_+_Library_PoolC
GATGCACATGCCAGTTTGTGTATGTTTTATAATCATCTTATCAAATTACAAATGTAGTAAATATATACAAATATCTGACCTGTTTATATAAACT
>Frequency_10_QualityScore_EEFGGGAGHHHIGHIIGGFFFGHHIHGHIIIGIIHIHIHGGHIIGGIIIHHGGHGGHFGHIIHHGIGDDDCDCDDEDDCABCBBCCDCCBBABB_Mismatch_0_Sense_+_Library_PoolC
CAAAGGTGTCACAAGAAGTGTAATGGATCCTACTATAAGTGCTGAAACAACAGCTTTAGCCTCCGGCACTTGATTCAACAAGATATAGAATACT
>Frequency_10_QualityScore_DDEFGGDHHIIGHGHIGGHGDEDGGHGHGIIIIHHFFHHFGHIIHHGHGHHHHGHHDGHGGGGHGHIIHDFGHIIHGHGGGEEECCECDDE_Mismatch_0_Sense_+_Library_PoolC
TAGATGCACATGCCAGTTTGTGTATGTTTTATAATCATCTTATCAAATTACAAATGTAGTAAATATATACAAATATCTGACCTGTTTATAT
>Frequency_10_QualityScore_EEHGFGFIIIIIJHIGIIHIIIHIIHIIHIIIIIIIIIJHIIIIIIIJHIIIHHHIIIIHGHGFFGEEEDEEECDDDBCCDEEBCDDCCDEDCD_Mismatch_0_Sense_+_Library_PoolC
GAAACAACAGCTTTAGCCTCCGGCACTTGATTCAACAAGATATAGAATACTGCCTATTAGATGCACATGCCAGTTTGTGTATGTTTTATAATCA
>Frequency_10_QualityScore_FDGGHGGHIIIHIJIIIIIIIIJJJJIJJJIJJJJJJIIJIHIIIIHHIIIIJIIIHIJIIIIIIIIIIHHIHIHIHGHHHHGGGFGGFEEEEE_Mismatch_0_Sense_+_Library_PoolC
GTTTGTGTATGTTTTATAATCATCTTATCAAATTACAAATGTAGTAAATATATACAAATATCTGACCTGTTTATATAAACTAATGTAAGCAAGC
>Frequency_10_QualityScore_FEGFGGFIIIHHIIHHGGIIHFGIHHGIGHGGGHHHIGIGHIHHHGGIIGHIIIIIHHIIHIHIIIIIHHGHHIIHGGFEFGFGEEEEEEFEED_Mismatch_0_Sense_+_Library_PoolC
ACAAGATATAGAATACTGCCTATTAGATGCACATGCCAGTTTGTGTATGTTTTATAATCATCTTATCAAATTACAAATGTAGTAAATATATACA
>Frequency_9_QualityScore_EEGGGFHHHIIIJJJGIGHIIFGGIIIHIJIJJJJJIIIIIIIIIIHIIIIIJIIIIGFHHHIIIHIIIHHHHHHHIHHHHGGFGDEFEEEEED_Mismatch_0_Sense_+_Library_PoolC
TTAGATGCACATGCCAGTTTGTGTATGTTTTATAATCATCTTATCAAATTACAAATGTAGTAAATATATACAAATATCTGACCTGTTTATATAA
>Frequency_9_QualityScore_FFGGHGGIIHIIIJJIIIIHIIHIIIJJIJJIJIJIIJJJJIJIJIIIGIIIIIHIIIIIIHGGFGGGFEEEEEEEDECEDDBCDD@BADDDBC_Mismatch_0_Sense_+_Library_PoolC
ATAAGTGCTGAAACAACAGCTTTAGCCTCCGGCACTTGATTCAACAAGATATAGAATACTGCCTATTAGATGCACATGCCAGTTTGTGTATGTT
>Frequency_9_QualityScore_EEEGHGGHGHHHGGIHHHHGHHIGHIIIIIIIGHIHIIGHHHFHIGHHHIIJIIIIIIIIIIIHHFIIHDDEGHHIIIEHHHGGGGGGFFDDED_Mismatch_0_Sense_+_Library_PoolC
AGTTTGTGTATGTTTTATAATCATCTTATCAAATTACAAATGTAGTAAATATATACAAATATCTGACCTGTTTATATAAACTAATGTAAGCAAG
>Frequency_9_QualityScore_FEEGGGGIIIIHHGHGIFIGHIHIHEFGEEGFIIIFGIIIIIJIFIIHGHHIIIHIHHIIIIGHHEGGEEGIHHIIHIHGGFGFFFEEEEEDDB_Mismatch_0_Sense_+_Library_PoolC
ACTGCCTATTAGATGCACATGCCAGTTTGTGTATGTTTTATAATCATCTTATCAAATTACAAATGTAGTAAATATATACAAATATCTGACCTGT
>Frequency_9_QualityScore_DDGFEFEGGFGHFGGGHDEFEFGGHIHGGHHGFGEEGFHGHGFFHGGHGFGGCEEGHGFFGGDEEECCDCCCDDDDACCBDCCB@CBCB@BBAB_Mismatch_0_Sense_+_Library_PoolC
ATGGATCCTACTATAAGTGCTGAAACAACAGCTTTAGCCTCCGGCACTTGATTCAACAAGATATAGAATACTGCCTATTAGATGCACATGCCAG
>Frequency_9_QualityScore_FFHHHHHJJJJJJJJIIJJJJIJJIJJJJJJIJJJJJJJJJJJIJJIIJJIJIJJIIJJIIIIHGEFGGEDEFFEDEEEDDEEECDDDDDEDDE_Mismatch_0_Sense_+_Library_PoolC
AGCTTTAGCCTCCGGCACTTGATTCAACAAGATATAGAATACTGCCTATTAGATGCACATGCCAGTTTGTGTATGTTTTATAATCATCTTATCA
>Frequency_9_QualityScore_CEGHHHHIHIIIIIIIIIIJJJIIIIJJIJJIIJJJIJJJJHIIJJIIIIIJIHIIGHIFGHHGGFEFGFEEFEFEEEEEDEDDEDCEDDCCDD_Mismatch_0_Sense_+_Library_PoolC
AGCCTCCGGCACTTGATTCAACAAGATATAGAATACTGCCTATTAGATGCACATGCCAGTTTGTGTATGTTTTATAATCATCTTATCAAATTAC
>Frequency_9_QualityScore_FFHHGHGJJJIJJJJJJJJHJIIGHGHIJHIIIIIIIJIIJJJJIJJJIHIIIIIJIJIGHIIIIHIIIHHIIHHHIGHHHHGGGGGDEFEEEE_Mismatch_0_Sense_+_Library_PoolC
TATTAGATGCACATGCCAGTTTGTGTATGTTTTATAATCATCTTATCAAATTACAAATGTAGTAAATATATACAAATATCTGACCTGTTTATAT
>Frequency_9_QualityScore_FDFHHHHJIJJJIIJJIJJJHIIIJIIIIIIJJJJJJJJIIJJJJJIIIIIIIIIIIHHHGFFFFFFFEEEEEDDEDDDDDDEEDDDDDDDDDD_Mismatch_0_Sense_+_Library_PoolC
GTAATGGATCCTACTATAAGTGCTGAAACAACAGCTTTAGCCTCCGGCACTTGATTCAACAAGATATAGAATACTGCCTATTAGATGCACATGC
>Frequency_9_QualityScore_FFGGFGGIIIIHGHIGHGHFHIGFIIIHIIHIHHIIIIHHHIHHIFGFGEGEFHIDFFHIGIHHHHIIHFGGHGGFFFFEFFEEEDEECED_Mismatch_0_Sense_+_Library_PoolC
GATTCAACAAGATATAGAATACTGCCTATTAGATGCACATGCCAGTTTGTGTATGTTTTATAATCATCTTATCAAATTACAAATGTAGTAA
>Frequency_8_QualityScore_EEFGGGHJHJGIIIGIIIIIIHIHHIIHIIHIIHIIIIIIHIIIHIIIHIIHGHIIIHHHHHIGHIGGGFGGHIIIHHGGGGGGGGFFEEEBCE_Mismatch_0_Sense_+_Library_PoolC
TGCCTATTAGATGCACATGCCAGTTTGTGTATGTTTTATAATCATCTTATCAAATTACAAATGTAGTAAATATATACAAATATCTGACCTGTTT
>Frequency_8_QualityScore_EFGGGHGIGIHHIIIJIGHHGGHHIIIIJHHIIIIIIIIHIIIGIIIHHHHIIHHGFHHGHGIGIHHFGFFGIIIHHHGGGDGHGGGFEDEEDD_Mismatch_0_Sense_+_Library_PoolC
ATGCACATGCCAGTTTGTGTATGTTTTATAATCATCTTATCAAATTACAAATGTAGTAAATATATACAAATATCTGACCTGTTTATATAAACTA
>Frequency_8_QualityScore_FFHGGHGIIIIIJJIIIIIIJIJJIIJJIIIIJJJIIJJIJJIGHHIGIGHIIFHIIIJIIIIIIIIJIGGHHHIIHHFGGFFEDDEECEBEEE_Mismatch_0_Sense_+_Library_PoolC
TTCAACAAGATATAGAATACTGCCTATTAGATGCACATGCCAGTTTGTGTATGTTTTATAATCATCTTATCAAATTACAAATGTAGTAAATATA
>Frequency_8_QualityScore_EEHGGFHIIIIIIHIHGIHIGIHGHHGHIIIHIIIIHHIIEGFIIIFHIIIIIIHHIIHIIIIIJIHIIHHIIHIIFGGGGFGGGFFFFEFEED_Mismatch_0_Sense_+_Library_PoolC
AGATATAGAATACTGCCTATTAGATGCACATGCCAGTTTGTGTATGTTTTATAATCATCTTATCAAATTACAAATGTAGTAAATATATACAAAT
>Frequency_8_QualityScore_FEGGGGGIIHHHIIIGIIJHIIHIIGIIIHIIIIIHHIIHHIIIIGHHIHGIHHIIIIIIGHIHIHHGHGIHIEGHHGHHGEFGGFEFEEEDBC_Mismatch_0_Sense_+_Library_PoolC
GCCAGTTTGTGTATGTTTTATAATCATCTTATCAAATTACAAATGTAGTAAATATATACAAATATCTGACCTGTTTATATAAACTAATGTAAGC
>Frequency_7_QualityScore_FFHHHHHJJJIJJJJJJIJIIJIIIJJIIJJJJJJJIJJJJIJJIJIHIHIIIIGHIIFHGGGHFGGGFEFEEEEEEEEEEEEDDDDDDDDCDD_Mismatch_0_Sense_+_Library_PoolC
CCGGCACTTGATTCAACAAGATATAGAATACTGCCTATTAGATGCACATGCCAGTTTGTGTATGTTTTATAATCATCTTATCAAATTACAAATG
>Frequency_7_QualityScore_EEHGFHHIJIJIIIIJJIIHIIJJJJJJIIIIJHGIIHIIJIJJIJIIIGIIIJJJIJJIHHDHIIIIIGHHIIIIIIHHGGFGEEFFFDEEED_Mismatch_0_Sense_+_Library_PoolC
TATGTTTTATAATCATCTTATCAAATTACAAATGTAGTAAATATATACAAATATCTGACCTGTTTATATAAACTAATGTAAGCAAGCTTATTGG
>Frequency_7_QualityScore_EEGGGHHJIIIJJHIIIHIIIDHIIIIIJJJIIHIJHHIIJJJIIIIIIGHHJHIIIIHHGHHGGGGGFDEFEEEDDDDEDDDEEDDCDDDDDC_Mismatch_0_Sense_+_Library_PoolC
TGTAATGGATCCTACTATAAGTGCTGAAACAACAGCTTTAGCCTCCGGCACTTGATTCAACAAGATATAGAATACTGCCTATTAGATGCACATG
>Frequency_7_QualityScore_EEHHHHHJIJJJJJIIJJIJIHIIHIIJJJJJJHIJJHHIIJJHIIJJJJJJJJJJJJJJJIHHIIIIIHHHIHHIIIHIHHGGGGFGEFFEEF_Mismatch_0_Sense_+_Library_PoolC
TATAGAATACTGCCTATTAGATGCACATGCCAGTTTGTGTATGTTTTATAATCATCTTATCAAATTACAAATGTAGTAAATATATACAAATATC
>Frequency_7_QualityScore_EDGGGGFIJIJIHIGHIFGHHIIHIIIGIIIGHFEHHHGHHIIIIHHIHGIHHIIHGHHGIIHHHIIFGFGHHIHHHGIHHGFGFFGFFFEEDE_Mismatch_0_Sense_+_Library_PoolC
ATACTGCCTATTAGATGCACATGCCAGTTTGTGTATGTTTTATAATCATCTTATCAAATTACAAATGTAGTAAATATATACAAATATCTGACCT
>Frequency_7_QualityScore_EDGGFGGIIIIIHGHHIJHHGHIGIHHIHIHIIIGIIIHHHHIHHHGHGIIHHIHIHIIIHGHHGFGFEDDEEDDDDE?BDBBBCDEE?CDBCD_Mismatch_0_Sense_+_Library_PoolC
GTGCTGAAACAACAGCTTTAGCCTCCGGCACTTGATTCAACAAGATATAGAATACTGCCTATTAGATGCACATGCCAGTTTGTGTATGTTTTAT
>Frequency_7_QualityScore_FFGGHHGIIIHIJIJJJIJIIHIIIJHIHIIIIJIIIIHIIIGIIIJHHIIIHIIIIIHIIIHGGGGFFDCDEEBDBDEEABDCDDEEDCDCDD_Mismatch_0_Sense_+_Library_PoolC
ACAACAGCTTTAGCCTCCGGCACTTGATTCAACAAGATATAGAATACTGCCTATTAGATGCACATGCCAGTTTGTGTATGTTTTATAATCATCT
>Frequency_7_QualityScore_FFHHHGHFHHGHIJIIIIJIGIIHIIHIHIIIIJIHIJJJIJJIIIHIIIIIIIIIHIIIJHGHGHFGFCDEDEEEDEDDDDDECCBCDDDDDB_Mismatch_0_Sense_+_Library_PoolC
CAAGAAGTGTAATGGATCCTACTATAAGTGCTGAAACAACAGCTTTAGCCTCCGGCACTTGATTCAACAAGATATAGAATACTGCCTATTAGAT
>Frequency_7_QualityScore_FCGFGFGIIHHIIHGIHGIIIHGIIIHIIIIIHHGDFGFGHIGHGIIHIIJIHHIHIHIHHGHEFHHIIFGFHHHIIHGGHGGGGFFFEECCDD_Mismatch_0_Sense_+_Library_PoolC
GTATGTTTTATAATCATCTTATCAAATTACAAATGTAGTAAATATATACAAATATCTGACCTGTTTATATAAACTAATGTAAGCAAGCTTATTG
>Frequency_7_QualityScore_EEHEFGHIIIIIHIIIGHGHIHIIJIJJJIJJJIIIJIIIIHHHIIHIJIIJHIIIIIIIIJIIIHIHIFGHIIHIIHGHEEFGGGGFDEDEED_Mismatch_0_Sense_+_Library_PoolC
TGCACATGCCAGTTTGTGTATGTTTTATAATCATCTTATCAAATTACAAATGTAGTAAATATATACAAATATCTGACCTGTTTATATAAACTAA
>Frequency_7_QualityScore_FFHHGHHJIJJJJJIJIIHIJIJIJJIJJJJHIJJHIHIJIHIJIIIJIHJJIIJJIJJIIIIJIIIJIGGHIIHIIIHIHGHHGGFFFDFEFF_Mismatch_0_Sense_+_Library_PoolC
TAGAATACTGCCTATTAGATGCACATGCCAGTTTGTGTATGTTTTATAATCATCTTATCAAATTACAAATGTAGTAAATATATACAAATATCTG
>Frequency_7_QualityScore_FFHHHDGGIIJJJJIJIFGFGIIIIGIJJJIJJIJJIIHIIIIJJJJJIJIIHIIIIIIIIIIIIHGFFEEEEEEEEDDCDDDDEEDDDDDDDD_Mismatch_0_Sense_+_Library_PoolC
AAAGGTGTCACAAGAAGTGTAATGGATCCTACTATAAGTGCTGAAACAACAGCTTTAGCCTCCGGCACTTGATTCAACAAGATATAGAATACTG
>Frequency_7_QualityScore_FEHGHGGGGEGFHGHHIIIIDHIHHHDGEFHHGIIIJIHHIHGGIIIIHIIJHIHHIIJIIJGHGGGHHCEGGHHHGGFFFEEDCEEFEDBBCC_Mismatch_0_Sense_+_Library_PoolC
GCCTATTAGATGCACATGCCAGTTTGTGTATGTTTTATAATCATCTTATCAAATTACAAATGTAGTAAATATATACAAATATCTGACCTGTTTA
>Frequency_6_QualityScore_FFHHGFFHHIHIIHHIIIIHIIIHHHIIGGHIGHIIGHHIFGIIEGIHIHDHHIHGIIIHHHIHHFCE=>BDCEDDEEADDDCCDDECBCDACB_Mismatch_0_Sense_+_Library_PoolC
AACAGCTTTAGCCTCCGGCACTTGATTCAACAAGATATAGAATACTGCCTATTAGATGCACATGCCAGTTTGTGTATGTTTTATAATCATCTTA
>Frequency_6_QualityScore_EEGGGGFIGEHCGHFHFEHFHHHIIGGHHIIGCFFHHHIIIHGIIHIHHFGHIGGIGGGHEGFEEEEEEDEEDDCCDDDDCCCCCCCDCBCCCC_Mismatch_0_Sense_+_Library_PoolC
GTCACAAGAAGTGTAATGGATCCTACTATAAGTGCTGAAACAACAGCTTTAGCCTCCGGCACTTGATTCAACAAGATATAGAATACTGCCTATT
>Frequency_6_QualityScore_EDFGGGGFGGIIIFIGIIIJHGHDHFIIHGGHHIIGHGIIGIHGFFFGGHHIIGEHHGGDFGEDEEFEDBCD?ACC@B@ABCACCBCACBC>BC_Mismatch_0_Sense_+_Library_PoolC
AAACAACAGCTTTAGCCTCCGGCACTTGATTCAACAAGATATAGAATACTGCCTATTAGATGCACATGCCAGTTTGTGTATGTTTTATAATCAT
>Frequency_6_QualityScore_FFHHGHHJJJJJJEHHIIIJJIHIIEGGHIIIJJIJJIJJJIJJJJHHIJJIJJIIJIJJJJIIIIIIIIGGGEEDEDDDDDEDECDCCCDCDE_Mismatch_0_Sense_+_Library_PoolC
CATATGACAAAGGTGTCACAAGAAGTGTAATGGATCCTACTATAAGTGCTGAAACAACAGCTTTAGCCTCCGGCACTTGATTCAACAAGATATA
>Frequency_6_QualityScore_EEEGGGDGGGIIGGGHEGEGHHIHIHHGHHIGIHGHHHGGIIIIHHIIIJEHGHDFFGGHCEGHHIIHHGHHHHGGGGGEFFFFEEEEDDBDDD_Mismatch_0_Sense_+_Library_PoolC
CACTTGATTCAACAAGATATAGAATACTGCCTATTAGATGCACATGCCAGTTTGTGTATGTTTTATAATCATCTTATCAAATTACAAATGTAGT
>Frequency_6_QualityScore_EEGEFEGHGHIHIHIHGIIIHHIIHGIIIIIIJJIIIHGGHGHIHHIIGHIGFIHIHGGHHGECCFECABDCEEDCCBDC?@@A=?ACDDACDC_Mismatch_0_Sense_+_Library_PoolC
AAGTGCTGAAACAACAGCTTTAGCCTCCGGCACTTGATTCAACAAGATATAGAATACTGCCTATTAGATGCACATGCCAGTTTGTGTATGTTTT
>Frequency_6_QualityScore_DEHEGGEGEGGHGHGFEFGFEGIFEGIHIFHGFADBFFHEGFGHHHIGGIIEEGGHGGGHGFHGHHHHGFEGEGHIDEFFGGFEEEDEEEEBDD_Mismatch_0_Sense_+_Library_PoolC
GAATACTGCCTATTAGATGCACATGCCAGTTTGTGTATGTTTTATAATCATCTTATCAAATTACAAATGTAGTAAATATATACAAATATCTGAC
>Frequency_6_QualityScore_DDGFGHGIEGIGIGHFFHHIGEGGHHGIIIGHIFGGGGIHHGHIIHHHHHIIIFGFDEGDEFFFGEFEECECCCDDCCCDACCCCCCDCCBBC=_Mismatch_0_Sense_+_Library_PoolC
TGGATCCTACTATAAGTGCTGAAACAACAGCTTTAGCCTCCGGCACTTGATTCAACAAGATATAGAATACTGCCTATTAGATGCACATGCCAGT
>Frequency_5_QualityScore_DFFGDGEGHGHHGGHGGIIGHHIICFGHDFEGHIHHHHGHHFHHIIIIHHIGHEEGHHHGIFHGDGIGGDEGGHGIHFFFFCEFGFDEEDED@@_Mismatch_0_Sense_+_Library_PoolC
CTGCCTATTAGATGCACATGCCAGTTTGTGTATGTTTTATAATCATCTTATCAAATTACAAATGTAGTAAATATATACAAATATCTGACCTGTT
>Frequency_5_QualityScore_EFGFEGEHHIFCDFCFGGFHHGHEHHFHGGGGGHGHHHFFHFGHGFHHGFHFIHHFGGBFEHGDFDFBE@CCCEEED?ABCCCCDDCCB@BACC_Mismatch_0_Sense_+_Library_PoolC
ACAGCTTTAGCCTCCGGCACTTGATTCAACAAGATATAGAATACTGCCTATTAGATGCACATGCCAGTTTGTGTATGTTTTATAATCATCTTAT
>Frequency_5_QualityScore_FFHHHHHJDHGEHHIIIIJIIIJIIJJIJHHJJJJIJJIJJJJJJIJIIJJJJJJJIIIHGGFFGGFFFEEEDDDEEDDDDDDDEDDDDDDEED_Mismatch_0_Sense_+_Library_PoolC
ACAAGAAGTGTAATGGATCCTACTATAAGTGCTGAAACAACAGCTTTAGCCTCCGGCACTTGATTCAACAAGATATAGAATACTGCCTATTAGA
>Frequency_5_QualityScore_FFHHGGHHIIGIIIGIIIIIIIIJIHJIIIIJJIJHIIIHGHIIHHJJIIIJIHHIIJJIIJJHHHHIEDFEFHHHEGGHIGGGGGGGFEEEED_Mismatch_0_Sense_+_Library_PoolC
TTTGTGTATGTTTTATAATCATCTTATCAAATTACAAATGTAGTAAATATATACAAATATCTGACCTGTTTATATAAACTAATGTAAGCAAGCT
>Frequency_5_QualityScore_CEFDCGGGEHHHDGGIIHGIIHFGEGFGHIGIHGHIIGHHIIGHHHHGEGHHFHIIHIGGGGFHIGGGHEDCFEEFCEHGHGFDEADEFCDCDE_Mismatch_0_Sense_+_Library_PoolC
CATGCCAGTTTGTGTATGTTTTATAATCATCTTATCAAATTACAAATGTAGTAAATATATACAAATATCTGACCTGTTTATATAAACTAATGTA
>Frequency_5_QualityScore_FEHGFGGHIJJIJJIJJIJJJJHHIIIHIIJIIJJJJJJIIIJJJJIIIIIIJIIHIIIIHIGGGGGGFEFEEEEEDEEDDDDDEEDDDDDCCC_Mismatch_0_Sense_+_Library_PoolC
GTGTAATGGATCCTACTATAAGTGCTGAAACAACAGCTTTAGCCTCCGGCACTTGATTCAACAAGATATAGAATACTGCCTATTAGATGCACAT
>Frequency_5_QualityScore_DEFFDFFFFFHFFCFFGEHECGFGIGDCEGFHHD=FCGGEFCGHHBBEFCE@E@FEEFFEFEEDCCFDECCC?CC@>?BCB@BCB=@AA?A?BB_Mismatch_0_Sense_+_Library_PoolC
ACTATAAGTGCTGAAACAACAGCTTTAGCCTCCGGCACTTGATTCAACAAGATATAGAATACTGCCTATTAGATGCACATGCCAGTTTGTGTAT
>Frequency_5_QualityScore_EEGFHHHIIIIIIIIIIIIIIIIIIIIIIJIJHIHIIHIIJIHGIIIHIIJHHGIIJHIJIJJJGIIIJGHIIIIHHGGGGFGFEFFEEEDEDE_Mismatch_0_Sense_+_Library_PoolC
TTGATTCAACAAGATATAGAATACTGCCTATTAGATGCACATGCCAGTTTGTGTATGTTTTATAATCATCTTATCAAATTACAAATGTAGTAAA
>Frequency_5_QualityScore_EEEEDFFHBCAGFFFHGHGGHHHEFEFHHGGIGFDGGGHFFEEFCEGFGHHFGHGHGGHIIGGHEEFGHHECBEEEFEGFFGFGFFFEDECEBB_Mismatch_0_Sense_+_Library_PoolC
CCAGTTTGTGTATGTTTTATAATCATCTTATCAAATTACAAATGTAGTAAATATATACAAATATCTGACCTGTTTATATAAACTAATGTAAGCA
>Frequency_4_QualityScore_FFHHHHHJJJJJJJJJIJJIJIIIIIJJJJJJJIHIJJHIIIJJHIJJIIJIJJJJJJJJJJIJIJJJJIIIIJIIJIIIHHHHHHGGFEEFEF_Mismatch_0_Sense_+_Library_PoolC
ATATAGAATACTGCCTATTAGATGCACATGCCAGTTTGTGTATGTTTTATAATCATCTTATCAAATTACAAATGTAGTAAATATATACAAATAT
>Frequency_4_QualityScore_EFHGFGGIIIIIIIIIIIHH?FEGGHIHIIIIFFHEFHFHIIIIJIIIIIIIGEGGIGIIIIIGIHHHHGHHFGGFFFECDCDCDDCCDECABC_Mismatch_0_Sense_+_Library_PoolC
ACTGGGACATATGACAAAGGTGTCACAAGAAGTGTAATGGATCCTACTATAAGTGCTGAAACAACAGCTTTAGCCTCCGGCACTTGATTCAACA
>Frequency_4_QualityScore_FFHHGGHCGIIIIJJJIJJFHHHIIJJIIIIJJJJJJJJJHIIIIIIJJJIJJJHIGHIIIJIIIIGGECDEDDDDFDEDDCDDDDEEDCDDDD_Mismatch_0_Sense_+_Library_PoolC
ACAAAGGTGTCACAAGAAGTGTAATGGATCCTACTATAAGTGCTGAAACAACAGCTTTAGCCTCCGGCACTTGATTCAACAAGATATAGAATAC
>Frequency_4_QualityScore_EEGGGHHJIIIIGIHIIIIIIIGIFHIIHIHIIHIIIIIIIIJJIGIIIIHGHHIGHHGGGGEEGGFEFBDCEEDECDEDCDDDDDCAC>ABBA_Mismatch_0_Sense_+_Library_PoolC
TCCTACTATAAGTGCTGAAACAACAGCTTTAGCCTCCGGCACTTGATTCAACAAGATATAGAATACTGCCTATTAGATGCACATGCCAGTTTGT
>Frequency_4_QualityScore_FFHHGGHIIJJJJJJJJHIIIIHIJJGIIJIJJJJGIIJIIIIIJHIIJJJJIIIJJJJJIIJJIIIIIDFFHHHGGGGGGFGFFFGGEED_Mismatch_0_Sense_+_Library_PoolC
GATATAGAATACTGCCTATTAGATGCACATGCCAGTTTGTGTATGTTTTATAATCATCTTATCAAATTACAAATGTAGTAAATATATACAA
>Frequency_4_QualityScore_FFHHHHHJJJJJGHHIIJIIIIJJBHGFGIIIIJJJIIJJJJJIJHIIJJIIIIJIJIJJJJJJJJJIIHGGEEDEEEDDDFDEDDCCCDCEED_Mismatch_0_Sense_+_Library_PoolC
ATATGACAAAGGTGTCACAAGAAGTGTAATGGATCCTACTATAAGTGCTGAAACAACAGCTTTAGCCTCCGGCACTTGATTCAACAAGATATAG
>Frequency_4_QualityScore_FFGGHHHJJIJJJJJJJJJIIJIIGIIJIJJJIJIIIIIJJIIIIIIHIIJJJJJJJIIJJJJJJJIHIGHHHHHJIHHHHHHGGGGEFFD_Mismatch_0_Sense_+_Library_PoolC
AAGATATAGAATACTGCCTATTAGATGCACATGCCAGTTTGTGTATGTTTTATAATCATCTTATCAAATTACAAATGTAGTAAATATATAC
>Frequency_4_QualityScore_DEFEGFFIGGGGHIIGGHGHHHDGFFGIHGIIIIIIIHGIFGHIIIGIEHIHGHIIHIHIIIIHGIIIGGHFGEFHFHFHHHEFGFDCEEECBC_Mismatch_0_Sense_+_Library_PoolC
ATTAGATGCACATGCCAGTTTGTGTATGTTTTATAATCATCTTATCAAATTACAAATGTAGTAAATATATACAAATATCTGACCTGTTTATATA
>Frequency_4_QualityScore_FFHHHGGHHIIJIIIJJIJJJIIIIIGIIIJJJJJIJJJJJJIJIJJJJJJJJIIJIJIIIHHGGGGFFEEEEEEEDDDDDEDDDDDDEEDDCD_Mismatch_0_Sense_+_Library_PoolC
AGAAGTGTAATGGATCCTACTATAAGTGCTGAAACAACAGCTTTAGCCTCCGGCACTTGATTCAACAAGATATAGAATACTGCCTATTAGATGC
>Frequency_4_QualityScore_FFGHHHGJIJIJJIGIIIJIJJJJJJIIIJJJJJJJJJIIIIHHIIIGGHHGGHHGFGGFGGEFFFEEEEEEEDDDEEDDDDDDDDDDDCCBCE_Mismatch_0_Sense_+_Library_PoolC
GATCCTACTATAAGTGCTGAAACAACAGCTTTAGCCTCCGGCACTTGATTCAACAAGATATAGAATACTGCCTATTAGATGCACATGCCAGTTT
>Frequency_3_QualityScore_EEFDDGGIFEHBBGIIIGHHIGIHHIEHC>@GIFIGIDDFFHIDFFIEEHHGHHHEFFFDGGEECDDAB:@CCCBDDDC:ACBBCBDEDABCCC_Mismatch_0_Sense_+_Library_PoolC
AGTGCTGAAACAACAGCTTTAGCCTCCGGCACTTGATTCAACAAGATATAGAATACTGCCTATTAGATGCACATGCCAGTTTGTGTATGTTTTA
>Frequency_3_QualityScore_FFHHHHHJJJJJJJJJJJJJJJJJJIJJIJJJJJJJJJJJJIHIIHIIJJIJJJIJJJJJIIHGHGGFFDEFFFEEEEDDDBDEDCDDEFEDDD_Mismatch_0_Sense_+_Library_PoolC
TAAGTGCTGAAACAACAGCTTTAGCCTCCGGCACTTGATTCAACAAGATATAGAATACTGCCTATTAGATGCACATGCCAGTTTGTGTATGTTT
>Frequency_3_QualityScore_EEHHHHHJJEFHIIIIJJJJJHGGIJHGGIIJJIIHIJIHIIHJIIIGHGGHIIHIHIHFFFHFGGDDECCDFCCDEEDDDDCDDD@BDC@ACB_Mismatch_0_Sense_+_Library_PoolC
TACTATAAGTGCTGAAACAACAGCTTTAGCCTCCGGCACTTGATTCAACAAGATATAGAATACTGCCTATTAGATGCACATGCCAGTTTGTGTA
>Frequency_3_QualityScore_FEGHGHGJFGGIIFGJIGIIJJJIIJJJJJJJJHJJIIHIHIIJJIJIIJJIIIJJIIHGHHIGHGGGIGHHHIJIHJJJJIHGEHGHFGEEED_Mismatch_0_Sense_+_Library_PoolC
TGTGTATGTTTTATAATCATCTTATCAAATTACAAATGTAGTAAATATATACAAATATCTGACCTGTTTATATAAACTAATGTAAGCAAGCTTA
>Frequency_3_QualityScore_EEHHGGHJFIJJIIIIHHIHIJGIIIIIIIIIHGIIIHIHIEIHIHHIIJI?FGEHHIJGHGHGGGHGFDFFFFDDDBDEDACACEDDDCDDDD_Mismatch_0_Sense_+_Library_PoolC
TGCTGAAACAACAGCTTTAGCCTCCGGCACTTGATTCAACAAGATATAGAATACTGCCTATTAGATGCACATGCCAGTTTGTGTATGTTTTATA
>Frequency_3_QualityScore_FEGDGGGHIIIJHIIEECGHEIJFIGIGIIIIHJGFGHIHHJIGIGHIGHHIIIHHIIIJHGIIGHGEDDEEEFEDDCDBDCDEDCDCCDDDDD_Mismatch_0_Sense_+_Library_PoolC
AGGTGTCACAAGAAGTGTAATGGATCCTACTATAAGTGCTGAAACAACAGCTTTAGCCTCCGGCACTTGATTCAACAAGATATAGAATACTGCC
>Frequency_3_QualityScore_FEGHGHHJJJHIHGHHFIIIIJIIIIJJJJJJHIIIJJJJJIIHJIIIJHIIIJJIJJHIIJJHHHHGEEEEEFEDECDCDEDDDDDDDEDDDD_Mismatch_0_Sense_+_Library_PoolC
GTGTCACAAGAAGTGTAATGGATCCTACTATAAGTGCTGAAACAACAGCTTTAGCCTCCGGCACTTGATTCAACAAGATATAGAATACTGCCTA
>Frequency_3_QualityScore_FFHHEFGFHIIJIJJJJHIIIIJJHFHHIHIJIJJJIIJJJIJIIIIJIIIIIHIJJIIIIIIHGGGGGDEFEFECDEEDCDDDCDDEEDDDDD_Mismatch_0_Sense_+_Library_PoolC
GAAGTGTAATGGATCCTACTATAAGTGCTGAAACAACAGCTTTAGCCTCCGGCACTTGATTCAACAAGATATAGAATACTGCCTATTAGATGCA
>Frequency_3_QualityScore_EEFFEEGHIHIHHGEFCEDHHIFHIIIHIHHHHHHFHIIIHIIIIIIIIIHIIDGFGHIIIGHGDEDECBCCCBDDBBBCCDDDCDCCCCB>BB_Mismatch_0_Sense_+_Library_PoolC
GGTGTCACAAGAAGTGTAATGGATCCTACTATAAGTGCTGAAACAACAGCTTTAGCCTCCGGCACTTGATTCAACAAGATATAGAATACTGCCT
>Frequency_3_QualityScore_CEDGFGFHHIEGFIJJEGIIGIIIIHIIHIHHIIJJIHHIHIIJIIEHHHHIGHIHGIIIIHIIJJHHHFHGHGHBGHHHHHEFGFGEFEEEDD_Mismatch_0_Sense_+_Library_PoolC
TGCCAGTTTGTGTATGTTTTATAATCATCTTATCAAATTACAAATGTAGTAAATATATACAAATATCTGACCTGTTTATATAAACTAATGTAAG
>Frequency_3_QualityScore_?EGGHHCGCGFHHIJJGGHHIFFIIHIGIJJJHIJJHIHIGHGHIGHHIJIIIIJIIEHDFIHGGHIHHEFGGHIHHJGHIHGHHHHFGGEEFD_Mismatch_1_Sense_+_Library_PoolC
AGTTTGTGTATGTTTTATAATCATCTTATCAAATTACAAATGTAGTAAATATATACAAGTATCTGACCTGTTTATATAAACTAATGTAAGCAAG
>Frequency_3_QualityScore_FFHHHHHJJJIJJJJHJJJJJJJJIJJJHIIJHIIIJJHIJJJJJIJJIIJJJJJJIJIJJJIHIIIJHGHHIJJIJIIIHHFHFGGFFFFFEE_Mismatch_0_Sense_+_Library_PoolC
AATACTGCCTATTAGATGCACATGCCAGTTTGTGTATGTTTTATAATCATCTTATCAAATTACAAATGTAGTAAATATATACAAATATCTGACC
>Frequency_3_QualityScore_EEEEGGHIJIIIJJIJIHIHHHEHHIIGIIJIGFIIJHDGHGHGHIFIIIGIIIIJIGIGHHFHGHBEDCDDDDEEBCDCDBCDBCDCDCCDDD_Mismatch_0_Sense_+_Library_PoolC
CAGCTTTAGCCTCCGGCACTTGATTCAACAAGATATAGAATACTGCCTATTAGATGCACATGCCAGTTTGTGTATGTTTTATAATCATCTTATC
>Frequency_3_QualityScore_ECFCFGEHFHHHBGHHGDDDHDHHHHFHGGHHHIJEGHGHHGGFGEFGHG>AEFDEC@??B<D;>>CDCCCDA==?CACEEB?ACC;ABCBBB?_Mismatch_0_Sense_+_Library_PoolC
CTTTAGCCTCCGGCACTTGATTCAACAAGATATAGAATACTGCCTATTAGATGCACATGCCAGTTTGTGTATGTTTTATAATCATCTTATCAAA
>Frequency_3_QualityScore_FFHHHHGIIGGHHIJJJJHHJGHHIIIIJGIIIJIIIIJJHGGGIJJFIIIIJJJJJJHHIJHHIIIIGGEDEEEDEDEDEDCCDDDDEEDDDC_Mismatch_0_Sense_+_Library_PoolC
TGACAAAGGTGTCACAAGAAGTGTAATGGATCCTACTATAAGTGCTGAAACAACAGCTTTAGCCTCCGGCACTTGATTCAACAAGATATAGAAT
>Frequency_2_QualityScore_FFHHHHHJJJJGJIJJJIJIJIIIIIIJJJJJJJJJIJJJJJJJJJIIIIJIIIIJIIIIIGHHHHGFFEFFEEEEEEEDDDDDDDDDCCCCAC_Mismatch_0_Sense_+_Library_PoolC
CCTACTATAAGTGCTGAAACAACAGCTTTAGCCTCCGGCACTTGATTCAACAAGATATAGAATACTGCCTATTAGATGCACATGCCAGTTTGTG
>Frequency_2_QualityScore_FFHGHHHJIJJJIJJJJIJIJGIIJHIHIJJIJJJJJIJJJJJJJJJJJIIIIJJIJIJJIHJJIIIJIGHHIIHHIIGGIHHHGHGHFCEEEE_Mismatch_1_Sense_+_Library_PoolC
CCTATTAGATGCACATGCCAGTTTGTGTATGTTTTATAATCATCTTATCAAATTACAAATGTAGTAAATATATACAAGTATCTGACCTGTTTAT
>Frequency_2_QualityScore_EEHHHHGJJIJIJIIIJJGGHIGIHIIIJIFHHGGGIGIHJJJIIJIJJIJIIIJIIIHIIJJJIIIIHDEHHGGEECDCDCDDCCDECECCCC_Mismatch_0_Sense_+_Library_PoolC
TGGGACATATGACAAAGGTGTCACAAGAAGTGTAATGGATCCTACTATAAGTGCTGAAACAACAGCTTTAGCCTCCGGCACTTGATTCAACAAG
>Frequency_2_QualityScore_FFHHHHGJJJJJIJIIIIIIJJJJJJIEEIIGIIIIJIIIIJJJJJJJJJJIIJIJIJJJIJJJIIIFIHGHHGGGGFFFFEEEECEEEEEDDC_Mismatch_1_Sense_+_Library_PoolC
CTACTGCCTATTAGATGCACATGCCAGTTTGTGTATGTTTTATAATCATCTTATCAAATTACAAATGTAGTAAATATATACAAATATCTGACCT
>Frequency_2_QualityScore_EEFCEGGIICE=BCEGDGIEIIIC==DHEE?GGFFEHEEGIIIDAEGFGIHIIIIHIGGE?AEGEIECGEB@CCD=ACCADCECCBCCCCE@;?_Mismatch_0_Sense_+_Library_PoolC
TATGACAAAGGTGTCACAAGAAGTGTAATGGATCCTACTATAAGTGCTGAAACAACAGCTTTAGCCTCCGGCACTTGATTCAACAAGATATAGA
>Frequency_2_QualityScore_FEGGHEGHIGHIIIIHIIIGFGHGIJIHIIGHIIIJIJIIIHHHGIIIIGIGGCGHGHHGIIIH@BGHB?ADEE?CEEEEEEECCACDDECDED_Mismatch_0_Sense_+_Library_PoolC
GCTTTAGCCTCCGGCACTTGATTCAACAAGATATAGAATACTGCCTATTAGATGCACATGCCAGTTTGTGTATGTTTTATAATCATCTTATCAA
>Frequency_2_QualityScore_EFHHHHHJJJJJJJJJJJJJJJJJIJJJJIJJJIJJJJJJJJIIJJIIHIIIGIJIJJJJJJJJIIJJJIJIIJIJHIHGHGHGFEFFFFEEEE_Mismatch_0_Sense_+_Library_PoolC
TCAACAAGATATAGAATACTGCCTATTAGATGCACATGCCAGTTTGTGTATGTTTTATAATCATCTTATCAAATTACAAATGTAGTAAATATAT
>Frequency_2_QualityScore_EBEGHHGIIJIIIIJHIIJIIJJIJIIIIIIIIJJJIGIIIIIIHIIIIIIGIIIIHIFGHGIJIIGGIFHHIIIGIIIHIIIHHGHGGHFEEE_Mismatch_1_Sense_+_Library_PoolC
GTTTGTGTATGTTTTATAATCATCTTATCAAATTACAAATGTAGTAAATATATACAAGTATCTGACCTGTTTATATAAACTAATGTAAGCAAGC
>Frequency_2_QualityScore_FFHGHHHJIIJJIJIJJIJJIJJIJJJJIIJJJJJJJJIIIIIJJJIJJIJJIJJJIJJJJIIJJIHIJHGIIIIIIIIIIIIHHHHG_Mismatch_0_Sense_+_Library_PoolC
TGTGTATGTTTTATAATCATCTTATCAAATTACAAATGTAGTAAATATATACAAATATCTGACCTGTTTATATAAACTAATGTAAGCA
>Frequency_2_QualityScore_EEHGHHGIIIIJJIIJIJJIIJJJHIIJIIIIJJJJJIJJIJIIJJJJJIJIJJJJIIHIIIHHGEGGGCDEEEEEEEEEEEDDDDEECDDDDD_Mismatch_0_Sense_+_Library_PoolC
AAGTGTAATGGATCCTACTATAAGTGCTGAAACAACAGCTTTAGCCTCCGGCACTTGATTCAACAAGATATAGAATACTGCCTATTAGATGCAC
>Frequency_2_QualityScore_FFHHHHHJJJJJJJJJJJIIIIIJGIFIIIHIIJJJIJIJIIIJIJIIIGHIJJGIIIIIIIIIIIJJHEGGIGGGGBCEGHHGGGGGCEEEEE_Mismatch_1_Sense_+_Library_PoolC
CTATTAGATGCACATGCCAGTTTGTGTATGTTTTATAATCATCTTATCAAATTACAAATGTAGTAAATATATACAAGTATCTGACCTGTTTATA
>Frequency_2_QualityScore_ECFFGGCGHGGIHEHFGGEGEDCCACGEHEGGG@GGFGGGGE;A5?>B?@EGGCCADADDCFCDD==?==>BCCCAACABBC?9=>?A???ABC_Mismatch_1_Sense_+_Library_PoolC
GGACAAAGGTGTCACAAGAAGTGTAATGGATCCTACTATAAGTGCTGAAACAACAGCTTTAGCCTCCGGCACTTGATTCAACAAGATATAGAAT
>Frequency_2_QualityScore_FFEGHHHJIIIIEIGCGGIJIIHGIIIIIIIIIGGIJJHIIIIJJIJIGIIIIIIGIIJIJIGGHGEEFEEEFECEDCEDECACDCCDACCCCC_Mismatch_0_Sense_+_Library_PoolC
TGTCACAAGAAGTGTAATGGATCCTACTATAAGTGCTGAAACAACAGCTTTAGCCTCCGGCACTTGATTCAACAAGATATAGAATACTGCCTAT
>Frequency_2_QualityScore_FFHHHHGIIJJIJIJIJIJGHIIIIIJJIJJJIJJIJIIIIIJIIIIIIIJJJJJIIIIHIHGGGGGGECEEEEEEEECEEEEDDDDDDDDDDC_Mismatch_0_Sense_+_Library_PoolC
TAATGGATCCTACTATAAGTGCTGAAACAACAGCTTTAGCCTCCGGCACTTGATTCAACAAGATATAGAATACTGCCTATTAGATGCACATGCC
>Frequency_2_QualityScore_FFHHHHFIIIGIHIIIIJJIIJEEDGGIIIIJIIJIJJJIIIIIIIJJJIJIJIIJJHIIJIHGIIJIIEHFFEEEEEEEDECDCCCDDEECDC_Mismatch_0_Sense_+_Library_PoolC
ATGACAAAGGTGTCACAAGAAGTGTAATGGATCCTACTATAAGTGCTGAAACAACAGCTTTAGCCTCCGGCACTTGATTCAACAAGATATAGAA
>Frequency_2_QualityScore_EEEGGFEGIIIIHIIIIIGIIIIGGIIJEHHIHHIHIIIJJFIIIIIIHIIGIIIJEGIGGIGFEEDEEAEECEECEEECEDACCDECCCDCCC_Mismatch_0_Sense_+_Library_PoolC
AGTGTAATGGATCCTACTATAAGTGCTGAAACAACAGCTTTAGCCTCCGGCACTTGATTCAACAAGATATAGAATACTGCCTATTAGATGCACA
>Frequency_2_QualityScore_FFGGHHGHIJIIJIIHHIHIJJJIIIEGGEFGIIIIIIJHIIIJIIIGHIIIGGIIIGIIHFIIIIGHIEGIHGFEDEDECDDFCECCBCCDDE_Mismatch_0_Sense_+_Library_PoolC
ACATATGACAAAGGTGTCACAAGAAGTGTAATGGATCCTACTATAAGTGCTGAAACAACAGCTTTAGCCTCCGGCACTTGATTCAACAAGATAT
>Frequency_2_QualityScore_DEGFGHGHGIGHIGIIIHIJIHJIHGIIIJJJJJJJHIIHIIIIJJJJIIIIJGGIIJJJIIGIIIIJJIIIIIIIIIJIGHGGEHGFFEFEDE_Mismatch_1_Sense_+_Library_PoolC
TGTATGTTTTATAATCATCTTATCAAATTACAAATGTAGTAAATATATACAAGTATCTGACCTGTTTATATAAACTAATGTAAGCAAGCTTATT
>Frequency_2_QualityScore_FFGHGGHIIJJIIJJJIJIGGIIIGIIIJJJJIJIJJJJJGIIIJIJIIIIIIEHIIGIEGIIEGGGHGFFFFFEFEEEDEECCDDDDDCDDCC_Mismatch_0_Sense_+_Library_PoolC
CGGCACTTGATTCAACAAGATATAGAATACTGCCTATTAGATGCACATGCCAGTTTGTGTATGTTTTATAATCATCTTATCAAATTACAAATGT
>Frequency_1_QualityScore_FFHHHGGHGIJIJJJIJJJIJJJIHIIJJJIIIJJJJJJJIJJHIJIJGIIIJIHIJJIJHIGIIGIIGFHGIGGG>EEHGIIHHGHHFFFDFF_Mismatch_1_Sense_+_Library_PoolC
CTATTAGATGCAAATGCCAGTTTGTGTATGTTTTATAATCATCTTATCAAATTACAAATGTAGTAAATATATACAAATATCTGACCTGTTTATA
>Frequency_1_QualityScore_FFDHFHHJJJIIIJJIJJJJJJJHHJJJJJJJJJJJJIJJJJJGIHJJJJJJJJJJJJIJJJJHHHHHE@DFFDECDEEDEDDDDEEDDEDDDD_Mismatch_1_Sense_+_Library_PoolC
AGTGTAATGGATCCTACTATAAGTGCTGAAACAACAGCTTTAGCCTCCGGCACTTGATTCAACAAGATATAGAATACTGCCTATTAGATTCACA
>Frequency_1_QualityScore_FDFFBHFIJJGIIIJGIIJCGHGHIJGJCHIJJJJJJJJJIJHIIJ@FBDFGFHEFHI=FCGGGAGIGIGIGIIHHE?EEEFFFFFFC@CAABC_Mismatch_1_Sense_+_Library_PoolC
CCTGATTCAACAAGATATAGAATACTGCCTATTAGATGCACATGCCAGTTTGTGTATGTTTTATAATCATCTTATCAAATTACAAATGTAGTAA
>Frequency_1_QualityScore_FFHHHFHJJJJJJJJJJJIGIJIJIJJJJJJJIIIIJJJJIIIGJIIIIJIJJJJCHIJJJJHHHHHF;?CFFEDEEECDDDDCDDEDCCDDDC_Mismatch_1_Sense_+_Library_PoolC
AACAGTTTTAGCCTCCGGCACTTGATTCAACAAGATATAGAATACTGCCTATTAGATGCACATGCCAGTTTGTGTATGTTTTATAATCATCTTA
>Frequency_1_QualityScore_FFHHHHHJJJJJIJJJJJJJJJJJJHIJJGIIJJJIJJJJJJJJJJJJJJJJJJJJJJJJIJJJJGHIIGGIJIJIJJIJJGHGHHGHHFFFFD_Mismatch_2_Sense_+_Library_PoolC
ACTGCCTATTAGATTCACATTCCAGTTTGTGTATGTTTTATAATCATCTTATCAAATTACAAATGTAGTAAATATATACAAATATCTGACCTGT
>Frequency_1_QualityScore_DDHGHHHJJGJIGJDGJJJIIJGG_Mismatch_0_Sense_+_Library_PoolC
GTATGTTTTATAATCATCTTATCA
>Frequency_1_QualityScore_FFHHHGHJJJJJJJJJJJJIJJJJIJJJJJIGGHHIJIJJJJJIJJJIJIJJJJJJIJJIHIIIJHEFHAEFFFFFFFFEEEEEEECDDDD_Mismatch_1_Sense_+_Library_PoolC
CTCCGGCACTTTATTCAACAAGATATAGAATACTGCCTATTAGATGCACATGCCAGTTTGTGTATGTTTTATAATCATCTTATCAAATTAC
>Frequency_1_QualityScore_FFHHHHHJJJJJJJJJJIJJJJJJJJJJJJIJIJJJIIJJJJIJJJJJIJJJJJJJJJJJJHHGHHHFFFFFFEEECEEDADCDFE>CDDCDDC_Mismatch_1_Sense_+_Library_PoolC
GCTGAAACAACAGCTTTAGCCTCCGGCACTTGATTCAACAAGATATAGAATACTGCCTATTAGATGCACATGCCAGTTTGTGTATGTTTTACAA
>Frequency_1_QualityScore_FFHHHHHHJJJIIIJJIIJJJGIGIJJJJJJJJJIIIIJJJIIIIJJJJJJJJJJJIJJHHHHHIJJJJIGJJJIEGIJJEH_Mismatch_0_Sense_+_Library_PoolC
ATGCCAGTTTGTGTATGTTTTATAATCATCTTATCAAATTACAAATGTAGTAAATATATACAAATATCTGACCTGTTTATAT
>Frequency_1_QualityScore_DDFHHDDHIJJIGHIBH@?C<FEHIEGGBCC?FG?@BFDB9?DBGB?BGAEGEIGIIIGIJJIIGIJGECCGGE?CE?AEC@CDCDC>AC@CD@_Mismatch_1_Sense_+_Library_PoolC
TTATAGAATACTGCCTATTAGATGCACATGCCAGTTTGTGTATGTTTTATAATCATCTTATCAAATTACAAATGTAGTAAATATATACAAATAT
>Frequency_1_QualityScore_D#22ADAEHIGIIGGIIGGIGGGGIIIBGIIIIFEHGGEBGIIIIIIGIIHIIG>GICHHCHH?E;?CB7>@ACDCC>A@ACDCCCCCCDCCCC_Mismatch_1_Sense_+_Library_PoolC
ANGAAGTGTAATGGATCCTACTATAAGTGCTGAAACAACAGCTTTAGCCTCCGGCACTTGATTCAACAAGATATAGAATACTGCCTATTAGATG
>Frequency_1_QualityScore_FFGGHHHIJIHIIIHGGIIGJJJJIJIGIIJJJJJJJJIJIJJJJIJJIJJIEIHJJIJIJJIIIIGHHHEEEGDHFGCCEDEFFFFFEEDEED_Mismatch_2_Sense_+_Library_PoolC
CACATGCCAGTTTGTGTATTTTTTATAATCATCTTATCAAATTACAAATGTAGTAAATATATACAAGTATCTGACCTGTTTATATAAACTAATG
>Frequency_1_QualityScore_FFHHHHHJIJJJJJIJJJJIJJJJJJJJJIJJJJIIIIIIJJIJJIJJJIEIIJGIJJJJIJHJFIIJJIIJIIIJJJHIFHHHHHGFFFFFF@_Mismatch_2_Sense_+_Library_PoolC
TATGTTTTATAATCATCTTATCAAATTACAAATGTAGTAAATATATACGAATATCTGACCTGTTTATATAAACTAATGTAAGCAATCTTATTGG
>Frequency_1_QualityScore_DB?HHGH?FGIIIHGCGFDGGHII@EHBGG?FGHIIGGGIEGHHIIEGHHE>FGGCFGCHIIII<GCC7=AH=BDDFB7;>CEEDCDCCC<CCD_Mismatch_1_Sense_+_Library_PoolC
AACAGCTTTAGCCTTCGGCACTTGATTCAACAAGATATAGAATACTGCCTATTAGATGCACATGCCAGTTTGTGTATGTTTTATAATCATCTTA
>Frequency_1_QualityScore_FFHHHHHJEGIJJJJJJJJIFHGIJJJJJJJJJJJJJJJIJHIIIJJJJJJJJIIGIJFIJIHHHGFFDDDDDDDDDEDEDDDCDCDEEDDDCD_Mismatch_1_Sense_+_Library_PoolC
GACAAAGGTGTCACAAGAAGTGTAATGGATCCTACTATAAGTGCTTAAACAACAGCTTTAGCCTCCGGCACTTGATTCAACAAGATATAGAATA
>Frequency_1_QualityScore_DFGGHGHHGGIGGIEHIIIJIGIGGIGIGIAGHIFEHIHIJIIJIJJJGIJIJIIGIGDGHHHHHCD@;?@CCEEACEDED@CDDCAACDC>@A_Mismatch_1_Sense_+_Library_PoolC
GCCTCCGGCACTTTATTCAACAAGATATAGAATACTGCCTATTAGATGCACATGCCAGTTTGTGTATGTTTTATAATCATCTTATCAAATTACA
>Frequency_1_QualityScore_FF=DFDAFGEHGIIIIIGHIGIIIIIIIIIIIGIIEFHIFGGIIIIGIIIIII?DGCHGIIICCBFCEHFHGIIIIIIIGGIHHGFHFFFFBFE_Mismatch_2_Sense_+_Library_PoolC
GGTATGTTTTATAATCATCTTATCAAATTACAAATGTAGTAAATATATACAAGTATCTGACCTGTTTATATAAACTAATGTAAGCAAGCTTATT
>Frequency_1_QualityScore_FFHHHHHJJJJJJJJJJJJJJJJJJJJJJJJJJJJHIJJIIIJJJHIJJJJJJJJJJJJJJJJIIIJJJGIJJJJIIJJHHHHHHHHFF_Mismatch_0_Sense_+_Library_PoolC
GATATAGAATACTGCCTATTAGATGCACATGCCAGTTTGTGTATGTTTTATAATCATCTTATCAAATTACAAATGTAGTAAATATATAC
>Frequency_1_QualityScore_BD?BF?F<FE@HEIIIGG:?A2A9EHDHIE::9?H9?*B?DBBGFAGBHI>**8=@FHI@GIGI;=@:)77==?@;5=3>;;:5:5;5@DCCBC_Mismatch_1_Sense_+_Library_PoolC
TGGGACATATGACAAAGGTGTCACAAGAAGTGTAATGGATCCTACTATAAGAGCTGAAACAACAGCTTTAGCCTCCGGCACTTGATTCAACAAG
>Frequency_1_QualityScore_FFFHHHFIIJJJJJJJIJJJJIJJJJJJJJJJGIJJJJJJJJHIJHIIIJJJIJJIIIJJJJJIIJJJIFAHIIJIJJHGHHHGFFEFFFFCCC_Mismatch_1_Sense_+_Library_PoolC
AGTTTGTGTATGTTTTATAATCATCTTATCAAATTACAAATGTAGTAAATATATACAAATATCTGACCTGTTTATATAAACTAATGTAAGCAAA
>Frequency_1_QualityScore_A?F>BDHEBBBFHI@DGEHIIGGG92AB<@FH9)1:6BECG@*9DHBD;?BCF<=3BGG;@>ACCEG:@DA;))==3@7;??CCDC:;>@_Mismatch_1_Sense_+_Library_PoolC
TCAACAAGATATAGAATACTGCCTATTAGATGCGCATGCCAGTTTGTGTATGTTTTATAATCATCTTATCAAATTACAAATGTAGTAAAT
>Frequency_1_QualityScore_FFHHHHHJJJJJJJJEGHIIIJJJJJJFHJDDGHIJJJJJJJJJJJJIIIJIJIJJJJJJJJGIJHHHGEFFFFDDDDDDDCDDEEEDDDDDDD_Mismatch_1_Sense_+_Library_PoolC
GACATATGACAAAGGTGTCACAAGAAGTGTAATGGATCCTACTATAAGTGCTGAAACAACAGCTTTAGCCTCCGGCACTTTATTCAACAAGATA
>Frequency_1_QualityScore_FFHHHHHJJJJJJJJJIJJIGJJJJJJJJHIJJIIIJJJIIJJJJJJJJJJJJJJJJJJGJJJJIIIJJJHIIJIJJHHHHHGHHFFFFFFEEE_Mismatch_1_Sense_+_Library_PoolC
AAATACTGCCTATTAGATGCACATGCCAGTTTGTGTATGTTTTATAATCATCTTATCAAATTACAAATGTAGTAAATATATACAAATATCTGAC
>Frequency_1_QualityScore_?BFA?FFF@EFF=3CCCE4AACEFE?ABF):CG<FGFFIIIA?FFCFF8BC@CF()@FC@EEIIEFFAEEEEBDDBD??;AB@AA>A@BDDDAD_Mismatch_2_Sense_+_Library_PoolC
CTTGATTCAACAAGATATAGAATACTGCCGATTAGATGCACATGCCAGTTTGTGGATGTTTTATAATCATCTTATCAAATTACAAATGTAGTAA
>Frequency_1_QualityScore_FFHHHHHJJJJJJJIIIJJIJJJJIJJJJIJIJJIJJJJJJJJJJJJJJJJJJJJIIJJGHHHHHHFFFFFFEEEEEEEDDDD_Mismatch_0_Sense_+_Library_PoolC
GATCCTACTATAAGTGCTGAAACAACAGCTTTAGCCTCCGGCACTTGATTCAACAAGATATAGAATACTGCCTATTAGATGCA
>Frequency_1_QualityScore_FFFFHFFGGEFFBHCH<4FFHE>F++2A*?BF4*?*11?D?93?*9?99BF?@9BD<B88)88=<)>FCC8@;CH;47)7=)=CD>B);)?ACC_Mismatch_2_Sense_+_Library_PoolC
CAAGATATAGAATACTGCCTATTAGATGCACATGCCAGTTTGTGAATGTTTTATAATCATCTTATCAAATTACAAATGTAGAAAATATATACAA
>Frequency_1_QualityScore_FFHHHHHJJJJJJJJJJJIJJJJIJJJJJJJJJJJJHIJJIIJIJJIIJIJJJJJJJJJJJJJIJJGIJHHIJIJHHHHCEHHFFFFFFFFEEC_Mismatch_2_Sense_+_Library_PoolC
TGATATAGAATACTGCCTATTAGATGCACATGCCAGTTTGTGTATGTTTTATAATCATCTTATCAAATTACAAATGTAGTAAATATATACAAGT
>Frequency_1_QualityScore_FFHHHHHJJJJJJJJIJJJJJJJJJIJJJJJJJJJJJJJIJJJJJJJJJJIJJJIJIIJJJJJJGIJJJIIJHGIJIJJJJJHHHHHHFFFFFE_Mismatch_1_Sense_+_Library_PoolC
TGTATGTTTTATAATCATCTTATCAAATTACAAATGTAGTAAATATATACAAATATCTTACCTGTTTATATAAACTAATGTAAGCAAGCTTATT
>Frequency_1_QualityScore_DDHBBBBC>CGHE@AEA@?BCECHIG<AEEHGGAFHHIIHIIIGIIIIGIBFDDHG@FHEFHGH@=C4C@FHIIIICGCGGEHEHC:CDDEDDE_Mismatch_1_Sense_+_Library_PoolC
TACATGCCAGTTTGTGTATGTTTTATAATCATCTTATCAAATTACAAATGTAGTAAATATATACAAATATCTGACCTGTTTATATAAACTAATG
>Frequency_1_QualityScore_FFHHHHHJJJJJJJJJJJJJJJJJJJJJJJJJJJJJJJJJJJJJJJJJJJJJJJJJJJJJJJFHIJGHHEHIEHHHHHFFFFFFFEEDCEEEDD_Mismatch_1_Sense_+_Library_PoolC
TTTAGCCTCCGTCACTTGATTCAACAAGATATAGAATACTGCCTATTAGATGCACATGCCAGTTTGTGTATGTTTTATAATCATCTTATCAAAT
>Frequency_1_QualityScore_EFDBFBHHGIIICEHI<AAFHHGF@HHIGGIGHIIGFCGHIEHGIIEEEGHGIIIIGAHIIIGGGFHEFDDFFEDEEECCCCCEDCCCCCCCDC_Mismatch_1_Sense_+_Library_PoolC
AAGGTGTCACAAGAAGTGTAATGGATCCTACTATAAGTGCTGAAACAACAGCTTTAGCCTCCGGCACTTTATTCAACAAGATATAGAATACTGC
>Frequency_1_QualityScore_FFHHHHHJJJJHIJJFHHJIJIIJJJJJIJJIJIJJJJJJJJJJJJJJJIJIJJJJJJJIJIIIIIHIIEGGGIJIJJGHHHHGHFFBDCDFCE_Mismatch_1_Sense_+_Library_PoolC
ACACATGCCAGTTTGTGTATGTTTTATAATCATCTTATCAAATTACAAATGTAGTAAATATATACAAATATCTGACCTGTTTATATAAACTAAT
>Frequency_1_QualityScore_DDDDFAD<<CGGE<<B:CFC@FGFDE:?DFBB>FGFIABFFFA=;F>C@D@BA89=BB>ACCD;AB;;?=AB;5>>ABBA@;(9AAA:@:@B@>_Mismatch_1_Sense_+_Library_PoolC
AGAAGTGTAATGGATCCTACTATAAGTGCTGAAACAACAGCTTTAGCCTCCGGCACTTGATTCAACAAGATATGGAATACTGCCTATTAGATGC
>Frequency_1_QualityScore_FFHGHHHJJJJJJJIJIJIJJJJJJJJJJJJJJJGHHIJJJJJJJIJIIJIJJJIHHHHHCDFFBDEEEEFEEEDDDDDDEEDDDDDDDEDDED_Mismatch_1_Sense_+_Library_PoolC
GCTTTAGCCTCCGGCACTTGATTCAACAAGATATAGAATACTGCCTATTAGATGCACATGCCAGTTTATGTATGTTTTATAATCATCTTATCAA
>Frequency_1_QualityScore_FFHHHHHJJJJJJIJJJJJHIJIJJJJJJJJJJJJJJJJJJGGHIJJJIJJJJIJIIIGJJJIIJJJIGHHGIIIIIIJJJHHHHHHHHFFFFF_Mismatch_1_Sense_+_Library_PoolC
ATGCACATGCCAGTTTGTGTATGTTTTATAATCATCTTATCAAATTACAAATGTAGTAAATATATACAAGTATCTGACCTGTTTATATAAACTA
>Frequency_1_QualityScore_FFHHHHHJJJJJJJJJJJJJJJJJJJJJJJJJJJJJJJJJJJJJJJJJJJIJIJJIIIJJJIIJJJJJJJJJIJIIJJJHHHHHHFEFFFFFEE_Mismatch_1_Sense_+_Library_PoolC
TGATTCAACAAGATATAGAATACTGCCTATTAGATGCACATTCCAGTTTGTGTATGTTTTATAATCATCTTATCAAATTACAAATGTAGTAAAT
>Frequency_1_QualityScore_D8D???@EDFBEH?HB?FEFCA:D@D>GF*0?B@BFBFG99?FE@FDFF<=CBDC=7=FFEEIE=@CFFAEAEDDDBDDBBCECACAB>5;;AA_Mismatch_1_Sense_+_Library_PoolC
CCGGCACTTGATTCAACAAGATATAGAATACTGCCTATTAGATGCACATGCCATTTTGTGTATGTTTTATAATCATCTTATCAAATTACAAATG
>Frequency_1_QualityScore_FFHHFFHIJFHIIIJHIIIJIIJJEHGIJIJJJJIIIJGGIIHIJJJIJJGIIJIJJIIIJJJJJGGCGFGHIJIIJJJJJHGHHHHHFFFFDC_Mismatch_1_Sense_+_Library_PoolC
TTGTGTATGTTTTATAATCATCTTATCAAATTACAAATGTAGTAAATATATACAAATATCTTACCTGTTTATATAAACTAATGTAAGCAAGCTT
>Frequency_1_QualityScore_DADFHDFA<EG?HEHCGCBFHC<CEG@FGEHGECGIGHIIH?BGBGGIBGHGEGHIHGCFGGGFIIIECHDEGGIA_Mismatch_0_Sense_+_Library_PoolC
GTTTGTGTATGTTTTATAATCATCTTATCAAATTACAAATGTAGTAAATATATACAAATATCTGACCTGTTTATAT
>Frequency_1_QualityScore_+2=B<>D?<CF4FD>HAFI4222<AHCFEFEFBGFEF4B4B309?F?@AF;CCFEE@ADEEEFFABDDDBBDA@@A@@AAABDD5>>:@BB:AA_Mismatch_2_Sense_+_Library_PoolC
AAAATGGATCCTACTATAAGTGCTGAAACAACAGCTTTAGCCTCCGGCACTTGATTCAACAAGATATAGAATACTGCCTATTAGATGCACATGC
>Frequency_1_QualityScore_DDF?=<DGGBGB?IB:<IHDH@B:A<F9FHB999E???GG@G@CGB??B<0B<990BB4D8D?//8CFIBC@F;))=;7C@=7CE_Mismatch_0_Sense_+_Library_PoolC
TGTGTATGTTTTATAATCATCTTATCAAATTACAAATGTAGTAAATATATACAAATATCTGACCTGTTTATATAAACTAATGTAA
>Frequency_1_QualityScore_FFHHHHHJJJJJJJJJJJJJJJJJJJJJJIJIJJJJJIIJJJJJJJJJJJJGIJJJJJJJIJGIIJJJJIJJIIIJJJJIJIIIHHHHHFFFFF_Mismatch_1_Sense_+_Library_PoolC
TATGTTTTATAATCATCTTATCAAATTACAAATGTAGTAAATATATACAAGTATCTGACCTGTTTATATAAACTAATGTAAGCAAGCTTATTGG
>Frequency_1_QualityScore_FFHHHHFIIBGGHIJJJEGGGIHIJJGIJIIGIJJIJGHJJJJJIJJJJJJJJJIJJJIHHHGFBEFFF@CCCEDDEEDDDDDDDEDDDDDDEE_Mismatch_1_Sense_+_Library_PoolC
AACAAGAAGTGTAATGGATCCTACTATAAGTGCTGAAACAACAGCTTTAGCCTCCGGCACTTGATTCAACAAGATATAGAATACTGCCTATTAG
>Frequency_1_QualityScore_FFHHHHHJIJJJJHJJJJJJJJJJIJGHIIIIHJJJIIJIJJJIJJJJJIJIJJIIIJJJIJJIJIIJJIGJJJJJJFIGIHEHGHHFFFFFFE_Mismatch_0_Sense_+_Library_PoolC
TACTGCCTATTAGATGCACATGCCAGTTTGTGTATGTTTTATAATCATCTTATCAAATTACAAATGTAGTAAATATATACAAATATCTGACCTG
>Frequency_1_QualityScore_DBAFHFDA>CCGIEBHIIIIIBAEHHIICHHGI?DHGBFGIDFIIIICHEC>>FHGEIIIIACCEEHFFECDECCCCC_Mismatch_0_Sense_+_Library_PoolC
TACTATAAGTGCTGAAACAACAGCTTTAGCCTCCGGCACTTGATTCAACAAGATATAGAATACTGCCTATTAGATGCA
>Frequency_1_QualityScore_DDHHG<AC<ECACHAB3AEFGGIIFIACH?DBGGGGIGGEHICGAH>B>BFHI9F<8EHDFED3?>@DCCAC?CD@CDCCCDCCCAAC>CC@D>_Mismatch_1_Sense_+_Library_PoolC
ACAAGGAGTGTAATGGATCCTACTATAAGTGCTGAAACAACAGCTTTAGCCTCCGGCACTTGATTCAACAAGATATAGAATACTGCCTATTAGA
>Frequency_1_QualityScore_)3;5??A>88>C>>CC8>AAA@8@DACA@CCB8?BBCC@@AC>A?<5&598CCAC:@CC:ACBC3@@AC>@C@CC:>C9:@CCDDA:>:>>>CC_Mismatch_1_Sense_+_Library_PoolC
GGTAATGGATCCTACTATAAGTGCTGAAACAACAGCTTTAGCCTCCGGCACTTGATTCAACAAGATATAGAATACTGCCTATTAGATGCACATG
>Frequency_1_QualityScore_33:DB>:CF:AFH4AE:AHABFFEA>G<CCG<>G>G:DFB<FAFBDFIIBEG1ABDA=C>?A>B?DD>;>6>B;>5;>>BBBBB@BA@5:>@<?_Mismatch_1_Sense_+_Library_PoolC
CCTACTATAAGTGCTGAAACAACAGCTTTAGCCTCCGGCACTTGATTCAACACGATATAGAATACTGCCTATTAGATGCACATGCCAGTTTGTG
>Frequency_1_QualityScore_FDHHHHHIJJJIIJJJJJJJJJJJJJJJJJIJJJJJJJJJJHIIHIIJJJJJIJJJIJJIJGJIIJJJJIJIIIJIJJIIIEHGFEHHFFF_Mismatch_0_Sense_+_Library_PoolC
GTTTGTGTATGTTTTATAATCATCTTATCAAATTACAAATGTAGTAAATATATACAAATATCTGACCTGTTTATATAAACTAATGTAAGCA
>Frequency_1_QualityScore_F?FHHHHJJJJJJJJJJJJGIIJJJIIJJJJJIJIIJJJJJJJJIJJJJJIJJJJIJJHGHGIGJJJJJJJGJJJIJIHHHHHEFFFFFFEDED_Mismatch_1_Sense_+_Library_PoolC
AAATGCACATGCCAGTTTGTGTATGTTTTATAATCATCTTATCAAATTACAAATGTAGTAAATATATACAAATATCTGACCTGTTTATATAAAC
>Frequency_1_QualityScore_FFHHHHHJJJJJJJJJHHFHIIIIJJHIJJJJJJIJJJJJJJJJJJJJIIJJGIIGIIJJJJJIIJJGJHJHHHGHHFFFFFFEEEEEEDCDDC_Mismatch_2_Sense_+_Library_PoolC
CGCACATGCCAGTTTGTGTATGTTTTATAATCATCTTATAAAATTACAAATGTAGTAAATATATACAAATATCTGACCTGTTTATATAAACTAA
>Frequency_1_QualityScore_FFHHHHHJJJJJJJGIIJGHFHIJJJJJJJJJJJJJJJJJJJJIJJJJJJJJJIGIJIJJJJJJJIJIJJJJJJJJJJIJJJEHFGGGFFFFFF_Mismatch_1_Sense_+_Library_PoolC
GATGCACATGCCAGTTTGTGTATGTTTTATAATCATCTTATCAAATTACAAATGTAGTAAATATATACAAATATCTTACCTGTTTATATAAACT
>Frequency_1_QualityScore_FDHGHHGJIIJIJJJJIJJIIIIJJIJJIGGIJHHHIJIHIJJJFIJIIJJJIIJJJGIIIJIJJJJJJ)=CEHHIFGHHHHHFFFFFFFEEEE_Mismatch_1_Sense_+_Library_PoolC
GAATACTGCCTATTAGATGCACATGCCAGTTTGTGTATGTTTTATAATCATCTTATCAAATTACAAATGCAGTAAATATATACAAATATCTGAC
>Frequency_1_QualityScore_FFHHHHHJJJIJJIJJFHHIJIJIJIIJFHIIIIJIIJJJJJJJJJJJJIGIJJIJJJJJJHHHHHFEFEFEDDDDDDDDDDDDDEDDDDBDCD_Mismatch_0_Sense_+_Library_PoolC
GGACATATGACAAAGGTGTCACAAGAAGTGTAATGGATCCTACTATAAGTGCTGAAACAACAGCTTTAGCCTCCGGCACTTGATTCAACAAGAT
>Frequency_1_QualityScore_FDHCFHHGHIJJJJJJIJIJJJIJJJJIJJJIJJJJIIJJIJJJJIIJIIIIIIJJJJJIJIIJIHIJ)=FHIHIIJJJJHHHHFHFEFEFFDE_Mismatch_1_Sense_+_Library_PoolC
GTGTATGTTTTATAATCATCTTATCAAATTACAAATGTAGTAAATATATACAAATATCTGACCTGTTTGTATAAACTAATGTAAGCAAGCTTAT
>Frequency_1_QualityScore_FFHHFHHJJJGGHGFHHJHIJJJJIIIIJIJGGIJJJIJJIJJIIGIHIGGHIJIJIIIIHIIGIIIJJGIEHG;7=47@C7=)?_Mismatch_1_Sense_+_Library_PoolC
CCAGTTTGTGTATGTTTTATAATCATCTTATCAAATTACAAATGTAGTAAATATATACAAATATCTGACCTGTTTATATAACCTA
>Frequency_1_QualityScore_FFHHHHHJJFGGHGIHJJJIJJJIIGIJJJJJJJIJJJJJJIJJHGIJGIIJIJJJIIHJJJJJJJEGHGIDIIGIIJJJJJJHGHEHFDFEFE_Mismatch_1_Sense_+_Library_PoolC
TCCAGTTTGTGTATGTTTTATAATCATCTTATCAAATTACAAATGTAGTAAATATATACAAATATCTGACCTGTTTATATAAACTAATGTAAGC
>Frequency_1_QualityScore_D?FFFFF3)+<<??<FHFDC<FGC>FFFC99*1CGFFDDBDDF?B<FBCBBBF0@F@@.===E>?DBBDDCCCC@AB@AB>;55;:>AABDEB:_Mismatch_1_Sense_+_Library_PoolC
CAAGAAGGGTAATGGATCCTACTATAAGTGCTGAAACAACAGCTTTAGCCTCCGGCACTTGATTCAACAAGATATAGAATACTGCCTATTAGAT
>Frequency_1_QualityScore_FFHHGHFIGIIIIGCHEIIIIGGIHIFHIIIIIIIIIIIFEGHHGFGIIFHIIBHIGIIIIGHIIIIIIHGIIIIIGHHCCHHEH_Mismatch_0_Sense_+_Library_PoolC
ACAAGATATAGAATACTGCCTATTAGATGCACATGCCAGTTTGTGTATGTTTTATAATCATCTTATCAAATTACAAATGTAGTAA
>Frequency_1_QualityScore_FFHHHHHJJJJGIJJGHHIJIIIJJJJJJJJJJJJJJJJJJJJJJJIJJJJJJJJHIJJJJJIJIIIIJHIIJJJIJJJIHHGHHG_Mismatch_0_Sense_+_Library_PoolC
GCACATGCCAGTTTGTGTATGTTTTATAATCATCTTATCAAATTACAAATGTAGTAAATATATACAAATATCTGACCTGTTTATAT
>Frequency_1_QualityScore_DFDHFFFGEHGHIIIJEEII@D?CFDC>GGHGIJJIIJJECFFCGEHIJJJJIJIEHIIIGHGGGFEDCCBCCCCCCDDEDDDDCCDDDDDDCD_Mismatch_1_Sense_+_Library_PoolC
GACAAAGTTGTCACAAGAAGTGTAATGGATCCTACTATAAGTGCTGAAACAACAGCTTTAGCCTCCGGCACTTGATTCAACAAGATATAGAATA
>Frequency_1_QualityScore_FFHHHHHJJJJIJJJJIIJJHIGIJJHIJIJJJJJJJJJJJIJJIIJJJIIJIIJJGIIGHIIJJIJJJGHJIFFHIJJJJIHHEHHHFFF_Mismatch_1_Sense_+_Library_PoolC
TAGATGCACATGCCAGTTTGTGTATGTTTTATAATCATCTTATCAAATTACAAATGTAGTAAATATATACAAGTATCTGACCTGTTTATAT
>Frequency_1_QualityScore_=+22<2:?AA+A<F:FFEEE<<F?FEBEEECEDDID9B<??BDE@D96?ADI97777=AC>D?.7;>ADAAD66@AAD@>A>A:A>AABAA>>>_Mismatch_1_Sense_+_Library_PoolC
GGGTAATGGATCCTACTATAAGTGCTGAAACAACAGCTTTAGCCTCCGGCACTTGATTCAACAAGATATAGAATACTGCCTATTAGATGCACAT
>Frequency_1_QualityScore_FFHHHHHJJJJJJIJJJJJJJJJJIJJJJJJJJJJJJIJJJJJJJJIJJJIIJJJJJJJJHHHHHHFFFBEFFEEEEEEDDCDEDDDCDEEDEE_Mismatch_1_Sense_+_Library_PoolC
TAGGTGCTGAAACAACAGCTTTAGCCTCCGGCACTTGATTCAACAAGATATAGAATACTGCCTATTAGATGCACATGCCAGTTTGTGTATGTTT
>Frequency_1_QualityScore_FFHHHDHHGGHBJCHHHHGIEIJGGIHHIJJJJIIIJIJJJJJIIDFHDGIIIIJIIJJJJIFHIIGGIIIGIGIJJJIJJIHHHHGHFEFEFD_Mismatch_1_Sense_+_Library_PoolC
GCCAGTTTGTGTATGTTTTATAATCATCTTATCAAATTACAAATGTAGTAAATATATACAAGTATCTGACCTGTTTATATAAACTAATGTAAGC
>Frequency_1_QualityScore_FFHHHHHJJJJJJJJGIJJJJJJJJJJJJJJJJJGIJJIJJJJJGIIJJJIJJJJJJJJJIJJIJJJJIIJJJIIIIIJJIJGHGHHFFDFFFF_Mismatch_1_Sense_+_Library_PoolC
ATATAGAATACTGCCTATTAGATGCACATGCTAGTTTGTGTATGTTTTATAATCATCTTATCAAATTACAAATGTAGTAAATATATACAAATAT
>Frequency_1_QualityScore_FFHHHHHJJJJJJGIJJEHFIJIGIIJJJJJJJJJJJJJJJJGEHHJIIJJJIGHJIJIJJIFGIIGHIGHGHGHHHHFFFCFFDDEEEEEEDD_Mismatch_1_Sense_+_Library_PoolC
ATGCGCATGCCAGTTTGTGTATGTTTTATAATCATCTTATCAAATTACAAATGTAGTAAATATATACAAATATCTGACCTGTTTATATAAACTA
>Frequency_1_QualityScore_BDHHHHHJJJIIIIHIJJIIJJJJJJJJJJIJIJIGIJIJFIGJJJJJJIJIJIIIHHJHHHHHHFFDDFEEE@CCDDDCDCCDCEEEDDDDDD_Mismatch_1_Sense_+_Library_PoolC
TAACAGCTTTAGCCTCCGGCACTTGATTCAACAAGATATAGAATACTGCCTATTAGATGCACATGCCAGTTTGTGTATGTTTTATAATCATCTT
>Frequency_1_QualityScore_FFFHHHHJJJJJJIJIJJJIJJJJJHJJJJIJJJJJJJJJJJJJJJJJFGIJIIIJJJGIJJJJGIIIIDHIHHHHHEHFFFFFFEEEEEDEFE_Mismatch_1_Sense_+_Library_PoolC
GTTGATTCAACAAGATATAGAATACTGCCTATTAGATGCACATGCCAGTTTGTGTATGTTTTATAATCATCTTATCAAATTACAAATGTAGTAA
>Frequency_1_QualityScore_D=DD?<2<EHIGIGDGACEF392?BE<E@BHG8<BE@FEEHIEGG486=33=;@EGHDC:AECCE7?>?_Mismatch_0_Sense_+_Library_PoolC
TATAAGTGCTGAAACAACAGCTTTAGCCTCCGGCACTTGATTCAACAAGATATAGAATACTGCCTATTA
>Frequency_1_QualityScore_FFHHHHHJIJJJIJJJIHIIIIJIIJJJJJHIJJGHGHJJHGJJJHHHHHHHFFFFFFECEDEEEDDDDDFEEEEDDEEFEEEEDDDDDEEEED_Mismatch_1_Sense_+_Library_PoolC
GGAATACTGCCTATTAGATGCACATGCCAGTTTGTGTATGTTTTATAATCATCTTATCAAATTACAAATGTAGTAAATATATACAAATATCTGA
>Frequency_1_QualityScore_FFHHHHHJJJJJIJJJJJJJJJJJJJJJJIJJJIIJJJIIIIIJIIJIIIICHIJJIIJJIJJJJHHCHHFFFDDBDDEDEEDDDEEEDDDDDD_Mismatch_2_Sense_+_Library_PoolC
CAACAGCTTTATCCTCCGGCACTTGATTCAACAAGATATAGAATACTGCCTATTATATGCACATGCCAGTTTGTGTATGTTTTATAATCATCTT
>Frequency_1_QualityScore_FFHHHHHJJJJJJJJJJJJJJJJJJJJJJJJJJJIJJIIJIJJJJJJJJJJJJJJIJJIIJJJJJGHIJEHJJGIJJJHHHHHHHFF_Mismatch_0_Sense_+_Library_PoolC
GTGTATGTTTTATAATCATCTTATCAAATTACAAATGTAGTAAATATATACAAATATCTGACCTGTTTATATAAACTAATGTAAGCA
>Frequency_1_QualityScore_DDHFHF?HHIFGCFHH@EFGHICEFHHEFHFHGH?:?BFFHCHEEGGHHGEFE@CG?G@DHDGG==@FCGGIC=DHGII>AHCHHA?C@7?CC@_Mismatch_1_Sense_+_Library_PoolC
CTGCCTATTAGATGCACATGCCAGTTTGTGTATGTTTTATAATCATCTTATCAAATTACAAATGTAGTAAATATATACAAGTATCTGACCTGTT
>Frequency_1_QualityScore_D?D<<2AFAF@G>F<3:<?<+AFAAFG+?C>FBDGF>FFI?DEB<F<D?BFDFFGFG?FFFCCFGEDFGFA;FC).==@7?=7..7=?AD;@;>_Mismatch_1_Sense_+_Library_PoolC
GAATACTGCCTATTAGATGCACATGCCTGTTTGTGTATGTTTTATAATCATCTTATCAAATTACAAATGTAGTAAATATATACAAATATCTGAC
>Frequency_1_QualityScore_FFHHGHHHIGIIGGGGIIIGHGIGHGGIIJJJGJIJJJIJJHIJJHGIHIJFEIJ)8CHHIJJJJIIHGGIJIJGDEFHHFDFFEEEFEEFEED_Mismatch_2_Sense_+_Library_PoolC
CCAAAAGATATAGAATACTGCCTATTAGATGCACATGCCAGTTTGTGTATGTTTTATAATCATCTTATCAAATTACAAATGTAGTAAATATATA
>Frequency_1_QualityScore_EFHHHHHJJJJJJHIJJFHHJJJHJJJJJJJJJIJJJJJJJJJJJJJIIIIJJHIJIJJJJJJJJJJJJHIIJIJJJJJIHHHHHFFFFFFFFC_Mismatch_1_Sense_+_Library_PoolC
ATGCACATGCCAGTTTGTGTATGTTTTATAATCATCTTATCAAATTACAAATGTATTAAATATATACAAATATCTGACCTGTTTATATAAACTA
>Frequency_1_QualityScore_FFHHHHHJJJIJJJJJJJIJJJJJJJJJJJJJJJJJJJJIIIJJJIJJIJHHHHHHHFFFFFFEEEEEEDDDDDDDD>CDDBDDEEEBDEDDDE_Mismatch_1_Sense_+_Library_PoolC
GGCTGAAACAACAGCTTTAGCCTCCGGCACTTGATTCAACAAGATATAGAATACTGCCTATTAGATGCACATGCCAGTTTGTGTATGTTTTATA
>Frequency_1_QualityScore_FFHHHHHJJJJJJJJJJJJJJJJJIJJJJJJJJJJJJHIJJIJIIIJIJJJHIJIJJIJJJJJJJJJJJGHIJJJJJJJHHHHHHHFFFFF_Mismatch_1_Sense_+_Library_PoolC
AAGATATAGAATACTGCCTATTAGATGCACATGCCAGTTTGTGTATGTTTTATAATCATCTTATCAAATTACAAATTTAGTAAATATATAC
>Frequency_1_QualityScore_FFHHHHHJJJJIJJIJJIIGHIGIGIIJJJGJJJJIIHIJJJJGIJJGIJJIJIJJJJJJJJIJHHHEHEFFFFFFEDEEEFEEFEFEFEE_Mismatch_1_Sense_+_Library_PoolC
CAGATATAGAATACTGCCTATTAGATGCACATGCCAGTTTGTGTATGTTTTATAATCATCTTATCAAATTACAAATGTAGTAAATATATAC
>Frequency_1_QualityScore_FFHHHHHJJJJJJJJJJJJHIHGIIIJJJJJJJJJJJJJJJJJJIJJJJJJJJJJIIJJJJJIJJIJJJIIIFHIJJJJJJHHHHHGFFFFFFF_Mismatch_1_Sense_+_Library_PoolC
AGATGCACATGCCAGTTTGTGTATGTTTTATAATCATCTTATCAAATTACAAATGTAGTAAATATATACAAGTATCTGACCTGTTTATATAAAC
>Frequency_1_QualityScore_FFHHHHHJJJJJJJJJJIJJJJJHIJJGHHGIIGIJJJJJJJJJJJIJJJJJIJJJJIJJJJJIIJIIJIIGIIIJGGCHEHFFHHFFFFF@@C_Mismatch_1_Sense_+_Library_PoolC
TGCCTATTAGATGCACATGCCAGTTTGTGTATGTTTTATAATCATCTTATCAAATTACAAATGTAGTAAATATATACAAGTATCTGACCTGTTT
>Frequency_1_QualityScore_DDFFHGFIHIGHJJJJJJJJJIJIGIIJJJJJGIJIJGJGIJIJJIJJGIJJGGIIJJIIJGGIIEHIIHIIJJJIIIJGHHHHGHFFDCECEE_Mismatch_1_Sense_+_Library_PoolC
TATATGTTTTATAATCATCTTATCAAATTACAAATGTAGTAAATATATACAAATATCTGACCTGTTTATATAAACTAATGTAAGCAAGCTTATT
>Frequency_1_QualityScore_DDFFFHFHIIIIIJGGIGGIIFHIIEIDFHIIGGGFHCH?D>HHEHGJJIIIJIJIEHFHJGIBFGEHJFHGGHHCEHIIDECEEHHFBDE_Mismatch_1_Sense_+_Library_PoolC
TGTATGTTTTATAATCATCTTATCAAATTACAAATGTAGTAAATATATACAAATATCTGACCTGTTTATATAAACTAATGTAAGCAAGCTA
>Frequency_1_QualityScore_FFHHHHHJJJJJJJJIHJJJJJJJJJJJJJJJJJJJJJJJJJJJJJJJJIJJJJJJJJJHHHHHHHFFFFFFEEEDEEEEDDDDD_Mismatch_0_Sense_+_Library_PoolC
TGGATCCTACTATAAGTGCTGAAACAACAGCTTTAGCCTCCGGCACTTGATTCAACAAGATATAGAATACTGCCTATTAGATGCA
>Frequency_1_QualityScore_FFHHHHHJIJJJJJJJHFJHJJJJJJJJJJJJJJIJJJJJJJJJJJJJJJJJJJJIIIJIJHHHHHFHFFFFFFEECEEDECDDDD_Mismatch_0_Sense_+_Library_PoolC
ATGGATCCTACTATAAGTGCTGAAACAACAGCTTTAGCCTCCGGCACTTGATTCAACAAGATATAGAATACTGCCTATTAGATGCA
>Frequency_1_QualityScore_FDHHHHHJJJJJJIJJJHIHJJJIJJJJJIJJJJJJJJJJJJIJJJJIIJJJJJJJIJJJJIJIJJIJJIIJJJIIIJHHHHHFFFFFFFFEEE_Mismatch_1_Sense_+_Library_PoolC
GTGCACATGCCAGTTTGTGTATGTTTTATAATCATCTTATCAAATTACAAATGTAGTAAATATATACAAATATCTGACCTGTTTATATAAACTA
>Frequency_1_QualityScore_FFHHHHGIHIJJHHGHJFHIIJJIIJJJJJJIJIJIGGHIIJJIJIIJFIIJJIJJIJJJJJIJJHIIGHIJJIJGGHIGHHHGEHHFFFFFFD_Mismatch_1_Sense_+_Library_PoolC
CATGCCAGTTTGTGTATGTTTTATAATCATCTTATCAAATTACAAATGTAGTAAATATATACAAGTATCTGACCTGTTTATATAAACTAATGTA
>Frequency_1_QualityScore_:A??FDA<C<BCFBDCHGGIEBHH9BEC<EFD6@?DF?9*9BFGCF>;BB:4CC))8===4=EECE)7?;B@B>;76@CA:@@5>;@(,,5@@_Mismatch_2_Sense_+_Library_PoolC
TATAAGTGCTGAAACAACAGCTTTAGCCTCCGGCACTTGATTCAACAAGATATATAATACTGCCTACTAGATGCACATGCCAGTTTGTGTATG
>Frequency_1_QualityScore_DAHD=DHGGDF<FHEAAC<EHHIGIIGIIIGHHGCBFGIFGIHGGI>CHIEFAEGIEEC>3AAEDEEEEE>CC>CCCD@CC@>A_Mismatch_0_Sense_+_Library_PoolC
GGATCCTACTATAAGTGCTGAAACAACAGCTTTAGCCTCCGGCACTTGATTCAACAAGATATAGAATACTGCCTATTAGATGCA
>Frequency_1_QualityScore_FFHHHHHJJJHIJEEJIJIJJJJJJJIJJJJJJJJJHIJJJJJJIJJJJIJJJJJJJIJJJJHHHHHHFDBDDDEECCEEDDDDDDEDDCACDD_Mismatch_0_Sense_+_Library_PoolC
TCACAAGAAGTGTAATGGATCCTACTATAAGTGCTGAAACAACAGCTTTAGCCTCCGGCACTTGATTCAACAAGATATAGAATACTGCCTATTA
>Frequency_1_QualityScore_FFHHHHHJJJIJJJGHHIJJJIJJIJIJJJJJJJJJJJIJJJJJIIIJJJIGHHIGIIJIIJIIIGJHIGHHIJJIJIGHIHHHH_Mismatch_1_Sense_+_Library_PoolC
CACATGCCAGTTTGTGTATGTTTTATAATCATCTTATCAAATTACAAATGTAGTAAATATATACAAGTATCTGACCTGTTTATAT
>Frequency_1_QualityScore_FFHGGHHIJJIJIJJIJJIJIJJJIIJJJJJJIJJJIIJIIJJJJBHIJJIJJJIJIIJIHIGIEGIJJGIJJIJJJGIIHIIJHH_Mismatch_0_Sense_+_Library_PoolC
TGTATGTTTTATAATCATCTTATCAAATTACAAATGTAGTAAATATATACAAATATCTGACCTGTTTATATAAACTAATGTAAGCA
>Frequency_1_QualityScore_FFGHGHHGGIGIIHIIBHBFGFHEIIIGIIDIGIGIIIIIIIDHIIHCFHHIIIIIIFHGGCECHGH?AAC@D@BDFEECEEDCCDC@CCCCC:_Mismatch_1_Sense_+_Library_PoolC
CCTCCGGCACTTTATTCAACAAGATATAGAATACTGCCTATTAGATGCACATGCCAGTTTGTGTATGTTTTATAATCATCTTATCAAATTACAA
>Frequency_1_QualityScore_FFGHHHHJJIJJJJJIJJGJJJJJJJJJJJJJJJJJJJJJJJJIJJJJJJJJJJJJJJJHHHHHHFFFFFFFEEDEEEEEDDDDEDDECDDDDC_Mismatch_1_Sense_+_Library_PoolC
AGCCTCCGGCACTTTATTCAACAAGATATAGAATACTGCCTATTAGATGCACATGCCAGTTTGTGTATGTTTTATAATCATCTTATCAAATTAC
>Frequency_1_QualityScore_DDHFHHDHEGGHHGGGGEGIGIHHIEHFHFFGIJJJJJE?GA?DGIJJJIGIGIGG?FICFGIGGGD==>CHGIGEGIGICHAECHHEEFFFCD_Mismatch_1_Sense_+_Library_PoolC
TTGTGTATGTTTTATAATCATCTTATCAAATTACAAATGTAGTAAATATATACAAGTATCTGACCTGTTTATATAAACTAATGTAAGCAAGCTT
>Frequency_1_QualityScore_FFHHHHHJIJIIJJJJJIJJJJJJJJJJJJJJJIJJJJJJJIJJJJJJIJHIGIJIJHHHHHHFFFFFFCEEEEEEDDDD_Mismatch_0_Sense_+_Library_PoolC
CCTACTATAAGTGCTGAAACAACAGCTTTAGCCTCCGGCACTTGATTCAACAAGATATAGAATACTGCCTATTAGATGCA
>Frequency_1_QualityScore_FFGGHHHBHGDEGEEHGHG>FEA<FHHGE<@DGGA>HG<@FG>:?D@9?DFHCFAEBAGF:7@FHGA@//=<?@@@(3>>CDCC2;(:5@@@_Mismatch_0_Sense_+_Library_PoolC
ATGACAAAGGTGTCACAAGAAGTGTAATGGATCCTACTATAAGTGCTGAAACAACAGCTTTAGCCTCCGGCACTTGATTCAACAAGATATAG
>Frequency_1_QualityScore_DDFFHDHCHJ>CFHHIJIIEEHGJIGGIGJJGGIJIBGHI;GFII>?BBGBDBIEGGIEHGJGFDH@@@CGIJJGEEH@?CEFDFBDDFEEEDA_Mismatch_1_Sense_+_Library_PoolC
AGATATAGAATACTGCCTATTAGATGCACATGCCAGTTTGTGTATGTTTTATAATCATCTTATCAAATTACAAATGTAGTAAATATATACAAGT
>Frequency_1_QualityScore_FFHHHHHJJJFHIJIIIJJIJJJHHHGJJIJJJJJJIJIJJJJJJJJJJJJJJIJJJJJIJJIIIIJJGHIJGIHIJJHGGHHHHFFDDFFDDE_Mismatch_1_Sense_+_Library_PoolC
AATTAGATGCACATGCCAGTTTGTGTATGTTTTATAATCATCTTATCAAATTACAAATGTAGTAAATATATACAAATATCTGACCTGTTTATAT
>Frequency_1_QualityScore_FFHGHHDGHJJIJJJJJJHHHIJIIJFIIJJIJJJIJJJJJJJJGIIIJJJJJIJIJGIIJJJJJIDFFFDEDEEEEEDDDDDDDEEDDDDDCC_Mismatch_1_Sense_+_Library_PoolC
TAAAGGTGTCACAAGAAGTGTAATGGATCCTACTATAAGTGCTGAAACAACAGCTTTAGCCTCCGGCACTTGATTCAACAAGATATAGAATACT
>Frequency_1_QualityScore_FFHGHHHJJJJIHGIJJEGGHIIJIJIJJIJIJIJJJJJIJIJJJHFIJJJIJIJIFHGIJIIIJIJJIGHIIIGHJHGHFHHFFFFDF@AE>A_Mismatch_1_Sense_+_Library_PoolC
TGATTCAACAAGATATAGAATACTGCCTATTAGATGCACATGCCAGTTTGTGTATGTTTTATAATCATCTTATCAAATTACAAATGTAGTAAAC
>Frequency_1_QualityScore_DFHHHGGJJJGIIJJHHDHIJGHEIIJIJJIJIIJJJJJJJIJJJJJJJIIIIJJJJGHIGIIJJIJJIJGJJJHGHHGHGHHHFBDDFFEDFE_Mismatch_1_Sense_+_Library_PoolC
TTAGATGCACATGCCAGTTTGTGTATGTTTTATAATCATCTTATCAAATTACAAATGTAGTAAATATATACAAGTATCTGACCTGTTTATATAA
>Frequency_1_QualityScore_FFGFGHGGEHJIEGJIIGIGGIEHGGGGIIIIJJIJIJGJIG@9BDFHGIJJIHIJIIIGICHIJIHIHGH?ACD7;BCFDDEDEDEEDCEDCD_Mismatch_1_Sense_+_Library_PoolC
AGCTTTAGCCTCTGGCACTTGATTCAACAAGATATAGAATACTGCCTATTAGATGCACATGCCAGTTTGTGTATGTTTTATAATCATCTTATCA
>Frequency_1_QualityScore_DAADFAFCGGGCECCDBHIHG<<?FI@>@DGEIGIEGGIJJJIJHGGGFFFIGIHGIJIJJIJGFHHEED:=@EAHEFHGFFFFFFBACACEC>_Mismatch_1_Sense_+_Library_PoolC
ATGCCAGTTTGTGTATGTTTTATAATCATCTTATCAAATTACAAATGTAGTAAATATATACAAGTATCTGACCTGTTTATATAAACTAATGTAA
>Frequency_1_QualityScore_FFHGHHHJJJJJJJGGJJGJJJGIIJJJIIJJJJIIIIJJIJJIJIJGIIJJHIIJJIJJJIJGIEIJJEIIJJHHHDHHHFFFEFFEDECEFE_Mismatch_1_Sense_+_Library_PoolC
GTGATTCAACAAGATATAGAATACTGCCTATTAGATGCACATGCCAGTTTGTGTATGTTTTATAATCATCTTATCAAATTACAAATGTAGTAAA
>Frequency_1_QualityScore_?:2AC,<@C4CEAAFBFI>AEDE>@@E>E<C>*:4??BB?DDDEI?B9B0BDA@DEAB*8BBBEDC:BCA@@;ACC@AEEEDCCC;7;BDDA.?_Mismatch_1_Sense_+_Library_PoolC
AGTTTTTGTATGTTTTATAATCATCTTATCAAATTACAAATGTAGTAAATATATACAAATATCTGACCTGTTTATATAAACTAATGTAAGCAAG
>Frequency_1_QualityScore_FFHHHHHIJJIJJJJJIJJJJJIJJJJJJJJJIJIJJJJJJJJJJJJJJJJJJJJJJJJJJHHFFFFDECFEDCEDDDDDEEDDDDDDDEDDDD_Mismatch_1_Sense_+_Library_PoolC
GTGTCACAAGAATTGTAATGGATCCTACTATAAGTGCTGAAACAACAGCTTTAGCCTCCGGCACTTGATTCAACAAGATATAGAATACTGCCTA
>Frequency_1_QualityScore_FFHHHHHJJIJJJIIGIGIIIJGIIFGIICIIFHIGHIHGIIHIJIJJIIIHJJIJJIJJJIIJIJJJGIIIJIJJJEEEHHFHGHFFFFFFDE_Mismatch_1_Sense_+_Library_PoolC
ATAGAATACTGCCTATTAGATGCACATGCTAGTTTGTGTATGTTTTATAATCATCTTATCAAATTACAAATGTAGTAAATATATACAAATATCT
>Frequency_1_QualityScore_FFHHGHHJJJJGGGJJJFHIIIIJIJIIJJIJJJJJJJJJJIJJJJJJJJHHHHHHFFFFFFEEEEDE_Mismatch_0_Sense_+_Library_PoolC
GCTGAAACAACAGCTTTAGCCTCCGGCACTTGATTCAACAAGATATAGAATACTGCCTATTAGATGCA
>Frequency_1_QualityScore_FFHHHHHJHIJJIJJJJJJIJGHIJGHHIIJIJJJIJJIIJJJJJJIIJIHEHIIGIGIHIIJIGIIIIEGIGIGGHEHFHGHHFFFFFDEEDE_Mismatch_1_Sense_+_Library_PoolC
GCTATTAGATGCACATGCCAGTTTGTGTATGTTTTATAATCATCTTATCAAATTACAAATGTAGTAAATATATACAAATATCTGACCTGTTTAT
>Frequency_1_QualityScore_FFHHHHHJJJJJJJJIJJJHJIJJJIJJJJJJJJJJJJJJJJJIJJJJIIHIJJJIIIJJJJJIJJJJJGJJJIJIJJIIJHHAEHHFFFFBED_Mismatch_1_Sense_+_Library_PoolC
AGATGCACATGCCAGTTTGTGTATGTTTTATAATCATCTTATCAAATTACAAATGTAGTAAATATATACAAATATCTGACCTGTTTATATAAAT
>Frequency_1_QualityScore_:AFFD<?GFBFIC;AF@HHAB91?C9??<;F?4?*:FGIEFIIIE>@?<008/.88@CF=@FFAE>=CCAEAEFAEC777;B3;6>BCC;B_Mismatch_0_Sense_+_Library_PoolC
ACTTGATTCAACAAGATATAGAATACTGCCTATTAGATGCACATGCCAGTTTGTGTATGTTTTATAATCATCTTATCAAATTACAAATGTA
>Frequency_1_QualityScore_FFHHHHHJJJJIJJJJJJJJJJJJIJJJJJJJJJJJJIJJJJJJJJJJJJJJJJJHHHHHHFFFFFFFEEEEEEDDDDEDDDDDFEDEEDDDEE_Mismatch_1_Sense_+_Library_PoolC
CCTGAAACAACAGCTTTAGCCTCCGGCACTTGATTCAACAAGATATAGAATACTGCCTATTAGATGCACATGCCAGTTTGTGTATGTTTTATAA
>Frequency_1_QualityScore_FFHFHHHIJJJJJJJJJJJJJJJJJJJIJJJJJJJJIIIJIIIJJJJJJJIIJJJJJJJJIJJJJGIJIFGIJIJIJIJJJIJIIHHGHHFFFF_Mismatch_1_Sense_+_Library_PoolC
GTGTATGTTTTATAATCATCTTATCAAATTACAAATGTAGTAAATATATACAAATATCTGACCTGTTTATATAAACTAATGTAATCAAGCTTAT
>Frequency_1_QualityScore_FFHHHHHIJJJJIJJJJJIJIJJJIIIIBHHJJJJGIJGIIEIGIIJJJIJIJIJIHGGHGHHEHEEHH@CDFFFFCEDECCCCCA>CCDD_Mismatch_1_Sense_+_Library_PoolC
CTCCGGCACTTGATTCAACAAGATATAGAATACTGCCTATTAGATGCACATGCCAGTTTGTGTATGTTTTATGATCATCTTATCAAATTAC
>Frequency_1_QualityScore_FFHHFHHJJJJJJJJJJJJJJJJJJJJJJJJJJJJJJIJJJJJJJJJJJJJJJJJJJJJIJJJIJJJJIHHGHHHHFFFFFDEEEEECDFEDEE_Mismatch_1_Sense_+_Library_PoolC
TAAGTGCTGAAACAACAGCTTTAGCCTCCTGCACTTGATTCAACAAGATATAGAATACTGCCTATTAGATGCACATGCCAGTTTGTGTATGTTT
>Frequency_1_QualityScore_FFHHHHHJJJIGIIJJJIJIIJJJJIJIJJJJHIEHIJJIJJJJJJJJJIJJJIJIJJJJJFHHGHHF??CEDDCEED>CDDDDEEFDDDDDDE_Mismatch_1_Sense_+_Library_PoolC
AACAGCTTTAGCCTCCGGCACTTGATTCAACAAGATATAGAATACTGCCTATTAGATGCACATGCCAGTTTTTGTATGTTTTATAATCATCTTA
>Frequency_1_QualityScore_A8:CDDAEDAEEEIFAC::<9F+ACEEDEE@EDDDI@B*:BD>DEEDCDDEED<9/?DBCEEEEEEEII@DIIEEEIIIDCCA=>ADDEEDDDA_Mismatch_1_Sense_+_Library_PoolC
GGATGCACATGCCAGTTTGTGTATGTTTTATAATCATCTTATCAAATTACAAATGTAGTAAATATATACAAATATCTGACCTGTTTATATAAAC
>Frequency_1_QualityScore_FFHHHHHJJJJJJJJJJJJJIIJJJIJJJJJJJJJJJJJIIIIJJIIJJJJIJJJJJJJJJJJJJJJJJFHHJJJIJJJHHHHGHHFFFFF_Mismatch_1_Sense_+_Library_PoolC
GATATAGAATACTGCCTATTAGATGCACATGCCAGTTTGTGTATGTTTTATAATCATCTTATCAAATTACAAATGTAGTGAATATATACAA
>Frequency_1_QualityScore_DDFA>>CB<EBFFECBBD+<+<A??BG<GFD9CD@DBHA@BFB@DFHB?DHEGFCCBFFFHHE@BEEBE>@CCC:>;5;>?((:>3>:;@>CCC_Mismatch_1_Sense_+_Library_PoolC
CAAAGGTGTCACAAGAAGGGTAATGGATCCTACTATAAGTGCTGAAACAACAGCTTTAGCCTCCGGCACTTGATTCAACAAGATATAGAATACT
>Frequency_1_QualityScore_FFHHHHHJJJJJJJJJJJJJJJJJJJJJJJJHIJJIIIJJJHIJJJJJJJJJJJJJJJJJIEIJJIJJJHIHIJIJJIIIIGHHGGGHCEFFFF_Mismatch_1_Sense_+_Library_PoolC
TAGAATACTGCCTATTAGATGCACATGCCAGTTTGTGTATGTTTTATAATCATCTTATCAAATTACAAATGTAGTAAATATATACAAGTATCTG
>Frequency_1_QualityScore_@:1@:CCG3<?AE@4F;;G<G<?FAC9D<:D??DGII<B?<??<B?8CEGEA8=CF;7CCC@77===;7=;;.;?;?BC@A;@;@BB@B_Mismatch_0_Sense_+_Library_PoolC
GGCACTTGATTCAACAAGATATAGAATACTGCCTATTAGATGCACATGCCAGTTTGTGTATGTTTTATAATCATCTTATCAAATTACAA
>Frequency_1_QualityScore_DDA?BD<EB@++AFFFCHFAC3AECH<CFHE;EGG?CD>BB9:?FDEF0;;7CFCF>)=DE3.7AEF>ABD3?@>;6(6@>>;3>>A@A:>55@_Mismatch_1_Sense_+_Library_PoolC
TGTAATGGATCCTACTATAAGTGCTGAAACAACAGCTTTAGCCTCCGGCACTTGATTCAACAAGATATAGAATACTGGCTATTAGATGCACATG
>Frequency_1_QualityScore_FFHGFHFIJIJIIIGHIJJGIHJJIIJJJIHIJJJJJIJJIJJJIGJGIHJIIJGJIIJJGHHHFHHFFFFDFDEEE_Mismatch_0_Sense_+_Library_PoolC
GATCCTACTATAAGTGCTGAAACAACAGCTTTAGCCTCCGGCACTTGATTCAACAAGATATAGAATACTGCCTATTA
>Frequency_1_QualityScore_;DC?DADE@FF+CEHA3<AHEH<9+9?FDHEEFD?9ECGGFI@FIFFF*??@BF>FBFGGEEEGEGFGC@=;C=;7@CEECEECCEEDDEED>?_Mismatch_2_Sense_+_Library_PoolC
GCCAGTTTGTGTATGTGTTATAATCATCTTATCAAATTACAAATGTAGGAAATATATACAAATATCTGACCTGTTTATATAAACTAATGTAAGC
>Frequency_1_QualityScore_FFHHHHHJJJJJJJIJJJJIIJJJJJJJJJJJHIJIHJHIJJIIJJJJJJJJIJJJJJJJIHIJIIIIJIIIIIJIJIJIJJHHHHHHHFFFFF_Mismatch_1_Sense_+_Library_PoolC
ATAGAATACTTCCTATTAGATGCACATGCCAGTTTGTGTATGTTTTATAATCATCTTATCAAATTACAAATGTAGTAAATATATACAAATATCT
>Frequency_1_QualityScore_DFHHHHHJJJJJJJJJJJJIJJJHIIJJJIJJJJJJJJJJJJJJJJJJHIJJJIJJJJJIIJHIIIIGIGIJIIIJGGIIJJHHHHHHHFFDEF_Mismatch_1_Sense_+_Library_PoolC
TATTAGATGCACATGCCAGTTTGTGTATGTTTTATAATCATCTTATCAAATTACAAATGTAGTAAATATATACAAATATCTGATCTGTTTATAT
>Frequency_1_QualityScore_FFHHHHHHIJJJJJJIJJJJIIJJJJJJJJIIJIJIIIJJJGIJGIIIIIJHJJJIJIJIJIJJJIHIJIJHIGIIJHIHFGHHHGFFFFFFED_Mismatch_1_Sense_+_Library_PoolC
TTTTGTGTATGTTTTATAATCATCTTATCAAATTACAAATGTAGTAAATATATACAAATATCTGACCTGTTTATATAAACTAATGTAAGCAAGC
>Frequency_1_QualityScore_DFHFAHHDGHBAAB?FHBHHIIFIEHEHGHIIFGEHCDD@FGHFHI?FHHHIBHEHCH>@FF)=7CG@>@@CDEEEHE7???CEA;3?>;@CAC_Mismatch_2_Sense_+_Library_PoolC
ATAGAATACTGCCTATTAGATGCACATGCCAGTTTGTGTATTTTTTATAATCATCTTATCAAGTTACAAATGTAGTAAATATATACAAATATCT
>Frequency_1_QualityScore_FFGHHDDHIHIJJJJJJJJJJJJJJJJIJIJIJJJIJJJGGGHGIJIHGIIJIIIJIIGIIGHGIGIIIGGGIJIGIGIIIJIHHFGHG_Mismatch_0_Sense_+_Library_PoolC
TTGTGTATGTTTTATAATCATCTTATCAAATTACAAATGTAGTAAATATATACAAATATCTGACCTGTTTATATAAACTAATGTAAGCA
>Frequency_4_QualityScore_FFHHHHHJJJJJJJJJJJJJJIJGIIJHIIIJJGHIJJJJJJJJJJJJIIIIIJJJIIJJIJJHIJIIIGHHHGGGGGGGEEEEEEEEEEECDD_Mismatch_2_Sense_+_Library_PoolT
TGCCTATTAGATGCACATGCCAGTTTGTGGACGTTTTATAATCATCTTATCAAATAACAAATGTAGTAAATATATACAAGTATCTGACCTGTTT
>Frequency_2_QualityScore_FFHHHHHJIJIIIIJJJJJJJJIIIJIGIIJJIGIJJJJJJJJJJJJJIIJIJIIJIIJJIIJGIGIHHGHIIHGHHHGGEEFFFEEEECDDCD_Mismatch_2_Sense_+_Library_PoolC
TGCCTATTAGATGCACATGCCAGTTTGTGGACGTTTTATAATCATCTTATCAAATAACAAATGTAGTAAATATATACAAGTATCTGACCTGTTT
>Frequency_4_QualityScore_FFHHHHHJJJJJJJJJJJJHJHIIJJJJJIIIIIJHIIJGIIIIIEGIIIIIHIIJJJJJIJJIIJIJJGGIHGFFGHFFFFFFFFFFEEEECC_Mismatch_2_Sense_+_Library_PoolT
GATATAGAATACTGCCTATTAGATGCACATGCCAGTTTGTGGACGTTTTATAATCATCTTATCAAATAACAAATGTAGTAAATATATACAAGTA
>Frequency_2_QualityScore_EFHHHGHJIJIJIIIJIIJJIJIJIIIIJIIJJIIHHIHCGGHIIHIJIGIIIIJIJJJIIIHIIIIIIGGIGGHEEECEFFFFEEEEEECEDC_Mismatch_2_Sense_+_Library_PoolC
GATATAGAATACTGCCTATTAGATGCACATGCCAGTTTGTGGACGTTTTATAATCATCTTATCAAATAACAAATGTAGTAAATATATACAAGTA
>Frequency_4_QualityScore_FFHHHHHJJJJJJJJJJJJIIHIJJGIJIJJHIJJJJIJJJJJJJJJJJJJJJJJIJIJJJIIJIIIIIHIIIGGGGGEGFFFEEEEEECEDDD_Mismatch_2_Sense_+_Library_PoolT
CCTATTAGATGCACATGCCAGTTTGTGGACGTTTTATAATCATCTTATCAAATAACAAATGTAGTAAATATATACAAGTATCTGACCTGTTTAT
>Frequency_6_QualityScore_FFHGHHGJGGIHJJIGIHIIGFHHIEGHIIIFHHIIIHIIIGHIIHIIIIHIIIIJIIHIIEGGFHHGGEFFIHGEEFADEFEEEEECCBDDDD_Mismatch_2_Sense_+_Library_PoolC
CCTATTAGATGCACATGCCAGTTTGTGGACGTTTTATAATCATCTTATCAAATAACAAATGTAGTAAATATATACAAGTATCTGACCTGTTTAT
>Frequency_2_QualityScore_FFHHHHGJJJJJJJJJJIJJJJIIJIJJJJJJIIIJGIIIJIGHIIJHIIJJJIJJIIJJIIJIIIIJGIIIGHHHHHGGFFFFFFFEEDDEEE_Mismatch_2_Sense_+_Library_PoolT
ATAGAATACTGCCTATTAGATGCACATGCCAGTTTGTGGACGTTTTATAATCATCTTATCAAATAACAAATGTAGTAAATATATACAAGTATCT
>Frequency_2_QualityScore_FFHHHGHJJJJJJJIJJJJJJJJIIJJJJJJJGHIJIIJJJJGIJJJJIIJJIJJJJJJJJJJJJJIIIGHIHGGGGGGGEFEEEEEEEDEEEE_Mismatch_2_Sense_+_Library_PoolC
ATAGAATACTGCCTATTAGATGCACATGCCAGTTTGTGGACGTTTTATAATCATCTTATCAAATAACAAATGTAGTAAATATATACAAGTATCT
>Frequency_2_QualityScore_FFGHGHHIJJJIIIIGIIIIHJGIIIIIIIIIIIJJJJIIIIIGHGIIIGGHIEHDGIHIIIIIIIIIHEEFFGEBEEEEEAADDCDEADD_Mismatch_2_Sense_+_Library_PoolT
GCTTCAGCAAGATATAGAATACTGCCTATTAGATGCACATGCCAGTTTGTGGACGTTTTATAATCATCTTATCAAATAACAAATGTAGTAA
>Frequency_3_QualityScore_BCFDHGGFHIAGGHCHBGHGFGFEFFEIHEHEIG;BEEGDD@DFFACEEBFEHGFCDFGFGEFCEGGEDBDDDEECABDDDDBA>=B@?@B_Mismatch_2_Sense_+_Library_PoolC
GCTTCAGCAAGATATAGAATACTGCCTATTAGATGCACATGCCAGTTTGTGGACGTTTTATAATCATCTTATCAAATAACAAATGTAGTAA
>Frequency_2_QualityScore_FFHHHHHJJJIJJJJJJJJJJJIJIJJJJJJHIJJGIJJJJGHJJJJJJJJJJJJJHIIJJIJJJJJJJHIIHHHHHGHGFFFFFFEEDCEEEE_Mismatch_2_Sense_+_Library_PoolT
TAGAATACTGCCTATTAGATGCACATGCCAGTTTGTGGACGTTTTATAATCATCTTATCAAATAACAAATGTAGTAAATATATACAAGTATCTG
>Frequency_2_QualityScore_EEEBGHHIDGGGGFIIIIIEGEFGIAHIIIIGIHIGGIFHIDEIGIIEGIIIDCEHIIHC<A?ACEDEHCEECEEECC?A@CCBCEECACDEEC_Mismatch_2_Sense_+_Library_PoolC
TAGAATACTGCCTATTAGATGCACATGCCAGTTTGTGGACGTTTTATAATCATCTTATCAAATAACAAATGTAGTAAATATATACAAGTATCTG
>Frequency_2_QualityScore_FFGHHHHIJJIJJJJJIJJJJJJHJGIIJIIJJJJGIJJJJIJJJJJJJIHIIHGIIJIIJIIJJIIJFCFHHGGHHHGFFFDEEEEEEEEDDA_Mismatch_2_Sense_+_Library_PoolT
ACTGCCTATTAGATGCACATGCCAGTTTGTGGACGTTTTATAATCATCTTATCAAATAACAAATGTAGTAAATATATACAAGTATCTGACCTGT
>Frequency_3_QualityScore_EFHHHHHJJJIIIIJHIJHIIIJHIGHIJHIHIJJGIJIIJIJIIIIJHIIIIIIHHHIIIHIIIHGGGDEGHGGGHGGHFEBDEFFEDEEEDB_Mismatch_2_Sense_+_Library_PoolC
ACTGCCTATTAGATGCACATGCCAGTTTGTGGACGTTTTATAATCATCTTATCAAATAACAAATGTAGTAAATATATACAAGTATCTGACCTGT
>Frequency_2_QualityScore_FFHHHHHJJIJJJJGIJJJIJJJJJIJGIIJGIJJJJGIIJIIIJJJJJJJIIIIIGIIIIIIIIIHGHGHHHGFGGFGGFEEECCEEEEEDEE_Mismatch_2_Sense_+_Library_PoolT
ATACTGCCTATTAGATGCACATGCCAGTTTGTGGACGTTTTATAATCATCTTATCAAATAACAAATGTAGTAAATATATACAAGTATCTGACCT
>Frequency_2_QualityScore_FEGFHCCHIHIGEIIIIGIGIAEHIIIHIIGCCIIIIHIIGIIGIDIIGIGIIGGCEGIIIIIIIIGIHFGEFEGGGHGHEFECDEEEEEEEEA_Mismatch_2_Sense_+_Library_PoolC
ATACTGCCTATTAGATGCACATGCCAGTTTGTGGACGTTTTATAATCATCTTATCAAATAACAAATGTAGTAAATATATACAAGTATCTGACCT
>Frequency_2_QualityScore_FFHHHHHIJIIIJJJJIJJJJJJIJIIIJIJIJIJJJJJJJIJIGHIJIIIJJJHGIIIIJIIJJJIJJIIIGHHGHFFFEFFEEEEEEEEEEE_Mismatch_2_Sense_+_Library_PoolT
CTTCAGCAAGATATAGAATACTGCCTATTAGATGCACATGCCAGTTTGTGGACGTTTTATAATCATCTTATCAAATAACAAATGTAGTAAATAT
>Frequency_1_QualityScore_FFHHHHHJJIIJJJJJJJJJJJIJJJJJJJJJJJJJJJJJJGIJHIJJIHIJJJGHIJIJJJJJJJIJJGHHHHGHHFFFFFEEEDEEEFDEEE_Mismatch_2_Sense_+_Library_PoolC
CTTCAGCAAGATATAGAATACTGCCTATTAGATGCACATGCCAGTTTGTGGACGTTTTATAATCATCTTATCAAATAACAAATGTAGTAAATAT
>Frequency_1_QualityScore_DDHHHGHEGEGIIIDIJIJCFCBFCBHIGIHF?GGG:;FCGDGCGHIJJJIIJIIDGIDGGH>@EG=D;DEHFFHH_Mismatch_2_Sense_+_Library_PoolT
TACTGCCTATTAGATGCACATGCCAGTTTGTGGACGTTTTATAATCATCTTATCAAATAACAAATGTAGTAAATAT
>Frequency_1_QualityScore_FFHHHHHJJJJJJJJJIJJIJJJJIJGIJJGIJJIJHJJJJJJJJJJJJJIJJIJHHIJJJJJJJJJJIIIJJHHHHHHHFFFFFFFEEEEEED_Mismatch_2_Sense_+_Library_PoolT
TACTGCCTATTAGATGCACATGCCAGTTTGTGGACGTTTTATAATCATCTTATCAAATAACAAATGTAGTAAATATATACAAGTATCTGACCTG
>Frequency_5_QualityScore_FFHHHHHJIJJJIIJJJJJIJJIJHIGIIJGHIJJJGIJJJIJJJJJJIIJJJJIIJIIIIJJHIIGHIIHFHGGHHHHGGEFDEFEFEEEEDD_Mismatch_2_Sense_+_Library_PoolC
TACTGCCTATTAGATGCACATGCCAGTTTGTGGACGTTTTATAATCATCTTATCAAATAACAAATGTAGTAAATATATACAAGTATCTGACCTG
>Frequency_1_QualityScore_FFHHHHHJJJJJJJJIJJJJIJJJIJJJJJJIJFIIJHIJJJJFHIJJJJJJJIJJJJJJJHJJIIGIHHHHHHHHHFFFFFFFFEEEEEEEEE_Mismatch_2_Sense_+_Library_PoolT
TATAGAATACTGCCTATTAGATGCACATGCCAGTTTGTGGACGTTTTATAATCATCTTATCAAATAACAAATGTAGTAAATATATACAAGTATC
>Frequency_1_QualityScore_FDHHHGHJJJJJIJJJIJJIJJJJIJJJJJJJJJIIJJHIJJJJHIHIJJJJJJJJJJIJJJIJJJJJIHJIHHEHHHHFFFFFFFFDEEECEF_Mismatch_2_Sense_+_Library_PoolT
ATATAGAATACTGCCTATTAGATGCACATGCCAGTTTGTGGACGTTTTATAATCATCTTATCAAATAACAAATGTAGTAAATATATACAAGTAT
>Frequency_6_QualityScore_FFHHGHGJJJIIJIJIIIIIIIIIHIIIIJIIIIGHHIGIIIJIGHIIIJJIIJJJJJJIJJIIIIIJIGHIHGFGGFGFFFFFFFFEEEEDDE_Mismatch_2_Sense_+_Library_PoolC
ATATAGAATACTGCCTATTAGATGCACATGCCAGTTTGTGGACGTTTTATAATCATCTTATCAAATAACAAATGTAGTAAATATATACAAGTAT
>Frequency_4_QualityScore_EEGGGGHJJJJIJJIJIIIIIIIIIJIJGHIJGIIIIIFGIIJIJIIIIIIIIHIIIIIIIHIIJIIIDBEEEGHHHGGGGFFEEBDEEDDEED_Mismatch_2_Sense_+_Library_PoolC
AATACTGCCTATTAGATGCACATGCCAGTTTGTGGACGTTTTATAATCATCTTATCAAATAACAAATGTAGTAAATATATACAAGTATCTGACC
>Frequency_4_QualityScore_EEGGGEGIIIIHFIIIHGIGGFHHHIIIGIGHIIGIIIIIFHHHGGIGHGGGFHHGGIIHHIJJIIJIIGFGGEFGGGFEEEEEEED?BDCDCC_Mismatch_2_Sense_+_Library_PoolC
AGAATACTGCCTATTAGATGCACATGCCAGTTTGTGGACGTTTTATAATCATCTTATCAAATAACAAATGTAGTAAATATATACAAGTATCTGA
>Frequency_4_QualityScore_FEEGGGGIJIIIIHIIIIIIJIFHGHIIEGIHGGDFHIIIGHGIHHHGGEGIFGEHIHHGIEGIFGFFGGGGIHGGGGGFDADFFEEECDDDBC_Mismatch_2_Sense_+_Library_PoolC
CTGCCTATTAGATGCACATGCCAGTTTGTGGACGTTTTATAATCATCTTATCAAATAACAAATGTAGTAAATATATACAAGTATCTGACCTGTT
>Frequency_3_QualityScore_EFHHHHHJJJJJJJJJJJJJJJJJJJJIJGIIJGHIIJJHIJJJJJJJJJJJJJJIJIJJIIJJJJJJIIGHFHHGGGGFFFFFFFCEEEEEED_Mismatch_2_Sense_+_Library_PoolC
GAATACTGCCTATTAGATGCACATGCCAGTTTGTGGACGTTTTATAATCATCTTATCAAATAACAAATGTAGTAAATATATACAAGTATCTGAC
>Frequency_1_QualityScore_FFHGHHHJJJJJJJJJJJJJJJJJJJIJJJJJJJJJJIIGHJJHJHHIJIJJJIJJJJJJJJJJIJJJJIIJJIIGJHHHHHHFFFFFFFFFEC_Mismatch_0_Sense_+_Library_PoolC
ACAAGATATAGAATACTGCCTATTAGATGCACATGCCAGTTTGTGTATGTTTTATAATCATCTTATCAAATTACAAATGTAGTAATATATACAA
>Frequency_1_QualityScore_FFHHHHHJJJJJJIJJJJJJIJIJJJJJJJJJIJJHIIJIJIIJJFHIJJJIJJJJJIJIJJJIIGHHIDHGGHGHGHEFFFFFFFEEEDEEDD_Mismatch_2_Sense_+_Library_PoolC
GATATAGAATACTGCCTATTAGATGCACATGCCAGTTTGTGGACGTTTTATAATCATCTTATCAAATAACAAATGTAGTAAATATATACAAGGA
>Frequency_1_QualityScore_FFHHHHHJJJJIJJJJJJJJIJJJIIFIIJIJJJJJGGJJJJJJJJJJJJJJJJJJJJIJJJJJIIHIJJHJJHHHHHHHHFFEF_Mismatch_2_Sense_+_Library_PoolC
TACTGCCTATTAGATGCACATGCCAGTTTGTGGACGTTTTATAATCATCTTATCAAATAACAAATGTAGTAAATATATACAAGTA
>Frequency_1_QualityScore_FFHHHHHJJJJJJJJJJJJIJJIJJIJJJGIIJIJJIJJGHJJJJJJJJJJJJJJJJJJIJIJJJJGJJJHHHHHHHFFFFFFFFEEE_Mismatch_2_Sense_+_Library_PoolC
GAATACTGCCTATTAGATGCACATGCCAGTTTGTGGACGTTTTATAATCATCTTATCAAATAACAAATGTAGTAAATATATACAAGTA
>Frequency_1_QualityScore_FFHHHHGJJJJJJJJJJJJIJIJJJGIJJJIHHIIIJJJJJJJJJJJJJJJJIEHJJIJJJHIJIJJ_Mismatch_2_Sense_+_Library_PoolC
CCTATTAGATGCACATGCCAGTTTGTGGACGTTTTATAATCATCTTATCAAATAACAAATGTAGTAA
>Frequency_1_QualityScore_FFHHHDDHJJIJIIJCEHIGJCHGIJJFHGJFGEEHH:FGEGIGHEHE>BCHGGGHGJJJIIJGGGGGECHEC_Mismatch_2_Sense_+_Library_PoolC
ATACTGCCTATTAGATGCACATGCCAGTTTGTGGACGTTTTATAATCATCTTATCAAATAACAAATGTAGTAA
>Frequency_1_QualityScore_FFHHGHHJJJIJJJJJJJIIJJJIJJJJJJIIJGIIJHIJJJJHGIJJJIJJJJJJJJIJIIFHIHIJJHIIHHHHHHHFFFFFFFF_Mismatch_2_Sense_+_Library_PoolC
TATAGAATACTGCCTATTAGATGCACATGCCAGTTTGTGGACGTTTTATAATCATCTTATCAAATAACAAATGTAGTAAATATATAC
>Frequency_1_QualityScore_FFHHHHHJJJIJJJJJJJJJIJIJJJGIJJJJHIJJJJJJJIJJJJJIJJJJJJJJJJGIIJJJJIJJJEHHHHHHHHFFFFFFFEEEEEEDD_Mismatch_2_Sense_+_Library_PoolC
GCCTATTAGATGCACATGCCAGTTTGTGGACGTTTTATAATCATCTTATCAAATAACAAATGTAGTAAATATATACAAGTATCTGACCTGTTT
>Frequency_1_QualityScore_FFHHHHHJJJJIIJJHIHJJJIIJJJJJJJJJJJJJJJJJJJJJJJJIJJIHIJIJGIJIJJJJJGIJIHIIJJIJJJIGHHHHGHFBEFDFEA_Mismatch_0_Sense_+_Library_PoolC
GCACATGCCAGTTTGTGTATGTTTTATAATCATCTTATCAAATTACAAATGTAGTAAATATATACAAATATCTGACCTGTTGCAACTATGATAT
>Frequency_1_QualityScore_FFHHHHHJJJJIJJJJJJJJJJIIGIIJHIJJJJIJJJJJJJJJJJJJJJJJJJJIIIJJJJJJJJJIJIJIIHGHHHFHFDF_Mismatch_2_Sense_+_Library_PoolC
CTGCCTATTAGATGCACATGCCAGTTTGTGGACGTTTTATAATCATCTTATCAAATAACAAATGTAGTAAATATATACAAGTA
>Frequency_1_QualityScore_DFHGHFHBEIIJIJGGHIGGICGIFADHIJIHHHGHHGGEHG@FGIHGIGIIGHHCHEHIEHIIJIIDHGHHEEECHHCBEFFBCCCACEECA>_Mismatch_2_Sense_+_Library_PoolC
ATAGAATACTGCCTATTAGATGCACATGCCAGTTTGTGGACGTTTTATAATCATCTTATCAAATAACAAATGTAGTAAATATATACAAGTAGCA
>Frequency_1_QualityScore_FFHHHGHJJJGIJIJJGIJIJIJJJJIFHIGIJEEHGJJJIIJIIIJIJJIIIJIIIJIFHIIGGHEGI_Mismatch_2_Sense_+_Library_PoolC
TGCCTATTAGATGCACATGCCAGTTTGTGGACGTTTTATAATCATCTTATCAAATAACAAATGTAGTAA
>Frequency_1_QualityScore_FFHHHHHGIIJJIIJJJJJJJGIIHJIHJJJJJHIIJJJGIJIJIHJJHIJIGHHHEIGIHIJHGHHEFAEFFFFFEECEDC_Mismatch_2_Sense_+_Library_PoolC
TGCCTATTAGATGCACATGCCAGTTTGTGGACGTTTTATAATCATCTTATCAAATAACAAATGTAGTAAATATATACAAGGA
>Frequency_1_QualityScore_@DF=F<DHHBDAAHH@AAFHGGGB2?G@CC8CFB6BGG@<FBF<D>DGGIIC8CCHE@CHGC@C@==CECA3=A_Mismatch_2_Sense_+_Library_PoolC
CTGCCTATTAGATGCACATGCCAGTTTGTGGACGTTTTATAATCATCTTATCAAATAACAAATGTAGTAAATAT
