# Supplementary material for: Differential Gene Expression Reveals Candidate Genes for Drought Stress Response in Abies alba (Pinaceae)
Source: PLoS One. 2015 Apr 29;10(4):e0124564. doi: 10.1371/journal.pone.0124564 (PMC4414588; doi:10.1371/journal.pone.0124564)
Supplement: S2 File — (GZ) [file pone.0124564.s002.gz › comp20134_c0_seq1 #or# comp20134_c0_seq2.fa]

>comp20134_c0_seq1 len=318 path=[1:0-91 782:92-98 789:99-110 112:111-111 113:112-138 824:139-156 842:157-160 162:161-162 164:163-237 627:238-238 240:239-276 407:277-317]
ATCAGATTGAGCCCTTCGTTCATGGATGAGGCCGATAAATGGCTGAGCGAGGCCCTGGAAAATGATTTGGAAGAAAACCCAACTAAAGCATAATACATGTTTATAATTCCGCTACTGTTGAAAGGGGTTCAGTGAGTTCTGTGTAAAAGATGGTTTAGCCACGTGGCTTCGAGGTGTATACATAATTATATGAAATTTGGTTTTTTTCTATTTTTTTTAATGGCCATGTTTTTAGTGAGAGTTAATTATGAGAGCTTATGTTATTTATATGTGACTAAGAAAAGTTGGACCCAAGGATGTGGTACAACGGCATTTGTG
>comp20134_c0_seq2 len=362 path=[1:0-91 782:92-98 789:99-110 112:111-111 113:112-138 824:139-156 842:157-160 162:161-162 164:163-237 627:238-238 240:239-276 675:277-277 920:278-285 287:286-361]
ATCAGATTGAGCCCTTCGTTCATGGATGAGGCCGATAAATGGCTGAGCGAGGCCCTGGAAAATGATTTGGAAGAAAACCCAACTAAAGCATAATACATGTTTATAATTCCGCTACTGTTGAAAGGGGTTCAGTGAGTTCTGTGTAAAAGATGGTTTAGCCACGTGGCTTCGAGGTGTATACATAATTATATGAAATTTGGTTTTTTTCTATTTTTTTTAATGGCCATGTTTTTAGTGAGAGTTAATTATGAGAGCTTATGTTATTTATATGTGACTAGGAAAAGTTAGATCCTAATATACAAAGTTATATTTCCCCTTTTGATATGTGAAATTTGACAAAATTATACCAAAGATGTTTATGA

>Frequency_4_QualityScore_EEAFGGGHGIGIIIIIIHGIIIEHHHIHFEGGHFIIGHGIIIHHGEEFEDDCCEBCDDDBBCCDCCCCDBCCDDCCCCCCDDCCDCDDDDDEDC_Mismatch_0_Sense_+_Library_PoolT
AGATTGAGCCCTTCGTTCATGGATGAGGCCGATAAATGGCTGAGCGAGGCCCTGGAAAATGATTTGGAAGAAAACCCAACTAAAGCATAATACA
>Frequency_3_QualityScore_FFHHHHHJIJJJJJIJIJJIIJJGGJJJJJJJEIIJJIIJJJJIIJHHIGEEEACDADDDDDCCDECDBCB@CDDDDCCCDDDDDDDDBCDDED_Mismatch_0_Sense_+_Library_PoolT
CAGATTGAGCCCTTCGTTCATGGATGAGGCCGATAAATGGCTGAGCGAGGCCCTGGAAAATGATTTGGAAGAAAACCCAACTAAAGCATAATAC
>Frequency_3_QualityScore_FFHHHHHIJJJIJIIIJJJJGHHIIIJIJJJIJJJFIIIIHHHGADFGEDDEDEDDCDCCDDDDDDDDDCCDCCDDDCDDEDDEDCDDDDDEEE_Mismatch_0_Sense_+_Library_PoolT
TTCGTTCATGGATGAGGCCGATAAATGGCTGAGCGAGGCCCTGGAAAATGATTTGGAAGAAAACCCAACTAAAGCATAATACATGTTTATAATT
>Frequency_3_QualityScore_FFHHHGGJHIJIIIIJIJGHHGGIJGHHGCCHIIHHFIIHHIIJIHIHHDHHFFEDEC?CDBBCDDDEDCDDD@A@BDCCCCCDDDCDDDDCCD_Mismatch_0_Sense_+_Library_PoolT
ATCAGATTGAGCCCTTCGTTCATGGATGAGGCCGATAAATGGCTGAGCGAGGCCCTGGAAAATGATTTGGAAGAAAACCCAACTAAAGCATAAT
>Frequency_2_QualityScore_ECHGCCGEHIHIIHIEIGIIIGIHIIEIIGIIGGCEEHIGDEHGICC?CCFEEFFHHGIECEDDHFCEFE?:>AACCCCCCCCC;@A7=ABBDD_Mismatch_2_Sense_+_Library_PoolT
GCATAATACATGTTTATAATTCCGCTACTGTTGAAAGGGGTTCAGTGAGTTCAGTGTAAAAGATGGTTTCGCCACGTGGCTTCGAGGTGTATAC
>Frequency_2_QualityScore_FFHHGHHIIIIJJJJJIGIHIJJJIIIIIJJJIIJJJJJJHGHHHFFFFFFFEDEEECDDDDDDDDDDDCDDDDCCDEDDEDDEEDDEEEEECD_Mismatch_0_Sense_+_Library_PoolT
GTTCATGGATGAGGCCGATAAATGGCTGAGCGAGGCCCTGGAAAATGATTTGGAAGAAAACCCAACTAAAGCATAATACATGTTTATAATTCCG
>Frequency_2_QualityScore_FFHHHHHHIJJJIJJJJJIIIIHIIIIJIIIHIIJJIIIIIIHGGGGGEEEEDDDDDCCCDDCDDDDEDCEDEEEDDEEEEEDCDDDDDDEDDC_Mismatch_0_Sense_+_Library_PoolT
GAGGCCGATAAATGGCTGAGCGAGGCCCTGGAAAATGATTTGGAAGAAAACCCAACTAAAGCATAATACATGTTTATAATTCCGCTACTGTTGA
>Frequency_2_QualityScore_FFHHHHHJJJJJIIIIGIIJJJIJIGIIJJJIIJJJJIJJJJJIJJJJIIIHGGGGFFEEEEEDEEEEECCEEEEECDDDCDDDEDDDDDDCCD_Mismatch_0_Sense_+_Library_PoolT
GATAAATGGCTGAGCGAGGCCCTGGAAAATGATTTGGAAGAAAACCCAACTAAAGCATAATACATGTTTATAATTCCGCTACTGTTGAAAGGGG
>Frequency_2_QualityScore_EEGGHGHGIIJIHIEHIIEGGEIHIJJCFIIIIIIJIJIJIIIIHHGGGFEEEEEEEDDEEDCECCECA=BCCCEEEEDDDDDDDDDDDCC@AB_Mismatch_0_Sense_+_Library_PoolT
CCGATAAATGGCTGAGCGAGGCCCTGGAAAATGATTTGGAAGAAAACCCAACTAAAGCATAATACATGTTTATAATTCCGCTACTGTTGAAAGG
>Frequency_2_QualityScore_FFHHGGHJJIJJIIJIGIIGIGHCGEGIIIIJHIGIIIIIIIGIIJEGIIIJIIJIIIIIDGG;ACEFECDCBCDEEEEEEDECDDDDDA?@AC_Mismatch_0_Sense_+_Library_PoolT
CTACTGTTGAAAGGGGTTCAGTGAGTTCTGTGTAAAAGATGGTTTAGCCACGTGGCTTCGAGGTGTATACATAATTATATGAAATTTGGTTTTT
>Frequency_2_QualityScore_FFGHHHHIJJJJJJJJJIJJIJJJIJJJIJJJJJJIJJJIIIJIJJJJJIIJJIIJJJJIIIIHHHGGGFCACCED6ABCACCEDCDCC_Mismatch_0_Sense_+_Library_PoolT
GGAAAATGATTTGGAAGAAAACCCAACTAAAGCATAATACATGTTTATAATTCCGCTACTGTTGAAAGGGGTTCAGTGAGTTCTGTGTA
>Frequency_2_QualityScore_FFHHHHHJJJJIJJJJJIEGIIJHIIIFIIIIIIIIJIJIHIJJEHIIIJIIIIGGGFGEEDAED@BBCCEDEEDDDEEEEEACCDCCDDD@?C_Mismatch_2_Sense_+_Library_PoolT
CGCTACTGTTGAAAGGGGTTCAGTGAGTTCAGTGTAAAAGATGGTTTCGCCACGTGGCTTCGAGGTGTATACATAATTATATGAAATTTGGTTT
>Frequency_1_QualityScore_FFHHHHHJJJJJJJJIJIJEHJJJJIJJGHIJJJJIJJJJHGJIJJHHHHFFFEEEEEEDDDDDEDDEDEDEDDEEFFEDDDDDDDDEDDDDDD_Mismatch_0_Sense_+_Library_PoolT
GCCGATAAATGGCTGAGCGAGGCCCTGGAAAATGATTTGGAAGAAAACCCAACTAAAGCATAATACATGTTTATAATTCCGCTACTGTTGAAAG
>Frequency_1_QualityScore_FFHHHHHJJIJIJEHIIJJJJJGJJJIJJJJJJJIJJJJJJJJJJHHHHFFFFFFFEEEEEEEDEEDDEDFFEDDDDDDDDEDDDDDDDDDDDD_Mismatch_0_Sense_+_Library_PoolT
AAATGGCTGAGCGAGGCCCTGGAAAATGATTTGGAAGAAAACCCAACTAAAGCATAATACATGTTTATAATTCCGCTACTGTTGAAAGGGGTTC
>Frequency_1_QualityScore_FFHHHHHIJJJJJJJJJJIJJIJJJJJJJJJJIJIJJJJJJJJJJJJHIJJJJJJJJIIIHHHFFFFFFEEEDDD?@BDDCCCDCDDDDCCDEE_Mismatch_1_Sense_+_Library_PoolT
CCCTGGAAAATGATTTGGTAGAAAACCCAACTAAAGCATAATACATGTTTATAATTCCGCTACTGTTGAAAGGGGTTCAGTGAGTTCTGTGTAA
>Frequency_1_QualityScore_FFGHHGHHIICEHHIIHEEIEGHHGIIGIIJJIIIIGHGHHJJJJJ_Mismatch_0_Sense_+_Library_PoolT
GGCTTCGAGGTGTATACATAATTATATGAAATTTGGTTTTTTTCTA
>Frequency_1_QualityScore_FFHHHHHJJJJJJJJJJJJJJJJJJJJJJJJJJJJJJJJJJJIJJJJJJGGIJJJJJJHIIIGHHHHHHHFFFFFCEEECDDDDDBDDDDDDDB_Mismatch_2_Sense_+_Library_PoolT
CCAACTAAAGCATAATACATGTTTATAATTCCGCTACTGTTGAAAGGGGTTCAGTGAGTTCAGTGTAAAAGATGGTTTCGCCACGTGGCTTCGA
>Frequency_1_QualityScore_FFGHHHHJJJIJJIAHIJJJIJJHGIJJJJIIJJJHJJJJJIJJGHIHHHHGFFFFFEEEEEEEDDDDDDEEEEDCDBDDDDEDDDDDDDDD@B_Mismatch_2_Sense_+_Library_PoolT
GAAATGGCTGAGCGAGGCCCTGGAAAATGATTTGGTAGAAAACCCAACTAAAGCATAATACATGTTTATAATTCCGCTACTGTTGAAAGGGGTT
>Frequency_1_QualityScore_FFHHHHHJJJJJIIJJJHJJJJJJJJJJJJJJJJJGHIIJJJJHHHHHHFFFFEEEEEEEEEEEEEDDDDCDDDDDDFEEEDEEEEEEEEEDDD_Mismatch_1_Sense_+_Library_PoolT
AATTATATGAAATTTGGTTTTTTTCTATTTTTTTTAATGGCCATGTTTTTAGTGAAAGTTAATTATGAGAGCTTATGTTATTTATATGTGACTA
>Frequency_1_QualityScore_FFFHGHHIJIJHHJJJJJJJJIJGIJIIJIJJIJJJJIJIJJJJJJJJJJJIHHHHHHGHFFDFFDDDDCDDD@CDCBDD;@BCDCCCC@CDEE_Mismatch_2_Sense_+_Library_PoolT
CGAGGCCCTGGAAAATGATTTGGAAGAAAACCCAACTAAAGCATAATACATGTTTATAATTCCGCTACTGTTGAAAGGGGTTCAGTGAGTTCAA
>Frequency_1_QualityScore_FFGHHGHJJJJJIJIIJGJGHIGHIJJJGIJJJJJIIJJJJJJIIJHHFFFFCEEEEDCCEEDDBDDDDDDDBDDDDDDDDDDDDDDDEDCDDC_Mismatch_1_Sense_+_Library_PoolT
TTGAGCCCTTCGTTCATGGATGAGGCCGATAAATGGCTGAGCGAGGCCCTGGAAAATGATTTGGTAGAAAACCCAACTAAAGCATAATACATGT
>Frequency_1_QualityScore_DFGGFHGEGHIIFEE<ACBH9EFCEGHI<GGGHEHIIIIIHGH<FGGCFEE_Mismatch_2_Sense_+_Library_PoolT
CACCTGGCTTCGAGGTGTATACATAATTATATGAAATTTGGTTTTTCTCTA
>Frequency_1_QualityScore_FFGGHHHJJJJJJJJJJJJJJJJJIJJIJJJJJJJJJEHHIJDHHIHIIJJIIIJJIJJJJJJEGIHHF?EFFDCDDEDDDDDB?BDDEEEEEE_Mismatch_0_Sense_+_Library_PoolT
TAATACATGTTTATAATTCCGCTACTGTTGAAAGGGGTTCAGTGAGTTCTGTGTAAAAGATGGTTTAGCCACGTGGCTTCGAGGTGTATACATA
>Frequency_1_QualityScore_FFHHHHHJJJJIJJJJJJJJJIJIIJIJJJJJJJJJJJIJJJJJIJGJJJJHHHHHHHFFFFFFDDDDDCCDDDDDDDDD?BDDDCDCDCDDED_Mismatch_1_Sense_+_Library_PoolT
CGAGGCCCTGGAAAATGATTTGGAAGAAAACCCAACTAAAGCATAATACATGTTTATAATTCCGCTACTGTTGAAAGGGGTTCAGTGAGTTCAG
>Frequency_1_QualityScore_FFHHGHHJHIJJJIJJJJJIJJIJIIIJIJEFIIGIHGIJJJJJJJIIJJIIIJIJJJIFGIGGHBDFFBEEEECEECDDDCDDDDC?CDDACD_Mismatch_1_Sense_+_Library_PoolT
TGATTTGGAAGAAAACCCAACTAAAGCATAATACATGTTTATAATTCCGCTACTGTTGAAAGGGGTTCAGTGAGTTCAGTGTAAAAGATGGTTT
>Frequency_1_QualityScore_DFHHHHHIIIJJIJJJHGI?FDHHIIJJJJJJJJJIIJJJJJJJJGGGHJJHHHFFFFFFDDBDDDDDDCCDDDEEDDDDCDEDEDDEC_Mismatch_2_Sense_+_Library_PoolT
TCGCCACGTGGCTTCGAGGTGTATACATAATTATATGAAATTTGGTTTTTTTCTATTTTTTTTAATGGCCATGTTTTTAGTGATAGTTA
>Frequency_1_QualityScore_FFGHGFHIEHHGGEIHIHEFFAHCGHGGIGDGHIGHHHGGGFHIIJFGGIIIJIHHGHG=@B=EHFHFD@DB@D>CEDECACCDCDACA?A@BD_Mismatch_2_Sense_+_Library_PoolT
TACTGTTGAAAGGGGTTCAGTGAGTTCTGTGTAAAAGATGGTTTAGCCACCTGGCTTCGAGGTGTATACATAATTATATGAAATTTGGTTTTTC
>Frequency_1_QualityScore_DDHHGHHGIEHGFFCH>ECBEGGFHCEIGGIIIIFHGH:?BFGHGGGGIJHIGEFACCCCCDCCACDDDCDDD@A@CDD:>CDDEC_Mismatch_0_Sense_+_Library_PoolT
GTGGCTTCGAGGTGTATACATAATTATATGAAATTTGGTTTTTTTCTATTTTTTTTAATGGCCATGTTTTTAGTGAGAGTTAATTA
>Frequency_1_QualityScore_FFHFHHHJJJJJIJJJJJIJJJJJIIJJJJIJJJJJJJIJJJJJJIJJJJHHHHHGHFFFFFFFEDDDDCCEDDDCDDDDD@BDDDEDDDDDCE_Mismatch_1_Sense_+_Library_PoolT
GCGAGGCCCTGGAAAATGATTTGGAAGAAAACCCAACTAAAGCATAATACATGTTTATAATTCCGCTACTGTTGAAAGGGGTTCAGTGAGTTCA
>Frequency_1_QualityScore_FFHHGHHJIJJJJIJJJJJJJJJJJJJJJJJJJJJJJJJIIJJJJJJIJIJIJJJJIJJJJJJJJHHFFBCEEEEECDDFDEDDEEDCDBCDDD_Mismatch_0_Sense_+_Library_PoolT
AATGATTTGGAAGAAAACCCAACTAAAGCATAATACATGTTTATAATTCCGCTACTGTTGAAAGGGGTTCAGTGAGTTCTGTGTAAAAGATGGT
>Frequency_1_QualityScore_FFDHHHHJJJJIIJJJIIJJJJJJJJJJHHJJJJJJJIJJJJJJJHHHHHFFFFFECEEEDDDCDEFEDDDDEEEEEDDDDDDDDDDDEEEEDE_Mismatch_1_Sense_+_Library_PoolT
GGTGTATACATAATTATATGAAATTTGGTTTTTTTCTATTTTTTTTAATGGCCATGTTTTTAGTGATAGTTAATTATGAGAGCTTATGTTATTT
>Frequency_1_QualityScore_FFHHHHHJJJJJJJJJJJJJJJJJJJJJJJJJJJJJJJJJJJGHHIJHIIIHHIJJGIIIJJJIHHHHHEDFFFFFEDDDDDDDDDDDD=BCDD_Mismatch_2_Sense_+_Library_PoolT
AAGCATAATACATGTTTATAATTCCGCTACTGTTGAAAGGGGTTCAGTGAGTTCTGTGTAAAAGATGGTTTAGCCACGTGGCTTCGAGGTGAAA
>Frequency_1_QualityScore_FFHHHHHJJJJJJJJJJJJJJIJJIJJIJJJJJJJJJJIJJJIIJJJJJJJJHGHIJJJHHHGHFHDFFFFFFEDEEEDDDDDDDDDDADDDDB_Mismatch_2_Sense_+_Library_PoolT
AACCCAACTAAAGCATAATACATGTTTATAATTCCGCTACTGTTGAAAGGGGTTCAGTGAGTTCAGTGTAAAAGATGGTTTCGCCACGTGGCTT
>Frequency_1_QualityScore_FFHHHHHJIJIIGIJIJJJJJGIJJJJIIJJJJIIJJJJJJJJJJJIGGHHHHHFFFFFFFEEEEEEEDDDEDDDDDDDDEDDD@CDBDD>@BC_Mismatch_1_Sense_+_Library_PoolT
AATGGCTGAGCGAGGCCCTGGAAAATGATTTGGTAGAAAACCCAACTAAAGCATAATACATGTTTATAATTCCGCTACTGTTGAAAGGGGTTCA
>Frequency_1_QualityScore_ADAAD@AEEE8)<C:CC9<<D9:DEIA?BDCEIADDABBC8BB;C6AA;;;;>?3;8/((5:>>>3>A(4>>?2(:(:>::(:3>>A:>A_Mismatch_1_Sense_+_Library_PoolT
ACGTGGCTTCGGGGTGTATACATAATTATATGAAATTTGGTTTTTTTCTATTTTTTTTAATGGCCATGTTTTTAGTGAGAGTTAATTATG
>Frequency_1_QualityScore_FFHHGHHHJJJIJJIJJJIHIIIJJIJJJJJJJIJIJJJJJIJIGEIJIIJJGIJJIJIJIIJHHHHHFFFFFFDDDDDDDFDCDCDDDCDCCF_Mismatch_1_Sense_+_Library_PoolT
GCCCTGGAAAATGATTTGGAAGAAAACCCAACTAAAGCATAATACATGTTTATAATTCCGCTACTGTTGAAAGGGGTTCAGTGAGTTCAGTGTA
>Frequency_1_QualityScore_FFD<BDDDDDDDCDDEDDDCEEEDDDDDDDDDDDDDDDDDDDDDDDDBDD<AACEEEEEEDDEEEEEEEDDEDDDDBDDDDDDDDEEEEEDDDD_Mismatch_1_Sense_+_Library_PoolT
GGGTTCAGTGAGTTCTGTGTAAAAGATGGTTTAGCCACGTGGCTTCGAGGTGTATACATAATTATATAAAATTTGGTTTTTTTCTATTTTTTTT
>Frequency_1_QualityScore_FFHGGHHJJJJJJJJJJIIJJGIJEIJJJIIJJJJIJJIJIJJIIIGHFFDDDDDDDDCDCDFEDCCDDDDDDDBBDDBDDDDDCCDDDCEDDE_Mismatch_0_Sense_+_Library_PoolT
GATTGAGCCCTTCGTTCATGGATGAGGCCGATAAATGGCTGAGCGAGGCCCTGGAAAATGATTTGGAAGAAAACCCAACTAAAGCATAATACAT
>Frequency_1_QualityScore_FFHHHHHJJIJJIJFGIIJJJIBGI?D?GHJJJJEHIJJJJIJJIIIJJJI=FCHIHFFF_Mismatch_1_Sense_+_Library_PoolT
ATGGTTTAGCCACGTGGCTTCGAGGTGTATACATAATTATATGAAATTTGGTTTTTTTCA
>Frequency_1_QualityScore_FFHHHHHJJJJJJJJJGIIJJJGIJFHIJJJJJJJJJIIJJJJJJJJJHHHHFFFFFFEEEEEEEDEEEDCEDDEEDDDDDDDDEDDC_Mismatch_0_Sense_+_Library_PoolT
GATAAATGGCTGAGCGAGGCCCTGGAAAATGATTTGGAAGAAAACCCAACTAAAGCATAATACATGTTTATAATTCCGCTACTGTTGA
>Frequency_1_QualityScore_FFHHHHHJJJJJJJJJIJIJIIFIDFIIJJJJJGIIIJJJJJJHHHGGFFFFFDDDBDDDDDDCDDDCCCCDDDDEEDDEEEEEDDDDBDDDDD_Mismatch_0_Sense_+_Library_PoolT
ATGAGGCCGATAAATGGCTGAGCGAGGCCCTGGAAAATGATTTGGAAGAAAACCCAACTAAAGCATAATACATGTTTATAATTCCGCTACTGTT
>Frequency_1_QualityScore_FFHHHGHGIIIJJJIGHIJJGHHHGIIIGHIJJJJIJJIJIJJJIJJIIJJHHH_Mismatch_1_Sense_+_Library_PoolT
TTTTTAATGGCCATGTTTTTAGTGATAGTTAATTATGAGAGCTTATGTTATTTA
>Frequency_1_QualityScore_FFHHHGHJJJJJJJJJAFHIIJJGIIJJJJJJJJJJJIJJJJJJHHEHHFFDEFFFECEEEEEEEDDDDCBDDDCDCDDDDEEEDEEDEEDDDD_Mismatch_2_Sense_+_Library_PoolT
ATTATATGAAATTTGGTTTTTTTCTATTTTTTTTAATGGCCATGTTTTTAGTGATAGTTAATTATGAGAGCTTATGTTATTTATATGTGACTAC
>Frequency_1_QualityScore_FFHHHHHJJJJJJJJJJJJJJIJJJJIICGHIJIIGHDHIJJIIJJIJJIGGJJHIIJJJJJJHEHFFFEEDDDD;A@CFEEDEEDDEEEEFEE_Mismatch_0_Sense_+_Library_PoolT
TTTATAATTCCGCTACTGTTGAAAGGGGTTCAGTGAGTTCTGTGTAAAAGATGGTTTAGCCACGTGGCTTCGAGGTGTATACATAATTATATGA
>Frequency_1_QualityScore_FFHHHHHJJJJJJIIJJIJJJJIJJJJJIJJJJJJJJJJJJJJIIJJJJGIJJJIIFHIIIHHHHHHFFFFFFFEEDC=CCCCCDDDDDDDDDD_Mismatch_0_Sense_+_Library_PoolT
AGAAAACCCAACTAAAGCATAATACATGTTTATAATTCCGCTACTGTTGAAAGGGGTTCAGTGAGTTCTGTGTAAAAGATGGTTTAGCCACGTG
>Frequency_1_QualityScore_FFHHGHHJJJIJJJJJJJJJJHGIIGIIJJJJJJHIIJJIIJJJJHHHHHEEFFDDDDDDDDDDDDDDD@DDDEDEEEDDEEEEDDCDDDDDDD_Mismatch_0_Sense_+_Library_PoolT
GATGAGGCCGATAAATGGCTGAGCGAGGCCCTGGAAAATGATTTGGAAGAAAACCCAACTAAAGCATAATACATGTTTATAATTCCGCTACTGT
>Frequency_1_QualityScore_FFGGHBHJG>HHIIJIIIGIJJJJIIJIJJGHIJJJJJJJJJJHHHHHFFFFBEDEEEEEEEDDEEEFEDCDDDDDDDDDDCDDDDDBBBCCDD_Mismatch_1_Sense_+_Library_PoolT
GGCTGAGCGAGGCCCTGGAAAATGATTTGGTAGAAAACCCAACTAAAGCATAATACATGTTTATAATTCCGCTACTGTTGAAAGGGGTTCAGTG
>Frequency_1_QualityScore_FFHHHHGJJIGIJJJJJJJJFHIJJJIJHJJDGHIJJJJJJJIJJIJJJIIJJJJJJDEHHHFDDDEEEEEDDDDDACCDDCDDDCDCDDDDCD_Mismatch_1_Sense_+_Library_PoolT
TAAAAGATGGTTTCGCCACGTGGCTTCGAGGTGTATACATAATTATATGAAATTTGGTTTTTTTCTATTTTTTTTAATGGCCATGTTTTTAGTG
>Frequency_1_QualityScore_FFHHHHHJJJJJJGHIHIHIHIHIGJJJJIGIIJHHIJJHHIIJJIJJJJJJJIJJJEIHHHHFFFFFFFEEEEEEEEEEDDDDDDAABDDDDD_Mismatch_0_Sense_+_Library_PoolT
CTGTTGAAAGGGGTTCAGTGAGTTCTGTGTAAAAGATGGTTTAGCCACGTGGCTTCGAGGTGTATACATAATTATATGAAATTTGGTTTTTTTC
>Frequency_1_QualityScore_FFHHHHHJJJIJJJJJIJJJJJJJJJI?GHIJHIIJGIIJJHIGIIIJJIJIJGIJJJJJIJJHHHFFFCCCED9AACDDDEEDCDFEEEEDCC_Mismatch_0_Sense_+_Library_PoolT
TTATAATTCCGCTACTGTTGAAAGGGGTTCAGTGAGTTCTGTGTAAAAGATGGTTTAGCCACGTGGCTTCGAGGTGTATACATAATTATATGAA
>Frequency_1_QualityScore_FFHHHHHJJJJJJJJJIJJJJJJJJJJJJJJJJJJJJJJJJJJJJJJJIJJJJJJHHHHHEHEFDFFFFDEEFEEEDBDDDCDDDDDDCDDDDD_Mismatch_0_Sense_+_Library_PoolT
GAAAACCCAACTAAAGCATAATACATGTTTATAATTCCGCTACTGTTGAAAGGGGTTCAGTGAGTTCTGTGTAAAAGATGGTTTAGCCACGTGG
>Frequency_1_QualityScore_FFHHHHHJJJJJJJJJIJIJFHGJJFHIJIIJIJIJJJJJJJHHIIHIIJJJJJJJHHHFFFFDBED@BACFEEEEECCDCDEEEEEC>CCCDA_Mismatch_2_Sense_+_Library_PoolT
TCCGCTACTGTTGAAAGGGGTTCAGTGAGTTCAGTGTAAAAGATGGTTTCGCCACGTGGCTTCGAGGTGTATACATAATTATATGAAATTTGGT
>Frequency_1_QualityScore_DDDHGFHIFGJJJJGGIJJJIIGGHIJIIJIJJJJJJJJGBCGIGGAFHIIJJJJGHIDGH@GBEFFDBCED;@ACCAEDDD@CCDDDCCD?A>_Mismatch_1_Sense_+_Library_PoolT
ATTTGGTAGAAAACCCAACTAAAGCATAATACATGTTTATAATTCCGCTACTGTTGAAAGGGGTTCAGTGAGTTCTGTGTAAAAGATGGTTTAG
>Frequency_1_QualityScore_FFHHHHFIGIJIJJJJJJJJJJJJJIJHIJJJJJGJGIJJJIJIJHGJJGGFFFFDEDEDDDDDDDEEDCCCD?CDDDDBD@DCDDCACDDDDC_Mismatch_1_Sense_+_Library_PoolT
ATCAGATTGAGCCCTTCGTTCATGGATGAGGCCGATAAATGGCTGAGCGAGGCCCTGGAAAATGATTTGGAAGAAAACCCAACTAAAGCATGAT
>Frequency_1_QualityScore_D?FFBBABGHEGHIIIGHIGIIEEHCGHEHIIIIIIIGIIIIIBHCGH@FFECGGCGIIIIGGHEHCEEEDDDF?ACDE_Mismatch_1_Sense_+_Library_PoolT
GTTCAGTGAGTTCTGTGTAAAAGATGGTTTAGCCACGTGGCTTCGAGGTGTATACATAATTATATGAAATTTGGTTTTA
>Frequency_1_QualityScore_EDHFH?DGGFFG@HEGCHIGGHBHH@A3:??BGGIGGIGIGEIIIIGGEGFHIHIICDGHHFCEEDDEECCBBCC_Mismatch_0_Sense_+_Library_PoolT
AAAAGATGGTTTAGCCACGTGGCTTCGAGGTGTATACATAATTATATGAAATTTGGTTTTTTTCTATTTTTTTTA
>Frequency_1_QualityScore_FFHHFHHIJHGHJJJJJIJJJGHIJJIJJJJIJIJGIIGHJJDFFGIJJIJJJJJIJIJJJJGJJJJJACEEDFFFFC_Mismatch_2_Sense_+_Library_PoolT
TGAGTTCTGTGTAAAAGATGGTTTAGCCACCTGGCTTCGAGGTGTATACATAATTATATGAAATTTGGTTTTTCTCTA
>Frequency_1_QualityScore_FFHHHHHJJJIIJIIIJJJJJJIJJJGIJIJJJJBFHIJIIJIJJJJIIJJHHHHHHFFFFFFFEEEEEE>ACDDDDDDDCCDCDDDCDDB>BB_Mismatch_2_Sense_+_Library_PoolT
AAATGGCTGAGCGAGGCCCTGGAAAATGATTTGGTAGAAAACCCAACTAAAGCATAATACATGTTTATAAATCCGCTACTGTTGAAAGGGGTTC
>Frequency_1_QualityScore_FFHHHHGJGHGHFHIJJIIIIIEHGHIJIHEHIJIIJJJHIJJJJJIGIIEGGFEFGGHFEFFFFFFDCACEEEED?ABDBDDDD@_Mismatch_2_Sense_+_Library_PoolT
GGGTTCAGTGAGTTCAGTGTAAAAGATGGTTTCGCCACGTGGCTTCGAGGTGTATACATAATTATATGAAATTTGGTTTTTTTCTA
>Frequency_1_QualityScore_FFHHHHHJJJJJJJJJJJJJJJIJJJJJIJIJJJJFHIJJIJJJGHIIJGHHJIJJIHIIJDHGIFHHHFEBDDDDDDDBDD@BCCDDEDEDDD_Mismatch_2_Sense_+_Library_PoolT
ATACATGTTTATAATTCCGCTACTGTTGAAAGGGGTTCAGTGAGTTCAGTGTAAAAGATGGTTTCGCCACGTGGCTTCGAGGTGTATACATAAT
>Frequency_1_QualityScore_FFHHHHHJJJJJJJJJJJJIJJJJJJDHIIIIIHIHIJJJJJIGGIHHIIIJIJJJJJJJHHHFFFFEEDDDDBBCDEEDEECCCDEEEEEEDD_Mismatch_0_Sense_+_Library_PoolT
TATAATTCCGCTACTGTTGAAAGGGGTTCAGTGAGTTCTGTGTAAAAGATGGTTTAGCCACGTGGCTTCGAGGTGTATACATAATTATATGAAA
>Frequency_1_QualityScore_FFHHHHHJJJJJJJJIJJJJJJJJJJJJIJJJJJJIJJJIIIJJJJIHIJIGHHIIJJJJJJJGHHGHE?EFDFFFEEEDED?BDDDDDD?CDB_Mismatch_0_Sense_+_Library_PoolT
ACTAAAGCATAATACATGTTTATAATTCCGCTACTGTTGAAAGGGGTTCAGTGAGTTCTGTGTAAAAGATGGTTTAGCCACGTGGCTTCGAGGT
>Frequency_1_QualityScore_FFHHHHHJJJJJJJJJJJJJIIJIIJJJJJJJJIJIJJJJJJJIJJJJJJJIJJJJJJJIJABEFFFFFBDEEEEDEEEEFDDBDDD@CDDBDD_Mismatch_2_Sense_+_Library_PoolT
TTGGAAGAAAACCCAACTAAAGCATAATACATGTTTATAATTCCGCTACTGTTGAAAGGGGTTCAGTGAGTTCAGTGTAAAAGATGGTTTCGCC
>Frequency_1_QualityScore_FFHHHHHJJJJJJJJJJHHIJJJIJJIJJJJIJHIIJIHCFH_Mismatch_0_Sense_+_Library_PoolT
TTTTTCTATTTTTTTTAATGGCCATGTTTTTAGTGAGAGTTA
>Frequency_1_QualityScore_FFHHHHGJIJJIJJJJJJJHIJJJJJJJJJIJJJJJJIJJJFHHHHFDFFFDDECCDDDDACDEEEEEDCDDDDDDDDDDEEEDEEEDEDDDED_Mismatch_0_Sense_+_Library_PoolT
ATAATTATATGAAATTTGGTTTTTTTCTATTTTTTTTAATGGCCATGTTTTTAGTGAGAGTTAATTATGAGAGCTTATGTTATTTATATGTGAC
>Frequency_1_QualityScore_FDFFHHHJJJJJJJIJJJJJJIJJJJJGHJJJJJJJJIJJJJJJHHFFFFFEEEECDEDDDDCDEDDDC>C_Mismatch_0_Sense_+_Library_PoolT
GTGTATACATAATTATATGAAATTTGGTTTTTTTCTATTTTTTTTAATGGCCATGTTTTTAGTGAGAGTTA
>Frequency_1_QualityScore_FFHHHHHHHIIJHIHGHHIIJIJIJIIJJJJJJHIJJIJJJJJHIIJJJJJGIHEHHFFFFFFFCDEEEEDEAADDDDDD??BDBBDDDEEDCD_Mismatch_2_Sense_+_Library_PoolT
AAAGGGGTTCAGTGAGTTCAGTGTAAAAGATGGTTTCGCCACGTGGCTTCGAGGTGTATACATAATTATATGAAATTTGGTTTTTTTCTATTTT
>Frequency_1_QualityScore_FFHHHHHIJJJJIJJJHIJJJIJJJJJJJJJIIJIJJJJJIJJJJHHHHHHFDFFFFEEEDDDDDDDDDCDDDDDDEDDEDDDEDDEDEEEDDD_Mismatch_1_Sense_+_Library_PoolT
TTCATGGATGAGGCCGATAAATGGCTGAGCGAGGCCCTGGAAAATGATTTGGTAGAAAACCCAACTAAAGCATAATACATGTTTATAATTCCGC
>Frequency_1_QualityScore_FFHHHHHJJJJJJJGHJJJJJJJIJIJJJIJJJIJIJJGIJJJJHHHHHHEFFFFEEEDDDDDDDCDDDDDCDDEDDEDEEEDDEEEEEDDDDD_Mismatch_0_Sense_+_Library_PoolT
CATGGATGAGGCCGATAAATGGCTGAGCGAGGCCCTGGAAAATGATTTGGAAGAAAACCCAACTAAAGCATAATACATGTTTATAATTCCGCTA
>Frequency_1_QualityScore_FFHHHHHJJJJJJJJJJJJJJJJJJJJJJJJJJIJIJJJJJJJJJIJJIJJIIIIIHIJHEEHFHHFFFFFFECEEECCDDDDDDDDBDDDDDD_Mismatch_2_Sense_+_Library_PoolT
ACCCAACTAAAGCATAATACATGTTTATAATTCCGCTACTGTTGAAAGGGGTTCAGTGAGTTCAGTGTAAAAGATGGTTTCGCCACGTGGCTTC
>Frequency_1_QualityScore_AFBHHHHEHHBEHIIHGIIGDGIEHIJ?HIJGGIJGGD@G@EI_Mismatch_1_Sense_+_Library_PoolT
ATACATAATTATATGAAATTTGGTTTTTTTCTATTTTTTTTAT
>Frequency_1_QualityScore_FFHHHHHJJJJJJJJJJJGIFHHIIJJJJHIJJJJJJIHHHHHHFFFFEDDDDDDDCDDDDDDCDEDDECCDEDDEEEEEDDDDDDDDEDDCCD_Mismatch_0_Sense_+_Library_PoolT
GGCCGATAAATGGCTGAGCGAGGCCCTGGAAAATGATTTGGAAGAAAACCCAACTAAAGCATAATACATGTTTATAATTCCGCTACTGTTGAAA
>Frequency_1_QualityScore_FFHHHHHJIHJIIHIHHHIJJJGHGIIJJJIJJJHJIJJIJJJJJJJJJJJJIIJAEEHHHHHFFFFFFBEFEEEEDEDDDABDDDDCDDDDDE_Mismatch_2_Sense_+_Library_PoolT
GAAAGGGGTTCAGTGAGTTCTGTGTAAAAGATGGTTTAGCCACCTGGCTTCGAGGTGTATACATAATTATATGAAATTTGGTTTTTCTCTATTT
>Frequency_1_QualityScore_FFHHHHHJJJJJJIJJHIJJGIIIJJIJJJJIJJJJJJJJIIJIIJJHHFFFFACCEEEDDFEDDBDDDCDDDDDDDDDACCDDCDDCDEDDED_Mismatch_1_Sense_+_Library_PoolT
ATTGAGCCCTTCGTTCATGGATGAGGCCGATAAATGGCTGAGCGAGGCCCTGGAAAATGATTTGGTAGAAAACCCAACTAAAGCATAATACATG
>Frequency_1_QualityScore_B>?DAFH<BCBFHHCGGG=FAFAC<C?EFD4EHGIIIGICHD?BFGIII:FHIIIIBFFGHG_Mismatch_1_Sense_+_Library_PoolT
TTTAATGGCCATGTTTTTAGTGATAGTTAATTATGAGAGCTTATGTTATTTATATGTGACTA
>Frequency_1_QualityScore_F?FHFHGIIJIJFIIIIGIJJJJIIAEHIJJJJJJIJJJJJJJHHECHBEFFFBEEEDDDDDCDDD;@ADCCDECCDDDDDDDDDBCDEDEEEE_Mismatch_1_Sense_+_Library_PoolT
GTATACATAATTATATGAAATTTGGTTTTTTTCTATTTTTTTTAATGGCCATGTTTTTAGTGAAAGTTAATTATGAGAGCTTATGTTATTTATA
>Frequency_1_QualityScore_FFHHHHHJJJJJJJJIJJIJIIIJIJJJIJJIJJJJJJJJJJJJJJJJJJHHHHHHFFFFFFEEEEEEECDEFFEDDDDDDDDEDDDDDDDDDD_Mismatch_0_Sense_+_Library_PoolT
ATAAATGGCTGAGCGAGGCCCTGGAAAATGATTTGGAAGAAAACCCAACTAAAGCATAATACATGTTTATAATTCCGCTACTGTTGAAAGGGGT
>Frequency_1_QualityScore_FFHHHHHJJJJJJJJJJJJJJIJJJJJIJJJJJJJJJJJJJJJJJJJJJJJJJHHHEHHHFFDFFFFDDDDDDDEDDDDDDDDDDBDDDDDDDC_Mismatch_0_Sense_+_Library_PoolT
TGAGCGAGGCCCTGGAAAATGATTTGGAAGAAAACCCAACTAAAGCATAATACATGTTTATAATTCCGCTACTGTTGAAAGGGGTTCAGTGAGT
>Frequency_1_QualityScore_FFHHHHHJIJJJJJJJJJJJJJJJJJJJJJJJJJJJJJIJJJHHIJJJJJJJJJJJJJJJJJJHHHHFFFEFFEEDDBDDDDCDCDCDDEDDDD_Mismatch_0_Sense_+_Library_PoolT
GGCCCTGGAAAATGATTTGGAAGAAAACCCAACTAAAGCATAATACATGTTTATAATTCCGCTACTGTTGAAAGGGGTTCAGTGAGTTCTGTGT
>Frequency_1_QualityScore_DDBBAHBBG>FG@FHCB????ABEGBHHDHGHIFEHGGDH@FH;;FDH@F=FHDDHGCE??=??ACDD@?)>CCBB?;=?A?BBBCB8<B>?@@_Mismatch_2_Sense_+_Library_PoolT
AAAGCATAATACATGTTTATAATTCCGCTACTGTTGAAAGGGGTTCAGTGAGTTCAGTGTAAAAGATGGTTTCGCCACGTGGCTTCGAGGTGTA
>Frequency_1_QualityScore_DDADFFHIIEH:AEHGGIIEFDG:D?FEHDFCCHIHIIIIIIGCC>FFEF=FCEADEE>_Mismatch_1_Sense_+_Library_PoolT
GGTTTCGCCACGTGGCTTCGAGGTGTATACATAATTATATGAAATTTGGTTTTTTTCTA
>Frequency_1_QualityScore_DAAFHFFBFHGGEFGIEHCHIEGGBFHDIIBGGE@?GH@FGEHGIAHG:5=7=E>>EB;DDCEB>C@;@@>@C@@BB?<@=@CCCDA@C>B5>8_Mismatch_2_Sense_+_Library_PoolT
GGTTCAGTGAGTTCAGTGTAAAAGATGGTTTCGCCACGTGGCTTCGAGGTGTATACATAATTATATGAAATTTGGTTTTTTTCTATTTTTTTTA
>Frequency_1_QualityScore_FFHHHHHJJJIJHJJJJJIJJHIJJJJJJIJJIJJJGHIJIIJIGCHFHFFFFFFEE;@CCDC;?@BDDBCDDDDDDDDDDEDDEDCDDDDEEE_Mismatch_1_Sense_+_Library_PoolT
CTTCGTTCATGGATGAGGCCGATAAATGGCTGAGCGAGGCCCTGGAAAATGATTTGGTAGAAAACCCAACTAAAGCATAATACATGTTTATAAT
>Frequency_1_QualityScore_FFHHHFHJJJJIJJJJIIJJJJIIJJIJJJJJJHIJ?DBGIIJJJIIIIJJJJIJICHJJJJGGIJHHGHHG_Mismatch_2_Sense_+_Library_PoolT
CTGTGTAAAAGATGGTTTAGCCACCTGGCTTCGAGGTGTATACATAATTATATGAAATTTGGTTTTTCTCTA
>Frequency_1_QualityScore_FFHHHHHJJJJJJJJJJJIJIJJIIJIIJJJIJJJJJJGHGIJJJGFHIJIIEHDGIJJIIHHHHHHFFEFFFECDEEEDDDDDDDDDDDCD@A_Mismatch_0_Sense_+_Library_PoolT
CTAAAGCATAATACATGTTTATAATTCCGCTACTGTTGAAAGGGGTTCAGTGAGTTCTGTGTAAAAGATGGTTTAGCCACGTGGCTTCGAGGTG
>Frequency_1_QualityScore_FFHHHHHJJJJJGHIFGFHIJJIIIJJJJJJJJJJJJJJJJGHIJJIJIJIJJJJJJHFF_Mismatch_2_Sense_+_Library_PoolT
CACCTGGCTTCGAGGTGTATACATAATTATATGAAATTTGGTTTTTCTCTATTTTTTTTA
>Frequency_1_QualityScore_FFHHHHHIIIJJIIJIIGIIJIJJJJJIJJJCHGIJJGGHIIIIHIJJIIIIGIIIJGBHIIJFHEHFDDEF>AEDDDDACDEDDDDDDD_Mismatch_1_Sense_+_Library_PoolT
TGGAAAATGATTTGGAAGAAAACCCAACTAAAGCATAATACATGTTTATAATTCCGCTACTGTTGAAAGGGGTTCAGTGAGTTCAGTGTA
>Frequency_1_QualityScore_FFHHGHHJJJJIIIHJIJIIIJJJJJJJJJJJJIIIFGIHIIJJIJJJHIJHGFGEGIGIJGJIJG>EHCDBFDDABDD@BDDBDD;?@CDDEE_Mismatch_2_Sense_+_Library_PoolT
CATAATACATGTTTATAATTCCGCTACTGTTGAAAGGGGTTCAGTGAGTTCAGTGTAAAAGATGGTTTCGCCACGTGGCTTCGAGGTGTATACA
>Frequency_1_QualityScore_FFHHHHGIJJJJJJJJIIJJIJJJJJJJJIJGGIIJIIJJHIIJJJJIJJJJIIIJJGIJIJJJHHGHFFEDEEDDDD>BDDEDEEEFCDEEDD_Mismatch_0_Sense_+_Library_PoolT
ATGTTTATAATTCCGCTACTGTTGAAAGGGGTTCAGTGAGTTCTGTGTAAAAGATGGTTTAGCCACGTGGCTTCGAGGTGTATACATAATTATA
>Frequency_1_QualityScore_FFHHHHHJJHIIJJJJJJJJHJIIAHIJJJJJJHIJJJJIJJJJJEHHHHHFFFFDDDEDDDDDCDCCDECDEDDEEDDDEEEEDDDDDDDDDD_Mismatch_1_Sense_+_Library_PoolT
ATGAGGCCGATAAATGGCTGAGCGAGGCCCTGGAAAATGATTTGGTAGAAAACCCAACTAAAGCATAATACATGTTTATAATTCCGCTACTGTT
>Frequency_1_QualityScore_DDFFFFFGIJGGHIIGGIGIEGCEHHJJCFHHIHIGHGIIJJJJJJ=?EAHDDBEE>>CCBAC>AAC>CCACDDDEDCACCC@CCDDCEDDECD_Mismatch_0_Sense_+_Library_PoolT
GGTGTATACATAATTATATGAAATTTGGTTTTTTTCTATTTTTTTTAATGGCCATGTTTTTAGTGAGAGTTAATTATGAGAGCTTATGTTATTT
>Frequency_1_QualityScore_FFGHHGHJJJJJJJJJIJJJIJEGGHBHJJJJJJJIHGHHHFFFFFFEEEDEEDDDDDDDDDDDDDDDDCCEDDEDDDEDDEEEEEDDDD_Mismatch_1_Sense_+_Library_PoolT
GGATGAGGCCGATAAATGGCTGAGCGAGGCCCTGGAAAATGATTTGGAAGAAAACCCAACTAAAGCATAATACATGTTTATAATTCCGCA
>Frequency_1_QualityScore_FFHHHGHJIJJJJJJJEGHJJGGGHIJIJJIIIJJJJIIGGGHIIGFHHHEEHFFEE@CEFEECEAACDC@CCDDCDDDDDDCDDEADDDEEEE_Mismatch_2_Sense_+_Library_PoolT
TACATAATTATATGAAATTTGGTTTTTTTCTATTTTTTTTAATTGCCATGTTTTTAGTGATAGTTAATTATGAGAGCTTATGTTATTTATATGT
>Frequency_1_QualityScore_FFHHHHHJJJJJJJJJJIJJIJJJJJGIJJJJJJJJJJJJJJJJHHHHFFFFFEEEEEFEDDDDDDDDDDDDDDDDDDDDDDDDDDEDDEDDEE_Mismatch_0_Sense_+_Library_PoolT
GAGCCCTTCGTTCATGGATGAGGCCGATAAATGGCTGAGCGAGGCCCTGGAAAATGATTTGGAAGAAAACCCAACTAAAGCATAATACATGTTT
>Frequency_1_QualityScore_FFHHHHHJIIJJJJJJJJJJJJJIJJJJJJJJJJIJJJJJJJJJJIJJFHIIJIJJJIIIJJHHHFHHGCFFFFEEEEEDDDDDBDBDDDDDDD_Mismatch_0_Sense_+_Library_PoolT
CAACTAAAGCATAATACATGTTTATAATTCCGCTACTGTTGAAAGGGGTTCAGTGAGTTCTGTGTAAAAGATGGTTTAGCCACGTGGCTTCGAG
>Frequency_1_QualityScore_AA7CD3C9CFGFD:CH9BFBGB3BD<AF?;B;;F6(=@CACE@EH9??>?;;(.6=??;7>A@CCC:>:>:;5>@CDD>@@:@CDDCCBBBB>:_Mismatch_1_Sense_+_Library_PoolT
GGATGAGGCCGATAAATGGCTGAGCGAGGCCCTGGAAAATGATTTGGTAGAAAACCCAACTAAAGCATAATACATGTTTATAATTCCGCTACTG
>Frequency_1_QualityScore_FFHHHHHJJJJJJJJJJJJJJJJIJJJJJJJJJJJJJJJIJJJJJJJJIJIJJJJJIIIJHGDEHHFFD@CCCEEDCDDFDEDDFDFCCDDDDD_Mismatch_1_Sense_+_Library_PoolT
GATGATTTGGAAGAAAACCCAACTAAAGCATAATACATGTTTATAATTCCGCTACTGTTGAAAGGGGTTCAGTGAGTTCTGTGTAAAAGATGGT
>Frequency_1_QualityScore_FFHHFHH@EEFHIIJJIJJJJJGJJJIIJJJJJCGBGHHHJJEIIJJJJJJJ_Mismatch_1_Sense_+_Library_PoolT
TTCGAGGTGTATACATAATTATATGAAATTTGGTTTTTTTCTATTTATTTTA
>Frequency_1_QualityScore_DFFHHHHJJJJJJIJJJEGIIGGHIGEHIIIGIGIHJJIGIJJHHJJJIJJIJEHIJJJGHEFFBBCDEDCEDDCDFEEEEDCDDDDCDDA9<@_Mismatch_0_Sense_+_Library_PoolT
GCTACTGTTGAAAGGGGTTCAGTGAGTTCTGTGTAAAAGATGGTTTAGCCACGTGGCTTCGAGGTGTATACATAATTATATGAAATTTGGTTTT
>Frequency_1_QualityScore_DDHHHHHJJJJJJJJJJJJIJJJJJJJIJJGGIJJJJIIIIJJJJIHIIJJIHIIJJJJJJHHHFFDDD@DDDBBDD=ACDEFDDDDDDEEEED_Mismatch_2_Sense_+_Library_PoolT
TGTTTATAATTCCGCTACTGTTGAAAGGGGTTCAGTGAGTTCAGTGTAAAAGATGGTTTCGCCACGTGGCTTCGAGGTGTATACATAATTATAT
>Frequency_1_QualityScore_FFHGHHHJIJIJIIJJJJJGIIJJIJIIJJGGJIHGJJJIJJHHHHHFFFFDFFEEEEEDDCDDD?BBDDDCCDCDDDDEDDEDEDDDDACEDD_Mismatch_0_Sense_+_Library_PoolT
TCGTTCATGGATGAGGCCGATAAATGGCTGAGCGAGGCCCTGGAAAATGATTTGGAAGAAAACCCAACTAAAGCATAATACATGTTTATAATTC
>Frequency_1_QualityScore_FFHHHHHJJIIJJJHHHJIIIIIGHFIIIJJIJJJIIJJJIIIIJGHGHJJJJHIIBEHFHHHFFFFFFCCEEFECEEDDDDAABBBDD_Mismatch_1_Sense_+_Library_PoolT
TGAAAGGGGTTCAGTGAGTTCTGTGTAAAAGATGGTTTAGCCACGTGGCTTCGAGGTGTATACATAATTATATGAAATTTGGTTTTTTA
>Frequency_1_QualityScore_FFHHHHGJIJJJJJJJJIJIJJHIJJJHIIIGIJJJHGGIJJIJIJJJFIIJJIJJIHFHHFFFEDCEBDACCDEDDE>CCDCDEEFEEDDCDD_Mismatch_2_Sense_+_Library_PoolT
ATTCCGCTACTGTTGAAAGGGGTTCAGTGAGTTCAGTGTAAAAGATGGTTTCGCCACGTGGCTTCGAGGTGTATACATAATTATATGAAATTTG
>Frequency_1_QualityScore_FFHGHDHFBGHHIIIGEGGGDHGIIIIIICGIGIIGGICHIIFHI?DFGIIEHIEHIIIIFIIIIIIGEAC=CEFFFDEC@_Mismatch_2_Sense_+_Library_PoolT
CAGTGAGTTCTGTGTAAAAGATGGTTTAGCCACCTGGCTTCGAGGTGTATACATAATTATATGAAATTTGGTTTTTCTCTA
>Frequency_1_QualityScore_FFHHHHHJJJJJJJJJJJJJJJJJJJIJJJJJJIJJJJJJJIIJJJIJJJJJJJJIJJJJJJJIJIHHHFBBCCCECECDDDDDDDEEECDDDD_Mismatch_0_Sense_+_Library_PoolT
AAAATGATTTGGAAGAAAACCCAACTAAAGCATAATACATGTTTATAATTCCGCTACTGTTGAAAGGGGTTCAGTGAGTTCTGTGTAAAAGATG
>Frequency_1_QualityScore_FFHHHHHJJJIJJJJJJJJIJJIJJJJJJJJJJJJJJJJJJJJJJJJJJIHHEIHIHHHIJJJEHEHHGHDDFFFEEEEEEDDDDBDDDBDDDB_Mismatch_0_Sense_+_Library_PoolT
CCAACTAAAGCATAATACATGTTTATAATTCCGCTACTGTTGAAAGGGGTTCAGTGAGTTCTGTGTAAAAGATGGTTTAGCCACGTGGCTTCGA
>Frequency_1_QualityScore_FFHHHHHJIIEIJJDCFGHIHGAFFIHIGGGHIDHEHCEFHHHJJGIIGHJIJGJIJJIIIG>AB>CEF@BCEEF@DEEFDCDDDCCC5(58?@_Mismatch_0_Sense_+_Library_PoolT
TACTGTTGAAAGGGGTTCAGTGAGTTCTGTGTAAAAGATGGTTTAGCCACGTGGCTTCGAGGTGTATACATAATTATATGAAATTTGGTTTTTT
>Frequency_1_QualityScore_FFHHHHHJJJIJJJJJJJJJIIIIJJJIJJJJIJJIJJIGIIIJJHIIIIIIJJHIJIJHIHIIIIEEH?EDFFFFFEEECBDDDDDDB<CB@B_Mismatch_2_Sense_+_Library_PoolT
ACAAAGCATAATACATGTTTATAATTCCGCTACTGTTGAAAGGGGTTCAGTGAGTTCTGTGTAAAAGATGGTTTAGCCACGTGGCTTCGAGGTG
>Frequency_1_QualityScore_FFHHHHHJJHIIJJJJJJJJJJJJJJJJJJJJJIJJJJJJJJJIJJJJJJJJIJJJJJJIJIJHHHFFEDEEEEEDEDFDEDDEEEDDDDDDDD_Mismatch_1_Sense_+_Library_PoolT
ATGATTTGGTAGAAAACCCAACTAAAGCATAATACATGTTTATAATTCCGCTACTGTTGAAAGGGGTTCAGTGAGTTCTGTGTAAAAGATGGTT
>Frequency_1_QualityScore_FFHGHHHJFIJJFHIIJJII;DHIJJJIJJJJJIJJIJJJJJJGIIIJGJHHGHGHFFFFFFFEEEEEEFDEDDDDDDDDFDDDDDDDDD59?C_Mismatch_0_Sense_+_Library_PoolT
AATGGCTGAGCGAGGCCCTGGAAAATGATTTGGAAGAAAACCCAACTAAAGCATAATACATGTTTATAATTCCGCTACTGTTGAAAGGGGTTCA
>Frequency_1_QualityScore_FFHHHHHIIJJJJJJIJJIJJJJJJJJGIJJJJJJJJJJJJJIIIJJJJJJJJHHHHHHGFFEFFFFEDDDDDDFDDDDDDDDDBBDDDDDCDA_Mismatch_1_Sense_+_Library_PoolT
TGAGCGAGGCCCTGGAAAATGATTTGGTAGAAAACCCAACTAAAGCATAATACATGTTTATAATTCCGCTACTGTTGAAAGGGGTTCAGTGAGT
>Frequency_1_QualityScore_FFHHHHHIJGIJEGIJJJIIJIIJGHIIIJIIIIJJJJJJGHHHHFFFFFFFEEEEEEEEFFEDDDDDDDDDDDDDDDDDD>BDDDDDCDCCCD_Mismatch_1_Sense_+_Library_PoolT
GCGAGGCCCTGGAAAATGATTTGGTAGAAAACCCAACTAAAGCATAATACATGTTTATAATTCCGCTACTGTTGAAAGGGGTTCAGTGAGTTCT
>Frequency_1_QualityScore_FFHHHHGJJJHJJJJJJJJJGIJJJJJJFIJFGHHJJJJJIJJJJJJJJJJJJJJJJHHIJJHDEEEEEE_Mismatch_1_Sense_+_Library_PoolT
TAAAAGATGGTTTAGCCACGTGGCTTCGAGGTGTATACATAATTATATGAAATTTGGTTTTTTTCTATTA
>Frequency_1_QualityScore_FFHHHHGBHI8CADFEHAFHHIHGHIIIGIGIIIIIGGIIIIIEIIIIIIIIFCC_Mismatch_0_Sense_+_Library_PoolT
GGCTTCGAGGTGTATACATAATTATATGAAATTTGGTTTTTTTCTATTTTTTTTA
>Frequency_1_QualityScore_FFHHHHHJJJJJJJJJJJJGIJIJJIIJIJJJJJEHJJJJJJIGFHHHHHFFFFF@EEEEEDDDDDDDDDDDDDDDDDDDDDDDEEDDDDEEED_Mismatch_1_Sense_+_Library_PoolT
TCGTTCATGGATGAGGCCGATAAATGGCTGAGCGAGGCCCTGGAAAATGATTTGGAAGAAAACCCAACTAAAGCATACTACATGTTTATAATTC
>Frequency_1_QualityScore_FFHHHHHJJJJJJJIJJJJJIJJJJJGIJJJJJJJJJJJJJJJJJJJIJIJJHHHHHGHFFFFFFFDDDDBDDCDDCDDDDDDBBBCDDDDDCD_Mismatch_1_Sense_+_Library_PoolT
GAGCGAGGCCCTGGAAAATGATTTGGTAGAAAACCCAACTAAAGCATAATACATGTTTATAATTCCGCTACTGTTGAAAGGGGTTCAGTGAGTT
>Frequency_1_QualityScore_FFHHHHFHIJJFHIJHIIJJIIHJJJJJIJJJIJJJJJJIJJIJJJJJJJGJIHIHIIHGEHHHHFFFFDFFFEEEEEE?ABBDDDDD_Mismatch_2_Sense_+_Library_PoolT
AAGGGGTTCAGTGAGTTCTGTGTAAAAGATGGTTTAGCCACGTGGCTTCGAGGTGTATACATAATTATATTAAATTTGGTTTTTTTCA
>Frequency_1_QualityScore_FFFHGHBGEGHGEGHID<DCFGGIJJGHGGIGIDGGID?BFGHIJIJBFGGHHAGII>A:??@DFDDE;>AEDEEEEEEACA@:;559?B>BDD_Mismatch_0_Sense_+_Library_PoolT
TGTTGAAAGGGGTTCAGTGAGTTCTGTGTAAAAGATGGTTTAGCCACGTGGCTTCGAGGTGTATACATAATTATATGAAATTTGGTTTTTTTCT
>Frequency_1_QualityScore_DEHHHHHJJJGHIJJJJGIJGHIJJJJJJJI@FFHIJIIJJJJIJJJIJJJIJJJJJDHHHHFDDDEEEDEDDDDD_Mismatch_1_Sense_+_Library_PoolT
TAAAAGATGGTTTCGCCACGTGGCTTCGAGGTGTATACATAATTATATGAAATTTGGTTTTTTTCTATTTTTTTTA
>Frequency_1_QualityScore_FFHHHHHJJIJJJJJJIJJJGIJIIJJJJIJJJJJIJJJJJIJHHHHHHFFFDDEEEDDDDDDDDEDDEDEDEDDEEFEEDDDDDDDDDDDDDD_Mismatch_1_Sense_+_Library_PoolT
GGCCGATAAATGGCTGAGCGAGGCCCTGGAAAATGATTTGGTAGAAAACCCAACTAAAGCATAATACATGTTTATAATTCCGCTACTGTTGAAA
>Frequency_1_QualityScore_FFHHGHHJIJJJJJJJHIJHIJJJJDHIJJJJJJJJJGIJJJJIJJJJJJJHHHHHHFFFFFFEEEEEDCEDEEEEDDDDDDDDEDDDDDDDDD_Mismatch_1_Sense_+_Library_PoolT
GATAAATGGCTGAGCGAGGCCCTGGAAAATGATTTGGTAGAAAACCCAACTAAAGCATAATACATGTTTATAATTCCGCTACTGTTGAAAGGGG
>Frequency_1_QualityScore_FFHGFHGGIJEGIIJFIJHIJJIIJGIIIGGGHJFDHIJJJJGIJIGFGGGFFFFDEBBDDDDDDDEEDDDCCCCCCDDDDDDCCCDDDDDD3>_Mismatch_1_Sense_+_Library_PoolT
ATCAGATTGAGCCCTTCGTTCATGGATGAGGCCGATAAATGGCTGAGCGAGGCCCTGGAAAATGATTTGGTAGAAAACCCAACTAAAGCATAAT
>Frequency_1_QualityScore_FFHFHHHIIIIJJJJJJIJJJJJJIJJJJJJHHIIJJIIJGIIJJHHHGGGJIIIIJHGIIHHHDFDBDCDDDDDBDD;A@CFDEDDEDDEEEE_Mismatch_2_Sense_+_Library_PoolT
ATGTTTATAATTCCGCTACTGTTGAAAGGGGTTCAGTGAGTTCAGTGTAAAAGATGGTTTCGCCACGTGGCTTCGAGGTGTATACATAATTATA
>Frequency_1_QualityScore_FFFDHHFIGIJJJIJIICHGI@DGEGIIJEIJGIGGGEIIGIIFIJGHIIHHGC@FGGGIEHHFFDC;@ECEEEAEEFDD>CBCCDCCDDBBDD_Mismatch_2_Sense_+_Library_PoolT
TGGAAGAAAACCCAACTAAAGCATAATACATGTTTATAATTCCGCTACTGTTGAAAGGGGTTCAGTGAGTTCAGTGTAAAAGATGGTTTCGCCA
>Frequency_1_QualityScore_EFFHHHHIIJJJJGHIGIIJIJJJG=BFEGIIIJHHIJIIHHDHHHFCDEFFFFC_Mismatch_2_Sense_+_Library_PoolT
ATTTGGTTTTTTTCTATTTTTTTTAATGGCCATGTTTTTAGTGAAAGTTAATTAA
>Frequency_1_QualityScore_FFHHHHHJJJIJJJJJJJJJJJJGIJJJIIIJIJJJJJJJJIFHJJJJIJJIJJJJHHHHGHHFEFFFFDEEECEEDDDDDDDDEEEDEFEEFF_Mismatch_2_Sense_+_Library_PoolT
ATACATAATTATATGAAATTTGGTTTTTCTCTATTTTTTTTAATGGCCATGTTTTTAGTGAAAGTTAATTATGAGAGCTTATGTTATTTATATG
>Frequency_1_QualityScore_FFHHHDFGHIIJJJJJJJIIIJIJJJJJJJJIJJJJJJJJIIJJJIIHFFCFEEDEEDDDDEDDDDCCCCCC:@CDDDEEDCDACBCCDDCDDE_Mismatch_0_Sense_+_Library_PoolT
CGAGGTGTATACATAATTATATGAAATTTGGTTTTTTTCTATTTTTTTTAATGGCCATGTTTTTAGTGAGAGTTAATTATGAGAGCTTATGTTA
>Frequency_1_QualityScore_FFHHHHHGIJJJIGIJJHJJJJJIIJJIJJJJIJJHHI?FGIIIJJJJJJJJJIJJIIJJJJJHEHHFFDDDDDEEEEDDDCC_Mismatch_1_Sense_+_Library_PoolT
TTCTGTGTAAAAGATGGTTTAGCCACGTGGCTTCGAGGTGTATACATAATTATATGAAATTTGGTTTTTTTCTATTTTTTCTA
>Frequency_1_QualityScore_FFHHHHHJJJIJJJJJJJJJJIJGHIIJJJJIGGIJJJJJJJJJJHHHHGFFFFFEDEEEDDDCDDDDECDEDDDEFFDDDDDEEDDDDCCCCD_Mismatch_0_Sense_+_Library_PoolT
TGAGGCCGATAAATGGCTGAGCGAGGCCCTGGAAAATGATTTGGAAGAAAACTCAACTAAAGCATAATACATGATTCCGTGTACTGTTGAAAGG
>Frequency_1_QualityScore_FFHHHHHJJIJJJJJJJJHIJJJJJJJIJJHIJIJJIJJJJJJJJHHHHHHFFFFFFEEEEEEEEEEEEDCDDDDDDDDDDCCDDDDDDBBDDD_Mismatch_0_Sense_+_Library_PoolT
GGCTGAGCGAGGCCCTGGAAAATGATTTGGAAGAAAACCCAACTAAAGCATAATACATGTTTATAATTCCGCCTACTGTTGAAAGGGGTTCAGT
>Frequency_1_QualityScore_DEHACFDGGIIJIGDHIEHHGI????D?DFHIFIFEHGGEGIIG<9EFGGI?CBFHI6?A_Mismatch_1_Sense_+_Library_PoolT
ATGGTTTAGCCACTTGGCTTCGAGGTGTATACATAATTATATGAAATTTGGTTTTTTTAC
>Frequency_1_QualityScore_FFHHGHDHFHEGHGIJIJJDGIJJJGIIJJJHIJHIIJJJJJJJJJJJJIIIIJJJJJJJJHHHHHGFDBDFFEEEEEEEDDD=@DDDEDCDCD_Mismatch_1_Sense_+_Library_PoolT
TGGCTGAGTGAGGCCCTGGAAAATGATTTGGAAGAAAACCCAACTAAAGCATAATACATGATTCCGTGTACTGTTGAAAGGGGTTCAGTGAGTT
>Frequency_1_QualityScore_DEDHFFFIIEHGGGIGACHGHHEHEI1::??FDGGBFHGG*?<BFHIIHI@BA6=B;@C>CC>CE=>@DB?CDD3;;>CCAC?ACA_Mismatch_2_Sense_+_Library_PoolT
TGAAAGGGGTTCAGTGAGTTCTGTGTAAAAGATGGTTTAGACACCTGGCTTCGAGGTGTATACATAATTATATGAAATTTGGTTAT
>Frequency_1_QualityScore_FFHHHHHJJJJJJJJIJJIJJIJIJJJJJJJJJJJJHJJIJHHHHEFFFFEEDEEEEDDDDDDCDDDDDDDDDDDDDDDDDEDDEDCDEEEDDD_Mismatch_0_Sense_+_Library_PoolT
CTTCGTTCATGGATGAGGCCGATAAATGGCTGAGCGAGGCCCTGGAAAATGATTTGGAAGAAAACCCAACTAAAGCATAATACATGATTCCGTG
>Frequency_1_QualityScore_FDHFHHHFIIIIJGGIGEAEHIEGG@F>HIGBFHIIIIIJGGEHGIEGDC>AHFHFFEFFCDCEEEECDCCCDDDCCFDD>C@CCCDDBBBDAC_Mismatch_0_Sense_+_Library_PoolT
GATAAATGGCTGAGCGAGGCCCTGGAAAATGATTTGGAAGAAAACCCAACTAAAGCATAATACATGATTCCGTGTACTGTTGAAAGGGGTTCAG
>Frequency_1_QualityScore_FFGGHGDIJJJJJIJIHHJJGJJJJJJJJJIJJIGIIIHIGGIJHIHJIHHFHEHJJJGHEEHFHHFFFFFEEDDDDDDDADBDDDDDDDDBB@_Mismatch_1_Sense_+_Library_PoolT
CAAAGCATAATACATGTTTATAATTCCGCTACTGTTGAAAGGGGTTCAGTGAGTTCAGTGTAAAAGATGGTTTCGCCACGTGGCTTCGAGGTGT
>Frequency_1_QualityScore_FFHHHHHIJJJJJJJJJJJIJJJJJJJJJJJJJJJJJJIJIJJJJJJJJJJJIJGIJJIJIJJHHHHHFDEFFFEDD>@BDDEDDDCDCEDDDD_Mismatch_0_Sense_+_Library_PoolT
GCCCTGGAAAATGATTTGGAAGAAAACCCAACTAAAGCATAATACATGTTTATAATTCCGCCTACTGTTGAAAGGGGTTCAGTGAGTTCTGTGT
>Frequency_1_QualityScore_FFHHHHHJJJJJIIJJIJIHJJJIIJIHIIJJJJJJJJIJJJJJJJJJIIJJJJJHHHHHFFFFFFFEEEDEEDDDBBDDDDDCDCDDEDDDDE_Mismatch_0_Sense_+_Library_PoolT
GCGAGGCCCTGGAAAATGATTTGGAAGAAAACCCAACTAAAGCATAATACATGATTCCGTGTACTGTTGAAAGGGGTTCAGTGAGTTCTGTGTA
>Frequency_1_QualityScore_FDHHGHGGHIJIJIIAHI:DCFHHJIIECGIIJIJBHIJIIJJI?=FGIIJJJ_Mismatch_1_Sense_+_Library_PoolT
CGCCACGTGGCTTCGAGGTGTATACATAATTATATGAAATTTGGTTTTTTCCA
>Frequency_1_QualityScore_FFHHHHHJJJJIJJJJJJJJJJJHJJFIIJJJJJJJJIJJJJJJJIJJJJJJJJHHHHHHFFFFFFEEEEEEDDD?BBDDDDCDCDCEDDDDDD_Mismatch_0_Sense_+_Library_PoolT
CGAGGCCCTGGAAAATGATTTGGAAGAAAACCCAACTAAAGCATAATACATGATTCCGTGTACTGTTGAAAGGGGTTCAGTGAGTTCTGTGTAA
>Frequency_1_QualityScore_FBFHHHDIGHGHEGFHIJJJGIIEHHIIJJJJJIIJJJIJJJJJIJJIJJHHGIJJIFIJJJJJIGIHHHFHHHHFFEFFE<BDDDDDDACDCD_Mismatch_0_Sense_+_Library_PoolT
GTTTTTAGTGAGAGTTAATTATGAGAGCTTATGTTATTTATATGTGACTAAGAAAAGTTGGACCCAAGGATGTGGTACAACGGCATTTGTGGTA
>Frequency_1_QualityScore_FFHHHGDHIJJJJJJHIJJJIJHIGIIIHIIIJJJJJIJIIJJJJJJHGHIJJJJIJJJJGIIJJJHHHFFBDFEEFEEEEEDDEEEDDDDCDD_Mismatch_1_Sense_+_Library_PoolT
TTTTTAATGGCCATGTTTTTAGTGATAGTTAATTATGAGAGCTTATGTTATTTATATGTGACTACGAAAAGTTATATCCTAATATACAAAGTTA
>Frequency_1_QualityScore_FFHHHHHJJJJJJJJJJJJJIJJJJJJJIJJJJJJIJJJJJJIIIFGIJJHHIJGGIJJHHEIIIHHHHAECFFFDDDDBDDDD_Mismatch_0_Sense_+_Library_PoolT
CTAAAGCATAATACATGTTTATAATTCCGCTACTGTTGAAAGGGGTTCAGTGAGTTCAGTGTAAAAGATGGTTTCGCCACGTGA
>Frequency_1_QualityScore_FFHHHHDIJIIIJJJJIJJGHIJJJIJJJIJIJIGIGGIJJJJJJJJJIHHHHHHFFFFFFFFEEEEDDADDDDDDDCDDDDDBDDDDEDDDCD_Mismatch_0_Sense_+_Library_PoolT
TGGCTGAGCGAGGCCCTGGAAAATGATTTGGAAGAAAACCCAACTAAAGCATAATACATGATTCCGTGTACTGTTGAAAGGGGTTCAGTGAGTT
>Frequency_1_QualityScore_FFHHHHHJIJJJJJJIIJJJJJJJJJJJJJJJJJIJJJJJJIGHJJJJJJJIIIIJIJJJIGIHHHGHFED=ACEDCDDDCDCDDDC@C_Mismatch_0_Sense_+_Library_PoolT
GAAAATGATTTGGAAGAAAACCCAACTAAAGCATAATACATGTTTATAATTCCGCCTACTGTTGAAAGGGGTTCAGTGAGTTCTGTGTA
>Frequency_1_QualityScore_DDFFDDDHH1CDGEGIIGJGFGEGCDHHIE>BFIEIJGGIGIIJHIGHHFGHGEFFFFFDEE>@CC?BDC@C@AC>CC>ABB<BDCCDD>C@CD_Mismatch_0_Sense_+_Library_PoolT
GGCTGAGCGAGGCCCTGGAAAATGATTTGGAAGAAAACCCAACTAAAGCATAATACATGATTCCGTGTACTGTTGAAAGGGGTTCAGTGAGTTC
>Frequency_1_QualityScore_FFHHHHHIJJJHIIJIIIJJIJIIJJJJJJJJGIJJJJJJJJFIJJJIJJJHHHHDFFACCEFEFEEFDDDEEEFEEEDDDDDDABDDDDDDDE_Mismatch_2_Sense_+_Library_PoolT
AAGGGGTTCAGTGAGTTCTGTGTAAAAGATGGTTTAGCCACGTGGCGTGGCTTCGAGGTGTATACATAATTATATGAAATTTGGTTTTTTTCTA
>Frequency_1_QualityScore_FFHHHHGJIJJJIIFGIIIGGEGGIIGHIJJGIIJIHIIJIIJJJJIIJJIJJJJJJFCHFBDDDEEDECFACDDEEEFEECDDDDC?ABDDDD_Mismatch_2_Sense_+_Library_PoolT
ACTGTTGAAAGGGGTTCAGTGAGTTCAGTGTAAAAGATGGTTTCGCCACGTGGCTTCGAGGTGTATACATAATTATATGAAATTTGGTTTTTTC
>Frequency_1_QualityScore_DFHGCHHIGDB:CFHFH@HGHIHHGIFIIIIIIEHIGGEHDGHIIIIEGHIHHII<<=BGCHIIIGGIEHHFFHF;??7?;CCEBBBBBCCD;A_Mismatch_0_Sense_+_Library_PoolT
CATGTTTTTAGTGAGAGTTAATTATGAGAGCTTATGTTATTTATATGTGAGTAAGAAAAGTTGGACCCAAGGATGTGGTACAACGGCATTTGTG
>Frequency_1_QualityScore_:@FFDA;3CFFGEECB?DD?EG>?DGGEG9F0?9B?FFE@8BGGGACGHGC@G)..=.=@@;?=?A_Mismatch_1_Sense_+_Library_PoolT
TAAAAGATGGTTTAGCCACCTGGCTTCGAGGTGTATACATAATTATATGAAATTTGGTTTTTCTCA
>Frequency_1_QualityScore_FFHHHHHJIJJIJJJJJEHIJJJIIJJJJGGIIJJIJJJJIJJIGGHJGFHHHHHFFFDFFEECCFFEECDDDDDDDDDDDDDDDDD9@BDDDD_Mismatch_0_Sense_+_Library_PoolT
GCTGAGCGAGGCCCTGGAAAATGATTTGGAAGAAAACCCAACTAAAGCATACTACATGTTTATAATTCCGCCTACTGTTGAAAGGGGTTCAGTG
>Frequency_1_QualityScore_FFHHHHHIJJJJIJJJIJJJIJJGIIIJJJJJJJIJJGHGHIJJJJJJJJJJJJJJJJJJJJHEHHFFDDDDEEEEF_Mismatch_2_Sense_+_Library_PoolT
TCAGTGTAAAAGATGGTTTCGCCACGTGGCTTCGAGGTGTATACATAATTATATGAAATTTGGTTTTTTTCTATTTA
>Frequency_1_QualityScore_FFHHHHHDHIHIIHHIGGGGGGIJGGGGGGGGGG@AGGHIJHGEFFFFFFFFEEDCEDDDD=CBDBBDDDCDDDDDDDDEDDDDCCDEEDDDAC_Mismatch_1_Sense_+_Library_PoolT
TCGTTCATGGATGAGGCCGATAAAGGGCTGAGCGAGGCCCTGGAAAATGATTTGGAAGAAAACCCAACTAAAGCATAATACATGATTCCGTGTA
>Frequency_1_QualityScore_FFHHHHHJHGJIJJIJIJIIJJIJJIJJJIJJJJJJJJJJJJJJJJJJJJJJIHHHHHFFFFFFEDEDEEDDB@BDDFDDDCEDEDDDCE_Mismatch_1_Sense_+_Library_PoolT
GGCCCTGGAAAATGATTTGGAAGAAAACCCAACTAAAGCATAATACATGATTCCGTGTACTGTTGAAAGGGGTTCAGTGAGTTCTGTGTA
>Frequency_1_QualityScore_FFHHGHHJJJJJJJIIJIJJJJJJJJJJIGIJJJJJJIIJJIIHHGHHHHEFFFECEEDDDDDCDDDDDCDDDDEDDEDDDEEEDDDDDDEDED_Mismatch_0_Sense_+_Library_PoolT
CATGGATGAGGCCGATAAATGGCTGAGCGAGGCCCTGGAAAATGATTTGGAAGAAAACCCAACTAAAGCATAATACATGATTCCGTGTACTGTT
>Frequency_1_QualityScore_FFHHHHHJJJJJJJJJJJJJJJJJJJJJJJJJJJJJJJJJJJJJJJIJJJJJJJJJJJJJIJJIIJJHHHEDEEEEECECDCEDDCCDCDDCDD_Mismatch_0_Sense_+_Library_PoolT
AAAATGATTTGGAAGAAAACCCAACTAAAGCATAATACATGTTTATAATTCCGCCTACTGTTGAAAGGGGTTCAGTGAGTTCTGTGTAAAAGAT
>Frequency_1_QualityScore_FFHHHHHJJJJJJJJJJJJJIIGIIIJJJJJHIIJJJJJJJJIJJHHHHFFFFDDDEDDDDDDDDDDEDDEDDEEDDEEEEEDCDDDDDDCEDD_Mismatch_0_Sense_+_Library_PoolT
GAGGCCGATAAATGGCTGAGCGAGGCCCTGGAAAATGATTTGGAAGAAAACCCAACTAAAGCATAATACATGTTTATAATTCCGCCTACTGTTG
>Frequency_1_QualityScore_FFHHGHHJJIJIJJJJJJJJJJJJJJIJJJJJJJJIIJIIIJJJJIIJJJIJJJJJJJJJJJIJJHHBD?CEEEEECDEEDCDCDDEDC@DDDC_Mismatch_1_Sense_+_Library_PoolT
ATGATTTGGAAGAAAACCCAACTAAAGCATGATACATGTTTATAATTCCGCCTACTGTTGAAAGGGGTTCAGTGAGTTCTGTGTAAAAGATGGT
>Frequency_1_QualityScore_FFHHHHHJJJJJJJJJJJJJIHIIJJJJJJJJJJJJJJIJIIJJIJHGHHFFFDEEEEDDDDDDDEDDECDDEEEDDDDDEEDEDDDDDDDDDD_Mismatch_1_Sense_+_Library_PoolT
GGCCGATAAATGGCTGAGCGAGGCCCTGGAAAATTATTTGGAAGAAAACCCAACTAAAGCATAATACATGATTCCGTGTACTGTTGAAAGGGGT
>Frequency_1_QualityScore_DD?DC<DED>F1CCF<AFHGGH?HA:87CFCBEDFG??9BFFG<FB=CFFFHIG;CGCHHIEH=A??BBCC_Mismatch_2_Sense_+_Library_PoolT
CAGTGTAAAAGATGGTTTCGCCACGTGGCTTCGAGGTGTATACATAATTATATGAAATTTGGTTTTTTTCA
>Frequency_1_QualityScore_FFFHGHHEEFHGGJJIIEFHGIGJDHDD?@GCE?DGIEIIGIHIDIGECCGHIIHHHCHGEEHFBD?AC;A>BCB=<>A>CDDEECCEEEEEDE_Mismatch_2_Sense_+_Library_PoolT
CTTATAATTCCGCTACTGTTGAAAGGGGTTCAGTGAGTTCAGTGTAAAAGATGGTTTCGCCACGTGGCTTCGAGGTGTATACATAATTATATGA
>Frequency_1_QualityScore_FFHHHHHIJJJJJJIJJHIJJHIJJHGIJJIIJJJJJJJJJJJHH<BCDDDDDDDDDDCDDDDEDDDDDDDDDCDDDBBDCDCDDDDDCDDDDC_Mismatch_0_Sense_+_Library_PoolC
GATTGAGCCCTTCGTTCATGGATGAGGCCGATAAATGGCTGAGCGAGGCCCTGGAAAATGATTTGGAAGAAAACCCAACTAAAGCATAATACAT
>Frequency_2_QualityScore_EFGHGEGIIIGIIIJJJIIIIIIJIHGAFHIIIGCFCGEIIIIIGHGGHGIIIIIGICIIIIIHGHFEFAC=CBAACCEDDDECCCE<AADECC_Mismatch_0_Sense_+_Library_PoolC
TTATAATTCCGCTACTGTTGAAAGGGGTTCAGTGAGTTCTGTGTAAAAGATGGTTTAGCCACGTGGCTTCGAGGTGTATACATAATTATATGAA
>Frequency_1_QualityScore_DDHFF?FHEGG@GGFGIIIFHB8<FHGIGEGHIIIIEG>AH<7@?EEHDBDECBCC>@CCCC>@CCAACAAA@CCDDCCDCCBB9@CCCCC>>3_Mismatch_0_Sense_+_Library_PoolC
GGCCGATAAATGGCTGAGCGAGGCCCTGGAAAATGATTTGGAAGAAAACCCAACTAAAGCATAATACATGTTTATAATTCCGCTACTGTTGAAA
>Frequency_1_QualityScore_FFDHHHGIIGHIGIIJJGHGIHIIGHIIIIIADGIIDHIIFGGIJGGFGHHJJJIJJDHJIGFHFFDDDDDDDDD?CB;ACCBCE@CBCCEEEE_Mismatch_2_Sense_+_Library_PoolC
ATGTTTATAATTCCGCTACTGTTGAAAGGGGTTCAGTGAGTTCAGTGTAAAAGATGGTTTCGCCACGTGGCTTCGAGGTGTATACATAATTATA
>Frequency_2_QualityScore_FFHHHHHJJIIIHIIIJIJJJJJIJIJJJJJJIJJIIIIIHIJGIIIIGGIGHHGHGFEEFFFEEEEDEEEEEECDDDDDDDDDDDCACCDDBB_Mismatch_0_Sense_+_Library_PoolC
TAAATGGCTGAGCGAGGCCCTGGAAAATGATTTGGAAGAAAACCCAACTAAAGCATAATACATGTTTATAATTCCGCTACTGTTGAAAGGGGTT
>Frequency_1_QualityScore_DDDFF@;BG<AG>A:?CEF>2<?FFEFDABFEFIB>B@FCBFF>F;7=@@EC@;?E1);?@ABC;;A3>;@BBDDEBBE@@@A:AB=BB:@B>@_Mismatch_1_Sense_+_Library_PoolC
TGAGGCTGATAAATGGCTGAGCGAGGCCCTGGAAAATGATTTGGAAGAAAACCCAACTAAAGCATAATACATGTTTATAATTCCGCTACTGTTG
>Frequency_1_QualityScore_FFHHHHHIJJJJJJJJJJJJJJJJJJJJJJJJJJJIJJJJJHGIIJIIFHHIIJJJJJJIJIHHHHHFFEFFEEEEDDDDDDDDDDDD@BCDDD_Mismatch_0_Sense_+_Library_PoolC
AGCATAATACATGTTTATAATTCCGCTACTGTTGAAAGGGGTTCAGTGAGTTCTGTGTAAAAGATGGTTTAGCCACGTGGCTTCGAGGTGTATA
>Frequency_1_QualityScore_DDDFCDFHAHIEBCEDE@GFFCBB?DGIGCD?)8BFG@BFD8??D4=<BGGGHAHHA=7=@GC3?ECD6;?<>>=8ACB85:A>CCCCDCCBC:_Mismatch_0_Sense_+_Library_PoolC
CATGTTTATAATTCCGCTACTGTTGAAAGGGGTTCAGTGAGTTCTGTGTAAAAGATGGTTTAGCCACGTGGCTTCGAGGTGTATACATAATTAT
>Frequency_1_QualityScore_DFHHHHHHIJIIIGIIJHIIJJIJJJJHIJJJJJJJHJ@FFHIJIJJIJJIJJJJJIIIJIJJJGEEHH@BCA_Mismatch_1_Sense_+_Library_PoolC
TTCTGTGTAAAAGATGGTTTAGCCACGTGGCTTCGAGGTGTATACATAATTATATGAAATTTGGTTTTTTTCA
>Frequency_1_QualityScore_FFHHHHHJJJJJJIHIJJJJJDHIHJJIHIHIIIIIJGGIIJIHIJJCHIJGIJJIJHHHFFFFD?CD;=>CCDDDDDCCDDDEDDCDDDDCDD_Mismatch_2_Sense_+_Library_PoolC
TTCCGCTACTGTTGAAAGGGGTTCAGTGAGTTCAGTGTAAAAGATGGTTTCGCCACGTGGCTTCGAGGTGTATACATAATTATATGAAATTTGG
>Frequency_1_QualityScore_DDDAHFAEGGG@HHHHEHIIIJIGAGHGIJEGHGHJIHIHEGIIIJGGG48FHEGAE6<CAHFCB?DC>?>9;=ACDC@@ACCDDEDCF_Mismatch_1_Sense_+_Library_PoolC
GGAAAATGATTTGGTAGAAAACCCAACTAAAGCATAATACATGTTTATAATTCCGCTACTGTTGAAAGGGGTTCAGTGAGTTCTGTGTA
>Frequency_1_QualityScore_FFHHHHHJJJJJJJJJJJJJIJHIIHIJJJJJJJJJJJJJJJJJJJJJJJJJHHHFFFFFFDEFEEEEDCDCDDDDDDDDDCDDDDDDDDDEDD_Mismatch_1_Sense_+_Library_PoolC
AGATTGAGCCCTTCGTTCATGGATGAGGCTGATAAATGGCTGAGCGAGGCCCTGGAAAATGATTTGGAAGAAAACCCAACTAAAGCATAATACA
>Frequency_1_QualityScore_FFHHHHHJJJJJJJJJJJJJJJJJJJJJIJJJJJJJJJJIJJJJJIJJJJJJJJJJJIJJJIJJJHHED?DFEEDECEEEDDDDDDDDCDDDDA_Mismatch_1_Sense_+_Library_PoolC
AATGATTTGGAAGAAAACCCAACTAAAGCATAATACATGTTTATAATTCCGCTACTGTTGAAAGGGGTTCAGTGAGTTCAGTGTAAAAGATGGT
>Frequency_1_QualityScore_FFFHHHHJJJJJJJJJJJIJDHI?DDGIIHIJIJJJJJIJJJJJIJJJJHIJJJHFFFEEEEEEDDDDCDDDDDDDDEEEDDDCDDEEEDDEEE_Mismatch_2_Sense_+_Library_PoolC
GGTTTCGCCACGTGGCTTCGAGGTGTATACATAATTATATGAAATTTGGTTTTTTTCTATTTTTTTTAATGGCCATGTTTTTAGTGATAGTTAA
>Frequency_1_QualityScore_FFHHHHHHIJJJJJJJJHJJJJJIJIJJDGFHIJIJJJJIJJJIJJJJJJJJJJHHJJJHFFE_Mismatch_1_Sense_+_Library_PoolC
AAGATGGTTTAGCCACGTGGCTTCGAGGTGTATACATAATTATATGAAATTTGGTTTTTTTCA
>Frequency_1_QualityScore_DFHGHFB@HIIIGIIDHFHHDHHIJIIGFGHIIJJIIJJJJJIECHDFGHGICGGHIJJGJGIIHHHHAHABBDDDDD@DD>CCDCECACCDD;_Mismatch_1_Sense_+_Library_PoolC
CCTGGAAAATGATTTGGTAGAAAACCCAACTAAAGCATAATACATGTTTATAATTCCGCTACTGTTGAAAGGGGTTCAGTGAGTTCTGTGTAAA
>Frequency_1_QualityScore_FFHHFHHEFEHGGIJJJJJJFIGIJGJGEIIJJGHGIJJIJIIJJIJIIHFF@BCCCCEDDCDDDDDDC@ACDDCDDEEEEEDCCCDDDDDDDD_Mismatch_1_Sense_+_Library_PoolC
TTCGAGGTGTATACATAATTATATGAAATTTGGTTTTTTTCTATTTTTTTTAATGGCCATGTTTTTAGTGATAGTTAATTATGAGAGCTTATGT
>Frequency_1_QualityScore_FFGHHGFHGIJBHCGEHIHGHGFFEHGGHIIIIIJJDHIIJJIJIJJIFIAHF:CEEEFC@DFFEDCEECE@ACCDDDDBA@BBBDDDDEEEED_Mismatch_2_Sense_+_Library_PoolC
AAGGGGTTCAGTGAGTTCAGTGTAAAAGATGGTTTCGCCACGTGGCTTCGAGGTGTATACATAATTATATGAAATTTGGTTTTTTTCTATTTTT
>Frequency_1_QualityScore_FFHHHGHJJGHJJIJIJJIIJJJJJJJJJJIJJJJJJJHIJJJJJJIJIIHHHHHHFFFFFFFEEEEFECCDDDDDDDDDDDDDDDD<>BDDCD_Mismatch_0_Sense_+_Library_PoolC
GGCTGAGCGAGGCCCTGGAAAATGATTTGGAAGAAAACCCAACTAAAGCATAATACATGTTTATAATTCCGCTACTGTTGAAAGGGGTTCAGTG
>Frequency_1_QualityScore_FFHHHHHJJJJJJIJJJJJJJJJJJJJJJJJJJJJJJJJJJJJGIJIGIJJJJIJJJIIJHHCHFHHFFFFEFEEDEDECDDDDDDDDDBDDDD_Mismatch_0_Sense_+_Library_PoolC
AAACCCAACTAAAGCATAATACATGTTTATAATTCCGCTACTGTTGAAAGGGGTTCAGTGAGTTCTGTGTAAAAGATGGTTTAGCCACGTGGCT
>Frequency_1_QualityScore_DDHHBFFBGGFHFGHJHEDHICHIGIGIGGIGIJIJE)?DGIHJIIEHEGCDGIEHIJIGIIE=@EHFHEAEHFFF@39;?@DAAC?CCCCCDD_Mismatch_2_Sense_+_Library_PoolC
TCTGTGTAAAAGATGGTTTAGCCACCTGGCTTCGAGGTGTATACATAATTATATGAAATTTGGTTTTTCTCTATTTTTTTTAATGGCCATGTTT
>Frequency_1_QualityScore_FFGHFHHJJJIIJJJGIJGIIIGEGIEHJJHIIEGCHIIJIIJJIHHGIEHGIJHIJIDGGAEHHHHFFCDFECEDDDDDDDDDDDD<B@AADC_Mismatch_0_Sense_+_Library_PoolC
GCATAATACATGTTTATAATTCCGCTACTGTTGAAAGGGGTTCAGTGAGTTCTGTGTAAAAGATGGTTTAGCCACGTGGCTTCGAGGTGTATAC
>Frequency_1_QualityScore_FFHHHHHIJJJJJGIJJJJJJJJJJJJJJJJIHIJJJJHHHHHHFFFFEEEEFEEFEEEEEEDDDDDDDCDDDFEEEDEEEEEEEEEDDDDDBB_Mismatch_2_Sense_+_Library_PoolC
ATATGAAATTTGGTTTTTTTCTATTTTTTTTAATGGCCATGTTTTTAGTGATAGTTAATTATGAGAGCTTATGTTATTTATATGTGACTACGAA
>Frequency_1_QualityScore_FFHHHHHIIIIJJJJGIIJJJJJJJJJJJJIJIIHIHGGHHFFDFFFDCDCECDDDCDDEEEEEDDDDDBDDDDDDDDEDEEEEEEDEDDDDDB_Mismatch_2_Sense_+_Library_PoolC
TTATATGAAATTTGGTTTTTTTCTATTTTTTTTAATGGCCATGTTTTTAGTGATAGTTAATTATGAGAGCTTATGTTATTTATATGTGACTACG
>Frequency_1_QualityScore_FFHHHHHJJIJIJJJHIJIJJIJJJJJJJJJJJHJJFGFGIJJJJIJJJIIJJJIGJJJJJJEGIIHHHHHGFFFFFDDDDCDCDDDDDD>CDD_Mismatch_2_Sense_+_Library_PoolC
CTGTGTAAAAGATGGTTTAGCCACCTGGCTTCGAGGTGTATACATAATTATATGAAATTTGGTTTTTCTCTATTTTTTTTAATGGCCATGTTTT
>Frequency_1_QualityScore_FFHGFHHJIIJJJJJJIGIJJJGGIJJJIGIJJJJJJJJJJJJJJJJJHHHHHHFFFFDFFDCEEECEECDDBDDDDDDDDDDDDDB@BCDDCD_Mismatch_1_Sense_+_Library_PoolC
GCTGAGCGAGGCCCTGGAAAATGATTTGGTAGAAAACCCAACTAAAGCATAATACATGTTTATAATTCCGCTACTGTTGAAAGGGGTTCAGTGA
>Frequency_1_QualityScore_FAHHGFHEGIIIGIJIIIICIIIIJIGEHGGHJIIIJIIGHIHIIJIGGIIJHFHHBFFEEFEEA>CCDBB=?BDCDCDCAACDCCDCD_Mismatch_1_Sense_+_Library_PoolC
GAAAATGATTTGGAAGAAAACCCAACTAAAGCATGATACATGTTTATAATTCCGCCTACTGTTGAAAGGGGTTCAGTGAGTTCTGTGTA
>Frequency_1_QualityScore_FFHFDHHIIGJIJJIJJIJIIJEGAGGHGIJJICGHIIIIJJIJHEEHEFEEEDDDCDDDDDDDDDDDDDDDEDCDECCCCBDDEEDBCCCADD_Mismatch_0_Sense_+_Library_PoolC
ATGAGGCCGATAAATGGCTGAGCGAGGCCCTGGAAAATGATTTGGAAGAAAACCCAACTAAAGCATAATACATGATTCCGTGTACTGTTGAAAG
>Frequency_1_QualityScore_FFHGHHHJJJJJJJJJJJGIFHHIIIHIHIIJJJJIJIJJJJJJJIIHJJJIJIJJIJJJJJJJIIGIJJEIIHHHHHHHFFFFFDECECCEEE_Mismatch_1_Sense_+_Library_PoolC
TTTAATGGCCATGTTTTTAGTGATAGTTAATTATGAGAGCTTATGTTATTTATATGTGACTACGAAAAGTTATATCCTAATATACAAAGTTATA
