# Supplementary material for: Differential Gene Expression Reveals Candidate Genes for Drought Stress Response in Abies alba (Pinaceae)
Source: PLoS One. 2015 Apr 29;10(4):e0124564. doi: 10.1371/journal.pone.0124564 (PMC4414588; doi:10.1371/journal.pone.0124564)
Supplement: S2 File — (GZ) [file pone.0124564.s002.gz › comp18429_c0_seq1.fa]

>comp18429_c0_seq1 len=490 path=[1:0-240 242:241-264 266:265-347 349:348-489]
GGCTTACAATCACTTGGCTGATGCTATCAAAGCTAAGATGAAATCTGAACGTGAAGCAGCAGGGGCAAGTGCCCCAGAGTGAGATCGGTAGGACCCTTCTGATATCTTCCATTATTATTGATGTCCCATCATCCATCAATAAAGTAGTTTTCCAACAGCGACAATCATAATAAGTTTTCTCTTGAAGTGCTACCTTCTGTTCCATTGCATTATTAATAAGTCTTCTGTAGATGTGCTCCCTACTGTTCCACTGCCACTGGTTACGTGGTGCGACTGTGAGTTCTCAGGAATATTCCTTCCATTTAACTTCTCTAAATATGTTTGGGCTATATTAATTTGGATATACAGACCCAAGGATGTGGTGCAACTGTACTTGTGGAAAAAAAAATGAAAGCTTTTATGGTTTTTTCTTTAGAAAAGTGATAATTTTCAAATGAAAAAAAATATTAATTTGGATGTACACTTGTGTTATATTATATGAAGTTACTTA

>Frequency_1_QualityScore_FFHHGHGHJJJJHJJHIJJIICIIJJJJJJJJJJJJJIIIJJJFEGHIJJJJJJJIJJJIJG@@EEHHHAEHFBEDEFFEEDCECECCDDDDDD_Mismatch_0_Sense_+_Library_PoolT
ATATCTTCCATTATTATTGATGTCCCATCATCCATCAATAAAGTAGTTTTCCAACAGCGACAATCATAATAAGTTTTCTCTTGAAGTGCTACCT
>Frequency_1_QualityScore_DDHHHHHJJJJJJJJJJJJJJJJIJJJJJJJJJJJJJJJJJJJIJJJJGIGHFHI@FHGGIIIHIIHHHHHFF_Mismatch_1_Sense_+_Library_PoolT
TTCTCTAAATATGTTTGGGCTATATTAATTTGGATATATAGACCCAAGGATGTGGTGCAACTGTACTTGTGGA
>Frequency_1_QualityScore_BDFF:43CE3CCF9<@9C>A>9@C<2CF9???<:D8*?D<BFHG>>)=;FH=C_Mismatch_1_Sense_+_Library_PoolT
CTTTAGAAAAGTGATAATTTTCAAATGAAAAAAAATATTAATTTGGATGTAAA
>Frequency_1_QualityScore_FFHHHGHJJIJFHIHJJJJJIIJJIIIIJIIJJJJIIIIIIFGIIJJJJJJJGIGHIIIJJHHHHHFFFFFFFFEEEEDEFEEEEDDCDEEDDD_Mismatch_0_Sense_+_Library_PoolT
CATCAATAAAGTAGTTTTCCAACAGCGACAATCATAATAAGTTTTCTCTTGAAGTGCTACCTTCTGTTCCATTGCATTATTAATAAGTCTTCTG
>Frequency_1_QualityScore_FFHGHHHHJIGIJJJGIJJIIIJIIJJJGIJJIIIHIIJFIJJJJIGJIHHJJJGHGGHGE_Mismatch_0_Sense_+_Library_PoolT
AGGAATATTCCTTCCATTTAACTTCTCTAAATATGTTTGGGCTATATTAATTTGGATATAC
>Frequency_1_QualityScore_FDHHHHHIIJJJJJJJJJJJJJJJJIJJJJJJJJHIJJJGIJGGIJJJJJIIIIHIJJJIIJGGHHHGHDFFFFFFFEEEEDEDDDDEDDDEEE_Mismatch_0_Sense_+_Library_PoolT
GTAGATGTGCTCCCTACTGTTCCACTGCCACTGGTTACGTGGTGCGACTGTGAGTTCTCAGGAATATTCCTTCCATTTAACTTCTCTAAATATG
>Frequency_1_QualityScore_FFFHHHHIJJIIIIIIJJJJIJJJJIIJJIJJJJHHGIJIJJHIJJHGIJGIHGGGHIIGIIEHHGHHFCFFFFCFFEEDEEEDDDDD@CCDEE_Mismatch_0_Sense_+_Library_PoolC
GTAGATGTGCTCCCTACTGTTCCACTGCCACTGGTTACGTGGTGCGACTGTGAGTTCTCAGGAATATTCCTTCCATTTAACTTCTCTAAATATG
>Frequency_1_QualityScore_DDFHHFAEGHIIIIIBGGEIIGGGDHIBGGGIGIGIIIIIIGIIEIIGHHGIIIIIGGGGGEHEFHGCCCDBDCECEDDDDDDEDCDDDEDEEE_Mismatch_0_Sense_+_Library_PoolT
CCACTGGTTACGTGGTGCGACTGTGAGTTCTCAGGAATATTCCTTCCATTTAACTTCTCTAAATATGTTTGGGCTATATTAATTTGGATATACA
>Frequency_1_QualityScore_FFHHHHHFHIIJGIJ=GHGIIJJGHIJHIJJJJJJJFIIJJJJJJJJJJJIIJJJJJIJJGGIIJHGHHCEFDEFEEEEFEEEEDDDDDEDEEE_Mismatch_0_Sense_+_Library_PoolC
CCACTGGTTACGTGGTGCGACTGTGAGTTCTCAGGAATATTCCTTCCATTTAACTTCTCTAAATATGTTTGGGCTATATTAATTTGGATATACA
>Frequency_3_QualityScore_EEFGGGGFIIIGFGIIHEFIAEGFHGHIFFFIHIIIIGGGFGIHIJHIIIHJIJJHHHGHHG=DFF@EFFECCDEEDBCDBDDEECCDEDDDDD_Mismatch_0_Sense_+_Library_PoolC
CACTGCCACTGGTTACGTGGTGCGACTGTGAGTTCTCAGGAATATTCCTTCCATTTAACTTCTCTAAATATGTTTGGGCTATATTAATTTGGAT
>Frequency_2_QualityScore_FFHGHHGGHEIIHIIIGHIGHGGIIIIJGIIGIJGEHIDHFGGIIIJGHIIIIIHIGIIIIGIIHGIHHCGGIHHGIIGGDFEFFDECBDECCC_Mismatch_0_Sense_+_Library_PoolC
CTTGAAGTGCTACCTTCTGTTCCATTGCATTATTAATAAGTCTTCTGTAGATGTGCTCCCTACTGTTCCACTGCCACTGGTTACGTGGTGCGAC
>Frequency_2_QualityScore_CDGGADCGGHGG?AGECCGEEGGEHHFDGHFIHHHGGIGHHGIIHIGIIIHHGGHGDEFGACGIGEHGFGEGGGEEEEECEEECCBABBBABAC_Mismatch_1_Sense_+_Library_PoolC
GTGGTGCGACTGTGAGTTCTCAGGAATATTCCTTCCATTTAACTTCTCTAAATATGTTTGGGCTATATTAATTTGGATATATAGACCCAAGGAT
>Frequency_2_QualityScore_CEHGHGHJIIIJJHHIIIIIIIGGGIIHGFHIIJGIIGEIIIIIGAGGHHHIIIGCHIIIJGEHHIHHCADGGCCEEGA@BCE7==ACDDCDC?_Mismatch_1_Sense_+_Library_PoolC
GGAATATTCCTTCCATTTAACTTCTCTAAATATGTTTGGGCTATATTAATTTGGATATATAGACCCAAGGATGTGGTGCAACTGTACTTGTGGA
>Frequency_2_QualityScore_FEHGFFFIGIIIIIHIIIJIIIJJGIJJJJIIIJJIIIJJIHIJIJIJJGFIIIIIIJJJJGHIGGDEEEFGGFFEEEEEEEEDDCCDCDDDDC_Mismatch_0_Sense_+_Library_PoolC
GTGGTGCGACTGTGAGTTCTCAGGAATATTCCTTCCATTTAACTTCTCTAAATATGTTTGGGCTATATTAATTTGGATATACAGACCCAAGGAT
>Frequency_2_QualityScore_DEGHHHHIIIIIIHHIIFHIIGIGIGIHGIIGICCGHGIGHIIIIIGIIGHIIHGIIIGDGGECGGDCCBBACCCDDDDBBCCCCCCD?BCCCC_Mismatch_0_Sense_+_Library_PoolC
ATGTTTGGGCTATATTAATTTGGATATACAGACCCAAGGATGTGGTGCAACTGTACTTGTGGAAAAAAAAATGAAAGCTTTTATGGTTTTTTCT
>Frequency_2_QualityScore_EFHHHHGJJIIIIIJGGIHIIEGGHIIIIHIIIIJHIIGIJJJIJJIHGHHGGFFFEEEEEECDDDDDDCDDDDDDDDCACCEECDEEDDCCDD_Mismatch_1_Sense_+_Library_PoolC
TATATAGACCCAAGGATGTGGTGCAACTGTACTTGTGGAAAAAAAAATGAAAGCTTTTATGGTTTTTTCTTTAGAAAAGTGATAATTTTCAAAT
>Frequency_2_QualityScore_FFHHHHHIJJIIIIJHIIGIIIIIIIJGIIJJJJJJJIIJIIJJJIIJIIIJIIGJIIJJJJIIJGIEHHGIIHHHGFFEDDCACCDACCECED_Mismatch_0_Sense_+_Library_PoolC
CTTCTGTTCCATTGCATTATTAATAAGTCTTCTGTAGATGTGCTCCCTACTGTTCCACTGCCACTGGTTACGTGGTGCGACTGTGAGTTCTCAG
>Frequency_2_QualityScore_FFHHHHHEHIGGIIJJJIIIJJJJHHJIIIJJIIJJJJJIJJIIJIIIHHHGGGFFDEEDDDDCCCDCA=BDECDEEDEDDCDDD_Mismatch_0_Sense_+_Library_PoolC
AAGGATGTGGTGCAACTGTACTTGTGGAAAAAAAAATGAAAGCTTTTATGGTTTTTTCTTTAGAAAAGTGATAATTTTCAAATGA
>Frequency_2_QualityScore_FFHHGHHJJJJJJJIJJIHJJIJJIJIIJJJJJIJJIJJJJJIJJJJIJJJIJIJJJJJJJIIJJJGHIEHHIIGHGGGEEDDEEECECEDECD_Mismatch_0_Sense_+_Library_PoolC
TTCTGTTCCATTGCATTATTAATAAGTCTTCTGTAGATGTGCTCCCTACTGTTCCACTGCCACTGGTTACGTGGTGCGACTGTGAGTTCTCAGG
>Frequency_2_QualityScore_FFGGFGFIIIIIIHIIIGIIGIICGHIGIIIHIIFAEGIIHIIIIIIIIIIIJIIJJJJJGGIIIIHGHGCEBEECEEFDCDDCDDCEEEEEED_Mismatch_0_Sense_+_Library_PoolC
TTCCACTGCCACTGGTTACGTGGTGCGACTGTGAGTTCTCAGGAATATTCCTTCCATTTAACTTCTCTAAATATGTTTGGGCTATATTAATTTG
>Frequency_2_QualityScore_FEHHHHHIJJJJIIIIIGIJIIFIHIIJIIIIJJIIIIJIJIIIJJJIIIIJJJIJJJIIJJJJIIIGIGGHGHEGGGEGGECEEDCCDDCDED_Mismatch_0_Sense_+_Library_PoolC
GTGCTACCTTCTGTTCCATTGCATTATTAATAAGTCTTCTGTAGATGTGCTCCCTACTGTTCCACTGCCACTGGTTACGTGGTGCGACTGTGAG
>Frequency_2_QualityScore_FFAEGGFIJJIIIJJGIIIIIIIIIIJIIJIGIIHIIIIIIIIIIGGGGGGGCEEEGFCEFEDFGEEEGDEFEEDCCCACCBCDCDAC?CDCAC_Mismatch_0_Sense_+_Library_PoolC
GGTAGGACCCTTCTGATATCTTCCATTATTATTGATGTCCCATCATCCATCAATAAAGTAGTTTTCCAACAGCGACAATCATAATAAGTTTTCT
>Frequency_1_QualityScore_FFHHHHHIIJJJHIIJJJJJGJGGGIJJJIJHGHIJJIJIJJJJJJJJJJJIIFIJGHHHHHHFFFFFFDCEEDEEDDDDDDEEDDDDCC@ADD_Mismatch_1_Sense_+_Library_PoolC
AGCAGGGGCAAGTGCCCCAGAGTGAGATCGGTAGGACCCTTCTGATATCTTCCATTATTATTGATGTCCCATCATCCATGAATAAAGTAGTTTT
>Frequency_1_QualityScore_FFHHHFHJJJIJJJJIIIIABGGIGJIIJJ_Mismatch_0_Sense_+_Library_PoolC
AAAATGAAAGCTTTTATGGTTTTTTCTTTA
>Frequency_1_QualityScore_DD?FFHBHGAFGIEHIGEEH@CFBBFHBE@>FAFF@FA@GDEHGB9DBGGBGHBHIIIGGGD==CCAECADEEDEECDCCCACDDACCCCEC@C_Mismatch_0_Sense_+_Library_PoolC
AGTCTTCTGTAGATGTGCTCCCTACTGTTCCACTGCCACTGGTTACGTGGTGCGACTGTGAGTTCTCAGGAATATTCCTTCCATTTAACTTCTC
>Frequency_1_QualityScore_FDHHFHHJJJJJJJJIIIJJJJJJJJJJJJJGIIJJJJJJJJIIIHIGJJJJJJJIIJJJJJJIJGEHHEHHHHFFFFFFFFEEEECEEDDBDB_Mismatch_2_Sense_+_Library_PoolC
GTAGTTTTCCAACAGCGACAATCATAATAAGTTTTCTCTTGAAGTACTACCTTCTGTTCCATTGCATTATTAATAAGTCTTCTGTAGATGCGCT
>Frequency_1_QualityScore_FFHHHHHJJJJJJFIIJIJJJIJJJHIJJHIJJJJHFHHIIJJIIIJJJIJJJJJJJJJHFCDEDEECDCCCDDDDA@?BBBDDDDD_Mismatch_1_Sense_+_Library_PoolC
TATATTAATTTGGATATATAGACCCAAGGATGTGGTGCAACTGTACTTGTGGAAAAAAAAATGAAAGCTTTTATGGTTTTTTCTTTA
>Frequency_1_QualityScore_FFHHHHHIIEGIIJIFHJJJJIJIDGDIIIJIDHHFDHIIIJJHIIJIIIJHHGHEFFEFFFFEDCEFEDEDFEDCDCDDECCCCDDDCD_Mismatch_0_Sense_+_Library_PoolC
TGAACGTGAAGCAGCAGGGGCAAGTGCCCCAGAGTGAGATCGGTAGGACCCTTCTGATATCTTCCATTATTATTGATGTCCCATCATCCA
>Frequency_1_QualityScore_FDHDHBHIG<FGHIIIICFGIIIIICHDDCFHGHGIGICHGGFGIHHIIB<B?GHDCFEIIIGGGHIIIF>CCGGIG@EEHCA@DEFECCA;@@_Mismatch_1_Sense_+_Library_PoolC
CTCTTGAAGTGCTACCTTCTGTTCCATTGCATTATTAATAAGTCTTATGTAGATGTGCTCCCTACTGTTCCACTGCCACTGGTTACGTGGTGCG
>Frequency_1_QualityScore_DDHFHGHJIJJJIJDEIIIJGGHICGDDGGHGHIJJJJJJJIJEHHI@GGIGGHFFFFFFDEEEEECCDCD_Mismatch_0_Sense_+_Library_PoolC
GAAAGCTTTTATGGTTTTTTCTTTAGAAAAGTGATAATTTTCAAATGAAAAAAAATATTAATTTGGATGTA
>Frequency_1_QualityScore_FFHHGFHJJIIGHGGIGGJJJJJIGGIIIJJE@FHIIJJJJIEBGGGHIGIIIJJJGD@GGIIJJJ;@@FEFHIIBGHEHHEE?CEEE;@A=?C_Mismatch_1_Sense_+_Library_PoolC
TCTCTTGAAATGCTACCTTCTGTTCCATTGCATTATTAATAAGTCTTCTGTAGATGTGCTCCCTACTGTTCCACTGCCACTGGTTACGTGGTGC
>Frequency_1_QualityScore_FFHHHGHJJJJJJJJJJJJJJJJJJJJJJJJJJJJJJJJGHIJJJJJHIIJJIJJIJJJIIIIHHHHFHDBDDFFEEEEEEFEEEDDEDDDDED_Mismatch_2_Sense_+_Library_PoolC
CTTCTGTAGATGTGCTCCCCACTGTTCCACTGCCACTGGTTACCTGGTGCGACTGTGAGTTCTCAGGAATATTCCTTCCATTTAACTTCTCTAA
>Frequency_1_QualityScore_FFHHHHFHIJJJJJJJIJJHJJIJJJJJJJJIIJIJJJJJHIIJJIJIJJGGIIIJJIIIGIIJIIJJJGIIJJJJJJJIGFHHHGFDEFEDCC_Mismatch_0_Sense_+_Library_PoolC
AATAAGTTTTCTCTTGAAGTGCTACCTTCTGTTCCATTGCATTATTAATAAGTCTTCTGTAGATGTGCTCCCTACTGTTCCACTGCCACTGGTT
>Frequency_1_QualityScore_EFGGGGFIIIJJJJEGIIFHGGIBHGEGEIIIEIIIIJIIGIJJIDHCFFF@FGCGEE>FGGG<BDF;@CC@CA?(=5>>CCCD@B<??@>:??_Mismatch_0_Sense_+_Library_PoolC
CTTACAATCACTTGGCTGATGCTATCAAAGCTAAGATGAAATCTGAACGTGAAGCAGCAGGGGCAAGTGCCCCAGAGTGAGATCGGTAGGACCC
>Frequency_1_QualityScore_FFHHHHHJJJJIEJIJJJJJJJJJJJJJJJJJJJJJJIJJJJJIIIJIIGJIGGIHJJIGFHIJJHHFDCEFEEEFEDCCDDCACFEEDDDDCD_Mismatch_2_Sense_+_Library_PoolC
ATTATTAATAAGTCTTCTGTAGATGCGCTCCCTACTGTTCCACTGCCACTGGTTACCTGGTGCGACTGTGAGTTCTCAGGAATATTCCTTCCAT
>Frequency_1_QualityScore_FFHHHHHJJJJJJJCHIIIJJJJJJJJJJJIIIIIJJJJJJJIIIIJJJJJJJJGGIHIIJGJJJHHHHHHFFFFFFFCEEEDEEFDDCCDDCE_Mismatch_0_Sense_+_Library_PoolC
ATCCATCAATAAAGTAGTTTTCCAACAGCGACAATCATAATAAGTTTTCTCTTGAAGTGCTACCTTCTGTTCCATTGCATTATTAATAAGTCTT
>Frequency_1_QualityScore_FFFHHHHIFIGBHIJIIGHICEDGHIGJFHIIIEDGHFHIIJGGIGGGFHFFFFFEDCCDECDDDDDDDDDD_Mismatch_2_Sense_+_Library_PoolC
ATACAGACCCAAGGATGTGGTGCAACTGTACTTGTGGAAAAAAAAATGAAAGCTTTTATGGTTTTTTCTCCA
>Frequency_1_QualityScore_FFHHGHFIJJJJJJJJJJIJJIJJGIIGGIGGIJJHJJJJJHIIIJIJJJJHFFFFFEEDEECCDDDD@@BDDDCDDDD_Mismatch_0_Sense_+_Library_PoolC
TTTGGATATACAGACCCAAGGATGTGGTGCAACTGTACTTGTGGAAAAAAAAATGAAAGCTTTTATGGTTTTTTCTTTA
>Frequency_1_QualityScore_FFHHHHHJJJJJIJJJJIJJHJJIJJGHIJJJJJJJJJJJIIJJJJIJJIHFFFEEEEEEDDDDDDDCCABDDDDDDDCCDDDDDDDEECCEED_Mismatch_1_Sense_+_Library_PoolC
TTGGATATACAGACCCAAGGATGTGGTGCAACTGCACTTGTGGAAAAAAAAATGAAAGCTTTTATGGTTTTTTCTTTAGAAAAGTGATAATTTT
>Frequency_1_QualityScore_DD4DFD:AEHGIGHIGIICAHHGIIEEGGGHCHEHIGGIGGIIIDGIIIIIIF@DGHIIIGIGIEBFF<FHHIIIIIGF>EHHFEDEEEECA@A_Mismatch_1_Sense_+_Library_PoolC
AAGAAGTTTTCTCTTGAAGTGCTACCTTCTGTTCCATTGCATTATTAATAAGTCTTCTGTAGATGTGCTCCCTACTGTTCCACTGCCACTGGTT
>Frequency_1_QualityScore_DFDBHGGGGDFEEHGEGFII9EBBFGIIGFHHIIIACGACHIJDDGCFGGFGIJIICH@AGHGJGHGHIIEIJHECEDEC<>CDDCDEDACCFD_Mismatch_0_Sense_+_Library_PoolC
ACCTTCTGTTCCATTGCATTATTAATAAGTCTTCTGTAGATGTGCTCCCTACTGTTCCACTGCCACTGGTTACGTGGTGCGACTGTGAGTTCTC
>Frequency_1_QualityScore_BDHDFHHJEIIJJIHICIIIJIIJ>G?BEFIIJIJICGAC@FGHHHDFGGHGECGDFH;CGDHIIICGHGGEEHHH@DDDDDDDDDCDDDCDAC_Mismatch_0_Sense_+_Library_PoolC
AACTTCTCTAAATATGTTTGGGCTATATTAATTTGGATATACAGACCCAAGGATGTGGTGCAACTGTACTTGTGGAAAAAAAAATGAAAGCTTT
>Frequency_1_QualityScore_DD?ADFAEGHGGHGIBHFHGCCHEHIGEHGGEG@@8==;=FCDGGEG=E2A59@AACC_Mismatch_0_Sense_+_Library_PoolC
ATGTGGTGCAACTGTACTTGTGGAAAAAAAAATGAAAGCTTTTATGGTTTTTTCTTTA
>Frequency_1_QualityScore_FFHHHHHJJJJJJJJJJJJJJJJJJJJJJJJJJJJJJJIJJJJJIIJIIJJJJGHIHIHHIHIHHIHEFHHFFFFDDDDDDDDDDDDDDCCDDD_Mismatch_1_Sense_+_Library_PoolC
CTCTAAATATGTTTGGGCTATATTAATTTGGATATATAGACCCAAGGATGTGGTGCAACTGTACTTGTGGAAAAAAAAATGAAAGCTTTTATGG
>Frequency_1_QualityScore_FFHHHHHJIJJJJJJJJIJJJJJJJJJJJJJJJJJGIHIIJJHIHHIJJJJJJIJJJJIGIIJJIIIJGHEH?EFFFFFFFECCECEEEC_Mismatch_1_Sense_+_Library_PoolC
TATCTTCCATTATTATTGATGTCCCATCATCCATGAATAAAGTAGTTTTCCAACAGCGACAATCATAATAAGTTTTCTCTTGAAGTGCTA
>Frequency_1_QualityScore_FFHHHGHJJJHHJJJJJJJJJJJJJJJJJJJJJJJJJJJJJJJJJHIJJJFHIJJJJJIIJJIHHHEFFFFFEDEEDEEDC>CDDEDDDDDEEE_Mismatch_2_Sense_+_Library_PoolC
TATTAATAAGTCTTCTGTAGATGCGCTCCCTACTGTTCCACTGCCACTGGTTACCTGGTGCGACTGTGAGTTCTCAGGAATATTCCTTCCATTT
>Frequency_1_QualityScore_FFHHHHHIHIIGJIIJGJDHGHIIIIGIJJGIIIFHJIJJFHHCGIIHHHHHHHDFFCFEEEDDDDDDDCDDDDDDDDDDDCDDDDDDDDDCCC_Mismatch_2_Sense_+_Library_PoolC
TGGGCTATATTAATTTGGATATATAGACCCAAGGATGTGGTGCAACTGTACTTGTGGAAAAAAAAATGAAAGCTTTTATGGTTTTTTCTTTAAA
>Frequency_1_QualityScore_FFHHHHHJJJJJJJJJJJJJJHJJJJJJJJJJJIHHIIJJIJJHHJIJJJJJIJJJJGIJIJJJHFDDDDDDDDDDDDDDDDDDCDDDDDDCDD_Mismatch_1_Sense_+_Library_PoolC
GTTTGGGCTATATTAATTTGGATATACAGACCCAAGGATGTGGTGCAACTGCACTTGTGGAAAAAAAAATGAAAGCTTTTATGGTTTTTTCTTT
>Frequency_1_QualityScore_FDHDHHHIIII?FGGGGHCF@HEFEEFCGGGHHHGEBFCAHIGHBHGIGEDBFHH?BD;=CCBHHFD@D@C@AC@CEECCBCCDCC@ACCCCFE_Mismatch_0_Sense_+_Library_PoolC
TTATTAATAAGTCTTCTGTAGATGTGCTCCCTACTGTTCCACTGCCACTGGTTACGTGGTGCGACTGTGAGTTCTCAGGAATATTCCTTCCATT
>Frequency_1_QualityScore_DDHHHDDEGEHGIIJEDFGIIIBHHEHIJGGGIIJIGJJIJGIJIIJIHIEHACGHIEHGGIE>AEEHDEFBBEECEECE>ACBCDCDD:>C>C_Mismatch_0_Sense_+_Library_PoolC
GTCCCATCATCCATCAATAAAGTAGTTTTCCAACAGCGACAATCATAATAAGTTTTCTCTTGAAGTGCTACCTTCTGTTCCATTGCATTATTAA
>Frequency_1_QualityScore_DFHHHHHJJGGIIJIIHJIJIJIJJIJJJJJJJJIJJIJJIJIJJJJIIHHIIIJGHFGGHGIHGHEEFFFFFDEEEEEDDDEEEDDDDCDEEF_Mismatch_2_Sense_+_Library_PoolC
ATTAATAAGTCTTCTGTAGATGCGCTCCCTACTGTTCCACTGCCACTGGTTACCTGGTGCGACTGTGAGTTCTCAGGAATATTCCTTCCATTTA
>Frequency_1_QualityScore_DFHHHHHIJIIJIHJJJJJJJIJJJIJJIJJJJJJJJJJJGHEIJFHIFGIIIIJJIIHJHHIJHEHHHGEFFFFFEEEEEFFECDDDEDDDDC_Mismatch_0_Sense_+_Library_PoolC
TCTTCTGTAGATGTGCTCCCTACTGTTCCACTGCCACTGGTTACGTGGTGCGACTGTGAGTTCTCAGGAATATTCCTTCCATTTAACTTCTCTA
>Frequency_1_QualityScore_FFHHHHHJJJJJJJJIJJJJJJJJJJJJJJJJJJJJJJJJJJJJJJJJJIJJJJJIJJIJJHHIIJJJJJIIIHHCHHD_Mismatch_1_Sense_+_Library_PoolC
TTTAACTTCTCTAAATATGTTTGGGCTATATTAATTTGGATATATAGACCCAAGGATGTGGTGCAACTGTACTTGTGGA
>Frequency_1_QualityScore_FFHHHHHJJJJJJJJJJJJJJJIJJJJJIJJJJIIJJJJJJIJJJIIJJIIJJHHIJHHHGHHFFFFFFEEEEEEFEFEDDEDDDDD_Mismatch_2_Sense_+_Library_PoolC
TAGATGCGCTCCCTACTGTTCCACTGCCACTGGTTACCTGGTGCGACTGTGAGTTCTCAGGAATATTCCTTCCATTTAACTTCTCTA
>Frequency_1_QualityScore_FFHHHHFIIJJIJJGHIIIJJIGIIJIIJJJJJJJJJJJJJJJJJJJIJJJJJJJJJJJJIJJGIJHIHHHHFFFFEEEEEEEEDCC_Mismatch_0_Sense_+_Library_PoolC
CACTGGTTACGTGGTGCGACTGTGAGTTCTCAGGAATATTCCTTCCATTTAACTTCTCTAAATATGTTTGGGCTATATTAATTTGGA
>Frequency_1_QualityScore_FFHHHHHJJJJJJJJJJIJJJJJJJJIJJJJHGGIJJJJGIIJIGIGHGJIAGHDHGGJIEHEEHHHHHHFFFFFFFEEEEEEEDCDDDEECDE_Mismatch_1_Sense_+_Library_PoolC
GATGTGCTCCCTACTGTTCCACTGCCACTGGTTACCTGGTGCGACTGTGAGTTCTCAGGAATATTCCTTCCATTTAACTTCTCTAAATATGTTT
>Frequency_1_QualityScore_FFHHHHHJJJJIJJJJJJJJJJIJIIJJDGHIIGIJJJIJJIIJJJJJIIIJHHHHHHFFFFFFFCED_Mismatch_0_Sense_+_Library_PoolC
AGCTTTTATGGTTTTTTCTTTAGAAAAGTGATAATTTTCAAATGAAAAAAAATATTAATTTGGATGTA
>Frequency_1_QualityScore_FFHHHHHJGIJJJHIJEHIJJJJIGIDEGIJJJJJJJJJJJJIJJJIJJJJJJJJJJJJJHHEHHHFFDDFF?BCCBCEEEFEEEDDDCDDACD_Mismatch_1_Sense_+_Library_PoolC
GCCACTGGTTACGTGGTGCGACTGTGAGTTCTCAGGAATATTCCTTCCATTTAACTTCTCTAAATATGTTTGGGCTATATTAATTTGGATATAT
>Frequency_1_QualityScore_FFHHHHGJJJGIIIJJJJJJIIIIIIJJJHGEHJJJIIIIGIIEHIGIIHIJJIJJIJJJJIJJJJIJIGHHHHGHFD@BECCECEEFCEED@A_Mismatch_1_Sense_+_Library_PoolC
CAGGAATATTCCTTCCATTTAACTTCTCTAAATATGTTTGGGCTATATTAATTTGGATATATAGACCCAAGGATGTGGTGCAACTGTACTTGTG
>Frequency_1_QualityScore_DFHHHHHJIJJIJJJJJJJJJJJJJIIJJJJJJJJBGIIJIJJGHJIHHFFFFFECEEEEEDDDDCDEEEEDDDDDFFEFEDDEDDDDACCCDD_Mismatch_0_Sense_+_Library_PoolC
TGTAGATGTGCTCCCTACTGTTCCACTGCCACTGGTTACGTGGTGCGACTGTGAGTTCTCAGGAATATTCCTTCCATTTAACTTCTCTAAATAT
>Frequency_1_QualityScore_FFHHHHHJJJJJJJJJJJJJIJJJJJIJJJJIIJGIIJJHHIJHHIJIJHIHIIIJIGHHHHFFFDFFFEEEEFEFDDDEDDDDA@>@CDEEEE_Mismatch_0_Sense_+_Library_PoolC
GATGTGCTCCCTACTGTTCCACTGCCACTGGTTACGTGGTGCGACTGTGAGTTCTCAGGAATATTCCTTCCATTTAACTTCTCTAAATATGTTT
>Frequency_1_QualityScore_FFHHHHHJJJJJJHHIJJJJJJJJIJIIJJJJJJJJJJHIJJIJJJJGJJJJJJIGIIIFHGJIJJIJJHIIIIHHFFFEEEEEFDDDEDDDDD_Mismatch_2_Sense_+_Library_PoolC
CAATCATAATAAGTTTTCTCTTGAAGTACTACCTTCTGTTCCATTGCATTATTAATAAGTCTTCTGTAGATGCGCTCCCTACTGTTCCACTGCC
>Frequency_1_QualityScore_FFHHHHHJJII@FGHIHIGHHIJGIJJJJJJJJJIGGIJJJJJJJJIIIJJJJJJJIGIHHHHEHGEFFBCEEEEEFEEEEDDDDEDEEEDDDB_Mismatch_0_Sense_+_Library_PoolC
TGGTTACGTGGTGCGACTGTGAGTTCTCAGGAATATTCCTTCCATTTAACTTCTCTAAATATGTTTGGGCTATATTAATTTGGATATACAGACC
>Frequency_1_QualityScore_FFHHHGHJJJJJJJJHIIIJJJJJIJJJJJJJJJJIJJIGIHIJIDHIIJJJJJJIIIGHIIJJJHGHHHHFFFFFFFEEEECEACDDDCCCDE_Mismatch_0_Sense_+_Library_PoolC
CATCCATCAATAAAGTAGTTTTCCAACAGCGACAATCATAATAAGTTTTCTCTTGAAGTGCTACCTTCTGTTCCATTGCATTATTAATAAGTCT
>Frequency_1_QualityScore_FFHHHHFHJJJJJJHIIJJIIJJJJJIJIJJJJJJIJIJJJJJJJJJJJJJJIJJJIIFHIIJIJJJGGHHHHHHFFFFFFDEEEDDEDDDDDD_Mismatch_2_Sense_+_Library_PoolC
ACCTGGTGCGACTGTGAGTTCTCAGGAATATTCCTTCCATTTAACTTCTCTAAATATGTTTGGGCTATATTAATTTGGATATACAGAACCAAGG
>Frequency_1_QualityScore_FFHHHHHJJJJJJJJJJJJJJJJJJJJJJJJJJJJJJJJJJJJJJJJJIIJHIJIIIHHIIJJJJJJJJHFFHHDFFFFDDDDDDDDDDDDDDD_Mismatch_1_Sense_+_Library_PoolC
ACTTCTCTAAATATGTTTGGGCTATATTAATTTGGATATACAGACCCAAGGATGTGGTGCAACTGCACTTGTGGAAAAAAAAATGAAAGCTTTT
>Frequency_1_QualityScore_FFHHGGHIIJJIJJJJJJIJIIJJIJJJJJJJJJJJJJIJJJJHHIIJJJIJJJIIJJGIGIJIJJJGHGHFHGFFFFFFEDDDDDBDDDDDCB_Mismatch_1_Sense_+_Library_PoolC
CGACTGTGAGTTCTCAGGAATATTCCTTCCATTTAACTTCTCTAAATATGTTTGGGCTATATTAATTTGGATATATAGACCCAAGGATGTGGTG
>Frequency_1_QualityScore_FFHHHHHJIJJHHIJJJIJFIIIJJIIJJ_Mismatch_1_Sense_+_Library_PoolC
CAAGGATGTGGTGCAACTGTATTTGTGGA
>Frequency_1_QualityScore_DDHHHDH@EEDHDBEB<AEHEGHHGIGHGIDGHIIFIDAE?FEGGIGGE9?8=FHI@))=;@ABEAH3?;;C>@@6>3;>55>>CC>@CCDDDB_Mismatch_2_Sense_+_Library_PoolC
ATTAATAAGTCTTCTGTAGATGTGCTCCCCACTGTTCCACTGCCACTGGTTACCTGGTGCGACTGTGAGTTCTCAGGAATATTCCTTCCATTTA
>Frequency_1_QualityScore_FFHHHHHJJJJJJJJJJJJJJJIJJJHIJJJJJJJIIJIJJJHJJJIIIIJIIJJJIJJJJIIIIIJIIGIIIHGGHHHHFFFFFCEEEEEDDC_Mismatch_1_Sense_+_Library_PoolC
AGTTCTCAGGAATATTCCTTCCATTTAACTTCTCTAAATATGTTTGGGCTATATTAATTTGGATATACAGACCCAAGGATGTGGTGCAACTGCA
>Frequency_1_QualityScore_FFHHHHHJJJJJJJJJJJJJJJJJIIJIIJJJJJJJJJIJJJIJJJJIJJJJJJJJHHIIIJJJHIIIJHHHHH_Mismatch_1_Sense_+_Library_PoolC
CTTCTCTAAATATGTTTGGGCTATATTAATTTGGATATATAGACCCAAGGATGTGGTGCAACTGTACTTGTGGA
>Frequency_1_QualityScore_DDFH?DF3AC9FHF>A?EHEGG3CB>F?DEE@DDB0:?F@DDHF<4B)=FEF=CCD@EE@EE?EE>=7A>?3?@DC;CCC;;>ADEEBCAC@BB_Mismatch_2_Sense_+_Library_PoolC
TGCTCCCTACTGTTCCACTCCCACTGGTTACCTGGTGCGACTGTGAGTTCTCAGGAATATTCCTTCCATTTAACTTCTCTAAATATGTTTGGGC
>Frequency_1_QualityScore_DDDHHDFHI@CFFGIEHI@<,CAAFHGIIIIIIFEAHFHFHFIG<G<BFHGGGGIG@BF?FHGGHI:757@?>EC=A?ADD@CCC_Mismatch_0_Sense_+_Library_PoolC
CTTCCATTTAACTTCTCTAAATATGTTTGGGCTATATTAATTTGGATATACAGACCCAAGGATGTGGTGCAACTGTACTTGTGGA
>Frequency_1_QualityScore_FDHHHFHEF2CEHA@FBFIGGGICGFGIIFGGIIGGGGIIGGGGGGFGHJIII8BFFGGHDHGEHIJHIHEHHFFEFFFFFDEDDDBBDB@A>C_Mismatch_0_Sense_+_Library_PoolC
GTGCGACTGTGAGTTCTCAGGAATATTCCTTCCATTTAACTTCTCTAAATATGTTTGGGCTATATTAATTTGGATATACAGACCCAAGGATGTG
>Frequency_1_QualityScore_FFHHHHHJJIJIJJIIJGHIJEHJJIJIJIIJJJIJJIJJJJJFHIJJJJJJHHHHHHHFFFFCDCEFEEEEEDDDDDDDDEEFEEEDDDDEDE_Mismatch_1_Sense_+_Library_PoolC
GGCCACTGGTTACGTGGTGCGACTGTGAGTTCTCAGGAATATTCCTTCCATTTAACTTCTCTAAATATGTTTGGGCTATATTAATTTGGATATA
>Frequency_1_QualityScore_FFHHHHHJJJJFHIIJJJJJJJJJIJJJJJJJJJJJJJGIJJJHHHHHFFFFFFECCEEEEDFEDEDDDACCDDDDDDDDDEEEEEEEDDDDDC_Mismatch_0_Sense_+_Library_PoolC
AACTGTACTTGTGGAAAAAAAAATGAAAGCTTTTATGGTTTTTTCTTTAGAAAAGTGATAATTTTCAAATGAAAAAAAATATTAATTTGGATGT
>Frequency_1_QualityScore_D>FFDHDI>FHGE:CGCEEHG>FHGGEBHEIIICG<DFEA8CBCHAH;FA;25CACC;@;;;?@DA@(6;>;@;@ACDEDD@:@;;:5,:@CCC_Mismatch_0_Sense_+_Library_PoolC
TGAAATCTGAACGTGAAGCAGCAGGGGCAAGTGCCCCAGAGTGAGATCGGTAGGACCCTTCTGATATCTTCCATTATTATTGATGTCCCATCAT
>Frequency_1_QualityScore_FFHHGHHJJIJJJJJJJJJJJJJJJJJJJJJJIIJJJJJIJJJIIJJIJGIJJHIJJJJGIGGIIIIBGIFHIIJHHHHHFFFFECEEEEFCEF_Mismatch_1_Sense_+_Library_PoolC
TCTCAGGAATATTCCTTCCATTTAACTTCTCTAAATATGTTTGGGCTATATTAATTTGGATATATAGACCCAAGGATGTGGTGCAACTGTACTT
>Frequency_1_QualityScore_DDAFBFH?E?A:CH<FAEHIGCAHGBBF><GACD@GGG39DDD@GB8CHGCHF@=FE@EH;@;AHF>CCE;;?B@>BC>CDE>>@;(3;59@>C_Mismatch_0_Sense_+_Library_PoolC
CCTACTGTTCCACTGCCACTGGTTACGTGGTGCGACTGTGAGTTCTCAGGAATATTCCTTCCATTTAACTTCTCTAAATATGTTTGGGCTATAT
>Frequency_1_QualityScore_FFHHHHHJIJJJJIJJJJJJJJJJJIJJHHIIIIIJJJJJJIIJJJJJJJEHIHHGIHHHGGFFFFD>ACEEDDDD?BDDDDBDDDCDCDCCDD_Mismatch_0_Sense_+_Library_PoolC
CTTGGCTGATGCTATCAAAGCTAAGATGAAATCTGAACGTGAAGCAGCAGGGGCAAGTGCCCCAGAGTGAGATCGGTAGGACCCTTCTGATATC
>Frequency_1_QualityScore_FFHGHGHJDIJJJJJHGHJIJIJJJGGGIIJIJJJJJJJJHIJJJJJJJJJJGIJDHGI<GCHIIIJIIHIJJJGIIFIIHHHHHFFFFFFFEE_Mismatch_0_Sense_+_Library_PoolC
GACAATCATAATAAGTTTTCTCTTGAAGTGCTACCTTCTGTTCCATTGCATTATTAATAAGTCTTCTGTAGATGTGCTCCCTACTGTTCCACTG
>Frequency_1_QualityScore_FFGHHHHJJJJIJJJJJJJJJIIJJJJJJJJJIJJJJJIIIIJJJJJIJJHIIJIJIIIJJJJJJJJJJI_Mismatch_1_Sense_+_Library_PoolC
CGACTGTGAGTTCTCAGGAATATTCCTTCCATTTAACTTCTCTAAATATGTTTGGGCTATATTAATTTGA
>Frequency_1_QualityScore_FFFHHHHJJJJJIJHIIIEHIIIJIIGIIIIHHIJJJHIJHHGGGFEFGGFHJIEHIDEEGHIHHHHHGEBEFDDFFEDCEEC;CCCFD;>CCB_Mismatch_1_Sense_+_Library_PoolC
TGTGCTCCCTACTGTTCCACTGCCACTGGTTACCTGGTGCGACTGTGAGTTCTCAGGAATATTCCTTCCATTTAACTTCTCTAAATATGTTTGG
>Frequency_1_QualityScore_FFHHHHHIJJIJJJIJJJGIGIGGIGHGHGIFGIIIGHIFHIJHJJHIEHDHHHFFFFFFFACCCEEFD;>CCDDD>:A:ADDC@@A<<AC?@D_Mismatch_0_Sense_+_Library_PoolC
CCCTACTGTTCCACTGCCACTGGTTACGTGGTGCGACTGTGAGTTCTCAGGAATATTCCTTCCATTTAACTTCTCTAAATATGTTTGGGCTATA
>Frequency_1_QualityScore_FFHHHDHJJJFIJIIIJJJIGJJFGIIIJIHAGHIIJIJIJDHIJ9FIGIIFHGBFGGGIGHHEGGGGGBEDEFFFDFEDEEEEDC@CC@CCDD_Mismatch_0_Sense_+_Library_PoolC
CCCTTCTGATATCTTCCATTATTATTGATGTCCCATCATCCATCAATAAAGTAGTTTTCCAACAGCGACAATCATAATAAGTTTTCTCTTGAAG
>Frequency_1_QualityScore_BDHFHAFHDHBEE<EH@9CACFDAGG9*:EFGEGC?DG<@GGH@@G=CHG>GHIGGI:;@@DGHEHFFHFEDEEEECA>;66>CCC;>A>@?BC_Mismatch_0_Sense_+_Library_PoolC
GCTCCCTACTGTTCCACTGCCACTGGTTACGTGGTGCGACTGTGAGTTCTCAGGAATATTCCTTCCATTTAACTTCTCTAAATATGTTTGGGCT
>Frequency_1_QualityScore_FFHHHGHGIIIGHFHHHGJIJEEHEIEHGHGJIIJIIGGIIGIFHIJIJJJGGADHIGHGGGIBEHGFEBCEFEBFCEEDCDECCCD@CDCCDD_Mismatch_0_Sense_+_Library_PoolC
TCCATCAATAAAGTAGTTTTCCAACAGCGACAATCATAATAAGTTTTCTCTTGAAGTGCTACCTTCTGTTCCATTGCATTATTAATAAGTCTTC
>Frequency_1_QualityScore_DDDFFFHHGHGGC@CF>EHBHHIGGBHIGIGIGDGDGGHGIIEGGGGGGHIBFEEIIBFHIIHGDHEHIAEHEEH>CD@@??ABBBB?ACCAA>_Mismatch_0_Sense_+_Library_PoolC
TTTAACTTCTCTAAATATGTTTGGGCTATATTAATTTGGATATACAGACCCAAGGATGTGGTGCAACTGTACTTGTGGAAAAAAAAATGAAAGC
>Frequency_1_QualityScore_DDHFFHHJIJJGIJJJJJJIJIIIIJJJJJJJJIEIJIJJJJJJJJJJIJJJIJJJJIJIJJJIHHHHFBEFFDEEEEEEEDDDDDDEEEDDDC_Mismatch_1_Sense_+_Library_PoolC
TGGTTACGTGGTGCGACTGTGAGTTCTCAGGAATATTCCTTCCATTTAACTTCTCTAAATATGTTTGGGCTATATTAATTTGGATATATAGACC
>Frequency_1_QualityScore_FFHHFHHJJJJJJJJJJJIJJJJIIIJJJJJJIJIJIIIJJJJJIJGHIIJJJJJHHHHDFFFEEEEECCCFDFEEDCFFDEFEEFDCDCDDFD_Mismatch_0_Sense_+_Library_PoolC
TAAGATGAAATCTGAACGTGAAGCAGCAGGGGCAAGTGCCCCAGAGTGAGATCGGTAGGACCCTTCTGATATCTTCCATTATTATTGATGTCCC
>Frequency_1_QualityScore_FFHHHHHJJJJEHHJJJJJJJJJJJHIJIJJJJJJJGIJJJJJHHHHHHFFFDFEDDDDDDDDDDDDDDDCDEEDDEEDEDDDDDD_Mismatch_2_Sense_+_Library_PoolC
CAAGGATTTGGTGCAACTGCACTTGTGGAAAAAAAAATGAAAGCTTTTATGGTTTTTTCTTTAGAAAAGTGATAATTTTCAAATGA
>Frequency_1_QualityScore_FFHHHHHJJJJJJIJJJJJHJJJJJJJJJIJJJJJIIJJJJGHIGHIJJHIJJJJIIIJJJJJHFDDDDCDDDDDDDDDDDDCCBB@DCDCDD<_Mismatch_1_Sense_+_Library_PoolC
TTGGGCTATATTAATTTGGATATATAGACCCAAGGATGTGGTGCAACTGTACTTGTGGAAAAAAAAATGAAAGCTTTTATGGTTTTTTCTTTAG
>Frequency_1_QualityScore_DDFBDHHIBH3:CFIGCHGG>AGI<DFGIIIGHI;;;@=@D777?E?AEECEE@;@CC>A.68;:?C:>@>CC@:@@C@A>_Mismatch_0_Sense_+_Library_PoolC
AAAAAAAAATGAAAGCTTTTATGGTTTTTTCTTTAGAAAAGTGATAATTTTCAAATGAAAAAAAATATTAATTTGGATGTA
>Frequency_1_QualityScore_FFGHHHHJJJJJJJJJJJJIIJJJIIJJJJJJJJJJJHJJJJJJJJJJJJIJJJJJJJIJJFIJJHHHHHHHGFFFFFFFEEDECDBDDDDCDD_Mismatch_2_Sense_+_Library_PoolC
TCCAACAGCGACAATCATAATAAGTTTTCTCTTGAAGTACTACCTTCTGTTCCATTGCATTATTAATAAGTCTTCTGTAGATGCGCTCCCTACT
>Frequency_1_QualityScore_FFHHHHHJJJJJJJJJJJJJJJJJJCHIJEIGIJJGHIIJJJJHJJJJJIJJJJJJGJJFDEEEEDDDDCDDDDDDCDDDDDDDDDDDDDDDD>_Mismatch_0_Sense_+_Library_PoolC
TATATTAATTTGGATATACAGACCCAAGGATGTGGTGCAACTGTACTTGTGGAAAAAAAAATGAAAGCTTTTATGGTTTTTTCTTTAGAAAAGT
>Frequency_1_QualityScore_FFHHHHHIJJGJJJIJJIJJJIJJIFFHGJGIIGHGJIGIJJJJJFFHAHGHIIGGIFHEHHHHFFFFEFEEEEDEEEDDCDEDDCDEDBDBCD_Mismatch_0_Sense_+_Library_PoolC
CTCCCTACTGTTCCACTGCCACTGGTTACGTGGTGCGACTGTGAGTTCTCAGGAATATTCCTTCCATTTAACTTCTCTAAATATGTTTGGGCTA
>Frequency_1_QualityScore_FDHHHGGJJJJJJJEHHHGIJIGIJJGIJJEIJIIGEHFFFFIHHHIIIIJIIJIIIGGIGGIGJJJIJFAEHIJJGHHGEFEFFFF?CECDD=_Mismatch_0_Sense_+_Library_PoolC
GTTTTCTCTTGAAGTGCTACCTTCTGTTCCATTGCATTATTAATAAGTCTTCTGTAGATGTGCTCCCTACTGTTCCACTGCCACTGGTTACGTG
>Frequency_1_QualityScore_FDAFHHHIIJJJIJIIJJJHGGHJJJJJIIJJIIGGFFHIJGGIIIIJIGEGGIJJHFDBBDEEACDEEDDCCDCCCDDCDDCDCCCD@CDDDE_Mismatch_0_Sense_+_Library_PoolC
AAAATGAAAGCTTTTATGGTTTTTTCTTTAGAAAAGTGATAATTTTCAAATGAAAAAAAATATTAATTTGGATGTACACTTGTGTTATATTATA
>Frequency_1_QualityScore_FFHHHGHGIHGJJJJIIIGJGI>GGHIJEGGGIIJJGEIFHIHEGFCDHIIIJHFFFFFEEC@AAACDCDDDBBDDDCDDC_Mismatch_1_Sense_+_Library_PoolC
ATTTGGATATATAGACCCAAGGATGTGGTGCAACTGTACTTGTGGAAAAAAAAATGAAAGCTTTTATGGTTTTTTCTTTAG
>Frequency_1_QualityScore_FFHHHHHJJJJJJJJJJJJJHIJHIJGIJJJJJJIJJJJJIIJIJJJJJJJHFFFFFFEEEEEEDDDCCBDDDDDDDDDDDDDDCCDEEDDEED_Mismatch_0_Sense_+_Library_PoolC
TTGGATATACAGACCCAAGGATGTGGTGCAACTGTACTTGTGGAAAAAAAAATGAAAGCTTTTATGGTTTTTTCTTTAGAAAAGTGATAATTTT
>Frequency_1_QualityScore_FFHFHHHJJJJJJIJJHIIJJJJJJJJJIJJIJJJJJJJJJIJJIJJIJIJJJJJHHHHHHHFFFFFFBCCBCCCCDDEA@ACDDACCACDDD@_Mismatch_0_Sense_+_Library_PoolC
AAGTTTTCTCTTGAAGTGCTACCTTCTGTTCCATTGCATTATTAATAAGTCTTCTGTAGATGTGCTCCCTACTGTTCCACTGCCACTGGTTACG
>Frequency_1_QualityScore_FFFFHHDGG@GFHGHIEGIJIIJGGIIIIJIIGHIIIJGIGIIIJIEIGFHIIECGIIIIFIJJB=CFHAFFECHIGIDE=?CEE@BD??C@BB_Mismatch_1_Sense_+_Library_PoolC
CTTGAAGTTCTACCTTCTGTTCCATTGCATTATTAATAAGTCTTCTGTAGATGTGCTCCCTACTGTTCCACTGCCACTGGTTACGTGGTGCGAC
>Frequency_1_QualityScore_FFHHHHHJJJJJJJJJIJJJJGJJIJJJJJJJJFIIJJJJJIJJJJJJJIJJJJJJJJJJIJJIJJJIFCHIIAEIJJFHHEEEFDDBBCDDDD_Mismatch_0_Sense_+_Library_PoolC
TGCTACCTTCTGTTCCATTGCATTATTAATAAGTCTTCTGTAGATGTGCTCCCTACTGTTCCACTGCCACTGGTTACGTGGTGCGACTGTGAGT
>Frequency_1_QualityScore_DFHHHFFGGHIJGGJIJIJIJFHIGJIJIGIJJJJJJJIIGIJJJGIIIIIGIIJGGHIGG<CHHGGHIJGIGHFEFBCDCCECFEEDADDDCD_Mismatch_0_Sense_+_Library_PoolC
TTCCATTGCATTATTAATAAGTCTTCTGTAGATGTGCTCCCTACTGTTCCACTGCCACTGGTTACGTGGTGCGACTGTGAGTTCTCAGGAATAT
>Frequency_1_QualityScore_FFHHGHHJJJJJJJJJJJJJJJJJJJJJJIJJJJJJJJIGIJIIIJJJJJJIIJIJJIJJJJIJJIJJJGIJHHHFHHHEFFFFFFEDE_Mismatch_0_Sense_+_Library_PoolC
ATTCCTTCCATTTAACTTCTCTAAATATGTTTGGGCTATATTAATTTGGATATACAGACCCAAGGATGTGGTGCAACTGTACTTGTGGA
>Frequency_1_QualityScore_@DFFBDFHEGH>?FBAG<EFHFGG@CFHDGHHDFIDH8FB;CBCBF4=FH;8=4=@C@GE?E)=?>?C?;;6@ACC>A:CCD@;:(>@AAD>>A_Mismatch_2_Sense_+_Library_PoolC
TCCCATCATCCATGAATAAAGTAGTTTTCCAACAGCGACAATCATAATAAGTTTTCTCTTGAAGTACTACCTTCTGTTCCATTGCATTATTAAT
>Frequency_1_QualityScore_FFGHHGHJIJJJJJJJJJJJJJJJJIJJJJJJJJJJJIIJJJJJJIIIIJJJJJIJJGIIIJIJIJJJJHIIIHHHHHFFFFFDEEECDDDFCC_Mismatch_1_Sense_+_Library_PoolC
TCAGGAATATTCCTTCCATTTAACTTCTCTAAATATGTTTGGGCTATATTAATTTGGATATATAGACCCAAGGATGTGGTGCAACTGTACTTGT
>Frequency_1_QualityScore_FFDHHFHIFIIGHIJIIGGIIIHCBDCGCIJGHIIGGG?F<DCFGEEGIGHHGIIEHIG<EHGGDA@A@@FCHDHIJIHGFEFFBDBEFACCEE_Mismatch_0_Sense_+_Library_PoolC
CAATCATAATAAGTTTTCTCTTGAAGTGCTACCTTCTGTTCCATTGCATTATTAATAAGTCTTCTGTAGATGTGCTCCCTACTGTTCCACTGCC
>Frequency_1_QualityScore_FFHGHHHJJJIIAJHIIJFJJIGIIHIIIJIIJJJJJJDHEIIJJIJJIGDID?GIGHIJIJIIIIGCDE@F@GHEHHHHFC>BEFFEECCCEC_Mismatch_2_Sense_+_Library_PoolC
AATCATAATAAGTTTTCTCTTGAAGTACTACCTTCTGTTCCATTGCATTATTAATAAGTCTTCTGTAGATGCGCTCCCTACTGTTCCACTGCCA
>Frequency_1_QualityScore_DDBDHHFHJIJJJIJJIJJGFGC@BGHGHIGIIIJIGCGGCHEHBFGGHI*?BGGDIHJCEH>CHGIGGCAHF>CC?C=A_Mismatch_1_Sense_+_Library_PoolC
ATTTAACTTCTCTAAATATGTTTGGGCTATATTAATTTGGATATATAGACCCAAGGATGTGGTGCAACTGTACTTGTGGA
>Frequency_1_QualityScore_FFHHHHHJJJJJJJJJJJJJJCHHIJJJIIJJJJJIJGHIIJJJIJJJIJJHIJIJJJJJJHIIHHHGHHFFFFFFCEEEEEFEDCDECEEDFC_Mismatch_1_Sense_+_Library_PoolC
TCCCATCATCCATGAATAAAGTAGTTTTCCAACAGCGACAATCATAATAAGTTTTCTCTTGAAGTGCTACCTTCTGTTCCATTGCATTATTAAT
>Frequency_1_QualityScore_FFHHHHHJJJJIJJIIJHHIJJJJIHIJJJJIJIIJJJJIJJJJHHHHHHFFFFFFED>ABCD@DDDDD_Mismatch_0_Sense_+_Library_PoolC
CAGACCCAAGGATGTGGTGCAACTGTACTTGTGGAAAAAAAAATGAAAGCTTTTATGGTTTTTTCTTTA
>Frequency_1_QualityScore_DDDHHGHIGIIBHDHIIIIGIIIIGGHGGGGGFHIIIIIIGIGGIEGFEHIIIHIIIGCHFHI@GFC=CFD@DEAADB@CCC>CCDCDCCCACC_Mismatch_0_Sense_+_Library_PoolC
GTTCCATTGCATTATTAATAAGTCTTCTGTAGATGTGCTCCCTACTGTTCCACTGCCACTGGTTACGTGGTGCGACTGTGAGTTCTCAGGAATA
>Frequency_1_QualityScore_FFHHHHHJJJJJJJJJJJJJIJJJIIJJJHIJIIJIJJJJIJIJJIGIHIIIJJJEIIIGGIIIJJJJHFHHHFFFFFFFFEEEEDEDEDEDDD_Mismatch_2_Sense_+_Library_PoolC
TATTGATGTCCCATCATCCATGAATAAAGTAGTTTTCCAACAGCGACAATCATAATAAGTTTTCTCTTGAAGTACTACCTTCTGTTCCATTGCA
>Frequency_1_QualityScore_FFGHFHGEIIIGJIGGGIGGGHIJFEGEBHDHIIGIGGIJIJJIGGIIG?DDFE<FCGGGIJJIGAGGIECEHFDBEDDADDECCECCCD;>>>_Mismatch_0_Sense_+_Library_PoolC
CTTCTGATATCTTCCATTATTATTGATGTCCCATCATCCATCAATAAAGTAGTTTTCCAACAGCGACAATCATAATAAGTTTTCTCTTGAAGTG
>Frequency_1_QualityScore_FFGHHHHJJIJJJJJIJJJJJJJFIJJIIIJJJJJJGIIIJJJIJIJIIJJIJIJIIJJJJJID_Mismatch_0_Sense_+_Library_PoolC
GAGTTCTCAGGAATATTCCTTCCATTTAACTTCTCTAAATATGTTTGGGCTATATTAATTTGGA
>Frequency_1_QualityScore_FDDFHHDEGG@HHG>FEFCCFECH;DBBGE>GGEHGBFHGIGGC@DABF>D@;=CBFHIIIHIGDHHBHA?ECDD@C@?;.>AC(/=>5?ACA@_Mismatch_1_Sense_+_Library_PoolC
GATTTAACTTCTCTAAATATGTTTGGGCTATATTAATTTGGATATACAGACCCAAGGATGTGGTGCAACTGTACTTGTGGAAAAAAAAATGAAA
>Frequency_1_QualityScore_FFHHHHHJJJJJIIJJHIIJJJIIJHIJJIIJJIJJJIIIJGIJJJIGIIIIIJHIIGGHHIJJJIJIGHEHEHHFHFFFFEEFEEDDDDDDDD_Mismatch_0_Sense_+_Library_PoolC
AATCATAATAAGTTTTCTCTTGAAGTGCTACCTTCTGTTCCATTGCATTATTAATAAGTCTTCTGTAGATGTGCTCCCTACTGTTCCACTGCCA
>Frequency_1_QualityScore_FFHHHHHJIJJGIIJJFHGJJIJJEGIIHIJJHIGJHHJJJJJJJJJIJJIJJJJJJJJIIGIIIJHHHHHHFFFFFFFDDDEDDDEDEDFEEE_Mismatch_0_Sense_+_Library_PoolC
GTTCCACTGCCACTGGTTACGTGGTGCGACTGTGAGTTCTCAGGAATATTCCTTCCATTTAACTTCTCTAAATATGTTTGGGCTATATTAATTT
>Frequency_1_QualityScore_D?F?D13;C:4AC<:CHD:C<ACBH@>F:CBF9FFF3*?F>*BBD9*?DB8<B<CD)85=@7@;=>3355:::AB_Mismatch_0_Sense_+_Library_PoolC
TTTGGGCTATATTAATTTGGATATACAGACCCAAGGATGTGGTGCAACTGTACTTGTGGAAAAAAAAATGAAAGC
>Frequency_1_QualityScore_FFHHHHHJJGHIIIIJJHIJJIJJJJIJJIIIJJJJJJJJJJJJJJJJJJJJJJFGGFHGIGIJJIIIHHHFHFFFFFFFFDCDDEDDCCDDDD_Mismatch_2_Sense_+_Library_PoolC
GTTACCTGGTGCGACTGTGAGTTCTCAGGAATATTCCTTCCATTTAACTTCTCTAAATATGTTTGGGCTATATTAATTTGGATATACAGAACCA
>Frequency_1_QualityScore_FFHHGHFIJJJJJJCHIJIIJII@GIJJJJJJFHIIJJJJIIBFGGIIIJJGGBHEFHFFFFFEEEEEEEEDDDEEDDFEEFDDEDFDEC:CDD_Mismatch_0_Sense_+_Library_PoolC
ATGAAATCTGAACGTGAAGCAGCAGGGGCAAGTGCCCCAGAGTGAGATCGGTAGGACCCTTCTGATATCTTCCATTATTATTGATGTCCCATCA
>Frequency_1_QualityScore_FDHFDHGIEHEHIIFGGIB;D>FDE@EE09B@DHH@FHI_Mismatch_0_Sense_+_Library_PoolC
GTGGAAAAAAAAATGAAAGCTTTTATGGTTTTTTCTTTA
>Frequency_1_QualityScore_FFHHHHHIJIJJJJJJJJJJJJJJJJJJJJJJJJJJIJJJJJJJJHIJJJJHIJJJHHHHFFFFFFFFEEEEDEDEDEDDDDDDBDDDDDCDDD_Mismatch_0_Sense_+_Library_PoolC
GCGACTGTGAGTTCTCAGGAATATTCCTTCCATTTAACTTCTCTAAATATGTTTGGGCTATATTAATTTGGATATACAGACCCAAGGATGTGGT
>Frequency_1_QualityScore_DFDHHGHFCH?FHECHG@GHC<EHBGEDHIII*:??9B>FDGHI6906?F@F=CDAEGHIIDAA3??>@@BDECAACC@CACC;?@A;;@@>@;_Mismatch_0_Sense_+_Library_PoolC
TATTATTGATGTCCCATCATCCATCAATAAAGTAGTTTTCCAACAGCGACAATCATAATAAGTTTTCTCTTGAAGTGCTACCTTCTGTTCCATT
>Frequency_1_QualityScore_FFGHDDBGGGGBGHIAABGGGIEGCHEGIEHCCDCGGBBFBFIG<CDGFGGIIGIJJIBCEH@EHFHGECEFE@BCFECCCEEC>AC>;8?CBC_Mismatch_0_Sense_+_Library_PoolC
TCCCTACTGTTCCACTGCCACTGGTTACGTGGTGCGACTGTGAGTTCTCAGGAATATTCCTTCCATTTAACTTCTCTAAATATGTTTGGGCTAT
>Frequency_1_QualityScore_FFHHHHHJJJJJJJJJJJJJJJJJJJJJJJJJIJJJIJIIIJIIIHIJHIJJJJJJJJJJJIIIJJJJJIHIJJJJJJIJHHHHHFFFCDEEDE_Mismatch_0_Sense_+_Library_PoolC
AGTTTTCTCTTGAAGTGCTACCTTCTGTTCCATTGCATTATTAATAAGTCTTCTGTAGATGTGCTCCCTACTGTTCCACTGCCACTGGTTACGT
>Frequency_1_QualityScore_BDBDDD4+<C@E:<?FEFICF@FEEFACEEEIDDECD@B>DECCD;B019DBDEE=7B;CDCCA:;7=CEEDA_Mismatch_0_Sense_+_Library_PoolC
TTCTCTAAATATGTTTGGGCTATATTAATTTGGATATACAGACCCAAGGATGTGGTGCAACTGTACTTGTGGA
>Frequency_1_QualityScore_FDHHFDFHIIJGJHIJJJ@FHIIJJJIIJGGIJJIJJIIJIIIDF?DHICGID=CDHIIIHHHEHHFFFDFDFEDEADACDCDDDDEEDA@C>A_Mismatch_0_Sense_+_Library_PoolC
ATAAGTCTTCTGTAGATGTGCTCCCTACTGTTCCACTGCCACTGGTTACGTGGTGCGACTGTGAGTTCTCAGGAATATTCCTTCCATTTAACTT
>Frequency_1_QualityScore_FFHHHHHJJJJJJJJJJIJJGIJJCHICHIIJJJIHIIJJJJIJIJIIJIGIGEHIIIIJGJGI@GIHGEHHHFD@DDDEDEEEDEDDDDDDDD_Mismatch_1_Sense_+_Library_PoolC
ATTATTATTGATGTCCCATCATCCATGAATAAAGTAGTTTTCCAACAGCGACAATCATAATAAGTTTTCTCTTGAAGTGCTACCTTCTGTTCCA
>Frequency_1_QualityScore_FFHHHHHJJJJJJIIJJJIJJJJIJJJJJJGJJJJJJJJJIJJGIJIJJJJJIIJHIJIJIIJIJIJFCEEHHFFFEDFFFFEEFCEEEDDDDD_Mismatch_0_Sense_+_Library_PoolC
TAGTTTTCCAACAGCGACAATCATAATAAGTTTTCTCTTGAAGTGCTACCTTCTGTTCCATTGCATTATTAATAAGTCTTCTGTAGATGTGCTC
>Frequency_1_QualityScore_FFGHHHGIIIJFIJIIJJJIIJGIFIJJJJJJJGGIJJJHGIJJJJHFHIIIIIJJGFGFHIJJI>EHJEEHFHF@BDD@BBBDDDDDDDDDDD_Mismatch_1_Sense_+_Library_PoolC
CTTCTCTAAATATGTTTGGGCTATATTAATTTGGATATACAGACCCAAGGATGTGGTGCAACTGCACTTGTGGAAAAAAAAATGAAAGCTTTTA
>Frequency_1_QualityScore_FFFFFFHJGGHIIEIHHIJGGIIHGHIGIIJEIJIGHIGIJJH@GFHGGBGGJIHHGGHGGCFCGGIIJGGCHHIIEEEHCBBBDDDDAEEC@A_Mismatch_1_Sense_+_Library_PoolC
AAGTGCTACCTTCTGTTCCATTGCATTATTAATAAGTCTTCTGTAGATGTGCTCCCTACTGTTCCACTGCCACTGGTTACGTGGTGCTACTGTG
>Frequency_1_QualityScore_BDDDDDD;EEE9@E@1<@@E@EEDIIIDDC9?DDEIIEDDDDE8?*/9?38BCDDEICEC>A@.@_Mismatch_1_Sense_+_Library_PoolC
TAGTTTTTCAACAGCGACAATCATAATAAGTTTTCTCTTGAAGTGCTACCTTCTGTTCCATTGCA
>Frequency_1_QualityScore_FFHHHFHIJJJJJIJJJJJJJJIJJIJJJJJIJJJJJJIIJJJJJJFHIHIIJJJIIGCGGGIJIGGHEEFFEFFFFDEEEDEDDDDDCDDDCC_Mismatch_0_Sense_+_Library_PoolC
TTCTGTAGATGTGCTCCCTACTGTTCCACTGCCACTGGTTACGTGGTGCGACTGTGAGTTCTCAGGAATATTCCTTCCATTTAACTTCTCTAAA
>Frequency_1_QualityScore_FFHHHDHIJIJJJIJJJJHJIJCHJJJJJJIJJJJJJJJJIJJJJJJIJGIHIJJJIJIJEIIIGIIDIIHIJJJJIJJJJHHGHHBEDEE?AC_Mismatch_0_Sense_+_Library_PoolC
ATAAGTTTTCTCTTGAAGTGCTACCTTCTGTTCCATTGCATTATTAATAAGTCTTCTGTAGATGTGCTCCCTACTGTTCCACTGCCACTGGTTA
>Frequency_1_QualityScore_FFGHDDHGEEBFCFGHFGGIGEGFFEHIIJJIJIIJIGIGIJIIJHJJJJJCHIIJIIIGIIJI@DECAA=>@CDFFCCC>CCEDCECECDDDD_Mismatch_0_Sense_+_Library_PoolC
CTGGTTACGTGGTGCGACTGTGAGTTCTCAGGAATATTCCTTCCATTTAACTTCTCTAAATATGTTTGGGCTATATTAATTTGGATATACAGAC
>Frequency_1_QualityScore_FFHHHHGJJJIJJJIJJJJJJJJIIJJJJJJJJJJJIIJJJJIJJJJJJJJIIIJJJIIIJJJGHIJJJGHHIIGEHFFEFFECEEDEEDCDDD_Mismatch_1_Sense_+_Library_PoolC
TGTTCCATTGCATTATTAATAAGTCTTCTGTAGATGTGCTCCCTACTGTTCCACTGCCACTGGTTACCTGGTGCGACTGTGAGTTCTCAGGAAT
>Frequency_1_QualityScore_FFHHHHHJJIIJJJJGIJJJHIIJJIIJEHIJIIJJHIIJJIIIJIJJIGIEIJEHIIJIJIJJIJHGHHHHFDBEDFFECEEEDBDDDDEDDD_Mismatch_0_Sense_+_Library_PoolC
TACTGTTCCACTGCCACTGGTTACGTGGTGCGACTGTGAGTTCTCAGGAATATTCCTTCCATTTAACTTCTCTAAATATGTTTGGGCTATATTA
>Frequency_1_QualityScore_FDHFFFFIIJIEHIJIJIIJJGGGHJIJIIJJJIJIJIJIGGGEGHIJJJIGGGJFCHFHFHHF;BCDFFC;@CEEEDDDC@?CCDCC>CCACC_Mismatch_0_Sense_+_Library_PoolC
GCGACAATCATAATAAGTTTTCTCTTGAAGTGCTACCTTCTGTTCCATTGCATTATTAATAAGTCTTCTGTAGATGTGCTCCCTACTGTTCCAC
>Frequency_1_QualityScore_FFHHHHHIIJJJJJJJJJJJJJJJJJJJJJJJJIIJJJJJJJJJJJJJGIJJJJIJFHIIHJHHHHDFDBEFEEEEEDDCDDEEDDDDDEEEFE_Mismatch_2_Sense_+_Library_PoolC
TTAATAAGTCTTCTGTAGATGCGCTCCCTACTGTTCCACTGCCACTGGTTACCTGGTGCGACTGTGAGTTCTCAGGAATATTCCTTCCATTTAA
>Frequency_1_QualityScore_FDHGHFHHIJJJJJJJFHIJJJJJJIIIJJJJJJJJJJI_Mismatch_0_Sense_+_Library_PoolC
GTGAGTTCTCAGGAATATTCCTTCCATTTAACTTCTCTA
>Frequency_1_QualityScore_FFHHFHHJJGHJCHIIIJJJGIHJJJJJJJJJJJJJJJIIJJJJJJJJJJJJIJIJJJIJJJJJIJJGHBHFFFFFEFEEEEEDDDEDEEEDDD_Mismatch_1_Sense_+_Library_PoolC
CTGGTTACGTGGTGCGACTGTGAGTTCTCAGGAATATTCCTTCCATTTAACTTCTCTAAATATGTTTGGGCTATATTAATTTGGATATATAGAC
>Frequency_1_QualityScore_FFGHHHFIJJIJIIIJJJJFGGIHIEHIJJJJJFHIJJJJJJJJJHHHHFFFFFEEDEFEEEDDCDFDECFEECCDDDCDCDDDDDDDDDDDCD_Mismatch_0_Sense_+_Library_PoolC
GAACGTGAAGCAGCAGGGGCAAGTGCCCCAGAGTGAGATCGGTAGGACCCTTCTGATATCTTCCATTATTATTGATGTCCCATCATCCATCAAT
>Frequency_1_QualityScore_FDHHHHGJHIJIIIGEHIIJJIJJJJEHGJIIIGIJIGJGGHIIIEHGDGFGIIIJHHFHFBDFFFFEDDECEEEEDDDDDDEDDEDDDDDDDD_Mismatch_2_Sense_+_Library_PoolC
GTCTTCTGTAGATGCGCTCCCTACTGTTCCACTGCCACTGGTTACCTGGTGCGACTGTGAGTTCTCAGGAATATTCCTTCCATTTAACTTCTCT
>Frequency_1_QualityScore_BDD;D?A<2<A2:B+2AC3?D<D;DAD*?DDI9B9CA>=8@DCACD);;_Mismatch_1_Sense_+_Library_PoolC
AACTGTACTTGTGGCAAAAAAAATGAAAGCTTTTATGGTTTTTTCTTTA
>Frequency_1_QualityScore_FFHHHHHJGGHIJIJIJJJJG>FHGCHJIJGICIGIIJIJJJJGDCGIJJIIJJFIJJIJGIIGIIGJJGHHHHGHFEFFEDCCDD@CCCDDDD_Mismatch_0_Sense_+_Library_PoolC
CGACTGTGAGTTCTCAGGAATATTCCTTCCATTTAACTTCTCTAAATATGTTTGGGCTATATTAATTTGGATATACAGACCCAAGGATGTGGTG
>Frequency_1_QualityScore_FFGHHFHIIIHIJJJIJIJJJJIJJJJJJIIIIJJJIJJJJJJJJIJJJIIHIJIGHIIIJF@GHGIJIIIJIGHHFFDDDDDDDDDDE@C@@C_Mismatch_0_Sense_+_Library_PoolC
ATCGGTAGGACCCTTCTGATATCTTCCATTATTATTGATGTCCCATCATCCATCAATAAAGTAGTTTTCCAACAGCGACAATCATAATAAGTTT
>Frequency_1_QualityScore_FFHHHHHJJJJJJJJJJJJJIJJJJJJJJJJJJJJJJJJJJJJJJIIJJJIJJJJJIJJIJJGIJHHJIHIJGHHHHHFFFFFEECEDDDDDDD_Mismatch_1_Sense_+_Library_PoolC
TCCATTTAACTTCTCTAAATATGTTTGGGCTATATTAATTTGGATATATAGACCCAAGGATGTGGTGCAACTGTACTTGTGGAAAAAAAAATGA
>Frequency_1_QualityScore_FFHHHHHJJJJJIIJIIJGHIJJJJJIIIJJJGIIIJJJJJJJHHHHHHFFFFFFDEEEAEDDDDDDDDDDDDDDD@CCEEDDEEDEDCDDDBD_Mismatch_2_Sense_+_Library_PoolC
ATAGACCCAAGGATGTGGTGCAACTGTACTTGTGGAAAAAAAAATGAAAGCTTTTATGGTTTTTTCTTTAGAAAAGTGATAATTTTCAAACGAA
>Frequency_1_QualityScore_FFHHHHHJJJJIJJJJJJJJJJJEHJHJJHHIHJJJJGIIJJJGIIHHIIJJJHFFFFEEEDEEDDDDDDCDDDDDDDDDDDCDCCCCCCDDDD_Mismatch_0_Sense_+_Library_PoolC
AATTTGGATATACAGACCCAAGGATGTGGTGCAACTGTACTTGTGGAAAAAAAAATGAAAGCTTTTATGGTTTTTTCTTTAGAAAAGTGATAAT
>Frequency_1_QualityScore_FFGHHHHJIJJJJJIJJJJJIGIJFHIHIJHHIDHIJJIIIIJJHIJJEIHIJJHFFEDEEEEEDDDCDAC@@BBDDDDDDDDACDDDCDDDDA_Mismatch_0_Sense_+_Library_PoolC
TAATTTGGATATACAGACCCAAGGATGTGGTGCAACTGTACTTGTGGAAAAAAAAATGAAAGCTTTTATGGTTTTTTCTTTAGAAAAGTGATAA
>Frequency_1_QualityScore_FFHHHHHJJJJJJIJGHJIJJIJJJHJJJJJJJJJIJJJJJJJJJJIHIIHIJJJFIIJJJHIJI_Mismatch_0_Sense_+_Library_PoolC
ATATGTTTGGGCTATATTAATTTGGATATACAGACCCAAGGATGTGGTGCAACTGTACTTGTGGA
>Frequency_1_QualityScore_FFHGHHHJJIJJJGJJJGGGIIJIEHIIJJIGGIHIIJJHHHHIIGIIIIIIFIJIIEGEBDGEHGIFHHEEHHFFEFFFF@ACEEEEECCACD_Mismatch_2_Sense_+_Library_PoolC
ATCTTCCATTATTATTGATGTCCCATCATCCATGAATAAAGTAGTTTTCCAACAGCGACAATCATAATAAGTTTTCTCTTGAAGTACTACCTTC
>Frequency_1_QualityScore_ADFFF>AB<AFBFHE>39CCFCGIGFGIIIIIIEFIIIIFF<BDFFFFIEFFFFFG@@@;C>?EDDCCCCB>@ABBB?B@:3:AB@?<88504:_Mismatch_1_Sense_+_Library_PoolC
GGCTTACAATCACTTGGCTGATGCTATCAAAGCTAAGATGAAATCTGAACGTGAAGCAGCAGGGGCAATTGCCCCAGAGTGAGATCGGTAGGAC
>Frequency_1_QualityScore_DAFDF?ACDBGACHH?:E>F;E<EHFGHII?E@FHHBHDHGHEFHEHCHHIDHHHCGG=FHIHBHGIIIAA>_Mismatch_0_Sense_+_Library_PoolC
TCTCTAAATATGTTTGGGCTATATTAATTTGGATATACAGACCCAAGGATGTGGTGCAACTGTACTTGTGGA
>Frequency_1_QualityScore_FFHFHHDHIIFFGIJJIEEGEFHEGHHHGGGGICHGIEHIJCGHIJIJEIJIIJJIIJGHGHH>CEFFFFDEEECECCCDEEDDDCA@>CDDDD_Mismatch_2_Sense_+_Library_PoolC
AAGGGGCAAGTGCCCCAGAGTGAGATCGGTAGGACCCTTCTGATATCTTCCATTATTATTGATGTCCCATCATCCATGAATAAAGTAGTTTTCC
>Frequency_1_QualityScore_FFHHHGHJHIJJIIJJJJJJJJJJJJJJJIJIJJJIIIIJJJJJJJJJIJJJJJJJJJJIIICHIIIJJIJIJJJJIIJHHEHHFFEFDDDEDD_Mismatch_0_Sense_+_Library_PoolC
TCTTGAAGTGCTACCTTCTGTTCCATTGCATTATTAATAAGTCTTCTGTAGATGTGCTCCCTACTGTTCCACTGCCACTGGTTACGTGGTGCGA
>Frequency_1_QualityScore_FFHHFHHEHIJJJJIJJIFIGIJIJDIIBGGEIJJIJJIIGJHHIJJJIJJJGIIJCGHJII@EH@EGGFEEHEDFBB@@CCDDDDCCD@@CDD_Mismatch_0_Sense_+_Library_PoolC
CGGTAGGACCCTTCTGATATCTTCCATTATTATTGATGTCCCATCATCCATCAATAAAGTAGTTTTCCAACAGCGACAATCATAATAAGTTTTC
>Frequency_1_QualityScore_FDHHHHHJJJIJJJJIJJJJJJJJJJIJJJIIJJJJJJJIJJIJJJJJIIJJIIJIJIIJJJIDHIGIJGHIGFHHFHFFEFFFEDCECA_Mismatch_0_Sense_+_Library_PoolC
TATTCCTTCCATTTAACTTCTCTAAATATGTTTGGGCTATATTAATTTGGATATACAGACCCAAGGATGTGGTGCAACTGTACTTGTGGA
>Frequency_1_QualityScore_DFFGHHHIIGB?FHEHDEEG@<FHBFFHIIGGGGHGFEEGG?BDBFGHCHG@=@@FGCGIIGGHFCECCCCDDFFDFECEC>@D;@C;;@@ACC_Mismatch_2_Sense_+_Library_PoolC
CATGAATAAAGTAGTTTTCCAACAGCGACAATCATAATAAGTTTTCTCTTGAAGTACTACCTTCTGTTCCATTGCATTATTAATAAGTCTTCTG
>Frequency_1_QualityScore_DDDFFF?AAEE?C:<A@AE@F??FBB@?C?EEBEG@?GCC99?3B8?D1??<8?C.<=F=@@;CECEECCD?;A?DD@B==B:@BB:9+(:A@:_Mismatch_0_Sense_+_Library_PoolC
TTCTCTAAATATGTTTGGGCTATATTAATTTGGATATACAGACCCAAGGATGTGGTGCAACTGTACTTGTGGAAAAAAAAATGAAAGCTTTTAT
>Frequency_1_QualityScore_FFHHHHHJJJJJJJJJHJJIJJJJIJJIJJJJJJGJIIIJJIJJJJJJGHIJJGIJGHDGHIGHHHFDDCDEEDDDDDDDEEDEDEFEDCEFCE_Mismatch_1_Sense_+_Library_PoolC
TGCTATCAAAGCTAAGATGAAATCTGAACTTGAAGCAGCAGGGGCAAGTGCCCCAGAGTGAGATCGGTAGGACCCTTCTGATATCTTCCATTAT
>Frequency_1_QualityScore_FFHHHHHIEIGCFHHIJGIIIHIGEHJJJJIGJJHIIIJJJJJHIGIJIHHHHHFHHFFFFFFFEFEEECCCACDDDDDCDDECC>;AC>>DDD_Mismatch_0_Sense_+_Library_PoolC
GCAGGGGCAAGTGCCCCAGAGTGAGATCGGTAGGACCCTTCTGATATCTTCCATTATTATTGATGTCCCATCATCCATCAATAAAGTAGTTTTC
>Frequency_1_QualityScore_DEHHHGFHIJJJJJJGIJIIJJIIIIIJJJHIIGIIIIJIIIJJJJIJIIJJHIIIJIJJJJJJHGIIJGHGIIGIIJI=AHHHDED?BCDDDD_Mismatch_0_Sense_+_Library_PoolC
TTGAAGTGCTACCTTCTGTTCCATTGCATTATTAATAAGTCTTCTGTAGATGTGCTCCCTACTGTTCCACTGCCACTGGTTACGTGGTGCGACT
>Frequency_1_QualityScore_FFHHHHHJJHIJJJJJJEHGJIJJJHIJJHIIJJIJJIIJBGIHIJJJJGIJJHFHHIJJJJGIIJJJIHFCEHFFFFCFFFDDEDDDEEEEDE_Mismatch_1_Sense_+_Library_PoolT
TGCCACTGGTTACCTGGTGCGACTGTGAGTTCTCAGGAATATTCCTTCCATTTAACTTCTCTAACTTCTCTAAATATGTTTGGGCTATATTAAT
>Frequency_1_QualityScore_FDHGGHHGCEHEDHFEHGFHIIJJCHFHHIIHJGJGIIIIIJJJFGCFGGIJIJGIIGIHIIGIIIIJJDEHEHHGFFDFFFEECC>@>CCCCC_Mismatch_1_Sense_+_Library_PoolC
GTTTTCTCTTGAAGTACTACCTTCTGTTCCATTGCATTATTAATAAGTCTTCTGTAGATGCGCTCCCTACTGTTCCACTGCCACTGGTTACCTG
>Frequency_1_QualityScore_FFHHHHHJJHIJJJJJJJJJIJJJJIJJIJIJJJJJJJJJJJIJJJJJJJJJIJJJJIJJJJIHHHHHHHFFFFFFEEEEDDCCDDDDDDCDDD_Mismatch_1_Sense_+_Library_PoolC
CTCTTGAAGTACTACCTTCTGTTCCATTGCATTATTAATAAGTCTTCTGTAGATGCGCTCCCTACTGTTCCACTGCCACTGGTTACCTGGTGCG
>Frequency_1_QualityScore_FFHFFHHIIJJJJJJJJJJJJIIJJJJJJJJJJJJJJJIJJJJJIJJJJIIIHIJICEHHHHHGHFDFFCDFEE_Mismatch_0_Sense_+_Library_PoolC
AAGTGATAATTTTCAAATGAAAAAAAATATTAATTTGGATGTACACTTGTGTTATATTATATGAAGTTACTTAG
>Frequency_1_QualityScore_FFHHHHGJJJIJJJJJJJHIIGIJEHHHIIJJHIIJJJGIIJIJJJJJJHFFDEEEEEDDDDDDDDACDB@DDDDDCD_Mismatch_1_Sense_+_Library_PoolC
GGATATATAGACCCAAGGATGTGGTGCAACTGTACTTGTGGAAAAAAAAAATGAAAGCTTTTATGGTTTTTTCTTTAG
>Frequency_1_QualityScore_FFHHHHHJJJJJJJJJIIJJJJJJJIGIIJIIJIJJJJJIIIJFGGHJFIIAGGIGGGJJIJIHGHHHHFEFFFDEFEEEEDDDEEDDDDDDCC_Mismatch_0_Sense_+_Library_PoolC
AAGTCTTCTGTAGATGTGCTCCCTACTGTTCCACTGCCACTGGTTACGTGGTGCGACTGTGAGTTCTCAGGAATATTCCTCCATTTAACTTCTC
>Frequency_1_QualityScore_FFHHHHHJJJHJJJJJJJJJJJIIHIGIIHIIDGIHIJJJHGIIJJJJJHJJJGIGHFDBACCDDCDDCACDDDCABBDDDD_Mismatch_1_Sense_+_Library_PoolC
ATTAATTTGGATATATAGACCCAAGGATGTGGTGCAACTGTACTTGTGGAAAAAAAAAATGAAAGCTTTTATGGTTTTTTAC
>Frequency_1_QualityScore_FFHHHHGDHIJJJJJJJJJJJJJIJJJJJJJIJJIIJJJJIJJJJJJJJIJJJIJJJJJJIJJJJIGIIHHHHHHFFFFFCCECEEDD@ACBDD_Mismatch_1_Sense_+_Library_PoolC
CTTGAAGTACTACCTTCTGTTCCATTGCATTATTAATAAGTCTTCTGTAGATGCGCTCCCTACTGTTCCACTGCCACTGGTTACCTGGTGCGAC
>Frequency_1_QualityScore_FFHHHHHJJJJJJJJIJJIJGGJGIJJJJJJJHIIJJJJJJIJJJJJJJJJJIJJJJIIIGIJJJJJIGGHECHHFFFFFFEEDDDDDDDED@C_Mismatch_2_Sense_+_Library_PoolC
ACTACCTTCTGTTCCATTGCATTATTAATAAGTCTTCTGTAGATGCGCTCCCTACTGTTCCACTGCCACTGGTTACCTGGTGCGACTGTGAGTT
>Frequency_1_QualityScore_?DFFDFFFEG:?4ABFFHD?ACA<E<<F>HF*:C9CGEAGE>GG?FFIIGGF@A?00??@D<?F@FEFFF:C@CE=CAEFFF7==?BB3(=7>@_Mismatch_0_Sense_+_Library_PoolC
TCTCTTGAAGTGCTACCTTCTGTTCCATTGCATTATTAATAAGTCTTCTGTAGATGTGCTCCCTACTTTCCACTGCCACTGGTTACGTGGTGCG
>Frequency_1_QualityScore_FFDFHHHJJJJIIIIIIJJHGGGIIJIJJJJIJIJJJJJJJIJGJIJGHHHHFHCFFEFFFEEEECECCCEEEEEEEEDCDDDDDDDDED_Mismatch_0_Sense_+_Library_PoolC
GGTTTTTTCTTTAGAAAAGTGATAATTTTCAAATGAAAAAAAATATTAATTTGGATGTACACTTGTGTTATATTATATGAAGTTACTTAT
>Frequency_1_QualityScore_FFHFHHHIJJJHJJHJJJIIIIIHHIJJJJIIJJJJJJJIJJJJHJIJJJJJIIJJJJIIJJJGHIIJJHHHHHFFFDDCDDDDEDEDEDDDDD_Mismatch_2_Sense_+_Library_PoolC
AGTTCCATTGCATTATTAATAAGTCTTCTGTAGATGCGCTCCCTACTGTTCCACTGCCACTGGTTACCTGGTGCGACTGTGAGTTCTCAGGAAT
