# Supplementary material for: Differential Gene Expression Reveals Candidate Genes for Drought Stress Response in Abies alba (Pinaceae)
Source: PLoS One. 2015 Apr 29;10(4):e0124564. doi: 10.1371/journal.pone.0124564 (PMC4414588; doi:10.1371/journal.pone.0124564)
Supplement: S2 File — (GZ) [file pone.0124564.s002.gz › comp18634_c0_seq3.fa]

>comp18634_c0_seq3 len=724 path=[247:0-20 268:21-61 309:62-85 333:86-257 505:258-297 545:298-370 1222:371-385 633:386-547 94:548-595 142:596-612 159:613-652 199:653-657 204:658-723] : tr|A9NN22|A9NN22_PICSI Putative uncharacterized protein OS=Picea sitchensis PE=4 SV=1 e-value: 1e-12 blast score: 74.7
TGGTGAAACGGAGACCTTCTGGCAAAAAGCTGCTCACGATTGCAGAGGAACGGAGTCTCAGCAATGGCGAGCTCATGGATGGCCTTCTTCTTAATGTTGCCGTGGTTTCTGACTTCCAAGCGAAGGGTGATAATCGGAGATTTGCTTCGCCAGAGTGTTGAAGCTTTTCTAAATCTGTGAAAATCTTCTTTGGGGTTATGTAAATCAGAGAGTTGTGTATAGGAATCGATAGATGATTTGGATGGTCGATCTGTTACAATCATATGCTTCTGCAATTACCCGAATTTGTATCATATTTACTATTCCTAAAATTCATTTGAAAATTTTACAGAAATATTTTTTCAGATTTACATATGGGTCATTTCGACTGCCCAGTGAGAATTTTTCACTGAATATGTTTTGAAATGTAATCCCTTGAGAGATATATGTATTGGAATGGGAAATTGAGGAAATGAATTTGTTTATGACAAAGCCTGAGAACAAGTGGAGCCTGCAAAGAGACGTGGACAAGGCCGCCAGTGGTGTTCCAGAGGGCACCTTCGGCCCACGATTTTTGAGCATGTAATGATCTAATTGAGGTATAGATGATACCTCCTTCTCTTGATATTTGGGAAGGCTATGTTCCTGAAATTAATGGAAAAATATGATAATACCTCCTCCTGAGATTTGGGAAAACTATGGCCCTGAAATTAATGATATATACCTTTCATTGTATTTTTTTCTA

>Frequency_2_QualityScore_FFHHHHHJJIJJJGHGIIIIIIJJIIGIIIGIIGIGIIIIIIIIJHGIIIIJJIIJIJIGIJJIIHEFFCECECEEDEEDDDEECDEDDDDCDD_Mismatch_0_Sense_+_Library_PoolT
ATCTTCTTTGGGGTTATGTAAATCAGAGAGTTGTGTATAGGAATCGATAGATGATTTGGATGGTCGATCTGTTACAATCATATGCTTCTGCAAT
>Frequency_2_QualityScore_FFFGHHFIIJJJJIIIIJIIIGIIJHIIJJJIIIHIJIIGIIJJJIJHGHFFFFEEDDDDDDDDADDDCBCDDDDDDDEEEDDDDECCEEDDDD_Mismatch_0_Sense_+_Library_PoolT
GGAGCCTGCAAAGAGACGTGGACAAGGCCGCCAGTGGTGTTCCAGAGGGCACCTTCGGCCCACGATTTTTGAGCATGTAATGATCTAATTGAGG
>Frequency_2_QualityScore_FFHGFHEGIIIIIJJIGIIIIIHGHIHIGHIIHIJIIIJIIJJIIIGIFIIGAGIGGIEEEGGHHH=AACEFEDEECACDCCCCCCCCDDDCCB_Mismatch_0_Sense_+_Library_PoolT
TTGGGGTTATGTAAATCAGAGAGTTGTGTATAGGAATCGATAGATGATTTGGATGGTCGATCTGTTACAATCATATGCTTCTGCAATTACCCGA
>Frequency_2_QualityScore_EEEEGFHIIIIIIIIGHHIGIIICEEIEHIIIIIIIIIIEHEFIEHHEIIIIIIFGIIGGIGGIGGD_Mismatch_0_Sense_+_Library_PoolT
TGCTTCTGCAATTACCCGAATTTGTATCATATTTACTATTCCTAAAATTCATTTGAAAATTTTACAG
>Frequency_1_QualityScore_EFHHHHHJJJGIHIFHHHIHIIJJJJJJJJJJJJJJJIJIJJJJJJIIIJJJJJJIIJJJJJJJJIJGHHHHHHFFFFFFDDEDDDDDDDCDEF_Mismatch_0_Sense_+_Library_PoolT
TGTAAATCAGAGAGTTGTGTATAGGAATCGATAGATGATTTGGATGGTCGATCTGTTACAATCATATGCTTCTGCAATTACCCGAATTTGTATC
>Frequency_1_QualityScore_FFHHHHHJJJIJJJIIJJIJIJJJJJJJJJJJJHIJGJJIHHGHGIHH@EDGHCEHHHHHFFFFFFCDDBDDCDEFEDDDDDDDDDDDDDDDD@_Mismatch_0_Sense_+_Library_PoolT
GCTTTTCTAAATCTGTGAAAATCTTCTTTGGGGTTATGTAAATCAGAGAGTTGTGTATAGGAATCGATAGATGATTTGGATGGTCGATCTGTTA
>Frequency_1_QualityScore_FFHHHHHJJJJJJJJJJJJJJJIJJJHHJIJJJIJIJJJJJJIJJJJJJJJJJIJJJJJHH_Mismatch_1_Sense_+_Library_PoolT
GAAGGCTATGTTCCTGAAATTAATGGAAAAATATGATAATACCTCCTCCTGAGATTTGGCA
>Frequency_1_QualityScore_FFHHHHHJJJJJJJJJJGIIIIIIGIIIIIJJJJJJJJJJFHIJJJJJJIJJJIJJJJJJHHHHEFFFFDFFDDEDDDDDDDCCDDDDCCDDDD_Mismatch_0_Sense_+_Library_PoolT
TCGGCCCACGATTTTTGAGCATGTAATGATCTAATTGAGGTATAGATGATACCTCCTTCTCTTGATATTTGGGAAGGCTATGTTCCTGAAATTA
>Frequency_1_QualityScore_FFHHHHHJJJJJJJJJJJJJJJJJJJJJJJJJJIJJJJJJJJJJJIJJJJJJJJJJIIJJJIJI_Mismatch_0_Sense_+_Library_PoolT
TGGGAAGGCTATGTTCCTGAAATTAATGGAAAAATATGATAATACCTCCTCCTGAGATTTGGGA
>Frequency_1_QualityScore_FFHHHHHJJJJIJJJJJJIJJJJIHIJJJJJJJJJJJIJIJEHIJJJJIIJJJJJJJJJHHHHFHBEFFEDEFDCEDDDDDDDDDEDDCCCDDD_Mismatch_0_Sense_+_Library_PoolT
TTCGGCCCACGATTTTTGAGCATGTAATGATCTAATTGAGGTATAGATGATACCTCCTTCTCTTGATATTTGGGAAGGCTATGTTCCTGAAATT
>Frequency_1_QualityScore_FFHHHHHJJJJJIIIJIJJJJJJJJIJJHIJIJJIJJJIIIJJJIJJJJJJJIJJIGIHIIIIJJHIHHHGHHFFFFFEDEEECDDCDDDDDDE_Mismatch_2_Sense_+_Library_PoolT
TCGACTGCTCAGTGAGAATTTTGCACTGAATATGTTTTGAAATGTAATCCCTTGAGAGATATATGTATTGGAATGGGAAATTGAGGAAATGAAT
>Frequency_1_QualityScore_FFHHGHHJJJJJJIJJJJIJJJJIJJJJJJIJJJJJJJIJIJJJIJJJJHHHHGFFFFFDEEEEEDDCDACDDDCDB@DD<@ACDDCDDDCCAC_Mismatch_0_Sense_+_Library_PoolT
AAAGCTGCTCACGATTGCAGAGGAACGGAGTCTCAGCAATGGCGAGCTCATGGATGGCCTTCTTCTTAATGTTGCCGTGGTTTCTGACTTCCAA
>Frequency_1_QualityScore_FFHHHHHJJJJJJJJJJJJJJJJJJJJJJJJFGIIJJJJJJJIJGIGIFHIHHHIHIJJJJJJJGIHHHHHHFFFFFFEEDCE_Mismatch_1_Sense_+_Library_PoolT
TTTTCTAAATCTGTGAAAATCTTCTTTGGGGTTATGTAAATCAGAGAGTTGTGTATAGGAATCGATAGATGATTTGGATGGTA
>Frequency_1_QualityScore_FFHHHHHJJJJJJJJJIJJJJJJJJJJJIJJJJIJJJIJJIJIJJJIJJJJJJIHIJJJJJJJJIIJJJGHIIJIH_Mismatch_0_Sense_+_Library_PoolT
ACAATCATATGCTTCTGCAATTACCCGAATTTGTATCATATTTACTATTCCTAAAATTCATTTGAAAATTTTACAG
>Frequency_1_QualityScore_FFGDHBHEDGHHJJJHIJJJEHIJJJCHIJJJJJJJIJFIJJJJJJIJJJJJHHJGIJJJIIIJGHJIJCEHHGHFFFEECEDCECCCD@DDDC_Mismatch_0_Sense_+_Library_PoolT
TTGAGAGATATATGTATTGGAATGGGAAATTGAGGAAATGAATTTGTTTATGACAAAGCCTGAGAACAAGTGGAGCCTGCAAAGAGACGTGGAC
>Frequency_1_QualityScore_FFHHHHHIIIIIIIIIEHAHEHHEHFBDFFEFEEDDBBD?BDDDCDDDDCC>@CDD@BBBD2<BDDDDD@BDDDCCCACDCDBDB@DAB:@4@A_Mismatch_1_Sense_+_Library_PoolT
GCGAGCTCATGGATGGCCTTCTTCTTAATGTTGCCGTGGTTTCTGACTTCCAAGCGAAGGGTGATAATCGGAGATTTGCTCCGCCAGAGTGTTG
>Frequency_1_QualityScore_FFGHGHHJJJJGIIHFHIJJJJIJJGIJEADGIHIJJGCGHIGIJAGAGHGJJJIIGHEHHGHFFFFFDCCDEEFEDDBDBBDDDDDEEECCDC_Mismatch_0_Sense_+_Library_PoolT
CACCTTCGGCCCACGATTTTTGAGCATGTAATGATCTAATTGAGGTATAGATGATACCTCCTTCTCTTGATATTTGGGAAGGCTATGTTCCTGA
>Frequency_1_QualityScore_FFFFHGGIJGIIGGIJJJIJJBGGHIJIEIJIJIIIJJIJIJGEFFFDCDBBDDDB@CDDCCCCDDCCDDDDD>:CA?3>CDECC@CCC@CDDD_Mismatch_0_Sense_+_Library_PoolT
CGTGGACAAGGCCGCCAGTGGTGTTCCAGAGGGCACCTTCGGCCCACGATTTTTGAGCATGTAATGATCTAATTGAGGTATAGATGATACCTCC
>Frequency_1_QualityScore_FFHHHHHJJJJJJJIIJJIJJJJJFHIGIJJIJJJJJJJIIJJIIJJJIHHJJIJJIHHCEFFEEDEEEEDDDBDBD@CCDDCDDDDDDDDDD@_Mismatch_0_Sense_+_Library_PoolT
ATGGCCTTCTTCTTAATGTTGCCGTGGTTTCTGACTTCCAAGCGAAGGGTGATAATCGGAGATTTGCTTCGCCAGAGTGTTGAAGCTTTTCTAA
>Frequency_1_QualityScore_EFHHHHHJIJJJJJJJJJJJJJJJJJJJJJJJJJJJJJJJHIJJJIJJJJJJJJIJJJJIJJJHHHHFFEDDDDDDDDDDDDDDEDCDDDDDDD_Mismatch_0_Sense_+_Library_PoolT
TGAGGAAATGAATTTGTTTATGACAAAGCCTGAGAACAAGTGGAGCCTGCAAAGAGACGTGGACAAGGCCGCCAGTGGTGTTCCAGAGGGCACC
>Frequency_1_QualityScore_FFHHHHHHIJJJJJJJJJJJJJJJGIJJJFGHIIJJJJJHIIJJJIJJIJHHHFFFDACCDCCDDCDDDCDDDDDDDDEEC;ACCDCDDEDCDD_Mismatch_0_Sense_+_Library_PoolT
GCCGTGGTTTCTGACTTCCAAGCGAAGGGTGATAATCGGAGATTTGCTTCGCCAGAGTGTTGAAGCTTTTCTAAATCTGTGAAAATCTTCTTTG
>Frequency_1_QualityScore_DFHHHHHJJIJJJJJJJJJJIJJIIJJJIIJJIGJJIJJJJIIGIJJJJJIJJJJJJJJJJJJIFIJHHHEEFDEEEEEEDDCDEEEEDEDEDE_Mismatch_0_Sense_+_Library_PoolT
TTGTGTATAGGAATCGATAGATGATTTGGATGGTCGATCTGTTACAATCATATGCTTCTGCAATTACCCGAATTTGTATCATATTTACTATTCC
>Frequency_1_QualityScore_FFHHHHHJIJJJJJJJJJJJJJJJJIJJJJJJJIJJJJJJIIJJJJJIIIHHFHHHHFFFFFDDDDDDDCDDDDCDDDDDDDDDDDDDDDDDDC_Mismatch_0_Sense_+_Library_PoolT
AAACGGAGACCTTCTGGCAAAAAGCTGCTCACGATTGCAGAGGAACGGAGTCTCAGCAATGGCGAGCTCATGGATGGCCTTCTTCTTAATGTTG
>Frequency_1_QualityScore_A<FH>DHBGI?FBFHGEDGCH?HIIGHGIIIHIGCE9DFFG@GGIE<FHGB8=FHEHGGEIHHI@DEHCCAD>@DED_Mismatch_1_Sense_+_Library_PoolT
CCTTCTCTTGATATTTGGGAAGGCTATGTTCCTGAAATTAATGGAAAAATATGATAATACCTCCTCCTGAGATTTGA
>Frequency_1_QualityScore_FFFHHHFIDHIEHGIJJIJIJJHHEHHJIJIJJJIEGIJJIJJJJJIIIIIIGCHGIGIJGGIIJJJJDCEFHHHFEFDDEEEEEEEDCEEEED_Mismatch_1_Sense_+_Library_PoolT
AGATAGTTGTGTATAGGAATCGATAGATGATTTGGATGGTCGATCTGTTACAATCATATGCTTCTGCAATTACCCGAATTTGTATCATATTTAC
>Frequency_1_QualityScore_DEF>FHDHGIGEHIJIJJIGHIHIIDHIEIHGDFDFFHGHEHEIGC@BFHIGGHHGIIIGIIGHGHECEAEDBCCBC>ACCCC>?CD@CCDDAC_Mismatch_0_Sense_+_Library_PoolT
GTGAAAATCTTCTTTGGGGTTATGTAAATCAGAGAGTTGTGTATAGGAATCGATAGATGATTTGGATGGTCGATCTGTTACAATCATATGCTTC
>Frequency_1_QualityScore_FFHHHHHJJJJJGIJJJJIJJJJJJJJJJIIJJJJHIIJJJGJJJIJJIJIIJJJJJJJJJJJJJJJJGHIIJJJHHHAH_Mismatch_0_Sense_+_Library_PoolT
TTACAATCATATGCTTCTGCAATTACCCGAATTTGTATCATATTTACTATTCCTAAAATTCATTTGAAAATTTTACAGAA
>Frequency_1_QualityScore_FFHHHHHJJJJJJJJJJJJJJJJJJJJJJJGIJJJJJJJJJJJJJIJGHFGIIJIJJJHGHHHHHFFEFFFFEECECDDDFDDEDDDDDCBBD@_Mismatch_1_Sense_+_Library_PoolT
CAGAAATATTTTTTCAGATTTACATATGGGTCATTTCGACTGCCCAGTGAGAATTTTTCACTGAATATGTTTTGAAATGTAATCCTTTGAGAGA
>Frequency_1_QualityScore_DDHHHHFIJJJIJJJJJJJJGIIGI_Mismatch_0_Sense_+_Library_PoolT
TTGAGGAAATGAATTTGTTTATGAC
>Frequency_1_QualityScore_FFHHHHHJIIFHGHIIIHJIJJJJJJJIIJJJJJJJJJJJJIIJJIJJJJJJJJJJJJJJJJJJJJIJIHHHHHHFFFFFFDCDDDDDDEEFEE_Mismatch_0_Sense_+_Library_PoolT
TAAATCAGAGAGTTGTGTATAGGAATCGATAGATGATTTGGATGGTCGATCTGTTACAATCATATGCTTCTGCAATTACCCGAATTTGTATCAT
>Frequency_1_QualityScore_FFHHHHHJJJJJJJJJJJJJJJJJIJJJJFHHIJIJJIJJIJIJIIFIHDHFHIJJJJIIJJIJJJHHHHHGHFFFFFDEEDDDDDDEDDDDDD_Mismatch_0_Sense_+_Library_PoolT
TTCTAAATCTGTGAAAATCTTCTTTGGGGTTATGTAAATCAGAGAGTTGTGTATAGGAATCGATAGATGATTTGGATGGTCGATCTGTTACAAT
>Frequency_1_QualityScore_FFHHHHHJJJJJJHIEICGHGGIIGIJJJJJJJIJJJJJIJJJJJJJJIJIJJJJFHHDFFFFFEEEEEAACABCCDCBCDDECCCC:ABDDDD_Mismatch_0_Sense_+_Library_PoolT
GATTTGCTTCGCCAGAGTGTTGAAGCTTTTCTAAATCTGTGAAAATCTTCTTTGGGGTTATGTAAATCAGAGAGTTGTGTATAGGAATCGATAG
>Frequency_1_QualityScore_FFH@FFHIJJJJJJJJGIEHHEHEFBGIJIIGJFIJIJJIEIJHJIIIECHIJDHEEFFFFFDCCACCDCDDDDDEECDDDDDDDDDDCDDDDD_Mismatch_0_Sense_+_Library_PoolT
GGGTTATGTAAATCAGAGAGTTGTGTATAGGAATCGATAGATGATTTGGATGGTCGATCTGTTACAATCATATGCTTCTGCAATTACCCGAATT
>Frequency_1_QualityScore_DDFFHHHJJJBHGHGHHIGIJJJIEHGGHIIJEHGJHGIJJDIAFHIGIJI@@EFEFECBBD>ACC@CC@CCDDAADCDC34>:@CCCDBB@D1_Mismatch_0_Sense_+_Library_PoolT
GACCTTCTGGCAAAAAGCTGCTCACGATTGCAGAGGAACGGAGTCTCAGCAATGGCGAGCTCATGGATGGCCTTCTTCTTAATGTTGCCGTGGT
>Frequency_1_QualityScore_FFHH>FBGAEG@GFFHCHIIIIIHGHAHHGIIIEGGEIIIIBFEADGEGFDEHGIEGHHHHGHHGFF@CF_Mismatch_1_Sense_+_Library_PoolT
CCAGAGAGTTGTGTATAGGAATCGATAGATGATTTGGATGGTCGATCTGTTACAATCATATGCTTCTGCA
>Frequency_1_QualityScore_FDF8CFDECDGDHFGGGHIIIBHGIIBHGECGGHIIGBADAEEA>BFDACEEEFEDACCDACDDDC>C:@@CDDEDCCD@CDCDDDDDDD@C@C_Mismatch_0_Sense_+_Library_PoolT
GCCGCCAGTGGTGTTCCAGAGGGCACCTTCGGCCCACGATTTTTGAGCATGTAATGATCTAATTGAGGTATAGATGATACCTCCTTCTCTTGAT
>Frequency_1_QualityScore_FFHFHHHIGIJJJJJJJJJJJJIIIJJJJJJIJJJJIJJJJJJJJJJJIJGIJJJIJJIIIJJJJJIJJHGEHIIJHHHHHFFFDCEDEDDDCA_Mismatch_0_Sense_+_Library_PoolT
TTGTATCATATTTACTATTCCTAAAATTCATTTGAAAATTTTACAGAAATATTTTTTCAGATTTACATATGGGTCATTTCGACTGCCCAGTGAG
>Frequency_1_QualityScore_FFHHHHHHIJHIIJJJJJJJJJJJJJJJJJIJJJJJJIJJIJIJHHHHFFFFFFFECEEEEDDDCDD?CCDEDEDDEECDCCDCDDDDDDDDDE_Mismatch_0_Sense_+_Library_PoolT
CCGCCAGTGGTGTTCCAGAGGGCACCTTCGGCCCACGATTTTTGAGCATGTAATGATCTAATTGAGGTATAGATGATACCTCCTTCTCTTGATA
>Frequency_1_QualityScore_FFHHGHHJJJJJJJJJJJJJJJJJJJJJJJJJJJJJHHIIJJIIJJJJJIIIIFHHHIGIFIFIIJHHHGHFFFFFDEFEEDEDDDDDDDDDDD_Mismatch_0_Sense_+_Library_PoolT
GAAGCTTTTCTAAATCTGTGAAAATCTTCTTTGGGGTTATGTAAATCAGAGAGTTGTGTATAGGAATCGATAGATGATTTGGATGGTCGATCTG
>Frequency_1_QualityScore_FFHHHHHGIGIJJJJJJIIJI>FFHIIIIIHIJJJIJJJGIEGFHHIHHIJIIJGDGIJJIIGHGGGEFHHHEFFDFEEC@E@CCDDC_Mismatch_1_Sense_+_Library_PoolT
AGATGATACCTCCTTCTCTTGATATTTGGGAAGGCTATGTTCCTGAAATTAATGGAAAAATATGATAATACCTCCTCCTGAGATTTGA
>Frequency_1_QualityScore_FFHGHHGJ<EHIJJIJJJJJJJJJIJJJJJJJHJHHBGHHIJGJJJJJJJJHHHHHHHFFFFFFFEECEEEEDDDD=?BDDEEFDEDCDCCDDC_Mismatch_1_Sense_+_Library_PoolT
GCGAAGGGTGATAATCGGAGATTTGCTCCGCCAGAGTGTTGAAGCTTTTCTAAATCTGTGAAAATCTTCTTTGGGGTTATGTAAATCAGAGAGT
>Frequency_1_QualityScore_FFHHHGHJJJJJGGIHIJJIGGIIJJJIJIJJJJJJIIJJJJJJJIJJJJJIJIJJJJJIIEEDHGIIJEHIHFFFFFFEED_Mismatch_0_Sense_+_Library_PoolT
CTGCAATTACCCGAATTTGTATCATATTTACTATTCCTAAAATTCATTTGAAAATTTTACAGAAATATTTTTTCAGATTTAC
>Frequency_1_QualityScore_DDHHFHHGIGHJJJIGHHGCHHJCHFGIGJGI@DIIGBFFGGGHJGGGFBFGGGGIIIJJICCHGHEFHCECDDFF1@>CCFDFDACDDDD@?A_Mismatch_1_Sense_+_Library_PoolT
TACAGAAATATTTTTTCAGATTTACATATGGGTCATTTCGACTGCCCAGTGAGAATTTTTCACTGAATATGTTTTGAAATGTAATCCTTTGAGA
>Frequency_1_QualityScore_FFHHHHHIGIIJJJJHIJJJJGIJJJJHHJJJJJJJJJJJJJIJJJJHIJIJJJJJIIJJJJJIJJJGJHHHHHHFFFFEEEEDDCDDDDBDBD_Mismatch_0_Sense_+_Library_PoolT
CTTGAGAGATATATGTATTGGAATGGGAAATTGAGGAAATGAATTTGTTTATGACAAAGCCTGAGAACAAGTGGAGCCTGCAAAGAGACGTGGA
>Frequency_1_QualityScore_FFHHHHHJJJJJJJJHIIJJJJJJJJJJIJHIHIJHHGIJJJJJJJJIJJJIIJJJJJJJJHHHHEFFECEEEEDDDDDDDDDDEDDEEDDDDD_Mismatch_0_Sense_+_Library_PoolT
AAATCTTCTTTGGGGTTATGTAAATCAGAGAGTTGTGTATAGGAATCGATAGATGATTTGGATGGTCGATCTGTTACAATCATATGCTTCTGCA
>Frequency_1_QualityScore_FFHHFHHIJJJJJJJHHGIJFIGGIIIJIIIJHIIIIHIGIJIEHIIHGIJIJJIIIJJJJIIIGHHGB?DCECCEEEDDDDDDEECEEDDDDD_Mismatch_0_Sense_+_Library_PoolC
AAATCTTCTTTGGGGTTATGTAAATCAGAGAGTTGTGTATAGGAATCGATAGATGATTTGGATGGTCGATCTGTTACAATCATATGCTTCTGCA
>Frequency_1_QualityScore_FFGHHHHJJJJJJJJJJGIIJBHGGIHIJIJJJIJJIJJJJJJHIIJIHIJJJJJJJJHHFBDDEEEEEFCCCCCD?B@DCABCCDEEDDDDDD_Mismatch_0_Sense_+_Library_PoolT
CGGAGATTTGCTTCGCCAGAGTGTTGAAGCTTTTCTAAATCTGTGAAAATCTTCTTTGGGGTTATGTAAATCAGAGAGTTGTGTATAGGAATCG
>Frequency_1_QualityScore_FFHHFHHHIJIJJJIJIIHIHIJGIIICEEHIHGIIJIIJICGIJJJIJJI;@A?CHD@D>DBD@ECEC?B=?BBB9?<C>:ACDD<>>CDCC>_Mismatch_0_Sense_+_Library_PoolT
GGAGTCTCAGCAATGGCGAGCTCATGGATGGCCTTCTTCTTAATGTTGCCGTGGTTTCTGACTTCCAAGCGAAGGGTGATAATCGGAGATTTGC
>Frequency_1_QualityScore_FFHHHHHIGHJJIGGIIJJJIIIIJJJJBGEHEFHJJJIIICEGHIGHGGJJJGAGIGBEFFDCE@CB5=CCCDDD1;?@DD?C?A@BDBBBDD_Mismatch_0_Sense_+_Library_PoolT
TTTGTTTATGACAAAGCCTGAGAACAAGTGGAGCCTGCAAAGAGACGTGGACAAGGCCGCCAGTGGTGTTCCAGAGGGCACCTTCGGCCCACGA
>Frequency_1_QualityScore_EDHDHFHBHIIHHIIGGHHIIJGBGHIJIJIJJICHIFIFGIGHHHCHAHGGDGCGGIIEDD>GIIFFFEFHHFFFFFFEEEEEEDCD>;@CCE_Mismatch_2_Sense_+_Library_PoolT
GATTTGGATGGTCGATCTGTTACAATCATATGCTTCTGCAATTACCCGAATTTGTATCATATTTACTATTCCTAAAATTCATTTGAAAATTTAC
>Frequency_1_QualityScore_FFHFHHHJJIJJJJJJJJJJJJGIHJGIJIJJJIIIJIJJJJJJJIJCEGIJGJJJJJIJGHHHHFFFDDEEDDDDDDBDDDCCA@?ADDDECC_Mismatch_0_Sense_+_Library_PoolT
GGGAAATTGAGGAAATGAATTTGTTTATGACAAAGCCTGAGAACAAGTGGAGCCTGCAAAGAGACGTGGACAAGGCCGCCAGTGGTGTTCCAGA
>Frequency_1_QualityScore_FFHHHHHJJJJJJJJJJJJJIIJJJJJJJJJJJJJJJJJJJJJJJJJJJJJIJJJJJJJJJIIJJJJIJHIJIJHG_Mismatch_1_Sense_+_Library_PoolT
TCTGCAATTACCCGAATTTGTATCATATTTACTATTCCTAAAATTCATTTGAAAATTTTACAGAAATATTTTTCCA
>Frequency_1_QualityScore_FDFHGHGJJJIGGEHGJGIJBFBBGIJJGEEHIJIIIJJJJIEHFEDCBCDCCBDDDCDDDEADDDDDEDDEEDDDBA@ADEDEDDEEDDCCDC_Mismatch_0_Sense_+_Library_PoolT
GTGGACAAGGCCGCCAGTGGTGTTCCAGAGGGCACCTTCGGCCCACGATTTTTGAGCATGTAATGATCTAATTGAGGTATAGATGATACCTCCT
>Frequency_1_QualityScore_FFHHGGHGIIFIEGHFFGFHGBE?EHHGGGGGHJGDDDDFCDGEGHIIHGBHIJIGEG@EEGHIGIEHHHGHHE;;?CF>>CCCCDEDE:_Mismatch_0_Sense_+_Library_PoolT
AGATGATTTGGATGGTCGATCTGTTACAATCATATGCTTCTGCAATTACCCGAATTTGTATCATATTTACTATTCCTAAAATTCATTTGA
>Frequency_1_QualityScore_FFHHHHHJJJJJJJJJJJJJJJJIIJEIJJIJIIIJIIJJJIJJHIJJHHGHHFFFBEEFEEEEEEEEDCDDDDDDDDDDDDDEEEFCB?CBDD_Mismatch_0_Sense_+_Library_PoolT
GTTCCAGAGGGCACCTTCGGCCCACGATTTTTGAGCATGTAATGATCTAATTGAGGTATAGATGATACCTCCTTCTCTTGATATTTGGGAAGGC
>Frequency_1_QualityScore_FFHHHHHIHIHIIJJJJJJJJHIIIGGJIIIJJJIJJJIJJIJJJJIIJJJJJJJJJJJJJJJJJJJJGCEHHGFFCDDEEDEEFEEDEEEEED_Mismatch_0_Sense_+_Library_PoolT
GAGAGTTGTGTATAGGAATCGATAGATGATTTGGATGGTCGATCTGTTACAATCATATGCTTCTGCAATTACCCGAATTTGTATCATATTTACT
>Frequency_1_QualityScore_DDHHHHHJJJIJJJJJJJJJJJJJGIGIDFGIJIJJJJJJJIJIJJIIJJJJJIJJJJJJJHHHHHFFB=AEDFEEFEDDDCCCBCDDCDDDDD_Mismatch_0_Sense_+_Library_PoolT
TGATAATCGGAGATTTGCTTCGCCAGAGTGTTGAAGCTTTTCTAAATCTGTGAAAATCTTCTTTGGGGTTATGTAAATCAGAGAGTTGTGTATA
>Frequency_1_QualityScore_DABF1@DG@FBFHHECDHE<GGHIDICGHGGHGHEGGGGGAHGIIGG@@:F\@=@CGGIIG>@)==A=;;@7=AD>B;@AC(;ABBB/:@@@@@_Mismatch_0_Sense_+_Library_PoolT
CTTCGCCAGAGTGTTGAAGCTTTTCTAAATCTGTGAAAATCTTCTTTGGGGTTATGTAAATCAGAGAGTTGTGTATAGGAATCGATAGATGATT
>Frequency_1_QualityScore_FFHGHHHJIIGIGIIJJDHIIIJIIJJJJJJJJJJJJJHHHFFDD;@ADDEDDDCDDDDDE@CDDDEDDEEDDDDDDEDDDDDDC<BBCDDDDE_Mismatch_0_Sense_+_Library_PoolT
GACTTCCAAGCGAAGGGTGATAATCGGAGATTTGCTTCGCCAGAGTGTTGAAGCTTTTCTAAATCTGTGAAAATCTTCTTTGGGGTTATGTAAA
>Frequency_1_QualityScore_FFHHHHHJIJJJIJJGHJBHGHHIHHIJGIJDGHIJIGHJJGGIJJIJCHHIJCGGGHHHHHFDE<@CECCDDCDDD?B9A@C>BB>ACCCCCC_Mismatch_0_Sense_+_Library_PoolT
ATGGATGGCCTTCTTCTTAATGTTGCCGTGGTTTCTGACTTCCAAGCGAAGGGTGATAATCGGAGATTTGCTTCGCCAGAGTGTTGAAGCTTTT
>Frequency_1_QualityScore_FFHHHHHJJJIJIJIJIJJJIIJIJIJJIJJJJJJJJIJJJJJJJIIIJJJJJJJJIIGJJJJHHGHHHEHFFFFFDFEEEEECDCEDDDEEED_Mismatch_0_Sense_+_Library_PoolT
TCGATAGATGATTTGGATGGTCGATCTGTTACAATCATATGCTTCTGCAATTACCCGAATTTGTATCATATTTACTATTCCTAAAATTCATTTG
>Frequency_1_QualityScore_FDHHHDHIIDGHGIJGIHHEFHIJIEFHIGFHJJJIIJIIJIJGGIIJIJGIIEIDEFHEGIEAE?EFHEE@DCDFDFFACACCDCCDEDDDDD_Mismatch_0_Sense_+_Library_PoolT
AATCGATAGATGATTTGGATGGTCGATCTGTTACAATCATATGCTTCTGCAATTACCCGAATTTGTATCATATTTACTATTCCTAAAATTCATT
>Frequency_1_QualityScore_FFHHHHHJJJJIIJJJJJGIIIHIIJJJJJIJJJJJJJJJJJIHJJIJJJJJJJJJJJJJGIHGHHHHHDFFFFFFFEEFEEDEDDDDEDCDEE_Mismatch_0_Sense_+_Library_PoolC
AATCGATAGATGATTTGGATGGTCGATCTGTTACAATCATATGCTTCTGCAATTACCCGAATTTGTATCATATTTACTATTCCTAAAATTCATT
>Frequency_1_QualityScore_FFHHHHHJJJJIGIJJJJGGGIJJGHJJJJIIJJJJJJJJJJBGHGJJIIIIJJJFJJJJHHHHHHFFDCEFFDDDDBDDCDDDCDEDDDDC>C_Mismatch_0_Sense_+_Library_PoolT
CTTCGGCCCACGATTTTTGAGCATGTAATGATCTAATTGAGGTATAGATGATACCTCCTTCTCTTGATATTTGGGAAGGCTATGTTCCTGAAAT
>Frequency_1_QualityScore_FFHHHHFGGIGIIHHIJJJGIIJJJFHIJJJJJJHJJJJJIJJJJJJJIIJJJJJJJJJJJJIJJJIHHHGHHFFFFEEECEDCDCDDBBDDDD_Mismatch_1_Sense_+_Library_PoolT
CGAGAGATATATGTATTGGAATGGGAAATTGAGGAAATGAATTTGTTTATGACAAAGCCTGAGAACAAGTGGAGCCTGCAAAGAGACGTGGACA
>Frequency_1_QualityScore_FFHHHHHJIIJJJJJJJJJJJJJJIJJJJJJJJJJJJJJJJJJJJIJJJJJIJJJJJJJJJJJJIIJJJCHHFFHFFEFFFFEEEEDDDDEDDD_Mismatch_0_Sense_+_Library_PoolT
TTGGATGGTCGATCTGTTACAATCATATGCTTCTGCAATTACCCGAATTTGTATCATATTTACTATTCCTAAAATTCATTTGAAAATTTTACAG
>Frequency_1_QualityScore_FFHHHHGJJJJJHIIHIIJJJJJIJJJJJJJJIJJJJJJHHHFFFDEEDDDDDDDDEEEDDDDEDDEEDCDDCDEEEDEDDEEDDDDDCCDDDD_Mismatch_0_Sense_+_Library_PoolT
CAAGGCCGCCAGTGGTGTTCCAGAGGGCACCTTCGGCCCACGATTTTTGAGCATGTAATGATCTAATTGAGGTATAGATGATACCTCCTTCTCT
>Frequency_1_QualityScore_FFHHHHGIJJIIJJJIJJJJIJJJEIHGIFFHIJJJJJJJJJJJJIFHGHFFDDDD@BDDDDDDDDDDDDDDDDDDDECCDDCCCC9ACDDCED_Mismatch_0_Sense_+_Library_PoolT
CAAAGAGACGTGGACAAGGCCGCCAGTGGTGTTCCAGAGGGCACCTTCGGCCCACGATTTTTGAGCATGTAATGATCTAATTGAGGTATAGATG
>Frequency_1_QualityScore_FFHHHHHJJJJJJJIJJJJJJJJHHIHJJJJJJJJJJIJJJHIIJJJJIIIJIIIJGHFHIIIGHIJJJHHHHHFFFFEEEEEFEDDCDDDDDD_Mismatch_0_Sense_+_Library_PoolT
GTGTTGAAGCTTTTCTAAATCTGTGAAAATCTTCTTTGGGGTTATGTAAATCAGAGAGTTGTGTATAGGAATCGATAGATGATTTGGATGGTCG
>Frequency_1_QualityScore_FFGHHBDHGGAFEGGHIAEFHGIIGIIIIIIGIIIGFGFHIIIGIIIGHGFFFFEDDDDDDDDBDBDDCBBBCDCCDDEEDDCDDCDCCDCD?9_Mismatch_0_Sense_+_Library_PoolT
GAGCCTGCAAAGAGACGTGGACAAGGCCGCCAGTGGTGTTCCAGAGGGCACCTTCGGCCCACGATTTTTGAGCATGTAATGATCTAATTGAGGT
>Frequency_1_QualityScore_FFHHHHHJIGIIJIJIGGIJJIIJJJJJJGIIIJJJIJIJIJJIJHIICGCGGIJIFHGFFDDDDDDABB@CDDACDDDDBDDDDDDDDDDDDD_Mismatch_0_Sense_+_Library_PoolT
ATTTGTTTATGACAAAGCCTGAGAACAAGTGGAGCCTGCAAAGAGACGTGGACAAGGCCGCCAGTGGTGTTCCAGAGGGCACCTTCGGCCCACG
>Frequency_1_QualityScore_FFHGHHHGIJJJIIJIJJJJGIBGDHIIJIIIJJJIJIJJJJJJJGIGEGGIGHIFICDE>DFFFCFCEEEEEDDDEECDDDCDDDDDDDDACB_Mismatch_0_Sense_+_Library_PoolT
TTTGGGGTTATGTAAATCAGAGAGTTGTGTATAGGAATCGATAGATGATTTGGATGGTCGATCTGTTACAATCATATGCTTCTGCAATTACCCG
>Frequency_1_QualityScore_FFHHGHHJJJIEIIJIIJIJJIIIJIGHJJJJJJJJJJJJJJGGIJJJJJGJJIIJJJJJGEHHHHHFFFFCDDDDDCDDABABDDEDDDDDDD_Mismatch_0_Sense_+_Library_PoolT
ATTGAGGAAATGAATTTGTTTATGACAAAGCCTGAGAACAAGTGGAGCCTGCAAAGAGACGTGGACAAGGCCGCCAGTGGTGTTCCAGAGGGCA
>Frequency_1_QualityScore_FFHHHHHJJJJJIJJJFHHIJJJJJJJJJJJJJJJJJJIJJJJJJJJJJJJJJIJJHGGIIJGHHHHHHHFBD?CCCDEDDEECDDDDDDDDDD_Mismatch_0_Sense_+_Library_PoolT
ATTTGCTTCGCCAGAGTGTTGAAGCTTTTCTAAATCTGTGAAAATCTTCTTTGGGGTTATGTAAATCAGAGAGTTGTGTATAGGAATCGATAGA
>Frequency_1_QualityScore_FFHHHHHJJIJJGHJJJIIIIJIJJJIJIJGHIJJJJJJJJJJJJGI@FHDHHIJIIJJIJJIJJJHHH>EHHFFFFFFDCDDBBBBDDDDDDD_Mismatch_0_Sense_+_Library_PoolT
TTTCTAAATCTGTGAAAATCTTCTTTGGGGTTATGTAAATCAGAGAGTTGTGTATAGGAATCGATAGATGATTTGGATGGTCGATCTGTTACAA
>Frequency_1_QualityScore_FFHHHHHJIIJHIIJGIJJIJJIJJJJJIGIJJJIIJBGGHHFHHIJJJIIJJIJGIJGFHHGIIGGJJJIJFHGHHHFEDDFACCEDFECDFD_Mismatch_2_Sense_+_Library_PoolT
TTTTCAGATTTACATATGGGTCATTTCGACTGCTCAGTGAGAATTTTGCACTGAATATGTTTTGAAATGTAATCCCTTGAGAGATATATGTATT
>Frequency_1_QualityScore_FFHHHFHIJJIJJJJJJJHIGHGIIHIHIJJJJIJJJJIJJJIIJJJIJJJGIIJIIJJJJJHHHHHHF3;CFFFEEEEEDEDDDDDDDDDDBD_Mismatch_0_Sense_+_Library_PoolT
TGGGGTTATGTAAATCAGAGAGTTGTGTATAGGAATCGATAGATGATTTGGATGGTCGATCTGTTACAATCATATGCTTCTGCAATTACCCGAA
>Frequency_1_QualityScore_FDHHHHHJJJJGJJIJJIIJJHIFGEHIJIGIGIIJIIGHHJIJFFGGGIGJJIIJJJIEIIIGAEEHIHGEHHHHFFFFFEEEDEDD@@@@BD_Mismatch_0_Sense_+_Library_PoolT
GTTTTGAAATGTAATCCCTTGAGAGATATATGTATTGGAATGGGAAATTGAGGAAATGAATTTGTTTATGACAAAGCCTGAGAACAAGTGGAGC
>Frequency_1_QualityScore_FFHHHHHJJJJJJJJJJJJIJJIJJJJJJJJJJJIJJJJIIIJJJIJJJJJJIJJJJJJIIIJJJJJJJFHIJJJJJHHFFF_Mismatch_0_Sense_+_Library_PoolT
TCTGTTACAATCATATGCTTCTGCAATTACCCGAATTTGTATCATATTTACTATTCCTAAAATTCATTTGAAAATTTTACAG
>Frequency_1_QualityScore_FFGHGGHIIIIJGGIJJJJJJIJJICHIIJJJJJIGGIIJJJJJJJJJDHHBEFFFEEEDEEC=BBDDB>CDADDDCBCDDCCCCDCC@DDCCD_Mismatch_0_Sense_+_Library_PoolT
GAAACGGAGACCTTCTGGCAAAAAGCTGCTCACGATTGCAGAGGAACGGAGTCTCAGCAATGGCGAGCTCATGGATGGCCTTCTTCTTAATGTT
>Frequency_1_QualityScore_FFHGHGBGIIIGIHGIJJJJIGJJJJIJJIIIJGFCIIJJJIIGHJJJHJGIIIGGHJJEGEI@?CEHHHEFFFFECECEEBCDCD?DCCDDDC_Mismatch_0_Sense_+_Library_PoolT
TTGAAAATTTTACAGAAATATTTTTTCAGATTTACATATGGGTCATTTCGACTGCCCAGTGAGAATTTTTCACTGAATATGTTTTGAAATGTAA
>Frequency_1_QualityScore_FFHHHHHJJJJJJJFGHIIHJJJJJJJJJJJJJJJJJJFHHIIJJJJEIIJJJIIIIIJJJJHHIIJJIEHJHIHGHHHFFFFEFFFEEEEDDD_Mismatch_0_Sense_+_Library_PoolT
TGATCTAATTGAGGTATAGATGATACCTCCTTCTCTTGATATTTGGGAAGGCTATGTTCCTGAAATTAATGGAAAAATATGATAATACCTCCTC
>Frequency_1_QualityScore_FFHHHHHJIJJGIJCFHGIIIJJGEGFGIHIGIJJJJIGHFHDGHIJJEHBHHHFFFFFFEEEDCCEEDCDDCDEDDDCABD=>BDDECCDDDC_Mismatch_0_Sense_+_Library_PoolT
TTCCAAGCGAAGGGTGATAATCGGAGATTTGCTTCGCCAGAGTGTTGAAGCTTTTCTAAATCTGTGAAAATCTTCTTTGGGGTTATGTAAATCA
>Frequency_1_QualityScore_FFHHHHHJJJJJIIJIJJJJJJJJJJJJIJJJJJJJJJJJJJJJJGJIJGHHHEFFFFFDCDDDDDDDDDDDDDDDDBDDDDDDDDDDDDCD@D_Mismatch_0_Sense_+_Library_PoolT
CCTGAGAACAAGTGGAGCCTGCAAAGAGACGTGGACAAGGCCGCCAGTGGTGTTCCAGAGGGCACCTTCGGCCCACGATTTTTGAGCATGTAAT
>Frequency_1_QualityScore_FFHHHHHJJGIJIIIIIJJJIJJJJJJJJJJIJJJIJJHBHFFFFDDDEEDDDEDDDDDDEDDEEDDDDDCCDDCDDDDEDCDDDDDDDDDCD<_Mismatch_0_Sense_+_Library_PoolT
GGCCGCCAGTGGTGTTCCAGAGGGCACCTTCGGCCCACGATTTTTGAGCATGTAATGATCTAATTGAGGTATAGATGATACCTCCTTCTCTTGA
>Frequency_1_QualityScore_FFHHHHHIJIJEJHIJFHJJJJJJFJJJCBGGGGJIJIIIJJJJIJJJEIJJHHIIIIJIJIIIJIJJJDGHIHHHHEEFFFEFFEC>ACEBDE_Mismatch_0_Sense_+_Library_PoolT
TTTTGAGCATGTAATGATCTAATTGAGGTATAGATGATACCTCCTTCTCTTGATATTTGGGAAGGCTATGTTCCTGAAATTAATGGAAAAATAT
>Frequency_1_QualityScore_FFHHGHHCGIFIJIJJGIIGHIIIJJJJJJJIIFGCFGHIJJIIIJJHFEHHHFEFFDEDFEDDEDEEDDDDDDDBDDDDEDDEEDDDCCCBCD_Mismatch_0_Sense_+_Library_PoolT
CGAAGGGTGATAATCGGAGATTTGCTTCGCCAGAGTGTTGAAGCTTTTCTAAATCTGTGAAAATCTTCTTTGGGGTTATGTAAATCAGAGAGTT
>Frequency_1_QualityScore_D?FFFHHHBGHIIIIGIIIIAHIGCEGGGIIGHHHCEHIIIIEEHHIIGIIIIIEEI@@GGHGIIEAEE9?BBB@CC>;>@@AEDDDAD>>CDC_Mismatch_0_Sense_+_Library_PoolT
GGCTATGTTCCTGAAATTAATGGAAAAATATGATAATACCTCCTCCTGAGATTTGGGAAAACTATGGCCCTGAAATTAATGATATATACCTTTC
>Frequency_1_QualityScore_FFHHHHHJJJJJJJJHIIJIJJJJJJJJJJJJJJIJJIJJJJIJJJJHIJJJJJJJJJJHEDHIHFHHHHHHFFFFFEEECEDDDDDDDDDDDD_Mismatch_2_Sense_+_Library_PoolT
ATTTCGACTGCTCAGTGAGAATTTTGCACTGAATATGTTTTGAAATGTAATCCCTTGAGAGATATATGTATTGGAATGGGAAATTGAGGAAATG
>Frequency_1_QualityScore_DDFDF?BEBDGGE9FCHGIICHIG9FB<BC?@DFGHFEHGIGHGG@DHCGIIIBGACGGCCFHEC3C>=@C?EEE=AE@B;@?CCCC>>;;A@A_Mismatch_0_Sense_+_Library_PoolT
TGAGGTATAGATGATACCTCCTTCTCTTGATATTTGGGAAGGCTATGTTCCTGAAATTAATGGAAAAATATGATAATACCTCCTCCTGAGATTT
>Frequency_1_QualityScore_FFGHHBFIJIIJJJIIJJJJJJIJHJIJJIJJJJJIIJIJJIJJJJJIJJJJJJJJJJJJIIJIIIJJJHHHHHHHHHHBEFFFEEEECDDDDC_Mismatch_0_Sense_+_Library_PoolC
TGAGGTATAGATGATACCTCCTTCTCTTGATATTTGGGAAGGCTATGTTCCTGAAATTAATGGAAAAATATGATAATACCTCCTCCTGAGATTT
>Frequency_1_QualityScore_DDHHFHHIIIIICH)?G9BFGGIIIIIIIGIGIGIIIIIFHEEBE;@@CCCCCCCCCCCCECCCCCDDCDECCCCCCECCCCCBB5>BCCDECD_Mismatch_1_Sense_+_Library_PoolT
GACTTCCAAGCGAAAGGTGATAATCGGAGATTTGCTTCGCCAGAGTGTTGAAGCTTTTCTAAATCTGTGAAAATCTTCTTTGGGGTTATGTAAA
>Frequency_1_QualityScore_FFHHGHHJJJFIJCGIEBIBHFGIGGCHGHEGHJFIGIIHGHEGGGJHCEEHFEDFFFCC>@EEEACB83=28<>@@>>>C@CCCCD?@DDB@8_Mismatch_0_Sense_+_Library_PoolT
CACGATTGCAGAGGAACGGAGTCTCAGCAATGGCGAGCTCATGGATGGCCTTCTTCTTAATGTTGCCGTGGTTTCTGACTTCCAAGCGAAGGGT
>Frequency_1_QualityScore_FFHHHHHJJJJJJJJJJJJJJJJJJJJJJJJJJIIJJJIJJJJJIJJJJJJIJJJJIIJJJJJJJJJJJGIIJJJJJHHHHHHFFEFFFFEDDD_Mismatch_0_Sense_+_Library_PoolT
CTGTTACAATCATATGCTTCTGCAATTACCCGAATTTGTATCATATTTACTATTCCTAAAATTCATTTGAAAATTTTACAGAAATATTTTTTCA
>Frequency_1_QualityScore_FFHHGHHIJJIJJJGIJEHIJJJJJJJJJJJJJJJJJJJJJHHHEFFDEEDDDDDDDDDDEDCDDEDDEDDDDDACDDDDEDCDDDDDDDDDDD_Mismatch_0_Sense_+_Library_PoolT
GACAAGGCCGCCAGTGGTGTTCCAGAGGGCACCTTCGGCCCACGATTTTTGAGCATGTAATGATCTAATTGAGGTATAGATGATACCTCCTTCT
>Frequency_1_QualityScore_FFHHHHHJJJJJJJJGHIHIIJJJIJJJJJJIJJJIHIIIDFHIJJIJIJJJIHHGHHFEFFDDBDBD>;>@BDDDCCDDDDDEDCDDDDEDED_Mismatch_0_Sense_+_Library_PoolT
TTCTTAATGTTGCCGTGGTTTCTGACTTCCAAGCGAAGGGTGATAATCGGAGATTTGCTTCGCCAGAGTGTTGAAGCTTTTCTAAATCTGTGAA
>Frequency_1_QualityScore_=B?C8<>FFHIGIIG8A@E+<F<G<C4CF<4:D):?BFEG7B>DGBFGFFGGHI@HGGHIIIIFEGIFIEC?CEFDDEDEC;;@CCCCCCC>BA_Mismatch_2_Sense_+_Library_PoolT
TACAGAAATATTTTTTCAGATTTACATATGGGTCATTTTGACTGCCCAGTGAGAATTTTTCACTGAATATGTTTTGAAATGTAATCCTTTGAGA
>Frequency_1_QualityScore_FFHHHHHJJGGIJJJIJJJJJIJJJIJJJJJJJJJJIJHIJJIJJJJJJIIJ_Mismatch_0_Sense_+_Library_PoolT
CCGAATTTGTATCATATTTACTATTCCTAAAATTCATTTGAAAATTTTACAG
>Frequency_1_QualityScore_DAFHBHDHIIGIFGGGEEF@FH>FG>?FAGGCB>*?3:B)?B?GGG>FGGHF1@7@C;(6(==>A>C:5-55<@@>@@5(,0?<8A_Mismatch_0_Sense_+_Library_PoolC
GAATTTGTTTATGACAAAGCCTGAGAACAAGTGGAGCCTGCAAAGAGACGTGGACAAGGCCGCCAGTGGTGTTCCAGAGGGCACCT
>Frequency_1_QualityScore_FFHHGHHJJJJJJJJJJJIJJIJJJJGHJJJJJJJJJIJJJJJJJHGHHHHFFFFEEEEEEDDCDEDEECDDBDDDABDDDDDDDDCDDDDDDB_Mismatch_0_Sense_+_Library_PoolC
CTGCTCACGATTGCAGAGGAACGGAGTCTCAGCAATGGCGAGCTCATGGATGGCCTTCTTCTTAATGTTGCCGTGGTTTCTGACTTCCAAGCGA
>Frequency_1_QualityScore_FFHHHHHJJJJJJGJJIJJJJJJJJIJJJJJJJJJIJJIJJJJJJIJHHHFFFFFDDDDDDDBDDDDDDBBDDDDCEEEDDDDEDCEDDDCDAC_Mismatch_0_Sense_+_Library_PoolC
AGCCTGCAAAGAGACGTGGACAAGGCCGCCAGTGGTGTTCCAGAGGGCACCTTCGGCCCACGATTTTTGAGCATGTAATGATCTAATTGAGGTA
>Frequency_1_QualityScore_FFHHGGHJJJIIJJJJJJJJJJJJJJJJIIJJJJJJJFHIJJJIJJIIJIJGHHFFFFFECECDDDDDDDDDDDCDDDDDCDDDBDDABBDDDD_Mismatch_0_Sense_+_Library_PoolC
CTGGCAAAAAGCTGCTCACGATTGCAGAGGAACGGAGTCTCAGCAATGGCGAGCTCATGGATGGCCTTCTTCTTAATGTTGCCGTGGTTTCTGA
>Frequency_1_QualityScore_DDHHHHHJJJJIJIJHIGIIHHFIGGJJIJJIJAHIIIJIJJJJJDIGGIJIH_Mismatch_2_Sense_+_Library_PoolC
TTATGTAAATCAGAGAGTTGTGTATAGGAATCGATAGATGATTTGGATGGCCA
>Frequency_1_QualityScore_FFGHGFHJJFGHIIEGGGGHIGIG<FGIIJGFHGHIJJIGIJIIJJIIJJID>E?EEHDBDCCEB@@CEACCCDDDCCDCDDCC@CD?CDDDDD_Mismatch_0_Sense_+_Library_PoolC
TCCAGAGGGCACCTTCGGCCCACGATTTTTGAGCATGTAATGATCTAATTGAGGTATAGATGATACCTCCTTCTCTTGATATTTGGGAAGGCTA
>Frequency_1_QualityScore_FFFGGHHJJJJJJJIJHJGIIJIJIJJJJJIJJJIJJHHJIJJJJIJJJFHIDHBFGFGFGGGHGI>GGEEEHFFDFBDFEEEEEDBDDD?BDD_Mismatch_0_Sense_+_Library_PoolC
TGAAGCTTTTCTAAATCTGTGAAAATCTTCTTTGGGGTTATGTAAATCAGAGAGTTGTGTATAGGAATCGATAGATGATTTGGATGGTCGATCT
>Frequency_1_QualityScore_FFHHHHHJJJJHJJJJIJJJJHIJEHIJJJJIJJJJJIJJJIAGIJ=CGGGJJJJHFHFEFFEEEEEDDBBBBB>A@CBDCDCDDDDDDEDDDD_Mismatch_1_Sense_+_Library_PoolC
GCCTTCTTCTTAATGTTGCCGTGGTTTCTGACTTCCAAGCGAAGGGTGATAATCGGAGATTTGCTCCGCCAGAGTGTTGAAGCTTTTCTAAATC
>Frequency_1_QualityScore_FFHHHHHJJJJJEGHIJJJJJJJJJJJJJJJJJJJJJJJJJJJJJIIJIJJGJJIJJJJJJJJJJJJJJIJIJJHHHHHHFFFFFFEEEDEDDD_Mismatch_0_Sense_+_Library_PoolC
ATCTAATTGAGGTATAGATGATACCTCCTTCTCTTGATATTTGGGAAGGCTATGTTCCTGAAATTAATGGAAAAATATGATAATACCTCCTCCT
>Frequency_1_QualityScore_FFHHHGHEHFEFIEGHGGIGII>FHIIJCHIIIJJJIIJGEIIIIEHHIIFIJJE=CFHIIJJIIIJCGID@>EEFHFFFFFFFEACC@CBDCC_Mismatch_0_Sense_+_Library_PoolT
GATCTAATTGAGGTATAGATGATACCTCCTTCTCTTGATATTTGGGAAGGCTATGTTCCTGAAATTAATGGAAAAATATGATAATACCTCCAAA
>Frequency_1_QualityScore_FFHGHDHGIIEGIIJJIIHIIIIJJJIHGIJJJJGIIJJJGIJJIIIIJJJIIJJGIJIIIJJJJJIIIEHGHHHHF_Mismatch_1_Sense_+_Library_PoolT
GAAAAATATGATAATACCTCCTCCTGAGATTTGGGAAAACTATGTCCCTGAAATTAATGATATATACCTTTCAATGA
>Frequency_1_QualityScore_FFGHHHHJJJIJGIIJJJIIJIIJIHIJJJIIGIIJIJJJJJJJJJJIIIIJJJJJHHGIIHIJCGIJIJEHHEEHGFFFFFFFECEEEBDEFE_Mismatch_0_Sense_+_Library_PoolT
TGCAATTACCCGAATTTGTATCATATTTACTATTCCTAAAATTCATTTGAAAATTTACAGAAATATTTTTTCAGATTTACATATGGGTCATTTC
>Frequency_1_QualityScore_FFHHHHHJJJJJJJJJIJJJJJJJJJJJJJJJJJJJJJJIJJJJJJJIJJJJJJJJHHIIGIJHHHHHG@DFFFFEEEDEEEDDDDDDFDEDED_Mismatch_2_Sense_+_Library_PoolT
GAAAATTTACAGAAATATTTTTTCAGATTTACATATGGGTCATTTCGACTGCTCAGTGAGAATTTTGCACTGAATATGTTTTGAAATGTAATCC
>Frequency_1_QualityScore_DDDHA;D;FAGEBEAA9C@@E>C?<D?D0@D<?84BFC<CG>@)=3=C>=A).=A?E:7@D/=B\,;555>CCC@ACC:88(009@_Mismatch_1_Sense_+_Library_PoolC
GCAGAGGAACGGAGTCTCAGCAATGCCGAGCTCATGGATGGCCTTCTTCTTTATGTTGCCGTGGGTTCTGACTTCCAAGCGAAGGG
