# Supplementary material for: Differential Gene Expression Reveals Candidate Genes for Drought Stress Response in Abies alba (Pinaceae)
Source: PLoS One. 2015 Apr 29;10(4):e0124564. doi: 10.1371/journal.pone.0124564 (PMC4414588; doi:10.1371/journal.pone.0124564)
Supplement: S2 File — (GZ) [file pone.0124564.s002.gz › comp6545_c0_seq1.fa]

>comp6545_c0_seq1 len=590 path=[1:0-589] : tr|B8LPB4|B8LPB4_PICSI Putative uncharacterized protein OS=Picea sitchensis PE=2 SV=1 e-value: 4e-42 blast score:  172
CCTCAATGTGTATCGCGGCAAAAGGGCTGGGTTTGGCTGCGGAGCTCTCCACGCAATGCGTTGCCCCGAACACCAAGTGGCAGACAGTGTCCAGCTCTAACCTTCAGGTTTCAGTGACTCTATCCGTGAATGGCACAAGTCAAATGCTGTGTTTAGACGGGAAAGCGAGTCCCCAGGTTTTGACAAACGAGTGTATCTGCTTGAAGGATTCCGATTGCAGCAAGGACGAAGATCCAGAGATGCAGTGGTTCAAGCTGATCACAACGAACAGAAAGGGGAGCCCCCCCAGCTAATATGAGGACAAGATTTTGAAATTGTTTAATAAACATTTGCATGCAAATGTAATAGCCTGGGTGGAGAAGTCCTCTCAGGTATTATAGGTCTAATATGTTTTAGGGTTTGACCAGATTTGTGTCAGTTTTACAAATCTGGTGGGTAAATCCTTGCCCAAGCTAAGTGTACACTTAGTTGGAAAAAATATATCTTTATTATTATTATCACAGCAACTACTATATAGCTACTATTATCAAAAGATAATATGATATATATCAAAATGCATTTAAGTTTTAAATGAATTTGATTTCTGATAA

>Frequency_4_QualityScore_FFHHHHHJJJJIJHIJHHIIIIJJJJJJEGIJJIJJGIIJJJJIIIGHIIIHGJJHIIHGIIIJEHIIIGIHGGGFFFFEEDEEEDDDDDDDAC_Mismatch_0_Sense_+_Library_PoolT
CATTTGCATGCAAATGTAATAGCCTGGGTGGAGAAGTCCTCTCAGGTATTATAGGTCTAATATGTTTTAGGGTTTGACCAGATTTGTGTCAGTT
>Frequency_9_QualityScore_FFFGGGHHHIIIHHIIHIIIHIIJIHIICFHIIHHFGGFHIIIGIHEFHHHHIIIFGGHFHHIHDGGHGDGGGGEEDEDDDACDDDDDCDCCAB_Mismatch_0_Sense_+_Library_PoolC
CATTTGCATGCAAATGTAATAGCCTGGGTGGAGAAGTCCTCTCAGGTATTATAGGTCTAATATGTTTTAGGGTTTGACCAGATTTGTGTCAGTT
>Frequency_2_QualityScore_FFHHHGHJIJIIIIIJJIIGIIIIEIIIJJIJIJIJHIJIIJIIIIIJIHHIHIIJIJIJIJIJJJJIJIIJJJICHIIJHGHHG_Mismatch_0_Sense_+_Library_PoolT
TATTATTATCACAGCAACTACTATATAGCTACTATTATCAAAAGATAATATGATATATATCAAAATGCATTTAAGTTTTAAATGA
>Frequency_2_QualityScore_FEHHGHHJJIJJJFHIIIIIIGIIIJJJIJJAGHIIIJJJFIIIIIJHIGIIJJJIJIIHIIIIIIHGHDGFEEFFEBDEEEEDDDDDDEDACD_Mismatch_0_Sense_+_Library_PoolT
GTAATAGCCTGGGTGGAGAAGTCCTCTCAGGTATTATAGGTCTAATATGTTTTAGGGTTTGACCAGATTTGTGTCAGTTTTACAAATCTGGTGG
>Frequency_4_QualityScore_EEGHHHGHIHIGGAEHHHFFHGIHIJIIHHGADGIIIIIIEEIIIIJIHEGHIIIIGFGGIHIHIBEBEAEGEEEEFCCEEEDCCCCCCCCBC?_Mismatch_0_Sense_+_Library_PoolC
GTAATAGCCTGGGTGGAGAAGTCCTCTCAGGTATTATAGGTCTAATATGTTTTAGGGTTTGACCAGATTTGTGTCAGTTTTACAAATCTGGTGG
>Frequency_2_QualityScore_FFHGHHHJGIIJIHGIIJIIHIJGIIIIIJIIJHIIIFGIIIIIIJIIIIIFIIIGIIGHHHIHHIHEHHGHGEEFEECEDEEEEEFDDDCCEE_Mismatch_0_Sense_+_Library_PoolT
TTGACCAGATTTGTGTCAGTTTTACAAATCTGGTGGGTAAATCCTTGCCCAAGCTAAGTGTACACTTAGTTGGAAAAAATATATCTTTATTATT
>Frequency_6_QualityScore_FEGGCFGIGHIIHGHHIIJGGHIFGHIIHIIIIGIHHEGIIIIIIIIIIHICHGFHGHDFFGGHIHHHFFEFGCDEEEDCDDEEDECCCDDEEE_Mismatch_0_Sense_+_Library_PoolC
TTGACCAGATTTGTGTCAGTTTTACAAATCTGGTGGGTAAATCCTTGCCCAAGCTAAGTGTACACTTAGTTGGAAAAAATATATCTTTATTATT
>Frequency_2_QualityScore_FEHHHGHJIIJJIJJIJJIJJJJFGGIIIEIIIJJIIJIJGIIGHIIEGHIHHIIIIFGIIGIHGGGGB=ACEEFDDEEADDDCDDDDDCCEED_Mismatch_0_Sense_+_Library_PoolT
GTTTTAGGGTTTGACCAGATTTGTGTCAGTTTTACAAATCTGGTGGGTAAATCCTTGCCCAAGCTAAGTGTACACTTAGTTGGAAAAAATATAT
>Frequency_10_QualityScore_EEHGHHHIIIIIIFHIHIHIIIIGGHHIIHIIJIIIIIIJJIIGHIIEHIIIHIIIIIHHIHGGFFFEA=ACDEEEECDCCCCBCDCCDCDEEE_Mismatch_0_Sense_+_Library_PoolC
GTTTTAGGGTTTGACCAGATTTGTGTCAGTTTTACAAATCTGGTGGGTAAATCCTTGCCCAAGCTAAGTGTACACTTAGTTGGAAAAAATATAT
>Frequency_2_QualityScore_FFHHHGHJJIIJJJJIJJJIJCGIIJIIJIIJJJJJIJJEHIIJJIJIGIIIIJJJJGIIJJJIIGHHFFFFFEEEEEEEDDDDDDEEDDD_Mismatch_0_Sense_+_Library_PoolT
ATGCAAATGTAATAGCCTGGGTGGAGAAGTCCTCTCAGGTATTATAGGTCTAATATGTTTTAGGGTTTGACCAGATTTGTGTCAGTTTTAC
>Frequency_7_QualityScore_EEGHGFGIIIHHGHIHIIIIIEGHFGGGIIHIIIHIHHH=DGIHHGHIGGHIHIIIIFHHIIHHHGGGGFFGFEDEEDDBBCCDDCDDDCC_Mismatch_0_Sense_+_Library_PoolC
ATGCAAATGTAATAGCCTGGGTGGAGAAGTCCTCTCAGGTATTATAGGTCTAATATGTTTTAGGGTTTGACCAGATTTGTGTCAGTTTTAC
>Frequency_2_QualityScore_FFHGHHHJJJIIJJIIJJJJIJIHIJJJIIJJJJIJJIJIHHGHHHFFFFFFDEDEEEECCDDDDDEEEDCCDDCCCBCDCCCDDCDDDCDDDC_Mismatch_0_Sense_+_Library_PoolT
GAGCCCCCCCAGCTAATATGAGGACAAGATTTTGAAATTGTTTAATAAACATTTGCATGCAAATGTAATAGCCTGGGTGGAGAAGTCCTCTCAG
>Frequency_2_QualityScore_FFFEHEFIIIGEIGIJJJJGIGHIHIIIGHHGIIJJIIIIEHIIIIIHHHGGGEEEFFEEEDDDECEEDDCBCCCCD<=ACCCDCBBCCCBCCC_Mismatch_0_Sense_+_Library_PoolC
GAGCCCCCCCAGCTAATATGAGGACAAGATTTTGAAATTGTTTAATAAACATTTGCATGCAAATGTAATAGCCTGGGTGGAGAAGTCCTCTCAG
>Frequency_2_QualityScore_FFGHGHGFHHIJJIJIJJIIIJJJHIIIIJIIHJIJIIJIJIJIHIIIJJIJJIJJEFGGFFEEEEEEECEEDDACEEEEEDDCCDDCDCEECC_Mismatch_0_Sense_+_Library_PoolT
GGACAAGATTTTGAAATTGTTTAATAAACATTTGCATGCAAATGTAATAGCCTGGGTGGAGAAGTCCTCTCAGGTATTATAGGTCTAATATGTT
>Frequency_2_QualityScore_DFHHGHHJIJJJJIJJJIJJJIJJIIJJIJHJJJJIIIJIJGIJJJJIIIJJJJJIIIIHIIIIIIIIHHHGFFFEEEDECEEEEDDDDDCBCD_Mismatch_1_Sense_+_Library_PoolT
TAGGTCTAATATGTTTTAGGGTTTGACCAGATTTGTGTCAGTTTTACAAATCTGGTGGGTAAATCCTTGCCCAAGCTAAGTTTACACTTAGTTG
>Frequency_1_QualityScore_FFHHHGHJJJJJJJJJJJJJJJJJJJJJJJJIJIIJJJJJJJJJJJJJJJGJJJJGJJJJJJJGIIJJIHIIJJIIEHIJJ_Mismatch_1_Sense_+_Library_PoolT
TTATTATTATCACAGCAACTACTATATAGCTACTATTATCAAAAGATAATATGATATATATCAAAATGCATTTAAGTTTCA
>Frequency_1_QualityScore_FFHHHHHJJGIJJJJHIIJHIIIJIJJJJHIJJGHJJJJ>FHIIJJJJJJJEHIJIHIJIJHHGHHHFFFFFFEDDDEEEEFFDDDDEEEFFFF_Mismatch_0_Sense_+_Library_PoolT
CCAGATTTGTGTCAGTTTTACAAATCTGGTGGGTAAATCCTTGCCCAAGCTAAGTGTACACTTAGTTGGAAAAAATATATCTTTATTATTATTA
>Frequency_7_QualityScore_FFHGGHFHHFHHIGIHHIIHIIIHHIIHIFFHIEGHHIIIIJHIIJIIHIHHGEDFFHHHIGGFHFFDFFGGFECDDEEECCECCCCCDEEEEE_Mismatch_0_Sense_+_Library_PoolC
CCAGATTTGTGTCAGTTTTACAAATCTGGTGGGTAAATCCTTGCCCAAGCTAAGTGTACACTTAGTTGGAAAAAATATATCTTTATTATTATTA
>Frequency_1_QualityScore_FFHHHHHJJJJJJJJJJJJIJJJJJJJJJJIIIIIJJJJJIJJJJIIGGHIJJJJIJJIJIGIIIJJJJIIHIGIGIIIIHAEHGHHFFFF_Mismatch_0_Sense_+_Library_PoolT
CTTTATTATTATTATCACAGCAACTACTATATAGCTACTATTATCAAAAGATAATATGATATATATCAAAATGCATTTAAGTTTTAAATGA
>Frequency_1_QualityScore_FFHHHHHJJIJJJGJJJIIIIHIIIJIJJIJJJJJJJHGGJIJJJJGJJJJHIIJFHIJIGIJJJJFHHFHFFFFFECDFDDEEDDDC@CCADD_Mismatch_0_Sense_+_Library_PoolT
TCTAATATGTTTTAGGGTTTGACCAGATTTGTGTCAGTTTTACAAATCTGGTGGGTAAATCCTTGCCCAAGCTAAGTGTACACTTAGTTGGAAA
>Frequency_11_QualityScore_FFHHHHHJJHIJJJJJJIIJJHIJIJHIJJJIIIJJIGHJJIIIIIIJJJJFHIJFHIJHJHIIHIHHGFFFFECECDDEEDEDDDDCCDCCCD_Mismatch_0_Sense_+_Library_PoolC
TCTAATATGTTTTAGGGTTTGACCAGATTTGTGTCAGTTTTACAAATCTGGTGGGTAAATCCTTGCCCAAGCTAAGTGTACACTTAGTTGGAAA
>Frequency_1_QualityScore_FFHHHHAHIIJJJJJJJJJJJJIJJJIJJJJJJJJFJJJJGIJJIJHIJIJIIJJIJJJJGGIJHJJJIGHHHHFFFFFFDECEEDDCDDDDCD_Mismatch_0_Sense_+_Library_PoolT
TATTATAGGTCTAATATGTTTTAGGGTTTGACCAGATTTGTGTCAGTTTTACAAATCTGGTGGGTAAATCCTTGCCCAAGCTAAGTGTACACTT
>Frequency_5_QualityScore_FDGHGGGIIFHIIHIHIHIIJIHIJJGHIIHIIIJGIIIIIIIIHHFHJIIHIHHGIIIHEFFHEHFGGGHGGEEDEDCDADCBCCCCDEEDDD_Mismatch_0_Sense_+_Library_PoolC
TATTATAGGTCTAATATGTTTTAGGGTTTGACCAGATTTGTGTCAGTTTTACAAATCTGGTGGGTAAATCCTTGCCCAAGCTAAGTGTACACTT
>Frequency_1_QualityScore_FFHHHHHJJJJFHIIJGJJIJJJJJJIJJDEIIHIIJJIJJJJJJJJFGIJJJJJIIIJIJJIJEHFHHGHFFFFCDEEEDEEDDDDEDCDDDB_Mismatch_0_Sense_+_Library_PoolT
AATAGCCTGGGTGGAGAAGTCCTCTCAGGTATTATAGGTCTAATATGTTTTAGGGTTTGACCAGATTTGTGTCAGTTTTACAAATCTGGTGGGT
>Frequency_1_QualityScore_FFHHHHHJJJJGHJIJJJJHIJJJJJJJJGHIIJJIIJHIIIJJJJJIJJJIJJJIIJJHIHHHEHFFFFDFEEECEEEDDCCDDDDEDDDDCB_Mismatch_0_Sense_+_Library_PoolC
AATAGCCTGGGTGGAGAAGTCCTCTCAGGTATTATAGGTCTAATATGTTTTAGGGTTTGACCAGATTTGTGTCAGTTTTACAAATCTGGTGGGT
>Frequency_1_QualityScore_EFGHHDFI+@DDBDGGFFGICEGHGH?CGGGHGDHFHGIIIIII;CHIHHGHHFFFDA@AADDDDDDCDDCDACDDDDCCACCC>@:??>9CCC_Mismatch_1_Sense_+_Library_PoolT
AGCCTGGGCGGAGAAGTCCTCTCAGGTATTATAGGTCTAATATGTTTTAGGGTTTGACCAGATTTGTGTCAGTTTTACAAATCTGGTGGGTAAA
>Frequency_1_QualityScore_FFHHHHHHGHJIJIJJJIJJGEGGHCGFHIGIJIGIJGFHGIGHFIGGDGGFCDGGHCCFFHHEEHBBDCDEDFEC@C@CBDEDEEEDECCCBC_Mismatch_0_Sense_+_Library_PoolT
GTGTCAGTTTTACAAATCTGGTGGGTAAATCCTTGCCCAAGCTAAGTGTACACTTAGTTGGAAAAAATATATCTTTATTATTATTATCACAGCA
>Frequency_3_QualityScore_FEHHHHGHIJJJJIJJJJJIJCGHIEGHIJJHHIJIJIIGIIIGHIHHDGIHJJIIJHIJJGIHIIGGFDEFEFEEEEDEEFEFEEEDEDDDCD_Mismatch_0_Sense_+_Library_PoolC
GTGTCAGTTTTACAAATCTGGTGGGTAAATCCTTGCCCAAGCTAAGTGTACACTTAGTTGGAAAAAATATATCTTTATTATTATTATCACAGCA
>Frequency_1_QualityScore_FFHHHHHJJHHGIJJJJGHJEHJJJIJJJJJJJJIJJJIJJJIIJJJJJJJJJHHHFDDDDDDD@CCEEEDCDBCBDDDDDDDDDDDDDCDDCC_Mismatch_0_Sense_+_Library_PoolT
AAGATCCAGAGATGCAGTGGTTCAAGCTGATCACAACGAACAGAAAGGGGAGCCCCCCCAGCTAATATGAGGACAAGATTTTGAAATTGTTTAA
>Frequency_3_QualityScore_EEGGEEGDGGHGFIIFGDFHB?DFBGHHGHIIHIIGHGHHDFHDDEGGG@GCFCFFDA@@BCBCBCBDCA@@@A@?ACBBDDDCCCBBC>B?B@_Mismatch_0_Sense_+_Library_PoolC
AAGATCCAGAGATGCAGTGGTTCAAGCTGATCACAACGAACAGAAAGGGGAGCCCCCCCAGCTAATATGAGGACAAGATTTTGAAATTGTTTAA
>Frequency_1_QualityScore_FFGHFHFJIIGHIIIIJGIJIGIIJIJJJJJIJJJGIJEIECGHIJJJJIJJIJJE_Mismatch_1_Sense_+_Library_PoolT
AAAAATATATCTTTATTATTATTATCACAGCAATTACTATATAGCTACTATTATCA
>Frequency_1_QualityScore_FFHHHHFHIJJJJJJIJJJJGHHGIJJJJJJJJJJJJJJJJJHIJJJJIJIJJJJJHHFFFEEEEECDCCCDDDDDDABDDEDDDDDDDEDDDD_Mismatch_0_Sense_+_Library_PoolT
CCCAGGTTTTGACAAACGAGTGTATCTGCTTGAAGGATTCCGATTGCAGCAAGGACGAAGATCCAGAGATGCAGTGGTTCAAGCTGATCACAAC
>Frequency_4_QualityScore_EEGHGE@FGIEGIIIIIGIHCFDEGIHGIHGIHIHGEGGGHHIEGEDGGHIIEGGHFFDCC=ABBBCAAAAACC;?@9;??@B???BA?BBCCC_Mismatch_0_Sense_+_Library_PoolC
CCCAGGTTTTGACAAACGAGTGTATCTGCTTGAAGGATTCCGATTGCAGCAAGGACGAAGATCCAGAGATGCAGTGGTTCAAGCTGATCACAAC
>Frequency_1_QualityScore_FFHHHHHJIJJJJJIJHIJIHJJJJEIIJJIJJJJJGIJJJJJJJJJJJJIIJJFHJIIJIJIJGHGHHAHFFDFCDEEEEEEEACACDDC_Mismatch_0_Sense_+_Library_PoolT
CTAATATGTTTTAGGGTTTGACCAGATTTGTGTCAGTTTTACAAATCTGGTGGGTAAATCCTTGCCCAAGCTAAGTGTACACTTAGTTGGA
>Frequency_5_QualityScore_EFHHGHHIGHIJGHIJHIIIFHIIIHIIIIGHIIJJFIIIHJIIIIJIIIFHHHFGGIHIIIJJIHFFECEFCBDCCCDCBDDDDCBADCC_Mismatch_0_Sense_+_Library_PoolC
CTAATATGTTTTAGGGTTTGACCAGATTTGTGTCAGTTTTACAAATCTGGTGGGTAAATCCTTGCCCAAGCTAAGTGTACACTTAGTTGGA
>Frequency_1_QualityScore_FFHHHHHIJIIJJIIJJJJJIJJJIJJJJJJJJJJJJJJJJJJIJJJJJIIJJIHJJJJIIJJIJJJJJJJJJHHH_Mismatch_0_Sense_+_Library_PoolT
TACACTTAGTTGGAAAAAATATATCTTTATTATTATTATCACAGCAACTACTATATAGCTACTATTATCAAAAGAT
>Frequency_1_QualityScore_FFHHHHHIJJJJJJIIJJIJJJJIIJJJIJJJJJHIJJJJJJJJJJJJFHJJFHJJJJJJJJJIJJHHHHHDFEDDFFDDDEEECCDCA_Mismatch_0_Sense_+_Library_PoolT
AATATGTTTTAGGGTTTGACCAGATTTGTGTCAGTTTTACAAATCTGGTGGGTAAATCCTTGCCCAAGCTAAGTGTACACTTAGTTGGA
>Frequency_7_QualityScore_EEGHGGGIIIIIIIHHIJHIJJIGHIIJHHHIHIHIJJGIIHIHJIJIDFGIEGHIHJHJIIHIHIGGGFFEECDDEEDDDEDDBCBCB_Mismatch_0_Sense_+_Library_PoolC
AATATGTTTTAGGGTTTGACCAGATTTGTGTCAGTTTTACAAATCTGGTGGGTAAATCCTTGCCCAAGCTAAGTGTACACTTAGTTGGA
>Frequency_1_QualityScore_FFHHHHHIIJJJJJJJJJJJJJJIJJIJJJJJJJJJJJHHJJIHIJJJJJJIJIJI@EHGIIIJJEHGGHHGHHHFFFFFFEEDDDDDCDDDDD_Mismatch_0_Sense_+_Library_PoolT
GTTTAATAAACATTTGCATGCAAATGTAATAGCCTGGGTGGAGAAGTCCTCTCAGGTATTATAGGTCTAATATGTTTTAGGGTTTGACCAGATT
>Frequency_14_QualityScore_FEGHHHHIIIIIIJJJJIIJJJIIIIHIIIIIIIJIIIEFHHIIIIHIJIIIJHIIBEGIHIHIIHHHGGGGGGDFGGEEEEDDDDCDDDCCDC_Mismatch_0_Sense_+_Library_PoolC
GTTTAATAAACATTTGCATGCAAATGTAATAGCCTGGGTGGAGAAGTCCTCTCAGGTATTATAGGTCTAATATGTTTTAGGGTTTGACCAGATT
>Frequency_1_QualityScore_FFHHHHHJJJIJIJJJIJHGHIHJGIGHIBFGIGIIJJIIJDHHJHICEFFFFCEDEDDBD?DDBDDD<?ADC@CDEDDDDDDDDDCDDDDCDD_Mismatch_0_Sense_+_Library_PoolT
GCAAGGACGAAGATCCAGAGATGCAGTGGTTCAAGCTGATCACAACGAACAGAAAGGGGAGCCCCCCCAGCTAATATGAGGACAAGATTTTGAA
>Frequency_3_QualityScore_DECFEEGIIHGGHIJIFHEGFGHIGGEHHEGIIIHIIIHDGIIIFGHIHFFHHEDEDC;=@;<>>?@@@>?CBCCCDDDAA@ACCCCCCCCCC@_Mismatch_0_Sense_+_Library_PoolC
GCAAGGACGAAGATCCAGAGATGCAGTGGTTCAAGCTGATCACAACGAACAGAAAGGGGAGCCCCCCCAGCTAATATGAGGACAAGATTTTGAA
>Frequency_1_QualityScore_DBHFAFHFHIJGHIIIFGG<DGIJJJIGEGIIIIIJJJCHIIIIJHBCHGEHGHHGHEFFEFC@;CB?A?B@B@@CDDDCD?:CCCC>@C(84@_Mismatch_0_Sense_+_Library_PoolT
GGGAAAGCGAGTCCCCAGGTTTTGACAAACGAGTGTATCTGCTTGAAGGATTCCGATTGCAGCAAGGACGAAGATCCAGAGATGCAGTGGTTCA
>Frequency_2_QualityScore_FFHGHHHIIIJEHGIIIIIGGIIIGIIJJIIIIGEAGIIIIIIIIIGIIHIIHHGGDEEEECC@?=AACABBDDC?C?CCDA?BABBBCA;=CC_Mismatch_0_Sense_+_Library_PoolC
GGGAAAGCGAGTCCCCAGGTTTTGACAAACGAGTGTATCTGCTTGAAGGATTCCGATTGCAGCAAGGACGAAGATCCAGAGATGCAGTGGTTCA
>Frequency_1_QualityScore_??C2CFF<FHDGDGIAHHEHAAFHI<AFFGHGB@GDAAB?BFGIGHADGGAGHBF<FGG>GD>GDAAHCCA=?CEDCBB3>;A=>C@@>ACDA@_Mismatch_0_Sense_+_Library_PoolT
AGGTATTATAGGTCTAATATGTTTTAGGGTTTGACCAGATTTGTGTCAGTTTTACAAATCTGGTGGGTAAATCCTTGCCCAAGCTAAGTGTACA
>Frequency_10_QualityScore_EEGDGGHIIIIIGHIIIIHIIIIIIHIIIIIIIHGHIIIHHIIHIHHIIGIIIIHHHHIIIHGCFHGBFDFGGFFEFEEEDCCCDCBCAB@CDE_Mismatch_0_Sense_+_Library_PoolC
AGGTATTATAGGTCTAATATGTTTTAGGGTTTGACCAGATTTGTGTCAGTTTTACAAATCTGGTGGGTAAATCCTTGCCCAAGCTAAGTGTACA
>Frequency_1_QualityScore_FFHHHHGJGHIJJJIIJIIDGGGGIJGIJGHIGHIJJIIJIIJJJJHHI@EDGIFHHGHHFFFFFDDDD@BDDDDDDDD?BBDDDDDDBBBDC@_Mismatch_0_Sense_+_Library_PoolT
CTTGAAGGATTCCGATTGCAGCAAGGACGAAGATCCAGAGATGCAGTGGTTCAAGCTGATCACAACGAACAGAAAGGGGAGCCCCCCCAGCTAA
>Frequency_2_QualityScore_FFHGGHHIFIIIIJGIIIIIIIHIIIGIIJGIGGGGIHGHEHHIIIIIJCFGGGIIHGEHGFGGFEC?@@ACCDCBCDD?C=ABABCC@ACDAB_Mismatch_0_Sense_+_Library_PoolC
CTTGAAGGATTCCGATTGCAGCAAGGACGAAGATCCAGAGATGCAGTGGTTCAAGCTGATCACAACGAACAGAAAGGGGAGCCCCCCCAGCTAA
>Frequency_1_QualityScore_FFHHHHHJJJJJJGIJJJJJJJJJJJJHJJJIJJGJIJJJJGIJJJJIHIGJJIJIJIIJJJJDHIHIJJJJJJJJCHIGI_Mismatch_1_Sense_+_Library_PoolT
TTATTATTATCACAGCAATTACTATATAGCTACTATTATCAAAAGATAATATGATATATATCAAAATGCATTTAAGTTTTA
>Frequency_1_QualityScore_FFHHFGHIIJJIJGGIIIJJJJIGIJIJIIJJJIIJIHIJJJIIIGIIIIJJIJJGIIIHGIJJIJGIIHIHHGHHHGFFFFFFFEEEEEEFED_Mismatch_0_Sense_+_Library_PoolT
GGAAAAAATATATCTTTATTATTATTATCACAGCAACTACTATATAGCTACTATTATCAAAAGATAATATGATATATATCAAAATGCATTTAAG
>Frequency_1_QualityScore_FFHHHHHJHIJIJJJJJJIJCFIGGEIJHJJJJIJJIJFGIIJJJJJIJJJJIJJJHIJIJJJIIHGHHFFFFFECCCEEDDDDCDCDDCCCDD_Mismatch_0_Sense_+_Library_PoolT
TGCAAATGTAATAGCCTGGGTGGAGAAGTCCTCTCAGGTATTATAGGTCTAATATGTTTTAGGGTTTGACCAGATTTGTGTCAGTTTTACAAAT
>Frequency_4_QualityScore_?EGGFGGHGGIGIFHIHIHGAFDGEEGFFIGDIFFHIG?EGHIIIHIEGGIIIIIGCFGIIGHHHGGFEEGFFDDEDECCDDDD>@CCCCCBCC_Mismatch_0_Sense_+_Library_PoolC
TGCAAATGTAATAGCCTGGGTGGAGAAGTCCTCTCAGGTATTATAGGTCTAATATGTTTTAGGGTTTGACCAGATTTGTGTCAGTTTTACAAAT
>Frequency_1_QualityScore_FFGHHHHJJIIJJJJIGIIIJIJHIJJJJJJIJJJJJJJIJJJJJJJJJJJJJJJJJJJCHFFHHFFDFDFEEEECECDDDDFEDDCDDDDEDF_Mismatch_0_Sense_+_Library_PoolT
TGAGGACAAGATTTTGAAATTGTTTAATAAACATTTGCATGCAAATGTAATAGCCTGGGTGGAGAAGTCCTCTCAGGTATTATAGGTCTAATAT
>Frequency_2_QualityScore_FFHHHHHJJIHIIJIJJJJJJJHIIJJJJIJJJJJJJJJJJJJJJIIGIIIJJIJJJJJGGFGGEGHHGGGFFFEEE?CEEEEEECCDDDDEDE_Mismatch_0_Sense_+_Library_PoolC
TGAGGACAAGATTTTGAAATTGTTTAATAAACATTTGCATGCAAATGTAATAGCCTGGGTGGAGAAGTCCTCTCAGGTATTATAGGTCTAATAT
>Frequency_1_QualityScore_DDHHHHHJJJJJIIJJJJJJJJJJJJIJJJJJJJJJJGIJJJJIJIJJIFGIJJIJJJJJIJJJIJHAE?EHHHFFFFFFCEEFEDEEDDDDDD_Mismatch_0_Sense_+_Library_PoolT
ATTTTGAAATTGTTTAATAAACATTTGCATGCAAATGTAATAGCCTGGGTGGAGAAGTCCTCTCAGGTATTATAGGTCTAATATGTTTTAGGGT
>Frequency_7_QualityScore_FFHHHHHJJJJJIJJJJJJJIJJJJJJJIJJJIJJJJIJJJJJIJJJJJHHIJJIIJIJIIIJJIIICFAEFHFGFEEFFEFDEEBDEEDDDDC_Mismatch_0_Sense_+_Library_PoolC
ATTTTGAAATTGTTTAATAAACATTTGCATGCAAATGTAATAGCCTGGGTGGAGAAGTCCTCTCAGGTATTATAGGTCTAATATGTTTTAGGGT
>Frequency_1_QualityScore_FFHHHHHICGGIGIJIHIJJJJJJIJCGHIIIIJJJJIJJJJJJIIJJJJJIIHIJGJJJJIIIHGFHHDFFDFFFEEDEEEDDEDCDDDBDCD_Mismatch_0_Sense_+_Library_PoolT
AGCCTGGGTGGAGAAGTCCTCTCAGGTATTATAGGTCTAATATGTTTTAGGGTTTGACCAGATTTGTGTCAGTTTTACAAATCTGGTGGGTAAA
>Frequency_8_QualityScore_FFFHHHHJCGHHIHHIHIIIIIJHIJBFHIIIIIHGHIIIJJJIGIIIIJHIHIIJJJIJIGHHHHEGFDEECEFEEEDDDDDDEDBBBCCCCD_Mismatch_0_Sense_+_Library_PoolC
AGCCTGGGTGGAGAAGTCCTCTCAGGTATTATAGGTCTAATATGTTTTAGGGTTTGACCAGATTTGTGTCAGTTTTACAAATCTGGTGGGTAAA
>Frequency_1_QualityScore_FFHHHHHJJJFHJIJIJJIJJJJJJIJJHIIIJIJJJIJJJJJJJJHIJJJJJJIIJJIIJJHHHHHHFDFFFFEEEEDEEDDDDDEDCDDD@D_Mismatch_0_Sense_+_Library_PoolT
ATAGCCTGGGTGGAGAAGTCCTCTCAGGTATTATAGGTCTAATATGTTTTAGGGTTTGACCAGATTTGTGTCAGTTTTACAAATCTGGTGGGTA
>Frequency_6_QualityScore_FFHHHHHJJJDGIIJIJJIIIIJJJHIJFGHIIIJJJHIIJJJJJJHIIJJJIIIIJJIJJJIHHHGHGCFEFFCEEEDDDDDDDDEC@BBC=C_Mismatch_0_Sense_+_Library_PoolC
ATAGCCTGGGTGGAGAAGTCCTCTCAGGTATTATAGGTCTAATATGTTTTAGGGTTTGACCAGATTTGTGTCAGTTTTACAAATCTGGTGGGTA
>Frequency_1_QualityScore_FFHHHHHJJJJJIJJJJJJJJJJIJJJJJIJJJJJJJJJJJHIJJIIJJJJJJJJJJJJGHIJDHIJJJEHHHGHHHCEFFFFFEEEDDDDDDB_Mismatch_0_Sense_+_Library_PoolT
ATTGTTTAATAAACATTTGCATGCAAATGTAATAGCCTGGGTGGAGAAGTCCTCTCAGGTATTATAGGTCTAATATGTTTTAGGGTTTGACCAG
>Frequency_4_QualityScore_FFHHGHHJJJJJJHIIJIJJJJJJJJJJJIJIIIJIJJJJJGHIJJJJIIJJJJJJIJJEGHIIIIIJGEGFGGHGGEGFFFEEEDDCCCDDDD_Mismatch_0_Sense_+_Library_PoolC
ATTGTTTAATAAACATTTGCATGCAAATGTAATAGCCTGGGTGGAGAAGTCCTCTCAGGTATTATAGGTCTAATATGTTTTAGGGTTTGACCAG
>Frequency_1_QualityScore_DFHHHHHGHGHIJJJJHJHHJJGJJJJJJJJJJJJJJJJJJJJJJJI_Mismatch_0_Sense_+_Library_PoolT
AGCTAAGTGTACACTTAGTTGGAAAAAATATATCTTTATTATTATTA
>Frequency_1_QualityScore_FFHHHHHIIJJIJJJJJJHIJJJJJIIJJJJJJJJJJJJJJJJJJIIJJJJJJJJHIJJJEHHHHFFFFDFEECCEEEEDDDDDDCDEDEECDE_Mismatch_0_Sense_+_Library_PoolT
GACAAGATTTTGAAATTGTTTAATAAACATTTGCATGCAAATGTAATAGCCTGGGTGGAGAAGTCCTCTCAGGTATTATAGGTCTAATATGTTT
>Frequency_2_QualityScore_FFGGHHHJIJJJIJIJJIIIIJJIIIJJIJJJJIIJJJJJJIIIIIJIJIJJJIIGGHIIIIIGGHGGEEEEE=DDEEECCECDDEDEDEEACD_Mismatch_0_Sense_+_Library_PoolC
GACAAGATTTTGAAATTGTTTAATAAACATTTGCATGCAAATGTAATAGCCTGGGTGGAGAAGTCCTCTCAGGTATTATAGGTCTAATATGTTT
>Frequency_1_QualityScore_FFHDHDFEGHJJIJIJHHIJHJIIJJIJJJIJIJJJJJJJJJJJJJJG_Mismatch_0_Sense_+_Library_PoolT
CTAAGTGTACACTTAGTTGGAAAAAATATATCTTTATTATTATTATCA
>Frequency_1_QualityScore_FFHHHHHJJJJJJJJJJJJJJJJJIJJJIIJJJIIJJJJJGHJJJEHIGHJJJJJIJJ@GIIJJJJJIIGEHHHHHHHFFFFFEEEDDCCDDDB_Mismatch_0_Sense_+_Library_PoolT
TTGTTTAATAAACATTTGCATGCAAATGTAATAGCCTGGGTGGAGAAGTCCTCTCAGGTATTATAGGTCTAATATGTTTTAGGGTTTGACCAGA
>Frequency_4_QualityScore_EFHGHHHJJJIJIJJJJJJIJIJJIIJJHIIIIIIJJJJIEGHIIGIJHIIIJJJIIICEGIIIIIIHIFGGGGGGDFEFFEEDDCCCCCDDDC_Mismatch_0_Sense_+_Library_PoolC
TTGTTTAATAAACATTTGCATGCAAATGTAATAGCCTGGGTGGAGAAGTCCTCTCAGGTATTATAGGTCTAATATGTTTTAGGGTTTGACCAGA
>Frequency_1_QualityScore_BDFHHHHJJJJIBGHFFHIJIJIJJJIIJGIJIIJJJBFGIIJIHIIJGHHFIEECHHIGIHHEEEHHHFFFFF_Mismatch_0_Sense_+_Library_PoolT
TTACAAATCTGGTGGGTAAATCCTTGCCCAAGCTAAGTGTACACTTAGTTGGAAAAAATATATCTTTATTATTA
>Frequency_1_QualityScore_D?C4CDB=@=?E+A3<FEF?FB@C42??EE91?)0:D94?D*BA8?8B@??CEB_Mismatch_1_Sense_+_Library_PoolT
TTGCCCAAGCTAAGTGTACACTTAGTTGGAAAAAATATATCTTTATTATTATCA
>Frequency_1_QualityScore_FFHHHHGIJGIJJJJIIJJIJIJJGGIIJJIIJIJJI_Mismatch_0_Sense_+_Library_PoolT
CTTAGTTGGAAAAAATATATCTTTATTATTATTATCA
>Frequency_1_QualityScore_DFHGHHHIJJGJJJJJIJIII<FIIJJJJJJJJJJJIJJJJJJJJIIJJJJJJJJIIIJGGGGIJGHGHHEEFFFFFFEEEEFEEEFDECDDDD_Mismatch_0_Sense_+_Library_PoolT
ACTTAGTTGGAAAAAATATATCTTTATTATTATTATCACAGCAACTACTATATAGCTACTATTATCAAAAGATAATATGATATATATCAAAATG
>Frequency_2_QualityScore_FFHGEHEEEIGHHGIIFGHIIEGFI?EGIIIJJGIIHIIIIIIIIIIIEEHGIIFHHGIHCEIIJIGHIGEGGGGGAEDEFFFEEEECEDDCDC_Mismatch_0_Sense_+_Library_PoolC
ACTTAGTTGGAAAAAATATATCTTTATTATTATTATCACAGCAACTACTATATAGCTACTATTATCAAAAGATAATATGATATATATCAAAATG
>Frequency_1_QualityScore_DFHHHHHJIJJJJJJJJIJJJJJJIJIJJJJIIJJJJIIGIJJJJIJGIJJJIIJJJJJJHJJJIIJJGFHCH=DHHIGIHHF_Mismatch_0_Sense_+_Library_PoolT
TTATTATCACAGCAACTACTATATAGCTACTATTATCAAAAGATAATATGATATATATCAAAATGCATTTAAGTTTTAAATGA
>Frequency_1_QualityScore_FFHHHHHJJJJJJJJJJJJJJIIIIJJJIJIJJJJJIJJJJJJJHHIGHIJIJJJIJHHHHHHFFFDDDDDDDDDDDDDDDDDDDDDDDDDDDD_Mismatch_0_Sense_+_Library_PoolT
TGAAGGATTCCGATTGCAGCAAGGACGAAGATCCAGAGATGCAGTGGTTCAAGCTGATCACAACGAACAGAAAGGGGAGCCCCCCCAGCTAATA
>Frequency_3_QualityScore_EFFHHHHJIJJEIIIJHIJHJIJJEHIIGIHJIJHIGIIIIIIIHHIDGIIIIJJHCFHHHHGFFDBCCDDACCCCCAA@BCCBBCCDDDACDC_Mismatch_0_Sense_+_Library_PoolC
TGAAGGATTCCGATTGCAGCAAGGACGAAGATCCAGAGATGCAGTGGTTCAAGCTGATCACAACGAACAGAAAGGGGAGCCCCCCCAGCTAATA
>Frequency_1_QualityScore_FFHHHHHJJIJJGJIJIJIJJJJJJJHIJJHIIIJIJJJJJJJJIJJIJJJJJHHIIIJJJIFHIJIIJHHFFFEEEEEEEEDDEDDDFEFEDD_Mismatch_0_Sense_+_Library_PoolT
GATTTGTGTCAGTTTTACAAATCTGGTGGGTAAATCCTTGCCCAAGCTAAGTGTACACTTAGTTGGAAAAAATATATCTTTATTATTATTATCA
>Frequency_4_QualityScore_EEHHHGGHGIGIGIIIHHIIJJHIIJGHIIHHIIIIIIIJIIJIJIIJIHIFGGHIHIJJHIHIIIEGFGHEFEFEEEEEEEDDEFEEECDCCC_Mismatch_0_Sense_+_Library_PoolC
GATTTGTGTCAGTTTTACAAATCTGGTGGGTAAATCCTTGCCCAAGCTAAGTGTACACTTAGTTGGAAAAAATATATCTTTATTATTATTATCA
>Frequency_1_QualityScore_FFHHHHHJJJ>GGHGIIIEGGFGIJJJJIJIJJIJJJJIHHIJJJJJJJJIIHHHFFFFCCDEDDDDCDDDDDDDDDDDDDDDDDCDDDDCDCC_Mismatch_1_Sense_+_Library_PoolT
GAAGATCCAGAGATGCAGTGGTTCAAGCTGATCACAACGAACAGAAAGGGGAGCCTCCCCAGCTAATATGAGGACAAGATTTTGAAATTGTTTA
>Frequency_1_QualityScore_FFHHHDHEGIEDHIIGGJCGI<FHHIGIIIE>GGGDGHGIHHIHHIJII?AEEEDECDFBCD65=ADDDBCDCCDDCCDAC>@@CD?0<A@CDD_Mismatch_0_Sense_+_Library_PoolT
AATGGCACAAGTCAAATGCTGTGTTTAGACGGGAAAGCGAGTCCCCAGGTTTTGACAAACGAGTGTATCTGCTTGAAGGATTCCGATTGCAGCA
>Frequency_1_QualityScore_FDHHHHHJ4EGIIIJJJJIIJJIHIJJJJHGJJJJJIJJJJJJGIJJFHIJJIJJJJIIJJJJIIFHHE?C@DFFFFFECEEEEDDDDDDDEEE_Mismatch_1_Sense_+_Library_PoolT
GTTTTAGGATTTGACCAGATTTGTGTCAGTTTTACAAATCTGGTGGGTAAATCCTTGCCCAAGCTAAGTGTACACTTAGTTGGAAAAAATATAT
>Frequency_1_QualityScore_FFHHHHHJJJIJJJJJJJJJJJFGIIJHHIHIJJJJJIJJGGIIJIIJJHIIJJIJJJHIJJJJJJIHHHHHFFFFEEEEDEDDDD@CDDDDCD_Mismatch_0_Sense_+_Library_PoolT
CATGCAAATGTAATAGCCTGGGTGGAGAAGTCCTCTCAGGTATTATAGGTCTAATATGTTTTAGGGTTTGACCAGATTTGTGTCAGTTTTACAA
>Frequency_7_QualityScore_FFHHHHHIJJHIJJJJIJJJJJDGHIIIJJIJJJJJJIJJDGIIIJJIJHIIIIJJJJGIJJJIJJHHGGGGGFFDEEEEDEDDDDACDDDDDB_Mismatch_0_Sense_+_Library_PoolC
CATGCAAATGTAATAGCCTGGGTGGAGAAGTCCTCTCAGGTATTATAGGTCTAATATGTTTTAGGGTTTGACCAGATTTGTGTCAGTTTTACAA
>Frequency_1_QualityScore_FFHHHHHIJJJJJIJJJJEHIJIGDHIJJJJGGHHHFFFFDDDDDDDBBDDDDDDDDDDDDDDDDDDDD?BBBDCDDDDDDDDDDDDDDCDDDD_Mismatch_0_Sense_+_Library_PoolT
CGCGGCAAAAGGGCTGGGTTTGGCTGCGGAGCTCTCCACGCAATGCGTTGCCCCGAACACCAAGTGGCAGACAGTGTCCAGCTCTAACCTTCAG
>Frequency_1_QualityScore_FFHHHBCFHIIEFGIGCHHIGHBGEHIEIIJIIIII<FGHHJHI;CAFHCHJIHHEDF??@>@ACEDDCAB@CCB>CDDDD7<?CDDCDDDDDC_Mismatch_0_Sense_+_Library_PoolT
CACAAGTCAAATGCTGTGTTTAGACGGGAAAGCGAGTCCCCAGGTTTTGACAAACGAGTGTATCTGCTTGAAGGATTCCGATTGCAGCAAGGAC
>Frequency_1_QualityScore_6<CDB>FFG:4AEHHFCCA:;FGC?C::?D?FFFFB:8B;@F1@D>7A2-)7776<>9??;;5>B>;:@((:@B9A>A3?028?>B:@83???8_Mismatch_0_Sense_+_Library_PoolC
CACAAGTCAAATGCTGTGTTTAGACGGGAAAGCGAGTCCCCAGGTTTTGACAAACGAGTGTATCTGCTTGAAGGATTCCGATTGCAGCAAGGAC
>Frequency_1_QualityScore_FFHHHHHJJJJJJJJJJIJJJJJJJJJJJJJJJJJJJJJJIJJJIJJIJIJJJJJIJIJJJJJIIBHIGHGGIJIHHHFHEHFFFFFFEEEDEE_Mismatch_1_Sense_+_Library_PoolT
AAAAATATATCTTTATTATTATTATCACAGCAATTACTATATAGCTACTATTATCAAAAGATAATATGATATATATCAAAATGCATTTAAGTTT
>Frequency_1_QualityScore_FFGHHHHJJJJJJJJJJJJJJJIJJJJJJJJJJJJJHIJIJJJJJJJJJJJFHIJIIJJIIJIJJJJJHHEHHHFFFFFFFDEEEFECEEDDDD_Mismatch_0_Sense_+_Library_PoolT
AGATTTTGAAATTGTTTAATAAACATTTGCATGCAAATGTAATAGCCTGGGTGGAGAAGTCCTCTCAGGTATTATAGGTCTAATATGTTTTAGG
>Frequency_5_QualityScore_FFGGHGHIGHIHJIHHIIIHIIGGHHHIIIHHHIJJIHIGIGGHIHIIHHIEHHGIIIIGFGHIHHHHGEDFFDEEEDDEEEDDDEEACECDDC_Mismatch_0_Sense_+_Library_PoolC
AGATTTTGAAATTGTTTAATAAACATTTGCATGCAAATGTAATAGCCTGGGTGGAGAAGTCCTCTCAGGTATTATAGGTCTAATATGTTTTAGG
>Frequency_1_QualityScore_FFHHHHHJJIIJJJJJJJJJJJJJJJJJJIJJJJJJJJJJJIJJJJJJJIJJIJIJJJJIIJFCHIIJJJJIHGHGHFFDFFFFFEDDEEEEED_Mismatch_0_Sense_+_Library_PoolT
TACACTTAGTTGGAAAAAATATATCTTTATTATTATTATCACAGCAACTACTATATAGCTACTATTATCAAAAGATAATATGATATATATCAAA
>Frequency_1_QualityScore_FFHHHHHJJJIJJJJJJJJJIJIIJJIJIJJJJGIJJJJFFDEEEEEDEEEDDCDDDDDDDDDDDDDDDCCDDDDDEDDDCCDEEDEEDDCDDD_Mismatch_0_Sense_+_Library_PoolT
GTTCAAGCTGATCACAACGAACAGAAAGGGGAGCCCCCCCAGCTAATATGAGGACAAGATTTTGAAATTGTTTAATAAACATTTGCATGCAAAT
>Frequency_10_QualityScore_FDGHGHHIIIHIIIIIIIIHIIIIGHIIIIIIJHIIHIIFEEEEEDDDEDDDCCCCCDBCDDDDBCCCDBBCDCCDDACDDDDDDCEEDCCDDD_Mismatch_0_Sense_+_Library_PoolC
GTTCAAGCTGATCACAACGAACAGAAAGGGGAGCCCCCCCAGCTAATATGAGGACAAGATTTTGAAATTGTTTAATAAACATTTGCATGCAAAT
>Frequency_1_QualityScore_FFHDHHHJJJJJJJJJJJJJJJJJJJJJJJJJJJIJJJJJGIIJJJIJJJJJJJFHIJHIJJJJJJHHGHEFFFFEDCEDEDDDEDCDDD@CDC_Mismatch_0_Sense_+_Library_PoolT
AGGTCTAATATGTTTTAGGGTTTGACCAGATTTGTGTCAGTTTTACAAATCTGGTGGGTAAATCCTTGCCCAAGCTAAGTGTACACTTAGTTGG
>Frequency_12_QualityScore_EEGEGGGIIIIIHIHIGIIIIIIIGHHIIFGIIIGIHIIICGHIHHHHHHIIIIEFGIEGHIIHGHGHEEEFDEEEECC@CCDDCCDDCCABCC_Mismatch_0_Sense_+_Library_PoolC
AGGTCTAATATGTTTTAGGGTTTGACCAGATTTGTGTCAGTTTTACAAATCTGGTGGGTAAATCCTTGCCCAAGCTAAGTGTACACTTAGTTGG
>Frequency_1_QualityScore_FFHHHHDIIJJJJHIJAFHIGIIJIFHIJIJJJJIIJJJJJJJJJJIJJJIIJJIJIIIIJIHIJJIHHHHHHFFFCEDD?CDDECDDDDCDDD_Mismatch_0_Sense_+_Library_PoolT
GAGAAGTCCTCTCAGGTATTATAGGTCTAATATGTTTTAGGGTTTGACCAGATTTGTGTCAGTTTTACAAATCTGGTGGGTAAATCCTTGCCCA
>Frequency_3_QualityScore_EEFGGGGIIFIGHFHI<CEGFGDFICGIIIIJJIFHHJEFGHHHHHGHHHHEGHGGEEEFDFCEFFDCEEF@DDCDCCBD=CAAAABCCC@CCC_Mismatch_0_Sense_+_Library_PoolC
GAGAAGTCCTCTCAGGTATTATAGGTCTAATATGTTTTAGGGTTTGACCAGATTTGTGTCAGTTTTACAAATCTGGTGGGTAAATCCTTGCCCA
>Frequency_1_QualityScore_FFFHGGBIIGGIJIEA<GIIJJJGGEHHHFGFFFFFDDECEDDDDDCDDDDDC@CCCCDEDDDDCCA>CCDCDCDDDDDEEEEDDDDDDD?@BB_Mismatch_0_Sense_+_Library_PoolT
CGAACAGAAAGGGGAGCCCCCCCAGCTAATATGAGGACAAGATTTTGAAATTGTTTAATAAACATTTGCATGCAAATGTAATAGCCTGGGTGGA
>Frequency_3_QualityScore_EBDFFEDHIIJIHIHFDFHIIII:ACFEHHHIFEEEEDEFEEACCDCAAACBCA?BCBBDBCCDB?>??A?A>BDDCB<ADDECDDCBBB=@AC_Mismatch_0_Sense_+_Library_PoolC
CGAACAGAAAGGGGAGCCCCCCCAGCTAATATGAGGACAAGATTTTGAAATTGTTTAATAAACATTTGCATGCAAATGTAATAGCCTGGGTGGA
>Frequency_1_QualityScore_DDDHHHHJJIIGHIJIJJJJJJJIIJIIJJJJJJJJJIJJJJJJIJJIJJJJJJJJIJJJIJJJJIJJIGII_Mismatch_0_Sense_+_Library_PoolT
TGTACACTTAGTTGGAAAAAATATATCTTTATTATTATTATCACAGCAACTACTATATAGCTACTATTATCA
>Frequency_1_QualityScore_ADHFDB@@:?@EHH9EB;?DCD9D0?D0009BGC<D@HGIEGGIH;CHI>EEE=2;BACBB@BBB>BBBACCCCD@DC?:?CBBC>AACCBCC:_Mismatch_0_Sense_+_Library_PoolT
AAGGACGAAGATCCAGAGATGCAGTGGTTCAAGCTGATCACAACGAACAGAAAGGGGAGCCCCCCCAGCTAATATGAGGACAAGATTTTGAAAT
>Frequency_2_QualityScore_FFGGGHHIIIIJJIJIGGEGIIIICEHEEHHIJJJIFHIIIIJIHGIHHGGEEEEEDDDCDDDDCD?ACCDCCCCDEDCCCCBCDDBCA?ACAB_Mismatch_0_Sense_+_Library_PoolC
AAGGACGAAGATCCAGAGATGCAGTGGTTCAAGCTGATCACAACGAACAGAAAGGGGAGCCCCCCCAGCTAATATGAGGACAAGATTTTGAAAT
>Frequency_1_QualityScore_FFHHHHHJJJJJJJJJJJJHGIJJJJJJIIJHHHHHHHFFFFFEDECEDDDDDDDDDDDDDDDDEDDDDDDEEDDEDDCCCDDDDDDEDDDDDD_Mismatch_0_Sense_+_Library_PoolT
CACAACGAACAGAAAGGGGAGCCCCCCCAGCTAATATGAGGACAAGATTTTGAAATTGTTTAATAAACATTTGCATGCAAATGTAATAGCCTGG
>Frequency_1_QualityScore_FFHHHHHJJJJJIJIIJJJGIIIJJJJJHJJJGHHHHHHFFFFFCECEEDDDDDDDDDCDDDDDEDDDDDDEEDEEDDCDCDDDEEDEDDDDDB_Mismatch_0_Sense_+_Library_PoolC
CACAACGAACAGAAAGGGGAGCCCCCCCAGCTAATATGAGGACAAGATTTTGAAATTGTTTAATAAACATTTGCATGCAAATGTAATAGCCTGG
>Frequency_1_QualityScore_DDDFDBD<EGHEGIAAD>CBHHHAHFHADHI<>?81?FEB3?DB?FGHIEGGGF@CCEI;C@CGIEGEACDHCEHF)727?A=:;>;5;3>;>A_Mismatch_1_Sense_+_Library_PoolT
AAATAAACATTTGCATGCAAATGTAATAGCCTGGGTGGAGAAGTCCTCTCAGGTATTATAGGTCTAATATGTTTTAGGGTTTGACCAGATTTGT
>Frequency_1_QualityScore_DDFBDFFHFGGHIIGFGHA@<F>A<C?FHIGE?DDEC?<BFIIIIIFGI=FHIGIIIIIGCA_Mismatch_1_Sense_+_Library_PoolT
TAAATCCTTGCCCAAGCTAAGTGTACACTTAGTTGGAAAAAATATATCTTTATTATTATTAA
>Frequency_1_QualityScore_FFHHHHHJJJIJJJCGIIJIIJHIJJJJJIJJDGIIIIGIJIIJJJJJJJIJJJIIJJHIJJJJ3CHEHCEHCEFFFFCDEDCECDDDDDDD>C_Mismatch_0_Sense_+_Library_PoolT
TGTAATAGCCTGGGTGGAGAAGTCCTCTCAGGTATTATAGGTCTAATATGTTTTAGGGTTTGACCAGATTTGTGTCAGTTTTACAAATCTGGTG
>Frequency_3_QualityScore_EEHHHGHIJJJJJJCFHGHGIEDEHHGGIIIJAGHHHIIIHFGIIHIJJJHHIHJIIIFFHIIHHGEBEAAEBBDEFFCDDDBBCBDCDDDC>@_Mismatch_0_Sense_+_Library_PoolC
TGTAATAGCCTGGGTGGAGAAGTCCTCTCAGGTATTATAGGTCTAATATGTTTTAGGGTTTGACCAGATTTGTGTCAGTTTTACAAATCTGGTG
>Frequency_1_QualityScore_EBHFFHHCFHHIHIJJJFHIJCFFGHJJIJIIGBHIIJIGBEDGEEIHIJIJJFFGIIIGIJEHHHDFECEFFF@DEEEEEEFDBDD_Mismatch_2_Sense_+_Library_PoolT
AAGTTTTACAAATCTGGTGGGTAAATCCTTGCCCAAGCTAAGTGTACACTTAGTTGGAAAAAATATATCTTTATTATTATTATCGCA
>Frequency_1_QualityScore_FFHHHHHJIIJJJIJJJJJJJJIJJHIJJHIJJJGIIIJIIJJIIHIJJJJJIJIJJJJFHIJHGJJJHHHHHFFFFFDDECCCDCDDEEDDDD_Mismatch_0_Sense_+_Library_PoolT
ATTATAGGTCTAATATGTTTTAGGGTTTGACCAGATTTGTGTCAGTTTTACAAATCTGGTGGGTAAATCCTTGCCCAAGCTAAGTGTACACTTA
>Frequency_5_QualityScore_EFHHHGHJHIJJIIIIIIJJJHIJIIJIIFIIJIHIIIIIIHIGHFHJJIJIIIIIGIGDHIICGIGGGFFGEFEFFEDDEDCDAB@CDDDDDD_Mismatch_0_Sense_+_Library_PoolC
ATTATAGGTCTAATATGTTTTAGGGTTTGACCAGATTTGTGTCAGTTTTACAAATCTGGTGGGTAAATCCTTGCCCAAGCTAAGTGTACACTTA
>Frequency_1_QualityScore_FFHHHHHJJJJJJJJJJJJJJJJJIGIJIJIIJJJIJJJIJJJJJJJJJJFJJHJIJJIJIJGIGIIGHIIGGIJIIJJJIGFHHH_Mismatch_0_Sense_+_Library_PoolT
CTTTATTATTATTATCACAGCAACTACTATATAGCTACTATTATCAAAAGATAATATGATATATATCAAAATGCATTTAAGTTTTA
>Frequency_1_QualityScore_FFHHHHHJJJJJIIJJGIJJJIJJJJIIJJJJHIJJJJJIIJJJJJFHIIGHHIJJJJJJJGIIIIHHHHHBDFFFFFEEEECCEDC_Mismatch_0_Sense_+_Library_PoolT
TATGTTTTAGGGTTTGACCAGATTTGTGTCAGTTTTACAAATCTGGTGGGTAAATCCTTGCCCAAGCTAAGTGTACACTTAGTTGGA
>Frequency_4_QualityScore_FFHHGGHIJJJJIIJJHJJJJIJIIIGIIJJJEHIIIIIIIJJJJIFGHIGHIHGIIIJJIJIJHIHHGFECDDEEEEEEEEDEDDC_Mismatch_0_Sense_+_Library_PoolC
TATGTTTTAGGGTTTGACCAGATTTGTGTCAGTTTTACAAATCTGGTGGGTAAATCCTTGCCCAAGCTAAGTGTACACTTAGTTGGA
>Frequency_1_QualityScore_DFFAFFHGIJIJIJJIJJJJGEGHGIJJJJJIJJJDHGIGGGIJJIJJIJCGHIIJJIJJIIIEHHG_Mismatch_1_Sense_+_Library_PoolT
GGGTAAATCCTTGCCCAAGCTAAGTGTACACTTAGTTGGAAAAAATATATCTTTATTATTATTACCA
>Frequency_1_QualityScore_FFHHHHHJIJJJJJJJJIIJJJJIIIJJIJJJJJJGJJJJHHHHHFFFFFFEEEEEEEDDEEDEEDDDDDDDFEEEEDDDDDDBCBDDDDDDDD_Mismatch_0_Sense_+_Library_PoolT
GAAAGGGGAGCCCCCCCAGCTAATATGAGGACAAGATTTTGAAATTGTTTAATAAACATTTGCATGCAAATGTAATAGCCTGGGTGGAGAAGTC
>Frequency_6_QualityScore_FEHGHGGHFGGHIIIIIFGIGHHHHIIHHIIIIIIGIIHHHGGGFFFCDEEDDEDEDDDDEDCEECDBCDCDCDEEEDCBCC?A>>@CCCCCCB_Mismatch_0_Sense_+_Library_PoolC
GAAAGGGGAGCCCCCCCAGCTAATATGAGGACAAGATTTTGAAATTGTTTAATAAACATTTGCATGCAAATGTAATAGCCTGGGTGGAGAAGTC
>Frequency_1_QualityScore_FFHHHHHIJJJJJJIJJIIJIJJJJJJJJJIJJJJJIJJJJIIJJJJJJJJJJJIJIJJJJIJJJJJJHHIHGHIIJG_Mismatch_0_Sense_+_Library_PoolT
ATCACAGCAACTACTATATAGCTACTATTATCAAAAGATAATATGATATATATCAAAATGCATTTAAGTTTTAAATGA
>Frequency_1_QualityScore_FFHGHHHHHIJJJIJJIIJJIJJJJJJJHJJJJIJJJJIJJJJHFIIJJIIIJJJJJJHIGIFHIJFJJEFHHHDFDFDEEEDEECDCCDDDDD_Mismatch_0_Sense_+_Library_PoolT
TTATAGGTCTAATATGTTTTAGGGTTTGACCAGATTTGTGTCAGTTTTACAAATCTGGTGGGTAAATCCTTGCCCAAGCTAAGTGTACACTTAG
>Frequency_3_QualityScore_EEEFEEGHHGIFJCFIDHIIGHG?GIIIEDHIHEGDHFFGIIIIFHHIEDABEDHFGHCCFGEEEGHFB>DECCDDC@BDCAB=?A@@BDDCBC_Mismatch_0_Sense_+_Library_PoolC
TTATAGGTCTAATATGTTTTAGGGTTTGACCAGATTTGTGTCAGTTTTACAAATCTGGTGGGTAAATCCTTGCCCAAGCTAAGTGTACACTTAG
>Frequency_1_QualityScore_FFHHHHHJJJJJJJJJJIIIIJIJJJJJIJJJJIJJIJJJJJJJJFHIIIJIJJJJHHHHHFFDDDDDDDCDDDDBDDDDDDDDBDDDADDDEE_Mismatch_0_Sense_+_Library_PoolT
AAGGATTCCGATTGCAGCAAGGACGAAGATCCAGAGATGCAGTGGTTCAAGCTGATCACAACGAACAGAAAGGGGAGCCCCCCCAGCTAATATG
>Frequency_1_QualityScore_FDHGFHHIGIHIIIJJIHIHIJGIIHHIIGIIGGHIIFIJIGFHJFHIJJJJJCCCEFHCEDDEDADDCCCCABDDDBDDDDDD@BDDDDC>CC_Mismatch_0_Sense_+_Library_PoolC
AAGGATTCCGATTGCAGCAAGGACGAAGATCCAGAGATGCAGTGGTTCAAGCTGATCACAACGAACAGAAAGGGGAGCCCCCCCAGCTAATATG
>Frequency_1_QualityScore_DDHHHHHGHEEHIHC@FGHEEHIIIIHEGHFHIBDHHIIGGGHIGIGFHII@BBGHHEFHIIE84@CA3=;7??CDCCCCC>CACDCAACCCAA_Mismatch_0_Sense_+_Library_PoolT
AATATGAGGACAAGATTTTGAAATTGTTTAATAAACATTTGCATGCAAATGTAATAGCCTGGGTGGAGAAGTCCTCTCAGGTATTATAGGTCTA
>Frequency_4_QualityScore_EDGAFGEIIIIIIIEHHIGIIHIHHGHGIHIIIHEHIHIGHHIIGHIIGIGGGHIIHHIIIII@DEHFEEFEEEEEEEECCAADDCDAACCCCC_Mismatch_0_Sense_+_Library_PoolC
AATATGAGGACAAGATTTTGAAATTGTTTAATAAACATTTGCATGCAAATGTAATAGCCTGGGTGGAGAAGTCCTCTCAGGTATTATAGGTCTA
>Frequency_1_QualityScore_FFHHHHHJJJJJJJJJJJJJIJJJJJJJJJIJJJIJIJJJJJJJJJJJJJIJJHJGIJIIJJIHCGHIJIJIIIIHEHIII_Mismatch_0_Sense_+_Library_PoolT
TTATTATTATCACAGCAACTACTATATAGCTACTATTATCAAAAGATAATATGATATATATCAAAATGCATTTAAGTTTTA
>Frequency_1_QualityScore_DDHHDHHIIIIJHIIJIGIGHICFGIGIIJJHIJJJJJJJIIJJJJJJIIJJGHIJJJIIJJHHFHHHAEHFFFFFFEEEDECCDDDCDDEDDD_Mismatch_1_Sense_+_Library_PoolT
TGGGTGGAGAAGTCCTCTCAGGTATTATAGGTCTAATATGTTTTAGGGTTTGACCAGATTTGTGTCAGTTTTACAAATCTGGTGAGTAAATCCT
>Frequency_1_QualityScore_FFHHHHGJJJJJJJIIJJIJJJJIJJJJJJJJIJJJJJJJJJIJJJJJJIJEIJJJJJJIJJJJIIIIHHIIJJJJJHIJJJJHHHEHHFFFEF_Mismatch_1_Sense_+_Library_PoolT
ATTATTATTATCACAGCAATTACTATATAGCTACTATTATCAAAAGATAATATGATATATATCAAAATGCATTTAAGTTTTAAATGAATTTGAT
>Frequency_1_QualityScore_FFHHHHHIJJIJFGIHHIIIIJIJHIJJJIJJJIIJJJJJIJJJIGJJIJIHDDBDDD@CCDDEEDDDDCBDCCDDDDDDDDDDDDDDDDEDDD_Mismatch_0_Sense_+_Library_PoolT
CCAGAGATGCAGTGGTTCAAGCTGATCACAACGAACAGAAAGGGGAGCCCCCCCAGCTAATATGAGGACAAGATTTTGAAATTGTTTAATAAAC
>Frequency_1_QualityScore_DFFHHGHIJIJIFGHFHIGGGJJIJGJJJIJJJJJJJJJJJGGIJGGIGHHHDDDDDDCDDDFDEDDDD?BDDDDADDDDDDDDCDDCCDEDDD_Mismatch_0_Sense_+_Library_PoolC
CCAGAGATGCAGTGGTTCAAGCTGATCACAACGAACAGAAAGGGGAGCCCCCCCAGCTAATATGAGGACAAGATTTTGAAATTGTTTAATAAAC
>Frequency_1_QualityScore_FFHHHHHJJJJJJJJJJJJJIJJJJJJIJJJJIIIJJJJJJJJJGIJJJJJJIIIIIGJIJICGIJJIHHHHHHFFFFFFDEEEEEEDDDDDDD_Mismatch_0_Sense_+_Library_PoolT
GAAATTGTTTAATAAACATTTGCATGCAAATGTAATAGCCTGGGTGGAGAAGTCCTCTCAGGTATTATAGGTCTAATATGTTTTAGGGTTTGAC
>Frequency_3_QualityScore_EFGEGHEHHIIIJFIEGHIIIGGHIHGIHHHIIIIIJHFHIIIIEHFIHGHIFEFEHHHHGH?DGFFFECGEEEEEFFEEADECDDDCCCCBCB_Mismatch_0_Sense_+_Library_PoolC
GAAATTGTTTAATAAACATTTGCATGCAAATGTAATAGCCTGGGTGGAGAAGTCCTCTCAGGTATTATAGGTCTAATATGTTTTAGGGTTTGAC
>Frequency_1_QualityScore_FFHHGHDIGIGHIIIGHEI>HIJBHCHIIII?FFGIHIGFHGGHIJHIJ?BEGFFFEBCGHIIIGBHGHHGIFFFHDFFCCAECEEDDDDDDDD_Mismatch_0_Sense_+_Library_PoolT
AAACATTTGCATGCAAATGTAATAGCCTGGGTGGAGAAGTCCTCTCAGGTATTATAGGTCTAATATGTTTTAGGGTTTGACCAGATTTGTGTCA
>Frequency_8_QualityScore_EFGGGGHIIIIJJJIIIJIHIIIJIIJIIIIDGHIIHIIHIIHIIIIIJCFHIIIIJIGHIHIIIIIFGGGGGGGFFEEDDEEDCDDDDCDDDD_Mismatch_0_Sense_+_Library_PoolC
AAACATTTGCATGCAAATGTAATAGCCTGGGTGGAGAAGTCCTCTCAGGTATTATAGGTCTAATATGTTTTAGGGTTTGACCAGATTTGTGTCA
>Frequency_1_QualityScore_EFHHFHHJJJJJJJJJJJJJJIGIIJJJJJJJJJFGHJJJJJIIJJIIJJIJCHIJJIGIJJIJIIIJIGEHHHHFHFFFFDDEEEEBDDDDDD_Mismatch_0_Sense_+_Library_PoolT
AATAAACATTTGCATGCAAATGTAATAGCCTGGGTGGAGAAGTCCTCTCAGGTATTATAGGTCTAATATGTTTTAGGGTTTGACCAGATTTGTG
>Frequency_3_QualityScore_FFGHGHHJJJJJIIJIJJJIIJIJJJIJIJJJJJFHIIJHIJIIJIJJIHIHAFGHIHIIIFGHIHHGHFEGFFFFEEEEDDDDDDCCDDDDDC_Mismatch_0_Sense_+_Library_PoolC
AATAAACATTTGCATGCAAATGTAATAGCCTGGGTGGAGAAGTCCTCTCAGGTATTATAGGTCTAATATGTTTTAGGGTTTGACCAGATTTGTG
>Frequency_1_QualityScore_FFHHHHHHJGHIIIIJJJJJJJJJJJJFHIJHHIJJJJJJJJJJJIJJIJJJGHHIIIJJJIJGHJJIHHHHFCEDEEEDEDDDDEEEEEFEED_Mismatch_0_Sense_+_Library_PoolT
AGATTTGTGTCAGTTTTACAAATCTGGTGGGTAAATCCTTGCCCAAGCTAAGTGTACACTTAGTTGGAAAAAATATATCTTTATTATTATTATC
>Frequency_2_QualityScore_FEFHHHHIIIJIJIIJJGIIIIIIIIJGGIIHIHIJJJJIIGIIHHIIIIGIGHIHGHJIIIIDEHIEHGFGFFEEEEEEEEDDDEEEEE;CCB_Mismatch_0_Sense_+_Library_PoolC
AGATTTGTGTCAGTTTTACAAATCTGGTGGGTAAATCCTTGCCCAAGCTAAGTGTACACTTAGTTGGAAAAAATATATCTTTATTATTATTATC
>Frequency_1_QualityScore_DFHHHHHJJJJJJJJHHIIEIGIIJHIJJJIJJJJEHJJGIJJJJJJJJJJIJGIJJGGHGHGIHFHHHHFFFFFDEEEEDDDEEEEEFDDDDE_Mismatch_0_Sense_+_Library_PoolT
GTTTGACCAGATTTGTGTCAGTTTTACAAATCTGGTGGGTAAATCCTTGCCCAAGCTAAGTGTACACTTAGTTGGAAAAAATATATCTTTATTA
>Frequency_4_QualityScore_EEGGGEGHIGHFEGEEDCEGECEEGHGIIIHHFCC>AAC?DGHFECCBBAAGHHGEBAED=@@CEGFCDDD?AACCDDDDDBCCDDCCCBCCBD_Mismatch_0_Sense_+_Library_PoolC
GTTTGACCAGATTTGTGTCAGTTTTACAAATCTGGTGGGTAAATCCTTGCCCAAGCTAAGTGTACACTTAGTTGGAAAAAATATATCTTTATTA
>Frequency_1_QualityScore_FFGHHGHJIJJEFHJIIJJJIJJIJDGGIIJJJJJJGHIJJJJIIJIIGGGIGGJHFFHFFFDBBDDDDDCDDCCCCCDDDD@@DDCDCDDCDD_Mismatch_0_Sense_+_Library_PoolT
GAGTCCCCAGGTTTTGACAAACGAGTGTATCTGCTTGAAGGATTCCGATTGCAGCAAGGACGAAGATCCAGAGATGCAGTGGTTCAAGCTGATC
>Frequency_1_QualityScore_FFHHHGHJEIJGHIJJFHJIIJIJJIIGIIJJJJJJJGIJIJJIIGIBGGIJGHDAEHFDEDD>BBDDDDDDDCDDDDDCDDCBAC@CDCCDDD_Mismatch_0_Sense_+_Library_PoolC
GAGTCCCCAGGTTTTGACAAACGAGTGTATCTGCTTGAAGGATTCCGATTGCAGCAAGGACGAAGATCCAGAGATGCAGTGGTTCAAGCTGATC
>Frequency_1_QualityScore_FFFHHHHJJGGIJIIJIIJJIFHGEGIEGGGIIHIGGHGJJIJJJGEGEEIIGGHBGGCFHIGGHICC=DHEDFE>BC@@CDDDCAC?5>ADFD_Mismatch_0_Sense_+_Library_PoolT
CCCAGCTAATATGAGGACAAGATTTTGAAATTGTTTAATAAACATTTGCATGCAAATGTAATAGCCTGGGTGGAGAAGTCCTCTCAGGTATTAT
>Frequency_4_QualityScore_FFHHHHHJJJHIJHIJJJJIIIIIJJIIJIJJJIIJJJJJJIIJJIJJIIJJJHIIIJHIJJIJIJJJJIGGGFFEEEEEEDDEDDDDACDEDD_Mismatch_0_Sense_+_Library_PoolC
CCCAGCTAATATGAGGACAAGATTTTGAAATTGTTTAATAAACATTTGCATGCAAATGTAATAGCCTGGGTGGAGAAGTCCTCTCAGGTATTAT
>Frequency_1_QualityScore_2=D>FBHIGHBF?>EE<A9CCA?EHE@CG??FHA9BD0??DF49DEDBDBDF:CE@FBE:@DHFEAAEHHDEEDEEE_Mismatch_0_Sense_+_Library_PoolT
TTACAAATCTGGTGGGTAAATCCTTGCCCAAGCTAAGTGTACACTTAGTTGGAAAAAATATATCTTTATTATTATTA
>Frequency_1_QualityScore_;DHBDHHIIIFBH@@FE?BFGIIGII?DECHEGGFHGIEHGIIDGIIIGIHIIIFIGIIGAFEEDHFEFEC<BBBE;@@CCC;>CCCC@CCCCC_Mismatch_0_Sense_+_Library_PoolT
CAAATGTAATAGCCTGGGTGGAGAAGTCCTCTCAGGTATTATAGGTCTAATATGTTTTAGGGTTTGACCAGATTTGTGTCAGTTTTACAAATCT
>Frequency_4_QualityScore_EEGEGGFEFIGEIHGIGF?DGECFGEAEFGGEHIHGDGGHFGGHGCFFHHHIIICEGHGADDEGFEACDCCDCACBBBCCBC?BBCBA?BABCC_Mismatch_0_Sense_+_Library_PoolC
CAAATGTAATAGCCTGGGTGGAGAAGTCCTCTCAGGTATTATAGGTCTAATATGTTTTAGGGTTTGACCAGATTTGTGTCAGTTTTACAAATCT
>Frequency_1_QualityScore_FFHHHHHIIJCFHJIJJJJHIJJJJJJJHIIJJJJJJJJJJJJJJHJJJJIJJJIIFHIJIJIJJJIGIIHHIHADEFFFFEEEEEEDBDDDDA_Mismatch_0_Sense_+_Library_PoolT
TCCTCTCAGGTATTATAGGTCTAATATGTTTTAGGGTTTGACCAGATTTGTGTCAGTTTTACAAATCTGGTGGGTAAATCCTTGCCCAAGCTAA
>Frequency_5_QualityScore_FFHHHHHJJJEGIJIIIJJHIJJJJIJJHIJJJJJJIIJJJJIJJIJJJJIJJJJIFHIIIIIHJJJJJIGHIGEEFEFEEEEDEDDDDDDDCC_Mismatch_0_Sense_+_Library_PoolC
TCCTCTCAGGTATTATAGGTCTAATATGTTTTAGGGTTTGACCAGATTTGTGTCAGTTTTACAAATCTGGTGGGTAAATCCTTGCCCAAGCTAA
>Frequency_1_QualityScore_FFHGHHHJJJIJIIJAFHIGIJJJGJJJJJJJJGGIJDHIJHEHJGHIJJJJJJJHIJJII@GGGHHHHCEEFCFCFBB?CDDDCDDDDCCDCD_Mismatch_0_Sense_+_Library_PoolT
AGAAGTCCTCTCAGGTATTATAGGTCTAATATGTTTTAGGGTTTGACCAGATTTGTGTCAGTTTTACAAATCTGGTGGGTAAATCCTTGCCCAA
>Frequency_2_QualityScore_FEGHGEFHEGEHIGGFCEGIIGIGGGEFHHIIIGEGIIEIECCGCGGEGHHHIIIGGEGEG=?CEGHGHCEEHHH?CACA;?;ABCACCC?ACA_Mismatch_0_Sense_+_Library_PoolC
AGAAGTCCTCTCAGGTATTATAGGTCTAATATGTTTTAGGGTTTGACCAGATTTGTGTCAGTTTTACAAATCTGGTGGGTAAATCCTTGCCCAA
>Frequency_1_QualityScore_FFHHHHHJJJJJJJJHHJJIJJJJIJGIJJJJJJJIJIJJJIJJJIJIGIIHIJJJIGIJJJIGIJIJIHHHGHGHHFFFFFFFEEE_Mismatch_1_Sense_+_Library_PoolT
CTTGCCCAAGCTAAGTGTACACTTAGTTGGAAAAAATATATCTTTATTATTATTATCACAGCAATTACTATATAGCTACTATTATCA
>Frequency_1_QualityScore_FFHHHDHIIIHIJIIJJJJJHIJ?DGIIIIIJHIJIJJJJJIIJJJJIJJJJJHJJJJJJJIJIIHHHHHHHFFFFFFEEEEECCDD?DDDDDD_Mismatch_0_Sense_+_Library_PoolT
CTGGGTGGAGAAGTCCTCTCAGGTATTATAGGTCTAATATGTTTTAGGGTTTGACCAGATTTGTGTCAGTTTTACAAATCTGGTGGGTAAATCC
>Frequency_3_QualityScore_FFHHHEGIIIJJJIIJJJJJIJJBFIIHJJJJHIJJJJJJJGIJJJJJJIIIJIIJJJIIIIIGHHGGGGGGGEFEEEDEDEDBCCD@CCDECD_Mismatch_0_Sense_+_Library_PoolC
CTGGGTGGAGAAGTCCTCTCAGGTATTATAGGTCTAATATGTTTTAGGGTTTGACCAGATTTGTGTCAGTTTTACAAATCTGGTGGGTAAATCC
>Frequency_1_QualityScore_FFHGDHHIIIIJJIJJJJJJJJIIJJJJJJJJJJJJJJJJJJJJJJJJIJIJJJIJJJJJJJJJHIJJHEHHHFFFFFFEEEDDDDDCDCCDEE_Mismatch_0_Sense_+_Library_PoolT
CAGGTATTATAGGTCTAATATGTTTTAGGGTTTGACCAGATTTGTGTCAGTTTTACAAATCTGGTGGGTAAATCCTTGCCCAAGCTAAGTGTAC
>Frequency_5_QualityScore_EDGGCEHHIIIIIGHIIIHGHHGIJJFHIIHIIIHIIIJHHIHIGHIIHIFHIIGGGFIHIIIHBEGG@>CEFEFEECBDDDCCCCC>A?AABC_Mismatch_0_Sense_+_Library_PoolC
CAGGTATTATAGGTCTAATATGTTTTAGGGTTTGACCAGATTTGTGTCAGTTTTACAAATCTGGTGGGTAAATCCTTGCCCAAGCTAAGTGTAC
>Frequency_1_QualityScore_FF@HHHHJJJJIJJIIIJIIIJJIGIIGHIGIHHGJJJGHIJEHGIJJJJIGACGGIIDIJECEGEHG>EHFDAAEEEDDEEDDDDDDDDDFDE_Mismatch_0_Sense_+_Library_PoolT
CAGATTTGTGTCAGTTTTACAAATCTGGTGGGTAAATCCTTGCCCAAGCTAAGTGTACACTTAGTTGGAAAAAATATATCTTTATTATTATTAT
>Frequency_6_QualityScore_EFGFGGHHFHHIHHDGHIHHGIIIFHGIEGFDCFGGIIGGHGGGGHHGFGHGHGFFGGFGHHFHCDFGC@CEBBABCEECEEDCCCEEDDDDEE_Mismatch_0_Sense_+_Library_PoolC
CAGATTTGTGTCAGTTTTACAAATCTGGTGGGTAAATCCTTGCCCAAGCTAAGTGTACACTTAGTTGGAAAAAATATATCTTTATTATTATTAT
>Frequency_1_QualityScore_FDHHHHHHIJJIJJJJJIJJJEFIJCDHIJJJJJJJJJJJJIIJJJHHHGIIJJJIJHHIIGGIJHFFFFFEEFEEEEDEEEEEEED_Mismatch_1_Sense_+_Library_PoolT
GTGTCAGTTTTACAAATCTGGTGGGTAAATCCTTGCCCAAGCTAAGTGTACACTTAGTTGGAAAAAATATATCTTTATTATTATTAA
>Frequency_11_QualityScore_FFGGHGHICFGHGIHIHFHHHIIHGIFHIIIIIIHIIHHHHIIHIHHIEGIIHHEHHHGGGGHIIIIICBFEBDDEEEEDDDDDDDCCCCBCDA_Mismatch_0_Sense_+_Library_PoolC
CTCTCAGGTATTATAGGTCTAATATGTTTTAGGGTTTGACCAGATTTGTGTCAGTTTTACAAATCTGGTGGGTAAATCCTTGCCCAAGCTAAGT
>Frequency_11_QualityScore_EFGGHHGIHIIJIIIIJJIIIIIJIJJHIJJJIIIIIIJIIIIIHGHIIIIHIIIHICFGHIGHIHGGGCEFFED@CDEEDDEDCCDDDEDEDA_Mismatch_0_Sense_+_Library_PoolC
AGGACAAGATTTTGAAATTGTTTAATAAACATTTGCATGCAAATGTAATAGCCTGGGTGGAGAAGTCCTCTCAGGTATTATAGGTCTAATATGT
>Frequency_10_QualityScore_FFHHHGHJHIIIJIJJJDGHIHHIIGIIIJJJIIICGIIIIIIIGHIIIIIIIFHHIIIIIHIIIHHGGEFEFFFEDCDEDCEEDDCCCDDDDD_Mismatch_0_Sense_+_Library_PoolC
AAATGTAATAGCCTGGGTGGAGAAGTCCTCTCAGGTATTATAGGTCTAATATGTTTTAGGGTTTGACCAGATTTGTGTCAGTTTTACAAATCTG
>Frequency_10_QualityScore_FFHGGHGHIIHHGGHHHHHBFGCFDGHIIIHHIIHIIIIIGHHIGIHHHHFEGDDEDDCCCBCCCCCCCBCDBDCCCBCBCCCCCBCBCCCBCD_Mismatch_0_Sense_+_Library_PoolC
CGAAGATCCAGAGATGCAGTGGTTCAAGCTGATCACAACGAACAGAAAGGGGAGCCCCCCCAGCTAATATGAGGACAAGATTTTGAAATTGTTT
>Frequency_10_QualityScore_EEGGGGGGHIIIIIIHIIIHIIIIIIIHIHIIHIIIIHIIIIIFHIIIIIHGIIJIIFGGIBFGHHHGHFGEFEEEEDDCDDBDCCDDCDCCCB_Mismatch_0_Sense_+_Library_PoolC
TATAGGTCTAATATGTTTTAGGGTTTGACCAGATTTGTGTCAGTTTTACAAATCTGGTGGGTAAATCCTTGCCCAAGCTAAGTGTACACTTAGT
>Frequency_9_QualityScore_ECFGFGHIHIIHIGIIIIIIIGFHIGHFIIEGGHIHGFFFHFHHIGHGGHHIIHGDFFHCGGGFHGHGFFEEECEDECACBBCDBDCCCCCCCD_Mismatch_0_Sense_+_Library_PoolC
TAGGTCTAATATGTTTTAGGGTTTGACCAGATTTGTGTCAGTTTTACAAATCTGGTGGGTAAATCCTTGCCCAAGCTAAGTGTACACTTAGTTG
>Frequency_9_QualityScore_EEFFFGGHHIHIIIIJJIIAFHGIHIIGIHHIHIHII?EGHGGGHIFGIGIHHHIEGHHHHHHDFGFEFFFEDDEEEDDDDCC?ACCDDCCCCD_Mismatch_0_Sense_+_Library_PoolC
GCAAATGTAATAGCCTGGGTGGAGAAGTCCTCTCAGGTATTATAGGTCTAATATGTTTTAGGGTTTGACCAGATTTGTGTCAGTTTTACAAATC
>Frequency_9_QualityScore_EEFGFGGIHGEHIIGHIIHIHHHGHIHIIIIIHHIHGIIIIFHFHHGFGHHIHHIHHH@EFEFCEFFEFBCDDBCC@@BCCDC@CCCCCCDCED_Mismatch_0_Sense_+_Library_PoolC
GAGGACAAGATTTTGAAATTGTTTAATAAACATTTGCATGCAAATGTAATAGCCTGGGTGGAGAAGTCCTCTCAGGTATTATAGGTCTAATATG
>Frequency_9_QualityScore_FFGHHGHIIIFHIIIIGIIIHIIIIIIIIIGGIIEGHIIIIIIIIIIIHIIIHGHGGGHHHIIIHHGHHFGGFFFDEDFEEEEEDDDDEEEEEE_Mismatch_0_Sense_+_Library_PoolC
ACCAGATTTGTGTCAGTTTTACAAATCTGGTGGGTAAATCCTTGCCCAAGCTAAGTGTACACTTAGTTGGAAAAAATATATCTTTATTATTATT
>Frequency_9_QualityScore_DEGGHFGHIIIHFFHHEHHHHIIGIBFGHHGIIHGHHHHHHHHBCFHIGIFGCFGHGGHGFADDDDEFDECEEEEDDDDDDDCBCCCCB@BCCB_Mismatch_0_Sense_+_Library_PoolC
TTGCATGCAAATGTAATAGCCTGGGTGGAGAAGTCCTCTCAGGTATTATAGGTCTAATATGTTTTAGGGTTTGACCAGATTTGTGTCAGTTTTA
>Frequency_8_QualityScore_EFHHHHHIIDGIIIHIIHHIIIHIGIICEHIIIIIIGHIIJIJIJHHIIIIIIHIIIGHIIJHHGHHEFEFEFCEEEEDDEDDDDEDBCCCBDC_Mismatch_0_Sense_+_Library_PoolC
TAGCCTGGGTGGAGAAGTCCTCTCAGGTATTATAGGTCTAATATGTTTTAGGGTTTGACCAGATTTGTGTCAGTTTTACAAATCTGGTGGGTAA
>Frequency_8_QualityScore_FFGGGGGIIHIIDFHIGIHIIGHIIIJIJJHIIIIIIIIIIIHIIHHGHIIIHHHHIHFGHIHHHHIIIEGHFGGGCEEEEDDDEDDCCCCCCC_Mismatch_0_Sense_+_Library_PoolC
AGTCCTCTCAGGTATTATAGGTCTAATATGTTTTAGGGTTTGACCAGATTTGTGTCAGTTTTACAAATCTGGTGGGTAAATCCTTGCCCAAGCT
>Frequency_8_QualityScore_FFHHHHDGHIHIIIJHIJJIJIIJIJJJIJIJIIJJIIIIIGHIIIGHIIJIGIIIHIGHHHIIIIGHIGFGGFEEEEFEEDDDCDCDDACBCC_Mismatch_0_Sense_+_Library_PoolC
CTCAGGTATTATAGGTCTAATATGTTTTAGGGTTTGACCAGATTTGTGTCAGTTTTACAAATCTGGTGGGTAAATCCTTGCCCAAGCTAAGTGT
>Frequency_8_QualityScore_EEGHHGHIHGIIIIIGIIIIIIIHIFGGHGIFGIIHICGHHGGIHGHHHIIIGGECEGHGHGHHHIIIIEFGGEGFFGFEEDECCDDDCCBBBC_Mismatch_0_Sense_+_Library_PoolC
TTTAATAAACATTTGCATGCAAATGTAATAGCCTGGGTGGAGAAGTCCTCTCAGGTATTATAGGTCTAATATGTTTTAGGGTTTGACCAGATTT
>Frequency_8_QualityScore_FEFHGHHGHIIHIIIIHIHHIIIIEHHIIGHHGHIFGGIHIIIIHIIIIEGGIBEGIIHIIIIDEFFGGEGECECDACBBCCDCC?BBCB_Mismatch_0_Sense_+_Library_PoolC
TAATATGTTTTAGGGTTTGACCAGATTTGTGTCAGTTTTACAAATCTGGTGGGTAAATCCTTGCCCAAGCTAAGTGTACACTTAGTTGGA
>Frequency_8_QualityScore_EEHHHGHIIGIIHIGHHIIGGHIHIFHHIIHIIIHIHJJEGHICFGHGHIIIIHIHHGGHIGDGCEEFGFEDDDECDEDACDDCBBDDEEDDED_Mismatch_0_Sense_+_Library_PoolC
TAGGGTTTGACCAGATTTGTGTCAGTTTTACAAATCTGGTGGGTAAATCCTTGCCCAAGCTAAGTGTACACTTAGTTGGAAAAAATATATCTTT
>Frequency_8_QualityScore_FEGHHHGIIJJIIJIJJIIIHHIIJJIJIJJJGGIJJGIIHIIJJJJIJIDHHIIIIIJFHIHHIHIIFEHHHHGHGEFFEDEEECDDCCDCCD_Mismatch_0_Sense_+_Library_PoolC
TAAACATTTGCATGCAAATGTAATAGCCTGGGTGGAGAAGTCCTCTCAGGTATTATAGGTCTAATATGTTTTAGGGTTTGACCAGATTTGTGTC
>Frequency_7_QualityScore_FFGHHFGGHIIIFHIGGGHHDEFGHHIIIFHHGEGFGFFEEDEDDCDDCCCCCCCDDCDCCCCCDECCCBCBCDCCDBDDCBBCCDDEEBABAA_Mismatch_0_Sense_+_Library_PoolC
TCACAACGAACAGAAAGGGGAGCCCCCCCAGCTAATATGAGGACAAGATTTTGAAATTGTTTAATAAACATTTGCATGCAAATGTAATAGCCTG
>Frequency_7_QualityScore_FFHGGHHIIIJIJJJHIIIJIJIJJJJGIJJJJIHHIIJIIJJIJIJIIIIIHIIJJJHIIIIIGGHHHEFGEFFEEEFDDD@BDDDDEDDCCD_Mismatch_0_Sense_+_Library_PoolC
TAATATGAGGACAAGATTTTGAAATTGTTTAATAAACATTTGCATGCAAATGTAATAGCCTGGGTGGAGAAGTCCTCTCAGGTATTATAGGTCT
>Frequency_7_QualityScore_CDFGGGGHIJIIIIIHJJIIIIHIIIHHIIIIHHIIGHEHIIGGIIIIIIIHHHHIEGIHDFHIGFFGDDEEEEEDDDCDC?@@BBDCBCCDAB_Mismatch_0_Sense_+_Library_PoolC
ATAGGTCTAATATGTTTTAGGGTTTGACCAGATTTGTGTCAGTTTTACAAATCTGGTGGGTAAATCCTTGCCCAAGCTAAGTGTACACTTAGTT
>Frequency_7_QualityScore_EFHHHGHJJJIJJIHJJGIHHJGHHJIGHIIIIGHHIHIIIIIIIIIEHIIEGIIJIGIIIGHIIHHFHFEECDDEEDDDDDEBCCCB_Mismatch_0_Sense_+_Library_PoolC
ATATGTTTTAGGGTTTGACCAGATTTGTGTCAGTTTTACAAATCTGGTGGGTAAATCCTTGCCCAAGCTAAGTGTACACTTAGTTGGA
>Frequency_7_QualityScore_FFHHHHHJJJIIJJJIHIJJIIHIIIJHIJJJJJIJJJJIIHIIIDGIIIJIIJJIIJHIJIIHFHEFGBDEFFFEFCDEECDCDDDDDEDECE_Mismatch_0_Sense_+_Library_PoolC
TTTAGGGTTTGACCAGATTTGTGTCAGTTTTACAAATCTGGTGGGTAAATCCTTGCCCAAGCTAAGTGTACACTTAGTTGGAAAAAATATATCT
>Frequency_7_QualityScore_EFHHGHHJJJIIHIIIIHHIIIIIJGIIHIIIIFHGGHDIIHIHIIIIGHHDFHHHHDFHFHHIGFHIHGHHHGGFFEEEECDDEDBCCDDDDD_Mismatch_0_Sense_+_Library_PoolC
ATAAACATTTGCATGCAAATGTAATAGCCTGGGTGGAGAAGTCCTCTCAGGTATTATAGGTCTAATATGTTTTAGGGTTTGACCAGATTTGTGT
>Frequency_7_QualityScore_BEFGGGFGFFHHHHHFHIAAGHFHEEHDGHHHIHIIDGHIEGDGEEHIFFGHHGIIHHEGGHGGCFHHGDEFFFGGFF@BCB?BBBDCBCDCAB_Mismatch_0_Sense_+_Library_PoolC
TGGAGAAGTCCTCTCAGGTATTATAGGTCTAATATGTTTTAGGGTTTGACCAGATTTGTGTCAGTTTTACAAATCTGGTGGGTAAATCCTTGCC
>Frequency_7_QualityScore_EFFFGGHHIIIIIIHHHHIGIHIHHFDGEGIHIHGEHHHIIGFF=EEGHHIHHGHHIIIHIHCFGHHGGGCEEFECCEEDDDDDCCCDDDACDC_Mismatch_0_Sense_+_Library_PoolC
TTTGCATGCAAATGTAATAGCCTGGGTGGAGAAGTCCTCTCAGGTATTATAGGTCTAATATGTTTTAGGGTTTGACCAGATTTGTGTCAGTTTT
>Frequency_7_QualityScore_FFHHHHHJJJJJJHHIJIJJJIJJJJJJJFHIIJIJJIIJJJJJIJJCFHIHHIJIHIIIIIIJIFHIIHGFGGFEEEEEEDDDDDDDDDDDDB_Mismatch_0_Sense_+_Library_PoolC
ACATTTGCATGCAAATGTAATAGCCTGGGTGGAGAAGTCCTCTCAGGTATTATAGGTCTAATATGTTTTAGGGTTTGACCAGATTTGTGTCAGT
>Frequency_7_QualityScore_FFHHHHHJJJIIJIHIIJJHIIJIGIIJIJGIJJIIJJIJJJJJGHIIDHIIJIJJJJHIIIHIHGGFGFDDEFEFEEEEDDEDBCCCCDCDDD_Mismatch_0_Sense_+_Library_PoolC
TGTTTTAGGGTTTGACCAGATTTGTGTCAGTTTTACAAATCTGGTGGGTAAATCCTTGCCCAAGCTAAGTGTACACTTAGTTGGAAAAAATATA
>Frequency_7_QualityScore_EFFGGFGHJHHIIIIHHIIHGIJJJIFEEGIGEFFFGHHIIHGFH@FGIFHHGGFHIHIIJIIFHHIHIFGGHGFECBDBCDDDDCDD@BCBCC_Mismatch_0_Sense_+_Library_PoolC
ATTTGCATGCAAATGTAATAGCCTGGGTGGAGAAGTCCTCTCAGGTATTATAGGTCTAATATGTTTTAGGGTTTGACCAGATTTGTGTCAGTTT
>Frequency_6_QualityScore_FEEECEGGIHIHICDFFFGHHHHIHACCGFHGFF?BDDACDCCDC?@@???ABCCCCC@BBCCC?==?>>A<>@BAA@?BABB=AB@BA>CBBB_Mismatch_0_Sense_+_Library_PoolC
GCTGATCACAACGAACAGAAAGGGGAGCCCCCCCAGCTAATATGAGGACAAGATTTTGAAATTGTTTAATAAACATTTGCATGCAAATGTAATA
>Frequency_6_QualityScore_FFHCFHFIHHIHHIIIIIGHI@DGHGIIIHHHIHIJIIJGIIIIIHIIIIIHIHIIHHIHIGHHHGGEGCEEEEDEEEDEDBDCD@DDDDDDDD_Mismatch_0_Sense_+_Library_PoolC
GGGTGGAGAAGTCCTCTCAGGTATTATAGGTCTAATATGTTTTAGGGTTTGACCAGATTTGTGTCAGTTTTACAAATCTGGTGGGTAAATCCTT
>Frequency_6_QualityScore_FFGHHHHJJIJJJJIIIJJJIJIIIIIIHIJHIIJJIJJIJJJEGIIIGIIIIIIIJJHIJDGIHGIIIFGGHGGGGFFCEFEEEDEDDCDCCD_Mismatch_0_Sense_+_Library_PoolC
AAATTGTTTAATAAACATTTGCATGCAAATGTAATAGCCTGGGTGGAGAAGTCCTCTCAGGTATTATAGGTCTAATATGTTTTAGGGTTTGACC
>Frequency_6_QualityScore_EDGHGGGHEGF@FGGGGFHGFGHHIIGDGEGGGHHDGGGIIHGHGHGHIIHFGGHIIDGHIIIIGGFFFEHEFGEBCCCACCBCCA@CBBB@BC_Mismatch_0_Sense_+_Library_PoolC
GTCCTCTCAGGTATTATAGGTCTAATATGTTTTAGGGTTTGACCAGATTTGTGTCAGTTTTACAAATCTGGTGGGTAAATCCTTGCCCAAGCTA
>Frequency_6_QualityScore_EEGGGHHIIGHIHIIHJHGIIIIHCFGHIHIHEGHFIIHHFHBFGIHHHEHEGGIIIIIIBEFHHHHIGACEFECDEDCCDDABCDCDACCBBC_Mismatch_0_Sense_+_Library_PoolC
TGCATGCAAATGTAATAGCCTGGGTGGAGAAGTCCTCTCAGGTATTATAGGTCTAATATGTTTTAGGGTTTGACCAGATTTGTGTCAGTTTTAC
>Frequency_6_QualityScore_FFHHHHHJIIIIIIIIIIFHHEGHIJIIIIIIIIIIIIIIIIIJJJIIIIIHHFFGFEDDCDDCCCDDEBDDDDDDCDDCDDDDCDCDDCABCC_Mismatch_0_Sense_+_Library_PoolC
GAAGATCCAGAGATGCAGTGGTTCAAGCTGATCACAACGAACAGAAAGGGGAGCCCCCCCAGCTAATATGAGGACAAGATTTTGAAATTGTTTA
>Frequency_6_QualityScore_FFHHHHEHIIJIIJHIJJJJJHIJCGIIIJJJJHIIIJJJJJHIJJJJJJIIJJIIIIIHIHIIFGGGHCCDFFEEEDEEEDEDCCDDBDCDDD_Mismatch_0_Sense_+_Library_PoolC
CCTGGGTGGAGAAGTCCTCTCAGGTATTATAGGTCTAATATGTTTTAGGGTTTGACCAGATTTGTGTCAGTTTTACAAATCTGGTGGGTAAATC
>Frequency_6_QualityScore_FFHGHHHHIIJIGIIJIGHHIHIFHIIGIIIJIJIIJDGIHBEGIGIIIIIHIIGGGGGGGGCDDEFFEEDEECCEDABCBCDCDEEEEEEDCD_Mismatch_0_Sense_+_Library_PoolC
GGGTTTGACCAGATTTGTGTCAGTTTTACAAATCTGGTGGGTAAATCCTTGCCCAAGCTAAGTGTACACTTAGTTGGAAAAAATATATCTTTAT
>Frequency_6_QualityScore_FEHHHHHIJJIIJJJJJJIIJJIIJJJHIIJJIIIHIIGIIIHJIIIIIIJJHIIIDGIIIHHIIIHHGGFFEEEEECDBDEEEDDDDBBCCBC_Mismatch_0_Sense_+_Library_PoolC
GTCTAATATGTTTTAGGGTTTGACCAGATTTGTGTCAGTTTTACAAATCTGGTGGGTAAATCCTTGCCCAAGCTAAGTGTACACTTAGTTGGAA
>Frequency_5_QualityScore_FFHHHHHIJJJJIJJIJJIJJIJIHIIJJJJJJJJJGHIIIGIJIJIHIJJIIHCEGIHIJIJHHIGIIGHGDHGGGFEFDECDDDDDCBCDCC_Mismatch_0_Sense_+_Library_PoolC
TTAATAAACATTTGCATGCAAATGTAATAGCCTGGGTGGAGAAGTCCTCTCAGGTATTATAGGTCTAATATGTTTTAGGGTTTGACCAGATTTG
>Frequency_5_QualityScore_FFHFHGHIJHIGHHDHIIIIIIHGIIIJIJIJIJJJIIIJGHGIIIHHGHGEDBBDDBDDDDDDDCDDDCCADDDDDDDDCDDBBCDDDDC_Mismatch_0_Sense_+_Library_PoolC
CAGAGATGCAGTGGTTCAAGCTGATCACAACGAACAGAAAGGGGAGCCCCCCCAGCTAATATGAGGACAAGATTTTGAAATTGTTTAATAA
>Frequency_5_QualityScore_EFGHFGGHIAFGHFIHIHGFHIIIIHIFHGIHGGIHIIIGIHHGGGGIHHHHHIIFHHIFGGHHHHHIHGEFFEEDDEEEEDDBCBCACCCC?B_Mismatch_0_Sense_+_Library_PoolC
CCTCTCAGGTATTATAGGTCTAATATGTTTTAGGGTTTGACCAGATTTGTGTCAGTTTTACAAATCTGGTGGGTAAATCCTTGCCCAAGCTAAG
>Frequency_5_QualityScore_FFHHHGGIIJJJJJJHHIIIJIIIJIJIJJJIJIIJJJIGGGGHFEFFFEEEEEDEDDEEDDDDDCDCDBDDEEEDDDDDDD@BDDBCCDCCDC_Mismatch_0_Sense_+_Library_PoolC
AAGGGGAGCCCCCCCAGCTAATATGAGGACAAGATTTTGAAATTGTTTAATAAACATTTGCATGCAAATGTAATAGCCTGGGTGGAGAAGTCCT
>Frequency_5_QualityScore_FFHHGHHIJJGIJJIHIIJJGHHIIHEHIIIJIIIIJJJJGHIJGHIHIIIIIIJIIIIIIIIDGGFGGCFFFFEFEDDDBBCCCDDDEEEEEF_Mismatch_0_Sense_+_Library_PoolC
TTAGGGTTTGACCAGATTTGTGTCAGTTTTACAAATCTGGTGGGTAAATCCTTGCCCAAGCTAAGTGTACACTTAGTTGGAAAAAATATATCTT
>Frequency_5_QualityScore_FFHGHHGJJJHIIDGIIIIHJJEHHHIJIIIGIIJJJJJHIIJIIJIIHJIJJHIIIIICGGIIHIIIIDGHHEGGFADEEEEDEEECCCDCDD_Mismatch_0_Sense_+_Library_PoolC
AAGTCCTCTCAGGTATTATAGGTCTAATATGTTTTAGGGTTTGACCAGATTTGTGTCAGTTTTACAAATCTGGTGGGTAAATCCTTGCCCAAGC
>Frequency_5_QualityScore_FFHHHHHIIIJHIIJGIJIIGIIIIGHHIJIGIJJIIIIJJJJJJFHHIFHIIIIIIIJIJIIHGGGEDB@CDEDDEEECDCCDC>BCDCCCDE_Mismatch_0_Sense_+_Library_PoolC
ATGTTTTAGGGTTTGACCAGATTTGTGTCAGTTTTACAAATCTGGTGGGTAAATCCTTGCCCAAGCTAAGTGTACACTTAGTTGGAAAAAATAT
>Frequency_5_QualityScore_FFHHHHHJJJJJJJJDGHHJJIJIIJJJJJIJJDHIIIJJJJIIJJJJJJJHIJJJIJJIIJJHIJJHGGHGFEFFFFEDEEEDDDDDDDDEDC_Mismatch_0_Sense_+_Library_PoolC
ATGTAATAGCCTGGGTGGAGAAGTCCTCTCAGGTATTATAGGTCTAATATGTTTTAGGGTTTGACCAGATTTGTGTCAGTTTTACAAATCTGGT
>Frequency_5_QualityScore_EDFEFFCFHEFGCGIGHFIGDGEGFDHGIIGFDHHGFFFFGGEFGDEGFEGHIHEHHGHHCECEGEGEA>BBDEDBAB;AC@BDDC@ABCCCDC_Mismatch_0_Sense_+_Library_PoolC
ATGAGGACAAGATTTTGAAATTGTTTAATAAACATTTGCATGCAAATGTAATAGCCTGGGTGGAGAAGTCCTCTCAGGTATTATAGGTCTAATA
>Frequency_5_QualityScore_FFHHHHHEGHIIHIJIIJJIIJHIICEHIIJJJJGIIJJJJJJGIJIJIJHHIIJHIIIJGIIIHEGGGFFADEEEEEDEDDDEDBDDCAC@AC_Mismatch_0_Sense_+_Library_PoolC
GCCTGGGTGGAGAAGTCCTCTCAGGTATTATAGGTCTAATATGTTTTAGGGTTTGACCAGATTTGTGTCAGTTTTACAAATCTGGTGGGTAAAT
>Frequency_5_QualityScore_DEHHHHHIIJJJJIIJIIJIIIIIIJJJJIJJJJJGHIJIIJHHIIIJJJIIICEFIHIIIHFHHFGHHGHFHHHGGFFEEDDDDDDCCBDDDB_Mismatch_0_Sense_+_Library_PoolC
TAATAAACATTTGCATGCAAATGTAATAGCCTGGGTGGAGAAGTCCTCTCAGGTATTATAGGTCTAATATGTTTTAGGGTTTGACCAGATTTGT
>Frequency_5_QualityScore_FEHHHGFHGGHHHIGHIIGHHHIIGIIIIHFFDGHHFIGHHIIHJIIIBCFHGIHHEDEGIHIHIIFGFDFFFFEBCDBDDCBB@CB=>ABCCB_Mismatch_0_Sense_+_Library_PoolC
AACATTTGCATGCAAATGTAATAGCCTGGGTGGAGAAGTCCTCTCAGGTATTATAGGTCTAATATGTTTTAGGGTTTGACCAGATTTGTGTCAG
>Frequency_4_QualityScore_FFHHGGHIIIIFIIJGIHIIIHHIJCGIIGGHHIIJIJJIIIIIHIIGCFEGGHGEIIHFHHIIHEDGHCCDEFEFDEEEDECEEEDEEDEDCD_Mismatch_0_Sense_+_Library_PoolC
ATTTGTGTCAGTTTTACAAATCTGGTGGGTAAATCCTTGCCCAAGCTAAGTGTACACTTAGTTGGAAAAAATATATCTTTATTATTATTATCAC
>Frequency_4_QualityScore_FFHHHHHIIIIJJGHHIIJJJJEHIIHJJIJIIIIIHIHGGGGFEEEEEEDECDDDDDEDDDDDDDEDEDDDCCCDDDEEEEDDDCCCA?AACC_Mismatch_0_Sense_+_Library_PoolC
GAACAGAAAGGGGAGCCCCCCCAGCTAATATGAGGACAAGATTTTGAAATTGTTTAATAAACATTTGCATGCAAATGTAATAGCCTGGGTGGAG
>Frequency_4_QualityScore_FCGHHHHJJJHIIJJJJJJIJJJJJJJHIJJIJJJJHIJJJIIIJJIGIIJIJJHIHIJIIEHIHEHHHEGHGGGFFEFDCDEDCDBCCDDCDD_Mismatch_0_Sense_+_Library_PoolC
GTATTATAGGTCTAATATGTTTTAGGGTTTGACCAGATTTGTGTCAGTTTTACAAATCTGGTGGGTAAATCCTTGCCCAAGCTAAGTGTACACT
>Frequency_4_QualityScore_FFGHHHHHIIJJHIIIIIGIIJGGGIIIIIJJEGIIEHHIIIJJJHHIIIHHHIIIIDGCGIGIJIGHFCGGADEDEDEDEEEEEEDDDDFEED_Mismatch_0_Sense_+_Library_PoolC
TGACCAGATTTGTGTCAGTTTTACAAATCTGGTGGGTAAATCCTTGCCCAAGCTAAGTGTACACTTAGTTGGAAAAAATATATCTTTATTATTA
>Frequency_4_QualityScore_FFHGEGGGHIHIIJIHIGHGAGHFGHHGIHIIGDGIIIIHDAE@CEGEABEGFEGHGGFFABCCCBA@B<AB?>A?@=?=??@ACCAABABBCC_Mismatch_0_Sense_+_Library_PoolC
GGATTCCGATTGCAGCAAGGACGAAGATCCAGAGATGCAGTGGTTCAAGCTGATCACAACGAACAGAAAGGGGAGCCCCCCCAGCTAATATGAG
>Frequency_4_QualityScore_CEGGEGEEGGDEHBGGGGIIHIGHIHGIIIFEHHIHGIIHGHDGEHEFFEEFGAGFGGGHHHIIIGC=ADDAECEEECDEDDBC@ABCC?A?AB_Mismatch_0_Sense_+_Library_PoolC
TCTCAGGTATTATAGGTCTAATATGTTTTAGGGTTTGACCAGATTTGTGTCAGTTTTACAAATCTGGTGGGTAAATCCTTGCCCAAGCTAAGTG
>Frequency_4_QualityScore_EEEFGHGIIIGFHIIIIIIIHHIIGIGIHIIIFHHIIGHIIIHIIIHIDGHIGGIIIHIIIHGHIHEGFFFEEEGEDDEECCDDCCCDCDDCDC_Mismatch_0_Sense_+_Library_PoolC
GGTATTATAGGTCTAATATGTTTTAGGGTTTGACCAGATTTGTGTCAGTTTTACAAATCTGGTGGGTAAATCCTTGCCCAAGCTAAGTGTACAC
>Frequency_4_QualityScore_EEGGEFGFGGGIHIIIHIIIGIIIEHHIIGGHGIGIHGHHIHGIJJIJIHIIGEEFIHFGHDDFFFEEECEADCEEEEC=ACCDCEDEEACABB_Mismatch_0_Sense_+_Library_PoolC
CAAGATTTTGAAATTGTTTAATAAACATTTGCATGCAAATGTAATAGCCTGGGTGGAGAAGTCCTCTCAGGTATTATAGGTCTAATATGTTTTA
>Frequency_4_QualityScore_EEGHHHHJIIIIIIIIHGGHHEHIJDIGGHIIJIJJJJIJJJIIJIHHHIIIHGHHIJIIIHIHGHGGGCFGDGEEEEEEEDDEEEDDBCDCAC_Mismatch_0_Sense_+_Library_PoolC
CCTTGCCCAAGCTAAGTGTACACTTAGTTGGAAAAAATATATCTTTATTATTATTATCACAGCAACTACTATATAGCTACTATTATCAAAAGAT
>Frequency_4_QualityScore_EEGFDGGIGIIGGHHFFIIIHIHIIIIIHHIHHIHIGIHIHFHGFHHIGIIIIIGGHHFCEFGIGFGHGGDDBEDE?CC@BACBCCBCCA?ABB_Mismatch_0_Sense_+_Library_PoolC
CCCCAGCTAATATGAGGACAAGATTTTGAAATTGTTTAATAAACATTTGCATGCAAATGTAATAGCCTGGGTGGAGAAGTCCTCTCAGGTATTA
>Frequency_4_QualityScore_FFHHHHHIJIJJJIIIHIJJIJEGHAFHIIJJJJJIJJJJJJIIJIIIIIHHGGGEDCDDCDDDACDDCCDDEEEDDDDDACCDDCDDDDDDDD_Mismatch_0_Sense_+_Library_PoolC
GGACGAAGATCCAGAGATGCAGTGGTTCAAGCTGATCACAACGAACAGAAAGGGGAGCCCCCCCAGCTAATATGAGGACAAGATTTTGAAATTG
>Frequency_4_QualityScore_FFHHHHHJJJJJJIJJIIIIJJJJFIGIJJJJJHHHGGFFFFFFEDEDEDCDDDDDDCDDDDDBCDDDDDDDDDDDEEDEEDDDDCDDDCDCED_Mismatch_0_Sense_+_Library_PoolC
CTGATCACAACGAACAGAAAGGGGAGCCCCCCCAGCTAATATGAGGACAAGATTTTGAAATTGTTTAATAAACATTTGCATGCAAATGTAATAG
>Frequency_4_QualityScore_FFHGGGHIGHGFHIHIIIHHIIIJGGIHHIIIIJJIIIHIIHDHIIIAGHIIJIIJGHHIIIIIIIIHC?CDFEDEEEEEEEEDDD;?CDDEDC_Mismatch_0_Sense_+_Library_PoolC
CAGCTAATATGAGGACAAGATTTTGAAATTGTTTAATAAACATTTGCATGCAAATGTAATAGCCTGGGTGGAGAAGTCCTCTCAGGTATTATAG
>Frequency_4_QualityScore_EEHGGGGHHIHHHIGIHGIIGIJIHFGIIIIGIHIIIIIEHGHHHEGGHGEEDCEEDEDEDEDDEEEDC?CCCDABACC@ACBCDCCDDCDC?A_Mismatch_0_Sense_+_Library_PoolC
CCCCCCCAGCTAATATGAGGACAAGATTTTGAAATTGTTTAATAAACATTTGCATGCAAATGTAATAGCCTGGGTGGAGAAGTCCTCTCAGGTA
>Frequency_4_QualityScore_FEGHGHGIIIGGHGGGIIJEGIIIGIIIIIIIIIHIGGFGGGGEEEEEEEEEECEECCCDCDDEDEEDCDDCDDACEDEDCCDC@AAACB@ABC_Mismatch_0_Sense_+_Library_PoolC
CAGAAAGGGGAGCCCCCCCAGCTAATATGAGGACAAGATTTTGAAATTGTTTAATAAACATTTGCATGCAAATGTAATAGCCTGGGTGGAGAAG
>Frequency_4_QualityScore_FFHHHHHJJJJJJIIJJJHIIJIIIIJJJJJJJJJJJJGIJJFHIJJJIJJJIJJJIIJJIHIGHGGGGEGFFFEEEEEEEEDDDDEEEDEEDD_Mismatch_0_Sense_+_Library_PoolC
AGGGTTTGACCAGATTTGTGTCAGTTTTACAAATCTGGTGGGTAAATCCTTGCCCAAGCTAAGTGTACACTTAGTTGGAAAAAATATATCTTTA
>Frequency_4_QualityScore_FFGHHHHJIIIJIJJJJIJJJHGHHIHIGHIIIIJJJJJJJIFGIFDGHIIJJJJJIIIIHIIGFGGDFGFEFFFFFEBCEECDCCCCCCEEEE_Mismatch_0_Sense_+_Library_PoolC
TTTTAGGGTTTGACCAGATTTGTGTCAGTTTTACAAATCTGGTGGGTAAATCCTTGCCCAAGCTAAGTGTACACTTAGTTGGAAAAAATATATC
>Frequency_4_QualityScore_FFHHHHGJIJIJJJIJJIJJJIJJJJJJJJIJIIIHIJJJJJJJJIJFHIJJHIJIIIJJJJIIIBFIIGGHHGFGGFFEEFFCEEEEEEDDDD_Mismatch_0_Sense_+_Library_PoolC
TTTGAAATTGTTTAATAAACATTTGCATGCAAATGTAATAGCCTGGGTGGAGAAGTCCTCTCAGGTATTATAGGTCTAATATGTTTTAGGGTTT
>Frequency_4_QualityScore_EEHHEGHIIIIJJJHIJDFIIGIHIIGIIIJJJIIGHIIIIJJHIIIHIGHHHIIIJHIIIIIDGIHHGGGGGFFFGADEDADEDEDCC@C=AC_Mismatch_0_Sense_+_Library_PoolC
GGAGAAGTCCTCTCAGGTATTATAGGTCTAATATGTTTTAGGGTTTGACCAGATTTGTGTCAGTTTTACAAATCTGGTGGGTAAATCCTTGCCC
>Frequency_4_QualityScore_FFHHHHHJJHIJJIJJJJJJJJJDGIJEHHIIJJJJJJJIIIIJJIGIGHHIHHIIJIIIIJIHIIJHGCEFFFEEEEDEEEEFEEEEEDECDD_Mismatch_0_Sense_+_Library_PoolC
TTGTGTCAGTTTTACAAATCTGGTGGGTAAATCCTTGCCCAAGCTAAGTGTACACTTAGTTGGAAAAAATATATCTTTATTATTATTATCACAG
>Frequency_4_QualityScore_FFHHHGHJJHIJIJJIJJJHIHIIIIJHIJJIJHIIIHIIIGIIJIIFHICFGHGHGGGGFGEFFEEDCCBCDDCCCCCCCC@CCDCCCCCDCA_Mismatch_0_Sense_+_Library_PoolC
GCTTGAAGGATTCCGATTGCAGCAAGGACGAAGATCCAGAGATGCAGTGGTTCAAGCTGATCACAACGAACAGAAAGGGGAGCCCCCCCAGCTA
>Frequency_4_QualityScore_EEGGGGGGIIIJHHEDFIIAFGHHGIGGIAEGGGIIIIIIIGIIIFHHIIIDGFEEEGEECDCBCBC@CC=@AAAAA=AAACCA@C;>CCACCD_Mismatch_0_Sense_+_Library_PoolC
AAGCGAGTCCCCAGGTTTTGACAAACGAGTGTATCTGCTTGAAGGATTCCGATTGCAGCAAGGACGAAGATCCAGAGATGCAGTGGTTCAAGCT
>Frequency_4_QualityScore_FEFGHHGIJIHIJIJJJIFIIIIIHIIGIHIIHHIIIIADFIIJIIIHIIIIIIIIIEGHIGHFHIFHGFHHGEFDEFEEEEEEDD=ABCDBBC_Mismatch_0_Sense_+_Library_PoolC
TGTTTAATAAACATTTGCATGCAAATGTAATAGCCTGGGTGGAGAAGTCCTCTCAGGTATTATAGGTCTAATATGTTTTAGGGTTTGACCAGAT
>Frequency_4_QualityScore_EFHHHHHIIHIIJIJJIIJFHIIEGIIIJJIJJJJIJHJIIGIIGHHHIIIJJHIHIIIHHIJJ?EFEFEFFFFEEEEEEEEFEEDECCDCDDD_Mismatch_1_Sense_+_Library_PoolC
GTCAGTTTTACAAATCTGGTGGGTAAATCCTTGCCCAAGCTAAGTGTACACTTAGTTGGAAAAAATATATCTTTATTATTATTATCACAGCAAT
>Frequency_4_QualityScore_EEGGFGHHFIIIIGGHGHHGIIFEGIIIIIJGHHIEHGGHFGHHHEGIGGGIIIHIHGGFEEEA?BB??;=?@ACCCCCABBABCCCCEEDAAA_Mismatch_0_Sense_+_Library_PoolC
TTCCGATTGCAGCAAGGACGAAGATCCAGAGATGCAGTGGTTCAAGCTGATCACAACGAACAGAAAGGGGAGCCCCCCCAGCTAATATGAGGAC
>Frequency_4_QualityScore_EFHHGHHJJJJJJJJJBGHGIIIJIIJJJJJHIJCEHIHIIIIHIIJJJJJJHIIJJJJJIIIIIIIGGGGFFFEEEEEECEEEDDDDCDDDED_Mismatch_0_Sense_+_Library_PoolC
AATGTAATAGCCTGGGTGGAGAAGTCCTCTCAGGTATTATAGGTCTAATATGTTTTAGGGTTTGACCAGATTTGTGTCAGTTTTACAAATCTGG
>Frequency_4_QualityScore_FFHHHHHJJJJJDFGGIHIJIIIIIIJIJJDGIIIJIIJIIJJJJIJJGHIJIIIJIIJJIJIIGGGHGFGEFFFFCEEDDDCCDDDCEC?CCD_Mismatch_0_Sense_+_Library_PoolC
TAATAGCCTGGGTGGAGAAGTCCTCTCAGGTATTATAGGTCTAATATGTTTTAGGGTTTGACCAGATTTGTGTCAGTTTTACAAATCTGGTGGG
>Frequency_3_QualityScore_FFGHHHHIJJJHIIJIJHJJIJIJIJJJHGIJIGHHIHIIJGIGIIJJJGHHEHHIHIHHGFGFEFEEDCCCCCDDDCDDDDCD@BBCACC<AC_Mismatch_0_Sense_+_Library_PoolC
CTGCTTGAAGGATTCCGATTGCAGCAAGGACGAAGATCCAGAGATGCAGTGGTTCAAGCTGATCACAACGAACAGAAAGGGGAGCCCCCCCAGC
>Frequency_3_QualityScore_FFHHHHHIJJIJJJJJJJIJJJJJIIJJJJHIJJJJJIIJJIJJJIJJJJJJIIIIIHIIJIJJJJJFHGHGDFFFFFEEEEDEDACDDDDDDD_Mismatch_0_Sense_+_Library_PoolC
AGCTAATATGAGGACAAGATTTTGAAATTGTTTAATAAACATTTGCATGCAAATGTAATAGCCTGGGTGGAGAAGTCCTCTCAGGTATTATAGG
>Frequency_3_QualityScore_FFHHHGHHIJJHIIIHIIIJJHHIIIIIIIIGIIIJHIIHGIIHIJIJEHIJJFHGHGIFHIIGHIADFCEGGFGDEECEDCDEDEEDDDDDDD_Mismatch_0_Sense_+_Library_PoolC
TTTTGAAATTGTTTAATAAACATTTGCATGCAAATGTAATAGCCTGGGTGGAGAAGTCCTCTCAGGTATTATAGGTCTAATATGTTTTAGGGTT
>Frequency_3_QualityScore_FFGGHHGIJJIJJJJIIIJIHIGIIIJHHIIIJJIHEFDDDACEDCCCEDCDCDDCDDCCCCCDDCBCDBCDECDCDDDCDCDCBCDD>@C>BC_Mismatch_0_Sense_+_Library_PoolC
AAGCTGATCACAACGAACAGAAAGGGGAGCCCCCCCAGCTAATATGAGGACAAGATTTTGAAATTGTTTAATAAACATTTGCATGCAAATGTAA
>Frequency_3_QualityScore_FFHHGHHJJJJJJIJIJJJJJJIIIIJJJJJJJJJJJJJJJJJJIIJJJJJIJJFJJIJJJJJJJJJJIGHHIGHFGGHGGFFEDEEEDEEEEE_Mismatch_1_Sense_+_Library_PoolC
TTGGAAAAAATATATCTTTATTATTATTATCACAGCAATTACTATATAGCTACTATTATCAAAAGATAATATGATATATATCAAAATGCATTTA
>Frequency_3_QualityScore_FFHHHHGHIIJJJJJJJJIIHIJJJHIIIJJHIHIJIJJIJIIJIGJIIJHHFHGIIHIJJJIIIIIGHEDFFFFEECCDBDCDDDDCCDDDDD_Mismatch_0_Sense_+_Library_PoolC
CCAGCTAATATGAGGACAAGATTTTGAAATTGTTTAATAAACATTTGCATGCAAATGTAATAGCCTGGGTGGAGAAGTCCTCTCAGGTATTATA
>Frequency_3_QualityScore_FFHHHGHIJGGIHIIGHIFHIGIIHHJIIIIJIJJJFHIHGGGGFHGIFGGHGGFDCBCDDDCDDDDCDDDCCBCCDCCDDDDDDDB@CBCDCC_Mismatch_0_Sense_+_Library_PoolC
GATCCAGAGATGCAGTGGTTCAAGCTGATCACAACGAACAGAAAGGGGAGCCCCCCCAGCTAATATGAGGACAAGATTTTGAAATTGTTTAATA
>Frequency_3_QualityScore_DCGDEABFGGDCFGGEBCBEGFGHIHFHECDEFEG@DEGCEFEDHHHEGGBCCBGHEGGHFDCEFGDDDDACDECECC??AA@@BC?BBBAAA@_Mismatch_1_Sense_+_Library_PoolC
TACAAATCTGGTGGGTAAATCCTTGCCCAAGCTAAGTGTACACTTAGTTGGAAAAAATATATCTTTATTATTATTATCACAGCAATTACTATAT
>Frequency_3_QualityScore_FFHHHHHJJJJJJJJIJJJFHCGIHIJJJIHIJJIJJJJJJJJJJJJJJIIJIJJIIJJJJJIJIIIHHHGFFFEEFFFEEEEEDDEDEDD_Mismatch_1_Sense_+_Library_PoolC
AATCCTTGCCCAAGCTAAGTGTACACTTAGTTGGAAAAAATATATCTTTATTATTATTATCACAGCAATTACTATATAGCTACTATTATCA
>Frequency_3_QualityScore_FCGHGHHJJJIJHIJJJJIHJIJJJIJJIJIHHIIIIJJIHHECCEECCDDFEEDDDCDDDDDDDDDCDDDDDBCDDDDECBCDDDDEDEEDDD_Mismatch_0_Sense_+_Library_PoolC
GTGGTTCAAGCTGATCACAACGAACAGAAAGGGGAGCCCCCCCAGCTAATATGAGGACAAGATTTTGAAATTGTTTAATAAACATTTGCATGCA
>Frequency_3_QualityScore_EEGGEGGIIIHIJJIJIJJHIIIJAFHIGHIJJJGGIIIIIIDHHGIIIEGFHHGIJJFIGHHHIIHDFCDFFFFEEEEDEEEEEEEEEEDECC_Mismatch_0_Sense_+_Library_PoolC
TTTGTGTCAGTTTTACAAATCTGGTGGGTAAATCCTTGCCCAAGCTAAGTGTACACTTAGTTGGAAAAAATATATCTTTATTATTATTATCACA
>Frequency_3_QualityScore_FFHHHHHJJJJIJJFHJJIJIJHHIJJJJJJJGIIIIJIJJJJHIHHIIIJIIJJIIGHIJIIJIHGEEEFEDCDDDBBCD?B=BCCDCCCBAB_Mismatch_0_Sense_+_Library_PoolC
CTCTAACCTTCAGGTTTCAGTGACTCTATCCGTGAATGGCACAAGTCAAATGCTGTGTTTAGACGGGAAAGCGAGTCCCCAGGTTTTGACAAAC
>Frequency_3_QualityScore_FFGGGHHJIJJJJJJHHIIJIJIIIJJJIJJIIIJIIGIIIJJJJJJJJJIJEGIJIIJJIHJIIHIFHFCEEFEECEECEECDDCDEDEEDDD_Mismatch_0_Sense_+_Library_PoolC
AAGATTTTGAAATTGTTTAATAAACATTTGCATGCAAATGTAATAGCCTGGGTGGAGAAGTCCTCTCAGGTATTATAGGTCTAATATGTTTTAG
>Frequency_3_QualityScore_FCGGHHHJIGHIJJIIIII?EHIHIHJJGHIIJIJJJIIJJJIIIHHIIHJJIJHIJIHHIHIHH@DEFGGEFFFFFFECDDDACDDEDDDDDD_Mismatch_0_Sense_+_Library_PoolC
GTGGAGAAGTCCTCTCAGGTATTATAGGTCTAATATGTTTTAGGGTTTGACCAGATTTGTGTCAGTTTTACAAATCTGGTGGGTAAATCCTTGC
>Frequency_3_QualityScore_FEFFGFGIIDGHE@CFHFHIEIIIIIIHIEHGHIHHHHHGIIIHHHHGIFGHGEGHIGIIIIHHGGGEFFDDEFEED_Mismatch_0_Sense_+_Library_PoolC
CAAATCTGGTGGGTAAATCCTTGCCCAAGCTAAGTGTACACTTAGTTGGAAAAAATATATCTTTATTATTATTATCA
>Frequency_3_QualityScore_EEEFFEEHGHHIHDEFEGHEHEGGGFGGGGGGCEDEEFFEDDD>BDCDEEEDCCCCBBBDDCDCCDDCB?BCDC@BABA?99;BBCCB;>BAB>_Mismatch_0_Sense_+_Library_PoolC
GGGGAGCCCCCCCAGCTAATATGAGGACAAGATTTTGAAATTGTTTAATAAACATTTGCATGCAAATGTAATAGCCTGGGTGGAGAAGTCCTCT
>Frequency_3_QualityScore_EEGGHGGGGHIIHGHHIIHIIJJJFIIJGGHIHIFGIHHHIJJHF@EFHIHGHFHIGIEIIIJCFGFGHFFFDGGDEEEEDBDCDDECCDCBC@_Mismatch_0_Sense_+_Library_PoolC
TGAAATTGTTTAATAAACATTTGCATGCAAATGTAATAGCCTGGGTGGAGAAGTCCTCTCAGGTATTATAGGTCTAATATGTTTTAGGGTTTGA
>Frequency_3_QualityScore_FFHHHHHJJJJJJJJJJIJJJJJJJJJJJHIJIJJJJJJJJJJJJIJJJIIIIIHHIJIJJIJIIIDGIEHEGFEEFEEDEEED@BDEEEDDDB_Mismatch_0_Sense_+_Library_PoolC
GCTAATATGAGGACAAGATTTTGAAATTGTTTAATAAACATTTGCATGCAAATGTAATAGCCTGGGTGGAGAAGTCCTCTCAGGTATTATAGGT
>Frequency_3_QualityScore_FFHHHHHJJJJJJJJJJJJJJJJJJJJJJJJJJJIJHJJJJJJJJHJJJJJJJIJJJIJHJIJJIJHIHHHIJJHIIIIIJIHHHGHBEGEFBE_Mismatch_0_Sense_+_Library_PoolC
ATATATCTTTATTATTATTATCACAGCAACTACTATATAGCTACTATTATCAAAAGATAATATGATATATATCAAAATGCATTTAAGTTTTAAA
>Frequency_3_QualityScore_FFHHHGHJJJIJJJJJJJJJJHIJJJJJJJJJJJJJJJJJJJIIIJJJGGHCHIHGGGGGFEFFFFDDDDCCDDDDDDDDBCCCDDDDDDDDDD_Mismatch_0_Sense_+_Library_PoolC
TGCTTGAAGGATTCCGATTGCAGCAAGGACGAAGATCCAGAGATGCAGTGGTTCAAGCTGATCACAACGAACAGAAAGGGGAGCCCCCCCAGCT
>Frequency_3_QualityScore_EEGFHEGFGIICCGGIHGFIGD>CEEAGIH?CAFIIJJFCBDACDABDB@BDBBBBBA:ACDCBCCCDDDCDCCBCBCABAACDCCCDCCBCAC_Mismatch_0_Sense_+_Library_PoolC
TTCAAGCTGATCACAACGAACAGAAAGGGGAGCCCCCCCAGCTAATATGAGGACAAGATTTTGAAATTGTTTAATAAACATTTGCATGCAAATG
>Frequency_3_QualityScore_EEHHGHDHHIHIHIIHIJIHIIJGHHIFHHHFGIIGIIIIIGIIIIIEEGGGHIIEHFHGEGGHGHDGHFEFCCDBBDDDCCCCCCCCCC=BAA_Mismatch_0_Sense_+_Library_PoolC
CCCCCAGCTAATATGAGGACAAGATTTTGAAATTGTTTAATAAACATTTGCATGCAAATGTAATAGCCTGGGTGGAGAAGTCCTCTCAGGTATT
>Frequency_3_QualityScore_EEGGGHHJJJJJJIIJJIJJJHHJIJJJJJJJJJJJJJJJJIJJJJJIIIIJJIIIIJJHJJIJJJIIHFGGGGGGGFFEFEFFEEDDDCDDED_Mismatch_0_Sense_+_Library_PoolC
AGTTGGAAAAAATATATCTTTATTATTATTATCACAGCAACTACTATATAGCTACTATTATCAAAAGATAATATGATATATATCAAAATGCATT
>Frequency_3_QualityScore_EDDEGGDFGBDFIGHGHGFGGGEIGIFGFGGGFHFHEEHIIEFCEFDDABBCACCDDDDDBCCDCCCDB@BBACCCDB<B@BCDD@BCCC?CDD_Mismatch_0_Sense_+_Library_PoolC
ATGCAGTGGTTCAAGCTGATCACAACGAACAGAAAGGGGAGCCCCCCCAGCTAATATGAGGACAAGATTTTGAAATTGTTTAATAAACATTTGC
>Frequency_3_QualityScore_FFHHHHHJJIJJJHIJHIJIJJIIIIJIIJJIJJJIJIJJJJJIIGHIJJJGHHFGGGGGFECEEEEEEDDCDBCCBDDCDCDDACBDCDDDDC_Mismatch_0_Sense_+_Library_PoolC
ATCTGCTTGAAGGATTCCGATTGCAGCAAGGACGAAGATCCAGAGATGCAGTGGTTCAAGCTGATCACAACGAACAGAAAGGGGAGCCCCCCCA
>Frequency_3_QualityScore_ECFEFDCIEGFFGFGFGFHGHHHDF?FGGGAFGF@>BA?@@AA@BCDBDB>?>BAAABCBCEB<A@<;=?:?BDCCC;@CB@BBDABCABA?::_Mismatch_0_Sense_+_Library_PoolC
AACGAACAGAAAGGGGAGCCCCCCCAGCTAATATGAGGACAAGATTTTGAAATTGTTTAATAAACATTTGCATGCAAATGTAATAGCCTGGGTG
>Frequency_3_QualityScore_EE@FFGHIHGHHJJIIHHIFGGHDGIFFHHIJIEGHGHIEHHHGEFHHGHHGIEEGGBDGDHIHHHHDDBDADEDA;B?A?BBCDDDCDAC@B@_Mismatch_0_Sense_+_Library_PoolC
GGTCTAATATGTTTTAGGGTTTGACCAGATTTGTGTCAGTTTTACAAATCTGGTGGGTAAATCCTTGCCCAAGCTAAGTGTACACTTAGTTGGA
>Frequency_3_QualityScore_EEGGFFFIIIJJHIGHGGF<DAHBEGHIIHIHHFHEIIHIIEFGHHHIHGIHIGHEGHHAEFIHFHFHGEEFEEEEEEEEEEEDDCEDBCBC@A_Mismatch_1_Sense_+_Library_PoolC
GTCAGTTTTACAAATCTGGTGGGTAAATCCTTGCCCAAGCTAAGTGTACACTTAGTTGGAAAAAATATATCTTTATTATTATTATCACAGCAAA
>Frequency_2_QualityScore_FFHHHHDHIIIJJIJIIIIJJJJIIHIJJJJJJIJJIIIIIIIJIIIIIJIGIIIIIIGHGEGGEGGFFEEEDDCACDBCCCDCDDDDCCD?CC_Mismatch_0_Sense_+_Library_PoolC
CCCCCCAGCTAATATGAGGACAAGATTTTGAAATTGTTTAATAAACATTTGCATGCAAATGTAATAGCCTGGGTGGAGAAGTCCTCTCAGGTAT
>Frequency_2_QualityScore_EEHHHHHIIIFIIIIIIIIIIIIIIIIIIIIIIGIIIGIIIIGIIIIIGIIIIIIIIIIIIIIIIIIIIIGGHIIIIAGHIIGHDFEGGGFEEE_Mismatch_1_Sense_+_Library_PoolC
TATCTTTATTATTATTATCACAGCAATTACTATATAGCTACTATTATCAAAAGATAATATGATATATATCAAAATGCATTTAAGTTTTAAATGA
>Frequency_2_QualityScore_FFHHHHGIGIIJJJJIJIIJJIIJJJJJJJJJIIJJIJJJJJJJJJJJIIIJJIIJIIIIIIGHHHHHHGFEGGGGFEDEDEEDEEDEEEEEEE_Mismatch_0_Sense_+_Library_PoolC
GCTAAGTGTACACTTAGTTGGAAAAAATATATCTTTATTATTATTATCACAGCAACTACTATATAGCTACTATTATCAAAAGATAATATGATAT
>Frequency_2_QualityScore_FFHHGGEIIIIIJHIIICGHIHIIIHGIGIIEIIIA?EEGAFIIIGIIIIIHIJIGGGGGGDDDEEGEFCEEEGEECCEDCDCCDEDEEEDDDD_Mismatch_0_Sense_+_Library_PoolC
GGTTTGACCAGATTTGTGTCAGTTTTACAAATCTGGTGGGTAAATCCTTGCCCAAGCTAAGTGTACACTTAGTTGGAAAAAATATATCTTTATT
>Frequency_2_QualityScore_<BC=A9?D?CEEEAEE=ACCEHDCEAGCEGGEHEEBCDAD9CGEGEFEFFGAFC;@FEAD@AAA=B=A;@BDDCCACEC=;A?B@BCBBEDCAA_Mismatch_0_Sense_+_Library_PoolC
AAGTGTACACTTAGTTGGAAAAAATATATCTTTATTATTATTATCACAGCAACTACTATATAGCTACTATTATCAAAAGATAATATGATATATA
>Frequency_2_QualityScore_EDHGGGEEGIGEHIGIGEIGGGGGGGIIIGHHHGIFHIHGIIIII;CCEEFFFFEEEDCACCDDDEECCBC?CBAACCACC=A@B=<??@?B?;_Mismatch_0_Sense_+_Library_PoolC
GCACAAGTCAAATGCTGTGTTTAGACGGGAAAGCGAGTCCCCAGGTTTTGACAAACGAGTGTATCTGCTTGAAGGATTCCGATTGCAGCAAGGA
>Frequency_2_QualityScore_DEGHGDFGIIEHIGCEB=EGEHIHIHGCFGHCDGCGGFGDEEECCCDDCCCA?CCCCCCCCCBECACCBCDCCC?CBCCCCCACACAC?BC?=A_Mismatch_0_Sense_+_Library_PoolC
ACAACGAACAGAAAGGGGAGCCCCCCCAGCTAATATGAGGACAAGATTTTGAAATTGTTTAATAAACATTTGCATGCAAATGTAATAGCCTGGG
>Frequency_2_QualityScore_FFHHHGHJIJJJJIJJJJJJJJJJJJIJJJHIIJIJJJJJIJGIJJJIIJIJJJJIJIJICGGIIIJIJJGGGHFGGGCDFFFEEEEEDDDDDD_Mismatch_0_Sense_+_Library_PoolC
AATTGTTTAATAAACATTTGCATGCAAATGTAATAGCCTGGGTGGAGAAGTCCTCTCAGGTATTATAGGTCTAATATGTTTTAGGGTTTGACCA
>Frequency_2_QualityScore_FDGGGEGIEGGGIGGIIIEEHGGEGIFGACHIEFGFCDHIDGEEIGGIIIIHGCGGIHHGHIIIDFFIGDEHGECEEEEDCECCCCEEEEDEEC_Mismatch_1_Sense_+_Library_PoolC
CAGATTTGTGTCAGTTTTACAAATCTGGTGGGTAAATCCTTGCCCAAGCTAAGTGTACACTTAGTTGGAAAAAATATATCTTTATTATTATTAC
>Frequency_2_QualityScore_DEFHFGEGIIIIIIIIIJJJEGHIDFHIIIIIIIIIIIIIHJGGIGHEGGHIIIIHEGIIHIIIIFFFFBEEEEDEEEEEEEEEF_Mismatch_0_Sense_+_Library_PoolC
TGTCAGTTTTACAAATCTGGTGGGTAAATCCTTGCCCAAGCTAAGTGTACACTTAGTTGGAAAAAATATATCTTTATTATTATTA
>Frequency_2_QualityScore_FEFHHFCHIHICGGGIIGIICFIIGDHDGIGHIEIEFGFGGGGGE?ECACCCCDEDDCC6?BACCCDDCB?AA<ACAACCCCCDDBD=@B@BAB_Mismatch_0_Sense_+_Library_PoolC
ACAGAAAGGGGAGCCCCCCCAGCTAATATGAGGACAAGATTTTGAAATTGTTTAATAAACATTTGCATGCAAATGTAATAGCCTGGGTGGAGAA
>Frequency_2_QualityScore_FFHHHHHJJJJJJJJJFHIJEHIJJJJJJJIJJJJJJJHIIIIIIIIJJJIJGHIIGGIIIJIHHHHHHGFFFFFFEEEEEEEDC_Mismatch_0_Sense_+_Library_PoolC
AGTTTTACAAATCTGGTGGGTAAATCCTTGCCCAAGCTAAGTGTACACTTAGTTGGAAAAAATATATCTTTATTATTATTATCAC
>Frequency_2_QualityScore_FFHHHHHJJIIJIJJIJJJJJIHIIIIJJJJJJJJJIJJJJJJJJJIJJIHFIIHJIJJIIIGIIHIJJHIIIIHHGHGDFEFFEFEEEEEEED_Mismatch_0_Sense_+_Library_PoolC
TGTACACTTAGTTGGAAAAAATATATCTTTATTATTATTATCACAGCAACTACTATATAGCTACTATTATCAAAAGATAATATGATATATATCA
>Frequency_2_QualityScore_FEGGHCDGHGFGIIHGHIIIIJIEGIHIIIIIIHIGHIIICHIIIFHIGJIFIIGGIIIHIIIIECCIIGHGGHGEEFFFEDBCACCDAC?BAC_Mismatch_0_Sense_+_Library_PoolC
TCAGGTATTATAGGTCTAATATGTTTTAGGGTTTGACCAGATTTGTGTCAGTTTTACAAATCTGGTGGGTAAATCCTTGCCCAAGCTAAGTGTA
>Frequency_2_QualityScore_FFGGCCCGIGGIIIIGHCHF?HHIIIIIIIGIIIIEHIIIGEGGHIIIIIIIIFI?FGGGHGGIHIIIIGHIHGGFHHGFFFEFFFFE@BEEEC_Mismatch_0_Sense_+_Library_PoolC
CTTAGTTGGAAAAAATATATCTTTATTATTATTATCACAGCAACTACTATATAGCTACTATTATCAAAAGATAATATGATATATATCAAAATGC
>Frequency_2_QualityScore_EEHCEEGIJJJJIJJJIIIIIIJJFHHIIJIJIIIGHIIIIIJIIIIIGIGGHIIIIGIGGGHHGGGGGGEEEEEEEECFDEEDDDEDDCDECE_Mismatch_0_Sense_+_Library_PoolC
GGGTAAATCCTTGCCCAAGCTAAGTGTACACTTAGTTGGAAAAAATATATCTTTATTATTATTATCACAGCAACTACTATATAGCTACTATTAT
>Frequency_2_QualityScore_FFHHHHHJJJIIIJIIIIGIGHIIIJJIJIIJJIIIJJJJJJJJJJJJJJJJJJJJJJJJJJIJIHGIIGHGGGGHGGFFFFECEEEEEE_Mismatch_1_Sense_+_Library_PoolC
ATCCTTGCCCAAGCTAAGTGTACACTTAGTTGGAAAAAATATATCTTTATTATTATTATCACAGCAATTACTATATAGCTACTATTATCA
>Frequency_2_QualityScore_FFHHHHHJJJJJJJJJIJJIJJIJJJJJJJJJIIJJJJJIJIIJJJJJIJJIJJJJIJJJIIIIIJJIIGGHIHIIIGEIGGGGGGGEEECEEE_Mismatch_0_Sense_+_Library_PoolC
AAAATATATCTTTATTATTATTATCACAGCAACTACTATATAGCTACTATTATCAAAAGATAATATGATATATATCAAAATGCATTTAAGTTTT
>Frequency_2_QualityScore_EFHHHGHJJIIEHIJGGIJJJJJJJIJJJJJJJIJIGIGGIIIJIIIHIIJHIIJJIIIHHGGGGGFFFEEEEEEEEEE_Mismatch_0_Sense_+_Library_PoolC
TACAAATCTGGTGGGTAAATCCTTGCCCAAGCTAAGTGTACACTTAGTTGGAAAAAATATATCTTTATTATTATTATCA
>Frequency_2_QualityScore_E=GGGGFHIGFHEGIIGIIGEFFIIIEFCIGGGIIIGHIIGFFFHHGIBACBGIGHCGIIGIEGGHAEEFDCCCDEFEDECACCCDECDCC_Mismatch_0_Sense_+_Library_PoolC
GATTTGTGTCAGTTTTACAAATCTGGTGGGTAAATCCTTGCCCAAGCTAAGTGTACACTTAGTTGGAAAAAATATATCTTTATTATTATTA
>Frequency_2_QualityScore_FFEHFHHIJGHJJHGIGIJHIIIIIHIGEIIIIIHHIIIIJIJIGIGEGEGGGGGEEEEECDCDEEEDDA?BCCCD?BC@C?ACCCDCCCDCCC_Mismatch_0_Sense_+_Library_PoolC
AGCCCCCCCAGCTAATATGAGGACAAGATTTTGAAATTGTTTAATAAACATTTGCATGCAAATGTAATAGCCTGGGTGGAGAAGTCCTCTCAGG
>Frequency_2_QualityScore_DDE;E:BCGEGGGABE?EAEEDEF=AC<AE=DEECF9A9CCDEFEFE@DEEBEF>DEBCGBCC3<7BAE@DEEEFEEDCCDCCDBA5==?AB;A_Mismatch_1_Sense_+_Library_PoolC
TAAATCCTTGCCCAAGCTAAGTGTACACTTAGTTGGAAAAAATATATCTTTATTATTATTATCACAGCAATTACTATATAGCTACTATTATCAA
>Frequency_2_QualityScore_FFGHGHHJJGHIAGIIJJJIIJIJJJIIJJJJJJJJJIJJJJJIIIIHHDDDDDDDDDDEEDCCDDDDCCCCCDDDCDDCDCCDDCCDCDDDDD_Mismatch_0_Sense_+_Library_PoolC
GAGATGCAGTGGTTCAAGCTGATCACAACGAACAGAAAGGGGAGCCCCCCCAGCTAATATGAGGACAAGATTTTGAAATTGTTTAATAAACATT
>Frequency_2_QualityScore_FEFHHGGIHIIIIIIIIFEIIIHIIJACG@CGEIGGIIIIIIICFHFGHIHECFAEBCCB@ACDDDCCCCCCCD@CACC?ACCA?ACA??;;??_Mismatch_0_Sense_+_Library_PoolC
GTGTTTAGACGGGAAAGCGAGTCCCCAGGTTTTGACAAACGAGTGTATCTGCTTGAAGGATTCCGATTGCAGCAAGGACGAAGATCCAGAGATG
>Frequency_2_QualityScore_FFHHHHHJJJJJJJJIJJJJJIJJIJJJJJHJJJJJJJJIJJJIJIIIIIIIJIIIIIJIJIJIJJIIJHIIIIIGHHGGGGFFEEEEEEECBE_Mismatch_0_Sense_+_Library_PoolC
AAAAAATATATCTTTATTATTATTATCACAGCAACTACTATATAGCTACTATTATCAAAAGATAATATGATATATATCAAAATGCATTTAAGTT
>Frequency_2_QualityScore_FFHHHHGJIIICGGIIIJJIJJJHIIJGGIIIIIJJJJIJIIIIIIIJIIIEGGGFGEEDEEEEEBCE==BCDDCDDDDDEDCDDCACCDD_Mismatch_0_Sense_+_Library_PoolC
TGACAAACGAGTGTATCTGCTTGAAGGATTCCGATTGCAGCAAGGACGAAGATCCAGAGATGCAGTGGTTCAAGCTGATCACAACGAACAG
>Frequency_2_QualityScore_CEFGBCEEGGFCHGIGGFGICCCAACAGFIIIGGGEGIA=BEDGIDIIIHE9@EAEHII?@AGCFCCG9A>EC:CGIE_Mismatch_1_Sense_+_Library_PoolC
TTATTATCACAGCAATTACTATATAGCTACTATTATCAAAAGATAATATGATATATATCAAAATGCATTTAAGTTTTA
>Frequency_2_QualityScore_FFHHHHHJJJJJJIHIIJIIIIJJIIJJJJJJJJHIJJGHIIJJJJJJJJJJIJJJIEGFHHIIIIIIGEHFGGEEFEEDDDEEEEEEDDDDEE_Mismatch_0_Sense_+_Library_PoolC
TTTGACCAGATTTGTGTCAGTTTTACAAATCTGGTGGGTAAATCCTTGCCCAAGCTAAGTGTACACTTAGTTGGAAAAAATATATCTTTATTAT
>Frequency_2_QualityScore_FFHHHHHIIGHHHIIIJJHIIIJJIIJJJJJJJJJJJJJIJJJJJHIJJIJIJJJIIJJJJJJIJGHIIGGGIGGGGGGGEEEEEEEDEEEFEE_Mismatch_0_Sense_+_Library_PoolC
CAAGCTAAGTGTACACTTAGTTGGAAAAAATATATCTTTATTATTATTATCACAGCAACTACTATATAGCTACTATTATCAAAAGATAATATGA
>Frequency_2_QualityScore_FFHHHHHJJJJJGGHHIIJJJJJIIJJIIJJJJJJJIJJJJJJIJJIJIIJJIJIIIIJIGGIGIIHGHGGGGGGFGEFEEEEEEEDEDECDDE_Mismatch_1_Sense_+_Library_PoolC
GCCCAAGCTAAGTGTACACTTAGTTGGAAAAAATATATCTTTATTATTATTATCACAGCAATTACTATATAGCTACTATTATCAAAAGATAATA
>Frequency_2_QualityScore_FFHHGHHJIIJHIJJJIJIJJIJJIJJIHIJJIJIJJJJJIJJJEIIJJJIIJHIIIJJIIIIIIIHIFCEGFEEEEECDDEEACDEEEEDDDC_Mismatch_0_Sense_+_Library_PoolC
CTAATATGAGGACAAGATTTTGAAATTGTTTAATAAACATTTGCATGCAAATGTAATAGCCTGGGTGGAGAAGTCCTCTCAGGTATTATAGGTC
>Frequency_2_QualityScore_FEHHHFGFGGGGIIFIIIEIIIGEGIIEIHIIIIEGGIIIEIEGGG=CEHI?CHAGGHIIIIHGBCCDEBGHGCAEEFFEEECEEDECCDCCAC_Mismatch_0_Sense_+_Library_PoolC
TTGAAATTGTTTAATAAACATTTGCATGCAAATGTAATAGCCTGGGTGGAGAAGTCCTCTCAGGTATTATAGGTCTAATATGTTTTAGGGTTTG
>Frequency_2_QualityScore_FFHGHHFIIJIIJIIJJIJJJIJJIIIJJJJIIIIIJJJIIIIIIHIIIIIIJIFHIIIGIIGGIGGHHHGG>CEEFEEEECECCCCDEE@CDD_Mismatch_0_Sense_+_Library_PoolC
ACAAGATTTTGAAATTGTTTAATAAACATTTGCATGCAAATGTAATAGCCTGGGTGGAGAAGTCCTCTCAGGTATTATAGGTCTAATATGTTTT
>Frequency_2_QualityScore_EFFHEGHIIIIIIIIIJJAFII8EGIHHIJIJIGIJIIHGGDIEFCEIHIIIIIHGGGDGGGFHGGHGFDDEEEFEEEEEEEE_Mismatch_0_Sense_+_Library_PoolC
TCAGTTTTACAAATCTGGTGGGTAAATCCTTGCCCAAGCTAAGTGTACACTTAGTTGGAAAAAATATATCTTTATTATTATTA
>Frequency_2_QualityScore_FFEGHHHJJJIIJJJJJJJIIJIJHHIIIIJIHIGIJIJIFFEEEEEEEFEEDCCCCDDCCDDDDDDCDCDCCDDDDEDDCDDDEEDEEDDDCD_Mismatch_0_Sense_+_Library_PoolC
GGTTCAAGCTGATCACAACGAACAGAAAGGGGAGCCCCCCCAGCTAATATGAGGACAAGATTTTGAAATTGTTTAATAAACATTTGCATGCAAA
>Frequency_2_QualityScore_FFHHHHHJHIJJJJJIIIIJJJJJJJIIIJJJIIIJJJIIJJIJIJIIIIHHHHGGGFFFEEEEEEEEEDCDDDDBADDD?CCCCDDDDDDDD=_Mismatch_0_Sense_+_Library_PoolC
GCCCCCCCAGCTAATATGAGGACAAGATTTTGAAATTGTTTAATAAACATTTGCATGCAAATGTAATAGCCTGGGTGGAGAAGTCCTCTCAGGT
>Frequency_2_QualityScore_FFHHHGHJJGHJJEIIIIJIIJIJJJIIJJJJIIHIHIIIJJJHIGHIJIJIJJJJJJJJHHHHHGHFFFFFFFFEEEEDDDDDCDDDCECEED_Mismatch_0_Sense_+_Library_PoolC
CAAATCTGGTGGGTAAATCCTTGCCCAAGCTAAGTGTACACTTAGTTGGAAAAAATATATCTTTATTATTATTATCACAGCAACTACTATATAG
>Frequency_2_QualityScore_FFHHHHGIHIIIIIIFGIIJJJJIIIIIEGGIGHIIIJIIIJJIIJIJJIIJIGGIIIIJIJIIGHIICCGGGEEEEEEDCEDDDDEEEEFEEC_Mismatch_1_Sense_+_Library_PoolC
CAGATTTGTGTCAGTTTTACAAATCTGGTGGGTAAATCCTTGCCCAAGCTAAGTGTACACTTAGTTGGAAAAAATATATCTTTATTATTATTAA
>Frequency_2_QualityScore_FFGHGHFIIIIIIIHIEGHHCFGIIIJIIIIJIIFIIGIHHHIHIGEHIIGIGGIIAGEIFGHGGGFFFFEEEEEEEEEFEEDEDDDDC_Mismatch_0_Sense_+_Library_PoolC
AGTTTTACAAATCTGGTGGGTAAATCCTTGCCCAAGCTAAGTGTACACTTAGTTGGAAAAAATATATCTTTATTATTATTATCACAGCA
>Frequency_2_QualityScore_FFHGHGHJIJJJIIIIJJJJJJJJJIJIIJHGHIIIHHGHHGGGGGGGGFFEEEEEEEEEEEEDCDDEEDEEDDDDDDDBCDDDDDDCCDDDDD_Mismatch_0_Sense_+_Library_PoolC
GGGAGCCCCCCCAGCTAATATGAGGACAAGATTTTGAAATTGTTTAATAAACATTTGCATGCAAATGTAATAGCCTGGGTGGAGAAGTCCTCTC
>Frequency_2_QualityScore_EFHHHHHJIHIGIJJJJJIIJJJJJJJJJJJJJJJJJJIGHHHGGFFFEFEEEEEEEEDDDEEDEEDDCCDCDCFEEEDDDDDDDABDDDDCDD_Mismatch_0_Sense_+_Library_PoolC
AGAAAGGGGAGCCCCCCCAGCTAATATGAGGACAAGATTTTGAAATTGTTTAATAAACATTTGCATGCAAATGTAATAGCCTGGGTGGAGAAGT
>Frequency_2_QualityScore_FFHGHGGIIIIIHIJJJHIJEHIIGIIJJJIIJJEGGGIIIIJHIIGIHEGHEHFFFFDDEEDDDDCBDBDDDDCCCDDDDDC@CCCCACB:=B_Mismatch_0_Sense_+_Library_PoolC
CGGGAAAGCGAGTCCCCAGGTTTTGACAAACGAGTGTATCTGCTTGAAGGATTCCGATTGCAGCAAGGACGAAGATCCAGAGATGCAGTGGTTC
>Frequency_2_QualityScore_FFHH@EFIEGHGIIIIIIIJIEHIGIIFGEGFHIGIIIIIGGIIIHGIHIIGGIIFHIIIJIHGHGGGEEEEFFFEEEEDEDDCFDEECDCEDD_Mismatch_0_Sense_+_Library_PoolC
CTGGTGGGTAAATCCTTGCCCAAGCTAAGTGTACACTTAGTTGGAAAAAATATATCTTTATTATTATTATCACAGCAACTACTATATAGCTACT
>Frequency_2_QualityScore_FFGHHHHJJJJJIJIIIIJIIIHIIIJJJJIIJIJHIIGIIIIIIJJCGGHIIIIHGGEEDEDEECDDDACDDDDDDCDCCCABCDCBCAACC;_Mismatch_0_Sense_+_Library_PoolC
CCGATTGCAGCAAGGACGAAGATCCAGAGATGCAGTGGTTCAAGCTGATCACAACGAACAGAAAGGGGAGCCCCCCCAGCTAATATGAGGACAA
>Frequency_2_QualityScore_FDHHHHHJJIIJIHIIIJJJJIIJIIJIJIJJJJIIJJIJJJJIIIFIIJJJIJIIJIIIIJIIJJIGIGHIEEFGGFFEEEEEEEEEEEEEEE_Mismatch_1_Sense_+_Library_PoolC
GTGTACACTTAGTTGGAAAAAATATATCTTTATTATTATTATCACAGCAATTACTATATAGCTACTATTATCAAAAGATAATATGATATATATC
>Frequency_2_QualityScore_EEHHGHGG?EGAGIGFIGIIEFHFGGIII@GGIIIIGIGFGIHEGIIICA5>C?BCCDEEDDDCCC>@?ACCCD>57A<AABA6?AAC;BCCDE_Mismatch_0_Sense_+_Library_PoolC
AGATGCAGTGGTTCAAGCTGATCACAACGAACAGAAAGGGGAGCCCCCCCAGCTAATATGAGGACAAGATTTTGAAATTGTTTAATAAACATTT
>Frequency_2_QualityScore_FEHGGGHEGHIGHGIIIIIIIGIIHIIIIIFIEGEHFGIIIGHHHIIHEIDHFIIIIIIIEGGGGHGHGEEE_Mismatch_0_Sense_+_Library_PoolC
AATCTGGTGGGTAAATCCTTGCCCAAGCTAAGTGTACACTTAGTTGGAAAAAATATATCTTTATTATTATTA
>Frequency_2_QualityScore_@CCAE=EGGGGFGIIIIII<AA:FGED>EGE:=<AAEGEGHGE=9=A9=ECEGEAEGGHIC=7CEFFFF;?A=?=@CCCCACCBCB??7;@AA?_Mismatch_0_Sense_+_Library_PoolC
TCCAGCTCTAACCTTCAGGTTTCAGTGACTCTATCCGTGAATGGCACAAGTCAAATGCTGTGTTTAGACGGGAAAGCGAGTCCCCAGGTTTTGA
>Frequency_2_QualityScore_EDFGFGEEGFIFGIEFIGCDIIIIIIGGGGEEHGIIEGEHHIICIIHIGF?EGGGHIHIIIIHHHAEDHEFFFFFFEEEEDE_Mismatch_0_Sense_+_Library_PoolC
TTTTACAAATCTGGTGGGTAAATCCTTGCCCAAGCTAAGTGTACACTTAGTTGGAAAAAATATATCTTTATTATTATTATCA
>Frequency_2_QualityScore_EEHHHGGEIIIJIGHIEGIIGHIHIIGIIIIJIGIJJJJGIIHIFIFGEIIIHCDDCDDCCDCEEECCCACCDCCCDDDCCCCCCCDCDC_Mismatch_0_Sense_+_Library_PoolC
TCCAGAGATGCAGTGGTTCAAGCTGATCACAACGAACAGAAAGGGGAGCCCCCCCAGCTAATATGAGGACAAGATTTTGAAATTGTTTAA
>Frequency_2_QualityScore_FFHHHHGJJIIIIIIIIIFECIHIIEGIEGGHHIGIIDIFGIIIIIEIIEHHHFGGDE=@ACDCDACBA??ACDCEEACACCDCAACCDDCACA_Mismatch_0_Sense_+_Library_PoolC
CAAGGACGAAGATCCAGAGATGCAGTGGTTCAAGCTGATCACAACGAACAGAAAGGGGAGCCCCCCCAGCTAATATGAGGACAAGATTTTGAAA
>Frequency_2_QualityScore_EEHHHHHJJJJJJEGIIEHIIJJJJJJIIJJJJIJIIIGHIIIJJJJIJHGIJGIIJIIIIIIHGHHHGFFFFFFFFF_Mismatch_0_Sense_+_Library_PoolC
TTTACAAATCTGGTGGGTAAATCCTTGCCCAAGCTAAGTGTACACTTAGTTGGAAAAAATATATCTTTATTATTATTA
>Frequency_2_QualityScore_FFHHHHHIEHIIHIJJIIJIJIJJIIDIIIJIIJIIIIGGGIIJJHDDDDDCCDDEEEDDDDDDDDDDCACDDDDDDACDDDDEDCCCDDEEDE_Mismatch_0_Sense_+_Library_PoolC
TGCAGTGGTTCAAGCTGATCACAACGAACAGAAAGGGGAGCCCCCCCAGCTAATATGAGGACAAGATTTTGAAATTGTTTAATAAACATTTGCA
>Frequency_2_QualityScore_ECFFEGHIHBGAGEGG@DGFGIIG=BB?G?FGCGIIBGIGIEGII?A=;EE;C99;?;A@;?CC?C?ADA?AACCCCCCBAACCC?<?7<?BCC_Mismatch_0_Sense_+_Library_PoolC
AGATCCAGAGATGCAGTGGTTCAAGCTGATCACAACGAACAGAAAGGGGAGCCCCCCCAGCTAATATGAGGACAAGATTTTGAAATTGTTTAAT
>Frequency_2_QualityScore_EFGHGHHJIJIJIIIIIIHIJIIEGGHEHIIHCHHHGGFFFFFEEEDDBCACDDCDDDCDDDDDCDCDEDDDDDDEEDEECCCCCCDDAACDCA_Mismatch_0_Sense_+_Library_PoolC
TGATCACAACGAACAGAAAGGGGAGCCCCCCCAGCTAATATGAGGACAAGATTTTGAAATTGTTTAATAAACATTTGCATGCAAATGTAATAGC
>Frequency_2_QualityScore_FEHHHGHIIIIIIGIIIIIIGGGIIGIIIIIIIIJIIGGGHIIIIIHIIIIIIGIJJIII_Mismatch_0_Sense_+_Library_PoolC
AAATCCTTGCCCAAGCTAAGTGTACACTTAGTTGGAAAAAATATATCTTTATTATTATTA
>Frequency_2_QualityScore_FFGGGFHGEGIIEGEIIEIIIGIIIIIEIIIIIIIIJIIJJIIIIGIIHIEIIHGFIEIGIH?CEGIGCACCEFGEBEF?AA=@=AADDDDDDD_Mismatch_0_Sense_+_Library_PoolC
GCCCAAGCTAAGTGTACACTTAGTTGGAAAAAATATATCTTTATTATTATTATCACAGCAACTACTATATAGCTACTATTATCAAAAGATAATA
>Frequency_2_QualityScore_FFGHHHHIIGIIIIIIJJDHGIGGIIIIIIIFGIIIJIJJHHIIJIHIIIIIJHHGGGEEFDCCDDDDDBDDDDCCCCDDCCDDDDCDACCCDB_Mismatch_0_Sense_+_Library_PoolC
CAGCAAGGACGAAGATCCAGAGATGCAGTGGTTCAAGCTGATCACAACGAACAGAAAGGGGAGCCCCCCCAGCTAATATGAGGACAAGATTTTG
>Frequency_2_QualityScore_FFHHHHFIHIIIJIJHIHIIJGIIIIJIIJJJIJIJJJJIIJIIJIIJIIJJJJIIJJJJIIJJIIIIIIIGHGGGGFEGEEEEEDECEEEEEE_Mismatch_1_Sense_+_Library_PoolC
GCTAAGTGTACACTTAGTTGGAAAAAATATATCTTTATTATTATTATCACAGCAATTACTATATAGCTACTATTATCAAAAGATAATATGATAT
>Frequency_2_QualityScore_FFHHHHHJJIJJIIIGHHIHHGIIEGHHHGGIIIJJJIIIJIIIJJJIJIJJJIIIIIIIGIIGGHDHEIGDEHHHGGFFEFFDEEDACECCDD_Mismatch_1_Sense_+_Library_PoolC
CTTGCCCAAGCTAAGTGTACACTTAGTTGGAAAAAATATATCTTTATTATTATTATCACAGCAATTACTATATAGCTACTATTATCAAAAGATA
>Frequency_2_QualityScore_FFGHHHHJJJJJHGIIFHIJIIIIIJIIJJJJJJIIIIGHIIIIJIJJFGIIEHIIJIIIIHGGHGGGGEFFFEEFEEEE_Mismatch_0_Sense_+_Library_PoolC
TTACAAATCTGGTGGGTAAATCCTTGCCCAAGCTAAGTGTACACTTAGTTGGAAAAAATATATCTTTATTATTATTATCA
>Frequency_2_QualityScore_FEHHGFHIJJIIIJJCGHIHIIIIIJIIIJIIIJIIIIJIIIIJIIIJIIIJJIHHHGHGEFFEEEEDECDC=?BCEACDDDCCECCCCDBA@C_Mismatch_0_Sense_+_Library_PoolC
GTTTTGACAAACGAGTGTATCTGCTTGAAGGATTCCGATTGCAGCAAGGACGAAGATCCAGAGATGCAGTGGTTCAAGCTGATCACAACGAACA
>Frequency_2_QualityScore_EDHHHGFIIJIIIIIIIGIIIHIIGIIIJJGIIIIIIJHHIGIIGGIHIJGIHIIJJIIHIJGIEEGGIGGGIHIGGHHEEEEEFFEBDEED=A_Mismatch_1_Sense_+_Library_PoolC
AAAAAATATATCTTTATTATTATTATCACAGCAATTACTATATAGCTACTATTATCAAAAGATAATATGATATATATCAAAATGCATTTAAGTT
>Frequency_2_QualityScore_FFHFGGGIJJJIIIJJIJJHIIJJIIIJJJJJJJIIJIJJJCIIIJJIIIIIIJIJJGGHACGGEEFFEEEEEECCDDCDDCA?BCCCCDDCCB_Mismatch_0_Sense_+_Library_PoolC
GAGTGTATCTGCTTGAAGGATTCCGATTGCAGCAAGGACGAAGATCCAGAGATGCAGTGGTTCAAGCTGATCACAACGAACAGAAAGGGGAGCC
>Frequency_2_QualityScore_FFGHGGHIJIJJJJJIIIHIEIGIIIJJJIIGHIJIIJJJJJJHJJIJJJJJJJIJIJJIJIHHIJIIIFGGHHGFEEFFFFFEECEEDEDEBC_Mismatch_0_Sense_+_Library_PoolC
AAATCCTTGCCCAAGCTAAGTGTACACTTAGTTGGAAAAAATATATCTTTATTATTATTATCACAGCAACTACTATATAGCTACTATTATCAAA
>Frequency_2_QualityScore_FEHHHHHJJJJJJJJJJIJIIIEHGHIIIIJIJIIJJIIIJJJJIJJIIIIJJIJIIIIJIIJJJIIIIGHGHGGGGFFE_Mismatch_1_Sense_+_Library_PoolC
GTAAATCCTTGCCCAAGCTAAGTGTACACTTAGTTGGAAAAAATATATCTTTATTATTATTATCACAGCAATTACTATAT
>Frequency_2_QualityScore_FFHHHHHJJJJJIJJJJIJJIJIJJJJJJJJJIJJJJJJJFIJIIJJJJIIJJIJIJJJIIGHIIJGHHHHHGFFFEFEADDEEEEEDCCCCDE_Mismatch_0_Sense_+_Library_PoolC
TATGAGGACAAGATTTTGAAATTGTTTAATAAACATTTGCATGCAAATGTAATAGCCTGGGTGGAGAAGTCCTCTCAGGTATTATAGGTCTAAT
>Frequency_2_QualityScore_FFHHHGFIIIIFHGIIHIIIIJIHIIIIIIIIIHIJIHIEFHHIIIJIJIIGGEEGECEEEEEDCCEECACCDEDDCCDDDCDCDDDDDDDDDD_Mismatch_0_Sense_+_Library_PoolC
GTCAAATGCTGTGTTTAGACGGGAAAGCGAGTCCCCAGGTTTTGACAAACGAGTGTATCTGCTTGAAGGATTCCGATTGCAGCAAGGACGAAGA
>Frequency_2_QualityScore_FFGGAEHI>EGHIIIIIIGIGEEHIIGGG?ECDGIIIJHIGGHICGHEHHIIJIGHGIIIGGHFFGGGGEGE_Mismatch_0_Sense_+_Library_PoolC
CTGGTGGGTAAATCCTTGCCCAAGCTAAGTGTACACTTAGTTGGAAAAAATATATCTTTATTATTATTATCA
>Frequency_2_QualityScore_EEFGHHEICGGIHCEIIGIIIGGIIDGIIIIHEAEGEHIIGGCHEGEGEIEFFEGHIIIHIGIGGGEGFFDEE_Mismatch_0_Sense_+_Library_PoolC
AAATCTGGTGGGTAAATCCTTGCCCAAGCTAAGTGTACACTTAGTTGGAAAAAATATATCTTTATTATTATTA
>Frequency_2_QualityScore_FFHHGGHIIIIIIIIIGIIIIGIIJJJJJJJGIIHCFGIHIIIJJEIIIIIIIIIIGGGIIGIIIIHGGEGGEEEEDEDEEEEEEDDDDEEEEE_Mismatch_0_Sense_+_Library_PoolC
GACCAGATTTGTGTCAGTTTTACAAATCTGGTGGGTAAATCCTTGCCCAAGCTAAGTGTACACTTAGTTGGAAAAAATATATCTTTATTATTAT
>Frequency_2_QualityScore_FFHHHHHJIIJJJJJJJJJJJIHHIJEHIIJJJJJJIJJJIJJJIIIGIIIIIJJJIIIIJJIIJJJHGDEFFFFFECEEEEFEEEFEDEDCDD_Mismatch_0_Sense_+_Library_PoolC
TGTGTCAGTTTTACAAATCTGGTGGGTAAATCCTTGCCCAAGCTAAGTGTACACTTAGTTGGAAAAAATATATCTTTATTATTATTATCACAGC
>Frequency_2_QualityScore_EEHGHFHIIJJIHIIIIJIIIGIIHHIJIIIIEGHHIIIIIHIIIHIIJHHHEHFGFHIFFHIGHEGIHEDGGBDEEFFEBDDEEEEBCACCCC_Mismatch_0_Sense_+_Library_PoolC
ATATGAGGACAAGATTTTGAAATTGTTTAATAAACATTTGCATGCAAATGTAATAGCCTGGGTGGAGAAGTCCTCTCAGGTATTATAGGTCTAA
>Frequency_2_QualityScore_FFHHHHHIIIJGIJBFHIIIIIJGIIIJJJJJIIJJJJIJIIJJIIJJJIIIJJIIIIIIEHIIIIIIECEGGGDGEEBDEEEEDDDCDDDDCC_Mismatch_0_Sense_+_Library_PoolC
GAAGTCCTCTCAGGTATTATAGGTCTAATATGTTTTAGGGTTTGACCAGATTTGTGTCAGTTTTACAAATCTGGTGGGTAAATCCTTGCCCAAG
>Frequency_1_QualityScore_FFHHHHHJIJIIJJJJJJJJJJJJJJJJJJJJIJJJIJJJJGJJJJJJJJJJJJJJJIIJJIIJHHHHHHFFFFFFEDEEEEEEEEEFED_Mismatch_0_Sense_+_Library_PoolC
CACTTAGTTGGAAAAAATATATCTTTATTATTATTATCACAGCAACTACTATATAGCTACTATTATCAAAAGATAATATGATATATATCA
>Frequency_1_QualityScore_FFGHGHHICFHI@EHIGIJIIJJJJJIJIJIJJGGFGGIJJJIHEFIJHIIBCHIJJGIJJIIFHHFHHHFFFFFEDEE_Mismatch_1_Sense_+_Library_PoolC
AAATCTGGTGGGTAAATCCTTGCCCAAGCTAAGTGTACACTTAGTTGGAAAAAATATATCTTTATTATTATTATCACAA
>Frequency_1_QualityScore_FFHHHHGJJJJJJJJJIJJJJJJJJJJJIJJIJJGIJJJJJGHIJIJJGIIHIIIIJJJJIJJJIGIIIIGIGIIIEHHIHIIF_Mismatch_1_Sense_+_Library_PoolC
AAAATATATCTTTATTATTATTATCACAGCAATTACTATATAGCTACTATTATCAAAAGATAATATGATATATATCAAAATGCA
>Frequency_1_QualityScore_FFHHHHHJJJHIJJJIJJJJJIEIIFHGIJJJJIJJJIJJJJJJJJJIJJJIIIJIIJJJJJIJIJJJJGGIHHHHCEFFFFFFEEDEEDECDE_Mismatch_2_Sense_+_Library_PoolC
GCAAGCTAAGTGTACACTTAGTTGGAAAAAATATATCTTTATTATTATTATCACAGCAATTACTATATAGCTACTATTATCAAAAGATAATATG
>Frequency_1_QualityScore_FFHGHGHJJJJJHHIJJIJJIIJJIJGIIIJIJJJJJIIJJJJJJJJJJJJJJIIIJIJDIIIJJJJHHHFGHGFFFFFFFEEDEDCDDDDCDE_Mismatch_1_Sense_+_Library_PoolC
CCCAAGCTAAGTGTACACTTAGTTGGAAAAAATATATCTTTATTATTATTATCACAGCAATTACTATATAGCTACTATTATCAAAAGATAATAT
>Frequency_1_QualityScore_FFHHHHHJJJJJJJJJJIJJJJJIJJJJJJJJJJJJJJJJJJJJJJJJJJJJIJJJJJJIJJJJJJJJJJJJJHHHHHHHG_Mismatch_1_Sense_+_Library_PoolC
GGAAAAAATATATCTTTATTATTATTATCACAGCAATTACTATATAGCTACTATTATCAAAAGATAATATGATATATATCA
>Frequency_1_QualityScore_=:22<A??:3<4@AA@FAAEBF+@E9?GGDD<*:1*0:**?FGBB9BB@B_Mismatch_2_Sense_+_Library_PoolC
AGGACAAGATTTTGAAATTGTTAAATAAACATTTGAATGCAAATGTAATA
>Frequency_1_QualityScore_D??DD:2::ECAC<CDCAA3+A4CDEA9?E<<CDDE;DDBDDCEIAC2--@A_Mismatch_0_Sense_+_Library_PoolC
AAGATCCAGAGATGCAGTGGTTCAAGCTGATCACAACGAACAGAAAGGGGAG
>Frequency_1_QualityScore_FFHHHHHJJJJJFHHHJIJJJJJJJJJJJJJJJJJJJJJJJJJJJJIJJJJHHEHHFFFFEEEEEEEDDDBDDEDDDDDDDEDDCDDD_Mismatch_0_Sense_+_Library_PoolC
TTGACAAACGAGTGTATCTGCTTGAAGGATTCCGATTGCAGCAAGGACGAAGATCCAGAGATGCAGTGGTTCAAGCTGATCACAACGA
>Frequency_1_QualityScore_FFHHHHHJJJCGHIGHJJJJJJJJJJJJGIJJJIJIIIIJJJJJIIHHIJHGIIIJJJIJJGHHHHHHHFFFFFF_Mismatch_1_Sense_+_Library_PoolC
ACAAATCTGGTGGGTAAATCCTTGCCCAAGCTAAGTGTACACTTAGTTGGAAAAAATATATCTTTATTATTACTA
>Frequency_1_QualityScore_DDHHF?<FGIBB3ABGFHHGGHGGGHGEHCCFEFHGHIGGIGGGHIGIFHGGGHECCHIIIIIFHHHEHE>DDEEEEECC_Mismatch_1_Sense_+_Library_PoolC
TTACAAATCTGGTGGGTAAATCCTTGCCCAAGCTAAGTGTACACTTAGTTGGAAAAAATATATCTTTATTATTATTAGCA
>Frequency_1_QualityScore_FFHFHFHEHHJJJJJJIJJJJJJJJJJIJJJJJJJJJJGJJJJJJJJIJIJIIJJJGIIJIIJJJJJJJHIIJDHHH_Mismatch_0_Sense_+_Library_PoolC
CTAAGTGTACACTTAGTTGGAAAAAATATATCTTTATTATTATTATCACAGCAACTACTATATAGCTACTATTATCA
>Frequency_1_QualityScore_FFHHHHHJJJJJJIJJIIJGIJJJJJJJJJJJIJJJJJJIIJIJIJJIGJJJJJJCGIJIJIGGGIJJIHHIIIJHHHAHHFFFFDFFEECEEE_Mismatch_1_Sense_+_Library_PoolC
AAAATATATCTTTATTATTATTATCACAGCAATTACTATATAGCTACTATTATCAAAAGATAATATGATATATATCAAAATGCATTTAAGTTTT
>Frequency_1_QualityScore_FFHHHHHJJJJJJJJIIJJJIJJJIJJJJJJJJJJJJJJJJJIJJJJJJJJJJJIJJIJJJIIDHIIJIHFHH_Mismatch_1_Sense_+_Library_PoolC
AGCAATTACTATATAGCTACTATTATCAAAAGATAATATGATATATATCAAAATGCATTTAAGTTTTAAATGA
>Frequency_1_QualityScore_FFHHHHGJJJJJJHIHIJJJJJHIIIIJIJIJJJJJJJJIIJJJJJGIJJJJJ_Mismatch_0_Sense_+_Library_PoolC
TGCCCAAGCTAAGTGTACACTTAGTTGGAAAAAATATATCTTTATTATTATTA
>Frequency_1_QualityScore_DADHFHFAFEGGHGIIJJGHGHE_Mismatch_0_Sense_+_Library_PoolC
AAAAAATATATCTTTATTATTAT
>Frequency_1_QualityScore_@DDFFFHEAHCFGHI@D?FFA1D;CGG=??B8?FA;C.8BCAFHAGGHHFF;?;7;;BCCCC@(5>C,(5>;A=?<BACAA<ACBBBBBB?_Mismatch_0_Sense_+_Library_PoolC
CAAATGCTGTGTTTAGACGGGAAAGCGAGTCCCCAGGTTTTGACAAACGAGTGTATCTGCTTGAAGGATTCCGATTGCAGCAAGGACGAAG
>Frequency_1_QualityScore_FFGHHHGCFFFBGFFH<FFHJIJJIHI9FHGIJGHHGIIJEG?DHIJFGBFHHBGGGHIGGCHHIJJ@EHFBEEFFDFFFFCEECCBDAC;>;@_Mismatch_1_Sense_+_Library_PoolC
CCTCAGGTATTATAGGTCTAATATGTTTTAGGGTTTGACCAGATTTGTGTCAGTTTTACAAATCTGGTGGGTAAATCCTTGCCCAAGCTAAGTG
>Frequency_1_QualityScore_FFFHHHHJJJJJJIJIJJJJJIJIJIJJJJJJJJJJJJJJIJJJJIJJJJJJJIJIJJJIJIIJGGGIGEHIJIHHHHHFFFFFFFFFEEEEEE_Mismatch_1_Sense_+_Library_PoolC
TGTACACTTAGTTGGAAAAAATATATCTTTATTATTATTATCACAGCAATTACTATATAGCTACTATTATCAAAAGATAATATGATATATATCA
>Frequency_1_QualityScore_FFFFHGHJJIJJFIIJGJJGIIIJIIJIIJIJJIIJJJIIIJJIIIIJIJIJIJJEHGIGCHIJJEHFF@DBC@DDDDDBB:@ABBBCDCDB<B_Mismatch_0_Sense_+_Library_PoolC
CTAACCTTCAGGTTTCAGTGACTCTATCCGTGAATGGCACAAGTCAAATGCTGTGTTTAGACGGGAAAGCGAGTCCCCAGGTTTTGACAAACGA
>Frequency_1_QualityScore_FFHHHHHJJJJJJJJJJJJJJJJJIJJJJJJJIJJJJIIIIJ_Mismatch_0_Sense_+_Library_PoolC
CTTAGTTGGAAAAAATATATCTTTATTATTATTATCACAGCA
>Frequency_1_QualityScore_FFHHHHHJJJJJJJJJJJJJJJJJJJJJJJJJJJJJJJJIJJJJJJJJJJJJJIJGJJJIIJGIIJJJGHHIJJJJJJJIIEIHHHHHGHFBEF_Mismatch_1_Sense_+_Library_PoolC
CTTTATTATTATTATCACAGCAATTACTATATAGCTACTATTATCAAAAGATAATATGATATATATCAAAATGCATTTAAGTTTTAAATGAATT
>Frequency_1_QualityScore_FFHHHHGIIJJJJJIGIJJJJJIIJJJJJIJJGIJJJJJJIIIIJHJJIIIJIIJJIJHIJJIJGGIIJHHFHIIJ_Mismatch_0_Sense_+_Library_PoolC
ATTATCACAGCAACTACTATATAGCTACTATTATCAAAAGATAATATGATATATATCAAAATGCATTTAAGTTTTA
>Frequency_1_QualityScore_FFHHHHHJFHIJEHIJJJJJJJJJJIJJJJJJJIIIHJJJJJJJHHJJJJJJJJJHHHHHHHFFFFFFFDFEE_Mismatch_1_Sense_+_Library_PoolC
AAATCTGGTGGGTAAATCCTTGCCCAAGCTAAGTGTACACTTAGTTGGAAAAAATATATCTTTATTATTATCA
>Frequency_1_QualityScore_BDFAHDFH<AFDABIGA?FGI<FGGGHIG@:DDBGHECIG@DGEH?DADHED@<?F@FHBCFHA==D>7=?CHE@DB;6;3(.5>ACCA@CC_Mismatch_0_Sense_+_Library_PoolC
ATTATAGGTCTAATATGTTTTAGGGTTTGACCAGATTTGTGTCAGTTTTACAAATCTGGTGGGTAAATCCTTGCCCAAGCTAAGTGTACACT
>Frequency_1_QualityScore_2B?FDF?FGDFFF@@BAAHC@EHC>FF?GEEFC9CB<BCC9CDFFFD<?FAA?DE?BFFCFEGIG@FEG@FAE@EEEE@EEE@EFF?>@BD_Mismatch_0_Sense_+_Library_PoolC
TATATCTTTATTATTATTATCACAGCAACTACTATATAGCTACTATTATCAAAAGATAATATGATATATATCAAAATGCATTTAAGTTTTA
>Frequency_1_QualityScore_FFHHFHFHJJJJHHJDHIJJJJGGGJJJIIJJJJJJIJIIJGIJIIGIIGHHDBDDDDDDDCDEEDDDDCDDDCCDDDDDDDDDCCC@ACDCAC_Mismatch_1_Sense_+_Library_PoolC
TCAGAGATGCAGTGGTTCAAGCTGATCACAACGAACAGAAAGGGGAGCCCCCCCAGCTAATATGAGGACAAGATTTTGAAATTGTTTAATAAAC
>Frequency_1_QualityScore_FFHHHHHJJJJHIJIIJIJIJJJJJJJJJIJJIJJIJJJJJIIJJIHHHHHHFFFFFFFEEEDCEDCDECDDDDDDDDC@BDBCDDDDDDDDDD_Mismatch_0_Sense_+_Library_PoolC
GGAGCCCCCCCAGCTAATATGAGGACAAGATTTTGAAATTGTTTAATAAACATTTGCATGCAAATGTAATAGCCTGGGTGGAGAAGTCCTCTCA
>Frequency_1_QualityScore_FFHGHHHJHIIIJIIJIJDHIIHGIJFHIIJJJJJJIHIJGIJIJIJHCFEHGIIJJJHHIJGHFHEFF@DDDDCEEEEDEFFEEEEDFEC_Mismatch_1_Sense_+_Library_PoolC
TGTGTCAGTTTTACAAATCTGGTGGGTAAATCCTTGCCCAAGCTAAGTGTACACTTAGTTGGAAAAAATATATCTTTATTATTATTATTAC
>Frequency_1_QualityScore_FFHHHHHEHIJFIJJIIFEIIGGIJJJJJJIJIJJIJJI_Mismatch_0_Sense_+_Library_PoolC
CACTTAGTTGGAAAAAATATATCTTTATTATTATTATCA
>Frequency_1_QualityScore_:DHHHHHIIIIGFEGIJJIIJGJIJJJJIIIIJJJIJIHIJGIIGIIIIJJIJIJGIHJJJIIIIJIJJIIHHHFD?>BECCACCCDDDDCCDE_Mismatch_1_Sense_+_Library_PoolC
GCCCCAGCTAATATGAGGACAAGATTTTGAAATTGTTTAATAAACATTTGCATGCAAATGTAATAGCCTGGGTGGAGAAGTCCTCTCAGGTATT
>Frequency_1_QualityScore_?+2AAFFFGF688<D**:B9*99<2B=B)?FFEFFEAFF;=CEEE4@@7)..?AED:7?BBD.6;6;3@-;>@ABBB5;@<<>(9@:(::4:>A_Mismatch_1_Sense_+_Library_PoolC
GAGCCCCCCCAGCTAATATGAGGACAAGATTTTGAAATTGTTTAATAAACATTTGCATGCAAATGTAATAGCCTGGGTGGAGAAGTCTTCTCAG
>Frequency_1_QualityScore_FFHHHHHJJJJJIJIJJJJJJJIJJJJJJJJHIIIJJJJJJIHFHHHHFFFFFFEEDEEEDD;ACDDDCCCCDDDDCDDDDBBBDCCDCDDDBC_Mismatch_0_Sense_+_Library_PoolC
CTCCACGCAATGCGTTGCCCCGAACACCAAGTGGCAGACAGTGTCCAGCTCTAACCTTCAGGTTTCAGTGACTCTATCCGTGAATGGCACAAGT
>Frequency_1_QualityScore_FFHHHHHJGHJJEHIJJJJJJJJJJIJJJJIGJIJJJIIIIIJJIIJIGIJJJJJJJJJJJJJGHHHGHHHFFFFF_Mismatch_0_Sense_+_Library_PoolC
AAATCTGGTGGGTAAATCCTTGCCCAAGCTAAGTGTACACTTAGTTGGAAAAAATATATCTTTATTATTATTATCA
>Frequency_1_QualityScore_FFHHHHH?FHICHHIJJJIJJJJJEHJJIJIGBGFIGEGIJIJIIJJGGIJJJIGIIJJIIJGHHHGHGCCFFFFFFEDDCEDDCDDEDDEDCC_Mismatch_1_Sense_+_Library_PoolC
AATCTGGTGGGTAAATCCTTGCCCAAGCTAAGTGTACACTTAGTTGGAAAAAATATATCTTTATTATTATTATCACAGCAATTACTATATAGCT
>Frequency_1_QualityScore_FFHHHHGJBGHIIIG>GGCCBF>DGIIGFEG@FHHGGIIJHGHHHC;BBADB?CCC@CDBDBDBB?B@B>58<CCCDDDDE@ACDD1<?@::>C_Mismatch_1_Sense_+_Library_PoolC
GAGCAAGGACGAAGATCCAGAGATGCAGTGGTTCAAGCTGATCACAACGAACAGAAAGGGGAGCCCCCCCAGCTAATATGAGGACAAGATTTTG
>Frequency_1_QualityScore_FFHHHHHJJJJIJJHJJJJJJJJJJJ?FHIJGIJIJJIJJJHHJFGIIIJIJJHIIIJJJJJFHJJJJJHHHHFFFFFECEEEEDDDDDDADED_Mismatch_1_Sense_+_Library_PoolC
CTTGCATGCAAATGTAATAGCCTGGGTGGAGAAGTCCTCTCAGGTATTATAGGTCTAATATGTTTTAGGGTTTGACCAGATTTGTGTCAGTTTT
>Frequency_1_QualityScore_F?FHHHHJJJJJJJJJJJJJIBHIJJJJJGJJHHHHHHHFFFFFEDEEEDDDDDDDDDDDDDDDDDDDDCDDEEDDEDDDDDDDDDEEEDCDDD_Mismatch_1_Sense_+_Library_PoolC
TTACAACGAACAGAAAGGGGAGCCCCCCCAGCTAATATGAGGACAAGATTTTGAAATTGTTTAATAAACATTTGCATGCAAATGTAATAGCCTG
>Frequency_1_QualityScore_FFHHHHHJJJJJJJJJJJJJFHIJ@GIIJJJJJJJJJJJJJJJJJFHGIIIJJJJJGIIJJIJIIHGHHEFFFFFFFEEEDEEFEEDE_Mismatch_0_Sense_+_Library_PoolC
TGTCAGTTTTACAAATCTGGTGGGTAAATCCTTGCCCAAGCTAAGTGTACACTTAGTTGGAAAAAATATATCTTTATTATTATTATCA
>Frequency_1_QualityScore_FFHHHHHJJJJJJJJJIJJJJJJJJJIJJJIJJJJJJJJJJJJJJJIJJIJJJJJJJJJJJIGGIIIIIHIIJIHCHIG_Mismatch_1_Sense_+_Library_PoolC
TATTATTATCACAGCAACTACTATATAGCTACTATTATCAAAAGATAATATGATATATATCAAAATGCATTTAAGTTTA
>Frequency_1_QualityScore_FFHHHHHIJIJJJGIFHHJHIFHIFHIJJJJJJJJJJJIJIIIJIIIIJEIIGHFFFDDDDBD>@DCAC@CCDCDDDDDDDDDDDDD@DDDDDC_Mismatch_0_Sense_+_Library_PoolC
GACGAAGATCCAGAGATGCAGTGGTTCAAGCTGATCACAACGAACAGAAAGGGGAGCCCCCCCAGCTAATATGAGGACAAGATTTTGAAATTGT
>Frequency_1_QualityScore_FFHHHHHJJIIJJIJJJJIJJJJIIGIIJGHIJJJJIJJJJJJHIJJHIJIIJJJIIIJIHJGHHHFF@;BEFFDEEEECCDDCDCDDDDDDEE_Mismatch_1_Sense_+_Library_PoolC
CTTTTAGGGTTTGACCAGATTTGTGTCAGTTTTACAAATCTGGTGGGTAAATCCTTGCCCAAGCTAAGTGTACACTTAGTTGGAAAAAATATAT
>Frequency_1_QualityScore_FFHHHHHJJIJJJIJJJJJJJIJJJJIJJJJIJJJJJHJJJJJIIJIJJJJBFHJGHIJJJIJJJJJJHFHHFFEFEFEFDDEEEED>ACDDDD_Mismatch_1_Sense_+_Library_PoolC
TCTAATATGTTTTAGGGTTTGACCAGATTTGTGTCAGTTTTACAAATCTGGTGGGTAAATCCTTTCCCAAGCTAAGTGTACACTTAGTTGGAAA
>Frequency_1_QualityScore_FFHHHHHJIJIJJJJJCHIJFHIJJJJJJJJJJJJJJIIGIFHHIIIIJJIIHJJJHIJJIHHHHFFFFFFFFEEEFEEEEFEE_Mismatch_1_Sense_+_Library_PoolC
AGTTTTACAAATCTGGTGGGTAAATCCTTGCCCAAGCTAAGTGTACACTTAGTTGGAAAAAATATATCTTTATTATTATTATTA
>Frequency_1_QualityScore_DDFFFFDF<<EBEHCAEF<EE>BH>HHHEGCGCEFIFCGFFFIDFCFFFDGGGG_Mismatch_2_Sense_+_Library_PoolC
AAATATATCTTTATTATTATTATCACAGCAATTACTATATAGCTACTATTACCA
>Frequency_1_QualityScore_FFHHHHHJJIJGHIJIJJGIJIJJIJIJJIJJJJJJJJJJJJJJJIJIJIIJJJJJIJJJJIJJIHHHHHHHHFFFFFFFDEEDDD_Mismatch_0_Sense_+_Library_PoolC
AAAAAATATATCTTTATTATTATTATCACAGCAACTACTATATAGCTACTATTATCAAAAGATAATATGATATATATCAAAATGCA
>Frequency_1_QualityScore_FFHHHHHJJJJJJJIJJJJJJJJJJJJJJJJJJJJJJJJJIIJJJJFIJJJJJIIDHIJJIHIJJIJIIE_Mismatch_0_Sense_+_Library_PoolC
TACTATTATCAAAAGATAATATGATATATATCAAAATGCATTTAAGTTTTAAATGAATTTGATTTCTGAT
>Frequency_1_QualityScore_ADHFHHFHGIIAEHIIHHIIEFGHHGHIIGIIIIGGIGHIIII@FDGFGG@HHIIICGG@@FGHGHHHHEBCDDFFCCCEEEEDDCCC_Mismatch_1_Sense_+_Library_PoolC
TGTCAGTTTTACAAATCTGGTGGGTAAATCCTTGCCCAAGCTAAGTGTACACTTAGTTGGAAAAAATATATCTTTATTATTATTACCA
>Frequency_1_QualityScore_FBHFFFHHGCGHHEEIIIDFHGHIGHIFCFHHIIIIIIIIEIDIHIIFC;??CACCCCC;A(:??AA?C:@ACBC@CCCCCCCCCEC3>CCCDC_Mismatch_0_Sense_+_Library_PoolC
GATGCAGTGGTTCAAGCTGATCACAACGAACAGAAAGGGGAGCCCCCCCAGCTAATATGAGGACAAGATTTTGAAATTGTTTAATAAACATTTG
>Frequency_1_QualityScore_DDHHHHHIJJJJJIJJEGGIIJJIIJJJJJJJJJIJJJJJJIJJFIEIGJJJIJJFGIGIJFFHHFFFFFEDEEEEEFDDCDDDDDDCDDCDDD_Mismatch_0_Sense_+_Library_PoolC
GTTGGAAAAAATATATCTTTATTATTATTATCACAGCAACTACTATATAGCTACTATTATCAAAAGATAATATGATATATATCAAAATGCATTT
>Frequency_1_QualityScore_FFDFHHHJJJJJIJJJHIIJHGIJJJJIJJIJIIJIJJJIIIHHIIJJJJIJIIJGIJJIJIHHHHHGHFFFFFFFFEEEE_Mismatch_1_Sense_+_Library_PoolC
AGTTTTACAAATCTGGTGGGTAAATCCTTGCCCAAGCTAAGTGTACACTTAGTTGGAAAAAATATATCTTTATTATTATCA
>Frequency_1_QualityScore_DDHHHHHJJJJIJJJJJIJJJJHIIIIJJJFHIGCGIJJJJJJIIJJIJJJHHFFFFEEEEDDDDDDDDBBDDDDDDCCDDEEDDCBDBDCDDD_Mismatch_0_Sense_+_Library_PoolC
TGCAGCAAGGACGAAGATCCAGAGATGCAGTGGTTCAAGCTGATCACAACGAACAGAAAGGGGAGCCCCCCCAGCTAATATGAGGACAAGATTT
>Frequency_1_QualityScore_DD;FHHFIGBGGEHGIGEIII@GEHGBGGGFC@GIIICHC?FHIIECEGGIDGHAD<=_Mismatch_0_Sense_+_Library_PoolC
ATATAGCTACTATTATCAAAAGATAATATGATATATATCAAAATGCATTTAAGTTTTA
>Frequency_1_QualityScore_FFFFHHHJJIIEE@HGGHEIHGGHEHIHIGHG>FIII8FFGEF9@GH@CGGIJIEFE?AAEFFFFFDD:>@CCEDBDC3>=(5?9?<:>@>82:_Mismatch_1_Sense_+_Library_PoolC
TGTTTAATAAACATTTGCATGCAAATGTAATAGCCGGGGTGGAGAAGTCCTCTCAGGTATTATAGGTCTAATATGTTTTAGGGTTTGACCAGAT
>Frequency_1_QualityScore_,B:AAACE><BEFICA:CF?F<33AACC91:D;DDC?*:9??0?93/9?BD4B<8.8)BDDD:=87@_Mismatch_0_Sense_+_Library_PoolC
CATTTGCATGCAAATGTAATAGCCTGGGTGGAGAAGTCCTCTCAGGTATTATAGGTCTAATATGTTT
>Frequency_1_QualityScore_FDHHHHHJJJJJJJGGIJIJJJFGIGGJIJJIIHIJIGHIJJJJJJJJJJJJJJJIJJJJJI_Mismatch_0_Sense_+_Library_PoolC
GTAAATCCTTGCCCAAGCTAAGTGTACACTTAGTTGGAAAAAATATATCTTTATTATTATTA
>Frequency_1_QualityScore_FFHHGGHICFHIBFHGHG@DCGHGIIIGDGGIIBG@A6AAACFCFABEC;;A>CAAA@CCC@CBC:AACA:@@CCCDCCCCCCCCCCB8<<@C_Mismatch_0_Sense_+_Library_PoolC
GCGGAGCTCTCCACGCAATGCGTTGCCCCGAACACCAAGTGGCAGACAGTGTCCAGCTCTAACCTTCAGGTTTCAGTGACTCTATCCGTGAAT
>Frequency_1_QualityScore_FFGHHHHJJJJJJJJJJJJJJJJJIJJJJJJIJJJJJJJJJJJJJJIJJJJJJJJJJJJJJIICHIJJJFGIIHIIJJJIJIHHHHHH_Mismatch_1_Sense_+_Library_PoolC
AGCAACTACTATATAGCTACTATTATCAAAAGATAATATGATATATATCAAAATGCATTTAAGTTTTAAATGAATTTGATTTCTGGTA
>Frequency_1_QualityScore_FFHHHHHJJJJJJJHHHIJJIJJIIIIJJIJJJJJIJIJJJJJJJJJJJJJJJJIJJ_Mismatch_1_Sense_+_Library_PoolC
TTGCCCAAGCTAAGTGTACACTTAGTTGGAAAAAATATATCTTTATTATTATTAGCA
>Frequency_1_QualityScore_FFHHHHHGIJJJJJIIJJIIHIJJJJJJJJHIIIJJJJJJJJJIJJJIEIGIIJJHGHCDFFFDEEEEDBBD8ACDEEEDDDDDDDDDDDCDED_Mismatch_0_Sense_+_Library_PoolC
CTATCCGTGAATGGCACAAGTCAAATGCTGTGTTTAGACGGGAAAGCGAGTCCCCAGGTTTTGACAAACGAGTGTATCTGCTTGAAGGATTCCG
>Frequency_1_QualityScore_;=:CF2<CEGEGECHFEH<:AGF:9EFGFGFGFFIBFGIDF49899*??9FFG>CDFG@=.@@>EC>CBB>BDDFCCBADBBD>BADB_Mismatch_0_Sense_+_Library_PoolC
GTCAGTTTTACAAATCTGGTGGGTAAATCCTTGCCCAAGCTAAGTGTACACTTAGTTGGAAAAAATATATCTTTATTATTATTATCAC
>Frequency_1_QualityScore_FFHHHHFJIJJHJJJJJJJIJJJJJEGIJGIJJJJJJJJJJJJJJJJIJJIJHIJIIJJIIHIJJIJIIHFDFFFEEEFEDEEEEFEEEE_Mismatch_0_Sense_+_Library_PoolC
ATTTGTGTCAGTTTTACAAATCTGGTGGGTAAATCCTTGCCCAAGCTAAGTGTACACTTAGTTGGAAAAAATATATCTTTATTATTATTA
>Frequency_1_QualityScore_FFHDHHHGHIJJJJJJIJJJJIIJJIJJFHGIIJJIJIJFHIJHJIIJIJIIIJJJJJIIIIJJGHGHHHFFFFFF_Mismatch_0_Sense_+_Library_PoolC
TGGTGGGTAAATCCTTGCCCAAGCTAAGTGTACACTTAGTTGGAAAAAATATATCTTTATTATTATTATCACAGCA
>Frequency_1_QualityScore_DFHGHGHIJJEEHHIJJJIBFHIJJHIJJIJIIIJJJIJIJJIJJJJJIJIJJJIIJJJJIIGGJEHJDEEFHHGFFFFFFC_Mismatch_2_Sense_+_Library_PoolC
CCAAGCTAAGTGTACACTTAGTTGGAAAAAATATATCTTTATTATTATTATCACAGCAATTACTATATAGCTACTATTAGCA
>Frequency_1_QualityScore_FFDH8BFHIGGEHIICHGHIIEHIEGEGIIFG_Mismatch_0_Sense_+_Library_PoolC
TTGGAAAAAATATATCTTTATTATTATTATCA
>Frequency_1_QualityScore_FDFHHCFHIIIIIJGIJJGGGGGGIIDHHIIJIJJJJHHHIGIIIIJJJJJJIIJJJJJHHHHH_Mismatch_1_Sense_+_Library_PoolC
GTGGGTAAATCCTTGCCCAAGCTAAGTGTACACTTAGTTGGAAAAAATATATCTTTATTATTAC
>Frequency_1_QualityScore_FFHHHHAFFGGIFHIFFHIIJJJJHIJJGGHIJJJJHIIJJIIIIHHIIHIJHIJJIIJJJJJJIJFHIE@EHGFHEFFFDFFDCDDDDCDDCD_Mismatch_1_Sense_+_Library_PoolC
CTCAGGTATTATAGGTCTAATATGTTTTAGTGTTTGACCAGATTTGTGTCAGTTTTACAAATCTGGTGGGTAAATCCTTGCCCAAGCTAAGTGT
>Frequency_1_QualityScore_FFADHHFHIJJJJJJJJJJJJJIIJJIFHHIIIJJJJJCFHJIIIJJJHHHHHFHEFFFFCFDEEEEEECDDDDDDDDDDCDFDEEDDCDDCCD_Mismatch_1_Sense_+_Library_PoolC
GGTGGGTAAATCCTTGCCCAAGCTAAGTGTACACTTAGTTGGAAAAAATATATCTTTATTATTATTATCACAGCAATTACTATATAGCTACTAT
>Frequency_1_QualityScore_FFHHHHHJJJIIIIJIHHHIIIGJJJBFHHJJJJJJHJJJFHJJJDHIJJJIJDIJIJIJJGHEGIJHHEHHHFFFFFFEEDDDEEEEEEDDDD_Mismatch_1_Sense_+_Library_PoolC
GGTTTGACCAGATTTGTGTCATTTTTACAAATCTGGTGGGTAAATCCTTGCCCAAGCTAAGTGTACACTTAGTTGGAAAAAATATATCTTTATT
>Frequency_1_QualityScore_FFHHHHHJJJJJJJJJJJJJJJJGHJIIIIGIJIJJJHGHHFFFFFFDEEEEECDDDDDEDDDDDDEEDDDDDCDDDDEEEEEDDDDDDDCDDD_Mismatch_1_Sense_+_Library_PoolC
GGAACAGAAAGGGGAGCCCCCCCAGCTAATATGAGGACAAGATTTTGAAATTGTTTAATAAACATTTGCATGCAAATGTAATAGCCTGGGTGGA
>Frequency_1_QualityScore_BDFHFH?EBACCHE>F>?DHII;F<FH4E?AEEH<G?F>?DDHI<BBFCD?FGA9??FH_Mismatch_1_Sense_+_Library_PoolC
TATATAGCTACTATTATCAAAAGATAATATGATATATATCAAAATGCATTTAAGTTTCA
>Frequency_1_QualityScore_FFHHGFDHHHJGGIIJCHGIAGHCD?F<BHGHEGGFFEBFH@FCGH@FEEEGGGHCHE:CDCEDD?BB;5@@CB?=;<9?BD@BB5?BDC3:>@_Mismatch_0_Sense_+_Library_PoolC
GAAGGATTCCGATTGCAGCAAGGACGAAGATCCAGAGATGCAGTGGTTCAAGCTGATCACAACGAACAGAAAGGGGAGCCCCCCCAGCTAATAT
>Frequency_1_QualityScore_FFHHHHHFHHHIIJJJJJIIJJJJJJIJJJJJJJJJJIJJJJJJJJJJJJJJJJIJJJJJJIJJIHHHHHHFFFFFFFEEEDDDDDDDEEEDDE_Mismatch_1_Sense_+_Library_PoolC
AGCTAAGTGTACACTTAGTTGGAAAAAATATATCTTTATTATTATTATCACAGCAATTACTATATAGCTACTATTATCAAAAGATAATATGATA
>Frequency_1_QualityScore_FFHHHHGIJIIJJJJJGEDGFCHHJJIIIJHGHGIGGGHGHIIGGGC@DDDGADHFEHHHF@BEFECEC@ECCDDCD8=@@=BDCCCCBD@>B<_Mismatch_0_Sense_+_Library_PoolC
CGAGTGTATCTGCTTGAAGGATTCCGATTGCAGCAAGGACGAAGATCCAGAGATGCAGTGGTTCAAGCTGATCACAACGAACAGAAAGGGGAGC
>Frequency_1_QualityScore_FFHHHHHJJJJJJJJJJJJIIJJJJJJJJJJJJJJJJJJJJJJJJIIJJJIHJJJJJJJJJJJJJJJIIFHJJJIJJJGJFGHHGHEDFFFFFE_Mismatch_0_Sense_+_Library_PoolC
TATATCTTTATTATTATTATCACAGCAACTACTATATAGCTACTATTATCAAAAGATAATATGATATATATCAAAATGCATTTAAGTTTTAAAT
>Frequency_1_QualityScore_FFHHHHHGIJJJJJJJJJJIJJGGIJJJJIJJIIIIIJJJJJJJIGIJGFHHIJJHIIJJJJIIJJIGIIIIIJJJJJIJIJGFEHHFHHFFFF_Mismatch_0_Sense_+_Library_PoolC
TATCTTTATTATTATTATCACAGCAACTACTATATAGCTACTATTATCAAAAGATAATATGATATATATCAAAATGCATTTAAGTTTTAAATGA
>Frequency_1_QualityScore_FFHHHHHJJJJJJIIJJJJJFHIJAGGGJJJJJJJJJJJJJJJJIHIIIJJJJJIJIHJJHIIIJHGHHHFFFFFFFEEEFEFFEEDDDDDDED_Mismatch_1_Sense_+_Library_PoolC
TGTCAGTTTTACAAATCTGGTGGGTAAATCCTTGCCCAAGCTAAGTGTACACTTAGTTGGAAAAAATATATCTTTATTATTATTATCACAGTAA
>Frequency_1_QualityScore_FFHHHHHJIHIJJJJIJJJIIJFGGGIIJJJJJJJJJJJIIIIJIJJGIGFIJJIIIIHHHHHHFFFFDBBBCDDDCDDDDDDDDDDDDDDDDD_Mismatch_1_Sense_+_Library_PoolC
GCTTGAAGGATTCCTATTGCAGCAAGGACGAAGATCCAGAGATGCAGTGGTTCAAGCTGATCACAACGAACAGAAAGGGGAGCCCCCCCAGCTA
>Frequency_1_QualityScore_FDFHFHFIJIIJGIJJJIJIJJJJJIEGIJJJGIIJIEHGBHEGHGEIGIIJJJJJGHIIJBDGHIHIDCGGCGGBCGGHEHJJGHHHHEHFFF_Mismatch_1_Sense_+_Library_PoolC
AAATATATCTTTATTATTATTATCACAGCAATTACTATATAGCTACTATTATCAAAAGATAATATGATATATATCAAAATGCATTTAAGTTTTA
>Frequency_1_QualityScore_FDHFHHHJJJIGJIJJHHJIIJGIIEHHIIGIIIIGIIEIJIEIIIHIIIIJIGJIJEFHGCHIGHHDHGGGHHHFHHHHHDFDDEEEDEEEDC_Mismatch_0_Sense_+_Library_PoolC
GAAAAAATATATCTTTATTATTATTATCACAGCAACTACTATATAGCTACTATTATCAAAAGATAATATGATATATATCAAAATGCATTTAAGT
>Frequency_1_QualityScore_DDFBDACFH<EHIHIGHIIIIEHIEGFHIICFDFHIGIIIIDDGCHIIIIIIIIIGC@EGHHGHHHHHGAECF_Mismatch_1_Sense_+_Library_PoolC
TCTGGTGGGTAAATCCTTGCCCAAGCTAAGTGTACACTTAGTTGGAAAAAATATATCTTTATTATTATTACCA
>Frequency_1_QualityScore_EFHFHHHIIHHIJGHHIJJIJJJAGGIDHIJJIIJJJIJJJIHIJJIIFGGGIIIJJGIGGIJGIJDEEDDDDDCEFEDDDEEDDDFD_Mismatch_0_Sense_+_Library_PoolC
TTGTGTCAGTTTTACAAATCTGGTGGGTAAATCCTTGCCCAAGCTAAGTGTACACTTAGTTGGAAAAAATATATCTTTATTATTATTA
>Frequency_1_QualityScore_FDHHHHHJJJJJJJJJJJJJIJJJJJIIGIHIIJJIJIIJJIJJJIJJIJJJJJJJJIJGIJJJJJIJIEHHHHFFFFFEDEACDEDDEDDADD_Mismatch_0_Sense_+_Library_PoolC
GTGGGTAAATCCTTGCCCAAGCTAAGTGTACACTTAGTTGGAAAAAATATATCTTTATTATTATTATCACAGCAACTACTATATAGCTACTATT
>Frequency_1_QualityScore_FDHHDHFGIIGHJIFHI>FDFEII9FCHFFGGGHGEDHIIGJDGHIE>FDGFGG>FHHCGHHGI;CDHHB@DFFCAEEDCEEEEEEEDEDD@5>_Mismatch_1_Sense_+_Library_PoolC
TTTGTGTCAGTTTTACAAATCTGGTGGGTAAATCCTTGCCCAAGCTAAGTGTACACTTAGTTGGAAAAAATATATCTTTATTATTATTATCAAA
>Frequency_1_QualityScore_FFHGGHHJJJJJIGIIGIIHEGHHIJEGIJIGJJJJJIJFHIJJJIJIGJJJJIIHGHFFDEEAEDDDDDBDBDDDDDDBDDDCDDDECDCCBD_Mismatch_0_Sense_+_Library_PoolC
TCCGATTGCAGCAAGGACGAAGATCCAGAGATGCAGTGGTTCAAGCTGATCACAACGAACAGAAAGGGGAGCCCCCCCAGCTAATATGAGGACA
>Frequency_1_QualityScore_FFHHHHHJJJJJJJJJJJJJJIJJJJJJJGJJJJJJJJJJJJJJJHIJJJJJIJCIIIJIIJIJJIIFHGHIJIIIJJJJEIJHHH_Mismatch_2_Sense_+_Library_PoolC
TTTATTATTATTATCACAGCAATTACTATATAGCTACTATTATCAAAAGATAATATGATATATATCAAAATGCATTTAAGTTTTAG
>Frequency_1_QualityScore_FFHHHHHJJJJJJJJJJJJJJJJJJJJJJHIJIJIIJIJIJJIJIJJFGHIJJIJJJIJIJIIJJFIJJGHHHHHFFFFFEDEEEEDEDDDEDC_Mismatch_1_Sense_+_Library_PoolC
ACATTTGCATGCAAATGTAATAGCCTGGGTGGAGAAGTCCTCTCAGGTATTATAGGTCTAATATGTTTTAGGGTTTGACCAGATTTGTTTCAGT
>Frequency_1_QualityScore_FFHHHHHJJJJIJJIJJIJJIJJGIJJJJJJJJJJJJJJIJJJJJJIJJJJIJJIJIJJJIJGIJJIIIGHIJJHHHHHHFFFFFFFEADEEEC_Mismatch_1_Sense_+_Library_PoolC
AATATATCTTTATTATTATTATCACAGCAATTACTATATAGCTACTATTATCAAAAGATAATATGATATATATCAAAATGCATTTAAGTTTTAA
>Frequency_1_QualityScore_DEHHGHDBEGH@EHHHIHII<EGHGH9D?G;FGG?FDHGD;B;DGB@F;8=;@3?EA3;?3?)7@(.,6;@;ACDC@(,:5,58<@B_Mismatch_0_Sense_+_Library_PoolC
ACAAACGAGTGTATCTGCTTGAAGGATTCCGATTGCAGCAAGGACGAAGATCCAGAGATGCAGTGGTTCAAGCTGATCACAACGAAC
>Frequency_1_QualityScore_FFHHHHHJJJJJJJFHIJGHJIJJJJJJJJJJIJJJJJJHIIJJJJIJIIIHIIEHIHHFFFEEFEEFDECDEEFEFFEEDEDDDDDD_Mismatch_1_Sense_+_Library_PoolC
TTTTACAAATCTGGTGGGTAAATCCTTGCCCAAGCTAAGTGTACACTTAGTTGGAAAAAATATATCTTTATTATTATTATCACAGCAG
>Frequency_1_QualityScore_DDHDFFDGHECGEHIIIHIHIJJJIJIGGIGIGJIGIGGIJIIJEEHHHIIJGIJIIGE_Mismatch_0_Sense_+_Library_PoolC
CCAAGCTAAGTGTACACTTAGTTGGAAAAAATATATCTTTATTATTATTATCACAGCAA
>Frequency_1_QualityScore_FFHHHHHJIJJJJ4DFGIGJJIJJIJEIJJJJIIIJJJJIJJJIIHJDHHHHHHHHFFFDDEEDEEEEEEDDDDDCBDDDCBDDDDDDDDDDDC_Mismatch_1_Sense_+_Library_PoolC
GCCCCCCCAGCTATTATGAGGACAAGATTTTGAAATTGTTTAATAAACATTTGCATGCAAATGTAATAGCCTGGGTGGAGAAGTCCTCTCAGGT
>Frequency_1_QualityScore_??FFFF<CFGI@ADF><C@<FHBHEE?<FHIIIA@GE9DFFI70:0BF?DF?48=FE9;=@FGFEFECEDDCAE:?=C;?BDDB@@@;@B@3A_Mismatch_0_Sense_+_Library_PoolC
AAATTGTTTAATAAACATTTGCATGCAAATGTAATAGCCTGGGTGGAGAAGTCCTCTCAGGTATTATAGGTCTAATATGTTTTAGGGTTTGAC
>Frequency_1_QualityScore_FFHHHHHGIJIJJIIIJIJJJIJIJJIJJJJJJJJJJJJIJJJJJJJJJIJJJJJJJJIJJJJEHIJJJIJJJJJHHHG_Mismatch_2_Sense_+_Library_PoolC
TATTATTATCACAGCAATTACTATATAGCTACTATTATCAAAAGATAATATGATATATATCAAAATGCATTTAAGTTAT
>Frequency_1_QualityScore_DFFF?FHG<AEB>HHIIHIEFHGGGIIIGHGHIIECGIIIIEHIIIEIHIIEDHEHCC@FHD@CGGHHGAEEHFFFFFFB_Mismatch_1_Sense_+_Library_PoolC
AAGCTAAGTGTACACTTAGTTGGAAAAAATATATCTTTATTATTATTATCACAGCAATTACTATATAGCTACTATTATCA
>Frequency_1_QualityScore_FFHHHHHIHGIJJJJHIHJJJGJJJJJJJJJJJJJJJJJIJJJJJJ_Mismatch_0_Sense_+_Library_PoolC
GCTAAGTGTACACTTAGTTGGAAAAAATATATCTTTATTATTATTA
>Frequency_1_QualityScore_BDHHHHHJJJJJJJJJJJJJJIJJJJJJJIIJJIJJJJJJJJJJJJGIJJJIJJJJJJJGIIGHJJIIJIJJJJIGGIJJ_Mismatch_1_Sense_+_Library_PoolC
TATTATTATCACAGCAATTACTATATAGCTACTATTATCAAAAGATAATATGATATATATCAAAATGCATTTAAGTTTTA
>Frequency_1_QualityScore_;BFH?@<@FBFEAGGIBHEGIFBFF>GGFG/@BBED??AA@@?=@;?ACC>>@@@C?ACCCCABC:9C@@::@C@C::C>CACCCCC@8<??CC_Mismatch_0_Sense_+_Library_PoolC
GCGGAGCTCTCCACGCAATGCGTTGCCCCGAACACCAAGTGGCAGACAGTGTCCAGCTCTAACCTTCAGGTTTCAGTGACTCTATCCGTGAATG
>Frequency_1_QualityScore_DD?DC::;EAE>ACFFEH::CHFFGEI@AFFFEEGE?FDG@<GCD9B?<D@GIBED:FFCEBF@F>C7@=F7_Mismatch_1_Sense_+_Library_PoolC
TCACAGCAACTACTATATAGCTACTATTATCAAAAGATAATATGATATATATCAAAATGCATTTAAGTTTCA
>Frequency_1_QualityScore_DFHGFFHHFDHGIJIGDAHGIHIIIIIIJJIGIIJIIJEIIIGIHIGIGGIIIGIEHGIEEGHDHHHGHEEDFFFFFD_Mismatch_1_Sense_+_Library_PoolC
GCTAAGTGTACACTTAGTTGGAAAAAATATATCTTTATTATTATTATCACAGCAATTACTATATAGCTACTATTATCA
>Frequency_1_QualityScore_FFHHHHFHJJJJIJJJJJJJJJJIIJJIIJIJJIIIJBHIJJJHDDDDDDDDDEEEDDDDDDDDDCDDDBDDDDDCDCDDDEDDDDDDEEDEED_Mismatch_0_Sense_+_Library_PoolC
CAGTGGTTCAAGCTGATCACAACGAACAGAAAGGGGAGCCCCCCCAGCTAATATGAGGACAAGATTTTGAAATTGTTTAATAAACATTTGCATG
>Frequency_1_QualityScore_FFHHFHHJJJJJJJJJJJJJJIJIIIIGHIIJJJIJHIJIIJJJIJJJJIJJJJJJIJJJJIIJJJJJIIHHHGHFFFFFFCDEEEDDDDCDDE_Mismatch_1_Sense_+_Library_PoolC
TGGGTAAATCCTTGCCCAAGCTAAGTGTACACTTAGTTGGAAAAAATATATCTTTATTATTATTATCACAGCAATTACTATATAGCTACTATTA
>Frequency_1_QualityScore_DDFHH<?FG<CA<EHFHGEHDHGGAHIIIIC<@?DHCGIGE<DG4DH>??F3=BBC@=CHIIGDACE@CEEEECC>?B??;>>;@?=C>C3@<C_Mismatch_1_Sense_+_Library_PoolC
ATAAACATTTGCATGCAAATGTAATAGCCTGGGTGGAGAAGTCCTCTCAGGCATTATAGGTCTAATATGTTTTAGGGTTTGACCAGATTTGTGT
>Frequency_1_QualityScore_FFHHDD?E:CGFIBCGHEGHGC<F=C@ACAHC@G;?CHGFDDD@DCCE6@C3@C@@C@CADCCDDCCCACCC@CDED@@CCB?>CB9@3329CC_Mismatch_1_Sense_+_Library_PoolC
GAAAGGGGAGCCCCCCCAGCTAATATGAGGACAAGATTTTGAAATTGTTTAATAAACATTTGCATGCAAATGTAATAGCCTGGTTGGAGAAGTC
>Frequency_1_QualityScore_FFHHHHHJJJJJIIJJJJJJJJJJJJJJIJJJJJJJJJJJJJJJJJJJJJJJJJJIJJJJJJJFGIIHGGEHH_Mismatch_0_Sense_+_Library_PoolC
AGCAACTACTATATAGCTACTATTATCAAAAGATAATATGATATATATCAAAATGCATTTAAGTTTTAAATGA
>Frequency_1_QualityScore_FFHHHHHJJEGIIJIFHJJHIJIJHJJFGHIJIIJIJJIIDGHHJIIJIIFGFGIIJJIJJIGHGHFDDACDDDBDBD@ACDD?CCCCDDBD<A_Mismatch_0_Sense_+_Library_PoolC
ACCTTCAGGTTTCAGTGACTCTATCCGTGAATGGCACAAGTCAAATGCTGTGTTTAGACGGGAAAGCGAGTCCCCAGGTTTTGACAAACGAGTG
>Frequency_1_QualityScore_DDHDHHHIIIGGIGI9AGHEFGIIIIIIIGFGIGIIIIHGHGIIGEGIIIIGHIGEGGIIFFFFFFBDCCECEFEEEDCE_Mismatch_1_Sense_+_Library_PoolC
GTTTTACAAATCTGGTGGGTAAATCCTTGCCCAAGCTAAGTGTACACTTAGTTGGAAAAAATATATCTTTATTATTATCA
>Frequency_1_QualityScore_FFHHHHHJJJJJJJJJJJJJJJJJJGJJJJJJJJJJJIJJJJJIJIIGIIJJJJJJJJJJFIJJIJIJJIIIJJIIIJIIIIGHH_Mismatch_1_Sense_+_Library_PoolC
AACTACTATATAGCTACTATTATCAAAAGATAATATGATATATATCAAAATGCATTTAAGTTTTAAATGAATTTGATTTCTGGTA
>Frequency_1_QualityScore_;BBD?DD22@EE@811:9CE?DE<4B4:9*0)9*9B@BDBD./=).5@(-5=;).=@;(,\3;55<=5>02<>AAAA:(::9>>??_Mismatch_1_Sense_+_Library_PoolC
AGCAAGGACGAAGATCCAGAGATGCAGTGGTTCAAGCTGATCACAACGAACAGAAAGGGGTGCCCCCCCAGCTAATATGAGGACAA
>Frequency_1_QualityScore_FFHHHHHHIHIJIEHIJJJIIGIIJJJEHIJHIJJJJJJIJIJJJJJJJJEHHHHIGCHIIIIHJIJEFEEEEEEEDECDEDCDCEEDEDFECA_Mismatch_2_Sense_+_Library_PoolC
AGATTTGTGTCAGTTTTACAAATCTGGTGGGTAAATCCTTGCCCAAGCTAAGTGTACACTTAGTTGGAAAAAATATATCTTTATTATTATTAAA
>Frequency_1_QualityScore_FDHABCFHIHIGBHICHI;8+A9211CG<C::110?FHHB>9DH399/B<*?F:-=F78@7C==CH;C_Mismatch_0_Sense_+_Library_PoolC
CTAATATGTTTTAGGGTTTGACCAGATTTGTGTCAGTTTTACAAATCTGGTGGGTAAATCCTTGCCCA
>Frequency_1_QualityScore_FFHHHHHJJJJJJJJJJJJIJJJJJJJJJJJJJJJJJJJJJIJJJJJIJJJJJJJJJJJJGJJJJIIIIGIJIJHHHFHHFFFFFDEEEEEEED_Mismatch_2_Sense_+_Library_PoolC
TAAGTTTACACTTAGTTGGAAAAAATATATCTTTATTATTATTATCACAGCAATTACTATATAGCTACTATTATCAAAAGATAATATGATATAT
>Frequency_1_QualityScore_FFHHHHHJJJJJIJJJJJJJJJJIEIJJJJJJIIHIJIIIIJJJJHHIJJHGHHHHFFDCDCDFEEEDCDDDDDDBDDDEDDDDDDDDDDDDDD_Mismatch_1_Sense_+_Library_PoolC
CCACAAGTCAAATGCTGTGTTTAGACGGGAAAGCGAGTCCCCAGGTTTTGACAAACGAGTGTATCTGCTTGAAGGATTCCGATTGCAGCAAGGA
>Frequency_1_QualityScore_FFHHHHHIJJJIJJJIJJHHIGJIJJJJJJJJHFIJJIJJJJJIJJJJHIIIJIIHHHFFFFFCEDEEDBDDDDDDDC>ACDDDDCCCCDDDDE_Mismatch_0_Sense_+_Library_PoolC
GGAAAGCGAGTCCCCAGGTTTTGACAAACGAGTGTATCTGCTTGAAGGATTCCGATTGCAGCAAGGACGAAGATCCAGAGATGCAGTGGTTCAA
>Frequency_1_QualityScore_FFHHHHHIJJJJJJJJJHHIJCEHIIIJJJJJJJJJJJJJIJIIIJIJJJJIJIIJJHHJJJHHHHFFFEFFFFEEFFEFFF_Mismatch_0_Sense_+_Library_PoolC
CAGTTTTACAAATCTGGTGGGTAAATCCTTGCCCAAGCTAAGTGTACACTTAGTTGGAAAAAATATATCTTTATTATTATTA
>Frequency_1_QualityScore_FFHHHHHJJJJJJJJJJJHIHHIJJJJJJIIJJHIJJIJJJJJJJJJJJJJJJJJJJJJJJ_Mismatch_0_Sense_+_Library_PoolC
ATCCTTGCCCAAGCTAAGTGTACACTTAGTTGGAAAAAATATATCTTTATTATTATTATCA
>Frequency_1_QualityScore_DFFHHDDHIGIJJJ<GIIGHG?GGIEFHCGGIIIHGJJGHDIIHIJGIHHG@GCDHGGHDFGHEGBGHCG@FFGHEGGEHD@)=CEEACED@DF_Mismatch_0_Sense_+_Library_PoolC
TCTTTATTATTATTATCACAGCAACTACTATATAGCTACTATTATCAAAAGATAATATGATATATATCAAAATGCATTTAAGTTTTAAATGAAT
>Frequency_1_QualityScore_FFHHHHHJFHIJEHIJJJJJJJJJJJIJJIIIJIHFIIJIJJIIIJJJIJJJJJJJIJJJJHHHHHHHHEFFFFFFEEEDE_Mismatch_0_Sense_+_Library_PoolC
AAATCTGGTGGGTAAATCCTTGCCCAAGCTAAGTGTACACTTAGTTGGAAAAAATATATCTTTATTATTATTATCACAGCA
>Frequency_1_QualityScore_FFHHHHHJIJJIIJJJJJJIIJHJIJIGIIJJJJJJJJJJJJJIJJGHIJJJIJJHIJJJJJJJJJJJEGHIH=CHIGGHIJC_Mismatch_1_Sense_+_Library_PoolC
TTATTATCACAGCAATTACTATATAGCTACTATTATCAAAAGATAATATGATATATATCAAAATGCATTTAAGTTTTAAATGA
>Frequency_1_QualityScore_FFHHHHHIIJIIIIJHJJIIJIJFGIBGIIJIJJIJJJIIIJJFGIIIIHHHHFFFDDDDDDDDDDBDDDDDDDEEDDDDDDDDDDDDDDDCDD_Mismatch_0_Sense_+_Library_PoolC
AGGACGAAGATCCAGAGATGCAGTGGTTCAAGCTGATCACAACGAACAGAAAGGGGAGCCCCCCCAGCTAATATGAGGACAAGATTTTGAAATT
>Frequency_1_QualityScore_FFHGHHHJJJJJJJJJJJJJIJJJIJJJJIJJJJJHIJJJJJJJJJJJJFGIJHGIIIJIJJJJJJIJGFHGHFDFEFFFDDECECEDCD_Mismatch_1_Sense_+_Library_PoolC
TAATATGTTTTAGGGTTTGACCAGATTTGTGTCAGTTTTACAAATCTGGTGGGTAAATCCTTTCCCAAGCTAAGTGTACACTTAGTTGGA
>Frequency_1_QualityScore_B;?F?4AAB:AC@A:@BEHIGIE0@DB?D6DAE6;A);7@BBB3@A;;;(;5;;AACBC355:>A9;(::>:>>(>34:((4::A>CC_Mismatch_0_Sense_+_Library_PoolC
CTGATCACAACGAACAGAAAGGGGAGCCCCCCCAGCTAATATGAGGACAAGATTTTGAAATTGTTTAATAAACATTTGCATGCAAATG
>Frequency_1_QualityScore_FFHHHHHJJHIIJJJJJJJEGIJCGIJJJJJJJJJJJJJJJJIJHHHHGGIIJJJIIJIHIIJJFFFFFDEEFEEEEEFFEFFFEDDDDDDDDD_Mismatch_0_Sense_+_Library_PoolC
GTCAGTTTTACAAATCTGGTGGGTAAATCCTTGCCCAAGCTAAGTGTACACTTAGTTGGAAAAAATATATCTTTATTATTATTATCACAGCAAC
>Frequency_1_QualityScore_FFHHGFHIIIJGJJJIJJJJJJJJJHHGIFHFIJJJJIJJJJIJJJJJJJHHFHHGIJJJJCFEIHIIIEEFEFDFDEFDEECEFEEEFEFDED_Mismatch_1_Sense_+_Library_PoolC
ATTTGTGTCAGTTTTACAAATCTGGTGGGTAAATCCTTGCCCAAGCTAAGTGTACACTTAGTTGGAAAAAATATATCTTTATTATTATTATCAA
>Frequency_1_QualityScore_FFHDFHHIJJJIIIEHHH@HECCHGJIJGGII@GFHGGIIGIDHHIJIJHIGIAFHGJJJJJBG@EHGFHHFFDEEEDEDDCCDDDEEFDC_Mismatch_1_Sense_+_Library_PoolC
CAGATTTGTGTCAGTTTTACAAATCTGGTGGGTAAATCCTTGCCCAAGCTAAGTGTACACTTAGTTGGAAAAAATATATCTTTATTATTAA
>Frequency_1_QualityScore_DDBFFHGHGHHGIIGGHIBF@D;@CFEEDGHHEEC>?B@BDCCAECEECCCCDACACDCDEDC5@CCDCA@DDBCCCCCCDBACD@CD98ACC:_Mismatch_1_Sense_+_Library_PoolC
AAAGGGGAGCCCCCCCAGCTAATATGAGGACAAGATTTTGAAATTGTTTAATAAACATTTGCATGCAAATGTAATAGCCTGGTTGGAGAAGTCC
>Frequency_1_QualityScore_FFHFHHHFGIAGHIFHIIIIJIIIJJIGFHIGGGHGIBHGHIIIJJJIGGIJJJIGGFGEHHFFFEDDDDEDDEEEEEDCDBDDDDDDDEFDED_Mismatch_1_Sense_+_Library_PoolC
ACAAATCTGGTGGGTAAATCCTTGCCCAAGCTAAGTGTACACTTAGTTGGAAAAAATATATCTTTATTATTATTATCACAGCAATTACTATATA
>Frequency_1_QualityScore_FFHHHHHJJIJJJJJJJJJJJJJIJJJJJJJJIJJJJIJEIJJJJJIJIJJIIIIIJII_Mismatch_1_Sense_+_Library_PoolC
ACAGCAATTACTATATAGCTACTATTATCAAAAGATAATATGATATATATCAAAATGCA
>Frequency_1_QualityScore_FFFFHGFIIJJJJJJJCGGIEFHIGGIIJJJJJJJJIJJJJIIIIJJJJJGJIHJJGIJJGHHHHHFFFEDFFEEEFEFEFEDE_Mismatch_0_Sense_+_Library_PoolC
AGTTTTACAAATCTGGTGGGTAAATCCTTGCCCAAGCTAAGTGTACACTTAGTTGGAAAAAATATATCTTTATTATTATTATCA
>Frequency_1_QualityScore_FFHHHHHJJJJIJIIJHIIJJJJJDGHJJJIJGGIBFHIIIJJJJIJJIIGGIGIHHFFFFFEDDBDDDDDDDDDDDDCCCCDEEDDD??BB?C_Mismatch_0_Sense_+_Library_PoolC
ATTGCAGCAAGGACGAAGATCCAGAGATGCAGTGGTTCAAGCTGATCACAACGAACAGAAAGGGGAGCCCCCCCAGCTAATATGAGGACAAGAT
>Frequency_1_QualityScore_BDH?>42ACE>EEFG<H@FF<BFHGECFFF0?F<CGGGGG@9BDBDF@>8DB=8BFCFDG;@@FGGE_Mismatch_0_Sense_+_Library_PoolC
GATTTGTGTCAGTTTTACAAATCTGGTGGGTAAATCCTTGCCCAAGCTAAGTGTACACTTAGTTGGA
>Frequency_1_QualityScore_FDDDHHHJGJJJIJIJIJJJIJJJIGJJHGIIJJDGGIGI?DGGIIJJIIHIJJJGIJEHIIJIIGGHHHHFEFFFBFFEECAECBBDDC@@BB_Mismatch_1_Sense_+_Library_PoolC
GTGTTTAATAAACATTTGCATGCAAATGTAATAGCCTGGGTGGAGAAGTCCTCTCAGGTATTATAGGTCTAATATGTTTTAGGGTTTGACCAGA
>Frequency_1_QualityScore_FFHHHHHJIGIJCFHIJIJJIIHHHJJJIGJIJIIIEIJEGIBFHIIGFIEHIHHHHEEBEEDDCBDFEBDDDDDDDDDDDDDDEDDDDBDDDD_Mismatch_0_Sense_+_Library_PoolC
GAATGGCACAAGTCAAATGCTGTGTTTAGACGGGAAAGCGAGTCCCCAGGTTTTGACAAACGAGTGTATCTGCTTGAAGGATTCCGATTGCAGC
>Frequency_1_QualityScore_FFDFHGHIBHHIBHGIIEEGHGHIIGJHGHIIFGIGHIBAEGH?DGHIGGHIIJIIJJGFFIIJHHHGHHBFCDFFFFEEEEACCECDCDDDDD_Mismatch_1_Sense_+_Library_PoolC
TCAGTTTTACAAATCTGGTGGGTAAATCCTTGCCCAAGCTAAGTGTACACTTAGTTGGAAAAAATATATCTTTATTATTATTATCACAGCAATT
>Frequency_1_QualityScore_FFHHHHHJJJJJJJJIJJJJFHHIIJJJJJJHIJJJJIJJJJJJIJJIJJJJJJIJIJJJIJJ_Mismatch_0_Sense_+_Library_PoolC
AAATCCTTGCCCAAGCTAAGTGTACACTTAGTTGGAAAAAATATATCTTTATTATTATTATCA
>Frequency_1_QualityScore_FFHHHHHJJJJJJJIIIIJJJJJGIHJHGJJJJJJJJJJJIGIIIHIICGHIJIIJIIJIJJIFHHIJGIGIIJJIGHIJJ_Mismatch_2_Sense_+_Library_PoolC
TTATTATTATCACAGCAATTACTATATAGCTACTATTATCAAAAGATAATATGATATATATCAAAATGCATTTAAGTTTCA
>Frequency_1_QualityScore_FFHHHGHIJJJJJGJIJJJJHHIJFGIIJJJJJJIJJJJJJIIIJGIFFIIJJJJJHIJJJJJJIGHEHDFDFFFFFCFEFEEEED_Mismatch_2_Sense_+_Library_PoolC
AGTCAGTTTTACAAATCTGGTGGGTAAATCCTTGCCCAAGCTAAGTGTACACTTAGTTGGAAAAAATATATCTTTATTATTATTAC
>Frequency_1_QualityScore_DDHHHHHJJJJJCGIJEHIJJJJJJJJJJJJJJJJJJIIIIIJJJJIIIIJJGHIJJJJJHHHGGHHFFFFFFFFEFFEEDEDDD_Mismatch_0_Sense_+_Library_PoolC
TTACAAATCTGGTGGGTAAATCCTTGCCCAAGCTAAGTGTACACTTAGTTGGAAAAAATATATCTTTATTATTATTATCACAGCA
>Frequency_1_QualityScore_FFHHHHHJJJJJJJJJJIJHFFHIIJJJGHHHJJHIIJJJIJIJJJJJJJIJJJJJJJJJJIIJJJHHHHFHFDFFFFFEEEEECEEDEDE_Mismatch_2_Sense_+_Library_PoolC
GATCCTTGCCCAAGCTAAGTGTACACTTAGTTGGAAAAAATATATCTTTATTATTATTATCACAGCAATTACTATATAGCTACTATTATCA
>Frequency_1_QualityScore_FFFDFDHIHGIIJJIJGIJCHIIIICEGGHIIJJJJIIJJIJJIIJJJJJJIHIHGEIGIJIIJIIAGGGGHEGHHH_Mismatch_2_Sense_+_Library_PoolC
CCAAGCTAAGTGTACACTTAGTTGGAAAAAATATATCTTTATTATTATTATCACAGCAATTACTATATAGCTACTAG
>Frequency_1_QualityScore_DDHHHHGIIJJIIIJIIBFGGGGIJJJJJJIIGIJJFEHFD@DDFCDDEDD;@C>CCDCDDC>C@BDDDCCDDCDCED@@:@CDCDDCCB????_Mismatch_0_Sense_+_Library_PoolC
CTGCGGAGCTCTCCACGCAATGCGTTGCCCCGAACACCAAGTGGCAGACAGTGTCCAGCTCTAACCTTCAGGTTTCAGTGACTCTATCCGTGAA
>Frequency_1_QualityScore_DEDDHDFHGGGGHHGGGGHJJJIJIGFHE@FHGGIGHBGHIIADHHIIIHCGG@@BBCAEED=BBCEDE=C>AC?;=B8<:@ADCDDDDDBCDD_Mismatch_0_Sense_+_Library_PoolC
GTGACTCTATCCGTGAATGGCACAAGTCAAATGCTGTGTTTAGACGGGAAAGCGAGTCCCCAGGTTTTGACAAACGAGTGTATCTGCTTGAAGG
>Frequency_1_QualityScore_FFHHDFFI:FHIGHGIIIEFDGIGBHIIGDEBGHIIIIIG?DBGHIIIIICHHIEAEDHIIFHHGHHFHCEE_Mismatch_1_Sense_+_Library_PoolC
CTGGTGGGTAAATCCTTGACCAAGCTAAGTGTACACTTAGTTGGAAAAAATATATCTTTATTATTATTATCA
>Frequency_1_QualityScore_FFHHHHHJJJJJJJGIJJJJIIHIIHIGIJJIJJJIJJJJIJJJJFGIJHHHGJJIIIDHIGIIIHHHHECDFFDEFFCED@CCACCCCDDDDE_Mismatch_1_Sense_+_Library_PoolC
ATGTTTTAGGGTTTAACCAGATTTGTGTCAGTTTTACAAATCTGGTGGGTAAATCCTTGCCCAAGCTAAGTGTACACTTAGTTGGAAAAAATAT
>Frequency_1_QualityScore_FFHHHHHJGIIJHIJJJJIIIJFHIJDFHIJJJIJJJJJJIHIJICHIIIJJIJJJGHFHIJHIJIJHHDDFFFFFECEDEEEEEEEEDEDDDD_Mismatch_1_Sense_+_Library_PoolC
TGTTTCAGTTTTACAAATCTGGTGGGTAAATCCTTGCCCAAGCTAAGTGTACACTTAGTTGGAAAAAATATATCTTTATTATTATTATCACAGC
>Frequency_1_QualityScore_FFHHHFHIIIIIIJJIHIJIIIJGIFAFHAFHIIFJJIIIGIJCIIJBBHDGHHEGIEIG@@FCG@AGCEDDDDFDEEDEEDCDDDDDCC_Mismatch_1_Sense_+_Library_PoolC
ATTTGTGTCAGTTTTACAAATCTGGTGGGTAAATCCTTGCCCAAGCTAAGTGTACACTTAGTTGGAAAAAATATATCTTTATTATTAGTA
>Frequency_1_QualityScore_FFHHHHHIGIHGIJIJHIJFHIIJIJJIJJHIIJJJIJJJJJIIIIIHHEFCDDDBDD@DDCDDDDEEECDDDDDDDDCDDDDCDDDDCCDDDD_Mismatch_1_Sense_+_Library_PoolC
GGATCCAGAGATGCAGTGGTTCAAGCTGATCACAACGAACAGAAAGGGGAGCCCCCCCAGCTAATATGAGGACAAGATTTTGAAATTGTTTAAT
>Frequency_1_QualityScore_FFHGHHHJFHIIEHGIJJJJJJJJJJFIIJIIJIIGGGIJIJEHGIJJFGHIIIJJIIGGGJJFHGFFHCEEF_Mismatch_1_Sense_+_Library_PoolC
AAATCTGGTGGGTAAATCCTTGCCCAAGCTAAGTGTACACTCAGTTGGAAAAAATATATCTTTATTATTATTA
>Frequency_1_QualityScore_FFHHHHHJJIHIJJJJJJJHJIJJJFJJJJJJJJJJJJJJJJJJJJJJJJJJJIJJJIJJIJJJJJIJJIHHHHHHHFFFFFDDEEDEEDCEEE_Mismatch_0_Sense_+_Library_PoolC
CCAAGCTAAGTGTACACTTAGTTGGAAAAAATATATCTTTATTATTATTATCACAGCAACTACTATATAGCTACTATTATCAAAAGATAATATG
>Frequency_1_QualityScore_FFHHHHHJJJIIGHIJHGIJJJIGIJGHHJJJJJIJJIGGIJJJJJIJJJJDGHIJHHGHFFEDABDDDCCDDDCDDDCDCCD>BDCECCCCCC_Mismatch_1_Sense_+_Library_PoolC
CGAGTCCCCAGGTTTTGACAAACGAGTGTATCTGCTTGAAGGATTCCTATTGCAGCAAGGACGAAGATCCAGAGATGCAGTGGTTCAAGCTGAT
>Frequency_1_QualityScore_FDFFHHHIGIIII<FIIIHEEHEHHHHIIIIIHHGHHGEIIIIIIIGEGIIHIGECHIIIGIIG_Mismatch_1_Sense_+_Library_PoolC
AAATCCTTGCCCAAGCTAAGTGTACACTTAGTTGGAAAAAATATATCTTTATTATTATTATCAA
>Frequency_1_QualityScore_DDHHDHF?EA<FGIIGG4CHE9GGGGGIIIG9B??BG?DHDHIIGIGHFGGDGG;@DGIGIIG>DGEDCAHFHEDBB>;;>CAAE@CCEDDDD@_Mismatch_0_Sense_+_Library_PoolC
AGCTAAGTGTACACTTAGTTGGAAAAAATATATCTTTATTATTATTATCACAGCAACTACTATATAGCTACTATTATCAAAAGATAATATGATA
>Frequency_1_QualityScore_FDHHHHHJJJIJJJJJJJJJIIIIIJJJJJJJJJJJJJJJJJJJJJJJJJJJJJJIJJIJJJJHGHHHHCEFFFFDEEEEEEEEEEEEFEEEED_Mismatch_0_Sense_+_Library_PoolC
GTACACTTAGTTGGAAAAAATATATCTTTATTATTATTATCACAGCAACTACTATATAGCTACTATTATCAAAAGATAATATGATATATATCAA
>Frequency_1_QualityScore_FFHHHGHIJJEGIJJJJJJHIJJJJJJJHGJJJIJJJJJJIJJJJGHJJJIJJJJIGHIJIIIJIIJJJJHHHFFFEEEEEEEDDDCDDDDDDC_Mismatch_1_Sense_+_Library_PoolC
CCCTCTCAGGTATTATAGGTCTAATATGTTTTAGGGTTTGACCAGATTTGTGTCAGTTTTACAAATCTGGTGGGTAAATCCTTGCCCAAGCTAA
>Frequency_1_QualityScore_D@D8:CBGFF;+A?3C>AEF?**?E9?4?11?DFB9@9?DEF89?(8=@8C=F7;@F)777=CEF>7??_Mismatch_1_Sense_+_Library_PoolC
GTCCTCTCAGGAATTATAGGTCTAATATGTTTTAGGGTTTGACCAGATTTGTGTCAGTTTTACAAATCT
>Frequency_1_QualityScore_FFHHHHHJJIIIIIJJJJIJIJIJIJJJJJJJJIJIGIJJJEIIJJJHIIJJJJJJIHIJJJJJI_Mismatch_0_Sense_+_Library_PoolC
TTATCAAAAGATAATATGATATATATCAAAATGCATTTAAGTTTTAAATGAATTTGATTTCTGAT
>Frequency_1_QualityScore_FDDDDDHIIGJJJIIIIG>FIBFIIIJJJIJHHGGCHIIGIIHIGIIHJJJJIJIJJGII_Mismatch_1_Sense_+_Library_PoolC
TAATCCTTGCCCAAGCTAAGTGTACACTTAGTTGGAAAAAATATATCTTTATTATTATTA
>Frequency_1_QualityScore_B?:2=+<C>E@GAHA:EIFABDFGID@DG<:?8DFFFC9D??D00B@FBGBGFAF@B)8;FID_Mismatch_0_Sense_+_Library_PoolC
TATAGGTCTAATATGTTTTAGGGTTTGACCAGATTTGTGTCAGTTTTACAAATCTGGTGGGTA
>Frequency_1_QualityScore_FFGGHHHIIIGGJJGGHIHIIIIIJIJIIHIJJHJJJJJJJJJJJJJJIJJJJJJJJIJHJIIFIGJHHHHHFFFFFFFEEEEEEEEFDC_Mismatch_0_Sense_+_Library_PoolC
ATCCTTGCCCAAGCTAAGTGTACACTTAGTTGGAAAAAATATATCTTTATTATTATTATCACAGCAACTACTATATAGCTACTATTATCA
>Frequency_1_QualityScore_FDHHHHHIJJJJJJJGGIIJJIHHIGIGIIIIGDGIFGGGHGIIIJJJJJJJJIJJIJJIIJJIGGHHIH_Mismatch_0_Sense_+_Library_PoolC
GTAAATCCTTGCCCAAGCTAAGTGTACACTTAGTTGGAAAAAATATATCTTTATTATTATTATCACAGCA
>Frequency_1_QualityScore_FFHHHGHJJJJJJJJJJIIJJIJJJJIJJIJJJJJIJJIJIJIJJIJIJIJJJJIAHJJJJJJJJJJJGFHHI_Mismatch_1_Sense_+_Library_PoolC
ATCACAGCAATTACTATATAGCTACTATTATCAAAAGATAATATGATATATATCAAAATGCATTTAAGTTTTA
>Frequency_1_QualityScore_FFHHHGHIJJJJFIGIJIJGHIFFHIJJJIJJJJJIGHHIIJJJJJJJHHHHHGFFFFEDDDEDDDDDDDDDDDDDDCDCCCDDDDCCDCA>C@_Mismatch_0_Sense_+_Library_PoolC
GACGGGAAAGCGAGTCCCCAGGTTTTGACAAACGAGTGTATCTGCTTGAAGGATTCCGATTGCAGCAAGGACGAAGATCCAGAGATGCAGTGGT
>Frequency_1_QualityScore_DDDDD?DE:CCEIAC<CBEBCE@CBBDEEEFII?DDD??DEEBDDCDDBDDD@CAC7AE;CAEIC;77A==;?);7).3=AB5>;;;AAAA>B;_Mismatch_1_Sense_+_Library_PoolC
TTGACCAGATTTGTGTCAGTTTTACAAATCTGGTGGGTAAATCCTTGCCCAAACTAAGTGTACACTTAGTTGGAAAAAATATATCTTTATTATT
>Frequency_1_QualityScore_FFGFHHHIJJJGIJJIIJGJIJJJJJJJJJJJJJIIIIJIGIIHIJJICFHIJJJJJIIHHCHEHHFFFEFFCCEEDCDDDD?BDDBC@BBBDC_Mismatch_0_Sense_+_Library_PoolC
GGCAGACAGTGTCCAGCTCTAACCTTCAGGTTTCAGTGACTCTATCCGTGAATGGCACAAGTCAAATGCTGTGTTTAGACGGGAAAGCGAGTCC
>Frequency_1_QualityScore_DDD,2<DD<A<EA@<CFEDAFCFA8EBEIED<DDC??DD919BDEDD*0?9?BDEIBCAAC=7ACDDCD@?;;;@DD3;@;>@BDDA>>A_Mismatch_2_Sense_+_Library_PoolC
AGTAAGTTTTACAAATCTGGTGGGTAAATCCTTGCCCAAGCTAAGTGTACACTTAGTTGGAAAAAATATATCTTTATTATTATTATCACA
>Frequency_1_QualityScore_FAFHHFHJIJJJJJJJJJJJJJJGIJIIIGJIJJJJJIJIJIIJJJJJJJJJHHHHHHHFFFFFFFFEEC_Mismatch_0_Sense_+_Library_PoolC
GTGGGTAAATCCTTGCCCAAGCTAAGTGTACACTTAGTTGGAAAAAATATATCTTTATTATTATTATCAC
>Frequency_1_QualityScore_FFHHHGHIJJJIJJJJJJJJJIJJJJJJIGIJJIJGIIJJJFHIJJJJJIIJJIIJJJIAGGJGIJHHHAHGFFFFFADFDEECCEEDDDDDDD_Mismatch_1_Sense_+_Library_PoolC
ATTGTTTAATAAACATTTGCATGCAAATGTAATAGCCTGGGTGGAGAAGTCCTCTCAGGTATTATAGGTCTAATATGTTTTAGTGTTTGACCAG
>Frequency_1_QualityScore_FFFHHDHIJJJJJJJJJIJJJJIJJJJIJJJIJJJIJJJJJJIF>CEECDDDEEEDDDDDDDDDDDDDDDDDDDDCDDDDEDDDDDDEEDEEDD_Mismatch_0_Sense_+_Library_PoolC
AGTGGTTCAAGCTGATCACAACGAACAGAAAGGGGAGCCCCCCCAGCTAATATGAGGACAAGATTTTGAAATTGTTTAATAAACATTTGCATGC
>Frequency_1_QualityScore_DDFDA<2<+8C<BF??DGCEGIIIDDBF99?B@FEF9CBC(==CC)4CEA>>?;=;;BB;>B@?@BA>355<3(5:>AAA?+<@B:@>B:44@A_Mismatch_0_Sense_+_Library_PoolC
AGTCCCCAGGTTTTGACAAACGAGTGTATCTGCTTGAAGGATTCCGATTGCAGCAAGGACGAAGATCCAGAGATGCAGTGGTTCAAGCTGATCA
>Frequency_1_QualityScore_?DHHDHBGEHHIHGIIICGGFHIIIIIGIHCGIIFGGIIGGHFCGIIIDH@HGCHG>FGEGGIIIEH@GEEGHH_Mismatch_0_Sense_+_Library_PoolC
TATCACAGCAACTACTATATAGCTACTATTATCAAAAGATAATATGATATATATCAAAATGCATTTAAGTTTTA
>Frequency_1_QualityScore_FFHHHHHIJJJJJJHIJJJJJJJJJJJJJJJJIIJJIJHHGHHFDFFFFFEEEEEEDEEDEEDDCDDDDEFEEEDCDDDBDCBBDDDDDDDDCD_Mismatch_1_Sense_+_Library_PoolC
TGGGGAGCCCCCCCAGCTAATATGAGGACAAGATTTTGAAATTGTTTAATAAACATTTGCATGCAAATGTAATAGCCTGGGTGGAGAAGTCCTC
>Frequency_1_QualityScore_FFHHHHHJJJJJJIJJJJJIJIJGIJJJJJJJJJJJJJJJJJJJJJJJJJJJFIJIIGJIIH_Mismatch_0_Sense_+_Library_PoolC
TATAGCTACTATTATCAAAAGATAATATGATATATATCAAAATGCATTTAAGTTTTAAATGA
>Frequency_1_QualityScore_FFHHHHGJJJJJJGHIJJIJJJIJJJJJJJJJJJJIJIHIJJJJ@GIJJJEGGIJIJJIIJGGIJGIFCACHGHFFFFFFFFECFD>CEDDCAB_Mismatch_1_Sense_+_Library_PoolC
CATTTTGAAATTGTTTAATAAACATTTGCATGCAAATGTAATAGCCTGGGTGGAGAAGTCCTCTCAGGTATTATAGGTCTAATATGTTTTAGGG
>Frequency_1_QualityScore_D3=DDD;EEEEB8ACA9<CFCA@EDEAD?BDDEDBDBDDBCCBD===.5@@7ADEIDDDAD;;43,;;?<((,5(<>555<2505;9>>AA>::_Mismatch_1_Sense_+_Library_PoolC
TGAAGGATTCCGATTGCAGCAAGGACGAAGATCCAGAGATGCAGTGGTTCAAGCTGATCACGACGAACAGAAAGGGGAGCCCCCCCAGCTAATA
>Frequency_1_QualityScore_FFHHHDHJJJJJIIJGIJHIIEHGIIJIJIIIIJJIGIJJJIHGHIJJIICGIJJJGGIGHIJIGHHJJJJHHHHGHGHFCEEFE_Mismatch_1_Sense_+_Library_PoolC
AAAAAATATATCTTTATTATTATTATCACAGCAACTACTATATAGCTACTATTATCAAAAGATAATATGATATATATCAAAATAC
>Frequency_1_QualityScore_FFHGHHHIIJJIJIJJJJJJJJJEHIGIJIJIJJJJJJIJJBFIIJJJJJGHIJIJJJJDHGJJJJJIJHHGHDFFEFEEEEEEDDDADDDDDC_Mismatch_1_Sense_+_Library_PoolC
TCATGCAAATGTAATAGCCTGGGTGGAGAAGTCCTCTCAGGTATTATAGGTCTAATATGTTTTAGGGTTTGACCAGATTTGTGTCAGTTTTACA
>Frequency_1_QualityScore_EFHHHDFIJEGHJJJJJJIJJJIJJJJIIJHHIIIJIJJGJHHJJIJJJJJIJJIJJJJJJJJHHHHHFEHFF_Mismatch_0_Sense_+_Library_PoolC
TCTGGTGGGTAAATCCTTGCCCAAGCTAAGTGTACACTTAGTTGGAAAAAATATATCTTTATTATTATTATCA
>Frequency_1_QualityScore_FFHHHHGJJJJJIGJICFHIIIIIJIIJJJIIIGGIIIJJIJIGIFIJGJJBGIECEFFFEFFDCEEAC>AAC;?CDDDDDDDDDEDDDDDDDD_Mismatch_0_Sense_+_Library_PoolC
GGTTTTGACAAACGAGTGTATCTGCTTGAAGGATTCCGATTGCAGCAAGGACGAAGATCCAGAGATGCAGTGGTTCAAGCTGATCACAACGAAC
>Frequency_1_QualityScore_FFHHHHHJHIIJJJJIJJJJJEHIJJJJIJJIJJJJJIJJJJJJJIIIE_Mismatch_0_Sense_+_Library_PoolC
GCTAAGTGTACACTTAGTTGGAAAAAATATATCTTTATTATTATTATCA
>Frequency_1_QualityScore_FFFHHHHJJJJJIJJJIJJJJIJGHHIIIJJJJJHJJJIIJJJJJJJJIIJJJJJJJJJJJJJ_Mismatch_0_Sense_+_Library_PoolC
GGTAAATCCTTGCCCAAGCTAAGTGTACACTTAGTTGGAAAAAATATATCTTTATTATTATTA
>Frequency_1_QualityScore_FDHGHHFHHHGIIHJIHIJIJIIJEIHGGGDEHIEIGJIJIJIHIIHGH@GGHFGCEDGIFHHHG@@EHGEDFFFFDEEEDEDDEEEEFEEECD_Mismatch_1_Sense_+_Library_PoolC
GATTTGTGTCAGTTTTACAAATCTGGTGGGTAAATCCTTGCCCAAGCTAAGTGTACACTTAGTTGGAAAAAATATATCTTTATTATTATTAGCA
>Frequency_1_QualityScore_FFHHHHHJIJHIIJJJJJIJJJJIJJIIIIJJIJJJJJJJJJJJJJJJJJJJJHGIHIG_Mismatch_0_Sense_+_Library_PoolC
AGCTACTATTATCAAAAGATAATATGATATATATCAAAATGCATTTAAGTTTTAAATGA
>Frequency_1_QualityScore_FDBDDBF?F@EGHDHCCIGGHEG@GHEGGIBHIGGIIGIICHHEGEEE@GGHGIH>EFGICB<@FFHGIFCFA;DHE@GCGHHHEHFFE7?BDB_Mismatch_0_Sense_+_Library_PoolC
AAATATATCTTTATTATTATTATCACAGCAACTACTATATAGCTACTATTATCAAAAGATAATATGATATATATCAAAATGCATTTAAGTTTTA
>Frequency_1_QualityScore_BDFFFD8:AAFGC;ABHFHHH<BEH<EGEFCC3?DGI@FGII>DFEDFF==DFGCDAC@FGIIEFEECAAECECBB@CCB@DDEDBBBADBDEE_Mismatch_1_Sense_+_Library_PoolC
AACCAGATTTGTGTCAGTTTTACAAATCTGGTGGGTAAATCCTTGCCCAAGCTAAGTGTACACTTAGTTGGAAAAAATATATCTTTATTATTAT
>Frequency_1_QualityScore_=AF?FCFIGEHEI@CED@<FHIFI@HIIGI<FE??F9?B?BDG<B<<BBFGCIEF:?FHGIC_Mismatch_2_Sense_+_Library_PoolC
TATCACAGCAATTACTATATAGCTACTATTATCAAAAGATAATATGATATATATCAAAATGA
>Frequency_1_QualityScore_FBDHDHHIIIGHIHJAEBG1?DG<DHCFHIJGJIEHHIGH??9BGHIIJGICHGHFHIJIHGDFFFFFFCCEEDEED_Mismatch_0_Sense_+_Library_PoolC
GTTTTACAAATCTGGTGGGTAAATCCTTGCCCAAGCTAAGTGTACACTTAGTTGGAAAAAATATATCTTTATTATTA
>Frequency_1_QualityScore_FFHHHHHJJJJJJJJJJJJIJJJIIJJJJJJJJJJJJIJJJJJJJJJJJJJJJIJJJJJJIJJJJIJIJFHGG_Mismatch_1_Sense_+_Library_PoolC
TTATTATTATTATCACAGCAATTACTATATAGCTACTATTATCAAAAGATAATATGATATATATCAAAATGCA
>Frequency_1_QualityScore_FFHHGHHJICGHJ?FHIJIIHGIJJJGIJJGIJGDFFGIIJJJIJCFGHGHJJIFFFFFFDFEEEEEEEEFEDED_Mismatch_1_Sense_+_Library_PoolC
CAAATCTGGTGGGTAAATCCTTGCCCAAGCTAAGTGTACACTTAGTTGGAAAAAATATATCTTTATTATTATTAC
>Frequency_1_QualityScore_FFHHHHHJJJJJJIJJJJIHIIGIIJGIHHJJIIIJJJJJJJJJJJJJJJJJJIJJJJJI_Mismatch_0_Sense_+_Library_PoolC
TCCTTGCCCAAGCTAAGTGTACACTTAGTTGGAAAAAATATATCTTTATTATTATTATCA
>Frequency_1_QualityScore_DD?FFHDEHGGDFBHHIGIGGH?FFH?FF>GHHCHGBHD?DGEHCFFHIIIEHFIIIIGIIIIGGIB=F=GEHGGICHIIGGGEHEH_Mismatch_2_Sense_+_Library_PoolC
ATCTTTATTATTATTATCACAGCAATTACTATATAGCTACTATTATCAAAAGATAATATGATATATATCAAAATGCATTTAAGTTAT
>Frequency_1_QualityScore_FFHGGHHJJJJJIIJJIIIIJJJIJJJJJIJJJJIIIJJJJFIJIIJJJJJJIJIJJJJJIIJDEGIIIIHIJJHHIIJGFHCHHFDBDFFFDE_Mismatch_1_Sense_+_Library_PoolC
ATATATCTTTATTATTATTATCACAGCAATTACTATATAGCTACTATTATCAAAAGATAATATGATATATATCAAAATGCATTTAAGTTTTAAA
>Frequency_1_QualityScore_FFFHHHHJJJJJJJIJJJJJJIJJGIIJIJGIJJIJJJJJJJJJFHIHGIIIIJJJJJJJJJIIJJHHHGEHHHFFFFFFCEEDCEDDDDDCEE_Mismatch_1_Sense_+_Library_PoolC
TGTTTTAGGGTTTGACCAGATTTGTGTCAGTTTTACAAATCTGGTGGTTAAATCCTTGCCCAAGCTAAGTGTACACTTAGTTGGAAAAAATATA
>Frequency_1_QualityScore_FFHHHHFHIIIIJJGIJJJIHJJJHGGJJIIIJJIJJIIJJJJIJEGHHIJJJJJJFGGIJJJJJHHHHEFEFFFFEEEFEEEEEEDECDDDDD_Mismatch_1_Sense_+_Library_PoolC
AGTCAGTTTTACAAATCTGGTGGGTAAATCCTTGCCCAAGCTAAGTGTACACTTAGTTGGAAAAAATATATCTTTATTATTATTATCACAGCAA
>Frequency_1_QualityScore_FFHHHHGJIJJJJJEGIJFHIIJJJJJJIJJJIIJJJJJGIIJJJJJJIJGIJJIJJJJJHHHHHHHHFDFFFFFEEEEEDEDDDDDDDDDCCD_Mismatch_1_Sense_+_Library_PoolC
TTTTACAAATCTGGTGGGTAAATCCTTGCCCAAGCTAAGTGTACACTTAGTTGGAAAAAATATATCTTTATTATTATTATCACAGCAATTACTA
>Frequency_1_QualityScore_FFGDHFDIIGIJIFGGIJIJIHGG<CGGGIIIIJIIHJFHIJJHFFEFFFEEEEEECDDFEEECDDD_Mismatch_0_Sense_+_Library_PoolC
GGGTAAATCCTTGCCCAAGCTAAGTGTACACTTAGTTGGAAAAAATATATCTTTATTATTATTATCA
>Frequency_1_QualityScore_A:D?FFHIIGIAHICF@DFHCHG+AHHDHHI<G<:CEDH4DHIIG>4?<FDFG?9?BG@AD@FGBGCH>FAC@FHIHI_Mismatch_0_Sense_+_Library_PoolC
TATATAGCTACTATTATCAAAAGATAATATGATATATATCAAAATGCATTTAAGTTTTAAATGAATTTGATTTCTGAT
>Frequency_1_QualityScore_FFHHHHHJJJJJJJIIIJEGGJCHIIIIIIJJHJJJJJFJIGIGFFIIJJJJIJFHIFFHJJJFFHHEHFDFFFFFEEEEEFEDDD_Mismatch_1_Sense_+_Library_PoolC
TCAGTTTTACAAATCTGGTGGGTAAATCCTTGCCCAAGCTAAGTGTACACTTAGTTGGAAAAAATATATCTTTATTATTATTACCA
>Frequency_1_QualityScore_FFHCFHH:CGIIJGIJJJJJJIIIIGIJGHIGIIIIJIFGGIIFGGHGHGHIIJJHHHHHHHFFFF_Mismatch_0_Sense_+_Library_PoolC
TGGTGGGTAAATCCTTGCCCAAGCTAAGTGTACACTTAGTTGGAAAAAATATATCTTTATTATTAT
>Frequency_1_QualityScore_FFHHH?FGHFFHIIIJJIIICIJJIBHIIJDGFDHIIJIIJFHIJJJJJJIIIIJJGGIIIIHHHHHGFCDFDF_Mismatch_0_Sense_+_Library_PoolC
TCTGGTGGGTAAATCCTTGCCCAAGCTAAGTGTACACTTAGTTGGAAAAAATATATCTTTATTATTATTATCAC
>Frequency_1_QualityScore_FFHHHHGGIJJJJJJJJJGHIIJJJGIJJJJJJIJJJIHHGIHJJFIJJJJJHJJIJJJIJJJJ_Mismatch_1_Sense_+_Library_PoolC
TAGTTGGAAAAAATATATCTTTATTATTATTATCACAGCAATTACTATATAGCTACTATTATCA
>Frequency_1_QualityScore_FFHHHH;FHIJJJJJJIJIJCGGIJJIJJIJJJJJJJJJIIIJJJJJJJJJJIJJHHFFFDEEC@AAACACCDDDDDCDDDECDDDDDDEDCDD_Mismatch_1_Sense_+_Library_PoolC
CCCAGGCTTTGACAAACGAGTGTATCTGCTTGAAGGATTCCGATTGCAGCAAGGACGAAGATCCAGAGATGCAGTGGTTCAAGCTGATCACAAC
>Frequency_1_QualityScore_FFHHAHHJJJJGHIJFHIJIJIJJJJJJJIJJJJIJGHGIIIJJJJJHIJJIJJJJJJIJJJJHHHHHHFHFFFFFFFEE_Mismatch_0_Sense_+_Library_PoolC
TACAAATCTGGTGGGTAAATCCTTGCCCAAGCTAAGTGTACACTTAGTTGGAAAAAATATATCTTTATTATTATTATCAC
>Frequency_1_QualityScore_FFHHHHHJJJJJJJJJJJJJJJJJJJJJJJJIJJJJJJJJJJJJJJIJJJIJJJIJJJJJJIJIJIJJIIIJJJIJIJJJIIGHHGHHHHFFFF_Mismatch_1_Sense_+_Library_PoolC
TCTTTATTATTATTATCACAGCAATTACTATATAGCTACTATTATCAAAAGATAATATGATATATATCAAAATGCATTTAAGTTTTAAATGAAT
>Frequency_1_QualityScore_FFHHHFFIJEHIJJJJJJJJJJIIIJJIGIFHHIHIIJJGIIIJGHJJJJIEIJJJIIJJIIHHHFHHHHE_Mismatch_1_Sense_+_Library_PoolC
TCTGGTGGGTAAATCCTTGCCCAAGCTAAGTGTACACTTAGTTGGAAAAAATATATCTTTATTATTATTAC
>Frequency_1_QualityScore_DA?FAH>FGGIHHG<FBDD@@G@\;6CGCDGH@7?CEE@;.7?CCACCA>@>@C>?CCC>(:>>CC>A@;:CC:@44>CB:>>4:A>A_Mismatch_0_Sense_+_Library_PoolC
CGAACAGAAAGGGGAGCCCCCCCAGCTAATATGAGGACAAGATTTTGAAATTGTTTAATAAACATTTGCATGCAAATGTAATAGCCTG
>Frequency_1_QualityScore_FFHHHHHIJJJGIJJIGIIJJGIIIJJGIJJIJJJJJJJJIGHJJAGIIGIJJJJJJHHHHFFEDFCCDCEEDEDDDCCCDCCDDDDDDEEEED_Mismatch_1_Sense_+_Library_PoolC
CTTAGGGTTTGACCAGATTTGTGTCAGTTTTACAAATCTGGTGGGTAAATCCTTGCCCAAGCTAAGTGTACACTTAGTTGGAAAAAATATATCT
>Frequency_1_QualityScore_EFGGHHGJGJIIJJJJGGIJIGIJJIJJJEHIIJJJJHEFFEDECEEEEDDDDDDDDDDCDDDDDDDDAACDCDECDDCDDEEDEECDDDACDC_Mismatch_1_Sense_+_Library_PoolC
CCAAGCTGATCACAACGAACAGAAAGGGGAGCCCCCCCAGCTAATATGAGGACAAGATTTTGAAATTGTTTAATAAACATTTGCATGCAAATGT
>Frequency_1_QualityScore_D?FFFF?BEGGHFCGGGIGGGB:D?GGEDH<DGBFHICH><FHCF;CCFFHGIBGGIG7?EADEEBCC@6;@B=-5@CCC3>C:>?>A?ACC@9_Mismatch_0_Sense_+_Library_PoolC
CCGAACACCAAGTGGCAGACAGTGTCCAGCTCTAACCTTCAGGTTTCAGTGACTCTATCCGTGAATGGCACAAGTCAAATGCTGTGTTTAGACG
>Frequency_1_QualityScore_FFHHHHBGIIIIJJJJJJIJJIIJJJJJJJJJIJJIJJIIIGIIJFCHIJJGGIIJGHIIGHFEHHHHFEFFFDEC>CEDEEDEEEEEEDDDCC_Mismatch_1_Sense_+_Library_PoolC
ACTTAGTTGGAAAAAATATATCTTTATTATTATTATCACAGCAATTACTATATAGCTACTATTATCAAAAGATAATATGATATATATCAAAATG
>Frequency_1_QualityScore_+2A2ACDE:AEE>E@F?<4FC<EEEED@CBEABE*1*1))1)6?BAD;B<<*8=3B8=7CA3ACECE7.7?CD>AC.?ADDD>;@@@?>AAA?=_Mismatch_2_Sense_+_Library_PoolC
ATGTTTAATAAACATTTGCATGCAAATGTAATAGCCTGGGTGGAGAAGTCCTCTCAGGAATTATAGGTCTAATATGTTTTAGGGTTTGACCAGA
>Frequency_1_QualityScore_FFDFFH<EGGIGIIIJJJJJJJGGHIJDHGIJJJIJHIFHIJCHEHGIIGIJJJJHGFEHHHHFF_Mismatch_1_Sense_+_Library_PoolC
GGTGGGTAAATCCTTGCCCAAGCTAAGTGTACACTTAGTTGGAAAAAATATATCTTTATTATTAC
>Frequency_1_QualityScore_FFHHHHHJJJJJJJJJJJJJJJJJJJIJJJJJIIIJIIJJIJJJJHIIJJJIJIJIJGIJIJ_Mismatch_0_Sense_+_Library_PoolC
TACTATATAGCTACTATTATCAAAAGATAATATGATATATATCAAAATGCATTTAAGTTTTA
>Frequency_1_QualityScore_DDF)@AFAGIIIIFIE<CFBFFEEGE?D@FGFDDC?FFIFIFIFA@CFIDFFCAEEEEFIIF_Mismatch_1_Sense_+_Library_PoolC
GGGTAAATCCTTGCCCAAGCTAAGTGTACACTTAGTTGGAAAAAATATATCTTTATTATTAC
>Frequency_1_QualityScore_FFH?DFHGII9GFHIIJIJJIHHGJHJIGHJJJJJJJJIJJIJGHJIJJDHIIIJIJIGJIJD@EHHEEEEFFEFFFCEEEDDDDDDDDDCDDF_Mismatch_1_Sense_+_Library_PoolC
AGGTATTATAGGTCTAATATGTTTTAGGTTTTGACCAGATTTGTGTCAGTTTTACAAATCTGGTGGGTAAATCCTTGCCCAAGCTAAGTGTACA
>Frequency_1_QualityScore_FFHHHHHJJJJJJJJJJFHIJDHIIJJJJJJJJJJJJJJJIJIIIJHIJJJJJIIJIJJJHHFFFFEEDCFEDDDEEEEEEEEDE_Mismatch_0_Sense_+_Library_PoolC
CAGTTTTACAAATCTGGTGGGTAAATCCTTGCCCAAGCTAAGTGTACACTTAGTTGGAAAAAATATATCTTTATTATTATTATCA
>Frequency_1_QualityScore_DDFFHHHJIIJJFHIIJJIJJJJJJJIIIGEGJFHDHHIGIJJJFGHIHIIJJJJJJJJFIIGGHHGHHHFFFFFDFEEDDDDDDD_Mismatch_1_Sense_+_Library_PoolC
AAATCTGGTGGGTAAATCCTTGCCCAAGCTAAGTGTACACTTAGTTGGAAAAAATATATCTTTATTATTATTATCACAGCAATTAC
>Frequency_1_QualityScore_FFGHHHHJJJJJJJJJJJJJJJJIIJJJIJJJJJJJJJJIJJJIIJJJJJIJJJJJJHHJIIJIJJJHGBCGIIJHJJJGHHHHHHHFFFFFEF_Mismatch_0_Sense_+_Library_PoolC
TTATCACAGCAACTACTATATAGCTACTATTATCAAAAGATAATATGATATATATCAAAATGCATTTAAGTTTTAAATGAATTTGATTTCTGAT
>Frequency_1_QualityScore_FFHHHHGJJJJJJHIIJJJJJGIHIJJJJJJJJJJJ_Mismatch_1_Sense_+_Library_PoolC
AAATGCATTTAAGTTTTAAATGAATTTGATTTCTTA
>Frequency_1_QualityScore_FFGFFFDHCGHIGIJFGGEHEGAEHIFGIJIJIIIFGGGHIJJJJEGEGHGIGHIIGICGHDHGCDGE>BCDDDFEEEDEEDFFEEEEDDC_Mismatch_0_Sense_+_Library_PoolC
TGTGTCAGTTTTACAAATCTGGTGGGTAAATCCTTGCCCAAGCTAAGTGTACACTTAGTTGGAAAAAATATATCTTTATTATTATTATCAC
>Frequency_1_QualityScore_FFHHHHHJJJJJIJJJIJIJJJJJJJJJJJJJIJIJJIJJJJJIJJJGIIIJIIJJJJIIEIJJIIJJIFFEHIJJJJHDHIGBHHHHHFFFFF_Mismatch_2_Sense_+_Library_PoolC
TTATTATTATTATCACAGCAATTACTATATACCTACTATTATCAAAAGATAATATGATATATATCAAAATGCATTTAAGTTTTAAATGAATTTG
>Frequency_1_QualityScore_4AACFHCGBEEIIIIFFHDHFEHGIGHCFHADGFGIIGHGIBGBGHIG@B9CBFGICC>FHGEHEHHBEDBECFFFFEEFEDECECCBCCCAAC_Mismatch_1_Sense_+_Library_PoolC
AGTTTTACAAATCTGGTGGGTAAATCCTTGCCCAAGCTAAGTGTACACTTAGTTGGAAAAAATATATCTTTATTATTATTATCACAGCAATTAC
>Frequency_1_QualityScore_D>DFFFDIGHIGG<FGBEGGGGGH>DGGHGHEDB@FGEEEEEDCCCDEECCCBCBBCCCCCCBCCCCCCCCCCC@>ACCCCDECACCCCCCCCE_Mismatch_0_Sense_+_Library_PoolC
TCAAGCTGATCACAACGAACAGAAAGGGGAGCCCCCCCAGCTAATATGAGGACAAGATTTTGAAATTGTTTAATAAACATTTGCATGCAAATGT
>Frequency_1_QualityScore_FFHHHHHJGIIIJJJJJJJJIJJJIJJJJJJJJJJJJJJJJIJJJJJI_Mismatch_0_Sense_+_Library_PoolC
AAGCTAAGTGTACACTTAGTTGGAAAAAATATATCTTTATTATTATTA
>Frequency_1_QualityScore_A8CF8ABEGGCF@4<<C??E@D::D)B98B90?DDHD89?((8BHC=F;8@;@;=7C>)7A3==EB7??=A@6;=(>;ACEC<AC@:@3@A>>C_Mismatch_1_Sense_+_Library_PoolC
CATGCAAATGTAATAGCCTGGGTGGAGAAGTCCTCTCAGGGATTATAGGTCTAATATGTTTTAGGGTTTGACCAGATTTGTGTCAGTTTTACAA
>Frequency_1_QualityScore_FFHGHHHJJJIJJJIIJJIJJJAFHGIHJJJJJJJJJIJJDHGIGIFIIHJJIIJGIIHIJJJIIJHHHHDFFFFDEEEEDDDDDDCFEDDCCD_Mismatch_1_Sense_+_Library_PoolC
GATGCAAATGTAATAGCCTGGGTGGAGAAGTCCTCTCAGGTATTATAGGTCTAATATGTTTTAGGGTTTGACCAGATTTGTGTCAGTTTTACAA
>Frequency_1_QualityScore_FFHFHHHEIHHIJEIJIJJGIEGIGIIJJJJJJJJJJJJII_Mismatch_0_Sense_+_Library_PoolC
TACACTTAGTTGGAAAAAATATATCTTTATTATTATTATCA
>Frequency_1_QualityScore_FFHHHHHJJJJJJJJHHIJGHJJJJJJJJJJJJJJJJJIJFHFGHGIJJJJIIIJGIJGIHFFFFFFEECCCEDEEDEEFEDDDDDDC_Mismatch_0_Sense_+_Library_PoolC
GTTTTACAAATCTGGTGGGTAAATCCTTGCCCAAGCTAAGTGTACACTTAGTTGGAAAAAATATATCTTTATTATTATTATCACAGCA
>Frequency_1_QualityScore_FFHHHGHJGHFGHIIJJFIHHIJIJIJIJJJJJJJIJJIIJIJGIJJJGIIJJGJJJJJJJJJJIJJJIEIJHEHHGHHFFFDDDEDEEEFEED_Mismatch_0_Sense_+_Library_PoolC
AAGCTAAGTGTACACTTAGTTGGAAAAAATATATCTTTATTATTATTATCACAGCAACTACTATATAGCTACTATTATCAAAAGATAATATGAT
>Frequency_1_QualityScore_:?C?@FFA6)9BF*?84B8)B(=F)@7).7);CE3==7);?B?BDC3@6.6((;55;ABB>:5>B>B55:,552()5<2AB_Mismatch_2_Sense_+_Library_PoolC
CCCCCCCAGCTAATATGAGGAAAAGATTTTGAAATTGTTTAATAAACATTTGCATGCAAATGTAATAGACTGGGTGGAGAA
>Frequency_1_QualityScore_DDBDHHHIHGGIIFHIIFHIHGGHGCAHIIHIIHAHGIHGGHIGIICGFGCCFHGGHADDED9;DHFE>CEEHFFDEEFDDE3>;>CCC5;CCC_Mismatch_1_Sense_+_Library_PoolC
GGAAAAAATATATCTTTATTATTATTATCACAGCAATTACTATATAGCTACTATTATCAAAAGATAATATGATATATATCAAAATGCATTTAAG
>Frequency_1_QualityScore_FFHHHHFJIJJJIJHIJJJJHIJJIIGHHIJIIHFHJFHJJIJJIIHHHIJIJJHHHFFFEEDEEDDBDDBDDDDDBBDDA@C@CDDCC>ADDD_Mismatch_0_Sense_+_Library_PoolC
CGATTGCAGCAAGGACGAAGATCCAGAGATGCAGTGGTTCAAGCTGATCACAACGAACAGAAAGGGGAGCCCCCCCAGCTAATATGAGGACAAG
>Frequency_1_QualityScore_FFHGHHHJJJJIGJIIIJJJJJJIIIHIJJJJJJJJJJJJIIJJJIJJJIJJHHIJHHHHHFFFBDAAC>CDDEDDDDBDDDDCDDFDDDDDDD_Mismatch_0_Sense_+_Library_PoolC
GTGAATGGCACAAGTCAAATGCTGTGTTTAGACGGGAAAGCGAGTCCCCAGGTTTTGACAAACGAGTGTATCTGCTTGAAGGATTCCGATTGCA
>Frequency_1_QualityScore_DDFFBDB>FEFEH4C,<<:AFEHH<E<ED@G_Mismatch_0_Sense_+_Library_PoolC
CTTGCCCAAGCTAAGTGTACACTTAGTTGGA
>Frequency_1_QualityScore_DFHFFDDEICHH@DE@HHEH?BF?EECBDBCG>BGIHIABDAFFEHEHCHHGHAA>BDADDDBDBCDD>:@CCCDDDC?AC@::@C?>CA_Mismatch_0_Sense_+_Library_PoolC
ACGAAGATCCAGAGATGCAGTGGTTCAAGCTGATCACAACGAACAGAAAGGGGAGCCCCCCCAGCTAATATGAGGACAAGATTTTGAAAT
>Frequency_1_QualityScore_FFHHHHHIJJJHIJJHIIGIJJIJIIJJIIJJJIEHHGGIJJJJJIJIHIJIIJJGHIIJJJHHHHHHHFFFFFFFFDEEDDCCDBDCCDDFCD_Mismatch_0_Sense_+_Library_PoolC
TACAAATCTGGTGGGTAAATCCTTGCCCAAGCTAAGTGTACACTTAGTTGGAAAAAATATATCTTTATTATTATTATCACAGCAACTACTATAT
>Frequency_1_QualityScore_FFHHHHHIJJJJJJIJJJJJJJIJJJJJJJJIJJJJJJJJJJJHIIJJCHIIIJJIJJIJIFCHGIJJJJHHHGFHGFFCEFFFEEEEEEDCCC_Mismatch_1_Sense_+_Library_PoolC
AAATTGTTTAATAAACATTTGCATGCAAATGTAATAGCCTGGGTGGAGAAGTCCTCTCAGGTATTATAGGTCTAATATGTTTTATGGTTTGACC
>Frequency_1_QualityScore_FFHHHHHIJJJJJJIIJJIIJIJIIJJJJJJJIHHHHHGFFFFFFEEEEEEEDDDDDEEDEEDDDDDDDEDFEDDDDDDDBAB@DDCBDDDDDD_Mismatch_1_Sense_+_Library_PoolC
AGGGGAGCCCCCCCAGCTAATATGAGGACAAGATTTTGAAATTGTTTAATAAACATTTGCATGCAAATGTAATAGCCTGGGTGGAGAATTCCTC
>Frequency_1_QualityScore_DDDFD<CFHGGII+CEHIIIIIIGIIIIIIGIIIIEHIHHGHEECCCCCCCADEECCC?C<@?CCCCCBCCCCCCCC:>CACCCCCCEECEECC_Mismatch_1_Sense_+_Library_PoolC
AGTGGTTCAAGCTAATCACAACGAACAGAAAGGGGAGCCCCCCCAGCTAATATGAGGACAAGATTTTGAAATTGTTTAATAAACATTTGCATGC
>Frequency_1_QualityScore_FFHHHHGIIJJECHHHCEHHIIIEIFHIJCGIJJJIIIIIIJJJJJJJJJIJIGJIIJJJJJIIJIIIEHHDHGFFFFFFF;CDEE_Mismatch_1_Sense_+_Library_PoolC
TTGCCCAAGCTAAGTGTACACTTAGTTGGAAAAAATATATCTTTATTATTATTATCACAGCAACTACTATATAGCTACTATCATCA
>Frequency_1_QualityScore_@0)?DFF:CFCDHHGHAG6C8CFG9?D*:BGIID7BB559?BA>>@9@(;55?(<?B<3:@@_Mismatch_0_Sense_+_Library_PoolC
GTTCAAGCTGATCACAACGAACAGAAAGGGGAGCCCCCCCAGCTAATATGAGGACAAGATTT
>Frequency_1_QualityScore_FFHHHHHJJJJJJJJJIJJJJJJJJJJJJJJJJJJJJJJJJJJIJJIJJJJJIIJIJJIIJJJJJJJJJGHIJJIJJIHCHHHHF_Mismatch_1_Sense_+_Library_PoolC
TTATTATTATTATCACAGCAATTACTATATAGCTACTATTATCAAAAGATAATATGATATATATCAAAATGCATTTAAGTTTTAA
>Frequency_1_QualityScore_FFHGHGHJJJGGIHHHIJIJJJHIIHGIFHIJJJJJJJJJIJJJJJJJJJJJJJJJJIIJIJJJJJJJIGHHHHHEHFFFFFFFEEEDEDDDDD_Mismatch_0_Sense_+_Library_PoolC
TGCCCAAGCTAAGTGTACACTTAGTTGGAAAAAATATATCTTTATTATTATTATCACAGCAACTACTATATAGCTACTATTATCAAAAGATAAT
>Frequency_1_QualityScore_FFHHHHHIJCFHIHIHIJHIJJJJIJJIIJJJJJJIJJJHIJJJHIJJJIIIJIIHIJJIJIJJJIJJJIHHFDFFFEEEEEDDDDDBBDDDAC_Mismatch_2_Sense_+_Library_PoolC
CCACCCAGGTATTATAGGTCTAATATGTTTTAGGGTTTGACCAGATTTGTGTCAGTTTTACAAATCTGGTGGGTAAATCCTTGCCCAAGCTAAG
>Frequency_1_QualityScore_FFHHHHFIJJJIIJJJJJJJJJJCFHIJJJJHJJJJJJJJJBFGIIIIIJIJIJJJJJJFHIJJJIIHHEHHFFFFFEEEEEEDDDDDEDDDDD_Mismatch_0_Sense_+_Library_PoolC
GCATGCAAATGTAATAGCCTGGGTGGAGAAGTCCTCTCAGGTATTATAGGTCTAATATGTTTTAGGGTTTGACCAGATTTGTGTCAGTTTTACA
>Frequency_1_QualityScore_FFHHHHHJIJJJJJJJIJJIIIGHJJJJJJJFIJJIIHIIIFIJIJEIJJIIGHIGIJAEHIJJJIJGGEAEHHGHFFFFFFCEEDEDBDDDDD_Mismatch_1_Sense_+_Library_PoolC
AAGATTTTGAAATTGTTTAATAAACATTTGCATGCAAATGTAATAGCCTGGGTGGAGAATTCCTCTCAGGTATTATAGGTCTAATATGTTTTAG
>Frequency_1_QualityScore_DFHDFHHJJJJJJJJJJJJJJJJJHHHGIIJJJJJGIJJHIJJJJJJJJJIJJJJJJJJJHHHHHHHHFFFF_Mismatch_0_Sense_+_Library_PoolC
GGGTAAATCCTTGCCCAAGCTAAGTGTACACTTAGTTGGAAAAAATATATCTTTATTATTATTATCACAGCA
>Frequency_1_QualityScore_BDBDFFFEFEFE<CG<<3C)?D<4C?FF:D@DBGGFFIECFEEFFB;@AEFDA?ECC>8@/;=@B@B3??34+:(4444>><???3:@A>@_Mismatch_0_Sense_+_Library_PoolC
CAAGGACGAAGATCCAGAGATGCAGTGGTTCAAGCTGATCACAACGAACAGAAAGGGGAGCCCCCCCAGCTAATATGAGGACAAGATTTTG
>Frequency_1_QualityScore_FFHHHHGHIIIJJHGIJGJJJJJJIJJBGGI(?FDHJJJJIIJJJJJIIEHH?AEHFFFFFFECCCEEECDDDDDDEDEEFDDDDDDEEEEEED_Mismatch_1_Sense_+_Library_PoolC
AGATTTGTGTCAGTTTTACAAATCTGGTGGGGAAATCCTTGCCCAAGCTAAGTGTACACTTAGTTGGAAAAAATATATCTTTATTATTATTATC
>Frequency_1_QualityScore_FFGHGGDHHIJGJJDHIJGGIJJIJIJJ?DHGIIJIJIJEHGIGCHGIJJJJHHHGHDEBEDDEDDDDDCDCDDCDCDDDDDCDD>@CDDDDDC_Mismatch_0_Sense_+_Library_PoolC
AGCGAGTCCCCAGGTTTTGACAAACGAGTGTATCTGCTTGAAGGATTCCGATTGCAGCAAGGACGAAGATCCAGAGATGCAGTGGTTCAAGCTG
>Frequency_1_QualityScore_1AD2A?:CFBE?CE;?:AECEHEC*1::?C919CG94?<9?DB9409((7B84B_Mismatch_0_Sense_+_Library_PoolC
ATGTTTTAGGGTTTGACCAGATTTGTGTCAGTTTTACAAATCTGGTGGGTAAAT
>Frequency_1_QualityScore_DDHDHFDGADGFGIGIEFDAGGFDCDGEIIHIG;BHIEHIIIGG@FEHGIIIIICFHCE:DHIFHAHEE?@>DFFFFFEEEEECCCD_Mismatch_1_Sense_+_Library_PoolC
GAAAAAATATATCTTTATTATTATTATCACAGCAATTACTATATAGCTACTATTATCAAAAGATAATATGATATATATCAAAATGCA
>Frequency_1_QualityScore_FFHHHHHJJJIIGJIJJFJJIIIJIGIJJJJJJIIJJJJIGJJIJJFIJJJJGJJJEIJGJJGHHJGJIGHIIGIIJIJIJJJHH?CHHH_Mismatch_2_Sense_+_Library_PoolC
CTATCTTTATTATTATTATCACAGCAATTACTATATAGCTACTATTATCAAAAGATAATATGATATATATCAAAATGCATTTAAGTTTTA
>Frequency_1_QualityScore_FFHGFHHJJIJJJJJJIGIEHBHIJJII8@EEEHHHHFEECDCCCCCEEDDDDDACCCCC?CCCCDAC@@CDDACCDDDD@CDCCCDDCCCDDB_Mismatch_1_Sense_+_Library_PoolC
CACAACGAACAGAAAGGGGAGCCCCCCCAGCTAATATGATGACAAGATTTTGAAATTGTTTAATAAACATTTGCATGCAAATGTAATAGCCTGG
>Frequency_1_QualityScore_FFHHHHHJJJJIJIJJEIJJJJIJJJJJGIHIJJJJFHIAHIJJJJJJFHHGHHFFFFFEEDEEDDDDBBDDDDDDDDDDDDCDCDEEEDDDDD_Mismatch_2_Sense_+_Library_PoolC
TCCGATTGCAGCAAGGACGAAGATCCAGAGATGCGGTGGTTCAAGCTGATCACAACTAACAGAAAGGGGAGCCCCCCCAGCTAATATGAGGACA
>Frequency_1_QualityScore_A=CCAFFIIII>HHHFCFEBHCDFEEGEFGFBFFFD@GFB<FBFGIIFI>@FGGAFABF@FG_Mismatch_2_Sense_+_Library_PoolC
GTTGGAAAAAATATATCTTTATTATTATTATCACAGCAATTACTATATATCTACTATTATCA
>Frequency_1_QualityScore_FFGHHGHJIIIJFJJIIIEGHJGIIJJJIIJJIIJJIGICGIJJJGIEEGGFHIIJJJJGHGIGJIIGIHFBDEDEDCBBDDDAD?BACCDDDC_Mismatch_0_Sense_+_Library_PoolC
CCAGCTCTAACCTTCAGGTTTCAGTGACTCTATCCGTGAATGGCACAAGTCAAATGCTGTGTTTAGACGGGAAAGCGAGTCCCCAGGTTTTGAC
>Frequency_1_QualityScore_FFHHHHHEGIJGHGIJJJJJJJJJJIJJIIJIDFDGIIJJJJIDFGIDFHIIGIJJJFJJJJGGHHHHHDFFFFF_Mismatch_0_Sense_+_Library_PoolC
AATCTGGTGGGTAAATCCTTGCCCAAGCTAAGTGTACACTTAGTTGGAAAAAATATATCTTTATTATTATTATCA
>Frequency_1_QualityScore_FFHHHHHJJJAFHICFIIJJJJJJJIJJIIJIIJJDGHIJJJIIGIIIJJIIIJJHHHFFFFFFFEDEDDFEEEFEDDDDDDD_Mismatch_0_Sense_+_Library_PoolC
ACAAATCTGGTGGGTAAATCCTTGCCCAAGCTAAGTGTACACTTAGTTGGAAAAAATATATCTTTATTATTATTATCACAGCA
>Frequency_1_QualityScore_FFHHFHHIJIJJJJJJJJJJJJIJJHGIIJJJJJJJJIJJJJJDGI7FHJBHIJJJIIIFHHHGGHED@?DFEDEDDDDDD?DBBD-?CCBDBB_Mismatch_0_Sense_+_Library_PoolC
ACAGTGTCCAGCTCTAACCTTCAGGTTTCAGTGACTCTATCCGTGAATGGCACAAGTCAAATGCTGTGTTTAGACGGGAAAGCGAGTCCCCAGG
>Frequency_1_QualityScore_FFHHGHHJJJJJHIJJJJJIIJJJJJJJJJJJJJJJJJJIIJJJJIIJJJJIJJJIJJJJIJIJIJGIJGII_Mismatch_1_Sense_+_Library_PoolC
GAAAAAATATATCTTTATTATTATTATCACAGCAATTACTATATAGCTACTATTATCAAAAGATAATATGAT
>Frequency_1_QualityScore_FFHHHHHJJJJJGIJJJJJJIJJIJIIIIJJJJJJJJJJIJJJJJJJI9?GIIJJJIJIIIJJJIIIJJGHIGDHIJJIIHHG_Mismatch_1_Sense_+_Library_PoolC
TTATTATCACAGCAACTACTATATAGCTACTATTATCAAAAGATAATATGATATATATCAAAATGCATTTAAGTTTTAAACGA
>Frequency_1_QualityScore_BB+AF8C:?AEFHAFGEE:E9;?<D@=@DBA(B@FEE=BDD?>A6;;ACB>?==?9::>A;?A>@A@AB<BBBDA:(+:44>:ADB>3:4@AB>_Mismatch_0_Sense_+_Library_PoolC
CAAGCTGATCACAACGAACAGAAAGGGGAGCCCCCCCAGCTAATATGAGGACAAGATTTTGAAATTGTTTAATAAACATTTGCATGCAAATGTA
>Frequency_1_QualityScore_FFHHHHHJJJJJJJJGHHJJIJJJIJHIJJJJJJJJJJJIJJJJJJJJJJJIJIJJJCHIJJJIJJJJJHHDHHHHFFFFFFEEFEEEEDDDDD_Mismatch_0_Sense_+_Library_PoolC
CTTGCCCAAGCTAAGTGTACACTTAGTTGGAAAAAATATATCTTTATTATTATTATCACAGCAACTACTATATAGCTACTATTATCAAAAGATA
>Frequency_1_QualityScore_FFGHBFHIDHGGIIJJIJEGIJCFDHIHGHIJJIIJJIJJJCEBFFHGHIJIIIFFHEFGEGGHHHGGFFDEFEFFDFDDEEFEDE_Mismatch_0_Sense_+_Library_PoolC
TCAGTTTTACAAATCTGGTGGGTAAATCCTTGCCCAAGCTAAGTGTACACTTAGTTGGAAAAAATATATCTTTATTATTATTATCA
>Frequency_1_QualityScore_FFFHHHFIJJJJJJJJHHIJFHIIIJJJJJJJJJJJJJGGIHHIIIIJJJJJFHIIHHIJIJGHHHHHGHFFFFFFFDFDEC_Mismatch_2_Sense_+_Library_PoolC
AGTTTTACAAATCTGGTGGGTAAATCCTTGCCCAAGCTAAGTGTACACTTAGTTGGAAAAAATATATCTTTATTATTATTCA
>Frequency_1_QualityScore_FFGDFFFBGHJIIIHIJGEEDHHEIIIIGEFEGBHFGHIGIIJJJHIJGIGIHIGGGGGGGIIE_Mismatch_0_Sense_+_Library_PoolC
GGGTAAATCCTTGCCCAAGCTAAGTGTACACTTAGTTGGAAAAAATATATCTTTATTATTATTA
>Frequency_1_QualityScore_AB?FFDFFF<F>;:@;+?22A9?E<EFE9?D<D9_Mismatch_0_Sense_+_Library_PoolC
CTTAGTTGGAAAAAATATATCTTTATTATTATTA
>Frequency_1_QualityScore_?@FA<CC>B2AFA4ECGDHGG9DHIIIFIGIBAHD@9?=BGD8878@CCCGCA=B8=)7;?@>CC>>ACB@1>CC@@C@BC@C@CCC>A>>A@3_Mismatch_1_Sense_+_Library_PoolC
CCTAATATGTTTTAGGGTTTGACCAGATTTGTGTCAGTTTTACAAATCTGGTGGGTAAATCCTTGCCCAAGCTAAGTGTACACTTAGTTGGAAA
>Frequency_1_QualityScore_FFHHHFDGGDGACIBEHFHIBDEE>HHJJDGIJCICHIJJIIHIEDGGJJIHIIIHGHEFIHJJGGH@@EDHHIHHFHHHH_Mismatch_1_Sense_+_Library_PoolC
CAAGCTAAGTGTACACTTAGTTGGAAAAAATATATCTTTATTATTATTATCACAGCAATTACTATATAGCTACTATTATCA
>Frequency_1_QualityScore_DDHHHHHGIAFHIHHHIJJJIJJGHIGGIGIGGGBFFGIIJIJJJHHHIEGHGIGAHIJJJJIHEHFEHHFDFFFFFECCDC_Mismatch_0_Sense_+_Library_PoolC
CAAATCTGGTGGGTAAATCCTTGCCCAAGCTAAGTGTACACTTAGTTGGAAAAAATATATCTTTATTATTATTATCACAGCA
>Frequency_1_QualityScore_DD:=:DFFE;>@C:AFD@CEAHF9<2<?C*1CE;@;DGIEBBFCGCBFDBFF<F<F@DGGEFIIG@77C@=EEEE7?CDBDDDBBACC:>@ABB_Mismatch_1_Sense_+_Library_PoolC
TTGCCCAAGCTAAGTGTACACTTAGTTGGAAAAAATATATCTTTATTATTATTATCACAGCAATTACTATATAGCTACTATTATCAAAAGATAA
>Frequency_1_QualityScore_FFHHHHHJIJJJJJJIGGJHIIIIJIJIJJJJJIJJJJIJJJJIIJJJJCIIJJJJJJIJ_Mismatch_0_Sense_+_Library_PoolC
CCTTGCCCAAGCTAAGTGTACACTTAGTTGGAAAAAATATATCTTTATTATTATTATCAC
>Frequency_1_QualityScore_FFHHGHHJJJJJJIJIJJJJJIJIJJJJJIJIGHIJJJJJJJJJJJIJJJIJIHHHGHFFFDDDDDDDD<BDDCCDCCDDDDDDCBDDDDDDCD_Mismatch_0_Sense_+_Library_PoolC
GCAGCAAGGACGAAGATCCAGAGATGCAGTGGTTCAAGCTGATCACAACGAACAGAAAGGGGAGCCCCCCCAGCTAATATGAGGACAAGATTTT
>Frequency_1_QualityScore_FFHHHHHJEGIJCHIJJJJJJIJJJJIJIJIJJGHGHIIJIIIIFHIJJJIIIJJIIHGGHHHHFFFFFFFFFEEEEDEDDDDDDDCDDCDEDD_Mismatch_1_Sense_+_Library_PoolC
AAATCTGGTGGGTAAATCCTTGCCCAAGCTAAGTGTACACTTAGTTGGAAAAAATATATCTTTATTATTATTATCACAGCAATTACTATATAGC
>Frequency_1_QualityScore_DFDHHHHIIIEGHIGHGCHIJGIGIGIJIJG:?DEFFGHJIJJJEIGGH=CGGJGCGHCFGGEGGHIDCE?HEEFCFD(6>CEBDDDCCCCDDC_Mismatch_1_Sense_+_Library_PoolC
AAACATTTGCATGCAAATGTAATAGCCTGGGTGGAGAAGTCCTCTCAGGTATTATAGGTCTAATATGTTTTAGGGTTTAACCAGATTTGTGTCA
>Frequency_1_QualityScore_FFHHHHHJJJJJJIJJJJJJJJJJIJJIJJJJJJJJIJJJJJJJJIIJJJIJJJJJJJJEIJIJJJJIIHIJJJHGHHHHGFFFEFFFDACEEE_Mismatch_1_Sense_+_Library_PoolC
CTTAGTTGGAAAAAATATATCTTTATTATTATTATCACAGCAATTACTATATAGCTACTATTATCAAAAGATAATATGATATATATCAAAATGC
>Frequency_1_QualityScore_DDD8CCFGGFBGCFHIIGA?DGB8?GIGIG@FHHCFHCEGCDBBB@GHHGFHIHFBGGIG:AEGEAEBDA?CFFEEEDCCAEDED_Mismatch_1_Sense_+_Library_PoolC
GTCAGTTTTACAAATCTGGTGGGTAAATCCTTGCCCAAGCTAAGTGTACACTTAGTTGGAAAAAATATATCTTTATTATTATTAG
>Frequency_1_QualityScore_FFGAD?DFHIIIIJJJJJEIJIIJIJIJJIHGIJJJJJJJJJJJJJJHJFIIGIIJJJIJIJGJJJIGIIHEGIDEHHGFFDFFFFDEEDEDFD_Mismatch_1_Sense_+_Library_PoolC
AAGTGTACACTTAGTTGGAAAAAATATATCTTTATTATTATTATCACAGCAATTACTATATAGCTACTATTATCAAAAGATAATATGATATATA
>Frequency_1_QualityScore_FFHHHHHIGGGFJHIJJIJJGHJIJJIIJJJJIJJIIJJJIJJJJJJII_Mismatch_0_Sense_+_Library_PoolC
CAAGCTAAGTGTACACTTAGTTGGAAAAAATATATCTTTATTATTATTA
>Frequency_1_QualityScore_FFHHHHHJIHIIGJJHIJIJIIJJJHHIJFHJIIJJIJJIIJJJHJIJIIIJGGIIHIJHIHHJJDECHHFBEFFEEEFECEEDFEDDEEDDDC_Mismatch_2_Sense_+_Library_PoolC
ATTTGTTTCAGTTTTACAAATCTGGTGGGTAAATCCTTGCCCAAGCTAAGTGTACACTTAGTTGGAAAAAATATATCTTTATTATTATTATCAA
>Frequency_1_QualityScore_FFHHGHHJJJJHJJHIIHJJHIIHJJFHHIJJJJJJJJJJJGIJJJJIJJJJJI_Mismatch_0_Sense_+_Library_PoolC
CCCAAGCTAAGTGTACACTTAGTTGGAAAAAATATATCTTTATTATTATTATCA
>Frequency_1_QualityScore_FFHHHHHJJJJJJJJJHHHJIIJJJIJIIJJIJJJJJJIJJJJJJJJJJGIIIIJJJJJJIJIJ_Mismatch_0_Sense_+_Library_PoolC
CCTTGCCCAAGCTAAGTGTACACTTAGTTGGAAAAAATATATCTTTATTATTATTATCACAGCA
>Frequency_1_QualityScore_DDFFADHGFD><CB;GA@F:DFGHBDDB0?G>DHIG9DGCBFHC><F@DCHII<((>EEBC@C@=A8??15=BB59?<>(>:ADAD>>:<<?<<_Mismatch_0_Sense_+_Library_PoolC
GATTGCAGCAAGGACGAAGATCCAGAGATGCAGTGGTTCAAGCTGATCACAACGAACAGAAAGGGGAGCCCCCCCAGCTAATATGAGGACAAGA
>Frequency_1_QualityScore_FFHHHHHJJJJJIJJJIJFHICGIJGIIJJJJIIJJJJJJJJJJIJJJIIIIJJHHFFDDDDDDDDCDEDEDDDDDDDCDDDDDDDDDDDCCDD_Mismatch_1_Sense_+_Library_PoolC
TAAGATCCAGAGATGCAGTGGTTCAAGCTGATCACAACGAACAGAAAGGGGAGCCCCCCCAGCTAATATGAGGACAAGATTTTGAAATTGTTTA
>Frequency_1_QualityScore_FFHHHHHJJJJJJJJJJJIJJIJJJJJJJJJJJJJJJJJJJJJJJJJGIJIJJIJJJIHHHHHFFFFFFFEEDEEEEEEDDDDDDDEEDFEDDE_Mismatch_1_Sense_+_Library_PoolC
AAAAAATATATCTTTATTATTATTATCACAGCAACTACTATATAGCTACTATTATCAAAAGATAATATGATATATATCAAAATGCATTTAAGTA
>Frequency_1_QualityScore_FFHFFHGGIGIGGHGGGGIHHECGIIIGHIEHGHGHHIHGGGHJIDHD@);ABDFCDDDDB;@DD@@CC>ACDDDDD<?<AADCD<_Mismatch_1_Sense_+_Library_PoolC
CGAAGATCCAGAGATGCAGTGGTTCAAGCTGATCACAACGAACAGAAAGCGGAGCCCCCCCAGCTAATATGAGGACAAGATTTTGA
>Frequency_1_QualityScore_FFHHHHHJJJJJJJJJJJJIJJIJIIJJJJJJJJJJJJJJJJJJIJJIJJJJJJJJJJJIIFIJJJJJJBFIIJIJGIJJIGIFG_Mismatch_1_Sense_+_Library_PoolC
CAACTACTATATAGCTACTATTATCAAAAGATAATATGATATATATCAAAATGCATTTAAGTTTTAAATAAATTTGATTTCTGAT
>Frequency_1_QualityScore_FFHHHHHJJIJHHHIIJJJJHIGIJJHIJJIJJJJJJJJJJJJJJJJJJJJJJJJIJJJJIJJJJJJIGHHHHHHFFFFFFFEEEDEDDCDDCD_Mismatch_0_Sense_+_Library_PoolC
CCCAAGCTAAGTGTACACTTAGTTGGAAAAAATATATCTTTATTATTATTATCACAGCAACTACTATATAGCTACTATTATCAAAAGATAATAT
>Frequency_1_QualityScore_B=22ABDE@EE+<?ECDEBE<A>ACEDDCE@EECDEIDDDICEDDBDDAB4/8=B<B8BCECACC3@;C===.-99@DAD;;>AA;5(5;;8>A_Mismatch_1_Sense_+_Library_PoolC
GTCCTCTCAGGCATTATAGGTCTAATATGTTTTAGGGTTTGACCAGATTTGTGTCAGTTTTACAAATCTGGTGGGTAAATCCTTGCCCAAGCTA
>Frequency_1_QualityScore_FFHHHGHJJFIJJJJJJGIFIGGIJJJJJJIIHHHHHHFFFFFDCDEEDDDDCDDD@CDDDDDCDDDDDEDDDEDDDDDDADDDEEDCDDDDDC_Mismatch_0_Sense_+_Library_PoolC
CAACGAACAGAAAGGGGAGCCCCCCCAGCTAATATGAGGACAAGATTTTGAAATTGTTTAATAAACATTTGCATGCAAATGTAATAGCCTGGGT
>Frequency_1_QualityScore_FFHHHHGJJJJJJJIHHIJJJJJIJHHJJIJIJJJJJIJJJJJJJJJIJJJJJJJJIJIJJIJGIJJJJGGEIGHHHHHHFFFFFFFEEDDEDC_Mismatch_2_Sense_+_Library_PoolC
TTGCCCAAGCTAAGTGTATACTTAGTTGGAAAAAATATATCTTTATTATTATTATCACAGCAATTACTATATAGCTACTATTATCAAAAGATAA
>Frequency_1_QualityScore_DDFDD>DDFGDED<??FFBGHICFHAGEDHGGEG@GFHIIGHHDBFGGHIIIIIIIGIGGHIGCGHIGC=AEAHDEEEEEEEDCCDCCCCCCCE_Mismatch_1_Sense_+_Library_PoolC
TAGTTGGAAAAAATATATCTTTATTATTATTATCACAGCAATTACTATATAGCTACTATTATCAAAAGATAATATGATATATATCAAAATGCAT
>Frequency_1_QualityScore_FFHHHHHJJJGHJJFHIJJJIJIJJJJIJJJJJJIIIIJJJJJJJJHHIJHGIIJJJJJJJJHHHGHHHDFFFFEFFE_Mismatch_0_Sense_+_Library_PoolC
ACAAATCTGGTGGGTAAATCCTTGCCCAAGCTAAGTGTACACTTAGTTGGAAAAAATATATCTTTATTATTATTATCA
>Frequency_1_QualityScore_FDFHHHHBFDBB@GIICFHGFHDHICFGEHEHICEEHHHEFFFFFFDCDECACDEEDCDCDDDDDCCED@DCDDEEEEEECDDCCDCDDDCDDA_Mismatch_1_Sense_+_Library_PoolC
GAAAAAATATATCTTTATTATTATTATCACAGCAATTACTATATAGCTACTATTATCAAAAGATAATATGATATATATCAAAATGCATTTAAGT
>Frequency_1_QualityScore_FFGHHHHJIJJJJJIJJJJJJJJJJJJJJJJJJIJIJJJJIIJJJJJJJIJJJJJJJJIJJJJJIHIJIIH_Mismatch_1_Sense_+_Library_PoolC
TTAGTTGGAAAAAATATATCTTTATTATTATTATCACAGCAATTACTATATAGCTACTATTATCAAAAGAT
>Frequency_1_QualityScore_FFHHHHHJJIIJJIJIJJJHJJJJJJJJJGHIJFHHJJJJJJJJIJJJIJJJGIIIIIIIIJJIJHIHHGHHFFDEDEEEEEEDDDDDEFEEED_Mismatch_1_Sense_+_Library_PoolC
GCAGATTTGTGTCAGTTTTACAAATCTGGTGGGTAAATCCTTGCCCAAGCTAAGTGTACACTTAGTTGGAAAAAATATATCTTTATTATTATTA
>Frequency_1_QualityScore_FFHGHHHJFGEIJGIJIJJIIJJJJJGJJGIJJJJJJJJJJJJJJJJIJIJJJJIJJJIJHHCEEEHHHECEDFFDDDEDDD6;AADDDD>CCC_Mismatch_0_Sense_+_Library_PoolC
GCAGACAGTGTCCAGCTCTAACCTTCAGGTTTCAGTGACTCTATCCGTGAATGGCACAAGTCAAATGCTGTGTTTAGACGGGAAAGCGAGTCCC
>Frequency_1_QualityScore_DDHHDFBBFAEHICEHIDIGIIHAFFGCFHIIIGGHGGFHIIIIGIIGGFFCAGHEFDG@@EE@)7=CE?BBADDEECCACDDCDDEDD;CCCA_Mismatch_2_Sense_+_Library_PoolC
TTGTGTCAGTTTTACAAATCTGGTGGGTAAATCCTTGCCCAAGCTAAGTGTACACTTAGTTGGAAAAAATATATCTTTATTATTATTATCACTA
>Frequency_1_QualityScore_DFFHHFHJGDHGFHJJIGIEGHIAFHHIEHGGIJDDCGGGGGGIGHIHHCHIJIGIHIGEIJGGIC_Mismatch_1_Sense_+_Library_PoolC
GGTAAATCCTTGCCCAAGCTAAGTGTACACTTAGTTGGAAAAAATATATCTTTATTATTATTACCA
>Frequency_1_QualityScore_FFHHGHFIJJJIGIIHGJJGIFEHEIJJJJGIIHJIIIIJIHIIJJIIJJJJJJJIGJGIJ_Mismatch_1_Sense_+_Library_PoolC
TAAATCCTTGCCCAAGCTAAGTGTACACTTAGTTGGAAAAAATATATCTTTATTATTACTA
>Frequency_1_QualityScore_FFHHHHGIIEEHJJJJJJHJJIJIGIJIJJJJJIJJJJJJJJIJJJJJIJJIJIJJI_Mismatch_0_Sense_+_Library_PoolC
CAAGCTAAGTGTACACTTAGTTGGAAAAAATATATCTTTATTATTATTATCACAGCA
>Frequency_1_QualityScore_FFHHGHHIJJGIIJJJJJJJHHIJGHJEHIEHGCHJIJEGEGHEGFFBFDEEHGGHIIJJIJJJJDACCBB@?DCDECDFEDFEABCDDCCDDD_Mismatch_1_Sense_+_Library_PoolC
TGTCAGTTTTACAAATCTGGTGGGTAAATCCTTGCCCAAGCTAAGTGTACACTTAGTTGGAAAAAATATATCTTTATTATTATTATCACAACAA
>Frequency_1_QualityScore_FFHHHHHJJJJJIJHHFIJEHIJIGFHHIFEHGGHJJJIJJIIHJJJIJJJJJIJJIIIGIJEHIJJJFDEEHFHHHFFFFFFFED_Mismatch_1_Sense_+_Library_PoolC
TTGCCCAAGCTAAGTGTACACTTAGTTGGAAAAAATATATCTTTATTATTATTATCACAGCAATTACTATATAGCTACTATTATCA
>Frequency_1_QualityScore_DDHGHHFFHHGHIIGFHIIGGIIIFGIGGCHGGFGFHH?3?FHGBF@FGEGAEHCGGFHICFGHEEHHHDBEFEFACEECCCACFCFEEECD55_Mismatch_1_Sense_+_Library_PoolC
TTTGTGTCAGTTTTACAAATCTGGTGGGTAAATCCTTGCCCAAGCTAAGTGTACACGTAGTTGGAAAAAATATATCTTTATTATTATTATCACA
>Frequency_1_QualityScore_FFHGHHGJGIIIJJIHIJHIIGIIJEHJIGJEIJJJJIIGGGHIBH@AEHH?CFFFDDDB;5@CDCDDDAC:?CC>?ACCDD5?BDCA@>AC?@_Mismatch_0_Sense_+_Library_PoolC
GGCACAAGTCAAATGCTGTGTTTAGACGGGAAAGCGAGTCCCCAGGTTTTGACAAACGAGTGTATCTGCTTGAAGGATTCCGATTGCAGCAAGG
>Frequency_1_QualityScore_DD?FFDF3<GGE>FEF@?:?9C>*:0*?*:?DF1?:C;<;A>FAE//5;<8>;88?:+(4:@43::(<?<8?A>(:4<>>:3@4:<A@>>A_Mismatch_1_Sense_+_Library_PoolC
CAGAGATGCAGTGGTTCAAGCTGATCACAACGAACAGAAAGGGGAGCCCCCCCAGCTAATATAAGGACAAGATTTTGAAATTGTTTAATAA
>Frequency_1_QualityScore_FFHHHHHJIGHIJJGHGJJHGJIHIIIJJGHGJDGIHIJJJJJHIIJIJJJG=ECFHJGIJJIGIIIJHGGGFEDEEEEEEFEDDDDEEEDEDD_Mismatch_1_Sense_+_Library_PoolC
CCAGATTTGTGTCAGTTTTACAAATCTGGTGGGTAAATCCTTGCCCAAGCTAAGTGTACACTTAGTTGGAAAAAATATATCTTTATTATTATCA
>Frequency_1_QualityScore_FFHHHHHIJJGIJJJJJJJJJGIJIIJJJJJJJJJJJI_Mismatch_0_Sense_+_Library_PoolC
ACTTAGTTGGAAAAAATATATCTTTATTATTATTATCA
>Frequency_1_QualityScore_FFHHHHHJFHHHIJJJJJJJJIJJIIJJJJJJJJJJJJJJJJJIJJJJIJJJIJJIIIJJIJJJ_Mismatch_1_Sense_+_Library_PoolC
AAGCTAAGTGTACACTTAGTTGGAAAAAATATATCTTTATTATTATTATCACAGCAATTACTAT
>Frequency_1_QualityScore_FFHHHFHIJFHJJJJJJJJJJJIJJIJIGHIIIIIIJJJIJHHIJHGIIIJJIJIJIJJHHHHHHHHFFF_Mismatch_1_Sense_+_Library_PoolC
TCTGGTGGGTAAATCCTTGCCCAAGCTAAGTGTACACTTAGTTGGAAAAAATATATCTTTATTATTATCA
>Frequency_1_QualityScore_FFCDAFBFBGBBBFH@@EHBB9:?B?CFHGCEEHCFHGDBDDFGEHIGGGGHEIIICFE@HGIIGHE>D?;_Mismatch_0_Sense_+_Library_PoolC
GGTAAATCCTTGCCCAAGCTAAGTGTACACTTAGTTGGAAAAAATATATCTTTATTATTATTATCACAGCA
>Frequency_1_QualityScore_FFHHHHHJIIJJJEJJJJJJHJJJJJJIJJJJJIJJJJJIJIJ_Mismatch_0_Sense_+_Library_PoolC
ATATCAAAATGCATTTAAGTTTTAAATGAATTTGATTTCTGAT
>Frequency_1_QualityScore_FFGHHFD@HIIJJIIIGHIJGGEGIIGJJJIJFIJJIJDGGJJJJJJJIIIJJIGIGHBBGGIGGIBHH@DEHBEHE>EHHFF>DBBDEEEDFD_Mismatch_1_Sense_+_Library_PoolC
CTAAGTGTACACTTAGTTGGAAAAAATATATCTTTATTATTATTATCACAGCAATTACTATATAGCTACTATTATCAAAAGATAATATGATATA
>Frequency_1_QualityScore_FFHHHHHJJJJJJJJJJJJJJJJJJJJJJJJIJJJJJJJJJJIIIJIJIJJIIJJJIIJIJJJJJIIJJ_Mismatch_2_Sense_+_Library_PoolC
ACAGCAATTACTATATAGCTACTATTATCAAAAGATAATATGATATATATCAAAATGCATTTAAGTTTA
>Frequency_1_QualityScore_?B:DFFFGGIIDHGGIIIIIIEICHGGGHGHHGGDFHIIGIIIGIIFCGHIIEHHGEFHGHGGIEGGHIECH_Mismatch_1_Sense_+_Library_PoolC
TGTACACTTAGTTGGAAAAAATATATCTTTATTATTATTATCACAGCAACTACTATATAGCTACTATTATGA
>Frequency_1_QualityScore_FFHHHHHJJGIJJJJJIJJJJJHIIJJJJJJJHIHJJJJJJJIJJIJJJJJJHGHHHHFFBDFDEDEEDCDDDD?BCCDEDEDDDDBDDDDCDD_Mismatch_0_Sense_+_Library_PoolC
CTCTATCCGTGAATGGCACAAGTCAAATGCTGTGTTTAGACGGGAAAGCGAGTCCCCAGGTTTTGACAAACGAGTGTATCTGCTTGAAGGATTC
>Frequency_1_QualityScore_FDBCFHHHJJJJJJJGIICHIIIJJEHEHBFFHDHGGHIIIIHDFFCHCCHIIJGGHIJ;F;FHIIIJICACE_Mismatch_1_Sense_+_Library_PoolC
AAGTGTACACTTAGTTGGAAAAAATATATCTTTATTATTATTATCACAGCAACTACTATATAGCTACTATTAA
>Frequency_1_QualityScore_EFHDFHHIIHIGIIIIGHIGIIIHGGIGGEDHFHIHI>GIGGIHHG>FIGD>FCGGHEGEHIIGGHGGFDECEE@CEEDCDEADEEDD_Mismatch_1_Sense_+_Library_PoolC
TCGTGTCAGTTTTACAAATCTGGTGGGTAAATCCTTGCCCAAGCTAAGTGTACACTTAGTTGGAAAAAATATATCTTTATTATTATTA
>Frequency_1_QualityScore_FFHHHHHJJJJJJJJJJGHJIGHIJJJJGHIJIJIJJJJJIJJJJJJJJJJJJJIJJIJJJJJJJIIJIEHFGHGHFFFFFFFEEEEEE_Mismatch_0_Sense_+_Library_PoolC
TCCTTGCCCAAGCTAAGTGTACACTTAGTTGGAAAAAATATATCTTTATTATTATTATCACAGCAACTACTATATAGCTACTATTATCA
>Frequency_1_QualityScore_FFHHHHHCFHIEHIIIJJIJJIJJIGHJIIJJIIDFIGIJIIIDHGIJIIIGIJIJJIIHHHHHHHHFFBFFFFCEEEDD_Mismatch_0_Sense_+_Library_PoolC
AATCTGGTGGGTAAATCCTTGCCCAAGCTAAGTGTACACTTAGTTGGAAAAAATATATCTTTATTATTATTATCACAGCA
>Frequency_1_QualityScore_DFHGGDHBHHHIJJDDFGCHCHDGG>EGGGICHHIHHFFFFEDDDBDDDD:@B@;D?BDDDCCBDD<AA_Mismatch_0_Sense_+_Library_PoolC
GCAAAAGGGCTGGGTTTGGCTGCGGAGCTCTCCACGCAATGCGTTGCCCCGAACACCAAGTGGCAGACA
>Frequency_1_QualityScore_DD8,AB?GDDC<A<<A+CFHB+A::E?11:11?9:1B@F<?0066@4*BF4)88==77.=D7D;7=)\,,95;ACC>ABA;@>599?B@;>BD:_Mismatch_2_Sense_+_Library_PoolC
TTTAGGGTTTGACCAGATTTGTGTCAGTTTTACAAATCTGGTGGGTAAATCCTTTCCCAAGCTAAGCGTACACTTAGTTGGAAAAAATATATCT
>Frequency_1_QualityScore_DDFHHHHIJFGIIH@HHGIH?GE@AEEHIJIJGGFGHIICDCD<2.)=;FHA@D@AGHEHEHEDDEFBCADC?B?DDD@CA9859>-<?<<B_Mismatch_0_Sense_+_Library_PoolC
ATCTGCTTGAAGGATTCCGATTGCAGCAAGGACGAAGATCCAGAGATGCAGTGGTTCAAGCTGATCACAACGAACAGAAAGGGGAGCCCCCC
>Frequency_1_QualityScore_D?C?C?CFFF9FH9CFE,A+3<AE)1?EC<*:4:CCF>FE7FF<FFE?DEFGBF<=)8@).).6@EADEACE=CFF?BBDD:B>@DC;A:A;;;_Mismatch_1_Sense_+_Library_PoolC
TGTCAGTTTTACAAATCTGGTGGGTAAATCCTTGCCCAAGCTAAGTGTACACTTAGTTGGACAAAATATATCTTTATTATTATTATCACAGCAA
>Frequency_1_QualityScore_FFHHHHHJJJJJJIJJJIHJHIIIJJJIJIIJJJJJJJJJJJJJJJJJJJJJJJJJJJ_Mismatch_0_Sense_+_Library_PoolC
ATCCTTGCCCAAGCTAAGTGTACACTTAGTTGGAAAAAATATATCTTTATTATTATTA
>Frequency_1_QualityScore_FFHHHHHJJJJJJJJFHHJJIJJJIJFHIJJIJIJJJJJJJJJJJJJJJJJJJJJ_Mismatch_0_Sense_+_Library_PoolC
CTTGCCCAAGCTAAGTGTACACTTAGTTGGAAAAAATATATCTTTATTATTATTA
>Frequency_1_QualityScore_FDHHHHHJJJJJJJJJJIJJJJJJJJJJJJIJJJJJJJJHHGGFFFFFDDEEEEDCDDCDDDEDDDDDDCEDCDDDDDDDBCDCCBDDDDDDDD_Mismatch_0_Sense_+_Library_PoolC
GTGTATCTGCTTGAAGGATTCCGATTGCAGCAAGGACGAAGATCCAGAGATGCAGTGGTTCAAGCTGATCACAACGAACAGAAAGGGGAGCCCC
>Frequency_1_QualityScore_FFHHHHHJJJJJIHIJGHJJJJIJJJJJJJIIJJIIJGIIIIIJJJIJGHIJIJJJJJJJJJJHHHHHHEFFFFFFFFEEDEEDDDDDDDDDEC_Mismatch_0_Sense_+_Library_PoolC
TTACAAATCTGGTGGGTAAATCCTTGCCCAAGCTAAGTGTACACTTAGTTGGAAAAAATATATCTTTATTATTATTATCACAGCAACTACTATA
>Frequency_1_QualityScore_DDHHDHH>GIGEEJGGEEGDCHGDBHBCGHIGI>DBFBEGFFIHEHHGIGHHJJJJIEIIGHCHIJJJGGIGC;EHEHIGFEEEEHFFFFEFEC_Mismatch_0_Sense_+_Library_PoolC
CTTTATTATTATTATCACAGCAACTACTATATAGCTACTATTATCAAAAGATAATATGATATATATCAAAATGCATTTAAGTTTTAAATGAATT
>Frequency_1_QualityScore_FFGHHG?GGGIGIJGIJJJJJGGIGGGIJJBGHIIJIIJJJIIIIGGHIJIJBHIIGGHIGGIGIJHHGHHHHCECFECC@C>@C@_Mismatch_1_Sense_+_Library_PoolC
AAAAAATATATCTTTATTATTATTATCACAGCAATTACTATATAGCTACTATTATCAAAAGATAATATGATATATATCAAAATGCA
>Frequency_1_QualityScore_DBF<CFFBABEE+AFF@H@H+2ABFCFFFEFIIII>DF@FGIFGIII>FGIIIIIFDFEAFGG@C@EEE7@D.=CDBBDCBA>>>A3>;ABBBB_Mismatch_1_Sense_+_Library_PoolC
AGTCCTCTCAGGGATTATAGGTCTAATATGTTTTAGGGTTTGACCAGATTTGTGTCAGTTTTACAAATCTGGTGGGTAAATCCTTGCCCAAGCT
>Frequency_1_QualityScore_FFHHHHFGIJJI9FHIIJJIGGIIJIHIJJIJJJIHGGHHFEDBDDDCBB?B:@C@?B@BAC>CCCCDC>@CCCDDDDDDDDC4>@CED@CDCD_Mismatch_0_Sense_+_Library_PoolC
GCTGGGTTTGGCTGCGGAGCTCTCCACGCAATGCGTTGCCCCGAACACCAAGTGGCAGACAGTGTCCAGCTCTAACCTTCAGGTTTCAGTGACT
>Frequency_1_QualityScore_FFHHFHHIJIJJHJJJIJIHHGCFGIFIGIJJIIIIIIIJHIJJJJIJJIIJGGIIIGIJJJJIIHFHHEEHFFFFFFEEEECCDDBDDDEDDD_Mismatch_0_Sense_+_Library_PoolC
TGGGTGGAGAAGTCCTCTCAGGTATTATAGGTCTAATATGTTTTAGGGTTTGACCAGATTTGTGTCAGTTTTACAAATCTGGTGGGTAAATCCT
>Frequency_1_QualityScore_FFGHHHHIJJDGHHGIIIHIJIFGIJJGHGGICFHGCFGIJIII1DGHJIGIBFII;CHGHDEHECDECBDCDDCCCED@CC@C@CCC:>CD:@_Mismatch_1_Sense_+_Library_PoolC
GTCTAATATGTTTTAGGGTTTGACCAGATTTGTGTCAGTTTTACGAATCTGGTGGGTAAATCCTTGCCCAAGCTAAGTGTACACTTAGTTGGAA
>Frequency_1_QualityScore_FFHHFHHJJJJJJJJJJIJIJIIIJGHHIIJJJJIJIIJJIIIJJIJJJGIJJJJJJJGIJHHHHHHHHDFFFFEEDEDDFDEEDDDEDDDEEE_Mismatch_0_Sense_+_Library_PoolC
TGGGTAAATCCTTGCCCAAGCTAAGTGTACACTTAGTTGGAAAAAATATATCTTTATTATTATTATCACAGCAACTACTATATAGCTACTATTA
>Frequency_1_QualityScore_FFHHHHHJJJJJJJIIJIJIIJJJJJHJJJIJJIIJJJJJJJIJJJIJHIJIJIJIIJJIJJJEHHHFFFEFEEEEEEDDDCCDEEEEDDDDDD_Mismatch_1_Sense_+_Library_PoolC
CATATGAGGACAAGATTTTGAAATTGTTTAATAAACATTTGCATGCAAATGTAATAGCCTGGGTGGAGAAGTCCTCTCAGGTATTATAGGTCTA
>Frequency_1_QualityScore_FFHHHHHJJJEGJJHHJHIJJIJIJJJJJJIJJJJFIHIJIIIIHJJJJGIJJGJIIIIJJJJGIIIIIIIJIJJJICH>GEHGFHHHECDCEF_Mismatch_1_Sense_+_Library_PoolC
AAAAATATATCTTTATTATTATTATCACAGCAACTACTATATAGCTACTATTATCAAAAGATAATATGATATATATCAAAATGCATTTAAGTTA
>Frequency_1_QualityScore_??6FDDAGEHGBGGG@EFGG@??DHGCGGEHGB<8?D)7=F<@>@=@FHHGGEAAH?D?@9>C655;83818<&5>B??CC@@@_Mismatch_0_Sense_+_Library_PoolC
CGATTGCAGCAAGGACGAAGATCCAGAGATGCAGTGGTTCAAGCTGATCACAACGAACAGAAAGGGGAGCCCCCCCAGCTAATA
>Frequency_1_QualityScore_FFHHHHHJJJJJJJIJJJJJJJJJJJJJJJIJJJJIJJHJJJIJJJJJJJFHIIJJJJJJJJJJJIIJECEHHHHHFCDFFFEEEECEEDDDDD_Mismatch_0_Sense_+_Library_PoolC
GATTTTGAAATTGTTTAATAAACATTTGCATGCAAATGTAATAGCCTGGGTGGAGAAGTCCTCTCAGGTATTATAGGTCTAATATGTTTTAGGG
>Frequency_1_QualityScore_FDHAFDFCHIGFGEDAFGG@AEHI@EAHG>DHGIJIJIJ@GGG>@CHFHGGI?DFBDFIHGIJG@C=DHHEHFHHHDFFFFFE@CCC>AED>==_Mismatch_1_Sense_+_Library_PoolC
TTTGAAATTGTTTAATAAACATTTGTATGCAAATGTAATAGCCTGGGTGGAGAAGTCCTCTCAGGTATTATAGGTCTAATATGTTTTAGGGTTT
>Frequency_1_QualityScore_FFHHHHHJJJJJJJJJJJJJJJJJJJJJJJJIJJJJJIJJJJGHIHGHIJJJJJIJJGGIIIJJGIIIJFDGHJI_Mismatch_2_Sense_+_Library_PoolC
TTATCACAGCAATTACTATATAGCTACTATTATCAAAAGATAATATTATATATATCAAAATGCATTTAAGTTTTA
>Frequency_1_QualityScore_FFHHHHHJJJJJJIIIJJJIIJJJJGIJJJJJJJJJJJJJIFHIJJJJJIIJIEHEDFEFFFFEEEEEEDDDDDDEDDDDDDDDDDCDDDDDDD_Mismatch_0_Sense_+_Library_PoolC
AAGTCAAATGCTGTGTTTAGACGGGAAAGCGAGTCCCCAGGTTTTGACAAACGAGTGTATCTGCTTGAAGGATTCCGATTGCAGCAAGGACGAA
>Frequency_1_QualityScore_FFGDDHH<EGIIIIFHHIAFEFHHAHC@1@CGDBBGG??FGCE;BFCDA8C@F=8@>FGHIDGGCDEC==?EHCCCEDCEDDDDDCDDEECAD@_Mismatch_2_Sense_+_Library_PoolC
CAGATTTGTGTCAGTTTTACAAATCTGGTGGGTAAATCCTTGCCCAAGCTAAGTGTACACTTAGTTGGAAAAAATATATCTTTATTATTAGTAA
>Frequency_1_QualityScore_FFHHHHHJJJIGIJIGIIJJJIJJJIJJJJIJIJJJIGIHIIJJJIGIDHHHHEFF?BEFEECEC;ACDACDDDBDBDDDCDDDDDDD@B?BDD_Mismatch_0_Sense_+_Library_PoolC
GTATCTGCTTGAAGGATTCCGATTGCAGCAAGGACGAAGATCCAGAGATGCAGTGGTTCAAGCTGATCACAACGAACAGAAAGGGGAGCCCCCC
>Frequency_1_QualityScore_FFHHHHHJJJJHHHIIGIIJIIIIJJGIJJJJJJJJJJJJJIJIIJJIGIJIJJJJJJIJIJJJJFJGEHHHHHFFFFFFEEE_Mismatch_1_Sense_+_Library_PoolC
CCCAAGCTAAGTGTACACTTAGTTGGAAAAAATATATCTTTATTATTATTATCACAGCAATTACTATATAGCTACTATTATCA
>Frequency_1_QualityScore_FDHAADFH?CFBHHGJJEIGHHEGGJIBFFGBFH@GHGFHGGEGIIEEHIIJJDFCHGIJIIHHHGHHHHFDFDFD@ACCEEDDDDDEDDDEDD_Mismatch_1_Sense_+_Library_PoolC
CTGGTGGGTAAATCCTTGCCCAAGCTAAGTGTACACTTAGTTGGAAAAAATATATCTTTATTATTATTATCACAGCAATTACTATATAGCTACT
>Frequency_1_QualityScore_FFHHHHHJJJIJJJJJJIJJJIIJGIJFHIJJJGJIJCGHIJFHHGHHBDFFFFDCEECEDDEDDDCDDCDDDDDDBDDDDDDDDDDBBCCDDD_Mismatch_0_Sense_+_Library_PoolC
ACGCAATGCGTTGCCCCGAACACCAAGTGGCAGACAGTGTCCAGCTCTAACCTTCAGGTTTCAGTGACTCTATCCGTGAATGGCACAAGTCAAA
>Frequency_1_QualityScore_DD12A2A?C<EEE999FFCEDEEEEE9_Mismatch_0_Sense_+_Library_PoolC
GGAAAAAATATATCTTTATTATTATTA
>Frequency_1_QualityScore_BDAFDFHI@BFBDEBCHCEBBFHGGGEICC:?DFDFGIEGICHIIGIIBBGHGGHIDB@FHGGHIICECCEA>>AEBDF@CCEEECCC@CCCCC_Mismatch_1_Sense_+_Library_PoolC
AACATTTGCATGCAAATGTAATAGCCTGGGTGGAGAATTCCTCTCAGGTATTATAGGTCTAATATGTTTTAGGGTTTGACCAGATTTGTGTCAG
>Frequency_1_QualityScore_FFFHHHGJJJIJJJJI?EHIEHIJJIJJJJJJJJEHJIIIIIIIJIIJJIJJHHJJJIJJIHGHHHFDFEFFFEEFEDDFEEDEDDDDDDDDDD_Mismatch_0_Sense_+_Library_PoolC
AGTTTTACAAATCTGGTGGGTAAATCCTTGCCCAAGCTAAGTGTACACTTAGTTGGAAAAAATATATCTTTATTATTATTATCACAGCAACTAC
>Frequency_1_QualityScore_FFHHHHHIGIIJIJJIJJIJHIJGIICHIGIJFDGIJJGGGHHIIGIIJI@GHIJJJIIDFGHIIGIFCEDAHFHFFFEFDEECCDDDDDCC?C_Mismatch_2_Sense_+_Library_PoolC
TAAACAATTTCATGCAAATGTAATAGCCTGGGTGGAGAAGTCCTCTCAGGTATTATAGGTCTAATATGTTTTAGGGTTTGACCAGATTTGTGTC
>Frequency_1_QualityScore_FFHHHHHJJJJIJJIJJIJJJJJIJGJJJJJJIJJJIIJGIJJJIJIJIJIJJIJIIIJJJJJJJGHIJIJIJIJIIJJIGJIHHHHE=CDEFF_Mismatch_0_Sense_+_Library_PoolC
AATATATCTTTATTATTATTATCACAGCAACTACTATATAGCTACTATTATCAAAAGATAATATGATATATATCAAAATGCATTTAAGTTTTAA
>Frequency_1_QualityScore_FFHFHHFHIJJIGIJJIIJIJFHGJDHGHJJJIJGGIIIIJGGBGICCBFFIIGIIJHIJJGEEHGFEEEACCFEDDDDF_Mismatch_0_Sense_+_Library_PoolC
GTGTCAGTTTTACAAATCTGGTGGGTAAATCCTTGCCCAAGCTAAGTGTACACTTAGTTGGAAAAAATATATCTTTATTA
>Frequency_1_QualityScore_FFHHHHHIHJJJJJJJIJJJIJJJJJJJJJJJJJJJJJJJJJJJJJJIJJJJF_Mismatch_0_Sense_+_Library_PoolC
CTAAGTGTACACTTAGTTGGAAAAAATATATCTTTATTATTATTATCACAGCA
>Frequency_1_QualityScore_DDDDHHHJJGIGHIIIIJJJIJJJJJJJJJJJJJJJJJJJJJJJIJJJJJJJJJJIIGJJJJJJIJJJIIIJIHHGHHFFFFFFFDDD_Mismatch_0_Sense_+_Library_PoolC
TGTACACTTAGTTGGAAAAAATATATCTTTATTATTATTATCACAGCAACTACTATATAGCTACTATTATCAAAAGATAATATGATAT
>Frequency_1_QualityScore_FFHHHHHJJJJJIJJJJJJIJJIJJJIJJJJJJJJIIJJHIJJIH_Mismatch_0_Sense_+_Library_PoolC
ATCAAAAGATAATATGATATATATCAAAATGCATTTAAGTTTTAA
>Frequency_1_QualityScore_FFHGHFFGGGIGEFEHEHIEG9AEDHDGIGHDCGGIJIGIEIJIJIGIHHJGGFBGGHGIJHHGIIJJGGHIIDHHIJDEHHHGGHHF_Mismatch_1_Sense_+_Library_PoolC
TATTATTATTATCACAGCAACAACTATATAGCTACTATTATCAAAAGATAATATGATATATATCAAAATGCATTTAAGTTTTAAATGA
>Frequency_1_QualityScore_FFHHHHHJJJJJJJJJJHIIIJIHIJJJJJJJJJJJJJJJJJJJJIJJJJJJJJIJJJJJIJJJHHCDFCBABCCCDDDDDCDD@ACEDDDDDD_Mismatch_1_Sense_+_Library_PoolC
CCTAATATGAGGACAAGATTTTGAAATTGTTTAATAAACATTTGCATGCAAATGTAATAGCCTGGGTGGAGAAGTCCTCTCAGGTATTATAGGT
>Frequency_1_QualityScore_DFAHHHB@FHIIG>EFGFIGAGGG??;FFGH?6*09==(=\\@@C=7=@A7=C=7(77;B@>>>@9=1=A>C@?9AB?A>9@?9C:>CCCA9>@_Mismatch_1_Sense_+_Library_PoolC
GTGTTTAGACGGGAAAGCGAGTCCCCAGGTTTTAACAAACGAGTGTATCTGCTTGAAGGATTCCGATTGCAGCAAGGACGAAGATCCAGAGATG
>Frequency_1_QualityScore_FFHHHHHJJJJJJIJJJEGIGIJJJIJJJJJJJJJHGIJJJJJGIJJJJIJJJHIIJJJJJJFJJGIGHHHHHFFFEFEEEEEEDEDDDDDDDE_Mismatch_1_Sense_+_Library_PoolC
AAATGTAATAGCCTGGGTGGAGAAGTCCTCTCAGGTATTATAGTTCTAATATGTTTTAGGGTTTGACCAGATTTGTGTCAGTTTTACAAATCTG
>Frequency_1_QualityScore_FFHDDFFIIIHEIAEFHIIADHGIIGIGIGCFHIGIFCGGIGHIIIGIIGGIEFHHHEDCFFFEDCCCE?C@CDCCCCCACDACCC?B??>@<?_Mismatch_0_Sense_+_Library_PoolC
TTTGACAAACGAGTGTATCTGCTTGAAGGATTCCGATTGCAGCAAGGACGAAGATCCAGAGATGCAGTGGTTCAAGCTGATCACAACGAACAGA
>Frequency_1_QualityScore_FFHHGFHJJJJJJJJJJJJJIIJJJIIJJJJJJJJJJJIJIJJJJJIJJIIIJIJJIJJIJGIHIDHGJGEHFFFDEEDDDBDDDDDBD:ACDB_Mismatch_0_Sense_+_Library_PoolC
GTCCAGCTCTAACCTTCAGGTTTCAGTGACTCTATCCGTGAATGGCACAAGTCAAATGCTGTGTTTAGACGGGAAAGCGAGTCCCCAGGTTTTG
>Frequency_1_QualityScore_FFHFHHHJJJJJJJJJJEHIJEHIJJJJJJJJJJIJJJIIJJGHIIIIJJIIJHIIJHIJJJHHHFFFFEFFEEEEEFEFEEEDEDDDDDDDDD_Mismatch_1_Sense_+_Library_PoolC
CAGTTTTACAAATCTGGTGGGTAAATCCTTGCCCAAGCTAAGTGTACACTTAGTTGGAAAAAATATATCTTTATTATTATTATCACAGCAATTA
>Frequency_1_QualityScore_DDFF?A?EGEEDH?@,33A?,+AFG;G2C1D8?F;BBB4B@G<BD*9BDFEFIC8BBF;FFGA).@@7C@=C=EB?;;?;;>ACBD<B@;>5;;_Mismatch_2_Sense_+_Library_PoolC
ATTTGCATGCAAATGTAATAGCCTGGGTGGAGAAGTCCTCTCAGGAATTATAGGTCTAATATGTTTTAGGGTTTGACCAGATTTGTTTCAGTTT
>Frequency_1_QualityScore_DDDBDDB@EEA>ADEE1+)<CECDDD9?4DF9DD@DEDDEEI??9?*?B?C<BB<88@@;;=6-5A;;AAA_Mismatch_0_Sense_+_Library_PoolC
AAATGTAATAGCCTGGGTGGAGAAGTCCTCTCAGGTATTATAGGTCTAATATGTTTTAGGGTTTGACCAGA
>Frequency_1_QualityScore_DDFCFHHII@@BFHGAGFF@DDHGEGIIIIBHEGGICDFHEEGHGIAGGEHGGIIIGIEEHHIFHA_Mismatch_1_Sense_+_Library_PoolC
CTTAGTTGGAAAAAATATATCTTTATTATTATTATCACAGCAATTACTATATAGCTACTATTATCA
>Frequency_1_QualityScore_DDBH?BD@CAAEBHCCFHBHIG9?/?6=AGI=;C;CAC=EDB9>8ACC>C@CBC=<5:9;+25;:@?@B55&3<A_Mismatch_0_Sense_+_Library_PoolC
CCTCAATGTGTATCGCGGCAAAAGGGCTGGGTTTGGCTGCGGAGCTCTCCACGCAATGCGTTGCCCCGAACACCA
>Frequency_1_QualityScore_FFHHHHHJGHIJGHIJJJJJJJJJJIJJJJIJJGHIIIIJJJJJHHIJJJJJJJJJJJJJJJHEFHHHHF_Mismatch_0_Sense_+_Library_PoolC
AAATCTGGTGGGTAAATCCTTGCCCAAGCTAAGTGTACACTTAGTTGGAAAAAATATATCTTTATTATTA
>Frequency_1_QualityScore_DDF:<<:2CFH@B>BHFFGEHIEE?GHG?C?CFHHDDHDBBFBHIHIIIHIGIGGEG@GGDGGAGEEHH>CHEEDEECCCCCDDCDECCACCCC_Mismatch_2_Sense_+_Library_PoolC
TGGTGGGTAAATCCTTGCCCAAGCTAAGTGTACACTTAGTTTGAAAAAATATATCTTTATTATTATTATCACAGCAATTACTATATAGCTACTA
>Frequency_1_QualityScore_D?:??<3AEE8E3FE@2AEEEDCEAC?D>DFDED?0?DDEDEEC<DDDED:@B.;@C=CDDC7;=?)7=7=;7?@AAD@AA:AAA>;;>??AAA_Mismatch_1_Sense_+_Library_PoolC
AGCCTGGTTGGAGAAGTCCTCTCAGGTATTATAGGTCTAATATGTTTTAGGGTTTGACCAGATTTGTGTCAGTTTTACAAATCTGGTGGGTAAA
>Frequency_1_QualityScore_FFHGHHHJIJJBHHHIIIIIHHGHIJGHJIJJJJJIJIJJJJJJIJJIJJJJJJJJIJJJJIIIIIGHHEEHGHFFFFFFFDE_Mismatch_2_Sense_+_Library_PoolC
CCCAAGCTAAGTGTACACTTAGTTGGAAAAAATATATCTTTATTATTATTATCACAGCAATTACTATATAGCTACTATTAGCA
>Frequency_1_QualityScore_FFHHHHHJJJJJJJJJJJHHIJJJGJJJJJJJJJIJJJHIJJHHIJJJJJJIJIIJJJJJIEHCECEFHHFHFFFFFFFEEEEDDDEEDEDFDC_Mismatch_1_Sense_+_Library_PoolC
AGGGTTTGACCAGATTTGTGTCAGTTTTACAAATCTGGTGGGTAAATCCTTGCCCAAGCTAAGTGTACACTTATTTGGAAAAAATATATCTTTA
>Frequency_1_QualityScore_FFHGHHHJJJJJJJIIJJJHHIJFGIJJJJJJJJJJJIJJJIIJGJJJJIHJJIJIHIGFEHJJFHHHHDFFFFFFEEEFEEEEEDD_Mismatch_0_Sense_+_Library_PoolC
GTCAGTTTTACAAATCTGGTGGGTAAATCCTTGCCCAAGCTAAGTGTACACTTAGTTGGAAAAAATATATCTTTATTATTATTATCA
>Frequency_1_QualityScore_DDHFHGHIJGIHIFHGHJJEIIIJIJJJJJIIJJJJJJJJIIJI_Mismatch_0_Sense_+_Library_PoolC
TAAGTGTACACTTAGTTGGAAAAAATATATCTTTATTATTATTA
>Frequency_1_QualityScore_FFHHHHGJIJJJJAFHICFGGIIJIIJGHIJJJJJIIIIHFGGHHIJJJGHIBFFCCGIJGIGHHHHE;=CDFFEEDEECCEECDC_Mismatch_0_Sense_+_Library_PoolC
TTTACAAATCTGGTGGGTAAATCCTTGCCCAAGCTAAGTGTACACTTAGTTGGAAAAAATATATCTTTATTATTATTATCACAGCA
>Frequency_1_QualityScore_DFFGHFFHJJJIJJJJJIJIIEHJIEHIJJGJJJIIIGI?DHHDDH@HIHIGHFGGIIJJGGHEAE?EDBCBEFD>>CCEE<CBBDCEEDDFED_Mismatch_1_Sense_+_Library_PoolC
GAGGGTTTGACCAGATTTGTGTCAGTTTTACAAATCTGGTGGGTAAATCCTTGCCCAAGCTAAGTGTACACTTAGTTGGAAAAAATATATCTTT
>Frequency_1_QualityScore_FFBFHHFIIEHGIIHHGIBHGHAFHHJGHGGHHIIIIJJJJJJIJJJGIIHGHGGIGIIIGIJJIJJJJIGEHHHHHGFCDEFFFEDCEDDDCD_Mismatch_1_Sense_+_Library_PoolC
TGCCCAAGCTAAGTGTACACTTAGTTGGAAAAAATATATCTTTATTATTATTATCACAGCAATTACTATATAGCTACTATTATCAAAAGATAAT
>Frequency_1_QualityScore_DFHHHHHJJHIJJIIJJJJJJJJJIIJJIJJIJJJJJJ_Mismatch_0_Sense_+_Library_PoolC
TACACTTAGTTGGAAAAAATATATCTTTATTATTATTA
>Frequency_1_QualityScore_FFHHHHHJJJJJJJIJJJJJJJJJJIGJGIJIJJJJJJIJJJJIJJIJEIIDIIIJJJIJIJJJIJJIHGIIIIJIIDGIIJJHHHF_Mismatch_1_Sense_+_Library_PoolC
ATTATTATTATCACAGCAATTACTATATAGCTACTATTATCAAAAGATAATATGATATATATCAAAATGCATTTAAGTTTTAAATGA
>Frequency_1_QualityScore_FFCFHHHJJJJJJJJJJIJJJJJEHDHIJJJJJJIJJJJJJJJJJJJIJJIJJJJJJIJJIJJIJJJJFHHHHHHHFFFFFFFECDECCEDEFD_Mismatch_1_Sense_+_Library_PoolC
GGTAAATCCTTGCCCAAGCTAAGTGTACACTTAGTTGGAAAAAATATATCTTTATTATTATTATCACAGCAATTACTATATAGCTACTATTATC
>Frequency_1_QualityScore_FFHHHHHJJHJJJJJJJJJJJJJAGHJEGHIJJJJIJJJJIGIJIJJJGHIIGHIIJGIGHIIJIIGFHEHFFFFFFFFEEEEFEEEFEDEDDD_Mismatch_1_Sense_+_Library_PoolC
TTGTGTCAGTTTTACAAATCTGGTGGGTAAATCCTTGCCCAAGCTAAGTGTACACTTAGTTGGGAAAAATATATCTTTATTATTATTATCACAG
>Frequency_1_QualityScore_DFFHHHBHIFHHH@BHIIFIIIIIGGIIIIFIBDGHIIGGG<?BHIIIIII@D@EHIEEFHFEEFEDFFADFFEEEDCCDACCDDDDEEDD:>@_Mismatch_0_Sense_+_Library_PoolC
TCTGGTGGGTAAATCCTTGCCCAAGCTAAGTGTACACTTAGTTGGAAAAAATATATCTTTATTATTATTATCACAGCAACTACTATATAGCTAC
>Frequency_1_QualityScore_FFHHHHHJJJJJJJJJJJJJJJIIIJHIIIJIJJJIIIHIIIJJIJJIA9EHIIJJJIIEGIIJIJJIJJDGGIHGEDDHHHHEHHHF_Mismatch_0_Sense_+_Library_PoolC
ATCTTTATTATTATTATCACAGCAACTACTATATAGCTACTATTATCAAAAGATAATATGATATATATCAAAATGCATTTAAGTTTTA
>Frequency_1_QualityScore_FFHHHHHJJJHHJJIJJJJJJJJJJJJJJJJJJJJJJJJJJJJJJIJJJJJJJJIJJIJJJGGJJJJFIHIIIHHHHGFFFFFFFEEEEEEEED_Mismatch_1_Sense_+_Library_PoolC
GTACACTTAGTTGGAAAAAATATATCTTTATTATTATTATCACAGCAATTACTATATAGCTACTATTATCAAAAGATAATATGATATATATCAA
>Frequency_1_QualityScore_FFHHHHHEGHIJJJJJJJIGIIJGHIJJJJJJIJIJJJJJJJJJJJJIJJJJJHHHHHFFFFFE>ACEECCDDDDDEDDDDDDDDDDDCCDDDD_Mismatch_0_Sense_+_Library_PoolC
AAACGAGTGTATCTGCTTGAAGGATTCCGATTGCAGCAAGGACGAAGATCCAGAGATGCAGTGGTTCAAGCTGATCACAACGAACAGAAAGGGG
>Frequency_1_QualityScore_FFHHGG:EEHCEGIFHIJIJIJIGIJJHIIIDFFGIIGGGIJJIIIHIJJIJJJHGHHBHFFFFFFBDFCE_Mismatch_0_Sense_+_Library_PoolC
ATCTGGTGGGTAAATCCTTGCCCAAGCTAAGTGTACACTTAGTTGGAAAAAATATATCTTTATTATTATTA
>Frequency_1_QualityScore_FFFFHGHJJJJIJIHICGFA@CGGGCGGGIDHEHIIIIIGC???HHIIIIJEFEHGIJJIJIGFFHCEEEDFFDFFFEC@DCED_Mismatch_1_Sense_+_Library_PoolC
AGTTTTACAAATCTGGTGGGTAAATCCTTGCCCAAGCTAAGTGTACACTTAGTTGGAAAAAATATATCTTTATTATTATTAGCA
>Frequency_1_QualityScore_FFHHHHHJJJIJJIJJJJJJJJJJJJJJJJJJJIJJJJJIJJJJJIHIIJJJJIJIJJJJJJJIJIJJI@FFGIIIJJJCGEHHHHHFFFEFFD_Mismatch_0_Sense_+_Library_PoolT
CTTTATTATTATTATCACAGCAACTACTATATAGCTACTATTATCAAAAGATAATATGATATATATCAAAATGCATTTAAGTTTTAAAAATTAG
>Frequency_1_QualityScore_FFHFDFFGIIIEHEHHHCHHGGIIHIGCHIGIDGGCEFEEGFGGICCGHIJJDHIGHHCFFHIGIIGAHGHDBDDBD959B_Mismatch_1_Sense_+_Library_PoolC
GGAAAAAATATATCTTTATTATTATTATCACAGCAATTACTATATAGCTACTATTATCAAAAGATAAAAAAAAAAAAACGA
>Frequency_1_QualityScore_DAF+ABDH@@FHFHI>IG@H>CBH><>AHGHG<E<FEFBGCF*?F9FDFHB:FHA:9<??BF88DCH:F=B@@G:@F:D_Mismatch_0_Sense_+_Library_PoolC
ATTATCAAAAGATAATATGATATATATCAAAATGCATTTAAGTTTTAAATGAATTTGATTTCTGATAAATCAAAATGCA
>Frequency_1_QualityScore_FFHHHHHJJJJIJJJJJJIJJJJJJJJIJJJIIIJJJJJJJJJJJJJJJJIJJJJIJJJJJJHIJJJJJGIJJJICGIIJJGJHHHHHHHF_Mismatch_0_Sense_+_Library_PoolC
GATAATATGATATATATCAAAATGCATTTAAGTTTTAAATGAATTTGATTTCTGATAAATCAAAATGCATTTAAGTTTTAAATGAATTTGA
>Frequency_1_QualityScore_FFHHHHHJJFIJJJJJJJGIIJJIIJJJJJJIJJIHHHHHFFFFFFEEEEEEDDEDDDDDDDDDDDDCC@ACCDEEDDDDDDDABDDD?ACCCD_Mismatch_0_Sense_+_Library_PoolC
AGAAAGGGGAGCCCCCCCAGCTAATATGAGGACAAGATTTTGAAATTGTTTAATAAACATCCATGCAAATGTAATAGCCTGGGTGGAGAAGTCC
>Frequency_1_QualityScore_DDDDFHHIIGGHGIIIIIGEHDE@HHIGGGGHIIIIGGDGFBGIEG?FDDGBBFG@HIGHHIIGECGFHHHIIIGCCGGHIDHHHD=CC7;?>D_Mismatch_0_Sense_+_Library_PoolC
TACTATTATCAAAAGATAATATGATATATATCAAAATGCATTTAAGTTTTAAATGAATTTGATTTCTGATAAATCAAAATGCATTTAAGTTTTA
>Frequency_1_QualityScore_DDB>FFCABBDACIIICHGCH@HA>2AE<1?GGHE>DGG<;BD8DA<4?DB<88=D>==CF=@;3.=;3=<;?A:;>CBCCCCCD:@>C>C?_Mismatch_0_Sense_+_Library_PoolC
ATTTGTGTCAGTTTTACAAATCTGGTGGGTAAATCCTTGCCCAAGCTAAGTGTACACTTAGTTGGAAAAAATATATCTTTATTATTACCAAA
>Frequency_1_QualityScore_FFHHHHHJJJJJJJJHIJJJJIIJIJIJJJJJJJIIIJJJFIJJIJIJJIJJIJIJIJJJJJJIIHCHIFGHIIIAGHAAEHHHHHGHHFFFFF_Mismatch_1_Sense_+_Library_PoolC
CACAGCAATTACTATATAGCTACTATTATCAAAAGATAATATGATATATATCAAAATGCATTTAAGTTTTAAATGCATTTTGATATATATCATA
