# Supplementary material for: Differential Gene Expression Reveals Candidate Genes for Drought Stress Response in Abies alba (Pinaceae)
Source: PLoS One. 2015 Apr 29;10(4):e0124564. doi: 10.1371/journal.pone.0124564 (PMC4414588; doi:10.1371/journal.pone.0124564)
Supplement: S2 File — (GZ) [file pone.0124564.s002.gz › comp10303_c0_seq1.fa]

>comp10303_c0_seq1 len=757 path=[1:0-756] : sp|A9P0A6|CSPL5_PICSI CASP-like protein 5 OS=Picea sitchensis PE=2 SV=1 e-value: 1e-20 blast score: 96.7
GTACTGGGGAATGCAATTGCCTGCGGATACACAGTGCTTTCATTGATTTTCACGCTAACTGGCAGACACCGCGCCTCTGCACTGTCTGTCTTTCTTCTCTTCGTCACCGATTTGTTGATGCTGGTGCTGGTATCGACGGCCGCCGCTGCAGCGACCGCCATTGCTTTCGTTGCCCGCCATGGGAATTCTCACACTCAATGGCGTAAAGTCTGCGGTGTCTATGATCGTTTCTGTAACCGTGGGGCTGTTGCTATATTTTCTTCGTTCGCTGGAGTCTTCAACTTTATGGCACTCACAGTCGTGTCTGGCTACACTCTTTACAGACGTGCGAGATCTAGTCGCTGATGTTCTAAATGAAAAAAAAAGTAACAGAGGAGTAGAATTTTGTGGTGTGAAATGACGAAATCTATCTACTCAGCAGTAAAGTTTTAAATGCTGTTTCTCTTGCATGCTTGCTGTTGGATGAATGTCTCCATTGGATATGAGGATGCTCTCAAATTCAAGGAGGATATGAGGGTATGCACCCAGATCCAAAACAGACATGCACCCAACAGCATAATTTAAGACTTTGCCACTAGGTACATAGTTTTTGCTATATAAAATAGAGCAGGAGACTTAACAGTCTATGAGCATTCTAGTATGCTTATTGGGCATTCATAGTTGTATTTTAGCAGTCTATTAAATGTACTGTAATATGCTTACCGAGCATTCTAATATGCTTACTGGCCCATTCATAGTTGTATAATATGTTTAGTGA

>Frequency_2_QualityScore_FFHHCFHGIIIIIIGGIEGCGEHIIHIIIHIIJJIJJJJIJJJIIIIIJJJJJGGIGGIIGGGFFEFF??BEEDEEEEECEDDDDDCDCCDDCD_Mismatch_1_Sense_+_Library_PoolT
GGAGTAGAATTTTGTGGTGTGAAATGACGAAATCTATCTACTCAGCAGTAAAGTTTTAAATGCTGTTTCTCTTGCATGCTTGCTCTTGGATGAA
>Frequency_1_QualityScore_FFHHHHHJJJJJJJJJIJHJJIJJIIIJJJDGGHIIJJJJJJIJIJJJJIJJJIHIHHFFDDEDDDDEEDDDEEEDDCDCDDBDDDBBDCDCDC_Mismatch_0_Sense_+_Library_PoolT
TTCTCACACTCAATGGCGTAAAGTCTGCGGTGTCTATGATCGTTTCTGTAACCGTGGGGCTGTTGCTATATTTTCTTCGTTCGCTGGAGTCTTC
>Frequency_1_QualityScore_DFHHHHHJJJJIJJIJIJJJJIJJJJIJJJJJJJIJJJJJJJJJIJJJIJJJJJJJCFHIIJJCGIHHHCEFFEFDEEEEEEDEDDDDBDDDDD_Mismatch_0_Sense_+_Library_PoolT
CCCAGATCCAAAACAGACATGCACCCAACAGCATAATTTAAGACTTTGCCACTAGGTACATAGTTTTTGCTATATAAAATAGAGCAGGAGACTT
>Frequency_1_QualityScore_BDHHHHHIGIJIGIJIIJJJIIGIIHIIJJJJIJJFHGIJIJJJIJJJJJHHHHHFFFFEEDCDDDDCDACDDDDDDCDCDDCDDDDBDDDBB<_Mismatch_0_Sense_+_Library_PoolT
TGGGGCTGTTGCTATATTTTCTTCGTTCGCTGGAGTCTTCAACTTTATGGCACTCACAGTCGTGTCTGGCTACACTCTTTACAGACGTGCGAGA
>Frequency_1_QualityScore_FFHHHGHJIJJJJJJHHHJJHIJGIJJJIJJJJHIFGHIIHHIIJJJJIFIGJGIFJJJHFEEFFFFEEECCCCDDCDDDCCCCCDDDD@B<>9_Mismatch_0_Sense_+_Library_PoolC
TGGGGCTGTTGCTATATTTTCTTCGTTCGCTGGAGTCTTCAACTTTATGGCACTCACAGTCGTGTCTGGCTACACTCTTTACAGACGTGCGAGA
>Frequency_1_QualityScore_FFHHHHHJJJJIJJJJJIJJJIJJJCGGIJJJIIJJJJJIJIJJIIJJJJJJJIIJJJGHHIJJIGIIIDEEHHFHFFFFFFFEDEDEECDCDE_Mismatch_0_Sense_+_Library_PoolT
CATAATTTAAGACTTTGCCACTAGGTACATAGTTTTTGCTATATAAAATAGAGCAGGAGACTTAACAGTCTATGAGCATTCTAGTATGCTTATT
>Frequency_1_QualityScore_FFHHHHHJJJJIJJJJJJJJJJIIJHHIJJJJHIJJJJJJIJGIIIJIIJJIJJJJJJJJJJJIJJIJIEHBHHHHHHHFFFFFEFFEEEECEE_Mismatch_0_Sense_+_Library_PoolC
CATAATTTAAGACTTTGCCACTAGGTACATAGTTTTTGCTATATAAAATAGAGCAGGAGACTTAACAGTCTATGAGCATTCTAGTATGCTTATT
>Frequency_1_QualityScore_FFFHGHHIGJJJJJIJJJJJJJIGHJJJJJJJJJJJJJJJJJJHJJIJIIGHIJIHIJJJJIJJIJJIIHHIJJIHEHEEHFFFEFFDDDACCD_Mismatch_0_Sense_+_Library_PoolT
AGTAAAGTTTTAAATGCTGTTTCTCTTGCATGCTTGCTGTTGGATGAATGTCTCCATTGGATATGAGGATGCTCTCAAATTCAAGGAGGATATG
>Frequency_1_QualityScore_FFHHHHHJJJJJJJJJJFIIIIIJJJJJJJJIJJJJJJJJJIIJJIHJJIJIIGIJJHHEHFFFFFEFDDDDDDDBBDDCCDCDDDDDDD>@DD_Mismatch_0_Sense_+_Library_PoolT
TTCTTCGTTCGCTGGAGTCTTCAACTTTATGGCACTCACAGTCGTGTCTGGCTACACTCTTTACAGACGTGCGAGATCTAGTCGCTGATGTTCT
>Frequency_1_QualityScore_FFHHHHHIJJJJJJJJJFHIJJJJJIJJJJIJJIJJJJJJJHIIJJJJJJJJGIHIIJHHGHEHFFEEBAACDDDBDDEDDDDDDDD>CD@CDD_Mismatch_0_Sense_+_Library_PoolC
TTCTTCGTTCGCTGGAGTCTTCAACTTTATGGCACTCACAGTCGTGTCTGGCTACACTCTTTACAGACGTGCGAGATCTAGTCGCTGATGTTCT
>Frequency_5_QualityScore_CEHHGGGIIIIJIGHIGHIIJJHHHIIHIIIIIIIHIHFGHIIIIIIIIHIJJIIGHHIJIIHIIHHHGDFFGGGGFDEEDDDDDEDDCCCDDC_Mismatch_0_Sense_+_Library_PoolC
TGGGCATTCATAGTTGTATTTTAGCAGTCTATTAAATGTACTGTAATATGCTTACCGAGCATTCTAATATGCTTACTGGCCCATTCATAGTTGT
>Frequency_4_QualityScore_DEHHGGHJJIJIHIGIIJIIIIGEHHHIIEHHHIIIHIIIHGIGIIFGIHHIIIJIGIIJJJJJJIIIHGHGHGHGGGEGFEDEDEEECCBBAC_Mismatch_0_Sense_+_Library_PoolC
ATAGTTTTTGCTATATAAAATAGAGCAGGAGACTTAACAGTCTATGAGCATTCTAGTATGCTTATTGGGCATTCATAGTTGTATTTTAGCAGTC
>Frequency_4_QualityScore_EEGGGGGIIIIJJJIIIJIIIIIIIHIJJIIIIIIJIIJHJJHIIJIIIIIIHIJIIJJJIJJIIGIIIGHHHIHGGGGFGFFEEFECCDDDDD_Mismatch_0_Sense_+_Library_PoolC
TATGCTTATTGGGCATTCATAGTTGTATTTTAGCAGTCTATTAAATGTACTGTAATATGCTTACCGAGCATTCTAATATGCTTACTGGCCCATT
>Frequency_4_QualityScore_EFGHGGGIIIIIIIJJJIIHIIJIJIJHIIGIIGHHIJIIGIHIIJIGIIIHHGHGHIIHGIHGIFHIJGIIGHEDFGGEDCEDEDEDCDECDE_Mismatch_0_Sense_+_Library_PoolC
ATTCATAGTTGTATTTTAGCAGTCTATTAAATGTACTGTAATATGCTTACCGAGCATTCTAATATGCTTACTGGCCCATTCATAGTTGTATAAT
>Frequency_4_QualityScore_FEHHHHHJJJJJGIIIJJIIIIJJIJJJGIIIIIJIJJJHIIHIJIJIIJIIIIIIIIIIIIIJIHIIJIIIIIIIIIIHGGGGGGGGFFFFEC_Mismatch_0_Sense_+_Library_PoolC
GAGACTTAACAGTCTATGAGCATTCTAGTATGCTTATTGGGCATTCATAGTTGTATTTTAGCAGTCTATTAAATGTACTGTAATATGCTTACCG
>Frequency_4_QualityScore_EEFGGDCGHHIIIGIIIGEFHHGGGECGHEDAFGIFFGHHHFHIIHIIGIIIIEFEGGIIHDDEAEDFIDGGGDE?@ECDDDDEEDCDCBCDEE_Mismatch_0_Sense_+_Library_PoolC
CATTCATAGTTGTATTTTAGCAGTCTATTAAATGTACTGTAATATGCTTACCGAGCATTCTAATATGCTTACTGGCCCATTCATAGTTGTATAA
>Frequency_4_QualityScore_FFHHHGHJIIJJJJJJJJJIJJJJJJJJJJIJJJJJJJIJJJJJJJJIJIJJJIJJJJIIJJJJJJJIIIIIIIGGGGFFEEDEEDEDDEEEEE_Mismatch_0_Sense_+_Library_PoolC
CATAGTTGTATTTTAGCAGTCTATTAAATGTACTGTAATATGCTTACCGAGCATTCTAATATGCTTACTGGCCCATTCATAGTTGTATAATATG
>Frequency_4_QualityScore_FFHHHHHIJJJIJJIJJJJJIIGIIJJJJJJJJJIJJJGIIJJJJIJJJIJJIIIJIIIIHJJGGIIIIHIHIIIIGEGGGFGEEEEFFEEEED_Mismatch_0_Sense_+_Library_PoolC
AATAGAGCAGGAGACTTAACAGTCTATGAGCATTCTAGTATGCTTATTGGGCATTCATAGTTGTATTTTAGCAGTCTATTAAATGTACTGTAAT
>Frequency_4_QualityScore_EEGGGGHGGFFHIIIGIIJIGFGHIIGHHIIIJJIIIIIIIJGIIIJJIIGGIIHIGIGHIGGIIJIIIEFIFFHFGGEGGGGEFFFFEFEEEE_Mismatch_0_Sense_+_Library_PoolC
TAGAGCAGGAGACTTAACAGTCTATGAGCATTCTAGTATGCTTATTGGGCATTCATAGTTGTATTTTAGCAGTCTATTAAATGTACTGTAATAT
>Frequency_4_QualityScore_EFHHHHHIIJJJJHIEIIJIIIIJIIIIJJIIJIIJJJIIHHIIIIJIIIJJJIIJJJIHHIFGIHGHIGGGGGGGGEGFFFEDEFEEEFEDDE_Mismatch_0_Sense_+_Library_PoolC
AAAATAGAGCAGGAGACTTAACAGTCTATGAGCATTCTAGTATGCTTATTGGGCATTCATAGTTGTATTTTAGCAGTCTATTAAATGTACTGTA
>Frequency_3_QualityScore_FFHHGHHDGIHIJJIIJJJJJJIJGIFGIHHJIIJJIIJHIJJJIIJIIJHGIIHIIJJJJJJJIIHIIHIIIHHGGGFGFFEFFEEEEEDBCD_Mismatch_0_Sense_+_Library_PoolC
CACTAGGTACATAGTTTTTGCTATATAAAATAGAGCAGGAGACTTAACAGTCTATGAGCATTCTAGTATGCTTATTGGGCATTCATAGTTGTAT
>Frequency_3_QualityScore_FFGGGHHIJIIIJIJJJJJJHJFHHJIIIJJJJIIIIIHJJJJJIIDHIGHGHIHIGGGFGFFFFFDABCDDEB?@BCDDBBCDDCBB>ABD>C_Mismatch_0_Sense_+_Library_PoolC
ATATTTTCTTCGTTCGCTGGAGTCTTCAACTTTATGGCACTCACAGTCGTGTCTGGCTACACTCTTTACAGACGTGCGAGATCTAGTCGCTGAT
>Frequency_3_QualityScore_FFHHHHHJJJJJJJIJJJJJGHIJJJJIIJJJJJJJJJJIJIJJJIIJJIIIGIHIIJJJJJIGHIHIIHIIGGGGGGFDFFFFFEDEEDECDD_Mismatch_0_Sense_+_Library_PoolC
TTTAAGACTTTGCCACTAGGTACATAGTTTTTGCTATATAAAATAGAGCAGGAGACTTAACAGTCTATGAGCATTCTAGTATGCTTATTGGGCA
>Frequency_3_QualityScore_FFHHHHFHIJJJJJJJIHJJJJJIJJJJJJJHIHIIJIJIIIHIIJJJIIJIJJIJJJHHJJHIIJIIIFHGIHHGHGGGEEFDEDFEEDEDED_Mismatch_0_Sense_+_Library_PoolC
ACATAGTTTTTGCTATATAAAATAGAGCAGGAGACTTAACAGTCTATGAGCATTCTAGTATGCTTATTGGGCATTCATAGTTGTATTTTAGCAG
>Frequency_3_QualityScore_FFHHHHHJIHJJJJJHIIIJIHIIJIHIIIJJHIIIIJIIJJHIIGIJIIJIIHGIHHJJIIHIHHIGGEHIIIIHGDFGGFFFEEEEFEEEEE_Mismatch_0_Sense_+_Library_PoolC
ATAAAATAGAGCAGGAGACTTAACAGTCTATGAGCATTCTAGTATGCTTATTGGGCATTCATAGTTGTATTTTAGCAGTCTATTAAATGTACTG
>Frequency_3_QualityScore_EEHHHHHJJJJJJJJJJJJJJJJIIIJJIJJJJJJJJIIJIIIJJIIJJJJJIIIJGIIJJJJJGIIIIEFHGEGFGGGGGFFFEEEDDCEDED_Mismatch_0_Sense_+_Library_PoolC
TGCTTATTGGGCATTCATAGTTGTATTTTAGCAGTCTATTAAATGTACTGTAATATGCTTACCGAGCATTCTAATATGCTTACTGGCCCATTCA
>Frequency_3_QualityScore_FFGHHHHIIJFIIIJJJJIJJHIJIIJJJJJJHHIJJIJIJJJJJJJIIAFHIIIIIIJIHIIJJJJJJHIIIIGGFGHGGEBDEFCDCEBDEE_Mismatch_0_Sense_+_Library_PoolC
TTCATAGTTGTATTTTAGCAGTCTATTAAATGTACTGTAATATGCTTACCGAGCATTCTAATATGCTTACTGGCCCATTCATAGTTGTATAATA
>Frequency_3_QualityScore_EFHHGHHIHGGGIGIHHGHCFHHHG@BBB@ACBBDDDCCDB>BCCCCC=BCCBCADDEDEDDDBCBDDDCCCDDCCCDDA=BBB:<<BAC?BCD_Mismatch_0_Sense_+_Library_PoolC
ATCGACGGCCGCCGCTGCAGCGACCGCCATTGCTTTCGTTGCCCGCCATGGGAATTCTCACACTCAATGGCGTAAAGTCTGCGGTGTCTATGAT
>Frequency_3_QualityScore_FFGHGFGIIIIIHIHFHIIEDGGGHHHHIHHFHHIIJIIIJHGIIHIIJIIIIFGHHGIIJIIHIIFFGFEHHHHHHGGGGFGFFFEFFCBDEE_Mismatch_0_Sense_+_Library_PoolC
CAGGAGACTTAACAGTCTATGAGCATTCTAGTATGCTTATTGGGCATTCATAGTTGTATTTTAGCAGTCTATTAAATGTACTGTAATATGCTTA
>Frequency_3_QualityScore_FFGHHHHJJIJJIIIJJJJGHIIJJIIJJJIJJIJJIIJJJJJJJJHIJJIJIJJJIIJJJJJJIJJJGEEHHHIIIHGGGGGFFDFFFFEDED_Mismatch_0_Sense_+_Library_PoolC
CTATATAAAATAGAGCAGGAGACTTAACAGTCTATGAGCATTCTAGTATGCTTATTGGGCATTCATAGTTGTATTTTAGCAGTCTATTAAATGT
>Frequency_3_QualityScore_FFHGGHHJJIJJJJIIJJJJHJHJIHHIJJIJIJIJJJJJJJIIHHIIJJJIHHIHIJJJIJIIIIJIIIHGGFGFGFGFFFEEFEEEEEEEDD_Mismatch_0_Sense_+_Library_PoolC
TTGTATTTTAGCAGTCTATTAAATGTACTGTAATATGCTTACCGAGCATTCTAATATGCTTACTGGCCCATTCATAGTTGTATAATATGTTTAG
>Frequency_3_QualityScore_FEGHHHGIGHIIIDGGFHHIJHIIJFGIIIIIIHGIHFIHHJJHGEFEHHHHFGGGGGFGFEFEBACCCABC>@CDDECDDDCCCCBBBCCCCC_Mismatch_0_Sense_+_Library_PoolC
GTAAAGTCTGCGGTGTCTATGATCGTTTCTGTAACCGTGGGGCTGTTGCTATATTTTCTTCGTTCGCTGGAGTCTTCAACTTTATGGCACTCAC
>Frequency_3_QualityScore_FFHHHHFHJJJJJIJJJJJJJIJHJJJJJJJJIJJIJJIJJJJJIIJJJIIJJJJIJJJJJJJJJIJJIGHIIIIGGGGFFFFFFEEDEEDDEE_Mismatch_0_Sense_+_Library_PoolC
ACTAGGTACATAGTTTTTGCTATATAAAATAGAGCAGGAGACTTAACAGTCTATGAGCATTCTAGTATGCTTATTGGGCATTCATAGTTGTATT
>Frequency_3_QualityScore_EAG;DDCHHHEEFEIHHHGHHHHFGHHHGHEDFHFHHGBGFHGHHGFGGGHHFHDEGGGD?F>@CEGHFBCFGFEFFEFFCDDD?B@@ACDCED_Mismatch_0_Sense_+_Library_PoolC
AGGTACATAGTTTTTGCTATATAAAATAGAGCAGGAGACTTAACAGTCTATGAGCATTCTAGTATGCTTATTGGGCATTCATAGTTGTATTTTA
>Frequency_3_QualityScore_EEHHBGEHIGHIJJIJJDIHHHIIJJHHIJIIIJIJHJIIJJJJJJIIHJIJJIJJJJJJIIJJJIJIJIIIIIIHGGFFFFECFEEDEEDDEE_Mismatch_0_Sense_+_Library_PoolC
TCATAGTTGTATTTTAGCAGTCTATTAAATGTACTGTAATATGCTTACCGAGCATTCTAATATGCTTACTGGCCCATTCATAGTTGTATAATAT
>Frequency_3_QualityScore_FDGHHHHJJJJJIJJIJJIJJJJHIJJJJJIJJJJJJJJJIIHJJJJJJJJJJHJJIJJJJJHIJJJIIHHGGFFFGFGEEEFFEFEDEEEEDD_Mismatch_0_Sense_+_Library_PoolC
GTATTTTAGCAGTCTATTAAATGTACTGTAATATGCTTACCGAGCATTCTAATATGCTTACTGGCCCATTCATAGTTGTATAATATGTTTAGTG
>Frequency_2_QualityScore_FFHFHHHJIJJJJJJIGGIIHHHHIJJGIIJJJIGIIIJIIJIIIGGIIJJJIJJJIHFEEEDDCCCCDCDEDDEEEEEDDDDCCDCDDDBBDA_Mismatch_0_Sense_+_Library_PoolC
GGAATTCTCACACTCAATGGCGTAAAGTCTGCGGTGTCTATGATCGTTTCTGTAACCGTGGGGCTGTTGCTATATTTTCTTCGTTCGCTGGAGT
>Frequency_2_QualityScore_FFHHHHHJJJIJJJJJJIJJIIIHHIIIJJIIJJJJJJJIJJJIJJIIJIIIIJIIIIIJIIIIIIIHIIIIGHHHHHFFFFEEFEEEEBEDEC_Mismatch_0_Sense_+_Library_PoolC
TAATTTAAGACTTTGCCACTAGGTACATAGTTTTTGCTATATAAAATAGAGCAGGAGACTTAACAGTCTATGAGCATTCTAGTATGCTTATTGG
>Frequency_2_QualityScore_FFGFHHGJIHHIIIIIIIIGHHIJIIIIIJIIIIIIIJJJIJJFHIGIFGIIHHGIIIIHGGHGGFFFECCCCDDCD?@CEDDECCDCCCCC?B_Mismatch_0_Sense_+_Library_PoolC
TTTTCTTCGTTCGCTGGAGTCTTCAACTTTATGGCACTCACAGTCGTGTCTGGCTACACTCTTTACAGACGTGCGAGATCTAGTCGCTGATGTT
>Frequency_2_QualityScore_FFHHFHHIDHIIIIIHIIIIIIEHIFHIIIIIIIIIFGIIIIIIIIIEGHIIIIG?EGHIGIIGIGIIIEF9@EG9;;BDEDEDEEEEED@AAC_Mismatch_0_Sense_+_Library_PoolC
GGGCATTCATAGTTGTATTTTAGCAGTCTATTAAATGTACTGTAATATGCTTACCGAGCATTCTAATATGCTTACTGGCCCATTCATAGTTGTA
>Frequency_2_QualityScore_FEHHHHHIIIIIIIIJIJIIJJJJIJIICGHIJIJIIJIJJIJIIJIIIIJJGGHGGIIIGGEFGDGEECEEEEECECBBAACDCDDDDECCCC_Mismatch_0_Sense_+_Library_PoolC
GTTGCTATATTTTCTTCGTTCGCTGGAGTCTTCAACTTTATGGCACTCACAGTCGTGTCTGGCTACACTCTTTACAGACGTGCGAGATCTAGTC
>Frequency_2_QualityScore_FFHHHHHIJIJJIJJJJJIIIEHIIIIIGIJJJJIJJJJJJJJJJJIIIIIIIIIIIIIIIIJIGIIIIGFIIGHHHHHGEFFFFFEDEEEDCD_Mismatch_0_Sense_+_Library_PoolC
ATTTAAGACTTTGCCACTAGGTACATAGTTTTTGCTATATAAAATAGAGCAGGAGACTTAACAGTCTATGAGCATTCTAGTATGCTTATTGGGC
>Frequency_2_QualityScore_FFHHHGHJJJJJJJJJIIJIJJHIJGIJJIJJJIJIIJJJJIJIJJHIJIJJJJJCGIJJIIIIJJJJIEHHHHFFFFEEECEEDDDDCDDCDD_Mismatch_0_Sense_+_Library_PoolC
ATGAATGTCTCCATTGGATATGAGGATGCTCTCAAATTCAAGGAGGATATGAGGGTATGCACCCAGATCCAAAACAGACATGCACCCAACAGCA
>Frequency_2_QualityScore_FFHHHHHHIJJJJJJJHIIIJJIIIIJJJIJJIJIIIIIJIJJJIJJJJIJJJJIIJGIJJJIJJIIIGCGGGIHIHEHGGFFFEFFEEEEEEE_Mismatch_0_Sense_+_Library_PoolC
GCAGGAGACTTAACAGTCTATGAGCATTCTAGTATGCTTATTGGGCATTCATAGTTGTATTTTAGCAGTCTATTAAATGTACTGTAATATGCTT
>Frequency_2_QualityScore_FFHHHHHJIJIJHIIIJIIIJFIHIIIIIJJJJIJIJJJGIGIIIIJIGIIIJIIHIJJIJIIIIIGIIEHGFDHGEHHEEEEDEECEEECECC_Mismatch_0_Sense_+_Library_PoolC
AGTTTTTGCTATATAAAATAGAGCAGGAGACTTAACAGTCTATGAGCATTCTAGTATGCTTATTGGGCATTCATAGTTGTATTTTAGCAGTCTA
>Frequency_2_QualityScore_CECFGGFGFGHIIIIIIIIIGIG7AAFIFHIIFIFFHEEEGHGECEHGHGGIGHIIIIIICEGIIIGGIGHIIGEGIHEFEGGCEEECCA@BCA_Mismatch_0_Sense_+_Library_PoolC
CAGTAAAGTTTTAAATGCTGTTTCTCTTGCATGCTTGCTGTTGGATGAATGTCTCCATTGGATATGAGGATGCTCTCAAATTCAAGGAGGATAT
>Frequency_2_QualityScore_FFHHHHHIGIIIJJGIGIIIHIIIIIIJJIIIIIJIIIIIIJIHIJEIIGHIIIIIJJIJIIIIIIHIIFGGHIHIGIGHIIHEHEGHDEDADD_Mismatch_0_Sense_+_Library_PoolC
CTTAACAGTCTATGAGCATTCTAGTATGCTTATTGGGCATTCATAGTTGTATTTTAGCAGTCTATTAAATGTACTGTAATATGCTTACCGAGCA
>Frequency_2_QualityScore_DDBCD?ECECGDCGEEE=CHECECEFHGIDDEGGHGGGHEDIHIIGFEDDGEE?<A??CCEC@CCA?ACA@?>AABA=9?CA??>A?C??AABB_Mismatch_0_Sense_+_Library_PoolC
CTATGATCGTTTCTGTAACCGTGGGGCTGTTGCTATATTTTCTTCGTTCGCTGGAGTCTTCAACTTTATGGCACTCACAGTCGTGTCTGGCTAC
>Frequency_2_QualityScore_EEFHHGGIFFDGIIIIGIEDGGIFBACEEFHGGIIIHGIGIIIIIEIHGIIIGGIECGFGIIHIIHCGIEGGHGCBEGEFFEFFEFED=ACEEE_Mismatch_0_Sense_+_Library_PoolC
TTTTTGCTATATAAAATAGAGCAGGAGACTTAACAGTCTATGAGCATTCTAGTATGCTTATTGGGCATTCATAGTTGTATTTTAGCAGTCTATT
>Frequency_2_QualityScore_FFHHHHHIHIIIJJJIJIJIIIIJJGIIJJJJJJIGIIJJJJJIJIIIIIIJIGIIIIIJGIIIIJIIJIIIIIHHGHGGHGCEFEFEEEEEEE_Mismatch_0_Sense_+_Library_PoolC
AGAGCAGGAGACTTAACAGTCTATGAGCATTCTAGTATGCTTATTGGGCATTCATAGTTGTATTTTAGCAGTCTATTAAATGTACTGTAATATG
>Frequency_2_QualityScore_FFHHHHHJJJJJIIJJIIJJJJJJJJJHIIJIIJJJIJIJJJIJIIGIIJIIJJIIIIJJJIJJJJIJIHHJIHHHGGGBEFEFEEEEEEDEEE_Mismatch_0_Sense_+_Library_PoolC
AGTTGTATTTTAGCAGTCTATTAAATGTACTGTAATATGCTTACCGAGCATTCTAATATGCTTACTGGCCCATTCATAGTTGTATAATATGTTT
>Frequency_2_QualityScore_DDABGGCCBFEEG?EHFHE=C@C=AGEGGFGCGFAGGGI=DEGGGBGHDDGHG?CCADGIGBEGG5ACEFD=<>A?BC9=A?D<==71=??C9>_Mismatch_0_Sense_+_Library_PoolC
AATTTAAGACTTTGCCACTAGGTACATAGTTTTTGCTATATAAAATAGAGCAGGAGACTTAACAGTCTATGAGCATTCTAGTATGCTTATTGGG
>Frequency_2_QualityScore_FFHHHGHJIIJIJJIJJIIIJJHJIIIJJIIJJJJJJJJDGHIIIIGIIJJJJJJJGIIGFIIIJIJIIIHGHEEFFFFEEECDECEECDDDDD_Mismatch_0_Sense_+_Library_PoolC
CATGCACCCAACAGCATAATTTAAGACTTTGCCACTAGGTACATAGTTTTTGCTATATAAAATAGAGCAGGAGACTTAACAGTCTATGAGCATT
>Frequency_2_QualityScore_FFHHHGHJJIGIIIIJJIJJJIJJIIJJIJJJJJIIIIJJJIJIIJIIJIIIIIIIJIIIIIJJJJIJIGHIJJIJEGHGFFFFEEEDEECDED_Mismatch_0_Sense_+_Library_PoolC
AGCATTCTAGTATGCTTATTGGGCATTCATAGTTGTATTTTAGCAGTCTATTAAATGTACTGTAATATGCTTACCGAGCATTCTAATATGCTTA
>Frequency_2_QualityScore_FFHGHHHIIIIIIGIIHGIEHHGHGGIIIHGIIIIIIIIIIIIIIIIIIGIIIIGIIIIIHIIIIIIIIGHGGIIIHIIIHHHGGFGGFFFFFE_Mismatch_0_Sense_+_Library_PoolC
GGAGACTTAACAGTCTATGAGCATTCTAGTATGCTTATTGGGCATTCATAGTTGTATTTTAGCAGTCTATTAAATGTACTGTAATATGCTTACC
>Frequency_2_QualityScore_FFHGGHGJIJJJJIJIJJJIJJIJHIIJIIIIIIJJEFFGIIIIIIJJHHIIJJJJJIGHDEEDCDDDA@BCDEEDEDEEECDDDCDDDDDDCB_Mismatch_0_Sense_+_Library_PoolC
TGGGAATTCTCACACTCAATGGCGTAAAGTCTGCGGTGTCTATGATCGTTTCTGTAACCGTGGGGCTGTTGCTATATTTTCTTCGTTCGCTGGA
>Frequency_2_QualityScore_DADFFGGHGEHIHIHCDGGGDGEHGEEGDFECGAGIEIGEIGEHGIIG?FE5EGCDGEGHEFHFIHIIIGGEEIEGHFEDEDECCAC?ACE??A_Mismatch_0_Sense_+_Library_PoolC
CATTCTAGTATGCTTATTGGGCATTCATAGTTGTATTTTAGCAGTCTATTAAATGTACTGTAATATGCTTACCGAGCATTCTAATATGCTTACT
>Frequency_2_QualityScore_FFHHHHHJJJJJJIIIJCHHIJIIIJJJJIJJIHIJJIIJJJIIJJJIHIJIIIIJJJJJIIIJIIGIIIGGHGGFGGFFEEEDEEEEDEDDDD_Mismatch_0_Sense_+_Library_PoolC
AAGACTTTGCCACTAGGTACATAGTTTTTGCTATATAAAATAGAGCAGGAGACTTAACAGTCTATGAGCATTCTAGTATGCTTATTGGGCATTC
>Frequency_2_QualityScore_FFHHHHHIJJJJJIJJJJJJJIIHIIIJJJJIJJJJIJJJJIIJIHIJIIHIJJJJJJJJIIHIJJHIHGGIIIIGIHIHIJIIGGGFGFFDDC_Mismatch_0_Sense_+_Library_PoolC
TTAACAGTCTATGAGCATTCTAGTATGCTTATTGGGCATTCATAGTTGTATTTTAGCAGTCTATTAAATGTACTGTAATATGCTTACCGAGCAT
>Frequency_2_QualityScore_FFHHGHGIIIBGIIIJJIHJJIJIJHIIJIJIIJIJIJJJJJJJIJJJJJJJJHIIIJJGIIJHJIIIJJIIIIHGGHHGGFFEEEEEEEEACC_Mismatch_0_Sense_+_Library_PoolC
TGCCACTAGGTACATAGTTTTTGCTATATAAAATAGAGCAGGAGACTTAACAGTCTATGAGCATTCTAGTATGCTTATTGGGCATTCATAGTTG
>Frequency_2_QualityScore_CECFGGGIIIGIIIIIIIHIIIIIIIIIFIIIIIHIIIIIIHIIIIIIIIIIIIIIIIIIIIIHIIIICCGIIIIGHGGGHFEEDEEECCCDCC_Mismatch_0_Sense_+_Library_PoolC
AGTATGCTTATTGGGCATTCATAGTTGTATTTTAGCAGTCTATTAAATGTACTGTAATATGCTTACCGAGCATTCTAATATGCTTACTGGCCCA
>Frequency_2_QualityScore_FFHHHHHJJJJJJJJJJJIJJJJJJJIIJJJIJJJJJJJJIJJJJJJJIJIIHIJJJJJIJJJIJGIIHIIGHHHHGGHGFFEFEFEEEECCCD_Mismatch_0_Sense_+_Library_PoolC
GACTTAACAGTCTATGAGCATTCTAGTATGCTTATTGGGCATTCATAGTTGTATTTTAGCAGTCTATTAAATGTACTGTAATATGCTTACCGAG
>Frequency_2_QualityScore_FEGFGGGGIIHIIIIHGEGHIIIIIGIGIGHIGHIHGIIGHGIIHGEIIIIIJIIIGEGIIIIGHEGGGCCFGIHGGGEAEGFEEEEEEECEEE_Mismatch_0_Sense_+_Library_PoolC
TATAAAATAGAGCAGGAGACTTAACAGTCTATGAGCATTCTAGTATGCTTATTGGGCATTCATAGTTGTATTTTAGCAGTCTATTAAATGTACT
>Frequency_2_QualityScore_CEEFGGGIGEIIIIIIIEE>GHIGIIGIIIIGGGIIGIIIIIIGIECHHIIGGGGIHHHGEAGCEEEDDABDECACCCBCCACCCA?ABCBCBC_Mismatch_0_Sense_+_Library_PoolC
CAGATCCAAAACAGACATGCACCCAACAGCATAATTTAAGACTTTGCCACTAGGTACATAGTTTTTGCTATATAAAATAGAGCAGGAGACTTAA
>Frequency_2_QualityScore_FFGGHHGIIIIJIIJIJJIHIHIJJJIJIIIIIIIJJIIIIIIIIIJJJJIIIJJIJIIJJIHHIIIIHGIHIIJIIIIIIJIGHFFEAECEEE_Mismatch_0_Sense_+_Library_PoolC
CAGTCTATGAGCATTCTAGTATGCTTATTGGGCATTCATAGTTGTATTTTAGCAGTCTATTAAATGTACTGTAATATGCTTACCGAGCATTCTA
>Frequency_2_QualityScore_FFHHHGGJJJJJJIHHIIGIIJIIIJIJJIHIIIIIIJIIIIIIIIIGGEEEEGFEEEEEEEEDCEDDDCCDDCCD@BCCCCCCACCDCCCCCC_Mismatch_0_Sense_+_Library_PoolC
CGTTTCTGTAACCGTGGGGCTGTTGCTATATTTTCTTCGTTCGCTGGAGTCTTCAACTTTATGGCACTCACAGTCGTGTCTGGCTACACTCTTT
>Frequency_2_QualityScore_FFHHHHHJJJIIIJJJJIJJJJJIJJJJJJIIIJJJJJJIJJIJJEGHIIIJHIIJJJJIIIIIIIIIGHGGGGFFFECCDEECDCDDDCDDEE_Mismatch_0_Sense_+_Library_PoolC
AACAGACATGCACCCAACAGCATAATTTAAGACTTTGCCACTAGGTACATAGTTTTTGCTATATAAAATAGAGCAGGAGACTTAACAGTCTATG
>Frequency_2_QualityScore_FFHGGHGIGIGIIGIIGEECGIGIFIHHIGIIIIHGIIIIIIE?FHIIIGIIJIEGGIIHHEGIIIHIIIEHGG5?CEEDA=ACABCCCC_Mismatch_0_Sense_+_Library_PoolC
CTTGCATGCTTGCTGTTGGATGAATGTCTCCATTGGATATGAGGATGCTCTCAAATTCAAGGAGGATATGAGGGTATGCACCCAGATCCA
>Frequency_2_QualityScore_FFHHHHHJJJIJJJJJIIJIJJJJIJIJIJJHIJJJJJJJJJJJJHIIIIIIJJJJJJIJIIJJJJJJJIIJIJIGGGFGFFFEFFEDEEEEEE_Mismatch_0_Sense_+_Library_PoolC
TTCTAGTATGCTTATTGGGCATTCATAGTTGTATTTTAGCAGTCTATTAAATGTACTGTAATATGCTTACCGAGCATTCTAATATGCTTACTGG
>Frequency_2_QualityScore_FFHGHGHJJIGIIJJJGIIJJIJIIJIIIIJIIIGHIIJJJJJIJHIJIJJIIIIJHIIJHHIGIIIIIGIJIHIIIGGGGEEEEEEEECEEDD_Mismatch_0_Sense_+_Library_PoolC
GCATTCTAGTATGCTTATTGGGCATTCATAGTTGTATTTTAGCAGTCTATTAAATGTACTGTAATATGCTTACCGAGCATTCTAATATGCTTAC
>Frequency_2_QualityScore_FFHHHHGJJIJJIJIJJIIJJJJJJIGIIIJIJJJIJJIJJJIIJIJJIIJJJHHIIIJIJJIIHIIHIDGHGGGGFGCEECEEEEEEEEDEEE_Mismatch_0_Sense_+_Library_PoolC
GTTGTATTTTAGCAGTCTATTAAATGTACTGTAATATGCTTACCGAGCATTCTAATATGCTTACTGGCCCATTCATAGTTGTATAATATGTTTA
>Frequency_2_QualityScore_EFHHHHHIIIIJIIJGIIIIJIJIIIIJIIIIIIJJJIJIIIJJGIJIIIGIJJJJIGHHIIJIHJJIGIFHHIIIIIJGHJIGGHHGGGFCDD_Mismatch_0_Sense_+_Library_PoolC
ACTTAACAGTCTATGAGCATTCTAGTATGCTTATTGGGCATTCATAGTTGTATTTTAGCAGTCTATTAAATGTACTGTAATATGCTTACCGAGC
>Frequency_2_QualityScore_FFHHFGHGIIIHJIIIHIIIIJIIIIJIIGIIIJIJJJIJIJJJIJJJHIIHIIIIIJIIJJIIIGIIIHHIJHHHHHHGFCEEEEDEEEEEED_Mismatch_0_Sense_+_Library_PoolC
ATAGTTGTATTTTAGCAGTCTATTAAATGTACTGTAATATGCTTACCGAGCATTCTAATATGCTTACTGGCCCATTCATAGTTGTATAATATGT
>Frequency_2_QualityScore_FDHHHHHIGIIJJJJJIIIIJJJIIJHIIJJIJIJJJJJIJIIIIIJIJJJIJIJJIIIJHIJHIJJJGHIIIIGHHHHGFFFFFEEEEEEECE_Mismatch_0_Sense_+_Library_PoolC
GTACATAGTTTTTGCTATATAAAATAGAGCAGGAGACTTAACAGTCTATGAGCATTCTAGTATGCTTATTGGGCATTCATAGTTGTATTTTAGC
>Frequency_2_QualityScore_DEGHGFHIIHIHGHEIGGIHGGICGGIHIIICCCC=FGIGGGGGBEDECCCD?CCAA?ACDCCBCA=;:=?BADDBDCC;@?BCADABCC=A@A_Mismatch_0_Sense_+_Library_PoolC
CAGCGACCGCCATTGCTTTCGTTGCCCGCCATGGGAATTCTCACACTCAATGGCGTAAAGTCTGCGGTGTCTATGATCGTTTCTGTAACCGTGG
>Frequency_2_QualityScore_FFHHHHHJJJJJJJIIIJJJIJJJJIJJIJJJJIJJIJJJIIIIIIJJJJJJJIJIJJIJJJJIIHEIHGGGGGGEFEEDDEEEEEECCDDCCC_Mismatch_0_Sense_+_Library_PoolC
GGCATTCATAGTTGTATTTTAGCAGTCTATTAAATGTACTGTAATATGCTTACCGAGCATTCTAATATGCTTACTGGCCCATTCATAGTTGTAT
>Frequency_2_QualityScore_FFGHGEHIEHIJIEIEGHIGHGHIIIEIIEEGIIIIJJIEGH?EGIGEEGHGHEEHG=CECCAC@DA=A>?;A9AACACCCBC=?=BC3=BA:?_Mismatch_0_Sense_+_Library_PoolC
CTTCGTTCGCTGGAGTCTTCAACTTTATGGCACTCACAGTCGTGTCTGGCTACACTCTTTACAGACGTGCGAGATCTAGTCGCTGATGTTCTAA
>Frequency_2_QualityScore_FFGGGFHIIJJJIJIIJJGGHIIIIIIIIJGHGIIIJJJHIIIJI?GIIIIIGIIEGGIJIJIIIIIIGGGIIIIIJHIHGHEHHGFFFFEEFE_Mismatch_0_Sense_+_Library_PoolC
AGGAGACTTAACAGTCTATGAGCATTCTAGTATGCTTATTGGGCATTCATAGTTGTATTTTAGCAGTCTATTAAATGTACTGTAATATGCTTAC
>Frequency_2_QualityScore_FEHHEGHJJJJIJJJJJJJJJIIJJJJJJJGIJIJJIIJIIJJJJIJIIIIJJIJJJJIJJIJIIJJIJGHIIIIHHGGFFFFEEEEEDCEEEE_Mismatch_0_Sense_+_Library_PoolC
TAGGTACATAGTTTTTGCTATATAAAATAGAGCAGGAGACTTAACAGTCTATGAGCATTCTAGTATGCTTATTGGGCATTCATAGTTGTATTTT
>Frequency_2_QualityScore_FFGHGHHIIIIEHGIFIGIIIIGHIIIIIIIIIHGIIIHIIIIIIIIIIIIIIIIIIIIIIEEHHIIIIGGIFIHHGFCGGFFCEDCBBDCCCD_Mismatch_0_Sense_+_Library_PoolC
GCTTATTGGGCATTCATAGTTGTATTTTAGCAGTCTATTAAATGTACTGTAATATGCTTACCGAGCATTCTAATATGCTTACTGGCCCATTCAT
>Frequency_2_QualityScore_FFGHGGHJJJJIIIJJIJJHJJIJIJIIJIHIJJIIIIJJJJJJJJJJIHIIJIEGHHIGHIHIIIIIEGGIJIIJGICGGFFFEEEDDDEDBE_Mismatch_0_Sense_+_Library_PoolC
TGAGCATTCTAGTATGCTTATTGGGCATTCATAGTTGTATTTTAGCAGTCTATTAAATGTACTGTAATATGCTTACCGAGCATTCTAATATGCT
>Frequency_2_QualityScore_FFHHHGHJJJIJIIJJJJJEGIIIIIJJJIJIIJJJIJJIJIIIJIJIJJJIIIJJJIIGGHHHGEFFFEDEDCEEEEDDDCCDDEEDACDDCC_Mismatch_0_Sense_+_Library_PoolC
TTCAAGGAGGATATGAGGGTATGCACCCAGATCCAAAACAGACATGCACCCAACAGCATAATTTAAGACTTTGCCACTAGGTACATAGTTTTTG
>Frequency_1_QualityScore_FFHHHHHJIJJJJJJJJIJIJJJJIHGIJJJJJJIGIJIJJJJJJJJJGJJAGIIJIJJGGCGHIJIJJIGIIGHIEFHHHHHFFFFFFEEEED_Mismatch_0_Sense_+_Library_PoolC
TTTTGCTATATAAAATAGAGCAGGAGACTTAACAGTCTATGAGCATTCTAGTATGCTTATTGGGCATTCATAGTTGTATTTTAGCAGTCTATTA
>Frequency_1_QualityScore_DDFFBF?FEG<AFACHICHII@9@FFHHEIIIC@AGFB8DEHII@FGHGG=CAEBEBCC7?@>>@CCE;>@@=?BBBB4>CC@C>9<1<(9A@C_Mismatch_0_Sense_+_Library_PoolC
GCACTCACAGTCGTGTCTGGCTACACTCTTTACAGACGTGCGAGATCTAGTCGCTGATGTTCTAAATGAAAAAAAAAGTAACAGAGGAGTAGAA
>Frequency_1_QualityScore_@DHHHHGJIIIIJIJJJIIGHJJHHFHI>FCGHFGHIJIIHHGHHFFFFFEEEEDDBDDCCDEDDFDEDDDDDDDDDDDBCEDDCDCDACDCCC_Mismatch_0_Sense_+_Library_PoolC
TTCTAAATGAAAAAAAAAGTAACAGAGGAGTAGAATTTTGTGGTGTGAAATGACGAAATCTATCTACTCAGCAGTAAAGTTTTAAATGCTGTTT
>Frequency_1_QualityScore_D1<+AC4:ADE4<?FCAFFFDE@BC9??D0:?@DDBDE<BC?DDEDDEBB=(=@@@DA4@@A)?CDCAAA?;7@7;?_Mismatch_0_Sense_+_Library_PoolC
CTATTAAATGTACTGTAATATGCTTACCGAGCATTCTAATATGCTTACTGGCCCATTCATAGTTGTATAATATGTTT
>Frequency_1_QualityScore_FFHFFHDGGIIJJIIJJHIIJJJGHJIIEBHIHFFIIIIJIIJIJJJ>HIGDGHJCFGCFGHIIIJIIGEGHIHHHGGFHCEFFFFFDDEFEBC_Mismatch_0_Sense_+_Library_PoolC
TAGTTGTATTTTAGCAGTCTATTAAATGTACTGTAATATGCTTACCGAGCATTCTAATATGCTTACTGGCCCATTCATAGTTGTATAATATGTT
>Frequency_1_QualityScore_FFHHHHHJGIIJJJJJJJJJJJIIJJJJJIJJHIJJJJIJJJJJJJJJJIJJJJJJJIIJHFHFFDBDEDDDDDDDDDDDD@ADE>CDDDC_Mismatch_0_Sense_+_Library_PoolC
CGCTGGAGTCTTCAACTTTATGGCACTCACAGTCGTGTCTGGCTACACTCTTTACAGACGTGCGAGATCTAGTCGCTGATGTTCTAAATGA
>Frequency_1_QualityScore_FFHHHHHIJJJEJIJJJJJJJJJJJJJJJJJJJJJJJJJJJJJJJIJJJJJJJJJJJIJJIJJJJIJJJIJJJJHGHHHHHFFFFEEEEEEEDF_Mismatch_0_Sense_+_Library_PoolC
TTGCCACTAGGTACATAGTTTTTGCTATATAAAATAGAGCAGGAGACTTAACAGTCTATGAGCATTCTAGTATGCTTATTGGGCATTCATAGTT
>Frequency_1_QualityScore_FFHHGHHJJIJJJJJICHIFIGGAEGGHIJJJJJJJIIJIJJJJJIJIIJIHIGHGIJIEDFCGIGIJIGHIGHGAEHHHGFFFFFCDC@CDED_Mismatch_0_Sense_+_Library_PoolC
TTTGCTATATAAAATAGAGCAGGAGACTTAACAGTCTATGAGCATTCTAGTATGCTTATTGGGCATTCATAGTTGTATTTTAGCAGTCTATTAA
>Frequency_1_QualityScore_FFFHDHHJJGIIIHIHIIGGGJJJ<HHGGBHIIJIJGIJJIIIJJIJIGIJHJJJJIJIJJJIEE?FHIGIIJHHHCHFADFFFFFFC>@CCC;_Mismatch_0_Sense_+_Library_PoolC
TGTATTTTAGCAGTCTATTAAATGTACTGTAATATGCTTACCGAGCATTCTAATATGCTTACTGGCCCATTCATAGTTGTATAATATGTTTAGT
>Frequency_1_QualityScore_FFHHHHHJJJJHIJJJJJJJJJJJJJIJJJJJJJJJJJJIJJJIIIHIJJJIJHHHHFHHFFFFEEEEDCCDDDDBDCDDDC@CCCCDCCD@C@_Mismatch_0_Sense_+_Library_PoolC
TTCTGTAACCGTGGGGCTGTTGCTATATTTTCTTCGTTCGCTGGAGTCTTCAACTTTATGGCACTCACAGTCGTGTCTGGCTACACTCTTTACA
>Frequency_1_QualityScore_ABCFHHHIIACGFFAEHHGIIBHGGGGIEHIIIIIIFIGEGGHHIIIIGFHIGIIICGGIGHIIIIIIIEAHEFEHHBBDDD@?;AC@@CCCEC_Mismatch_0_Sense_+_Library_PoolC
AGAATTTTGTGGTGTGAAATGACGAAATCTATCTACTCAGCAGTAAAGTTTTAAATGCTGTTTCTCTTGCATGCTTGCTGTTGGATGAATGTCT
>Frequency_1_QualityScore_FFHHGHHJJJJIHJJJJJIIJJIJIJGIJJJJIJJJJJJJJJJJJJJIGHHIIJIJJIIIJJJIIJJJJEHJJJHHHHHFFFFFFFEECDEDD?_Mismatch_0_Sense_+_Library_PoolC
CAGCAGTAAAGTTTTAAATGCTGTTTCTCTTGCATGCTTGCTGTTGGATGAATGTCTCCATTGGATATGAGGATGCTCTCAAATTCAAGGAGGA
>Frequency_1_QualityScore_FFHHHHHIJIJJJJJIJJJJJJHIJIJJIIIJJJJIJIJJJJJIEHIJGJEEHFFFFFFEDD?BBCCDEADEDDCDDDDDDEEDDDBDDDDDD@_Mismatch_0_Sense_+_Library_PoolC
ACCGCCATTGCTTTCGTTGCCCGCCATGGGAATTCTCACACTCAATGGCGTAAAGTCTGCGGTGTCTATGATCGTTTCTGTAACCGTGGGGCTG
>Frequency_1_QualityScore_FFHHHGFJEHGEIIIIJGIGCCDDDCFGGGFGIIIIIHEHHIIIGIGF;;=BEEFDFFECACAB;@B>C;5@CC_Mismatch_0_Sense_+_Library_PoolC
CAACTTTATGGCACTCACAGTCGTGTCTGGCTACACTCTTTACAGACGTGCGAGATCTAGTCGCTGATGTTCTA
>Frequency_1_QualityScore_B?CFHHHDIBGBHGHCIEEGHIGIIDHIIFHHIIIIIFHCFGGGIDGGGGGGGIGGIIIBHIBFHGGE@DEEAGEECHBAE?DDECCCDDDCD@_Mismatch_1_Sense_+_Library_PoolC
ATTGGCCATTCATAGTTGTATTTTAGCAGTCTATTAAATGTACTGTAATATGCTTACCGAGCATTCTAATATGCTTACTGGCCCATTCATAGTT
>Frequency_1_QualityScore_FFHHHFHGIIJJJJJJIJJIJJJJJJIJJJJJIJJJJIJJJJJJJJJJIJIIIJHIJHHJJJJJIJJJJGHGIJJHGHHEEHFFFFFFFFEEEE_Mismatch_2_Sense_+_Library_PoolC
AGAGGAGACTTAACAGTCTATGAGCATTCTAGTATGCTTATTGGGCATTCATAGTTGTATTTTAGCAGTCTATTAAATGTACTGTAATATGCTT
>Frequency_1_QualityScore_EFHHHHGJJJJJJIJJJJJGHIJIJJIJJJIJJJIIJJJJDHHIJIJJHHHFDDDDDDBCDDDDBDBBB9BCCDDDDDD8>CBCCDDBDBDDDC_Mismatch_0_Sense_+_Library_PoolC
TTTCTTCTCTTCGTCACCGATTTGTTGATGCTGGTGCTGGTATCGACGGCCGCCGCTGCAGCGACCGCCATTGCTTTCGTTGCCCGCCATGGGA
>Frequency_1_QualityScore_FFHHHHHIJIJJJFGHJGIIJEIGIJJJIIJJJJIJJJHIIIIJJHFDDDDDDDDDDDDDDDD;?CDDDCDDDBCDDDDDDBBBCDBCDDCDED_Mismatch_0_Sense_+_Library_PoolC
CTCTTCGTCACCGATTTGTTGATGCTGGTGCTGGTATCGACGGCCGCCGCTGCAGCGACCGCCATTGCTTTCGTTGCCCGCCATGGGAATTCTC
>Frequency_1_QualityScore_FFHHHHGJHIJJJJJJJIJIIJJJJJJIJJIIJJJGIJJIJJJJJJIJJIJJGIJJJIJIIJJJJJIIIIJHHHF_Mismatch_0_Sense_+_Library_PoolC
CATAGTTGTATTTTAGCAGTCTATTAAATGTACTGTAATATGCTTACCGAGCATTCTAATATGCTTACTGGCCCA
>Frequency_1_QualityScore_FFHGHGHJJJJGIJIJJJJJGIIJJJIIJJJHHIIIIIIIJGJJJJJJJJIIJHJJHIJGJJIJJJJJIJIIEHIJHHGFGGFFFFFFEEEEEE_Mismatch_0_Sense_+_Library_PoolC
GCTATATAAAATAGAGCAGGAGACTTAACAGTCTATGAGCATTCTAGTATGCTTATTGGGCATTCATAGTTGTATTTTAGCAGTCTATTAAATG
>Frequency_1_QualityScore_DDFHFHFBH@GGGGGEHFICEGHIGHDCFHGHGCEHGBEGIIIIEHAFCFAHFGHIEH7@C>GII@AHB7;?CBEE);@;?8>>C:CC_Mismatch_2_Sense_+_Library_PoolC
ATGAGGATATGCACCCAGATCCAAAACAGACATGCACCCAACAGCATAATGTAAGACTTTGCCACTAGGTACATAGTTTTTGCTATAT
>Frequency_1_QualityScore_FFHHGGGIIIGIJIIHCHIIIJIJJJJIJJJIIJJJJIJJJJIIIFHHIJIIIJJJJJJIG=EHGHHEHDFFDFFEDDDDDD?ACDDDEEDEDD_Mismatch_0_Sense_+_Library_PoolC
CCATTGGATATGAGGATGCTCTCAAATTCAAGGAGGATATGAGGGTATGCACCCAGATCCAAAACAGACATGCACCCAACAGCATAATTTAAGA
>Frequency_1_QualityScore_FFHHHHGJJJJJJJJGIGJJHJIGIIIJEHIJJJJJIJFHIJJJJGIJJHIIJJJGHICGGCHIJJJIHGHHHF>BDEDEDEDDDDDDDDDDDD_Mismatch_0_Sense_+_Library_PoolC
TGGATGAATGTCTCCATTGGATATGAGGATGCTCTCAAATTCAAGGAGGATATGAGGGTATGCACCCAGATCCAAAACAGACATGCACCCAACA
>Frequency_1_QualityScore_FFHHHHGJJJJJJIGGIIJJJJJIIJJIJIJIIIJJJJJJDGGHGIIJJJJJEGIJGHHHHHHFBDCDD>B@BDDDDEEEEFEEEDDDDDDDDD_Mismatch_0_Sense_+_Library_PoolC
GCCATGGGAATTCTCACACTCAATGGCGTAAAGTCTGCGGTGTCTATGATCGTTTCTGTAACCGTGGGGCTGTTGCTATATTTTCTTCGTTCGC
>Frequency_1_QualityScore_FFHHGFFGGGBDHICHGGIIHIJJJJJGGIIJJIIGGIEIIIJIIIIJJJ_Mismatch_0_Sense_+_Library_PoolC
AAATGTACTGTAATATGCTTACCGAGCATTCTAATATGCTTACTGGCCCA
>Frequency_1_QualityScore_FDHHHGHIIHGIIIJJJJIJGGJJIIJJJIJIJJIIJJJJIJJJJJIIJJJJJBEHF_Mismatch_0_Sense_+_Library_PoolC
CATTCATAGTTGTATTTTAGCAGTCTATTAAATGTACTGTAATATGCTTACCGAGCA
>Frequency_1_QualityScore_DDHHDHHBGGGBHJGIGHFEHHHIGEEHHEGIDHGGGGGGFBBDFFIIHGCHFGIIJ>FIC@FGGFHHIGGHGHHEHICGGIG</:?BAAEDEE_Mismatch_0_Sense_+_Library_PoolC
AGTCTATGAGCATTCTAGTATGCTTATTGGGCATTCATAGTTGTATTTTAGCAGTCTATTAAATGTACTGTAATATGCTTACCGAGCATTCTAA
>Frequency_1_QualityScore_FFHHHHHIJJJJJJJJJJJJGIJJJIJJJJJJIJJIJJHIIJJJIDGIIIIJJIJJJJGIJIIJJIHHEHFFFFCECEEEE@CCCDDDDDDDCC_Mismatch_1_Sense_+_Library_PoolC
ATGCACCCAACAGCATAATGTAAGACTTTGCCACTAGGTACATAGTTTTTGCTATATAAAATAGAGCAGGAGACTTAACAGTCTATGAGCATTC
>Frequency_1_QualityScore_FFHHGHHIJJJJJJIFHGIIJJIJJJJIJJJJJJJJIJJJIIJJIJEHIIIGIJJJJ@CDBCEG>GHIHF?EEFFFFEDDDDCDDDDDBDDDDD_Mismatch_0_Sense_+_Library_PoolC
CATGCTTGCTGTTGGATGAATGTCTCCATTGGATATGAGGATGCTCTCAAATTCAAGGAGGATATGAGGGTATGCACCCAGATCCAAAACAGAC
>Frequency_1_QualityScore_FFHGHHHJIJJJJJJJIJJJJJJJJJJJJJJJJJIJJJJJJJJJJJDFHIIJIJJJJJJJJJJJIIHHHHFFFFFEEDDDDDDDDDCCCEDDEC_Mismatch_0_Sense_+_Library_PoolC
TCCATTGGATATGAGGATGCTCTCAAATTCAAGGAGGATATGAGGGTATGCACCCAGATCCAAAACAGACATGCACCCAACAGCATAATTTAAG
>Frequency_1_QualityScore_FFHHHHGJJJJGHIJJJJDIIJJJJJJJHIJIIJIHIJFHIJJIIIJJIJJJGHHHHHFFFFFEDDDBDDCDCCCDDCDDDDCACCDDDDDBD@_Mismatch_0_Sense_+_Library_PoolC
CCGTGGGGCTGTTGCTATATTTTCTTCGTTCGCTGGAGTCTTCAACTTTATGGCACTCACAGTCGTGTCTGGCTACACTCTTTACAGACGTGCG
>Frequency_1_QualityScore_FFHHHHHJJJJJJJJJJJJJJJJJJJJJJJJJJJJJHHJJJJJJJIJIJJIJJIHIIIHIIIIIJJIJIFHGJJIIJIHFFFFFFEEEDEECDE_Mismatch_0_Sense_+_Library_PoolC
GAGCATTCTAGTATGCTTATTGGGCATTCATAGTTGTATTTTAGCAGTCTATTAAATGTACTGTAATATGCTTACCGAGCATTCTAATATGCTT
>Frequency_1_QualityScore_FFHHHHHJJJJJJJJJJJJJIJJJJJJJJJJIJIJIIIJJIJHIIIHHJJJIJHEDBDFFEEEEEDABDCDDEEEDDD@DBDDDDDADDDDEED_Mismatch_0_Sense_+_Library_PoolC
TGCTTTCGTTGCCCGCCATGGGAATTCTCACACTCAATGGCGTAAAGTCTGCGGTGTCTATGATCGTTTCTGTAACCGTGGGGCTGTTGCTATA
>Frequency_1_QualityScore_FFHHHHHJJJJJJIJJJJJIJJJJIJJJJJIIJJJIJJJJJIIJJJIJIIJIJIIJJJIJJJIIIBGIJEHIJJIHGHHHGHFFFFFFEDDEDF_Mismatch_0_Sense_+_Library_PoolC
ATGCTTATTGGGCATTCATAGTTGTATTTTAGCAGTCTATTAAATGTACTGTAATATGCTTACCGAGCATTCTAATATGCTTACTGGCCCATTC
>Frequency_1_QualityScore_FFHHDHHJJJJJJJJHIIJGJJGIJIJJJJJJJJJJJHIJIIIGIIIFGIEGGIIJJIIGIIIIIIJCEGHGHIJIJJIGHFEFDFFFEACACD_Mismatch_0_Sense_+_Library_PoolC
CTATGAGCATTCTAGTATGCTTATTGGGCATTCATAGTTGTATTTTAGCAGTCTATTAAATGTACTGTAATATGCTTACCGAGCATTCTAATAT
>Frequency_1_QualityScore_FDHHHHHJJIJJJJJJJJJJJJIGIJIJJJJJJJJJJIJJJJIJHJJIGIJJJIIJJJJJJIJJJJJIIJIJIJJJIIIJJJJHHHHHBFDDEE_Mismatch_0_Sense_+_Library_PoolC
TAACAGTCTATGAGCATTCTAGTATGCTTATTGGGCATTCATAGTTGTATTTTAGCAGTCTATTAAATGTACTGTAATATGCTTACCGAGCATT
>Frequency_1_QualityScore_FDFBFFD@HG;EAEHHIIEAHHIIBG@GHIIIIIIGGHGGGGGBCHII@GCDBFEHIIF8=F8@FEHIGEHIGEEEGHECBBEDBEFFA@BE@@_Mismatch_0_Sense_+_Library_PoolC
ATAGAGCAGGAGACTTAACAGTCTATGAGCATTCTAGTATGCTTATTGGGCATTCATAGTTGTATTTTAGCAGTCTATTAAATGTACTGTAATA
>Frequency_1_QualityScore_FFGHHHHEHIIJIJJJJJHIJJJJJJJIJJJHIJJJJJJJJJIIJJJJJJIIIJIJJJJHHHFFD@DEEDDEDDDDDDDDDCEDDD_Mismatch_1_Sense_+_Library_PoolC
GCTGGAGTCTTCAACTTTATTGCACTCACAGTCGTGTCTGGCTACACTCTTTACAGACGTGCGAGATCTAGTCGCTGATGTTCTAA
>Frequency_1_QualityScore_FFHHHGHIIJJJJJIIJIJJJIJJCGIIIIIJJJJJJJJJJIIHIIHIJJIJJJIJJJJIDIJIGIIJFDHHIHIII>EEHHHHF<D6ACDDDC_Mismatch_0_Sense_+_Library_PoolC
AACAGTCTATGAGCATTCTAGTATGCTTATTGGGCATTCATAGTTGTATTTTAGCAGTCTATTAAATGTACTGTAATATGCTTACCGAGCATTC
>Frequency_1_QualityScore_FFFHFHFIHIGH?AIGIGIIIDGGIHIGIIIIHC@FHIDGHIIIIIIGBFGGIHCFGH?@EA<8A>@BB9999394<@9B>@<9?CCCCCCC?_Mismatch_0_Sense_+_Library_PoolC
CTGCACTGTCTGTCTTTCTTCTCTTCGTCACCGATTTGTTGATGCTGGTGCTGGTATCGACGGCCGCCGCTGCAGCGACCGCCATTGCTTTCG
>Frequency_1_QualityScore_FFHHAFHIJJJJJJIJJIJIIJIIJJIJJJJJJJJJJJJIGGIIJJJJJJJIJJJJJJJJJJGHHFCCDFFFFBCCEDDDDEEDEEEEDEDDDC_Mismatch_0_Sense_+_Library_PoolC
AGGGTATGCACCCAGATCCAAAACAGACATGCACCCAACAGCATAATTTAAGACTTTGCCACTAGGTACATAGTTTTTGCTATATAAAATAGAG
>Frequency_1_QualityScore_FFDFHHHIEGHIJEGHJJJIIIDBFBBCGCEBBCBB@@BDDDDDDDBBDDDCDDDB@BDCB?CDDCDCC:ACCC?CCCCDDBBD<A@CDCCBBB_Mismatch_0_Sense_+_Library_PoolC
GGTGCTGGTATCGACGGCCGCCGCTGCAGCGACCGCCATTGCTTTCGTTGCCCGCCATGGGAATTCTCACACTCAATGGCGTAAAGTCTGCGGT
>Frequency_1_QualityScore_FFHHHHHJJJJJJJJJJJJJJJJJJFIJJJJJJJJJJIIJJJJJJJJJIJHIJJIJJJIJIJJJHIJGIDHIGGHGHHFFBDEEEEDEDDDDDD_Mismatch_1_Sense_+_Library_PoolC
ATTTCTCTTGCATGCTTGCTGTTGGATGAATGTCTCCATTGGATATGAGGATGCTCTCAAATTCAAGGAGGATATGAGGGTATGCACCCAGATC
>Frequency_1_QualityScore_FFHHHHGJIJIJJGIJIGIIJEHIJJJJJJJJJJJJJJJJJIGIHHHEDEEFFFEEECEEDDD=CDDDDBBDDDD><B>99>>CA<5>BDD><<_Mismatch_1_Sense_+_Library_PoolC
ACCGCGCCTCTGCATTGTCTGTCTTTCTTCTCTTCGTCACCGATTTGTTGATGCTGGTGCTGGTATCGACGGCCGCCGCTGCAGCGACCGCCAT
>Frequency_1_QualityScore_FFHHHHHJJJJJJJJJJJJIJGJJJJJIJJJJJJJJJJJIIJJEIGIIJJJBFFGIIIHJJIJIIHICEEHFFFFFFEEEDEDDDDDDDDDCDD_Mismatch_0_Sense_+_Library_PoolC
ATGTCTCCATTGGATATGAGGATGCTCTCAAATTCAAGGAGGATATGAGGGTATGCACCCAGATCCAAAACAGACATGCACCCAACAGCATAAT
>Frequency_1_QualityScore_FFHHHGHJJJJIJJJIIJIJJJGIIJIIJIIJJJIJIJJJJJJIIJJHGIHHIIJJIJIJIJJJIJJIIHEIIHGHFHHEFFFFFFECEEEEDD_Mismatch_0_Sense_+_Library_PoolC
CTAGTATGCTTATTGGGCATTCATAGTTGTATTTTAGCAGTCTATTAAATGTACTGTAATATGCTTACCGAGCATTCTAATATGCTTACTGGCC
>Frequency_1_QualityScore_FFHDHDFHIGGDFHIFIHHHGGGHJJBFGIIIDGGIJJIJDIJHFDBBBBDDDDDDBBDBB7?CCDCCD@BB?<@CCBDBD@DCBCD?CDDDED_Mismatch_0_Sense_+_Library_PoolC
CTTCGTCACCGATTTGTTGATGCTGGTGCTGGTATCGACGGCCGCCGCTGCAGCGACCGCCATTGCTTTCGTTGCCCGCCATGGGAATTCTCAC
>Frequency_1_QualityScore_DD>FFFF<EEGGEHGCGECHIIFGEGCD?G>FF=HIGEHIGGE<DGHIGGGBB@BFCGE8CE4@@CGIE=@C9EEHCECAB.7?DEECB>CCCA_Mismatch_0_Sense_+_Library_PoolC
TACATAGTTTTTGCTATATAAAATAGAGCAGGAGACTTAACAGTCTATGAGCATTCTAGTATGCTTATTGGGCATTCATAGTTGTATTTTAGCA
>Frequency_1_QualityScore_FFHHHGHJJJJJJJJJJJJJJJJJJJIJHJJJJJJJJJJJJJJJJJJJJJJIJGIJJJJJJJJJJJJJJIIIHHHHHHFFFFFA>AEEDDDDDD_Mismatch_0_Sense_+_Library_PoolC
GCTGTTTCTCTTGCATGCTTGCTGTTGGATGAATGTCTCCATTGGATATGAGGATGCTCTCAAATTCAAGGAGGATATGAGGGTATGCACCCAG
>Frequency_1_QualityScore_FFGHHHHIIIIGIEGFGGGCHDHGEGGHIIJIHEIIJJJJJJFI?DGGGIEBDGIIIIJIIIIIIIIIIEEHEEEDFBDCEDEDDDD;@CC@AC_Mismatch_1_Sense_+_Library_PoolC
ACAGACATGCACCCAACAGCATAATGTAAGACTTTGCCACTAGGTACATAGTTTTTGCTATATAAAATAGAGCAGGAGACTTAACAGTCTATGA
>Frequency_1_QualityScore_FFHHHHHHHIIJJJJJJJIJJIJJJJJIJJJJJJJJJJIJJJIJJJJJJJJJJIIGHHEHHHHFFFFFFFEEDCCCCDACDDCDC@DDDDDDDE_Mismatch_1_Sense_+_Library_PoolC
AAGGAGGATATGAGGATATGCACCCAGATCCAAAACAGACATGCACCCAACAGCATAATTTAAGACTTTGCCACTAGGTACATAGTTTTTGCTA
>Frequency_1_QualityScore_DDHFHHFGGEGIGHICGHGGIIIIJIEEIIJJEIIGGDDGG>CGHGGIIH?AAHHFDFCDFEAA@CDC?ACDDCAA@?@?ACCCACDDDC>>@@_Mismatch_0_Sense_+_Library_PoolC
TCGTTTCTGTAACCGTGGGGCTGTTGCTATATTTTCTTCGTTCGCTGGAGTCTTCAACTTTATGGCACTCACAGTCGTGTCTGGCTACACTCTT
>Frequency_1_QualityScore_FFHGHHHJJJJJJJIIIJJIIIJIIJJIJJJJJJJJJJJIJIJIJIJJJJIIIJJJJJJGIJDIIJHHHEEHFDFFFFFFEEEEDDDDDDEEEE_Mismatch_0_Sense_+_Library_PoolC
CTTATTGGGCATTCATAGTTGTATTTTAGCAGTCTATTAAATGTACTGTAATATGCTTACCGAGCATTCTAATATGCTTACTGGCCCATTCATA
>Frequency_1_QualityScore_DFFHHGGJJJJIJGHIFFHIJIJJJJIIIIJJIJJJJJJJJJFIJGGIIIGIHIJIIJJIJJIHGHIJJJJJHJJIJJIGHHHHHHFFFFFFD?_Mismatch_1_Sense_+_Library_PoolC
TGACTTAACAGTCTATGAGCATTCTAGTATGCTTATTGGGCATTCATAGTTGTATTTTAGCAGTCTATTAAATGTACTGTAATATGCTTACCGA
>Frequency_1_QualityScore_FDHHGHHJGHJJJJJJJJJIJJJJJIIGHIIIJJEHIJIJGIJJIJJJHHIIHIIGIJJJEIEIIJIIIEHHHG>E>CFFFEDEEDCC@DBBDA_Mismatch_1_Sense_+_Library_PoolC
GTTTCTCTTGCATGCTTGCTGTTGGATGAATGTCTCCATTGGATATGAGGATGCTCTCAAATTCAAGGAGGATATGAGGATATGCACCCAGATC
>Frequency_1_QualityScore_FFHHHHHJJIJDGIIJJEGIIIIJJJJIGIJIJJJJJJJIIGIJJJJJJGHIGHIIJIJIJJJIJJIJIGIJJHGGIIIDHFFFFHHHFFFFFB_Mismatch_0_Sense_+_Library_PoolC
AGACTTAACAGTCTATGAGCATTCTAGTATGCTTATTGGGCATTCATAGTTGTATTTTAGCAGTCTATTAAATGTACTGTAATATGCTTACCGA
>Frequency_1_QualityScore_DFCFHHHJJIIJJJJIJJJIIJJJIJJJIJJJJJIJJJJJJJJJJJJJJJJIJJJJJJJJJIIJJJJIIDHHHGHHFFFFFFFDFECEEFEEFD_Mismatch_0_Sense_+_Library_PoolC
GGTACATAGTTTTTGCTATATAAAATAGAGCAGGAGACTTAACAGTCTATGAGCATTCTAGTATGCTTATTGGGCATTCATAGTTGTATTTTAG
>Frequency_1_QualityScore_BDDDDHFIIIJJJJJJJJJIIHGIJIJHHIIIJGIJIGIGIJGIJJJJIIJJIJIJJIGIJIJIGIJJJGGIGIHGHFHGH_Mismatch_0_Sense_+_Library_PoolC
TCTAGTATGCTTATTGGGCATTCATAGTTGTATTTTAGCAGTCTATTAAATGTACTGTAATATGCTTACCGAGCATTCTAA
>Frequency_1_QualityScore_DDFFFBFEDG?F:??:F<3?1?CF@CDDFIF>FE@CFDFDFFFE)BADFCFGEFDE@EEFAEDDDDBB>>A?=;?@BBB@BDBB3@<9>BBBA_Mismatch_0_Sense_+_Library_PoolC
ATTTTCTTCGTTCGCTGGAGTCTTCAACTTTATGGCACTCACAGTCGTGTCTGGCTACACTCTTTACAGACGTGCGAGATCTAGTCGCTGATG
>Frequency_1_QualityScore_FDFHFFFIDGFIHGHE:EGGJJJCFIIGIEIIDGD?FGFHIGGD?AHIGG@A=8?BBCDC@CAC;:@CCC:AC@C@C>@A>3(:<??B@A<008_Mismatch_0_Sense_+_Library_PoolC
GCCTGCGGATACACAGTGCTTTCATTGATTTTCACGCTAACTGGCAGACACCGCGCCTCTGCACTGTCTGTCTTTCTTCTCTTCGTCACCGATT
>Frequency_1_QualityScore_DDAAF>?:FB7F9+:?EGF<:?FB<DAFIGFD)?DBFA<CB=@8@6@B>8?@;;@AC;B:(5@>ABB:59??6855>18(2>@A@:::4:@AAA_Mismatch_1_Sense_+_Library_PoolC
CAATGGCGTAAAGTCTGCGGTGTCTATGATCGTTTCTGTAACCGTGGGGCTGTTGCTATATTTTCTTCGTTCGCTGGAGACTTCAACTTTATGG
>Frequency_1_QualityScore_FFHHHGHJJJJJJJCGIJJIJJJJIFIJJJJJJJJJJJJJJJJJJJIJIJJJIJIGIJIJIHGHHHHFFFFFECEECCDDEDDCDDDDDDDDEC_Mismatch_1_Sense_+_Library_PoolC
GTAGGATATGAGGGTATGCACCCAGATCCAAAACAGACATGCACCCAACAGCATAATTTAAGACTTTGCCACTAGGTACATAGTTTTTGCTATA
>Frequency_1_QualityScore_FFHHHHHJJJJJJJJJJJJEIIJJEHIIHHJJHIJIJJJJJJJJJJJJJJJJJFHFFF@CEEEDEEDDCAACDDCCDDDDDDDDDDDDDDDDDD_Mismatch_0_Sense_+_Library_PoolC
AACTGGCAGACACCGCGCCTCTGCACTGTCTGTCTTTCTTCTCTTCGTCACCGATTTGTTGATGCTGGTGCTGGTATCGACGGCCGCCGCTGCA
>Frequency_1_QualityScore_FFHGHHGJJJJIJJJJJIJIJHJJJJJJHIJJJJIJJJIJJJJJIIJJJIJJJIIJJJJJJJJJJJIHHHFHHHFFFFFFECEDEEEEDEEDDF_Mismatch_0_Sense_+_Library_PoolC
ATATAAAATAGAGCAGGAGACTTAACAGTCTATGAGCATTCTAGTATGCTTATTGGGCATTCATAGTTGTATTTTAGCAGTCTATTAAATGTAC
>Frequency_1_QualityScore_FFHHHHHJJJJJJJJJJJJJJJJIJFHIJJJJJJJJGIJJJJJJJJJJJHHHHIIJJJJJJHHHHHFFFFFFDEEEDDDDDDDDDDEDDEDDDD_Mismatch_0_Sense_+_Library_PoolC
GCTATATTTTCTTCGTTCGCTGGAGTCTTCAACTTTATGGCACTCACAGTCGTGTCTGGCTACACTCTTTACAGACGTGCGAGATCTAGTCGCT
>Frequency_1_QualityScore_FFHHHHHJJIIJJJJJJJJJJIGIJJJJJJJIJJHGHIJHHHHGGFFFFCCCEDEDDDDBDFDEDDDD@>BCDDEDDEDDABBCDDE@ACDD<B_Mismatch_0_Sense_+_Library_PoolC
GCAGCGACCGCCATTGCTTTCGTTGCCCGCCATGGGAATTCTCACACTCAATGGCGTAAAGTCTGCGGTGTCTATGATCGTTTCTGTAACCGTG
>Frequency_1_QualityScore_FFHHHHHJFHGHIGJJJJJJIJJIJJJIJJJJHJJJIJJJIJJHHHHFHGFFFFFFDEEDDDDDDDDCCCDDDDDCDDDDDCDDDDDCCCC@CB_Mismatch_0_Sense_+_Library_PoolC
GTCTGCGGTGTCTATGATCGTTTCTGTAACCGTGGGGCTGTTGCTATATTTTCTTCGTTCGCTGGAGTCTTCAACTTTATGGCACTCACAGTCG
>Frequency_1_QualityScore_DEHHHHHJJJJIJJJJIJIIIIIIJJJJIJJJIGIIJJJJIJHIIIJJIJJIGIIFHIGHIIIGJIJJJJIIIJJIJGHFEEHGHFFFFFFFFD_Mismatch_2_Sense_+_Library_PoolC
TGCAAGAGACTTAACAGTCTATGAGCATTCTAGTATGCTTATTGGGCATTCATAGTTGTATTTTAGCAGTCTATTAAATGTACTGTAATATGCT
>Frequency_1_QualityScore_FFGHGHHBHGIFEIJJFIIE>HHGGI<FCFGIGIGIHEGGHIGHJJIGBDIHIFFHGGG@?B*?DH=EB;ACEHGHHHHCEE:;BB3?:;ABBD_Mismatch_1_Sense_+_Library_PoolC
GTATGCTTATTGGGCATTCATAGTTGTATTTTAGCAGTCTATTAAATGTACTGTAATATGCTCACCGAGCATTCTAATATGCTTACTGGCCCAT
>Frequency_1_QualityScore_FFHHHHHJJIGJJJJJEHIIIGEGHDHHIHIJIIHJIIEIEHIIIGHJJGHHDFFFFDCA?BACDDDDDBBDDDDDDACCDDCCDCDDDDDDDD_Mismatch_0_Sense_+_Library_PoolC
GGGGAATGCAATTGCCTGCGGATACACAGTGCTTTCATTGATTTTCACGCTAACTGGCAGACACCGCGCCTCTGCACTGTCTGTCTTTCTTCTC
>Frequency_1_QualityScore_FFGGHGHJIGBGIJJJJJJJIGIIJJIHJJJJJJJJJJIIJJJJIIIIHHFFFEEEEEDDDDDDDDDDDDDDDDDDDDBDDDDDD>B@BDDDDC_Mismatch_0_Sense_+_Library_PoolC
GGATACACAGTGCTTTCATTGATTTTCACGCTAACTGGCAGACACCGCGCCTCTGCACTGTCTGTCTTTCTTCTCTTCGTCACCGATTTGTTGA
>Frequency_1_QualityScore_DDFBCFFFDBFFEIIAAA,AACDFHI91?4:?DDECB:?FGD@E?9D49B948F*BB=CBCC7@;7.(.>;@@EAEA:)=@@;;>=A>>>A_Mismatch_0_Sense_+_Library_PoolC
AAGTTTTAAATGCTGTTTCTCTTGCATGCTTGCTGTTGGATGAATGTCTCCATTGGATATGAGGATGCTCTCAAATTCAAGGAGGATATGA
>Frequency_1_QualityScore_FFHHHHHJJJJJJJJJJJDIHIJIJHHJJJJJIJJJJJJJJIJIJJJJJIJJIJIJJJGJJCHJIGIIJIIJJIJIIHFHFHHFFFDFCECCDE_Mismatch_0_Sense_+_Library_PoolC
GAAATCTATCTACTCAGCAGTAAAGTTTTAAATGCTGTTTCTCTTGCATGCTTGCTGTTGGATGAATGTCTCCATTGGATATGAGGATGCTCTC
>Frequency_1_QualityScore_D>DDD>43AE2A33,<?<++A1??E;B?:??@<BD3?BDC@BDEABD9DDB8B<)8=:==@8=@@C=)==;:?CD?337?A_Mismatch_0_Sense_+_Library_PoolC
AATTTTGTGGTGTGAAATGACGAAATCTATCTACTCAGCAGTAAAGTTTTAAATGCTGTTTCTCTTGCATGCTTGCTGTTG
>Frequency_1_QualityScore_FFHHHHHJJJJJJIJJJIJJJJJIJJJJJGGIHIJJGIJJJJJJJJJJIIIIIHIIIJJJJGICHIJJJEHHHHHHHHFFFFFFDEEDDEEEDD_Mismatch_1_Sense_+_Library_PoolC
ACAGCATAATTTAAGACTTTGCCACTAGGTACATAGTTTTTGCTATATAAAATAGAGCAGGAGACTTAACAGTCTATGAGCATTCTAATATGCT
>Frequency_1_QualityScore_FFHHHHHJIJJJJJGJGIJJJJJJJIIJJJJJJJJJJJJJJGIJJJJJJJJJJJJJJJJJIJJGIIHIJJJHIIJJHHGHGHFFFFFFFEEEEE_Mismatch_0_Sense_+_Library_PoolC
TAAAATAGAGCAGGAGACTTAACAGTCTATGAGCATTCTAGTATGCTTATTGGGCATTCATAGTTGTATTTTAGCAGTCTATTAAATGTACTGT
>Frequency_1_QualityScore_FFGHGHGJIJIIBFGGGHGIJ@GHIHGGIJJJJIJGJJIGIJBGHIGIGHGFHGFFFFFECEEDCCCCDCDCDDDDB@BDDDDDD>BDBDDCC@_Mismatch_0_Sense_+_Library_PoolC
TGGCAGACACCGCGCCTCTGCACTGTCTGTCTTTCTTCTCTTCGTCACCGATTTGTTGATGCTGGTGCTGGTATCGACGGCCGCCGCTGCAGCG
>Frequency_1_QualityScore_DD?CFHAEE2@)AFDBH<@FHHGICHIIIC@HHFHFHGIII=CGCHGIHIIHECCHABCDB>CCBBBBCACACACC@CC@CCA@9>C>?CCC>A_Mismatch_1_Sense_+_Library_PoolC
AGTCTGCGGTGGCTATGATCGTTTCTGTAACCGTGGGGCTGTTGCTATATTTTCTTCGTTCGCTGGAGTCTTCAACTTTATGGCACTCACAGTC
>Frequency_1_QualityScore_FFGBDDHAE9CGHGEGBHA9FHHIIIIIEF@HIIFCCHIG@GCICH3@DAHGGCH@DGDFHFHIIEGC@;(.(5;@A>DF>6;>C@ACC@>C_Mismatch_0_Sense_+_Library_PoolC
ATAGTTGTATTTTAGCAGTCTATTAAATGTACTGTAATATGCTTACCGAGCATTCTAATATGCTTACTGGCCCATTCATAGTTGTATAATAT
>Frequency_1_QualityScore_FFDFGHGHGIJJJIFJGIIJJJIJJIHGIGIJJJJJIJJJIJJJJIHIJJJJJJJIJIJHGIIJJI_Mismatch_2_Sense_+_Library_PoolC
TTAAATGTACTGTAATATGCTTACCGAGCATTCTAATATGCTTACTGGCCCATTCATAGTTGATTA
>Frequency_1_QualityScore_FFHHHHHJJJJJIJJJJJJJJJIJJJJJJJJJJJIJJJJJJJJIJJJJHIJJJJJJJJJJJJJJIHHHHFEFFFFFEEEEEDEEDDDDEDDEDD_Mismatch_0_Sense_+_Library_PoolC
GAAATGACGAAATCTATCTACTCAGCAGTAAAGTTTTAAATGCTGTTTCTCTTGCATGCTTGCTGTTGGATGAATGTCTCCATTGGATATGAGG
>Frequency_1_QualityScore_FFHHHHHIJJJJGIJJJIIIIJJHFDDBDDDDDDDDDDDDDDDDDDDDDDDDCDDDEDEDDDDDDDDDDB>@BD@CDDEDCDD>@BCDDEEDED_Mismatch_0_Sense_+_Library_PoolC
TCGACGGCCGCCGCTGCAGCGACCGCCATTGCTTTCGTTGCCCGCCATGGGAATTCTCACACTCAATGGCGTAAAGTCTGCGGTGTCTATGATC
>Frequency_1_QualityScore_FFHHHHHJJIJJJJJJJIJJJJJJJJJJJJJJJJJIJJJJJIJJJJIGHIIJHBDEEDFEEEEEDDBDDCDEEEDDDBDDDDDDDDDDDDEEDE_Mismatch_0_Sense_+_Library_PoolC
GCTTTCGTTGCCCGCCATGGGAATTCTCACACTCAATGGCGTAAAGTCTGCGGTGTCTATGATCGTTTCTGTAACCGTGGGGCTGTTGCTATAT
>Frequency_1_QualityScore_DFHHHFHBHIIIIJIJJJIFGGIIJJIIGIJJJIJJJJJJHIJDGHIJHFCDGIIJJJIGGCHFEHHGECBDFDDDDCBCCCCCDDDDDDDDCC_Mismatch_0_Sense_+_Library_PoolC
CAGACATGCACCCAACAGCATAATTTAAGACTTTGCCACTAGGTACATAGTTTTTGCTATATAAAATAGAGCAGGAGACTTAACAGTCTATGAG
>Frequency_1_QualityScore_DDDDC:D+AE:C,<3<:4C?DAABFC>*?3DD>C<DB<B??DC><D*9(((8BBDEC@;;CC:)7=35??=);;;;;;;2=>>?A_Mismatch_0_Sense_+_Library_PoolC
TTGGATGAATGTCTCCATTGGATATGAGGATGCTCTCAAATTCAAGGAGGATATGAGGGTATGCACCCAGATCCAAAACAGACAT
>Frequency_1_QualityScore_DDBFFHAC@FB?A?FHCC<EHHG>@H@E@GFIG@F@FBFFGGDAFGIIB2BDHC>FHH=FE5=@;4@=@?AEA@D@EB@=ACCCBBC@@@AC78_Mismatch_0_Sense_+_Library_PoolC
TGTTGGATGAATGTCTCCATTGGATATGAGGATGCTCTCAAATTCAAGGAGGATATGAGGGTATGCACCCAGATCCAAAACAGACATGCACCCA
>Frequency_1_QualityScore_FFHHHHHIJJJJIIIIJGJJJJCHEHIJJJJJJJJJJIIJJJIJJJJJIJJEHIJJJHHHFGHFFFFDDACDEEDDDCDDDDDDDDDDDCDCDD_Mismatch_0_Sense_+_Library_PoolC
ATCCAAAACAGACATGCACCCAACAGCATAATTTAAGACTTTGCCACTAGGTACATAGTTTTTGCTATATAAAATAGAGCAGGAGACTTAACAG
>Frequency_1_QualityScore_FFHHFHFIGIJJHIJJJJIJJJGIDHIIJJI_Mismatch_0_Sense_+_Library_PoolC
TAATATGCTTACTGGCCCATTCATAGTTGTA
>Frequency_1_QualityScore_FFHHHHHIJIJJJJJJJIJGJJJJJJJIJJJIIIJJIGHGJJBBGGGIJFHIIJJJJIJIIIIJJHHHHHHHFFEDBDEDCDDDDCCCCEECDD_Mismatch_0_Sense_+_Library_PoolC
AGACATGCACCCAACAGCATAATTTAAGACTTTGCCACTAGGTACATAGTTTTTGCTATATAAAATAGAGCAGGAGACTTAACAGTCTATGAGC
>Frequency_1_QualityScore_FFGHHHHJJJJIJJJJJJJJJJJIJIJJJJJIJIJJIGGJJJJJJJJJJJJJJJJJJJJJJIIIJJHHHEHHFFFDDEECDDCDEEDEDCDCDD_Mismatch_1_Sense_+_Library_PoolC
TGGATATGAGGATGCTCTCAAATTCAAGGAGGATATGAGGATATGCACCCAGATCCAAAACAGACATGCACCCAACAGCATAATTTAAGACTTT
>Frequency_1_QualityScore_FFHHFHHIIJJJJJJJJJFHJFGIEFIIIIIHIJJJJJJIJIHHGGIGDHFHIJJJIJHIHIJIJHHHFAEDFDFFFFEDEEEEDDCCEECDED_Mismatch_1_Sense_+_Library_PoolC
ATAATGTAAGACTTTGCCACTAGGTACATAGTTTTTGCTATATAAAATAGAGCAGGAGACTTAACAGTCTATGAGCATTCTAGTATGCTTATTG
>Frequency_1_QualityScore_FFHHHHHJJGIIIJJJIIJJJJJJJJJJJJJJIJIJCHHJJIJJJJJJJJHHHHHFFFFFEDDDDDDDDDDCCDDDDDDDDCDDDDDD@BDDDD_Mismatch_0_Sense_+_Library_PoolC
GTGGGGCTGTTGCTATATTTTCTTCGTTCGCTGGAGTCTTCAACTTTATGGCACTCACAGTCGTGTCTGGCTACACTCTTTACAGACGTGCGAG
>Frequency_1_QualityScore_BDFHF@FA>GGECAHCFEHIGHBHECGEH@BGGGIICGGCBGFCGBDHGDFGGBBGHIIIIIBGECGGIGDDEEAHEHECBDFFD_Mismatch_0_Sense_+_Library_PoolC
ATTGGGCATTCATAGTTGTATTTTAGCAGTCTATTAAATGTACTGTAATATGCTTACCGAGCATTCTAATATGCTTACTGGCCCA
>Frequency_1_QualityScore_DDFD<DAEG>BF4,C?FFBCB4F<GC@413?CF@9?D<9*:BG<0?:B@F@FFD<?@0;@6\7=.@4).7C@>??_Mismatch_2_Sense_+_Library_PoolC
TTGGGCATTCATAGTTGTATTTTAGCAGTCTATTAAATGAACTGTAATATGCTTACCGAGCATTCTACTATGCTT
>Frequency_1_QualityScore_DFHHHHHIJIJJJJJJJJJJJJJJHGIJJJJJJJJJJJJJIHIJJJJJIIIHIIJJIJGIJIJHIJFGIEEHHHGFFFF;CAEEDDDBDDDDCC_Mismatch_0_Sense_+_Library_PoolC
TTTCTCTTGCATGCTTGCTGTTGGATGAATGTCTCCATTGGATATGAGGATGCTCTCAAATTCAAGGAGGATATGAGGGTATGCACCCAGATCC
>Frequency_1_QualityScore_FFHHHHHJJJJJJJJJJJHJJJHHIJJJJJJJJJJJJJJJJJJJJJIIJJJJJJJJHHGHHFFDCEEEDCDDEDDED_Mismatch_0_Sense_+_Library_PoolC
ACTTTATGGCACTCACAGTCGTGTCTGGCTACACTCTTTACAGACGTGCGAGATCTAGTCGCTGATGTTCTAAATGA
>Frequency_1_QualityScore_DDHFHGHJJJGHGIIIIGJIJJJJFIJIJHHIIIJJHHDEFFFEEDCEDDEDDDDDCCCDDBDBDBDCD>CCC>@BBBCCBDDCDDD9?BDDDD_Mismatch_1_Sense_+_Library_PoolC
AGCCGCTGCAGCGACCGCCATTGCTTTCGTTGCCCGCCATGGGAATTCTCACACTCAATGGCGTAAAGTCTGCGGTGTCTATGATCGTTTCTGT
>Frequency_1_QualityScore_DDH?F<D@GEGID0BBB?DDGEFHH;?88@@@GEICA3?ACHBB;;;@>@>>>;5;>BB8AA5:A>:;B@BBCCCCCCDCB3??:ACADDC><2_Mismatch_0_Sense_+_Library_PoolC
TGCAGCGACCGCCATTGCTTTCGTTGCCCGCCATGGGAATTCTCACACTCAATGGCGTAAAGTCTGCGGTGTCTATGATCGTTTCTGTAACCGT
>Frequency_1_QualityScore_FFHHHHHJJIJIIJJIJJJJIJJJJJJJJJJJJJJJJIIJJJJJJJJJJJJJJJJJJJIIHFFHGFFFFFFFFEEEECEDDDDCCCCDDDADDD_Mismatch_2_Sense_+_Library_PoolC
AATTCAAGGAGGATATGAGGATATGCACCCAGATCCAAAACAGACATGCACCCAACAGCATAATGTAAGACTTTGCCACTAGGTACATAGTTTT
>Frequency_1_QualityScore_FDHHHHHEGIIIIIJIFGIJJIIIIIGHIJIJJIIJIJIGIIJJJIIJGHICHHAEEBD?CEEEEDDDDC?CCDDACDDDADDD9>@<<BB>95_Mismatch_0_Sense_+_Library_PoolC
TAACTGGCAGACACCGCGCCTCTGCACTGTCTGTCTTTCTTCTCTTCGTCACCGATTTGTTGATGCTGGTGCTGGTATCGACGGCCGCCGCTGC
>Frequency_1_QualityScore_FFHHHHHJGIJGGIABFGIHIIHIJJJJJJJGIJJIIIJJIJJJIJJJFGEIDHIIJHIJJJIIIJJIJHHHHHHGHFFFFFDDCDEEDDDEEE_Mismatch_0_Sense_+_Library_PoolC
ACTTTGCCACTAGGTACATAGTTTTTGCTATATAAAATAGAGCAGGAGACTTAACAGTCTATGAGCATTCTAGTATGCTTATTGGGCATTCATA
>Frequency_1_QualityScore_DDFFD8FEGEHBAHHEHEGGIGBCDEGGGG@FHEEHGIDGECGEGCHC?8DG3BF@F@@@5==CEE?E7;BECC>@@CA@?35;ACC:@CC@B?_Mismatch_0_Sense_+_Library_PoolC
GTTGGATGAATGTCTCCATTGGATATGAGGATGCTCTCAAATTCAAGGAGGATATGAGGGTATGCACCCAGATCCAAAACAGACATGCACCCAA
>Frequency_1_QualityScore_FFHGHHHJIJEIJIJJIJICHIIJGHIIJJJIGFHIIIJIIIJIIJJJIGIIEHIIHHIEGHJJGEIIHHHCHFFFDFFCDECCEEDDDEDD@C_Mismatch_0_Sense_+_Library_PoolC
CCCAACAGCATAATTTAAGACTTTGCCACTAGGTACATAGTTTTTGCTATATAAAATAGAGCAGGAGACTTAACAGTCTATGAGCATTCTAGTA
>Frequency_1_QualityScore_FFHHHHHJJJJJJJJIJJJJIJJJJJJJJJJJJJJIIJIJJJJJJIJJIJJJIJIIIJJJIIIJJJIJJGIJIJJJJIJGHFFFFFEEEEDFED_Mismatch_0_Sense_+_Library_PoolC
ATGAGCATTCTAGTATGCTTATTGGGCATTCATAGTTGTATTTTAGCAGTCTATTAAATGTACTGTAATATGCTTACCGAGCATTCTAATATGC
>Frequency_1_QualityScore_FFHHDHFHIJJJJJJJJJJJJJJJJJJJJJJJIJJJJIIJIJJIJJIIJJIJJJJJIJJJJJJJIJJIIEHIIHHFEHHFBDDCEEEEDDDDDD_Mismatch_0_Sense_+_Library_PoolC
GTTTCTCTTGCATGCTTGCTGTTGGATGAATGTCTCCATTGGATATGAGGATGCTCTCAAATTCAAGGAGGATATGAGGGTATGCACCCAGATC
>Frequency_1_QualityScore_FFFHHHHJJJJGHIJJJJJJJJJJJJJJJJJJJJJJIJIIJIJGIJJJJJJJJJJJJJJIIJHHHHHGFCFFFDEDEDEE@CDDDDDDEEDDDD_Mismatch_0_Sense_+_Library_PoolC
GGATATGAGGGTATGCACCCAGATCCAAAACAGACATGCACCCAACAGCATAATTTAAGACTTTGCCACTAGGTACATAGTTTTTGCTATATAA
>Frequency_1_QualityScore_FFHHHHHJJJJJJJJJJJJJIJJJHIJHJIIJJJJJJJJJIJIIJJJIJJJGCGHIIIHGHHFFDDFDCBBDDCCD@@_Mismatch_1_Sense_+_Library_PoolC
CCTTCAACTTTATGGCACTCACAGTCGTGTCTGGCTACACTCTTTACAGACGTGCGAGATCTAGTCGCTGATGTTCTA
>Frequency_1_QualityScore_FFHHFHHJJJJIJJJJJJGHJJJIJJIIIHGGIJJJJJJJJJIEIJJGGIIFGHIIIJIJJJIIIJIIIFHGIGHGHFHC_Mismatch_0_Sense_+_Library_PoolC
CTAGTATGCTTATTGGGCATTCATAGTTGTATTTTAGCAGTCTATTAAATGTACTGTAATATGCTTACCGAGCATTCTAA
>Frequency_1_QualityScore_FFDHHHHICHHIJICEHIIJIJDHHGFIIGGIAHIGJEEGECHHHEEHH@DDC@BAC@CCC@CDDDC=CCA@CACD8<8?CCDD?CCDC@C_Mismatch_0_Sense_+_Library_PoolC
CGTTTCTGTAACCGTGGGGCTGTTGCTATATTTTCTTCGTTCGCTGGAGTCTTCAACTTTATGGCACTCACAGTCGTGTCTGGCTACACTC
>Frequency_1_QualityScore_FFHHHHFJJIJJJJJJJJJJHGIJJJIGHIIIJJJJJJJJIJJJJJJIIIIIIJIJJJJIGGIIIIIIJJIJJJJHHHHGHFFFFFDDEE@DDC_Mismatch_0_Sense_+_Library_PoolC
TTATTGGGCATTCATAGTTGTATTTTAGCAGTCTATTAAATGTACTGTAATATGCTTACCGAGCATTCTAATATGCTTACTGGCCCATTCATAG
>Frequency_1_QualityScore_FFHHHHHIJJHIJJJJJJIJJJJIIJJJJJJJJJJJJIJJJJJJJJJJJGIJJIJJJFHIHII_Mismatch_0_Sense_+_Library_PoolC
AAATGTACTGTAATATGCTTACCGAGCATTCTAATATGCTTACTGGCCCATTCATAGTTGTAT
>Frequency_1_QualityScore_FDHFDHHJJJJJJJJJIIIJHGGIJIIIIJCHIBIHIJIJIIBGIGIJJJJJIJJIHGIGIIJIIHIBDCFHGIIIIJIIJIJGCEDFDDECEE_Mismatch_0_Sense_+_Library_PoolC
ACAGTCTATGAGCATTCTAGTATGCTTATTGGGCATTCATAGTTGTATTTTAGCAGTCTATTAAATGTACTGTAATATGCTTACCGAGCATTCT
>Frequency_1_QualityScore_FFHHHHHJJJJJJJJJJJJJIIJJJJJJJJJJJJJJIJJJJJJJJJJJIIHJGIJFHIIJJJEEHGHHHFFFFFFFEEEEECEDDDDDDBDCDD_Mismatch_2_Sense_+_Library_PoolC
TCATATCCAAAACAGACATGCACCCAACAGCATAATTTAAGACTTTGCCACTAGGTACATAGTTTTTGCTATATAAAATAGAGCAGGAGACTTA
>Frequency_1_QualityScore_FFHHHHHIJJJJJJIJJJJIJJJJJJJIJIIJJIJJJIJJJJJJIIIJIIIJIJJJJJJJIJJIJJIJJHGGIDIJHHHGFHDDDFFFFEEEEC_Mismatch_0_Sense_+_Library_PoolC
ATTCTAGTATGCTTATTGGGCATTCATAGTTGTATTTTAGCAGTCTATTAAATGTACTGTAATATGCTTACCGAGCATTCTAATATGCTTACTG
>Frequency_1_QualityScore_FDHBHFFCHDEFGHGHC<FGG?F<CFGI<DDFEHID7?FHE<FHII;@7@DEHHCEC>E>@@DD>;@;;;=?BBCCCCC>9A9>CCCC<CCA32_Mismatch_1_Sense_+_Library_PoolC
AGTAACCGTGGGGCTGTTGCTATATTTTCTTCGTTCGCTGGAGTCTTCAACTTTATGGCACTCACAGTCGTGTCTGGCTACACTCTTTACAGAC
>Frequency_1_QualityScore_FFHHHGHJIIJJGHIIJIJIJJIJJJJJJHIJJJIJJGIIIIJJJIJJJJJGIJJJIIHIHHHGHHFBEBEEEEECDBDDDDDCD@BDCDDDDD_Mismatch_0_Sense_+_Library_PoolC
GCTTGCTGTTGGATGAATGTCTCCATTGGATATGAGGATGCTCTCAAATTCAAGGAGGATATGAGGGTATGCACCCAGATCCAAAACAGACATG
>Frequency_1_QualityScore_FFHHHHHIJJJIJGHIJJJGIIJJIJIJJJJJJJIHHGDFFDDBDDDBDDDDDCDDDDDDDDDCDBDBDDCD??BDDDCDDDDDDDDDDDDDBB_Mismatch_0_Sense_+_Library_PoolC
TTGTTGATGCTGGTGCTGGTATCGACGGCCGCCGCTGCAGCGACCGCCATTGCTTTCGTTGCCCGCCATGGGAATTCTCACACTCAATGGCGTA
>Frequency_1_QualityScore_FFHHHHHFHIJJJJJJJJJJJJJJJJJJJJJJJJIJJJJJJJJJIJJJIJJJJIIIJJJJJIJHFGHHFFEFFFFE@CEEDDDCDEDE_Mismatch_0_Sense_+_Library_PoolC
ATGAGGGTATGCACCCAGATCCAAAACAGACATGCACCCAACAGCATAATTTAAGACTTTGCCACTAGGTACATAGTTTTTGCTATAT
>Frequency_1_QualityScore_DDDB=<?EF@G<;<I:FBHC<A<A8<??EEHCHIIICHAHBBG;8?;F@*?FF?FB88)=@@GGCDEE4=C@;A???;=CC?_Mismatch_0_Sense_+_Library_PoolC
CTTTGCCACTAGGTACATAGTTTTTGCTATATAAAATAGAGCAGGAGACTTAACAGTCTATGAGCATTCTAGTATGCTTATT
>Frequency_1_QualityScore_DD?DHFH@GBGGGEEB?EDGHBFGHIGICIIIIGIG@GGIGGHIIII<=C?ECE;E@DEEEEECCCCCC?CCCCB?B?@>:?CCC?C<:?_Mismatch_0_Sense_+_Library_PoolC
GTTTCTGTAACCGTGGGGCTGTTGCTATATTTTCTTCGTTCGCTGGAGTCTTCAACTTTATGGCACTCACAGTCGTGTCTGGCTACACTC
>Frequency_1_QualityScore_FFHHHHHJJJJJJIJJIJJJJJJJJJIJJIIIIJJJJJJGJJJJJIJJIJJJJCGIJJIIDHJJHHHFFCBCDFF@ACECEDDDDBDDDDDDDC_Mismatch_0_Sense_+_Library_PoolC
AGATCCAAAACAGACATGCACCCAACAGCATAATTTAAGACTTTGCCACTAGGTACATAGTTTTTGCTATATAAAATAGAGCAGGAGACTTAAC
>Frequency_1_QualityScore_=DH>8FFE9ACA;+?;?DH@FH29AF*:?CG*:9??:9?FGCFBGHEDBCHGH>BHIGIGIEIG>@;F;8@C>CA?E>A;37@D>CCCC@;?5>_Mismatch_1_Sense_+_Library_PoolC
GATGCTTATTGGGCATTCATAGTTGTATTTTAGCAGTCTATTAAATGTACTGTAATATGCTTACCGAGCATTCTAATATGCTTACTGGCCCATT
>Frequency_1_QualityScore_FFHHHHHJJIIJJIJJJI>GGIIIIFHGHJIIIJJJIGGGIIJHJIJJJIJJHFFDDEDEDDDEDDEE@ACDDDCCDDDDDBBB:ACACACCDC_Mismatch_0_Sense_+_Library_PoolC
ACACTCAATGGCGTAAAGTCTGCGGTGTCTATGATCGTTTCTGTAACCGTGGGGCTGTTGCTATATTTTCTTCGTTCGCTGGAGTCTTCAACTT
>Frequency_1_QualityScore_FFHHHHHJJJJJJJJJJIIIIIJJJJJJJJJJJJJJJJJJJJJIJJJBGHJJJJIIJJJJJJJIJJHHHHFFFFFEEEDCDDDDDDDDDCFECE_Mismatch_0_Sense_+_Library_PoolC
CTCCATTGGATATGAGGATGCTCTCAAATTCAAGGAGGATATGAGGGTATGCACCCAGATCCAAAACAGACATGCACCCAACAGCATAATTTAA
>Frequency_1_QualityScore_FFGHHHHJJIJJJJJJJJJJJJJGIJJJJIJIIIJIIJIJIIJJJJJIJIJJJIJJJIIIJIJIJJIGI@EHHHHFGHFFFDFFFFEEDEEDDC_Mismatch_1_Sense_+_Library_PoolC
CTAGTTTTTGCTATATAAAATAGAGCAGGAGACTTAACAGTCTATGAGCATTCTAGTATGCTTATTGGGCATTCATAGTTGTATTTTAGCAGTC
>Frequency_1_QualityScore_FFHHHHHJJIJJIJJJJJIIIIEIJHHHHHHFEFFDEEDDDDDDDDDDDDDEDEDDDDD>CCDDDDBBBBCDDEDDDD>B@CDDEECEDD9?BC_Mismatch_0_Sense_+_Library_PoolC
GGCCGCCGCTGCAGCGACCGCCATTGCTTTCGTTGCCCGCCATGGGAATTCTCACACTCAATGGCGTAAAGTCTGCGGTGTCTATGATCGTTTC
>Frequency_1_QualityScore_FFHHHFHHIJJJJJJJJJJJJJJJJJJJJHIJJJJJIGIGIJJJJJIIJJJIJJHHHHFFDDEECDDDDDDDDDDDDDCDDDDDDCDDDCDBDB_Mismatch_0_Sense_+_Library_PoolC
TGCGGTGTCTATGATCGTTTCTGTAACCGTGGGGCTGTTGCTATATTTTCTTCGTTCGCTGGAGTCTTCAACTTTATGGCACTCACAGTCGTGT
>Frequency_1_QualityScore_FFHHHBFHJJJJIJJJJJJJIJJJJJJJIJJGIJJJJJJJJJJIJJIJGIIJJIHIJJJJIJJJIIIJJIJJIIIHHHHHFFFFFFFEEECEEE_Mismatch_0_Sense_+_Library_PoolC
CTAGGTACATAGTTTTTGCTATATAAAATAGAGCAGGAGACTTAACAGTCTATGAGCATTCTAGTATGCTTATTGGGCATTCATAGTTGTATTT
>Frequency_1_QualityScore_FFHFHHHJIIJJHFHIIJIIJIIIJJIIJJIIIIIIJJJJHIHIJJJJIIJJIBHIJJJJJJJJIHHHHHHHFFDDFDDEEFEDEDEDDDD_Mismatch_0_Sense_+_Library_PoolC
CATTCATAGTTGTATTTTAGCAGTCTATTAAATGTACTGTAATATGCTTACCGAGCATTCTAATATGCTTACTGGCCCATTCATAGTTGTA
>Frequency_1_QualityScore_DDHHA>?EGEHIDHHE3@FFHG>FE<D@DFGDHGDDDBBD?772;@A@5@@=D==EBB9/;@CC>C;655-(-_Mismatch_1_Sense_+_Library_PoolC
ATGGCACTCACAGTCGTGTCTGGCTACACTCTTTACAGACGTGCGAGATCTAGTCGCTGATGTTCTAAATGCA
>Frequency_1_QualityScore_D?:2ACCG>FGI>AGG>B?CAE9CC1?G:CDHGHGHE<GGCA<BF4BFEHDGFF*09)=CDD:C@@GH@8@E<AEC;BDDC@;;ADC>CC>==9_Mismatch_0_Sense_+_Library_PoolC
TAGTATGCTTATTGGGCATTCATAGTTGTATTTTAGCAGTCTATTAAATGTACTGTAATATGCTTACCGAGCATTCTAATATGCTTACTGGCCC
>Frequency_1_QualityScore_FFHHHHHIIIJIJJFHIJJGHGJIIJ?GDGHIJJJJJJIIJJJJIGIIJHHHFFDDDDBDDDDEEEEFFCDDDDDDDDDDDDBDD>CCDDCCCD_Mismatch_0_Sense_+_Library_PoolC
CACACTCAATGGCGTAAAGTCTGCGGTGTCTATGATCGTTTCTGTAACCGTGGGGCTGTTGCTATATTTTCTTCGTTCGCTGGAGTCTTCAACT
>Frequency_1_QualityScore_FFHHHHHJJJJJJJJJJJJJJJJJJJJJJJJIGGIJJJJGIIJJJJIIIEHIIIHGGIJJJJJIGIIJICHFGHHAEFFDEDFEEEEDDEDCDE_Mismatch_0_Sense_+_Library_PoolC
CCAACAGCATAATTTAAGACTTTGCCACTAGGTACATAGTTTTTGCTATATAAAATAGAGCAGGAGACTTAACAGTCTATGAGCATTCTAGTAT
>Frequency_1_QualityScore_FFHHHHHJJJJJIJHJJJJJJJIJJIJJIJJIIJJDHIJJJJJJIIIIHIIIIJGHJJJJJJJJJIJJJGIJHFHHHGHFFFFFFFDEEFEDEE_Mismatch_0_Sense_+_Library_PoolC
CAGCATAATTTAAGACTTTGCCACTAGGTACATAGTTTTTGCTATATAAAATAGAGCAGGAGACTTAACAGTCTATGAGCATTCTAGTATGCTT
>Frequency_1_QualityScore_FFHHHHGJJJJJIJJJJJJJJIIJJJIJJIJJJIJIJJJJJIJJJIIDHHIJGIGIJJJJJJJJIIIHGEEHHDEFFFD@CDDDDDDDDDCDDD_Mismatch_1_Sense_+_Library_PoolC
AAAACAGACATGCACCCAACAGCATAATGTAAGACTTTGCCACTAGGTACATAGTTTTTGCTATATAAAATAGAGCAGGAGACTTAACAGTCTA
>Frequency_1_QualityScore_DDF>:CACFDEGACHFH<HB<3?EGIIIEA9BDFIDFGFF<3*.8FCE@FF;@F;@D6A=CDDC>@B>BA;@>??BBA35:ABBDB>AB_Mismatch_0_Sense_+_Library_PoolC
CTGGAGTCTTCAACTTTATGGCACTCACAGTCGTGTCTGGCTACACTCTTTACAGACGTGCGAGATCTAGTCGCTGATGTTCTAAATGA
>Frequency_1_QualityScore_FFHHHHHIJJJJJJIJJIJJJJJJJJJJIJJJIJJIIJJIIIJJIJJJJJJJJIJJGGGIHHHFFFFFECDEEEECEDDDDDDDDDFEEEDDDD_Mismatch_1_Sense_+_Library_PoolC
CTGGGCATTCATAGTTGTATTTTAGCAGTCTATTAAATGTACTGTAATATGCTTACCGAGCATTCTAATATGCTTACTGGCCCATTCATAGTTG
>Frequency_1_QualityScore_FFHHHHHFHIJJJFHGHJJJJJFIBAHHGGIGHHHFFACBDDBDC>ACDDD@ACCBDCDDD;?CDBCCBACDDDDDDDDACC@@?BBBDDC:@@_Mismatch_0_Sense_+_Library_PoolC
ATGCTGGTGCTGGTATCGACGGCCGCCGCTGCAGCGACCGCCATTGCTTTCGTTGCCCGCCATGGGAATTCTCACACTCAATGGCGTAAAGTCT
>Frequency_1_QualityScore_BDHBFDDHHEGGGHFFH>H@FHDHGEEFFGGIGIID:FBBGHEAEIEGCDGCCCCAEH?BBBBCC6(5;:ADC@CACCCCACCBCC9?99ACCC_Mismatch_0_Sense_+_Library_PoolC
AGTCTGCGGTGTCTATGATCGTTTCTGTAACCGTGGGGCTGTTGCTATATTTTCTTCGTTCGCTGGAGTCTTCAACTTTATGGCACTCACAGTC
>Frequency_1_QualityScore_+2@?:;2A2:22AAFBE>F>?B60)?;0BDEDC@(77\.8)))>=AC)65??;=7=.),;;>?/2;??A>3:>A>ABDD>A:>?9385;95588_Mismatch_1_Sense_+_Library_PoolC
GGGAATTCTCACACTCAATGGCGTAAAGTCTGCGGTGGCTATGATCGTTTCTGTAACCGTGGGGCTGTTGCTATATTTTCTTCGTTCGCTGGAG
>Frequency_1_QualityScore_FFHHHHGJJJJJJJIJJJJJJJJJJJJJJJJJJJIIJJJJJHIIJJIIFGIJJJJJJJJEHHIJHJFIJGIHHFFDEFFEEDCCCDDCCDCCDD_Mismatch_1_Sense_+_Library_PoolC
GACATGCACCCAACAGCATAATGTAAGACTTTGCCACTAGGTACATAGTTTTTGCTATATAAAATAGAGCAGGAGACTTAACAGTCTATGAGCA
>Frequency_1_QualityScore_DDFFFHHIGHIIJJEEGIGIJGGJIJJIIJJIJIGHIGGGIIJIEHIJIEHHC=C7;BDC3;>CADDCCD@15<?CCADD@CCD<<59@<&5<A_Mismatch_0_Sense_+_Library_PoolC
CGCCATTGCTTTCGTTGCCCGCCATGGGAATTCTCACACTCAATGGCGTAAAGTCTGCGGTGTCTATGATCGTTTCTGTAACCGTGGGGCTGTT
>Frequency_1_QualityScore_FFHAHHHIIIIEHGGIIIIGHGGIGGAFGIIIG?ECEHGIGIGIIHIGIIIIIIGHIIGHHI@GFHGIGGCHHGFHHFHB@BDDF;@C@C<AEC_Mismatch_1_Sense_+_Library_PoolC
ACATAATTTAAGACTTTGCCACTAGGTACATAGTTTTTGCTATATAAAATAGAGCAGGAGACTTAACAGTCTATGAGCATTCTAGTATGCTTAT
>Frequency_1_QualityScore_DFHHHGHJIIJJGGGGFHIIJGIGGGIIIIIIIICGIIGGGECHI<??D@BDGHIJGBFF@CFD_Mismatch_1_Sense_+_Library_PoolC
ATAAATGTACTGTAATATGCTTACCGAGCATTCTAATATGCTTACTGGCCCATTCATAGTTGTA
>Frequency_1_QualityScore_FDHHHCCH<EEGHIIFHGHHIIGGBGEHIIIIDHIIIIIHIIIIFGIGIGEHGIIICGCFGACHIIIIGEHHHEHFFEFF;@CECEDC;ACCCD_Mismatch_0_Sense_+_Library_PoolC
TTTTGTGGTGTGAAATGACGAAATCTATCTACTCAGCAGTAAAGTTTTAAATGCTGTTTCTCTTGCATGCTTGCTGTTGGATGAATGTCTCCAT
>Frequency_1_QualityScore_FFHHHHHJJJJIJJJJJJJGIJJJGIHIIIIIJJJJJJJJDIIIIJGEHIIIJFHHHHHFFFDDDBDD;;ADC_Mismatch_0_Sense_+_Library_PoolC
AACTTTATGGCACTCACAGTCGTGTCTGGCTACACTCTTTACAGACGTGCGAGATCTAGTCGCTGATGTTCTA
>Frequency_1_QualityScore_DDHHHHHJJJIIIIJJIJIIJJGJIIJIJGGGIIIIJJJGIIIIJJJJJIIIIJJJIGEHGIFGGIJFCCGHJGIJDHHFHGGFDDCCDEDECC_Mismatch_0_Sense_+_Library_PoolC
TACTCAGCAGTAAAGTTTTAAATGCTGTTTCTCTTGCATGCTTGCTGTTGGATGAATGTCTCCATTGGATATGAGGATGCTCTCAAATTCAAGG
>Frequency_1_QualityScore_FFHHHHHJJJJJJJJJJJGIJIIJDHIJJJJFIIJJIJJGHIJIIIIIIJJJJJJJJJJJJJJJJJHEHEEHFFFFFFEEEEEEEEEDEEDDED_Mismatch_0_Sense_+_Library_PoolC
ATAATTTAAGACTTTGCCACTAGGTACATAGTTTTTGCTATATAAAATAGAGCAGGAGACTTAACAGTCTATGAGCATTCTAGTATGCTTATTG
>Frequency_1_QualityScore_DDFFFAFFIIIFFIIF3E9?BEHFECGFFFGFIFFGEBFFCFFFFFBEEEFEEFFE_Mismatch_0_Sense_+_Library_PoolC
AGTCGTGTCTGGCTACACTCTTTACAGACGTGCGAGATCTAGTCGCTGATGTTCTA
>Frequency_1_QualityScore_DFHHHHHJJJJJJJJJJJJJJJJHIJIIIJJJJJJJJJIJJJJJJIJJJJJJHIJGIJJJJJJIJJJJJGIJJJJJIJIJHHEFFDDECEEDED_Mismatch_0_Sense_+_Library_PoolC
TCTATGAGCATTCTAGTATGCTTATTGGGCATTCATAGTTGTATTTTAGCAGTCTATTAAATGTACTGTAATATGCTTACCGAGCATTCTAATA
>Frequency_1_QualityScore_DDADBD;@+2CEAF:<CEE<E4<?18EDEDD<BDDDDI>@<B*/89(78@;=A9@@)=AD;=777)=@_Mismatch_2_Sense_+_Library_PoolC
AGGAGGATATGAGGATATGCACCCAGATCCAAAACAGACATGCACCCAACAGCATAATGTAAGACTTT
>Frequency_1_QualityScore_FFHHHHHJJJJJJJJJIJJGIJIJJFHIGIEHGIJJJJJJJJJJIJJJJIJIJJJJJGIJJJJJJIJJJGHGHHHHHFFFFFFFEEEEDEECDE_Mismatch_1_Sense_+_Library_PoolC
CATAATTTAAGACTTTGCCACTAGGTACATAGTTTTTGCTATATAAAATAGAGCAGGAGACTTAACAGTCTATGATCATTCTAGTATGCTTATT
>Frequency_1_QualityScore_FFGGHHHHIIIGGIIBHIE@FEEEHHHIHFCCCBBCCCCCCCCACCBCCCCCBCCCC@CBCCDCDCCCCCCCCCCCBBBBBCECECCBB>@9CC_Mismatch_0_Sense_+_Library_PoolC
CTGGTATCGACGGCCGCCGCTGCAGCGACCGCCATTGCTTTCGTTGCCCGCCATGGGAATTCTCACACTCAATGGCGTAAAGTCTGCGGTGTCT
>Frequency_1_QualityScore_FFHHHHGJJJGHIJJIIIGIJJJJJGGIJJJGGIJJJJIJJHFDDBBBB@CDDDBBDDDDDDDDDDDCCBBCCBCDDDDBBDDB?CDCDECEDD_Mismatch_0_Sense_+_Library_PoolC
TTCGTCACCGATTTGTTGATGCTGGTGCTGGTATCGACGGCCGCCGCTGCAGCGACCGCCATTGCTTTCGTTGCCCGCCATGGGAATTCTCACA
>Frequency_1_QualityScore_FDHHGHHJJJJJJJJIJJJJIJJJJJHHJJJJJJJJJIJJIIJJJJJJ?FGGGIIGIJJGIIIGIIIIIHIIIIIHHHHHHHHFFFFDFDEDDC_Mismatch_0_Sense_+_Library_PoolC
GTATGCTTATTGGGCATTCATAGTTGTATTTTAGCAGTCTATTAAATGTACTGTAATATGCTTACCGAGCATTCTAATATGCTTACTGGCCCAT
>Frequency_1_QualityScore_FFHHHHHHIJJIIJJJJJIHIIHJIJJJJJJJJJJJJJJJJJJHIJJJHHHFFFFFEEDEEEEEDDDDDCDDDDDDBD>CDEDDCDDDDDDDDD_Mismatch_0_Sense_+_Library_PoolC
AATGGCGTAAAGTCTGCGGTGTCTATGATCGTTTCTGTAACCGTGGGGCTGTTGCTATATTTTCTTCGTTCGCTGGAGTCTTCAACTTTATGGC
>Frequency_1_QualityScore_FFHHHHGIGIJIJIJJJJJJ8CGIFJGGIIIJJJJJJJJJIIJJIJIIIIJJIIHHHFFDFFFEECEEDEDDDDDDDDDDDDACCDFEDCCDDD_Mismatch_0_Sense_+_Library_PoolC
ATTCAAGGAGGATATGAGGGTATGCACCCAGATCCAAAACAGACATGCACCCAACAGCATAATTTAAGACTTTGCCACTAGGTACATAGTTTTT
>Frequency_1_QualityScore_DDDFD?0CE@BGH>?F<CA?9)@?CBB?DCB18?6?@FHE<B9A;9;C?=8@-;B@72:>>C:C:<29<4@A<99<BCCB99?C:>>:>:>C?>_Mismatch_2_Sense_+_Library_PoolC
TCACCGATTTGTTGATGCTGGTGCTGGTATCGACGGCCGCCGCTCCAGCGACCGCCATTGCTTTCGTTTCCCGCCATGGGAATTCTCACACTCA
>Frequency_1_QualityScore_?DDD??+<C@@G@E?EH@EHEFCBED;D9D?BDGEDCFFCBBFDEE=FF@FEEB34=;;5AB?B@?A>@A>>?===65>,(+:ADBAA>_Mismatch_1_Sense_+_Library_PoolC
CTGGAGCCTTCAACTTTATGGCACTCACAGTCGTGTCTGGCTACACTCTTTACAGACGTGCGAGATCTAGTCGCTGATGTTCTAAATGA
>Frequency_1_QualityScore_FFHHHHHJJJIJJJJJJJJIIJJJHJJJJJJJJJIJJJJJJJJJIIIIIJJJJJJJIJJIIJJJJJJJJHIHJJJJHFGHHHHHFFFFFFFFEE_Mismatch_0_Sense_+_Library_PoolC
GAGCAGGAGACTTAACAGTCTATGAGCATTCTAGTATGCTTATTGGGCATTCATAGTTGTATTTTAGCAGTCTATTAAATGTACTGTAATATGC
>Frequency_1_QualityScore_FFHHHHHJJJJJJJJJJJJJJJJJIJJJJJJJJJJJJJJJJIJJJJJEIJIJJJJJJJJJJJJJIJIIJIIJJJHHHHHHHFFFEFFFECCEDE_Mismatch_0_Sense_+_Library_PoolC
CATAGTTTTTGCTATATAAAATAGAGCAGGAGACTTAACAGTCTATGAGCATTCTAGTATGCTTATTGGGCATTCATAGTTGTATTTTAGCAGT
>Frequency_1_QualityScore_ADFB;:CCE?EAH<:?FFB@FCEEFF<GD:B?DFEABGE>FFDCEFFIIB;@@;;BCB=?;==>>>;?AB>6;;AAAA;;=515,39BBADBBB_Mismatch_0_Sense_+_Library_PoolC
TGTTGCTATATTTTCTTCGTTCGCTGGAGTCTTCAACTTTATGGCACTCACAGTCGTGTCTGGCTACACTCTTTACAGACGTGCGAGATCTAGT
>Frequency_1_QualityScore_FFHHHHHJJJJJIJJJJJJJJJJJJJJJJJJIJJJJJGIGIIJJFIJJJJJJJJJJJGHIIGJHGIJIJGEHHHFFFFFFEDECEECDDDDCDE_Mismatch_0_Sense_+_Library_PoolC
TGCACCCAACAGCATAATTTAAGACTTTGCCACTAGGTACATAGTTTTTGCTATATAAAATAGAGCAGGAGACTTAACAGTCTATGAGCATTCT
>Frequency_1_QualityScore_FDHHFHHJJJJIJDFHJJJJIIJJIJJJJJJJIIJJJJJJJJHGHHFFFDEDECCDEEDDDCCDDDDCDCDDDCDDDCDEED>CDDDBDCEACD_Mismatch_0_Sense_+_Library_PoolC
GAGGATATGAGGGTATGCACCCAGATCCAAAACAGACATGCACCCAACAGCATAATTTAAGACTTTGCCACTAGGTACATAGTTTTTGCTATAT
>Frequency_1_QualityScore_D>D<BD:EEEED@CF3C@@:?E@=9?BD99?D9?D3*99?D>(6\5(.=@@AADAA4=?ABEADFE5>,;>AA>AAAA:;=??>>>?>8:>>>>_Mismatch_1_Sense_+_Library_PoolC
ATTGCTTTCGTTGCCCGCCATGGGAATTCTCACACTCAATGGCGTAAAGTCTGCGGTGTCTATGATCGTTTCTTTAACCGTGGGGCTGTTGCTA
>Frequency_1_QualityScore_DFHHGGHGIIE@HHHEHFIGIIIICHIGIJIIBCGIEGIIJGFAHFDDEIBFHGICFFHIGGBGIIIG@?HFHE@HACC37;>??E@CCACA;>_Mismatch_0_Sense_+_Library_PoolC
ATTGGGCATTCATAGTTGTATTTTAGCAGTCTATTAAATGTACTGTAATATGCTTACCGAGCATTCTAATATGCTTACTGGCCCATTCATAGTT
>Frequency_1_QualityScore_FFHHHHHJJJIJIJJJJJJIJJJJJJJIJFHIJJJIJJHIBCHHHHHHHFFFFCDBCEEDDDDDDDDDDDDDEDDEDEDDDDDDDDDDDEDEDD_Mismatch_0_Sense_+_Library_PoolC
GTCGCTGATGTTCTAAATGAAAAAAAAAGTAACAGAGGAGTAGAATTTTGTGGTGTGAAATGACGAAATCTATCTACTCAGCAGTAAAGTTTTA
>Frequency_1_QualityScore_FFHGFGHIIJJJJJJGIGGIJGHFFDDDDDDDDDDDDDDDDDDDDDDDDDCDDDDEDEDDDCDACCDCDBDDBBDDDEDDDD@B>@CCDEACDD_Mismatch_0_Sense_+_Library_PoolC
CGACGGCCGCCGCTGCAGCGACCGCCATTGCTTTCGTTGCCCGCCATGGGAATTCTCACACTCAATGGCGTAAAGTCTGCGGTGTCTATGATCG
>Frequency_1_QualityScore_FFHHGHHIJJJIGIJGJJJJJIIJJHGIIIJGIJJJJJJGIJJJJJCEHIJJDGIIIGIHFDDB@BDB>@>CCC5>@B<3<>8C@@@CDC72A?_Mismatch_0_Sense_+_Library_PoolC
GCACTGTCTGTCTTTCTTCTCTTCGTCACCGATTTGTTGATGCTGGTGCTGGTATCGACGGCCGCCGCTGCAGCGACCGCCATTGCTTTCGTTG
>Frequency_1_QualityScore_FFHHHHHJJJJJJJJJJJJIJJJJJJJJJJJJIJJJJDGGHGGHGHJJIJJJIJIIIIIIIIJEIIJJIJHHEHFDFFFFEEECEC;?BDDCCE_Mismatch_2_Sense_+_Library_PoolC
TGCACCCAACAGCATAATGTAAGACTTTGCCACTAGGTACATAGTTTTTGCTATATAAAATAGAGCAGGAGACTTAACAGTCTATGGGCATTCT
>Frequency_1_QualityScore_FFHHHHHJFHIJJJJJGIJJJJJEGIJJJGJJJJIIJJIIJHFDDBBDCCC@BDDDDD;B@CCDDDDDDAC>CCDDD>?CDD??BCCDDACDCC_Mismatch_0_Sense_+_Library_PoolC
CGTCACCGATTTGTTGATGCTGGTGCTGGTATCGACGGCCGCCGCTGCAGCGACCGCCATTGCTTTCGTTGCCCGCCATGGGAATTCTCACACT
>Frequency_1_QualityScore_FFHHGHGIJJJIJJIJAHHIIIIJJJJIJJJJIJIJJJIJJJJJIIJJJJJJJJJJJHHHHHEHFFFFFCCCEEEEDC>ACDEEDCDEDDDDD@_Mismatch_0_Sense_+_Library_PoolC
AAGGAGGATATGAGGGTATGCACCCAGATCCAAAACAGACATGCACCCAACAGCATAATTTAAGACTTTGCCACTAGGTACATAGTTTTTGCTA
>Frequency_1_QualityScore_FFHHHHHIJJEIIHGHIJJFIJIGHIJGDFHIIJJGBF>GGHIGBGHIGIIBGGICIEGGIIIGIJGHHEEEFFFFAC;AACCCDCC>CCDEEA_Mismatch_0_Sense_+_Library_PoolC
ACAGACATGCACCCAACAGCATAATTTAAGACTTTGCCACTAGGTACATAGTTTTTGCTATATAAAATAGAGCAGGAGACTTAACAGTCTATGA
>Frequency_1_QualityScore_FFHHHHHJJJIIJIIJJJIJGIIJJJJJJJIIJJJIJJIIFHIJJHIJJJIIHHGHHFFFFFEEEEDDDDDDDDDDCCDCDDCDDCDC@@AB?B_Mismatch_0_Sense_+_Library_PoolC
AACCGTGGGGCTGTTGCTATATTTTCTTCGTTCGCTGGAGTCTTCAACTTTATGGCACTCACAGTCGTGTCTGGCTACACTCTTTACAGACGTG
>Frequency_1_QualityScore_FFHHHHHJJJHIJIJJJFHEHIJJIJJJJIIIJJJJJJJJJIIGIJJHGEEHFFFFEEFFEEDEEDDDDDBDDDDD:?CCDDDDDDDDDDDCDD_Mismatch_0_Sense_+_Library_PoolC
TGGCGTAAAGTCTGCGGTGTCTATGATCGTTTCTGTAACCGTGGGGCTGTTGCTATATTTTCTTCGTTCGCTGGAGTCTTCAACTTTATGGCAC
>Frequency_1_QualityScore_FFHHHHHIJFHJJIIJJIJJJIJJIJIJJJJJJJJJJJJIJIIIJJJJIIJJIJJJIJIJJJJJIJHHHEHHHFFFFFFFDECEDDEDEDDDDC_Mismatch_0_Sense_+_Library_PoolC
GCCACTAGGTACATAGTTTTTGCTATATAAAATAGAGCAGGAGACTTAACAGTCTATGAGCATTCTAGTATGCTTATTGGGCATTCATAGTTGT
>Frequency_1_QualityScore_DAHF?<FEBGAB?GGHC?BDFCGICGGHG@CDFBFG@CHHFGIC@FBHCH<CGHG7CE@GA>ACHFFCDBC@C_Mismatch_1_Sense_+_Library_PoolC
CGCAGGAGACTTAACAGTCTATGAGCATTCTAGTATGCTTATTGGGCATTCATAGTTGTATTTTAGCAGTCTA
>Frequency_1_QualityScore_DADHHHHGEGIIIIIIJJJIJIIEHIJIIIJEGG*?FGCFH<@BFGIIIGHGIIDGGEEHFHFDD<>AAA>BDBB?B@CCCACCACCDDDACDD_Mismatch_0_Sense_+_Library_PoolC
GTACTGGGGAATGCAATTGCCTGCGGATACACAGTGCTTTCATTGATTTTCACGCTAACTGGCAGACACCGCGCCTCTGCACTGTCTGTCTTTC
>Frequency_1_QualityScore_EFHHFHGIJIJJJJJJGGIIIIJIHGIIIIJJJJJJIJJGIIJIJJFIIFIIIIJJHIIIJIJJIJJIJHHGIIHHHHHHGFFFFFFCCEDEEE_Mismatch_0_Sense_+_Library_PoolC
TTGCTATATAAAATAGAGCAGGAGACTTAACAGTCTATGAGCATTCTAGTATGCTTATTGGGCATTCATAGTTGTATTTTAGCAGTCTATTAAA
>Frequency_1_QualityScore_FFHHHHHJJJJJJJJJJJJJJJJJJJGHIJJJJJJJJJJJJGIJJJJJIJJJJIJJJIIJJJIJIJJJJHHHHHHHEFFDFFFEEEEEDDDDDD_Mismatch_0_Sense_+_Library_PoolC
CGAAATCTATCTACTCAGCAGTAAAGTTTTAAATGCTGTTTCTCTTGCATGCTTGCTGTTGGATGAATGTCTCCATTGGATATGAGGATGCTCT
>Frequency_1_QualityScore_FFHHHHHJJJJJJIIJJJIIJJJJJJJJJJJJIJJIJJJJJIJIJJJJJJGEEHGFFFFFFDEDDEDDEDEDDDBDDDDDDDBDDDDEECDEED_Mismatch_0_Sense_+_Library_PoolC
TTCGTTGCCCGCCATGGGAATTCTCACACTCAATGGCGTAAAGTCTGCGGTGTCTATGATCGTTTCTGTAACCGTGGGGCTGTTGCTATATTTT
>Frequency_1_QualityScore_FFHHHHFGHIJJIJJJJHIIIIIGIJJJJJJJJIIIIIIJJJJIIJIIIIIIJJIGFFHIGHIJJJIGBGEEEFFFFFDEFEFEDECDEDDEDE_Mismatch_1_Sense_+_Library_PoolC
TAGTTGTATTTTAGCAGTCTATTAAATGTACTGTAATATGCTTACCGAGCATTCTAATATGCTTACTGGCCCATTCATATTTGTATAATATGTT
>Frequency_1_QualityScore_DDDHFDHADHIDGHGIIEEGGEHDGHGFF;DGFHHGI<F@AGGGIDGGDHI@=D;EHH;?>ABBDA<BBBBBDDCA;>5;@@AC:C@B<>A<BD_Mismatch_0_Sense_+_Library_PoolC
CCATGGGAATTCTCACACTCAATGGCGTAAAGTCTGCGGTGTCTATGATCGTTTCTGTAACCGTGGGGCTGTTGCTATATTTTCTTCGTTCGCT
>Frequency_1_QualityScore_BDFFFHHEGEEHGBFGA3CEHHFGHGAGGIIEGBGE><BDC>GF<DHGIIIAGHIHFHHFEECCCC@CCACDCC@>_Mismatch_0_Sense_+_Library_PoolC
CTTTATGGCACTCACAGTCGTGTCTGGCTACACTCTTTACAGACGTGCGAGATCTAGTCGCTGATGTTCTAAATGA
>Frequency_1_QualityScore_DFGHGHGIJJGIGGHICFEHIIJIIIJJJJJJJIJIIJIJIJEEHIJIDHGIHGJJJJJHIIDGI@GIIIDGIHHHHGGHFFFFFFFDEEDDDE_Mismatch_0_Sense_+_Library_PoolC
AGACTTTGCCACTAGGTACATAGTTTTTGCTATATAAAATAGAGCAGGAGACTTAACAGTCTATGAGCATTCTAGTATGCTTATTGGGCATTCA
>Frequency_1_QualityScore_FFHHHHHJJJJJJJJJJJJIJJJJIJJJJJJFHHHIIJJJJJJIJJJJJJJJJJJIJHHFDDDBDDDDECDEFFEEDDDDDDDBDDDDDDACDE_Mismatch_0_Sense_+_Library_PoolC
ATTCTCACACTCAATGGCGTAAAGTCTGCGGTGTCTATGATCGTTTCTGTAACCGTGGGGCTGTTGCTATATTTTCTTCGTTCGCTGGAGTCTT
>Frequency_1_QualityScore_FEFDHHFIIEHIGIIEGIBAEGHGGAFHHGIEBG>FA:BGGIHIDGCHFHHGFHIJJJJIIJIJIGHHHCHHFFFFFEEE>>CCDDCCCD>ACD_Mismatch_1_Sense_+_Library_PoolC
TGCACCCAACAGCATAATGTAAGACTTTGCCACTAGGTACATAGTTTTTGCTATATAAAATAGAGCAGGAGACTTAACAGTCTATGAGCATTCT
>Frequency_1_QualityScore_FFHGHHFGIGIGIJGHGHDIIJIGIIGIJEAHGGEEACDFFFDEEECEC<CCCCD@<B?@B9CCCDDDB>9@9@CA@>CDCDCD<CDDDDEDDD_Mismatch_0_Sense_+_Library_PoolC
CTGCAGCGACCGCCATTGCTTTCGTTGCCCGCCATGGGAATTCTCACACTCAATGGCGTAAAGTCTGCGGTGTCTATGATCGTTTCTGTAACCG
>Frequency_1_QualityScore_FFHGHHHJIIJJJJJEIIJJJIJJJJIIIJGHIIJIGHJJIJJJIHHFDDDDDDDDDCDDDDDDDBDCC@C@CCBBDDDDDDDDBBCDDCDBDC_Mismatch_0_Sense_+_Library_PoolC
TTCTCTTCGTCACCGATTTGTTGATGCTGGTGCTGGTATCGACGGCCGCCGCTGCAGCGACCGCCATTGCTTTCGTTGCCCGCCATGGGAATTC
>Frequency_1_QualityScore_FFHHHHHIJIJJJJJJJIIJJHIJJJJIJFGIIIIJJJJJEIIJIJGHIJJIJJJIIIIHGHEHHHFDD=BDEDDDDCDBBDDDBDCDDCDEEE_Mismatch_2_Sense_+_Library_PoolT
TGTTGCTATATTTTCTTCTTTCGCTGGAGTCTTCAACTTTATGGCGCTCACAGTCGTGTCTACCTACGCTCTTTACAAGCGTACCAGATGTACT
>Frequency_6_QualityScore_FFHGGGHIJJIIIIJIJIJIHIIIIIIIIIIIIGIIFHIIIIJIIGIHIIGIIHIGFIHIHHIHIGIHIGGGEEEFEDFEDBDECDEDEEEEEE_Mismatch_0_Sense_+_Library_PoolC
AGCATTCTAATATGCTTACTGGCCCATTCATAGTTGTATAATATGTTTAGTGAGCATTCAAATATGCTTACAGGGCATTTATAGTTGTATAATA
>Frequency_6_QualityScore_FFHHHHHJJIIJHHIHIIIIIIIHIIHHIIJIFGIIIIIIJIIHIGHIHIIIIIIIJFIIIHIHIIIJIGHHGGHHHFFDEFEEECCDDCDDCD_Mismatch_0_Sense_+_Library_PoolC
ATATGCTTACCGAGCATTCTAATATGCTTACTGGCCCATTCATAGTTGTATAATATGTTTAGTGAGCATTCAAATATGCTTACAGGGCATTTAT
>Frequency_6_QualityScore_E@FEGGGGIHHHHHHGIIHGHHGGGHEHHHFIGHGGHGGGGGIHIIHIIHIHIIHGHHIHIIHGHHHIFGIHGHFGGEEGGEFCDCDEACCCCC_Mismatch_0_Sense_+_Library_PoolC
GAGCATTCTAATATGCTTACTGGCCCATTCATAGTTGTATAATATGTTTAGTGAGCATTCAAATATGCTTACAGGGCATTTATAGTTGTATAAT
>Frequency_6_QualityScore_FEGGGHGIIIIIJIIIHJIIIIIIJIJIIIGIIIIIIJGIJIHIHIIIJIJIJIIHJIHIIIEHGGDGIHIHGGFEFGFGGFDEEECCCCEDDE_Mismatch_0_Sense_+_Library_PoolC
CAGTCTATTAAATGTACTGTAATATGCTTACCGAGCATTCTAATATGCTTACTGGCCCATTCATAGTTGTATAATATGTTTAGTGAGCATTCAA
>Frequency_6_QualityScore_FFHHHHGJIJJJJJIIIIIJIIJJIJJJJJJJJJJJJGIIHIIIIJJJJIIJIIGHIIIHIIIIIIHHIGGGGGFFFFEEDDEEEEEDDDDDCD_Mismatch_0_Sense_+_Library_PoolC
ACCGAGCATTCTAATATGCTTACTGGCCCATTCATAGTTGTATAATATGTTTAGTGAGCATTCAAATATGCTTACAGGGCATTTATAGTTGTAT
>Frequency_5_QualityScore_FFGHHHHJJIIJJJJIIIHIHIIIIHIJIJHIJJJJHHHIIIIIIIHIIIFHIHIHIIHGHHGGIIIGIDGHGHHGGGFFFFFFFFEDDCCBCC_Mismatch_0_Sense_+_Library_PoolC
CTGTAATATGCTTACCGAGCATTCTAATATGCTTACTGGCCCATTCATAGTTGTATAATATGTTTAGTGAGCATTCAAATATGCTTACAGGGCA
>Frequency_5_QualityScore_FFHGHHHJJJJJJIIJHIJJJIHIIIJJIHIIIIHIHHIHIHGIHIIIGIIJIHGIIJJIIIIHIHIHHFGGHGGFFEDDEDBDDBCBDDBCCD_Mismatch_0_Sense_+_Library_PoolC
CCGAGCATTCTAATATGCTTACTGGCCCATTCATAGTTGTATAATATGTTTAGTGAGCATTCAAATATGCTTACAGGGCATTTATAGTTGTATA
>Frequency_5_QualityScore_CEGHFFGHEHGHGGGHGIGGGIIHFIIFCFHAFFGBFGHGHEFGIHHHE@FGHGDFGHGGFGHHGECEFEGFACCEFDEEEDEDCDDDCCCDBC_Mismatch_0_Sense_+_Library_PoolC
ATTAAATGTACTGTAATATGCTTACCGAGCATTCTAATATGCTTACTGGCCCATTCATAGTTGTATAATATGTTTAGTGAGCATTCAAATATGC
>Frequency_5_QualityScore_FFHHHHHJIJHIHJIJIJIIIIIHIIIHHIIJJIIIIIIHHHIIHIIHIIIIIHIIIIHIHIHIIIHFFEFGFGGGGGFDEDCCBDDDDDDCAC_Mismatch_0_Sense_+_Library_PoolC
GCTTACCGAGCATTCTAATATGCTTACTGGCCCATTCATAGTTGTATAATATGTTTAGTGAGCATTCAAATATGCTTACAGGGCATTTATAGTT
>Frequency_5_QualityScore_EFHGGHHIIHIIIJIJJJJJJIHHIIIIIJIJIJJIJJJJJJIHIIIIHIIJIIHIHHIGIIGHFHGHGEFFGFGFEFFFEEEDEDEEDDEEDD_Mismatch_0_Sense_+_Library_PoolC
AATGTACTGTAATATGCTTACCGAGCATTCTAATATGCTTACTGGCCCATTCATAGTTGTATAATATGTTTAGTGAGCATTCAAATATGCTTAC
>Frequency_4_QualityScore_EEHHHGHJJJIJIIIIIJIJIIIIIIJJIIIJJIIIJJJIJIJIIHIIGIGIIIIIGIIHIIIJHIEHHGFHHGGDFGGGFEEEEEDDDDCDCD_Mismatch_0_Sense_+_Library_PoolC
TAATATGCTTACCGAGCATTCTAATATGCTTACTGGCCCATTCATAGTTGTATAATATGTTTAGTGAGCATTCAAATATGCTTACAGGGCATTT
>Frequency_4_QualityScore_FFHHHGHHHIIIIIIIJIIJJJIJJJGHHIIIGIIIHIHIHHIGHIIHHGEIDEHHHFGIIIIDGFFFGEFGGGFFFFFFEEECCCCDEEDAAB_Mismatch_0_Sense_+_Library_PoolC
CTTACCGAGCATTCTAATATGCTTACTGGCCCATTCATAGTTGTATAATATGTTTAGTGAGCATTCAAATATGCTTACAGGGCATTTATAGTTG
>Frequency_4_QualityScore_EFGGGGEIEHIIHIIIIHIIIHIIIHFHIIIJIIJIHIIFHIGHIIIIIHGGHHIGHHHHIIIHHIIFGGEFGGGGFEEDCCCDDDEEDCACCB_Mismatch_0_Sense_+_Library_PoolC
TTACCGAGCATTCTAATATGCTTACTGGCCCATTCATAGTTGTATAATATGTTTAGTGAGCATTCAAATATGCTTACAGGGCATTTATAGTTGT
>Frequency_4_QualityScore_EEHHHHHJJJJJJJJJIJIJJJJIJJJJJJJJJJJJJJJJJJJJJHIIIGHIIJJJIIIIJIJJIIHIIGGGGGGGGEFEFEEEEEEDDDDDCD_Mismatch_0_Sense_+_Library_PoolC
TGTAATATGCTTACCGAGCATTCTAATATGCTTACTGGCCCATTCATAGTTGTATAATATGTTTAGTGAGCATTCAAATATGCTTACAGGGCAT
>Frequency_4_QualityScore_EEHHHHHIJHHIIIJHIIIIIJIJJIJJIGHIIIIJIIIIIJHHHFHHIIIIIIFHIHGEGFGGIIIIIGHIHGGGGGGEEDBCCC=BCDDDDD_Mismatch_0_Sense_+_Library_PoolC
TGCTTACCGAGCATTCTAATATGCTTACTGGCCCATTCATAGTTGTATAATATGTTTAGTGAGCATTCAAATATGCTTACAGGGCATTTATAGT
>Frequency_4_QualityScore_EFHHGGGIIIIHIIIIJJJDHGGIHIIIIHGIIIIIIIIIHIIIIHIHGFGIIHIHIIHIIIGIIGHIGGHGGGGGGGFFEEEFEEEEEDDDCC_Mismatch_0_Sense_+_Library_PoolC
TACTGTAATATGCTTACCGAGCATTCTAATATGCTTACTGGCCCATTCATAGTTGTATAATATGTTTAGTGAGCATTCAAATATGCTTACAGGG
>Frequency_4_QualityScore_DDDCGDGHGIFHHGIHGEAEDDHGEFEHGGGHCCGCGHIHHGHFFGGFFHIDFCEEEGHHGHC@CBECD@AADDCDE=ACCCADCBCDCDCDDC_Mismatch_0_Sense_+_Library_PoolC
AGTCTATTAAATGTACTGTAATATGCTTACCGAGCATTCTAATATGCTTACTGGCCCATTCATAGTTGTATAATATGTTTAGTGAGCATTCAAA
>Frequency_4_QualityScore_FFHHGHHJIJJIIIIIIJJIJJJJIJJIIIJIIGIHHIIIIIIJIJJHIIIHGHGHIIIIJIIIIJIIIHIIGGHGEEEFEEEEDECCDCCDED_Mismatch_0_Sense_+_Library_PoolC
CGAGCATTCTAATATGCTTACTGGCCCATTCATAGTTGTATAATATGTTTAGTGAGCATTCAAATATGCTTACAGGGCATTTATAGTTGTATAA
>Frequency_3_QualityScore_FFHHHHHHIIJIIIIFHIJJJJJJJJGIIIJJJJHJJIIGIIJIJHHIEIHIIJJIIHIFHIIIHHIIIGIIJJIHHHGHGFFFFFFFEDFEEE_Mismatch_0_Sense_+_Library_PoolC
TTAAATGTACTGTAATATGCTTACCGAGCATTCTAATATGCTTACTGGCCCATTCATAGTTGTATAATATGTTTAGTGAGCATTCAAATATGCT
>Frequency_3_QualityScore_EEFGGGFFHHIIGGGFHGGDDFIHIFGIJIIIHHHIHHHIJIIGIHIIHGGGGIGHHIHIHFEEFHFFBEDHEGEGFE?ACDEEEECACCCCCE_Mismatch_0_Sense_+_Library_PoolC
CTATTAAATGTACTGTAATATGCTTACCGAGCATTCTAATATGCTTACTGGCCCATTCATAGTTGTATAATATGTTTAGTGAGCATTCAAATAT
>Frequency_3_QualityScore_EEGGFBEFIDGGG@FF>GIDFFHHFIEHFHIFIEGHIHGFFHIIHICFG@CF?DCCEGEEHFHHFFCFGEFEFDECFDECBBCBBBB=A@9ABA_Mismatch_0_Sense_+_Library_PoolC
AATATGCTTACCGAGCATTCTAATATGCTTACTGGCCCATTCATAGTTGTATAATATGTTTAGTGAGCATTCAAATATGCTTACAGGGCATTTA
>Frequency_3_QualityScore_EEEHFCGIIJHCFIIGFHIGBGGGHIIGFGFDHHHFFIIHHDHDGIGHHHGIHHGEHIHIEGGEHHIHIFHHHHHG@DFFEFBA>BCABDDDDD_Mismatch_0_Sense_+_Library_PoolC
ATGCTTACCGAGCATTCTAATATGCTTACTGGCCCATTCATAGTTGTATAATATGTTTAGTGAGCATTCAAATATGCTTACAGGGCATTTATAG
>Frequency_3_QualityScore_EEGHHGGIJIIIJIJHIJIIIIIIHJIJJJIJJIIIHIJJJJJJIIHIHIIHHIHHIIHIGHHIHGHHHDGFGGGGEFEFFEDEEEECAAACDD_Mismatch_0_Sense_+_Library_PoolC
GTAATATGCTTACCGAGCATTCTAATATGCTTACTGGCCCATTCATAGTTGTATAATATGTTTAGTGAGCATTCAAATATGCTTACAGGGCATT
>Frequency_3_QualityScore_FFGHFGGJIIHIJJJJJIIIHIIIFHHIGIIIHIHHGHHHIJDHIHIHEGIIJHIIIHIHHHGGHIIHGCDFDEECFDECEEEEAECDACDBDB_Mismatch_0_Sense_+_Library_PoolC
TTTTAGCAGTCTATTAAATGTACTGTAATATGCTTACCGAGCATTCTAATATGCTTACTGGCCCATTCATAGTTGTATAATATGTTTAGTGAGC
>Frequency_2_QualityScore_FFHGGEGIHIIHIIIJJIIJJIIIFIIJJGIJHJJCHHHGIHIGEEGIIHHHIGIIFEGIEGIIHHEIIIGGFGHGGGGGFFFFEEEEEEDDED_Mismatch_0_Sense_+_Library_PoolC
AAATGTACTGTAATATGCTTACCGAGCATTCTAATATGCTTACTGGCCCATTCATAGTTGTATAATATGTTTAGTGAGCATTCAAATATGCTTA
>Frequency_2_QualityScore_EEGGEEGIIGIIIIHA:EGGCBGIEIFGEFGIHEEH@EHGGFGIIGIIEDFGHI=AAAAAGIIEHGFGB;CCGHHHGGGC>CCEEAAB@ADA@C_Mismatch_0_Sense_+_Library_PoolC
AGCAGTCTATTAAATGTACTGTAATATGCTTACCGAGCATTCTAATATGCTTACTGGCCCATTCATAGTTGTATAATATGTTTAGTGAGCATTC
>Frequency_2_QualityScore_FFHHHHHIJIIJJJJIIJJJIIJIIJJJIJJIJJJIIIHIJJIJIJJJIIIGIIJJJJIIIIJIJIHGIACEHCHGGGGGGECEEEEEECCEEE_Mismatch_0_Sense_+_Library_PoolC
TTAGCAGTCTATTAAATGTACTGTAATATGCTTACCGAGCATTCTAATATGCTTACTGGCCCATTCATAGTTGTATAATATGTTTAGTGAGCAT
>Frequency_2_QualityScore_EFHHGGHJJJGG;EHHJIIGIIIIIIJJIIGIEIIIIIIIGIIHIIIIIGHEGIIJIIIIJJJEGIGIIHIFIIGEGGHHGFEEEEEEEEE_Mismatch_0_Sense_+_Library_PoolC
TCTATTAAATGTACTGTAATATGCTTACCGAGCATTCTAATATGCTTACTGGCCCATTCATAGTTGTATAATATGTTTAGTGAGCATTCAA
>Frequency_2_QualityScore_FFHFGGHIIJIIJJIIIJIHIIJIIIIIJJJJIJJJJIIJJIIJJJIIJIJJJJIJJJJEIIJJJIJIIIIIIHHHGHGFGFFFFFFEDEEEEE_Mismatch_0_Sense_+_Library_PoolC
TTTAGCAGTCTATTAAATGTACTGTAATATGCTTACCGAGCATTCTAATATGCTTACTGGCCCATTCATAGTTGTATAATATGTTTAGTGAGCA
>Frequency_2_QualityScore_FFHHHGHJJJIJJJJJJJJIIIIIJJIIJJJJIIIIJJIJIIJIJJJJIIGIJIIGIIIHIJIIJIJIJIGGGEHHHGGFFFFFFDEEEEEEEC_Mismatch_0_Sense_+_Library_PoolC
ATTTTAGCAGTCTATTAAATGTACTGTAATATGCTTACCGAGCATTCTAATATGCTTACTGGCCCATTCATAGTTGTATAATATGTTTAGTGAG
>Frequency_2_QualityScore_FFHHHHGIJJJJIJJJJJJJIJJIJJJIIHIHIIIJIIJJGIIIIIJJIIIIJIJJJHJJJIJIJIJJIHIHIHGGHHHGGGEGFEEEEDEDEE_Mismatch_0_Sense_+_Library_PoolC
CATTCTAATATGCTTACTGGCCCATTCATAGTTGTATAATATGTTTAGTGAGCATTCAAATATGCTTACAGGGCATTTATAGTTGTATAATATG
>Frequency_2_QualityScore_FFGGHHGGIIIIIIHIHEIIIIIJJJIHIGHIIEHGHHHIIIIIIHIIIJJJIJIIGGEIIIJHIIIIIIEEEGHEGGEFECCEEEAC<BADCC_Mismatch_0_Sense_+_Library_PoolC
TAGCAGTCTATTAAATGTACTGTAATATGCTTACCGAGCATTCTAATATGCTTACTGGCCCATTCATAGTTGTATAATATGTTTAGTGAGCATT
>Frequency_2_QualityScore_EEGEGFFIIEHIIIJIIHIGGEHEG:EFHIJIIIJGIEGHGHIIIJGIIJFGHIIGEHFIIJJIIIJJIDEGCGHHGGFFFFEEEEEBEDDDCC_Mismatch_0_Sense_+_Library_PoolC
TACCGAGCATTCTAATATGCTTACTGGCCCATTCATAGTTGTATAATATGTTTAGTGAGCATTCAAATATGCTTACAGGGCATTTATAGTTGTA
>Frequency_2_QualityScore_FFHHHHHJJIJJJJJJJJIIJJIJIJJJIJJJJJJJJJJIJJJJJJJJIIIJJJIJJHIHIGHIIIHHIEGHIHIHGHGHGFFFFFFEEEDEEE_Mismatch_0_Sense_+_Library_PoolC
TATTAAATGTACTGTAATATGCTTACCGAGCATTCTAATATGCTTACTGGCCCATTCATAGTTGTATAATATGTTTAGTGAGCATTCAAATATG
>Frequency_2_QualityScore_FFHHHHHJJJJIJJJJJJJJJJIJJJIJJJJJJIJJJJJJJIJJHIIIJJIJIJJIIJJJJIJIJJJJJIIIIGGHHHHGFFFEEDDDEDDEEE_Mismatch_0_Sense_+_Library_PoolC
TATGCTTACCGAGCATTCTAATATGCTTACTGGCCCATTCATAGTTGTATAATATGTTTAGTGAGCATTCAAATATGCTTACAGGGCATTTATA
>Frequency_1_QualityScore_FFHHHHHJJJJJJJJJJJJIHIIJIJJJJJJJJGJIJJJJJIJIJJJJJIIIIHIIIIIHIGHIIHIJJIJJIJHGHHHHFFFFFFFEEEDCC?_Mismatch_0_Sense_+_Library_PoolC
GTACTGTAATATGCTTACCGAGCATTCTAATATGCTTACTGGCCCATTCATAGTTGTATAATATGTTTAGTGAGCATTCAAATATGCTTACAGG
>Frequency_1_QualityScore_FFHHHHHIIJJJJJJJJJJJJJJJJJJJJJIJJJIJJIJIJJJIJJJJJJJJJJJJJJJIIGIJJJJJJHIJJJIJJJIHHFFFFFFFDDCEFE_Mismatch_0_Sense_+_Library_PoolC
TGAGCATTCTAGTATGCTTATTGGGCATTCATAGTTGTATTTTAGCAGTCTATTAAATGTACTGTAATATGCTTACCGAGCATTCTAATGTAAA
>Frequency_1_QualityScore_FFHHHHHJJJJJIJJIJJIJJJJIJJJJJJJJIIIJJJJJJJJJJJJJJIJIJJJJJHIJJJGIJJJJHCHFEHHFFFFFFFCCECDDDDDDED_Mismatch_1_Sense_+_Library_PoolC
GTATGCTTACCGAGCATTCTAATATGCTTACTGGCCCATTCATAGTTGTATAATATGTTTAGTGAGCATTCAAATATGCTTACAGGGCATTTAT
>Frequency_1_QualityScore_?B8B?FAAGBEBIIIB?C<@)@@?C?<CEDD9CGHICG?BF<BG=FHBF84?8/8=F<=C7@:@@=.==@EG>EH>ECHH>;?BDECDCCCC_Mismatch_0_Sense_+_Library_PoolC
GTACTGTAATATGCTTACCGAGCATTCTAATATGCTTACTGGCCCATTCATAGTTGTATAATATGTTTAGTGAGCATTCAAATATGCTTACA
>Frequency_1_QualityScore_?BF>BBBCCEE>8C8@9CEF>***111*C<B9?*?9?9D922@DF@B).)8)8)77)6(-\5\3;6;@3;-5;5-:;>A:AABBBBBBB?<@BB_Mismatch_2_Sense_+_Library_PoolC
CAATTGCCTGCGGATACACAGTGATTTCATTGATTTTCACGCTAACTGGAAGACACAGCGCCTCTGCACTGTCTGTCTTTCTTCTCTTCGTCAC
>Frequency_1_QualityScore_FFHHHHHJJJJJIJJJJJJJJJIJJJJJJJJJJJJJJJJJJJJJJIIJJIIIIIGIIIJJIJIJJIJGIDGEHCHHHHHHFFFFEEBDDDDCED_Mismatch_1_Sense_+_Library_PoolC
TTATGCTTACCGAGCATTCTAATATGCTTACTGGCCCATTCATAGTTGTATAATATGTTTAGTGAGCATTCAAATATGCTTACAGGGCATTTAT
>Frequency_1_QualityScore_FFHHHHHJJJJJJJJJJJJJJJGIJJJJJJJJJJJJJJJIIJJJJGIJJJJJJJJJJJJJJJJJJJJJJJIJJHGHHEHHFFEFFFFFEDEEEE_Mismatch_0_Sense_+_Library_PoolC
TAGTTTTTGCTATATAAAATAGAGCAGGAGACTTAACAGTCTATGAGCATTCTAATATGCTTACTGGGCATTCATAGTTGTATAATATGCTTAC
>Frequency_1_QualityScore_FFHHHHHJJJJJJJJJJJJJJJJJJJGJIJHIGIIJIHJIJJJJIJJJJJJIIIJJJJJJJJIIIJJJJGGHIIIJGHHHHFEEFFFFFEDDED_Mismatch_1_Sense_+_Library_PoolC
AAGCATTCTAATATGCTTACTGGCCCATTCATAGTTGTATAATATGTTTAGTGAGCATTCAAATATGCTTACAGGGCATTTATAGTTGTATAAT
>Frequency_1_QualityScore_DDDDEFFDEEEFEEEDEEDDDDDDDDCDDEEEEDEEDEEDDDDDDDDDDDEEEEDCDDDDDDEEEEEDEDDDDDEDDDDCDEEDDDEEDEEDDC_Mismatch_0_Sense_+_Library_PoolC
ATGTACTGTAATATGCTTACCGAGCATTCTAATATGCTTACTGGCCCATTCATAGTTGTATAATATGTTTAGTGAGCATTCAAATATGCTTACA
>Frequency_1_QualityScore_FFHHHGFIHIJJJJHJGGFHIHIIFIIIIJJIJJJEIIIIJJGGGIG<EDFHGIFHGH@FGHIIIIHJGEADEEHHHHBDDEFFFEEACDEA@B_Mismatch_0_Sense_+_Library_PoolC
ACTGTAATATGCTTACCGAGCATTCTAATATGCTTACTGGCCCATTCATAGTTGTATAATATGTTTAGTGAGCATTCAAATATGCTTACAGGGC
>Frequency_1_QualityScore_FDHHHHHIHJJJJ)CGI@BDDDCDDDEEEEEEEEDDDDCCDDDDDDDD>CCDDECDDDDDDC+:>CCDDDDD9ABBBCBCCCDDDDDDDDCDDD_Mismatch_1_Sense_+_Library_PoolC
GTTTCTGTAACCGGGGGGCTGTTGCTATATTTTCTTCGTTCGCTGGAGTCTTCAACTTTATGTCACTCACAGACGTGTCTGGCTACACTCTTTA
>Frequency_1_QualityScore_FFHHHHHIIIIJJIJJJJJJJIIJGIJJJJJJJJJJJJJJJIJJJJJJIJIJJIFHIIJJIGIJJJIIGDHHHHHHGFFFFFFFEEEEEEEDDD_Mismatch_0_Sense_+_Library_PoolC
TGTACTGTAATATGCTTACCGAGCATTCTAATATGCTTACTGGCCCATTCATAGTTGTATAATATGTTTAGTGAGCATTCAAATATGCTTACAG
>Frequency_1_QualityScore_FFHHHHHIHJIIJJJJJJJJIJJJIJJJIJHHHHJJJIIJIGIJIIJJJJJJJJJIJJGIIIIJJIIJIDHIGGHIJHHDEEHHHFFFDDDDDF_Mismatch_0_Sense_+_Library_PoolC
GCATTCTAATATGCTTACTGGCCCATTCATAGTTGTATAATATGTTTAGTGAGCATTCAAATATGCTTACAGGGCATTTATAGTTGTATAATAT
>Frequency_1_QualityScore_FFHHHHHJJJJJIIJJJJJJJJJJJJJJJJJIIJJJJJJJIJJIJJIJJJJJJJJJJJJJIIHHHHJGIDHHHHHHFFFFFFFFFEEEEEEDDD_Mismatch_0_Sense_+_Library_PoolC
GTCTATTAAATGTACTGTAATATGCTTACCGAGCATTCTAATATGCTTACTGGCCCATTCATAGTTGTATAATATGTTTAGTGAGCATTCAAAT
>Frequency_1_QualityScore_FFHHHHHJJJJJJJJJIJIIJJJIJJJJJJJJJJJJJJJJJJJJJJJJJJJJJJJJJJJJJJJJJJIJJGHHIHHHHHHHHFDFFFDDDACDDD_Mismatch_0_Sense_+_Library_PoolC
TTAGCAGTCTATTAAATGTACTGTAATATGCTTACCGAGCATTCTAATATGCTTACTGGCCCATTCATAGTTGTATAATATGTTTGGTGAGCAT
>Frequency_1_QualityScore_DDDADDD>EABEB4CDF,<C>3<ABEEEDBEEBDDFCC*00:?D@DID*BDDCDBDDEDEAC)BDEECD@@DCECDDA=AC7?AD@7?>A;>AA_Mismatch_1_Sense_+_Library_PoolC
ATAGTTTTTGCTATATAAAATAGATCAGGAGACTTAACAGTCTATGAGCATTCTAGTATGCTGATTGGGCATTCATAGTTGTATTTGAGCAGTC
>Frequency_1_QualityScore_FFHHDHGIIGHIIJCHGIJHEH>H>HEIIJJJGHIGHGIJJJIJEIIEIIIHGF3CFGGGHGGHGBCAHH@C@AEEHHEHFDB?BCDCECCEEE_Mismatch_1_Sense_+_Library_PoolC
GAGTCTATTAAATGTACTGTAATATGCTTACCGAGCATTCTAATATGCTTACTGGCCCATTCATAGTTGTATAATATGTTTAGTGAGCATTCAA
>Frequency_1_QualityScore_DFHHHHHJJJJJJJJJJJJJJIIIJJJJJJIIJJJJJJJJIGIJJGJIJJJIIJJIJJJJJJIJJJIJJGHHEHEHHHGHHFFFFFEFFEEDEE_Mismatch_0_Sense_+_Library_PoolC
TATTTTAGCAGTCTATTAAATGTACTGTAATATGCTTACCGAGCATTCTAATATGCTTACTGGCCCATTCATAGTTGTATAATATGTTTAGTGA
>Frequency_1_QualityScore_FFGHHHHIJJIIIIJIIJIJHGIGGJJIJJJJIIBGIIJJJIIGIHIIIIIJJJJDIIJIJIJCEHEEHEEEFFFFFFFFFEDEECCEDDDDDE_Mismatch_0_Sense_+_Library_PoolC
GCAGTCTATTAAATGTACTGTAATATGCTTACCGAGCATTCTAATATGCTTACTGGCCCATTCATAGTTGTATAATATGTTTAGTGAGCATTCA
>Frequency_1_QualityScore_DBFFBFDHHHGGIIGGAG1<:8AEAE?:EFHIFIIEBD<>8?;DFG<?DHGFDGH?G)7==FGICHDDEC;@3?EH;);@@DDE;@CC;>A?@;_Mismatch_0_Sense_+_Library_PoolC
ACTGTAATATGCTTACCGAGCATTCTAATATGCTTACTGGCCCATTCATAGTTGTGTTATATGTTTAGTGAGCATTCAAATATGCTTACAGGGC
>Frequency_1_QualityScore_DD:A<2CBBE>9CEBEI:++<CBE9C@@E>E?*:D4D4CDEI>*?D?4*99/**984.8=@CD_Mismatch_2_Sense_+_Library_PoolC
ATGTCTCTTGCATGCTTGCTGTTGGATGAATGTCTCCATTGGATATGAGGATACTCTCAAATT
>Frequency_1_QualityScore_FFGFHHHJIIIIJJJIIIFIJIJEGIJIJIIGIEIJJIFIJJIJJJJIHHDEHGHHHHGEGHCEGIJGHEHIGHHHF_Mismatch_0_Sense_+_Library_PoolC
CTGTAATATGCTTACCGAGCATTCTAATATGCTTACTGGCCCATTCATAGTTGTATAATATGTTTAGTGAGCATTCA
>Frequency_1_QualityScore_FFHHHHHGGHIJJJJIJIJJEGIGIJJGJIJJJJJJJJJIIIHIIIJJIJIIJJGIJIJIIJIGIIIJIIJBEHEHGHEEFFECDDEEDEDDDC_Mismatch_1_Sense_+_Library_PoolC
AGCTTACCGAGCATTCTAATATGCTTACTGGCCCATTCATAGTTGTATAATATGTTTAGTGAGCATTCAAATATGCTTACAGGGCATTTATAGT
