# Supplementary material for: Differential Gene Expression Reveals Candidate Genes for Drought Stress Response in Abies alba (Pinaceae)
Source: PLoS One. 2015 Apr 29;10(4):e0124564. doi: 10.1371/journal.pone.0124564 (PMC4414588; doi:10.1371/journal.pone.0124564)
Supplement: S2 File — (GZ) [file pone.0124564.s002.gz › TC162484.fa]

>TC162484 similar to UniRef100_A9XLM5 Cluster: Dehydrin-like protein; n=1; Picea abies|Rep: Dehydrin-like protein - Picea abies (Norway spruce) (Picea excelsa), partial (98%)
CTGGAATTTTGACGAAGTTATTTCCTCATTCTGCTATACGTATCAATATGGCCGAACAAGCGCAAGAGCAGCAGGACCGCGGTATGTTCGGTCTATTCGGCAAGAAGGAAGAGGAGGAAAGGCAAGATGATCAGATTACGCAGACTCCTGCCACTCATACCCACAATGACGCTCAGACTGAGGCTGCTTCTTATTATCCAACTTCTCCGCATGAAGTAGAACACGGTTCGGGTCACGGTTACGAAGGGCAACTTACCCCTGAAGAAGCTGAGCAACAGAAACATAAGGGTTTGGTGGGAAAACTTCACCGCACGACACAGTTCCAGCTCCAGCTCTTCGAGCGATGAAGAGGAGGAAGGCGGAAAGAAGAAAGAAGGGGGGAGGAAGAAGAAAGGCGCAAAGGACAAGACCAAGGAAAAGCTCCCCGTTGGCCGACAGCATTCTTCAGATCAGTGTGCGGGTGAAGAGGAGAAGAAGACGGGTCTGCTAGATAATATCAAAGATAAGCTCCCGGGACACCAGGAAAAGCTCCCCGGGGGCGGGCAGCATTCTTCAGATCAGTATGGGGGTGAAGAGGAGAAGAAGAAGGGTCTGTTAGATAAAATCAAAGAGAAGCTCCCGGGACACCAAAACAAGAACGATAGGGAAGAGGAAGAGAAGAAGCACCCGCATTAAAGTTTCTTCTGCCCGTATGGGAATCTGTGATTAACTGCTCCTGGGTTTTGCTTGCGAGCATGGATGAGAATAATCGTTTGTGCGTGTTGTGGGTTTTTATTAGTAATGTGGATTTGTTGAAGAGAGGATCAAAGATATCAATGTGACCAGATCGATCCGCATGGCCATGTTTATAATTTGATTTGGTGGGAATTTGCACTTCTGTCATAAATGGGGTTCTGGGTACCAGTGTACCTGAACGTCTGTTGGATTTATCGTTTGAATTTGAACAACTTATTAATATAGATTATCGAGAGTTTTATATATGACCAGAATTTCGGTAATGTTAATCGAAAAAA

>Frequency_4_QualityScore_EEFGEGGHGGFGIEIC3<@???ACCBCDDBB@AACACABCCCCCCCC_Mismatch_0_Sense_+_Library_PoolT
GAAGAAAGAAGGGGGGAGGAAGAAGAAAGGCGCAAAGGACAAGACCA
>Frequency_3_QualityScore_FFHHHHHJD9ABACDDDDDDDDDB?ACDDDDDDDDDDDDD_Mismatch_0_Sense_+_Library_PoolT
GAAGGGGGGAGGAAGAAGAAAGGCGCAAAGGACAAGACCA
>Frequency_2_QualityScore_CEHHHHHJIIIJJJIJIJJIJIIJIJJJJIJIIIJIJJIII_Mismatch_2_Sense_+_Library_PoolT
AGAAGGGGGAAGAAAGAAGAAAGGCGCAAAGGACAAGACCA
>Frequency_2_QualityScore_CCEGAFACEE9:/55;>AACC=;@;?B9???=C6>>@9@CA>?_Mismatch_0_Sense_+_Library_PoolT
AAAGAAGGGGGGAGGAAGAAGAAAGGCGCAAAGGACAAGACCA
>Frequency_2_QualityScore_FFEFFGDGGHIJJGIIIIEIGEHGHGIIIIIGCGIIIG_Mismatch_2_Sense_+_Library_PoolT
AGAAAGAAGGGGGAAGAAAGAAGAAAGGCGCAAAGGAC
>Frequency_1_QualityScore_FFHHHHHJIIJJJD@BD<ABDDDDDDDDDDDDDDDDDDDDDDDDD_Mismatch_0_Sense_+_Library_PoolT
AGAAAGAAGGGGGGAGGAAGAAGAAAGGCGCAAAGGACAAGACCA
>Frequency_1_QualityScore_B;C@))2<:EBEDC@9+ABE?DDD03?DDDI99BD8=BA2_Mismatch_2_Sense_+_Library_PoolT
GGGGAAGAAAGAAGAAAGGCGCAAAGGACAAGACCAAGGA
>Frequency_1_QualityScore_FDFFCFHHDHHIJJJD:BDDDD?CC>CDDDDDDDD@DDDDDDDDDDDDDDD_Mismatch_0_Sense_+_Library_PoolT
GAAGAAAGAAGGGGGGAGGAAGAAGAAAGGCGCAAAGGACAAGACCAAGGA
>Frequency_1_QualityScore_4BDA:FA@730((22>83>3@8/66:1-88(23(2<?332_Mismatch_0_Sense_+_Library_PoolT
AAGGGGGGAGGAAGAAGAAAGGCGCAAAGGACAAGACCAA
>Frequency_1_QualityScore_FFHHHHFIJIJJJJJJJJJJIJJIJJJJJJJJJJJJJJ_Mismatch_2_Sense_+_Library_PoolT
AGGGGGAAGAAAGAAGAAAGGCGCAAAGGACAAGACCA
>Frequency_1_QualityScore_DFHHFHGIIJJHIIJIJJJJIIJJJJJJJIJIJJJIIJJJIHH_Mismatch_2_Sense_+_Library_PoolT
AAAGAAGGGGGAAGAAAGAAGAAAGGCGCAAAGGACAAGACCA
>Frequency_1_QualityScore_DEDDDHHIHHGHIJIHGGDGDFDGGHGIHB?HIJIIGDGGGHHEHHF_Mismatch_2_Sense_+_Library_PoolT
GAAGAAAGAAGGGGGAAGAAAGAAGAAAGGCGCAAAGGACAAGACCA
>Frequency_1_QualityScore_FFHHHHHJJJJHIJIJJJJJJJIGHGGIIGIJJIIIHIJIHFHHFFF_Mismatch_2_Sense_+_Library_PoolT
AAAGAAGGGGGAAGAAAGAAGAAAGGCGCAAAGGACAAGACCAAGGA
>Frequency_1_QualityScore_DDBDDBBCDDDDD<BD@ADDDDDD<CDDDDDDDDDDDDDDCDDD_Mismatch_0_Sense_+_Library_PoolT
GAAAGAAGGGGGGAGGAAGAAGAAAGGCGCAAAGGACAAGACCA
>Frequency_1_QualityScore_FFHHHHHJJD6BDBDDDDCCDDDDDDDDDDDDDDDDDDDDD_Mismatch_0_Sense_+_Library_PoolT
AGAAGGGGGGAGGAAGAAGAAAGGCGCAAAGGACAAGACCA
>Frequency_1_QualityScore_?DHHHAF@GHGHGGII:CFDF@DHGC9DBDAG@AGIA@7=?=?C;;CE_Mismatch_2_Sense_+_Library_PoolT
AGAAGAAAGAAGGGGGAAGAAAGAAGAAAGGCGCAAAGGACAAGACCA
>Frequency_1_QualityScore_DFHGHBFHHHIGJJJJD@DDBBDBDCDDDDDBDDDDDDDBDDDDDDDD_Mismatch_0_Sense_+_Library_PoolT
AGAAGAAAGAAGGGGGGAGGAAGAAGAAAGGCGCAAAGGACAAGACCA
>Frequency_31_QualityScore_FEGGGGGIHHHIJJJD:ACABBBCCDDDDCCCDCDCDDCDDCCDDDDDDCDDDDCDBCCCDCCCDD;?ABCCCCCDDDDDCDDCDDDCABCCCB_Mismatch_0_Sense_+_Library_PoolT
GAAGAAAGAAGGGGGGAGGAAGAAGAAAGGCGCAAAGGACAAGACCAAGGAAAAGGTCGCCGAGGGTGAACATCATTCTTCAGATCAGTGTGCG
>Frequency_4_QualityScore_ECDEFGGIGEGFGGIC6???>A@BCACBCBCCCCCBCCCCCCCCCACAABCCCCCC7>>@CC@ACC=?A?ACCDCDEDDCCDDCCCDD@A?@A@_Mismatch_0_Sense_+_Library_PoolC
GAAGAAAGAAGGGGGGAGGAAGAAGAAAGGCGCAAAGGACAAGACCAAGGAAAAGGTCGCCGAGGGTGAACATCATTCTTCAGATCAGTGTGCG
>Frequency_30_QualityScore_EDGGGGFHIIJIC;ABBCCBCCCDDDCCCCCCCDCCCCDDCDCCCCDCCCCCCABACDCBCBC<@ABCCBCCCCDDDCCCCCDCCABCCBACCC_Mismatch_0_Sense_+_Library_PoolT
GAAAGAAGGGGGGAGGAAGAAGAAAGGCGCAAAGGACAAGACCAAGGAAAAGGTCGCCGAGGGTGAACATCATTCTTCAGATCAGTGTGCGCCG
>Frequency_2_QualityScore_FEHEHCHHIIJJD;BCACCCDCCDCCDDDDCCDDDCCCDDCDDDDDDDDDDCCACCDDDBCC?:?AACCBCDDCCEEDEDCCCACBCCCDDDDC_Mismatch_0_Sense_+_Library_PoolC
GAAAGAAGGGGGGAGGAAGAAGAAAGGCGCAAAGGACAAGACCAAGGAAAAGGTCGCCGAGGGTGAACATCATTCTTCAGATCAGTGTGCGCCG
>Frequency_16_QualityScore_EEGGGGGFEFHHIIC<@B@BCBCABCCCCBBBAACCBABCABBBBBCB?@ACCCB>BAABBABBB7=AB?@ABCCCCCDCCCABCCBBCCBA@B_Mismatch_0_Sense_+_Library_PoolT
AAGAAAGAAGGGGGGAGGAAGAAGAAAGGCGCAAAGGACAAGACCAAGGAAAAGGTCGCCGAGGGTGAACATCATTCTTCAGATCAGTGTGCGC
>Frequency_1_QualityScore_FFHHHHHIJJJJJJD3@DBBDDDDDDDDDDDDDDDDDDDDDDDDDDDDDDDDDDBCABDDDDDDD<?BCCDDDDDEEEEDEDDCCDCCDEDCBD_Mismatch_0_Sense_+_Library_PoolC
AAGAAAGAAGGGGGGAGGAAGAAGAAAGGCGCAAAGGACAAGACCAAGGAAAAGGTCGCCGAGGGTGAACATCATTCTTCAGATCAGTGTGCGC
>Frequency_16_QualityScore_EEGGGGHIIIIC;BABBBBBBCCBCCCCCCCCDDCCCCCDDCCCDCCDDCCCBCBCCCABCB;>@BCCCBCDDEDDDCDBBCCBCCCCCCCCBB_Mismatch_0_Sense_+_Library_PoolT
AAAGAAGGGGGGAGGAAGAAGAAAGGCGCAAAGGACAAGACCAAGGAAAAGGTCGCCGAGGGTGAACATCATTCTTCAGATCAGTGTGCGCCGG
>Frequency_1_QualityScore_D3+A+<A;EEA:75:(2<288>>(3<(6065&83(++(+(+(+(+88+3<>7>A55<7;>77<88>>>AAAAEDDDADAAAAAA>>:3:99>;>_Mismatch_0_Sense_+_Library_PoolC
AAAGAAGGGGGGAGGAAGAAGAAAGGCGCAAAGGACAAGACCAAGGAAAAGGTCGCCGAGGGTGAACATCATTCTTCAGATCAGTGTGCGCCGG
>Frequency_13_QualityScore_FEHGHHHIHHIIJJJB:ADCCCCDDDDDDDCDDDCDDCDDDDDDDCDDDDDDDDCCDDCDDCDCDC:@BABCCDDCDDEEDECCDDDDCDCCDD_Mismatch_1_Sense_+_Library_PoolT
GAAGAAAGAAGGGGGGAGGAAGAAGAAAGGCGCAAAGGACAAGACCAAAGAAAAGCTTCCCGGAGGTGGACAACATTCTTCAGATCAGTGTGCC
>Frequency_1_QualityScore_FDHHHHHIGHHIJJJDBBBBDADDDDDDDDBDDDDDDDDDDDDDDDDDDDDDDCDDCDDDDDDDBB8?@BCABBDDDDEDDEDDDDDDDC@ACC_Mismatch_1_Sense_+_Library_PoolC
GAAGAAAGAAGGGGGGAGGAAGAAGAAAGGCGCAAAGGACAAGACCAAAGAAAAGCTTCCCGGAGGTGGACAACATTCTTCAGATCAGTGTGCC
>Frequency_11_QualityScore_FFHGGHHJJID?BDCDDDDDDDDDDDDDCDDDDDDDDDDDDDCDCDDDDDDACCDDDCDDC:?ACDDDDDDEEEEDEDCDDCCCDCCBAACBCD_Mismatch_0_Sense_+_Library_PoolT
AAGAAGGGGGGAGGAAGAAGAAAGGCGCAAAGGACAAGACCAAGGAAAAGGTCGCCGAGGGTGAACATCATTCTTCAGATCAGTGTGCGCCGGC
>Frequency_10_QualityScore_EEGGGFGGIJJJD:ACCCCCDDCDBDCCCDDDCDDCCDDDDDCDCCDDCDDDCCDDDDCA@BB:@BCCCCBCCDCDECCCCDDCCCCCCDDCB>_Mismatch_1_Sense_+_Library_PoolT
GAAAGAAGGGGGGAGGAAGAAGAAAGGCGCAAAGGACAAGACCAAAGAAAAGCTTCCCGGAGGTGGACAACATTCTTCAGATCAGTGTGCCGGT
>Frequency_9_QualityScore_EEHGGFCFGIIIB8???ABBCBDDCDCBBCCCBDCA@CCCCBABBBDDCCCDABBACCCCABB8>@@@BACBCCCDDBBCBCCBC@ABBBBCB<_Mismatch_1_Sense_+_Library_PoolT
GAAAGAAGGGGGGAGGAAGAAGAAAGGCGCAAAGGACAAGACCAAAGAAAAGCTTCCCGGAGGTGGACAACATTCTTCAGATCAGTGCGCCGGT
>Frequency_4_QualityScore_FEHGHGGIJJJJD9BCCCCDDDDDDDDDDDDDDDDCDDDDDDDDDDDDCDDDDDDDDDDDCCC=@ABCCCDDDDDEEDEDDCCDDCCDCDDDC;_Mismatch_1_Sense_+_Library_PoolC
GAAAGAAGGGGGGAGGAAGAAGAAAGGCGCAAAGGACAAGACCAAAGAAAAGCTTCCCGGAGGTGGACAACATTCTTCAGATCAGTGCGCCGGT
>Frequency_7_QualityScore_EDGGGHHHHHHIIC9@@ABBBCACDCDCCAC>BACBBBDCCDCDDCC?BCCCCC@@@BBBCCCB5:?BCBBACDCDCCCBCABDCB?ABBB?AA_Mismatch_0_Sense_+_Library_PoolT
AGAAAGAAGGGGGGAGGAAGAAGAAAGGCGCAAAGGACAAGACCAAGGAAAAGGTCGCCGAGGGTGAACATCATTCTTCAGATCAGTGTGCGCC
>Frequency_1_QualityScore_DDFHFHFBHIGGID66B?ADACCDDC@A@6B@7@C?BBCBBDCD??B<BC>9C@(:7@?@-;>>8?8@C:@CCAC>A:4>>::>@>C@4::5>@_Mismatch_0_Sense_+_Library_PoolC
AGAAAGAAGGGGGGAGGAAGAAGAAAGGCGCAAAGGACAAGACCAAGGAAAAGGTCGCCGAGGGTGAACATCATTCTTCAGATCAGTGTGCGCC
>Frequency_7_QualityScore_FEGHGGHIGHHIIIJD<AC@BCBCCCDCDCBCDCCBC@@BDDCDDDDCCDDCDCDCDDCDDCDACD8@ABBCCDCDCDEEDEDCDDDDDDDCCB_Mismatch_1_Sense_+_Library_PoolT
GAAGAAAGAAGGGGGGAGGAAGAAGAAAGGCGCAAAGGACAAGACCAAAGAAAAGCTTCCCGGAGGTGGACAACATTCTTCAGATCAGTGCGCC
>Frequency_3_QualityScore_FEHHHHHIHIIJJJJD7ACACCCDDDDDDDDDDDCDDDDDDDDDDDDDDDDDDDDDDDDDDDCCDD=ACDCCDDDDDDEEDEDDDDDDEDDCDC_Mismatch_1_Sense_+_Library_PoolC
GAAGAAAGAAGGGGGGAGGAAGAAGAAAGGCGCAAAGGACAAGACCAAAGAAAAGCTTCCCGGAGGTGGACAACATTCTTCAGATCAGTGCGCC
>Frequency_7_QualityScore_EEGFGGGIHIIA?AABBABCACDCCC@BBCCBCACCCCCCCCCCCCDCCCCCCCCDCBCBCC=?BBCDCBCCBBBDCECCCCCCCBBCCCCC>@_Mismatch_1_Sense_+_Library_PoolT
AAAGAAGGGGGGAGGAAGAAGAAAGGCGCAAAGGACAAGACCAAAGAAAAGCTTCCCGGAGGTGGACAACATTCTTCAGATCAGTGTGCCGGTG
>Frequency_6_QualityScore_EFHGFEGIHHIGHIIIC;@?ACCCDCCCCCCCDDDCACCDCDDCDCCDDBBCCDDCC?@>@CCCDBC7=ACCDDCDDCCCDDDBBCCDDACCBC_Mismatch_0_Sense_+_Library_PoolT
AGAAGAAAGAAGGGGGGAGGAAGAAGAAAGGCGCAAAGGACAAGACCAAGGAAAAGGTCGCCGAGGGTGAACATCATTCTTCAGATCAGTGTGC
>Frequency_5_QualityScore_EEFEEGEEHHFEHHIIIA2>AAABABCCC@CBCACCB?CC@AA@BCDDB?AA?BCACC@@@@AAAACC::>ABAABCCC@BBBBC@ABBA@BBB_Mismatch_0_Sense_+_Library_PoolT
AAGAAGAAAGAAGGGGGGAGGAAGAAGAAAGGCGCAAAGGACAAGACCAAGGAAAAGGTCGCCGAGGGTGAACATCATTCTTCAGATCAGTGTG
>Frequency_5_QualityScore_FFEFGFFGHHIIID7?CACCBCCCDDDCCDDDDDDDCDDDDDDDDCDDDDDDDDDCCDDDCCC@:?ABCBACDDDDDDCDD@CCBCBBBBDDCD_Mismatch_1_Sense_+_Library_PoolT
AGAAAGAAGGGGGGAGGAAGAAGAAAGGCGCAAAGGACAAGACCAAAGAAAAGCTTCCCGGAGGTGGACAACATTCTTCAGATCAGTGTGCCGG
>Frequency_5_QualityScore_EEHHGHHJJJD7@CBCCDDCCCDDDDDDDDDDDCDDDDDDDDDCCDCDDDDDDDDDDCABA:@AACCBCCDDDDDCDCDDCDDBCCCDDDC;A?_Mismatch_1_Sense_+_Library_PoolT
AAGAAGGGGGGAGGAAGAAGAAAGGCGCAAAGGACAAGACCAAAGAAAAGCTTCCCGGAGGTGGACAACATTCTTCAGATCAGTGCGCCGGTGA
>Frequency_1_QualityScore_FFHHHHHJJJD7BDBDDDDDDDDDDDDDDDDDDDDDDDDDDDDDDDBDCDDDDDDDDDDDD8?BBCDDDDDDDEEDEDDDDDDCCDDDDDD>BB_Mismatch_1_Sense_+_Library_PoolC
AAGAAGGGGGGAGGAAGAAGAAAGGCGCAAAGGACAAGACCAAAGAAAAGCTTCCCGGAGGTGGACAACATTCTTCAGATCAGTGCGCCGGTGA
>Frequency_4_QualityScore_FFHHHHHJJJJD?CDDDCDDDDDDDDDDDDDDDDDDDDDDDDDDDDDDDDDCDEDDDDCDDD?ACDDDDCDDEEEEDEDDDDDCCCDDDDDDCD_Mismatch_0_Sense_+_Library_PoolT
AAAGAAGGGGGGAGGAAGAAGAAAGGCGCAAAGGACAAGACCAAGGAAAAGTTCGCCGAGGGTGAACATCATTCTTCAGATCAGTGTGCGCCGG
>Frequency_4_QualityScore_EFGGHHHIIGIIIJJJC7?CBBCCDDDDDCCDCCCCCCCCCDCCCDDDCDDDDDDCCDDDDDDDCCB6>?CCCBCCDDCDEDDDCCCCCCCC@C_Mismatch_1_Sense_+_Library_PoolT
AGAAGAAAGAAGGGGGGAGGAAGAAGAAAGGCGCAAAGGACAAGACCAAAGAAAAGCTTCCCGGAGGTGGACAACATTCTTCAGATCAGTGCGC
>Frequency_1_QualityScore_DDAFHDFCH>F;EDGH13:6@BBBCCCCCABBBBBB6ACBBCBBCCCCBBCCBCCCBCCCCCBB@BB2<?BC@@BBCCCECCECCCCCCC>CBB_Mismatch_1_Sense_+_Library_PoolC
AGAAGAAAGAAGGGGGGAGGAAGAAGAAAGGCGCAAAGGACAAGACCAAAGAAAAGCTTCCCGGAGGTGGACAACATTCTTCAGATCAGTGCGC
>Frequency_3_QualityScore_FFHHHHHIIIJJJJD;CDCCDDDDDDDDDCDDDDDDDDDDDDDDDDDDDDDDDDDDDDDDDDCCC>BCCABBDDDDDEEDEDDDDDDDDCCDDD_Mismatch_1_Sense_+_Library_PoolT
AAGAAAGAAGGGGGGAGGAAGAAGAAAGGCGCAAAGGACAAGACCAAAGAAAAGCTTCCCGGAGGTGGACAACATTCTTCAGATCAGTGTGCCG
>Frequency_3_QualityScore_EEGHEDGHIHGIGIIID:?CA?@;@@CBDDCBBC?@@BD>BDBCDDDDDCBCBDDDBDDDDDD<>BC:9?BDDCDDDCBCDBDCDDDDC=;>AB_Mismatch_1_Sense_+_Library_PoolT
AGAAGAAAGAAGGGGGGAGGAAGAAGAAAGGCGCAAAGGACAAGACCAAAGAAAAGCTTCCCGGAGGTGGACAACATTCTTCAGATCAGTGTGC
>Frequency_2_QualityScore_FFHHHHHIIJJJD=CDACDDDDDDDDDBCDDDDDCACDDDDDDDDDCCCDDCDDDDDCABDDCAABDDDCDDDDCEECEDCDDDDCCBCDDDD>_Mismatch_1_Sense_+_Library_PoolT
GAAAGAAGGGGGGAGGAAGAAGAAAGGCGCAAAGGACAAGACCAAAGAAAAGCTTCCCGGACGTGGACAACATTCTTCAGATCAGTGTGCCGGT
>Frequency_2_QualityScore_FFGHEGHIJJD@CDBDDDDDDDDDDDDDDDDDDDDDDDDDCDCDDDCDDDDDDDDDDDDDD=AACDDCCCCDDEEDEDDDDDDCCDDCDDD@BB_Mismatch_1_Sense_+_Library_PoolT
AAGAAGGGGGGAGGAAGAAGAAAGGCGCAAAGGACAAGACCAAAGAAAAGCTTCCCGGAGGTGGACAACATTCTTCAGATCAGTGTGCCGGTGA
>Frequency_3_QualityScore_DEGAGFEGHFA?AC@@BACD@B>@ACDD??>BD=AC@B>ABCBBDDBDACDDDDBCAA>A?=AABBCACDDDDBCBDCCCDDDCBDCDCB@;>@_Mismatch_1_Sense_+_Library_PoolC
AAGAAGGGGGGAGGAAGAAGAAAGGCGCAAAGGACAAGACCAAAGAAAAGCTTCCCGGAGGTGGACAACATTCTTCAGATCAGTGTGCCGGTGA
>Frequency_2_QualityScore_FFHHFHGHIIIIJIC;?CCC@ACCCDDDDDDDDDDDDDDDDDDDDCDDCCDDDDCCDBCCCDDA?=?AB=BCDCDEEEEDEDDDDDDACCCA?A_Mismatch_0_Sense_+_Library_PoolT
AAGAAAGAAGGGGGGAGGAAGAAGAAAGGCGCAAAGGACAAGACCAAGGAAAAGTTCGCCGAGGGTGAACATCATTCTTCAGATCAGTGTGCGC
>Frequency_2_QualityScore_FFHHHHEHIIJJJD9ADACCDCDDDDDDD>CDDDDDCDDCDDDCDDDDDBDDDDCDCCDDDDDD=ACDDBCDDDDCEEDEDDDDDDDBBBCCAD_Mismatch_1_Sense_+_Library_PoolT
AGAAAGAAGGGGGGAGGAAGAAGAAAGGCGCAAAGGACAAGACCAAAGAAAAGCTTCCCGGAGGTGGACAACATTCTTCAGATCAGTGCGCCGG
>Frequency_2_QualityScore_FFHGHHHIJIIJJD@CDBDDCCDDDDCDDDDDDDCDDDDDDDDDDDDDDDDCCDCDDDDDDCDB=ABDDAADDDDDEEDEDDDDDDCCDDDDCC_Mismatch_1_Sense_+_Library_PoolC
AGAAAGAAGGGGGGAGGAAGAAGAAAGGCGCAAAGGACAAGACCAAAGAAAAGCTTCCCGGAGGTGGACAACATTCTTCAGATCAGTGCGCCGG
>Frequency_2_QualityScore_FFHFHGGIJIJIIIJIDABCDCCCCCCCDCDCDDCDDDCCCDCCCCDDDDDDDCCDCCDCCCCCDCC1<3=AABCDCCCEEDEDCCBBCCCCCC_Mismatch_0_Sense_+_Library_PoolT
AGAAGAAAGAAGGGGGGAGGAAGAAGAAAGGCGCAAAGGACAAGACCAAGGAAAAGTTCGCCGAGGGTGAACATCATTCTTCAGATCAGTGTGC
>Frequency_2_QualityScore_EFHHHHHJJJHIIJJJJD7ADABDCDDDDDDDCCDDDDDDCDDDDDDDDDDDDDDCDCDDDDDDDCDD::ACCCDDDDDDEECEDDDDDDCCCC_Mismatch_0_Sense_+_Library_PoolT
AAGAAGAAAGAAGGGGGGAGGAAGAAGAAAGGCGCAAAGGACAAGACCAAAGAAAAGCTTCCCGGAGGTGGACAACATTCTTCAGATCAGTGTG
>Frequency_1_QualityScore_DDFFDDDGIG@GHHGIIB1<@<??8>C?C?C@BBBB@BCC@BCBBCCCCB?CCBCCCBCCCCCBBB>5+28?AABBBCCCDDCDCCCCCCAACC_Mismatch_0_Sense_+_Library_PoolC
AAGAAGAAAGAAGGGGGGAGGAAGAAGAAAGGCGCAAAGGACAAGACCAAAGAAAAGCTTCCCGGAGGTGGACAACATTCTTCAGATCAGTGTG
>Frequency_1_QualityScore_DFHHFFHIJJJD6BDDDDDDDDDDDBDDDDDDDDDDDDDDDDDDDDDDDDDDCDDDDDDDDD<ABBDDDBDDDDEEDEDDDDDDDDDBDDDD<@_Mismatch_1_Sense_+_Library_PoolT
AAAGAAGGGGGGAGGAAGAAGAAAGGCGCAAAGGACAAGACCAAAGAAAAGCTTCCCGGAGGTGGACAACATTCTTCAGATCAGTGCGCCGGTG
>Frequency_1_QualityScore_FFHHHHHJJJJDDDDDDDDDDCDDDDDDDDDDDDDDDDDDDDDDDDDDDDDDDDDDDDDDDD?ABDDCBDDDDDEEDEDDDDDDEDDDDDDDDD_Mismatch_1_Sense_+_Library_PoolC
AAAGAAGGGGGGAGGAAGAAGAAAGGCGCAAAGGACAAGACCAAAGAAAAGCTTCCCGGAGGTGGACAACATTCTTCAGATCAGTGCGCCGGTG
>Frequency_1_QualityScore_FFHHHHHIJJJJD:BDDDDDDDDDDDDDDDDDDDDDDDDDDDDDDDDCDDCDDDDDDDDDBDDDCCDCDDDDCDDEEDEDDDDDDDDECDDDBB_Mismatch_1_Sense_+_Library_PoolT
GAAAGAAGGGGGGAGGAAGAAGAAAGGCGCAAAGGACAAGACCAAAGAAAAGCTTCCCGGATGTGGACAACATTCTTCAGATCAGTGTGCCGGT
>Frequency_1_QualityScore_DBC:<::+<?@?@B&)028?<A>3833<B0@97@BB<?BBB8<39+88?39<><(307808859+284@>>BAA:>>>A:::>AB:34A@_Mismatch_0_Sense_+_Library_PoolT
AGAAAGAAGGGGGGAGGAAGAAGAAAGGCGCAAAGGACAAGACCAAGGAAAAGGTCGCCGAGGGTGAACATCATTCTTCAGATCAGTGTG
>Frequency_1_QualityScore_DBFHDC?CEEGIB19B?<A88>?CCCBBDBD65CCCCDCDD?CCD8?C8?A?BCCCACBBBBD8?BACCBD?CCCDEDCDCCCD@:AACDCDD<_Mismatch_2_Sense_+_Library_PoolT
GAAAGAAGGGGGGAGGAAGAAGAAAGGCGCAAAGTACAAGACCAAAGAAAAGCTTCCCGGAGGTGGACAACATTCTTCAGATCAGTGTGCCGGT
>Frequency_1_QualityScore_DDF>+A2A3C3:A;C@AB-:6@<8(33>A88?BBB6B688??@?2(3<@<?28>+932(+-8B55&00&)9?@?:(>>>>AD_Mismatch_0_Sense_+_Library_PoolT
AAGAAGAAAGAAGGGGGGAGGAAGAAGAAAGGCGCAAAGGACAAGACCAAGGAAAAGGTCGCCGAGGGAGAACATCATTCTT
>Frequency_1_QualityScore_DDB:+CF>BBF@BGEII06:98?82?A>?B>?@B3B0-38??BB<99?@BBBBBA3><4:0)()0959828ABABBAAB@B@>BB@_Mismatch_0_Sense_+_Library_PoolT
AAGAAGAAAGAAGGGGGGAGGAAGAAGAAAGGCGCAAAGGACAAGACCAAGGAAAAGGTCGCCGAGGGTGAACATCATTCTTCAGA
>Frequency_1_QualityScore_FFHHHHHJJJJJJD6BDDDDDDDDDDDDDDDDDDDDDDDDDDDDDDDDDDDDDDDDDDDDDDDD<ABDCABDDDDCDEDEDDDDDDDDDBDDDD_Mismatch_2_Sense_+_Library_PoolT
CGAAAGAAGGGGGGAGGAAGAAGAAAGGCGCAAAGGACAAGACCAAAGAAAAGCTTCCCGGAGGTGGACAACATTCTTCAGATCAGTGCGCCGG
>Frequency_1_QualityScore_FFHHHHHHIHJJJJD:BDBDDDDDDDDDDDDDDDDDDDDDDDDDDDDDDDDDDDDCDDDDDDDDD?ABDCCDDDDDDEEDEDDDDDDCCDBDDD_Mismatch_1_Sense_+_Library_PoolT
AAGAAAGAAGGGGGGAGGAAGAAGAAAGGCGCAAAGGACAAGACCAAAGAAAAGCTTCCCGGAGGTGGACAACATTCTTCAGATCAGTGCGCCG
>Frequency_1_QualityScore_FFHHHHHHIGIJJJD@BDDDDDDCDDDDDDDDDDDDDDDDDDDDDCDDDDDDCCBDDDDDDDDDD8??BACBD?DDDEEDEDCCCDDEDDDDDD_Mismatch_1_Sense_+_Library_PoolC
AAGAAAGAAGGGGGGAGGAAGAAGAAAGGCGCAAAGGACAAGACCAAAGAAAAGCTTCCCGGAGGTGGACAACATTCTTCAGATCAGTGCGCCG
>Frequency_1_QualityScore_FFFHHHFHGIJJJIEHIGHHGHDFHJIIJJJJJIJJHIIGHHHFDBBCEEEDCB;CBDDDDDDD0<ADCCCDDDDCDD<ADDDDDDDDDDDDDD_Mismatch_1_Sense_+_Library_PoolT
AGAAAGAATGGGGGAGGAAGAAGAAAGGCGCAAAGGACAAGACCAAGGAAAAGGTCGCCGAGGGTGAACATCATTCTTCAGATCAGTGTGCGCC
>Frequency_1_QualityScore_A?++C?:;GEF6-79<<?BB838<A?(785@03??28@<8(3??B0<9>?(<++))+00;-)28?>>A>>AA>:@AA:@3:?@_Mismatch_0_Sense_+_Library_PoolT
AAAGAAGGGGGGAGGAAGAAGAAAGGCGCAAAGGACAAGACCAAGGAAAAGGTCGCCGAGGGTGAACATCATTCTTCAGATCA
>Frequency_1_QualityScore_FFHHHHHJJJDBDDDDDDDDDDDDDDDDDDDDDDDDDDDDDDDDDDDDDDDDDDDDDDDDD<BDDDDDDDDDDEEDEDDDDDDDDDDDDDD<BB_Mismatch_2_Sense_+_Library_PoolT
TAGAAGGGGGGAGGAAGAAGAAAGGCGCAAAGGACAAGACCAAAGAAAAGCTTCCCGGAGGTGGACAACATTCTTCAGATCAGTGCGCCGGTGA
>Frequency_1_QualityScore_?DHHHHHIGIGIIIID@BBBDBDDDDDDDDBDDDDDDDDDDDDDDDDDDDDDDDDDDDCDDDD5;B8?BDDCBBDDD:CD:@CDDDD@AC:CCC_Mismatch_2_Sense_+_Library_PoolT
AAAGAAAGAAGGGGGGAGGAAGAAGAAAGGCGCAAAGGACAAGACCAAAGAAAAGCTTCCCGGAGGTGGACAACATTCTTCAGATCAGTGTGCC
>Frequency_1_QualityScore_FFHHHHHJJJD7BDDBDDDDDDDDDDDDDDDDDDDDDDDDDDBBDDDDDDDCCDDDDDDDD?BDCCDDDD@DCDEDEDC:?CDCCDDDDDDDDD_Mismatch_0_Sense_+_Library_PoolT
AAGAAGGGGGGAGGAAGAAGAAAGGCGCAAAGGACAAGACCAAGGAAAAGGTCGCCGAGGGTGAACATCATTCTTCAGAACAGTGTGCGCCGGC
>Frequency_1_QualityScore_A;D;<DDBF<FC6&0300<<>?8ACC8870-6:?3(+822<8332(9C?C<C@>>@:?@BBBBB?01@(281<:>>:434A_Mismatch_2_Sense_+_Library_PoolT
GAAAGAAGGGGGGGGGAAGAAGAAAGGCGCAAAGGACAAGACCAAAGAAAAGCTTCCCGGAGGTGGACAACATTCTTCAGA
>Frequency_1_QualityScore_FFHHHHHGGGIIIJJCB@B?BB?DACDCD?BBDBBBCCDDDB?CDCCDB?BDD998+387?7BB>@<8?CCC@CACDEDD:@@>@CCCDDDDC_Mismatch_0_Sense_+_Library_PoolT
GAAGAAAGAAGGGGGGAGGAAGAAGAAAGGCGCAAAGGACAAGACCAAGGAAAAGGTCGCCGAGGGTGAACATCATTCTTCAGATCAGTGTGC
>Frequency_1_QualityScore_FFHHHHGJIJIJJJJD7BDBDDDDDDDDDDDDDDDDDDDDDDDDDDDDDDDDDDDCCEDBDDDDDD?@BCCDDDDDEEEEDEDDDDDDACCCCB_Mismatch_1_Sense_+_Library_PoolT
GAAGAAAGAAGGGGGGAGGAAGAAGAAAGGCGCAAATGACAAGACCAAGGAAAAGTTCGCCGAGGGTGAACATCATTCTTCAGATCAGTGTGCG
>Frequency_1_QualityScore_FFHHHHHJJJJJIJJIJD6BDBDDDDDDDDDDDDDDDDDDDDDDDDDCDBBDDDDDDDDDDDDDDDDB22?ACCDDDDDDEEDEDDDDDCDDDD_Mismatch_0_Sense_+_Library_PoolT
AAGAAGAAAGAAGGGGGGAGGAAGAAGAAAGGCGCAAAGGACAAGACCAAAGAAAAGCTTCCCGGAGGTGGACAACATTCTTCAGATCAGTGCG
>Frequency_1_QualityScore_FDHHHHHJJJJJDDDDDDDDDDDDDDDDDDDDDDDDDDDDDDDDDDDCBDDDDCDDDDDDDDDDDDDDDDDDDDDEEDEDDDDDDDCDDDDDDB_Mismatch_1_Sense_+_Library_PoolT
GAAAGAAGGGGGGAGGAAGAAGAAAGGCGCAAAGGACAAGACCAAAGAAAAGCTTCCCGGAGATGGACAACATTCTTCAGATCAGTGTGCCGGT
>Frequency_1_QualityScore_FFHHHHHIJGIJD9BBDCDDDCCDDDDDDDDDDDCDDDDDDDDDDDDDDDDDD>CBBBBBDDB8<ACCD@CCCDDDEDDCDDDDDCCDC@B@@D_Mismatch_1_Sense_+_Library_PoolT
GAAAGAAGGGGGGAGAAAGAAGAAAGGCGCAAAGGACAAGACCAAGGAAAAGGTCGCCGAGGGTGAACATCATTCTTCAGATCAGTGTGCGCCG
>Frequency_1_QualityScore_EFHHHHHJJJIJHIJJJD7BDBBDDDDDDDDDDDDDDDDDDDDDDDDDDDDDDDDDDCCEDDDDDDDD8<ACCDDDDDEEEEDDDCDDDCDDDD_Mismatch_0_Sense_+_Library_PoolT
AAGAAGAAAGAAGGGGGGAGGAAGAAGAAAGGCGCAAAGGACAAGACCAAGGAAAAGTTCGCCGAGGGTGAACATCATTCTTCAGATCAGTGTG
>Frequency_1_QualityScore_FFHHHHHJGJIJJJJD9BD@BDDDDDDDDDDDDDDDDDDDDDDDDDDDDDDDDDDDDEDDDDBDDD<@BCCDDDDDEEEEDEDDDDDDDDEDDD_Mismatch_0_Sense_+_Library_PoolT
GAAGAAAGAAGGGGGGAGGAAGAAGAAAGGCGCAAAGGACAAGACCAAGGAAAAGTTCGCCGAGGGTGAACATCATTCTTCAGATCAGTGTGCG
>Frequency_1_QualityScore_DD?D+2C>6180)7:?BB838AA?@<8:6B00>@//<2?2<(<+3++393?0(35;07BBB@+2?(:@>:A:>::>(4:A_Mismatch_2_Sense_+_Library_PoolT
AAAGAAGGGGGGAGGAAGAAGAAAGGCGCAAAGGCCAAGACAAAGGAAAAGGTCGCCGAGGGTGAACATCATTCTTCAGA
>Frequency_1_QualityScore_8A:@CDBEIA+<<;?@@::5:<<?=A3>><><807:17><????<?=(9<<<>???A<AA>4+)&&09++8<>A?<?<A>>:AA>3>>A_Mismatch_0_Sense_+_Library_PoolT
AAGAAGAAAGAAGGGGGGAGGAAGAAGAAAGGCGCAAAGGACAAGACCAAAGAAAAGCTTCCCGGAGGTGGACAACATTCTTCAGATCA
>Frequency_1_QualityScore_FFHHHHHJIJJJDBDDDDDDDDDDDDDDDDDDDDDDDDDDDDDDDDDDDDDDBDDDDDDDDDD8ADDDDDDDDDDEEDEDDDDDDACCCDDDD@_Mismatch_2_Sense_+_Library_PoolT
AAAAGAAGGGGGGAGGAAGAAGAAAGGCGCAAAGGACAAGACCAAAGAAAAGCTTCCCGGAGGTGGACAACATTCTTCAGATCAGTGTGCCGGT
>Frequency_1_QualityScore_FAHHHHGIHIGIJJJD:BDBDDDCCCCCDDDDDDDDDDDBDDDDDDDDDDDDDDDBCDDDDDDDDD>A?ACCDDDDDDEEDEDDDDDCCCDDDD_Mismatch_1_Sense_+_Library_PoolT
GAAGAAAGAAGGGGGGAGGAAGAAGAAAGGCGCAAAGGACAAGACCAAAGAAAAGCTTCCCTGAGGTGGACAACATTCTTCAGATCAGTGTGCC
>Frequency_1_QualityScore_?3AD3CDDB3C;8?607002/888(8><A8(&5-7@8(22?<039(9?B0?ABB>((+&)+05005&002>>:+44>>A4:@@>@AB_Mismatch_0_Sense_+_Library_PoolT
GAAGAAAGAAGGGGGGAGGAAGAAGAAAGGCGCAAAGGACAAGACCAAGGAAAAGGTCGCCGAGGGAGAACATCATTCTTCAGATCA
>Frequency_1_QualityScore_FFHHHHHJJJJJDDDDDDDDDDDDDCDBBDDDDDCDDDDDDDDDDDDDDDDDCDDDDDDDDDD8?DDDDCCDDEEEEDEDDDCDCCCCCDDDDD_Mismatch_0_Sense_+_Library_PoolT
GAAAGAAGGGGGGAGGAAGAAGAAAGGCGCAAAGGACAAGACCAAGGAAAAGTTCGCCGAGGGTGAACATCATTCTTCAGATCAGTGTGCGCCG
>Frequency_1_QualityScore_FFHHHHHJJIJHIJJJD@DDBDDDDDDDDDDDDDDDDDDDDDDDDDDDDDDDDDDDDDDDDDDDDDD?BBDDDDDDDDDEEDDDDDDDDEDDDD_Mismatch_1_Sense_+_Library_PoolT
AGAAGAAAGAAGGGGGGAGGAAGAAGAAAGGCGCAAAGGACAAGACCAAAGAAAAGCTTCCCGGAGGTGGACAACATTCTTGAGATCAGTGTGC
>Frequency_1_QualityScore_?DFCCC?AEG>3AD>HGB@:6BB<8>?8?8CBBB6:B6>8((2())5&0(<?8>9??B@A5;B;BBB9<<1::C>@>+:::@3>AA:?_Mismatch_2_Sense_+_Library_PoolT
AAGAAGAAAGAAGGGGGGAGGAAGAAGAAAGGCGCAAAGGCCACGACCAAGGAAAAGGTCGCCGAGGGTGAACATCATTCTTCAGATC
>Frequency_1_QualityScore_FFHFFHHIJJD7BBBDDBDDDDCABBDDDDDDCDDDDDDDDDDDDDDDCC:CCDDDDDDBD+8?@CDDDACDEDEDECD@CCDCCDDDBBDBBB_Mismatch_0_Sense_+_Library_PoolT
AAGAAGGGGGGAGGAAGAAGAAAGGCGCAAAGGACAAGACCAAGGAAAAGTTCGCCGAGGGTGAACATCATTCTTCAGATCAGTGTGCGCCGGC
>Frequency_1_QualityScore_FFHGHGHJIJJJJJDBDDBDDDDDDDDDDDDDDDDDDDDDDDDDDDDDDDDDDDDDDDDDDDDDDBBDD@CBDDDDDEEDDDDDDDDDDDCDDD_Mismatch_2_Sense_+_Library_PoolT
CAGAAAGAAGGGGGGAGGAAGAAGAAAGGCGCAAAGGACAAGACCAAAGAAAAGCTTCCCGGAGGTGGACAACATTCTTCAGATCAGTGTGCCG
>Frequency_1_QualityScore_FFHHHHHHIIJIJJD3BDBDDDDDDDDDDDDDDDDDDDDDDDDDDDDDDDDDDDCACDDDDDDDD8?BCCDDDDDEEEEDEDDDDDCCCDDDBD_Mismatch_0_Sense_+_Library_PoolT
AAGAAAGAAGGGGGGAGGAAGAAGAAAGGCGCAAAGGACAAGACCAAGGAAAAAGTCGCCGAGGGTGAACATCATTCTTCAGATCAGTGTGCGC
>Frequency_1_QualityScore_DFFBA>DFIJIBBDDBDDDDCDDDDDDDDDDDDCADDDDDDDDDBDDCDDDDCCBBDDBB>B<@BDDDCCDDDAC>CCA>CCDDDDDD@B.9@_Mismatch_0_Sense_+_Library_PoolT
AAAGAAGGGGGGAGGAAGAAGAAAGGCGCAAAGGACAAGACCAAGGAAAAGGTCGCCGAGGGTGAACATCATTCTTCAGATCAGTGTGCGCCG
>Frequency_1_QualityScore_DBDCD>A>BEAE18000:=/<88>38<>((5-39:A3(+82(+3<==<(299=30>A7&28?>>>288:>>34:>>>>AA3>AA9:>4:>A_Mismatch_0_Sense_+_Library_PoolC
AAGAAAGAAGGGGGGAGGAAGAAGAAAGGCGCAAAGGACAAGACCAAGGAAAAGGTCGTCGAGGGTGAACATCATTCTTCAGATCAGTGTG
>Frequency_1_QualityScore_FFHHHHHJIHIIJJJJD@DD@DBDDDDDDDDDDDDDDDDDDDDDDDDDDDDDDDDDDDDDDDDDBBB8??BCCDDDDDCDEDEDCDDDDDDDDD_Mismatch_2_Sense_+_Library_PoolC
GGAAGAAAGAAGGGGGGAGGAAGAAGAAAGGCGCAAAGGACAAGACCAAAGAAAAGCTTCCCGGAGGTGGACAACATTCTTCAGATCAGTGCGC
>Frequency_1_QualityScore_DDFDDFDFEFIEFFFGB-71(8?BAB?8<A8<9B1618(+8<B?@??BB??BBBBAB3:>02)0<BB+8<ABBB@BBADDDBEB@A(:@BBA@B_Mismatch_0_Sense_+_Library_PoolC
AGAAGAAAGAAGGGGGGAGGAAGAAGAAAGGCGCAAAGGACAAGACCAAGGAAAAGGTCGCCTAGGGTGAACATCATTCTTCAGATCAGTGTGC
>Frequency_1_QualityScore_DB++ADFBCGBG60968<<88888<38(7605:><28C(88<((2(<>(9<C8C>33(5;88@BB((4@CC?9>CD@@>C>@>3>:C@@993>>_Mismatch_1_Sense_+_Library_PoolC
GAAAGAAGGGGGGAGGAAGAAGAAAGGCGCAAAGGACAAGACCAAAGAAAAGCTTCCCGGAGGTGTACAACATTCTTCAGATCAGTGCGCCGGT
>Frequency_1_QualityScore_FFHHHGGJJJJJJDDD@CDDDDDDDDDDDDDDDDDDDDDDDDDDDDDDDDDDDDDDDDDDDDDB?ABDC>?BDDDDEEDEDDDDDDDDDDDDDD_Mismatch_2_Sense_+_Library_PoolC
AGAAAGAAGGGGGGAGTAAGAAGAAAGGCGCAAAGGACAAGACCAAAGAAAAGCTTCCCGGAGGTGGACAACATTCTTCAGATCAGTGCGCCGG
>Frequency_1_QualityScore_FFGHFHHIHGGGIIJD:BDBDDBCCCCCDDDDDDDDDDDDC<A9ACDBBCDB?C>BDDDDCBDBDD8A@AAC@BDDDCCDDEDDDCDCDDDDB>_Mismatch_2_Sense_+_Library_PoolC
TAAGAAAGAAGGGGGGAGGAAGAAGAAAGGCGCAAAGGACAAGACCAAAGAAAAGCTTCCCGGAGGTGGACAACATTCTTCAGATCAGTGCGCC
