# Supplementary material for: Differential Gene Expression Reveals Candidate Genes for Drought Stress Response in Abies alba (Pinaceae)
Source: PLoS One. 2015 Apr 29;10(4):e0124564. doi: 10.1371/journal.pone.0124564 (PMC4414588; doi:10.1371/journal.pone.0124564)
Supplement: S2 File — (GZ) [file pone.0124564.s002.gz › comp19885_c0_seq3.fa]

>comp19885_c0_seq3 len=223 path=[1:0-35 351:36-222]
TGGCAGTGGGGGATCCAACCAACTGAGCTACCCGTCGGGGCTTACATACATATATATATAGGTTTCTTTTGTTAATGACTTCCTTAATTTCCATTCTCTCAATGTTACACTCTTCATATAAGGGTTGGTTATTATGTTTCTTTTTTAAATCATCAATTCTTTTTGGTTGGTTAATGACTTCCTTAATTTCCAATAATAACCAGCCCTTTTTCTAAATTATTTA

>Frequency_2_QualityScore_FFHHHHHJJIGIIJIJEIIIHHIJIJJJIIJJIIJJJIIIJIJHIIJJEGIIHIIIJIJJIJJIJJJJGEGEHCGFEFFEFFEEEEEEDDCCDD_Mismatch_0_Sense_+_Library_PoolT
GACTTCCTTAATTTCCATTCTCTCAATGTTACACTCTTCATATAAGGGTTGGTTATTATGTTTCTTTTTTAAATCATCAATTCTTTTTGGTTGG
>Frequency_2_QualityScore_EFGHHHHIJJJJIJJIIIJJGJJJJHIIIJJIIIJIIIHIIHHHGGGGGGGGG@CEEEEEEEEDCEECCDCDACCDDBEDCCDDEEEEDDDCDD_Mismatch_0_Sense_+_Library_PoolT
GGGATCCAACCAACTGAGCTACCCGTCGGGGCTTACATACATATATATATAGGTTTCTTTTGTTAATGACTTCCTTAATTTCCATTCTCTCAAT
>Frequency_1_QualityScore_F8CFFFHBCCCBH>>+<A:?CEE9?C<C4*??D9D90?FGGBCH<)=C>;=@FD4=8@(=(95?CC_Mismatch_1_Sense_+_Library_PoolT
ACTCTTCATATAAGGGTTGGTTATTATGTTTCTTTTTTAAATCATCAATTCTTTTTGGTTGGTTAT
>Frequency_1_QualityScore_FFGHHHHGIJJJJIGIJIHGGJIJJJIIJJJIIJJCHGIJJJJJGHGIJJJIFHGGHHHFFFFFFFEEEACEEEDCDCDDDDDDDDDC_Mismatch_2_Sense_+_Library_PoolT
CTACCCGTCGGGGCTTACATACATATATATATAGGTTTCTTTTGTTAATGACTTCCTTAATTTCCATTCTCTCAATGTTACACTCTCA
>Frequency_1_QualityScore_FFHHHHFIGDHIJIEGGGHFJIIIJEEIJJJJJJJJJJIIII@FGIIHIIHHHHFHFBBDDFCEEC>ACACDACDDDDDDCCDDCEDCCCDACD_Mismatch_0_Sense_+_Library_PoolT
AACTGAGCTACCCGTCGGGGCTTACATACATATATATATAGGTTTCTTTTGTTAATGACTTCCTTAATTTCCATTCTCTCAATGTTACACTCTT
>Frequency_1_QualityScore_FFHHHHGJJJJJJJJJJJIGIJJJHJJJJJJJJIIJJJJIJJJJIJIJJJHHEHHHFFFFFFDEEEEEEDDDDDDDDEEEDEDFFEEDDDDDDD_Mismatch_1_Sense_+_Library_PoolT
AGATCCAACCAACTGAGCTACCCGTCGGGGCTTACATACATATATATATAGGTTTCTTTTGTTAATGACTTCCTTAATTTCCATTCTCTCAATG
>Frequency_1_QualityScore_DBFFACF:EADHBGEACBDAGEGIBBFHG@E4??E9C@FH<DFII94BGGIHCF:BAGDCHBBFEFHF8<8@@8CF>E\;=89AC>>CBCEEC>_Mismatch_2_Sense_+_Library_PoolT
TATATATATATATAGGTTTCTTTTGTTAATGACTTCCTTAATTTCCATTCTCTCAATGTTACACTCTTCATATAAGGGGTGGTTATTATGTTTC
>Frequency_1_QualityScore_FFHHHHHJIIIJJJJJJJJJJJJ_Mismatch_0_Sense_+_Library_PoolT
TCTCAATGTTACACTCTTCATAT
>Frequency_1_QualityScore_FFDHHHGHHIJIGJGGIJIJJJJGIJEIJJIJIJIJJJJIFHIJJJJIIIIJJIJ_Mismatch_0_Sense_+_Library_PoolT
TCTTTTGTTAATGACTTCCTTAATTTCCATTCTCTCAATGTTACACTCTTCATAT
>Frequency_1_QualityScore_FFHHHHHJIJJJJJJJIIJJJJJJFHIJJJJJJJJJJJJJJJJJJJJJFIJJHIIJJJJJJJIJJJJIJHGIJHHHHHFFEBDEFE@ACDBBCD_Mismatch_0_Sense_+_Library_PoolT
GGCTTACATACATATATATATAGGTTTCTTTTGTTAATGACTTCCTTAATTTCCATTCTCTCAATGTTACACTCTTCATATAAGGGTTGGTTAT
>Frequency_1_QualityScore_FFGHGGHIJIIIIIICFGDGIJFHHHHIJIJFHIIHJJIJJJJJJJ?GGGHIGIIGIIGGIIJJJIJIIICGHIIHIEH@CGIGCEHF?ACCEE_Mismatch_0_Sense_+_Library_PoolT
CTTACATACATATATATATAGGTTTCTTTTGTTAATGACTTCCTTAATTTCCATTCTCTCAATGTTACACTCTTCATATAAGGGTTGGTTATTA
>Frequency_1_QualityScore_DDDFFHBFGAFG<,3<A@<AE<333<9?FBFGDGHIIIIFGGBFA<A*9DGHIBHFE4BGE4=FBDCEH=?;=AEC@>@C>@CC>;5=?8?CCC_Mismatch_2_Sense_+_Library_PoolT
CCTTAATTTCCATTCTCTCAATGTTACACTCTTCATATAAGGGTTGGCTATTATGTTTCTTTTTTAAATCATCAATTCTTTTTGGTTGGTTAAA
>Frequency_1_QualityScore_FFHHHHHJJJJJJJJIIGIJJJIIJJJJGHGIGGHIJGIIJJJIGGHHGGCEHHHHFFFFF_Mismatch_1_Sense_+_Library_PoolT
ATCCAACCAACTGAGCTACCCGTCGGGGCTTACATACATATATATATAGGTTTCTTTTGTA
>Frequency_1_QualityScore_FFHHHHHHIJJJIIIHIIJJJJJHIHJJJJJJJJJIJJIJJJJJGJJJJJJJIIJHGIJJIIJJJJJHIIHHIJJJCEFHEEE_Mismatch_0_Sense_+_Library_PoolT
CATATATATATAGGTTTCTTTTGTTAATGACTTCCTTAATTTCCATTCTCTCAATGTTACACTCTTCATATAAGGGTTGGTTA
>Frequency_1_QualityScore_FFHHHHHJIJJJJJJJIJJJJGGICGIIJJEHGGIEFFDEDEEEEDEEEEEEFEEEDDCCDDDDDDDBDDEDDDDDDDDDDDDEDEDEEEEDED_Mismatch_0_Sense_+_Library_PoolT
AGTGGGGGATCCAACCAACTGAGCTACCCGTCGGGGCTTACATACATATATATATAGGTTTCTTTTGTTAATGACTTCCTTAATTTCCATTCTC
>Frequency_1_QualityScore_FFFHHHFGFHIJJJJJJJJJJJJJJJJJJJJJJJJJJJJJJIHIHHJIHIJIIJIJIJHHHHHHFFFFFFFEEEEEEEDDDDDDDDDDDDDEDD_Mismatch_0_Sense_+_Library_PoolT
GGTTGGTTATTATGTTTCTTTTTTAAATCATCAATTCTTTTTGGTTGGTTAATGACTTCCTTAATTTCCAATAATAACCAGCCCTTTTTCTAAA
>Frequency_1_QualityScore_FFHFHHHJJEGHFHGJJIJJGJJJJIJJAHHIHIIIJJJJJFHIIHGIIJJIJIJJJJJJIJJ6=@CHHCHHFHHFFFFFFDDDDDDDDD_Mismatch_0_Sense_+_Library_PoolT
TTAATTTCCATTCTCTCAATGTTACACTCTTCATATAAGGGTTGGTTATTATGTTTCTTTTTTAAATCATCAATTCTTTTTGGTTGGTTA
>Frequency_1_QualityScore_DDDHHFABHAGIBEHIJIIGEHIIJFDHGGGIIIGGIJFDCCAAC>CD@:ABD>CDCCF@AC::ACCDDCDDDDDDDDDCDDDCDDDD@DDC3:_Mismatch_1_Sense_+_Library_PoolT
TGGCAGTGGGGGATCCAACCAACTGAGCTACCCGTCGGGGCTTACATACATATATATATAGGTTTCTTTTGTTAATGACTTCCTTAATTTCCAA
>Frequency_1_QualityScore_FFHHHHHEIIJJJJJJJJJIJJJJJCHIJJJJJJIJJJJJJIJJJIJJIIJJJJJJI@FHGGGGIJJJJJJBHHGHHHDACCEEDDDDDDEDEE_Mismatch_0_Sense_+_Library_PoolT
TTTGTTAATGACTTCCTTAATTTCCATTCTCTCAATGTTACACTCTTCATATAAGGGTTGGTTATTATGTTTCTTTTTTAAATCATCAATTCTT
>Frequency_1_QualityScore_FDHHHHGGIIIJJIHGGHEHJIIHIJIEHEHFECCGEGGEIGGH@HHHEHHAEEHHFBDFEEC_Mismatch_0_Sense_+_Library_PoolT
GATCCAACCAACTGAGCTACCCGTCGGGGCTTACATACATATATATATAGGTTTCTTTTGTTA
>Frequency_1_QualityScore_:BFACABEB@FFI<CEHIIIFEHDHFIFIDFCFGEBDFAFFDGEEEBB@D<@FCF?DEE5=@FE;@@@@@EEFFFF8=3@;ABB@;@ADBAA>A_Mismatch_0_Sense_+_Library_PoolT
TGTTAATGACTTCCTTAATTTCCATTCTCTCAATGTTACACTCTTCATATAAGGGTTGGTTATTATGTTTCTTTTTTAAATCATCAATTCTTTT
>Frequency_1_QualityScore_F?FDBFAEEFHIJIGFGHIGI+CHHGGIBG?EBDH@4DHDHHIJDIGG@BHIFEFAHIGEFGGIGIDGH=BHJHFEHGHFCDFFFFC>CBBCDC_Mismatch_1_Sense_+_Library_PoolT
TATAGGTTTCTTTTGTTAATGACTTCCTTAATTTCCATTCTCTCAATGTTACACTCTTCATATAAGGGTTGGTTATTATGTTTCTTTTTTAAAC
>Frequency_1_QualityScore_D;FHF?:AGGGHCIFIGFIIEGCHGGFGIHHGEHF@FGDBGFGIIJ@GGII<?BGGGFDGICGGC4BFB<C@=FHIHH>D@@@3?EHDDFDEA>_Mismatch_2_Sense_+_Library_PoolT
GCTTACATACATATATATATAGGTTTCTTTTGTTAATGACTTCCTTAATTTCCATTCTCTCAATGTTACACTCTTCATATAAGGGTTGGTTAAA
>Frequency_1_QualityScore_FFHHFFHGHJFFHJJJJJJJJIIJJIBHFGGGHIJJIGGIIIFFGHFIBFCIIIDGHIIJJJJJJJIJHG_Mismatch_0_Sense_+_Library_PoolT
CTTAATTTCCATTCTCTCAATGTTACACTCTTCATATAAGGGTTGGTTATTATGTTTCTTTTTTAAATCA
>Frequency_1_QualityScore_FFHHHHHIJJJJJJJFHJIJJJJJJJGIIIEIJJJJJIJIJJJJJHIIIJJJJIJJJIJJJHIIJJJJIFHGHIJJJBEHHFFF_Mismatch_0_Sense_+_Library_PoolT
ACATATATATATAGGTTTCTTTTGTTAATGACTTCCTTAATTTCCATTCTCTCAATGTTACACTCTTCATATAAGGGTTGGTTA
>Frequency_1_QualityScore_FFHHHHHJJJIJJJIJJJJHIIIJJFHIGEDGHHGHJJJJJIIJIJIEHHHHHHHFFFFFFEEEEEEEDCCDEEEDEDEEEEDDDD_Mismatch_1_Sense_+_Library_PoolT
AAACCAACTGAGCTACCCGTCGGGGCTTACATACATATATATATAGGTTTCTTTTGTTAATGACTTCCTTAATTTCCATTCTCTCA
>Frequency_1_QualityScore_FFHHHFFIJJJJJJIIHGFHIJJGIIIIIJIJJJGHHHFHEHFFFFFFDFE>AEECDDDCACDEEDDDCACDCDCDEEEDEEEEEEDDDDCDDC_Mismatch_0_Sense_+_Library_PoolT
GATCCAACCAACTGAGCTACCCGTCGGGGCTTACATACATATATATATAGGTTTCTTTTGTTAATGACTTCCTTAATTTCCATTCTCTCAATGT
>Frequency_1_QualityScore_FFGHHHHIJGHIGIJJJIHJIJJIGJJJJJJJJJJJJJJJJJJJ_Mismatch_2_Sense_+_Library_PoolT
ATATATAGGTTTCTTTTGTTAATGACTTCCTTAATTTCCATGCA
>Frequency_1_QualityScore_=DDDE?D:AB?;3<F@EDFE>F<??EB?E?D<?D)**093?9?9D?DDEDE>@;C@CDC?DDC777;@;?@@A;>AAA>>>35;>>A_Mismatch_0_Sense_+_Library_PoolT
TTCATATAAGGGTTGGTTATTATGTTTCTTTTTTAAATCATCAATTCTTTTTGGTTGGTTAATGACTTCCTTAATTTCCAATAATAA
>Frequency_1_QualityScore_FFHHHHHJIJIJIJIJJJJJJJJIJJJIJJJJIJJIJHFFFFEDEDDEECDADDDCFDDDCDDDDDDDDDCCEEDDDDDDDDDDDEEEDEDEEE_Mismatch_0_Sense_+_Library_PoolT
GCAGTGGGGGATCCAACCAACTGAGCTACCCGTCGGGGCTTACATACATATATATATAGGTTTCTTTTGTTAATGACTTCCTTAATTTCCATTC
>Frequency_1_QualityScore_FFHFHHHJHHIJJIJJJJJGIIJJIJJJIIJJJJJJCHIJJIJJJJIJJJJIJHHHHHGF?@DFFFEEEEEEEEDDDDCDEDDDDDDDDEEEED_Mismatch_0_Sense_+_Library_PoolT
GCTACCCGTCGGGGCTTACATACATATATATATAGGTTTCTTTTGTTAATGACTTCCTTAATTTCCATTCTCTCAATGTTACACTCTTCATATA
>Frequency_1_QualityScore_FFHHHHHJJJJJJJJJJJHJJJJJFIJJJJJJJJJJIJJJIJJJJJJJJJJIJJJJEFHIHIIJJJJJHGHIJJJHHFFFFEEEEEEEDEDEED_Mismatch_0_Sense_+_Library_PoolT
TTGTTAATGACTTCCTTAATTTCCATTCTCTCAATGTTACACTCTTCATATAAGGGTTGGTTATTATGTTTCTTTTTTAAATCATCAATTCTTT
>Frequency_1_QualityScore_FFHHHHHJJJJJJJJJGJJJJJJIIJJJJIJJJJJJJJIJJIIIJHIJIJJJIJIIIJJJJ=FHIFHGIEHIJHHDHHHHFFDDCEEDDDDDDD_Mismatch_0_Sense_+_Library_PoolT
TTCTTTTGTTAATGACTTCCTTAATTTCCATTCTCTCAATGTTACACTCTTCATATAAGGGTTGGTTATTATGTTTCTTTTTTAAATCATCAAT
>Frequency_1_QualityScore_BDD8DDF6FFDFFCFFIF?:DDCD?DFF0*?FF9D?DFEFIEFFFB@7@C@@4/)=@EECE=A;EFEF>...?@BCACCAA>5A@;>@@?553;_Mismatch_0_Sense_+_Library_PoolT
TCGGGGCTTACATACATATATATATAGGTTTCTTTTGTTAATGACTTCCTTAATTTCCATTCTCTCAATGTTACACTCTTCATATAAGGGTTGG
>Frequency_1_QualityScore_FFHHFHHJJJEGJJIJJJJJJJJJIJHGHHHIIGIJJIHIJJHHIJHHGHIIJJIIJIJJJJJJJ_Mismatch_0_Sense_+_Library_PoolT
CTTAATTTCCATTCTCTCAATGTTACACTCTTCATATAAGGGTTGGTTATTATGTTTCTTTTTTA
>Frequency_1_QualityScore_FFHHHHHJIJJJJJJJJJJJJJIJJJJIGIIJIGIJIJHHHHHHHHFFFFDFDCEEEEEDDDEDDDDDDDDDDD_Mismatch_0_Sense_+_Library_PoolT
ATCCAACCAACTGAGCTACCCGTCGGGGCTTACATACATATATATATAGGTTTCTTTTGTTAATGACTTCCTTA
>Frequency_1_QualityScore_FFHHHHHJJGIJIJJJJJJJIJIJJGHIIDGFHJJJJJJJIJJJJJJJIJIJJJJJGIJJJJJJJHGGFDEDCCEEDCDDDDDDDD@DEECDDC_Mismatch_0_Sense_+_Library_PoolT
CAATGTTACACTCTTCATATAAGGGTTGGTTATTATGTTTCTTTTTTAAATCATCAATTCTTTTTGGTTGGTTAATGACTTCCTTAATTTCCAA
>Frequency_1_QualityScore_FFHHHHHJJJJJJGGGGHGIJI@HHIIGDHHGCBAFEHGGGEEHIEHGECEECHFFFFFFCE_Mismatch_0_Sense_+_Library_PoolT
ATCCAACCAACTGAGCTACCCGTCGGGGCTTACATACATATATATATAGGTTTCTTTTGTTA
>Frequency_1_QualityScore_FFHHHHHJFIJJJJHHIJIIJJJJJJJIJIJJIJJJJJJJJIGIJJBEGIHHIJJJJJIJJJJJJJJHEHHEFFFFFCEDEEEEEDDDBDDDDB_Mismatch_0_Sense_+_Library_PoolT
CTTCCTTAATTTCCATTCTCTCAATGTTACACTCTTCATATAAGGGTTGGTTATTATGTTTCTTTTTTAAATCATCAATTCTTTTTGGTTGGTT
>Frequency_1_QualityScore_FFHGHHHJJJJJJJJJJJJFIIJJFHIIJJJJIJIIIJJJJIJIJJJJJHHHEHHFFFFFFEEEDEE>A>CDDDDDCDEEDEAFCCCDDDDDDD_Mismatch_0_Sense_+_Library_PoolT
GGATCCAACCAACTGAGCTACCCGTCGGGGCTTACATACATATATATATAGGTTTCTTTTGTTAATGACTTCCTTAATTTCCATTCTCTCAATG
>Frequency_1_QualityScore_DDHHHHHJJJJIJJJEHHDFHIIJJIIIJJJDHHJHIIJIJJJHIIJJJJJJJG=FCGIIJJFHGHHHHD@DDDDDDDBD_Mismatch_0_Sense_+_Library_PoolT
TTCTCTCAATGTTACACTCTTCATATAAGGGTTGGTTATTATGTTTCTTTTTTAAATCATCAATTCTTTTTGGTTGGTTA
>Frequency_1_QualityScore_FFHHHHHIJJJJIJJJJJIJJJJIIJJJJJJJJIJJJJJJFHIJJJJJJJJIJHHFHHHHFFFF@EFDEACEEEEDDDDDDDCEECCCCCDDDC_Mismatch_0_Sense_+_Library_PoolT
CTGAGCTACCCGTCGGGGCTTACATACATATATATATAGGTTTCTTTTGTTAATGACTTCCTTAATTTCCATTCTCTCAATGTTACACTCTTCA
>Frequency_1_QualityScore_FFFHHGGIJIGIHHIIJJGHIIIIIJJJJIGFIIIIEHHGIFEHJJHIGEBDFHCGEHIGGIGGIGJGICGDBCCDDEDEEDEE<AACCCDBAB_Mismatch_0_Sense_+_Library_PoolT
ATGACTTCCTTAATTTCCATTCTCTCAATGTTACACTCTTCATATAAGGGTTGGTTATTATGTTTCTTTTTTAAATCATCAATTCTTTTTGGTT
>Frequency_1_QualityScore_FFHHHHHJJJJJJJJJJJJJJJJJJJJJJJJIJJJJFGIJGIGHJIJJGIJJIJJJJJJIIJJJJJIIHHHHHHHFFFDDDDBBDDEDDDDCCD_Mismatch_0_Sense_+_Library_PoolT
TTCCATTCTCTCAATGTTACACTCTTCATATAAGGGTTGGTTATTATGTTTCTTTTTTAAATCATCAATTCTTTTTGGTTGGTTAATGACTTCC
>Frequency_1_QualityScore_FFGHHHHJJJJJJJIJJJJJHJJIJJJJJJJJJJJJIJJIHIJIHIJIHHIJGHIJHHEIJJJJHIJJJIJIJHHFFFFFFEEEDEDEEDDDDD_Mismatch_0_Sense_+_Library_PoolT
TAATGACTTCCTTAATTTCCATTCTCTCAATGTTACACTCTTCATATAAGGGTTGGTTATTATGTTTCTTTTTTAAATCATCAATTCTTTTTGG
>Frequency_1_QualityScore_EFHHHHHJJHIJJJJJJJJJJJJJIJJJJJJJJFIJJJJGIIJJJJJIJJJIIJJIJJIJJJIJIIHIIIIGFHJHHGHGHHFDFFFFFEEECB_Mismatch_0_Sense_+_Library_PoolT
ATATATAGGTTTCTTTTGTTAATGACTTCCTTAATTTCCATTCTCTCAATGTTACACTCTTCATATAAGGGTTGGTTATTATGTTTCTTTTTTA
>Frequency_1_QualityScore_FFHHHHHJJJJJJJJHIJJJJHIIHGJJJIJJJJJJJJJJJJJJIIIIFGHIJ?FHIHIHIJJJJIJIJHHHHHFECECEEEDDDDEDEEDDDD_Mismatch_0_Sense_+_Library_PoolT
TTAATGACTTCCTTAATTTCCATTCTCTCAATGTTACACTCTTCATATAAGGGTTGGTTATTATGTTTCTTTTTTAAATCATCAATTCTTTTTG
>Frequency_1_QualityScore_FFHHHHHHIJJJJFHGIJJJJJJJJJJJJJIJJJJJIJIJJJJJJFGHIHGGIJIJJGIJIIJJJIJHGHHHHHFFFFFFEEDEEDDDDDDDDD_Mismatch_0_Sense_+_Library_PoolT
TTCCTTAATTTCCATTCTCTCAATGTTACACTCTTCATATAAGGGTTGGTTATTATGTTTCTTTTTTAAATCATCAATTCTTTTTGGTTGGTTA
>Frequency_1_QualityScore_DDHHHFHIJJIJJIJIJIJJJJFHJIJJJJJJJIJJJJIJIJJJJJJJJJJJIJJJJJIJIJJIGGHIIGHJJJJ_Mismatch_1_Sense_+_Library_PoolT
CTTACATACATATATATATAGGTTTCTTTTGTTAATGACTTCCTTAATTTCCATTCTCTCAATGTTACACTCTTA
>Frequency_1_QualityScore_FFHHHHGJFIJGJJJJJJJJJJJIGIJJGIGIIHGIJJIJJJJIJJIHIIIJJGIHCGEJJJBCHIGHG_Mismatch_0_Sense_+_Library_PoolT
TTTCTTTTGTTAATGACTTCCTTAATTTCCATTCTCTCAATGTTACACTCTTCATATAAGGGTTGGTTA
>Frequency_1_QualityScore_DDFDFFHIJJJJJIIJIFHJJJJJJJ;FHIJIIJJJIJJJJIJJJJJHJJIJJJJIJJJJJJIJIIJJGFHIIJJIJGGCAED@BFD_Mismatch_1_Sense_+_Library_PoolT
ATACATATATATATAGGTTTCTTTTGTTAATGACTTCCTTAATTTCCATTCTCTCAATGTTACACTCTTCATATAAGGGTTGGTTAG
>Frequency_1_QualityScore_>DFBFB?CBAAFA:::<:3CH>H<<FEH>BEC>EFBGE_Mismatch_0_Sense_+_Library_PoolT
CCTTAATTTCCATTCTCTCAATGTTACACTCTTCATAT
>Frequency_1_QualityScore_FFGHHFHIEIIEH@HH@EBFHIIIIGIGIIFGI_Mismatch_0_Sense_+_Library_PoolT
TTTTTGGTTGGTTAATGACTTCCTTAATTTCCA
>Frequency_1_QualityScore_FFHHHHHJJJJJJIJJJJIJJIIIIJJHJJHFDBDDDDCDDDDDEDEFEEEEEDD@CDCDDDDDDDDEECDDDDDDDDDCDEECDCDEEEDDDD_Mismatch_0_Sense_+_Library_PoolT
GGGGGATCCAACCAACTGAGCTACCCGTCGGGGCTTACATACATATATATATAGGTTTCTTTTGTTAATGACTTCCTTAATTTCCATTCTCTCA
>Frequency_1_QualityScore_FFHHHHHJJJJJJJIJIJJIGIJJIJCGIJJJJJJIIJJJJIJJJIJJJJJJJJIJHIIIJJJJIIIHHAEHHFFFFFFEEEFEEEEDBBBDBB_Mismatch_0_Sense_+_Library_PoolT
GGGGCTTACATACATATATATATAGGTTTCTTTTGTTAATGACTTCCTTAATTTCCATTCTCTCAATGTTACACTCTTCATATAAGGGTTGGTT
>Frequency_1_QualityScore_FFHFHFHIJJIJJJJJIJHHJHHHIGJJJJJJJJGGIJDFHIJJJJJJJJJJJJJJFFHHIJJJHFHHFEHFFFFDCDDDBBD_Mismatch_0_Sense_+_Library_PoolT
CCATTCTCTCAATGTTACACTCTTCATATAAGGGTTGGTTATTATGTTTCTTTTTTAAATCATCAATTCTTTTTGGTTGGTTA
>Frequency_1_QualityScore_DFHHHHHJJJHIIJJJJJJJJIIJJJJIJJJJJJFIIJJJGHIIIJJJJJJJIIJJIJJIJJJGIGIFGFHI@CHGIGHHHHHFDDFFFFEEED_Mismatch_0_Sense_+_Library_PoolT
TATATATAGGTTTCTTTTGTTAATGACTTCCTTAATTTCCATTCTCTCAATGTTACACTCTTCATATAAGGGTTGGTTATTATGTTTCTTTTTT
>Frequency_1_QualityScore_D??:CFCGHGDHHIG@CHACH,CCB@FBFGGGEHIDFFDHACH@?BBFIIBGB?B9?BDDBBC/=BCGH=4A;A?CH7=A7;@?@EDCCB=>AD_Mismatch_0_Sense_+_Library_PoolT
TATAGGTTTCTTTTGTTAATGACTTCCTTAATTTCCATTCTCTCAATGTTACACTCTTCATATAAGGGTTGGTTATTATGTTTCTTTTTTAAAT
>Frequency_1_QualityScore_FDHDFHHIJJJJJJJIJJJJJJJJIJIJJJJJJJJJJ_Mismatch_1_Sense_+_Library_PoolT
AGGTTTCTTTTGTTAATGACTTCCTTAATTTCCATTA
>Frequency_1_QualityScore_BBF<C4?:C@F>@EAE??F+AFFFHAC@EF94C?BGDBBB9:CB4??DADBAGGIDG>4*?8@*B=DCA>@FF_Mismatch_2_Sense_+_Library_PoolT
TATATATATATAGAGGTTTCTTTTGTTAATGACTTCCTTAATTTCCATTCTCTCAATGTTACACTCTTTTCAT
>Frequency_1_QualityScore_DFHHHHHJJJJJJIIJJJJIJJJJJJJJJJJJJJJJJJJJJJJJJJJJJJJJJJJJJIIIHGHHHH_Mismatch_0_Sense_+_Library_PoolT
TCTTTTTGGTTGGTTAATGACTTCCTTAATTTCCAATAATAACCAGCCCTTTTTCTAAATTATTTA
>Frequency_1_QualityScore_DFFHHHHIJJJJIJIJJIJJJIGIJGHGIJIFGIIFHIJIHDHIIGGEHIIIIJIJIGGGHHIJFICEHHFFD_Mismatch_0_Sense_+_Library_PoolT
GGTTTCTTTTGTTAATGACTTCCTTAATTTCCATTCTCTCAATGTTACACTCTTTTCATATAAGGGTTGGTCA
>Frequency_1_QualityScore_FDHHHHHJJJJJJJJJJJHIJJHIJJIJJJJJJJJJJIJJJJJGIJJJJJIJJJJJJJJJJIGJIHHHHEHHFFE_Mismatch_0_Sense_+_Library_PoolT
ATCATCAATTCTTTTTGGTTGGTTAATGACTTCCTTAATTTCCAATAATAACCAGCCCTTTTTCTAAATTATTTA
>Frequency_1_QualityScore_FAHDFDHHGHIGG@BAFDHHI@FCFHIGG<@FHG=@F;CFFHIIIBHHG)7))..7);@7>\\&+_Mismatch_0_Sense_+_Library_PoolT
GATCCAACCAACTGAGCTACCCGTCGGGGCTTACATACATATATATATAGGCTTCTTTTTTTTTA
