# Supplementary material for: Differential Gene Expression Reveals Candidate Genes for Drought Stress Response in Abies alba (Pinaceae)
Source: PLoS One. 2015 Apr 29;10(4):e0124564. doi: 10.1371/journal.pone.0124564 (PMC4414588; doi:10.1371/journal.pone.0124564)
Supplement: S2 File — (GZ) [file pone.0124564.s002.gz › comp30719_c0_seq1.fa]

>comp30719_c0_seq1 len=522 path=[1:0-521]
AAGAGTTCGAGGGATGGCTCTGATCATGCGGTGCGGCCCAGACCAACTGTCAGTCATGTGTATCGAAGAGAACCTCCAATTCCAGCAGACAATCAAAAGGGGATTCCCTCTACTTCCTCTCGTGTCAAGCATCAGTCGCTTCCTGTCGAGCCCAACACCTCCTCTAGTGATTACGCATGTCCAATAATTGAGGAGCTACCTCCAGACAGAATCCCTAGCCTTCCAGATGACGAACCTCCTGGTTCTCCTCCAAAAGTGAATAGGTAAACTTTGGCGGTTTTTTTTTTATGCTCACCTCCATCGATTTTCACTGTTTATGTATTTACTATTTTTATTGCTTCTATGGTTTTCAAGACAGTGGGGTTCAAACCTGGTTTCCCCGTGAGGGGCAGGTGTTAACTTTGTTAAGACTAATGATGCCTGGTTTCCCGTCTTGGGCAGGCCGGCTCTTGTCTGACAGAGCCATTTTGTATTTTATGTTAATATAATATAACAGTAGCAGAGCTTATAAAAAAAAAAATC

>Frequency_5_QualityScore_FFFGGFGHHIIFEGGHIIEEBEC?BDFGFCFHGIFHCCFCGHICFEFEGECGHFEFDCFECDFECACCDDCBCBB@@@BCCCACCCBBACCA@B_Mismatch_0_Sense_+_Library_PoolT
CTGGTTTCCCCGTGAGGGGCAGGTGTTAACTTTGTTAAGACTAATGATGCCTGGTTTCCCGTCTTGGGCAGGCCGGCTCTTGTCTGACAGAGCC
>Frequency_3_QualityScore_FFHHHHHIIJJJJGIJJJJJJJJJJJFHIJJJJJJJJJHIJJJIIIJJJJIIJIIIJJIIIHGGEEFECACDDACBCCDDDEDDDDDEDDDDDD_Mismatch_0_Sense_+_Library_PoolT
ATTTACTATTTTTATTGCTTCTATGGTTTTCAAGACAGTGGGGTTCAAACCTGGTTTCCCCGTGAGGGGCAGGTGTTAACTTTGTTAAGACTAA
>Frequency_3_QualityScore_ADBDEDGCEFEGHGBCDDGG@E?DFCGG=DACGGCGGEFEFGHHGHGHGHGGEEDEEGHGEFCCE>F_Mismatch_0_Sense_+_Library_PoolT
CCGGCTCTTGTCTGACAGAGCCATTTTGTATTTTATGTTAATATAATATAACAGTAGCAGAGCTTAT
>Frequency_3_QualityScore_FEHHHGGHIJJIJJJJJIJJJJJJJHIIJJJJJJJJDGFHHIHHHGGGGFFFFEEEEDEEDCDDDDDBC?CDDDCCCCDDCDDCCCBCC@BCCD_Mismatch_0_Sense_+_Library_PoolT
GTGGGGTTCAAACCTGGTTTCCCCGTGAGGGGCAGGTGTTAACTTTGTTAAGACTAATGATGCCTGGTTTCCCGTCTTGGGCAGGCCGGCTCTT
>Frequency_2_QualityScore_FFHHHHHIIIJJJJJIIJIJJJIIJJIGJJJJJJIJJIJJIJIIJJGFHHHGFFFFEEEEEDBEEEEEDCEDEEEEEEEEEEDCCDDDECDDCD_Mismatch_0_Sense_+_Library_PoolT
ACTAATGATGCCTGGTTTCCCGTCTTGGGCAGGCCGGCTCTTGTCTGACAGAGCCATTTTGTATTTTATGTTAATATAATATAACAGTAGCAGA
>Frequency_2_QualityScore_FFHGHGHJIIJJIIJIJJIJJIHIIIFIIJJIIJIJJJJJGIIJJJJJIIGGIJIIIIIGHGCEFGFFECEEEDEEEDD_Mismatch_0_Sense_+_Library_PoolT
GTCTTGGGCAGGCCGGCTCTTGTCTGACAGAGCCATTTTGTATTTTATGTTAATATAATATAACAGTAGCAGAGCTTAT
>Frequency_1_QualityScore_FEHHGHHIGIIJJJJJJJIIGJJJJIIJGIJJGIIIIIJJIIJJIIIJIIJIJJCIII_Mismatch_1_Sense_+_Library_PoolT
GTCTGACAGAGCCATTTTGTATTTTATGTTAATATAATATAACAGTAGCAGAGCTTAC
>Frequency_1_QualityScore_FFHHHHHJJJJJIJJJJJJJJJJJJJIGJJIJJJIJJIJJIIIIGGIJJGAE>AHHFFBDFFFEEEDEEDEC@B@ACAC>C@CCCDDDCDCDCC_Mismatch_0_Sense_+_Library_PoolT
AATGATGCCTGGTTTCCCGTCTTGGGCAGGCCGGCTCTTGTCTGACAGAGCCATTTTGTATTTTATGTTAATATAATATAACAGTAGCAGAGCT
>Frequency_1_QualityScore_D;FD7FFF9FFEF+3ADGIC;1:CDFCDD<D*:**9B?BA@D>BA?DBCFE:@=7@;;)=;AEE)73.;7@>A@:A;=@>8899??A>+4>A:4_Mismatch_2_Sense_+_Library_PoolT
ACACCTCCTCTAGGGATTACGCATGTCCAATAATTGAGGAGCTACCTCCAGACAGAATCCCTAGCCTTCCAGATGACGAACCTCCTGGTTCTCA
>Frequency_1_QualityScore_FFHHHHHJJIJJIJJJJJIIJJJJJJJJIJJJJJIJJIJJJJJJJJJJJJIIJJJJJJJHHHFHFFFFFEEEEDECCDEDEDD@CDCCDDDDDD_Mismatch_0_Sense_+_Library_PoolT
CAATAATTGAGGAGCTACCTCCAGACAGAATCCCTAGCCTTCCAGATGACGAACCTCCTGGTTCTCCTCCAAAAGTGAATAGGTAAACTTTGGC
>Frequency_1_QualityScore_FFHHHFHIIIIJJJJJJJJIIJJJJJJJJHIIIJJGEIJIIIIJJJIIJJJIJJJI_Mismatch_1_Sense_+_Library_PoolT
TTTATGCTCACCTCCATCGATTTTCACTGTTTATGTATTTACTATTTTTATTGCTA
>Frequency_1_QualityScore_FFHHHHHJJJJJJJJJJJJJIIJIJIJJJJJJJIJJIIIIJJIJJIJJJHHEHHHHFFFFCDDFEEEEECEEDDCDDDEDDDDCDDDDDD_Mismatch_0_Sense_+_Library_PoolT
CCTGGTTTCCCGTCTTGGGCAGGCCGGCTCTTGTCTGACAGAGCCATTTTGTATTTTATGTTAATATAATATAACAGTAGCAGAGCTTAT
>Frequency_1_QualityScore_FFFFDHHJJJIIJ?FFHHIIIJJIIGHIIIJJJJJJJJJJJJIJIJJJJJJGIJHHHHFFFFDDDDDDDDDDCDDDCCCDCCDDACDEEDACDE_Mismatch_0_Sense_+_Library_PoolT
CGTGAGGGGCAGGTGTTAACTTTGTTAAGACTAATGATGCCTGGTTTCCCGTCTTGGGCAGGCCGGCTCTTGTCTGACAGAGCCATTTTGTATT
>Frequency_1_QualityScore_FFHGHGHAHIGHHIJEHIIJHJJJJJJFDEIJJJIIGD(6666;(;8;;?9>>?3<ABC@4:>@CCC3:::(:BC>(44>ACCC2::(+:34@:_Mismatch_1_Sense_+_Library_PoolT
CCAAAAGTGAATAGGTAAACTTTGGCGGTTTTTTTTTTATGCTCCCCTCCATCGATTTTCACTGTTTATGTATTTACTATTTTTATTGCTTCTA
>Frequency_1_QualityScore_FFHHHHHJJJJJJJJJJJJJGIJJGIGJIGIIJIJIIHIJIGGIIJJJHGHHHHFFFFFFFFFEDECCEEDDDDDDDDDDDD_Mismatch_1_Sense_+_Library_PoolT
CCCGTCTTGGGCAGGCCGGCTCTTGTCTGACAGAGCCATTTTGTATTTTATTTTAATATAATATAACAGTAGCAGAGCTTAT
>Frequency_1_QualityScore_EFHFHDHBHBH@GHGGIIJJJJJEIEGGHGHHGICDEFA08?BFHIIIGIIJIIIGIIICEAHHEHFEFFFFCDDCBDBCDACDDBDDD?ABDD_Mismatch_1_Sense_+_Library_PoolT
AGAAGAGAACCTCCAATTCCAGCAGACAATCAAAAGGGGATTCCCTCTACTTCCTCTCGTGTCAAGCATCAGTCGCTTCCTGTCGAGCCCAACA
>Frequency_1_QualityScore_FFHHHHHJJJJJJJJJJIJGHGIJIIJJJJHIHIIJIJJJIJJJJIIJIJJHHHHHHFFFFDEEEEEDB?BDDDBDDDDDBDBDDDDDDDDDCD_Mismatch_0_Sense_+_Library_PoolT
TTCAAACCTGGTTTCCCCGTGAGGGGCAGGTGTTAACTTTGTTAAGACTAATGATGCCTGGTTTCCCGTCTTGGGCAGGCCGGCTCTTGTCTGA
>Frequency_1_QualityScore_DBDD<FHIGEG@C@E1?B@?DDHFHGGHIGGEGDFHCG@DHHIIIFIDHEIIHIE@DCCHFEHBBDB?AAB>@==BB>BCCCCCCCCC@CCCCB_Mismatch_1_Sense_+_Library_PoolT
CTGGTTTCCCCGTGAGGGGCATGTGTTAACTTTGTTAAGACTAATGATGCCTGGTTTCCCGTCTTGGGCAGGCCGGCTCTTGTCTGACAGAGCC
>Frequency_1_QualityScore_FFHHHHHJJJJIJIIIIJGIIJJJGIJJHIIIJIGGHIIIJJIIJIJJIJIJIIJJJGIJICGIHHHHHCDEDCECDDDDDDEDDDDDDCCDDD_Mismatch_0_Sense_+_Library_PoolT
TTATGCTCACCTCCATCGATTTTCACTGTTTATGTATTTACTATTTTTATTGCTTCTATGGTTTTCAAGACAGTGGGGTTCAAACCTGGTTTCC
>Frequency_1_QualityScore_DD++<ADE9?+?F?BEECCE9C?1))1?)06?@6?B=;4884=4)/847.).7C7.7==;3?>A?_Mismatch_1_Sense_+_Library_PoolT
GGTGTTCAAACCTGGTTTCCCCGTGAGGGGCAGGTGTTAACTTTGTTAAGACTAATGATGCCTGG
>Frequency_1_QualityScore_FFHHGHHJJFHIJJJJJJJJJIIJJJFEIJJJJJJJJIJIJJJJJHIHHIJHHFFD@CCBCDDDEDDDCDEDDDCCDDDDDDDDDDD@CDDDDD_Mismatch_0_Sense_+_Library_PoolT
CTTCTATGGTTTTCAAGACAGTGGGGTTCAAACCTGGTTTCCCCGTGAGGGGCAGGTGTTAACTTTGTTAAGACTAATGATGCCTGGTTTCCCG
>Frequency_1_QualityScore_FFHHHHHJJJJJJIJJJJJIGGHHIJJJJJIJGIJJJJGIJJJJIJJJJJJJJJIJHHHHGHHFFFFFFEEDEEDDD_Mismatch_0_Sense_+_Library_PoolT
CTTGGGCAGGCCGGCTCTTGTCTGACAGAGCCATTTTGTATTTTATGTTAATATAATATAACAGTAGCAGAGCTTAT
>Frequency_1_QualityScore_DDHFHHFIIJIJJJJIIJJJJJEGIJJIIJGHIHJIJIJJFHIJIIJJJGGGIJHHFHHFFFEFF@CAA@ACCDED?>CDDECCDBCBADDCCD_Mismatch_0_Sense_+_Library_PoolT
GTTAACTTTGTTAAGACTAATGATGCCTGGTTTCCCGTCTTGGGCAGGCCGGCTCTTGTCTGACAGAGCCATTTTGTATTTTATGTTAATATAA
>Frequency_1_QualityScore_FFHHHHHJJJJJJJJJJJJJJJJIJHIIIJJJJJFHHIIIJJJJJHHHHHHFFFFFFEEEEEEEDCDDDCDDDDDDDDDDDDDDDDDDDDDDDC_Mismatch_0_Sense_+_Library_PoolT
GGGGTTCAAACCTGGTTTCCCCGTGAGGGGCAGGTGTTAACTTTGTTAAGACTAATGATGCCTGGTTTCCCGTCTTGGGCAGGCCGGCTCTTGT
>Frequency_1_QualityScore_FFHHHHHJJJJJHIJJJJJJJJJJJFHIJJJJIJJJJHJJIJIGIJIIJJJJJIIJIJJJJHHHFFFDDBDDACDDCDDDEDDCCCDDDDDDDD_Mismatch_0_Sense_+_Library_PoolT
TTTACTATTTTTATTGCTTCTATGGTTTTCAAGACAGTGGGGTTCAAACCTGGTTTCCCCGTGAGGGGCAGGTGTTAACTTTGTTAAGACTAAT
>Frequency_1_QualityScore_FFHHHGHJJIJIGHIJJJGIJJJJJJGGIJIIIJFHIJJJJIIIIJGBBBEHFDDBDBD@CEDCDDDDDDCDDDDDDDEDDDDCCDCDDDDEDE_Mismatch_0_Sense_+_Library_PoolT
CGAACCTCCTGGTTCTCCTCCAAAAGTGAATAGGTAAACTTTGGCGGTTTTTTTTTTATGCTCACCTCCATCGATTTTCACTGTTTATGTATTT
>Frequency_1_QualityScore_FFHHHHHJJJJJCGHHIJJJJJJJJJJJJJJJJJJJJJJJJJJHIJJIJJIIJJGIIHHHFFFDDDDDDCC@CD@ACDDDDDDCDCEED?CDED_Mismatch_1_Sense_+_Library_PoolT
GTGAGGGGCAGGTGTTAACTTTGTTAAGACTAATGATGCCTGGTTTCTCGTCTTGGGCAGGCCGGCTCTTGTCTGACAGAGCCATTTTGTATTT
>Frequency_1_QualityScore_FFHHHHHJJJJJJIIJJJJJJIJIIIJJJJJJJJJIGIJGIJIIJIIJJIJGJJIJIJJJJJJHHHHHHFFFFFEDEDDBDDDDDDDDCDDCDD_Mismatch_0_Sense_+_Library_PoolT
ACACCTCCTCTAGTGATTACGCATGTCCAATAATTGAGGAGCTACCTCCAGACAGAATCCCTAGCCTTCCAGATGACGAACCTCCTGGTTCTCC
>Frequency_1_QualityScore_FFHGHGFHIIIJJJJJJJIJFHIJJJIJJJIJGDHJJJJHIJJIJJJJHIJJJJJJJJJHHHHHHHFFFDFFDCEEED_Mismatch_0_Sense_+_Library_PoolT
TCTTGGGCAGGCCGGCTCTTGTCTGACAGAGCCATTTTGTATTTTATGTTAATATAATATAACAGTAGCAGAGCTTAT
>Frequency_1_QualityScore_FFGHHHHIJIJJJJJJJJJIJIJIJFIIJJJJJIJJJJJEGHIJGIIIIJJJDGHIIJBGIGIGCGIGEHEDD_Mismatch_1_Sense_+_Library_PoolT
CCTCCATCGATTTTCACTGTTTATGTATTTACTATTTTTATTGCTTCTATGGTTTTCAAGACAGTGGGGTCCA
>Frequency_1_QualityScore_FFHHHHHIJHJJJJHIJJJJJJJJJHJJJJJJJIIIIJ;FHJJJGHHHHGFFFFFBCCDDEEEDDDDDDCDDDDDDDDDDDDDDDDDDDCEDDD_Mismatch_1_Sense_+_Library_PoolT
TCAAGACAGTGGGGTTCAAACCTGGTTTCCCCGTGAGGGGCAGGTGTTAACTTTGTTAAGACTAATGATGCCTGGTTTCCCGTCTTGTGCAGGC
>Frequency_1_QualityScore_FFGHHGG:EFEGHIIIIIAAHGABDFGGGGGBDFHGEG?>DG@BG8DBBFE@FHG@B5:<<=A;@C3@@@CCACCCC??>>>>A2::>:@>@:4_Mismatch_0_Sense_+_Library_PoolT
GGGCAGGTGTTAACTTTGTTAAGACTAATGATGCCTGGTTTCCCGTCTTGGGCAGGCCGGCTCTTGTCTGACAGAGCCATTTTGTATTTTATGT
>Frequency_1_QualityScore_FFHGHHHIIIHJIIJGJJII27=4..7=(.6??>35@AC@C>>-5>CDD3::;5@DC>(:5>>ADA+:>>(:@C>_Mismatch_2_Sense_+_Library_PoolT
ACTTTGGCGGTTTTTTTTTTATGCTCACCTCCATCGATTTTCACTGTTTATGTATTTACTATTTTTATTGCTCCA
>Frequency_1_QualityScore_FFGHHHHJIGJJBHHIEHIIEGIJGGIIGIGIIIFEHIJJJIJJJJJGGIJJJGGHHHHFEFFEFFFCEBDCACDDDDDA@>A280?CDDDBCB_Mismatch_0_Sense_+_Library_PoolT
TTTTTTTTATGCTCACCTCCATCGATTTTCACTGTTTATGTATTTACTATTTTTATTGCTTCTATGGTTTTCAAGACAGTGGGGTTCAAACCTG
>Frequency_1_QualityScore_DBFFFD??<CAAEACHHBEFEFEC4CF*?CCGIGEDF@DGIGBHBH@=BGGF>8@47C=C>GHB>A1\,3;==?>A(5:>::A5(<:3<A4>>@_Mismatch_1_Sense_+_Library_PoolT
GTGATTACGCATGTCCAATAATTGAGGAGCTACCTCCAGACAGAATCCCTAGCCTTCCAGATGACGAACCTCCTGGCTCTCCTCCAAAAGTGAA
>Frequency_1_QualityScore_FFHGFFFGGIIIIJJJIIJJJJFHIIJJJJJIGIIGJIHIIIJIIJJJEHGIIHCGIJIGH_Mismatch_0_Sense_+_Library_PoolT
CTTGTCTGACAGAGCCATTTTGTATTTTATGTTAATATAATATAACAGTAGCAGAGCTTAT
>Frequency_1_QualityScore_DDF>+2<ABBAFEBFECGF@9FC9:C@@3???DG<:?9?FG<DA?BB?FBAFDA;;84:C7?=7;7);6>AC;>;_Mismatch_1_Sense_+_Library_PoolT
TGTCGAATAATTGAGGAGCTACCTCCAGACAGAATCCCTAGCCTTCCAGATGACGAACCTCCTGGTTCTCCTCCA
>Frequency_1_QualityScore_FFHHHHHJJJJHIIJJIDHGGIIJ@HIGIIIJIIJJJJIJJGIJIJIJJJJJJJCGHJIIEGGHHHEHEFDC>BDEDDDDDBCDDDDCDD>B?B_Mismatch_0_Sense_+_Library_PoolT
CACCTCCATCGATTTTCACTGTTTATGTATTTACTATTTTTATTGCTTCTATGGTTTTCAAGACAGTGGGGTTCAAACCTGGTTTCCCCGTGAG
>Frequency_1_QualityScore_FFHHHHHHJJJIJGIIJJGHHJJJJJJJJIJIIJJJIJJIIJJIJJJIIHIJJFHHHFFFDCC@CEEEDCDDDDDDDECCDCDDDCCDDDDDDD_Mismatch_0_Sense_+_Library_PoolT
TCCCTCTACTTCCTCTCGTGTCAAGCATCAGTCGCTTCCTGTCGAGCCCAACACCTCCTCTAGTGATTACGCATGTCCAATAATTGAGGAGCTA
>Frequency_1_QualityScore_FFHHHHHJHIJJJJJIIJHGHIJHIJIJJJJJHJJIJJJJJIJJJFHIIIJJIIHGIHIJJJJIJIFHHEHFFFFFCEEEDBD@BBBDDBDD?C_Mismatch_0_Sense_+_Library_PoolT
CGATTTTCACTGTTTATGTATTTACTATTTTTATTGCTTCTATGGTTTTCAAGACAGTGGGGTTCAAACCTGGTTTCCCCGTGAGGGGCAGGTG
>Frequency_1_QualityScore_FFHHHHHJJJIJJJJJFIJJJJJJJJJJJFHIJJIJJIJJJJJJJJJIIJIIJJJJIHJJJJJJHHHBFFFDDDDD?CCDCDDDEDDDDCCDDD_Mismatch_1_Sense_+_Library_PoolT
AGTATTTACTATTTTTATTGCTTCTATGGTTTTCAAGACAGTGGGGTTCAAACCTGGTTTCCCCGTGAGGGGCAGGTGTTAACTTTGTTAAGAC
>Frequency_1_QualityScore_DDFADBFBE:EGEIFF?EF@::?F?FFD>DB>BD@B;CBFE9FFFIEC=D77@77A;A?7A;A;B@7666;@>>3?;A>BB_Mismatch_0_Sense_+_Library_PoolT
CCGTCTTGGGCAGGCCGGCTCTTGTCTGACAGAGCCATTTTGTATTTTATGTTAATATAATATAACAGTAGCAGAGCTTAT
>Frequency_1_QualityScore_BDAAFHFFHC:@AEFCFF>BF49*1:D*?9B)?BB*0?0BF/*?BFBFHE93;=4?<??;?BBB_Mismatch_0_Sense_+_Library_PoolT
CAGATGACGAACCTCCTGGTTCTCCTCCAAAAGTGAATAGGTAAACTTTGGCGGTTTTTTTTTT
>Frequency_1_QualityScore_FFHHHHHJJJJJJJJJJJJJJJJJJJFHJJJJJJJJJJJJJJJJJJJJIIJJHHHHHHEFBFFDEEDEEEDDADEFFEEDDCCBDEEEEEEEEE_Mismatch_1_Sense_+_Library_PoolT
CCTTTGTTAAGACTAATGATGCCTGGTTTCCCGTCTTGGGCAGGCCGGCTCTTGTCTGACAGAGCCATTTTGTATTTTATGTTAATATAATATA
>Frequency_1_QualityScore_FFHHHHGJJJJEHIIJJJIGJJGHGGDIJJJJJJIJJJGIJJGJIJJJEHHHHFFFEFFDCDDDDDDDDBBDDDDCDDDDDDDDCCCDDCDDDD_Mismatch_0_Sense_+_Library_PoolT
TGGTTTCCCCGTGAGGGGCAGGTGTTAACTTTGTTAAGACTAATGATGCCTGGTTTCCCGTCTTGGGCAGGCCGGCTCTTGTCTGACAGAGCCA
>Frequency_1_QualityScore_FDHHHFHJJJHIJJJJIJIIJIJJIIIJGIIJIJIJJHIHGIGIHIGFHFFFFFED;AEDDDDDDDDDDDCDDDCCDCDDD5>C>CCDDDDDED_Mismatch_0_Sense_+_Library_PoolT
GATCATGCGGTGCGGCCCAGACCAACTGTCAGTCATGTGTATCGAAGAGAACCTCCAATTCCAGCAGACAATCAAAAGGGGATTCCCTCTACTT
>Frequency_1_QualityScore_FFHHHHHJIJIIJJJIJIJJJJJJFJCHJJIGIJGIIIIJJJJJJIGIIJJJIJIGGIJHIGJJJHHHHCEDF?>CDDDBCACCDCDACCDDCD_Mismatch_0_Sense_+_Library_PoolT
TCCTCTAGTGATTACGCATGTCCAATAATTGAGGAGCTACCTCCAGACAGAATCCCTAGCCTTCCAGATGACGAACCTCCTGGTTCTCCTCCAA
>Frequency_1_QualityScore_DFDBCDBGEHEB<@ACHDEGE;F??D9DDGG8@)?F@FH@@8.7=?=A;A3?@;BF>@CCE@>>>@;;;5>>9,5555:8<818(:8<A05080_Mismatch_0_Sense_+_Library_PoolT
AAGACAGTGGGGTTCAAACCTGGTTTCCCCGTGAGGGGCAGGTGTTAACTTTGTTAAGACTAATGATGCCTGGTTTCCCGTCTTGGGCAGGCCG
>Frequency_1_QualityScore_?DHD<HHI@@?BF@EGECHI>FHGBGGGIIF@EFD<CDCHGHGIICGIGEEHIEH?EEC3?B;?@BA;=5;3;88=>5@@AAAACCCCCCCCC3_Mismatch_0_Sense_+_Library_PoolT
CCTGGTTTCCCCGTGAGGGGCAGGTGTTAACTTTGTTAAGACTAATGATGCCTGGTTTCCCGTCTTGGGCAGGCCGGCTCTTGTCTGACAGAGC
>Frequency_1_QualityScore_FFHGGGDEEHIGIGGHGFGGICGGIIGGGIIIHJJDHCCGI>FACFHGIIGEIIJGIIHFE5?6@BD@C@C@C>5>?BDDDCC:::885>BDB_Mismatch_0_Sense_+_Library_PoolT
ATCGAAGAGAACCTCCAATTCCAGCAGACAATCAAAAGGGGATTCCCTCTACTTCCTCTCGTGTCAAGCATCAGTCGCTTCCTGTCGAGCCCA
>Frequency_1_QualityScore_DBFD<CFH9FEGBEED+<CC:8:?FHIFEH@@BGHBHEGE?FHFI@A@BHEB@;BCECCDCCCCCCCCC:A@A@C@>@@C@BCC<A:@@B?88:_Mismatch_0_Sense_+_Library_PoolT
ATGGTTTTCAAGACAGTGGGGTTCAAACCTGGTTTCCCCGTGAGGGGCAGGTGTTAACTTTGTTAAGACTAATGATGCCTGGTTTCCCGTCTTG
>Frequency_1_QualityScore_FFHHHFHJJJJJIIJJJHJJJJHIJJJJJJIJJJJJJJJJJIJJJJJJJHHF?CCCEEEEEEDDDDEDDCCDDDDDDCDDCDDCDDCDDDDDDD_Mismatch_0_Sense_+_Library_PoolT
TATGGTTTTCAAGACAGTGGGGTTCAAACCTGGTTTCCCCGTGAGGGGCAGGTGTTAACTTTGTTAAGACTAATGATGCCTGGTTTCCCGTCTT
>Frequency_1_QualityScore_FFHHHHHJJJIJJJIJIJJJJJJJJJJIIIJIJJJJJJJHIJJJJJJJJJIJJJJJJJJJIIHHHHHFFDEEDDDCCDDCDDDDDDDDDDAACC_Mismatch_0_Sense_+_Library_PoolT
GTGATTACGCATGTCCAATAATTGAGGAGCTACCTCCAGACAGAATCCCTAGCCTTCCAGATGACGAACCTCCTGGTTCTCCTCCAAAAGTGAA
>Frequency_1_QualityScore_FFHHHFFIJIJIIIJJIGGJIJJJJJJIJBHDHIGBFGEHFHHFFFDEEEEEEDDDDDDDDDDDBDDDDDDC??BDDBD?B@BBCDDDDDDDDD_Mismatch_0_Sense_+_Library_PoolT
AAGAGTTCGAGGGATGGCTCTGATCATGCGGTGCGGCCCAGACCAACTGTCAAGCATCAGTCGCTTCCTGTCGAGCCCAACACCTCCTCTAGTG
>Frequency_1_QualityScore_FFHHHHHIJJJIJJJJJIIGGIIIEGHGGIIJJJJJBHIJJIEHHHHHEHFEFDEFFFEEFEEEEEDDDDCDDDDDDDDDDDEDDDDDDDBDDC_Mismatch_0_Sense_+_Library_PoolT
CCGTCTTGGGCAGGCCGGCTCTTGTCTGACAGAGCCATTTTGTATTTTATGTTAATATAATATAACAGTAGCAGAGCTTATAAAAAAAAAAATC
>Frequency_1_QualityScore_FFGHHHHJIGGEHIJIJIJJIIGAFEHIIGJCBFGHGHIGGGHIABGHIIFDDDD2>,,4+4@AA?A(4:<3<A@C:+:@(4>C:A444>@CC@_Mismatch_0_Sense_+_Library_PoolT
ACCTCCTGGTTCTCCTCCAAAAGTGAATAGGTAAACTTTGGCGGTTTTTTTTTTTATGCTCACCTCCATCGATTTTCACTGTTTATGTATTTAC
