# Supplementary material for: Differential Gene Expression Reveals Candidate Genes for Drought Stress Response in Abies alba (Pinaceae)
Source: PLoS One. 2015 Apr 29;10(4):e0124564. doi: 10.1371/journal.pone.0124564 (PMC4414588; doi:10.1371/journal.pone.0124564)
Supplement: S2 File — (GZ) [file pone.0124564.s002.gz › comp25902_c0_seq1.fa]

>comp25902_c0_seq1 len=417 path=[1:0-416] : tr|H9MDK7|H9MDK7_PINRA Uncharacterized protein (Fragment) OS=Pinus radiata GN=CL4686Contig1_05 PE=4 SV=1 e-value: 6e-11 blast score: 67.4
GTGCTGTTTACGGCCACCGAAACGGCCAGCAAGGGATATGCGTTCGGGTCGATCACCTGGTCAGATGGAACCCACAACGTCCGGACGCCTTTTGCTGTGAACATATTGTGACAGGTGAAGAAGACGGGAGCAAGTGAATGTCGGTTCCAATGGAATCAATGGTGGCTTTATTTCCGCCGGGTGGCCCCTTCTGCACAGGCCCTCCATATATTCTTTGCTTTCCCATGTTCGATTTGATTGTTTCTGCTTTGCTCTGCTGGATTATAATAATCTCCAGCTCTTCCAAATATTGTCAAGCCTATAAAATATTTTTATAAACTACACCTTTCTGCTCCACTATTTCGTTTTTCTGTTACCATGGCGAAATGTATTCTACCTTTTCTCTTTAAATACATAATTTCATTGACATTTCGACCA

>Frequency_1_QualityScore_DDDHBAFIIIIBHIIIIIIIGIHIIHHGHGGGIEEHGEIHGIIIIIIII:FGHHEGFEHHGGDGHIIIIIHIIGIIGEHHFDFFCCECECCCCC_Mismatch_0_Sense_+_Library_PoolT
TAATCTCCAGCTCTTCCAAATATTGTCAAGCCTATAAAATATTTTTATAAACTACACCTTTCTGCTCCACTATTTCGTTTTTCTGTTACCATGG
>Frequency_1_QualityScore_FFHHHHHJJJIJJIJJJJJJJJJIIJJJJJJJIJJJHIJIJJJJJJIJIIIJJIJIJJIHGIHII_Mismatch_1_Sense_+_Library_PoolT
CTGGATTATAATAATCTCCAGCTCTTCCAAATATTGTCAAGCCTATAAAATATTTTTATAAACGA
>Frequency_1_QualityScore_FFHGHHGGHIGIGIGGHGEHFHIHG9CGEIAGGGIGGIGHIIGE=CGGHGIGIJGHFHEEHCDFC@CEEEECACBA=ACACDDF@BDDDBB09@_Mismatch_0_Sense_+_Library_PoolT
TTTGCTGTGAACATATTGTGACAGGTGAAGAAGACGGGAGCAAGTGAATGTCGGTTCCAATGGAATCAATGGTGGCTTTATTTCCGCCGGGTGG
>Frequency_1_QualityScore_FFHHFHHIFHIIJGIIIIIJIGHHIJCFHGIIIHIIJGGIJJJIJ:BEEFDDBDDDDDDDCCBDDD<ABC@CC@CDDB@CCCC@CCDD@CC4@@_Mismatch_0_Sense_+_Library_PoolT
AATGTCGGTTCCAATGGAATCAATGGTGGCTTTATTTCCGCCGGGTGGCCCCTTCTGCACAGGCCCTCCATATATTCTTTGCTTTCCCATGTTC
>Frequency_1_QualityScore_DFDDFHFIIIEIFIGHGHIBGHGIIIIIGHBGDF<BGGBFEBHIGIHIIIIIEGGGIHFHHEEFFFBCABBAEACCDCD=BBDBD>@<?ABB8?_Mismatch_0_Sense_+_Library_PoolT
GTGAACATATTGTGACAGGTGAAGAAGACGGGAGCAAGTGAATGTCGGTTCCAATGGAATCAATGGTGGCTTTATTTCCGCCGGGTGGCCCCTT
>Frequency_3_QualityScore_DDGDGGDGDEEFGFDFGEBDEFFGHFHFFHFHHIHGFIHGDHFGGGHFBDGFHIIIFHCGGGIGHGFIBEFFEEEHGFE_Mismatch_0_Sense_+_Library_PoolC
TGGATTATAATAATCTCCAGCTCTTCCAAATATTGTCAAGCCTATAAAATATTTTTATAAACTACACCTTTCTGCTCCA
>Frequency_3_QualityScore_FFHHHHHJJJJJJJJJJJJJJJJJJJJIJJJJJHIJJJJJJIJIJIJJIJIJGIJJIHHIIIIIHGGGGGEEEEFFDDEEEEEEDDDEEDEEED_Mismatch_0_Sense_+_Library_PoolC
TTATAAACTACACCTTTCTGCTCCACTATTTCGTTTTTCTGTTACCATGGCGAAATGTATTCTACCTTTTCTCTTTAAATACATAATTTCATTG
>Frequency_2_QualityScore_FFHHHHHJJJJJJJHIIJIIJCGGHIEIIIJJIIIIJJIJGIIJIIHIJJEIIJJJJIHHHHHEFFFFB@ACCEDDDDEEECDB??B79?@ACB_Mismatch_0_Sense_+_Library_PoolC
CTGTGAACATATTGTGACAGGTGAAGAAGACGGGAGCAAGTGAATGTCGGTTCCAATGGAATCAATGGTGGCTTTATTTCCGCCGGGTGGCCCC
>Frequency_2_QualityScore_FFHHHHHJJIIJJIIJIJIIIIIIIIJJJJJJJIIJIJIIIIIIIJJJJIIJJIIJIJJJJJIJHIHIIGIIIIJIHHHFGEFFFFFFEEEDEE_Mismatch_0_Sense_+_Library_PoolC
CCATGTTCGATTTGATTGTTTCTGCTTTGCTCTGCTGGATTATAATAATCTCCAGCTCTTCCAAATATTGTCAAGCCTATAAAATATTTTTATA
>Frequency_2_QualityScore_FFHHGHHJJJJJIIJJJJJIIJJJJJJJIJJJJJIIJJJJIJIIIHHIGHIIIIJJIIIIIJJJHIIIIGGIGHGFFGGGGGEEEEEEEC_Mismatch_0_Sense_+_Library_PoolC
CTTTGCTTTCCCATGTTCGATTTGATTGTTTCTGCTTTGCTCTGCTGGATTATAATAATCTCCAGCTCTTCCAAATATTGTCAAGCCTAT
>Frequency_2_QualityScore_FFHHHHHIIJJIJJIJJJIIJJIIJJGIIIJJJIJJJIIJJJIJIIIJIIJJIIIJJJJJJIIIIHGHIBHGGGGGGGEEEEEEEEECEECEEE_Mismatch_0_Sense_+_Library_PoolC
GCCCTCCATATATTCTTTGCTTTCCCATGTTCGATTTGATTGTTTCTGCTTTGCTCTGCTGGATTATAATAATCTCCAGCTCTTCCAAATATTG
>Frequency_2_QualityScore_FFHHHHGIIIIIIIJJJJIJIIJJIIJIIIJJIIJJIHIHIIIGIHIIIJIJIIJIIJIIIHIHIIEEEGIIIIIHGGGHFFFFFFEEDBCECC_Mismatch_0_Sense_+_Library_PoolC
CCCTCCATATATTCTTTGCTTTCCCATGTTCGATTTGATTGTTTCTGCTTTGCTCTGCTGGATTATAATAATCTCCAGCTCTTCCAAATATTGT
>Frequency_2_QualityScore_FFHHHHHJJJIJIJJIJIJJIIIIJJIIIIJJIHIIHIIJJIIIJHGIIJJJJIJJIIJJJJJGGGGFIAEFEGHHHGGFFFFEECEEDED_Mismatch_0_Sense_+_Library_PoolC
CAGGCCCTCCATATATTCTTTGCTTTCCCATGTTCGATTTGATTGTTTCTGCTTTGCTCTGCTGGATTATAATAATCTCCAGCTCTTCCAA
>Frequency_2_QualityScore_FFHHGHHIIJJJJIJJJJIIJIIJJIJJJIIJJIJJJIIJIIHIJJIJIJJIIJJJJJJJJIJIIIIGGGEGGGGGFGEEECDEEEECEDDDCD_Mismatch_0_Sense_+_Library_PoolC
ACAGGCCCTCCATATATTCTTTGCTTTCCCATGTTCGATTTGATTGTTTCTGCTTTGCTCTGCTGGATTATAATAATCTCCAGCTCTTCCAAAT
>Frequency_2_QualityScore_EEHGHEGIIFFIIIGFHIIIGIEHFIIIIIIIIIIIHIIIGIIIEICHIIEHEIIIIIHGGGIGGCAEGGDEEE@ACDCDACCACECCCACCCC_Mismatch_0_Sense_+_Library_PoolC
CCCTTCTGCACAGGCCCTCCATATATTCTTTGCTTTCCCATGTTCGATTTGATTGTTTCTGCTTTGCTCTGCTGGATTATAATAATCTCCAGCT
>Frequency_2_QualityScore_FCGHGGFIJIGIIIIIIIJJIIIIJIIIJJIIIIIIIIIHIIIJFGIIJJJIJJIIGIGIIIIIICGIIGHIJGGIGHEHGCEEFECEEEECCE_Mismatch_0_Sense_+_Library_PoolC
GATTTGATTGTTTCTGCTTTGCTCTGCTGGATTATAATAATCTCCAGCTCTTCCAAATATTGTCAAGCCTATAAAATATTTTTATAAACTACAC
>Frequency_1_QualityScore_FDFHHHGJJJIJJJGIIJJJJJGIJJJJJIJIJJJJJJJGHIJJJHJJJJJJJJJJJIHIIIIGGCHIIEHGHEHGH_Mismatch_0_Sense_+_Library_PoolC
GATTATAATAATCTCCAGCTCTTCCAAATATTGTCAAGCCTATAAAATATTTTTATAAACTACACCTTTCTGCTCCA
>Frequency_1_QualityScore_FFHHHHHJJJJJJJJEHJJJJJIJJJJJJJJJJJGGIJJJJJJJJHHHHHHFFFDDDDDDDDEFEEFEDDDDDDDDDDDDDEEDDEDDDEDCDC_Mismatch_0_Sense_+_Library_PoolC
CAATGGAATCAATGGTGGCTTTATTTCCGCCGGGTGGCCCCTTCTGCACAGGCCCTCCATATATTCTTTGCTTTCCCATGTTCGATTTGATTGT
>Frequency_1_QualityScore_DADFFHHBBEFHIIIGIJII>ACB@:<BGEGDCDFG9?DBGHII>8BF:CHGEGHIGAHIGIDG_Mismatch_0_Sense_+_Library_PoolC
GTTTTTCTGTTACCATGGCGAAATGTATTCTACCTTTTCTCTTTAAATACATAATTTCATTGAC
>Frequency_1_QualityScore_DDBFDBBFA2AEBEEG>@FBHF;:CGHI07@BGIFGHDD@@@E>==;??DCBCCCCACC@CCCCCCCCCCC>ACDEEB<BC<>:@CCCC?CCCC_Mismatch_0_Sense_+_Library_PoolC
AATCAATGGTGGCTTTATTTCCGCCGGGTGGCCCCTTCTGCACAGGCCCTCCATATATTCTTTGCTTTCCCATGTTCGATTTGATTGTTTCTGC
>Frequency_1_QualityScore_FFHGHHHJJJJJJJJJJJJJJJJGIGIJJJJJJIIJJJJIJJIJJJJJIIJJJIFBHIJGJIGIJIIIGEEEEFDDDDBCFFFDE>CDDCDDDD_Mismatch_0_Sense_+_Library_PoolC
TGTCAAGCCTATAAAATATTTTTATAAACTACACCTTTCTGCTCCACTATTTCGTTTTTCTGTTACCATGGCGAAATGTATTCTACCTTTTCTC
>Frequency_1_QualityScore_DFHGDFFHGIJJIGGIJIIIGCBBAFHCHGIIGGGGIIJIJIGGIJIJJEGFJIIJGIEGIIJJJGJGEDGGIHGIJFGF@HHFFFFFEEEDAE_Mismatch_0_Sense_+_Library_PoolC
ATTGTTTCTGCTTTGCTCTGCTGGATTATAATAATCTCCAGCTCTTCCAAATATTGTCAAGCCTATAAAATATTTTTATAAACTACACCTTTCT
>Frequency_1_QualityScore_FFHHHHHJJJJJJJJIHJJJIJJJJJJJJJJJJJJJJJJIIJJJJJJIJJJJIJJIJJJIJJJJIIJJIIIJIJJIHHHHHFFFFFFCCFCEDD_Mismatch_0_Sense_+_Library_PoolC
TCCCATGTTCGATTTGATTGTTTCTGCTTTGCTCTGCTGGATTATAATAATCTCCAGCTCTTCCAAATATTGTCAAGCCTATAAAATATTTTTA
>Frequency_1_QualityScore_DBHHDHFGI?EEIJJDGEICHJGHIGIIIIJJGHIGIGIGE>FCGGIIJIAHHFAADDFCB@=??BBBB??ACCCACC<ADDDDDDDDDCEEDD_Mismatch_0_Sense_+_Library_PoolC
GAAGACGGGAGCAAGTGAATGTCGGTTCCAATGGAATCAATGGTGGCTTTATTTCCGCCGGGTGGCCCCTTCTGCACAGGCCCTCCATATATTC
>Frequency_1_QualityScore_FFHHHGHJJJJJJJJIIIJIJJIJJJJIJIIJJJJJJJJJJJJJJJJJIJJJJJJJIJJJIJJIIJJJJIIIJJHHHHHHHFFFFFFDACCEEE_Mismatch_0_Sense_+_Library_PoolC
TCGATTTGATTGTTTCTGCTTTGCTCTGCTGGATTATAATAATCTCCAGCTCTTCCAAATATTGTCAAGCCTATAAAATATTTTTATAAACTAC
>Frequency_1_QualityScore_FFHHHHFIJJJIIJJIIJGIEGHGIGHIIJJJIJGIJICHFIIJHIJJ@FHJIIIGGIIIIJJ=HIIJJEEHFCCDBDEDFDEDEDEE@CCCDD_Mismatch_0_Sense_+_Library_PoolC
CTTCTGCACAGGCCCTCCATATATTCTTTGCTTTCCCATGTTCGATTTGATTGTTTCTGCTTTGCTCTGCTGGATTATAATAATCTCCAGCTCT
>Frequency_1_QualityScore_FFHHHHHIIIIIIIGIIIIIHEGCHIGEGGIIBFBDDHCGIHEGGHBHEG;@EAEAEAC?>DAA>>CACCC>;ACDCC<@CBB?BC@>A@_Mismatch_0_Sense_+_Library_PoolC
GACGCCTTTTGCTGTGAACATATTGTGACAGGTGAAGAAGACGGGAGCAAGTGAATGTCGGTTCCAATGGAATCAATGGTGGCTTTATTT
>Frequency_1_QualityScore_EFHGHHHIIJIGIJIJIHJIJJJJIIJIJIJJJIIIGGGIJDHHHIJJIGIGIJJJJJJJIIIJJJJHGEHGHHFFFFD_Mismatch_0_Sense_+_Library_PoolC
TCTGCTCCACTATTTCGTTTTTCTGTTACCATGGCGAAATGTATTCTACCTTTTCTCTTTAAATACATAATTTCATTGA
>Frequency_1_QualityScore_FFHHHHHJJJEHIIIJJIIJJJJIJJJJIFHGIJJIJJHHHHHFFFFFCDDDDDDDDEFFEEEDDDDDDCDDDDDDDEDBDDDDEDDDDDDDDD_Mismatch_0_Sense_+_Library_PoolC
GAATCAATGGTGGCTTTATTTCCGCCGGGTGGCCCCTTCTGCACAGGCCCTCCATATATTCTTTGCTTTCCCATGTTCGATTTGATTGTTTCTG
>Frequency_1_QualityScore_DDHGHFHEGGIG<9BHFCBFGG@@EHIIIIIIHHGHHGFEB@B@>@>CCC:;:=BBBB>0558<20<834>CC@C<?<B<A?BCCCCCD:B@:4_Mismatch_0_Sense_+_Library_PoolC
GACGGGAGCAAGTGAATGTCGGTTCCAATGGAATCAATGGTGGCTTTATTTCCGCCGGGTGGCCCCTTCTGCACAGGCCCTCCATATATTCTTT
>Frequency_1_QualityScore_FFHHHHHJIJJIJIIIJJJIHIIJJJJIJJJIJJJJJJJJJJJJIIHIGJIIJJGIIJIIIJIJJHHGGEFFFFFFFFEEECDCCDDDEDEBDD_Mismatch_0_Sense_+_Library_PoolC
GCTTTCCCATGTTCGATTTGATTGTTTCTGCTTTGCTCTGCTGGATTATAATAATCTCCAGCTCTTCCAAATATTGTCAAGCCTATAAAATATT
>Frequency_1_QualityScore_FFGHHHHJJJJJGHJIIIIIJJJJIJJGJJJJJJJJJJIJJJJJIIIIJJJJJJJJJJJJJJIJJJJJIFHIJJGIEHHFGHFFFFFC_Mismatch_1_Sense_+_Library_PoolC
TTGCTCTGCTGGATTATAATAATCTCCAGCTCTTCCAAATATTGTCAAGCCTATAAAATATTTTTATAAACTACACCTTTCTGCTGCA
>Frequency_1_QualityScore_FFHHHHHJIJJJJJJJJJJJJJJJJJJJJJJJJJJHJJJIIIJJJGJJJJJJJJJJJJJIJIIIIJIIHHHGHHHFFFFFEEDEEECDDEDDEE_Mismatch_0_Sense_+_Library_PoolC
CTCCATATATTCTTTGCTTTCCCATGTTCGATTTGATTGTTTCTGCTTTGCTCTGCTGGATTATAATAATCTCCAGCTCTTCCAAATATTGTCA
>Frequency_1_QualityScore_ADHHHGHIII@HHGIIIIII=FIBHIIIIIIIIIIIIIIIIGIIIHHHGHFFFFFFFEEEEDEDDDDDDCDDDDDDDCBCCD@ACCDDEDDCCD_Mismatch_0_Sense_+_Library_PoolC
GGCCCCTTCTGCACAGGCCCTCCATATATTCTTTGCTTTCCCATGTTCGATTTGATTGTTTCTGCTTTGCTCTGCTGGATTATAATAATCTCCA
>Frequency_1_QualityScore_FFHHHHHJJJJJJJJJJJJJJJHJJJIJJJJJIJJJJJJJJJJJJJJJIJIIJJJJJJJIJJIJJJJJJGHIGIIJHGHHHGHFFFFD_Mismatch_0_Sense_+_Library_PoolC
TTGCTTTCCCATGTTCGATTTGATTGTTTCTGCTTTGCTCTGCTGGATTATAATAATCTCCAGCTCTTCCAAATATTGTCAAGCCTAT
>Frequency_1_QualityScore_FFHHHHHJJJJJJIJGIJJJIJJJJJJJJJJJIJJJJJGEIIJJIJHHHHHHHFFDFEDEEECDCDDDD@BDDD@CDEEDDEDDBDBDEDDDDD_Mismatch_0_Sense_+_Library_PoolC
TCAGATGGAACCCACAACGTCCGGACGCCTTTTGCTGTGAACATATTGTGACAGGTGAAGAAGACGGGAGCAAGTGAATGTCGGTTCCAATGGA
>Frequency_1_QualityScore_FFGHBHHIJIJJJJJIJJIJJJJJJJJJJIJJJJJIIJJIJIIJJIJJJJIJJJJJJIJIGIJIJJIJJGGIJJJIJHG_Mismatch_1_Sense_+_Library_PoolC
CTGGATTATAATAATCTCCAGCTCTTCCAAATATTGTCAAGCCTATAAAATATTTTTATAAACTACACCTTTCTGCTCA
>Frequency_1_QualityScore_FFHHHHHJIJJGIIIJJJGIJJIJJJJJJJGIJJJJJJJJJJJJHHHHFFFFDDEEEDDFFEEEDDDDDCDDDDDDDEED?DDDDDDDDDDDDD_Mismatch_0_Sense_+_Library_PoolC
GGAATCAATGGTGGCTTTATTTCCGCCGGGTGGCCCCTTCTGCACAGGCCCTCCATATATTCTTTGCTTTCCCATGTTCGATTTGATTGTTTCT
>Frequency_1_QualityScore_FFHHHHHIJJJJJJJJFIIIIJIJIIJJJJJJJJJIJJJJJJJIIJJJJJJJJI_Mismatch_0_Sense_+_Library_PoolC
TTACCATGGCGAAATGTATTCTACCTTTTCTCTTTAAATACATAATTTCATTGA
>Frequency_1_QualityScore_FFHHHHHJJJJJJJJJJJJJJIJIIIJJHIJJJIJJJJJJJJJJJJJJJJJJJJJJJHIJJIIJIJIIJGIJJJHHHHHHFFFFFFEEEEEEEC_Mismatch_0_Sense_+_Library_PoolC
CCATATATTCTTTGCTTTCCCATGTTCGATTTGATTGTTTCTGCTTTGCTCTGCTGGATTATAATAATCTCCAGCTCTTCCAAATATTGTCAAG
>Frequency_1_QualityScore_FFHFDDHIGIGFHHIFHFIIJHIGGGGIIJGJEGGIIJJBDFHGGGIJIJGIJIGHFDDD@AABBBBCDCC>CA<?BBDDDDDDDDEEEEEEDC_Mismatch_0_Sense_+_Library_PoolC
ACGGGAGCAAGTGAATGTCGGTTCCAATGGAATCAATGGTGGCTTTATTTCCGCCGGGTGGCCCCTTCTGCACAGGCCCTCCATATATTCTTTG
>Frequency_1_QualityScore_FFHHHHHJJJJJJJJJJJHIJJJIJAGHIJIJJIJJJJJJJIJJFHIIJJHJJJHHHHHHFFFFFEEEECED>CDDDDDDDDEEEDDDDBD<@B_Mismatch_1_Sense_+_Library_PoolC
TTTGCTGTGAACATATTGTGACAGGTGACGAAGACGGGAGCAAGTGAATGTCGGTTCCAATGGAATCAATGGTGGCTTTATTTCCGCCGGGTGG
>Frequency_1_QualityScore_FFHHHHHJJJJJJJJJJJJJJJJJJJIJIJIJJJJJJJJJJJIJJIJIJJGIIJJJJJJIIJJJIJIJJFIJJJIJHGHHHHHFFFFFFEEACC_Mismatch_0_Sense_+_Library_PoolC
TTCTTTGCTTTCCCATGTTCGATTTGATTGTTTCTGCTTTGCTCTGCTGGATTATAATAATCTCCAGCTCTTCCAAATATTGTCAAGCCTATAA
>Frequency_1_QualityScore_4;22A++ACGIII94FA4<C<?<CB>CD?EGI@*:C<DFFICA9<?98?@FDFGFEFGGIF>E:7=@;67?==?CEA3?@;3??ABC:>@B_Mismatch_0_Sense_+_Library_PoolC
GCACAGGCCCTCCATATATTCTTTGCTTTCCCATGTTCGATTTGATTGTTTCTGCTTTGCTCTGCTGGATTATAATAATCTCCAGCTCTTC
>Frequency_1_QualityScore_FFFHHHDEHIIIHGGHGGDHHGHGHIJ9FCBHIJJJJJJJJGGIJJIIJJJIBGIHIJIHIIIJJJJGIFGGHIDHGHEFHHGFFFDFFEEEEE_Mismatch_0_Sense_+_Library_PoolC
TTGATTGTTTCTGCTTTGCTCTGCTGGATTATAATAATCTCCAGCTCTTCCAAATATTGTCAAGCCTATAAAATATTTTTATAAACTACACCTT
>Frequency_1_QualityScore_FFHHHHHJJJJJJJJJJJJJJJJJIJHIIJJJJIJIJJJJJJJJJJI_Mismatch_0_Sense_+_Library_PoolC
TTGTCAAGCCTATAAAATATTTTTATAAACTACACCTTTCTGCTCCA
>Frequency_1_QualityScore_FFHHHHHJJJJJJIIJJJJJJJJJJJJJJJJIIJIIJJIIIJJJJJJJJJIJJJJGJJJGIJJIJJJJJJJJJJHHHGHFFFFFEDDDDDCDDC_Mismatch_0_Sense_+_Library_PoolC
TTATAATAATCTCCAGCTCTTCCAAATATTGTCAAGCCTATAAAATATTTTTATAAACTACACCTTTCTGCTCCACTATTTCGTTTTTCTGTTA
>Frequency_1_QualityScore_FFCFHHFIEGGIHGFIJJJJIIJIIIIGGIDGBGIIJIJGGIEEGGIGHABDEEBDBDDDACCDDABBD@BDBDDDDDEAC@DCDC@CCDDDCC_Mismatch_0_Sense_+_Library_PoolC
AGTGAATGTCGGTTCCAATGGAATCAATGGTGGCTTTATTTCCGCCGGGTGGCCCCTTCTGCACAGGCCCTCCATATATTCTTTGCTTTCCCAT
>Frequency_1_QualityScore_FFFFFHHJJJJJJJJHIJJJJJIJJIIDHIJEIJJIIIIJJHEAEFFFDDDDDDDDDDDDDDDCCDDEDDDDEEECCCCDDDACCCDDDDCDDD_Mismatch_0_Sense_+_Library_PoolC
GGATATGCGTTCGGGTCGATCACCTGGTCAGATGGAACCCACAACGTCCGGACGCCTTTTGCTGTGAACATATTGTGACAGGTGAAGAAGACGG
>Frequency_1_QualityScore_FFHHHHHJJJJJJJJJJJJJJJJJJJHJJJJJJJJJJJJJJJJJJJJJJJJJJJIJJJIJJJJJIJJIJIJJJIJJJJJHHHHGHFFFFFCEEE_Mismatch_0_Sense_+_Library_PoolC
TGATTGTTTCTGCTTTGCTCTGCTGGATTATAATAATCTCCAGCTCTTCCAAATATTGTCAAGCCTATAAAATATTTTTATAAACTACACCTTT
>Frequency_1_QualityScore_FFHHHHHJJJGIJJJJJIJJJJGIGIIJIGGIJJJJJJJIIIIHIFGGIJJJJJIIIJJJJJJIIJJIGDHIGGHHHHFFFFFFFCEEDECBB;_Mismatch_0_Sense_+_Library_PoolC
TCTCCAGCTCTTCCAAATATTGTCAAGCCTATAAAATATTTTTATAAACTACACCTTTCTGCTCCACTATTTCGTTTTTCTGTTACCATGGCGA
>Frequency_1_QualityScore_FFFHHHHJJJJJJJJGIIJJJFHHIIJHJJJIJJJJJJJIFJJJJJIJJCGIGIHHGHHHHFFFDDDD;;BBBBDDDDDCCCDACDDDDDDDCD_Mismatch_0_Sense_+_Library_PoolC
GGTGAAGAAGACGGGAGCAAGTGAATGTCGGTTCCAATGGAATCAATGGTGGCTTTATTTCCGCCGGGTGGCCCCTTCTGCACAGGCCCTCCAT
>Frequency_1_QualityScore_FFHHHHHJIJJGIJJJIJJJIJIJJJJJJJJJIJJJJIBFCHIJIIIIIGHHJIIEHGIJJJHFFGHHHEFFFFFFDDEEDEEDCDDDEEDCDD_Mismatch_0_Sense_+_Library_PoolC
TATTTTTATAAACTACACCTTTCTGCTCCACTATTTCGTTTTTCTGTTACCATGGCGAAATGTATTCTACCTTTTCTCTTTAAATACATAATTT
>Frequency_1_QualityScore_FFAHFHHGGIHIJJJJJJIJJHGIJBHJIGGIIIFHIGGGHHIJIGIGFII>HADE@CDBADDDCDDDCCBDB?BDD?C@@@:CCCCDC>>@C@_Mismatch_0_Sense_+_Library_PoolC
AGCAAGTGAATGTCGGTTCCAATGGAATCAATGGTGGCTTTATTTCCGCCGGGTGGCCCCTTCTGCACAGGCCCTCCATATATTCTTTGCTTTC
>Frequency_1_QualityScore_FFHHHHHJJJIJIIJJGHIIJJJJJJJJJJIIIJJJJJJIJIHHHHGHGHFFFEFFEEEDEEDDEDBDDBDDDDDCDDDDDDCDDDDDDDCDDC_Mismatch_0_Sense_+_Library_PoolC
CTTTATTTCCGCCGGGTGGCCCCTTCTGCACAGGCCCTCCATATATTCTTTGCTTTCCCATGTTCGATTTGATTGTTTCTGCTTTGCTCTGCTG
>Frequency_1_QualityScore_FFHHHHHJJJIJJJJJJJJJJJJJJJJJJJJJJJJJJJJJJJJIJJJGIIJJIIJJJJJJJJJJJJJJJHHHHHHEFFFFDEEEDEDEDDDDDD_Mismatch_1_Sense_+_Library_PoolC
CCCCTTCTGCACAGACCCTCCATATATTCTTTGCTTTCCCATGTTCGATTTGATTGTTTCTGCTTTGCTCTGCTGGATTATAATAATCTCCAGC
>Frequency_1_QualityScore_EDHHHDFIIGHGHIJJIIJJJJIJIGIIJJIIHEIHIHIIIBDHEEIHIIIIIJJJGIJII@GGGGGGGGHIEGHIIBHCC_Mismatch_0_Sense_+_Library_PoolC
GCTGGATTATAATAATCTCCAGCTCTTCCAAATATTGTCAAGCCTATAAAATATTTTTATAAACTACACCTTTCTGCTCCA
>Frequency_1_QualityScore_DFGGHHFHIIIJJGIGIJHIIIGIJIJHIGIJIJIJIJGDCGIJJIHGHIJCGACEAGHIGIIIJIJJJ_Mismatch_1_Sense_+_Library_PoolC
CTATTTCGTTTTTCTGTTACCATGGCGAAATGTATTCTACCTTTTCTCTTTAAATACATAATTTCATTA
>Frequency_1_QualityScore_FFHHHHHJJJJJJJJJJJJIJJIJJJJJJJJJIJJJJJIIJJJJIJJJJJJJJJJJJJJJJJJJJIHIJIIJHHHGEHFFFFFEDCDDDDCDDE_Mismatch_0_Sense_+_Library_PoolC
TCTTCCAAATATTGTCAAGCCTATAAAATATTTTTATAAACTACACCTTTCTGCTCCACTATTTCGTTTTTCTGTTACCATGGCGAAATGTATT
>Frequency_1_QualityScore_ADFFFHHJIDGGGIGHDCCGHCIAGBGGIIIIEGJFEGIJIIJFGGHIIGGIJJJJIEHIIJ_Mismatch_1_Sense_+_Library_PoolC
GTTACCATGGCGAAATGTATTCTACCTTTTCTCTTTAAATACATAATTTCATTGACATTTCA
>Frequency_1_QualityScore_DDCC??CGGCHIII>EBEGH:CFC?BFGGG@BB;DGFGIGE<BBDCCCCCCCFCA?<?@BBBBCCCCCC@BBACCAC@C:@CC>9:>A<8:CBC_Mismatch_0_Sense_+_Library_PoolC
GGTTCCAATGGAATCAATGGTGGCTTTATTTCCGCCGGGTGGCCCCTTCTGCACAGGCCCTCCATATATTCTTTGCTTTCCCATGTTCGATTTG
>Frequency_1_QualityScore_FFHHHHHJFGIIJIJGIJJJJJJJJJJ@HGJJJJJJJJJJIJJIIFHHFFFFEEEEEFEEEDDDDDDDDDDDDEEED@DCDDDDDD>CCDDCCD_Mismatch_0_Sense_+_Library_PoolC
ATCAATGGTGGCTTTATTTCCGCCGGGTGGCCCCTTCTGCACAGGCCCTCCATATATTCTTTGCTTTCCCATGTTCGATTTGATTGTTTCTGCT
>Frequency_1_QualityScore_DB>BFFHGII@GDBB>HHCH@HGIGG<CD?BBF3?9?FFFGDHII9B9FHI<BCF;BCEHEA=?;);??@@:;.65,==ACC@>5@@?7<9>B>_Mismatch_0_Sense_+_Library_PoolC
TTTTGCTGTGAACATATTGTGACAGGTGAAGAAGACGGGAGCAAGTGAATGTCGGTTCCAATGGAATCAATGGTGGCTTTATTTCCGCCGGGTG
>Frequency_1_QualityScore_DDDBA>D>FEABC3AF<@EH@HHIFC@C19C3E4?C@<CB?DGGFDG9FG@@FFEFIEGE>=C>=FEIICF>DEECCEEF>BB:B3@A@_Mismatch_0_Sense_+_Library_PoolC
TTTGCTCTGCTGGATTATAATAATCTCCAGCTCTTCCAAATATTGTCAAGCCTATAAAATATTTTTATAAACTACACCTTTCTGCTCCA
>Frequency_1_QualityScore_DDHFHDDHHII@HEEFHGHGGHIIIIG??CFFDHIHG@FEHGFGEGGICIGEHIIEGGIIGIGIHGGGIGCHHGI>EEAEHFCEEE>@A_Mismatch_0_Sense_+_Library_PoolC
TTTGCTTTCCCATGTTCGATTTGATTGTTTCTGCTTTGCTCTGCTGGATTATAATAATCTCCAGCTCTTCCAAATATTGTCAAGCCTAT
>Frequency_1_QualityScore_FFHHHHHJJJJGIFHIJJGIGGIIGIFIIJJJJJJJJJHHHHHHFEFFFDCCD@BBDBDDDDDDDDBD@CCDDDDDDACAACCECCCCDCCCD>_Mismatch_0_Sense_+_Library_PoolC
CGGCCAGCAAGGGATATGCGTTCGGGTCGATCACCTGGTCAGATGGAACCCACAACGTCCGGACGCCTTTTGCTGTGAACATATTGTGACAGGT
>Frequency_1_QualityScore_FFGHHDFHGHIJJIEHIGGGIHGIIGIGIIHGGIJJJJHJIJJJIIJJCHII@HIHGHFGGIGGJJJIJDEGIGC>EDFDDDBCFEDDEDDDCD_Mismatch_0_Sense_+_Library_PoolC
ATATTGTCAAGCCTATAAAATATTTTTATAAACTACACCTTTCTGCTCCACTATTTCGTTTTTCTGTTACCATGGCGAAATGTATTCTACCTTT
>Frequency_1_QualityScore_FFFHHBHIIIIGIGIJJIGIIIHIJJIJJJJIIIIIJJJIIIGIIJIJJIJJIIJIIIHEGIJIJCHHHHHHCDDFFF_Mismatch_0_Sense_+_Library_PoolC
GGATTATAATAATCTCCAGCTCTTCCAAATATTGTCAAGCCTATAAAATATTTTTATAAACTACACCTTTCTGCTCCA
>Frequency_1_QualityScore_FFHHHHHJJJEHGIJJJJIJJJJGIJJJJGHIJIJJJJJHIJJCGIJJJJJJJJJJIAEEEFFFFFFEFDDDDDDDBDDDDDDDDDDDDDDDDD_Mismatch_0_Sense_+_Library_PoolC
TTGTGACAGGTGAAGAAGACGGGAGCAAGTGAATGTCGGTTCCAATGGAATCAATGGTGGCTTTATTTCCGCCGGGTGGCCCCTTCTGCACAGG
>Frequency_1_QualityScore_DDDDD>4EEDEDFFE?<,CB+++1:?EE@DD@>CDADDD?9)???9<8DDCEDE>C==3=7=@44@)@@@7=ADD:A)),);AA@_Mismatch_2_Sense_+_Library_PoolC
ATCCCATGTTCGATTTGATTGGTTCTGCTTTGCTCTGCTGGATTATAATAATCTCCAGCTCTTCCAAATATTGTCAAGCCTATAA
>Frequency_1_QualityScore_FFGHHHHJJJJJJJJJJJHJJGJJJJJJJJJJJJJJJJJJJIJIJIIJJJIIIJIJJIIGIIJJIIJIJHIJIHIJJJHHHHHFFFFFFEEEDE_Mismatch_0_Sense_+_Library_PoolC
TCTGCTTTGCTCTGCTGGATTATAATAATCTCCAGCTCTTCCAAATATTGTCAAGCCTATAAAATATTTTTATAAACTACACCTTTCTGCTCCA
>Frequency_1_QualityScore_FFHHHHHIJIJJJJJIIIJJJJIIIJEHJJJJJJJJJJJIJJJJJJJJJJJIJJJJIJIJHIJJIIIGIGHIIJJHHHHHFFF_Mismatch_0_Sense_+_Library_PoolC
CTGGATTATAATAATCTCCAGCTCTTCCAAATATTGTCAAGCCTATAAAATATTTTTATAAACTACACCTTTCTGCTCCACTA
>Frequency_1_QualityScore_FFHHHFFIIJIGJJHGIGIJGFGIJJJJJJJJIJJJJJIJIIIDHHHHHEHFEEFFEECCCECCCCB@BB?>8ACCCCDCCCDDD<<@CD>CDC_Mismatch_0_Sense_+_Library_PoolC
GTCAGATGGAACCCACAACGTCCGGACGCCTTTTGCTGTGAACATATTGTGACAGGTGAAGAAGACGGGAGCAAGTGAATGTCGGTTCCAATGG
>Frequency_1_QualityScore_FFHHHHHJJJJJHIJJJJJJJJJJJJJJJJJJJJJJJJJJJJJHHHHHHHFFFFFFEDEEEDBEDDDEDCCCDDDDDDDDDDDDDDDDDCDBDC_Mismatch_0_Sense_+_Library_PoolC
ATTTCCGCCGGGTGGCCCCTTCTGCACAGGCCCTCCATATATTCTTTGCTTTCCCATGTTCGATTTGATTGTTTCTGCTTTGCTCTGCTGGATT
>Frequency_1_QualityScore_FFHHHHHJJJJJJJJHIJJJJJJJIJJIIJJJJJJJIJJJIIJJJJIIJIJGIIJJJJGJJIIJIIJGGHHGHHHDHFFFFFFEEDECDFEEDE_Mismatch_0_Sense_+_Library_PoolC
CCTCCATATATTCTTTGCTTTCCCATGTTCGATTTGATTGTTTCTGCTTTGCTCTGCTGGATTATAATAATCTCCAGCTCTTCCAAATATTGTC
>Frequency_1_QualityScore_FFHHHHHHIJJJJJIJIHJJJJJIJJIJJJJGIIHIIIIEHIJJJIGIJIGHGIJJJJJIJGHJJJJGE_Mismatch_0_Sense_+_Library_PoolC
TATTTCGTTTTTCTGTTACCATGGCGAAATGTATTCTACCTTTTCTCTTTAAATACATAATTTCATTGA
>Frequency_1_QualityScore_FFHHHHHJJJJJJJIJIIJIIJHIIJJJJJJJJJIJJJJJJJJJJJJJJJJHIIIJJJJJJJJJJJIJJJJIJHHHHHHGFFFFFEEEEEEDDD_Mismatch_1_Sense_+_Library_PoolC
TTCTGCTTTGCTCTGCTGGATTATAATAATCTCCAGCTCTTCCGAATATTGTCAAGCCTATAAAATATTTTTATAAACTACACCTTTCTGCTCC
>Frequency_1_QualityScore_DDDHHFDFHIIIIIIGGI@DA@@GGGHGIGBFEEHCCEGDCHHHEECCA@>=@BBCCCC<:A@C@C4:A>??@@B???B?ABBBBBBB@<<4@C_Mismatch_0_Sense_+_Library_PoolC
GTGCTGTTTACGGCCACCGAAACGGCCAGCAAGGGATATGCGTTCGGGTCGATCACCTGGTCAGATGGAACCCACAACGTCCGGACGCCTTTTG
>Frequency_1_QualityScore_FFHGHHHIJIBHFHIIGGHIJII;DHIGIJIJJJJGGGGGGIJJJIEHFFEDFDDC?@BDDDDDDDCCDCCCDD>CCCCCCDDAC@>>CB:>@C_Mismatch_1_Sense_+_Library_PoolC
CCAGCAAGGGATATGCGTTCGGGTCGATCACCTGGTCAGATGGAACCCACAACGTCCGGACGCCTTTTGCTGTGAACATATTGTGACAGGTGAC
>Frequency_1_QualityScore_FFHHHHHJJJJJJJJIJJJJJIJJJJJJJIJJIIIJJJIJIJJJIHGIJJJJJJJJJJJJJJJIIHHGHHHHFFFFFFFEEECD_Mismatch_1_Sense_+_Library_PoolC
CCTTTCTGCTCCACTATTTCGTTTTTCTGTTACCATGGCGAAATGTATTCTACCTTTTCTCTTTAAATACATAATTTCATTGAG
>Frequency_1_QualityScore_FFHHHHHHHIIIIJJJIJJIJJJJJJJJJIJJJJJIIJJJHIJJJJJ@EHGHGFEFEDDDBBDDDDCDDADCADDD@BDDDDDDDCC>CCDDCC_Mismatch_0_Sense_+_Library_PoolC
AACCCACAACGTCCGGACGCCTTTTGCTGTGAACATATTGTGACAGGTGAAGAAGACGGGAGCAAGTGAATGTCGGTTCCAATGGAATCAATGG
>Frequency_1_QualityScore_DFFFGGFHADFGICGHIGHIEHBGGGIGCGGHGGGIHIFEGGGEGG_Mismatch_0_Sense_+_Library_PoolC
GCGAAATGTATTCTACCTTTTCTCTTTAAATACATAATTTCATTGA
>Frequency_1_QualityScore_FFHHHHHJJJJIJ:EGHIJJJJIJJJFJIJJJJJIJJJIJJIJJHHHHGHGFFFFDEEEDCEDBDDDDEDDD@CDDDDDDDDDDDDDDDDDDAC_Mismatch_0_Sense_+_Library_PoolC
TATTTCCGCCGGGTGGCCCCTTCTGCACAGGCCCTCCATATATTCTTTGCTTTCCCATGTTCGATTTGATTGTTTCTGCTTTGCTCTGCTGGAT
>Frequency_1_QualityScore_FFHHHHHJGIJJJJIGJFHIIJJJIJJHIJJJIJIJJJJIJJJJIBCHIJJJJJJJJHHHFDBD>??BBB<?BDDDDDDDCBBBD?BDDDDDED_Mismatch_1_Sense_+_Library_PoolC
TAGAAGACGGGAGCAAGTGAATGTCGGTTCCAATGGAATCAATGGTGGCTTTATTTCCGCCGGGTGGCCCCTTCTGCACAGGCCCTCCATATAT
>Frequency_1_QualityScore_FFHHHHHJJJJIIJJJJGJJJJJJJJJJGIJJJJJIJJJJJJJJJJJIIGIIJJJIJJIJJIJJIII_Mismatch_0_Sense_+_Library_PoolC
TTCGTTTTTCTGTTACCATGGCGAAATGTATTCTACCTTTTCTCTTTAAATACATAATTTCATTGAC
>Frequency_1_QualityScore_FFHHHHHJJIJJJJJJJJJJJJIJJJIJJJJJJJJIJIJJJGIJJJIJJJJJJJJJJJJJIJJJIJJJJEHHHHHEHHFFFFFFEEEDEEDCDD_Mismatch_0_Sense_+_Library_PoolC
CTGCACAGGCCCTCCATATATTCTTTGCTTTCCCATGTTCGATTTGATTGTTTCTGCTTTGCTCTGCTGGATTATAATAATCTCCAGCTCTTCC
>Frequency_1_QualityScore_DDAB<AFEHHIDDAEHICHGH?DHGGEHEGHGHGHBGHIIIEIEGEGG?FBBHG@<@FB<FCA@FDHIIEHGI@_Mismatch_1_Sense_+_Library_PoolC
TTATAATAATCTCCAGCTCTTCCAAATATTGTCAAGCCTATAAAATATTTTTATAAACTACACCTTTCTGCTCA
>Frequency_1_QualityScore_FFHHHHHJJJJJJIJJJJIJJIIJIIIJJGIJJJIHEHCGIIJIBGHIJJJJJI@HHGGIEIIIIEIIDCDCHHHGHHFFFFEFDDDEDECDDD_Mismatch_1_Sense_+_Library_PoolC
TATATTCTTTGCTTTCCCATGTTCGATTTGATTGTTTCCGCTTTGCTCTGCTGGATTATAATAATCTCCAGCTCTTCCAAATATTGTCAAGCCT
>Frequency_1_QualityScore_FFHHHHHJJJJJIJJJJJJJJIJJJJJJJIJJJJJJJJJJ_Mismatch_1_Sense_+_Library_PoolC
CAAGCCTATAAAATATTTTTATAAACTACACCTTTCTGCA
>Frequency_1_QualityScore_DFHHGADFGIHJJIJJJJFIJIFJ:DBDHHIIIIJJJJJJIJGHHHFFEFFEEDEEEECCCDDCCCCCC?;@D@ADDDCACCDDDDDDCDDDDC_Mismatch_0_Sense_+_Library_PoolC
AATGGTGGCTTTATTTCCGCCGGGTGGCCCCTTCTGCACAGGCCCTCCATATATTCTTTGCTTTCCCATGTTCGATTTGATTGTTTCTGCTTTG
>Frequency_1_QualityScore_FFHHHHGJIJEGIIJJJJJJHIJJJJJJJHHHHHHFFFCFDCEDDDDDEEEDDDDDD@BDDDDDDDDDDDDDDDDDDDDDDDDCDDEEEDEDDD_Mismatch_0_Sense_+_Library_PoolC
CGGGAGCAAGTGAATGTCGGTTCCAATGGAATCAATGGTGGCTTTATTTCCGCCGGGTGGCCCCTTCTGCACAGGCCCTCCATATATTCTTTGC
>Frequency_1_QualityScore_FFHHHHHGIGIGIJJJJGIIGIGGHJJJJJJIIHGIIHGIJJGAGIJFGIJIJIDHIJJIJJJHHGEEE?BDFFC@DEEEDEDDCC_Mismatch_0_Sense_+_Library_PoolC
CACCTTTCTGCTCCACTATTTCGTTTTTCTGTTACCATGGCGAAATGTATTCTACCTTTTCTCTTTAAATACATAATTTCATTGAC
>Frequency_1_QualityScore_FFHHGHGIJJJJJJJJGJJJJIJIIJJJJJJJJJJIIIIJJJIIIGGIJJJJJJHIJJIIIGGHFHHHBCFFCDCEEDEEEDEDECDDDDDDCD_Mismatch_0_Sense_+_Library_PoolC
CCTTCTGCACAGGCCCTCCATATATTCTTTGCTTTCCCATGTTCGATTTGATTGTTTCTGCTTTGCTCTGCTGGATTATAATAATCTCCAGCTC
>Frequency_1_QualityScore_DDHHGHHJJJJJJJIIIEIFGIJJFGHIIGJEHGIIIIIHDEFFFECECCDCCDDDCCCDDDDD?ADDB?<9BDBBBBD>ACDDDCCDEDCDDC_Mismatch_0_Sense_+_Library_PoolC
GGCCACCGAAACGGCCAGCAAGGGATATGCGTTCGGGTCGATCACCTGGTCAGATGGAACCCACAACGTCCGGACGCCTTTTGCTGTGAACATA
>Frequency_1_QualityScore_FFHHHHHJJJJJJJJJJJJJJJJJJJJJJJJJJJJIJJJJGJJJHIJJJJIJJJJJJJJIJJJJGHHGGFFFFFFFFEEDEECDDDDDDDDDCF_Mismatch_0_Sense_+_Library_PoolC
AGGCCCTCCATATATTCTTTGCTTTCCCATGTTCGATTTGATTGTTTCTGCTTTGCTCTGCTGGATTATAATAATCTCCAGCTCTTCCAAATAT
>Frequency_1_QualityScore_DFHA>FHGEE>@FG>@EHCHCECIGHG@<99CFHFHCGEHIIIHHGHFHDGHCGG>FHHICHHG=FGGFC@D;_Mismatch_0_Sense_+_Library_PoolC
ATAATCTCCAGCTCTTCCAAATATTGTCAAGCCTATAAAATATTTTTATAAACTACACCTTTCTGCTCCACTA
>Frequency_1_QualityScore_DADDHDDB>FGIBHEFHIGIIGCHIGIFIG@DB?*0?F=B=C>FC9@G8@7@2.)=AEAD7?D=B8;\898?BBBBCCDCD@4<((8?A8834>_Mismatch_0_Sense_+_Library_PoolC
GTGAAGAAGACGGGAGCAAGTGAATGTCGGTTCCAATGGAATCAATGGTGGCTTTATTTCCGCCGGGTGGCCCCTTCTGCACAGGCCCTCCATA
>Frequency_1_QualityScore_FFHHHHHJJJJJIJJJJJJIJJJJIJJJJJJJJJJJIIIJJJJIJJJJJJJJJJJIFHJJJJIIGJJHHEFFHGFFFFFFFDDDD_Mismatch_0_Sense_+_Library_PoolC
TCCACTATTTCGTTTTTCTGTTACCATGGCGAAATGTATTCTACCTTTTCTCTTTAAATACATAATTTCATTGACATTTCGACCA
>Frequency_1_QualityScore_FFHHHHHJIIJIIJIJIIIJJJIJIIIJIJJJJJJIIJJJJIIJJJJIJJJIJIHIIJIJJGIIIGJJIIGIIJGFHHHHFFFFFFDBEDDDDD_Mismatch_0_Sense_+_Library_PoolC
GCTGGATTATAATAATCTCCAGCTCTTCCAAATATTGTCAAGCCTATAAAATATTTTTATAAACTACACCTTTCTGCTCCACTTTCGTTTTTCT
>Frequency_1_QualityScore_FFHHHHHJJJJJJJJJJJJIJJJJJJGIJJJJJIJJJJJJJJJJJJJJJJJJJJJJJJJHIJJIJJJHHHFHEFD_Mismatch_0_Sense_+_Library_PoolC
CGTTTTTCTGTTACCATGGCGAAATGTATTCTACCTTTTCTCTTTAAATACATAATTTCATTGACATTTCGACCA
