# Supplementary material for: Differential Gene Expression Reveals Candidate Genes for Drought Stress Response in Abies alba (Pinaceae)
Source: PLoS One. 2015 Apr 29;10(4):e0124564. doi: 10.1371/journal.pone.0124564 (PMC4414588; doi:10.1371/journal.pone.0124564)
Supplement: S2 File — (GZ) [file pone.0124564.s002.gz › comp19088_c0_seq1.fa]

>comp19088_c0_seq1 len=467 path=[1:0-370 715:371-372 717:373-376 378:377-389 391:390-466]
TGGAAGAATAATAACCCAAAAGATTCTTCAAATAAAGGAGCCCTCAAAAACAATGGTCTTGCCAGTTAGCTCTTAGACAGAGAAATGTAGGTCTCTAAATGGGAGGTGATTTGATGTATAGGGATACAGTATCCTAAGAATCCTGTTGGAGAAAATTACAATGGAAATATTTTATGCAACAGGTATTGAATCCTAGAAGTAATGCTGTTTCAGATTGTTCTTGCACAAGACAGTTGAGCTCTCTACATGTATAGGGGAACCGTATCATCTCAGAATGGGCAGTTTAACTCTCTACCTGTATAAAGAGTAAGTATGCTATGGATCCAGATTGAGAAACTCTATGGTAGTGTTTTATGTAATTGGCATTTCTTGTTTTTTGCCATGTCTGTTTGAATCGGAACTGAAAATGCTTTGCATATTTGTGATCTGTTTACATCTAATCAAGTGCCATCCATTATTCTTTACTA

>Frequency_2_QualityScore_FFHHHHHIIJIJIJJJJJJJJJIJJJJJHJJJJJJJIIIIIIIIHIIIJIIJJJIIIIJJIJIJJIJJIHGGGCEEEEEECEECBECDCDDDDC_Mismatch_0_Sense_+_Library_PoolT
ATCCTAGAAGTAATGCTGTTTCAGATTGTTCTTGCACAAGACAGTTGAGCTCTCTACATGTATAGGGGAACCGTATCATCTCAGAATGGGCAGT
>Frequency_2_QualityScore_CC@EGHHFFIDGIIIHACGGHI9EA4?=AEGGEIIGGIHHIGIEEHDFCEEHGIGIGIIIIGEHGHIIGCECC?EGEEDEEBA<=ACAA@CDEC_Mismatch_1_Sense_+_Library_PoolT
GAAATGTAGGTCTCTAAATGGGAGGTGATTTGATGTATAGGGATACAGTATCCTAAGAATCCTGTTGGAGAAAATTCCAATGGAAATATTTTAT
>Frequency_2_QualityScore_DFHGHHGIHIJAFHIIJJIJJIIJJJJJJJJJIJIIJJJJJJIIIJJJJJIIJIJJIJJJJJJIIJIJIHGHGGGFFFFFFEEEEEEDCCEEDD_Mismatch_0_Sense_+_Library_PoolT
TAAATGGGAGGTGATTTGATGTATAGGGATACAGTATCCTAAGAATCCTGTTGGAGAAAATTACAATGGAAATATTTTATGCAACAGGTATTGA
>Frequency_2_QualityScore_FFHHHHHJIIIJJJJIJJJJIIJIIJJJJJJJIIIJJIJJIJJIJJIIJJIJJJJJJIIIIHHHFGGGFFEEEEEEEEEEEEDDDDDEDDDDED_Mismatch_0_Sense_+_Library_PoolT
GTTTTATGTAATTGGCATTTCTTGTTTTTTGCCATGTCTGTTTGAATCGGAACTGAAAATGCTTTGCATATTTGTGATCTGTTTACATCTAATC
>Frequency_2_QualityScore_FFHGHHHJJJIJJJJIIIIJIIIIJJJJJIIJJIIJIJJIIIIGIIIIIIIIGIIJIJJHIIIIIIGFGGGHGGFFFEDCEEEEDEDDDCCDCD_Mismatch_0_Sense_+_Library_PoolT
ATTGAATCCTAGAAGTAATGCTGTTTCAGATTGTTCTTGCACAAGACAGTTGAGCTCTCTACATGTATAGGGGAACCGTATCATCTCAGAATGG
>Frequency_2_QualityScore_FFGHCEFGFIFGAGCGIHGIHIHGIGIIIIIHFIIIIEEIHFGGEEGIIIEHCHBAGIGIIDGECCCBEA=ACCECACCACCEBCB?B>BACCD_Mismatch_0_Sense_+_Library_PoolT
CTTGCACAAGACAGTTGAGCTCTCTACATGTATAGGGGAACCGTATCATCTCAGAATGGGCAGTTTAACTCTCTACCTGTATAAAGAGTAAGTA
>Frequency_2_QualityScore_EFGHGHHHHEEEFHGDIDGEFEEGCGBAEFDIIIEGFGGIGIGIHIEEHEIEHGIHIDGEGGEEEEEBEACEE@CDBA??B?A7?A?A??BA@C_Mismatch_0_Sense_+_Library_PoolT
TTGCACAAGACAGTTGAGCTCTCTACATGTATAGGGGAACCGTATCATCTCAGAATGGGCAGTTTAACTCTCTACCTGTATAAAGAGTAAGTAT
>Frequency_2_QualityScore_EFGHEEFIHIIJJIJIIIJJJJIIEGIIHIJJIIIIIIJIIJIIIIIIGIIJIICHIIIIGGIHAGCEIGIIGFIIIIGEHHGGEFEEECDADC_Mismatch_0_Sense_+_Library_PoolT
TTAACTCTCTACCTGTATAAAGAGTAAGTATGCTATGGATCCAGATTGAGAAACTCTATGGTAGTGTTTTATGTAATTGGCATTTCTTGTTTTT
>Frequency_2_QualityScore_FFHHGHHJJJIJJIIJIJJJIIJJIJIIIIIIIHIIJIIJJJJJJJIIJJJIIJIIHIFCGHGGGGGGFDEFEEEEEEDCDEEDDCDCDDEDDD_Mismatch_0_Sense_+_Library_PoolT
GCTGTTTCAGATTGTTCTTGCACAAGACAGTTGAGCTCTCTACATGTATAGGGGAACCGTATCATCTCAGAATGGGCAGTTTAACTCTCTACCT
>Frequency_1_QualityScore_DDDDFHDHGIIEGEGAFGHHD?DBBDBCFGHGBGGHIIIII<FHGFDDGGGHIIBFDEHIIIFHIII_Mismatch_0_Sense_+_Library_PoolT
ATCTCAGAATGGGCAGTTTAACTCTCTACCTGTATAAAGAGTAAGTATGCTATGGATCCAGATTGAG
>Frequency_1_QualityScore_FFHHHHHJJJJJJJJJJJJJJJIJJJIJJJJJJJJJJJIJJJJJJIJJIJJIJJJIIJJJJIIJJJJJJIIIJJJHHHHH_Mismatch_0_Sense_+_Library_PoolT
TCTGTTTGAATCGGAACTGAAAATGCTTTGCATATTTGTGATCTGTTTACATCTAATCAAGTGCCATCCATTATTCTTTA
>Frequency_1_QualityScore_FFHHHHHJJJJIJJJIIJJJHHIIJJJEHIBFGIJIJJJJIIJJJJJJJIJJIIIJJJJJIJJJJJJHHHHHFFFEFCCEEEEFDDDDDDDDDE_Mismatch_1_Sense_+_Library_PoolT
ACAGAGAAATGTAGGTCTCTAAATGGGAGGTGATTTGATGTATAGGGATACAGTATCCTAAGAATCCTGTTGGAGAAAATTCCAATGGAAATAT
>Frequency_1_QualityScore_FFHHHHHJJIEHIJJJJJHIJIIIIIIGGIJJGIJJIIJJJIIJJJJJJJJJIJJJJGIJJJJICHIIJHHHHHHGFFFFDDCFDEECCCCCFD_Mismatch_1_Sense_+_Library_PoolT
AGGGATACAGTATCCTAAGAATCCTGTTGGAGAAAATTCCAATGGAAATATTTTATGCAACAGGTATTGAATCCTAGAAGTAATGCTGTTTCAG
>Frequency_1_QualityScore_FFHHHHHJJJJJJJIJJJJJJJJJIJJJJJIJJJJJIHJJJIJJIJJJJJIJJJIJIGJJJEHIJIHIIHEHHHHFDBDD?AEDEEDEDDCDDF_Mismatch_0_Sense_+_Library_PoolT
TTCAAATAAAGGAGCCCTCAAAAACAATGGTCTTGCCAGTTAGCTCTTAGACAGAGAAATGTAGGTCTCTAAATGGGAGGTGATTTGATGTATA
>Frequency_1_QualityScore_FDHHHHHJJIJIGGJFGGGIHGIJIHIEGIJJJIIJJIJJGDAHGIIDGIEHJEGIJIJJJJJJIHHEGC?C7AEHFCEFFFFEEECCCCC_Mismatch_1_Sense_+_Library_PoolT
GAGCTCTCTACATGTATAGAGGAACCGTATCATCTCAGAATGGGCAGTTTAACTCTCTACCTGTATAAAGAGTAAGTATGCTATGGATCCA
>Frequency_1_QualityScore_FFHHHHGJJJJJJJJJJJJJJJIJJJJJJJJIJJJJJJIIJGIJJJJJIIIJIJFIIJJJJJIIJJJJIHIIJF_Mismatch_1_Sense_+_Library_PoolT
GAATCGGAACTGAAAATGCTTTGCATATTTGTGATCTGTTTACATCTAATCAAGTGCCATCCATTATTCTTTAG
>Frequency_1_QualityScore_FADDDFHJIIIIIIDHICFHHIGIIIIGIIIJJFGIJJAHIGEHHGGID>GGGIJIJIJJHFEHHHHFDDFFFFDEDEDEEED@CCDDDECCDC_Mismatch_0_Sense_+_Library_PoolT
GTGTTTTATGTAATTGGCATTTCTTGTTTTTTGCCATGTCTGTTTGAATCGGAACTGAAAATGCTTTGCATATTTGTGATCTGTTTACATCTAA
>Frequency_1_QualityScore_FFHHHHHJHIJJJJJJJDIJGJIJJIJIJJJJJJIEGGJIJJIJHIIIJJJIJIIJIJIGG==?EEEEEHFCBEFC@CCEEBABD;<@CCDDDD_Mismatch_0_Sense_+_Library_PoolT
GATTCTTCAAATAAAGGAGCCCTCAAAAACAATGGTCTTGCCAGTTAGCTCTTAGACAGAGAAATGTAGGTCTCTAAATGGGAGGTGATTTGAT
>Frequency_1_QualityScore_FFHHHHHIIIJJJJJJJJGIIJJJJJJJIJIIJJJJJIJJJJJJJGJJJJJIGIIJJEHIJJHHHHGHFFDDDDEEEEEEED>CDDCDDDDECD_Mismatch_0_Sense_+_Library_PoolT
CAAGACAGTTGAGCTCTCTACATGTATAGGGGAACCGTATCATCTCAGAATGGGCAGTTTAACTCTCTACCTGTATAAAGAGTAAGTATGCTAT
>Frequency_1_QualityScore_FFHHHHHIFHHIIIIJJJJJJJGIHGH?CGHIIIJJJGGIJIJIJJJIJJDHIIIIJJJJJIJJJIEHIHGHHHHFFFFFFFEDDEEDDCFEEE_Mismatch_1_Sense_+_Library_PoolT
GAGAAATGTAGGTCTCTAAATGGGAGGTGATTTGATGTATAGGGATACAGTATCCTAAGAATCCTGTTGGAGAAAATTCCAATGGAAATATTTT
>Frequency_1_QualityScore_FEHHHFHHIJJJJJJJIJJJIJJJJIJJJJJJJJJJJJIGHIJJJJJJJJIJIIIHJJJJJIJIIJJGJCHIHHHHHHHFFFFFECCCEDDDCD_Mismatch_0_Sense_+_Library_PoolT
GTTGGAGAAAATTACAATGGAAATATTTTATGCAACAGGTATTGAATCCTAGAAGTAATGCTGTTTCAGATTGTTCTTGCACAAGACAGTTGAG
>Frequency_1_QualityScore_DFHHHHHJJFGIJHIJJJJIJJJIJJJIJIJJJIJHIJJJJJIJJJHIJJHHIJJJJJJJJJJIIJJJJHIJJJHHHHHFDEDEEDEDEDCDCC_Mismatch_0_Sense_+_Library_PoolT
TATAAAGAGTAAGTATGCTATGGATCCAGATTGAGAAACTCTATGGTAGTGTTTTATGTAATTGGCATTTCTTGTTTTTTGCCATGTCTGTTTG
>Frequency_1_QualityScore_FFHHHHHIIIJJJIJJJIIGIJJJIIJJJIJJJIFHIIIJJIIJJJGGGGFHIJIJJIFCHJIJJIIJGACDEHGHHGFEFEFFDCEEEAEADC_Mismatch_0_Sense_+_Library_PoolT
AGAAAATTACAATGGAAATATTTTATGCAACAGGTATTGAATCCTAGAAGTAATGCTGTTTCAGATTGTTCTTGCACAAGACAGTTGAGCTCTC
>Frequency_1_QualityScore_FFGHHHGIIIIJIIBGIJJJIGHI@HHIGGIJJJGGIJIIIECBBFGDBGEHGGEG<FGIIJIIIJGGJIIIECHHHHHF??DBB@CCEEEECD_Mismatch_0_Sense_+_Library_PoolT
TCATCTCAGAATGGGCAGTTTAACTCTCTACCTGTATAAAGAGTAAGTATGCTATGGATCCAGATTGAGAAACTCTATGGTAGTGTTTTATGTA
>Frequency_1_QualityScore_FFHHHHHJJJJIJIJIJJJJJJJIJJJJJJJIJJJIIJJJJIJJHGIJJJJJJIJHJJJJJJJHHHGHHHFFFFFFEEEEEDDEFDDDDCDDDC_Mismatch_0_Sense_+_Library_PoolT
TCTTGCACAAGACAGTTGAGCTCTCTACATGTATAGGGGAACCGTATCATCTCAGAATGGGCAGTTTAACTCTCTACCTGTATAAAGAGTAAGT
>Frequency_1_QualityScore_FFHGHHHJJJJIJJJIHIJJJJJHIEHIJIJJJIJIJJIJJJJIIHJJJJJJJJJJJJJJIJGHIFGGGFDHIIIJJJHHHHHHFFFFFDFDEE_Mismatch_2_Sense_+_Library_PoolT
TCTAACTCTCTACCTGTATAAAGAGTAAGTATGCTATGGATCCAGATTGAGAAACTCTATGGTAGTGTTTTATGTAATTGGCATTTCTTATTTT
>Frequency_1_QualityScore_FFHHHHFHIIJJGHHIGJJJEGHIGIJJIIJJJJJHJIJJJIJJIJIGIIIFHHJGHIJJJJJHHHHHHFFFFF@DDEEEEEDCADFEDEDEDD_Mismatch_1_Sense_+_Library_PoolT
AGACAGTTGAGCTCTCTACATGTATAGGGGAACCGTATCATCTCAGAATGGGCAGTTTAACTCTCTACCTGTATAAAGATTAAGTATGCTATGG
>Frequency_1_QualityScore_FFHGHHHAEGGHIHIIIJJGHIIJJJIGHJJIJJJFFGHJJJJJJJJIJIJHJJJIIIIIIHIJHHHHHFFFEFFFEEEE_Mismatch_2_Sense_+_Library_PoolT
TCTATGGTAGTGTTTTATGTAATTGGCATTTCTTGTTTTTTGCCATGTCTGTTTGAATCGGAACTGAAAATGCTTTGCCA
>Frequency_1_QualityScore_FFHHHHHJJJJJIJJJJJJJIJJJJJJJJJJJIJJ?FIIIJJJJJJJJJJJHIJJJJIJIIIIGIIJJHHHHGHHFFFDBEACEECDDDDDDDD_Mismatch_0_Sense_+_Library_PoolT
GAGAAAATTACAATGGAAATATTTTATGCAACAGGTATTGAATCCTAGAAGTAATGCTGTTTCAGATTGTTCTTGCACAAGACAGTTGAGCTCT
>Frequency_1_QualityScore_DEHFFFHIJJJJJJJJIIIIJJJJGIGGGHEIIGGIGGJJJDGHGIIIIGIHIIIIJIHIJGHIHIIJJEHIIIHHHGHGHGF_Mismatch_0_Sense_+_Library_PoolT
ATGTCTGTTTGAATCGGAACTGAAAATGCTTTGCATATTTGTGATCTGTTTACATCTAATCAAGTGCCATCCATTATTCTTTA
>Frequency_1_QualityScore_FDHHHHHJJJJJJJIFIJIJJIJJJJJJJJJJJIJJJJJJJIJJJJHIIIJIJJJIJIIIJJJJJH?EHHEFFFFFEEEEEEDDEDFEDCD@CD_Mismatch_0_Sense_+_Library_PoolT
GTTCTTGCACAAGACAGTTGAGCTCTCTACATGTATAGGGGAACCGTATCATCTCAGAATGGGCAGTTTAACTCTCTACCTGTATAAAGAGTAA
>Frequency_1_QualityScore_FFHHHHHJJJJJJJJJJJJJJJJJJJJEHIJJJIJJJJJJIJJIJJJJIJIHIJJIJJJJIIIJJJJJIHIJIIIHHFHHHFFFFFFEECEEED_Mismatch_1_Sense_+_Library_PoolT
TCCAATGGAAATATTTTATGCAACAGGTATTGAATCCTAGAAGTAATGCTGTTTCAGATTGTTCTTGCACAAGACAGTTGAGCTCTCTACATGT
>Frequency_1_QualityScore_FFHHHHHGGIIIIFHIGHIJJJJJIJGIIIIHGGHJCHIJDIJJIJIGIFEEIEHBIIJIIGHIIIIFHEHEFBDDFDBACDCCDECCCDCCDD_Mismatch_0_Sense_+_Library_PoolT
AATGCTGTTTCAGATTGTTCTTGCACAAGACAGTTGAGCTCTCTACATGTATAGGGGAACCGTATCATCTCAGAATGGGCAGTTTAACTCTCTA
>Frequency_1_QualityScore_FFHHHHHJJJIIJIJJIJJJJJJJJJIJJJGHHIJJIJJJIIJJJJJJIJIJJJJJJIJJJJIJ=DHIJJJHHHHEHFFFDFFEEEEDCEDDED_Mismatch_0_Sense_+_Library_PoolT
AGGGATACAGTATCCTAAGAATCCTGTTGGAGAAAATTACAATGGAAATATTTTATGCAACAGGTATTGAATCCTAGAAGTAATGCTGTTTCAG
>Frequency_1_QualityScore_FFHHHGDGIJIEGHACFHIJIGJIIJJJJIJHIIJJJJJJIJJJIJIIJJJJJHHJIGHGGIGIIJJIGCEEHEAHFFFFFFFECECEEDDDAC_Mismatch_1_Sense_+_Library_PoolT
CTCTAAATGGGAGGTGATTTGATGTATAGGGATACAGTATCCTAAGAATCCTGTTGGAGAAAATTCCAATGGAAATATTTTATGCAACAGGTAT
>Frequency_1_QualityScore_DFHGHHFIHHIGGFHGCAHGGIIGHIHHFGGIC<F<FGHGBBDHIIJIJJCBFDDF:F@GH3.=EEFH3;BEFDFEE@CCDCE>CCACC@DFEC_Mismatch_0_Sense_+_Library_PoolT
TGCACAAGACAGTTGAGCTCTCTACATGTATAGGGGAACCGTATCATCTCAGAATGGGCAGTTTAACTCTCTACCTGTATAAAGAGTAAGTATG
>Frequency_1_QualityScore_FFHHHHHJJJJJJIJJIIJJJJJJIJJJJJJJJJJIJJJJJJJJJJJJJJJJJJJJJJJJHHHHHHHFFCDEEEECEDEEDDDDDDDFCEEDEE_Mismatch_0_Sense_+_Library_PoolT
CTTGTTTTTTGCCATGTCTGTTTGAATCGGAACTGAAAATGCTTTGCATATTTGTGATCTGTTTACATCTAATCAAGTGCCATCCATTATTCTT
>Frequency_1_QualityScore_FFFHFDFDBHIEGEFHGIFHIHHHGEHHIJIIBCECG?FCGDFHIHHGGGII@DFHHHCHGI>CAABDHBC=?BDDEFC>@>@AA>=ACD<CD@_Mismatch_0_Sense_+_Library_PoolT
CTAGAAGTAATGCTGTTTCAGATTGTTCTTGCACAAGACAGTTGAGCTCTCTACATGTATAGGGGAACCGTATCATCTCAGAATGGGCAGTTTA
>Frequency_1_QualityScore_DDHH?FHGFEGEHDGBHHH?FEHFDBCFAH<FHDBDFGHBGG@GIIII:FGIIGCHIGEHC?AECDFFCBBAB>>>_Mismatch_0_Sense_+_Library_PoolT
TTTTATGTAATTGGCATTTCTTGTTTTTTGCCATGTCTGTTTGAATCGGAACTGAAAATGCTTTGCATATTTGTGA
>Frequency_1_QualityScore_FFHHFFDAEEDEBFHCHHHFE<FHHIFHIGCGHDHGGIGGIGIIHEIEC<FHIDHIGHH_Mismatch_0_Sense_+_Library_PoolT
CCAGATTGAGAAACTCTATGGTAGTGTTTTATGTAATTGGCATTTCTTGTTTTTTGCCA
>Frequency_1_QualityScore_FFHHHHHJJJJJIJJJJJJJJJJJJJJJJJJJIJIJJJJIJJJJJJJJJGIJJJJHIJJJJJJJJJIJJHIJHH_Mismatch_0_Sense_+_Library_PoolT
TGAATCGGAACTGAAAATGCTTTGCATATTTGTGATCTGTTTACATCTAATCAAGTGCCATCCATTATTCTTTA
>Frequency_1_QualityScore_DFFHAFHIGHGIJIJEHEDFHGGHGIIIICHIHBFFDHIJIJGIGIIIJIHG>F@EHIIGEGCDGIJ@HGHCGGIHHEBFDFEDA@CCE@CDDD_Mismatch_1_Sense_+_Library_PoolT
ATTGAATCCTAGAAGTAATGCTGTTTCAGATTGTTCTTGCACAAGACAGTTGAGCTCTCTACATGTATAGAGGAACCGTATCATCTCAGAATGG
>Frequency_1_QualityScore_FFHHHHHJJJJJJJJJJIJJIJJJJJJJJJJJJJIIJJIJJJJJJIJJJJJJJJIHIHHHHHFFFFFFEEEEEDDDDCDDCDDDDDDEDCCCDD_Mismatch_1_Sense_+_Library_PoolT
GAAGAATAATAACCCAAAAGATTCTTCAAATAAAGGAGCCCTCAAAAACAATGGTCTTGCCAATTAGCTCTTAGACAGAGAAATGTAGGTCTCT
>Frequency_1_QualityScore_FFHHHHHIJGHJJJHIJJIJJIJJJJJIIHIJJJJHIHJJJJJJJJHIHGIHIJJIJJIJJJIJJJJJIHIIIIGEHIHFFFEE_Mismatch_0_Sense_+_Library_PoolT
TATAAAGAGTAAGTATGCTATGGATCCAGATTGAGAAACTCTATGGTAGTGTTTTATGTAATTGGCATTTCTTGTTTTTTGCCA
>Frequency_1_QualityScore_FFHHHHHJIJJJJJJJJJJIJIJJJIIHHIIJJJJJJJJJIJJJJJIIIJJJJJJJJIEHIJJIJJJGHHEHHHFED=AEEEEDEDDFDEFEDD_Mismatch_0_Sense_+_Library_PoolT
AAATAAAGGAGCCCTCAAAAACAATGGTCTTGCCAGTTAGCTCTTAGACAGAGAAATGTAGGTCTCTAAATGGGAGGTGATTTGATGTATAGGG
>Frequency_1_QualityScore_FFHHHHHJJJJJJJJJIJJJJJJJJJJJJJJIIJJIJJJJJJJJJIIIJJHHIJJJIJJJJIJGIIIJJHIJJJHHHHHGHFFFCEFDEEECDE_Mismatch_0_Sense_+_Library_PoolT
CTAAGAATCCTGTTGGAGAAAATTACAATGGAAATATTTTATGCAACAGGTATTGAATCCTAGAAGTAATGCTGTTTCAGATTGTTCTTGCACA
>Frequency_1_QualityScore_FFHHHHHJJJJJJJJIJJJJJJJJJJJJJJJJJJDHIJJJJJJJJIJEGHHIIJIIJJGIIJJIGIJIGHHIJJJJIGHHHHFFDDFEDDCEDD_Mismatch_1_Sense_+_Library_PoolT
AGAAAATTCCAATGGAAATATTTTATGCAACAGGTATTGAATCCTAGAAGTAATGCTGTTTCAGATTGTTCTTGCACAAGACAGTTGAGCTCTC
>Frequency_1_QualityScore_FFHHHHHICFFGHIHIIBHEFHGHHGHEHHIIIIIIIIIIIIIBEHHHIIIIIIIE@CFGAECEHHHEECFDFFFEECCC_Mismatch_0_Sense_+_Library_PoolT
CTCTATGGTAGTGTTTTATGTAATTGGCATTTCTTGTTTTTTGCCATGTCTGTTTGAATCGGAACTGAAAATGCTTTGCA
>Frequency_1_QualityScore_FFHHHGHJIGIJJJJIIIJJIFHJJJJJJJJIJIJHIJJJIJJJJJJIIJIIJGIIIGIGIGIIIJ7?CAAEHHFFFFFFFEEEEEDDDDDDDD_Mismatch_0_Sense_+_Library_PoolT
TCTACATGTATAGGGGAACCGTATCATCTCAGAATGGGCAGTTTAACTCTCTACCTGTATAAAGAGTAAGTATGCTATGGATCCAGATTGAGAA
>Frequency_1_QualityScore_FDHFHHHJAHIJEHIIJJJJJJJJFHG:CFHGIJJGJHIIEIEJHHJJJIHIJJJJJJIGIJJJJIGHHHEEDBDFFEECCEEDDDDCCCDEDE_Mismatch_0_Sense_+_Library_PoolT
GAGAAATGTAGGTCTCTAAATGGGAGGTGATTTGATGTATAGGGATACAGTATCCTAAGAATCCTGTTGGAGAAAATTACAATGGAAATATTTT
>Frequency_1_QualityScore_FFHHHHHHJJJJJJJJJJJIIIJJJJJJJJJJJJJJJJJIIJJJJJJJJJJJHIJJJJHHHHHHFFFFFCEDEEEEDDDDDDDEDDDDDDE_Mismatch_1_Sense_+_Library_PoolT
CAGATTGTTCTTGCACAAGACAGTTGAGCTCTCTACATGTATAGAGGAACCGTATCATCTCAGAATGGGCAGTTTAACTCTCTACCTGTAT
>Frequency_1_QualityScore_FFDHHFHIIIIIIJIJI?CFBCCE>FHFGHIIIGIIGJIJIIJIIIIGHGEHGIJ@FEHIGIHAHHGFHA@CCDFFEEACCEEDDBCDEDCDEF_Mismatch_0_Sense_+_Library_PoolT
TCTTGTTTTTTGCCATGTCTGTTTGAATCGGAACTGAAAATGCTTTGCATATTTGTGATCTGTTTACATCTAATCAAGTGCCATCCATTATTCT
>Frequency_1_QualityScore_FFHHHHHJJHHHJJJJJJJJJJIJJIJJJIJJJJJJJJHGIJJJJJJJJHGHIGJJJJHIIIIJHHHHHHFFFFFFFEFEDCECCDDDDDDDEA_Mismatch_0_Sense_+_Library_PoolT
ACAAGACAGTTGAGCTCTCTACATGTATAGGGGAACCGTATCATCTCAGAATGGGCAGTTTAACTCTCTACCTGTATAAAGAGTAAGTATGCTA
>Frequency_1_QualityScore_FFHHGHHJJJJJJJJIIJJJJJJJJJJJJIIJJJJJJJJJIIJJJJJJJIIJIJJJJIJJJJJJJHFHHHHHFFDEFFDDFEEECCDDDDDDDC_Mismatch_0_Sense_+_Library_PoolT
TTGAGCTCTCTACATGTATAGGGGAACCGTATCATCTCAGAATGGGCAGTTTAACTCTCTACCTGTATAAAGAGTAAGTATGCTATGGATCCAG
>Frequency_1_QualityScore_FFFHHHHJJJJJIJJJJJJJIJJIJJIIJJJJIJJIJJJEHEGGIIJJIJIJJIJJIJJIHHFEHFDFEB;BCCCCCDDECDCDCDDDDBBCDD_Mismatch_1_Sense_+_Library_PoolT
AAAAGATTCTTCAAATAAAGGAGCCCTCAAAAACAATGGTCTTGCCAATTAGCTCTTAGACAGAGAAATGTAGGTCTCTAAATGGGAGGTGATT
>Frequency_1_QualityScore_FFHHHHHJIJJJJHIIJJJJJJIJJJJJJJJJJJJJJJJJJJJJJJJJJHIIJIIJJJHIJJHIIHHHBEHHFFFFFEAEEEEDBCDCCDDCDE_Mismatch_0_Sense_+_Library_PoolT
TATAGGGGAACCGTATCATCTCAGAATGGGCAGTTTAACTCTCTACCTGTATAAAGAGTAAGTATGCTATGGATCCAGATTGAGAAACTCTATG
>Frequency_1_QualityScore_FFHHHGHJJJJIIHIJJJJJHJJJFIIHJJJJJJJJIJJJJJJJJJJJIJJJFHIIJJIIIIJJIJIHAEHHEFFFFDDCDDDDDCDD@CCDDD_Mismatch_0_Sense_+_Library_PoolT
GATCCAGATTGAGAAACTCTATGGTAGTGTTTTATGTAATTGGCATTTCTTGTTTTTTGCCATGTCTGTTTGAATCGGAACTGAAAATGCTTTG
>Frequency_1_QualityScore_FFHHHFHIJJJJJJJJIJJIJJJJJJJJJJJIJIJJHIIJHHEIJIHIJJJJJJJBFHIJJJJJJJIJJIJIHDFFHFBDEFFFFDDEEECCDD_Mismatch_0_Sense_+_Library_PoolT
AATGGTCTTGCCAGTTAGCTCTTAGACAGAGAAATGTAGGTCTCTAAATGGGAGGTGATTTGATGTATAGGGATACAGTATCCTAAGAATCCTG
>Frequency_1_QualityScore_FFFHHHHJJJJJJIIIJJJJJJJIJIJJJJJJJJJJJJJJIIIIJIIFHIIJIJJJJGIJJIJJJJJJJHIJFHGGHFFFDFFEEEEEECCDDD_Mismatch_1_Sense_+_Library_PoolT
CGTATCATCTCAGAATGGGCAGTTTAACTCTCTACCTGTATAAAGAGTAATTATGCTATGGATCCAGATTGAGAAACTCTATGGTAGTGTTTTA
>Frequency_1_QualityScore_BDDCFAFHI<BGIFIHABD?AFCGIIIGIGCGHFIGBD?CGHEEHHHGCB<FCBC>F>GGG=.=CAAE>?AAADCFF;DD@CE@C>:BBBCACA_Mismatch_0_Sense_+_Library_PoolT
TATGCTATGGATCCAGATTGAGAAACTCTATGGTAGTGTTTTATGTAATTGGCATTTCTTGTTTTTTGCCATGTCTGTTTGAATCGGAACTGAA
>Frequency_1_QualityScore_FFHHHHHJJJJJJJJIJJJJJJJJJJJJJIIIIIIHHIIJJJJJJJJIJJJHIJIJJJJJJIIGGHHHHEHHFFFFFFEEDEEDDDEEDDDDDD_Mismatch_0_Sense_+_Library_PoolT
GTAATGCTGTTTCAGATTGTTCTTGCACAAGACAGTTGAGCTCTCTACATGTATAGGGGAACCGTATCATCTCAGAATGGGCAGTTTAACTCTC
>Frequency_1_QualityScore_FFHHHHHJJJJJJJJJJJJJJJIEHIIJJJJJJJJJJJJJJJJJJJJJJJHIJJHIIJJJIJJJIJJJIDGIIHFHHHFEFFFEEEECEEACAD_Mismatch_1_Sense_+_Library_PoolT
AATCGTATCATCTCAGAATGGGCAGTTTAACTCTCTACCTGTATAAAGAGTAAGTATGCTATGGATCCAGATTGAGAAACTCTATGGTAGTGTT
>Frequency_1_QualityScore_FFFHDHHIIJIGHIIEHGFFJGJJCHHIEGIIIGCGIIJJJJIDFHIJJIGIGGIGHIGHIII=AGGHBEBDDEEEACDECDEDCDEE_Mismatch_0_Sense_+_Library_PoolT
TGAGAAACTCTATGGTAGTGTTTTATGTAATTGGCATTTCTTGTTTTTTGCCATGTCTGTTTGAATCGGAACTGAAAATGCTTTGCAT
>Frequency_1_QualityScore_FACFHFADHIIIDFDDDHIIGHIIGGFHIIIIIIIIGIGIIIIFICDHCHEHIIHFBGCHCDGAGGGGIGGGEGG>CCEEH_Mismatch_0_Sense_+_Library_PoolT
GTCTGTTTGAATCGGAACTGAAAATGCTTTGCATATTTGTGATCTGTTTACATCTAATCAAGTGCCATCCATTATTCTTTA
>Frequency_1_QualityScore_FFGHHHHGHIJJJJJJJJJJJIIIIIIIJJIIIJJIHIIJJJJIJIGFEHIJJJJJGIIJIJJHHHHHFDDFDDFDEDECEACCCCDEDDEDDD_Mismatch_0_Sense_+_Library_PoolT
AAGACAGTTGAGCTCTCTACATGTATAGGGGAACCGTATCATCTCAGAATGGGCAGTTTAACTCTCTACCTGTATAAAGAGTAAGTATGCTATG
>Frequency_1_QualityScore_FFHHHHHJJJJJJJCHHJJIJJJJJIJHIIHGIJJJJJHIJJJJIJJJHIJIJJJJIIIHGGFGFIGDHHIHJJIHFHGHHHFEFFFDBDDDDB_Mismatch_0_Sense_+_Library_PoolT
TTTTATGCAACAGGTATTGAATCCTAGAAGTAATGCTGTTTCAGATTGTTCTTGCACAAGACAGTTGAGCTCTCTACATGTATAGGGGAACCGT
>Frequency_1_QualityScore_FFHHHHHJJJJJJIJJJJHIJJIIIJJIGIIIIJGIJBGGIJJJIJJIIJJJJJJJJIJJIIJJJJJIIIIJHHHHHHFFFFEEE@EEDDEDDD_Mismatch_1_Sense_+_Library_PoolT
CTCTTAGACAGAGAAATGTAGGTCTCTAAATGGGAGGTGATTTGATGTATAGGGATACAGTATCCTAAGAATCCTGTTGGAGAAAATTCCAATG
>Frequency_1_QualityScore_FFHHHHDIJJIJJJJJJJJJJIIIIJJJJJJJJJJJFJJJIJJJJIIIJJJJJJJHHJIHGIIJIGHHHAEHFFFFFCEEEDEDDDDDDDED@D_Mismatch_0_Sense_+_Library_PoolT
AGGGGAACCGTATCATCTCAGAATGGGCAGTTTAACTCTCTACCTGTATAAAGAGTAAGTATGCTATGGATCCAGATTGAGAAACTCTATGGTA
>Frequency_1_QualityScore_DDDFHHHJJIJJJJJJJJJJJIIJJHJJJJJJJJIJJIIJJIJJJJJJJJJJJJJJJHFHHHHFFFFFFCEEEEEEEDEEEDDDDDDDEDDDDD_Mismatch_0_Sense_+_Library_PoolT
TGTTTTATGTAATTGGCATTTCTTGTTTTTTGCCATGTCTGTTTGAATCGGAACTGAAAATGCTTTGCATATTTGTGATCTGTTTACATCTAAT
>Frequency_1_QualityScore_FFHHHGHJEHIIJJJJJJJJIIJJHIJJJJJJIIJJJJIJJJIJJJJJJJJIJJIIJJIJJJJJJJJJJJHHIJHHHHHHHFFFFDDCDDDEED_Mismatch_1_Sense_+_Library_PoolT
GCAACAGGTATTGAATCCTAGAAGTAATGCTGTTTCAGATTGTTCTTGCACAAGACAGTTGAGCTCTCTACATGTATAGAGGAACCGTATCATC
>Frequency_1_QualityScore_FFHHHGHJJJJJJJJJJIJHHIJHIIJJJEIJJJJJJIIIJJJGIFGIJIJJIIJJHIJIHFHGIIIJJHIJJJJJJJHHHHHHEDFFFDDDDC_Mismatch_0_Sense_+_Library_PoolT
TCTCTACCTGTATAAAGAGTAAGTATGCTATGGATCCAGATTGAGAAACTCTATGGTAGTGTTTTATGTAATTGGCATTTCTTGTTTTTTGCCA
>Frequency_1_QualityScore_FFHHHHFIJJJIIGIIJJJHIIJJJIIJIJJFIJJHGIJJJGIH@HIGHHIIIJGGIIJIJJJIIJGHIEIJIAEHHHHFFFFFDFCCC>CCEC_Mismatch_1_Sense_+_Library_PoolT
TTGATGTATAGGGATACAGTATCCTAAGAATCCTGTTGGAGAAAATTCCAATGGAAATATTTTATGCAACAGGTATTGAATCCTAGAAGTAATG
>Frequency_1_QualityScore_FFHGHHHIJIJJIIJJIJHIJJJJJJJGJHIJIIJIJJIJJJJJJJGIJIIIJJACEFGGGGGDHIGCHCHHH=DFFFFEEEEEEDDDDACCCC_Mismatch_0_Sense_+_Library_PoolT
ACATGTATAGGGGAACCGTATCATCTCAGAATGGGCAGTTTAACTCTCTACCTGTATAAAGAGTAAGTATGCTATGGATCCAGATTGAGAAACT
>Frequency_1_QualityScore_FFHHHHHJJIIJJJJJJJJJJJJJJJIJGIGIJJJJJJJJJJIJJJJJJIJIJJHJJJJJJJJJ_Mismatch_0_Sense_+_Library_PoolT
TTTGCCATGTCTGTTTGAATCGGAACTGAAAATGCTTTGCATATTTGTGATCTGTTTACATCTA
>Frequency_1_QualityScore_FFHHHHHJJJJJJJJJJJIJJJHIJJJJJJJJJJJJJJJJJJJJJJJJJJJJJJJJJJIIIJIIIGIHHHHHFHFFFDFFFEEEEEDDDDDDDB_Mismatch_2_Sense_+_Library_PoolT
CTCTACATGTATAGAGGAACCGTATCATCTCAGAATGGGCAGTCTAACTCTCTACCTGTATAAAGAGTAAGTATGCTATGGATCCAGATTGAGA
>Frequency_1_QualityScore_DFHHHHHJJJJJJJJJIJJJJJIJJIJJIHJJIIIJJIJJIIJJJJJJJIJIJIJJJJJJJJJJHHHHHHHFFEFFFDDEEEEEEDDDDACDDD_Mismatch_0_Sense_+_Library_PoolT
TAATTGGCATTTCTTGTTTTTTGCCATGTCTGTTTGAATCGGAACTGAAAATGCTTTGCATATTTGTGATCTGTTTACATCTAATCAAGTGCCA
>Frequency_1_QualityScore_FFGHFHHJGIJJIIIJIEIJJIJIHGAGHIIJJIEGIJJIJJJIIIJJIJIIIJJJGHBFHIIEHIJIJGIGGHEHEFHFFFDFFFEECDDDDC_Mismatch_0_Sense_+_Library_PoolT
ACAGTATCCTAAGAATCCTGTTGGAGAAAATTACAATGGAAATATTTTATGCAACAGGTATTGAATCCTAGAAGTAATGCTGTTTCAGATTGTT
>Frequency_1_QualityScore_FDHHHHHJJJIJJJJIJJJJJJIJIJJIJJJJJJJJJIIJIGIIIIHIGHFIIGIJIGGIJGJJJJIIJIIGHJJHDHHHHFFBEFEC>CEEED_Mismatch_0_Sense_+_Library_PoolT
GTATCATCTCAGAATGGGCAGTTTAACTCTCTACCTGTATAAAGAGTAAGTATGCTATGGATCCAGATTGAGAAACTCTATGGTAGTGTTTTAT
>Frequency_1_QualityScore_FFHHHHHJJIJJJJJJJHGHHIHHIIJJJJJIJJJJJJIIJJJIJJJJJJIGHHHHHFFFFFDEEDEEDDBDDEEDDDDDDDEDDDDDDDEDED_Mismatch_0_Sense_+_Library_PoolT
AGATTGTTCTTGCACAAGACAGTTGAGCTCTCTACATGTATAGGGGAACCGTATCATCTCAGAATGGGCAGTTTAACTCTCTACCTGTATAAAG
>Frequency_1_QualityScore_FFHHHHHJJHIJJIJJJJJJJIJJJJJJJGIJIIJJJIJJIJJJJIIIJJGHHHEHHFACEFFDEEECECCDDDDDDDD_Mismatch_0_Sense_+_Library_PoolT
GGGGAACCGTATCATCTCAGAATGGGCAGTTTAACTCTCTACCTGTATAAAGAGTAAGTATGCTATGGATCCAGATTGA
>Frequency_1_QualityScore_FEHHGGDBGGIBHIIJJJI@HII<CFAFEGIIGIJGEBHIGAHCHHEGIDG??BBFAF_Mismatch_1_Sense_+_Library_PoolT
ATCCAGATTGAGAAACTCTATGGTAGTGTTTTATGTAATTGGCATTTCTTGTTTTTTA
>Frequency_1_QualityScore_BDHHHGD?FAHHIHGDHGEIFIGGH<CCFH<FHF?F<FD4BGGGGGEIGDGHGEE?DFH@FEHAAH:C@>CD@ED7?E>A?BCDDF@@>AACCE_Mismatch_0_Sense_+_Library_PoolT
CAATGGAAATATTTTATGCAACAGGTATTGAATCCTAGAAGTAATGCTGTTTCAGATTGTTCTTGCACAAGACAGTTGAGCTCTCTACATGTAT
>Frequency_1_QualityScore_FFHHHHHJJJIJJJJHJJJJJJIJGJHIJJJJJJJHIJJJJJJJJJJJJJJIGHIAHHIIGGIJGGIHHEEHHHFFFFFECEEECDBCCDDDDD_Mismatch_0_Sense_+_Library_PoolT
TGTATAGGGGAACCGTATCATCTCAGAATGGGCAGTTTAACTCTCTACCTGTATAAAGAGTAAGTATGCTATGGATCCAGATTGAGAAACTCTA
>Frequency_1_QualityScore_FFHGHGGJJIJJJJJJIIIJJJJJJJGGIGIIIIJHHIJIGIHIJIGHHIJJJGHGIJJHIGIJIGIIHDHI@CECE?EBDDFFFDEDDCCCCD_Mismatch_1_Sense_+_Library_PoolT
GAATGGGCAGTCTAACTCTCTACCTGTATAAAGAGTAAGTATGCTATGGATCCAGATTGAGAAACTCTATGGTAGTGTTTTATGTAATTGGCAT
>Frequency_1_QualityScore_FFGHHHFIIJIJJJIJIIHIIGIJIFIIIHIIJJIGGGIJIEHG7==@DHI@FGEDHAGHFCHGFFFFFCDEEDDEEEDDDDDCDDBCC_Mismatch_0_Sense_+_Library_PoolT
CAGTTAGCTCTTAGACAGAGAAATGTAGGTCTCTAAATGGGAGGTGATTTGATGTATAGGGATACAGTATCCTAAGAATCCTGTTGGAG
>Frequency_1_QualityScore_FFHHHHHEGHIJIJEIHGIJGIIIJJIGGIJGIGGIBHGHII>DCHIBGFHJIGGGI5@EHFEEHHE=@@DFCFFECEEEFEEDDECDDDDC@C_Mismatch_0_Sense_+_Library_PoolT
ACAATGGTCTTGCCAGTTAGCTCTTAGACAGAGAAATGTAGGTCTCTAAATGGGAGGTGATTTGATGTATAGGGATACAGTATCCTAAGAATCC
>Frequency_1_QualityScore_FFHHHHHJJJIJJJJJHFHHHIHIIJIJJJJJJJJJJIJJJJJJJIJJJHGGIJJJIJJJIIJJIIFHHE7?CDEFFFECEEDEDDDCDD>_Mismatch_1_Sense_+_Library_PoolT
GATTGTTCTTGCACAAGACAGTTGAGCTCTCTACATGTATAGAGGAACCGTATCATCTCAGAATGGGCAGTTTAACTCTCTACCTGTATAA
>Frequency_1_QualityScore_DDFDH>DHIG>FCFCHGHBHCIFEHEHGFHIJJGIGGCGIGEHIIIIIIDHIJFHGG@@FGGG;AEEEFFF@DEC@C;;A@_Mismatch_0_Sense_+_Library_PoolT
ACTCTATGGTAGTGTTTTATGTAATTGGCATTTCTTGTTTTTTGCCATGTCTGTTTGAATCGGAACTGAAAATGCTTTGCA
>Frequency_1_QualityScore_FFHHDHHGHGIHHGJJJJJIJJIJIJIFGHIIGJIJJIIIGIIJJJJJJEHFGHIGIJJI;=EEHFHHHFFFFFFEECCEEDDCC>CDDCDDED_Mismatch_1_Sense_+_Library_PoolT
GCACAAGACAGTTGAGCTCTCTACATGTATAGGGGAACCGTATCATCTCAGAATGGGCAGATTAACTCTCTACCTGTATAAAGAGTAAGTATGC
>Frequency_1_QualityScore_FFHHHHHJJJIJHIJJJJIIJJIJJIJJIJJJJJJJIIHIJJJJIJJIJJJJJJIIIIIIJIGIIHIIJEHGHHHHFFFFFEEECEDDDDDDDD_Mismatch_2_Sense_+_Library_PoolT
GAAGTAATGCTGTTTCAGATTGTTCTTGCACAAGACAGTTGAGCTCTCTACATGTATAGAGGAACCGTATCATCTCAGAATGGGCAGTCTAACT
>Frequency_1_QualityScore_FFHHHHHJJGHJJIHIIJIJJJJJJHJJ?FHIJJJJIJIIJJGIIIIJJIJHIJIIJJIIIIJJJJHHHEHFFFFFEEEEEEDDDDDDDDCEFE_Mismatch_1_Sense_+_Library_PoolT
TGAGAAATGTAGGTCTCTAAATGGGAGGTGATTTGATGTATAGGGATACAGTATCCTAAGAATCCTGTTGGAGAAAATTACAATGGAAATATTT
>Frequency_1_QualityScore_FFHHHHHGIGIJJJIJJJIJJIJJJIIJIHIGJGIIIJJJIIEGIIJJGIEFGGGCFGCHGJIIIJJFFEHFHHHFDD<AAABDDBDDEDDDDC_Mismatch_0_Sense_+_Library_PoolT
ACAGGTATTGAATCCTAGAAGTAATGCTGTTTCAGATTGTTCTTGCACAAGACAGTTGAGCTCTCTACATGTATAGGGGAACCGTATCATCTCA
>Frequency_1_QualityScore_FFHHDHFIEHJGIJGIGGCHBFFCAFHGCGFGGIGGGHJIJJIIGIIJIDDGHIDHHIIFHIIIGHJBHHIIFFHBHHHFEFFF@ACEACCBAC_Mismatch_0_Sense_+_Library_PoolT
CTTGCCAGTTAGCTCTTAGACAGAGAAATGTAGGTCTCTAAATGGGAGGTGATTTGATGTATAGGGATACAGTATCCTAAGAATCCTGTTGGAG
>Frequency_1_QualityScore_FFHFHHHJIIJIJJHHIJJJJJJJJJJIIJJIJJJJIJJJIJJJJJJIJJIIIIJJJIJGGIIJIIJJICHHGHHHHFFFFFFEDECEFEEEDD_Mismatch_2_Sense_+_Library_PoolT
TTGTTTTTGCCATGTCTGTTTGAATCGGAACTGAAAATGCTTTGCATATTTGTGATCTGTTTACATCTAATCAAGTGCCATCCATTATTCTTTA
>Frequency_1_QualityScore_DDH>FHHHEG>D?AFGHHDEGGEH<BHIGGIIB@FH@FBGHHEGDDGGGI@DHCCEGCG;@2@@E=CEE?AAHDBBDDCC>@C_Mismatch_2_Sense_+_Library_PoolT
TTCTTGCACAAGACAGTTGAGCTCTCTACATGTATAGAGGAACCGTATCATCTCAGAATGGGCAGTTTAACTCTCTACCTGCA
>Frequency_1_QualityScore_FFHHHHHJJIJJJJJIJIJJJJHIIJJJJJJJJJJJJJJJIBGHGIIJIJJIJJJGJJJJJJJJHHIJJDHIHHHHHHFFFFFDCEEEDDCDDD_Mismatch_0_Sense_+_Library_PoolT
TTAGCTCTTAGACAGAGAAATGTAGGTCTCTAAATGGGAGGTGATTTGATGTATAGGGATACAGTATCCTAAGAATCCTGTTGGAGAAAATTAC
>Frequency_1_QualityScore_FFHHHHHJJGIJJJJJJJJIJJJJJJHIJJJJJJJJJJJJJFGIJJJJJJJIJIIJJIIIJIJJJIIIJHHGIJJHHHHHHHFEEFF@CEECCD_Mismatch_1_Sense_+_Library_PoolT
CTGTTGGAGAAAATTCCAATGGAAATATTTTATGCAACAGGTATTGAATCCTAGAAGTAATGCTGTTTCAGATTGTTCTTGCACAAGACAGTTG
>Frequency_1_QualityScore_FFHHHHHJJJJJJJGHJ8EFGIIJJJJIJJJJJJIJIJIJHIJJJJJJJJJIJJJJHIJJIIIJFFGHHCDFFFFEEEEDEFEEEDDDECDDDB_Mismatch_2_Sense_+_Library_PoolT
GTTCTCTAAATGGGAGGTGATTTGATGTATAGGGATACAGTATCCTAAGAATCCTGTTGTAGAAAATTACAATGGAAATATTTTATGCAACAGG
>Frequency_1_QualityScore_FFDHFHHJJIEGGEHHIEEDEFDECIBHGIIHIIHG<FGIHGFCFHHGG?BGGHG>BF?CAHGG<88@CCGC@GHHI:EHHEFCDDDDC>_Mismatch_1_Sense_+_Library_PoolT
CTACCTGTATAAAGAGTAAGTATGCTATGGATCCAGATTGAGAAACTCTATGGTAGTGTTTTATGTAATTGGCATTTCTTGTTTTTTGCA
>Frequency_1_QualityScore_FFDFHHGJIJJIIHHGHIIIGIEHGIGGGGIJJJIIIIHIGIIIJHHFHIJDGIIICHCFGHIIIJJIIECGA_Mismatch_0_Sense_+_Library_PoolT
CGTATCATCTCAGAATGGGCAGTTTAACTCTCTACCTGTATAAAGAGTAAGTATGCTATGGATCCAGATTGAG
>Frequency_1_QualityScore_FFHHHHHJJJJJJJJIJHIIJJJJIIJJJJJJJJJJJJJJJJJJJIJJJJJFHIJIJJJJJIJJIIHHIIGIJIHHHHHHFFFFFFEEEEDEED_Mismatch_0_Sense_+_Library_PoolT
CCTAAGAATCCTGTTGGAGAAAATTACAATGGAAATATTTTATGCAACAGGTATTGAATCCTAGAAGTAATGCTGTTTCAGATTGTTCTTGCAC
>Frequency_1_QualityScore_FFHHHHHJJJGIJJIIJJJJJJJJJIHHIJHIIJJJJJJJJJJIJJIHJJJGJJJJJJJHEIJHHHHHHHDFFFEDEEDCDEEDDDDDDDEDDD_Mismatch_1_Sense_+_Library_PoolT
GCTGTTTCAGATTGTTCTTGCACAAGACAGTTGAGCTCTCTACATGTATAGAGGAACCGTATCATCTCAGAATGGGCAGTTTAACTCTCTACCT
>Frequency_1_QualityScore_DDCFFHHIIIFHIJJGHEHGH@BGHBGCHHCH3DFEHH@FGHGHJDGIJ>GI=FDGGGGABHGEEDB2@;;@ACEECCCC>AACBAC:3@>C:@_Mismatch_0_Sense_+_Library_PoolT
AGTAATGCTGTTTCAGATTGTTCTTGCACAAGACAGTTGAGCTCTCTACATGTATAGGGGAACCGTATCATCTCAGAATGGGCAGTTTAACTCT
>Frequency_1_QualityScore_FFFHHHHJJJJIIIIGHJJFHGGIGGHIIFBFHDFGEGJIIICHIJJGEGIIIGEEEHFFFF@D>C;ACECEEDDCCCDDCDDDCDCDCACCDD_Mismatch_0_Sense_+_Library_PoolT
GCAGTTTAACTCTCTACCTGTATAAAGAGTAAGTATGCTATGGATCCAGATTGAGAAACTCTATGGTAGTGTTTTATGTAATTGGCATTTCTTG
>Frequency_1_QualityScore_FFHHHHHJJJIJJJJJJJJJJJJJJJJJJIJJJJJJIJJJJJJJJJJJJJJJIJJJJJJJJJJJJIJJJJ_Mismatch_1_Sense_+_Library_PoolT
ATCGGAACTGAAAATGCTTTGCATATTTGTGATCTGTTTACATCTAATCAAGTGCCATCCATTATTCTTA
>Frequency_1_QualityScore_FFHHHGHJJJJJJJJJJJJJJJIJJJJIJJJJIJJJHHIHIJJGHI?FGIJJJHJJHIHJJJJJIJJJJJIIHHHGHDFFFFFFDCEEDDD_Mismatch_0_Sense_+_Library_PoolT
GCCAGTTAGCTCTTAGACAGAGAAATGTAGGTCTCTAAATGGGAGGTGATTTGATGTATAGGGATACAGTATCCTAAGAATCCTGTTGGAG
>Frequency_1_QualityScore_FFHHHHHJJJJJIIJIJJJJJJIJJJJJJJJJJJJJJJJJJJJJJJJIGGIJJJJJJJJJJJIJJJHHHHHHFFFFFEDEFEEECDDDDCCCDD_Mismatch_0_Sense_+_Library_PoolT
TAATAACCCAAAAGATTCTTCAAATAAAGGAGCCCTCAAAAACAATGGTCTTGCCAGTTAGCTCTTAGACAGAGAAATGTAGGTCTCTAAATGG
>Frequency_1_QualityScore_FFHHHHHJJJJJJJJJJIJJJJIJHJHIJJIIJJJJJJJJIJJJJJJJJJJIIIJJIJJHIJJGIIFG@FGIIJJHJJHHHHHHFFFFFFEEEC_Mismatch_0_Sense_+_Library_PoolT
GTTTAACTCTCTACCTGTATAAAGAGTAAGTATGCTATGGATCCAGATTGAGAAACTCTATGGTAGTGTTTTATGTAATTGGCATTTCTTGTTT
>Frequency_1_QualityScore_FFHHHHHJIIJJHIJJJJJJJJIFHHFGFHIJIIJIJJJJIFJIIJJIJJJIIIIJIIIII_Mismatch_0_Sense_+_Library_PoolT
ATCCAGATTGAGAAACTCTATGGTAGTGTTTTATGTAATTGGCATTTCTTGTTTTTTGCCA
>Frequency_1_QualityScore_BEFHFHBF?FGHIIIIIIIIIGIGHEHGIGIIIICHGIIIFFHIIIHIIIIIIGIGIIIIIIIIIGHEFHEHHHGFFFFFFECECEDCDCD_Mismatch_1_Sense_+_Library_PoolT
ATACATGTATAGGGGAACCGTATCATCTCAGAATGGGCAGTTTAACTCTCTACCTGTATAAAGAGTAAGTATGCTATGGATCCAGATTGAG
>Frequency_1_QualityScore_FFHHHHHIJJJJJJIJIJJJJJJJJJIJIIIJJJJJJIJJJJJIJIJIJJJIJBHHGCHHEGIIHFHHHHHFFFFFEDD=?CDEEDEDDEDDFE_Mismatch_1_Sense_+_Library_PoolT
TCAAATAAAGGAGCCCTCAAAAACAATGGTCTTGCCAATTAGCTCTTAGACAGAGAAATGTAGGTCTCTAAATGGGAGGTGATTTGATGTATAG
>Frequency_1_QualityScore_D1<DDB?CCEEDFDEFCCDFDEF_Mismatch_0_Sense_+_Library_PoolT
AGTTTAACTCTCTACCTGTATAA
>Frequency_1_QualityScore_+BBDA:D>BC9@443<@F?A?+?1*9C4C49*1*:*:*:?9??F@?_Mismatch_1_Sense_+_Library_PoolT
TGGAAGAATAATAACCCAAAAGATTCTTCAAATAATGGAGCCCTCA
>Frequency_1_QualityScore_FFHHHHHFHIJJJJJJJJJJJIJIJJJIJJJIIJJJJGIJJGGIJJJJJIJJJGIIIGIIEGIIIIJIJEFHHHGHHFFFFFDEDDDDDDEEDD_Mismatch_1_Sense_+_Library_PoolT
CAACAGGTATTGAATCCTAGAAGTAATGCTGTTTCAGATTGTTCTTGCACAAGACAGTTGAGCTCTCTACATGTATAGAGGAACCGTATCATCT
>Frequency_1_QualityScore_FFHHHHHJJHIJHHGIJJJJJIJJJIIJJJHIIJJJJJJJJIJJJJIHIJJIJJIJJJJJJJHHIJJJIJJJIJGEHEFFFFFECCEEDE3?BC_Mismatch_1_Sense_+_Library_PoolT
GAATCCTAGAAGTAATGCTGTTTCAGATTGTTCTTGCACAAGACAGTTGAGCTCTCTACATGTATAGAGGAACCGTATCATCTCAGAATGGGCA
>Frequency_1_QualityScore_FDHHHHHJJJJJJJJJJHIIIIJIHIJJJJJJJJJJJJJJJJJJJIJJHHHEFFFFEEEDDCEDDCDDD?CDEEDDDDDDDEDDDDDDDDD_Mismatch_0_Sense_+_Library_PoolT
GATTGTTCTTGCACAAGACAGTTGAGCTCTCTACATGTATAGGGGAACCGTATCATCTCAGAATGGGCAGTTTAACTCTCTACCTGTATAA
>Frequency_1_QualityScore_FFFHHHHJJJJJJJJJJJJJJJIJJJJJHIJJJIIJJIHGJIIHJJJJIFHI@ECHHHHHHFFFFFFFEEEEEDDDDDDDEDDCCCDDDDDCDD_Mismatch_0_Sense_+_Library_PoolT
GGTCTTGCCAGTTAGCTCTTAGACAGAGAAATGTAGGTCTCTAAATGGGAGGTGATTTGATGTATAGGGATACAGTATCCTAAGAATCCTGTTG
>Frequency_1_QualityScore_FFHHHHHJJJJJIJJJJJJJJJHHIJJJJJJJJIJGGHHIJIJJJJIJJJJJGJJJIIIJJJIIIIGHHCFHEHIIHHHHHHFFFFDEBCFDEE_Mismatch_0_Sense_+_Library_PoolT
TGGAAATATTTTATGCAACAGGTATTGAATCCTAGAAGTAATGCTGTTTCAGATTGTTCTTGCACAAGACAGTTGAGCTCTCTACATGTATAGG
>Frequency_1_QualityScore_DFDHHHHGIIIIGGIFJGIIIJCFHHHHBEHIJGIGGGD@DBEGIIFGIIIIJJBFBGGCHIIIIIACF@FHEGIGAEHGHFEBFDDEFECEDD_Mismatch_0_Sense_+_Library_PoolC
TGGAAATATTTTATGCAACAGGTATTGAATCCTAGAAGTAATGCTGTTTCAGATTGTTCTTGCACAAGACAGTTGAGCTCTCTACATGTATAGG
>Frequency_1_QualityScore_FFHHHHHHIIJHIJJJIJIJJIJGIJ?FFHIJJJJJIJJJJJJJIJJJJIIJJJJJJJJJJJIJJJIJJIHHGHHFFFFFFEEDEEDDCEFFDE_Mismatch_0_Sense_+_Library_PoolT
AGAAATGTAGGTCTCTAAATGGGAGGTGATTTGATGTATAGGGATACAGTATCCTAAGAATCCTGTTGGAGAAAATTACAATGGAAATATTTTA
>Frequency_1_QualityScore_FFGHHHHJJJJHIIJJJIJJIJJJJIIJJJJJJGIJIJJJJJJIJIJJJHIIJJJJJJJJJHHHHHHG_Mismatch_2_Sense_+_Library_PoolT
GGAACTGAAAATGCTTTGCATATTTGTGATCTGTTTACATCTAATCAAGTGCCATCCATTATTCTTAG
>Frequency_1_QualityScore_DDDFADHEHGAEGAFHF4AEHHGHGCBEGG>HB@HBGDEGG<DGFHCGAFEGBFII<F><FE@GHGEHFE>C>CD@;@CE;:>>C;5>CDCCA@_Mismatch_0_Sense_+_Library_PoolT
AAGTAATGCTGTTTCAGATTGTTCTTGCACAAGACAGTTGAGCTCTCTACATGTATAGGGGAACCGTATCATCTCAGAATGGGCAGTTTAACTC
>Frequency_1_QualityScore_FFHHHHHIJJJJJJJJIJJJHIIJJJJJJJJJJJJJJJJJHIIJJJJJJJJJJJJJHIIJIJJIJGHFHGEHGFFDFFFFEEEDDEDDDCD_Mismatch_0_Sense_+_Library_PoolT
CTACATGTATAGGGGAACCGTATCATCTCAGAATGGGCAGTTTAACTCTCTACCTGTATAAAGAGTAAGTATGCTATGGATCCAGATTGAG
>Frequency_1_QualityScore_FFHHHHHIJJJJIJJJJJJGHEHIIJJJJJIHJJIIJJJJJJJJJJJJJJJJJGGHIJIJIJJIHIFHHIJJIJJHHEHHHFFFFFFFDDEEDE_Mismatch_0_Sense_+_Library_PoolT
ATCCTAAGAATCCTGTTGGAGAAAATTACAATGGAAATATTTTATGCAACAGGTATTGAATCCTAGAAGTAATGCTGTTTCAGATTGTTCTTGC
>Frequency_1_QualityScore_FFHHHHHJJJJJJJJJJJJHIIJJJJJJJJIJJJIJJJJJIJJIJJJJJJJJJJJJJIEHGGIJGIJJJDHHHHBHHFFFFFEECEEEC_Mismatch_2_Sense_+_Library_PoolT
TACATGTATAGAGGAACCGTATCATCTCAGAATGGGCAGTCTAACTCTCTACCTGTATAAAGAGTAAGTATGCTATGGATCCAGATTGA
>Frequency_1_QualityScore_FDHHHHHJGJJJJJJJJIJIJJJIJJJJJIIJJHIJJJJJJJJJJJIJGIJJJIJJJJJJJGGIGHHHHCHFFFBEDCCCDDEACDDCDDCDDD_Mismatch_0_Sense_+_Library_PoolT
GTAATTGGCATTTCTTGTTTTTTGCCATGTCTGTTTGAATCGGAACTGAAAATGCTTTGCATATTTGTGATCTGTTTACATCTAATCAAGTGCC
>Frequency_1_QualityScore_DFHHHHGIJJJJJJJJIJJIJIGIJGIJJJIIJJJIJIJIJIJJIJJJIIJJGIIICHHFGGHCDDFFF=CECECEEDCDCCACCCD@CDC@AC_Mismatch_0_Sense_+_Library_PoolT
TGGAAGAATAATAACCCAAAAGATTCTTCAAATAAAGGAGCCCTCAAAAACAATGGTCTTGCCAGTTAGCTCTTAGACAGAGAAATGTAGGTCT
>Frequency_1_QualityScore_FFHHHHFIIGIGIHGHGEFHHHIGHGGIJJJJJGIJHIJIIJIIIIIGJHIJJIJJJJIJHGHHHHHDEFDEDEDEEEDDEDDDDDDEFEEDDD_Mismatch_0_Sense_+_Library_PoolT
ATTGTTCTTGCACAAGACAGTTGAGCTCTCTACATGTATAGGGGAACCGTATCATCTCAGAATGGGCAGTTTAACTCTCTACCTGTATAAAGAG
>Frequency_1_QualityScore_FFFHHHGHHIJIJJIIJIIJIIJIJJGGIJJJFIIIJJJJJIJGJJIIHHIGJIJJJJHIIJJH@FHIJGGIJIHHHFHHHFF_Mismatch_1_Sense_+_Library_PoolT
ATGTCTGTCTGAATCGGAACTGAAAATGCTTTGCATATTTGTGATCTGTTTACATCTAATCAAGTGCCATCCATTATTCTTTA
>Frequency_1_QualityScore_FFHHHHHJJJJJJJJJJJJJJJJJIJJJJJJJJJIJJJJJJJJIJJJJJJJJJJJIHGIJJJJJHHHHHFEFFFFFEEDEDDDDDDCDEDCDDD_Mismatch_0_Sense_+_Library_PoolT
GGAAGAATAATAACCCAAAAGATTCTTCAAATAAAGGAGCCCTCAAAAACAATGGTCTTGCCAGTTAGCTCTTAGACAGAGAAATGTAGGTCTC
>Frequency_1_QualityScore_DFFFHGGJIJGHEHCHGGJBGIJGGEGGIGG<DFIIFIGIJGJGIJJIGGGII>EGIE@EG@HH?CEFF@B@DEECE@CEC_Mismatch_0_Sense_+_Library_PoolT
ATTGGCATTTCTTGTTTTTTGCCATGTCTGTTTGAATCGGAACTGAAAATGCTTTGCATATTTGTGATCTGTTTACATCTA
>Frequency_1_QualityScore_FFHHHHHJJJJJJJJJIJEHIJHIJJJIIJJJJJJJJJIJJJIJGHIJJJJJJJJHIIHIHIJJIJJIJIGIJJJJHHHHHHHFFFFDDDDDDD_Mismatch_0_Sense_+_Library_PoolT
CTCTACCTGTATAAAGAGTAAGTATGCTATGGATCCAGATTGAGAAACTCTATGGTAGTGTTTTATGTAATTGGCATTTCTTGTTTTTTGCCAT
>Frequency_1_QualityScore_FFHHGHHJIJJIJIGIJIJJJIIHIJJJGIJJJGIJJIJIJJFHIJHIJJJIGHIIJJJJJIIJHIIIGEIHIJHHHHHHHFDECFFEEEEEEE_Mismatch_0_Sense_+_Library_PoolT
CATCTCAGAATGGGCAGTTTAACTCTCTACCTGTATAAAGAGTAAGTATGCTATGGATCCAGATTGAGAAACTCTATGGTAGTGTTTTATGTAA
>Frequency_1_QualityScore_FFHHHHHJJJJJJHIJJIJJJJJJJJJIJJJJ_Mismatch_0_Sense_+_Library_PoolT
ACATCTAATCAAGTGCCATCCATTATTCTTTA
>Frequency_1_QualityScore_FFHHHHHIJJJJJHIJJJJJJJJJJJJJJIIIIIJHIIIIFIIIGHIHGGHIIJJIJJJJJJJJJJJHIEHGIIHHHHHGFFFFDEFEECECCC_Mismatch_0_Sense_+_Library_PoolT
TATAGGGATACAGTATCCTAAGAATCCTGTTGGAGAAAATTACAATGGAAATATTTTATGCAACAGGTATTGAATCCTAGAAGTAATGCTGTTT
>Frequency_1_QualityScore_FFHF>FHIGIGIGIHGGHIIJIIEHCH19CEGIIGIJGGGGIIJFHJIHGIEGIIJJJIIEGEHEIHAAAEHHE>DDCBA<ABBD@ACCCCCDC_Mismatch_0_Sense_+_Library_PoolT
ATGGATCCAGATTGAGAAACTCTATGGTAGTGTTTTATGTAATTGGCATTTCTTGTTTTTTGCCATGTCTGTTTGAATCGGAACTGAAAATGCT
>Frequency_1_QualityScore_FFHHHHHJJJJJHIJJJJHIIJIJIJJJJJJJIJJIHIFHJIJJIJJJJIIJIJIIIJJJJIJJJJHHFCDFFFFFECEEEDCDDDDCCDEDDC_Mismatch_1_Sense_+_Library_PoolT
GAAGTAATGCTGTTTCAGATTGTTCTTGCACAAGACAGTTGAGCTCTCTACATGTATAGAGGAACCGTATCATCTCAGAATGGGCAGTTTAACT
>Frequency_1_QualityScore_FFHHGHHJJHJJ:CFHJJJJIIHIIJJJJJJJIIJIJIJJJJJJIJJJJIIHIJJJJJJJJJJJJIJJJHHHHHHFFFFFDFAECCBEB;ADDD_Mismatch_1_Sense_+_Library_PoolT
CTAAATGGGAGGTGATTTGATGTATAGGGATACAGTATCCTAAGAATCCTGTTGGAGAAAATTCCAATGGAAATATTTTATGCAACAGGTATTG
>Frequency_1_QualityScore_FFFHDHHJJIIJJJJIJJJGJJJJJHIIGGIIIIJIIJJJJJJJIGHGHIJJJJIHIIJJG_Mismatch_0_Sense_+_Library_PoolT
GGTGATTTGATGTATAGGGATACAGTATCCTAAGAATCCTGTTGGAGAAAATTACAATGGA
>Frequency_1_QualityScore_FFHHHHHJJJIIJJJJJJJIJJJJIJIJIJJJJIIJJJJJJJJJJIJIDGIIJJJJJJJIJHJJIJJJJEGIEHHHHHFFFFDDFEEEEECDDD_Mismatch_1_Sense_+_Library_PoolT
AAGAATCCTGTTGGAGAAAATTCCAATGGAAATATTTTATGCAACAGGTATTGAATCCTAGAAGTAATGCTGTTTCAGATTGTTCTTGCACAAG
>Frequency_1_QualityScore_FFHHHHHJJJJJJJJJIJJIIJJJJIJJJJJJJJJJIJJJJJJIJJJIJJJJJJJJJJJIJJJJJJJJHEEHHDHFFCFFFFEEEEEDDDDDDD_Mismatch_2_Sense_+_Library_PoolT
CAGTTGAGCTCTCTACATGTATAGAGGAACCGTATCATCTCAGAATGGGCAGTCTAACTCTCTACCTGTATAAAGAGTAAGTATGCTATGGATC
>Frequency_1_QualityScore_DDHDHH+A;?CEGGD@CDGGGEGI9DGG@FF9B@FGGCHHG<GIIGHCHEHGG@=CEEGECHHFFFFFFDD@;_Mismatch_1_Sense_+_Library_PoolT
GAATCGAAACTGAAAATGCTTTGCATATTTGTGATCTGTTTACATCTAATCAAGTGCCATCCATTATTCTTTA
>Frequency_1_QualityScore_FFHHHHHJJJGIIJCHHFHHIJJIJJIJJJJJJJIJJJJJJJHHJJJJJJJJJJJJJJHHIJJJJHHHHEFEEEEEEEDCCEDDDEEDDEDECD_Mismatch_0_Sense_+_Library_PoolT
GAGAAACTCTATGGTAGTGTTTTATGTAATTGGCATTTCTTGTTTTTTGCCATGTCTGTTTGAATCGGAACTGAAAATGCTTTGCATATTTGTG
>Frequency_1_QualityScore_FFHHHHHJJJJJJJJJJJJJJJIIIIJJJJJJJJJJJIHGGIJJJJJJJIIIIJIJJIJIJJHIIHEHHFHHFFEFFFEECCECBCDB<ACDEE_Mismatch_0_Sense_+_Library_PoolT
AAAGATTCTTCAAATAAAGGAGCCCTCAAAAACAATGGTCTTGCCAGTTAGCTCTTAGACAGAGAAATGTAGGTCTCTAAATGGGAGGTGATTT
>Frequency_1_QualityScore_FFHHHHHJJJJIJJJJJJIJJJJJJJJJJJIIJJHHJJJJJJJJJHIIIJJJJJIJIJIJJJJJJHHHGHHFFFFFFFC;@CEEDDDDEDEDDD_Mismatch_0_Sense_+_Library_PoolT
GACAGTTGAGCTCTCTACATGTATAGGGGAACCGTATCATCTCAGAATGGGCAGTTTAACTCTCTACCTGTATAAAGAGTAAGTATGCTATGGA
>Frequency_1_QualityScore_FFHHHHHJJJGIIHIJJJJJJJJJJJJIJJJJIJJJJJJJIGIJIIJIIJJJJJJJJJHIIJJJJJJJJJJIJJHHFDEFFEEEEEEEDDDDDD_Mismatch_1_Sense_+_Library_PoolT
TGAATCCTAGAAGTAATGCTGTTTCAGATTGTTCTTGCACAAGACAGTTGAGCTCTCTACATGTATAGAGGAACCGTATCATCTCAGAATGGGC
>Frequency_1_QualityScore_FFHGHHHJJJJHGIJIJJJJJJJJGHIJJJJJJJIIJJJJJJJJIIJJJJJIJJJJJJJHHGFHHHFFFFFEEFDFEEEDEDDDDDDDCCDDDA_Mismatch_1_Sense_+_Library_PoolT
CTCTCTACATGTATAGAGGAACCGTATCATCTCAGAATGGGCAGTTTAACTCTCTACCTGTATAAAGAGTAAGTATGCTATGGATCCAGATTGA
>Frequency_1_QualityScore_FFHHHHHJJJJJJIJJJJIJJJJJJIJGIJJIJJJJJIJJJJJJJJJIJJJJJJJJJJJJJJJJFHIGHIHIHHHHHGHFFFFFFDEEDEECCE_Mismatch_2_Sense_+_Library_PoolT
AGTCTAACTCTCTACCTGTATAAAGAGTAAGTATGCTATGGATCCAGATTGAGAAACTCTATGGTAGTGTTTTATGTAATTGGCATTTCTTATT
>Frequency_1_QualityScore_FFHHHH4EGIJJJIJGIJEHHIHGIIJJJJJIJJJJJIIIIJIJIJJJJJJGHHHGHFFFEF@CEEEEDC@CCEDDDDDDDDDCDDDCDCC@DD_Mismatch_1_Sense_+_Library_PoolT
AGATTGCTCTTGCACAAGACAGTTGAGCTCTCTACATGTATAGGGGAACCGTATCATCTCAGAATGGGCAGTTTAACTCTCTACCTGTATAAAG
>Frequency_1_QualityScore_DFHHHHHIIJJIJHJJHIIGJDGIIGIGHGIJHGJJJJJJGIIBHIIJGHIEIIJGGIJJJJJJJHHHHHHFFF?DDFDDEDEEEEDDDDDDDD_Mismatch_1_Sense_+_Library_PoolT
TTGAGCTCTCTACATGTATAGAGGAACCGTATCATCTCAGAATGGGCAGTTTAACTCTCTACCTGTATAAAGAGTAAGTATGCTATGGATCCAG
>Frequency_1_QualityScore_DEHHHHHJJJJJJIJJCHHIJJJJJJJJIHJIHGIJJJJJIJJJIJIIJJIJJJJJJJIIIJJHIGCGIGIJJJJJHGHFHHHFFFFFFEEEED_Mismatch_1_Sense_+_Library_PoolT
TATTTTATGCAACAGGTATTGAATCCTAGAAGTAATGCTGTTTCAGATTGTTCTTGCACAAGACAGTTGAGCTCTCTACATGTATAGAGGAACC
>Frequency_1_QualityScore_FFHHHHHJJJHIJJJJJJJJJJJJJJGIJJJJJJJJJJIIJJIIJGIJJJJJJJJHGIJJJJJJIIHHFEHFFFFCEDEEEEDCDDEDDDDDDC_Mismatch_0_Sense_+_Library_PoolT
TTTCAGATTGTTCTTGCACAAGACAGTTGAGCTCTCTACATGTATAGGGGAACCGTATCATCTCAGAATGGGCAGTTTAACTCTCTACCTGTAT
>Frequency_1_QualityScore_FFHHHHHJJIJJJIIJHHIJJJJIJJJJJJJJIJJJJJJJIIJJIJIJJIHIJIJJJIIHIHIIHIDHIGIJJJHHHHHHFFFFFFFDEDDDDD_Mismatch_0_Sense_+_Library_PoolT
TATTTTATGCAACAGGTATTGAATCCTAGAAGTAATGCTGTTTCAGATTGTTCTTGCACAAGACAGTTGAGCTCTCTACATGTATAGGGGAACC
>Frequency_1_QualityScore_FFHHHGHJJHIIJJJIJJGGIJJIJJJJJIJJJJJJJJJJJJJJJJJJJIJJEHEGGIHIIIJIIJJJJHHHFHEFFFEFDEEEEEDCDED;@A_Mismatch_2_Sense_+_Library_PoolC
GAGGAACCGTATCATCTCAGAATGGGCAGTCTAACTCTCTACCTGTATAAAGAGTAAGTATGCTATGGATCCAGATTGAGAAACTCTATGGTAG
>Frequency_1_QualityScore_FFHHHHHJJJJJJHHJAGHIJJJIJJIJJJJJJJJIJIJIJJJJJJJIJJJJJJJJJJJEHEHIJJJJJHHHHHHFFFFFFFEFEEEEEDDDD>_Mismatch_0_Sense_+_Library_PoolC
GTCTCTAAATGGGAGGTGATTTGATGTATAGGGATACAGTATCCTAAGAATCCTGTTGGAGAAAATTACAATGGAAATATTTTATGCAACAGGT
>Frequency_1_QualityScore_FDHHH?FGIIJHHEHHGIJJJIIIJIIIIIJJJJGIIIFIIBBHGCHHJJJGGIIIEIJJGIHEGHDHIEEEFEEEEACCECCACDC@CD?B??_Mismatch_0_Sense_+_Library_PoolC
GTAAGTATGCTATGGATCCAGATTGAGAAACTCTATGGTAGTGTTTTATGTAATTGGCATTTCTTGTTTTTTGCCATGTCTGTTTGAATCGGAA
>Frequency_1_QualityScore_FFHHHHHJJJJIHIJJIJIJIIJIJHJJIDGGDGGIIJHIIIIJJJJJJJJJIJJJJIJJIJJJJJJHHCHHHFFFEFFFEDDDDDDDDDDDDD_Mismatch_0_Sense_+_Library_PoolT
CTATGGATCCAGATTGAGAAACTCTATGGTAGTGTTTTATGTAATTGGCATTTCTTGTTTTTGCCATGTCTGTCTGAATCGGAACTGAAAATGC
>Frequency_1_QualityScore_FFHHHHHJJJJJJJHGHIJJHIJIIIJJJJJJJJJJJIJJJJJJJGJJJJIJIGIJJJJFHIJFHJJJJEHHHHHGHFFFFFFCEDEEDDBBBD_Mismatch_1_Sense_+_Library_PoolT
GTATAGAGGAACCGTATCATCTCAGAATGGGCAGTTTAACTCTCTACCTGTATAAAGAGTAAGTATGCTATGGATCCAGATTGAGAAACGCAAA
>Frequency_1_QualityScore_FFHHHHHJJJJJJJJJJJHHJJHGIJJJIJJJJJJJJJIJJJJJJJJJIJJJJJIFIIHIGGIJJJJHIGHIJJJJJHHFHHGHFFFFFEEEEE_Mismatch_0_Sense_+_Library_PoolT
CTCTACCTGTATAAAGAGTAAGTATGCTATGGATCCAGATTGAGAAACTCTATGGTAGTGTTTTATGTAATTGGCATTTCTTATTTTTGCCATG
>Frequency_1_QualityScore_FFHHHHHIJJJIJIJJJFHIHHIIJJIJJIIJJJJJJJJJJJJJJHIJJJJJJJJJJJIJIJJIJJJJJHHHHFFFFFFEDCEEEDDEECDEEE_Mismatch_1_Sense_+_Library_PoolT
CTTGAGAAACTCTATGGTAGTGTTTTATGTAATTGGCATTTCTTGTTTTTGCCATGTCTGTCTGAATCGGAACTGAAAATGCTTTGCATATTTG
>Frequency_1_QualityScore_FFHH+CFHIIIGIIJJJJJIIGGIGHHIJJJJJJJJJIGIIIHHIIHIJHIIHGIJIJIIEGGEHGHEE@@EDFEDEEEDEEDDDDECEDDDDD_Mismatch_2_Sense_+_Library_PoolT
CAGTCGAGCTCTCTACATGTATAGAGGAACCGTATCATCTCAGAATGGGCAGTCTAACTCTCTACCTGTATAAAGAGTAAGTATGCTATGGATC
>Frequency_1_QualityScore_FFHHHHHJJIJGJJJGIHJIJJJJCHIJFHHGGFIJJIJJJJIJIJJJIJJIJJJIJJJJJJIIIIJHIGIHIIHHHHHHFEFDEEEDDDDCDD_Mismatch_0_Sense_+_Library_PoolT
TATGGATCCAGATTGAGAAACTCTATGGTAGTGTTTTATGTAATTGGCATTTCTTATTTTTGCCATGTCTGTTTGAATCGGAACTGAAAATGCT
>Frequency_1_QualityScore_FFHHFHDIIGIGJGIAEHACCHHJIJJIIGIJIJIJJJJJJJJGHJIIJIIJJJJIJJIJJIGGIJJIIHHEFDECDFFFEEEEDE_Mismatch_2_Sense_+_Library_PoolT
TGAGAAACTCTATGGTAGTGTTTTATGTAATTGGCATTTCTTGTTTTTGCCATGTCTGTCTGAATCGGAACTGAAAATGCTTTGCA
>Frequency_1_QualityScore_DDDHF+CGHGGEHHGGHH?CH>FFFHHIIIG?EEHC9CGHHDGEGIBFBGHBGHHI>=FGHHDGC7CGCEHHGEEEEECEC>;CCCCCCCCCCC_Mismatch_0_Sense_+_Library_PoolT
TCCAGATTGAGAAACTCTATGGTAGTGTTTTATGTAATTGGCATTTCTTGTTTTTGCCATGTCTGTCTGAATCGGAACTGAAAATGCTTTGCAT
>Frequency_1_QualityScore_FFHHHHHJJJIJJJJJJJJJJIJIIJIJIJGHGJIJJGIJJJJJIJJGHJJJJIIJJJJJJJJIIJJIJHIJJJH_Mismatch_0_Sense_+_Library_PoolT
AATCGGAACTGAAAATGCTTTGCATATTTGTGATCTGTTTACATCTAATCAAGTGCCATCCATTATTCTTTACTA
>Frequency_1_QualityScore_FFHHHHHJJJIJJJJJJJJJJJJHIIFHGIJJJIJIJJJJJJJJIJJJJJJJJJJJJJJJJJJJJJHGIHIIHIJHGGFFFFECEEDEEEDDDE_Mismatch_0_Sense_+_Library_PoolT
ATCCAGATTGAGAAACTCTATGGTAGTGTTTTATGTAATTGGCATTTCTTATTTTTGCCATGTCTGTTTGAATCGGAACTGAAAATGCTTTGCA
>Frequency_1_QualityScore_DDHHFFDHIGGHCDHIEHABBEBGGGHGFF<FHIIIHEGGGGDD9DDGFHHGGGDCAC7@@FHD=CHHEGAE>>ACCDFFFDE>@@@@@CDDCD_Mismatch_0_Sense_+_Library_PoolT
CTCTACCTGTATAAAGAGTAAGTATGCTATGGATCCAGATTGAGAAACTCTATGGTAGTGTTTTATGTAATTGGCATTTCTTGTTTTTGCCATG
>Frequency_1_QualityScore_FFHHHHHJIJJJJJJJJGJJJFHHFGEIIJIJJIJJJJJJJJJJJJJJJHJJJJJJJJJJIJJJIIIJIHIJJHHGFFFFEDEEEEDEDDDEED_Mismatch_0_Sense_+_Library_PoolT
CCAGATTGAGAAACTCTATGGTAGTGTTTTATGTAATTGGCATTTCTTGTTTTTGCCATGTCTGTCTGAATCGGAACTGAAAATGCTTTGCATA
>Frequency_1_QualityScore_FFHHHHHIJJJJJJJJHIIJFIIJJJGIJJJJJJJJIJJJJJIJJJJJJIIJJHIJHHFHIIJIJIJJJHHHHGGHFFFFFCEEEDBDDDDDED_Mismatch_0_Sense_+_Library_PoolC
CTACCTGTATAAAGAGTAAGTATGCTATGGATCCAGATTGAGAAACTCTATGGTAGTGTTTTATGTAATTGGCATTTCTTGTTTTTGCCATGTC
