# Supplementary material for: Differential Gene Expression Reveals Candidate Genes for Drought Stress Response in Abies alba (Pinaceae)
Source: PLoS One. 2015 Apr 29;10(4):e0124564. doi: 10.1371/journal.pone.0124564 (PMC4414588; doi:10.1371/journal.pone.0124564)
Supplement: S2 File — (GZ) [file pone.0124564.s002.gz › comp11052_c0_seq1 #or# comp11052_c0_seq2.fa]

>comp11052_c0_seq1 len=473 path=[541:0-12 16:13-41 474:42-54 59:55-145 150:146-156 161:157-472]
CTCTCGTTAAAGGAAAGATCTTTTATCGTGAAATCTTTATTGCTCCCGTTAAAGTAAAGATCTTTCATCGTGAAATCTTTATAGTTCTTTTTGCTTTATCTTTAATGTATGAATGGTGAATTTTTATCGTTCAAGGCTTCCAGCTAAGAACATCCTGACTGGTTCTTGCTTCTCGTATATCTCCATAATATGAAGGTCAGACCATTCTGAGTAACTGTTACTGCACAATTCGCAATTCTGAAGGACTTAATCTTGAATTGTTCTTTTGTCAACAATGGAACCGCTGACGTTGTTCTGTTTTGTCGAGAATGGAACCGCTGACGTATTGCTTGTTTGGCTAATCGTGGGTATTATTAATATGTAATTAAATTAAAATTAAAATATTAAGTATTCAGTCTCTATTTCCAAAGCACTAACGTTCGTTCCTTTGGGAACGGATTCGAAAATTGTTGATATGGTTTTTAGTAAACAGG
>comp11052_c0_seq2 len=431 path=[541:0-12 59:13-103 150:104-114 161:115-430]
CTCTCGTTAAAGGAAAGATCTTTCATCGTGAAATCTTTATAGTTCTTTTTGCTTTATCTTTAATGTATGAATGGTGAATTTTTATCGTTCAAGGCTTCCAGCTAAGAACATCCTGACTGGTTCTTGCTTCTCGTATATCTCCATAATATGAAGGTCAGACCATTCTGAGTAACTGTTACTGCACAATTCGCAATTCTGAAGGACTTAATCTTGAATTGTTCTTTTGTCAACAATGGAACCGCTGACGTTGTTCTGTTTTGTCGAGAATGGAACCGCTGACGTATTGCTTGTTTGGCTAATCGTGGGTATTATTAATATGTAATTAAATTAAAATTAAAATATTAAGTATTCAGTCTCTATTTCCAAAGCACTAACGTTCGTTCCTTTGGGAACGGATTCGAAAATTGTTGATATGGTTTTTAGTAAACAGG

>Frequency_1_QualityScore_FFHHHHHJJJJJJJJGIIJJFIIJ@HGCFHJJJJJJJHIJJJIJJIJHJIJJJJJJJIIJIIIJJJIJHHHEEHFFFFFFEECA@CDDEFCCCD_Mismatch_0_Sense_+_Library_PoolT
GCTTTATCTTTAATGTATGAATGGTGAATTTTTATCGTTCAAGGCTTCCAGCTAAGAACATCCTGACTGGTTCTTGCTTCTCGTATATCTCCAT
>Frequency_4_QualityScore_FFHHHHHJJJJJJJJIIJJJJJJJAGFHIIIIJJJJJIJJJJJJIJJJJJIIIIIIIIIIIIIIIIIHHGGGGGGGGGGEEEECDEEEEEDDCD_Mismatch_0_Sense_+_Library_PoolC
GCTTTATCTTTAATGTATGAATGGTGAATTTTTATCGTTCAAGGCTTCCAGCTAAGAACATCCTGACTGGTTCTTGCTTCTCGTATATCTCCAT
>Frequency_1_QualityScore_FFHGHHHIGGHGIGIJJIIIIIGGIGI=CFHGIGIGIJFGGBGIIJJJEHGHIIJJICAHEHFEHIBGEHHHHHC@D;@_Mismatch_0_Sense_+_Library_PoolT
GGCTTCCAGCTAAGAACATCCTGACTGGTTCTTGCTTCTCGTATATCTCCATAATATGAAGGTCAGACCATTCTGAGTA
>Frequency_2_QualityScore_FFHHHHHIIIIIIJIIIHIIIIFGGHIGHGIGEHIIIIIIHGEHIGIIJIHIGIIHGGHEGGCEGFGGFFEEEEEEC7B_Mismatch_0_Sense_+_Library_PoolC
GGCTTCCAGCTAAGAACATCCTGACTGGTTCTTGCTTCTCGTATATCTCCATAATATGAAGGTCAGACCATTCTGAGTA
>Frequency_1_QualityScore_FFHHHHHIJJJJIIJJJIJJJJJJJJJIJJJJJJJJGHGGHIJJJJJHJJJIIJJIJJJHIIJJJIIJJHHHHHHGFCFFFD@CCEEDDDDDDD_Mismatch_0_Sense_+_Library_PoolT
ATAGTTCTTTTTGCTTTATCTTTAATGTATGAATGGTGAATTTTTATCGTTCAAGGCTTCCAGCTAAGAACATCCTGACTGGTTCTTGCTTCTC
>Frequency_3_QualityScore_FEGFFEGIIJJJGIIJIIJIIJIIHIIIIIJHIIJIFGIJIJIIIIIIGHEHIFHGHIIHIIIIJIIJHFHHDFEFEEECBD<ABBCBCBCCBB_Mismatch_0_Sense_+_Library_PoolC
ATAGTTCTTTTTGCTTTATCTTTAATGTATGAATGGTGAATTTTTATCGTTCAAGGCTTCCAGCTAAGAACATCCTGACTGGTTCTTGCTTCTC
>Frequency_1_QualityScore_FFHHHHHJJIJJJIIHIJJJJIFIJJHIIJJJHGHIIJJJIIIIJGHIIIIIJJGIIJIJII_Mismatch_0_Sense_+_Library_PoolT
GAAATCTTTATAGTTCTTTTTGCTTTATCTTTAATGTATGAATGGTGAATTTTTATCGTTCA
>Frequency_1_QualityScore_FFHHHHHJJJJJJJJJJJJJJJIJJJJJJJJJJJJJJJJJJJJIJJJJHIJJJJJJJJJJJIJJJJIJJHGFFDDEDBDDBDDED@CCCBDDDE_Mismatch_1_Sense_+_Library_PoolT
AACTGTTACTGCACAATTCGCAATTCTGAAGGACTTAATCTTGAATTGTTCTTTTGTCAACAATGGAACCGCTGACGTTGTTCTGTTTTGTCAA
>Frequency_1_QualityScore_FFHHHGHJJJJJJJIJJJJJJJJJIJIJIJJIJJJJIJJIJIIIJJJIGIJJGGIHIIJJDHGGGIJJIHIJJHFHHGGFDFFFE:CEEDDDCD_Mismatch_0_Sense_+_Library_PoolT
AAGATCTTTCATCGTGAAATCTTTATAGTTCTTTTTGCTTTATCTTTAATGTATGAATGGTGAATTTTTATCGTTCAAGGCTTCCAGCTAAGAA
>Frequency_3_QualityScore_EFHHHHHJJJJJJJIIIJJJJJJJJJJJIJJJJJJJJJIJJJJJJJIJIIJHIJJHIIIIEHIIJIIIIGIIHGHGGFFEFEEDEEDEEDDDDD_Mismatch_0_Sense_+_Library_PoolC
AAGATCTTTCATCGTGAAATCTTTATAGTTCTTTTTGCTTTATCTTTAATGTATGAATGGTGAATTTTTATCGTTCAAGGCTTCCAGCTAAGAA
>Frequency_1_QualityScore_FFHDHHHJJJJJJJJJJJJIJJJJIJJJJJJIGIIIIIJJJJJIJJJJIJJJBGHIJIJJJJJIEGJIJIHHHHFFDDDDD?DD?DDEDDDDDD_Mismatch_0_Sense_+_Library_PoolT
GAGTAACTGTTACTGCACAATTCGCAATTCTGAAGGACTTAATCTTGAATTGTTCTTTTGTCAACAATGGAACCGCTGACGTTGTTCTGTTTTG
>Frequency_1_QualityScore_FFHHHHHJCGHIJJJJJJJJJJJJJJJJJIIJJJJJJJJJJJJJIJJJJJJJJJIJJJJIJJJJIJGGHHHFGGHFFFFFFEEDEEEC?CCDDD_Mismatch_0_Sense_+_Library_PoolT
ATGAATGGTGAATTTTTATCGTTCAAGGCTTCCAGCTAAGAACATCCTGACTGGTTCTTGCTTCTCGTATATCTCCATAATATGAAGGTCAGAC
>Frequency_2_QualityScore_FFGHHGFIBEGHIJJJIIIJJJJIJIJJJIIIJIJIIIIGIIIIIIJIJIJIIICGIIIIJIIIIIIAEDFEFFFEEEDEEEEEEEDDCCDDCD_Mismatch_0_Sense_+_Library_PoolC
ATGAATGGTGAATTTTTATCGTTCAAGGCTTCCAGCTAAGAACATCCTGACTGGTTCTTGCTTCTCGTATATCTCCATAATATGAAGGTCAGAC
>Frequency_1_QualityScore_FFHHHHHJJJJIIIJJJJJJJJJJJJJGIJJJJJJJJJJJIIJJJJJJJJJJJIJIDHIEFHFFHFFFFFECABDBDDCDDDDBDDDDDDBDDD_Mismatch_1_Sense_+_Library_PoolT
AATTCTGAAGGACTTAATCTTGAACTGTTCTTTTGTCAACAATGGAACCGCTGACGTTGTTCTGTTTTGTCGAGAATGGAACCGCTGACGTATT
>Frequency_1_QualityScore_FFHHHHHIIJJIIJJIIJIJJJJJJIJIJJJJJJJJJJJIHIJJJIGIJJIIJGGJIGHHHFFFDD@ECECD?@=>CCCDCC?BBDBBCD?BDD_Mismatch_1_Sense_+_Library_PoolC
AATTCTGAAGGACTTAATCTTGAACTGTTCTTTTGTCAACAATGGAACCGCTGACGTTGTTCTGTTTTGTCGAGAATGGAACCGCTGACGTATT
>Frequency_10_QualityScore_EFHGHGGIIIHIIIGIIHIIII@FGGHIIIIIJIIGHIIIIIIIIIIIHHIHIIGIIIIIIHIGHGEG@BEEDEGFFFFFEACBDCCCDCBCCC_Mismatch_0_Sense_+_Library_PoolC
TTTATCTTTAATGTATGAATGGTGAATTTTTATCGTTCAAGGCTTCCAGCTAAGAACATCCTGACTGGTTCTTGCTTCTCGTATATCTCCATAA
>Frequency_5_QualityScore_FFHHHHHJIJIJJJIIIJHIIIJJHIJJJJJJJJJIJJJJJIIIJIHIIGIIJJEGHGHJJJIIIHIHHFHHHGHGFGFFFEEDEEDCEDDDDD_Mismatch_0_Sense_+_Library_PoolC
TTTCATCGTGAAATCTTTATAGTTCTTTTTGCTTTATCTTTAATGTATGAATGGTGAATTTTTATCGTTCAAGGCTTCCAGCTAAGAACATCCT
>Frequency_5_QualityScore_EE@EEABEEFFFGEGCFGGDDEHEAECDFEHEAFGFEDGGCGHFGGHF@EDFFFHGGFFGED?CFFEDFABDBCCC?ADDCC>@BBCB=@>A@A_Mismatch_0_Sense_+_Library_PoolC
GGTGAATTTTTATCGTTCAAGGCTTCCAGCTAAGAACATCCTGACTGGTTCTTGCTTCTCGTATATCTCCATAATATGAAGGTCAGACCATTCT
>Frequency_5_QualityScore_FFHHHGHIIJJJGIIIIDHHIIIJJJIJIIHIIHIIJIIJJIIJJJJIIHJIIIIJIHIIGGIBFGHHHGGHGFFFEDEEFEEDEBDDDDCD@C_Mismatch_0_Sense_+_Library_PoolC
CTTTAATGTATGAATGGTGAATTTTTATCGTTCAAGGCTTCCAGCTAAGAACATCCTGACTGGTTCTTGCTTCTCGTATATCTCCATAATATGA
>Frequency_5_QualityScore_EFGHHHGJJIIIJIIJIJIJJJIJJJJIJJJJJIIIJIJIJHIJJHEGHIIIJIIJIIJHIIHIIIHHIGHHHHGFFFFGEEEEEDDEDDCD>B_Mismatch_0_Sense_+_Library_PoolC
TGAAATCTTTATAGTTCTTTTTGCTTTATCTTTAATGTATGAATGGTGAATTTTTATCGTTCAAGGCTTCCAGCTAAGAACATCCTGACTGGTT
>Frequency_5_QualityScore_FEHHHHHIJJJHJJIIJEHIIIJJJHJIIJJIIIJIHIHIIJHHIIICGHHIJJIJJJIHHIJIIJIIJDFHJJIHGGHGFFFFFEEEEDDDDC_Mismatch_0_Sense_+_Library_PoolC
GTGAAATCTTTATAGTTCTTTTTGCTTTATCTTTAATGTATGAATGGTGAATTTTTATCGTTCAAGGCTTCCAGCTAAGAACATCCTGACTGGT
>Frequency_5_QualityScore_FFHHHHHJJIJJJJJJJJJGIIJIJJJJJJJJJJJJJJJJJJHIHJIIIJHIIJJHIHHIIJJJJJIJIGHHHIIHGHHFEEFFEEEDDEEDDD_Mismatch_0_Sense_+_Library_PoolC
CTTTCATCGTGAAATCTTTATAGTTCTTTTTGCTTTATCTTTAATGTATGAATGGTGAATTTTTATCGTTCAAGGCTTCCAGCTAAGAACATCC
>Frequency_4_QualityScore_EDGHGHHJJJJIIIIJIJJJIJIIIJIHIIIIIIJIIIIJIIIIJJIDGHGIIFGHIIIGEGGFGEEFECCDFEEEDCCCC>ACBCACBDDEDD_Mismatch_0_Sense_+_Library_PoolC
GTGAATTTTTATCGTTCAAGGCTTCCAGCTAAGAACATCCTGACTGGTTCTTGCTTCTCGTATATCTCCATAATATGAAGGTCAGACCATTCTG
>Frequency_4_QualityScore_EEHGHGHIIHHIJJIHIIIGIHGGGHIEGGHIIIJIIIHIGHIIIJIIJJIIGHIIIIIIIJIIIIIIHFFGGADDFFFFFEEEEDBACCDDEC_Mismatch_0_Sense_+_Library_PoolC
TTTGCTTTATCTTTAATGTATGAATGGTGAATTTTTATCGTTCAAGGCTTCCAGCTAAGAACATCCTGACTGGTTCTTGCTTCTCGTATATCTC
>Frequency_4_QualityScore_EEGHGGHGIFGIHHGGHDF?FHGGIHHHIIFEEHIIIHGGBFHGIHIHHIIGHHIIBCFFHHHHG@EDGAGFFDGE@=;AA=CCBCDCACBBDC_Mismatch_0_Sense_+_Library_PoolC
ATCTTTAATGTATGAATGGTGAATTTTTATCGTTCAAGGCTTCCAGCTAAGAACATCCTGACTGGTTCTTGCTTCTCGTATATCTCCATAATAT
>Frequency_4_QualityScore_FFHHHHHJJJIJJJJIIJJJJJJJJJJJIIJIJJJJJIIIJJIIJJJJHIIIIIIIGIIIIEGHIIIIIHHIHIGHG?DEEEEEEEDCDDCCDD_Mismatch_0_Sense_+_Library_PoolC
AAAGATCTTTCATCGTGAAATCTTTATAGTTCTTTTTGCTTTATCTTTAATGTATGAATGGTGAATTTTTATCGTTCAAGGCTTCCAGCTAAGA
>Frequency_4_QualityScore_EFHHHGHJJJIJJJJJJJJJIIIIIIHIJIJIIIJJIJJJJJJIIJJIIIIHIIIIEGHGIIIIIIJGIIGHGGGFGGFFEEEEEEEECDDDDC_Mismatch_0_Sense_+_Library_PoolC
TCTTTCATCGTGAAATCTTTATAGTTCTTTTTGCTTTATCTTTAATGTATGAATGGTGAATTTTTATCGTTCAAGGCTTCCAGCTAAGAACATC
>Frequency_4_QualityScore_EEHHGHHJJJJJJJJIJIGIJIJJJIJIJIJJJJJJJJIJIIIIJJJJIIIJJIIJFGGIJCGHIHIJJGHIIIGGFGEFFEEEEEDDEEDEDC_Mismatch_1_Sense_+_Library_PoolC
AAAGATCTTTCATCGTGAAATCTTTATAGTTCTTTTTGCTTTATCTTTAATGTATGAATGGTGAATTTTTATCGTTCAAGGCTTCCAGCTATGA
>Frequency_4_QualityScore_>AFGGEGIIGHGIIHIHIIIAGDGHICEGDDBEHGCGEG@CEGIDHIIBGGIEFGHFHHIFGCGHEGFGGEFFCEEEFEDEEEECC>BDCCCCC_Mismatch_0_Sense_+_Library_PoolC
TTTATAGTTCTTTTTGCTTTATCTTTAATGTATGAATGGTGAATTTTTATCGTTCAAGGCTTCCAGCTAAGAACATCCTGACTGGTTCTTGCTT
>Frequency_4_QualityScore_FFHHHHHIIIJIIIJJGHIIJIJJJIIIJHIJJIJIJJJHJJJJJJJJJIJJJJJIIIIJJJGHIHIIJGIIHHHEEEEFFFEECEBCDDECEE_Mismatch_0_Sense_+_Library_PoolC
TTTAATGTATGAATGGTGAATTTTTATCGTTCAAGGCTTCCAGCTAAGAACATCCTGACTGGTTCTTGCTTCTCGTATATCTCCATAATATGAA
>Frequency_4_QualityScore_FEHHHGGIJJCFIIIIIJJGIHIHIHIIIJIJIIIGIIIGIHHIJIIIHIIFIIIJGHIIIHIHIIIHHGGGGGFEEEDEEEDEDCDDCC=BCD_Mismatch_0_Sense_+_Library_PoolC
GTATGAATGGTGAATTTTTATCGTTCAAGGCTTCCAGCTAAGAACATCCTGACTGGTTCTTGCTTCTCGTATATCTCCATAATATGAAGGTCAG
>Frequency_4_QualityScore_EEHHGGHIIJHIIJJDIGHIIJJIHIIIHIIIIGHHIIIIIIIIIJIIIJIIIIIJJJGHIEGIIIIIIGHIGGCECEEEFFEADCEEEDDDCA_Mismatch_0_Sense_+_Library_PoolC
TTAATGTATGAATGGTGAATTTTTATCGTTCAAGGCTTCCAGCTAAGAACATCCTGACTGGTTCTTGCTTCTCGTATATCTCCATAATATGAAG
>Frequency_3_QualityScore_EEHFHFEIBEFFFGHIJIIIHDEHFFHDHIEHHHIIGGHGHGEFIHGEFFIFGHFGIDE_Mismatch_0_Sense_+_Library_PoolC
CTGACTGGTTCTTGCTTCTCGTATATCTCCATAATATGAAGGTCAGACCATTCTGAGTA
>Frequency_3_QualityScore_FFHHHHHJHHIIJBGGHIJJJJIIIJGIJJJIJJJIJJIJJIJJJIJJIIJIIHHIIHHEGHHHGGGGGFFGFEFEEDEDDBDCCDEECCDCD@_Mismatch_2_Sense_+_Library_PoolC
AATGTATGAATGGTGAATTTTTATCGTTCAAGGCTTCCAGCTATGAACATCCTAACTGGTTCTTGCTTCTCGTATATCTCCATAATATGAAGGT
>Frequency_3_QualityScore_DEHFHHFFIGGEHIHHIIJ@FHGIHIJIIIGGHIHGHIJJHFGFEFHIHHIIHICHHHIGFIHGIEEEEDEGGGFGFDCCEBECEDEBCBDDCD_Mismatch_2_Sense_+_Library_PoolC
ATCTTTAATGTATGAATGGTGAATTTTTATCGTTCAAGGCTTCCAGCTATGAACATCCTAACTGGTTCTTGCTTCTCGTATATCTCCATAATAT
>Frequency_3_QualityScore_EFGGGGHIHIIIIHIIIHIIFHIJJIIIHIIGGIJJJHGIIIIJICFHHIEFGEGIGIIIJHHGIHIGFHGFHGHGGGGEEEEEEDDDDDDDBC_Mismatch_0_Sense_+_Library_PoolC
ATCGTGAAATCTTTATAGTTCTTTTTGCTTTATCTTTAATGTATGAATGGTGAATTTTTATCGTTCAAGGCTTCCAGCTAAGAACATCCTGACT
>Frequency_3_QualityScore_FFHHHHHJJJJJJJJJJJJJJJJJJJJJJJJJFHIJJIJCGIIJJGIIJJJJJJGIHIJJJHIJJJFHHFFHHEFFFFFEECE_Mismatch_0_Sense_+_Library_PoolC
TCAAGGCTTCCAGCTAAGAACATCCTGACTGGTTCTTGCTTCTCGTATATCTCCATAATATGAAGGTCAGACCATTCTGAGTA
>Frequency_3_QualityScore_EFGHGGGIJHIIEGEGGHIHIEFGHHGHIHHGHGFGHGFHFEFHFFHIIIHFEGIHHFHFHHDHDHHHFEEACC<@DDDBCCCCCCB?>>A_Mismatch_0_Sense_+_Library_PoolC
TTTATCGTTCAAGGCTTCCAGCTAAGAACATCCTGACTGGTTCTTGCTTCTCGTATATCTCCATAATATGAAGGTCAGACCATTCTGAGTA
>Frequency_3_QualityScore_EEEGEEGGFGGGGHHGHI@HGIFEEHHGHIGIJHGGHHGAEGEHFHGH=AFGEFCGFDDHIEIHG?@CGE?A@FGDCECADEDEDDDDC@@AAA_Mismatch_0_Sense_+_Library_PoolC
TTCATCGTGAAATCTTTATAGTTCTTTTTGCTTTATCTTTAATGTATGAATGGTGAATTTTTATCGTTCAAGGCTTCCAGCTAAGAACATCCTG
>Frequency_3_QualityScore_FFHHHHHJHIIJJJJJJIJJJHIJJJJIHIIHJIJGIIIJEHIIJJJJIIJIJGIIIIJHJJJHJJJIIFGHGHGGGGFEEFFEEDADDDDCDD_Mismatch_0_Sense_+_Library_PoolC
CTTTATAGTTCTTTTTGCTTTATCTTTAATGTATGAATGGTGAATTTTTATCGTTCAAGGCTTCCAGCTAAGAACATCCTGACTGGTTCTTGCT
>Frequency_3_QualityScore_FEGHFGEHHIIIIIIIHIIIGHHHIFGHIHHGHGHIIIIIIIHHFDHIIJJJIHGHHHHHFEGGH@EGHEGGFDDEEBCD?C_Mismatch_0_Sense_+_Library_PoolC
CAAGGCTTCCAGCTAAGAACATCCTGACTGGTTCTTGCTTCTCGTATATCTCCATAATATGAAGGTCAGACCATTCTGAGTA
>Frequency_3_QualityScore_EDGGHEGIGIHIJJHHIFHHIIIHIIHHHHIHIIJIJJJGIIIHJJJJHHICGHIFHHHGEHFC@EGGHAEEEDDEFDEEDDDCC<@BBBDCDC_Mismatch_0_Sense_+_Library_PoolC
AATGGTGAATTTTTATCGTTCAAGGCTTCCAGCTAAGAACATCCTGACTGGTTCTTGCTTCTCGTATATCTCCATAATATGAAGGTCAGACCAT
>Frequency_3_QualityScore_FFHHHHHJJJJIIJJJJJJJJJJJHIJJJJJJJJIIGFHIIJJJJJIHGIHIIGIIIIEGHIIJJIJIJGHFHCG_Mismatch_0_Sense_+_Library_PoolC
TCCAGCTAAGAACATCCTGACTGGTTCTTGCTTCTCGTATATCTCCATAATATGAAGGTCAGACCATTCTGAGTA
>Frequency_3_QualityScore_FEFGGGGGHIHGIIJJIIHIIJFIFIIIHGIJIJJJIIIIJDFGHIHIIJJJIIHGHDGIFFHIIFIIIDDGHFGGGGFADCEEECAACDCDDC_Mismatch_0_Sense_+_Library_PoolC
TCTTTATAGTTCTTTTTGCTTTATCTTTAATGTATGAATGGTGAATTTTTATCGTTCAAGGCTTCCAGCTAAGAACATCCTGACTGGTTCTTGC
>Frequency_3_QualityScore_FFHHHGHJJJJJJJJJJJJJJJJJJJJJJJJJJJJJJJHIIJJJJJJJJJJGIIIIJJJJGIHHIIHHHDEFCDGFEFEDEEEEDDDBDDDEDD_Mismatch_0_Sense_+_Library_PoolC
TATCGTTCAAGGCTTCCAGCTAAGAACATCCTGACTGGTTCTTGCTTCTCGTATATCTCCATAATATGAAGGTCAGACCATTCTGAGTAACTGT
>Frequency_3_QualityScore_FFHHHHHJJJJJJJJJJJJJJJJJJHIJJJJJJJJJJJIJJJJJIHHIHIIJHIHIJFHGGIJJIJJJJGGHIHIHGGGGFFFEEECEDBCDDD_Mismatch_0_Sense_+_Library_PoolC
ATCTTTCATCGTGAAATCTTTATAGTTCTTTTTGCTTTATCTTTAATGTATGAATGGTGAATTTTTATCGTTCAAGGCTTCCAGCTAAGAACAT
>Frequency_3_QualityScore_DEGHHGGIIIIJHJJJJJIIIIIIIIJJGIIIFIIIIEGHIIJJJJJJJIFHIIIIHHHIIJJJJIIIGGHHHHFGFFFEEEEBCCDDDDDBDB_Mismatch_0_Sense_+_Library_PoolC
TATAGTTCTTTTTGCTTTATCTTTAATGTATGAATGGTGAATTTTTATCGTTCAAGGCTTCCAGCTAAGAACATCCTGACTGGTTCTTGCTTCT
>Frequency_3_QualityScore_DEGGHHHJIHGGFEGFHHGGGFEGGGGHGEHHIGHIIIIGFFGDGFFHHHIGIFHGDHFFCECEFFCGFDFF?AC<A<ACDBCBBCCDCDCC=>_Mismatch_0_Sense_+_Library_PoolC
ATTTTTATCGTTCAAGGCTTCCAGCTAAGAACATCCTGACTGGTTCTTGCTTCTCGTATATCTCCATAATATGAAGGTCAGACCATTCTGAGTA
>Frequency_3_QualityScore_DEGHHHDHG;DFFHJIJICHIHHIFFEIFFII?HIIHIGHFIIHIIIIFGGGDFGDFGIIJHIFHIGEBBABABDDCBACDDDDBDDCBBBCAB_Mismatch_0_Sense_+_Library_PoolC
TATGAATGGTGAATTTTTATCGTTCAAGGCTTCCAGCTAAGAACATCCTGACTGGTTCTTGCTTCTCGTATATCTCCATAATATGAAGGTCAGA
>Frequency_3_QualityScore_DEHEGDGIJHIHIHCGGIIGGGIIIEDGHIIIJGFHIIDCF>FIGGIGHGHFGHHIHGHHHHGIIHIFGEDEFHEFDDECDEEE@BDCCDBACB_Mismatch_0_Sense_+_Library_PoolC
TTATAGTTCTTTTTGCTTTATCTTTAATGTATGAATGGTGAATTTTTATCGTTCAAGGCTTCCAGCTAAGAACATCCTGACTGGTTCTTGCTTC
>Frequency_3_QualityScore_FFHHHHHIIIJJCHHIJJJJJEIGIGIJJJJJJJJJIHHIIIJJIIJJJJJJJJJJJJHJJJJJJJJJIGGFGGGFEEFFCECCCEEDEDDD?B_Mismatch_0_Sense_+_Library_PoolC
ATGTATGAATGGTGAATTTTTATCGTTCAAGGCTTCCAGCTAAGAACATCCTGACTGGTTCTTGCTTCTCGTATATCTCCATAATATGAAGGTC
>Frequency_3_QualityScore_DDGEGGGDGCGGHDHFHIHIFGGHGGFGHIGHHHEGGGEGGGHBFGIGH?FDHH?D?EGHIHHBDFGHGCFDCFFEFFFDCDDBDDCC>9>ABC_Mismatch_0_Sense_+_Library_PoolC
AATCTTTATAGTTCTTTTTGCTTTATCTTTAATGTATGAATGGTGAATTTTTATCGTTCAAGGCTTCCAGCTAAGAACATCCTGACTGGTTCTT
>Frequency_3_QualityScore_EEFGGGGHIHIIHHIIIHIHIHHHIIHICEFFEHHIJIIGHHIIHHHIDGHFHIHEIIHIHJGIGIHHHGHFCDBDFBBABDEDBCA>ACCCCC_Mismatch_0_Sense_+_Library_PoolC
TTTTGCTTTATCTTTAATGTATGAATGGTGAATTTTTATCGTTCAAGGCTTCCAGCTAAGAACATCCTGACTGGTTCTTGCTTCTCGTATATCT
>Frequency_3_QualityScore_FEHHHHHJJJJJIJIJJJJIJJJJJHIJJJJIGIIIIIJGIHJJGHIGIIIJJJJIJHIJIIJJIJJIIGHIIHHGEGGGFFEFEEEEDCBCDD_Mismatch_0_Sense_+_Library_PoolC
AAATCTTTATAGTTCTTTTTGCTTTATCTTTAATGTATGAATGGTGAATTTTTATCGTTCAAGGCTTCCAGCTAAGAACATCCTGACTGGTTCT
>Frequency_3_QualityScore_EEGHEGHIFEHGBDFFCGHHIBCFEHIIIGGIGHDFIIIHIFIIFGFGIHBFGGGGGIIHHIHIIJEDF@DGEFGFFFECACDDEDDCCBCDDD_Mismatch_0_Sense_+_Library_PoolC
TTATCTTTAATGTATGAATGGTGAATTTTTATCGTTCAAGGCTTCCAGCTAAGAACATCCTGACTGGTTCTTGCTTCTCGTATATCTCCATAAT
>Frequency_3_QualityScore_FFHHHHHJJJJHGIIJIJIJIJJIHIJIHJJJJFIHIIIJIIHJJGGIGIIJJJJJJHHIGHIJHIHIJGHHIHHHHHGFFEEDDEDEDCCCDC_Mismatch_0_Sense_+_Library_PoolC
ATCCTGACTGGTTCTTGCTTCTCGTATATCTCCATAATATGAAGGTCAGACCATTCTGAGTAACTGTTACTGCACAATTCGCAATTCTGAAGGA
>Frequency_3_QualityScore_FFHHHHHJJJJJJJJJJJJJJIJJJHIJJJFHHJJJJJJJJJJIJJJJIJJJJJJIJJJJJJHIIJJHHHGHHFFFDEFEEEEEEDDDDCDDDE_Mismatch_2_Sense_+_Library_PoolC
CTTTTTGCTTTATCTTTAATGTATGAATGGTGAATTTTTATCGTTCAAGGCTTCCAGCTATGAACATCCTAACTGGTTCTTGCTTCTCGTATAT
>Frequency_2_QualityScore_FFHHHHHJJJIIIIJJJIIJJIIIHIIIJGGIGGIJJJJJHIGHIJJIIJHIIIJJIJJIJJJJJIIJIGIIHHHCFFFFFEEDEEEDCACCEE_Mismatch_0_Sense_+_Library_PoolC
TTTTTGCTTTATCTTTAATGTATGAATGGTGAATTTTTATCGTTCAAGGCTTCCAGCTAAGAACATCCTGACTGGTTCTTGCTTCTCGTATATC
>Frequency_2_QualityScore_EEHEHEEGHHIHGHFGHHEEEGGGGFDAEFEHHHHIIIIIHHIIIIGIHECGHHIHIFEIGIDHHEGGEDEEDDEBCD?ADCC?ADBCCACC?C_Mismatch_0_Sense_+_Library_PoolC
TGGTGAATTTTTATCGTTCAAGGCTTCCAGCTAAGAACATCCTGACTGGTTCTTGCTTCTCGTATATCTCCATAATATGAAGGTCAGACCATTC
>Frequency_2_QualityScore_FFHHFHHIJHGIGIIIIIIIIIIIIIJJJJJJIJJJIJIJIIIJJGIIIIIIIIJIEIIJIHHIHIJIIIGDGEEGEFECCECCDDDBDD?BBA_Mismatch_0_Sense_+_Library_PoolC
GACCATTCTGAGTAACTGTTACTGCACAATTCGCAATTCTGAAGGACTTAATCTTGAATTGTTCTTTTGTCAACAATGGAACCGCTGACGTTGT
>Frequency_2_QualityScore_FFHHHHHJJJJJJJJIJJIJJIJJJJJJJIJJJJJJJJIIIJIIJJHIIJJFHHFIIJJJIJJIHIIIIGIIIIHHGHHFFFFEEEEEEEDDDD_Mismatch_0_Sense_+_Library_PoolC
CATCGTGAAATCTTTATAGTTCTTTTTGCTTTATCTTTAATGTATGAATGGTGAATTTTTATCGTTCAAGGCTTCCAGCTAAGAACATCCTGAC
>Frequency_2_QualityScore_FFHHHHHJGIIJJJJJJIIIIJJJJJIIJIJIIJJJJIJJIIIJIIIJJJJJJIEGIGIJJJJIIIJHGEHHHHHGEFFEFEFEEEEEDDDCCD_Mismatch_2_Sense_+_Library_PoolC
ATGAATGGTGAATTTTTATCGTTCAAGGCTTCCAGCTATGAACATCCTAACTGGTTCTTGCTTCTCGTATATCTCCATAATATGAAGGTCAGAC
>Frequency_2_QualityScore_FFHHHHHJJJIIIIJHIJGIIIJBGGIIJJJJJJIIIIJJJJJJJJJJIIJJJJJJJJJIIJJJJJIJJJIJIHHHHHGFFFDCEEEEFDDCDC_Mismatch_0_Sense_+_Library_PoolC
CTTTATCTTTAATGTATGAATGGTGAATTTTTATCGTTCAAGGCTTCCAGCTAAGAACATCCTGACTGGTTCTTGCTTCTCGTATATCTCCATA
>Frequency_2_QualityScore_FFHFHHHJHGIIJGIJJJJIGGGHIIIGIIIIIJJJFEIIGIGGIIIIIIIGIIIIIBGIIIIFHIIJGHIIGGGHGFEEDDEEEEEDDDDCDD_Mismatch_0_Sense_+_Library_PoolC
CTGACTGGTTCTTGCTTCTCGTATATCTCCATAATATGAAGGTCAGACCATTCTGAGTAACTGTTACTGCACAATTCGCAATTCTGAAGGACTT
>Frequency_2_QualityScore_FFHHHHHJJIIJJHIIJIIIJJ?EHHFIJJJJJIIGIJIJJIIIJIIGIJIJJJIJJJIIJJJJJIIIFCFGIGHHGHHFFCDDEEEEEDBCCC_Mismatch_2_Sense_+_Library_PoolC
TTTATCTTTAATGTATGAATGGTGAATTTTTATCGTTCAAGGCTTCCAGCTATGAACATCCTAACTGGTTCTTGCTTCTCGTATATCTCCATAA
>Frequency_2_QualityScore_FFGHHHHJJJIIIIJJIJJIIJJIJIIIIJJGHIJJJIJIJIJJHHIIIIIIJIIFGIIIHIHIJCCGGEHGFEFFFEEEADECEEDCCDDDDD_Mismatch_0_Sense_+_Library_PoolC
CAAGGCTTCCAGCTAAGAACATCCTGACTGGTTCTTGCTTCTCGTATATCTCCATAATATGAAGGTCAGACCATTCTGAGTAACTGTTACTGCA
>Frequency_2_QualityScore_FFHEFEFCGIIIIGEIIIFGIFGGIFFHEHGIIIIIEEHFEEFEIIFEHIGIIIIIGHIIIIIIIEGEDFHGIEFGGGFEC@@CA?CCECDDBA_Mismatch_0_Sense_+_Library_PoolC
TTGCTTTATCTTTAATGTATGAATGGTGAATTTTTATCGTTCAAGGCTTCCAGCTAAGAACATCCTGACTGGTTCTTGCTTCTCGTATATCTCC
>Frequency_2_QualityScore_EEHHGHHJIJIIIJHIIIJIJJIIIJJIJJJIJIIIIIIIIHIIIIGHIIIIJJJIIIEHGIHIIIIJIHIIGIIIHFGFFEEEEEEEEEDC>C_Mismatch_2_Sense_+_Library_PoolC
TGAAATCTTTATAGTTCTTTTTGCTTTATCTTTAATGTATGAATGGTGAATTTTTATCGTTCAAGGCTTCCAGCTATGAACATCCTAACTGGTT
>Frequency_2_QualityScore_FFHGHHHIIIIIIIJIIIIJCGHIIIJJJJJIJIIJJJJJJJJJIIIJJJJJJIJJGIIJJJJIIIFGIGIIIHHHHGFEEFEEEEEECDDDDE_Mismatch_0_Sense_+_Library_PoolC
TATCTTTAATGTATGAATGGTGAATTTTTATCGTTCAAGGCTTCCAGCTAAGAACATCCTGACTGGTTCTTGCTTCTCGTATATCTCCATAATA
>Frequency_2_QualityScore_FFHHHHHJIJJJJJIJJJJJIIJIJIIJIJJJIJJJIIIJJGIIIJJJJJJIIJGGHIIJIJIIIIIJIGGGGGHCDFFFEDDEEEEEEDCCDD_Mismatch_1_Sense_+_Library_PoolC
TTTTATCGTTCAAGGCTTCCAGCTAAGAACATCCTGACTGGTTCTTGCTTCTCGTATATCTCCATAATATGAAGGTCAGACCATTCTGAGTAAA
>Frequency_2_QualityScore_FFHHGHHJJJIJJJJJJIGHGIIIIHGIHGIIJIIIJIDGGIIIJIIIIIIHHGGIIJJIIIJJGIIIJGHIHGGHFFFFEECCCECCDCCCEC_Mismatch_0_Sense_+_Library_PoolC
CTGGTTCTTGCTTCTCGTATATCTCCATAATATGAAGGTCAGACCATTCTGAGTAACTGTTACTGCACAATTCGCAATTCTGAAGGACTTAATC
>Frequency_2_QualityScore_FFHHHGHIJIJIJHIJIJBGGIIJJJJJJIIIJIIIJJJJJJJJJJJIIJJJJJJIJIJJJIIJGIIIJIIIJHHHHEFFEEEEEECDDCDCCC_Mismatch_0_Sense_+_Library_PoolC
TCTTTAATGTATGAATGGTGAATTTTTATCGTTCAAGGCTTCCAGCTAAGAACATCCTGACTGGTTCTTGCTTCTCGTATATCTCCATAATATG
>Frequency_2_QualityScore_FDHHHHGJJIJJJJIJJJJJIJJJIJJJGIIIJFGIHIJJJJIJJIIIIJIIJJJIJIIJJJJIIIJIIHIIGHHHGGFDFFEEEEEEEEDCBC_Mismatch_0_Sense_+_Library_PoolC
GTTCTTTTTGCTTTATCTTTAATGTATGAATGGTGAATTTTTATCGTTCAAGGCTTCCAGCTAAGAACATCCTGACTGGTTCTTGCTTCTCGTA
>Frequency_2_QualityScore_FFHHHHGHIJJJJJIICHHJIIIJIIIIIIJJIIIJIIIJIJIIIIIIJJJJJJIIIJIJGICGHHIIIIIIGHCCACDFFEFDEA@CDEEDDA_Mismatch_2_Sense_+_Library_PoolC
TTTAATGTATGAATGGTGAATTTTTATCGTTCAAGGCTTCCAGCTATGAACATCCTAACTGGTTCTTGCTTCTCGTATATCTCCATAATATGAA
>Frequency_2_QualityScore_FFHGHHHIIJJJIIJJIIJJJJJIIIIIJJJJJJIJIJJIIJIJJIIJJGIIJGIIIIEGHGHIJIJIIIGGHIIIGGGEEEEFEEEECBDEDD_Mismatch_0_Sense_+_Library_PoolC
GATCTTTCATCGTGAAATCTTTATAGTTCTTTTTGCTTTATCTTTAATGTATGAATGGTGAATTTTTATCGTTCAAGGCTTCCAGCTAAGAACA
>Frequency_2_QualityScore_EBCGGGEGIAAFHEIGGIAEGEEECGCGGE:EEGIFIIGIC?EF8ADEGFIGIGHBECAEEIIHCDACC@CFEBADDC;=@C=A?@BCEC;?AA_Mismatch_0_Sense_+_Library_PoolC
AATTTTTATCGTTCAAGGCTTCCAGCTAAGAACATCCTGACTGGTTCTTGCTTCTCGTATATCTCCATAATATGAAGGTCAGACCATTCTGAGT
>Frequency_2_QualityScore_FFHHGHHJJIIIIIJIIIIIJIIIIJIIHIIIJIIIIJJIIJIJJGIIJIGIIIJIIIJIHIHHFHGFECCEEEEEEEEECEECDCCCCDDEDA_Mismatch_0_Sense_+_Library_PoolC
GAACATCCTGACTGGTTCTTGCTTCTCGTATATCTCCATAATATGAAGGTCAGACCATTCTGAGTAACTGTTACTGCACAATTCGCAATTCTGA
>Frequency_2_QualityScore_FEHGHHHIIJIIIIGGIIIJIIIIIIJJIJJJJJIGHIIJIJIJIJJGGIIIIIIIGDIIIJIJJIHIJHHIHGGFFFFEEEEEEEDCCDDDDD_Mismatch_0_Sense_+_Library_PoolC
GTTCTTGCTTCTCGTATATCTCCATAATATGAAGGTCAGACCATTCTGAGTAACTGTTACTGCACAATTCGCAATTCTGAAGGACTTAATCTTG
>Frequency_2_QualityScore_FFGHEEGIJIIFGIIIIIGIIIIGGIIJJJJJIIHIJJJJIIIIJGHGIIJIGIIJJIHIAG_Mismatch_0_Sense_+_Library_PoolC
ATCCTGACTGGTTCTTGCTTCTCGTATATCTCCATAATATGAAGGTCAGACCATTCTGAGTA
>Frequency_2_QualityScore_EEGHAFFIIIIJIIIIIIIJJJJIIJJIIIIJJIIIIIIIIIIGIJJJIJFEGGIIIIIGIIIGGIJIGGGFHEFFFEEDECCDDDCCDDCACC_Mismatch_0_Sense_+_Library_PoolC
ATGGTGAATTTTTATCGTTCAAGGCTTCCAGCTAAGAACATCCTGACTGGTTCTTGCTTCTCGTATATCTCCATAATATGAAGGTCAGACCATT
>Frequency_2_QualityScore_FFHHHHGIJIIIJJCIGJJJJJJIIIIIIJIJJJJJJIIIJJIIJJJJJJJIJJIJJJJJCGIJJIIJIFIIGDGFFFFFFFADCEEEEABCDD_Mismatch_0_Sense_+_Library_PoolC
TAATGTATGAATGGTGAATTTTTATCGTTCAAGGCTTCCAGCTAAGAACATCCTGACTGGTTCTTGCTTCTCGTATATCTCCATAATATGAAGG
>Frequency_2_QualityScore_@EHEHHGGIIIIIIIIIIIIFHGHIIIIIIIIIGFIIIIIIIHIGIIIGGGEIIHGHIIGIHIIGIHAB;?EGGFDEEEFEEEEEEEEEBDDDD_Mismatch_0_Sense_+_Library_PoolC
GCTAAGAACATCCTGACTGGTTCTTGCTTCTCGTATATCTCCATAATATGAAGGTCAGACCATTCTGAGTAACTGTTACTGCACAATTCGCAAT
>Frequency_2_QualityScore_EEHHFFHIIJHHIJJGIIIIJGIIIIJIGIJIIIIGHIIJGHIHEHGIIFIIIIIII_Mismatch_0_Sense_+_Library_PoolC
CTTTATAGTTCTTTTTGCTTTATCTTTAATGTATGAATGGTGAATTTTTATCGTTCA
>Frequency_2_QualityScore_FFGHHFHIIJHIIHIIIJEHFIIIGIIGIIJJJJJJIGICGIIJIJIJGIIIGIGI_Mismatch_0_Sense_+_Library_PoolC
ACTGGTTCTTGCTTCTCGTATATCTCCATAATATGAAGGTCAGACCATTCTGAGTA
>Frequency_2_QualityScore_FFGHHHHIIIJJJJIIJJIIGIIJJIIJJJJJJJJIJIJIIIIIJIJIIIDGHIJJIJJJJJIGIHIGFHEGGHFEFGFEEEEEEEEEEEEEDD_Mismatch_2_Sense_+_Library_PoolC
ATCGTGAAATCTTTATAGTTCTTTTTGCTTTATCTTTAATGTATGAATGGTGAATTTTTATCGTTCAAGGCTTCCAGCTATGAACATCCTAACT
>Frequency_2_QualityScore_FFFHHHHJJIIIIJJIIJIIGIIIJIIIIJGHIIIIIJIIIGIEHHIIIIIIGIEIIIIB9FGIFHIIGGGCEFFFCCECDDDEEADDDDCCCC_Mismatch_0_Sense_+_Library_PoolC
AAGGCTTCCAGCTAAGAACATCCTGACTGGTTCTTGCTTCTCGTATATCTCCATAATATGAAGGTCAGACCATTCTGAGTAACTGTTACTGCAC
>Frequency_1_QualityScore_AD=<FDDG<AC<ABFF,<:<CHFEH;HHBGA81_Mismatch_0_Sense_+_Library_PoolC
TTTAATGTATGAATGGTGAATTTTTATCGTTCA
>Frequency_1_QualityScore_BDHHHHFIF;?E@HDHHG9EBHGHI@BFHIHGFHIIIIIIIIICG@FHHIEFDGHGGHEGIIGGIIIDEAAHHHEHDDBBCCCCCCCFCCA>AC_Mismatch_0_Sense_+_Library_PoolC
TGCTTCTCGTATATCTCCATAATATGAAGGTCAGACCATTCTGAGTAACTGTTACTGCACAATTCGCAATTCTGAAGGACTTAATCTTGAATTG
>Frequency_1_QualityScore_FFHHGHHJJJIJJIIJIJHIIJJ?FHIJJJJJJJIJIIJJJJJIJJJJJJJJIJJJJJJJJJJJHHHHHFFFFFFEEDEEEDDDDDEEFDDCDC_Mismatch_2_Sense_+_Library_PoolC
CTTTATCTTTAATGTATGAATGGTGAATTTTTATCGTTCAAGGCTTCCAGCTATGAACATCCTAACTGGTTCTTGCTTCTCGTATATCTCCATA
>Frequency_1_QualityScore_FFHHHHHIGEBGIGGIIIIGIHGAFGEGGCFHIGGEGIGHICHGGFFGIIHHGIJGJJGHEDAHA)@DHA>CHFFDBDFDCEEC>CEDDACCDD_Mismatch_0_Sense_+_Library_PoolC
AGGCTTCCAGCTAAGAACATCCTGACTGGTTCTTGCTTCTCGTATATCTCCATAATATGAAGGTCAGACCATTCTGAGTAACTGTTACTGCACA
>Frequency_1_QualityScore_FDHHGHHGHIGHHIJAHGIGJJJJGHIJHIJJJIJJJJJJIIJJIJIJGHIJJIGIJJGHIHHHHGHHHDFFFBABCCEDECDCDDCCACDDDC_Mismatch_1_Sense_+_Library_PoolC
GTAATGTATGAATGGTGAATTTTTATCGTTCAAGGCTTCCAGCTAAGAACATCCTGACTGGTTCTTGCTTCTCGTATATCTCCATAATATGAAG
>Frequency_1_QualityScore_FDHHHFHJJJJJJJJJJJHIJJJJJJJJJJJJJJ>GHIJJJJJJJGIIJJJJJJIJJIJIJJJIJIIJIHJJIIIGIIGHGHFFDFFECDEBDD_Mismatch_1_Sense_+_Library_PoolC
GTAGGTATTATTAATATGTAATTAAATTAAAATTAAAATATTAAGTATTCAGTCTCTATTTCCAAAGCACTAACGTTCGTTCCTTTGGGAACGG
>Frequency_1_QualityScore_FFHHHHHJJJJJJJJIHJJIJJJJJJJJJJJJJJJJJJJJJJJJIJJIIIJJJJJJJJJIG_Mismatch_0_Sense_+_Library_PoolC
TCAGACCATTCTGAGTAACTGTTACTGCACAATTCGCAATTCTGAAGGACTTAATCTTGAA
>Frequency_1_QualityScore_BDABFHH?GHIAACDHGIGCHDAFHG*?BEHHIIGIIHIGCE4??DCGGEF;BCBFGGH@44=@G;EHGCE?7?EHE;;@@B>CC@;AA;@@AC_Mismatch_2_Sense_+_Library_PoolC
TCTTTTTGCTTTATCTTTAATGTATGAATGGTGAATTTTTATCGTTCAAGGCTTCCAGCTATGAACATCCTAACTGGTTCTTGCTTCTCGTATA
>Frequency_1_QualityScore_FFHHHHHJJJJJJJJIIJJJJIJJJJJJHJJJJJJJIIJJJJJJJGIJJIJJIJJJJJJJJJIIHHI_Mismatch_1_Sense_+_Library_PoolC
GAACATCCTGACTGGTTCTTGCTTCTCGTATATCTCCATAATATGAAGGTCAGACCATTCTGAGTCA
>Frequency_1_QualityScore_=A?DDDDB>BEIDDED>+<ADEEDECEEIF<D?*_Mismatch_0_Sense_+_Library_PoolC
TCTCCATAATATGAAGGTCAGACCATTCTGAGTA
>Frequency_1_QualityScore_DDHHHHFHHHIIIIJJIIJBFEHJGIGIHJJIDIIGGIJJDDGGIIIJIJJIIHIJJ_Mismatch_1_Sense_+_Library_PoolC
GACTGGTTCTTGCTTCTCGTATATCTCCATAATATGAAGGTCAGACCATTCTGAGCA
>Frequency_1_QualityScore_FFHHHHHJJJJIJJHIJJJJJJJJJJJJJJJJJJJJJJJJGIIIJFGIGIJJJJJIJJHJJJJIJJJJIHIIHHHGHHHFDFFFECEEEED@CC_Mismatch_2_Sense_+_Library_PoolC
GAAATCTTTATAGTTCTTTTTGCTTTATCTTTAATGTATGAATGGTGAATTTTTATCGTTCAAGGCTTCCAGCTATGAACATCCTAACTGGTTC
>Frequency_1_QualityScore_FFHHHAFHIIIJJJIJHGHHIJIIJIJJIJIJJIIJIJJJJJJJJGEIJIIDGIIIIIGIJJJGFIIJEDEHHCHHGFF>>@BEE>@CECDDDD_Mismatch_2_Sense_+_Library_PoolC
AATGGTGAATTTTTATCGTTCAAGGCTTCCAGCTATGAACATCCTAACTGGTTCTTGCTTCTCGTATATCTCCATAATATGAAGGTCAGACCAT
>Frequency_1_QualityScore_FFHHHHHIJFHHHGIIIJGHGIHIJGIJJJIIJJJIJIJJJJJJJJJJJGHIIJJJIIJJJIJJJJIJIGIGIJJJIJJHHGFFFFFDEEDEDA_Mismatch_1_Sense_+_Library_PoolC
AATCGTAGGTATTATTAATATGTAATTAAATTAAAATTAAAATATTAAGTATTCAGTCTCTATTTCCAAAGCACTAACGTTCGTTCCTTTGGGA
>Frequency_1_QualityScore_FFHHHHHJJJIHIIIIJIJJGIJJJJJJIJIIGHIJJJJJJJIJJJJGGIJJJHIJJJJII_Mismatch_0_Sense_+_Library_PoolC
CTTGCTTCTCGTATATCTCCATAATATGAAGGTCAGACCATTCTGAGTAACTGTTACTGCA
>Frequency_1_QualityScore_FFHGGHHJJJJJIJIIJJJHIIIIJIIJJJJGFIIJIIJJJIJIJJIJJIIJIDFHIJJGIJJJJIJJHDGGFHHHHHHFFFFFEDECDDDDDA_Mismatch_0_Sense_+_Library_PoolC
CTAAGAACATCCTGACTGGTTCTTGCTTCTCGTATATCTCCATAATATGAAGGTCAGACCATTCTGAGTAACTGTTACTGCACAATTCGCAATT
>Frequency_1_QualityScore_FFHHHFHJJGIJHIJJGIIIIIGIJFHIJJIIJJIHIJIIGJJIIIDFGGIJJGIIJIIIJCHHIIIGIEHFFHH_Mismatch_0_Sense_+_Library_PoolC
CATCCTGACTGGTTCTTGCTTCTCGTATATCTCCATAATATGAAGGTCAGACCATTCTGAGTAACTGTTACTGCA
>Frequency_1_QualityScore_FFHHHHHJJJJJJJHIJJJJJJJJJJIGIJJJJJJJEIHJIJIJIJJJHHIJJIIGIJHIJGIGHIJJJJHIHHGHF_Mismatch_0_Sense_+_Library_PoolC
AACATCCTGACTGGTTCTTGCTTCTCGTATATCTCCATAATATGAAGGTCAGACCATTCTGAGTAACTGTTACTGCA
>Frequency_1_QualityScore_D;33ADC:CFB?CFH@;CBFEHEEAF@FCG4DGIEFFGCBCG>FB9BDB<FFEDFI>>FGAEGEEFA@DCA@E)=AE@?);BD>;;@;6;>A;?_Mismatch_0_Sense_+_Library_PoolC
TCCAGCTAAGAACATCCTGACTGGTTCTTGCTTCTCGTATATCTCCATAATATGAAGGTCAGACCATTCTGAGTAACTGTTACTGCACAATTCG
>Frequency_1_QualityScore_FFHGHHHIJJJJJJJIJJJJJIIJEIJJJJJJJJIIIJJJJIJJIIJJJIJJCEHIJBCCCHIJJIGI>@GIIBHHHHEDFEFCEEEEDCDDDD_Mismatch_1_Sense_+_Library_PoolC
ATCTTTCATCGTGAAATCTTTATAGTTCTTTTTGCTTTATCTTTAATGTATGAATGGTGAATTTTTATCGTTCAAGGCTTCCAGCTATGAACAT
>Frequency_1_QualityScore_FFDHGHDIJIJIJGIJGEIIHIIHIJJJJJIJIIJIJJJJJIGIIIJIIHGEBFHGHEGIJJIJJGEHI@GIDHGHHFFFFDECEEEEEDDDDD_Mismatch_0_Sense_+_Library_PoolC
TCATCGTGAAATCTTTATAGTTCTTTTTGCTTTATCTTTAATGTATGAATGGTGAATTTTTATCGTTCAAGGCTTCCAGCTAAGAACATCCTGA
>Frequency_1_QualityScore_FDHHFFHHDACG>HHIIIIHIIGGHIGIIIIIIIIIIIIIIIIIIIIIIIIIIIIHGIIIIIIIGIIICEHHEFDFFFFEEEACDEDCD>ACCC_Mismatch_1_Sense_+_Library_PoolC
TATGAATGGTGAGTTTTTATCGTTCAAGGCTTCCAGCTAAGAACATCCTGACTGGTTCTTGCTTCTCGTATATCTCCATAATATGAAGGTCAGA
>Frequency_1_QualityScore_FFHHHDHIHIIJIIJIIJCHFHHIJJIJIJJJIIJIIIIJJJIJJJIJHHHHIJHIIJIJJIIGHGHJIHHHHHHHFFFF_Mismatch_0_Sense_+_Library_PoolC
GAAGGTCAGACCATTCTGAGTAACTGTTACTGCACAATTCGCAATTCTGAAGGACTTAATCTTGAATTGTTCTTTTGTCA
>Frequency_1_QualityScore_DBHHABBFACGHIGGEECHHIIIIIEBEHCGHGGE@DGE?<DGH<9B>DD?DGIIEE@BGHIIBDHFGHA>ECHH>ACEH_Mismatch_2_Sense_+_Library_PoolC
TGAACATCCTAACTGGTTCTTGCTTCTCGTATATCTCCATAATATGAAGGTCAGACCATTCTGAGTAACTGTTACTGCAC
>Frequency_1_QualityScore_DFHHHHHJJJJGGJJJJIJJ<CHHJJJJJJJJJIJJJBIGIJJIJIJIJJJJJJJJJJJJJJJJJIGHGIIIIDEHFHFBEECDEFEECEDDDE_Mismatch_2_Sense_+_Library_PoolC
TATCTTTAATGTATGAATGGTGAATTTTTATCGTTCAAGGCTTCCAGCTATGAACATCCTAACTGGTTCTTGCTTCTCGTATATCTCCATAATA
>Frequency_1_QualityScore_FFHHHHHJJJIJIGHJGHIIJJIEHIGGIJJIJJJJHJJJGIGIJIJJJEIGIGIJJGHHIJJI<DGIJIHFAHH_Mismatch_0_Sense_+_Library_PoolC
CCAGCTAAGAACATCCTGACTGGTTCTTGCTTCTCGTATATCTCCATAATATGAAGGTCAGACCATTCTGAGTAA
>Frequency_1_QualityScore_FFHHFHHIJJIIGGIHIJJJGGIDICHIJJJIJIIIJIGGHFAGCGGGHHEHHFEFFECECCEEDB>@CCDCDDCDCDDEFAFEECCDEDDACD_Mismatch_2_Sense_+_Library_PoolC
GCTGACGTTGTTCTGTTTTGTCGAGAATGGAACCGCTGACGTATTGCTTGTTTGGCTAATCATGGGTATTATTAATATGTAATTAAATTTAAAT
>Frequency_1_QualityScore_DDHHHGHJJJIEIIIIJGGIIIGJIGEIFIIIDGHIGEGEGIGIJDEGD<FBDGDHIJDH>FGIGD=DHCEHFE@BDDDBB;>@@AC6@@C_Mismatch_0_Sense_+_Library_PoolC
TCAAGGCTTCCAGCTAAGAACATCCTGACTGGTTCTTGCTTCTCGTATATCTCCATAATATGAAGGTCAGACCATTCTGAGTAACTGTTAC
>Frequency_1_QualityScore_FFHHGHHJJIIIIIJJJHGIJFIJJJIJIJEHIJJIJJIGIJJJIGIGBEHHIIICGCHIJJJC=D@CHDEE=CEHHFCBEDFEECDDDBDDDE_Mismatch_0_Sense_+_Library_PoolC
AAGAACATCCTGACTGGTTCTTGCTTCTCGTATATCTCCATAATATGAAGGTCAGACCATTCTGAGTAACTGTTACTGCACAATTCGCAATTCT
>Frequency_1_QualityScore_DFHHFHHIIIIHIIICABHHIFAFHHCHECGGIICBGDAGIGHIIGHDEGIHGIHA@DFCBDH;@FGCHEC@EECE@@CD;;@@@CC>@>@CB?_Mismatch_0_Sense_+_Library_PoolC
AGTTCTTTTTGCTTTATCTTTAATGTATGAATGGTGAATTTTTATCGTTCAAGGCTTCCAGCTAAGAACATCCTGACTGGTTCTTGCTTCTCGT
>Frequency_1_QualityScore_EDAHDHHHHGHIHAEHEGHGEIH>GGIGIIJJGEFGHGHJJAHIEGDDF>DGAACGBFGIEGGHHICGEDAH;ABDFFFFDCCEEEC>A@CCCD_Mismatch_0_Sense_+_Library_PoolC
TCAAGGCTTCCAGCTAAGAACATCCTGACTGGTTCTTGCTTCTCGTATATCTCCATAATATGAAGGTCAGACCATTCTGAGTAACTGTTACTGC
>Frequency_1_QualityScore_FFHHHGHJJJIJJJJAFIJIJJJJIIIJJJJJJJJJJJJJJJJJJJJJJJJJJJIIJIJIICHGIJJJIGHIJFCHHFEFFFFFEEEEEDDEDD_Mismatch_2_Sense_+_Library_PoolC
TTAATGTATGAATGGTGAATTTTTATCGTTCAAGGCTTCCAGCTATGAACATCCTAACTGGTTCTTGCTTCTCGTATATCTCCATAATATGAAG
>Frequency_1_QualityScore_FFHHHHHJJJJHJJIJJJJJJJJJJJJIJJJJJJIJJJJJFHHJJIJJIIIJJJJJGIJJHIIJJJJJJDG_Mismatch_0_Sense_+_Library_PoolC
ACCATTCTGAGTAACTGTTACTGCACAATTCGCAATTCTGAAGGACTTAATCTTGAATTGTTCTTTTGTCA
>Frequency_1_QualityScore_FFHHHGHGGGGIJGGHFHDHHHHEHGIJ>GHIJJJJJJIJIGIIJCGHHHGHHIIJEGGIGHCGHGGFHHEHHFDFF@CCECECCCECDDCDCD_Mismatch_0_Sense_+_Library_PoolC
GGCTTCCAGCTAAGAACATCCTGACTGGTTCTTGCTTCTCGTATATCTCCATAATATGAAGGTCAGACCATTCTGAGTAACTGTTACTGCACAA
>Frequency_1_QualityScore_FFGBHHHGIJJJJJJIJJJIJIJJDHHIIJJIIIJJBGIIIIIIJJHIIFHIJJJIJJIGIIIJJBHHFEAEFCDFFEEACEDDDCD_Mismatch_0_Sense_+_Library_PoolC
TCGTTCAAGGCTTCCAGCTAAGAACATCCTGACTGGTTCTTGCTTCTCGTATATCTCCATAATATGAAGGTCAGACCATTCTGAGTA
>Frequency_1_QualityScore_FFHHGHHGIJIIIIJJJIGHIJJJJJJJJIJEGIJJIGIIHGIFBFIJEFHFHIJIJIIGHCHHFCGEHGEHFEEHFD@DFFEEDCCDCDDDDB_Mismatch_0_Sense_+_Library_PoolC
CGTGAAATCTTTATAGTTCTTTTTGCTTTATCTTTAATGTATGAATGGTGAATTTTTATCGTTCAAGGCTTCCAGCTAAGAACATCCTGACTGG
>Frequency_1_QualityScore_FFHHHGGIIJIEGGGHIGIGGHIJIIJJJJJJGHIIIIIGHIJJGDEHIJIJJI:FFHICGI>AAGAECGEHGFEDFFFDFFC@_Mismatch_1_Sense_+_Library_PoolC
TCAAGGCTTCCAGCTAAGAACATCCTGACTGGTTCTTGCTTCTCGTATATCTCCATAATATGAAGGTCAGACCATTCTGAGTGA
>Frequency_1_QualityScore_F@FDFFDIIGGIGHHIGGJIGGAFFEHHAFGBEHGGE?DHIIG?DFGIDAFHIEGE@;FF<@;@@ACEEHCHEFDBD>>AECECCC_Mismatch_2_Sense_+_Library_PoolC
GTATATCTCCATAATATGAAGGTCAGACCATTCTGAGTAACTGTTACTGCACAATTCGCAATTCTGAAGGACTTAATCTTGAACTA
>Frequency_1_QualityScore_FFHHHGHIIJJJJIJJJJJJJJJJJJIJJJJJJJJJJJJHIJJJJJJJJJJJ@FHHHIJIHHGHHIHHBCEHH?CEDEEDCEEEEEDDAC_Mismatch_0_Sense_+_Library_PoolC
TTATCGTTCAAGGCTTCCAGCTAAGAACATCCTGACTGGTTCTTGCTTCTCGTATATCTCCATAATATGAAGGTCAGACCATTCTGAGTA
>Frequency_1_QualityScore_DDHFBHFICE:<A<BD?C@FFH@F<FEEH>BEFD@9:BB:9B9?BB9FDBBG>F@<CFGHGHGEHHEHIHDEECEHC?C_Mismatch_0_Sense_+_Library_PoolC
CCATTCTGAGTAACTGTTACTGCACAATTCGCAATTCTGAAGGACTTAATCTTGAATTGTTCTTTTGTCAACAATGGAA
>Frequency_1_QualityScore_FFHHHHHJGHGGHIJJJJJJJJJIIIIJIIJJ@GIGGIHIIJJDHGIJIHHHJJJJJIJJJJIEG_Mismatch_0_Sense_+_Library_PoolC
AGAACATCCTGACTGGTTCTTGCTTCTCGTATATCTCCATAATATGAAGGTCAGACCATTCTGAG
>Frequency_1_QualityScore_FFHHHGHJJJJJJJHIJIIJJJJJJJJIJHI_Mismatch_0_Sense_+_Library_PoolC
CCATAATATGAAGGTCAGACCATTCTGAGTA
>Frequency_1_QualityScore_FFGHHGHIIIHCJJDHHJGHHGHIIIJIJJJIEHGIIHJIGIIIJGGHHJIIIIIGIGEHEIHIIHGIIGGHHFH_Mismatch_1_Sense_+_Library_PoolC
ATCTTTAATGTATGAATGGTGAATTTTTATCGTTCAAGGCTTCCAGCTAAGAACATCCTGACTGGTTCTTGCTTA
>Frequency_1_QualityScore_FFHHHHHJJJJJHIJJJJJJJJJJJJJJJJJJIJJJJIJJJJJJIGHIIJJJJJJJJJGGIGGIJIHHHGFHFFFFDFFEEEEEDDDDDEEEDD_Mismatch_0_Sense_+_Library_PoolC
GAATTTTTATCGTTCAAGGCTTCCAGCTAAGAACATCCTGACTGGTTCTTGCTTCTCGTATATCTCCATAATATGAAGGTCAGACCATTCTGAG
>Frequency_1_QualityScore_FDHHHHHJHHIJIIGHGHHGHG<HGHGIGIEHFBGGGGGFHIJGDEHGGHGH=BDDDBCACEDB9@CDEBCDDDDDEDDEEEEDDEDDDDDEDD_Mismatch_1_Sense_+_Library_PoolC
TGACGTTGTTCTGTTTTGTCGAGAATGGAACCGCTGACGTATTGCTTGTTTGGCTAATCGTGGGTATTATTAATATGTAATTAAATTTAAATTA
>Frequency_1_QualityScore_DDDBDBDE@DA+CEEF4FACEFEC+CFEIIEICDFE@?D?BEDDEDEEI?@DCEIDEBCDDDIICD@>C?DDDDDDDDADABAAA_Mismatch_0_Sense_+_Library_PoolC
TCGTATATCTCCATAATATGAAGGTCAGACCATTCTGAGTAACTGTTACTGCACAATTCGCAATTCTGAAGGACTTAATCTTGAA
>Frequency_1_QualityScore_ADFF?+<3CFGGC@<EFHCFHA4:??F*:C:DGGHIGH?DD=??B9BDHEDG>=BFHCC@=@=CAHEHHEEH;777;3>CCCCC((,;3@C@@A_Mismatch_2_Sense_+_Library_PoolC
TTTCCGTTATCTTTAATGTATGAATGGTGAATTTTTATCGTTCAAGGCTTCCAGCTAAGAACATCCTGACTGGTTCTTGCTTCTCGTATATCTC
>Frequency_1_QualityScore_FFHHHGHJIJJIJJEHGJJFIIJIIJIFHGCIIJIHGHGIIJJJJ>FIGHGIIJIGGIJJJGI@F_Mismatch_1_Sense_+_Library_PoolC
AACATCCTAACTGGTTCTTGCTTCTCGTATATCTCCATAATATGAAGGTCAGACCATTCTGAGTA
>Frequency_1_QualityScore_FFFHHHHJJGIJIJJIIIIIIIGHIGCHIGIGIJJIJEIJJJHIJJIIJJJJIJJIEGIHGIGGIHHF>CAACDBBDDD;AACDDDD?@A<CCC_Mismatch_1_Sense_+_Library_PoolC
TACTGCACAATTCGCAATTCTGAAGGACTTAATCTTGAACTGTTCTTTTGTCAACAATGGAACCGCTGACGTTGTTCTGTTTTGTCGAGAATGG
>Frequency_1_QualityScore_FFHHHHHJJJJJJJJJJJIJJJIIIJJJJJJJJJJJJJFHIJJJJIIJJJIDHIIJJJJH;DHGJHHFH;>E@CDFFEDEEADDD@CDC_Mismatch_1_Sense_+_Library_PoolC
TATCGTTCAAGGCTTCCAGCTAAGAACATCCTGACTGGTTCTTGCTTCTCGTATATCTCCATAATATGAAGGTCAGACCATTCTGAGCA
>Frequency_1_QualityScore_EFHFHHHIJBDH<AIIHIJHIECHEAFDH_Mismatch_0_Sense_+_Library_PoolC
ATGTATGAATGGTGAATTTTTATCGTTCA
>Frequency_1_QualityScore_FFHFHHFHHIIJGFIJIIIIHIJIJCHHJJIJJJIIIJGHJJJJHDHIJJJIGGIJIIIJIIIGIIJJIEHEEFHFFFDEFCCDC@DCDDCDDD_Mismatch_0_Sense_+_Library_PoolC
TGCTTTATCTTTAATGTATGAATGGTGAATTTTTATCGTTCAAGGCTTCCAGCTAAGAACATCCTGACTGGTTCTTGCTTCTCGTATATCTCCA
>Frequency_1_QualityScore_FFHHHHDGIJJJJJJIJIJJJJJJJJJJJJJJJJJJJJJJJIJJJGGIIJJIHIJJJJJIJJIJIHJJHEHHHHFFEFFFFEDEDEEEDDDDDD_Mismatch_2_Sense_+_Library_PoolC
GAATGGTGAATTTTTATCGTTCAAGGCTTCCAGCTATGAACATCCTAACTGGTTCTTGCTTCTCGTATATCTCCATAATATGAAGGTCAGACCA
>Frequency_1_QualityScore_FFHHDHGGIJJJFIIIIGGIGGIIJJJJIJJJAGGHGIIJFIJJIIG@FHJEHGGGIGEHIJJJIGGIGEBFDFEFD@CEEDDDCCEDDDCCCC_Mismatch_0_Sense_+_Library_PoolC
CTTGCTTCTCGTATATCTCCATAATATGAAGGTCAGACCATTCTGAGTAACTGTTACTGCACAATTCGCAATTCTGAAGGACTTAATCTTGAAT
>Frequency_1_QualityScore_FFGGHDHAFGFGGHIJIGGGGGHIIIIJJJIJIHGIIFEIEG?FGIIHGGEGHHGHHJGIJIGEIHHIIFHIGGIH_Mismatch_0_Sense_+_Library_PoolC
ATCTTTATAGTTCTTTTTGCTTTATCTTTAATGTATGAATGGTGAATTTTTATCGTTCAAGGCTTCCAGCTAAGAA
>Frequency_1_QualityScore_DDAB>FFIABB;<;FH4<?AE;FH<3?FG9FE3D*:?D<D3BB??<8399*9)8=4B-@;C)7@4)>DE?)=).=B;)7;;(;>2@@>@B_Mismatch_0_Sense_+_Library_PoolC
AATTTTTATCGTTCAAGGCTTCCAGCTAAGAACATCCTGACTGGTTCTTGCTTCTCGTATATCTCCATAATATGAAGGTCAGACCATTCT
>Frequency_1_QualityScore_FFHHHHHJJIIJHIJJJJJJJAFGGGJJJJIJHIHHGJEHIIFIIJJJJJJIJJIJJIJJJIEIIJJEHGHGHHHHHHFFFDEEDDFAC@CDDD_Mismatch_2_Sense_+_Library_PoolC
TTATCTTTAATGTATGAATGGTGAATTTTTATCGTTCAAGGCTTCCAGCTATGAACATCCTAACTGGTTCTTGCTTCTCGTATATCTCCATAAT
>Frequency_1_QualityScore_FFDHHHHFHGHDCHGHGHGHIJIIEH:GHHGHHHIGIIJJDIIIGJGHHHDFDF=BCB;CDDCDFEEEECDCDEECDCCACCDC>@CCCCDEDE_Mismatch_2_Sense_+_Library_PoolC
TGTTCTGTTTTGTCGAGAATGGAACCGCTGACGTATTGCTTGTTCGGCTAATCGTAGGTATTATTAATATGTAATTAAATTAAAATTAAAATAT
>Frequency_1_QualityScore_DDDDHD?EGHEH?CGGBHGIIIECECHBEEFDHD:?CFGHEIGIID@?F?F>DGI?BBFCBHIE=87CHDEB=EHFEFFDEC@ACEEDCCC@CA_Mismatch_0_Sense_+_Library_PoolC
TTCTTGCTTCTCGTATATCTCCATAATATGAAGGTCAGACCATTCTGAGTAACTGTTACTGCACAATTCGCAATTCTGAAGGACTTAATCTTGA
>Frequency_1_QualityScore_DDH?BFHIIGHHAAFH<CCB?F<AC<AEHIGB8?BFGH@CGHIDHIGIB8/8BFD===/883==@=@C==;;E>D>7;?CCACC;A_Mismatch_0_Sense_+_Library_PoolC
ATGTATGAATGGTGAATTTTTATCGTTCAAGGCTTCCAGCTAAGAACATCCTGACTGGTTCTTGCTTCTCGTATATCTCCATAATA
>Frequency_1_QualityScore_D4CFHHDH9EHGE@HHHAEHAEGIIBFCCHGEHGGIEFGHGEIIGCGGGCHIIIE<@DGIG<=@DFCHGIBCEH>CEHFE>BD7?AACD3>>AC_Mismatch_2_Sense_+_Library_PoolC
TGCTTTATCTTTAATGTATGAATGGTGAATTTTTATCGTTCAAGGCTTCCAGCTATGAACATCCTAACTGGTTCTTGCTTCTCGTATATCTCCA
>Frequency_1_QualityScore_FFHHHHHJJJJJJJJJIJHGIJJJJJJJJJIHIIJJJJJIGJJIJJJIJIIJHHJIJIIJJJJJIHHDG_Mismatch_0_Sense_+_Library_PoolC
TAAGAACATCCTGACTGGTTCTTGCTTCTCGTATATCTCCATAATATGAAGGTCAGACCATTCTGAGTA
>Frequency_1_QualityScore_FFHGHGHJJJJIJJJJJJJIJJIJJJJJJJJJJJDGIJJJJJJJIJIGGIIIJJJIIJGHIIIJEIJJDCEHHHHFFFFFFEECE_Mismatch_0_Sense_+_Library_PoolC
GTTCAAGGCTTCCAGCTAAGAACATCCTGACTGGTTCTTGCTTCTCGTATATCTCCATAATATGAAGGTCAGACCATTCTGAGTA
>Frequency_1_QualityScore_DFFHHGGGHHIIJJHGIIJIGGHIJJJJJJJJJJJJIHJJJJIJJIIIIGGHIJIHGGIDIIHBHD?DDDAECD@CCCDBCBDDABDDCDCDDD_Mismatch_0_Sense_+_Library_PoolC
CACAATTCGCAATTCTGAAGGACTTAATCTTGAATTGTTCTTTTGTCAACAATGGAACCGCTGACGTTGTTCTGTTTTGTCGAGAATGGAACCG
>Frequency_1_QualityScore_FFHGHHFJIJBHIIBFEIFCGHHAFHAHFIIIHIIIJEGIGHGIIJIIIJIJJHE>FGIJCCHHGIJFGHA=CHHHHBEDFFFACA@CEDD@C_Mismatch_0_Sense_+_Library_PoolC
CTTTATCTTTAATGTATGAATGGTGAATTTTTATCGTTCAAGGCTTCCAGCTAAGAACATCCTGACTGGTTCTTGCTTCTCGTATATCTCCAT
>Frequency_1_QualityScore_FFHHGHHEIIGEIGIJJDIJJGHIGHIIIIJJIIIJJJJFGGIDHIFHHJJIJCGEHJJIIIJ_Mismatch_0_Sense_+_Library_PoolC
CATCCTGACTGGTTCTTGCTTCTCGTATATCTCCATAATATGAAGGTCAGACCATTCTGAGTA
>Frequency_1_QualityScore_FFHHHHHIJJJIJJJJJJJIJJJJJJJJJJJIIJIIJJIJJJJEHIHJJJJJJJIJIIJJJJJJJJJIJHIJJIJHHHHHHFFFFFFEECCEED_Mismatch_2_Sense_+_Library_PoolC
AATCTTTATAGTTCTTTTTGCTTTATCTTTAATGTATGAATGGTGAATTTTTATCGTTCAAGGCTTCCAGCTATGAACATCCTAACTGGTTCTT
>Frequency_1_QualityScore_FFHHHHHJJJIIHIJJJJJIIIGGIJJJJJIJIIJIIJJJJJJIJIIJHGIGIJJJJADEHGIIGJIHHEEHFFFFFEEEEEDE;AADDC@CDD_Mismatch_0_Sense_+_Library_PoolC
CGTTCAAGGCTTCCAGCTAAGAACATCCTGACTGGTTCTTGCTTCTCGTATATCTCCATAATATGAAGGTCAGACCATTCTGAGTAACTGTTAC
>Frequency_1_QualityScore_FFHHHHHJIJJJJIJJJHIGJJIIIJJJIGHIJIJJJJJIJJEIHHHHBFHIJJJJJJJJJJJJJHFHFDDFFDECEEDDDDDEDDDDDDDEDC_Mismatch_0_Sense_+_Library_PoolC
GCTTCTCGTATATCTCCATAATATGAAGGTCAGACCATTCTGAGTAACTGTTACTGCACAATTCGCAATTCTGAAGGACTTAATCTTGAATTGT
>Frequency_1_QualityScore_FFHHHHGIJJJJIIJJJJGIIEIIGIIIHIFIJJJJJJIJJGIHIGHIGHIIJJ?DGGIHIJIIIGIGGFECHIJHHHHHFFFFFFCEEECECD_Mismatch_1_Sense_+_Library_PoolC
TTTCATCGTGAAATCTTTATAGTTCTTTTTGCTTTATCTTTAATGTATGAATGGTGAATTTTTATCGTTCAAGGCTTCCAGCTATGAACATCCT
>Frequency_1_QualityScore_FFHHHHHJJJJJJJJJJJJJJJJGIJJJJJJJJJJJGIJJJJJJJHIJJJJJJJGGIDGGIGIJIIJJHGHHCHHFFFDDFFDEEDC_Mismatch_0_Sense_+_Library_PoolC
CCAGCTAAGAACATCCTGACTGGTTCTTGCTTCTCGTATATCTCCATAATATGAAGGTCAGACCATTCTGAGTAACTGTTACTGCAC
>Frequency_1_QualityScore_FFHHHHGJHIJJJJJJJJJJIGIJIJJIJJJJJJJFHIJJIFHIIIJJJJJJJJIJJIIJJJIIGHIIJFFGDFHDDEFFFDEECEEDAC@CDD_Mismatch_0_Sense_+_Library_PoolC
TTTTATCGTTCAAGGCTTCCAGCTAAGAACATCCTGACTGGTTCTTGCTTCTCGTATATCTCCATAATATGAAGGTCAGACCATTCTGAGTAAC
>Frequency_1_QualityScore_DDFHFBDG@HIIGGHIGBDF?DFDDBGHHIIGD;A@<FFG@EA;@:B</7956;;(5>@CB:<:1@@::5:<B@>>@CCDB3:>>::3+4>C_Mismatch_0_Sense_+_Library_PoolC
CAATGGAACCGCTGACGTTGTTCTGTTTTGTCGAGAATGGAACCGCTGACGTATTGCTTGTTTGGCTAATCGTGGGTATTATTAATATGTAA
>Frequency_1_QualityScore_FFHHHHHJJJHIJJJJJJJJJJJIIJJJJHIJJIJIJHIIIJBGHEGGJJJIJJJEIIGGGIIJJJJGGEHH_Mismatch_0_Sense_+_Library_PoolC
ATCTTTATAGTTCTTTTTGCTTTATCTTTAATGTATGAATGGTGAATTTTTATCGTTCAAGGCTTCCAGCTA
>Frequency_1_QualityScore_FFHHHHHJJIJJHIIJJJJJJJJJJJJHGIIJJHIIJJJJJJJIJJJJIJJIJJJJIGIJJIJJJIIJJHIHHHHHEHFFFFFFEED_Mismatch_0_Sense_+_Library_PoolC
ATAATATGAAGGTCAGACCATTCTGAGTAACTGTTACTGCACAATTCGCAATTCTGAAGGACTTAATCTTGAATTGTTCTTTTGTCA
>Frequency_1_QualityScore_FFHFHHHGIIJIDHIIJJIIJJJIIHIJJJIIIJ_Mismatch_0_Sense_+_Library_PoolC
CTGAAGGACTTAATCTTGAATTGTTCTTTTGTCA
>Frequency_1_QualityScore_FFHHHHHJJJJJJJJJJJJJHHIJJJJJJJJJJHIJJIJJJIGIJIJIJIJIJJIIJJJJJIJJJJJHIEH_Mismatch_1_Sense_+_Library_PoolC
GCTAAGAACATCCTGACTGGTTCTTGCTTCTCGTATATCTCCATAATATGAAGGTCAGACCATTCTGAGCA
>Frequency_1_QualityScore_FFFHGFDIGGGEDHEHHHIGGIIIGEIHGHHIJIEHIIJJHJIGFGEDGIHIGIIDCBHGHJIIIIJFHADFFF:CCACC>CCEDAC@ACCDC@_Mismatch_1_Sense_+_Library_PoolC
GCTTCTCGTATATCTCCATAATATGAAGGTCAGACCATTCTGAGTAACTGTTACTGCACAATTCGCAATTCTGAAGGACTTAATCTTGAACTGT
>Frequency_1_QualityScore_DDAAB?HGBDGEEFH>3FD<BHAHII@;EEB:C@DHHD)0@@BFG8BAEHGCHIHHGII@D;C>AEEHHDCEBACE@DECCC@@CACD:;>CC:_Mismatch_2_Sense_+_Library_PoolC
AATTTATGAATGGTGAATTTTTATCGTTCAAGGCTTCCGGCTAAGAACATCCTGACTGGTTCTTGCTTCTCGTATATCTCCATAATATGAAGGT
>Frequency_1_QualityScore_FFGHFFHIIGHBBGGIICHIGCHGFGHFHIGECFGHEBF?FGHFD?FH?DFGGIDDCFFGGICDHGHGHHIE?HFHFF?CBC@_Mismatch_2_Sense_+_Library_PoolC
TCAAGGCTTCCAGCTATGAACATCCTAACTGGTTCTTGCTTCTCGTATATCTCCATAATATGAAGGTCAGACCATTCTGAGTA
>Frequency_1_QualityScore_FFHHHHHJJJCGHIJJJJJIIIJHIJJJJJJJJJJJJIJJJJJJJIJIJIIIJJJJGGIHJJIJJJFGGEHHHEHFFFEFEECEDAEDAC>ACD_Mismatch_1_Sense_+_Library_PoolC
TTATGAATGGTGAATTTTTATCGTTCAAGGCTTCCAGCTAAGAACATCCTGACTGGTTCTTGCTTCTCGTATATCTCCATAATATGAAGGTCAG
>Frequency_1_QualityScore_FFHHHHHIIJJJJJJJHIIJGJJJJJJJEHIJJJJJJJJJJIIGI_Mismatch_0_Sense_+_Library_PoolC
CTTCTCGTATATCTCCATAATATGAAGGTCAGACCATTCTGAGTA
>Frequency_1_QualityScore_FFHHHHGJGIIJIIIIIIIJGIIIIIJDGHIJIJJJJJIJEGIJJJJHJIJJJJJJIJJJJDEHGIHHFHHFFFFF?@_Mismatch_2_Sense_+_Library_PoolC
GCTTCCAGCTATGAACATCCTAACTGGTTCTTGCTTCTCGTATATCTCCATAATATGAAGGTCAGACCATTCTGAGTA
>Frequency_1_QualityScore_@DFFHHFGGHIGGDHGIEGGGGEBHHHF>BCH@GGGGBAEEGGCCGHIC<F@HHI@CFG_Mismatch_1_Sense_+_Library_PoolC
AACTGTTACTGCACAATTCGCAATTCTGAAGGACTTAATCTTGAATTGTTCTTTTGCCA
>Frequency_1_QualityScore_DDDFDFHHEGIHIHGIIIIIIGIGGIIIIIHIICHII>GGIEGIEHEHIIIIIIIII>_Mismatch_1_Sense_+_Library_PoolC
GAAATCTTTATAGTTCTTTTTGCTTTATCTTTAATGTATGAATGGTGAATTTTTATCA
>Frequency_1_QualityScore_DFGHHHHIIJIJJIHJEIHIJJJJEHIGJJJIJJJJGJJJJJIJIJJJJJJJIJHIJIJJIJIIJJIIEECHF?DCEDEDBBCDDCDBDDEEDD_Mismatch_1_Sense_+_Library_PoolC
TTAAATTTAAATTAAAATATTAAGTATTCAGTCTCTATTTCCAAAGCACTAACGTTCGTTCCTTTGGGAACGGATTCGAAAATTGTTGATATGG
>Frequency_1_QualityScore_D;<CD+<C3?,<CF9B@BAEEDCE4;1??EDDD>BFCDEEDB><D_Mismatch_1_Sense_+_Library_PoolC
TCTCGTATATCTCCATAATATGAAGGTCAGACCATTCTGAGTAAA
>Frequency_1_QualityScore_FFHHHHHJIJJJIJJJJCIIJJJJJJIJJJJJJJJJJJJJJJJJJJJJIJJJJJJJJJJJJJJHIIIIHHIJJJHHFHFDFFFFEEEDEEEEDE_Mismatch_2_Sense_+_Library_PoolC
CTTTAATGTATGAATGGTGAATTTTTATCGTTCAAGGCTTCCAGCTATGAACATCCTAACTGGTTCTTGCTTCTCGTATATCTCCATAATATGA
>Frequency_1_QualityScore_FFCFHHHJJJJEIHGIJJIIGIJ;FFGIJGJIJJJGGGDGHGIIFGIJJGHIJJJJIIJIIIJJIGIFECEHF>EEBEDFDEEEEA>>AA>CCC_Mismatch_0_Sense_+_Library_PoolC
CGTATATCTCCATAATATGAAGGTCAGACCATTCTGAGTAACTGTTACTGCACAATTCGCAATTCTGAAGGACTTAATCTTGAATTGTTCTTTT
>Frequency_1_QualityScore_FFHHHHHJJJJJJJJJFHJJJJJJJJJJJGIJJJJJJJGIIJJIJGIIJJGGGIJJJIJJJIJGHDG_Mismatch_0_Sense_+_Library_PoolC
AGAACATCCTGACTGGTTCTTGCTTCTCGTATATCTCCATAATATGAAGGTCAGACCATTCTGAGTA
>Frequency_1_QualityScore_DDFDBFHHIIIHIIIIIJJ@CF<AAHIIHDHEHJGJJJIIGIJGHHGHGHIIIIJDG@HIEHIJIJ<EHEFHHHHHFFFDDE_Mismatch_0_Sense_+_Library_PoolC
ATGAAGGTCAGACCATTCTGAGTAACTGTTACTGCACAATTCGCAATTCTGAAGGACTTAATCTTGAATTGTTCTTTTGTCA
>Frequency_1_QualityScore_FFGHHGHJJJJJJJJIJGJIEHIJIJJJJJJJJJIGGGIJJIIIIJJJIIICHIJFIIHIIIJHFEHHH@DFFFEEDEEEEDDDACCDCDDDDC_Mismatch_1_Sense_+_Library_PoolC
ATATCTCCATAATATGAAGGTCAGACCATTCTGAGTAACTGTTACTGCACAATTCGCAATTCTGAAGGACTTAATCTTGAACTGTTCTTTTGTC
>Frequency_1_QualityScore_FFHHHHHJIJJJJJJIIJJJJJJJJHIIJIJJJJIIJJGHHIJJJIJJJJJJJIJJJJIJJHIHIIGGIGGIJJJHHHHHHFFFDEFEEEEEED_Mismatch_2_Sense_+_Library_PoolC
TTATAGTTCTTTTTGCTTTATCTTTAATGTATGAATGGTGAATTTTTATCGTTCAAGGCTTCCAGCTATGAACATCCTAACTGGTTCTTGCTTC
>Frequency_1_QualityScore_FFHHHHHJJIJJJIIJIJJJIIJJJJIJGHIJJJJJJJJJJHGJJJJJIIIJIJJJJGGJIJACFGEIHAEHHFHFH>?_Mismatch_2_Sense_+_Library_PoolC
GGCTTCCAGCTATGAACATCCTAACTGGTTCTTGCTTCTCGTATATCTCCATAATATGAAGGTCAGACCATTCTGAGTA
>Frequency_1_QualityScore_FFHHHHHJJJJJJIJJJJJJIJJJHHJJJJJJJJJJJGIJJJJJJJHJIJJJJJJJJJGHIJIIJGGJJGGCH_Mismatch_0_Sense_+_Library_PoolC
TCCAGCTAAGAACATCCTGACTGGTTCTTGCTTCTCGTATATCTCCATAATATGAAGGTCAGACCATTCTGAG
>Frequency_1_QualityScore_BD??D<DGHEGCEHIIIGIIGGIIHIHIGEHGG<DHIIGHEHA?BF<FFHGGHGGHBFGHDEIG>CADGCE@CAC?>BCCBC@5<A<A>C>5;@_Mismatch_0_Sense_+_Library_PoolC
CTGAGTAACTGTTACTGCACAATTCGCAATTCTGAAGGACTTAATCTTGAATTGTTCTTTTGTCAACAATGGAACCGCTGACGTTGTTCTGTTT
>Frequency_1_QualityScore_FFHHHHHJJIJJJJJJJJJJIIIIJJIJJJJJJJJHIJJJHHHHHHFFFDEEEEEEDDDCDDEEEDDCC@CDDDDDDDDEECCDCDCDEDDDDD_Mismatch_1_Sense_+_Library_PoolC
CGTTCAAGGCTTCCAGCTAAGAACATCCTGACTGGTTCTTGCTTCTCGTATATCTCCATAATATGAAGTTCAGACCATTCTGAGTAACTGTTAC
>Frequency_1_QualityScore_FFHHHHHJJJJJJJJIIJJJJIJJJJJJHHIJJJJJJJJJJIJJJJJJJJJJJJJJJIJ_Mismatch_0_Sense_+_Library_PoolC
TTTTGCTTTATCTTTAATGTATGAATGGTGAATTTTTATCGTTCAAGGCTTCCAGCTAA
>Frequency_1_QualityScore_@@HHHFHIIJIGEHDIJJGHGGIIJJIFHCF?FBGHIJJJIIAHC;C@ADDHGHAECHFFFFFEECEECACCCDC@ACDDCDCCCCDDCB<@CC_Mismatch_0_Sense_+_Library_PoolC
TCTTTTTGCTTTATCTTTAATGTATGAATGGTGAATTTTTATCGTTCAAGGCTTCCAGCTAAGAACATCCTGACTGGTTCTTGCTTCTCGTATA
>Frequency_1_QualityScore_FFHHHHHJJJJGIIIJJJIJJJIJJGGIJJGHHIIJIJJJJGIGHIJJJIGIJJJJJJJJJJJJJJJIIEHIHHHHEFFFFFFDEEEEEDDDDE_Mismatch_1_Sense_+_Library_PoolC
CTTTTTGCTTTATCTTTAATGTATGAATGGTGAATTTTTATCGTTCAAGGCTTCCAGCTAAGAACATCCTGACTGGTTCTTGCTTCTCTTATAT
>Frequency_1_QualityScore_FDHHHHHJJJJJJJJJJJJJJJJJJJJJJJJJJJIIIJJJIJIIIJJHHIIJJJJJJJJIHJJJJJIIIGIJHHHHHHFFFFFFEEEEEEDDDC_Mismatch_2_Sense_+_Library_PoolC
GTGAAATCTTTATAGTTCTTTTTGCTTTATCTTTAATGTATGAATGGTGAATTTTTATCGTTCAAGGCTTCCAGCTATGAACATCCTAACTGGT
>Frequency_1_QualityScore_FDHHHHHJJIJJJJJJIJJJIGIJIIJJHHIJIGHGGIIJJJJJIJJJJJGIJJJIIIIIJJIIIIIJJJJJIHHHHHFDFFFFEEEDECDDDD_Mismatch_1_Sense_+_Library_PoolC
GTTCTTTTTGCTTTATCTTTAATGTATGAATGGTGAATTTTTATCGTTCAAGGCTTCCAGCTAAGAACATCCTGACTGGTTCTTGCTTCTCCTA
>Frequency_1_QualityScore_FFHHHHHJJJJJJJJIJJJJJJGHIGIJJJHIJJJIJJJJGIJJJJJJJJHHFFFDACEDDDDDDDDDDDDCDDDDD?BBD<CDEEEEEEEEEE_Mismatch_0_Sense_+_Library_PoolC
GTCAACAATGGAACCGCTGACGTTGTTCTGTTTTGTCGAGAATGGAACCGCTGACGTATTGCTTGTTTGGCTAATCGTGGGTATTATTAATATG
>Frequency_1_QualityScore_FFHFHHHIJJIJJIJHIJJJGIJIJIJFHHJFHIJBIGIJJJJIGIJJJIHIGHIIJJIJJHHHGFEHEDD?CDFFCEECCEED_Mismatch_2_Sense_+_Library_PoolC
CTGACGTATTGCTTGTTCGGCTAATCGTAGGTATTATTAATATGTAATTAAATTAAAATTAAAATATTAAGTATTCAGTCTCTA
>Frequency_1_QualityScore_FFHHGHHIJJJIJJJJJJJJJJJJIJJJIJJJJJHHHJIIIJFIIIJBHHIJJJJJHJJJJJJI_Mismatch_0_Sense_+_Library_PoolC
GTGAAATCTTTATAGTTCTTTTTGCTTTATCTTTAATGTATGAATGGTGAATTTTTATCGTTCA
>Frequency_1_QualityScore_FFHHHHHJJJJJJJJJJJJJJJJIJJJJJJGHIJJJJJJJJJJGGIJJJJJJIJJGJIIIJJJJGHIFIHHHHHHFFFFBD_Mismatch_0_Sense_+_Library_PoolC
AAGGCTTCCAGCTAAGAACATCCTGACTGGTTCTTGCTTCTCGTATATCTCCATAATATGAAGGTCAGACCATTCTGAGTA
>Frequency_1_QualityScore_FFGHHBFHIJIIJJJJJIGGJIJIGHIHFEHJJJCHGIJHHEHGIIGGGIIIIEFFGHGGIJJJIIGEHIIIJIEHHFDFFEEECCCDAACDDE_Mismatch_0_Sense_+_Library_PoolC
ACTGGTTCTTGCTTCTCGTATATCTCCATAATATGAAGGTCAGACCATTCTGAGTAACTGTTACTGCACAATTCGCAATTCTGAAGGACTTAAT
>Frequency_1_QualityScore_FFFHGHHJGFGGGIIGIIJJJCFGFGIGJJJJIAHGGGIJIGG;FD@DHGHGIGHIGGIHCGFF@EICHICGEF>EHEBDCCCEDEDAACDDDD_Mismatch_0_Sense_+_Library_PoolC
CCTGACTGGTTCTTGCTTCTCGTATATCTCCATAATATGAAGGTCAGACCATTCTGAGTAACTGTTACTGCACAATTCGCAATTCTGAAGGACT
>Frequency_1_QualityScore_FFHHHGFHIJJIIJJJJJIIIJIHHIIIHIHIJJJIJIJJIHJJIJJJJJJJJGIFH_Mismatch_0_Sense_+_Library_PoolC
GACTGGTTCTTGCTTCTCGTATATCTCCATAATATGAAGGTCAGACCATTCTGAGTA
>Frequency_1_QualityScore_FFGGHHHIJJJIIJJIJIJJJIGIIIJJJJJJJJJIIJJIJJJIFHIDHIIJJIIIFGHIJJJJJIJJJEGHF_Mismatch_1_Sense_+_Library_PoolC
CAGCTAAGAACATCCTGACTGGTTCTTGCTTCTCGTATATCTCCATAATATGAAGGTCAGACCATTCTGAGGA
>Frequency_1_QualityScore_FFGHHHHJJIJJJJJJJJIHJJJJIJJFHIJJJJJJJJIJIIJJIEEGHIIJJJIJJJJIJJIIHIJIJIEGGAEFEHGFFFFFFD=ACCCD@C_Mismatch_2_Sense_+_Library_PoolC
TTTGCTTTATCTTTAATGTATGAATGGTGAATTTTTATCGTTCAAGGCTTCCAGCTATGAACATCCTAACTGGTTCTTGCTTCTCGTATATCTC
>Frequency_1_QualityScore_FFHHHHHJJJIJJJJFHIJJJJJJJJJJIJJJJJJJJJJJJJJJJJJJIJJJIJJJJJJJJHHHHHHHFDFFFFDDEEEEEDDCDDDDEEEEED_Mismatch_2_Sense_+_Library_PoolC
GTAATGTTTGAATGGTGAATTTTTATCGTTCAAGGCTTCCAGCTAAGAACATCCTGACTGGTTCTTGCTTCTCGTATATCTCCATAATATGAAG
>Frequency_1_QualityScore_FFGHHHHJIJIJIIIHCHIIGIHGGIIJJJJIGGGIIIIGHJIHHHIHGHIJIJIJ@GIIJJIJJJIGGHEEHFFFF?CECEDDEDDDEEDDDD_Mismatch_1_Sense_+_Library_PoolC
ATTTTTATCGTTCAAGGCTTCCAGCTAAGAACATCCTGACTGGTTCTTGCTTCTCGTATATCTCCATAATATGAAGGTCAGACCATTCTGAGCA
>Frequency_1_QualityScore_FFHHHHHJIGIGIIJIIJJJIIJJHICH_Mismatch_0_Sense_+_Library_PoolC
TAATATGAAGGTCAGACCATTCTGAGTA
>Frequency_1_QualityScore_FFHHHHHJJJJJIIJJJJJJJJIJJJJJJJIIJJJIJJJJJJJJJJGGHIIIJIJJJJJJIJIIJJJJJIHGEFFDDEDBDD?BDEDE@CDDDD_Mismatch_0_Sense_+_Library_PoolC
GTAACTGTTACTGCACAATTCGCAATTCTGAAGGACTTAATCTTGAATTGTTCTTTTGTCAACAATGGAACCGCTGACGTTGTTCTGTTTTGTC
>Frequency_1_QualityScore_FFGHHGHJJHIJJJJJIJJIGEHIGIJJJIJJJJJJJIFHIJJJIJJHHFFDDECCDDDDDDBBCCDBCBDDEEEDDDDEEEDDDDDCAADDDC_Mismatch_2_Sense_+_Library_PoolC
GACGTTGTTCTGTTTTGTCGAGAATGGAACCGCTGACGTATTGCTTTTTTGGCTAATCGTGGGTATTATTAATATGTAATTAAATTTAAATTAA
>Frequency_1_QualityScore_FFHHHHHJJJJJJJJIJHJIJJJIJJJJJJJJJJJJJJFGHIJIIJJJIIIGHIIJJJJJEHGIJHHHHEFF@CFFFEDCEEFEDDDCC_Mismatch_2_Sense_+_Library_PoolC
TATCGTTCAAGGCTTCCAGCTATGAACATCCTAACTGGTTCTTGCTTCTCGTATATCTCCATAATATGAAGGTCAGACCATTCTGAGTA
>Frequency_1_QualityScore_DDHHHHBHIIIJGIIIFHJGHIHIGHHIIIJJJFJJJGJIJF_Mismatch_0_Sense_+_Library_PoolC
TGCTTTATCTTTAATGTATGAATGGTGAATTTTTATCGTTCA
>Frequency_1_QualityScore_DDDDHHHEHGBGEEHHIIGFHGHICFFEH?FHGCEGGIGGGIIIG?DHHIIHIGFH>FCHGHIDGGBCE?ADEFDFBD6>_Mismatch_0_Sense_+_Library_PoolC
AGGCTTCCAGCTAAGAACATCCTGACTGGTTCTTGCTTCTCGTATATCTCCATAATATGAAGGTCAGACCATTCTGAGTA
>Frequency_1_QualityScore_FFHHGGHGIIIGIIIIJJJJJIIIJJIIGIIIIJJGIGIJIIGGIIJJJJJIIIIIIIIJIIIGGHJJJGFHHDFG@CEB>DDECECCCDDCCD_Mismatch_2_Sense_+_Library_PoolC
TTTTTATCGTTCAAGGCTTCCAGCTATGAACATCCTAACTGGTTCTTGCTTCTCGTATATCTCCATAATATGAAGGTCAGACCATTCTGAGTAA
>Frequency_1_QualityScore_FFHFFHHGIJJJIJHIHIBFHFGGHIFGHJJIIEHGEH@DFFHBDHGG9BFAFFFGGHJEHBFGJIJC;@@EIG3?>CE@CFEFF@CCECA@@?_Mismatch_2_Sense_+_Library_PoolC
CGTGAAATCTTTATAGTTCTTTTTGCTTTATCTTTAATGTATGAATGGTGAATTTTTATCGTTCAAGGCTTCCAGCTATGAACATCCTAACTGG
>Frequency_1_QualityScore_FFHHHHHJIHIGGIJJJJJJJJJIJJJJJJJJJIJJJIJJJJJJJJIJJJIIJJIFGIIIJJJJJJGIHCHGIIHHHFFFFFFFEEDDEEDDDD_Mismatch_1_Sense_+_Library_PoolC
CTTTCATCGTGAAATCTTTATAGTTCTTTTTGCTTTATCTTTAATGTATGAATGGTGAATTTTTATCGTTCAAGGCTTCCAGCTATGAACATCC
>Frequency_1_QualityScore_FADFDHD>FFHIIJJIIJJJJIGIGIHGHIIJIJJJJIIIIIJJIJJJGGIJHIIGHEEHIBAAEHEEDB>CD@BBBBCEDDDCDDBCD?_Mismatch_0_Sense_+_Library_PoolC
GTTACTGCACAATTCGCAATTCTGAAGGACTTAATCTTGAATTGTTCTTTTGTCAACAATGGAACCGCTGACGTTGTTCTGTTTTGTCGA
>Frequency_1_QualityScore_FFHHHHHJEHGIJHIIJJJJJJJIJFHIJJJIJGIIIIIIGHHIJJIHJJJJJJJIJGIJIJGHJFHIIF@AHHFFFFFFEE_Mismatch_1_Sense_+_Library_PoolC
CTCGTATATCTCCATAATATGAAGGTCAGACCATTCTGAGTAACTGTTACTGCACAATTCGCAATTCTGAAGGACTTAATCA
>Frequency_1_QualityScore_FDDBFFHDGGIII7EHGEEBDF1??GCFHGGDDFGGDEGIIIC@B@DGGEAGEBG@@CEHIG@@EGIIHEAACHH_Mismatch_2_Sense_+_Library_PoolC
TGCTTGTTCGGCTAATCGTAGGTATTATTAATATGTAATTAAATTAAAATTAAAATATTAAGTATTCAGTCTCTA
>Frequency_1_QualityScore_DD?FHBDAF?AFFDGBH+<CCHH><AFAFBGHGIBHGDFGEHEGB*BD<?BFBGGIGDFC<BFFHGEGGHHCD9_Mismatch_0_Sense_+_Library_PoolC
ATCTTTCATCGTGAAATCTTTATAGTTCTTTTTGCTTTATCTTTAATGTATGAATGGTGAATTTTTATCGTTCA
>Frequency_1_QualityScore_FFHHFHFIGEHIIJGIGHIJGGGJIGHHIJJGGGHIIIIJDGIIIFHIEIIIJJIJIJIEGEIGIJIIGHHHGHFDEFFECEEEEDDDD_Mismatch_1_Sense_+_Library_PoolC
CTCGTATATCTCCATAATATGAAGGTCAGACCATTCTGAGTAACTGTTACTGCACAATTCGCAATTCTGAAGGACTTAATCTTGAATTA
>Frequency_1_QualityScore_FFHHHHHJJJJJJJJJJIJJJJJJJIJJJJHHIJJJJJJJJJJIJJJJJJJIDHHGIJJJIIJIHIJJIHHGHHHFFDFFFDEEEEEE_Mismatch_0_Sense_+_Library_PoolC
AAGGCTTCCAGCTAAGAACATCCTGACTGGTTCTTGCTTCTCGTATATCTCCATAATATGAAGGTCAGACCATTCTGAGTAACTGTTA
>Frequency_1_QualityScore_FFHHFHHJJJJIJIJJJHIJJJJIJJIJJIJJJJJJJJJJJJJJJJJJJGIIJJJIJIIIJJIGHHIIGHFHHHFFFFFFFEEEEEEDDDDDDD_Mismatch_1_Sense_+_Library_PoolC
ATGGTTAATTTTTATCGTTCAAGGCTTCCAGCTAAGAACATCCTGACTGGTTCTTGCTTCTCGTATATCTCCATAATATGAAGGTCAGACCATT
>Frequency_1_QualityScore_FDHHDHHGDHIIIIHHGEGHIEGDGC@HEGEHIGGGGHGHGIEIEIIGCAFCCFA@CGFEG>DEGIIGEEEE=B@CEDEEEEDD;C@A_Mismatch_2_Sense_+_Library_PoolC
ATCGTTCAAGGCTTCCAGCTATGAACATCCTAACTGGTTCTTGCTTCTCGTATATCTCCATAATATGAAGGTCAGACCATTCTGAGTA
>Frequency_1_QualityScore_DDHGHHGJIDGGIIIEHDGIJHIIJJIBGHIIGHFDFGHI?DFGGIIIIIJCGHIEGGIIGIJIIEHIGEI@AHHHHFFFBDDCEECCEDDDDC_Mismatch_2_Sense_+_Library_PoolC
CTTTATAGTTCTTTTTGCTTTATCTTTAATGTATGAATGGTGAATTTTTATCGTTCAAGGCTTCCAGCTATGAACATCCTAACTGGTTCTTGCT
>Frequency_1_QualityScore_FFHHHHHJJJJJJJJIJJJIJIIIGIJJJJJIJJJJGHIJJJJJIJJJIIIIIJIIJIIGHJJGIHIIJCAEHHDFFFFEEEE>C_Mismatch_1_Sense_+_Library_PoolC
TCGTTCAAGGCTTCCAGCTAAGAACATCCTGACTGGTTCTTGCTTCTCGTATATCTCCATAATATGAAGGTCAGACCATTCTGAA
>Frequency_1_QualityScore_)<DDFDH@BD<@CEF;F@GGGHGGE<E1:BGG@D?BDEB<@FDHGIGIIIGIIIICC=@@@A>EAEE:?==?_Mismatch_0_Sense_+_Library_PoolC
ATAATATGAAGGTCAGACCATTCTGAGTAACTGTTACTGCACAATTCGCAATTCTGAAGGACTTAATCTTGA
>Frequency_1_QualityScore_FFHHHHHJJJJJJJJIIJJIIJJJAHHIJJJJJJJJJJJJJJIJJIJJJJJJJIJIJJJJIIJJJGIJJIEHHFFHHHH_Mismatch_1_Sense_+_Library_PoolC
GCTTTATCTTTAATGTATGAATGGTGAATTTTTATCGTTCAAGGCTTCCAGCTAAGAACATCCTGACTGGTTCTTGCTA
>Frequency_1_QualityScore_FFHHHHHJJJJJJJJJJGHJJJIJJJJJIIIJIJJJIJJJJFHIJIGIJIJIJJHIIFIHIJIJJIIJJGIJIIFJEHGHHFFFFFFCEDEEED_Mismatch_2_Sense_+_Library_PoolC
TCTTTATAGTTCTTTTTGCTTTATCTTTAATGTATGAATGGTGAATTTTTATCGTTCAAGGCTTCCAGCTATGAACATCCTAACTGGTTCTTGC
>Frequency_1_QualityScore_D?DACFH>FGGICHIIIIBFGIGHGGBEHFECHHIIGEB?DDFGFGGDFDB4BDBDGGGCHIEBC@GGH=@C=@AAH3??C@DDECCCC@@AAC_Mismatch_2_Sense_+_Library_PoolC
TTGCTTTATCTTTAATGTATGAATGGTGAATTTTTATCGTTCAAGGCTTCCAGCTATGAACATCCTAACTGGTTCTTGCTTCTCGTATATCTCC
>Frequency_1_QualityScore_FFD4FFHDGHIIIIGIFEEHGGEGGEG???FC>??FCGHC@GH99BDHADHHIIFIGEHGGH@E3C;?C?CEH@DFFFDEACECE@CC:AACA@_Mismatch_0_Sense_+_Library_PoolC
ATCTCCATAATATGAAGGTCAGACCATTCTGAGTAACTGTTACTGCACAATTCGCAATTCTGAAGGACTTAATCTTGAATTGTTCTTTTGTCAA
>Frequency_1_QualityScore_FFHGHHHJJJJJJIJJJJJIIJJJJIJIJJEGIJJJJJJJJJJJJJJJJJJJJJJIJJJJGIJJAHIJIIHHHHHHHGFCF_Mismatch_2_Sense_+_Library_PoolC
AAGGCTTCCAGCTATGAACATCCTAACTGGTTCTTGCTTCTCGTATATCTCCATAATATGAAGGTCAGACCATTCTGAGTA
>Frequency_1_QualityScore_DDDHDHF<@EDHICD@EF@FGEEHIAD<BD@GGEHIEFFEHGHG>BFE@8==FHIGGGIHEEEHFD;;;;C>@;>>C@CC>@CCCC>>ACC>@>_Mismatch_1_Sense_+_Library_PoolC
GCGTGAAATCTTTATAGTTCTTTTTGCTTTATCTTTAATGTATGAATGGTGAATTTTTATCGTTCAAGGCTTCCAGCTAAGAACATCCTGACTG
>Frequency_1_QualityScore_DDHHHHHJJJJJJJJJJJJJJJJJFHIJJJJJJJJJIIJGHIIJJIIIIJIJJJJJJJJIJJJJJJJJIEHHHHFFFFFFFEEDCEEDCDDEDD_Mismatch_0_Sense_+_Library_PoolC
TCGTATATCTCCATAATATGAAGGTCAGACCATTCTGAGTAACTGTTACTGCACAATTCGCAATTCTGAAGGACTTAATCTTGAATTGTTCTTT
>Frequency_1_QualityScore_FFFHHHHIJIIIGGIJGHIJJJGGIJHIGGHJJJJJIGIGHJJIJDGHIIIJI@DHIJBFH>FHGIJIIJIHFEHHFFFFFEECEEDC@ACDDD_Mismatch_1_Sense_+_Library_PoolC
GATCTTTCATCGTGAAATCTTTATAGTTCTTTTTGCTTTATCTTTAATGTATGAATGGTGAATTTTTATCGTTCAAGGCTTCCAGCTATGAACA
>Frequency_1_QualityScore_FFHHGGHJJEIGIJGHJJIIJGIJJGFFHDIIJIJJIJIGGHGIJJJJJJJJIIJIIGHIFFHDGHGJIEHHHFH?E_Mismatch_0_Sense_+_Library_PoolC
CTTCCAGCTAAGAACATCCTGACTGGTTCTTGCTTCTCGTATATCTCCATAATATGAAGGTCAGACCATTCTGAGTA
>Frequency_1_QualityScore_FFHHHHHJJJJJJJHJJJJJJJJJJJJJJJJJJJJJJJJJIJJJJJJFHHJJIJJIJIJIHIJJJJJIHHHHHHGFDDEDFCCEEEEDCCDEED_Mismatch_2_Sense_+_Library_PoolC
GTGAATTTTTATCGTTCAAGGCTTCCAGCTATGAACATCCTAACTGGTTCTTGCTTCTCGTATATCTCCATAATATGAAGGTCAGACCATTCTG
>Frequency_1_QualityScore_FFHHHHHIJJIJFIIJJJJJJIJIJIJJ?GIJJJJJJJJJJJJJIIJJJJJIJJJJJJFIJJJIJJJJJHHHHHFFFFFFFEEEDEEEEEDDDD_Mismatch_2_Sense_+_Library_PoolC
ATGTATGAATGGTGAATTTTTATCGTTCAAGGCTTCCAGCTAAGAACATCCTGACTGGTTCTTTCTTCTCGTATATCTCCATAATATGAAGTTC
>Frequency_1_QualityScore_FFGHHHHJJJJJIJIJJHJIJJJJJJJJJJJIJJJJJJJJJJJJJJJJJIJGIIJJJJJJJJJJIJEGICHGH_Mismatch_0_Sense_+_Library_PoolC
AAGAACATCCTGACTGGTTCTTGCTTCTCGTATATCTCCATAATATGAAGGTCAGACCATTCTGAGTAACTGT
>Frequency_1_QualityScore_FFHHHHHJJJJJIHIIHIJIEIJJJAEHFFHGIIIJJJFHJJJJJJIJIJJJJIGIIJJJJJJJJIIIJIJHHHHHFFFF_Mismatch_1_Sense_+_Library_PoolC
TGCTTTATCTTTAATGTATGAATGGTGAATTTTTATCGTTCAAGGCTTCCAGCTAAGAACATCCTGACTGGTTCTTGCTA
>Frequency_1_QualityScore_FFHHHHHJJJJJJJJJJJJJJJJJJJIJJIJJJJJJJJJIJJJJGHIJJJJJJJEIJHIHJJJJJIHGGHHHHFFFFF?CEEEEDDDDFDDDDD_Mismatch_1_Sense_+_Library_PoolC
AATTTTTATCGTTCAAGGCTTCCAGCTAAGAACATCCTGACTGGTTCTTGCTTCTCGTATATCTCCATAATATGAAGGTCAGACCATTCTGAAT
>Frequency_1_QualityScore_FFHHGHHJJJJJIJIJJJJJJJJJJEHIJJJJJJJIJJHJJIJJJJJJJEIJJJJJIJJCGIJJJJJIJHHHHGHHFFFFFFEEEEEEEDDDDD_Mismatch_0_Sense_+_Library_PoolC
TTCCAGCTAAGAACATCCTGACTGGTTCTTGCTTCTCGTATATCTCCATAATATGAAGGTCAGACCATTCTGAGTAACTGTTACTGCACAATTC
>Frequency_1_QualityScore_FFHFGHHIIJIJJJIIIJIEHGDHAHGFIIIIIHIEEGGIJEIJIIJHCGFHIIJGHII=CHGGIJHIIHHAEHHFFFFB@CE;A@CCDCCCDD_Mismatch_0_Sense_+_Library_PoolC
AGATCTTTCATCGTGAAATCTTTATAGTTCTTTTTGCTTTATCTTTAATGTATGAATGGTGAATTTTTATCGTTCAAGGCTTCCAGCTAAGAAC
>Frequency_1_QualityScore_FFHHCFHIIJJJJJGHIEHGGIIJGIJGGHIIJJIIJJJJJJIJJJJIGGBCHIGICGGIEGIHIHGBEEFHFFEFFFEDEEEC@CDDDDDCCC_Mismatch_2_Sense_+_Library_PoolC
ATGGTGAATTTTTATCGTTCAAGGCTTCCAGCTATGAACATCCTAACTGGTTCTTGCTTCTCGTATATCTCCATAATATGAAGGTCAGACCATT
>Frequency_1_QualityScore_FFHHHHHJIJJJIJJJJCHIJIJJJJJJJJJJJJJJJJJJJJJJJJJJJJIJJJJJJIIJJJJDHHHHHHHFFFFFDDE_Mismatch_2_Sense_+_Library_PoolC
CTTTAATGTATGAATGGTGAATTTTTATCGTTCAAGGCTTCCAGCTATGAACATCCTAACTGGTTCTTGCTTCTCGTAT
>Frequency_1_QualityScore_FFHHHHHJJJJEIIIIJJJJIIHIJJJJJJJJJJJJJJJJJJJJJJJJIIJJIJJJJIIJJJJJJJJJIIHHHHHFFFFEFFCEEEDDACD?CD_Mismatch_2_Sense_+_Library_PoolC
TGTATGAATGGTGAATTTTTATCGTTCAAGGCTTCCAGCTATGAACATCCTAACTGGTTCTTGCTTCTCGTATATCTCCATAATATGAAGGTCA
>Frequency_1_QualityScore_FFGHHHFHIIIJJJJJIJFGIIJJIJJJIIJJJJIJJJJFGHIIGIIJJJIIHIIEGIJIJFGGIIGI>AEHH?AD@DEFCEEFDC@C>>@CDD_Mismatch_0_Sense_+_Library_PoolC
TTATCGTTCAAGGCTTCCAGCTAAGAACATCCTGACTGGTTCTTGCTTCTCGTATATCTCCATAATATGAAGGTCAGACCATTCTGAGTAACTG
>Frequency_1_QualityScore_FFHHGHHJJJJJHIJJJJJJJJJJJI_Mismatch_0_Sense_+_Library_PoolC
AAATCTTTATAGTTCTTTTTGCTTTA
>Frequency_1_QualityScore_DD?ADH>CF9>@C@@IBH>BGH??+2AFEG@EEEHGHCFHG>9BF?BBF<9FFG9BD<8BGGDDD=@@@@GHGAGIFEEEE@@DEEEEACCCCC_Mismatch_2_Sense_+_Library_PoolC
TTTCATCGTGAAATCTTTATAGTTCTTTTTGCTTTATATTTAATGTATGAATGGTGAATTTTTATCGTTCAAGGCTTCCAGCTATGAACATCCT
>Frequency_1_QualityScore_FFHGHHHFGGGGGJIIGGIIBGHHHHD@GHFIG@BBG@E1:BF>DFBGCAFG?D8BH:CBG9CC)=CEEDEEGGCEHE>@BDDFD>AAEEED>A_Mismatch_2_Sense_+_Library_PoolC
TTTATAGTTCTTTTTGCTTTATCTTTAATGTATGAATGGTGAATTTTTATCGTTCAAGGCTTCCAGCTATGAACATCCTAACTGGTTCTTGCTT
>Frequency_1_QualityScore_D+CFHFGEHIJHGIIIJFIGCHGEHGIIGIGGGGBFEHCGGJGBHDEHDFHHBFDEDC@CC;;DG@HH7=\,5=8AACFED:ACCDC@A:@CDD_Mismatch_2_Sense_+_Library_PoolC
GGTCAAGGCTTCCAGCTAAGAACATCCTGACTGGTTCTTGCTTCTCGTATATCTCCATAATATGAAGGTCGGACCATTCTGAGTAACTGTTACT
>Frequency_1_QualityScore_FFHHHHHJJJJJJJJHJJJJJJIJIJJJHIJJJIJJJJIJJJIJJIJHIGGIIJJJJJJJJJIIDHIJJHIGHHHHHFFFFFFECDDDDDDEEE_Mismatch_1_Sense_+_Library_PoolC
GAACATCCTAACTGGTTCTTGCTTCTCGTATATCTCCATAATATGAAGGTCAGACCATTCTGAGTAACTGTTACTGCACAATTCGCAATTCTGA
>Frequency_1_QualityScore_DDF;AFFGFEIGEBBF<3ABFHHIIIB9BBBFECFEBDFDDBFF?DBEGGG@DEAFGIEECB==@C=CFA@CECEEFFFBDDDDDB@>>:@_Mismatch_0_Sense_+_Library_PoolC
TCGTGAAATCTTTATAGTTCTTTTTGCTTTATCTTTAATGTATGAATGGTGAATTTTTATCGTTCAAGGCTTCCAGCTAAGAACATCCTGA
>Frequency_1_QualityScore_FFHHHHHJJJJJJIJJJJJHIJJJJIJJJJJJJJJJHIJJIJJJIJIJJBGIIJIIJJJJJJHIIJJIJIHIIHHHHHFFFFFFFDEEECEDCC_Mismatch_2_Sense_+_Library_PoolC
TCGTGAAATCTTTATAGTTCTTTTTGCTTTATCTTTAATGTATGAATGGTGAATTTTTATCGTTCAAGGCTTCCAGCTATGAACATCCTAACTG
>Frequency_1_QualityScore_FFFHHHHJJJJJJJJJJJJJJJJJJJJJJJJJJJJJIJJJJJJJJJJJJJJFHGIJJIJIJI_Mismatch_0_Sense_+_Library_PoolC
AGTAACTGTTACTGCACAATTCGCAATTCTGAAGGACTTAATCTTGAATTGTTCTTTTGTCA
>Frequency_1_QualityScore_FD?DHDFHIEHGGGGGIEGGGDGGIJIGGIBEGIFHIGGIGGGJJIJIJI@HIHGCCHIHHEHHFEFFEB@C_Mismatch_2_Sense_+_Library_PoolC
AGCTATGAACATCCTAACTGGTTCTTGCTTCTCGTATATCTCCATAATATGAAGGTCAGACCATTCTGAGTA
>Frequency_1_QualityScore_FFHHFHGIJJJJFIJJGHIIIIIIJJIJIGIFHHIJJIJJJJJJIIJIJJJJIIHIHIJJGIIJGHIGHHEEFFFF_Mismatch_2_Sense_+_Library_PoolC
TTCCATAATATGAAGGTCAGACCATTCTGAGTAACTGTTACTTCACAATTCGCAATTCTGAAGGACTTAATCTTGA
>Frequency_1_QualityScore_FFHHHHHJJIJJJJIJJJJIJJJJJGHHJIJJJIJJJJGHIJJJJJJJJJJJJIJJJJJJJJIGIIJJJHGH_Mismatch_1_Sense_+_Library_PoolC
TTATAGTTCTTTTTGCTTTATCTTTAATGTATGAATGGTGAATTTTTATCGTTCAAGGCTTCCAGCTATGAA
>Frequency_1_QualityScore_FFHHHHHJJJJJJJJJJJJJFGIJJJJJJIJJJDHIJJJJJJGHGHJJJIIGGIEFHIIJIGIJJJGDHGHHHGHHHGFFFFE_Mismatch_0_Sense_+_Library_PoolC
GCTAAGAACATCCTGACTGGTTCTTGCTTCTCGTATATCTCCATAATATGAAGGTCAGACCATTCTGAGTAACTGTTACTGCA
>Frequency_1_QualityScore_DFFHHHDEGHGGHGIIJGIIGGHIIGIIJHGIIIIBGIGEE?GHIHGGIIIJGIIJCF_Mismatch_0_Sense_+_Library_PoolC
TGACTGGTTCTTGCTTCTCGTATATCTCCATAATATGAAGGTCAGACCATTCTGAGTA
>Frequency_1_QualityScore_DDF3?FHEG>E>F@C9FEGCHBHG@<;FG;GGGGE9D@GCGBFDHIHD*B:8)B=<CBC@FF>@CGGA7@?CCECEB;@@@_Mismatch_1_Sense_+_Library_PoolC
AAGGCTTCCAGCTAAGAACATCCTGACTGGTTCTTGCTTCTCGTATATCTCCATAATATGAAGGTCAGACCATTCTGAGCA
>Frequency_1_QualityScore_FFHHHHHJJJIGHGIJJIJJFIJJJIJEGI<GHHIJIJJIIGGGCGHIGJIGIJJJGEEHHGCEFFFFFEEEEDEEEDCCCDDDDDDDEE@CD@_Mismatch_1_Sense_+_Library_PoolC
AATTTTTATCGTTCAAGGCTTCCAGCTAAGAACATCCGGACTGGTTCTTGCTTCTCGTATATCTCCATAATATGAAGGTCAGACCATTCTGAGT
>Frequency_1_QualityScore_FFHHHHHJJJJJJJJIJJJJJJJJJJIJJJJIJJJJHIJJJJJJJJJJGGIIHGHIIHHIIIJJGGIJJHEHHHFFFDFDEDDEECCCCACACD_Mismatch_2_Sense_+_Library_PoolC
TCGTTCAAGGCTTCCAGCTATGAACATCCTAACTGGTTCTTGCTTCTCGTATATCTCCATAATATGAAGGTCAGACCATTCTGAGTAACTGTTA
>Frequency_1_QualityScore_FFHHHHHJJJJJJJJJJJJJJJJJJJFHIIJJJJJJJJJIIJJJJJJIGIIJJIJIJGIJFGIJJJJIJHHHFEHEFFFFFDFCEEEEED_Mismatch_0_Sense_+_Library_PoolC
CTTCCAGCTAAGAACATCCTGACTGGTTCTTGCTTCTCGTATATCTCCATAATATGAAGGTCAGACCATTCTGAGTAACTGTTACTGCAC
>Frequency_1_QualityScore_DFFGHGHJJIGHJJJJGIIGIIGEIICFHIIGGHGGIJIGIIIIIIIHIIH@GGG:FHHJEFCFGIIFEDGGDCE?E>ACC;@EFFDEE_Mismatch_2_Sense_+_Library_PoolC
CTTCCAGCTATGAACATCCTAACTGGTTCTTGCTTCTCGTATATCTCCATAATATGAAGGTCAGACCATTCTGAGTAACTGTTACTGCA
>Frequency_1_QualityScore_FFGHHHHIJJJJJEFHGEFHCFGEICGGIJCGIIJIIJJIIIJIJIIIJIJFIGHCHGGGG_Mismatch_0_Sense_+_Library_PoolC
CTTTTTGCTTTATCTTTAATGTATGAATGGTGAATTTTTATCGTTCAAGGCTTCCAGCTAA
>Frequency_1_QualityScore_FFHHHHHJJJJJJJJJIJJJJJJJJFHIJJJJJIJJJJHIJJJJJJJIIJJIJJIJJJIIIIIJJHHHHEEFFF_Mismatch_0_Sense_+_Library_PoolC
TTCCAGCTAAGAACATCCTGACTGGTTCTTGCTTCTCGTATATCTCCATAATATGAAGGTCAGACCATTCTGAG
>Frequency_1_QualityScore_FFHHHHHJJJJJJIJJGHJJIIJJJJJJJJJJJJIJJJJJJJJIJIJIJJJJJJIIJJJIHHGIJIJHHHHGHFFFFFFEEEEEEEDDDDDDCC_Mismatch_0_Sense_+_Library_PoolC
CTCCATAATATGAAGGTCAGACCATTCTGAGTAACTGTTACTGCACAATTCGCAATTCTGAAGGACTTAATCTTGAATTGTTCTTTTGTCAACA
>Frequency_1_QualityScore_FFHHHHHJJJJJJJHJIJHGIJJFHGIJJJJJJJJJHIJJJJJJJIJJIJJJIJJJJEGHIJJJIJJJJHHHHHHFFFFF_Mismatch_2_Sense_+_Library_PoolC
CTTTATCTTTAATGTATGAATGGTGAATTTTTATCGTTCAAGGCTTCCAGCTAAGAACATCCTGACTGGTTCTTGCTTAC
>Frequency_1_QualityScore_FFHHGHHJJJJJJJJJJJJJJJIJGIJFHJIIJJIHIIJJIJJGIHIJHHHHHFFDDDDDDDDDDDDDDCBCDDDDDDDDDD<BBDACDEEEDD_Mismatch_2_Sense_+_Library_PoolC
CTTTTGTCAACAATGGAACCGCTGACGTTGTTCTGTTTTGTCGAGAATGGAACCGCTGACGTATTGCTTGTTCGGCTAATCGTAGGTATTATTA
>Frequency_1_QualityScore_FFHHHHHJJJJJJJJIJJJJFHIIJJJJJJJJJIJHIJJJIIJJJJJJJJJIJJJJJJJJIJJJGIIIHEHHFFFFFFFE_Mismatch_0_Sense_+_Library_PoolC
ATATCTCCATAATATGAAGGTCAGACCATTCTGAGTAACTGTTACTGCACAATTCGCAATTCTGAAGGACTTAATCTTGA
>Frequency_1_QualityScore_FFHHHHHJJJIJJGIIGIJEHIJJJGHHJJIJJJJJGIJJIIIIHJJJJFGIIJJIJJJJEIIIJJIIJHGFHHHHFFFFFFEEEEDDDCDDDD_Mismatch_0_Sense_+_Library_PoolC
TCGTGAAATCTTTATAGTTCTTTTTGCTTTATCTTTAATGTATGAATGGTGAATTTTTATCGTTCAAGGCTTCCAGCTAAGAACATCCTGACTG
>Frequency_1_QualityScore_FFFFHHHIJJJJIHIGJJIGEFHFHIIJJJIJIIJJJJJJJJJJIIFHIIJJGIJJIIGJIIGIIJCEECHGFFF@BEDDCCCE@CBDCCEDDE_Mismatch_1_Sense_+_Library_PoolC
AGAATTTTTATCGTTCAAGGCTTCCAGCTAAGAACATCCTGACTGGTTCTTGCTTCTCGTATATCTCCATAATATGAAGGTCAGACCATTCTGA
>Frequency_1_QualityScore_FFHHHFHJ9EGHIJIIJBFHIIJJJJIJGIGHIJJJJJJIJGIJJJJJJJJJJIJJIJJIJJGFCHIGIIIHHHHHFFFFEEEEECCEDDDD;A_Mismatch_1_Sense_+_Library_PoolC
CTTTAATGAATGAATGGTGAATTTTTATCGTTCAAGGCTTCCAGCTAAGAACATCCTGACTGGTTCTTGCTTCTCGTATATCTCCATAATATGA
>Frequency_1_QualityScore_AA:DBD<2AEDAFHEEFB>HFH>EHCEBF?BGEIEFF@GFFEEGFFGFGFGBG?@FFF>FBCFFED_Mismatch_1_Sense_+_Library_PoolC
TTCATCGTGAAATCTTTATAGTTCTTTTTGCTTTATCTTTAATGTATGAATGGTGAATTTTTATCA
>Frequency_1_QualityScore_FFHHHHHJJIHJIJJJJIIJJJJJJJJJJJJJJJJJIJJGIIJJJIJCFHIJIGEGHEHHHFFFFFDDDBDDDBBCDDDDDDACCDDDDBDCDD_Mismatch_1_Sense_+_Library_PoolC
TCTTGAATTGTTCTTTTGTCAACAATGGAACCGCTGACGTTGTTCTGTTTTGTCGAGAATGGAACCGCTGACGTATTGCTTGTTCGGCTAATCG
>Frequency_1_QualityScore_FFHFHHHJJJIJJJJJFIHHIJIJIIJJJJJJJIJIGIIJIGIIJJJJJJJJJJJJIIJIIJIJJIHCHEEHFFFEDD_Mismatch_0_Sense_+_Library_PoolC
AGGTCAGACCATTCTGAGTAACTGTTACTGCACAATTCGCAATTCTGAAGGACTTAATCTTGAATTGTTCTTTTGTCA
>Frequency_1_QualityScore_FFHHHHHJJIJJJJIJJJJJJIJJJJIJJJJJJJJGIIJJJJJIJJJJHIJJIJHHHFHHFFFFFFFEEEEDEDDDDDDFEEEDCD_Mismatch_0_Sense_+_Library_PoolC
CGTTCAAGGCTTCCAGCTAAGAACATCCTGACTGGTTCTTGCTTCTCGTATATCTCCATAATATGAAGGTCAGACCATTCTGAGTA
>Frequency_1_QualityScore_FFHHHHHJJJJJJJJJJJJJJJJJJIJJJJJJIHIDHHIEIIIIEGIIIIJJJJJJJIJJJIJJJJJIJIHIJJHHHHHFFFFFFEEEEDDDDD_Mismatch_1_Sense_+_Library_PoolC
GAATCTTTATAGTTCTTTTTGCTTTATCTTTAATGTATGAATGGTGAATTTTTATCGTTCAAGGCTTCCAGCTAAGAACATCCTGACTGGTTCT
>Frequency_1_QualityScore_DDDHHHHIJHIGJGIHIHIJJJJJIIIIIJGCGAHIIJIGID?CHIGHIJJJJJEIGF_Mismatch_1_Sense_+_Library_PoolC
GTATTATTAATATGTAATTAAATTAAAATTAAAATATTAAGTATTCAGTCTCTATTAC
>Frequency_1_QualityScore_DDHHFDHHIGGGGHG@D<AFGIGCHCEBGE9DFF?FCCH>FHIIC?D<FHB(-<@AGGBH7@;@GE;AC>7?EC?BCECA6;;;>5;CC_Mismatch_1_Sense_+_Library_PoolC
TATCGTTCAAGGCTTCCAGCTAAGAACATCCTGACTGGTTCTTGCTTCTCGGATATCTCCATAATATGAAGGTCAGACCATTCTGAGTA
>Frequency_1_QualityScore_FFHHHHHJJJJJJJJJJJJJJJJJJJJJJJJJJJJJJGHIJJJJJJJJJIIGJJJJJJIIJIJJHHGHHHHDEFFFEDEEDFEDEDCD_Mismatch_0_Sense_+_Library_PoolC
ATCGTTCAAGGCTTCCAGCTAAGAACATCCTGACTGGTTCTTGCTTCTCGTATATCTCCATAATATGAAGGTCAGACCATTCTGAGTA
>Frequency_1_QualityScore_?1AC;DBHEBHGB@?A<<BDFBC1?CE>DA4?CGGEFGGCF<FHE>D?FDEHHAGC)..8@GEEHAE;>?C377?C>@?@CC6;;6;C_Mismatch_0_Sense_+_Library_PoolC
CCAGCTAAGAACATCCTGACTGGTTCTTGCTTCTCGTATATCTCCATAATATGAAGGTCAGACCATTCTGAGTAACTGTTACTGCACA
>Frequency_1_QualityScore_FFGHHHHHHJJJJJJJJJJJIIJIJIJJJHJJJJIJJIJJJHHIJIJJJJJJJJJJHJJJJJHGIJJJJHIJJHHHGFFFDEEEEDCDDDDDDD_Mismatch_0_Sense_+_Library_PoolC
TGACTGGTTCTTGCTTCTCGTATATCTCCATAATATGAAGGTCAGACCATTCTGAGTAACTGTTACTGCACAATTCGCAATTCTGAAGGACTTA
>Frequency_1_QualityScore_FFHHHHHJJJJJJJJJJHIIJJIIJJJJJJEHIIJJJJJJJJJJJJJGJJJIIJIIJJJJJJJIHIHI_Mismatch_0_Sense_+_Library_PoolC
AAGAACATCCTGACTGGTTCTTGCTTCTCGTATATCTCCATAATATGAAGGTCAGACCATTCTGAGTA
>Frequency_1_QualityScore_FDHHG<FGGGGHIIIDECFEGDHIDHGIGHGEHC@FGE;?DFCHGG@?FHCGG<BDGGGEFBFH@FHII_Mismatch_0_Sense_+_Library_PoolC
ACTGGTTCTTGCTTCTCGTATATCTCCATAATATGAAGGTCAGACCATTCTGAGTAACTGTTACTGCAC
>Frequency_1_QualityScore_FFHHHGHJJIGIJJIJJJJIIJJIFHGIGIIIJJIIIGFHIIJJJJIJIJHJGIGIIG7CGIIIIIIIFEEEHAED_Mismatch_1_Sense_+_Library_PoolC
TCCAGCTAAGAACATCCTGACTGGTTCTTGCTTCTCGTATATCTCCATAATATGAAGGTCAGACCATTCTGAGTTA
>Frequency_1_QualityScore_DDAF>B2<CGCE@<CFDHG>@FA@B@E1:CEBDDB@G@GHBAF>_Mismatch_0_Sense_+_Library_PoolC
TTCTCGTATATCTCCATAATATGAAGGTCAGACCATTCTGAGTA
>Frequency_1_QualityScore_FFHHHHHJJJJJIJJHIJJJJJJJJJJJIJJJJJJJJJJIJJIJJJJJJFGHIJJJJJJJJJJJFH_Mismatch_0_Sense_+_Library_PoolC
GAACATCCTGACTGGTTCTTGCTTCTCGTATATCTCCATAATATGAAGGTCAGACCATTCTGAGTA
>Frequency_1_QualityScore_FFHHHHHJIIIJJAFHIJJJJJIJIJHIIIJIJJJJJJJJJJJJJJJJJJJJJJJJJJJFGIJIJIJJJHHGEFEFEFFEECACEEDDADDDDC_Mismatch_0_Sense_+_Library_PoolC
AATGTATGAATGGTGAATTTTTATCGTTCAAGGCTTCCAGCTAAGAACATCCTGACTGGTTCTTGCTTCTCGTATATCTCCATAATATGAAGGT
>Frequency_1_QualityScore_FFHHHHHJJJJJJEHGIJIIJJHGGIJJJIJFJJHHIJIIJIJIJJJJJD@_Mismatch_0_Sense_+_Library_PoolC
TTCTTGCTTCTCGTATATCTCCATAATATGAAGGTCAGACCATTCTGAGTA
>Frequency_1_QualityScore_FFHHHHHJJGHHJJIJJJJJJJJJJJJJJIJJIJJJJJJGJIJHIJJJJJJJJJJJJJGIJJIAEHFFFCEDECEDFEDACDDDDDDDFCCDDD_Mismatch_0_Sense_+_Library_PoolT
AATATTAAGTATTCAGTCTCTATTTCCAAAGCACTAACGTTCGTTCCTTTGGGAACGGATTCGAAAATTGTTGATATGGTTTTTAGTAAACAGG
>Frequency_2_QualityScore_FFHHGHHJIJJJJJJJJJJJJJJGIIJJJIJJJJJJIIIIIJJJIIIIIIJJJIGIIGGHIJJJJJJJJGHIIH_Mismatch_2_Sense_+_Library_PoolC
CCAGCTATGAACATCCTAACTGGTTCTTGCTTCTCGTATATCTCCATAATATGAAGGTCAGACCATTCTTAGTA
>Frequency_1_QualityScore_D?BCC8+22AEBEFCF???:33++AF<AA1:CE?*9:*C9:)00:DD@?@(9*9B=B=CA4AE4@48@=@@A_Mismatch_0_Sense_+_Library_PoolC
TTTTTGCTTTATCTTTAATGTATGAATGGTGAATTTTTATCGTTCAAGGCATCCAGCTATGAACATCCTAAC
>Frequency_1_QualityScore_DDFDFADFHIBG@<FCEFDHIGDICEG?:BBGE<4CD?<?GG@<BDHC4?BDDFGGIC;FGC;;CHG@ECCADECCAAC@>CD@C:;>C;5_Mismatch_0_Sense_+_Library_PoolC
TGAAATCTTTATAGTTCTTTTTGCTTTATCTTTAATGTATGAATGGTGAATTTTTATCGTTCAAGGCTTCCAGCTAAGAACATCCTTTTCA
>Frequency_1_QualityScore_FFGGHHHIJIJ@GHGHIJJGGHIJGJJHHIJIJJJIJJJIJJJIJJJJGHIJJIIJJIJJJHH_Mismatch_2_Sense_+_Library_PoolC
AACATCCTAACCGGTTCTTGCTTCTCGTATATCTCCATAATATGAAGGTCAGACCATTCTGAA
>Frequency_1_QualityScore_FFGHHHHIJJJJJGIIIJJJJJIJJIHGIJIIIIJJJIJJIIIJJHIHJIIJJJIJIJHHFHEHHFDEFF_Mismatch_2_Sense_+_Library_PoolC
ACATCCTAACTTGTTCTTGCTTCTCGTATATCTCCATAATATGAAGGTCAGACCATTCTGAGTAACTGCA
>Frequency_1_QualityScore_FFHHCFHJJJJJJJJJJJJJJJJJJJJJJJJJJJJJJJJJJJJJJJJJJJHIJJJJJJIIJJJIJJIJJIHGHHEHFFFFFFFEEEEDDDDCDD_Mismatch_2_Sense_+_Library_PoolC
ATGGTGAATTTTTATCGTTCAAGGCTTCCAGCTATGAACATCCTAACTGGTTCTTGCTTCTCGTATATCTCCATAATATTAAGGTCAGACCATT
>Frequency_1_QualityScore_DDHFDDFEHG><FICHCE9FCHBECHHEGBEFH9?CCDHBG>?@<F3?GBD<DGC8<FG8=FHI;FFABA@@GH?CC=??C_Mismatch_0_Sense_+_Library_PoolC
CTTTATCTTTAATGTATGAATGGTGAATTTTTATCGTTCAAGGCTTCCAGCTATGAACATCCTAACTGGTTCTTGCTTCCA
>Frequency_1_QualityScore_DDFHHHHIIJJCHIJJJJJJIIHJJJIJJIJJJJJJJJJJIJJJJJJIJJJIJJJJJFHIIJJJJH_Mismatch_1_Sense_+_Library_PoolC
TGTATGAATGGTGAATTTTTATCGTTCAAGGCTTCCAGCTATGAACATCCTAACTGGTTCTTGCTA
