# Supplementary material for: Differential Gene Expression Reveals Candidate Genes for Drought Stress Response in Abies alba (Pinaceae)
Source: PLoS One. 2015 Apr 29;10(4):e0124564. doi: 10.1371/journal.pone.0124564 (PMC4414588; doi:10.1371/journal.pone.0124564)
Supplement: S2 File — (GZ) [file pone.0124564.s002.gz › comp18372_c0_seq1.fa]

>comp18372_c0_seq1 len=520 path=[1:0-52 785:53-169 826:170-519] : tr|A9P233|A9P233_PICSI Putative uncharacterized protein OS=Picea sitchensis PE=2 SV=1 e-value: 3e-10 blast score: 65.9
TGTGCGAGGCTCATAGAAGCGGAGACCGGCGGATGATGAGCGAGGTGTTATCAGAATCGAAATCAAGCATAACGGCCGAATCATTTGCCGTTGCTCCTGCAGCTACAGTTGGTTTCGGAGACCTAACAATCTCTCCTGCTTCCTCTCCATCTCCCGCTTCTTCATAGTTCATTGTATTTGTCAATTGGACGCCATCTCCTCGCTTTAGTTGCTGAGACGGAGAAGGATGTTTGTGCAGGCTCCTTACTTTTGGGATAACAGATGTTAACAAAAGCCACCGGCCTATAATTCAACCCATTCTGTAAGATTTGTGCACACCAGTTATATCAGATTGGTTGTGCCTGGATTATATCTAGGGCACTATATGATTCATTGGAGATTCTTTTCAAAATGCTCCTTCCATCAAAATATATCCTCTAAATTTATTTGGGATAATCTATGTATTTTGCATATGCTGCGGCACATGTTGATGTTATAATATATTGTTATAATTGATGTTACAATGTATTGTTATAAGCAC

>Frequency_4_QualityScore_EEGHHGHIIIIHIIIIIIFIIIIGIIIIJJHHIGHIIJJGHIIIHIHHIHIIGIHIGEBFFGFGGGEEDACECCCCBCDCCBCCCCCDDEEDAA_Mismatch_0_Sense_+_Library_PoolT
GTTAACAAAAGCCACCGGCCTATAATTCAACCCATTCTGTAAGATTTGTGCACACCAGTTATATCAGATTGGTTGTGCCTGGATTATATCTAGG
>Frequency_3_QualityScore_FFHHHHHIJHIJJIIHIIJJIJHHIGHIJJJHJJIJJJJIIIIIIJJJJHIIIJJJJJIIGHJJJIHIIFGEFGGGFFFFFECDEDDEEDDDCD_Mismatch_0_Sense_+_Library_PoolT
ATTCTGTAAGATTTGTGCACACCAGTTATATCAGATTGGTTGTGCCTGGATTATATCTAGGGCACTATATGATTCATTGGAGATTCTTTTCAAA
>Frequency_3_QualityScore_EBFGHFGIIJJIIIIIJIHHIGHHHGIIIJIIGGFIHGGHIJIJJIIJGIIIIJIEGIIIJHGGIIIHHGIIHFGCDDCDBCDCDDBCEECDED_Mismatch_0_Sense_+_Library_PoolT
CAAAATGCTCCTTCCATCAAAATATATCCTCTAAATTTATTTGGGATAATCTATGTATTTTGCATATGCTGCGGCACATGTTGATGTTATAATA
>Frequency_3_QualityScore_FFHHHHHJJJIJJJJJJJJJJJJIJJJJHJIIJJJJJJHIJJGHGIIJHIHHHHHGGFDFEABDBDDAAACEDBAC?ACCDBABBCDCD@_Mismatch_0_Sense_+_Library_PoolT
TGTCAATTGGACGCCATCTCCTCGCTTTAGTTGCTGAGACGGAGAAGGATGTTTGTGCAGGCTCCTTACTTTTGGGATAACAGATGTTAA
>Frequency_3_QualityScore_FFHHEGGIJJJIJJHIJJJJJFIJIIIJJJJJJJJJJJIJJJJHIIJJJJJJJJGHIIJJIJJJ>EGIIFGGHGHGFFFFFEDEEDEDEEEEDD_Mismatch_0_Sense_+_Library_PoolT
TATCAGATTGGTTGTGCCTGGATTATATCTAGGGCACTATATGATTCATTGGAGATTCTTTTCAAAATGCTCCTTCCATCAAAATATATCCTCT
>Frequency_3_QualityScore_FEHHGHHJIIIIIIJIIJJJIHEHHHIIHIJIIJIHHIJIHIHFHHFGHHGGFEEEEEEDCCBBCCBC@@ACBCCCBCA@DDDDDDDAABCBBB_Mismatch_0_Sense_+_Library_PoolT
GGACGCCATCTCCTCGCTTTAGTTGCTGAGACGGAGAAGGATGTTTGTGCAGGCTCCTTACTTTTGGGATAACAGATGTTAACAAAAGCCACCG
>Frequency_2_QualityScore_FFHHGGHJJJJIIJJJJIGIJIIIIIIBDHHGGIGIIHIIIJJIIGIIIIGIHGIIGGGG?>AB?DEEEDA@AAAACDCDDDEEBCCCEEDECE_Mismatch_0_Sense_+_Library_PoolT
CATTTGCCGTTGCTCCTGCAGCTACAGTTGGTTTCGGAGACCTAACAATCTCTCCTGCTTCCTCTCCATCTCCCGCTTCTTCATAGTTCATTGT
>Frequency_2_QualityScore_EFGHHGGIIJJIIIIIIIIEGHHGIGHIIIIIIIJHIIIIIIIIIFIIIHIIIIIIIGGIIIIIJIIJIEGGGGGHFFFFEBCDDEDEDDDDCB_Mismatch_0_Sense_+_Library_PoolT
TGTAAGATTTGTGCACACCAGTTATATCAGATTGGTTGTGCCTGGATTATATCTAGGGCACTATATGATTCATTGGAGATTCTTTTCAAAATGC
>Frequency_2_QualityScore_FFHHGHHJIJJJJIJJJJJJJJIIIJIIIJJIJJJJJJJJIJJJJJJJJJJJJIIJJJIJJJJJJJIIIGGIJJJIHHGGFFFFFFEDEEEEEE_Mismatch_0_Sense_+_Library_PoolT
AGGGCACTATATGATTCATTGGAGATTCTTTTCAAAATGCTCCTTCCATCAAAATATATCCTCTAAATTTATTTGGGATAATCTATGTATTTTG
>Frequency_2_QualityScore_FFHHHHHIIIJIIIJJIJJJJJIHJIIJIJJJHIJJJIIIIJGIIIJJIJIIGIIIIGGEEEEDEEFEECDCDDDDDEEEDDDDDDDDDEDCEC_Mismatch_0_Sense_+_Library_PoolT
AAGGATGTTTGTGCAGGCTCCTTACTTTTGGGATAACAGATGTTAACAAAAGCCACCGGCCTATAATTCAACCCATTCTGTAAGATTTGTGCAC
>Frequency_2_QualityScore_FFGHFHHIIIIGIIIIJJIIIIIIIIIIIJJIJIIIJGIIIIJIJIIJIIJIIIIJIIJJJIIIIIIIIFGGFEFECCDDEEEEDDEEEEEDEE_Mismatch_0_Sense_+_Library_PoolT
ATGCTCCTTCCATCAAAATATATCCTCTAAATTTATTTGGGATAATCTATGTATTTTGCATATGCTGCGGCACATGTTGATGTTATAATATATT
>Frequency_2_QualityScore_EA>=EB=GHIIEAGGHIGF?DBGGGGIEHHIGGGDHCIGGHFBEGAHHIGDHG9;;BDEEGEDEAACEDAC??@A@C??ACBACDAACA;ABCC_Mismatch_0_Sense_+_Library_PoolT
TCCTTACTTTTGGGATAACAGATGTTAACAAAAGCCACCGGCCTATAATTCAACCCATTCTGTAAGATTTGTGCACACCAGTTATATCAGATTG
>Frequency_2_QualityScore_FFHHGHHJJJIIHIJJIJIIIJIHIIJJIJJJJJJIIJIIJJJIIJJIJHIIGHIIFGHHHFFDCEEEEDEDDCCBCBCEDAADACCCCCCCCD_Mismatch_0_Sense_+_Library_PoolT
ATTGTATTTGTCAATTGGACGCCATCTCCTCGCTTTAGTTGCTGAGACGGAGAAGGATGTTTGTGCAGGCTCCTTACTTTTGGGATAACAGATG
>Frequency_2_QualityScore_FFHHHGHJJJJJJJIJJJJJIJJJJJIIJJJJJJJJJJJJJJJJJHIIIIIJIJHIIIIHGGGEEEEEDEECEDEEEEEDCDDDDDDCDEEEEE_Mismatch_0_Sense_+_Library_PoolT
ACCGGCCTATAATTCAACCCATTCTGTAAGATTTGTGCACACCAGTTATATCAGATTGGTTGTGCCTGGATTATATCTAGGGCACTATATGATT
>Frequency_2_QualityScore_?=FAGFEEGAEGC?CDABGCBEHD9DHICHHEEFEBEGHHGGEHEG9AFFDCEEGEAAECEEC9ACCCBAC5<AA<??ABAAC?BBB???B;AB_Mismatch_0_Sense_+_Library_PoolT
GGAGAAGGATGTTTGTGCAGGCTCCTTACTTTTGGGATAACAGATGTTAACAAAAGCCACCGGCCTATAATTCAACCCATTCTGTAAGATTTGT
>Frequency_2_QualityScore_FFGHHGFIIIIIFIGGIIIIIJIJGIIIIIIIJHIIIIIIHHIGIGIIJJJJIIJIGIIHEFEEEEEEFEEDDDDDDDEEECEEDDDDDCECDC_Mismatch_0_Sense_+_Library_PoolT
GAAGGATGTTTGTGCAGGCTCCTTACTTTTGGGATAACAGATGTTAACAAAAGCCACCGGCCTATAATTCAACCCATTCTGTAAGATTTGTGCA
>Frequency_2_QualityScore_D@CGGHEHGEGHGIDGIGIGIIGIEFHHGHGIGHEHGDGEGHGGIEGIIHIIHGIFEIGGHC?CCBEDCB@?>ACCCCC=AA;<=CCAACC?A=_Mismatch_0_Sense_+_Library_PoolT
AACAAAAGCCACCGGCCTATAATTCAACCCATTCTGTAAGATTTGTGCACACCAGTTATATCAGATTGGTTGTGCCTGGATTATATCTAGGGCA
>Frequency_2_QualityScore_EFGHGHHIJJJIIJJJIJIJIIJIJJHIIIIJIIIIIIIIIIHGGIJIJIGIIIEGGEFFGGGGFFDDFEEECDCCDDCCCADCCDEEEEECCC_Mismatch_0_Sense_+_Library_PoolT
TTAACAAAAGCCACCGGCCTATAATTCAACCCATTCTGTAAGATTTGTGCACACCAGTTATATCAGATTGGTTGTGCCTGGATTATATCTAGGG
>Frequency_2_QualityScore_FFHGHGHJJJJJJJJJJJJJJJJJJJGHIIIIIJJJJJIIIJIJJJIIGIEIHHIGIIIHDEGFGGGED?EEEEECCDCDDCDDDDDCDDCDDC_Mismatch_0_Sense_+_Library_PoolT
CGGAGACCTAACAATCTCTCCTGCTTCCTCTCCATCTCCCGCTTCTTCATAGTTCATTGTATTTGTCAATTGGACGCCATCTCCTCGCTTTAGT
>Frequency_2_QualityScore_FFGHHHHJIJIHJIIJJJIIIIJJJHIIJIJJIJIJJJIIJIIIJIIIIIIHGGGGEEEEEEEDADACCCCCCDDDEDEECCCDDDCDDCCABD_Mismatch_0_Sense_+_Library_PoolT
ACGCCATCTCCTCGCTTTAGTTGCTGAGACGGAGAAGGATGTTTGTGCAGGCTCCTTACTTTTGGGATAACAGATGTTAACAAAAGCCACCGGC
>Frequency_2_QualityScore_EEHGFHHIIIIIIIFHEIEEGGGIEHHIGIIGIGIIIIIIIIGEGEGIGIIEIIHIIIHIIHIGGHGGGE?CCCACCEEEDDCCCCCBECC_Mismatch_0_Sense_+_Library_PoolT
ACACCAGTTATATCAGATTGGTTGTGCCTGGATTATATCTAGGGCACTATATGATTCATTGGAGATTCTTTTCAAAATGCTCCTTCCATCA
>Frequency_2_QualityScore_FFHHHHHJJJJIJJJJFIIIJJJJJJJJIIJJJJJJJIJJJIJJJIJIIIIIIJIJHIIJIIIGFGFFFEEEEEEEEEEEEDCDDCDCCDDEEE_Mismatch_0_Sense_+_Library_PoolT
CCACCGGCCTATAATTCAACCCATTCTGTAAGATTTGTGCACACCAGTTATATCAGATTGGTTGTGCCTGGATTATATCTAGGGCACTATATGA
>Frequency_2_QualityScore_EFGHFHHIJIIIIJIIIIIIIIFHDGHIIGEGIIIIIIJIIIIGIIIGIJHIGFEHIEFHEGGGEFFDCACDEFEEEDCACBDCCCCDDCBDDC_Mismatch_0_Sense_+_Library_PoolT
CGGCCTATAATTCAACCCATTCTGTAAGATTTGTGCACACCAGTTATATCAGATTGGTTGTGCCTGGATTATATCTAGGGCACTATATGATTCA
>Frequency_2_QualityScore_EFHHGGGIGIHIJIIIIIIJEIIIIIHIIHIIIHGIIIIIHIIIHIHIIIIHHIGHEHGEFEFFA>CCECECDDDDDDDCCDDDDDDDEEECED_Mismatch_0_Sense_+_Library_PoolT
CGCTTTAGTTGCTGAGACGGAGAAGGATGTTTGTGCAGGCTCCTTACTTTTGGGATAACAGATGTTAACAAAAGCCACCGGCCTATAATTCAAC
>Frequency_2_QualityScore_FFHHHHHJJJJJJIJJJIJJIIJHIIJJJJJJJIJJJJJJIJJJIIIIIIHIICGHGIIIHGFFEEEEDACEEEEEEEDCDEEEEEDCEEDCDD_Mismatch_0_Sense_+_Library_PoolT
CCTGCAGCTACAGTTGGTTTCGGAGACCTAACAATCTCTCCTGCTTCCTCTCCATCTCCCGCTTCTTCATAGTTCATTGTATTTGTCAATTGGA
>Frequency_2_QualityScore_FFHHHHHJJIIIJJJJJJJJJHIIIJJIJJGIIJJJIJJJIIIIIJJJJJJJJJJJJHHFFFFFFFEEEEEDDDDEEEEEEDCDDDDEDDEDDD_Mismatch_0_Sense_+_Library_PoolT
GGATGTTTGTGCAGGCTCCTTACTTTTGGGATAACAGATGTTAACAAAAGCCACCGGCCTATAATTCAACCCATTCTGTAAGATTTGTGCACAC
>Frequency_2_QualityScore_EFGFHGGIHIIFHIIIGIEIEGGGIIIJJIIIEEHGGHEGICIIIJIGGHICDEGFGGCEEGHGGFFFFFDEEECCCDC?BCCCEEDECCCCC?_Mismatch_0_Sense_+_Library_PoolT
CTTACTTTTGGGATAACAGATGTTAACAAAAGCCACCGGCCTATAATTCAACCCATTCTGTAAGATTTGTGCACACCAGTTATATCAGATTGGT
>Frequency_2_QualityScore_FFHHHGHJIIIJJIIJJJJIIJJJJIIIJIIJJJJIJHIJIJJJIIJIIGGHGGDDGGGGGGFEGGFECADDDEEDDCDCDCDEEEEEDDDDCD_Mismatch_0_Sense_+_Library_PoolT
ACAAAAGCCACCGGCCTATAATTCAACCCATTCTGTAAGATTTGTGCACACCAGTTATATCAGATTGGTTGTGCCTGGATTATATCTAGGGCAC
>Frequency_2_QualityScore_FFGHGHHJGHIIIJIIJJJJHIHIIIJIIJJJJJJIIJJJIJGGIIJIIJJIIIHIIGHGCEECEEECDADECBCCDCACCDDEDA?A@CCCCC_Mismatch_0_Sense_+_Library_PoolT
GTTCATTGTATTTGTCAATTGGACGCCATCTCCTCGCTTTAGTTGCTGAGACGGAGAAGGATGTTTGTGCAGGCTCCTTACTTTTGGGATAACA
>Frequency_2_QualityScore_FFHHHHHJJJJJJJJJJJJIIJIJIJJJJJJJJIJJIJJJJJJJJIHIIJJJIJIIJJJIJGIJJHGHHDGHGFFFEFFEEEEEEEEEEDDCDC_Mismatch_0_Sense_+_Library_PoolT
CTTCCATCAAAATATATCCTCTAAATTTATTTGGGATAATCTATGTATTTTGCATATGCTGCGGCACATGTTGATGTTATAATATATTGTTATA
>Frequency_2_QualityScore_FBFHEFFIFGIIIIGIIIIFIIIIGCCFEGE=AGGGIEGFHGEHGIGFCGHIIGIHIBCGIEGECGIGEEHAC?ACACCDDDDCCCDADCD?AC_Mismatch_0_Sense_+_Library_PoolT
GAGACCTAACAATCTCTCCTGCTTCCTCTCCATCTCCCGCTTCTTCATAGTTCATTGTATTTGTCAATTGGACGCCATCTCCTCGCTTTAGTTG
>Frequency_2_QualityScore_EDGGHHCHGIIEGCHFIIFGHHIDE>FIEHIGGIIGDGGIIGEFGGEECDAGGICA>CEA?ADA?@=C@A=?=?CCCB@@CC>CCCBCCCCE?C_Mismatch_0_Sense_+_Library_PoolT
CCTCGCTTTAGTTGCTGAGACGGAGAAGGATGTTTGTGCAGGCTCCTTACTTTTGGGATAACAGATGTTAACAAAAGCCACCGGCCTATAATTC
>Frequency_1_QualityScore_FFHHHHHJJJGIJJJJIIJJJJJJJIJJJJJJJJJHIIJGIJGJFHIJJJJJJJJJJJIJJJJIHHHHHHHEFFFEEEEEEEEEFDEFDDCDDD_Mismatch_0_Sense_+_Library_PoolT
AATTCAACCCATTCTGTAAGATTTGTGCACACCAGTTATATCAGATTGGTTGTGCCTGGATTATATCTAGGGCACTATATGATTCATTGGAGAT
>Frequency_1_QualityScore_FDHHHGHJIJIJJIJCGIGHIIGHIBHIJJJJJJJJIJJJJIIGIJJIIJII_Mismatch_0_Sense_+_Library_PoolT
GTTATATCAGATTGGTTGTGCCTGGATTATATCTAGGGCACTATATGATTCA
>Frequency_1_QualityScore_@DDADDD8CADE<CDAFD8C<:?B@1?:0BBDB<BDEDII<BCD9@)7@=@CECCEDDACC@DD@@???>AA>;B>>A:9=>>A>A>>::AAA>_Mismatch_0_Sense_+_Library_PoolT
GACGGAGAAGGATGTTTGTGCAGGCTCCTTACTTTTGGGATAACAGATGTTAACAAAAGCCACCGGCCTATAATTCAACCCATTCTGTAAGATT
>Frequency_1_QualityScore_FFHHHHHJJJJJIJJJJJJJJIJHIJJJJJJJJJCHHIIIJJJJJJJJJJJJJJIIJJJJJIJJIIJJHHHHGHHFFFEDEDEEEEDDEFDDDD_Mismatch_0_Sense_+_Library_PoolT
GGGCACTATATGATTCATTGGAGATTCTTTTCAAAATGCTCCTTCCATCAAAATATATCCTCTAAATTTATTTGGGATAATCTATGTATTTTGC
>Frequency_1_QualityScore_FFHGDDFIIIGHG@GFFHIJIJGGIGIGIIGGGGGHIJJJJJIGIIJJ>GGHIEGCHEGIHIFHFGCFA=@>FE>GHGEHGHEEHGHHFFFDDF_Mismatch_1_Sense_+_Library_PoolT
TATGATTCATTGGAGATTCTTTTCAAAATGCTCCTTCCATCAAAATATATCCTCTAAATTTATTTGGAATAATCTATGTATTTTGCATATGCTG
>Frequency_1_QualityScore_FFHHHBFGGIGGGEDECGBF8CG9?G6DDGHHEGGGGEGGGIGIG@DCHCE>?EBE>@B@@CC9;8?BC@A>A>CAB@5@CC:@ADDACA4>B@_Mismatch_1_Sense_+_Library_PoolT
GCTCCTGCGGCTACAGTTGGTTTCGGAGACCTAACAATCTCTCCTGCTTCCTCTCCATCTCCCGCTTCTTCATAGTTCATTGTATTTGTCAATT
>Frequency_1_QualityScore_FFHHHHHJJIIIJJJHIJJJJJJIIJJJIIJJJJJJJJJJJIJJJIJJIIJJJJJGIIJJIIHHFHHFFDFFFEDEEDDDCDDDEDABB?CDDD_Mismatch_1_Sense_+_Library_PoolT
AGTTCATTGTATTTGTCAATTGGATGCCATCTCCTCGCTTTAGTTGCTGAGACGGAGAAGGATGTTTGTGCAGGCTCCTTACTTTTGGGATAAC
>Frequency_1_QualityScore_EFHHHHHJJJIJJJIJIJIJJJJJGIJIJHIJJJJJJIJJJJJHIJJJJJIJIHIJJIIJJJGIJJJGHEHGFFFFFFFFEEEEEEDDCDDEDD_Mismatch_0_Sense_+_Library_PoolT
ACCCATTCTGTAAGATTTGTGCACACCAGTTATATCAGATTGGTTGTGCCTGGATTATATCTAGGGCACTATATGATTCATTGGAGATTCTTTT
>Frequency_1_QualityScore_FFHHHHHJJJJJJIJJJJJJJJJJJJJJJJJJJJJJJIJJJJJJJJJJJJJIIIJHIJIJJIJIIHHHHEFHHFFFFFFFEFEEEEFE_Mismatch_1_Sense_+_Library_PoolT
ATCCTCTAAATTTATTTGGGATAATCTATGTATTTTGCATATGCTGCGGCACATGTTGATGTTATAATATATTGTTATAATTGATGTA
>Frequency_1_QualityScore_FFHGHHHIJJJHIIIJJJJJJGJIJJJJJJIJJJJJJIJHJJIJJJJJJJJJJJIJJIHHFFFEEEFFECDDDDDDDFEEDFEDDDDDDECDED_Mismatch_1_Sense_+_Library_PoolT
AAGGATGTTTGTGCTGGCTCCTTACTTTTGGGATAACAGATGTTAACAAAAGCCACCGGCCTATAATTCAACCCATTCTGTAAGATTTGTGCAC
>Frequency_1_QualityScore_FFHGHHHJIIJHJJHJJIJJJIJJJJJJIJIJJJJJJIIGIJJJIJIJJJIJJIJJJJJHHHHHHFFFE@DEFEDCEDBAB>CCCDDEEDDCCD_Mismatch_1_Sense_+_Library_PoolT
TCCTTACTTTTGGGATAACAGATGTTATCAAAAGCCACCGGCCTATAATTCAACCCATTCTGTAAGATTTGTGCACACCAGTTATATCAGATTG
>Frequency_1_QualityScore_:DDAD?DIEAE2C+2<CE;99)1?CECDIIIIDBDEEE*?BADC8=BBBCC;=@@C>CEIIC))7A)=);@DD>6>@6>AAA;B3;3;A>AAAA_Mismatch_2_Sense_+_Library_PoolT
CAGATTGGTTGTGGCTGGATTGTATCTAGGGCACTATATGATTCATTGGAGATTCTTTTCAAAATGCTCCTTCCATCAAAATATATCCTCTAAA
>Frequency_1_QualityScore_FFHHHHHJJJJJJJJJJJIJHIJJJJFHJJIHIIJIGIJJJIIJJJIJJJJJHIHHHHHHFFFFEEEEECCECDDBDDDDDDDADDDEEEEDDD_Mismatch_1_Sense_+_Library_PoolT
ATTTGCCGTTGCTCCTGCAGCAACAGTTGGTTTCGGAGACCTAACAATCTCTCCTGCTTCCTCTCCATCTCCCGCTTCTTCATAGTTCATTGTA
>Frequency_1_QualityScore_FFHHHHHJJJIHHIJJJJIHIGGIJGGFGHIHIIHIJJIIIIIIJJIJIIGIHHHHFDF?DEEDACCDDDC>DCDCDDDDDDDDDDDBDDDCCE_Mismatch_0_Sense_+_Library_PoolT
CTCCTCGCTTTAGTTGCTGAGACGGAGAAGGATGTTTGTGCAGGCTCCTTACTTTTGGGATAACAGATGTTAACAAAAGCCACCGGCCTATAAT
>Frequency_1_QualityScore_DFHHGHDEGGEHGHEGDEFIBGIIEGIIGGIGGBGFHIHHHG>BFGIJ=CDHIIHIGEAGGC?EHFFFFDA?BEDCDEDEDCC:<CB?<CCADC_Mismatch_0_Sense_+_Library_PoolT
GCCACCGGCCTATAATTCAACCCATTCTGTAAGATTTGTGCACACCAGTTATATCAGATTGGTTGTGCCTGGATTATATCTAGGGCACTATATG
>Frequency_1_QualityScore_EFFHDHHIJJJJJJJJJJJIJIJGI<FHIJJJIIIJIGHIIJJJJJJIJJJJGIIJIJJJJJJJCHGIG8AEFBFFFCECEEE@CCDDEDEDDC_Mismatch_0_Sense_+_Library_PoolT
AATGCTCCTTCCATCAAAATATATCCTCTAAATTTATTTGGGATAATCTATGTATTTTGCATATGCTGCGGCACATGTTGATGTTATAATATAT
>Frequency_1_QualityScore_FFHHFHHJJJIJJIJJIJGIJJJIIIJJJIJJJJIJIJJJIJJJJIHGIJJEGEIIGGHCHGHFGEFFFDBECEDDDDDEDCDBBDDDCCDDDD_Mismatch_1_Sense_+_Library_PoolT
ATTGTATTTGTCAATTGGATGCCATCTCCTCGCTTTAGTTGCTGAGACGGAGAAGGATGTTTGTGCAGGCTCCTTACTTTTGGGATAACAGATG
>Frequency_1_QualityScore_FFHHHHHJJJJIJIJIJJJJJIGIIFGIIJJHGHIJIIIIHIJJJJJIIHHIFIHGEHHHFEFEFFFEC>>BDCDD<C>A;BDCDCC;ADDE@@_Mismatch_0_Sense_+_Library_PoolT
CCGTTGCTCCTGCAGCTACAGTTGGTTTCGGAGACCTAACAATCTCTCCTGCTTCCTCTCCATCTCCCGCTTCTTCATAGTTCATTGTATTTGT
>Frequency_1_QualityScore_FFHHHHHJHIJJJJHIJJJJJJJJJIJJJJJJJJJIJJJJJJIIIJJIIEHIIFHBHHHHGFFFEEFEEEEEDDDD?C:5:ACEAC@_Mismatch_0_Sense_+_Library_PoolT
GTTCATTGTATTTGTCAATTGGACGCCATCTCCTCGCTTTAGTTGCTGAGACGGAGAAGGATGTTTGTGCAGGCTCCTTACTTTTGG
>Frequency_1_QualityScore_FFHHHABCFGHBDHIIIEEHGGIGAGDGIIBEGGGHIIIGGCHGCFBGIGGGGDHIDCAACEEFBD@DB=AC@CDDEDDEEDDDAB(9<=BCDD_Mismatch_0_Sense_+_Library_PoolT
TTGGGATAACAGATGTTAACAAAAGCCACCGGCCTATAATTCAACCCATTCTGTAAGATTTGTGCACACCAGTTATATCAGATTGGTTGTGCCT
>Frequency_1_QualityScore_FFHHGHHJJJIJJJJJJIJIIGJJIJJJJJJJJJJJJJJJJJJIIJIIIHEDIJJHJJIIIHJIIEIIIFGHIHIGHHF_Mismatch_1_Sense_+_Library_PoolT
TTTCAAAATGCTCCTTCCATCAAAATATATCCTCTAAATTTATTTGGAATAATCTATGTATTTTGCATATGCTGCGGCA
>Frequency_1_QualityScore_?DFD?CFG??8?3<BFDH3C<<C4CG<:CBHCFE?D@<:F@FGHGA9@AF)=;@CEEC;.==)?@@B;..63>3;;?B5;@;ACC_Mismatch_0_Sense_+_Library_PoolT
TTACTTTTGGGATAACAGATGTTAACAAAAGCCACCGGCCTATAATTCAACCCATTCTGTAAGATTTGTGCACACCAGTTATATC
>Frequency_1_QualityScore_FFGHHHGJIJJJJIJIJJJIJJJJIJJJIIJIJDGHIJJIJJIHIJJ9FHHIIIJJJJIIIGHHFFFFFCCDB@DDDCDDDDCBCCDBB@@ACD_Mismatch_0_Sense_+_Library_PoolT
CTCCTGCTTCCTCTCCATCTCCCGCTTCTTCATAGTTCATTGTATTTGTCAATTGGACGCCATCTCCTCGCTTTAGTTGCTGAGACGGAGAAGG
>Frequency_1_QualityScore_DFHHHHGJJHIIJJIJJJJJJJJJJJJJJJJJJJGIJJJJIIJJJJJJJJJIJHIJJJIIHGIJIIJIIEHHGHHHHFDFFF_Mismatch_1_Sense_+_Library_PoolT
TAATCTATGTATTTTGCATATGCTGCGGCACATGTTGATGTTATAATATATTGTTATAATAGATGTTACAATGTATTGTTAT
>Frequency_1_QualityScore_FFHHHHHJJJJJJJJJGGJJIJJJJIGIGIHIHJGJIEHIIGHGIJJJJJJGIEIGIHGABEBEDFCEEEEEDCDDDCDDDDDDDDDDDDD@DC_Mismatch_0_Sense_+_Library_PoolT
CATCTCCTCGCTTTAGTTGCTGAGACGGAGAAGGATGTTTGTGCAGGCTCCTTACTTTTGGGATAACAGATGTTAACAAAAGCCACCGGCCTAT
>Frequency_1_QualityScore_FFHHFHHJJIJGIGGGIJJIJIIIJIJJJJDHIJJJJJIJGGIJIIJIICHHIEHGGHHFHHH@DDAACCEDD?CDDCEEEFECCBCDBDACCD_Mismatch_0_Sense_+_Library_PoolT
AGCCACCGGCCTATAATTCAACCCATTCTGTAAGATTTGTGCACACCAGTTATATCAGATTGGTTGTGCCTGGATTATATCTAGGGCACTATAT
>Frequency_1_QualityScore_DDFHHHHIIIIHIIIEHHGHHHIIHGIA@GDFGGGIIEGDFHJJIIJJJJJJJIJJJIJJJGHFGIJJDEEAE@BDBDFFFEF;@_Mismatch_1_Sense_+_Library_PoolT
AACCCATTCTGTAAGATTTGTGCACACCAGTTATATCAGATTGGTTGTGCCTGGATTATATCTAGGGCACTATATGATTCATTGA
>Frequency_1_QualityScore_FFHHHHHHJJJJJJIJJJJJJGIJEIIJJJJJJIJIJJJJHHIJJJJJJJJJJJJJJJJJJJJHHHHHFEFFFFFEEEEEECDCCDDDDCDDDD_Mismatch_0_Sense_+_Library_PoolT
CATTCTGTAAGATTTGTGCACACCAGTTATATCAGATTGGTTGTGCCTGGATTATATCTAGGGCACTATATGATTCATTGGAGATTCTTTTCAA
>Frequency_1_QualityScore_DDFHHHHIJIIIIGIJGIIIEGHBFDHGEIIJJHIIJJBFGIIJIHIGGHIIGHJJJJI_Mismatch_1_Sense_+_Library_PoolT
GATTGGTTGTGCCTGGATTATATCTATGGCACTATATGATTCATTGGAGATTCTTTTCA
>Frequency_1_QualityScore_FFHGHHHJJJJJJJJJJIIJJJIIIJJJJJJJJJJIJJFIJJJJJJJJIJJJJJJFIJIHHHHFFDDDDCDDEEEDEDDDDDDEEDEEEDDDDD_Mismatch_1_Sense_+_Library_PoolT
ACGGAGAAGGATGTTTGTGCAGGCTCCTTACTTTTGGGATAACAGATGTTATCAAAAGCCACCGGCCTATAATTCAACCCATTCTGTAAGATTT
>Frequency_1_QualityScore_FFHHHHHJGJJJJIJJJJJJJJJJJGEHGIHIIIJJJJJIJJJJJJJJIIJJIFEGCHGCECCCDF?C;;AACDBBBDDDDCD@C@>A>ACDCD_Mismatch_0_Sense_+_Library_PoolT
ATTTGCCGTTGCTCCTGCAGCTACAGTTGGTTTCGGAGACCTAACAATCTCTCCTGCTTCCTCTCCATCTCCCGCTTCTTCATAGTTCATTGTA
>Frequency_1_QualityScore_FFHHHHHJJJJJJIJJJJJJJJJJJJJJJJJJJJJJJHJJJJJJJJIIJJJJJJJJJJJJJJJJJJHHHEHHFFFFFFFDEEEEEEEFDDDDDD_Mismatch_0_Sense_+_Library_PoolT
CTGGATTATATCTAGGGCACTATATGATTCATTGGAGATTCTTTTCAAAATGCTCCTTCCATCAAAATATATCCTCTAAATTTATTTGGGATAA
>Frequency_1_QualityScore_FFHHHHHJJJIJJJJHIJJJIJIGJJJJJJJJIGJJJJJJJIIJJJJJJGIJJIIJJIGJIJJHIHGHHFFHHFFFDFEFEEEEEEEEEDE_Mismatch_1_Sense_+_Library_PoolT
ATATCCTCTAAATTTATTTGGGATAATCTATGTATTTTGCATATGCTGCGGCACATGTTAATGTTATAATATATTGTTATAATTGATGTTA
>Frequency_1_QualityScore_FFHHHHGIGIIIJJIIIDEGIIHGIHIJJJJIGEADGIJJJIGGJIJJGIFHFAHEFFFFFFEDEDDDCCDCCEDC@:ACDCCDDDDCDCDEDE_Mismatch_1_Sense_+_Library_PoolT
TTTGTCAATTGGACGCCATCTCCTCGCTTTAGTTGCTGAGACGGAGAAGGATGTTTGTGCAGGCTCCTTACTTTTGGGATAACAGATGTTATCA
>Frequency_1_QualityScore_FFHGHHHIIHIJJJHIIJJIIJJJJJJJJHJJIJJJJJJJJJJJJJJJJJJIJJJJJJIJJJIIJIIJJHHIHHHHHFDDFFFEEEFDE_Mismatch_0_Sense_+_Library_PoolT
ACCAGTTATATCAGATTGGTTGTGCCTGGATTATATCTAGGGCACTATATGATTCATTGGAGATTCTTTTCAAAATGCTCCTTCCATCA
>Frequency_1_QualityScore_FFHHHHHIIJJIJJJIIGEGIIJGHGCGHIJJJJIJHIJJJJJJJFIJIJIJJGHHGHHDFFFFFFBDDCCDEDE3@CDACDCEDDEDDDDDD@_Mismatch_1_Sense_+_Library_PoolT
GTTTGTGCAGGCTCCTTACTTTTGGGATAACAGATGTTATCAAAAGCCACCGGCCTATAATTCAACCCATTCTGTAAGATTTGTGCACACCAGT
>Frequency_1_QualityScore_FFHHHHHJJJJJJJJJJJJJIJJJJJJJJJJJJJJJJJJJJJJIJJJIJJJIIJJIHIJJJJJIJIJJIJGIJJJHHHHFHHFFFDCCDBDCDD_Mismatch_0_Sense_+_Library_PoolT
TTGGAGATTCTTTTCAAAATGCTCCTTCCATCAAAATATATCCTCTAAATTTATTTGGGATAATCTATGTATTTTGCATATGCTGCGGCACATG
>Frequency_1_QualityScore_?BF?CFHEHHIIIIIHEFG@HHIIIIGIIIGHIIIIBHGAHEHGIBA>FEECAGHG@GAGGHHHHCFFFDFFDECCC@>?@;?@C>A<ACCCCE_Mismatch_0_Sense_+_Library_PoolT
ACAGATGTTAACAAAAGCCACCGGCCTATAATTCAACCCATTCTGTAAGATTTGTGCACACCAGTTATATCAGATTGGTTGTGCCTGGATTATA
>Frequency_1_QualityScore_DFHHHHHJIJJJGIJIJJJJIJJAGIIGIDGHIIIIIJIJJJJJJJFEIIGIBHIIJJJGHHHHFDFBBAECCCDDDCDDCDDD?B5ACB?CCC_Mismatch_0_Sense_+_Library_PoolT
TGCTTCCTCTCCATCTCCCGCTTCTTCATAGTTCATTGTATTTGTCAATTGGACGCCATCTCCTCGCTTTAGTTGCTGAGACGGAGAAGGATGT
>Frequency_1_QualityScore_FFHGHHHJJJJJJJJJIIHJJJJJGIIIJJIJJIIJIIJJIJJJIJJIJGGIHIJGDFEFFFFFFCDED>CEDDDDDDDDDDDDDDDBCDDCDE_Mismatch_0_Sense_+_Library_PoolT
TCCTCGCTTTAGTTGCTGAGACGGAGAAGGATGTTTGTGCAGGCTCCTTACTTTTGGGATAACAGATGTTAACAAAAGCCACCGGCCTATAATT
>Frequency_1_QualityScore_FFHHHHHJJJJIJIIIJJJJJIGGJJJHIHIJJJJIHIIJIGIIJIIIIGGIGIIJIHEHHFFFFFEDC;@CCCDDDDDDDABDDDDBDD@CCD_Mismatch_0_Sense_+_Library_PoolT
ATCTCCTCGCTTTAGTTGCTGAGACGGAGAAGGATGTTTGTGCAGGCTCCTTACTTTTGGGATAACAGATGTTAACAAAAGCCACCGGCCTATA
>Frequency_1_QualityScore_FFHHHHHJJJJJJJJJJJJJJCHGIIJJGHJJIIIJJJGJIJJJJJJJIJJIIJJJJJJJJGIJCHFHHHDFFFFFDDAD>BDDDDDCCDDDDD_Mismatch_2_Sense_+_Library_PoolT
CTCTCCATCTCCCGCTTCTTCATAGTTTATTGTATTTGTCAATTGGATGCCATCTCCTCGCTTTAGTTGCTGAGACGGAGAAGGATGTTTGTGC
>Frequency_1_QualityScore_FFHHHHHJJJJJJJJJIJHIJJJJJJJJJJJJJJJJJIJJIJJJJJJJJIJIJJJIIJJIGIIJIJJJJIIJI_Mismatch_0_Sense_+_Library_PoolT
CTATATGATTCATTGGAGATTCTTTTCAAAATGCTCCTTCCATCAAAATATATCCTCTAAATTTATTTGGGAT
>Frequency_1_QualityScore_FFHHHHHJJJJJJJJJJJJJJJJJJJJJJJJJJJJJJJJJJJJJJJJHIJJJJJIIJIHJJIJJJGJJJFHGIIIJIJJHHHFDCBCDDCDDDD_Mismatch_0_Sense_+_Library_PoolT
GATTCTTTTCAAAATGCTCCTTCCATCAAAATATATCCTCTAAATTTATTTGGGATAATCTATGTATTTTGCATATGCTGCGGCACATGTTGAT
>Frequency_1_QualityScore_FFHGGFFIIGGIJIGGGIGIDIEFHHBE>C<FHIGIGBFGGIGIIEIGICEEEGGGGG@C;EHAAB?BEBDC@CCEACBCDDBDDBBDDDDD>C_Mismatch_1_Sense_+_Library_PoolT
GCTTCCTCTCCATCTCCCGCTTCTTCATAGTTCATTGTATTTGTCAATTGGATGCCATCTCCTCGCTTTAGTTGCTGAGACGGAGAAGGATGTT
>Frequency_1_QualityScore_FFHHHHHJJJJJJJJJJJJJJJJJJJJJJJJIJJJJJJJJJIJJGIJJJJJJJI_Mismatch_0_Sense_+_Library_PoolT
TTACTTTTGGGATAACAGATGTTAACAAAAGCCACCGGCCTATAATTCAACCCA
>Frequency_1_QualityScore_FFHHHHHJJJJJJJJJJJJJIJJJJJJJJJJJJJIJJJJJIJJIJJJIIJJJJGHGHHFFFFFFEEDD@ACDDDDDDDDDFEDEDDDDBDDDDD_Mismatch_2_Sense_+_Library_PoolT
GGATGCCATCTCCTCGCTTTAGTTGCTGAGACGGAGAAGGATGTTTGTGCAGGCTCCTTACTTTTGGGATAACAGATGTTATCAAAAGCCACCG
>Frequency_1_QualityScore_FFHHHHHJJJJJJJJJJJJJJJJJJJJIIIJJJJJJIJJJJJJJJJJJJIIJJGHHHHHHEEFFDEEEEDDDDDDEFEEEDDDDDDDDDDEEDE_Mismatch_0_Sense_+_Library_PoolT
CACCGGCCTATAATTCAACCCATTCTGTAAGATTTGTGCACACCAGTTATATCAGATTGGTTGTGCCTGGATTATATCTAGGGCACTATATGAT
>Frequency_1_QualityScore_FFHHGHHJJJJJJJJJJJJJIJJIJJIJJJJJIJJJJJJJJIIJJJJJJJJHGJJJJJIJJJHHHHHFFBEEEEDEDDDDEFEEFDDDDDDDDD_Mismatch_0_Sense_+_Library_PoolT
AAAGCCACCGGCCTATAATTCAACCCATTCTGTAAGATTTGTGCACACCAGTTATATCAGATTGGTTGTGCCTGGATTATATCTAGGGCACTAT
>Frequency_1_QualityScore_FFGHHHHIJJIIIJGIGJJJJIIJJIGIJJJJIGIGIJIIGIIHHEHHFEFFFFDDEEECDEC>CCDCDA@BDCCDEEDDCCCCCCBCDDB@CD_Mismatch_1_Sense_+_Library_PoolT
TTTGGGATAACAGATGTTAACAAAAGCCACCGGCCTATAATTCAACCCATTCTGTAAGATTTGTGCACACAAGTTATATCAGATTGGTTGTGCC
>Frequency_1_QualityScore_FFHHHHHJJJJHIIJJJJIJJJJJJJJJJJJJJJJJJJJJJJJJJJJIJJJJJJJJJHHHHHHHFFFFFCEEDEEDDDDDDEEEEEECDDCDCD_Mismatch_0_Sense_+_Library_PoolT
TTACTTTTGGGATAACAGATGTTAACAAAAGCCACCGGCCTATAATTCAACCCATTCTGTAAGATTTGTGCACACCAGTTATATCAGATTGGTT
>Frequency_1_QualityScore_FFHHHHHJJJJJJJJJJJJJJJJJIJIHIJIIJGIIJJJJJJJJJJJIJJGIIJIJIHHHFFFFFFF_Mismatch_0_Sense_+_Library_PoolT
GGCTCCTTACTTTTGGGATAACAGATGTTAACAAAAGCCACCGGCCTATAATTCAACCCATTCTGTA
>Frequency_1_QualityScore_FFHHHHHJJJJJJJJJJJIJIJJIJIJJJJJJJJJJJJJJIJIIJIIJJIJJJJJGIHIJJJIJIIGHFDFFEEEEDDDDBDDACDDDCDBDDD_Mismatch_0_Sense_+_Library_PoolT
ACAATCTCTCCTGCTTCCTCTCCATCTCCCGCTTCTTCATAGTTCATTGTATTTGTCAATTGGACGCCATCTCCTCGCTTTAGTTGCTGAGACG
>Frequency_1_QualityScore_DEGGDHHIGIIAEDG>EEGIIGGGEGGIIEHHIIGHGDGHGIIGHGIIGIEGIIIIIIGFGEIICHGIICHEEEFECEDFFDCE@@CCECC_Mismatch_0_Sense_+_Library_PoolT
TTCTGTAAGATTTGTGCACACCAGTTATATCAGATTGGTTGTGCCTGGATTATATCTAGGGCACTATATGATTCATTGGAGATTCTTTTCA
>Frequency_1_QualityScore_FFHHHHHJJJJJJJJJJJJJJJJJJJIJIIIJJJJJJHIJIJJJJJJJJJJJJIJGII_Mismatch_1_Sense_+_Library_PoolT
AAAATATATCCTCTAAATTTATTTGGAATAATCTATGTATTTTGCATATGCTGCGGCA
>Frequency_1_QualityScore_FFHHHHHJJJJJJJIJGGIJJJIJJJJJJJJJJJJJJJJIIJJJJJGHIJIJJJJJIJJJJJJJIJJEHHEEFFFFFEFACEEEEEEFEECDDE_Mismatch_0_Sense_+_Library_PoolT
CCTTCCATCAAAATATATCCTCTAAATTTATTTGGGATAATCTATGTATTTTGCATATGCTGCGGCACATGTTGATGTTATAATATATTGTTAT
>Frequency_1_QualityScore_FFHGHHHHIJIIJIJIJJJHIHIIJGJJIIJIIIJIJJIJJJIIIJJJJJGGIHIHHHHHHFFBDCDECCEDEDDDDDDDDDDDDCDDDDDDC@_Mismatch_0_Sense_+_Library_PoolT
GCTTTAGTTGCTGAGACGGAGAAGGATGTTTGTGCAGGCTCCTTACTTTTGGGATAACAGATGTTAACAAAAGCCACCGGCCTATAATTCAACC
>Frequency_1_QualityScore_FFHHHHHJJGJGIJJIJJJJJJJIJJIJJJJJJJJJJIJJJJIJJJJJIJJIJIJJJJJIGI@GGHIJIGHJHHHHHHHHFFFFFFFCEECDBD_Mismatch_1_Sense_+_Library_PoolT
ATTCATTGGAGATTCTTTTCAAAATGCTCCTTCCATCAAAATATATCCTCTAAATTTATTTGGAATAATCTATGTATTTTGCATATGCTGCGGC
>Frequency_1_QualityScore_DFHHHHHEHHHIEDHEBBDFFCDGIJJG>FGGADHIFHGI;FHIGIGJIJFHGFFFECECEEEEE>?B@@ACCCD>CC>>CD@D@CCDDBCCBD_Mismatch_1_Sense_+_Library_PoolT
GGACGCCATCTCCTCGCTTTAGTTGCTGAGACGGAGAAGGATGTTTGTGCAGGCTCCTTACTTTTGGGATAACAGATGTTATCAAAAGCCACCG
>Frequency_1_QualityScore_FFGHGHGIIJGIGGIJIHEIJAHGGJDDFFGGIIJADGGIJIHICGIJCGGIIIEGGJIGIJHGFFFFCAEC@EEC@BDC?B===<CDBDC:AC_Mismatch_0_Sense_+_Library_PoolT
CTTCCTCTCCATCTCCCGCTTCTTCATAGTTCATTGTATTTGTCAATTGGACGCCATCTCCTCGCTTTAGTTGCTGAGACGGAGAAGGATGTTT
>Frequency_1_QualityScore_FFGHHHHJJJGHIJJHGIJJJJJIJJJJIJJJIJJJIGHIGHIIIJHIJIJJIJGIJJJGIIIIJJHHDEEHGFD_Mismatch_0_Sense_+_Library_PoolT
TTGGGATAATCTATGTATTTTGCATATGCTGCGGCACATGTTGATGTTATAATATATTGTTATAATTGATGTTAC
>Frequency_1_QualityScore_FFHHHHHJIJJJJJJIJIJJJJGIIGHJIJJIHIJIJJIJJJJJJJJJIJJIJJGIJJJJJIJJJHFFHHHFFFFFFFEEEEEEDDDDDEDDDD_Mismatch_0_Sense_+_Library_PoolT
CACACCAGTTATATCAGATTGGTTGTGCCTGGATTATATCTAGGGCACTATATGATTCATTGGAGATTCTTTTCAAAATGCTCCTTCCATCAAA
>Frequency_1_QualityScore_FFHHHHHJJJJJJJJJIHIJJJIJJJJJJJJJJJIJJJJJJJGIIJJJGIIJJJIJJJJJJGIIJJJIHHHHHHHF_Mismatch_0_Sense_+_Library_PoolT
ATTTGGGATAATCTATGTATTTTGCATATGCTGCGGCACATGTTGATGTTATAATATATTGTTATAATTGATGTTA
>Frequency_1_QualityScore_FFHHHHGJHIIGHHIHIIJJJIJJJJJIJIIIJJJJJJJJJIJJIJJJJJIIIJJGCHGHGI@EHHIHEHEEHHFFFFFFFEEEEEEEEDEF@?_Mismatch_0_Sense_+_Library_PoolT
GTGCCTGGATTATATCTAGGGCACTATATGATTCATTGGAGATTCTTTTCAAAATGCTCCTTCCATCAAAATATATCCTCTAAATTTATTTGGG
>Frequency_1_QualityScore_FDHHHHHJJJJJJJIJJJJJJJGIJJJIJGJJIJJJJJJJJJJJJJJJIIJJJJHHHHHHHFFFFECFDEEFDDDCDDDDDDEDDDDDDDDDEE_Mismatch_0_Sense_+_Library_PoolT
GTGCAGGCTCCTTACTTTTGGGATAACAGATGTTAACAAAAGCCACCGGCCTATAATTCAACCCATTCTGTAAGATTTGTGCACACCAGTTATA
>Frequency_1_QualityScore_FFHHGFHIJJJJJJHIJJJIJJHIHEHIJIJJGEHIIJJIEHIJIGHHIFHJJJJJJJJJJIJIIIHJIAEHGFFDFFFFFFEEEEEDD;A@AC_Mismatch_0_Sense_+_Library_PoolT
TCAACCCATTCTGTAAGATTTGTGCACACCAGTTATATCAGATTGGTTGTGCCTGGATTATATCTAGGGCACTATATGATTCATTGGAGATTCT
>Frequency_1_QualityScore_FDHGFHHJIJJJJFIJIJJJJIIHGIIGIIIGIJJJJJJDIIJJJJGIJIJJJJJJIJHIIJJJJIIJJHCEH_Mismatch_0_Sense_+_Library_PoolT
TGGGATAATCTATGTATTTTGCATATGCTGCGGCACATGTTGATGTTATAATATATTGTTATAATTGATGTTA
>Frequency_1_QualityScore_FFHHHHHIJJJJIGIJJJJIJHIIJFIGIJJHIIIJJJJJJJJJJJJJJJHHHHHHDFFDEEEEEDDDDDCFEDEDDDCDDDDDDDDDDDDDDE_Mismatch_1_Sense_+_Library_PoolT
CTCCTCGCTTTAGTTGCTGAGACGGAGAAGGATGTTTGTGCAGGCTCCTTACTTTTGGGATAACAGATGTTATCAAAAGCCACCGGCCTATAAT
>Frequency_1_QualityScore_FDHHGHHJJJJJIIJJJJJIEIJGII>CF?EFHFHJJJJIGIHIJIIJJJJJJIGHIJGIIIIGID_Mismatch_0_Sense_+_Library_PoolT
GATTCATTGGAGATTCTTTTCAAAATGCTCCTTCCATCAAAATATATCCTCTAAATTTATTTGGGA
>Frequency_1_QualityScore_FFGHHHHJJJJJJJJJJJJJJJJJJJJJJJJJIGHIJJJJJGGIJFGHIIIJIIJJIGIIJJJIHGEIGHEHEFDDCDDDDDDDDDDDCDDDDD_Mismatch_0_Sense_+_Library_PoolT
AGACCTAACAATCTCTCCTGCTTCCTCTCCATCTCCCGCTTCTTCATAGTTCATTGTATTTGTCAATTGGACGCCATCTCCTCGCTTTAGTTGC
>Frequency_1_QualityScore_FFHGDDHJJJJJIIGGFGIIIJJJJJDIDEHGEHIIJGIJJJJJBGIIJJJJHIJJJJIIIJFHHDEDBBD@CCCDEEEDDCCCD@BBBDCCDC_Mismatch_1_Sense_+_Library_PoolT
TGGGATAACAGATGTTATCAAAAGCCACCGGCCTATAATTCAACCCATTCTGTAAGATTTGTGCACACCAGTTATATCAGATTGGTTGTGCCTG
>Frequency_1_QualityScore_DFHHHHHJJJJJJJJJJJJJJJJGIIJJJJJJJJJJJJJIJJJJJJIJJIJJIGIJIIIJJJJIJIEIJCHIJJHHFDCEDCEEDDDCDD_Mismatch_0_Sense_+_Library_PoolT
TCAAAATGCTCCTTCCATCAAAATATATCCTCTAAATTTATTTGGGATAATCTATGTATTTTGCATATGCTGCGGCACATGTTGATGTTA
>Frequency_1_QualityScore_FFHHGHHJJJJJJJGIJJJGIIIJJJJHIJJJJGIGIJJJIJHHHGHFFFFFDEEDDDDDDCDD@@BBDDDDDDDCDDDEECEDDDBBDDCBBD_Mismatch_1_Sense_+_Library_PoolT
GACGCCATCTCCTCGCTTTAGTTGCTGAGACGGAGAAGGATGTTTGTGCAGGCTCCTTACTTTTGGGATAACAGATGTTATCAAAAGCCACCGG
>Frequency_1_QualityScore_FFHHHHHIJJJJJJIJJJJIIGHIJJIIHIIIHIJJJJIHIIIJJJJJGIJEIIJJJIIJHIJJIJIJJIJ_Mismatch_1_Sense_+_Library_PoolT
CTATATGATTCATTGGAGATTCTTTTCAAAATGCTCCTTCCATCAAAATATATCCTCTAAATTTATTTGGA
>Frequency_1_QualityScore_;DDDBDDCE2AB?FEFIDE?:ABEDFB<E?:?9?BD<B?<BDDEEDDDDAE*9D4?BDD@CC>_Mismatch_1_Sense_+_Library_PoolT
TCATTGGAGATTCTTTTCAAAATGCTCCTTCCATCAAAATATATCCTCTAAATTTATTTGGAA
>Frequency_1_QualityScore_FFHHHHHJJJIJIJIIGGIIGJIDHIJJJJJJJJJIIJJJJIGIGIJJJJIIIJGHIHGHHHHDDFFCEDDDDDDDDDDEEDECDDDCDEDECD_Mismatch_0_Sense_+_Library_PoolT
GCTGAGACGGAGAAGGATGTTTGTGCAGGCTCCTTACTTTTGGGATAACAGATGTTAACAAAAGCCACCGGCCTATAATTCAACCCATTCTGTA
>Frequency_1_QualityScore_FFHHHHHJJJJIJJIIIJIDCEBCFIFGIJJJJIJIIIJJJIGHHDGIGIJJIJGIJJGIGHIIJFHHHFFDDEEEEDDDDBDDDDDDDDDCCB_Mismatch_0_Sense_+_Library_PoolT
CTAACAATCTCTCCTGCTTCCTCTCCATCTCCCGCTTCTTCATAGTTCATTGTATTTGTCAATTGGACGCCATCTCCTCGCTTTAGTTGCTGAG
>Frequency_1_QualityScore_FFHHHHHJJJJIJIJJJJJJJJJJJJJJJJIJIJJJJJJJJJHIGIJJHIIHIJJIIJJHHHHFFDFFEEEEEA@DACDDDDDCDDDDFEDEDD_Mismatch_2_Sense_+_Library_PoolT
TGTCAATTGGATGCCATCTCCTCGCTTTAGTTGCTGAGACGGAGAAGGATGTTTGTGCAGGCTCCTTACTTTTGGGATAACAGATGTTATCAAA
>Frequency_1_QualityScore_DFHHHHHJJJJJJJIIJJJJJIIJJIJJJJJIIJJJJJJJJJJJJIJJJJJIIIJIIJIJJHHHHGHHFEFFFFFFEDEEEFEEDEDDCDC_Mismatch_0_Sense_+_Library_PoolT
TATCCTCTAAATTTATTTGGGATAATCTATGTATTTTGCATATGCTGCGGCACATGTTGATGTTATAATATATTGTTATAATTGATGTTAC
>Frequency_1_QualityScore_FFHHHHHJJJJJJJJJJJJJJJIJJJJIIIJJJJIIIIJJJIJJIJHIJJJIJJIJJJJJJHIJJJJJJDHHHGHFFFFFEEEEEEEDDFDDCD_Mismatch_0_Sense_+_Library_PoolT
ATAATTCAACCCATTCTGTAAGATTTGTGCACACCAGTTATATCAGATTGGTTGTGCCTGGATTATATCTAGGGCACTATATGATTCATTGGAG
>Frequency_1_QualityScore_FFHHGHGJIIJJJGIGGFIJJGJJJJIFFGEHBDGHIHGIIJJHIIIIIJGHHGDGCDEIIIIG<FHEHEIH>EGG@DHHFEEHHFFF:BC>AA_Mismatch_0_Sense_+_Library_PoolT
TGATTCATTGGAGATTCTTTTCAAAATGCTCCTTCCATCAAAATATATCCTCTAAATTTATTTGGGATAATCTATGTATTTTGCATATGCTGCG
>Frequency_1_QualityScore_FFHHHHHJJJIJJJJJJJJJIJJGHGIIJJJIJIJJJIJIFHHHFFEEFFEEEEEDDBDDDDDCDDEDDBD?CDDDDDCCDDDEEDDDDDDDDD_Mismatch_0_Sense_+_Library_PoolT
ATTGGACGCCATCTCCTCGCTTTAGTTGCTGAGACGGAGAAGGATGTTTGTGCAGGCTCCTTACTTTTGGGATAACAGATGTTAACAAAAGCCA
>Frequency_1_QualityScore_D?:?FDFEBHBFHEFHHIAHI3CBFAGHDGCFH@FBHBFBEHIICFGIDHEEHFFFH>?CH@D?;@>ACD>ACCCCCC>CCDCC@BB@:@C@AB_Mismatch_1_Sense_+_Library_PoolT
TGCAGGCTCCTTACTTTTGGGATAACAGATGTTATCAAAAGCCACCGGCCTATAATTCAACCCATTCTGTAAGATTTGTGCACACCAGTTATAT
>Frequency_1_QualityScore_FFHHHHHJJJIJJJJJJJJJJJJJJJJJJIIJJJHIIHIJJJJIIJJIJJJJJJJJJJJJJJDIIIIIJGHHHHHHFFFFDFEEDEEECDDDDC_Mismatch_0_Sense_+_Library_PoolT
GTAAGATTTGTGCACACCAGTTATATCAGATTGGTTGTGCCTGGATTATATCTAGGGCACTATATGATTCATTGGAGATTCTTTTCAAAATGCT
>Frequency_1_QualityScore_FFFGHHHJIJIGIJJJJJJJIIJJIJJJJIIJJJIIJJJHJFJJJJIJIIJIJGHIGIIJJJGHJIJFGEGHGHHFFDFFEEDEFEEEEDEEDC_Mismatch_0_Sense_+_Library_PoolT
CTATAATTCAACCCATTCTGTAAGATTTGTGCACACCAGTTATATCAGATTGGTTGTGCCTGGATTATATCTAGGGCACTATATGATTCATTGG
>Frequency_1_QualityScore_FFHHHGHJJJJJJJJJJJIJJJJJIJJJJJJJIJJJJJJHIJJIJIIJIJIIJJHHHHHHFDFDAEEEDDDDDDCCCDDDDBDDDDDCABDDDD_Mismatch_0_Sense_+_Library_PoolT
GCCATCTCCTCGCTTTAGTTGCTGAGACGGAGAAGGATGTTTGTGCAGGCTCCTTACTTTTGGGATAACAGATGTTAACAAAAGCCACCGGCCT
>Frequency_1_QualityScore_FAHDFFFEHIJJJGHIIIIICHIIIJGG<BDHCGGDFIIHGIJJC>HIIIIEDHHGIEBEDFFEDECCA>@CFDCC@ABCDDDCDDBDDBCDD@_Mismatch_0_Sense_+_Library_PoolT
TCTCCTCGCTTTAGTTGCTGAGACGGAGAAGGATGTTTGTGCAGGCTCCTTACTTTTGGGATAACAGATGTTAACAAAAGCCACCGGCCTATAA
>Frequency_1_QualityScore_FFHHHHHJJJHJJJJJJJJIIJEGFIIJJJJFIIJIIJJJJJIJJIJHIIJJJIIHAHGFFFFFDEDEE>CCCBDDDDDD?@DBDDCDCDDECD_Mismatch_0_Sense_+_Library_PoolT
CTCGCTTTAGTTGCTGAGACGGAGAAGGATGTTTGTGCAGGCTCCTTACTTTTGGGATAACAGATGTTAACAAAAGCCACCGGCCTATAATTCA
>Frequency_1_QualityScore_FFHGHHHJIJJJIJJJJJJJJHIGJGIJJJJJIIIJIIJIJJIJIJIJJJJJJFHHIJJIHJIJIJIJJHIIJJJ;DHHHHGHHFD_Mismatch_0_Sense_+_Library_PoolT
TTATATCTAGGGCACTATATGATTCATTGGAGATTCTTTTCAAAATGCTCCTTCCATCAAAATATATCCTCTAAATTTATTTGGGA
>Frequency_1_QualityScore_FFGHGFHEIJJIGGGIIBH9CCHH>HAH>DH<:90?FHBFGGGG@DFGEID8BGI@F@@F<A8AHECF@@BDA?BAD@@CCDC>BACBD:@>?C_Mismatch_0_Sense_+_Library_PoolT
TCTCCTGCTTCCTCTCCATCTCCCGCTTCTTCATAGTTCATTGTATTTGTCAATTGGACGCCATCTCCTCGCTTTAGTTGCTGAGACGGAGAAG
>Frequency_1_QualityScore_FFHHHHHHJJJJJIIJIJJJIJIIJJJJJJGIHJJJIJJIJJJJJJIJJIIIJJJJHIJJIIHHHHHHFFFFECECEFEEEFDEEDDDDCDDDD_Mismatch_1_Sense_+_Library_PoolT
CCAACCCATTCTGTAAGATTTGTGCACACCAGTTATATCAGATTGGTTGTGCCTGGATTATATCTAGGGCACTATATGATTCATTGGAGATTCT
>Frequency_1_QualityScore_FFHHHHHJJJJJJJJJJJJJJJJJJJJJJJJJJJJIJHJJIJJJJJJJHHGIHGIEHHHHHHGHHFFFFDFFEEEEEDDDDDDDDDDDDDDDDD_Mismatch_1_Sense_+_Library_PoolT
CGGAGACCTAACAATCTCTCCTGCTTCCTCTCCATCTCCCGCTTCTTCATAGTTCATTGTATTTGTCAATTGGATGCCATCTCCTCGCTTTAGT
>Frequency_1_QualityScore_FFHHHHHJJJIJJJJJIJJIJJJJJJJIJJJJJJJJJJJJJJJJJJJJJJIJJJJJJHGFFFFFE@CEEDDDEDDBDDDDDDDDDEDDDDDDDD_Mismatch_0_Sense_+_Library_PoolT
TAGTTCATTGTATTTGTCAATTGGACGCCATCTCCTCGCTTTAGTTGCTGAGACGGAGAAGGATGTTTGTGCAGGCTCCTTACTTTTGGGATAA
>Frequency_1_QualityScore_FFHHHGHJJIGIGGIIIIIGIICHEHIJJJIJIIJIJIFEEGHIJJJJJJDFHIJIIIJJIIJIJJJBG@BDFFFBDECEECEDEEEDCDDEDD_Mismatch_0_Sense_+_Library_PoolT
TGCTCCTTCCATCAAAATATATCCTCTAAATTTATTTGGGATAATCTATGTATTTTGCATATGCTGCGGCACATGTTGATGTTATAATATATTG
>Frequency_1_QualityScore_FFHHHHHJJJJJJJJHJJJJJJJJIIJJJJJJJJJJIJJJJJJJJJJJIJJJJJJJIGIJJIJJJJIJGFHHIJJIIHHHHHHHHFFFFFFDEE_Mismatch_0_Sense_+_Library_PoolT
TATGATTCATTGGAGATTCTTTTCAAAATGCTCCTTCCATCAAAATATATCCTCTAAATTTATTTGGGATAATCTATGTATTTTGCATATGCTG
>Frequency_1_QualityScore_FFHHHHHJJJJJJJJJJJJJJJJJJIJJJJJJJJJJJJJJJJJJIJJJJJJJJJJJGJGIIGIJJJJJJIIIJJJJJIGFFCDEEDADDDDDCC_Mismatch_0_Sense_+_Library_PoolT
TCTTTTCAAAATGCTCCTTCCATCAAAATATATCCTCTAAATTTATTTGGGATAATCTATGTATTTTGCATATGCTGCGGCACATGTTGATGTT
>Frequency_1_QualityScore_FFHHHHHIJJJJIJJJJJJIJJIIJIJJJJIIJJJIJIJJJHHIJIJIJJIJJJJJJJGHHHFHEHHFFFEFFEECD@DDDDDDDDDCDDDEE@_Mismatch_0_Sense_+_Library_PoolT
ATGTTAACAAAAGCCACCGGCCTATAATTCAACCCATTCTGTAAGATTTGTGCACACCAGTTATATCAGATTGGTTGTGCCTGGATTATATCTA
>Frequency_1_QualityScore_FDHHGHGJIEGHIJJEH+CFGIJIIGHIJJJJJEHJJJJJJIJJIIIJIJJJIIIGIJCIGIICGGI_Mismatch_0_Sense_+_Library_PoolT
GATTCATTGGAGATTCTTTTCAAAATGCTCCTTCCATCAAAATATATCCTCTAAATTTATTTGGGAT
>Frequency_1_QualityScore_FFHHHDHIJJIJIJJJJJIIIJIHGCGHIIIGIFGIIAGAHIIHIJIHJIGHEFHFDFFFEDEDEEEDDD>BDDDDCCCDD@CEEDDCDDDDDD_Mismatch_1_Sense_+_Library_PoolT
ATTGGACGCCATCTCCTCGCTTTAGTTGCTGAGACGGAGAAGGATGTTTGTGCAGGCTCCTTACTTTTGGGATAACAGATGTTATCAAAAGCCA
>Frequency_1_QualityScore_8D6<:+<<:<ACEABEE8??BDE49CA@<@BDAADD**0?DD.6\54=7=A)@AA7?=:=7@BD;(66(...5>A?AAAA????5>;AABAAAA_Mismatch_2_Sense_+_Library_PoolT
GGCTCCTTACTTTTGGGATAACAGATGTTAACAAAATCCACCGGCCTATAATTCAACCCATTCTGTAACATTTGTGCACACCAGTTATATCAGA
>Frequency_1_QualityScore_FFHHHHHJJGIJJJJJHIJJIIJIIJIIJJJJJGJJJJJJJJJJIIIIIJJHIJJJJHIJIJJJHHHHHEHEFFDFFFFEEDDEE_Mismatch_0_Sense_+_Library_PoolT
TCTAAATTTATTTGGGATAATCTATGTATTTTGCATATGCTGCGGCACATGTTGATGTTATAATATATTGTTATAATTGATGTTA
>Frequency_1_QualityScore_FFHGHHHJJJJJJJJJJJJJIJJJJIJJJJJJJJJJJIJJEIIIFHIJJJIJIJJJJHIHIJJJJJIJIHHHHHHFFFFDDDDDDDDDDDDCDD_Mismatch_1_Sense_+_Library_PoolT
TAACAATCTCTCCTGCTTCCTCTCCATCTCCCGCTTCTTCATAGTTCATTGTATTTGTCAATTGGATGCCATCTCCTCGCTTTAGTTGCTGAGA
>Frequency_1_QualityScore_FFHHHHHIJJJJJIJJJIJIJIGIGHIIJJJJJJIJIJJIIIIDIGIIIJGEHIJIJJGHIIIBCHIHFFDEEEEEEDDDB?ACACDDDC>AAC_Mismatch_0_Sense_+_Library_PoolT
AACAATCTCTCCTGCTTCCTCTCCATCTCCCGCTTCTTCATAGTTCATTGTATTTGTCAATTGGACGCCATCTCCTCGCTTTAGTTGCTGAGAC
>Frequency_1_QualityScore_FFHHHHGJIJJJJJJJJJJJIJJJJJJJJJJIJJJJJJJJJJHGIJJJJJJGIGIJHHFHHHHFFFFFD@CCFDCEDDDBDDDDDDDACBD@AB_Mismatch_1_Sense_+_Library_PoolT
TTTCGGAGACCTAACAATCTCTCCTGCTTCCTCTCCATCTCCCGCTTCTTCATAGTTCATTGTATTTGTCAATTGGATGCCATCTCCTCGCTTT
>Frequency_1_QualityScore_FFHHHHHIIIJJIJJJIJIJFIHHIIGIIJJIJJJJJIIIJJJJJIIJJJIJJJJJIJJHHHFFFDFFFEEEDDDDDBD=BDBBDC@CDDBDCD_Mismatch_0_Sense_+_Library_PoolT
TCTCCATCTCCCGCTTCTTCATAGTTCATTGTATTTGTCAATTGGACGCCATCTCCTCGCTTTAGTTGCTGAGACGGAGAAGGATGTTTGTGCA
>Frequency_1_QualityScore_FFHHHHHJJJJJJIJJJJJJJJJJJJJJJJJJJJJJIJJJJJIJJJJJHIGJJJJJJJJIIJHHHEECFDFFFEEEEEEDDDDDDDDDDDDDDD_Mismatch_1_Sense_+_Library_PoolT
ATAACAGATGTTAACAAAATCCACCGGCCTATAATTCAACCCATTCTGTAAGATTTGTGCACACCAGTTATATCAGATTGGTTGTGCCTGGATT
>Frequency_1_QualityScore_FDHHHHHHIIIJJJJJJJJJGJIJJJJJJJJJJIJHIJJJJJIIJJJJJGIJJIJIHIIIHGHHGHFFFDCCEEDEEDCBBBDDDDCDDDDCCD_Mismatch_1_Sense_+_Library_PoolT
GTATTTGTCAATTGGATGCCATCTCCTCGCTTTAGTTGCTGAGACGGAGAAGGATGTTTGTGCAGGCTCCTTACTTTTGGGATAACAGATGTTA
>Frequency_1_QualityScore_D@F?D>F@<C;FEDGBHEGHDEFHEHG>HIIGEHIACGIIBIIGHDC=CC>F3CFEDGGIIIIIBCA>)=AEDC>7@B366(3?CCCCC:@CD>_Mismatch_1_Sense_+_Library_PoolT
GTATCTAGGGCACTATATGATTCATTGGAGATTCTTTTCAAAATGCTCCTTCCATCAAAATATATCCTCTAAATTTATTTGGGATAATCTATGT
>Frequency_1_QualityScore_FFHHHHHJJGIIJJJJJJJJJJJJJJJJJJJJJJJJJJIJJJJJJJIJIJIIIJJJJJJJIIEHJJJIJHIJHIJJHHHHHGHFFFFFFDDDBD_Mismatch_0_Sense_+_Library_PoolT
TCATTGGAGATTCTTTTCAAAATGCTCCTTCCATCAAAATATATCCTCTAAATTTATTTGGGATAATCTATGTATTTTGCATATGCTGCGGCAC
>Frequency_1_QualityScore_FFHHHHHJJIGGHGIJIIIJJGJJIJJIJJJJJIJJJJIHJJJGIIIIHHIJIIJIIJEGIIHHHGHHF@DFFFE_Mismatch_2_Sense_+_Library_PoolT
GTTATCAAAAGCCACCGGCCTATAATTCAACCCATTCTGTAAGATTTGTGCACACCAGTTATATCAGATTGGTTA
>Frequency_1_QualityScore_FFHHHHHJJJJJJJJJJJJJJJJIJJJJHJJJJJIJJJJJHIFHJJIJJJIJHHHHHHFFFEDEEEDDDDDCDDDDDDDDDDDDCCDEDE_Mismatch_1_Sense_+_Library_PoolT
TCAATTGGACGCCATCTCCTCGCTTTAGTTGCTGAGACGGAGAAGGATGTTTGTGCAGGCTCCTTACTTTTGGGATAACAGATGTTATCA
>Frequency_1_QualityScore_FFHHHHHIJIJJJIJJJIIJJJJIJJJJJIIJJJJJJJIJJJJIFIDHGIIJJIJIIIJJJGHJJDGIIFGEIGG_Mismatch_0_Sense_+_Library_PoolT
CACTATATGATTCATTGGAGATTCTTTTCAAAATGCTCCTTCCATCAAAATATATCCTCTAAATTTATTTGGGAT
>Frequency_1_QualityScore_FFHHHHHJJJJJJJJJIJJJJJJJIJJJJJJJJJJJJJJIIIJJJJJIJJJJJJJJJJIJIJJJJGGHFFFFEEEEEEEEEEEEEEFEFEEDDD_Mismatch_1_Sense_+_Library_PoolT
CCCTTCCATCAAAATATATCCTCTAAATTTATTTGGGATAATCTATGTATTTTGCATATGCTGCGGCACATGTTGATGTTATAATATATTGTTA
>Frequency_1_QualityScore_FFHFHHHJIJJJJFHIJJJJJIJJJJJJJJJJJJJIJJGGIHIJHGJIJJJFIJJJIHHHFHHHFFFFFFDEED_Mismatch_1_Sense_+_Library_PoolT
GGGATAATCTATGTATTTTGCATATGCTGCGGCACATGTTGATGTTATAATATATTGTTATAATTGATGTTGCA
>Frequency_1_QualityScore_DDHA?:AC<ECBII@FAFHC;?<HGHIIG?FGFHEGGGGC4?9BD;D6D>DCH;FFH@FGEFA7@(7(;=)7?A>@D@CE@_Mismatch_0_Sense_+_Library_PoolT
ACCCATTCTGTAAGATTTGTGCACACCAGTTATATCAGATTGGTTGTGCCTGGATTATATCTAGGGCACTATATGATTCAT
>Frequency_1_QualityScore_FFHGHHHIIJJJJJJJGIJJJJJJJIJJJJJJJIJJGIJJIJJJJIIIIIIJIHIJJJJJJJI_Mismatch_0_Sense_+_Library_PoolT
TGGATTATATCTAGGGCACTATATGATTCATTGGAGATTCTTTTCAAAATGCTCCTTCCATCA
>Frequency_1_QualityScore_DEFHHHHJJIIJIJJJJJJHIJIGIJIJJJJIIIJJJJJJJJJIJIIJIJJJIIJIJJJJJJJGIGHFHHHHHFFFEFEEEEEDE_Mismatch_1_Sense_+_Library_PoolT
TAAGATTTGTGCACACCAGTTATATCAGATTGGTTGTGCCTGGATTATATCTAGGGCACTATATGATTCATTGGAGATTCTTTAC
>Frequency_1_QualityScore_DFGGHHGBFHIGIJJJIJJJIIJJIJJIJIJJJJJJJJJJIJJIJJIJJIIIJJJJIIHHJJIJIJDHGHGCEEHGHHHHHHECEFCEEEEAAE_Mismatch_1_Sense_+_Library_PoolT
TGCCTGGATTATATCTAGGGCACTATATGATTCATTGGAGATTCTTTTCAAAATGCTCCTTCCATCAAAATATATCCTCTAAATTTATTTGGAA
>Frequency_1_QualityScore_FFHHHHHJJJJJJIJIJJJJJJIIGIHIJIIJIIIJJJJJJJIJJJJGIIHHHHFHHFFFFFFEEEEDDBDDDEEFEEEDDDCDABBBDCDDDD_Mismatch_1_Sense_+_Library_PoolT
GGGATAACAGATGTTATCAAAAGCCACCGGCCTATAATTCAACCCATTCTGTAAGATTTGTGCACACCAGTTATATCAGATTGGTTGTGCCTGG
>Frequency_1_QualityScore_FFHHGHHJJIJJJJJJJJIJGIJGIJJJIJHIJJJJJJJJJJJJJJJIJIJJJIJJJJJJHIJIJJIJJFHGIGIHHHHHHHFFFFFFFEEEED_Mismatch_0_Sense_+_Library_PoolT
CACTATATGATTCATTGGAGATTCTTTTCAAAATGCTCCTTCCATCAAAATATATCCTCTAAATTTATTTGGGATAATCTATGTATTTTGCATA
>Frequency_1_QualityScore_FFHGGGGIIGGIGEFHGFBHHIFEGIIGGGIIGEHIGIIJJJHHECGGIIIJJJJJJJJJGJJGIIIHGHHHHHFFFDFFEDEEEEDDDDFDDD_Mismatch_1_Sense_+_Library_PoolT
GCACACCAGTTATATCAGATTGGTTGTGCCTGGATTATATCTAGGGCACTATATTATTCATTGGAGATTCTTTTCAAAATGCTCCTTCCATCAA
>Frequency_1_QualityScore_FFHHHHHJJJJJJIIIJJJJIIIHHIJJJJIJJJJIJJJJJJJJJJJJJJJJJJIJJJJJJIJIJJIJJHHHH_Mismatch_1_Sense_+_Library_PoolT
CACCAGTTATATCAGATTGGTTGTGCCTGGATTATATCTAGGGCACTATATGATTCATTGGAGATTCTTTCCA
>Frequency_1_QualityScore_FFGDHHHIJJJJJJIJJIJJJJJJJIJJJJIJJJJIJIIIIHIJCGIFIGIJIJJIEHGIHHHHFCFDFDCECCEECCBDDBCCDDDBDDCDED_Mismatch_0_Sense_+_Library_PoolT
CAGATGTTAACAAAAGCCACCGGCCTATAATTCAACCCATTCTGTAAGATTTGTGCACACCAGTTATATCAGATTGGTTGTGCCTGGATTATAT
>Frequency_1_QualityScore_;DBHHBFHAFHIEGIIHIIIIIIEHGHIIIIIE@HHDGIGIGIGIDIIA:FGGIHEGIACEGEC=@GEEHCEHEFFDCEFEEDDDCEDCBCDEC_Mismatch_1_Sense_+_Library_PoolT
TATATCCTCTAAATTTATTTGGGATAATCTATGTATTTTGCATATGCTGCGGCACATGTTGATGTTATAATATATTGTTATAATTGATGTTAAA
>Frequency_1_QualityScore_FFHHHHHJJJIJGGGIJIFHIJJJJJJJJJJJJIIJJJJJIIIEIGIJIHCDCHHJGIJIJJDHGGHGIDHIJG@HHHHHGFFFFFFFECC>B=_Mismatch_0_Sense_+_Library_PoolT
TTCATTGGAGATTCTTTTCAAAATGCTCCTTCCATCAAAATATATCCTCTAAATTTATTTGGGATAATCTATGTATTTTGCATATGCTGCGGCA
>Frequency_1_QualityScore_DDDHDHFD?:C?EEGBFG>F:CAB@C9C<FEGF<EGIG>9DHCDGGIHEHCBBDFEHGIICGECH<A)88=;;=DCG689>8C:;@CC;@CCCC_Mismatch_0_Sense_+_Library_PoolT
CTTTTCAAAATGCTCCTTCCATCAAAATATATCCTCTAAATTTATTTGGGATAATCTATGTATTTTGCATATGCTGCGGCACATGTTGATGTTA
>Frequency_1_QualityScore_FFHHHHCEEGFHIIHIGIJJIJGIIJJJIJGIGHIJJJJHIJJJJJHHIJIIJGIIJIJJIJHHHHFFFCCEECEDDDDDDDDDDBDBDDDDDD_Mismatch_0_Sense_+_Library_PoolT
CTGCTTCCTCTCCATCTCCCGCTTCTTCATAGTTCATTGTATTTGTCAATTGGACGCCATCTCCTCGCTTTAGTTGCTGAGACGGAGAAGGATG
>Frequency_1_QualityScore_DBFDH2222<CBHDHF@ECBFHHIGIDEGGIGGGHIHHGEHHCFHHHIIIIIIIIIIIGHGHIIEE@DEEECEEHB;;;B@@CA>CCCCCCCCC_Mismatch_2_Sense_+_Library_PoolT
GCACAGCAGTTATATCAGATTGGTTGTGCCTGGATTATATCTAGGGCACTATATTATTCATTGGAGATTCTTTTCAAAATGCTCCTTCCATCAA
>Frequency_1_QualityScore_FFHHHHHJJJJJJJJJJJJJJJJIGJIGHJGIIJJJJIJIJIEHIIJJJJIJJIHIJHHHFFFFFFFFDCCDEEEDDEDDDDD?@CDCCDEDED_Mismatch_0_Sense_+_Library_PoolT
GGCTCCTTACTTTTGGGATAACAGATGTTAACAAAAGCCACCGGCCTATAATTCAACCCATTCTGTAAGATTTGTGCACACCAGTTATATCAGA
>Frequency_1_QualityScore_FFHHHHHJJJJJJJJJJJJJJJJIJJJJJJJHIJJJJJJJJJJJJJJJIIIJJJJJJIIJJJJJIJIIHBHEFFFFFFEEEEDEEEDEDFEEDD_Mismatch_2_Sense_+_Library_PoolT
CTCCTTCCATCAAAATATATCCTCTAAATTTATTTGGGATAATCTATGTATTTTGCATATGCTGCGGCACATGTTGATGTTATAATATATTGCA
>Frequency_1_QualityScore_FFHHHHHJIJJJJJIJJJGIJJJHIJJJJJIIIIIIJIJJIIHJJJJIJJJJJJJJJHIIJJIJJJIJJEHEHFFFFFFCEEFEEEEDCDCDCC_Mismatch_0_Sense_+_Library_PoolT
TTCAACCCATTCTGTAAGATTTGTGCACACCAGTTATATCAGATTGGTTGTGCCTGGATTATATCTAGGGCACTATATGATTCATTGGAGATTC
>Frequency_1_QualityScore_FFHHHHHIJJIIIIJJJIGHGIIIJIGIJHGIIJJJJIJIIJJJJJJJJIJJJJHHHHHHFFFFFEECEDCEDDDDEDDEDDDDDDACCDDEED_Mismatch_0_Sense_+_Library_PoolT
CAGGCTCCTTACTTTTGGGATAACAGATGTTAACAAAAGCCACCGGCCTATAATTCAACCCATTCTGTAAGATTTGTGCACACCAGTTATATCA
>Frequency_1_QualityScore_FFHHHHHJJJJJJJJJJJJJJJJJJJJJJJJJJJJJJJIGIJJGHIJJJJIJJHIEIGIJJIGIJJJIJGGIHHFFFDDEEEEEDDEEEDEEED_Mismatch_0_Sense_+_Library_PoolT
AAATGCTCCTTCCATCAAAATATATCCTCTAAATTTATTTGGGATAATCTATGTATTTTGCATATGCTGCGGCACATGTTGATGTTATAATATA
>Frequency_1_QualityScore_FDHFHGHIEFHBGGIGIIJGGIIEHIIIGFD@FGCHGIJIIJGHIFGF@FGIIIICHEE=>@CFF@AC6?@DDC@DDCDFD@DECDDEFEDDCD_Mismatch_0_Sense_+_Library_PoolT
GTTGCTCCTGCAGCTACAGTTGGTTTCGGAGACCTAACAATCTCTCCTGCTTCCTCTCCATCTCCCGCTTCTTCATAGTTCATTGTATTTGTCA
>Frequency_1_QualityScore_FFHHHHHJJJJJJJIJIIJJJJJIIJJJJJFHJJJJJJJJJIJJJJIJIJJJJJJJJJIJJDIIJJJJJIJJIJJJIHHGHHHFF_Mismatch_0_Sense_+_Library_PoolT
ATATCTAGGGCACTATATGATTCATTGGAGATTCTTTTCAAAATGCTCCTTCCATCAAAATATATCCTCTAAATTTATTTGGGAT
>Frequency_1_QualityScore_FFHHGHGJJJJJJJJIJJGIIIJJIJJIJJJIJIJJIIJJJIJJJJIJIJIJFIJIJJJHHHHEEFEFFFFEEEEEDDDDDDDDDDEEEDECDD_Mismatch_0_Sense_+_Library_PoolT
CTTTAGTTGCTGAGACGGAGAAGGATGTTTGTGCAGGCTCCTTACTTTTGGGATAACAGATGTTAACAAAAGCCACCGGCCTATAATTCAACCC
>Frequency_1_QualityScore_DEHHHHHJIIJJJIJJJJJGJIIIJJJJIJIJJJJJIJJJJJJJJIIHIJJJIJJJJJJJJJIGJJJJJIIHHHHHFFFFFEEECEEFEDEDDD_Mismatch_0_Sense_+_Library_PoolT
TATAATTCAACCCATTCTGTAAGATTTGTGCACACCAGTTATATCAGATTGGTTGTGCCTGGATTATATCTAGGGCACTATATGATTCATTGGA
>Frequency_1_QualityScore_DDHHHHHHIJJJJIJIJJJJJJIIIJJJJJJJJJJGHIJJJIJIJJJJJHEHHHHHHHFFBDFEEEDDB?ACCDDDDDCDDBDDDDCDDDDDDC_Mismatch_0_Sense_+_Library_PoolT
GTATTTGTCAATTGGACGCCATCTCCTCGCTTTAGTTGCTGAGACGGAGAAGGATGTTTGTGCAGGCTCCTTACTTTTGGGATAACAGATGTTA
>Frequency_1_QualityScore_FFHHHHHIIJJGIGIIGIGIIJGEHIJIHIIJJJJIIJJJJGIIJJJJIIHHHHFFDFFFDEEDCEDDD=?BDDDDDDDEDDDDEDDDDDDDDD_Mismatch_0_Sense_+_Library_PoolT
CCCGCTTCTTCATAGTTCATTGTATTTGTCAATTGGACGCCATCTCCTCGCTTTAGTTGCTGAGACGGAGAAGGATGTTTGTGCAGGCTCCTTA
>Frequency_1_QualityScore_FFHHHFHIJFHGDGIJJGHBFHIBGIGJJIJFHGHHHHIGGGGGIGIFHIGIJHHEGIIIJFFHHHHHE@BDFFFCEEECE_Mismatch_0_Sense_+_Library_PoolT
AATTTATTTGGGATAATCTATGTATTTTGCATATGCTGCGGCACATGTTGATGTTATAATATATTGTTATAATTGATGTTA
>Frequency_1_QualityScore_FFHHHGHIJJJJJIJJIIEGGIIIGIGIJIHGIJJIIIIJJJIJIJIIIIJIJIJJJJIHHHFHHFFEBBEDEEEDDDDDBDDCDEEEDEDDDB_Mismatch_0_Sense_+_Library_PoolT
TTTAGTTGCTGAGACGGAGAAGGATGTTTGTGCAGGCTCCTTACTTTTGGGATAACAGATGTTAACAAAAGCCACCGGCCTATAATTCAACCCA
>Frequency_1_QualityScore_FFHHHHHJJJJJIJJJJJJJJJHIJIJJJJJIJIJIJJJJJJJJJIJIJJJJGIIIJJJIJGHHHHCFFFCEEEEDDDDDDEEEFECDBDDDDD_Mismatch_0_Sense_+_Library_PoolT
AAAAGCCACCGGCCTATAATTCAACCCATTCTGTAAGATTTGTGCACACCAGTTATATCAGATTGGTTGTGCCTGGATTATATCTAGGGCACTA
>Frequency_1_QualityScore_FFHHHHHJIJJJJIJJJJCHIGGJJIJJJIGIIJJIJJ@FHIIIIJJJJHIIIJJJJIIJJJHI_Mismatch_1_Sense_+_Library_PoolT
TATTTGGGATAATCTATGTATTTTGCATATGCTGCGGCACATGTTGATGTTATAATATATTGTA
>Frequency_1_QualityScore_FFHHHHHJJJJJJJJJJIJJJIIIIJJJJJIIIIJEGGHIJGIJIJJJJJHGHHHFFFFCEEEEECDDDDDDDDDDACCDDEECDDDDDDDDC@_Mismatch_0_Sense_+_Library_PoolT
TGGACGCCATCTCCTCGCTTTAGTTGCTGAGACGGAGAAGGATGTTTGTGCAGGCTCCTTACTTTTGGGATAACAGATGTTAACAAAAGCCACC
>Frequency_1_QualityScore_FFHHHHHJIJJJIJJJJJJJJJJIJHIIIJJJJIJJJGJDHIJHIIGIJJJJJIJJIJHHHHFFFFFFBBCCDDDDDDDDDCCDDDCDCCDDDD_Mismatch_2_Sense_+_Library_PoolT
ATTGGATGCCATCTCCTCGCTTTAGTTGCTGAGACGGAGAAGGATGTTTGTGCAGGCTCCTTACTTTTGGGATAACAGATGTTATCAAAAGCCA
>Frequency_1_QualityScore_FFHHHHHJJJJJJIJJJJHJJJJJJJIJIIJJJIJJJJJJJJIIIIJJJJJJHJJJJJJJJIJIIJIGHHHGHFFFFFFFFEECECDDCDEDDD_Mismatch_0_Sense_+_Library_PoolT
CCCATTCTGTAAGATTTGTGCACACCAGTTATATCAGATTGGTTGTGCCTGGATTATATCTAGGGCACTATATGATTCATTGGAGATTCTTTTC
>Frequency_1_QualityScore_FFHFHHHJJJJJJJJJIIJJJJJJJJIIJJJJJJJJJJJJJJJJJGJJIJJJJJJJIJJIIJIJJJIGHHHHHHHFFFFFFFEDDDDDDDD@CD_Mismatch_0_Sense_+_Library_PoolT
GAGATTCTTTTCAAAATGCTCCTTCCATCAAAATATATCCTCTAAATTTATTTGGGATAATCTATGTATTTTGCATATGCTGCGGCACATGTTG
>Frequency_1_QualityScore_FFHHHHHJIIIJJJJJJJJJIJJJJJJJJJGIJJJJJIJIIJJJJJIJJJJJIIIHIJJJJIJJJJHHHEFFHGFFFDFFFEEEEDEEED_Mismatch_0_Sense_+_Library_PoolT
ATCCTCTAAATTTATTTGGGATAATCTATGTATTTTGCATATGCTGCGGCACATGTTGATGTTATAATATATTGTTATAATTGATGTTAC
>Frequency_1_QualityScore_FFGHHHHIJJEIGGHJIGGIJIIJIJJJJIJJJJIIBHFHHIGGIGHJIFGGIJHGIIHGHHHFFCBBCACCDECCC@ABBDDEEEDEEDDDDC_Mismatch_0_Sense_+_Library_PoolT
ACGGAGAAGGATGTTTGTGCAGGCTCCTTACTTTTGGGATAACAGATGTTAACAAAAGCCACCGGCCTATAATTCAACCCATTCTGTAAGATTT
>Frequency_1_QualityScore_FDFHHGCFGHIIHHIJJJIGHIJJJBHGGHIJIJJJJJIGGGHIIJ.78=FHHF>DDFFECACCC?ACACB:BB@CCCCDDDC>>BDDDCDDDC_Mismatch_1_Sense_+_Library_PoolT
TCATTGTATTTGTCAATTGGACGCCATCTCCTCGCTTTAGTTGCTGGGACGGAGAAGGATGTTTGTGCAGGCTCCTTACTTTTGGGATAACAGA
>Frequency_1_QualityScore_FFHHHHHJJJIJJJJJJJJJJJGIIJJJJJJIJJJIJJJJJJIJJIJIJJJJJEIJFHEHHFFDFFDEE@CEECDDDDDDDDDDDDDDDCEEED_Mismatch_1_Sense_+_Library_PoolT
CTCGCTTTAGTTGCTGAGACGGAGAAGGATGTTTGTGCAGGCTCCTTACTTTTGGGATAACAGATGTTATCAAAAGCCACCGGCCTATAATTCA
>Frequency_1_QualityScore_FFHGHHHIJIIGIJJGIJHIJJJJIJJJJJIIJJJJJJIJJJJJJJIJIJJJJJIHHHHFFFFFFEEFECCEDDDEDDEDDDDDDCDDEEEEEE_Mismatch_1_Sense_+_Library_PoolT
AGGCTCCTTACTTTTGGGATAACAGATGTTATCAAAAGCCACCGGCCTATAATTCAACCCATTCTGTAAGATTTGTGCACACCAGTTATATCAG
>Frequency_1_QualityScore_FFHHHDHIGGIHHHJGICHGIIEIEGHIJIGIIIJGIIGIJIJIIJIHIJGIIIJJJJJGHEEFFEDEEDEEEDDDDDDDDDDDC@CDDDDCDE_Mismatch_2_Sense_+_Library_PoolT
GAAGGATGTTTGTGCAGGCTCCTTACTTTTGGGATAACAGATGTTATCAAAAGCCACCGGCCTATAATTCAACCCATCCTGTAAGATTTGTGCA
>Frequency_1_QualityScore_FFHHHHHJJJJJJJJJJJIIJIJJGIJJJJJJIJJJJJJIJJJJJJJJJHHIHHHHHHHFFFFDCDDDDACDDBDDDDEFEFEDDBDDDDDDDE_Mismatch_2_Sense_+_Library_PoolT
AGCCGCAGGCCTATAATTCAACCCATTCTGTAAGATTTGTGCACACCAGTTATATCAGATTGGTTGTGCCTGGATTATATCTAGGGCACTATAT
>Frequency_1_QualityScore_FFHHHHHJIIJGIIJIIJJJIFIIJIJJJJJJJJEIJJJJJJIHIIJJIIJJIDGIJJIJHHHHFFDDDABDDDDDDEACDECDDDDDEEEADA_Mismatch_0_Sense_+_Library_PoolT
CTGAGACGGAGAAGGATGTTTGTGCAGGCTCCTTACTTTTGGGATAACAGATGTTAACAAAAGCCACCGGCCTATAATTCAACCCATTCTGTAA
>Frequency_1_QualityScore_FFHHHHHJJJJIJJJJJJJJIJJGIJJJJJJJJJGIJIJJJJJIJJJJJJIJJJJJHHHHHHFFFFFFFEEEDEEEDDEDCFDEEDDDDDDDDD_Mismatch_2_Sense_+_Library_PoolT
GATTATATCTAGGGCACTATATGATTCATTGGAGATTCTTTTCAAAATGCTCCTTCCATCAAAATATATCCTCTAAATTTATTTGGAATAATCA
>Frequency_1_QualityScore_FFHHHHHJJJJIJJJJJJJIJJJJJJJJJJJJJJJJJJJJJJJJJIIJJIJJHHHGHHEFFFFFFEEDECFDEEDDDDEDDDD@DDDDDCDDDD_Mismatch_0_Sense_+_Library_PoolT
GTTGGTTTCGGAGACCTAACAATCTCTCCTGCTTCCTCTCCATCTCCCGCTTCTTCATAGTTCATTGTATTTGTCAATTGGACGCCATCTCCTC
>Frequency_1_QualityScore_FFGHHGHIIJJJJJJJJJJIIIJJJJIJJJIIJJJJGHIIGIJIJCGIIJJIJJJJIJJJJIIJIEGEGIIHHHFFFFF_Mismatch_1_Sense_+_Library_PoolT
TAATTCAACCCATTCTGTAAGATTTGTGCACACCAGTTATATCAGATTGGTTGTGCCTGGATTATATCTAGGGCACTAG
>Frequency_1_QualityScore_FFHHHHHJJIIJIIHJJGIJJIJJHIJJJJJJIIIJJJJJIJJJJJIJJJJJJJIGJHIIIIIJJJJIIHHIHHHHHGDFFFFFCCDEEDEEEE_Mismatch_0_Sense_+_Library_PoolT
TTATATCAGATTGGTTGTGCCTGGATTATATCTAGGGCACTATATGATTCATTGGAGATTCTTTTCAAAATGCTCCTTCCATCAAAATATATCC
>Frequency_1_QualityScore_FF?HHDDIIIIIIIIIIIHIIGAGGHGHIGDDFHIIIIIIHIIIIGGGFHGHCEEHHHEFF>BCEEDDEDDDCCCCCC>CCECCBB@BC::ADD_Mismatch_0_Sense_+_Library_PoolT
TGCAGGCTCCTTACTTTTGGGATAACAGATGTTAACAAAAGCCACCGGCCTATAATTCAACCCATTCTGTAAGATTTGTGCACACCAGTTATAT
>Frequency_1_QualityScore_FFHHHHHJJJJJJJJJJJJJIJJJJJJJJJJJJJJJJJJJJIIJJIJJJJJIJJJIJIJJJJJIIJIJIHHHHGHHFFFFEFFEEEEFEEEDEE_Mismatch_0_Sense_+_Library_PoolT
TTTATTTGGGATAATCTATGTATTTTGCATATGCTGCGGCACATGTTGATGTTATAATATATTGTTATAATTGATGTTACAATGTATTGTTATA
>Frequency_1_QualityScore_FFHHHHHJJJJJJJJJJJJJJJJJJJJJJJJIJJJJJJJJHIJJJHIJHIJJJJJGIIIJJJJJJJJJHHHHFFFFFFFFEEEEECDDDDDCDE_Mismatch_0_Sense_+_Library_PoolT
CAACCCATTCTGTAAGATTTGTGCACACCAGTTATATCAGATTGGTTGTGCCTGGATTATATCTAGGGCACTATATGATTCATTGGAGATTCTT
>Frequency_1_QualityScore_FFHHHHHJJJJJJIGIIJJJJJJJIJIJJJJJIJJIJJJJJJJIJHIJJJJJIIGJJIHHHFFDDEEDDCDEDEDDDDDDEEEDDEDCDDDDDD_Mismatch_0_Sense_+_Library_PoolT
GAGAAGGATGTTTGTGCAGGCTCCTTACTTTTGGGATAACAGATGTTAACAAAAGCCACCGGCCTATAATTCAACCCATTCTGTAAGATTTGTG
>Frequency_1_QualityScore_FFHHHHHJJJJJJJJJJJIGIIIIJIJJJIIJJJJIJIIIJIJGHJJJGHIIJJJJJHFHFFFFFFFECEDEDDB@B=?CDBDDDDEDDDDDDD_Mismatch_0_Sense_+_Library_PoolT
TCCATCTCCCGCTTCTTCATAGTTCATTGTATTTGTCAATTGGACGCCATCTCCTCGCTTTAGTTGCTGAGACGGAGAAGGATGTTTGTGCAGG
>Frequency_1_QualityScore_FFHHH,<CGGJIEHHJJEHIGGJIJIJJJJGIGIGIIGHIGJIIGIEHIGHGHAHHGDFDFFEDCEDDCDDDDEDA?B?@CCCCDCCDCCDDCC_Mismatch_2_Sense_+_Library_PoolT
TTTGTAAATTGGACGCCATCTCCTCGCTTTAGTTGCTGAGACGGAGAAGGATGTTTGTGCAGGCTCCTTACTTTTGGGATAACAGATGTTATCA
>Frequency_1_QualityScore_FFHHHHHJJJJJJJJJJJJJJJJJJIJJJJJJJJJJJIJJJJJJJIJJJJJJJJIJIGFGFGHHHEFFFFFDDDDDDDDDDDDDCEEEFECDBD_Mismatch_0_Sense_+_Library_PoolT
TAACAAAAGCCACCGGCCTATAATTCAACCCATTCTGTAAGATTTGTGCACACCAGTTATATCAGATTGGTTGTGCCTGGATTATATCTAGGGC
>Frequency_1_QualityScore_D3DDFFFIIIFFIIIIIICHI>FGFAGFIEF*?BGGFEIBGEDFFIIIIEIFAEFFEFFEBDDDBDCCCCDEE>BDABBBBBEBBEBBBBBB@@_Mismatch_1_Sense_+_Library_PoolT
TTTGTGCAGGCTCCTTACTTTTGGGATAACATATGTTAACAAAAGCCACCGGCCTATAATTCAACCCATTCTGTAAGATTTGTGCACACCAGTT
>Frequency_1_QualityScore_FFHHHHHJJIJJJIJJJJIJJJJJJJIJGIJJIJJJJJJJJJHIIGIJJJJJJIJJJJJJJIIJJJJHHFHFHFFFFFFFEEE_Mismatch_1_Sense_+_Library_PoolT
CCCATTCTGTAAGATTTGTGCACACCAGTTATATCAGATTGGTTGTGCCTGGATTATATCTAGGGCACTATATGATTCATTGA
>Frequency_1_QualityScore_FFHHHGHJJJJIIJIJIJIIHIJIIJJJJJJJJJJJJJJJJIJJJJJJJJIIIJJGICHIIGIJJIJJJHGIJJHHHHHGHFFFFFBCEECFEE_Mismatch_0_Sense_+_Library_PoolT
GTTGTGCCTGGATTATATCTAGGGCACTATATGATTCATTGGAGATTCTTTTCAAAATGCTCCTTCCATCAAAATATATCCTCTAAATTTATTT
>Frequency_2_QualityScore_FEHGGGGIGHIIIGIIGFGGGGFGHIEEEIIHIGGIIIIJIIJIIGGIEGEGGGIIGIIGGGGGGEEEECDEDABBBEACDCBCCBCCDCCDDE_Mismatch_2_Sense_+_Library_PoolT
ACAGATGTTATCAAAAGCCACCGGCCTATAATTCAACCCATCCTGTAAGATTTGTGCAGACCACTTATATCAGATTGGTTGTGCCTGGATTATA
>Frequency_1_QualityScore_FFHHGHHJJJJJJJJJIJJJJJJJJIJJJJIJJJJJJJJJJJJJJJJJJJIJJJHIIHHHHHHHFFFFFEDEDEDDDDEEEEDDDDDCDDBDDD_Mismatch_1_Sense_+_Library_PoolT
TTTGGGATAACAGATGTTATCAAAAGCCACCGGCCTATAATTCAACCCATCCTGTAAGATTTGTGCAGACCACTTATATCAGATTGGTTGTGCC
>Frequency_1_QualityScore_ADHHAAFGFEGHHIGHIGHCGEHGHHIIFIHIJBHHHEGGGIGHHJGGHHJIJIHJIEEHGFHHEACDEEFDBE@C>CACAACDC_Mismatch_2_Sense_+_Library_PoolT
TAAGATTTGTGCAGACCACTTATATCAGATTGGTTGTGCCTGGATTATATCCAGGGCACTATATGATTCATTGGAGATTCTTTAC
>Frequency_1_QualityScore_FFHHHHHJIJJJIIIJGIIEGIJIGHIGIJJIJIJJJJJJJJIJJJJIJIHGIJJGBHIJJJJJJIGIIG_Mismatch_0_Sense_+_Library_PoolT
TATGCTGCGGCACATGTTGATGTTATAATATATTGTTATAATTGATGTTACAATGTATTGTTATAAGCAC
>Frequency_1_QualityScore_FBFHHGFAEHHCGFHHHHIIIIGIGEHGGIIIBFGEIIIIGH;BDHIGIIHAEEEDDDCFF@EDDACDA@>AD@CDCDDCCCDDCDDDBDCDDC_Mismatch_1_Sense_+_Library_PoolT
GTGCAGGCTCCTTACTTTTGGGATAACAGATGTTATCAAAAGCCACCGGCCTATAATTCAACCCATCCTGTAAGATTTGTGCAGACCACTTATA
>Frequency_1_QualityScore_FFHHHHHIJJJJJJIJIJJJJIJJJJJJJJJJJJJIJJJJJJJJJJJIIJJJJJJJIJJJJJJIJJJHHFFFDFFEE_Mismatch_1_Sense_+_Library_PoolT
TCCTTCCATCAAAATATATCCTCTAAATTTATTTGGAATAATCTATGTATTTTGCATATGCTGCGGCACATGTTGTA
>Frequency_1_QualityScore_FFHHHHHJJJHJJJJJJJIIHJIJBH<GIJFIIGIJIJJJJJJJJJIJJIIIJJCEFCFFFFFEAEEEE@CDDDDDDDDDDDDDDDBDDDDEEE_Mismatch_0_Sense_+_Library_PoolT
TCCTCGCTTTAGTTGCTGAGACGGAGAAGGATGTTTGTGCAGGCTCCTTACTTTGGGATAACAGATGTTAACAAAAGCCACCGGCCTATAATTC
>Frequency_1_QualityScore_DBFDFBFHGGGIFGEHGIBABHIDHHIII>DDGGBHH@EHIIGGHCAHGGGIIDGGGHEFFHDE@@CEFEECCACDBDDCACA?ACCCDDECCC_Mismatch_2_Sense_+_Library_PoolT
ATGTTATCAAAAGCCACCGGCCTATAATTCAACCCATCCTGTAAGATTTGTGCAGACCACTTATATCAGATTGGTTGTGCCTGGATTATATCCA
>Frequency_1_QualityScore_FFHHHHHJJJJJJ+AIHIJJJ+CHIJJJJJJJJJJIIJJJIIJJJJJHGIJJIJGIJGIJJJFHGHHGFFFDADEECEDC_Mismatch_1_Sense_+_Library_PoolT
TCCTTCCATCAAAATATATCCGCTAAATTTATTTGGGATAATCTATGTATTTTGCATATGCTGCGGCACATGTTGATGCA
>Frequency_1_QualityScore_FFHHHHHJHJIGIJJJJJJIIIIEIJJJJJJJIJJJJJJIJJGIIJJJJHIJJGHHHHHHFFFFFDEDECEDDEEEDDCDDB@ABBBDDDDD@C_Mismatch_2_Sense_+_Library_PoolT
GATAACAGATGTTATCAAAAGCCACCGGCCTATAATTCAACCCATCCTGTAAGATTTGTGCAGACCACTTATATCAGATTGGTTGTGCCTGGAT
