# Supplementary material for: Differential Gene Expression Reveals Candidate Genes for Drought Stress Response in Abies alba (Pinaceae)
Source: PLoS One. 2015 Apr 29;10(4):e0124564. doi: 10.1371/journal.pone.0124564 (PMC4414588; doi:10.1371/journal.pone.0124564)
Supplement: S2 File — (GZ) [file pone.0124564.s002.gz › comp4387_c0_seq1.fa]

>comp4387_c0_seq1 len=599 path=[1:0-598]
CGTGCGTGTGAAGATTCGACTCAGAAAAGAAGAGCTCGCTTCATTTCTTTCAACCAATAACATTTTAGTGCTGCCTTATTTAATCCAACGTTCCACTCGGCAGTCGGCCGTGTCGCCATGGAAGCCAAATCTTGACACAATCGCTGAACCCCACAGCCCGCTTGGAGATTCATAAATATCTCTGCGCGCGGAGATATTACTGAGCATTCTATTGCTGAAATGCTATAAAGTTTGTTTATAAAGTTCAATGTTTGAGTATTTCCGCGGTATGGCAGTCATGTAAAATAGCTCCACTTATGACTGAACGATTGGAAACAGGCGCTCTTTGACACATGGCAATGTCAAAGCTATGTAATATTGTGGAATTCAACTATTATATCTATCCATTCAAATCCAACCAATCGAAGTTACCTCTGGTGCGCAAGTTTTTCTTCAACTTCAATTTTTCCTAACTTTGTGTGGTTCAGTATTTTACCATATGCTGTTTCTTGTAATAAAGATACAGTTTACAAATTTGTATGTAAGAATTATTCCATTTGTAATAATTGTATGGTTAAAAAGGGAAATATATATTACTAATTTGTAATATTTGTATAGTA

>Frequency_2_QualityScore_FFHHHGGIIJIGIIHIJIJIIJD:CGIIIIHIGIJIIIGIIJIIIJHIJGIIIIIIIIJIJIIDIICCEEHGIGHE?AEDFDDD9?CA>ACCDC_Mismatch_1_Sense_+_Library_PoolT
TCAAAGCTATGTAATATTGTGGAATTCAACTATTATATCTATCCATTCAAATCCAACCAATCGAAGTTACCTCTGGTGCGCAAGTTTTTCTGCA
>Frequency_1_QualityScore_FFHHGHHJJJJJIJJJJJFHGIJIIGIJJHIJJIJJJIJJJJJJHCHEHHHGEEDEDCEEEEEEDDDEECDDEEEEDCDEDDDDCDCDDEDBBD_Mismatch_0_Sense_+_Library_PoolT
AAATATCTCTGCGCGCGGAGATATTACTGAGCATTCTATTGCTGAAATGCTATAAAGTTTGTTTATAAAGTTCAATGTTTGAGTATTTCCGCGG
>Frequency_1_QualityScore_FFHHGHHIJJJJJJJJJJIJJGHIIJJJJHGIJIJJIJJJJJJJJJIIJJIHGIJIJJIJJGIHHHFFDABBDBDDBDDBCDDDD?BDDC:C@C_Mismatch_0_Sense_+_Library_PoolT
TTCATTTCTTTCAACCAATAACATTTTAGTGCTGCCTTATTTAATCCAACGTTCCACTCGGCAGTCGGCCGTGTCGCCATGGAAGCCAAATCTT
>Frequency_1_QualityScore_DEHGDHHI@GGIJGIGIBFGBAEGB@@DFFECHIIIJJEGIIIJI>BGIIJGIGIIJIJJGFHHHFDFFCCBCDDEEEDCCDDDEDDDCDDCDD_Mismatch_0_Sense_+_Library_PoolT
ACCAATCGAAGTTACCTCTGGTGCGCAAGTTTTTCTTCAACTTCAATTTTTCCTAACTTTGTGTGGTTCAGTATTTTACCATATGCTGTTTCTT
>Frequency_1_QualityScore_FFHHHHHJJJJJJJJJJJJJJJJJJJJJJJJJJIJJJJJJJJIJIJJJJJJGJJJJJJJIJHHHHHHHFFFDCEEEDEEDDEEFEFEEEEDDDD_Mismatch_0_Sense_+_Library_PoolT
CTTATGACTGAACGATTGGAAACAGGCGCTCTTTGACACATGGCAATGTCAAAGCTATGTAATATTGTGGAATTCAACTATTATATCTATCCAT
>Frequency_1_QualityScore_FFHHHHHJJJJJJIJJJJFHIJJJJJJJJHHIIIJJJHJJJJJJJJJJJJJJJJJHHHHHFFFFFFDDDDDDDDDDDDDDBDDDDDDDDDDDDD_Mismatch_0_Sense_+_Library_PoolT
TAAAGTTCAATGTTTGAGTATTTCCGCGGTATGGCAGTCATGTAAAATAGCTCCACTTATGACTGAACGATTGGAAACAGGCGCTCTTTGACAC
>Frequency_1_QualityScore_FFHHHHHJJJEHIJJJIJHIJJJIIJJJJJIIJJJJJJIJJJJJJIJJJIIJJJJJHHHHHFFFDDDDDCDDDDDDDDDDDDCDDEEEDDDDDD_Mismatch_0_Sense_+_Library_PoolT
ATTTCCGCGGTATGGCAGTCATGTAAAATAGCTCCACTTATGACTGAACGATTGGAAACAGGCGCTCTTTGACACATGGCAATGTCAAAGCTAT
>Frequency_1_QualityScore_BDHFGHHHHEGEGCEIF<DCHIIJIJGG>BGIICBHIICIGBF9F>?DFH:FGJJIEGBCCEGHHDEHG_Mismatch_0_Sense_+_Library_PoolT
TCAACTATTATATCTATCCATTCAAATCCAACCAATCGAAGTTACCTCTGGTGCGCAAGTTTTTCTTCA
>Frequency_1_QualityScore_DDHDHDDEDHIBICGHGHIGIGI@FHIGGGHHGIHIICGDHIHFHGFFBHFEEDCEHAHEB@H>BDDFHFHIEHIII_Mismatch_1_Sense_+_Library_PoolT
TTCCTAACTTTGTGTGGTTCAGTATTTTACCATATGCTGTTTCTTGTAATAAAGATACAGTTTACAAATTTGTATGA
>Frequency_1_QualityScore_FFHGHHHJJJJJJJJJJJJIJJJJJJJJJJJJJJJJJJJJJJJJJJJJJJJIJJJJJJJIJJH7=EHFFDFFFFFEEFEEDFEDDDEFEEDDDD_Mismatch_0_Sense_+_Library_PoolT
TGAACGATTGGAAACAGGCGCTCTTTGACACATGGCAATGTCAAAGCTATGTAATATTGTGGAATTCAACTATTATATCTATCCATTCAAATCC
>Frequency_1_QualityScore_FFGFHFHIJIJJJIJIJIGIJJJJJIJJJJJJJIHIHIJJJIFHIC8=CHIIJJIJJJHHHHHHHHFFFFDFFEEDEC_Mismatch_0_Sense_+_Library_PoolT
GCGCTCTTTGACACATGGCAATGTCAAAGCTATGTAATATTGTGGAATTCAACTATTATATCTATCCATTCAAATCCA
>Frequency_1_QualityScore_FFHHHHHJJJIHIHIJIIGGICGHHIGIJGHIJJ;GIJG_Mismatch_1_Sense_+_Library_PoolT
CCCAATCGAAGTTACCTCTGGTGCGCAAGTTTTTCTTCA
>Frequency_1_QualityScore_EDFHGHHJJBEGIJJJJIGIH<CFHIIJJGIJIG<DGHIIGHGICIHIGGI<DHIIIJIHIJIFHHIGHCDGHH>?EEBC_Mismatch_0_Sense_+_Library_PoolT
AAAGCTATGTAATATTGTGGAATTCAACTATTATATCTATCCATTCAAATCCAACCAATCGAAGTTACCTCTGGTGCGCA
>Frequency_1_QualityScore_FFHHHHHIHIIJJJJJJJJJJJJJJJJJJJJIIIIJJJJJJJJJJJJJJJJIIIHHHHHFFFFFFFEEECCDDDDDDCDEEFEDDDDDDDADDD_Mismatch_0_Sense_+_Library_PoolT
CGTGCGTGTGAAGATTCGACTCAGAAAAGAAGAGCTCGCTTCATTTCTTTCAACCAATAACATTTTAGTGCTGCCTTATTTAATCCAACGTTCC
>Frequency_1_QualityScore_FFHHGHGIIIIJJJJJJJJJJJJIIJJJJJIJIJH:CGIIIJIIJJJJJJJJJJJJGIIJJJJJJIIJJIJIJHHDHFBDEFEEEEECA?ABDD_Mismatch_1_Sense_+_Library_PoolT
CACATGGCAATGTCAAACCTATGTAATATTGTGGAATTCAACTATTATATCTATCCATTCAAATCCAACCAATCGAAGTTACCTCTGGTGCGCA
>Frequency_1_QualityScore_FFHHHHHIJJJJIJJJIIIJJJJJIJJJJJJIJIJJJJIJJIGHIIIHFHIJIIHEGIJIIJIJJJJJIHGIJJIJIIJJHHHGHFGHFFFFFF_Mismatch_0_Sense_+_Library_PoolT
ACAGTTTACAAATTTGTATGTAAGAATTATTCCATTTGTAATAATTGTATGGTTAAAAAGGGAAATATATATTACTAATTTGTAATATTTGTAT
>Frequency_1_QualityScore_FFHHHHGJJJJJJJJIJJJIJJJJJJJJJJJJIJJJIJIJHFAEEEEEEDDDDDDDDDEEEEDDDDDDDCCDDDEEDEDCDEDACDDCEEDDDD_Mismatch_0_Sense_+_Library_PoolT
CACAGCCCGCTTGGAGATTCATAAATATCTCTGCGCGCGGAGATATTACTGAGCATTCTATTGCTGAAATGCTATAAAGTTTGTTTATAAAGTT
>Frequency_1_QualityScore_FFHHHFFDGGHGIDGHEBHF>GHCHGIBHI;DDEGIAGIGHGHHHB;);B;AAC?CA>ACCDDDDCBC(,:;:>:(209?>?_Mismatch_1_Sense_+_Library_PoolT
CCTTATTTAATCCAACGTTCCACTCGGCAGTCGGCCGTGTCGCCATGGAAGCCAAATCTTGACACAATAGCTGAACCCCACA
>Frequency_1_QualityScore_FFHHHHHHIJJIIJIJJJJJIJJJJJJJJJJJJHHIIJJJJJJJHIIJHJJJIJIJJJJIJJHHHHHHFFFFFFEEEEEEDDDDDDDDDDD_Mismatch_0_Sense_+_Library_PoolT
TATAAAGTTTGTTTATAAAGTTCAATGTTTGAGTATTTCCGCGGTATGGCAGTCATGTAAAATAGCTCCACTTATGACTGAACGATTGGAA
>Frequency_1_QualityScore_FFHHGHHIIGIJJIGGIIJFGIJIJJIIJJIJIJJIJJJJJIJJJIIIHGIIIIIIIIJJEHFHGFFFEFFFDEEEDEEDEEEEDEEEDD@C:>_Mismatch_0_Sense_+_Library_PoolT
CAGTCATGTAAAATAGCTCCACTTATGACTGAACGATTGGAAACAGGCGCTCTTTGACACATGGCAATGTCAAAGCTATGTAATATTGTGGAAT
>Frequency_1_QualityScore_FFHHHFHJJJJJJIJJFHIJJJJJHIGIJIJJJJJJIJJJJJJIJJJJIJIJJJJJGGHHGHFFFFFDDDDDDDDDDDDDDDDDDDDDDDDEEE_Mismatch_0_Sense_+_Library_PoolT
TTGAGTATTTCCGCGGTATGGCAGTCATGTAAAATAGCTCCACTTATGACTGAACGATTGGAAACAGGCGCTCTTTGACACATGGCAATGTCAA
>Frequency_1_QualityScore_DDHHHHHIIIIGGJIJEJJDJICHHGIGIHIJJGGIGBGEHFHIIIHJJIJIHHHIIJJJJGGHHHHFFFFDACDDDBCCC?C?A@B?@<BDDD_Mismatch_0_Sense_+_Library_PoolT
TTTATAAAGTTCAATGTTTGAGTATTTCCGCGGTATGGCAGTCATGTAAAATAGCTCCACTTATGACTGAACGATTGGAAACAGGCGCTCTTTG
>Frequency_1_QualityScore_DDHHHHHJJJJIJJJJJJJJJJJIIJIJJJJJJJJIJJJIJJJJJJJIJJHIJJJJJJJJIIIJ4BCHGFHIIIHJJIHHHH_Mismatch_0_Sense_+_Library_PoolT
TGTTTCTTGTAATAAAGATACAGTTTACAAATTTGTATGTAAGAATTATTCCATTTGTAATAATTGTATGGTTAAAAAGGGA
>Frequency_1_QualityScore_FFHHHHHIJEHGIHIGICHIIHDGBFHFH>DFHGGIGIIGIGIIIHIIGGGBGIJJIJJGHGG@>FFHHB==FHGHGGF>GEEHEHH?DDCCDD_Mismatch_0_Sense_+_Library_PoolT
ATGCTGTTTCTTGTAATAAAGATACAGTTTACAAATTTGTATGTAAGAATTATTCCATTTGTAATAATTGTATGGTTAAAAAGGGAAATATATA
>Frequency_1_QualityScore_FFH<2<CGGIJHHHHFHHIIJIJJJJJJJJJJJJJIJJJJIJJJGIIIJJJIJJJHIHHIIJEFDCDFFCCEEED_Mismatch_0_Sense_+_Library_PoolT
TGGAATTCAACTATTATATCTATCCATTCAAATCCAACCAATCGAAGTTACCTCTGGTGCGCAAGTTTTTCTTCA
>Frequency_1_QualityScore_DFHHHHHJJJJJJIJJIJJJJJJJJJJJJJIIJJJJIJHHHHHHFFFFFFFEEEEEEDDCDDDDEEDDDEDEDDDDCDEEDDEDEEEEDCDDDD_Mismatch_0_Sense_+_Library_PoolT
TTGGAGATTCATAAATATCTCTGCGCGCGGAGATATTACTGAGCATTCTATTGCTGAAATGCTATAAAGTTTGTTTATAAAGTTCAATGTTTGA
>Frequency_1_QualityScore_FFHHHHHJJJJJJIJGIHIIJJJIJJJJJJJJJJGGIJJJJJHHHHHHHFFFFF?CEEEEEDDEECDBC@CDDDDEEDDD@CDFEEEBDB@@@B_Mismatch_0_Sense_+_Library_PoolT
TATCTCTGCGCGCGGAGATATTACTGAGCATTCTATTGCTGAAATGCTATAAAGTTTGTTTATAAAGTTCAATGTTTGAGTATTTCCGCGGTAT
>Frequency_1_QualityScore_FFHHHHHJJJJJIJIJJJJJFHFHIJJIJJIJJJIJJJJJJJJJJJIIJJJJJJJJJHHEHHHDFFFFFEEEEEEEEEDDEEDDDCCDCDEDDB_Mismatch_1_Sense_+_Library_PoolT
ATAAATATCTCTGCTCGCGGAGATATTACTGAGCATTCTATTGCTGAAATGCTATAAAGTTTGTTTATAAAGTTCAATGTTTGAGTATTTCCGC
>Frequency_1_QualityScore_FFGHHGGFHGJIJIEHFGIGIEIGIGHJIJGIJIIJIJIJIGGIHHHHEEFEEDDDDDBDDDDDD@DBDCDCDDDDEDCDEEDDEDCCCDDDDD_Mismatch_0_Sense_+_Library_PoolT
TCGGCAGTCGGCCGTGTCGCCATGGAAGCCAAATCTTGACACAATCGCTGAACCCCACAGCCCGCTTGGAGATTCATAAATATCTCTGCGCGCG
>Frequency_1_QualityScore_FFHHHGHIJJJIJJJJIJJJIJJJJJJJJJJFHIJHIJJIJIIJJJJJIIIIIIJIJGHJIIJIJDIJB=ADFFFDCEEEDDEFFDEDDDDDDD_Mismatch_0_Sense_+_Library_PoolT
CTGAGCATTCTATTGCTGAAATGCTATAAAGTTTGTTTATAAAGTTCAATGTTTGAGTATTTCCGCGGTATGGCAGTCATGTAAAATAGCTCCA
>Frequency_1_QualityScore_FFHHHHHJJJJJJJJJIJJJJJJIJJJJJJJJJJJJJIJJJJJJJJJIJJJJJJJJJJJHHHHHHHFFFFFFC.;AECEDDDDEEEEEEFEFDD_Mismatch_0_Sense_+_Library_PoolT
CACTTATGACTGAACGATTGGAAACAGGCGCTCTTTGACACATGGCAATGTCAAAGCTATGTAATATTGTGGAATTCAACTATTATATCTATCC
>Frequency_1_QualityScore_FFHHHHHJJIJJJJJIJJJJJJJJJJJJJJJJJJJJIJJJJJJJJJJJJJJJJIIIJJHHHHHHHFFFFFFFEDEEEEED@-5@CCDDDDDEDD_Mismatch_0_Sense_+_Library_PoolT
AATAGCTCCACTTATGACTGAACGATTGGAAACAGGCGCTCTTTGACACATGGCAATGTCAAAGCTATGTAATATTGTGGAATTCAACTATTAT
>Frequency_1_QualityScore_FFFHDFHEIGIIIIIGHIIIIJIJGGGIJJJHHIGGHIGHIGEIGGCBFHIJIGIIIIJBHIGHGEEEFDDBEFFEEECEEEDDDDDDDCCDDD_Mismatch_0_Sense_+_Library_PoolT
TATTGCTGAAATGCTATAAAGTTTGTTTATAAAGTTCAATGTTTGAGTATTTCCGCGGTATGGCAGTCATGTAAAATAGCTCCACTTATGACTG
>Frequency_1_QualityScore_FFHHHHHIJJJIJJJJJJJJJJJJJJJIJJJJJJJJJJJIJJJJJJJJJJJJJJJJJJHHHHHHFFFFEEEEEEEEDDDDDDDEEEDEEFEEDD_Mismatch_1_Sense_+_Library_PoolT
TGGCAGTCATGTAAAATAGCTCCACTTATGACTGAACGATTGGAAACAGGCGCTCTTTGACACATGGCAATGTCAAACCTATGTAATATTGTGG
>Frequency_1_QualityScore_DBFHFHHJJJJJIJJHCHIIGIIHIIJIIGFGHHGIJIIIGGIGGIJJJGIEGHI<FHGIEGJGHEHHBBEC@@BDDDDBB3ACDCBBCDDAC@_Mismatch_0_Sense_+_Library_PoolT
CTTCATTTCTTTCAACCAATAACATTTTAGTGCTGCCTTATTTAATCCAACGTTCCACTCGGCAGTCGGCCGTGTCGCCATGGAAGCCAAATCT
>Frequency_1_QualityScore_FFHHHHHJJJJJJJJJJJJJJIGIHHJJJJJJJJJGIJJJJJIFHIIJIJJJJJJJJJJJJJHHHHHHHFFFFFDCDDDDDDDDDDDDDDDDDD_Mismatch_0_Sense_+_Library_PoolT
TGTTTATAAAGTTCAATGTTTGAGTATTTCCGCGGTATGGCAGTCATGTAAAATAGCTCCACTTATGACTGAACGATTGGAAACAGGCGCTCTT
>Frequency_1_QualityScore_FFHGHHHJJIJGHIIIIGIGIGIAGHIJJIIJJJIJJJJHHHHHHHFFFFFFEEEEEEEDEDDDEDACDDDEEDDEDDEEDDADDDDDCDDDCD_Mismatch_0_Sense_+_Library_PoolT
TTCATAAATATCTCTGCGCGCGGAGATATTACTGAGCATTCTATTGCTGAAATGCTATAAAGTTTGTTTATAAAGTTCAATGTTTGAGTATTTC
>Frequency_1_QualityScore_DDFFFHH<?FEA?@@BDBEIIG>@B8BFCBE;@@FGEHGHIIIGHFFH;=C?B@?6@CCC@@>@CCD@C;>5>A?C?53:>CCDBB><)98AC<_Mismatch_0_Sense_+_Library_PoolT
CTCTGCGCGCGGAGATATTACTGAGCATTCTATTGCTGAAATGCTATAAAGTTTGTTTATAAAGTTCAATGTTTGAGTATTTCCGCGGTATGGC
>Frequency_1_QualityScore_FFHHHHHJJJJJJJJJJJJJIJJJJJJJJJJJJGJJIJJIJJJIJJJJJJHIJJJJJJJIGA.=BDCFFCEEECFEFEFEFDDDDEEEEDDDDD_Mismatch_1_Sense_+_Library_PoolT
GAACGATTGGAAACAGGCGCTCTTTGACACATGGCAATGTCAAAGCTATGTAATATTTTGGAATTCAACTATTATATCTATCCATTCAAATCCA
>Frequency_1_QualityScore_FFHHHHHJJJJHIGHIFHJIJHIIJJJJJJJJIJJJIJIIIJJJJGHGGIIJJIJJIGIHHGJGHHGIJGIIIHIH_Mismatch_1_Sense_+_Library_PoolT
TCCTAACTTTGTGTGGTTCAGTATTTTACCATATGCTGTTTCTTGTAATAAAGATACAGTTTACAAATTTGTATGA
>Frequency_1_QualityScore_FFHHHHHJJJIJJJJJJJJJJJJJJJJJJJJJJJJJIJJJJJJJJJJIHHHFFFFFEEEEEEEEEEEDECDDDDDDDDD>CDEEEDDDDDDDDD_Mismatch_0_Sense_+_Library_PoolT
GCCATGGAAGCCAAATCTTGACACAATCGCTGAACCCCACAGCCCGCTTGGAGATTCATAAATATCTCTGCGCGCGGAGATATTACTGAGCATT
>Frequency_1_QualityScore_FFHHHHHJJJJJJJJJJJHHIJJJIJJJJJJIIJJJJJHIIIJJFHIIJJJJJJJFGIIJIJHEHGHFFFFFFFEEECEECDDDDDDDDDDDDD_Mismatch_0_Sense_+_Library_PoolT
TGCTGAAATGCTATAAAGTTTGTTTATAAAGTTCAATGTTTGAGTATTTCCGCGGTATGGCAGTCATGTAAAATAGCTCCACTTATGACTGAAC
>Frequency_1_QualityScore_FFHHHHHJJJJJJIJJJJJJJJJJJJJJFHIJJJJJJHHHHHHFFFFFFFEEEEEEDDDCDCDCCDDCDCCADDDDDCDDDCEEEEDCDDDDDA_Mismatch_0_Sense_+_Library_PoolT
GGAGATTCATAAATATCTCTGCGCGCGGAGATATTACTGAGCATTCTATTGCTGAAATGCTATAAAGTTTGTTTATAAAGTTCAATGTTTGAGT
>Frequency_1_QualityScore_FFHAFHHJJJJIJJJIIJJJJIIJIJJJJJJJHIJIJJJJJJJIJJIJJJJJJJJJJIHHHHFFFFFFEEEEEDDDDDEEEDDDDCDDDDFEDE_Mismatch_1_Sense_+_Library_PoolT
GGGTATGGCAGTCATGTAAAATAGCTCCACTTATGACTGAACGATTGGAAACAGGCGCTCTTTGACACATGGCAATGTCAAAGCTATGTAATAT
>Frequency_1_QualityScore_FFHHHHHJJJJJJJJJJJGIJIJJJJJJJJJJIIIJJJJJIJJJJJJJIJHIJIIJJJGIJ@.7?HFHF?CEFFFEFEFEEEDDDFFEEDDDDD_Mismatch_0_Sense_+_Library_PoolT
GAACGATTGGAAACAGGCGCTCTTTGACACATGGCAATGTCAAAGCTATGTAATATTGTGGAATTCAACTATTATATCTATCCATTCAAATCCA
>Frequency_1_QualityScore_:+A3<AD<<C<<:CB??C+A8+A?E3E?8))66??99?DDD?D@B8BBECCA:@CCAC;C@?.=A=>AA_Mismatch_2_Sense_+_Library_PoolT
CCACTTATGACTGAACGATTGGAAACAGGCGCTCTTTGACACATGTCAATGTCAAACCTATGTAATATT
>Frequency_1_QualityScore_?BFB?CFACFD<IDA<?BC+<AA?A<:1?F:CEFGHIIHCHHEIIGHIHGHGIGCHGHIDGHGCCEG>DGEHHEEDEB>B@CCCBCCCC>_Mismatch_1_Sense_+_Library_PoolT
AGCTATGTAATATTGTGGAGTTCAACTATTATATCTATCCATTCAAATCCAACCAATCGAAGTTACCTCTGGTGCGCAAGTTTTTCTTCA
>Frequency_1_QualityScore_FFHHHHHJJIJJIJJJJHIJJJJJJJJIJJJJJJJIJJJJJJJJJJJII_Mismatch_0_Sense_+_Library_PoolT
TTGTAATAATTGTATGGTTAAAAAGGGAAATATATATTACTAATTTGTA
>Frequency_1_QualityScore_FFHHGHHJJJIIJJJFGIIJJJJIIJJJJJIIJJJJIJJJJIJIJJJJJIIIGIIGHEEE)=AHHHGHF@DFFFFEEEFEEEDEFD>CCCDDDD_Mismatch_0_Sense_+_Library_PoolT
ACGATTGGAAACAGGCGCTCTTTGACACATGGCAATGTCAAAGCTATGTAATATTGTGGAATTCAACTATTATATCTATCCATTCAAATCCAAC
>Frequency_1_QualityScore_FFHGHHHJJJJJJJIJJIJJJIGJJJJJJJJJJIJJJJJJJJIIJHIIGIJJIJJJJIJGFHHHGFFFFBBEEEECCD;-;>C>ACC>CCCCDD_Mismatch_1_Sense_+_Library_PoolT
TAGCTCCACTTATGACTGAACGATTGGAAACAGGCGCTCTTTGACACATGGCAATGTCAAACCTATGTAATATTGTGGAATTCAACTATTATAT
>Frequency_1_QualityScore_DDDFDFBHE>B;EEHIIGIGGEFG3DHH9BGIE>FGIIFGEEEDH8=<F==CG48@)).==;@EAECEA=>?CCE@D@C@CDACCCC;ACC;@B_Mismatch_1_Sense_+_Library_PoolT
ATTGGAAACAGGCGCTCTTTGACACATGGCAATGTCAAAGCTATGTAATATTGTGGACTTCAACTATTATATCTATCCATTCAAATCCAACCAA
>Frequency_1_QualityScore_DD>DDDD@EE+AAEF3?<@E<<EF@F>?@?EBEFE:9C9*0??<DDDD@D*?DDBDDDDCBC<=CC)738ACAA;?C@ADA_Mismatch_1_Sense_+_Library_PoolT
TTGACACATGGCAATGTCAAACCTATGTAATATTGTGGAATTCAACTATTATATCTATCCATTCAAATCCAACCAATCGAA
>Frequency_1_QualityScore_EFHHHGHJJJJJJJJJJJIJJIIIIIJJJIJJ:1:?GHIIHGIJGIJJJJJJJJJJJJJJIJJJJJIJJIHIJIGHHHHFFFFFFECCCDDDBB_Mismatch_1_Sense_+_Library_PoolT
CATGGCAATGTCAAACCTATGTAATATTGTGGAATTCAACTATTATATCTATCCATTCAAATCCAACCAATCGAAGTTACCTCTGGTGCGCAAG
>Frequency_1_QualityScore_FFHHHHHJJJIJIJIJJJJJJJJJJJJJJJIIJJJJGJIJJ?*:?GGFGHGHIGIGIJIEIJJJJJJJJGIJJJIJJHFHHFFFFDEEEEEDDC_Mismatch_0_Sense_+_Library_PoolT
TCTTTGACACATGGCAATGTCAAAGCTATGTAATATTGTGGAATTCAACTATTATATCTATCCATTCAAATCCAACCAATCGAAGTTACCTCTG
>Frequency_1_QualityScore_FFHHHHHJGIIJJJJJGIJJJIIJJIJJJJJJJJJJJJJJIJJJJJJJHGHHHHHFFFFFDDDDDDDDDDDDDDDDDDDCDDDDDEDDDDDDDD_Mismatch_0_Sense_+_Library_PoolT
TTCCGCGGTATGGCAGTCATGTAAAATAGCTCCACTTATGACTGAACGATTGGAAACAGGCGCTCTTTGACACATGGCAATGTCAAAGCTATGT
>Frequency_1_QualityScore_FFHHGHDFGGIJJJJIJIJJIJIJDIJJIDGIIJJCHCGGJJIIBHJIGHFA=BFFFDDCEDDDDDDDCACCCDDDDDDDCBBBB7>(8><<9B_Mismatch_0_Sense_+_Library_PoolT
ATTTTAGTGCTGCCTTATTTAATCCAACGTTCCACTCGGCAGTCGGCCGTGTCGCCATGGAAGCCAAATCTTGACACAATCGCTGAACCCCACA
>Frequency_1_QualityScore_FFHHHHHJJJJJIJJJJJIIJIJJIJJIJIJJJJJJJJJJJJJJJJJFIIGJJIJJIHGHHHFFDFFFFEEEEEEEEEDDDCDA5:@CCEDCCD_Mismatch_0_Sense_+_Library_PoolT
TAAAATAGCTCCACTTATGACTGAACGATTGGAAACAGGCGCTCTTTGACACATGGCAATGTCAAAGCTATGTAATATTGTGGAATTCAACTAT
>Frequency_1_QualityScore_FFHHHHHJJJIJJJJIJJJJJJGIJJJJJJJJJJJJJJJJJJJJJJJIIIJJJJJJJJJJHHHHHFFFFECEEEEEEDDDDDEDEEEEEEEDDC_Mismatch_0_Sense_+_Library_PoolT
GGCAGTCATGTAAAATAGCTCCACTTATGACTGAACGATTGGAAACAGGCGCTCTTTGACACATGGCAATGTCAAAGCTATGTAATATTGTGGA
>Frequency_1_QualityScore_FFHHHHHIIHGGJJCIEGEHGGHIHHJJJJJJJJIJJJJIGIJJJJJIJJJJJFGIIIII_Mismatch_0_Sense_+_Library_PoolT
TAATAATTGTATGGTTAAAAAGGGAAATATATATTACTAATTTGTAATATTTGTATAGTA
>Frequency_1_QualityScore_FFHHHFGJJIIIIJJJBHIIEGCHGIJIGGIJBIGIBDGGHEIIJJIHIHFFHHFFFFFBCEEAADCEC@CDBDDBDB@@DDEDDDDACDDDAC_Mismatch_0_Sense_+_Library_PoolC
GCCATGGAAGCCAAATCTTGACACAATCGCTGAACCCCACAGCCCGCTTGGAGATTCATAAATATCTCTGCGCGCGGAGATATTACTGAGCATT
>Frequency_1_QualityScore_BDDBFHDGHHIHCGHIIGIEIIGII?EEDGEEGI?F<9?FHBFGEHIGHBHGGADFHA@A>CE)=?A>D;7@DCCDDC@CDCDC?A;@@CCDCC_Mismatch_0_Sense_+_Library_PoolC
TGTAAAATAGCTCCACTTATGACTGAACGATTGGAAACAGGCGCTCTTTGACACATGGCAATGTCAAAGCTATGTAATATTGTGGAATTCAACT
>Frequency_1_QualityScore_FFHHHHHJJJJIJIJIJCHHGIJJIIIJGHIJJJJJIGIJJIIJJJJJJIJJJIJJJJJJIHHFHHHFFFDDEEEDDDDDDDBDDDDDDDDDDD_Mismatch_0_Sense_+_Library_PoolC
AAAGTTCAATGTTTGAGTATTTCCGCGGTATGGCAGTCATGTAAAATAGCTCCACTTATGACTGAACGATTGGAAACAGGCGCTCTTTGACACA
