# Supplementary material for: Differential Gene Expression Reveals Candidate Genes for Drought Stress Response in Abies alba (Pinaceae)
Source: PLoS One. 2015 Apr 29;10(4):e0124564. doi: 10.1371/journal.pone.0124564 (PMC4414588; doi:10.1371/journal.pone.0124564)
Supplement: S2 File — (GZ) [file pone.0124564.s002.gz › comp19580_c0_seq1.fa]

>comp19580_c0_seq1 len=682 path=[1:0-395 397:396-405 407:406-488 986:489-681] : tr|A9P1J4|A9P1J4_PICSI Putative uncharacterized protein OS=Picea sitchensis PE=2 SV=1 e-value: 3e-41 blast score:  169
GCGGCCTGGATGAAGGCCCTCAATTATTTGAGGGATGAGAAAATTCATGTGAGTGGGGGCATTTCCGGTGGGGTGTCTCAGCAGGCTCTGAAGGATAGATTCAGGGGTTTCAATTTTGCAATTGAAGAGGCGCTCAGGAACCATTCAGGTTGGATTGTGCCGGATGTGCAGATGCAGGAGGAGCTTAGAATTTCAATCGCAGAGAAGATGATACCAGCCTATCGGTCCTTCCTGGGTGGACTCAGAAAGTATTTGGAATGTGGGAGAGACTCTCAGATATATATTAAGTACACGCCTGAAGACCTGGAAGCTCTTATCTTGGATCTGTTTCACGGCAATCCATCATCTCTGAGTTCAGGGAGAACCTAGAAAGAATGAAGCAGAAACAGAGTATTATTGTGGAACGAATTCAATTAATAGGGATATCCCATTATAGTAAGATCCCCTGCAATATCCGAATAAGACCTTTCAGTCTAGGAAAACCTTGGTATTCAGAATTAAGACCCTTGGACCACTGAAATCTGCATATCTATGCTTAACAATCTTTTCACTGCTGTGAAAGAGTGTTGATTGTAAGTAGACTGTATACACAAAATAGCTTTCTATTGTAGTTGTTTTGTGCACAATATTGCCAAAGAAATTCAGTACAGGAGTTATCTTGCATGGTTTTCTTGAATTACTA

>Frequency_4_QualityScore_EFHGHHHJJJIIHGIIIIIIIIJJIJJJIIJJJJJIJJJJJJJJHHIHIJJIHIIIIIIIGHGHHGHGGEFEFEFEEEEEEDDCCDEEECDCDD_Mismatch_0_Sense_+_Library_PoolT
GAATTCAATTAATAGGGATATCCCATTATAGTAAGATCCCCTGCAATATCCGAATAAGACCTTTCAGTCTAGGAAAACCTTGGTATTCAGAATT
>Frequency_4_QualityScore_FFHHHHHIJJJJJJJJJJJJJJJGHIJJJIJJJJJIJJJJJJJJJJJJJJJJIIIIJIJJIIIJJIIIIHIHGGGGGFFEFFFEDEEEDEDCCD_Mismatch_0_Sense_+_Library_PoolT
CTTTCAGTCTAGGAAAACCTTGGTATTCAGAATTAAGACCCTTGGACCACTGAAATCTGCATATCTATGCTTAACAATCTTTTCACTGCTGTGA
>Frequency_4_QualityScore_FFHHHHHJJJJJJJJJJJJJHIIIJJHICGGIIHJJJJJJIIIJJJJJIIIJJIJIIJIJJJIIJIIIIFHIIJIIIIFGGGGFFFEEEEECEF_Mismatch_0_Sense_+_Library_PoolT
TAACAATCTTTTCACTGCTGTGAAAGAGTGTTGATTGTAAGTAGACTGTATACACAAAATAGCTTTCTATTGTAGTTGTTTTGTGCACAATATT
>Frequency_3_QualityScore_FFHHHHHJJJJIJIIJJJJJJJJIIJJIJJJJIJJIJJJEHIJJJJJJIJJJJJJJJJJJIJJJJJJHDGFHFGEFFFEFDEEEEEEEDBCDDD_Mismatch_0_Sense_+_Library_PoolT
AATATCCGAATAAGACCTTTCAGTCTAGGAAAACCTTGGTATTCAGAATTAAGACCCTTGGACCACTGAAATCTGCATATCTATGCTTAACAAT
>Frequency_3_QualityScore_EEHHHHHJJJJJJJJJJJJJJJJJJJJJHIIIIIHI?DFHIIJJJJJJJIIJJJJJHIJJJJJJIJJJJIHIIIIIHHHGGGGEGFDEFEEDDE_Mismatch_0_Sense_+_Library_PoolT
TCTATGCTTAACAATCTTTTCACTGCTGTGAAAGAGTGTTGATTGTAAGTAGACTGTATACACAAAATAGCTTTCTATTGTAGTTGTTTTGTGC
>Frequency_3_QualityScore_FFHHHHHJJIIJJJJJJJIJJJJJJDGIJJJJJJJJJJJJJJJJJIJJJJJJJJJJJJJJJJIIHIHIHFGGGGGGFFEEEEEDDDDDDDDDDC_Mismatch_0_Sense_+_Library_PoolT
ACCTTTCAGTCTAGGAAAACCTTGGTATTCAGAATTAAGACCCTTGGACCACTGAAATCTGCATATCTATGCTTAACAATCTTTTCACTGCTGT
>Frequency_3_QualityScore_EEGFGGGIIIJJIIIJHHFIGHIIEG?DEGIFIIIIIIHHHIHIIIIJIJJHJJHIFHIGIGGGHFHGIGHIIGHHEHFFHFADEEFDCBDFEE_Mismatch_0_Sense_+_Library_PoolT
ACAATCTTTTCACTGCTGTGAAAGAGTGTTGATTGTAAGTAGACTGTATACACAAAATAGCTTTCTATTGTAGTTGTTTTGTGCACAATATTGC
>Frequency_3_QualityScore_FFHHHHHJIIJJJJJJJJJJJJJJJJJHJIJJIHIDGGHIJJJJIJJJIJJJJIJIJJJJJJJJJJJJJGIIIIIHIHGGGGGGFEEFFEEEDD_Mismatch_0_Sense_+_Library_PoolT
CTATGCTTAACAATCTTTTCACTGCTGTGAAAGAGTGTTGATTGTAAGTAGACTGTATACACAAAATAGCTTTCTATTGTAGTTGTTTTGTGCA
>Frequency_3_QualityScore_FFHHHHHJJJJIJIJIJJJJJIHJIIJJJHIGHIIHIAEGHIGIHIIIJIHJIIIJJIJJIIHJIFHHHGHHIIIIJHHHGHHHFGFDEFEEDE_Mismatch_0_Sense_+_Library_PoolT
ATCTATGCTTAACAATCTTTTCACTGCTGTGAAAGAGTGTTGATTGTAAGTAGACTGTATACACAAAATAGCTTTCTATTGTAGTTGTTTTGTG
>Frequency_3_QualityScore_FFHHHHHJJJIIIJJJJJHHIJJJIIHIHIJIIIBEEHHIIIJJJJJGIJJIIJIJJJIGIJIIIJJIIGGGHIGHHIFGGCEGDEEEFDEDED_Mismatch_0_Sense_+_Library_PoolT
TATGCTTAACAATCTTTTCACTGCTGTGAAAGAGTGTTGATTGTAAGTAGACTGTATACACAAAATAGCTTTCTATTGTAGTTGTTTTGTGCAC
>Frequency_3_QualityScore_FFHHHGHJJJJJJHHIJJJJJJJJJJJJJJJJJJJJJJJIJJJJJJJJJJJJIJJJJGIIJJIIHJJJIFIIIHHHGGGFFEFCBDDDE;@@CC_Mismatch_0_Sense_+_Library_PoolT
AGGAAAACCTTGGTATTCAGAATTAAGACCCTTGGACCACTGAAATCTGCATATCTATGCTTAACAATCTTTTCACTGCTGTGAAAGAGTGTTG
>Frequency_3_QualityScore_FFHHHHHJJJJJIIIIJJJJJJJJJJJIJJJJJJJHGGGGIGG<CEGHHHIIJJIJIIIIJJIIIHJIJFHGIIIHIHGDGFGGFEEDEE<BDB_Mismatch_0_Sense_+_Library_PoolT
CTGCATATCTATGCTTAACAATCTTTTCACTGCTGTGAAAGAGTGTTGATTGTAAGTAGACTGTATACACAAAATAGCTTTCTATTGTAGTTGT
>Frequency_3_QualityScore_FFHHHHHJJJJJJJJJJJJJIJJJJHIJJJJJJIJHIHIGICDGGIGIJJIJJJIJIJJJJIIIIIIIIHIHHHHGGGEFFFFFFEEEEEEBBD_Mismatch_0_Sense_+_Library_PoolT
GCATATCTATGCTTAACAATCTTTTCACTGCTGTGAAAGAGTGTTGATTGTAAGTAGACTGTATACACAAAATAGCTTTCTATTGTAGTTGTTT
>Frequency_3_QualityScore_FFHHHHHJFIIJJJJJJJJJJIIJJJJJJJJJIIJJJJIJIJJJJIJIJJJIJJIJJIIHJEIJJJJJJHGIHHIHGGBDEDAC;?ADDEDEDD_Mismatch_0_Sense_+_Library_PoolT
AACCTTGGTATTCAGAATTAAGACCCTTGGACCACTGAAATCTGCATATCTATGCTTAACAATCTTTTCACTGCTGTGAAAGAGTGTTGATTGT
>Frequency_3_QualityScore_FFHHHHHIIIJIJJJIHIIHJIIIJJJJIJIJJJJJJIJJJJJHIHIHHIGIJIJIIJJHIIHIHIGFEC@?DFGFGFFFFFEEFEEEEDDDEE_Mismatch_0_Sense_+_Library_PoolT
GAATTAAGACCCTTGGACCACTGAAATCTGCATATCTATGCTTAACAATCTTTTCACTGCTGTGAAAGAGTGTTGATTGTAAGTAGACTGTATA
>Frequency_3_QualityScore_FFHHGGCFGHIJJJJJJJJHHIIJJJHIIJJJJJJJJJJJIJJJJJIJJJJJJIIJHJJJJIJIIHIIJFHIJIJHHHGHGFFFFFEEEDDEDC_Mismatch_0_Sense_+_Library_PoolT
AAAGAGTGTTGATTGTAAGTAGACTGTATACACAAAATAGCTTTCTATTGTAGTTGTTTTGTGCACAATATTGCCAAAGAAATTCAGTACAGGA
>Frequency_3_QualityScore_FEHCHCGCEGHHDFGHIHHEGHFHIIIHIHHIIIIGIGHJIIIIIIJDGIHGHIHHIGIIIJIHHHHHGADFGDEHHFFBDECDDCCDBCDDCD_Mismatch_0_Sense_+_Library_PoolT
GAAAGAGTGTTGATTGTAAGTAGACTGTATACACAAAATAGCTTTCTATTGTAGTTGTTTTGTGCACAATATTGCCAAAGAAATTCAGTACAGG
>Frequency_2_QualityScore_FFHHHHFIIGGIJJIJJJJJJJIIJJJJJJIJIIJIGIIJJJJIIIIIGIJJIIIIIIIHIHGIIIJJJGIIIIGHGEECCDCDE;?ADCDEDD_Mismatch_0_Sense_+_Library_PoolT
AAACCTTGGTATTCAGAATTAAGACCCTTGGACCACTGAAATCTGCATATCTATGCTTAACAATCTTTTCACTGCTGTGAAAGAGTGTTGATTG
>Frequency_2_QualityScore_FFHFHHHJJJIJJIIIJIJIJJJJIIJJJJJJIJIIIJIJIJIJJJIJJJJJIJIIHIIJJIJIIJJJJIHIIFDHHEGCDCEEEEEEEEEEEE_Mismatch_0_Sense_+_Library_PoolT
TGGTATTCAGAATTAAGACCCTTGGACCACTGAAATCTGCATATCTATGCTTAACAATCTTTTCACTGCTGTGAAAGAGTGTTGATTGTAAGTA
>Frequency_2_QualityScore_FEHHHHHJJJJJJJJJJJJJJJIJIIJJJJJJJJJJJJIJHIJJJJJIIJIIIJJIJJJJJJIIJIJIIGGEHIGIG<A@CEEEFFEEEEEEEE_Mismatch_0_Sense_+_Library_PoolT
GTATTCAGAATTAAGACCCTTGGACCACTGAAATCTGCATATCTATGCTTAACAATCTTTTCACTGCTGTGAAAGAGTGTTGATTGTAAGTAGA
>Frequency_2_QualityScore_FFHHHHGJIJJIJJIJJJJJIEHIIIIJIJIJJJIIJIJJJJJIJIIIIIGIIJJIJJHIGIJJJJJIIIIIGGGHGGFFFFFFEEEEDCDBCC_Mismatch_0_Sense_+_Library_PoolT
TTCAGTCTAGGAAAACCTTGGTATTCAGAATTAAGACCCTTGGACCACTGAAATCTGCATATCTATGCTTAACAATCTTTTCACTGCTGTGAAA
>Frequency_2_QualityScore_FDHGEHHGIIIIHIIIIIIGIGIIIIGIJJJIJIJJJIJIIJGGGIIIIHHHHHHGGGGGGGGGGGGGGFDFEFEEEEEEEEEEEEED=CCEDD_Mismatch_0_Sense_+_Library_PoolT
GTTGATTGTAAGTAGACTGTATACACAAAATAGCTTTCTATTGTAGTTGTTTTGTGCACAATATTGCCAAAGAAATTCAGTACAGGAGTTATCT
>Frequency_2_QualityScore_FFHHHHHIJJJIJJJJJJJJJJJJJJIJJIIJHIJJJJJJJIJIIIIJIIJIIJIJIJJIIIJIIIIJJGHDHFHGHGGGFFFEAEEDDEECDD_Mismatch_0_Sense_+_Library_PoolT
TGTATACACAAAATAGCTTTCTATTGTAGTTGTTTTGTGCACAATATTGCCAAAGAAATTCAGTACAGGAGTTATCTTGCATGGTTTTCTTGAA
>Frequency_2_QualityScore_FFHHHHHJJJJJJJJHIIJJJJIJIJIIJIJJJJJJJJJJJJIJIIIJJJJJJJIIIJIIJIJJIIIIIGFGHGGFFFFEEEECEABCCCC=@B_Mismatch_0_Sense_+_Library_PoolT
CTAGGAAAACCTTGGTATTCAGAATTAAGACCCTTGGACCACTGAAATCTGCATATCTATGCTTAACAATCTTTTCACTGCTGTGAAAGAGTGT
>Frequency_2_QualityScore_FFHHHHHJJJJJJJJIJJJJJJJJIJJJJJJIJHIIIIICGGIIIJJJJIJJIJIIIIJIIJJIJIJIJGHIJIIJJIHGHHHGGGEEFEEEEE_Mismatch_0_Sense_+_Library_PoolT
ATATCTATGCTTAACAATCTTTTCACTGCTGTGAAAGAGTGTTGATTGTAAGTAGACTGTATACACAAAATAGCTTTCTATTGTAGTTGTTTTG
>Frequency_2_QualityScore_FFHHHHHJIIJJIIGIAGEHIHIIIIIIJIJJJJJJJIJJJJIIJJJJJJJJJJJJJJJJIJJGIIIIIHIIIHHGHHHGGFFFFEEEEECCDD_Mismatch_0_Sense_+_Library_PoolT
CACTGCTGTGAAAGAGTGTTGATTGTAAGTAGACTGTATACACAAAATAGCTTTCTATTGTAGTTGTTTTGTGCACAATATTGCCAAAGAAATT
>Frequency_2_QualityScore_FFHHHHHJJIJGHIJJJIIBEGHIIJIIIJIIIJIJIIJIIJJIIIIIJJIJJIJJJJIIIIJIIIIIIIIGIIJJHGEGGEEEFFFECD_Mismatch_0_Sense_+_Library_PoolT
TTTCACTGCTGTGAAAGAGTGTTGATTGTAAGTAGACTGTATACACAAAATAGCTTTCTATTGTAGTTGTTTTGTGCACAATATTGCCAA
>Frequency_2_QualityScore_FFHHHHGIIIJIIHIGGIJII?FGGIIIJJIIJJHIIIJJJIIIIIIGGIIIIIIHIIJGIAGIIGHIGEGGIIIIGHHGEEEDDEFFEEEECA_Mismatch_0_Sense_+_Library_PoolT
CTTTTCACTGCTGTGAAAGAGTGTTGATTGTAAGTAGACTGTATACACAAAATAGCTTTCTATTGTAGTTGTTTTGTGCACAATATTGCCAAAG
>Frequency_2_QualityScore_FFHEHFEGGGG;CEGGEGIGIIIICFGEHFCCFDIIIGIHGIIIGEGIIIIIIIIGIIHHIACHHHEEGCEECGGFGADEEEECACBCCCCCDE_Mismatch_0_Sense_+_Library_PoolT
CTGTGAAAGAGTGTTGATTGTAAGTAGACTGTATACACAAAATAGCTTTCTATTGTAGTTGTTTTGTGCACAATATTGCCAAAGAAATTCAGTA
>Frequency_2_QualityScore_FFHHHGHIIIGGGHIIIIHIHIJJJHIIIIIIJJJJJHIJIIIHHIIIGIIJIIIIIIIIIIIIIIJIJFGGEHHHGHEGFEEFDD?AACCDEC_Mismatch_0_Sense_+_Library_PoolT
TGATTGTAAGTAGACTGTATACACAAAATAGCTTTCTATTGTAGTTGTTTTGTGCACAATATTGCCAAAGAAATTCAGTACAGGAGTTATCTTG
>Frequency_2_QualityScore_FFGHEEFHIFHIIJIIIIIIJIIGIIHDGIIGGIIGHIIIEGHIIHIIIGICFFIGGIIIIICHGCAE=ACECCDCECDCBCBCCECCB?B;=A_Mismatch_0_Sense_+_Library_PoolT
CTCAGATATATATTAAGTACACGCCTGAAGACCTGGAAGCTCTTATCTTGGATCTGTTTCACGGCAATCCATCATCTCTGAGTTCAGGGAGAAC
>Frequency_2_QualityScore_FFGHGHHJGIIJJIJJJIIIIJJIJJJIJJJJJJIJJJJJIJJJJIIIIIJIJIJJIIJJJJJHIHGGGHG>AEHHGFFFFFFEDEEEEDCCEE_Mismatch_0_Sense_+_Library_PoolT
AGAATTAAGACCCTTGGACCACTGAAATCTGCATATCTATGCTTAACAATCTTTTCACTGCTGTGAAAGAGTGTTGATTGTAAGTAGACTGTAT
>Frequency_2_QualityScore_FFHHHHHJJIJJJJJJJIIIIIIJJJJJJJJJIIIIJIJIJJJJJJIJGHIJJJJIJJJIJJIIJIJHHHHHFFFFEEEEEEEEDDDDDDECEE_Mismatch_0_Sense_+_Library_PoolT
ATCCCCTGCAATATCCGAATAAGACCTTTCAGTCTAGGAAAACCTTGGTATTCAGAATTAAGACCCTTGGACCACTGAAATCTGCATATCTATG
>Frequency_2_QualityScore_FFHHHHHJJJJJJJJJHIIJJJJIJJJJJJJJJJJJJJIJJJJJJIJJJIJJJJJIJJJJJJJJJIIIJHIIIHHHHGHHFFFFFEBCECCE>A_Mismatch_0_Sense_+_Library_PoolT
TCTAGGAAAACCTTGGTATTCAGAATTAAGACCCTTGGACCACTGAAATCTGCATATCTATGCTTAACAATCTTTTCACTGCTGTGAAAGAGTG
>Frequency_2_QualityScore_FFHHHCFHIJIJJJIJJIHJJJJIJHJJJJJJJJJJJIJIIJJJJHIJJIJJIIJIJJJJJIJIGGIIJHIJJJJIHGHHFFFFFFEEEEEEDD_Mismatch_0_Sense_+_Library_PoolT
AAGAGTGTTGATTGTAAGTAGACTGTATACACAAAATAGCTTTCTATTGTAGTTGTTTTGTGCACAATATTGCCAAAGAAATTCAGTACAGGAG
>Frequency_2_QualityScore_FFGHHHGJJJJJJJJJIJEHHJIIJIIJJIJJIIJJJJIJIJJJJJIIIIJJJIIIIGIJJJJJJJJJIEHGGHHHHGFFFFFEEDCDDDDCCC_Mismatch_0_Sense_+_Library_PoolT
AGTCTAGGAAAACCTTGGTATTCAGAATTAAGACCCTTGGACCACTGAAATCTGCATATCTATGCTTAACAATCTTTTCACTGCTGTGAAAGAG
>Frequency_2_QualityScore_FFHHFHGIJJFHBGGHGIIIHIIIIIIJJJJIIIJJIIJJIIIIIIIJIJIJIJIJJJJIIIHIIIHIIGGEFGGGGGGGEEEEEDCEEEDDDE_Mismatch_0_Sense_+_Library_PoolT
GCTGTGAAAGAGTGTTGATTGTAAGTAGACTGTATACACAAAATAGCTTTCTATTGTAGTTGTTTTGTGCACAATATTGCCAAAGAAATTCAGT
>Frequency_2_QualityScore_FFHHGHHJJJJJJJJJJJIJJJJJJIIJJJJJJJJJJJIJIJJIJJJJJJJJIJJIJIJIJJJJJIIIIGHIHIGGEECH>BCEFFFEEEEEEE_Mismatch_0_Sense_+_Library_PoolT
TTGGTATTCAGAATTAAGACCCTTGGACCACTGAAATCTGCATATCTATGCTTAACAATCTTTTCACTGCTGTGAAAGAGTGTTGATTGTAAGT
>Frequency_2_QualityScore_FFHHHHHJJJJHIJJJIJJJJJJIJJJJJJJIJIIJIJJJJJJJJJIJJIIGIIIIIJJIIJJJJIIIJIIHHHHHFEFFFECDDEEEDDDDDC_Mismatch_0_Sense_+_Library_PoolT
AATTCAATTAATAGGGATATCCCATTATAGTAAGATCCCCTGCAATATCCGAATAAGACCTTTCAGTCTAGGAAAACCTTGGTATTCAGAATTA
>Frequency_2_QualityScore_FFHHGHHJJJJJJIJJJIIJJJJJJJJJJJJJJJIJJJJJJIJJJJJJIJJIIIIIJJIJJIJIGIIHHGGHGGFFFFFEEEEEEEDDDDDDDD_Mismatch_0_Sense_+_Library_PoolT
GGGATATCCCATTATAGTAAGATCCCCTGCAATATCCGAATAAGACCTTTCAGTCTAGGAAAACCTTGGTATTCAGAATTAAGACCCTTGGACC
>Frequency_1_QualityScore_FFHGHHDIHHIGIGGIIIIJJJIIJIJIIIJJJJJIHIIJJIIJJJJJIIJIFIHIGJHIJJJIEHHICGEHHHHHHFFDFFFEEEEEECDDDD_Mismatch_2_Sense_+_Library_PoolT
GGAAAGAGTGTTGATTGTAAGTAGACTGTATACACAAAATAGCTTTCTATTGTAGTTGTTTTGTGCACAATATTGTCAAAGAAATTCAGTACAG
>Frequency_1_QualityScore_FFHHHHHIJJJJJIJIJJJJJJIJJIJJJJIJJJJJDHIJIJJIIGJJJJDFFDFFFFEEED@EDDDDB<ADDCCC@CDDDEDEDDD@BBDDCD_Mismatch_0_Sense_+_Library_PoolT
TTTTGCAATTGAAGAGGCGCTCAGGAACCATTCAGGTTGGATTGTGCCGGATGTGCAGATGCAGGAGGAGCTTAGAATTTCAATCGCAGAGAAG
>Frequency_1_QualityScore_FFHHHHHFGHIEGJIGHHJGIIIJJIJJGIIGGGGGIIICGDHIIIIGIFHGGIIIEHJGGGCFHGIIJCGFFFG_Mismatch_0_Sense_+_Library_PoolT
ATTGTAGTTGTTTTGTGCACAATATTGCCAAAGAAATTCAGTACAGGAGTTATCTTGCATGGTTTTCTTGAATTA
>Frequency_1_QualityScore_DDHGHFFJ?CFFDHIJGHIIJAFFGIJIIJIIGGIIIGHDIJIIFIIGJJIIHIIGIIHHIIJGHII_Mismatch_0_Sense_+_Library_PoolT
TGAAAGAGTGTTGATTGTAAGTAGACTGTATACACAAAATAGCTTTCTATTGTAGTTGTTTTGTGCA
>Frequency_1_QualityScore_FFHHHHHJIJJJJGIJJGIJIJJJJIJJJJJJJJJJJJJJJJIIJJJJJIJJJJJJIJIIIIGI@FFEHIIIJHHHHHHHFFFFDFDEEEE_Mismatch_0_Sense_+_Library_PoolT
AGACCCTTGGACCACTGAAATCTGCATATCTATGCTTAACAATCTTTTCACTGCTGTGAAAGAGTGTTGATTGTAAGTAGACTGTATACAC
>Frequency_1_QualityScore_FFGGHFFEHIIIGGHIGJIGHIGGGHJJJJIIJIJJJIEGEGIJJJIJJJIEIIJJJJGHGHCH7CFGGEGHGHHFHEECEFFFDFFEDEE_Mismatch_0_Sense_+_Library_PoolC
AGACCCTTGGACCACTGAAATCTGCATATCTATGCTTAACAATCTTTTCACTGCTGTGAAAGAGTGTTGATTGTAAGTAGACTGTATACAC
>Frequency_1_QualityScore_FFHHHHHJJJJJJJJJJJJJJJJJJJJJJJJIJHIIIHHDHHIJIJJJJJJJIJJJJJJHIJJIIJJJJIIIIIIJIIHFHHHHHFDEFDFEEE_Mismatch_1_Sense_+_Library_PoolT
ATATCTATGCTTAACAATCTTTTCACTCCTGTGAAAGAGTGTTGATTGTAAGTAGACTGTATACACAAAATAGCTTTCTATTGTAGTTGTTTTG
>Frequency_1_QualityScore_EFFHHGHIJJJJIIGIIJJJJDIIGIJIJJJJJIIIIJJJJJJJFHHIIIIJJIIGHGEHHGCEH=@=CCHIIIHGGHAEHFFFFBCEEFEEED_Mismatch_0_Sense_+_Library_PoolT
AAGACCCTTGGACCACTGAAATCTGCATATCTATGCTTAACAATCTTTTCACTGCTGTGAAAGAGTGTTGATTGTAAGTAGACTGTATACACAA
>Frequency_1_QualityScore_FFHHHHHJJJJJJJJJIJJIJJJJJFGIHHHCHGIJHIJJJJIIHIHIJJJJJIJIIJJJIJJJJJJJIDHEFHGHHHFFFCDCEEDEDDACBC_Mismatch_0_Sense_+_Library_PoolT
GCTTAACAATCTTTTCACTGCTGTGAAAGAGTGTTGATTGTAAGTAGACTGTATACACAAAATAGCTTTCTATTGTAGTTGTTTTGTGCACAAT
>Frequency_1_QualityScore_FFHHHDHCIIHJJJJJHHIJJJIEGHIJIGI?CCFHGHIIIIGHIIHIJJJGIJJJJJIJJJIIIJIJJFHGIJJIJJHHHCEFFBBDFEEEE@_Mismatch_0_Sense_+_Library_PoolC
GCTTAACAATCTTTTCACTGCTGTGAAAGAGTGTTGATTGTAAGTAGACTGTATACACAAAATAGCTTTCTATTGTAGTTGTTTTGTGCACAAT
>Frequency_1_QualityScore_FFHHGGHJJJGIIJJIJIJHIIIIGIIJHIIIIGIGIIIIHIJIIGIJJJJJEIIJEGIGIJAHHGIHEACDDFFFFFEDEEECDDBDDDDDCC_Mismatch_1_Sense_+_Library_PoolT
GTATACACAAAATAGCTTTCTATTGTAGTTGTTTTGTGCACAATATTGCCAAAGAAATTCAGTACAGGAGTTATCTTGCATGGTTTTCTTGAAA
>Frequency_1_QualityScore_FFGHHHHJJJIIJIIIHJJJIJJJJJJJJJIJBGHIIIJIIJJJJJFIJJJIJJJJJJJJJIJHHGHFGHFFFFFFFECEEEAEDDDDDDDDDD_Mismatch_0_Sense_+_Library_PoolT
GAATAAGACCTTTCAGTCTAGGAAAACCTTGGTATTCAGAATTAAGACCCTTGGACCACTGAAATCTGCATATCTATGCTTAACAATCTTTTCA
>Frequency_1_QualityScore_FFHHHHHIJJIJIJJJJJJJIJIIJIJJJJJJJIJJJJJJJJIJJIJJJJJJIIIJJIDHGIJIJJJJHHHHHHFFFFEEDEEEDDDDDDDDDE_Mismatch_2_Sense_+_Library_PoolT
TTATAGTAAGATCCCCTGCAATATCCGAATAAGACCTTTCAGTCTAGGAAAACCTTGGTATTCAGAATTAAGACCCATGGATCACTGAAATCTG
>Frequency_1_QualityScore_FFHHHHHJJJJJJIIIJJJGICFEHIGIJJJJJGGIIJJJJIJJJIIJJIIJJJJJJJJIJJIIJHIJHGHHIJHIHFHE_Mismatch_0_Sense_+_Library_PoolT
CTTTTCACTGCTGTGAAAGAGTGTTGATTGTAAGTAGACTGTATACACAAAATAGCTTTCTATTGTAGTTGTTTTGTGCA
>Frequency_1_QualityScore_FFGGHHHJJJJJJIJJJJJJJJJJJJJJJJJJJJJJJJJJJJJJJJIJIIJJIIFHHIIIJJJJIJIHIFGHGIHIJHHGHHHFFFFFEEEDDE_Mismatch_0_Sense_+_Library_PoolT
ACCACTGAAATCTGCATATCTATGCTTAACAATCTTTTCACTGCTGTGAAAGAGTGTTGATTGTAAGTAGACTGTATACACAAAATAGCTTTCT
>Frequency_1_QualityScore_FFHFHHHJJJHJJJJJJJJJJIJJJJIJJJIJJJIJJIJJIJJJJJJJIIJJJJJJJJJJJJJJJJJJJIIEHHEFEHH@DEFFFEEEEEEEAC_Mismatch_1_Sense_+_Library_PoolT
AAGTAGACTGTATACACAAAATAGCTTTCTATTGTAGTTGTTTTGTGCACAATATTGTCAAAGAAATTCAGTACAGGAGTTATCTTGCATGGTT
>Frequency_1_QualityScore_FFHHHHHJJGIJIJJJIIJIIGIIHDGIJJIJJIGIJJJHHHHHFFFFFCFEECEDBDDDD?CCEDDD9<@BD>B@CDDDDCDBDBDBCC:AAC_Mismatch_0_Sense_+_Library_PoolT
GCGGCCTGGATGAAGGCCCTCAATTATTTGAGGGATGAGAAAATTCATGTGAGTGGGGGCATTTCCGGTGGGGTGTCTCAGCAGGCTCTGAAGG
>Frequency_1_QualityScore_FFHHHHHGIJBHGIJEFHHIJJJJJIIJJJJHJIJIIJJJJJJJJJJJJJJIJJHHHFFFFFFEDACDBCCDDDDDDDACDFEECDDDDD>CDD_Mismatch_0_Sense_+_Library_PoolT
ATGCAGGAGGAGCTTAGAATTTCAATCGCAGAGAAGATGATACCAGCCTATCGGTCCTTCCTGGGTGGACTCAGAAAGTATTTGGAATGTGGGA
>Frequency_1_QualityScore_FFHHHHHJJJJJJIJJJJJJJJIJJJJJJJIHIJJJJJJJJJJJJJHJJJJHJJJIJJJGHHJIIIIHHHHHHFFCFCCFEEEECBBDDDDCCC_Mismatch_1_Sense_+_Library_PoolT
ATATATATTAAGTACACGCCTGAAGACCTGGAAGCTCTTATCTTGGATCTGTTTCACGGTAATCCATCATCTCTGAGTTCAGGGAGAACCTAGA
>Frequency_1_QualityScore_FFHHHHHJJJJJJJJJJJJJJJJJJJJJJJIIJJJJJJJJIJJJJJJHGIIJIIIJIIIIJJJJJIIHHFHHFFFFFEEECEEEECDDDEEFED_Mismatch_2_Sense_+_Library_PoolT
TCCCCTGCAATATCCGAATAAGACCTTTCAGTCTAGGAAAACCTTGGTATTCAGAATTAAGACCCATGGATCACTGAAATCTGCATATCTATGC
>Frequency_1_QualityScore_FFHHHHGIJJHJJJJJJJJJJJIJJJJJJJGIJJJIIIHJIGIIIJJJIHIJJIIJIJJJJJJIIIIJJJEIIIGHHEHEFCEBEFEECCCE@C_Mismatch_0_Sense_+_Library_PoolT
AAGTAGACTGTATACACAAAATAGCTTTCTATTGTAGTTGTTTTGTGCACAATATTGCCAAAGAAATTCAGTACAGGAGTTATCTTGCATGGTT
>Frequency_1_QualityScore_FFHHHHHJJJJJJJJJJJJJJJJIJJIJJHJJJJIIJJJJJJIJJJJJJJJJJJJJJJJJHJJJJJIJDEEIFGHHHH_Mismatch_0_Sense_+_Library_PoolT
ATACACAAAATAGCTTTCTATTGTAGTTGTTTTGTGCACAATATTGCCAAAGAAATTCAGTACAGGAGTTATCTTGCA
>Frequency_1_QualityScore_FFGHCFHIJIIEHIIHEGIIFICGHIJEHIJJJJJJJJJIJJJDHIIJCGHJJIJJJJJIIGIGDHFHFECEFFFFDECECECDDCECDBBDDD_Mismatch_0_Sense_+_Library_PoolT
AAAGTATTTGGAATGTGGGAGAGACTCTCAGATATATATTAAGTACACGCCTGAAGACCTGGAAGCTCTTATCTTGGATCTGTTTCACGGCAAT
>Frequency_1_QualityScore_FFHFG?FBHIAFEFGHGIIGGHIIIHHFEBHAFGIBFGHBBFHGGIFHFHGICDCHII7CHGHIGHHGFHGFEF;@CEECAECC_Mismatch_0_Sense_+_Library_PoolT
GACTGTATACACAAAATAGCTTTCTATTGTAGTTGTTTTGTGCACAATATTGCCAAAGAAATTCAGTACAGGAGTTATCTTGCA
>Frequency_1_QualityScore_FFHHHHHJHHJJIJJGJJJHJJJHHGIIIJJJJJJIJJJJGGIJJJJGIJJJJIJJJGIJJJJJHHHHFEDDDDDDDDEDCCDDDDCDDDECDD_Mismatch_2_Sense_+_Library_PoolT
TCAGAAAGTCTTTGGAATGTGGGAGAGACTCTCAGATATATATTAAGTACACGCCTGAAGACCTGGACGCTCTTATCTTGGATCTGTTTCACGG
>Frequency_1_QualityScore_FFHHHHHJJJJJJJIJJJJJJIJIJJJJJJIIJJJJJGHIJJIJIJJJJJJIJIJJJIIGIJJJJIJHHHHGGFFFFFFFEEEDEEECCCCDDD_Mismatch_0_Sense_+_Library_PoolT
TATCCGAATAAGACCTTTCAGTCTAGGAAAACCTTGGTATTCAGAATTAAGACCCTTGGACCACTGAAATCTGCATATCTATGCTTAACAATCT
>Frequency_1_QualityScore_FFHHHHHJGIJGCIIGIJJEHGIGIIJIIJJJJIIJIGIIIJHJGGIJIJJJJHIIIJIGGAGIIIHHHGGFFEDFEFFFDEEEDDC>CC@@CD_Mismatch_0_Sense_+_Library_PoolC
TATCCGAATAAGACCTTTCAGTCTAGGAAAACCTTGGTATTCAGAATTAAGACCCTTGGACCACTGAAATCTGCATATCTATGCTTAACAATCT
>Frequency_1_QualityScore_FFHHGHHJJJJIJJIJJJIJJJJJJJJJJJJJIJJJJJJJJJJJJIIJJ@GBFDGHIJJJJJJJJJJJJHIIIIJJJJIGHHHGFFFFFFFEEE_Mismatch_0_Sense_+_Library_PoolT
ACTGAAATCTGCATATCTATGCTTAACAATCTTTTCACTGCTGTGAAAGAGTGTTGATTGTAAGTAGACTGTATACACAAAATAGCTTTCTATT
>Frequency_1_QualityScore_FDHHHHHJJJJJJJJJJJJJJJJJJIJJHIJHJJJJJJIJIJJJJJJIJJJJJJJJJJJIIJIIJJJJGECHHHHHHFFF_Mismatch_0_Sense_+_Library_PoolT
GTATACACAAAATAGCTTTCTATTGTAGTTGTTTTGTGCACAATATTGCCAAAGAAATTCAGTACAGGAGTTATCTTGCA
>Frequency_1_QualityScore_FFHHHHHJIJEIJIJHIJJIJJJJFIJJJHHIIIJJIIJIJJIJIJIIHJJJJJJJIIJFHGIJIIJJJHIJIJIGHHHFF_Mismatch_2_Sense_+_Library_PoolT
ATAGCTTTCTATTGTAGTTGTTTTGTGCACAATATTGTCAAAGAAATTCAGTACAGGAGTTATCTTGCATGGTTTTCTCGA
>Frequency_1_QualityScore_FFHHHHHJIJJJJJJJJJJIJJJJGIJIJJJJJJJJIJJJIJGIJJJJJJFHHIJIJCHIJFIJJJJHHHFFFFFFDEEDEDDCCDDDDDDDEE_Mismatch_0_Sense_+_Library_PoolT
AGATCCCCTGCAATATCCGAATAAGACCTTTCAGTCTAGGAAAACCTTGGTATTCAGAATTAAGACCCTTGGACCACTGAAATCTGCATATCTA
>Frequency_1_QualityScore_FFHHGHBHIIJIGIIIHGGHIJAHHIJJJIJJJIJJJIIJIJIIJJJJIGHJGIJJIIIIGGH;=FC@GG@ECEEHFEH;CBDDDFFEC@CEED_Mismatch_1_Sense_+_Library_PoolT
CATTAAGACCCTTGGACCACTGAAATCTGCATATCTATGCTTAACAATCTTTTCACTGCTGTGAAAGAGTGTTGATTGTAAGTAGACTGTATAC
>Frequency_1_QualityScore_FFGHHHHIJJCGHHJJJJIHIGIFGIJJJJGJJIIJIJJIJIJJJJIJJJGIJJJJJGGIIJGGHFFFFFFFCEEDEEDDDBDDDDCDDDDDDE_Mismatch_0_Sense_+_Library_PoolT
CCTTCCTGGGTGGACTCAGAAAGTATTTGGAATGTGGGAGAGACTCTCAGATATATATTAAGTACACGCCTGAAGACCTGGAAGCTCTTATCTT
>Frequency_1_QualityScore_FFHHFFHDHIJFHJIJIJGIIIIIIJIJJJJJIJJIIJGHIJJJJJJIJJJIJJJEEHIIJJIJIGIIIEHHHHHFHEFF@CCEDDEDDDDDDC_Mismatch_1_Sense_+_Library_PoolT
GAAGTAGACTGTATACACAAAATAGCTTTCTATTGTAGTTGTTTTGTGCACAATATTGCCAAAGAAATTCAGTACAGGAGTTATCTTGCATGGT
>Frequency_1_QualityScore_FFHHHHHJJHIIJIJIJEHHIJDHIJHIJIJIJJJJJHIIJJJIIIIJJIJIJJJJJIJIJJIIHHIHIFHGGJIGGFHHFHFDC@CEEDEEED_Mismatch_0_Sense_+_Library_PoolT
TCACTGCTGTGAAAGAGTGTTGATTGTAAGTAGACTGTATACACAAAATAGCTTTCTATTGTAGTTGTTTTGTGCACAATATTGCCAAAGAAAT
>Frequency_1_QualityScore_FFGHHHHJJJJJJJJJJJIJJIJJFGIJIJJJIJJIJJJJIJJJJJJJHGIIGHIJIJJJJJJJJJJHHHHHGHFFFFFEDDEDDDDFEDDDDB_Mismatch_0_Sense_+_Library_PoolT
AGAAAGAATGAAGCAGAAACAGAGTATTATTGTGGAACGAATTCAATTAATAGGGATATCCCATTATAGTAAGATCCCCTGCAATATCCGAATA
>Frequency_1_QualityScore_FFHHHHHIHJJJJJJJIIJIIIIJJJJHIJJJJJJJFHEHHFFFFEEEEDCDDDDDDDEDDDDDDDDDDDEDDDDDDDDDDDDDDDDDEDDDDE_Mismatch_0_Sense_+_Library_PoolT
GGGAGAGACTCTCAGATATATATTAAGTACACGCCTGAAGACCTGGAAGCTCTTATCTTGGATCTGTTTCACGGCAATCCATCATCTCTGAGTT
>Frequency_1_QualityScore_FFHHHHHIJGHHIIFGHHIJIJJJEGHJIJHIHIIIJJJJJIIJJJJJIJJJIJJHHHHHHFFFFFCEECECC@>CC>ADEDDA@@CDCD@@AB_Mismatch_2_Sense_+_Library_PoolT
TGCAGGAGGAGCTTAGAATTTCAATCGCAGAGAAGATGATACCAGCCTATCGGTCCTTCCTGGGTAGACTCAGAAAGTCTTTGGAATGTGGGAG
>Frequency_1_QualityScore_FFHHHHHJJJJJJJIJIJJJJJJIIJJJJJGJJJJJIJJJJIIJJIJJJJHIEGHHCH=CEGIIJIJIJGEHHJIHHHHFHFFFFFFEDEEEDC_Mismatch_0_Sense_+_Library_PoolT
TTGGACCACTGAAATCTGCATATCTATGCTTAACAATCTTTTCACTGCTGTGAAAGAGTGTTGATTGTAAGTAGACTGTATACACAAAATAGCT
>Frequency_1_QualityScore_DFHDFDHIIGGBHEGCGGGIIIGFGHIIFIIIIJJHIJIGGEHGIIJGHEGHHGIGCC=@CFHHIIIJJIGECECEEFBDFFFFFEDEACCCCC_Mismatch_0_Sense_+_Library_PoolC
TTGGACCACTGAAATCTGCATATCTATGCTTAACAATCTTTTCACTGCTGTGAAAGAGTGTTGATTGTAAGTAGACTGTATACACAAAATAGCT
>Frequency_1_QualityScore_FFHHHHHJJJJJJJIIJJJJJJJJJJJJJJIJJJJJJIJJJJJJJJJJJJJJJJJJJJGIFHGHDE=CECHHHFFFFFFFEEDEEEEEEFEEDD_Mismatch_0_Sense_+_Library_PoolT
TAAGACCCTTGGACCACTGAAATCTGCATATCTATGCTTAACAATCTTTTCACTGCTGTGAAAGAGTGTTGATTGTAAGTAGACTGTATACACA
>Frequency_1_QualityScore_FFHHGHHJCGIIEHIGIHJIIJHJEIJJGIJJJJJFJJJEHIJJJJIJJIJGIDHIGIIIIEGHGHFIH@DEGEEHHHEHHFDFFDCEEEECED_Mismatch_0_Sense_+_Library_PoolC
TAAGACCCTTGGACCACTGAAATCTGCATATCTATGCTTAACAATCTTTTCACTGCTGTGAAAGAGTGTTGATTGTAAGTAGACTGTATACACA
>Frequency_1_QualityScore_FFGHHADFHIHIJJHIJFHGGHJJJGIIJJIJJJJJJJIIJJJJJIJJJIJJIIJGGIIIGHGJJJJJIJIGEHI_Mismatch_1_Sense_+_Library_PoolT
AAGAGTGTTGATTGTAAGTAGACTGTATACACAAAATAGCTTTCTATTGTAGTTGTTTTGTGCACAATATTGTCA
>Frequency_1_QualityScore_FFHHHHHJJJJJIIHIJJJGHHIIJJIJJIJJJJJJJJJJJJJJIJJJJEIIJJIJJIIJJJIJJJHHHHFHEFFFD@CEDEEDDDDDEFDDCD_Mismatch_0_Sense_+_Library_PoolT
ACGAATTCAATTAATAGGGATATCCCATTATAGTAAGATCCCCTGCAATATCCGAATAAGACCTTTCAGTCTAGGAAAACCTTGGTATTCAGAA
>Frequency_1_QualityScore_BDFHDFHGHHGGGIJJHGEIEEFFFHCCGBFIFFGDFFGGHGIGIJJJIIJEHGHIJJCHGHJIGH?AHAEF_Mismatch_1_Sense_+_Library_PoolT
ACACAAAATAGCTTTCTATTGTAGTTGTTTTGTGCACAATATTGCCAAAGAAATTCAGTACAGGAGTTATCA
>Frequency_1_QualityScore_FFHHHHHJJJJJJJJJJJJJJJJJJJJJJJJJJIJJJJDFGIJJJJJJJIJHIJJJJJJJJJJJJJJJJHHHGGHFEFFFFEEEEEEECDDDDD_Mismatch_1_Sense_+_Library_PoolT
GATCTATGCTTAACAATCTTTTCACTGCTGTGAAAGAGTGTTGATTGTAAGTAGACTGTATACACAAAATAGCTTTCTATTGTAGTTGTTTTGT
>Frequency_1_QualityScore_FDHGDFHJJJIEG4CHGHIGGHEIJJIGIHIGHGIIIIGGEBGCHGHCHGHEECGIIGGFGCGEH;@G;AEEADD@DDDCDCDDC:@=>C@C@C_Mismatch_0_Sense_+_Library_PoolT
AGCAGAAACAGAGTATTATTGTGGAACGAATTCAATTAATAGGGATATCCCATTATAGTAAGATCCCCTGCAATATCCGAATAAGACCTTTCAG
>Frequency_1_QualityScore_?DDBB:AFD@FBCBF:FFECEBHFHB@FEGIFF@AEF?@?D<BDAFEE:;FBD>FF;=CFEGAAEEF@CD>EFD;?D@BB:>@6ACBAA@AA3>_Mismatch_2_Sense_+_Library_PoolT
TATAGTAAGATCCCCTGCAATATCCGAATAAGACCTTTCAGTCTAGGAAAACCTTGGTATTCAGAATTAAGACCCATGGATCACTGAAATCTGC
>Frequency_1_QualityScore_;A?DD;+<<2<AE4FADE<?AE<?4CE@49?@DD;@DDEED?DBDDA>D4/9B*=C@===C=38AAC2A?CAACCDADA;>@;;>=2;>?>><?_Mismatch_2_Sense_+_Library_PoolT
AAAGAGCGTTGATTGTAAGTAGACTGTATACACAAAATAGCTTTCTATTGTAGTTGTTTTGTGCACAATATTGCCAAAGAAATTCGGTACAGGA
>Frequency_1_QualityScore_DFHHHGHHJIJJJJIJIJJJJJJJIJIJJJJJJJJJJJGHIJJJJJIJJIJJJIIJJJJIJJJICHHHHFFFFFFEEEEDEEDEFDDDDCCDDD_Mismatch_0_Sense_+_Library_PoolT
TTCAGGGAGAACCTAGAAAGAATGAAGCAGAAACAGAGTATTATTGTGGAACGAATTCAATTAATAGGGATATCCCATTATAGTAAGATCCCCT
>Frequency_1_QualityScore_FFHHHHHJIIIJGH<CHHHHJJJIJJJIJJJJJJIJJJJJJIJJJJJJJJJJJJJJJJIGIIJJHIJJJJIIIGEFHGHHFFFFFFDDDEDDDD_Mismatch_0_Sense_+_Library_PoolT
CTGCTGTGAAAGAGTGTTGATTGTAAGTAGACTGTATACACAAAATAGCTTTCTATTGTAGTTGTTTTGTGCACAATATTGCCAAAGAAATTCA
>Frequency_1_QualityScore_FFHHHHHJJJJJJJJJJJJJJJJIJJJJJJJJJJJJJJIJJJJGIJGFGIIIJJJJIJJIJJJJIJIJJIGGIIIIHHHHHHFFFFEFFDEEED_Mismatch_1_Sense_+_Library_PoolT
AATCTGCATATCTATGCTTAACAATCTTTTCACTGCTGTAAAAGAGTGTTGATTGTAAGTAGACTGTATACACAAAATAGCTTTCTATTGTAGT
>Frequency_1_QualityScore_FFHHHHHHIJGIIJJIJJIJJIJJIIIJJIJJJJJJJIJJIJJHIJJIIIJIJJJJIJIJDHIJIIIGIIIHHHFHFFFFFFFEDEEDEDD@CC_Mismatch_2_Sense_+_Library_PoolT
ATTAATGTGGAACAAATTCAATTAATAGGGATATCCCATTATAGTAAGATCCCCTGCAATATCCGAATAAGACCTTTCAGTCTAGGAAAACCTT
>Frequency_1_QualityScore_FFHHHHHJJJJJJJJJJIJJJJJJIJJJIBFIJJIJIIIIJJJJIEHJJJJJJJGIJJHHHGHFFFFFFEEEEEEFFDDDDDDDDDDDDD>CDE_Mismatch_0_Sense_+_Library_PoolT
AACCTAGAAAGAATGAAGCAGAAACAGAGTATTATTGTGGAACGAATTCAATTAATAGGGATATCCCATTATAGTAAGATCCCCTGCAATATCC
>Frequency_1_QualityScore_FFHHHHHJJJJJIJJJJJJJJJJJJJJFHIJJJJJJJJJJJJJIJJJJJJJJJJJJGIJJJJIJJJHHHHHHHFFFFFFFEDCEEEDDDDD>CC_Mismatch_2_Sense_+_Library_PoolT
AGACCTTTCAGTCTAGGAAAACCTTGGTATTCAGAATTAAGACCCATGGACCACTGAAATCTGCATATCTATGCTTAACAATCTTTTCACTCCT
>Frequency_1_QualityScore_FFGHGHHJJJJJIIIIIIGIIJJJIIJJJJJJJJJJJIJIJJIJJJJIJIIIIJIJJIIJJJHAHHGGHDFDDDCDDDEDDDCDCED@A:ACCC_Mismatch_2_Sense_+_Library_PoolT
AGAGACTCTCAGATATATATTAAGTACACGCCTGAAGACCTGGACGCTCTTATCTTGGATCTGTTTCACGGCAGTCCATCATCTCTGAGTTCAG
>Frequency_1_QualityScore_DDADFCAEDFGGHGCHGIIII>FGCFGGHG@CFEHGG@@F><FEDDFB>DDHIIIIEAC@@4@;CCE<=57;?B;;?D>CCCC6;??C>CCCCC_Mismatch_2_Sense_+_Library_PoolT
GTGTACACAAAATAGCTTTCTATTGTAGTTGTTTTGTGCACAATATTGCCAAAGAAATTCAGTACAGGAGTTATCTTGCATGGTTTTCTTGAAA
>Frequency_1_QualityScore_FFHHHHHJJIJJJJJJJJJJJJJJGJJJJJJJJJJJJJJJFHIIJJJIIJJJJJJJHHHHFFFFFEEEECEDDDDEDDDCDDEEFEDEECDCDD_Mismatch_2_Sense_+_Library_PoolT
CAATATCCGAATAAGACCTTTCAGTCTAGGAAAACCTTGGTATTCAGAATTAAGACCCATGGATCACTGAAATCTGCATATCTATGCTTAACAA
>Frequency_1_QualityScore_FFHHHHHJIJJHIIIJJJJJJJJJJJJJJJJJJIJJIJJIJEIJJIGIJIIHIFHIJIGIJJJJJJGIJEHIHHDHHHF_Mismatch_1_Sense_+_Library_PoolT
TTCTATTGTAGTTGTTTTGTGCACAATATTGCCAAAGAAATTCAGTACAGGAGTTATCTTGCATGGTTTTCTTGAAGTA
>Frequency_1_QualityScore_FDHDFFFGHJJJJJJJJJHGJIJHHIJJJJ<GIJIJJJJJJJJJJJJIJIFHIGIJJJIIJIIJIJGJJJJJIJJJHHHHHFFFFFFFEEDD?C_Mismatch_0_Sense_+_Library_PoolT
GAGTGTTGATTGTAAGTAGACTGTATACACAAAATAGCTTTCTATTGTAGTTGTTTTGTGCACAATATTGCCAAAGAAATTCAGTACAGGAGTT
>Frequency_1_QualityScore_BAF?43<C4C9C<BHIIEHGE@EEBFE9?CEG<?911:BB8B99BBHG3BB<9@FHGEEGGGE).=C7CAEGEE=.7;B););>_Mismatch_1_Sense_+_Library_PoolT
AGACTGTATACACAAAATAGCTTTCTATTGTAGTTGTTTTGTGCACAATATTGCCAAAGAAATTCAGTACAGGAGTTATCTTGA
>Frequency_1_QualityScore_DDFFAFADFBEG9C+@CFGGIEIF?FC?DBDGI@FGEFFIIIIIIEFICEABDGGFED@FGECF==CA@=CCEFDDDDBB@AABCCBBBBBBBB_Mismatch_1_Sense_+_Library_PoolT
CTGCTGTGAAAGAGCGTTGATTGTAAGTAGACTGTATACACAAAATAGCTTTCTATTGTAGTTGTTTTGTGCACAATATTGCCAAAGAAATTCA
>Frequency_1_QualityScore_BDDFHHHJIJDCFHGIGGIIGIIJDIGGGHJJIFGEEHAGGHIJJGHIGHCFFGHIGICEAGHCEEHEFC;BDC;B;CEDD;@=>3?CACDACC_Mismatch_2_Sense_+_Library_PoolT
TATATATTAAGTACACGCCTGAAGACCTGGAATCTCTTATCTTGGATCTGTTTCACGGTAATCCATCATCTCTGAGTTCAGGGAGAACCTAGAA
>Frequency_1_QualityScore_FFHHHHHJJJJJJJJJIJJIJJJIJJJJJJJJJJJJIGIJJJJEGIJJJIJJJJIJIIJJIJGHIIEGDAA?CHFFFFFFFEDFDEDEDDCFDD_Mismatch_1_Sense_+_Library_PoolT
GAATTAAGACCCTTGGACCACTGAAATCTGCATATCTATGCTTAACAATCTTTTCACTGCTGTGAGAGAGTGTTGATTGTAAGTAGACTGTATA
>Frequency_1_QualityScore_FFHHHHHHHAFHJIHJJIJJJJIJJGJJJJIJJJJJJJJJJJIJJJJJJIIIJHIIGIJIIJJJJJJIIIJCGIJJIGHHHHFFFFFEEEEEDE_Mismatch_0_Sense_+_Library_PoolT
GTGAAAGAGTGTTGATTGTAAGTAGACTGTATACACAAAATAGCTTTCTATTGTAGTTGTTTTGTGCACAATATTGCCAAAGAAATTCAGTACA
>Frequency_1_QualityScore_FFHHHHFJJEHIJIIJJIIIIIJIIJJJJIIIIJIJIJIIIIHIFEHGICHII_Mismatch_1_Sense_+_Library_PoolT
AGTTGTTTTGTGCACAATATTGCCAAAGAAATTCAGTACAGGAGTTATCTTGA
>Frequency_1_QualityScore_FFHHHHHJJJJJJJJJJJJJJIJJJIJHIEGGIJJIJJJJJJHHIIIIIHIJJJJJJJIGIIGIIJIJJIHIJIGIJIHEHHHFFFFFEEEECE_Mismatch_1_Sense_+_Library_PoolT
TTAACAATCTTTTCACTGCTGTGAAAGAGTGTTGATTGTAAGTAGACTGTATACACAAAATAGCTTTCTATTGTATTTGTTTTGTGCACAATAT
>Frequency_1_QualityScore_DFDFFDHEGII?CFGA)?DFDBCHI<>;;FHIB9@EEAHHC>CCEDFCAB,9?CA@CDCC;@;@>@A>@::AABBBBBBCCCB?B8ACDECC_Mismatch_0_Sense_+_Library_PoolT
GGCATTTCCGGTGGGGTGTCTCAGCAGGCTCTGAAGGATAGATTCAGGGGTTTCAATTTTGCAATTGAAGAGGCGCTCAGGAACCATTCAGG
>Frequency_1_QualityScore_FFGHHHHJJIJJJJJJJJJIJ1DGGIIJJJIJJJJJJIJJJJJJJHIJGGHIIJGHHECHDDC;BCEDECEEDEEDDFDDDDDDDD3>CC_Mismatch_1_Sense_+_Library_PoolT
GACCCTTGGACCACTGAAATCGGCATATCTATGCTTAACAATCTTTTCACTGCTGTGAAAGAGTGTTGATTGTAAGTAGACTGTATACAC
>Frequency_1_QualityScore_FFHHHHHJJJJJIJJJJJJIJJJJJJJJJJJJJJJJJJHHIJJJIIJJJJIIIJIJJJJIJJJJJJHAHCHGHFFFFFFEFEFEDEECDDDDDD_Mismatch_0_Sense_+_Library_PoolT
ATATCCGAATAAGACCTTTCAGTCTAGGAAAACCTTGGTATTCAGAATTAAGACCCTTGGACCACTGAAATCTGCATATCTATGCTTAACAATC
>Frequency_1_QualityScore_FFHHHHGJJJJJJJJIIJJJJJJJJJJEGIIIJIJIJJJJJJJJGIJJJIJIJJJJJJJJJIIIJJJGIGIICGH>AAEHFFFFFFEEEFEEDE_Mismatch_0_Sense_+_Library_PoolT
ATTCAGAATTAAGACCCTTGGACCACTGAAATCTGCATATCTATGCTTAACAATCTTTTCACTGCTGTGAAAGAGTGTTGATTGTAAGTAGACT
>Frequency_1_QualityScore_FFHHHHHJJFEIHIIGIFHHGGJ?GIJGJJJGIJJIIIBEGHFHHIFHIJIJJIHB8@A@CCDECCDD;>A8?B?@BBDAAC:@CDCEDEA?<<_Mismatch_1_Sense_+_Library_PoolT
TTTCAATTTTGCAATTGAAGAGGCGCTCAGGACCCATTCAGGTTGGATTGTGCCGGATGTGCAGATGCAGGAGGAGCTTAGAATTTCAATCGCA
>Frequency_1_QualityScore_FFHHHHHJJJJJJJJJJJJJJJJJJGJJJIJJIIJJJJJJJJJJIHIHIIJJJJJJIIHHIHIJIIIJJJIJIHEHFHDFFFFFEEECEEDDDD_Mismatch_0_Sense_+_Library_PoolT
GACTGTATACACAAAATAGCTTTCTATTGTAGTTGTTTTGTGCACAATATTGCCAAAGAAATTCAGTACAGGAGTTATCTTGCATGGTTTTCTT
>Frequency_1_QualityScore_FFHGHGGIJGGHIIJGGGJDHHIGHFHDH9E?CCGHIHIJHGIIDHGEIEGDGIGCHGG?FGFGGIJEG@GGGGIIIIAEH?CCDFBFCC_Mismatch_1_Sense_+_Library_PoolT
GCTTAACAATCTTTTCACTCCTGTGAAAGAGTGTTGATTGTAAGTAGACTGTATACACAAAATAGCTTTCTATTGTAGTTGTTTTGTGCA
>Frequency_1_QualityScore_FFHHHHHHIHJJJGIAHHIIHIIJIJJJIJJJJJJJJJJJJJJJIJJJIIJJJJJIJIJJJJHHJHIJJHJJJGIHHHGHFFFFFFEEEEDDDD_Mismatch_0_Sense_+_Library_PoolT
ACTGCTGTGAAAGAGTGTTGATTGTAAGTAGACTGTATACACAAAATAGCTTTCTATTGTAGTTGTTTTGTGCACAATATTGCCAAAGAAATTC
>Frequency_1_QualityScore_FFHHHHHIJFIJJIJJJJIJIIJIFG@GIJJJIIJJJJJJIJJJJJFIHJIJJJBHIJIIJJJJJJIJIEGIHHHHEADEDCDFFEEEDEEDAC_Mismatch_2_Sense_+_Library_PoolT
CCTTTCAGTCTAGGAAAACCTTGGTATTCAGAATTAAGACCCATGGACCACTGAAATCTGCATATCTATGCTTAACAATCTTTTCACTCCTGTG
>Frequency_1_QualityScore_DFHBHBAGEHH>DEHEGGHIIIIIIIHCFCGIEHIGIIEHGCHEGICGDHHIIGGGIGGGIFCHDGGIGEEHHHHHHFFFFFEECEEEEDDDCC_Mismatch_2_Sense_+_Library_PoolC
CCTTTCAGTCTAGGAAAACCTTGGTATTCAGAATTAAGACCCATGGACCACTGAAATCTGCATATCTATGCTTAACAATCTTTTCACTCCTGTG
>Frequency_1_QualityScore_FFHHHHHJJJJJJJJJJJJJJJIJJJJJJJJJJIJJJJJJJJJJJJJJJIIIJJJJIIJJJDHIJJJJFHHHHHFFFFFEEEECEDDDDDCCDD_Mismatch_0_Sense_+_Library_PoolT
CCATTATAGTAAGATCCCCTGCAATATCCGAATAAGACCTTTCAGTCTAGGAAAACCTTGGTATTCAGAATTAAGACCCTTGGACCACTGAAAT
>Frequency_1_QualityScore_FFGHHGHJJJJJJIJJJJJIJJIIJJIJJJHHJJJJIIICDEF?FGIJJIHIHJAFGJCHGHHHGFEFFC_Mismatch_2_Sense_+_Library_PoolT
GATGATACCAGCCTATCGGTCCTTCCTGGGTAGACTCAGAAAGTCTTTGGAATGTGGGAGAGACTCTCAG
>Frequency_1_QualityScore_FFHHHHHJJJJJJJIIJJIIIJFIGDGGIJIIIIJJJJJJJJJJJJJJJJJJJJIIIJIJJIJJCFHIIHHJJJ_Mismatch_1_Sense_+_Library_PoolT
ACAAAATAGCTTTCTATTGTAGTTGTTTTGTGCACAATATTGTCAAAGAAATTCAGTACAGGAGTTATCTTGCA
>Frequency_1_QualityScore_FFHHHHGJGHGIIIGHAFHIIDHICFBIIGGIGGIIIIIJJJJJIJJJIJIJJJJJJJJIGIJIIJHIGCEHHHHEFFFFFDEEECEEDDDCCD_Mismatch_2_Sense_+_Library_PoolT
CACTCCTGTGAAAGAGTGTTGATTGTAAGTAGACTGTATACACAAAATAGCTTTCTATTGTAGTTGTTTTGTGCACAATATTGTCAAAGAAATT
>Frequency_1_QualityScore_FFHHHHHJJJJJJJJJIJJJJJIJIJGJJJJJJJJJJJJJJJHIJJJJJJJJJJJJIJJJJJJJJIIJHHHGHFFFFFFEEDEEEDEEDEDDDD_Mismatch_0_Sense_+_Library_PoolT
TGCAATATCCGAATAAGACCTTTCAGTCTAGGAAAACCTTGGTATTCAGAATTAAGACCCTTGGACCACTGAAATCTGCATATCTATGCTTAAC
>Frequency_1_QualityScore_FFHHHHHJJIJJJJJHJJJIIJJIJJIJJJJIJJJJJJJJJJJJJJIIIJJIJJFHGIIJIJJI_Mismatch_0_Sense_+_Library_PoolT
TTTCTATTGTAGTTGTTTTGTGCACAATATTGCCAAAGAAATTCAGTACAGGAGTTATCTTGCA
>Frequency_1_QualityScore_FFHFHHHJJIIIIIIIDFHIGIIIJJJJHIGIJJJJJIIJGHGHGGIIIHGHFHGGHHFFFF3?CEEEC@CDCDBDDBDCCDDCDCCDDEDDD:_Mismatch_2_Sense_+_Library_PoolT
CGGGAGAGACTCTCAGATATATATTAAGTACACGCCTGAAGACCTGGAAGCTCTTATCTTGGATCTGTTTCACGGTAATCCATCATCTCTGAGT
>Frequency_1_QualityScore_FFGHHHHIJJIIJIJJJIJIIGCHGIJIJIHGGHIJJJJJJIIJJIHFEDHIHIJJJEHGHHHJJJIGIIIIJHCEHFEFFFECEECCDDDBDC_Mismatch_2_Sense_+_Library_PoolT
AAAGAATGAAGCAGAAACAGAGTATTAATGTGGAACAAATTCAATTAATAGGGATATCCCATTATAGTAAGATCCCCTGCAATATCCGAATAAG
>Frequency_1_QualityScore_FFHHHHGIJJJJJHIIJJJIJJJJIIHFGHIGJJIGIIIFHIGIHJIIGHIGFHDGHIIJIIHHHHHEDCDFFFFFEEECEDDDDDDDDDEEDB_Mismatch_0_Sense_+_Library_PoolT
CCTAGAAAGAATGAAGCAGAAACAGAGTATTATTGTGGAACGAATTCAATTAATAGGGATATCCCATTATAGTAAGATCCCCTGCAATATCCGA
>Frequency_1_QualityScore_FFHHHGHJJJJJJJJJJJJJJJIJJJEHIJJJIJJJJJJJJJJJJJIJJIJJJJJIJJJIIJIIJFIJJIGJHHHGHEFFFDFFEEECEEEDDD_Mismatch_0_Sense_+_Library_PoolT
GACCTTTCAGTCTAGGAAAACCTTGGTATTCAGAATTAAGACCCTTGGACCACTGAAATCTGCATATCTATGCTTAACAATCTTTTCACTGCTG
>Frequency_1_QualityScore_FFHHHHHHIHJJHFHHHIJIHIJJJIIIIIJIIIJHIJJJJJJIJGHJIJJJJJIJJIIFHIHHJGGIJEHFHHEFFFFFEEEEEEEDDBDDDD_Mismatch_2_Sense_+_Library_PoolT
ACTCCTGTGAAAGAGTGTTGATTGTAAGTAGACTGTATACACAAAATAGCTTTCTATTGTAGTTGTTTTGTGCACAATATTGTCAAAGAAATTC
>Frequency_1_QualityScore_FFHHHHHJJJJJJJJIJIJJIJGIHDIJJJJJJJJJJGIJJJIJJJJJJIIGIIGIJJHHHHGHFFBED?CEEEEDD?BDDDDDDDDDDDDD>C_Mismatch_0_Sense_+_Library_PoolT
AAGTACACGCCTGAAGACCTGGAAGCTCTTATCTTGGATCTGTTTCACGGCAATCCATCATCTCTGAGTTCAGGGAGAACCTAGAAAGAATGAA
>Frequency_1_QualityScore_FFHHHHHIJBGCFII@FHHFHIEFEFGEGHGGHIGIBBBGHGCHGIGGGCG@CGEGDGGGGCH@@@DE==?EFCCFFECDDCDCD;;@CCDDCC_Mismatch_0_Sense_+_Library_PoolT
CAGAAACAGAGTATTATTGTGGAACGAATTCAATTAATAGGGATATCCCATTATAGTAAGATCCCCTGCAATATCCGAATAAGACCTTTCAGTC
>Frequency_1_QualityScore_FFHHCFHIJIJIGJJJJJJJJIJJJJGIIIIJIJJIJJJJJJJJIJJJJJIIJJIJIJJJJJJHHHHHHEDFDDEEEDCCDDDDDDDDCDDDDD_Mismatch_0_Sense_+_Library_PoolT
AGAGTATTATTGTGGAACGAATTCAATTAATAGGGATATCCCATTATAGTAAGATCCCCTGCAATATCCGAATAAGACCTTTCAGTCTAGGAAA
>Frequency_1_QualityScore_FDHHDHGIIHJJGIJJJJJJIIJIIJIIIHJIJIIDGGHIIJJIIFIJIJIGGIIIFIGGHGGGIIEEIEHHHGHFFFFDCECCCDDDDCACDC_Mismatch_0_Sense_+_Library_PoolT
CATTATAGTAAGATCCCCTGCAATATCCGAATAAGACCTTTCAGTCTAGGAAAACCTTGGTATTCAGAATTAAGACCCTTGGACCACTGAAATC
>Frequency_1_QualityScore_FFHHHHHJGJJJIJJJJJIJJJIIHIIIJIJJJIIJIJIJJJJGIJJFJIIIJJJIIFGIJJIJJJJJJEEHHHGHHHFFFFF_Mismatch_1_Sense_+_Library_PoolT
AGCTTTCTATTGTAGTTGTTTTGTGCACAATATTGCCAAAGAAATTCAGTACAGGAGTTATCTTGCATTGTTTTCTTGAATTA
>Frequency_1_QualityScore_DDFCF<CGHI@GHIJEHHIFJAHHIHIIIIJJJJIGFFHEHHJHIBFIIJIHIIJJJJJJJJGGHGGFA@EHIIIAGE=C>CCEBDFDFEEEAA_Mismatch_1_Sense_+_Library_PoolT
AAGAGTGTTGATTGTAAGTAGACTGTATACACAAAATAGCTTTCTATTGTAGTTGTTTTGTGCACAATATTGTCAAAGAAATTCAGTACAGGAG
>Frequency_1_QualityScore_FFHHHHHJJJJJIJJJJJJJJIJFHHJJJJJJJJJJJIIJJJJJJIJIFGIIJJJJJJJJJJIJIJIIJHHHHHHHFFEFDEEECDEEDDDDBD_Mismatch_0_Sense_+_Library_PoolT
GAAAGAATGAAGCAGAAACAGAGTATTATTGTGGAACGAATTCAATTAATAGGGATATCCCATTATAGTAAGATCCCCTGCAATATCCGAATAA
>Frequency_1_QualityScore_FFHHHHHIIIHIIIJJJJJIJGIJJIJJJJJJJJIJIJGIJJJJJJIHIIHIDFGGIIJJIJJJJFHGIEHIHH_Mismatch_0_Sense_+_Library_PoolT
TCTATTGTAGTTGTTTTGTGCACAATATTGCCAAAGAAATTCAGTACAGGAGTTATCTTGCATGGTTTTCTTGA
>Frequency_1_QualityScore_FFHHHHGJJJJJJIJJJIJJJJIJJJIJJJIJJJJIJJJJIJIJJJGIEHFHHGEHFHIIJJJJJJJJJJIIIHHHHFHHFDFFFEDEEDCCDA_Mismatch_0_Sense_+_Library_PoolT
GGACCACTGAAATCTGCATATCTATGCTTAACAATCTTTTCACTGCTGTGAAAGAGTGTTGATTGTAAGTAGACTGTATACACAAAATAGCTTT
>Frequency_1_QualityScore_FFHHHHHJJJIJIDHIIJIGIIJHGIIIJHHDHIJJJJIIHJIJJJJJJJIJJIJJJJJIIJJJJJFIGCAEEHHHGHHFF@DFDDEEEA_Mismatch_0_Sense_+_Library_PoolT
ATACACAAAATAGCTTTCTATTGTAGTTGTTTTGTGCACAATATTGCCAAAGAAATTCAGTACAGGAGTTATCTTGCATGGTTTTCTTGA
>Frequency_1_QualityScore_FFHHHHHIIJJHICIFHIHIJJIJJJIGJJJJJIJJJJJJJJJJJIJJIIIIJJIJJIJJFHHFGIJJJGIDGHIHGHHHHHFFFDFFCEDEEE_Mismatch_2_Sense_+_Library_PoolT
TCCTGTGAAAGAGTGTTGATTGTAAGTAGACTGTATACACAAAATAGCTTTCTATTGTAGTTGTTTTGTGCACAATATTGTCAAAGAAATTCAG
>Frequency_1_QualityScore_FF@FHHFGGGHIIEEG@HGIJIIJGJJFIGBHCFHGIIIJJIGIEGEGIIIEIHJJGGIJ=CEHIJHHH_Mismatch_0_Sense_+_Library_PoolT
TGTAGTTGTTTTGTGCACAATATTGCCAAAGAAATTCAGTACAGGAGTTATCTTGCATGGTTTTCTTGA
>Frequency_1_QualityScore_FFHHHHHIJJHIHJJIHJEHHIIGHIJIIJJIIJIJJJHIIJJIJIJJJJJJIJJJJJGIIJHIIFHIFFHIJIJHHGHHFFFFFFFEE_Mismatch_0_Sense_+_Library_PoolT
TTCACTGCTGTGAAAGAGTGTTGATTGTAAGTAGACTGTATACACAAAATAGCTTTCTATTGTAGTTGTTTTGTGCACAATATTGCCAA
>Frequency_1_QualityScore_FFHHGHFIJJJIJJJJJJJIJJJJIJJJJJJIJJJIJJIIJJJJJJJIJJHIJJIIIIBEHHHHHHFFFCFEEEEEEDDDDDDDDDDDCCCDDD_Mismatch_0_Sense_+_Library_PoolT
CTGGAAGCTCTTATCTTGGATCTGTTTCACGGCAATCCATCATCTCTGAGTTCAGGGAGAACCTAGAAAGAATGAAGCAGAAACAGAGTATTAT
>Frequency_1_QualityScore_DDFHFHGJIJJJHIHFHJGHAFHHGFHGIJJJJGIIJFIIHIJJJIJIIIJJJJJJJJJJEIGIGHGCGC@AGHJGGGH_Mismatch_0_Sense_+_Library_PoolT
TTTTCACTGCTGTGAAAGAGTGTTGATTGTAAGTAGACTGTATACACAAAATAGCTTTCTATTGTAGTTGTTTTGTGCA
>Frequency_1_QualityScore_FFHHHHFHIJJJJIJJJJJJGJJJJJJJJJIJJJJIJJJJJJJIIJJJJIJJJJJJJJJJJJIJJJIJJGIJJHEHEEHHBF;?@DDEEEEEDE_Mismatch_2_Sense_+_Library_PoolT
CCTTGGTATTCAGAATTAAGACCCATGGACCACTGAAATCTGCATATCTATGCTTAACAATCTTTTCACTCCTGTGAAAGAGTGTTGATTGTAA
>Frequency_1_QualityScore_DBCCFFHI>F>FBCIBBE;CCFAEAHCE<?FHIHEICF??GBFHGGIG7FBGGHGI@HEEGHIIBAF8C@@;@DHEED@CEE@BBD>@@CC_Mismatch_0_Sense_+_Library_PoolT
TTTTCACTGCTGTGAAAGAGTGTTGATTGTAAGTAGACTGTATACACAAAATAGCTTTCTATTGTAGTTGTTTTGTGCACAATATTGCCAA
>Frequency_1_QualityScore_FFGHFFDHIJJJJJJIIJJJIIIIEIIJJJJJJJIJIGIJFIIIIGGJHIIJIHGIIIEIGGFGHHFHC=DHGEEHGHFEDCDFBCEEEDEEDE_Mismatch_0_Sense_+_Library_PoolT
ATTAAGACCCTTGGACCACTGAAATCTGCATATCTATGCTTAACAATCTTTTCACTGCTGTGAAAGAGTGTTGATTGTAAGTAGACTGTATACA
>Frequency_1_QualityScore_FFHHFHHIJJIJJIJJJJJJHHGJJJJJJJJJJJIJBGIIJJJJJIJJJJIJJJIIIJJJJJJIIHHHHCADFFFFDFEEEEDDEDDDDDDCDC_Mismatch_0_Sense_+_Library_PoolT
ATCCGAATAAGACCTTTCAGTCTAGGAAAACCTTGGTATTCAGAATTAAGACCCTTGGACCACTGAAATCTGCATATCTATGCTTAACAATCTT
>Frequency_1_QualityScore_FFHGGHHIJJJJJIJJIIJJJIJJJJJIIJJJJIJJJJJIJJJJFHIIIIJGIJJJGIGIJJIIIJHHHEEFFBDFCEEEEEEDDCFEEEDEED_Mismatch_0_Sense_+_Library_PoolT
CCTGCAATATCCGAATAAGACCTTTCAGTCTAGGAAAACCTTGGTATTCAGAATTAAGACCCTTGGACCACTGAAATCTGCATATCTATGCTTA
>Frequency_1_QualityScore_FFHHHHHJJJJJJJGGIIIIJHJJJJJJJJJIJJJJJIJJJIJIJJJGBFIJJJIHIJJJCGGHEGGJHEEFFEEEEDEEDDEDCD>CCECDDD_Mismatch_0_Sense_+_Library_PoolT
GACTCTCAGATATATATTAAGTACACGCCTGAAGACCTGGAAGCTCTTATCTTGGATCTGTTTCACGGCAATCCATCATCTCTGAGTTCAGGGA
>Frequency_1_QualityScore_DDA1:D>EEEEE3<+?<*:9???DC>D<B;BBDD;>?DD=DBC88BBB=>AEECCEEED<CEDDD@DD@;ADDDDAAAAAA>;>>_Mismatch_0_Sense_+_Library_PoolT
AGGAAAACCTTGGTATTCAGAATTAAGACCCTTGGACCACTGAAATCTGCATATCTATGCTTAACAATCTTTTCACTGCTGTGAA
>Frequency_1_QualityScore_FFHHHHHJJIHJIJJIJJJIJJJJIJJIJIIIJJJJIIJJJJJJJIIIIIGIJJJIJJHIGHIHHHHHGEEFFFFFFFCEEEECFEEE;A_Mismatch_0_Sense_+_Library_PoolT
GACCCTTGGACCACTGAAATCTGCATATCTATGCTTAACAATCTTTTCACTGCTGTGAAAGAGTGTTGATTGTAAGTAGACTGTATACAC
>Frequency_1_QualityScore_DFFHHHHIGJJJJIJJJJJJJJJJJJJIJJIJJIIJIJJJJIJIEIJJIGIJIJJJJIJGIGIJJJJHGDHIJCHAEHHFFFFFE_Mismatch_0_Sense_+_Library_PoolT
AGACTGTATACACAAAATAGCTTTCTATTGTAGTTGTTTTGTGCACAATATTGCCAAAGAAATTCAGTACAGGAGTTATCTTGCA
>Frequency_1_QualityScore_FFHHHHHJJ+AFHGIJJIJJJJJJGIJIJIJJIJIJJIIJJJFHIIJIJJGHJJJJJIEEIJJJGIEFECEHDFFFFFCDEEECCCDDDCDDCD_Mismatch_1_Sense_+_Library_PoolT
TTATTGTGGTACGAATTCAATTAATAGGGATATCCCATTATAGTAAGATCCCCTGCAATATCCGAATAAGACCTTTCAGTCTAGGAAAACCTTG
>Frequency_1_QualityScore_FFGHHHHJJJEHJJJJJJJJJJJJIJJJJJJIJJIJIJJJJJJJJIIJIGHJGEGGGIIAGGIIJJJJJGIGIHHHHGHF@BDD9A;@ACDDDD_Mismatch_0_Sense_+_Library_PoolT
AAAACCTTGGTATTCAGAATTAAGACCCTTGGACCACTGAAATCTGCATATCTATGCTTAACAATCTTTTCACTGCTGTGAAAGAGTGTTGATT
>Frequency_1_QualityScore_FFHHHHHJJJJJJJJJJJJJJJIJIJJJJIJJJJJJJJJJJJJJJJJJJJJJJJJJIJJJJJJJJHHHHEEDFEDF>@CEDEEDDDEEDEEDDD_Mismatch_0_Sense_+_Library_PoolT
TATTCAGAATTAAGACCCTTGGACCACTGAAATCTGCATATCTATGCTTAACAATCTTTTCACTGCTGTGAAAGAGTGTTGATTGTAAGTAGAC
>Frequency_1_QualityScore_FFHGGHHJJJJIJJJJIJJJJJJJIIIIJGGDIHIJJIIIJIJIJIJJJIIJJJJIJJJIJIIIJIJJJHHHFHHHHFDEFFFEEEEEEEDDDD_Mismatch_0_Sense_+_Library_PoolT
TAAGACCTTTCAGTCTAGGAAAACCTTGGTATTCAGAATTAAGACCCTTGGACCACTGAAATCTGCATATCTATGCTTAACAATCTTTTCACTG
>Frequency_1_QualityScore_FFHHHHGJJJJJJIIJJJJJJJJJJJJJJGIIJJJJIJJJJJJJJJJJJJJJJJJJJJIJJJJIJJJJIHIJHHHHHHHFFFFFDEEEEEEDDD_Mismatch_0_Sense_+_Library_PoolC
TAAGACCTTTCAGTCTAGGAAAACCTTGGTATTCAGAATTAAGACCCTTGGACCACTGAAATCTGCATATCTATGCTTAACAATCTTTTCACTG
>Frequency_1_QualityScore_FFHBHHHJJIJIJJIIIJJJJJIIGJJJJJJJIJJJJHIIIIIGHDGHJJJJJJJJJIGHII_Mismatch_1_Sense_+_Library_PoolT
TAGTTGTTTTGTGCACAATATTGCCAAAGAAATTCAGTACAGGAGTTATCTTGCATGGTTTA
>Frequency_1_QualityScore_FFHHHHHJJJJJJIJJJJJJIJJJJJJJJJJIJIJJIJJIJJJIIIGIJJIJJJIIJJJJJJFHGJJJJIJG_Mismatch_2_Sense_+_Library_PoolT
AAAATAGCTTTCTATTGTAGTTGTTTTGTGCACAATATTGCCAAAGAAATTCAGTACAGGAGTTATCTTGAC
>Frequency_1_QualityScore_FFHHHHHGIJIJIJJJJJJJIJIIIJGIJGJJHIJJIJJJJJJJIJJJJJJHIGIGGGI=BFGICHIJJJJIJGICHHHHHFFFEFFACDEEDC_Mismatch_0_Sense_+_Library_PoolT
CTTGGACCACTGAAATCTGCATATCTATGCTTAACAATCTTTTCACTGCTGTGAAAGAGTGTTGATTGTAAGTAGACTGTATACACAAAATAGC
>Frequency_1_QualityScore_FFHHHHHJJJJJJJIIJJJJIGIIGIIHIIJJJJJJIIIGHGIIIJJIIJIJJIJIJJJJJJIIIJJJID@@EHGHGHH_Mismatch_1_Sense_+_Library_PoolT
GTATACACAAAATAGCTTTCTATTGTAGTTGTTTTGTGCACAATATTGCCAAAGAAATTCAGTACAGGAGTTATCTTGA
>Frequency_1_QualityScore_FFHHHHHJJJJJHJJIJJJJJIIJJJJJJJJHIJJJJJJIJJJJJJHHIJIFIJJIJJIJIHIJJJJJHHHGHHFFFEFFFDEE??8?CBDD@@_Mismatch_1_Sense_+_Library_PoolT
ATATATATTAAGTACACGCCTGAAGACCTGGAAGCTCTTATCTTGGATCTGTTTCACTGCAATCCATCATCTCTGAGTTCAGGGAGAACCTAGA
>Frequency_1_QualityScore_FDFDFHFIIJIIIJJJJJIJIJIDIIJJIIGJJJJJIFHIGIG@G9BBFGDGIIIIGIGGIJIJJDGGEEHGIGHHH>CCBEFFE@C@>ACEAD_Mismatch_0_Sense_+_Library_PoolT
ATCTGCATATCTATGCTTAACAATCTTTTCACTGCTGTGAAAGAGTGTTGATTGTAAGTAGACTGTATACACAAAATAGCTTTCTATTGTAGTT
>Frequency_1_QualityScore_DFHFFDBHHIJIIIJJJIJJIIIIIJJJJIIGGHHGIJIIJIIGIJIJJFFGIJGIIJBGGHGHHHFFFEFFECCC>CDDDCCC?CD:ACDDED_Mismatch_1_Sense_+_Library_PoolT
TGGAAGCTCTTATCTTGGATCTGTTTCACGGTAATCCATCATCTCTGAGTTCAGGGAGAACCTAGAAAGAATGAAGCAGAAACAGAGTATTATT
>Frequency_1_QualityScore_FFHHGHHJJJJJJJJJJJJJJJJJIJJIJJJJJJJJJIJJJIJJJJJJFIIJJJJJIGIJJJJJFFHHHDFFFFEEDEEEECCCDDDDDDCDDC_Mismatch_0_Sense_+_Library_PoolT
ATTGTGGAACGAATTCAATTAATAGGGATATCCCATTATAGTAAGATCCCCTGCAATATCCGAATAAGACCTTTCAGTCTAGGAAAACCTTGGT
>Frequency_1_QualityScore_FFHGHFHIJJJHJJFJJIIJJIIJJJHIJJGHHGIIJJJJJJJJJJIJJJJJJIHIIJGIFHIIIIJJH_Mismatch_1_Sense_+_Library_PoolT
AATAGCTTTCTATTGTAGTTGTTTTGTGCACAATATTGCCAAAGAAATTCAGTACAGGAGTTATCTTGA
>Frequency_1_QualityScore_BBBCFF?CCBAB><<?IHI:FGDF33CH>GF?@EHE9:C@FE<BDE?B?FD>BFEG;C=8B>7CF;C_Mismatch_1_Sense_+_Library_PoolT
TAGCTTTCTATTGTAGTTGTTTTGTGCACAATATTGCCAAAGAAATTCAGTACAGGAGTTATCTTGA
>Frequency_1_QualityScore_FFHHHHHJJJJJJJJJJJJJJJJJJJJIJIJJJJJFHIJJJJJIIJJJJIIHIJIJJJJIGHEHJHHHFECFFFFFDEEEEEEEDDCDDDCBDD_Mismatch_2_Sense_+_Library_PoolT
AGGGAGAACCTAGAAAGAATGAAGCAGAAACAGAGTATTAATGTGGAACAAATTCAATTAATAGGGATATCCCATTATAGTAAGATCCCCTGCA
>Frequency_1_QualityScore_FFHGHHHJJIJJJJJJJJIJIIJJJIJJJJIJJJJJJJJIHIHGH?BEHHIJJJJJJIIHJJJJIJIIJGGGHIJJJJJHHHGGHDFFFFFFCE_Mismatch_1_Sense_+_Library_PoolT
ATCTGCATATCTATGCTTAACAATCTTTTCACTCCTGTGAAAGAGTGTTGATTGTAAGTAGACTGTATACACAAAATAGCTTTCTATTGTAGTT
>Frequency_1_QualityScore_DFHHFHGIIJI+CIGHJGJJJIJIIIJIGHHFFFHEDCDDFGHIIIBFHIEGGJGIJFEECGHECBHGIGEIJJEIJFIGHAHHHHF@BFFEDE_Mismatch_1_Sense_+_Library_PoolT
ATCTATGCTTATCAATCTTTTCACTGCTGTGAAAGAGTGTTGATTGTAAGTAGACTGTATACACAAAATAGCTTTCTATTGTAGTTGTTTTGTG
>Frequency_1_QualityScore_FFHHHHHJJJIJJJJJJJJJJIIIFIIIFHGFGIJHIJIIFIIHIJJJJJIIJJJJJJEHBHIJIGIGJHHIIIGGIHIHHHHHFDEDDECCED_Mismatch_0_Sense_+_Library_PoolT
CTTAACAATCTTTTCACTGCTGTGAAAGAGTGTTGATTGTAAGTAGACTGTATACACAAAATAGCTTTCTATTGTAGTTGTTTTGTGCACAATA
>Frequency_1_QualityScore_:AA?CFDGB<CGIH;?CE@EFHH92AC9C:BFFBCDFFFIGBD>F?<BF9??3?((99))8B=BB=CA@==CFEE4@E?;EEDD_Mismatch_1_Sense_+_Library_PoolT
CAATCTTTTCACTCCTGTGAAAGAGTGTTGATTGTAAGTAGACTGTATACACAAAATAGCTTTCTATTGTAGTTGTTTTGTGCA
>Frequency_1_QualityScore_DFHGDDHHIBHHGGIEHGIEBGEAD=GDFGGDHI8BD>HIII;C;FEGAEBCE:@C>>CC;@?@;;(8<<:ACC@@CCACAC>?0<9<AC?<?>_Mismatch_1_Sense_+_Library_PoolT
TTGCAATTGAAGAGGCGCTCAGGACCCATTCAGGTTGGATTGTGCCGGATGTGCAGATGCAGGAGGAGCTTAGAATTTCAATCGCAGAGAAGAT
>Frequency_1_QualityScore_DDFGHHHCEHGGIIIGFHGG*?DHFBECHHEH@EGFFDFEHGIIJIJJGIJGGFHJC@FGAD>EHEEFFCBDFCEECD?C;?CC@C>CCACCDD_Mismatch_0_Sense_+_Library_PoolT
TCCTGGGTGGACTCAGAAAGTATTTGGAATGTGGGAGAGACTCTCAGATATATATTAAGTACACGCCTGAAGACCTGGAAGCTCTTATCTTGGA
>Frequency_1_QualityScore_BDB<?HHIEA;:AEBFCFE@4C4CG9EECFHD0?@6-=B3B@F>@AE9CHEEH>=:?B;;@@<?8;@>:;5:(5,5>:<8<90+<?@::C@>@>_Mismatch_0_Sense_+_Library_PoolT
TTCAGGGGTTTCAATTTTGCAATTGAAGAGGCGCTCAGGAACCATTCAGGTTGGATTGTGCCGGATGTGCAGATGCAGGAGGAGCTTAGAATTT
>Frequency_1_QualityScore_FFHHHHHJJJJJJJIJJJJJJJJJJIIJJJJJIJJJJJJJJIJGHIIHIDFEHIIJJJJJJJIDIJJJJJJIJJJJIJIHHHHHHFFFFFFFEE_Mismatch_0_Sense_+_Library_PoolT
TGAAATCTGCATATCTATGCTTAACAATCTTTTCACTGCTGTGAAAGAGTGTTGATTGTAAGTAGACTGTATACACAAAATAGCTTTCTATTGT
>Frequency_1_QualityScore_FFHHHHHJJGHIIIJJJIJJJJJIJJJJJJIJJJIJJJIJJJIJJJJJJJJJJJIIJJJJJJHHHHFFFCFEEEDCB@BDCDDDDDDDDDFDDD_Mismatch_0_Sense_+_Library_PoolT
GAAACAGAGTATTATTGTGGAACGAATTCAATTAATAGGGATATCCCATTATAGTAAGATCCCCTGCAATATCCGAATAAGACCTTTCAGTCTA
>Frequency_1_QualityScore_FFHHHHHJJJJIIJJIJJJJJJJJJJIJIIJJJJJJJHJJJJIJIJJJJJJJGIJJJJJJHHHHGF?DFDEFEEEEDEDDDBDDDDD@DECADD_Mismatch_0_Sense_+_Library_PoolT
TGTTTCACGGCAATCCATCATCTCTGAGTTCAGGGAGAACCTAGAAAGAATGAAGCAGAAACAGAGTATTATTGTGGAACGAATTCAATTAATA
>Frequency_1_QualityScore_FFHHHHHIJJJHJJJIJJJJJJJIJJJGJGGJJJJJJJJJJJJJJJJGIIJJJJIIJJJJIJJJIJHHHEHHHFFFFFFEDDEDDDCCBDDDCD_Mismatch_0_Sense_+_Library_PoolT
TCCCATTATAGTAAGATCCCCTGCAATATCCGAATAAGACCTTTCAGTCTAGGAAAACCTTGGTATTCAGAATTAAGACCCTTGGACCACTGAA
>Frequency_1_QualityScore_FFHHHHHIJJJIJCIHJJHJJJJJJJIJJJJJJJJJJJJJJJJJJJJIHIJJJIJJJJJJHIJHIJJJHGHGIIJHFHHHHHFFFDFEEEEEDD_Mismatch_0_Sense_+_Library_PoolT
TGCTGTGAAAGAGTGTTGATTGTAAGTAGACTGTATACACAAAATAGCTTTCTATTGTAGTTGTTTTGTGCACAATATTGCCAAAGAAATTCAG
>Frequency_1_QualityScore_FFFHDHHJJJJJJJJJJJJJJJJJIJJJJJJJJJJJJJJJJJIJJJJJJJJHIIJIJJJJJJIIGIJJIEGHGHHFCE?BBDEFFEDEDEEEED_Mismatch_0_Sense_+_Library_PoolT
GGTATTCAGAATTAAGACCCTTGGACCACTGAAATCTGCATATCTATGCTTAACAATCTTTTCACTGCTGTGAAAGAGTGTTGATTGTAAGTAG
>Frequency_1_QualityScore_FFHHHHHJJJJJJJJJJJJJJJJJJJIJJIJJJJJJJJJJJIJJJJJJJJJJJJJJJHIIJJIIGIJJJJHHHHHFFFFFEEDDDDDDDDDDED_Mismatch_0_Sense_+_Library_PoolT
TATAGTAAGATCCCCTGCAATATCCGAATAAGACCTTTCAGTCTAGGAAAACCTTGGTATTCAGAATTAAGACCCTTGGACCACTGAAATCTGC
>Frequency_1_QualityScore_FFHHHHHJJJJJJJIJHHIJJJJJIJJJJJJJJJJJIJJJJJIJIIJJJIIJJJJJJJJJJHGIJIGIGHHHHHFFFFFFFDDCDDDDDDDDDD_Mismatch_0_Sense_+_Library_PoolT
TGAAGCAGAAACAGAGTATTATTGTGGAACGAATTCAATTAATAGGGATATCCCATTATAGTAAGATCCCCTGCAATATCCGAATAAGACCTTT
>Frequency_1_QualityScore_FFHHFHHJJIJJJJJJJJJJIJJHIJJJIJJJJJJJIIIHIJJJJIJIHJJJGIJIIJJJ_Mismatch_0_Sense_+_Library_PoolT
AGTAGACTGTATACACAAAATAGCTTTCTATTGTAGTTGTTTTGTGCACAATATTGCCAA
>Frequency_1_QualityScore_DAFFDHDGGDECCI:CCDGHAFHHEBFHIG?D;FHIIIGGIGIFIBEDCEDGII:F@FGHA@7@DEHHC?EEDBDC7;@>@;6;?B;ABCCCC:_Mismatch_1_Sense_+_Library_PoolT
TATATATTAAGTACACGCCTGAAGACCTGGAAGCTCTTATCTTGGATCTGTTTCACGGTAATCCATCATCTCTGAGTTCAGGGAGAACCTAGAA
>Frequency_1_QualityScore_2AFFA<CFIAGII9DEEGI<FEFEBB99:CFEEII@FEFGDFFIIDBGFFGGE)<CFDA=F;C;=;DDA;??3?);@D>@@BC@B@@@5-5?B?_Mismatch_0_Sense_+_Library_PoolT
TATTATTGTGGAACGAATTCAATTAATAGGGATATCCCATTATAGTAAGATCCCCTGCAATATCCGAATAAGACCTTTCAGTCTAGGAAAACCT
>Frequency_1_QualityScore_FFHHHHHJJJJJIIJIIJIJJJJIGIJIJIIJJJJJJJJIHIGIAGEH?BBFGIJJJGGIJGHIJJJJGCCHGHHF?EFFFDEEEEEECDDDAD_Mismatch_0_Sense_+_Library_PoolT
GAAATCTGCATATCTATGCTTAACAATCTTTTCACTGCTGTGAAAGAGTGTTGATTGTAAGTAGACTGTATACACAAAATAGCTTTCTATTGTA
>Frequency_1_QualityScore_FFHHHHHJJIJJJJJJJJJJJJJJIJJHIJHGIJJJIJJJJIJJJJIIJJJJJHIJIIJJJIJHJJIGIGGGIJJHHHE_Mismatch_1_Sense_+_Library_PoolT
TATACACAAAATAGCTTTCTATTGTAGTTGTTTTGTGCACAATATTGTCAAAGAAATTCAGTACAGGAGTTATCTTGCA
>Frequency_1_QualityScore_FFHHHHHJGGHJIIJJGGIIIIJDGIIJIJJJJJJIJJJIJJJJJJJJJJIJIJGHIIJJIHHB>EDFFCBECEEEDDCCDDDDDDDDDDCD3@_Mismatch_0_Sense_+_Library_PoolT
AGACCTGGAAGCTCTTATCTTGGATCTGTTTCACGGCAATCCATCATCTCTGAGTTCAGGGAGAACCTAGAAAGAATGAAGCAGAAACAGAGTA
>Frequency_1_QualityScore_FAHHHGFHHGIGGHCHIIIFIIGIGHGGFFHIIIIIIHCHIGIHIIEGIIJIJJICD:CHIIIGIIJHGCDEECHH=@DFFDFFEC_Mismatch_0_Sense_+_Library_PoolT
TAGACTGTATACACAAAATAGCTTTCTATTGTAGTTGTTTTGTGCACAATATTGCCAAAGAAATTCAGTACAGGAGTTATCTTGCA
>Frequency_1_QualityScore_;?FFFFDFFBB9:CHHB4?HHFFFIFCCEE;3?D><F<BBBFCF<D99BABB;F@F=CF>BB=@6C=EDCEEFE;===?).(;@;A?;_Mismatch_2_Sense_+_Library_PoolT
ACACAAAATAGCTTTCTATTGTAGTTGTTTTGTGCACAATATTGTCAAAGAAATTCAGTACAGGAGTTATCTTGCATGGTTTTCTCGA
>Frequency_1_QualityScore_FFHHHHHIJJJJJJJJJJJJJJJJJIJJIJCGGIIHJJJJJJJJJJJJJJJJJJJIJJJJJJJJJJJJJHIJJJJIJHHHHHHFFFFEDEEEED_Mismatch_1_Sense_+_Library_PoolT
CTTAACAATCTTTTCACTCCTGTGAAAGAGTGTTGATTGTAAGTAGACTGTATACACAAAATAGCTTTCTATTGTAGTTGTTTTGTGCACAATA
>Frequency_1_QualityScore_FFHHHHHJJJJJIJJJJJJIIIJJJJJJJJJHIJIGHCGDGGHJJJJJJJGIJJJJJHIJJJJJJGJJJHHIJJJJHHGHGHHFFFFDEEEEDC_Mismatch_2_Sense_+_Library_PoolT
ATCTATGCTTAACAATCTTTTCACTCCTCTGAAAGAGTGTTGATTGTAAGTAGACTGTATACACAAAATAGCTTTCTATTGTAGTTGTTTTGTG
>Frequency_1_QualityScore_FFHHHHGJJEHBFHHJIJIGIJJIFIGJIIFHHIJJJIJJ_Mismatch_1_Sense_+_Library_PoolT
CAATATTGTCAAAGAAATTCAGTACAGGAGTTATCTTGCA
>Frequency_1_QualityScore_FFHHHHGJJJJJJJJJJJJJJJJJJJJJJIIJJJJJJJJJJJJJJJHGIJJJJIIIJJJIJJHHHHHFFFFADEEDEDDCDEDCCCDDEEEEDE_Mismatch_0_Sense_+_Library_PoolT
CCCCTGCAATATCCGAATAAGACCTTTCAGTCTAGGAAAACCTTGGTATTCAGAATTAAGACCCTTGGACCACTGAAATCTGCATATCTATGCT
>Frequency_1_QualityScore_DDBHBF>EA?FGCHGGGH6?ED>@CBFCDBD?GGICH<FGIGGIIGE@CDF>=C>BCC6;BDBCEC>>353@CDCDD>;:CC;>C?6?A<9:3:_Mismatch_0_Sense_+_Library_PoolT
TGATACCAGCCTATCGGTCCTTCCTGGGTGGACTCAGAAAGTATTTGGAATGTGGGAGAGACTCTCAGATATATATTAAGTACACGCCTGAAGA
>Frequency_1_QualityScore_FFHHHHHJJJJJJJJJJJJJJJJIJJJJIJJJJJJJJJJJJJJIJEIIIIJJJHGIJJJJJJIJJJJIHHHHHFFFFFEEEEEEDDDDDDDDDD_Mismatch_2_Sense_+_Library_PoolT
GTAAGATCCCCTGCAATATCCGAATAAGACCTTTCAGTCTAGGAAAACCTTGGTATTCAGAATTAAGACCCATGGATCACTGAAATCTGCATAT
>Frequency_1_QualityScore_FDHHHHHJJJJIJJJIJJJJJJJJJJJJJJJIHIIIIIDGGIJJJJJJJJJGIJJJJJJJJIIIIIIJJ@GGIGJJIJGHHHHHHHFFBEFEEE_Mismatch_0_Sense_+_Library_PoolT
TATCTATGCTTAACAATCTTTTCACTGCTGTGAAAGAGTGTTGATTGTAAGTAGACTGTATACACAAAATAGCTTTCTATTGTAGTTGTTTTGT
>Frequency_1_QualityScore_FFHHHHHJJJJJJJJJJJJJJJJJJIJJJJJJJJJJJJJJJJJJIJJJJIJJIJIJJJJJJIJGHGHGHGEEHHFHHFFFFFFFCEEDEEEDDD_Mismatch_0_Sense_+_Library_PoolT
AATTAAGACCCTTGGACCACTGAAATCTGCATATCTATGCTTAACAATCTTTTCACTGCTGTGAAAGAGTGTTGATTGTAAGTAGACTGTATAC
>Frequency_1_QualityScore_FFHHHHHJJJJJJJJJJJJJJJJJIJJJIJJIJJJJJJJJJJJIJJJJIJJJJJJJJJJJIJJIJHJGIGIJHHFHFFFFFF_Mismatch_1_Sense_+_Library_PoolT
ACTGTATACACAAAATAGCTTTCTATTGTAGTTGTTTTGTGCACAATATTGCCAAAGAAATTCAGTACAGGAGTTATCTTGA
>Frequency_1_QualityScore_DDFHHHHJJJJJJJJJJJJJJJHIIJHIJIIJHIJJJJJJJJJJJJJJJJJJJJJIJHIJJIJJJIIJIJIHHHHHHHHFFFFF>CBDE_Mismatch_1_Sense_+_Library_PoolT
TGTATACACAAAATAGCTTTCTATTGTAGTTGTTTTGTGCACAATATTGCCAAAGAAATTCAGTACAGGAGTTATCTTGCATGGTTTTA
>Frequency_1_QualityScore_FFHHHHHJJJJIJJJJIJIJJJJJJJHHIJJJJJIJJIJJJJJJJJIHIJFFFHIIJIJIIJJJJJJJHHGHHHHHFFFFFDDDECDDDEEDBD_Mismatch_0_Sense_+_Library_PoolT
CTAGAAAGAATGAAGCAGAAACAGAGTATTATTGTGGAACGAATTCAATTAATAGGGATATCCCATTATAGTAAGATCCCCTGCAATATCCGAA
>Frequency_1_QualityScore_FFGHHHFHIIGHAIHJIHJIJJIJFHIJJJJJHIJJJIJJJJJJJJFHIIIJEIIJGIIHIJIJJJJJJJIDHIIHHHHGHFFFFFFEEEEEEE_Mismatch_2_Sense_+_Library_PoolT
CCTGTGAAAGAGTGTTGATTGTAAGTAGACTGTATACACAAAATAGCTTTCTATTGTAGTTGTTTTGTGCACAATATTGTCAAAGAAATTCAGT
>Frequency_1_QualityScore_FFHHHHHJJJJJGIJJJJJJJGIJJJJJIIJIJJJJJJJJJJJJJJJJJJIJJIIJJJJJJJHJI_Mismatch_0_Sense_+_Library_PoolT
GTATACACAAAATAGCTTTCTATTGTAGTTGTTTTGTGCACAATATTGCCAAAGAAATTCAGTAC
>Frequency_1_QualityScore_FFHHGHHJJJIIIJJJJJIGHIIJIIJJJJJJJJJIJGIIJJIJIJJJJIJIGIJJJJJJHGHHHFFFFDEEEEE@ACFEDEDDDDDDDBDBDD_Mismatch_0_Sense_+_Library_PoolT
TCTTGGATCTGTTTCACGGCAATCCATCATCTCTGAGTTCAGGGAGAACCTAGAAAGAATGAAGCAGAAACAGAGTATTATTGTGGAACGAATT
>Frequency_1_QualityScore_FFHHHHGIJJJIJJIJJJFIJJJIIIIIJJIJJJIIJFHIJGIJJHIJJJHEFF@DCECCDEDDDDBDDBBBDDCCCDDDDDEDEDDDDDBDDD_Mismatch_0_Sense_+_Library_PoolT
ATTTTGCAATTGAAGAGGCGCTCAGGAACCATTCAGGTTGGATTGTGCCGGATGTGCAGATGCAGGAGGAGCTTAGAATTTCAATCGCAGAGAA
>Frequency_1_QualityScore_DFGHHHHFHJG<IEHHGIHIFIGIGIJIJJJJGHIIJJJJIJHJJIIIHIJHHGHIJJJJIIIIGHHIIGHIJJJJGHGEHHHHFFF@CCED@D_Mismatch_1_Sense_+_Library_PoolT
TTGATTGTAAGTAGACTGTATACACAAAATAGCTTTCTATTGTAGTTGTTTTGTGCACAATATTGTCAAAGAAATTCAGTACAGGAGTTATCTT
>Frequency_1_QualityScore_FFHHHHHIJJJJJJJIJJJJIJIJJJJJJJGIJJIIJJJJJJIJFHJJJJJJIIIJJJJIIIHHHFHHHFFFFFFEEEEEEDDDDDEEDEDFCC_Mismatch_0_Sense_+_Library_PoolT
TCTGAGTTCAGGGAGAACCTAGAAAGAATGAAGCAGAAACAGAGTATTATTGTGGAACGAATTCAATTAATAGGGATATCCCATTATAGTAAGA
>Frequency_1_QualityScore_FFHHHGHJJJJIJGIJJJJJJJJIGJJIJJJJJJJJJJJJJJIJJJJJIIBFEHIJJJJJJJJHIJJJJGHIJHHHHHHFFFFFDEEEDEDEED_Mismatch_0_Sense_+_Library_PoolT
CTGAAATCTGCATATCTATGCTTAACAATCTTTTCACTGCTGTGAAAGAGTGTTGATTGTAAGTAGACTGTATACACAAAATAGCTTTCTATTG
>Frequency_1_QualityScore_FFHHHHHJJJJJJIJJIIJJIJJIJJHHIJIJJJJJJJJJJJJJJIJGHIJJJDFGIJJJJJJJIIIJJIHIIIIJJJFGHHHFFFFFFEEECC_Mismatch_0_Sense_+_Library_PoolT
CCACTGAAATCTGCATATCTATGCTTAACAATCTTTTCACTGCTGTGAAAGAGTGTTGATTGTAAGTAGACTGTATACACAAAATAGCTTTCTA
>Frequency_1_QualityScore_EFHHGGHIBGBECE:C?FGGFGFEGEHEHIIEA?DD>BDHIC?:1?D9B??/?@FHHEHIIIII;EGGFH?E==3;@CFCC@C>9>>CDAC>A:_Mismatch_1_Sense_+_Library_PoolT
ACAAATTCAATTAATAGGGATATCCCATTATAGTAAGATCCCCTGCAATATCCGAATAAGACCTTTCAGTCTAGGAAAACCTTGGTATTCAGAA
>Frequency_1_QualityScore_FFGHHHHJJJJHJJJJJJHJJJJJJIJJJJJJJJJGIJJJJJJJJJJJJHHHJJJJJIJIJJJJJIJHHHHHHFFFFFFEDCEEEEDDDDCEED_Mismatch_1_Sense_+_Library_PoolT
TCATCTCTGAGTTCAGGGATAACCTAGAAAGAATGAAGCAGAAACAGAGTATTATTGTGGAACGAATTCAATTAATAGGGATATCCCATTATAG
>Frequency_1_QualityScore_FFHHHHHJJJJJIJHIIJJJJJIIJHIJJJJJJJIIJJIHHGIJJJJIJJJJJJJIJJJIJJJJJJIIJHGJHHHHHHHFFFDDEEDDDDDDDD_Mismatch_2_Sense_+_Library_PoolT
AAGCAGAAACAGAGTATTAATGTGGAACAAATTCAATTAATAGGGATATCCCATTATAGTAAGATCCCCTGCAATATCCGAATAAGACCTTTCA
>Frequency_1_QualityScore_FFHHGHHJJIJJJJIJJJJJJJJJJJJJJJJJJIJIIEHIJJJJJJJJJJJJIJJJJJJJIIIIIJJHCAEHHFFFFFFEEEEEEDDDDDDDDB_Mismatch_0_Sense_+_Library_PoolT
GGATATCCCATTATAGTAAGATCCCCTGCAATATCCGAATAAGACCTTTCAGTCTAGGAAAACCTTGGTATTCAGAATTAAGACCCTTGGACCA
>Frequency_1_QualityScore_FFHHHHHJJJJJJJJJHIIJJJJJJJJJJJJJIJJJJJJJJJJJJJJJIJIJJJJJJJIJJJJJJJHHHHHHHFFCEEFFECEDEDDDDDDDDD_Mismatch_0_Sense_+_Library_PoolC
GGATATCCCATTATAGTAAGATCCCCTGCAATATCCGAATAAGACCTTTCAGTCTAGGAAAACCTTGGTATTCAGAATTAAGACCCTTGGACCA
>Frequency_1_QualityScore_FFHGHHHIIJJJJIIHI,ABF:ACFH@HHIJJJIHIIHIJIGJHIGGHJGIJJJJJJJIJJEIJIGHIFEFGEHJIGFHHEEHBDFFFFCECEC_Mismatch_1_Sense_+_Library_PoolT
CTTTTCACTGCTGTGAATGAGTGTTGATTGTAAGTAGACTGTATACACAAAATAGCTTTCTATTGTAGTTGTTTTGTGCACAATATTGCCAAAG
>Frequency_1_QualityScore_FDFHHHHJHIJJJJJJJJJJJJJJJJJJJJJJGHIIIJIJJJJIJJIHIGHHIIJJJJ_Mismatch_0_Sense_+_Library_PoolT
GTAGACTGTATACACAAAATAGCTTTCTATTGTAGTTGTTTTGTGCACAATATTGCCA
>Frequency_1_QualityScore_FFHHHHHIJJIFIJEIJGIIHIJIGIIJIJJJEGIJJJIEIIJGIIJGIEGIGIJJJIIJI;DDCEHHHEHFFFFDADDDDDEDCCDEE<@BDD_Mismatch_1_Sense_+_Library_PoolT
CACGGTAATCCATCATCTCTGAGTTCAGGGAGAACCTAGAAAGAATGAAGCAGAAACAGAGTATTATTGTGGAACGAATTCAATTAATAGGGAT
>Frequency_1_QualityScore_FFHHHHFHAEFHIIJJIJJJJHIJIHIJIJJJJJJJJJJJJJJJIIJGHGIIIJIIIJHJJJJGIGGGEGCHIJHHHHHHDDFDFEEEECEDCD_Mismatch_0_Sense_+_Library_PoolT
TGAAAGAGTGTTGATTGTAAGTAGACTGTATACACAAAATAGCTTTCTATTGTAGTTGTTTTGTGCACAATATTGCCAAAGAAATTCAGTACAG
>Frequency_1_QualityScore_FFHGHHHJJJJJJIJIJJJJJJJJJHIJJJJJJJJJJJJJJJJJGIHIIIEHDFGIIGIJJJIJJIJJIFHJIIJJHHHHHFFFFFEEEEDCAC_Mismatch_0_Sense_+_Library_PoolT
CACTGAAATCTGCATATCTATGCTTAACAATCTTTTCACTGCTGTGAAAGAGTGTTGATTGTAAGTAGACTGTATACACAAAATAGCTTTCTAT
>Frequency_1_QualityScore_FFFGHHHIJGGIIJHIEHIGIGIIJIGEIHJEDD<@FHGGGIJIGBDG@FEHIJIECGEHIGIAEEHE?7??CCDECCEECDCDDDDE>ADDCC_Mismatch_0_Sense_+_Library_PoolT
CTCTGAGTTCAGGGAGAACCTAGAAAGAATGAAGCAGAAACAGAGTATTATTGTGGAACGAATTCAATTAATAGGGATATCCCATTATAGTAAG
>Frequency_1_QualityScore_EFGHGFHIIIGIGCGGD@BFH@HCHIG@>B9@DGEEHFH_Mismatch_2_Sense_+_Library_PoolT
GAATATTGCCAAAGAAATTCAGTACAGGAGTTATCTTGA
>Frequency_1_QualityScore_FFHHGHHJJJJJJJJJJIJHHJJHGHIGIJJJJJHIIGGHHIDIIJJHIIGGHIGIIJIJGGIIJIGG@=CHFHHGH_Mismatch_1_Sense_+_Library_PoolT
ATACACAAAATAGCTTTCTATTGTAGTTGTTTTGTGCACAATATTGCCAAAGAAATTCAGTACAGGAGTTATCTTGA
>Frequency_1_QualityScore_FFHHHHHJJJJJJJJJJJJJJJJIJJIJJJJJJJJIIIJIJJJJJJJJJJJJJJJIIHIJJJJJIEHIIEHHHHHHHFDDDFEEEEE_Mismatch_0_Sense_+_Library_PoolT
CACAAAATAGCTTTCTATTGTAGTTGTTTTGTGCACAATATTGCCAAAGAAATTCAGTACAGGAGTTATCTTGCATGGTTTTCTTGA
>Frequency_1_QualityScore_FDHDHDHGIIHIIEHIGIJGIJJGIGEHGIIIJJFHDGGIJJJIJIIHJBGHGIJJGH_Mismatch_0_Sense_+_Library_PoolT
TGTGCACAATATTGCCAAAGAAATTCAGTACAGGAGTTATCTTGCATGGTTTTCTTGA
>Frequency_1_QualityScore_FFHGHHHJJGGHIJJJHIIJHGIJGIIIJJJJJJJJJJIJJJJJJIGIDIIJJJJIIIIIJJJJHHHHFDFFFEEEEEEFDDCDDDDEDDDEDD_Mismatch_0_Sense_+_Library_PoolT
CTCAGAAAGTATTTGGAATGTGGGAGAGACTCTCAGATATATATTAAGTACACGCCTGAAGACCTGGAAGCTCTTATCTTGGATCTGTTTCACG
>Frequency_1_QualityScore_FFHHGHHIHHEHIJIJIJJJJGIJIJIJIGIJIJHJJIJJJJJJDHIJJJJIJIJJJIJJJJJJGHHHGHFFFFFDEEDCCCDEEECCDDDDDD_Mismatch_0_Sense_+_Library_PoolT
TTCAATTAATAGGGATATCCCATTATAGTAAGATCCCCTGCAATATCCGAATAAGACCTTTCAGTCTAGGAAAACCTTGGTATTCAGAATTAAG
>Frequency_1_QualityScore_DFGGHBHFGGIIJJJIIIJJJJJIJIJJIJJIJJJEHGIJJIIIIGIGI==CFHIJJH_Mismatch_1_Sense_+_Library_PoolT
ATTGTAGTTGTTTTGTGCACAATATTGCCAAAGAAATTCAGTACAGGAGTTATCTTGA
>Frequency_1_QualityScore_FFFHFFHGIIIIIHDGIGIIGIIIBHIIIIII@BEGIDFHGDH@FHHIHIBHEIIIIIII:ACH=CDDEFFFDFCE>CECCBCCBC9:@CC?CC_Mismatch_2_Sense_+_Library_PoolT
ACCAGCCTATCGGTCCTTCCTGGGTAGACTCAGAAAGTCTTTGGAATGTGGGAGAGACTCTCAGATATATATTAAGTACACGCCTGAAGACCTG
>Frequency_1_QualityScore_FFHHGHHJJIHIJIJJJGHIJJJJJJIIJJJIJJJJJJJJIIJJJJIJFCGGJGIHHIIIIIJGHHHHFFFCEFDEEDEEDDDDEDDCDDEEDE_Mismatch_0_Sense_+_Library_PoolT
CATCTCTGAGTTCAGGGAGAACCTAGAAAGAATGAAGCAGAAACAGAGTATTATTGTGGAACGAATTCAATTAATAGGGATATCCCATTATAGT
>Frequency_1_QualityScore_FFHHHHHJJJJJJJJJJJJJJJJJJJJJIJJJJJJJGHHHIGGIGGBGHHJJIGIJJIJJJJJJFCHJIGHIGIJHHHHHHFFFFFFFEEECEE_Mismatch_1_Sense_+_Library_PoolT
TCTGCATATCTATGCTTAACAATCTTTTCACTCCTGTGAAAGAGTGTTGATTGTAAGTAGACTGTATACACAAAATAGCTTTCTATTGTAGTTG
>Frequency_1_QualityScore_FFHHHHHJJIIJJJJJJJJJJJJJJJJJJJIIJIHIFHHIJHIJJJJIJIHIIJJJJJIJJJJIJJJJGHHHHHHFFFFFFFEEEEECDDDBCC_Mismatch_1_Sense_+_Library_PoolT
GCTATGCTTAACAATCTTTTCACTGCTGTGAAAGAGTGTTGATTGTAAGTAGACTGTATACACAAAATAGCTTTCTATTGTAGTTGTTTTGTGC
>Frequency_1_QualityScore_DDAFHHHGJJJJJJJJJJJJJJJJJJJJJJJJJJJJJJJJJJJJJJJJJJIJJJJJJJJJJJJHHHHHFBDFFEDEEEECDDDDDDDDDDDDDD_Mismatch_0_Sense_+_Library_PoolT
AATAGGGATATCCCATTATAGTAAGATCCCCTGCAATATCCGAATAAGACCTTTCAGTCTAGGAAAACCTTGGTATTCAGAATTAAGACCCTTG
>Frequency_1_QualityScore_FFCFHFHGIIII@FGIHHIIIIIIIIIIIIIIIIIIIIIHIIIIIIICHIIIIGGH_Mismatch_1_Sense_+_Library_PoolT
TGTAGTTGTTTTGTGCACAATATTGCCAAAGAAATTCAGTACAGGAGTTATCTTGA
>Frequency_1_QualityScore_FFHHHHHJJIJJJJJJIIIJDHHIIJJJIIJJJJJJJJJJJJJJJJJJIJIIJJJJJJJJJJJJJJJJJHHHHHFFFFEEEEEEEDDDDDDDDD_Mismatch_0_Sense_+_Library_PoolT
AGAATGAAGCAGAAACAGAGTATTATTGTGGAACGAATTCAATTAATAGGGATATCCCATTATAGTAAGATCCCCTGCAATATCCGAATAAGAC
>Frequency_1_QualityScore_FFHHHHHJJJJJJJJJJJJJJJJJFHIJJJJIIIJJJJJJJJJJJJJJJJJJJJIJJJIJJJIJIJJJJHIJHHHGHHFFFFFFFCEEEEEDDD_Mismatch_0_Sense_+_Library_PoolT
CCTTTCAGTCTAGGAAAACCTTGGTATTCAGAATTAAGACCCTTGGACCACTGAAATCTGCATATCTATGCTTAACAATCTTTTCACTGCTGTG
>Frequency_1_QualityScore_FFHHHHHJJJJJJJIJJJJIJJJJJJJJJJJJJJGIJJFJJJJJJJJJJJIJJHIFHIGEHCFHHJIJJHIIJIGHHHHGGFFEFFFF_Mismatch_0_Sense_+_Library_PoolT
CCCTTGGACCACTGAAATCTGCATATCTATGCTTAACAATCTTTTCACTGCTGTGAAAGAGTGTTGATTGTAAGTAGACTGTATACAC
>Frequency_1_QualityScore_FFHHHHHJJJJJJJJJJJJJJJJJIJJJJJJIJJJJJJJJIHHIJJJIJJJJJIJJJJJJIIJHHHHFFFFFFEEEEEEEDDDEEEEDEDDDDD_Mismatch_1_Sense_+_Library_PoolT
GCAATATCCGAATAAGACCTTTCAGTCTAGGAAAACCTTGGTATTCAGAATTAAGACCCATGGACCACTGAAATCTGCATATCTATGCTTAACA
>Frequency_1_QualityScore_FFFHHHHIJJJIJJJHHIIJJJHIIFIJJIIJJJJIJJJJJJJJJIHIIDGIHIIJJIIJIIJJJJJJIGIIJIJJHHHHHFFFFFFFEED@CC_Mismatch_0_Sense_+_Library_PoolT
AGTGTTGATTGTAAGTAGACTGTATACACAAAATAGCTTTCTATTGTAGTTGTTTTGTGCACAATATTGCCAAAGAAATTCAGTACAGGAGTTA
>Frequency_1_QualityScore_FFHHHHHJJJJGHHJJJJJJIJJJJIJJJJJJJIJJJJJJJJJJJIJJIJJJJJJJJJJJJGJJJJIJHHHHHHHFFFFFFEECEEE@ACDDDD_Mismatch_0_Sense_+_Library_PoolT
GAAAACCTTGGTATTCAGAATTAAGACCCTTGGACCACTGAAATCTGCATATCTATGCTTAACAATCTTTTCACTGCTGTGAAAGAGTGTTGAT
>Frequency_1_QualityScore_FFHHHHHJJJJJIIJJJIJJIJJJJJJJJJIIIIIJJJJJJJJIJJJIIBFHIJJJJIJJJJIJGEEHHCDFFFDDDEEDDCCCDDDD@CDEEC_Mismatch_1_Sense_+_Library_PoolT
GATCCCCTGCAATATCCGAATAAGACCTTTCAGTCTAGGAAAACCTTGGTATTCAGAATTAAGACCCATGGACCACTGAAATCTGCATATCTAT
>Frequency_1_QualityScore_FDHFFHHEHEGHIIIIIEHGHIJJCFHIIJIGIJFFCHFHDFDHHHIIIIJJJEIGIJJGHIGIJIJJJIIIJGGAEHEFEHFEDDE>?B@BEC_Mismatch_0_Sense_+_Library_PoolT
CATATCTATGCTTAACAATCTTTTCACTGCTGTGAAAGAGTGTTGATTGTAAGTAGACTGTATACACAAAATAGCTTTCTATTGTAGTTGTTTT
>Frequency_1_QualityScore_D8D:ADDEEIE+@CEDAFDC:?BEECBD?CDD?DED@DDDIC?DBDA8BDEIADDACE@=C===@@DCAA?);;?@BDAAAAA;A??A:A>A:;_Mismatch_1_Sense_+_Library_PoolT
CTGTGAAAGAGGGTTGATTGTAAGTAGACTGTATACACAAAATAGCTTTCTATTGTAGTTGTTTTGTGCACAATATTGCCAAAGAAATTCAGTA
>Frequency_1_QualityScore_DDDHHDHGGIGIHECHI?FE<EFCF<A<FG?FEGIDHI?FGIGHGF@GGHBHEIDGGFGGECFIHEH;CCCF=A@.@EHHCEE@_Mismatch_0_Sense_+_Library_PoolT
CAATCTTTTCACTGCTGTGAAAGAGTGTTGATTGTAAGTAGACTGTATACACAAAATAGCTTTCTATTGTAGTTGTTTTGTGCA
>Frequency_1_QualityScore_FDDFDDFFGEHGGHGIIIIIGGGHBGIIJJJIIGIJJE@HIFDHEH?DGGEGG@FFHGIGGGGIGCCCEFGIJEIIICHEFFHDDFEFFFDEEC_Mismatch_0_Sense_+_Library_PoolT
AATCTGCATATCTATGCTTAACAATCTTTTCACTGCTGTGAAAGAGTGTTGATTGTAAGTAGACTGTATACACAAAATAGCTTTCTATTGTAGT
>Frequency_1_QualityScore_FFHHHHDGGJJJJJJIJJJIJJJJJJJIJJJJJIJJJJJJJJJJJJJJIIJJJJIJHJJJJIJJIJJJJGIFHHFHHFFFCD;ACCDEDDDDEE_Mismatch_0_Sense_+_Library_PoolT
CCTTGGTATTCAGAATTAAGACCCTTGGACCACTGAAATCTGCATATCTATGCTTAACAATCTTTTCACTGCTGTGAAAGAGTGTTGATTGTAA
>Frequency_1_QualityScore_FFHHHHHJJJJJJJJIHJGJJJGIBHHIJJJJIJJJJIIIJJJJJJCHIJJJJJJIJJIJJJIJJJJJGFHGHJHJJJHHHHGFFFFFEFEEEE_Mismatch_0_Sense_+_Library_PoolT
AATCTTTTCACTGCTGTGAAAGAGTGTTGATTGTAAGTAGACTGTATACACAAAATAGCTTTCTATTGTAGTTGTTTTGTGCACAATATTGCCA
>Frequency_1_QualityScore_FFFHHHHJIIAFHHIIJJJJJJJJIJIJJJIJJJJIJJJJIJJJIJJJJJIJJJIJIHIJHIJJJJJJJCEFFGHHFFFFDEECEDEDDDDFED_Mismatch_0_Sense_+_Library_PoolT
TGTGAAAGAGTGTTGATTGTAAGTAGACTGTATACACAAAATAGCTTTCTATTGTAGTTGTTTTGTGCACAATATTGCCAAAGAAATTCAGTAC
>Frequency_1_QualityScore_FFHHHHHJJJJJJJJJJJJJJJJIIJJJJJJJJJJJIIIJBGIJJIJJJJJJJJJIEHIIIJIIHIHHHGGFFFFFFEECEEEEDDCDDCDDDD_Mismatch_0_Sense_+_Library_PoolT
CAATATCCGAATAAGACCTTTCAGTCTAGGAAAACCTTGGTATTCAGAATTAAGACCCTTGGACCACTGAAATCTGCATATCTATGCTTAACAA
>Frequency_1_QualityScore_FFHHAHHJJJJIJJJJJJJJJJIJGIJIJJIJJJIIJIJJGEHIJJJIIJJJJIGJJJJIIJJIGHFFHHFFDCFFDEDCEDFDFEDEECCCDD_Mismatch_0_Sense_+_Library_PoolC
CAATATCCGAATAAGACCTTTCAGTCTAGGAAAACCTTGGTATTCAGAATTAAGACCCTTGGACCACTGAAATCTGCATATCTATGCTTAACAA
>Frequency_2_QualityScore_EEFGGFFFIGHHIIEAEHIIDGG98AAEIIEBEGIGDHIIIGGDGIIIIIIIIHIIIIIDHHFGIIIAEGCCDDDADCCEEGEEEEEEEAACCE_Mismatch_0_Sense_+_Library_PoolC
ATCTTTTCACTGCTGTGAAAGAGTGTTGATTGTAAGTAGACTGTATACACAAAATAGCTTTCTATTGTAGTTGTTTTGTGCACAATATTGCCAA
>Frequency_1_QualityScore_FFHHHHHJJJIJJJIJJJJJJJJJJJJJJJJJJJJJJJJJJFIIJJJIJJJJJJJJJJJJIIGHGGGI@=@DHHHHHHHHFFFFFFFDEDEEDE_Mismatch_2_Sense_+_Library_PoolC
ATTAAGACCCATGGACCACTGAAATCTGCATATCTATGCTTAACAATCTTTTCACTCCTGTGAAAGAGTGTTGATTGTAAGTAGACTGTATACA
>Frequency_1_QualityScore_FFHHHHFGHHIJJIIGIII?EBGGJJBGHJHJJJIJGIEHIJIIJIJJIJJJIIJJJJHGHIJDHFFFBBCEEEEDDDDC@CCCCDDDDECCAC_Mismatch_0_Sense_+_Library_PoolC
CCTGGGTGGACTCAGAAAGTATTTGGAATGTGGGAGAGACTCTCAGATATATATTAAGTACACGCCTGAAGACCTGGAAGCTCTTATCTTGGAT
>Frequency_1_QualityScore_FDHGHHHJJIJJIJJJJJIJGJIJIIIHIIIJJJJJJGEIGIHJJJJGJIHGHHJIGIGIJHGIJIG@EGDCGHEECHGFFE;BECECEEC_Mismatch_0_Sense_+_Library_PoolC
TATACACAAAATAGCTTTCTATTGTAGTTGTTTTGTGCACAATATTGCCAAAGAAATTCAGTACAGGAGTTATCTTGCATGGTTTTCTTGA
>Frequency_1_QualityScore_D>FBADAEDB?FHGGDEHHGG;FH9CDECG<?*1?DBGAAGF?DG@G@DFGF>F?BFDACHGGG;CACGHHE@@4=>C=A7=?@7?@?CACCDC_Mismatch_1_Sense_+_Library_PoolC
GGTATTCAGAATTAAGACCCTTGGACCACTGATATCTGCATATCTATGCTTAACAATCTTTTCACTGCTGTGAAAGAGTGTTGATTGTAAGTAG
>Frequency_1_QualityScore_FFHGHFHFGIIJJJIIIJIHJIGICFIIEHIJGGIJJJJJJGHEGGIEHGGHGGIIJJFIIGIIEIIEIIIJH?EHHHECEFD_Mismatch_0_Sense_+_Library_PoolC
ACTGTATACACAAAATAGCTTTCTATTGTAGTTGTTTTGTGCACAATATTGCCAAAGAAATTCAGTACAGGAGTTATCTTGCA
>Frequency_1_QualityScore_FFHHHHHJJJJJJJJJJJJJJJJJJJJJJJJJJJJJIJJJJJJJJJJJJIJIJIIJJ=FFHIJJJJGJJGHIJJJJHHHHHHHFFFFDEEEECE_Mismatch_0_Sense_+_Library_PoolC
TGGACCACTGAAATCTGCATATCTATGCTTAACAATCTTTTCACTGCTGTGAAAGAGTGTTGATTGTAAGTAGACTGTATACACAAAATAGCTT
>Frequency_1_QualityScore_FFHHHHHJJJJIJJJJJJJIJJJIJJIJJJJJJJJJJJJJJJJJJIJJIJIIIJIJJIIIJGHIIGH@DDDHIJHHHHHHFFFFFEFEEEDEEE_Mismatch_0_Sense_+_Library_PoolC
TTAAGACCCTTGGACCACTGAAATCTGCATATCTATGCTTAACAATCTTTTCACTGCTGTGAAAGAGTGTTGATTGTAAGTAGACTGTATACAC
>Frequency_1_QualityScore_FFHHHHHJJJJJJJJJJJJJIJJJJJJJIJIJJJJJJHIIHHIDGGIJHIIIJIJIIJJJJIJIGJJJIHIGHIHGHFHGFFFFFFFEEECEEC_Mismatch_1_Sense_+_Library_PoolC
CTGCATATCTATGCTTAACAATCTTTTCACTCCTGTGAAAGAGTGTTGATTGTAAGTAGACTGTATACACAAAATAGCTTTCTATTGTAGTTGT
>Frequency_1_QualityScore_FFHGFHFHIJJJJJJJJJIJJJJJIIIJFIJJJJJJIJJJJEIJIJIIJJJJJJIJJJJJIIIJJIFGICEHHFFFFDFCEFECCEDDDDDCDD_Mismatch_0_Sense_+_Library_PoolC
AATTAATAGGGATATCCCATTATAGTAAGATCCCCTGCAATATCCGAATAAGACCTTTCAGTCTAGGAAAACCTTGGTATTCAGAATTAAGACC
>Frequency_1_QualityScore_@B<<2<D?FF>4EC;?CF@EFF;CG9C:*?:?9?BB?*0?FBBDFFF??DFBFBFFFC7@FAFFE>)7)==?;=.7.;;37@A;6@A.;AB@;;_Mismatch_0_Sense_+_Library_PoolC
TTCAGAATTAAGACCCTTGGACCACTGAAATCTGCATATCTATGCTTAACAATCTTTTCACTGCTGTGAAAGAGTGTTGATTGTAAGTAGACTG
>Frequency_1_QualityScore_FFHFGDDHGHJIJJJJJIJJHGJJJJJGIJJJJJJJJJJJGJJJHIGGIJJJJJGIJJJJJJJIJIJIIGJJJJHHHHHHFFFFFEECD>CCDD_Mismatch_0_Sense_+_Library_PoolC
TGTTGATTGTAAGTAGACTGTATACACAAAATAGCTTTCTATTGTAGTTGTTTTGTGCACAATATTGCCAAAGAAATTCAGTACAGGAGTTATC
>Frequency_1_QualityScore_FFGDHDHIIIIHIIJGHIIHIIGIIFHCECFHGECGIJGIFGECDHIFGGIIEGIGIJJGGBFGGIHCHHHJJDCHECEDFFFFCDCEECCDED_Mismatch_0_Sense_+_Library_PoolC
AACAATCTTTTCACTGCTGTGAAAGAGTGTTGATTGTAAGTAGACTGTATACACAAAATAGCTTTCTATTGTAGTTGTTTTGTGCACAATATTG
>Frequency_1_QualityScore_FFHHGHHJIJJIJJJJJIJJIJIJIJJJJJJJJIJJJJJGIIIIIGHBGIIIIJJJJJJIIJJIJIJIJEHIJHHHHFFFFFFEEEEEEEDEED_Mismatch_0_Sense_+_Library_PoolC
AAATCTGCATATCTATGCTTAACAATCTTTTCACTGCTGTGAAAGAGTGTTGATTGTAAGTAGACTGTATACACAAAATAGCTTTCTATTGTAG
>Frequency_1_QualityScore_ADFACDABBEBGGGGGGIDHGGCEGGAGIIJIGG@DFFHGHIDEHHIIIIHIGGJ8=FIJJI=ECG@CHCHEAECBCEFEADEDDC>ACDDCDC_Mismatch_0_Sense_+_Library_PoolC
TAGTAAGATCCCCTGCAATATCCGAATAAGACCTTTCAGTCTAGGAAAACCTTGGTATTCAGAATTAAGACCCTTGGACCACTGAAATCTGCAT
>Frequency_1_QualityScore_FFHHHGHJJIJJJJJJJJJJJJIJJJJJJIIJJJJIJJJJJIJJJGHJJJJJHIIJJJJJJJJJJJJHHHHFFFFFEECDEEEDCDDEEFEDEE_Mismatch_0_Sense_+_Library_PoolC
CCCTGCAATATCCGAATAAGACCTTTCAGTCTAGGAAAACCTTGGTATTCAGAATTAAGACCCTTGGACCACTGAAATCTGCATATCTATGCTT
>Frequency_1_QualityScore_DDDFDHFGIIIICGIHCHAEFHEHHGHGGFFGGEGIGHEGGGICEIIGGICGIIFEHGHCBFGEFGGFCFCEHIIIHHFE@>CCEFCFDEE_Mismatch_2_Sense_+_Library_PoolC
TTTTCACTCCTGTGAAAGAGTGTTGATTGTAAGTAGACTGTATACACAAAATAGCTTTCTATTGTAGTTGTTTTGTGCACAATATTGTCAA
>Frequency_1_QualityScore_FFHFHHHHIIJJJJHHJJJJJJJJIJJIJJJIJJIJJJIIIGIIHIIHIIJJJJJJIIJJJIHHIIGGIGIIHGFHHGHFFF_Mismatch_1_Sense_+_Library_PoolC
TTGTAAGTAGACTGTATACACAAAATAGCTTTCTATTGTAGTTGTTTTGTGCACAATATTGTCAAAGAAATTCAGTACAGGA
>Frequency_2_QualityScore_AEEE?EFFFDECFEGBACGGAFCECEFE?ECEEEGEGIDD;ACBBDEAECAECED=?BFECEGAACEEF?B_Mismatch_0_Sense_+_Library_PoolT
TTGTTTTGTGCACAATATTGCCAAAGAAATTCAGTACAGGAGTTATCTTGCATGGTTTTCTTGAATTACTA
>Frequency_1_QualityScore_FFHHHHHJJ?EC?CFHIJJJJIIIJJJJJIIJIJJJJJJJJJJJJJJJIJIIIJIIDEHHHHHHHHFFFDFFFEEEEEEEEDDBDDDDDDDDDD_Mismatch_0_Sense_+_Library_PoolT
GGACCACTGAAATCTGCATATCTATGCTTAACAATCTTTTCACTGCTGTGAAAGAGTGTTATTGTAAGTAGACTGTATACACAAAATAGCTTTC
>Frequency_1_QualityScore_FFHHHHHJIJHGIJIGIJJJJJIIGIJJJIJIJJJJJJIJIJJJJJJJIJJJJJJJJJJJGGIEGJIGJIIIJIJJHHFH@CDFDFCAACDEEE_Mismatch_2_Sense_+_Library_PoolT
AAAACCTTGGTATTCAGAATTAAGACCCATGGATCACTGAAATCTGCATATCTATGCTTAACAATCTTTTCACTCCTGTGAAAGAGTGTTGATT
>Frequency_1_QualityScore_FFHGHHHJJJIJJJJJJJJJJIJJIIHHIJJJIIJIJJJIIIJJJJEFDGGEIJIIJJJIIJJIGIJJECEHFFFHFFFFFFFDEDDABBBCCD_Mismatch_2_Sense_+_Library_PoolT
GACCTTTCAGACTAGGAAAACCTTGGTATTCAGAATTAAAACCCTTGGACCACTGCATGTCTAAGCTTAGCATTATCTTCACTCCCGTGCAAGA
>Frequency_1_QualityScore_DFHGHHDHFIIIJJIEGIJJJGHFGIGIIJIJGGJIIIIIIIIIIJJJJIIIJJJJIIIGH?AAHFFFBDFFEDCCCBDCDDEEEDDDDCABDD_Mismatch_1_Sense_+_Library_PoolT
CACGGCAGTCCATCATCTCTGAGTTCAGGGAGAACCTAGAAAGAATGAAGCAGAAACAGAGTATTAATGTGGAACAAATTCAATTAATAGGGAT
>Frequency_1_QualityScore_FFHHHHHIJJIJJJJJJJIJJJJIJIJJJJJJJJJIIJJJJJJJJIJJIJIJJJIJJIJJJJJJJJHFHCGH@CCHHHHHFFFFFDFEEEEEED_Mismatch_1_Sense_+_Library_PoolT
CAGAATTAAGACCCATGGACCACTGAAATCTGCATATCTATGCTTAACAATCTTTTCACTCCTCTGAAAGAGTGTTGATTGTAAGTAGACTGTA
>Frequency_1_QualityScore_DFH?FHHJIJJJJJJJJJJJJJJJJJJJIJIJIIJIIJDHIJIJJJJJJIIFJJJJJ@._Mismatch_1_Sense_+_Library_PoolT
TTTCTGCACAATATTGCCAAAGAAATTCAGTACAGGAGTTATCTTGCATGGTTTTCTGA
>Frequency_1_QualityScore_FBFHHHHJJJJJJIJJJJJJJJJJJJJJJJIJJJJIJIJJJJJJJJJJJJJIJIGHHHHHFFFFFFEEEDEEEDDCD>@ADDDDDDDEEDEFDD_Mismatch_2_Sense_+_Library_PoolT
GTATTCAGAATTAAGACCCATGGATCACTGAAATCTGCATATCTATGCTTAACAATCTTTTCACTCCTGTGAAAGAGTGTTGATTGTAAGTAGA
>Frequency_1_QualityScore_DAFD<<D4?<:<<+<99C?@FGEF*?FFFGI?DGGIAB??DDDFFEF)8CBFGFGGIEE).=C@EEE>EA=;?7;@AAABC:_Mismatch_0_Sense_+_Library_PoolT
ACTGTATACACAAAATAGCTTTCTATTGTAGTTGTTTTGTGCACAATATTGTCAAAGAACTTCAGTACAGGAGTTATCTTGA
>Frequency_1_QualityScore_FFGHHHHJIIJJIJJJJJJEEHHGIJJJJIIIJJIJJGIJJJJJJJIJJJJJJJJJJHEEHFHHFECE@CDEEEEEDDDEEDCCCD@C?CCDCD_Mismatch_1_Sense_+_Library_PoolT
GGCAGTCCATCATCTCTGAGTTCAGGGAGAACCTAGAAAGAATGAAGCAGAAACAGAGTATTAATGTGGAACAAATTCAATTAATAGGGATATC
>Frequency_1_QualityScore_FFF>DBFGGIHIGIFHIIEEHEFIGIEDGED6FHHIBBFHFEHEHGBGGFHGIGCAEGGB>GHHCH@C7;3;@ED@;;AC=>;A?C?CDCCFEA_Mismatch_2_Sense_+_Library_PoolC
CTGGAAGCTCTTATCTTGGATCTGTTTAACGGCAATCCATCATCTCTCAGTTCAGGGAGAACCTAGAAAGAATGAAGCAGAAACAGAGTATTAA
>Frequency_1_QualityScore_D?AAAC<:CGBCEAIHDD<EFGH;FB?E4?*:EG@GABCF?@DGDFFCHG><DD2?DD===FHA>FGF;@@DAECC>CE??;?@;@>@>@C_Mismatch_1_Sense_+_Library_PoolC
TGTAAGTAGACTGTATACACAAAATAGCTTACTATTGTAGTTGTTTTGTGCACAATATTGCCAAAGAAATTCAGTACAGGAGTTATCTGGA
