# Supplementary material for: Differential Gene Expression Reveals Candidate Genes for Drought Stress Response in Abies alba (Pinaceae)
Source: PLoS One. 2015 Apr 29;10(4):e0124564. doi: 10.1371/journal.pone.0124564 (PMC4414588; doi:10.1371/journal.pone.0124564)
Supplement: S2 File — (GZ) [file pone.0124564.s002.gz › comp3605_c0_seq1.fa]

>comp3605_c0_seq1 len=574 path=[25:0-45 70:46-573]
CCAATAGTTGATGAATCCATAATCTCATACTTTGTTTTCACATCCCAAATCCATACTCTCATACTTTGTCATCACAATCCAATTACTCCATGAATCCATAATCTCAAGCTTAATCCTCATTAAGATGACCACAATCGTTAGTTTTTCAATCATTCCAATGGCTTTGTTTGATTTACCTGGTTTTCAGAAACATTTCTGAGGATATTGGTTTTAATCGAAATCATCCTCGGAGATCAGTTTGATAATTGTTCGCTTGTTCCATCCGTCATGTTATTGAATCTGGAAACTTTTAAGGCTCTCATGTATTTGTTTGTATTACGTGAAAGAATTGCCCGTTTTAATAAAGTTTAGAATAAATTCTGTATTCGGCCCTCGGAGCTGTGTATTGCAATGCCAGATCATTGTAGAAAGTATCCCGAGAATAAAAAATCATGGGCGATGGACAAGCTCTGTCGCGCAATTGGTTTAAGAAACTGAATGGGATCTTACCAGAGTTGCAGTGGGTTTGTTTGATTCTTGTCGGGTTCATGTCGAGCTCTAACTAGTTTCACTGTTATCACTGATTTCTACTGAC

>Frequency_2_QualityScore_FFHHHHHIIIJJJGIJJJJIJIIJJJFHIJJIIIJIIIJIIIIJJJIIIIJJJJJJJIIJIGHGHHHGDCCDCDDCCDDDDDDCCBCC@DCDDC_Mismatch_0_Sense_+_Library_PoolT
GAATAAATTCTGTATTCGGCCCTCGGAGCTGTGTATTGCAATGCCAGATCATTGTAGAAAGTATCCCGAGAATAAAAAATCATGGGCGATGGAC
>Frequency_2_QualityScore_EEGHFGHIIIHIGCHGGIIIBGIIGEHIIGIHGIIGIIIIGIIGHIIIGEIEHICFHGEGIGIIIGDCCCEHGHEEEEEEEDAACBCCCCABCC_Mismatch_0_Sense_+_Library_PoolT
GACCACAATCGTTAGTTTTTCAATCATTCCAATGGCTTTGTTTGATTTACCTGGTTTTCAGAAACATTTCTGAGGATATTGGTTTTAATCGAAA
>Frequency_2_QualityScore_FFHGHHGIJJIJJJJJJJJJIJJJJJJJJJIJJJIIJIIJJIIHIIJIJJJIHJJIIIJEGGFEDEEEDDDDDDDDDDDDDC?CCDDCDDCDDC_Mismatch_0_Sense_+_Library_PoolT
GCTGTGTATTGCAATGCCAGATCATTGTAGAAAGTATCCCGAGAATAAAAAATCATGGGCGATGGACAAGCTCTGTCGCGCAATTGGTTTAAGA
>Frequency_2_QualityScore_EEHGFGHIII@GHDGEDDAEII9CAEGIIIIFIGGIIIIIIGFIIIIIIGGGDEIIGHHGGACEDCDDCCCCCCCCCACACC@CCCCB=AB<<;_Mismatch_0_Sense_+_Library_PoolT
CTGTATTCGGCCCTCGGAGCTGTGTATTGCAATGCCAGATCATTGTAGAAAGTATCCCGAGAATAAAAAATCATGGGCGATGGACAAGCTCTGT
>Frequency_2_QualityScore_DA=EEFFGBGGEHDGGEHGGGGGCGGEFGGGEGGHIGIEFAAEGAAGAFGGGFFFGCFGGGGIIGGGEEFFFFEEEECEECCCCE?CCCAA?BA_Mismatch_0_Sense_+_Library_PoolT
TAATCCTCATTAAGATGACCACAATCGTTAGTTTTTCAATCATTCCAATGGCTTTGTTTGATTTACCTGGTTTTCAGAAACATTTCTGAGGATA
>Frequency_2_QualityScore_FFHCFGGIGGGFGIIGGGEIIIJJIHIJIJHIIIHIHHGGIGFGGIIIIIHIIIFGGHGEE?C=?ACC?ABCBCACCCA>A?BBDACDDDD<@B_Mismatch_0_Sense_+_Library_PoolT
CGGAGCTGTGTATTGCAATGCCAGATCATTGTAGAAAGTATCCCGAGAATAAAAAATCATGGGCGATGGACAAGCTCTGTCGCGCAATTGGTTT
>Frequency_1_QualityScore_FFHHHHHJJJJJJJJJJJIJJJJJJJJJJJJJJJJJJJJJJHIJJJJJJJGIJJIJJJJJJJJJHHHFFDDEFEEEEEEFDCDDBDDDDDDDDD_Mismatch_0_Sense_+_Library_PoolT
TTGATTTACCTGGTTTTCAGAAACATTTCTGAGGATATTGGTTTTAATCGAAATCATCCTCGGAGATCAGTTTGATAATTGTTCGCTTGTTCCA
>Frequency_1_QualityScore_FFHHGHHJIIIJEHHIIHIGIIIJICHIJJJJJJJJJIIIJIJIIIGHGIJJJHHFFFEEEEDEDDDDDDDDDD@DDDDDDDDDDCCCCDDDDD_Mismatch_0_Sense_+_Library_PoolT
TTCGGCCCTCGGAGCTGTGTATTGCAATGCCAGATCATTGTAGAAAGTATCCCGAGAATAAAAAATCATGGGCGATGGACAAGCTCTGTCGCGC
>Frequency_1_QualityScore_FFHHHHHJJJJIHHJJJJJJJJJJJJJIGIIJJJJJIJJJJHIJJJJIIJJJCHIJHHHFFFFFEEEEDDABDDDEDEDDDDDDDEDDDDDDCD_Mismatch_2_Sense_+_Library_PoolT
ACAGGATATTGGTTTTAATCGAAATCATCCTCGGAGATCAGTTTGATAATTGTTCGCTTGTTCCATCCGTCATGTTATTGAATCTGGAAACTTT
>Frequency_1_QualityScore_FFGHHFHIJJIJHIIGHIIJJJJIJJIIGIJIJGIJJJJJJJGIIJJIJJJJJJJIJGHHHHHHFFEEDDFFECECDDDDBDDDDCFDBDDDDD_Mismatch_0_Sense_+_Library_PoolT
CCTGGTTTTCAGAAACATTTCTGAGGATATTGGTTTTAATCGAAATCATCCTCGGAGATCAGTTTGATAATTGTTCGCTTGTTCCATCCGTCAT
>Frequency_1_QualityScore_FFHHHHHJJFHGIIHHHIJJJIJIHGJIIJJJJJJJJJJJIJJJDFHIJJJJJJIJJJJHHFFFEEEDDABDDDDDDDDDDDDCDCDBDDDDBD_Mismatch_0_Sense_+_Library_PoolT
GGCCCTCGGAGCTGTGTATTGCAATGCCAGATCATTGTAGAAAGTATCCCGAGAATAAAAAATCATGGGCGATGGACAAGCTCTGTCGCGCAAT
>Frequency_1_QualityScore_FFFDCFFIGHIIHIIJJJJIGGIJGGGCFGG@:D?FHEEGGIIGGHB@D@GHJIGI@CEECACECHEFFDED?AC?:???=CCCCDCDBBA@B@_Mismatch_0_Sense_+_Library_PoolT
CTGGTTTTCAGAAACATTTCTGAGGATATTGGTTTTAATCGAAATCATCCTCGGAGATCAGTTTGATAATTGTTCGCTTGTTCCATCCGTCATG
>Frequency_1_QualityScore_ADFHHBHIIGEAG+2CFEBEGGEGGIIIIADHGIIIBHGGIIIIGGIIGIIG=@5ACHEGHEEEEDCFDDBCA<>B>CC@@ACDCC@CCADC:@_Mismatch_2_Sense_+_Library_PoolT
AATGGCTTTGTTTTATTTACCTGGTTTTCAGAAACATTTCTGAGGATATTGGTTGTAATCGAAATCATCCTCGGAGATCAGTTTGATAATTGTT
>Frequency_1_QualityScore_EFFHHGHGIIIIIJIJIJJJGGIJGIIJIICEGFGGHCHIJFHJJIFAGHGGGEHIIHIJJG@GHGHGHEEFHHH_Mismatch_0_Sense_+_Library_PoolT
TTAAGGCTCTCATGTATTTGTTTGTATTACGTGAAAGAATTGCCCGTTTTAATAAAGTTTAGAATAAATTCTGTA
>Frequency_1_QualityScore_FFHHHHHIJJJJJJHJGIIIGIJJJJJJIJJJJJJIJJJIJJJJJJJJJJJJJJJJJJJJJIJJJJJJEEEHHHHHFFFFEEFEDEEDDDDDDD_Mismatch_0_Sense_+_Library_PoolT
AGTTTGATAATTGTTCGCTTGTTCCATCCGTCATGTTATTGAATCTGGAAACTTTTAAGGCTCTCATGTATTTGTTTGTATTACGTGAAAGAAT
>Frequency_1_QualityScore_FFHHHHHIIIJHJJJJJJIJJDHJJEGIJJHHHGIIJJIIIJJJIJGIJIIIJHIJHIJJEEFHHHFFFDDCDDDDDDDDDDDAB?BBDDDCDD_Mismatch_0_Sense_+_Library_PoolT
AATAAATTCTGTATTCGGCCCTCGGAGCTGTGTATTGCAATGCCAGATCATTGTAGAAAGTATCCCGAGAATAAAAAATCATGGGCGATGGACA
>Frequency_1_QualityScore_DFHHHHHHIJJJIJJJJJJJJJIJJIJJIIJIJJJIJJJIJIJJIIIJJHIJJJJJIJHHIJJHEHHHHBDFFFFFEEDDDDDDDDDEEDBDDD_Mismatch_0_Sense_+_Library_PoolT
TACCTGGTTTTCAGAAACATTTCTGAGGATATTGGTTTTAATCGAAATCATCCTCGGAGATCAGTTTGATAATTGTTCGCTTGTTCCATCCGTC
>Frequency_1_QualityScore_FFHHHHHJJJJJJJJJJJJJJJJJJJJJJIJJJJJHJIIIIJJJGJIJIJJJHJJJHHHFFFFEDCEEEDDDDDDDDDDDDDDDDDDDDDDDDD_Mismatch_0_Sense_+_Library_PoolT
TATTGCAATGCCAGATCATTGTAGAAAGTATCCCGAGAATAAAAAATCATGGGCGATGGACAAGCTCTGTCGCGCAATTGGTTTAAGAAACTGA
>Frequency_1_QualityScore_FFHHHHHJJJJJJGIIJJHHJJJIIJIIJIGIIJJJJJJGIIIJJJJCFIIIIJIIJIFHIJHHFHEFFFEFECDCBBDCCDEEDD<>CDDECD_Mismatch_0_Sense_+_Library_PoolT
CATTTCTGAGGATATTGGTTTTAATCGAAATCATCCTCGGAGATCAGTTTGATAATTGTTCGCTTGTTCCATCCGTCATGTTATTGAATCTGGA
>Frequency_1_QualityScore_FFHHHHHJJJJJJJJIJJJJIJJJJJJJJJJJJJJGIJJJIJIJJJJJJIJJJJJJIJJIJJIIIIEGECCCHHFFFFDCBDDCDDDDDDDDDC_Mismatch_2_Sense_+_Library_PoolT
TAAAGTTTAGAATAAATTCTGTATTCGTCCCTCGGAGCTGTGTATTGCAATTCCAGATCATTGTAGAAAGTATCCCGAGAATAAAAAATCATGG
>Frequency_1_QualityScore_FFHHHHGJJJJJJJJIJIHJJJJJIJIIJJJJJJJJJJJIJJIIJJJJIJJIHGHHHFEFFFDDDDDDDDDDDDD_Mismatch_0_Sense_+_Library_PoolT
CAGATCATTGTAGAAAGTATCCCGAGAATAAAAAATCATGGGCGATGGACAAGCTCTGTCGCGCAATTGGTTTAA
>Frequency_1_QualityScore_D;:C:CF@DG>FEFB<FFFHFEIF<F:CFF>GIF?G<FFFDFDDFFI;DEFBBCFFEB:?CEAD>BD@B@AA:;ACBBBBB@DBD@3,(5:>AB_Mismatch_0_Sense_+_Library_PoolT
TGAAAGAATTGCCCGTTTTAATAAAGTTTAGAATAAATTCTGTATTCGGCCCTCGGAGCTGTGTATTGCAATGCCAGATCATTGTAGAAAGTAT
>Frequency_1_QualityScore_00@DDDAEEIEE4AFF<C<<211?9E?D@D4CC19?B:D?D9???B;(88.88=8)=)5AAC?;=CD).;.;A;7)6;;..;;;>A_Mismatch_2_Sense_+_Library_PoolT
AATCTGGAAACTTGTAAGGCTCTCATGTATTTGTTTGTATTACGTGAAAGAATTGCCCGTTTTAATAAAGTTTAGAATAAATTCTA
>Frequency_1_QualityScore_FFHHHHHJJJJBHJJIGHHGIJIJFIJIJJIJGIJIJJJJJIIJJIHGJJJJJGHHHFFFFFFDBDDDDDDDDBDDBCCDDDDDDDDDDDDDDB_Mismatch_0_Sense_+_Library_PoolT
TCGGCCCTCGGAGCTGTGTATTGCAATGCCAGATCATTGTAGAAAGTATCCCGAGAATAAAAAATCATGGGCGATGGACAAGCTCTGTCGCGCA
>Frequency_1_QualityScore_FFHHHGHJJJJJJJJJJJIJJJJJIJJJJJIJJJIJJJJJJJJJJJIJJJJJIJJJJJJJJJIJIIJIHIDHIIJGFHFHGFFFFFFFEDECEE_Mismatch_0_Sense_+_Library_PoolT
TTCACATCCCAAATCCATACTCTCATACTTTGTCATCACAATCCAATTACTCCATGAATCCATAATCTCAAGCTTAATCCTCATTAAGATGACC
>Frequency_1_QualityScore_FFHHHHHIJHIIIJHHJJJJGHIIIIIGGIJJJJIIBGIGIJIJIJJJCHIJJIJJIJJIJIIIIIIIIEHHHHHFFFFCEEDCCCAD@CCCAD_Mismatch_0_Sense_+_Library_PoolT
TTCCATCCGTCATGTTATTGAATCTGGAAACTTTTAAGGCTCTCATGTATTTGTTTGTATTACGTGAAAGAATTGCCCGTTTTAATAAAGTTTA
>Frequency_1_QualityScore_FFHHHHHJJJJIJJJJJJJJJJJJJIJJJIIJIJJIJJJJJJIJHFFDEEEEDDDCCCCDDDDDDDDDDDDDDDEDDDDBDADDDCC>CDD9?B_Mismatch_0_Sense_+_Library_PoolT
TCCCGAGAATAAAAAATCATGGGCGATGGACAAGCTCTGTCGCGCAATTGGTTTAAGAAACTGAATGGGATCTTACCAGAGTTGCAGTGGGTTT
>Frequency_1_QualityScore_FFHHHFHJGGIJJJIJIJIIJJFGIJJJIHIJIJJJJJIJJJJIJJJJJJJJIJIJIIEHHCHFFFDDECCDDDDDDCDDDBBDDDDDCDDADD_Mismatch_0_Sense_+_Library_PoolT
AAATTCTGTATTCGGCCCTCGGAGCTGTGTATTGCAATGCCAGATCATTGTAGAAAGTATCCCGAGAATAAAAAATCATGGGCGATGGACAAGC
>Frequency_1_QualityScore_FFHHHHHIIIIIJJJJJJJJJIGHIJJJJJJJJIJJJIJJJIJIHIJJIJJJJJJJIJIIJHHHGHFADBCEFEEEEDAFFEEACDDBEEEEDD_Mismatch_0_Sense_+_Library_PoolT
TCGGAGATCAGTTTGATAATTGTTCGCTTGTTCCATCCGTCATGTTATTGAATCTGGAAACTTTTAAGGCTCTCATGTATTTGTTTGTATTACG
>Frequency_1_QualityScore_FFHHHHHJJJJJJJJJJJJJJJJIJJIIJJJJJJJJJJJJHHFDDEEDDDDDDDDDDDDDDDDDDDDDDCDEDDDDDDCDDDDDDCDB98?BDB_Mismatch_2_Sense_+_Library_PoolT
CGAGAATAAAAAATCATGGGCGATGGACAAGCTCTGTCGCGCAATTGGTTTAAGAAACTGAATGGGATCTTACCAGAGTTGCAGTGGGTTTTGT
>Frequency_1_QualityScore_FFHHHHHJJIJJJIJJJJIIIIHIJJJJJJJJJJIJJJJJJJJJFIJJHIHHIGIHIJJIIJJIIJJJHEHHHHGFFFFDDDDDB@DDDDDDCD_Mismatch_0_Sense_+_Library_PoolT
AAGGCTCTCATGTATTTGTTTGTATTACGTGAAAGAATTGCCCGTTTTAATAAAGTTTAGAATAAATTCTGTATTCGGCCCTCGGAGCTGTGTA
>Frequency_1_QualityScore_FFHHHHHJJJJIJIJJJJJJJJJIJJJJJJJJJJJJJJJJJIJJJJJJJIIJJJJHIJJIIJJJIJGIGHIHFGHHFFFFFCEEDDDDEDDDDC_Mismatch_0_Sense_+_Library_PoolT
TGTTCCATCCGTCATGTTATTGAATCTGGAAACTTTTAAGGCTCTCATGTATTTGTTTGTATTACGTGAAAGAATTGCCCGTTTTAATAAAGTT
>Frequency_1_QualityScore_FFHHHHHJJ@GHJJJJJJJJJJIJJJJJJJJJJJJJJJJJJJIIJIJJJJJJIIJJJJJIIHHGHJJJJGIHHHFFFFFDECEEEDCEECDDCC_Mismatch_1_Sense_+_Library_PoolT
TCCGTCATGTTATTGAATCTGGAAACTTGTAAGGCTCTCATGTATTTGTTTGTATTACGTGAAAGAATTGCCCGTTTTAATAAAGTTTAGAATA
>Frequency_1_QualityScore_FFHHDHHJIIJIIJJJIIJJIIJJJJJJGHIIIIIJJHIJJIJJIIJIJJJHGHJJJIIJIIHHGFHHHBCDFFDEFEECDBDCCDD@<CBBDD_Mismatch_0_Sense_+_Library_PoolT
CACAATCGTTAGTTTTTCAATCATTCCAATGGCTTTGTTTGATTTACCTGGTTTTCAGAAACATTTCTGAGGATATTGGTTTTAATCGAAATCA
>Frequency_1_QualityScore_DBFHHFHIJJJJIIFHIJIIJJJJJIIJJJJIJIIIIGIIEGBDHGGIJJIGGHIJJJIGIJIGGE<CED@CEFECCEEEDEDDDDDDBDDDDD_Mismatch_0_Sense_+_Library_PoolT
TTTGATTTACCTGGTTTTCAGAAACATTTCTGAGGATATTGGTTTTAATCGAAATCATCCTCGGAGATCAGTTTGATAATTGTTCGCTTGTTCC
>Frequency_1_QualityScore_FFHHHHHJJJIJIJJJJJJJJIJJJJJHIIIJIJIJJJJJJHGIJJHIIJIJJIJJJJJJJJHHHHHHFFFEFFFEECDEEEDDDDD_Mismatch_0_Sense_+_Library_PoolT
TTTTAATAAAGTTTAGAATAAATTCTGTATTCGGCCCTCGGAGCTGTGTATTGCAATGCCAGATCATTGTAGAAAGTATCCCGAGAA
>Frequency_1_QualityScore_FFHHHHHJJJGIJJHJJJJIJJJICGIJJJIJJJIJJJJIJJJIJJJIIJIJJFHIIJJIIIIIJJJJHHHGHHEEFFFFEADEDCDDDDBCDD_Mismatch_0_Sense_+_Library_PoolT
ACCACAATCGTTAGTTTTTCAATCATTCCAATGGCTTTGTTTGATTTACCTGGTTTTCAGAAACATTTCTGAGGATATTGGTTTTAATCGAAAT
>Frequency_1_QualityScore_FFHHHHHCHGHIIJIEIIJJCHGJJEIHDHIHEGHGJJJIJJIGIAGIGGHHIGGGCGG@EHEHFD@DFBCECEECEECDDCCDDBEDEEDDDD_Mismatch_1_Sense_+_Library_PoolT
GGAGATCAGTTTGATAATTGTTCGCTTGTTCCATCCGTCATGTTATTGAATCTGGAAACTTGTAAGGCTCTCATGTATTTGTTTGTATTACGTG
>Frequency_1_QualityScore_DDFFFFFFBCB<E4FF3AE:C31@FGBCC?FGGFEFCB9B@F?FBFFE8CACEIE>AE9?=<<@?>>5;(>>5:5@<(009BBBAB4??9AB>4_Mismatch_0_Sense_+_Library_PoolT
CTGTGTATTGCAATGCCAGATCATTGTAGAAAGTATCCCGAGAATAAAAAATCATGGGCGATGGACAAGCTCTGTCGCGCAATTGGTTTAAGAA
>Frequency_1_QualityScore_FDFHHHGJJJJJIJJJJJIJJJJIJJIJJIIJJIJJJJJJIIJJJJJJJJJJJJGHIHHDEEFFDDEEE@ACDDDDD@DDDDDDDDD_Mismatch_0_Sense_+_Library_PoolT
GTATTGCAATGCCAGATCATTGTAGAAAGTATCCCGAGAATAAAAAATCATGGGCGATGGACAAGCTCTGTCGCGCAATTGGTTTAA
>Frequency_1_QualityScore_FFHHHHHJIJJJIJJJJJJIJIJJJJJJIIJJJIIJJJIIJJJJJDHHJIIJJIJIJJIIFGJJGIJJHHHFEHHFFFFFFEEEEEEEDCCDCD_Mismatch_0_Sense_+_Library_PoolT
GAATCTGGAAACTTTTAAGGCTCTCATGTATTTGTTTGTATTACGTGAAAGAATTGCCCGTTTTAATAAAGTTTAGAATAAATTCTGTATTCGG
>Frequency_1_QualityScore_FFHHHHHJJJJJJIIIIHBHIIGIJJIIIIIHIIJJIIJCHIEEHGHHIIIFGEHIGFGGGFBHIIIEGEGEEHHHFF<?CDDCCDDDDDEDDC_Mismatch_0_Sense_+_Library_PoolT
CTTGTTCCATCCGTCATGTTATTGAATCTGGAAACTTTTAAGGCTCTCATGTATTTGTTTGTATTACGTGAAAGAATTGCCCGTTTTAATAAAG
>Frequency_1_QualityScore_FFHHHHHJJIJJJJJHFHJJJJJIJJIIJJJJJJJJJJJJJIJJJJJJJJJIIJJJJJJJIJJJJJJHHEHEHHFFFFFFEEEEFEEDDDABDC_Mismatch_0_Sense_+_Library_PoolT
ATCAGTTTGATAATTGTTCGCTTGTTCCATCCGTCATGTTATTGAATCTGGAAACTTTTAAGGCTCTCATGTATTTGTTTGTATTACGTGAAAG
>Frequency_1_QualityScore_FFHFHHHIJJJJIJJJJIIHJJJGHIJJJJIJIJJJJJJJIJIIIJJJJIHIGIHHGJHHHGGHGFDDDCCEDDDEFDBDBDDDDDEEEDDDCD_Mismatch_0_Sense_+_Library_PoolT
AGAAACATTTCTGAGGATATTGGTTTTAATCGAAATCATCCTCGGAGATCAGTTTGATAATTGTTCGCTTGTTCCATCCGTCATGTTATTGAAT
>Frequency_1_QualityScore_FFHHHHHJJJJJJJJIJJJJJHIIJJIJJIIIJGIIJIIDGHJ?FIIHIIJHIJJJJJIJJJH?BDDFFEEDBDDDDDCDDDCCCDDEEDDDDC_Mismatch_0_Sense_+_Library_PoolT
TGGTTTAAGAAACTGAATGGGATCTTACCAGAGTTGCAGTGGGTTTGTTTGATTCTTGTCGGGTTCATGTCGAGCTCTAACTAGTTTCACTGTT
>Frequency_1_QualityScore_FDHHHHHJJJJJJJJDHIJJHIHIJJJJJIJJJJIIJJJJJJJIGHHHHHECEFFFDDDDDDDDDDDDDDDDDCDDDDDDDDDDDDDDDCCACD_Mismatch_0_Sense_+_Library_PoolT
GTATTCGGCCCTCGGAGCTGTGTATTGCAATGCCAGATCATTGTAGAAAGTATCCCGAGAATAAAAAATCATGGGCGATGGACAAGCTCTGTCG
>Frequency_1_QualityScore_FFHHHHHJJJJJJHIJJIIJIJJIJJJJJJJJJJJJJJJJIGIJJIIJIHIJJJHIJJHHHHHHFFFFFEEEEEEEDDDDEDEEDEDDDCDEDD_Mismatch_0_Sense_+_Library_PoolT
AAAGAATTGCCCGTTTTAATAAAGTTTAGAATAAATTCTGTATTCGGCCCTCGGAGCTGTGTATTGCAATGCCAGATCATTGTAGAAAGTATCC
>Frequency_1_QualityScore_FFHHHHHJJIIJJJGIJIJGHIJJJJGIGGIIJJJJJJJJJJJJJJJJJJHHHADFFFFFCEDDDDDDD@CDDDDD_Mismatch_1_Sense_+_Library_PoolT
GCCAGATCATTGTAGAAAGTATCCCGAGAATAAAAAATCATGGGCGATGGACAAGCTCTGTCGCGCAATTGGTCTA
>Frequency_1_QualityScore_FFHHHHHIEHIJJJIJJIJJJIIIEGIIIJIIIGIIIJGIGIGGIEFHHHFFFFFECCBDDEDDDCC@C?38??<C?CCCDEDC_Mismatch_1_Sense_+_Library_PoolT
GGCGATGGACAAGCTCTGTCGCGCAATTGGTTTAAGAAACTGAATGGGATCTTACCAGAGTTGCAGTGGGTTTGTTTGATTCTA
>Frequency_1_QualityScore_DEHGFH<CGIBGHGHEHCCEHEHGGGGA<GFAFDG?BGHEGEDHIIIG@GGBGHEIE)7A7==B@?@C>;(>AEC@CCCCC<>@ACA:@>AA:>_Mismatch_0_Sense_+_Library_PoolT
TATTGGTTTTAATCGAAATCATCCTCGGAGATCAGTTTGATAATTGTTCGCTTGTTCCATCCGTCATGTTATTGAATCTGGAAACTTTTAAGGC
>Frequency_1_QualityScore_FFHHHHHJJJIJJJJJJJHJJJJJGIIIIIJIJJJJJJJJJIJJJJJIJJJJIJJJJJJJJFHHHFFFFFFEDDDDBDDDDDFDDDDDCDEDDD_Mismatch_0_Sense_+_Library_PoolT
AATGGCTTTGTTTGATTTACCTGGTTTTCAGAAACATTTCTGAGGATATTGGTTTTAATCGAAATCATCCTCGGAGATCAGTTTGATAATTGTT
>Frequency_1_QualityScore_FDFHHGGJJJJJJJJJJJJIJJJJJIJJJJJJJJJJJJJJIJIJJJJGHJIJJJJJJJJJIJJJJHHHHEHHHFFFFFEEEEECBDDDDDDDDD_Mismatch_1_Sense_+_Library_PoolT
GTTTGATAATTGTTCGCTTGTTCCATCCGTCATGTTATTGAATCTGGAAACTTGTAAGGCTCTCATGTATTTGTTTGTATTACGTGAAAGAATT
>Frequency_1_QualityScore_FFHHHGHJJJJJJJJJIIJJJIJJJJJJJJJJJJJJJJJJJJJJIIJJJIHIJGIJJJ_Mismatch_1_Sense_+_Library_PoolT
CGTGAAAGAATTGCCCGTTTTAATAAAGTTTAGAATAAATTCTGTATTCGGCCCTCGA
>Frequency_1_QualityScore_FFHHHHHJJJJJJJJIJJJJJJJJJJHIJJJIJJJJJJJJHJIIJHHHIIJJJJJJJJJIHGHHHFFFFFFFEEEEEEEDDDDBDD_Mismatch_0_Sense_+_Library_PoolT
TTTAATAAAGTTTAGAATAAATTCTGTATTCGGCCCTCGGAGCTGTGTATTGCAATGCCAGATCATTGTAGAAAGTATCCCGAGAA
>Frequency_1_QualityScore_FFFHHDHEIIGIHGGCHIIIJJJIGG@HIIJJIGIIIIIJJJFIIJIIJGGHGIIDIIHDCHHCF@>@<BA=ACDCDEDD:@:ACD<>ACDDA>_Mismatch_0_Sense_+_Library_PoolT
TGAGGATATTGGTTTTAATCGAAATCATCCTCGGAGATCAGTTTGATAATTGTTCGCTTGTTCCATCCGTCATGTTATTGAATCTGGAAACTTT
>Frequency_1_QualityScore_FFHHHHHJJJJHJJJHHIIJIIJJJIJIIHHIIIIJJJJIIGJJIHHJJJJIGHIJJHHHHHHHFFFFFECEECEDDDEDEEDDDDDDDFEDDD_Mismatch_0_Sense_+_Library_PoolT
AGAATTGCCCGTTTTAATAAAGTTTAGAATAAATTCTGTATTCGGCCCTCGGAGCTGTGTATTGCAATGCCAGATCATTGTAGAAAGTATCCCG
>Frequency_1_QualityScore_FFHHHHHJJJJJJJJJJJJJJJJJJJJJIHGJJJJJJJJJJJDGIJJIJJJIJJJJJJJJHHHGHFFFFDEFEEEEEECEEDDDBD=@_Mismatch_0_Sense_+_Library_PoolT
GTTTTAATAAAGTTTAGAATAAATTCTGTATTCGGCCCTCGGAGCTGTGTATTGCAATGCCAGATCATTGTAGAAAGTATCCCGAGAA
>Frequency_1_QualityScore_FFHHHHHJJJJJJJJJJJIJJFHIJJHIHIJJJJJJJJJJJJGIJJJJJJJJJJJJDHIIIJHHFDFEDCEEEDDDDDDDDDDBDBDDDDDDDD_Mismatch_0_Sense_+_Library_PoolT
AATTCTGTATTCGGCCCTCGGAGCTGTGTATTGCAATGCCAGATCATTGTAGAAAGTATCCCGAGAATAAAAAATCATGGGCGATGGACAAGCT
>Frequency_1_QualityScore_FFHHGFHIJJJJJJJIIIIJJIHGIIJJJJJJHIIJJJIIJJJJIJJGIHIJJIHIJJFH>CEHEFE@DCEEEEEE@CCDDBDDDEDCDEEDF@_Mismatch_0_Sense_+_Library_PoolT
GAAATCATCCTCGGAGATCAGTTTGATAATTGTTCGCTTGTTCCATCCGTCATGTTATTGAATCTGGAAACTTTTAAGGCTCTCATGTATTTGT
>Frequency_1_QualityScore_EFHHHHHJJJJJJJJJJIJJJJJIJJJJJJJHHJIJJJJJIIJJJJJJGIIJJJHICGHFFFFEEDEDDDDDDDDBDDDDDDDDCDDDCC>CCD_Mismatch_0_Sense_+_Library_PoolT
GTGTATTGCAATGCCAGATCATTGTAGAAAGTATCCCGAGAATAAAAAATCATGGGCGATGGACAAGCTCTGTCGCGCAATTGGTTTAAGAAAC
>Frequency_1_QualityScore_FFHHHGHIJJJJJJIJJJIJJJJGHIJJIJJJJJIJJJJJJJJJJJJJJJHIIJJJIJIJJHGIJJJHIEHHHHHFFFFF=AEDCBDDDDDDD@_Mismatch_0_Sense_+_Library_PoolT
TAATTGTTCGCTTGTTCCATCCGTCATGTTATTGAATCTGGAAACTTTTAAGGCTCTCATGTATTTGTTTGTATTACGTGAAAGAATTGCCCGT
>Frequency_1_QualityScore_FFHHHHHJJJJJJJJJJJIJJJJJJJJJJJJJJJJJJJJJJJJJJJJIJJIJJIJJIJJJJJIJJIEIGCCHHHFFFFFFEEEEFEDEDDDDDD_Mismatch_0_Sense_+_Library_PoolT
TCACAATCCAATTACTCCATGAATCCATAATCTCAAGCTTAATCCTCATTAAGATGACCACAATCGTTAGTTTTTCAATCATTCCAATGGCTTT
>Frequency_1_QualityScore_FFHFHHHIIJFHHIJIJJIIIIJJJJJJJJJJJJJJDIJJJBDHHJJIJJIGHCHHDDDBBDDDDDBCCCCDDDDDCDDDDDDDDDDEDCDCDD_Mismatch_0_Sense_+_Library_PoolT
ATTGTAGAAAGTATCCCGAGAATAAAAAATCATGGGCGATGGACAAGCTCTGTCGCGCAATTGGTTTAAGAAACTGAATGGGATCTTACCAGAG
>Frequency_1_QualityScore_DBDHHADHIIBHFA=DGDGB@GEFH<AAHC???EFDEEECEAC>@CCC?;>?CCDC::>(,>CCC3:++9<)8@B<CCA>_Mismatch_0_Sense_+_Library_PoolT
GGGCGATGGACAAGCTCTGTCGCGCAATTGGTTTAAGAAACTGAATGGGATCTTACCAGAGTTGCAGTGGGTTTGTTTGA
>Frequency_1_QualityScore_FFHHHHHIJJIJJIJJJJIIJJJJJIIIGIIHIJJJIJJJGHICH@EHHHGGHFFFFFEEEECECBCCCADCC@BDDCCDDDDDBBDDDDDCDD_Mismatch_0_Sense_+_Library_PoolT
CGTTAGTTTTTCAATCATTCCAATGGCTTTGTTTGATTTACCTGGTTTTCAGAAACATTTCTGAGGATATTGGTTTTAATCGAAATCATCCTCG
>Frequency_1_QualityScore_FFHHHHHJJGIJIJJIJJJJJIJIJJJJJIJJJJJJJIJJJJJJJJJJJJIJJHJIJJJIJGIIIJJGHEHGJJJHGHHGHFFFFDFFEEEEEE_Mismatch_1_Sense_+_Library_PoolT
ACATCCCAAATCCATACTCTCATACTTTGTCATCACAATCCAATTACTCCATGAATCCATAATCTCAAGCTTAATCCTCATTAAGATGACCATA
>Frequency_1_QualityScore_DFHHHHHJJHIJJJJJJJJJJJJIIJJJJJJIJIIHHIHIJJJJJJJJJHIIJJHHHFFFFFFFCDDEDBCDEEEDDDCCDDECCDDDDDDDDD_Mismatch_1_Sense_+_Library_PoolT
GGATATTGGTTTTAATCGAAATCATCCTCGGAGATCAGTTTGATAATTGTTCGCTTGTTCCATCCGTCATGTTATTGAATCTGGAAACTTGTAA
>Frequency_1_QualityScore_DDFDB?@FHGB+AF@GIHFED?DG@@FDAGGGG=FHFIBD@=AEH????CBCB?ACCCC>;55@>@A(,88?B5<?@B8??C_Mismatch_0_Sense_+_Library_PoolT
ATGGGCGATGGACAAGCTCTGTCGCGCAATTGGTTTAAGAAACTGAATGGGATCTTACCAGAGTTGCCGTGGGTTTTGTTTA
>Frequency_1_QualityScore_FFHHHHHJJJJIHIHHIJJJHHIJEHJJJJJJIJJJJJJHIIJJFHIIIJJGIEHIHHHHHHFFFFFFFDCCEEECDCDDDDCDDEDEDDEDCC_Mismatch_0_Sense_+_Library_PoolT
GGATCTTACCAGAGTTGCAGTGGGTTTGTTTGATTCTTGTCGGGTTCATGTCGAGCTCTAACTAGTTTCACTGTTATCACTGATTTCTACTGAC
>Frequency_1_QualityScore_FFHGHHHIJIJGHIJJEIJIJJIJJJIIJIHHIIJJJIGGHIIIHIJJIJJJJJIIJJJJJEHFHHHED?@DCEEEEDDEEDDDDDDDEEFECD_Mismatch_0_Sense_+_Library_PoolC
TCGGAGATCAGTTTGATAATTGTTCGCTTGTTCCATCCGTCATGTTATTGAATCTGGAAACTTTTAAGGCTCTCATGTATTTGTTTGTATTACG
>Frequency_1_QualityScore_FFGHHHHGIJJJIIJJJHIGJGJJHIHIJJHJJJJJJJJHIJJHHHIHIJIJJGIIJIJJJJJJJJHIGHHGEHBDFFDD?BDDDCDCDDFDDD_Mismatch_0_Sense_+_Library_PoolC
TCTCATGTATTTGTTTGTATTACGTGAAAGAATTGCCCGTTTTAATAAAGTTTAGAATAAATTCTGTATTCGGCCCTCGGAGCTGTGTATTGCA
>Frequency_1_QualityScore_FFHHHHHJJJJGIIJJIJIJJJGIJJJJJIJJJJJJJJJIJJJJJJJIHHHIJJJJJJJJEGGHFHFF@?DFFDEEEEDEDDDDDDDDDDDEED_Mismatch_0_Sense_+_Library_PoolC
GATTTACCTGGTTTTCAGAAACATTTCTGAGGATATTGGTTTTAATCGAAATCATCCTCGGAGATCAGTTTGATAATTGTTCGCTTGTTCCATC
>Frequency_1_QualityScore_FFHHHHHJJJIIJIJJIIJJIIJIGIIJJIJJJJHIJIJJJJHHHHFFFFFDEDEEEDDDDDDDDDDCDCDCDDDB:ACCCD@CDD5<AC_Mismatch_2_Sense_+_Library_PoolC
AGAATAAAAAATCATGGGCGATGGACAAGCTCTGTCGCGCAATTGGTTTAAGAAACTGAATGGGATCTTACCAGAGTTGCAGTGGGTTCA
>Frequency_1_QualityScore_FFHHHHHJHJJJJJIJJJJJJIJJJHIJJIJJJJJJJJJJJJJJIIJJJJJJJIJGJIJJIIJIFHIIIHGEHGHHFFFFFFDEDECDEEEDAB_Mismatch_1_Sense_+_Library_PoolC
TCATTAAGATGACCACAATCGTTAGTTTTTCAATCATTCCAATGGCTTTCTTTGATTTACCTGGTTTTCAGAAACATTTCTGAGGATATTGGTT
>Frequency_1_QualityScore_FFHHHHHJJJJJJJJJJIJIJJJFGHIJJJJIIJIJJJGGIJHHHFDDEEECBDDD_Mismatch_0_Sense_+_Library_PoolC
TCCCGAGAATAAAAAATCATGGGCGATGGACAAGCTCTGTCGCGCAATTGGTTTAA
>Frequency_1_QualityScore_=DDDDEDIEIDEIIFFIDFIICEFIEDEEDEIIEDDEDEEIEEIIDIIIIDDDIIEEIIIIIID;CDDDDDDDDDDDDEEEBDA@A>>A>DA5>_Mismatch_0_Sense_+_Library_PoolC
TCATTAAGATGACCACAATCGTTAGTTTTTCAATCATTCCAATGGCTTTGTTTGATTTACCTGGTTTTCAGAAACATTTCTGAGGATATTGGTT
>Frequency_1_QualityScore_FFHHHGHJJJJJJJJJJJJJJJJJJIHIJJJIJHIIIJJJIIJJJJIJJHHHHHEEFFFCEFEEEEFEE@BDDDCDDDDDDDDDDBDDDDDCDD_Mismatch_1_Sense_+_Library_PoolC
CGCTTGTTCCATCCGTCATGTTATTGAATCTGGAAACTTGTAAGGCTCTCATGTATTTGTTTGTATTACGTGAAAGAATTGCCCGTTTTAATAA
>Frequency_1_QualityScore_FFHHHHHIIJJIIIIIIJJJJIFGIJIFCGIGGIIJJGIJJJIIJJJJGGIHJDIHHHFDFFCEDCEDDDDDDDDDDDCCDCDDDD_Mismatch_0_Sense_+_Library_PoolC
TATTGCAATGCCAGATCATTGTAGAAAGTATCCCGAGAATAAAAAATCATGGGCGATGGACAAGCTCTGTCGCGCAATTGGTTTAA
>Frequency_1_QualityScore_DDHHHHGGJGJDGG@FHG@FGIGGEFDGGGI>G@DGIIIHGHIJGCCGIIIIJJIJI@GEEEDFFFFECEDDDDDCCB<=?BDDDCDBDACCAC_Mismatch_0_Sense_+_Library_PoolC
TCTGTATTCGGCCCTCGGAGCTGTGTATTGCAATGCCAGATCATTGTAGAAAGTATCCCGAGAATAAAAAATCATGGGCGATGGACAAGCTCTG
>Frequency_1_QualityScore_FFHHHHHIHIJJJJJJJJJJJJJJJJJJJJIIJJJJJJJJJJJIJJJJJJJJJIIIJGHHHHFEFFFFFFEEEEEEEEDDBDBDDDDDDDDCDD_Mismatch_0_Sense_+_Library_PoolC
GATAATTGTTCGCTTGTTCCATCCGTCATGTTATTGAATCTGGAAACTTTTAAGGCTCTCATGTATTTGTTTGTATTACGTGAAAGAATTGCCC
