# Supplementary material for: Differential Gene Expression Reveals Candidate Genes for Drought Stress Response in Abies alba (Pinaceae)
Source: PLoS One. 2015 Apr 29;10(4):e0124564. doi: 10.1371/journal.pone.0124564 (PMC4414588; doi:10.1371/journal.pone.0124564)
Supplement: S2 File — (GZ) [file pone.0124564.s002.gz › comp19978_c0_seq4 #or# comp19978_c0_seq7.fa]

>comp19978_c0_seq4 len=888 path=[1:0-336 338:337-354 356:355-385 387:386-484 956:485-489 2829:490-518 924:519-526 561:527-627 662:628-628 663:629-887]
CTTTTCAACATGCCCGTAAAAAATTACATTTACCAGTTCAATCGGTTGCGAATTCTTCTCGATATTCGGGATCCAGAAGACCAACTTATCGCTAAATTTATAAGTGGATTGCAGGAACACTTGTATGGAGAGTTGAAGAACTGGGAAATCACCACAATTGATATGGCATACAATCAGGCACAATGGGCCGAGGAGAAGTTTTTAGATCAGTGCAAACTTCAACAGCACTGTTCCTCCAATATGCCCAAATCTACAACTTCAAACCCTGCCCCTTCTAGTACTATTGGGTCGTCAACTTTTGCTGTTAGTACTGGGTCGTCATATTTATCTTTTACTAAGTTTTGACAGTGTTGTCAACAGATATTATGAACCAACATTGGAGACATCGATTCTGACCAGTCATTCTGTAGATATTTTTCCAAATGTTCAGCTTCCACCTATTGCAGATCAAGTTTTCGTTATGAAAACTCGCTAGACTTATCAAGTTTTCGTCAGCTTTTGCATCAAGTTCGTTGGATTTCTGGGCCTCAGATGTAGCAATATTTTCCCTCTCTCTTGAAAGCATTAGAGACCAATGCTTCTTCTTGTTGTGGCAAATGTTTCTTCATGTTGGGATGAATGGTAGGGACCAGTGTTGGAATTTGGTTTTCATTCTACCCGTCAAAAAAAATTATTTTGACGTTTTGAGTCTTTATATTCCCCTTCGTCAAACGTTTTGTTTAAAATTATACCCTTCAAAAATGATGTCTTGCCAAAAAATTTACCCTTCATAAACTTAATTAATCTTTATCTGATAGACAAAATTTTATCCTTCGTTGATAAGCTTTTGCTTTCACTATGGAAATAACTATCATTATGTTTTAACTGCAACATTAATGAGGCTTTTAA
>comp19978_c0_seq7 len=921 path=[1:0-336 338:337-354 356:355-385 387:386-484 486:485-522 2829:523-551 553:552-559 561:560-660 662:661-661 663:662-920]
CTTTTCAACATGCCCGTAAAAAATTACATTTACCAGTTCAATCGGTTGCGAATTCTTCTCGATATTCGGGATCCAGAAGACCAACTTATCGCTAAATTTATAAGTGGATTGCAGGAACACTTGTATGGAGAGTTGAAGAACTGGGAAATCACCACAATTGATATGGCATACAATCAGGCACAATGGGCCGAGGAGAAGTTTTTAGATCAGTGCAAACTTCAACAGCACTGTTCCTCCAATATGCCCAAATCTACAACTTCAAACCCTGCCCCTTCTAGTACTATTGGGTCGTCAACTTTTGCTGTTAGTACTGGGTCGTCATATTTATCTTTTACTAAGTTTTGACAGTGTTGTCAACAGATATTATGAACCAACATTGGAGACATCGATTCTGACCAGTCATTCTGTAGATATTTTTCCAAATGTTCAGCTTCCACCTATTGCAGATCAAGTTTTCGTTATGAAAACTCGCTAGACTTATCAAGAATCGACCACTTTTGCATATTTTTCGTTGCTAAGCTAGGTCAGCTTTTGCATCAAGTTCGTTGGATTGCTGGGCATCAGATGTAGCAATATTTTCCCTCTCTCTTGAAAGCATTAGAGACCAATGCTTCTTCTTGTTGTGGCAAATGTTTCTTCATGTTGGGATGAATGGTAGGGACCAGTGTTGGAATTTGGTTTTCATTCTACCCGTCAAAAAAAATTATTTTGACGTTTTGAGTCTTTATATTCCCCTTCGTCAAACGTTTTGTTTAAAATTATACCCTTCAAAAATGATGTCTTGCCAAAAAATTTACCCTTCATAAACTTAATTAATCTTTATCTGATAGACAAAATTTTATCCTTCGTTGATAAGCTTTTGCTTTCACTATGGAAATAACTATCATTATGTTTTAACTGCAACATTAATGAGGCTTTTAA

>Frequency_1_QualityScore_FFHHGHHJJIJJJJJGIJJJJJIJJJIIJJJJIJIIJJIJJJJIJJJJJIJIJJHHHHHHFFFFFEDDEEEDDDDDDDCDDDDDDDDDDDDDDD_Mismatch_0_Sense_+_Library_PoolT
TGGGCCGAGGAGAAGTTTTTAGATCAGTGCAAACTTCAACAGCACTGTTCCTCCAATATGCCCAAATCTACAACTTCAAACCCTGCCCCTTCTA
>Frequency_1_QualityScore_FFHHHHHJJJIJJJJJJJJJJJJJJJJJJJJJJJJJJJJJJJJIJJJJJJJJJJJJJJIIIJJJHIHHHHHHHFDDDDDDDDDDDDDDDDCCDD_Mismatch_0_Sense_+_Library_PoolT
AACTTCAACAGCACTGTTCCTCCAATATGCCCAAATCTACAACTTCAAACCCTGCCCCTTCTAGTACTATTGGGTCGTCAACTTTTGCTGTTAG
>Frequency_1_QualityScore_FFHHHHHJJJJJJJJJJJJJJJJJJJJJJJJIJJJJJJJJJJJJJJJJJJJJJJJIIJJJIJJIJJHHFFFDCEEEEDDDDDCDCDCDDEDDDC_Mismatch_0_Sense_+_Library_PoolT
CAGCACTGTTCCTCCAATATGCCCAAATCTACAACTTCAAACCCTGCCCCTTCTAGTACTATTGGGTCGTCAACTTTTGCTGTTAGTACTGGGT
>Frequency_1_QualityScore_FFHHHHGJGIJJIJJJGIIHHGIIJCHHHIIJIIJJIJJGGEGIHIHEIHHGEHBDC?DEEDBECDCCDECDDAA@@CDDCDCD8ABCCCCC>A_Mismatch_0_Sense_+_Library_PoolT
TGGGAAATCACCACAATTGATATGGCATACAATCAGGCACAATGGGCCGAGGAGAAGTTTTTAGATCAGTGCAAACTTCAACAGCACTGTTCCT
>Frequency_1_QualityScore_:DDDD8+CCEB>EAFFDCF;@?B<EBB9*::CDDDD>@?B;???DBDB@B<B<;CC);@CDEAC@C>CC??6;;AA>>@;>>?A5>5>;BAA?<_Mismatch_0_Sense_+_Library_PoolT
AGAAGACCAACTTATCGCTAAATTTATAAGTGGATTGCAGGAACACTTGTATGGAGAGTTGAAGAACTGGGAAATCACCACAATTGATATGGCA
>Frequency_1_QualityScore_FFHHHHHJJJJJJJJIJJJEGIIIJJIJJJJJJJJEIJIIJJJJJJJJIJJJIJJJJHFFFBEE@CDDDDDDDDDDDDDDDDDDDDDDDDDDDD_Mismatch_0_Sense_+_Library_PoolT
GAAGAACTGGGAAATCACCACAATTGATATGGCATACAATCAGGCACAATGGGCCGAGGAGAAGTTTTTAGATCAGTGCAAACTTCAACAGCAC
>Frequency_3_QualityScore_EEGECGEIIIIIIIIHEHGHHGIHCGHGIHGHGGIIIJHHFIFEFHIIHGGG>FGHHHHIFGIHIIGEEDGHIGGHE@CBDDBCBCCDCDBBCC_Mismatch_0_Sense_+_Library_PoolC
ATTGGAGACATCGATTCTGACCAGTCATTCTGTAGATATTTTTCCAAATGTTCAGCTTCCACCTATTGCAGATCAAGTTTTCGTTATGAAAACT
>Frequency_3_QualityScore_BEHDGFGECEHCFHHFIGHEGHGFBGHGHHHEFHFFEHHIFHDHBAEEGFHGHGHHGDCGECDFFEGGHDFGIFGEFADBDEEBACB>:<?ABB_Mismatch_0_Sense_+_Library_PoolC
TGGAGACATCGATTCTGACCAGTCATTCTGTAGATATTTTTCCAAATGTTCAGCTTCCACCTATTGCAGATCAAGTTTTCGTTATGAAAACTCG
>Frequency_3_QualityScore_FFHHHHGJIIJIJJJJJIJHJJJJJIIHIIJJJJJJJJJIJGHIJIIJJIIIJJJJJJIHJIJJJIHIHGHIFHGGHHGFFFFDDCDEEDBCDD_Mismatch_0_Sense_+_Library_PoolC
AGACATCGATTCTGACCAGTCATTCTGTAGATATTTTTCCAAATGTTCAGCTTCCACCTATTGCAGATCAAGTTTTCGTTATGAAAACTCGCTA
>Frequency_2_QualityScore_FFHHHHHGIIIIJJIIJJIIIJJJJGIJJIJIIJJJIIIIGIIIIIJIIIIIGIIIJJJHHIIJIIIHHEHHEEFFEEECECCDDEEDDDDDDD_Mismatch_0_Sense_+_Library_PoolC
TACTGGGTCGTCATATTTATCTTTTACTAAGTTTTGACAGTGTTGTCAACAGATATTATGAACCAACATTGGAGACATCGATTCTGACCAGTCA
>Frequency_2_QualityScore_EECGHGGIIIIIIIIIIIIIIIIIIIIIIIIIGIIIIGFGEHHIHGGIIGGGEEGGGGGGFAEDEGECDEDDABCECCDCCDCDCCDEADCCCC_Mismatch_0_Sense_+_Library_PoolC
AGTACTATTGGGTCGTCAACTTTTGCTGTTAGTACTGGGTCGTCATATTTATCTTTTACTAAGTTTTGACAGTGTTGTCAACAGATATTATGAA
>Frequency_2_QualityScore_FFHHEGGIIIIIJIIIIJJCCHIIBDGEECCGHHIJIIIGIAFHGIIIIIIIIGIIIIEEGHIIIIIIIGIIHGGGGGFEFFFEEEE@CCBCDE_Mismatch_0_Sense_+_Library_PoolC
ATATTTATCTTTTACTAAGTTTTGACAGTGTTGTCAACAGATATTATGAACCAACATTGGAGACATCGATTCTGACCAGTCATTCTGTAGATAT
>Frequency_2_QualityScore_FEGHGHHIIIJJIJHIIIGIIIIGGIGHIJJJIIJIIGFIGIJJJJHIIJIJJJJIIIIIIJJJIGGFGDGEGGGGGGGCEEECDEEDEDDDCC_Mismatch_0_Sense_+_Library_PoolC
TGACAGTGTTGTCAACAGATATTATGAACCAACATTGGAGACATCGATTCTGACCAGTCATTCTGTAGATATTTTTCCAAATGTTCAGCTTCCA
>Frequency_2_QualityScore_FFHGHHHJIIIIIJIHIIJIGIIFGHIIJJJJJJIGIIIIIJJJJJIIGIIHIIIIJJJJGIIIIJJIIGHHHHGFFFFFFFEEEFEEDEDCBC_Mismatch_0_Sense_+_Library_PoolC
TTTTACTAAGTTTTGACAGTGTTGTCAACAGATATTATGAACCAACATTGGAGACATCGATTCTGACCAGTCATTCTGTAGATATTTTTCCAAA
>Frequency_2_QualityScore_FFHHHHGIIIJJJIJJJJJJJJJJIJJJJJJIIJIIJJJJIJJIIIIIJJJJJIIIJIIJJJIJJJJJIHGGHHHHHGGFFEFEEEEEEDEDDD_Mismatch_0_Sense_+_Library_PoolC
CAACAGATATTATGAACCAACATTGGAGACATCGATTCTGACCAGTCATTCTGTAGATATTTTTCCAAATGTTCAGCTTCCACCTATTGCAGAT
>Frequency_2_QualityScore_FFHHHGHJJJJJJJIJIJIJJJJIIIIIIJJJJJJJJJJJJJIIJJIJIJJIIIJJGIIIIHIHGIJJJIGIIIGHHGGGEEFFFEEDDDDDAC_Mismatch_0_Sense_+_Library_PoolC
CATCGATTCTGACCAGTCATTCTGTAGATATTTTTCCAAATGTTCAGCTTCCACCTATTGCAGATCAAGTTTTCGTTATGAAAACTCGCTAGAC
>Frequency_2_QualityScore_EEFFGGGIGHHIGDGGGGEFEGIGEHIIIIIHIGIIIIIIIIIIIIGIIIGGGGIHIIIIIHICAHACDAEEEGEBECCEDEEC?CCA?ABCCC_Mismatch_0_Sense_+_Library_PoolC
AACAGATATTATGAACCAACATTGGAGACATCGATTCTGACCAGTCATTCTGTAGATATTTTTCCAAATGTTCAGCTTCCACCTATTGCAGATC
>Frequency_2_QualityScore_FFGHGHGIJIIIIGIIIIJIIIIGIIIIIIIIIIEGHHHHFGGGGGGFGGGGGFGGGGGEFGGDFGGGEEEGFEEFGFEEEEACECDDDDCDDD_Mismatch_0_Sense_+_Library_PoolC
GGAGACATCGATTCTGACCAGTCATTCTGTAGATATTTTTCCAAATGTTCAGCTTCCACCTATTGCAGATCAAGTTTTCGTTATGAAAACTCGC
>Frequency_2_QualityScore_FFHHHHHJIIIIJJJJJJIJJJJIIIIIJJJJJJJJJJJJIJIJJJJJIIIJJJIJJJJIJIJJIJJIHGGHHHHHGFFFFEEEEDEEEEDDDD_Mismatch_0_Sense_+_Library_PoolC
TTTGACAGTGTTGTCAACAGATATTATGAACCAACATTGGAGACATCGATTCTGACCAGTCATTCTGTAGATATTTTTCCAAATGTTCAGCTTC
>Frequency_2_QualityScore_FFHHHHHJJJJJJJIIJIHJIIJJIIJIJJJIJIIIJJJJJIHIJJJJIIIJIIIIIIIIIJJIIJIJJHIIHGHGGGFFFFEEEEDEEBCCCC_Mismatch_0_Sense_+_Library_PoolC
TGAACCAACATTGGAGACATCGATTCTGACCAGTCATTCTGTAGATATTTTTCCAAATGTTCAGCTTCCACCTATTGCAGATCAAGTTTTCGTT
>Frequency_2_QualityScore_FFGHHGHJJIIIJIJJJJIJIIJJIJJJJIJIJJJJJIIIIJJJIJJJIIIIIIIIIIGIIIIJJIIIIGHIHGGGGFFFFFEEEEEDDDDDCD_Mismatch_0_Sense_+_Library_PoolC
CCAACATTGGAGACATCGATTCTGACCAGTCATTCTGTAGATATTTTTCCAAATGTTCAGCTTCCACCTATTGCAGATCAAGTTTTCGTTATGA
>Frequency_2_QualityScore_FFHHHHHIIJIJJJJJJJIJIJIIJIIJJIIIIIJJJGIJJJJJJIJJJJJJIIIIIIIJJJIIIHHIJGGHHHHHGGCEEEFEEEEECEEDCD_Mismatch_0_Sense_+_Library_PoolC
GACAGTGTTGTCAACAGATATTATGAACCAACATTGGAGACATCGATTCTGACCAGTCATTCTGTAGATATTTTTCCAAATGTTCAGCTTCCAC
>Frequency_2_QualityScore_FEHHHGHIIJHIIIJJIIIJIEIIGHIGIGIIIIIGIIIIGIFEGIIIIGIGHIIIJIIIHGEGHGHHHEFFEFFEEEEEEECCCCCDCCDCCA_Mismatch_0_Sense_+_Library_PoolC
GATATTATGAACCAACATTGGAGACATCGATTCTGACCAGTCATTCTGTAGATATTTTTCCAAATGTTCAGCTTCCACCTATTGCAGATCAAGT
>Frequency_2_QualityScore_FEHGGEDIIIHIIIJIIJIJIIJHFIIIIJJGGFIHJIHIGIIIJIIIJIIIIIIIIIHGIIJIIIJJIEGGIIGHACEGEED@ACCEECCDCC_Mismatch_0_Sense_+_Library_PoolC
TTGGAGACATCGATTCTGACCAGTCATTCTGTAGATATTTTTCCAAATGTTCAGCTTCCACCTATTGCAGATCAAGTTTTCGTTATGAAAACTC
>Frequency_2_QualityScore_EACFGGGGFGIHGGHDIGCGGEEIFGGHCGHEHGHGAFGIHHEEGHEGGDGHGGHGHECCGGHGGHGEC69BCDC@?CDECACCBC@AC@AAAC_Mismatch_0_Sense_+_Library_PoolC
GTCGTCAACTTTTGCTGTTAGTACTGGGTCGTCATATTTATCTTTTACTAAGTTTTGACAGTGTTGTCAACAGATATTATGAACCAACATTGGA
>Frequency_2_QualityScore_FFGEFGHFHIGEGHIIIHIIIIIEEGIIIIIGIIIIJIHIJIIGIIGIIGIIGIHHEGEGFDEEEEEE@CCCDDDCCCCACCDDDC@CD<A?=?_Mismatch_0_Sense_+_Library_PoolC
CCGAGGAGAAGTTTTTAGATCAGTGCAAACTTCAACAGCACTGTTCCTCCAATATGCCCAAATCTACAACTTCAAACCCTGCCCCTTCTAGTAC
>Frequency_1_QualityScore_FFHHHHHJJJJJJJJJJJIJJJJJJJJJIIIJJIJJJJJJJJJJJJJJJJJJJJJJJJJIIJJJJJJJJJIJHHHHHHFEFFDEEEEEDDDDDD_Mismatch_1_Sense_+_Library_PoolC
CAGACATCGATTCTGACCAGTCATTCTGTAGATATTTTTCCAAATGTTCAGCTTCCACCTATTGCAGATCAAGTTTTCGTTATGAAAACTCGCT
>Frequency_1_QualityScore_FFHHHHHJJJIJJJIJJHIIIJJJJJIJIJJIJJJJJJJJJIJJIJJIIJJHGHHCDEFFFDDEDCDDDCCDDDDDDDDDDDDDDDDDDDDDDD_Mismatch_0_Sense_+_Library_PoolC
GGAAATCACCACAATTGATATGGCATACAATCAGGCACAATGGGCCGAGGAGAAGTTTTTAGATCAGTGCAAACTTCAACAGCACTGTTCCTCC
>Frequency_1_QualityScore_FFHHHHFIJHIIJJIJJIJIIJJJJJJJJJJGIJJJJJJHHIIJJJIIJJGIIJIJJJIJJIIJIJHGHHHFEFFEEEDEDCCDDDCCCDDDCE_Mismatch_0_Sense_+_Library_PoolC
ACTGGGTCGTCATATTTATCTTTTACTAAGTTTTGACAGTGTTGTCAACAGATATTATGAACCAACATTGGAGACATCGATTCTGACCAGTCAT
>Frequency_1_QualityScore_FFHHHHHJJJJJIJJJJJIJJJIJJIJJJJJFFHIIJIJJJIJJJJJIHHHHHHFFFEFDDEEABBBBDACDCDDDDDDDDDCDDDDDD?9>CD_Mismatch_0_Sense_+_Library_PoolC
TCAACATGCCCGTAAAAAATTACATTTACCAGTTCAATCGGTTGCGAATTCTTCTCGATATTCGGGATCCAGAAGACCAACTTATCGCTAAATT
>Frequency_1_QualityScore_DAB??<CGBB+AFGGII><:C+AF3C?8DD@FHEGG>@BFGE@?90?B<DHCB<B>.=)/=@AD@EAGHHE)?EE;;;7(.6=ACCCC@_Mismatch_0_Sense_+_Library_PoolC
CAACTTTTGCTGTTAGTACTGGGTCGTCATATTTATCTTTTACTAAGTTTTGACAGTGTTGTCAACAGATATTATGAACCAACATTGGA
>Frequency_1_QualityScore_0@<2ACDEEE:A;AECE>DEDEDEIBD?D@?BDDDDAEA4BDEIEEEEE8BCEADEIIIEEEIIEDC;A?ADDDAADAAA;>AAA?;59?A>>>_Mismatch_0_Sense_+_Library_PoolC
AACATTGGAGACATCGATTCTGACCAGTCATTCTGTAGATATTTTTCCAAATGTTCAGCTTCCACCTATTGCAGATCAAGTTTTCGTTATGAAA
>Frequency_1_QualityScore_DDFDHHHGHHGGGIIJJAHGIGHEHJJJJJJJJJJGHIGEIJJIGIGIBGEGGGIIAFEGIHECD95?/9?ACCA>AA>>@>>CCC_Mismatch_0_Sense_+_Library_PoolC
CAGCACTGTTCCTCCAATATGCCCAAATCTACAACTTCAAACCCTGCCCCTTCTAGTACTATTGGGTCGTCAACTTTTGCTGTTAG
>Frequency_1_QualityScore_FFH?FDFHHIJJJJJJJJICHIIGIGGIJIGHIHHIJIJIJIJIJJJJGHHHHHEHFFFEEEEECEEBDCDECCBDDDDEEEDCEDDDDDDCAC_Mismatch_0_Sense_+_Library_PoolC
GGGTCGTCAACTTTTGCTGTTAGTACTGGGTCGTCATATTTATCTTTTACTAAGTTTTGACAGTGTTGTCAACAGATATTATGAACCAACATTG
>Frequency_1_QualityScore_FFFHHFHGIGGGIJIJJI:CAFHIEG4?FGIGGHEHGHGHIGGGGHIGGIGEE?EEHD?CBDECC@CCC@AA@CDDDDCCACD@CDD@4>CABB_Mismatch_0_Sense_+_Library_PoolC
ATCAGGCACAATGGGCCGAGGAGAAGTTTTTAGATCAGTGCAAACTTCAACAGCACTGTTCCTCCAATATGCCCAAATCTACAACTTCAAACCC
>Frequency_1_QualityScore_FFHHHHHJJIJJJJIJJJJGHJGHGIIJJJJJJJJIIJIHJJJJJJEHIIJJJIJJJHHHHHHGFFFBFFDDEEEDDDDDDDDDDDDEDDDCDD_Mismatch_0_Sense_+_Library_PoolC
CCCTTCTAGTACTATTGGGTCGTCAACTTTTGCTGTTAGTACTGGGTCGTCATATTTATCTTTTACTAAGTTTTGACAGTGTTGTCAACAGATA
>Frequency_1_QualityScore_FFHHHGHJJJJJJJJJJJIJJJI1FHIHHHIHHIJIJIJJJJIIJIJJIIJJJIJJJJJJJJJJJJJGIHHHHHHHFFEFFEEEEEEEDEEBCD_Mismatch_0_Sense_+_Library_PoolC
TATTTATCTTTTACTAAGTTTTGACAGTGTTGTCAACAGATATTATGAACCAACATTGGAGACATCGATTCTGACCAGTCATTCTGTAGATATT
>Frequency_1_QualityScore_FFHHHHHJJJJGGHHIJJIFHIFHIIIGJJHHIIJJJIJHIJFIJGIIHHIJIJJJJIJIGJJIHHHFHHEFFFFFACCDEEDDDDDDDDDDDD_Mismatch_1_Sense_+_Library_PoolC
AAATTTATAAGTGGATTGCAGGAACACTTGTATGGAGAGTTGAAGAACTGGGAAATCAGCACAATTGATATGGCATACAATCAGGCACAATGGG
>Frequency_1_QualityScore_FFGHGHHJJJJJJJIHIJJJIIGGHIDFGIIJJJIHBGHFGCGJIIJJGIIIDHDEEHHHGHF@DDCBAACDEFDED<CCDACD>CCCDDC??@_Mismatch_0_Sense_+_Library_PoolC
ACAACTTCAAACCCTGCCCCTTCTAGTACTATTGGGTCGTCAACTTTTGCTGTTAGTACTGGGTCGTCATATTTATCTTTTACTAAGTTTTGAC
>Frequency_1_QualityScore_DFHHHHHJIIGGJJIIJJJJIJJIJIIIIFIIFIEIJJFGH@DHIIIIIIJIJGGGFGIGIJJIHIGIJEHHHFHEDDEBDFDDCCEC@CDDDD_Mismatch_0_Sense_+_Library_PoolC
ACAGTGTTGTCAACAGATATTATGAACCAACATTGGAGACATCGATTCTGACCAGTCATTCTGTAGATATTTTTCCAAATGTTCAGCTTCCACC
>Frequency_1_QualityScore_FFHHHHHJJJJJJJIJIJHJJJJJJHIJJIJJIJJJJJJJJJJJJIGIJIIJJJIIIJIIHHIJJIGHHGHFFFFFFFEEEDEDDDDDDDDDDD_Mismatch_0_Sense_+_Library_PoolC
GTCAACTTTTGCTGTTAGTACTGGGTCGTCATATTTATCTTTTACTAAGTTTTGACAGTGTTGTCAACAGATATTATGAACCAACATTGGAGAC
>Frequency_1_QualityScore_FFGHHHHJJJJJJJJJHJJJIJJJJIJJJJJJJJJIJJJJJJJIHHIJJJIIJJJJJIGJJIJJJJJJIHIGHGHHFFFFFFEEEEEEDDEDDD_Mismatch_0_Sense_+_Library_PoolC
TATGAACCAACATTGGAGACATCGATTCTGACCAGTCATTCTGTAGATATTTTTCCAAATGTTCAGCTTCCACCTATTGCAGATCAAGTTTTCG
>Frequency_1_QualityScore_DAFB<FDGDFACIIIADFHGGAE>?BGFEHGGIIG;BBB?9D9??2?DF<B8FB=@F>=CD@ECDEF@=A?B>>76;;3\;@@?B??+>>C@BC_Mismatch_0_Sense_+_Library_PoolC
CAGGAACACTTGTATGGAGAGTTGAAGAACTGGGAAATCACCACAATTGATATGGCATACAATCAGGCACAATGGGCCGAGGAGAAGTTTTTAG
>Frequency_1_QualityScore_FFHHGHHIJJJJJJJJJJJIJJIJJIJIJJJJIJJJJJIIJJJJIJCGIJJJJIJJJJHFFDDDDDDACADBDDCDDDDDDDDDCBDDDDDDDD_Mismatch_0_Sense_+_Library_PoolC
GTTGAAGAACTGGGAAATCACCACAATTGATATGGCATACAATCAGGCACAATGGGCCGAGGAGAAGTTTTTAGATCAGTGCAAACTTCAACAG
>Frequency_1_QualityScore_FFHHHHHJJJJJJJJJJJIJJJJJJIJJJJJJJJJJJJJJJJJJJJJIJJJIJHIHIIIIJIJGHHFFDBCEEEEDDDDDDDDDEEEDDDDDDB_Mismatch_0_Sense_+_Library_PoolC
CACTGTTCCTCCAATATGCCCAAATCTACAACTTCAAACCCTGCCCCTTCTAGTACTATTGGGTCGTCAACTTTTGCTGTTAGTACTGGGTCGT
>Frequency_1_QualityScore_FFHHHGHJJJJFGIJJJJJJJJFIIIGJJHJJJJJJJJJGGIJJJJJJGHHEIJGIJIEIGHJGHHFFFDFEEEEEDCDDCDEEDDDCCDDDDB_Mismatch_0_Sense_+_Library_PoolC
TGTTCCTCCAATATGCCCAAATCTACAACTTCAAACCCTGCCCCTTCTAGTACTATTGGGTCGTCAACTTTTGCTGTTAGTACTGGGTCGTCAT
>Frequency_1_QualityScore_FFHHHHHIJJJJJIJJIIJIJIIGIGCIJIJJIJJJIIJHJJJIIJJFGIJIJJJJJICHHHHFFFFFFDEEEEDCDCDDDDDDDDDDBCBDDD_Mismatch_0_Sense_+_Library_PoolC
CTCGATATTCGGGATCCAGAAGACCAACTTATCGCTAAATTTATAAGTGGATTGCAGGAACACTTGTATGGAGAGTTGAAGAACTGGGAAATCA
>Frequency_1_QualityScore_DD>BHBBFFB>ADEGBHGGEHGG<?FFHEG9??3C@?D;B?9?DDDH<B?DFHC<HIG>DGEEA:?;@;.;;;;6366?CC>=?AADC@@@@>@_Mismatch_0_Sense_+_Library_PoolC
CAATATGCCCAAATCTACAACTTCAAACCCTGCCCCTTCTAGTACTATTGGGTCGTCAACTTTTGCTGTTAGTACTGGGTCGTCATATTTATCT
>Frequency_1_QualityScore_FFHHHHHJJJJJJHIJJJJJJIJJJJJJJJJJJJJJJJJJJJJJJIJJJJJJJJJJJJJJJJJJIIJJHEHHHHHHFFFFFFFEEEEEEDFEEE_Mismatch_0_Sense_+_Library_PoolC
TAAGTTTTGACAGTGTTGTCAACAGATATTATGAACCAACATTGGAGACATCGATTCTGACCAGTCATTCTGTAGATATTTTTCCAAATGTTCA
>Frequency_1_QualityScore_FFHHHHHJJJJJJJIJJJJJIJJJIJIJIJJJJJGHIJJIIJJJJIJJJJJJIJIJIJJHHHHFDDDDEDEEDDDDEDDDDDEDDDEEDDDDDD_Mismatch_0_Sense_+_Library_PoolC
AACTTCAAACCCTGCCCCTTCTAGTACTATTGGGTCGTCAACTTTTGCTGTTAGTACTGGGTCGTCATATTTATCTTTTACTAAGTTTTGACAG
>Frequency_1_QualityScore_FFHHHHHJJJJJJJJIJJJJJJJIIJJIIJIJJIIJIHIIJIIJIJIJJJJIJJJIJJJHHHHHHFFF@?BEEDCDDDDDDDDDDDBDDBDDDD_Mismatch_1_Sense_+_Library_PoolC
ATCGATTCTGACCAGTCATTCTGTATATATTTTTCCAAATGTTCAGCTTCCACCTATTGCAGATCAAGTTTTCGTTATGAAAACTCGCTAGACT
>Frequency_1_QualityScore_FFHHHHHJIJJJJJJGIJIJJJJGGGIJJJJIJJJJJHIII_Mismatch_0_Sense_+_Library_PoolC
CAGATATTATGAACCAACATTGGAGACATCGATTCTGACCA
>Frequency_1_QualityScore_FFHHFHHGIJJFJJJJIIJJGJIJIJJJJIJJJJJIGGJIIJJJGIIJJJIJJJJJJJIIJJHIJJFIGEHECEHHFFFFFFDDCCEDDCDDDC_Mismatch_0_Sense_+_Library_PoolC
TTATGAACCAACATTGGAGACATCGATTCTGACCAGTCATTCTGTAGATATTTTTCCAAATGTTCAGCTTCCACCTATTGCAGATCAAGTTTTC
>Frequency_1_QualityScore_FFHHHFHIJJJJJJJJJJJIJJJJJJJJJJJJIJJJJJJJIJIJIJJJIIJJJJIIJJICGHIDGGJIHEHFGFFFFF;BCCCDEDDDDBDDCD_Mismatch_0_Sense_+_Library_PoolC
ATCAGTGCAAACTTCAACAGCACTGTTCCTCCAATATGCCCAAATCTACAACTTCAAACCCTGCCCCTTCTAGTACTATTGGGTCGTCAACTTT
>Frequency_1_QualityScore_@FDHDFDIIJIJIBFIJ>DCHH>EHHHEEFFFFEDEDECCDCDDDDDDB?CDDDDCDDDDDDDCCC@CC?CDBCDAC@C@CDDDDDDDBDDC?A_Mismatch_0_Sense_+_Library_PoolC
GGCACAATGGGCCGAGGAGAAGTTTTTAGATCAGTGCAAACTTCAACAGCACTGTTCCTCCAATATGCCCAAATCTACAACTTCAAACCCTGCC
>Frequency_1_QualityScore_FFHHHHGJJJJJJJJJJJIIJJJGIIJJJJJIJJJJJJJJJIHIJJJJJJIHIJJIIJJJJJJICHIIGCHIHHGHHHFFFFFEEEEECCDDCD_Mismatch_0_Sense_+_Library_PoolC
CAGATATTATGAACCAACATTGGAGACATCGATTCTGACCAGTCATTCTGTAGATATTTTTCCAAATGTTCAGCTTCCACCTATTGCAGATCAA
>Frequency_1_QualityScore_FFHGHHHJJJJJJHIIJJJJIJJFHGFHIJJJJJJJJJJGIJJJJJJIIIHIJGHEHGHFFFFFFFEDCDEECCADEDDBDCDDC@CBDDEEDD_Mismatch_0_Sense_+_Library_PoolC
CTGCCCCTTCTAGTACTATTGGGTCGTCAACTTTTGCTGTTAGTACTGGGTCGTCATATTTATCTTTTACTAAGTTTTGACAGTGTTGTCAACA
>Frequency_1_QualityScore_FFHHHHHJJJHIIJHHIJJGJIIJJJIJJJJJJIJJJJJJJJJJJJJJJJJJJJIIJJIJIJJJDEHGIEHHHEEFFFFFFFFFEEDECEDEED_Mismatch_0_Sense_+_Library_PoolC
CTAAGTTTTGACAGTGTTGTCAACAGATATTATGAACCAACATTGGAGACATCGATTCTGACCAGTCATTCTGTAGATATTTTTCCAAATGTTC
>Frequency_1_QualityScore_FDAHHHHDFEEHIIEHIFEFIGAGHHG9FEFGHHGGIIGEHGH@HIBHEGIHHJJHECGGCGFHIC=EEDGHCEHEF_Mismatch_0_Sense_+_Library_PoolC
TATTTATCTTTTACTAAGTTTTGACAGTGTTGTCAACAGATATTATGAACCAACATTGGAGACATCGATTCTGACCA
>Frequency_1_QualityScore_FFHHHHHJJJJIJJJJJJJJJJJJJIJJJJJJJJIIJJJJJJIJJIHEHJIIHHHGHFFFFFFEEEDEEDDDDDDCDDDCCCCDDDDDDDDDDD_Mismatch_0_Sense_+_Library_PoolC
CCACAATTGATATGGCATACAATCAGGCACAATGGGCCGAGGAGAAGTTTTTAGATCAGTGCAAACTTCAACAGCACTGTTCCTCCAATATGCC
>Frequency_1_QualityScore_FFHHHHHIJJJJJIFIJJIJJJGIJHIJJJJJJIJJJJJJIJJIIJIJIHIIJEIIJHIIJJGGGIJGHEEHGHGFFFFFDDDEDDDDDDDDDD_Mismatch_0_Sense_+_Library_PoolC
AACTTTTGCTGTTAGTACTGGGTCGTCATATTTATCTTTTACTAAGTTTTGACAGTGTTGTCAACAGATATTATGAACCAACATTGGAGACATC
>Frequency_1_QualityScore_FFHHGHHJJJJJIIIJJJJIJJJJIJJJJIJJJJJJJIJJJGED@FFHGIJGJJJIGHGHFHGHFFFFFFCE3=CDD@CDDDDCDDDDCBCCCC_Mismatch_0_Sense_+_Library_PoolC
TCGATATTCGGGATCCAGAAGACCAACTTATCGCTAAATTTATAAGTGGATTGCAGGAACACTTGTATGGAGAGTTGAAGAACTGGGAAATCAC
>Frequency_1_QualityScore_FDHHHHFIIIAHCGIAFHGIIIIDHIIIIIIIIICHGIGIIIIIIIIIIIIGAHGIFGIGHIGEGHE>C=>??<?C5>CCCCCCCCCC3:ACCC_Mismatch_0_Sense_+_Library_PoolC
GTATGGAGAGTTGAAGAACTGGGAAATCACCACAATTGATATGGCATACAATCAGGCACAATGGGCCGAGGAGAAGTTTTTAGATCAGTGCAAA
>Frequency_1_QualityScore_FFHHHHFIIJIGIJJJJIIIIJIIIJGIIIIJGHHIGIIJJJJJJJEHGIGHIJGGIJGJIGGDHGFFFFDDADDDDEDDEDDDFDCCDDEDDA_Mismatch_0_Sense_+_Library_PoolC
AAATCTACAACTTCAAACCCTGCCCCTTCTAGTACTATTGGGTCGTCAACTTTTGCTGTTAGTACTGGGTCGTCATATTTATCTTTTACTAAGT
>Frequency_1_QualityScore_FFHHHHHJJJJJJIJJJJJJJJJJIIJJJJJJJJJJJIJIJJIJJJIJJJJJJJIJJIJJJJIIJJJJJGHFHHHHFFFFFFFEEECDEADFEE_Mismatch_0_Sense_+_Library_PoolC
TTTATCTTTTACTAAGTTTTGACAGTGTTGTCAACAGATATTATGAACCAACATTGGAGACATCGATTCTGACCAGTCATTCTGTAGATATTTT
>Frequency_1_QualityScore_FFHHHHHJJJJJJJJJJHHJJJJJJIIJJJJJJJJJJJJIJJJIJJIJJJJJJJJJJIJJJJJIIJJJGDCGIJHHHHEFFFECEEDEDDDDDD_Mismatch_0_Sense_+_Library_PoolC
ACATCGATTCTGACCAGTCATTCTGTAGATATTTTTCCAAATGTTCAGCTTCCACCTATTGCAGATCAAGTTTTCGTTATGAAAACTCGCTAGA
>Frequency_1_QualityScore_FFHHHHHJJJJJJJJJIJJJJJJJJJIJJJJJJJJJJJJJJJJJJJJJJIJJJJJJIJIJJJJJJJJJJIFHHHFFFFDECEEDDEDDDEDCCB_Mismatch_0_Sense_+_Library_PoolC
GAAGTTTTTAGATCAGTGCAAACTTCAACAGCACTGTTCCTCCAATATGCCCAAATCTACAACTTCAAACCCTGCCCCTTCTAGTACTATTGGG
>Frequency_1_QualityScore_FFHHHHHJJIIJJJJJIJGHHIJJJJJJJJJJJJJJJJJJJJJJJJJJHIJJJJIIJJJJIJIJJJHGHHHFFFFFFFEEEEDEEEEDDDDC@C_Mismatch_0_Sense_+_Library_PoolC
TTTACTAAGTTTTGACAGTGTTGTCAACAGATATTATGAACCAACATTGGAGACATCGATTCTGACCAGTCATTCTGTAGATATTTTTCCAAAT
>Frequency_1_QualityScore_FFHHHHHJJJJJJJJJIJJJJJJIJJJIJJJJJGJJIJJJJJJJIFGIJJJGHHHHFFFFFCECDEFDDDDDDCDDCDDDDDDDDDDCDDDDDD_Mismatch_0_Sense_+_Library_PoolC
CTTTTCAACATGCCCGTAAAAAATTACATTTACCAGTTCAATCGGTTGCGAATTCTTCTCGATATTCGGGATCCAGAAGACCAACTTATCGCTA
>Frequency_1_QualityScore_FFHCHHHIIJJJHHHIIIJJJJIGGIJJJJJJJJJIJJJJJJJJIIIGIJJIIIJJJJJJIJHHHHHHFFFFFDDDDEFEEDEDEDDDDBCDDC_Mismatch_1_Sense_+_Library_PoolC
GAGTTTTGACAGTGTTGTCAACAGATATTATGAACCAACATTGGAGACATCGATTCTGACCAGTCATTCTGTAGATATTTTTCCAAATGTTCAG
>Frequency_1_QualityScore_DDHHBBFGHEHICHHIGGGHIEIIJIJJIAHGGGJGGHHIIIJIIDGHGIGHGGECBFDGGG;CEGGHGDHHAEH>BDFD<>CCEDEDDD5;3>_Mismatch_0_Sense_+_Library_PoolC
ATTATGAACCAACATTGGAGACATCGATTCTGACCAGTCATTCTGTAGATATTTTTCCAAATGTTCAGCTTCCACCTATTGCAGATCAAGTTTT
>Frequency_1_QualityScore_FFHHGHHJJJJJJJJJJJJJJJIJJHGIJIIJJJJFHIHIIIJIIFIJJJJIIJJDHIJJJHHHFBCDEEEEED<CDDDDDDDDDDCDDD@?AA_Mismatch_0_Sense_+_Library_PoolC
CAACTTCAAACCCTGCCCCTTCTAGTACTATTGGGTCGTCAACTTTTGCTGTTAGTACTGGGTCGTCATATTTATCTTTTACTAAGTTTTGACA
>Frequency_1_QualityScore_FFHHHHHJEHIAGBGIJJJJIGIJHIGJHJJJBHJHIJIIJIIGIIIJJGJJJIJJGGHDHHHGEDDF@@DEDCEEEDDDACDDDEEDDEDDBD_Mismatch_0_Sense_+_Library_PoolC
CTATTGGGTCGTCAACTTTTGCTGTTAGTACTGGGTCGTCATATTTATCTTTTACTAAGTTTTGACAGTGTTGTCAACAGATATTATGAACCAA
>Frequency_1_QualityScore_DBCCFHHIIIG?FCGFFCHG=EED<CGGCHGGDFBD;DEFHGGD@>GD?BDBFF@=>C3@FHIIIBDEEE>ECHB>CB@DDDDDDC@DADEDAC_Mismatch_0_Sense_+_Library_PoolC
TTATCTTTTACTAAGTTTTGACAGTGTTGTCAACAGATATTATGAACCAACATTGGAGACATCGATTCTGACCAGTCATTCTGTAGATATTTTT
>Frequency_1_QualityScore_FFGHFHBEGAFF@BGIGGGGGGGIIGGIFBGGDAFFGDD@FGGIDFHIAFF>FHIGHHGD==CEHHFFFFEED=@>A@CDDC@CDDDCCDEDDB_Mismatch_0_Sense_+_Library_PoolC
ACTATTGGGTCGTCAACTTTTGCTGTTAGTACTGGGTCGTCATATTTATCTTTTACTAAGTTTTGACAGTGTTGTCAACAGATATTATGAACCA
>Frequency_1_QualityScore_FFHHDHGJIGGIIIIIIJJIJIIIJJJIJJJIIIGICHEGJJJIJFDHBHIGGIIJICHHIIGGIJJDFACCEEDBBCBCCCCDDDDDCDCDDA_Mismatch_1_Sense_+_Library_PoolC
TTTCAACAGCACTGTTCCTCCAATATGCCCAAATCTACAACTTCAAACCCTGCCCCTTCTAGTACTATTGGGTCGTCAACTTTTGCTGTTAGTA
>Frequency_1_QualityScore_=DDFFDFDF@CGEIFEH:<B<G>FHIHGFBHGC>FG<F??0)9@F;FG;@F:F=)=C=CGHHH>A);?C;;3;@6>>@=5;>ACCB>CC;>@>A_Mismatch_0_Sense_+_Library_PoolC
CTAGTACTATTGGGTCGTCAACTTTTGCTGTTAGTACTGGGTCGTCATATTTATCTTTTACTAAGTTTTGACAGTGTTGTCAACAGATATTATG
>Frequency_1_QualityScore_FDHFHHHJJJIJIJIIID@HIIJJJJIJIIJJIEHIIGGHGEGIIHIGGIHGIGHGIGGGHGBEEEEHHHDHFEEDADDECAEACDCDDBDCDC_Mismatch_1_Sense_+_Library_PoolC
GTTGTCAACAGATATTATGAACCAACATTGGAGCCATCGATTCTGACCAGTCATTCTGTAGATATTTTTCCAAATGTTCAGCTTCCACCTATTG
>Frequency_1_QualityScore_FFHHHHHJJJJJJJFJHIJIIJIJIJJJJJJJJJJJJJJJJJJJJJJJJJEHHHFFFFEEEEEEDDDDDDDDDDDDDDDDEDDEDEDCDDDDDD_Mismatch_0_Sense_+_Library_PoolC
AAAAAATTACATTTACCAGTTCAATCGGTTGCGAATTCTTCTCGATATTCGGGATCCAGAAGACCAACTTATCGCTAAATTTATAAGTGGATTG
>Frequency_1_QualityScore_FFHBFDFHGI@EDH@EEEHHF1AHDCB?DFHI@CDCD9?FGFHHH?GC?DBDHFHI@HG>@GHH=3@DEAEFFE@_Mismatch_0_Sense_+_Library_PoolC
TTTATCTTTTACTAAGTTTTGACAGTGTTGTCAACAGATATTATGAACCAACATTGGAGACATCGATTCTGACCA
>Frequency_1_QualityScore_@FHHDDHIJIIHGGHIFIGGIEGIIJCFE@@G@GIEIHGGIIEGHBHHGGHICH3@ACEHEEC@CDFFE=@CEDDCDBBCC@CCDDCC@DCDDC_Mismatch_0_Sense_+_Library_PoolC
GACCAACTTATCGCTAAATTTATAAGTGGATTGCAGGAACACTTGTATGGAGAGTTGAAGAACTGGGAAATCACCACAATTGATATGGCATACA
>Frequency_1_QualityScore_D=C?FHFHIBGGIIGEFDFGCCGIEHIDHEHEGEBF?9?FGEICFHCGGGHIII@F@CCFDAGIHIICD??1=@EBB?ABECC_Mismatch_0_Sense_+_Library_PoolC
GAAGTTTTTAGATCAGTGCAAACTTCAACAGCACTGTTCCTCCAATATGCCCAAATCTACAACTTCAAACCCTGCCCCTTCTA
>Frequency_1_QualityScore_FFHHHHHGHIJJJJJJJJJIJJJJJJJJJJJJJJJJJJJJJJJJJIIJJJJJGJJJGJJIIGHHHHHFFFFFFCDEEDDDDDDDDDDEEEEEFE_Mismatch_0_Sense_+_Library_PoolC
GGAGAAGTTTTTAGATCAGTGCAAACTTCAACAGCACTGTTCCTCCAATATGCCCAAATCTACAACTTCAAACCCTGCCCCTTCTAGTACTATT
>Frequency_1_QualityScore_FFHHHGHJJJJJJJJJJJIJJJGIGIJJJJJEIJJJJJJJJIJIJJJJJIHIIJIJIJJJJIJJGHIIIHIGHHHHHFFFFFEEEDEECDDDCD_Mismatch_0_Sense_+_Library_PoolC
AGATATTATGAACCAACATTGGAGACATCGATTCTGACCAGTCATTCTGTAGATATTTTTCCAAATGTTCAGCTTCCACCTATTGCAGATCAAG
>Frequency_1_QualityScore_FFHHHHHJJJIJJJJIJJJAHHIIJIIJJJJGIIJJJJJJJJJIJJIGHHJGEIJIIJDHEEEBFFFFEEFEEEEECDDDDDADEDDBDDDDDA_Mismatch_0_Sense_+_Library_PoolC
TTCAAACCCTGCCCCTTCTAGTACTATTGGGTCGTCAACTTTTGCTGTTAGTACTGGGTCGTCATATTTATCTTTTACTAAGTTTTGACAGTGT
>Frequency_1_QualityScore_AAFF?+:,AB4<<3:FB@?A+2+<9E@)?*??18**00?<09))09?/**8/8=FBFG:;=7.=DEF4==)7?=?C;7)7;;2>;6>>A35;>A_Mismatch_1_Sense_+_Library_PoolC
ACAGATATTATGAACCAACATTGGAGACATCGATTCTGACCAGCCATTCTGTAGATATTTTTCCAAATGTTCAGCTTCCACCTATTGCAGATCA
>Frequency_1_QualityScore_DDHFFDBFFCFHIJJDGHEGIGHIHGIGGGGIJJJDGGHJIGIGGGIJGHIIJIGGGGECHJIIGHGGFCEFEHFBEFEDECBDDCCDD>CDEE_Mismatch_0_Sense_+_Library_PoolC
GAGGAGAAGTTTTTAGATCAGTGCAAACTTCAACAGCACTGTTCCTCCAATATGCCCAAATCTACAACTTCAAACCCTGCCCCTTCTAGTACTA
>Frequency_1_QualityScore_FFHHHHHJJIJJJJJJJJJIIJJIJJJJJJJJJJJJJJJJJJJJJJJJJJJJJJJJJJJJJJJJJJJJHHHHFFFFFFEEEEEECDDBDDBDDD_Mismatch_0_Sense_+_Library_PoolC
TTAGATCAGTGCAAACTTCAACAGCACTGTTCCTCCAATATGCCCAAATCTACAACTTCAAACCCTGCCCCTTCTAGTACTATTGGGTCGTCAA
>Frequency_1_QualityScore_FFHHHHHIJJJJGGHGIJJJJJJJIJJJJIGJIJJJFHIJIJJIJGHIIJJJIJIIJJJJJJJJGIJIJIFFHFFFFFFEDEEEDDDDDDEEDD_Mismatch_0_Sense_+_Library_PoolC
GTTAGTACTGGGTCGTCATATTTATCTTTTACTAAGTTTTGACAGTGTTGTCAACAGATATTATGAACCAACATTGGAGACATCGATTCTGACC
>Frequency_1_QualityScore_DDA8F?ACHEBGG@CHIIDCHECGDAG;)?B?B@DFAGGEHGGDHHIEDEHEB(,;;.66>(65(5;A@;;;@(9(,89282:B>:>@34::@C_Mismatch_0_Sense_+_Library_PoolC
ATGCCCAAATCTACAACTTCAAACCCTGCCCCTTCTAGTACTATTGGGTCGTCAACTTTTGCTGTTAGTACTGGGTCGTCATATTTATCTTTTA
>Frequency_1_QualityScore_FFHHHHHJJJJJJJJJJJIJJJJJJJJJJIJJJJJJJJIIIJJJJJJJJIIJIJJIIJGIJJIJIJJHHHFEFFFFFDEDEEDEEDDDDDDDEE_Mismatch_0_Sense_+_Library_PoolC
CTGGGTCGTCATATTTATCTTTTACTAAGTTTTGACAGTGTTGTCAACAGATATTATGAACCAACATTGGAGACATCGATTCTGACCAGTCATT
>Frequency_1_QualityScore_FFFHHHHJJJJJJJJIJJIJJJJJJIGJJJJJJJJJJJIJJJJJJJJJJJHJJIIIIJJIIIHEFFFFECEEEEEDDCDDDEEEDCDDDDDDDD_Mismatch_1_Sense_+_Library_PoolC
GGTTCCTCCAATATGCCCAAATCTACAACTTCAAACCCTGCCCCTTCTAGTACTATTGGGTCGTCAACTTTTGCTGTTAGTACTGGGTCGTCAT
>Frequency_1_QualityScore_FFFHHHHIJJJJJIJIJJIJJJIGIJJJIJJJIIJJIJJJJIIJJJJIJJJJJEGHIGIJJGHIIIDIGDGHHHHHHFFDDFFFEEEEEEDDDD_Mismatch_0_Sense_+_Library_PoolC
AGTGTTGTCAACAGATATTATGAACCAACATTGGAGACATCGATTCTGACCAGTCATTCTGTAGATATTTTTCCAAATGTTCAGCTTCCACCTA
>Frequency_1_QualityScore_FFHHHHHJJJJJJIJJJJJJJJJIHIIIIJJIIFHIIICFGGGIIGHIJIJEEHCHHHHGEEFDD@BDECCCDDDDDDACD:@@@CDA<2>ACD_Mismatch_0_Sense_+_Library_PoolC
ACTTCAAACCCTGCCCCTTCTAGTACTATTGGGTCGTCAACTTTTGCTGTTAGTACTGGGTCGTCATATTTATCTTTTACTAAGTTTTGACAGT
>Frequency_1_QualityScore_FFHFHHHJIJIJEHIJJJIJJJIIJIJJIJJJJJJJJJJJIJJJIEIHHJIIJIJIJJJJJJFIGIDHH<ADDDDBDD>CDDDDDCCCC@ACCD_Mismatch_0_Sense_+_Library_PoolC
TTGTATGGAGAGTTGAAGAACTGGGAAATCACCACAATTGATATGGCATACAATCAGGCACAATGGGCCGAGGAGAAGTTTTTAGATCAGTGCA
>Frequency_1_QualityScore_DDDAB<FGFHDBIHHIIIACE??EG?BDGIG<?GFHIGGGCFIIE?@FFGHACD@=EG;;>EEHHDHEEDABBA=;ACCCDCBCCCDCCA>>>A_Mismatch_0_Sense_+_Library_PoolC
CCTTCTAGTACTATTGGGTCGTCAACTTTTGCTGTTAGTACTGGGTCGTCATATTTATCTTTTACTAAGTTTTGACAGTGTTGTCAACAGATAT
>Frequency_1_QualityScore_FFHGHHGJIICHIJJIEHGIIJJIJIIJIIIJGGGIIJIIIJI=GI@GHHFHHGHBEDFFFFEEEDA>C@AC;=ABDDCD@@C>?AACCDCC@C_Mismatch_0_Sense_+_Library_PoolC
CACAATTGATATGGCATACAATCAGGCACAATGGGCCGAGGAGAAGTTTTTAGATCAGTGCAAACTTCAACAGCACTGTTCCTCCAATATGCCC
>Frequency_1_QualityScore_FFHHHGHIJJJJIIIJGJJJJJJIJJJJJIJIJJIJJJJJJJJJIIJJJJIJGGGIJJJIJIIGHFHEDDDFEEEEEEDDDDCDEEDDBCCB=@_Mismatch_0_Sense_+_Library_PoolC
ACTGTTCCTCCAATATGCCCAAATCTACAACTTCAAACCCTGCCCCTTCTAGTACTATTGGGTCGTCAACTTTTGCTGTTAGTACTGGGTCGTC
>Frequency_1_QualityScore_FFHHHHHJJJJJJJJJHIIJJGJJJJIJJJJJJJJJIJJJJJJHJJJJEIJJIJJJJJJJJJJJJJIJJGHHHHHHFFFFFFFFEEEED@CDDD_Mismatch_0_Sense_+_Library_PoolC
TACTAAGTTTTGACAGTGTTGTCAACAGATATTATGAACCAACATTGGAGACATCGATTCTGACCAGTCATTCTGTAGATATTTTTCCAAATGT
>Frequency_1_QualityScore_FFHHHHHJJJJJJJJJJJJJJJJJJJHIHJJJJIIJJJJJJJJJJIIJJJIJJJJJJJJIJJJJJJJIJHIHHHHHFFFFFFFEEEEDEEEDDE_Mismatch_0_Sense_+_Library_PoolC
ATTTATCTTTTACTAAGTTTTGACAGTGTTGTCAACAGATATTATGAACCAACATTGGAGACATCGATTCTGACCAGTCATTCTGTAGATATTT
>Frequency_1_QualityScore_FFGHHHHJJJJJJJJJJGIJJIJJIJJJJJJJFHIGJJIJJJJJIIIIHIJHHHHHHFFFFFCEECCEDDCC>ADDDDDDDDDCDDDDDDDCCD_Mismatch_0_Sense_+_Library_PoolC
CATACAATCAGGCACAATGGGCCGAGGAGAAGTTTTTAGATCAGTGCAAACTTCAACAGCACTGTTCCTCCAATATGCCCAAATCTACAACTTC
>Frequency_1_QualityScore_FFGHHHHIJJJIIJJHIIIIIJFHHIIIIIJEIIIJIEHGGGHIJJGIJJJJJJJJIIJJIJIJGDIHDCEEEFD@=CCEEEEEDDCDCDADEE_Mismatch_0_Sense_+_Library_PoolC
TGGGTCGTCATATTTATCTTTTACTAAGTTTTGACAGTGTTGTCAACAGATATTATGAACCAACATTGGAGACATCGATTCTGACCAGTCATTC
>Frequency_1_QualityScore_FFHHHHHJIJIJJJHIJJJJJFHHHIJJJJIJJJJJJJJJJJJJJDHIJIIIJJHIIJJJJIJFHFHHFDFFFFFFEDEDDDDDDDDDDDDCDD_Mismatch_0_Sense_+_Library_PoolC
ACTTTTGCTGTTAGTACTGGGTCGTCATATTTATCTTTTACTAAGTTTTGACAGTGTTGTCAACAGATATTATGAACCAACATTGGAGACATCG
>Frequency_1_QualityScore_FFHHHHHJJJJJIIIJJJJJJJJJIJJJJJJIJJJJJJJIJJJJJJJJJJJJJJJJJIJHHHEFFFFFFEEEEDDEDDDDDDDDDDDDDDDDDE_Mismatch_0_Sense_+_Library_PoolC
GCCGAGGAGAAGTTTTTAGATCAGTGCAAACTTCAACAGCACTGTTCCTCCAATATGCCCAAATCTACAACTTCAAACCCTGCCCCTTCTAGTA
>Frequency_1_QualityScore_FFHHHHHJJJJJJJJJJJJJJJJJJJJJJJJJJJJJJJJJJJJIHIJJJJJIIJJJJJJJJJJJJJJJJJIJHHHHHHFFFFFDCEEEEDDDDD_Mismatch_0_Sense_+_Library_PoolC
ACAGATATTATGAACCAACATTGGAGACATCGATTCTGACCAGTCATTCTGTAGATATTTTTCCAAATGTTCAGCTTCCACCTATTGCAGATCA
>Frequency_1_QualityScore_FFHGHHHIIIJJJJJJIJJJIHEGHIGGCGIIJGJIJJJIJJJIIGHHIJIJIIJJIIIIJJJJJIJIIIJHHHFHEHBDFFFFEECDEEDCCD_Mismatch_0_Sense_+_Library_PoolC
GTCAACAGATATTATGAACCAACATTGGAGACATCGATTCTGACCAGTCATTCTGTAGATATTTTTCCAAATGTTCAGCTTCCACCTATTGCAG
>Frequency_1_QualityScore_FFHHHHHJJJJJJJGIJGJJJIJJJJJJJJJJJJJIJJJJJJJJJHJJJIJJJHHFBDD?CEEDDDDDDDDEDDDDDDDDDDDDDDDDDDDDDD_Mismatch_0_Sense_+_Library_PoolC
ACTGGGAAATCACCACAATTGATATGGCATACAATCAGGCACAATGGGCCGAGGAGAAGTTTTTAGATCAGTGCAAACTTCAACAGCACTGTTC
>Frequency_1_QualityScore_FFHHFHHJJIJJJJJJJJJJJJJJJIIGHIJJJIHIGFGGGGGIIIIJJIJJIGHIJHIIJHFHGHFDDDECFDDFEDDCCDDDDDDCCDDDDD_Mismatch_0_Sense_+_Library_PoolC
TACAACTTCAAACCCTGCCCCTTCTAGTACTATTGGGTCGTCAACTTTTGCTGTTAGTACTGGGTCGTCATATTTATCTTTTACTAAGTTTTGA
>Frequency_1_QualityScore_02@?ADBEE<G=BE8?1CCGFG<FD49BF**0??9???*?((8=C<B@F28@)@D;;D3?)=?EC>BDDDC?CCC>>(55=?AB?:?@AA@_Mismatch_0_Sense_+_Library_PoolC
GTTAGTACTGGGTCGTCATATTTATCTTTTACTAAGTTTTGACAGTGTTGTCAACAGATATTATGAACCAACATTGGAGACATCGATTCTG
