# Supplementary material for: Differential Gene Expression Reveals Candidate Genes for Drought Stress Response in Abies alba (Pinaceae)
Source: PLoS One. 2015 Apr 29;10(4):e0124564. doi: 10.1371/journal.pone.0124564 (PMC4414588; doi:10.1371/journal.pone.0124564)
Supplement: S2 File — (GZ) [file pone.0124564.s002.gz › comp13755_c0_seq1.fa]

>comp13755_c0_seq1 len=488 path=[1:0-216 219:217-447 450:448-487]
AGTGGAGACTCTTGTAAAAGATGTTAAGCTGACTGGAGTGTTCTGATGATAGGAAATTCATCACTGGTAGTGGTAGGTGTGAACCTCTGAAGCCAATGGTAAGAAAGTGGGTGCGTAATAAGCATGGAGTTATACTTGAGCTATGATGCCATGAGTTCTGCCAGCGCAAAATCTAAATTTGAAGCACACCGAACTCTTTCAGAAAGGTCATAGAAAGATATCATGCAAGCAAATTTTCCATACCTCGGTACTAAAACGCTACATTTCTGGACAAATTCCCAGTCCTCTATTCATGTAGTAGAAACTTAAAAAAATAATAGCATTCATAACCTTCTTGCAGATTTTTCAATTTAGAATTTACATCGTTGGATTGACTTGTAAAAGAACATCAAAAGAGGGTTCTACGCAATTCAAGCCCTTACATTTTCAAATAAAGCTCCTTGACCACTGCCTCCAAGCTTTCTATCATAAATGCTTTTATTTTGCAG

>Frequency_1_QualityScore_FDHHHHHJJJJIJJJJJIIJJJFHHIJJJJJJJIIIIJJJJJIJJJJJJJJJIIJJIJJJJJHFGHHFFFFFEEEDEEDDCBCDCDDEDDDECD_Mismatch_1_Sense_+_Library_PoolT
GTAAAAGAACATCAAAAGAGGGTTCTACGCAATTCAAGCCCTTACATTTTCAAATAAAGCTCCTTGACCACTGCTTCCAAGCTTTCTATCATAA
>Frequency_1_QualityScore_FFHHHCFHICFHIIIJJJJJJJIJJHIFGIIJJJJJIJJIIIJJJJJJJJJIJGGJIJJJJJIHHFFDDCEEDDDDEDDDDDDDDDDDDDDDBD_Mismatch_0_Sense_+_Library_PoolT
GAAAGTGGGTGCGTAATAAGCATGGAGTTATACTTGAGCTATGATGCCATGAGTTCTGCCAGCGCAAAATCTAAATTTGAAGCACACCGAACTC
>Frequency_1_QualityScore_FFHHHHHJJGHJJIIJJJJJJJJJJIJIJJJIJJJGIIIIJJJJIJJJHJIJHHHHHHFFFEFFCEEEDBDDDDBDDDDDDDCDDDDCDDDEDC_Mismatch_0_Sense_+_Library_PoolT
AGCATGGAGTTATACTTGAGCTATGATGCCATGAGTTCTGCCAGCGCAAAATCTAAATTTGAAGCACACCGAACTCTTTCAGAAAGGTCATAGA
>Frequency_1_QualityScore_FFHHHHHJJJJJJJJJJJJJJJIJJJJJJJJJJJJIIGIJJJJJJJJJJJJJIJJIJIJJIIJIJIJJJHIJHGHHHFFFFAAEEEDDDDDDDD_Mismatch_0_Sense_+_Library_PoolT
AGCATTCATAACCTTCTTGCAGATTTTTCAATTTAGAATTTACATCGTTGGATTGACTTGTAAAAGAACATCAAAAGAGGGTTCTACGCAATTC
>Frequency_1_QualityScore_FFHHHHHJJJJJJJJJJJJJJIJJJJJJHJJJJIJJJJJJJJJJJJJJJJJIJJJJJJJJIHHHHGGHBDEFFFFFEEEFDEEEDDDC_Mismatch_0_Sense_+_Library_PoolT
TCATGCAAGCAAATTTTCCATACCTCGGTACTAAAACGCTACATTTCTGGACAAATTCCCAGTCCTCTATTCATGTAGTAGAAACTTA
>Frequency_1_QualityScore_FFHHHHHJJJJJJJJJJJJJIJJIIJJJJIJJJJJIIJJJJJJJBFHIJJJJJIIJJJJJJHHHGFFDFDFFEEEEEDEDDDDDDDDDDCDDDD_Mismatch_0_Sense_+_Library_PoolT
ATTTACATCGTTGGATTGACTTGTAAAAGAACATCAAAAGAGGGTTCTACGCAATTCAAGCCCTTACATTTTCAAATAAAGCTCCTTGACCACT
>Frequency_1_QualityScore_FDFFHCFHIHIJJJJJJGIIJGIGHIJJJJJJJJJIJJJJJJJJJJJIIHIIJJJJJHHHFFDCDDDDDDCCDDDEDDDDDDDDDDDDDDDDDD_Mismatch_0_Sense_+_Library_PoolT
GTGGGTGCGTAATAAGCATGGAGTTATACTTGAGCTATGATGCCATGAGTTCTGCCAGCGCAAAATCTAAATTTGAAGCACACCGAACTCTTTC
>Frequency_2_QualityScore_ECGGHDGGHGGIIIIIIIIIIAGGEIIDGHGIHDGIIGIHIIGIIIIHIECEHIGEHGGIGEECDDCCAABCECCDCCCCCCCBCABCCCCCCC_Mismatch_0_Sense_+_Library_PoolC
GTGGGTGCGTAATAAGCATGGAGTTATACTTGAGCTATGATGCCATGAGTTCTGCCAGCGCAAAATCTAAATTTGAAGCACACCGAACTCTTTC
>Frequency_3_QualityScore_FFHHHHHJJJJJJJJJJJJJJJJJJJJJJJJIJJJJJJIJJJIJJJJJJJJJJJJJIJIJJJJJJJJJIGHIHHHGADFEEEDDDCDDDDEDDD_Mismatch_0_Sense_+_Library_PoolC
TCATAACCTTCTTGCAGATTTTTCAATTTAGAATTTACATCGTTGGATTGACTTGTAAAAGAACATCAAAAGAGGGTTCTACGCAATTCAAGCC
>Frequency_3_QualityScore_FFHHHHHJJJJJJJJJJIIFIHHIIJFHIJJJJJJJJJJJJJJJJJIJHHIIIIJJJJIIIHIIGGFFGFFFFEEEDEDCECCDDD_Mismatch_0_Sense_+_Library_PoolC
ATGCAAGCAAATTTTCCATACCTCGGTACTAAAACGCTACATTTCTGGACAAATTCCCAGTCCTCTATTCATGTAGTAGAAACTTA
>Frequency_2_QualityScore_EEGGHHFIIIIGIIIIEIIIIJIIEIGIIDHIJIIIIIIJFIGIGGIIIIJIIJIIGCGIIIGCGIIGIEEGEFF=ADECCC@AC?CCCAAABC_Mismatch_0_Sense_+_Library_PoolC
CATAACCTTCTTGCAGATTTTTCAATTTAGAATTTACATCGTTGGATTGACTTGTAAAAGAACATCAAAAGAGGGTTCTACGCAATTCAAGCCC
>Frequency_2_QualityScore_EFHHHHHIIJJJJJJJIJJIIIIJJJJJJJJJJJJIJJIJJJJJIFIIGIIHIJJIJJIIJIJGFFFFFEEEEEEEEEDDDDDDDDDDDDCCCD_Mismatch_0_Sense_+_Library_PoolC
CTAAAACGCTACATTTCTGGACAAATTCCCAGTCCTCTATTCATGTAGTAGAAACTTAAAAAAATAATAGCATTCATAACCTTCTTGCAGATTT
>Frequency_2_QualityScore_FFHHHHGIJJIIIJJJIIJJIJIIIIJJJIJIIIIIIIIIIJJIIIJIIJIJIIJJJJIJJJJIIIIJIHHGGFFFFDDDDDDEDDDDDDDDDE_Mismatch_0_Sense_+_Library_PoolC
CTTCTTGCAGATTTTTCAATTTAGAATTTACATCGTTGGATTGACTTGTAAAAGAACATCAAAAGAGGGTTCTACGCAATTCAAGCCCTTACAT
>Frequency_2_QualityScore_FFHHHGHJJJIJGIIJJJJJIIJJJJJJJJJJJIHIIIIIJJJJIIIIIIIJIJJJEHGHIIGGEGCEEEECCDEECDCCDEDDB5?CCEDCCC_Mismatch_0_Sense_+_Library_PoolC
TCCATACCTCGGTACTAAAACGCTACATTTCTGGACAAATTCCCAGTCCTCTATTCATGTAGTAGAAACTTAAAAAAATAATAGCATTCATAAC
>Frequency_2_QualityScore_FFHHHHHIIJJJJJJJJJJJJJJJJGIJJJJJJJJJJIHHHIJIJJJJJIIJJIIJJJJIJJJJJJIIJIIIIIHGGGGFFEED>ACDEDCDDB_Mismatch_0_Sense_+_Library_PoolC
AATAGCATTCATAACCTTCTTGCAGATTTTTCAATTTAGAATTTACATCGTTGGATTGACTTGTAAAAGAACATCAAAAGAGGGTTCTACGCAA
>Frequency_2_QualityScore_=CA9EEEEEGEIDGGGGGA>AA:E?EGA::BFGEEECF=A:F:=:ACCCHEBG=;=AAFGGE9?CEGEC?AAACBB==?=@CAC?C?CC_Mismatch_0_Sense_+_Library_PoolC
AACTTAAAAAAATAATAGCATTCATAACCTTCTTGCAGATTTTTCAATTTAGAATTTACATCGTTGGATTGACTTGTAAAAGAACATCA
>Frequency_2_QualityScore_FFCFHHHJJIIJJJJJHJJJIJIJIJJJIIIJIIJIIJJIIIIIIJIIIIIIHIGIIIIIJHGHGHHFEBEEEECACCCDEEDDDCDDDDDDCC_Mismatch_1_Sense_+_Library_PoolC
GGTACTAAAACGCTACATTTCTGGACAAATTCCCAGTCCTCTATTCATGTAGTAGAAACTTAAAAAAATAATAGCATTCATAACCTTCTTGCAA
>Frequency_2_QualityScore_FFHHGHHJIJJJIJJIIHIIJJJIJJJIJJJIIJJHJIJJJIIGIJJHHGGIIIIHIIIIIJIGHHGHFCFEFFFEECDACCDDDDDDCDDCCA_Mismatch_0_Sense_+_Library_PoolC
TTAAAAAAATAATAGCATTCATAACCTTCTTGCAGATTTTTCAATTTAGAATTTACATCGTTGGATTGACTTGTAAAAGAACATCAAAAGAGGG
>Frequency_2_QualityScore_EFHHGGHJJHHIJJJJIIJIJJIJJJJJJJJJJIJIJJJJJJIIJJJIIIIJJIJIIJIHIIIIGIHHHGGGFDDCDDEEDCACCCDDEDDDCC_Mismatch_0_Sense_+_Library_PoolC
ATACCTCGGTACTAAAACGCTACATTTCTGGACAAATTCCCAGTCCTCTATTCATGTAGTAGAAACTTAAAAAAATAATAGCATTCATAACCTT
>Frequency_1_QualityScore_FFHBHGHGIJIJJJJJJJIJJIJJJJJJJJJJJJJJJJJJHIIHIJGIJIIIJJIIHIJIJJJJHGFHHHDDDDDD@CCACDCDDEDDDACCCD_Mismatch_0_Sense_+_Library_PoolC
CCTCGGTACTAAAACGCTACATTTCTGGACAAATTCCCAGTCCTCTATTCATGTAGTAGAAACTTAAAAAAATAATAGCATTCATAACCTTCTT
>Frequency_1_QualityScore_EFFDHHHJBHCGHJIJJFHHHFHHIHGEHHIIIIIJIJJBGGFHIIIGI?FBD>BGHGGIGEIIGJE=@CE7ACHHFFF?BCC<>BDBDDDEDD_Mismatch_0_Sense_+_Library_PoolC
CTGACTGGAGTGTTCTGATGATAGGAAATTCATCACTGGTAGTGGTAGGTGTGAACCTCTGAAGCCAATGGTAAGAAAGTGGGTGCGTAATAAG
>Frequency_1_QualityScore_FAFFDHHIIIBHIIICHGDIC<FFHICHIII?DFGIGGHIEGIIC8@FCEHIIIGHEHFEF>@:BDDEEEAA@CCCC@ABACC?CABCCCCCCC_Mismatch_0_Sense_+_Library_PoolC
GATTGACTTGTAAAAGAACATCAAAAGAGGGTTCTACGCAATTCAAGCCCTTACATTTTCAAATAAAGCTCCTTGACCACTGCCTCCAAGCTTT
>Frequency_1_QualityScore_FFHHHHFGIJJJGAGIJJJJJIJIEEHHJFIJIJJJIJJJJJIJIIJJJJJHHHIJJJJIIGEEHHEEFDDFDE@CEEDEDDDCCDCCDCDDCD_Mismatch_0_Sense_+_Library_PoolC
ATTTAGAATTTACATCGTTGGATTGACTTGTAAAAGAACATCAAAAGAGGGTTCTACGCAATTCAAGCCCTTACATTTTCAAATAAAGCTCCTT
>Frequency_1_QualityScore_FFHHHHHJJGIIJIJJJJGHHIJJJJJJJJJJJJJJJJJJGGIF8?FHHIJIIJJIIJJIJJIIHEHHEHHFF_Mismatch_0_Sense_+_Library_PoolC
AAATTTTCCATACCTCGGTACTAAAACGCTACATTTCTGGACAAATTCCCAGTCCTCTATTCATGTAGTAGAA
>Frequency_1_QualityScore_FFHHHHHJJIJJIJJJJJJJIIJJJCFHJJJJJJJJJJJJJJJJJJJJJJJIJJJJJJJJJJIGHHHHGDDFFDEECCEDDD_Mismatch_0_Sense_+_Library_PoolC
CTTGTAAAAGAACATCAAAAGAGGGTTCTACGCAATTCAAGCCCTTACATTTTCAAATAAAGCTCCTTGACCACTGCCTCCA
>Frequency_1_QualityScore_FFHHHHHJJJJJJJJJJGIJJJJJIJJJJJJJJJJJJJJJJJJJJJJJJIJJJJJIJJJJFHGHHFFFFFEEEEEDDCDDDDEEDC_Mismatch_2_Sense_+_Library_PoolC
AGAACATCAAAAGAGGGTTCTACGCAATTCAAGCCCTTACATTTTCAAATAAATCTCCTTGACCACTGCTTCCAAGCTTTCTATCA
>Frequency_1_QualityScore_FFHHHHHJJJJJHIIJJJJJJGIIIJJJJJJJJHGIJJJJIJIJJJJJJJJJJJJJIIHHHHHHHFEFFEFEEEEEEDDDDDDDDDDDDDCDDD_Mismatch_2_Sense_+_Library_PoolC
GGGATTGACTTGTAAAAGAACATCAAAAGAGGGTTCTACGCAATTCAAGCCCTTACATTTTCAAATAAAGCTCCTTGACCACTGCTTCCAAGCT
>Frequency_1_QualityScore_DDHDHADAEGIIIDGGCFEGHGGICGFGEIGHII@<FHHIIIGD=GIGFHFFGGIGIIIEAEEEFDCCDDCECCCBCCCDDDDDD@ACC_Mismatch_0_Sense_+_Library_PoolC
AAAAGAACATCAAAAGAGGGTTCTACGCAATTCAAGCCCTTACATTTTCAAATAAAGCTCCTTGACCACTGCCTCCAAGCTTTCTATCA
>Frequency_1_QualityScore_FFHHHHHJJJJJJJJJJJJJJJJJJJJJJJJJJJIJJJJJHJJJJIJJJJJIIJJJJJIJJHHHF?DDECCCDDBDDDDEDDDDDDDDDEEEEE_Mismatch_2_Sense_+_Library_PoolC
TTGCGGATTTTTCAATTTAGAATTTACATCGTTGGATTGACTAGTAAAAGAACATCAAAAGAGGGTTCTACGCAATTCAAGCCCTTACATTTTC
>Frequency_1_QualityScore_FFHHHHHJJJJJJJIJIJJIJJJJJJIJIGGGHIJJJJIHIJJJJJJJJIIJJIJIJGJJJHGEGHEHHHHHHFFFFDDEEECDDDDDD_Mismatch_0_Sense_+_Library_PoolC
CATGTAGTAGAAACTTAAAAAAATAATAGCATTCATAACCTTCTTGCAGATTTTTCAATTTAGAATTTACATCGTTGGATTGACTTGTA
>Frequency_1_QualityScore_FFHHHHHJIIGDIIIIJIJJJJIJGIJIGIJHIIJIJIJIIJJJJJJJJIJIJJJJJJIJJIJFEGHIHHFFHHFEFFDCEEDDDDDDDD_Mismatch_0_Sense_+_Library_PoolC
TCATGTAGTAGAAACTTAAAAAAATAATAGCATTCATAACCTTCTTGCAGATTTTTCAATTTAGAATTTACATCGTTGGATTGACTTGTA
>Frequency_1_QualityScore_FFHHHHHJJJIIJJJIIJJIJJJJJJJIJJIJJIIJJJJJJJJJJJJJJJJJIDHIJJJJIIJIHIIGHFHHHGHFFEFEDCEEDDDDDDDDD;_Mismatch_0_Sense_+_Library_PoolC
ATTCATGTAGTAGAAACTTAAAAAAATAATAGCATTCATAACCTTCTTGCAGATTTTTCAATTTAGAATTTACATCGTTGGATTGACTTGTAAA
>Frequency_1_QualityScore_FFHHHHHIJJJIJJJJJJJJJIIJIIJIJIHIGIIIJJJFIJJJJJGEGIIGGGHIHGIJHGHGHHHEFDCCDFFEDEDEAAE@CDDDDD_Mismatch_0_Sense_+_Library_PoolC
TATCATGCAAGCAAATTTTCCATACCTCGGTACTAAAACGCTACATTTCTGGACAAATTCCCAGTCCTCTATTCATGTAGTAGAAACTTA
>Frequency_1_QualityScore_FFHHHHHIJHIJJFHIJJJIIJEGJJJIJJJJJJJJJJJJJJJJIJJJIJJJJJJJJIJJJHHHHGHFFDEFDEEEEEEEDD_Mismatch_1_Sense_+_Library_PoolC
CATCAAAAGAGGGTTCTACGCAATTCAAGCCCTTACATTTTCAAATAAAGCTCCTTGACCACTGCTTCCAAGCTTTCTATCA
>Frequency_1_QualityScore_FFHHHHHJJIJJIJEHIIJJIJBHHICGIJHJIJJJJJJJJJIJHHIJJJJJJIJIJJJJJJJJJHHHHHHFFFFFFEEDDDDDDDDDDDDDDE_Mismatch_0_Sense_+_Library_PoolC
TCTGAAGCCAATGGTAAGAAAGTGGGTGCGTAATAAGCATGGAGTTATACTTGAGCTATGATGCCATGAGTTCTGCCAGCGCAAAATCTAAATT
>Frequency_1_QualityScore_FFHHHGHHJJJJIJJJGJCFHIJJJHIJIJJJJHJIJIIJJJIJJJJDGHGHIIGJJFHFGIIJIJJIIGHIJHAHHFF@DFFECEE@CDD3>B_Mismatch_0_Sense_+_Library_PoolC
ATGTTAAGCTGACTGGAGTGTTCTGATGATAGGAAATTCATCACTGGTAGTGGTAGGTGTGAACCTCTGAAGCCAATGGTAAGAAAGTGGGTGC
>Frequency_1_QualityScore_FFHHHHHJJJJJJJJGHJJJJJJGHIJJJJJJJJJJJJJHIJJJJJJJIIIJJJJJJJJIIG=CEEHHHFHHEFFFFFDEEEEEDDCDD_Mismatch_0_Sense_+_Library_PoolC
TACATTTCTGGACAAATTCCCAGTCCTCTATTCATGTAGTAGAAACTTAAAAAAATAATAGCATTCATAACCTTCTTGCAGATTTTTCA
>Frequency_1_QualityScore_FFHFHHHIEHIGBCHEEGIIIIHHGHGGEGIIIIFHBHIIIIIIIIIICIIIIIIHIGGHEEHFFEHFFFFFFEDEEEDEEEDCDEEACDDDDD_Mismatch_2_Sense_+_Library_PoolC
AGAATATCATGCAAGCAAATTTTCCATACCTCGGTACTAAAACGCTACATTTCTGGACAAATTCCCAGTCCTCTATTCATGTAGTAGAAACTTA
>Frequency_1_QualityScore_FFHHHHHJJJJJJJIJJJJJJJJJJJJJIJJJJJJJJGIIJJJJJJJJJJIJJIIIGHIJJIHIGIIJEFFHHHHFFFFFD=ACDDDDDDDDDD_Mismatch_0_Sense_+_Library_PoolC
CTCTATTCATGTAGTAGAAACTTAAAAAAATAATAGCATTCATAACCTTCTTGCAGATTTTTCAATTTAGAATTTACATCGTTGGATTGACTTG
>Frequency_1_QualityScore_FFHHHHHJJJJJJJJJJIJJJJIJJJIHJJJJJJJJJJJJIJJJJJJJJJJJJJJJIJJH_Mismatch_1_Sense_+_Library_PoolC
GTCCTCTATTCATGTAGTAGAAACTTAAAAAAATAATAGCATTCATAACCTTCTTGCGGA
>Frequency_1_QualityScore_BDHHGHHHIJJIJJJJJJJJJIJGIJJJIJHJI=GHIJJJJJJIIJJJIJJJJJJJJIJGGHIICEEFHHFFFCDEDDEDDDD?CCDDCDDDDC_Mismatch_0_Sense_+_Library_PoolC
TGCAGATTTTTCAATTTAGAATTTACATCGTTGGATTGACTTGTAAAAGAACATCAAAAGAGGGTTCTACGCAATTCAAGCCCTTACATTTTCA
>Frequency_1_QualityScore_FFFHHHHIJJIIGGIIGHJIGIJGHIIGIJGIJJIJGIJJJJJJJJJJJHIIIHIIJJIIJJJJIGFFFACEDCEEEDDEEEDDCCDCDDDDDD_Mismatch_0_Sense_+_Library_PoolC
GGTACTAAAACGCTACATTTCTGGACAAATTCCCAGTCCTCTATTCATGTAGTAGAAACTTAAAAAAATAATAGCATTCATAACCTTCTTGCAG
>Frequency_1_QualityScore_FFHHHHHJJIJJJIIJJJJJJHIIJJJJJJJJJJJJIJJJJJIJJJIIJJJIIIJIJJIJ>CHGIHHHGHHFFFFFDE_Mismatch_0_Sense_+_Library_PoolC
CATTTCTGGACAAATTCCCAGTCCTCTATTCATGTAGTAGAAACTTAAAAAAATAATAGCATTCATAACCTTCTTGCA
>Frequency_1_QualityScore_:D8D::CBFFFIFHII?FHIIEFH>DGFIIEFIFDFFFGIAF@GDBEFE:?><FCFI<4=@F3==@A;C?>EEFB_Mismatch_0_Sense_+_Library_PoolC
CATAACCTTCTTGCAGATTTTTCAATTTAGAATTTACATCGTTGGATTGACTTGTAAAAGAACATCAAAAGAGGG
>Frequency_1_QualityScore_BDHDBFBED>EB@DEEEHF;99DG9<<<FAGD??DGFBGGH<BFHIE948BCHC;@DEEHGCC;AHE?B;@;3(6;;C_Mismatch_0_Sense_+_Library_PoolC
AATTTGAAGCACACCGAACTCTTTCAGAAAGGTCATAGAAAGATATCATGCAAGCAAATTTTCCATACCTCGGTACTA
>Frequency_1_QualityScore_FFHHHFHJJJJJHIJHJJIJJJJIIJJIJJIJJJJJIJJJJIJIIIJIJJJJJJIJJJIJJJIJJIJHH?CHHHFFFFFFEDCCCDCDDDDDDD_Mismatch_0_Sense_+_Library_PoolC
CCTCTATTCATGTAGTAGAAACTTAAAAAAATAATAGCATTCATAACCTTCTTGCAGATTTTTCAATTTAGAATTTACATCGTTGGATTGACTT
>Frequency_1_QualityScore_DFFHHHHBFHEHHGIFEHF@DFBFHIIAHIIE??DBFCHGIBHII????B8*?=FABGEHHGHEFDB@DBDEEECDE>CCC;_Mismatch_1_Sense_+_Library_PoolC
CTAAAACGCTACATTTCTGGACAAATTCCCAGTCCTCTATTCATGTAGTAGAAACTTAAAAAAATAATAGCATTCATAACCA
>Frequency_1_QualityScore_FFHHHHHJJJJJIJJJJJJJJJJJJJIGIJIJJJJJJIJJJIIJJIJJJJIJJIIIJIIJJJJJJJJJJHH;@BFFFDDDDDDDDEDDDDDDDD_Mismatch_0_Sense_+_Library_PoolC
ACCTTCTTGCAGATTTTTCAATTTAGAATTTACATCGTTGGATTGACTTGTAAAAGAACATCAAAAGAGGGTTCTACGCAATTCAAGCCCTTAC
>Frequency_1_QualityScore_FFHHHHHJJJJJJJJJJJJJJJJJJJJJJJJJJJJJJJJJJJJJJJJJIJJJJIJIJJJJJJJIJHDEEEEEDDADDDEEEDDDDDDDDDDDDD_Mismatch_1_Sense_+_Library_PoolC
GTACTAAAACGCTACATTTCTGGACAAATTCCCAGTCCTCTATTCATGTAGTAGAAACTTAAAAAAATAATAGCATTCATAACCTTCTTGCAAA
>Frequency_1_QualityScore_FFGHHGHIIJJJJJJIIJJJJIJJIJJIJJIJJIIIIJICEHJIJJIGIIJIJGIJJGIIIIIFHHGFFFFFDCED>CCDEDDDDDDDDC_Mismatch_0_Sense_+_Library_PoolC
AAACTTAAAAAAATAATAGCATTCATAACCTTCTTGCAGATTTTTCAATTTAGAATTTACATCGTTGGATTGACTTGTAAAAGAACATCA
>Frequency_1_QualityScore_FFHFHHGEGIJIJJJJJJIIJJJHIGHIJJJJJJJJJJJJJIJJJJJJJIJHIIJJJJJJHHFFDDDDDCCCDDEDDEDDDDDDDDDDBDDCCD_Mismatch_0_Sense_+_Library_PoolC
AAGTGGGTGCGTAATAAGCATGGAGTTATACTTGAGCTATGATGCCATGAGTTCTGCCAGCGCAAAATCTAAATTTGAAGCACACCGAACTCTT
>Frequency_1_QualityScore_FFHHHHHJJJJJJJJJJJJIIJIIJJJJJJJJJJJDHIJJJJJJGIJJJJJJJJJJJJHHHHHHHFFFFCEDEEEEEDDDDDDDDDDDDDDDCC_Mismatch_1_Sense_+_Library_PoolC
GTTGGATTGACTTGTAAAAGAACATCAAAAGAGGGTTCTACGCAATTCAAGCCCTTACATTTTCAAATAAAGCTCCTTGACCACTGCCTCCAAA
>Frequency_1_QualityScore_FFHHHHHJJIJJJGIIJJJJJJJJJJIIJJJIJIJJJJHJJJGIGIJIJJJHIJJJIJJJJIIIJIJIJHHHEEFEFFDDDDDDDDEDDDDDDD_Mismatch_0_Sense_+_Library_PoolC
AACCTTCTTGCAGATTTTTCAATTTAGAATTTACATCGTTGGATTGACTTGTAAAAGAACATCAAAAGAGGGTTCTACGCAATTCAAGCCCTTA
>Frequency_1_QualityScore_FDHHHHHJJJJJJJJJJJJJJJJIJJJJJJJJJJJJJJJJJJJJJJJJIJJJJJJJJJJJIIJJIHFFFFEEEEEEEDEEEDDDDDDDDDDDDD_Mismatch_0_Sense_+_Library_PoolC
GTACTAAAACGCTACATTTCTGGACAAATTCCCAGTCCTCTATTCATGTAGTAGAAACTTAAAAAAATAATAGCATTCATAACCTTCTTGCAGA
>Frequency_1_QualityScore_FFHHGFHJJJIJIJJJIJIJJJJJIJJIIJJJJJJJJIIIGIIJJIJJJJGGIJIGIGIIIIJJJJJHHHHHHGFFFFFFEEEED?BDDDDDDD_Mismatch_0_Sense_+_Library_PoolC
AGTCCTCTATTCATGTAGTAGAAACTTAAAAAAATAATAGCATTCATAACCTTCTTGCAGATTTTTCAATTTAGAATTTACATCGTTGGATTGA
>Frequency_1_QualityScore_DDAHDHFGIIB@HCHDHCEHF:AFAEBHGDEG>EFBGHIIG?GFFHI9???DC??B?F<C8=)5=F;=C7=@GHEECHEDC;.;@@CCC>>>@?_Mismatch_1_Sense_+_Library_PoolC
ATGATGTTAAGCTGACTGGAGTGTTCTGATGATAGGAAATTCATCACTGGTAGTGGTAGGTGTGAACCTCTGAAGCCAATGGTAAGAAAGTGGG
>Frequency_1_QualityScore_FFFHFHHIIB@GGIGGGCHIGHHIGHCHHICGHIIIIIEHIGHEHHIIIIIIGDEGIIIIIIGIIEEEFEEEFCEFCCCEEDDDDDC_Mismatch_1_Sense_+_Library_PoolC
ATTGACTTGTAAAATAACATCAAAAGAGGGTTCTACGCAATTCAAGCCCTTACATTTTCAAATAAAGCTCCTTGACCACTGCCTCCA
>Frequency_1_QualityScore_;:?CFHFHHBF?I9AE@<@FF@9A<93CC?F6CC:B>**?0?6BAG@C4C=/87=6=@@@E@.=A=7=77@D3).;@C@DDA@>@;5>CCCC_Mismatch_1_Sense_+_Library_PoolC
AATATCATGCAAGCAAATTTTCCATACCTCGGTACTAAAACGCTACATTTCTGGACAAATTCCCAGTCCTCTATTCATGTAGTAGAAACTTA
>Frequency_1_QualityScore_FFHGHHHJJGBHGGFEHJJJJJIJIJAFDDC?BDBFIIIJIJJIGGGGJECHGGIJJJFHFHGDDCEFFCEEED@CCCDEEDD_Mismatch_1_Sense_+_Library_PoolC
ACATCAAAAGAGGGTTCTACGCAATTCAAGCCCTTACATTTTCAAATAAAGCTCCTTGACCACTGCTTCCAAGCTTTCTATCA
>Frequency_1_QualityScore_DFHFHHFHIEGGHIIGBGE<EDHG@FG@DGCHFHIIIIHGGECHGGEBFHGII@GCHGIGEIIHFEEC>;?@@@@@>CCCA>C@@C@C;>A:>>_Mismatch_0_Sense_+_Library_PoolC
CTGGACAAATTCCCAGTCCTCTATTCATGTAGTAGAAACTTAAAAAAATAATAGCATTCATAACCTTCTTGCAGATTTTTCAATTTAGAATTTA
>Frequency_1_QualityScore_FFHHHHGJJIJIIJJIIJJJJJJJJJJJJJJJJJJJJJJJJJJJJJJJGIIIJJIJJJJIJJJJHHHHHEFFFFFFEEDEEDDDDDDDDDDDDD_Mismatch_0_Sense_+_Library_PoolC
TAAAAAAATAATAGCATTCATAACCTTCTTGCAGATTTTTCAATTTAGAATTTACATCGTTGGATTGACTTGTAAAAGAACATCAAAAGAGGGT
>Frequency_1_QualityScore_FFHHHHHJJJJJJJJJJJJJJJJJJJJJJIJJJJIJJJJJJJJJJJJJJJJJJJJJJJJJJJIJJJJJJIJHHH;BEFFEDDDDDDDCECDDDD_Mismatch_0_Sense_+_Library_PoolC
ATAACCTTCTTGCAGATTTTTCAATTTAGAATTTACATCGTTGGATTGACTTGTAAAAGAACATCAAAAGAGGGTTCTACGCAATTCAAGCCCT
>Frequency_1_QualityScore_FFAC<DAEBFEHICF<FFGFHGGCA<DGHIG>FGEFGHIFGGBFGII?@GA@FCEHGGGEEHE;;;BCDCFECA@@ACCCCCECCCCCCCCCDC_Mismatch_0_Sense_+_Library_PoolC
TGGTAGTGGTAGGTGTGAACCTCTGAAGCCAATGGTAAGAAAGTGGGTGCGTAATAAGCATGGAGTTATACTTGAGCTATGATGCCATGAGTTC
>Frequency_1_QualityScore_FFHHHHHIJJJJJJGHJJJJJJJJJJJJJJJJJJJJJJJJJJJJIIIGIIJJJIJJJJIJIJJHHHHHHFFFFFEEEEE_Mismatch_2_Sense_+_Library_PoolC
ACATCAAAAGAGGGTTCTACGCAATTCAAGCCCTTACATTTTCAAATAAAGCTCCTTGACCACTGCTTCCAAGCTTTCA
>Frequency_1_QualityScore_FFHHGHHJJJJJJJJJJIJJJJJJJJJIIJJJJJJJJJJJJJJJJJJJIJIJJJJJJIIGHHHHHHHFFDEEEDCEEEEEEEDDDDDDDDDDDD_Mismatch_0_Sense_+_Library_PoolC
GTCCTCTATTCATGTAGTAGAAACTTAAAAAAATAATAGCATTCATAACCTTCTTGCAGATTTTTCAATTTAGAATTTACATCGTTGGATTGAC
>Frequency_1_QualityScore_FFHHHHHJJJJEHGIJJGJFHHJ@GGHGHIIJJIGJJJJJIIIIIJJJJJJIJIIJJJIJJIHFHGHHFBCFFFEEDDDDDDDDDDDDDDEDDE_Mismatch_0_Sense_+_Library_PoolC
GAAGCCAATGGTAAGAAAGTGGGTGCGTAATAAGCATGGAGTTATACTTGAGCTATGATGCCATGAGTTCTGCCAGCGCAAAATCTAAATTTGA
>Frequency_1_QualityScore_FFHHHHHJJJJJJJJJJJJJJIFHFHIJJJJJJJJJJJJJJJIJJJJJJJJGIJJIIJJJHHHHHHFFFFDEEEEEDDDDCCEDDDDDDDDDDD_Mismatch_0_Sense_+_Library_PoolC
TAGAAACTTAAAAAAATAATAGCATTCATAACCTTCTTGCAGATTTTTCAATTTAGAATTTACATCGTTGGATTGACTTGTAAAAGAACATCAA
>Frequency_1_QualityScore_DDDHHDFGHJGIJJIIIIIGGCHIJCGFGB?0:BGGEGFHIIJIIIGGFEA<GGHHGCCHGHD_Mismatch_1_Sense_+_Library_PoolC
TCATGTAGTAGAAACTTAAAAAAATAATAGCATTCATAACCTTCTTGCGGATTTTTCAATTTA
>Frequency_1_QualityScore_DD8DAC2A<<C>CFCEFCFDCE4C+22+??3?:??DDEEEE<DDD07BBBB<AD:A;CCDE;@3=?19999=-;AAB>;AA:>2:>AA>>A354_Mismatch_1_Sense_+_Library_PoolC
ATGGAGTTATACTTGAGCTATGATTCCATGAGTTCTGCCAGCGCAAAATCTAAATTTGAAGCACACCGAACTCTTTCAGAAAGGTCATAGAAAG
>Frequency_1_QualityScore_FFFFHHHJJJJJJIFHIJJIHEGHHIJDFHJIJJJJGJBDDHIJIJJJJJJJIIIIJJJJJJJJJIHCHAEEFFFFD;@6;6@ABCDDDCDACD_Mismatch_0_Sense_+_Library_PoolC
AGTGGAGACTCTTGTAAAAGATGTTAAGCTGACTGGAGTGTTCTGATGATAGGAAATTCATCACTGGTAGTGGTAGGTGTGAACCTCTGAAGCC
>Frequency_1_QualityScore_FFHHHHGJJJIJIJJJJJJJJJJIJJHIFHGGIJIIJJJJJJIHJIIJJJIJIIJJJJJIJJJJJJI@EDACHGHHFDDBDFDE@CCCD@CCA;_Mismatch_0_Sense_+_Library_PoolC
CTTGTAAAAGATGTTAAGCTGACTGGAGTGTTCTGATGATAGGAAATTCATCACTGGTAGTGGTAGGTGTGAACCTCTGAAGCCAATGGTAAGA
>Frequency_1_QualityScore_FFHHHHHJJJJJJJJJJJCGIJJJIJHHIIGHIJHDFHIIJJJJJJHHGIJJJHHHHHHFFFFFDEEEEEDDDDDEDDDDDDDDDDDBBCCDDD_Mismatch_0_Sense_+_Library_PoolC
AACCTCTGAAGCCAATGGTAAGAAAGTGGGTGCGTAATAAGCATGGAGTTATACTTGAGCTATGATGCCATGAGTTCTGCCAGCGCAAAATCTA
>Frequency_1_QualityScore_FFDH?FHIIIIIIHIFIDHGEGIIIIIIIIGHIIIIGIIIIGGGHIHIIIIIIIIIFHHHBDDEFDDDDBDDDDDDC@>>CBACCDECCC_Mismatch_0_Sense_+_Library_PoolC
GGAGTTATACTTGAGCTATGATGCCATGAGTTCTGCCAGCGCAAAATCTAAATTTGAAGCACACCGAACTCTTTCAGAAAGGTCATAGAA
>Frequency_1_QualityScore_FFGHHHHJJJJIJIJJIJJIHIJJJJJJJJJJIJJJJJJJIJJHIIJJIJIJJJJJJJJJJJIIGIHHHHHHFFFFFCEEEEEDEEBDDDDDCD_Mismatch_0_Sense_+_Library_PoolC
CCAGTCCTCTATTCATGTAGTAGAAACTTAAAAAAATAATAGCATTCATAACCTTCTTGCAGATTTTTCAATTTAGAATTTACATCGTTGGATT
>Frequency_1_QualityScore_DDHDDFFIIIIIGH+3AEFHICHEHGCHIIHIIEFG9*???=FFBH@CAHGGCDEHEG>ACHCHAEEEDDD@ACC6@>@CB5;?<::5(55>CC_Mismatch_2_Sense_+_Library_PoolC
CTCTATTCATGTAGGAGAAACTTAAAAAAATAATAGCATTCATAACCTTCTTGCAGATTTTTCAATTTAGAATTTACATCGTTGGATTAACTTG
>Frequency_1_QualityScore_FEHFFHHIBGHIEIIJIJJJJIIHHHIJJJCFHFGH>GHIBFDGCGGIGIIGIJJIGHIGGJ=DHGHIHEECEDBEDDBB?BD>CCCDCDDD:A_Mismatch_0_Sense_+_Library_PoolC
GTGTTCTGATGATAGGAAATTCATCACTGGTAGTGGTAGGTGTGAACCTCTGAAGCCAATGGTAAGAAAGTGGGTGCGTAATAAGCATGGAGTT
>Frequency_1_QualityScore_EFHHHHHJJJJJJIJJJIEEHEFHEHIIEHHIFIJJJJJJJJJJJIGIIIDIIJJIJJFHIJ@EHHEHFBFFFFCCEEEDCCDEEDEDDCDDDD_Mismatch_0_Sense_+_Library_PoolC
TAGGAAATTCATCACTGGTAGTGGTAGGTGTGAACCTCTGAAGCCAATGGTAAGAAAGTGGGTGCGTAATAAGCATGGAGTTATACTTGAGCTA
>Frequency_1_QualityScore_B4AB>?CA:CEE:<CDAFE=:@DDD9C@?<???)99D4B@*9?DBCBBBCC4A4@;AEEA>DAAACCDDA>D??AADD3>:A3;3;>A(5>AAA_Mismatch_0_Sense_+_Library_PoolC
ACCTCGGTACTAAAACGCTACATTTCTGGACAAATTCCCAGTCCTCTATTCATGTAGTAGAAACTTAAAAAAATAATAGCATTCATAACCTTCT
>Frequency_1_QualityScore_FFHHHHHJJIJJJJJJJJJIIJJJIJJJJJJIHIJJJJIJJJJJJJJJIIJJJJJJGHJIJJHHHGHHFCEFDACDDDDDDDDBDDDDDEDDED_Mismatch_0_Sense_+_Library_PoolC
AATTTGAAGCACACCGAACTCTTTCAGAAAGGTCATAGAAAGATATCATGCAAGCAAATTTTCCATACCTCGGTACTAAAACGCTACATTTCTG
>Frequency_1_QualityScore_FFHHHHHJJJJJJJJJJJFHIJJJJJJJJJJJJJJJJIJJJIJJJJJJJJJJIIJIJICHHHHHHFHHDDEFFFECEEEEEDDDDDDEDDA+:A_Mismatch_0_Sense_+_Library_PoolC
AAATTTTCCATACCTCGGTACTAAAACGCTACATTTCTGGACAAATTCCCAGTCCTCTATTCATGTAGTAGAAACTTAAAAAAATAATAGCATT
>Frequency_1_QualityScore_FFHHHHGJJJJJJJJJJJJIIJIIJJJJJJJJJJJJIJJJJJHJJJJJJJJJJIJJJJJJJGIJJJHHHHHHHFFFFFFEEEEEEDDDDDDDDD_Mismatch_0_Sense_+_Library_PoolC
CAGTCCTCTATTCATGTAGTAGAAACTTAAAAAAATAATAGCATTCATAACCTTCTTGCAGATTTTTCAATTTAGAATTTACATCGTTGGATTG
>Frequency_1_QualityScore_FFHHHHHJIIJIJJJEIJJJIIJIJ7EHCIIJJJIIJJIJDIIIJJGEHHIJEIGE>CHGIGIEHHHHFDFC@CECDCC_Mismatch_1_Sense_+_Library_PoolC
CTTGTAAAAGAACATCAAAAGAGGGTTCTACGCAATTCAAGCCCTTACATTTTCAAATAAAGCTCCTTGACCACTGCCA
>Frequency_1_QualityScore_FFHHHHHJJJJJJJJJJIJJJJJJJJJJJJJJIJJJJJJJJIJJJJJJJJJIIJJJJJJIIJJJJIGHHHHHHHFFEFEDCEEDDDDDDDD_Mismatch_0_Sense_+_Library_PoolC
TTCATGTAGTAGAAACTTAAAAAAATAATAGCATTCATAACCTTCTTGCAGATTTTTCAATTTAGAATTTACATCGTTGGATTGACTTGTA
>Frequency_1_QualityScore_DDHHAAFDGEHGEHDEB?FCHEE?GEB?FCG3?DFFGCF?FGHII<FGBBFHFCHCG@F@EHAEEEEC3=9;@@;>>;55;;@CD@>:>C>AAC_Mismatch_0_Sense_+_Library_PoolC
CTCGGTACTAAAACGCTACATTTCTGGACAAATTCCCAGTCCTCTATTCATGTAGTAGAAACTTAAAAAAATAATAGCATTCATAACCTTCTTG
>Frequency_1_QualityScore_BD?<A:2<<ECCFI++ACEFC@CBCF@CEECB>DFD?B4DDDEIAEICEC?BBDDCEICIEEEEEDE<@=@CACC>A?77;7;<>??ADB???_Mismatch_1_Sense_+_Library_PoolC
AATAGCATTCATAAACTTCTTGCAGATTTTTCAATTTAGAATTTACATCGTTGGATTGACTTGTAAAAGAACATCAAAAGAGGGTTCTACGCA
>Frequency_1_QualityScore_FFHGHGHJIJJJGIJJIJJJIJIIHIGHGIIIIIIIJFIIJIJHIGHIGIGGGIJIIGGIIDIIIIGHE?EEFFFDDDEEEEEDEDDDDDDDCC_Mismatch_0_Sense_+_Library_PoolC
ATTTCTGGACAAATTCCCAGTCCTCTATTCATGTAGTAGAAACTTAAAAAAATAATAGCATTCATAACCTTCTTGCAGATTTTTCAATTTAGAA
>Frequency_1_QualityScore_FFHHHFHIIJIJJJJJJIJFIIJJJJJJIJJJJJJJJJJJIIJJJJJJJJJFHJJIIJJJHH_Mismatch_0_Sense_+_Library_PoolC
GAGGGTTCTACGCAATTCAAGCCCTTACATTTTCAAATAAAGCTCCTTGACCACTGCCTCCA
>Frequency_1_QualityScore_FABHHDFHIGGIGEGHIGIIIIGGGH>9??CGHI<FDFH@GGCGE9<DFGEGI=BHEH;_Mismatch_2_Sense_+_Library_PoolC
TTCAAGCCCTTACATTTTCAAATAAAGCTCCTTGACCACTTCTTCCAAGCTTTCTATCA
>Frequency_1_QualityScore_DEHHHHHIAEGHJJJJJJJJJJJJIIJJJJJJJJJJJJJIIGJJJJJJJJJIHIJIJJJJJJJJJIJJJHJIJJJHHHHHHFFFFDBCDDEDDD_Mismatch_0_Sense_+_Library_PoolC
ATAATAGCATTCATAACCTTCTTGCAGATTTTTCAATTTAGAATTTACATCGTTGGATTGACTTGTAAAAGAACATCAAAAGAGGGTTCTACGC
>Frequency_1_QualityScore_EDHFHFFIIIGGHHGJJJJJIIJJJJJGIGJCIIIJEIGHIIGHIIGEIIJIJGICHHGJIJIHH@CEAAEEEEFFFFFC=ACDCCDDDDCCC@_Mismatch_0_Sense_+_Library_PoolC
TCTATTCATGTAGTAGAAACTTAAAAAAATAATAGCATTCATAACCTTCTTGCAGATTTTTCAATTTAGAATTTACATCGTTGGATTGACTTGT
>Frequency_1_QualityScore_FFHHHHHJJJJIJJJCHIJIJJJCHHICHIIGHJJJJJJJJJJJIFHIJJJJJJJJJIJIJJJJHHHGHEFFFFFFEEEDDDDDDDDDDDDDDD_Mismatch_0_Sense_+_Library_PoolC
CTCTGAAGCCAATGGTAAGAAAGTGGGTGCGTAATAAGCATGGAGTTATACTTGAGCTATGATGCCATGAGTTCTGCCAGCGCAAAATCTAAAT
>Frequency_1_QualityScore_?BFHDDFGGGBF@HIHIIGI@F4??E?CF<FCG@DFE9B09DB(?BADEA@F@@A;D=C>E;?;E@?;B37;;A@A(.;>3>>@A(5AA:@:@A_Mismatch_0_Sense_+_Library_PoolC
AGTGGTAGGTGTGAACCTCTGAAGCCAATGGTAAGAAAGTGGGTGCGTAATAAGCATGGAGTTATACTTGAGCTATGATGCCATGAGTTCTGCC
>Frequency_1_QualityScore_FFGHHHHJJJIIIJIJIIJJJJGHIGIGHIJIJIJJJJJEDFFHGEEHGIJJIGGHGIHHI5BGGIAEEH9?EDCECCCDDDDDDDCDDDACDD_Mismatch_0_Sense_+_Library_PoolC
AGATTTTTCAATTTAGAATTTACATCGTTGGATTGACTTGTAAAAGAACATCAAAAGAGGGTTCTACGCAATTCAAGCCCTTACATTTTCAAAT
>Frequency_1_QualityScore_FFHHHHHJGIJJIJIIJJJIIJJJIHIJJJJJJIJIIJJJIJJJJJJJJJJIJIJJIJJ@EGIJIJHHFBFFEEEEDDDDDDCEDEEEDD_Mismatch_0_Sense_+_Library_PoolC
ATTTTTCAATTTAGAATTTACATCGTTGGATTGACTTGTAAAAGAACATCAAAAGAGGGTTCTACGCAATTCAAGCCCTTACATTTTCAA
>Frequency_1_QualityScore_FFHHHHHIJJJIJJJIJJJJJIIJJJJJJJJIJJJJJIJJJJJJHIJJJJJJJIIJJIJJJIFHIJHHHHHGFFFFFFFEEEEECEDDBBDBDD_Mismatch_0_Sense_+_Library_PoolC
CCCAGTCCTCTATTCATGTAGTAGAAACTTAAAAAAATAATAGCATTCATAACCTTCTTGCAGATTTTTCAATTTAGAATTTACATCGTTGGAT
>Frequency_1_QualityScore_FFHHHGHJJJJJIJJJJJJJJJJEIIJJJHJJJIGIJIIJJIIHIIIJHHIJIIJEHIJJIIJ@CHIHHHHFDCDACEEC@ADDDDDCCDEEDD_Mismatch_0_Sense_+_Library_PoolC
GCAGATTTTTCAATTTAGAATTTACATCGTTGGATTGACTTGTAAAAGAACATCAAAAGAGGGTTCTACGCAATTCAAGCCCTTACATTTTCAA
>Frequency_1_QualityScore_FFHHHHHJJJJJJJJJJJJJJJIJJIJJJJJJJJJJJJJJJJJJJIJJJJIJJJJJJJJJJIJ_Mismatch_1_Sense_+_Library_PoolC
TCCCAGTCCTCTATTCATGTAGTAGAAACTTAAAAAAATAATAGCATTCATAACCTTCTTGTA
>Frequency_1_QualityScore_FFDBBBBHGEHB@CFEF>FHGCBCHIIIIIEDGDFHHHGI@BEAHGGIIGD>7@FGIGIIG@@HHEECEC_Mismatch_0_Sense_+_Library_PoolC
GACAAATTCCCAGTCCTCTATTCATGTAGTAGAAACTTAAAAAAATAATAGCATTCATAACCTTCTTGCA
>Frequency_1_QualityScore_FFHHHGGIIJJJJJJJJJJGIJJ?FHJJJJJIJJJJJJJIJJJJJJJJJJJJJJJJJJJJIIIGHHHHHDEFFEEECEDD_Mismatch_0_Sense_+_Library_PoolC
TGTAAAAGAACATCAAAAGAGGGTTCTACGCAATTCAAGCCCTTACATTTTCAAATAAAGCTCCTTGACCACTGCCTCCA
>Frequency_1_QualityScore_FFHHHHFGHGHFHHGJGGGBGGIIGGIJIIIB:??9D>GHGGIIIC@CCHG@HF?E?E@@CEFFFEE@CA@CCDDD_Mismatch_1_Sense_+_Library_PoolC
CTTCTGGACAAATTCCCAGTCCTCTATTCATGTAGTAGAAACTTAAAAAAATAATAGCATTCATAACCTTCTTGCA
>Frequency_1_QualityScore_FFHHHHHJJJJJJJJJFGIJJJJJJJJJJJJJJJJHJJJJJJJJJJJJHJIJJHHHHHHFFFFDEEEEDCCDDDEFDDDDDDDDDDDDDDDDDD_Mismatch_2_Sense_+_Library_PoolC
TTAAAAAAATAATAGCATTCATAACCTTCTTGCGGATTTTTCAATTTAGAATTTACATCGTTGGATTGACTAGTAAAAGAACATCAAAAGAGGG
>Frequency_1_QualityScore_)<<D:2CCAGGIE??FDGE<9DF???C<F@:80?BDGIAFF@<=8)B88FCC7).@====5==?,.;>;AB:?BB:::AB:8?BBBBBAA3@D:_Mismatch_1_Sense_+_Library_PoolC
GGCAGATTTTTCAATTTAGAATTTACATCGTTGGATTGACTTGTAAAAGAACATCAAAAGAGGGTTCTACGCAATTCAAGCCCTTACATTTTCA
>Frequency_1_QualityScore_FDHHHHHJJJJJJJJJJJHIIIIJJJJIJJJJJJJJJJJJJJJIJJJJ<FHHIJJJJHHHHHFFFFFEEEEEDFEEEDDDDDDDDDDDDDDDDD_Mismatch_0_Sense_+_Library_PoolC
TAGAATTTACATCGTTGGATTGACTTGTAAAAGAACATCAAAAGAGGGTTCTACGCAATTCAAGCCCTTACATTTTCAAATAAAGCTCCTTGAC
>Frequency_1_QualityScore_BDF84CDA?:CF9:,,<?;@FC><C4?99CB?DE>@FCDAF9DB4DDDEFC3BF_Mismatch_1_Sense_+_Library_PoolC
TTCTACGCAATTCAAGCCCTTACATTTTCAAATAAAGCTCCTTGACCACTGCCA
>Frequency_1_QualityScore_DDHHFHFIIIIIIIFGFHIIGGIGIIGGFHHIIIIBHHFGHHE*BGIIIIFA>@FHIGIIHGECHHFFCDEDD@A@CCEECCBBCCCCC_Mismatch_1_Sense_+_Library_PoolC
AACTTAAAAAAATAATAGCATTCATAACCTTCTTGCAGATTTTACAATTTAGAATTTACATCGTTGGATTGACTTGTAAAAGAACATCA
>Frequency_1_QualityScore_FFHHHGFIJJJJJJEGIGIIGJJJIJJGHJIIJIJJIJJIIJJJJJJHHHHHHHFFFFF_Mismatch_0_Sense_+_Library_PoolC
GGACAAATTCCCAGTCCTCTATTCATGTAGTAGAAACTTAAAAAAATAATAGCATTCAT
>Frequency_1_QualityScore_FFHHHHHJJJJJJJJJJJJIJJJJJIJIJJJJIJJJJJJJIJJJJJIJJIJJJIJIJJJIGHHJJGEHFHHEFFFCEEEEDDDDDDEDDDDDDD_Mismatch_0_Sense_+_Library_PoolC
GTAGTAGAAACTTAAAAAAATAATAGCATTCATAACCTTCTTGCAGATTTTTCAATTTAGAATTTACATCGTTGGATTGACTTGTAAAAGAACA
>Frequency_1_QualityScore_DDFHHHHJJJJJJIIJGIJJJJCHHIAFFGHEIIGGIIIJIJJJJJIIJIJIICFHEHHIHBHFFC;CEEEEDDDCCDCCDDDCCCDCCBCDCD_Mismatch_0_Sense_+_Library_PoolT
TTATACTTGAGCTATGATGCCATGAGTTCTGCCAGCGCAAAATCTAAATTTGAAGCACACCGAACTCTTTCAGAAAGGTCATAGAAAGAATATC
>Frequency_2_QualityScore_EEGGHHHIHGEHBGFGFGIIIGIIGIFIIIIEGIIGIIIIDCGHIHIIFIIIIIGHHGHECEEEBBDCEDDDCCCCBCEEEDCCCCCBCCCCBC_Mismatch_0_Sense_+_Library_PoolC
TGATGCCATGAGTTCTGCCAGCGCAAAATCTAAATTTGAAGCACACCGAACTCTTTCAGAAAGGTCATAGAAAGAATATCATGCAAGCAAATTT
>Frequency_2_QualityScore_FFHHHEHJJJJIJJIIIIJJJJIIIIIIIIJIJJJIIJJIJJIGIIJJIIIGIIGGGGGGEEEEEEE?BACEDDDDCDDDDEEEEDDDDDDDDD_Mismatch_0_Sense_+_Library_PoolC
CTATGATGCCATGAGTTCTGCCAGCGCAAAATCTAAATTTGAAGCACACCGAACTCTTTCAGAAAGGTCATAGAAAGAATATCATGCAAGCAAA
>Frequency_1_QualityScore_DAFBDBFHIIIJFFGIGIIIJH@FIGFHJJH@FGECHIIIIIIGIJIEEEHHGD?CD?CCEFCEECCABCCD@DDCDDDDDD?CCCCCDDCCCD_Mismatch_0_Sense_+_Library_PoolC
ATGAGTTCTGCCAGCGCAAAATCTAAATTTGAAGCACACCGAACTCTTTCAGAAAGGTCATAGAAAGAATATCATGCAAGCAAATTTTCCATAC
>Frequency_1_QualityScore_FFHHHHHJJJJJJJJJJJJJIJIJJJJJJIJJJJJJJIJIJJJIJJJJJJJJIJJIJIJIJJIJJHHHHHFFFFFFFEEECEDDDDDDEDDDDB_Mismatch_0_Sense_+_Library_PoolC
GCAAAATCTAAATTTGAAGCACACCGAACTCTTTCAGAAAGGTCATAGAAAGAATATCATGCAAGCAAATTTTCCATACCTCGGTACTAAAACG
>Frequency_1_QualityScore_FFHHHHHJJJJJJJJJJJJJJJJJJJJJIJJJJJJJEIJJJJIIIIIIGHIHIIIHHGIJIJJJJHHHHHHHFFFFFFFEE_Mismatch_0_Sense_+_Library_PoolC
AATTCAAGCCCTTACATTTTCAAATAAAGCTCCTTGACCACTGCCTCCAAGCTTTCTATCATAAATGCTTTTATTTTGCAG
>Frequency_1_QualityScore_FFHFGHHFIGGHGGHEHGIID<DEGGIGEGGHIJJJCHG<FHIJJJGIEEIIGEGGHHHHHFADFEFE<@CCCCDCDDDC>BD@CCCCDC_Mismatch_0_Sense_+_Library_PoolC
GAAACTTAAAAAAATAATAGCATTCATAACCTTCTTGCAGATTTTTCAATTTAGAATTTACATCGTTGGATTGACTTGTAAATAACATCA
>Frequency_1_QualityScore_FFHGHGGGGIGAFHFEIDHHGI@EHIIIIIIDGIIHIIIIIIIHIICHHGGGIGIIIHHFFCCECCEEACCCC@>CC@CA>CCCCBCCEDDECC_Mismatch_0_Sense_+_Library_PoolC
ACTTGAGCTATGATGCCATGAGTTCTGCCAGCGCAAAATCTAAATTTGAAGCACACCGAACTCTTTCAGAAAGGTCATAGAAAGAATATCATGC
>Frequency_1_QualityScore_FFFFHFHIJJIJJJIJIJJJIJJJIJJJJIJJJJJJJJEHIJIJIJJJEIIJHGFHHFFFFFFFCDECEEDDDDDDDDDDDDDDDEDDEDDC@C_Mismatch_0_Sense_+_Library_PoolC
AGTTCTGCCAGCGCAAAATCTAAATTTGAAGCACACCGAACTCTTTCAGAAAGGTCATAGAAAGAATATCATGCAAGCAAATTTTCCATACCTC
>Frequency_1_QualityScore_FFHHHHHJJJJJJJJJJJJJJJJJJJJJJJJJJJJJIJJIIIIIJJJJJJJJJJJJJJJJJIJJJHEEHHFFFFFFFEEECDDDDDDCDDDDDD_Mismatch_0_Sense_+_Library_PoolC
AAAATCTAAATTTGAAGCACACCGAACTCTTTCAGAAAGGTCATAGAAAGAATATCATGCAAGCAAATTTTCCATACCTCGGTACTAAAACGCT
>Frequency_1_QualityScore_DDHHHHDGIIGIEG<CGI:C?DDDAHGBDAHIIIGHBFGHIIIIIEHIIIIIIIIIHEHFHHDCEEEECCCBBBBBBCCCCCCCCCCDCCCCCC_Mismatch_0_Sense_+_Library_PoolC
CAATGGTAAGAAAGTGGGTGCGTAATAAGCATGGAGTTATACTTGAGCTATGATGCCATGAGTTCTGCCAGCGCAAATCTAAATTTGAAGCACA
>Frequency_1_QualityScore_DAFBHDF<@FGIGHCH<>GHGEBFGFHA?F>FD<GBFECH8B@@D>;4@>CCGGDC77AHCE>=>@;BECCCECC_Mismatch_0_Sense_+_Library_PoolC
AAAATCTAAATTTGAAGCACACCGAACTCTTTCAGAAAGGTCATAGAAAGAATATCATGCAAGCAAATTTTCCAT
>Frequency_1_QualityScore_FFHHHHHJJJJGJIJJJJJJIGIJJIJJJJJJJJJJJJIIJJJIJJJJJJJJHHHHHHGFFFFFEEEEEDEDDDDDDEEEEDDDDDDDDDDDDD_Mismatch_0_Sense_+_Library_PoolC
GATGCCATGAGTTCTGCCAGCGCAAAATCTAAATTTGAAGCACACCGAACTCTTTCAGAAAGGTCATAGAAAGAATATCATGCAAGCAAATTTT
>Frequency_1_QualityScore_?DHD?AB<CFGHDIIIGGGEHICG@CGHIIBHGEHCHHIFAGGCF>FCGAEHBC;CEEEDCF);AACE:6>ACCCCBBCCCCA:@:A@CA?@A0_Mismatch_1_Sense_+_Library_PoolC
CTTCTGCCAGCGCAAAATCTAAATTTGAAGCACACCGAACTCTTTCAGAAAGGTCATAGAAAGAATATCATGCAAGCAAATTTTCCATACCTCG
>Frequency_1_QualityScore_DDHHHHHJGHJJJJJJJJJJJJJIJJJJJIJJIJIIJGIHJIJGIIHHHHHFFFFCEEEE@AEDDDDDCACBDDEEEEDDDCDDDCDDDDDEDE_Mismatch_0_Sense_+_Library_PoolC
GCCATGAGTTCTGCCAGCGCAAAATCTAAATTTGAAGCACACCGAACTCTTTCAGAAAGGTCATAGAAAGAATATCATGCAAGCAAATTTTCCA
>Frequency_1_QualityScore_FFHHDFHIIGHGIGIIIHIJCGIHCHJGDAFHHHGIGII==DHGA>EE>EEDFFDFAADACDCDDACDDDDDCDDE>ABCCCCCBB??@C>_Mismatch_0_Sense_+_Library_PoolC
GCGCAAAATCTAAATTTGAAGCACACCGAACTCTTTCAGAAAGGTCATAGAAAGAATATCATGCAAGCAAATTTTCCATACCTCGGTACTA
