# Supplementary material for: Differential Gene Expression Reveals Candidate Genes for Drought Stress Response in Abies alba (Pinaceae)
Source: PLoS One. 2015 Apr 29;10(4):e0124564. doi: 10.1371/journal.pone.0124564 (PMC4414588; doi:10.1371/journal.pone.0124564)
Supplement: S2 File — (GZ) [file pone.0124564.s002.gz › comp10160_c0_seq1.fa]

>comp10160_c0_seq1 len=552 path=[1:0-551]
CCGACATGTAGACACTGCCTTCTGGACATCGCGCGCTCCTGTGACACGGCCCTGCCCGCAGCAGAACCCCCGCAATCACTCGCGGCTTCTCCTGGCCCTCCGTCGGGATCTTCAGTCGAACATGGGACCGTGGGCGGTAACTCCACAAACGAGTCTTAGCAGAAAAATCGGACTACACACAGAAAGGCCCACGGTTCCATGGGAAGCAAGTCTTTCTTGGACGGGAATCGCCGGCGCGGCGTCGTAATTCATTCGGTCTGTATACTGTGATATATTCACCGTCTGTGACTGCGGGAATCCACACCCTTTAGTTGGTGGGAAATATTCCAATCAATAGCGTAGGTTCTAGGTTCTCTTCGTACCTATTGAAGTGTAATATGTCGAAGGTTCAATTCTCAGACGATACTGATACTGTACAGCTCTATTTATGCAAAAAAGCTTGTAACAAATATAGTGTTTCCAATGCAAAATCATCGTTTCAGAATGATATAAAATGCTATTTTTCTACATTTTATGCTTAAAATTTTATTTTTTGATTGTAAAATTTCCTCA

>Frequency_9_QualityScore_FDGHHGHIIIJJIIIIIJJIIIIJJJHIJJHIIGHGIIIIJJIJJIJJJDGHIJJIIJJIIHIIIIIHGGGGFFFFFFEEDEDEDCDEEDECDD_Mismatch_0_Sense_+_Library_PoolT
GTAGGTTCTAGGTTCTCTTCGTACCTATTGAAGTGTAATATGTCGAAGGTTCAATTCTCAGACGATACTGATACTGTACAGCTCTATTTATGCA
>Frequency_7_QualityScore_FEGHGHHIIIIIGHHFGGGFEEEFEEE?CDDDEEEEEEDCEEEDEDEEECCCDCDCCCDDDDCBCDCCCCBCCCCCDCCCCCBBCDBBCB@CBC_Mismatch_0_Sense_+_Library_PoolT
GCCGGCGCGGCGTCGTAATTCATTCGGTCTGTATACTGTGATATATTCACCGTCTGTGACTGCGGGAATCCACACCCTTTAGTTGGTGGGAAAT
>Frequency_6_QualityScore_EFGHGHGHHGHIIIGGFHHIGHHGIIIIIHAEGHIIJIJIIIHHHHIIIHIGIHHIIHIIIIIHIHIGGFGGFFEEEEEDDBDDDCCCCCD_Mismatch_0_Sense_+_Library_PoolT
CGTACCTATTGAAGTGTAATATGTCGAAGGTTCAATTCTCAGACGATACTGATACTGTACAGCTCTATTTATGCAAAAAAGCTTGTAACAA
>Frequency_5_QualityScore_FFHHHHHJGHIJGHIJIIJHIIJJJJJJIJJJJJJJJJJJGHFHIIJJJJIIIJJI@FHHIIIJIIIHGEGFFFDEEEEDDDEEEDEEDDDDDD_Mismatch_0_Sense_+_Library_PoolT
CAATAGCGTAGGTTCTAGGTTCTCTTCGTACCTATTGAAGTGTAATATGTCGAAGGTTCAATTCTCAGACGATACTGATACTGTACAGCTCTAT
>Frequency_5_QualityScore_FEHHHHHJJJJJJJJJJJJJHIHIJJIIIHJGHIIGIGIIHIHIHHHHIIHGEFFGFFEACCC@CDDEDDDDDDDDDDDBDDDAACDCCCDBBA_Mismatch_0_Sense_+_Library_PoolT
GTCTGTGACTGCGGGAATCCACACCCTTTAGTTGGTGGGAAATATTCCAATCAATAGCGTAGGTTCTAGGTTCTCTTCGTACCTATTGAAGTGT
>Frequency_5_QualityScore_FBGFBCGGIIHHIIHIIHIIJFHHHIJJJHHHIJHHHJIFHEHHHGCCCCBBABBABCBDDCCDEEBBB?BACCDDEEDCDDDCDDDDB@@ABC_Mismatch_0_Sense_+_Library_PoolT
CACGGTTCCATGGGAAGCAAGTCTTTCTTGGACGGGAATCGCCGGCGCGGCGTCGTAATTCATTCGGTCTGTATACTGTGATATATTCACCGTC
>Frequency_5_QualityScore_FFHHHHHJJJIGHIIJJIJJIIJIJJJEGIJJJJJJJJJIJJIJJJJJJJJJJJIIJJIIIJIHIIIIIHHGGGGFDDDEDDDDEDDCCDDEED_Mismatch_0_Sense_+_Library_PoolT
ACCTATTGAAGTGTAATATGTCGAAGGTTCAATTCTCAGACGATACTGATACTGTACAGCTCTATTTATGCAAAAAAGCTTGTAACAAATATAG
>Frequency_5_QualityScore_FFGHHHHJIIIJFHFIJIHHHHIIIIIICFHIJJJIIIIIHJHIIJIIIIIIIIIHIGHHGHIIIIIHIGEFFGHHFDCACCCCDECDCCCDEE_Mismatch_0_Sense_+_Library_PoolT
TACCTATTGAAGTGTAATATGTCGAAGGTTCAATTCTCAGACGATACTGATACTGTACAGCTCTATTTATGCAAAAAAGCTTGTAACAAATATA
>Frequency_5_QualityScore_FEGHHHHIJIIGIGGGGIIGIIIIIIIIJDGHGIHIIIJJJHIIIJJJIJHIIJJJIIJIIIIIIGIHHHGHGGFFFEDDDDDDCCDDDCDDDE_Mismatch_0_Sense_+_Library_PoolT
GTACCTATTGAAGTGTAATATGTCGAAGGTTCAATTCTCAGACGATACTGATACTGTACAGCTCTATTTATGCAAAAAAGCTTGTAACAAATAT
>Frequency_4_QualityScore_EEGFGGHIIIIIJIDGHHEHGGGEGDGFFHIIGIIIHEFGFGHDGGIIHIHGGFCEEDFEFEED?BCDDCBCDABCCCCCCCCCCCDDDDAACD_Mismatch_0_Sense_+_Library_PoolT
CGTAATTCATTCGGTCTGTATACTGTGATATATTCACCGTCTGTGACTGCGGGAATCCACACCCTTTAGTTGGTGGGAAATATTCCAATCAATA
>Frequency_4_QualityScore_FEGGGCFFHIHHIIIGIJIJJCGGHIIIIIIJHIJJJIJJIJIIIIIIFHIIJIIIJIIIJIJIJIJJIEEDACCDDEEEEDDDDEED?@?@BC_Mismatch_0_Sense_+_Library_PoolT
TGAAGTGTAATATGTCGAAGGTTCAATTCTCAGACGATACTGATACTGTACAGCTCTATTTATGCAAAAAAGCTTGTAACAAATATAGTGTTTC
>Frequency_4_QualityScore_EFHHHHHJIJJJJJHIIIHIIIIJIIIIIIJJJJIJJIIJJJIJJIIJGGIIIHFHIHIIIIIIHEEBGACEEEEEEEEEEEDDDDDBCDDDDB_Mismatch_0_Sense_+_Library_PoolT
CAATTCTCAGACGATACTGATACTGTACAGCTCTATTTATGCAAAAAAGCTTGTAACAAATATAGTGTTTCCAATGCAAAATCATCGTTTCAGA
>Frequency_4_QualityScore_FFHGGHGIIJIJHIJJIJIHIIIIIJIIJJIIIJJIJJJIIIHHGHGGFGGGFGGEEDCDDDDDDDDDDDDDCDBCDDBCDCCDDDDEEEEEDD_Mismatch_0_Sense_+_Library_PoolT
GGCGTCGTAATTCATTCGGTCTGTATACTGTGATATATTCACCGTCTGTGACTGCGGGAATCCACACCCTTTAGTTGGTGGGAAATATTCCAAT
>Frequency_4_QualityScore_FFHHHHHJIIIIIIIIIGIIIJIIIJEHHJIIIHIIIIIIJEIGEFDFAEEFGGFFEEEACCDEDDEEAA??A?BACCDEDA=>@A@CDDCBBC_Mismatch_0_Sense_+_Library_PoolT
GATATATTCACCGTCTGTGACTGCGGGAATCCACACCCTTTAGTTGGTGGGAAATATTCCAATCAATAGCGTAGGTTCTAGGTTCTCTTCGTAC
>Frequency_4_QualityScore_FFHGHHHJJIIJHHIIIHIIIIIIGHHIHHGGGFGEGGEFFFFFFEDEDDCDCDDEDDDDDDCCCCDDDCCDCCDDDBDCCCCACCCCCCDCEE_Mismatch_0_Sense_+_Library_PoolT
GGCGCGGCGTCGTAATTCATTCGGTCTGTATACTGTGATATATTCACCGTCTGTGACTGCGGGAATCCACACCCTTTAGTTGGTGGGAAATATT
>Frequency_4_QualityScore_FFHHHHHIIIIIJJJJJGIIIIIIIIHIIIJIIIJIHIIJIJJIEFGIFGHIIIGGFFEEECCCD@AABAACDDEEEEEDDDCDCECCCABBC?_Mismatch_0_Sense_+_Library_PoolT
ATTCGGTCTGTATACTGTGATATATTCACCGTCTGTGACTGCGGGAATCCACACCCTTTAGTTGGTGGGAAATATTCCAATCAATAGCGTAGGT
>Frequency_4_QualityScore_FFHHHHHJIJJJJIJJJIIIGHGIIIIJJIJJIJIIAGIIJJIHIJIIIJJJIIIJJJIJJJIGIHIIGGHGFGFFFFEEEEEEDDDDDDDDDE_Mismatch_0_Sense_+_Library_PoolT
TCTCTTCGTACCTATTGAAGTGTAATATGTCGAAGGTTCAATTCTCAGACGATACTGATACTGTACAGCTCTATTTATGCAAAAAAGCTTGTAA
>Frequency_4_QualityScore_FDGHHHHJIIJJIHIJJIJIJJJJGHHIJIIJJIGIGIJIIIIIIJIIIIIIIHHGHGGGGFEEEEDCC<ACABCCBCDDCECEEEDCDDDCDD_Mismatch_0_Sense_+_Library_PoolT
GTAATTCATTCGGTCTGTATACTGTGATATATTCACCGTCTGTGACTGCGGGAATCCACACCCTTTAGTTGGTGGGAAATATTCCAATCAATAG
>Frequency_4_QualityScore_FFHHGHFIIIJIJJIIIJIIIIIIGGIIIIIIIIJJJJJJJIIIIJJJJJIIIIIJIIIIIIIIDFAFGGFFFFEFEEEDEEDDDDCCDDCCAC_Mismatch_0_Sense_+_Library_PoolT
AATTCTCAGACGATACTGATACTGTACAGCTCTATTTATGCAAAAAAGCTTGTAACAAATATAGTGTTTCCAATGCAAAATCATCGTTTCAGAA
>Frequency_4_QualityScore_FEHHHHHJEGIIIJJJJJJJIIJJJJJJJJJJJJIHIIJJJJJJIJIJJJJJJIJJJJGGGHHDEEEEECEEEEE@CABCDDEDDDDC_Mismatch_0_Sense_+_Library_PoolT
GTCGAAGGTTCAATTCTCAGACGATACTGATACTGTACAGCTCTATTTATGCAAAAAAGCTTGTAACAAATATAGTGTTTCCAATGCA
>Frequency_4_QualityScore_FFHHHHHJJIIJIIIIGHGGIIGIIIIJIJJJBGIIJJJJJJIJJIIJJJJJJIJJJJJIIIIHHHHGGDEFGGEEEEEEDCCCCDDCDE_Mismatch_0_Sense_+_Library_PoolT
TTCGTACCTATTGAAGTGTAATATGTCGAAGGTTCAATTCTCAGACGATACTGATACTGTACAGCTCTATTTATGCAAAAAAGCTTGTAA
>Frequency_3_QualityScore_FFHGHHHHIJJJHIJIFIJGGHHGHEIIGHIFHIIEGHIJIJIJJHHHIIIJIHIIGIIIIIIHHHIHGEEBFFFCEEFFFCDCDDDDCDDBCB_Mismatch_0_Sense_+_Library_PoolT
CTCTTCGTACCTATTGAAGTGTAATATGTCGAAGGTTCAATTCTCAGACGATACTGATACTGTACAGCTCTATTTATGCAAAAAAGCTTGTAAC
>Frequency_3_QualityScore_FFHGGGHGHIJIJJIIHHHIJJJIHIJJHIIJIIIHHGHHHGHIJIIHHJICGHIIIJJIIHHHHFEEEBDEEDDDDEDEDDEDDDDDDEEFED_Mismatch_0_Sense_+_Library_PoolT
GCGTAGGTTCTAGGTTCTCTTCGTACCTATTGAAGTGTAATATGTCGAAGGTTCAATTCTCAGACGATACTGATACTGTACAGCTCTATTTATG
>Frequency_3_QualityScore_EFHHHHHEHIJJJJJJJJJJJJJJJJJJJJJJJJIJJJJJJJJJJJJJJJJJJJJJJJJHHHGHGFFEFCEEEECD@EDDDEDDDDDDDDDDDD_Mismatch_0_Sense_+_Library_PoolT
TCGAAGGTTCAATTCTCAGACGATACTGATACTGTACAGCTCTATTTATGCAAAAAAGCTTGTAACAAATATAGTGTTTCCAATGCAAAATCAT
>Frequency_3_QualityScore_EEGGHGHIJJIIIIJJJGIIJJIJIIJIHJIIJIIHHIIJHIGECCDDCDC>ABCDEDEDAAB@?BDCDABDEEEDDDEEEDEEDDCB@ACDAA_Mismatch_0_Sense_+_Library_PoolT
GTTCCATGGGAAGCAAGTCTTTCTTGGACGGGAATCGCCGGCGCGGCGTCGTAATTCATTCGGTCTGTATACTGTGATATATTCACCGTCTGTG
>Frequency_3_QualityScore_FFHHHHHJJJJGIJIIIJJJJJHHHGIIIJJJJJHJJIJJJJJIJJJIIJJHJIIHHHGGGEFECDBCCCCCCCCCDDDEEEEEDDDDCCDDDC_Mismatch_0_Sense_+_Library_PoolT
AATTCATTCGGTCTGTATACTGTGATATATTCACCGTCTGTGACTGCGGGAATCCACACCCTTTAGTTGGTGGGAAATATTCCAATCAATAGCG
>Frequency_3_QualityScore_EDGGFFCHBHGHFIFGHICBF@CCEGHGDFIFGEIGGCGFECHHFDGGGHHFGHGFFFDFGHHHHGHHGCEDEEDDDEEEDECDCBBC;ACBBB_Mismatch_0_Sense_+_Library_PoolT
TTCTCTTCGTACCTATTGAAGTGTAATATGTCGAAGGTTCAATTCTCAGACGATACTGATACTGTACAGCTCTATTTATGCAAAAAAGCTTGTA
>Frequency_3_QualityScore_FFHGHHHJJJJJHIFHIIHHIIGIIIJJJJIHIJHGHHIHIJGIIIBHIIHHIHIIHHHHHHGGGFFCEDECDCABBCDDCCCDEDCBDD<?CD_Mismatch_0_Sense_+_Library_PoolT
TCCACACCCTTTAGTTGGTGGGAAATATTCCAATCAATAGCGTAGGTTCTAGGTTCTCTTCGTACCTATTGAAGTGTAATATGTCGAAGGTTCA
>Frequency_3_QualityScore_FFHHHHHJIJJJIJJJJJJJJJJJJJJJJJJJJJJJIIGHIJHJJIIHGGGGGGGFFFFEEEEDDDCCDCDBCDDDDCDDDDDDDDDDDDDCDD_Mismatch_0_Sense_+_Library_PoolT
ATTCACCGTCTGTGACTGCGGGAATCCACACCCTTTAGTTGGTGGGAAATATTCCAATCAATAGCGTAGGTTCTAGGTTCTCTTCGTACCTATT
>Frequency_3_QualityScore_FFHHGGHHIJGHJJJJJJJJJIIJIJJJIIJJJJGHIIGHIJHJJHIJIIIJJJIIJJIHHIHGFFFGFDEBEFFEFDDDDD@CDDDEEDDDEC_Mismatch_0_Sense_+_Library_PoolT
CTTTAGTTGGTGGGAAATATTCCAATCAATAGCGTAGGTTCTAGGTTCTCTTCGTACCTATTGAAGTGTAATATGTCGAAGGTTCAATTCTCAG
>Frequency_3_QualityScore_FFHGHGGICGIEIGIIFGHCGHHEGGHIGGIHIIJGGHIJIGIGIIFHIIHIIIIIJIIHDFFHGFEECCDEFEDACBCDDDEDDDDDDDB>CD_Mismatch_0_Sense_+_Library_PoolT
GTCGAAGGTTCAATTCTCAGACGATACTGATACTGTACAGCTCTATTTATGCAAAAAAGCTTGTAACAAATATAGTGTTTCCAATGCAAAATCA
>Frequency_3_QualityScore_FFHHEGGIIIHHIGHHGIEIIGDGGGIGGGIHIIHIIHHHIAFGIIIIHHIHIHIIJIHIIHFIGHHGGDFFFFFFEEFFEEEDDDECDCABCD_Mismatch_0_Sense_+_Library_PoolT
TAGGTTCTCTTCGTACCTATTGAAGTGTAATATGTCGAAGGTTCAATTCTCAGACGATACTGATACTGTACAGCTCTATTTATGCAAAAAAGCT
>Frequency_3_QualityScore_FFHHGGGEHFHHIIIJIIJJJJJCGGIIJJJJJJJIJJJJJJJJJJJJJJIIJJJJJJJIJJIHIHHHGFHGEEDEEDDDDDDDDDDFEDACAD_Mismatch_0_Sense_+_Library_PoolT
ATTGAAGTGTAATATGTCGAAGGTTCAATTCTCAGACGATACTGATACTGTACAGCTCTATTTATGCAAAAAAGCTTGTAACAAATATAGTGTT
>Frequency_3_QualityScore_EEEGGEGDFAFGHFGH>DCFGHBFHH>EGBEGGEGGGGGEFFFGGFDFFFAEEFDFGDEDEFEECCCCCADCDCAACCBC@BDDDDDDEBABBB_Mismatch_0_Sense_+_Library_PoolT
GGAATCCACACCCTTTAGTTGGTGGGAAATATTCCAATCAATAGCGTAGGTTCTAGGTTCTCTTCGTACCTATTGAAGTGTAATATGTCGAAGG
>Frequency_3_QualityScore_EFHGHHGIIJHHHJIIIIIDGDFFE>CDEGHHHHGEFDFFCEFFFFEDC:B?B@BCCDC@@ACCC>@C?AABADBCDBAA@>AADBCD@ABBAC_Mismatch_0_Sense_+_Library_PoolT
GCGGGAATCCACACCCTTTAGTTGGTGGGAAATATTCCAATCAATAGCGTAGGTTCTAGGTTCTCTTCGTACCTATTGAAGTGTAATATGTCGA
>Frequency_3_QualityScore_FFHHHHHJJJJHHIJHHIJJJJIJIJJJJJJJJJJJJJJJIIIGGGIIJIJJIJJJJJJBDHIIIHHHGGGGFEDDDDDEDDDDDEFEDEEDDD_Mismatch_0_Sense_+_Library_PoolT
AATCAATAGCGTAGGTTCTAGGTTCTCTTCGTACCTATTGAAGTGTAATATGTCGAAGGTTCAATTCTCAGACGATACTGATACTGTACAGCTC
>Frequency_3_QualityScore_ECGGGGFHIIIIIJHIJEHHIJJIIIJHJIIJIJJJJJIJHHIJIIJJJJJJJIJJJJJIJHHEHHEEFDCDDDEED@CCDEEDBD@DDDDDDC_Mismatch_0_Sense_+_Library_PoolT
GTGTAATATGTCGAAGGTTCAATTCTCAGACGATACTGATACTGTACAGCTCTATTTATGCAAAAAAGCTTGTAACAAATATAGTGTTTCCAAT
>Frequency_3_QualityScore_DFHEGFGHHAFGHIHIIIIIIIIFFHHGFHEHC?FGFEHHIHHICFHBGFGBBEEHHGBEEE;?B=A@C@CDEBBBA:?A=9@CCDC;@?>@BC_Mismatch_0_Sense_+_Library_PoolT
TTTAGTTGGTGGGAAATATTCCAATCAATAGCGTAGGTTCTAGGTTCTCTTCGTACCTATTGAAGTGTAATATGTCGAAGGTTCAATTCTCAGA
>Frequency_3_QualityScore_EEGGGGHJGIIHIJJJJIIIIJJJIIIJJHGIGHGFHIFIIHJJGGIJDGHIHIJJJJIHHIIHCEFGHGGGFEFEFEFEEEEEEDEDCEDACD_Mismatch_0_Sense_+_Library_PoolT
TAGGTTCTAGGTTCTCTTCGTACCTATTGAAGTGTAATATGTCGAAGGTTCAATTCTCAGACGATACTGATACTGTACAGCTCTATTTATGCAA
>Frequency_3_QualityScore_FFGHHHHJJJJIJHIJJHIJJJJIJJJJJJJJJJJJIIJJJHIIJGHIIJJJIIIIIIIHGFGGEFDEEEDEEBCCDDEEEEEFCACDC=BCDE_Mismatch_0_Sense_+_Library_PoolT
CCACACCCTTTAGTTGGTGGGAAATATTCCAATCAATAGCGTAGGTTCTAGGTTCTCTTCGTACCTATTGAAGTGTAATATGTCGAAGGTTCAA
>Frequency_3_QualityScore_FFHHHHGJJJJJJHIHHIJIIJHGIIIIHJJIJJJJJJJIIJIJJIIIIIIIHGHEFBDFFDDEDCDDDADEDEDCDDDCCDDDDCBCD@BCDE_Mismatch_0_Sense_+_Library_PoolT
GGTCTGTATACTGTGATATATTCACCGTCTGTGACTGCGGGAATCCACACCCTTTAGTTGGTGGGAAATATTCCAATCAATAGCGTAGGTTCTA
>Frequency_3_QualityScore_DEGGGGFGFIHGIGIAFFGHGHHHHHH?DEFGGIGIEHEGGHG@DGHGHIIGHGGDHGGEHGEFFHEFGDCDFEFDEEDDDCDCCCCD_Mismatch_0_Sense_+_Library_PoolT
TCTAGGTTCTCTTCGTACCTATTGAAGTGTAATATGTCGAAGGTTCAATTCTCAGACGATACTGATACTGTACAGCTCTATTTATGCA
>Frequency_3_QualityScore_FFHHHHHJIJJJJJJGIIJIJJJJIJJJJJJGIJIIJJJJJIIIIIIJJJIGHFDDCDDDCDACDACCCCDDEDDDCCCDDCEEEEEEDCDEEE_Mismatch_0_Sense_+_Library_PoolT
CAGAAAGGCCCACGGTTCCATGGGAAGCAAGTCTTTCTTGGACGGGAATCGCCGGCGCGGCGTCGTAATTCATTCGGTCTGTATACTGTGATAT
>Frequency_3_QualityScore_FFHHHHHJJJIJJJJJJJJJHGHJGHIJHIJGIJJJJJJJIJJJJHIIIHHHGGHHIHGHGHHHGGFF@@DDEEFEFEFEDDDDDCDDEDDDDD_Mismatch_0_Sense_+_Library_PoolT
AAATATTCCAATCAATAGCGTAGGTTCTAGGTTCTCTTCGTACCTATTGAAGTGTAATATGTCGAAGGTTCAATTCTCAGACGATACTGATACT
>Frequency_3_QualityScore_FFGGHHHIIIIJJIIJIJJHIIGHHIIJJJJIJFHIJGHHIIIIIGGGGGGGEFEDEEDDB?BACBCDDEDDBDCDDDDDDDDDDDDCDDCBCB_Mismatch_0_Sense_+_Library_PoolT
CCGTCTGTGACTGCGGGAATCCACACCCTTTAGTTGGTGGGAAATATTCCAATCAATAGCGTAGGTTCTAGGTTCTCTTCGTACCTATTGAAGT
>Frequency_3_QualityScore_FFHHHHHJJJIJJJJJJJJJJJJJIJJJIJJJJJJJJJJJJJJJJJJJJJIJIJGHHHGHFEDEBDDEEFEEDDDDDDDDDDDDDDCDCDDDDC_Mismatch_0_Sense_+_Library_PoolT
CTGTATACTGTGATATATTCACCGTCTGTGACTGCGGGAATCCACACCCTTTAGTTGGTGGGAAATATTCCAATCAATAGCGTAGGTTCTAGGT
>Frequency_3_QualityScore_EEHHHHHJJJJJJJJIJJJJJJJJIJJIJIJJJJJJJJJJJJJJHIIJHJJIJJJJJHIGHGHGHHGDFFGEFFEFFEEDEDDDDDDDDABCDD_Mismatch_0_Sense_+_Library_PoolT
TTCAATTCTCAGACGATACTGATACTGTACAGCTCTATTTATGCAAAAAAGCTTGTAACAAATATAGTGTTTCCAATGCAAAATCATCGTTTCA
>Frequency_3_QualityScore_FFHHHHHJJJJIJIJFGFEDEDEEDEFEEDBCDDDEDEEEEDDEDEEEEEEEDDDDDDDDDEDDDDDDCDDCDDDDDDDDDDDBDCCDDCDCCC_Mismatch_0_Sense_+_Library_PoolT
ATCGCCGGCGCGGCGTCGTAATTCATTCGGTCTGTATACTGTGATATATTCACCGTCTGTGACTGCGGGAATCCACACCCTTTAGTTGGTGGGA
>Frequency_3_QualityScore_FFHHGHHJJJJJJIIIIIGEDDCBBDDEEDEFEEDDCDDDEDDEEDDDEEDDEDEEEDDDDCCDDDEDDBDCCCCCBDDDDDDDDDDDDDCCCC_Mismatch_0_Sense_+_Library_PoolT
CGGGAATCGCCGGCGCGGCGTCGTAATTCATTCGGTCTGTATACTGTGATATATTCACCGTCTGTGACTGCGGGAATCCACACCCTTTAGTTGG
>Frequency_3_QualityScore_FFHHHHHJJJJJJJJJJJJGHHIHHIJIJJIIJJJJJJJJJJJJGIJHEHHGHHHIHIJJJJIHHIJCGDGGHGFFFFFEFDDDDDDEDDDDDE_Mismatch_0_Sense_+_Library_PoolT
AATATTCCAATCAATAGCGTAGGTTCTAGGTTCTCTTCGTACCTATTGAAGTGTAATATGTCGAAGGTTCAATTCTCAGACGATACTGATACTG
>Frequency_3_QualityScore_EEHGHGHJJJJJIIJJIHIHJJJJJJ>DFGFHHHGFFGHHHHDEFGGGFFFFFFDDCABABCCCDDCDDDCDCBBB@BCCEEDEEABA>ACAAB_Mismatch_0_Sense_+_Library_PoolT
CGGACTACACACAGAAAGGCCCACGGTTCCATGGGAAGCAAGTCTTTCTTGGACGGGAATCGCCGGCGCGGCGTCGTAATTCATTCGGTCTGTA
>Frequency_3_QualityScore_FFHHHHHJJJJJIJJJJGIIIIJIIJJJJJJJIJJJJJJJJJJJJHIFHIIGGHGFFFFEEEFEFEDDDDCDDDDCDDDBCDDDDDCDDDCDDD_Mismatch_0_Sense_+_Library_PoolT
CTGTGATATATTCACCGTCTGTGACTGCGGGAATCCACACCCTTTAGTTGGTGGGAAATATTCCAATCAATAGCGTAGGTTCTAGGTTCTCTTC
>Frequency_3_QualityScore_FFHHGHHJJJJJJIIIIJJGIJJIJJJJJJJJJJJJIJJJJJJHIIJEHIJJJJIHIIIIHHGGFFEEECDEDEDCDDDEDCEEEEDDDDDACD_Mismatch_0_Sense_+_Library_PoolT
ATCCACACCCTTTAGTTGGTGGGAAATATTCCAATCAATAGCGTAGGTTCTAGGTTCTCTTCGTACCTATTGAAGTGTAATATGTCGAAGGTTC
>Frequency_3_QualityScore_EEGGGGHIHFIIHIDEDDFEFFGGD@DDB@@BA@CCCEDCDDDECCCCDDEEDDCDDDCDDDDDEDDCBABCBCCDCCCC@@@<A?ABBDCC@B_Mismatch_0_Sense_+_Library_PoolT
CTTTCTTGGACGGGAATCGCCGGCGCGGCGTCGTAATTCATTCGGTCTGTATACTGTGATATATTCACCGTCTGTGACTGCGGGAATCCACACC
>Frequency_3_QualityScore_FFHHHHGJJJJJJJJJIJIIIJG>FIEHIJIJJHIJJIJJJJIJJJJIJJIIGHFHGHHHHHIHHHGGFGEEEEFFFEEEEDDEDCDDDDEDDD_Mismatch_0_Sense_+_Library_PoolT
GGAAATATTCCAATCAATAGCGTAGGTTCTAGGTTCTCTTCGTACCTATTGAAGTGTAATATGTCGAAGGTTCAATTCTCAGACGATACTGATA
>Frequency_2_QualityScore_EEHEEGGGCFAGIFGFIGIIIIGGCEEHIHGGFFGFIIIIIIIIIIIIIFGCGIIICGGHEIIGIHIIGCFGGEDDDDDCCDCCCACCDECAB?_Mismatch_0_Sense_+_Library_PoolT
TATTGAAGTGTAATATGTCGAAGGTTCAATTCTCAGACGATACTGATACTGTACAGCTCTATTTATGCAAAAAAGCTTGTAACAAATATAGTGT
>Frequency_2_QualityScore_FFHGHHGJIIIJJIJJIIIIJIHIIIJIIFGEGHIIIIGGHHHGE=DECDFEGFEEECDCCCCCCDCDD@A@BACB7=;;@:AAABCDEEDAB?_Mismatch_0_Sense_+_Library_PoolT
AATCGGACTACACACAGAAAGGCCCACGGTTCCATGGGAAGCAAGTCTTTCTTGGACGGGAATCGCCGGCGCGGCGTCGTAATTCATTCGGTCT
>Frequency_2_QualityScore_FFHHHHHIIJGIIJIJJIIJJJJJJIJJJJJIIJJIHIGHIIIIIIJIIJIGIIEGIJIIJJJIIIIIHGFFFEECECDEEEEDEEDDDDCDEE_Mismatch_0_Sense_+_Library_PoolT
ATAGCGTAGGTTCTAGGTTCTCTTCGTACCTATTGAAGTGTAATATGTCGAAGGTTCAATTCTCAGACGATACTGATACTGTACAGCTCTATTT
>Frequency_2_QualityScore_EEHHHHHJGIIJIIJIIJJEIIJJJIJJJJJJIIJJGIIJIJJHIJJJJJJJIJJJJJJJJGGHEHEGEAEEFEFDDDDD?CCDEEEDEDEDCD_Mismatch_0_Sense_+_Library_PoolT
TTAGTTGGTGGGAAATATTCCAATCAATAGCGTAGGTTCTAGGTTCTCTTCGTACCTATTGAAGTGTAATATGTCGAAGGTTCAATTCTCAGAC
>Frequency_2_QualityScore_FFHGHHHJJJJJJIJJJJIJEGGGIIGHJJIIJJJJJIIJHIIIIJHIIHEGFFACEEEEDEEDDDDDDDDDDDDCDDCCCCCCCCDDDDDEEC_Mismatch_0_Sense_+_Library_PoolT
TGCGGGAATCCACACCCTTTAGTTGGTGGGAAATATTCCAATCAATAGCGTAGGTTCTAGGTTCTCTTCGTACCTATTGAAGTGTAATATGTCG
>Frequency_2_QualityScore_ECGEE@EIGC>EEGHGEEDDDEEEDACCDDEDEECECCCC?ACEEEECBA@=>;?CDBCCC=BC=?ACCCCB>AC;?CCC;<AB=@AA?CACCE_Mismatch_0_Sense_+_Library_PoolT
CGGCGCGGCGTCGTAATTCATTCGGTCTGTATACTGTGATATATTCACCGTCTGTGACTGCGGGAATCCACACCCTTTAGTTGGTGGGAAATAT
>Frequency_2_QualityScore_EEHHHFEHIIIIIIHFIICFIHIIIIFGFHHIDEHGGHIIII?EEGIIHIGIIIIIIEFGIIIGHIGGHGFGFEEEEEEDCEE@CDECCCCCCA_Mismatch_0_Sense_+_Library_PoolT
CTAGGTTCTCTTCGTACCTATTGAAGTGTAATATGTCGAAGGTTCAATTCTCAGACGATACTGATACTGTACAGCTCTATTTATGCAAAAAAGC
>Frequency_2_QualityScore_FFHHGHHJJIJJJJIJIHFEEEDEEEEEEEDDDDDDEEEEEEEDEEEEEEEEEDCDDDDDDDEDDDDDDDDCDCDDDDDDDDDDCCCCCDDDAA_Mismatch_0_Sense_+_Library_PoolT
AATCGCCGGCGCGGCGTCGTAATTCATTCGGTCTGTATACTGTGATATATTCACCGTCTGTGACTGCGGGAATCCACACCCTTTAGTTGGTGGG
>Frequency_2_QualityScore_FFHHHGHGIIJIIJJJIIJJJJJJJIJJJJJJJJJJIJJJIJIJIJIIGGFFEGGEEEEDDEEEBCEEDCCDDDDCDDDBCDDDDDDDDDDDDD_Mismatch_0_Sense_+_Library_PoolT
AAACGAGTCTTAGCAGAAAAATCGGACTACACACAGAAAGGCCCACGGTTCCATGGGAAGCAAGTCTTTCTTGGACGGGAATCGCCGGCGCGGC
>Frequency_2_QualityScore_FFHHHHGJIJJJIIJJJJIIIIIIJIJJJIJJJJJHFEDDDCDDCBDDEECEEEEDDDDDCEEEEEDECEDEEEEEEEDDDDCCCCCEDDCCDC_Mismatch_0_Sense_+_Library_PoolT
GGGAAGCAAGTCTTTCTTGGACGGGAATCGCCGGCGCGGCGTCGTAATTCATTCGGTCTGTATACTGTGATATATTCACCGTCTGTGACTGCGG
>Frequency_2_QualityScore_FCGHGHHJJIIIIJIIJIJIIIJJIGIIIGFDBCDCDDCEEDEEEEDCDDCDEEEEEEEDEEEEEEEEEDDDDDDDCCDCDDDDDDDDDDDDDD_Mismatch_0_Sense_+_Library_PoolT
GTCTTTCTTGGACGGGAATCGCCGGCGCGGCGTCGTAATTCATTCGGTCTGTATACTGTGATATATTCACCGTCTGTGACTGCGGGAATCCACA
>Frequency_2_QualityScore_EDFEFGGEGGIFHFGIGIIIIIFHGGIIIGIADGI?EGHIGIDGGIFFEIIACCGIIGIIGFI??9?BCACECEECCCC=ACACCCBDCECCCC_Mismatch_0_Sense_+_Library_PoolT
TAGTTGGTGGGAAATATTCCAATCAATAGCGTAGGTTCTAGGTTCTCTTCGTACCTATTGAAGTGTAATATGTCGAAGGTTCAATTCTCAGACG
>Frequency_2_QualityScore_EEHHHHHJIJEHIJIIJIIJIIIIIIIIJJJIJJJJJIJIJIIJIJJIJJJJIJJJJJJHGGFFFEEEECEECDFEDCDBDDDDECCDDD_Mismatch_0_Sense_+_Library_PoolT
ATGTCGAAGGTTCAATTCTCAGACGATACTGATACTGTACAGCTCTATTTATGCAAAAAAGCTTGTAACAAATATAGTGTTTCCAATGCA
>Frequency_2_QualityScore_CAFFHFFFEEFGDEGEGGGFCGGGIHIHF;CGGHEGIE=?EBGCBDCEAGGH>EEIC?CEGAEGGIGB?CEEEBCCDECCCBCECBACECABCA_Mismatch_0_Sense_+_Library_PoolT
TCAATAGCGTAGGTTCTAGGTTCTCTTCGTACCTATTGAAGTGTAATATGTCGAAGGTTCAATTCTCAGACGATACTGATACTGTACAGCTCTA
>Frequency_2_QualityScore_EEHHHGHIIIIIIIJHIIIIGIIGGHHHHFDBCC??CCEEDEECEDABCCCEEEEEEDCCADDDEEEEC??AA=ACCECCCDB?A@ACBBACCC_Mismatch_0_Sense_+_Library_PoolT
TCTTTCTTGGACGGGAATCGCCGGCGCGGCGTCGTAATTCATTCGGTCTGTATACTGTGATATATTCACCGTCTGTGACTGCGGGAATCCACAC
>Frequency_2_QualityScore_FEEGEFGGGIIIJIIIIIIJJJGIFGIJIIJJIIIJIIHGHGFEFEDECAADCCCCDCDDDDDBDABBCDDDCCBCCDAABCCEECDDDCCACB_Mismatch_0_Sense_+_Library_PoolT
GTGGGCGGTAACTCCACAAACGAGTCTTAGCAGAAAAATCGGACTACACACAGAAAGGCCCACGGTTCCATGGGAAGCAAGTCTTTCTTGGACG
>Frequency_2_QualityScore_FFHHHGGIGIIJJJIJIHIJIGIIJJJIFIIIJIIHJJJIJIIJEIGIJJHIIIIJIJIHIJGEEGEGEDDFFGEEEEBEECCCEDDCCECEED_Mismatch_0_Sense_+_Library_PoolT
ACTGTACAGCTCTATTTATGCAAAAAAGCTTGTAACAAATATAGTGTTTCCAATGCAAAATCATCGTTTCAGAATGATATAAAATGCTATTTTT
>Frequency_2_QualityScore_FEHHGGHGIJIIHGIGHGGGEEFFFFECDCECEECDEEEDCDDEEEEEEDCDDCCDCCDDDDDDCC?BDCDDDCDDDCDCCCCCDD@DDA@ABC_Mismatch_1_Sense_+_Library_PoolT
GCCGGCGCGGCGTCGTAATTCATTCGGTCTGTATACTGTGATATATTCACCATCTGTGACTGCGGGAATCCACACCCTTTAGTTGGTGGGAAAT
>Frequency_2_QualityScore_EEHFHHHIJJJJJIIIJIIIIIIIIJJJJJEGEGIJIJJJJJIIIIJJJJIIGHIIIIIIJJI_Mismatch_0_Sense_+_Library_PoolT
TTTATGCAAAAAAGCTTGTAACAAATATAGTGTTTCCAATGCAAAATCATCGTTTCAGAATGA
>Frequency_2_QualityScore_EEHHHHGGIIJIIIJJIGHIGIIHGGIIIJHIIIJJIIIIIIHIJICIGHGIIIJGGGGGEE>CEEACA@CDBCBCEEEEDCDCDDEDCC@CDD_Mismatch_0_Sense_+_Library_PoolT
CATTCGGTCTGTATACTGTGATATATTCACCGTCTGTGACTGCGGGAATCCACACCCTTTAGTTGGTGGGAAATATTCCAATCAATAGCGTAGG
>Frequency_2_QualityScore_FFHHHHHIJIJJJJJJJJJJJJJJJJIJJJJJIJJJJJJJJJJJJJJJJIIJJIIIIIIIIDFEHHGGGGFFEEEEEEEEEEDCDDDEDCCCDD_Mismatch_0_Sense_+_Library_PoolT
TCTCAGACGATACTGATACTGTACAGCTCTATTTATGCAAAAAAGCTTGTAACAAATATAGTGTTTCCAATGCAAAATCATCGTTTCAGAATGA
>Frequency_2_QualityScore_FFHGHHHIJJJIJJJJHIIJJJIJJGIGIJJGHIJJJJJJJJIJIIIIIIGGGGGCEEDADEEEDDDDDCDDDDDDDDDDDDDDCDDACCDEDE_Mismatch_0_Sense_+_Library_PoolT
GTGACTGCGGGAATCCACACCCTTTAGTTGGTGGGAAATATTCCAATCAATAGCGTAGGTTCTAGGTTCTCTTCGTACCTATTGAAGTGTAATA
>Frequency_2_QualityScore_FFHHHHFHIIJJJIJJIJJIJJJJJJIJIJJJJIJJJJIJJJJIJJJJJJIJJIIGIGIGGGEGFGEEEEEEEDD?CCEDEDCDDDDDDDDDDC_Mismatch_0_Sense_+_Library_PoolT
CGAAGGTTCAATTCTCAGACGATACTGATACTGTACAGCTCTATTTATGCAAAAAAGCTTGTAACAAATATAGTGTTTCCAATGCAAAATCATC
>Frequency_2_QualityScore_FFFGGHHJJJJIIJIJJIIIIJJJJJGIGHIJGIJJIJJJIJJJJJJIJIHHHHHFEFDDCDEDEDDCDCCCDDDDDDDDDCDDDCBCCCDDDD_Mismatch_0_Sense_+_Library_PoolT
TGTGACTGCGGGAATCCACACCCTTTAGTTGGTGGGAAATATTCCAATCAATAGCGTAGGTTCTAGGTTCTCTTCGTACCTATTGAAGTGTAAT
>Frequency_2_QualityScore_EEHHGHGIJJIJJJJJJIJJJJHIIJIIJIIIIIBEEGIJJIIIIIIJIEHIIJIIEIIIIIGIIIGG_Mismatch_0_Sense_+_Library_PoolT
TCTATTTATGCAAAAAAGCTTGTAACAAATATAGTGTTTCCAATGCAAAATCATCGTTTCAGAATGAT
>Frequency_2_QualityScore_FFGHHHGJJIGIIIIIIJJJJGIIIJJGIIIIJJIIIJIIIIIJIIJIJJHIHIGIIGGGEEEEECEEDCACCCCCDDEEEEEDCDCACCDCDD_Mismatch_0_Sense_+_Library_PoolT
ATTCATTCGGTCTGTATACTGTGATATATTCACCGTCTGTGACTGCGGGAATCCACACCCTTTAGTTGGTGGGAAATATTCCAATCAATAGCGT
>Frequency_2_QualityScore_FEHHHHGIJJJJIIIIJIJJJJJJJIJJJIJJIJJHDEEEEEEEEEDDDDDDACDDEDDDDCDDDDDDDDDDDDDDDDDDDCCDDDCDDDDCD?_Mismatch_0_Sense_+_Library_PoolT
GTCGGGATCTTCAGTCGAACATGGGACCGTGGGCGGTAACTCCACAAACGAGTCTTAGCAGAAAAATCGGACTACACACAGAAAGGCCCACGGT
>Frequency_2_QualityScore_FFGGHHHGIIJIJIJJIJJIIJIIJJIIJJJIIJIJJIIHJHIIIIGHGGHIIGGGIHIJIIIJIJJJIFGGHHGCEFEECBDEEDD_Mismatch_0_Sense_+_Library_PoolT
GATACTGATACTGTACAGCTCTATTTATGCAAAAAAGCTTGTAACAAATATAGTGTTTCCAATGCAAAATCATCGTTTCAGAATGAT
>Frequency_2_QualityScore_FEHHFFGIIEGIIHIIHHIJIIGHHIIEFGGIIGIIIIJIIIHIIFHGHGIGGGG6@CEEAACEDCCCEEB=ABCABA?C?CCDEDDDDCCCDC_Mismatch_0_Sense_+_Library_PoolT
GTCGTAATTCATTCGGTCTGTATACTGTGATATATTCACCGTCTGTGACTGCGGGAATCCACACCCTTTAGTTGGTGGGAAATATTCCAATCAA
>Frequency_2_QualityScore_FFFHGGHIIIIIJIJJIJEHHIIIJJHHIIIHIIIIIIIIJJIEDCDCD@CDCCCCEEDEEDDD??CCCDCDECECDDEEEEEEEECACBCDDC_Mismatch_0_Sense_+_Library_PoolT
GGTTCCATGGGAAGCAAGTCTTTCTTGGACGGGAATCGCCGGCGCGGCGTCGTAATTCATTCGGTCTGTATACTGTGATATATTCACCGTCTGT
>Frequency_2_QualityScore_FFHGHHHJIJJJJJIJJJJIHJJIIJIJIIIIJJJJIJJJJJJJIIJJIIIJIJJJIJJJGHFGHHHHHFFFFFEEEEEEEDCDDDEDCDDDDD_Mismatch_0_Sense_+_Library_PoolT
CTCAGACGATACTGATACTGTACAGCTCTATTTATGCAAAAAAGCTTGTAACAAATATAGTGTTTCCAATGCAAAATCATCGTTTCAGAATGAT
>Frequency_2_QualityScore_FFGHHGFIJJIJJIGGHIIJIIIIGIJIJIIIJIEIEHIIEGGFGIGGGHFHFFGFFFEEECCDBDDCA;AC@CCACDCCDDDCCCDDCCDCC;_Mismatch_0_Sense_+_Library_PoolT
TCACCGTCTGTGACTGCGGGAATCCACACCCTTTAGTTGGTGGGAAATATTCCAATCAATAGCGTAGGTTCTAGGTTCTCTTCGTACCTATTGA
>Frequency_2_QualityScore_FFHHHCGIIIIJJJJIJJIIHIIJJJIJJJJJIIIIJIJJIIJJJJJJJJIIIIHGGGGGGGGFEEFE@?CEBCCEEEEEEEDDDDDDDDDCDD_Mismatch_0_Sense_+_Library_PoolT
GAAGGTTCAATTCTCAGACGATACTGATACTGTACAGCTCTATTTATGCAAAAAAGCTTGTAACAAATATAGTGTTTCCAATGCAAAATCATCG
>Frequency_2_QualityScore_FEHHHHHJIJIJIJJJJJJIIIJJIJIIIIJJIEIIIIIIHHGGFFEEEDEEECECECCCEDBDCDDDDCDACCCDDBCC@BD;???CDCEDEE_Mismatch_0_Sense_+_Library_PoolT
GAAAAATCGGACTACACACAGAAAGGCCCACGGTTCCATGGGAAGCAAGTCTTTCTTGGACGGGAATCGCCGGCGCGGCGTCGTAATTCATTCG
>Frequency_2_QualityScore_FFHGHHHJIFGIIJIIIIIGIIIIJIGIIIIIIIIFFCDDACD<CDDEEDEEEEDBBDDCEEEEEECCBADDEEEECCCCCCDDCCEDDCDCDC_Mismatch_0_Sense_+_Library_PoolT
GGAAGCAAGTCTTTCTTGGACGGGAATCGCCGGCGCGGCGTCGTAATTCATTCGGTCTGTATACTGTGATATATTCACCGTCTGTGACTGCGGG
>Frequency_2_QualityScore_FFHGHFHJJJIJIIJIIIJEGIIJJJJJJJJHIJJJJJJJJJIJJJJJJIJJJJJIJIIIJJJGHIIIGEEEEEEEEDEECCDEEDCC?CDDDE_Mismatch_0_Sense_+_Library_PoolT
AAGTGTAATATGTCGAAGGTTCAATTCTCAGACGATACTGATACTGTACAGCTCTATTTATGCAAAAAAGCTTGTAACAAATATAGTGTTTCCA
>Frequency_2_QualityScore_FFHGHHHGIHIGIIJJJJIJJJJJJJJIJJJJIJJJIIJGHHIIIIIIHIIJJJJCGHIHJJJJJIGHHGFFEDEEEDDDDEDEDEEDDDDBCC_Mismatch_0_Sense_+_Library_PoolT
AATAGCGTAGGTTCTAGGTTCTCTTCGTACCTATTGAAGTGTAATATGTCGAAGGTTCAATTCTCAGACGATACTGATACTGTACAGCTCTATT
>Frequency_2_QualityScore_CEGHGEEIHAHGGHGHGHGIGHDDHICICHEHIIIGIICGGCGIGIGGHIICFC=ACAAC@CCCB@BCAA?AC<>A>BACCCCDDEEE;<??C;_Mismatch_0_Sense_+_Library_PoolT
TCGTAATTCATTCGGTCTGTATACTGTGATATATTCACCGTCTGTGACTGCGGGAATCCACACCCTTTAGTTGGTGGGAAATATTCCAATCAAT
>Frequency_2_QualityScore_FEGGGFHIJGIIJIIIIGIIJIIIJJIJIHJJJIJGIGIHIJIIHEDFEGFABCACA@BBCCDCDDDEECECED>ACBC67ACECA;?BCDEAA_Mismatch_0_Sense_+_Library_PoolT
GAAAGGCCCACGGTTCCATGGGAAGCAAGTCTTTCTTGGACGGGAATCGCCGGCGCGGCGTCGTAATTCATTCGGTCTGTATACTGTGATATAT
>Frequency_2_QualityScore_FFHHFHHJJJJGHIIJJJIIJJJIIJJJJJJJIIJJJIIIIJJJJJJIIJJJJIIIIJJJJHGGGGFFF@EEEDEEEECCACDDDEDDDDD_Mismatch_0_Sense_+_Library_PoolT
TATGTCGAAGGTTCAATTCTCAGACGATACTGATACTGTACAGCTCTATTTATGCAAAAAAGCTTGTAACAAATATAGTGTTTCCAATGCA
>Frequency_2_QualityScore_FFHHHHFHIJJJJJIJIJJJJIJJJJJJJJJJJHFDDDDDDDDDEEDEEEEDDDDDDEEEEEEDDEEEEEEEEEDDDDDDDDDEDDDDDDDDCD_Mismatch_0_Sense_+_Library_PoolT
AGCAAGTCTTTCTTGGACGGGAATCGCCGGCGCGGCGTCGTAATTCATTCGGTCTGTATACTGTGATATATTCACCGTCTGTGACTGCGGGAAT
>Frequency_2_QualityScore_EFHHGHHIHIIIGIHEGGHFIFIGIEIGDGIEGHIIIHIIIIIIIHIIIIIHIIIIIIIIIGIIIIHHHGFEGGEFEEEDCBBACCAACCACC;_Mismatch_0_Sense_+_Library_PoolT
TCGTACCTATTGAAGTGTAATATGTCGAAGGTTCAATTCTCAGACGATACTGATACTGTACAGCTCTATTTATGCAAAAAAGCTTGTAACAAAT
>Frequency_2_QualityScore_FFHHHHGJJJJJIJIJJJHJJIJJJJIIJJJIJJIIJJJJJJJJJJIJJIIIIIIIIIGGFGGGGGGGGEEEEEEEEEEEBDDDEDCDDDCDEE_Mismatch_0_Sense_+_Library_PoolT
CAGACGATACTGATACTGTACAGCTCTATTTATGCAAAAAAGCTTGTAACAAATATAGTGTTTCCAATGCAAAATCATCGTTTCAGAATGATAT
>Frequency_2_QualityScore_EEGEGE<FGIIIDEAABAEHHIGGIGIIEGECFGEHHHGIEEHGEGIIIHIIIGGGGEGGGEA@CEEEDDC>AABDDE=?@A;<@CACCB?ACC_Mismatch_0_Sense_+_Library_PoolT
AATATGTCGAAGGTTCAATTCTCAGACGATACTGATACTGTACAGCTCTATTTATGCAAAAAAGCTTGTAACAAATATAGTGTTTCCAATGCAA
>Frequency_2_QualityScore_FFHHGHHJJGIIIJJGIJIJJJJJJJIJJIJJIIIIJJJGIIIHIIIIIJIIJIIJJJJIIHHHGGFEEEEDDDDECEEEEEDDCDD=BCDDEE_Mismatch_0_Sense_+_Library_PoolT
ACACCCTTTAGTTGGTGGGAAATATTCCAATCAATAGCGTAGGTTCTAGGTTCTCTTCGTACCTATTGAAGTGTAATATGTCGAAGGTTCAATT
>Frequency_2_QualityScore_FFHGHHGJJJIIIJIJJJJIJIIIJIGIIJJJIJJJJIIJIIJJJJJJHFDDDDDDDDDDCCCDEDCEEDEDACDDCDDBDDDCCDEEEEDEEE_Mismatch_0_Sense_+_Library_PoolT
AGGCCCACGGTTCCATGGGAAGCAAGTCTTTCTTGGACGGGAATCGCCGGCGCGGCGTCGTAATTCATTCGGTCTGTATACTGTGATATATTCA
>Frequency_1_QualityScore_FFHHHHFIIIJJGIJJHIJJIIIIIJIIJGHHIJFHFHHIFHIIFHIHIGGIIJHIIHIJHFHHHEDFB?@CBBCEEEEDBDDD?CDDEEEDED_Mismatch_0_Sense_+_Library_PoolT
CCCTTTAGTTGGTGGGAAATATTCCAATCAATAGCGTAGGTTCTAGGTTCTCTTCGTACCTATTGAAGTGTAATATGTCGAAGGTTCAATTCTC
>Frequency_1_QualityScore_FFHGHHHJJJJJJJJJJJIJJJJJJJJJJJJJJJIIJJJJJIIJJGIJJJIJJJIJFIHHHHHHFFFFFEEECDEEDDDC?ADDDDCDDDDCDE_Mismatch_1_Sense_+_Library_PoolT
CAGACGATACTGATACTGTACAGCTCTATTTATGCAAAAAAGCTTGTAACAAATATAGTTTTTCCAATGCAAAATCATCGTTTCAGAATGATAT
>Frequency_1_QualityScore_FEHHHHHJJJJIJJJIJJJIIIGHECGHGDFHIIJJHIJJJJJJJJJJJJGIIIIIGGHDEHGCGGGHHHGHF@DEEECEEEEEDDCDB?BDDD_Mismatch_0_Sense_+_Library_PoolT
GTGGGAAATATTCCAATCAATAGCGTAGGTTCTAGGTTCTCTTCGTACCTATTGAAGTGTAATATGTCGAAGGTTCAATTCTCAGACGATACTG
>Frequency_1_QualityScore_FFHHHFHJJFHJJJJJJJJJJGIJJJEGIJJJJHIIIGHGIJJJGIJIJIJJJJJJJJJJJJIHGEHHHHFFFFFFFDDDD?CDDEEEDEDECD_Mismatch_1_Sense_+_Library_PoolT
TTTAGTTGGTGGGAAATATTCCAATCAATAGCGTAGGTTCTAGGTTCTCTTCGTACCTATTCAAGTGTAATATGTCGAAGGTTCAATTCTCAGA
>Frequency_1_QualityScore_FDFHFDFGIE?EHHIIIGIIIGI@DCGIIIIIIIGIII@FGIDFCHGGII=FCCHIIHIIIDH_Mismatch_0_Sense_+_Library_PoolT
ACTGATACTGTACAGCTCTATTTATGCAAAAAAGCTTGTAACAAATATAGTGTTTCCAATGCA
>Frequency_1_QualityScore_FFHHHHHGIGIJIJJIJJIJJJJJJIJJJJJHFDDDD6BDDEEDCDECBDDDCCEEEEEC>CDEEDEDEE@CC@?BBDCDDDCCDDDDBDDDDC_Mismatch_0_Sense_+_Library_PoolT
AAGTCTTTCTTGGACGGGAATCGCCGGCGCGGCGTCGTAATTCATTCGGTCTGTATACTGTGATATATTCACCGTCTGTGACTGCGGGAATCCA
>Frequency_1_QualityScore_FFHGHHGIIJGIJFHAGGJJIIIHIHIIJIIJIJJIIIIJGIIJJGIIJIJJIJIJIJJJGIEIGIJJJGIHFEEEEFDDDDDDC_Mismatch_2_Sense_+_Library_PoolT
GTACCTATTGAAGTGTAATATGTCGAAGGTTCAATTCTCAGACGATACTGATACTGTACAGCTCTATTTATGCAAAAAAGCTTAA
>Frequency_1_QualityScore_<)?CD?,2A?E>@4C<C<?1?B1?DE?9?<DCCE<9BA*?;DD<@9=B>.8=A=CD@CDEACACA;7=>AC_Mismatch_1_Sense_+_Library_PoolT
GCTTGTAACAAATATAGTGTTTCCAATGCAAAATCATCGTTTCAGAATGATATAAAATGCTATTTTTCTAT
>Frequency_1_QualityScore_FFHHHHHJJJJJJJJJJIJJJJIIJJJJJJJJJJGIGIJJJJJJIJIJJJIJJJJIIJJJJJJIJJJJHEHHGGHFFFFFCFEEEEED_Mismatch_0_Sense_+_Library_PoolT
TCTATTTATGCAAAAAAGCTTGTAACAAATATAGTGTTTCCAATGCAAAATCATCGTTTCAGAATGATATAAAATGCTATTTTTCTAC
>Frequency_1_QualityScore_FFGGFHHIJJJJJJIJJJJIJJJJJJJIJJJJIJJJIIJJIJJJFGFHIIIJJJJJJJGIJJIJIJHHHEEFFFFFFE_Mismatch_0_Sense_+_Library_PoolT
ACTGTACAGCTCTATTTATGCAAAAAAGCTTGTAACAAATATAGTGTTTCCAATGCAAAATCATCGTTTCAGAATGAT
>Frequency_1_QualityScore_FF3CFHHGHJGFHIFGIJJBHBAFCEGHGIIGJBDDGHHGIHGIFGHG@GIIGFGDFFFECFHEIIIDC?EDCDEFFECECCCACDBDD@CCAC_Mismatch_1_Sense_+_Library_PoolT
GGCAAATATTCCAATCAATAGCGTAGGTTCTAGGTTCTCTTCGTACCTATTGAAGTGTAATATGTCGAAGGTTCAATTCTCAGACGATACTGAT
>Frequency_1_QualityScore_FFHHHHHJJJJJJJJIJHIJJIJJBHIJIJJJJJHHHHFFBCEEEEEDCDDDDDDDDDBDDDDDDDDDDDDDDDDDDDDDC@BDDEEDCDCCDD_Mismatch_0_Sense_+_Library_PoolT
AGTCGAACATGGGACCGTGGGCGGTAACTCCACAAACGAGTCTTAGCAGAAAAATCGGACTACACACAGAAAGGCCCACGGTTCCATGGGAAGC
>Frequency_1_QualityScore_FFHHHHHIJIIJJHJJJJJJJJJJJJJJJJJJJJJIJHIIJGHIJJJJIJJJJJJJJIIIHHHHHFFFFEDEFEEEEEEFDBDDD>CDDEEEDE_Mismatch_0_Sense_+_Library_PoolT
ACCCTTTAGTTGGTGGGAAATATTCCAATCAATAGCGTAGGTTCTAGGTTCTCTTCGTACCTATTGAAGTGTAATATGTCGAAGGTTCAATTCT
>Frequency_1_QualityScore_DEHDHFHIGGHGG><EDFHIFGBGGGCHIGHIGIIIIIIGEBAHBGIGFAH:=FG>DGEII;AHEHE_Mismatch_0_Sense_+_Library_PoolT
TCAGACGATACTGATACTGTACAGCTCTATTTATGCAAAAAAGCTTGTAACAAATATAGTGTTTCCA
>Frequency_1_QualityScore_DFHHHHHJJIJJJJJJJJJGIGIJJJJJHIIJJJIJJJJJJJJJJHHHHHHHFFFFFDACDDCDDDEDDDDDDDDDDDDDDDDDDDDDDDCCDD_Mismatch_0_Sense_+_Library_PoolT
TCTGTGACTGCGGGAATCCACACCCTTTAGTTGGTGGGAAATATTCCAATCAATAGCGTAGGTTCTAGGTTCTCTTCGTACCTATTGAAGTGTA
>Frequency_1_QualityScore_FFHHHHHJJ<FHJJJJHIJJJJJJJJJIJJJJJJJJJJJIIJJJJIIIHJJJIIGJGHHHHFFFFDDEDCCACDDBDDDBCDCDEDEEEDDDDC_Mismatch_1_Sense_+_Library_PoolT
GTCGTAATTTATTCGGTCTGTATACTGTGATATATTCACCGTCTGTGACTGCGGGAATCCACACCCTTTAGTTGGTGGGAAATATTCCAATCAA
>Frequency_1_QualityScore_FFHHHHHJJJJJJIJJIJHJJJJJJJJJJJBHFIIJIIJIJJJJJJJJJJJJFHIIHIFHIJH_Mismatch_1_Sense_+_Library_PoolT
TTTATGCAAAAAAGCTTGTAACAAATATAGTGTTTCCAATGCAAAATCATCGTTTCAGAACGA
>Frequency_1_QualityScore_DDFFHHDCHI@EIHG?DFBFHGIGHGIGGE)@GHEFEG@?B8==FGE=A6@DEEEECC;BDABCB@C>@BCDCCACCCD>@@8?9?:@ACDCC4_Mismatch_1_Sense_+_Library_PoolT
CTGTATACTGTGATATATTCACCGTCTGTGGCTGCGGGAATCCACACCCTTTAGTTGGTGGGAAATATTCCAATCAATAGCGTAGGTTCTAGGT
>Frequency_1_QualityScore_FFHHHHHJIHHJJJJIJIIJIHFGGHHHHFFFDEFFFFEEFEEEDDDDDDDDEDDDDDDDDDDDDDDDDBBDDDCCACDD@BDDD?BCCDDDEE_Mismatch_1_Sense_+_Library_PoolT
GCGGCGTCGTAATTCATTCTGTCTGTATACTGTGATATATTCACCGTCTGTGACTGCGGGAATCCACACCCTTTAGTTGGTGGGAAATATTCCA
>Frequency_1_QualityScore_FFHHHHHJJJIJJJJJJHIIIJJGIJJJJIJJJJJJJJJJJJJJJJJJJJHHHHHFFFEFFFEEEEDDDBDDDDDDCACCCCCCCFEEDEDBBD_Mismatch_0_Sense_+_Library_PoolT
GGGAATCCACACCCTTTAGTTGGTGGGAAATATTCCAATCAATAGCGTAGGTTCTAGGTTCTCTTCGTACCTATTGAAGTGTAATATGTCGAAG
>Frequency_1_QualityScore_BAF?FHD:CE:EEHGEHIGGGG>HB<9FG38E@@GGFGB<<BFFDFDDHGIBFFGFIDGF_Mismatch_0_Sense_+_Library_PoolT
AATATAGTGTTTCCAATGCAAAATCATCGTTTCAGAATGATATAAAATGCTATTTTTCTA
>Frequency_1_QualityScore_FFHHGHHIIJJIGIIHG>BAGHCBG<B@AEBHIIJIGCE=?E?BEDEE9AABB=?A@B?BB7@DDECCD?CBDB<>>89AC>:>CD?C@CBAC@_Mismatch_1_Sense_+_Library_PoolT
CACTCGCGGCTTCTCCTGGCCCTCCGTCGGTATCTTCAGTCGAACATGGGACCGTGGGCGGTAACTCCACAAACGAGTCTTAGCAGAAAAATCG
>Frequency_1_QualityScore_FDHHHFHIJJJJJJJJJJJJJJJJJJJJJJJJJJJIJJJJJJJJJIJJJIJIJJJGHIIIEHHHHHFFFBCDBEAEEEEEDDDDCDDDDDDCDD_Mismatch_1_Sense_+_Library_PoolT
GTAGGTTCAATTCTCAGACGATACTGATACTGTACAGCTCTATTTATGCAAAAAAGCTTGTAACAAATATAGTGTTTCCAATGCAAAATCATCG
>Frequency_1_QualityScore_FFHHHHGIJJJJIJJJJJIJJJIJIJJJJJJFHFHIJHHJJGGIJIJJJHHHHHHFEDEFDDDBD@CDDDDDDDDDDDDDDDDDDDDDDEDDDA_Mismatch_2_Sense_+_Library_PoolT
CCATCTGTGACTGCGGGAATCCACACCCTTTAGTTGGTGGGAAATATTCCAATCAATAGCGTAGGTTCTAGGTTCTCTTCGTACCTATTCAAGT
>Frequency_1_QualityScore_FDHHGHHGHGGGJJAHHHIGIGGIGEGIIJHIIGIGGIIJJGGGIHIJJJJJJIIJDGGGGIJFHHFEFFFEEEEDEDEEDBC;>ACCDDDDDD_Mismatch_0_Sense_+_Library_PoolT
TAATATGTCGAAGGTTCAATTCTCAGACGATACTGATACTGTACAGCTCTATTTATGCAAAAAAGCTTGTAACAAATATAGTGTTTCCAATGCA
>Frequency_1_QualityScore_FFGHHHHJJHJJJJJIJJJJJJIJJJJJJJJJJJJJIJJJJIJIIIIJJFFDFHJJJJJJGJJJJJJJJIHHHHFFFFFFDCEDEEEEDEDCDC_Mismatch_0_Sense_+_Library_PoolT
CTGATACTGTACAGCTCTATTTATGCAAAAAAGCTTGTAACAAATATAGTGTTTCCAATGCAAAATCATCGTTTCAGAATGATATAAAATGCTA
>Frequency_1_QualityScore_FFHHHHHJIHJJJJJJJJEIJIGGGIJJJJJJJIJJIJJIJJJIJIJIJJJJJJJ=D@DHIJJHHGHHHFFFFFEEECDDDEDDCDDD_Mismatch_2_Sense_+_Library_PoolT
ACGATACTGATACTGTACAGCTCTATTTATGCAAAAAAGCTTGTAACAAATATAGTGTTTCCAATGCAAAATCATCGTTTCAGAATAC
>Frequency_1_QualityScore_FFHHGHHHIIIJJJIJIJIEBGIJEHJJJJJJJJIJGGIJIJJJJJIJDGHHJIIHHFFFFFCEEDEEEACDCCDDDDDDDDCCDDCDDDDDCC_Mismatch_0_Sense_+_Library_PoolT
ATACTGTGATATATTCACCGTCTGTGACTGCGGGAATCCACACCCTTTAGTTGGTGGGAAATATTCCAATCAATAGCGTAGGTTCTAGGTTCTC
>Frequency_1_QualityScore_FFHHHHHJJJIJJJJEIGIJIJJJGJIGHGIJIJIGII*?FHGECGGIJJJDGIGIEIJIJIIGGGIIIEEHHEHFFFDDFECEECCEDDCDDC_Mismatch_1_Sense_+_Library_PoolT
TACTGATACTGTACAACTCTATTTATGCAAAAAAGCTTGTAACAAATATAGTGTTTCCAATGCAAAATCATCGTTTCAGAATGATATAAAATGC
>Frequency_1_QualityScore_FBHHHHHJJIJJHIDHHIIJJIIIJIJJEGIIIJJJJJJIJJIIJJIJJJJJIJJIJJJJJIJJIJJJJFGHFHGFFDDDDDDDDE_Mismatch_0_Sense_+_Library_PoolT
TACCTATTGAAGTGTAATATGTCGAAGGTTCAATTCTCAGACGATACTGATACTGTACAGCTCTATTTATGCAAAAAAGCTTGTAA
>Frequency_1_QualityScore_FFHHHHHJIGIFHEGIIIJJJJJJJJJCGHIJJJJJJIJIJIJJJJJJJJJJJJJJJJJJIGIIJJJGHHHHHGFFDDDDDDDDDDCDDDDFED_Mismatch_1_Sense_+_Library_PoolT
ACCTATTGAAGTGTAATATGTCGAAGGTTCAATTCTCAGACGATACTGATACTGTACAGCTCTATTTATGCAAAAAAGCTTTTAACAAATATAG
>Frequency_1_QualityScore_DBH>8C?DADEEEGHI@G\-93;>=@C;@CCC@???CCDDDD>CDCDDEDEC@CC@A@28?2+:ACC@?-59<BB::C3@<B-<>C>>>>:A_Mismatch_0_Sense_+_Library_PoolT
GGAATCGCCGGCGCGGCGTCGTAATTCATTCGGTCTGTATACTGTGATATATTCACCGTCTGTGACTGCGGGAATCCACACCCTTTAGTTGG
>Frequency_1_QualityScore_FFHHHHHIJHIJJJJJJJJJJJJJJJJJJJJJJJIJJJJJIJJIJJJJJHHHFFFFFFDCEDDDDDDDECDDDDDDDD@BBBDDDDDDDDD@@B_Mismatch_0_Sense_+_Library_PoolT
ACAAACGAGTCTTAGCAGAAAAATCGGACTACACACAGAAAGGCCCACGGTTCCATGGGAAGCAAGTCTTTCTTGGACGGGAATCGCCGGCGCG
>Frequency_1_QualityScore_DFHHHHHIJJJGIJJJJJJIJJJJJJJJJJJJJJJJJJJJJIJJJJJEIIIIJJJJJJJJJJIGIJJJJHIJJIH_Mismatch_1_Sense_+_Library_PoolT
AAGCTTGTAACAAATATAGTGTTTCCAATGCAAAATCATCGTTTCAGAATGATATAAAATGCTATTTTTCTACAG
>Frequency_1_QualityScore_FFHHHHHJJJJJJJHIJJJJJJJJJJJJJJJJJJJJJJIHFDDDDDDD@BDDEEDEEEEDDDDDDEEEECDDDEEEEEEEEEDDDDDDDDDEDD_Mismatch_0_Sense_+_Library_PoolT
CCATGGGAAGCAAGTCTTTCTTGGACGGGAATCGCCGGCGCGGCGTCGTAATTCATTCGGTCTGTATACTGTGATATATTCACCGTCTGTGACT
>Frequency_1_QualityScore_;?+2<AD:C8888+:?3;0):@@D;_Mismatch_1_Sense_+_Library_PoolT
TGGGACACGGCCCTGCCCGCAGCAG
>Frequency_1_QualityScore_FDHHHHHJJJIIJFHHGIIGIIIIJJJJJ?DHIJJJJIJIHIJJJEIJJJJJIIIJGIGGJIFHHHHFFEEFFF_Mismatch_0_Sense_+_Library_PoolT
GTACCTATTGAAGTGTAATATGTCGAAGGTTCAATTCTCAGACGATACTGATACTGTACAGCTCTATTTATGCA
>Frequency_1_QualityScore_FFHHHHHJJJIJJIIJIIIJGFIJIJIJJJJIJJJIIJIJJJJJHFDDDDDDDDBD??DEDEEEEDDDDDADDEEEEDDEEEEEEEEDCDDDDD_Mismatch_0_Sense_+_Library_PoolT
ACGGTTCCATGGGAAGCAAGTCTTTCTTGGACGGGAATCGCCGGCGCGGCGTCGTAATTCATTCGGTCTGTATACTGTGATATATTCACCGTCT
>Frequency_1_QualityScore_FFHHGHHJIJGJJJJJJJJJJJIHGIJJJJJJJJJFHHIIJJJJJJJJJJJJJJJJJHJJJIHHGFHHFFE_Mismatch_0_Sense_+_Library_PoolT
CTCTATTTATGCAAAAAAGCTTGTAACAAATATAGTGTTTCCAATGCAAAATCATCGTTTCAGAATGATAT
>Frequency_1_QualityScore_FFHHHHHJJJJJJJJGIHIJJIJJJJIJJJJJJJJJJJJJJIJIJJJJJHGIJIIJJJJHHHHHHFFFFCEEEEEEDCDEDEDFEEDFDDDDD:_Mismatch_0_Sense_+_Library_PoolT
GAATCCACACCCTTTAGTTGGTGGGAAATATTCCAATCAATAGCGTAGGTTCTAGGTTCTCTTCGTACCTATTGAAGTGTAATATGTCGAAGGT
>Frequency_1_QualityScore_FFHHHHGJIGFGIHIIJIJJJJJJJJCGIJJJJIJJJJJJJJJJJJJGIIJJIIJJJJJJJJJJJJJJIEEHHHHDDEEDDDDEDCDBDDFEC@_Mismatch_0_Sense_+_Library_PoolT
CCTATTGAAGTGTAATATGTCGAAGGTTCAATTCTCAGACGATACTGATACTGTACAGCTCTATTTATGCAAAAAAGCTTGTAACAAATATAGT
>Frequency_1_QualityScore_FFGHHHHJJIIJIJJJJIJJIJIIBHGIIIECHIBFDCD@CA@A3>?B?B?@@AB7778BBDCD3>@C9<?A5C:?BCABBB<BDD3>59?CA@_Mismatch_0_Sense_+_Library_PoolT
CCCTGCCCGCAGCAGAACCCCCGCAATCACTCGCGGCTTCTCCTGGCCCTCCGTCGGGATCTTCAGTCGAACATGGGACCGTGGGCGGTAACTC
>Frequency_1_QualityScore_FFFHHHHJIIIJJJJJJHIIJGIIJIBEHGGFGGIJIJGGHGHGI9BGGHGHJJJJJGIIBGIJIJ>A=?AEHFFFFFF_Mismatch_1_Sense_+_Library_PoolT
GTTCTAGGTTCTCTTCGTACCTATTGAAGTGTAATATGTCGAAGGTTCAATTCTCAGACGATACTGATACTGTACAGCA
>Frequency_1_QualityScore_FFHHHHHJJJIJJJJJJJJIJJJJJJJJJJJJIJJJJJJJJJJIJJEIIJFFCHIJJJJJJJIJJIIJJIHHAEFEFFCFFEE_Mismatch_0_Sense_+_Library_PoolT
ACTGATACTGTACAGCTCTATTTATGCAAAAAAGCTTGTAACAAATATAGTGTTTCCAATGCAAAATCATCGTTTCAGAATGA
>Frequency_1_QualityScore_FFHHHHHJJJJJIJGIJIJJBGIIHIGJAGHJJIIIJGGGEFFDEECDCDDDDDDDDDD7@BDEDDDDCBDDDDD?CDEDDDDDDCDDDDCBBB_Mismatch_1_Sense_+_Library_PoolT
CTCGCGGCTTCTCCTGGCCCTCCGTCGGTATCTTCAGTCGAACATGGGACCGTGGGCGGTAACTCCACAAACGAGTCTTAGCAGAAAAATCGGA
>Frequency_1_QualityScore_FFHHHHHJJJJJJJJJJJJJJIIJGHHIIIIJJGIJJJJJFHIJJJJJJJJJJJJJJJJHHHHHHHFFFEFFFDEECEEEEFDDEDDDDDDCDD_Mismatch_0_Sense_+_Library_PoolT
AGGTTCTCTTCGTACCTATTGAAGTGTAATATGTCGAAGGTTCAATTCTCAGACGATACTGATACTGTACAGCTCTATTTATGCAAAAAAGCTT
>Frequency_1_QualityScore_FFHHHHHJJGHIJJJJHIIJJJJJIIJJJJJJJJIJGDFGIJIJJJIIJJJJI@DGIIJJJJIEHHHHFFFDEECEDDDEEFDEEDDDDDDEEE_Mismatch_0_Sense_+_Library_PoolT
TAGCGTAGGTTCTAGGTTCTCTTCGTACCTATTGAAGTGTAATATGTCGAAGGTTCAATTCTCAGACGATACTGATACTGTACAGCTCTATTTA
>Frequency_1_QualityScore_FFHHHHHJJJJJJJJIJJJJJJJJIGHJJJJJJJJJIJJJJJIIHHHHDFCDDDDDDDDDDDDDDDDD99@BB>BDCDDDDDDDDBBDDDCCA>_Mismatch_0_Sense_+_Library_PoolT
CCGACATGTAGACACTGCCTTCTGGACATCGCGCGCTCCTGTGACACGGCCCTGCCCGCAGCAGAACCCCCGCAATCACTCGCGGCTTCTCCTG
>Frequency_1_QualityScore_D8CACBFDHDHIAAHGHGAG8CFGGAEHGIBBGHDGF>GGGGHI?BAG)8@AFHIDGGGGHEEEHEBDDECCC:>CCC>@DCDDA@CBBBB_Mismatch_0_Sense_+_Library_PoolT
AATCCACACCCTTTAGTTGGTGGGAAATATTCCAATCAATAGCGTAGGTTCTAGGTTCTCTTCGTACCTATTGAAGTGTAATATGTCGAAG
>Frequency_1_QualityScore_FFHHHHHJJJJJJJJIIJIJJJJIJIIJJJJJJJJJJJJJIJJJIIJIJJJJJJJJDHDGGHEHHHHHFFFFFFEEEEDDDDEDDDDDDDEEED_Mismatch_0_Sense_+_Library_PoolT
GACGATACTGATACTGTACAGCTCTATTTATGCAAAAAAGCTTGTAACAAATATAGTGTTTCCAATGCAAAATCATCGTTTCAGAATGATATAA
>Frequency_1_QualityScore_FFHHHHHJJIIJJJJJJJJJJJIJJJGHHIJJJJJJJJJJJJJIJJJJIJJJJJJJJIIJJJJJIGHHHFEHHHFFFFD_Mismatch_1_Sense_+_Library_PoolT
TGCAAAAAAGCTTGTAACAAATATAGTGTTTCCAATGCAAAATCATCGTTTCAGAATGATATAAAATGCTATTTTTCGA
>Frequency_1_QualityScore_FFHHHHHJJJJJJIJJJJJJJJJJIIGIJJGJJJJJJJJFIJIIJJJJDIJJJJIIJIIJJIIJHEEAE?CFFFFFEDEEEEDDDDDDDDDECC_Mismatch_1_Sense_+_Library_PoolT
AAATTCTCAGACGATACTGATACTGTACAGCTCTATTTATGCAAAAAAGCTTGTAACAAATATAGTGTTTCCAATGCAAAATCATCGTTTCAGA
>Frequency_1_QualityScore_FFHHGHHJJJJJIJJJJIJJJJJJFIJIIJJJJJJJJIIJGGIIJIIFIJHJJGGIIIJIFJEHCHHHFHFFFF_Mismatch_1_Sense_+_Library_PoolT
TTCTCAGACGATACTGATACTGTACAGCTCTATTTATGCAAAAAAGCTTGTAACAAATATAGTGTTTCCAATAC
>Frequency_1_QualityScore_FFFHGHHIGEGHJJJJJJJJJJJIIIIJJJIIJJIGIJIIIJJJIJJJIIIJJJJIIJJJJJIIJJJIJIIJJJGFAHHHHDFEFFFDDDEEDD_Mismatch_1_Sense_+_Library_PoolT
AAATATAGTGTTTCCAATGCAAAATCATCGTTTCAGAATGATATAAAATGCTATTTTTCTACATTTTATGCTTAAAATTTTATTTTTTCATTGT
>Frequency_1_QualityScore_FEHHHHHJJJJJJJJJHIJIIJGIJJJJJJJJJIJJJJJJIJJJJJJJJJJIGJJJ@FGHIJJJIJHHGHGFFFFFFCACDDDDDDCCCD_Mismatch_0_Sense_+_Library_PoolT
GACGATACTGATACTGTACAGCTCTATTTATGCAAAAAAGCTTGTAACAAATATAGTGTTTCCAATGCAAAATCATCGTTTCAGAATGAT
>Frequency_1_QualityScore_FFHHHHHIJHIIFIIJIJIJJJJJJJIIIGHIIJJJJJJJJJIIJIEHGGGIIGIJIIIIFFEEEFFFFFDDFEEEEEEDDDDDCDDDDDDDBB_Mismatch_0_Sense_+_Library_PoolT
GGTTCAATTCTCAGACGATACTGATACTGTACAGCTCTATTTATGCAAAAAAGCTTGTAACAAATATAGTGTTTCCAATGCAAAATCATCGTTT
>Frequency_1_QualityScore_FFHHHHHIJJJJJJJIJJJJJEHGIJJJJJGIHIJJIJJJJJJJJJJJJHHHHHHFFFFFCABDCCDDCCDDDDDDDDDDDDDDDCDDDDAC@C_Mismatch_1_Sense_+_Library_PoolT
AGTCTGTGACTGCGGGAATCCACACCCTTTAGTTGGTGGGAAATATTCCAATCAATAGCGTAGGTTCTAGGTTCTCTTCGTACCTATTGAAGTG
>Frequency_1_QualityScore_DDFBHDBHGHIEGGGHGHHBH@@EHEHIHIHI>BGCIGE*?9?DGDGHHGGGEACFFGADCHIIGCHFA?CH_Mismatch_0_Sense_+_Library_PoolT
ACAGCTCTATTTATGCAAAAAAGCTTGTAACAAATATAGTGTTTCCAATGCAAAATCATCGTTTCAGAATGA
>Frequency_1_QualityScore_DDAFAFFEFI<CFEC:BFG@:0*9BB@GEAF@FFIIEB;C@EFAEFFFFEDBDDD3;.66>ADCBBBB_Mismatch_1_Sense_+_Library_PoolT
ACGATACTGATACTGTACAGCTATATTTATGCAAAAAAGCTTGTAACAAATATAGTGTTTCCAATGCA
>Frequency_1_QualityScore_FFHHHHHJJJJJJIJJJJJJJIJJIJJJHHIJJJJEEFFFFFEEEDDDDDDBDDEEDDDDDCDDDDDDBBDDDDCCDDBDDACDDDDDDDDDBB_Mismatch_0_Sense_+_Library_PoolT
TCGGGATCTTCAGTCGAACATGGGACCGTGGGCGGTAACTCCACAAACGAGTCTTAGCAGAAAAATCGGACTACACACAGAAAGGCCCACGGTT
>Frequency_1_QualityScore_FFHHHHHJJIJJJHIHIHHJJJJJJJJJJJJJJJJJJJJJJJHIJGGFHIHIJJJJJJJJJ@GIJHHHHEHHFFFFDDDDDEDDDDDEFFDEED_Mismatch_0_Sense_+_Library_PoolT
CCAATCAATAGCGTAGGTTCTAGGTTCTCTTCGTACCTATTGAAGTGTAATATGTCGAAGGTTCAATTCTCAGACGATACTGATACTGTACAGC
>Frequency_1_QualityScore_FFHHGAFHEHGBICGHGEBHEGBH@@EGEEDFDCCCCC?@DBDBDDDC@CCC?BD<;;@DC:>>:C?88A?@BDB<@_Mismatch_0_Sense_+_Library_PoolT
CGCGCGCTCCTGTGACACGGCCCTGCCCGCAGCAGAACCCCCGCAATCACTCGCGGCTTCTCCTGGCCCTCCGTCGG
>Frequency_1_QualityScore_FFHHHHFHIJJIJJJJJJJJJJJIIJJJIJJJJJJJJJIIJJJJJHHDFFEEEEEDDDDDDDDACEDDDDDDDDDDDDDDDDDDDDDDDDDDDD_Mismatch_0_Sense_+_Library_PoolT
AACGAGTCTTAGCAGAAAAATCGGACTACACACAGAAAGGCCCACGGTTCCATGGGAAGCAAGTCTTTCTTGGACGGGAATCGCCGGCGCGGCG
>Frequency_1_QualityScore_FFHHHGHJIIIJJJJEHHIGHGIIIGJJJJIJJJFIIIJIIJJJJGIIIIEIIIHHFFBBCEDDDDD(>=ACCDDADCCCCDCCDDDDDDBDCD_Mismatch_0_Sense_+_Library_PoolT
GTAACTCCACAAACGAGTCTTAGCAGAAAAATCGGACTACACACAGAAAGGCCCACGGTTCCATGGGAAGCAAGTCTTTCTTGGACGGGAATCG
>Frequency_1_QualityScore_FFHHHHHJHIJEIFHJIIJJIIJJJJJEHIJJJJJJJJJJIJJJJJJJJJJJJJJJJJJJJJJIJJJJJHHHHHHFDDEEDDDDD_Mismatch_0_Sense_+_Library_PoolT
ACCTATTGAAGTGTAATATGTCGAAGGTTCAATTCTCAGACGATACTGATACTGTACAGCTCTATTTATGCAAAAAAGCTTGTAA
>Frequency_1_QualityScore_FFHHHHGJJJJJHEDCACBDFDDEEEEDDDDDDEEEEEEDDDEDEEEEEEDDDDDDDCCDDDDDDDD;@ACDDDDDDDDDDCDCACDDDDDACB_Mismatch_0_Sense_+_Library_PoolT
CGCCGGCGCGGCGTCGTAATTCATTCGGTCTGTATACTGTGATATATTCACCGTCTGTGACTGCGGGAATCCACACCCTTTAGTTGGTGGGAAA
>Frequency_1_QualityScore_DFHHHGHJJHHIIJJJFGIJJJJIJJJJJJJHIJJJJJJJJJJJJJJJIJJJJJJJJJJJGJIJHFFFEACEEE_Mismatch_0_Sense_+_Library_PoolT
TGTAATATGTCGAAGGTTCAATTCTCAGACGATACTGATACTGTACAGCTCTATTTATGCAAAAAAGCTTGTAA
>Frequency_1_QualityScore_FFHHFFFGIIIIJJJIJEHHGEIIIJHGIIJJJ?FGHIJJJIJJJIIGGIIJIGGIJJIJIJGGHIFHHGFHFFFFFFFCEDDBDDDDDDEDCC_Mismatch_0_Sense_+_Library_PoolT
CTTCGTACCTATTGAAGTGTAATATGTCGAAGGTTCAATTCTCAGACGATACTGATACTGTACAGCTCTATTTATGCAAAAAAGCTTGTAACAA
>Frequency_1_QualityScore_FFHHHHHJJJJHJJJJIIIJIJIIJJJJIJJJJJJIJJJJIIHHHFEDFFFEDDDDDDDDDDDCFDDC?CBDCCCCCEEDCACCCA@@@95@BD_Mismatch_0_Sense_+_Library_PoolT
GGTAACTCCACAAACGAGTCTTAGCAGAAAAATCGGACTACACACAGAAAGGCCCACGGTTCCATGGGAAGCAAGTCTTTCTTGGACGGGAATC
>Frequency_1_QualityScore_FFHHHHHJJJJJJJJJJJJJJJJIJJJJJJJJJJIJJJJJJJJJJJJHIHHJJHHHFFFDEDFEFEEDDCDCDEDCD=@BDCCCDDDDDCDCDC_Mismatch_0_Sense_+_Library_PoolT
TACTGTGATATATTCACCGTCTGTGACTGCGGGAATCCACACCCTTTAGTTGGTGGGAAATATTCCAATCAATAGCGTAGGTTCTAGGTTCTCT
>Frequency_1_QualityScore_FFHHFHGIIIBFHIIIGIFIEFFH:BFHIIJDGIGGIIIIFGGHIIIIIGHHFGGCHIIGIHHGE_Mismatch_0_Sense_+_Library_PoolT
AAATATTCCAATCAATAGCGTAGGTTCTAGGTTCTCTTCGTACCTATTGAAGTGTAATATGTCGA
>Frequency_1_QualityScore_FFHHHHHJJJJJJJJJJJJJJIJJJJIJIJJHJJJJJJIIIJJJJJJJJJJIJJJJJIIJIJJHHHHHHEFFFFFDEEEEEEDEDEEDDDE_Mismatch_0_Sense_+_Library_PoolT
CAGCTCTATTTATGCAAAAAAGCTTGTAACAAATATAGTGTTTCCAATGCAAAATCATCGTTTCAGAATGATATAAAATGCTATTTTTCTA
>Frequency_1_QualityScore_FDHHHHHJIJJJJJJJJJJJJJIIJIHHIGHIIIIIIJIJJJIJJBGHJIJJJJJJJJJJHHHFFFFFFACEEFEEEDDDDDDEEEEDDD_Mismatch_0_Sense_+_Library_PoolT
GTTCTAGGTTCTCTTCGTACCTATTGAAGTGTAATATGTCGAAGGTTCAATTCTCAGACGATACTGATACTGTACAGCTCTATTTATGCA
>Frequency_1_QualityScore_FFHHHHHJIJJJJIJJJJJJJJIJJJJJJJJJJIJJJJJJJJJJJJJJHIJJHHHFFFDEEFEEEEDDDDDDEDDDBBDD@CCDDDDCDCDDDD_Mismatch_1_Sense_+_Library_PoolT
GCTGTGATATATTCACCGTCTGTGACTGCGGGAATCCACACCCTTTAGTTGGTGGGAAATATTCCAATCAATAGCGTAGGTTCTAGGTTCTCTT
>Frequency_1_QualityScore_FFGHGHHJJJJIJIJJJJJJJGHIJHIGIJJJJIJJJJJJJJIIJJJJJJJIJIJJJJJJI_Mismatch_0_Sense_+_Library_PoolT
GCAAAAAAGCTTGTAACAAATATAGTGTTTCCAATGCAAAATCATCGTTTCAGAATGATAT
>Frequency_1_QualityScore_FFHHHHHJJJJJFHJJIJJHIIIJJJJJJJJJJJHEHHFFFFFFEEEEEDDDDDDDDDDDDDDDDDDDDAB@DDBD@DDDEEDDDCDDDDDCC>_Mismatch_0_Sense_+_Library_PoolT
AACATGGGACCGTGGGCGGTAACTCCACAAACGAGTCTTAGCAGAAAAATCGGACTACACACAGAAAGGCCCACGGTTCCATGGGAAGCAAGTC
>Frequency_1_QualityScore_FFFHGHHJJJJIIIJJHJGIJIJJJJJIJJJJJJJJJJJJIIGHGIGIHGFFEDEFFEEEEDDDCCDDDBDBDDCCDDDDDCCCDDDDDDDDDD_Mismatch_1_Sense_+_Library_PoolT
GTATATTCACCGTCTGTGACTGCGGGAATCCACACCCTTTAGTTGGTGGGAAATATTCCAATCAATAGCGTAGGTTCTAGGTTCTCTTCGTACC
>Frequency_1_QualityScore_FFHHHHHJJIIIHIJJFGGHHHIJIIJHHJJJJIJIJIJJJJJIJIIIFHHIJGIIJIIJIIJJ@EHHHHHHHFFFFFDDDDDDEDCDDDEFED_Mismatch_0_Sense_+_Library_PoolT
ATTCCAATCAATAGCGTAGGTTCTAGGTTCTCTTCGTACCTATTGAAGTGTAATATGTCGAAGGTTCAATTCTCAGACGATACTGATACTGTAC
>Frequency_1_QualityScore_FDHHHHHIIJJJJGFBHHHIHD@FH;FHI?FFGIIIGIIGIJJJIGIIDGFGIJJJG>AHIFIIGGHGCEEECCFFFFDDBCDDDCDCCDBD@C_Mismatch_1_Sense_+_Library_PoolT
GTACCTATTCAAGTGTAATATGTCGAAGGTTCAATTCTCAGACGATACTGATACTGTACAGCTCTATTTATGCAAAAAAGCTTGTAACAAATAT
>Frequency_1_QualityScore_@DDDDDDDDEEEEEDDDDDDEDCDDDDDACDDEDDDDDDDDDDBCDDDDDDDCDCD@CCDEEEEEDCBDDDDCDDDDDEDEDEDDDDDBDDDEC_Mismatch_0_Sense_+_Library_PoolT
TGGGAAATATTCCAATCAATAGCGTAGGTTCTAGGTTCTCTTCGTACCTATTGAAGTGTAATATGTCGAAGGTTCAATTCTCAGACGATACTGA
>Frequency_1_QualityScore_FFHHHHHJJJHIJJJJJGIIJIICIIIJIGJJJIJIIJJJIIIJIJIIJJIGGC@DEHGIJJHEHEEHGBDFEFFCCCEECDDDC=A?CDDC@C_Mismatch_1_Sense_+_Library_PoolT
ATTCTCAGACGATACTGATACTGTACAGCTCTATTTATGCAAAAAAGCTTGTAACAAATATAGAGTTTCCAATGCAAAATCATCGTTTCAGAAT
>Frequency_1_QualityScore_FFGHHHHJHIJJJJJIJIJJJJJJIJJIJJIJJHIJJJJIJJIJIJJJGIJJHHHHFFFCEFECDDDDDBDDEEFEDDDDDDDDDCDBDDDCDD_Mismatch_0_Sense_+_Library_PoolT
TCGGTCTGTATACTGTGATATATTCACCGTCTGTGACTGCGGGAATCCACACCCTTTAGTTGGTGGGAAATATTCCAATCAATAGCGTAGGTTC
>Frequency_1_QualityScore_FFHHHHHIIJJIJJJJJJAHHIJJJIJJJJJJJJJJJJJJJIJJJIIJJJJJJJIJJJJJJJJJJJJHFFFFFEEEEEEDDDFEDCDADDDDED_Mismatch_0_Sense_+_Library_PoolT
AGTGTAATATGTCGAAGGTTCAATTCTCAGACGATACTGATACTGTACAGCTCTATTTATGCAAAAAAGCTTGTAACAAATATAGTGTTTCCAA
>Frequency_1_QualityScore_FFGFHHGJJJJJJJJJJJJJIIIJJJJJJJJJJJJJJJJJJJJJJGHFFFFDDDDDDDDCDDBDDDDDDBBDDDDDDDDDDBDDDCDCCCBDDD_Mismatch_0_Sense_+_Library_PoolT
ATGTAGACACTGCCTTCTGGACATCGCGCGCTCCTGTGACACGGCCCTGCCCGCAGCAGAACCCCCGCAATCACTCGCGGCTTCTCCTGGCCCT
>Frequency_1_QualityScore_FFHHGHHJJJJJJJJJJJIJJIGIJJIJIGIIIJIJJGHIJJHIJJIHJIEHGIHGHD@DDFFFDDDDDADCACCDBDBDDCDDCDCEE@CDDD_Mismatch_0_Sense_+_Library_PoolT
CGTCGTAATTCATTCGGTCTGTATACTGTGATATATTCACCGTCTGTGACTGCGGGAATCCACACCCTTTAGTTGGTGGGAAATATTCCAATCA
>Frequency_1_QualityScore_FFHHHHHJJJJJJJJJJJJJJJJJJJJJJJJJJJJJJJJJJJJJJIIJIJJJJIJGIGEEHJHHHHHHFDFCFFEEEEEBDDDEDCDDDDDEDE_Mismatch_0_Sense_+_Library_PoolT
AGACGATACTGATACTGTACAGCTCTATTTATGCAAAAAAGCTTGTAACAAATATAGTGTTTCCAATGCAAAATCATCGTTTCAGAATGATATA
>Frequency_1_QualityScore_FFGGHHGEIGIIIGIIJGJGGIJJIIIJJIIJJJIJJJJIJGDGGIGHGIIIIFHBFHGGIIIGJIIGGEHGHHHDFFFEEEEDED_Mismatch_0_Sense_+_Library_PoolT
GATACTGATACTGTACAGCTCTATTTATGCAAAAAAGCTTGTAACAAATATAGTGTTTCCAATGCAAAATCATCGTTTCAGAATGA
>Frequency_1_QualityScore_FFHHHGFIIIBFHIIGIHJJJJIICHGIJJJJIIIJJJJJJJJJJIJJFFIIJJIIJJJJJJJJIJIJFHGEHEFEEEDDDD_Mismatch_0_Sense_+_Library_PoolT
TATTGAAGTGTAATATGTCGAAGGTTCAATTCTCAGACGATACTGATACTGTACAGCTCTATTTATGCAAAAAAGCTTGTAA
>Frequency_1_QualityScore_FFHFHHHIIJJIJIJIJIIJJGHIIJIJJJJJJJJGIHHIJIJJJIJJHHHHHHHHFECDDDEEDBDBDDDDCCDDCCDDCDDDDDDDDDDDDE_Mismatch_2_Sense_+_Library_PoolT
TTCACCATCTGTGACTGCGGGAATCCACACCCTTTAGTTGGTGGGAAATATTCCAATCAATAGCGTAGGTTCTAGGTTCTCTTCGTACCTATTC
>Frequency_1_QualityScore_FFGHHHHJJJIJIIJJJJJIIIJJJJIJGIIGIJJJJJJJIJJJGJJJJJJHHFFFFEEEDDDDBDDACCCDEDDDDDDCDDDDDDDDBDDD>@_Mismatch_0_Sense_+_Library_PoolT
TCCACAAACGAGTCTTAGCAGAAAAATCGGACTACACACAGAAAGGCCCACGGTTCCATGGGAAGCAAGTCTTTCTTGGACGGGAATCGCCGGC
>Frequency_1_QualityScore_DDHDHHFIIIGIJEHFCDIHIJJII@HEGEGGHCIEIJJIHFDCDDDDBB@BDECCCEECB<BBDCDDEDDDCCDEEDEEEEDCC??BBB@CCD_Mismatch_0_Sense_+_Library_PoolT
TCCATGGGAAGCAAGTCTTTCTTGGACGGGAATCGCCGGCGCGGCGTCGTAATTCATTCGGTCTGTATACTGTGATATATTCACCGTCTGTGAC
>Frequency_1_QualityScore_FFGHGHHJJJJJJIGIJJJJJJJJJJJHJIIJJIJIIIJJJJJIJJJJJJJHGGHHFBEDDEEEDEDDCCCDDDDDDDDDDDDDDDCDDDDCDD_Mismatch_0_Sense_+_Library_PoolT
CTGTGACTGCGGGAATCCACACCCTTTAGTTGGTGGGAAATATTCCAATCAATAGCGTAGGTTCTAGGTTCTCTTCGTACCTATTGAAGTGTAA
>Frequency_1_QualityScore_?DFDFFHJJIJJEHFEFGIIJGGHIJGEG>HEHD@8;-0<BDEDDCDDD82:@CDE@CDEDDDDCDEEE>>CCDBBD?@AC>@CCDDD@9>@@C_Mismatch_0_Sense_+_Library_PoolT
CAAGTCTTTCTTGGACGGGAATCGCCGGCGCGGCGTCGTAATTCATTCGGTCTGTATACTGTGATATATTCACCGTCTGTGACTGCGGGAATCC
>Frequency_1_QualityScore_FFHHHHGJJJJJJJJJIIHJIJJJHJJJJIIGIJIJIHJJJJJJJJIJIJHGFFDFFDDDDDDBDDDBDBDB@DEEDEEEED@BDDCDDEEEEE_Mismatch_0_Sense_+_Library_PoolT
ACACACAGAAAGGCCCACGGTTCCATGGGAAGCAAGTCTTTCTTGGACGGGAATCGCCGGCGCGGCGTCGTAATTCATTCGGTCTGTATACTGT
>Frequency_1_QualityScore_FFHHHHHIIJJJJGIIIIIGHIIIJGIIGHHFFFFFDDDDDDCDDDCCDDDDBBD@AB;BD55?:CCCCDC<8@B5CCDD?BDD3<B@BDD55?_Mismatch_0_Sense_+_Library_PoolT
CGGCCCTGCCCGCAGCAGAACCCCCGCAATCACTCGCGGCTTCTCCTGGCCCTCCGTCGGGATCTTCAGTCGAACATGGGACCGTGGGCGGTAA
>Frequency_1_QualityScore_FFHHHHHJJJJGJJIJJJJJJJJJJJJCGIIJJJJIJJJJJJJJJJJJJJJJJJFHIJIJIJJJJJJJJHHHFHFEDDDEDDDDEDCABDDFED_Mismatch_1_Sense_+_Library_PoolT
ACCTATTTAAGTGTAATATGTCGAAGGTTCAATTCTCAGACGATACTGATACTGTACAGCTCTATTTATGCAAAAAAGCTTGTAACAAATATAG
>Frequency_1_QualityScore_FFHHHHFIJIJJJJJJJIIJJJJJJJJJJIJJJJJJJJJJJJJJIJJJJJIJJJIJHHHHFEEFFFEDECDEDDDCDDDDDDDDDD_Mismatch_0_Sense_+_Library_PoolT
CGAAGGTTCAATTCTCAGACGATACTGATACTGTACAGCTCTATTTATGCAAAAAAGCTTGTAACAAATATAGTGTTTCCAATGCA
>Frequency_1_QualityScore_FFHHHHHJJJJJJJJJJIJGGHIIEB?DDBDDDEEDEEEEDDDDDDEEEEEEEDCDDDEEEEEDDDDDDDDDEDDDDDDCDBDDDDDDDDDDDD_Mismatch_0_Sense_+_Library_PoolT
CTTGGACGGGAATCGCCGGCGCGGCGTCGTAATTCATTCGGTCTGTATACTGTGATATATTCACCGTCTGTGACTGCGGGAATCCACACCCTTT
>Frequency_1_QualityScore_FFHHHHHJJJJJJJJJJJIJJIIJIJJJJJJJIIJJJJJJJJJJJJIJHIJJIHHFFFFFEEEEEEEEDDCDEDDDBDDDCDDDDDDDCDDDDD_Mismatch_0_Sense_+_Library_PoolT
ACTGTGATATATTCACCGTCTGTGACTGCGGGAATCCACACCCTTTAGTTGGTGGGAAATATTCCAATCAATAGCGTAGGTTCTAGGTTCTCTT
>Frequency_1_QualityScore_FFHHHHHJJJJIJJJJJIJJJJIJJJIIJJIJJJJHIHHHJHIJJJJHHHHHHHFFFFFFEEEEDDBDDDCCDDDDDDDDDDDDDDDDDDDDDD_Mismatch_0_Sense_+_Library_PoolT
TTCACCGTCTGTGACTGCGGGAATCCACACCCTTTAGTTGGTGGGAAATATTCCAATCAATAGCGTAGGTTCTAGGTTCTCTTCGTACCTATTG
>Frequency_1_QualityScore_DF+CFHHJJJJJJHIJJJJJIJJIJJJJJJJJJJIJJJJJJJJJJJJJJJJJJGJJJJJJJJHHGFFFFFEECCEEDFEDDDCDDDDEDDDDDC_Mismatch_1_Sense_+_Library_PoolT
AACATGTCGAAGGTTCAATTCTCAGACGATACTGATACTGTACAGCTCTATTTATGCAAAAAAGCTTGTAACAAATATAGTGTTTCCAATGCAA
>Frequency_1_QualityScore_FFHGGFHFIIJHHGHGFGHGGIGFGDHIJJJJJIJJIJJJJJJJJIIIJJIIJIJI4CHGEHHHEFHFFFFFFEEEC_Mismatch_2_Sense_+_Library_PoolT
AAAAAAGCTTGTAACAAATATAGTGTTTCCAATGCAAAATCATCGTTTCAGAATGATATAAAATGCTATTTTTCTTA
>Frequency_1_QualityScore_FFGHGHGJIFHFEHHIJIGGHJJJBFH>DGIIIIIGIGIGFIJJFJJJIGHIHIJIJIIIIIEIEIGHHDHHGHFDEC@CDDEDDCDDDEEDBA_Mismatch_0_Sense_+_Library_PoolT
CTATTGAAGTGTAATATGTCGAAGGTTCAATTCTCAGACGATACTGATACTGTACAGCTCTATTTATGCAAAAAAGCTTGTAACAAATATAGTG
>Frequency_1_QualityScore_FFHHHHCGGIJIIIIIGIIJJJJJJJJJJGJJJIIJJIJJJJJJJIJJJIIIIJJHHHHFF@CDCECECCDAA>ACDDDDCDDDDDDDDDCDDC_Mismatch_1_Sense_+_Library_PoolT
GGAAGGTTCAATTCTCAGACGATACTGATACTGTACAGCTCTATTTATGCAAAAAAGCTTGTAACAAATATAGTGTTTCCAATGCAAAATCATC
>Frequency_1_QualityScore_DFDFHGFGIIIGHEGHIGEHGHGIJIJJJJJIGBHJJIIGJJJJCGHGEHHGBBACDEEDCC?CDDDDC?@@ADCDD@CDDD<5<<BBC<<>><_Mismatch_0_Sense_+_Library_PoolT
CTCCACAAACGAGTCTTAGCAGAAAAATCGGACTACACACAGAAAGGCCCACGGTTCCATGGGAAGCAAGTCTTTCTTGGACGGGAATCGCCGG
>Frequency_1_QualityScore_BDDBDDDB3A<<AB:FE@8@@66D@E>B?89<DA:ADDDD;(=8/99??>9>;9?;;7>7>3>>>:A>?>>>>?_Mismatch_0_Sense_+_Library_PoolT
CTGCCTTCTGGACATCGCGCGCTCCTGTGACACGGCCCTGCCCGCAGCAGAACCCCCGCAATCACTCGCGGCTT
>Frequency_1_QualityScore_FFGHHHF@GGBGGGHIJI9FEGIIBGEGHHIIHGBHIIDHB;?BC>@AD?CDBBB@;??CDDDDDDDDDDDDA@5?BBCDD9ABDBACD:8AB?_Mismatch_0_Sense_+_Library_PoolT
CCTCCGTCGGGATCTTCAGTCGAACATGGGACCGTGGGCGGTAACTCCACAAACGAGTCTTAGCAGAAAAATCGGACTACACACAGAAAGGCCC
>Frequency_1_QualityScore_D;F8FDBBHA:EF>FHGGGGGHGGEG@CBGG>B>BDBDBCBG@HIIHFHCAGEDDFHGA@<ECE@C;@>?@CBCCDE@@C;CCCC@@AAC>_Mismatch_1_Sense_+_Library_PoolT
AATGTCGAAGGTTCAATTCTCAGACGATACTGATACTGTACAGCTCTATTTATGCAAAAAAGCTTGTAACAAATATAGTGTTTCCAATGCA
>Frequency_1_QualityScore_FFHHHHGJJJJJJIHFDDDDDDEDDEEEEDDDDDDEDEEEEEDEEEDEEEEEDDDDDDDDDEDDDDBDBDBDDDDDDDDDDDDCDACCCBDB9?_Mismatch_1_Sense_+_Library_PoolT
ATCGCCGGCGCGGCGTCGTAATTCATTCGGTCTGTATACTGTGATATATTCACCATCTGTGACTGCGGGAATCCACACCCTTTAGTTGGTGGGA
>Frequency_1_QualityScore_FFHHHGHJHIHIIJJJIJIJJJJJJJJJJJJJJJJJJIJJJIJJIJJJJHHDEFFEEEEDEDDDDDDCDDDDDDDDDDDDDDBDDDDDDDDDDD_Mismatch_0_Sense_+_Library_PoolT
CACAAACGAGTCTTAGCAGAAAAATCGGACTACACACAGAAAGGCCCACGGTTCCATGGGAAGCAAGTCTTTCTTGGACGGGAATCGCCGGCGC
>Frequency_1_QualityScore_FFHHHHHIJIJJJJJJIJHIGGHHGIIFJJJGJIIJJGJJJJJJJJJJGDHHHEFEEEFFFFEEDECEECCDDDDDD_Mismatch_0_Sense_+_Library_PoolT
AATTCTCAGACGATACTGATACTGTACAGCTCTATTTATGCAAAAAAGCTTGTAACAAATATAGTGTTTCCAATGCA
>Frequency_1_QualityScore_FFHHHHHJJJJJJJJJJJJJJIJJJJJJJJIJHHJJIJJHHHFFFFFFEEDEEEEDEDDDBBDDCCDDECDDDDCDDDDDDDDDDCDDDCCDAC_Mismatch_0_Sense_+_Library_PoolT
CGTCTGTGACTGCGGGAATCCACACCCTTTAGTTGGTGGGAAATATTCCAATCAATAGCGTAGGTTCTAGGTTCTCTTCGTACCTATTGAAGTG
>Frequency_1_QualityScore_FFHHHHFIJJJJJIJJJIIJJIGIIIIHHEHHHFFFFFFEEEEEDDDDDDDDDDDDBDDDDCDBDDDDDBDDDDDEDDDDCDDDCCCCDEDDDD_Mismatch_0_Sense_+_Library_PoolT
GGACCGTGGGCGGTAACTCCACAAACGAGTCTTAGCAGAAAAATCGGACTACACACAGAAAGGCCCACGGTTCCATGGGAAGCAAGTCTTTCTT
>Frequency_1_QualityScore_DD??AFHEFFDEGIGGAFHEDHACHHDEFBCECFHIG>FGGBF@F?9?F>FCGFG8CDHD@=CCC@_Mismatch_0_Sense_+_Library_PoolT
GATACTGATACTGTACAGCTCTATTTATGCAAAAAAGCTTGTAACAAATATAGTGTTTCCAATGCA
>Frequency_1_QualityScore_FFHFHHHJJJJJJJJJJJIJIJJJIJIJJJJJJJJJJJJIJJJJJJJJJJJJJJIJJJJJJJIHHHHHHFFFFFFFEEEEEDDDDDDDDDDDDD_Mismatch_0_Sense_+_Library_PoolT
AGGTTCAATTCTCAGACGATACTGATACTGTACAGCTCTATTTATGCAAAAAAGCTTGTAACAAATATAGTGTTTCCAATGCAAAATCATCGTT
>Frequency_1_QualityScore_FFHHHHHIJJJJJJJJJJJJJJJIIIIIJJJJJJJJJDGBFGIIJJJJJJJJJJJJJJJAEHGGFFFFFF_Mismatch_0_Sense_+_Library_PoolT
AGCTCTATTTATGCAAAAAAGCTTGTAACAAATATAGTGTTTCCAATGCAAAATCATCGTTTCAGAATGA
>Frequency_1_QualityScore_FFHHHHFHJJJJJIJIJJJJJJJJJJJJJJJIIJGHIIJIGJJIIJJIJJCHHIJJJJJJJIIJJHHHFCFFFFEDEEEEEEDDDDDDEEEFDD_Mismatch_0_Sense_+_Library_PoolT
CGTAGGTTCTAGGTTCTCTTCGTACCTATTGAAGTGTAATATGTCGAAGGTTCAATTCTCAGACGATACTGATACTGTACAGCTCTATTTATGC
>Frequency_1_QualityScore_FDHHHHHJHIJJJIIFHIIJJJHIHIJIIJJJJJJJJJJJJJIJJJJJIIJIJIIJJJJIGHHIGGHFFFFFE_Mismatch_0_Sense_+_Library_PoolT
GTAATATGTCGAAGGTTCAATTCTCAGACGATACTGATACTGTACAGCTCTATTTATGCAAAAAAGCTTGTAA
>Frequency_1_QualityScore_D+ADDF<CF@EGGB?<EEA<FA3A@GHCH*CCHHG?DC?BB<DHGFDDCD8=@FG=FHAAG:@;;=A47=CHBCA?CDCC2(5;,;A>@>?@AD_Mismatch_1_Sense_+_Library_PoolT
GGACCTATTGAAGTGTAATATGTCGAAGGTTCAATTCTCAGACGATACTGATACTGTACAGCTCTATTTATGCAAAAAAGCTTGTAACAAATAT
>Frequency_1_QualityScore_FFHHHHHJJJJJJIIJJJJIJJJJJJJJJJJJJJJJJHJIIJJIJJIJHHHHHHHFFFFFFEEDEEDDD;@CCDDEDDDDDDDDDDDDDDDDCD_Mismatch_0_Sense_+_Library_PoolT
TATTCACCGTCTGTGACTGCGGGAATCCACACCCTTTAGTTGGTGGGAAATATTCCAATCAATAGCGTAGGTTCTAGGTTCTCTTCGTACCTAT
>Frequency_1_QualityScore_FFHHHHHJJJJJJJGIJJJJJJJJJJJJJJJJJJJJJJJJJJJJJJJJIJJJJJGJJJJJJJIFFFFEEEEECCCDCCDEDCD>BDDDEDDDDD_Mismatch_2_Sense_+_Library_PoolT
GAATATTTCGAAGGTTCAATTCTCAGACGATACTGATACTGTACAGCTCTATTTATGCAAAAAAGCTTGTAACAAATATAGTGTTTCCAATGCA
>Frequency_1_QualityScore_DBHHFHHJJJJIGIJJGDEHHDHIIHHI@BCFHGIIJJJJJIJI?FHGIIGJHIIJGIIIIJJJJJHHHHHHHFFFFFFFEEEEFEEDA_Mismatch_0_Sense_+_Library_PoolT
TTCTAGGTTCTCTTCGTACCTATTGAAGTGTAATATGTCGAAGGTTCAATTCTCAGACGATACTGATACTGTACAGCTCTATTTATGCA
>Frequency_1_QualityScore_FFHHHHHJJJJIJJJIJJJJJIIJJJJJJJJJIJIJJJJJJJJIJJIJJIJJJHHEHEHHFFFFFFEE_Mismatch_0_Sense_+_Library_PoolT
ACGATACTGATACTGTACAGCTCTATTTATGCAAAAAAGCTTGTAACAAATATAGTGTTTCCAATGCA
>Frequency_1_QualityScore_FFGHHHHJJJJJFHIJHIIHJHIJIJJJHIJJIJJJJJGGHGIHFHFFFFDDBDDDDDDDDDDDBDEEDDDEED?BDDDEEEEEEDDCDEEEEE_Mismatch_0_Sense_+_Library_PoolT
AAAGGCCCACGGTTCCATGGGAAGCAAGTCTTTCTTGGACGGGAATCGCCGGCGCGGCGTCGTAATTCATTCGGTCTGTATACTGTGATATATT
>Frequency_1_QualityScore_FFHHHHHHJJJIEHIJFGEHJJJGGGIIJJJJJJJJJIGIDFHECHHGIIGCFHCHIIIHEHHBFCDCFDDEAC>CDEDFEBCDDBDD:@CDEE_Mismatch_1_Sense_+_Library_PoolT
CACACCCTTTAGTTGGTGGGAAATATTCCAATCAATAGCGTAGGTTCTAGGTTCTCTTCGTACCTATTCAAGTGTAATATGTCGAAGGTTCAAT
>Frequency_1_QualityScore_FFHHHHHJJJJJJIHIJJJJJIJJJJJJJIJJJJJJJJGIIIIJJJIJIIJJJJFGHIJJJJIHHHHHFDFFFFEECDDDECDDDDDDEE_Mismatch_0_Sense_+_Library_PoolT
CGATACTGATACTGTACAGCTCTATTTATGCAAAAAAGCTTGTAACAAATATAGTGTTTCCAATGCAAAATCATCGTTTCAGAATGATAT
>Frequency_1_QualityScore_FFHH+CFIJJJGIHIGIGGIIDHIIIIJJJJJJJJJJIJJJHIIJHHIJJJJEHIJJHHHHHFFFFFEEEEEEEDDEEDDFEBDDDDDD>CCDD_Mismatch_1_Sense_+_Library_PoolT
CCACGCCCTTTAGTTGGTGGGAAATATTCCAATCAATAGCGTAGGTTCTAGGTTCTCTTCGTACCTATTGAAGTGTAATATGTCGAAGGTTCAA
>Frequency_1_QualityScore_FFHHHHHJJJJJJJGIJJJJJJJJGIHJFGIJJJJIJJIJJJIGFHIJJJJJBHHHFFDCBDDDDDBDDBBDDDDBDD>BDBEDDEEECBB@BD_Mismatch_0_Sense_+_Library_PoolT
ATCGGACTACACACAGAAAGGCCCACGGTTCCATGGGAAGCAAGTCTTTCTTGGACGGGAATCGCCGGCGCGGCGTCGTAATTCATTCGGTCTG
>Frequency_1_QualityScore_FFHHHHHJJIJJJJJJJIJJJGIHIJJJJJJJJJJIJJJJJIJGIJJFIHJJJIIJJJJJJJJJJJJIHHHHHHH_Mismatch_2_Sense_+_Library_PoolT
AAAAGCTTGTAACAAATATAGTGTTTCCAATGCAAAATCATCGTTTCAGAATGATATAAAATGCTATTTTTCTGA
>Frequency_1_QualityScore_FFHHHHHJHIHIJJGHJJIJJIJJJJJJIIJJJJJJJJIJJJHHIJJIIHJJJHHHHHFFFFFDEEEEECACDEEEEFEDDEDCDDCCDDEEED_Mismatch_1_Sense_+_Library_PoolT
CACCCTTTAGTTGGTGGGAAATATTCCAATCAATAGCGTAGGTTCTAGGTTCTCTTCGTACCTATTGAAGTGTAATATGTCTAAGGTTCAATTC
>Frequency_1_QualityScore_FFHHHHHIJJJIJJJJGGGJJJJJJJJGHIJHIJJJJJJJJIJJJIJJJJJHHHHDEFD>CCEEDDDDDCCDDDDDDDDDDDDEEEDCDCDDDD_Mismatch_1_Sense_+_Library_PoolT
GTGACTGCGGGAATCCACACCCTTTAGTTGGTGGGAAATATTCCAATCAATAGCGTAGGTTCTAGGTTCTCTTCGTACCTATTCAAGTGTAATA
>Frequency_1_QualityScore_FFHHHFGHHJJJJJJIJJJIJJJJJJJJJIIJJIJHIIJHHIIJJJIIIIJJJIJJJJJJJJHHFHHHFFFFEFFEEFDACDD>CDDEEDDEDE_Mismatch_0_Sense_+_Library_PoolT
CCTTTAGTTGGTGGGAAATATTCCAATCAATAGCGTAGGTTCTAGGTTCTCTTCGTACCTATTGAAGTGTAATATGTCGAAGGTTCAATTCTCA
>Frequency_1_QualityScore_FFHHHHHJJJJJJJJJJJJJJHHFHIIIIIIIJHIJJFHIJJJJJJJIJJIIJJJJJJJJIJJJJJJIJGGGHGFFFFFFFFEEEDDDDDDDDD_Mismatch_1_Sense_+_Library_PoolT
TTCTCTTCGTACCTATTCAAGTGTAATATGTCGAAGGTTCAATTCTCAGACGATACTGATACTGTACAGCTCTATTTATGCAAAAAAGCTTGTA
>Frequency_1_QualityScore_FFHHHHHJJJJIIJJIIIJJIFGGIFHIIIIJHIJJJJJJJJJJJJIHIJIIIIGHIHHIJJIJIGIIHHHHHFFFFFFFEEEDDDDD5@@CDD_Mismatch_0_Sense_+_Library_PoolT
GAAATATTCCAATCAATAGCGTAGGTTCTAGGTTCTCTTCGTACCTATTGAAGTGTAATATGTCGAAGGTTCAATTCTCAGACGATACTGATAC
>Frequency_1_QualityScore_DDFCFHDBFDCDFGDCHHEGHHII>FHH<FFFHIIIFGIIGGHFGHIH@FCFFGEFHG_Mismatch_0_Sense_+_Library_PoolT
AGGTTCTAGGTTCTCTTCGTACCTATTGAAGTGTAATATGTCGAAGGTTCAATTCTCA
>Frequency_1_QualityScore_FFHHHFHIHIJIIJIJFGGIIIJ@GIIJJJJIIIIHHHF@CEDEEEEEACDDDDDDDDDDDDDDDDDDCACDBABBDDBB<??CCD:A?CCBDD_Mismatch_0_Sense_+_Library_PoolT
GTCGAACATGGGACCGTGGGCGGTAACTCCACAAACGAGTCTTAGCAGAAAAATCGGACTACACACAGAAAGGCCCACGGTTCCATGGGAAGCA
>Frequency_1_QualityScore_?;:DD:<A<BC?<3C3A?@EF=EDED9CBDEIEI<?BEDEEDECDDADCEC@B=;ACACDA37A?7;?>7>@BD;;@@5>AA3>5_Mismatch_0_Sense_+_Library_PoolT
GAAGGTTCAATTCTCAGACGATACTGATACTGTACAGCTCTATTTATGCAAAAAAGCTTGTAACAAATATAGTGTTTCCAATGCA
>Frequency_1_QualityScore_DDDD60AA9EACG1:8DAEI5ABD;;BB3>AB9>>BB_Mismatch_1_Sense_+_Library_PoolT
CGGGAATCGCTGGCGCGGCGTCGTAATTCATTCGGTC
>Frequency_1_QualityScore_FFHHHHHJJJJJFHIJJJJJJJJJJJJJJJJJJJJJJJJIJJJJJJJJJJJJJJJJJJJJJHHGFFFFFDEEEEEEEEDCDDFDDDEDDDCDDC_Mismatch_0_Sense_+_Library_PoolT
ATATGTCGAAGGTTCAATTCTCAGACGATACTGATACTGTACAGCTCTATTTATGCAAAAAAGCTTGTAACAAATATAGTGTTTCCAATGCAAA
>Frequency_1_QualityScore_DAHHFHFEGF<B:C:<CDABB?FGCFHG:CFGHGGHGBHGGDBDHCFEHIGGGHGCAE@CHIGH=@EEH=?E=A?;?BCCACC?CD_Mismatch_1_Sense_+_Library_PoolT
TACCTATTCAAGTGTAATATGTCGAAGGTTCAATTCTCAGACGATACTGATACTGTACAGCTCTATTTATGCAAAAAAGCTTGTAA
>Frequency_1_QualityScore_FFHGHHHJIJJJIJJJIIEIJIJIIJJJJJJJHIIJJJJHIJHGFFFFDDDDDDDDDDDDDDDDDDDDDCCCBDDDBDDDDDCDCC?CD?BDB<_Mismatch_1_Sense_+_Library_PoolT
AGACACTGCCTTCTGGACATCGCGCGCTCCTGTGACACGGCCCTGCCCGCAGCAGAACCCCCGCAATCACTCGCGGCTTCTCTTGGCCCTCCGT
>Frequency_1_QualityScore_FFHHHHHIJJJJJJGIIJGJJJJJJJJJJIJHDDDDDDDCCCABDDDDB?ABD;5;?CDDCC(:9<BDBAC<ACBDB>B99?@B-5?CDCDAC@_Mismatch_0_Sense_+_Library_PoolT
GCCCGCAGCAGAACCCCCGCAATCACTCGCGGCTTCTCCTGGCCCTCCGTCGGGATCTTCAGTCGAACATGGGACCGTGGGCGGTAACTCCACA
>Frequency_1_QualityScore_FDFHGHHIIJJIJJJJJJIJJJIJIJJJJJIJJJIJJJGGIHIJJJJJJJGHHHHHFDFFFFDEEDECC@BDDDDDDB@@BBBBDDDDBDD@DD_Mismatch_0_Sense_+_Library_PoolT
TCTTAGCAGAAAAATCGGACTACACACAGAAAGGCCCACGGTTCCATGGGAAGCAAGTCTTTCTTGGACGGGAATCGCCGGCGCGGCGTCGTAA
>Frequency_1_QualityScore_FFHHHHHJJJJHIJJJJJJJJJJJIJJJJJJJJJJJJJJJJJJJJJJJIIHHHFFFFFFEDEEDDDDDCADEDDDDDDDDDDDDDDDDDDDDDB_Mismatch_0_Sense_+_Library_PoolT
CCACAAACGAGTCTTAGCAGAAAAATCGGACTACACACAGAAAGGCCCACGGTTCCATGGGAAGCAAGTCTTTCTTGGACGGGAATCGCCGGCG
>Frequency_1_QualityScore_FFHGHGGIEDB@DEGGGIIIGIIIIGGHHFFFFFFFEEEC>CEEEECBCDDBBDDDCCDDDDDBDD5@<@CCCDDDDDDD:>CCCC@BBB@CDC_Mismatch_1_Sense_+_Library_PoolT
GCCGGCTCGGCGTCGTAATTCATTCGGTCTGTATACTGTGATATATTCACCGTCTGTGACTGCGGGAATCCACACCCTTTAGTTGGTGGGAAAT
>Frequency_1_QualityScore_FFHHHHHIJJIJJJFHHJEHGJIJJFHJJJJJJJJJJJJIIJJGIJJIGIJHIIJJJIIJJJCGGIJHHHHHHFFFFDDDDDEDDDDDEFEDEE_Mismatch_0_Sense_+_Library_PoolT
TCCAATCAATAGCGTAGGTTCTAGGTTCTCTTCGTACCTATTGAAGTGTAATATGTCGAAGGTTCAATTCTCAGACGATACTGATACTGTACAG
>Frequency_1_QualityScore_FFHHHHHJJJJJJJJJJJJJJJIJJJHIJJHIIJJJJHIJJJJJIJJIJJJIJJIIIIHHEIIIJHHHHEHFFF>CEEEEDDDDEDDDDDDDDD_Mismatch_0_Sense_+_Library_PoolT
GGTGGGAAATATTCCAATCAATAGCGTAGGTTCTAGGTTCTCTTCGTACCTATTGAAGTGTAATATGTCGAAGGTTCAATTCTCAGACGATACT
>Frequency_1_QualityScore_FFHHHHHJJJJJJJJJJJJJJJJJJJJJJIJJJJJJJIJJIIIJJHJJJJJJFHFIIJJIJJJJJIIHHHHHFFFFDEEEEEEDDDEEEEEDED_Mismatch_0_Sense_+_Library_PoolT
ATACTGATACTGTACAGCTCTATTTATGCAAAAAAGCTTGTAACAAATATAGTGTTTCCAATGCAAAATCATCGTTTCAGAATGATATAAAATG
>Frequency_1_QualityScore_FFHHHHHIIJJJJJJJJJJJJJJJGJJJJJIJIJJGIJIHJJIIJIJHIGIIIJJJJIJI_Mismatch_0_Sense_+_Library_PoolT
GATACTGTACAGCTCTATTTATGCAAAAAAGCTTGTAACAAATATAGTGTTTCCAATGCA
>Frequency_1_QualityScore_FFHHHHHJJJJJJJIIJGIGGECGCGIJIIGHIIHF>>BCECCEBC??BBBDDDD?AB@8<@DDDD;9?@DCCCDAADDB@B?C@C>CCAC_Mismatch_0_Sense_+_Library_PoolT
GCAATCACTCGCGGCTTCTCCTGGCCCTCCGTCGGGATCTTCAGTCGAACATGGGACCGTGGGCGGTAACTCCACAAACGAGTCTTAGCAG
>Frequency_1_QualityScore_DBBADA?EGGEIEGIIAA:DBG;@GFBGGGIA==?HEEBBC=@CDACCCC=?:<@<>8?B@>CCCCCBB2>@C@B8?BBBBB<??@CC@A@CCB_Mismatch_0_Sense_+_Library_PoolT
CAGTCGAACATGGGACCGTGGGCGGTAACTCCACAAACGAGTCTTAGCAGAAAAATCGGACTACACACAGAAAGGCCCACGGTTCCATGGGAAG
>Frequency_1_QualityScore_FFHHHGHIIIJIJGIJJJIIJJJJJJJJIJJJIIFHJGEGBFEIIIGDBEHJIIIGIIIIIJJIJJJJGHHHFHFFFFFFFEEEEEEEDDCDCD_Mismatch_0_Sense_+_Library_PoolT
ATACTGTACAGCTCTATTTATGCAAAAAAGCTTGTAACAAATATAGTGTTTCCAATGCAAAATCATCGTTTCAGAATGATATAAAATGCTATTT
>Frequency_1_QualityScore_FFHHHHHHJJJJJJJJJJHIIJIJJJJIJFHJJJJJJJJJJJJJJJJIJIIJJHHFFCDDDDDDDDDDBCDCDACCDDDDDDDDDCEEDEEDDD_Mismatch_0_Sense_+_Library_PoolT
GCGTCGTAATTCATTCGGTCTGTATACTGTGATATATTCACCGTCTGTGACTGCGGGAATCCACACCCTTTAGTTGGTGGGAAATATTCCAATC
>Frequency_1_QualityScore_FFHHHHHJJJJJIJJJJJGHJJJIJJJJJJFHFIJJJJJJJJJIJJIJJJJJHIJIIIIIIIIIIJJJHEHHHHHFFFFFFEE_Mismatch_0_Sense_+_Library_PoolT
TTTATGCAAAAAAGCTTGTAACAAATATAGTGTTTCCAATGCAAAATCATCGTTTCAGAATGATATAAAATGCTATTTTTCTA
>Frequency_1_QualityScore_DFHDFHFHGGHGCGGIGIGHCHIIIIJJJJJHCHFGBFGIJGIEIJJG??==BCBFHCFHEHIHGGG@AAEEEFFFFFECEEEEEEEDEC@CCD_Mismatch_0_Sense_+_Library_PoolT
TGATACTGTACAGCTCTATTTATGCAAAAAAGCTTGTAACAAATATAGTGTTTCCAATGCAAAATCATCGTTTCAGAATGATATAAAATGCTAT
>Frequency_1_QualityScore_FFGHHFHIIJJJJJJGEGIJJJFIFECHHGIFGFHIGGIJJIJJIJJJHGHHD<>9@BCABDDDDDDBBBB@BB@?BDEDCCEEED7<>CADDE_Mismatch_0_Sense_+_Library_PoolT
GACTACACACAGAAAGGCCCACGGTTCCATGGGAAGCAAGTCTTTCTTGGACGGGAATCGCCGGCGCGGCGTCGTAATTCATTCGGTCTGTATA
>Frequency_1_QualityScore_FFHHHHHJJJJJJJIJJJJJJJIHHHIGIIJIIJJJIJJJIHIGIIJJJJJJIIIFGGHGIIJJJJGHHEFCFEEEEEEEEEDCDDDDDDDEDD_Mismatch_0_Sense_+_Library_PoolT
GGGAAATATTCCAATCAATAGCGTAGGTTCTAGGTTCTCTTCGTACCTATTGAAGTGTAATATGTCGAAGGTTCAATTCTCAGACGATACTGAT
>Frequency_1_QualityScore_FFHHHHHJJJHJJJJJJJJJJJJJGJJJIIJGHGIIJJJJJJJJJJJBFHIJJJJJJJJJJJJJIHHHHHFFFFFFFEEEEEEDDEEEEDDEDD_Mismatch_0_Sense_+_Library_PoolT
AGGTTCTAGGTTCTCTTCGTACCTATTGAAGTGTAATATGTCGAAGGTTCAATTCTCAGACGATACTGATACTGTACAGCTCTATTTATGCAAA
>Frequency_1_QualityScore_@DFDDF?GEFHE;CGHIIIECEEHB?C:CGIIG>B<FFHGA?BFEHAEDGHFFGGBH7EHCAEAEFE377?C@;;;6>66;B>;(;_Mismatch_0_Sense_+_Library_PoolT
TAGGTTCTCTTCGTACCTATTGAAGTGTAATATGTCGAAGGTTCAATTCTCAGACGATACTGATACTGTACAGCTCTATTTATGCA
>Frequency_1_QualityScore_FFHHHHHJJJJJIJJJJJJJJIJJIHFDBDDBBBDEEDEEEEDDDDDEEEEEEEDDEEEEEEEEEDDDDDDDDDEDDDCDDBDBDDDDDDDDDD_Mismatch_1_Sense_+_Library_PoolT
TTCTTGGACGGGAATCGCCGGCGCGGCGTCGTAATTCATTCGTTCTGTATACTGTGATATATTCACCGTCTGTGACTGCGGGAATCCACACCCT
>Frequency_1_QualityScore_FFHFHFFEHIGIJIJIIGIJIJJIJJJGJGIJJJJ>GHGHCB<?FIIBD9BFHIICCFGGC;CA@GCHGGGFEAD?@_Mismatch_2_Sense_+_Library_PoolT
AATACTGTACAGCTCTATTTATGCAAAAAAGCTTGTAACAAATATAGTGTTTCCAATGCAAAATCATCGTTTCAGTA
>Frequency_1_QualityScore_FFHHHHHEHIJJGJIIJJIJGGIIGIIIIJJIIIJFHIGGIJGIJJJJJJJJJJJIIHHHHHHDFDFFFFEDDFDDDDD;ACDEEEDEDDCCDD_Mismatch_1_Sense_+_Library_PoolT
TAGTTGGTGGGGAATATTCCAATCAATAGCGTAGGTTCTAGGTTCTCTTCGTACCTATTGAAGTGTAATATGTCGAAGGTTCAATTCTCAGACG
>Frequency_1_QualityScore_FFFHHGHJIJJJJIJIJJJJIJJIIJIJJJJJIIJJJIJIJIJJJJIJJJJJJJJJJEHEIIJJHHHHG_Mismatch_1_Sense_+_Library_PoolT
AGACGATACTGATACTGTACAGCTCTATTTATGCAAAAAAGCTTGTAACAAATATAGTGTTTCCAATAC
>Frequency_1_QualityScore_FFHH4FHJHIJJJJJIJIJJJIJJJJJJJJIJJJJJIJJJIJJJJJJJFGFHIJJJJJJJJJJIJJJHHEEHFFFFFFEEEEEFEEEDEDDDDE_Mismatch_1_Sense_+_Library_PoolT
TGATGCTGTACAGCTCTATTTATGCAAAAAAGCTTGTAACAAATATAGTGTTTCCAATGCAAAATCATCGTTTCAGAATGATATAAAATGCTAT
>Frequency_1_QualityScore_FFHHHHH;EHJJJJJJJJJIJJJJFGIIIJJJJJJIIJJJIIJIJJJJIJJJEHGIJHHHHHFFFFFEEACEFEDDDCFDDDEDDDDDDDDDCC_Mismatch_1_Sense_+_Library_PoolT
GTCGAAGTTTCAATTCTCAGACGATACTGATACTGTACAGCTCTATTTATGCAAAAAAGCTTGTAACAAATATAGTGTTTCCAATGCAAAATCA
>Frequency_1_QualityScore_FFHHHGHJJHIJJJJJJJJJJIJJJIJJJJJJJJJJIJJIJHIJJIJHHFFFFFEEFEFEEECDDEDDDDDDDDDDDDDDDDDDDDDDDDDDDD_Mismatch_0_Sense_+_Library_PoolT
TATATTCACCGTCTGTGACTGCGGGAATCCACACCCTTTAGTTGGTGGGAAATATTCCAATCAATAGCGTAGGTTCTAGGTTCTCTTCGTACCT
>Frequency_1_QualityScore_DEHGHHHJIJHIJJJJJJJJJJJJGHIJJJJJJJJJJJJJJJJJIIJJJJJJIJJJJJJJJJIJJJIJJIJHHFFEEEEEEDDDDBCDEED@CC_Mismatch_1_Sense_+_Library_PoolT
TATTCAAGTGTAATATGTCGAAGGTTCAATTCTCAGACGATACTGATACTGTACAGCTCTATTTATGCAAAAAAGCTTGTAACAAATATAGTGT
>Frequency_1_QualityScore_FFHHHHHJHIIJJJJIIJJJJIJIHGJJJIJJJJJIHHIIJJIJJJJJJJJJFHIJJJJJIJJJJJHHFEFEEEEEEEEDFDEEDDDDDDEEDF_Mismatch_0_Sense_+_Library_PoolT
AGCGTAGGTTCTAGGTTCTCTTCGTACCTATTGAAGTGTAATATGTCGAAGGTTCAATTCTCAGACGATACTGATACTGTACAGCTCTATTTAT
>Frequency_1_QualityScore_FFHHHFGJIJJJHHIJHHIJIJJJJJJJJJJJJJJJJIJJJGIIGHIGIHJJJJJJJIJJCHHHHGHHFFFFFFDDDDDDECDDDDEFEDEECD_Mismatch_0_Sense_+_Library_PoolT
CAATCAATAGCGTAGGTTCTAGGTTCTCTTCGTACCTATTGAAGTGTAATATGTCGAAGGTTCAATTCTCAGACGATACTGATACTGTACAGCT
>Frequency_1_QualityScore_FFHHHHHJJIJIJFHJJJJJJJIJJJJJJJJJJJIJJEHFFFDDDBDDEDDDDDDDDDBD?CCEACDDCDDDDBBDDDDDDDDDDDDBDCDDDD_Mismatch_1_Sense_+_Library_PoolT
GGCCCTCCGTCGGTATCTTCAGTCGAACATGGGACCGTGGGCGGTAACTCCACAAACGAGTCTTAGCAGAAAAATCGGACTACACACAGAAAGG
>Frequency_1_QualityScore_FFHDHHFIJJJJJJIIJJIIHBABHIIIJGBGHGIJIHJGBHIGGII@FGEBEB<BDCB;ABDD>BBBDDBD99AA<CDDDEEED@B<CCEEDE_Mismatch_0_Sense_+_Library_PoolT
ACTACACACAGAAAGGCCCACGGTTCCATGGGAAGCAAGTCTTTCTTGGACGGGAATCGCCGGCGCGGCGTCGTAATTCATTCGGTCTGTATAC
>Frequency_1_QualityScore_FF2=DHHIJJJJIIJIGIJFGHIJGIJIIJJJJIJCGHHIJJIJJJJJJGIJJJJJJJJJJJIJJJJHHEHGGFFFFDFDEDDDDBDDDDDDED_Mismatch_1_Sense_+_Library_PoolT
CTGTTCGTACCTATTGAAGTGTAATATGTCGAAGGTTCAATTCTCAGACGATACTGATACTGTACAGCTCTATTTATGCAAAAAAGCTTGTAAC
>Frequency_1_QualityScore_DDDHFHFHEHIDFIIHIFGGHIIGIGHIICH_Mismatch_0_Sense_+_Library_PoolT
TTCCAATGCAAAATCATCGTTTCAGAATGAT
>Frequency_1_QualityScore_FFHHHHHJJJJJJJJJJJJIJJIIJFIIJHCCHHHFFFDDDEDDDDDDDDDEDCDBBDDDDDDDCDDB>?@DBBD9>BDEDDDDDD@DDBB?CC_Mismatch_0_Sense_+_Library_PoolT
AGAACCCCCGCAATCACTCGCGGCTTCTCCTGGCCCTCCGTCGGGATCTTCAGTCGAACATGGGACCGTGGGCGGTAACTCCACAAACGAGTCT
>Frequency_1_QualityScore_FFHHHHHJJJJJJJJJJJJJIJJJJJJJJJJJJJJIJJJJJJJJJJIJJJJJIIJJJJJJCG@EHHHHHFFFFFFEDEEEEDABDDED_Mismatch_0_Sense_+_Library_PoolT
CTCAGACGATACTGATACTGTACAGCTCTATTTATGCAAAAAAGCTTGTAACAAATATAGTGTTTCCAATGCAAAATCATCGTTTCAG
>Frequency_1_QualityScore_FFHHHHHJJJJJJJJJGHJJJIJHIIIIIJJJJJJJJJJGGIJIJJJJJJJJJJJJJJJJJJJJJHHHHHHHFFFFFFEFFEEDEDDDDDDDDD_Mismatch_0_Sense_+_Library_PoolT
GGTTCTCTTCGTACCTATTGAAGTGTAATATGTCGAAGGTTCAATTCTCAGACGATACTGATACTGTACAGCTCTATTTATGCAAAAAAGCTTG
>Frequency_1_QualityScore_FFHHHHGIJJIJJJIJJJJJJJJJJJJJJJJJJJJJJJJJJJJIJJIIJJIGJJJJJICGHIJJHGEHHHFFFFEEEEEDBDDDED_Mismatch_0_Sense_+_Library_PoolT
CAGACGATACTGATACTGTACAGCTCTATTTATGCAAAAAAGCTTGTAACAAATATAGTGTTTCCAATGCAAAATCATCGTTTCAG
>Frequency_1_QualityScore_FFHHHHHJJIJIJIJGGIJHGIJJGHJJJJIJIGIHHIJGGIGHHGFFFFFFFEEEDEEEDDDBBDDACACDDDCDDDDDDDDDDDDDAA>C:A_Mismatch_0_Sense_+_Library_PoolT
CACCGTCTGTGACTGCGGGAATCCACACCCTTTAGTTGGTGGGAAATATTCCAATCAATAGCGTAGGTTCTAGGTTCTCTTCGTACCTATTGAA
>Frequency_1_QualityScore_FFAFFHFIDHGIIIIIIIGHIIIAHGIIIIGEGIIIIH@DFD@FDGHIGIHIICHIIHGD@CGGCEEHHEHFFFFFCFEEEEEEEDCE_Mismatch_0_Sense_+_Library_PoolT
CTCTATTTATGCAAAAAAGCTTGTAACAAATATAGTGTTTCCAATGCAAAATCATCGTTTCAGAATGATATAAAATGCTATTTTTCTA
>Frequency_1_QualityScore_FFHHHHHJJJJJJJJJJIJJIJJJJJJJJIJJJJJJJJJJJGGHHJJIJJJJHHGHHHFFFFFFFEDEECBBBDDDDDDEDDDDDDDDDDDDDD_Mismatch_1_Sense_+_Library_PoolT
GATATATTCACCATCTGTGACTGCGGGAATCCACACCCTTTAGTTGGTGGGAAATATTCCAATCAATAGCGTAGGTTCTAGGTTCTCTTCGTAC
>Frequency_1_QualityScore_FFHHGHHIIJJJJIGIJJGDDD?BDDEDDEEEEDBDDDCEDEEEEDDDEDDDEEEEDDDDDDDDDEDDDCDDDDDBDDDDDDDDDDDDDCCDDB_Mismatch_1_Sense_+_Library_PoolT
GGGAATCGCCGGCGCGGCGTCGTAATTCATTCGGTCTGTATACTGTGATATATTCACCATCTGTGACTGCGGGAATCCACACCCTTTAGTTGGT
>Frequency_1_QualityScore_FFHHHHHIJJJJJJIJJJJJJIJJJHIJJJJGIIJIIJJJIJIJJJJJIJJIJJIJ_Mismatch_0_Sense_+_Library_PoolT
TAGTGTTTCCAATGCAAAATCATCGTTTCAGAATGATATAAAATGCTATTTTTCTA
>Frequency_1_QualityScore_FFHHHHHIIJIHIJIJIIJIIJJJHIIJJJJJJIJIJJJFGIIJGIIIIIJDGHHIIIJJJJJIJJJGIHFHHCEFFFFDEEEEE_Mismatch_0_Sense_+_Library_PoolT
TACTGATACTGTACAGCTCTATTTATGCAAAAAAGCTTGTAACAAATATAGTGTTTCCAATGCAAAATCATCGTTTCAGAATGAT
>Frequency_1_QualityScore_FFHDHGHJGHGIEGIEJHIJJJGHJJJJIJJJIIIIGIIJJJJJIJJIIIHGGGEIIIDHGIJJJGIGCDED<BCCEECE_Mismatch_0_Sense_+_Library_PoolT
TTGAAGTGTAATATGTCGAAGGTTCAATTCTCAGACGATACTGATACTGTACAGCTCTATTTATGCAAAAAAGCTTGTAA
>Frequency_1_QualityScore_FFHHDHFHIGGDHIJJCHIGEFHIFGGHIIJJJJJIIIIJIIJJIJIDFGIIJDGGE=CGGHH?EHHHFFFFFFCECC@CCDDBABCDCDDDDC_Mismatch_1_Sense_+_Library_PoolT
ACTCAGACGATACTGATACTGTACAGCTCTATTTATGCAAAAAAGCTTGTAACAAATATAGTGTTTCCAATGCAAAATCATCGTTTCAGAATGA
>Frequency_1_QualityScore_FFHHHGHJJGGGIIJJIJJJIIGDGGIJJJJGCIJHEIIJIIIJFGH_Mismatch_0_Sense_+_Library_PoolT
GACGATACTGATACTGTACAGCTCTATTTATGCAAAAAAGCTTGTAA
>Frequency_1_QualityScore_FFHHHHHJJJJJJJJJIJJJJJIJJJJIIJJJJJJJJIJJJIJFIGIIIJJJIJJIJJJIJJJJJHHHHGFFFFFFEEEEEEEEDCDCECDEDD_Mismatch_0_Sense_+_Library_PoolT
CTGTACAGCTCTATTTATGCAAAAAAGCTTGTAACAAATATAGTGTTTCCAATGCAAAATCATCGTTTCAGAATGATATAAAATGCTATTTTTC
>Frequency_1_QualityScore_FDHGHHHJJJJJJHHHJJJJJJJJIJJJJJJJJJJGJJJJJJJJJIIJJJJIJJJIJJJJJJJJJI_Mismatch_0_Sense_+_Library_PoolT
GTAACAAATATAGTGTTTCCAATGCAAAATCATCGTTTCAGAATGATATAAAATGCTATTTTTCTA
>Frequency_1_QualityScore_FFHHHHHJHIGIJJIJJJJJJJJGIJJJJJJJIJJIJJIIIIIIHHHHHHGFFFFFFEEEDDDDDD>ADADDDCCCDDDDDDDDDDDCDCD>CD_Mismatch_0_Sense_+_Library_PoolT
ACCGTCTGTGACTGCGGGAATCCACACCCTTTAGTTGGTGGGAAATATTCCAATCAATAGCGTAGGTTCTAGGTTCTCTTCGTACCTATTGAAG
>Frequency_1_QualityScore_FFHHHHHJJJJFIJHIIJFHHIIIJJJJJIJIJJDGIGJIHIJIJJIJJIJJJIJJJJJJJIJJJJJHHHHHHFFFFFFFEEDDDBDDDDDCCC_Mismatch_0_Sense_+_Library_PoolT
TCTTCGTACCTATTGAAGTGTAATATGTCGAAGGTTCAATTCTCAGACGATACTGATACTGTACAGCTCTATTTATGCAAAAAAGCTTGTAACA
>Frequency_1_QualityScore_=33CB<?))<@1A84C<4?:?DAACAC@:BBDDEEDCD*?=B88)88<@AADD@CAD;7==)?@A:@A);9\5=6A;>(5:>;;>>>3>A>34>_Mismatch_1_Sense_+_Library_PoolT
CAATAGCGGAGGTTCTAGGTTCTCTTCGTACCTATTGAAGTGTAATATGTCGAAGGTTCAATTCTCAGACGATACTGATACTGTACAGCTCTAT
>Frequency_1_QualityScore_FFBHDAFBFB3<?FHEH?GAC:??FC?BGI@DB?DHDGGI>GIFDAGGAEHEHDF<B>@B785>BBBCB??@:C@CDDC85<C@>C>>>>C@4>_Mismatch_0_Sense_+_Library_PoolT
CACAGAAAGGCCCACGGTTCCATGGGAAGCAAGTCTTTCTTGGACGGGAATCGCCGGCGCGGCGTCGTAATTCATTCGGTCTGTATACTGTGAT
>Frequency_1_QualityScore_FFHHGHHJIIJIIJIJJJIJJIIJJJJJJJJGFFDEEECCDBDDDDDB<ADDD;7@CDCDC@ABBDDBCCDB?BDD9BBDDBB59@CDDDDDDD_Mismatch_0_Sense_+_Library_PoolT
CCCGCAGCAGAACCCCCGCAATCACTCGCGGCTTCTCCTGGCCCTCCGTCGGGATCTTCAGTCGAACATGGGACCGTGGGCGGTAACTCCACAA
>Frequency_1_QualityScore_FFHHHHHJJJJJJJJJJJJJJJJIJJIJJJJJJJJJJJIJJJGIJIIJJJJGHHHHFFFFFFEEEEEEEABBDBDBCDDDDDDDDDDBD>BDDB_Mismatch_0_Sense_+_Library_PoolT
GTCTTAGCAGAAAAATCGGACTACACACAGAAAGGCCCACGGTTCCATGGGAAGCAAGTCTTTCTTGGACGGGAATCGCCGGCGCGGCGTCGTA
>Frequency_1_QualityScore_FFHHHHHJJJJJJJJJJIJJJDHIJJJIGGIIIJIHHHHFFFDDBEDEDDDDDDDDDBDDDDDDDCDDDDDDDDDDDDDDDDDDD@DDDEEDDD_Mismatch_0_Sense_+_Library_PoolT
CTTCAGTCGAACATGGGACCGTGGGCGGTAACTCCACAAACGAGTCTTAGCAGAAAAATCGGACTACACACAGAAAGGCCCACGGTTCCATGGG
>Frequency_1_QualityScore_FFHHGGGGJJJJJJHHFEHHHIJJEGIJFIEIIGGAHFCHIIEI@FEGHGGIHCGEGIIHFHHHFEFFFFCCE@@C>@>;ADDDEDDDBBDB?C_Mismatch_0_Sense_+_Library_PoolT
AATCCACACCCTTTAGTTGGTGGGAAATATTCCAATCAATAGCGTAGGTTCTAGGTTCTCTTCGTACCTATTGAAGTGTAATATGTCGAAGGTT
>Frequency_1_QualityScore_FFHHHGHIJJJJJJJIIIIIIJIIIHJJJJIHGHIHHEFFFDEEEEE>@DDDCDDDCDDD@BDBDDD9@8CCCDDDDDDDDDD<ACDEDDCDDC_Mismatch_0_Sense_+_Library_PoolT
CGCAATCACTCGCGGCTTCTCCTGGCCCTCCGTCGGGATCTTCAGTCGAACATGGGACCGTGGGCGGTAACTCCACAAACGAGTCTTAGCAGAA
>Frequency_1_QualityScore_FDHHHFFIIJIJIJJJEHIJJJJIIJIJFJJJJGIBFHIJIIEIHIJHJHIIIGIFHIIGGGIJJI_Mismatch_0_Sense_+_Library_PoolT
CTATTTATGCAAAAAAGCTTGTAACAAATATAGTGTTTCCAATGCAAAATCATCGTTTCAGAATGA
>Frequency_1_QualityScore_EFHHFHHJJJJJJJJJIJJIJJJJJHIJJJJIJJJJIJJJJJJIJJJIGIJJJJIIJJJJIJIHHHHHFFFDDBDEEDECEEDDDDDDDDDDDB_Mismatch_0_Sense_+_Library_PoolT
AAGGTTCAATTCTCAGACGATACTGATACTGTACAGCTCTATTTATGCAAAAAAGCTTGTAACAAATATAGTGTTTCCAATGCAAAATCATCGT
>Frequency_1_QualityScore_FFGHHFHIGGIIGGGIEHIBEAABBDDDEEDEEEEDDBDDDDEEDEEBCDDEEEEDDCDCBDDBBCCDDDDCDDDDDBCDD?CDDDDCCCC>AA_Mismatch_0_Sense_+_Library_PoolT
ACGGGAATCGCCGGCGCGGCGTCGTAATTCATTCGGTCTGTATACTGTGATATATTCACCGTCTGTGACTGCGGGAATCCACACCCTTTAGTTG
>Frequency_1_QualityScore_FFHHHHHJHHIJIIIHHCHIGIJJIJJJJJJCFHIJJJIJIJJJJJJJIJJJJJJJJJHIIJIIIJJGHCHHGHFFFFFDDBBCDDDD_Mismatch_0_Sense_+_Library_PoolT
TCGTACCTATTGAAGTGTAATATGTCGAAGGTTCAATTCTCAGACGATACTGATACTGTACAGCTCTATTTATGCAAAAAAGCTTGTA
>Frequency_1_QualityScore_FFHGHHHJJJIJJIJJJJJJJJIJIJJJJJJJJJJJJJIJIJJIIJJJIIJJJJJJJGHHFFFF@CEECBDBDDBDDEFFEFDDDDCDDDDDBD_Mismatch_1_Sense_+_Library_PoolT
ATCATTCGGTCTGTATACTGTGATATATTCACCGTCTGTGACTGCGGGAATCCACACCCTTTAGTTGGTGGGAAATATTCCAATCAATAGCGTA
>Frequency_1_QualityScore_FFHHHGHJJJJJJJJJJHIJJJIIIIHFDDDDDBDDEEDEEEEDDDDDCDDEEEEEDEDDEEEEEEDDDDDDDDDEDDDDBDDDDDDDDDDDDD_Mismatch_0_Sense_+_Library_PoolT
TTTCTTGGACGGGAATCGCCGGCGCGGCGTCGTAATTCATTCGGTCTGTATACTGTGATATATTCACCGTCTGTGACTGCGGGAATCCACACCC
>Frequency_1_QualityScore_FDAHHHFCEGGGIIEHIFIIIIIGGIIHGHIGHHHIIFEFIIGFHHHFECD@CDC@E>CA@BBBBCCDDDCCCCACCDDCDDDBDDDCAC>:A>_Mismatch_1_Sense_+_Library_PoolT
TCGTCTGTGACTGCGGGAATCCACACCCTTTAGTTGGTGGGAAATATTCCAATCAATAGCGTAGGTTCTAGGTTCTCTTCGTACCTATTGAAGT
>Frequency_1_QualityScore_FBHHFFHIIICFBG?FHIGGIFHGGHBHGGFHIGG>GHG>@F?BDDAHIHIEHHGEGI==@DEHGHGGHBDDD9AABCDDDDDCD>CCCDDCCD_Mismatch_0_Sense_+_Library_PoolT
ATCAATAGCGTAGGTTCTAGGTTCTCTTCGTACCTATTGAAGTGTAATATGTCGAAGGTTCAATTCTCAGACGATACTGATACTGTACAGCTCT
>Frequency_1_QualityScore_FEHHGHHIJJJJJIJGJIIIJJJIJIIIJIGHJJJIEHGGIDGGGHIIJHHEHIHE?CEEBDDCDEDA@>BDDEDDDDDDDDCDBBD@:ACDDD_Mismatch_0_Sense_+_Library_PoolT
GTCTGTATACTGTGATATATTCACCGTCTGTGACTGCGGGAATCCACACCCTTTAGTTGGTGGGAAATATTCCAATCAATAGCGTAGGTTCTAG
>Frequency_1_QualityScore_FFHHHHHIJJJJJJJJJJJJJJIJJJIIIJJJJJJIJJJJJJIJJJJJGIJJJJJIIJIJJIGHHHHHC;@DFFFEEEEEEDDDDDDDABDDDC_Mismatch_0_Sense_+_Library_PoolT
TCAATTCTCAGACGATACTGATACTGTACAGCTCTATTTATGCAAAAAAGCTTGTAACAAATATAGTGTTTCCAATGCAAAATCATCGTTTCAG
>Frequency_1_QualityScore_FAAFHHHJJIJJJJJJJJJJJIIJJJJIGGIIJJJJJJJJIIJJIHIJJJHHGHFFFFFCEEEEDDEDD@>CDDDEDDDDDDCDDDDDDD???C_Mismatch_0_Sense_+_Library_PoolT
GTTCAATTCTCAGACGATACTGATACTGTACAGCTCTATTTATGCAAAAAAGCTTGTAACAAATATAGTGTTTCCAATGCAAAATCATCGTTTC
>Frequency_1_QualityScore_FFGHHHHJBGIIJFIIIJIIIIIGJIJGIFGIGFDD@B@<BBBDECCDDDD?BBCDDCDDEEDD<CDAC@CDCACDDCDCDCCCDDCB9@@BDD_Mismatch_1_Sense_+_Library_PoolT
GCAAGTCTTTCTTGGACGGGAATCGCCGGCGCGGCGTCGTAATTCATTCGGTCTGTATACTGTGATATATTCACCATCTGTGACTGCGGGAATC
>Frequency_1_QualityScore_FFHHHHHJJJJJJJHIHJIHIIIIJJIJJJDHIJJJJJJJJJJJJJJJJIJIJJJJJJJIJJIJJIHHHEFHGFFFFFFDDDDDDDDEDCD_Mismatch_1_Sense_+_Library_PoolT
CGTACCTATTCAAGTGTAATATGTCGAAGGTTCAATTCTCAGACGATACTGATACTGTACAGCTCTATTTATGCAAAAAAGCTTGTAACAA
>Frequency_1_QualityScore_FFHHHHHJJJJIJHIJJJJJJIJIIJJJHIGJJJJJJJHFDDDDBDB@BDDEEDEEEEDDDBCDEEEEEDEDEEEEEEEEEDDBBDDDDDDDDA_Mismatch_0_Sense_+_Library_PoolT
CATGGGAAGCAAGTCTTTCTTGGACGGGAATCGCCGGCGCGGCGTCGTAATTCATTCGGTCTGTATACTGTGATATATTCACCGTCTGTGACTG
>Frequency_1_QualityScore_FFHHHHGJJJJJJJIJJJJJJJJJGJHJJJJIJJJIIJJJJIJFHJJIJJJJHHHHFFFDEFECEEDCECCDDDBDDCDDDDDDDCDDDDDDB9_Mismatch_0_Sense_+_Library_PoolT
AGTCTTAGCAGAAAAATCGGACTACACACAGAAAGGCCCACGGTTCCATGGGAAGCAAGTCTTTCTTGGACGGGAATCGCCGGCGCGGCGTCGT
>Frequency_1_QualityScore_FFHHHHHJJIJJHIJJJJJJJJIJJJIJEHHHHHFFFFFEEEEEDDDDDDDDDDDDDDDCDDDDDDDDDDBDDEEDDDDCDDDDDCCDEDDDDA_Mismatch_0_Sense_+_Library_PoolT
GACCGTGGGCGGTAACTCCACAAACGAGTCTTAGCAGAAAAATCGGACTACACACAGAAAGGCCCACGGTTCCATGGGAAGCAAGTCTTTCTTG
>Frequency_1_QualityScore_FFHHHHHJJJJJJJJJJIJJJJJJGIGIJIJJJIJJJJJJDHIJJJJJJJJJIJJIIJJJJGHHHHHHFFFFFFEEEEEEEFDDDCDDDDDDDD_Mismatch_1_Sense_+_Library_PoolT
AGGTTCTCTTCGTACCTATTCAAGTGTAATATGTCGAAGGTTCAATTCTCAGACGATACTGATACTGTACAGCTCTATTTATGCAAAAAAGCTT
>Frequency_1_QualityScore_FDHFHHHIIIGGIII:FHCGGHGIIIGGEHE<EHFCDFDABBDDDDDDD39<ABDDDD@B7;B;B?C>3>@BCB?<?BDCCACBDB<?@BBBDB_Mismatch_0_Sense_+_Library_PoolT
CACGGCCCTGCCCGCAGCAGAACCCCCGCAATCACTCGCGGCTTCTCCTGGCCCTCCGTCGGGATCTTCAGTCGAACATGGGACCGTGGGCGGT
>Frequency_1_QualityScore_FFHHHHHIHIHIJJJJJJJJJJIIJJJHGHHHHHFFFFFFFFFEEDDDDDDDDEDDDDDDDDDDDDDDDDDDDDDDDACDCDDDBDDDCABDCD_Mismatch_0_Sense_+_Library_PoolT
CGCGGCGTCGTAATTCATTCGGTCTGTATACTGTGATATATTCACCGTCTGTGACTGCGGGAATCCACACCCTTTAGTTGGTGGGAAATATTCC
>Frequency_1_QualityScore_?BD;D:FBHGHHBE;BBDD@C@66>BCDB?BBCCD>>@DDCCACCCDDE@D>:?B@BB:@@CCCC@B_Mismatch_0_Sense_+_Library_PoolT
TCGCCGGCGCGGCGTCGTAATTCATTCGGTCTGTATACTGTGATATATTCACCGTCTGTGACTGCGG
>Frequency_1_QualityScore_FFHHHHHJJJJJJIJIJJIFCDD?BDDEEDEEEEDDDDDDEDDEEEEDDDDDDEEEEDDDDDDDDDEDDCDDDDDDDDDDDDDDDDDDCCCCDD_Mismatch_1_Sense_+_Library_PoolT
CGGGAATCGCCGGCGCGGCGTCGTAATTCATTCGGTCTGTATACTGTGATATATTCACCATCTGTGACTGCGGGAATCCACACCCTTTAGTTGG
>Frequency_1_QualityScore_FFHHHHHIJJJJJJJJJJJJJJJJJIJJJJJJJJJJJIIHI)@FHIJIHFHHHHFFFFFFEEEEEDD@B>BACDDDDDCDDDDDDDDDDDDDDD_Mismatch_1_Sense_+_Library_PoolT
TATTCACCGTCTGTGACTGCGGGAATCCACACCCTTTAGTTGGTGGGAAATATTCCAATCAATAGCGTAGGTTCTAGGTTCTCTTCTTACCTAT
>Frequency_1_QualityScore_FFGGHHDIIGH@EBHHGHIIIGCIIEFHHBHDGGBFHH9BHIBGDHIHGHIIFCHIIIII=C;CE>>ECCD@_Mismatch_0_Sense_+_Library_PoolT
CAGCTCTATTTATGCAAAAAAGCTTGTAACAAATATAGTGTTTCCAATGCAAAATCATCGTTTCAGAATGAT
>Frequency_1_QualityScore_;DD@:D8C:EGC<FAF;BBD)0B?/?_Mismatch_0_Sense_+_Library_PoolT
CTCGCGGCTTCTCCTGGCCCTCCGTC
>Frequency_1_QualityScore_FFGHHHHJIJJJJJJJJIJIJJIGGICFHJIJJJJJIJJJJJJJIJJIIGIIHIFGEHGHIJIIJJGIJFECEHFFFFEFFEEEDDDDDDEDDD_Mismatch_1_Sense_+_Library_PoolT
GGAAATATTCCAATCAATAGCGTAGGTTCTAGGTTCTCTTCGTACCTATTCAAGTGTAATATGTCGAAGGTTCAATTCTCAGACGATACTGATA
>Frequency_1_QualityScore_DDDDDDDDDDDDDDDDDDEEEDCDADEEEEEEEDDDDDCCDDEEEDEDEDDDDDDDDDEDDDDDEDEDEDDCDDDDEEEEDDEDDDDDDBCCCB_Mismatch_1_Sense_+_Library_PoolT
GTTCTCTTCGTACCTATTCAAGTGTAATATGTCGAAGGTTCAATTCTCAGACGATACTGATACTGTACAGCTCTATTTATGCAAAAAAGCTTGT
>Frequency_1_QualityScore_DDHHFHHGIJJIJJIGCHHHIIJJIJIIJJJJIIJJIFIIIGHIJGIFGGIGHEHHHIIAGEHIHHGHFCDE_Mismatch_0_Sense_+_Library_PoolT
TCAGACGATACTGATACTGTACAGCTCTATTTATGCAAAAAAGCTTGTAACAAATATAGTGTTTCCAATGCA
>Frequency_1_QualityScore_DDHHHHFJJJJGGGIIIJJGGIIIJJHHHHGIIIJIIJJIJGIHHIIJIJJIIJIIIIHGHHEHHGDE@ADCCDEEEEDCDCCDDCDDBDDD@C_Mismatch_1_Sense_+_Library_PoolT
TCAATTCTCAGACGATACTGATACTGTACAGCTCTATTTATGCAAAAAAGCTTGTAACAAATATAGTGTTTCCAATGCAAAATCATCGTTTCAA
>Frequency_1_QualityScore_FFHHGHHJJJJJJJJJJJEHJJJGIJJJJJJJJJJJJIIJJHHFDDEDDDDDDDDDDDDDDDDDDDDBDDDDDDDBDDCDDDDCDD@CABDDDD_Mismatch_0_Sense_+_Library_PoolT
GTAGACACTGCCTTCTGGACATCGCGCGCTCCTGTGACACGGCCCTGCCCGCAGCAGAACCCCCGCAATCACTCGCGGCTTCTCCTGGCCCTCC
>Frequency_1_QualityScore_FFHFHFHIJJJJIJJJJJJEHIJJJJIJJJJJJJJJJJJJJJJJJJJJJJJJJJJJJJJHHHHHHHFFDDDDDDBDE_Mismatch_0_Sense_+_Library_PoolT
AAGTGTAATATGTCGAAGGTTCAATTCTCAGACGATACTGATACTGTACAGCTCTATTTATGCAAAAAAGCTTGTAA
>Frequency_1_QualityScore_FFGHHHGJJJJJJIJJJJJJJIIJJJIJJJIIJJJJJJEGFHHJJJJJJJIIJJIJJJIJIJJJIJEH_Mismatch_0_Sense_+_Library_PoolT
CAGCTCTATTTATGCAAAAAAGCTTGTAACAAATATAGTGTTTCCAATGCAAAATCATCGTTTCAGAA
>Frequency_1_QualityScore_FFHHHGHIIJJJJCEGGHIIEGFGGHHGGCGIJE?HIIB@FHEHGIIGIGGBEEFFFFBA@BBBB@>@BDB>@B@@D@C@C@@B@B@C@ACDC>_Mismatch_0_Sense_+_Library_PoolT
CTACACACAGAAAGGCCCACGGTTCCATGGGAAGCAAGTCTTTCTTGGACGGGAATCGCCGGCGCGGCGTCGTAATTCATTCGGTCTGTATACT
>Frequency_1_QualityScore_FFHHHHHJJIJJJJJJJJJJJJJJJJJJJJJJJJJJJJJJJJJJJJJJJJJJJHHJHHHGFFEDEEFEFEEDDDDCDEDDDBDDDCCCDDDDCD_Mismatch_0_Sense_+_Library_PoolT
TGTATACTGTGATATATTCACCGTCTGTGACTGCGGGAATCCACACCCTTTAGTTGGTGGGAAATATTCCAATCAATAGCGTAGGTTCTAGGTT
>Frequency_1_QualityScore_FFHHHHHJJJJJJJIIJJJJJJJJJJJJIJJJJJIJJJJJJJIIHIJJJJJEGFGIJJJIJJJJJIJJJGHHHHGFFFFFEEEDEEE_Mismatch_0_Sense_+_Library_PoolT
TACTGATACTGTACAGCTCTATTTATGCAAAAAAGCTTGTAACAAATATAGTGTTTCCAATGCAAAATCATCGTTTCAGAATGATAT
>Frequency_1_QualityScore_FFHHFHHJJJJJJJJJJJIJJJJHIJJJJJJJJJJEHHIJHHHHHHFFFFFFEEEEEBDDDFDDDDDDDDDDDDDEDDDDEDEEDDDEDDDEEE_Mismatch_0_Sense_+_Library_PoolT
CTCTATTTATGCAAAAAAGCTTGTAACAAATATAGTGTTTCCAATGCAAAATCATCGTTTCAGAATGATATAAAATGCTATTTTTCTACATTTT
>Frequency_1_QualityScore_FFHDHHHGJJJJIIJJJJJHHJJJJJJJIIJJJJJJJJJJJJJHDDDDDDDDDBDDDEEDDEEEDDDDDDEDEEEEDDEDEEEEEDDDCDDDDD_Mismatch_0_Sense_+_Library_PoolT
CGGTTCCATGGGAAGCAAGTCTTTCTTGGACGGGAATCGCCGGCGCGGCGTCGTAATTCATTCGGTCTGTATACTGTGATATATTCACCGTCTG
>Frequency_1_QualityScore_FFHHHHHJJJIIIJEIJJHJJJIJIJJGJJJJJJGIJJJJJJJJEHIHFDDECEDDDDDDDDDDDBDDBADBDDDEEEED@DDDDEEEEEEDDE_Mismatch_2_Sense_+_Library_PoolT
CCACAGAAAGGCCCACGGTTCCATGGGAAGCAAGTCTTTCTTGGACGGGAATCGCCTGCGCGGCGTCGTAATTCATTCGGTCTGTATACTGTGA
>Frequency_1_QualityScore_FFHGGFHGJBGHHGIJIGIJFIEGIGIHGIEHGIJIDHGFDDDBBD@?BD@DDED>CD<>>C@DEEEEEDCDDED@CADDCCB?@??@CDDCDC_Mismatch_0_Sense_+_Library_PoolT
ATGGGAAGCAAGTCTTTCTTGGACGGGAATCGCCGGCGCGGCGTCGTAATTCATTCGGTCTGTATACTGTGATATATTCACCGTCTGTGACTGC
>Frequency_1_QualityScore_DFHBDDFGHI>AEFIEEHHHIDEADG@GGGBIGGCB/=B9A?BDDCDDD>A?B<CCACDEDABCCDDDD@A@@@:8?B?@CCDCCCCCCBB5A:_Mismatch_0_Sense_+_Library_PoolT
GCAAGTCTTTCTTGGACGGGAATCGCCGGCGCGGCGTCGTAATTCATTCGGTCTGTATACTGTGATATATTCACCGTCTGTGACTGCGGGAATC
>Frequency_1_QualityScore_FFHHHHGJJJJJJJIJJJJJJJJJIGIJJJJJJJJJ3CBGFHIJHIJHHHHFFFFFFFEEEEEEDDDDD@?BCDCDDDDCDDDDDDDDDDDDDC_Mismatch_0_Sense_+_Library_PoolT
ATATTCACCGTCTGTGACTGCGGGAATCCACACCCTTTAGTTGGTGGGAAATATTCCAATCAATAGCGTAGGTTCTAGGTTCTCTTCGTACCTA
>Frequency_1_QualityScore_FFHHHHHJJJJJJJJJJJJJJIJJJJIJJJJJJGHDHGIIJIIJJHHHIIJJJJICGHII_Mismatch_0_Sense_+_Library_PoolT
CTATTTATGCAAAAAAGCTTGTAACAAATATAGTGTTTCCAATGCAAAATCATCGTTTCA
>Frequency_1_QualityScore_FFHHHHHJJJJIJJIIJIJHIIJJJJHJJJJJJJJJJJJJIJJJHFHGHIIIIIJJIJJJIJJCHIGHGCHHHFFFFFDDDDDEDDDDDEEEDD_Mismatch_1_Sense_+_Library_PoolT
TTCCAATCAATAGCGTAGGTTCTAGGTTCTCTTCGTACCTATTCAAGTGTAATATGTCGAAGGTTCAATTCTCAGACGATACTGATACTGTACA
>Frequency_1_QualityScore_FFHHHDHJJJJIJJJJJJJIJJJJJJIJJJJJJJJJJJJJIJJJJJJJJIJJIJJJGHEHGHHHHHHFFEEDEEEEEEBBDDDDCDDDD_Mismatch_0_Sense_+_Library_PoolT
GACGATACTGATACTGTACAGCTCTATTTATGCAAAAAAGCTTGTAACAAATATAGTGTTTCCAATGCAAAATCATCGTTTCAGAATGA
>Frequency_1_QualityScore_FFHHHHHJJJJJJJJJJJJJJJJJIIJJJJIJJJJJJJJHJIJJJJJJIJJHHHHEEFFFFFFEEEEDDBDDBDDDDDDDDDDDDD>BD@BDDE_Mismatch_0_Sense_+_Library_PoolT
TTAGCAGAAAAATCGGACTACACACAGAAAGGCCCACGGTTCCATGGGAAGCAAGTCTTTCTTGGACGGGAATCGCCGGCGCGGCGTCGTAATT
>Frequency_1_QualityScore_FFHHHFFIIIIJEEGEHIHIIGHCFIGGHIGJGGJJIIIJIGIJJJGHDHIJJJJFHCHIIIIJJIIJHHHHHHHDAAEDDCDDFDDDDCDDCC_Mismatch_0_Sense_+_Library_PoolT
TCCAATGCAAAATCATCGTTTCAGAATGATATAAAATGCTATTTTTCTACATTTTATGCTTAAAATTTTATTTTTTGATTGTAAAATTTCCTCA
>Frequency_1_QualityScore_FDHFHFHIIHIJIIIIIHIJFEFHHJGHGGBDGHIIFGHGIIJEHHEHIBFHIJGIJGEIE@DGFGGFFFFFEECEC@CCDDBCDDDADCDACC_Mismatch_0_Sense_+_Library_PoolC
GTAGGTTCTAGGTTCTCTTCGTACCTATTGAAGTGTAATATGTCGAAGGTTCAATTCTCAGACGATACTGATACTGTACAGCTCTATTTATGCA
>Frequency_1_QualityScore_FFHHHHHJJJJJIHJIHHHHGFFFFFFDDDEDFEEEEEEDEEFFDEFEDDDDDDDDDDEDCDDDDDDDDDDCDDDDDDDDDDCCCDDDDDDDDC_Mismatch_0_Sense_+_Library_PoolC
GCCGGCGCGGCGTCGTAATTCATTCGGTCTGTATACTGTGATATATTCACCGTCTGTGACTGCGGGAATCCACACCCTTTAGTTGGTGGGAAAT
>Frequency_1_QualityScore_FFHHGHHJIJJCFFGGIIIJJIJIIJI?FHIIIJJJJIJJJJFIIIJJJJJIJIJGHIJGCICHHHHHHHFFFFFFDDDDDDDDEDDDDDACDD_Mismatch_0_Sense_+_Library_PoolC
ACCTATTGAAGTGTAATATGTCGAAGGTTCAATTCTCAGACGATACTGATACTGTACAGCTCTATTTATGCAAAAAAGCTTGTAACAAATATAG
>Frequency_1_QualityScore_FFHHHHHIJIJJJJHIJJHHHEHHIJIHIIIJJEGHIFHIJJJJIJJJHHHJJJIIJJIJJIJJIJJHGHFHHFFFFFFFDDEDEDDDDDDDDD_Mismatch_0_Sense_+_Library_PoolC
TTCTCTTCGTACCTATTGAAGTGTAATATGTCGAAGGTTCAATTCTCAGACGATACTGATACTGTACAGCTCTATTTATGCAAAAAAGCTTGTA
>Frequency_1_QualityScore_FFHHHHGIIJBFHFIICHIIIJHHHHFFFFFEEEDEDEEEFEEEEDEDCDDBBBCCEDDDCDBDD;ADDDDDDDDBAC@CCDDDBDBB@CBCCD_Mismatch_0_Sense_+_Library_PoolC
CGGCGCGGCGTCGTAATTCATTCGGTCTGTATACTGTGATATATTCACCGTCTGTGACTGCGGGAATCCACACCCTTTAGTTGGTGGGAAATAT
>Frequency_1_QualityScore_EFHHHHHJJHIIIJJHIIJIJJJIIJJIIGHIGJIIJJJHGIJGHIJJJJIIJJIJJJJHHHHFEFFFCEEEEEEEEEEEEFDDDDD>CCDEEE_Mismatch_0_Sense_+_Library_PoolC
ACACCCTTTAGTTGGTGGGAAATATTCCAATCAATAGCGTAGGTTCTAGGTTCTCTTCGTACCTATTGAAGTGTAATATGTCGAAGGTTCAATT
>Frequency_1_QualityScore_FFHHHHFJJJJIJJJJJIIJJJJJIGIJJJJJIIIJJIJJEGIJIGGIIIGHJJJIIHHDHHHGHHHHHEFFFFFEEEEACDDDDDDDDDDEED_Mismatch_0_Sense_+_Library_PoolC
AGACGATACTGATACTGTACAGCTCTATTTATGCAAAAAAGCTTGTAACAAATATAGTGTTTCCAATGCAAAATCATCGTTTCAGAATGATATA
>Frequency_1_QualityScore_ADHHGHHJBEHGIIGGGGIGGDHIG<BFEEBGIIIJIIJIFGHE*?GEIIIGIJ@EHCBFHIJGIJGFHAEEEHF>B@BBCCDEEEACD_Mismatch_0_Sense_+_Library_PoolC
TTCTAGGTTCTCTTCGTACCTATTGAAGTGTAATATGTCGAAGGTTCAATTCTCAGACGATACTGATACTGTACAGCTCTATTTATGCA
>Frequency_1_QualityScore_FFHHHFHIJJIIJJJIJJJJJJJJJJJJJIJHFDDDBDDDDBDEEDEEEEDDDDDDEEEEEE>CDDEDEECDDDDDDDDDACEDDDDDDBDBBD_Mismatch_0_Sense_+_Library_PoolC
GCAAGTCTTTCTTGGACGGGAATCGCCGGCGCGGCGTCGTAATTCATTCGGTCTGTATACTGTGATATATTCACCGTCTGTGACTGCGGGAATC
>Frequency_1_QualityScore_FFHHHHHJJJJJJJJJJJIJJJIJJIIJJJJJJJHIIJJJJIIJJJJJJJJJJJHFFDEEEDDDDDDDDDDDDDDDDDDEEDEEEDDDDDDDED_Mismatch_0_Sense_+_Library_PoolC
GGACTACACACAGAAAGGCCCACGGTTCCATGGGAAGCAAGTCTTTCTTGGACGGGAATCGCCGGCGCGGCGTCGTAATTCATTCGGTCTGTAT
>Frequency_1_QualityScore_FFHHHHHJIIJJJJJJJJJJGIJIJJJJJJJJIJJJJGIJJJJJJIHHHHHFFFFFCDDDDDDDDDDDD<BCDDDC@CCDDBDDCDCADDEEEA_Mismatch_0_Sense_+_Library_PoolC
CGGCGTCGTAATTCATTCGGTCTGTATACTGTGATATATTCACCGTCTGTGACTGCGGGAATCCACACCCTTTAGTTGGTGGGAAATATTCCAA
>Frequency_1_QualityScore_FFHHHHHJJJJJJJJJJJJJJJIJJJJJJJJIJJJJJJJJJJJJJJJJJJJJJJJIJJJJJHEHHHHHFFFFFFDEEEEEDDDDBDDDEDDDDC_Mismatch_0_Sense_+_Library_PoolC
TTCTCAGACGATACTGATACTGTACAGCTCTATTTATGCAAAAAAGCTTGTAACAAATATAGTGTTTCCAATGCAAAATCATCGTTTCAGAATG
