# Supplementary material for: Differential Gene Expression Reveals Candidate Genes for Drought Stress Response in Abies alba (Pinaceae)
Source: PLoS One. 2015 Apr 29;10(4):e0124564. doi: 10.1371/journal.pone.0124564 (PMC4414588; doi:10.1371/journal.pone.0124564)
Supplement: S2 File — (GZ) [file pone.0124564.s002.gz › comp21394_c0_seq1.fa]

>comp21394_c0_seq1 len=524 path=[1:0-523] : tr|A9NMX4|A9NMX4_PICSI Putative uncharacterized protein OS=Picea sitchensis PE=2 SV=1 e-value: 2e-59 blast score:  229
ACGAGCTCTGGGAAGAGGACCTGTGGCCTGTCGATACCGTGGAAGCCGATCTTGATGCTGTCGAAGATCGCAAAGACACGAATTGTAACCGTGCAAAATTCGTCATACACAGCACGGGAATCCGCGGGAGCCCGCGGATGATTCCCAGAATCGGAGGCTCCTCGTCCGAAGCCGTGCTCCGACATCAACATCAATCGGCGCCCGTTAACGTACCCGACTGGAGTAAAATACTGGGAGCCGACCACCGGAAAGAACAGAACCTTTATGCCGTCGATGTCGACATGGACGACGAGGACGAAGAGGACGAGAAACTGCCTCCGCACGAGTACCTGGCGAGGGAGCACGCCCGCTGCGGGAGTTTTGCCACGGCCTCCGTCCTGCAAGGCGTCGGGCTCAAGGGCCGAGACATGAGCCGAGTTCGAAACGCGGTATGGAGGCAAACCGGATTTCTCGGCTGAAAATAACCCTAGCACCTCCAAATAAAACGAAAAAGAAACCGCTATTGCTCTCGTTAAAGGAAAGAT

>Frequency_1_QualityScore_FFHHHHHJJIJJJJJJJJJJIJJJJJIJJJJIIJIJHIFHFDDDDDDDDDDDDDDDDDDDDDDDDDDD<<CBABDDDDDD@BDDDDABDDBDDD_Mismatch_0_Sense_+_Library_PoolT
CTGCGGGAGTTTTGCCACGGCCTCCGTCCTGCAAGGCGTCGGGCTCAAGGGCCGAGACATGAGCCGAGTTCGAAACGCGGTATGGAGGCAAACC
>Frequency_1_QualityScore_FFFDHHDGGHGGIGGIJIIGI?FBFGGGCFHGIIJJI<ABDEFFFDD?@?CACDCDCCDDC?CDDDCBDCCDDDDCCDD@D@>BDDDDD<>><@_Mismatch_0_Sense_+_Library_PoolT
TGAGCCGAGTTCGAAACGCGGTATGGAGGCAAACCGGATTTCTCGGCTGAAAATAACCCTAGCACCTCCAAATAAAACGAAAAAGAAACCGCTA
>Frequency_1_QualityScore_FFHHHHHJJGIJJJJJJJJJJGIJJJJJJJJIJJJJJEHFFFFFFDDDDDDDDDDDDDDDDDDDDDDDDDDCDDDDDDDD_Mismatch_0_Sense_+_Library_PoolT
TGAGCCGAGTTCGAAACGCGGTATGGAGGCAAACCGGATTTCTCGGCTGAAAATAACCCTAGCACCTCCAAATAAAACGA
>Frequency_1_QualityScore_D@DFF1C@CGGIIGGHE?FCHGGI;AGGIGGCHCEF@A?DBD@7;=ACCCCCBCBBC5>AACCCCB;B<>?>?AC925>5@@CC:@CCCB<@?B_Mismatch_0_Sense_+_Library_PoolT
AAACGCGGTATGGAGGCAAACCGGATTTCTCGGCTGAAAATAACCCTAGCACCTCCAAATAAAACGAAAAAGAAACCGCTATTGCTCTCGTTAA
>Frequency_1_QualityScore_FFFHHHHJJJJJJJJJJJHIIJJJJJJJJJIIJJJJJJJJJJJJJHHHHFEFFFFEEEEDDDDDDDDDDDDBDDBDDDDDDDDDDDDDDDDDDD_Mismatch_0_Sense_+_Library_PoolT
GGTATGGAGGCAAACCGGATTTCTCGGCTGAAAATAACCCTAGCACCTCCAAATAAAACGAAAAAGAAACCGCTATTGCTCTCGTTAAAGGAAA
>Frequency_1_QualityScore_FFHHHHHJJJJJJIJJJJJJJJJDHHJJJIJJJJHHHHFFDDDDDDDDDDDDDDD?BDDDDDDDDDDBBBCDDDDDDDDDDDDDDDDDEDDDDD_Mismatch_0_Sense_+_Library_PoolT
GCCACGGCCTCCGTCCTGCAAGGCGTCGGGCTCAAGGGCCGAGACATGAGCCGAGTTCGAAACGCGGTATGGAGGCAAACCGGATTTCTCGGCT
>Frequency_1_QualityScore_DDHDHH>BAAEGGIIGEHHIEGHIIIIIIEHEAG2@;CGICHIIAA_Mismatch_0_Sense_+_Library_PoolT
AATACTGGGAGCCGACCACCGGAAAGAACAGAACCTTTATGCCGTC
>Frequency_1_QualityScore_FFHGHHHJIJIIIIJJIJDGIIGIIEIGJIGH?EHFDFFDDDDDDDDDDCDBD?AAD<@DDDDDDEDDB?BDBDDDDDDDDDDDDCDABCDDDD_Mismatch_0_Sense_+_Library_PoolT
CGTCGGGCTCAAGGGCCGAGACATGAGCCGAGTTCGAAACGCGGTATGGAGGCAAACCGGATTTCTCGGCTGAAAATAACCCTAGCACCTCCAA
>Frequency_1_QualityScore_FFHHHGHJJJJIJDIIGIEHIJEIIIIIJHHHFFFDEDDDDDDDDBDDDDDDDBDDDCDDDDDDDDDDDDDDDDDBB?BD<ABDDBBDD95?CC_Mismatch_1_Sense_+_Library_PoolT
GCACGCCCGCTGCGGGAGTTTTGCCACGGCCTCCGTCCTGCAAGGCGTCAGGCTCAAGGGCCGAGACATGAGCCGAGTTCGAAACGCGGTATGG
>Frequency_1_QualityScore_FFHHHHHJJJJJJJJJJJJJJIIIJJJJJJIJJJJJJJJJJJJJJJJJIJIHHFFFFFFEEEDBDBBDDDDDCDDDCEDDDDDDDDDDBDDCDD_Mismatch_0_Sense_+_Library_PoolT
TCTCGGCTGAAAATAACCCTAGCACCTCCAAATAAAACGAAAAAGAAACCGCTATTGCTCTCGTTAAAGGAAAGATCTTTTATCGTGAAATCTT
>Frequency_1_QualityScore_FFFHHHHJJHIJJJJJJJJJJIJJJJJJJJJIJJIIJJJJJJIJJJJJJJJHGHFFDDEEEDDDDDDDDCCDDDDDDDDCDDDDDDDDCEDDDD_Mismatch_0_Sense_+_Library_PoolT
GCAAACCGGATTTCTCGGCTGAAAATAACCCTAGCACCTCCAAATAAAACGAAAAAGAAACCGCTATTGCTCTCGTTAAAGGAAAGATCTTTTA
>Frequency_1_QualityScore_FFHHHH1EHIJJJJJJJJJJJJJJJJJJJJJJJJJJJJJIJJJJJJJJHHHHFFFFEEEEEDDDEDDDDCDDDDC_Mismatch_1_Sense_+_Library_PoolT
TAACCCCAGCACCTCCAAATAAAACGAAAAAGAAACCGCTATTGCTCTCGTTAAAGGAAAGATCTTTTATCGTGA
>Frequency_1_QualityScore_FFGHHGFIJHHIIJJJIIIGIJIJJGGJJJJJJGIIGHBDDDDDDDDDDCBDDDBDBBCCDCDDDDDD<<ADDBDDDDDD@BBDBCDDBDD@BD_Mismatch_0_Sense_+_Library_PoolC
CTGCGGGAGTTTTGCCACGGCCTCCGTCCTGCAAGGCGTCGGGCTCAAGGGCCGAGACATGAGCCGAGTTCGAAACGCGGTATGGAGGCAAACC
>Frequency_1_QualityScore_FFHHHHHJGIJJJJJJJJJJJJJIFHJJJJJJJJJJJJJJHHHHHFFFFFDEDEEDCCDDDDDDDDDDDDDDDDDDDDDDDDDDDDDDDDDDDD_Mismatch_0_Sense_+_Library_PoolC
AAACGCGGTATGGAGGCAAACCGGATTTCTCGGCTGAAAATAACCCTAGCACCTCCAAATAAAACGAAAAAGAAACCGCTATTGCTCTCGTTAA
>Frequency_1_QualityScore_FFFHHHHJJJJJJJJJJJHJJJJJJJJJJJIJJJJJJJJJJJJJJJJJJJIJHHHHHGFFFDDDDD@BDDDDDDDDDDDDDDDDBDDDDCDDDD_Mismatch_0_Sense_+_Library_PoolC
GGTATGGAGGCAAACCGGATTTCTCGGCTGAAAATAACCCTAGCACCTCCAAATAAAACGAAAAAGAAACCGCTATTGCTCTCGTTAAAGGAAA
>Frequency_13_QualityScore_FFHHHHHIIIJIIGIIIIIHIIIEHGIIIIIIHHHGGFFEDCDCDDDDDDDDDCD?BDDCCDDCCCD<A@CBCCCDCCCCBCDBACCCDCCCDD_Mismatch_0_Sense_+_Library_PoolC
GCCACGGCCTCCGTCCTGCAAGGCGTCGGGCTCAAGGGCCGAGACATGAGCCGAGTTCGAAACGCGGTATGGAGGCAAACCGGATTTCTCGGCT
>Frequency_4_QualityScore_EEGHGHHJJJIIIJJIJJGIIJJIJIIIJJIICGHGFGGEEDDDABCDDDCCDCCCCCCC?ACDDEDDDACCCDDCDDDDDDCDDCCDCDCDDB_Mismatch_0_Sense_+_Library_PoolC
CGTCGGGCTCAAGGGCCGAGACATGAGCCGAGTTCGAAACGCGGTATGGAGGCAAACCGGATTTCTCGGCTGAAAATAACCCTAGCACCTCCAA
>Frequency_8_QualityScore_EFHHHHHIHIIHHIIIIJIIIIIGHDGHIHIIIIIIGDEEEEDEDDDCCCDDD@CCCCDDCCCDC@ABCBCDDCDDDDDDDCCCDCC_Mismatch_0_Sense_+_Library_PoolC
CTCAAGGGCCGAGACATGAGCCGAGTTCGAAACGCGGTATGGAGGCAAACCGGATTTCTCGGCTGAAAATAACCCTAGCACCTCCAA
>Frequency_7_QualityScore_FFGGGGGJIIHIIHIFHEFIGHIHIEFGHACDFGFGGGEEEEDDCABCDDEDDDCCCBACCCCDCCCBCBCDDCDDDCCCCDC@CCBA_Mismatch_0_Sense_+_Library_PoolC
CCGAGACATGAGCCGAGTTCGAAACGCGGTATGGAGGCAAACCGGATTTCTCGGCTGAAAATAACCCTAGCACCTCCAAATAAAACGA
>Frequency_6_QualityScore_EFGGGGGIHGGHHGIGIIIFFEGEGIICE?BEEEECCB?@ABBBCCCCCACCBCCCBA:====>?@AA??A@@A<?AABCDCDABB===@CB@A_Mismatch_0_Sense_+_Library_PoolC
CTGGCGAGGGAGCACGCCCGCTGCGGGAGTTTTGCCACGGCCTCCGTCCTGCAAGGCGTCGGGCTCAAGGGCCGAGACATGAGCCGAGTTCGAA
>Frequency_6_QualityScore_FFHGHHGIJIJJJHIFIHIIIIJIIIIJIJIGGFEFEEEEDEDDD?ADCDDDDDDDD?BDDDDDDDDDD@ACBABCCDEDCCCDDBCCBCCDDD_Mismatch_0_Sense_+_Library_PoolC
CCGTCCTGCAAGGCGTCGGGCTCAAGGGCCGAGACATGAGCCGAGTTCGAAACGCGGTATGGAGGCAAACCGGATTTCTCGGCTGAAAATAACC
>Frequency_6_QualityScore_FFGFGGGHGGHIIIIHHHGHHIAFGHGGGGGGGHGFFGFFDDCACCCCC?CAAB>ACCCC?AB<>@@@@>>?A@BBCBBC??@:>=<<?:@ABA_Mismatch_0_Sense_+_Library_PoolC
CGAGAAACTGCCTCCGCACGAGTACCTGGCGAGGGAGCACGCCCGCTGCGGGAGTTTTGCCACGGCCTCCGTCCTGCAAGGCGTCGGGCTCAAG
>Frequency_6_QualityScore_EFGGHHHJIIIIJJJJJHIJIIIJIFGAEFEEEDEECACCDDDDCDDCCCDDDDCC@CDDDDDDDDDDD?BCBDDDDDDCDDDCCC<@CCBCDD_Mismatch_0_Sense_+_Library_PoolC
GGCGAGGGAGCACGCCCGCTGCGGGAGTTTTGCCACGGCCTCCGTCCTGCAAGGCGTCGGGCTCAAGGGCCGAGACATGAGCCGAGTTCGAAAC
>Frequency_5_QualityScore_FFHHGFGIHHIGHHIEGIIIIIFHGHGIHIHIGGGHGFGEBCCDDDDDDDDDBC@BCDACCDC?BB?BCCACCCDCCDCCBB?>ACCDDBBCDC_Mismatch_0_Sense_+_Library_PoolC
CCACGGCCTCCGTCCTGCAAGGCGTCGGGCTCAAGGGCCGAGACATGAGCCGAGTTCGAAACGCGGTATGGAGGCAAACCGGATTTCTCGGCTG
>Frequency_5_QualityScore_FFHHHHHEHIJJJJJIHIIIIJJGIIIIJJJJJIIIHHGHGHGGFFFDEEEDDDDDDDDCCCDDDDDCCCDDCBCCBDDDDDDDDDDDDCCBCC_Mismatch_0_Sense_+_Library_PoolC
AACGCGGTATGGAGGCAAACCGGATTTCTCGGCTGAAAATAACCCTAGCACCTCCAAATAAAACGAAAAAGAAACCGCTATTGCTCTCGTTAAA
>Frequency_5_QualityScore_FFHGFHGHIHIJHIJIJJGFHIIFHIIIGHIIHIFEEFGFEEEDDDABD>>BCDDCBB?BCCCDCDCDCBCDCCDCDDDBBBACDCC>A@BBBC_Mismatch_0_Sense_+_Library_PoolC
GCCGAGTTCGAAACGCGGTATGGAGGCAAACCGGATTTCTCGGCTGAAAATAACCCTAGCACCTCCAAATAAAACGAAAAAGAAACCGCTATTG
>Frequency_5_QualityScore_DEBGGFEFFIGCHEGHIIHAD?DGEDFGGHGECEBEDAACBACC@@BB@@<@@@CDACC@C?@@A@=?==AACBBABA>A;?CB?=?@@BBC<>_Mismatch_0_Sense_+_Library_PoolC
GGAGCACGCCCGCTGCGGGAGTTTTGCCACGGCCTCCGTCCTGCAAGGCGTCGGGCTCAAGGGCCGAGACATGAGCCGAGTTCGAAACGCGGTA
>Frequency_4_QualityScore_EEHEHGGGHIEGFGHIIIIHIHIGHGIIIEGHGGHDECEDDBBBACCCCCA?CAAA@@?CCCCBACA===?=@CB@A?@A@@@=?@BCAAA@A>_Mismatch_0_Sense_+_Library_PoolC
CCGCTGCGGGAGTTTTGCCACGGCCTCCGTCCTGCAAGGCGTCGGGCTCAAGGGCCGAGACATGAGCCGAGTTCGAAACGCGGTATGGAGGCAA
>Frequency_4_QualityScore_DEGGFHHJHJHHIIIIGIIIIGHHIHGGHIIIIIHGEFGGFEDCCCCCCABCC;ACDCAC@@???CCCC@ACBAACAACC=?>BBABACCCAAA_Mismatch_0_Sense_+_Library_PoolC
GAGAAACTGCCTCCGCACGAGTACCTGGCGAGGGAGCACGCCCGCTGCGGGAGTTTTGCCACGGCCTCCGTCCTGCAAGGCGTCGGGCTCAAGG
>Frequency_4_QualityScore_EEGFFGFCHGFGIIFHHIIIIIIIIIJIIIIIGFGCDED?@CCCCCCABCC;?CDDDCCCCCCCCCC?==ACEAAC?B@>ABDCCC?==ACB@C_Mismatch_0_Sense_+_Library_PoolC
TGCAAGGCGTCGGGCTCAAGGGCCGAGACATGAGCCGAGTTCGAAACGCGGTATGGAGGCAAACCGGATTTCTCGGCTGAAAATAACCCTAGCA
>Frequency_4_QualityScore_FFHGHGHIJJIJIHGHIJHIJIIHIIIGHHGGGFDDECECDCCBCCCA?CCADCCCCCCCDCCDDDDCDCCCC=ACDABCCCCCC;?CCDCDCC_Mismatch_0_Sense_+_Library_PoolC
GCCCGCTGCGGGAGTTTTGCCACGGCCTCCGTCCTGCAAGGCGTCGGGCTCAAGGGCCGAGACATGAGCCGAGTTCGAAACGCGGTATGGAGGC
>Frequency_4_QualityScore_FFHHHGHIJJJJJJJJIIIJJIGIGHIIIIHHHGGFEDEDDDDDDDDDDDDCCCDDCDDCDDDDCDCDDCDCDDDDDDDDDCD=ACCCDDDCDC_Mismatch_0_Sense_+_Library_PoolC
GAGGGAGCACGCCCGCTGCGGGAGTTTTGCCACGGCCTCCGTCCTGCAAGGCGTCGGGCTCAAGGGCCGAGACATGAGCCGAGTTCGAAACGCG
>Frequency_4_QualityScore_DDGGGHEIGIGIHIGHIIIHIIIIFGEGIIIIIEEFEE>ACCCDCCCDDC9=BCACACCCDACBAB??ACCDDDDDDCCCCCDCDDDCDDDCCC_Mismatch_0_Sense_+_Library_PoolC
GCAAGGCGTCGGGCTCAAGGGCCGAGACATGAGCCGAGTTCGAAACGCGGTATGGAGGCAAACCGGATTTCTCGGCTGAAAATAACCCTAGCAC
>Frequency_4_QualityScore_EEGGGGHIJJHIHIIIGIGIIIHIGIIIJJJHGCC@CDDCCCDDCCCCCCCCCCCCDDCDDCBBAAABCABCCCCDCCCCCC@AACDBDCCA@B_Mismatch_0_Sense_+_Library_PoolC
GAGTACCTGGCGAGGGAGCACGCCCGCTGCGGGAGTTTTGCCACGGCCTCCGTCCTGCAAGGCGTCGGGCTCAAGGGCCGAGACATGAGCCGAG
>Frequency_4_QualityScore_FEFFGGFIIIIIHIFGIIIIHIIHIH?EEIHHGHHEGIIGGEEDDEDEDCBCCC?@BBCCCCCCCDDDCACACC@CCDCCCACCAA>AB;>CCD_Mismatch_0_Sense_+_Library_PoolC
AGACATGAGCCGAGTTCGAAACGCGGTATGGAGGCAAACCGGATTTCTCGGCTGAAAATAACCCTAGCACCTCCAAATAAAACGAAAAAGAAAC
>Frequency_4_QualityScore_EEGGHEGGIHIIHGIHIJFIIGIIIFIIIHCFGEDEGEEEEEEDCC@BBCCEDCCCCBACDDCCDCDCCCDDDDCCCCCDDDDCDCDCC_Mismatch_0_Sense_+_Library_PoolC
GCCGAGACATGAGCCGAGTTCGAAACGCGGTATGGAGGCAAACCGGATTTCTCGGCTGAAAATAACCCTAGCACCTCCAAATAAAACGA
>Frequency_4_QualityScore_CCEFGFGGGGGBGEFHIIHIHIIIIICGHIHHGHGEEGDEBCC?ACCBCB?ABB>67=ABBA@BCCCCB>AA>BCCDCCACCC@CCCACBAA?A_Mismatch_0_Sense_+_Library_PoolC
GTCCTGCAAGGCGTCGGGCTCAAGGGCCGAGACATGAGCCGAGTTCGAAACGCGGTATGGAGGCAAACCGGATTTCTCGGCTGAAAATAACCCT
>Frequency_4_QualityScore_FFHHGHHJJJJGIIHHIHIIJGIGIIHIIIJIIIJIHHFEDCCDDCCDCCCCCABCBCCBCDCCC=?CCCDDDCCCCDCCDCCCDDEDCCCCD?_Mismatch_0_Sense_+_Library_PoolC
CACGGCCTCCGTCCTGCAAGGCGTCGGGCTCAAGGGCCGAGACATGAGCCGAGTTCGAAACGCGGTATGGAGGCAAACCGGATTTCTCGGCTGA
>Frequency_4_QualityScore_FFHHHHHJIJJJJHIGHIJJJJHIHIIIIHHGFGEEEEEEEDDDCCDDDCCDDCDDDDDDACCCDDDDDDDCCD?ADDBCDDDCDD>ACDDCBC_Mismatch_0_Sense_+_Library_PoolC
CGCCCGCTGCGGGAGTTTTGCCACGGCCTCCGTCCTGCAAGGCGTCGGGCTCAAGGGCCGAGACATGAGCCGAGTTCGAAACGCGGTATGGAGG
>Frequency_4_QualityScore_EEGFGHGIIIIIHIHIGHIGIICGEHGIIIGHHGFDCEECADCDCBCC9=BCCCCCCBBACCCC@@BAAACCCBC@AACBCDCBABABBCCCCB_Mismatch_0_Sense_+_Library_PoolC
AAGGCGTCGGGCTCAAGGGCCGAGACATGAGCCGAGTTCGAAACGCGGTATGGAGGCAAACCGGATTTCTCGGCTGAAAATAACCCTAGCACCT
>Frequency_4_QualityScore_EEGGHGHIIIHHGEIIGIIGGD?EGEGHGHCFGFEEEEEEDCCACCAC=BCCDCCBA?AAB=@CB@@BB?ACACCDCA=?=ACDCAAAA@??CA_Mismatch_0_Sense_+_Library_PoolC
GACATGGACGACGAGGACGAAGAGGACGAGAAACTGCCTCCGCACGAGTACCTGGCGAGGGAGCACGCCCGCTGCGGGAGTTTTGCCACGGCCT
>Frequency_4_QualityScore_FEGHFGEIIGIHIIIIIEGHFIFIIIGIHHHEEECC?ACCBCCDD@ACCDDCCBC@BADACCCAA=ABCAACCBCCC@CBCA>@ACDBCCBC@C_Mismatch_0_Sense_+_Library_PoolC
CGAGTACCTGGCGAGGGAGCACGCCCGCTGCGGGAGTTTTGCCACGGCCTCCGTCCTGCAAGGCGTCGGGCTCAAGGGCCGAGACATGAGCCGA
>Frequency_4_QualityScore_FEGHHFHGIIIIJJJIJJJIGHIEHFIHHIFHGGGDB@@CCBCCDABCC<ACDCBBCC@@ACCCDACCCCEDCCCCDACCADDCDDCDDDAAAC_Mismatch_0_Sense_+_Library_PoolC
CAAGGCGTCGGGCTCAAGGGCCGAGACATGAGCCGAGTTCGAAACGCGGTATGGAGGCAAACCGGATTTCTCGGCTGAAAATAACCCTAGCACC
>Frequency_4_QualityScore_FEEGEGGIIIJIJJIIIIIJGHGGGHHGGGGGDE@DEDCDCDDCDDA@CCCCCCDCCBCCCCAAABCCCACBCDABCCDCCCCCBDDDCDDDDD_Mismatch_0_Sense_+_Library_PoolC
GGCGTCGGGCTCAAGGGCCGAGACATGAGCCGAGTTCGAAACGCGGTATGGAGGCAAACCGGATTTCTCGGCTGAAAATAACCCTAGCACCTCC
>Frequency_3_QualityScore_EEHHEFFGGHIFIDIHEIGDFDEE?EGHIIJHHGGF<CBCCECBCBCCCBABB>>BABBBBBCCBDDCBACC?@>BBADDBBBCCDBBCDDDBC_Mismatch_0_Sense_+_Library_PoolC
TCAAGGGCCGAGACATGAGCCGAGTTCGAAACGCGGTATGGAGGCAAACCGGATTTCTCGGCTGAAAATAACCCTAGCACCTCCAAATAAAACG
>Frequency_3_QualityScore_EEFGGGHJGICHHIJGIHIFEGFHIJHIIIIJIICAD>CDEDCCECCCDCBCCDBDDCCCCCBCCCDDDAACCCCCDDDDDCBCCDDAACDDBC_Mismatch_0_Sense_+_Library_PoolC
AAGGGCCGAGACATGAGCCGAGTTCGAAACGCGGTATGGAGGCAAACCGGATTTCTCGGCTGAAAATAACCCTAGCACCTCCAAATAAAACGAA
>Frequency_3_QualityScore_EFGGFFGGIIIFGICFHHHIHDFHIHGIEGGIGIIEHFFBBACCDDBABA;?B@BBBDCCCCB@B>@A=@C;?CBBAC>AADCD@DCB>>_Mismatch_0_Sense_+_Library_PoolC
GGGCTCAAGGGCCGAGACATGAGCCGAGTTCGAAACGCGGTATGGAGGCAAACCGGATTTCTCGGCTGAAAATAACCCTAGCACCTCCAA
>Frequency_3_QualityScore_EFGDGEGIIHIFFEDGHHIJJIIGEHGHHHGHGFGEFFDDAA@AB@=@>BCCCCBCBC?@?@BDBDCCB?>A8?CCCBACABAC>>B@AC@AA@_Mismatch_0_Sense_+_Library_PoolC
CCCGCTGCGGGAGTTTTGCCACGGCCTCCGTCCTGCAAGGCGTCGGGCTCAAGGGCCGAGACATGAGCCGAGTTCGAAACGCGGTATGGAGGCA
>Frequency_3_QualityScore_FFHHHHHJJJHIFGIJIJJJIIJJJJJJHIIIIIIFFGGFDD?ADDCDDCDDCC>ACDDDDCCCCCCDDBAADDDEDDDDDDBBCCCCCADCDC_Mismatch_0_Sense_+_Library_PoolC
TCCTGCAAGGCGTCGGGCTCAAGGGCCGAGACATGAGCCGAGTTCGAAACGCGGTATGGAGGCAAACCGGATTTCTCGGCTGAAAATAACCCTA
>Frequency_3_QualityScore_FFHHHHHJJJJJJJJIJJJJJDHGHIJIJJJJIHHFFFDDDEDDDDDDDDDCBCDCDDDDDDDDDDDCC?CCDDDCDDDDCD?BCCACCCDDDD_Mismatch_0_Sense_+_Library_PoolC
AGGGAGCACGCCCGCTGCGGGAGTTTTGCCACGGCCTCCGTCCTGCAAGGCGTCGGGCTCAAGGGCCGAGACATGAGCCGAGTTCGAAACGCGG
>Frequency_3_QualityScore_EEEFECEHGHHFHGFEECEDHGGEFHGAHEFHHHHCEBCDDEEDEBB<A?@:@BC?CBC??AC>@B><?A@BCABBBC@?9=<ABABBABBC=B_Mismatch_0_Sense_+_Library_PoolC
CGAGGACGAAGAGGACGAGAAACTGCCTCCGCACGAGTACCTGGCGAGGGAGCACGCCCGCTGCGGGAGTTTTGCCACGGCCTCCGTCCTGCAA
>Frequency_3_QualityScore_EEHFHFHIIGIJFHHIHGGHIJGHJHHIHHIJJFHIHIGGGFDEDABACCACDDCCDCDDDCCCCC@ABABCDDDDBCAACABCDDDCBBCDBC_Mismatch_0_Sense_+_Library_PoolC
CCGAGTTCGAAACGCGGTATGGAGGCAAACCGGATTTCTCGGCTGAAAATAACCCTAGCACCTCCAAATAAAACGAAAAAGAAACCGCTATTGC
>Frequency_3_QualityScore_FFHGHHHDFHIIJJJJIHIIFHIIEHHFHIIIHHHGADDEDDBCDDDDDDDDCDDDDDDDDDDDCD;@C@BCDDDDDC=BDDDDCDDDBCDDDD_Mismatch_0_Sense_+_Library_PoolC
GCGGGAGTTTTGCCACGGCCTCCGTCCTGCAAGGCGTCGGGCTCAAGGGCCGAGACATGAGCCGAGTTCGAAACGCGGTATGGAGGCAAACCGG
>Frequency_3_QualityScore_FFHHHHHJJJJJJJJJIJGIIJJJJJJIJJJIIIIIIGGFEEDDDDDD?C?CDDDDDDDDDDCDDDDDD>CDDCDDDCBCDDDDCDDCDDCCBD_Mismatch_0_Sense_+_Library_PoolC
AAACTGCCTCCGCACGAGTACCTGGCGAGGGAGCACGCCCGCTGCGGGAGTTTTGCCACGGCCTCCGTCCTGCAAGGCGTCGGGCTCAAGGGCC
>Frequency_3_QualityScore_DEGGGGGHIIIIIBGHIIIIIJDIIIHIIHIHGIGGFEECCCC?A>BCDCDBCC<?=@CCCCCC@CBDACBCCAACC@@BCCCDDC=ACCACAC_Mismatch_0_Sense_+_Library_PoolC
GCCTCCGCACGAGTACCTGGCGAGGGAGCACGCCCGCTGCGGGAGTTTTGCCACGGCCTCCGTCCTGCAAGGCGTCGGGCTCAAGGGCCGAGAC
>Frequency_3_QualityScore_FFHFGGHHHJJIIIJIIIJDGHIJIIJJHIIIJIJGGHGEFFFEDDDACCDDDDDDCCDDCDDCDCCDCBCDDDDDDBBCDDCCDDCC@BBCDD_Mismatch_0_Sense_+_Library_PoolC
AGCCGAGTTCGAAACGCGGTATGGAGGCAAACCGGATTTCTCGGCTGAAAATAACCCTAGCACCTCCAAATAAAACGAAAAAGAAACCGCTATT
>Frequency_3_QualityScore_FFHHHHHJHHJJJJJJJJJJGIJJJJJJJIIJJJJHGGGFFEEEEDDDDDDDDDDDDDDDDDDDDDDDDCDCCDDDDDDDDDDCDDDDDDDCDD_Mismatch_0_Sense_+_Library_PoolC
GAGCCGAGTTCGAAACGCGGTATGGAGGCAAACCGGATTTCTCGGCTGAAAATAACCCTAGCACCTCCAAATAAAACGAAAAAGAAACCGCTAT
>Frequency_3_QualityScore_FFHHHHHJIIJJJJIGHIJHIJJJGIFIHIIHIIIIHGGFFEEDCCDCDDDDDDDDCC>BDDCDCDDCDACDDDDCDCCCCCDCCDABCCDDDD_Mismatch_0_Sense_+_Library_PoolC
TTTGCCACGGCCTCCGTCCTGCAAGGCGTCGGGCTCAAGGGCCGAGACATGAGCCGAGTTCGAAACGCGGTATGGAGGCAAACCGGATTTCTCG
>Frequency_3_QualityScore_EEFGGFCHGGGGIHIFICGHIGHHGHIIIGEFHIHHGHGHGGFIIIHHFFFFFFGDEEDDBCABAB>ADBBA>@CACABDDCCBCBCD>:@BBC_Mismatch_0_Sense_+_Library_PoolC
GTATGGAGGCAAACCGGATTTCTCGGCTGAAAATAACCCTAGCACCTCCAAATAAAACGAAAAAGAAACCGCTATTGCTCTCGTTAAAGGAAAG
>Frequency_2_QualityScore_EEHGHHHIIIJFBGGIEIGIIGGIIIIDBEIGIHIIHGECEEEEEEEEEECEEDCCDDDCDDDCCCCDDBCCCDDDBCCCDDDCDCCCDDCDDC_Mismatch_0_Sense_+_Library_PoolC
TCGAAACGCGGTATGGAGGCAAACCGGATTTCTCGGCTGAAAATAACCCTAGCACCTCCAAATAAAACGAAAAAGAAACCGCTATTGCTCTCGT
>Frequency_2_QualityScore_FFHHHHGIJIJIHIJDGIIIGGIJGIJIIIIJJJHHHHHFFFCDDCD?BCDCDDDDCDDDDDDDDDDDD@BCCDDDDC?:BCCDCCDDCCDCCC_Mismatch_0_Sense_+_Library_PoolC
ACATGGACGACGAGGACGAAGAGGACGAGAAACTGCCTCCGCACGAGTACCTGGCGAGGGAGCACGCCCGCTGCGGGAGTTTTGCCACGGCCTC
>Frequency_2_QualityScore_FFHHGHHIIIIIIIIIHIIEGIIHIIIIHIII?GHEGGFFEDCCDEDCCCDDDDCCDDDDDD@CDDCDDCDDDD??BCDCDDDCCCDDDABCDD_Mismatch_0_Sense_+_Library_PoolC
GAGTTTTGCCACGGCCTCCGTCCTGCAAGGCGTCGGGCTCAAGGGCCGAGACATGAGCCGAGTTCGAAACGCGGTATGGAGGCAAACCGGATTT
>Frequency_2_QualityScore_FFHHGGHIIIJJIJIIIIIGIIIIIJIIJJGIIIJHIIHFFCDEBBCCDDDAABCCCDCDDDDDC?ACDAABCCDD?9;ACC?AACCC=C?BBA_Mismatch_0_Sense_+_Library_PoolC
CGGGAGTTTTGCCACGGCCTCCGTCCTGCAAGGCGTCGGGCTCAAGGGCCGAGACATGAGCCGAGTTCGAAACGCGGTATGGAGGCAAACCGGA
>Frequency_2_QualityScore_EEGHGFGHIIIGGIIIIIIIGGHGGIIEDGEGIICECCEFAC>?=?;@CCAAAABCBDACCCCCCCCC9;7>??ACDBAAAA;@ACCCCDD>;>_Mismatch_0_Sense_+_Library_PoolC
CGCTGCGGGAGTTTTGCCACGGCCTCCGTCCTGCAAGGCGTCGGGCTCAAGGGCCGAGACATGAGCCGAGTTCGAAACGCGGTATGGAGGCAAA
>Frequency_2_QualityScore_FFHHHHGIIJJIJJJIIIJIIGIHIJJJJJJCEECCGE9?CEIGIGGGEDCDDDCDDBCCCDDCD?C=ACCCCCDDDCDDACDAC>ADCDDDDD_Mismatch_0_Sense_+_Library_PoolC
CCACCGGAAAGAACAGAACCTTTATGCCGTCGATGTCGACATGGACGACGAGGACGAAGAGGACGAGAAACTGCCTCCGCACGAGTACCTGGCG
>Frequency_2_QualityScore_FFHHHHHJIIIJIJJIJIIIJJJJJEIIJJJJHIJIIGHFDDDDDDDDDDDDDCDDCDDDDDDDDCD;A?ACDDDDDDDABBDCCCDDDCCDCC_Mismatch_0_Sense_+_Library_PoolC
TGCGGGAGTTTTGCCACGGCCTCCGTCCTGCAAGGCGTCGGGCTCAAGGGCCGAGACATGAGCCGAGTTCGAAACGCGGTATGGAGGCAAACCG
>Frequency_2_QualityScore_FFEGHGHJIIIIIJJHJIGIGHIIIIIIIJIIFECEDDEEEEDACDDDDDDCDDDDDDDDDCC9?ADCDBCDDCCDDDDDCBDCDCDDDDCDC?_Mismatch_0_Sense_+_Library_PoolC
AGTACCTGGCGAGGGAGCACGCCCGCTGCGGGAGTTTTGCCACGGCCTCCGTCCTGCAAGGCGTCGGGCTCAAGGGCCGAGACATGAGCCGAGT
>Frequency_2_QualityScore_EFHHHHHJJJJJIJJJIJIIIIIIIIJIJJGIJJHHGFFFFEEEEDDDDDDDDBCDDDDDDDDDDDCDDCDDDDDDDDDDDDDCD=BCCACCDD_Mismatch_0_Sense_+_Library_PoolC
ATGTCGACATGGACGACGAGGACGAAGAGGACGAGAAACTGCCTCCGCACGAGTACCTGGCGAGGGAGCACGCCCGCTGCGGGAGTTTTGCCAC
>Frequency_2_QualityScore_EEHGGHCIIIIIIHIIJJJJIJIIFIIHIGHIJIJHIIDGFEDDCDCCDACCDBCDCDDAC=AACDCDCC=?@ACCDBACDDDCBACCCCBC?A_Mismatch_0_Sense_+_Library_PoolC
AAGAGGACGAGAAACTGCCTCCGCACGAGTACCTGGCGAGGGAGCACGCCCGCTGCGGGAGTTTTGCCACGGCCTCCGTCCTGCAAGGCGTCGG
>Frequency_2_QualityScore_FFHHHHHJJJJJJJGIIJJJJIJHIJJIJJJJJJIHGFFDDDDDCC?CDDDDDDDDDDDDDDDDDDDDDDCDDDC?CCCDCDDCDCCDDDCCDC_Mismatch_0_Sense_+_Library_PoolC
TGCCTCCGCACGAGTACCTGGCGAGGGAGCACGCCCGCTGCGGGAGTTTTGCCACGGCCTCCGTCCTGCAAGGCGTCGGGCTCAAGGGCCGAGA
>Frequency_2_QualityScore_FFHHHHGIJGIIJJHJJHFHIIJIIGIIJIJJIJIJJGGHHGGGEEFEEEEEEDDDDDDDDDCDDDDDBACDDDDDCCACDDCCDDDDDDDDDD_Mismatch_0_Sense_+_Library_PoolC
GAAACGCGGTATGGAGGCAAACCGGATTTCTCGGCTGAAAATAACCCTAGCACCTCCAAATAAAACGAAAAAGAAACCGCTATTGCTCTCGTTA
>Frequency_2_QualityScore_E@EEBGGIBCGHIDFEGFHCAAGIHIGG9@EEFFECDEEEEDCAC=?788>@AAA:=?CA@ACC?BBBC;@BCCC@B=BCDCAAA>?@_Mismatch_0_Sense_+_Library_PoolC
CTCCGTCCTGCAAGGCGTCGGGCTCAAGGGCCGAGACATGAGCCGAGTTCGAAACGCGGTATGGAGGCAAACCGGATTTCTCGGCTGA
>Frequency_2_QualityScore_DAGFHECDCAA?GEEFEHFGG;C;F@CFHIGCIHC5=?A@C@=AA??59=?:;=?A;=AAA?@9;=?@B??=?A?5;A;;?=BCAA>5;A;:A=_Mismatch_0_Sense_+_Library_PoolC
AGGCGTCGGGCTCAAGGGCCGAGACATGAGCCGAGTTCGAAACGCGGTATGGAGGCAAACCGGATTTCTCGGCTGAAAATAACCCTAGCACCTC
>Frequency_2_QualityScore_EEGGFGEFIIGHEIIIIIIGAHFGIHEIIEGGIIIHBCC??CCDC?AAB?ABC?CC?=A:==ABCDBCB=:>;A@CCC??;@@?ACBCCD@BC?_Mismatch_0_Sense_+_Library_PoolC
ACGAGGACGAAGAGGACGAGAAACTGCCTCCGCACGAGTACCTGGCGAGGGAGCACGCCCGCTGCGGGAGTTTTGCCACGGCCTCCGTCCTGCA
>Frequency_2_QualityScore_CEHGGGEGDGGIIII?HIIGIICEHGEGECACFBGECEEDB;>@CBCACCCCA@@@B>BCCCCC;ACAAACCACCCA?AA>BCCB?C@C@C_Mismatch_0_Sense_+_Library_PoolC
CGGGCTCAAGGGCCGAGACATGAGCCGAGTTCGAAACGCGGTATGGAGGCAAACCGGATTTCTCGGCTGAAAATAACCCTAGCACCTCCAA
>Frequency_2_QualityScore_DCEEAEHCIIIFGHGIBHGG8@EHGIIIIIII?EEGEEEDCCCCCBCCABBACCCCCCCCCCCCCCCCB==?C?CCCCCCCCCCBCCCCCB_Mismatch_0_Sense_+_Library_PoolC
GGGCCGAGACATGAGCCGAGTTCGAAACGCGGTATGGAGGCAAACCGGATTTCTCGGCTGAAAATAACCCTAGCACCTCCAAATAAAACGA
>Frequency_2_QualityScore_FEGHGGHIGEIHFAEGGIGAEFIIGGHIIIIEFEEFEEEDDACCBBCCCC>5=ACCCCCC@??A=ACCCBCCCACCCCBCCBB2<BCBCCCCCC_Mismatch_0_Sense_+_Library_PoolC
GTCGACATGGACGACGAGGACGAAGAGGACGAGAAACTGCCTCCGCACGAGTACCTGGCGAGGGAGCACGCCCGCTGCGGGAGTTTTGCCACGG
>Frequency_2_QualityScore_FFHHGHHJJJJJJJJJJJJJHIIJIJJJJJJJIJJIJJIIIIIHHHHGFGGEEEEEEEEEEDDDDDDDDCCDDDDDDDDDDDDDDDCCDCDDDD_Mismatch_0_Sense_+_Library_PoolC
GCGGTATGGAGGCAAACCGGATTTCTCGGCTGAAAATAACCCTAGCACCTCCAAATAAAACGAAAAAGAAACCGCTATTGCTCTCGTTAAAGGA
>Frequency_2_QualityScore_EEGHHHHIJJJIIEHIIIHIHFIIGIJGIIHGGIIIGGHEFEEEDCEEECDCCCDDDCCDDDDDDBBACBCCDCCDDDDDCACDDCACDDDCAC_Mismatch_0_Sense_+_Library_PoolC
GTTCGAAACGCGGTATGGAGGCAAACCGGATTTCTCGGCTGAAAATAACCCTAGCACCTCCAAATAAAACGAAAAAGAAACCGCTATTGCTCTC
>Frequency_2_QualityScore_EEHHHGGIIIJJHCGHGI;FIHCIAHGIIIGE;BCDEDEEDDDDDDDDCACDCDDDDDDABBDD?A?BCCCDDBBCCACDCACDDCCCD@A7?C_Mismatch_0_Sense_+_Library_PoolC
TACCTGGCGAGGGAGCACGCCCGCTGCGGGAGTTTTGCCACGGCCTCCGTCCTGCAAGGCGTCGGGCTCAAGGGCCGAGACATGAGCCGAGTTC
>Frequency_2_QualityScore_EDFEGFGIEGCGIFIIIIIIIGGECEGIIIIIIGGGCADC???ACCACCBCC<AABAC@@ACCCC@?A7=?CCDCBCCCC?BBCCCCCCBCC@?_Mismatch_0_Sense_+_Library_PoolC
CTGCAAGGCGTCGGGCTCAAGGGCCGAGACATGAGCCGAGTTCGAAACGCGGTATGGAGGCAAACCGGATTTCTCGGCTGAAAATAACCCTAGC
>Frequency_2_QualityScore_FFGHGGGIJIIJIJIJJIIGHIIIIJJJJIIJHGHGFFFDEEEDDDDCACCCDCDDCDDDCDDDBBACDCCDDDDDCDAABABABDCDBC?@CD_Mismatch_0_Sense_+_Library_PoolC
AGCACGCCCGCTGCGGGAGTTTTGCCACGGCCTCCGTCCTGCAAGGCGTCGGGCTCAAGGGCCGAGACATGAGCCGAGTTCGAAACGCGGTATG
>Frequency_2_QualityScore_EEGHGGFICCHGGGCEEDGIIGGGGIEIHICIIIIIAEFHACC?ACA9?CCCCCCCCC?;?BCBC????@?A@CCCC@9?B9>CBCCCCCA;AC_Mismatch_0_Sense_+_Library_PoolC
GAGGACGAAGAGGACGAGAAACTGCCTCCGCACGAGTACCTGGCGAGGGAGCACGCCCGCTGCGGGAGTTTTGCCACGGCCTCCGTCCTGCAAG
>Frequency_2_QualityScore_FFHHFHHIIIGIIHIJJIIJJIIIIGIHIHIIGIIHGGGGEEEDDCDDDDCCDDCDDCDAACDDCDDACDDABDDDDCACDDCDDDC@ABCDED_Mismatch_0_Sense_+_Library_PoolC
TTTTGCCACGGCCTCCGTCCTGCAAGGCGTCGGGCTCAAGGGCCGAGACATGAGCCGAGTTCGAAACGCGGTATGGAGGCAAACCGGATTTCTC
>Frequency_2_QualityScore_EFEFGGEIHIIIIIAGGIGGIHIEIIHHHIIIJFHIHHIGFEEEEEEEDDCCECCCDCCACCCCBCCCCBCCC=;@CBACCCCCCDCDDDDCCD_Mismatch_0_Sense_+_Library_PoolC
AGTTCGAAACGCGGTATGGAGGCAAACCGGATTTCTCGGCTGAAAATAACCCTAGCACCTCCAAATAAAACGAAAAAGAAACCGCTATTGCTCT
>Frequency_2_QualityScore_FFHHHGGJIJIIIIIIJJJIIJIGIJGIIIIIIEGGGGGFGEECCDDDDDDDDDDBDCDDDDDCC=BCDCCCDDADDCDDDDDCDBCCBCAB?9_Mismatch_0_Sense_+_Library_PoolC
GACGAAGAGGACGAGAAACTGCCTCCGCACGAGTACCTGGCGAGGGAGCACGCCCGCTGCGGGAGTTTTGCCACGGCCTCCGTCCTGCAAGGCG
>Frequency_2_QualityScore_FFHHHHGIIJIIIHIJHIIFIIIHIHHIIJJJJJIIGGF@CEEEEEEDDDDDCDDDD?CCCDDCCDDDDDCBCCCCDDCDCDCDDDDDDDDDDD_Mismatch_0_Sense_+_Library_PoolC
GACGAGGACGAAGAGGACGAGAAACTGCCTCCGCACGAGTACCTGGCGAGGGAGCACGCCCGCTGCGGGAGTTTTGCCACGGCCTCCGTCCTGC
>Frequency_2_QualityScore_FFHHHHGIJIGHIHIDHIGHIIIIIJHGIIJJJIJIIGGGGGEEEEEEEEEEDDDDDDDDDDDCCDDDC?CDC@CBCCDCCBCBCCDDDDDDDD_Mismatch_0_Sense_+_Library_PoolC
CGAAACGCGGTATGGAGGCAAACCGGATTTCTCGGCTGAAAATAACCCTAGCACCTCCAAATAAAACGAAAAAGAAACCGCTATTGCTCTCGTT
>Frequency_2_QualityScore_EEEFGEHIJEIIIJIIIICEIGGIIEGCGEGGEGHHEGGEDEC?CCDDDCCCCCD?C5:AABA7=A?BBDCDC@BCCBDBC;@B@@?;ACBCAC_Mismatch_0_Sense_+_Library_PoolC
TTGCCACGGCCTCCGTCCTGCAAGGCGTCGGGCTCAAGGGCCGAGACATGAGCCGAGTTCGAAACGCGGTATGGAGGCAAACCGGATTTCTCGG
>Frequency_2_QualityScore_FFHHGHHJJIJGHIJIIIIIGIIIAGIIJJIJIHGFFDDCDBD=ACDDDDDDCDDDCDDDCDDBCDCCDACCCDDDDDDDDCCCDDDC@CBDDD_Mismatch_0_Sense_+_Library_PoolC
CTCCGCACGAGTACCTGGCGAGGGAGCACGCCCGCTGCGGGAGTTTTGCCACGGCCTCCGTCCTGCAAGGCGTCGGGCTCAAGGGCCGAGACAT
>Frequency_2_QualityScore_EEGG?FDHHIIIIEGGICIIEEGHGFGIIIIIGIGGGEDCBACCCCCCCB?BB?AA:?ABA=AB8?ACA?AABBAACCC@<?=BCEABCB@B=B_Mismatch_0_Sense_+_Library_PoolC
ACGGCCTCCGTCCTGCAAGGCGTCGGGCTCAAGGGCCGAGACATGAGCCGAGTTCGAAACGCGGTATGGAGGCAAACCGGATTTCTCGGCTGAA
>Frequency_2_QualityScore_EEEHHGEGIGFIFHEECHEEDE?CFIDHIGIIEGEAACC==ACC??BAABCCC==7?;C<BBCC5>:9;@=;??CC;?@@?29;@@@ABA?AC5_Mismatch_0_Sense_+_Library_PoolC
GGGAGCACGCCCGCTGCGGGAGTTTTGCCACGGCCTCCGTCCTGCAAGGCGTCGGGCTCAAGGGCCGAGACATGAGCCGAGTTCGAAACGCGGT
>Frequency_2_QualityScore_FFHHHHHJJJJJJIIJJJIHIIIIIJGIIIJIHHGFFFEDDDDDD@BCDDDDDDDDDDDDDBCDDDEDDCBDDCCDCDDDDDDCCDDDDCDDDC_Mismatch_0_Sense_+_Library_PoolC
GCGTCGGGCTCAAGGGCCGAGACATGAGCCGAGTTCGAAACGCGGTATGGAGGCAAACCGGATTTCTCGGCTGAAAATAACCCTAGCACCTCCA
>Frequency_2_QualityScore_FFHHHHHIJJIJJJJJIJJIIJJJGIAGHHHHFFFEDDDDDDDDDDDDDDDDDCDCDDDDCDDDDDDDD@ABCCDDDDDDDDDCDBCCDDDDDC_Mismatch_0_Sense_+_Library_PoolC
GCGAGGGAGCACGCCCGCTGCGGGAGTTTTGCCACGGCCTCCGTCCTGCAAGGCGTCGGGCTCAAGGGCCGAGACATGAGCCGAGTTCGAAACG
>Frequency_2_QualityScore_FFHHHGHJIIJHIIIJGFIHHIIEFIEIIGIIGIIHGGEEEEDDDDACCDDDDDDCCBBCBCDDDDDCDCDAABDD@C=CCCCDCCCD@AC=CC_Mismatch_0_Sense_+_Library_PoolC
CATGGACGACGAGGACGAAGAGGACGAGAAACTGCCTCCGCACGAGTACCTGGCGAGGGAGCACGCCCGCTGCGGGAGTTTTGCCACGGCCTCC
>Frequency_2_QualityScore_FFGHHHHJIHGIGJIJIIIIE=E;9DCAAEDCCGHGIIGIIGGFEDCBACDCDDCDCDCDDDDDCDCDB?@BCA<ACDDC?CDDDDD=?@B==A_Mismatch_0_Sense_+_Library_PoolC
AACAGAACCTTTATGCCGTCGATGTCGACATGGACGACGAGGACGAAGAGGACGAGAAACTGCCTCCGCACGAGTACCTGGCGAGGGAGCACGC
>Frequency_2_QualityScore_FFFGHGGIIHIGIJJIIJJIJGIIIJIHHIJIIJHCDEFEEEDDDDDDDDDCDDDDEDDDDDDBCDCCCACCCDDCDDDDDDDCCCDCCDBCBC_Mismatch_0_Sense_+_Library_PoolC
CAAGGGCCGAGACATGAGCCGAGTTCGAAACGCGGTATGGAGGCAAACCGGATTTCTCGGCTGAAAATAACCCTAGCACCTCCAAATAAAACGA
>Frequency_2_QualityScore_FFHHGFHIIIHIIIGIGEEHAHIHIIGHHEIHHIF?DCCDDDDDDCCC?B?CCCC?@?BBCDBA@C?A77;?ACBA@=@BB@C@B@@-<AC@BC_Mismatch_0_Sense_+_Library_PoolC
CGATGTCGACATGGACGACGAGGACGAAGAGGACGAGAAACTGCCTCCGCACGAGTACCTGGCGAGGGAGCACGCCCGCTGCGGGAGTTTTGCC
>Frequency_1_QualityScore_FFHHHHHJIJIJJJJJJJJJJJJJJJJJFIIJJHHFFDDDDD<CDDBDDDDDDDDDDDDDDDDDDCCDDBBDDDDDDBDDDDCDDDDDDDBDDD_Mismatch_0_Sense_+_Library_PoolC
TCCGCACGAGTACCTGGCGAGGGAGCACGCCCGCTGCGGGAGTTTTGCCACGGCCTCCGTCCTGCAAGGCGTCGGGCTCAAGGGCCGAGACATG
>Frequency_1_QualityScore_FFHHHHHJGJJJJJJJJJJJJJJIJJJJIJJJJJHHGFFFFFEEEEDDDDDDDDDDDDDDDDDDDDDDD>BDDDDDDDDDDDDDDD<?CDBDDD_Mismatch_0_Sense_+_Library_PoolC
GATGTCGACATGGACGACGAGGACGAAGAGGACGAGAAACTGCCTCCGCACGAGTACCTGGCGAGGGAGCACGCCCGCTGCGGGAGTTTTGCCA
>Frequency_1_QualityScore_EFHG?FFGIHGHIIIIGIIGHIIGBGEGEDF<AFHGIGIHFBDC;ABDD@BBBDD@CDDDC<;B9>B;@<ACC:@@DDB3<3<BBADB>BDDBD_Mismatch_0_Sense_+_Library_PoolC
AACCTTTATGCCGTCGATGTCGACATGGACGACGAGGACGAAGAGGACGAGAAACTGCCTCCGCACGAGTACCTGGCGAGGGAGCACGCCCGCT
>Frequency_1_QualityScore_FFHHHGHIJGGIFHJIJJJJJIJJDGGIDGIII@@FHIJHHFFDFFEDDDDDDDDDDDDDDDDDDDDDDDBDCDDDDDDDABDDDDDBBBDDBD_Mismatch_0_Sense_+_Library_PoolC
ACATGAGCCGAGTTCGAAACGCGGTATGGAGGCAAACCGGATTTCTCGGCTGAAAATAACCCTAGCACCTCCAAATAAAACGAAAAAGAAACCG
>Frequency_1_QualityScore_DFHFHDHHGGHIIIJGIJGIEBF?B@FFGGEHIJGGEFF?D6AC?B:===@=BDD@CC>AAC>@0;BBB<A@BBBDDDDCCB1509><BBBB@>_Mismatch_0_Sense_+_Library_PoolC
ACGAGAAACTGCCTCCGCACGAGTACCTGGCGAGGGAGCACGCCCGCTGCGGGAGTTTTGCCACGGCCTCCGTCCTGCAAGGCGTCGGGCTCAA
>Frequency_1_QualityScore_DDHGHHFHHIJIGIJGJJJIIIJJJJIGIIJIIHFFDB=ACCDDDCDDDDDDDDDB@DDDDDDDB?>;@>@BBDDDCCABDDBBD>B?CDDA@C_Mismatch_0_Sense_+_Library_PoolC
CACGAGTACCTGGCGAGGGAGCACGCCCGCTGCGGGAGTTTTGCCACGGCCTCCGTCCTGCAAGGCGTCGGGCTCAAGGGCCGAGACATGAGCC
>Frequency_1_QualityScore_FFHHHHHJJJJJJIIJJJJIIIIJJJGJJJJJIIJHHHFFDDDEDACDDDEDDDEDDDDDDDDDDDDDDDDDDDDDDDDDDD@&&5<BDDDDDD_Mismatch_2_Sense_+_Library_PoolC
CCGACATCAACATCAATCGGCGCCCGTTAACGTACCCGACTGGAGTAAAATACTGGGAGCCGACCACCGGAAAGAACAGAACCCGTATGCCGTC
>Frequency_1_QualityScore_FFDHGHHJIJIIJJJIJGIJJJJJJJJJJJJJJJIJJHHBEDDDDDDDDDDDDDDDDDDDDDDDDDDDDDDDDDDDDDDDD<BBCDDDBDDDBB_Mismatch_0_Sense_+_Library_PoolC
GCTGCGGGAGTTTTGCCACGGCCTCCGTCCTGCAAGGCGTCGGGCTCAAGGGCCGAGACATGAGCCGAGTTCGAAACGCGGTATGGAGGCAAAC
>Frequency_1_QualityScore_FFHHGHHHHIJJJIJJIJJJDIDHBBHIHFFEEEEECCDDDDDDDDDDDDDDCA>CDBDDDDDDDBDDC@C?BDDB>@BCDCDDDDD5>?BC@8_Mismatch_0_Sense_+_Library_PoolC
CCTGGCGAGGGAGCACGCCCGCTGCGGGAGTTTTGCCACGGCCTCCGTCCTGCAAGGCGTCGGGCTCAAGGGCCGAGACATGAGCCGAGTTCGA
>Frequency_1_QualityScore_DDFD1CFEEGGBE>F@A:@DEGFDHG>@>GFFH8<6?D;2=@=>\8??85<BBB8?:@?@CCCB&09><?<2208@C3A48(+9>>B@<B?CCC_Mismatch_1_Sense_+_Library_PoolC
CGAGAAACTGCCTCCGCACGAGTACCTGGCGAGGGAGCACGCCCGCTGCGGGAGTTTTGCCACGGCCTCCGTCCTGCAAGGAGTCGGGCTCAAG
>Frequency_1_QualityScore_FFHHHHHJJJJGIJJIIJJJIJJGIIJJJJJJJJJHHHFFDDEEEDDDDDDDDDDCDDDDDDDDDCDDDBDDCDDDDDCDDBDDDDDDDDDDDD_Mismatch_1_Sense_+_Library_PoolC
CATGAGCCGAGTTCGAAACGCGGTATGGAGGCAAACCGGATTTCTCGGCTGAAAATAACCCTAGCACCTCCAAATAAAACGAAAAAGAAACCTC
>Frequency_1_QualityScore_DD><A3;EDE@6EHH<?FH33C6D@FH6D?C=C)-;BE9<;/8\3((3&898B0;<<35&)8?ACB>34>53)5)88>2<@7>C_Mismatch_1_Sense_+_Library_PoolC
AAGAGGACGAGAAACTGCCTCCGCACGAGTACCCGGCGAGGGAGCACGCCCGCTGCGGGAGTTTTGCCACGGCCTCCGTCCTGC
>Frequency_1_QualityScore_D?FACDFFFH:FBEE?DDDGBBFCHIBIDGEIHAC>=DHIFCE;BDECCCCAC;C=CCCBC@??C@:A55::>>BBBBB<??CB<B<B<C>C_Mismatch_0_Sense_+_Library_PoolC
GAGTTCGAAACGCGGTATGGAGGCAAACCGGATTTCTCGGCTGAAAATAACCCTAGCACCTCCAAATAAAACGAAAAAGAAACCGCTATTGC
>Frequency_1_QualityScore_FFGDHFHI9EHIJJIIIGGGIIGIJGHHIIJJJGEGHHHHHGFFDE;>3>CCDDD?ACDDDDDDBCDDCCCDDCDDDDD(5@DDCDDDDDDDDD_Mismatch_2_Sense_+_Library_PoolC
CCGAGTTCCAAACGCGGTATGGAGGCAAACCGGATTTCTCGGCTGAGAATAACCCTAGCACCTCCAAATAAAACGAAAAAGAAACCGCTATTGC
>Frequency_1_QualityScore_DBHHHDFIIIFHGIEHJGIFHGGGGGIIJJIJGIEGHHIHHHHHHFEFFFDEEEDCDDDCDDDDDDDDDDDBDDDDDD29@DBBCCACCCDD@B_Mismatch_1_Sense_+_Library_PoolC
GGAAACGCGGTATGGAGGCAAACCGGATTTCTCGGCTGAAAATAACCCTAGCACCTCCAAATAAAACGAAAAAGAAACCGCTATTGCTCTCGTT
>Frequency_1_QualityScore_FFHHHGHJJIJJFJIIIIJJJJJJJJJJJGF?CEEEEEED@DDDDDDDDDDDDDDDDB8@@BB@BBDBCCDDDBDDDBDBDDDCCCDDDD?BDD_Mismatch_0_Sense_+_Library_PoolC
ACCTGGCGAGGGAGCACGCCCGCTGCGGGAGTTTTGCCACGGCCTCCGTCCTGCAAGGCGTCGGGCTCAAGGGCCGAGACATGAGCCGAGTTCG
>Frequency_1_QualityScore_FFHHHGHJJJIIIGIJIFHIHIJJIJIIIFHJGHIJHHHFFFFDD@BDDCDCBBBBDBDDDACDCDDDDCCCCBCBBCC_Mismatch_0_Sense_+_Library_PoolC
CCGAGACATGAGCCGAGTTCGAAACGCGGTATGGAGGCAAACCGGATTTCTCGGCTGAAAATAACCCTAGCACCTCCAA
>Frequency_1_QualityScore_A?CD;DFBH>GAAFH0@DGFFHG68AB6B;@CC<;@C@>8\;?9?:??8(:@3:388755@@B3>@C@@38??39BBBC@>@_Mismatch_0_Sense_+_Library_PoolC
CTGGCGAGGGAGCACGCCCGCTGCGGGAGTTTTGCCACGGCCTCCGTCCTGCAAGGCGTCGGGCTCAAGGGCCGAGACATGA
>Frequency_1_QualityScore_FFHHHGHJJJJJJIHIIGIIGGGIIIIJJJJJJJHHFFDDABDDDDDDDDDDD7BBDDDDDDDDDDDDDDDD?CDDDDDDDDDDDDDDDDDD?A_Mismatch_0_Sense_+_Library_PoolC
CGACGAGGACGAAGAGGACGAGAAACTGCCTCCGCACGAGTACCTGGCGAGGGAGCACGCCCGCTGCGGGAGTTTTGCCACGGCCTCCGTCCTG
>Frequency_1_QualityScore_FFDFDHHIIJIJDHGJJJJIIJHBHBGHIEFHGIFCDFFFDCDD?BDDCDCC@CDBBBBB7;2<ACCCD?<<<@@@@<?BB@?BBDDDDDDD@B_Mismatch_0_Sense_+_Library_PoolC
ATGCCGTCGATGTCGACATGGACGACGAGGACGAAGAGGACGAGAAACTGCCTCCGCACGAGTACCTGGCGAGGGAGCACGCCCGCTGCGGGAG
>Frequency_1_QualityScore_FFGFHADHIJIJJJJJIJJIJJIIIJJJJIJJIIGJJJJIGIG@)=EHHHHFDF8\\,\88\&55:3@@>BBBBB>@BDD@B>DDDBDB7>@DC_Mismatch_1_Sense_+_Library_PoolC
TGGAGTAAAATACTGGGAGCCGACCACCGGAAAGAACAGAACCTTTATGCCGTCGACGTCGACATGGACGACGAGGACGAAGAGGACGAGAAAC
>Frequency_1_QualityScore_DFHHHHGIIGFHGIJDIDFBFHIIIJGHFEFDB?BBDBBBDDDBDACDCDDCBBB;BB@DDDDDCCBD><<BBDDDDDDBBB9B@<<<B<002?_Mismatch_0_Sense_+_Library_PoolC
GCCGTCGATGTCGACATGGACGACGAGGACGAAGAGGACGAGAAACTGCCTCCGCACGAGTACCTGGCGAGGGAGCACGCCCGCTGCGGGAGTT
>Frequency_1_QualityScore_FFHHHHHIJIFJBGHJJJIEGHIIIIIJGIJIHIGIHGIIIIJHHDEFFEEECDDCBCCCDCDDDDBD3<2:2><?5>5>CDC@BB<B5@BDD0_Mismatch_0_Sense_+_Library_PoolC
TTAACGTACCCGACTGGAGTAAAATACTGGGAGCCGACCACCGGAAAGAACAGAACCTTTATGCCGTCGATGTCGACATGGACGACGAGGACGA
>Frequency_1_QualityScore_??DFF>;FFGFFC>FFF;?FGF2?@DF<6)=7@@FC(5?CEF)?B?;6.>;@B@?((;<?B:ABBBB;BBBBB3?@BB_Mismatch_0_Sense_+_Library_PoolC
CGAAACGCGGTATGGAGGCAAACCGGATTTCTCGGCTGAAAATAACCCTAGCACCTCCAAATAAAACGAAAAAGAAAC
>Frequency_1_QualityScore_EFD>FFCFG@ECEF@FCGGHBF608<D<BC@C<H<::?CD>>A=;(;5(,;?@BCCDA(88202(:(>C@C(8<<(4A:8CB2<_Mismatch_1_Sense_+_Library_PoolC
CAAGGGCCGAGACATGAGCCGAGTTCGAAACGCGGTATGGAGGCAAACCGGATTTCTCGGCTGATAATAACCCTAGCACCTCCA
>Frequency_1_QualityScore_FFGHHHHIIJIJJJJIJJIFHIIJJJJJJJEGIIIJJIHHFFDDDDDB?B@(+:>BDDDCDDDDDDDDA<>@DCCDDD@B5>BBDDBACCDDDD_Mismatch_0_Sense_+_Library_PoolC
GAAACTGCCTCCGCACGAGTACCTGGCGAGGGAGCACGCCCGCTGCGGGAGTTTTGCCACGGCCTCCGTCCTGCAAGGCGTCGGGCTCAAGGGC
>Frequency_1_QualityScore_FFAFHFFBGGFGIHIJGEGHGGGGEFGGECG<;AEGIHHEHFFF@@>CEDCC>A=?ACAC?:ABAACCCCACC@<_Mismatch_0_Sense_+_Library_PoolC
CGAGTTCGAAACGCGGTATGGAGGCAAACCGGATTTCTCGGCTGAAAATAACCCTAGCACCTCCAAATAAAACGA
>Frequency_1_QualityScore_FFHHHGHIJJJJJJJJJJJJJI<GGIIIIJJJJJIGEHHFDDDDDDDDDCCDD@?BDDDDDDDDDD>BDCCDDDDDDDDDDDBDDDDEDDDDDD_Mismatch_1_Sense_+_Library_PoolC
TCACGGCCTCCGTCCTGCAAGGCGTCGGGCTCAAGGGCCGAGACATGAGCCGAGTTCGAAACGCGGTATGGAGGCAAACCGGATTTCTCGGCTG
>Frequency_1_QualityScore_FFFFHHHIJJJJJJJGIJGIJIJJIIIJJJJJHFBEFEEEDEDDDDDDDDDBDDDDDDCDDDD;BBDDCBBDDDDDDDDDDDBDDDDDDDDDD@_Mismatch_1_Sense_+_Library_PoolC
AGTACCTGGCGAGGGATCACGCCCGCTGCGGGAGTTTTGCCACGGCCTCCGTCCTGCAAGGCGTCGGGCTCAAGGGCCGAGACATGAGCCGAGT
>Frequency_1_QualityScore_FFHFFHHJIJJJJJJFEHJJIIJJJJJJJIIGHIJJJGHHFFFCEDEEEDDDDDDDDDDDDDDCACDDCA@CDBDDDDDBDDCD<BDBBCCDDD_Mismatch_0_Sense_+_Library_PoolC
GAGTTCGAAACGCGGTATGGAGGCAAACCGGATTTCTCGGCTGAAAATAACCCTAGCACCTCCAAATAAAACGAAAAAGAAACCGCTATTGCTC
>Frequency_1_QualityScore_FFFGHHDHIIEHIJJJJJAGGHIJGGIIJJIHHEFFEDECDDDCAA@BB;BBDDDDBCDDDDBDD9>5<?CCDDDDD@B<BC??A@BBDBD09@_Mismatch_0_Sense_+_Library_PoolC
GAGCACGCCCGCTGCGGGAGTTTTGCCACGGCCTCCGTCCTGCAAGGCGTCGGGCTCAAGGGCCGAGACATGAGCCGAGTTCGAAACGCGGTAT
>Frequency_1_QualityScore_?ACFFFBAEGI@:*?FEC;?F?968:F@@CCF)(5@;<6=CF>BD776.;(.>(53(5<BBABBBB(,8<BBB<BBB?_Mismatch_1_Sense_+_Library_PoolC
CGAAACGCGGTATGGAGGCAAACCGGATTTCTCGGCTGAAAATAACCCTAGCACCTCCAAATAAAAAGAAAAAGAAAC
>Frequency_1_QualityScore_FFHHHHHJJJJJJJIJHIJJJJIJJJJJFIIJJJJHHHEFFDDDDDDDDEDDDDDDDDDDDDDDDDDDDCDCBDDD_Mismatch_1_Sense_+_Library_PoolC
CGAGACATGAGCCGAGTTCGAAACGCGGTATGGAGGCAAACCGGATTTCTCGGCTGAAAATAACCCTAGCACCTCA
>Frequency_1_QualityScore_FFHHHHHJJJJJIIIJJIIHIEGGEGGIJJIJIJHHHHFFDDDDBDDDDDDDDDDDD<BDDDDDBDDDBBDDDD<B?ACDDDDDDDDDDDDDDD_Mismatch_0_Sense_+_Library_PoolC
TGGACGACGAGGACGAAGAGGACGAGAAACTGCCTCCGCACGAGTACCTGGCGAGGGAGCACGCCCGCTGCGGGAGTTTTGCCACGGCCTCCGT
>Frequency_1_QualityScore_FFHHHHGJJJJJIHIIJJJIJJIIIHIJJJJJJJHHHHFFFDDDD?BCCDDBDDDDDDBDDDDDBDDDBBDDDDBDD8ACDBDDDDDDDDDDDD_Mismatch_0_Sense_+_Library_PoolC
ATGGACGACGAGGACGAAGAGGACGAGAAACTGCCTCCGCACGAGTACCTGGCGAGGGAGCACGCCCGCTGCGGGAGTTTTGCCACGGCCTCCG
>Frequency_1_QualityScore_FFHHHHHJJJJJJJJJJJJJJJJIJJJJIIJJIGIJJHHHFFDDDDDDDBD<CCDDDDDDB@DDDDDDDDBDDDCDDDDB>BDDDDDD>CDDDD_Mismatch_1_Sense_+_Library_PoolC
GAAACTGCCTCCGCACGATTACCTGGCGAGGGAGCACGCCCGCTGCGGGAGTTTTGCCACGGCCTCCGTCCTGCAAGGCGTCGGGCTCAAGGGC
>Frequency_1_QualityScore_FFHHHHHJJJJIJJBFFHIFHJIIIIFEFGGHHDDH<GHEA8CDHF>>/>CCACA=C@AC@832;BBDD9AB@:<98?2@@&5>>B?B43_Mismatch_0_Sense_+_Library_PoolC
GGATGATTCCCAGAATCGGAGGCTCCTCGTCCGAAGCCGTGCTCCGACATCAACATCAATCGGCGCCCGTTAACGTACCCGACTGGAGTA
>Frequency_1_QualityScore_DDAFDHFI?@7EFGDHBG@CGGBGGEEGIIABHAHCDADECBEEEEDCC@@A?CCCCCBC9<A_Mismatch_0_Sense_+_Library_PoolC
AGTTCGAAACGCGGTATGGAGGCAAACCGGATTTCTCGGCTGAAAATAACCCTAGCACCTCCA
>Frequency_1_QualityScore_0AD?D?FDFFEAFEFGI<FCECDFEEFGIBA<?DFFCFF7FFIIFAECC=?:B_Mismatch_0_Sense_+_Library_PoolC
AGATCGCAAAGACACGAATTGTAACCGTGCAAAATTCGTCATACACAGCACGG
>Frequency_1_QualityScore_FFHHHHHJJJJJJIDIFHIJJJJJJIIIJJJJIIHHHHFFFFFDDD@BDDDDDDDDDDBDDDDDDDDB<<BDDD<@BCDEDDDDDDACDCDDDD_Mismatch_0_Sense_+_Library_PoolC
TCCGTCCTGCAAGGCGTCGGGCTCAAGGGCCGAGACATGAGCCGAGTTCGAAACGCGGTATGGAGGCAAACCGGATTTCTCGGCTGAAAATAAC
>Frequency_1_QualityScore_FFHHHHHJHIIJJJJJJJJJJJJJHIJJJJJJJJJJHIJJHHHHHFFFFFEED(=BBDDDDDDDDDDDDDDDDDDDDDBDDBCDDDDDDDBDDB_Mismatch_1_Sense_+_Library_PoolC
AAACGCGGTATGGAGGCAAACCGGATTTCTCGGCTGAAAATAACCCTAGCACCACCAAATAAAACGAAAAAGAAACCGCTATTGCTCTCGTTAA
>Frequency_1_QualityScore_ADDF?FAA<FF@?;B3B;B=;FF9C@@GFCFGD;FFFCF<B6;@=CC<<ABD@>?B>3>;;>?=??B(:98<BBAB@BB9<<?<>AAA@:<<?>_Mismatch_0_Sense_+_Library_PoolC
ACGAGCTCTGGGAAGAGGACCTGTGGCCTGTCGATACCGTGGAAGCCGATCTTGATGCTGTCGAAGATCGCAAAGACACGAATTGTAACCGTGC
>Frequency_1_QualityScore_FFHHBHAE?BEHIIGIIGIEFHCHGEHGIIIIE@BH<=DC;B?ACAAB2>;>CCC@:ABCDDCCDDD@ACAA@CACCD>_Mismatch_0_Sense_+_Library_PoolC
GAGCCGAGTTCGAAACGCGGTATGGAGGCAAACCGGATTTCTCGGCTGAAAATAACCCTAGCACCTCCAAATAAAACGA
>Frequency_1_QualityScore_FFHHHHHJJJJIJJJIJFHJJIIJJJJJJIJJJIHHHFDDDDDDDDDDDDDDDDDDDDDDDDDDDDD?B@CDDDDDDDDDDDDDDDDDDDDDDB_Mismatch_0_Sense_+_Library_PoolC
CCTTTATGCCGTCGATGTCGACATGGACGACGAGGACGAAGAGGACGAGAAACTGCCTCCGCACGAGTACCTGGCGAGGGAGCACGCCCGCTGC
>Frequency_1_QualityScore_FFHHHHHJJJJJJIJJJJJJJJJJJJJJJIJJJJJIJJJJHHFFCDDDBDDDDDDDDDDDDDDDDDDDDBDDBBDDDDDDDDDDCDDDDDDDDB_Mismatch_0_Sense_+_Library_PoolC
CAGAACCTTTATGCCGTCGATGTCGACATGGACGACGAGGACGAAGAGGACGAGAAACTGCCTCCGCACGAGTACCTGGCGAGGGAGCACGCCC
>Frequency_1_QualityScore_FFHHHHHJJJJIJJJIJHIIJJJJIJJJJJJJJJJJHHHFFDDDDDDDD?CDDDDDDDDDDDDDDDDDDDDDCCDDDD>BDDDBDDDDDDDDDD_Mismatch_0_Sense_+_Library_PoolC
AACTGCCTCCGCACGAGTACCTGGCGAGGGAGCACGCCCGCTGCGGGAGTTTTGCCACGGCCTCCGTCCTGCAAGGCGTCGGGCTCAAGGGCCG
>Frequency_1_QualityScore_FFHHGHHJJJJJJJJJJJIJJIGJIJGIJJJDHGGIIJJJIHHFFFEEDDDDDDDDDDDDDDDDDDDDDBDBDDDDDDDBDDCCDDDDDDBDDD_Mismatch_0_Sense_+_Library_PoolC
CTGGGAGCCGACCACCGGAAAGAACAGAACCTTTATGCCGTCGATGTCGACATGGACGACGAGGACGAAGAGGACGAGAAACTGCCTCCGCACG
>Frequency_1_QualityScore_FFHDHDDGIGIGIGIIIJDEFGCHEHGIII5@EADH9ABEDDBBDB<<?@?B@DDDDD@BBB<CACBC>@@3>>9B8A>?AB?>>9C@??>B<5_Mismatch_0_Sense_+_Library_PoolC
GAAGAGGACGAGAAACTGCCTCCGCACGAGTACCTGGCGAGGGAGCACGCCCGCTGCGGGAGTTTTGCCACGGCCTCCGTCCTGCAAGGCGTCG
>Frequency_1_QualityScore_FDHGHFHIIJJIJJGIJJJJJJBG;CCGEHA>EEDFDDEBDDDBDDCDDDBDDDDBBBDDDDDDDBDDD@BDDDDDDCDCDBDBDDD??BBBBD_Mismatch_1_Sense_+_Library_PoolC
GAGGGAGCACGCCCGCTGCGGGAGTTTTTCCACGGCCTCCGTCCTGCAAGGCGTCGGGCTCAAGGGCCGAGACATGAGCCGAGTTCGAAACGCG
>Frequency_1_QualityScore_FFGHHHHJJJGIJGIJIFHEIIJJGIHIGIJDEH@4;==E=99B<;3;>?B@@;7;BBBBDD;AA<<@9<>9?CACC>C>A@5-<>598+:@3:_Mismatch_0_Sense_+_Library_PoolC
CGACCACCGGAAAGAACAGAACCTTTATGCCGTCGATGTCGACATGGACGACGAGGACGAAGAGGACGAGAAACTGCCTCCGCACGAGTACCTG
>Frequency_1_QualityScore_FFHHHFHJJJJJJJJIJIJJJJJJJJIJJJJIIIFBIIIJGGHFFDDDBBBBDDBB?CDDCDDDDDDBDBDB988ACCDDDB<BDB<@>BBBD?_Mismatch_1_Sense_+_Library_PoolC
TCAGAACCTTTATGCCGTCGATGTCGACATGGACGACGAGGACGAAGAGGACGAGAAACTGCCTCCGCACGAGTACCTGGCGAGGGAGCACGCC
>Frequency_1_QualityScore_FFHHHHHJJJJJJJJJJJIJJJIJIJJIJJJJJJJJHHFFDDDEDDDDDDDDDDDDCDDDDDDBDDDD<ACCDDDDDDDDDBDDDDDDDDDDBD_Mismatch_0_Sense_+_Library_PoolC
ACCTTTATGCCGTCGATGTCGACATGGACGACGAGGACGAAGAGGACGAGAAACTGCCTCCGCACGAGTACCTGGCGAGGGAGCACGCCCGCTG
>Frequency_1_QualityScore_FFHHHHGJJJIIJIGGIJGDEHH<AC@CCCDDDCDDCCDDD@D?<?@CC@?@BDBBB-<558@?CC@BB@BCCDD:<CCD@C8<><<BD508?@_Mismatch_1_Sense_+_Library_PoolC
CGGGAATCCGCGGGATCCCGCGGATGATTCCCAGAATCGGAGGCTCCTCGTCCGAAGCCGTGCTCCGACATCAACATCAATCGGCGCCCGTTAA
>Frequency_1_QualityScore_DEFDHHGEFGAAFFAFHBGEFHG?DFGFGGGA@@65A<BHDD@@CCCCCC=@>CCCACCBBC?CCCACA<9?:>@C@CC@5_Mismatch_0_Sense_+_Library_PoolC
ATGAGCCGAGTTCGAAACGCGGTATGGAGGCAAACCGGATTTCTCGGCTGAAAATAACCCTAGCACCTCCAAATAAAACGA
>Frequency_1_QualityScore_FFHHGHHJIJJIIJJJJJIJFEGIJGBHCGGIJHHFFFFFEEEEDBBDDDDB?ACDDCBDBBDBB@BDABBDDDDDDDDD@B9@8?CC?CDDD<_Mismatch_0_Sense_+_Library_PoolC
TGTCGACATGGACGACGAGGACGAAGAGGACGAGAAACTGCCTCCGCACGAGTACCTGGCGAGGGAGCACGCCCGCTGCGGGAGTTTTGCCACG
>Frequency_1_QualityScore_DF<<FFHIIHIIIIHBGGIEHIGGHGIIHIIIIF@BHHHFFDCEEEDDDDDDDDDDDDDCDDBB<?CD<<?BBDDD<@BDDCDDB@?ADBDB<<_Mismatch_0_Sense_+_Library_PoolC
GGGAGTTTTGCCACGGCCTCCGTCCTGCAAGGCGTCGGGCTCAAGGGCCGAGACATGAGCCGAGTTCGAAACGCGGTATGGAGGCAAACCGGAT
>Frequency_1_QualityScore_FFHHHHHJJJJJJJIJIJIIJJJJIJIJJJIJIJIIIJIJIJIIJHHHHFEDDBDDDDDDDDDDDDDD@>BBDDDDDDDDDDDBD@>B?BCDCC_Mismatch_1_Sense_+_Library_PoolC
AGACCACCGGAAAGAACAGAACCTTTATGCCGTCGATGTCGACATGGACGACGAGGACGAAGAGGACGAGAAACTGCCTCCGCACGAGTACCTG
>Frequency_1_QualityScore_DBAFHHHIII>AF@@BCF?EGEH?CFE@DBB>DA?<BDGFGCECCHGE@GEGEHECHE>B3=9>;;??98@BB<C:A>>>AB<?22@@_Mismatch_0_Sense_+_Library_PoolC
TATGGAGGCAAACCGGATTTCTCGGCTGAAAATAACCCTAGCACCTCCAAATAAAACGAAAAAGAAACCGCTATTGCTCTCGTTAAAG
>Frequency_1_QualityScore_FFHHHHHJJJJJDHGHJJJIJJJJGIJJJJJJHHHHFDFFFCCBBDDDDDBDDDDB@B@CDDDBDD?BDBDDB-5@CDDDDDDB<C@ADCDDDB_Mismatch_0_Sense_+_Library_PoolC
CGTCCTGCAAGGCGTCGGGCTCAAGGGCCGAGACATGAGCCGAGTTCGAAACGCGGTATGGAGGCAAACCGGATTTCTCGGCTGAAAATAACCC
>Frequency_1_QualityScore_FFHHHHGJJIJJJJJJJFIFHGJJIJJGJIIIJHHHFFFDDEEEEDDDBDBDDBDDDDDDDDDDBDDDDCDDDDDDBB<BDDDDDDDDDDD>BD_Mismatch_1_Sense_+_Library_PoolC
GGCACGCCCGCTGCGGGAGTTTTGCCACGGCCTCCGTCCTGCAAGGCGTCGGGCTCAAGGGCCGAGACATGAGCCGAGTTCGAAACGCGGTATG
>Frequency_1_QualityScore_FDFHHFHGIJJJJIGIJDHIHGGHJHIGII;@AAEBD?BCCDC@CCCDDDDA<BDB??B@?<528?;@D@<?>>@BDCDDDDBB@CCDDDCDDC_Mismatch_0_Sense_+_Library_PoolC
GTCATACACAGCACGGGAATCCGCGGGAGCCCGCGGATGATTCCCAGAATCGGAGGCTCCTCGTCCGAAGCCGTGCTCCGACATCAACATCAAT
>Frequency_1_QualityScore_FFHHHHHJIJJJJJJJJJIJIGGCHIGDHIJJJJJJJB/ACEED<9>AAACCBBBDDD>>?BBB?DBBBABBD>B<CCCDCACBDDDBBBD88@_Mismatch_0_Sense_+_Library_PoolC
AGCCGACCACCGGAAAGAACAGAACCTTTATGCCGTCGATGTCGACATGGACGACGAGGACGAAGAGGACGAGAAACTGCCTCCGCACGAGTAC
>Frequency_1_QualityScore_A<@;;@11<:;CFFEDFEFECFEEEFFFIEEII)/8=@@4@\)=CEDD>B@??B985;<-<+<?@B;-<9?>@ABB><@9-999&28AA>AB@9_Mismatch_1_Sense_+_Library_PoolC
CCACCGGAAAGAACAGAACCTTTATGCCGTCTATGTCGACATGGACGACGAGGACGAAGAGGACGAGAAACTGCCTCCGCACGAGTACCTGGCG
>Frequency_1_QualityScore_FFHHFHGJJJJIJJHIJIJJJGJIJJJJJJJJIJHIJHHHFDDDEDDDDDDBD<@DDDDDDDDDD9@DDCDDDBDDDDDDD>BDDDEDDBDDDB_Mismatch_1_Sense_+_Library_PoolC
CACGGCCTCCGTCCTGCAAGGCGTCGGGCTCAAGTGCCGAGACATGAGCCGAGTTCGAAACGCGGTATGGAGGCAAACCGGATTTCTCGGCTGA
>Frequency_1_QualityScore_FFHGHGHJJJIJJFJJFIIGGIIIIBHGGGIEGGEHFFFFFEEEEEDDDDDDDBDDDDDDDDDDDDD@DB?BDDDDDDDDDBDD>B0>@CBDCC_Mismatch_2_Sense_+_Library_PoolC
TATGTCGACATGGACGACGAGGACGAAGAGGACGAGAAACTGCCTCCGCACGATTACCTGGCGAGGGAGCACGCCCGCTGCGGGAGTTTTGCCA
>Frequency_1_QualityScore_FFHHHHHJJJJIJJJIGGIGGIGIIJIIJJIJJHHHFFDDDDBDDDDDDDDDDDDBDDDDDCDBBDDDCBDDBB2?CDDDDDDDDDDDDDDDDD_Mismatch_0_Sense_+_Library_PoolC
GACGACGAGGACGAAGAGGACGAGAAACTGCCTCCGCACGAGTACCTGGCGAGGGAGCACGCCCGCTGCGGGAGTTTTGCCACGGCCTCCGTCC
>Frequency_1_QualityScore_FFHHHHHJJJJIJIIIJJIGIIJGIJJJJJJJHFFDD?CDDDDDDDDD8BDDDDDDDDDDDDDDDDDDDBDDDDDDDDDDDDBDBBDDDDDDDD_Mismatch_0_Sense_+_Library_PoolC
ACGAGTACCTGGCGAGGGAGCACGCCCGCTGCGGGAGTTTTGCCACGGCCTCCGTCCTGCAAGGCGTCGGGCTCAAGGGCCGAGACATGAGCCG
>Frequency_1_QualityScore_FFHGHHHJJJGIIGHIGHHIIGBFGFGGIIIIJIEHFHFFDDDDDDBD8?CCDCCDDD;;>BBBDBBBDCC<ADD8><@BBBB>BCDACDBBDB_Mismatch_1_Sense_+_Library_PoolC
CCTGCCTCCGCACGAGTACCTGGCGAGGGAGCACGCCCGCTGCGGGAGTTTTGCCACGGCCTCCGTCCTGCAAGGCGTCGGGCTCAAGGGCCGA
>Frequency_1_QualityScore_D1CDFFDIF+AEEH<F@@BFE3BAFGED?FFFFFEEEFC=CEEDDB;>(;>66>@B@BB_Mismatch_1_Sense_+_Library_PoolC
CGACTGGAGTAAAATACTGGGAGCCGACCACCGGAAAGAACAGAACCTGTATGCCGTCG
>Frequency_1_QualityScore_D>DFB<DEDBH>H;3?8EEFE9:CF>B@8CDFH@DDFD=9BBDH9CEEGCH2ABEHEDE>>;;;/;>@(+5<33<5<CADD>>>>AC@:8.?>@_Mismatch_1_Sense_+_Library_PoolC
AAGATCACAAAGACACGAATTGTAACCGTGCAAAATTCGTCATACACAGCACGGGAATCCGCGGGAGCCCGCGGATGATTCCCAGAATCGGAGG
>Frequency_1_QualityScore_BDHDBDC:ABEHCG?FHIIIHAF<GF7@DG<=CEI7;@AH@A\59@CCCCCBB;55@ACA5@:AACCCA@ACBA<?:@:A>CCBB_Mismatch_0_Sense_+_Library_PoolC
AGACATGAGCCGAGTTCGAAACGCGGTATGGAGGCAAACCGGATTTCTCGGCTGAAAATAACCCTAGCACCTCCAAATAAAACGA
>Frequency_1_QualityScore_FFHHHHHJJJJJJJJIJJIGCHIJJJJJJJEGEDCF@@@HHEEHFEDDBDDDDDDDDDDDDDDDDDDDDDCDCDDDDDDDDDDDDDDDDDDDDD_Mismatch_0_Sense_+_Library_PoolC
CACCGGAAAGAACAGAACCTTTATGCCGTCGATGTCGACATGGACGACGAGGACGAAGAGGACGAGAAACTGCCTCCGCACGAGTACCTGGCGA
>Frequency_1_QualityScore_FBFHHGHJIIJJJIGJJIJGIJJGIIJJJJHFFBEEEEEDDDDBDDDDDDDDDDDDDDDDDDDDDDDDD<C>CCDDDD@BDDCD@CDCCBDD8?_Mismatch_0_Sense_+_Library_PoolC
GTACCTGGCGAGGGAGCACGCCCGCTGCGGGAGTTTTGCCACGGCCTCCGTCCTGCAAGGCGTCGGGCTCAAGGGCCGAGACATGAGCCGAGTT
>Frequency_1_QualityScore_FFHGGHHJJJJJIJIJJIJJIIIJGIIIIGHCHHFFFFDDDDD@DDDDDDDDDDBDDDDBDDDDEDDDD@DACDDDDDDDDDCDDDCDDDDCDC_Mismatch_0_Sense_+_Library_PoolC
GTCGGGCTCAAGGGCCGAGACATGAGCCGAGTTCGAAACGCGGTATGGAGGCAAACCGGATTTCTCGGCTGAAAATAACCCTAGCACCTCCAAA
>Frequency_1_QualityScore_FFGGGHGJGIJJIJJIHIJJJIIIJJJIIJJJJIIDGIHHHHHHHFFFDCDDDDDDDDDDBDDDDDDDDDCDD9+4@CDDDDDD_Mismatch_0_Sense_+_Library_PoolC
CATCAATCGGCGCCCGTTAACGTACCCGACTGGAGTAAAATACTGGGAGCCGACCACCGGAAAGAACAGAACCTTTATGCCGTC
>Frequency_1_QualityScore_FDH?F?DBGGC?@FD@GHG?F@G@DCEGHIGI>AHHDGBEBCC/>=ACCAAB<27@BBB9C3:4>?3;-88>(+8<>?BB_Mismatch_0_Sense_+_Library_PoolC
GCTGCGGGAGTTTTGCCACGGCCTCCGTCCTGCAAGGCGTCGGGCTCAAGGGCCGAGACATGAGCCGAGTTCGAAACGCG
>Frequency_1_QualityScore_DBFBFHDGIG4AFHGGEHF@DDHGIIGHFHIEGGIGFF7=CCEDEEBC>AC@BBB?BBBBBBBBBBBCBCCCCCC<?>@CCCCC5@@_Mismatch_0_Sense_+_Library_PoolC
CAACATCAATCGGCGCCCGTTAACGTACCCGACTGGAGTAAAATACTGGGAGCCGACCACCGGAAAGAACAGAACCTTTATGCCGTC
>Frequency_1_QualityScore_FFHHGHHJJJIJJJJJGEIIGIJJJJIIJJJJGIJIIJIIEHJIJGHGHHFFDCDCCCEEDDDDDDDDCCDDDDDDBBEDDDDDDDDDDDDDBC_Mismatch_0_Sense_+_Library_PoolC
TGTCGATACCGTGGAAGCCGATCTTGATGCTGTCGAAGATCGCAAAGACACGAATTGTAACCGTGCAAAATTCGTCATACACAGCACGGGAATC
>Frequency_1_QualityScore_FFHHHHHJJJJJJJJJJJJJJJJJJEHIJJJJJJIJJHHFFFEDDDDDDDDDDDDDD<CCDDDDDDBDD@BDDDDDDDDDCDDDDD@DDBDDDD_Mismatch_0_Sense_+_Library_PoolC
GGACGAGAAACTGCCTCCGCACGAGTACCTGGCGAGGGAGCACGCCCGCTGCGGGAGTTTTGCCACGGCCTCCGTCCTGCAAGGCGTCGGGCTC
>Frequency_1_QualityScore_FFHHHHFHIJJJJIIHIJJJJJJIIJJJJJJJJJHHIJIHHHHHFFFFFEDEEDDDDDDDDDDDDDDDDDBDDDDDDDDDDDDDDDDDDBDDDD_Mismatch_0_Sense_+_Library_PoolC
ACGCGGTATGGAGGCAAACCGGATTTCTCGGCTGAAAATAACCCTAGCACCTCCAAATAAAACGAAAAAGAAACCGCTATTGCTCTCGTTAAAG
>Frequency_1_QualityScore_FFHHHHHJJIJHJIJJJJJJIJJFHIJJJJJJJJJJJJHHHFFFFFDDDDDBCDDDDDDDDDDDDDDDDBBDCCCCCDDDDD_Mismatch_0_Sense_+_Library_PoolC
CATGAGCCGAGTTCGAAACGCGGTATGGAGGCAAACCGGATTTCTCGGCTGAAAATAACCCTAGCACCTCCAAATAAAACGA
>Frequency_1_QualityScore_FFHHHHHJJJJJIJJJJGIJIJJJJJHJIGIIGIJIJJJJJJJIHGEDDDBDDDBDDDDDBDDBDDCCCCCDDDDDDDDBDD<ACDDCDDDBB>_Mismatch_0_Sense_+_Library_PoolC
CCGGAAAGAACAGAACCTTTATGCCGTCGATGTCGACATGGACGACGAGGACGAAGAGGACGAGAAACTGCCTCCGCACGAGTACCTGGCGAGG
>Frequency_1_QualityScore_DDAFFHDHIIIEFGAFDHI9??@0?:FG<FIII@D<EA9<(5=;=???<A5<@B5<0(4>@28<()+:@C>4>C48(39>>ABCB8A_Mismatch_0_Sense_+_Library_PoolC
GCTCAAGGGCCGAGACATGAGCCGAGTTCGAAACGCGGTATGGAGGCAAACCGGATTTCTCGGCTGAAAATAACCCTAGCACCTCCA
>Frequency_1_QualityScore_FFHHHHHJJJJIIGIGHJJJJIJJIJJFIJJJJJJJGHHIJHHFFDDEEEDDDDDBDDDDDDDDDDDDCCDDDDDDCDDDDDDDDD_Mismatch_0_Sense_+_Library_PoolC
GAGACATGAGCCGAGTTCGAAACGCGGTATGGAGGCAAACCGGATTTCTCGGCTGAAAATAACCCTAGCACCTCCAAATAAAACGA
>Frequency_1_QualityScore_FFHFHGHIGIIJJFGEHIIIGAGHIJHHIIJJGIHHHDFFFFDCADDDBBDDDDDCCCB<@B@DDDCDCACCDDDB2?CD@BDDBDDD9@@CDD_Mismatch_0_Sense_+_Library_PoolC
CACGCCCGCTGCGGGAGTTTTGCCACGGCCTCCGTCCTGCAAGGCGTCGGGCTCAAGGGCCGAGACATGAGCCGAGTTCGAAACGCGGTATGGA
>Frequency_1_QualityScore_FDHHFFHJJEGIIJJIIJJ<H?FGHJIJJJJJJIIJHFFDDEDDDDDDDBDDDDDBDDDDDDD>BDCDCABDBBDDDDDDBBDCACDDDDD<@C_Mismatch_0_Sense_+_Library_PoolC
CGGCCTCCGTCCTGCAAGGCGTCGGGCTCAAGGGCCGAGACATGAGCCGAGTTCGAAACGCGGTATGGAGGCAAACCGGATTTCTCGGCTGAAA
>Frequency_1_QualityScore_DDDDDDDEBAEDEDA>EE8CDDEE>9DDDD<AD?=C>D=A<>8>??????<AA:<A:>A-5&)9>><<10<AA>>A0<955599>?<:344<<<_Mismatch_1_Sense_+_Library_PoolC
AAACTGCCTCCGCACGAGTACCTGGCGAGGGAGCACGCCCGCTGCGGGAGTTTTGCCACGGACTCCGTCCTGCAAGGCGTCGGGCTCAAGGGCC
>Frequency_1_QualityScore_DFHHGHHJIJJJDIHIIIGAEGGGEHHHEDFEBCCDBDDDB<ACCCDDBBBDDDDDDBDBB?B9@D;>555<@89:><:CC@555-9BDDDBDB_Mismatch_0_Sense_+_Library_PoolC
ACGACGAGGACGAAGAGGACGAGAAACTGCCTCCGCACGAGTACCTGGCGAGGGAGCACGCCCGCTGCGGGAGTTTTGCCACGGCCTCCGTCCT
>Frequency_1_QualityScore_FFHFBHHIJIJJJJJJJJJHHCFDGHIIICFGHGBHI=EEEED;ABDA@BD8@BDB:ACDCDDDDA@AB<>BBDBBDDBDBBDDDDBDC?CCCB_Mismatch_1_Sense_+_Library_PoolC
TAAGCCGTGCTCCGACATCAACATCAATCGGCGCCCGTTAACGTACCCGACTGGAGTAAAATACTGGGAGCCGACCACCGGAAAGAACAGAACC
>Frequency_1_QualityScore_FFGHHHHJJJIJIJJIJIJJJJJJJJJJJGIIJJJJHHHFFFFDD@DDDDEDDDDDDDDDDDDDDDDDCCCCDDDDDDDDDDDDDDDD_Mismatch_1_Sense_+_Library_PoolC
CCGAGACATGAGCCGATTTCGAAACGCGGTATGGAGGCAAACCGGATTTCTCGGCTGAAAATAACCCTAGCACCTCCAAATAAAACGA
>Frequency_1_QualityScore_FFHGHHHHHJJJJJJJIJGJIJJJGIJJJJHJJIEHFFDDDDDDDDDDDBDBDDDDCDDDDDDDDD8?C?ABBDDDDD<@DCDDBDDDDDDDDD_Mismatch_1_Sense_+_Library_PoolC
CCGGGAGTTTTGCCACGGCCTCCGTCCTGCAAGGCGTCGGGCTCAAGGGCCGAGACATGAGCCGAGTTCGAAACGCGGTATGGAGGCAAACCGG
>Frequency_1_QualityScore_FFHHHHHJJIIIIGHIJJJJIJFIIGIGIIJJJJJJJHFBCDEEEDDDDDDDDDDDDDDDEDDDDDDBCCDDDDDDDDDDDDDDDDDC_Mismatch_0_Sense_+_Library_PoolC
GGCTCAAGGGCCGAGACATGAGCCGAGTTCGAAACGCGGTATGGAGGCAAACCGGATTTCTCGGCTGAAAATAACCCTAGCACCTCCA
>Frequency_1_QualityScore_FFHHHHHJJIJIJJIJIJJJ>GGEGH>HIGIIIBEADEBDDDBBDDDDDDDCDDDDDDDDDBDCDDDDD>DBDDBDDBDDDDDDDDDDDDD<B8_Mismatch_0_Sense_+_Library_PoolC
TGCCGTCGATGTCGACATGGACGACGAGGACGAAGAGGACGAGAAACTGCCTCCGCACGAGTACCTGGCGAGGGAGCACGCCCGCTGCGGGAGT
>Frequency_1_QualityScore_FFHHHHHJJIJGHIIJJJJJJJJAEHJIIJJJC@GHIJHHFF3>ACDDDDDBDDDDDDDDDDDDDDDDDBDDDDDCDCDDDDDDDBDDDDCBDD_Mismatch_0_Sense_+_Library_PoolC
CATGAGCCGAGTTCGAAACGCGGTATGGAGGCAAACCGGATTTCTCGGCTGAAAATAACCCTAGCACCTCCAAATAAAACGAAAAAGAAACCGC
>Frequency_1_QualityScore_DADDAD:@EFEFF?C:GD3)**08?7@0@EAECA@B3;=??3;B89@@_Mismatch_0_Sense_+_Library_PoolC
GCCACGGCCTCCGTCCTGCAAGGCGTCGGGCTCAAGGGCCGAGACATG
>Frequency_1_QualityScore_FFHHHGHIJJJJJJJJIIGIIJJIJJIJJJJJJJJHHFFFFFEEEDDDDDDDDDDDDDDD@DDDDDDDDDDDDDDDDBDDDEDDDDDDB_Mismatch_0_Sense_+_Library_PoolC
CCTCCGTCCTGCAAGGCGTCGGGCTCAAGGGCCGAGACATGAGCCGAGTTCGAAACGCGGTATGGAGGCAAACCGGATTTCTCGGCTGA
>Frequency_1_QualityScore_FFHHHHHJIJJJGIJJJIJJJJJJJJIJGIIJJJJHHHFFFEEEEEEDDDDDDDDDDDDDDCDDDCDDDDDDDDDDDDDCBBDDDDDCDDDDDD_Mismatch_0_Sense_+_Library_PoolC
TTCGAAACGCGGTATGGAGGCAAACCGGATTTCTCGGCTGAAAATAACCCTAGCACCTCCAAATAAAACGAAAAAGAAACCGCTATTGCTCTCG
>Frequency_1_QualityScore_FFFHHGHGIJJJJJIBBGGIJJIJII8B6;CHG?AHFFCHHFBDDDDD=A=BDB;B?<AB;BB;CDDACCCCDBB<BB@>?BDDDCDBBD@_Mismatch_0_Sense_+_Library_PoolC
GGAAAGAACAGAACCTTTATGCCGTCGATGTCGACATGGACGACGAGGACGAAGAGGACGAGAAACTGCCTCCGCACGAGTACCTGGCGAG
>Frequency_1_QualityScore_FFHHHHHJJJJJJIJJJJJJJIJJJIIJJJJJJGGIIJJJHHHHFFFFFFEEDE_Mismatch_0_Sense_+_Library_PoolC
CGCGGTATGGAGGCAAACCGGATTTCTCGGCTGAAAATAACCCTAGCACCTCCA
>Frequency_1_QualityScore_FFHHHHHJJJJIJJJIIIHIIEHIEIIIJJJJJGJHHFFDCEEEDDDDDDDDDDDD@BDDDDDDDBDDDDBBDDDDDDDDDDDDDD<B2?CDBD_Mismatch_0_Sense_+_Library_PoolC
TCGATGTCGACATGGACGACGAGGACGAAGAGGACGAGAAACTGCCTCCGCACGAGTACCTGGCGAGGGAGCACGCCCGCTGCGGGAGTTTTGC
>Frequency_1_QualityScore_??DC?DDBE8):DDBDD4?3DDD:(<8;B>DD7@A<,3,;3;>;;;929???5;<A>AA<<<>><(44>:>A_Mismatch_0_Sense_+_Library_PoolC
TCAAGGGCCGAGACATGAGCCGAGTTCGAAACGCGGTATGGAGGCAAACCGGATTTCTCGGCTGAAAATAAC
>Frequency_1_QualityScore_FFHHGHHJIJJJJJJJJJJIJFHIJJJJJJJJJIJJJJJIIHHHHFFFFFEEDEEDDDDDDDDDDBDDDDDDDBBDDDDDDDDDDDDDDBBDCD_Mismatch_0_Sense_+_Library_PoolC
CGCGGTATGGAGGCAAACCGGATTTCTCGGCTGAAAATAACCCTAGCACCTCCAAATAAAACGAAAAAGAAACCGCTATTGCTCTCGTTAAAGG
>Frequency_1_QualityScore_FFHHHHGJJJIJIJJIJJJJJJIJFHGIJJJJJJHFCDDEDDDDDDDDDDDDDBDDDEDDDDDD?DDDCCCDDDDDDCDDDDDDDDDCDDDDDD_Mismatch_1_Sense_+_Library_PoolC
CCAAGGGCCGAGACATGAGCCGAGTTCGAAACGCGGTATGGAGGCAAACCGGATTTCTCGGCTGAAAATAACCCTAGCACCTCCAAATAAAACG
>Frequency_1_QualityScore_FDHGHHFIGIGJIIIGGIGHIIFHGGHJIJHHEBDEDDDDDDDDDDD3>A@BBDDBDDDDBCDDDB?BDBDDBDDDDCCDD>B2?CDAB?@BBB_Mismatch_1_Sense_+_Library_PoolC
GAGGGAGCACGCCCGCTGCGGGAGTTTTGCCACGGCCTCCGTCCTGCAAGGCGTCGGGCTCAAGGGCCGAGACATGAGCCGAGTTCGAAACGAG
>Frequency_1_QualityScore_FFHGHGFIIJJJJJJGIIIIIJJGIEHCHHEFFFDDDDDDDDDDDDDDCDDBBBBBDDDDDDDDDDDDD@DDDDDDDDDD>@DDBDCDDBDBBD_Mismatch_0_Sense_+_Library_PoolC
CGAGGGAGCACGCCCGCTGCGGGAGTTTTGCCACGGCCTCCGTCCTGCAAGGCGTCGGGCTCAAGGGCCGAGACATGAGCCGAGTTCGAAACGC
>Frequency_1_QualityScore_FFHHHHHJJIJJJIJJJJIIJJJJJHIJJJJJJIJHF=DCEEEEDDDDDDDDDDDDDDEDDDDDDADDDDDDDDBDDDDDDDDDDC_Mismatch_0_Sense_+_Library_PoolC
CTCAAGGGCCGAGACATGAGCCGAGTTCGAAACGCGGTATGGAGGCAAACCGGATTTCTCGGCTGAAAATAACCCTAGCACCTCCA
>Frequency_1_QualityScore_FDFFHFBBBGGIBBEHGBH<D9D0@7?F@DEBGIFCGDEHFAEHHFFFEED8;9=@DCDDBBDBDBA@CC>C@CABDCCCC?C<<9_Mismatch_1_Sense_+_Library_PoolC
CTCAAGGGCCGAGACATGAGCCGAGTTCGAAACGTGGTATGGAGGCAAACCGGATTTCTCGGCTGAAAATAACCCTAGCACCTCCA
>Frequency_1_QualityScore_1A:8+@:ECF;?C?;FCC@?DGE9DD:;@<B/6?;?BB?@8>@8;<A5(33955<@?:22<?;@@099&249(<8?88<@7>B_Mismatch_0_Sense_+_Library_PoolC
GCCACGGCCTCCGTCCTGCAAGGCGTCGGGCTCAAGGGCCGAGACATGAGCCGAGTTCGAAACGCGGTATGGAGGCAAACCGG
>Frequency_1_QualityScore_AAFFFH:AEFG@F>1?EFG@6?FH:FEH6;A;4544=>@CC>;>;@>82;5@B<B?B-8@:?A>7<@B-99-5<?>C:>7<<BB>9><C@>@:?_Mismatch_2_Sense_+_Library_PoolC
TACGAGTACCTGGCGAGGGAGCACGCCCGCTGCGGGAGTTTTACCACGGCCTCCGTCCTGCAAGGCGTCGGGCTCAAGGGCCGAGACATGAGCC
>Frequency_1_QualityScore_:?DFDF@GA;??BCFEE):?DGIIGD@D?6A;AB@E@?).77=B/3>>@=?:?(7@<@3>8;@;9>95B3::84>>:0)5508?9+(90:@BBA_Mismatch_1_Sense_+_Library_PoolC
GAGGACGAAGAGGACGAGAAACTGCCTCCGCACGAGTAGCTGGCGAGGGAGCACGCCCGCTGCGGGAGTTTTGCCACGGCCTCCGTCCTGCAAG
>Frequency_1_QualityScore_FDHHGGHGIJEIIJJJJCHIJGGGEHFIGIE@EHGCCEEDF8>?BDDDB=8@DDD@DD>B@BD0>:ABC:@C@BB>9<AB<BDBCCCC@@<<@@_Mismatch_0_Sense_+_Library_PoolC
CGAAGAGGACGAGAAACTGCCTCCGCACGAGTACCTGGCGAGGGAGCACGCCCGCTGCGGGAGTTTTGCCACGGCCTCCGTCCTGCAAGGCGTC
>Frequency_1_QualityScore_;BAC;@DC6)8BEB>E89?D@9@C:06.\\4427?CD;(5,939==A>A_Mismatch_0_Sense_+_Library_PoolC
GCCACGGCCTCCGTCCTGCAAGGCGTCGGGCTCAAGGGCCGAGACATGA
>Frequency_1_QualityScore_ADDDDBDFEBEFFG???D6@FFI>C1CFIFEA>??3;;>B@>@(5@(5=9,:>AAB(,:5;<;@B;8@@980<@B>A:>AA>A@8?_Mismatch_0_Sense_+_Library_PoolC
GGTATGGAGGCAAACCGGATTTCTCGGCTGAAAATAACCCTAGCACCTCCAAATAAAACGAAAAAGAAACCGCTATTGCTCTCGTT
>Frequency_1_QualityScore_FFHHHDHIJJIIIIIJIIJIGHIJII<CHIJGIJHHFCD;?CDDDCDDDDDBBBDDDBDBCDDDDDBD9<@DDBDDDDDDDDDDBDBDDDDCDD_Mismatch_0_Sense_+_Library_PoolC
GCACGAGTACCTGGCGAGGGAGCACGCCCGCTGCGGGAGTTTTGCCACGGCCTCCGTCCTGCAAGGCGTCGGGCTCAAGGGCCGAGACATGAGC
>Frequency_1_QualityScore_FFHHHHHJJIJJJJJJIIIJJJIJJJJIAGIJHHHHFFFFEDDDDDDDDEDDDDDDDCDDDDDDDDDDDDDDDDDDDDDDDDDCDDD_Mismatch_0_Sense_+_Library_PoolC
CGAGACATGAGCCGAGTTCGAAACGCGGTATGGAGGCAAACCGGATTTCTCGGCTGAAAATAACCCTAGCACCTCCAAATAAAACGA
>Frequency_1_QualityScore_FFHHHHHJJJJJIJJJGHGJJIJJJJJJJJJJIJJJJJJHHHFFFEEEEEEDDDDDDDCDDDDDDCDDDDDDDDDDDDDDDDDDDDDDBDDDDD_Mismatch_0_Sense_+_Library_PoolC
CGAGTTCGAAACGCGGTATGGAGGCAAACCGGATTTCTCGGCTGAAAATAACCCTAGCACCTCCAAATAAAACGAAAAAGAAACCGCTATTGCT
>Frequency_1_QualityScore_FFHFHFHIJGIJIJIIJFGIJJCHIJJIGJJIJAHIHHHHGGFFDEEEED<@CCDDDDDDDDDDDCDDCCDCACDD@DDDDDBCADBBDBDDDD_Mismatch_1_Sense_+_Library_PoolC
CCGAGTTCGAAACGCGGTATGGAGGCAAACCGGATTTCTCGGCTGAAAATAACCCTATCACCTCCAAATAAAACGAAAAAGAAACCGCTATTGC
>Frequency_1_QualityScore_DAA1<<C4EAEGGGICCBGH9*0?FF3??DHG3/?;8=C<=8=CABDE6A45;;7>639??>:55>>C?8?8<@:+4:_Mismatch_1_Sense_+_Library_PoolC
CGGATTTCTCGGCTGAAAATAACCCTAGCACCTCCAAATAAAACGAAAAAGAAACCGCTATTGCTCTCGTTAAAGTAA
>Frequency_1_QualityScore_FFHGHHHJJJJJJJJJJJJJJIJIIFHJJIJJIIEHFDDDDDDDDDDDCDDDDDDBDDDDCDDDCDBBDBDDDDDDDDDDDDDDDDBDDDDDDD_Mismatch_1_Sense_+_Library_PoolC
GGACGAGAAACTTCCTCCGCACGAGTACCTGGCGAGGGAGCACGCCCGCTGCGGGAGTTTTGCCACGGCCTCCGTCCTGCAAGGCGTCGGGCTC
>Frequency_1_QualityScore_DDFDDFFFABDFD1:0?B@GFICEEAFF@@FFIIIIFC=AD;;@A@;@CB??;;;AB?BBBBA_Mismatch_0_Sense_+_Library_PoolC
GTTCGAAACGCGGTATGGAGGCAAACCGGATTTCTCGGCTGAAAATAACCCTAGCACCTCCAA
>Frequency_1_QualityScore_DDF8?10CGD>GBDEHD@HF;D9?BGG</77;@EEA9@BACC@@=?;;BB6;<CB@CACCC>AC::?B@589>9-9<8505@<BCBCCCCCC?9_Mismatch_0_Sense_+_Library_PoolC
AAGCCGTGCTCCGACATCAACATCAATCGGCGCCCGTTAACGTACCCGACTGGAGTAAAATACTGGGAGCCGACCACCGGAAAGAACAGAACCT
>Frequency_1_QualityScore_FFHHHHHIJJJIJHHIJIJIJJIJJJIJJIIJJJJHHHHHFFDCDDDDDDDDDDC7@BDDDDCCDDDDDBDBDDDDEDDDDDDB>CCCCDDDDD_Mismatch_1_Sense_+_Library_PoolC
GTCCTGCAAGGCGTCGGGCTCAAGGGCCGAGACATGAGCCGAGTTCGAAACGCGGTATGGAGTCAAACCGGATTTCTCGGCTGAAAATAACCCT
>Frequency_1_QualityScore_FFHHHHHJJJIJIJIJJJHJJJIJIIJGHHFHIJJHHFFFFFDDDDBDDDDDDDDDDD@BBDDEEEDDDDDD9BDDDDDDDDDDDDDDBBDCDD_Mismatch_1_Sense_+_Library_PoolC
GTTTTGCCACGGCCTCCGTCCTGCAAGGCGTCGGGCTCAAGGGCCGAGACATGAGCCGAGTTCTAAACGCGGTATGGAGGCAAACCGGATTTCT
>Frequency_1_QualityScore_D@D??BFE:CDFHFGD:BDBF>;7B2BFFHE6@AAEHH;?BBCBCC>5;A@A;???CCCB:?@<3:>AC>4:008558)<?<>2&&0&2@4@C:_Mismatch_1_Sense_+_Library_PoolC
GAGTTCGAAACGCGGTATGGAGGCAAACCGGATTTCTCGGCTGAAAATAACCCTAGCACCTCCAAATAAAACGAAAAAGAAACCGGTATTGCTC
>Frequency_1_QualityScore_EDHFHBFGGDGGIIIGIIBEHHCEGGIIGB8;:AEH>C@>@><@@@CB??BB??;55<?CCCB?B<ABBB@@<00>CDCBBB002_Mismatch_0_Sense_+_Library_PoolC
CGTCCTGCAAGGCGTCGGGCTCAAGGGCCGAGACATGAGCCGAGTTCGAAACGCGGTATGGAGGCAAACCGGATTTCTCGGCTGA
>Frequency_1_QualityScore_DDFHHHHIIJJJJJIJAHIIJIIJJIIJJJJJIJJJJJJJJJJJJJJJIJIIHHFHGFDFDDEDDDDDDBDDDDDDDDDDDDDDDDDCCBD_Mismatch_0_Sense_+_Library_PoolC
TATGGAGGCAAACCGGATTTCTCGGCTGAAAATAACCCTAGCACCTCCAAATAAAACGAAAAAGAAACCGCTATTGCTCTCGTTAAAGGAA
>Frequency_1_QualityScore_FFHHHHHJJIJJIJJJJJIIJIHIIJJIGJJJJIGHHFFFFEEEDCD?DDDDDDDDDDDD@DB9B@BCDDCCDDDDD<?CDBDDDDBBB.<@CC_Mismatch_0_Sense_+_Library_PoolC
GCACGCCCGCTGCGGGAGTTTTGCCACGGCCTCCGTCCTGCAAGGCGTCGGGCTCAAGGGCCGAGACATGAGCCGAGTTCGAAACGCGGTATGG
>Frequency_1_QualityScore_FFGHHFDFGIJJJJJIIJJHHIIIIIJJIIHJIIFIEGIJIIHHFFDCC;ABBABBBDDDDDDACCDDDBDDDDD<?CDDDBBBBDDD@BDDDB_Mismatch_0_Sense_+_Library_PoolC
GAACAGAACCTTTATGCCGTCGATGTCGACATGGACGACGAGGACGAAGAGGACGAGAAACTGCCTCCGCACGAGTACCTGGCGAGGGAGCACG
>Frequency_1_QualityScore_FFHHHHGJJJJHIIIHIIJJJJJDHIIJIJJIIIJJIJHHFFFEEECDDDDBACDDDDDDDDDCDDDDDBBC_Mismatch_0_Sense_+_Library_PoolC
CATGAGCCGAGTTCGAAACGCGGTATGGAGGCAAACCGGATTTCTCGGCTGAAAATAACCCTAGCACCTCCA
>Frequency_1_QualityScore_FFHHHHHJJJJGIJJJJJJJIIJJGIJJGIJIJHGHHHFFADDDDDDDDDDDDDDDDDDDCDDCDDDDBDDDDDDDDDDDDD<@BDDDDDBDDD_Mismatch_1_Sense_+_Library_PoolC
CGCTGCGGGAGTTTTGCCACGGCCTCCGTCCTGCAAGGCGTCGGGCTCAAGGGCCGAGACATGAGCCGATTTCGAAACGCGGTATGGAGGCAAA
>Frequency_1_QualityScore_ADD;D?@)1A<EC0?6;99?BB?D)?8B@CC)8.@\5@_Mismatch_1_Sense_+_Library_PoolC
AGCCGACAACCGGAAAGAACAGAACCTTTATGCCGTCG
>Frequency_1_QualityScore_FFHHHHHJIJJJJIJJIIJGHIJIGHIJIJJJJJHHHHHFFDDDDB@DDDDDDDDDDDDDDDDDDDBDDDDDDDDDD98?CC?CCCDDDDBBBD_Mismatch_1_Sense_+_Library_PoolC
AATGGACGACGAGGACGAAGAGGACGAGAAACTGCCTCCGCACGAGTACCTGGCGAGGGAGCACGCCCGCTGCGGGAGTTTTGCCACGGCCTCC
>Frequency_1_QualityScore_FFHHFFHIJJJJJJJJJJFGHJJIJJJGIJJJJJHIIHHHHHFFFDACEDDDDDDDDDDDDDDDDDDDDCDDDDDDDDDDDDDDDDDDDDDDDD_Mismatch_1_Sense_+_Library_PoolC
GCCGTGTTCGAAACGCGGTATGGAGGCAAACCGGATTTCTCGGCTGAAAATAACCCTAGCACCTCCAAATAAAACGAAAAAGAAACCGCTATTG
>Frequency_1_QualityScore_BDH<FFDGEDEG<FGGI?DHGI9DDF?@FDFIG;<EAHH>B??C>2;;C@@CCCBBCCCCCBCBB??CCCCCCC@9_Mismatch_0_Sense_+_Library_PoolC
CCGAGTTCGAAACGCGGTATGGAGGCAAACCGGATTTCTCGGCTGAAAATAACCCTAGCACCTCCAAATAAAACGA
>Frequency_1_QualityScore_FFHHHHHIJJGIADHHIIIJJJJJGIGIJIJJEHIIJGGHHGHFFFFFED@>CDDDDDDBD=/((+:(()5-+(:@@DB9@DB@A@BDB<BBB?_Mismatch_0_Sense_+_Library_PoolC
ACCCGACTGGAGTAAAATACTGGGAGCCGACCACCGGAAAGAACAGAACCTTTATGCCGTCGATGTCGACATGGACGACGAGGACGAAGAGGAC
>Frequency_1_QualityScore_FFHHHHHHIHIJJJJJJJJJJJJJJIJJJJJJJJJJJIIHHFDDDDDDCCDDDDDDDDDDDDDDDDBD@?CDADDDDDDD@@DDDDDDDDDDDD_Mismatch_1_Sense_+_Library_PoolC
CTGCGGGAGTTTTGCCACGGCCTCCTTCCTGCAAGGCGTCGGGCTCAAGGGCCGAGACATGAGCCGAGTTCGAAACGCGGTATGGAGGCAAACC
>Frequency_1_QualityScore_FFHHGHHJJJJHIHIJJJJJIIIJJFHIJJJJJIJJJIJHHDFFEEEEDDDDDDDDDDDDDDBDDDDCDDDDDDDDDDDDCDDD?BDDDDBDCD_Mismatch_0_Sense_+_Library_PoolC
GACATGAGCCGAGTTCGAAACGCGGTATGGAGGCAAACCGGATTTCTCGGCTGAAAATAACCCTAGCACCTCCAAATAAAACGAAAAAGAAACC
>Frequency_1_QualityScore_FFHHHHHJIJJIIJJJJIJJJJJJGIJJJHHFBB?CDDDDCDD@DDDDDDDDDDDDDCDDDDDBBB@BDDDCCCDDDDDBDBBDDDDDCCDDD?_Mismatch_1_Sense_+_Library_PoolC
GGTACCTGGCGAGGGAGCACGCCCGCTGCGGGAGTTTTGCCACGGCCTCCGTCCTGCAAGGCGTCGGGCTCAAGGGCCGAGACATGAGCCGAGT
>Frequency_1_QualityScore_B@DHDDDCBHAFFFHCCGGGGGEIBF9@@<@BCCDEFEE>>@CCCCC(>?=??B75528@C::@BBB>-5<<@?B<-?<099>BB>359+9:A@_Mismatch_0_Sense_+_Library_PoolC
GTCGATGTCGACATGGACGACGAGGACGAAGAGGACGAGAAACTGCCTCCGCACGAGTACCTGGCGAGGGAGCACGCCCGCTGCGGGAGTTTTG
>Frequency_1_QualityScore_FFHHHHHJJJJJIJJJJJJIJIFIIJJIHHIJJIJJJJJIIIIIIJIJIIJJJGFFFEEECDDDDBDDDDDDDBDDDCDEEEDDDDDCCDDBDD_Mismatch_0_Sense_+_Library_PoolC
AAGATCGCAAAGACACGAATTGTAACCGTGCAAAATTCGTCATACACAGCACGGGAATCCGCGGGAGCCCGCGGATGATTCCCAGAATCGGAGG
>Frequency_1_QualityScore_FDDHHHHJIIJIJIJJJJJJIIIGIIJIJIGBHIIIIJIIH6<;;6;?=9?;>(>>8?B35@B@B;B9@DDD??<@@B<CDDDDDDDDDDDBD5_Mismatch_0_Sense_+_Library_PoolC
TGGGAGCCGACCACCGGAAAGAACAGAACCTTTATGCCGTCGATGTCGACATGGACGACGAGGACGAAGAGGACGAGAAACTGCCTCCGCACGA
>Frequency_1_QualityScore_DBAADDAE?CEBEEADII0DD18DA;;;@AA6-4?;@AA<;;5(;53=385>A3:882<?8AAAA>>>:<<<>8>>>>>??>>>>>:>A0;_Mismatch_1_Sense_+_Library_PoolC
GGGCCGAGACATGAGCCGAGTTCGAAACGCGGTATGGAGGCAAACCGGATTTCTCGGCTGAAAATAACCCTACCACCTCCAAATAAAACGA
>Frequency_1_QualityScore_8)@)@D;2ACEE@):@0?:D;;\=C@=/\:8?7;@A@AAA?8/38;6/<2>>AA?_Mismatch_1_Sense_+_Library_PoolC
GACATGGTCGACGAGGACGAAGAGGACGAGAAACTGCCTCCGCACGAGTACCTGG
>Frequency_1_QualityScore_FFHHHHGJJJJJFHBGHJIIJJJIJIJJJHHHFFFFEEEEDDDBDDDDDDDDDDDDDDDDBDDDDDCDDD@DD?BDDDDDDDDDD<>?DDCDDD_Mismatch_1_Sense_+_Library_PoolC
GCCCGCTGCGGGAGTTTTGCCACGGCCTCCGTCCTGCAAGGCGTCGGGCTCAAGGGCCGAGACATGAGCCGAGTTCGAAACGCGGTATTGAGGC
>Frequency_1_QualityScore_FFHHHHHJJJJJJJIJJJJJIJGGIIJJJJJJJJAHFFFFFDDDEDDDDDBDDDDEDDDDBDBDDDDDDCDDDDDDDDDDDDD_Mismatch_0_Sense_+_Library_PoolC
AAGGGCCGAGACATGAGCCGAGTTCGAAACGCGGTATGGAGGCAAACCGGATTTCTCGGCTGAAAATAACCCTAGCACCTCCA
>Frequency_3_QualityScore_FFHHHHHJJIIJJJJJJJJIJJHGGIIJJIJJJJJIIIJHIIGIIIJJIJIHGFFFFEDEEEDBCDDCDDBDDDDDDDDDDDDDDDCDDDDDCC_Mismatch_0_Sense_+_Library_PoolC
TCTCGGCTGAAAATAACCCTAGCACCTCCAAATAAAACGAAAAAGAAACCGCTATTGCTCTCGTTAAAGGAAAGATCTTTTATCGTGAAATCTT
>Frequency_4_QualityScore_FFHHHHHJJHIJJJJJJJJJJIIJIIJJJJJJJIJIJJJJJJJJJJIIIIIHGGEEEEDEEDDDDDDDDCDDDDDCDDCDDDDDDDDDCEDDDD_Mismatch_0_Sense_+_Library_PoolC
GCAAACCGGATTTCTCGGCTGAAAATAACCCTAGCACCTCCAAATAAAACGAAAAAGAAACCGCTATTGCTCTCGTTAAAGGAAAGATCTTTTA
>Frequency_6_QualityScore_FFHHHHHJJJJJJJJIJJJJIJJJJJJJJJJJJJJJJJJJJIJJJIIIHIHHHGGFFFFEEEEEEEDDDCDDDDCDDDDDDDDDDDDCCCCCCB_Mismatch_0_Sense_+_Library_PoolC
CTAGCACCTCCAAATAAAACGAAAAAGAAACCGCTATTGCTCTCGTTAAAGGAAAGATCTTTTATCGTGAAATCTTTATTGCTCTCGTTAAAGG
>Frequency_6_QualityScore_FFGHHGHHIIIIIJIIJIJIIJJIIJIJJJIHIJIIIIIIHHIIIFIIIIHGGFEEEEEDDDDBCDDDDBDDDCDCCCCDDDDDDCDEDDDDDD_Mismatch_0_Sense_+_Library_PoolC
AAACCGGATTTCTCGGCTGAAAATAACCCTAGCACCTCCAAATAAAACGAAAAAGAAACCGCTATTGCTCTCGTTAAAGGAAAGATCTTTTATC
>Frequency_6_QualityScore_EEFGFEGGGFFGGHGHHGIFGFIIHHHGIFGGIHGFHIIIIHHFGHHHFEGHEDACBCABBCA?ABBBCBACAC?@CBC@CC@A=@?AAAC?AC_Mismatch_0_Sense_+_Library_PoolC
GGCAAACCGGATTTCTCGGCTGAAAATAACCCTAGCACCTCCAAATAAAACGAAAAAGAAACCGCTATTGCTCTCGTTAAAGGAAAGATCTTTT
>Frequency_5_QualityScore_EEHGGGFHHIIHIHIIHIGHIIHHEIIJIGIIEHHIIIHIGHHHIFFFFFDEFFFEEEEDECDDCCDCABBDCCCCDCDCABDDCBBB@CBCAC_Mismatch_0_Sense_+_Library_PoolC
AGCACCTCCAAATAAAACGAAAAAGAAACCGCTATTGCTCTCGTTAAAGGAAAGATCTTTTATCGTGAAATCTTTATTGCTCTCGTTAAAGGAA
>Frequency_5_QualityScore_FFHHHHHIJJIJJJIIIJJJJJJJJJIJIJJJJJJJIIJIJJJJJJIIIGGFGHFFFFFEEEEEEEDDCADDDDDDDDDDDDDDDDDDCDDBCC_Mismatch_0_Sense_+_Library_PoolC
CCTAGCACCTCCAAATAAAACGAAAAAGAAACCGCTATTGCTCTCGTTAAAGGAAAGATCTTTTATCGTGAAATCTTTATTGCTCTCGTTAAAG
>Frequency_5_QualityScore_FFHHHHHJJJJJJHIIJIJJIIHHIHIHIIIIIJJJJJJJIJJJIIIJIIIHHHGFFFFFEDEDDDDCECDDDDD>BCDBCCCCCDDDDCCCCC_Mismatch_0_Sense_+_Library_PoolC
AAAATAACCCTAGCACCTCCAAATAAAACGAAAAAGAAACCGCTATTGCTCTCGTTAAAGGAAAGATCTTTTATCGTGAAATCTTTATTGCTCT
>Frequency_5_QualityScore_FFHHHHHJJJJJJJJJJJIIJJIIIJJJIIJJIJJJIIJJJJJJIIJIJJIHHGGFEFEEDDEDDCCDDBCDDDCDDDCDDDDDDDDDDDDCBC_Mismatch_0_Sense_+_Library_PoolC
TAACCCTAGCACCTCCAAATAAAACGAAAAAGAAACCGCTATTGCTCTCGTTAAAGGAAAGATCTTTTATCGTGAAATCTTTATTGCTCTCGTT
>Frequency_3_QualityScore_EDB?DDFGGGEHDF?EFGEEGHDD<FB@>?FC:<:><@CCF=CBBCDEDGCDDCCCBBBA;?AA=@>?CBB?ACCCAA<?:?>>@BCAACCB@;_Mismatch_0_Sense_+_Library_PoolC
TGAAAATAACCCTAGCACCTCCAAATAAAACGAAAAAGAAACCGCTATTGCTCTCGTTAAAGGAAAGATCTTTTATCGTGAAATCTTTATTGCT
>Frequency_3_QualityScore_FFHHHHHJJIIJJIJIJJJJJJJJJJJJIIIIHIHIJJJIIIJIIHIIIIHHGGFFDDDECCDDDDDEDDCDDDABABBBCCCDDDDDCCCDDD_Mismatch_0_Sense_+_Library_PoolC
AAATAACCCTAGCACCTCCAAATAAAACGAAAAAGAAACCGCTATTGCTCTCGTTAAAGGAAAGATCTTTTATCGTGAAATCTTTATTGCTCTC
>Frequency_3_QualityScore_FFHGGHHJJJHJIIIIIJIIJIHIJHHIIIIIJIHIJHHHGIIHHIJIIIIGGFEFFEEDBCCACDDDDCDCABCDDDDCDCCDDDEDDDCDDC_Mismatch_0_Sense_+_Library_PoolC
AACCGGATTTCTCGGCTGAAAATAACCCTAGCACCTCCAAATAAAACGAAAAAGAAACCGCTATTGCTCTCGTTAAAGGAAAGATCTTTTATCG
>Frequency_3_QualityScore_EEFGFHHJJHGIIIIJJIIGGIHIGIGIHGFIIIJHIGGGFHHIHIGGHIHBEGGGEEEEFEDCCDDECABDDBDDDCDDABC@A?@CCCA@CC_Mismatch_0_Sense_+_Library_PoolC
CTCCAAATAAAACGAAAAAGAAACCGCTATTGCTCTCGTTAAAGGAAAGATCTTTTATCGTGAAATCTTTATTGCTCTCGTTAAAGGAAAGATC
>Frequency_3_QualityScore_FFHHHHHJJIJJJJJIJJJJJJIIJJJJJJJJJJJJJIJJIJJJHJJIIIIIHGFEEFEEEEEEDCDDDDDDDDDDDDDEDDDDDDDDDDDDDD_Mismatch_0_Sense_+_Library_PoolC
TTTCTCGGCTGAAAATAACCCTAGCACCTCCAAATAAAACGAAAAAGAAACCGCTATTGCTCTCGTTAAAGGAAAGATCTTTTATCGTGAAATC
>Frequency_3_QualityScore_EEEGEFGFHDHEEEIHIEFIFHIBFFGFFGIGIIFGIHF?GIGFGEEBBDBDGFFEE=:ACCCCBBBBB@=?BAABBBCCCEBBCABCBBB>AB_Mismatch_0_Sense_+_Library_PoolC
GATTTCTCGGCTGAAAATAACCCTAGCACCTCCAAATAAAACGAAAAAGAAACCGCTATTGCTCTCGTTAAAGGAAAGATCTTTTATCGTGAAA
>Frequency_3_QualityScore_EEGHHHHJJIIIJJJGHIHHJJEHIHIIIIGHHIIIIJJIEIHIIEGIECBCCDCDDECBCCDDDDDDDBBAAABCCCDDCACCCDA?A?BCDC_Mismatch_0_Sense_+_Library_PoolC
GGCTGAAAATAACCCTAGCACCTCCAAATAAAACGAAAAAGAAACCGCTATTGCTCTCGTTAAAGGAAAGATCTTTTATCGTGAAATCTTTATT
>Frequency_2_QualityScore_CEGGGHGIEHHGIIIIIJGIIGHGIIIIJJJIJIIJJIIIIGGIGGIIEIHHBDEFEEDEDA?ACACCC=ABBCDCEDDDDCCB>AA@ACCCCD_Mismatch_0_Sense_+_Library_PoolC
CTCGGCTGAAAATAACCCTAGCACCTCCAAATAAAACGAAAAAGAAACCGCTATTGCTCTCGTTAAAGGAAAGATCTTTTATCGTGAAATCTTT
>Frequency_2_QualityScore_FFHHHHHJJJIJJIJJJJJJIJJJIJJIJIJJJJIIIJJJJJJJIIIJJJIHHGGFFFEEEEEEECEDDDCDDCCDDCDDCDDDCCDDDCDCDC_Mismatch_0_Sense_+_Library_PoolC
AATAACCCTAGCACCTCCAAATAAAACGAAAAAGAAACCGCTATTGCTCTCGTTAAAGGAAAGATCTTTTATCGTGAAATCTTTATTGCTCTCG
>Frequency_2_QualityScore_FFHFCGHIIIIGIGIIFHIGGIGIHEEEHIIIIIIIIIIHGIIIEIIIGG@CCEEEFFFEEEDE?ADCCCBCCBCCCACBCDCCA;ABCAC@AA_Mismatch_0_Sense_+_Library_PoolC
CCTCCAAATAAAACGAAAAAGAAACCGCTATTGCTCTCGTTAAAGGAAAGATCTTTTATCGTGAAATCTTTATTGCTCTCGTTAAAGGAAAGAT
>Frequency_2_QualityScore_FFHGGHHIIIIJJJIIIIIGIIJJJJIIHGIIIIIJIGIIIIJJIGGEGGGFGFFEDCACCCCCCDCDACDDCDCCBDDCDDCEDDDCDDDCDD_Mismatch_0_Sense_+_Library_PoolC
CGGATTTCTCGGCTGAAAATAACCCTAGCACCTCCAAATAAAACGAAAAAGAAACCGCTATTGCTCTCGTTAAAGGAAAGATCTTTTATCGTGA
>Frequency_2_QualityScore_FFHHHHHJJJJJJJJJJJJJIJJIJJJJJIJJIJIJJJJJJJJJJJJIHHHGGGGFEEDDDEEDDDDDDCCDDDDDDDDDDDDDDCDDDCDDDD_Mismatch_0_Sense_+_Library_PoolC
CTGAAAATAACCCTAGCACCTCCAAATAAAACGAAAAAGAAACCGCTATTGCTCTCGTTAAAGGAAAGATCTTTTATCGTGAAATCTTTATTGC
>Frequency_2_QualityScore_FFHHHHHIJJJJJIIJJJIIJIJJIJJIJJIJJJJJJIIJJJJJJJIJJHHGFFFFEEEEDDDDCDDDCCCDDDCEDDDDDDDCDDDDDCDDDD_Mismatch_0_Sense_+_Library_PoolC
TCGGCTGAAAATAACCCTAGCACCTCCAAATAAAACGAAAAAGAAACCGCTATTGCTCTCGTTAAAGGAAAGATCTTTTATCGTGAAATCTTTA
>Frequency_2_QualityScore_EEHHFGFHIIIIEGIEEHHHHFIEACAFIGEHHIIDGEIGIGEHG>EGCCEGCD=CA5ACAACCCAAA?>CAACCCA?@BA@CA?C??@A?BC?_Mismatch_0_Sense_+_Library_PoolC
GAGGCAAACCGGATTTCTCGGCTGAAAATAACCCTAGCACCTCCAAATAAAACGAAAAAGAAACCGCTATTGCTCTCGTTAAAGGAAAGATCTT
>Frequency_2_QualityScore_FFHHHHHJGHIIJJJIJJJJJJJJIJIIJJJJJJJJJJIJIJJJJIJJIIIHGGGHFFEDDEDDDDDDDACDCDDDDDDDDDDDCCDDDDDDCD_Mismatch_0_Sense_+_Library_PoolC
ATGGAGGCAAACCGGATTTCTCGGCTGAAAATAACCCTAGCACCTCCAAATAAAACGAAAAAGAAACCGCTATTGCTCTCGTTAAAGGAAAGAT
>Frequency_2_QualityScore_FEGGHGHIIIGHIGHIHIIIIIIIIIIIJIIIIIIHIIIHIJIHGFGHGEEEBEDEDBDCDDDDDCDCDADBCCBCCDCDDCCCDDCCDCCCCA_Mismatch_0_Sense_+_Library_PoolC
CCGGATTTCTCGGCTGAAAATAACCCTAGCACCTCCAAATAAAACGAAAAAGAAACCGCTATTGCTCTCGTTAAAGGAAAGATCTTTTATCGTG
>Frequency_2_QualityScore_FFHHHHGIIJJJJJJJJJIJJIJJIIIIIIJJIJJIIJJJJIIIIIIHFGFFFFEEEEEECECEDDDDDCCCDDDDDCCDDCDDDDDDDDCDDD_Mismatch_0_Sense_+_Library_PoolC
AACCCTAGCACCTCCAAATAAAACGAAAAAGAAACCGCTATTGCTCTCGTTAAAGGAAAGATCTTTTATCGTGAAATCTTTATTGCTCTCGTTA
>Frequency_2_QualityScore_CFHHGHHIIIJJIJJJIIIIJJIIIIJJJJJJJJJJJIGIIIGIIJIHJIGIGEHFFEECCDDDDCCD@ACCDDCCDDDDEDDDCDDCCACCCD_Mismatch_0_Sense_+_Library_PoolC
ATTTCTCGGCTGAAAATAACCCTAGCACCTCCAAATAAAACGAAAAAGAAACCGCTATTGCTCTCGTTAAAGGAAAGATCTTTTATCGTGAAAT
>Frequency_2_QualityScore_FFHHHHHJIJJIIIJJJJJJJJJJHJJJJJJJJJJJJJJJJIJIJIIIIJJIHHGFFFEEEDDDCCDDDCDDDDDDDDDDCDDDDDDCECDDDD_Mismatch_0_Sense_+_Library_PoolC
CAAACCGGATTTCTCGGCTGAAAATAACCCTAGCACCTCCAAATAAAACGAAAAAGAAACCGCTATTGCTCTCGTTAAAGGAAAGATCTTTTAT
>Frequency_1_QualityScore_FFHHHHHJJJJJJGJIJJJJJIJJJIJJJJJJJJJJJIJJJJJJJIHIHHHHHHFFFDDDDDDDDDDDDDDDDDDDDDDDDDDDDDDDDDDDDE_Mismatch_0_Sense_+_Library_PoolC
GGAGGCAAACCGGATTTCTCGGCTGAAAATAACCCTAGCACCTCCAAATAAAACGAAAAAGAAACCGCTATTGCTCTCGTTAAAGGAAAGATCT
>Frequency_1_QualityScore_FFHHHHHJJJJIJJJJJJIJJJJJJJJJJJIJJJJJJJJJJJJJJIJJJJHHHFFFDEDDDDDDDDDDDCDDCDCDDDDDDDDDDDDDDDCECC_Mismatch_0_Sense_+_Library_PoolC
AGGCAAACCGGATTTCTCGGCTGAAAATAACCCTAGCACCTCCAAATAAAACGAAAAAGAAACCGCTATTGCTCTCGTTAAAGGAAAGATCTTT
>Frequency_1_QualityScore_FFHHHGGJJIIIIIIGIGIIJJJIFJJJJJJJJJJJIJJJIIJJJJJIIJJJHHFFFFECEEEDDDDDDACDDDDDDCECCDDDDBBDDDDDDD_Mismatch_0_Sense_+_Library_PoolC
TTCTCGGCTGAAAATAACCCTAGCACCTCCAAATAAAACGAAAAAGAAACCGCTATTGCTCTCGTTAAAGGAAAGATCTTTTACCGTGAAATCT
>Frequency_1_QualityScore_DD7C;DAEFGBEEGIIGCGGG?BEHII@499BFGGEGG?HE;3@==;A@C@AEC?D>>CC?CBB=6/8A@@CCC:52<8?@(:899<?C>AAC_Mismatch_0_Sense_+_Library_PoolC
GGCAAACCGGATTTCTCGGCTGAAAATAACCCTAGCACCTCCAAATAAAACGAAAAAGAAACCGCTATTGCTCTCGTTAAAGGAAAGATCTTT
>Frequency_1_QualityScore_FFHHHHGJJJJJJIJJJJJJJJJJJJHIJGIJJJIJIJJJIJJJJJJHIJFHHF>DFFEFDDCCCEDCBCDDDCCCDDDCCDCDDDDDDDDD?C_Mismatch_0_Sense_+_Library_PoolC
CCCTAGCACCTCCAAATAAAACGAAAAAGAAACCGCTATTGCTCTCGTTAAAGGAAAGATCTTTTATCGTGAAATCTTTATTGCTCTCGTTAAA
>Frequency_1_QualityScore_FFHHHHHJJJJJJJJJJJJJJJJJJJJJJJJJJIGIJJJJJJJJJJJJIJJJHHHHHFFFFDEEDEDDDDDDEDDDDDDDDDCDDDDDDDDCDD_Mismatch_1_Sense_+_Library_PoolC
ACTGAAAATAACCCTAGCACCTCCAAATAAAACGAAAAAGAAACCGCTATTGCTCTCGTTAAAGGAAAGATCTTTTATCGTGAAATCTTTATTG
>Frequency_1_QualityScore_FFFHHGHIIJJJJIGIJJIIIJJIIIIIGIHIIIIGIJJJJIJJJDIJIJHHGFFFDDDDDCDDDDDDDBBBDDDBDDDCDDDDACDCCDDDCB_Mismatch_0_Sense_+_Library_PoolC
GGATTTCTCGGCTGAAAATAACCCTAGCACCTCCAAATAAAACGAAAAAGAAACCGCTATTGCTCTCGTTAAAGGAAAGATCTTTTATCGTGAA
>Frequency_1_QualityScore_FFGHHHHJIJJJJJJJJJJJJJJIJJIJJJJJJJJIJJJJJJJJJIJJHHHFFFFFEEEDCDDDCDDDDDDDDDEDDDDDDDDDDDCCDDDCDD_Mismatch_0_Sense_+_Library_PoolC
CGGCTGAAAATAACCCTAGCACCTCCAAATAAAACGAAAAAGAAACCGCTATTGCTCTCGTTAAAGGAAAGATCTTTTATCGTGAAATCTTTAT
>Frequency_1_QualityScore_FFGHHHHJIJJJJGIJJIJJEHIJJEGGIJIGIJJIGJJGHGHHFFFFFEEEDDDDDDDDDDDDDDDDDBBDDDDDDDD@DDDDEEDCDDDACD_Mismatch_0_Sense_+_Library_PoolC
GGAGGCAAACCGGATTTCTCGGCTGAAAATAACCCTAGCACCTCCAAATAAAACGAAAAAGAAACCGCTATTGCTCTCGTTAAATGAAAGATCT
>Frequency_1_QualityScore_FFHHHFF1CGGIJJIIIIIJGIIJIJIHHHIIHIDIIFGIGGGFGIJJJIBEADBFFDCECEEDCCC@C;C>AABDBCDDACDDCDCACDDDDD_Mismatch_1_Sense_+_Library_PoolC
ATAACCCCAGCACCTCCAAATAAAACGAAAAAGAAACCGCTATTGCTCTCGTTAAAGGAAAGATCTTTTATCGTGAAATCTTTATTGCTCTCGT
>Frequency_1_QualityScore_FFHH:DHCGFHIJJIJJJJJJJJJJJGIJJJJJJJJJJJJJJJJJJJJJIHHHHHFFFDDEDDDCDADDDDDDDDDDDDDDBDDDDDDDDBCDD_Mismatch_0_Sense_+_Library_PoolC
TGGAGGCAAACCGGATTTCTCGGCTGAAAATAACCCTAGCACCTCCAAATAAAACGAAAAAGAAACCGCTATTGCTCTCGTTAAAGGAAAGATC
>Frequency_1_QualityScore_FFGFB?FFGIDHHGGIGICHIIIIIIIIIIIIIIIGIGCGHGIGFHIIBGIGEFGHHF?DECCCCCCCBCCCDCCCCCCCCCCBACCCC>>ACC_Mismatch_0_Sense_+_Library_PoolC
GCTGAAAATAACCCTAGCACCTCCAAATAAAACGAAAAAGAAACCGCTATTGCTCTCGTTAAAGGAAAGATCTTTTATCGTGAAATCTTTATTG
>Frequency_1_QualityScore_FFGHHHHJJIIJIJIJJJJJJJJJJIIJJJJJIIIJJIGIFIGHGIIJIHDE;BFDFCDDEEDDDEDDDCDDDCDDDCCCCDDCCCCDDCDDD?_Mismatch_0_Sense_+_Library_PoolC
ATAACCCTAGCACCTCCAAATAAAACGAAAAAGAAACCGCTATTGCTCTCGTTAAAGGAAAGATCTTTTATCGTGAAATCTTTATTGCTCTCGT
>Frequency_1_QualityScore_D4A:ACD@@FF:AEFGF;D3DBD@D<**0:?)?F?(98<CCFFCC;@DB;5:\(5((.;2</9/3:>3:>:@BBB1(4>>2932(:4:>BB@@>_Mismatch_1_Sense_+_Library_PoolC
AAACCGGATTTCTCGGCTGAAAATAACCCTAGCACGTCCAAATAAAACGAAAAAGAAACCGCTATTGCTCTCGTTAAAGGAAAGATCTTTTATC
>Frequency_1_QualityScore_FFBHFHGIIIIJCHGIGJIJIJJJJJJJIJIJJIIJBHIFIJJJJIJIHGEEHFFFFFECEEEEEDDDC?CCACDCDDDDACCCCBDDD@>CDB_Mismatch_1_Sense_+_Library_PoolC
TAACACCTCCAAATAAAACGAAAAAGAAACCGCTATTGCTCTCGTTAAAGGAAAGATCTTTTATCGTGAAATCTTTATTGCTCTCGTTAAAGGA
>Frequency_1_QualityScore_DFHHHFHIIEDBHG>HGIIIIIIIEHIGIIGIIIIIEIIIGIGDBFGGA@;CCHHEEDEFDECECBCC@;>C>CCC<5<ABCC:>>AACA_Mismatch_0_Sense_+_Library_PoolC
GAAAATAACCCTAGCACCTCCAAATAAAACGAAAAAGAAACCGCTATTGCTCTCGTTAAAGGAAAGATCTTTTATCGTGAAATCTTTATT
>Frequency_1_QualityScore_FFGHHHHIJJ@HHGHIJIJGGJGIIJJJIGIIFIJIIGGIJGGIGI@AEBEE?CEEHBDDEDDDEDDDDDADCDDCCCCDCDDDDBCDCDDCDD_Mismatch_1_Sense_+_Library_PoolC
AGGCTGAAAATAACCCTAGCACCTCCAAATAAAACGAAAAAGAAACCGCTATTGCTCTCGTTAAAGGAAAGATCTTTTATCGTGAAATCTTTAT
>Frequency_1_QualityScore_FFHHHHHJJJGJJJJJJJJJIJIICHJJJJIJJJJGIJJJJJJJJJJJJIJJHHFFFFEEEEEDDDDDDCDDDDDDDDEDDDDCDDDDDDCDDC_Mismatch_0_Sense_+_Library_PoolC
TTCTCGGCTGAAAATAACCCTAGCACCTCCAAATAAAACGAAAAAGAAACCGCTATTGCTCTCGTTAAAGGAAAGATCTTTTATCGTGAAATCT
>Frequency_1_QualityScore_FFHHHHHJIJJJJJIJJJJJJJJJJJIIJJJJJJIJJJJJJJJHIGIIHHFHHFFFFFFEEEDDDDDDDCDDDDDDDCCDCDDBDBBCDDBDDD_Mismatch_0_Sense_+_Library_PoolC
CACCTCCAAATAAAACGAAAAAGAAACCGCTATTGCTCTCGTTAAAGGAAAGATCTTTTATCGTGAAATCTTTATTGCTCTCGTTAAAGGAAAG
>Frequency_1_QualityScore_FFHHGHHJJJJJJJJJJJIJJJJJJIJJJJBHJJIJJJJJJJIJJJJJJHHHHFFFFEDEEEDDDDEDDCDDDDDDDDDDCDDDDDDDDDDDDD_Mismatch_1_Sense_+_Library_PoolC
TATAACCCTAGCACCTCCAAATAAAACGAAAAAGAAACCGCTATTGCTCTCGTTAAAGGAAAGATCTTTTATCGTGAAATCTTTATTGCTCTCG
>Frequency_1_QualityScore_FFHHHHHJJJJJJJJJJJJJJJJJJJIJJJJJJJJJJIJJJJJJJJJHHHHFFFFFDEEDEDEDDDDDDBCDDDDDDDDDDDDDDCDDDDDDDD_Mismatch_0_Sense_+_Library_PoolC
ACCCTAGCACCTCCAAATAAAACGAAAAAGAAACCGCTATTGCTCTCGTTAAAGGAAAGATCTTTTATCGTGAAATCTTTATTGCTCTCGTTAA
>Frequency_1_QualityScore_D8DDDDBAE,22<FEEEF@DEE9:)1?C@ADED@BDDBDDEEC66@5\8ACDD>C89?@?;;;>;;(;(,55>::<>A<AA_Mismatch_2_Sense_+_Library_PoolC
GGATTTCTCAGCTGAAAATAACCCAAGCACCTCCAAATAAAACGAAAAAGAAACCGCTATTGCTCTCGTTAAAGGAAAGAT
>Frequency_1_QualityScore_FFHGGHHJJJJJJIJJJIJIIJJJJIHJJJGIIIJJJJIIJEIJGIJJHHHHHFFFFFFDEDEECDCDDBDDD@ACDDDCCCCACBBDDDDDCD_Mismatch_0_Sense_+_Library_PoolC
TAGCACCTCCAAATAAAACGAAAAAGAAACCGCTATTGCTCTCGTTAAAGGAAAGATCTTTTATCGTGAAATCTTTATTGCTCTCGTTAAAGGA
>Frequency_1_QualityScore_FFGHHHHJIIJJJJGIJIIJJJJIJJIJJJJJIJJJJJJJJJHIIEEGHHHGHHFFFFFFEEEDCDDBDACDDDDCDDDDDDDDBDA?CCDBDC_Mismatch_0_Sense_+_Library_PoolC
GCACCTCCAAATAAAACGAAAAAGAAACCGCTATTGCTCTCGTTAAAGGAAAGATCTTTTATCGTGAAATCTTTATTGCTCTCGTTAAAGGAAA
>Frequency_1_QualityScore_D8A<2AC@CEAEGFBBAB@CFFE???DBGGII@68F<1?=FBFF@@EEEF<?CC??=?=;@>;;;53@>;>@ABB@9<55<AABBBBBBB>>@B_Mismatch_0_Sense_+_Library_PoolC
GAAAATAACCCTAGCACCTCCAAATAAAACGAAAAAGAAACCGCTATTGCTCTCGTTAAAGGAAAGATCTTTTATCGTGAAATCTTTATTGCTC
>Frequency_1_QualityScore_DFHHHHGIJIJJIJIFGIICFHGGIJJFCGGGIIGCEH;CEEFD>CC@CCDDDDCDDDCDDDBCDCACC@CCBBDDDB7?BAACCCCCCDDDCC_Mismatch_0_Sense_+_Library_PoolC
GAGTTCGAAACGCGGTATGGAGGCAAACCGGATTTCTCGGCTGAAAATAACCCTAGCACCTCCAAATAAAACGAAAAAGAAATCTTTATTGCTC
