# Supplementary material for: Differential Gene Expression Reveals Candidate Genes for Drought Stress Response in Abies alba (Pinaceae)
Source: PLoS One. 2015 Apr 29;10(4):e0124564. doi: 10.1371/journal.pone.0124564 (PMC4414588; doi:10.1371/journal.pone.0124564)
Supplement: S2 File — (GZ) [file pone.0124564.s002.gz › comp13669_c0_seq1.fa]

>comp13669_c0_seq1 len=647 path=[1:0-307 309:308-354 356:355-381 383:382-646]
GGCAATTATTGCAAGGAATTAGGTCACAGATAGCTTTTGGATTTCAGTACTTTAGATTAAATTAAATGATGAGTGAAGACGAAGACGAGTATGACTGCAAATTAGAAAGAAAACGCAACATTATTCATGGCGCTTTCTGTAGAATTCATGGAGTTCTCTGTAGATTTTGTGGAAGCTGGTCATTTGGTTATATTTTCCATGCATCTGGAGTGCTTTGCAAGCAAATTACGAATAAGAAGAAGAAGACGACGACGACAACGGCTATAATTCATGGGAAGGGAGTAATTGCGTGGCGCTATACAACGGTCAAAAATTTACAAGTCAATACGCATTTCAATCGCTGATTGCAGGTGAAGAAATAGCAGCAGCATTTCAGGATGATCACTACCAGTCCTCTAATCATATGCCCATCAAACTTTGTTTTTATGTGAAATTATGACTTTTATGTCAAGATGTTGGATAACTCCATTACATTGCTTTCTCTTCTCTGTGTTTAAAACTATTTTGCTTTTTTTGTCGGCTACATTGAACTTAGGTCTGAGCCAACCTCAAAATGAAATAGAAGAATGATTAAATAATTATCTGGACAGGATTATAAATAGTCAAACAGTAGCTCGCTGGTATTTTTTTGTTTAGTCAACTTCTGG

>Frequency_2_QualityScore_FFHHFHHJJJJJJJJJJJJIJJJJIJIJJJIIJJIIIJJJJJJJJJJJJJIJJIJJJIIJJJJIIHHHHHGFFFFEEEEEECEDCDDEEDDDDD_Mismatch_0_Sense_+_Library_PoolT
CAAGTCAATACGCATTTCAATCGCTGATTGCAGGTGAAGAAATAGCAGCAGCATTTCAGGATGATCACTACCAGTCCTCTAATCATATGCCCAT
>Frequency_2_QualityScore_EEHFFHHIJIIJJJJJJIJIIIIIIIJJIJJIIIIJJJJJJIIIIJJJDGGIIIIIEHIIJJIIIIIIGGIIIJIGHHHGGFEEEFEDDEDEDC_Mismatch_0_Sense_+_Library_PoolT
TCAGGATGATCACTACCAGTCCTCTAATCATATGCCCATCAAACTTTGTTTTTATGTGAAATTATGACTTTTATGTCAAGATGTTGGATAACTC
>Frequency_2_QualityScore_FFHGHHHJJJJJIJJJIJJJIJJIJJJJJJJJJHHJJJJJJJJJIIIJJJIEIJJIHIIIJIHHHHFHHFFEFEEEEEECEEDCDCEEDDDDDD_Mismatch_0_Sense_+_Library_PoolT
AAGTCAATACGCATTTCAATCGCTGATTGCAGGTGAAGAAATAGCAGCAGCATTTCAGGATGATCACTACCAGTCCTCTAATCATATGCCCATC
>Frequency_2_QualityScore_EFGGGHHIGHIIIHGDIIIIIIIJIIGIJJIJIIIJGICEEFGHFIIGIIIIIGIGGIIGII?GGEGGGCE?DEFEEE@<CDC?CADBACDEDC_Mismatch_0_Sense_+_Library_PoolT
TTTACAAGTCAATACGCATTTCAATCGCTGATTGCAGGTGAAGAAATAGCAGCAGCATTTCAGGATGATCACTACCAGTCCTCTAATCATATGC
>Frequency_2_QualityScore_<?@DEGGFIIGGHIIIIIIGHIIDGHGGHIHGIIIHEHFEGHGGIGHEEGHIIGHEGHGFGGGIGHIGGEGGGAEFFFEEEDCCCCCCA:?ACC_Mismatch_0_Sense_+_Library_PoolT
GGCAATTATTGCAAGGAATTAGGTCACAGATAGCTTTTGGATTTCAGTACTTTAGATTAAATTAAATGATGAGTGAAGACGAAGACGAGTATGA
>Frequency_2_QualityScore_FFHHHGHJIIJIJJJJJJJJJJJJJJIJJJIJJJIIIFIIJJIIJGIHIJJJIJJJIIJJJIIIIJIIIEIIHIIHGHGHGFFFFEEEDEEFCD_Mismatch_2_Sense_+_Library_PoolT
ACTACCAGTCCTCTAATCATATGCCCATCAAACTTTGTTTTTATGTGAAATTATGACTTTTATGTCAAGATGTTGGATAACTCCATTACATTAA
>Frequency_2_QualityScore_FEHHHHHJJJJJJJJIIJIIGIGIHHIIJIIIGGFGEEFEEEEEDDCDCCCCC=CCEEDDD?BDCDDCDBDDCCCDDBBDDDDDDDCDEDDDCD_Mismatch_0_Sense_+_Library_PoolT
GAATAAGAAGAAGAAGACGACGACGACAACGGCTATAATTCATGGGAAGGGAGTAATTGCGTGGCGCTATACAACGGTCAAAAATTTACAAGTC
>Frequency_2_QualityScore_EEFHHHGIJIIIFHIIIIIHIGIIGEEIIJIJHHIIIHIIIIIIIGHCECCDACCACDECEDDCCAACDBCACCEEDDBACD@@CDCCCCABCA_Mismatch_0_Sense_+_Library_PoolT
GCTTTGCAAGCAAATTACGAATAAGAAGAAGAAGACGACGACGACAACGGCTATAATTCATGGGAAGGGAGTAATTGCGTGGCGCTATACAACG
>Frequency_2_QualityScore_EEHHGGHIHIHIJHHIGGGDFGGIIFIGHIGIIGGGHCHGGFEEFDBCC>B?CECCDBCCBCDCCCECDCCBD>?@B?C>CCCCDDDCACCDEE_Mismatch_0_Sense_+_Library_PoolT
AAGAAGAAGAAGACGACGACGACAACGGCTATAATTCATGGGAAGGGAGTAATTGCGTGGCGCTATACAACGGTCAAAAATTTACAAGTCAATA
>Frequency_2_QualityScore_FFHHHHGJJGIIIJJJJIJJIJIIIJIJIIJIIIIHIJJJJIJJJJGIIIGGHFEDDDDDDDDDECEEECEDDDCCDDCDC=CCEEDDDACCBC_Mismatch_0_Sense_+_Library_PoolT
CATCTGGAGTGCTTTGCAAGCAAATTACGAATAAGAAGAAGAAGACGACGACGACAACGGCTATAATTCATGGGAAGGGAGTAATTGCGTGGCG
>Frequency_1_QualityScore_DFHHFHHJJJJJGHJJJJJJJJJJJJJIFHIIJJIJJJJJJJJGIJJJJHHHHFFFFEEEEDDDD?CDDCCDDDDDDDDDCDDDDDDDDDDDDD_Mismatch_1_Sense_+_Library_PoolT
TGAGTAATTGCGTGGCGCTATACAACGGTCAAAAATTTACAAGTCAATACGCATTTCAATCGCTGATTGCAGGTGAAGAAATAGCAGCAGCATT
>Frequency_1_QualityScore_FFHHHHHJJJJJJJIEHIIJJIIJIGJIJJIIJIJIHHHHHFFFCDBDDCDDDD@DDBDDDDDEDDDDBDB?BDDC?DDDDEDCCCCDDDDDD@_Mismatch_0_Sense_+_Library_PoolT
AAGAAGAAGACGACGACGACAACGGCTATAATTCATGGGAAGGGAGTAATTGCGTGGCGCTATACAACGGTCAAAAATTTACAAGTCAATACGC
>Frequency_1_QualityScore_FFHHHHHJJFIJJJJIJCIGJJJJJGIJJJJIJJJJIJJJJJIJIIJIIJJJJIIJJJJJIJJJEHCHIEEFHFHF_Mismatch_1_Sense_+_Library_PoolT
CAAACTTTGTTTTTATGTGAAATTATGACTTTTATGTCAAGATGTTGGATAACTCCATTACATTGCTTTCTCTTCA
>Frequency_1_QualityScore_FFGHHHHIJJJJJJEHIJIJJJJJJJJJJJJJJJJJJIJJJJJ@HFGGIIIJHGIEIHHHHCDBDFFDEEECCCDCDDD?ACDDDEFEEDED>C_Mismatch_0_Sense_+_Library_PoolT
GAAAACGCAACATTATTCATGGCGCTTTCTGTAGAATTCATGGAGTTCTCTGTAGATTTTGTGGAAGCTGGTCATTTGGTTATATTTTCCATGC
>Frequency_1_QualityScore_FFHHFFHIIJJJJJJJJJJJJIJJJJJGIJHIJJJJJJIJJJJJJJJJJJFIJJGIIJIJHGHHFFFFFAEEEEEECDDDDDCDCDEDDEECDD_Mismatch_2_Sense_+_Library_PoolT
TCTGTGTTTATAACTATTTTGCTTTTTTTGTTGGCTACATTGAACTTAGGTCTGAGCCAACCTCAAAATGAAATAGAAGAATGATTAAATAATT
>Frequency_1_QualityScore_FFHHHHHJJJJJJJJJJJJJJHIJJJJJJIIIJJJJJJJJJJJJJJJJJJJJJJIJIJJJI>GIIIJJJGJJJJJJJHHHHHG_Mismatch_1_Sense_+_Library_PoolT
TCATATGCCCATCAAACTTTGTTTTTATGTGAAATTATGACTTTTATGTCAAGATGTTGGATAACTCCATTACATTGCTTTCA
>Frequency_1_QualityScore_FDHHGHHJJIHIJJJIIIJJ?FFHIJFIDGIJJIJJJIIJJJJIJJJJIJIFHGIJJJHEHGHFFDFFFCDDDDDDDCDDDDCDDDDCDDDBBB_Mismatch_0_Sense_+_Library_PoolT
GTAGATTTTGTGGAAGCTGGTCATTTGGTTATATTTTCCATGCATCTGGAGTGCTTTGCAAGCAAATTACGAATAAGAAGAAGAAGACGACGAC
>Frequency_1_QualityScore_FFHHHGHJJEGGIJJJJJJIJJJJIIGJJIJIJJJJJJJIJIGIJJIIJJJJJJGIJJJHHHHHHFFFFDEEDEEDEEDDCCDCFDDDDDDCCD_Mismatch_0_Sense_+_Library_PoolT
ATACAACGGTCAAAAATTTACAAGTCAATACGCATTTCAATCGCTGATTGCAGGTGAAGAAATAGCAGCAGCATTTCAGGATGATCACTACCAG
>Frequency_1_QualityScore_FFHHGHHJJJJJJJJIIJJIJJJJJJGIJIJJJJJJIGJIJJJJJIJJJJIJJIIJIJIJJHGIEIIJJHEIJIHHHGHHHFFFFFFFEEEECE_Mismatch_0_Sense_+_Library_PoolT
TCTAATCATATGCCCATCAAACTTTGTTTTTATGTGAAATTATGACTTTTATGTCAAGATGTTGGATAACTCCATTACATTGCTTTCTCTTCTC
>Frequency_1_QualityScore_FFHHHGHJJJJIJEHIJIJJJHIIJJJJJJJJJJJJIJJFGIIJIJJJJIJJIIJJJJJIJIJJIJJJHHHHFFFFFFEEECCCDDDDDDDDDC_Mismatch_1_Sense_+_Library_PoolT
CGCTGATTGCAGGTGAAGAAATAGCAGCAGCATTTCAGGATGATCACTACCAGTCCTCTAATCATATGCCCATCAAACTTTGTTTTTATTTGAA
>Frequency_1_QualityScore_FFHHHHHJJJJJJJJJJJJJGHIJJJJJJJJJJJJIJJJJJJJJJJJJJJJJJJIIJJJJIIJIJHGHHHHHFFFFFFEEEEEDDDDDDCDDDD_Mismatch_0_Sense_+_Library_PoolT
TTTCAATCGCTGATTGCAGGTGAAGAAATAGCAGCAGCATTTCAGGATGATCACTACCAGTCCTCTAATCATATGCCCATCAAACTTTGTTTTT
>Frequency_1_QualityScore_FFHHHHHJJJJJJJJHHHGIIJJJJJJJJJJJJJJJJIIJJJJJJJJJJHHHHHHFFFFFFFDEEEEEECDFFEEDCDDEDDDCDEDDDDDDDE_Mismatch_2_Sense_+_Library_PoolT
GATGACCACTACCAGTCCTCTAATCATATGCCCATCAAACTTTTTTTTTATGTGAAATTATGACTTTTATGTCAAGATGTTGGATAACTCCATT
>Frequency_1_QualityScore_FEHHHHHJJJIJJJJJJJJJJIJJJJJJJJJJJJJJJJJJJJJJJIHHFFDDDDDDEDEEEDEDDDDDD@DDD<CDEEDDD@BDDDDDDDECCC_Mismatch_0_Sense_+_Library_PoolT
GTGCTTTGCAAGCAAATTACGAATAAGAAGAAGAAGACGACGACGACAACGGCTATAATTCATGGGAAGGGAGTAATTGCGTGGCGCTATACAA
>Frequency_1_QualityScore_FFHHHHHJJJJJJJJJJJGJJJJJIJJJJJJFHIJJJJIFHIIJHHFFFFEEEDDBBDDDDDDDDDEDDDDCEDEEDDDDDDDEEDEDDDDDDC_Mismatch_0_Sense_+_Library_PoolT
ACGACAACGGCTATAATTCATGGGAAGGGAGTAATTGCGTGGCGCTATACAACGGTCAAAAATTTACAAGTCAATACGCATTTCAATCGCTGAT
>Frequency_1_QualityScore_FFHHHHHJJJJJJIJJJJJJJJJJJJJJIJJJJJJIIJJJJJJHHIJJIJIJJHHHHFFFFFFEEDEEEEDDDDDDDDEEDDEEDEEEEDDECD_Mismatch_0_Sense_+_Library_PoolT
TTAAAACTATTTTGCTTTTTTTGTCGGCTACATTGAACTTAGGTCTGAGCCAACCTCAAAATGAAATAGAAGAATGATTAAATAATTATCTGGA
>Frequency_1_QualityScore_FFHHHHHHHHIIJJJJJJJJJJHHIJJJJIJJJJJJJJJJIJJJJJJJJJJJHIJJJHHHHHHFFFFFEEEEEDEEDDDDDDEDEDDDDDDDDD_Mismatch_0_Sense_+_Library_PoolT
ACAACGGTCAAAAATTTACAAGTCAATACGCATTTCAATCGCTGATTGCAGGTGAAGAAATAGCAGCAGCATTTCAGGATGATCACTACCAGTC
>Frequency_1_QualityScore_FFHHHHFGIIJJIJJJGHIIJHIJJJJJJJJJJJJJJJJJJJJIJJJJIJJHIJJJJJHHHGHHFFFFEEEEEEEDDDDDDEDEDDCDDDDDDD_Mismatch_0_Sense_+_Library_PoolT
CAACGGTCAAAAATTTACAAGTCAATACGCATTTCAATCGCTGATTGCAGGTGAAGAAATAGCAGCAGCATTTCAGGATGATCACTACCAGTCC
>Frequency_1_QualityScore_DFHDFADEGHIGBIFEHCGIICGECGGGHGI9EEHIGECEHGGEF_Mismatch_0_Sense_+_Library_PoolT
TTCTCTTCTCTGTGTTTAAAACTATTTTGCTTTTTTTGTCGGCTA
>Frequency_1_QualityScore_FFHHHHHJGIJGJJJJJJFHHHIJJJFHIJIJJJJJJJJJJJIJIIIJJGFGHIIJJJJIJIJIGHIJIJJFFFECEFDFFCDEEEDDDDDDDD_Mismatch_0_Sense_+_Library_PoolT
AGATTTTGTGGAAGCTGGTCATTTGGTTATATTTTCCATGCATCTGGAGTGCTTTGCAAGCAAATTACGAATAAGAAGAAGAAGACGACGACGA
>Frequency_1_QualityScore_FFHHHGHJJJJJJJJJJJJIIJJHIJJJJJIJJJJJJJJJJJIJJJJJIJIJJJJIJJJJJJIEHIJJJGGGHHHFFFFFFEEEEEEDDDDDCC_Mismatch_0_Sense_+_Library_PoolT
GCATTTCAATCGCTGATTGCAGGTGAAGAAATAGCAGCAGCATTTCAGGATGATCACTACCAGTCCTCTAATCATATGCCCATCAAACTTTGTT
>Frequency_1_QualityScore_?DFBAFHDEHACAE>?CEHGCHHHGGCHICECHGEGHBGEH>FHIIFIGGGIHGIDGIEII@BFG_Mismatch_1_Sense_+_Library_PoolT
TGTTTTTATGTGAAATTATGACTTTTATGTCAAGATGTTGGATAACTCCATTACATTGCTTTCTA
>Frequency_1_QualityScore_;AADHHHHAF4,A@HDGGECFHGIAHGIHHBFGHIGBC@CGGIGIEGGIDHGIGCHBGEGEGIDBF>@).=C>FGD)=CCEHF;C_Mismatch_0_Sense_+_Library_PoolT
GTGAAATTATGACTTTTATGTCAAGATGTTGGATAACTCCATTACATTGCTTTCTCTTCTCTGTGTTTAAAACTATTTTGCTTTT
>Frequency_1_QualityScore_FFHHHHHJJJIJJJJIGIJGIIIJJBGIJJIIFHIJJJJJEHJHHFFDDEEEDDDDDDDDDDDDDDDEDDDDDEDEEDDDDDDDEEDEDDDDDD_Mismatch_0_Sense_+_Library_PoolT
GACGACAACGGCTATAATTCATGGGAAGGGAGTAATTGCGTGGCGCTATACAACGGTCAAAAATTTACAAGTCAATACGCATTTCAATCGCTGA
>Frequency_1_QualityScore_FFHHHHGJJJGIJIJGIJFIIJJIIJJJJJJJJJJJIIGIIIJJJBGIIIIIIIJJJJIGEGHIJI_Mismatch_1_Sense_+_Library_PoolT
TCAAACTTTGTTTTTATGTGAAATTATGACTTTTATGTCAAGATGTTGGATAACTCCATTACATTA
>Frequency_1_QualityScore_FFHHHHHJGIJJIGIJIIG1CGIIIIJGIJIIJIJJJJHIJJJGGEHFHFFFFFFFCCCEEEEDDBBDDBDEEDDDBBDBDDDDDDDD8@CCDD_Mismatch_0_Sense_+_Library_PoolT
ATAATTCATGGGAAGGGAGTAATTGCGTGGCGCTATACAACGGTCAAAAATTTACAAGTCAATACGCATTTCAATCGCTGATTGCAGGTGAAGA
>Frequency_1_QualityScore_EDHHHHHJJIJJIJJJIIJJIIIHGHIIIJJJJJJIIIHIGIJIIGIJIHIJIIJJJJJJIIJ:@@E@D=DCCH>?CCEDDFEDEEEEECDCC@_Mismatch_0_Sense_+_Library_PoolT
AAGAAATAGCAGCAGCATTTCAGGATGATCACTACCAGTCCTCTAATCATATGCCCATCAAACTTTGTTTTTATGTGAAATTATGACTTTTATG
>Frequency_1_QualityScore_FFDFHHHJJJJJJGIIIIIIJJJJJJIIJJJJJJJEIIJJJJJJJJJJJJJJJJIHGHHHFHHHEFEDFBCEEEDE>@CDDDBDBACDBDDD<C_Mismatch_0_Sense_+_Library_PoolT
AGTATGACTGCAAATTAGAAAGAAAACGCAACATTATTCATGGCGCTTTCTGTAGAATTCATGGAGTTCTCTGTAGATTTTGTGGAAGCTGGTC
>Frequency_1_QualityScore_FDHFHHACGHIIJFGGIIIIIHIIIDHIJJIJ9CGIIIJJJJIIJJJJIBGHIGIIJJJICHGHHIHIGHGBDHHHHGFFEEFDDCDEDDCDDD_Mismatch_0_Sense_+_Library_PoolT
ATGGAGTTCTCTGTAGATTTTGTGGAAGCTGGTCATTTGGTTATATTTTCCATGCATCTGGAGTGCTTTGCAAGCAAATTACGAATAAGAAGAA
>Frequency_1_QualityScore_FFFHH@FHIIGBHIAHIGIIEIIIGGGIIBDFHGGIHHFEEHEF,=9;@B@88>>ACCB@<@@>CCABC>@CCCC@CCCDEDBB@BBCDDDEDB_Mismatch_0_Sense_+_Library_PoolT
CGACGACGACAACGGCTATAATTCATGGGAAGGGAGTAATTGCGTGGCGCTATACAACGGTCAAAAATTTACAAGTCAATACGCATTTCAATCG
>Frequency_1_QualityScore_FFHGHHHJJJGHIJJJJJFHIJJJJJJJIIJJIJFGIJJJIJJJJHHHHHHFFFFFFDDDDDEEDEDBDDDDDDDDDDD?CDDDDDDDDDDDDD_Mismatch_0_Sense_+_Library_PoolT
GGGAAGGGAGTAATTGCGTGGCGCTATACAACGGTCAAAAATTTACAAGTCAATACGCATTTCAATCGCTGATTGCAGGTGAAGAAATAGCAGC
>Frequency_1_QualityScore_FFHHHGHJJJIJJJJJJJIJJJJJHIJJJIJJIIHHJJJJJJJJJIJJIJJJJIGIJJJIJJJJIIJJIHHHHHHHFFFFFFEEEEEEEDDDDC_Mismatch_0_Sense_+_Library_PoolT
TAATCATATGCCCATCAAACTTTGTTTTTATGTGAAATTATGACTTTTATGTCAAGATGTTGGATAACTCCATTACATTGCTTTCTCTTCTCTG
>Frequency_1_QualityScore_FFHHHGGIGGIGIJJIIJIJIHCGFHIJJIJJJJFJIIJJJJJJJJJJJBGCBFHIIGICHI_Mismatch_0_Sense_+_Library_PoolT
ATTTCAGGATGATCACTACCAGTCCTCTAATCATATGCCCATCAAACTTTGTTTTTATGTGA
>Frequency_1_QualityScore_FFHHHHHJJJJGGIIJJJHIJJGIHHIJJJJGIIFIJJJJIJJDHIJJJJEHCHIJJJEHIIIIJJIIGHHGHGFFF@DFECCCEEDDDDDDDD_Mismatch_0_Sense_+_Library_PoolT
GCGCTTTCTGTAGAATTCATGGAGTTCTCTGTAGATTTTGTGGAAGCTGGTCATTTGGTTATATTTTCCATGCATCTGGAGTGCTTTGCAAGCA
>Frequency_1_QualityScore_FFHHHHHJJJJHIJJJJJJJJJJIJJJJJIJJJJJJJJJJHIJJJJJJHIIJIJIIIJJJJJJJIIJJJGIIJJIIHHHHFFFFFFFEEFEEEE_Mismatch_0_Sense_+_Library_PoolT
ATCACTACCAGTCCTCTAATCATATGCCCATCAAACTTTGTTTTTATGTGAAATTATGACTTTTATGTCAAGATGTTGGATAACTCCATTACAT
>Frequency_1_QualityScore_FFHHHHGJJJGIHIJHHHIJJJJJIJJJJJIJJJJJJGJJJJIJJDGGIIIJJJJJJJJJIJJHHHHHHEFEFFDEEEEEEDDCDDDDDDDDDE_Mismatch_0_Sense_+_Library_PoolT
TCAAAAATTTACAAGTCAATACGCATTTCAATCGCTGATTGCAGGTGAAGAAATAGCAGCAGCATTTCAGGATGATCACTACCAGTCCTCTAAT
>Frequency_1_QualityScore_FFHHHHHJJJJJJJJIJJJJJJJJJJJJJJIJJJJJJIIJIJJJJJIJJJJJJIJJJJJGIIJJIIJIJFHIIJJJJIIJJHFDDDDDDDDDDD_Mismatch_0_Sense_+_Library_PoolT
AATTATGACTTTTATGTCAAGATGTTGGATAACTCCATTACATTGCTTTCTCTTCTCTGTGTTTAAAACTATTTTGCTTTTTTTGTCGGCTACA
>Frequency_1_QualityScore_FFHHHHHJJJJJJJJJJJHJJIJIJJJJJJJJJJJJJJJJIJJIICHIIJJJJJJJJJJJJJJJJJJJJIIJJJJHHHHHHHFFFFFEEEDEEE_Mismatch_0_Sense_+_Library_PoolT
CCATCAAACTTTGTTTTTATGTGAAATTATGACTTTTATGTCAAGATGTTGGATAACTCCATTACATTGCTTTCTCTTCTCTGTGTTTAAAACT
>Frequency_1_QualityScore_FFDHGHHCFHIIJJIIIJJEIIJIJJJJIJIIJJJGGG?FGIEGIIGIHIJIJJJJHJHIJJJJJJGEFEFEFFFFDDDDDDDDDDB9@BBBCC_Mismatch_0_Sense_+_Library_PoolT
AAGCTGGTCATTTGGTTATATTTTCCATGCATCTGGAGTGCTTTGCAAGCAAATTACGAATAAGAAGAAGAAGACGACGACGACAACGGCTATA
>Frequency_1_QualityScore_FFHHHHHJBHIJJJJIJJJIJJIIIIJJJJJJJJJJJJJJJJJJJJJJIJJJJJIJJJJIJHHHHHHFFFFFEEEEECDDDDDDDDEEEDDDDE_Mismatch_0_Sense_+_Library_PoolT
ATTGCAGGTGAAGAAATAGCAGCAGCATTTCAGGATGATCACTACCAGTCCTCTAATCATATGCCCATCAAACTTTGTTTTTATGTGAAATTAT
>Frequency_1_QualityScore_FFHHHHHIJFIJJIJJJJIIJJJJJJJJJJJJJJJJJJJJJJHIJJGHJJJJIHHHFFFFFFFFDEEEECDAA@CDDDDDDEDEEEDDDDDDDC_Mismatch_0_Sense_+_Library_PoolT
GAAGACGAGTATGACTGCAAATTAGAAAGAAAACGCAACATTATTCATGGCGCTTTCTGTAGAATTCATGGAGTTCTCTGTAGATTTTGTGGAA
>Frequency_1_QualityScore_FDDHHHHIJIIIJJJIHJJJGIIJJGHEGIGIGIIIEHIIGIIIICEGDHGDEHHHFFFFFEEEDEDDDCDDCCDD@ADDEDDDDDDEEDEDDE_Mismatch_0_Sense_+_Library_PoolT
GTTTAAAACTATTTTGCTTTTTTTGTCGGCTACATTGAACTTAGGTCTGAGCCAACCTCAAAATGAAATAGAAGAATGATTAAATAATTATCTG
>Frequency_1_QualityScore_FFHHHHHJIJJJIJJIIJIGIGIJIJIIJHIJJIJJJJJIIJJJJJGJIIIGJJJJIJEHEHHGFFFFFCDCEEEECDDDDDDDDD<A>CDEDD_Mismatch_0_Sense_+_Library_PoolT
ACTGCAAATTAGAAAGAAAACGCAACATTATTCATGGCGCTTTCTGTAGAATTCATGGAGTTCTCTGTAGATTTTGTGGAAGCTGGTCATTTGG
>Frequency_1_QualityScore_FFHHHHHJJJJGHIJJJJJJIJJJJJIJJJJIJIJJJJJJEIJJJJJJJJJJJHHFDDDDDDDBDDEDEDDDEDDDDDDDDDD?CDEEDDDDDD_Mismatch_0_Sense_+_Library_PoolT
TGCATCTGGAGTGCTTTGCAAGCAAATTACGAATAAGAAGAAGAAGACGACGACGACAACGGCTATAATTCATGGGAAGGGAGTAATTGCGTGG
>Frequency_1_QualityScore_FFHHHHHIJHIIIJIJIJJJJJJGIJGIJIIIIJJJJJJJJJJIJJJJJJJJJJJJJJJJJJJIJJJJJIHGHIJIHHHHHHFFFFFFFEEEDD_Mismatch_0_Sense_+_Library_PoolT
TTTTATGTGAAATTATGACTTTTATGTCAAGATGTTGGATAACTCCATTACATTGCTTTCTCTTCTCTGTGTTTAAAACTATTTTGCTTTTTTT
>Frequency_1_QualityScore_FFHHHHHJJJJJJJJJJJJJJJJJJJJJJJJJJJJJHIHIJJJJJJJJJJJJJIJJJJJJJJHHHHFFDCEEEECDDDCDDDCDDDDDDDDDDD_Mismatch_0_Sense_+_Library_PoolT
GTTGGATAACTCCATTACATTGCTTTCTCTTCTCTGTGTTTAAAACTATTTTGCTTTTTTTGTCGGCTACATTGAACTTAGGTCTGAGCCAACC
>Frequency_1_QualityScore_FFHGHHHJJJJJJJJJJJJJJJHIJJJJJCFHIJJJJEHHHFFDDDEDDDDDD?BBDCDDDDDDEDCDD@DDEDDDDBDDDEEDEDDDDD>CDC_Mismatch_0_Sense_+_Library_PoolT
GACAACGGCTATAATTCATGGGAAGGGAGTAATTGCGTGGCGCTATACAACGGTCAAAAATTTACAAGTCAATACGCATTTCAATCGCTGATTG
>Frequency_1_QualityScore_FFHHHHHIJJJIJJIJJIJIGIGIIJIIJJJIIGHFFFFFEFEEEEDDCCBDBBB?CCDFC@>@BB;@DBDDEDDDDDB<?BDDDDDDCC:@CD_Mismatch_0_Sense_+_Library_PoolT
ACGAATAAGAAGAAGAAGACGACGACGACAACGGCTATAATTCATGGGAAGGGAGTAATTGCGTGGCGCTATACAACGGTCAAAAATTTACAAG
>Frequency_1_QualityScore_FFHHHHHJJJJJJJJIJJJJIJJHGIJHIGGHIJJJGIIFIJJJJIJJJHHIJJJ;DAFHHIJGGGHHHHHGHFFFDFEDEEEEEDCBDDDDDC_Mismatch_0_Sense_+_Library_PoolT
TCATGGCGCTTTCTGTAGAATTCATGGAGTTCTCTGTAGATTTTGTGGAAGCTGGTCATTTGGTTATATTTTCCATGCATCTGGAGTGCTTTGC
>Frequency_1_QualityScore_FFHHHHHJJJJJIJIIJJJJJJJJJJJJIJIJJJJJJJJJJJJJGHIJJJJJJJJIJHHHHFFFFFFFCCEEEDEDEDDDCDDDDDDCDDDDED_Mismatch_0_Sense_+_Library_PoolT
CAAAAATTTACAAGTCAATACGCATTTCAATCGCTGATTGCAGGTGAAGAAATAGCAGCAGCATTTCAGGATGATCACTACCAGTCCTCTAATC
>Frequency_1_QualityScore_DEHHHHHJJJIJJJJJJJJJJJJJJJJJJHIJJJJJJJJJIJJJJJJJJJJJJJJJJJJJIJJJGHJJJGGGIGHHGHHHF_Mismatch_0_Sense_+_Library_PoolT
TCCTCTAATCATATGCCCATCAAACTTTGTTTTTATGTGAAATTATGACTTTTATGTCAAGATGTTGGATAACTCCATTAC
>Frequency_1_QualityScore_FFHHHHHJJJIJJJJJJJJJJJJJHIJJJJJJIJJJJJJJJJIJJJJJJJJJJJJIIJJHJJJIIIIJIJJJIJJIHHHHHHFFFFF_Mismatch_1_Sense_+_Library_PoolT
TAATCATATGCCCATCAAACTTTGTTTTTATGTGAAATTATGACTTTTATGTCAAGATGTTGGATAACTCCATTACATTGCTTTCTA
>Frequency_1_QualityScore_FFGHHHHJJJJFHHHIIIJJJJIJJJHJJJJJJJJJJJJJJJJJJJIJHJJJJJJJCGIHHHHHHFFFFFFDEEEDDDEECDDDDDEDEDDDDD_Mismatch_0_Sense_+_Library_PoolT
CTATACAACGGTCAAAAATTTACAAGTCAATACGCATTTCAATCGCTGATTGCAGGTGAAGAAATAGCAGCAGCATTTCAGGATGATCACTACC
>Frequency_1_QualityScore_FFHHHHHIJCFHHIJJJJJJIJJJJDHGGIIJJJJJJJIJFIGJJIJJJIHHHHHHFFFFEDDEDDDDDDDDDDDDDCCDCDCCBDDDDDDDDE_Mismatch_0_Sense_+_Library_PoolT
GTAATTGCGTGGCGCTATACAACGGTCAAAAATTTACAAGTCAATACGCATTTCAATCGCTGATTGCAGGTGAAGAAATAGCAGCAGCATTTCA
>Frequency_1_QualityScore_AA>FF<FBGGEFI<EFHEBB?DGE@GEFGEGFIC9?FCFBEFECFIIE>F@FFF@DGIIFEEEFCEEAEBB;?D>;AB>ACABBA@@AABB3<?_Mismatch_1_Sense_+_Library_PoolT
CATTTCAATCGCTGATTGCAGGTGAAGAAATAGCAGCAGCATTTCAGGATGATCACTACCAGTCCTCTAATCATATTCCCATCAAACTTTGTTT
>Frequency_1_QualityScore_FFHHHHHJJGHHIIJJJIIFIIJJJJJJJJJJJJJJJJJJFHIIJJJJJJJIIJGIJJJJIIIJJJIJJJHHHHFFFFDDDDDDDDDDDDDDDD_Mismatch_0_Sense_+_Library_PoolT
GGAAGCTGGTCATTTGGTTATATTTTCCATGCATCTGGAGTGCTTTGCAAGCAAATTACGAATAAGAAGAAGAAGACGACGACGACAACGGCTA
>Frequency_1_QualityScore_FFHHHHHJJJJJJIJIJJCGIIIJJJJJJJJJJJJJJJJJJJJJIJJJJJJJJIJJIJIJIJHHHHHHHDFFFFFEDEEEEDDDDDDCCDDBBC_Mismatch_0_Sense_+_Library_PoolT
TCAATCGCTGATTGCAGGTGAAGAAATAGCAGCAGCATTTCAGGATGATCACTACCAGTCCTCTAATCATATGCCCATCAAACTTTGTTTTTAT
>Frequency_1_QualityScore_FFHHHHHJJJJIJJJJJJJJJJJHJJJJJJJJJJJIJHIJJJJJJJJJJJJJJJJJJJJJIIJJJHHHHEFFFFFEEEEEEEEDDDDDDDDDDF_Mismatch_0_Sense_+_Library_PoolT
AGAAATAGCAGCAGCATTTCAGGATGATCACTACCAGTCCTCTAATCATATGCCCATCAAACTTTGTTTTTATGTGAAATTATGACTTTTATGT
>Frequency_1_QualityScore_FFHHHHHJJJJJJJJJJJJJIJJJJFHJJJIJIJJJJJJJJJJJJJJJIJJJJJJJJIJHHHHHFDFFFDCEEEEEDDEEDDDDDDDCDDDDDC_Mismatch_0_Sense_+_Library_PoolT
ACGCATTTCAATCGCTGATTGCAGGTGAAGAAATAGCAGCAGCATTTCAGGATGATCACTACCAGTCCTCTAATCATATGCCCATCAAACTTTG
>Frequency_1_QualityScore_FFHHHHHJJJIJJJJIJJJJIIHHGIJJJJJIJIJJJIJJJJIJJJJJJJJJJJGHIJJJJIJHIJJIJHIIHHHHHHHFDDDDDD@B<AADDD_Mismatch_0_Sense_+_Library_PoolT
GCAATTATTGCAAGGAATTAGGTCACAGATAGCTTTTGGATTTCAGTACTTTAGATTAAATTAAATGATGAGTGAAGACGAAGACGAGTATGAC
>Frequency_1_QualityScore_FFHHHHHJJJJJJJJJJJJIJJIJJJJJJJIIGGIJJJJJJJJJJJJJJJJJJJJJJJJJJIJJJEHHICGHIJJJIJJHHHHHHHFF_Mismatch_2_Sense_+_Library_PoolT
ATGTGAAATTATGACTTTTATGTCAAGATGTTGGATAACTCCATTACATTGCTTTCTCTTCTCTGTGTTTAAAACTATTTTGCTTTAG
>Frequency_1_QualityScore_FFHHGHHJCGHIJIJJCGHIIJIJJIJIJJJIGHIJJJHGHHHFFFFBEEEEEEDDDDDDEEDECDDDBBDDDDDDDBDDDDDDDDDDDDDDDD_Mismatch_0_Sense_+_Library_PoolT
GAAGGGAGTAATTGCGTGGCGCTATACAACGGTCAAAAATTTACAAGTCAATACGCATTTCAATCGCTGATTGCAGGTGAAGAAATAGCAGCAG
>Frequency_1_QualityScore_FDHHFHHIGHJIIIIGJEIFHHHIGIIIJIIIIIGIGGIIJIJJIJJIHIEIIIEHIGGGEE6BFFDEEDEC;>CCDCADACC?>@ACCCBBDD_Mismatch_0_Sense_+_Library_PoolT
TGGATAACTCCATTACATTGCTTTCTCTTCTCTGTGTTTAAAACTATTTTGCTTTTTTTGTCGGCTACATTGAACTTAGGTCTGAGCCAACCTC
>Frequency_1_QualityScore_FFGHHHHJJJJJJJJJJJJIIJJJJJJJIJJIHIIJJJJJGIIIJJIJIJJJJHHHHHFFFFFFEEEEDEDDDDDEEDDEEDEEEEDDEDDDDD_Mismatch_0_Sense_+_Library_PoolT
AAACTATTTTGCTTTTTTTGTCGGCTACATTGAACTTAGGTCTGAGCCAACCTCAAAATGAAATAGAAGAATGATTAAATAATTATCTGGACAG
>Frequency_1_QualityScore_FFHHHHHJJJJJJJJJJJJJJJJIGHIJJJJJIJJJJJJJJJJJJIIJJJIJJJJJIJJIJIHHFDDDDDDDDBDDDDDEDEEEDEDDDDDDDD_Mismatch_0_Sense_+_Library_PoolT
GTTATATTTTCCATGCATCTGGAGTGCTTTGCAAGCAAATTACGAATAAGAAGAAGAAGACGACGACGACAACGGCTATAATTCATGGGAAGGG
>Frequency_1_QualityScore_FFHHHHHJJJJJJJJJJJIIJJJIIIJIJJJJJIIJJJJHHFFDEEEEEEDEDDDDDDDDDD@DDEEDDDDDDDDDDDDEDEDDDDAC_Mismatch_2_Sense_+_Library_PoolT
GCAAATTACGAATAAGAAGAAGAAGACGACGACGACAACGGCTATAATTCATGGGAAGGGAGTAATTGCGTGGCGCTATACAATGGTA
>Frequency_1_QualityScore_FFHHHHHIHJJIJJJJJJJJJJJJJJJJJJJIIJJJJJJJJJHIJJJJJJJJJIJJJJJHHHHHHDDDD@BBDDDDCDECCDDDDDCD@CDDDD_Mismatch_1_Sense_+_Library_PoolT
GAAGATGTTGGATAACTCCATTACATTGCTTTCTCTTCTCTGTGTTTAAAACTATTTTGCTTTTTTTGTCGGCTACATTGAACTTAGGTCTGAG
>Frequency_1_QualityScore_FFHGHHHGIIIJJJJJEHJEHJIGGJ3EFHIJJJGGIJJJJJIJJHIJJIJJJIJHIBFGIIIIIGJJJIJGIJHGHEFFFEFEEEEEDDDDDD_Mismatch_0_Sense_+_Library_PoolT
TTCTCTGTAGATTTTGTGGAAGCTGGTCATTTGGTTATATTTTCCATGCATCTGGAGTGCTTTGCAAGCAAATTACGAATAAGAAGAAGAAGAC
>Frequency_1_QualityScore_FFHHHHGIIGGIGIGIIIIJIJFHIHAHIIIEHIHHGF@DDDFEEDDBDDDDDDDEDEDDDBBBBDDDB?CDDEDACCCDCEEDDBBBDDEECC_Mismatch_0_Sense_+_Library_PoolT
GACGACGACGACAACGGCTATAATTCATGGGAAGGGAGTAATTGCGTGGCGCTATACAACGGTCAAAAATTTACAAGTCAATACGCATTTCAAT
>Frequency_1_QualityScore_FFHHHFHHIJJJIJJIJJJJJJIJJJJJJJJJJJGIHHBIJJJJIHHJJJIJJJIJHHGIJJIJHGHHCBEFFDDDDDDDDDDBDDDDDDDEDE_Mismatch_0_Sense_+_Library_PoolT
GCTGGTCATTTGGTTATATTTTCCATGCATCTGGAGTGCTTTGCAAGCAAATTACGAATAAGAAGAAGAAGACGACGACGACAACGGCTATAAT
>Frequency_1_QualityScore_EFGHGGHGJIIIJIIJJJIEIIJJJJJGGIJGJIJGIJJIIJJIHGIGEIIJJJIJIIIGGIIIIIJJIDHIIJFGHHGFHFEFFFFFC_Mismatch_1_Sense_+_Library_PoolT
CTCTAATCATATGCCCATCAAACTTTGTTTTTATGTGAAATTATGACTTTTATGTCAAGATGTTGGATAACTCCATTACATTGCTTTCA
>Frequency_1_QualityScore_DDFDADBGGE@GH9EBHHCGCC4F1?EF>FCDA@B9D;?F?BF?;?;@*8B@CFB@@38F=@B_Mismatch_1_Sense_+_Library_PoolT
GTTATATTTTCCATGCATCTGGAGTGCTTTGTAAGCAAATTACGAATAAGAAGAAGAAGACGA
>Frequency_1_QualityScore_D+:C:33C3<AC<AC+3A;FF)?)?DB*0B??<B99?BD49*8/>B=BDEA@@)=).)=77?7)=?C7;;B;@@@:AAAA>>A_Mismatch_2_Sense_+_Library_PoolT
TGCCCATCAAACTTTGTTTTTTTGTGAAATTATGACTTTTATGTCAAGATGTTGGATAACTCCATTACATTGCTTTCTCTTCA
>Frequency_1_QualityScore_FFHHHHHJFHIJJJJJJJJJJJJIJIJJIJJJIJIJJJJJJJJJJJJIJJIGHFDDDDDDDDDEDECDDDDDDDDDDDBD?CCEEDDD@DDDDD_Mismatch_1_Sense_+_Library_PoolT
TTCTGGAGTGCTTTGCAAGCAAATTACGAATAAGAAGAAGAAGACGACGACGACAACGGCTATAATTCATGGGAAGGGAGTAATTGCGTGGCGC
>Frequency_1_QualityScore_FFHHHHHJJJJJJJJJJJJJHIJJJJJJJJJJJJJIJJJJJIJJJJJIJJJJJIIJIJJJJJJIIIIJJIIIHI_Mismatch_1_Sense_+_Library_PoolT
CATCAAACTTTGTTTTTATGTGAAATTATGACTTTTATGTCAAGATGTTGGATAACTCCATTACATTGCTTTCA
>Frequency_1_QualityScore_FFHHHGHJJGIIJJJJJJJJJIJIJJJIJJJJJJJJJIGHIJJIJJGIJJJIJJIIHHIJIJJJJJIIGDHIJGIHHGHHHFDFFFFDEC_Mismatch_0_Sense_+_Library_PoolT
CACTACCAGTCCTCTAATCATATGCCCATCAAACTTTGTTTTTATGTGAAATTATGACTTTTATGTCAAGATGTTGGATAACTCCATTAC
>Frequency_1_QualityScore_>2:=<A<F<?C@BEEDEHH>AACHEHHA<2:C?GHD?C?9?@FHA@GFBF>B@FDD<_Mismatch_1_Sense_+_Library_PoolT
GTGAAATTATGACTTTTATGTCAAGATGTTGGATAACTCCATTACATTGCTTTCTCA
>Frequency_1_QualityScore_FFFHHHDIJJ>HHGIGGIEFIIIGIJIGIJJJEHIICEHIIIDBDFDHIGIIIJJIGGGIJIJIJJJJJJGE@EHHFFEEEF_Mismatch_0_Sense_+_Library_PoolT
GGTGAAGAAATAGCAGCAGCATTTCAGGATGATCACTACCAGTCCTCTAATCATATGCCCATCAAACTTTGTTTTTATGTGA
>Frequency_1_QualityScore_FFHFHHHJJJJIJJIJJJJJJJJJJJJJJJIJJJIJJJGIJJIJJJJJJJJ_Mismatch_0_Sense_+_Library_PoolT
TTGTTTTTATGTGAAATTATGACTTTTATGTCAAGATGTTGGATAACTCCA
>Frequency_1_QualityScore_FFHHHHHJJJJJJJJIJJJJJJJHIJJJJJJJJJIJIJJIJIIIJJIJJJJJJJJIIHGIJHHHHHHFFBEFFDEEECDDDDDDDDDDDDCDDE_Mismatch_1_Sense_+_Library_PoolT
TCTTTTGGATTTCAGTACTTTAGATTAAATTAAATGATGAGTGAAGACGAAGACGAGTATGACTGCAAATTAGAAAGAAAACGCAACATTATTC
>Frequency_1_QualityScore_FFHHHHHJJJJJJJIJJIJIJJGIIJIJJJJJJJJJIJIJJJJGHFFDDDDDEDFEEDEDDDDDDDDDDDDDEDDDDBDDDDDDDDCDEDDDD?_Mismatch_0_Sense_+_Library_PoolT
TTTGCAAGCAAATTACGAATAAGAAGAAGAAGACGACGACGACAACGGCTATAATTCATGGGAAGGGAGTAATTGCGTGGCGCTATACAACGGT
>Frequency_1_QualityScore_FFHGHFHIJJIJJJJJJJIJJJJJJHIJJJJIIJJJJJJJJJJIJJJJHHFDDDDDDDDDEDEFEDEDDDDDDDDDDBCCDDDDDDDDDDDDDD_Mismatch_0_Sense_+_Library_PoolT
TGGAGTGCTTTGCAAGCAAATTACGAATAAGAAGAAGAAGACGACGACGACAACGGCTATAATTCATGGGAAGGGAGTAATTGCGTGGCGCTAT
>Frequency_1_QualityScore_DAFHHHHIJJIIJJJJJJIJJJFFHIIJIGIJIFIIJJJIIJJIJDIIJIDHJJJJJJHCGHIIIJGHHEHGHFFFFF@_Mismatch_1_Sense_+_Library_PoolT
GCCCATCAAACTTTGTTTTTATGTGAAATTATGACTTTTATGTCAAGATGTTGGATAACTCCATTACATTGCTTTCTCA
>Frequency_1_QualityScore_FFHHGHGIJJJIJJJJJIIIJIIJJJJJJJJJJJJJJJJJJJIJJJJJJJJJJJJJJJJIIIIIIIJIGFHJIJJJJJJHFDDEDBDDDDDDDE_Mismatch_0_Sense_+_Library_PoolT
TTATGACTTTTATGTCAAGATGTTGGATAACTCCATTACATTGCTTTCTCTTCTCTGTGTTTAAAACTATTTTGCTTTTTTTGTCGGCTACATT
>Frequency_1_QualityScore_FFHHHHHJJJJJIIIJJHHJJJJIJIIJJJJJJJJIJEHIJJIGHHBGHIIJJJJJJJGHFDDDDDDDDDDDDDDDDDEDDDCDDDDBDBCCEE_Mismatch_0_Sense_+_Library_PoolT
TTTCCATGCATCTGGAGTGCTTTGCAAGCAAATTACGAATAAGAAGAAGAAGACGACGACGACAACGGCTATAATTCATGGGAAGGGAGTAATT
>Frequency_1_QualityScore_FFHHHHGJJJIJJJIIJJJIIGHHJJJJJHJIIHJJJJJJJGHGIIJIJJJJHHHHFFDFFDEEEEEACCCDDDDDEEDDEEDEEDDDDEDDDD_Mismatch_0_Sense_+_Library_PoolT
AAAACTATTTTGCTTTTTTTGTCGGCTACATTGAACTTAGGTCTGAGCCAACCTCAAAATGAAATAGAAGAATGATTAAATAATTATCTGGACA
>Frequency_1_QualityScore_FFHHHHHJJJIIJGIJJJJJJJEHIFIJGHJJHIIJHHGHFFFD=@CFEDDD@BDDDDDDDEDEDDDD??@DCDDDDDDEDDDCDEDEEDDDDD_Mismatch_0_Sense_+_Library_PoolT
GAAGAAGACGACGACGACAACGGCTATAATTCATGGGAAGGGAGTAATTGCGTGGCGCTATACAACGGTCAAAAATTTACAAGTCAATACGCAT
>Frequency_1_QualityScore_FFHHHHHJJJJJJJIJFHIJJIJJJJJJJJJJJJJJJJJIJJJJJJJIJJJJJJJJHJJJJJIIIJJHHHGHHFFFFFEEEDEDE@CDDDDDDD_Mismatch_0_Sense_+_Library_PoolT
AATCGCTGATTGCAGGTGAAGAAATAGCAGCAGCATTTCAGGATGATCACTACCAGTCCTCTAATCATATGCCCATCAAACTTTGTTTTTATGT
>Frequency_1_QualityScore_FBFHHHHJJJJJJJJJJGHHIJJIJJJJJJIJIJJJJJJJJJJJJJJJJJJHHHFFFFFFEEBECEDDDDDDDDDDDDDDDDDDEEDDDDDDDD_Mismatch_0_Sense_+_Library_PoolT
GTGGCGCTATACAACGGTCAAAAATTTACAAGTCAATACGCATTTCAATCGCTGATTGCAGGTGAAGAAATAGCAGCAGCATTTCAGGATGATC
>Frequency_1_QualityScore_FFHHHHHJJJJJIJGIJIJFJIIIIIIJJJJJIJJHHHHHHHFFFFFDDDDD?CDEFDDD@DDDDDDDDCCCDDDD?BBDDDDDDDDEDDDDDE_Mismatch_0_Sense_+_Library_PoolT
AATAAGAAGAAGAAGACGACGACGACAACGGCTATAATTCATGGGAAGGGAGTAATTGCGTGGCGCTATACAACGGTCAAAAATTTACAAGTCA
>Frequency_1_QualityScore_FFHHHHHIJFIJJJIGHIIJJJJJJJFHJIJHIIIJJJJIJGIIHEHIIGDGFIHIJIJFHBDGFHHGHGFHFFF?BEEEEDDDDA@>AC@_Mismatch_0_Sense_+_Library_PoolT
GGAATTAGGTCACAGATAGCTTTTGGATTTCAGTACTTTAGATTAAATTAAATGATGAGTGAAGACGAAGACGAGTATGACTGCAAATTAG
>Frequency_1_QualityScore_FFGHGHHJJJJIIHIJJCHIJJIE:CEIJJJJFHIJJJIIJJIIIJHH@DDDEECEEDDE@CDCDDDDECBDDBDDDDCEDDDDDDCCDDDCDA_Mismatch_0_Sense_+_Library_PoolT
CGGCTATAATTCATGGGAAGGGAGTAATTGCGTGGCGCTATACAACGGTCAAAAATTTACAAGTCAATACGCATTTCAATCGCTGATTGCAGGT
>Frequency_1_QualityScore_DFHGHHDHIIIIIHEIIIGHIIGIGIIIIIGGHIGGIIICHGIIIGIIIIIIIIIIIIFHBEFF=CEEECDDDDDDDCCDCDDCDDDD@DCDDD_Mismatch_0_Sense_+_Library_PoolT
GATAACTCCATTACATTGCTTTCTCTTCTCTGTGTTTAAAACTATTTTGCTTTTTTTGTCGGCTACATTGAACTTAGGTCTGAGCCAACCTCAA
>Frequency_1_QualityScore_BBDFHDFEB3CGGHIIIE9C<AFHBF@F@EF@FBDHGEI>FHIGHIB@FBGIIBCDF=CGDHED;@E@EHECACC;>B;@9@BACC@B>>CCCC_Mismatch_0_Sense_+_Library_PoolT
GATTGCAGGTGAAGAAATAGCAGCAGCATTTCAGGATGATCACTACCAGTCCTCTAATCATATGCCCATCAAACTTTGTTTTTATGTGAAATTA
>Frequency_1_QualityScore_FFHHHHHHIJJJJJIJJFIIJJJJJJDGIJIJIJJJJJJJJJIJJJJIJJIJJJJJJHGHHHGFFFFFFFEDEEECDBDDDDDDDCEDDCCCCD_Mismatch_0_Sense_+_Library_PoolT
TTTTTGTCGGCTACATTGAACTTAGGTCTGAGCCAACCTCAAAATGAAATAGAAGAATGATTAAATAATTATCTGGACAGGATTATAAATAGTC
>Frequency_1_QualityScore_FFHHHHHJIJJJIJJJJJJJJHGIIIJJJJJJJJJJJJJJJJJJJJJJJJIJJJJJJJJJJJJJIIJJJJHHHHHHHFFFFFFFEDDDCEEFEE_Mismatch_0_Sense_+_Library_PoolT
AAATAGCAGCAGCATTTCAGGATGATCACTACCAGTCCTCTAATCATATGCCCATCAAACTTTGTTTTTATGTGAAATTATGACTTTTATGTCA
>Frequency_1_QualityScore_FFHHHHHJJHHJJJIJJHIIHIJIIIIJFHIIJJJJJJHJJI_Mismatch_0_Sense_+_Library_PoolT
TATAAATAGTCAAACAGTAGCTCGCTGGTATTTTTTTGTTTA
>Frequency_1_QualityScore_FFHHHHGJJJJJJJIJCGHIJJJJIIJJIJIJIJGJIIIIHHEHIIHHFHIIJJIIFAED><?BBDDDDDCDDDEECDDDDDCD?BB@2>CCDD_Mismatch_0_Sense_+_Library_PoolT
TTCCATGCATCTGGAGTGCTTTGCAAGCAAATTACGAATAAGAAGAAGAAGACGACGACGACAACGGCTATAATTCATGGGAAGGGAGTAATTG
>Frequency_1_QualityScore_FFHHHHFIJJJIJIIIJIJJIJJJJJJJJIGIIHGAEDFFFFDACDDDDDDDEDDDCDDBDDCDDBDDDCDDDDCCDDEEDB@DDDDEEDECBB_Mismatch_0_Sense_+_Library_PoolT
GACGACGACAACGGCTATAATTCATGGGAAGGGAGTAATTGCGTGGCGCTATACAACGGTCAAAAATTTACAAGTCAATACGCATTTCAATCGC
>Frequency_1_QualityScore_FFHHHHHJJJJJJJJHIJGIIIJJJJJJJJJJJJJJJJJJJIJJJJJJJJJJIJIJJJJIJIJJJIJJJIJHHHHGHHFDFFFEEEDEDEDDDE_Mismatch_0_Sense_+_Library_PoolT
GATGATCACTACCAGTCCTCTAATCATATGCCCATCAAACTTTGTTTTTATGTGAAATTATGACTTTTATGTCAAGATGTTGGATAACTCCATT
>Frequency_1_QualityScore_FFHHHHHJJJJJJJJJJJJJJIJHIJJJJJJJJJJJJIJJJJJJJJJJJJJJHHJIJJJJJJHIIJJJJIIJHHHHHHHFFFFFFFDDEEDEDE_Mismatch_0_Sense_+_Library_PoolT
CATTTCAGGATGATCACTACCAGTCCTCTAATCATATGCCCATCAAACTTTGTTTTTATGTGAAATTATGACTTTTATGTCAAGATGTTGGATA
>Frequency_1_QualityScore_D:D:2CCFHGHHGGGIGHIIIIFIGIGHHGGIHIIIIIIIHIFIIIIIIIIIEGGIIDGGII_Mismatch_0_Sense_+_Library_PoolT
CAGTCCTCTAATCATATGCCCATCAAACTTTGTTTTTATGTGAAATTATGACTTTTATGTCA
>Frequency_1_QualityScore_FFHHGHHJJJJIJIJIFHGJJIICHIIIJJJGHIJJJJJJJJIJIJJGIIHHHGHFFFFFFFEEEEEEDDDDDDDEEDEDDDDDDDDDDCDDAC_Mismatch_1_Sense_+_Library_PoolT
GGCTATAATTCATGGGAATGGAGTAATTGCGTGGCGCTATACAACGGTCAAAAATTTACAAGTCAATACGCATTTCAATCGCTGATTGCAGGTG
>Frequency_1_QualityScore_FFHHHDHIJJJJJHHIJJJJIJIJIJJJJJJJJJJJJJJJIIJJJJJIJIJJJJJJ_Mismatch_0_Sense_+_Library_PoolT
CTTTGTTTTTATGTGAAATTATGACTTTTATGTCAAGATGTTGGATAACTCCATTA
>Frequency_1_QualityScore_FFHHHHHJJJJJJJJJJJJIIJJHJJJJGIJIJIIIHIIIJHIIJJJIJJJJIIHHIHHIJJJJIIJHIJJHIJJJHHHEHHHE_Mismatch_2_Sense_+_Library_PoolT
GATCATATGCCCATCAAACTTTGTTTTTATGTGAAATTATGACTTTTATGTCAAGATGTTGGATAACTCCATTACATTGCTTTA
>Frequency_1_QualityScore_FFHHHHHJJJJJJJJJJJJJJIJIJJJIJJJJGHJJJIJJIIGIIJJIJJJJIJJJJJJJJJJJIJIHIGIJJJJJIHHHHHHFFFFFFFDEEE_Mismatch_0_Sense_+_Library_PoolT
CAGTCCTCTAATCATATGCCCATCAAACTTTGTTTTTATGTGAAATTATGACTTTTATGTCAAGATGTTGGATAACTCCATTACATTGCTTTCT
>Frequency_1_QualityScore_FFHHHHHJJJJJIJJJJDIIHIGIIIIIJFHGHIEIJJJJJIJIJJJHIJHIIJJJJGHGHIJJIDHHHGHHHHFFDFFFEEEEEECD@BCEDC_Mismatch_1_Sense_+_Library_PoolT
TTTCATGGCGCTTTCTGTAGAATTCATGGAGTTCTCTGTAGATTTTGTGGAAGCTGGTCATTTGGTTATATTTTCCATGCATCTGGAGTGCTTT
>Frequency_1_QualityScore_FFHHHHHJJIJIIIJIJJJJJIJIJIGIIJIJJJJHIIJJJIJHHHHHHJIIJIIIJJJIHIJJJHHHHHHFFFFFFEEDEEDCDACDDDDDDD_Mismatch_0_Sense_+_Library_PoolT
AAAAATTTACAAGTCAATACGCATTTCAATCGCTGATTGCAGGTGAAGAAATAGCAGCAGCATTTCAGGATGATCACTACCAGTCCTCTAATCA
>Frequency_1_QualityScore_FFHHHHHJJJJJJJIJJIJIJJJJJHIJJJIIJIIIJIJJJJJIIJJJJJJIJJJJJIIJJJIJIIJJJEHJJJJJIHHHHHHFFFEFFFCEEE_Mismatch_0_Sense_+_Library_PoolT
CTAATCATATGCCCATCAAACTTTGTTTTTATGTGAAATTATGACTTTTATGTCAAGATGTTGGATAACTCCATTACATTGCTTTCTCTTCTCT
>Frequency_1_QualityScore_BDDDHHDIBHGIGGHHDGGIIEHHIIGGGDHGHHCCHIGE?BFD>DDDEHCIGIIJJIGED3CGHIGIJCHEEHHGFFFF@CDDEDEEEDDCD=_Mismatch_0_Sense_+_Library_PoolT
AGGTGAAGAAATAGCAGCAGCATTTCAGGATGATCACTACCAGTCCTCTAATCATATGCCCATCAAACTTTGTTTTTATGTGAAATTATGACTT
>Frequency_1_QualityScore_FFHHHHFHJJJJJJJJJIIJJJIJJJJJ9DHIIJJJJJJJJJJJJJIJJJJJJJJJ@FHJJJJA@@@@73.7?EH77.;;AED>CEEDDDDEDD_Mismatch_0_Sense_+_Library_PoolT
TGCAGGTGAAGAAATAGCAGCAGCATTTCAGGATGATCACTACCAGTCCTCTAATCATATGCCCATCAAACTTTGTTTTTATGTGAAATTATGA
>Frequency_1_QualityScore_B3?C,2A:CF>FCD1<@GBGFFF9C*9?9?4?3*0:*:B9B4*0*BF*8B4;FED:=(=@A))).==)).6=;7?>DBB>AB>>@AB_Mismatch_1_Sense_+_Library_PoolT
CATTTTTCATGGCGCTTTCTGTAGAATTCATGGAGTTCTCTGTAGATTTTGTGGAAGCTGGTCATTTGGTTATATTTTCCATGCATC
>Frequency_1_QualityScore_FFGHHFHGHJJJEHIJJFHIHIIIGJJIIIIJJJJJJJJIIJJJJJIGGHIIIJJJIJIIJJIIJJJJIIIJIIHHHHGHHFCEFFFCCEDEEC_Mismatch_1_Sense_+_Library_PoolT
CATCAAACTTTGTTTTTATGTGAAATTATGACTTTTATGTCAAGATGTTGGATAACTCCATTACATTGCTTTCTCTTCTCTGTGTTTATAACTA
>Frequency_1_QualityScore_FFHHHHHJJJJJJJJJJJJIJJIIIIJJJJJJIJJJJJJJJJJJJIHJJJJJJJJIJJJJJJJJJJIJJJJIJJJJJHHHHHHFFFFFFD_Mismatch_0_Sense_+_Library_PoolT
CCCATCAAACTTTGTTTTTATGTGAAATTATGACTTTTATGTCAAGATGTTGGATAACTCCATTACATTGCTTTCTCTTCTCTGTGTTTA
>Frequency_1_QualityScore_FFHHHHHJJJJJJJJJJJJJIJJJJJJJJJJJJJJJJJJJJJJJJJJJFHHIIJIJIJJJJJJIJGIIJIJJHFFFDDDDDDCCEDDDDDDDDD_Mismatch_0_Sense_+_Library_PoolT
TTATGTCAAGATGTTGGATAACTCCATTACATTGCTTTCTCTTCTCTGTGTTTAAAACTATTTTGCTTTTTTTGTCGGCTACATTGAACTTAGG
>Frequency_1_QualityScore_DBHHHGHIJJFHIJJGIJJJJJJJIJJJJJIJJJIIJJJJ>GHIJJJJJJGIJEHGHIIJJJIJJIJIJHHHHGHHFDFBEFEDCEEFEDDCCD_Mismatch_0_Sense_+_Library_PoolT
TGATTGCAGGTGAAGAAATAGCAGCAGCATTTCAGGATGATCACTACCAGTCCTCTAATCATATGCCCATCAAACTTTGTTTTTATGTGAAATT
>Frequency_1_QualityScore_FFHHHHGJJJJJGHGHIJJJJJGIIJJJJJJJJJJJJJJJJGIJJJJJJJJIIIJJJJJIJJJJJJJJJHIJJJJHHFHGFFFFFFEEEEEEED_Mismatch_0_Sense_+_Library_PoolT
GATCACTACCAGTCCTCTAATCATATGCCCATCAAACTTTGTTTTTATGTGAAATTATGACTTTTATGTCAAGATGTTGGATAACTCCATTACA
>Frequency_1_QualityScore_FFHHHHHJJJJJIJIJJJJJJDHHIJIIJJJJJJJJIJJJJJJJIJJHHHHHHHFFFDDEEEDDDDADDDDDDDDDDDDDDDDDDDDDEEDDDD_Mismatch_0_Sense_+_Library_PoolT
TTGCGTGGCGCTATACAACGGTCAAAAATTTACAAGTCAATACGCATTTCAATCGCTGATTGCAGGTGAAGAAATAGCAGCAGCATTTCAGGAT
>Frequency_1_QualityScore_FDHHGFHGHGHGJIIFGICHIGDHJCGGIIIIJB@GGIIGIJGHIJHIEIGHH<FGGGGIIGGIFHC@CDEGGGHHGEDDFFCEEAC;(>C>CD_Mismatch_0_Sense_+_Library_PoolT
TCTCTGTAGATTTTGTGGAAGCTGGTCATTTGGTTATATTTTCCATGCATCTGGAGTGCTTTGCAAGCAAATTACGAATAAGAAGAAGAAGACG
>Frequency_1_QualityScore_FFHHHHHJJJIIJJJJIJJJJJJJJIJJJJIJJJIJJJHIIJJJJIJJIHIIIJGHJGIIIJJJJJJH?AEFFFFDDDACCDDCCDDDDDDDCD_Mismatch_1_Sense_+_Library_PoolT
ATGAAATAGAAGAATGATTAAATAATTATCTGGACAGGATTATAAATTGTCAAACAGTAGCTCGCTGGTATTTTTTTGTTTAGTCAACTTCTGG
>Frequency_1_QualityScore_FACDHHHJIIIJJIJJJJJJJJJJIGIJJJHJJJJIIIHIIJJJJJJJIJJJJJJJJJJJJIJJJGIIFGHHHHHHHFFFFFFFFEECEEECCC_Mismatch_0_Sense_+_Library_PoolT
GTCCTCTAATCATATGCCCATCAAACTTTGTTTTTATGTGAAATTATGACTTTTATGTCAAGATGTTGGATAACTCCATTACATTGCTTTCAAA
>Frequency_1_QualityScore_FFHGHHGJJJJJJJJJJIIIJIJJJJJIJJJJJIJJIJJIJIJJJIIJJJJJIIIJJHHIHGIJJJIJJGH=AEHFFFDDBDDDDBDDDDDDDD_Mismatch_0_Sense_+_Library_PoolT
AAAATGAAATAGAAGAATGATTAAATAATTATCTGGACAGGATTATAAATAGTCAAACAGTAGCTCGCTGGTATTTTTTGTTTGGTCAACTTCT
>Frequency_1_QualityScore_FFHHHHHJJJJJJIIJJJJJJIJJIJJJJJJJIJJJJJHFFFEEEEFEEEDDDDDDDDBD@CDDEDDD@9BDDDDDDEDDDDDD?BBDDDDDDD_Mismatch_0_Sense_+_Library_PoolC
AAATTACGAATAAGAAGAAGAAGACGACGACGACAACGGCTATAATTCATGGGAAGGGAGTAATTGCGTGGCGCTATACAACGGTCAAAAATTT
>Frequency_1_QualityScore_FDFFHHHJEGIJJFIHIIIIIIIGEGIJEGIHIIJJJIJJJGIEGIIHJHIIJIIIIIIJJJJIJIIGGIGH=CEHHHHHFEFFDECCEECDBD_Mismatch_0_Sense_+_Library_PoolC
GTAGAATTCATGGAGTTCTCTGTAGATTTTGTGGAAGCTGGTCATTTGGTTATATTTTCCATGCATCTGGAGTGCTTTGCAAGCAAATTACGAA
>Frequency_1_QualityScore_FFHDDDHGIJJIIGIIIIIIJJIJIJIJIJJJJJJGJJIJJDGIJJJJJIJJIIJJJJJIJJJJJJHHGFFFFFEEEFEEEDDDDDDAACDCDD_Mismatch_2_Sense_+_Library_PoolC
AAGATGTTGGATAACTCCATTACATTGCTTTCTCTTCTCTGTGTTTATAACTATTTTGCTTTTTTTGTTGGCTACATTGAACTTAGGTCTGAGC
>Frequency_1_QualityScore_FFHHHHHJJIIJJJJJIIIJJIIIIIJIJGIIGCGIIHIJIGIIGHGHHFFFD=?BCCC@DDDCDDC>>:CCDEDDDDDDDEEDDDDDBBBCCC_Mismatch_1_Sense_+_Library_PoolC
GACAACGGCTATAATTCATGGGAAGGGAGTAATTGCGTGGCGCTATACAACGGTAAAAAATTTACAAGTCAATACGCATTTCAATCGCTGATTG
>Frequency_1_QualityScore_FFFHHHGFHHAEFGGGIIHFIGCCFDGEGIIGIGGHCFHDFGHFEGDHIIBHBFHIGIGJJJGIJJIJGEEE=CEHFFD??BCCDCEED>C>@@_Mismatch_2_Sense_+_Library_PoolC
TGATTGCAGGTGAAGAAATAGCAGCAGCATTTTAGGATGACCACTACCAGTCCTCTAATCATATGCCCATCAAACTTTGTTTTTATGTGAAATT
>Frequency_1_QualityScore_FFHHHHHJJJJJJJJJJJJIIJJGIFHIJJJJJHIJJJJJJJJIIJIHHDBFFEEDEEDCDDCDDDEDFDDDDDDDDEEDEDDDDDDCDDDDDD_Mismatch_0_Sense_+_Library_PoolC
ACGGCTATAATTCATGGGAAGGGAGTAATTGCGTGGCGCTATACAACGGTCAAAAATTTACAAGTCAATACGCATTTCAATCGCTGATTGCAGG
>Frequency_1_QualityScore_EFHFHD?HEBHBCHEEDGIB@ACAF>FHCCH>;FD9:??DDFFIGHEGGGFHBGCEHIJIJIGI8@@EGCEECHFHEFCBCEEECCCCEECCDD_Mismatch_2_Sense_+_Library_PoolC
AAATAGCAGCAGCATTTTAGGATGACCACTACCAGTCCTCTAATCATATGCCCATCAAACTTTGTTTTTATGTGAAATTATGACTTTTATGTCA
>Frequency_1_QualityScore_FFHHHHHJJJJIJJIJJJIHJHHHJJJJJJIIIIHIIJJJJJGHIIHGFFFDDDDDEADDEDEDD2<C@?DBB@CDEDDCDBDDDDDDDDECAC_Mismatch_1_Sense_+_Library_PoolC
GTGCTTTGCAAGCAAATTACGAATAATAAGAAGAAGACGACGACGACAACGGCTATAATTCATGGGAAGGGAGTAATTGCGTGGCGCTATACAA
>Frequency_1_QualityScore_FFHHHHHIIJIJJJIJJJJJJJIJJJJJJJJJJGIJJJJJJIIJIIIJJJJJJJJJJJJJJJIGIJJJIGHIIIFHHGHHFFFF_Mismatch_0_Sense_+_Library_PoolC
CCAGTCCTCTAATCATATGCCCATCAAACTTTGTTTTTATGTGAAATTATGACTTTTATGTCAAGATGTTGGATAACTCCATTA
>Frequency_1_QualityScore_DFHHHFFGIEHGIIJJJJJJIJJIJJJIIIIJIIIIJJIJJJIJJIIIIJIJJJJJJIGEHDGGGEHIGHHGHHCEH_Mismatch_2_Sense_+_Library_PoolC
GAACTTAGGTCTGAGCCAACCTCAAAATGAAATAGAAGAATGATTAAATAATTATCTGGACAGGATTATAAATTGTA
>Frequency_1_QualityScore_FFHHHGHIJJJIJJJIIJJJIJJJJIJJHIJJIJJIJJJFJJJJJJJJIJJIJJGIJGJHHHFHFFFFCACCCCDEEDDDDFACDDDDDDDDDD_Mismatch_1_Sense_+_Library_PoolC
AATACGCATTTCAATCGCTGATTGCAGGTGAAAAAATAGCAGCAGCATTTTATGATGACCACTACCAGTCCTCTAATCATATGCCCATCAAACT
>Frequency_1_QualityScore_FFHHHHHJJJJJJJJJJFHIJJJJJJJJJJJJIJJJJJJIJJIJJJHHHHHFFFDEEEEEDDACDCDDDBDDDDDDDDDDDDDDEEDDDDDDDD_Mismatch_1_Sense_+_Library_PoolC
GTGGCGCTATACAACGGTAAAAAATTTACAAGTCAATACGCATTTCAATCGCTGATTGCAGGTGAAAAAATAGCAGCAGCATTTTAGGATGACC
>Frequency_1_QualityScore_FFHHHHHJJFHIJJJJJJJJJJJJHIJJJJJJJJJJJJJJJJJJJJJJJJJJJJHHHEHHFDEEEEEDDDDDBDDDEEDDDDDDDDDDDDDDDD_Mismatch_1_Sense_+_Library_PoolC
ATACAACGGTAAAAAATTTACAAGTCAATACGCATTTCAATCGCTGATTGCAGGTGAAAAAATAGCAGCAGCATTTTAGGATGACCACTACCAG
>Frequency_1_QualityScore_FFHHHHHJJJJJJJJJJJJJJJJJDGIJJJJJJJJJJIJJJJIJJJJJJJJIJJJJHGHHHFFFDEEEEEEEEDDDDFEDDDDDDDDDDDDDDC_Mismatch_2_Sense_+_Library_PoolC
CGCATTTCAATCGCTGATTGCAGGTGAAAAAATAGCAGCAGCATTTTAGGATGACCACTACCAGTCCTCTAATCATATGCCCATCAAACTTTGT
>Frequency_1_QualityScore_FFHHHHHJJJJJHGHIJJJIIJJJJJJHHHJJJJJJJIJJJJJJJJJJJIJJJJJHHEHHFFFFDEDDDDDDDDDDDDDEEDCDDDDDDDDDDD_Mismatch_1_Sense_+_Library_PoolC
GCTATACAACGGTAAAAAATTTACAAGTCAATACGCATTTCAATCGCTGATTGCAGGTGAAAAAATAGCAGCAGCATTTTAGGATGACCACTAC
