# Supplementary material for: Differential Gene Expression Reveals Candidate Genes for Drought Stress Response in Abies alba (Pinaceae)
Source: PLoS One. 2015 Apr 29;10(4):e0124564. doi: 10.1371/journal.pone.0124564 (PMC4414588; doi:10.1371/journal.pone.0124564)
Supplement: S2 File — (GZ) [file pone.0124564.s002.gz › comp6928_c0_seq1.fa]

>comp6928_c0_seq1 len=973 path=[1:0-972]
GCCATGAATGGATTGACTAGGAGCTTGAATACTGTTTCTTGATGAGTACTCGGAAAAACGTGGATCTGGAGCAGGAGACACTGCCCATGCCCAGTCAATGGATGGTTTGTGCCCATTTGCTTCTGTAATTTCTAGATTGAAAATTTGTTTCCAAGTGTTTTTATTATTTCATCCGTACAAGCCATTCGGGGCAAGTGGATTTTTATTTCTTGAAAATTTGGCAATTATGCCACATTGAAGAAGCCTACATCCAGTCTGCAAAAGTCGTTGCAGATGCTGCTACTAGACAGACAGCGTGTGGAGATGGTTAAAATTAGTACTATTGCAGGTGCTGCTGCTAGACTGTGGGGAACTGGTCAAAACTATAATCTTTATGTAATTCAGAGGTATTGATGTGCAGTGTGTTGGAAAGTGAAACGCCCCTCTTCTATCTACAATGTGTTGCTGGAAGTTGTCTTGGTGTCACGCATTTCTGACTGCAGATAATCTATAAGATTGTATGATGCATCTACATTTCTAAGAATGTTAGGAGTTTTTTTCTCTCCGAATTAGATGAAAACGGCAAGGAAAAGGGGAAGACTGGATAGAAAGTGTGATCATGGAAGAGATCTATTTAAGCATGACATGGTCATAGCTGTTATCCTCACTTTTGGAGCATGTGAGAAGATACGTGGGCATGAGCTTGTATGACTAAGCTGAATGGAAGATTTCAACAGAGCTCTGATATTTCAAAACAGATTTAGAAGAGCTATGATATTCCAAAACAGATTTACCAGAGAATTATAGGCTTCGTTTATATGTATAAAGACAAAGGGTAAAGCCATTGTATTTAAGTACTATGCGTTTATTCATATGAATTTCTTGAATGCACTCTCAAAGCTCCTCAGTCCATCATGCTTAATTTTTCTTGTATGTGGGCGGTGGCGATTTCTTGTTTTTATTACTCTCAAATTTGATTCTTTTTTGAATTTTA

>Frequency_6_QualityScore_FFHGGHGHHIHIHHHIIFGIHHGGEGGHHFHGHHHHEABDGGGIGHIIFHHEDCBEACEECECECDEDCABCCCBBC?CCDCD?ACAAACCCAB_Mismatch_0_Sense_+_Library_PoolT
GAAAACGGCAAGGAAAAGGGGAAGACTGGATAGAAAGTGTGATCATGGAAGAGATCTATTTAAGCATGACATGGTCATAGCTGTTATCCTCACT
>Frequency_4_QualityScore_EFHHHHHJJJJJJJJJJJJJJJJJJJJJJJJJJJJJIJJIIIJJJJJJIJJJJJIJJJIIJJIIJIIJIEGHHHHGFGGGFEEEDCDCCDEEFE_Mismatch_0_Sense_+_Library_PoolT
TTTCAACAGAGCTCTGATATTTCAAAACAGATTTAGAAGAGCTATGATATTCCAAAACAGATTTACCAGAGAATTATAGGCTTCGTTTATATGT
>Frequency_4_QualityScore_EFHHHGGIIIIIIIHHIIHIIHIIIGIHIIIJIIIIIIIIIHIIIIIIGIDGHGEEFIIHIEHGIIHIIGEFGGGDEECCBADDCDEEFEEDDE_Mismatch_0_Sense_+_Library_PoolT
AGATTTACCAGAGAATTATAGGCTTCGTTTATATGTATAAAGACAAAGGGTAAAGCCATTGTATTTAAGTACTATGCGTTTATTCATATGAATT
>Frequency_4_QualityScore_EEHGGGHJJJJJJJJIIJJIIJJIIIIJIFIHIIIIIIJJJJGIIJJJIHIIIJIJIIIIIIIIIIIHIHGGGGGGFFFEEEEEEEFEEEE_Mismatch_0_Sense_+_Library_PoolT
GTGGGCATGAGCTTGTATGACTAAGCTGAATGGAAGATTTCAACAGAGCTCTGATATTTCAAAACAGATTTAGAAGAGCTATGATATTCCA
>Frequency_4_QualityScore_FEHGHHHJIJGIIIIJJJHJJJJJJJHIIIIJIJHIHIHHGIIIGGHIGIIJHHIHIHEGHHHHGGHGFFFFEEEDEEDCCDCDECCDCCDCDD_Mismatch_0_Sense_+_Library_PoolT
GTCATAGCTGTTATCCTCACTTTTGGAGCATGTGAGAAGATACGTGGGCATGAGCTTGTATGACTAAGCTGAATGGAAGATTTCAACAGAGCTC
>Frequency_4_QualityScore_FFHHHGHIIIHJJJJHIJJIJIIIJJJJJIIJJJJJJJJJJJIIIIJIIIIJIJJJIIJJIIIHIIIHGGFGGGFEFFEEEEEEEEDCDDDCDC_Mismatch_0_Sense_+_Library_PoolT
ATGTGAGAAGATACGTGGGCATGAGCTTGTATGACTAAGCTGAATGGAAGATTTCAACAGAGCTCTGATATTTCAAAACAGATTTAGAAGAGCT
>Frequency_4_QualityScore_FFHHHHHJJJJJJJIJJJJJJJJIIIJJJJJJJJJJJJJIIJJJJJJIIIJIIIIIIIJJJJGGHIIIIGGGGFGFFFFFFEEEEEEDDDCDDB_Mismatch_0_Sense_+_Library_PoolT
ATATTCCAAAACAGATTTACCAGAGAATTATAGGCTTCGTTTATATGTATAAAGACAAAGGGTAAAGCCATTGTATTTAAGTACTATGCGTTTA
>Frequency_3_QualityScore_FFHHHHHJIIJHJIHIIIIIJJJIJJIJJIHJJJJIJJJIJIJJJJJJIJIIJJJJJJJJIJJJJJIJJIIHHHHGGGGGFFFFEDDEDEDDDD_Mismatch_0_Sense_+_Library_PoolT
TGAGCTTGTATGACTAAGCTGAATGGAAGATTTCAACAGAGCTCTGATATTTCAAAACAGATTTAGAAGAGCTATGATATTCCAAAACAGATTT
>Frequency_3_QualityScore_FFHHHHHJIJJJJHIIJJJJJGIJJJJGIJJJJJIIIJJJIIIJJIIIIIJJJJHIHIHJIIIHHHGGGFFFFEFFEDEDEDDDDCCDDCDDDD_Mismatch_0_Sense_+_Library_PoolT
GTGAGAAGATACGTGGGCATGAGCTTGTATGACTAAGCTGAATGGAAGATTTCAACAGAGCTCTGATATTTCAAAACAGATTTAGAAGAGCTAT
>Frequency_1_QualityScore_DDHHGAHJIJJJJDHDEIIEGHJIJIGFGIIGIJJHHJIJG>FGIHHHFECHGIIGHIGGGJIJJJJGHEFHHHGEFFFDACCECDDDCACCDD_Mismatch_0_Sense_+_Library_PoolC
GTGAGAAGATACGTGGGCATGAGCTTGTATGACTAAGCTGAATGGAAGATTTCAACAGAGCTCTGATATTTCAAAACAGATTTAGAAGAGCTAT
>Frequency_3_QualityScore_EEHGHGGIIFHHIGIIIHIJJIIHHIEHIGHGGIJJIIJIIIFIIGEGIIFGFHIJIEIHIIHFGEDGHFGEFFCDEDCDDDEEECEDEEDDDD_Mismatch_0_Sense_+_Library_PoolT
TTACCAGAGAATTATAGGCTTCGTTTATATGTATAAAGACAAAGGGTAAAGCCATTGTATTTAAGTACTATGCGTTTATTCATATGAATTTCTT
>Frequency_3_QualityScore_FFHHHHHIJJIJJJIHIJJEHIHIIJJJJJJJJJJJIJJJJJJJJIJIIIIJIJJJJJJIJHIIJJJIIIIHGHHGFFFFEEEDBCDDCCDDDD_Mismatch_0_Sense_+_Library_PoolT
AAACAGATTTAGAAGAGCTATGATATTCCAAAACAGATTTACCAGAGAATTATAGGCTTCGTTTATATGTATAAAGACAAAGGGTAAAGCCATT
>Frequency_3_QualityScore_FFHHHHHIJJJJJJJJHJJIJJJIJJEIJJJHJIJIJJJJJJJJJJJIJJJJJJIJIIJIIHIJIJIIHEFFFEFEEDDEDDDDDEEDDDDDDD_Mismatch_0_Sense_+_Library_PoolT
AAGAGATCTATTTAAGCATGACATGGTCATAGCTGTTATCCTCACTTTTGGAGCATGTGAGAAGATACGTGGGCATGAGCTTGTATGACTAAGC
>Frequency_1_QualityScore_FFHHHHHJJJJJJJJJJJJJJJIJJJIJJJJJJJJIJJJJJJJJJJJJJIIGIJIJJIJJJJIIJJJJJIIHHHFFFFEEEEEBDDEDDCDDDD_Mismatch_0_Sense_+_Library_PoolC
AAGAGATCTATTTAAGCATGACATGGTCATAGCTGTTATCCTCACTTTTGGAGCATGTGAGAAGATACGTGGGCATGAGCTTGTATGACTAAGC
>Frequency_3_QualityScore_FFHHGHHJIJJIIJJJJJJJJHJIIJIJJIJJJJJJIJIHJIJHIHHIHIIIJJJJJIIHHGGIHIFEGEGIEGHHGGHGEEEFEEEDBECCCD_Mismatch_0_Sense_+_Library_PoolT
TGACTAAGCTGAATGGAAGATTTCAACAGAGCTCTGATATTTCAAAACAGATTTAGAAGAGCTATGATATTCCAAAACAGATTTACCAGAGAAT
>Frequency_3_QualityScore_FEHHHHHJJJJJJJJJJGHJJJIJJJJIIJJJJJJHIHIIJJJJJJJJJIJJJJIJIIJIIHHHHIGGFDEEEEEEEDDDDDDDDDDDEDDFEE_Mismatch_0_Sense_+_Library_PoolT
GTTATCCTCACTTTTGGAGCATGTGAGAAGATACGTGGGCATGAGCTTGTATGACTAAGCTGAATGGAAGATTTCAACAGAGCTCTGATATTTC
>Frequency_3_QualityScore_EEDEGGFHHHIIHHIIIFIIIIHIIHIHHIIIIIJJIJHIIEFFHGHGEFGIHGIHGHFGHEHGHFFGHDFHGFFFFFE@DCCDDCDDEEECDD_Mismatch_0_Sense_+_Library_PoolT
CAGAGCTCTGATATTTCAAAACAGATTTAGAAGAGCTATGATATTCCAAAACAGATTTACCAGAGAATTATAGGCTTCGTTTATATGTATAAAG
>Frequency_3_QualityScore_A?FEAEGGHF?AFEGHGFHGIEH?FAADHFGCCDDD@BCEFAEGFFHGGEH@CEFCEAEDBCECEHEECB?BBBDCACCBDC>=AACCA@BBBB_Mismatch_0_Sense_+_Library_PoolT
ATAGCTGTTATCCTCACTTTTGGAGCATGTGAGAAGATACGTGGGCATGAGCTTGTATGACTAAGCTGAATGGAAGATTTCAACAGAGCTCTGA
>Frequency_3_QualityScore_FFHHHHHJJJJJJJJJJJJIJJJJIIIJIJJJJJJJJJJJJJJJIJIJJHJJJJJJJJHJHJIJJIIJJFHIJHHHHFFFFFFFEEDEEEE_Mismatch_0_Sense_+_Library_PoolT
CTCTGATATTTCAAAACAGATTTAGAAGAGCTATGATATTCCAAAACAGATTTACCAGAGAATTATAGGCTTCGTTTATATGTATAAAGAC
>Frequency_3_QualityScore_FFHHHHHJJJJJJJJJJJJJJJJIIJIHIIJJJIJJJJJJJHIJJJJJJIJJIHHIIHIHIJHIEGHIHFHGHGGDEFFFFEEEFEEEEDDCAC_Mismatch_0_Sense_+_Library_PoolT
TGATATTCCAAAACAGATTTACCAGAGAATTATAGGCTTCGTTTATATGTATAAAGACAAAGGGTAAAGCCATTGTATTTAAGTACTATGCGTT
>Frequency_3_QualityScore_FFHHHHGJJJJJJJJJJJJJJJJJJJIJJJJJIIIIJHIJJJJJJJJJJJJIJJIJIIIGIHIIGIIHIGHHGGDEFFBEEDEDDCDDEFDEDD_Mismatch_0_Sense_+_Library_PoolT
AGAAGAGCTATGATATTCCAAAACAGATTTACCAGAGAATTATAGGCTTCGTTTATATGTATAAAGACAAAGGGTAAAGCCATTGTATTTAAGT
>Frequency_1_QualityScore_FFGHFDHJJJJIJGIJIJJJIIJEGIIGJJJJJJJJJJJJJJJJIGIJJJIFHIGGIIJFDHHHGIHHGDEEFHBDEFFFBCCEC;ACDCDCC@_Mismatch_0_Sense_+_Library_PoolC
AGAAGAGCTATGATATTCCAAAACAGATTTACCAGAGAATTATAGGCTTCGTTTATATGTATAAAGACAAAGGGTAAAGCCATTGTATTTAAGT
>Frequency_3_QualityScore_FFHHGHHJJJJJJJIJJJJJJJJJJHIJJIJIIJIIJJJJJIJIIJJIIJJJJJJIJIIIIJIJJIIGHFGHHGGFEFFFEEDDEEEECDD_Mismatch_0_Sense_+_Library_PoolT
ACAGAGCTCTGATATTTCAAAACAGATTTAGAAGAGCTATGATATTCCAAAACAGATTTACCAGAGAATTATAGGCTTCGTTTATATGTAT
>Frequency_2_QualityScore_FFHHGHHJJJJJJIIJJIJJJJJIJIJIJJJJJJJIJJJJJJJJJJJJJJJJIJJIIIIIIIIIBGCGFEGGEGFFFEEEEEDDEEEEEEE_Mismatch_0_Sense_+_Library_PoolC
ACAGAGCTCTGATATTTCAAAACAGATTTAGAAGAGCTATGATATTCCAAAACAGATTTACCAGAGAATTATAGGCTTCGTTTATATGTAT
>Frequency_3_QualityScore_FFHHHHHIJJIIIJJJIJJJJJJIJJJJJJJJJIIJJJJJJJJJJJIJJJJJJJJJJIHIJIJJIJHIHIGGHHHFDFFEDEEDDDDDDDBDDE_Mismatch_0_Sense_+_Library_PoolT
ATCATGGAAGAGATCTATTTAAGCATGACATGGTCATAGCTGTTATCCTCACTTTTGGAGCATGTGAGAAGATACGTGGGCATGAGCTTGTATG
>Frequency_3_QualityScore_FFHHHHHJJJJJJJJJIJJJJJJJJIJJJJJJJJJJJJJJJJJJIIJJJJJJJJJJJIJJJJJJJIIHIGHGGGFGFFFEFFEFFEDEEEDDDC_Mismatch_0_Sense_+_Library_PoolT
TGATATTTCAAAACAGATTTAGAAGAGCTATGATATTCCAAAACAGATTTACCAGAGAATTATAGGCTTCGTTTATATGTATAAAGACAAAGGG
>Frequency_3_QualityScore_CEGGHHHJJJJIJJJJIJHIJJJEIIJJJIIIGHJJJIJIJHJJJIJIIIIJJFHIHJIIIJIIFFIHHFHHIHFFGFFEEEEEEEEFEEE_Mismatch_0_Sense_+_Library_PoolT
AGAGCTCTGATATTTCAAAACAGATTTAGAAGAGCTATGATATTCCAAAACAGATTTACCAGAGAATTATAGGCTTCGTTTATATGTATAA
>Frequency_1_QualityScore_FFHHHHHJIIJJJJJJJJJJJJIIJJJJJJJJGIJJJJJJJIIJJJJJIJJJJJJJJJJJJIJJJJJHHHHHHHFFFFCEDDDEFFFFFEE_Mismatch_0_Sense_+_Library_PoolC
AGAGCTCTGATATTTCAAAACAGATTTAGAAGAGCTATGATATTCCAAAACAGATTTACCAGAGAATTATAGGCTTCGTTTATATGTATAA
>Frequency_3_QualityScore_FFHHHHHIGIIHJIEGHHCHGHHHIFGIHGGIIHIJJIIIIJGHI<EHEIHHIGIIIGIHIJJDEHIGH_Mismatch_0_Sense_+_Library_PoolT
ATAAAGACAAAGGGTAAAGCCATTGTATTTAAGTACTATGCGTTTATTCATATGAATTTCTTGAATGCA
>Frequency_3_QualityScore_EFHHHHHJJIJJJJJJJJHHIJJJJJJJJJJJJJJIJJJIJJJJJIIJIIIJIJIJJJHJJJJJHIIIHGGGFGGGFFFEEEEDDCC?BDDCDD_Mismatch_0_Sense_+_Library_PoolT
TCAAAACAGATTTAGAAGAGCTATGATATTCCAAAACAGATTTACCAGAGAATTATAGGCTTCGTTTATATGTATAAAGACAAAGGGTAAAGCC
>Frequency_3_QualityScore_FFHHGHHJJJJJJIIJJJJJJJIJIIJJJJJIJIJJJJJJJJIIIGHIJJJJIJJIIJJIIHJIJJHGIDHHHGHGFEEFECABBDCDCDDDDD_Mismatch_0_Sense_+_Library_PoolT
ACAGATTTAGAAGAGCTATGATATTCCAAAACAGATTTACCAGAGAATTATAGGCTTCGTTTATATGTATAAAGACAAAGGGTAAAGCCATTGT
>Frequency_2_QualityScore_FFGHGGEHIGGGIHHIIIIIHHIHJIJIIJIIIIHIJJJJIJIJIIJIGIIIJIHHIIIIHGDIGIIHGCEHGGFHDEEEED>>CDBCDCCCC=_Mismatch_0_Sense_+_Library_PoolC
ACAGATTTAGAAGAGCTATGATATTCCAAAACAGATTTACCAGAGAATTATAGGCTTCGTTTATATGTATAAAGACAAAGGGTAAAGCCATTGT
>Frequency_2_QualityScore_FDHHGFHJJHFIJIIIJJIHIJGGHIJIIIJGIIGIIIIGHIIJJJJIFHIAFHDEEEGGFGG<CEEEEABCBCEEDCC?ACA?<ACCCCDDDB_Mismatch_0_Sense_+_Library_PoolT
GTTTTTATTATTTCATCCGTACAAGCCATTCGGGGCAAGTGGATTTTTATTTCTTGAAAATTTGGCAATTATGCCACATTGAAGAAGCCTACAT
>Frequency_2_QualityScore_FFHHHGHJHIIJJJJIIJJJJJICGIJHIJJJJJIIJIJIJJGHIIIJJJIIIHIIIIJJIIIIIIJJIHIJIIHHHH_Mismatch_0_Sense_+_Library_PoolT
TTTATATGTATAAAGACAAAGGGTAAAGCCATTGTATTTAAGTACTATGCGTTTATTCATATGAATTTCTTGAATGCA
>Frequency_2_QualityScore_FFHGHHHJIJJJJJJJIIIGIIIJGHIIIJIIEGEGGIJJIIIHIIGGEGGGGGGGFEEEEEEEEEEDEDCDDEDDDDCDDECDEDCDDDDDCD_Mismatch_0_Sense_+_Library_PoolT
CGGCAAGGAAAAGGGGAAGACTGGATAGAAAGTGTGATCATGGAAGAGATCTATTTAAGCATGACATGGTCATAGCTGTTATCCTCACTTTTGG
>Frequency_2_QualityScore_FFHHHHHJJIIJIJIJJJJIIIJIIJJJJIGGGHHIGHIJJGICHHIIIIIIIIJIJGIGGHGEGFFEEDEDDCDCCCCDDDDDCCCDCCDDD;_Mismatch_0_Sense_+_Library_PoolT
ATAAGATTGTATGATGCATCTACATTTCTAAGAATGTTAGGAGTTTTTTTCTCTCCGAATTAGATGAAAACGGCAAGGAAAAGGGGAAGACTGG
>Frequency_2_QualityScore_FFGHHGHIJIJJHIHIIIJIIIIIIJJJIJJJIJIJJJJJFIIIIJIJJJJIIIIIIIIHHHHHGGGGGGFFFFFEEEEEEEEEEEFEE_Mismatch_0_Sense_+_Library_PoolT
GGGCATGAGCTTGTATGACTAAGCTGAATGGAAGATTTCAACAGAGCTCTGATATTTCAAAACAGATTTAGAAGAGCTATGATATTCCA
>Frequency_2_QualityScore_FFHHHHHIJJIJJIJJJJJIJIIJHIIIIIIIIGIIIIJIJJJJJIJJIJIIIJJJJJIIJJJJIJGIIFGIIJHHHHGHHHFFFFDEEEDEEE_Mismatch_0_Sense_+_Library_PoolT
AGCTTGTATGACTAAGCTGAATGGAAGATTTCAACAGAGCTCTGATATTTCAAAACAGATTTAGAAGAGCTATGATATTCCAAAACAGATTTAC
>Frequency_2_QualityScore_FFHHFHHIJIJJHIIIJIIIGIIJJJJJJJIJJJJJJIIIJJJJIJIJIJIGGIIJJIIIIJIJGGGHHHFEFFFFEECEEEEDDEEEFE_Mismatch_1_Sense_+_Library_PoolT
CCTCACTTTTGGAGCATGTGAGAAGATACGTGGGCATGATCTTGTATGACTAAGCTGAATGGAAGATTTCAACAGAGCTCTGATATTTCA
>Frequency_2_QualityScore_FEHHHGHJIJJJJJIIIHIIIIIIJHIIIJJJIIJIIJHIJJJJJJJJJIIIJJJJJJJJJJJHIJIJJIIGHGGHGGGFFEEDDDDDDDDDDD_Mismatch_0_Sense_+_Library_PoolT
GTGTGATCATGGAAGAGATCTATTTAAGCATGACATGGTCATAGCTGTTATCCTCACTTTTGGAGCATGTGAGAAGATACGTGGGCATGAGCTT
>Frequency_2_QualityScore_FFGGGHHJIIIIIIJIIJJJIIJJJIIJIJIIIIJJIIIJICGEEHHGGGGGFECECACDDEEEEBCCAACCCDDDCCBBCDECDDDCCCECBE_Mismatch_0_Sense_+_Library_PoolT
AGATGAAAACGGCAAGGAAAAGGGGAAGACTGGATAGAAAGTGTGATCATGGAAGAGATCTATTTAAGCATGACATGGTCATAGCTGTTATCCT
>Frequency_2_QualityScore_EFHHHHHJJJJJJJHHIIJJJJJIJIJJJIJJJJIJJIIIIIIJJJJGIIIIIIJIJGFGJJJIIGHHGGHFFFFFFEEDEEEEDDDDDDDDDC_Mismatch_0_Sense_+_Library_PoolT
TAAGCATGACATGGTCATAGCTGTTATCCTCACTTTTGGAGCATGTGAGAAGATACGTGGGCATGAGCTTGTATGACTAAGCTGAATGGAAGAT
>Frequency_2_QualityScore_FFHHHHHIIIJIJJJJJJJJJJJJJJIJJJJIJGIJJIIJJJJIJJJHIIJJJJJGIIIJJJJIIIIIIHEEGHEEFEFEFCCEEEEEDDEDEE_Mismatch_0_Sense_+_Library_PoolT
GAGCTATGATATTCCAAAACAGATTTACCAGAGAATTATAGGCTTCGTTTATATGTATAAAGACAAAGGGTAAAGCCATTGTATTTAAGTACTA
>Frequency_2_QualityScore_EFHHHHHJJIJJJJJJIIHIIHIIIIIIIIIIIIIIIIIIIGIJJIJIJJJJIIEIIIEEGFIIIJIIIGHHIHGGACEEFEEEDEEECCACAC_Mismatch_0_Sense_+_Library_PoolT
TATGACTAAGCTGAATGGAAGATTTCAACAGAGCTCTGATATTTCAAAACAGATTTAGAAGAGCTATGATATTCCAAAACAGATTTACCAGAGA
>Frequency_2_QualityScore_FFHGHHHGHIIJIIHIIIIIIIDGIJHGIJJJJIIJJJJJIIIIJJIJJJHIJIIJIIIIIIFGIIJIIHIFIIIHG_Mismatch_0_Sense_+_Library_PoolT
TTATATGTATAAAGACAAAGGGTAAAGCCATTGTATTTAAGTACTATGCGTTTATTCATATGAATTTCTTGAATGCA
>Frequency_2_QualityScore_FFGHGHHJIIJJIJIJJJJJJJIIIJJJJIJIJJJIIJJJIJJIIIIJIJJJJJJIJJIIIIIIIHHHGFGGFEEEEEEEEEEEEDDDDDCEEE_Mismatch_0_Sense_+_Library_PoolT
AAGATACGTGGGCATGAGCTTGTATGACTAAGCTGAATGGAAGATTTCAACAGAGCTCTGATATTTCAAAACAGATTTAGAAGAGCTATGATAT
>Frequency_1_QualityScore_D?DDDDDEEEDEC:<CCEBEDE?C:E9?D?*??BDEEIDI>?B?BDB80BDID=B3@CEEEI:CEC)=C37?=@DD;>AAA>>6;;>5>A>A>B_Mismatch_0_Sense_+_Library_PoolC
AAGATACGTGGGCATGAGCTTGTATGACTAAGCTGAATGGAAGATTTCAACAGAGCTCTGATATTTCAAAACAGATTTAGAAGAGCTATGATAT
>Frequency_2_QualityScore_FFHHHHHJIJIIJJHIJJGHDHFIIIJIJGIJIJIIIJIIJJIIJJIJJJJJIJJHIJIIIIJIGIIIJIGIIHHHHHHFFEECEEEEEDCCDD_Mismatch_0_Sense_+_Library_PoolT
GGAAGACTGGATAGAAAGTGTGATCATGGAAGAGATCTATTTAAGCATGACATGGTCATAGCTGTTATCCTCACTTTTGGAGCATGTGAGAAGA
>Frequency_2_QualityScore_EEHGGFGEIIECCGEFICEFGIDGGFFAEGGAC=DIECEGIEFFGHCDCFEB23=CEAABCBC@CA;?;;@?ACBDCCCCBCCABBAA?ABABC_Mismatch_0_Sense_+_Library_PoolT
TCTCCGAATTAGATGAAAACGGCAAGGAAAAGGGGAAGACTGGATAGAAAGTGTGATCATGGAAGAGATCTATTTAAGCATGACATGGTCATAG
>Frequency_2_QualityScore_EFFGHHHHGIIDGIIIIJJJIJIJJJJIHIIJJIJJJJHHIGIGIIIIJIIJIJIJIIIIJIIJJGIHIHIIGGEHGFFECEEDDDCDDDDBDE_Mismatch_0_Sense_+_Library_PoolT
AGATTTAGAAGAGCTATGATATTCCAAAACAGATTTACCAGAGAATTATAGGCTTCGTTTATATGTATAAAGACAAAGGGTAAAGCCATTGTAT
>Frequency_2_QualityScore_DEFHHHGIIEIIIDIGIIHI=FGGIIGIIIIIIIGGGIIIGIIEIFGGIGGCAEAD?BAA?AACCD??CAAACEC=BCC?CD?CEECCCBCCAC_Mismatch_0_Sense_+_Library_PoolT
ATTTCTAAGAATGTTAGGAGTTTTTTTCTCTCCGAATTAGATGAAAACGGCAAGGAAAAGGGGAAGACTGGATAGAAAGTGTGATCATGGAAGA
>Frequency_2_QualityScore_EDEGGHHJJJJIHIJIIIJIIIIIIJIGIIHIIHIIIIGGGGHGEEEEEEECDDECCDDD>CBCCEEECBCDCCACCCDCCEEEEECACDCDCC_Mismatch_0_Sense_+_Library_PoolT
GTTTTTTTCTCTCCGAATTAGATGAAAACGGCAAGGAAAAGGGGAAGACTGGATAGAAAGTGTGATCATGGAAGAGATCTATTTAAGCATGACA
>Frequency_2_QualityScore_EFHHHHHJJJJJJJGIJJJJJJIJJJJJHIIJIJJJJJJJJJJJJJJJJIJJIJJIIIJIJIJJJJHHGGHGHGFFFFFEDEEEEDCDCCDDDD_Mismatch_1_Sense_+_Library_PoolT
TGTGAGAAGATACGTGGGCATGATCTTGTATGACTAAGCTGAATGGAAGATTTCAACAGAGCTCTGATATTTCAAAACAGATTTAGAAGAGCTA
>Frequency_2_QualityScore_FFHHGHGIIJJJJIIIIJJIIHIIIIGIFIIIEGIJHIJIIHIIIIHIIIFIAFIIIJJICGFGIHIHGEECEEAEEDEDDEDDACCCCBCCCE_Mismatch_0_Sense_+_Library_PoolT
GGAGACACTGCCCATGCCCAGTCAATGGATGGTTTGTGCCCATTTGCTTCTGTAATTTCTAGATTGAAAATTTGTTTCCAAGTGTTTTTATTAT
>Frequency_2_QualityScore_FFHHHHHJJJJJIIJJJIHGIIIIHIJIJIIIIJJJJJJJJJJJIIIIIJJJJIJIJJIIIIIJJIJIIIIIJIHGGHHGEFFEEDDEDEEECC_Mismatch_0_Sense_+_Library_PoolT
AGCTGAATGGAAGATTTCAACAGAGCTCTGATATTTCAAAACAGATTTAGAAGAGCTATGATATTCCAAAACAGATTTACCAGAGAATTATAGG
>Frequency_2_QualityScore_FFHHHHHJJIIIJJJJJJIIJIJJIIIIJJJJIJJJIIJJJJJJJIIJJJJGIJIJIIIIHIHCHIGIIIIIIHHHGFFFFEEEEEEEEEDDCD_Mismatch_0_Sense_+_Library_PoolT
AGCTCTGATATTTCAAAACAGATTTAGAAGAGCTATGATATTCCAAAACAGATTTACCAGAGAATTATAGGCTTCGTTTATATGTATAAAGACA
>Frequency_2_QualityScore_FFGGGHGIJJJJJJIGIJIIJIGHIIIIJIGIIIIIIJIIIIIIIJJIIGHIGGIIIIFHIIIEEEEEGACEEECEEEEBBDEEDEEECDC@CD_Mismatch_0_Sense_+_Library_PoolT
GATATTCCAAAACAGATTTACCAGAGAATTATAGGCTTCGTTTATATGTATAAAGACAAAGGGTAAAGCCATTGTATTTAAGTACTATGCGTTT
>Frequency_2_QualityScore_EEFHFFFGDGIIIIJHEGIIDHEHGGGIIFIHIIIEIIIIIIIIJEIIIIJIIIIFFIIIHIIIIEAGGHFGHGHGEHHEEEFFDECACCDDCC_Mismatch_0_Sense_+_Library_PoolT
AAAGTGTGATCATGGAAGAGATCTATTTAAGCATGACATGGTCATAGCTGTTATCCTCACTTTTGGAGCATGTGAGAAGATACGTGGGCATGAG
>Frequency_2_QualityScore_FFHHGHGJJIJIGIJJJJJJJIJIJJJIJIJIIJIIJJJIIJJIIIIJIJJIIJJJIIJIIJJJGJJIIIHIGHHHGFFFFFEEEEEECDDDDD_Mismatch_0_Sense_+_Library_PoolT
GGCATGAGCTTGTATGACTAAGCTGAATGGAAGATTTCAACAGAGCTCTGATATTTCAAAACAGATTTAGAAGAGCTATGATATTCCAAAACAG
>Frequency_2_QualityScore_EFHHHHFHHGIHHIIIIHIIGGIIIIIIIIIIIJHIIGGEGIIIFGIEIIIIIGIIIGIJIGGIIH?GG@DGGGGDDEDFECEEEEDDCDEDBE_Mismatch_0_Sense_+_Library_PoolT
TTAGAAGAGCTATGATATTCCAAAACAGATTTACCAGAGAATTATAGGCTTCGTTTATATGTATAAAGACAAAGGGTAAAGCCATTGTATTTAA
>Frequency_1_QualityScore_FFHHHHHJJJJJJJJJJJJJJJJJJJJJJJJJJJJJJIJJJJJJJJJJJIJJJIJJJJJJJIJJJJJJGCHIHHHHBEFFDEEEEEEDEEEFFE_Mismatch_0_Sense_+_Library_PoolC
TTAGAAGAGCTATGATATTCCAAAACAGATTTACCAGAGAATTATAGGCTTCGTTTATATGTATAAAGACAAAGGGTAAAGCCATTGTATTTAA
>Frequency_2_QualityScore_FFHHHHHJJJJJJJIJJJIJJJJIJJJIJIIJJJJJJJJIJJJIJJJJJJJJJIJJIIJJIJIIIIIIIGIIHGGGFGFEEEDADEECDDDDDD_Mismatch_0_Sense_+_Library_PoolT
AACAGATTTAGAAGAGCTATGATATTCCAAAACAGATTTACCAGAGAATTATAGGCTTCGTTTATATGTATAAAGACAAAGGGTAAAGCCATTG
>Frequency_2_QualityScore_FFHHHHHJJJJJIJJJJJJJJ?GIIIJJJJIJJJIJJIHIIJIJJJJJJIIIIGIIIIIJJIIIJJJGIEGGHHHEFFFFFFEEEDEDCD?CCD_Mismatch_0_Sense_+_Library_PoolT
ATTTCAAAACAGATTTAGAAGAGCTATGATATTCCAAAACAGATTTACCAGAGAATTATAGGCTTCGTTTATATGTATAAAGACAAAGGGTAAA
>Frequency_1_QualityScore_FFHHHFDGJJJHFEHIJ@GHGGCHIJDHEIJEGIJIGIIGHJBFHIGJGGGJIGIJJE@47;A>E;B>@;?@@EEDD:;@C(-=?C9:(8A>:C_Mismatch_0_Sense_+_Library_PoolC
ATTTCAAAACAGATTTAGAAGAGCTATGATATTCCAAAACAGATTTACCAGAGAATTATAGGCTTCGTTTATATGTATAAAGACAAAGGGTAAA
>Frequency_2_QualityScore_FFHGHHHJIIIJJJJGIIIIIJJJIJJIJIJJJJJJJJJJHIIJIJJIIHIJJJIJIHGGIIIIHHHHGEEEGGFGFFFEEDDEEDEEEEDDDD_Mismatch_0_Sense_+_Library_PoolT
GAATGGAAGATTTCAACAGAGCTCTGATATTTCAAAACAGATTTAGAAGAGCTATGATATTCCAAAACAGATTTACCAGAGAATTATAGGCTTC
>Frequency_1_QualityScore_FFHHHHHIJHIIJJJGJJIIJJJJJJJJJJJJJJFIJJJIJIJJJJJJIIJIJJIGGIJJJJIIJJJJJJGIJJHHFGGFFDFDEEEEDEDDDC_Mismatch_0_Sense_+_Library_PoolC
GAATGGAAGATTTCAACAGAGCTCTGATATTTCAAAACAGATTTAGAAGAGCTATGATATTCCAAAACAGATTTACCAGAGAATTATAGGCTTC
>Frequency_2_QualityScore_FFHHHHGGDIIJIIIJJJJIIHHIIGIIGIGHIHIIIIIIIGIGIECGIGGGGIJGEIIIJHHIEIHGICCEHGEFEEEEEEEEEEEEEDCEDD_Mismatch_0_Sense_+_Library_PoolT
TACCAGAGAATTATAGGCTTCGTTTATATGTATAAAGACAAAGGGTAAAGCCATTGTATTTAAGTACTATGCGTTTATTCATATGAATTTCTTG
>Frequency_2_QualityScore_FFHHHHHJJJJJHHGIIJIJJJIJJJJJGEIIIJJJIIIIIIGHIIJJJJJCGHIEGHHIJGGIIJIIIEEGGHHHGGFFECDEEEEEEEEEEE_Mismatch_0_Sense_+_Library_PoolT
CAGATTTACCAGAGAATTATAGGCTTCGTTTATATGTATAAAGACAAAGGGTAAAGCCATTGTATTTAAGTACTATGCGTTTATTCATATGAAT
>Frequency_1_QualityScore_FFHHHHHJJJJJJJJJIJIJIJJJJJJFFIJJJJIJIJJJJIJIJJJJJJJFHIIIIJJJJJHJJJIJHHHHHHHFFFFDDC?CDDEEEFEEEE_Mismatch_0_Sense_+_Library_PoolC
CAGATTTACCAGAGAATTATAGGCTTCGTTTATATGTATAAAGACAAAGGGTAAAGCCATTGTATTTAAGTACTATGCGTTTATTCATATGAAT
>Frequency_2_QualityScore_FFHGHHHJJJIIJJJJIIIIIJIIIJIIJIIIJIIIJJJJJJJIJJJJIIJIJJIJIIIIJJIIHHHHGHGEFFFEEDEEEEEDEEEEE_Mismatch_0_Sense_+_Library_PoolT
CTCACTTTTGGAGCATGTGAGAAGATACGTGGGCATGAGCTTGTATGACTAAGCTGAATGGAAGATTTCAACAGAGCTCTGATATTTCA
>Frequency_1_QualityScore_FFHHHHHJJJJIJJJJJJJIIIJJIJIJJIJJJJJJJJJJJJJJJJJJJJJIJJJJJJJJJIJJIHHHHHHFFFFFEEEEEEEDEFFEE_Mismatch_0_Sense_+_Library_PoolC
CTCACTTTTGGAGCATGTGAGAAGATACGTGGGCATGAGCTTGTATGACTAAGCTGAATGGAAGATTTCAACAGAGCTCTGATATTTCA
>Frequency_2_QualityScore_FFHHHGHJJJIJJJJJIJJJJJJIIIJIJJIJJJIJJJIIJJJIIIIIEIIIIGGIIDHIJIIJHGIIIGHHHGGFFFFEEACDACDEEEDEEE_Mismatch_0_Sense_+_Library_PoolT
AACAGATTTACCAGAGAATTATAGGCTTCGTTTATATGTATAAAGACAAAGGGTAAAGCCATTGTATTTAAGTACTATGCGTTTATTCATATGA
>Frequency_1_QualityScore_FFHHHHHJJJJJJJJJJJJJJJIJJJJJJJJJJJJJJJIJIJJJJHIJJIJJJHIJJIIIJJJJGGJHHHGHHHHFFFFFDCDDBDDEEEEEEE_Mismatch_0_Sense_+_Library_PoolC
AACAGATTTACCAGAGAATTATAGGCTTCGTTTATATGTATAAAGACAAAGGGTAAAGCCATTGTATTTAAGTACTATGCGTTTATTCATATGA
>Frequency_2_QualityScore_FFHGHHHJIFGGIIJJJJJIIIIGGGIJJIIJJIJHIIIJJJJJJJIIIIJJJJJJJIIIIJJIIJJJIIIIIIGGGGGFFCCEEEEEDDDCCD_Mismatch_0_Sense_+_Library_PoolT
GATAGAAAGTGTGATCATGGAAGAGATCTATTTAAGCATGACATGGTCATAGCTGTTATCCTCACTTTTGGAGCATGTGAGAAGATACGTGGGC
>Frequency_1_QualityScore_DDHHADD<F<CEEH@AHH@:E:<8A39:?9?EBG??GDD@FHIDB??D?G@B@DGIH>G@FGA=FH;)874==A;A>=7@C;7;;@;A?6;588_Mismatch_0_Sense_+_Library_PoolC
GATAGAAAGTGTGATCATGGAAGAGATCTATTTAAGCATGACATGGTCATAGCTGTTATCCTCACTTTTGGAGCATGTGAGAAGATACGTGGGC
>Frequency_2_QualityScore_EEAGCFFIFEGGGFHIECEGEGGGGGGFDIGIHEFEGGGDGEHICHGHIIGGHEGHFHGGEGDGGCFGEACA@CCDDDACBACABA@CEBBACC_Mismatch_0_Sense_+_Library_PoolT
AGAGCTATGATATTCCAAAACAGATTTACCAGAGAATTATAGGCTTCGTTTATATGTATAAAGACAAAGGGTAAAGCCATTGTATTTAAGTACT
>Frequency_2_QualityScore_FFFGHGHJJGIGIGIIJJIGDGGGDHIHIIIIIIJJIIIIIFGFEEGFGGDCFFGGGEDCDBCACDCBCCC?BC?A?AACCCCDACCCEDCDDC_Mismatch_0_Sense_+_Library_PoolT
CGAATTAGATGAAAACGGCAAGGAAAAGGGGAAGACTGGATAGAAAGTGTGATCATGGAAGAGATCTATTTAAGCATGACATGGTCATAGCTGT
>Frequency_2_QualityScore_FFHHHHHIHIIJJJJIJJJJJJJJJJJJJJJJIGIJJJJIIIIIIJJJJIIEHIIJIIIHIHHHGGGGGEGFGEEEEEDEEEEDDDACCACECC_Mismatch_0_Sense_+_Library_PoolT
TGACATGGTCATAGCTGTTATCCTCACTTTTGGAGCATGTGAGAAGATACGTGGGCATGAGCTTGTATGACTAAGCTGAATGGAAGATTTCAAC
>Frequency_2_QualityScore_FFHHHHHJJJJIJJJJJJJJIIJJIJJIJJJJJJJJJJIJJHJJJJJJJIIIIJIJIJJIJJIIIJIIJGHHHHHHHFFFFFFEEEEEDACDDC_Mismatch_0_Sense_+_Library_PoolT
TTTCAAAACAGATTTAGAAGAGCTATGATATTCCAAAACAGATTTACCAGAGAATTATAGGCTTCGTTTATATGTATAAAGACAAAGGGTAAAG
>Frequency_2_QualityScore_FFHGGHHJGHIIJIJJGIIJJJJJJJJJJIGIIJJHJIIJJIJJJIJIJGIJIHHIIIIJIHIIJJJIGEIIIGGGGGGFEEEDBDCDDEEEEE_Mismatch_0_Sense_+_Library_PoolT
TTCAACAGAGCTCTGATATTTCAAAACAGATTTAGAAGAGCTATGATATTCCAAAACAGATTTACCAGAGAATTATAGGCTTCGTTTATATGTA
>Frequency_2_QualityScore_FFHHHHHJJJGIIIIIIJJJJIJJIIIIJJIIJJJJJJJJJJJIJJJIIJJIJIJIIJHIIJJJIJJJJGIIGIHHHHGFEEDDEDEEEDCDDD_Mismatch_0_Sense_+_Library_PoolT
GGATAGAAAGTGTGATCATGGAAGAGATCTATTTAAGCATGACATGGTCATAGCTGTTATCCTCACTTTTGGAGCATGTGAGAAGATACGTGGG
>Frequency_2_QualityScore_FFGHHHHIIIIIIIIIIIJJJGIIIIIJJFHIJIIJIHJJIIIIJJIIGGHJJJJHJFFIIIHHGHHHGEFFFFFEEECACDEDDDDDDD_Mismatch_0_Sense_+_Library_PoolT
GCTTCGTTTATATGTATAAAGACAAAGGGTAAAGCCATTGTATTTAAGTACTATGCGTTTATTCATATGAATTTCTTGAATGCACTCTCA
>Frequency_2_QualityScore_FFHHHHHJIJJJJJIJJIJIJJJIIJJJJJJJJIIJJJJJJIIIJJIIIIJJJJJJHIJJIIIGIHGEGDFGEFEEEEEEEEDDBDDDCDEEEE_Mismatch_0_Sense_+_Library_PoolT
CAAAACAGATTTACCAGAGAATTATAGGCTTCGTTTATATGTATAAAGACAAAGGGTAAAGCCATTGTATTTAAGTACTATGCGTTTATTCATA
>Frequency_2_QualityScore_FFGHHGGIJJJJHJIGIJIIGIIIIIIHIJJJJJJIIIIIJJJIIEIIJJJIIGIIIIHIJIIJJIIIGGGIIGHGGGGFFFEEDCEEEECDCE_Mismatch_0_Sense_+_Library_PoolT
CAACAGAGCTCTGATATTTCAAAACAGATTTAGAAGAGCTATGATATTCCAAAACAGATTTACCAGAGAATTATAGGCTTCGTTTATATGTATA
>Frequency_1_QualityScore_FFHHHHHJJJIIIJJIIJJJJJJJJJJJJJJJIIJJJJIJJJJJJIJJIJJIJJJIIJJJJJIIGGIJGDHIIHHGHHFFFFFDDDDEEFFEED_Mismatch_0_Sense_+_Library_PoolC
CAACAGAGCTCTGATATTTCAAAACAGATTTAGAAGAGCTATGATATTCCAAAACAGATTTACCAGAGAATTATAGGCTTCGTTTATATGTATA
>Frequency_2_QualityScore_EFGHGHHJJJJIJJJIJIJIJJIJIJIJJIJIJJJJIIIIJJJIJJIJIIJJJJIIJJJJIJJIIIGIIHIIGGGGFEADEEEEDEEDDDDCCD_Mismatch_0_Sense_+_Library_PoolT
GGAAGATTTCAACAGAGCTCTGATATTTCAAAACAGATTTAGAAGAGCTATGATATTCCAAAACAGATTTACCAGAGAATTATAGGCTTCGTTT
>Frequency_2_QualityScore_FFHHHHGJJJJJJJJJJJJJJGIJJJIJIJJJJIJIJJIIIJJJJJJJJIIIIIJIIIJIIIIIGIIIIIHIIHGHHHEGFFEFEEEDCCDDDE_Mismatch_0_Sense_+_Library_PoolT
AGATTTCAACAGAGCTCTGATATTTCAAAACAGATTTAGAAGAGCTATGATATTCCAAAACAGATTTACCAGAGAATTATAGGCTTCGTTTATA
>Frequency_2_QualityScore_FFHHHHHIJJJJJJJIIIJJG_Mismatch_0_Sense_+_Library_PoolT
CATATGAATTTCTTGAATGCA
>Frequency_2_QualityScore_FFHHHHHIIJIJJJIJJIJIJJJJJJJJJIIJJJJJJJJIIJJJIJJIJIJJJIIIJIJJJJGEGGIIJJGIGGGGFEFFEDEEEEEDCDEEEE_Mismatch_0_Sense_+_Library_PoolT
TTTAGAAGAGCTATGATATTCCAAAACAGATTTACCAGAGAATTATAGGCTTCGTTTATATGTATAAAGACAAAGGGTAAAGCCATTGTATTTA
>Frequency_2_QualityScore_FFHHEGFHHHIJIIIIIHHJIHIEGGGHIJIIIJIIIJIJJJJGIHIIIIFIIJIIIGGIIIJIIHGIHHGIIHHGGHFGGFFFEEEDDEEDED_Mismatch_0_Sense_+_Library_PoolT
GCTTGTATGACTAAGCTGAATGGAAGATTTCAACAGAGCTCTGATATTTCAAAACAGATTTAGAAGAGCTATGATATTCCAAAACAGATTTACC
>Frequency_2_QualityScore_FFHHHHHJJJJJIJJJIIJJJHIJHGIJJEHIGGIIIJJJJJJIJGIIIIJIJJJIFIIIJIIFIGHHGGHGFFFFEEEDEEEEDDDDDCACCD_Mismatch_0_Sense_+_Library_PoolT
CAAGGAAAAGGGGAAGACTGGATAGAAAGTGTGATCATGGAAGAGATCTATTTAAGCATGACATGGTCATAGCTGTTATCCTCACTTTTGGAGC
>Frequency_2_QualityScore_FFHHGHGIIIIIIIJJIGIIIIIIIIIIJIFFIFIIHIEIGHIIJGEIFHIIIJJIFGIIIIIHIIGDCDEDEEFEEEDCCDAACCCC@ABCAA_Mismatch_0_Sense_+_Library_PoolT
CATGGTCATAGCTGTTATCCTCACTTTTGGAGCATGTGAGAAGATACGTGGGCATGAGCTTGTATGACTAAGCTGAATGGAAGATTTCAACAGA
>Frequency_2_QualityScore_EFFHHHHIJIIIJJJIIIIIJJJHGHIIIJJIJIGIIIIIGIIIIGEGIIIIIFEIIIIIIJIHIIGIC?CGFFFFFFDEEBEECACCCACDCC_Mismatch_0_Sense_+_Library_PoolT
GATATTTCAAAACAGATTTAGAAGAGCTATGATATTCCAAAACAGATTTACCAGAGAATTATAGGCTTCGTTTATATGTATAAAGACAAAGGGT
>Frequency_2_QualityScore_FFGGHHHIIIIGIIJIHIIIIIIGGIIJJJJIIIIIIIIHIJIJIIIJIJIIJGIIGGHIHIIJIIIJIGHHGGGFFEEFFFDCDCCCBCCCA7_Mismatch_0_Sense_+_Library_PoolC
GATATTTCAAAACAGATTTAGAAGAGCTATGATATTCCAAAACAGATTTACCAGAGAATTATAGGCTTCGTTTATATGTATAAAGACAAAGGGT
>Frequency_2_QualityScore_DEHHHHHJJJIIIJIIJIIIJJIIIIJIJIJJIJIJJJJJJHIIIIJIHIIJJJIJIIJJIJJJJIJIIEHIGGGGEFFFFEEEFEEDDDCCDD_Mismatch_0_Sense_+_Library_PoolT
TCTGATATTTCAAAACAGATTTAGAAGAGCTATGATATTCCAAAACAGATTTACCAGAGAATTATAGGCTTCGTTTATATGTATAAAGACAAAG
>Frequency_1_QualityScore_DFHHHHHJJJJJJJJJJJJJJJJIJJJJJJJJJJJIJJJJJJIJJJJJJJJJJJJJJJJGIJJIJJJIJIIIHHHHFFFFFFFFEEDEEEDDCC_Mismatch_0_Sense_+_Library_PoolC
TCTGATATTTCAAAACAGATTTAGAAGAGCTATGATATTCCAAAACAGATTTACCAGAGAATTATAGGCTTCGTTTATATGTATAAAGACAAAG
>Frequency_2_QualityScore_FFHGHHHJJIIIIIIJJIIIJIIIIIIJJIJIJIIIJJIJIJIIIIJJGIJJJJJJIIIIGIGHIFIIHIJHGGHHGCEDCCEECDDCDCCBDE_Mismatch_0_Sense_+_Library_PoolT
GATCATGGAAGAGATCTATTTAAGCATGACATGGTCATAGCTGTTATCCTCACTTTTGGAGCATGTGAGAAGATACGTGGGCATGAGCTTGTAT
>Frequency_2_QualityScore_FFHHGHGHHIIIIGHIIIIGIGFIEHGHHIJGFHEGGIIDGIHIIEEHEGIHIEEHIIGEICGEGIGGGGHGEECACEEE?@DEECDAC=ACAC_Mismatch_0_Sense_+_Library_PoolT
TATTCCAAAACAGATTTACCAGAGAATTATAGGCTTCGTTTATATGTATAAAGACAAAGGGTAAAGCCATTGTATTTAAGTACTATGCGTTTAT
>Frequency_2_QualityScore_FEGDGGFIIIGEGIIIIIIIIJIJJEHIIIJJJJJJJJJIJJIJIJIJJIJJGHIIGHIIJJHIIHHGHHGGGGFEEEEEEEDEDDDDDBCCDC_Mismatch_0_Sense_+_Library_PoolT
GAGAAGATACGTGGGCATGAGCTTGTATGACTAAGCTGAATGGAAGATTTCAACAGAGCTCTGATATTTCAAAACAGATTTAGAAGAGCTATGA
>Frequency_1_QualityScore_FFHHGHHJJJJIJJJJIIIIIHGGGGHJHHIJJJIJHIJJJJJJJJJHIJJJJJJJIJJIJJJJHGIHHCHHHHFFFCFFFEEEECEEDDD_Mismatch_0_Sense_+_Library_PoolT
ATTATAGGCTTCGTTTATATGTATAAAGACAAAGGGTAAAGCCATTGTATTTAAGTACTATGCGTTTATTCATATGAATTTCTTGAATGCA
>Frequency_1_QualityScore_FFHHHHHJIJJJJIJJIIIIIHIIJJJJJJJIJJJJGGIJFHIJIJJIIJJJJJJHEHJJJIIJGGIFHEHHHHFFFFFFFEEEEEEEDDD_Mismatch_0_Sense_+_Library_PoolC
ATTATAGGCTTCGTTTATATGTATAAAGACAAAGGGTAAAGCCATTGTATTTAAGTACTATGCGTTTATTCATATGAATTTCTTGAATGCA
>Frequency_1_QualityScore_DD<AF>FHG<DBHI@BAD<F<A+C4FHIGHEHII;16):?D9*8;<B?8BB<?GG88==8C@7)\-55=37=?EDDBEE;?;;@3>CCC>@CCC_Mismatch_2_Sense_+_Library_PoolT
AATTATAGGCTTCGTTTATATGTATAAAGACAAAGGGTAAAGCCATTGTATTTAAGTACTATGCGTTTATTCATATGAATTTCTTGAATGCAAA
>Frequency_1_QualityScore_ADF>DFBG<CGIIIIB1)CE:8CGFI@?BFFFIEFFIEFFEACFIE=4.=DCEEEFEEFD;?@BBA@>;6>A;3;;-;@BB@?@BB@DBBBBAB_Mismatch_0_Sense_+_Library_PoolT
GAATTAGATGAAAACGGCAAGGAAAAGGGGAAGACTGGATAGAAAGTGTGATCATGGAAGAGATCTATTTAAGCATGACATGGTCATAGCTGTT
>Frequency_1_QualityScore_FFHHHGHGIHJJJJJJJJJJIJJJJJJJJJIIJJJIJJJIJJJJJJJJJJJJJIIIJJJJJJJIIGHHEEHIHHHHFFEEECEEDDDBDEEDDD_Mismatch_0_Sense_+_Library_PoolT
ATGGAAGAGATCTATTTAAGCATGACATGGTCATAGCTGTTATCCTCACTTTTGGAGCATGTGAGAAGATACGTGGGCATGAGCTTGTATGACT
>Frequency_1_QualityScore_FFHHHHGJJJJJJJJJJIJEHFHHIIIJJJJJJJJIIIIIIJIJJJJEIJJJJJJIIIJJIJJJJJJJJJJIHHHHHFFDFDEEDEEDDEDCDD_Mismatch_0_Sense_+_Library_PoolT
GGGAAGACTGGATAGAAAGTGTGATCATGGAAGAGATCTATTTAAGCATGACATGGTCATAGCTGTTATCCTCACTTTTGGAGCATGTGAGAAG
>Frequency_1_QualityScore_FFGHHDHIIJJJHIHHIJIGJJGIIHGIJIIJJJJHHHIIIJJJEIFIHIIJIJJJJGIF>GGIJIGHGGEEEHFHHB?CDCDEDDDDDDDDDC_Mismatch_0_Sense_+_Library_PoolT
TGATCATGGAAGAGATCTATTTAAGCATGACATGGTCATAGCTGTTATCCTCACTTTTGGAGCATGTGAGAAGATACGTGGGCATGAGCTTGTA
>Frequency_1_QualityScore_FFHHHHGJJJJHHJIJJJJIJJJ@GHIJJJJJJIJIIJIHHJJIIJIJIJGHGGIJIGIJJJIJCEHHHCHFFFFFFFEEDAACCCDDCBCDDC_Mismatch_1_Sense_+_Library_PoolT
GTTAAAATTAGTACTATTGCAGGTGCTGCTGCTAGACTGTGGGGAACTGGTCAAAACTATAATCTTTATGTAATTCAGAGGTATTGATGTGCAA
>Frequency_1_QualityScore_FEHHHHHJJHIJJIJJJJJJJIJJCGHIJJJJJJJIJJJJJJJIJIJJIJIJIGJFJJJIIIJJJGHJJDHJIIHHHHGGFF_Mismatch_1_Sense_+_Library_PoolT
GTTTATATGTATAAAGACAAAGGGTAAAGCCATTGTATTTAAGTACTATGCGTTTATTCATATGAATTTCTTGAATGCACTA
>Frequency_1_QualityScore_FFHHHHHIIGIIJIJJIJJJIJJJIIIJJJJJJJIIJJJJJJHJIIIJIHIIIIIGJFHIJIIJJHGGEHHHFFFFFFFFDFEEDDDDBDDEFE_Mismatch_0_Sense_+_Library_PoolT
CCAAAACAGATTTACCAGAGAATTATAGGCTTCGTTTATATGTATAAAGACAAAGGGTAAAGCCATTGTATTTAAGTACTATGCGTTTATTCAT
>Frequency_1_QualityScore_F?FHHHFIIIGIEFHHHGEHHIIGGIEEGIIIIIFFHGGFE@GGGIGGG8CGCGGIIIIIIGHIIHIICAEHFHHDD5?AAACDDDDEDD>CAC_Mismatch_0_Sense_+_Library_PoolT
GATTTACCAGAGAATTATAGGCTTCGTTTATATGTATAAAGACAAAGGGTAAAGCCATTGTATTTAAGTACTATGCGTTTATTCATATGAATTT
>Frequency_1_QualityScore_FFDABHHIIIIEGHCBBHHGIGIIIIGGIGIIEE@GGHIIIIIIIIIEG9?FH:FEDFAFHHEGGGGIC=>EEH:7=;;9ACECC@CCCDEEDC_Mismatch_0_Sense_+_Library_PoolC
GATTTACCAGAGAATTATAGGCTTCGTTTATATGTATAAAGACAAAGGGTAAAGCCATTGTATTTAAGTACTATGCGTTTATTCATATGAATTT
>Frequency_1_QualityScore_FFHHHHHJIIJJIGGIIJIJJGHIIGHIIIJIJJIIJIJJJIIIJJJEGIJJJJJIIIIJJIJIIHGIIIHGJIIHHHHGFFFDFFEDECCCDD_Mismatch_0_Sense_+_Library_PoolT
CTAAGCTGAATGGAAGATTTCAACAGAGCTCTGATATTTCAAAACAGATTTAGAAGAGCTATGATATTCCAAAACAGATTTACCAGAGAATTAT
>Frequency_1_QualityScore_FDHFHHHJIJJAHIIGIIIIJIJJIJJJJJJJIJJIJIGGHIHIIJJHGGIIIJJIJJJJJJIEGIIJIJIHHEEHFEFFFFECDDDDDDDDDA_Mismatch_1_Sense_+_Library_PoolT
GTGTGATCATGAAAGAGATCTATTTAAGCATGACATGGTCATAGCTGTTATCCTCACTTTTGGAGCATGTGAGAAGATACGTGGGCATGAGCTT
>Frequency_1_QualityScore_FFHHHHHJJJJJIGIEGIIJCF?FBGIIJJJJIIEIEIIJJJJJJJECHHHGHIGGICFHJJJIIIIJJGHGHHGFFFFFEDEEEDDDCDDDDC_Mismatch_0_Sense_+_Library_PoolT
GGGGAAGACTGGATAGAAAGTGTGATCATGGAAGAGATCTATTTAAGCATGACATGGTCATAGCTGTTATCCTCACTTTTGGAGCATGTGAGAA
>Frequency_1_QualityScore_FFHHHGHIJJJJHIIIIJJJCF?FEGGIJJJJJJJJIIIIJJJJGIJJJJJJJJJJJFGIJIJJJJIIHEHHHHHFFFFFEDDEDDDDDDECCD_Mismatch_0_Sense_+_Library_PoolC
GGGGAAGACTGGATAGAAAGTGTGATCATGGAAGAGATCTATTTAAGCATGACATGGTCATAGCTGTTATCCTCACTTTTGGAGCATGTGAGAA
>Frequency_1_QualityScore_FFHHHHHJJIJJJJJJJIIHIIJJGGHHGGGIIGFHGIGHHIIGGIGGDHHIHHHHHGHEDDDDFEECEECDDDDDDDDDDEDDDDDDDCCDDD_Mismatch_1_Sense_+_Library_PoolT
CGACAAGGAAAAGGGGAAGACTGGATAGAAAGTGTGATCATGGAAGAGATCTATTTAAGCATGACATGGTCATAGCTGTTATCCTCACTTTTGG
>Frequency_1_QualityScore_FDHFFHFIJJIJJJJIJJJJIIIFIIIGIFGHIJJIJIIJIIJGIIIGIIJGGDGHGIJJJIJJJJEIGHGAHFFDFFFEEEFDEBDD@BB@AA_Mismatch_0_Sense_+_Library_PoolT
GTTTGTGCCCATTTGCTTCTGTAATTTCTAGATTGAAAATTTGTTTCCAAGTGTTTTTATTATTTCATCCGTACAAGCCATTCGGGGCAAGTGG
>Frequency_1_QualityScore_F@FFHHFHGIIIIJIJJJJJJJJJJJJJJJFIJJGGHIJIIJIJIGIGIIIIGIJIIHHHHHHHFFFEDCAACEEEEDCDDEEFEFEDCDDD@C_Mismatch_0_Sense_+_Library_PoolT
GTGTGGAGATGGTTAAAATTAGTACTATTGCAGGTGCTGCTGCTAGACTGTGGGGAACTGGTCAAAACTATAATCTTTATGTAATTCAGAGGTA
>Frequency_1_QualityScore_FFHHHHHJJJGIJJJJJJJIJJJJJJJIJIJJJJHJJJGHIJHIJJJIJJJJJJJJJJIIJJJHHHHHHHFFFFFFEEEE>CCCDECC>C;BCD_Mismatch_0_Sense_+_Library_PoolT
GGAGCAGGAGACACTGCCCATGCCCAGTCAATGGATGGTTTGTGCCCATTTGCTTCTGTAATTTCTAGATTGAAAATTTGTTTCCAAGTGTTTT
>Frequency_1_QualityScore_ADDB:::C9+C:F+<<A<AC4F+<<A?E9:*?*)?DDID<DD**00?DD?DD)8(\5@@AD3)=CD=)77;?;@A_Mismatch_1_Sense_+_Library_PoolT
ATGACATGGGCATAGCTGTTATCCTCACTTTTGGAGCATGTGAGAAGATACGTGGGCATGAGCTTGTATGACTAA
>Frequency_1_QualityScore_FFHHHHHJJJJJJJJIJIJJJJJJJJJJJJJJJJJJJJJJJJIJJGIJJJJIJIJJJJJJIJJJJJJIJCEEHHHHHFFDFDDDDDDCDDDDDD_Mismatch_0_Sense_+_Library_PoolT
GTGATCATGGAAGAGATCTATTTAAGCATGACATGGTCATAGCTGTTATCCTCACTTTTGGAGCATGTGAGAAGATACGTGGGCATGAGCTTGT
>Frequency_1_QualityScore_FFHHHHHJIJJIJJJIEFHIHIJIJJJIJJJJJIJIHJJJJJJJJJJGJJJJIHIJJJJJJIJJJIIJJIG_Mismatch_1_Sense_+_Library_PoolT
TTATAAAGACAAAGGGTAAAGCCATTGTATTTAAGTACTATGCGTTTATTCATATGAATTTCTTGAATGCA
>Frequency_1_QualityScore_DFHHHHHJJJJJJGJJJJJJJJIIJFHIEHIJJJHHGIIJJJJJJJJJJJJJIJJJJIJIGHGIGIJJJJHHHEEEDCDEFFFEEECEFFEECD_Mismatch_0_Sense_+_Library_PoolT
TCTATCTACAATGTGTTGCTGGAAGTTGTCTTGGTGTCACGCATTTCTGACTGCAGATAATCTATAAGATTGTATGATGCATCTACATTTCTAA
>Frequency_1_QualityScore_DD?CFFFGFII??FEFI1@CFFDFFFEIBGFFIIIFIIFFFFIII@?B/8BCFFIG>FFIEIIEEEEEFDFCD)?BBBA7?93=?89ABABABA_Mismatch_0_Sense_+_Library_PoolT
AGACTGTGGGGAACTGGTCAAAACTATAATCTTTATGTAATTCAGAGGTATTGATGTGCAGTGTGTTGGAAAGTGAAACGCCCCTCTTCTATCT
>Frequency_1_QualityScore_FFHHHHHJJJIJJIGIJJJJJJJIJGIGGFIJIIGIIJJJJGI?BGHBCHIHHE@FHHJGHJCHIIJJGCHAD<BCCEFEDBCDDEDDDEDDDD_Mismatch_0_Sense_+_Library_PoolT
CCAGAGAATTATAGGCTTCGTTTATATGTATAAAGACAAAGGGTAAAGCCATTGTATTTAAGTACTATGCGTTTATTCATATGAATTTCTTGAA
>Frequency_1_QualityScore_FFHHHHHJJJJHIJJIIJJIJJJJJJJIIIJHJJGJJJJJJJJIJJJJIJJJIJIJDHIHHHHHGFFFFEEEEDEECDCDDDDDDDCDDDCDDD_Mismatch_0_Sense_+_Library_PoolT
TATTTCATCCGTACAAGCCATTCGGGGCAAGTGGATTTTTATTTCTTGAAAATTTGGCAATTATGCCACATTGAAGAAGCCTACATCCAGTCTG
>Frequency_1_QualityScore_FFHGH)AGHIJJJJIFHIBAGHAGEGG@EFEG@GGGGEGIDHIHIGGIDEGHEEGGGIJC=CFGGGEGEDHHFEHEFE;>CFEEEEEEEDC_Mismatch_1_Sense_+_Library_PoolT
GTGGGTATGAGCTTGTATGACTAAGCTGAATGGAAGATTTCAACAGAGCTCTGATATTTCAAAACAGATTTAGAAGAGCTATGATATTCCA
>Frequency_1_QualityScore_FFHHHHHJJJJJJJJJJJJJIIJIIIIIJJJGIIJJIJJDHIJFHIJJIIHIIJJJIJHJJJJJJIJHHHFFFFFFFEEEEEEEEEE_Mismatch_1_Sense_+_Library_PoolT
AGAATTATAGGCTTCGTTTATATGTATAAAGACAAAGGGTAAAGCCATTGTATTTAAGTACTATGCGTTTATTCATATGAATTTCTA
>Frequency_1_QualityScore_F;FHFHHIIJJJIGIJJJJIJIJFIJJIJJIGJJIJJJJJJJJJJIJJJGFGHIIIJIGHFFHIHGIGGIIHHHHHFDDDDCCDD@@BDDDCDD_Mismatch_0_Sense_+_Library_PoolT
GTCACGCATTTCTGACTGCAGATAATCTATAAGATTGTATGATGCATCTACATTTCTAAGAATGTTAGGAGTTTTTTTCTCTCCGAATTAGATG
>Frequency_1_QualityScore_>D?FFFHIGIGFGG:CHHGEDHI?E<?EHGIGBGHGGDHGGIIIIIDHGIGDGHAAG@GIIGGGGAHGEGDCEEHEHHDDB;@@);>ACDDA?C_Mismatch_0_Sense_+_Library_PoolT
TGTGTTGCTGGAAGTTGTCTTGGTGTCACGCATTTCTGACTGCAGATAATCTATAAGATTGTATGATGCATCTACATTTCTAAGAATGTTAGGA
>Frequency_1_QualityScore_FDFFHHHIJJIJJJIGGHGGDGGJAGHIHHIJJJJJJIIGHGIHIIFGIJIIEFGIJJJIIIJG>FEHHEHHIACEHHH_Mismatch_0_Sense_+_Library_PoolT
GTTTATATGTATAAAGACAAAGGGTAAAGCCATTGTATTTAAGTACTATGCGTTTATTCATATGAATTTCTTGAATGCA
>Frequency_1_QualityScore_FFHHHHHJJJJJJJJJJJCFHIHHIJJIJIJJJJJJJIIIGJJJIJHIIIJJJIJIIJJIJJJIJJIHIDHII_Mismatch_0_Sense_+_Library_PoolT
ATGTATAAAGACAAAGGGTAAAGCCATTGTATTTAAGTACTATGCGTTTATTCATATGAATTTCTTGAATGCA
>Frequency_1_QualityScore_FFHHHHHJIJJJJJJJJJFHIIHIJIJJJIGIJJGIIIJJIJJJJIGHJFIJJIJJJIJGHJJIJJIEGBGHG_Mismatch_0_Sense_+_Library_PoolC
ATGTATAAAGACAAAGGGTAAAGCCATTGTATTTAAGTACTATGCGTTTATTCATATGAATTTCTTGAATGCA
>Frequency_1_QualityScore_FFHHHHHJJJJJJJJJJJJJJJJJHIJJJJJJJJJJJJJJJJJJJJJJJIIJJIJIJGIHIIJJJJJIJJHHHFFFFFFEEEEEECDDDDDDDD_Mismatch_0_Sense_+_Library_PoolT
GAGATCTATTTAAGCATGACATGGTCATAGCTGTTATCCTCACTTTTGGAGCATGTGAGAAGATACGTGGGCATGAGCTTGTATGACTAAGCTG
>Frequency_1_QualityScore_FFHHHHHJJJJJFGIJJJJIIJIGIHIIEHGIIGIIIJJJIJJIIIJJIIGIIIHGGIGFHH?EDEDCEEEDDDDDBDDCDDDCCDDDDCDACD_Mismatch_0_Sense_+_Library_PoolT
CTATTTAAGCATGACATGGTCATAGCTGTTATCCTCACTTTTGGAGCATGTGAGAAGATACGTGGGCATGAGCTTGTATGACTAAGCTGAATGG
>Frequency_1_QualityScore_FFHHHHHJJJIJJJJJJIJJJJJJJGIIJJIJJHJJJJJHIJJJJJIIIJJJEHIJJJJJIJIJJJIHFEHHFFFFFEEEEEFFEEDDDDDDDD_Mismatch_1_Sense_+_Library_PoolT
CTTTTGGAGCATGTGAGAAGATACGTGGGCATGATCTTGTATGACTAAGCTGAATGGAAGATTTCAACAGAGCTCTGATATTTCAAAACAGATT
>Frequency_1_QualityScore_BEDHHHHIJJJJIJJJJIJIJIJJJGIHIIJJIJFHIIJJJJJJJJJEIIIIJJJJ_Mismatch_0_Sense_+_Library_PoolT
AAAGGGTAAAGCCATTGTATTTAAGTACTATGCGTTTATTCATATGAATTTCTTGA
>Frequency_1_QualityScore_BD==?CFGIDEHICGIDGEHIFGGCDAFH@A?:7;;5@AGHI<15==BECCC?@CD?>>CCCAA:@CC55>:@@>A<?3:3+4>CC_Mismatch_0_Sense_+_Library_PoolT
AGTTTTTTTCTCTCCGAATTAGATGAAAACGGCAAGGAAAAGGGGAAGACTGGATAGAAAGTGTGATCATGGAAGAGATCTATTTA
>Frequency_1_QualityScore_FFHHHHHJJJJJJJJJJJIIJJJJJJJJJJJJJJJJJJJJJJJJJHIJIIIJJIJJJJJJJJIJEIIIJGHIJHHGHHFFFFFEDEEEEDDDDD_Mismatch_0_Sense_+_Library_PoolT
AATGGAAGATTTCAACAGAGCTCTGATATTTCAAAACAGATTTAGAAGAGCTATGATATTCCAAAACAGATTTACCAGAGAATTATAGGCTTCG
>Frequency_1_QualityScore_FFHHHHHJJJJJJJJJJJJJJIJJIJJIJJIJIJJGIJJJJJJIJJJJJJJJJJJJJJJJJJJJJJJJJHIJHHHHHHHFFFFFFFEDEDEDDC_Mismatch_0_Sense_+_Library_PoolT
ATGAGCTTGTATGACTAAGCTGAATGGAAGATTTCAACAGAGCTCTGATATTTCAAAACAGATTTAGAAGAGCTATGATATTCCAAAACAGATT
>Frequency_1_QualityScore_FFHHHFHHIJJJJIJJIJJJIIIJIIJJIJGGIJIJJJIJJIJIIJJJJJJJJJJJIIIIIJIGHIDHIEEGHFHHH??DFFDBDDDDDCBB?B_Mismatch_0_Sense_+_Library_PoolT
CTTGGTGTCACGCATTTCTGACTGCAGATAATCTATAAGATTGTATGATGCATCTACATTTCTAAGAATGTTAGGAGTTTTTTTCTCTCCGAAT
>Frequency_1_QualityScore_FFHHHHHJJIJIJJJJJJJJJJJIJJJJJJHJJJIJJJJJJJIJJJJGHIJJJJHHIHIHIHIJJJJIEHHGFFDEEEEDDDBDDDDCDD_Mismatch_1_Sense_+_Library_PoolT
ACGCATTTCTGACTGCAGATAATCTATAAGATTGTATGATGCATCTACATTTCTAAGAATGTTAGGAGTTTTTTTCTCTCCGAATTAGAC
>Frequency_1_QualityScore_FDHHHHHHEHIJJJJJJJJJJJHIJJIJHJJJJJJJJJJJJHHGHHFFBFDDDDDDDDDDDEDDDDDACDCCDDDDDDDDDAAACCDDEEEDED_Mismatch_0_Sense_+_Library_PoolT
GTTAGGAGTTTTTTTCTCTCCGAATTAGATGAAAACGGCAAGGAAAAGGGGAAGACTGGATAGAAAGTGTGATCATGGAAGAGATCTATTTAAG
>Frequency_1_QualityScore_FFHHHHHJJJJJJJJJJJJJJJFHIJFHIJJJJHIJJJJJJHIHIJIJJJIJJIJJJIIIJJJGIIJJIEHH_Mismatch_0_Sense_+_Library_PoolT
TTATATGTATAAAGACAAAGGGTAAAGCCATTGTATTTAAGTACTATGCGTTTATTCATATGAATTTCTTGA
>Frequency_1_QualityScore_FFGHHHHIJJGJJIGCCGDHE@HGIEGIJGIJIJJJGGGGJJFIGIGGGHGHGGGGECBCHGFGCACAHAEHFHFEHH>@DFFEDEDCEED3@A_Mismatch_0_Sense_+_Library_PoolT
CTGAATGGAAGATTTCAACAGAGCTCTGATATTTCAAAACAGATTTAGAAGAGCTATGATATTCCAAAACAGATTTACCAGAGAATTATAGGCT
>Frequency_1_QualityScore_FFHHHHHIJIJHIIJJIIIJJFHIJJJJJHIIJJJIIIIJJJJJJJJJIJJJJJJJIIJIJJGIJJIHGHHHHFFFFFFFFEEEEDDDDDDDDD_Mismatch_1_Sense_+_Library_PoolT
TGGAGCATGTGAGAAGATACGTGGGCATGATCTTGTATGACTAAGCTGAATGGAAGATTTCAACAGAGCTCTGATATTTCAAAACAGATTTAGA
>Frequency_1_QualityScore_FDHHHHHICGHGIHIJFHHJHIIJJGHIIIIJIFGIIIHIJIIIIJICHIIGI_Mismatch_1_Sense_+_Library_PoolT
AGCCATTGTATTTAAGTACTATGCGTTTATTCATATGAATTTCTTGAATGCAA
>Frequency_1_QualityScore_FFHGHHHJIJJJJIIJIJJJIIIIIJJJGHGGGIIJFHHIJJJJIJIFFGIJEGIFGHHGIIJJFHEEFCHHHHHFFDFFFFEDDC>AEDCDDD_Mismatch_0_Sense_+_Library_PoolT
ATTATAGGCTTCGTTTATATGTATAAAGACAAAGGGTAAAGCCATTGTATTTAAGTACTATGCGTTTATTCATATGAATTTCTTGAATGCACTC
>Frequency_1_QualityScore_FFHFHHHJJJJJJJJJJJIIJJIJHJJJJJGHIJJJJJJJJJJIJIJJIJJJJJIJJJJJJIJIIJJJIDHIIGIJHHGHHHEFFFFEEDEEDD_Mismatch_0_Sense_+_Library_PoolT
TTGTATGACTAAGCTGAATGGAAGATTTCAACAGAGCTCTGATATTTCAAAACAGATTTAGAAGAGCTATGATATTCCAAAACAGATTTACCAG
>Frequency_1_QualityScore_FFHHHHHJJJIJHIIJIJJJIIJJJJJJJJJJJIJJJJJJJJJJIJJJJJJJJJJJJJGIJJJIJJIIIIIHHHHGEFFDDEEEDDDDDDDDEE_Mismatch_1_Sense_+_Library_PoolT
ATCATGGAAGAGATTTATTTAAGCATGACATGGTCATAGCTGTTATCCTCACTTTTGGAGCATGTGAGAAGATACGTGGGCATGAGCTTGTATG
>Frequency_1_QualityScore_DEFDHDDGI@DE@FHIIIIEHHGIII@EHADH?DFGFH<BHGGGHBFGHGGCGEIGGGGGHIDDHCHEGHFFHHHFBBCCCEE@CCACD<@ACA_Mismatch_0_Sense_+_Library_PoolT
TCATGGAAGAGATCTATTTAAGCATGACATGGTCATAGCTGTTATCCTCACTTTTGGAGCATGTGAGAAGATACGTGGGCATGAGCTTGTATGA
>Frequency_1_QualityScore_DDHFHHF>HE?CFDHGHCGGDGGHBDGIGHEGIDGF;?FCGH@GHEH@BFGGHGGGHGE>@>DH@EAEHEEEHFECDC?CCCCC?@CA?@CCCD_Mismatch_0_Sense_+_Library_PoolT
AAAGGGGAAGACTGGATAGAAAGTGTGATCATGGAAGAGATCTATTTAAGCATGACATGGTCATAGCTGTTATCCTCACTTTTGGAGCATGTGA
>Frequency_1_QualityScore_FFHHHHHJJJJJJJJHIIGHGIJJEHEGIJJJIJJJJJIIIJIIHIIIJHIIIGIJIIJJIJIFIGIJJHHHHHHHFFFFFFFDCECEECDDDC_Mismatch_0_Sense_+_Library_PoolT
ATGTGTTGCTGGAAGTTGTCTTGGTGTCACGCATTTCTGACTGCAGATAATCTATAAGATTGTATGATGCATCTACATTTCTAAGAATGTTAGG
>Frequency_1_QualityScore_DAHAFAFAFGGAB>A<CCEBGIGG<GHEHGHGGFF?3B*B8?FH@BBGGIBEHCE>F=@GGC;3;C:A??;;)?ACDDDDE@>@CB?;C:@CCC_Mismatch_0_Sense_+_Library_PoolT
GAGCTTGTATGACTAAGCTGAATGGAAGATTTCAACAGAGCTCTGATATTTCAAAACAGATTTAGAAGAGCTATGATATTCCAAAACAGATTTA
>Frequency_1_QualityScore_FFHHHHHJJJJJJJJJJJJJIJJJJJJJFHIJJJJJJJJIJIJJIJJIIIJIJJJJGHIEGIIIIHHHHHHHFFFFFEFEEED_Mismatch_0_Sense_+_Library_PoolT
CTTCGTTTATATGTATAAAGACAAAGGGTAAAGCCATTGTATTTAAGTACTATGCGTTTATTCATATGAATTTCTTGAATGCA
>Frequency_1_QualityScore_FFGFGBFEHHGIGEHIIIJGGGEDFHHADHBEHIGHGICIDGCEHGHGIJI>DHCHIHDGHJI<C7CFHFHFFFDECCCBDDDDC@CCCDDDDD_Mismatch_0_Sense_+_Library_PoolT
CATTTCTGACTGCAGATAATCTATAAGATTGTATGATGCATCTACATTTCTAAGAATGTTAGGAGTTTTTTTCTCTCCGAATTAGATGAAAACG
>Frequency_1_QualityScore_FFHHHHHIJJJJJJJJJJGIGGIHIGJJJIJIIJIJJJFHIJHIJIJIJHHIJJIIIIJJJJJIIJIJHHHGHHFFFFFFFEEEEEEC_Mismatch_1_Sense_+_Library_PoolT
GAATTATAGGCTTCGTTTATATGTATAAAGACAAAGGGTAAAGCCATTGTATTTAAGTACTATGCGTTTATTCATATGAATTTCTGGA
>Frequency_1_QualityScore_:BDBF??+<;EEC?:ACFHA9<CEBE?FCH?GC<?DGCHH400?6?FGHHFHB?=FH<48=;@CHIE>G=_Mismatch_0_Sense_+_Library_PoolT
TATAAAGACAAAGGGTAAAGCCATTGTATTTAAGTACTATGCGTTTATTCATATGAATTTCTTGAATGCA
>Frequency_1_QualityScore_<DFD?CBAAEFHCHG?CEECDF@E?FDFHGII_Mismatch_0_Sense_+_Library_PoolT
GCCATTGTATTTAAGTACTATGCGTTTATTCA
>Frequency_1_QualityScore_FFGHH2342222AFFHHJGHIIJJIIGHIJJJJJHIIJGIJJJJJGIJJJHJIHIHIIJJJIIIICHFHEEHHGFEFFFFFEEC_Mismatch_0_Sense_+_Library_PoolT
TATAGGCTTCGTTTATATGTATAAAGACAAAGGGTAAAGCCATTGTATTTAAGTACTATGCGTTTATTCATATGAATTTCTTGA
>Frequency_1_QualityScore_FFGGHHHBHDFGICHIFDC@FHIHIICIIIGDDBFHIIJI@HHIIJ>DHEIJIIJIGGHACGE>DGGHHHIFHEHHHHFFFF_Mismatch_1_Sense_+_Library_PoolT
TTCGTTTATATGTATAAAGACAAAGGGTAAAGCCATTGTATTTAAGTACTATGCGTTTATTCATATGAATTTCTTGAATTCA
>Frequency_1_QualityScore_FFHHHHHJJJJJJJJJJJJJJJJJIJJJJJIJJJJHIIJJJJJJJJJJJHIJJJIJJHIJJIJJJJJJJHJHEHHHFFFFFEEDEDEEEEDEED_Mismatch_0_Sense_+_Library_PoolT
AAGAGCTATGATATTCCAAAACAGATTTACCAGAGAATTATAGGCTTCGTTTATATGTATAAAGACAAAGGGTAAAGCCATTGTATTTAAGTAC
>Frequency_1_QualityScore_FFFFHHFJGIJGIIJIJJJJJGIIIJJJJJJJJIJGGHIIJEHIIHIGIJIJJJJIJIJJJJJJJIIGIGIFEEFFDCDFEDC@CEEEDEDEDD_Mismatch_0_Sense_+_Library_PoolC
AAGAGCTATGATATTCCAAAACAGATTTACCAGAGAATTATAGGCTTCGTTTATATGTATAAAGACAAAGGGTAAAGCCATTGTATTTAAGTAC
>Frequency_1_QualityScore_DFHHHHHJIJJJJJJJJJIJIJIIJIJIJJJJJJJJJJJJJJIGIJJJIIJEIIJIJJJIJIJJJJHHHDHFFFFFEEEEEEDDDDDDDDDDDD_Mismatch_0_Sense_+_Library_PoolT
TATTTAAGCATGACATGGTCATAGCTGTTATCCTCACTTTTGGAGCATGTGAGAAGATACGTGGGCATGAGCTTGTATGACTAAGCTGAATGGA
>Frequency_1_QualityScore_FFHHHHHJJJJJJJJJIJJIJJIJIJJJJJJJJIJJJJJJJJJJIJJIJJJJJJJGHJIHIJJJIJIIHHHHHHFFFFFFFFDDDDDDDEEEEF_Mismatch_0_Sense_+_Library_PoolT
AAAACAGATTTACCAGAGAATTATAGGCTTCGTTTATATGTATAAAGACAAAGGGTAAAGCCATTGTATTTAAGTACTATGCGTTTATTCATAT
>Frequency_1_QualityScore_FFHHGHFHGIIJJJJJIIGIIIIGGGJIIIIJHIJJJEIHHCHIIJIIJIIIIII@FGHGGHGIGF=AEECEDCBDDFFBCEDBDDDDDECCAC_Mismatch_0_Sense_+_Library_PoolC
AAAACAGATTTACCAGAGAATTATAGGCTTCGTTTATATGTATAAAGACAAAGGGTAAAGCCATTGTATTTAAGTACTATGCGTTTATTCATAT
>Frequency_1_QualityScore_AEDF?FFEIIGGICGHGIIICCBHGGIBFGDGCDGGHGIEIIIIFH?DGFHIIE=BFGF>C@CF@@DAH??EHCDBC>>C6;>>BB>@;@@CCC_Mismatch_0_Sense_+_Library_PoolT
AGCTATGATATTCCAAAACAGATTTACCAGAGAATTATAGGCTTCGTTTATATGTATAAAGACAAAGGGTAAAGCCATTGTATTTAAGTACTAT
>Frequency_1_QualityScore_FFHHGHHIJJJJJJJJIJJJIGIJJJJJJJJJJIIJJJJIJJJIJJIIJJJJJJIIIJIIJIJIGIJIJIAEFCHFFFFFCEEEEDEEECDEEE_Mismatch_0_Sense_+_Library_PoolC
AGCTATGATATTCCAAAACAGATTTACCAGAGAATTATAGGCTTCGTTTATATGTATAAAGACAAAGGGTAAAGCCATTGTATTTAAGTACTAT
>Frequency_1_QualityScore_FFFHHHHJJJJIJJJJJJJIJJIJJIJJIJGHJDHIJJIJJIJJIJHIIIIJJJGIJJHHHFHHFFDDDABDDDDCDDDD_Mismatch_0_Sense_+_Library_PoolT
GGTCAAAACTATAATCTTTATGTAATTCAGAGGTATTGATGTGCAGTGTGTTGGAAAGTGAAACGCCCCTCTTCTATCTA
>Frequency_1_QualityScore_FFHHHHHIJJJFHJJJJIJJJJJJJIJJJJJIIIFHIJGIIJJGIHIJJJJIJJIJJIJBEEHFFFFFFD@EEDDDDDDDDDDDDDDB<>BDDD_Mismatch_0_Sense_+_Library_PoolT
CTATAAGATTGTATGATGCATCTACATTTCTAAGAATGTTAGGAGTTTTTTTCTCTCCGAATTAGATGAAAACGGCAAGGAAAAGGGGAAGACT
>Frequency_1_QualityScore_FFDBFFHJIJJIIIJEIIJJJJJJGIIJFGGGHIGGGGIIJIEIIIJJJFHIIIJJJJJHGHIHEGHEHEEF;CFDA@BCECDDEDFEDDC;BC_Mismatch_2_Sense_+_Library_PoolT
TAGAGCTACGATATTCCAAAACAGATTTACCAGAGAATTATAGGCTTCGTTTATATGTATAAAGACAAAGGGTAAAGCCATTGTATTTAAGTAC
>Frequency_1_QualityScore_BDFFFFHIJJIHHGGIGGIJJIIGEHIGGGIHI?:CBGIGGGIII_Mismatch_0_Sense_+_Library_PoolT
AAGTACTATGCGTTTATTCATATGAATTTCTTGAATGCACTCTCA
>Frequency_1_QualityScore_FFHHHHHJJJJJJJJIIJJJJIJJIIIHIJJHIJJJJJJJJJJJJJJJIJHIJJJJIJJJJIJJIJIJIHDBDDDDDDDDDEDDDDD_Mismatch_1_Sense_+_Library_PoolT
ATATGAATTTCTTGAATGCACTCTCAAAGCTCCTCAGTCCATCATGCTTAATTTTTCTTGTATGTGGGCGGTGGCGATTTCTTGTTA
>Frequency_1_QualityScore_FFHHHHHJJJJJJJJJIJJJJIJIHJJJJJJJJHHIHIJJJIJIJJJJJJIJIJJJJJJJJJJIHEHDDFDCAEEECCCDDCEDDDCEEEEEED_Mismatch_0_Sense_+_Library_PoolT
ACATTGAAGAAGCCTACATCCAGTCTGCAAAAGTCGTTGCAGATGCTGCTACTAGACAGACAGCGTGTGGAGATGGTTAAAATTAGTACTATTG
>Frequency_1_QualityScore_ADADFHFFGGH2AACEHGHGHIEBCFFHIJJGIJJIIJIIGHGIGIJJBFGIGIIIJGEEHIGIHGGHIHHHH>CFFFEEECECACCDDDDACB_Mismatch_0_Sense_+_Library_PoolT
TGGATAGAAAGTGTGATCATGGAAGAGATCTATTTAAGCATGACATGGTCATAGCTGTTATCCTCACTTTTGGAGCATGTGAGAAGATACGTGG
>Frequency_1_QualityScore_FFHHHHFIGEIIGJIGIJJIIJJE_Mismatch_0_Sense_+_Library_PoolT
CGTTTATTCATATGAATTTCTTGA
>Frequency_1_QualityScore_FFHHHFHFGHIJJJJJJJJIIIJIIJJJJJGJJJJJJJIJJJGIJJJJJJJJJJJJJIJIIJJJIJJIGEHIGHH@HEEEFFFFDCEDDDDDDD_Mismatch_0_Sense_+_Library_PoolT
GAAAGTGTGATCATGGAAGAGATCTATTTAAGCATGACATGGTCATAGCTGTTATCCTCACTTTTGGAGCATGTGAGAAGATACGTGGGCATGA
>Frequency_1_QualityScore_FFHGGFFIHEHIJHIIJJJIIJIJGGIIJIIIJIJJIHIJIIHJDHIJIIJIJIJGHJJJJJGIIHGIJHIFEEBFFFFE_Mismatch_0_Sense_+_Library_PoolT
ACCAGAGAATTATAGGCTTCGTTTATATGTATAAAGACAAAGGGTAAAGCCATTGTATTTAAGTACTATGCGTTTATTCA
>Frequency_1_QualityScore_FFHGHHHJIJJJIJIJIJJJJJJIIJIIIIGHIIJIGHGIIIJJ?FFG?FHIIJIGIJJIHIJIGIJIJHIHEHFFFFED_Mismatch_0_Sense_+_Library_PoolC
ACCAGAGAATTATAGGCTTCGTTTATATGTATAAAGACAAAGGGTAAAGCCATTGTATTTAAGTACTATGCGTTTATTCA
>Frequency_1_QualityScore_FFHHHHHJJJJJJJJJJJJJJHJJJJJJJJJJJJJJJJJJJJJJJIJIIJIJHJJJJIJJJJJIIIIIJHHHHGFFFFFEDEECDEDCDDDDDD_Mismatch_0_Sense_+_Library_PoolT
ATCTATTTAAGCATGACATGGTCATAGCTGTTATCCTCACTTTTGGAGCATGTGAGAAGATACGTGGGCATGAGCTTGTATGACTAAGCTGAAT
>Frequency_1_QualityScore_FFHHHHHJEGHIIIIGGEHHIHHIJIIJJJIJJGEHIJIJGJIGIJIIJIIJJIJGHC@@HIHI@GEEHE@BEFFDEEDCDEDDDDDDCDDDCD_Mismatch_0_Sense_+_Library_PoolC
ATCTATTTAAGCATGACATGGTCATAGCTGTTATCCTCACTTTTGGAGCATGTGAGAAGATACGTGGGCATGAGCTTGTATGACTAAGCTGAAT
>Frequency_1_QualityScore_FFHHGHHJJJIJJJJIJJIIIJJGIGJIFGHIIEIJJJJIIJJGHGIJIIJJJJFHIJIDIJDGIJHHHEHEFFE_Mismatch_1_Sense_+_Library_PoolT
CCAGAGAATTATAGGCTTCGTTTATATGTATAAAGACAAAGGGTAAAGCCATTGTATTTAAGTACTATGCGTTCA
>Frequency_1_QualityScore_FFHHHHHJJJJJJIJIJJJJJJJJJJJJJJJJJJJJJIIJJJJJJJJIIIJJCHIIJIIJJJJIJJJHHHHHHHFFFFFFDDDBDDEFEEFEEE_Mismatch_1_Sense_+_Library_PoolT
ACAGATTTACCAGAGAATTATAGGCTTCGTTTATATGTATAAAGACAAAGGGTAAATCCATTGTATTTAAGTACTATGCGTTTATTCATATGAA
>Frequency_1_QualityScore_FFHHHHHJHIFHIJJIJJJIJIGHEHIJIJJJJIJJJIJJJJJJIIIJJJJJJJJJIIJJJJJJJIJJJJJHHFHHFFFFCDEEEEEDDDDDDD_Mismatch_0_Sense_+_Library_PoolT
ATAGAAAGTGTGATCATGGAAGAGATCTATTTAAGCATGACATGGTCATAGCTGTTATCCTCACTTTTGGAGCATGTGAGAAGATACGTGGGCA
>Frequency_1_QualityScore_EFHHHHDHJIIIJIJGGHIIJIIHJJIHIIJFGHGIIIIIIGJGBHGIIJJ>DBDGHGGHIBHD_Mismatch_1_Sense_+_Library_PoolT
GGGTAAAGCCATTGTATTTAAGTACTATGCGTTTATTCATATGAATTTCTTAAATGCACTCTCA
>Frequency_1_QualityScore_FFGGHGHIIIIEG@FHHIIGHHIHGIEHAEEBHICHCHGEBFHCGIHFEIHIGGI8CHFIGEHIHGECECCCEHFFFEFFFEEEAC_Mismatch_0_Sense_+_Library_PoolT
ATTATAGGCTTCGTTTATATGTATAAAGACAAAGGGTAAAGCCATTGTATTTAAGTACTATGCGTTTATTCATATGAATTTCTTGA
>Frequency_1_QualityScore_FFHHHHHJIJJJJJJJJJJJIGIJJIJJJJIIIIJJIIIJJJJGHGIGGIHHJJJJJJFGGIEIJIJHHHHGHHFFFFFFFFEECD=?B@CDEE_Mismatch_0_Sense_+_Library_PoolT
TCCAAAACAGATTTACCAGAGAATTATAGGCTTCGTTTATATGTATAAAGACAAAGGGTAAAGCCATTGTATTTAAGTACTATGCGTTTATTCA
>Frequency_1_QualityScore_FFHHHHHHIJJJJJJJJJJFHIJJJJJJJJJHHIJHHJJJGHIJJJGHEGIJIJJJJIIIJJJIHJHHHAHHGFDFF?>CEEAEEEDDDDCCCC_Mismatch_0_Sense_+_Library_PoolT
AAATTAGTACTATTGCAGGTGCTGCTGCTAGACTGTGGGGAACTGGTCAAAACTATAATCTTTATGTAATTCAGAGGTATTGATGTGCAGTGTG
>Frequency_1_QualityScore_2AFHHHJJIIJJHIHIIHHGHHIHIIIJJJJJJIJJHIIJJIIIGIGHHIFHJJJJIIJJJJGFHHHHHDFF?CDFDEEEEEEDDDDDDDEEE_Mismatch_0_Sense_+_Library_PoolT
CAAAACAGATTTACCAGAGAATTATAGGCTTCGTTTATATGTATAAAGACAAAGGGTAAAGCCATTGTATTTAAGTACTATGCGTTTATTCAT
>Frequency_1_QualityScore_FFHHGHHJJJJJJJJJJJJJJHHIJJIIHIIJJIJJJJJIJJJJJIIJIIJJJIJJJJJHIJJJIJJJJJJJJHGHHHHHFFFFEEEEEEEDDD_Mismatch_0_Sense_+_Library_PoolT
GTATGACTAAGCTGAATGGAAGATTTCAACAGAGCTCTGATATTTCAAAACAGATTTAGAAGAGCTATGATATTCCAAAACAGATTTACCAGAG
>Frequency_1_QualityScore_FFHGHGGIGIDGHIIIIJGGIHGJJJJJJJJJIJGIJGJGJJJIGHJIJIJJIGIJIJIIJIIHGGHGH@EHHEEHHHHF@CDDFFFEDEDDD>_Mismatch_0_Sense_+_Library_PoolT
CATGAGCTTGTATGACTAAGCTGAATGGAAGATTTCAACAGAGCTCTGATATTTCAAAACAGATTTAGAAGAGCTATGATATTCCAAAACAGAT
>Frequency_1_QualityScore_FFHHHHGJJJJJJJJJHHJJJJJJJJIJJIJJJJJJJJJJJJJJIIIIJIGGIGHIJJIEGIHHFFFEFCEEDECEEDDDDDDDDDDDDDDDDD_Mismatch_0_Sense_+_Library_PoolT
TTTAAGCATGACATGGTCATAGCTGTTATCCTCACTTTTGGAGCATGTGAGAAGATACGTGGGCATGAGCTTGTATGACTAAGCTGAATGGAAG
>Frequency_1_QualityScore_FFHHHHHJIJJJJJJGIJFHGIIIIIIIJJJJJJJIJJGGIJIJJIIJJIJJJJHHIHIJIIJJJJIHGDEFFFFFFEDEEEEDEDCCDDDDDD_Mismatch_0_Sense_+_Library_PoolT
GAATTATAGGCTTCGTTTATATGTATAAAGACAAAGGGTAAAGCCATTGTATTTAAGTACTATGCGTTTATTCATATGAATTTCTTGAATGCAC
>Frequency_1_QualityScore_DDFFDDFEDBCDF+3<<CEHFBFBHHFFD>F*:?CFB<CDFE9DFB9?@DEEG<E>*?FFDC=FCF:8@AEEDDA9=9CEDDDD;;;3><@;@@_Mismatch_2_Sense_+_Library_PoolT
GAAGATTTCAACAAAGCTCTGATATTTCAAAGCAGATTTAGAAGAGCTATGATATTCCAAAACAGATTTACCAGAGAATTATAGGCTTCGTTTA
>Frequency_1_QualityScore_FFHHHHHJJJJJGHIJHIIJJJJGIJJJJIJIIIJJIJJJHIJIJIIJJJJJJJJJIJJJII_Mismatch_0_Sense_+_Library_PoolT
AAAGACAAAGGGTAAAGCCATTGTATTTAAGTACTATGCGTTTATTCATATGAATTTCTTGA
>Frequency_1_QualityScore_FF<FHHHIIJJJJJFGIIGIIIJJJIIJJJJJIGIJJIJJJJGIIGIJJIJJJJJJJJJJJJJI_Mismatch_2_Sense_+_Library_PoolT
CTAAAGACAAAGGGTAAAGCCATTGTATTTAAGTACTATGCGTTTATTCATATGAATTTCTTCA
>Frequency_1_QualityScore_FFHHHHHJJJJJJJJIJJJJJJJIJJJJJJIJJIJJJJJJJJIJGIGIJJJJJJJJJJJJIIIIIIJFHHHEHEBBDFFEDEEEEDEEEDD_Mismatch_1_Sense_+_Library_PoolT
GTGGGCATGATCTTGTATGACTAAGCTGAATGGAAGATTTCAACAGAGCTCTGATATTTCAAAACAGATTTAGAAGAGCTATGATATTCCA
>Frequency_1_QualityScore_FFHHHHFIIIGGHIHIIJJJIJIJFHJJJJJJIJIJJJJJJJJJJJIJJIJJJJIJIIGGJJJJIGHGHHFFFFFEEDEDDDEEDDDDDDCCDD_Mismatch_1_Sense_+_Library_PoolT
TTTTGGAGCATGTGAGAAGATACGTGGGCATGATCTTGTATGACTAAGCTGAATGGAAGATTTCAACAGAGCTCTGATATTTCAAAACAGATTT
>Frequency_1_QualityScore_FFHGHHHIJJJJJJJJJJJJIIJJJJJJJJJJJJJJJJJJJIJJJJJIJJHFHHHFFFFFFFEFEEEECBDDCDDDDDDDDDDDDDDDDEDDDD_Mismatch_0_Sense_+_Library_PoolT
GATACGTGGGCATGAGCTTGTATGACTAAGCTGAATGGAAGATTTCAACAGAGCTCTGATATTTCAAAACAGATTTAGAAGAGCTATGATATTC
>Frequency_1_QualityScore_FFHHHHGJJJJJJJJJJJJJJJJJJJJJJJJJIJJJJJJJJJJJJJIJJJJIJGHIJJJJIIGIIJIIIEGFCHHFFFDEECEDDDBDDEDDDD_Mismatch_0_Sense_+_Library_PoolT
TGGAAGAGATCTATTTAAGCATGACATGGTCATAGCTGTTATCCTCACTTTTGGAGCATGTGAGAAGATACGTGGGCATGAGCTTGTATGACTA
>Frequency_1_QualityScore_FFHGHFHJIIHIGIJBFGIJIDHCHIGIHHIJJJGBEHIGFFGIIJIIJJIJJJ@FHHGIEHHFHEFDFBCCDDDDDCDDDDDDCDDD@C>C@A_Mismatch_0_Sense_+_Library_PoolT
AATGGATTGACTAGGAGCTTGAATACTGTTTCTTGATGAGTACTCGGAAAAACGTGGATCTGGAGCAGGAGACACTGCCCATGCCCAGTCAATG
>Frequency_1_QualityScore_FFHHHHHJJIJJJJJJJJJJJJJHIJJJJJJJJJJJJHIJJJJJJJJJJJJJJJJJIJJJJJJIIIJHHEFGFFFFFFFFFEEEEEDDDDDDDD_Mismatch_0_Sense_+_Library_PoolT
TTTGGAGCATGTGAGAAGATACGTGGGCATGAGCTTGTATGACTAAGCTGAATGGAAGATTTCAACAGAGCTCTGATATTTCAAAACAGATTTA
>Frequency_1_QualityScore_?DHHDHHIGG;EECEC?HEHIIGGGEHDEHGGII@HBFHEGGGCBFACFHC@HCHC;;F@EEHCG9CD;==?EC=?_Mismatch_0_Sense_+_Library_PoolT
TTCCAAAACAGATTTACCAGAGAATTATAGGCTTCGTTTATATGTATAAAGACAAAGGGTAAAGCCATTGTATTTA
>Frequency_1_QualityScore_DDFFFHH>EFHEACGGBFHEGCGFAGIGFIGCGHIGHGGIGEGIHGGIIGGI@<CHIIHIIIIIGGI_Mismatch_0_Sense_+_Library_PoolT
AAAGACAAAGGGTAAAGCCATTGTATTTAAGTACTATGCGTTTATTCATATGAATTTCTTGAATGCA
>Frequency_1_QualityScore_FFHHHHHJJGJJIIJIJFHHHHIJJJJJIIJIJIJJJJJJJJJIJJJJJJIJJJHIJJJJJJJJJHHHHHHEFFFFFDDEEDDDCDDDDCDDCC_Mismatch_0_Sense_+_Library_PoolT
GAAGACTGGATAGAAAGTGTGATCATGGAAGAGATCTATTTAAGCATGACATGGTCATAGCTGTTATCCTCACTTTTGGAGCATGTGAGAAGAT
>Frequency_1_QualityScore_FFHHHHHJJJJJJIJHIJJJJJIJJGHJIIJJJJGIIIJJJJGIJIJJHJJIJJJJIJJIIIJJJJJJIHHHHFHFFFFFFFCEEEDEFEEEED_Mismatch_1_Sense_+_Library_PoolT
TCTATCTACAATGTGTTGCTGGAAGTTGTCTTGGTGTCACGCATTTCTAACTGCAGATAATCTATAAGATTGTATGATGCATCTACATTTCTAA
>Frequency_1_QualityScore_FFHHHHHJJJJJJJJJIIJJJJJJHIIIJJJJIIIJJIJJJJIJJJJJJJIIJJJJJJIJIJJJJJHHHHHGFFFFFCEECDECCDDDDDDDDD_Mismatch_0_Sense_+_Library_PoolT
CATAGCTGTTATCCTCACTTTTGGAGCATGTGAGAAGATACGTGGGCATGAGCTTGTATGACTAAGCTGAATGGAAGATTTCAACAGAGCTCTG
>Frequency_1_QualityScore_DDH+ADFABGBHHEHDDFHIGICAD>>FIIIGIICAEGGHIIGHDGHGDHIIGGICBGEHIGHC_Mismatch_1_Sense_+_Library_PoolT
GGGTAAAGCCATTGTATTTAAGTACTATGCGTTTATTCATATGAATTTCTTGAATGCACTCCCA
>Frequency_1_QualityScore_FFHHHGHJJJJIJJIJJJIJIJJJJJJHHIIJIJGHIIHIJJJJGIIIJJIJIIIGIIFIJJJJJJJJJHGGHFHHFFFFFF_Mismatch_0_Sense_+_Library_PoolT
TTCGTTTATATGTATAAAGACAAAGGGTAAAGCCATTGTATTTAAGTACTATGCGTTTATTCATATGAATTTCTTGAATGCA
>Frequency_1_QualityScore_FFHHHHHIJJJJIIJIIGIJHIIIJJJHJJJJJJJGIJJJJJIJJJIJJJJJJJHJJJJJJJJJJJJHHEHHFHHFFFFFFFEEEEEEDDDDDD_Mismatch_1_Sense_+_Library_PoolT
TTATAGGCTTCGTTTATATGTATAAAGACAAAGGGTAAAGCCATTGTATTTAAGTACTATGCGTTTATTCATATGAATTTCTTGAATGCACTCC
>Frequency_1_QualityScore_FFHHHHHJJJJJJJJJJJJJJJIIJJJJJJJJIJJJIJJJJJJHJJJJJJIJIJJGHJIJJJHIJJJIHGHIHHFHHGFHFFFDDECEEEDDCD_Mismatch_1_Sense_+_Library_PoolT
TATTTCAAAACAGATTTAGAAGAGCTATGATATTCCAAAACAGATTTACCAGAGAATTATAGTCTTCGTTTATATGTATAAAGACAAAGGGTAA
>Frequency_1_QualityScore_DDFFDBFIIAFGH@FG;CGHEFIGFFIGFCFGFFFFFDFFII>GBFDFFFFCEA>=@FIIC>EEIEIFFEFFF>BBDDAACCBAD<ADDDD_Mismatch_1_Sense_+_Library_PoolT
GTGGGCATGAGCTCGTATGACTAAGCTGAATGGAAGATTTCAACAGAGCTCTGATATTTCAAAACAGATTTAGAAGAGCTATGATATTCCA
>Frequency_1_QualityScore_FFHHHHHJJJJJJJJIJJJGIGJIIIIIJJJJJJJJJJJFGHIHIHJJJJJJJJJJJJJJJJJJJIJGHHFFFFF_Mismatch_0_Sense_+_Library_PoolT
AGAATTATAGGCTTCGTTTATATGTATAAAGACAAAGGGTAAAGCCATTGTATTTAAGTACTATGCGTTTATTCA
>Frequency_1_QualityScore_FFHHHHHJJJJJJJJIIIJJJJJJIJJJJJJIJJJIJGIIIGHHIGHIJJJJJJJJJJJJJJJJJJJHHHHHHHFFFFFDD@DDDDBDDDCEDD_Mismatch_0_Sense_+_Library_PoolT
GCGTTTATTCATATGAATTTCTTGAATGCACTCTCAAAGCTCCTCAGTCCATCATGCTTAATTTTTCTTGTATGTGGGCGGTGGCGATTTCTTG
>Frequency_1_QualityScore_FFHHHHHJJJJJJJJJEGIHIJJJJJJJJJJJJJIJJIJJJIJJJJJJJJJIIJJIIJJJJHHHHHFFFFFFEEEEEEDDDDDDDCDDBDDDDD_Mismatch_0_Sense_+_Library_PoolT
AGCCATTCGGGGCAAGTGGATTTTTATTTCTTGAAAATTTGGCAATTATGCCACATTGAAGAAGCCTACATCCAGTCTGCAAAAGTCGTTGCAG
>Frequency_1_QualityScore_FFHHHHHJJJIHIHIJJJJJIJJJJJJJJJJJJJJIJJJJIJJJIJJJIIHFHIIJJJIJBFHIJIIJJHHIHHHHHHCDEFFFFDEEEEEEED_Mismatch_0_Sense_+_Library_PoolT
CATTGTATTTAAGTACTATGCGTTTATTCATATGAATTTCTTGAATGCACTCTCAAAGCTCCTCAGTCCATCATGCTTAATTTTTCTTGTATGT
>Frequency_1_QualityScore_FAHHHHHJJJJJIJJIIJGGGIIFFGGIIJEHHIIIJJFHIIHIIGIGIIIGIHHHHEFHDFFFFFCCDDCDEEEDEEEEEEDDEDDCCCDDCD_Mismatch_1_Sense_+_Library_PoolT
GAATTATAGGCTTCGTTTATATGTATAAAGACAAAGGGTAAAGCCATTGTATTTAAGTACTATGCGTTTATTCATATGAATTTCTTGAATGCAA
>Frequency_1_QualityScore_FFGHFFHIJIJGGGHFGHGIGDGGIGGIJFFGHIIJIJEIGGCHGGEHHGGG==FC;DEDDEHEHHHHCEEBDFFDDECD=BDBDDA>_Mismatch_0_Sense_+_Library_PoolT
ACAGATTTACCAGAGAATTATAGGCTTCGTTTATATGTATAAAGACAAAGGGTAAAGCCATTGTATTTAAGTACTATGCGTTTATTCA
>Frequency_1_QualityScore_FFHHHHHJJJJJJJJJJJJJJJJIIJAFIJIIJJIIJJJHIHIHJJJJIJJGHIJJJIJIJJIIJJHHHHHHGFDDFFDDBEDEEDCBCCACDC_Mismatch_0_Sense_+_Library_PoolT
ACTATAATCTTTATGTAATTCAGAGGTATTGATGTGCAGTGTGTTGGAAAGTGAAACGCCCCTCTTCTATCTACAATGTGTTGCTGGAAGTTGT
>Frequency_1_QualityScore_FFHFHDHIJJJJJJIIIJJGJJJJJIIJJJJJJJJJIJJIIGIJJHHFFFDECEEDDDEDDDDDCDDDDCCDDDDDDDDDDDDEDEEECDCDDD_Mismatch_0_Sense_+_Library_PoolT
AGGAGTTTTTTTCTCTCCGAATTAGATGAAAACGGCAAGGAAAAGGGGAAGACTGGATAGAAAGTGTGATCATGGAAGAGATCTATTTAAGCAT
>Frequency_1_QualityScore_FFHHHGHJJJJIIGIIJJJJJCGHJEGIJJIJIIJJJIIJIIIJIJIIJFHIEIJIJJIGIGGCHGHGHGHIHIHH_Mismatch_0_Sense_+_Library_PoolT
TATATGTATAAAGACAAAGGGTAAAGCCATTGTATTTAAGTACTATGCGTTTATTCATATGAATTTCTTGAATGCA
>Frequency_1_QualityScore_DDDD?FFGEFF<B:AC?FGEF8CGF<?BDD?B?DBEFCBD4??@<GFGIIFE;88BA<CEEICFD>E>EE@AAEFF_Mismatch_0_Sense_+_Library_PoolC
TATATGTATAAAGACAAAGGGTAAAGCCATTGTATTTAAGTACTATGCGTTTATTCATATGAATTTCTTGAATGCA
>Frequency_1_QualityScore_;;CD8DDEI@E:3,,AFFIFE=E;<EEIFI?9?BADCD*:94DDD?B9BDD>D><B)===C>.=@C7===CC>;=A@?;@@;A>BBAAADA_Mismatch_1_Sense_+_Library_PoolT
AGAGCTCTGATATTTCAAAACAGATTTAGAAGAGCTATGATATTCCAAAACAGATTTACCAGAGAATTATAGGCTTCGTTTATATGGATAA
>Frequency_1_QualityScore_FFHHHHHJHIJJJJJJIJJIJJIJIJIJIJJJJJJJJJJJGIJJJJIIIJJIJIJJJJIIIHIIFHHHFHHFFFEFDEEECEEEEEDDDDDDDD_Mismatch_0_Sense_+_Library_PoolT
ACTTTTGGAGCATGTGAGAAGATACGTGGGCATGAGCTTGTATGACTAAGCTGAATGGAAGATTTCAACAGAGCTCTGATATTTCAAAACAGAT
>Frequency_1_QualityScore_FFHHHHFIIJGIJIIJIHGIJJJJJJJJJJJIIJJJJIIJJIIJJJJIJEHJJJJJGCHFHFHF?@EFFFFEEEEEDDD=ACDDDDCDDDCDCF_Mismatch_0_Sense_+_Library_PoolT
GATTTAGAAGAGCTATGATATTCCAAAACAGATTTACCAGAGAATTATAGGCTTCGTTTATATGTATAAAGACAAAGGGTAAAGCCATTGTATT
>Frequency_1_QualityScore_DDHHHHHJJIIHJHJJJJIHJBHHHEHIHIIJJHHDGIJIIIIIJJJJIHIIJJJJJHHEFHHFFDCBDDDDCDDDDDDDDDCCDDCDEDCCDD_Mismatch_0_Sense_+_Library_PoolT
GTATGATGCATCTACATTTCTAAGAATGTTAGGAGTTTTTTTCTCTCCGAATTAGATGAAAACGGCAAGGAAAAGGGGAAGACTGGATAGAAAG
>Frequency_1_QualityScore_F?DFHHHJJJIIEHIJJJJJJJJJJIHIJJJJJIJJJJJJHHHGFFFFEEEEDDDDDDDDDDDDDEDDDCD@CCCDEEEDDDDDDDDDCCDDEE_Mismatch_1_Sense_+_Library_PoolT
GAATGTTAGGAGTTTTTTTCTCTCCGAATTAGATGAAAACGTCAAGGAAAAGGGGAAGACTGGATAGAAAGTGTGATCATGGAAGAGATCTATT
>Frequency_1_QualityScore_FFHHHHHJIJIIIIIJJJHIIIHJJJHIIIIIHGIJIFIIIJHGIJJHGGIIJIECEFHFFFFDFEEDECEECDCEDDDCDBDCCDC@DCDDD@_Mismatch_0_Sense_+_Library_PoolT
GGAAAAGGGGAAGACTGGATAGAAAGTGTGATCATGGAAGAGATCTATTTAAGCATGACATGGTCATAGCTGTTATCCTCACTTTTGGAGCATG
>Frequency_1_QualityScore_FFHHHHHJJJJJJJJJJJIHIJIJJJJJJJJJJJJJJJJJJJIJJJIIIIIJJIJJJJJIIJJJJJJIIHHHHHFFFFFFDEEEEEDDEEEEFE_Mismatch_0_Sense_+_Library_PoolT
ATACGTGGGCATGAGCTTGTATGACTAAGCTGAATGGAAGATTTCAACAGAGCTCTGATATTTCAAAACAGATTTAGAAGAGCTATGATATTCC
>Frequency_1_QualityScore_FFHHHHHIJJJJJJJJJJJJJIJIJJJJJJJJIJJJGHHIIJJJJJIIJIHIHJJHGGHHHHFFFFFFECCEECCDDDDCCDDDDEDDEDDBDD_Mismatch_1_Sense_+_Library_PoolT
AAAACGGCAAGGAAAAGGGGAAGACTGGATAGAAAGTGTGATCATGGAAGAGATCTATTTAATCATGACATGGTCATAGCTGTTATCCTCACTT
>Frequency_1_QualityScore_FFHHHHGJJJJIJJJJJIJJJJJJJJJJJJIJJJJJJJJJJJJJJJIJJJJJJJJJJJIJJJJJIIIJJIIIHHGHFFFFFFEEEECEDCDCDC_Mismatch_0_Sense_+_Library_PoolT
ACTAAGCTGAATGGAAGATTTCAACAGAGCTCTGATATTTCAAAACAGATTTAGAAGAGCTATGATATTCCAAAACAGATTTACCAGAGAATTA
>Frequency_1_QualityScore_FFHHHGHJJIGJJJJJJHJJJJJJJJJJJJJJJJJJJJJJJJJJJJJIJJJJJIIIGIIIIIIJIJJJJHIHEHFFFFFFFEFDECEDDDDDDD_Mismatch_0_Sense_+_Library_PoolT
CTGATATTTCAAAACAGATTTAGAAGAGCTATGATATTCCAAAACAGATTTACCAGAGAATTATAGGCTTCGTTTATATGTATAAAGACAAAGG
>Frequency_1_QualityScore_FFHHGHHIJJGHGIGIIJJIAFHIHGIJIIJIJJJIIIJIHHIJJJJIGHIEHJIJJIJIJGIGHDGGIH_Mismatch_0_Sense_+_Library_PoolT
ATATGTATAAAGACAAAGGGTAAAGCCATTGTATTTAAGTACTATGCGTTTATTCATATGAATTTCTTGA
>Frequency_1_QualityScore_FDHDFCFBHIIDGHIJJIJJAFGI9CFHIBF:DFGGGIH0?G9FIB<@8??DDCGI>FGHHIGIG;CACE_Mismatch_0_Sense_+_Library_PoolC
ATATGTATAAAGACAAAGGGTAAAGCCATTGTATTTAAGTACTATGCGTTTATTCATATGAATTTCTTGA
>Frequency_1_QualityScore_FFHHHGHJJGJIJJIIIJJEHIIIEIJIIIIIIJJJJGIIIIJIIHHJIIIJICBBHGIGFHGIIDIIIC>A>EHDDFE>BC_Mismatch_0_Sense_+_Library_PoolT
GCTATGATATTCCAAAACAGATTTACCAGAGAATTATAGGCTTCGTTTATATGTATAAAGACAAAGGGTAAAGCCATTGTAT
>Frequency_1_QualityScore_FFHHHHHIJJJJJJJJJJJJHIHJJJIJJHJJGHIIJJJJJHIJJIJJJIIJIJJIGIJJIJJIHHHHHHHFFFFDFCEECEEEECDDECDDDD_Mismatch_0_Sense_+_Library_PoolT
CCCCTCTTCTATCTACAATGTGTTGCTGGAAGTTGTCTTGGTGTCACGCATTTCTGACTGCAGATAATCTATAAGATTGTATGATGCATCTACA
>Frequency_1_QualityScore_FFHHHHHIJJIJJJJJJJJJJJJJJGHIJIIJJJJJHIJJJIJJIJIJIJJIJHIJIJJJJHHHHFHHHCDEFFF_Mismatch_0_Sense_+_Library_PoolT
CGTTTATATGTATAAAGACAAAGGGTAAAGCCATTGTATTTAAGTACTATGCGTTTATTCATATGAATTTCTTGA
>Frequency_1_QualityScore_FFHHHHHIIIJJJIIJICFHIJEHIJIJJJIIJJJJJJJIJHIGIIJJJJJIJIJIIJJJIEECFGIJJGIIJIIHHHGHHHFFFDDEEDDCCD_Mismatch_0_Sense_+_Library_PoolT
AGTCAATGGATGGTTTGTGCCCATTTGCTTCTGTAATTTCTAGATTGAAAATTTGTTTCCAAGTGTTTTTATTATTTCATCCGTACAAGCCATT
>Frequency_1_QualityScore_FFHDFHFJIFDHIDHGIJJJGGJIGHIGCGHGGIJJJIIIIJHIJIJJHJEGIJIJJIG_Mismatch_0_Sense_+_Library_PoolT
GACAAAGGGTAAAGCCATTGTATTTAAGTACTATGCGTTTATTCATATGAATTTCTTGA
>Frequency_1_QualityScore_FFHHHGFHIJJJJJIIHGIIJJJHHIHIHGIJGHFHIDEGIJGGIDGIGFFHFFGIJJGIGIHGGIIJJBHHFFF@EEE:CCEFDC;@C>ACCB_Mismatch_0_Sense_+_Library_PoolT
AACTGGTCAAAACTATAATCTTTATGTAATTCAGAGGTATTGATGTGCAGTGTGTTGGAAAGTGAAACGCCCCTCTTCTATCTACAATGTGTTG
>Frequency_1_QualityScore_DEFHFHFGEEEBGGHGG@HHICIGHI<BFHIGI@FFHGBBHEBFECBBDGIIA>A?CBCFFGHIBDHEHHEEC@HHBCC@CBC;@CADCBCCC@_Mismatch_0_Sense_+_Library_PoolT
ATGATATTCCAAAACAGATTTACCAGAGAATTATAGGCTTCGTTTATATGTATAAAGACAAAGGGTAAAGCCATTGTATTTAAGTACTATGCGT
>Frequency_1_QualityScore_FFHHHHFIJJHGIJJGIFHJJJJJIJJJJJIIIJJJJJJJJJJJJIIJJGHHHFFFFDDDDDDDDDDDDCDDDDDD>@ACAADEDDDDCCBDC>_Mismatch_0_Sense_+_Library_PoolT
TCTAAGAATGTTAGGAGTTTTTTTCTCTCCGAATTAGATGAAAACGGCAAGGAAAAGGGGAAGACTGGATAGAAAGTGTGATCATGGAAGAGAT
>Frequency_1_QualityScore_EFHHHHHJJJIGIJJFHHIFHIIIJJEHHGJJIHGIHGFIIJIHIIGIJJI_Mismatch_0_Sense_+_Library_PoolT
TATAAAGACAAAGGGTAAAGCCATTGTATTTAAGTACTATGCGTTTATTCA
>Frequency_1_QualityScore_ADD?BC:AA9EFHEHC?C<FCHEHIIEEIGBBHIFGIGBHB3??BF@GIB?FF3@8@A=CD=D77@@=).7=A>@D@C6;6>CC=;@AC55;@D_Mismatch_0_Sense_+_Library_PoolT
ATTTAGAAGAGCTATGATATTCCAAAACAGATTTACCAGAGAATTATAGGCTTCGTTTATATGTATAAAGACAAAGGGTAAAGCCATTGTATTT
>Frequency_1_QualityScore_FFHHHHHJJJJJJJJJJJJJJJJJJJJJJJJJJJJIIJJJJJIJJJJJIHHJJJJJJIJGIIIJIHIJJHHHCHFHFFFFFEECEDFFEEDDFD_Mismatch_1_Sense_+_Library_PoolT
TAGAGCTATGATATTCCAAAACAGATTTACCAGAGAATTATAGGCTTCGTTTATATGTATAAAGACAAAGGGTAAAGCCATTGTATTTAAGTAC
>Frequency_1_QualityScore_FFHHHHHJJJJGIJJIJJJIGGHEGGIJJJJJJJJJJGHIJJIJJJJFGIGGIJJJJHJHEGHHHHHHHHFFFFFEEDB=>>BDDBCDDC::AC_Mismatch_0_Sense_+_Library_PoolT
TTGGCAATTATGCCACATTGAAGAAGCCTACATCCAGTCTGCAAAAGTCGTTGCAGATGCTGCTACTAGACAGACAGCGTGTGGAGATGGTTAA
>Frequency_1_QualityScore_FFHHHHHIJJJJJJJJJJJJJJJJJJJJIIHIJIIJGIIIIFGIJJJJIJJJJJJJJJIHHHHHGFFFFFDDDDDDDDDDDDDDDDDDDDDDDD_Mismatch_0_Sense_+_Library_PoolT
AAGATTGTATGATGCATCTACATTTCTAAGAATGTTAGGAGTTTTTTTCTCTCCGAATTAGATGAAAACGGCAAGGAAAAGGGGAAGACTGGAT
>Frequency_1_QualityScore_FFFHHHFIJJJJJJJJJJIJJBHIJJJJIJIIJJJJJJJJJIIGIJJJJJJIIIIIG_Mismatch_0_Sense_+_Library_PoolT
GGTAAAGCCATTGTATTTAAGTACTATGCGTTTATTCATATGAATTTCTTGAATGCA
>Frequency_1_QualityScore_FFHHHHHJJJIJJHIJJJJJCGHJEHHIIJJHIJJIJJJHIIJJJIJJHGIIJJJJI_Mismatch_0_Sense_+_Library_PoolT
ATATGTATAAAGACAAAGGGTAAAGCCATTGTATTTAAGTACTATGCGTTTATTCAT
>Frequency_1_QualityScore_DB?DF?<CEHGFCFAHHCCCH<CGG4AF@EDHD@:?FF<C9?FFBBDHG?BH=FH>FHGGCFHGF@F@EEG_Mismatch_0_Sense_+_Library_PoolT
TATATGTATAAAGACAAAGGGTAAAGCCATTGTATTTAAGTACTATGCGTTTATTCATATGAATTTCTTGA
>Frequency_1_QualityScore_FFHHHHHJJJJJJJJJJIJJJJJIJJJJJJJJJIJJJIJJJIJIJHHHIIIJJJJIJJJJJJHEHHFHFFFFFEEECEEDDDACCDDDDDDDDD_Mismatch_0_Sense_+_Library_PoolT
AGCATGACATGGTCATAGCTGTTATCCTCACTTTTGGAGCATGTGAGAAGATACGTGGGCATGAGCTTGTATGACTAAGCTGAATGGAAGATTT
>Frequency_1_QualityScore_FFHHGHHIJJJJJIJIIIJJIIJDHIIJJJJGIIIHIGIIIEHIIJJIIJJJGHIJHHGEH;BFFEEEEEDDDDDEDDDDDDCDDDDDDDDDDD_Mismatch_0_Sense_+_Library_PoolT
CTTGAATACTGTTTCTTGATGAGTACTCGGAAAAACGTGGATCTGGAGCAGGAGACACTGCCCATGCCCAGTCAATGGATGGTTTGTGCCCATT
>Frequency_1_QualityScore_FDHHGHHJJJJJGIJFHJIJJJJJGIJJJJJJJJJJJJJJJJJIJJJJJHHHHGHHFFFF?ABBACCDDDDDEEDDDDDDDCCDEEDDDDCDDC_Mismatch_0_Sense_+_Library_PoolT
GTACTCGGAAAAACGTGGATCTGGAGCAGGAGACACTGCCCATGCCCAGTCAATGGATGGTTTGTGCCCATTTGCTTCTGTAATTTCTAGATTG
>Frequency_1_QualityScore_FFHHHHHIJJJJJJJJJJJJJJJJJJJJJJJJJJJJJJJJJJJJJJJJIJJIJJJJJJJJIJJJJJJIIIIIJHHHHHHFFFFEEDDDEEEEEE_Mismatch_0_Sense_+_Library_PoolT
TCAACAGAGCTCTGATATTTCAAAACAGATTTAGAAGAGCTATGATATTCCAAAACAGATTTACCAGAGAATTATAGGCTTCGTTTATATGTAT
>Frequency_2_QualityScore_EEHEFFHIHIIIIIGICHIIIIIIIIIIEIIGIIICIIIIIIIICHIIIGGIEIEIIIHIIGHIIGIIIIIDGHHGGGEEFFCCDCCCEEEEEE_Mismatch_0_Sense_+_Library_PoolC
TCAACAGAGCTCTGATATTTCAAAACAGATTTAGAAGAGCTATGATATTCCAAAACAGATTTACCAGAGAATTATAGGCTTCGTTTATATGTAT
>Frequency_1_QualityScore_=A=CD<?F<FHIGGAD<?BC<D>FD1?BFGEGDFGHGAHGCBAG@H9DH>BFHGICEA)/8@;@AFFCHGII@AACEBBA>@ACC==5<@C@:@_Mismatch_0_Sense_+_Library_PoolT
TGTCACGCATTTCTGACTGCAGATAATCTATAAGATTGTATGATGCATCTACATTTCTAAGAATGTTAGGAGTTTTTTTCTCTCCGAATTAGAT
>Frequency_1_QualityScore_FFGHGFGIIJIGIJJIIGEEFFHEG?FFHIJIJJIIJIII;DHIHHHJGHJHIHIIIEGCGHGJJIJJHHGFFFFFFEFEEEDEEDEDDDDDCD_Mismatch_0_Sense_+_Library_PoolT
GAGAATTATAGGCTTCGTTTATATGTATAAAGACAAAGGGTAAAGCCATTGTATTTAAGTACTATGCGTTTATTCATATGAATTTCTTGAATGC
>Frequency_1_QualityScore_FFHHHHHJJJJJIJJJJJIJJJJJJIIJIIIJGHIJIJIFHIIJJJGIJJJIEGHIIG:@EHEEAEFFFCDDDDDDDDDD?@BBDDDCDBCCDD_Mismatch_0_Sense_+_Library_PoolT
GATTGTATGATGCATCTACATTTCTAAGAATGTTAGGAGTTTTTTTCTCTCCGAATTAGATGAAAACGGCAAGGAAAAGGGGAAGACTGGATAG
>Frequency_1_QualityScore_FFHHHHHJJIHIJJJJJJIIJJJJJJJJJJJJJCGHIIJJJJIJGIIJJJJJJIIJJJJJJGIIIJIHHHHHHFHFFFFFFFCECEEE_Mismatch_1_Sense_+_Library_PoolT
ATAGGCTTCGTTTATATGTATAAAGACAAAGGGTAAAGCCATTGTATTTAAGTACTATGCGTTTATTCATATGAATTTCTTGAATCCA
>Frequency_1_QualityScore_FFHHHHGHIJJJJJJJHJIJJJJJHJJIJJJJJJJIIIJJJIIIJHHHIIIJIIIJI_Mismatch_0_Sense_+_Library_PoolT
GCCATTGTATTTAAGTACTATGCGTTTATTCATATGAATTTCTTGAATGCACTCTCA
>Frequency_1_QualityScore_FFHHHHHJJJJIJHJJJJJJJJJJJJJJJJJJJJIIJJJJJJJJJJJJJJJIJJJJJJGEHIJJJJJJIIGHHHHHFEFFDDEDDCDDEDDCAD_Mismatch_1_Sense_+_Library_PoolT
GATCATGGAAGAGATCTATTTAAGCATGACATGGTCATAGCTGTTATCCTCACTTTTGGAGCATGTGAGAAGATACGTGGGCATGATCTTGTAT
>Frequency_1_QualityScore_FFHGHHHJJJJIJHIHHHJJGJJJIJJIJJJJJJJJJJJJJJJJJJJJJJHJJJJJJIJHGGIIJJJIJGIJJJHEHHHFFFFFDCEC@CEDDC_Mismatch_0_Sense_+_Library_PoolT
ACTGGATAGAAAGTGTGATCATGGAAGAGATCTATTTAAGCATGACATGGTCATAGCTGTTATCCTCACTTTTGGAGCATGTGAGAAGATACGT
>Frequency_1_QualityScore_FFGGHHHIIJIIJJIIJJJJJJJJGIJJJJJJJJJJIJJJJJJJJJIJIIJJJJJJJIJIJJJJJHGHHHHGFFFFFEEEEEDDDDDCDDDDDD_Mismatch_0_Sense_+_Library_PoolT
AGAAGATACGTGGGCATGAGCTTGTATGACTAAGCTGAATGGAAGATTTCAACAGAGCTCTGATATTTCAAAACAGATTTAGAAGAGCTATGAT
>Frequency_1_QualityScore_DDHDFFHGAG>DD?FGDHGIGGDHEHEHIGGBFFHGHIEICG>==@FAGGGDHE@EDAHFFHE_Mismatch_1_Sense_+_Library_PoolT
GGGTAAAGCCATTGTATTTAAGTACTATGCGTTTATTCATATGAATTTCTTGAATGCACTCTA
>Frequency_1_QualityScore_FFHHHHHJJJJJJJJJJJJJJJJIJJJJIJFHIJJJJJJJJJJJHIIJIJJJIIJJJIIIIIJJJJJEGAHHHHDFFFEFFFFFEECEEEEEDC_Mismatch_0_Sense_+_Library_PoolT
CTATGATATTCCAAAACAGATTTACCAGAGAATTATAGGCTTCGTTTATATGTATAAAGACAAAGGGTAAAGCCATTGTATTTAAGTACTATGC
>Frequency_1_QualityScore_FFHHHHHJJJJJJJJJJJJGJJJJJJJJIJHGIJJJJJJJJJJJIJJIJJJJIJIGIIJIHIIJJJJIIDHHHHHFFFEFFFFFEEEEEEEEDD_Mismatch_0_Sense_+_Library_PoolC
CTATGATATTCCAAAACAGATTTACCAGAGAATTATAGGCTTCGTTTATATGTATAAAGACAAAGGGTAAAGCCATTGTATTTAAGTACTATGC
>Frequency_1_QualityScore_DFFFHFF@GIJDGI>IHHIFHIFIGAFHHIFHGIIICGHHFHHHGIIHJJGGHGGD@FHHEIJJIGHHHHHFD@CCFEE@CDEEDDB_Mismatch_1_Sense_+_Library_PoolT
CTATAATCTTTATGTAATTCAGAGGTATTGATGTGCAGTGTGTTGGAAAGTGAAACGCCCCTCTTCTATCTACAATGTGTTGCCGGA
>Frequency_1_QualityScore_DEDFFHFEGGGGGHBHBHGBDGHIE@FFHGHHGFGIHGHHGGBGCCFDAHIIGEDEGFHGIGGAGGIIGDGG6=ACE>?BBCBCBCCC>C?BCD_Mismatch_1_Sense_+_Library_PoolT
AGATTCCAACAGAGCTCTGATATTTCAAAACAGATTTAGAAGAGCTATGATATTCCAAAACAGATTTACCAGAGAATTATAGGCTTCGTTTATA
>Frequency_1_QualityScore_FFHHHDHJEIGGHIDGIIGHGIBGHIJJJJIJIGIJGIIJJJIHJJJJJJJJIJGJIJJIJJJIGIEEEHEAEDBEBCCED@CDDDDDACDDDD_Mismatch_0_Sense_+_Library_PoolT
CATGGAAGAGATCTATTTAAGCATGACATGGTCATAGCTGTTATCCTCACTTTTGGAGCATGTGAGAAGATACGTGGGCATGAGCTTGTATGAC
>Frequency_1_QualityScore_FFGHFHHJJJJJJJJJJIJJJJHIJJJJJJJJJJJJHIIHIIIIIJJJJGIIIJIJJJFHIIGHHHHHFDCEFFDEEEDEFEDDDDDDDDDDDD_Mismatch_1_Sense_+_Library_PoolT
TTGGAGCATGTGAGAAGATACGTGGGCATGATCTTGTATGACTAAGCTGAATGGAAGATTTCAACAGAGCTCTGATATTTCAAAACAGATTTAG
>Frequency_1_QualityScore_FDFGDHHJIGJIGHIJIJJGGIIBIEHGGHGHBDDGGFIIG?FHJFIHDGHIJIJEHCFIJFHGIJJIH@=GHEFCEFFDEFEEDEECCDDDCD_Mismatch_0_Sense_+_Library_PoolT
TGGAAGATTTCAACAGAGCTCTGATATTTCAAAACAGATTTAGAAGAGCTATGATATTCCAAAACAGATTTACCAGAGAATTATAGGCTTCGTT
>Frequency_1_QualityScore_FFHHHHHJJJJJJJJJJJJJJJJJJJHIJJJJJJJJJJJJJJJIIJJJJJJFIJJIIGIGIGIIJJIJJIIHHHFFFFFDEDEEDEEDDDDDDD_Mismatch_1_Sense_+_Library_PoolT
AAGAGATCTATTTAAGCATGACATGGTCATAGCTGTTATCCTCACTTTTGGAGCATGTGAGAAGATACGTGGGCATGATCTTGTATGACTAAGC
>Frequency_1_QualityScore_8BBCBDDB?4E::FE,3C9C4CFAEE?83)11*1C?:D?DII9D?D?D98??BBBBBEB7=@=8===7A=CDC=/@>@;?;AA_Mismatch_0_Sense_+_Library_PoolT
ACTGGATAGAAAGTGTGATCATGGAAGAGATCTATTTAAGCATGACATGGTCATAGCTGTTATCCTCACTTTTGGAGCATGTG
>Frequency_1_QualityScore_FFHHGCBAGGHIIIGGHHIIIIGHIBFEGHIGIIIH:CGGGHGIGFGGHFG<?BBDHGGGI@FHGGBGBGEEBDEECCCEECDCCC>A;@;>AA_Mismatch_0_Sense_+_Library_PoolT
ACTGGTCAAAACTATAATCTTTATGTAATTCAGAGGTATTGATGTGCAGTGTGTTGGAAAGTGAAACGCCCCTCTTCTATCTACAATGTGTTGC
>Frequency_1_QualityScore_FFGHGHHJJJJJJJJJJJJJJJJJIJJJJJJJJJJJJJIJJJIIJJIJJJIJJIJJIJHIJJJJJJJIIHHHHBDFFFFEEEEEEEEEEEEDDD_Mismatch_0_Sense_+_Library_PoolT
GAAGAGCTATGATATTCCAAAACAGATTTACCAGAGAATTATAGGCTTCGTTTATATGTATAAAGACAAAGGGTAAAGCCATTGTATTTAAGTA
>Frequency_1_QualityScore_FFHHHHHGIJJJJJJJJJJJJIIJJJJJJJHIJJIJJJJJJJGIJJJJJJIIIFHIIIIIIJJIEGIJJHHHHFFFFFDDDDDDDDDCDDCDBB_Mismatch_0_Sense_+_Library_PoolT
ATTTCTGACTGCAGATAATCTATAAGATTGTATGATGCATCTACATTTCTAAGAATGTTAGGAGTTTTTTTCTCTCCGAATTAGATGAAAACGG
>Frequency_1_QualityScore_FFHHHHGJJJIJHIIJIJCHIIJJJIJCFIIFEHIIIIFIGIJIJJGIJJIJJJIFHIJJJJDHHEHGHHDFDFFFD_Mismatch_0_Sense_+_Library_PoolT
TTCGTTTATATGTATAAAGACAAAGGGTAAAGCCATTGTATTTAAGTACTATGCGTTTATTCATATGAATTTCTTGA
>Frequency_1_QualityScore_FFHHHHHGGGIJJJJJIJGGEHHHJIFIGHGIJIJIJGJIIJJJIJJJJJJJJJJIJJJJJJJIIIIGHHHHHHFFFFFFFEFEEEEEEDDDDC_Mismatch_0_Sense_+_Library_PoolT
TACAATGTGTTGCTGGAAGTTGTCTTGGTGTCACGCATTTCTGACTGCAGATAATCTATAAGATTGTATGATGCATCTACATTTCTAAGAATGT
>Frequency_1_QualityScore_FFHFDHFHIHIHIHHHGIJJJJJHHIIGHIJIIGIIIHGIGIIJIFGIHGCFCGGHHGH<<?CDDCCCEEEDDDDDABDBBDDEDA@ACDDCCA_Mismatch_1_Sense_+_Library_PoolT
TTGATGTGCAGTGTGTTGGAAAGTGAAACGCCCCTCTTCTATCTACAATGTGTTGCCGGAAGTTGTCTTGGTGTCACGCATTTCTGACTGCAGA
>Frequency_1_QualityScore_DBADAFDFIBAEDCB:ABGGIII9<G3?DG??<CDB?D??BG@?9:?8?DFGFB@/=FC@=FHIIGGA77=C@C_Mismatch_0_Sense_+_Library_PoolT
TATGTATAAAGACAAAGGGTAAAGCCATTGTATTTAAGTACTATGCGTTTATTCATATGAATTTCTTGAATGCA
>Frequency_1_QualityScore_FFGHGHGJJJJIEIGIGJGHGIGGHIIHIJJJJJIJJIIJJJJJJJJJIHIIHHIJJHHFFFDDDDDDEDCCCCCB@DDFDDDDDDDDDDDDDD_Mismatch_0_Sense_+_Library_PoolT
GAATGCACTCTCAAAGCTCCTCAGTCCATCATGCTTAATTTTTCTTGTATGTGGGCGGTGGCGATTTCTTGTTTTTATTACTCTCAAATTTGAT
>Frequency_1_QualityScore_EDHHGFHBEHGGIHHIJJIAGFHIIGIGJJIJJIGHIJJIJJEGIJJJJJCGHGJJJFGIGFGIJHIJIIIFHGGGHHDDDEDFEEDE>CC=A5_Mismatch_0_Sense_+_Library_PoolT
TTGCTGGAAGTTGTCTTGGTGTCACGCATTTCTGACTGCAGATAATCTATAAGATTGTATGATGCATCTACATTTCTAAGAATGTTAGGAGTTT
>Frequency_1_QualityScore_FFHHHHHIJHIHHIIIJGGBHHBFIIJIIJGIIGHIIJJJJJIIJJIIJJJJJGCHIJIJIHGIJJJJJHEHFDEFFEEEFEEDEEDDEDDCCC_Mismatch_1_Sense_+_Library_PoolT
CAGAGAATTATAGGCTTCGTTTATATGTATAAAGACAAAGGGTAAAGCCATTGTATTTAAGTACTATGCGTTTATTCATATGAATTTCTTGAAA
>Frequency_1_QualityScore_EDHHFFHGIIIJJGGIIIIJJJ?HIIFGHIGHIHHHGIIIII?BHI?8EDDGGICEGI>FHHIGGHGEIA;?B2?DFF@DFEEDDCCDDDCCAC_Mismatch_1_Sense_+_Library_PoolC
CAGAGAATTATAGGCTTCGTTTATATGTATAAAGACAAAGGGTAAAGCCATTGTATTTAAGTACTATGCGTTTATTCATATGAATTTCTTGAAA
>Frequency_1_QualityScore_FFHHHHHJJJIJIJJJJJIJJDIJJJJIIJIJHHHHHFFFFFEEE>CACCEEEDDDDDDBDCDDDDEEEEDDCDDDDDDDDDDDCCDDDDDDDD_Mismatch_0_Sense_+_Library_PoolT
AATTAGATGAAAACGGCAAGGAAAAGGGGAAGACTGGATAGAAAGTGTGATCATGGAAGAGATCTATTTAAGCATGACATGGTCATAGCTGTTA
>Frequency_1_QualityScore_FFHHHHHGIJJJIJJJIIJIJJJJHIGIIIJJJIIJJJDIHIIJJJIIHGIJJJJJJJJHGFHFHFFFFFEEEEEEEEDDDDDDDDCDDDDDDD_Mismatch_0_Sense_+_Library_PoolT
AAAAGGGGAAGACTGGATAGAAAGTGTGATCATGGAAGAGATCTATTTAAGCATGACATGGTCATAGCTGTTATCCTCACTTTTGGAGCATGTG
>Frequency_1_QualityScore_FFHHHHHJJIIJJJJJJJJJHHICFGIJJJJIJJJJHIIIIJJIIGIJGHIIJJIJJJIJIJJJJHHHHHGGFFFCEFEDEEEDACDACDCDDD_Mismatch_0_Sense_+_Library_PoolT
ATAATCTTTATGTAATTCAGAGGTATTGATGTGCAGTGTGTTGGAAAGTGAAACGCCCCTCTTCTATCTACAATGTGTTGCTGGAAGTTGTCTT
>Frequency_1_QualityScore_FFHHGHHJIJJJGHIGIHIIIIIIJJJIJJJJJJJHHIJJJJJJJJJIJJJJJIGI_Mismatch_0_Sense_+_Library_PoolT
TTATAGGCTTCGTTTATATGTATAAAGACAAAGGGTAAAGCCATTGTATTTAAGTA
>Frequency_1_QualityScore_FFHHHHHJJIJJJJJJJJJJJJIJJJJJJJGIJJJJJJIJJJJHIJJJJJJJIJJJJJJIJJJIIIJIJHIIIFHHHHFFFFFFFEEEDDDDDD_Mismatch_0_Sense_+_Library_PoolT
AAGATTTCAACAGAGCTCTGATATTTCAAAACAGATTTAGAAGAGCTATGATATTCCAAAACAGATTTACCAGAGAATTATAGGCTTCGTTTAT
>Frequency_1_QualityScore_FFHHHHHJJJJJJJJFHHFHHHHIJJJEHCGHJJJJJIJJJJJGIIIIIJJJIIJJJHHFFDDDCEDDDDDDBDDBDCCBCCCDDDDDCCCCCE_Mismatch_0_Sense_+_Library_PoolT
TGCATCTACATTTCTAAGAATGTTAGGAGTTTTTTTCTCTCCGAATTAGATGAAAACGGCAAGGAAAAGGGGAAGACTGGATAGAAAGTGTGAT
>Frequency_1_QualityScore_DDFGHHHIJJIJGIIJIIJICHJGGIIDGIJJJJIJJJIJJJGIJJJJJJIIFHIGGJJJGHIIJGIIJHHHHFH?C?CDEEEEEE@CDFEDED_Mismatch_0_Sense_+_Library_PoolT
TAGAAGAGCTATGATATTCCAAAACAGATTTACCAGAGAATTATAGGCTTCGTTTATATGTATAAAGACAAAGGGTAAAGCCATTGTATTTAAG
>Frequency_1_QualityScore_FFHHHHHJJGHJJIJJJJJJJJJJJJIJJJJJJJJJJJJJIJGIHJJJJJJJGIJJJJIJIJJJHHHHHEFFFFFEEEEEDDDDDDDBCDDDED_Mismatch_0_Sense_+_Library_PoolT
ATGACATGGTCATAGCTGTTATCCTCACTTTTGGAGCATGTGAGAAGATACGTGGGCATGAGCTTGTATGACTAAGCTGAATGGAAGATTTCAA
>Frequency_1_QualityScore_FFHHHHHJIJJJJJJJJJJIJJJJJIJJHIJGGIJJJJJJJJJJIIJIJJJJIJIJIIFHHHHGFFFFFECEEEEDDDDDDDDDDDDCDDDDDC_Mismatch_0_Sense_+_Library_PoolT
TTCATCCGTACAAGCCATTCGGGGCAAGTGGATTTTTATTTCTTGAAAATTTGGCAATTATGCCACATTGAAGAAGCCTACATCCAGTCTGCAA
>Frequency_1_QualityScore_FFHHHHHJJJJIJJJIJJJIJJJJJIJJIJJJJJJJJJJJIGIIJJJJJIJHIJIIIIIIGIJGJIJIJFIJJJIJGGHFFDDFFFEECCDDDC_Mismatch_0_Sense_+_Library_PoolT
ATGACTAAGCTGAATGGAAGATTTCAACAGAGCTCTGATATTTCAAAACAGATTTAGAAGAGCTATGATATTCCAAAACAGATTTACCAGAGAA
>Frequency_1_QualityScore_FFHHHHHJJJJJJJIJIJIJJJJJJJJJJJJJJJJJJJJJJJJHGHFFFFFAEDEDEDDCC@CCEEEDDCDDDDDDDDEDEEEEEDDDDDDDDD_Mismatch_0_Sense_+_Library_PoolT
TTTTTTTCTCTCCGAATTAGATGAAAACGGCAAGGAAAAGGGGAAGACTGGATAGAAAGTGTGATCATGGAAGAGATCTATTTAAGCATGACAT
>Frequency_1_QualityScore_FFHHHHHJJJJJIJJJJIIIJJIJJIIGHIJJJJJJJJJJJJ?FHIIHIIJJJHIJJJIJJFHIJJJJIEEEFFFFFD_Mismatch_0_Sense_+_Library_PoolT
CAGAGAATTATAGGCTTCGTTTATATGTATAAAGACAAAGGGTAAAGCCATTGTATTTAAGTACTATGCGTTTATTCA
>Frequency_1_QualityScore_FFHHHHHJJJJJIJJJJJHGFHICGFIJJIJJJJJJJJJHIJJIJJIIIJJHHIJJJJJJIJJHHGHEHBDDAADDCDDDDCDDDDDDDDFDDD_Mismatch_0_Sense_+_Library_PoolT
GCTACTAGACAGACAGCGTGTGGAGATGGTTAAAATTAGTACTATTGCAGGTGCTGCTGCTAGACTGTGGGGAACTGGTCAAAACTATAATCTT
>Frequency_1_QualityScore_FFHHHHHJJJJJJJJJJJJJIJJJJJJJJJJJJIIJJJJJJJJJIJJJJHHHHHGFFBCBDCEEEDEECCCDDDDDDDFEEEEDDDDCDDDCDD_Mismatch_0_Sense_+_Library_PoolT
TTTTTCTCTCCGAATTAGATGAAAACGGCAAGGAAAAGGGGAAGACTGGATAGAAAGTGTGATCATGGAAGAGATCTATTTAAGCATGACATGG
>Frequency_1_QualityScore_FEHHHHHJJJJIIJHHIJJJDEEHIJJJJJJJJJJIIIJJJIJIJJJJJIJJIJGIJIJIJIJJJIJJJGIGHGHGHGHFF@DFFAEFCECD=>_Mismatch_0_Sense_+_Library_PoolT
GTTGCTGGAAGTTGTCTTGGTGTCACGCATTTCTGACTGCAGATAATCTATAAGATTGTATGATGCATCTACATTTCTAAGAATGTTAGGAGTT
>Frequency_1_QualityScore_DAH;DHBGIEEHGGGHIIICCEF@DAD@D8DGH9DGGGIGIFGHED8888BFFAFGH@@G2?AHE@@>@BBDDACCEE:A;>A;_Mismatch_0_Sense_+_Library_PoolT
GCTTCGTTTATATGTATAAAGACAAAGGGTAAAGCCATTGTATTTAAGTACTATGCGTTTATTCATATGAATTTCTTGAATGCA
>Frequency_1_QualityScore_DEHHHHHIJIJJJJIJIJJJJJJJJHIIJHIJJJIHDHIJJJJJJJJJJJHJIJJJJJJHHHHHFFDDD?BBDDDDDDDBDBBDDDBCDED_Mismatch_1_Sense_+_Library_PoolT
TGTATGATGCATCTACATTTCTAAGAATGTTAGGAGTTTTTTTCTCTCCGAATTAGATGAAAACGGCAAGGAAAAGGGGAAGACTGGATAT
>Frequency_1_QualityScore_FFHHHHHJGHIIJJJJJHEHIIIHGIIIIFGHIJJJJGIJJJJJFGHGIIIIIGHIJJIJJIIHGGGBC@EEHHHHFFFFEFFEEEEEDA>@AC_Mismatch_1_Sense_+_Library_PoolT
CTACAATGTGTTGCTGGAAGTTGTCTTGGTGTCACGCATTTCTGACTGCAGATAATCTATAAGATTTTATGATGCATCTACATTTCTAAGAATG
>Frequency_1_QualityScore_FFHHGHGJJJJIJJJIJJIJJJIJIJJJJJIIJJHIIJJJJJJJJHIJIJJHIIJJJJIGIJIJIJJIIFIHHHHHFDFEDDEDDDDDEDDCDE_Mismatch_2_Sense_+_Library_PoolT
GATCATGAAAGAGATCTATTTAAGCATGACATGGTCATAGCTGTTATCCTCACTTTTGGAGCATGTGAGAAGATACGTGGGCATGATCTTGTAT
>Frequency_1_QualityScore_DFHHHHFIIGIJEIGHJJDGIJGIJJJIHIJIJJJJIIIJIIGIJJJJJJHIJJJJJIGHGGGIDCHFHEHHFFFFFFDEDCEEDDCCDDDCDD_Mismatch_0_Sense_+_Library_PoolT
TGTGAGAAGATACGTGGGCATGAGCTTGTATGACTAAGCTGAATGGAAGATTTCAACAGAGCTCTGATATTTCAAAACAGATTTAGAAGAGCTA
>Frequency_1_QualityScore_FFHHHHHJJJJHIJJJJJJJJIIHHIJJJJIJJJJJIJJJJJGIJJJJHHIHIIIJJJIJJJIJJJJJJFHGJJJHHHHHHFF_Mismatch_0_Sense_+_Library_PoolT
CTGAATGGAAGATTTCAACAGAGCTCTGATATTTCAAAACAGATTTAGAAGAGCTATGATATTCCAAAACAGATTTACCAGAG
>Frequency_1_QualityScore_FFHHHHHJJJJIJJJJJJIJJJJJJJJIHIFHJGJJJJJJIJJJJJIJHGIIJIJIIHHGFHFFFFFFFCEEDEDCDDDDDDDDDDDDCCDDDD_Mismatch_0_Sense_+_Library_PoolT
ATTTCATCCGTACAAGCCATTCGGGGCAAGTGGATTTTTATTTCTTGAAAATTTGGCAATTATGCCACATTGAAGAAGCCTACATCCAGTCTGC
>Frequency_1_QualityScore_FFHHHHHJJJJJIJJJGHIJIJJIJIJJJJJJJJJIJJIJJJJJIGIIIIJIJJFHHHFFDCDDDDEDDCDDDDDDDEDDDDDDDDDDDDEDAD_Mismatch_0_Sense_+_Library_PoolT
ATGCACTCTCAAAGCTCCTCAGTCCATCATGCTTAATTTTTCTTGTATGTGGGCGGTGGCGATTTCTTGTTTTTATTACTCTCAAATTTGATTC
>Frequency_1_QualityScore_DFHHHHHEHHHJIHJBGHIGHHJIIJJJEFIGGIIIJDGHGGEIHIJJDF<D9E99BFEGIIG;CFHGGCGHEIIHH>AECEDB>D@A@39=??_Mismatch_0_Sense_+_Library_PoolT
ATTTAAGTACTATGCGTTTATTCATATGAATTTCTTGAATGCACTCTCAAAGCTCCTCAGTCCATCATGCTTAATTTTTCTTGTATGTGGGCGG
>Frequency_1_QualityScore_FFHHHHHIGIIIJIGIIJCE;FFHGHHIIJJJJIIGGIGGIJJJJIJIFGGIHJICCIIJJJ=8CGHGGEHHGFIFFHGHFFFF@DEEDCCECB_Mismatch_1_Sense_+_Library_PoolT
AATGGAAGATTTCAACAGAGCTCTGATATTTCAAAACAGATTTAGAAGAGCTATGATATTCCAGAACAGATTTACCAGAGAATTATAGGCTTCG
>Frequency_1_QualityScore_FFHHHHHJJJJIJIIIIJIIJJJJJHIJJIIJJGHJJJJJJJJJGGIIJJJIHIJJJJJIJIIJCHHHHEEFFFFFFEDEEECCDDCDDDDDDD_Mismatch_0_Sense_+_Library_PoolT
ATAGGCTTCGTTTATATGTATAAAGACAAAGGGTAAAGCCATTGTATTTAAGTACTATGCGTTTATTCATATGAATTTCTTGAATGCACTCTCA
>Frequency_1_QualityScore_FFHHHHHJJHIIIIJGIJIIJIHIIJJJJJJJIJJIJJJIIFHIJHJJJJIJJJGIGIIIIIIIHHHHHHDEFFFDEEEEEDEEFEEDDDDDDC_Mismatch_0_Sense_+_Library_PoolT
CACTTTTGGAGCATGTGAGAAGATACGTGGGCATGAGCTTGTATGACTAAGCTGAATGGAAGATTTCAACAGAGCTCTGATATTTCAAAACAGA
>Frequency_1_QualityScore_?BB?FBDCBBEEHGEEEGEHBEGCGE<CGCFAGDGHIIBGC?DGGBG>4?D;BH);=@FH:@@CH@>).==?E_Mismatch_1_Sense_+_Library_PoolT
CAAAACAGATTTACCAGAGAATTATAGGCTTCGTTTATATGTATAAAGACAAAGGGTAAAGCCATTGTATTCA
>Frequency_1_QualityScore_FEFHHHDHHIICGGGIIHJIIJJIHGIHIJJJIIGGGGIIIIIEFGGIHIGFGHIGIGIJGHHADCHGHHDHHFFFDEFEDECCC>CCCCCC<A_Mismatch_0_Sense_+_Library_PoolT
CATGTGAGAAGATACGTGGGCATGAGCTTGTATGACTAAGCTGAATGGAAGATTTCAACAGAGCTCTGATATTTCAAAACAGATTTAGAAGAGC
>Frequency_1_QualityScore_DDHFHHHIGGIII)<AF?ECFG@GFGDGGGIGGIIGIGEGDGGGHGIG@FFHACFEFEGEHF..=?CEEDDEDC>CDCDDDC@;>A>BC:?8?B_Mismatch_2_Sense_+_Library_PoolT
GATATTCCAAAACGGATTTACCAGAGAATTATAGGCTTCGTTTATATGTATAAAGACAAAGGTTAAAGCCATTGTATTTAAGTACTATGCGTTT
>Frequency_1_QualityScore_DAFFHHBGGFFGFI>EE4CHFFEGDFHIE@_Mismatch_0_Sense_+_Library_PoolT
CATTGTATTTAAGTACTATGCGTTTATTCA
>Frequency_1_QualityScore_FFHHHHHIJJJIJIJJHIIJJJIIIIJJJJJFGIJHIJGIJJIIJJJJJJFIIJJJJIIHIJGIJJJJGHHHHHHHFFFFDFE>CEEEDDDDCC_Mismatch_1_Sense_+_Library_PoolT
AGGCTTCGTTTATATGTATAAAGACAAAGGGTAAAGCCATTGTATTTAAGTACTATGCGTTTATTCATATGAATTTCTTGAATGCACTCTCGAA
>Frequency_1_QualityScore_FFHHHHHGIGGGIGEHHGHIJJIIG8EDHFGHGIIHFIEHEHIHGIIJJIIGIHGGIJJIGIIH_Mismatch_1_Sense_+_Library_PoolT
CGTTTATATGTATAAAGACAAAGGGTAAAGCCATTGTATTTAAGTACTATGCGTTTATTCATAA
>Frequency_1_QualityScore_FFHHHHHJJJJJJJJJJJJJJJJJJJJJJGJJJJJJJIIIIJJJJIIHIJJJJJJJJJIJJIJGJHHHHHHFFFFFFEEEEEBDDDDEDDDDDD_Mismatch_0_Sense_+_Library_PoolT
ATGGTCATAGCTGTTATCCTCACTTTTGGAGCATGTGAGAAGATACGTGGGCATGAGCTTGTATGACTAAGCTGAATGGAAGATTTCAACAGAG
>Frequency_1_QualityScore_FFHHHHHJJJJJJJJJJJJJJJJJJJJJJIJJIJJIJJJJJJJJJJIGJJIJJJJJJJIJJGIIJJHHHHHHFFFFFFEEEDDDDDDEDDDDDD_Mismatch_0_Sense_+_Library_PoolC
ATGGTCATAGCTGTTATCCTCACTTTTGGAGCATGTGAGAAGATACGTGGGCATGAGCTTGTATGACTAAGCTGAATGGAAGATTTCAACAGAG
>Frequency_1_QualityScore_DFDDHFFGDEFAG?BHGHFCHG@GH@@GGH=GIIIIIGB<DGIIEGGI9D8=FHF4@FHIICHHGGDCCEAEHEFC;B;ACDEEDD_Mismatch_1_Sense_+_Library_PoolT
AGATTTACCAGAGAATTATAGGCTTCGTTTATATGTATAAAGACAAAGGGTAAAGCCATTGTATTTAAGTACTATGCGTTTATCCA
>Frequency_1_QualityScore_FFHHHHHJJIJJIJJJJJJJJJHIJJJJJJIJJGIJJJJJJJJIJJJIJJJJJIJIJIIIIIJJEFHGICHHHFFFFFEEEEEEEDDDDDCDCD_Mismatch_0_Sense_+_Library_PoolT
GATCTATTTAAGCATGACATGGTCATAGCTGTTATCCTCACTTTTGGAGCATGTGAGAAGATACGTGGGCATGAGCTTGTATGACTAAGCTGAA
>Frequency_1_QualityScore_FFHHHHGJJJJIIIJJJJGJIIIIJJJJJJJJJJJJJJJJJJJJJJJJIIJJIJIIJJJIJJJJHHHHHHFFFDFEEEEEECDDDDDDDEDDDD_Mismatch_0_Sense_+_Library_PoolT
GCTGAATGGAAGATTTCAACAGAGCTCTGATATTTCAAAACAGATTTAGAAGAGCTATGATATTCCAAAACAGATTTACCAGAGAATTATAGGC
>Frequency_1_QualityScore_DDDF:DCDFEEG@@F+3<AAC?EFFE?FCFFFFDEFIEED(7<F=CCFD@F4.=@(4-,5?@9;;55(3;?85:AB@344>AB>@:>(44:@>>_Mismatch_0_Sense_+_Library_PoolT
ATCTACATTTCTAAGAATGTTAGGAGTTTTTTTCTCTCCGAATTAGATGAAAACGGCAAGGAAAAGGGGAAGACTGGATAGAAAGTGTGATCAT
>Frequency_1_QualityScore_DFHHHHHJJJJIJJJJJJJJJJJJIJJJJJJJJJJJIIJJJJJJJJJJJJJJJJJJJJJJJJJIJJJJJIHHHHH_Mismatch_0_Sense_+_Library_PoolT
GGAAGATTTCAACAGAGCTCTGATATTTCAAAACAGATTTAGAAGAGCTATGATATTCCAAAACAGATTTACCAG
>Frequency_1_QualityScore_:BD+CCDDD<CA>:<?3A;;:FF9<@E9CE3?CDC??:D<BD9BB?*8BDDA><D?/)8=8=7@7>;=77)7.7=4@9??7>6@6;;@_Mismatch_1_Sense_+_Library_PoolT
AGCTCTGATATTTCAAAACAGATTTAGAAGAGCTATGATATTCCAACACAGATTTACCAGAGAATTATAGGCTTCGTTTATATGTATA
>Frequency_1_QualityScore_D,=DFF?4:2C@F@FCF9:+A<C@B9?*:?ED4**:1*?B<D>BF_Mismatch_1_Sense_+_Library_PoolT
ATGTACTATGCGTTTATTCATATGAATTTCTTGAATGCACTCTCA
>Frequency_1_QualityScore_FFGHHFHIIGFG<FGGGGGCGGIIEIIIIJJGEGIIEFGGGIIJIJEIDHHCGIJIIGGIIHGIJIIIGCDGGEEHHHFE_Mismatch_1_Sense_+_Library_PoolT
ATATGTATAAAGACAAAGGGTAAAGCCATTGTATTTAAGTACTATGCGTTTATTCATATGAATTTCTTGAATGCACTCTA
>Frequency_1_QualityScore_FFHHHHHIJJJJIIJJJJIJJJIJIIJJJJJIJJJJJJJJJIJJIJIFGHIJJJGJIJIIJJIIJJJJJHIJJJHGFEFFFFFFEEEDEEDDDD_Mismatch_0_Sense_+_Library_PoolT
ATGGAAGATTTCAACAGAGCTCTGATATTTCAAAACAGATTTAGAAGAGCTATGATATTCCAAAACAGATTTACCAGAGAATTATAGGCTTCGT
>Frequency_1_QualityScore_FFHHHHHJJJJJJJJHIJJJFJIIJIIJJJJJJJIJJJIJJJJHIJJIJJJJJJJIGHJJJJJJIJIJIGIIHHGG_Mismatch_1_Sense_+_Library_PoolT
TATAAAGACAAAGGGTAAAGCCATTGTATTTAAGTACTATGCGTTTATTCATATGAATTTCTTGAATGCACTCCCA
>Frequency_1_QualityScore_DFHHHHHIIHIJJJJCGFHIIJJJJJJJJJJJJJJJJIJIJJJJIIJJJGIIIHGGIJJJJIIJJHHHHHHHFCDEBDCC@DFEEDDCACDDD>_Mismatch_0_Sense_+_Library_PoolT
TGGAAGTTGTCTTGGTGTCACGCATTTCTGACTGCAGATAATCTATAAGATTGTATGATGCATCTACATTTCTAAGAATGTTAGGAGTTTTTTT
>Frequency_1_QualityScore_FDBHHHHIHHIIIGCHDEHIIIIIJIJIJIICIGFGFHGEA9FIIGHBBDEGGJJG=<=CEGIGIDEAHEEEHH;C_Mismatch_1_Sense_+_Library_PoolT
AGCCATTGTATTTAAGTACTATGCGTTTATTCATATGAATTTCTTGAATGCACTCTCAAAGCTCCTCAGTCCACCA
>Frequency_1_QualityScore_FFHGHFHJIJJIJIIJJJIJJIJIJHIJJJIIJIHGIJJJJJGJJJJIJIBEHIJJIICHGIIIGGEI=@GEHHGFFFFFFECDEEEEDCDDDD_Mismatch_2_Sense_+_Library_PoolT
AGAGATCTATTTAATCATGACATGGTCATAGCTGTTATCCTCACTTTTGGAGCATGTGAGAAGATACGTGGGCATGATCTTGTATGACTAAGCT
>Frequency_1_QualityScore_DFHHHHHJJJJJHIHIIJJJJJJJIJJJJJJJIJJJIJJIIIIJJIJJJHHIJJJJJJJJJCHHIJJJJHHIJHHHHFFFFFFFCECEEEDDCC_Mismatch_0_Sense_+_Library_PoolT
CTGGATAGAAAGTGTGATCATGGAAGAGATCTATTTAAGCATGACATGGTCATAGCTGTTATCCTCACTTTTGGAGCATGTGAGAAGATACGTG
>Frequency_1_QualityScore_FFHHHFDHJIJJEJJJJJJJJFHIIJIJIGHHIIBGIIJIJIFDFIGGHGHGJE_Mismatch_0_Sense_+_Library_PoolT
ATTGTATTTAAGTACTATGCGTTTATTCATATGAATTTCTTGAATGCACTCTCA
>Frequency_1_QualityScore_FFGHHHHJJJJJJJIIJGIIIIIIGIJJJIJJJIJJIFHIJHIIIJJJIJJJJJJIJJJJJJGIIDHHFHHHGFFFFFFFFDEEECD_Mismatch_0_Sense_+_Library_PoolT
AATTATAGGCTTCGTTTATATGTATAAAGACAAAGGGTAAAGCCATTGTATTTAAGTACTATGCGTTTATTCATATGAATTTCTTGA
>Frequency_1_QualityScore_FFHHHHHJJJJIJJJJJJJJJJJD?GHIIJJJJJI_Mismatch_0_Sense_+_Library_PoolT
CGTTTATTCATATGAATTTCTTGAATGCACTCTCA
>Frequency_1_QualityScore_FFHHHHHJJJJJJJJJJJJIIIJJJJJJJJJJJJJHGJJJIJJIJJJJJJIJJJJJJJCGIIJJJHHHHHHHFFDFFEDEEEEEED@DDDDDEE_Mismatch_1_Sense_+_Library_PoolT
GCCAAAACAGATTTACCAGAGAATTATAGGCTTCGTTTATATGTATAAAGACAAAGGGTAAAGCCATTGTATTTAAGTACTATGCGTTTATTCA
>Frequency_1_QualityScore_FFHHHHHIJJJJJIIJIJJJIJJJJIII>GGHIIGIIGHGIGIIGEIJJJJIJJIIJJEGHHIJIGHEFCFFFFFFFEEEDEECDDDCCDDADC_Mismatch_0_Sense_+_Library_PoolT
TGGTCATAGCTGTTATCCTCACTTTTGGAGCATGTGAGAAGATACGTGGGCATGAGCTTGTATGACTAAGCTGAATGGAAGATTTCAACAGAGC
>Frequency_1_QualityScore_FFHHHHHJJJIJIJJJJJIJGIJJIJJIJGIJJJJJJJJJJIIJJJJJJJJJJJJJJEHHIJJJJHGGIEEFFHHHFDFFFCEEEEEEECCDDD_Mismatch_0_Sense_+_Library_PoolT
TGAATGGAAGATTTCAACAGAGCTCTGATATTTCAAAACAGATTTAGAAGAGCTATGATATTCCAAAACAGATTTACCAGAGAATTATAGGCTT
>Frequency_1_QualityScore_FFHHHHHJJJJIJHHIHJJJJJIJJIJJJJIJJJJJJJJJJJJJIJJJJJJJJJJIJJGJJHHHHHFFFEFEEEEEEEDDDDCDDDDDDDDCDD_Mismatch_0_Sense_+_Library_PoolT
CATTCGGGGCAAGTGGATTTTTATTTCTTGAAAATTTGGCAATTATGCCACATTGAAGAAGCCTACATCCAGTCTGCAAAAGTCGTTGCAGATG
>Frequency_1_QualityScore_;DHFDBFHDDHIGBGDHHEAACD<CHHD@HE>G@??DHCHFBHIIDBG9DF@FEDFBFHII>GAA@FEGDGHHHGECHEEBCDFFC>@BB;@;B_Mismatch_0_Sense_+_Library_PoolT
ATTTCAACAGAGCTCTGATATTTCAAAACAGATTTAGAAGAGCTATGATATTCCAAAACAGATTTACCAGAGAATTATAGGCTTCGTTTATATG
>Frequency_1_QualityScore_DFHFHHGJJIIJIJJIJDHIJJJIJJIJJIJJJJIJJJJJJJJJJJJIIJJIJJJJJIJJIJJJJJJHHHHHHFFFFFFEEEEEEDEDFDEEED_Mismatch_0_Sense_+_Library_PoolT
ACGTGGGCATGAGCTTGTATGACTAAGCTGAATGGAAGATTTCAACAGAGCTCTGATATTTCAAAACAGATTTAGAAGAGCTATGATATTCCAA
>Frequency_1_QualityScore_FFHHGHHJJJJJJJJJJJJJJJJJJIIJJJJJIIIJJJJJJJIJJJJJIJCHIIJJJJJIGIIJJJHHHHFFFEDECEDACDDDDDDDDDDDDD_Mismatch_0_Sense_+_Library_PoolT
AGAGATCTATTTAAGCATGACATGGTCATAGCTGTTATCCTCACTTTTGGAGCATGTGAGAAGATACGTGGGCATGAGCTTGTATGACTAAGCT
>Frequency_1_QualityScore_FFHHHHHJIJJJJJJIJJJJJJJJIJJJJJJJJJJJJJJJJJJJJJJJJJJIJJJJIJEIGIIHIJIIGGFHHFFFFFECDEEDEEDDDDDDDD_Mismatch_0_Sense_+_Library_PoolC
AGAGATCTATTTAAGCATGACATGGTCATAGCTGTTATCCTCACTTTTGGAGCATGTGAGAAGATACGTGGGCATGAGCTTGTATGACTAAGCT
>Frequency_1_QualityScore_DFHHGHHJJJJJJJJJJJJJJJJJJJJJJJJJJJJJJIJJIIJJJJJIJJJJJIJJJJJIJJJJCGIJJHHHHHEBEFFFFFFEF_Mismatch_0_Sense_+_Library_PoolT
TGATATTCCAAAACAGATTTACCAGAGAATTATAGGCTTCGTTTATATGTATAAAGACAAAGGGTAAAGCCATTGTATTTAAGTA
>Frequency_1_QualityScore_FFFHHGHJGEGBHIIJFJIIGHJJJJIJIJJJJIIIIJJIJJFGGIG?FHHIIJJIIFHIJFEIIIJHHCEHHHCDDCDCBDE@BABDDDDEDD_Mismatch_1_Sense_+_Library_PoolT
CCAAAACAGATTTACCAGAGAATTATAGGCTTCGTTTATATGTATAAAGACAAAGGGTAAAGCCATTGTATTTAAGTACTATGCGTTTATTCAA
>Frequency_2_QualityScore_FFHHHHGJJJJJIJIIJIIIIJIIIJJJJIJIGIJJJIJJIJJIJJGIIJIJJJIJIJJIGIIIHHGHFDDFFFFEEEEDEDDDDEDEEEEEDC_Mismatch_0_Sense_+_Library_PoolC
ATCCTCACTTTTGGAGCATGTGAGAAGATACGTGGGCATGAGCTTGTATGACTAAGCTGAATGGAAGATTTCAACAGAGCTCTGATATTTCAAA
>Frequency_2_QualityScore_FFHHHHHIIJJIIIIIHJJJJJJIIJJJJIHIIJJIJIIJIJIIIIJJIIIJIJJJIIGIIJIIJIJJIHGHGHGGGFFFFEEEDCDDDCDDCD_Mismatch_0_Sense_+_Library_PoolC
AAAACAGATTTAGAAGAGCTATGATATTCCAAAACAGATTTACCAGAGAATTATAGGCTTCGTTTATATGTATAAAGACAAAGGGTAAAGCCAT
>Frequency_1_QualityScore_FFHHHHHJJJJJJJJJJHIJJHIIJJJJIJJJJJJJIIIJJJJJJGIJIJJJJJJJJJJJJIIJJJG_Mismatch_1_Sense_+_Library_PoolC
TTTATAAAGACAAAGGGTAAAGCCATTGTATTTAAGTACTATGCGTTTATTCATATGAATTTCTTGA
>Frequency_1_QualityScore_DDHD?DAFGIIIAGEHIIGEE:CGH9+8EFDEFHGB@DFGGBCBHC@9@67@BF@BBBFHIIIH=FGGGEEHHIIHFEECDBCCDC>A:@@@C;_Mismatch_0_Sense_+_Library_PoolC
TATATGTATAAAGACAAAGGGTAAAGCCATTGTATTTAAGTACTATGCGTTTATTCATATGAATTTCTTGAATGCACTCTCAAAGCTCCTCAGT
>Frequency_1_QualityScore_FFHHHHHJJJIJIJJJJJJJJJIJJJJJJJJJJJJHJJJIJJJJJJIJJJJJJJIJJJIIJIJJJBGHJGHIJFHHHHHEFFFFFEDEEDDDDD_Mismatch_0_Sense_+_Library_PoolC
GAAGATTTCAACAGAGCTCTGATATTTCAAAACAGATTTAGAAGAGCTATGATATTCCAAAACAGATTTACCAGAGAATTATAGGCTTCGTTTA
>Frequency_1_QualityScore_FFHDHHDGEHIGHHEGHGHIJJJJJGDHIJDFHIIIJDGGIIJJJFFHIIEHGIHIJGIJJIJHHHGHHEEDFFFEFEEEC_Mismatch_0_Sense_+_Library_PoolC
TCGTTTATATGTATAAAGACAAAGGGTAAAGCCATTGTATTTAAGTACTATGCGTTTATTCATATGAATTTCTTGAATGCA
>Frequency_1_QualityScore_FFHHHHHJJEHGIJJJJFGHJIJJIJJJGGIJJJIJIIHJIJJJJHIJDIJJJJIJIGHJJJJIJBC_Mismatch_1_Sense_+_Library_PoolC
TGTATAAAGACAAAGGGTAAAGCCATTGTATTTAAGTACTATGCGTTTATTCATATGAATTTCTCGA
>Frequency_1_QualityScore_FFHHDHHJJIJIIDGHIJJIIJJJIJJJJFHHIJIGJHGIGEHGIIJJJJIGCGIGFHHGJJJIGIGIHHFEHHHHFFFFDDDDDDEEEEDDDB_Mismatch_1_Sense_+_Library_PoolC
ACAGATTTACCAGAGAATTATAGGCTTCGTTTATATGTATAAAGACAAAGGGTAAAGCCATTGTATTTAAGTACTATGCGTTTATTCATACGAA
>Frequency_1_QualityScore_FFHHHHHJJJJJJJJJJJIIJJJIJJJJJJJJJIIJIIJJJJJJIIGIIIHIJJIJJIJIIJIIHHHHGHFFFFFFEDEEEEDDDDDDDBDDDD_Mismatch_0_Sense_+_Library_PoolC
GCATGACATGGTCATAGCTGTTATCCTCACTTTTGGAGCATGTGAGAAGATACGTGGGCATGAGCTTGTATGACTAAGCTGAATGGAAGATTTC
>Frequency_1_QualityScore_FFHHHHHJJJIJJJJJJJJJIIJGIJJJJIJIIIJIJJJFIJIIJIIIIIIIFIGIGIIJJJH?DCEDB@DBADCDDDDDDDDDEDDDACDDDC_Mismatch_0_Sense_+_Library_PoolC
TTCTTGAATGCACTCTCAAAGCTCCTCAGTCCATCATGCTTAATTTTTCTTGTATGTGGGCGGTGGCGATTTCTTGTTTTTATTACTCTCAAAT
>Frequency_1_QualityScore_FFHHGHFIHIEI>GGGBGGH<CFH@GHEHIIEHGGIIIGHIIIICIDGHGIDHGIGIIIIIGAFHGIIIIIEGEB_Mismatch_0_Sense_+_Library_PoolC
ATATGTATAAAGACAAAGGGTAAAGCCATTGTATTTAAGTACTATGCGTTTATTCATATGAATTTCTTGAATGCA
>Frequency_1_QualityScore_FFHAHGGGHGBGEGFEGHBH@HGIIJEI;FGHGGGEHCGHCGGFGIJJICGCCEHCHH@BE@@DEEFA@>@CC_Mismatch_0_Sense_+_Library_PoolC
CAGATTTACCAGAGAATTATAGGCTTCGTTTATATGTATAAAGACAAAGGGTAAAGCCATTGTATTTAAGTAC
>Frequency_1_QualityScore_FFHHHHHHIJJJJJJHIIJIJIIJJJJJFJCGHIHGIJJJJFGIIIJJJIIIIIJJIJIJJIJJIJJJHHH_Mismatch_0_Sense_+_Library_PoolC
GGCTTCGTTTATATGTATAAAGACAAAGGGTAAAGCCATTGTATTTAAGTACTATGCGTTTATTCATATGA
>Frequency_1_QualityScore_FFHHHHFGJJJJJJJJJHHIGGEHIJJIGGIIJJIJFGIGGIIIJFHJBHIJJJHIJIHIGJFGIIEEHHEE_Mismatch_0_Sense_+_Library_PoolC
TGTATAAAGACAAAGGGTAAAGCCATTGTATTTAAGTACTATGCGTTTATTCATATGAATTTCTTGAATGCA
>Frequency_1_QualityScore_FFGDHFFF@AG@>EHGE<DFHBIECGB<BFG9BFGGEGDH@>@DGGEC<CGCC@EHGCHGGC_Mismatch_0_Sense_+_Library_PoolC
GCATGTGAGAAGATACGTGGGCATGAGCTTGTATGACTAAGCTGAATGGAAGATTTCAACAG
>Frequency_1_QualityScore_FFHHHGHIIJJEGIJGIJJJJIFHIJJJJIGIIJJIJJJHIGIJJJJJJIJIGIJIJJJJHGGIJJ_Mismatch_0_Sense_+_Library_PoolC
AAGACAAAGGGTAAAGCCATTGTATTTAAGTACTATGCGTTTATTCATATGAATTTCTTGAATGCA
>Frequency_1_QualityScore_FFHHHHHJJJJJJIJJJJJJIJJJJIJJJJJIJJJJJJJJJJJJIJJJJIJIJJJIJJIGIJIJJJIJJHIIJJJHHHHFCEFDEEEECEF_Mismatch_1_Sense_+_Library_PoolC
ACAGAGCTCTGATATTTCAAAACAGATTTAGAAGAGCTATGATATTCCAAAACAGATTTACCAGATAATTATAGGCTTCGTTTATATGTAT
>Frequency_1_QualityScore_FFHHHHHJJJJJJJJJJIJJJJJJJJJJJJJJJJJJJJJJIIJJIJJJIJJJJJHHGGIIJJJIJIIIJHHHHFHHHDFFFFDDDDDDEEEEEE_Mismatch_0_Sense_+_Library_PoolC
AAACAGATTTACCAGAGAATTATAGGCTTCGTTTATATGTATAAAGACAAAGGGTAAAGCCATTGTATTTAAGTACTATGCGTTTATTCATATG
>Frequency_1_QualityScore_FFHHHHHIJJJJJJJJJIIJIJIJIGIIJJJJJJJJJJJJDHIJJJJJJJJJJJJJJIJIJJJJJJJJIEHFFFFFFFFEEDEEEEECDCCCDD_Mismatch_1_Sense_+_Library_PoolC
GAGAATTATAGGCTTCGTTTATATGTATAAAGACAAAGGGTAAAGCCATTTTATTTAAGTACTATGCGTTTATTCATATGAATTTCTTGAATGC
>Frequency_1_QualityScore_FFHHHHHJIJJJJJJJJJIJIIJIJJIJJHIJJJJJJHIJJJJJJIJJIIIIDHHIGGHIGHGCEHFFFFFFFFEEDEECBBBDDDEEEEFEDD_Mismatch_0_Sense_+_Library_PoolC
ACAGATTTACCAGAGAATTATAGGCTTCGTTTATATGTATAAAGACAAAGGGTAAAGCCATTGTATTTAAGTACTATGCGTTTATTCATATGAA
>Frequency_1_QualityScore_FDHHHDHIJIIIIJGGGHGIJIJJIHEEHDHIJJEEGIFIEEDGGHIJDHGGHEIIGGGIAFHGIE@FHGGIHHGFEDCD=?5>CCCCACCDDC_Mismatch_0_Sense_+_Library_PoolC
CATTTGCTTCTGTAATTTCTAGATTGAAAATTTGTTTCCAAGTGTTTTTATTATTTCATCCGTACAAGCCATTCGGGGCAAGTGGATTTTTATT
>Frequency_1_QualityScore_D?FBHHFIIIGGIICHHAF9FGGGIIGGG@?F;CFGGFEEIGBHIIG@EGIHGIEHGCGGIIIEHCAEECDFFEE>CC:ACDAC;@CA@@CDCB_Mismatch_1_Sense_+_Library_PoolC
CTTTTATCCTCACTTTTGGAGCATGTGAGAAGATACGTGGGCATGAGCTTGTATGACTAAGCTGAATGGAAGATTTCAACAGAGCTCTGATATT
>Frequency_1_QualityScore_FFHHHHHJJJJJJJJJJJJJJIJJJJJJIHIJJIJJJJJJGFIJJGIJIIHJGIJIJGIIFJJJJIIJJIFHHHHHHFF_Mismatch_0_Sense_+_Library_PoolC
GCTTCGTTTATATGTATAAAGACAAAGGGTAAAGCCATTGTATTTAAGTACTATGCGTTTATTCATATGAATTTCTTGA
>Frequency_1_QualityScore_FFF@FHHGHJJJJJHGHGIJJJJIIIGGEIHFHIFIJIJJGIIJJJJJIJIJCGGHGI_Mismatch_0_Sense_+_Library_PoolC
GGGTAAAGCCATTGTATTTAAGTACTATGCGTTTATTCATATGAATTTCTTGAATGCA
>Frequency_1_QualityScore_DDHGHHFEFGHIGGGII9FCEHIGBHEHGGGIGGGHGI9?@BDG>FDBGEFHGCHG>@GGGI=GGHGIGICCDGEEFGE?CB;;@CECC;;?B_Mismatch_0_Sense_+_Library_PoolC
ATGGAAGATTTCAACAGAGCTCTGATATTTCAAAACAGATTTAGAAGAGCTATGATATTCCAAAACAGATTTACCAGAGAATTATAGGCTTCG
>Frequency_1_QualityScore_FFHHHHGIIJIJJJJHIIJJJIIHIJJJJJFHGIGGIGIJIIIJJJIJJHHIJJJJIJEIHHHHHG_Mismatch_0_Sense_+_Library_PoolC
GGCTTCGTTTATATGTATAAAGACAAAGGGTAAAGCCATTGTATTTAAGTACTATGCGTTTATTCA
