# Supplementary material for: Differential Gene Expression Reveals Candidate Genes for Drought Stress Response in Abies alba (Pinaceae)
Source: PLoS One. 2015 Apr 29;10(4):e0124564. doi: 10.1371/journal.pone.0124564 (PMC4414588; doi:10.1371/journal.pone.0124564)
Supplement: S2 File — (GZ) [file pone.0124564.s002.gz › comp3610_c0_seq1.fa]

>comp3610_c0_seq1 len=392 path=[1:0-391] : tr|C6TFJ8|C6TFJ8_SOYBN Uncharacterized protein OS=Glycine max GN=Gma.57496 PE=2 SV=1 e-value: 2e-07 blast score: 56.2
TTATAGCATCTGATTCATCTCTCTATCTCCCCTCCACGGTATTGAATAGTTTGTCTTCGGACAAATCGAAGGGGGAGGTGGAGATGGAAGTGAGGCTGCGCTCGCGTATTCGGATCAAGGTGGGCAAAATCAAATCCAGGCGATTCACGATGAAAGCCAAGTGCCAGGTTTTGCTACCTTTTAATCAAACAGCAAACGCCTTCCAGCGCCAGAAATGCAAAGTGTCCTACCACCGATAAACTTTGCTTTCCTATCTATATTAGATTATATGGGTCACACTTTTTTTTGTTCAGTTCTGTTTTCTGCAATATGTTGTGTGCAGATTCATTTGTTCATTATTCTTTGTATTATGCGTGCGAGTTATAATAAATTGATTTGAGTATTAATCTCGA

>Frequency_2_QualityScore_ECG;CBBGIIECHIIGECEHIIIGIICGEFFHEGECHEGGHIIIH?CCBGGGHEGGGGHFAECABB@CDADDAA?ACC9??C?ABACCCACCCC_Mismatch_0_Sense_+_Library_PoolT
GCAAAATCAAATCCAGGCGATTCACGATGAAAGCCAAGTGCCAGGTTTTGCTACCTTTTAATCAAACAGCAAACGCCTTCCAGCGCCAGAAATG
>Frequency_2_QualityScore_FFHGGHHJJJJJJJJJJIJJJJJIJIJJJIIIIJIIHIIIIHIJJIIIIIJIJJJJJIEDDEDDEDEEDCDDDDDDDDDCDCCDECDDCCCCDE_Mismatch_0_Sense_+_Library_PoolT
TACCACCGATAAACTTTGCTTTCCTATCTATATTAGATTATATGGGTCACACTTTTTTTTGTTCAGTTCTGTTTTCTGCAATATGTTGTGTGCA
>Frequency_2_QualityScore_EEGHHHHIJIIJIJJJJJJIJJIIIIJIIJIIIIIIJGIIIJIIIGIGGFFFEEEEEECEECACCCCDA?C;B?ACCCCDFCDCDDCDCCDDDD_Mismatch_0_Sense_+_Library_PoolT
AGCAAACGCCTTCCAGCGCCAGAAATGCAAAGTGTCCTACCACCGATAAACTTTGCTTTCCTATCTATATTAGATTATATGGGTCACACTTTTT
>Frequency_2_QualityScore_FDGHHHGIIHIHIIIGGIGGIIEFGIJIEGCDFGHJJ<EI8@GAEAECFBCDACCDCCCB??ACA?@A7>?CCCCACC@CCCACDDACD9?CBC_Mismatch_1_Sense_+_Library_PoolT
GTATCGAATAGTTTGTCTTCGGACAAATCGAAGGGGGAGGTGGAGATGGAAGTGAGGCTGCGCTCGCGTATTCGGATCAAGGTGGGCAAAATCA
>Frequency_2_QualityScore_FFGHHHHJJJIIJIJIJJJJJJJIIIJJIIJJIIIIJJJIIJJJJJIJHIJIIJHIIJJJJJIIJJIIIFHGHIGDEACCCEECEDDEEDCEDE_Mismatch_0_Sense_+_Library_PoolT
TTTTGTTCAGTTCTGTTTTCTGCAATATGTTGTGTGCAGATTCATTTGTTCATTATTCTTTGTATTATGCGTGCGAGTTATAATAAATTGATTT
>Frequency_2_QualityScore_FEHHHHHJJHJJJJJJBGI=DGCGCGIIHIIDGHGGGGEEEDDDDDDBACDECDCDDCDDDACDCCDDDDDDDDDDDCDDDDDCDDDCDDDDCC_Mismatch_0_Sense_+_Library_PoolT
GACAAATCGAAGGGGGAGGTGGAGATGGAAGTGAGGCTGCGCTCGCGTATTCGGATCAAGGTGGGCAAAATCAAATCCAGGCGATTCACGATGA
>Frequency_2_QualityScore_FFHFHHGIIIIIIIGGIGIHHGIIEGIFIIJGHIIGIGICGIIGGHEFIIIIIJIGIIJHGGHEGEBDEDCDDDDCC?ABCDD?AAC=BC>CB?_Mismatch_0_Sense_+_Library_PoolT
GGCAAAATCAAATCCAGGCGATTCACGATGAAAGCCAAGTGCCAGGTTTTGCTACCTTTTAATCAAACAGCAAACGCCTTCCAGCGCCAGAAAT
>Frequency_1_QualityScore_FFHHHHHJIJJIJIJJJJHHJIJGIJJJIIJJJJJJJJJJJJJJJJJJIJJIJHIJJJHHHGFHHFFDFDDDDEEEDDDDDDEEEEEDDEDEDE_Mismatch_0_Sense_+_Library_PoolT
CTTTCCTATCTATATTAGATTATATGGGTCACACTTTTTTTTGTTCAGTTCTGTTTTCTGCAATATGTTGTGTGCAGATTCATTTGTTCATTAT
>Frequency_1_QualityScore_FFHHHFHGJJJJJJJJJJJJIJJJJIIJJJIJJJJJJJJJJJJJJJJJJJIJJJHHGHHGHFFEFFFFEDEEEFEEDDEEEEEDCDBDDD@D<@_Mismatch_0_Sense_+_Library_PoolT
ATGGGTCACACTTTTTTTTGTTCAGTTCTGTTTTCTGCAATATGTTGTGTGCAGATTCATTTGTTCATTATTCTTTGTATTATGCGTGCGAGTT
>Frequency_1_QualityScore_FFFHFGHJJJJJIJJJJJJJJJJJJJJJJJJIJIJJJJIIIJJJJIIIJIHGII@ACEHHFFFFFFDDD?BD@DDDDDDDDCDCDCCCCDCCCD_Mismatch_1_Sense_+_Library_PoolT
GGTTTTGCTACCTTTTAATCAAACAGCAAACGCCTTCCAGCGCCAGAAATGCAAAGTGTCCTACCACCGTTAAACTTTGCTTTCCTATCTATAT
>Frequency_1_QualityScore_FFHGHHHJJJJJJJJJJJJJJJJJJJIJJJJJJJIJJJJJJJJJIIJJIJJJJIJJJJJJJJJJJJJJJHHHHHHFFFDDBD>BCDDEEEDDEE_Mismatch_1_Sense_+_Library_PoolT
CTTATTTTTGTTCAGTTCTGTTTTCTGCAATATGTTGTGTGCAGATTCATTTGTTCATTATTCTTTGTATTATGCGTGCGAGTTATAATAAATT
>Frequency_1_QualityScore_FFFGGDDHIIEEHHBFCEHHIJJAGHEHIJJIJJIIJJIJIIIIJFDFFII_Mismatch_0_Sense_+_Library_PoolT
TTATTCTTTGTATTATGCGTGCGAGTTATAATAAATTGATTTGAGTATTAA
>Frequency_1_QualityScore_BDHFDHBHEEGIHIIGJJIJGIJIJJJIIIIJJJCGHIIGIGIJIIIHIGE@FEGIIIIJGGFCDDDDCACDDCFDDDDDCDCDC>CCDDCDCC_Mismatch_0_Sense_+_Library_PoolT
TGTCCTACCACCGATAAACTTTGCTTTCCTATCTATATTAGATTATATGGGTCACACTTTTTTTTGTTCAGTTCTGTTTTCTGCAATATGTTGT
>Frequency_1_QualityScore_FFHHHHHJIIJIIJJJJHJJJIJJJIJJIJJIJJJJJJJJJJJJJJJJJJGFIJJJJJJJJJJJG@HICFHHIHIFHBDACCDEEEEDCEDDCE_Mismatch_1_Sense_+_Library_PoolT
ATTTTTGTTCAGTTCTGTTTTCTGCAATATGTTGTGTGCAGATTCATTTGTTCATTATTCTTTGTATTATGCGTGCGAGTTATAATAAATTGAT
>Frequency_1_QualityScore_FFHHHHHJJJJIJJJIJGIJIJHIJHIIJJJJHIJJJJJJJJIJIJJJJJFIHIJJHHHHHHFFFFFFC@CCEEEDDDDEDCDDDDEEEEDCDD_Mismatch_0_Sense_+_Library_PoolT
TTTGCTTTCCTATCTATATTAGATTATATGGGTCACACTTTTTTTTGTTCAGTTCTGTTTTCTGCAATATGTTGTGTGCAGATTCATTTGTTCA
>Frequency_1_QualityScore_FFHHHHHJJJJJJJJJJJJIJIJHJIIJIJHIJJJJJJJJJJJJJJJJIJJJJJJIJJJJHIJJJHIIJDHHHHHHFFFDFFDDCEED_Mismatch_1_Sense_+_Library_PoolT
CGATAAACTTTGCTTTCCTATCTATATTAGATTATATGGGTCACACTTATTTTTGTTCAGTTCTGTTTTCTGCAATATGTTGTGTGCA
>Frequency_1_QualityScore_FFHGHGHJJJJJJJJJJIJIJJGHHJJJIDGIIJJIIIJJJJJIJJJJIIJJJJJIJJIHHFFFFEECDDDDDDCDDDDDDDDDDDEDDDDDDD_Mismatch_0_Sense_+_Library_PoolT
GCGATTCACGATGAAAGCCAAGTGCCAGGTTTTGCTACCTTTTAATCAAACAGCAAACGCCTTCCAGCGCCAGAAATGCAAAGTGTCCTACCAC
>Frequency_1_QualityScore_FFHHHHHJJIJJJIIJJIGHIIIJJIJIJJJJJJJJJHIJJJIIFHIGGIIJIGHJJIJHHEHHHFFFFCECEDDDDDDCDCDDD>9@DDCDCC_Mismatch_0_Sense_+_Library_PoolT
CAAAATCAAATCCAGGCGATTCACGATGAAAGCCAAGTGCCAGGTTTTGCTACCTTTTAATCAAACAGCAAACGCCTTCCAGCGCCAGAAATGC
>Frequency_1_QualityScore_>DDFHAFEF@@CHGBGEHICAFB@GBCGGF@GI<G<B99?DDEHAFGGGGIIIIIIIIIF>CEHGGCEHBBB8BAACDCD>D@CDDCC@CCCCB_Mismatch_1_Sense_+_Library_PoolT
TGTTCGGTTCTGTTTTCTGCAATATGTTGTGTGCAGATTCATTTGTTCATTATTCTTTGTATTATGCGTGCGAGTTATAATAAATTGATTTGAG
>Frequency_1_QualityScore_FFHHHHHJJJIGJJJJIJIJJJJJJJJIJJJJJJIJIJJJJJJJJJJGIJJJIHGHHGHFFFFDDD?DDDDDDDDDDDDDDDDDEEEEEDDACD_Mismatch_0_Sense_+_Library_PoolT
GCTACCTTTTAATCAAACAGCAAACGCCTTCCAGCGCCAGAAATGCAAAGTGTCCTACCACCGATAAACTTTGCTTTCCTATCTATATTAGATT
>Frequency_1_QualityScore_FFFHHHHJJJJJJJJJJIJJJJIJJJJJJJJJJJJIJJIJIJJJJIJJIHHHHGFFDEFFFEEEDEEDDDBDDDDDDDDDCDDDDDDDDDDDCD_Mismatch_0_Sense_+_Library_PoolT
GGTTTTGCTACCTTTTAATCAAACAGCAAACGCCTTCCAGCGCCAGAAATGCAAAGTGTCCTACCACCGATAAACTTTGCTTTCCTATCTATAT
>Frequency_1_QualityScore_FFHHHHHJJJJJJJJJJJJIJIIJJJJJJJJJJJJJJJJJJJJJJJJJJIJJJHHHHHHHFFFFFFFFEEEEDDDDDDDDDDDDDDDDEDEEDE_Mismatch_0_Sense_+_Library_PoolT
CAGCGCCAGAAATGCAAAGTGTCCTACCACCGATAAACTTTGCTTTCCTATCTATATTAGATTATATGGGTCACACTTTTTTTTGTTCAGTTCT
>Frequency_1_QualityScore_FFHHHHHJJJJJJJJJJJIJJJIJIJJIJEHIJJJJJJJJIIJJJJJJJJJJJJGGGHHHHHFFCCBDECEEEEDDCDDEDDDDBDECDDDDDE_Mismatch_0_Sense_+_Library_PoolT
GATAAACTTTGCTTTCCTATCTATATTAGATTATATGGGTCACACTTTTTTTTGTTCAGTTCTGTTTTCTGCAATATGTTGTGTGCAGATTCAT
>Frequency_1_QualityScore_ADFHHHHGGIIIGGEGHHIGFECHGGECEGDFHHEGBBB;D;BDCAFHD>FB>?B@FFEGIGHIGE;=F=@F@=D@>E;:BDB?3;>;@C_Mismatch_1_Sense_+_Library_PoolT
CACTTATTTTTGTTCAGTTCTGTTTTCTGCAATATGTTGTGTGCAGATTCATTTGTTCATTATTCTTTGTATTATGCGTGCGAGTTATAA
>Frequency_1_QualityScore_FFGGHHCFGIJJIJIJIJJIJJJJJGIJIIJJJIIGJJJIHJJJJIIHIJJJIIDEHHHHFFFB>BEEEECEDDDD@=ACDDDDD<?BDDDCDB_Mismatch_0_Sense_+_Library_PoolT
TCAAGGTGGGCAAAATCAAATCCAGGCGATTCACGATGAAAGCCAAGTGCCAGGTTTTGCTACCTTTTAATCAAACAGCAAACGCCTTCCAGCG
>Frequency_1_QualityScore_FFFHGHH@GHIIGGIJJGGGHHICFGFHGHIGIIGHJJJJFHHIJJJJJJJJJJHGIJJJJJJHGIHHFFBEEDEEEEDEEDDEDEDEDACDED_Mismatch_0_Sense_+_Library_PoolT
AGTTCTGTTTTCTGCAATATGTTGTGTGCAGATTCATTTGTTCATTATTCTTTGTATTATGCGTGCGAGTTATAATAAATTGATTTGAGTATTA
>Frequency_1_QualityScore_FFHHHHHJJJJIJJJJGIIJJJJGHIJJJJJJJJJJJJJJJJJJJJJJJJJJIJGJJJJJHHFFFDDEDCDDDDDDDCCCDDDDDDDDDDDBDB_Mismatch_0_Sense_+_Library_PoolT
CACGATGAAAGCCAAGTGCCAGGTTTTGCTACCTTTTAATCAAACAGCAAACGCCTTCCAGCGCCAGAAATGCAAAGTGTCCTACCACCGATAA
>Frequency_1_QualityScore_FFGHHHHJJHJJIJJJJJJHHJJGIIJJJJJJIJHIJJIJJJJJHIJJJJIJJIIIJIHHHFFDBEFFFECEEEFEDCDDEEEEEEEEEDDDDE_Mismatch_0_Sense_+_Library_PoolT
CTATATTAGATTATATGGGTCACACTTTTTTTTGTTCAGTTCTGTTTTCTGCAATATGTTGTGTGCAGATTCATTTGTTCATTATTCTTTGTAT
>Frequency_1_QualityScore_FFHGGHHIJJIJJJJJGIJJIFGGIGJJJJJJJJJ=FIIHHFHFFFFFEEEEEEDDDBDDDDDDDDDDCCDDDDCDCCDDDDDACCDBDDEDDD_Mismatch_0_Sense_+_Library_PoolT
GGAAGTGAGGCTGCGCTCGCGTATTCGGATCAAGGTGGGCAAAATCAAATCCAGGCGATTCACGATGAAAGCCAAGTGCCAGGTTTTGCTACCT
>Frequency_1_QualityScore_FFHHHHHJJJJJIJJJJJJJJJJJJJJJJJJJJJJJHIJJIJJFHIJJJIJJJJJJJJEHHHHHFFFFCDEEDDDDDDDDDDDDDD@AACDDDD_Mismatch_0_Sense_+_Library_PoolT
AAAATCAAATCCAGGCGATTCACGATGAAAGCCAAGTGCCAGGTTTTGCTACCTTTTAATCAAACAGCAAACGCCTTCCAGCGCCAGAAATGCA
>Frequency_1_QualityScore_FFHDHHDIIJJGIHAEHGGGGGFHHGFIHIGIIIIIGGGHGIJIIDCHIJJIJGGHGGGIG8=DE;DEHDHH_Mismatch_1_Sense_+_Library_PoolT
CAGATTCATTTGTTCATTATTCTTTGTATTATGCGTGCGAGTTATAATAAATTGATTTGAGTATTAATCTCA
>Frequency_1_QualityScore_FFHHHHHJJJJIJJJJJJGIJIIJJJJIJJJJJJJJJIIJJJJJJJJJIJJJJJJIHHHHFHHFDFFFFEEECDDDDDDDDDDDDDDEDEEDED_Mismatch_0_Sense_+_Library_PoolT
AGCGCCAGAAATGCAAAGTGTCCTACCACCGATAAACTTTGCTTTCCTATCTATATTAGATTATATGGGTCACACTTTTTTTTGTTCAGTTCTG
>Frequency_1_QualityScore_FFHHHHGJJJJJGFHIJJJJJGIIJJJJJJJIIJJJJJJIIIJJJJJIAGHHHGCHFFFFF;@CDDDDECDDDDCDACDDDDDD@BDCDB@BBD_Mismatch_0_Sense_+_Library_PoolT
ATTCGGATCAAGGTGGGCAAAATCAAATCCAGGCGATTCACGATGAAAGCCAAGTGCCAGGTTTTGCTACCTTTTAATCAAACAGCAAACGCCT
>Frequency_1_QualityScore_D:DDFHDGDGGB?F<FGBHIIADB<BGDBHHIEBGCGGHE.BFHGGI>@E;:@EECE@CCCEDB>CCCB>?BBBC>C@A<@<>@BCCCCACCA>_Mismatch_0_Sense_+_Library_PoolT
ATCAAATCCAGGCGATTCACGATGAAAGCCAAGTGCCAGGTTTTGCTACCTTTTAATCAAACAGCAAACGCCTTCCAGCGCCAGAAATGCAAAG
>Frequency_1_QualityScore_FFHHHHHJJIJJJIJJJIJJJJJJJJJJJJJJJJJJJJJJJJJJJJIIIJJJIJJJJJJJJJIJGHIIIEHAEDDDEFDFCEEEEEDEDEDCCC_Mismatch_0_Sense_+_Library_PoolT
TCAGTTCTGTTTTCTGCAATATGTTGTGTGCAGATTCATTTGTTCATTATTCTTTGTATTATGCGTGCGAGTTATAATAAATTGATTTGAGTAT
>Frequency_1_QualityScore_FFHGGHHIGGGHIJIJJGGHJFIIGIGCIJJIIIJJJIIJJIJJJEGGEBGHIJCHIGIHHGGGEHFE;CDBBDDDDECFECDDDDDDDDDDCD_Mismatch_0_Sense_+_Library_PoolT
ATGCAAAGTGTCCTACCACCGATAAACTTTGCTTTCCTATCTATATTAGATTATATGGGTCACACTTTTTTTTGTTCAGTTCTGTTTTCTGCAA
>Frequency_1_QualityScore_FFHHHHHJJJJJJJJJJJJJJJJIJHGJJJIIJJJIIJJJJJJJJJJJJJJJJJJIJIHGHHHHFFFFEFCCEDCEEDDDDDEDDDDDDEEEED_Mismatch_0_Sense_+_Library_PoolT
AACTTTGCTTTCCTATCTATATTAGATTATATGGGTCACACTTTTTTTTGTTCAGTTCTGTTTTCTGCAATATGTTGTGTGCAGATTCATTTGT
>Frequency_1_QualityScore_FFHGHHHJJJJJJJJJIJIJJIGHHIHIIIJJJIJIJJJJJJJJJJJJJJJJJIJJHHHHHHFFFFFFFDEECEEEDDDDEDDDDDDEEEEEDD_Mismatch_0_Sense_+_Library_PoolT
CTTTGCTTTCCTATCTATATTAGATTATATGGGTCACACTTTTTTTTGTTCAGTTCTGTTTTCTGCAATATGTTGTGTGCAGATTCATTTGTTC
>Frequency_1_QualityScore_FFHHHHHJJJJJJJHJJJJJJJJJJJJJIIJIJJJJJJGIJJJIJJJIIIIIIIJJJJJJJGIIJGIJIIIIHHBH@DFC@EADCEEEDDEDED_Mismatch_0_Sense_+_Library_PoolT
TTTGTTCAGTTCTGTTTTCTGCAATATGTTGTGTGCAGATTCATTTGTTCATTATTCTTTGTATTATGCGTGCGAGTTATAATAAATTGATTTG
>Frequency_1_QualityScore_DFGHGHFHHJJJIHIJJJICHHGGGIJFIJJGIJGIIIGIJJ<FG>GEIHHIIJJJIIJHHFFFCCEEE@CDDCD@ACCDD<CDBDDDDDCDDC_Mismatch_0_Sense_+_Library_PoolT
ATGAAAGCCAAGTGCCAGGTTTTGCTACCTTTTAATCAAACAGCAAACGCCTTCCAGCGCCAGAAATGCAAAGTGTCCTACCACCGATAAACTT
>Frequency_1_QualityScore_FFHHHHHJJJJJJJJJJJJJJJGIJJIJIIIJIJIJJJJJJJJJGIIJJJJJJJJIJJJJJIJJJIJHGBHFHBFFCE>CC@@DDC@CCC>CB:_Mismatch_0_Sense_+_Library_PoolT
GTTCAGTTCTGTTTTCTGCAATATGTTGTGTGCAGATTCATTTGTTCATTATTCTTTGTATTATGCGTGCGAGTTATAATAAATTGATTTGAGT
>Frequency_1_QualityScore_FDFFHHHJIJJJJJIJHIJIIJJJJJIIJJJJIIDHGGIGGIIIJIGGIIJIGICIJHHHHHHFFFFFFFFEEEEDEEEDDDDDDBDDBBDDDE_Mismatch_0_Sense_+_Library_PoolT
GTCACACTTTTTTTTGTTCAGTTCTGTTTTCTGCAATATGTTGTGTGCAGATTCATTTGTTCATTATTCTTTGTATTATGCGTGCGAGTTATAA
>Frequency_1_QualityScore_FFHHFHHJJJJJIGIIJJIJJJJJJJJJIJJJJJJJJJJJJJJJIJJJJJJJJJJIIJJJIIJJJHFDDBDDDEDDEDEDDDCDDDDDCDDCDD_Mismatch_0_Sense_+_Library_PoolT
AAAGTGTCCTACCACCGATAAACTTTGCTTTCCTATCTATATTAGATTATATGGGTCACACTTTTTTTTGTTCAGTTCTGTTTTCTGCAATATG
>Frequency_1_QualityScore_DDBHHHHHGIGIIJJGHEIJIJIECGDDHIIIJHGGFGIJIG;CHIJIHIHGGAHIGGHHHHFFDEDEA@ACBDDDD@CD::>@CAC:@C@@DD_Mismatch_1_Sense_+_Library_PoolT
CCAGGCGATTCACGATGAAAGCCAAGTGCCAGGTTTTGCTACCTTTTAATCAAACAGCAAACGCCTTCCAGCGCCAGAAATGCAAAGTATCCTA
>Frequency_1_QualityScore_EFHHHGHGIIIIEHIIIJIIJIIIJICIHGHBDFIIJIIGIJHGIFEGHHGCHGIHHJGIGIGHEIIIG@BH=EDEFEEDECCEEECCCC@AAB_Mismatch_0_Sense_+_Library_PoolT
TGTTCAGTTCTGTTTTCTGCAATATGTTGTGTGCAGATTCATTTGTTCATTATTCTTTGTATTATGCGTGCGAGTTATAATAAATTGATTTGAG
>Frequency_1_QualityScore_FFHHGHHJJJJJIJJJGIIIJJJJGIHJJJJJIJJIIJJHGHIJJIIJJFHIJJJJJJJJGGHHHGHHDEEDDDDBBD8?BAD?CDDCCDDDDD_Mismatch_0_Sense_+_Library_PoolT
TTATAGCATCTGATTCATCTCTCTATCTCCCCTCCACGGTATTGAATAGTTTGTCTTCGGACAAATCGAAGGGGGAGGTGGAGATGGAAGTGAG
>Frequency_1_QualityScore_FDHHHHHJFHIJIJJIJJJJJJJIJJJJJJJJJJJJJJJJJJJJJIJJJJJIIJHGHHHHFFFFFFEEECEEDDDDDDBDDDDDDDDCDCDDDD_Mismatch_1_Sense_+_Library_PoolT
GTGCCAGGTTTTGCTACCTTTTAATCAAACAGCAAACGCCTTCCAGCGCCAGAAATGCAAAGTATCCTACCACCGATAAACTTTGCTTTCCTAT
>Frequency_1_QualityScore_?AFAC?AA:4A:?E,3AFH+AF++<E9?F*?FF<D9?FBF4:DBF:@(@\<;F;F@CFF;=77@DE7.(77;;B_Mismatch_1_Sense_+_Library_PoolT
GTTGTGTGCAGATTCATTTGTTCATTATTCTTTGTATTATGCGTGCGAGTTATAATAAATTGATTTGAGTATCA
>Frequency_1_QualityScore_FFHHHHHJJJHJJJJJIJJIJJJJJJJJJJJJJJJJJJJJJIJJIJJJIJJIIIJJHHHHFFDDDDCDDDDDDCDDCDCCDDDEEDEEDDDCDC_Mismatch_0_Sense_+_Library_PoolT
CTACCTTTTAATCAAACAGCAAACGCCTTCCAGCGCCAGAAATGCAAAGTGTCCTACCACCGATAAACTTTGCTTTCCTATCTATATTAGATTA
>Frequency_1_QualityScore_DFHGDDAHHEFH?HBHIGI@ED?DC9?FGHGFHGG@EHHEIIIIEGGGIHGCHHIIIGCE8\4>A@;>@CDBDD@9>@4::4:49@3(+:CDD8_Mismatch_0_Sense_+_Library_PoolT
AGGCGATTCACGATGAAAGCCAAGTGCCAGGTTTTGCTACCTTTTAATCAAACAGCAAACGCCTTCCAGCGCCAGAAATGCAAAGTGTCCTACC
>Frequency_1_QualityScore_FFHHHHHIIIJJJJJJIJJIJIIIJIJJIJJJJJJJJJJGIJIJIIIIIJJJIJHHIIIJJJJJJFDDDDDDEDFFDEDDDDDDDCDCDCDDED_Mismatch_0_Sense_+_Library_PoolT
AAGTGTCCTACCACCGATAAACTTTGCTTTCCTATCTATATTAGATTATATGGGTCACACTTTTTTTTGTTCAGTTCTGTTTTCTGCAATATGT
>Frequency_1_QualityScore_FFHHHHHI@<CFGHIGHIIGIHHIGGGIIIFIIIGHEH@CEEFDEFFFEECEEEA@B@@DDBDBDD>@@>CD?BDDDDDD4:?BBDDDDACCCC_Mismatch_0_Sense_+_Library_PoolT
ATTGAATAGTTTGTCTTCGGACAAATCGAAGGGGGAGGTGGAGATGGAAGTGAGGCTGCGCTCGCGTATTCGGATCAAGGTGGGCAAAATCAAA
>Frequency_1_QualityScore_FFHHHHHJJJJJJJJJJJIJJJJJJJJJIIJJJIJJCHGHJJJJIJJJIFFFDEEEEEDDDCDDDDDDDDFEEEEFEDDEDDEEEDDDDDDDDD_Mismatch_0_Sense_+_Library_PoolT
AAACAGCAAACGCCTTCCAGCGCCAGAAATGCAAAGTGTCCTACCACCGATAAACTTTGCTTTCCTATCTATATTAGATTATATGGGTCACACT
>Frequency_1_QualityScore_FFHHHHHJCFHGIIJJJJJJGIIIJIJJJJJJJJHFDCCDEDDDDDDDDD>CDDDDDDDDDDDDCDDCDDDDDDDDDDDDDDDDDDDDDDDCCD_Mismatch_0_Sense_+_Library_PoolT
GGGGGAGGTGGAGATGGAAGTGAGGCTGCGCTCGCGTATTCGGATCAAGGTGGGCAAAATCAAATCCAGGCGATTCACGATGAAAGCCAAGTGC
>Frequency_1_QualityScore_DDDFFFFIII)?D<DBDF9BABGFFFCC@BFFEE>=B<8;8@FADCCC@DFEFFEEFB;B@>BDDDCCBAADBBA@@@8=B;@<?@A@AD::>A_Mismatch_2_Sense_+_Library_PoolT
CTTTTTTTTTGTTCAGTTCTGTTTTCTGCAATATGTTGTGTGCAGATTCATTTGTTCATTATTCTTTGTATTATGCGTGCGAGTTATAATAAAT
>Frequency_1_QualityScore_FFHHHHFIJJJJJJJJJJJJJGJJJJJJJJJJJJJJJIJJJJJJJJJJJGHHHHHHHFFFFFFEEEEEECDDDDDBDDDDDDDDDDDDDDDDDD_Mismatch_0_Sense_+_Library_PoolT
GCCAGGTTTTGCTACCTTTTAATCAAACAGCAAACGCCTTCCAGCGCCAGAAATGCAAAGTGTCCTACCACCGATAAACTTTGCTTTCCTATCT
>Frequency_1_QualityScore_DDFFHD?<CAFBEGHGEHGGIICFFEGHGBH>C?DGHIIIIGGAFF<FFGICGHIEGI@FEFF;8=;FGEEADEHIDEHEHHGGDFEB(3<??B_Mismatch_1_Sense_+_Library_PoolT
ATATGGGTCACACTTATTTTTGTTCAGTTCTGTTTTCTGCAATATGTTGTGTGCAGATTCATTTGTTCATTATTCTTTGTATTATGCGTGCGAG
>Frequency_1_QualityScore_DDHHHHFIIIIBDGBA:CA3CE?88?@FHI:?DGHIEF8BDGIGGICAGFHIIG=_Mismatch_0_Sense_+_Library_PoolT
GTTCATTATTCTTTGTATTATGCGTGCGAGTTATAATAAATTGATTTGAGTATTA
>Frequency_1_QualityScore_FFHFHHFIIJEHGIJIJJJIEFIEHGIJJJIFHGIIJJIFHIHIJJ4@D5=B?BAACDCDD@CCDDDDDDBB@BDDD<<?DDDB?BB<@CD4@B_Mismatch_0_Sense_+_Library_PoolT
CCCTCCACGGTATTGAATAGTTTGTCTTCGGACAAATCGAAGGGGGAGGTGGAGATGGAAGTGAGGCTGCGCTCGCGTATTCGGATCAAGGTGG
>Frequency_1_QualityScore_FFHHHHHJIJJJJJJJJJIJJJJJJIJJJJJJJJJJJJJJGHIJJJJFHIJJJJJIHHHHHHHFFFDFFEEEEEDDDDDDDDDDDDDDDDC_Mismatch_0_Sense_+_Library_PoolT
GGGCAAAATCAAATCCAGGCGATTCACGATGAAAGCCAAGTGCCAGGTTTTGCTACCTTTTAATCAAACAGCAAACGCCTTCCAGCGCCAG
>Frequency_1_QualityScore_FFHHHHHJJJJJJIIJJJJGIGIIJJJJJJJJJJJIIJJJJJJJJJJIJIJJJJJJJJHIJJIJHGGHHEEHHHFFFFFFFEEDCCEFEFEDDD_Mismatch_1_Sense_+_Library_PoolT
TGTTTTCTGCAATATGTTGTGTGCAGATTCATTTGTTCATTATTCTTTGTATTATGCGTGCGAGTTATAATAAATTGATTTGAGTATTAATCCC
>Frequency_1_QualityScore_FFHHHHHJJJJJIJFIIHIIIJJJHIJJJJIJIIJJJJJIJJJIIIJJJJJJJJJJIGGHEIIHIJIJIEEGGEHHHHHHFFFFFFFEEEFEEE_Mismatch_1_Sense_+_Library_PoolT
CCTATCTATATTAGATTATATGGGTCACACTTATTTTTGTTCAGTTCTGTTTTCTGCAATATGTTGTGTGCAGATTCATTTGTTCATTATTCTT
>Frequency_1_QualityScore_FFHHHHHJJJJJJJJJJJJJIJHIIIJJJJJJJIJJJJJJJJJJIIJJJJJJJJJJJIJHIJIAGEIHHGHHHHFFFFFFFEEDDCEDEEFDCD_Mismatch_0_Sense_+_Library_PoolT
CTGTTTTCTGCAATATGTTGTGTGCAGATTCATTTGTTCATTATTCTTTGTATTATGCGTGCGAGTTATAATAAATTGATTTGAGTATTAATCT
>Frequency_1_QualityScore_FFHHHHHJJJJJJJIJJJJJJJJJJJJJJJJJJJJJJJJIIIJJJJJJJIHHFFDDDDDDDDDDDDDDDDDDDDFDEFBD>CDCDDEDCDDDDC_Mismatch_0_Sense_+_Library_PoolT
ATCAAACAGCAAACGCCTTCCAGCGCCAGAAATGCAAAGTGTCCTACCACCGATAAACTTTGCTTTCCTATCTATATTAGATTATATGGGTCAC
>Frequency_1_QualityScore_DDFBFDFIIIIGIHGIBCHGIII>HCGFEAHHGGIIIEHGGDDAGHGIEGCHIIIHGIEF@FGFH@@CD@AD@CHHGHG7;;;;>A>>CC@>3>_Mismatch_1_Sense_+_Library_PoolT
CGATAAACTTTGCTTTCCTATCTATATTAGATTATATGGGTCACACTTATTTTTGTTCAGTTCTGTTTTCTGCAATATGTTGTGTGCAGATTCA
>Frequency_1_QualityScore_FFHHGHHJJJJJJJJJIJHIJJJJJJJJJJJJJJJJJJIJJJJJJJJIJJJIJJJHIJJIJFEEIGJIHHHGHHHFFFFFFECEEEDEDDDDCD_Mismatch_0_Sense_+_Library_PoolT
TTTCTGCAATATGTTGTGTGCAGATTCATTTGTTCATTATTCTTTGTATTATGCGTGCGAGTTATAATAAATTGATTTGAGTATTAATCTCGAG
>Frequency_1_QualityScore_FFHHHHHJJJJJJJJJJJJIIJJIJJJJHHIJGHDHIJJJJJJJJJJJJIJJJJIIJJJGJJIJJG_Mismatch_0_Sense_+_Library_PoolT
ATTTGTTCATTATTCTTTGTATTATGCGTGCGAGTTATAATAAATTGATTTGAGTATTAATCTCGA
>Frequency_1_QualityScore_DFHHHHGAGGFGHGGIHJIIGIJJJDHGIJGIJJJJIJIGFIJJJJIIIDHGGII@FHGIJJJJJJGIHHFECHF@CEFFFEECEEE_Mismatch_0_Sense_+_Library_PoolT
CAATATGTTGTGTGCAGATTCATTTGTTCATTATTCTTTGTATTATGCGTGCGAGTTATAATAAATTGATTTGAGTATTAATCTCGA
>Frequency_1_QualityScore_F?DFHHHJJIIJIJJGIJIIIJJIIIIIJJJJJJJGIJIGIJEIIHIIGEIIJIIJGIBBFHIJGGIIJHCDGEAAEHHEC<?DCDDB>?CDDD_Mismatch_1_Sense_+_Library_PoolC
GTCACACTTATTTTTGTTCAGTTCTGTTTTCTGCAATATGTTGTGTGCAGATTCATTTGTTCATTATTCTTTGTATTATGCGTGCGAGTTATAA
