# Supplementary material for: Differential Gene Expression Reveals Candidate Genes for Drought Stress Response in Abies alba (Pinaceae)
Source: PLoS One. 2015 Apr 29;10(4):e0124564. doi: 10.1371/journal.pone.0124564 (PMC4414588; doi:10.1371/journal.pone.0124564)
Supplement: S2 File — (GZ) [file pone.0124564.s002.gz › comp10919_c0_seq2 #or# comp10919_c0_seq3.fa]

>comp10919_c0_seq2 len=376 path=[21:0-30 52:31-54 76:55-92 114:93-157 253:158-375]
TTGTGTTGTGGGACAGGCATCATAATGCCTTACGCTTCTTGCAATCCAGGATTTGCAACGATTCTGTTATTGTTATTTTGTTATGAACTATAGGATTCTGTTATTGTTATCTTGTTATGAACTATAGTGTAAATTGGTTTCTATGGAGATATCATTACTTTTTGTCGACCGAAAAGGAACACTTTCCTTGTTCACATCGAATCAAAGAAATTCATTGACCCCGGCTTGGAATGGACCCCTAAACTTGTAAAAACCTTATGTAAGAGTCATATCCAACTATTGTTTCATTCTAATGAAAAGTCTACTAAGTTTGTAACACCTGTGGTTTATTTTAATGTTTTTCAATCAATATCAATCTACAAAAAGTGCAAGTTGG
>comp10919_c0_seq3 len=450 path=[21:0-30 52:31-54 76:55-92 114:93-157 179:158-231 253:232-449]
TTGTGTTGTGGGACAGGCATCATAATGCCTTACGCTTCTTGCAATCCAGGATTTGCAACGATTCTGTTATTGTTATTTTGTTATGAACTATAGGATTCTGTTATTGTTATCTTGTTATGAACTATAGTGTAAATTGGTTTCTATGGAGATATCATTACTTTTTGTCTAATTTTTTTTCAACTGAAAAGGAACACTTTCCTTATTCACATTGGTTTCTATGGACATATCATTATTTTTGTCGACCGAAAAGGAACACTTTCCTTGTTCACATCGAATCAAAGAAATTCATTGACCCCGGCTTGGAATGGACCCCTAAACTTGTAAAAACCTTATGTAAGAGTCATATCCAACTATTGTTTCATTCTAATGAAAAGTCTACTAAGTTTGTAACACCTGTGGTTTATTTTAATGTTTTTCAATCAATATCAATCTACAAAAAGTGCAAGTTGG

>Frequency_12_QualityScore_FFGGGGGIIJIIJIIIHHHIHIIIHIHIIIIHHHIIIIHIIGHIIIIIIIHHFHHHHFGFGGGEDCEEECDCCDCDBCDDDCDEDDDDCDECCC_Mismatch_0_Sense_+_Library_PoolT
GGGACAGGCATCATAATGCCTTACGCTTCTTGCAATCCAGGATTTGCAACGATTCTGTTATTGTTATTTTGTTATGAACTATAGGATTCTGTTA
>Frequency_10_QualityScore_FDGHHHHJIJHJIIIIIIIIIIIJIIIJIJIJJJJIIIIIIIIIIJJJIIIIIGIIIIIHHGGHGGGFDDEEFEEDEECCCDDDDEDDDDDDED_Mismatch_0_Sense_+_Library_PoolT
GTGGGACAGGCATCATAATGCCTTACGCTTCTTGCAATCCAGGATTTGCAACGATTCTGTTATTGTTATTTTGTTATGAACTATAGGATTCTGT
>Frequency_6_QualityScore_EFHHGGGIIHIIIEHIIJIHIHIIIGIIHEFHIHHIHHCGHIIIJGIIGGIIJIGHHHIJEHCGGGGGDBFEEEEFECDDD@CCCDDECCCDAC_Mismatch_0_Sense_+_Library_PoolT
ACAGGCATCATAATGCCTTACGCTTCTTGCAATCCAGGATTTGCAACGATTCTGTTATTGTTATTTTGTTATGAACTATAGGATTCTGTTATTG
>Frequency_6_QualityScore_FFHDGHHIGHIJIIIIIGIIIIHIJJIHHIIIHIIIIGIIIIIGIIHGGGGGIHIIIHHGDGGEEEDEDACCBDCDDEECDDBCDCCCCBCDEC_Mismatch_0_Sense_+_Library_PoolT
TTGTGTTGTGGGACAGGCATCATAATGCCTTACGCTTCTTGCAATCCAGGATTTGCAACGATTCTGTTATTGTTATTTTGTTATGAACTATAGG
>Frequency_6_QualityScore_DEHGGFFFIHIHFIIGGIIHGHGHFGEHEHGIGIIIIHIHHIGIIJIICGGGHIDGGHIIIHCEGHFEFDGEFFFEEECDEDDDCDDDCCCDBB_Mismatch_0_Sense_+_Library_PoolT
ATCATAATGCCTTACGCTTCTTGCAATCCAGGATTTGCAACGATTCTGTTATTGTTATTTTGTTATGAACTATAGGATTCTGTTATTGTTATCT
>Frequency_5_QualityScore_EFHHHFFIIHGHHIGIHIHHGHHHHIHIIIIIIIHIIGHIIGHHHGHGBHHHIHHIIHFFFFGFGDEFEEDDDDEEDCDDDCCDDDDDDDCCCC_Mismatch_0_Sense_+_Library_PoolT
TGTTGTGGGACAGGCATCATAATGCCTTACGCTTCTTGCAATCCAGGATTTGCAACGATTCTGTTATTGTTATTTTGTTATGAACTATAGGATT
>Frequency_5_QualityScore_FFHHHHHJJJJJJJJJHJJJJJJJJJIJJJJJIJJJJJIJIJJJJJIIIIJHIIJIIHJIIJIJJJIJIHIIHIIGGGGGFGEFFDEEECDDEC_Mismatch_0_Sense_+_Library_PoolT
CTTCTTGCAATCCAGGATTTGCAACGATTCTGTTATTGTTATTTTGTTATGAACTATAGGATTCTGTTATTGTTATCTTGTTATGAACTATAGT
>Frequency_5_QualityScore_EFGFEGGIJIIIIIIIJJJJJJJJIJIJJJIJIJIIIIIIIIIIFHJIIJIJJJGFGHIIGHHHGHFFECFFFFDDEEEBCDDDDDEDDDDDDE_Mismatch_0_Sense_+_Library_PoolT
TGTGGGACAGGCATCATAATGCCTTACGCTTCTTGCAATCCAGGATTTGCAACGATTCTGTTATTGTTATTTTGTTATGAACTATAGGATTCTG
>Frequency_5_QualityScore_FFHHHHHJJJJJJJJJJJJJJJJIJJJJJJJJJJJJJJJJIIJJJJJJJIIJJJJJIIIIIIGHGHGGGEEEEEEDEDEDDDDDDDDDDEDDDE_Mismatch_0_Sense_+_Library_PoolT
GGACAGGCATCATAATGCCTTACGCTTCTTGCAATCCAGGATTTGCAACGATTCTGTTATTGTTATTTTGTTATGAACTATAGGATTCTGTTAT
>Frequency_4_QualityScore_CCFGGFEHEHEHIIGIHGIIGHIIHIIGEGHEHIIFACFEGIEGIIIJEGGGIIIIIIFGHC?BCEGEEEEGGGGIGGGDDCECBCDCACEDCD_Mismatch_0_Sense_+_Library_PoolT
CGATTCTGTTATTGTTATTTTGTTATGAACTATAGGATTCTGTTATTGTTATCTTGTTATGAACTATAGTGTAAATTGGTTTCTATGGAGATAT
>Frequency_4_QualityScore_FFHHGHHIIIJIIJIJJGIJJJIIIIIIIIJJJIIIIIJJJIJJJJJIJJIJGGIJIJIJJHIJJJJIIHIIIIIGGGGGGFFEEEDEEDEEDE_Mismatch_0_Sense_+_Library_PoolT
GCTTCTTGCAATCCAGGATTTGCAACGATTCTGTTATTGTTATTTTGTTATGAACTATAGGATTCTGTTATTGTTATCTTGTTATGAACTATAG
>Frequency_4_QualityScore_FFHHHHHJJJJJJJJJJJJJJJJJJJJJJJJJJJJIJJJIJJJJJIIIIJJHHHIJJJJIIJJJIIIIGCHHGGGGFFFFFEEEEEEEEDDEDD_Mismatch_0_Sense_+_Library_PoolT
ATAATGCCTTACGCTTCTTGCAATCCAGGATTTGCAACGATTCTGTTATTGTTATTTTGTTATGAACTATAGGATTCTGTTATTGTTATCTTGT
>Frequency_4_QualityScore_FFHHHHHJJJJJJJJJJIIJIJJJJJJJJJIJJHHIJJJJJJJIJIJJJIIIIJJIJIIHIJIHHIIIGHGFEGGGFEFEEEEEEDEEDDDDED_Mismatch_0_Sense_+_Library_PoolT
CATCATAATGCCTTACGCTTCTTGCAATCCAGGATTTGCAACGATTCTGTTATTGTTATTTTGTTATGAACTATAGGATTCTGTTATTGTTATC
>Frequency_4_QualityScore_EFHHHHHJJJJJJJJJJJJJIJJJJJJJJJIJJJJJIIIIJJIIIJJJJJJJIJIGHIIHIHGIIIIJIGGGGGHGFFFFFFFEEEDEECDCDD_Mismatch_0_Sense_+_Library_PoolT
TACGCTTCTTGCAATCCAGGATTTGCAACGATTCTGTTATTGTTATTTTGTTATGAACTATAGGATTCTGTTATTGTTATCTTGTTATGAACTA
>Frequency_4_QualityScore_FFHHHHHJJJJJJJJJJJJJJJJJJJJJJIIIJIIJJIIIJJJJJJJIIIJJJHIIIJJIIIJIIIIHHGFFEFFFEEEEEEEEDDEDDDEDDD_Mismatch_0_Sense_+_Library_PoolT
CAGGCATCATAATGCCTTACGCTTCTTGCAATCCAGGATTTGCAACGATTCTGTTATTGTTATTTTGTTATGAACTATAGGATTCTGTTATTGT
>Frequency_4_QualityScore_EFHHHHHJJJJJJJIIIIIIIIIIJIIJIJJJIIHGIIJJJIJJJIJIIIIJJIIJJIIIIIIIHHHHGFGGGGGGFFEEEEEEEEDEDDDDED_Mismatch_0_Sense_+_Library_PoolT
TGCCTTACGCTTCTTGCAATCCAGGATTTGCAACGATTCTGTTATTGTTATTTTGTTATGAACTATAGGATTCTGTTATTGTTATCTTGTTATG
>Frequency_4_QualityScore_FEHGHHHJJJJJJIJJJJJJJJJIJJJJJJJIIJJJJJJIJJJIIIIIJJJIIIIIIIHGGGEFFFFEECEEEEEEDDCEDCDCDCCCCDDCDD_Mismatch_0_Sense_+_Library_PoolT
GTTGTGGGACAGGCATCATAATGCCTTACGCTTCTTGCAATCCAGGATTTGCAACGATTCTGTTATTGTTATTTTGTTATGAACTATAGGATTC
>Frequency_4_QualityScore_FCGHHHHIJJJJJJJJJJJJJIJJJJJJJJJJJJJJJJJJJJJJJIIJHHIIIIIIHIIGGGGGFFEEECEECEEEEDDDDEDCDDDDDDEDDD_Mismatch_0_Sense_+_Library_PoolT
GTGTTGTGGGACAGGCATCATAATGCCTTACGCTTCTTGCAATCCAGGATTTGCAACGATTCTGTTATTGTTATTTTGTTATGAACTATAGGAT
>Frequency_4_QualityScore_ECGAEGFGIIFGGFGGHGBDHIHGFHHHIGBFBGFIHGFFGFCEGGHGEGHHFGGHEAFGFEGDFGCEGEEGFGHGGEGGGFFEEACDDDCCCC_Mismatch_0_Sense_+_Library_PoolT
AATCCAGGATTTGCAACGATTCTGTTATTGTTATTTTGTTATGAACTATAGGATTCTGTTATTGTTATCTTGTTATGAACTATAGTGTAAATTG
>Frequency_4_QualityScore_EFGHHHHIIJJIJJJJJJJJIIIJJJJJJJJJJJJJIJJIJIJIJJIJIGIJJJJJIIIGGGGGGEEEEDEEEDEEEEDCDDEDCDDDBDDEDC_Mismatch_0_Sense_+_Library_PoolT
TGTGTTGTGGGACAGGCATCATAATGCCTTACGCTTCTTGCAATCCAGGATTTGCAACGATTCTGTTATTGTTATTTTGTTATGAACTATAGGA
>Frequency_3_QualityScore_FFGHHHHJJIJIJJJIJGIJJJJIJHJJIJJJJIJJIHIJJHJIIJJJJIHJJJJJIIIIIIGGHHHHFFGGGHHHHHHHFEGGGEEEECDDDD_Mismatch_0_Sense_+_Library_PoolT
ACGATTCTGTTATTGTTATTTTGTTATGAACTATAGGATTCTGTTATTGTTATCTTGTTATGAACTATAGTGTAAATTGGTTTCTATGGAGATA
>Frequency_3_QualityScore_FFHHGHHJJJGIHIIIJJGIIJJJIIIIJJJIJJIJIIGGIJJJHIIJIHHIIIIIIIGIHHFGCEGFGFGGGDGGGFGGGBEFFEEEECC@CB_Mismatch_0_Sense_+_Library_PoolT
AACGATTCTGTTATTGTTATTTTGTTATGAACTATAGGATTCTGTTATTGTTATCTTGTTATGAACTATAGTGTAAATTGGTTTCTATGGAGAT
>Frequency_3_QualityScore_FEGHGHGJJJHHHIJJIJIIIGFIHIHIIJJIJJIIIHIIJIIJIEHIJIFHHIIIGHIIJHIHIIHHHHHHGFFFDECDDDEEADCEDDCCBD_Mismatch_0_Sense_+_Library_PoolT
GCATCATAATGCCTTACGCTTCTTGCAATCCAGGATTTGCAACGATTCTGTTATTGTTATTTTGTTATGAACTATAGGATTCTGTTATTGTTAT
>Frequency_3_QualityScore_DEGDFFEHFHHFGFGEGGFIGDFDHHIIHGHGGEFIGFHGIIIJGGHFEGIIFGCGDGGIGGGHHGBEFEDGGFDBCCEEC@CDCDDABCDC@A_Mismatch_0_Sense_+_Library_PoolT
TCATAATGCCTTACGCTTCTTGCAATCCAGGATTTGCAACGATTCTGTTATTGTTATTTTGTTATGAACTATAGGATTCTGTTATTGTTATCTT
>Frequency_3_QualityScore_FEGHGGHIIIJJFHIIIIJJJIGIIIIJHIHIIIGHFIIIJIJHIIJJIJJHIIIIJJJIJJIIFHHIIFHHIIHHHGGGGDDCDCEDDBCDED_Mismatch_0_Sense_+_Library_PoolT
TTGCAATCCAGGATTTGCAACGATTCTGTTATTGTTATTTTGTTATGAACTATAGGATTCTGTTATTGTTATCTTGTTATGAACTATAGTGTAA
>Frequency_3_QualityScore_EDGHAFGIHFBHGIIJIJFHGGIHFGGHHCAFHHHIEFBFFHGHHHIGGGGDFFGHFGHBFCE?D?FGECEFFGHFFGFHEEB?DFEFEEFEED_Mismatch_0_Sense_+_Library_PoolT
TGTTATTGTTATTTTGTTATGAACTATAGGATTCTGTTATTGTTATCTTGTTATGAACTATAGTGTAAATTGGTTTCTATGGAGATATCATTAC
>Frequency_3_QualityScore_FFHHHHHJJJJJJJJJJJJIJJJJJJJJJJJJJJJJHIJJIJJJJJJJJJJJJJIJJJIJIIIIIIGGGCFGEFECEFEEEEDDEEEDDEDDED_Mismatch_0_Sense_+_Library_PoolT
AGGCATCATAATGCCTTACGCTTCTTGCAATCCAGGATTTGCAACGATTCTGTTATTGTTATTTTGTTATGAACTATAGGATTCTGTTATTGTT
>Frequency_3_QualityScore_FFHHHHHJJJJJJJJJJJIGIIJIJJHJJHIIJJJIIIIIJIJGIJJJJIIJIJIHIJHHIIIFIIIHHHHFGGGDEFFEEEEDDDDDCDDDCD_Mismatch_0_Sense_+_Library_PoolT
ACGCTTCTTGCAATCCAGGATTTGCAACGATTCTGTTATTGTTATTTTGTTATGAACTATAGGATTCTGTTATTGTTATCTTGTTATGAACTAT
>Frequency_3_QualityScore_FFHHHEHIJJJJGHIIJJIIIJIIJJJJJGIIJJJIIIGGHIJJJIJJJHJJJJJIIHIIIGIGHGGGFGFDFEEFEEBDDDCBDDDDEDCDDD_Mismatch_0_Sense_+_Library_PoolT
GACAGGCATCATAATGCCTTACGCTTCTTGCAATCCAGGATTTGCAACGATTCTGTTATTGTTATTTTGTTATGAACTATAGGATTCTGTTATT
>Frequency_2_QualityScore_FFHHHHHJJIJJJJJJJJJJJIIIJJJJIIIIIJIJJIJJJJIJJIJJIJHIIJIIIJJJJIIIIIIGG@EGGGGFEFEEEEEEDEEEEDC_Mismatch_0_Sense_+_Library_PoolT
ATCATAATGCCTTACGCTTCTTGCAATCCAGGATTTGCAACGATTCTGTTATTGTTATTTTGTTATGAACTATAGGATTCTGTTATTGTTA
>Frequency_2_QualityScore_EFHFGHGIIIHGIGGGEHHIIFIIIGGGCBDGGIIEIFICAGEIGHIIIIHFIEDC=AGEGHIIIIGIGGIGGEGDICECGCEGEEC=?ACCDC_Mismatch_0_Sense_+_Library_PoolT
ATTTGCAACGATTCTGTTATTGTTATTTTGTTATGAACTATAGGATTCTGTTATTGTTATCTTGTTATGAACTATAGTGTAAATTGGTTTCTAT
>Frequency_2_QualityScore_DEHHHHHJJJIJIJJJJIJJGIIJJJIJJJJIJJJJIIJJJJJJHIIJJJJIIJJGIIJIIIIJIIJGIHHHGHGGFFF_Mismatch_0_Sense_+_Library_PoolT
TACGCTTCTTGCAATCCAGGATTTGCAACGATTCTGTTATTGTTATTTTGTTATGAACTATAGGATTCTGTTATTGTTA
>Frequency_2_QualityScore_FFHHHHHJJJJJJJJJIIJIIJJJJIIIJJJIJJJJIIJIIJJJIJJJIIIJJJIJJJJIIIJJJIIIIHIIIGGEGGGGEEEEEECECEEEEE_Mismatch_0_Sense_+_Library_PoolT
CAATCCAGGATTTGCAACGATTCTGTTATTGTTATTTTGTTATGAACTATAGGATTCTGTTATTGTTATCTTGTTATGAACTATAGTGTAAATT
>Frequency_2_QualityScore_EFHHHHHJJJJJJJJJIJIIJJJJJJHIJJJJIJJJIJJJJJIJHIJJIIIJJJJJHIJIJFIIIIIHGHGGGFFFFFEEEEEEEEEDEDCCCD_Mismatch_1_Sense_+_Library_PoolT
ATGCCTTACGCTTCTTGCAATCCAGGATTTGCAACGATTCTGTTATTGTTATTTTGTTATGAACTATAGGATTCTGTTATTGTTATCTTGTTAA
>Frequency_2_QualityScore_EFHGGGHHHGIGGIFIIEAGDEHIIIGIIIIAGGIIIGHGEGHHGIGEGEEEFHEEHHFGDEAEEACGIGHGG@EEECEEEGFACDCEEEDB@A_Mismatch_0_Sense_+_Library_PoolT
GCAACGATTCTGTTATTGTTATTTTGTTATGAACTATAGGATTCTGTTATTGTTATCTTGTTATGAACTATAGTGTAAATTGGTTTCTATGGAG
>Frequency_2_QualityScore_FFHHHHHJJJJJJIJJJJJJJJJJHIJJJJJJJJIIJJJJJJIIJIIIHIIJIJIIIIIHHIIGHIIGGFGGGGGEEEEEEEEEDEEEEDDEDD_Mismatch_0_Sense_+_Library_PoolT
GCCTTACGCTTCTTGCAATCCAGGATTTGCAACGATTCTGTTATTGTTATTTTGTTATGAACTATAGGATTCTGTTATTGTTATCTTGTTATGA
>Frequency_2_QualityScore_FFHHHHHJHIIIJHIIIHIIIHHIJIIIJIGHGIIIIGIIIIIGIIJJJIJIIIIIIIIJJIIIIIJGIIHHGGGGEDEFEEEEDDEEEDC_Mismatch_0_Sense_+_Library_PoolT
TTACGCTTCTTGCAATCCAGGATTTGCAACGATTCTGTTATTGTTATTTTGTTATGAACTATAGGATTCTGTTATTGTTATCTTGTTATGA
>Frequency_2_QualityScore_FFHHHHHJJJIJIIJJJJIJHIJJIJJIJIIJIIJJJJIIIJJJJJIIJJJJIIHIIIIIJIIIIIIIJJIGIIIEIHIJGGHGEGEEEEFFED_Mismatch_0_Sense_+_Library_PoolT
TCTGTTATTGTTATTTTGTTATGAACTATAGGATTCTGTTATTGTTATCTTGTTATGAACTATAGTGTAAATTGGTTTCTATGGAGATATCATT
>Frequency_2_QualityScore_FFHHHHHJIIJJIJJJJIJIIIJIIJIJJJJJJJJJHJJJJJJIJJJJIJJJIIIIIIHIGHHHHGGFGDGEEEEDEEEEEEEDDEEDD_Mismatch_0_Sense_+_Library_PoolT
AGGCATCATAATGCCTTACGCTTCTTGCAATCCAGGATTTGCAACGATTCTGTTATTGTTATTTTGTTATGAACTATAGGATTCTGTTA
>Frequency_2_QualityScore_FFGHHHGJJJJJIJJJIJJJJJIJEIIJIIJJJJIIJJJJJJJJJJJIIJIIJJIIHIHIJJHHIJJJIDH_Mismatch_0_Sense_+_Library_PoolT
TTGCAATCCAGGATTTGCAACGATTCTGTTATTGTTATTTTGTTATGAACTATAGGATTCTGTTATTGTTA
>Frequency_2_QualityScore_FFHHHHHIIIIIIIIJJJIJJIIJJIJJIIIIJIIJJJJIIJIIJIIIIJJIJIIIIIHHHIGIFIIIHIIIIIJJIIIJIIHGGGGEEFFFEE_Mismatch_0_Sense_+_Library_PoolT
TTCTGTTATTGTTATTTTGTTATGAACTATAGGATTCTGTTATTGTTATCTTGTTATGAACTATAGTGTAAATTGGTTTCTATGGAGATATCAT
>Frequency_2_QualityScore_FFHHHHHJJJJJJJIJJJIJJJJJJJJIHIJJJJIJIJJJIIIIIJJJIIIIIGHIIIJJJJIIHIIGGDEGGGFFE_Mismatch_0_Sense_+_Library_PoolT
CGCTTCTTGCAATCCAGGATTTGCAACGATTCTGTTATTGTTATTTTGTTATGAACTATAGGATTCTGTTATTGTTA
>Frequency_2_QualityScore_FFHHHHGJJJJJIIJJIJIIJJIIJIJJJIJIIIIIIIJIJJIJIIIIHGGGGHHGGGGGGGGGGGFEGFFGFEEEEEEEDECEEDDCECCEDD_Mismatch_0_Sense_+_Library_PoolT
GGCATCATAATGCCTTACGCTTCTTGCAATCCAGGATTTGCAACGATTCTGTTATTGTTATTTTGTTATGAACTATAGGATTCTGTTATTGTTA
>Frequency_2_QualityScore_EEHHHHHJJIJJJJIHIJJJJJJIJJJJJJJJJJIJJJJIJJHIJJJJIJIJIJJJIJIJJJHHGGFGHEEFFFEEEDEDECDDEDCDCDDEDD_Mismatch_0_Sense_+_Library_PoolT
TGGGACAGGCATCATAATGCCTTACGCTTCTTGCAATCCAGGATTTGCAACGATTCTGTTATTGTTATTTTGTTATGAACTATAGGATTCTGTT
>Frequency_2_QualityScore_FFHHHHHJJJJJJJJJJJJJIJJIJJJJJIJIJJJIJJJJJJJIJIJJIIIIJJIIJIJJJJJJJI_Mismatch_0_Sense_+_Library_PoolT
CTTGCAATCCAGGATTTGCAACGATTCTGTTATTGTTATTTTGTTATGAACTATAGGATTCTGTTA
>Frequency_2_QualityScore_FFHHHHHIIJJJIIIIIIGIJJIIIJGIGIJIJHIIFIIIIJHIIIIIGIHIIJJIIHHIIIEFIIIGGGGHHFFFEFFFEEDEDEEEEDCDCD_Mismatch_0_Sense_+_Library_PoolT
ATGCCTTACGCTTCTTGCAATCCAGGATTTGCAACGATTCTGTTATTGTTATTTTGTTATGAACTATAGGATTCTGTTATTGTTATCTTGTTAT
>Frequency_2_QualityScore_FFHHHHHJJJJIJJJIJJJJJJIIIJJJJJIJJIIJJJJIJHJJJGIHIJJIIIIIIHGGGHGHGGGGGEEFGGFEEEEEEEEEEEEEDDEDBD_Mismatch_0_Sense_+_Library_PoolT
CCTTACGCTTCTTGCAATCCAGGATTTGCAACGATTCTGTTATTGTTATTTTGTTATGAACTATAGGATTCTGTTATTGTTATCTTGTTATGAA
>Frequency_1_QualityScore_FFGHHGHJJJJJJIJEHIIGEGHIJJIIIIJJJJJIJJJGIJIIIGGGFGIGGGGIIIGIJIIIIGG==7;EHHH@CFFDFDDCA@AEACE_Mismatch_2_Sense_+_Library_PoolT
ATCATAATGCCTTACGCTTCTTGCAATCCAGGATTTGCAACGATTCTGTTATTGTTATTTTGTTATGAACTATAGGATTCTGTTATTGTAC
>Frequency_1_QualityScore_DDHHHHHJIJJJJJJGJJIJIJJJJJJJIIJJJJJJJJHIGIIJFHHIJIHIIJJJJJIJIIJIIJJFHEHHHFDFFFFFCEEEDEEDDDEDCC_Mismatch_0_Sense_+_Library_PoolT
TAATGCCTTACGCTTCTTGCAATCCAGGATTTGCAACGATTCTGTTATTGTTATTTTGTTATGAACTATAGGATTCTGTTATTGTTATCTTGTT
>Frequency_1_QualityScore_DDF?FCFEFIIB<CC7CF<EHCC9EGF*CC?CFDFBFFI@B?BG*99???BD@@<8/====8)=A@AEA77;=@C==?EC)7?_Mismatch_0_Sense_+_Library_PoolT
CCAGGATTTGCAACGATTCTGTTATTGTTATTTTGTTATGAACTATAGGATTCTGTTATTGTTATCTTGTTATGAACTATAGT
>Frequency_1_QualityScore_DDHHHHHJJJJJJJJJJJJJJJJJJJJJJJJIJJJJJJJJJIJJJJJIJJJJJIJJJJJJJIIIJJIGHHGGHHFFFFFFEDEDEEEEDD_Mismatch_1_Sense_+_Library_PoolT
TCATAATGCCTTACGCTTCTTGCAATCCAGGATTTGCAACGATTCTGTTATTGTTATTTTGTTATGAACTATAGGATTCTGTTATTGTCA
>Frequency_1_QualityScore_DFHFHHHJJJJIJJJIHIHJIHIJJJJJJIIJJJJJIGIIIJHIJJJJJJHJJIJIJJJI_Mismatch_0_Sense_+_Library_PoolT
TGTTATTGTTATTTTGTTATGAACTATAGGATTCTGTTATTGTTATCTTGTTATGAACTA
>Frequency_1_QualityScore_FFHHHHHJJJJJJJJJJJJJJJJJJJJJJJHIJJJJIJJJIJIJJJJJJJJJIJJJJJJJJJJJJHIHGFFHHHHFFFFFFECEEEEECEDDED_Mismatch_0_Sense_+_Library_PoolT
CATAATGCCTTACGCTTCTTGCAATCCAGGATTTGCAACGATTCTGTTATTGTTATTTTGTTATGAACTATAGGATTCTGTTATTGTTATCTTG
>Frequency_1_QualityScore_FFHHHHHJJJJJJJJJJJJJIJIJJJGIIIJJJJJJIJJHIJJIJIJIIIJJJJJJJFHIJJIJJIHIHEHIJJ_Mismatch_0_Sense_+_Library_PoolT
TTATGAACTATAGGATTCTGTTATTGTTATCTTGTTATGAACTATAGTGTAAATTGGTTTCTATGGAGATATCA
>Frequency_1_QualityScore_FFHHGHHJJJJJJJJIJIJJJJJJJGIJJJJJJJJJJIJJJJJJJJJIIJIJJJJJJJJJCGIIGHIIJFHFHHHFFFFFFFC_Mismatch_2_Sense_+_Library_PoolT
TGCCTTACGCTTCTTGCAATCCAGGATTTGCAACGATTCTGTTATTGTTATTTTGTTATGAACTATAGGATTCTGTTATTGCA
>Frequency_1_QualityScore_FFHHHHHJJJJHJJJJJJJJJHIJJJJIIGIJJHIIJJJJJGIIJJIJJJIIJIJGIIIJJIIJJJJIJIHIJJJJHGHHGHFFDFEF@DEEEE_Mismatch_0_Sense_+_Library_PoolT
TGCAATCCAGGATTTGCAACGATTCTGTTATTGTTATTTTGTTATGAACTATAGGATTCTGTTATTGTTATCTTGTTATGAACTATAGTGTAAA
>Frequency_1_QualityScore_FFHHHHHJJJJJJJIJJJJJJJHJJJJJJJJIJJJJIJJJJJJJJIIJJJJIJJIJJJJGIIJJJJJIIJIJJJJJJGHIIJEHHHGHFFFFFF_Mismatch_0_Sense_+_Library_PoolT
ATTCTGTTATTGTTATTTTGTTATGAACTATAGGATTCTGTTATTGTTATCTTGTTATGAACTATAGTGTAAATTGGTTTCTATGGAGATATCA
>Frequency_1_QualityScore_FFFHHHH+CGIJJJJIJHIIJJJJJIJIJIJIJJJIJEGJJIIIIJJIJIJJJJJJJIHEEHGGHFFFFEFFEDEECECA>CA@ACDDCDDDDE_Mismatch_1_Sense_+_Library_PoolT
TGTGGGAGAGGCATCATAATGCCTTACGCTTCTTGCAATCCAGGATTTGCAACGATTCTGTTATTGTTATTTTGTTATGAACTATAGGATTCTG
>Frequency_1_QualityScore_;ACBFFHFBHIGIICEFFHIIHEHIGEHHIIDGIGGIIGBGHIIIIIIIIIHGIIG:CGGHIIIIEHIFCECHEHEE@DEEECEC@_Mismatch_1_Sense_+_Library_PoolT
TTACGCTTCTTGCAATCCAGGATTTGCAACGATTCTGTTATTGTTATTTTGTTATGAACTATAGGATTCTGTTATTGTTATCTTGA
>Frequency_1_QualityScore_DEHHHHHIIIIIIIIIIII4CGGHIIEEEHIIIIIHGIIIIHIIIIIIII_Mismatch_1_Sense_+_Library_PoolT
GATTCTGTTATTGTTATTTGGTTATGAACTATAGGATTCTGTTATTGTTA
>Frequency_1_QualityScore_FFHHHHHJJIJJJJJJJJJJJIGHIJFIJJJIJJJJJJHIIJJJJJIJJJJIJIJIJJIJIJJJJJJJIEHHEFFFFFBDDFEEDECCDEDDED_Mismatch_0_Sense_+_Library_PoolT
CTTACGCTTCTTGCAATCCAGGATTTGCAACGATTCTGTTATTGTTATTTTGTTATGAACTATAGGATTCTGTTATTGTTATCTTGTTATGAAC
>Frequency_1_QualityScore_FFHHHHGJJJJJJIIJIJJIIJJJJIJIJJJJJJJJJIIGIJJJJIJIJJJJJIJIJJJIJIJJDHIHGCFHGIHGIFHIGHCHDFE_Mismatch_1_Sense_+_Library_PoolT
CAACGATTCTGTTATTGTTATTTTGTTATGAACTATAGGATTCTGTTATTGTTATCTTGTTATGAACTATAGTGTAAATTGGTTTCA
>Frequency_1_QualityScore_FFHHHHHJJJJIJJJJJIJJIIIJJGIJJJJIIJJJJIJJIJJJJGHGIIIIJIHIHIIIIJJJJJJJFCFHIIJIJEIGHHHHHHFFEFFFFE_Mismatch_0_Sense_+_Library_PoolT
TTGTTATTTTGTTATGAACTATAGGATTCTGTTATTGTTATCTTGTTATGAACTATAGTGTAAATTGGTTTCTATGGAGATATCATTACTTTTT
>Frequency_1_QualityScore_FFHHHHHJJJJJJJJJJJJIJJJJJJJGIJJJIJJJJJJJJJIJJJJIJJJJJIJJJJJJJIJIJJIIJHIHGIIGHIJGHHHHEFFFE_Mismatch_1_Sense_+_Library_PoolT
TGCAACGATTCTGTTATTGTTATTTTGTTATGAACTATAGGATTCTGTTATTGTTATCTTGTTATGAACTATAGTGTAAATTGGTTTCA
>Frequency_1_QualityScore_FFHHHHHJJJJJJJJJJJJJJJJJJJJIJJJJJJJJJJJJGIJJJJJJJJJJJJJHJJJJJHIIJJJJJJIJJJHHHHHH_Mismatch_0_Sense_+_Library_PoolT
CCAGGATTTGCAACGATTCTGTTATTGTTATTTTGTTATGAACTATAGGATTCTGTTATTGTTATCTTGTTATGAACTAT
>Frequency_1_QualityScore_FFHHBFHIIJJIJIIIIJJJJGIJIJIIJJJJJJJJJJIJJJJIJJIJJJJIIJIJEIHIIJJJIEIJHEEHHG_Mismatch_0_Sense_+_Library_PoolT
TTACGCTTCTTGCAATCCAGGATTTGCAACGATTCTGTTATTGTTATTTTGTTATGAACTATAGGATTCTGTTA
>Frequency_1_QualityScore_FFHHHHHJJJJJJIJJJJJJJJJJJJJJJJJIJJJGGIJJJJJIJJJJJJIJIJJJJJIJJJJHIIJJJJHHE_Mismatch_1_Sense_+_Library_PoolT
CTTGCAATCCAGGATTTGCAACGATTCTGTTATTGTTATTTTGTTATGAACTATAGGATTCTGTTATTGTTAA
>Frequency_1_QualityScore_FFHHHGHJIIIGGHHHHIJIIJIJJIFJHHIIICIGIIJIIIAHHGIIIJJHIIHIJJJJJJIIJJJGI@GGEGHGHHGHAEHFHADEFFFCD>_Mismatch_0_Sense_+_Library_PoolT
TTGCAACGATTCTGTTATTGTTATTTTGTTATGAACTATAGGATTCTGTTATTGTTATCTTGTTATGAACTATAGTGTAAATTGGTTTCTATGG
>Frequency_1_QualityScore_FFHHHHHJJJJJJIJIJJIIIIJJJJJIIIIJJJJJJJJJJIIIIJJIJGGIIJIJJJJJJIJJIIIIJFGIIJGG@EHHHHHHCBDFFFFEDD_Mismatch_0_Sense_+_Library_PoolT
TGCAACGATTCTGTTATTGTTATTTTGTTATGAACTATAGGATTCTGTTATTGTTATCTTGTTATGAACTATAGTGTAAATTGGTTTCTATGGA
>Frequency_1_QualityScore_FFHHHHHJJJJGIIJJJJJJJJJJJJJIJIJJJIJJIJJJJIJJJJIIJJJJJJJJJJJJJIIJJJJJII_Mismatch_0_Sense_+_Library_PoolT
TGCAATCCAGGATTTGCAACGATTCTGTTATTGTTATTTTGTTATGAACTATAGGATTCTGTTATTGTTA
>Frequency_1_QualityScore_FFHHHHHJJJJJJJJJJJJJJJJJJJJJJJJJJJIJJIJJJJJJJJJJJJJJJJJIJJJIJGJJHHHHHHEFFFFFEEEEEEEDDDEDDDEDDD_Mismatch_1_Sense_+_Library_PoolT
GAGGCATCATAATGCCTTACGCTTCTTGCAATCCAGGATTTGCAACGATTCTGTTATTGTTATTTTGTTATGAACTATAGGATTCTGTTATTGT
>Frequency_1_QualityScore_FFHHHHHJJJJGIIJJJJJJJJJJJGIJJJIJJJJJJIJJJIIHHEGIIIIHIJJJFIJJCHFHGHHHF@DCEFEEEEECEDDD_Mismatch_0_Sense_+_Library_PoolT
TGTGGGACAGGCATCATAATGCCTTACGCTTCTTGCAATCCAGGATTTGCAACGATTCTGTTATTGTTATTTTGTTATGAACTA
>Frequency_1_QualityScore_FFHHHFHJJDHJIIJJJHIJHIIJJJJJIJIIJJJJFHIJIJHIJIIJJJGIJIJGGHIIIIJJGIIIJHHEEHHHFE_Mismatch_2_Sense_+_Library_PoolT
TACGCTTCTTGCAATCCAGGATTTGCAACGATTCTGTTATTGTTATTTTGTTATGAACTATAGGATTCTGTTATTGCA
>Frequency_1_QualityScore_FFDHHDHIJJIIFHCAEFEHHHIGIGGIIIJIIJIIJIIJICIIIJJJIIIJICGHIGGGICHGGGGGHHGCHHIEHEHCC_Mismatch_2_Sense_+_Library_PoolT
TTCTTGCAATCCAGGATTTGCAACGATTCTGTTATTGTTATTTTGTTATGAACTATAGGATTCTGTTATTGTTATCTTGGA
>Frequency_1_QualityScore_DDHHHGHJJJJJJJIIJJJJJJJJJJIJJJJHIJIJJJJJJJJJJIJJIHGGHHHHFFFFFFEEEEEEECDDCCEDD_Mismatch_1_Sense_+_Library_PoolT
TTCTTGCAATCCAGGATTTGCAACGATTCTGTTATTGTTATTTTGTTATGAACTATAGGATTCTGTTATTGTTATCA
>Frequency_1_QualityScore_FFHHHHHJJJJJJJJIJJJJIJJJJIJJJJJIJJJJJIJJIJJJJJJJJJIIJJIJJJJHJJJIJJJIJHHGIIJJHHHHFHHFCCDFFEEEDE_Mismatch_0_Sense_+_Library_PoolT
TTCTTGCAATCCAGGATTTGCAACGATTCTGTTATTGTTATTTTGTTATGAACTATAGGATTCTGTTATTGTTATCTTGTTATGAACTATAGTG
>Frequency_1_QualityScore_FFHFHFFIIIJJJJIJDGBHGEGGHHIEIIG:GHGIIDGHJIIIDBFGHGGGHGHIJJJJIJIIJIGGECEHHFFFDF@DEEDEECED_Mismatch_1_Sense_+_Library_PoolT
CTTACGCTTCTTGCAATCCAGGATTTGCAACGATTCTGTTATTGTTATTTTGTTATGAACTATAGGATTCTGTTATTGTTATCTTGTA
>Frequency_1_QualityScore_FFHHHHHJJJJJJJJJJJJJHHIIJJJJJJJGIJJJJJJJJIJJJJJGIJIJJHIJJJJJJJJJJJHHHAEHHHHDFFFFFDEEEEEDDDD_Mismatch_0_Sense_+_Library_PoolT
TCATAATGCCTTACGCTTCTTGCAATCCAGGATTTGCAACGATTCTGTTATTGTTATTTTGTTATGAACTATAGGATTCTGTTATTGTTAT
>Frequency_1_QualityScore_FFHHDHGIIIGJJFGGIIJGHIBFGGGJIJJIIBGHJIIJIJJGIIIJJIJHIGIJJIJFHIGGDIIGGEGEEF_Mismatch_1_Sense_+_Library_PoolT
AGGATTTGCAACGATTCTGTTATTGTTATTTTGTTATGAACTATAGGATTCTGTTATTGTTATCTTGTTATGAC
>Frequency_1_QualityScore_FFHHHHHJJJJJJJJJJJJJJIJJJJJJIJJIJJJJJJJJJJJJJJIJJJJJJJIJJHIJGIHIJIIJHEHHHHHFFFFFFFEFEEDDEDCECD_Mismatch_0_Sense_+_Library_PoolT
TTACGCTTCTTGCAATCCAGGATTTGCAACGATTCTGTTATTGTTATTTTGTTATGAACTATAGGATTCTGTTATTGTTATCTTGTTATGAACT
>Frequency_1_QualityScore_FFGHHHHJIHIEHIJJIIIGIGHIJJIIJJJIIIIJJIJJJJJIHHGHIJJIIIJIIJJJHHGIIIHIIGCGGJHIIJJIHHFEHCDEFFFFEE_Mismatch_0_Sense_+_Library_PoolT
CTGTTATTGTTATTTTGTTATGAACTATAGGATTCTGTTATTGTTATCTTGTTATGAACTATAGTGTAAATTGGTTTCTATGGAGATATCATTA
>Frequency_1_QualityScore_DDFHFHHIIJIIHIJJJJJJFGHIGIIGGGIIGIJJEE:BFHGHIIJEIIJIHIJIIHGFHGHGJJJGGECGHIJGEE<A=@>DFF_Mismatch_0_Sense_+_Library_PoolT
ATTGTTATTTTGTTATGAACTATAGGATTCTGTTATTGTTATCTTGTTATGAACTATAGTGTAAATTGGTTTCTATGGAGATATCA
>Frequency_1_QualityScore_FDHHHFHJJJIIIJIGGIJIJIGIJJJJIIEIHJJIGGIGHHJJJJJJIIIJIJHIJJIJJJIJFIJIIAEFHGGFFFFFFEEEEECCCD_Mismatch_1_Sense_+_Library_PoolT
ATCATAATGCCTTACGCTTCTTGCAATCCAGGATTTGCAACGATTCTGTTATTGTTATTTTGTTATGAACTATAGGATTCTGTTATTGTA
>Frequency_1_QualityScore_FFHHHHHJJJJJJJJJJJJIJJJJJIJIJJIJJJJJJJIJJJJJJHHIIJJIJI_Mismatch_0_Sense_+_Library_PoolT
CAACGATTCTGTTATTGTTATTTTGTTATGAACTATAGGATTCTGTTATTGTTA
>Frequency_1_QualityScore_FFHHHHHJJJJJJJJJJJJJIIJJJJIJJJJJJJJJJIJJJJJJJJJJIJJJIJIJJJJJJJJJIJJIH_Mismatch_0_Sense_+_Library_PoolT
GGATTTGCAACGATTCTGTTATTGTTATTTTGTTATGAACTATAGGATTCTGTTATTGTTATCTTGTTA
>Frequency_1_QualityScore_FFHHHHHJJJJJJJJJJJJIGIJJIJJJGIJJJJJJJJJJJJJJIIIJJJHJIJJJJJJJIJJIIIJIIEHHHHHFFFFFFFEEEEE_Mismatch_0_Sense_+_Library_PoolT
TAATGCCTTACGCTTCTTGCAATCCAGGATTTGCAACGATTCTGTTATTGTTATTTTGTTATGAACTATAGGATTCTGTTATTGTTA
>Frequency_1_QualityScore_B?D+8AA@<AEGEB;EF;3C:?DC@BF9B*BG@FFD=:84=@BB)8=;CA67CEF3..?B?=;@AA;;;>;;;@3;ABBB??@AB:;>@5;;::_Mismatch_1_Sense_+_Library_PoolT
TTGGGTTGTGGGACAGGCATCATAATGCCTTACGCTTCTTGCAATCCAGGATTTGCAACGATTCTGTTATTGTTATTTTGTTATGAACTATAGG
>Frequency_1_QualityScore_FFHHHHHJJIJJJJJIJJJJJJJJJJIJJIIJJJIJJJJJJJIIIJJJJJJJFIJJJJJJII_Mismatch_0_Sense_+_Library_PoolT
AACTATAGGATTCTGTTATTGTTATCTTGTTATGAACTATAGTGTAAATTGGTTTCTATGGA
>Frequency_1_QualityScore_FFHHHHHJJJJJJJJJJJJJJJJJJJJJJJJJIJJGHJJJJJJJJIJJJJJIJIIJJJJJJJJJJIHHHHEHHFDFFFFDEEEEEEDC_Mismatch_0_Sense_+_Library_PoolT
GGCATCATAATGCCTTACGCTTCTTGCAATCCAGGATTTGCAACGATTCTGTTATTGTTATTTTGTTATGAACTATAGGATTCTGTTA
>Frequency_1_QualityScore_DDAHBHDHIIIHJJIJGHIJJIDIJJIGJGGECHGIJEEFIIJHHGDFFHIJIIIHJGHGIIGGIHGGGCEEFEEFFDCCEFDEEE@A;_Mismatch_0_Sense_+_Library_PoolT
CATAATGCCTTACGCTTCTTGCAATCCAGGATTTGCAACGATTCTGTTATTGTTATTTTGTTATGAACTATAGGATTCTGTTATTGTTA
>Frequency_1_QualityScore_FFHHHHHIJJJJJGJFIIIJHGIHIIIJJIJJJIJJJJBHIIIJJFIIIIIJJDHGEHIIJI/9BGIJGCFGCG_Mismatch_0_Sense_+_Library_PoolT
ATTTTGTTATGAACTATAGGATTCTGTTATTGTTATCTTGTTATGAACTATAGTGTAAATTGGTTTCTATGGAG
>Frequency_1_QualityScore_BEHADFFIGIIIIIJJEGEHGGHJEEHIJHIGDGAHIBFHIJJIJ###008B_Mismatch_2_Sense_+_Library_PoolT
ATTGTTATTTTGTTATGAACTATAGGATTCTGTTATTGTTATCTTNNNATGA
>Frequency_1_QualityScore_FFHHHHHJJJJJJJJJIJIJJJJHIIJJJJJJJIJJIJJIIJJJJIIJJIJJJIIJJJHGIIIJJJJHHEHHHCDFFFFFDE_Mismatch_0_Sense_+_Library_PoolT
CCTTACGCTTCTTGCAATCCAGGATTTGCAACGATTCTGTTATTGTTATTTTGTTATGAACTATAGGATTCTGTTATTGTTA
>Frequency_1_QualityScore_FFHHHHHIJJJJJJJJJJJJJJJJIIJIIJIIJJGJJJJJIJJIJJJJJJHIIJJJIJIJIJJIHHGHHHHFFFFFFFEEEEDEDDD_Mismatch_1_Sense_+_Library_PoolT
GCATCATAATGCCTTACGCTTCTTGCAATCCAGGATTTGCAACGATTCTGTTATTGTTATTTTGTTATGAACTATAGGATTCTGCTA
>Frequency_1_QualityScore_FFHHHHHJJJJJJJJIJJIJJJJIJJIJJJIIJIJJJJJJJJJJJJJGIIJFHIIJJJJJIFHIJJHHJIJ_Mismatch_0_Sense_+_Library_PoolT
TTTGTTATGAACTATAGGATTCTGTTATTGTTATCTTGTTATGAACTATAGTGTAAATTGGTTTCTATGGA
>Frequency_1_QualityScore_FFHHGHHIEHIEHEHGCHGIIJJJDHHGJJHIJJFIJJJJGHEIIIIJIJJJJJJJIJJHHGGHIEEFAEHFFFDFF_Mismatch_0_Sense_+_Library_PoolT
GCCTTACGCTTCTTGCAATCCAGGATTTGCAACGATTCTGTTATTGTTATTTTGTTATGAACTATAGGATTCTGTTA
>Frequency_1_QualityScore_FFHHHHHJIJJJJJJJJJJIJJIIIJIJJJJJJJIJJJJJJJJJJJHIHIIHIJJJIJIIDHIJJJJJJHIJIHG_Mismatch_0_Sense_+_Library_PoolT
CTTCTTGCAATCCAGGATTTGCAACGATTCTGTTATTGTTATTTTGTTATGAACTATAGGATTCTGTTATTGTTA
>Frequency_1_QualityScore_FFHHHHHJJJJJJJJJIJJJJJJJJJJJJJJJJJJJIJJJJJJJIGIJIJJIJJJIJJHHHEH@HFFFFFFFEEEEEDEDACCDDDDDCDDDCD_Mismatch_0_Sense_+_Library_PoolT
TTGTGGGACAGGCATCATAATGCCTTACGCTTCTTGCAATCCAGGATTTGCAACGATTCTGTTATTGTTATTTTGTTATGAACTATAGGATTCT
>Frequency_1_QualityScore_FFHHHGHJJJIJJJJJJJJIJJJIJJIIIJJJJJJHJJJJJJIJIJIJIIHIJIIJJJIIIJIGIJGEHIIJJJJJIJHGHHHHFFFFF_Mismatch_1_Sense_+_Library_PoolT
GTTATGAACTATAGGATTCTGTTATTGTTATCTTGTTATGAACTATAGTGTAAATTGGTTTCTATGGAGATATCATTACTTTTTGTCCA
>Frequency_1_QualityScore_FFHHHHHJJJJJJJJIJJJJIJIGIIJJJJJJJJIJJJJJJIIJJJIJJJJJJJJIJJJIJJJJIJJJGFHHIJJJJJCHIHHHHHHFF_Mismatch_0_Sense_+_Library_PoolT
GATTCTGTTATTGTTATTTTGTTATGAACTATAGGATTCTGTTATTGTTATCTTGTTATGAACTATAGTGTAAATTGGTTTCTATGGAG
>Frequency_1_QualityScore_BAFBABH@8+AAFHHBHGGIEGHAHGHIH?DFHIGGEGFGE@GIIIIGDFA<B?@FGIIIGAB@FC_Mismatch_2_Sense_+_Library_PoolT
TTTGCAACGATTCTGTTATTGTTATTTTGTTATGAACTATAGGATTCTGTTATTGTTATCTTGCCA
>Frequency_1_QualityScore_FFHHHHGJJIJJJJJJJIJJJJJJJJIJJJJJIJJIJJIJJJJJJJJJHIJJJJJJJJJJJJIHIIIJJHHHHHHHFFFFFFEEC_Mismatch_1_Sense_+_Library_PoolT
ATGCCTTACGCTTCTTGCAATCCAGGATTTGCAACGATTCTGTTATTGTTATTTTGTTATGAACTATAGGATTCTGTTATTGTCA
>Frequency_1_QualityScore_FFHHHHHJJJIHIJJFHHIEIJJJGGHGJIGGJGIJJCGGIJIJIFHIEIIIII_Mismatch_1_Sense_+_Library_PoolT
CAACGATTCTGTTATTGTTATTTTGTTATGAACTATAGGATTCTGTTATTGTCA
>Frequency_1_QualityScore_FFHHHHHJJIJIJJJJJJJJIIJJJJJJJJJJJJJGJJIJJIJJIJJIJIHIIJJJHIJJIJHHCHFHFFFEFFDCECEEEDDEDDCD_Mismatch_0_Sense_+_Library_PoolT
GCATCATAATGCCTTACGCTTCTTGCAATCCAGGATTTGCAACGATTCTGTTATTGTTATTTTGTTATGAACTATAGGATTCTGTTAT
>Frequency_1_QualityScore_FFHHHHHJJJJJJJJJJJJJJJJJJJJJJJJJJJIJIJJJJJJJJJJIJJIJJJJJ_Mismatch_1_Sense_+_Library_PoolT
GCATCATAATGCCTTACGCTTCTTGCAATCCAGGATTTGCAACGATTCTGTTATTA
>Frequency_1_QualityScore_DDBDH?FCDFHEFBBBCHIGEEHHEB?CDFFHBHEDACHIII_Mismatch_0_Sense_+_Library_PoolT
TATTGTTATTTTGTTATGAACTATAGGATTCTGTTATTGTTA
>Frequency_1_QualityScore_DFHHHHHIIJJJIIIIIIJJGIIIJJIIJJJIIJJIJIHIIII_Mismatch_0_Sense_+_Library_PoolT
ATTTTGTTATGAACTATAGGATTCTGTTATTGTTATCTTGTTA
>Frequency_1_QualityScore_FFHHHHHJJJJJJJJJJJJJIJJJJJJJJJJJIGJJJJJJJJJIJJIIIGIJJIIGIIJJJJJFGIJJIGHIJJIJIIJJHHHHHHHFFFFEED_Mismatch_1_Sense_+_Library_PoolT
ATTTTGTTATGAACTATAGGATTCTGTTATTGTTATCTTGTTATGAACTATAGTGTAAATTGGTTTCTATGGAGATATCATTACTTTTTGTCAA
>Frequency_1_QualityScore_FFHHHHHJJJJIIJHIJJJJJJJJJJJJJJIIIJJJIIJJJJJJIIJJJIJIJIIIIJJJJJJJJJIJJGIIJ_Mismatch_0_Sense_+_Library_PoolT
TCTTGCAATCCAGGATTTGCAACGATTCTGTTATTGTTATTTTGTTATGAACTATAGGATTCTGTTATTGTTA
>Frequency_1_QualityScore_FFHHHHHJIJJJJJJJJJJJJJJJJJJJJJIJJJJJJJJJIJJIIJJJJJJJJJJJJJIIJIJJHGIJJJJJIIHG_Mismatch_0_Sense_+_Library_PoolT
AATCCAGGATTTGCAACGATTCTGTTATTGTTATTTTGTTATGAACTATAGGATTCTGTTATTGTTATCTTGTTAT
>Frequency_1_QualityScore_FFHHHHHJJJJJJJHJJJJJJJJJJJJJJJIJIJJJIJIJJJJJIIJJJIIJIJJJIIIJIIJJGIGIJEGIIJIJHHHHHHHFFFFFFEEDEE_Mismatch_0_Sense_+_Library_PoolT
TCTTGCAATCCAGGATTTGCAACGATTCTGTTATTGTTATTTTGTTATGAACTATAGGATTCTGTTATTGTTATCTTGTTATGAACTATAGTGT
>Frequency_1_QualityScore_FFHHGHHJJJJJJIJJJJJJJIJJJJJJJGJJJJJIIJJJJJJJJJJJGIIJJJJJJJIJJJJJJJJJJJHJIJJJHHHG_Mismatch_0_Sense_+_Library_PoolT
CTTGCAATCCAGGATTTGCAACGATTCTGTTATTGTTATTTTGTTATGAACTATAGGATTCTGTTATTGTTATCTTGTTA
>Frequency_1_QualityScore_FFHHHHHJJJJJIJJIJIJJIIJJJJJJJJJJGJJJJIJJJJJIJJJIJJJJJJJJJJIIIIJJJJIJIFHIJIJIJHHEHHHHGHFFFCFEEE_Mismatch_1_Sense_+_Library_PoolT
AGATTTGCAACGATTCTGTTATTGTTATTTTGTTATGAACTATAGGATTCTGTTATTGTTATCTTGTTATGAACTATAGTGTAAATTGGTTTCT
>Frequency_1_QualityScore_FFHGHHDHIGGIIIDHIBHIIDHGIIFIIIIIEHGIHIG>HHIBGIFHHIGFHHIDFGIDGFEHIIIGGIIHGIIIIGI_Mismatch_0_Sense_+_Library_PoolT
ATTGTTATTTTGTTATGAACTATAGGATTCTGTTATTGTTATCTTGTTATGAACTATAGTGTAAATTGGTTTCTATGGA
>Frequency_1_QualityScore_FFHHHHHJJJJJJIJJJIJJJIIHIJJJJJJJJJJJJJJIJJJJJIJJJJJJJJJIJJHIJJJJHHGHHHFFFFFFFEEEEEEEDEDDDDD_Mismatch_1_Sense_+_Library_PoolT
CCTTACGCTTCTTGCAATCCAGGATTTGCAACGATTCTGTTATTGTTATTTTGTTATGAACTATAGGATTCTGTTATTGTTATCTTGTTAG
>Frequency_1_QualityScore_FFHHHHHJJJJIJJJJJJJJJFJJIJJJJJJJJJJJJJJJJJJJJJGIJJJIHIIIJJIJHHIJJGIIHFHHEHFFFFFFCEDEEEEEDD_Mismatch_1_Sense_+_Library_PoolT
CATAATGCCTTACGCTTCTTGCAATCCAGGATTTGCAACGATTCTGTTATTGTTATTTTGTTATGAACTATAGGATTCTGTTATTGTTAC
>Frequency_1_QualityScore_EFHHHHHIJJJJJJJJIJ=GHIJJJJJJJJJJIGFHIIJJHIIIIJJJJJJIJIJJJIIIIJJJJIJJHHHHFFHHFFFFFFFEE_Mismatch_0_Sense_+_Library_PoolT
CGCTTCTTGCAATCCAGGATTTGCAACGATTCTGTTATTGTTATTTTGTTATGAACTATAGGATTCTGTTATTGTTATCTTGTTA
>Frequency_1_QualityScore_DD>DFFFBBFEC?F,:ECFDBFFHC<A?CCCFCEEGGIFIIEFFII@GFGG@DGGFEEFC_Mismatch_0_Sense_+_Library_PoolT
ATTCTGTTATTGTTATTTTGTTATGAACTATAGGATTCTGTTATTGTTATCTTGTTATGA
>Frequency_1_QualityScore_ADFBHFFII3CH?E@GG@E?B?<BFBH<D=9DBFHG>FGECHIIHGEFDG@FG4=C>=@8CECH;@GFC?EE;C?;??BBCCDCCAC@A@CD@5_Mismatch_1_Sense_+_Library_PoolT
ATAATGCCTCACGCTTCTTGCAATCCAGGATTTGCAACGATTCTGTTATTGTTATTTTGTTATGAACTATAGGATTCTGTTATTGTTATCTTGT
>Frequency_1_QualityScore_FFHHHHHJJJJJJJJJJJIIJJJJJJJJJJJJJJJJJJJJJJJIJJJJIGIJJIJJJJEIJJJJJJJHEAEHHHFFFFFEFEEEEEEEECDDDD_Mismatch_0_Sense_+_Library_PoolT
CGCTTCTTGCAATCCAGGATTTGCAACGATTCTGTTATTGTTATTTTGTTATGAACTATAGGATTCTGTTATTGTTATCTTGTTATGAACTATA
>Frequency_1_QualityScore_FFGDHFHGIIIJJIIGGIGIJIHIIGGIGIIIIGIIIJJJEIIJJJHHGHD49<DBFHBGHHIGIJIIGDEHJGIIFFHHHHECFD_Mismatch_0_Sense_+_Library_PoolT
CTTCTTGCAATCCAGGATTTGCAACGATTCTGTTATTGTTATTTTGTTATGAACTATAGGATTCTGTTATTGTTATCTTGTTATGA
>Frequency_1_QualityScore_FFHHHFFJIIIIIHIIIIIJJJJJJJJJJGIIIJJHIIJJJJJHIIJIJHIICHIIJGGIIJJHGGGIJJJGHGIHGHEHFE:BCEFFEEDDEF_Mismatch_0_Sense_+_Library_PoolT
CTTGCAATCCAGGATTTGCAACGATTCTGTTATTGTTATTTTGTTATGAACTATAGGATTCTGTTATTGTTATCTTGTTATGAACTATAGTGTA
>Frequency_1_QualityScore_FFHGHHHJJJJJJJJJJJJJJJJJJJJJJJJJJJJJGIJJJJJJJJJJIJJJIJJJJJHIJJJJJJHHHHHFFFFFFFEDECEDDEDDDEDDDC_Mismatch_2_Sense_+_Library_PoolT
AGGCATCATAATGCCTTACGCTTCTTGCAATCCAGGATTTGCAACGATTCTGTTATTGTTATTTTGTTATGAACTATAGGATTCTGTTATTGCA
>Frequency_1_QualityScore_FFHHHHHIJJJJJJJJJIJJJJJJIJJJJJJJJJJIJJJJJJJJJJJJJJIIJJHIIIJJJJIIGHGGIHIJFHHJJJJJJHGHG_Mismatch_0_Sense_+_Library_PoolT
GTTATTGTTATTTTGTTATGAACTATAGGATTCTGTTATTGTTATCTTGTTATGAACTATAGTGTAAATTGGTTTCTATGGAGAT
>Frequency_1_QualityScore_FFHHHHHJJJIHJJJJJJJJJJJJIIIJJJJJJJJJJJIJJJJIJGIJJIJIJJIJIJJIJJI_Mismatch_1_Sense_+_Library_PoolT
CAACGATTCTGTTATTGTTATTTTGTTATGAACTATAGGATTCTGTTATTGTTATCTTGTTAA
>Frequency_1_QualityScore_DDHHHHGJJJIJJJJJJIJJJJJJJJJJIJJJJJJJJJIJJJIIJJJJJJJIJJJGHHHHHCFF_Mismatch_0_Sense_+_Library_PoolT
TTGTGGGACAGGCATCATAATGCCTTACGCTTCTTGCAATCCAGGATTTGCAACGATTCTGTTA
>Frequency_1_QualityScore_FFHHHHHJJJGIJJHIIJJJJJJJJJJIIIJJJJJJJJJJJJJJJJJJJJJJIIJJJIIHJIIHIGIJJIJJHIIJJJJGGHHFHGHFFFFFFF_Mismatch_0_Sense_+_Library_PoolT
TTATTGTTATTTTGTTATGAACTATAGGATTCTGTTATTGTTATCTTGTTATGAACTATAGTGTAAATTGGTTTCTATGGAGATATCATTACTT
>Frequency_1_QualityScore_FFHHHHHJJJJJJJJJJJJJIJJJIJJJGIJJIEHIJJJJJJJIJJIGIIJJJCHGJIGGIHIIJIEGHEFHHGHFFFFFFEED_Mismatch_1_Sense_+_Library_PoolT
TCATAATGCCTTACGCTTCTTGCAATCCAGGATTTGCAACGATTCTGTTATTGTTATTTTGTTATGAACTATAGGATTCTGCTA
>Frequency_1_QualityScore_EDFHHFFGGIGIJIJJIHJIJJJJJIII_Mismatch_1_Sense_+_Library_PoolT
TATGAACTATAGGATTCTTTTATTGTTA
>Frequency_1_QualityScore_DDD4CFHGGDGHE9FGHEG@G@G@DHGII?FGIIIIDCGGIIIIIDGEICGBFEE>D@AF@HG@FHIICCEI_Mismatch_0_Sense_+_Library_PoolT
CTTGCAATCCAGGATTTGCAACGATTCTGTTATTGTTATTTTGTTATGAACTATAGGATTCTGTTATTGTTA
>Frequency_1_QualityScore_FDDHHHHIEGEGHIHGHGIEHFCHIIBHHIIGICDHEFFHEIEDIIFF<DGFDDHDDBG?BGIG4BFHG8CDHIJIJDHECEHFHHEFFFBDDC_Mismatch_0_Sense_+_Library_PoolT
ATTGTTATTTTGTTATGAACTATAGGATTCTGTTATTGTTATCTTGTTATGAACTATAGTGTAAATTGGTTTCTATGGAGATATCATTACTTTT
>Frequency_1_QualityScore_DEABFFHEFBEHHFHIEGECEHIHHIFGIIGEHCFFFDGCGIG9DDGBHH>FIIGDH=BHGIHII_Mismatch_1_Sense_+_Library_PoolT
ATCCAGGATTTGCAACGATTCTGTTATTGTTATTTTGTTATGAACTATAGGATTCTGTTATTGAT
>Frequency_1_QualityScore_FFGHHHHJJJIJJJJJJIJIJJGHIIJJIJIHIJJJFIJJJIHHHIJIGGIIJIIBFEIHIIJJIHIJJHIIIGHGGHGHHHGHGHGFFFFFDD_Mismatch_0_Sense_+_Library_PoolT
TTATTTTGTTATGAACTATAGGATTCTGTTATTGTTATCTTGTTATGAACTATAGTGTAAATTGGTTTCTATGGAGATATCATTACTTTTTGTC
>Frequency_1_QualityScore_FFHHHHHJJJJJJJJJJJJJJJJJJJJJJJJJJJJIJIJJJJJJIJJIHJJJJIIJJ_Mismatch_0_Sense_+_Library_PoolT
CAGGCATCATAATGCCTTACGCTTCTTGCAATCCAGGATTTGCAACGATTCTGTTAT
>Frequency_1_QualityScore_BDHDFFB@BHBHICFDEFFG@AE>FH?<FH>FHGAFBBGGC??CBDDFD<:BFB?BFH?FHIICE<B8;_Mismatch_0_Sense_+_Library_PoolT
GTTATGAACTATAGGATTCTGTTATTGTTATCTTGTTATGAACTATAGTGTAAATTGGTTTCTATGGAG
>Frequency_1_QualityScore_FFHHHHHJJIHIJIIJJJJJJIJJIIJJIIGIJIIIIHGJJJJJJIJJJHJIJHIIIDFDGEIJIIJGGGGIGIJJIJJJEHHHHHHFDEDFFD_Mismatch_0_Sense_+_Library_PoolT
TGTTATTTTGTTATGAACTATAGGATTCTGTTATTGTTATCTTGTTATGAACTATAGTGTAAATTGGTTTCTATGGAGATATCATTACTTTTTG
>Frequency_1_QualityScore_FFHHDHFHIHGIIIIII4FHHIIIIHGI<CFHJJGDCFCGEIIGHGDBGIGDGIIHIJFIHIG_Mismatch_0_Sense_+_Library_PoolT
AGGATTCTGTTATTGTTATCTTGTTATGAACTATAGTGTAAATTGGTTTCTATGGAGATATCA
>Frequency_1_QualityScore_FFHHHHHJJJJJJJJJJJJJJJJJJIJJJJJJJJJJJJIJJJIJJJJJJJJJJIJJJJJJJIJJJJJJJJ_Mismatch_0_Sense_+_Library_PoolT
AGGATTTGCAACGATTCTGTTATTGTTATTTTGTTATGAACTATAGGATTCTGTTATTGTTATCTTGTTA
>Frequency_1_QualityScore_EF<FDHDDBFHGHIHADDCFHCEBD?:?CFGIGDGAEFGGDD9BFFIEFGE=C@/@FHEC@7@DCCDHCC:AACFE;@?_Mismatch_0_Sense_+_Library_PoolT
ATGCCTTACGCTTCTTGCAATCCAGGATTTGCAACGATTCTGTTATTGTTATTTTGTTATGAACTATAGGATTCTGTTA
>Frequency_1_QualityScore_FFHHHHHJJJJJJJJJJJJJJJJHIJJJJJJJJJIJJJJIJJIIIJJJJJIIIIJJIJJJJIIJJGIJJIIJIIJJJIJJHHHHHHFFFFF_Mismatch_1_Sense_+_Library_PoolT
TTGTTATGAACTATAGGATTCTGTTATTGTTATCTTGTTATGAACTATAGTGTAAATTGGTTTCTATGGAGATATCATTACTTTTTGTCCA
>Frequency_1_QualityScore_FFGHHHGJIIJJIJIJIGJJJJJJIIJJJHGIJJJJJJJJJJH_Mismatch_0_Sense_+_Library_PoolT
TTGTTATGAACTATAGGATTCTGTTATTGTTATCTTGTTATGA
>Frequency_1_QualityScore_FFHHHHHJJJJJJJJJJIJJGIIJJJJJJJJJJJJJIJJJJJIJEIIIJJIJIJJIJIJJJJIJIJJIIGEHFHHHHFFFFFFEEE_Mismatch_1_Sense_+_Library_PoolT
TACGCTTCTTGCAATCCAGGATTTGCAACGATTCTGTTATTGTTATTTTGTTATGAACTATAGGATTCTGTTATTGTTATCTTGTA
>Frequency_1_QualityScore_FFHHHHHJJJJJJJJJJJJJIHGJJJJIIJIJJJIIIJJJHGJJJJJHIJJIIJIHIJJJJHIIG_Mismatch_1_Sense_+_Library_PoolT
CCAGGATTTGCAACGATTCTGTTATTGTTATTTTGTTATGAACTATAGGATTCTGTTATTGTTAA
>Frequency_1_QualityScore_FFGHGHHJJJJIJJIJJJJJJJIIIIJJJIJIJJJJJIJDHGGIJIIJJEIJJJJGHGIJHFHGGGHFFFEFFEEEEECEDECCDDDDEDCDDD_Mismatch_1_Sense_+_Library_PoolT
GACAGGCATCATAATGCCTTACGCTTCTTGCAATCCAGGATTTGCAACGATTCTGTTATTGTTATTTTGTTATGAACTATAGGATTCTGTTATA
>Frequency_1_QualityScore_DDFFFHAHIIIIEIHIIIIIEIHIGGGGIIIII@GECGGGEEGIGHHIEGHIEIIIHIII_Mismatch_0_Sense_+_Library_PoolT
TCCAGGATTTGCAACGATTCTGTTATTGTTATTTTGTTATGAACTATAGGATTCTGTTAT
>Frequency_1_QualityScore_FFHHGFHIIJJIGIJJJIJIIJJJIIJJJJGIJJIIJJJIIJJJIGHI_Mismatch_0_Sense_+_Library_PoolT
CAACGATTCTGTTATTGTTATTTTGTTATGAACTATAGGATTCTGTTA
>Frequency_1_QualityScore_))0@C@:B?@D?EEE49DD9D>BD;)?9B@>>D@6DCDIIIBC;ADC@CECCCED.?CDC37@A;;;7?366@;;;>5>A:>A3;>A>>AAADA_Mismatch_1_Sense_+_Library_PoolT
CGCCTTACGCTTCTTGCAATCCAGGATTTGCAACGATTCTGTTATTGTTATTTTGTTATGAACTATAGGATTCTGTTATTGTTATCTTGTTATG
>Frequency_1_QualityScore_FFHHHHHJJIJJJJJIJJIIJJJIJIJJJIIJJJJIJJJJJJJJIIJJIJIJGIJJIIIIJJJJJJHIGCGGIIJIJJJJHHHHGHHFFFFFDC_Mismatch_0_Sense_+_Library_PoolT
GTTATTTTGTTATGAACTATAGGATTCTGTTATTGTTATCTTGTTATGAACTATAGTGTAAATTGGTTTCTATGGAGATATCATTACTTTTTGT
>Frequency_1_QualityScore_FFHHHHFIIIIJHIJJJJFIHHIIJJGJJJGGIIJIIIIIIIIJJJIIIJJGIJJJ_Mismatch_1_Sense_+_Library_PoolT
GCAACGATTCTGTTATTGTTATTTTGTTATGAACTATAGGATTCTGTTATTGTTAA
>Frequency_1_QualityScore_FFGHHDHIIJJHJGIJIGHDHIIGGHHEHHIIIIIJGHJDAGHIIFHHJJDIEGIHIJJIJDHIA_Mismatch_0_Sense_+_Library_PoolT
CAACGATTCTGTTATTGTTATTTTGTTATGAACTATAGGATTCTGTTATTGTTATCTTGTTATGA
>Frequency_1_QualityScore_FFHHHHHJJJIJJJJJJJJJJJJIJJJJJJJJIJJJJJJJJIIHHCHHHFFFFFFFCEEEEEEEDDEDDDDDEDDDDEDDEDDDDDEEEEEEEE_Mismatch_0_Sense_+_Library_PoolT
GCAATCCAGGATTTGCAACGATTCTGTTATTGTTATTTTGTTATGAACTATAGGATTCTGTTATTGTTATCTTGTTATGAACTATAGTGTAAAT
>Frequency_1_QualityScore_FFHHHHHJJJJJJJJJJJJJJJJJJGIJJJJJIJJJIJJJJIJJJJIGIIJIJIJGIIIJGGGIIGHHHFHHFFFDFFEEDEDE_Mismatch_0_Sense_+_Library_PoolT
TGCCTTACGCTTCTTGCAATCCAGGATTTGCAACGATTCTGTTATTGTTATTTTGTTATGAACTATAGGATTCTGTTATTGTTA
>Frequency_1_QualityScore_FFHGHHHJJJJJJIIJJJJJJI_Mismatch_0_Sense_+_Library_PoolT
CTATAGGATTCTGTTATTGTTA
>Frequency_1_QualityScore_FFHHHHHJIJJJIJJJJJJJJJJIIJJJJIJHHJJJJJJIJJJJJJJIJJIIIJJIIIJIIIJIJIJJJJIJJJJJJJGFHHHHHGFFBDDEEE_Mismatch_0_Sense_+_Library_PoolT
GATTTGCAACGATTCTGTTATTGTTATTTTGTTATGAACTATAGGATTCTGTTATTGTTATCTTGTTATGAACTATAGTGTAAATTGGTTTCTA
>Frequency_1_QualityScore_FFHHHHFIJJJJJJJJJJJJJJJJGIJJIJJJJJJJJJJJJIJJJJJJJIJJJJJJJJJJJJJJJJIJJIJJHHHH_Mismatch_0_Sense_+_Library_PoolT
TCCAGGATTTGCAACGATTCTGTTATTGTTATTTTGTTATGAACTATAGGATTCTGTTATTGTTATCTTGTTATGA
>Frequency_1_QualityScore_FFHHHHHJJJJJJJJJJJJJJJJJJJJJJJJJJJJJJJJJJJJIJJJJJIJIJJJJJIJJIIJJIJJIJHGHHHHFFDFFFFEEEE_Mismatch_1_Sense_+_Library_PoolT
AATGCCTTACGCTTCTTGCAATCCAGGATTTGCAACGATTCTGTTATTGTTATTTTGTTATGAACTATAGGATTCTGTTATTGTCA
>Frequency_1_QualityScore_FFHHHHHJJIJJJJJJJJJJJJJJJJJJIJJHJJJJJJJJJJJIJJJJJJJJJIJJIIJJJJJJIIHIIHHIJJGHIJI_Mismatch_1_Sense_+_Library_PoolT
CTGTTATTGTTATTTTGTTATGAACTATAGGATTCTGTTATTGTTATCTTGTTATGAACTATAGTGTAAATTGGTTTCA
>Frequency_1_QualityScore_FFHHHHHJJGIJJJJJJJJJJJJGGIJJJIJJJJJIIJJJJJIHIJJJJIJJGIIIIIIHJIIJJFHIJ@GEIJGEEHIHGGHHHGFFFFFFDA_Mismatch_1_Sense_+_Library_PoolT
TTTATTTTGTTATGAACTATAGGATTCTGTTATTGTTATCTTGTTATGAACTATAGTGTAAATTGGTTTCTATGGAGATATCATTACTTTTTGT
>Frequency_1_QualityScore_DDDF?8:CCE<FH;GDDDF?FBHGHBFH911?C@DH<GGHGFC8??BBGHBDGGD><C<8C>@=C@HIGGGHIII4?AE<A>C_Mismatch_0_Sense_+_Library_PoolT
CTTGCAATCCAGGATTTGCAACGATTCTGTTATTGTTATTTTGTTATGAACTATAGGATTCTGTTATTGTTATCTTGTTATGA
>Frequency_1_QualityScore_FFHHHHHIIIJIJJJJIIIJJIGICIGIIHHIJJJIIJIIJJJJJIJJHJIJJJJJJJJJJJHIJJJJJIJHJJHHHHHEFFFFFFFFEFEDD@_Mismatch_0_Sense_+_Library_PoolT
TCCAGGATTTGCAACGATTCTGTTATTGTTATTTTGTTATGAACTATAGGATTCTGTTATTGTTATCTTGTTATGAACTATAGTGTAAATTGGT
>Frequency_1_QualityScore_EEHHHHHJJIIJJJHJJJJJJJGIIIIII_Mismatch_0_Sense_+_Library_PoolT
TTATGAACTATAGGATTCTGTTATTGTTA
>Frequency_1_QualityScore_FFHHHHHJJJIIJJJJJJIJJJJJIJJIJJJJJIJJJJJJJJJIJIIIIIIIJIJJJIJIJIJJ_Mismatch_0_Sense_+_Library_PoolT
TGCAATCCAGGATTTGCAACGATTCTGTTATTGTTATTTTGTTATGAACTATAGGATTCTGTTA
>Frequency_1_QualityScore_FFHHHHHJJJJJJJJJIJJJIJJJJJJHGIJJJJJIJJJJJJJIHGIJJJJJJIJJJIIIIJGIJJFGIFHHHHHFFFFFFFEECE_Mismatch_0_Sense_+_Library_PoolT
AATGCCTTACGCTTCTTGCAATCCAGGATTTGCAACGATTCTGTTATTGTTATTTTGTTATGAACTATAGGATTCTGTTATTGTTA
>Frequency_1_QualityScore_FFHHHHHJJJIJJJJJJJJJIIJJJJJJJJJJJJJJJJJJJJIIJJJJJJJIJJJGIIJJJJJJJJJJJHHHHHHHFFF_Mismatch_1_Sense_+_Library_PoolT
TACGCTTCTTGCAATCCAGGATTTGCAACGATTCTGTTATTGTTATTTTGTTATGAACTATAGGATTCTGTTATTGTCA
>Frequency_1_QualityScore_FFHHHHHJJJJHJJJJJIJJJJJIIJJJJJJJJJJJHIIJJJJJGIIIJJJJJJIJJJJJJJJJJJJJJIHIJJJJHHHHFFFD_Mismatch_1_Sense_+_Library_PoolT
TGAACTATAGGATTCTGTTATTGTTATCTTGTTATGAACTATAGTGTAAATTGGTTTCTATGGAGATATCATTACTTTTTGTCA
>Frequency_1_QualityScore_FFHHHHHIIJJJJJJJJJJJJJJJJJJJJJJJJJJJJJJJJIJJJJIIGHJJJJJJIJHHHHFFFFFF_Mismatch_0_Sense_+_Library_PoolT
TGTGTTGTGGGACAGGCATCATAATGCCTTACGCTTCTTGCAATCCAGGATTTGCAACGATTCTGTTA
>Frequency_1_QualityScore_FFHHHHHJJJJJJJJJJJJJJJJJJJIJJJJJJJJJJJJGIJJJJJJJIJJJJJJJJJJJJII_Mismatch_0_Sense_+_Library_PoolT
CAGGATTTGCAACGATTCTGTTATTGTTATTTTGTTATGAACTATAGGATTCTGTTATTGTTA
>Frequency_1_QualityScore_FFHHHHHJIIJJIJJIJEIIJIJJJJGJJJJJJJIIJJIJIGHJJJJJJJIJIIJJGHGIJJJJIJIJHFGEHGFFFFDFFEEEEEE_Mismatch_0_Sense_+_Library_PoolT
GCATCATAATGCCTTACGCTTCTTGCAATCCAGGATTTGCAACGATTCTGTTATTGTTATTTTGTTATGAACTATAGGATTCTGTTA
>Frequency_1_QualityScore_FDHHHHHJJJJJJJJJJJJJJJJJJJJJJJJJJJJJJJJJJJJJJJIJJJJJJJJHGHFFFFFFFEEEECCEDEEDDDDEDCDDDD_Mismatch_0_Sense_+_Library_PoolT
GTTGTGGGACAGGCATCATAATGCCTTACGCTTCTTGCAATCCAGGATTTGCAACGATTCTGTTATTGTTATTTTGTTATGAACTA
>Frequency_1_QualityScore_DFHHHFDIIGGGEAEHIIJFGGDHEGHFHGIJIGIGIIJJJEIB<FHHGGHI@DHGJIGCGIJEIIIGE_Mismatch_1_Sense_+_Library_PoolT
CAATCCAGGATTTGCAACGATTCTGTTATTGTTATTTTGTTATGAACTATAGGATTCTGTTATTGTTAA
>Frequency_1_QualityScore_FFHHHHHJJJJIJJJIIJJJJJIIIIJJJJJJJJJJJJJJIIJJJJHIJIJJJJJJJJJIJJJJIJJHHHFHHHBEFFFFFEE_Mismatch_0_Sense_+_Library_PoolT
GCCTTACGCTTCTTGCAATCCAGGATTTGCAACGATTCTGTTATTGTTATTTTGTTATGAACTATAGGATTCTGTTATTGTTA
>Frequency_1_QualityScore_FFHHHHHIJJJIIJIJJIIIIJJJJHJJIIJJJIJJIIIIIIJIJIJIJJJGIIIJIIII@GGGIJJIJHIGCAACHHHGFF@?DDBEEDEEED_Mismatch_0_Sense_+_Library_PoolT
CAACGATTCTGTTATTGTTATTTTGTTATGAACTATAGGATTCTGTTATTGTTATCTTGTTATGAACTATAGTGTAAATTGGTTTCTATGGAGA
>Frequency_1_QualityScore_FFHHFHHIHIGGIIIHGGGHIJIIIHIGBFFHDGIGIJJJ@HIEGGIJJGGB_Mismatch_0_Sense_+_Library_PoolT
ACGATTCTGTTATTGTTATTTTGTTATGAACTATAGGATTCTGTTATTGTTA
>Frequency_1_QualityScore_DEDFDFHEHF:C@DHIIIIIIIGB<FCBEFECDG:BCFGIEGHEGHAFHGHGGIBFHG_Mismatch_1_Sense_+_Library_PoolT
CAGGATTTGCAACGATTCTGTTATTGTTATTTTGTTATGAACTATAGGATTCTGTTAC
>Frequency_1_QualityScore_FFHHHHHJJJJJJJJJJJJJJJJJJJJJJJJJJJJJIJJJJJJJJJJJJ_Mismatch_0_Sense_+_Library_PoolT
CATAATGCCTTACGCTTCTTGCAATCCAGGATTTGCAACGATTCTGTTA
>Frequency_1_QualityScore_DE?DFFDEHEEHICCHHEHHHH>DHHCIFGEGHHGHHGGIHIBGIHEFDGB9B>BBDGIHGFHGIFGGIGHGDG;_Mismatch_0_Sense_+_Library_PoolT
TTATTTTGTTATGAACTATAGGATTCTGTTATTGTTATCTTGTTATGAACTATAGTGTAAATTGGTTTCTATGGA
>Frequency_1_QualityScore_FFHHHHHJJJJJJJJJJJHHIJJJJJJJJJJJJIJIJJJJJJJJJJJJJJJJJJGHIIIJJIJJJIJJIIIHHHHHFH_Mismatch_1_Sense_+_Library_PoolT
ACGCTTCTTGCAATCCAGTATTTGCAACGATTCTGTTATTGTTATTTTGTTATGAACTATAGGATTCTGTTATTGTTA
>Frequency_1_QualityScore_FFHHHHHJIJJJJJJJJJJJJIJJJJJJJJIJJJJJJJHIJJJIJJJJJJJJGJJJJJHIIJJJHIG_Mismatch_0_Sense_+_Library_PoolT
AATCCAGGATTTGCAACGATTCTGTTATTGTTATTTTGTTATGAACTATAGGATTCTGTTATTGTTA
>Frequency_1_QualityScore_FFHHHHHJJJJJJJJJJJJIJJJJJJJJJJIIJJIJJJJJIJJJIJJJJJJJJ_Mismatch_0_Sense_+_Library_PoolT
GCATCATAATGCCTTACGCTTCTTGCAATCCAGGATTTGCAACGATTCTGTTA
>Frequency_1_QualityScore_FDHHHGHHIHIJJIJJJJJJIIJGIGJJJJJJJJJIIJJJJJJJJIJIIJIIJJIGIJJJEFHIHGHD@=CGHDGIJHCHHFFFFFFDEEECEE_Mismatch_0_Sense_+_Library_PoolT
GATTCTGTTATTGTTATTTTGTTATGAACTATAGGATTCTGTTATTGTTATCTTGTTATGAACTATAGTGTAAATTGGTTTCTATGGAGATATC
>Frequency_1_QualityScore_FFHGHFHIJJJIHIIJJJIGIIIIJIIJJJJJFHIIJJIJJJJJIJIJJJJJIJIIJJJEIHGGIJJIIEHHII_Mismatch_1_Sense_+_Library_PoolT
ATTGTTATTTTGTTATGAACTATAGGATTCTGTTATTGTTATCTTGTTATGAACTATAGTGTAAATTGGTTTCA
>Frequency_1_QualityScore_FFHHFHHJJJJIIJJJJJJJJJGIIJIJIJJJJJJJJJJHIIIIIIJJFHIIJJIIJJJJIG_Mismatch_1_Sense_+_Library_PoolT
CAGGATTTGCAACGATTCTGTTATTGTTATTTTGTTATGAACTATAGGATTCTGTTATTGTA
>Frequency_1_QualityScore_FFHHHHHJJIJJJJJIJJJJJJJJJJJJJIJJJJJGJEHIIIGHHIJJJJJIGHIJI_Mismatch_1_Sense_+_Library_PoolT
AACTATAGGATTCTGTTATTGTTATCTTGTTATGAACTATAGTGTAAATTGGTTTCA
>Frequency_1_QualityScore_DDFDFDHEGBGIBEGCHBGGIEHGGIICFGCGBGGGACE@D@BCHDEHEHHICGFG>FCHHDDHEIBE@=?EHFC>BC>B>@ACCDCC:A_Mismatch_2_Sense_+_Library_PoolT
ATCATAATGCCTTACGCTTCTTGCAATCCAGGATTTGCAACGATTCTGTTATTGTTATTTTGTTATGAACTATAGGATTCTGTTATTGCA
>Frequency_1_QualityScore_FFHHHHHJJJJJJJJJJJJJJJJJJJJJJIIJIJJJJJJJJJIJIJJJIIJJJJHIJJJJJJIJIJJGHAEHHHGFFFFFFEEEC_Mismatch_1_Sense_+_Library_PoolT
ATCATAATGCCTTACGCTTCTTGCAATCCAGGATTTGCAACGATTCTGTTATTGTTATTTTGTTATGAACTATAGGATTCTGTCA
>Frequency_1_QualityScore_FFHHHHHJJJIJJJFHIGIJGGIJJJJGIJJIIJHIIJIIJJIIIJJJJJGIGIJJJIGIIIEGIJJJHFHHGFFEFBFEFDEEDEEEDEDCDC_Mismatch_0_Sense_+_Library_PoolT
AATGCCTTACGCTTCTTGCAATCCAGGATTTGCAACGATTCTGTTATTGTTATTTTGTTATGAACTATAGGATTCTGTTATTGTTATCTTGTTA
>Frequency_1_QualityScore_BB>?<C?DGE@C@FCH<@FEHAE@EDGEGIBDC@?@BGCFDCDDBEFEIIFIIIIGFFFFG4=@EC_Mismatch_0_Sense_+_Library_PoolT
ATGCCTTACGCTTCTTGCAATCCAGGATTTGCAACGATTCTGTTATTGTTATTTTGTTATGAACTA
>Frequency_1_QualityScore_FFHHHHGJJJJJJIJJJJJJJJJIJJJJJJIIIIJIIIJJJJJJJJJJH_Mismatch_2_Sense_+_Library_PoolT
CATAATGCCTTACGCTTCTTGCAATCCAGGATTTGCAACGATTCTGCGA
>Frequency_1_QualityScore_FFHHHHHIIJJJJIIIHGIJJJIIIHHJGJJJIJIJJIIIIJJIIGFHHGEGHJJJHIIIH_Mismatch_1_Sense_+_Library_PoolT
TATGAACTATAGGATTCTGTTATTGTTATCTTGTTATGAACTATAGTGTAAATTGGTTTCA
>Frequency_1_QualityScore_FFHHHHHJJJJJJJJJJJJJJJJJIIJJJJJJJJJJJIJJJJGIJJJJIJFHGIJJJJJJFEHIJHHIIII_Mismatch_0_Sense_+_Library_PoolT
TTGTTATGAACTATAGGATTCTGTTATTGTTATCTTGTTATGAACTATAGTGTAAATTGGTTTCTATGGAG
>Frequency_1_QualityScore_BDDBHDDHBEFEHIIIGIIIIIIIIIIEGIIIIIIGIGIIIIIBHIIIEHIIFAHGIIIGHC_Mismatch_0_Sense_+_Library_PoolT
GTGGGACAGGCATCATAATGCCTTACGCTTCTTGCAATCCAGGATTTGCAACGATTCTGTTA
>Frequency_1_QualityScore_EFHHHHHJJJJJJIJIIIIJJIIJJJJJIJJJIIJJJJJIJHIJIJJIJJIJJJJJJHIJJJJHHHHHHHFFFFFEEDEEEDDEDDDCDDEEEE_Mismatch_1_Sense_+_Library_PoolT
GGGACAGGCATCATAATGCCTTACGCTTCTTGCAATCCAGGATTTGCAACGATTCTGTTATTGTTATTTTGTTATGAACTATAGGATTCTGTAA
>Frequency_1_QualityScore_FFGHGHHJHGIJJJJIJJJJJIJIJJJJJJIIJIIIIJJGIJIEHIGJJJJJJIJIGIGIJJHHEHHGFCDDFF_Mismatch_1_Sense_+_Library_PoolT
AATCCAGGATTTGCAACGATTCTGTTATTGTTATTTTGTTATGAACTATAGGATTCTGTTATTGTTATCTTGTA
>Frequency_1_QualityScore_FFHHHHHJJJJJJJHIIJJJJJJJJJJJJJJJJJJJJJJJJJJIIIJIHGIJJIIJJJIIIJJJJJJJJHIHHHHHHHFFDFFD_Mismatch_0_Sense_+_Library_PoolT
TCTTGCAATCCAGGATTTGCAACGATTCTGTTATTGTTATTTTGTTATGAACTATAGGATTCTGTTATTGTTATCTTGTTATGA
>Frequency_1_QualityScore_FFHHHHHJJJJJJJJJJJJIJEHHIIJHIIIHIJJJJIIGIJJIJI_Mismatch_2_Sense_+_Library_PoolT
TAACGCTTCTTGCAATCCAGGATTTGGAACGATTCTGTTATTGTTA
>Frequency_1_QualityScore_DEHGHFGJIJJJJFGIIIIIGIJJJJJJIIJJIJIJIIJJJJJIIIIJJJJJIEHIIJGHHHHHFFFFEBEDCEEBDDDDDDD9ABB9>:><<B_Mismatch_0_Sense_+_Library_PoolT
GTTGTGGGACAGGCATCATAATGCCTTACGCTTCTTGCAATCCAGGATTTGCAACGATTCTGTTATTGTTAAAAAAAAAAAAACAAAGATCGGA
>Frequency_1_QualityScore_FFHHHHHJJJJJJJJJJJJJJJJJJJIJJJIIJIJJJJJJJJJIJJJJJJJIJJJHIGJJJJJIIJJJGHEHGHHHFFFFFFEDECEEDDDDDD_Mismatch_0_Sense_+_Library_PoolT
CATCATAATGCCTTACGCTTCTTGCAATCCAGGATTTGCAACGATTCTGTTATTGTTATTTTGTTATGAACTATAGGATTCTGTTATTGCCAAA
>Frequency_1_QualityScore_FFHHHHHJJIIIIJIIJJHIJJJJIJIIIJJJHHGIIEGHIIJJIJIIJIIJGIIJIIIIGGIGIGHDAB>BDDDDDDDDDB<57:>A.<?0<1_Mismatch_0_Sense_+_Library_PoolT
GGATTTGCAACGATTCTGTTATTGTTATTTTGTTATGAACTATAGGATTCTGTTATTGTTAAAAAAAAAAGAAAAAAAAAAAAGATCGGAAGAG
>Frequency_1_QualityScore_FFHHGHGI=CFF?HHIIIGIEHGIIGFGHGGF<FE6BDE?BDHCHGIIGFCCCGI@C>FGH@>@GEH:=?EEHAC?@@BD@C@_Mismatch_0_Sense_+_Library_PoolT
TGCCTTACGCTTCTTGCAATCCAGGATTTGCAACGATTCTGTTATTGTTATTTTGTTATGAACTATAGGATTCTGTTATAAGA
>Frequency_1_QualityScore_FAHFFAHBEHJECHJJGHFHGIIHJIJIHGBHIIGGHHEHHIHGBGHHHCHJIIICC:DHIGE<CEAHFDCDFFCDEEE>CE>C@CADEE@CCC_Mismatch_0_Sense_+_Library_PoolT
GACAGGCATCATAATGCCTTACGCTTCTTGCAATCCAGGATTTGCAACGATTCTGTTATTGTTATTTTGTTATGAACTATAGTATTCTGTTAAA
>Frequency_1_QualityScore_FFDHHHHJIJJJJJJJJJJJJJIJGJIJJJJJJJJJGJJJJJIIHIJJJJJIJIJJIIIIHGGGGIGGIGHIIIIIJJHCCHEFFEEECDCEDE_Mismatch_0_Sense_+_Library_PoolC
CGATTCTGTTATTGTTATTTTGTTATGAACTATAGGATTCTGTTATTGTTATCTTGTTATGAACTATAGTGTAAATTGGTTTCTATGGAGATAT
>Frequency_1_QualityScore_FFHHHHHJJJJJIIHIJJIJHIJJJJIJJJJJJJJIIJJJHIIJJJJJJJJJIJIJJJJJJJGHIIIJJJHGIGGHEHHHHGG?DEFFEEDECE_Mismatch_0_Sense_+_Library_PoolC
GCAACGATTCTGTTATTGTTATTTTGTTATGAACTATAGGATTCTGTTATTGTTATCTTGTTATGAACTATAGTGTAAATTGGTTTCTATGGAG
>Frequency_1_QualityScore_FFHHHHHJJIJJJJJJJJJJIIJIIJJJJIJJJJGGHJGIJJJJJJIIIIIJJJJJJJI_Mismatch_1_Sense_+_Library_PoolC
TTTGCAACGATTCTGTTATTGTTATTTTGTTATGAACTATAGGATTCTGTTATTGTTAG
>Frequency_1_QualityScore_FFHHHHHJJJJJJJIJJIIJIJJJJJJHHJJJJJGIJJJJJJJJJJJJJHIJIJJJJHHJJJGHIIGHJHHHHHHFFFFF_Mismatch_0_Sense_+_Library_PoolC
AATGCCTTACGCTTCTTGCAATCCAGGATTTGCAACGATTCTGTTATTGTTATTTTGTTATGAACTATAGGATTCTGTTA
