# Supplementary material for: Differential Gene Expression Reveals Candidate Genes for Drought Stress Response in Abies alba (Pinaceae)
Source: PLoS One. 2015 Apr 29;10(4):e0124564. doi: 10.1371/journal.pone.0124564 (PMC4414588; doi:10.1371/journal.pone.0124564)
Supplement: S2 File — (GZ) [file pone.0124564.s002.gz › comp15933_c0_seq2.fa]

>comp15933_c0_seq2 len=186 path=[273:0-46 59:47-102 115:103-185]
TGGATGAGTTCCCCACCATCCTTACCATCCACTGAAGTAGGCAAGTTTGGATGAGTTCCCTTAACTTTCTTCACATGACTTTCTCAAGTTGAAGGCTGTGTCATATTAAATGTTATTGCATATTTAATGTAGTATTTCCTTTTCAAGGAATGATATTGGAATTAATTTTAATTTATGGGATTTAAA

>Frequency_1_QualityScore_FFGHHGHJIIJJJIGHIJJIIHHIJHHIJIGIIIIJJIJJJJJJJJJJIIJJEHIJJJIHIIJJJIIIIIIHJJJJIIIIJIJI_Mismatch_0_Sense_+_Library_PoolT
TCATATTAAATGTTATTGCATATTTAATGTAGTATTTCCTTTTCAAGGAATGATATTGGAATTAATTTTAATTTATGGGATTTA
>Frequency_2_QualityScore_FFHHHGHJJJJIIIIIJJJIJHIIIIIIJHIIHGIIJIIIJJIJIHIIIIIJHIIIJJJJIIJIJJIJJIJIIJJJJIIIIIIG_Mismatch_0_Sense_+_Library_PoolC
TCATATTAAATGTTATTGCATATTTAATGTAGTATTTCCTTTTCAAGGAATGATATTGGAATTAATTTTAATTTATGGGATTTA
>Frequency_11_QualityScore_DEFFFGFHHHIEHHGHEHFHHIIHIIIIIHIIIGHHHIHHIIIHGHHFGGGGGHEGGGIEEEGHHHIIHFHGFDEFFFDEEEEEDEDDDDCDCA_Mismatch_0_Sense_+_Library_PoolC
GGCAAGTTTGGATGAGTTCCCTTAACTTTCTTCACATGACTTTCTCAAGTTGAAGGCTGTGTCATATTAAATGTTATTGCATATTTAATGTAGT
>Frequency_7_QualityScore_FFGHHGHIIHIJJJJIIJJIJJJJFHIJJIJJIIIHHIIHIIIIJHHIIIJIIIJGIIIGIHIIJIHHEDHIHIHIGHIGFHHHGGFGGGFEDD_Mismatch_0_Sense_+_Library_PoolC
AGTTCCCTTAACTTTCTTCACATGACTTTCTCAAGTTGAAGGCTGTGTCATATTAAATGTTATTGCATATTTAATGTAGTATTTCCTTTTCAAG
>Frequency_5_QualityScore_FEGHHHGHIIIIJGGGIGIGIIGIHIHHIIIJJIIIHIJJHGHIGHIFHHHIIIIIJJIFGGHDHGIFHHHIIIIIIIIHIHGGGGGGFFEEEF_Mismatch_0_Sense_+_Library_PoolC
AAGTTGAAGGCTGTGTCATATTAAATGTTATTGCATATTTAATGTAGTATTTCCTTTTCAAGGAATGATATTGGAATTAATTTTAATTTATGGG
>Frequency_5_QualityScore_FFHHHHHJJJJJJJJGHIIIJIJIIJJJIIJJJJIJJJJJJJJJJJJJJJJJJJJJJJJJJJJIGHGHHHHHHHGGEGFFFFEFFEFEDEDEEE_Mismatch_1_Sense_+_Library_PoolC
TGCCATCCACTGAAGTAGGCAAGTTTGGATGAGTTCCCTTAACTTTCTTCACATGACTTTCTCAAGTTGAAGGCTGTGTCATATTAAATGTTAT
>Frequency_5_QualityScore_EFGGFGGIIFHFGADCGFHFHGHHECEBEEEDGHIGGFGGHFIIHFHHHHHHHIHIJGHHHFEFAEGGBADFGGDEDBCEEFEEEDDD@CCCBC_Mismatch_0_Sense_+_Library_PoolC
CCATCCACTGAAGTAGGCAAGTTTGGATGAGTTCCCTTAACTTTCTTCACATGACTTTCTCAAGTTGAAGGCTGTGTCATATTAAATGTTATTG
>Frequency_5_QualityScore_FFHHHHHJIJJJJJIJIJJJJJHHHHHIGHIJJJIIIIIIIIIIJIIIJGIHIJJIIIHIHJGFGIHHIIGHIIHGHHIHHFEEEEEEEEEEFF_Mismatch_0_Sense_+_Library_PoolC
ACTTTCTTCACATGACTTTCTCAAGTTGAAGGCTGTGTCATATTAAATGTTATTGCATATTTAATGTAGTATTTCCTTTTCAAGGAATGATATT
>Frequency_5_QualityScore_DCGHEFGHHHIGIHIHHGGGHIHGFHGIIIGFIHHIIHFGIIHGDFIIFIHIHGGIIHHGHFGHHGHFFFFFBDDFFFEDDDDDDCDEDECEDB_Mismatch_1_Sense_+_Library_PoolC
CCTTGCCATCCACTGAAGTAGGCAAGTTTGGATGAGTTCCCTTAACTTTCTTCACATGACTTTCTCAAGTTGAAGGCTGTGTCATATTAAATGT
>Frequency_5_QualityScore_FEGGGGGHIIIIJIIJIJIJJIHIIJIJIIIIIJJIHHHGHIGHHIHGHGHGHIHHHIHHFHHFGIIDGFFHGHFHGHGFEGGDEFEEFEDEED_Mismatch_0_Sense_+_Library_PoolC
GATGAGTTCCCTTAACTTTCTTCACATGACTTTCTCAAGTTGAAGGCTGTGTCATATTAAATGTTATTGCATATTTAATGTAGTATTTCCTTTT
>Frequency_5_QualityScore_FFHHHHHIJIIJJJIGIEIHIIJIJEHIIIHIIIIGGHIIIIIIJJJJJJJJIIIIJHIJJJJJJHGHDAFEFGHHGGEEEFEDEEDEEDEDCC_Mismatch_1_Sense_+_Library_PoolC
CTTGCCATCCACTGAAGTAGGCAAGTTTGGATGAGTTCCCTTAACTTTCTTCACATGACTTTCTCAAGTTGAAGGCTGTGTCATATTAAATGTT
>Frequency_4_QualityScore_EEGECDEDGDGGIIHGEFFGIIHHIHHHGGGFHIGIGGIFFFBFECFFBFGGGEGGFGGHHGEFEFBCEBFFGEGEGFGEECFDDEADCCEECC_Mismatch_0_Sense_+_Library_PoolC
TTGGATGAGTTCCCTTAACTTTCTTCACATGACTTTCTCAAGTTGAAGGCTGTGTCATATTAAATGTTATTGCATATTTAATGTAGTATTTCCT
>Frequency_4_QualityScore_EEGGHHHIFFHHGHHHHGIHIIIIIJIIIHIIIHIIIIIHIHIGGGFGHBFGHIIIGGIIJIIIJHHIIFEGGIHIHHEFGDGFFGEEEEEEEE_Mismatch_0_Sense_+_Library_PoolC
AAGTTTGGATGAGTTCCCTTAACTTTCTTCACATGACTTTCTCAAGTTGAAGGCTGTGTCATATTAAATGTTATTGCATATTTAATGTAGTATT
>Frequency_4_QualityScore_EEHGGGGGGGGHHHIIIIGEEHIHGHHGHIIIIIJHIIIIIHHIIFHEGGIGIIFGDGDFGICEED?GGDGGHIIJIEGCFCCEGEGDFEEEEF_Mismatch_0_Sense_+_Library_PoolC
TCTTCACATGACTTTCTCAAGTTGAAGGCTGTGTCATATTAAATGTTATTGCATATTTAATGTAGTATTTCCTTTTCAAGGAATGATATTGGAA
>Frequency_3_QualityScore_FFHHHHHIJJJJJJJIIJJIIIIIIJJJIJIJJJIJJJIJJJJJJJJJJJJHIJJHHHJIIJIIJJJJIFHJJJIHIIHIIJHGGHHHGGFFFF_Mismatch_0_Sense_+_Library_PoolC
TCACATGACTTTCTCAAGTTGAAGGCTGTGTCATATTAAATGTTATTGCATATTTAATGTAGTATTTCCTTTTCAAGGAATGATATTGGAATTA
>Frequency_3_QualityScore_FFHHHHHJJJJJJJJJJJJJJJJJJJJJJJJJJIHIHIJJIIJIJJIJIJJIIJJJJJIIIIJJJJJIGIIIJHHGHFIIIGHHGGGGGFFFDD_Mismatch_0_Sense_+_Library_PoolC
GAGTTCCCTTAACTTTCTTCACATGACTTTCTCAAGTTGAAGGCTGTGTCATATTAAATGTTATTGCATATTTAATGTAGTATTTCCTTTTCAA
>Frequency_3_QualityScore_EFHGHHHGHIJJJHIFHHIJHIIGIHHJJJJJJJJJIJJJJJJIJJIJJEHIJJJHIHHIIHHHIHHHFCGHIHFGHGFGGFCEFEEEEEEDDE_Mismatch_0_Sense_+_Library_PoolC
ACTGAAGTAGGCAAGTTTGGATGAGTTCCCTTAACTTTCTTCACATGACTTTCTCAAGTTGAAGGCTGTGTCATATTAAATGTTATTGCATATT
>Frequency_3_QualityScore_FFHHHHHJJJJJIIHIIJJJJJIHJJJHIJJJJJJJJIJJJJJJJJJJIIJJJJJJJJJJJJHHHHIIHIHGHHGGGGFFEEFFFFEEEDEDED_Mismatch_1_Sense_+_Library_PoolC
GCCATCCACTGAAGTAGGCAAGTTTGGATGAGTTCCCTTAACTTTCTTCACATGACTTTCTCAAGTTGAAGGCTGTGTCATATTAAATGTTATT
>Frequency_3_QualityScore_FEHGFHGGIIHIEFFEGFHGIIHJFIHIJJHHIHHIHIIIIIIJIIIDEHHHFGIIIIHHGHGHHIIHIHIIGHGGFGHEFFFEFFFDDDDCDE_Mismatch_0_Sense_+_Library_PoolC
AGGCAAGTTTGGATGAGTTCCCTTAACTTTCTTCACATGACTTTCTCAAGTTGAAGGCTGTGTCATATTAAATGTTATTGCATATTTAATGTAG
>Frequency_3_QualityScore_FFHHHHHJJJJJIJJIJJJJIJJHIIIJJHIIJJJJIIIJJJJJJIHIIJIIJJJJJHJIJJJIIIJHIGGGHIHIIIIJJJIFGGGHGFFFFF_Mismatch_0_Sense_+_Library_PoolC
AACTTTCTTCACATGACTTTCTCAAGTTGAAGGCTGTGTCATATTAAATGTTATTGCATATTTAATGTAGTATTTCCTTTTCAAGGAATGATAT
>Frequency_3_QualityScore_EFGHHHHIIIIJJJJJJJJJJJJHJJJJJIJJJJJJJIIGIHIHGIJIJJHIIIJIIIJIHIIJHHHIJHIIHIGHGGGHHGGGFFGFFFEEEE_Mismatch_0_Sense_+_Library_PoolC
GGATGAGTTCCCTTAACTTTCTTCACATGACTTTCTCAAGTTGAAGGCTGTGTCATATTAAATGTTATTGCATATTTAATGTAGTATTTCCTTT
>Frequency_3_QualityScore_FFHHHHHJJJJJJJJJJJJJJJJJJJJJJJIFIHHJFHIJJJJIJIIJJIJJJIIIIGHFIIJJIIHJIDEFHHHHHFFHIHFHGGGFGECDED_Mismatch_0_Sense_+_Library_PoolC
TTCCCTTAACTTTCTTCACATGACTTTCTCAAGTTGAAGGCTGTGTCATATTAAATGTTATTGCATATTTAATGTAGTATTTCCTTTTCAAGGA
>Frequency_3_QualityScore_FFHHHHHJJJHIIIJJJJJJJJJJHIIJJJJIIIJJJIIIJGIIGHIJJJIJJJJJJIIHHIIIIJGIJHHJIIJJGIIIHHHHHGGFGEFFEE_Mismatch_0_Sense_+_Library_PoolC
TTGAAGGCTGTGTCATATTAAATGTTATTGCATATTTAATGTAGTATTTCCTTTTCAAGGAATGATATTGGAATTAATTTTAATTTATGGGATT
>Frequency_3_QualityScore_EFDFGGHJJJFIIIHHIHIIHIFIGGIJIIJIIJIIIJJJIIIIIGBGEGHFGHIIIIHIHIHIHGGGFFEFDEFFFEEDEDDEEDDCDEDEDD_Mismatch_0_Sense_+_Library_PoolC
GCAAGTTTGGATGAGTTCCCTTAACTTTCTTCACATGACTTTCTCAAGTTGAAGGCTGTGTCATATTAAATGTTATTGCATATTTAATGTAGTA
>Frequency_3_QualityScore_FFHHHCHHHIIIHFIIIJGIHIHIJHIIIIJJIJJJJJIIIJJJJIHIIIIIIIJJJJJJIHGGHIGGGCGFHFFGGGGFGFFDEEFFDEEEDE_Mismatch_0_Sense_+_Library_PoolC
CATCCACTGAAGTAGGCAAGTTTGGATGAGTTCCCTTAACTTTCTTCACATGACTTTCTCAAGTTGAAGGCTGTGTCATATTAAATGTTATTGC
>Frequency_3_QualityScore_EFHGHGHIIIHHHIHFGIIGGDG=GIIGIJGIHIIGHIHIJJFHEHHJFGFGGGG?DEGIIHIIHIIDDBECFFIHGEGHGEEFEFDFEDDEEE_Mismatch_0_Sense_+_Library_PoolC
ACTTTCTCAAGTTGAAGGCTGTGTCATATTAAATGTTATTGCATATTTAATGTAGTATTTCCTTTTCAAGGAATGATATTGGAATTAATTTTAA
>Frequency_3_QualityScore_DDGGGGGHHHFHIIHJJJIIJGGHFIHIHIHGIIIIJJHDGGGIEDHEHFFFFFDFFGGHHGDGHHGGHDDFDGFHIGFDFH>CC=CDEEFDDE_Mismatch_0_Sense_+_Library_PoolC
TGGATGAGTTCCCTTAACTTTCTTCACATGACTTTCTCAAGTTGAAGGCTGTGTCATATTAAATGTTATTGCATATTTAATGTAGTATTTCCTT
>Frequency_3_QualityScore_EFFGGHHIIEHIIIIHIHIIJJFEGHIIIDHIIIIHIHJJJIIIIIIIJJHIIIIHIGGHGHHHEHIHHGDFHHGHGGGHDEEFEFBDEDEDED_Mismatch_0_Sense_+_Library_PoolC
CCACTGAAGTAGGCAAGTTTGGATGAGTTCCCTTAACTTTCTTCACATGACTTTCTCAAGTTGAAGGCTGTGTCATATTAAATGTTATTGCATA
>Frequency_3_QualityScore_FFHHHHHJIJJIIIJIIHIJIJJHEHHIJJJJJJGIJJIIIJJJJIIIIJIIHIIGHIHGIIIIIHIHIGGGHIGIIJJJIIHHGGHGEEEFFF_Mismatch_0_Sense_+_Library_PoolC
ATGACTTTCTCAAGTTGAAGGCTGTGTCATATTAAATGTTATTGCATATTTAATGTAGTATTTCCTTTTCAAGGAATGATATTGGAATTAATTT
>Frequency_3_QualityScore_EEGFFDFGHGEHIIJJIDHIIIJIIJHHIIIIIIJIIGHGGIIIGHHGEGIDGHHIHFHIJJIGGIHG_Mismatch_0_Sense_+_Library_PoolC
TCTCAAGTTGAAGGCTGTGTCATATTAAATGTTATTGCATATTTAATGTAGTATTTCCTTTTCAAGGA
>Frequency_2_QualityScore_FFGEHFGGIIIIHGIIIIIHGAHEEGHIIICDGIIIIIIGIIFIIGIIIIIIGEDEEEGIGCHGIIDHIGGGDEFA?CEGGGFDACCEEEDEFA_Mismatch_0_Sense_+_Library_PoolC
TGAAGTAGGCAAGTTTGGATGAGTTCCCTTAACTTTCTTCACATGACTTTCTCAAGTTGAAGGCTGTGTCATATTAAATGTTATTGCATATTTA
>Frequency_2_QualityScore_FFHHHGHJJJJJJJJJJJJJIIIJIJJJJIIIIJJJJJJJIIIIIIJJJJIIIJJJIIIIIIIIIIIJIIHIJJJIIIIGHIHFGGGGGFEEEE_Mismatch_0_Sense_+_Library_PoolC
TTCACATGACTTTCTCAAGTTGAAGGCTGTGTCATATTAAATGTTATTGCATATTTAATGTAGTATTTCCTTTTCAAGGAATGATATTGGAATT
>Frequency_2_QualityScore_EFHHHHHJIIIIJJJJHIIJJIIIIIJHJIIIIIJJJIJGIIJIHIJIJIIJIJIIIJIJJJHGIIHIIGIIIIJJIIJIIHHHHHGGEFFDEE_Mismatch_0_Sense_+_Library_PoolC
CTCAAGTTGAAGGCTGTGTCATATTAAATGTTATTGCATATTTAATGTAGTATTTCCTTTTCAAGGAATGATATTGGAATTAATTTTAATTTAT
>Frequency_2_QualityScore_CCEGGA=ECGAEHAAEGFAA:====AEEBEAFIHDGGHGICFGEAFHEGIIFFCGGEGGHGHICGEEFDC@CEAEFFFACDBCEEECC7?@ACE_Mismatch_0_Sense_+_Library_PoolC
CTGAAGTAGGCAAGTTTGGATGAGTTCCCTTAACTTTCTTCACATGACTTTCTCAAGTTGAAGGCTGTGTCATATTAAATGTTATTGCATATTT
>Frequency_2_QualityScore_AEHGGHHIIGICGHIFIIIHIIIIHIIEIDHFIIHFIIIIIIIIIFGGIFGIIEIIIIIHHHGIGIEGHEGIGGGGEFCEDEEEEECECDDCAC_Mismatch_0_Sense_+_Library_PoolC
ATCCACTGAAGTAGGCAAGTTTGGATGAGTTCCCTTAACTTTCTTCACATGACTTTCTCAAGTTGAAGGCTGTGTCATATTAAATGTTATTGCA
>Frequency_2_QualityScore_FFHHHHHJIIIJJJJJJJIJJJGIIJJJJJJJJJJIHIIIIGHIIJJJIGIIJJJJJJIIIIIIGIJIJGIGIJJIGGHHHHEGGFFFFFFFEE_Mismatch_0_Sense_+_Library_PoolC
ATGAGTTCCCTTAACTTTCTTCACATGACTTTCTCAAGTTGAAGGCTGTGTCATATTAAATGTTATTGCATATTTAATGTAGTATTTCCTTTTC
>Frequency_2_QualityScore_EECGHFHGGGIIAGHEEDHEGGGFCGGGGIIIIGIHHIHIFHIGGIGIIIGGCEGGIIHIICFGHCEGECGHDHIEGHFHEHFGHHFHFFFFDC_Mismatch_0_Sense_+_Library_PoolC
AGTTGAAGGCTGTGTCATATTAAATGTTATTGCATATTTAATGTAGTATTTCCTTTTCAAGGAATGATATTGGAATTAATTTTAATTTATGGGA
>Frequency_2_QualityScore_FFHHHHHJJJJJJJJJJIJJJIJJJJIJJJJJJJIEGIIIGHIJIJJIIJIJJIIJJJJIJHIIJJJJIGGJJJIJJJIIJHGHHHHGGFFFFE_Mismatch_0_Sense_+_Library_PoolC
TGAGTTCCCTTAACTTTCTTCACATGACTTTCTCAAGTTGAAGGCTGTGTCATATTAAATGTTATTGCATATTTAATGTAGTATTTCCTTTTCA
>Frequency_2_QualityScore_FFHHCGHIIIIIIIIIIIHIIGHIIIIIGIIIHIIIGIIIIIIHIIIIGIIIIIFIIIIIIIIIIIIIIGIIIHEEIGGHIGHGGGFDEFFEEE_Mismatch_0_Sense_+_Library_PoolC
CACATGACTTTCTCAAGTTGAAGGCTGTGTCATATTAAATGTTATTGCATATTTAATGTAGTATTTCCTTTTCAAGGAATGATATTGGAATTAA
>Frequency_2_QualityScore_FFGHHFGIJIIHGEIIHEFGF?GGGIIIIIJIIJIGIIGIGIIIIHIIIIIIEGIGGIGGGGHGIIIIFFGIHIIHIGEGGFHHFGH_Mismatch_0_Sense_+_Library_PoolC
ACTTTCTCAAGTTGAAGGCTGTGTCATATTAAATGTTATTGCATATTTAATGTAGTATTTCCTTTTCAAGGAATGATATTGGAATTA
>Frequency_2_QualityScore_FFHHHHHJJJJJJIHIIIJIIJIJIJIIJJJJJJJJJIJJHIIJJIJIIJIIJIGHIIIIIIIJJIIIJGIIGGGHIIHIHGGGGGGEFFEEDD_Mismatch_0_Sense_+_Library_PoolC
ACATGACTTTCTCAAGTTGAAGGCTGTGTCATATTAAATGTTATTGCATATTTAATGTAGTATTTCCTTTTCAAGGAATGATATTGGAATTAAT
>Frequency_2_QualityScore_EEHHHGHIIIIIIIIIIIIHIIJGFHIGGHHHHIIIIIIJJJIIIJGGGHIIIJJIIIIIIIHICHIGIEHIIIIIIF_Mismatch_0_Sense_+_Library_PoolC
ATATTAAATGTTATTGCATATTTAATGTAGTATTTCCTTTTCAAGGAATGATATTGGAATTAATTTTAATTTATGGGA
>Frequency_2_QualityScore_FFHHHHHJIIJJJIJJJJJIIIIIGIIIHIIIJIHIIIJJIJJIIJIIIIJIJIIIIIIIJIGIIGHIFGGGIHIIJJIJECFGG_Mismatch_0_Sense_+_Library_PoolC
CTTTCTTCACATGACTTTCTCAAGTTGAAGGCTGTGTCATATTAAATGTTATTGCATATTTAATGTAGTATTTCCTTTTCAAGGA
>Frequency_2_QualityScore_FDGHHHFIIIIIIIIIGGIIIIIIGGIIIIEBGCGIGDGGGIGIIGIHHHIFHGIICHEGGHGIFGFEGDGGIIIIIIGIHIICEGGGGFEFFF_Mismatch_0_Sense_+_Library_PoolC
TAACTTTCTTCACATGACTTTCTCAAGTTGAAGGCTGTGTCATATTAAATGTTATTGCATATTTAATGTAGTATTTCCTTTTCAAGGAATGATA
>Frequency_2_QualityScore_FFHHHHHIIIHHIJJJEIJHIIIIIJIJIIIIJJIIJJIJJIJGIIIJIIJIGIIIIIHIIIGIIIIIIADGGEEGCGGGCEEEEBECCEEAAB_Mismatch_0_Sense_+_Library_PoolC
AAGTAGGCAAGTTTGGATGAGTTCCCTTAACTTTCTTCACATGACTTTCTCAAGTTGAAGGCTGTGTCATATTAAATGTTATTGCATATTTAAT
>Frequency_2_QualityScore_DEHHGGFGIFIGIGIFDBFGHIEG:EGFEIIIGHHIIIGGHGIIGEFGIGIIIIIIIIIIIGIGGI?ADGCEIIIIIIIIIIG_Mismatch_0_Sense_+_Library_PoolC
TTCTTCACATGACTTTCTCAAGTTGAAGGCTGTGTCATATTAAATGTTATTGCATATTTAATGTAGTATTTCCTTTTCAAGGA
>Frequency_2_QualityScore_FEHHHHHJJGIJJJHIJJHIIIIJJJIJJJJIJJIJJJJJJJIIJJIJJIHIIIIGHIJJJJHIIJJIIGIIIJIIHHHHHGHFFFFFEFEEED_Mismatch_0_Sense_+_Library_PoolC
GTAGGCAAGTTTGGATGAGTTCCCTTAACTTTCTTCACATGACTTTCTCAAGTTGAAGGCTGTGTCATATTAAATGTTATTGCATATTTAATGT
>Frequency_2_QualityScore_EFHHGHHFIIIIIIIEIGGHIIIIIIHIIIEIFIAHEGHHIIIIIIGIIIIFIDHIG?GGI@EGEEHGIIIGGIIIGDCCCCEGGHGHGE@CEE_Mismatch_0_Sense_+_Library_PoolC
CTTCACATGACTTTCTCAAGTTGAAGGCTGTGTCATATTAAATGTTATTGCATATTTAATGTAGTATTTCCTTTTCAAGGAATGATATTGGAAT
>Frequency_2_QualityScore_FFHHHHHJJJGIIJJJHIIIJJJGIIIJIIIJJJJJJJJJJJJJJJIJJJIJJJJIIJHHHHIIGFGIIIIIIGHHHGHGFFFFFEEEEDEEEE_Mismatch_0_Sense_+_Library_PoolC
TCCACTGAAGTAGGCAAGTTTGGATGAGTTCCCTTAACTTTCTTCACATGACTTTCTCAAGTTGAAGGCTGTGTCATATTAAATGTTATTGCAT
>Frequency_2_QualityScore_FFGHHHHIIJJJJIIIIJIJJIJJIIIGGIIIJJGIIIIIGIIJHHIIIIIIGHIGIIIIIIIIIGIIIEEGIIIIIIIJEEGEGGEECEFFEE_Mismatch_0_Sense_+_Library_PoolC
CTTTCTTCACATGACTTTCTCAAGTTGAAGGCTGTGTCATATTAAATGTTATTGCATATTTAATGTAGTATTTCCTTTTCAAGGAATGATATTG
>Frequency_2_QualityScore_ECFFECEGIIEGH?IIGHEG>EFGFIEIGHIIIICGEIIIDEHGIHIIIIFEEEGCECEFAAEGFGBEEEGG_Mismatch_0_Sense_+_Library_PoolC
ACTTTCTCAAGTTGAAGGCTGTGTCATATTAAATGTTATTGCATATTTAATGTAGTATTTCCTTTTCAAGGA
>Frequency_2_QualityScore_FFGHGHHIHIIFH?EHGIHIIIIIIGIIGIIIIIIIIIIIIIIIIIHIGGIIIIHHIIIIHIIIIIIIIGFHGGHGGEGGGFEECEEFCDDEDE_Mismatch_0_Sense_+_Library_PoolC
TAGGCAAGTTTGGATGAGTTCCCTTAACTTTCTTCACATGACTTTCTCAAGTTGAAGGCTGTGTCATATTAAATGTTATTGCATATTTAATGTA
>Frequency_2_QualityScore_EEHGHHFHIGIIIIIIIIJCHIIGIIIGGIGIIIIGIGHGGHIIFGIGGGIIIIIGIIJIIIIJIJIGEECDGGEFGHGFFEEEDECDEEEEEE_Mismatch_1_Sense_+_Library_PoolC
TCCTTGCCATCCACTGAAGTAGGCAAGTTTGGATGAGTTCCCTTAACTTTCTTCACATGACTTTCTCAAGTTGAAGGCTGTGTCATATTAAATG
>Frequency_2_QualityScore_FFHHHHHIHIIJJIIIHIJJJCHIFIGHIJJJJJJJJJJIJJJJJJJJJJJJJJJJGGHGHIGEGIJJIJHHIHGGHHHCGEFFFEFEEEDECD_Mismatch_0_Sense_+_Library_PoolC
CACTGAAGTAGGCAAGTTTGGATGAGTTCCCTTAACTTTCTTCACATGACTTTCTCAAGTTGAAGGCTGTGTCATATTAAATGTTATTGCATAT
>Frequency_2_QualityScore_FEGEHGFGGGGEGGGHGIGIIIIIHIIHGHHIIIIIJGIIIEIIIGIIGDGIIIGIIGIICEGC:AEGHFGIHIGG_Mismatch_0_Sense_+_Library_PoolC
CAAGTTGAAGGCTGTGTCATATTAAATGTTATTGCATATTTAATGTAGTATTTCCTTTTCAAGGAATGATATTGGA
>Frequency_2_QualityScore_FFGGHHHJEFIIIJIGHIGGEHIIIJJIGHIIJJJIJIIIIIIIJIFIIJIHHGIGGEGIIHGHIGGGFCEGGGFECACDEEEEEECDEFDDDC_Mismatch_0_Sense_+_Library_PoolC
AGTAGGCAAGTTTGGATGAGTTCCCTTAACTTTCTTCACATGACTTTCTCAAGTTGAAGGCTGTGTCATATTAAATGTTATTGCATATTTAATG
>Frequency_1_QualityScore_FDHFFFFIIIGIJJJJJJIHIJIJJGIIGHIGIJCFDHHIGHGHJIBFDFHJJJJGCCHIGHIJIJFEIGHHHH_Mismatch_0_Sense_+_Library_PoolC
GAGTTCCCTTAACTTTCTTCACATGACTTTCTCAAGTTGAAGGCTGTGTCATATTAAATGTTATTGCATATTTA
>Frequency_1_QualityScore_FFGHHFCFHIIJJJIIJJJIJGIJEIGIJJJJJJJIJJJJJJJJJIJGIIJIJJJJJIGHHGIJJIIFGHJGGIIHHHHGFCHFFFFFFFEDDF_Mismatch_1_Sense_+_Library_PoolC
TTGAAGTAGGCAAGTTTGGATGAGTTCCCTTAACTTTCTTCACATGACTTTCTCAAGTTGAAGGCTGTGTCATATTAAATGTTATTGCATATTT
>Frequency_1_QualityScore_FFHHHHHJJJJJJJGJJJJJJJJJJIIJJIJIIJIIHJIJJJIJJIIIJJJJJJGGIGIJIJJIJIJJIIFHHHIDGIJEIIIFHGHGH_Mismatch_0_Sense_+_Library_PoolC
CCCTTAACTTTCTTCACATGACTTTCTCAAGTTGAAGGCTGTGTCATATTAAATGTTATTGCATATTTAATGTAGTATTTCCTTTTCAA
>Frequency_1_QualityScore_FFHFDHFGGIGJHIIEHCHIEEHFIJIFGIIGIIGIHCBGGGICG>4FGE_Mismatch_1_Sense_+_Library_PoolC
CTGTGTCATATTAAATGTTATTGCATATTTAATGTAGTATTTCCTTTCCA
>Frequency_1_QualityScore_FFHHFHHIIIJJJJHIJJJIJIJJIJJJJIJJJJJJJJJJJJJJJIHIGGIIJIIJIJJJJ_Mismatch_0_Sense_+_Library_PoolC
CAAGTTGAAGGCTGTGTCATATTAAATGTTATTGCATATTTAATGTAGTATTTCCTTTTCA
>Frequency_1_QualityScore_FFHGHHDEHBHGHIIIIIGIIJIJGIGGIJJIIGIICHHIIC<FBFGEDHEHHI>GCHIIJIGIJIGIG;EIEHECEHHFDB>CDCDECDDFD;_Mismatch_0_Sense_+_Library_PoolC
GTTTGGATGAGTTCCCTTAACTTTCTTCACATGACTTTCTCAAGTTGAAGGCTGTGTCATATTAAATGTTATTGCATATTTAATGTAGTATTTC
>Frequency_1_QualityScore_FFHHHHHIJJJJJJJJJJJJJJJJJJJJJJIIJHHIIJJJJJJHIJIJJJJJIJIIIHIIJJJJIJDIJFIIIIIHIGIJHHHHHHHFFD_Mismatch_0_Sense_+_Library_PoolC
TTCCCTTAACTTTCTTCACATGACTTTCTCAAGTTGAAGGCTGTGTCATATTAAATGTTATTGCATATTTAATGTAGTATTTCCTTTTCA
>Frequency_1_QualityScore_?D:=CDFE7<<A<<?FBH>@F3+AFHE4ABE>CD9F>DDFGFF@BDGEFI?B9DCB;()//.=<<@;==8=@A=@CADCE)=)=?EDDBDD?;A_Mismatch_1_Sense_+_Library_PoolC
CAAGTTTGGATGAGTTCCCTTAACTTTCTTCACATGACTTTCTCAAGTTGAAGGCTGTGTCATATTAAATGTTATTGCATCTTTAATGTAGTAT
>Frequency_1_QualityScore_FFHHHHHIIJIGIEIJIIJJGGGIJJJJIJJJJJIIIJJJJIIJIJJIGIJJGIJIIIIJIHGIJIIIGGGIJJIJJJJJIIJHHHHHHFFDFF_Mismatch_1_Sense_+_Library_PoolC
ACTTTCTCAAGTTGAAGGCTGTGTCATATTAAATGTTATTGCATATTTAATGTAGTATTTCCTTTTCAAGGAATGATATTGGAATTAATTGTAA
>Frequency_1_QualityScore_FBFHGHGIGD?CIHIGHG>HAHFHIIIFGFFHHCGHIIIFHGIIIIIBFDGEGIIIIIIIIIHIG@HHGBD@FHG_Mismatch_2_Sense_+_Library_PoolC
GTCATATTAAATGTTATTGCATATTTAATGTAGTATTTCCTTTTCAAGGAATGATATTGGAATTAATTTTAATCA
>Frequency_1_QualityScore_FFHHFHHGGHIGJIHEHGHFAFGGGIJIHHGGIIJJJIGAGIGIGHIJEHIAHHIGIHJJGGFHIJGHIGHHGHI>F>=>@GEEHGHHEDCEFD_Mismatch_1_Sense_+_Library_PoolC
TCACATGACTTTCTCAAGTTGAAGCCTGTGTCATATTAAATGTTATTGCATATTTAATGTAGTATTTCCTTTTCAAGGAATGATATTGGAATTA
>Frequency_1_QualityScore_FFHHHHHJJJIJJJJJJHIIJJJJIJIIIJJIJJJJJJJJJJJJIIIJIJJIIJIIJJJJJJJHIIIIIEHIIIJIIIJJJJGFHHHHHFFFFF_Mismatch_0_Sense_+_Library_PoolC
TCTCAAGTTGAAGGCTGTGTCATATTAAATGTTATTGCATATTTAATGTAGTATTTCCTTTTCAAGGAATGATATTGGAATTAATTTTAATTTA
>Frequency_1_QualityScore_FFHHHHHJDHIEIIIJJJGIIJJIIJIJJJJJJJJJJJJJJJJIHHIIIGGHIJJJIIIJJIJIIIIJJGHHGIIJHGHHHHHEFEFFFFFEEE_Mismatch_1_Sense_+_Library_PoolC
AAGTTTGGATGAGTTCCCTTAACTTTCTTCACATGACTTTCTCAAGTTGAAGGCTGTGTCATATTAAATGTTATTTCATATTTAATGTAGTATT
>Frequency_1_QualityScore_DDHAFFHHCABFH<EEGH>HCBH<FH9EEDCGHIHDFCHEDHGHGHCDHGIGGG_Mismatch_0_Sense_+_Library_PoolC
AAGGCTGTGTCATATTAAATGTTATTGCATATTTAATGTAGTATTTCCTTTTCA
>Frequency_1_QualityScore_DFHHHHHIIJJJIJHIJJIJJJJJJJIJJJJJJJJJIIIIJIIJIJJJGHIGHIIJJJJIIIFHGGIJJGC_Mismatch_1_Sense_+_Library_PoolC
ATGAGTTCCCTTAACTTTCTTCACATGACTTTCTCAAGTTGAAGGCTGTGTCATATTAAATGTTATTGCAG
>Frequency_1_QualityScore_DDFFHHDAGIBDHIIIEHAFHEHGGBGGIGCHBFGDDD?9?FBFCF@GDFGCHGIDEFGE>FHGGGIGIGIGDDEEHHEEH_Mismatch_0_Sense_+_Library_PoolC
GCTGTGTCATATTAAATGTTATTGCATATTTAATGTAGTATTTCCTTTTCAAGGAATGATATTGGAATTAATTTTAATTTA
>Frequency_1_QualityScore_FFHHHHHJJJJIJJJIJIIJJJJJIIJJJIJJIIIIJJJJJJJJJJJIIIJHIIJJJJJJJJJJJJJIIHIJJJJJJJJJIJIGGHH_Mismatch_1_Sense_+_Library_PoolC
TTGTCATATTAAATGTTATTGCATATTTAATGTAGTATTTCCTTTTCAAGGAATGATATTGGAATTAATTTTAATTTATGGGATTTA
>Frequency_1_QualityScore_EFHHHHHJIJJJJJJIJJJJJJIGIIIJIIIIIIJJJJHIJJJJJJ@GHIJJGIIIIIJJJJJJJJIGGGHIJIIHJIIIJJHHFEEH@DEFFE_Mismatch_0_Sense_+_Library_PoolC
TTAACTTTCTTCACATGACTTTCTCAAGTTGAAGGCTGTGTCATATTAAATGTTATTGCATATTTAATGTAGTATTTCCTTTTCAAGGAATGAT
>Frequency_1_QualityScore_FFHHGHHJJJJJJJJJIGJGJJJJJJJIJIHGIIJIIIIJJJIHIHIIJIIJJJIIJIJJJJJJIJIIJGEGGIIJ_Mismatch_0_Sense_+_Library_PoolC
TTCCCTTAACTTTCTTCACATGACTTTCTCAAGTTGAAGGCTGTGTCATATTAAATGTTATTGCATATTTAATGTA
>Frequency_1_QualityScore_DFHHHHGGHIJIIEIHIGHGEFEHHGGIIDAFGHIIJGHHGCIJIJJDBEHFIHEEEEIIJIJIJJGGHGHGIGIJIJJIDEHHHGFFDFFDDC_Mismatch_1_Sense_+_Library_PoolC
CTTTCTCAAGTTGAAGGCTGTGTCATATTAAATGTTATTGCATATTTAATGTAGTATTTCCTTTTCAAGGAATGATATTGGAATTAATTTTAAA
>Frequency_1_QualityScore_FFHHHHHJIJGJJJJJJIJIJJJJJHIJJJJJJJIIJJJJJIGGIIIIIJJIIJIJJJJIHHJJIJIIJHHIJJJJJIGCHIEEHHH_Mismatch_0_Sense_+_Library_PoolC
TTCTTCACATGACTTTCTCAAGTTGAAGGCTGTGTCATATTAAATGTTATTGCATATTTAATGTAGTATTTCCTTTTCAAGGAATGA
>Frequency_1_QualityScore_FFGGFHHIGIHGHGIJIIJJEHJIJJIIJIJGJIGIEGDGHCGAHHIGAGIHIJD>DGEGEGHIIH@CFHGGIIIJJJFIGIHHHFHHBDFCEB_Mismatch_0_Sense_+_Library_PoolC
CTTTCTCAAGTTGAAGGCTGTGTCATATTAAATGTTATTGCATATTTAATGTAGTATTTCCTTTTCAAGGAATGATATTGGAATTAATTTTAAT
>Frequency_1_QualityScore_FFHHHHHJJJJJJJJJJJJJJJJJJJIHIIIJJIJJJJJIJIJJJJJJJIJJJIJJJJJIIJJJJJHIIFHGHHGIJJJJJJJHHCHFHBFFFF_Mismatch_1_Sense_+_Library_PoolC
ATTAACTTTCTTCACATGACTTTCTCAAGTTGAAGGCTGTGTCATATTAAATGTTATTGCATATTTAATGTAGTATTTCCTTTTCAAGGAATGA
>Frequency_1_QualityScore_DDBDDF?FF?:E?C:AD9IE@CC<CEHDHH@HDD<?CFFFA<CGEC@<*?????FE@BFG:B8BFFFFIGDFICFIIIIIIC@CEF_Mismatch_1_Sense_+_Library_PoolC
TGTCATATTAAATGTTATTGCATATTTAATGTAGTATTTCCTTTTCAAGGAATGATATTGGAATTAATTTTAATTTATGGGATTCA
>Frequency_1_QualityScore_FFHGHHHIIIJHIIJIIJDGHJJIHIIJIJIJJJJJJJJIJIJJJJJJJJJIHFIDIIIIJJJJGCHIC_Mismatch_0_Sense_+_Library_PoolC
TTCTCAAGTTGAAGGCTGTGTCATATTAAATGTTATTGCATATTTAATGTAGTATTTCCTTTTCAAGGA
>Frequency_1_QualityScore_FFHHHHHJJJJJJJJIJGIIJIGIJJJHJGIIJGHHIHGIIIJJJHJJJJJJIIJJGHHIIJJGIIJIFGIIHGHHHHEFFFFFFEEC_Mismatch_0_Sense_+_Library_PoolC
AGGCTGTGTCATATTAAATGTTATTGCATATTTAATGTAGTATTTCCTTTTCAAGGAATGATATTGGAATTAATTTTAATTTATGGGA
>Frequency_1_QualityScore_FFHHGHHIJJIIHHIIIFIGGHIJIJJJJIGIJJJJIIIJJIEGHIIJIJHIGFIGIJJIIJIJJIHIFEIFHGIIJJJCHIHHHHFGHFFEFF_Mismatch_0_Sense_+_Library_PoolC
TTTCTCAAGTTGAAGGCTGTGTCATATTAAATGTTATTGCATATTTAATGTAGTATTTCCTTTTCAAGGAATGATATTGGAATTAATTTTAATT
>Frequency_1_QualityScore_FFHHHHHJJJJJJJIJJJJJJJJJJJJJJJJJJJJJJIHIIIJIJJJJJJIIJJJJIJJJJJJJIJJJJHGIIEIJJIJHHHHHHDHFFFFFFF_Mismatch_1_Sense_+_Library_PoolC
CGATGAGTTCCCTTAACTTTCTTCACATGACTTTCTCAAGTTGAAGGCTGTGTCATATTAAATGTTATTGCATATTTAATGTAGTATTTCCTTT
>Frequency_1_QualityScore_FFHHHHHGHIHJJJJIIJJJIJIJJJJJJGIJJJJJJIJJJJIIIJIIIIIJJIJIJJJIJIIJJIJJJIIGIJJJEIIIJ_Mismatch_1_Sense_+_Library_PoolC
TCAAGTTGAAGGCTGTGTCATATTAAATGTTATTGCATATTTAATGTAGTATTTCCTTTTCAAGGAATGATATTGGAAGTA
>Frequency_1_QualityScore_FFHHFHHJJJGIIIJJJGGIHIJJJJJJJJJJJHIJJJJIIJJJIJJJJJJJIIIIJJJHIJJJJIIJHFHGGHHHFFFFFFFEEEEEDEEEEE_Mismatch_0_Sense_+_Library_PoolC
GAAGTAGGCAAGTTTGGATGAGTTCCCTTAACTTTCTTCACATGACTTTCTCAAGTTGAAGGCTGTGTCATATTAAATGTTATTGCATATTTAA
>Frequency_1_QualityScore_FFHHHHHJJJJJJJJJJJJIIHIIJJJJJJJJJJJIIJIJJJJJIJJJIHGIIJJIIJJIIIIJJJJIGCHIIJJJJJJIIGIGHHHHHFFFFF_Mismatch_1_Sense_+_Library_PoolC
ACTTTCTCAAGTTGAAGGCTGTGTCATATTAAATGTTATTGCATATTTAATGTAGTATTTCCTTTTCAAGGAATGATATTGGAATTAATTCTAA
>Frequency_1_QualityScore_FDFGHHGDHBEDAEDBHIJHGIIGIJIIGHIJIJJIGICEFFHHFIJHIJJIIG@GEIGGCJIBFHIJIJIHHGGGHEHEGHGCEEEHHFF_Mismatch_0_Sense_+_Library_PoolC
TTTCTCAAGTTGAAGGCTGTGTCATATTAAATGTTATTGCATATTTAATGTAGTATTTCCTTTTCAAGGAATGATATTGGAATTAATTTTA
>Frequency_1_QualityScore_FFHHHHHJJIIIHHIJJJIJIICHIIJIJJJJJJIIIFJJJJJJJJJIIJJIJFFIDFIJIJJIJIJJIGGHGJIJI_Mismatch_0_Sense_+_Library_PoolC
GACTTTCTCAAGTTGAAGGCTGTGTCATATTAAATGTTATTGCATATTTAATGTAGTATTTCCTTTTCAAGGAATGA
>Frequency_1_QualityScore_FFHHHHHJJJIJJHGIJJJJJJJJJJHIIJJJIIIJJJGIGGIJIIJIJJIIJJJJJJJIJGGIGHIJJGEHHHHFFFFFFEEEFEEEDDCDDE_Mismatch_1_Sense_+_Library_PoolC
CCATCCACTGAAGTAGGCAAGTTTGGATGAGTTCCCTTAACTTTCTTCACATGACTTTCTCAAGTTGAAGGCTGTGTCATATTAAATGTTATTA
>Frequency_1_QualityScore_FFHHHHHGIIJJJIJIIJJJFHIIJJJJJJJJIJJJJJJJJJJJJJIIJJJJJJJIHIHIJIIJJJJJHDHIJHHHHHHHFFFF_Mismatch_2_Sense_+_Library_PoolC
ACTGAAGTAGGCAAGTTTGGATGAGTTCCCTTAACTTTCTTCACATGACTTTCTCAAGTTGAAGGCTGTGTCATATTAAATGCA
>Frequency_1_QualityScore_FFHHHHHIIIIJIJHIIJJJIIIJJJJJJJIIJJJJJJJJJJJJIGIIIJJIIJJJJHIGIJIIJJJGIEGHIJIHHGFHGHFFFFFDDFEEDE_Mismatch_0_Sense_+_Library_PoolC
CAAGTTTGGATGAGTTCCCTTAACTTTCTTCACATGACTTTCTCAAGTTGAAGGCTGTGTCATATTAAATGTTATTGCATATTTAATGTAGTAT
>Frequency_1_QualityScore_FFHHHGDHHGHJJJIJJJJJIIJJJJJJJJJJJJIIIJGIIFIIJJJJJJJGIHHGIIJIJJIJJIJJJGCGIGJJJJIJHHGHHGEDFFFFED_Mismatch_0_Sense_+_Library_PoolC
AAGGCTGTGTCATATTAAATGTTATTGCATATTTAATGTAGTATTTCCTTTTCAAGGAATGATATTGGAATTAATTTTAATTTATGGGATTTAA
>Frequency_1_QualityScore_EFFHGHHIGIGEGHHCHAHGIHG;FHHGIIIJGCFFFDGDIIGIIGHHHEIIIJGI>?DFIGI>FHHGCBC@FA_Mismatch_0_Sense_+_Library_PoolC
TGACTTTCTCAAGTTGAAGGCTGTGTCATATTAAATGTTATTGCATATTTAATGTAGTATTTCCTTTTCAAGGA
>Frequency_1_QualityScore_FFHHHHHIHFHIEHCHHHGAHIJIHIBG@F??DGFGHDHIJJ>BDHIIIB@BGB9?FBDFGHIJGGHICFFGIIE@CHH@EEEC@DFE?_Mismatch_0_Sense_+_Library_PoolC
CTGTGTCATATTAAATGTTATTGCATATTTAATGTAGTATTTCCTTTTCAAGGAATGATATTGGAATTAATTTTAATTTATGGGATTTA
>Frequency_1_QualityScore_FFGFHFFIJJJJIJIIGJGGGHIJEFIIIIGCFHEHIFGIHIGHIHHHGBHCHIGGIHGHIIGIIJJJJIHGHJI_Mismatch_0_Sense_+_Library_PoolC
CTGTGTCATATTAAATGTTATTGCATATTTAATGTAGTATTTCCTTTTCAAGGAATGATATTGGAATTAATTTTA
>Frequency_1_QualityScore_DDADFHDGHGGIEHICEHHEHICEHGEHGIIGIIHBGHIIFHHICBHGGIED?D<DFHBFGHCD=F@===CEG@CHIHIIFHHHHGDFFEFDFE_Mismatch_1_Sense_+_Library_PoolC
GGTTGAAGGCTGTGTCATATTAAATGTTATTGCATATTTAATGTAGTATTTCCTTTTCAAGGAATGATATTGGAATTAATTTTAATTTATGGGA
>Frequency_1_QualityScore_FFHHHHHJJJJJJJJJIIGIJJJJJHJJGIIIIGGIIIIJJIIJJIJIJJIGIJJFGGIJIHIIHIIJJHHGFEC@GHGIHHFGHHHEEFFBEC_Mismatch_1_Sense_+_Library_PoolC
CCCTTAACTTTCTTCACATGACTTTCTCAAGTTGAAGGCTGTGTCATATTAAATGTTATTGCATATTTAATGTAGTATTTCCTTTTCAAGGAAA
>Frequency_1_QualityScore_DB?CCD?E@EEAFHBE<E+92@G<?CGHD@CFHIGHIG>DDHF9BHHIGII?8=FHA4)8.6CCDCEGG?EHHH>3@@BDBEE>:>CCCEECAC_Mismatch_1_Sense_+_Library_PoolC
TAGTAGGCAAGTTTGGATGAGTTCCCTTAACTTTCTTCACATGACTTTCTCAAGTTGAAGGCTGTGTCATATTAAATGTTATTGCATATTTAAT
>Frequency_1_QualityScore_DD8CFFDGHAHD?AIHBACFH<EHEHIEH4EH<H<1:DB;GBB9B??9//99<BC=<8==B8@=CHEH;=7@EHI7?==;?EHC777;@7;C@_Mismatch_2_Sense_+_Library_PoolC
AGAGTTCCCTTAACTTTCTTCACATGACTTTCTCACGTTGAAGGCTGTGTCATATTAAATGTTATTGCATATTTAATGTAGTATTTCCTTTTC
>Frequency_1_QualityScore_FFHHHHHJIJJJJJJIGIIJJGIIEGIIJHIJJJIIHIJIJIIGIJIIIIGGHIIIIDGGEDGGIIECFGDEHGGIIFEHHHHEEBDDFEC_Mismatch_0_Sense_+_Library_PoolC
AACTTTCTTCACATGACTTTCTCAAGTTGAAGGCTGTGTCATATTAAATGTTATTGCATATTTAATGTAGTATTTCCTTTTCAAGGAATGA
>Frequency_1_QualityScore_DFHGFGFIEEHGHHICC@HIGEF@HIGG@GBCGEGIGIBHIIIGCDGIGCGBHIIIIIIIIIHHIFGHGEHEHIIIHEG_Mismatch_0_Sense_+_Library_PoolC
TCTTCACATGACTTTCTCAAGTTGAAGGCTGTGTCATATTAAATGTTATTGCATATTTAATGTAGTATTTCCTTTTCAA
>Frequency_1_QualityScore_FFHHHGHJIJIIJJJJJJIIHGGHIJJJJJJIJJGHJJJJJJJIJIJGGHJIIJIIJJJJJJJJJIGCGCHIIJIIHHHHHGHFFFFFFEEECE_Mismatch_2_Sense_+_Library_PoolC
CTTTCTCAAGTTGAAGGCTGTGTCATATTAAATGTTATTGCATATTTAATGTAGTATTTCCTTTTCAAGGAATGATATTGGAATTAATTTCAAA
>Frequency_1_QualityScore_FFHGHHHJIGH@HIGIJJIHJIJICHHIHIIGGFGIJJJJJJIIHIJJJIFHFDFHJIIEIIGJGI_Mismatch_0_Sense_+_Library_PoolC
TTTCTCAAGTTGAAGGCTGTGTCATATTAAATGTTATTGCATATTTAATGTAGTATTTCCTTTTCA
>Frequency_1_QualityScore_FFHHHHHIJIIJIIIIJJJIJHIJJJJJJIJJJJJJIJIJIIJJJJJIIIJJJJJJJJJJFIIJIHGJJHIJG_Mismatch_0_Sense_+_Library_PoolC
ACATGACTTTCTCAAGTTGAAGGCTGTGTCATATTAAATGTTATTGCATATTTAATGTAGTATTTCCTTTTCA
>Frequency_1_QualityScore_FFHHHHHIIJIJJIIJJJJIJJJJIJIJIJJJJJJJJJJIJJJIJJJJJHJJJJHEJII_Mismatch_0_Sense_+_Library_PoolC
GAAGGCTGTGTCATATTAAATGTTATTGCATATTTAATGTAGTATTTCCTTTTCAAGGA
>Frequency_1_QualityScore_FFDHHHFIHIII@H?FHIIIIIIFFGHIGHHIIIIHGGHIIFHHIIIIHIIIIIIIIHGIHIIIIIIIGFGHIIIAEIIIIFCHHC_Mismatch_1_Sense_+_Library_PoolC
CAAGTTGAAGGCTGTGTCATATTAAATGTTATTGCATATTTAATGTAGTATTTCCTTTTCAAGGAATGATATTGGAATTAATTTCA
>Frequency_1_QualityScore_FFHHHHHJJJGIIJJJJJJJJJJJIHIJIIJIIJJJJIIHIGHGIGGIJJJJJIIIHIJIGIIIGGIIBF_Mismatch_0_Sense_+_Library_PoolC
TAACTTTCTTCACATGACTTTCTCAAGTTGAAGGCTGTGTCATATTAAATGTTATTGCATATTTAATGTA
>Frequency_1_QualityScore_FFHHHHHJJJJJGIIJJJIJJJIGJIJJJJJJJJIJJJJIIIJIJJGIIJJJFFHIIIIIIJJJIIJJJHIIIIJJ_Mismatch_1_Sense_+_Library_PoolC
CATGACTTTCTCAAGTTGAAGGCTGTGTCATATTAAATGTTATTGCATATTTAATGTAGTATTTCCTTTTCAAGCA
>Frequency_1_QualityScore_ADAFHH4CFGIIHHFHBC9;C3?BGCHIIIBGGIIGFGHHIB?DHDFGGHIC?*9BDFGHDCFB=FFC>FGEEEG3=)?EC;=>_Mismatch_0_Sense_+_Library_PoolC
GACTTTCTCAAGTTGAAGGCTGTGTCATATTAAATGTTATTGCATATTTAATGTAGTATTTCCTTTTCAAGGAATGATATTGGA
>Frequency_1_QualityScore_;DFHHFFGEGGH>E@H>>HFCBBA<@CFGEFGIIGICECBGHGHIIIIHIIICFCHIIIHIIIGBHIIDEFCG=FAE@@DECHEHE@HFB_Mismatch_0_Sense_+_Library_PoolC
CTTAACTTTCTTCACATGACTTTCTCAAGTTGAAGGCTGTGTCATATTAAATGTTATTGCATATTTAATGTAGTATTTCCTTTTCAAGGA
>Frequency_1_QualityScore_FACDFDFHGHIIIIFCHIHECHHAEGHCFHGFHHHIIGIAFDGEIIGIEAAGHHGHHGDGCDDFGHIIBBCGHIIIIGG@AC_Mismatch_0_Sense_+_Library_PoolC
TGTCATATTAAATGTTATTGCATATTTAATGTAGTATTTCCTTTTCAAGGAATGATATTGGAATTAATTTTAATTTATGGGA
>Frequency_1_QualityScore_FFHHHHHJJIJJJJJJJJIGIGHIHHHEIGJJIIJJIIJIIJGIHIIIJJJJJJHIHIIIIJJJHHIHHGHJIHIJJJJIGGHH_Mismatch_0_Sense_+_Library_PoolC
TTTCTTCACATGACTTTCTCAAGTTGAAGGCTGTGTCATATTAAATGTTATTGCATATTTAATGTAGTATTTCCTTTTCAAGGA
>Frequency_1_QualityScore_FFFFFCFEGHHIIIIJJIEGGGIJIGFHHIJIIGEGHGIJJBFGHIGGG*0?DDHGBFGCCEECHHAD7=CCHHFHCHEBCEFDC>CEEC:AEE_Mismatch_1_Sense_+_Library_PoolC
TGAAGTAGGCAAGTTTGGATGAGTTCCCTTAACTTTCTTCACATGACTTGCTCAAGTTGAAGGCTGTGTCATATTAAATGTTATTGCATATTTA
>Frequency_1_QualityScore_FFD??BDED@GGGIIIIGIG@H<FHHHEHICFHEHG@FGIIIIHGIIHGHDGGH@FFHHGIEA8=FA_Mismatch_0_Sense_+_Library_PoolC
CTCAAGTTGAAGGCTGTGTCATATTAAATGTTATTGCATATTTAATGTAGTATTTCCTTTTCAAGGA
>Frequency_1_QualityScore_FFHHHHHIIJJJJIGIJIGIJJJJJGHGFFFIIIJIIIJIJJEIGHIIJHI@GIJJGIHIIIGHHICCHHIGIIJHIEIJIA_Mismatch_0_Sense_+_Library_PoolC
ACTTTCTTCACATGACTTTCTCAAGTTGAAGGCTGTGTCATATTAAATGTTATTGCATATTTAATGTAGTATTTCCTTTTCA
>Frequency_1_QualityScore_FFHHHHHJJIIHHIJJIJIIJGHHGIIIJJJIJJJIJJJIIJIIJJJJGIHIJJJIIJIHIDHGJJIE>CCGIIIIGGIIEFFEHHHF_Mismatch_0_Sense_+_Library_PoolC
ACTTTCTCAAGTTGAAGGCTGTGTCATATTAAATGTTATTGCATATTTAATGTAGTATTTCCTTTTCAAGGAATGATATTGGAATTAA
>Frequency_1_QualityScore_FFHHHHHJJJJJJJJJJJJJJJJIJJHIGIIIJIJJIIJJJJJJJJJJJHIHJIJIJJIJJJJJJGIIIFHGIJJJIIGHFHGHF_Mismatch_1_Sense_+_Library_PoolC
GTCATATTAAATGTTATTGCATATTTAATGTAGTATTTCCTTTTCAAGGAATGATATTGGAATTAATTTTAATTTATGGGATCTA
>Frequency_1_QualityScore_B4,,+2CEEEAD<4CCAF+A?+<+AFF+2+11:C9919?38DADD?D?4BD:BDDD:/?DD<=:BDC>C;ADC>==A)=@@C33=)7==ADD:;_Mismatch_1_Sense_+_Library_PoolC
TTCCCTTAACTTTCTTCACATGACTTTCTCAAGTTGAAGGCTGTGTCATATTAAATGTTATTGCATATTTAATGTAGCATTTCCTTTTCAAGGA
>Frequency_1_QualityScore_FFHHHHHJJJJJJJJJJJJJJJHHIJJJJJJJJJJJIJJJJJJJJJJJJJJJJHIIHIIJJJJJJJJIGIIJJJGIJIIJJJHHF_Mismatch_0_Sense_+_Library_PoolC
GACTTTCTCAAGTTGAAGGCTGTGTCATATTAAATGTTATTGCATATTTAATGTAGTATTTCCTTTTCAAGGAATGATATTGGAA
>Frequency_1_QualityScore_FFHHHHHJJJJIJJJIJJIJJJJJJJJGIJJJJJJJJJIJJJJJJJJIJJIHIIIJIJJJJJJIIIJJIFHGIIIHHHHGHHFFF_Mismatch_0_Sense_+_Library_PoolC
AGTAGGCAAGTTTGGATGAGTTCCCTTAACTTTCTTCACATGACTTTCTCAAGTTGAAGGCTGTGTCATATTAAATGTTATTGCA
>Frequency_1_QualityScore_FFHHHHHJJJJJJJJJJJJJJJJJJJJJJJJIGIIIJGIJIJIJHHJJIIJJJJJJHHHGHHHFFFFFFEFEEEEEEEDDEEEEDDDDDDCCCC_Mismatch_0_Sense_+_Library_PoolC
GTTCCCTTAACTTTCTTCACATGACTTTCTCAAGTTGAAGGCTGTGTCATATTAAATGTTATTGCATATTTAATGTAGTATTTCCTTTTCAAGG
>Frequency_1_QualityScore_FFHHHFBGGIJBHIHIIJHIIJJHIJJJIJJIGGGHGIJGHJIJJIE@GDDGDGEHIJJFEHIG@GHGDG@EHIIIHHGGH_Mismatch_0_Sense_+_Library_PoolC
GGCAAGTTTGGATGAGTTCCCTTAACTTTCTTCACATGACTTTCTCAAGTTGAAGGCTGTGTCATATTAAATGTTATTGCA
>Frequency_1_QualityScore_DDB?FB?FGAB:A<;E3FFBFAEA<?C>E?FGFIFEFGGFFFI@FCDFABFB?BDDEF:DFBFGGEIIIFGEACDCEEBFF@C>?ACEFB>DDD_Mismatch_0_Sense_+_Library_PoolC
TTCTCAAGTTGAAGGCTGTGTCATATTAAATGTTATTGCATATTTAATGTAGTATTTCCTTTTCAAGGAATGATATTGGAATTAATTTTAATTT
>Frequency_1_QualityScore_FFHHHHHJJJJJJJJCHJIIGCHIIJJIJJJJJJJJJJJJJJJJJJGIJJJJJJJJJJJJJHIJJJJIJHJJJGGGIG_Mismatch_0_Sense_+_Library_PoolC
CACATGACTTTCTCAAGTTGAAGGCTGTGTCATATTAAATGTTATTGCATATTTAATGTAGTATTTCCTTTTCAAGGA
>Frequency_1_QualityScore_FFFHHHHJJJJJJJJJJIJJJJJGIJJIJJJIJJIIJJJJJJJJJJJIIJIIIJIJIJJJJIJJJIEHIIHJI_Mismatch_2_Sense_+_Library_PoolC
AGTCATATTAAATGTTATTGCATATTTAATGTAGTATTTCCTTTTCAAGGAATGATATTGGAATTAATTTTAG
>Frequency_1_QualityScore_FFHHHHHJJJIJJHIGJJJIJJJJJIJGGIJJIJJIJJJJJJJJIHGGIJIJJHIJJJIIIIJCIIJJJIIGIJG_Mismatch_1_Sense_+_Library_PoolC
AAGTTGAAGGCTGTGTCATATTAAATGTTATTGCATATTTAATGTAGTATTTCCTTTTCAAGGAATGATATTCGA
>Frequency_1_QualityScore_DDHHHHBGGGHGH@AEBFHHHGGGGGIGIED@BHIECHHGDGDFGBFGCDGGIHIGGGHIFHGGHFCFHGHDFAEH9C@E?_Mismatch_0_Sense_+_Library_PoolC
ACATGACTTTCTCAAGTTGAAGGCTGTGTCATATTAAATGTTATTGCATATTTAATGTAGTATTTCCTTTTCAAGGAATGA
>Frequency_1_QualityScore_DFHDFFHIIGGGHAHFHGGGJJBEHGHEHDCFHBEHHFC>EGIJIC@GFAFGIEH@HGGG_Mismatch_1_Sense_+_Library_PoolC
GTCATATTAAATGTTATTGCATATTTAATGTAGTATTTCCTTTTCAAGGAATGATATTAG
>Frequency_1_QualityScore_DDHFFHHIJJIEHIHGIGCGFGHGIIIJIIJIJIIHIHIIGGIGHIGHIIGHIIGIHGIIJJIIIIJJJJ_Mismatch_0_Sense_+_Library_PoolC
TGACTTTCTCAAGTTGAAGGCTGTGTCATATTAAATGTTATTGCATATTTAATGTAGTATTTCCTTTTCA
>Frequency_1_QualityScore_8B<?A4DE>EA3+3<3A2AEEE@EEBBB?BEBDID@DED9BD*9?*9B?*?@CDC8BE;ACDIED;;A@C@ACCCD;>;@D@BDDDDADABB>B_Mismatch_1_Sense_+_Library_PoolC
AGTTTGGATGAGCTCCCTTAACTTTCTTCACATGACTTTCTCAAGTTGAAGGCTGTGTCATATTAAATGTTATTGCATATTTAATGTAGTATTT
>Frequency_1_QualityScore_DBDFFHHIIII+AEHIGIGICFHGHIJJGGEIGIIGGGHGHICECHGFGIJHIEIJIJIGIIJCHGHIIDFHGHHGGGHJHAEFHHHHEFFDD?_Mismatch_1_Sense_+_Library_PoolC
TGAGTTCCCTTGACTTTCTTCACATGACTTTCTCAAGTTGAAGGCTGTGTCATATTAAATGTTATTGCATATTTAATGTAGTATTTCCTTTTCA
>Frequency_1_QualityScore_FFHGGHHJFIIJGGHIGIJEGIEEGGGIGIJJIJIFHHHJJIJIJJIIEBDGGIIIGIICEGIGHEDEGHHIJHGBEHHHFF@CDCEDDE_Mismatch_0_Sense_+_Library_PoolC
ACTTTCTTCACATGACTTTCTCAAGTTGAAGGCTGTGTCATATTAAATGTTATTGCATATTTAATGTAGTATTTCCTTTTCAAGGAATGA
>Frequency_1_QualityScore_DEHH>FBIBHDFHGIIIIIIIGCHIGDHHIHIIIIIIIIIHIEHECAGFDGIHIIIGGHGHIEBFE@GIFGGIIIIIIIHFCEAEEHF_Mismatch_0_Sense_+_Library_PoolC
TTGGATGAGTTCCCTTAACTTTCTTCACATGACTTTCTCAAGTTGAAGGCTGTGTCATATTAAATGTTATTGCATATTTAATGTAGTA
>Frequency_1_QualityScore_FFHFHHHIJJJJJJIJJJJIJJIJHIHIJIHHGHGIIHIIJJJIIJIJJJHGIGGHHGGGIIJIIJIJIJGGGIJJ_Mismatch_0_Sense_+_Library_PoolC
CTGTGTCATATTAAATGTTATTGCATATTTAATGTAGTATTTCCTTTTCAAGGAATGATATTGGAATTAATTTTAA
>Frequency_1_QualityScore_FFHHHHHIIIJIGIJJJJIJJJJJJJJJJJJJJJIIJJJJJJIJJJJIIIGHIIJJJIJIIIIJJIIGIIIJIJHIHHHHHHFFFFFFFFFCDE_Mismatch_2_Sense_+_Library_PoolC
TGGCAAGTTTGGATGAGTTCCCTTAACTTTCTTCACATGACTTTCTCAAGTTGAAGGCTGTGTCATATTAAATGTTATTTCATATTTAATGTAG
>Frequency_1_QualityScore_FFHHHHHIJJJIIIIJJJJJIIIIJJJJJJJJJJIIJJJJJJJJJIJJJJJIIJHIJJJJIJJJJJHGIHI_Mismatch_0_Sense_+_Library_PoolC
CTTTCTCAAGTTGAAGGCTGTGTCATATTAAATGTTATTGCATATTTAATGTAGTATTTCCTTTTCAAGGA
>Frequency_1_QualityScore_FFHHHHHJJJJJJJJJJJJJJJJJJJIIJIJJIHJJJJJHIJJIJIJJJIJJJHIIJJJJJJJJJJIIIGIHJIIIJJJJJIJGHHCHFDEFFF_Mismatch_0_Sense_+_Library_PoolC
CTTAACTTTCTTCACATGACTTTCTCAAGTTGAAGGCTGTGTCATATTAAATGTTATTGCATATTTAATGTAGTATTTCCTTTTCAAGGAATGA
>Frequency_1_QualityScore_FFHHFFHJJJJFHIIIIJJJJJIJIGIJJIIJIJJJJJGIIIJJJIIIJJGIJJJJJJGIIEGGHIJIIFGIJJIII_Mismatch_0_Sense_+_Library_PoolC
GTTGAAGGCTGTGTCATATTAAATGTTATTGCATATTTAATGTAGTATTTCCTTTTCAAGGAATGATATTGGAATTA
>Frequency_1_QualityScore_EFGHHHHJJJJJJJIJJJJJJJIJJHHFHIJJIJIIIJJJJIJJIIJJGHIIJJJJIJJJJJJJJIFHFFHIJIJJJJJIGIIGEHHHG_Mismatch_0_Sense_+_Library_PoolC
CTTTCTTCACATGACTTTCTCAAGTTGAAGGCTGTGTCATATTAAATGTTATTGCATATTTAATGTAGTATTTCCTTTTCAAGGAATGA
>Frequency_1_QualityScore_DFHHHHHJJJJHFHHIIIIIJJJIGHGIJJJJJJJJJJHIIJJJJIJJJIJIIIJJIJHIJJJJJJJJJGIJ_Mismatch_0_Sense_+_Library_PoolC
ATGACTTTCTCAAGTTGAAGGCTGTGTCATATTAAATGTTATTGCATATTTAATGTAGTATTTCCTTTTCAA
>Frequency_1_QualityScore_DFHHDHFIGGHIJJJIIJJIDIIGHGGCHGIIHIGIIJFGIIJIIGIJIIIECFEHEIIDGHIICGIHHIIGIHIEGFCHIIJGEHAHEH_Mismatch_1_Sense_+_Library_PoolC
TCTGTGTCATATTAAATGTTATTGCATATTTAATGTAGTATTTCCTTTTCAAGGAATGATATTGGAATTAATTTTAATTTATGGGATTTA
>Frequency_1_QualityScore_FFHHHHGJJJIJJJIIHJIHIIJIJIIJIJJIGHIIIIIJHIJGGGHGICFHI>GCGIIIIGHBGGIJJIIIJIIEHIHHFHHHH_Mismatch_1_Sense_+_Library_PoolC
TGAAGGCTGTGTCATATTAAATGTTATTGCATATTTAATGTAGTATTTCCTTTTCAAGGAATGATATTGGAATTAATTTTAATTA
>Frequency_1_QualityScore_DDBCFAD9B@<C9:3CA<<F::A3<9929F=FHHDCDB@CFHGCHA99BFDB*?FBGH:BFH>@=BF=CCAG@:F>CDDG@EGFFFEEE@DE@D_Mismatch_0_Sense_+_Library_PoolC
TTTCTTCACATGACTTTCTCAAGTTGAAGGCTGTGTCATATTAAATGTTATTGCATATTTAATGTAGTATTTCCTTTTCAAGGAATGATATTGG
>Frequency_1_QualityScore_D?D>AADEGEF>EAFHGG@FE<FED@B<BHHIIG@BGCDHGIEHGI@BHG;@GBHDIGGE3DHHGHCEHC;=_Mismatch_0_Sense_+_Library_PoolC
TGTCATATTAAATGTTATTGCATATTTAATGTAGTATTTCCTTTTCAAGGAATGATATTGGAATTAATTTTA
>Frequency_1_QualityScore_FFHHHHHJJJJJJJJJJJJJJJHIJGHIHHIIJJJGHIJJJJJJJJJJJHIIJJJJJJIJJJJJIJHHIJGIIIIHJJJJIGGIHF_Mismatch_0_Sense_+_Library_PoolC
ACTTTCTTCACATGACTTTCTCAAGTTGAAGGCTGTGTCATATTAAATGTTATTGCATATTTAATGTAGTATTTCCTTTTCAAGGA
>Frequency_1_QualityScore_FFHHHHHJJJJJJHGHJJIIIJJJJJGHJJJJJJJJJJJJJJJJJJJIIJJJJGJJJJJJJIGIIIIGHEHIGJHHHHHHFFFFFEFEFEEEEE_Mismatch_1_Sense_+_Library_PoolC
ACATCCACTGAAGTAGGCAAGTTTGGATGAGTTCCCTTAACTTTCTTCACATGACTTTCTCAAGTTGAAGGCTGTGTCATATTAAATGTTATTG
>Frequency_1_QualityScore_FFHGHHGIJJJJJJHIIJJJJIJIJJJJIJJJJIJJJJIJJJIIIHIIFGIJIIJJJJJJJHIIFHIJJHIIIJJJJJHH_Mismatch_0_Sense_+_Library_PoolC
CAAGTTGAAGGCTGTGTCATATTAAATGTTATTGCATATTTAATGTAGTATTTCCTTTTCAAGGAATGATATTGGAATTA
>Frequency_1_QualityScore_BDFFFF?GB9EF9<CHHC+<:A1@?)19?@BD<DCF9*0B?F*9FD>9B@FC:C<BDBBFE>=FECEEIA@ADFFC?;;(7;?B;;BABB3;>5_Mismatch_2_Sense_+_Library_PoolC
CCTTACCATCCACTGAAGCAGGCAAATTTGGATGAGTTCCCTTAACTTTCTTCACATGACTTTCTCAAGTTGAAGGCTGTGTCATATTAAATGT
>Frequency_1_QualityScore_FFHHHHHJJJJJJJJJIJJJJIJJJJIJJIHHHHJHGIJJJJJJJJJJJJJJJIIJIIJJJJJIJIJJIIJIJIIJHGIJJJHHHHHHGEFFFF_Mismatch_0_Sense_+_Library_PoolC
TCCCTTAACTTTCTTCACATGACTTTCTCAAGTTGAAGGCTGTGTCATATTAAATGTTATTGCATATTTAATGTAGTATTTCCTTTTCAAGGAA
>Frequency_1_QualityScore_FFHFDHDGIGGHIGEGHGIJIJEIJGIGHJIGGGIJJIGHIIIBFGG?GHFHGIIJIIJJJHAEEGFHHGGIGIJJCGHGIHEHHGHH_Mismatch_0_Sense_+_Library_PoolC
CTCAAGTTGAAGGCTGTGTCATATTAAATGTTATTGCATATTTAATGTAGTATTTCCTTTTCAAGGAATGATATTGGAATTAATTTTA
>Frequency_1_QualityScore_FFHHHHHJJJJJJJJJJJJJJJJJJJJJJJJJJJJJJJJJJHJJJJHGIIJJJHIJJJJGIJJGIHIHIIJIJJIJGJJJHGHGHHHHFFFFFF_Mismatch_0_Sense_+_Library_PoolC
TTTGGATGAGTTCCCTTAACTTTCTTCACATGACTTTCTCAAGTTGAAGGCTGTGTCATATTAAATGTTATTGCATATTTAATGTAGTATTTCC
>Frequency_1_QualityScore_FFHHHHHGIHIJIJJJJJJJJJJJJJJJJJJJJJJJJJIIJFGIJJJJJJJJJEHIJI_Mismatch_0_Sense_+_Library_PoolC
AAGGCTGTGTCATATTAAATGTTATTGCATATTTAATGTAGTATTTCCTTTTCAAGGA
>Frequency_1_QualityScore_FFHGHHHHIJJJJJJIIIGJGHHIJJIHHHIJIJJJIJJJIIJIGGIHIJJFGIIIIGIJIGIIFFCGG@AF@GFGGIIHGEHHH_Mismatch_1_Sense_+_Library_PoolC
TAACTTTCTTCACATGACTTTCTCAAGTTGAAGGCTGTGTCATATTAAATGTTATTGCATATTTAATGTAGTATTTCCTTTTCTA
>Frequency_1_QualityScore_FFHHHHHJJJJIJJJJJJJJJJJJJJJJHIIFIIJJJJIJJJJJJIJJJJJJIJJJJIJJIJG_Mismatch_0_Sense_+_Library_PoolC
CATATTAAATGTTATTGCATATTTAATGTAGTATTTCCTTTTCAAGGAATGATATTGGAATTA
>Frequency_1_QualityScore_FFHHHHHJJJJJJJJJJJJJJJJJJGIIJJJJJJJIJJJIIJJJIJJJJJJJIGIIIIJGGIIJIJJJJIIGGIJHIJJJJJHHHHHHFFFEFF_Mismatch_0_Sense_+_Library_PoolC
CATGACTTTCTCAAGTTGAAGGCTGTGTCATATTAAATGTTATTGCATATTTAATGTAGTATTTCCTTTTCAAGGAATGATATTGGAATTAATT
>Frequency_1_QualityScore_FFHHHHHJJIIIHHHHIJHHIIJGFHIJJJFHGIIIIJJJIJJJEGIGHJJIGIJIJGIIGFGJIIJJJJIHIIJIHGHGEECFFEFFFECCCC_Mismatch_1_Sense_+_Library_PoolC
CTTCACATGACTTTCTCAAGTTGAAGGCTGTGTCATATTAAATGTTATTGCATATTTAATGTAGTATTTCCTTTTCAAGGAATGATATTGGAAA
>Frequency_1_QualityScore_FFHHHHHJJJJJJJJIIJIJIHJJJJJJGIGIJJIJJIIIJJIIIJJIJJIGIJIGIHIGFIHIIJJJIBFGGGE>GGH_Mismatch_0_Sense_+_Library_PoolC
TCACATGACTTTCTCAAGTTGAAGGCTGTGTCATATTAAATGTTATTGCATATTTAATGTAGTATTTCCTTTTCAAGGA
>Frequency_1_QualityScore_FFFHHHHJJJJJGHIJJJJJJJJJJIIIIJJJJIJIIJJIIIJJJJIIJJJJJJJJJIHGIJHIIJIJIHIJIIJJJIGIJJHHHHHH_Mismatch_1_Sense_+_Library_PoolC
AGTTGAAGGCTGTGTCATATTAAATGTTATTGCATATTTAATGTAGTATTTCCTTTTCAAGGAATGATATTGGAATTAATTTTAATTA
>Frequency_1_QualityScore_FFHHGHHJIJJGIJJJJJJIIJJJJJJIHIIFIIIIJHHIJJIJIIJIJJJJJJJJJJJJJJIHIIIJIGJJJI_Mismatch_0_Sense_+_Library_PoolC
CATATTAAATGTTATTGCATATTTAATGTAGTATTTCCTTTTCAAGGAATGATATTGGAATTAATTTTAATTTA
>Frequency_1_QualityScore_FFHHHHHJJJJJJJIIJJJJJGJJJHIIJIJJIIIJJJJJJJJJHIJJHIJJIJJJJJIIJIJJHHJJJJJIJJJJJJIHGIJHE_Mismatch_1_Sense_+_Library_PoolC
TCATATTAAATGTTATTGCATATTTAATGTAGTATTTCCTTTTCAAGGAATGATATTGGAATTAATTTTAATTTATGGGATTTGA
>Frequency_1_QualityScore_FFHDHFDHJIIIIIGIJGFHHHGIDIGGJJJJIIJJHGHIJIFIGGGIIJJIIIHHIIIIJJIIIIIIJHGHIFHHHHHHFFFFF_Mismatch_1_Sense_+_Library_PoolC
GGCTGTGTCATATTAAATGTTATTGCATATTTAATGTAGTATTTCCTTTTCAAGGAATGATATTGGAATTAATTTTAATTTATGA
>Frequency_1_QualityScore_DDHDDFFIC@,2C<F<AFHGEF4AHF<??E>FBDGGEEGBBB?FGDC9*999B@DFB@G_Mismatch_1_Sense_+_Library_PoolC
GAAGGCTGTGTCATATTAAATGTTATTGCATATTTAATGTAGTATTTCATTTTCAAGGA
>Frequency_1_QualityScore_DFHHHHHJJIJJJEHJHGIIJJJHIJJJIJHIIJHIIIGIJJJJJJJJJJJJJGGIIBGGIJIGIJJIIHGIIHHJJJG_Mismatch_1_Sense_+_Library_PoolC
AAGGCTGTGTCATATTAAATGTTATTGCATATTTAATGTAGTATTTCCTTTTCAAGGAATGATATTGGAATTAATTCTA
>Frequency_1_QualityScore_FFHHHHHJJJIJJJJJJJJJJJJJJJJJJJJIJIJIJJJIIHHIJJIJJJJJJJJGIIGIJJJJJIIIIIHIIHJGGGHJHHHHHHHFDFFFED_Mismatch_0_Sense_+_Library_PoolC
CCCTTAACTTTCTTCACATGACTTTCTCAAGTTGAAGGCTGTGTCATATTAAATGTTATTGCATATTTAATGTAGTATTTCCTTTTCAAGGAAT
>Frequency_1_QualityScore_DAFHHHFIIHDEGHHHH<HCGGEH<CHCCCFHHIIHIIIIIIIIIIICBBGFEFGIIIGGGEHGHIE@FGGGF@FH@:CEGIEHEEE_Mismatch_0_Sense_+_Library_PoolC
GTGTCATATTAAATGTTATTGCATATTTAATGTAGTATTTCCTTTTCAAGGAATGATATTGGAATTAATTTTAATTTATGGGATTTA
>Frequency_1_QualityScore_FFHGHHHJJIJJJJIJIJJGIIHIJHHIIIJJHIIJJIIIJJJJI_Mismatch_0_Sense_+_Library_PoolC
TCATATTAAATGTTATTGCATATTTAATGTAGTATTTCCTTTTCA
>Frequency_1_QualityScore_FFHHHHHJJJGHIJGIJJIJHJGJJJJJJIIIIIIIHHIJJIIGHIIHGGIHIJIGIJIHHJJJJJEEHFCHHIIIGJJJGIIHHHHHGFFFFF_Mismatch_1_Sense_+_Library_PoolC
CTTTCTCAAGTTGAAGGCTGTGTCATATTAAATGTTATTGCATATTTAATGTAGTATTTCCTTTTCAAGGAATGATATTGGAATTAATTTTAAC
>Frequency_1_QualityScore_FFHHGFHJJJIHIIJJJJ3CFHIJGIJIIJGIGIGIIIIJJJJIJJGIIIGHHIIEIEGGIJJIBHIGG=FGG_Mismatch_1_Sense_+_Library_PoolC
TTCTCAAGTTGAAGGCTGTGTCATATTAAATGTTATTGCATATTTAATGTAGTATTTCCTTTTCAAGGAACGA
>Frequency_1_QualityScore_DD?DBFB<F<ACHHGEFHGDGI;FDEHAH@GCC@@GCCGHIDF?4D@DGIIIIBDF??BBDD4<8=CGG=@D>ADGIIIIAD3??EAEEE:?;A_Mismatch_0_Sense_+_Library_PoolC
GACTTTCTCAAGTTGAAGGCTGTGTCATATTAAATGTTATTGCATATTTAATGTAGTATTTCCTTTTCAAGGAATGATATTGGAATTAATTTTA
>Frequency_1_QualityScore_FFHHHHHJJJJJJJJJJJIJJIIHIJJJJEGHIIJFBHGJJJIIJJJJIJJHIJIIIJIJJJJHIIIJJJJGHJJIHGIJIJEGHHFGHEFEFF_Mismatch_1_Sense_+_Library_PoolC
TCCCTTAACTTTCTTCACATGACTTTCTCAAGTTGAAGGCTGTTTCATATTAAATGTTATTGCATATTTAATGTAGTATTTCCTTTTCAAGGAA
>Frequency_1_QualityScore_FFHHHHHJJJJJJJJJJJIIIJJJJJJJJJJIJJIIIJIIIJJJJIJJJIJJJJIJIJJIJIIIJIIJJH_Mismatch_0_Sense_+_Library_PoolC
GCTGTGTCATATTAAATGTTATTGCATATTTAATGTAGTATTTCCTTTTCAAGGAATGATATTGGAATTA
>Frequency_2_QualityScore_FFGGHHFGGIIIJJJJIIHGIIGIIJJIJIIIJCEGIHIIIIJJJIIIIIJIFEGI@GIIGIIJJIIIHGIGGIJIIIHIIHGHFDFGEEEEEE_Mismatch_0_Sense_+_Library_PoolC
AGGCTGTGTCATATTAAATGTTATTGCATATTTAATGTAGTATTTCCTTTTCAAGGAATGATATTGGAATTAATTTTAATTTATGGGATTTAAA
