# Supplementary material for: Differential Gene Expression Reveals Candidate Genes for Drought Stress Response in Abies alba (Pinaceae)
Source: PLoS One. 2015 Apr 29;10(4):e0124564. doi: 10.1371/journal.pone.0124564 (PMC4414588; doi:10.1371/journal.pone.0124564)
Supplement: S2 File — (GZ) [file pone.0124564.s002.gz › comp12424_c0_seq1.fa]

>comp12424_c0_seq1 len=642 path=[1:0-297 299:298-563 565:564-641] : sp|Q94A20|BI1L_ARATH BI1-like protein OS=Arabidopsis thaliana GN=At4g15470 PE=2 SV=1 e-value: 2e-31 blast score:  132
TTTTAATGGGATTTGCGGTTGGATTAACTTGTGCTTTCACAGCTGGCAAAGTGATATTGGAGTCGGCCATTCTAACGGCCGTGGTTGTGGTGAGTCTTACGCTTTATACATTCTGGGCAGCCAGGAGAGGACATGATTTCAGTTTTCTTGCACCCATCCTCTTCGCCGGATTCATGGTGCTACTCGTCTTTATTCTGATTCAGATAATTATTCCACTGGGAAGGCTGTCCCATATGATATATGGGGCGTTGGCGTCCATCATATTCAGCGGATTCATAATATACGACACAGACAATCTGATAAAGCGGTATACATATGATGAATATATATGGGCGGCCGTTGCCTTGTATTTGGACGTCATCAATCTTTTCCTCTCGCTGCTCACGCTCCTGCGCAGCTCGAACAGTTAATCCAATCCGCCAATATGTACATAGAAAATTTGCTTAATTAAATTTGTATTTGCTTAATTACAGACAATTGCAAAATTATACTGAACAGACTTGAATTAAATTAGTATGGAAAATCCAGTTTTTGGTTTTTACAAACCATACCCTTAGATTAAACTTGTAATTCAATCTTTTTTCTTAATCTTATATACAAATTCCGGGGGAAGGGGTGAGTGGGGCCTGTATTATTTTTTAT

>Frequency_3_QualityScore_FFHHHHHHIHIJJJIIIIJJIJIIIIJJHHIJJJIIHIGGGFFFFFEEEEEEDDDDDDDDDDDDDDDCDCDDDCDDDDDDDCACCCC?BCCDDD_Mismatch_0_Sense_+_Library_PoolT
TGAATATATATGGGCGGCCGTTGCCTTGTATTTGGACGTCATCAATCTTTTCCTCTCGCTGCTCACGCTCCTGCGCAGCTCGAACAGTTAATCC
>Frequency_3_QualityScore_FFHHHHHJHIIJJJJJJJJJHJJIHIIJJHIJJJJJJJJJJIIJJJJJJJJJHIJJJJIIHIIIIIHHGDFGGGFFFEEEDEDDDDDDDDEEDE_Mismatch_0_Sense_+_Library_PoolT
TCGAACAGTTAATCCAATCCGCCAATATGTACATAGAAAATTTGCTTAATTAAATTTGTATTTGCTTAATTACAGACAATTGCAAAATTATACT
>Frequency_3_QualityScore_FEHHHHHJJHIJJJJJJJJIIJJJJJJJJJJJJJJJJJJJJJJIJJJJIJJJIIIGHGFEEEDBDDDDB@CDEDDDDDDCACDD>CCDEDDDDE_Mismatch_0_Sense_+_Library_PoolT
GTTGCCTTGTATTTGGACGTCATCAATCTTTTCCTCTCGCTGCTCACGCTCCTGCGCAGCTCGAACAGTTAATCCAATCCGCCAATATGTACAT
>Frequency_2_QualityScore_FFHHHHHJJIIIIIIIJJIJJJJIIJJJIJIJIIGIIJJJIJIIJJJJIHIJHHFFFFEDEEEEEDDDDCCDCCA?CCCCCDEEDEDCCDCCCC_Mismatch_0_Sense_+_Library_PoolT
TATTTGGACGTCATCAATCTTTTCCTCTCGCTGCTCACGCTCCTGCGCAGCTCGAACAGTTAATCCAATCCGCCAATATGTACATAGAAAATTT
>Frequency_2_QualityScore_EEGHHGGIIIIGIIHEGGIHIHIHIIIIHIIIIIIFIGHIIIGGIIIIIIIHHGHEEC?CCCECDEEEECCCCCCCCCCCCCCEEECCECCC?C_Mismatch_0_Sense_+_Library_PoolT
TCTTTTCCTCTCGCTGCTCACGCTCCTGCGCAGCTCGAACAGTTAATCCAATCCGCCAATATGTACATAGAAAATTTGCTTAATTAAATTTGTA
>Frequency_2_QualityScore_FFGGHHHJIIIEIIIIIIIIJIIJJJIIIJJJJJJIIJJJJJJIJIJJJHJJIIJIIHGFEDDEDDDCBAACCDEDDDCCCDCDDDACCCEDED_Mismatch_0_Sense_+_Library_PoolT
CCGTTGCCTTGTATTTGGACGTCATCAATCTTTTCCTCTCGCTGCTCACGCTCCTGCGCAGCTCGAACAGTTAATCCAATCCGCCAATATGTAC
>Frequency_2_QualityScore_FEFHHGHIJJJIJIIIJJHGIIIJHIIIJIJJJIJJJJJJJJJJHIIIIHGGGGGEGEEEDACDEF@>ACDEEDDDEEEEDCEEDCDDCDCDB?_Mismatch_0_Sense_+_Library_PoolT
GTTGGCGTCCATCATATTCAGCGGATTCATAATATACGACACAGACAATCTGATAAAGCGGTATACATATGATGAATATATATGGGCGGCCGTT
>Frequency_2_QualityScore_EEHHHHHJJJJJIJIJJJJJJJJIJJIIJJJJIJIJIJJJJJJJJJIJIJJIJJJIJHHIJIJJJJIJIIHHIIHGGECDEDDCDDCDDDDDDD_Mismatch_0_Sense_+_Library_PoolT
ATTTGCTTAATTACAGACAATTGCAAAATTATACTGAACAGACTTGAATTAAATTAGTATGGAAAATCCAGTTTTTGGTTTTTACAAACCATAC
>Frequency_1_QualityScore_DDDFHFHJGIIHJEJFHJJIJJJJIJGIIJJJJJEHIJJIH@EHFFFEEECEEEDDDDDDDDDDDDDDDCDDDBDDDDDDDDDDDCDDBDDDDA_Mismatch_0_Sense_+_Library_PoolT
ATATGATGAATATATATGGGCGGCCGTTGCCTTGTATTTGGACGTCATCAATCTTTTCCTCTCGCTGCTCACGCTCCTGCGCAGCTCGAACAGT
>Frequency_1_QualityScore_FFHHHHHJIIIJJJJJJJJJJIJJJJJJJJJJJJJJJJJJJJJJJIJJJJJJJJJJJJJJJJJJJJHIJJIIJHHHHHH_Mismatch_0_Sense_+_Library_PoolT
TAAATTTGTATTTGCTTAATTACAGACAATTGCAAAATTATACTGAACAGACTTGAATTAAATTAGTATGGAAAATCCA
>Frequency_1_QualityScore_FFGHHHHJJJJJIJJJJJJJJIIIJIJIJIJJJJJJJJJJIJJIDDGIJIIJJIJJJJIJIIHGHHHFFDBDDDDDEDDDDDDDDDCDBB?BCC_Mismatch_0_Sense_+_Library_PoolT
ACGCTTTATACATTCTGGGCAGCCAGGAGAGGACATGATTTCAGTTTTCTTGCACCCATCCTCTTCGCCGGATTCATGGTGCTACTCGTCTTTA
>Frequency_1_QualityScore_FFHHHHHJJJJIJJJIJIJIJJJJJJJJJJJJJJJJJJJIJJJJJJJJGIIIJACEHHEHFFFFFFFEECFEEDDDDDDDDDDDDDDCCEEEEC_Mismatch_0_Sense_+_Library_PoolT
ATATTCAGCGGATTCATAATATACGACACAGACAATCTGATAAAGCGGTATACATATGATGAATATATATGGGCGGCCGTTGCCTTGTATTTGG
>Frequency_1_QualityScore_FFHHHHHJJJIJJJGHHHIJHIJIJIJIJJIIDHIJJIGIJJGHIJIJIIIIJIJJJJJJJJJJIIGIJGHIJIIIHGHFGFFFFFECCEEDBB_Mismatch_0_Sense_+_Library_PoolT
GCTTAATTAAATTTGTATTTGCTTAATTACAGACAATTGCAAAATTATACTGAACAGACTTGAATTAAATTAGTATGGAAAATCCAGTTTTTGG
>Frequency_1_QualityScore_FFHHHHHIJJJJJJIIJJJJJJJJJJIJJJJJJJJJJJIJGJJJJJJIJJJJJJJHHHHHHFFFFFFFFFCEEDEEDDDDB@DD@DD@BDDCDB_Mismatch_0_Sense_+_Library_PoolT
TTTTGGTTTTTACAAACCATACCCTTAGATTAAACTTGTAATTCAATCTTTTTTCTTAATCTTATATACAAATTCCGGGGGAAGGGGTGAGTGG
>Frequency_1_QualityScore_DDFFHHHIGGA@:CAAHEICHGBHDEBE?CD@GADHDHBBHDBFFBDFHDBBGEGC<CH;FH@AB?_Mismatch_0_Sense_+_Library_PoolT
CCATACCCTTAGATTAAACTTGTAATTCAATCTTTTTTCTTAATCTTATATACAAATTCCGGGGGA
>Frequency_1_QualityScore_FFHHHHHJJJHIIJJJJJEHIJJJJGIIHJJHHHHHHHFFFFFFEEEDDDDDDDDDDDDDDDDDDDDDDCCDDDDDDCDDDDDDDDDDDDDDD>_Mismatch_0_Sense_+_Library_PoolT
TGGGCGGCCGTTGCCTTGTATTTGGACGTCATCAATCTTTTCCTCTCGCTGCTCACGCTCCTGCGCAGCTCGAACAGTTAATCCAATCCGCCAA
>Frequency_1_QualityScore_FFHHHHHIJJJJJIIJJJJJJGGIJJJIJJJJJJHHHHHHHFFFFFFEEEDDDDDDDDDDDDDDDDDDDDDDDDDDDDDDDDDCDDCDDDDDDD_Mismatch_0_Sense_+_Library_PoolT
ATATGGGCGGCCGTTGCCTTGTATTTGGACGTCATCAATCTTTTCCTCTCGCTGCTCACGCTCCTGCGCAGCTCGAACAGTTAATCCAATCCGC
>Frequency_1_QualityScore_FFHHHHHJJJJJJJJJJJJJJJJJJJJJJJJJJJJJJJJJJIHIJIJHHIHHHHHHHFDFDDDBCDDEFCDFDEDDDDDDDDDDDDDDEEEDDE_Mismatch_0_Sense_+_Library_PoolT
ATCAATCTTTTCCTCTCGCTGCTCACGCTCCTGCGCAGCTCGAACAGTTAATCCAATCCGCCAATATGTACATAGAAAATTTGCTTAATTAAAT
>Frequency_1_QualityScore_DDDCD:@8C4A<::1<@;?>E@)06B3:DDDDD8=CB4@@;A9A3@7;A>;A;A?B3(;>A;5>=>>55(::;5>5>(:>AAADAA>>3:>AAA_Mismatch_1_Sense_+_Library_PoolT
CTCGCTGCTTACGCTCCTGCGCAGCTCGAACAGTTAATCCAATCCGCCAATATGTACATAGAAAATTTGCTTAATTAAATTTGTATTTGCTTAA
>Frequency_1_QualityScore_DDHHFHHJGGDHGIJGGHEFEGHIGHGIIJJIHIJJJJIIJIDHIFGJGHHDFCHIJJIGIGIJHGGHCECDED?CABDBDCDDDDDDDDDDDD_Mismatch_0_Sense_+_Library_PoolT
GCTTAATTACAGACAATTGCAAAATTATACTGAACAGACTTGAATTAAATTAGTATGGAAAATCCAGTTTTTGGTTTTTACAAACCATACCCTT
>Frequency_1_QualityScore_FFHHHHHJJJJJJIJJJJIJJIIJJJJJJIJJJIEHIJIJJJJJJJJHJIJJJJJJJGIIJJJJJHHHHHFFFFFFDEDEDEEEDDDDDDDDDD_Mismatch_0_Sense_+_Library_PoolT
ATCCAATCCGCCAATATGTACATAGAAAATTTGCTTAATTAAATTTGTATTTGCTTAATTACAGACAATTGCAAAATTATACTGAACAGACTTG
>Frequency_1_QualityScore_FFHHHHHJJJJJJJJJJJJJJJJJJJJJJJJJJJJJJJJJJJJJDIJJHHHHHHHHDFFFFEEEEEEEDDDEDCEEDDEDEEEEDDDDCDEEDD_Mismatch_0_Sense_+_Library_PoolT
TGCTCACGCTCCTGCGCAGCTCGAACAGTTAATCCAATCCGCCAATATGTACATAGAAAATTTGCTTAATTAAATTTGTATTTGCTTAATTACA
>Frequency_1_QualityScore_FFHGHHHJJJHIJIJHHHJJJJJJ>HIJJIGIJJJIJIIJJJIJJIJFIJEGIJJJIGIGJJJJFEEHICHHHEDEDFFFFDEEDCCDDCCCDD_Mismatch_0_Sense_+_Library_PoolT
CAATCCGCCAATATGTACATAGAAAATTTGCTTAATTAAATTTGTATTTGCTTAATTACAGACAATTGCAAAATTATACTGAACAGACTTGAAT
>Frequency_1_QualityScore_ADCFFHBAFGAEFI@EH@9C?DGHDHG>F>FDEBGHHIIHGCHGGHIGEAAEE>=A>?A>95@>/9A=?AACE>C@>@>>9<<?909A34:@C4_Mismatch_0_Sense_+_Library_PoolT
CGTTGCCTTGTATTTGGACGTCATCAATCTTTTCCTCTCGCTGCTCACGCTCCTGCGCAGCTCGAACAGTTAATCCAATCCGCCAATATGTACA
>Frequency_1_QualityScore_FFHHHHGJHIIJJJJJJJJJJJJJJJJJJHIJJJJJJJJJJJIJJHIJJJJGIJJIIJJJJJIJJJJHHHHHHHFFDDEEDDDDDDEDDEEDDC_Mismatch_0_Sense_+_Library_PoolT
TAAATTAGTATGGAAAATCCAGTTTTTGGTTTTTACAAACCATACCCTTAGATTAAACTTGTAATTCAATCTTTTTTCTTAATCTTATATACAA
>Frequency_1_QualityScore_FFHGHHHJJJIJJJJJJJJJJJJIJJJJJJIJJJJJIJJJJJJJJJJIJIJJJIJJJIGIIIIJJJJJHEHIJEHHHHFFFFCFEEDDDABBDD_Mismatch_0_Sense_+_Library_PoolT
ATTAAATTTGTATTTGCTTAATTACAGACAATTGCAAAATTATACTGAACAGACTTGAATTAAATTAGTATGGAAAATCCAGTTTTTGGTTTTT
>Frequency_1_QualityScore_FFHHHHHIJIGIJJGEHCAFEGGHIJJIIJJIHJJIJIJHIJJJIGGDHGHGIJJJIIJICDHIHFGGHFFFDFFEEEEDDEEEDDDDDDDDED_Mismatch_0_Sense_+_Library_PoolT
AGACTTGAATTAAATTAGTATGGAAAATCCAGTTTTTGGTTTTTACAAACCATACCCTTAGATTAAACTTGTAATTCAATCTTTTTTCTTAATC
>Frequency_1_QualityScore_FFHHHFFIIGIIJIIJIJJIJIIIJJJEFHEIIJJIHGGHIJIIIHIHHIJJGGHGHIJJJJJIIJIJJGIHHHGFHFEFFFFFEEEEEDA_Mismatch_0_Sense_+_Library_PoolT
CATAGAAAATTTGCTTAATTAAATTTGTATTTGCTTAATTACAGACAATTGCAAAATTATACTGAACAGACTTGAATTAAATTAGTATGGA
>Frequency_1_QualityScore_DAAHA<@@ABA@:?:?FB?9::BF@<B=AHGGHIIGIGHGB;FA;=CA6A?=CDEED@@CCC>ACC3;>-;5;>(::>BBC9<::>CC@<<B_Mismatch_0_Sense_+_Library_PoolT
GGCCGTGGTTGTGGTGAGTCTTACGCTTTATACATTCTGGGCAGCCAGGAGAGGACATGATTTCAGTTTTCTTGCACCCATCCTCTTCGCCG
>Frequency_1_QualityScore_FFHHHHHGJJGIJJJJFGIGIIAHIHIIIJJJIGHHIIIJJJJJJJJIJIIJIJJIIIIIHFFDDEDDDDDFDDDCDEFCDCDDDDDCCDECDE_Mismatch_0_Sense_+_Library_PoolT
CTTTATTCTGATTCAGATAATTATTCCACTGGGAAGGCTGTCCCATATGATATATGGGGCGTTGGCGTCCATCATATTCAGCGGATTCATAATA
>Frequency_1_QualityScore_FFHHHHHJJJJJJJJJJJJJJJJJIJJJJJJHHHHHHHFFFFFDDDDDDDDDDDDEDEDDDDDDDBDDED>ABDEDEDDDEEDEEDDDDDDDDD_Mismatch_0_Sense_+_Library_PoolT
GGGCGTTGGCGTCCATCATATTCAGCGGATTCATAATATACGACACAGACAATCTGATAAAGCGGTATACATATGATGAATATATATGGGCGGC
>Frequency_1_QualityScore_FFHHHHHJJJJIJJJJIJJJJJJJJJJIJJJJJJJJJJJJJJJJJJJJJJIJJHHGHH@BBEFEFEEEEEEEFDDFDDDDBDDDDDDDDDDDDC_Mismatch_0_Sense_+_Library_PoolT
CCATCATATTCAGCGGATTCATAATATACGACACAGACAATCTGATAAAGCGGTATACATATGATGAATATATATGGGCGGCCGTTGCCTTGTA
>Frequency_1_QualityScore_FFHHHHHJJHJJJHHHHEEFFFFFEFDDDDDDDDDDDDDDDDDDDDDDDDDDDDDDDDDDDDDDDDDDDDDDDDDDDCDEEDDDDDDDDDD>@D_Mismatch_0_Sense_+_Library_PoolT
GGGCGGCCGTTGCCTTGTATTTGGACGTCATCAATCTTTTCCTCTCGCTGCTCACGCTCCTGCGCAGCTCGAACAGTTAATCCAATCCGCCAAT
>Frequency_1_QualityScore_DBHFBFFGB>GEBHAGHG:8@FA>@HGBFH@DBAFCBF;@FG@FGGCGGG@=;?E>CECDCC>B>@C@2;6;5==A9<A55>@?CD>>A>>CDA_Mismatch_0_Sense_+_Library_PoolT
CACCCATCCTCTTCGCCGGATTCATGGTGCTACTCGTCTTTATTCTGATTCAGATAATTATTCCACTGGGAAGGCTGTCCCATATGATATATGG
>Frequency_1_QualityScore_FFHHHHHIJJJJJJJJJJJJIIJJGHJIJDDDHIIJJIJJJJJJJJJJJIJJFFDDDDDDDDDCCDEEFDDDDDDDDDDDDCDDDDDDDDDDDD_Mismatch_0_Sense_+_Library_PoolT
GACACAGACAATCTGATAAAGCGGTATACATATGATGAATATATATGGGCGGCCGTTGCCTTGTATTTGGACGTCATCAATCTTTTCCTCTCGC
>Frequency_1_QualityScore_D>FFFFFFFFFIA:FGG+AFE+@?D@FFCFDG<DFF@FGICFFGBFIFAEA><?C?BAB@B@BDBBBB??@BBA@>A>:@DDBBBBBBBABBBA_Mismatch_1_Sense_+_Library_PoolT
GATAATTATTCCACTGGGAAGTCTGTCCCATATGATATATGGGGCGTTGGCGTCCATCATATTCAGCGGATTCATAATATACGACACAGACAAT
>Frequency_1_QualityScore_FFHHHGHJJJJJJJIJIJJJJJJJIJJJJIIJJJJJJJJIJIJIIJJGIIIJEEHEFFDDDDEDDDCFEFEDDDDBDDDDDDCCCDDEDDDDDD_Mismatch_0_Sense_+_Library_PoolT
GATTCAGATAATTATTCCACTGGGAAGGCTGTCCCATATGATATATGGGGCGTTGGCGTCCATCATATTCAGCGGATTCATAATATACGACACA
>Frequency_1_QualityScore_FFHHHHGJJJJJJJJJIJJJJJJJJJJHIJIJJJJJJJJJJJJJJJJJGIJJJIIIJJJJJIJIIHHHHCHFFFFFFEEEEEEEEEDEECDDDD_Mismatch_0_Sense_+_Library_PoolT
ATACTGAACAGACTTGAATTAAATTAGTATGGAAAATCCAGTTTTTGGTTTTTACAAACCATACCCTTAGATTAAACTTGTAATTCAATCTTTT
>Frequency_1_QualityScore_FFHH<FHIJJJJJJJJJIJJHIGHICFEHIHIJIIJIIIIIIJIJIIJIHFEDDDDDDDCDEEEEDCDDBDDDDDDDDDDDDDDDCDDBDDDDD_Mismatch_2_Sense_+_Library_PoolT
TAGATAATCTGATAAAGCGGTATACATATGATGAATATATATGGGCGGCCGTTGCCTTGTATTTGGACGTCATCAATCTTTTCCTCTCGCTGCT
>Frequency_1_QualityScore_FFHHHHHIJJJJJJJIJJIJJIJJJJEGHIGIIJJJJGHIJJJIJJJIJHIJJIIHHFFACDABDABCADCDEDDDDDDDDDED@CDDEDDDDD_Mismatch_0_Sense_+_Library_PoolT
AACTTGTGCTTTCACAGCTGGCAAAGTGATATTGGAGTCGGCCATTCTAACGGCCGTGGTTGTGGTGAGTCTTACGCTTTATACATTCTGGGCA
>Frequency_1_QualityScore_AD=+:CBH@BFGGGIHAFGG;EHFHBGDBGAFDG@B@BDEFFB?@==CCG@CFHG=8@E@CCHHCEE?E?<A(;>A>CCCACCDDEECCCCC:>_Mismatch_0_Sense_+_Library_PoolT
AGTATGGAAAATCCAGTTTTTGGTTTTTACAAACCATACCCTTAGATTAAACTTGTAATTCAATCTTTTTTCTTAATCTTATATACAAATTCCG
>Frequency_1_QualityScore_FFFHHHHJJJJJJJJJJJJJJIJIJJIJJJJJJIIJJJJJJJJJJJJJJJJJJJIIIJJJJJ_Mismatch_0_Sense_+_Library_PoolT
AGTTAATCCAATCCGCCAATATGTACATAGAAAATTTGCTTAATTAAATTTGTATTTGCTTA
>Frequency_1_QualityScore_FFHHHHHJJJJJJJJJJJHIIIIJJJJIIJJJJJJJJJJJJJJIJJJIIJJJJJIJI_Mismatch_0_Sense_+_Library_PoolT
ATCCAATCCGCCAATATGTACATAGAAAATTTGCTTAATTAAATTTGTATTTGCTTA
>Frequency_1_QualityScore_FFHHHHHJJJJJIJHIIJJJJJJJJJJJJJJJIJJJJJJJJJJIHJJJJJJJJJJJIJJJJJJJJIJJJJJJGHHHHHHHFFEFFFEEEEEDDE_Mismatch_0_Sense_+_Library_PoolT
AATCCGCCAATATGTACATAGAAAATTTGCTTAATTAAATTTGTATTTGCTTAATTACAGACAATTGCAAAATTATACTGAACAGACTTGAATT
>Frequency_1_QualityScore_F8D?FFBFHHHGGIIJIIEHIGGIJIGEII>HHGID<FG7F2BGH@;)8=@EHA)@DDECAHHHFFDEEEEC@CC=@>?=00>CCEA(4>CCAC_Mismatch_1_Sense_+_Library_PoolT
GCGAGTCTTACGCTTTATACATTCTGGGCAGCCAGGAGAGGACATGATTTCAGTTTTCTTGCACCCATCCTCTTCGCCGGATTCATGGTGCTAC
>Frequency_1_QualityScore_FFHHGHHJJJJJIJJJJJJJHIJJJJJJJJJJJJIJIJJJJJJJJIIIIJJJJJJJJIJJIJJIJJJGIFGGHIJGIGEHGHDHFFFFFEEC@@_Mismatch_1_Sense_+_Library_PoolT
CTTTGCTTAATTAAATTTGTATTTGCTTAATTACAGACAATTGCAAAATTATACTGAACAGACTTGAATTAAATTAGTATGGAAAATCCAGTTT
>Frequency_1_QualityScore_FFHHHHHJJGIIJJJJJJJJJJJJJJJJJJGIJJJJJIJJJJJJJJJJJJIJIJJJJJJIJJHIIJJJHHHGGHHFFDDDEDEEDCDEDDCFDD_Mismatch_0_Sense_+_Library_PoolT
TTAAATTAGTATGGAAAATCCAGTTTTTGGTTTTTACAAACCATACCCTTAGATTAAACTTGTAATTCAATCTTTTTTCTTAATCTTATATACA
>Frequency_1_QualityScore_FFHHHHHIJJJEFFHJIJJJJJIIGIIJJJJJJJJJHHFFFEEEEEEEFFFDDDDDDDDDDDDDDDDDDDDDDDDDDDDDDDDDDDDDDDDDDD_Mismatch_0_Sense_+_Library_PoolT
AAGCGGTATACATATGATGAATATATATGGGCGGCCGTTGCCTTGTATTTGGACGTCATCAATCTTTTCCTCTCGCTGCTCACGCTCCTGCGCA
>Frequency_1_QualityScore_FFHHHHHIJJJJIJJJIIJJJJIIJIHHIJJJGJJIIIGIIJIHIIIJJJJHHHHFFFDDCDDEDEDFEDDDDDDDDDDDDDDDDEEDCDDDDD_Mismatch_0_Sense_+_Library_PoolT
ATCTTTTCCTCTCGCTGCTCACGCTCCTGCGCAGCTCGAACAGTTAATCCAATCCGCCAATATGTACATAGAAAATTTGCTTAATTAAATTTGT
>Frequency_1_QualityScore_FFHHHHHIJJJJJJJJJIJIJJJIJJJJJJJJJJJJJJJJJHFFDEEEEEEEFEEDDDDDDDDDDDDDDDDEDDDDDDDDDDEECDDEEEEDED_Mismatch_0_Sense_+_Library_PoolT
CCATATGATATATGGGGCGTTGGCGTCCATCATATTCAGCGGATTCATAATATACGACACAGACAATCTGATAAAGCGGTATACATATGATGAA
>Frequency_1_QualityScore_FFHHHHHIJJJJJIJGHIJJJIFGIIJJJJJIJJJJJJJJJJJJJJJJIIIJIJJJJJJJJJJJIIIJHHGFHGFEEFFFFEFEEAEDDDDDDD_Mismatch_0_Sense_+_Library_PoolT
AAAATTTGCTTAATTAAATTTGTATTTGCTTAATTACAGACAATTGCAAAATTATACTGAACAGACTTGAATTAAATTAGTATGGAAAATCCAG
>Frequency_1_QualityScore_FFHHHHGJFIJGIIJGIJJJJIJIJJJJJJJJJJJJJJJJJHHHHFDDDDDEEDDEFEEDDDDDDDDDDDDDDEDECDDDDDDBDDEEAABDDD_Mismatch_0_Sense_+_Library_PoolT
TGTCCCATATGATATATGGGGCGTTGGCGTCCATCATATTCAGCGGATTCATAATATACGACACAGACAATCTGATAAAGCGGTATACATATGA
>Frequency_1_QualityScore_FFHHHHHJJJJJIJJJJIJJGHIJJCCEGIIIJJJJIJJJJJJJJJIJJHFDDDDDDDDCDEFFFDDDDDDDDDDCDCDDDDDDDDDDDDDDDD_Mismatch_1_Sense_+_Library_PoolT
TAGACAATCTGATAAAGCGGTATACATATGATGAATATATATGGGCGGCCGTTGCCTTGTATTTGGACGTCATCAATCTTTTCCTCTCGCTGCT
>Frequency_1_QualityScore_FFHHHHHHIJJJJJIEEHIJGI@HHDEFFEEEEDEEDDCDDDDDDDDDDDDDDDDDDDDDDDDDDDDDBDDDBDCCDEEDDDDDDDDDDBBDCC_Mismatch_0_Sense_+_Library_PoolT
GCGGCCGTTGCCTTGTATTTGGACGTCATCAATCTTTTCCTCTCGCTGCTCACGCTCCTGCGCAGCTCGAACAGTTAATCCAATCCGCCAATAT
>Frequency_1_QualityScore_FFHHGHHIJJJJJJJJIJJIEIJJJIJJJJJHHHHHHHFFFFFFDDDDDDDDDDDDEDEDDDDDBDBDDDDCADEDDDEEDEEEEEEEDDDDD@_Mismatch_1_Sense_+_Library_PoolT
GGGGCGTTGGCGTCCATCATATTCAGCGGATTCATAATATACGACACAGACAATCTGATAAAGCGGTATACATATGATTAATATATATGGGCGG
>Frequency_1_QualityScore_FFHHHGHJJJJIJGIIJJJJJJJJJJJJJJJJJJJJJJIJJJJJJJJJJJJJHHHFFEEDDDDDCACCD@CDDDDDDDDDDBDDDEDEEEEDDD_Mismatch_0_Sense_+_Library_PoolT
GCCTTGTATTTGGACGTCATCAATCTTTTCCTCTCGCTGCTCACGCTCCTGCGCAGCTCGAACAGTTAATCCAATCCGCCAATATGTACATAGA
>Frequency_1_QualityScore_FFHHHHHJJJJJJJJJJJIJJJJJJHIJJJJJJJJJEIIJJJIJIJIHHFFFDDDDEDDDCDEEDDDDDDDBDDEECCDEEEDDDBDDDDDDDD_Mismatch_0_Sense_+_Library_PoolT
GATAATTATTCCACTGGGAAGGCTGTCCCATATGATATATGGGGCGTTGGCGTCCATCATATTCAGCGGATTCATAATATACGACACAGACAAT
>Frequency_1_QualityScore_FFHHHHHJJJJJJIJJJJJJJJJJIJIHIIJJGIJJJJFIIIJIJGJJJJIIHJJIJIJHJJJHHHHFCBEFFEEDDEDDDDDEDDDDDDDDDD_Mismatch_0_Sense_+_Library_PoolT
ATTGCAAAATTATACTGAACAGACTTGAATTAAATTAGTATGGAAAATCCAGTTTTTGGTTTTTACAAACCATACCCTTAGATTAAACTTGTAA
>Frequency_1_QualityScore_FFHHHHHIJJJJIJJJJIJJJJJJJJJJJJJJJJJJJJJJJJJJJJJJJJJJJJJIJJIIJJJJJGGIJIJ_Mismatch_0_Sense_+_Library_PoolT
AAATTTGTATTTGCTTAATTACAGACAATTGCAAAATTATACTGAACAGACTTGAATTAAATTAGTATGGA
>Frequency_1_QualityScore_FFHHHHHJIIJJJJJJJJJJJJIJIIIJJIJIJJJIJJJIJJIJIJJJJJIIJJIJJIJJJJEIJJJIIIJJJHJIHHHHHGEFFFFFCEEEEE_Mismatch_0_Sense_+_Library_PoolT
AGAAAATTTGCTTAATTAAATTTGTATTTGCTTAATTACAGACAATTGCAAAATTATACTGAACAGACTTGAATTAAATTAGTATGGAAAATCC
>Frequency_1_QualityScore_FFGFH;FGFEGIIIIEGBGGIIIIGGIIDII>HIIG=CHHG@DGHE>A9?DA3;CCDCCDEDDDDCCDDAA@@CDDDDDECCDCDDACDDDDDD_Mismatch_0_Sense_+_Library_PoolT
CCTCTCGCTGCTCACGCTCCTGCGCAGCTCGAACAGTTAATCCAATCCGCCAATATGTACATAGAAAATTTGCTTAATTAAATTTGTATTTGCT
>Frequency_1_QualityScore_FFHHHHHJJJJJJJIJJJJJJJJIIIJJJJJJJJJIHIJJJFIIIII_Mismatch_0_Sense_+_Library_PoolT
ACAATTGCAAAATTATACTGAACAGACTTGAATTAAATTAGTATGGA
>Frequency_1_QualityScore_FFHHHHHDGIIIIJIFHIJJJJIJJJJHIJJJJIJJJJJJIIIIIIIHJJIJJIIIIIJJJIHGGHHEEDDEEDCDEEDE>CCDCCBDDBB_Mismatch_0_Sense_+_Library_PoolT
AAATCCAGTTTTTGGTTTTTACAAACCATACCCTTAGATTAAACTTGTAATTCAATCTTTTTTCTTAATCTTATATACAAATTCCGGGGGA
>Frequency_1_QualityScore_DBBF?BBHHBF@:C;F;CFDG<EEEBHEE>FE6@G@:C>@\==E>7).7@=)))77)5(5\,;8/:B>@BB5+((49:@A(3>A4ADD::AACC_Mismatch_1_Sense_+_Library_PoolT
CAATCTTTTCCTCTCGCTGCTCACGCTCCTGCGCAGCTCGAACAGTTAATCCAATCCGCCGATATGTACATAGAAAATTTGCTTAATTAAATTT
>Frequency_1_QualityScore_FFHHHHHJJJJJJJJJJJJJJJJHHIJJJJJJJJJJJJJJJJJJJJJJIIJJJJJJJJJJIJIJIJJJJIJJJJIHHHHGHDFFFFFEEEEECD_Mismatch_0_Sense_+_Library_PoolT
GAAAATTTGCTTAATTAAATTTGTATTTGCTTAATTACAGACAATTGCAAAATTATACTGAACAGACTTGAATTAAATTAGTATGGAAAATCCA
>Frequency_1_QualityScore_FFHHGHHJJIJJIJJJJJIJIJJHIIJIJJJJJJIJJJIIJIJJIJIJHHHHHHFFFFFFDEEEEEEEDCDDDEEEEFFDDDD_Mismatch_0_Sense_+_Library_PoolT
ACGCTCCTGCGCAGCTCGAACAGTTAATCCAATCCGCCAATATGTACATAGAAAATTTGCTTAATTAAATTTGTATTTGCTTA
>Frequency_1_QualityScore_FFHHHHHJIJJJIJJIJJIJBGIJJJIJJJJJJIJIJJHHHHFFDDDDDEDDEEEEDDDDDDDDDDDDCADCDDDDDDDDBDDEEC@CDDDEDD_Mismatch_0_Sense_+_Library_PoolT
CCCATATGATATATGGGGCGTTGGCGTCCATCATATTCAGCGGATTCATAATATACGACACAGACAATCTGATAAAGCGGTATACATATGATGA
>Frequency_1_QualityScore_FFHHHHHIJJGHIJJJJJHIJJCHIIJJJJJJJIIJIJJJJIJCGIJIIJG;C7CFHGGIEGEFHDDB<A@EDCDC?BDDB>BB8<?58?<B:A_Mismatch_0_Sense_+_Library_PoolT
TTTTAATGGGATTTGCGGTTGGATTAACTTGTGCTTTCACAGCTGGCAAAGTGATATTGGAGTCGGCCATTCTAACGGCCGTGGTTGTGGTGAG
>Frequency_1_QualityScore_FFHHHHHJJJJJJJJJJJJJJIJJFIGJJIJJJIJJJJIJJJJJJHHJJJIJIJJJJJJJJJJIHH_Mismatch_0_Sense_+_Library_PoolT
CTGAACAGACTTGAATTAAATTAGTATGGAAAATCCAGTTTTTGGTTTTTACAAACCATACCCTTA
>Frequency_1_QualityScore_FFHHHHHJJJJJJJHIIJJJIJJJJJJJIJJJJJJHIIJJIIIGGIJJJJJIJJJIIEHJJDHHHHHHGHEDEFFFFEEEEEDDDDDDEDDDDC_Mismatch_0_Sense_+_Library_PoolT
TTGAATTAAATTAGTATGGAAAATCCAGTTTTTGGTTTTTACAAACCATACCCTTAGATTAAACTTGTAATTCAATCTTTTTTCTTAATCTTAT
>Frequency_1_QualityScore_FFGHHHHJJJIJJIIJJJJIJJIIIJJJJJJJJGJJJJJHHIJJJJJJJIIGGGHHDFFFEC@DEEEEDDDEEEEEFFECDDDBDDDDDBDDDD_Mismatch_0_Sense_+_Library_PoolT
CGTCCATCATATTCAGCGGATTCATAATATACGACACAGACAATCTGATAAAGCGGTATACATATGATGAATATATATGGGCGGCCGTTGCCTT
>Frequency_1_QualityScore_FFHHHHHJJJJJIJHIJJJJIJIIJIIJIJJJJJJHIIIJJJJJJHHHHHHFFFFFFFEEEEEEEEEEECDDDDDEEECDCDBDDDDDDD_Mismatch_0_Sense_+_Library_PoolT
CGCAGCTCGAACAGTTAATCCAATCCGCCAATATGTACATAGAAAATTTGCTTAATTAAATTTGTATTTGCTTAATTACAGACAATTGCA
>Frequency_1_QualityScore_FFHHHHHJJJJJJJIJJIJJHJIJJJHJJJJJJJJJGIIJIIJIJJJHIIJJJJJJJJJJJJIJJJJJEHHHHFFFFFDDDDEDDDDCDCDCDC_Mismatch_0_Sense_+_Library_PoolT
TTACAGACAATTGCAAAATTATACTGAACAGACTTGAATTAAATTAGTATGGAAAATCCAGTTTTTGGTTTTTACAAACCATACCCTTAGATTA
>Frequency_1_QualityScore_FFHGHGFIIJJFIIJJJJIJJJGHJIHGIIIFCGIJJJJJJJIIIIIIJIIJJHGIJJGGIEHGIEHGFEHFFFFEEEEEDEEDDCCCDFEDEE_Mismatch_0_Sense_+_Library_PoolT
AAATTATACTGAACAGACTTGAATTAAATTAGTATGGAAAATCCAGTTTTTGGTTTTTACAAACCATACCCTTAGATTAAACTTGTAATTCAAT
>Frequency_1_QualityScore_FFHHGHHJJJJJIGGIGJIGHIIIJFGHIJJJJJJJJJIJJJJIHHHHHFFFFFFEEEAEBDBDDEFCCFCCDDDDCDDCDDDDDCBBDBDDDD_Mismatch_0_Sense_+_Library_PoolT
CGTTGGCGTCCATCATATTCAGCGGATTCATAATATACGACACAGACAATCTGATAAAGCGGTATACATATGATGAATATATATGGGCGGCCGT
>Frequency_1_QualityScore_FFHGHHHIIJJJJJJJJDGEHJJJIGIJIIJJJJJJHHGHHFFFFFFEEEEEEDDDDDDDDDDDDDDDDDDDBBDBDDD@CDDDACDECDDDDC_Mismatch_0_Sense_+_Library_PoolT
ATATATATGGGCGGCCGTTGCCTTGTATTTGGACGTCATCAATCTTTTCCTCTCGCTGCTCACGCTCCTGCGCAGCTCGAACAGTTAATCCAAT
>Frequency_1_QualityScore_FFHHHHHJJJJJJJJJJJJJJJJJIJJJJJJJJJJJJJJJJJJJJJJIJJJIDCEHHHHHFFFFFFFEFEEEDDDDDDBDDDDDDDDCEEEEDD_Mismatch_0_Sense_+_Library_PoolT
TATTCAGCGGATTCATAATATACGACACAGACAATCTGATAAAGCGGTATACATATGATGAATATATATGGGCGGCCGTTGCCTTGTATTTGGA
>Frequency_1_QualityScore_FFHHHHHJJJJJJJJJIIJJIJJJJGIJJIBBDGIIJJIIJIJJJGIIHJIJFDDDBDDDDCCDCCEEEDDDDDDDDDDDDDDDDDDDDDDDDD_Mismatch_0_Sense_+_Library_PoolT
CGACACAGACAATCTGATAAAGCGGTATACATATGATGAATATATATGGGCGGCCGTTGCCTTGTATTTGGACGTCATCAATCTTTTCCTCTCG
>Frequency_1_QualityScore_FFHHGHHHJIIJHFFHIIJIIJJIGIJIJIJJJJJJJJHHHFFFFF@@CFFEEEDDDDDDDDDDDDDDDDDDDDDDDDDDDDDDDDDDDDDCDD_Mismatch_0_Sense_+_Library_PoolT
AAAGCGGTATACATATGATGAATATATATGGGCGGCCGTTGCCTTGTATTTGGACGTCATCAATCTTTTCCTCTCGCTGCTCACGCTCCTGCGC
>Frequency_1_QualityScore_FFHGHHHJJJJJJJJJIJIJJJJJJHGIIJIIIJFHJJGJJJIJIGIIJJGIIGGIIEHIJGGHHFDBD_Mismatch_0_Sense_+_Library_PoolT
AAACCATACCCTTAGATTAAACTTGTAATTCAATCTTTTTTCTTAATCTTATATACAAATTCCGGGGGA
>Frequency_1_QualityScore_FFHHHHHJJJJJJHJJJJIJJJJJJIJJJJJJJJJJJIJEHHFFFFEEEEEEEDDDDDDDDDDDDDDDDDDDDDDDDDDDDDDDDD9CDDDCCC_Mismatch_0_Sense_+_Library_PoolT
ATGATGAATATATATGGGCGGCCGTTGCCTTGTATTTGGACGTCATCAATCTTTTCCTCTCGCTGCTCACGCTCCTGCGCAGCTCGAACAGTTA
>Frequency_1_QualityScore_FFHHHHHJIJJIJJJJCFFIJIIJJJIJJJJJIJIJJIJJJHHFFDEDEEACEEEEDDDDDDDDDDDDDDDDDDDDDDDDDDDDDDDDBDDDDD_Mismatch_0_Sense_+_Library_PoolT
TGATAAAGCGGTATACATATGATGAATATATATGGGCGGCCGTTGCCTTGTATTTGGACGTCATCAATCTTTTCCTCTCGCTGCTCACGCTCCT
>Frequency_1_QualityScore_FFHHHHHJJJIIJIJJJJJJJIJJJJJJIIJIJIGGIIIIHIJJJIHHHHHHHFFFFFFEEEEEEEEEDCEEDDDDEEEEDDDC_Mismatch_0_Sense_+_Library_PoolT
CACGCTCCTGCGCAGCTCGAACAGTTAATCCAATCCGCCAATATGTACATAGAAAATTTGCTTAATTAAATTTGTATTTGCTTA
>Frequency_1_QualityScore_FFHAHGHIJFEHHIGCGGHCFDGHEIIJJJJJDHIJJJJJIJGIJIJIIIJIJFFHE>ADDC@;C?BC>;@CDDDDDDDD@BDDDDDDD@DDDD_Mismatch_1_Sense_+_Library_PoolT
GTTGCCTTGTGTTTGGACGTCATCAATCTTTTCCTCTCGCTGCTCACGCTCCTGCGCAGCTCGAACAGTTAATCCAATCCGCCAATATGTACAT
>Frequency_1_QualityScore_FFHHHHHIJJJJJJJJJJJJJIJJJJJHIJGIFIJJJJJJJJJJJJJHEHEEFFFFFEEEEEEEDDDCD@ACCDEDCDEEDDDDDFEEDDDDCE_Mismatch_0_Sense_+_Library_PoolT
TCGCTGCTCACGCTCCTGCGCAGCTCGAACAGTTAATCCAATCCGCCAATATGTACATAGAAAATTTGCTTAATTAAATTTGTATTTGCTTAAT
>Frequency_1_QualityScore_DFHHHHHGHIJIJJJJJJJIJIIIIIGHIIIJJJIJGIJJJIIH_Mismatch_0_Sense_+_Library_PoolT
TAATTCAATCTTTTTTCTTAATCTTATATACAAATTCCGGGGGA
>Frequency_1_QualityScore_FFHHHHHJJJJJJIJJJJJJJIIJJJJJJJJJJJJJJHIIIJIJJJIJIHIJIIIJJJIJJJJJIJJJJFHIHHIJGHF?DFDDDECCCDDDDC_Mismatch_0_Sense_+_Library_PoolT
TATTTGCTTAATTACAGACAATTGCAAAATTATACTGAACAGACTTGAATTAAATTAGTATGGAAAATCCAGTTTTTGGTTTTTACAAACCATA
>Frequency_1_QualityScore_FFHHHHHJJJJJJJIJJJJJJIIJIHJIIJJJJJJJJJIJJJJJJJJJJJJJJGIJJJJIIIJIGJHHHHHFFFFFFDEEEEEDDCDCDDEDEE_Mismatch_1_Sense_+_Library_PoolT
AAATTGTACTGAACAGACTTGAATTAAATTAGTATGGAAAATCCAGTTTTTGGTTTTTACAAACCATACCCTTAGATTAAACTTGTAATTCAAT
>Frequency_1_QualityScore_FFHHGHHIJJJGHHIIIJJCHJIJEICGIEEHFEHHHFFFFFFEEEEEDBDDDDDCDDDBDDDDDDDDD<?CB@CDDD>CD@>ACDDDDDDD?@_Mismatch_0_Sense_+_Library_PoolT
ATGGGCGGCCGTTGCCTTGTATTTGGACGTCATCAATCTTTTCCTCTCGCTGCTCACGCTCCTGCGCAGCTCGAACAGTTAATCCAATCCGCCA
>Frequency_1_QualityScore_DFFFDCFHHGFAHGHHGIHGIGBHIH>DFHIIIIIIIIIIEEEGGGHIIIIIIIIHHGGGGGGGII_Mismatch_1_Sense_+_Library_PoolT
AACAGTTAATCCAATCCGCCAATATGTACATAGAAAATTTGCTTAATTAAATTTGTATTTGCTTAG
>Frequency_1_QualityScore_FFHHHHHJJJJJJJJJJJJJJIGIJJJIIIJJJJJJJIJJJJJJJJJJJJJJJJJJGIIJJJJJJJJJJGHHHHHHFFFFFFEEEEEDEEDEED_Mismatch_0_Sense_+_Library_PoolT
GAACAGTTAATCCAATCCGCCAATATGTACATAGAAAATTTGCTTAATTAAATTTGTATTTGCTTAATTACAGACAATTGCAAAATTATACTGA
>Frequency_1_QualityScore_FFHHHHHJJJJJJJGIJJJIIIJJJIJIJJJJJJJJJJJJJJJJHBFFDEEEEDDEEEFDDDDDDDDDDDDDDDDDDDDDDDDDDDDDDDDBDD_Mismatch_0_Sense_+_Library_PoolT
ATCTGATAAAGCGGTATACATATGATGAATATATATGGGCGGCCGTTGCCTTGTATTTGGACGTCATCAATCTTTTCCTCTCGCTGCTCACGCT
>Frequency_1_QualityScore_FFHHHHHJJJJJJJJJIJIIJIJIJJJGIJJJIIIJJJJJIGIHIJGIDFHIJJJHHFHIJJIIEEFHH_Mismatch_1_Sense_+_Library_PoolT
AGACAATTGCAAAATTATACTGAACAGACTTGAATTAAATTAGTATGGAAAATCCAGTTTTTGGTTTTA
>Frequency_1_QualityScore_FFHHHHHIJJJJJJJIJJJJJIIJJJJIJJIJJJJJJJJJJHHHHFFFEDECCDCDDDDDDDDDDDD@DCCEEEEEEEDDDDDDCDDDDDDDEE_Mismatch_0_Sense_+_Library_PoolT
CGTCATCAATCTTTTCCTCTCGCTGCTCACGCTCCTGCGCAGCTCGAACAGTTAATCCAATCCGCCAATATGTACATAGAAAATTTGCTTAATT
>Frequency_1_QualityScore_FFHHHHHJJJJJJJJJJJJJIJJJJJIJJJJIJJJJJHIIJJJJJJJJJJGIIGHGIIJJGIGJECDDDCBDDDDEDDDCEEEEDDDDDDDDDE_Mismatch_0_Sense_+_Library_PoolT
TCGTCTTTATTCTGATTCAGATAATTATTCCACTGGGAAGGCTGTCCCATATGATATATGGGGCGTTGGCGTCCATCATATTCAGCGGATTCAT
>Frequency_1_QualityScore_FFHHHGHIIJJDIHIJJJJIIIIIJIJIHGIIIJFIIGIIJJIIJGIJIJJJJIIIGIGIJHHHHHHHGDFFF_Mismatch_0_Sense_+_Library_PoolT
GCAGCTCGAACAGTTAATCCAATCCGCCAATATGTACATAGAAAATTTGCTTAATTAAATTTGTATTTGCTTA
>Frequency_1_QualityScore_FFHHHHHJJJJJJJJIIJJJJJIJJJJJIJJJJJJJIIJJGIIIJHHHIIJJIJJJIJJJIJHHHGFDDBDDDDDDDDDDDEEEEDDDDDDDDD_Mismatch_1_Sense_+_Library_PoolT
CGGATTCATAATATACGACACAGACAATCTGATAAAGCGGTATACATATGATTAATATATATGGGCGGCCGTTGCCTTGTATTTGGACGTCATC
>Frequency_1_QualityScore_FFHHHHHJJJJIJJJJJJFHIJJJJJIJJJJJJJJJJIJ_Mismatch_0_Sense_+_Library_PoolT
GGAAAATCCAGTTTTTGGTTTTTACAAACCATACCCTTA
>Frequency_1_QualityScore_DDHDF<FGBBFGIIIHHGGECFGBEHIIEHEIIIIIIIGIIGCGHIIGEGG@<DHIID>BBBBB?;<AACBBBB@?BCCDDCDBCAC@BC_Mismatch_0_Sense_+_Library_PoolT
CTTAGATTAAACTTGTAATTCAATCTTTTTTCTTAATCTTATATACAAATTCCGGGGGAAGGGGTGAGTGGGGCCTGTATTATTTTTTAT
>Frequency_1_QualityScore_?DDHFFHIGHIGCCHCEGIIIGIIICFGGIIIIIEGHIIIICGGGGIIDHGHGIIIICHICEDCHIIEEAEHFECCCCCCCCCEFCEEEECCCC_Mismatch_1_Sense_+_Library_PoolT
TTATTATGGAAAATCCAGTTTTTGGTTTTTACAAACCATACCCTTAGATTAAACTTTGTAATTCAATCTTTTTTCTTAATCTTATATACAAATT
>Frequency_1_QualityScore_FFHHHHHJJIIJJJJJJIJIJJJJJJJJJJJJJJJJJJJJJJJJJJJJJJJJJHHHFFDDEDDDDDDDC@CEDDDDDDDDBDDDBCCDEEEEED_Mismatch_0_Sense_+_Library_PoolC
GTTGCCTTGTATTTGGACGTCATCAATCTTTTCCTCTCGCTGCTCACGCTCCTGCGCAGCTCGAACAGTTAATCCAATCCGCCAATATGTACAT
>Frequency_1_QualityScore_DAHHHDF<@GE<@F@CGCBA@G@BFG@<BFHGHHBABGIIIG=CE;EHEG@DHEEHGB@;?;??BEEEC>>6>C;;>>>@CC@CDCCCCBCCCC_Mismatch_0_Sense_+_Library_PoolC
GCTCCTGCGCAGCTCGAACAGTTAATCCAATCCGCCAATATGTACATAGAAAATTTGCTTAATTAAATTTGTATTTGCTTAATTACAGACAATT
>Frequency_1_QualityScore_FDFHDHHIIGGIJJGIGIJJJIJGHGGIBGDDGEGIJDHGGGICGHIGGHBDB??B8;CDDDCADDDCDCC<BDDDDDDDDCCDACCCDDABDB_Mismatch_0_Sense_+_Library_PoolC
ACACAGACAATCTGATAAAGCGGTATACATATGATGAATATATATGGGCGGCCGTTGCCTTGTATTTGGACGTCATCAATCTTTTCCTCTCGCT
>Frequency_1_QualityScore_FFHHHHHJJJJJJJJJJJJJJJJJJJJIJJHIJJJJJJJHHHFFFFFEEEEEEEDDDDDDDDDDDDDDDBBDDDDDDDDDDDDDBDDBCCCDEE_Mismatch_0_Sense_+_Library_PoolC
GATGAATATATATGGGCGGCCGTTGCCTTGTATTTGGACGTCATCAATCTTTTCCTCTCGCTGCTCACGCTCCTGCGCAGCTCGAACAGTTAAT
>Frequency_1_QualityScore_FFHHGHHGIIIJJJIJJGIIJJJJIIIIJJHIJJJJJGIIIJJJIIJIHJJIIIJJJJJHIJJHHHGHHHFFFFDFEEECEEDDDCDDDDDEED_Mismatch_0_Sense_+_Library_PoolC
CTCGAACAGTTAATCCAATCCGCCAATATGTACATAGAAAATTTGCTTAATTAAATTTGTATTTGCTTAATTACAGACAATTGCAAAATTATAC
>Frequency_1_QualityScore_FFHHHHHIJJJIJJJJJJJJJJJJJJIJGJJIIJJJJJIIJJJJJJJIJJJJJIJJJJIJJJJJJHFFFFHFFFFFECDDDD_Mismatch_0_Sense_+_Library_PoolC
TTTTGGTTTTTACAAACCATACCCTTAGATTAAACTTGTAATTCAATCTTTTTTCTTAATCTTATATACAAATTCCGGGGGA
>Frequency_1_QualityScore_FFHHHHGHIJJJJJJJJJJJIGGJJJJJIJJIIIJJJJIJJJJJJIJJIJIIJIJJJIJJIJJJIJIIJJDHHHHGHFFFFFFFEEEE_Mismatch_0_Sense_+_Library_PoolC
TTAATCCAATCCGCCAATATGTACATAGAAAATTTGCTTAATTAAATTTGTATTTGCTTAATTACAGACAATTGCAAAATTATACTGA
>Frequency_1_QualityScore_FFHHHHHJJJJJJJJJJJIIJJIIJJIJIIJJJJJJIJIIJJJJJEFGHFCFFFFEEEEDEDDDDD@DDCDCDDFEEDDDDDDDDDDDDDDEEE_Mismatch_0_Sense_+_Library_PoolC
GTCATCAATCTTTTCCTCTCGCTGCTCACGCTCCTGCGCAGCTCGAACAGTTAATCCAATCCGCCAATATGTACATAGAAAATTTGCTTAATTA
>Frequency_1_QualityScore_FFGHHHGJJJJIIJJIGIJIJIIJEIGIJFIIIJGIJJJJJJJJIIGIIGHBFGGJJDGGIJIJICHIECGEHEBFFFECEEDDDDCCDDDDDD_Mismatch_0_Sense_+_Library_PoolC
TTAATTACAGACAATTGCAAAATTATACTGAACAGACTTGAATTAAATTAGTATGGAAAATCCAGTTTTTGGTTTTTACAAACCATACCCTTAG
>Frequency_1_QualityScore_FDHHHDHIJCGIIHIGIIJJIIIJIIGII?GHGADBGEFDFIHGHGEEF<C@;;C;@CDCDDCDC:>;<0?8C>>CCDDCDACDCCC9@BBDDD_Mismatch_0_Sense_+_Library_PoolC
AGACAATCTGATAAAGCGGTATACATATGATGAATATATATGGGCGGCCGTTGCCTTGTATTTGGACGTCATCAATCTTTTCCTCTCGCTGCTC
>Frequency_1_QualityScore_FFHHHFHFHIFHJIJGIIIIGHIGIJJJJJJGGGGIEIIJJIJJJJHJIIGHHHHHDDFFEDEDEDEDDDDCDDDFEEDDEDDCCC@CD<ADCD_Mismatch_0_Sense_+_Library_PoolC
CCAGGAGAGGACATGATTTCAGTTTTCTTGCACCCATCCTCTTCGCCGGATTCATGGTGCTACTCGTCTTTATTCTGATTCAGATAATTATTCC
>Frequency_1_QualityScore_FDHHHHHJJJJJJIIJIGIFJJDHEIJFGIGIIJJJIIJJIJIJJJIIJFFDD@DDDDDDDCDEDDDDCCDDDDDDDDDDDDDDCDDDDCDDDD_Mismatch_0_Sense_+_Library_PoolC
CACAGACAATCTGATAAAGCGGTATACATATGATGAATATATATGGGCGGCCGTTGCCTTGTATTTGGACGTCATCAATCTTTTCCTCTCGCTG
>Frequency_1_QualityScore_DDA4?4<CGDA>BECFA:E<?FEECHI<<ABAFFIF>CBFGFECDF<?FEBFEGII>DFGFEFGEBFID;CCF@=;77=C=?>C;@;7?D;@B>_Mismatch_0_Sense_+_Library_PoolC
ATGTACATAGAAAATTTGCTTAATTAAATTTGTATTTGCTTAATTACAGACAATTGCAAAATTATACTGAACAGACTTGAATTAAATTAGTATG
>Frequency_1_QualityScore_FFHHHHHJJJJJHIJJJJJJJJJIJJJJJJJJJJJJJJJJJJJJJJJJJJHIGGBHIJJHIHJGHIHIGGHGJJJGGHHHHHFFFFFFFDDAAB_Mismatch_0_Sense_+_Library_PoolC
TAATTAAATTTGTATTTGCTTAATTACAGACAATTGCAAAATTATACTGAACAGACTTGAATTAAATTAGTATGGAAAATCCAGTTTTTGGTTT
>Frequency_1_QualityScore_EDHFHHHIIIIGIIJEHGIGHAHEEGEIIIIH9?<@DGGCECGH3?DFHIGBDGFGIEHIIH@BFIJGIEHIDDCDE?C=?EFDBDEC>>6;@;_Mismatch_0_Sense_+_Library_PoolC
TAGAAAATTTGCTTAATTAAATTTGTATTTGCTTAATTACAGACAATTGCAAAATTATACTGAACAGACTTGAATTAAATTAGTATGGAAAATC
>Frequency_1_QualityScore_DFHF>DHGBGGFGHGHIHFEHIFGHIIGIGHGHIGGIIGBE8BHDFFDCEECEEDFDCCCDDBBDACA@@@ACCCC@CCC@@B<@CCAC?B@>9_Mismatch_0_Sense_+_Library_PoolC
CTGATAAAGCGGTATACATATGATGAATATATATGGGCGGCCGTTGCCTTGTATTTGGACGTCATCAATCTTTTCCTCTCGCTGCTCACGCTCC
>Frequency_1_QualityScore_FDHHGHHJJJJJJJJJJJJJJJJJJJJJJJJJJJIJJJIJJJJJJJJJIIJJJJJJIJJIJJJJJIJIJJIJHHHHHHFFACEDDDDDDDDDDD_Mismatch_0_Sense_+_Library_PoolC
GTATTTGCTTAATTACAGACAATTGCAAAATTATACTGAACAGACTTGAATTAAATTAGTATGGAAAATCCAGTTTTTGGTTTTTACAAACCAT
>Frequency_1_QualityScore_FFHHHHHJJJJJIJJJJJJJJJJJIJIJJJJJJJJJJJJJJJJGIIJIJJJJJJJJJHIJJJJJGHIGHHHHFFFFFEEEEEDDDDDDEDDDDD_Mismatch_0_Sense_+_Library_PoolC
AGACAATTGCAAAATTATACTGAACAGACTTGAATTAAATTAGTATGGAAAATCCAGTTTTTGGTTTTTACAAACCATACCCTTAGATTAAACT
>Frequency_1_QualityScore_DEHDBHGHGGGFIC@>>G?FGFDBCFFIIEICGCEHIIIIGDGGIIHCBDH@FGGH>FGBFH_Mismatch_0_Sense_+_Library_PoolC
TTTGCTTAATTACAGACAATTGCAAAATTATACTGAACAGACTTGAATTAAATTAGTATGGA
