# Supplementary material for: Differential Gene Expression Reveals Candidate Genes for Drought Stress Response in Abies alba (Pinaceae)
Source: PLoS One. 2015 Apr 29;10(4):e0124564. doi: 10.1371/journal.pone.0124564 (PMC4414588; doi:10.1371/journal.pone.0124564)
Supplement: S2 File — (GZ) [file pone.0124564.s002.gz › comp5849_c0_seq1.fa]

>comp5849_c0_seq1 len=659 path=[1:0-455 459:456-658]
ATTGATTGCTTATCCTGCTCCGGCGGTCTCTCAGGACAAGGCTGCAGTTGTACTTTGACTTTTTTCCTGTACTCGTTATTGCAGAAGAAATTTTCCTACAGATTAGCTTTCCATTTGTTTCGTAAAAATCTTCACAATTCTTTTGGTGCAAGTGGGACATTACTTGCGGCTCAGAGTTTGATGCATTTGGTGTCAACTCCACGTTCTGTGAGAGTTTTCTGAAGAGGGTTTAGAAGTTCTCAGAGGTTTTAGAATTGATTTATCAAATTCTTCATTGTTTCGGAGTAAATTTAGGGGCCTTTTGTTGAAACCCTCCATTTGTTGTACTTTGTTAGGTAGTCATTGTTGGATGGAACAATTTAGTTGGGCTTTTTTAAGAGTGTTCTCTTCTATTAGACCCCTCCTTGCTGTAGAAAAAGGACTGGGGCAGTTGGAAGGAAAGCTTTGAATTTGCCTCAGTTGTCTGGCGGCTTATTCTTTACGGTATGTATTCTGCTATAATGTTAGAGCCATTCATTTTTGCAAACTTCAATTATTCATGGAAAGAATAATTTGATGCAATACTTTTAAATTTTAGTTTGTGCTTCCAACTTCTATGAACATTGAACTCTTATCATTTAACTGCTTTCAGTTTAGAAGTTCAGCTCTTCTTTTGTGCA

>Frequency_11_QualityScore_FEHHHGHIJGIIIIJJIIJJJJJIIIIIDFHHIJJJJJJIJJJJIJIIJIIIHIIIIIGFGFFFFEEED?CDDCDDCBCCCDBCCCBCCCCDCD_Mismatch_0_Sense_+_Library_PoolT
GAACAATTTAGTTGGGCTTTTTTAAGAGTGTTCTCTTCTATTAGACCCCTCCTTGCTGTAGAAAAAGGACTGGGGCAGTTGGAAGGAAAGCTTT
>Frequency_9_QualityScore_FEGHHHHJHIHIJEGIHIIJJJIIJJDHJJGHIIHIIJHIHIIIJGHIIJJJHHIIIDFFGHIIIHGGFEGFFEEEFDCDDDDDDDDDDC_Mismatch_0_Sense_+_Library_PoolT
GTACTTTGTTAGGTAGTCATTGTTGGATGGAACAATTTAGTTGGGCTTTTTTAAGAGTGTTCTCTTCTATTAGACCCCTCCTTGCTGTAG
>Frequency_1_QualityScore_DDFHHHHJHIJJIHGHHJIJJJJJJJDHJFGIJJIIIJHJIIJJIJIJJJJJJJIJJDEGIIFIHHHHHHFFFFFFDDDBDDDDDDDDDD_Mismatch_0_Sense_+_Library_PoolC
GTACTTTGTTAGGTAGTCATTGTTGGATGGAACAATTTAGTTGGGCTTTTTTAAGAGTGTTCTCTTCTATTAGACCCCTCCTTGCTGTAG
>Frequency_9_QualityScore_FDGGHGHIIGHIHHIIIGIIIHHIGHIIIJJIHIHIEFGHHIIIIIIHIIIIHHGHIHHHGGGGFEDDEEEEEDDCCCDDCCCDCDCCDCBCCA_Mismatch_0_Sense_+_Library_PoolT
GTTGGATGGAACAATTTAGTTGGGCTTTTTTAAGAGTGTTCTCTTCTATTAGACCCCTCCTTGCTGTAGAAAAAGGACTGGGGCAGTTGGAAGG
>Frequency_1_QualityScore_FFHGHHGJJIJJJIJJJJJJIJJJHIJJJJJJJIIIDFGIJJJJJJJJJJJIIJGIJJJJJHHHHHHFFFFFFEDCBA??AADBBDCCDDDDDB_Mismatch_0_Sense_+_Library_PoolC
GTTGGATGGAACAATTTAGTTGGGCTTTTTTAAGAGTGTTCTCTTCTATTAGACCCCTCCTTGCTGTAGAAAAAGGACTGGGGCAGTTGGAAGG
>Frequency_8_QualityScore_FFHHGHGIIIIIJIJJJIHIIIICFFHHIJIIIIIJIIIIJIJJIIJJIIIIJIIIHHHIIIGFFFEEECCCCBCCDBCCBBDDCCDDCDDDDE_Mismatch_0_Sense_+_Library_PoolT
ATTTAGTTGGGCTTTTTTAAGAGTGTTCTCTTCTATTAGACCCCTCCTTGCTGTAGAAAAAGGACTGGGGCAGTTGGAAGGAAAGCTTTGAATT
>Frequency_5_QualityScore_FDGFGHFIHIJJJIIIIJIHGIIIIIIHHIIHHIIGIFFGGGGIGIHHHEHGGGGIIGHHHGHHHDCDABBDB@CCDBCDC@BBCDACBC@ACC_Mismatch_0_Sense_+_Library_PoolT
GTAAATTTAGGGGCCTTTTGTTGAAACCCTCCATTTGTTGTACTTTGTTAGGTAGTCATTGTTGGATGGAACAATTTAGTTGGGCTTTTTTAAG
>Frequency_5_QualityScore_FFHGGHHJDHHIHIIIIHIIFGFHHIHIIJJJJJHIIIICFFIIIIIJJHHHIHIGIEGHHGGHHGGEFECDDDDDCDCCCDCCCCDDDBCDC?_Mismatch_0_Sense_+_Library_PoolT
ATTGTTGGATGGAACAATTTAGTTGGGCTTTTTTAAGAGTGTTCTCTTCTATTAGACCCCTCCTTGCTGTAGAAAAAGGACTGGGGCAGTTGGA
>Frequency_1_QualityScore_FFHHHHHJHGJJGIJJJGHIHHHIJJJJIJJJJJJJJIJFGGIJJJJJJJJIJJGGIIJGIHHHHFFFFFFEEEEDDDDDDDDBBDDDDCCDDC_Mismatch_0_Sense_+_Library_PoolC
ATTGTTGGATGGAACAATTTAGTTGGGCTTTTTTAAGAGTGTTCTCTTCTATTAGACCCCTCCTTGCTGTAGAAAAAGGACTGGGGCAGTTGGA
>Frequency_5_QualityScore_FFHHHHHJJJJJJJJJJJJJJIJJJJJHIHIIJIJJJJJIIIJJJJJJIIJHHIIJJIIHGGGHHFFFFECEEEEDDDCCCDDDEEEEDCDDCC_Mismatch_0_Sense_+_Library_PoolT
GATTTATCAAATTCTTCATTGTTTCGGAGTAAATTTAGGGGCCTTTTGTTGAAACCCTCCATTTGTTGTACTTTGTTAGGTAGTCATTGTTGGA
>Frequency_4_QualityScore_FFGHGHHJIIJJGIIIEHIIIIIJFHGIIJIIJIJJJJJIIIJEGGHIJJJJJJIIJHGIIIIIHGGFEEEEEEDCCCCDCCDCCDCCCCDCCA_Mismatch_0_Sense_+_Library_PoolT
AGTCATTGTTGGATGGAACAATTTAGTTGGGCTTTTTTAAGAGTGTTCTCTTCTATTAGACCCCTCCTTGCTGTAGAAAAAGGACTGGGGCAGT
>Frequency_4_QualityScore_FFHFHHHJJJIJIJHIIJJGIJGIJJJIIIIHIIJJIIIHIJFGIIIHIIIGHIIGHGGEFEEEEEEEEDCECDDDDCDDCCDCCD?BBCCDCD_Mismatch_0_Sense_+_Library_PoolT
GGGCCTTTTGTTGAAACCCTCCATTTGTTGTACTTTGTTAGGTAGTCATTGTTGGATGGAACAATTTAGTTGGGCTTTTTTAAGAGTGTTCTCT
>Frequency_4_QualityScore_EEGGGHHJIIIJGIIIIFHEGHHIJJJIIIIIJIIIHHIJHIIIIIIIHHHHFGHGGHEEEGCDDECCCDCACBCCC@BCCCCBDDCCDDDCCD_Mismatch_0_Sense_+_Library_PoolT
AGTTGGGCTTTTTTAAGAGTGTTCTCTTCTATTAGACCCCTCCTTGCTGTAGAAAAAGGACTGGGGCAGTTGGAAGGAAAGCTTTGAATTTGCC
>Frequency_4_QualityScore_FEHHHHHIIJJJJJJJJJJJJJIJDGGIIIJJJJJJJJJJJJIJJIJJJJJJJJIJIHIIIIIHGFGFEDDCCDCDDDCDDCCDDDDDDDDDCD_Mismatch_0_Sense_+_Library_PoolT
AATTTAGTTGGGCTTTTTTAAGAGTGTTCTCTTCTATTAGACCCCTCCTTGCTGTAGAAAAAGGACTGGGGCAGTTGGAAGGAAAGCTTTGAAT
>Frequency_4_QualityScore_EEGGHGHHIHHIGGGGIIHIGHIIJFIIIGGGGHIIIIIIIIHIJIGIIHIIIGHIEGHHIGIIIHGGGEEDEEECBBCCDCCCDDCDA_Mismatch_0_Sense_+_Library_PoolT
TACTTTGTTAGGTAGTCATTGTTGGATGGAACAATTTAGTTGGGCTTTTTTAAGAGTGTTCTCTTCTATTAGACCCCTCCTTGCTGTAG
>Frequency_4_QualityScore_EEGHHFGIHIHIIIIHHIIIEGHGGIIIIGIIHGHIHFFHGGGIIHGGGHGFIIIIIIIHGEGGCEGFFDEEEDECDEEECDACBB@BCCCCDD_Mismatch_0_Sense_+_Library_PoolT
ATTTGTTGTACTTTGTTAGGTAGTCATTGTTGGATGGAACAATTTAGTTGGGCTTTTTTAAGAGTGTTCTCTTCTATTAGACCCCTCCTTGCTG
>Frequency_1_QualityScore_BDFHHFHJHGGIHJJIJGJIEHHHIJJJJIIJJIIJIIJJGGIIIFHG<FHHFGIIIIIIJBGFAEEHEBEDFFFDCDEECCCDDBDDDDDDDD_Mismatch_0_Sense_+_Library_PoolC
ATTTGTTGTACTTTGTTAGGTAGTCATTGTTGGATGGAACAATTTAGTTGGGCTTTTTTAAGAGTGTTCTCTTCTATTAGACCCCTCCTTGCTG
>Frequency_4_QualityScore_DEGHHFGIHHHGGHIIGHIHIIIHIIIAEGHEGFHIIIIIJJIJJGFGHHIHJHFFFGHHGGEECEE_Mismatch_0_Sense_+_Library_PoolT
AGTTGTCTGGCGGCTTATTCTTTACGGTATGTATTCTGCTATAATGTTAGAGCCATTCATTTTTGCA
>Frequency_4_QualityScore_FEGGGGGIIIHHHHHIIHHIIIIIIIIHHDFGHHIIHIIHHIIIIHHHHHHHGGGGGGGGGEEEEEEDEDBDDCDDCCDCDDDCDDCCDCDDDD_Mismatch_0_Sense_+_Library_PoolT
GGAACAATTTAGTTGGGCTTTTTTAAGAGTGTTCTCTTCTATTAGACCCCTCCTTGCTGTAGAAAAAGGACTGGGGCAGTTGGAAGGAAAGCTT
>Frequency_3_QualityScore_FFHHHHHIHJJFJIHIJJJJJJJJFIJJHIJHHIJJIJHIIJJJIJIJJJHIIHJGFFHJJJJJHHHHHHFEFFFDDDDDDDDDDDDC_Mismatch_0_Sense_+_Library_PoolT
ACTTTGTTAGGTAGTCATTGTTGGATGGAACAATTTAGTTGGGCTTTTTTAAGAGTGTTCTCTTCTATTAGACCCCTCCTTGCTGTAG
>Frequency_3_QualityScore_FEGHHHCGHHIIJJJJIJJGHJJFIIHIJJJHJHHJJJIIIJJJJIJJIIFFFHJJJJJJJGHHHHHGHFDFEDEEEEDDDDDDCDDDDDDCDC_Mismatch_0_Sense_+_Library_PoolT
GTTAGGTAGTCATTGTTGGATGGAACAATTTAGTTGGGCTTTTTTAAGAGTGTTCTCTTCTATTAGACCCCTCCTTGCTGTAGAAAAAGGACTG
>Frequency_3_QualityScore_DEGGHGFHHFHHIJJIJJJJJJJHHHBFDHIJJJJJJJJJIIFIHIIFIIIIIIHIHIIHIHGFEDEEFDCBCCCDBCDDCDDCBDDCCDDDDB_Mismatch_0_Sense_+_Library_PoolT
ACAATTTAGTTGGGCTTTTTTAAGAGTGTTCTCTTCTATTAGACCCCTCCTTGCTGTAGAAAAAGGACTGGGGCAGTTGGAAGGAAAGCTTTGA
>Frequency_3_QualityScore_FFHHHHHGIJJIIIJGIIIJJJIIJIJJJJJIJJDGGIIJJJJJJIJJJIFHHIIIIIIIHGGGFGFDEEFDDDACCCDDBCACDDDDCDDDBC_Mismatch_0_Sense_+_Library_PoolT
TGGATGGAACAATTTAGTTGGGCTTTTTTAAGAGTGTTCTCTTCTATTAGACCCCTCCTTGCTGTAGAAAAAGGACTGGGGCAGTTGGAAGGAA
>Frequency_1_QualityScore_DFHGHGGBGGHEHHIDHHHGIIECHIIIIIIIII9BDHIIIIIIIIGIEGEDEGHIIIGIHFEA=ACCBDDFDDED3=B?DDDD<CCDCCCBAA_Mismatch_0_Sense_+_Library_PoolC
TGGATGGAACAATTTAGTTGGGCTTTTTTAAGAGTGTTCTCTTCTATTAGACCCCTCCTTGCTGTAGAAAAAGGACTGGGGCAGTTGGAAGGAA
>Frequency_3_QualityScore_FFHGHHHIJJJIJIIJJJIJJJJJJIJJIJEGHIJJIJIJJJJJJJJJHIJIJJJJJJJJIHHGHHHGFFEEDCDDDDDDCDDDBCDCCDDDDD_Mismatch_0_Sense_+_Library_PoolT
TGGAACAATTTAGTTGGGCTTTTTTAAGAGTGTTCTCTTCTATTAGACCCCTCCTTGCTGTAGAAAAAGGACTGGGGCAGTTGGAAGGAAAGCT
>Frequency_3_QualityScore_EFHHHGHJIJHIJIHII?EDHEIIIIJJJJHJIGHHIJHHIIIIIHHGGFGIHGFDFEGHFEDEEDD?AABCDCCCBDCDCCDBCCDDCCDCAB_Mismatch_0_Sense_+_Library_PoolT
TTGGGCTTTTTTAAGAGTGTTCTCTTCTATTAGACCCCTCCTTGCTGTAGAAAAAGGACTGGGGCAGTTGGAAGGAAAGCTTTGAATTTGCCTC
>Frequency_3_QualityScore_EFHHHHHJJGHIIJJJJJJJJJIJJJJJIJJJIJJJJJJJJJJJJJIJJIJJHHJJJJJHJJJJJJHGHGEEHHHHHHGGGGGFFEEFEEDDEE_Mismatch_0_Sense_+_Library_PoolT
TCTTTACGGTATGTATTCTGCTATAATGTTAGAGCCATTCATTTTTGCAAACTTCAATTATTCATGGAAAGAATAATTTGATGCAATACTTTTA
>Frequency_3_QualityScore_EDFGEEFIIIJIJGFEBDGHIIHHIDHEIFHHHCGGIC?FGHIHHFDIHIJHFIIEEGDGEEEEFDFGFCD?BCCDDCAAABCCDDCCDDB>BA_Mismatch_0_Sense_+_Library_PoolT
GTTGTACTTTGTTAGGTAGTCATTGTTGGATGGAACAATTTAGTTGGGCTTTTTTAAGAGTGTTCTCTTCTATTAGACCCCTCCTTGCTGTAGA
>Frequency_3_QualityScore_EFHGHHHJJJJJJJIJJIJJJJJJHIIJEHIJFHHJJJHJJJIJJJIJIIIIHIHGGGGGFFFFECEECABDDDDBEEDEEEEEDDCDDDDDDD_Mismatch_0_Sense_+_Library_PoolT
CAGTTGTCTGGCGGCTTATTCTTTACGGTATGTATTCTGCTATAATGTTAGAGCCATTCATTTTTGCAAACTTCAATTATTCATGGAAAGAATA
>Frequency_3_QualityScore_FFHHHHHIJJFGIHIIJJJIJJJGIIJHIJIIJJJIJIIIJJJJJJJJJJJJJJGGHIJIIIIIIHHHHFGFEEEDDDDDDDDDDDDCCDDCCD_Mismatch_0_Sense_+_Library_PoolT
CTTTGTTAGGTAGTCATTGTTGGATGGAACAATTTAGTTGGGCTTTTTTAAGAGTGTTCTCTTCTATTAGACCCCTCCTTGCTGTAGAAAAAGG
>Frequency_3_QualityScore_EFFGHHHIDGHIIHIJJJIJJIJJJJHIHHEHBGHIJIIHHIHIIIGEHJIFHHHFHHIHHFDF@EGEGEEEFEFEEDEDEEEECCCCDEDECE_Mismatch_0_Sense_+_Library_PoolT
GCATTTGGTGTCAACTCCACGTTCTGTGAGAGTTTTCTGAAGAGGGTTTAGAAGTTCTCAGAGGTTTTAGAATTGATTTATCAAATTCTTCATT
>Frequency_3_QualityScore_EFHHHHHJIIJIIJJJIJJJJJDHGIJIIJJIJJJJJJJJJJJJJJJJJIJJJJJHGIHHGHGFEFFFFDEDDEECCCDEEEEDDDDCDDDDCD_Mismatch_0_Sense_+_Library_PoolT
ATCAAATTCTTCATTGTTTCGGAGTAAATTTAGGGGCCTTTTGTTGAAACCCTCCATTTGTTGTACTTTGTTAGGTAGTCATTGTTGGATGGAA
>Frequency_3_QualityScore_EDGHHHHJJIIJJJGHIJFHFGHHIJGIGHIIJIIJIJJJHIJIJAFGHIHIJJJJJJJJJHIHHHHGFDEEEEEDEDDDDDDDDDBDD@BCDC_Mismatch_0_Sense_+_Library_PoolT
GTAGTCATTGTTGGATGGAACAATTTAGTTGGGCTTTTTTAAGAGTGTTCTCTTCTATTAGACCCCTCCTTGCTGTAGAAAAAGGACTGGGGCA
>Frequency_3_QualityScore_FFHHHHHJJJJJJIJJJJJIJJJJIJJJJHIHIIJJJJJJJIJIJJJIJJJJJIIJJJJIIIHHGGGFECEEFFEEDDDCDDCDDDEEEEDCBB_Mismatch_0_Sense_+_Library_PoolT
TTGATTTATCAAATTCTTCATTGTTTCGGAGTAAATTTAGGGGCCTTTTGTTGAAACCCTCCATTTGTTGTACTTTGTTAGGTAGTCATTGTTG
>Frequency_1_QualityScore_FFHHHHHGIJIJJIJIJJJHJJJJJJIIJHIIIJJJJJIJJIJJJJJJJIJJJJIIJJHHHHCEFFFFFEEEEEFEDDDCDDCCDDEEEEDEDD_Mismatch_0_Sense_+_Library_PoolC
TTGATTTATCAAATTCTTCATTGTTTCGGAGTAAATTTAGGGGCCTTTTGTTGAAACCCTCCATTTGTTGTACTTTGTTAGGTAGTCATTGTTG
>Frequency_3_QualityScore_FFHHHGHIIJJGIJJJIJJGIIIJIJIIJJJJJJJJJJGGHIJJJJJJJIJJJJIJIIJJIHHHHGGFFFEEEDEDDDDCDDCCCCCCDDDDCD_Mismatch_0_Sense_+_Library_PoolT
TTGTTGGATGGAACAATTTAGTTGGGCTTTTTTAAGAGTGTTCTCTTCTATTAGACCCCTCCTTGCTGTAGAAAAAGGACTGGGGCAGTTGGAA
>Frequency_2_QualityScore_FFHHGGHJJJJIIJIIJJIIJIIIGIIIIIHIIIGIIIIIJIJJIIIIIHIJ?F@FFIGGGHHHGFFF???CDDDECDCDCCBCDCDCCC?A:?_Mismatch_0_Sense_+_Library_PoolT
TAAAAATCTTCACAATTCTTTTGGTGCAAGTGGGACATTACTTGCGGCTCAGAGTTTGATGCATTTGGTGTCAACTCCACGTTCTGTGAGAGTT
>Frequency_2_QualityScore_FFHHHHHJJJIIJJIJIIIIIJGIHIIJJJJJJIJJJJJJJCGHIIJJJJJJIJIJGIIIIIIGGGFEEEEEECEEEEDDDDDDDDDDDDDDCD_Mismatch_0_Sense_+_Library_PoolT
TCATTGTTGGATGGAACAATTTAGTTGGGCTTTTTTAAGAGTGTTCTCTTCTATTAGACCCCTCCTTGCTGTAGAAAAAGGACTGGGGCAGTTG
>Frequency_2_QualityScore_FFHHHHHJIIIIJJJJGIIIIJJJJJJJIIJJJIJIIIIJJJJGIIIIEGIHIJJIJHIJJJJJJGGHHGFFFFFEDDDDDDDDDDCCDDDDAC_Mismatch_0_Sense_+_Library_PoolT
ATTTAGGGGCCTTTTGTTGAAACCCTCCATTTGTTGTACTTTGTTAGGTAGTCATTGTTGGATGGAACAATTTAGTTGGGCTTTTTTAAGAGTG
>Frequency_2_QualityScore_FFHHHHGJJIIJJIJJIIIIJIIIIIJIJJJJIJJIJJJJGGGIIIJIJJJJJIIHIIIIIHGGGGEEEEEECEEEDCDCDCDDCDCDDDDDDC_Mismatch_0_Sense_+_Library_PoolT
CATTGTTGGATGGAACAATTTAGTTGGGCTTTTTTAAGAGTGTTCTCTTCTATTAGACCCCTCCTTGCTGTAGAAAAAGGACTGGGGCAGTTGG
>Frequency_2_QualityScore_FFFHHGHIIIIIIJIIJIJJIIJJJJJIJHIIJEGHIIIJJJJJJIJJIIJIIJIJIHHHHHGFFFFFFEECDDDDDDCCDDCCDDDCCCBCDC_Mismatch_0_Sense_+_Library_PoolT
GGATGGAACAATTTAGTTGGGCTTTTTTAAGAGTGTTCTCTTCTATTAGACCCCTCCTTGCTGTAGAAAAAGGACTGGGGCAGTTGGAAGGAAA
>Frequency_2_QualityScore_FFHGHHHJIJJIJIJIIIIJIIJCGIIIIJIJIIJJIIIIEGGGEGIIIJIIIIJJIJIJJJIIIGHEGHGFFFFFFFEEEEEDECDDDDDDDD_Mismatch_0_Sense_+_Library_PoolT
TCCATTTGTTGTACTTTGTTAGGTAGTCATTGTTGGATGGAACAATTTAGTTGGGCTTTTTTAAGAGTGTTCTCTTCTATTAGACCCCTCCTTG
>Frequency_2_QualityScore_FFHHHHHJJJJJJJJJJJJJJJJIJIJJJJJJIIIIIIJJJJJIIJJJIJJIIIIIIIHGGGGGGEEEECDDECEEEEDDDDCDDDDCDEEEEC_Mismatch_0_Sense_+_Library_PoolT
CTTCTATTAGACCCCTCCTTGCTGTAGAAAAAGGACTGGGGCAGTTGGAAGGAAAGCTTTGAATTTGCCTCAGTTGTCTGGCGGCTTATTCTTT
>Frequency_2_QualityScore_FFHGHHHJJJJJJJJJJJJJJJJJIJJHIJJJJJIJJJIJJJIIIIJJHIIIGIJIIIHHGHHGGFFFFDEEEEEEEDDDCDDDDDDDDDEEED_Mismatch_0_Sense_+_Library_PoolC
CTTCTATTAGACCCCTCCTTGCTGTAGAAAAAGGACTGGGGCAGTTGGAAGGAAAGCTTTGAATTTGCCTCAGTTGTCTGGCGGCTTATTCTTT
>Frequency_2_QualityScore_FFHHHHHJJJJJJJIIJJIJJJJJIJJJJJJIJJIJJJJIIIGIIJJJIJJIIIJJJJJJJIIHGHGGFBEEDDEEEECCDDDEEFEDDDCCDC_Mismatch_0_Sense_+_Library_PoolT
AGGTTTTAGAATTGATTTATCAAATTCTTCATTGTTTCGGAGTAAATTTAGGGGCCTTTTGTTGAAACCCTCCATTTGTTGTACTTTGTTAGGT
>Frequency_2_QualityScore_EFHHHGHJIJIIIHIGIIJJIJIJGII@EGIIIJHIIIIJJJIIICGIIIIHGIIGIIIIEGFGDCDEEAACABBCCCCCCDDDDCDDDDDCDD_Mismatch_0_Sense_+_Library_PoolT
AACAATTTAGTTGGGCTTTTTTAAGAGTGTTCTCTTCTATTAGACCCCTCCTTGCTGTAGAAAAAGGACTGGGGCAGTTGGAAGGAAAGCTTTG
>Frequency_2_QualityScore_FEHHHHHJJJJJIIJJHJIJJIIJIIJJIIJJIIJJJJGIHIJJJJIJJJJJJIJJJJIIIIIGGGGFEEEEEEEEEEDDDEEEEDDDCDDCDD_Mismatch_0_Sense_+_Library_PoolT
GTTTTAGAATTGATTTATCAAATTCTTCATTGTTTCGGAGTAAATTTAGGGGCCTTTTGTTGAAACCCTCCATTTGTTGTACTTTGTTAGGTAG
>Frequency_2_QualityScore_FFHHHHHIIIJJJJIIIIJHGIIIIJIJIIJIIIIJHIIIIIIJIIIIIIIIJIIJIJIIIIIBGFGGGEFFEEEEEEEDECCDDDDCCDDDDD_Mismatch_0_Sense_+_Library_PoolT
TTTGTTGTACTTTGTTAGGTAGTCATTGTTGGATGGAACAATTTAGTTGGGCTTTTTTAAGAGTGTTCTCTTCTATTAGACCCCTCCTTGCTGT
>Frequency_2_QualityScore_FFHHHHHGIGHIJJIJIJJJJJJJJJIJIIJIJJJIIJJJJJJJJHIIIIJJJJJGIIIICHHGGGFFFFEEDEEEDAACACDDDDDCCCDCCD_Mismatch_0_Sense_+_Library_PoolT
GTTTCGGAGTAAATTTAGGGGCCTTTTGTTGAAACCCTCCATTTGTTGTACTTTGTTAGGTAGTCATTGTTGGATGGAACAATTTAGTTGGGCT
>Frequency_2_QualityScore_FFHHHHHIJIJJJJJJJJIIJJIJJIIJIJJJJJIJJJJJJJJJJJIJJJJJIIIJJGIIIJJIIJJJJEGHIIHIIIGHFGGGFFFEEEEDCD_Mismatch_0_Sense_+_Library_PoolT
ATTCTGCTATAATGTTAGAGCCATTCATTTTTGCAAACTTCAATTATTCATGGAAAGAATAATTTGATGCAATACTTTTAAATTTTAGTTTGTG
>Frequency_2_QualityScore_FFGGHHGIIJJJJJIFFIJJJJJJJJJJJJIIIJIJIJJJJJIIJJIIJJIIGIEGIIIGHIJIIHGGGEFEEEEDEECEDDDDDDDEEEDCDC_Mismatch_0_Sense_+_Library_PoolT
AGAAGTTCTCAGAGGTTTTAGAATTGATTTATCAAATTCTTCATTGTTTCGGAGTAAATTTAGGGGCCTTTTGTTGAAACCCTCCATTTGTTGT
>Frequency_2_QualityScore_FFGHHHHIJHIJEGIIIJIJJJIIIIJJJIJIIIJIJJJJJJJGHIIJIGIFGHHIIIIIFEIIGHHHHEEEEEEEDDCCDDDCDDECCBCCED_Mismatch_0_Sense_+_Library_PoolT
AGTTCTCAGAGGTTTTAGAATTGATTTATCAAATTCTTCATTGTTTCGGAGTAAATTTAGGGGCCTTTTGTTGAAACCCTCCATTTGTTGTACT
>Frequency_2_QualityScore_FFHHHHHIJJJJJJIIIJJJJJIIIIJEGIIJJJJJIIJIIJJJHIJIIIIIGIIIIJJIIJJJJHHFFEFCCCEEEEEEDDDEEEECDDDDCD_Mismatch_0_Sense_+_Library_PoolT
ACCCTCCATTTGTTGTACTTTGTTAGGTAGTCATTGTTGGATGGAACAATTTAGTTGGGCTTTTTTAAGAGTGTTCTCTTCTATTAGACCCCTC
>Frequency_2_QualityScore_FFHHGFHIIJJJIJIGIJIFGIIGIJJFIIJIJJIJJEGIIIJIJIJJHIIJIJJIIIIIJIIIGIIGHCEGGFFEACDCCDEEDCDCDDDDDD_Mismatch_0_Sense_+_Library_PoolT
GAGAGTTTTCTGAAGAGGGTTTAGAAGTTCTCAGAGGTTTTAGAATTGATTTATCAAATTCTTCATTGTTTCGGAGTAAATTTAGGGGCCTTTT
>Frequency_2_QualityScore_FFHGHHGIJJIIJJIJGIEGIIJIJIIIIIIJJJJIJHIIIJJJJJJJGHIHIIGIIIIIHHHHHHGFFB?DDCDDDEEDDDACCCABACCACC_Mismatch_0_Sense_+_Library_PoolT
TTCTTCATTGTTTCGGAGTAAATTTAGGGGCCTTTTGTTGAAACCCTCCATTTGTTGTACTTTGTTAGGTAGTCATTGTTGGATGGAACAATTT
>Frequency_2_QualityScore_EEHHHGGIIJIIIJIFGHHGIIJIIIIIJIIIIJFIIHIIJJJJIIIIIIJJIIIHGIHIIIHIIHIIHHEGGDEEEFEEEDDDDEEDDCC_Mismatch_0_Sense_+_Library_PoolT
GCTTATTCTTTACGGTATGTATTCTGCTATAATGTTAGAGCCATTCATTTTTGCAAACTTCAATTATTCATGGAAAGAATAATTTGATGCA
>Frequency_2_QualityScore_FFHHHHHJJJJHIJIIIIJIJIIJJJGIIIIGIHIIJJHIIIJJIJIIGIIGGIIIIIJIIIGHIHHGGCDEEDE?CDDEEDDCCDCEDEEDDD_Mismatch_0_Sense_+_Library_PoolT
TGAAACCCTCCATTTGTTGTACTTTGTTAGGTAGTCATTGTTGGATGGAACAATTTAGTTGGGCTTTTTTAAGAGTGTTCTCTTCTATTAGACC
>Frequency_2_QualityScore_EFHHHHHJJJIJJJJJIIIJIJJJIJJJJJIJJJJIIJIIIIJIJIIGIIHIHGHHHHHGGGFEEEDCE?AEEEEDDDDDDDDDDDDDDDCCCC_Mismatch_0_Sense_+_Library_PoolT
AAATTTAGGGGCCTTTTGTTGAAACCCTCCATTTGTTGTACTTTGTTAGGTAGTCATTGTTGGATGGAACAATTTAGTTGGGCTTTTTTAAGAG
>Frequency_2_QualityScore_FFHHHHGIJIJIIIJJJIIIIJJFIIIIIJJJJGIFHIIIIIIJHIIIJJIJJJJJJJIIIIHHGFEFEDEEDDCDEDEEDCDCDDCDDCDEDE_Mismatch_0_Sense_+_Library_PoolT
AGAATTGATTTATCAAATTCTTCATTGTTTCGGAGTAAATTTAGGGGCCTTTTGTTGAAACCCTCCATTTGTTGTACTTTGTTAGGTAGTCATT
>Frequency_2_QualityScore_FEHHHHHIJJJIIIJIIJIIIJIIIGIIJJJJJJJJJJIIJJFGGIJJJJJJJIJJJGIJIJIIHGGFFDFEEECDDDCDDDDDDDDDCDCCCD_Mismatch_0_Sense_+_Library_PoolT
GTCATTGTTGGATGGAACAATTTAGTTGGGCTTTTTTAAGAGTGTTCTCTTCTATTAGACCCCTCCTTGCTGTAGAAAAAGGACTGGGGCAGTT
>Frequency_3_QualityScore_?BFGGGFFGIHEIIIAGIHGGFHEHCFGFGGIBHGIIIDDDD<A?@EHFIGHIHIHIJGGEDGFDEDDCBDDADCBCCCCCCCCBAA?AAAABC_Mismatch_0_Sense_+_Library_PoolC
GTCATTGTTGGATGGAACAATTTAGTTGGGCTTTTTTAAGAGTGTTCTCTTCTATTAGACCCCTCCTTGCTGTAGAAAAAGGACTGGGGCAGTT
>Frequency_2_QualityScore_FFGGHHHJJIIJGIIJGGIIJIJIIIJJJJJJJJHIIJJJJJJJJIIJIIJJIIIIIJJJJIIJIIJJIGHGGEFFFFEEEEEEDDDDDDDDCD_Mismatch_0_Sense_+_Library_PoolT
AGTTTTCTGAAGAGGGTTTAGAAGTTCTCAGAGGTTTTAGAATTGATTTATCAAATTCTTCATTGTTTCGGAGTAAATTTAGGGGCCTTTTGTT
>Frequency_2_QualityScore_FFHHHHHJIJJJJJJJIJJJJJHIJJJJJJIJIIJIIIJJIJJHIJJIJJJIIJIIHHH_Mismatch_1_Sense_+_Library_PoolT
CCCTCCTTGCTGTAGAAAAAGGACTGGGGCAGTTGGAAGGAAAGCTTTGAATTTGCCTA
>Frequency_2_QualityScore_FFHHHHHJJJJJJGIIJIIJJJJIJJJJIJJJIIIJIJJJJJJIIIJIJJIJI_Mismatch_0_Sense_+_Library_PoolT
TTATTCTTTACGGTATGTATTCTGCTATAATGTTAGAGCCATTCATTTTTGCA
>Frequency_2_QualityScore_FFGHGHHEHIIIJIJJJJIIJJJIJJIJIIJJJJJJJJIIIJJIIIJIIJIJIIIHIIHIIFHHHHGFFCEEEEEEEEEDDDDDCCCEDDDDCD_Mismatch_0_Sense_+_Library_PoolT
TTAAGAGTGTTCTCTTCTATTAGACCCCTCCTTGCTGTAGAAAAAGGACTGGGGCAGTTGGAAGGAAAGCTTTGAATTTGCCTCAGTTGTCTGG
>Frequency_2_QualityScore_FFGHHHHJJJJJJJDHIIJJIJJIJJJJJIIJIIJIJJJJJJJIHIGGGIIIIHIIJHGHGGFEEEEECCCDCDDDDDCCCCCDDDDBCCDCAA_Mismatch_0_Sense_+_Library_PoolT
GGCTTTTTTAAGAGTGTTCTCTTCTATTAGACCCCTCCTTGCTGTAGAAAAAGGACTGGGGCAGTTGGAAGGAAAGCTTTGAATTTGCCTCAGT
>Frequency_2_QualityScore_FFHHHHHJJJJJJIJJJJFGIIIJJJJJJJJJJIJJIJJIJJJJJJJJHIIIFIJIJJIIHHHGFFCCC>CCBCDCCCDDDDCDDDCDEDCDDC_Mismatch_0_Sense_+_Library_PoolT
GTTGGGCTTTTTTAAGAGTGTTCTCTTCTATTAGACCCCTCCTTGCTGTAGAAAAAGGACTGGGGCAGTTGGAAGGAAAGCTTTGAATTTGCCT
>Frequency_2_QualityScore_FFHHHHHIIIJJJJIIIIIJIIIIHIJJIIJJIJHIHIJIIJJIJIJJIJJJJJIIIJJIJIJJHHHHFFFFEFEEEEEFEDCCDDDBCDCEEE_Mismatch_0_Sense_+_Library_PoolT
TAGAATTGATTTATCAAATTCTTCATTGTTTCGGAGTAAATTTAGGGGCCTTTTGTTGAAACCCTCCATTTGTTGTACTTTGTTAGGTAGTCAT
>Frequency_2_QualityScore_FFGHHHHJIJJJIII>EGIIIJJJJJIIIIIIIGGGGGGGGGGGGGGGEFFFFEEEEEDCDDDCDDDDCCCCDDDDDDDDDDDCCECDDDCDCD_Mismatch_1_Sense_+_Library_PoolT
GGGCTTTTTTAAGAGTGTTCTCTTCTATTAGACCCCTCCTTGCTGTAGAAAAAGGACTGGGGCAGTTGGAAGGAAAGCTTTGAATTTGCCTCAC
>Frequency_2_QualityScore_FFCGHHHJJJIIIIIIIJJFHIIHIIJEGGGHIIIJJJIJJIIIJIEHGHIIJJIJJIJIHGIGIEEFEDEEEEEEEEDCDDDDDCDDDCDDCD_Mismatch_0_Sense_+_Library_PoolT
GGTAGTCATTGTTGGATGGAACAATTTAGTTGGGCTTTTTTAAGAGTGTTCTCTTCTATTAGACCCCTCCTTGCTGTAGAAAAAGGACTGGGGC
>Frequency_1_QualityScore_FFAFFHHJJJIHIJJBHJIBGEHIIIJGHHHIJJGIJJJJIIJIJJHHGIJIIIJJJHIIGIIIGHGHFFDFEEEECCCCCDDDDDDDDDDDDD_Mismatch_0_Sense_+_Library_PoolC
GGTAGTCATTGTTGGATGGAACAATTTAGTTGGGCTTTTTTAAGAGTGTTCTCTTCTATTAGACCCCTCCTTGCTGTAGAAAAAGGACTGGGGC
>Frequency_2_QualityScore_EEAGCFCEGFE>IGEAGGEGIGHIGHIEFGA@AEDEEAEAD;@A@EHGEFEEHGGEE>BFCCEDCEEEECACDCCAA?CCAACCB?BBAAA_Mismatch_0_Sense_+_Library_PoolT
TGTACTTTGTTAGGTAGTCATTGTTGGATGGAACAATTTAGTTGGGCTTTTTTAAGAGTGTTCTCTTCTATTAGACCCCTCCTTGCTGTAG
>Frequency_2_QualityScore_EFGHHHHIIIJJJHIIIIIGIDGHIGIIIIFIEIIJIJJJIIIJJIHGIIIIIIIGGEGICFHEBEECEEFF>CECEEEECBCCCCCCCACCCC_Mismatch_0_Sense_+_Library_PoolT
AAATTCTTCATTGTTTCGGAGTAAATTTAGGGGCCTTTTGTTGAAACCCTCCATTTGTTGTACTTTGTTAGGTAGTCATTGTTGGATGGAACAA
>Frequency_1_QualityScore_FDHHHHHJJJJJJJJGIIJIJJGIGJJJJJJIJIJIIJJIJIGHIIIIJJJJJJJIJHHHHHFFFFFECECEDDCCDEEEDDDDEEEDCCDDCD_Mismatch_0_Sense_+_Library_PoolT
GAGGTTTTAGAATTGATTTATCAAATTCTTCATTGTTTCGGAGTAAATTTAGGGGCCTTTTGTTGAAACCCTCCATTTGTTGTACTTTGTTAGG
>Frequency_1_QualityScore_FFHDHHHIHHIGEHHAE1??F:DHIIGHIGGHIHGIBFI>GIIIIGHE<FHHEGIIA_Mismatch_0_Sense_+_Library_PoolT
CGGCTTATTCTTTACGGTATGTATTCTGCTATAATGTTAGAGCCATTCATTTTTGCA
>Frequency_1_QualityScore_DDH=CBFFHGHGGHGIGEGE9BFH<GGH8BFHGBDH@FGGIGIGGIGHII>EHHHEHHHF@C@CCBED>AACCCDCCCCDDDDD<CDACBDDDD_Mismatch_1_Sense_+_Library_PoolT
CAGTTGTCTGGCGGCTTATTCTTTACGGTATGTATTCTGCTATAATTTTAGAGCCATTCATTTTTGCAAACTTCAATTATTCATGGAAAGAATA
>Frequency_1_QualityScore_DFHHHHHJJJIIIIIJJJJJJJJJJJJJJJJIIJJJJHJIIGIICHIIJIIHGGJIIJJIBHGHGEE@DDEFHFGFFFF@C@ABD?@C?@@5>C_Mismatch_0_Sense_+_Library_PoolT
AGAAATTTTCCTACAGATTAGCTTTCCATTTGTTTCGTAAAAATCTTCACAATTCTTTTGGTGCAAGTGGGACATTACTTGCGGCTCAGAGTTT
>Frequency_1_QualityScore_FFHHHHHJJJJIJJIJJIJJJJJHHIIJIJJJGHIJJIIIIGIHIJJIGIIIIIJJDHHFHHHHFFFFFCEEEEEEDDDDCDDDDDCDDEEEDD_Mismatch_0_Sense_+_Library_PoolT
TTCTATTAGACCCCTCCTTGCTGTAGAAAAAGGACTGGGGCAGTTGGAAGGAAAGCTTTGAATTTGCCTCAGTTGTCTGGCGGCTTATTCTTTA
>Frequency_1_QualityScore_DDFFF2<E@FBEHHII9HHHHFEHGGHHHFGGIICIIIEGIGGGHIIGEHHHGHFDFHHB1@;C7CHEFEEEBEECCC:@C=CBCC:@?BBB??_Mismatch_0_Sense_+_Library_PoolT
GAGGGTTTAGAAGTTCTCAGAGGTTTTAGAATTGATTTATCAAATTCTTCATTGTTTCGGAGTAAATTTAGGGGCCTTTTGTTGAAACCCTCCA
>Frequency_1_QualityScore_FFHHHHGJJJJJJJFIIIJJGIDHHGIHIIJJJIJJIJJJJHHHHHHFF@BAECFEFEEEDDDEEDDDD>C>CCDDCDDEDDEEEC<CDDDDDD_Mismatch_0_Sense_+_Library_PoolT
AGGAAAGCTTTGAATTTGCCTCAGTTGTCTGGCGGCTTATTCTTTACGGTATGTATTCTGCTATAATGTTAGAGCCATTCATTTTTGCAAACTT
>Frequency_1_QualityScore_FFHHHHHJIJJJJJJIJJJIJJJJJJJJJJJJJIJIHIJJJJJJIJJJJJIJIJIJJIIJJJHGIIJJJJHGIIGIGIFHH_Mismatch_2_Sense_+_Library_PoolT
TATTCTGCTATAATGTTAGAGCCATTCATTTTTGCAAACTTCAATTATTCATGGAAAGAATAATTTGATGCAATACTCTCA
>Frequency_1_QualityScore_FFHHHHHGIJJJJJJJJJJJJJJJJJHIJIJJJJJJJJHJJJJIIJIIJIJJJIIHJIEHHHHHHHHDDFFFEEDCEDDCDDDDDCCDCDDDDD_Mismatch_0_Sense_+_Library_PoolT
TTCGGAGTAAATTTAGGGGCCTTTTGTTGAAACCCTCCATTTGTTGTACTTTGTTAGGTAGTCATTGTTGGATGGAACAATTTAGTTGGGCTTT
>Frequency_1_QualityScore_DDFHHDFHIJIJEAHHIHIIJHIIGDHIGIIIIIIJFGHIIGHIEIIJJIHICGFHGHGCHEHHHHHFFFDCDE?B>ADAB@B@=B<ACDDA>B_Mismatch_1_Sense_+_Library_PoolT
GTTGGATGGAACAATTTATTTGGGCTTTTTTAAGAGTGTTCTCTTCTATTAGACCCCTCCTTGCTGTAGAAAAAGGACTGGGGCAGTTGGAAGG
>Frequency_1_QualityScore_FFHHHHHJJJJIJJJIJJIJJJJJJGIJIJDGHIJJJJJJJJJJJIJJHJIJJJJJJJJJJHHEHGHFFFEEEDDDDDDDDDDDCCDDDDDDDD_Mismatch_1_Sense_+_Library_PoolT
AGGAACAATTTAGTTGGGCTTTTTTAAGAGTGTTCTCTTCTATTAGACCCCTCCTTGCTGTAGAAAAAGGACTGGGGCAGTTGGAAGGAAAGCT
>Frequency_1_QualityScore_?BDDAAAGACACAFHH>C<CFFHHFGE@<*?EFDDG>FGH@HGFEEB?F?BBFGD*9BHG<C@FC@CFE@==C=@EHIHHFAEA=BDCEDCC@>_Mismatch_0_Sense_+_Library_PoolT
CTATAATGTTAGAGCCATTCATTTTTGCAAACTTCAATTATTCATGGAAAGAATAATTTGATGCAATACTTTTAAATTTTAGTTTGTGCTTCCA
>Frequency_1_QualityScore_FFHHHHHHIGHDHHJHIJJJIJJIJBGHJJJJJJJJJHHHHFFFFFECE6@CEDDDEDDDDDD8A@CDCCCCCEDDDDDDD@ACDDDACDDDDE_Mismatch_0_Sense_+_Library_PoolT
GCGGCTCAGAGTTTGATGCATTTGGTGTCAACTCCACGTTCTGTGAGAGTTTTCTGAAGAGGGTTTAGAAGTTCTCAGAGGTTTTAGAATTGAT
>Frequency_1_QualityScore_FFHHHHHJIJJJJJHI<FCEGEDHIIGIIJIJFHHIIJJJJJJIJHJJJJIIJJGH=DHHFHGHEECFEDABDED@CCCDEFDEDACB5?CDDD_Mismatch_0_Sense_+_Library_PoolT
ATTACTTGCGGCTCAGAGTTTGATGCATTTGGTGTCAACTCCACGTTCTGTGAGAGTTTTCTGAAGAGGGTTTAGAAGTTCTCAGAGGTTTTAG
>Frequency_1_QualityScore_DDFDHFFGIGEHEHBHBHGGIGHGCHIFCCFHGIEGIIGEHIIC?FFAFGIICDHHGGGIHGGIIIIIIIEHHG_Mismatch_0_Sense_+_Library_PoolT
TTCTTTACGGTATGTATTCTGCTATAATGTTAGAGCCATTCATTTTTGCAAACTTCAATTATTCATGGAAAGAA
>Frequency_1_QualityScore_DDAD@DFGCE@AEFHDEDHEHGGFDCBFFEHHIEEGHGIIGHHGHFGDGGGIEHIIIIIGEIGGIECHIGIHGEHECHBCDEBDDCECECCA@C_Mismatch_0_Sense_+_Library_PoolT
ACGGTATGTATTCTGCTATAATGTTAGAGCCATTCATTTTTGCAAACTTCAATTATTCATGGAAAGAATAATTTGATGCAATACTTTTAAATTT
>Frequency_1_QualityScore_FFHFHFHJJJJJJJJJJJJJJJJIIJIIIJJJJJJJJIGIJJJJJIIJJIJJIHJIEGHHHHHHHEFFDFEEDACDDDDDCDDCCDDDDDDDCD_Mismatch_0_Sense_+_Library_PoolT
CGGAGTAAATTTAGGGGCCTTTTGTTGAAACCCTCCATTTGTTGTACTTTGTTAGGTAGTCATTGTTGGATGGAACAATTTAGTTGGGCTTTTT
>Frequency_1_QualityScore_DDHDDAFBE<A+3<CCFFDGIEGA<<?DBDD9BFHCE?DAG@F8=BD9FAAFCHIIIFEHHEA>;2\(66@=(;3>68>@CA>((2(39<>>@C_Mismatch_2_Sense_+_Library_PoolT
GAACAATTTAGGTGGGCTTTTTTAAGAGTGTTCTCTTCTATTAGACCCCTCCTTGCTGTAGAAAAAGGACTGGGGCAATTGGAAGGAAAGCTTT
>Frequency_1_QualityScore_?:AB4AAEB3:@EFDAEEIID9**:CD**11?9?*:B?9<D<DD1@@BBB8=4@C;C).=;\;;2??@@?@@_Mismatch_0_Sense_+_Library_PoolT
ATTTAGTTGGGCTTTTTTAAGAGTGTTCTCTTCTATTAGACCCCTCCTTGCTGTAGAAAAAGGACTGGGGCA
>Frequency_1_QualityScore_FFHHHHHEGIIJJJJJJJJJJJIHJDGIJJJJIJJJJJJJJJJIJJJJIJJIJJJIIIJJJJHGEHFFFDFFEEECDDBDDDDDDDDDDDDDDD_Mismatch_0_Sense_+_Library_PoolT
AAGAGGGTTTAGAAGTTCTCAGAGGTTTTAGAATTGATTTATCAAATTCTTCATTGTTTCGGAGTAAATTTAGGGGCCTTTTGTTGAAACCCTC
>Frequency_1_QualityScore_FFHHHHHAGHIJIEAHHHIJIGHHGEFGHIIIJJIIHGGIHIJHIJJHIIIJHJJJJIJJIJEGEEEHFEEHHEFFDDBCCDDDDDDCDDDDDD_Mismatch_0_Sense_+_Library_PoolC
AAGAGGGTTTAGAAGTTCTCAGAGGTTTTAGAATTGATTTATCAAATTCTTCATTGTTTCGGAGTAAATTTAGGGGCCTTTTGTTGAAACCCTC
>Frequency_1_QualityScore_EFHHHHHIJJJJJJJIHIJIIIIJIIJJIJIGIJIJDFGDIGJJJJHJIFIJJGGGGIJJJBHDHGIBEEHEFFDBEDDCACD<CCCDDCD@DD_Mismatch_0_Sense_+_Library_PoolT
TTTGTTGAAACCCTCCATTTGTTGTACTTTGTTAGGTAGTCATTGTTGGATGGAACAATTTAGTTGGGCTTTTTTAAGAGTGTTCTCTTCTATT
>Frequency_2_QualityScore_EAEFHEGGHGGFHBHHEGIIDGCFGAEHCGEAGGIGGDDEE:EHIIICG?CGA9AEA9ACEHIEGE?AEEGDEEACDAACBCADCDBC?CACCA_Mismatch_0_Sense_+_Library_PoolC
TTTGTTGAAACCCTCCATTTGTTGTACTTTGTTAGGTAGTCATTGTTGGATGGAACAATTTAGTTGGGCTTTTTTAAGAGTGTTCTCTTCTATT
>Frequency_1_QualityScore_DDHHHHGJJJJJJJJJJJJJJJIJJJJJJJIIJIJJJJHIHIJJHIJHFHHFFFFFEEEEEEDDDDDDDDDDDDDDDDDDDDDDDEEEEDCDDD_Mismatch_0_Sense_+_Library_PoolT
TATTAGACCCCTCCTTGCTGTAGAAAAAGGACTGGGGCAGTTGGAAGGAAAGCTTTGAATTTGCCTCAGTTGTCTGGCGGCTTATTCTTTACGG
>Frequency_1_QualityScore_FFHHHHHJJJJJJIJJJJGHIJJJJIJJIIJJIIJJJJIJJJJIIFHIFJJHIJJJJJJIIHHHHHHHFEFDDFEEEEEEEDDDDDDDC>?<?C_Mismatch_0_Sense_+_Library_PoolT
AATTCTTCATTGTTTCGGAGTAAATTTAGGGGCCTTTTGTTGAAACCCTCCATTTGTTGTACTTTGTTAGGTAGTCATTGTTGGATGGAACAAT
>Frequency_1_QualityScore_FFGDHHHJIFGGGHEHHIGIJJIIJJIJIIIIJJJJIIJIJICHIJHCHI@GHIJIIHIHHCEHHEFFFDFFEEDDCAB>>A=?CCDDDCCAA=_Mismatch_0_Sense_+_Library_PoolT
TTGTTTCGGAGTAAATTTAGGGGCCTTTTGTTGAAACCCTCCATTTGTTGTACTTTGTTAGGTAGTCATTGTTGGATGGAACAATTTAGTTGGG
>Frequency_1_QualityScore_FFHHHHHIJJFHIJJJJGGJJJJJJGIIJIGGGHIJJJJJIJJJJIIGIGGIIIBHIIIGGIJJHHGHHCEDEFCEBCDDCDEEEEDDDDEFEE_Mismatch_0_Sense_+_Library_PoolT
TTCTCAGAGGTTTTAGAATTGATTTATCAAATTCTTCATTGTTTCGGAGTAAATTTAGGGGCCTTTTGTTGAAACCCTCCATTTGTTGTACTTT
>Frequency_1_QualityScore_DFHHHHHJJJJJIJJIJJHJJJJJJJJJIJJJIJJJJJJJJJHIJJJJDIIJJJJJJJJHHHIJJHHHHHHFFFFFFEDDDDDDDDDDDCDDDD_Mismatch_0_Sense_+_Library_PoolT
TTGTACTTTGTTAGGTAGTCATTGTTGGATGGAACAATTTAGTTGGGCTTTTTTAAGAGTGTTCTCTTCTATTAGACCCCTCCTTGCTGTAGAA
>Frequency_1_QualityScore_FFHGHHHJIJJJJJJJHIIJHGIIGIIJJJIGJJJHHIJJJIJIJJJJJJIJIJIIGGJIIJJIJJIIJHIIIEGFHGHHFFFFFFFEEEEACC_Mismatch_1_Sense_+_Library_PoolT
GGCTTATTCTTTACGGTATGTATTCTGCTATAATGTTAGAGCCATTCATTTTTGCAAACTTCAATTATTCATGGAAAGAATAATTTGATGCAAA
>Frequency_1_QualityScore_FFHHHHHJIJJJIIJJJIIJGGJIDHJGIIJJJJJJJJJFFHHJJJJJJJGIJJJGIHHHFFFFEEEEEEDEEDDDDDDDDDDDDDDDBCDDCC_Mismatch_2_Sense_+_Library_PoolT
ATTTTTGGATGGAACAATTTAGTTGGGCTTTTTTAAGAGTGTTCTCTTCTATTAGACCCCTCCTTGCTGTAAAAAAAGGACTGGGGCAGTTGGA
>Frequency_1_QualityScore_DDFHFBH@?FHGCECCHH<BB4CBDCEGGHGIIGGB?<<D>?F*9DG@FFG<DFDDBFE8BE;@A=DF7=C=_Mismatch_1_Sense_+_Library_PoolT
CATTTTTGCAAACTTCAATTATTCATGGAAAGAATAATTTGATGCAATACTTTTAAATTTTAGTTTGTGCTA
>Frequency_1_QualityScore_FFHHHHHJJGJJJJJJJJIJJJJJJJIJJGHIIJJJJIJJJJIJJIIJJJJJJJJJHJJIIJJJJJHFEFFFECEEEEEDDDDDDEEEDDDDDD_Mismatch_0_Sense_+_Library_PoolT
AAACCCTCCATTTGTTGTACTTTGTTAGGTAGTCATTGTTGGATGGAACAATTTAGTTGGGCTTTTTTAAGAGTGTTCTCTTCTATTAGACCCC
>Frequency_1_QualityScore_FFHHHHHJJJJJJJJJIIIJIJJJJJJJJJJJJJJJJHIJJJJJJJJIHFHIIIJIJIIJJJIIJHHGHFFFFFFEEEEEDDCDDCDDDCDDD@_Mismatch_1_Sense_+_Library_PoolT
GATTTAGGGGCCTTTTGTTGAAACCCTCCATTTGTTGTACTTTGTTAGGTAGTCATTGTTGGATGGAACAATTTAGTTGGGCTTTTTTAAGAGT
>Frequency_1_QualityScore_DFFFFFGJIIGGFDGIIJJGG9B??FHFGCGIIIFID=CGHCCEHEAHEHEHEFE@D@>6@CDECCCC@@;>??B5<BCD>AC:>@@@CCCCB_Mismatch_0_Sense_+_Library_PoolT
GGGACATTACTTGCGGCTCAGAGTTTGATGCATTTGGTGTCAACTCCACGTTCTGTGAGAGTTTTCTGAAGAGGGTTTAGAAGTTCTCAGAGG
>Frequency_1_QualityScore_FFHHHHHJJJEGHIJJJJJJJIJJJIIJGHJIJJJJJJJJJIIIHIIJJJGIIJJJJHHHFFFFCEEDEEDDDCDDDCDDEDCDDDDDDDEDDD_Mismatch_0_Sense_+_Library_PoolT
TTTTTAAGAGTGTTCTCTTCTATTAGACCCCTCCTTGCTGTAGAAAAAGGACTGGGGCAGTTGGAAGGAAAGCTTTGAATTTGCCTCAGTTGTC
>Frequency_1_QualityScore_FFHHHHHJJJCGHIJJJJJJJHIIHJJJIJJJJJJJIJJJIJJIJJJJJJIIJJIJJJHHEFFFEFFDECEDDDDDDDDDEDDDDDDDDDFDDD_Mismatch_0_Sense_+_Library_PoolC
TTTTTAAGAGTGTTCTCTTCTATTAGACCCCTCCTTGCTGTAGAAAAAGGACTGGGGCAGTTGGAAGGAAAGCTTTGAATTTGCCTCAGTTGTC
>Frequency_1_QualityScore_FFDHHHGIJJIJJJJJIIIJIJJIGHEGCEFCGHGJJJJJGGIJIGIJIGIIJIJJJGGIEGCEHHHEHGHCDDDEFCEED_Mismatch_1_Sense_+_Library_PoolT
CATTTTTGCAAACTTCAATTATTCATGGAAAGAATAATTTGATGCAATACTTTTAAATTTTAGTTTGTGCTTCCAACTTCA
>Frequency_1_QualityScore_DFFHHHGJJGJJIIJGIJIGGGGHIGEFGGEFHIGHHGHHGIJGIIGEDGGIIGGGIHHIIGJJIHGIJJGJIIIIIHHHHHFFEFC_Mismatch_0_Sense_+_Library_PoolT
TTCATTTTTGCAAACTTCAATTATTCATGGAAAGAATAATTTGATGCAATACTTTTAAATTTTAGTTTGTGCTTCCAACTTCTATGA
>Frequency_1_QualityScore_FDHFHHHGGHJGHGIAFGHIIIJJJJIIIJJJIGIJJJIJIJGIJJJI?GCHIIJGGJJJIGAEHHHFFFCEC_Mismatch_0_Sense_+_Library_PoolT
GTTCTCAGAGGTTTTAGAATTGATTTATCAAATTCTTCATTGTTTCGGAGTAAATTTAGGGGCCTTTTGTTGA
>Frequency_1_QualityScore_FFHHHHHJJJJJJHIJJJJJJGGHIJJJIIGGIFHHIJJJJJJJJJGIJJHJJIGHIJJJIIJIHHHHHCFDCEDDD@CCDDEDDDDDDEEEED_Mismatch_0_Sense_+_Library_PoolT
GTTGAAACCCTCCATTTGTTGTACTTTGTTAGGTAGTCATTGTTGGATGGAACAATTTAGTTGGGCTTTTTTAAGAGTGTTCTCTTCTATTAGA
>Frequency_1_QualityScore_FFHHHHHIJJJJJJGIIJJJHIIJIJJJJJJJJJJJIJJJJJJIJJJJJJJJJJJHFDDDDEEFEDDDDDCBDDEEEEEEEDDDEDDEDDEDDD_Mismatch_0_Sense_+_Library_PoolT
AAAAGGACTGGGGCAGTTGGAAGGAAAGCTTTGAATTTGCCTCAGTTGTCTGGCGGCTTATTCTTTACGGTATGTATTCTGCTATAATGTTAGA
>Frequency_1_QualityScore_DBFHHDDGGFGGFGHCEH4AC2<FEHEI@FGGGII@HCGCCAFHII<DBF@DEDEHIIIGHCE:A=?7?@;;77?@AACE:>@;5==9<<ACCC_Mismatch_1_Sense_+_Library_PoolT
GATTTGTTGTACTTTGTTAGGTAGTCATTGTTGGATGGAACAATTTAGTTGGGCTTTTTTAAGAGTGTTCTCTTCTATTAGACCCCTCCTTGCT
>Frequency_1_QualityScore_FFHHHHHJJJJJHIHJIHCFHIIJJIJJIIJJ:BGHIHIJHHJJJIJIJICHIIIJJJJJJDHIIHHHHCHHGFFFFFFFEEEEEDD?BBCCAD_Mismatch_0_Sense_+_Library_PoolT
CTCCACGTTCTGTGAGAGTTTTCTGAAGAGGGTTTAGAAGTTCTCAGAGGTTTTAGAATTGATTTATCAAATTCTTCATTGTTTCGGAGTAAAT
>Frequency_1_QualityScore_FFHHHHFIGEGHGGJCHIIIIJJIJHHIJGHGIJIJIHGIJJCHFHGBFEHGJGIJIJIEIIGGJJJJHAEEFHFFFFFDFDDCBB?CCDEEDD_Mismatch_0_Sense_+_Library_PoolT
CACGTTCTGTGAGAGTTTTCTGAAGAGGGTTTAGAAGTTCTCAGAGGTTTTAGAATTGATTTATCAAATTCTTCATTGTTTCGGAGTAAATTTA
>Frequency_1_QualityScore_FFHHHHHJJIGGDHIIJJJJJJJJJJJIJJJJJJJJJJIJJJJJJIGJFGIIIIIJIJHGFFHEHHFFFFDFEEDDEEDDCCCDCDCCCDCCCC_Mismatch_0_Sense_+_Library_PoolT
ATTGTTTCGGAGTAAATTTAGGGGCCTTTTGTTGAAACCCTCCATTTGTTGTACTTTGTTAGGTAGTCATTGTTGGATGGAACAATTTAGTTGG
>Frequency_1_QualityScore_DDDF?B<AAEB?CDGIDHHGEBHGEGGIIICDHGHEHCDF><FHIHGIC?@>DBHAHFFBDHEGCFHGGFD@AEGGIICEHHHE?CB@BDD>CC_Mismatch_0_Sense_+_Library_PoolT
TTATTCATGGAAAGAATAATTTGATGCAATACTTTTAAATTTTAGTTTGTGCTTCCAACTTCTATGAACATTGAACTCTTATCATTTAACTGCT
>Frequency_1_QualityScore_FFGGHHHJJJJHIJGHIIIIJJIJJJGIJJJJJJJICHIIGIJJJJGIIJJJEGHHHHHHHFFFFEFEEFEEEDDD_Mismatch_0_Sense_+_Library_PoolT
ATTTGCCTCAGTTGTCTGGCGGCTTATTCTTTACGGTATGTATTCTGCTATAATGTTAGAGCCATTCATTTTTGCA
>Frequency_1_QualityScore_FFDHHGHJJIJJGHJJIIIJGHIJJJJHIIJJFHHGIJJJJJIJJGIGHFHIHEGIIHIGHIJJIHBHHABCEECE;@CDDEDDDDDDEEEACC_Mismatch_0_Sense_+_Library_PoolT
TTGAAACCCTCCATTTGTTGTACTTTGTTAGGTAGTCATTGTTGGATGGAACAATTTAGTTGGGCTTTTTTAAGAGTGTTCTCTTCTATTAGAC
>Frequency_1_QualityScore_FFGGHHHJJJIIEHJIJJJIIIIJJJIJJGIIDHHFIIIJJJJJJFGIHHIJI@GHIBGIGIJIIEHHHEFECEEE@AADCEDDDDDDEDEEDD_Mismatch_0_Sense_+_Library_PoolC
TTGAAACCCTCCATTTGTTGTACTTTGTTAGGTAGTCATTGTTGGATGGAACAATTTAGTTGGGCTTTTTTAAGAGTGTTCTCTTCTATTAGAC
>Frequency_1_QualityScore_FFGHHFHBEBG?HHGIIIIIIIIIIGEIIIIIIIIIDGH?FHHIIEDHHHEDFEFEF@CCC=ABC>BCD@DECCCEDCDCCDEACCCBCCCDCD_Mismatch_0_Sense_+_Library_PoolT
GGGGCAGTTGGAAGGAAAGCTTTGAATTTGCCTCAGTTGTCTGGCGGCTTATTCTTTACGGTATGTATTCTGCTATAATGTTAGAGCCATTCAT
>Frequency_1_QualityScore_:8<CC1?F9?CG>9DFBG8?B>BBEFFEFECF@FII@@F87@=C3\\8;;@(5>@AABBB:3<?A44::>@BBAADABBBBDD@BB>?B<>>@B_Mismatch_0_Sense_+_Library_PoolC
GGGGCAGTTGGAAGGAAAGCTTTGAATTTGCCTCAGTTGTCTGGCGGCTTATTCTTTACGGTATGTATTCTGCTATAATGTTAGAGCCATTCAT
>Frequency_1_QualityScore_FFHHHHHJJJJJJJJJIJIJIDGIJJJJJJJJJJJJIJJJJJJJJJJJJJJIIJIGGJIIHHHHFFFDDDDDDDDDDDDDDDDDDDDDDDDDDD_Mismatch_0_Sense_+_Library_PoolT
TTAGTTGGGCTTTTTTAAGAGTGTTCTCTTCTATTAGACCCCTCCTTGCTGTAGAAAAAGGACTGGGGCAGTTGGAAGGAAAGCTTTGAATTTG
>Frequency_1_QualityScore_FEHHHHHJJJJJJJJJJJJJJJJJJJJJJJHIJJIJJJJJJJJJJJJJHHHHHHFBEDEFDFFEFEDDDDDDFDEEECDDDDDDDFDEEEEDDD_Mismatch_0_Sense_+_Library_PoolT
GTTGGAAGGAAAGCTTTGAATTTGCCTCAGTTGTCTGGCGGCTTATTCTTTACGGTATGTATTCTGCTATAATGTTAGAGCCATTCATTTTTGC
>Frequency_1_QualityScore_EFGDFFHIIJJIJJIIIIEIIHIJJJJGIIIJIJJJGIJIGIHGIJJJIJJIJHIIIIIGIGIIJGHIJIJJJJD_Mismatch_0_Sense_+_Library_PoolT
ATGTATTCTGCTATAATGTTAGAGCCATTCATTTTTGCAAACTTCAATTATTCATGGAAAGAATAATTTGATGCA
>Frequency_1_QualityScore_FFHHHHHJIIJJJIGJFHIIGHIIFIIBGGIJJJJIGBFBBBEHHDHIGIJJIIGGIHHHHHHF_Mismatch_1_Sense_+_Library_PoolT
TAGACCCCTCCTTGCTGTAGAAAAAGGACTGGGGCAGTTGGAAGGAAAGCTTTGAATTTGCCTA
>Frequency_1_QualityScore_DDHF:DDBGBCC9FAGAEHGEGHA>BEDHHGGEAG>BFBDBFD<F9B7)8=FH@8;@G>CDEDDHAEC37;).;37@C(6>CCB6(\55(5;CC_Mismatch_0_Sense_+_Library_PoolT
CCACGTTCTGTGAGAGTTTTCTGAAGAGGGTTTAGAAGTTCTCAGAGGTTTTAGAATTGATTTATCAAATTCTTCATTGTTTCGGAGTAAATTT
>Frequency_1_QualityScore_FFHHHHHJJJJJJJJJJJJJJJIIJJJJJIJJJJJJJJJJJJJJJJJGGHHFHHHHHFFFFFCEEEFEEEEDDDDDDEEEEEEDDDD_Mismatch_0_Sense_+_Library_PoolT
GAAAGCTTTGAATTTGCCTCAGTTGTCTGGCGGCTTATTCTTTACGGTATGTATTCTGCTATAATGTTAGAGCCATTCATTTTTGCA
>Frequency_1_QualityScore_FFHHHHHJJJJJFHIIHIIIIIJJJJJIJIJHGIJIJJJJIJJIJIJJIJJJJFHHIJJIGIJIJJIJJIJ_Mismatch_1_Sense_+_Library_PoolT
TATTCTTTACGGTATGTATTCTGCTATAATGTTAGAGCCATTCATTTTTGCAAACTTCAATTATTCATGTA
>Frequency_1_QualityScore_FFHHHHHJJHHJJJJJJJJIJCHHHIJJJJIGJJJJJJJJJJIJJJIJIIJJJJJJJIJJJJJHHAEHHCEFFFFFEEEEDEECDDDDDDDDDD_Mismatch_0_Sense_+_Library_PoolT
CATTTGTTGTACTTTGTTAGGTAGTCATTGTTGGATGGAACAATTTAGTTGGGCTTTTTTAAGAGTGTTCTCTTCTATTAGACCCCTCCTTGCT
>Frequency_1_QualityScore_FFHHHHHJJJJJJJJJJJJJJJJJJJFHIJJJJJJJJJHHGHHFFEFCEEECEFFEDDDDDDDDDDDDDDDDEDDDDDDDDDDDDDDDDDCDDC_Mismatch_0_Sense_+_Library_PoolT
ATTGATTGCTTATCCTGCTCCGGCGGTCTCTCAGGACAAGGCTGCAGTTGTACTTTGACTTTTTTCCTGTACTCGTTATTGCAGAAGAAATTTT
>Frequency_1_QualityScore_FFHHHHHJHGGIFFFHIJJIJJJJGIIJFHIJJIJIHIIJJHIEHIHHIIJJJJIIJEIJJJJJGDDDECEFHHHFFFFEFDDBB@DDDFECCD_Mismatch_0_Sense_+_Library_PoolT
ACGTTCTGTGAGAGTTTTCTGAAGAGGGTTTAGAAGTTCTCAGAGGTTTTAGAATTGATTTATCAAATTCTTCATTGTTTCGGAGTAAATTTAG
>Frequency_1_QualityScore_DDDDDBDE@EIII+AEF:C<FFED9CFFIIIB>DDDFFIDIIIEEEIE;DBDDACEDEI>C3@@@ADCDDDDDDA?>A@@A??=>>A;55<9>>_Mismatch_0_Sense_+_Library_PoolT
AAGTTCTCAGAGGTTTTAGAATTGATTTATCAAATTCTTCATTGTTTCGGAGTAAATTTAGGGGCCTTTTGTTGAAACCCTCCATTTGTTGTAC
>Frequency_1_QualityScore_FFHHHHHJJIIJJIJIJIJIGHIIIJJJJJJGIJJJJJJJIJJJJJJJJJJJJJJJIHIGGHIIJJIJIIFHFFFFEEECECDDDDBBDDDCCA_Mismatch_2_Sense_+_Library_PoolT
ATTTTAGAAGTTCTCAGAGGTTTTAGAATTGATTTATCAAATTCTTCATTGTTTCGGAGTAAATTTAGGGGCCTTTTGTTGAAACCCTCCATTT
>Frequency_1_QualityScore_FFHHHHHJJJJJJJJJJJJJJJJJJJJJJJJJJJJJJJJIJJJJJJJIJJJJJJJIJJIJJJJJJJIJJIJIJ_Mismatch_0_Sense_+_Library_PoolT
TTAGAGCCATTCATTTTTGCAAACTTCAATTATTCATGGAAAGAATAATTTGATGCAATACTTTTAAATTTTA
>Frequency_1_QualityScore_FDHDHHFJIJJIGGIIIGHGGG@A?DBBD/BBB/=CBF48@@GFHJE77=EHI;A?CEADE?>;7;>;C_Mismatch_1_Sense_+_Library_PoolT
ACAGTTGTCTGGCGGCTTATTCTTTACGGTATGTATTCTGCTATAATGTTAGAGCCATTCATTTTTGCA
>Frequency_1_QualityScore_FFGFHAHIHGHFHHIIGGCFHIIIIGGIHIIII@FGIIGGGIIIHIIIHHGGIEHHEEHHFFFEFFDED_Mismatch_1_Sense_+_Library_PoolC
ACAGTTGTCTGGCGGCTTATTCTTTACGGTATGTATTCTGCTATAATGTTAGAGCCATTCATTTTTGCA
>Frequency_1_QualityScore_D:CDFFDBCDFBD+<C3<F<<HCBFFCEF=EFADCD<??FF9B0@@;2??@FAG).7.7)=@).=A?EE7?B3@;6\\98=9:35:>555_Mismatch_2_Sense_+_Library_PoolT
GTACTTTGTTAGGCAGTCATTGTTGGATGGAACAATTTAGTTGGGCTTTTTTAAGAGTGTTCTCTTCTATTAGACCGCTCCTTGCTGTAG
>Frequency_1_QualityScore_FFHHHHGHHCGHJIEGIFIGJJJBHGGHJJJJJJJJFGHGGFGHIGH8CFHIHJGJJJHFE;;BFFCCE@@@CDDD>CB@BCDDDDDDCCCDDD_Mismatch_0_Sense_+_Library_PoolT
GGCTCAGAGTTTGATGCATTTGGTGTCAACTCCACGTTCTGTGAGAGTTTTCTGAAGAGGGTTTAGAAGTTCTCAGAGGTTTTAGAATTGATTT
>Frequency_1_QualityScore_DDDDDDDB<EDHIEEEDD9BHHGGGBHHG@BG<F<FGG@C4DHCGIGGCCHGHEHGGH@BDE:<@FG>@@ECE4C@AEC3.=CEEDEEC>;A:6_Mismatch_0_Sense_+_Library_PoolT
ATAATGTTAGAGCCATTCATTTTTGCAAACTTCAATTATTCATGGAAAGAATAATTTGATGCAATACTTTTAAATTTTAGTTTGTGCTTCCAAC
>Frequency_1_QualityScore_FFHHHHHJJJJJJJHIGIIIJJJJJJJJJJJJJJJJIJJIJJJJJJJIIJJJJJJHHHHHHHHFFFFDECEEEEEDDDDDCCDDCDCBDDDDDD_Mismatch_0_Sense_+_Library_PoolT
CTTCATTGTTTCGGAGTAAATTTAGGGGCCTTTTGTTGAAACCCTCCATTTGTTGTACTTTGTTAGGTAGTCATTGTTGGATGGAACAATTTAG
>Frequency_1_QualityScore_DDHHHDD<EFAEGFEGEIJIIIJ<GHHGGDFHGGGGGDHGA@?@G?BFHGEGIJCD@DACEHEEC;BC>;BDCCBADDCDDDDDACDD@_Mismatch_0_Sense_+_Library_PoolT
CTTTGTTAGGTAGTCATTGTTGGATGGAACAATTTAGTTGGGCTTTTTTAAGAGTGTTCTCTTCTATTAGACCCCTCCTTGCTGTAGAA
>Frequency_1_QualityScore_FFHHHHHJJJIJJJJJJIIIIJIJGIJJJJJJIIJJHHHHHHDFFFFFFEEEEEEDDDDDCCDDEDDADABDDDDDDDDDCCDDDDEDCDDDDD_Mismatch_0_Sense_+_Library_PoolT
CTTATCCTGCTCCGGCGGTCTCTCAGGACAAGGCTGCAGTTGTACTTTGACTTTTTTCCTGTACTCGTTATTGCAGAAGAAATTTTCCTACAGA
>Frequency_1_QualityScore_FFFFADDHBFHIJJIJFIGGGIIIEIIBDGEBGGEHIIIIEGGCGHDDCECEHHFEEFFFFDEE:CCCCAACCD_Mismatch_0_Sense_+_Library_PoolT
AGTTGTCTGGCGGCTTATTCTTTACGGTATGTATTCTGCTATAATGTTAGAGCCATTCATTTTTGCAAACTTCA
>Frequency_1_QualityScore_FFGHHHHIIJJGHGIIJIIJJIJIIJJJJJJJJGIIJJJGIJJJIJJJJHHIJIGGIIJJIJHHHHHHFFFDDFEEEEEEEEDDDDDDDDDDDD_Mismatch_0_Sense_+_Library_PoolT
CAAGGCTGCAGTTGTACTTTGACTTTTTTCCTGTACTCGTTATTGCAGAAGAAATTTTCCTACAGATTAGCTTTCCATTTGTTTCGTAAAAATC
>Frequency_1_QualityScore_DDHADBB;EFFEHHIIGIG>BCHHCHF@B@FG@GI8HGI@C@CHGG@=DE=6?C;;AB;@>;>>@C>DCFA>>AC:AACC>CACDD@5ACCCB@_Mismatch_0_Sense_+_Library_PoolT
AAGGAAAGCTTTGAATTTGCCTCAGTTGTCTGGCGGCTTATTCTTTACGGTATGTATTCTGCTATAATGTTAGAGCCATTCATTTTTGCAAACT
>Frequency_1_QualityScore_8@=FFFA@?@C1C>?EGFFCGIIEIF@F?DFAFF9??0BCF@9<87=;@7=ADAE>==.7=;@>>=DCAAAAB@BA;@>>;999,:>5?_Mismatch_0_Sense_+_Library_PoolT
AATTTAGGGGCCTTTTGTTGAAACCCTCCATTTGTTGTACTTTGTTAGGTAGTCATTGTTGGATGGAACAATTTAGTTGGGCTTTTTTA
>Frequency_1_QualityScore_DDHFDADBDCBFCHH?EHHCHCBDFHEHECEDH>G>FHIIIIIC@EHIIIIICGHEGGBACBFGGECG>=CGIGG;CHFEHHEDFDFFECCADD_Mismatch_0_Sense_+_Library_PoolT
TACGGTATGTATTCTGCTATAATGTTAGAGCCATTCATTTTTGCAAACTTCAATTATTCATGGAAAGAATAATTTGATGCAATACTTTTAAATT
>Frequency_1_QualityScore_FFHHHHHIIJIIJJIIJDGHHIIJJJIGHIEGEHIIJJIIJGJIIHJIIJIIJGIHHJHFHHGHFFF@DDCECCEEDEDDDDDCDDB>>CBCCD_Mismatch_0_Sense_+_Library_PoolT
ATTCTTCATTGTTTCGGAGTAAATTTAGGGGCCTTTTGTTGAAACCCTCCATTTGTTGTACTTTGTTAGGTAGTCATTGTTGGATGGAACAATT
>Frequency_1_QualityScore_FFHHHHHIJJJJIIJJJJIJJJJJJJJJJFGHJCIIJJIJJJJJIIJJHIJJJIJJHHHHGHFFFFFCEEEEEDDDDEECEEEEEDDCCD?CBC_Mismatch_0_Sense_+_Library_PoolT
TCAGTTGTCTGGCGGCTTATTCTTTACGGTATGTATTCTGCTATAATGTTAGAGCCATTCATTTTTGCAAACTTCAATTATTCATGGAAAGAAT
>Frequency_1_QualityScore_FFHHGHHIIJJJJJJIJJJJJEGFIIIIJJJIIJJIJJJJJJJJJJIJJJJJJJJIIJJJJHHHHHHHFFFFEFCEEEEEEDDDCDB@CCDACC_Mismatch_0_Sense_+_Library_PoolT
TCAAATTCTTCATTGTTTCGGAGTAAATTTAGGGGCCTTTTGTTGAAACCCTCCATTTGTTGTACTTTGTTAGGTAGTCATTGTTGGATGGAAC
>Frequency_1_QualityScore_FFGHHHHHIIJIJJJJJJIJJJJIIGGHIJJIIJJJJJJIJJJJJJJIGEGIJJJJGIIJIJGHHFDDDDCCEDFDDDDDDCDDCCCEEEEEDC_Mismatch_0_Sense_+_Library_PoolT
CTTGCTGTAGAAAAAGGACTGGGGCAGTTGGAAGGAAAGCTTTGAATTTGCCTCAGTTGTCTGGCGGCTTATTCTTTACGGTATGTATTCTGCT
>Frequency_1_QualityScore_FFHHHHHJJJJJIJJJJJJJFGHIJJJJJJJJJJJJJJJJJJJJJJJJIJIJIJIJIJJJHHHGFFFDDBCDDDDDDDDDDDDCCDDDDDEDDD_Mismatch_0_Sense_+_Library_PoolT
TAGTTGGGCTTTTTTAAGAGTGTTCTCTTCTATTAGACCCCTCCTTGCTGTAGAAAAAGGACTGGGGCAGTTGGAAGGAAAGCTTTGAATTTGC
>Frequency_1_QualityScore_B?DCFFFIDGHIIIHCHEHED<?DHEIIIIIDHI9FBFBFHGHGEHGIAEAHEDF@@DBEACEEBEEC<>ACCC>CCBBC?2>>@>@CCC>ACC_Mismatch_0_Sense_+_Library_PoolC
TAGTTGGGCTTTTTTAAGAGTGTTCTCTTCTATTAGACCCCTCCTTGCTGTAGAAAAAGGACTGGGGCAGTTGGAAGGAAAGCTTTGAATTTGC
>Frequency_1_QualityScore_DFHHDHHJJJJJJJJIJJJJJJJJIJJJJJJJJJJHIJJJIIJGHHIJIJHHGHJFHHEIJIJJHHHHFBDD@CFEECCECDCDDDDDCDDDDD_Mismatch_1_Sense_+_Library_PoolT
GGAGTAAATTTAGGGGCCTTTTGTTGAAACCCTCCATTTGTTGTACTTTGTTAGGTAGTCATTGTTGTATGGAACAATTTAGTTGGGCTTTTTT
>Frequency_1_QualityScore_FDHHHHFIJJJJIJJJJJJJJJIJJIJJJJJJJJGIJJJJJJJJJJJJIHHHFFF@DEDAEEDDCDDDCCDEDDDDDDDDCDDDDDDDDBBB@D_Mismatch_0_Sense_+_Library_PoolT
GTGTTCTCTTCTATTAGACCCCTCCTTGCTGTAGAAAAAGGACTGGGGCAGTTGGAAGGAAAGCTTTGAATTTGCCTCAGTTGTCTGGCGGCTT
>Frequency_1_QualityScore_FFFHHHHJJJIIIJJHIHJJGHIJIJJJJJJJJJJJJJIGHJJJJIJJJJJIJJJIIEHHHHHHHHFFFFACDDDDDDDC_Mismatch_2_Sense_+_Library_PoolT
GGTTTAGAAGTTCTCAGAGGTTTTAGAATTGATTTATCAAATTCTTCATTGTTTCGGAGTAAATTTAGGGGCCTTTTGGA
>Frequency_1_QualityScore_FFHHHHHJJJIJJJJJIJIJJJJJIJGIJJIIJJJIIIHJJIJJJJJJGJJJJJJJJIJJCEGHHHHHFDDFFEEEEECDDDEDCCACDCDD@D_Mismatch_0_Sense_+_Library_PoolT
TTTAGAATTGATTTATCAAATTCTTCATTGTTTCGGAGTAAATTTAGGGGCCTTTTGTTGAAACCCTCCATTTGTTGTACTTTGTTAGGTAGTC
>Frequency_1_QualityScore_FFHHFHHJJJJIHIIJEGHIIJIIJJIEIJIJJJJJJJJJJJJJJJJJJJJJJJJJIHHHHFFFDDCEDCCDDDDDDDCCDDDDDDEDDDDDDD_Mismatch_0_Sense_+_Library_PoolT
TGGGCTTTTTTAAGAGTGTTCTCTTCTATTAGACCCCTCCTTGCTGTAGAAAAAGGACTGGGGCAGTTGGAAGGAAAGCTTTGAATTTGCCTCA
>Frequency_1_QualityScore_FFGHHHHJIJJIIIJI?EHIJJIJJJJGGJJIGJGHHJJJGIJJJJJJGDCEHJJJEHFCHHFFAA>@CACCCB@A?ACCCDDCCCECCDDDDC_Mismatch_0_Sense_+_Library_PoolC
TGGGCTTTTTTAAGAGTGTTCTCTTCTATTAGACCCCTCCTTGCTGTAGAAAAAGGACTGGGGCAGTTGGAAGGAAAGCTTTGAATTTGCCTCA
>Frequency_1_QualityScore_FFHHHHHIJJJJJJJJJIJJJJJJFHFHIJJJJJJJJJJJJJJJJJJJGGIJJJJJJHHHHHHFFFFFFEEEEECDCACDCDEEEDCCDBDDDD_Mismatch_0_Sense_+_Library_PoolT
TTATCAAATTCTTCATTGTTTCGGAGTAAATTTAGGGGCCTTTTGTTGAAACCCTCCATTTGTTGTACTTTGTTAGGTAGTCATTGTTGGATGG
>Frequency_1_QualityScore_FFHHGHFIHFHIJIIGHEHFHIIGHEIJJGGHIIIGEEIGGHIJJJIHGIGIGIJGFED>;@ACDECDDCCDD?ABDEEEEEEECCCD>A@C@D_Mismatch_0_Sense_+_Library_PoolT
AGAAAAAGGACTGGGGCAGTTGGAAGGAAAGCTTTGAATTTGCCTCAGTTGTCTGGCGGCTTATTCTTTACGGTATGTATTCTGCTATAATGTT
>Frequency_1_QualityScore_FFHHHHHJJJJJJIIIIIIJJIJJJJJJJJJJJJJJJJJJIJJJJJJJJJJJIHIJJJJIIIJIJJJIJEHHHF_Mismatch_1_Sense_+_Library_PoolT
ATTCTGCTATAATGTTAGAGCCATTCATTTTTGCAAACTTCAATTATTCATGGAAAGAATAATTTGATGCAGTA
>Frequency_1_QualityScore_FFHHHHFGIIGIIIJJFGHJGGHFGHHIIJJJJGIHIIFGIJJIJJIIJGHIJIIJIJIGIIJJJIIJJICGHGHDFDEEEEEEECCDDBDDCD_Mismatch_0_Sense_+_Library_PoolT
TGAGAGTTTTCTGAAGAGGGTTTAGAAGTTCTCAGAGGTTTTAGAATTGATTTATCAAATTCTTCATTGTTTCGGAGTAAATTTAGGGGCCTTT
>Frequency_1_QualityScore_DFHHHHGIJJJJGIGIIGIHICHAGHEHBHIEIIIIIFFFHGIHIJJJJJIJJIJ@GCEHEAECEFF@C@CEEDD=A=ACACDDDEEDDCCDD:_Mismatch_0_Sense_+_Library_PoolT
GGGACATTACTTGCGGCTCAGAGTTTGATGCATTTGGTGTCAACTCCACGTTCTGTGAGAGTTTTCTGAAGAGGGTTTAGAAGTTCTCAGAGGT
>Frequency_1_QualityScore_D+A2<D3<AFA<A<C?C:AFGBDEFFEB?B:*0:?99*B?FE40?*?C)(-;\@=@CECE?C)=;?A>95@9>@9;\3\8,5::@:(:4>@@BB_Mismatch_2_Sense_+_Library_PoolT
AGGAACAATTTAGTTGGGCTTTTTTAAGAGTGTTCTCTTCTATTAGACCCCTCCTTGCTGTAGAAAAAGGACTGGGGCAGTTGGAATGAAAGCT
>Frequency_1_QualityScore_FDFFHFHGIIJIIJIAGEHDIHGIJJJIIJIGHHIFHDGBGGHIJJHIIGEIJ;FFHGFHIGGGIGHEEEH?BDBFC@CEEDEEDDCDDDDCDD_Mismatch_0_Sense_+_Library_PoolT
GTTTGATGCATTTGGTGTCAACTCCACGTTCTGTGAGAGTTTTCTGAAGAGGGTTTAGAAGTTCTCAGAGGTTTTAGAATTGATTTATCAAATT
>Frequency_1_QualityScore_FFHHHHHJJJJIJJJIJJIJJJIJJJIJJJJIIJJIIJGIGIJJJHHHHHHHFFFFFFEDDDDDDDCDDABA@CDDDCDDC<>B@DCD@C+:@@_Mismatch_0_Sense_+_Library_PoolT
GAAATTTTCCTACAGATTAGCTTTCCATTTGTTTCGTAAAAATCTTCACAATTCTTTTGGTGCAAGTGGGACATTACTTGCGGCTCAGAGTTTG
>Frequency_1_QualityScore_FFHHHHHJJJJIJCHIJJJJJJJJJJHGHHJJJJHII3)06D?9?FDDFG;@4@=C.?CHCC:?;C@CFCD=6=;;A@ACCC@ABD5<@C>>4>_Mismatch_0_Sense_+_Library_PoolT
TTCGTAAAAATCTTCACAATTCTTTTGGTGCAAGTGGGACATTACTTGCGGCTCAGAGTTTGATGCATTTGGTGTCAACTCCACGTTCTGTGAG
>Frequency_1_QualityScore_DAFBDHHI@@GHIGGHHHHIGIIIIEFD?FHF>9@@<FFAEGIIHGFEHE;;?CBDCEFDEECCEDDDACCFDDCABCA@3@CCDDDBCDCABD_Mismatch_1_Sense_+_Library_PoolT
AAGGAAAGCTTTGAATTTTCCTCAGTTGTCTGGCGGCTTATTCTTTACGGTATGTATTCTGCTATAATGTTAGAGCCATTCATTTTTGCAAACT
>Frequency_1_QualityScore_FFHHHHHJJJJJJJJJJ0DDGBFIJJJJJIJJJJJJII>CGIJJJJJJJJJHHHEHFFFD>CEEEEECEDDEE@CCCDBDDCDDEEDDEDDDDD_Mismatch_1_Sense_+_Library_PoolT
CGGCTTATTCTTTACGGGATGTATTCTGCTATAATGTTAGAGCCATTCATTTTTGCAAACTTCAATTATTCATGGAAAGAATAATTTGATGCAA
>Frequency_1_QualityScore_FFHHHHHJJJJIJJJJJJJJJJJJJJJJDGGIJJIJJJJJIJJJJJJJJJJJIJJJJHGHHFFHBDFDE>CDBDDDBDCDDDADDDBDDDDDDD_Mismatch_1_Sense_+_Library_PoolT
GAACAATTTAGTTGGGCTTTTTTAAGAGTGTTCTCTTCTATTAGACCCCTCGTTGCTGTAGAAAAAGGACTGGGGCAGTTGGAAGGAAAGCTTT
>Frequency_1_QualityScore_FFHHHHHJJJFHHHIFHIJJIIJJJJFHHIJJJJJJIJJIJJJJHIJJGHGHIIJIIHIIEHHHABFFDCEECCEEECDCDD@BCDDCDCDDDD_Mismatch_0_Sense_+_Library_PoolT
TGCGGCTCAGAGTTTGATGCATTTGGTGTCAACTCCACGTTCTGTGAGAGTTTTCTGAAGAGGGTTTAGAAGTTCTCAGAGGTTTTAGAATTGA
>Frequency_1_QualityScore_DDHHHDDFGHEHIGI@FEHGIIIIIIIIIIIIGIIIIIIGIIIIIIIIIIIIIIIIIIII_Mismatch_1_Sense_+_Library_PoolT
GACGGTATGTATTCTGCTATAATGTTAGAGCCATTCATTTTTGCAAACTTCAATTATTCA
>Frequency_1_QualityScore_FFGHHHHJJJJJJIIJJIJJIIJIJIJEH?GHIIJJIJIIJJJJJIJJIIIFHHGFFFFDCEECEEDDDDDFEEDCDDDDCDDCDEEEDDDBB@_Mismatch_1_Sense_+_Library_PoolT
GATTTATCAAATTCTTCATTGTTTCGGAGTAAATTTAGGGGCCTTTTTTTGAAACCCTCCATTTGTTGTACTTTGTTAGGTAGTCATTGTTGGA
>Frequency_1_QualityScore_D>DHBCBEEBEDCFEFEEDG9BBAFEH>?@.=7B=FAFAEAEEGCHHC?CAHAEEDBC@;CC;;;@;?@A_Mismatch_0_Sense_+_Library_PoolT
CTCAGTTGTCTGGCGGCTTATTCTTTACGGTATGTATTCTGCTATAATGTTAGAGCCATTCATTTTTGCA
>Frequency_1_QualityScore_FFHHFHHJJJJJJJJJJJJJJJJJJJJJJJJJJJJIJJJJJJJHJIJJJJJJIIIFGIIJJGIIIJHHHEDFDFFEDEEEEDCDDDDDDDDDDD_Mismatch_0_Sense_+_Library_PoolT
GGAGTAAATTTAGGGGCCTTTTGTTGAAACCCTCCATTTGTTGTACTTTGTTAGGTAGTCATTGTTGGATGGAACAATTTAGTTGGGCTTTTTT
>Frequency_1_QualityScore_FFHHHHHJIJJJJJIIJJJJJGIJJJJJJJJIJJJJJJJJJJJJJJJHHGHHHHFFFFFECDDEEEDDDDDDDDDDEEEEDDDDDCBDDEEEEE_Mismatch_0_Sense_+_Library_PoolT
CCTCCTTGCTGTAGAAAAAGGACTGGGGCAGTTGGAAGGAAAGCTTTGAATTTGCCTCAGTTGTCTGGCGGCTTATTCTTTACGGTATGTATTC
>Frequency_1_QualityScore_FFHHHHHJIJJIGIJJJJJJJJJJJJJIJJJJJJJJJJJJJJJJIJIHIJHIIJJJHHGHHFFFFFFFDEECEEDDFDDDDDDDDDDDDCDDEE_Mismatch_0_Sense_+_Library_PoolT
CTCTTCTATTAGACCCCTCCTTGCTGTAGAAAAAGGACTGGGGCAGTTGGAAGGAAAGCTTTGAATTTGCCTCAGTTGTCTGGCGGCTTATTCT
>Frequency_1_QualityScore_FFHHHHFFHIJJGIJJJJGIJJIIIJIJJJJIIIIJIGHIJJJIIGFHHI;EIIIHHHHFFFFFFFEDEDECDCD@DDDDDDCDDDB@BCDCDD_Mismatch_0_Sense_+_Library_PoolC
CTCTTCTATTAGACCCCTCCTTGCTGTAGAAAAAGGACTGGGGCAGTTGGAAGGAAAGCTTTGAATTTGCCTCAGTTGTCTGGCGGCTTATTCT
>Frequency_1_QualityScore_DFFHDHDIG:AEIGFGHHIICHGHGGIIJJIHIFGGBF?FBDCH=CFH4CHGGJCEGEHEFFHFCEE;6;=CACAA:@@>ACACD@CC<9AB8?_Mismatch_0_Sense_+_Library_PoolT
ATTCTTTTGGTGCAAGTGGGACATTACTTGCGGCTCAGAGTTTGATGCATTTGGTGTCAACTCCACGTTCTGTGAGAGTTTTCTGAAGAGGGTT
>Frequency_1_QualityScore_DFGHFAFHHHGGAIIIJJJJGIJJJJIJGIJJJJGGGIJIGHIIJJIHIJJJJIIJJJJIJJJJJGIIIFGHJJJGJJGHHFEHEFEEFFEDEE_Mismatch_1_Sense_+_Library_PoolT
ATATAATGTTAGAGCCATTCATTTTTGCAAACTTCAATTATTCATGGAAAGAATAATTTGATGCAATACTTTTAAATTTTAGTTTGTGCTTCCA
>Frequency_1_QualityScore_DDDHGHDGEGHGIJCHHICGGIIGH@GIHIGHJIIHIGGHGGIGCFBBGFG;DAGCGBHA>FGIJBEAEEED@CFFBCEEDEDDDDDB?CDED>_Mismatch_0_Sense_+_Library_PoolT
TTTAGAAGTTCTCAGAGGTTTTAGAATTGATTTATCAAATTCTTCATTGTTTCGGAGTAAATTTAGGGGCCTTTTGTTGAAACCCTCCATTTGT
>Frequency_1_QualityScore_FFGHHHHJJJJJJJJJJJJJJJJJJJJJJJJJJJJIIJJJJJJJJJJJJJJJIFIJJJJJJJJIJIJJJHJJJJIIGHGHFFFFFFFEECCEEE_Mismatch_0_Sense_+_Library_PoolT
GGCTTATTCTTTACGGTATGTATTCTGCTATAATGTTAGAGCCATTCATTTTTGCAAACTTCAATTATTCATGGAAAGAATAATTTGATGCAAT
>Frequency_1_QualityScore_FFHHHHHJJJJJJIIHIJJJJJJIIJJJJJJJJJJJJJJJJJJJJJJJJJJJJJIJJJIJHHHHHHDDFCDFFEEEEEDDDDDACDDCDDDDDD_Mismatch_0_Sense_+_Library_PoolT
TTCATTGTTTCGGAGTAAATTTAGGGGCCTTTTGTTGAAACCCTCCATTTGTTGTACTTTGTTAGGTAGTCATTGTTGGATGGAACAATTTAGT
>Frequency_1_QualityScore_ADHFDFHHEEHEGDGIGEGHHHHIIIIGHHGGIEGBFACG>GIHGFGB?FCGGGGIEIG>EBBGFHFE@CC@CE_Mismatch_0_Sense_+_Library_PoolT
AAAGAATAATTTGATGCAATACTTTTAAATTTTAGTTTGTGCTTCCAACTTCTATGAACATTGAACTCTTATCA
>Frequency_1_QualityScore_DDHHFDBFHBGIAHIIIIIGHGGEGHHGIIIIIFIGCEGBHIIIGGIIGIIHEHGGIEHIGIIGIGGGIHEFGDGIHGGHHHEEHE_Mismatch_0_Sense_+_Library_PoolT
ATTTGATGCAATACTTTTAAATTTTAGTTTGTGCTTCCAACTTCTATGAACATTGAACTCTTATCATTTAACTGCTTTCAGTTTAG
>Frequency_1_QualityScore_FFHHHHHJIIIIJJJIHIJHHIJHJJJJJJGIJJJJJJJJJJJJJJJJJJJJJJIJFHFGHHIIJIJGEHFFFEEEDEEDDCDCDDBDDDDEEE_Mismatch_0_Sense_+_Library_PoolT
GTTTAGAAGTTCTCAGAGGTTTTAGAATTGATTTATCAAATTCTTCATTGTTTCGGAGTAAATTTAGGGGCCTTTTGTTGAAACCCTCCATTTG
>Frequency_1_QualityScore_FDFDHDFIIJ@BIHIH9EH<FHECFE>GEFBAGHHEHCEBGGGIJ<BGDGFGACC0-;5@@;DHIFC3;\:??3(;C@A@CCC>???<@A:>AD_Mismatch_0_Sense_+_Library_PoolC
GTTTAGAAGTTCTCAGAGGTTTTAGAATTGATTTATCAAATTCTTCATTGTTTCGGAGTAAATTTAGGGGCCTTTTGTTGAAACCCTCCATTTG
>Frequency_1_QualityScore_FFHHHHHJJJIJJJJJIIJJIHIJJJHJEGHIJJJJIIJIJJJJJIJHJIIJJJIIGIJHJHGHHHGEFBEFFFCEEEEEDDDEEEEDCCDDCD_Mismatch_0_Sense_+_Library_PoolT
ATTTATCAAATTCTTCATTGTTTCGGAGTAAATTTAGGGGCCTTTTGTTGAAACCCTCCATTTGTTGTACTTTGTTAGGTAGTCATTGTTGGAT
>Frequency_1_QualityScore_FFHHHHHJJJJJJJJJJJJJJJJJJJIJHIJJJJJJJJJIJJJJJJJHIJJGIJJJGJJIJJHGHHGFFBDFFFACEEECDDDEEEECCDDBDC_Mismatch_0_Sense_+_Library_PoolC
ATTTATCAAATTCTTCATTGTTTCGGAGTAAATTTAGGGGCCTTTTGTTGAAACCCTCCATTTGTTGTACTTTGTTAGGTAGTCATTGTTGGAT
>Frequency_1_QualityScore_FFHHHHHJJJJJJJJJJJJJIJJJIJJJJJJJHIIIJIJJHJIJJJJGIIIJBGHGIGIJGEHHHEHHFFFDCCEEEEDCDDDDCDDDDDDBBC_Mismatch_2_Sense_+_Library_PoolT
GTAAATTTAGGGGCCTTTTGTTGAAACCCTCCATTTGTTGTACTTTGTTAGGTAGTCATTGTTGGATGGAACAATTTAGTTGGGCTTTTTTTAA
>Frequency_1_QualityScore_FFHFF<DGIIJJJIJIJJJCFFHGGIIJJJIJGHJJIGHGI>GBGHHJJJIHJGIIJCCHGGGIJEEGGEEHFHHDEFFDCEEDEEDDCDDECD_Mismatch_0_Sense_+_Library_PoolT
CAGAGTTTGATGCATTTGGTGTCAACTCCACGTTCTGTGAGAGTTTTCTGAAGAGGGTTTAGAAGTTCTCAGAGGTTTTAGAATTGATTTATCA
>Frequency_1_QualityScore_DDHHHAHIEHGIGGHIIII>EHGHIIIIIIIIIIIIFHIEHIGHDHGGFHIIIGIIIIGHIIIEIGIGHCDHEH_Mismatch_0_Sense_+_Library_PoolT
GTTAGAGCCATTCATTTTTGCAAACTTCAATTATTCATGGAAAGAATAATTTGATGCAATACTTTTAAATTTTA
>Frequency_1_QualityScore_DFHHHHHDHFHIGIHIGIGJJJIIGJIGHIIJGJIJJFIGIIJJJIJIIGDHIJIDECEF?ECCDEFFFECEBCEDDACCB?CCCACACCCDDC_Mismatch_1_Sense_+_Library_PoolT
CTTTCGGAGTAAATTTAGGGGCCTTTTGTTGAAACCCTCCATTTGTTGTACTTTGTTAGGTAGTCATTGTTGGATGGAACAATTTAGTTGGGCT
>Frequency_1_QualityScore_FFGFHHGIIGIJJJHIHIGGJJIHIJGGIIGDHGBGGIJJGHIHGGHHGHIIJIIHIHHHIII@EEECH@CDFCDDCDEDBCDDDDAC@C5@>C_Mismatch_0_Sense_+_Library_PoolT
TTAGGGGCCTTTTGTTGAAACCCTCCATTTGTTGTACTTTGTTAGGTAGTCATTGTTGGATGGAACAATTTAGTTGGGCTTTTTTAAGAGTGTT
>Frequency_1_QualityScore_FFHHHHHJJJJJGIIJIIIFHIJJJIFJIJBHIJHIJJJJJJIGIGIJJHGHIGHHGDHFFFFFFFEDEE_Mismatch_1_Sense_+_Library_PoolT
CACAGTTGTCTGGCGGCTTATTCTTTACGGTATGTATTCTGCTATAATGTTAGAGCCATTCATTTTTGCA
>Frequency_1_QualityScore_FFHHHHHJIJJJJHIJJJJGIIJJJGIJJJJJJFHIJJJIJJIJJJIIGIJEGIJJIIJJJJJJJIHHHHHGHFFFFFFFEDEEEEDBDD?CDD_Mismatch_0_Sense_+_Library_PoolT
ACTCCACGTTCTGTGAGAGTTTTCTGAAGAGGGTTTAGAAGTTCTCAGAGGTTTTAGAATTGATTTATCAAATTCTTCATTGTTTCGGAGTAAA
>Frequency_1_QualityScore_FFHHHHHJIJJJIIJJJJIIIJJJJJJJJJIJJJJIJGGIIIJIJJJJHFDEEEEEEDDDDDCDDDFEE@DEEDDDEEDEDCDEDDDDDDDDEE_Mismatch_0_Sense_+_Library_PoolT
TGGGGCAGTTGGAAGGAAAGCTTTGAATTTGCCTCAGTTGTCTGGCGGCTTATTCTTTACGGTATGTATTCTGCTATAATGTTAGAGCCATTCA
>Frequency_1_QualityScore_DDHBA?CFH>DDHFGIDFHGA*:?@?DCGGI@HGIIIGHGHCEHHDHECHFEEEEEEEEE>ACCCCCCEDDEECCBCC:A?CCCCCDCCDDDDC_Mismatch_0_Sense_+_Library_PoolT
GAATTTGCCTCAGTTGTCTGGCGGCTTATTCTTTACGGTATGTATTCTGCTATAATGTTAGAGCCATTCATTTTTGCAAACTTCAATTATTCAT
>Frequency_1_QualityScore_AD)@DBHHGHIFGHFGHGG9FHDGIGGCIEHIBFGG>DHAGGGEIIFBD<FGGGAFHHEHHFE@BEEDD>ACCCCDE;>>CC???@B?>>A::A_Mismatch_1_Sense_+_Library_PoolT
TTCGTTGTACTTTGTTAGGTAGTCATTGTTGGATGGAACAATTTAGTTGGGCTTTTTTAAGAGTGTTCTCTTCTATTAGACCCCTCCTTGCTGT
>Frequency_1_QualityScore_FFHHHHHIJJJJJJJJJHJJJJJJJIIJJJJJIJJJJFIIIJJJJJIGIJHIJJCCHHIJJJIJHGHIHHGHHFFDCDCDDCCCDDEDDDDDDD_Mismatch_0_Sense_+_Library_PoolT
TTTTGTTGAAACCCTCCATTTGTTGTACTTTGTTAGGTAGTCATTGTTGGATGGAACAATTTAGTTGGGCTTTTTTAAGAGTGTTCTCTTCTAT
>Frequency_1_QualityScore_FFHHHHHJJIJGHIFHIJIJJJJJJHIJJJJJJJJJJJJJJJJJJJIJJJIGIIJJJIJJJJJJJHHFFFFFEEEEEDDDDDDDDDEEEDDDDD_Mismatch_1_Sense_+_Library_PoolT
GAAGTTCTCAGAGGTTTTAGAATTTATTTATCAAATTCTTCATTGTTTCGGAGTAAATTTAGGGGCCTTTTGTTGAAACCCTCCATTTGTTGTA
>Frequency_1_QualityScore_FFHHHHHJJJJJJJJJJJJJJJJIJJJJJIJJJJJJIJJJJJJJJJJJIJJJJJJJJIJIJGJIIIJJJHIJJJJJJJJ_Mismatch_0_Sense_+_Library_PoolT
GAAAGAATAATTTGATGCAATACTTTTAAATTTTAGTTTGTGCTTCCAACTTCTATGAACATTGAACTCTTATCATTTA
>Frequency_1_QualityScore_FDFHFHGIIGECFIJJJIIJJJJJJHIJJGHGHIIJIIGJJJJGJHIIGGHHFHHFEFFFCDCEFEDEDCDAC>CCCDDDDDDDDDEDEEDDDD_Mismatch_0_Sense_+_Library_PoolT
AGTTGGAAGGAAAGCTTTGAATTTGCCTCAGTTGTCTGGCGGCTTATTCTTTACGGTATGTATTCTGCTATAATGTTAGAGCCATTCATTTTTG
>Frequency_1_QualityScore_DDADFFDFG@EFFIIH?EC+A@DHFEGFEEA?BG9DFGBF<B:;AA97CEFECAEDBB?B;B;@BABC;>A>A:5>A>5@AABABBA>ADB>A5_Mismatch_0_Sense_+_Library_PoolC
AGTTGGAAGGAAAGCTTTGAATTTGCCTCAGTTGTCTGGCGGCTTATTCTTTACGGTATGTATTCTGCTATAATGTTAGAGCCATTCATTTTTG
>Frequency_1_QualityScore_DBDDFAD::A+<C<;FBFA?EEBEBEA?<D>DB*:*0BDCDDC@D?D<ADIDADA@C77@AA?;CAC=AA;77=5=>5;>>>5>>>>3>3<2;=_Mismatch_1_Sense_+_Library_PoolT
CTTTGTTAGGGAGTCATTGTTGGATGGAACAATTTAGTTGGGCTTTTTTAAGAGTGTTCTCTTCTATTAGACCCCTCCTTGCTGTAGAAAAAGG
>Frequency_1_QualityScore_FFHHGHHJJJJJJJJJJJJJJIJJJIJJJJJJJJJJJJJJIJIJJJJJJJJJAHIGHJJJJJJIJIJJJIJJGIIIJHGHHHHGFF_Mismatch_0_Sense_+_Library_PoolT
TTCTGCTATAATGTTAGAGCCATTCATTTTTGCAAACTTCAATTATTCATGGAAAGAATAATTTGATGCAATACTTTTAAATTTTA
>Frequency_1_QualityScore_FFGHHHHIJJIJJIJJJGIJJFGHIGIJJJJJJJJJIIJIJJIJJJJIIIJJJHHHHHFFFFFFEEEC_Mismatch_0_Sense_+_Library_PoolT
CTGGCGGCTTATTCTTTACGGTATGTATTCTGCTATAATGTTAGAGCCATTCATTTTTGCAAACTTCA
>Frequency_1_QualityScore_D<CFDADGAHEDFGHIB?B8?FBFDFD@GB<FHIIIC<=FC@CF@EEEEGGHHHFD>@DFFCEC@AA;CACDDDCCCCCBCCCCCEDDCDCC@@_Mismatch_0_Sense_+_Library_PoolT
GCGGCTTATTCTTTACGGTATGTATTCTGCTATAATGTTAGAGCCATTCATTTTTGCAAACTTCAATTATTCATGGAAAGAATAATTTGATGCA
>Frequency_1_QualityScore_DDHFHAHB@GEFHG@?CG)??@BD@B4BBFEHBFH@@CFBAA@CDE>DC@@CEII>CEFEBBEC@C@DCADDC@@CACCBCBCCC@CC>3,5>C_Mismatch_0_Sense_+_Library_PoolC
GCGGCTTATTCTTTACGGTATGTATTCTGCTATAATGTTAGAGCCATTCATTTTTGCAAACTTCAATTATTCATGGAAAGAATAATTTGATGCA
>Frequency_1_QualityScore_FFHHHHGIJJJJJJJJJJJJJJJGIGIJJJJJJJJJJJJJJJJJJJJJIIJJIJJJIJJJIFHHHHFFFDFDEEECCEEDEEEECDDDBCDDDA_Mismatch_0_Sense_+_Library_PoolT
TATCAAATTCTTCATTGTTTCGGAGTAAATTTAGGGGCCTTTTGTTGAAACCCTCCATTTGTTGTACTTTGTTAGGTAGTCATTGTTGGATGGA
>Frequency_1_QualityScore_FDHHHHHIGIIFHIJJJIJJJJJJJJJJJJJJJJJJJJJJJIIIJJJJHBFHIJIGJJIIJIJHHHHFFFEFEEEEEDDDDDCEEDDCBDDEFE_Mismatch_0_Sense_+_Library_PoolT
GTTCTCAGAGGTTTTAGAATTGATTTATCAAATTCTTCATTGTTTCGGAGTAAATTTAGGGGCCTTTTGTTGAAACCCTCCATTTGTTGTACTT
>Frequency_1_QualityScore_FFFHHHFGHIGIJIJIIJGJEHIHHHIIJJJJJJJJIJJIJIJJJJJJIIIJJJJIIIHJ<FGHFHHGDDHHIIJHHFEHHFFFFFFFEEEEEE_Mismatch_0_Sense_+_Library_PoolT
GGTATGTATTCTGCTATAATGTTAGAGCCATTCATTTTTGCAAACTTCAATTATTCATGGAAAGAATAATTTGATGCAATACTTTTAAATTTTA
>Frequency_1_QualityScore_FDHHHHCGHHJJJJJJJJJIIJIGIJJJJJJJJIJJJJJJJJJJJIIIGIHJGJJJJJJJJIIJHFEHFEEFFDEEEEDDCDDDDDDDDDDDDD_Mismatch_1_Sense_+_Library_PoolT
GTTAGGTAGTCATTGTTGGATGGAACAATTTAGTTGGGCTTTTTTAAGAGTTTTCTCTTCTATTAGACCCCTCCTTGCTGTAGAAAAAGGACTG
>Frequency_1_QualityScore_FFHHHHHHJJGHHIJFIIGIIIJJIHGIEFGIJJIJJIIJJIFIGHIHIHGIIJIJIIJIJEGIDHIEECEECEFFFED?BBDDDDDDDDDDDD_Mismatch_0_Sense_+_Library_PoolT
CTGAAGAGGGTTTAGAAGTTCTCAGAGGTTTTAGAATTGATTTATCAAATTCTTCATTGTTTCGGAGTAAATTTAGGGGCCTTTTGTTGAAACC
>Frequency_1_QualityScore_FDHHD02AEE2AFBAEBDE@EEBHICGBE:1:?FGEHG0?B?DFGGG;B.=BGC)8@FF>FEGIHGHGECA=>>AECDDB@;@?ABBBCCCD@C_Mismatch_2_Sense_+_Library_PoolT
CCACGATCTGTGAGAGTTTTCTGAAGAGGGTTTAGAAGTTCTCAGAGGTTTTAGTATTGATTTATCAAATTCTTCATTGTTTCGGAGTAAATTT
>Frequency_1_QualityScore_FFHHHHHJJJJJJJIJJJJJIJJJJGIJJJJJJJJJJJIJJJJJJJJJJJJJJIJJJJJIGHJJIJIJJJHFHHHFFFFFFFECEEDEEDDCDD_Mismatch_0_Sense_+_Library_PoolT
TTTTGCAAACTTCAATTATTCATGGAAAGAATAATTTGATGCAATACTTTTAAATTTTAGTTTGTGCTTCCAACTTCTATGAACATTGAACTCT
>Frequency_1_QualityScore_FEHHHHHJJIJJJJJIJJIJJJIJJJBGIJIIJJJJIJJJJJJJJIIJJJJJJJHHHHHHHFFFFEEEEEEDDDEEDEFEEEDDCDDDDBCDBD_Mismatch_0_Sense_+_Library_PoolT
GTTGTCTGGCGGCTTATTCTTTACGGTATGTATTCTGCTATAATGTTAGAGCCATTCATTTTTGCAAACTTCAATTATTCATGGAAAGAATAAT
>Frequency_1_QualityScore_FEFFHHHIJJJJJJJIJJJJJJGJIJGHIJIIJJIJJIJJJJJJJIIJJJJJJIHHHHHHHFFFFEDEEECDDDDDDEEEDEDDCDDDDDDDDE_Mismatch_0_Sense_+_Library_PoolC
GTTGTCTGGCGGCTTATTCTTTACGGTATGTATTCTGCTATAATGTTAGAGCCATTCATTTTTGCAAACTTCAATTATTCATGGAAAGAATAAT
>Frequency_1_QualityScore_FFHHHHHJGHJJJJJIIICGIJJJJJJJJJJJJJJJIJJJJJIJJJJIGFGGIIIJJFFHHJJJIGGFIFHFFFFFCCECEDDB@B?_Mismatch_2_Sense_+_Library_PoolT
TTTAGAAGTTCTCAGAGGTTTTAGAATTGATTTATCAAATTCTTCATTGTTTCGGAGTAAATTTAGGGGCCTTTTGTTGAAACCCGA
>Frequency_1_QualityScore_FFHHHHHJJJJIJJJJJJJJJJJJGJJJJJJJIJGIJJJJIIJJFIIIJJJJJJIIJHIJJEEHFHHFFFFCEEEDCDDDDDDBACCDACDDDE_Mismatch_0_Sense_+_Library_PoolT
AGGGGCCTTTTGTTGAAACCCTCCATTTGTTGTACTTTGTTAGGTAGTCATTGTTGGATGGAACAATTTAGTTGGGCTTTTTTAAGAGTGTTCT
>Frequency_1_QualityScore_FFHHHHHJJJJJIJJJJIJJJJJJGIJJJIJJIJJJJJJHIIJJFHIJJJJJJIJHHHHHFFFFFCEEEEEDDDCDDDDDDDDDDCDD>ACDDE_Mismatch_0_Sense_+_Library_PoolC
AGGGGCCTTTTGTTGAAACCCTCCATTTGTTGTACTTTGTTAGGTAGTCATTGTTGGATGGAACAATTTAGTTGGGCTTTTTTAAGAGTGTTCT
>Frequency_1_QualityScore_FFHHHHHIJJJJJJJJJGIJGIJIJJIIGJJDHIJIJJJJJJIJJJJIJJDHIJIHHHHHFFFFFFFFDEECCDDDDDDEDDDEEEEDD>@_Mismatch_2_Sense_+_Library_PoolT
TCACAGTTGTCTGGCGGCTTATTCTTTACGGTATGTATTCTGCTATAATGTTAGAGCCATTCATTTTTGCAAACTTCAATTATTCATGGAA
>Frequency_1_QualityScore_FFGHHHHJJJJJJJHIJEIJJIJJJGGIJIJJIJJIJIJJJIJIHIIJGIJJIJHHHHHHHFFFF_Mismatch_0_Sense_+_Library_PoolT
TTGTCTGGCGGCTTATTCTTTACGGTATGTATTCTGCTATAATGTTAGAGCCATTCATTTTTGCA
>Frequency_1_QualityScore_FFHHHHHJJJJJJJJJJJJJJJJJJFIIJGIIJIJJJIIJJJIJJJJJJIJIJJJJIHIIJJI_Mismatch_1_Sense_+_Library_PoolT
TCATTTTTGCAAACTTCAATTATTCATGGAAAGAATAATTTGATGCAATACTTTTAAATTTCA
>Frequency_1_QualityScore_FFHHHHHJJJJJJJJJJJJJJJJJJGJDHFHHIGIJJJJJJJJFGHJIJIJJJJJJIJJHGHHHFDE@D@CEEEECEDDDDBBDDD@CCCADDD_Mismatch_0_Sense_+_Library_PoolT
GCAAGTGGGACATTACTTGCGGCTCAGAGTTTGATGCATTTGGTGTCAACTCCACGTTCTGTGAGAGTTTTCTGAAGAGGGTTTAGAAGTTCTC
>Frequency_1_QualityScore_FFHHHDHFGHIBHIJGHIIJJCGEIIGIIJIIJJIJJJJGIIJHIFCGIJJJGGGEHIICEGHGDCECEEEFFF@DF@BECC?CCCCDCEDEDD_Mismatch_0_Sense_+_Library_PoolT
CTCAGAGTTTGATGCATTTGGTGTCAACTCCACGTTCTGTGAGAGTTTTCTGAAGAGGGTTTAGAAGTTCTCAGAGGTTTTAGAATTGATTTAT
>Frequency_1_QualityScore_FFHFFHHIEIIGEIIIIJIJIIIJIIIJIJJIIIJJJGGIIIIIIHDEDEEHHGHEDCDCE@EEDDEEDCDDDDECBDDDDDDDDDDEEEEDCD_Mismatch_0_Sense_+_Library_PoolT
CAGTTGGAAGGAAAGCTTTGAATTTGCCTCAGTTGTCTGGCGGCTTATTCTTTACGGTATGTATTCTGCTATAATGTTAGAGCCATTCATTTTT
>Frequency_1_QualityScore_DDDFHGGBGGGHIBGF?F?DGIIIGFG<FE9BDHIIIGGHIGGBBFEBGC8@GCG@H@@GI>;?ABCFDBC>@C;>5;@CDDCC:@C;>;55>8_Mismatch_0_Sense_+_Library_PoolT
GAAACCCTCCATTTGTTGTACTTTGTTAGGTAGTCATTGTTGGATGGAACAATTTAGTTGGGCTTTTTTAAGAGTGTTCTCTTCTATTAGACCC
>Frequency_1_QualityScore_EFHHHHHJJJJJJJJJJJJJJJIJJIJJJJJJJJJJJJJJIHHIJJIGJJJIJJJJJJJHHHHHHFFFFFFEEEEEEEDDDDBDDDDEEEEDDC_Mismatch_0_Sense_+_Library_PoolT
TCTATTAGACCCCTCCTTGCTGTAGAAAAAGGACTGGGGCAGTTGGAAGGAAAGCTTTGAATTTGCCTCAGTTGTCTGGCGGCTTATTCTTTAC
>Frequency_1_QualityScore_D8A?DDEEE<EE@E:FFD++A<CEE9ECE>:?8BDDID)??D?C@C8BCD>)==@C;7A?;?7??@7;;@A>@AA;6>;3,89>9AAAA>A>:A_Mismatch_0_Sense_+_Library_PoolC
TCTATTAGACCCCTCCTTGCTGTAGAAAAAGGACTGGGGCAGTTGGAAGGAAAGCTTTGAATTTGCCTCAGTTGTCTGGCGGCTTATTCTTTAC
>Frequency_1_QualityScore_FFHHHHHJJIGIIIJJJJJJJJJJJJJJJJGIJJJJJGIJEHIIJJIJJIJEHIJGIIHGHHHIJGGCEDAHHGHFFFFECDDBDDCCA5>ADD_Mismatch_0_Sense_+_Library_PoolT
AAATTTTCCTACAGATTAGCTTTCCATTTGTTTCGTAAAAATCTTCACAATTCTTTTGGTGCAAGTGGGACATTACTTGCGGCTCAGAGTTTGA
>Frequency_1_QualityScore_FFHHHHHJIJJJJJJGIFHIIIJIJIJJIJJJJJJJJIJJJJJJJIJJHGIJJHHIIHIJHHHHHEEFD@DEEEEEEEEBDDDDDCCCACCCCC_Mismatch_0_Sense_+_Library_PoolT
TCTTCATTGTTTCGGAGTAAATTTAGGGGCCTTTTGTTGAAACCCTCCATTTGTTGTACTTTGTTAGGTAGTCATTGTTGGATGGAACAATTTA
>Frequency_1_QualityScore_FFHHHHHFHIHJJJJJJJIJHJJJHIJJJJJJJJHHJJJJJJJJJJJIJIJFFGIIIIIJJJJJHHHGHHFFFDDEEEDDDDCDDDDDDDDDDD_Mismatch_0_Sense_+_Library_PoolT
TGTTAGGTAGTCATTGTTGGATGGAACAATTTAGTTGGGCTTTTTTAAGAGTGTTCTCTTCTATTAGACCCCTCCTTGCTGTAGAAAAAGGACT
>Frequency_1_QualityScore_FFHHHHHEHIIJJJJJJJJJIJJJGJJJJJJJJJHHHIJJJJJJJJJJIIJCFGHIIJJJJJJJJJJHHHHFFFDEEEEEDDDDDDDDDDDDDD_Mismatch_0_Sense_+_Library_PoolC
TGTTAGGTAGTCATTGTTGGATGGAACAATTTAGTTGGGCTTTTTTAAGAGTGTTCTCTTCTATTAGACCCCTCCTTGCTGTAGAAAAAGGACT
>Frequency_1_QualityScore_FFHFHHHJIJJJJJJJIJJJIIJJIJJJJJJJJJJJJJJJJJJJJJJJJIJJJIIJIJJJIJJJIJJIJHGJJIJJJJJJHHHHHHFFFFF_Mismatch_1_Sense_+_Library_PoolT
ATGTATTCTGCTATAATGTTAGAGCCATTCATTTTTGCAAACTTCAATTATTCATGGAAAGAATAATTTGATGCAATACTTTTAAATTCTA
>Frequency_1_QualityScore_DDDHHH?HIB0DADH@FHIAG6@DF=FBEGEFDHIIGGI<FIHEHDGHDDEEHHFHFFFFFDECCCCDCACCDD>CDEDCACCC@DBCDCD:@C_Mismatch_0_Sense_+_Library_PoolT
GTCTGGCGGCTTATTCTTTACGGTATGTATTCTGCTATAATGTTAGAGCCATTCATTTTTGCAAACTTCAATTATTCATGGAAAGAATAATTTG
>Frequency_1_QualityScore_FFHHHHHIEFHHIFJJJIHJJEGII;DHHGGIIHEFGIJGCHGIHIGCHEGIHHHIJEGIIIJIGGGHEECBDDDDEDDDDDDDD>CD?BDDAD_Mismatch_0_Sense_+_Library_PoolT
TTGTTAGGTAGTCATTGTTGGATGGAACAATTTAGTTGGGCTTTTTTAAGAGTGTTCTCTTCTATTAGACCCCTCCTTGCTGTAGAAAAAGGAC
>Frequency_1_QualityScore_DFHHHHHJJJJJIJJJJJJJJJJIJJJJJJHIJJJJJJIIJIIJGIIJHHHHFHFCDCEDFFFFFEDCDADDEDCDDDDDDDDDDEEDEEEDDD_Mismatch_1_Sense_+_Library_PoolT
TTTGGAAGGAAAGCTTTGAATTTGCCTCAGTTGTCTGGCGGCTTATTCTTTACGGTATGTATTCTGCTATAATGTTAGAGCCATTCATTTTTGC
>Frequency_1_QualityScore_FFHHHHHJJJJJGJJJIJJJJJJJJJJJJJJJFGHJIIJJIGJJJHJIIIFGIIJJFGJJJJIJJJIJHHHHHHHFFFFFFDCEEDD@DBDDDE_Mismatch_1_Sense_+_Library_PoolT
CTCCACGTTCTGTGAGATTTTTCTGAAGAGGGTTTAGAAGTTCTCAGAGGTTTTAGAATTGATTTATCAAATTCTTCATTGTTTCGGAGTAAAT
>Frequency_1_QualityScore_FFGGGHHJJJJJJJJIJJGIIGIJJCHIJGGJJIJJJIIJJIJJIIIJIIIIIFCHFHHHFFFFFFCCEEEECCCDD@AA@@CDDDCCDDDCBA_Mismatch_1_Sense_+_Library_PoolT
ACAGTTGTCTGGCGGCTTATTCTTTACGGTATGTATTCTGCTATAATGTTAGAGCCATTCATTTTTGCAAACTTCAATTATTCATGGAAAGAAT
>Frequency_1_QualityScore_FFHHFHHIJJJJJJJJJGGJJGIIEIJJJIJIJJJIJJJJJJJIJIGI=FHIJJJJJJJJJJJJJJHHHEFFFFEEEEEEDEDDDDDDDDDDDD_Mismatch_0_Sense_+_Library_PoolT
TAGGTAGTCATTGTTGGATGGAACAATTTAGTTGGGCTTTTTTAAGAGTGTTCTCTTCTATTAGACCCCTCCTTGCTGTAGAAAAAGGACTGGG
>Frequency_1_QualityScore_DFHHH,CDFFGIIJIHIHHGAHHHIIJJJJJJJJFGIDFFFDGIJFGIJJJJIJIJJJJIJIJJD:CHHCEHFFFDEFFDEDCBDBDDDDDDDC_Mismatch_2_Sense_+_Library_PoolT
ATTTGATGTACTTTGTTAGGTAGTCATTGTTGGATGGAACAATTTAGTTGGGCTTTTTTAAGAGTATTCTCTTCTATTAGACCCCTCCTTGCTG
>Frequency_1_QualityScore_FFFHFFHJHIJJJIJIJJJJIGIIEHIIJJHGHGHGGIIIIGIJJJJJIJJJJJJJJJJJIJHEFHHFDDDDFDEEEEEECCDACDDEEEDDED_Mismatch_0_Sense_+_Library_PoolT
ATTGATTTATCAAATTCTTCATTGTTTCGGAGTAAATTTAGGGGCCTTTTGTTGAAACCCTCCATTTGTTGTACTTTGTTAGGTAGTCATTGTT
>Frequency_1_QualityScore_FFHHHHHJDGHGHIJJIIJJGIJFGJJJJJGIHJHGIIIIIIIJJJIJJJJJIIG@FGIJJJGHHFHHFCDFFFEEDDCCCCCACDCDDEEDDD_Mismatch_0_Sense_+_Library_PoolC
ATTGATTTATCAAATTCTTCATTGTTTCGGAGTAAATTTAGGGGCCTTTTGTTGAAACCCTCCATTTGTTGTACTTTGTTAGGTAGTCATTGTT
>Frequency_1_QualityScore_FFHHHHHJJJJIHIIIJJJIIGIGJJIIJJJJIJJJJJJJJJJJIIIJJJIJHHHHFFFDDDCCDDCDDDDDDDDDDDDDCDDDDDCCDCDCDD_Mismatch_0_Sense_+_Library_PoolT
CTTTTTTAAGAGTGTTCTCTTCTATTAGACCCCTCCTTGCTGTAGAAAAAGGACTGGGGCAGTTGGAAGGAAAGCTTTGAATTTGCCTCAGTTG
>Frequency_1_QualityScore_FDHGHFHIGIIJJGIEHIJJFIJJJJJHHIIIHIIJJJIJIJJJIIIDFHIJJJJJIIJIHGFHEEFFFFBDEEEDDDBDBDDDDCCCCDBDDD_Mismatch_0_Sense_+_Library_PoolT
GATGGAACAATTTAGTTGGGCTTTTTTAAGAGTGTTCTCTTCTATTAGACCCCTCCTTGCTGTAGAAAAAGGACTGGGGCAGTTGGAAGGAAAG
>Frequency_1_QualityScore_FDHHGHHIGIJJBGGHIIJGIIJHGGHIIJJGJIEHGIGFHECEHED@>BDEEDDEDEEDDDD_Mismatch_0_Sense_+_Library_PoolT
GTCTGGCGGCTTATTCTTTACGGTATGTATTCTGCTATAATGTTAGAGCCATTCATTTTTGCA
>Frequency_1_QualityScore_FFHHHHHJJCGIIIIJJJJJIJJJJJIJIJJJJJJJIIJIJJJJJJJJJ_Mismatch_0_Sense_+_Library_PoolT
TCTTTACGGTATGTATTCTGCTATAATGTTAGAGCCATTCATTTTTGCA
>Frequency_1_QualityScore_FFHHHGHJJJJJHIHGFGHIEHHIGJJIIIFGGIJJJJIJIJJHIJIIIJJJGHCGHIJJGHHHEHFF;>ACCEDCCADEDDDCDD>BCDDDCD_Mismatch_0_Sense_+_Library_PoolT
TACTTGCGGCTCAGAGTTTGATGCATTTGGTGTCAACTCCACGTTCTGTGAGAGTTTTCTGAAGAGGGTTTAGAAGTTCTCAGAGGTTTTAGAA
>Frequency_1_QualityScore_FFHHHHHJJJJJGHIJHJJJJJIJJJJJJJJIIJJJJJJJJJJJIJJJJJJIJJJJJJJJJJIJJJJJJIIJIGIHGHFHHHFFFFFF_Mismatch_0_Sense_+_Library_PoolT
TATTCTTTACGGTATGTATTCTGCTATAATGTTAGAGCCATTCATTTTTGCAAACTTCAATTATTCATGGAAAGAATAATTTGATGCA
>Frequency_1_QualityScore_FFHHHHHJJJIJJJJJJJJJGJJIIJJIJJJFHIJCHIJJJJJIJJJJJIHGHFHGHHHFFFFFFFEDDC_Mismatch_1_Sense_+_Library_PoolT
CCTCAGTTGTCTGGCGGCTTATTCTTTACGGTATGTATTCTGCTATAATGTTAGAGCCATTCATTTTTAC
>Frequency_1_QualityScore_FFHHHHHJJJJJIIIIIJIJJJJJJIIIJJJJIJJJIHIIJIIEIHHGGHJIJJGIJHHFHHHFFFFFDCCECEEDCDDCCDDDDDDBDDDDEE_Mismatch_0_Sense_+_Library_PoolT
TCTCTTCTATTAGACCCCTCCTTGCTGTAGAAAAAGGACTGGGGCAGTTGGAAGGAAAGCTTTGAATTTGCCTCAGTTGTCTGGCGGCTTATTC
>Frequency_1_QualityScore_B==DFHDGHIBGAAE@CH@HB@HHEDHH9FFHGGIIC@FGCGGHGHEGCAGGGG@*9FE@DHGBCHHIIGGHIIIIGIIHHC;>EHEEE_Mismatch_0_Sense_+_Library_PoolT
GTATTCTGCTATAATGTTAGAGCCATTCATTTTTGCAAACTTCAATTATTCATGGAAAGAATAATTTGATGCAATACTTTTAAATTTTA
>Frequency_1_QualityScore_DDHF<DFBC4CD+AF@AF9AEHGCCDFAAGGGIGGE@FCD@)6@;/=EDDHG@HEH>EECEDC@BCEC@>@DCC>C;;>CA>@@CCCC@CD:@:_Mismatch_0_Sense_+_Library_PoolT
TTTGAATTTGCCTCAGTTGTCTGGCGGCTTATTCTTTACGGTATGTATTCTGCTATAATGTTAGAGCCATTCATTTTTGCAAACTTCAATTATT
>Frequency_1_QualityScore_FFHHHHHIIGGIGGIJGIIJ?DBDFGGIHIIJJJIGIJIIJEIFGIJIJIIIJJHHHHFE_Mismatch_0_Sense_+_Library_PoolT
TGGCGGCTTATTCTTTACGGTATGTATTCTGCTATAATGTTAGAGCCATTCATTTTTGCA
>Frequency_1_QualityScore_FFHHHHFJHIIIJIJJJJJJIJIJIGGHIJIIJJJJJJJJGHIIJIIJJJJJJJJGIIDHHIIHHHFFFFDDDDDCDDDCCDDBDDDDDDDDDD_Mismatch_0_Sense_+_Library_PoolT
CAATTTAGTTGGGCTTTTTTAAGAGTGTTCTCTTCTATTAGACCCCTCCTTGCTGTAGAAAAAGGACTGGGGCAGTTGGAAGGAAAGCTTTGAA
>Frequency_1_QualityScore_DEHHHHHJJJJJJJJJJJJJJJJIJJJJJJJJJIGIJJJJJJIJJJJJJJJJJGJJ_Mismatch_0_Sense_+_Library_PoolT
TCATTTTTGCAAACTTCAATTATTCATGGAAAGAATAATTTGATGCAATACTTTTA
>Frequency_1_QualityScore_FFHHHHGJJJJJJJJIJIJGIHGHJJJIJJJJJJJBGHIJIJJJJJJJGIGJJFGIJJHHHHHHHFFFFFFFEEECDEEDEEFDDDDDDBBD@D_Mismatch_0_Sense_+_Library_PoolT
CAACTCCACGTTCTGTGAGAGTTTTCTGAAGAGGGTTTAGAAGTTCTCAGAGGTTTTAGAATTGATTTATCAAATTCTTCATTGTTTCGGAGTA
>Frequency_1_QualityScore_FFHHHHHJGIJJJJJGHIIJJIGHIGIJFHGFGIJJJIJJJGIIICGGFGIJJIJIIIIGCEEFFFDAAACDACADDDDDCDDDEEEEDDABDD_Mismatch_0_Sense_+_Library_PoolT
AACCCTCCATTTGTTGTACTTTGTTAGGTAGTCATTGTTGGATGGAACAATTTAGTTGGGCTTTTTTAAGAGTGTTCTCTTCTATTAGACCCCT
>Frequency_1_QualityScore_FDDHFHHJFGGIJIHIJEHEHGGHGHIIJJJJJJGI?DDHGIJJJJJGJJEIJJIIIJJJJHHGHHHFFDEFFEDCDDDBDDBDDDCDDDDDDD_Mismatch_1_Sense_+_Library_PoolT
GTTGGATGGAACAATTTAGTTGGGCTTTTTTAAGAGTGTTCTCTTCTATTAGACCCCTCCTTGCTATAGAAAAAGGACTGGGGCAGTTGGAAGG
>Frequency_1_QualityScore_DFHHHHHIJJJJJJJJJIIIIJBFGIIJJJJJJJJJJJJJJJJJJJJJJJJJIJIHHHHHFFFFEDDDDBDDDDDDCDDDDDDDDCDDDDDDED_Mismatch_0_Sense_+_Library_PoolT
TTTAGTTGGGCTTTTTTAAGAGTGTTCTCTTCTATTAGACCCCTCCTTGCTGTAGAAAAAGGACTGGGGCAGTTGGAAGGAAAGCTTTGAATTT
>Frequency_1_QualityScore_ABDFHHHGHIIFIIGIJDGGIIGIJIJIAECFDHGIJGHIGGGDHGIIHJIJECEH@HHGFDHFFE?BDFDCCCDD>AEDC;ACACDCDCDCB?_Mismatch_1_Sense_+_Library_PoolT
AGATTTATCAAATTCTTCATTGTTTCGGAGTAAATTTAGGGGCCTTTTGTTGAAACCCTCCATTTGTTGTACTTTGTTAGGTAGTCATTGTTGG
>Frequency_1_QualityScore_FFHHHHHJJJJJJIJJJJJJJJJJJJJJJJJJIJJJJJJJJJJJJGIIIJIJJJJJJJJIJJIJJJJJJHIJJJIDHH_Mismatch_2_Sense_+_Library_PoolT
GTTAGAGCCATTCATTTTTGCAAACTTCAATTATTCATGGAAAGAATAATTTGATGCAATACTTTTAAATTTTAGTAG
>Frequency_1_QualityScore_FFHHHHGJJJIJIJJJHIIJIJJJIJJJJIJJJJJJJJJJIJJJJJJJIJJJJJJHIJJJGJJIJJI_Mismatch_0_Sense_+_Library_PoolT
CAAACTTCAATTATTCATGGAAAGAATAATTTGATGCAATACTTTTAAATTTTAGTTTGTGCTTCCA
>Frequency_1_QualityScore_DDA?CDDHIIGEHEDEGCEFCFFHHDDHEHEFDFGBGHGDGIIEFHDHIHHGIFAC_Mismatch_0_Sense_+_Library_PoolT
GGCTTATTCTTTACGGTATGTATTCTGCTATAATGTTAGAGCCATTCATTTTTGCA
>Frequency_1_QualityScore_FFHHHHHIJJIJJJJJJJIJGHJJJJDIJJJJJJJJJFGHIJJJJJJJHIJIIIJIJJIJHHHHHHFFFCCDEEEDDDDDDDDDDDBCDDCCDD_Mismatch_0_Sense_+_Library_PoolT
TGTTGGATGGAACAATTTAGTTGGGCTTTTTTAAGAGTGTTCTCTTCTATTAGACCCCTCCTTGCTGTAGAAAAAGGACTGGGGCAGTTGGAAG
>Frequency_1_QualityScore_BDBBC2C<EFG>?CHEBHAFHH4AFHIIGHHAAFBFHE@FE_Mismatch_0_Sense_+_Library_PoolT
GTATGTATTCTGCTATAATGTTAGAGCCATTCATTTTTGCA
>Frequency_1_QualityScore_DDHHHHHIFIFFHIJJJJIIHHIJHIIIJIHIGHIJJIIGHIFHIJJJGIIJJGIIJJJJIGCGIIIJJIFHHEHHFFFADDDCDDEDDDDDDD_Mismatch_0_Sense_+_Library_PoolT
TCTGTGAGAGTTTTCTGAAGAGGGTTTAGAAGTTCTCAGAGGTTTTAGAATTGATTTATCAAATTCTTCATTGTTTCGGAGTAAATTTAGGGGC
>Frequency_1_QualityScore_EFDFFD>EHGGHIEDHEIIIIGEG@HCCA@GEHGGBHFDCHGIIIIC_Mismatch_0_Sense_+_Library_PoolT
AATTTGATGCAATACTTTTAAATTTTAGTTTGTGCTTCCAACTTCTA
>Frequency_1_QualityScore_FFHHHHHJJJJJJJJIJJJJIJJJJJIJJJJJJJJJJJJJJJJJGHIIIJIJJJJJIIJIJIJIIJJJJHJJJJIHGIJHHHHHHFFFFFF_Mismatch_2_Sense_+_Library_PoolT
ATGTATTCTGCTATAATGTTAGAGCCATTCATTTTTGCAAACTTCAATTATTCATGGAAAGAATAATTTGATGCAATACTTTTAAATTTAC
>Frequency_1_QualityScore_FFHHHGGGIIIJGIAGHGCGGE?FHIGIDHHIJJJJJJJJJIJJIGHEGGGI@EHHIJBCHHGGFF;@BCCCEDCCDFDACCDDCBCBA?ACDD_Mismatch_0_Sense_+_Library_PoolT
CTTGCGGCTCAGAGTTTGATGCATTTGGTGTCAACTCCACGTTCTGTGAGAGTTTTCTGAAGAGGGTTTAGAAGTTCTCAGAGGTTTTAGAATT
>Frequency_1_QualityScore_FFHHHGHIJIJJJIJJIJGIJGJIEIIJIJJJBFHIGGIIJJJJJIHHHHHHHFFFEFFAEEEDEFFEDBCD_Mismatch_0_Sense_+_Library_PoolT
GCCTCAGTTGTCTGGCGGCTTATTCTTTACGGTATGTATTCTGCTATAATGTTAGAGCCATTCATTTTTGCA
>Frequency_1_QualityScore_D?A?DCFIFHIGIIGEHIIIEHHCIDG<EFGGGDFGH<FF>GF;@F6?FBAGCGG<@FEGBC?ACA=?B@DFBB?>??C>>;;-,(5@C:;;:;_Mismatch_0_Sense_+_Library_PoolT
CTCAGAGGTTTTAGAATTGATTTATCAAATTCTTCATTGTTTCGGAGTAAATTTAGGGGCCTTTTGTTGAAACCCTCCATTTGTTGTACTTTGT
>Frequency_1_QualityScore_FFHHHHHJIJJIIJJIJJJJIJJIIJJIJJJJJJJJJGHFHGIIJJIIIGHJJJJJJJJJJIGIJHHHHFFFFFFEEEEEEEEEDDDCDDCDDD_Mismatch_1_Sense_+_Library_PoolT
TTTTAGAATTGATTTATCAAATTCTTCATTGTTTCGGAGTAAATTTAGGGGCCTTTTGTTTAAACCCTCCATTTGTTGTACTTTGTTAGGTAGT
>Frequency_2_QualityScore_DEEBEEEFGIGBGGEDFDEHGCB?;CGI<=AFEGA?9EGCCFHGGGHIGIIHIIHGGHC=EDE@_Mismatch_0_Sense_+_Library_PoolC
TGTCTGGCGGCTTATTCTTTACGGTATGTATTCTGCTATAATGTTAGAGCCATTCATTTTTGCA
>Frequency_2_QualityScore_FFHHHHHJGIIIEIIIIJIJIIIIIIIHIIJIJIJJIJJJJJJIJJJIJIIIJJJIIJJJJIIIJJIIGBEGHGGGGFFFEEEEEEEEEEEDDD_Mismatch_0_Sense_+_Library_PoolC
CTTTACGGTATGTATTCTGCTATAATGTTAGAGCCATTCATTTTTGCAAACTTCAATTATTCATGGAAAGAATAATTTGATGCAATACTTTTAA
>Frequency_1_QualityScore_FFHHHHHJJJJJHIJJJJJJJJJJJJJJJJJIJJJJJJJJJJJJIJJJJJJJJJJJJJJJJJIJJJJJJGHJIIHIHGHHHHFFFFFFFDEEEE_Mismatch_0_Sense_+_Library_PoolC
TATTCTTTACGGTATGTATTCTGCTATAATGTTAGAGCCATTCATTTTTGCAAACTTCAATTATTCATGGAAAGAATAATTTGATGCAATACTT
>Frequency_1_QualityScore_FDHGHH<EFC@FBHHGGGHHGI>HHIHIIGCHGIFGIIEGICHGHGBAHEGIICG=FCACEEHEDEAHCEE>;??BDCEDDDDDCC>>CCD@@?_Mismatch_0_Sense_+_Library_PoolC
TTTGTTAGGTAGTCATTGTTGGATGGAACAATTTAGTTGGGCTTTTTTAAGAGTGTTCTCTTCTATTAGACCCCTCCTTGCTGTAGAAAAAGGA
>Frequency_1_QualityScore_FFHHHHHIJJJJJIJJJJJJJIJHIIIJIJHIJJIIJJJJJJJIIJJJJJHIJGJJIJFGIIHHHHEHHEFFFFFCACCEEA@CADEDEDDCDD_Mismatch_0_Sense_+_Library_PoolC
TGATTTATCAAATTCTTCATTGTTTCGGAGTAAATTTAGGGGCCTTTTGTTGAAACCCTCCATTTGTTGTACTTTGTTAGGTAGTCATTGTTGG
>Frequency_1_QualityScore_FFHHHHHIJHIJJJJJJJJJJJJJJJJJJJJJJJJJJJIJJJJJJIIJJJHFFFFFFFEEEDDC@BDADDDEEEDDDEDDFDCCEDDDDDDDDE_Mismatch_0_Sense_+_Library_PoolC
CTGGGGCAGTTGGAAGGAAAGCTTTGAATTTGCCTCAGTTGTCTGGCGGCTTATTCTTTACGGTATGTATTCTGCTATAATGTTAGAGCCATTC
>Frequency_1_QualityScore_DFGHHHHJJJJIGJJJJJJJJIJJJJJJJHIJIHJIJJJJJJIJIJJJIJJJJIJJJJJJJJJJHJJIGFHIJJJJ_Mismatch_0_Sense_+_Library_PoolC
TCATTTTTGCAAACTTCAATTATTCATGGAAAGAATAATTTGATGCAATACTTTTAAATTTTAGTTTGTGCTTCCA
>Frequency_1_QualityScore_DDFHHDHBAFGGGEH:@?FBCE@DF_Mismatch_0_Sense_+_Library_PoolC
GAGCCATTCATTTTTGCAAACTTCA
>Frequency_1_QualityScore_FFHHHHHJJJIJJJJJJJJIJJJHIJJDGHJHIJJJJJJJJJGJJJHIIJJIJHHHHHGHFFFFFEEEEAEDDDDEEDEFEEEDDCDDDDDDDD_Mismatch_0_Sense_+_Library_PoolC
AGTTGTCTGGCGGCTTATTCTTTACGGTATGTATTCTGCTATAATGTTAGAGCCATTCATTTTTGCAAACTTCAATTATTCATGGAAAGAATAA
>Frequency_1_QualityScore_FFHHHHHJJIIJJIIIIIJIIGIJJJJJIJJJIJJJIIJJJJJJJIJJJJJJJJIJJIGHIJ_Mismatch_1_Sense_+_Library_PoolC
TTCATTTTTGCAAACTTCAATTATTCATGGAAAGAATAATTTGATGCAATACTTTTAAATTA
>Frequency_1_QualityScore_FFHHHHHIJIJJJJIJJJJJJJJJJJJJJJJFHIJIJJJJJJJJJJJJJJJIJJHHHHHHFFFFFFFEDEE_Mismatch_2_Sense_+_Library_PoolC
TCACAGTTGTCTGGCGGCTTATTCTTTACGGTATGTATTCTGCTATAATGTTAGAGCCATTCATTTTTGCA
>Frequency_1_QualityScore_FFHHHHFIIIIIIJJJJIJJJJJIJGIEHGIIIJJJJJFJJJJJJJHIIIIIGIJJJJJJIGHHGHHFECDCDDECEEECCDEEEEDDCDBDDD_Mismatch_0_Sense_+_Library_PoolC
TTTATCAAATTCTTCATTGTTTCGGAGTAAATTTAGGGGCCTTTTGTTGAAACCCTCCATTTGTTGTACTTTGTTAGGTAGTCATTGTTGGATG
>Frequency_1_QualityScore_FFHHHHHJJJJJJJJJJJJIJJJJJJJIJJJJJJIJJJJIJJJJJJIJJJIJJJJJJJJIJIIJJJJJJIIIJIJHHHHHHHFFFFFFDCEEDE_Mismatch_0_Sense_+_Library_PoolC
TATTCTGCTATAATGTTAGAGCCATTCATTTTTGCAAACTTCAATTATTCATGGAAAGAATAATTTGATGCAATACTTTTAAATTTTAGTTTGT
>Frequency_1_QualityScore_FFHHFHHIJJJJJHHHJJJIJJJJJJIJIIJDFFHIJJJJJJIIJJJIJGIJJJJJIJJJHHAECCHFF?CCAEDDBBDDDCCDDCCDBDCDDD_Mismatch_1_Sense_+_Library_PoolC
CTGGAACAATTTAGTTGGGCTTTTTTAAGAGTGTTCTCTTCTATTAGACCCCTCCTTGCTGTAGAAAAAGGACTGGGGCAGTTGGAAGGAAAGC
>Frequency_1_QualityScore_FFFHHHHJJJJJJJJJJJJJJJJJJIIIIJIJJIJJJIIJJHHIGDGHIJIJJJHIIJJIJJJJJJIJ_Mismatch_1_Sense_+_Library_PoolC
CGTTAGAGCCATTCATTTTTGCAAACTTCAATTATTCATGGAAAGAATAATTTGATGCAATACTTTTA
>Frequency_1_QualityScore_FFHHHHHJJJJJIJJHIJIJIIJIIJHIJJJJJJJJJHIGHIJIJJJJIIIJJJJJJJJJJJJHHHHFFEFFEEEEEECDEEFEDDDDCDCDDD_Mismatch_0_Sense_+_Library_PoolC
TTTTAGAATTGATTTATCAAATTCTTCATTGTTTCGGAGTAAATTTAGGGGCCTTTTGTTGAAACCCTCCATTTGTTGTACTTTGTTAGGTAGT
>Frequency_1_QualityScore_FFFBDD6FHBHI@GGIFGGH:?F?FH@GFEHGIGIEBBFGHIIBH@HEEHG;;AH@EHC@BDD<ACCCE>CDEDDCC:;A@@ABACCC@DCECC_Mismatch_0_Sense_+_Library_PoolC
TGGCGGCTTATTCTTTACGGTATGTATTCTGCTATAATGTTAGAGCCATTCATTTTTGCAAACTTCAATTATTCATGGAAAGAATAATTTGATG
>Frequency_1_QualityScore_FFHHHHHJJJJGIJJJJJJJIJJJJIJJJJJJJJJJJJJJJJJIJIIIJHIIJIJJHEHHHHGHHFFFFFFEEEEFEEDDDCDDDDDDDDEEEE_Mismatch_0_Sense_+_Library_PoolC
TCTTCTATTAGACCCCTCCTTGCTGTAGAAAAAGGACTGGGGCAGTTGGAAGGAAAGCTTTGAATTTGCCTCAGTTGTCTGGCGGCTTATTCTT
>Frequency_1_QualityScore_FFHHHHHJJJJHIJIIIJJJJJJJJHIJJJJJHIIJJJJJJJJJIIIJJIHIIFHIJJJIIIIJJHHHFFFFFEEECEEDDDDDDDEEEDDDDD_Mismatch_0_Sense_+_Library_PoolC
GAAGTTCTCAGAGGTTTTAGAATTGATTTATCAAATTCTTCATTGTTTCGGAGTAAATTTAGGGGCCTTTTGTTGAAACCCTCCATTTGTTGTA
>Frequency_1_QualityScore_FFHHHHHJJJJJJJJJJJJJJJJJJJJIIJJJJJJJJHIJJHJJJHIJJJIIIJIJHHHGHHFFFFDFEEEEEEDDDDDDCCEEEEDCDDDABD_Mismatch_0_Sense_+_Library_PoolC
TAGACCCCTCCTTGCTGTAGAAAAAGGACTGGGGCAGTTGGAAGGAAAGCTTTGAATTTGCCTCAGTTGTCTGGCGGCTTATTCTTTACGGTAT
>Frequency_1_QualityScore_EFHHHHHJJJIJJJIJGIEHIJIJJIJJEIIJJJJJJJJJJIJJJJJJJIJJJJGHIIJHHHHHHDCEEECDDEEEEDCCDDDDDDCDDBDDDD_Mismatch_1_Sense_+_Library_PoolC
TTCTTCATTGTTTCGGAGTAAATTTAGGGGCCTTTTGTTGAAACCCTCCATTTGTTGTACTTTTTTAGGTAGTCATTGTTGGATGGAACAATTT
>Frequency_1_QualityScore_FFHHHHHDHHIIJIIIJIGHEGGG3DDGHIIGEEGGGIGHIGH@FGHJ>4BGD?AEEEHEE9@DFCECCCCDEEDCDDDCCDCCDDDDDDDD@A_Mismatch_0_Sense_+_Library_PoolC
TGTCTGGCGGCTTATTCTTTACGGTATGTATTCTGCTATAATGTTAGAGCCATTCATTTTTGCAAACTTCAATTATTCATGGAAAGAATAATTT
>Frequency_1_QualityScore_FFHHHCFHHIJJJJJJJJIJJJHIJIIJIIIIFHIIJJIIJJJJJIFIJHFFGGHIIIJJIIIJIGH?EABDFCEEEEEEDCDDCCBDBDBDBB_Mismatch_0_Sense_+_Library_PoolC
TTAGGTAGTCATTGTTGGATGGAACAATTTAGTTGGGCTTTTTTAAGAGTGTTCTCTTCTATTAGACCCCTCCTTGCTGTAGAAAAAGGACTGG
>Frequency_1_QualityScore_FFHHHHHJIJJJJJJIIIHIJJIIIJIJJJIJJJJJJJJJIJJJIJFGGIJJJJJJHFDDDDDEEEEDDCBDCBDDCDEEEEDCDDEEDEDEEE_Mismatch_0_Sense_+_Library_PoolC
GAAAAAGGACTGGGGCAGTTGGAAGGAAAGCTTTGAATTTGCCTCAGTTGTCTGGCGGCTTATTCTTTACGGTATGTATTCTGCTATAATGTTA
>Frequency_1_QualityScore_D?FFDDDGIEHHGIIIGGHEHHBFH?FHGIG;DGIIEHIIGG<GIIIBHICGIII:@>ACGHHF>EFGFF@DF@C@CEEECCDC@ACD<CDCD@_Mismatch_0_Sense_+_Library_PoolC
AATTGATTTATCAAATTCTTCATTGTTTCGGAGTAAATTTAGGGGCCTTTTGTTGAAACCCTCCATTTGTTGTACTTTGTTAGGTAGTCATTGT
>Frequency_1_QualityScore_FFHHHHHJJIJJJJJJJJJJJJJ_Mismatch_0_Sense_+_Library_PoolC
GTTTGTGCTTCCAACTTCTATGA
>Frequency_1_QualityScore_FFHHHFHJIIIGDGCFEHFHFEEEBBGHFHGGEHGIEGIJJGH???BGHIJCHHDECCECEECC>@BB<??@;>CCCDDDDCDC@CDCD@ACDC_Mismatch_0_Sense_+_Library_PoolC
AAGGACTGGGGCAGTTGGAAGGAAAGCTTTGAATTTGCCTCAGTTGTCTGGCGGCTTATTCTTTACGGTATGTATTCTGCTATAATGTTAGAGC
>Frequency_1_QualityScore_FFGHHHGIJJIJJIIJJGIJJFGIIGHIJJJJJJJJJJJJHHGJIJJJIIJJIJJJHHHHFFFFFFEECCEDEEEDEDDCDDBDDDDDEEEDDD_Mismatch_1_Sense_+_Library_PoolC
CTGGCGGCTTATTCTTTACGGTATGTATTCTGCTATAATGTTATAGCCATTCATTTTTGCAAACTTCAATTATTCATGGAAAGAATAATTTGAT
>Frequency_1_QualityScore_FFHHHHGJJJJJJIHIIIIJIJJJJIJJJJJJJJJIJGIIJIJIJIJJJFIJJJJJJ_Mismatch_0_Sense_+_Library_PoolC
CTTTTAAATTTTAGTTTGTGCTTCCAACTTCTATGAACATTGAACTCTTATCATTTA
>Frequency_8_QualityScore_FFHHHHHIJJJJJJIIIIJIIJIIJJHGIIIHIIIIIIIIIIIIHIHIIIGHIIIIHHHGGGGFDEFFEDEDEDDDDBCDDDDDDDDDDCDCDE_Mismatch_0_Sense_+_Library_PoolT
CTCTTCTATTAGACCCCTCCTTGCTGTAGAAAAAGGACTGGGGCAGTTGGAAGGAAAGCTTTGAATTTGCCTCACAGTTGTCTGGCGGCTTATT
>Frequency_7_QualityScore_FEGHFGHJHIIHIJIIIHHHHIJJJIFIGHIIHIIIHHHIIIIJIIIIHIHIIIIEFFHGHGHGGFFCA?ABCCCDDEDDCDCCA?BCBDDDEE_Mismatch_0_Sense_+_Library_PoolT
CCTTGCTGTAGAAAAAGGACTGGGGCAGTTGGAAGGAAAGCTTTGAATTTGCCTCACAGTTGTCTGGCGGCTTATTCTTTACGGTATGTATTCT
>Frequency_6_QualityScore_EFGHGHHIIGIIGGFGFGHHIGFFHIHGDGHIIIHIIIHGHHGHHHIFIIIIIHHIIHGGCDBDDECDEBBCCCCCCCDCCCECBABCCCCCDC_Mismatch_0_Sense_+_Library_PoolT
CTTTTTTAAGAGTGTTCTCTTCTATTAGACCCCTCCTTGCTGTAGAAAAAGGACTGGGGCAGTTGGAAGGAAAGCTTTGAATTTGCCTCACAGT
>Frequency_1_QualityScore_FFHGHHHIIEBHHHIHGGIEIGIAGHIIIIIIIIIHGCGIIGIGE=CFBHGEGEHICIEHFFCCEECCC?ADCBCDCDC@@CDCDDCDDDDDDD_Mismatch_0_Sense_+_Library_PoolC
CTTTTTTAAGAGTGTTCTCTTCTATTAGACCCCTCCTTGCTGTAGAAAAAGGACTGGGGCAGTTGGAAGGAAAGCTTTGAATTTGCCTCACAGT
>Frequency_4_QualityScore_EEGGFGGIGGIHGGHIHIIIIIIHIIHIIIIIHHIHIIHIHFIEHHIGGIIGHIHGHGGHGGEDEEEECCCCEDCBCCCCCDACA>BCCCCBBD_Mismatch_0_Sense_+_Library_PoolT
TTCTATTAGACCCCTCCTTGCTGTAGAAAAAGGACTGGGGCAGTTGGAAGGAAAGCTTTGAATTTGCCTCACAGTTGTCTGGCGGCTTATTCTT
>Frequency_4_QualityScore_FFGGGGHIHIIIIJJJHIHIIHHGGIGEGHHIIIGIIJIHIIIGIIGFGIHIIIIIIJGGFGEGFEDDCABCCDEEEEDCCCC?ACDCEEEDDD_Mismatch_0_Sense_+_Library_PoolT
CTTGCTGTAGAAAAAGGACTGGGGCAGTTGGAAGGAAAGCTTTGAATTTGCCTCACAGTTGTCTGGCGGCTTATTCTTTACGGTATGTATTCTG
>Frequency_4_QualityScore_EEHHHHHJIJJJJJJJJJJJJJJIIIJJIJJJIJJJJJJJIIHIJJHIIJHIJJIJJIHHHGHGGFFFFFCEEEEEDDDDDDDDDCCCDEEEED_Mismatch_0_Sense_+_Library_PoolT
TCTATTAGACCCCTCCTTGCTGTAGAAAAAGGACTGGGGCAGTTGGAAGGAAAGCTTTGAATTTGCCTCACAGTTGTCTGGCGGCTTATTCTTT
>Frequency_4_QualityScore_EDFGGGGIIIIHIGIGGHIIHGIHIIIHIGGHHHGIIGIIIIHIGFEFGIGEGGGGFHGDFFEEDDEEEBCDCDDDDDBCDDDDDCB@ACCCCD_Mismatch_0_Sense_+_Library_PoolT
TCTCTTCTATTAGACCCCTCCTTGCTGTAGAAAAAGGACTGGGGCAGTTGGAAGGAAAGCTTTGAATTTGCCTCACAGTTGTCTGGCGGCTTAT
>Frequency_1_QualityScore_DDHHDHDEHBECCIGEEAA@??F<F<E::C<?C?C?BGHIIIFHG07BCDA7=@E@@@?>;)77?CD@C?;@CCACCCACCCCCCCABBBBBCC_Mismatch_0_Sense_+_Library_PoolC
TCTCTTCTATTAGACCCCTCCTTGCTGTAGAAAAAGGACTGGGGCAGTTGGAAGGAAAGCTTTGAATTTGCCTCACAGTTGTCTGGCGGCTTAT
>Frequency_3_QualityScore_FFHHHHHJIJJJJJJJJJJJJJJJJJJJJJIIJJJJJJIIIIJJHHIJHIJJJJJJIIHHGHHGGFFEEEDDEEEDDCDDDDDDDDDEDEDDDD_Mismatch_0_Sense_+_Library_PoolT
TATTAGACCCCTCCTTGCTGTAGAAAAAGGACTGGGGCAGTTGGAAGGAAAGCTTTGAATTTGCCTCACAGTTGTCTGGCGGCTTATTCTTTAC
>Frequency_3_QualityScore_FFHHHHHJJJIIJJJJJJJJJJJJJJJJJJIJJJIJJJJJIJIJJJJJJIJJJIJJJIIIHHGGGFFEFEFFEEDEDDDDDDDDDDDCDCDDCD_Mismatch_0_Sense_+_Library_PoolT
GTTCTCTTCTATTAGACCCCTCCTTGCTGTAGAAAAAGGACTGGGGCAGTTGGAAGGAAAGCTTTGAATTTGCCTCACAGTTGTCTGGCGGCTT
>Frequency_1_QualityScore_FFHGHHHJJJJJJJJJJJJJIJJJJJJJJJIIIIIJJJJIJJJJJJJJJHIIJIJJJIJJHHHHHFFFFFFFEEDEEBDDCDDDDDDDDDDDDD_Mismatch_0_Sense_+_Library_PoolC
GTTCTCTTCTATTAGACCCCTCCTTGCTGTAGAAAAAGGACTGGGGCAGTTGGAAGGAAAGCTTTGAATTTGCCTCACAGTTGTCTGGCGGCTT
>Frequency_3_QualityScore_FFHHHHHJJJJJJJJGIJIJJJIHIEHIJGIIJJJJJJJIJJJJJJJJJJJJJIIJGIJHIIHHGFDDDADDEEEEDDDDCBCDDCEEEEEEDD_Mismatch_0_Sense_+_Library_PoolT
TGCTGTAGAAAAAGGACTGGGGCAGTTGGAAGGAAAGCTTTGAATTTGCCTCACAGTTGTCTGGCGGCTTATTCTTTACGGTATGTATTCTGCT
>Frequency_3_QualityScore_FCGHHHHJJJJJJJJIJIIHIJJJJIJJJJJIHIIJJJJJJJJJJHIHIJIHIIJIIIHHGGGFFFFFECBBCCDEDDDDDDBCCDCDCDCDDD_Mismatch_0_Sense_+_Library_PoolT
GTGTTCTCTTCTATTAGACCCCTCCTTGCTGTAGAAAAAGGACTGGGGCAGTTGGAAGGAAAGCTTTGAATTTGCCTCACAGTTGTCTGGCGGC
>Frequency_3_QualityScore_FFHHHHHJJIJJIJJJIIIHIJJJJJGHHGHIJIIJJIIJJJIIJIJJJIJJJJIJIJIIGHHHGGEEECBCDDDDDDEEDDDDCABCDDDEDE_Mismatch_0_Sense_+_Library_PoolT
TCCTTGCTGTAGAAAAAGGACTGGGGCAGTTGGAAGGAAAGCTTTGAATTTGCCTCACAGTTGTCTGGCGGCTTATTCTTTACGGTATGTATTC
>Frequency_2_QualityScore_FFHHHHHJJJJJJJJJIIIIJJJJJJHIJJIJJJGIHIIIGIIIIHIIIIIIJJJIGIHHHHGFFFFEECEEEEEEDCDDDDDEEEEDDDCD@A_Mismatch_0_Sense_+_Library_PoolT
AGACCCCTCCTTGCTGTAGAAAAAGGACTGGGGCAGTTGGAAGGAAAGCTTTGAATTTGCCTCACAGTTGTCTGGCGGCTTATTCTTTACGGTA
>Frequency_2_QualityScore_EFHHHGHJJIIJJIIJIIIJJJJJJIJJIJIIIJJJJJIIIIJJJJIIGIIHGGHGGIIHHFHGGFFFFDEEEEEDDCDCDDCCDDDCDDDDDC_Mismatch_0_Sense_+_Library_PoolT
TTCTCTTCTATTAGACCCCTCCTTGCTGTAGAAAAAGGACTGGGGCAGTTGGAAGGAAAGCTTTGAATTTGCCTCACAGTTGTCTGGCGGCTTA
>Frequency_1_QualityScore_FFHHHHHJJJJJJIJJJJJJJJJJJJJJIJJIJJJJJJJJJJJJJIJIFHIJHIJJHHHHHFFFFFFEECEDEEDDDDDCDDDDDDDCDDBDDD_Mismatch_0_Sense_+_Library_PoolC
TTCTCTTCTATTAGACCCCTCCTTGCTGTAGAAAAAGGACTGGGGCAGTTGGAAGGAAAGCTTTGAATTTGCCTCACAGTTGTCTGGCGGCTTA
>Frequency_2_QualityScore_CEFEBFBGFCGIIG>CGHGIGAGGGADEGIGFGGEHGEHIIEHIEGGIGDEEEE;CCGGGG=?=A>?ACACAEACCCCB;@BCCADEEDDCCCE_Mismatch_0_Sense_+_Library_PoolT
CTGTAGAAAAAGGACTGGGGCAGTTGGAAGGAAAGCTTTGAATTTGCCTCACAGTTGTCTGGCGGCTTATTCTTTACGGTATGTATTCTGCTAT
>Frequency_2_QualityScore_FFHHGGGJIJJJJIIIIIIIIDIIIIGHIIIIHIJJJIIGIIJGIJIJHJJIGIIIIGGHHHGFEEEFECCDDCDECCBBCDCDBCEEEDDCCD_Mismatch_0_Sense_+_Library_PoolT
ATTAGACCCCTCCTTGCTGTAGAAAAAGGACTGGGGCAGTTGGAAGGAAAGCTTTGAATTTGCCTCACAGTTGTCTGGCGGCTTATTCTTTACG
>Frequency_1_QualityScore_FFHHHHHJJJJJJJJJJJJIIIIJJJJJJJIIJJJJJJIHIJJIGIJIIJJIHHHHHHFFFFFFEEEDECCDDDDDDDDDDDDDDDEEEEDDDD_Mismatch_0_Sense_+_Library_PoolC
ATTAGACCCCTCCTTGCTGTAGAAAAAGGACTGGGGCAGTTGGAAGGAAAGCTTTGAATTTGCCTCACAGTTGTCTGGCGGCTTATTCTTTACG
>Frequency_2_QualityScore_FFHHHHHJJJJIIJJJJIJIJJJIJJJJJJJJIJJJJIJIIIIJIHIJJIIIIJJIIJHGHHHHHFFFFCEEDEEEDDDCDDDDDDCDEEEEDD_Mismatch_0_Sense_+_Library_PoolT
CTATTAGACCCCTCCTTGCTGTAGAAAAAGGACTGGGGCAGTTGGAAGGAAAGCTTTGAATTTGCCTCACAGTTGTCTGGCGGCTTATTCTTTA
>Frequency_2_QualityScore_FFHHHGHJJIIJJJJJJJJJJJJIJJJIIJJJIJJIJJJJJJIIHIJJIJJIIIIIHGGGGFFEEEEEECDDDDDBCDDDDCCCDDDDDDDEEE_Mismatch_0_Sense_+_Library_PoolT
CTTCTATTAGACCCCTCCTTGCTGTAGAAAAAGGACTGGGGCAGTTGGAAGGAAAGCTTTGAATTTGCCTCACAGTTGTCTGGCGGCTTATTCT
>Frequency_3_QualityScore_EEGHGFGHIIJHJJIIIJIJIIIFFHIIIJJJJICHIIHIJJIIHIHIFGHGFFHHHHGGGEEFFFEEDADDDDDBDDDDDDACCCCDCCDDEE_Mismatch_0_Sense_+_Library_PoolC
CTTCTATTAGACCCCTCCTTGCTGTAGAAAAAGGACTGGGGCAGTTGGAAGGAAAGCTTTGAATTTGCCTCACAGTTGTCTGGCGGCTTATTCT
>Frequency_2_QualityScore_FFGHHHHJJJI;FIIIJIJJIIIJIIIGIIJIIGIIIHIIIAGEHIIIJIJJIIIIIIGGGHGGFEFECACCEEEDDCDDDCDDEEEECDDACB_Mismatch_0_Sense_+_Library_PoolT
TAGACCCCTCCTTGCTGTAGAAAAAGGACTGGGGCAGTTGGAAGGAAAGCTTTGAATTTGCCTCACAGTTGTCTGGCGGCTTATTCTTTACGGT
>Frequency_1_QualityScore_FFGHHFHJIJJJJJJJIFHIIIJIIIJCGIIJJGIEHDGGGDEHJIJIJIGHHIJJCHFHHGHFFFFF@@CCEECDDDDDDD@CDEDEDDCDDC_Mismatch_0_Sense_+_Library_PoolC
TAGACCCCTCCTTGCTGTAGAAAAAGGACTGGGGCAGTTGGAAGGAAAGCTTTGAATTTGCCTCACAGTTGTCTGGCGGCTTATTCTTTACGGT
>Frequency_2_QualityScore_DEHGHHHJJJJJIIJJJJJIHIHIJJGIJJJJJJJIJJJIJJJJIJJJJJIIIFIIIIIIIGGEDDCDDDDEEDDCCD?BDDDDEEEEDCCDCD_Mismatch_0_Sense_+_Library_PoolT
TGTAGAAAAAGGACTGGGGCAGTTGGAAGGAAAGCTTTGAATTTGCCTCACAGTTGTCTGGCGGCTTATTCTTTACGGTATGTATTCTGCTATA
>Frequency_1_QualityScore_FFHFHBHIJJJJHHIJJJJJHHJJIJDGHIGHEHIGJJJJGIIIJJIIIIJJHFHIHIIJGHHFDDDCC@DDEDCDDDCDDDBADDDEDDDCD@_Mismatch_0_Sense_+_Library_PoolC
TGTAGAAAAAGGACTGGGGCAGTTGGAAGGAAAGCTTTGAATTTGCCTCACAGTTGTCTGGCGGCTTATTCTTTACGGTATGTATTCTGCTATA
>Frequency_2_QualityScore_EEHHCGE;ABGFHHGIEEEGDGEGIEACCGGEGFGFHEGIIIIIIGCHIGCA>BCGE@AE9@EEHDEEBABDDDDDDEBBCAABCCCCAACABA_Mismatch_0_Sense_+_Library_PoolT
TTAAGAGTGTTCTCTTCTATTAGACCCCTCCTTGCTGTAGAAAAAGGACTGGGGCAGTTGGAAGGAAAGCTTTGAATTTGCCTCACAGTTGTCT
>Frequency_1_QualityScore_FFHHHHHIJJJJJJJIJIJJIIJJJJJJJJJJJJJJJJJJJJJJJJJJJJIJJJHJJJJJJJJJJJJIJIJIGIJJHHHHHHHFFFFFFFEDEE_Mismatch_0_Sense_+_Library_PoolT
TTCAATTATTCATGGAAAGAATAATTTGATGCAATACTTTTAAATTTTAGTTTGTGCTTCCAACTTCTATGAACTCTTATCATTTAACTGCTTT
>Frequency_1_QualityScore_FFHHHHHJJIIJJIJJJJJJJJJGIJHJIIJJIJJIIIJJJJHIJIJJJJGIHJJJFHHGFFFFFEEEEEEDEDDDDDDDDCDCDDDDDCCDDD_Mismatch_0_Sense_+_Library_PoolT
AGTGTTCTCTTCTATTAGACCCCTCCTTGCTGTAGAAAAAGGACTGGGGCAGTTGGAAGGAAAGCTTTGAATTTGCCTCACAGTTGTCTGGCGG
>Frequency_1_QualityScore_FFHHFFHIIJJJJJJJJJJJJJJJIJJJJJJJJJJJJJJJJJJJJJIJGIJJIJJJJJIJIHHHHFFFFEFEDEEEEEDDDCBCDCDDDDDCDD_Mismatch_0_Sense_+_Library_PoolT
AGAGTGTTCTCTTCTATTAGACCCCTCCTTGCTGTAGAAAAAGGACTGGGGCATTTGGAAGGAAAGCTTTGAATTTGCCTCACAGTTGTCTGGC
>Frequency_1_QualityScore_FFHHHHHJJJJJJJJJJJJJJJJJJIJJIIJJJJJIIJJJIIJIJFHIHIIJJJJHHHHHFFFFFFFDEEEEEDDDDDDDDDDDDDDBDDDDEE_Mismatch_0_Sense_+_Library_PoolT
TCTTCTATTAGACCCCTCCTTGCTGTAGAAAAAGGACTGGGGCAGTTGGAAGGAAAGCTTTGAATTTGCCTCACAGTTGTCTGGCGGCTTATTC
>Frequency_1_QualityScore_FFHGGHHJJJGGIIIGIJJIGHIIJIIIJIJHIJJIIIJJJIGGIIJIJJJJIIJJJJIJHHHHHHFFFFFDDB=@DDDDCDDDCD@9?@CDDC_Mismatch_0_Sense_+_Library_PoolT
CCTCCTTGCTGTAGAAAAAGGACTGGGGCAGTTGGAAGGAAAGCTTTGAATTTGCCTCACAGTTGTCTGGCGGCTTATTCTTTACGGTATGTAT
>Frequency_1_QualityScore_FFHHHHHJJJJJJJJJJJHIIJHIGIIJJJJIIJIJJJDHHJJJJIFHIIJIJGIJFHIHIIJJJHHHHHHHFCDFBCEDEEECCACBDDDDDD_Mismatch_0_Sense_+_Library_PoolT
TGTCAACTCCACGTTCTGTGAGAGTTTTCTGAAGAGGGTTTAGAAGTTCTCAGAGGTAGTCATTGTTGGATGGAACAATTTAGTTGGGCTTTTT
>Frequency_1_QualityScore_FFHHHHHJJJJJJJJJIJJJJJJGIJJJJJJIIIJJJGHIJGIJJJJJJJJIIJJJJJHHHHHFFFFFFEEEEDDDDDDDEEEEDCDDD?BBDE_Mismatch_0_Sense_+_Library_PoolT
CCCCTCCTTGCTGTAGAAAAAGGACTGGGGCAGTTGGAAGGAAAGCTTTGAATTTGCCTCACAGTTGTCTGGCGGCTTATTCTTTACGGTATGT
>Frequency_1_QualityScore_FFHHHHHJJJJJJJJJJJJIJJJJJJIJJJJJJJJJJJJJJJIJJJJIIJHHIJJIJIJJIJJJJIIJIH_Mismatch_0_Sense_+_Library_PoolT
ACTTCTATGAACATTGAACTCTTATCATTTAACTGCTTTCAGTTTAGAAGTTCAGCTCTTCTTTTGTGCA
>Frequency_1_QualityScore_FFHHHHHJJJJJJJJJIJJJJJJJJJJJJJJJJJJJJJJJJHIJJJJJIJGIJJIJIGHHHFFFFFFEEDEEEEDDDCDCDDDDDDDDCDDDDD_Mismatch_0_Sense_+_Library_PoolT
TGTTCTCTTCTATTAGACCCCTCCTTGCTGTAGAAAAAGGACTGGGGCAGTTGGAAGGAAAGCTTTGAATTTGCCTCACAGTTGTCTGGCGGCT
>Frequency_1_QualityScore_FFHHHHHJJJJJJJJJJJJJJJJJIIHIJJJJJJJJJJJIIJJJJJJJJJJJJIIIJHIIIGHHHHFDCDDCDEEFEDDDDDCBDDEEEEEEED_Mismatch_1_Sense_+_Library_PoolT
TTGCTTTAGAAAAAGGACTGGGGCAGTTGGAAGGAAAGCTTTGAATTTGCCTCACAGTTGTCTGGCGGCTTATTCTTTACGGTATGTATTCTGC
>Frequency_1_QualityScore_FFHHHHHJJJJJJJJIJJJJJJIJGHIJJJJJJJFHIJGIJJIIJJIJHHHHHHFFFFFFEEDEEEDDDDDDCDDDDDDDDEEEEDCDDD<BBD_Mismatch_0_Sense_+_Library_PoolT
ACCCCTCCTTGCTGTAGAAAAAGGACTGGGGCAGTTGGAAGGAAAGCTTTGAATTTGCCTCACAGTTGTCTGGCGGCTTATTCTTTACGGTATG
>Frequency_1_QualityScore_FFHCFHHJJIJJJJHIJIJIJJJJIJJJJJJJJJJIIIJJJJJJJJJJGIIIHHHHHHFFFFEEEEEEDCDDDEDDDDCDCBCCACDDDDDDCD_Mismatch_0_Sense_+_Library_PoolT
GAGTGTTCTCTTCTATTAGACCCCTCCTTGCTGTAGAAAAAGGACTGGGGCAGTTGGAAGGAAAGCTTTGAATTTGCCTCACAGTTGTCTGGCG
>Frequency_1_QualityScore_FFHHHHHJJJJIJJJJJJJJJJJJJJJJJJJJJGIIJJJJJIJJJJJJIGIIJJHIIJJJHHHHHHFFFCDEEEEEEDDDDDDDDDDDDDDDDD_Mismatch_1_Sense_+_Library_PoolT
AGTTCTCTTCTATTAGACCCCTCCTTGCTGTAGAAAAAGGACTGGGGCAGTTGGAAGGAAAGCTTTGAATTTGCCTCACAGTTGTCTGGCGGCT
>Frequency_1_QualityScore_FFHHHHHJJJJJJJJJJJJJJJJJJIIJJJJJJHIHIJJJJJJJJJJJJJJJJIJIJHHHHHHFFFEFEEEEEEDDDDDDDDEEDEDDDDDABD_Mismatch_0_Sense_+_Library_PoolT
GACCCCTCCTTGCTGTAGAAAAAGGACTGGGGCAGTTGGAAGGAAAGCTTTGAATTTGCCTCACAGTTGTCTGGCGGCTTATTCTTTACGGTAT
>Frequency_1_QualityScore_FFHHHHHJJJJJJJJHIJIJJJGIJGHIJJJJJHIHHIIHIIJGIJGHHHHFFFFFFFEEEEEDDDCDDDDDDDDDDDDDADDEEEDDDDDCDD_Mismatch_0_Sense_+_Library_PoolC
GACCCCTCCTTGCTGTAGAAAAAGGACTGGGGCAGTTGGAAGGAAAGCTTTGAATTTGCCTCACAGTTGTCTGGCGGCTTATTCTTTACGGTAT
>Frequency_1_QualityScore_FFHHHFFGHJJJJJJJJJJJJJJJJJJJJJJJJJJIJJJGJJJJJIIJJJJJJJIHIJJHJHHAEFFFFFEEEEEEEDDDDDDDDDCCDDDDDD_Mismatch_0_Sense_+_Library_PoolT
AAGAGTGTTCTCTTCTATTAGACCCCTCCTTGCTGTAGAAAAAGGACTGGGGCAGTTGGAAGGAAAGCTTTGAATTTGCCTCACAGTTGTCTGG
>Frequency_1_QualityScore_FFHHHHHJCGIJJJJJJJIIJJJJJJIJJJJJJJJJJJJJIGHJJJJIIJJJJJIJHHEHIHEHHHFFFBCEEEEDCDEDDDDDDDDDDCCDDD_Mismatch_0_Sense_+_Library_PoolT
TTTAAGAGTGTTCTCTTCTATTAGACCCCTCCTTGCTGTAGAAAAAGGACTGGGGCAGTTGGAAGGAAAGCTTTGAATTTGCCTCACAGTTGTC
>Frequency_1_QualityScore_A:D>:A<FFGEFD<7;CEBA@1:1?CF@CGFIIC>GDFIICFEFF<8CBCC>FFE@E@7=@>;;=<86/3>>A@5>>;>2)+284+:@B_Mismatch_0_Sense_+_Library_PoolT
TGCTGTAGAAAAAGGACTGGGGCAGTTGGAAGGAAAGCTTTGAATTTGCCTCACAGTTGTCTGGCGGCTTATTCTTTACGGTATGTATT
>Frequency_1_QualityScore_FFHHHHHIJJIHHIJJJJGGHIIEGHIJJJJIJJIIJGIIJGHCFIIIIJJJJJJIIJIHFFDEEFDDDDBBCCCDD>AB?CCDDCDCA@CCDD_Mismatch_0_Sense_+_Library_PoolT
ATTTAGTTGGGCTTTTTTAAGAGTGTTCTCTTCTATTAGACCCCTCCTTGCTGTAAAAAAGGACTGGGGCAGTTGGAAGGAAAGCTTTGAATTT
>Frequency_1_QualityScore_FFHHHHHIJJJJJIJJJIJJIJJJDHIJIIJIJJIIJJJJJJIIGIJGIJEIHGDFECHGIEHHHGHFFDDDDDDCCDEEECDDBBCBBDBCDD_Mismatch_0_Sense_+_Library_PoolT
CTCCTTGCTGTAGAAAAAGGACTGGGGCAGTTGGAAGGAAAGCTTTGAATTTGCCTCACAGTTGTCTGGCGGCTTATTCTTTACGGTATGTATT
>Frequency_2_QualityScore_FEFHEHHIIFGHIGIIIGIIEHIIHGGIEEGGIIDFGFEEFIIFFIGGIIEIIEIIIGHIICGEGGGDCCCABACCCDCDEDCC?B;@AC?CAC_Mismatch_0_Sense_+_Library_PoolC
CTCCTTGCTGTAGAAAAAGGACTGGGGCAGTTGGAAGGAAAGCTTTGAATTTGCCTCACAGTTGTCTGGCGGCTTATTCTTTACGGTATGTATT
>Frequency_1_QualityScore_DFHHHHBGEDHDFHIIIIIJ<EHHGJJJGIIJIGGGIGIIEGGGIEEDFA:FCHEIIGGHCCECF3;CECCC@EEDDDDDDDDCBDBDDDCDDD_Mismatch_0_Sense_+_Library_PoolT
ATTTGTTGTACTTTGTTAGGTAGTCATTGTTGGATGGAACAATTTAGTTGGGCTTTTTTTAAGAGTGTTCTCTTCTATTAGACCCCTCCTTGCT
>Frequency_1_QualityScore_FFHHHHHJJIJJJIJJHIJJJHIJIHIJJJJJJJJJJIJIJIJJJJJJJIIJJIJJIIJJIJJJIJIJIGHIJJJHHHHHHHFFFFFFFEEEEE_Mismatch_0_Sense_+_Library_PoolT
GCAAACTTCAATTATTCATGGAAAGAATAATTTGATGCAATACTTTTAAATTTTAGTTTGTGCTTCCAACTTCTATGAACTCTTATCATTTAAC
>Frequency_1_QualityScore_FFGHHHHJJJJJJJHHHJJJGIIJJJJJJIJJJJJJJJIIJJJJGGIIIJJJJJJJJIHHHFFFEEEECCCDDDDDDCDDDDDDDDACDDDCBD_Mismatch_0_Sense_+_Library_PoolT
GGCTTTTTTAAGAGTGTTCTCTTCTATTAGACCCCTCCTTGCTGTAGAAAAGGGACTGGGGCAGTTGGAAGGAAAGCTTTGAATTTGCCTCACA
>Frequency_1_QualityScore_DFHHGHHIGIB;FEEGHEE@DHEDG<?DE@FCCEI@FIIIEGIEEHIHHIGGGGIEIII@EB?@B8>C>@ACCCC@B9ABCECD>CDCA@>CDC_Mismatch_1_Sense_+_Library_PoolT
GTAGAAAAAGGACTGGGGCAGTTGGAAGGAAAGCTTTGAATTTGCCTCACAGTTGTCTGGCGGCTTATTCTTTACGGTATGTATTCTGCTATAA
>Frequency_1_QualityScore_FFHHHHHJJJJJJJJJJJJJJIIJJGIJJJJJJJJIJJJJJJJJJJIJJJJJHHHHHHFFFDDDDDDDEDEEDCDDDCDDDDEEEEEEDDDEDD_Mismatch_1_Sense_+_Library_PoolC
GTAGAAAAAGGACTGGGGCAGTTGGAAGGAAAGCTTTGAATTTGCCTCACAGTTGTCTGGCGGCTTATTCTTTACGGTATGTATTCTGCTATAA
>Frequency_1_QualityScore_FFHHHHHJJJJJJBHHHIJJJJJJIJJJJIJJJJJJJJJJJJJJJJJIJJJJJIHIJIJHHFECDED@CCBDDDDDCDDDDDDEDDDDDDDBCD_Mismatch_0_Sense_+_Library_PoolT
GCTTTTTTAAGAGTGTTCTCTTCTATTAGACCCCTCCTTGCTGTAGAAAAAGGACTGGGGCAGTTGGAAGGAAAGCTTTGAATTTGCCTCACAG
>Frequency_1_QualityScore_FFHHHGFGGIGGE<CCHIHHGEHGGHIJGHGCGEHJJJJJJJJHIJGIGIGHJJIIIHIHGEECCFECECBBDDDCCD@CDDDDDDDDDDDDDD_Mismatch_0_Sense_+_Library_PoolC
GCTTTTTTAAGAGTGTTCTCTTCTATTAGACCCCTCCTTGCTGTAGAAAAAGGACTGGGGCAGTTGGAAGGAAAGCTTTGAATTTGCCTCACAG
>Frequency_1_QualityScore_FFHHHHHJJJJJJGIJJJJJJJJJJJJJIIJJJJJJJHJJJJJJIJHIIIIGIJIJJJJIHHHHGHFFC@DFFCDEEEDCCCCC?CBDBBDCCE_Mismatch_1_Sense_+_Library_PoolT
CTCTTCTATTAGATCCCTCCTTGCTGTAGAAAAAGGACTGGGGCAGTTGGAAGGAAAGCTTTGAATTTGCCTCACAGTTGTCTGGCGGCTTATT
>Frequency_1_QualityScore_FFGDHHHJJJJJJJJIIJJJJJIJJ;FHHIIIIJJJIJJJJGFGGGHJIIIHIJIJJDIJHHHHHFDEFEFDEEEEEEDDDDCDCCCCC?CB@B_Mismatch_1_Sense_+_Library_PoolT
ATGTTCTCTTCTATTAGACCCCTCCTTGCTGTAGAAAAAGGACTGGGGCAGTTGGAAGGAAAGCTTTGAATTTGCCTCACAGTTGTCTGGCGGC
>Frequency_1_QualityScore_FFHHFFHIIIJJJJJJJJJJJJJJJJJJJJJJJJJJIHIJJJJIHIJJFHIJHIEHGICHHHFFFFFEECCEECEDDDDDDDDDDACCDDDDDD_Mismatch_0_Sense_+_Library_PoolT
AGAGTGTTCTCTTCTATTAGACCCCTCCTTGCTGTAGAAAAAGGACTGGGGCAGTTGGAAGGAAAGCTTTGAATTTGCCTCACAGTTGTCTGGC
>Frequency_1_QualityScore_BDFHHHGJIIFGHHGEHIJIJHIIIIIIJJJJIJJJJIJJHGEICEHGGIIJIJJJJJHHHHHHECFFDCACEEDDDCCDEDDCDAAABCD@;:_Mismatch_0_Sense_+_Library_PoolT
TTTTTAAGAGTGTTCTCTTCTATTAGACCCCTCCTTGCTGTAGAAAAAGGACTGGGGCAGTTGGAAGGAAAGCTTTGAATTTGCCTCACAGTTG
>Frequency_1_QualityScore_FFHHHHHJJJJJJJHIJJJJJJGIJJJJIJJJJJJJJJJJJJJJJJJJJJJJJJIHIJIIJJHHFDDDDCDEEEEDDDDDCDDDEEEEEEEDCD_Mismatch_0_Sense_+_Library_PoolT
GCTGTAGAAAAAGGACTGGGGCAGTTGGAAGGAAAGCTTTGAATTTGCCTCACAGTTGTCTGGCGGCTTATTCTTTACGGTATGTATTCTGCTA
>Frequency_1_QualityScore_FFHHHHHJJJJJJJJJJJJJJJJJJJJJJJIJIJJJJIIJJJJJJJICHIJHIJJIJJJJGHHHHGFFFDFFFEEDEECDDDDDDDCDDDDDDD_Mismatch_0_Sense_+_Library_PoolT
TCTCTTCTATTAGACCCCTCCTTGCTGTAGAAAAAGGACTGGGGCAGTTGGAATGAAAGCTTTGAATTTGCCTCACAGTTGTCTGGCGGCTTAT
>Frequency_1_QualityScore_FFHHGGHJJJJIJJJJIJJJIJIJJJJJJJJJJJJJJJJJJJJJJJJJJIJJJJJJJJGIJJJJJIJJJHHHHHHHHFFFFFFEEEEEDEDDCD_Mismatch_0_Sense_+_Library_PoolT
GGAAAGAATAATTTGATGCAATACTTTTAAATTTTAGTTTGTGCTTCCAACTTCTATGAACTCTTATCATTTAACTGCTTTCAGTTTAGAAGTT
>Frequency_1_QualityScore_DEHHHHHJFFGIJIIIJJIJJJIJHIJGIJIJJJJJJJIJJJIIIHIDAHHGHGHGHHJHHGHBEEHFFFFDEEECEEDDDDCD>CCDCCDDDD_Mismatch_0_Sense_+_Library_PoolT
TTTTAAGAGTGTTCTCTTCTATTAGACCCCTCCTTGCTGTAGAAAAAGGACTGGGGCAGTTGGAAGGAAAGCTTTGAATTTGCCTCACAGTTGT
>Frequency_1_QualityScore_DEHHHHHFIGHIJIGHJJJJCIJIFFGGGHHIJJJJJJJHHH@FDHIIIIHIIIJJJJIHIEEC>EFDFFACECEDDDDEDDCDCDCDDDCC@A_Mismatch_0_Sense_+_Library_PoolC
TTTTAAGAGTGTTCTCTTCTATTAGACCCCTCCTTGCTGTAGAAAAAGGACTGGGGCAGTTGGAAGGAAAGCTTTGAATTTGCCTCACAGTTGT
>Frequency_1_QualityScore_;B=A?FHIGEGGEE<DHGDGII9F>3)::FGFDBHGHIGDFCHGCA@F@GGIGEHCGHAEEEH;@@@?3;;;33/29@@>C>A@CC@B38?_Mismatch_0_Sense_+_Library_PoolT
CCCTCCTTGCTGTAGAAAAAGGACTGGGGCAGTTGGAAGGAAAGCTTTGAATTTGCCTCACAGTTGTCTGGCGGCTTATTCTTTACGGTAT
>Frequency_2_QualityScore_FFHHHHHJJJJJIIJIJJJJJJHIJJJIJJIIHIIJHIJJJJJJJJJIIIIIIHHHHHHGFGGGGFEEEEEEDDDCDDDEEEEDCDDDBCCDDE_Mismatch_0_Sense_+_Library_PoolC
CCCTCCTTGCTGTAGAAAAAGGACTGGGGCAGTTGGAAGGAAAGCTTTGAATTTGCCTCACAGTTGTCTGGCGGCTTATTCTTTACGGTATGTA
>Frequency_1_QualityScore_?AB?CFFIE:CGE<E?CFEAED<FC<?9?1:?:?DDF@G?:@FF8=C3C4=C@D@@DEC?A3=;@D;;?;3.6;@;@ABA_Mismatch_0_Sense_+_Library_PoolC
CTTCTATTAGACCCCTCCTTGCTGTAGAAAAAGGACTGGGGCAGTTGGAAGGAAAGCTTTGAATTTGCCTCACAGTTGTC
>Frequency_1_QualityScore_FFHHHHHJJJJJJJJJIJJJJJJJIJHIJIJIJJJJJJJIJJJGJJJIJIJJJJJJIHJJJJJHHHFDDDDCDEEFEDDDDDCDDDDEEEEDDD_Mismatch_0_Sense_+_Library_PoolC
TTGCTGTAGAAAAAGGACTGGGGCAGTTGGAAGGAAAGCTTTGAATTTGCCTCACAGTTGTCTGGCGGCTTATTCTTTACGGTATGTATTCTGC
>Frequency_1_QualityScore_2AB4C:CAEEE3EEE??F44CBEB;?;;)?BD30?)?BD>3<4B(=7.=@CCA7@CA3?DACDA3?);;;;>AA:3>\3&)0::>A:A_Mismatch_0_Sense_+_Library_PoolC
TAGACCCCTCCTTGCTGTAGAAAAAGGACTGGGGCAGTTGGAAGGAAAGCTTTGAATTTGCCTCACAGTTGTCTGGCGGCTTATTCTT
>Frequency_1_QualityScore_FFHHHHHJJJJJJJJJJJJJJJJJIIJJJJIJIIHJJJJJJJIJJIJJIJJHHHHHHHFFFFFDECEEECDDDCBDDDDCDEEEEDDDDDCBDD_Mismatch_0_Sense_+_Library_PoolC
ACCCCTCCTTGCTGTAGAAAAAGGACTGGGGCAGTTGGAAGGAAAGCTTTGAATTTGCCTCACAGTTTTCTGGCGGCTTATTCTTTACGGTATG
