# Supplementary material for: Differential Gene Expression Reveals Candidate Genes for Drought Stress Response in Abies alba (Pinaceae)
Source: PLoS One. 2015 Apr 29;10(4):e0124564. doi: 10.1371/journal.pone.0124564 (PMC4414588; doi:10.1371/journal.pone.0124564)
Supplement: S2 File — (GZ) [file pone.0124564.s002.gz › comp17146_c0_seq1.fa]

>comp17146_c0_seq1 len=347 path=[1:0-206 208:207-214 216:215-323 501:324-346] : sp|Q9LZT4|EXLA1_ARATH Expansin-like A1 OS=Arabidopsis thaliana GN=EXLA1 PE=2 SV=1 e-value: 1e-12 blast score: 67.8
CAGTTTCGATTTGTGGTAATCAGCGGGTACGATGAGAAATGGTTGTGGGCTAGAAATTCTGTGCTTCCCTCCGACTGGAAAACAGGCGGTGTTTATGATTCTGGGCTTCAGATCACTGAAGTTGCTGTGGGTGATTGTGATCCATCATGTGATGACAGTGGATGGGCCGACTGAACACTCATACACCGTCCAGACCATGGATTCAGGATAATGATGGGAAGCCCAATTCAGTAGGCGTATCAACTTTGTACGTAAGTTGGACATGATAACCACTTTTTATAGTTGAAAATAAATAAAAGTGGATTAGTGGGATAAATAAATAAAAGTGGATAATTTATTTTGGAGGA

>Frequency_1_QualityScore_ADHHHAFHFHFBHGEHIHJIIGGHGI>EHGHEHIIJJEI@@DFFGBGEHG>GGGGGGDGCHIIIIJ@CCCC=??BFC/;?B>:@CCACCCCC@C_Mismatch_0_Sense_+_Library_PoolT
TTATGATTCTGGGCTTCAGATCACTGAAGTTGCTGTGGGTGATTGTGATCCATCATGTGATGACAGTGGATGGGCCGACTGAACACTCATACAC
>Frequency_1_QualityScore_FFGHHHHJIJIGIJJJJJJIGGGHIIHGGFHGIHFHGHGHCHHIJJJJJJGFHDBBHCCH@CH@GGH<A?<9<ABCCCCCDDDA@:5>58<<<8_Mismatch_0_Sense_+_Library_PoolT
TTCTGGGCTTCAGATCACTGAAGTTGCTGTGGGTGATTGTGATCCATCATGTGATGACAGTGGATGGGCCGACTGAACACTCATACACCGTCCA
>Frequency_2_QualityScore_EEGGGFGGIIFHEHCAEHEGGGFIIIHHGGIIFIICGIIFHGHGIIIIGHHHIGIIHIHEGEEEEEEEEACEECCCAAACCC?ACCCCC?CACC_Mismatch_0_Sense_+_Library_PoolC
TCATACACCGTCCAGACCATGGATTCAGGATAATGATGGGAAGCCCAATTCAGTAGGCGTATCAACTTTGTACGTAAGTTGGACATGATAACCA
>Frequency_2_QualityScore_CEHGGHGIIIIIIIIIIGIIIIIHIIIIJJJJJJIHIII=DGEEIHGGEGADCCCCEDEDDEDCDACCCCCABCCCC?AA@9=BCDA?<BECBC_Mismatch_0_Sense_+_Library_PoolC
TAGAAATTCTGTGCTTCCCTCCGACTGGAAAACAGGCGGTGTTTATGATTCTGGGCTTCAGATCACTGAAGTTGCTGTGGGTGATTGTGATCCA
>Frequency_2_QualityScore_DEHHHGEIGCGHIIIECHIIIHIHGIIFGGIJIJIGEFHGGIFCEHIAGFEDEG?@BA=?=C=CA?=ACAC?AA<CCCA?BB7AB=BAABCBCA_Mismatch_0_Sense_+_Library_PoolC
TGCTGTGGGTGATTGTGATCCATCATGTGATGACAGTGGATGGGCCGACTGAACACTCATACACCGTCCAGACCATGGATTCAGGATAATGATG
>Frequency_2_QualityScore_FFHHHHHJJJIJJIIJJIIJJAEGIIIIIJIIIJIIJIIIIIIIIIGGGGEFEADEEEEDEED=ABCECCCDEEDDCDDDCCCDEDEDDDAACC_Mismatch_0_Sense_+_Library_PoolC
CTCCGACTGGAAAACAGGCGGTGTTTATGATTCTGGGCTTCAGATCACTGAAGTTGCTGTGGGTGATTGTGATCCATCATGTGATGACAGTGGA
>Frequency_2_QualityScore_FFHHGHHJJJJIJIIJJHIIJJJGHIGIGIJIIJIGHIIIIJHIIIIIHIJIIIJIGHHGFFFEEDEDECECBCDDEDCDDDDCCEDDCCCCCC_Mismatch_0_Sense_+_Library_PoolC
GCCGACTGAACACTCATACACCGTCCAGACCATGGATTCAGGATAATGATGGGAAGCCCAATTCAGTAGGCGTATCAACTTTGTACGTAAGTTG
>Frequency_1_QualityScore_FFHHHHHJJIJGIJ?GHHIFHJGIJIJJJIJJJJJJIIJJJHJGHHIIJJJJHJHHBBBEFFEEEEEEECCDCDDDCDDDDDDDDDCCDDBABB_Mismatch_0_Sense_+_Library_PoolC
TGGAAAACAGGCGGTGTTTATGATTCTGGGCTTCAGATCACTGAAGTTGCTGTGGGTGATTGTGATCCATCATGTGATGACAGTGGATGGGCCG
>Frequency_1_QualityScore_FFHHHHHJJIJJJJJJJJJJJIIJJHIJJGHGIJJJJJJJJJIIJJJJJJJJJIIIFGHJJJJJDHH<D?BCEDCEDCDDDDDDDDDDDDDCBD_Mismatch_1_Sense_+_Library_PoolC
GGGCTTCAGATCACTGAAGTTGCTGTAGGTGATTGTGATCCATCATGTGATGACAGTGGATGGGCCGACTGAACACTCATACACCGTCCAGACC
>Frequency_1_QualityScore_FFHFHHHIGHGGIGEHGHIDEAHHCHEGIIIIFHBGIIF>GHHIGGGICCEFE?FGFHIIGBFGGGIIGCDEE@HEFFEFCCDDC;@CEECCDD_Mismatch_0_Sense_+_Library_PoolC
TGTACGTAAGTTGGACATGATAACCACTTTTTATAGTTGAAAATAAATAAAAGTGGATTAGTGGGATAAATAAATAAAAGTGGATAATTTATTT
>Frequency_1_QualityScore_FFHHHHGJJJJJJJJJJIJIJJJJJIJJJJJJJJJJIJIJHJJJIIJJJIIJJEHIGHJJIJHHHHHFEBEFFFFEECEEEDDDDDDCCDDDDC_Mismatch_0_Sense_+_Library_PoolC
GATGGGAAGCCCAATTCAGTAGGCGTATCAACTTTGTACGTAAGTTGGACATGATAACCACTTTTTATAGTTGAAAATAAATAAAAGTGGATTA
>Frequency_1_QualityScore_FFHHHHHJJJJJJJHIFIHJIJGJIIJJJJJJJIJIHHHGHFFFFFFEDECEECDDDDDDDDDBDCDFECCCCDDDDDDEDDCC:@CACCDDAC_Mismatch_0_Sense_+_Library_PoolC
GGGAAGCCCAATTCAGTAGGCGTATCAACTTTGTACGTAAGTTGGACATGATAACCACTTTTTATAGTTGAAAATAAATAAAAGTGGATTAGTG
>Frequency_1_QualityScore_>:ADCFHI>GGIIIEIIBDAHGHEEFDDAEGHIIIGHIHIIIIIGHIIIIIICGIIEGHE8@EDHIIFHHHFEEDEEEE;>@CCCCCCCCD@@C_Mismatch_0_Sense_+_Library_PoolC
GTACGTAAGTTGGACATGATAACCACTTTTTATAGTTGAAAATAAATAAAAGTGGATTAGTGGGATAAATAAATAAAAGTGGATAATTTATTTT
>Frequency_1_QualityScore_FFHHHHHJJJJJJJHIIJJJGIIJIJJJJJJIIJJIJJIIIJJIJJJJIIJJJJJHHHHHHFFFFFFEDEDEEEDDEEDDDD@CDCDDDDCDDD_Mismatch_0_Sense_+_Library_PoolC
GAAGCCCAATTCAGTAGGCGTATCAACTTTGTACGTAAGTTGGACATGATAACCACTTTTTATAGTTGAAAATAAATAAAAGTGGATTAGTGGG
>Frequency_1_QualityScore_FFHHGFHIJJJHIJJJJJJJGGIIJHJJIJIIFGICGIJIIEHIGIFIII=EEDFDDCECEEC@CDCCCDDDCCDDAAABCDDBDDDDA@@CC:_Mismatch_0_Sense_+_Library_PoolC
GATCCATCATGTGATGACAGTGGATGGGCCGACTGAACACTCATACACCGTCCAGACCATGGATTCAGGATAATGATGGGAAGCCCAATTCAGT
>Frequency_1_QualityScore_FFHHHHHJJJJJGHJGJJJIIJJIJJHJJJJJHJJJJJJJJJIJIJJJIJIJJJJJIHHHHFFFFFFEECCEEDBBCDDDDDDDCDDDDDDDDD_Mismatch_0_Sense_+_Library_PoolC
TACACCGTCCAGACCATGGATTCAGGATAATGATGGGAAGCCCAATTCAGTAGGCGTATCAACTTTGTACGTAAGTTGGACATGATAACCACTT
>Frequency_1_QualityScore_FFHHHHHJJJJIJJJJJFIIGIIJIIIJIJJJJJJJIJHIIJIJIJIJIJJIJJJHJIJHJFHHHGGFEFEFACCCEEDDDDDDDBDDDDDDCC_Mismatch_0_Sense_+_Library_PoolC
ACCATGGATTCAGGATAATGATGGGAAGCCCAATTCAGTAGGCGTATCAACTTTGTACGTAAGTTGGACATGATAACCACTTTTTATAGTTGAA
>Frequency_1_QualityScore_FDHHHHHJJJJJJJIJHIIIJJJJJJJJJJJJJJIFGHHGIIJHHJJIJJJJJJIJHIHIJIDHHHHHHCEFFFFFFEDC_Mismatch_0_Sense_+_Library_PoolC
GATAACCACTTTTTATAGTTGAAAATAAATAAAAGTGGATTAGTGGGATAAATAAATAAAAGTGGATAATTTATTTTGGA
>Frequency_1_QualityScore_FFHHFHHJIJJEGIJJGHIIEBHGEHI7BFHHIAHGIJJJJJIDHHHHFFFFFFEE@CEEEDDDDCCCBB?ACDDCDCCCDDDDCCEDACCCCC_Mismatch_1_Sense_+_Library_PoolC
GCTTCCCTCCGACTGGAAAACAGGCGGTGTTTATGATTCTGGGCTTCAGATCACTGAAGTTGCTGTGGGTGATTGTGATCCATCATTTGATGAC
>Frequency_1_QualityScore_F@FDDHGIIIHGGIJGGHGIIBHGEDHEGGEIIIIIJIIGCHGA?;CEDFFF@CEDCEC@CADDDCCCC=BABBBDBBCCCAC:>CDDDD>BDD_Mismatch_2_Sense_+_Library_PoolC
GTGATGACAGTGGATGGGCCGACTGAACACTCATACACCGTCCAGACCATGGATTCAGGTTAATGAAGGGAAGCCCAATTCAGTAGGCGTATCA
>Frequency_1_QualityScore_FFHHHHHJJGHIIIIFIIIGBHJIIIIGIJIJJJJIIJJGIIEHGIJGIIHCHDHHFFBEFFDECEEEDDDDDDDDDDDDCCCDDDDD>@BBAD_Mismatch_2_Sense_+_Library_PoolC
TGATGACAGTGGATGGGCCGACTGAACACTCATACACCGTCCAGACCATGGATTCAGGTTAATGAAGGGAAGCCCAATTCAGTAGGCGTATCAA
>Frequency_1_QualityScore_FFBHHHHEGIDGIGIJFIIICHGIEGIJJJJJHJHGHEHHGIJJGIHIHGHHEHHEHFFFFFDECDDDDDDDDACBCACDD@BDDDCDDDDDCE_Mismatch_0_Sense_+_Library_PoolC
AGTGGATGGGCCGACTGAACACTCATACACCGTCCAGACCATGGATTCAGGATAATGATGGGAAGCCCAATTCAGTAGGCGTATCAACTTTGTA
>Frequency_1_QualityScore_FDHHHHHBEGE<CEGHGGGGHGAAHIIIEGGIIIGCBGHIIII@FGHHEFEGIAEHE@@DDEFBCEDEECCACDACDDCCA@AAC@??_Mismatch_0_Sense_+_Library_PoolC
AAAACAGGCGGTGTTTATGATTCTGGGCTTCAGATCACTGAAGTTGCTGTGGGTGATTGTGATCCATCATGTGATGACAGTGGATGGG
>Frequency_1_QualityScore_FFHHHHHJIJJJJJJJJJJJGIJBHGIJJJJIIIJJGHJHIIJIJJJIJJIJIJJJJIJJHHHHGHGFEFACEEDDDDDCDEEDDDDBBCCDCC_Mismatch_0_Sense_+_Library_PoolC
GACTGAACACTCATACACCGTCCAGACCATGGATTCAGGATAATGATGGGAAGCCCAATTCAGTAGGCGTATCAACTTTGTACGTAAGTTGGAC
>Frequency_1_QualityScore_FFHHG?FDGHBHGGIIIGIIGGIJIGIJJIIJJJGFHGGIJJJEHGHEEB@DFECCCCDEDCDDDDCDDACCACDDDDDDDD?AB39<<3>>A?_Mismatch_0_Sense_+_Library_PoolC
GGCGGTGTTTATGATTCTGGGCTTCAGATCACTGAAGTTGCTGTGGGTGATTGTGATCCATCATGTGATGACAGTGGATGGGCCGACTGAACAC
>Frequency_1_QualityScore_FFHHHHHJJJJJJJJGJJJGIJGIFIJJJIJHIJJJJJIJJJJJJJJHHHHFFFFDDEEEDDFEDDDDB@BDEDDDDDDDEEDDDDDCDDDDDD_Mismatch_0_Sense_+_Library_PoolC
ACTGAACACTCATACACCGTCCAGACCATGGATTCAGGATAATGATGGGAAGCCCAATTCAGTAGGCGTATCAACTTTGTACGTAAGTTGGACA
>Frequency_1_QualityScore_FFHHGGGIJIDGHIJIGIIHGAFECGBCDEGIJJIEGIDEHGBFFEFFGHGHGGGAFFHIIGIE>CEEHB?C@BCFDCECEECCCCCCC3:@:@_Mismatch_0_Sense_+_Library_PoolC
ATGATGGGAAGCCCAATTCAGTAGGCGTATCAACTTTGTACGTAAGTTGGACATGATAACCACTTTTTATAGTTGAAAATAAATAAAAGTGGAT
>Frequency_1_QualityScore_FFHHHHHJJJJIIIJIJJJJHHIJ@FFHIJJJIIJJJJJJJJIHIJJIJJJHIJIJJIJHIIGHFEDFFCEEEDDCDDDDDBDB?CCDDDDDDC_Mismatch_0_Sense_+_Library_PoolC
TCAGATCACTGAAGTTGCTGTGGGTGATTGTGATCCATCATGTGATGACAGTGGATGGGCCGACTGAACACTCATACACCGTCCAGACCATGGA
>Frequency_1_QualityScore_FFHHHFHIIJGHJHIIHIJJJJJJJJIIIIIJIJFFHIJIJJIHGHHEHEHFFFFDDDEECAEEEDDCDCCCCDCDDCDCDDABB059<4>CCC_Mismatch_1_Sense_+_Library_PoolC
GGCGGTGTTTATGATTCTGGGCTTCAGATCACTGAAGTTGCTGTAGGTGATTGTGATCCATCATGTGATGACAGTGGATGGGCCGACTGAACAC
>Frequency_1_QualityScore_FFHHHGHFGIJEGFGIIIBCEGGGIIGEGIIGHHIJJJJIIGHHHFFFCEACCCEDDDDDDCCDCCDCEABCCDD:@CCCDDDDDDEDDAC?C@_Mismatch_1_Sense_+_Library_PoolC
GACACCGTCCAGACCATGGATTCAGGATAATGATGGGAAGCCCAATTCAGTAGGCGTATCAACTTTGTACGTAAGTTGGACATGATAACCACTT
>Frequency_1_QualityScore_FFFHHHHJGIJJJGIJJIJHJJJGIJJFIJJJIJJJEHIJJJJJJJJJIJJGIIIJJJJJJIIJGIIHHC=AHCFFFFDEDDDCDDDDED_Mismatch_0_Sense_+_Library_PoolC
AGTAGGCGTATCAACTTTGTACGTAAGTTGGACATGATAACCACTTTTTATAGTTGAAAATAAATAAAAGTGGATTAGTGGGATAAATAA
>Frequency_1_QualityScore_FFAAHHDHIDGH?D?BFGHIGHGDEHIIGHIIEHG<=BCFHFCGHG@CHHAEHE=C7;?CDC>A6;AAC:@A;>>CCCCCC:@CCCC8A<AB@@_Mismatch_1_Sense_+_Library_PoolC
GAAAACAGGCGGTGTTTATGATTCTGGGCTTCAGATCACTGAAGTTGCTGTAGGTGATTGTGATCCATCATGTGATGACAGTGGATGGGCCGAC
>Frequency_1_QualityScore_FFHHHHHJJJIJJJJJJIJJJIJJJJJJJJJJIIJJJJJJJHIJJJJIJJJJJJJJJJHIIJHIHHHHHFFFFFFCEDEEEDDDDDDDBDEDFE_Mismatch_0_Sense_+_Library_PoolC
CAGACCATGGATTCAGGATAATGATGGGAAGCCCAATTCAGTAGGCGTATCAACTTTGTACGTAAGTTGGACATGATAACCACTTTTTATAGTT
>Frequency_1_QualityScore_FFHHHHHIIIJJJJJJJJJJIJGHIJFIJJIIJJJIJJJGIJJJJIJJJJJIGGIJIJJJHGGHIGIHCAEEE;BEFFFCEAEEBBCCD_Mismatch_0_Sense_+_Library_PoolC
TTCAGTAGGCGTATCAACTTTGTACGTAAGTTGGACATGATAACCACTTTTTATAGTTGAAAATAAATAAAAGTGGATTAGTGGGATAA
>Frequency_1_QualityScore_FFF?HDHHIIJIGIIJJGGIJJJJJJJBGHIJJIGGGIIHJJIJIJEIJIIIHHHHHFFFFCDCBCCDC@DDDDDDBBDDDDDDDDDCEEDCCD_Mismatch_0_Sense_+_Library_PoolC
ATGGGCCGACTGAACACTCATACACCGTCCAGACCATGGATTCAGGATAATGATGGGAAGCCCAATTCAGTAGGCGTATCAACTTTGTACGTAA
>Frequency_1_QualityScore_FFHHHHHJJJJJJJIJJJJGJJFIJ7BAHIIJJJJJJJJJJIHHHHHFFFFFFECEEEEDDDDDDDD@CCDDDDDDEEDDDDDDDDDCDDEDDC_Mismatch_1_Sense_+_Library_PoolC
TTCCCTCCGACTGGAAAACAGGCGGTGTTTATGATTCTGGGCTTCAGATCACTGAAGTTGCTGTAGGTGATTGTGATCCATCATGTGATGACAG
>Frequency_1_QualityScore_FFHHHHHJJIIJJJJJJJJJJJJIJJ?FGHJIJJIJIJIJJJIJJHGGHHHFFFFEEECCEEEDCDDD;;?ADDDDDDECDDDDDDDDDEDDDD_Mismatch_0_Sense_+_Library_PoolC
CTTCCCTCCGACTGGAAAACAGGCGGTGTTTATGATTCTGGGCTTCAGATCACTGAAGTTGCTGTGGGTGATTGTGATCCATCATGTGATGACA
>Frequency_1_QualityScore_FFHHHFHJJIIIJJGIIIJIJJJIJIIIIIIJJIIJJIEGIJJIIHIJHHIJIAFHIIIIIIIGHHHHHEFFDFDDDEECCCCDDDDCD_Mismatch_0_Sense_+_Library_PoolC
CAGGATAATGATGGGAAGCCCAATTCAGTAGGCGTATCAACTTTGTACGTAAGTTGGACATGATAACCACTTTTTATAGTTGAAAATAA
>Frequency_1_QualityScore_BDFDFDDEFIFGEHII9FCBFG0?<@C;;A;AD@AA>?@<BBA@@:A@ABBA>@BBB@BA::A@:@:AAABBADDB<BB:@B>ADDBD>:>@BB_Mismatch_2_Sense_+_Library_PoolC
CCTCCGACTGGAAAACAGGCGGGGTTTATGATTCTGGGCTTCAGATCACTGAAGTTGCTGTAGGTGATTGTGATCCATCATGTGATGACAGTGG
>Frequency_1_QualityScore_D?DDFH1@DHIGIEGGDHIEHHI>EHIGGHGD?FHHCFHIIIFGDEGD3=A@CCCC@ABDC>:<(9?CCCC@CCCCC>>>4:@>::@A?><B?@_Mismatch_0_Sense_+_Library_PoolC
GTTGTGGGCTAGAAATTCTGTGCTTCCCTCCGACTGGAAAACAGGCGGTGTTTATGATTCTGGGCTTCAGATCACTGAAGTTGCTGTGGGTGAT
>Frequency_1_QualityScore_FFHHHHHJJJIJJJGIIIJJJJJJJJJJJJJJJJIJJJJJJHIJIJJIIIHIEHIHEHHGFFFFFFFEEEDDDDDDCDDCDDDCCCD@CC:A>C_Mismatch_2_Sense_+_Library_PoolC
GAAGTTGCTGTGGGTCATTGTGATCCATCATGTGATGACAGTGGATGGGCCGACTGAACACTCATACACCGTCCAGACCATGGATTCAGGTTAA
>Frequency_1_QualityScore_FFHHGHHJHIJJIHHJFHHIJJJJJJJ@GHIFHJIIHJJJJJFHIHJIHGHHFFFFFFEEEEEEEDDDDCDDDBBBBD>ACCCDDDDDD>@@BC_Mismatch_0_Sense_+_Library_PoolC
CAGTTTCGATTTGTGGTAATCAGCGGGTACGATGAGAAATGGTTGTGGGCTAGAAATTCTGTGCTTCCCTCCGACTGGAAAACAGGCGGTGTTT
>Frequency_1_QualityScore_FFHHHHHJHIJJJIJJJJJJIJJJIJJIIJJJJJJJJJJJJJJJGFHJJJJIJJJJJIHHHHHFFFFFFCDDEEDDFDDDDDDDDCCDCDDDDD_Mismatch_0_Sense_+_Library_PoolC
ATACACCGTCCAGACCATGGATTCAGGATAATGATGGGAAGCCCAATTCAGTAGGCGTATCAACTTTGTACGTAAGTTGGACATGATAACCACT
>Frequency_1_QualityScore_FFHHHHHJJJJJJEHHIJHIJIJJIJJJJJIJJJJJJJJIJJFCGFGIJJJHHHHBD?DFEEEEEEEDDCDDDDDEEDEDCDCDDDDD?BBDDB_Mismatch_0_Sense_+_Library_PoolC
GGAAAACAGGCGGTGTTTATGATTCTGGGCTTCAGATCACTGAAGTTGCTGTGGGTGATTGTGATCCATCATGTGATGACAGTGGATGGGCCGA
>Frequency_1_QualityScore_FFFHGHHJJJIHIJJJIIGIIJJJHGIJIJJJJJJJJJJJJJIIIJJJJIJJJJJJJJJIIJIHHHHHHDFFFFEECEDEEDDDDDDDDDCDDF_Mismatch_0_Sense_+_Library_PoolC
CCAGACCATGGATTCAGGATAATGATGGGAAGCCCAATTCAGTAGGCGTATCAACTTTGTACGTAAGTTGGACATGATAACCACTTTTTATAGT
>Frequency_1_QualityScore_DDHHHHHJHJJJJBHIHJJIJIJJJJHJIJJJJJJJJJJJJJJJJJIDHIIJJJJFHIJJJJJIJIJJIHGHHHEDFFFFFEFEEFEEEDBCCB_Mismatch_0_Sense_+_Library_PoolC
TAAGTTGGACATGATAACCACTTTTTATAGTTGAAAATAAATAAAAGTGGATTAGTGGGATAAATAAATAAAAGTGGATAATTTATTTTGGAGG
>Frequency_1_QualityScore_FFHHHHHJJJJJJHIIIGHIJIIJJIJJJJEIIIJJJJJJJJJJJGIJJJIIJJIJJJHGHGIH@EHEFCHHEHFFFFEEEEEDEEEDDDD@CD_Mismatch_1_Sense_+_Library_PoolC
CGTATCAACTTTGTACGTAAGTTGGACATGATAACCACTTTTTATATTTGAAAATAAATAAAAGTGGATTAGTGGGATAAATAAATAAAAGTGG
>Frequency_1_QualityScore_FFHHHHHJIJJJIJHIJJJJJJJJJIIJJJJJJIIJJJJJJJFHIIJJJJJJJJJJJHJIIJGHHHHHFFCFFFFECEEEEDDDDDDDDD_Mismatch_0_Sense_+_Library_PoolC
CAATTCAGTAGGCGTATCAACTTTGTACGTAAGTTGGACATGATAACCACTTTTTATAGTTGAAAATAAATAAAAGTGGATTAGTGGGAT
>Frequency_1_QualityScore_FFHHHHHJJJJJJJJJJJJJJJJJJJIJJJJJJJJJGHIJJJJJJJJIJJJJJJJJJJJJJGIIIIIJHHFHGF?CDBDDDACDDDDDDD@A@<_Mismatch_0_Sense_+_Library_PoolC
TGATTCTGGGCTTCAGATCACTGAAGTTGCTGTGGGTGATTGTGATCCATCATGTGATGACAGTGGATGGGCCGACTGAACACTCATACACCGT
>Frequency_1_QualityScore_FFHHHHHJJIJJIJJJJJJJJJGIIJHIJJGIIJJJJJJJJJJJJJJJJJJJJJJJIJJIJJJJIIJJIGHHGCEHFFFFFCEEDD_Mismatch_1_Sense_+_Library_PoolC
TTCAGTAGGCGTATCAACTTTGTACGTAAGTTGGACATGATAATCACTTTTTATAGTTGAAAATAAATAAAAGTGGATTAGTGGGA
>Frequency_1_QualityScore_FFHHHHHJJIJHJJJJJDHIICGHIJJIIJJIIIJJJJJHIIHIHIIJIJIGGGGIJIGHHHFEFFEEEEEEDDDDDBABDDDC?ACCDD@CCC_Mismatch_1_Sense_+_Library_PoolC
GATCACTGAAGTTGCTGTAGGTGATTGTGATCCATCATGTGATGACAGTGGATGGGCCGACTGAACACTCATACACCGTCCAGACCATGGATTC
>Frequency_1_QualityScore_FFHHHHHIJIJJIJJIJJIGIGIJJHIJGJJJJJJJJIJJJJHHFHHHFFEFFFDEEDBDDDDCDDCDDCCDDDBDDDEDDDDDDDEEDDDDDD_Mismatch_0_Sense_+_Library_PoolC
GGGCCGACTGAACACTCATACACCGTCCAGACCATGGATTCAGGATAATGATGGGAAGCCCAATTCAGTAGGCGTATCAACTTTGTACGTAAGT
>Frequency_1_QualityScore_FFHHHHHJHIJJHIJJJJJJJJJJJGIIJJJJJJJJJJJJJJJJJGHIIIHIJIJJJJHBFHFIIIH@GHIJGGHHHHFFFFEECE@CEEDEDD_Mismatch_0_Sense_+_Library_PoolC
CAACTTTGTACGTAAGTTGGACATGATAACCACTTTTTATAGTTGAAAATAAATAAAAGTGGATTAGTGGGATAAATAAATAAAAGTGGATAAT
>Frequency_1_QualityScore_FFHHHHHJJJJJJJJJJJJJJJJJJIJIIJJJJIJJJJJJJJJJIJIJIIIJHHIJIIIJJGIJIJHHGCHFFFFFFDEEEEEEDDDD_Mismatch_1_Sense_+_Library_PoolC
AGGATAATGATGTGAAGCCCAATTCAGTAGGCGTATCAACTTTGTACGTAAGTTGGACATGATAACCACTTTTTATAGTTGAAAATAA
>Frequency_1_QualityScore_FFHHHHHIJJJJGIJJCGGIJIIJJIJJJJJJJJJJJJJJJJJIJJJJHIJGHIGHGGFHGEEBD?BDECCEBBBD?ACDDDCDDCCCDCCC:C_Mismatch_1_Sense_+_Library_PoolC
CTGAAGTTGCTGTGGGTGATTGTGATCCATCATGTGATGACAGTGGATGGGCCGACTGAACACTCATACACCGTCCAGACCATGGATTCAGGTT
>Frequency_1_QualityScore_FFFHHHHIDGHGIGIIICHHDHHIIEHHGGDGGJGHGGGDDGEGGIIIJHEHCEF@DBECCCCCEEACCAAAACCCD<B89AA??ADA@>>CAD_Mismatch_2_Sense_+_Library_PoolC
CCATCATGTGATGACAGTGGATGGGCCGACTGAACACTCATACACCGTCCAGACCATGGATTCAGGTTAATGAAGGGAAGCCCAATTCAGTAGG
>Frequency_1_QualityScore_DFDFHHDGEBGGHHIIGJFIBDGHDHEHGCHBHFGHHIEEHI;8.?@AGG@FGA=EEIJGBCHEDD=AA5;ACCAC>>C@CCACCDCAACD@?<_Mismatch_1_Sense_+_Library_PoolC
TGTAGGTGATTGTGATCCATCATGTGATGACAGTGGATGGGCCGACTGAACACTCATACACCGTCCAGACCATGGATTCAGGATAATGATGGGA
>Frequency_1_QualityScore_FBHABDHGIBHH1?CGGHGG?F<FH<GE9FHDFFBHDHBF=B=F8===CD=DHFHH?@CB>C>AA>C@A@AA5;ACCDCCC:>>C@C78219>5_Mismatch_0_Sense_+_Library_PoolC
GAAAACAGGCGGTGTTTATGATTCTGGGCTTCAGATCACTGAAGTTGCTGTGGGTGATTGTGATCCATCATGTGATGACAGTGGATGGGCCGAC
>Frequency_1_QualityScore_FFHHFHHJIGHIIJIJGIGJJJIIHIJJJJJJJJIIJJJJJJJJJIICGGIIIGFHGFFFEFFECDDDEC?ABDCDDCCDCCCDDDCDDDDDCC_Mismatch_1_Sense_+_Library_PoolC
ACCGTCCAGACCATGGATTCAGTATAATGATGGGAAGCCCAATTCAGTAGGCGTATCAACTTTGTACGTAAGTTGGACATGATAACCACTTTTT
>Frequency_1_QualityScore_FFHHHHGIIJJJIJJJIJIIIJIJIJJJJJJJJJJJJJJIJJJIIJJJJJJIIIIIJJJJJJHHHGHHFFDFFFFEEEEEEEDDDD@CDCDDCD_Mismatch_0_Sense_+_Library_PoolC
ATGGGAAGCCCAATTCAGTAGGCGTATCAACTTTGTACGTAAGTTGGACATGATAACCACTTTTTATAGTTGAAAATAAATAAAAGTGGATTAG
>Frequency_1_QualityScore_FFGHHHHBHIJJGICHGIJJJJIJJJIJJJJHIJIIJJGIJJIJJEGIIIIHGHHHFFFFEDDDDDDDDFEDDDD@DDDDDDDDDDDDEDCCDD_Mismatch_2_Sense_+_Library_PoolC
TGGGCCGACTGAACACTCATACACCGTCCAGACCATGGATTCAGGTTAATGAAGGGAAGCCCAATTCAGTAGGCGTATCAACTTTGTACGTAAG
>Frequency_1_QualityScore_DFHFHGHIJJJ?FHGDGIFIGGGHGIGGIIBEGGAFHHGGGIJGGIJIJJJGHFHFEFDDD@CCCDDDDBBBDBDDB?CDCDEDEDCACBDDCD_Mismatch_0_Sense_+_Library_PoolC
TAATCAGCGGGTACGATGAGAAATGGTTGTGGGCTAGAAATTCTGTGCTTCCCTCCGACTGGAAAACAGGCGGTGTTTATGATTCTGGGCTTCA
>Frequency_1_QualityScore_FFHHHGHJJJJJJIIIJJIJJIJJJJJIJJJJJJIJGIIIHIJJJIIIJEHGHJIHJJJJJIIJGHGHHHHFFFFEFEEECEEACDDDDDDCCD_Mismatch_0_Sense_+_Library_PoolC
GGAAGCCCAATTCAGTAGGCGTATCAACTTTGTACGTAAGTTGGACATGATAACCACTTTTTATAGTTGAAAATAAATAAAAGTGGATTAGTGG
>Frequency_1_QualityScore_FFHHHHHJJJIFHIIIJJJJJJJJJIIIJJIJJIJJJJJJJIJJJJIJJIIGGIIJIJJIHHEFDFFFFDEEEDDACDDBCDCDCDDDDADCDD_Mismatch_0_Sense_+_Library_PoolC
CTCATACACCGTCCAGACCATGGATTCAGGATAATGATGGGAAGCCCAATTCAGTAGGCGTATCAACTTTGTACGTAAGTTGGACATGATAACC
>Frequency_1_QualityScore_FFHHHHHJJJJJJJJJIJJJJJJJIJIJJJJJJJJJJJJJJJJIJJJIIIIIHJJIIJJJEGIIHHHHHDFFFFFAEEEECEDDDDD_Mismatch_0_Sense_+_Library_PoolC
GGATAATGATGGGAAGCCCAATTCAGTAGGCGTATCAACTTTGTACGTAAGTTGGACATGATAACCACTTTTTATAGTTGAAAATAA
>Frequency_1_QualityScore_FFHGHHHJJJJJJEGHHJGIJIJJIJJJJJJJJJJHJJJJJJIHIHIJJJJHFHH?CEFFFFFFFEEEECEDDEDCDDDDDDCDDCDDDDDDD<_Mismatch_1_Sense_+_Library_PoolC
GGAAAACAGGCGGTGTTTATGATTCTGGGCTTCAGATCACTGAAGTTGCTGTAGGTGATTGTGATCCATCATGTGATGACAGTGGATGGGCCGA
>Frequency_1_QualityScore_ADB?FDDHGGG:AEGG@EDAEAE??EH9?BCGHBB?FD:@ABGH=F@DFGGACBD\3>@CCCAA;@@>A@CBCBCAC>:CCC>>:@AC>:@>CC_Mismatch_1_Sense_+_Library_PoolC
GGAAATGGTTGTGGGCTAGAAATTCTGTGCTTCCCTCCGACTGGAAAACAGGCGGTGTTTATGATTCTGGGCTTCAGATCACTGAAGTTGCTGT
>Frequency_1_QualityScore_FFHHFHHJIIJGGGJJIIJIJJJJJIJJJIJJJIJIIIJJJJIJJGJIJJJJIJIJHJJJEHIHEHHHFDDFFFFEDEEEDDDDDDEDDD_Mismatch_0_Sense_+_Library_PoolC
ATGGATTCAGGATAATGATGGGAAGCCCAATTCAGTAGGCGTATCAACTTTGTACGTAAGTTGGACATGATAACCACTTTTTATAGTTGA
>Frequency_1_QualityScore_FFHHHHHJJJJHIJICGFHIJJJJJJJJJJJJJIJJJJJIIIGIJJJJHIIJJIIJJJJJGHHHHHFFFFFDDDDDCCDDDDDDCDDDDDC>A@_Mismatch_1_Sense_+_Library_PoolC
TGAAGTTGCTGTAGGTGATTGTGATCCATCATGTGATGACAGTGGATGGGCCGACTGAACACTCATACACCGTCCAGACCATGGATTCAGGATA
>Frequency_2_QualityScore_EFFHHGGIJJJJEHEIHIIIJIIHIJIJJIDHIFGIHIJGIEFHIIIJJIIJIGIIIIJIAEHIIHIIIIHGGGFGECEEC_Mismatch_0_Sense_+_Library_PoolC
TAACCACTTTTTATAGTTGAAAATAAATAAAAGTGGATTAGTGGGATAAATAAATAAAAGTGGATAATTTATTTTGGAGGA
>Frequency_1_QualityScore_DDDAFDHG@DDF9EEECC?<4BBF0?FFEEHI?E>FG3=@ECGG=DEE=>EH>CDECCC>@?B?C>C@;>@CA@;@?@CCCCCCC>@@8?@28@_Mismatch_1_Sense_+_Library_PoolC
GGGCCGACTGAACACTCATACACCGTCCAGACCATGGATTCAGGTTAATGAAGGGAAGCCCAATTCAGTAGGCGTATCAACTTTGTACGTAAGC
>Frequency_1_QualityScore_DFDFHHHIJJEGJIEHHEDGH:CFGHIHG:DGIJFCHEIIGHIJEGIHBFI@HCGIJJJIJJJJH>EHB_Mismatch_0_Sense_+_Library_PoolC
ATAGTTGAAAATAAATAAAAGTGGATTAGTGGGATAAATAAATAAAAGTGGATAATTTATTTTGGAGGA
>Frequency_1_QualityScore_FFGFHHHGGJIIJJGGFEHGGGGGIFCHIEGCHJJJJJJJIBGIFIIAHIJIJJGIIJIIJJEHGE??BCEFFCEEEEDEDDDCCCDDDDEDDC_Mismatch_2_Sense_+_Library_PoolC
CAGACCATGGATTCAGGTTAATGAAGGGAAGCCCAATTCAGTAGGCGTATCAACTTTGTACGTAAGTTGGACATGATAATCACTTTTTATAGTT
>Frequency_1_QualityScore_FDFHFDBGBFFE3CF>HBDGHIIJJIJIJFHEDECHFHGBHGIJHIJJJJJEG?DGG_Mismatch_0_Sense_+_Library_PoolC
AAATAAAAGTGGATTAGTGGGATAAATAAATAAAAGTGGATAATTTATTTTGGAGCA
>Frequency_1_QualityScore_EFHGHHHJIIGIIIJJGHIJJFCHDHHIJJGGIIGIJJJIGGH?DF@GHIJGGHGHIJJIJIIGIIIIJD=CEGGHHGFHFEDCBBBCDCB_Mismatch_1_Sense_+_Library_PoolC
TTGGACATGATAATCACTTTTTATAGTTGAAAATAAATAAAAGTGGATTAGTGGGATAAATAAATAAAAGTGGATAAATTTTTTTGGAGCA
>Frequency_1_QualityScore_FFHHHFHFGGHHIJJGGHGIIFEGIJFGHCEHFGBFCHGIJIJJGGHGIFHAF=BFHIIIIJIJJJFFDDDCDD_Mismatch_0_Sense_+_Library_PoolC
TTTTTATAGTTGAAAATAAATAAAAGTGGATTAGTGGGATAAATAAATAAAAGTGGATAAATTTTTTTGGAGCA
>Frequency_1_QualityScore_FFHFHHHIJIJJBIHHDGHJJIIJJGHGIHIJJIJIJJJIIIHIJJBBFHHIJJFFGIEGIJGJJIIIJGHEH=?AEDFCFDFFEDEEED:=BB_Mismatch_0_Sense_+_Library_PoolC
AAGTTGGACATGATAACCACTTTTTATAGTTGAAAATAAATAAAAGTGGATTAGTGGGATAAATAAATAAAAGTGGATAATTTATTTTGGAGGA
>Frequency_1_QualityScore_BDFFHHDIGIIA9C>H+CH<FEEHEG9939CE?F1C@FHGE9????FG9*??B*/98BFHGCC@@@AC>A@EGF_Mismatch_1_Sense_+_Library_PoolC
TTTTTATATTTGAAAATAAATAAAAGTGGATTAGTGGGATAAATAAATAAAAGTGGATAATTTATTTTGGAGGA
>Frequency_1_QualityScore_DBFHFFHCFGAHIIJIJI?F@??FFHCFGGFHIIIIIIIHIIJIGBFGEGGIDIIJJJHFB>;ACB:_Mismatch_0_Sense_+_Library_PoolC
GTTGAAAATAAATAAAAGTGGATTAGTGGGATAAATAAATAAAAGTGGATAAATTTTTTTGGAGCGA
>Frequency_1_QualityScore_FFHHHHHJJIGAFHIHHJIHHHGHIHIJJJIIIHIJJJDHIJJJGHIIIHIJJHJIAFB_Mismatch_0_Sense_+_Library_PoolC
ATAAATAAAAGTGGATTAGTGGGATAAATAAATAAAAGTGGATAATTTATTTTGGAGGA
>Frequency_1_QualityScore_FFHHHHHJJJGGHJJJJJJJJIJJJJJIJIIEGHDGHGHHHJJIJJJJJJJJJJJIIHCFHIJJIJJJJEHIJJGFHHF_Mismatch_0_Sense_+_Library_PoolC
ACCACTTTTTATAGTTGAAAATAAATAAAAGTGGATTAGTGGGATAAATAAATAAAAGTGGATAATTTATTTTGGAGGA
>Frequency_1_QualityScore_FFHHGHHJJIHHIEIBHIEHIJFHIIGHJFHIIIJHHHJJGIJJJJIGIJJHIEHIIGHFBDFEEEEEDCCEDFEEDDDDDDCCDDDCDEDDDD_Mismatch_2_Sense_+_Library_PoolC
TCATACACCGTCCAGACCATGGATTCAGGTTAATGAAGGGAAGCCCAATTCAGTAGGCGTATCAACTTTGTACTTAAGTTGGACATGATAATCA
>Frequency_1_QualityScore_FFGHHHHIJJJJHIJJJJJJJJJJJIJIJIJJJJJJJJJJJJJJJJGHIIIJJJFGGJIJJJJIEHIJJJGIIEHHHHHFFFFFFEDDDDDDDB_Mismatch_1_Sense_+_Library_PoolC
AAGTTGGACATGATAATCACTTTTTATAGTTGAAAATAAATAAAAGTGGATTAGTGGGATAAATAAATAAAAGTGGATAAATTTTTTTGGAGCA
>Frequency_1_QualityScore_FFHHGHHJIIJJJJIJJJJJIJJJJHHIIIIJJFHHGJIJJJJJJIIIGHHHFGIIIJJJJJJJJJHHFFDED_Mismatch_0_Sense_+_Library_PoolC
TTTTATAGTTGAAAATAAATAAAAGTGGATTAGTGGGATAAATAAATAAAAGTGGATAAATTTTTTTGGAGCA
