# Supplementary material for: Differential Gene Expression Reveals Candidate Genes for Drought Stress Response in Abies alba (Pinaceae)
Source: PLoS One. 2015 Apr 29;10(4):e0124564. doi: 10.1371/journal.pone.0124564 (PMC4414588; doi:10.1371/journal.pone.0124564)
Supplement: S2 File — (GZ) [file pone.0124564.s002.gz › comp20116_c0_seq3.fa]

>comp20116_c0_seq3 len=693 path=[515:0-298 2234:299-307 2243:308-319 2255:320-320 1606:321-348 864:349-385 2279:386-397 913:398-410 926:411-415 931:416-477 2314:478-478 1657:479-496 1445:497-497 314:498-500 317:501-506 2334:507-524 341:525-552 369:553-572 389:573-584 401:585-645 462:646-651 468:652-692] : sp|Q9ZSK5|ZOG_PHALU Zeatin O-glucosyltransferase OS=Phaseolus lunatus GN=ZOG1 PE=2 SV=1 e-value: 7e-25 blast score:  110
TGATAATCCGAGGTTGGGCGCCTCAGCTGCTCATACTCTCTCACCCTTCCACCGGAGGATTTCTCTCGCACTGTGGCTGGAATTCCACAGTAGAAAGCATCAGCCAGGGCGTTCCAATCTTGGCATGGCCCATCAGAGGAGATCAACATTTCAATGCCAAAGTTCTCGTCAAAGACCTCCAGATTGCTGCCATGATTAACAGGCCAACACAGGATGAGATGGTGAACAGCAAGGAAATTAGCAATGGAGTGAAGCTGCTGATGGAAAGCGAGCATGGAGTCCATTTAAGAGAAAGAGCAATCTCTCTCAAACTCGAGTTCCGGTCTACCTACCTCTCATTGTCCCAAGTAGTGTTAGATACTTTTCTTGATCACATTTTATCGAAGCAATCTTAAGTTGTCGAAATGGGTGTAAGTATAGGAGTTGAAGAATAAGGAGGTGGATGAGGAGGCCATTTATCAATCCTTTCCTAAAATTGCTATCTCATGCTTTTTTGTTTAATGTAAAGGTTTTGTGTTGTGGGACAGGCATCATAGCCCAAATGATTTTGTAATGAGGTTTTTCTTTCTAATTGGGATATGTAATGTTAATATCACTAAATATTTAATATTTAATGTGTAGTTCGTGGCTTTAAAGATTTTGTAACGAATAGTTATTGCAAATTGGTATATGTGGCTTTAAAGATTTTCTAAT

>Frequency_6_QualityScore_DEGFEEEHHIHHEHHGHEEHHGHHIIGHIHHGHHGHIIIGHIIIIHHFIHHIIEFGEHGHICEGFGGGFCDEEEEECBBCCCDDDDEDCCDEDD_Mismatch_1_Sense_+_Library_PoolT
TTAGTGTAAAGGTTTTGTGTTGTGGGACAGGCATCATAGCCCAAATGATTTTGTAATGAGGTTTTTCTTTCTAATTGGGATATGTAATGTTAAT
>Frequency_4_QualityScore_FFHHHHHJJJJJJJJJJJJHJIJJIJJJJJJJJJJIJJIIIJIIIIIIDGIIJHHIIJIJJIGFHGGFFCEEEEEEDDDCDDDDDEEDDDEDDD_Mismatch_1_Sense_+_Library_PoolT
ATCCTTTCCTAAAATTGCTATCTCATGCTTTTTTGTTTAATGTAAAGGTTTTGTGTTGTGGGACAGGCATCATAGCCCAAATGATTTTGTAACG
>Frequency_4_QualityScore_FFGHGHHJIIJIJIIIJHIIJJJJJJJJJJJIIIJJJJIJGHIJJJIIIIJIJIIIHIHDEGGGGFGGGDCDCEBDDDCCDCCCCDCDDDDDDD_Mismatch_0_Sense_+_Library_PoolT
GGATGAGGAGGCCATTTATCAATCCTTTCCTAAAATTGCTATCTCATGCTTTTTTGTTTAATGTAAAGGTTTTGTGTTGTGGGACAGGCATCAT
>Frequency_4_QualityScore_FFHHHHHJJJJJJJJJJJJIJJJJJJJJFIIIJJJIIJJJJJJJHIIIEGIHIIHIIEHIIIHIHHGFGECDEDCCCCDDDCDCDDDCBCDDCD_Mismatch_0_Sense_+_Library_PoolT
CATTTATCAATCCTTTCCTAAAATTGCTATCTCATGCTTTTTTGTTTAATGTAAAGGTTTTGTGTTGTGGGACAGGCATCATAGCCCAAATGAT
>Frequency_3_QualityScore_FFGHHHFFHJIIJIJJHIIIJJJJJGIIIIIIJJJJJJJHIIIIJIJJJIJJJJJJJJIIIIGGFFFFD?CCEEEEE@BCDDBDDDDACCCDBC_Mismatch_0_Sense_+_Library_PoolT
AAGGAGGTGGATGAGGAGGCCATTTATCAATCCTTTCCTAAAATTGCTATCTCATGCTTTTTTGTTTAATGTAAAGGTTTTGTGTTGTGGGACA
>Frequency_3_QualityScore_ECGHDGGHHIIIJHHJJJIIIJGHIGIHIIIJJJJJIHIIIIJJJFFHHIJIJIIJIIIHFDEFGEEEDDFEEDBCDDDBCCDDDDDBACCDCC_Mismatch_0_Sense_+_Library_PoolT
GAGGTGGATGAGGAGGCCATTTATCAATCCTTTCCTAAAATTGCTATCTCATGCTTTTTTGTTTAATGTAAAGGTTTTGTGTTGTGGGACAGGC
>Frequency_2_QualityScore_FFHGHHGIJJIIIIIIIGHIIJIFIJIIJIJIJIIJJIJIIJIIIGHHIIIIIIICGGIJGHGGHIHGFECEEEDDEEDDDDDCCCDBCCCCEE_Mismatch_0_Sense_+_Library_PoolT
TTTATCAATCCTTTCCTAAAATTGCTATCTCATGCTTTTTTGTTTAATGTAAAGGTTTTGTGTTGTGGGACAGGCATCATAGCCCAAATGATTT
>Frequency_2_QualityScore_FEHHHHGIJJIIIJJIIJJGIHIIIIJJJJJJJJIJIJIJJJIIJJJJJJJJJIIJJJGHHGEGEEEEFAEABDDEBDDDCCDCDDDDDDDDDC_Mismatch_0_Sense_+_Library_PoolT
GTGGATGAGGAGGCCATTTATCAATCCTTTCCTAAAATTGCTATCTCATGCTTTTTTGTTTAATGTAAAGGTTTTGTGTTGTGGGACAGGCATC
>Frequency_2_QualityScore_FFHHHHHJJIJJJJJIJJJJJJJIJIJJIJJIIJIIIJIIJJIJCFIIJIIIIIIIIIIIIHGHGGFFDDEEEECCDDDCDEEDDDEEDCCDD;_Mismatch_1_Sense_+_Library_PoolT
TTTCCTAAAATTGCTATCTCATGCTTTTTTGTTTAATGTAAAGGTTTTGTGTTGTGGGACAGGCATCATAGCCCAAATGATTTTGTAACGAGGT
>Frequency_1_QualityScore_FFHHHHHJJJJJJJJJJIJJIIIJGIJJJJFHIJJIIIIJIJJJJIJIIJJJJJIJJJJHHFHFFFFFFCEEEDEDDDD=ACDDDDDDDDEEEE_Mismatch_1_Sense_+_Library_PoolT
TATCTCATGCTTTTTTGTTTAATGTAAAGGTTTTGTGTTGTGGGACAGGCATCATAGCCCAAATGATTTTGTAACGAGGTTTTTCTTTCTAATT
>Frequency_1_QualityScore_FFHHHHHJJJJJJJIHIJGHIIGIJJIJDGIIJHIIIJIJJJJJJIJJIJJJIJIJHHHHFFFFFEFEEEEEEDDDD;ACDDDDDDDDCDEEDC_Mismatch_1_Sense_+_Library_PoolT
TCTCATGCTTTTTTGTTTAATGTAAAGGTTTTGTGTTGTGGGACAGGCATCATAGCCCAAATGATTTTGTAACGAGGTTTTTCTTTCTAATTGG
>Frequency_1_QualityScore_FFHHHHHJJJJJJJJJJJJJHIJGHIIGIIJJJHHIIJIIGIJIJIJIJJJJJJJJJHHHHHHFFFFEEEFEEEDEEDDBDD;BCDDDDDDDDD_Mismatch_1_Sense_+_Library_PoolT
TGCTATCTCATGCTTTTTTGTTTAATGTAAAGGTTTTGTGTTGTGGGACAGGCATCATAGCCCAAATGATTTTGTAACGAGGTTTTTCTTTCTA
>Frequency_1_QualityScore_FFHHHHHGGGIJJJJJJJIIIJIHIJICGEGHFHHJGDHDHIIJJJGIIGJJHGHHGFFFDFDDACDED@CCDDEEDDB@B;?C@BDDDDDDAC_Mismatch_1_Sense_+_Library_PoolT
GCTATCTCATGCTTTTTTGTTTAATGTAAAGGTTTTGTGTTGTGGGACAGGCATCATAGCCCAAATGATTTTGTAACGAGGTTTTTCTTTCTAA
>Frequency_1_QualityScore_FFHHHHHGHJJGHIGIGIGGJJGIIJIEIIIJFGIEIJJGIIIJJIIEHGGIJJIJIIHEHEAEHHFFFFDCCAC@CB?@B@DBDBDDDDDCCD_Mismatch_0_Sense_+_Library_PoolT
GATGAGGAGGCCATTTATCAATCCTTTCCTAAAATTGCTATCTCATGCTTTTTTGTTTAATGTAAAGGTTTTGTGTTGTGGGACAGGCATCATA
>Frequency_1_QualityScore_FFHHHHHIJJJJJJJJJJJIJJFGGIIHIJJJJJJJJJFHIHIIJGIJHHIFHIJIGIHHIIJHHGHFFFDDEEEDDDDDDDDDDDDDEEDDDE_Mismatch_0_Sense_+_Library_PoolT
TCAATCCTTTCCTAAAATTGCTATCTCATGCTTTTTTGTTTAATGTAAAGGTTTTGTGTTGTGGGACAGGCATCATAGCCCAAATGATTTTGTA
>Frequency_1_QualityScore_FFHHHHHEGIIIJIJJEIJJJJJJJJIJJJJJJJJJJJJJJJJJJJJJJJJJJJJJJJJHHHFDECEEDCCDEEFDD@CDDDDDCDBCDDDDDD_Mismatch_1_Sense_+_Library_PoolT
AAGGAGGTGGATGAGGAGGCCATTTATCAATCCTTTCCTAAAATTGCTATCTCATGCTTTTTTGTTTAATGTAAAGGTTTTGTGTTGTGGGAAA
>Frequency_1_QualityScore_FFHHHHHJJJJJJJJJJJJJJIJJJJJFHIIJJJJJJJJJJJJGIIGHHIGGIIII=FHIJCGDEHHFEBEEFDDDDCDDDDDDDDDDDDDCCE_Mismatch_0_Sense_+_Library_PoolT
ATTTATCAATCCTTTCCTAAAATTGCTATCTCATGCTTTTTTGTTTAATGTAAAGGTTTTGTGTTGTGGGACAGGCATCATAGCCCAAATGATT
>Frequency_1_QualityScore_FFHHHHFHIJJJJJJJJJJJJJHIJGIJJIJJJIJGHIJJHIIIJIJJJJJJIJJJHHHHHHFFFFDEEEDEFEDDDEEDDDDDBDDDBCDDDD_Mismatch_2_Sense_+_Library_PoolT
TTTGCTATCTCATGCTTTTTTGTTTAATGTAAAGGTTTTGTGTTGTGGGACAGGCATCATAGCCCAAATGATTTTGTAACGAGGTTTTTCTTTC
>Frequency_1_QualityScore_FFHHFHHJGDFHGGGHJJJJIIJJJIIGGIGCGGEH:BFHHGIHJIJIJIHIJIJGHGHGGGEHHCEECBDFCFDEDDBDBBBBBDDDDDDDCC_Mismatch_0_Sense_+_Library_PoolT
GAGGAGGCCATTTATCAATCCTTTCCTAAAATTGCTATCTCATGCTTTTTTGTTTAATGTAAAGGTTTTGTGTTGTGGGACAGGCATCATAGCC
>Frequency_1_QualityScore_FFHGGHHJIJJIIIIHJJJJJJJIJJJJJIIGGGHIIJJIJJJIJIIJJJIJJIEHJHIEHGICHFFGB@CFCCDDDDBBBBDDDDDDDDCDDB_Mismatch_0_Sense_+_Library_PoolT
GGAGGCCATTTATCAATCCTTTCCTAAAATTGCTATCTCATGCTTTTTTGTTTAATGTAAAGGTTTTGTGTTGTGGGACAGGCATCATAGCCCA
>Frequency_1_QualityScore_FFHHHHHJJJJJJJJJJJJIJJJJFFHIJJJJJJJIJJJJIIIIIJJJIIJHIFHIIJHHHIIGICHGFDFFDDEEDDDDDDDDDDDDDDFEDD_Mismatch_0_Sense_+_Library_PoolT
TATCAATCCTTTCCTAAAATTGCTATCTCATGCTTTTTTGTTTAATGTAAAGGTTTTGTGTTGTGGGACAGGCATCATAGCCCAAATGATTTTG
>Frequency_1_QualityScore_FFHHHFHHIJJGGHIIFIHJIIJIJJIJJJIJIJJIGHIIIIJIJDGHGGHIIJIJJJGGFHHDFEFDEAEEECEBABCD@CFEDDDEEDD?BD_Mismatch_1_Sense_+_Library_PoolT
CTTTCCTAAAATTGCTATCTCATGCTTTTTTGTTTAATGTAAAGGTTTTGTGTTGTGGGACAGGCATCATAGCCCAAATGATTTTGTAACGAGG
>Frequency_1_QualityScore_FFHFHHFHIGGIGIJGHJJJHHIJIJIJJJJJJJJJJJJGIIIJJJJGIJJJIJJIJJJJJHHEHFEDC@DFDEEEAEDDDDDDDDDDDDDDDD_Mismatch_0_Sense_+_Library_PoolT
AGGAGGTGGATGAGGAGGCCATTTATCAATCCTTTCCTAAAATTGCTATCTCATGCTTTTTTGTTTAATGTAAAGGTTTTGTGTTGTGGGACAG
>Frequency_1_QualityScore_FFHHHHHJFGIIJJJJJJJJJJJJIJJIJJJJJJJJJDGIJJJJIJJIJJJJIJHHHHFFFFFFEEEDDBCDDDFEDDDEEDDBDD>BDDDDDD_Mismatch_1_Sense_+_Library_PoolT
AAATTGCTATCTCATGCTTTTTTGTTTAATGTAAAGGTTTTGTGTTGTGGGACAGGCATCATAGCCCAAATGATTTTGTAACGAGGTTTTTCTT
>Frequency_1_QualityScore_FFHHHHHJGIJJJIJJJJJIJGJIIJJGIJJIIJHIJJJIFCHIJBFFHIGIDIGGIIJHHHHHFFFFF?A_Mismatch_0_Sense_+_Library_PoolT
CTAAAATTGCTATCTCATGCTTTTTTGTTTAATGTAAAGGTTTTGTGTTGTGGGACAGGCATCATAGCCCA
>Frequency_1_QualityScore_FFFHHHHIGFGHIJJIIGIJJJJIIFFHGGIIGIJIJJGHIJJIHJIJEGIIIICGAGGEGCEIEEEHHDEFFCDDEDDDCDACDDDCCCDDDC_Mismatch_0_Sense_+_Library_PoolT
TTATCAATCCTTTCCTAAAATTGCTATCTCATGCTTTTTTGTTTAATGTAAAGGTTTTGTGTTGTGGGACAGGCATCATAGCCCAAATGATTTT
>Frequency_1_QualityScore_DDDHHHFGBFGGHEGEFHGBFFHIJH:CDCDDGDFD9?DGGIE=FC=7=FGDG@CDGAEEC3??@CBDEACA;/8\5>??CCA>CC_Mismatch_1_Sense_+_Library_PoolT
TCATGCTTTTTTGTTTAATGTAAAGGTTTTGTGTTGTGGGACAGGCATCATAGCCCAAATGATTTTGTAACGAGGTTTTTCTTTCT
>Frequency_1_QualityScore_FFHHHHHJJJJJJJJJJJJJJJJJJJJHIJIIIJIJJJIJGHIJJGHFHIHIJJJJJIIHHGHHFFFFF@CCEEEDDEEDDDEEDDBDD??CDB_Mismatch_1_Sense_+_Library_PoolT
CTAAAATTGCTATCTCATGCTTTTTTGTTTAATGTAAAGGTTTTGTGTTGTGGGACAGGCATCATAGCCCAAATGATTTTGTAACGAGGTTTTT
>Frequency_1_QualityScore_FFHGHHHJJJIJHIHJJJJJJJJJJJJJIJIGHIJIJIIJJDFHJJJIHIIIJJIIIJJGHHGHFFFFFFCDDDDDDDFDCDBDEDDBDD5<CD_Mismatch_1_Sense_+_Library_PoolT
CCTAAAATTGCTATCTCATGCTTTTTTGTTTAATGTAAAGGTTTTGTGTTGTGGGACAGGCATCATAGCCCAAATGATTTTGTAACGAGGTTTT
>Frequency_1_QualityScore_FFHHHHHJJJIJIJJJJJJJJJGHIJFGIJIIJJJJFHIIJHIJJJJIJJJIJJJJJJHHHHHHFFFFECCEEFEDCDEEDDBDB=BDDDDDDD_Mismatch_1_Sense_+_Library_PoolT
AATTGCTATCTCATGCTTTTTTGTTTAATGTAAAGGTTTTGTGTTGTGGGACAGGCATCATAGCCCAAATGATTTTGTAACGAGGTTTTTCTTT
>Frequency_1_QualityScore_FDHHHHGJIIJJJJIIAG@FHDGIFFGIIJGIEIGIICHHFGHAFGHIEGHIBFHGIICGHHHHCBED>ABCD?CCACCD<3>?<ACC@CA>@A_Mismatch_1_Sense_+_Library_PoolT
GATCAATCCTTTCCTAAAATTGCTATCTCATGCTTTTTTGTTTAATGTAAAGGTTTTGTGTTGTGGGACAGGCATCATAGCCCAAATGATTTTG
>Frequency_1_QualityScore_FFHHHHHJJJJJJJJJJJJJJJJJJJJJJJJJJJJJJJJJJJJJIIJIJJJJJFHIJJIJJJHHHHFFFCDDDDDDDDDEDEDDDDDDDDFEDD_Mismatch_1_Sense_+_Library_PoolT
TATCAATCCTTTCCTAAAATTGCTATCTCATGCTTTTTTGTTTAATGTAAAGGTTTTGTGTTGTGGGACAGGCATCATATCCCAAATGATTTTG
>Frequency_1_QualityScore_DDFHHGFHEFHIIIGIGGHCHIIIIFBEGHGIIGGHCFGIFFHEFGCFGIIGHHHHHFFFCED@?@DDDDDCCDCC?B@CDACDEDDBDE>@BD_Mismatch_1_Sense_+_Library_PoolT
CCTTTCCTAAAATTGCTATCTCATGCTTTTTTGTTTAATGTAAAGGTTTTGTGTTGTGGGACAGGCATCATAGCCCAAATGATTTTGTAACGAG
>Frequency_1_QualityScore_DFHHHHHJJJJJJJHJGHJJJJJIJJJJJJJJJHEHIIIJIGIFHJJJHHIJJGIJJJJJJGGHHFFFFFCEECDDDDDDEEDDDDEDD<@D9?_Mismatch_1_Sense_+_Library_PoolT
TTCCTAAAATTGCTATCTCATGCTTTTTTGTTTAATGTAAAGGTTTTGTGTTGTGGGACAGGCATCATAGCCCAAATGATTTTGTAACGAGGTT
>Frequency_1_QualityScore_FFHHHHHJJJJJIJJJJJJJJJJJJJJJIJJJJJJJJIIJJIJJJIIGHIJJIIIJJIJJJIHHGHFFFDFDEEEEEDDDDDCDFEDDDEEDDD_Mismatch_1_Sense_+_Library_PoolT
TCCTTTCCTAAAATTGCTATCTCATGCTTTTTTGTTTAATGTAAAGGTTTTGTGTTGTGGGACAGGCATCATAGCCCAAATGATTTTGTAACGA
>Frequency_1_QualityScore_FFH<FFACG@FHGGICGHIJGHIIGGIG?G?GEGHGIGGCIGCHIGIGHICEHIJJJJGJIFEBCC@>AC@C;>CCCCCDDADCDDCDDDB@@B_Mismatch_1_Sense_+_Library_PoolT
AGGAGGTGGATGGGGAGGCCATTTATCAATCCTTTCCTAAAATTGCTATCTCATGCTTTTTTGTTTAATGTAAAGGTTTTGTGTTGTGGGACAG
>Frequency_1_QualityScore_FFHHHGHJJJJJJJJJJJJJIIIJGHIJIIJIIJHIIIJIIHIJIJJIGIJJJJJJJIHGGHHHFFFFFEDDEEEDEDDDBDDBDDDBDCDDDD_Mismatch_1_Sense_+_Library_PoolT
TTGCTATCTCATGCTTTTTTGTTTAATGTAAAGGTTTTGTGTTGTGGGACAGGCATCATAGCCCAAATGATTTTGTAACGAGGTTTTTCTTTCT
>Frequency_1_QualityScore_DDAFAD<AEBFF<<CCEFFFEB9C?C3CFGE?BCEFFCDBBBBF8CFDGB=C>8@8==7@>=D:(;AEBB@@;>B_Mismatch_2_Sense_+_Library_PoolT
TTAGTGTAAAGGTTTTGTGTTGTGGGACAGGCATCATAGCCCAAATGATTTTGTAATGAGGTTTTTCTTTCTAAA
>Frequency_1_QualityScore_FFHHHHHJJJJJJIJJJJJJJJJJJJJJJIJJJJIJIIJIIJDHIJJHIJIJIJJJIIJIHHHHFFFFFFEDDDDDDDDEEDDDEEDDDDD9AD_Mismatch_1_Sense_+_Library_PoolT
TCCTAAAATTGCTATCTCATGCTTTTTTGTTTAATGTAAAGGTTTTGTGTTGTGGGACAGGCATCATAGCCCAAATGATTTTGTAACGAGGTTT
>Frequency_1_QualityScore_DDFFF8BFAFFIFFI?FH@DHEEGFDFEFFFFFFDFFIIIFIIAFI@4BDFIFIFEFFIIEIFICEEECEDDBDACCC=58?B?BBBBBBBBBB_Mismatch_0_Sense_+_Library_PoolT
ATGAGGAGGCCATTTATCAATCCTTTCCTAAAATTGCTATCTCATGCTTTTTTGTTTAATGTAAAGGTTTTGTGTTGTGGGACAGGCATCATAG
>Frequency_3_QualityScore_AEHGGHHHIIIIGHIIHIIJIHGGHIHGHHHIGHFIIJIHHHIJIIIJFGIHIGFFGFGFFFFEFEEDCAC<?CCCCDDDDBCEEECCCDCBDD_Mismatch_0_Sense_+_Library_PoolT
GCTTTTTTGTTTAATGTAAAGGTTTTGTGTTGTGGGACAGGCATCATAGCCCAAATGATTTTGTAACGAGGTTTTTCTTTCTAATTGGGGATAT
>Frequency_2_QualityScore_EEGHFGFIFHFIIHIFIIIIIAAGIIFHHIIGIIIIIGIIJJIIIIIIJGIIIIHGGHGGEEBEEDCCC?5=A=AACCBCCCCCEBCACC>CCC_Mismatch_0_Sense_+_Library_PoolT
CTTTTTTGTTTAATGTAAAGGTTTTGTGTTGTGGGACAGGCATCATAGCCCAAATGATTTTGTAACGAGGTTTTTCTTTCTAATTGGGGATATG
>Frequency_2_QualityScore_FFHGHGGIIIHIIJIIIIIHIIIIEIIIIHIIJIIIJIJJHIIJJJJJIIIIIIIIIIIJHIGGGEBE?ACCCCCDDDDEDDEDCCCDDDDDDE_Mismatch_0_Sense_+_Library_PoolT
TTTTTGTTTAATGTAAAGGTTTTGTGTTGTGGGACAGGCATCATAGCCCAAATGATTTTGTAACGAGGTTTTTCTTTCTAATTGGGGATATGTG
>Frequency_2_QualityScore_FFHHGHHIIJJIIGIIIJFHIIIGIIJIIJJJJIIJJJJIJIIIIJJJIIIIJIIJJJIIIHAEFFFFFEEDEEEEEDDDCBDDDDEECCCCCE_Mismatch_0_Sense_+_Library_PoolT
TTTAATGTAAAGGTTTTGTGTTGTGGGACAGGCATCATAGCCCAAATGATTTTGTAACGAGGTTTTTCTTTCTAATTGGGGATATGTGAAGTTA
>Frequency_2_QualityScore_FFHHHHHJJJHJJIIIIHIJJIJGGIJJGIIIJIJJJJIIIJJJJJJJJJJJJJIHHHGGGFFFFEEEDBCC?ACBDCDDDDDDDEECCDDDCD_Mismatch_0_Sense_+_Library_PoolT
TGCTTTTTTGTTTAATGTAAAGGTTTTGTGTTGTGGGACAGGCATCATAGCCCAAATGATTTTGTAACGAGGTTTTTCTTTCTAATTGGGGATA
>Frequency_1_QualityScore_DDHHHHHGIJJEEGHHH<HHHJFHIIJHIIJGGIIIJJJJJIJJJIJIDIIIHHJIIIDHIJJFHFBBD?ACCECCCDD@CCC?BBBDDDEF@C_Mismatch_0_Sense_+_Library_PoolT
TTTGTTTAATGTAAAGGTTTTGTGTTGTGGGACAGGCATCATAGCCCAAATGATTTTGTAACGAGGTTTTTCTTTCTAATTGGGGATATGTGAA
>Frequency_1_QualityScore_DFHDHDHGHIIFIIHIIJIJEHDFGGHGIJJJIFIJFIIGIGGGGIBGG@HIJIHIIJHGGF?DCDDCC@CCCCCDDDDDDDDCCCCDC:@@AD_Mismatch_1_Sense_+_Library_PoolT
TTTAATGTAAAGGTTTTTTGTTGTGGGACAGGCATCATAGCCCAAATGATTTTGTAACGAGGTTTTTCTTTCTAATTGGGGATATGTGAAGTTA
>Frequency_1_QualityScore_DDFHFBHEHA<E>CHGHI@FAEGIDG?GFEHHIIEGH=??B@;8=GDFFD:7CEGCC>;CHHHCE>;?=A<6@BCB?CCCCCC@@@C>>1585<_Mismatch_0_Sense_+_Library_PoolT
TGCTTTTTTGTTTAATGTAAAGGTTTTGTGTTGTGGGACAGGCATCATAGCCCAAATGATTTTGTAACGAGGTTTTTCTTTCTAATTGGGGAAA
>Frequency_1_QualityScore_FFHHHHHIJIHJJJJJFHIJJEGHIJIJJJJJJJJIJJJJJJJJJJJJJJJJJJJJJIIJJIFHH?DFFBEEEEEEEDDEDDDDDBDDDDDEDD_Mismatch_0_Sense_+_Library_PoolT
TTGTTTAATGTAAAGGTTTTGTGTTGTGGGACAGGCATCATAGCCCAAATGATTTTGTAACGAGGTTTTTCTTTCTAATTGGGGATATGTGAAG
>Frequency_1_QualityScore_FFHHHHHJJJJJJJJIIJJJJJJJJEGIJJHIIJJIJIJJJJJJJJJJJJJJJIIJHHHHGFFFFFFEEEDBDD>BDDDDDDDDDACDEDDDBD_Mismatch_0_Sense_+_Library_PoolT
CATGCTTTTTTGTTTAATGTAAAGGTTTTGTGTTGTGGGACAGGCATCATAGCCCAAATGATTTTGTAACGAGGTTTTTCTTTCTAATTGGGGA
>Frequency_1_QualityScore_FFHHHHHIJJJJFHIJJHJJJJHIJJIJJJJJJJJJJJJJJJJJJJJJIJJJJIIJJJJJJCCEHHHFFFFFFFEEEEDDDDDDDFEEDDDEEE_Mismatch_1_Sense_+_Library_PoolT
TTAATGTAAGGGTTTTGTGTTGTGGGACAGGCATCATAGCCCAAATGATTTTGTAATGAGGTTTTTCTTTCTAATTGGGATATGTGAAGTTAAT
>Frequency_1_QualityScore_FFHHHHHJJJJJJJIIJJIIJJJJEHIJJIIIJJJJJJJJJIJJJJJJJJJIJIJHHHHHFFFFFEFECCDDD9ACBDDDDDDDDEEEDCDDDD_Mismatch_0_Sense_+_Library_PoolT
ATGCTTTTTTGTTTAATGTAAAGGTTTTGTGTTGTGGGACAGGCATCATAGCCCAAATGATTTTGTAACGAGGTTTTTCTTTCTAATTGGGGAT
>Frequency_1_QualityScore_FFGHDFFGGIDHIHGCFGICIGICEBHGHI>DEFI>GFHGEGFFGHGGGEEGIIIHHGEHGHIFHH@A;);@DDEC2;;;AA?@@?BD@?BBCA_Mismatch_0_Sense_+_Library_PoolC
GTGGATGAGGAGGCCATTTATCAATCCTTTCCTAAAATTGCTATCTCATGCTTTTTTGTTTAATGTAAAGGTTTTGTGTTGTGGGACAGGCATC
>Frequency_1_QualityScore_FFHGHHHJIHIIIJJJIIJJIJJJJIJJJJFGIIJHHHIJIIJIJJJJJJIJJJJJIJHEHHFFFFFFD@CEEEED@DD8?CDDDDDDDDACDE_Mismatch_1_Sense_+_Library_PoolC
TATCTCATGCTTTTTTGTTTAATGTAAAGGTTTTGTGTTGTGGGACAGGCATCATAGCCCAAATGATTTTGTAACGAGGTTTTTCTTTCTAATT
>Frequency_1_QualityScore_FDHGHHHJJIJJIIIJIJJGJJFIIIIHIJIIIJJIIIIJJIGHIHGIADH?BGIHHIJIJJJJGCEHFFFFEEEEECDDDDDDCCCDEEDCAD_Mismatch_0_Sense_+_Library_PoolC
TCAATCCTTTCCTAAAATTGCTATCTCATGCTTTTTTGTTTAATGTAAAGGTTTTGTGTTGTGGGACAGGCATCATAGCCCAAATGATTTTGTA
>Frequency_1_QualityScore_FFHHHHFJJJJJJIJJJJJJJJJJJJJJGHIEIIJIIJIIJDHIJJGGFGIHIJIJIJHHHHFFFFFFDEEDD?CDCDDEDDDDCCBBDD5?C@_Mismatch_1_Sense_+_Library_PoolC
CCTAAAATTGCTATCTCATGCTTTTTTGTTTAATGTAAAGGTTTTGTGTTGTGGGACAGGCATCATAGCCCAAATGATTTTGTAACGAGGTTTT
>Frequency_1_QualityScore_EFHHHHAGIJJJJJHIJGGGGHIIIIJBGIIJHIIJJIJIJJJJJJJJIJHHHHHHFFFFFEEEEEEEBCDDBDDD3?CBDDDCDDDEDEDDDD_Mismatch_2_Sense_+_Library_PoolC
CTCATGTTTTTTTGTTTAATGTAAAGGTTTTGTGTTGTGGGACAGGCATCATAGCCCAAATGATTTTGTAACGAGGTTTTTCTTTCTAATTGGG
>Frequency_1_QualityScore_DDHHDHFGGEGECEIHGEEHHEHIIGGFDGGB?FFGGIGIGGIEACG@FG>GID78@F;CH=@AEFHFF@CBBBDEECB=_Mismatch_0_Sense_+_Library_PoolC
TTAATGTAAAGGTTTTGTGTTGTGGGACAGGCATCATAGCCCAAATGATTTTGTAATGAGGTTTTTCTTTCTAATTGGGA
>Frequency_1_QualityScore_DDFFFADBGFEGC@@*:EGCEFGBDG:DGGFIA@6B@FC6;CFCCCD@C)7?AEE;?>3;BB>>@>=@@B89@<?A@BBBB@_Mismatch_2_Sense_+_Library_PoolC
TTTTTTTGTTTAATGTAAAGGTTTTGTGTTGTGGGACAGGCATCATAGCCCAAATGATTTTGTAACGAGGTTTTTCTTTCTA
>Frequency_1_QualityScore_FFHGHHHJJJJJJIIJJGHIIIJJJJIDHIJJIIIJJJJJJJIJJJJJJJJJJJJJJHHHGFEFFFFFECDEDDDD=ACBDDDDDDDDEEEDCD_Mismatch_1_Sense_+_Library_PoolC
CTCATGCTTTTTTGTTTAATGTAAAGGTTTTGTGTTGTGGGACAGGCATCATAGCCCAAATGATTTTGTAACGAGGTTTTTCTTTCTAATTGGG
>Frequency_1_QualityScore_FFHHHHHJJJJJJJJJJJJJIJJJJJJJJJJJJJJJIJJIJJJIJIJHJBFHJJGIHIJIJJJHGHFFFFEEEEDEDDDDDDDDCDFEDDDEED_Mismatch_1_Sense_+_Library_PoolC
AATCCTTTCCTAAAATTGCTATCTCATGCTTTTTTGTTTAATGTAAAGGTTTTGTGTTGTGGGACAGGCATCATAGCCCAAATGATTTTGTAAC
>Frequency_1_QualityScore_FFGHHHHJJ<CFIHIIJJJJJJJJFGIIHGIIIJFIJJFHIJJGGHIJIJJIGGJJJHHHFGFFFFDCDCACDDCEEDDDEEDDDDD<ACBDDD_Mismatch_1_Sense_+_Library_PoolC
AAAATTGCTATCTCATGCTTTTTTGTTTAATGTAAAGGTTTTGTGTTGTGGGACAGGCATCATAGCCCAAATGATTTTGTAACGAGGTTTTTCT
>Frequency_1_QualityScore_FFHHHHHJJJJJJHHHIIJJJIJHHIJJHJHIJIJJJJJJJJJJJJJJJJJJJHHHHFFFFFFFEEDEDBDD=ACDDDDDDDDCACDDDDDBBC_Mismatch_0_Sense_+_Library_PoolC
TGCTTTTTTGTTTAATGTAAAGGTTTTGTGTTGTGGGACAGGCATCATAGCCCAAATGATTTTGTAACGAGGTTTTTCTTTCTAATTGGGGATA
>Frequency_1_QualityScore_FFHHHHHJJJJIJJIIIJIJJJJIHIJJJHJJJJIJJJJJJJJJJJJHIJJJIIJIHHHFGHHFFFFFFDDDD@BDDDDDDDDDDDEDDCDDDD_Mismatch_0_Sense_+_Library_PoolC
ATGCTTTTTTGTTTAATGTAAAGGTTTTGTGTTGTGGGACAGGCATCATAGCCCAAATGATTTTGTAACGAGGTTTTTCTTTCTAATTGGGGAT
>Frequency_1_QualityScore_FFHHHHHJJHJJJJJHIJIJHIJJJIJJIJJJJJJJJJJJJIJJIJJJJJIJJJJJIIJIIIHH:@DFFCEEEEEADEEDDDDDDDDDDFDDDA_Mismatch_0_Sense_+_Library_PoolC
TGTTTAATGTAAAGGTTTTGTGTTGTGGGACAGGCATCATAGCCCAAATGATTTTGTAACGAGGTTTTTCTTTCTAATTGGGGATATGTGAAGT
