# Supplementary material for: Differential Gene Expression Reveals Candidate Genes for Drought Stress Response in Abies alba (Pinaceae)
Source: PLoS One. 2015 Apr 29;10(4):e0124564. doi: 10.1371/journal.pone.0124564 (PMC4414588; doi:10.1371/journal.pone.0124564)
Supplement: S2 File — (GZ) [file pone.0124564.s002.gz › comp19748_c0_seq1.fa]

>comp19748_c0_seq1 len=1197 path=[1:0-495 497:496-560 562:561-579 581:580-620 622:621-635 637:636-1196] : tr|B8LLH2|B8LLH2_PICSI Putative uncharacterized protein OS=Picea sitchensis PE=2 SV=1 e-value: 6e-29 blast score:  130
TTTTCAAGGAAGTGTGACCTTGTTCCTTTTCAGTTGGTTGAAAATAGTGCCATAGACTCTAAGCCGTCAACTGTTATTCCCAGGAAAGAGTCATCTGGAGATTTGCTGCTCCATCTTCCTCGCATTGCGTCTCTTCCTCAGTTTTTTATTCATGCGTCAGATGAGCTGGGTAAGAGGAATGATCCAACTGGCACAGTTGGAGGCACCTGATTGAGATGACAATTATTTCGGTGGGGTACCATGACTAGCTAACTTCAACCTATGACTGGAATGAGAAGCTTTATTGCTACTCGGATTCAAAGATTTGCAGGGTCCTAAATAATAGAGTTCCGAAGACTCATTTCAGTCGTGACCCATTTTCAAAATTTGTTGGTTTTCCAAAGTGCCAATATTGATCAACATATGTCCCAATGGAACAGTCTTTGGAACAGCAGTTGTACTTTTGTTTTGTTTTTATTGTATTTTTGTACATTGCCACTTCCGAGTACAGTTCTGAGTTATGTTAATAAAATGGCAGGTCTGTAAAAAGTCCGATTTTATCATTTGTCCTGGACATGCTTAAATCTTTGGGAATGGGGCCGAGGCTATGAAATTTTCCTCTCCTTATTACGTTCTTTGTTATCATAATTACTTGCAAGTGCAGCTTGGACTGTGCAGACTAACAGAAGGAATGTATTTGTCTACGACTGGAGATAAGCATTCTCTCGTGTGCATTGGCTAATGCATCAACTGTTAACAATGACATGCAGTACCCATTTGATCTAAAAACACTTATCTTGATTTCTTTTGAATAATACTTGCTTTCCGTGTAAGCTCTCCATCTACAATTTTTCAGCCTAGTGAATGTATGGTCTGGATAAAGCCTAAAAGCCTCTCGAGTGATGGGTACTATAAAGTTGAAATTTCTAGCATGGACTATTAAGACCAGTACGTGAGTGGATATGTCTCTTAAAGACCTGCATGTCTGTGATTTTGCAAAAGTAAGTGCAAGGCATTTAAGAATGTAAACCATTTATTTGAAGTACAATGCCTGGATGATGGGTTTCGAATAATAATCGAGCAAGGCTATGTGTTATAAAAAAAAAGAACTCTGATATTGCAGTCTCGTCTTGAAGGCCTGCTATTTGACACAGCGATTCAGCTCGCACAATTGAAAGACATTCTCATTTCTAATATTTTTAATACTGTCATATTGCA

>Frequency_7_QualityScore_FFHGHHHJIJHIIJJJJJJIIJJJJJIJJIJJJJHIIJJJJIJJJJJJJIIJHIIJJJJJGHHIJHHIHFGGGGFFFFFEEDEEEEEEDDDDDD_Mismatch_0_Sense_+_Library_PoolT
CCAATATTGATCAACATATGTCCCAATGGAACAGTCTTTGGAACAGCAGTTGTACTTTTGTTTTGTTTTTATTGTATTTTTGTACATTGCCACT
>Frequency_1_QualityScore_FFHHGHHJIJJJJJJJJJIJJJJJJIJJJIJJJJHIIIJJJJJJJJIIIHIJJIJJJJIJHJJJJIGIJHFFFHHFFFFFFDEEEEEECDDDDD_Mismatch_0_Sense_+_Library_PoolC
CCAATATTGATCAACATATGTCCCAATGGAACAGTCTTTGGAACAGCAGTTGTACTTTTGTTTTGTTTTTATTGTATTTTTGTACATTGCCACT
>Frequency_7_QualityScore_CDFGGFFIHHIIIHHIHIJIIHIEEGHHIIIFIFHHHHHIIIHHIIIHHIHIHHIGGIIHIIHDBFFGFCCDEGGFEDCDDCDDB@CBACACDD_Mismatch_0_Sense_+_Library_PoolT
GACCCATTTTCAAAATTTGTTGGTTTTCCAAAGTGCCAATATTGATCAACATATGTCCCAATGGAACAGTCTTTGGAACAGCAGTTGTACTTTT
>Frequency_7_QualityScore_FEHHHHHJIJJJJIIJHIJJJJJJIIJJJHIJJJIJIIIIIJJJJIJJIJJJJHIJJIIIIIGIFGFHGGFFFFFFBDEEEDDDDDDCDDDDCC_Mismatch_0_Sense_+_Library_PoolT
TTTGGAACAGCAGTTGTACTTTTGTTTTGTTTTTATTGTATTTTTGTACATTGCCACTTCCGAGTACAGTTCTGAGTTATGTTAATAAAATGGC
>Frequency_6_QualityScore_FFGHHHHJJJJJJJIIIIJJIIIIJJJJHIIJJGIIJJIJJJIIJJJJJJIJIJJJIIJJJJIJIJHHEEEEECEEFFCEADDEEDDED_Mismatch_0_Sense_+_Library_PoolT
AGTCTTTGGAACAGCAGTTGTACTTTTGTTTTGTTTTTATTGTATTTTTGTACATTGCCACTTCCGAGTACAGTTCTGAGTTATGTTAA
>Frequency_1_QualityScore_DFDFHHHJJIIIJJJHIJIJHHIIJJIJGGIJIFHGIJGGIJHIJJJJJJJIIJIJGIGIIIJJJJGFHFBCFDEFFECECCAEDCDFD_Mismatch_0_Sense_+_Library_PoolC
AGTCTTTGGAACAGCAGTTGTACTTTTGTTTTGTTTTTATTGTATTTTTGTACATTGCCACTTCCGAGTACAGTTCTGAGTTATGTTAA
>Frequency_6_QualityScore_FEGHGHHIJIJJJIGEGHIIIIHHIHIJIJJJJJIJIIIJJIJIIIIIIIIGGHIIIIIIJJJIIIHGHGFGGGGGGDEEEDCDDDDCDDDEDE_Mismatch_0_Sense_+_Library_PoolT
GTTGGTTTTCCAAAGTGCCAATATTGATCAACATATGTCCCAATGGAACAGTCTTTGGAACAGCAGTTGTACTTTTGTTTTGTTTTTATTGTAT
>Frequency_2_QualityScore_FDHHGEGIIIGIIIIEGGHIIIIIIIHIIHIIIIEHIGCIIIHIIDCFHIIHEIIIIIFGGAGGFGEGGGFGGGFGGCEEEEBCDCCACCDE?C_Mismatch_0_Sense_+_Library_PoolC
GTTGGTTTTCCAAAGTGCCAATATTGATCAACATATGTCCCAATGGAACAGTCTTTGGAACAGCAGTTGTACTTTTGTTTTGTTTTTATTGTAT
>Frequency_6_QualityScore_FFHGGHHIJJJJIGIFGHHIHIIIJIIFHIIJIIIIIIIIIIIIJJJI9CEEFEGHIHG;AEF@CFFG?=AA_Mismatch_0_Sense_+_Library_PoolT
ATTGCCACTTCCGAGTACAGTTCTGAGTTATGTTAATAAAATGGCAGGTCTGTAAAAAGTCCGATTTTATCA
>Frequency_6_QualityScore_FFHHHHHIJJIJIIIJJJJIJJJIJIIGIJIJJJJJJJHIJJJHIJJJIIJJIIIJIIIJIIHIIIHGHFHGGFFFCDADCDECCDEDDDADCE_Mismatch_0_Sense_+_Library_PoolT
CCAATGGAACAGTCTTTGGAACAGCAGTTGTACTTTTGTTTTGTTTTTATTGTATTTTTGTACATTGCCACTTCCGAGTACAGTTCTGAGTTAT
>Frequency_6_QualityScore_FEGFGFFHIIHIGIIIIIHIIIHHGJIIIIIHIIJIHIIGHFGIIJHIGIIGHIGGHIIFGHHHIIHGFEGGFCFEEEEEEEEDEECDCCDCDD_Mismatch_0_Sense_+_Library_PoolT
CAAAGTGCCAATATTGATCAACATATGTCCCAATGGAACAGTCTTTGGAACAGCAGTTGTACTTTTGTTTTGTTTTTATTGTATTTTTGTACAT
>Frequency_2_QualityScore_DEGGCABCGGIIEIICEIEGGFFHDIIIIIGGHIIHFHGIHIIIIIHIIIIIIIHHGIIICGHIIIIIIEHGGGEEEECDDEEDDEECCCEDEE_Mismatch_0_Sense_+_Library_PoolC
CAAAGTGCCAATATTGATCAACATATGTCCCAATGGAACAGTCTTTGGAACAGCAGTTGTACTTTTGTTTTGTTTTTATTGTATTTTTGTACAT
>Frequency_6_QualityScore_FFGHHHGJJIIJIJHIIIJGHIJJIIGIIIIJJIHIJIIIHIIJJHIJJIGIIJIIJJJHIIIJJIIHGEFGGFGFGFFFFEDCC@CDDECCCE_Mismatch_0_Sense_+_Library_PoolT
ATATGTCCCAATGGAACAGTCTTTGGAACAGCAGTTGTACTTTTGTTTTGTTTTTATTGTATTTTTGTACATTGCCACTTCCGAGTACAGTTCT
>Frequency_6_QualityScore_EEGEGHHIJJFH@FFGIGHIIHFGGHIIIGIIIJIIIIJIHIIIH8@ADEBEEHIA9;A@<<AEF<B@?_Mismatch_0_Sense_+_Library_PoolT
GCCACTTCCGAGTACAGTTCTGAGTTATGTTAATAAAATGGCAGGTCTGTAAAAAGTCCGATTTTATCA
>Frequency_5_QualityScore_FFHHHHHJJJJJIJIIJJJJJJJJJHIJJJHHJJJJJJJHIJJJJJJIIIJJJJIJIJJJJIJGHEGGGGGFGFFEFBEEEEEEEEEDCDDDDD_Mismatch_0_Sense_+_Library_PoolT
CTTTGGAACAGCAGTTGTACTTTTGTTTTGTTTTTATTGTATTTTTGTACATTGCCACTTCCGAGTACAGTTCTGAGTTATGTTAATAAAATGG
>Frequency_5_QualityScore_EEEEFGFHHDFGFHGFHIEEDCCGEFGEGGEHIHHEGHHHEDFHHGHIIFHGHGGHHGHGGGHCEEFFFEDDEAC@BABCAB?CCBC@CCBCAB_Mismatch_0_Sense_+_Library_PoolT
ATGGAACAGTCTTTGGAACAGCAGTTGTACTTTTGTTTTGTTTTTATTGTATTTTTGTACATTGCCACTTCCGAGTACAGTTCTGAGTTATGTT
>Frequency_5_QualityScore_FFHHHHHJIIIIIIJJJIIJJJHIIIJIIHIIIHIIJHIJIIIIIIIJIIIJIGHHIIIIIJHFHHIJHGGFFGGGEEEEFEDDDDBC?ACCEC_Mismatch_0_Sense_+_Library_PoolT
AACATATGTCCCAATGGAACAGTCTTTGGAACAGCAGTTGTACTTTTGTTTTGTTTTTATTGTATTTTTGTACATTGCCACTTCCGAGTACAGT
>Frequency_5_QualityScore_FFHHHHHIIJJJJJJJIJJIJJJJIJJIHIJJJHIJJJJIIJIHIIIIHIIHIIIIIJJGFIIIFHIJIGHHHHFGFFFFEEEDEEEDDCDDDD_Mismatch_0_Sense_+_Library_PoolT
CAATATTGATCAACATATGTCCCAATGGAACAGTCTTTGGAACAGCAGTTGTACTTTTGTTTTGTTTTTATTGTATTTTTGTACATTGCCACTT
>Frequency_2_QualityScore_FFHHGGHIIJGIGIJIHJJJHJJGHIJIIIIIIFIIIIJIJIIIIJIIHHIIGIIJJGIIGIIIGIIIIGGGHHAEGFFFECEEEECCEDACA?_Mismatch_0_Sense_+_Library_PoolC
CAATATTGATCAACATATGTCCCAATGGAACAGTCTTTGGAACAGCAGTTGTACTTTTGTTTTGTTTTTATTGTATTTTTGTACATTGCCACTT
>Frequency_5_QualityScore_FFFEGHHJJIIJIHJIHJJHIIHHHHIIJJIIIIIJJJIGIIIHIHIIIJJIIIFHIHHIIIIIIEFFFCDCEEEEEEECDEDECDCCEDEEBC_Mismatch_0_Sense_+_Library_PoolT
AAGTGCCAATATTGATCAACATATGTCCCAATGGAACAGTCTTTGGAACAGCAGTTGTACTTTTGTTTTGTTTTTATTGTATTTTTGTACATTG
>Frequency_5_QualityScore_FFHHHHHIJJJJJJJIJJJJJJIJJJJIJJJJIIJJJJJIJIIJJIIIJJJJJJJJJJHIIJJGIIJIHDHHFGHGGGFFFEEFEEDDDDDDDD_Mismatch_0_Sense_+_Library_PoolT
AATATTGATCAACATATGTCCCAATGGAACAGTCTTTGGAACAGCAGTTGTACTTTTGTTTTGTTTTTATTGTATTTTTGTACATTGCCACTTC
>Frequency_1_QualityScore_FFHHHHHIJJJJJIJJJJJJJJJIJJJIIJIIGIIJJJJJJJJJJGIIIJIJIJJJJJJJIJIHIJHFECHFFFFF3@EDEEDEEEDCDDDDDD_Mismatch_0_Sense_+_Library_PoolC
AATATTGATCAACATATGTCCCAATGGAACAGTCTTTGGAACAGCAGTTGTACTTTTGTTTTGTTTTTATTGTATTTTTGTACATTGCCACTTC
>Frequency_5_QualityScore_FEHHHHHJIJJFHIJIJJIIJJJJHIJJJJJJJIJJJIJIJJIIIHIHHIJJJJJJJIIIHHGGHHIIHHGGGFFFFFEEDEDCDDDDEEEEED_Mismatch_0_Sense_+_Library_PoolT
GTTTTCCAAAGTGCCAATATTGATCAACATATGTCCCAATGGAACAGTCTTTGGAACAGCAGTTGTACTTTTGTTTTGTTTTTATTGTATTTTT
>Frequency_1_QualityScore_FDHHHHGJJJF<IIIIIEIJJIJJJIJJJJIJJDGIGIHIIIIIIJIIJJIIICHIECAGEG=D@=CGHEGDGDHEEEBDCFEDEEDEEEADCD_Mismatch_0_Sense_+_Library_PoolC
GTTTTCCAAAGTGCCAATATTGATCAACATATGTCCCAATGGAACAGTCTTTGGAACAGCAGTTGTACTTTTGTTTTGTTTTTATTGTATTTTT
>Frequency_5_QualityScore_EFHHHHHJJJIIJJJJJJJJHIIJJIIJIJIIJIJJJJJIJJIJJJJJJJJIIJIJHHJJJJHIHIHIIFGGGGFEEFFFFECDEEDDDDDDDD_Mismatch_0_Sense_+_Library_PoolT
AATTTGTTGGTTTTCCAAAGTGCCAATATTGATCAACATATGTCCCAATGGAACAGTCTTTGGAACAGCAGTTGTACTTTTGTTTTGTTTTTAT
>Frequency_5_QualityScore_FFHHHHHIJJJJJJJJIHIIIJJJJJEGHIIJJJJJHIJJJJJJJJGIJIJIJJJJJJJJHHIHIHHGFDEFEEEEEEEEDDDEEDDDDDDDDC_Mismatch_2_Sense_+_Library_PoolT
GTCCTGGACATGCTTAGATCTTTGGGAATGGGGCTGAGGCTATGAAATTTTCCTCTCCTTATTACGTTCTTTGTTATCATAATTACTTGCAAGT
>Frequency_1_QualityScore_FFHHHHHIJJJJJJJJJIJJJJJJJJEGIJIJJJIJIIJJJJJIIJJJJJJJIJJJIJJJGIHHHHHEEBFFEEEEEEDDCDDEEDDDADCDCC_Mismatch_2_Sense_+_Library_PoolC
GTCCTGGACATGCTTAGATCTTTGGGAATGGGGCTGAGGCTATGAAATTTTCCTCTCCTTATTACGTTCTTTGTTATCATAATTACTTGCAAGT
>Frequency_5_QualityScore_FFHHGHHJJJJIJIIJIJJJJJJJJGIJJJIIJJJJJJJIJJJIJHIJIJIIJJJJHIIJJFHIIIIIIGGGHHHGGFFEEEEEDDCDDDDDDC_Mismatch_0_Sense_+_Library_PoolT
TATTGATCAACATATGTCCCAATGGAACAGTCTTTGGAACAGCAGTTGTACTTTTGTTTTGTTTTTATTGTATTTTTGTACATTGCCACTTCCG
>Frequency_4_QualityScore_EEGGGGGIGHHHIIHHHIIHIIHHGHGHIIHIIHHHIIHIIHHIFGGGFFGGHHGIGHIFGHHHHGGGEDEEEFEEDEEEEEDDDDDDDDEEED_Mismatch_2_Sense_+_Library_PoolT
GAATGAGAAGCTTTATTGCTACTCGGATTCAAAGATTTGCAGGGTCCTAAATGATAGAGTTCCGAAGACTCATTTCAGTCATGACCCATTTTCA
>Frequency_1_QualityScore_FFFDFHFIIDHIIJHIGIDGGEHIJIJIJIEHEHFIHA?BFHGF8BFHIIJJIIIJEHG@EECEEFFDE>@CCCCCDDB@CDDCCDDDCCDEDD_Mismatch_2_Sense_+_Library_PoolC
GAATGAGAAGCTTTATTGCTACTCGGATTCAAAGATTTGCAGGGTCCTAAATGATAGAGTTCCGAAGACTCATTTCAGTCATGACCCATTTTCA
>Frequency_4_QualityScore_EEGHHHHGIIGGIIIHGIIHHGIHGIIIGIIIEGHHGIHIIIIJGIGHHGIHIIIIHIIJIIIIHHHHGACECECCCCCEECCBBAABBCDCCC_Mismatch_1_Sense_+_Library_PoolT
AGCTTGGACTGTGCAGACTAACAGAAGGAATGTATTTGTCTACGAGTGGAGATAAGCATTCTCTCGTGTGCATTGGCTAATGCATCAACTGTTA
>Frequency_4_QualityScore_CEEEEFGFIIIIHGEDGGCCGFGEHGFHHIIGGGIGGGIFFGIEHIIIE8:;==BEDEFAA?EDBACE@6;?>_Mismatch_0_Sense_+_Library_PoolT
CATTGCCACTTCCGAGTACAGTTCTGAGTTATGTTAATAAAATGGCAGGTCTGTAAAAAGTCCGATTTTATCA
>Frequency_4_QualityScore_FFHHHGHHIGHIIIJIIHIIIIBBEGHIIGIJIIGHHHGFGGIGGHIHIDHFHHGHGIIIIIJFGIIIIDGGGGGFDADEEEDDDDCBC@CCCD_Mismatch_0_Sense_+_Library_PoolT
CAACATATGTCCCAATGGAACAGTCTTTGGAACAGCAGTTGTACTTTTGTTTTGTTTTTATTGTATTTTTGTACATTGCCACTTCCGAGTACAG
>Frequency_1_QualityScore_FFHHHHGIJHIJJIJJJJJJJJJFIJJJJJJGJIJJJJDHIHIIIJIJJHEHIJHHIJFHHHHHFFFFFDDEEEEEDDCDDDCDDDDBDBDDCD_Mismatch_0_Sense_+_Library_PoolC
CAACATATGTCCCAATGGAACAGTCTTTGGAACAGCAGTTGTACTTTTGTTTTGTTTTTATTGTATTTTTGTACATTGCCACTTCCGAGTACAG
>Frequency_4_QualityScore_FEHHGHHJIJIIIIIJJJJIJJIJJJIJJJJIJJJJHIIJJIHIJJJJJIJHIJJIIJJJJJHIIJJIIEGGGGGFEEFFFEEDEEEEEEDDDD_Mismatch_0_Sense_+_Library_PoolT
TGCCAATATTGATCAACATATGTCCCAATGGAACAGTCTTTGGAACAGCAGTTGTACTTTTGTTTTGTTTTTATTGTATTTTTGTACATTGCCA
>Frequency_4_QualityScore_EEHGGGGGIIHIIIIIIIIHIIIIHGIHIIIJJIIJHIIIHGIIIIGIIIHHIIGIIJJIHGGCEEEEEECBDDDDB@CDCACBCDABCDBCCD_Mismatch_1_Sense_+_Library_PoolT
GGACTGTGCAGACTAACAGAAGGAATGTATTTGTCTACGAGTGGAGATAAGCATTCTCTCGTGTGCATTGGCTAATGCATCAACTGTTAACAAT
>Frequency_4_QualityScore_FFHGHHGIJIIJIIIJIIIIJHIJJIHIIIIJIJJIIJJIIIJJJIIJIIIIIIIJIIJJJIHIIIGHIGGEGGGGFFFEEFDDEDEEEDCCDD_Mismatch_0_Sense_+_Library_PoolT
GCCAATATTGATCAACATATGTCCCAATGGAACAGTCTTTGGAACAGCAGTTGTACTTTTGTTTTGTTTTTATTGTATTTTTGTACATTGCCAC
>Frequency_4_QualityScore_FFHHHHHJJJJJJJJJIIJJJIIIJIJJJJJHIJJJJJIJJJJIJJJJJJIJJIIJJJIIJJHIIIIGHGGGGFGGFFEEEEDDDEDEEEEDDC_Mismatch_0_Sense_+_Library_PoolT
CCCATTTTCAAAATTTGTTGGTTTTCCAAAGTGCCAATATTGATCAACATATGTCCCAATGGAACAGTCTTTGGAACAGCAGTTGTACTTTTGT
>Frequency_4_QualityScore_EEHHHHGIIIIGHIIGHIIIIGHGEFHDGGEHGFIIIJIIIIIIIIIHHGIGGIIHIIGIIFGHIIJJGGEEFFGDEEFEEEEEEEEACDCC?@_Mismatch_0_Sense_+_Library_PoolT
TTCAAAATTTGTTGGTTTTCCAAAGTGCCAATATTGATCAACATATGTCCCAATGGAACAGTCTTTGGAACAGCAGTTGTACTTTTGTTTTGTT
>Frequency_2_QualityScore_FFHHHHHJJJJIIJIHIJJJJJJJIHIJJJIIIJJIJJJJJJJIIJJHIJJJIHIIHIIHIGIIIJJJIFGHHHGFEFFFEEEFEEEBDDDDAC_Mismatch_0_Sense_+_Library_PoolC
TTCAAAATTTGTTGGTTTTCCAAAGTGCCAATATTGATCAACATATGTCCCAATGGAACAGTCTTTGGAACAGCAGTTGTACTTTTGTTTTGTT
>Frequency_4_QualityScore_FFGGHHHHHIGIIHIIIGHIHIIIGIIHIIIJGIIIIIJIIIIIIIJGGIIIIIIJGHIHIGHIIHGGGCGGGFEEFEEEDEECBCCDCCDEED_Mismatch_0_Sense_+_Library_PoolT
AGGAATGTATTTGTCTACGACTGGAGATAAGCATTCTCTCGTGTGCATTGGCTAATGCATCAACTGTTAACAATGACATGCAGTACCCATTTGA
>Frequency_4_QualityScore_EEGGGGGIIGGGHIFDIAEGEFGIIIFHIFGGFGIIHGIIEHGHHGGECEGECEFFEFEFEFEEFFCEDEEDDDDDDEBBA?@BCBBB?AACCD_Mismatch_0_Sense_+_Library_PoolT
CCGAAGACTCATTTCAGTCGTGACCCATTTTCAAAATTTGTTGGTTTTCCAAAGTGCCAATATTGATCAACATATGTCCCAATGGAACAGTCTT
>Frequency_4_QualityScore_EEHGHHFHGIIJIJJJJIIIIIHHIIJIIJJIIIJJIIJJIIIIJJJIIIIIIIHIIJJJIJJJJIJIHGGHGGGFFFEFEEEEECCDDCCEDD_Mismatch_0_Sense_+_Library_PoolT
TTTGTTGGTTTTCCAAAGTGCCAATATTGATCAACATATGTCCCAATGGAACAGTCTTTGGAACAGCAGTTGTACTTTTGTTTTGTTTTTATTG
>Frequency_4_QualityScore_FFHGHHHJIJIJJJJJGIIIIIIJJJJJJHIIIIHIJIJIJJJIHIJJJJJIIIIIJIIIIJIJHHHGGGDDFFDDEEEDEACCECDEDE_Mismatch_0_Sense_+_Library_PoolT
CAGTCTTTGGAACAGCAGTTGTACTTTTGTTTTGTTTTTATTGTATTTTTGTACATTGCCACTTCCGAGTACAGTTCTGAGTTATGTTAA
>Frequency_1_QualityScore_FFHHHHHJJJIJJIJJIJHIIIJJIIJJJGHJJJIHJJJJJJJIIJJJJJJJJIJJJJIIIJJIJIJDHHHDDFEFFFEDEACEEDDDDD_Mismatch_0_Sense_+_Library_PoolC
CAGTCTTTGGAACAGCAGTTGTACTTTTGTTTTGTTTTTATTGTATTTTTGTACATTGCCACTTCCGAGTACAGTTCTGAGTTATGTTAA
>Frequency_4_QualityScore_FFHHHHGIIIJJJJJIIJIJJJJJIJGIIJIIJJJIJIJJIJJJIIJJIJJJJIIJIHIIIGIIIJJIIGIIHGHGFEDEDEEEDDDCDDEDDD_Mismatch_0_Sense_+_Library_PoolT
TCTTTGTTATCATAATTACTTGCAAGTGCAGCTTGGACTGTGCAGACTAACAGAAGGAATGTATTTGTCTACGACTGGAGATAAGCATTCTCTC
>Frequency_4_QualityScore_EEHFGHHIJIIIJIIIHIIJJGIIHHFIIIIIJIIIJHIGIIIIIIJIJFIGGHHGCGGIIIICFGIIEDHHGGFEGGEEEDDC/9;?=;_Mismatch_0_Sense_+_Library_PoolT
TTGTACTTTTGTTTTGTTTTTATTGTATTTTTGTACATTGCCACTTCCGAGTACAGTTCTGAGTTATGTTAATAAAATGGCAGGTCTGTA
>Frequency_1_QualityScore_?DFFHHGIIGGGHIJJFHHIIIIJJIIIJJJJIIIJIJJHIGGJGCHGIIGFHIIJGHHIJIJAHFHGEHHHHFFFFF>ACECB5;AC@C_Mismatch_0_Sense_+_Library_PoolC
TTGTACTTTTGTTTTGTTTTTATTGTATTTTTGTACATTGCCACTTCCGAGTACAGTTCTGAGTTATGTTAATAAAATGGCAGGTCTGTA
>Frequency_4_QualityScore_FFHHHHHIJJJIIJJJJJIIIJJJJIJJJJJJJJJIJFHGHIGIIJJIJHIHIJIIJFGGHJEGHECEGE/>@@==CEED@9@C?=?ABC;@?@_Mismatch_0_Sense_+_Library_PoolT
TGTTTTTATTGTATTTTTGTACATTGCCACTTCCGAGTACAGTTCTGAGTTATGTTAATAAAATGGCAGGTCTGTAAAAAGTCCGATTTTATCA
>Frequency_4_QualityScore_EFHHGGGJJJJIIJIJJIJIJIIIIJIJJJJJJJJIIIIIIIIJJIJIIJJIJIIGIIIJIJIJJJHIIGGGGGGEEEEEEEEEEEECDEDEEE_Mismatch_0_Sense_+_Library_PoolT
AAAGTGCCAATATTGATCAACATATGTCCCAATGGAACAGTCTTTGGAACAGCAGTTGTACTTTTGTTTTGTTTTTATTGTATTTTTGTACATT
>Frequency_3_QualityScore_FFGHHHHJJIJJJJJJJIIJJJJJIHIJJGHIJJJJJJJIIJJJJJJIJJJIJJJJJJJJJIJJJJIIIIIHGGGEEFFFEEDDDEDDDDCDDD_Mismatch_1_Sense_+_Library_PoolT
AGTCATGACCCATTTTCAAAATTTGTTGGTTTTCCAAAGTGCCAATATTGATCAACATATGTCCCAATGGAACAGTCTTTGGAACAGCAGTTGT
>Frequency_3_QualityScore_ECGGGGEGIGHIHIJDGIFIIGIIIIIJGHHIJIHHFIIJJHIIJIGIGHIHJJIIHJHIJJIIHHHFHDHGHFGGFFECDEC@CEEEEEDCEB_Mismatch_0_Sense_+_Library_PoolT
AATTTTCCTCTCCTTATTACGTTCTTTGTTATCATAATTACTTGCAAGTGCAGCTTGGACTGTGCAGACTAACAGAAGGAATGTATTTGTCTAC
>Frequency_3_QualityScore_FCFGHHFHHIJIHHIHEIIJJIGGIGIJIIIFHHGIHIIGHFHGHHBFHHGGFBFGHGHIFFHI@CEGDEDGFF5>?A:;@BCD@6<@@;>;<@_Mismatch_0_Sense_+_Library_PoolT
GTTTTGTTTTTATTGTATTTTTGTACATTGCCACTTCCGAGTACAGTTCTGAGTTATGTTAATAAAATGGCAGGTCTGTAAAAAGTCCGATTTT
>Frequency_3_QualityScore_EEGHFGGJJJIIHIHIIIIIJGHHHIHIIJHIIIJHGHGHIIIIJIHGIIIHIJHEHHIJIIHEGFHIEBEFGGFGDEEEECEBDDEDEFFDDD_Mismatch_0_Sense_+_Library_PoolT
ACCCATTTTCAAAATTTGTTGGTTTTCCAAAGTGCCAATATTGATCAACATATGTCCCAATGGAACAGTCTTTGGAACAGCAGTTGTACTTTTG
>Frequency_1_QualityScore_FFHHHHHJJJJJJJJIJJJIJJIIIIIJJJJIHJJJJJJGIJJJJJJJJIJJJJJJJJIIJJJIJJJJHCHHHHHFFFFFEEEEEEDDEEFEDD_Mismatch_0_Sense_+_Library_PoolC
ACCCATTTTCAAAATTTGTTGGTTTTCCAAAGTGCCAATATTGATCAACATATGTCCCAATGGAACAGTCTTTGGAACAGCAGTTGTACTTTTG
>Frequency_3_QualityScore_FFHHHHHJJJJJJJJJJJJJHIJIIIJJJIJJJJJHIIJJIIHIIIHHHHHHHHHHGGGFEE>BDDDDDDDDDDDDDDDDDDDCDDDDDCCC=A_Mismatch_2_Sense_+_Library_PoolT
GGCCGAGGCTATGAAATTTTCCTCTCCTTATTACGTTCTTTGTTAGCATAATTACTTGCGAGTGCAGCTTGGACTGTGCAGACTAACAGAAGGA
>Frequency_3_QualityScore_FEEFGHGIIHGIHGHIIIJIIIJGHIIGFIIJJFIIJIIIJIIIJIJHHIHFIIIIGHIIJJIIFHIGIIGFGGGFFFFEEFEEECDECDEFDD_Mismatch_0_Sense_+_Library_PoolT
AGTGCCAATATTGATCAACATATGTCCCAATGGAACAGTCTTTGGAACAGCAGTTGTACTTTTGTTTTGTTTTTATTGTATTTTTGTACATTGC
>Frequency_1_QualityScore_FFDHHHHJJJJJJJJJJJJJJJJIJJJJJGJIJIJJJJGIIJJIIIJIGIIGIBGHHHIJJJJJHGIGIJCEHHFFFFFFFEFEEDDEEDEFDD_Mismatch_0_Sense_+_Library_PoolC
AGTGCCAATATTGATCAACATATGTCCCAATGGAACAGTCTTTGGAACAGCAGTTGTACTTTTGTTTTGTTTTTATTGTATTTTTGTACATTGC
>Frequency_3_QualityScore_FEEFHFHIJIJIHHHJIJIIIJIJHIIIIJJJJHHIHJJJIIJJIIIIIJIGHIIIJIIHIEGGHHFGEBCDDEFEEDBCCEDDDEDDCBCB@C_Mismatch_0_Sense_+_Library_PoolT
TAGAGTTCCGAAGACTCATTTCAGTCGTGACCCATTTTCAAAATTTGTTGGTTTTCCAAAGTGCCAATATTGATCAACATATGTCCCAATGGAA
>Frequency_3_QualityScore_FFHHHHHJJJJJIJJJJIIIJJIIJIJHIJJJJJJJJJJJIJHIJIJJJJJJJHIJIIGHIIIIJJJIIFHHHHGFFFFFFEDDDEEDCDDBB?_Mismatch_0_Sense_+_Library_PoolT
TGATCAACATATGTCCCAATGGAACAGTCTTTGGAACAGCAGTTGTACTTTTGTTTTGTTTTTATTGTATTTTTGTACATTGCCACTTCCGAGT
>Frequency_3_QualityScore_FFHHHHHHIJJJJJJJJHIJJIJJIIJIJJJJJJJJJJJIJJJJJJJJIIJIIGHHJJJJJHIIJJHHHFHHHHHGFFFEFEEEDDDDDCDDDD_Mismatch_0_Sense_+_Library_PoolT
TTGTTGGTTTTCCAAAGTGCCAATATTGATCAACATATGTCCCAATGGAACAGTCTTTGGAACAGCAGTTGTACTTTTGTTTTGTTTTTATTGT
>Frequency_1_QualityScore_FFHHHHHIIJJJJJJJJFHIIGJIIIJIJJIJJJJJJJJIIIJJJJJJIIIIJGHJJJJGAHIIJJHHHHEHFFFFFFEECEEDBDDDDDDDDE_Mismatch_0_Sense_+_Library_PoolC
TTGTTGGTTTTCCAAAGTGCCAATATTGATCAACATATGTCCCAATGGAACAGTCTTTGGAACAGCAGTTGTACTTTTGTTTTGTTTTTATTGT
>Frequency_3_QualityScore_DEGHHGGIIIGGIIJGIIIIHIHIHIHIJJIJJIIJIGGIHHHIIJGGGHHIIIIIIJJIHHHFADEGFDEFFFGFFEDDEDCACCCBCDCD?B_Mismatch_0_Sense_+_Library_PoolT
ATTACGTTCTTTGTTATCATAATTACTTGCAAGTGCAGCTTGGACTGTGCAGACTAACAGAAGGAATGTATTTGTCTACGACTGGAGATAAGCA
>Frequency_3_QualityScore_FFHHHHHJJJIJJJJJJJJHIJJIJJIJJJJJJJJJJJIJJIJJJJJIIJJJIIJHHJJJJJIJIJIJHEHHHGHGGFFFFEEEEECDDDC;AC_Mismatch_0_Sense_+_Library_PoolT
ATTTGTTGGTTTTCCAAAGTGCCAATATTGATCAACATATGTCCCAATGGAACAGTCTTTGGAACAGCAGTTGTACTTTTGTTTTGTTTTTATT
>Frequency_1_QualityScore_EFHDHHHJJIJJJJJJJJJIJJJJIJJJJJJJJJJJJJJJJJJJJIJIIIJJIIJFHGHIGIGIIJJJIE?EE?ADBCFFC@@CE@5;=?B=AC_Mismatch_0_Sense_+_Library_PoolC
ATTTGTTGGTTTTCCAAAGTGCCAATATTGATCAACATATGTCCCAATGGAACAGTCTTTGGAACAGCAGTTGTACTTTTGTTTTGTTTTTATT
>Frequency_3_QualityScore_FFHHHHHJJJJIIIHGIJJJIHIJJHHHIJJJJJIJJJIHIHIIGIIIGIIIIGHIIJIIJJIIIHIGHGGGGGGFEEFEDEEEDDDDDCDCDC_Mismatch_0_Sense_+_Library_PoolT
ACTCATTTCAGTCGTGACCCATTTTCAAAATTTGTTGGTTTTCCAAAGTGCCAATATTGATCAACATATGTCCCAATGGAACAGTCTTTGGAAC
>Frequency_3_QualityScore_FFHHHHHJJJJJJJJIJJIIJJJJJJJJJJIIJJJJJJIJJJHIJIJJIJJJIJJIJJJIJJJIIIHHHHGFGGEFFEEEEEDDDDDDCCDEDD_Mismatch_0_Sense_+_Library_PoolT
GAAGACTCATTTCAGTCGTGACCCATTTTCAAAATTTGTTGGTTTTCCAAAGTGCCAATATTGATCAACATATGTCCCAATGGAACAGTCTTTG
>Frequency_3_QualityScore_FFHGHGHJIJIJJJIGIJJJJJJIJFIHHIJJJJJJJIJJHFIIIHIJJIIIFIIIIIHHIIHHGFGFGDEFFFFFEEEEED_Mismatch_1_Sense_+_Library_PoolT
ACGACTGGAGATAAGCATTCTCTCGTGTGCATTGGCTAATGCATCAACTGTTAACAATGACATGCAGTACCCATTTGATCCA
>Frequency_1_QualityScore_FFHHHHHJJJJJJJJJJJJIJJJIJGGHJJJJJJJJJJJIGIIJJJJJIHHHHHHHFFFFFDEEEEECDCCDDDDEEDDDDD_Mismatch_1_Sense_+_Library_PoolC
ACGACTGGAGATAAGCATTCTCTCGTGTGCATTGGCTAATGCATCAACTGTTAACAATGACATGCAGTACCCATTTGATCCA
>Frequency_3_QualityScore_EDGGDFGFIIJDGHHGFIIJJCGHGIIIHGGIHJJIIHHIIHBFFIH@FDG?EHHGGIIGHGIJJIHH?CEEGHEFFDDDEDEEDDDDCCDBCC_Mismatch_0_Sense_+_Library_PoolT
GTACTATAAAGTTGAAATTTCTAGCATGGACTATTAAGACCAGTACGTGAGTGGATATGTCTCTTAAAGACCTGCATGTCTGTGATTTTGCAAA
>Frequency_3_QualityScore_FFGHHHHIJJJJJIHIJJJJJIIJIEGHIJIIGIIGHHHHHHIIIFHIIJIJJJJJIJJJJIIIIIHIIFFFFGGFFFEEDDDDCCBCCCDDED_Mismatch_1_Sense_+_Library_PoolT
ATGACCCATTTTCAAAATTTGTTGGTTTTCCAAAGTGCCAATATTGATCAACATATGTCCCAATGGAACAGTCTTTGGAACAGCAGTTGTACTT
>Frequency_1_QualityScore_FFHHHHHJJJJJJJJJJJJJIIJJJGIJJJJJJJJFGIHJIJIJJIGIIJIJJJJJJJJJJJ@HIIGIHHGHHHHFFFFFFEEEEDCDDDDEEE_Mismatch_1_Sense_+_Library_PoolC
ATGACCCATTTTCAAAATTTGTTGGTTTTCCAAAGTGCCAATATTGATCAACATATGTCCCAATGGAACAGTCTTTGGAACAGCAGTTGTACTT
>Frequency_3_QualityScore_FFHHHHHIJJJJJJJJJJJIHIJJJJJJHGHHIJJJIJIHIJJJJJJJIJJIIJJJJIIIIJIJJHGGHDHHHHHGFFFFDDDDDEEEEDDBDD_Mismatch_0_Sense_+_Library_PoolT
CATTTTCAAAATTTGTTGGTTTTCCAAAGTGCCAATATTGATCAACATATGTCCCAATGGAACAGTCTTTGGAACAGCAGTTGTACTTTTGTTT
>Frequency_3_QualityScore_FFHHHHHJJJJJJJJJIJJIJJJJIJJJJJJJHIHIIJJIIIJJJJJJJJJJJIJJIJJJJIIIJHIIIHFGHHHHGEFEFEDEEDCDCDEEEE_Mismatch_0_Sense_+_Library_PoolT
TGACCCATTTTCAAAATTTGTTGGTTTTCCAAAGTGCCAATATTGATCAACATATGTCCCAATGGAACAGTCTTTGGAACAGCAGTTGTACTTT
>Frequency_3_QualityScore_FFHHHHHJJJJJJJGIIJIJJJJJDHJJJIJJJJJIJJJIJIIIIIIHGHGGGFFFEEEEEEDDDDDDDDDFEDDDDDCDDACDDDDDDDDDDD_Mismatch_2_Sense_+_Library_PoolT
CTTAAATCTTTGGGAATGGGGCCGAGGCTATGAAATTTTCCTCTCCTTATTACGTTCTTTGTTAGCATAATTACTTGCGAGTGCAGCTTGGACT
>Frequency_3_QualityScore_FBFFGGHIJJIIIJJJJJGHIJGFHIJJIJJJJJHIGHIGIGIJJIIJJJJJJJJIIIHHIHGHGGGFFEFFFEEEEDDDDDBDDDDDDDDDDD_Mismatch_1_Sense_+_Library_PoolT
GTGCAGACTAACAGAAGGAATGTATTTGTCTACGAGTGGAGATAAGCATTCTCTCGTGTGCATTGGCTAATGCATCAACTGTTAACAATGACAT
>Frequency_3_QualityScore_FEHHHHHJJJJJJJFHIJIHIIIJHIJIIIJIJHEHHIIGIHIJJIJJIIIJIIFHHIIIIFHFGGGGGFFFFFFFFEDEEDEDDDDDDDBCCD_Mismatch_2_Sense_+_Library_PoolT
CTTAGATCTTTGGGAATGGGGCTGAGGCTATGAAATTTTCCTCTCCTTATTACGTTCTTTGTTATCATAATTACTTGCAAGTGCAGCTTGGACT
>Frequency_1_QualityScore_FDGHHFHIIFGIII=@GGHIFD?G3CDFFIIFEIGIIGGDHGHHCFGEIGIHIGFE>;DHGAAHHHGDDBCDDDFECCE@A>CCDAACC?1>CC_Mismatch_2_Sense_+_Library_PoolC
CTTAGATCTTTGGGAATGGGGCTGAGGCTATGAAATTTTCCTCTCCTTATTACGTTCTTTGTTATCATAATTACTTGCAAGTGCAGCTTGGACT
>Frequency_3_QualityScore_FFHHHHHJIGIIJHIJJIJIIJJJJJIJIIJJJJJIIJJIHIIJIHIIJIJIIJIIJJHIGIIHIIJJIGGGGFGFDEEEEDEDEDDEEFEDCC_Mismatch_0_Sense_+_Library_PoolT
TTTCCAAAGTGCCAATATTGATCAACATATGTCCCAATGGAACAGTCTTTGGAACAGCAGTTGTACTTTTGTTTTGTTTTTATTGTATTTTTGT
>Frequency_3_QualityScore_EEGFHFEBHGHHIGGEIGGGHIIJGGHHHIIHIJHGGHBGIGBDEHHEGFGHIHIIIGIGFGFCEGFEEAC@DCDDBBCADDCEEE@AABBDA?_Mismatch_0_Sense_+_Library_PoolT
AATAGAGTTCCGAAGACTCATTTCAGTCGTGACCCATTTTCAAAATTTGTTGGTTTTCCAAAGTGCCAATATTGATCAACATATGTCCCAATGG
>Frequency_3_QualityScore_FFHHHHHJJJJJJJJIJJJJIJIIIJJGIIIJJJJIJHIIJJJIIIJJIJJIIIGIHHJIIJIIIIGIHGGGGEEFFFFFEEEEEDDDDDDDDE_Mismatch_1_Sense_+_Library_PoolT
TCATGACCCATTTTCAAAATTTGTTGGTTTTCCAAAGTGCCAATATTGATCAACATATGTCCCAATGGAACAGTCTTTGGAACAGCAGTTGTAC
>Frequency_3_QualityScore_FFHHHHHJJJIJJJIJJJJJJJIJDHIJIJJIJJIIJIIJJJJHJJIJJJJJJIIHIJJJHGIIJIJJJGHHHHGEFFEFFEFEEECDDDCBCD_Mismatch_0_Sense_+_Library_PoolT
TCAAAATTTGTTGGTTTTCCAAAGTGCCAATATTGATCAACATATGTCCCAATGGAACAGTCTTTGGAACAGCAGTTGTACTTTTGTTTTGTTT
>Frequency_1_QualityScore_EDFFDHHIJCEFCECCGHGHHEFHHEHJBFAFHJDEGFDGIGEIIEBEEEIGHIGIJJIGEHHIJIJIIHHHHHF@@CCDFECACC>9=CB;=9_Mismatch_0_Sense_+_Library_PoolC
TCAAAATTTGTTGGTTTTCCAAAGTGCCAATATTGATCAACATATGTCCCAATGGAACAGTCTTTGGAACAGCAGTTGTACTTTTGTTTTGTTT
>Frequency_3_QualityScore_FFHHGGGGIIIIIJJJJJJJHIJJIHEIJJJJJJJIIIJHIIJIIJJIJJJIIIHHFHIIDDHIIIHIIHIHFGEEDEEACDEDDDDDDEDDDC_Mismatch_0_Sense_+_Library_PoolT
CTTTGTTATCATAATTACTTGCAAGTGCAGCTTGGACTGTGCAGACTAACAGAAGGAATGTATTTGTCTACGACTGGAGATAAGCATTCTCTCG
>Frequency_3_QualityScore_FFHHHHHJHIIGIHGIIJGHHHIGIJHIGIJIIJJJIJJFHIIIHIIJJIIJJHGIIIIIIHHHGHGFFFFFFFEEDCC@CDBD@BDEDBD@CD_Mismatch_0_Sense_+_Library_PoolT
CCCAATGGAACAGTCTTTGGAACAGCAGTTGTACTTTTGTTTTGTTTTTATTGTATTTTTGTACATTGCCACTTCCGAGTACAGTTCTGAGTTA
>Frequency_3_QualityScore_FFGHHHHJJJJJHGIJJJJJJJJJJJJJJJJJJJIJJJJJJJJIJJJJGHIIIJJIIIIIIIHGHHHHHGHHHGEGFEEEEEEDDDDDDDEEEE_Mismatch_0_Sense_+_Library_PoolT
GGTTTTCCAAAGTGCCAATATTGATCAACATATGTCCCAATGGAACAGTCTTTGGAACAGCAGTTGTACTTTTGTTTTGTTTTTATTGTATTTT
>Frequency_3_QualityScore_EEGHGHHIHGFDGIJIHHIIIIGFHGIHEEGHIGHHCCHFIGGIIIHIIIIGHGIIIIHGHEGIGGIGFBEECCDC>CCAC@CBEACD>A@CCA_Mismatch_0_Sense_+_Library_PoolT
AATGGAACAGTCTTTGGAACAGCAGTTGTACTTTTGTTTTGTTTTTATTGTATTTTTGTACATTGCCACTTCCGAGTACAGTTCTGAGTTATGT
>Frequency_3_QualityScore_FFHHHHHHHJJJJJGHIJJJJGIIIIJJJJJHIHHGHJGGIJJIJGHHJJIJJIIHHHHIIIIIII/<AC@=CADD<;?C?<ABBD>BB>_Mismatch_0_Sense_+_Library_PoolT
TTTATTGTATTTTTGTACATTGCCACTTCCGAGTACAGTTCTGAGTTATGTTAATAAAATGGCAGGTCTGTAAAAAGTCCGATTTTATCA
>Frequency_2_QualityScore_FFHHHHHIJJJJJJJIIJJIJHIIIIIJJJJIJGGIJJGGIJJIJGGIIIIIIIIIIIJIIIIIIG4@CAABDFGGC7=AA4<A?CAAA=_Mismatch_0_Sense_+_Library_PoolC
TTTATTGTATTTTTGTACATTGCCACTTCCGAGTACAGTTCTGAGTTATGTTAATAAAATGGCAGGTCTGTAAAAAGTCCGATTTTATCA
>Frequency_3_QualityScore_FFHEGGHIGHIIJIFIGIIHBFDE@GGHIIJIHIFGFIIGHHIIIJIIBGHHGEIHIFGGGHIHIGGGGDCDDCEEEDDDDDDBDDCDBCDDDD_Mismatch_0_Sense_+_Library_PoolT
CTGTGCAGACTAACAGAAGGAATGTATTTGTCTACGACTGGAGATAAGCATTCTCTCGTGTGCATTGGCTAATGCATCAACTGTTAACAATGAC
>Frequency_1_QualityScore_FFHHHHHJJJJJJJJJIJIJHIJJHIJJJJJJJJJJJJJJJJIIJJJJJJJJJJJJJJJJJJJHHHHHHEFFFFFEEEEDEDDCCCDDDDDDDD_Mismatch_0_Sense_+_Library_PoolC
CTGTGCAGACTAACAGAAGGAATGTATTTGTCTACGACTGGAGATAAGCATTCTCTCGTGTGCATTGGCTAATGCATCAACTGTTAACAATGAC
>Frequency_3_QualityScore_FFHHHHEIDGHIJJJJJJIIIIIIIIIIJJJHIJJIIIJGIIIHIJJJJIJJJJJGIIIHFHHGGFFFFCEEEEEEDDDDDDEEEDDDDDDDBB_Mismatch_2_Sense_+_Library_PoolT
CTTGCGAGTGCAGCTTGGACTGTGCAGACTAACAGAAGGAATGTATTTGTCTACGAGTGGAGATAAGCATTCTCTCGTGTGCATTGGCTAATGC
>Frequency_3_QualityScore_DEGGHHHJJJJJDHIIIJJJJJHHIIHGIJJFIJJJIIJIIJJHHIIFGHGHIIJIGHHHHHHGHGCFFDFEEEDEEEDDCCDBBCDDDDCDDC_Mismatch_0_Sense_+_Library_PoolT
ATTACTTGCAAGTGCAGCTTGGACTGTGCAGACTAACAGAAGGAATGTATTTGTCTACGACTGGAGATAAGCATTCTCTCGTGTGCATTGGCTA
>Frequency_3_QualityScore_FFHHHGHHJIIJJIJJHHIJJIHJJJJIJJJIHIJJJJJIIIJJJFHIIJJJIJJHJFFHIHEHHIGGHGEGGGEEEFFFEDEEEEDDCC_Mismatch_0_Sense_+_Library_PoolT
CAGCAGTTGTACTTTTGTTTTGTTTTTATTGTATTTTTGTACATTGCCACTTCCGAGTACAGTTCTGAGTTATGTTAATAAAATGGCAGG
>Frequency_3_QualityScore_FFHHHHHJJJJJJJJJJJJJHIJJJJJJIIJJJJJJJJIIJJIIJIJIJJIIJHIJJJIIJGHHHGGFFEFFFFDDDDDDDDDDEEEDCDCDDD_Mismatch_0_Sense_+_Library_PoolT
GAAGCTTTATTGCTACTCGGATTCAAAGATTTGCAGGGTCCTAAATAATAGAGTTCCGAAGACTCATTTCAGTCGTGACCCATTTTCAAAATTT
>Frequency_1_QualityScore_FFFHHHHJHIJJJJJJJJJJHIJJJJJJJJJJJJJJJJFHJJIIJHJJIIJJGGHIJJGIHBHHHGGFFFFFFFDDDDDDDDDDEEEC@CCCDD_Mismatch_0_Sense_+_Library_PoolC
GAAGCTTTATTGCTACTCGGATTCAAAGATTTGCAGGGTCCTAAATAATAGAGTTCCGAAGACTCATTTCAGTCGTGACCCATTTTCAAAATTT
>Frequency_2_QualityScore_FFGGHGHJFIIIHIGIJIIIJIIGIJJJJHGGHGICGIIJIIIIJGIIIIIIIIHHHHGGEEGEEEEDEDDEEEDDDDDDDDDDDDDEDDDDDD_Mismatch_0_Sense_+_Library_PoolT
GGCACCTGATTGAGATGACAATTATTTCGGTGGGGTACCATGACTAGCTAACTTCAACCTATGACTGGAATGAGAAGCTTTATTGCTACTCGGA
>Frequency_2_QualityScore_FFGHHHGIIGHIJJJJJGGIJGIHIJGIIIIJJJJJJJIJIIIJIJJIHIIJIJJJJIJGIIIIHHGFFECDDDEDDDEDDDDDEDDDDDDDDD_Mismatch_1_Sense_+_Library_PoolT
GGCAGGTCTGTAAAAAGTCCGATTTTATCATTTGTCCTGGACATGCTTAAATCTTTGGGAATGGGGCTGAGGCTATGAAATTTTCCTCTCCTTA
>Frequency_2_QualityScore_FFHHHHHJJJJIJJJJJIIIIIIIIIIJJJJJJJJJJJIJIIIJIIIIIIIIIJIIIIIIGIIIIIGGGGHHDEFCEFFDCCCBCDDBCDEEAC_Mismatch_1_Sense_+_Library_PoolT
CTTCAACCTATGACTGGAATGAGAAGCTTTATTGCTACTCGGATTCAAAGATTTGCAGGGTCCTAAATGATAGAGTTCCGAAGACTCATTTCAG
>Frequency_2_QualityScore_EEHGHHGIJJJIIIIJJEIIIIIIIHIJIIIIHIIIIJGIIIIIIIIIIJIJIJIIJJIIJIJJJHHGHHHFFFFDEEEEECDDDCDCDDDACD_Mismatch_0_Sense_+_Library_PoolT
AAGTGCAGCTTGGACTGTGCAGACTAACAGAAGGAATGTATTTGTCTACGACTGGAGATAAGCATTCTCTCGTGTGCATTGGCTAATGCATCAA
>Frequency_1_QualityScore_FFHHHHHJJJJJJJJJJIJJJJIJJJJJJJIJJJIIIJHJJJJJJJJJJJJIJJJIIHIJJJJJJHHHHHHFFFFDEEEEEDDDDDDDCCCCCD_Mismatch_0_Sense_+_Library_PoolC
AAGTGCAGCTTGGACTGTGCAGACTAACAGAAGGAATGTATTTGTCTACGACTGGAGATAAGCATTCTCTCGTGTGCATTGGCTAATGCATCAA
>Frequency_2_QualityScore_FEHHHHHJJJIGGGJIIIIIHGHGGIIIIIIIHIIGGIIIIIIIJJJIEGIIIGIIEIHJIIIIIIIIEACGFEEACACECCCCDECCCC?A=A_Mismatch_0_Sense_+_Library_PoolT
GTTATCATAATTACTTGCAAGTGCAGCTTGGACTGTGCAGACTAACAGAAGGAATGTATTTGTCTACGACTGGAGATAAGCATTCTCTCGTGTG
>Frequency_2_QualityScore_FFGGHHHIIIJJIIJJIGGIIJJJIIIIJJJIIIJIJIJJJIIGGIIIIIIIJGIHIIIIHIIIIGHHICFGHGGF2=6;>9AABE;9AC;;:?_Mismatch_0_Sense_+_Library_PoolT
TTGTTTTGTTTTTATTGTATTTTTGTACATTGCCACTTCCGAGTACAGTTCTGAGTTATGTTAATAAAATGGCAGGTCTGTAAAAAGTCCGATT
>Frequency_2_QualityScore_FFGHHHGJJJJGIJJJJJJJGIJIJGIIIIJIIJJJJJIIGGHHIIGIJJIGIIJIHIIJIIIIJIIHIGGGGGFFFFFECCDDDDEDCACACC_Mismatch_0_Sense_+_Library_PoolT
ATCAACATATGTCCCAATGGAACAGTCTTTGGAACAGCAGTTGTACTTTTGTTTTGTTTTTATTGTATTTTTGTACATTGCCACTTCCGAGTAC
>Frequency_2_QualityScore_FFHHHHHJJJJIJJJJJJJJIHIJJJJJIIIJJJJIJJIJJJIJHJGIIIIHIIJJIJEHHIJGIIJHHHHHHGGFFFD9?BDA?CCCA?9@A?_Mismatch_0_Sense_+_Library_PoolT
CTTTTGTTTTGTTTTTATTGTATTTTTGTACATTGCCACTTCCGAGTACAGTTCTGAGTTATGTTAATAAAATGGCAGGTCTGTAAAAAGTCCG
>Frequency_2_QualityScore_FFHGGGHJJIJJIJJJIHIJJJHIJIJIIJJIIJJIJJIGIIIIIIIIJJJJIIIIIFGGEIDGHIIGHGGGGGEEEEEECCDEEEEDBC3>@?_Mismatch_0_Sense_+_Library_PoolT
CAGCAGTTGTACTTTTGTTTTGTTTTTATTGTATTTTTGTACATTGCCACTTCCGAGTACAGTTCTGAGTTATGTTAATAAAATGGCAGGTCTG
>Frequency_1_QualityScore_FFHGHHHHIHJJJJJJIHJJJJHJJJJGIJJGIIIJJJIIJJJJJIFIIIIJJJJIIFHIGIHGIGIHHHAEHFFFFFFFFEEECEDDDD2>CC_Mismatch_0_Sense_+_Library_PoolC
CAGCAGTTGTACTTTTGTTTTGTTTTTATTGTATTTTTGTACATTGCCACTTCCGAGTACAGTTCTGAGTTATGTTAATAAAATGGCAGGTCTG
>Frequency_2_QualityScore_FFHGGHGIJIIJJJJIGIEGGHIIGGIIIIDHIIIGHIFHHGGHGGGIHEG0=?G?9CFII53@A?5?A=A9??@_Mismatch_0_Sense_+_Library_PoolT
TACATTGCCACTTCCGAGTACAGTTCTGAGTTATGTTAATAAAATGGCAGGTCTGTAAAAAGTCCGATTTTATCA
>Frequency_1_QualityScore_FFHHHHHJJJJJJJJJGJGIIGIIIJIJJJGIJJJIJIIJJIJJJJIJJJJ=FHGAFHIJJI@EHHAAD@DADC@_Mismatch_0_Sense_+_Library_PoolC
TACATTGCCACTTCCGAGTACAGTTCTGAGTTATGTTAATAAAATGGCAGGTCTGTAAAAAGTCCGATTTTATCA
>Frequency_2_QualityScore_FFHHHGHIJIIIIIIIJGIIJJIJJJIIIJJIIIJJJIIJJJJIHIIIIIJGIIIGHGIIIIGGHGFGDDDCEEEEEEEEEDDDACCDEEDDDD_Mismatch_0_Sense_+_Library_PoolT
ATAATAGAGTTCCGAAGACTCATTTCAGTCGTGACCCATTTTCAAAATTTGTTGGTTTTCCAAAGTGCCAATATTGATCAACATATGTCCCAAT
>Frequency_2_QualityScore_FFHHHHGJIJJJJIJJJIIJJJJJJJGIJIJIIJIJJIJJJIJJIJIIJJIIJIJJIGIIJIEGIJJGIHIHEHHGGGFEEEEEEEDECDDCDD_Mismatch_0_Sense_+_Library_PoolT
ATATTGATCAACATATGTCCCAATGGAACAGTCTTTGGAACAGCAGTTGTACTTTTGTTTTGTTTTTATTGTATTTTTGTACATTGCCACTTCC
>Frequency_1_QualityScore_FFGDHFDIIJJEHIJJJEHIJIIIGIDEHGGGHGGHGHGIGHEIIHFGG?DFDHGHIBGGIHCDHII2??AEHFDFFFDEEDFEF;@CCDCDDD_Mismatch_0_Sense_+_Library_PoolC
ATATTGATCAACATATGTCCCAATGGAACAGTCTTTGGAACAGCAGTTGTACTTTTGTTTTGTTTTTATTGTATTTTTGTACATTGCCACTTCC
>Frequency_2_QualityScore_FFHGHHHJJJIIIIJIIIJJJIIIIJJIIIJJJIIFGIIJIJJJJIJJIIGIIJJGIEGIIIIIIIGHHEGFEFFEEEEDEDEEDCDCABCDDD_Mismatch_1_Sense_+_Library_PoolT
TGCAGACTAACAGAAGGAATGTATTTGTCTACGAGTGGAGATAAGCATTCTCTCGTGTGCATTGGCTAATGCATCAACTGTTAACAATGACATG
>Frequency_2_QualityScore_FFHHHHHJJJJJEIIIJJJJJJJGIIIJJIGGIIIIJIIIJHIIJJIIJJIIIIJJGHEIIIJJJJHIIFGIHGHHHHGFFFEEDEEECCEDDD_Mismatch_1_Sense_+_Library_PoolT
AAGACTCATTTCAGTCATGACCCATTTTCAAAATTTGTTGGTTTTCCAAAGTGCCAATATTGATCAACATATGTCCCAATGGAACAGTCTTTGG
>Frequency_2_QualityScore_CEGFFCEFGFHIIGIIIHIHIIIHGEGGHIIGIIIIIGIEIGIGGGIIIGFHIIGIIIIIACGGIGGGGGEEEDGEGEEEECCCACCCEBCDED_Mismatch_0_Sense_+_Library_PoolT
TATGTCCCAATGGAACAGTCTTTGGAACAGCAGTTGTACTTTTGTTTTGTTTTTATTGTATTTTTGTACATTGCCACTTCCGAGTACAGTTCTG
>Frequency_2_QualityScore_FFHHHHHFHIIJGHIJJJIIIJIJIJJJJJJJJJJJIHJJIJJJJIJJJJJHIIIJJIIJHHHHGHFFFEDDDDDEDDCDDDDDEDDDACDCCC_Mismatch_0_Sense_+_Library_PoolT
ATTTCGGTGGGGTACCATGACTAGCTAACTTCAACCTATGACTGGAATGAGAAGCTTTATTGCTACTCGGATTCAAAGATTTGCAGGGTCCTAA
>Frequency_2_QualityScore_FFHHHHGIJJJJIJHIIJJIIIJJJJJJJIJJJJJJJIJJJJJIJJJIIIIIJJJIJJJJJJIGHGGHHFFFFFFEEEEEEEDDDDDDCDCCDD_Mismatch_0_Sense_+_Library_PoolT
TAACAGAAGGAATGTATTTGTCTACGACTGGAGATAAGCATTCTCTCGTGTGCATTGGCTAATGCATCAACTGTTAACAATGACATGCAGTACC
>Frequency_2_QualityScore_FFHHHHHJJJJJJIJJJJIJJJJIJJJIHIJJJJJJJIJJJIJJJJJJJJJEIFHHIIIIJJIIIEIHGEFGGGGEEEEEEEEECD/<AC?ABE_Mismatch_0_Sense_+_Library_PoolT
AGTTGTACTTTTGTTTTGTTTTTATTGTATTTTTGTACATTGCCACTTCCGAGTACAGTTCTGAGTTATGTTAATAAAATGGCAGGTCTGTAAA
>Frequency_2_QualityScore_FFHHHHHJJJJJJJIIHIJJJJIIJIJJJJHGIIIJJJJIIHIJIIJJJJJJJIJIIIIJJJIJIJIIIDGHGHGGGFEEEEEEEDCEEEDEDD_Mismatch_0_Sense_+_Library_PoolT
TAAGCATTCTCTCGTGTGCATTGGCTAATGCATCAACTGTTAACAATGACATGCAGTACCCATTTGATCTAAAAACACTTATCTTGATTTCTTT
>Frequency_2_QualityScore_FFHHHHHJJJJJJJJJJIJIJJJIIJJJIIIIJIJIJIJJIHIIJIIIIIIGIIIIIHIIIIIIJJIIIGGHHHGFFFEEEEEEEEDDCCECDD_Mismatch_0_Sense_+_Library_PoolT
AAGACTCATTTCAGTCGTGACCCATTTTCAAAATTTGTTGGTTTTCCAAAGTGCCAATATTGATCAACATATGTCCCAATGGAACAGTCTTTGG
>Frequency_2_QualityScore_FFHHHHHJJIJIIGIIJJJJJIJGIJIJJJJJJJIJJIJJIIIJIIIJIIIIJJIIIJJGGIJIIHGHGHGFEFEEEEEEEEEEDCCDDDBDDD_Mismatch_0_Sense_+_Library_PoolT
CAAAATTTGTTGGTTTTCCAAAGTGCCAATATTGATCAACATATGTCCCAATGGAACAGTCTTTGGAACAGCAGTTGTACTTTTGTTTTGTTTT
>Frequency_2_QualityScore_EFHHHHGJJIIJGIIIIJJJJJJIHHIIJIJJIIIIHIIJJIIIIIGIIJJEIGIJJJJJJIJIIHIHGDHGGFGFEEEEEECCDEDDCACCDC_Mismatch_0_Sense_+_Library_PoolT
TCATTTCAGTCGTGACCCATTTTCAAAATTTGTTGGTTTTCCAAAGTGCCAATATTGATCAACATATGTCCCAATGGAACAGTCTTTGGAACAG
>Frequency_2_QualityScore_FFHHHHHIHHIIIIIJJIJJIJGIHHIIIJIJIHIJJJHIGIIJJJJIIJJIIIJIJIIIJIIHIIIIIGHGFEFDEEEEEEDEDCDCECDECD_Mismatch_0_Sense_+_Library_PoolT
GGAACAGTCTTTGGAACAGCAGTTGTACTTTTGTTTTGTTTTTATTGTATTTTTGTACATTGCCACTTCCGAGTACAGTTCTGAGTTATGTTAA
>Frequency_2_QualityScore_FFHHHGHJJJJJJJJJJGIIIJJIJIJJJJJJJJJFHIIHIIIIIIJIGIHIIIIGIIFIIHHHGHGGFEFEFFEEEEDEDEEECDCDBCCCBC_Mismatch_2_Sense_+_Library_PoolT
GCTTTATTGCTACTCGGATTCAAAGATTTGCAGGGTCCTAAATGATAGAGTTCCGAAGACTCATTTCAGTCATGACCCATTTTCAAAATTTGTT
>Frequency_1_QualityScore_FFHHHHHJIJJJJIJIIFHIJIJJIHIJJJIJIIGFGHGJGIIHIJIFHGCCHHHGIJJIIHFEH@EHFFDFFFFDEEDDDEEEDDDDDCCDDD_Mismatch_2_Sense_+_Library_PoolC
GCTTTATTGCTACTCGGATTCAAAGATTTGCAGGGTCCTAAATGATAGAGTTCCGAAGACTCATTTCAGTCATGACCCATTTTCAAAATTTGTT
>Frequency_2_QualityScore_CEGCEGGGGECBFIGEEECEEF6CEFGD=EEGGF;CEEF<AEGGHHGGGGHCEHE7?CB67CDGI637>87595==4<A_Mismatch_0_Sense_+_Library_PoolT
TTTGTACATTGCCACTTCCGAGTACAGTTCTGAGTTATGTTAATAAAATGGCAGGTCTGTAAAAAGTCCGATTTTATCA
>Frequency_2_QualityScore_FFHHHHHGGIJIGIIIIEIIIIIHIIIIJGGIIIIIGGIJIHIFIGGCAGCIFGGJJGIFHIIHGIGHHGGGGFEEEEDC1?A<94;AAC897<_Mismatch_0_Sense_+_Library_PoolT
ACTTTTGTTTTGTTTTTATTGTATTTTTGTACATTGCCACTTCCGAGTACAGTTCTGAGTTATGTTAATAAAATGGCAGGTCTGTAAAAAGTCC
>Frequency_1_QualityScore_FFHHHHHFIJJJHGJJJJJJJIHIJJJJJHIJJJJJJJJJIJJJJIJFHGIIHIIIJJJGHJJJIJJJIHHHHHHFFFF@.;;;;>DDDC=(:A_Mismatch_0_Sense_+_Library_PoolC
ACTTTTGTTTTGTTTTTATTGTATTTTTGTACATTGCCACTTCCGAGTACAGTTCTGAGTTATGTTAATAAAATGGCAGGTCTGTAAAAAGTCC
>Frequency_2_QualityScore_FFHGGGFIIIIHJIJEHHHEIIIIGIGIJJJJJJJIJJJJIGICIGIIIIIJIIIIIJHIGHHHIGGBBC?DDFEDCDDDD<>CCCCDDCDDDD_Mismatch_0_Sense_+_Library_PoolT
GTCAGATGAGCTGGGTAAGAGGAATGATCCAACTGGCACAGTTGGAGGCACCTGATTGAGATGACAATTATTTCGGTGGGGTACCATGACTAGC
>Frequency_2_QualityScore_FFGHHHHJGIJJJIJIIJJJIIJIJJJIJJJIIJIJJIHIIIIIGHHIJJIJJIIJJIIGIIIIIIIGIEGGIHHHHGEEFFEEDEEEEEDDDE_Mismatch_0_Sense_+_Library_PoolT
TTCCAAAGTGCCAATATTGATCAACATATGTCCCAATGGAACAGTCTTTGGAACAGCAGTTGTACTTTTGTTTTGTTTTTATTGTATTTTTGTA
>Frequency_1_QualityScore_FFHHHHGHEGIIGIIIJIJJJJJJJJIJIIGIIJJIJJIJJJIJHDGHHIIJIJJJJIIHEIIJJHIEGDEIHHHGDFFFFEEE>CEDDEDBBE_Mismatch_0_Sense_+_Library_PoolC
TTCCAAAGTGCCAATATTGATCAACATATGTCCCAATGGAACAGTCTTTGGAACAGCAGTTGTACTTTTGTTTTGTTTTTATTGTATTTTTGTA
>Frequency_2_QualityScore_FFHHHHHIIIJIIJJJJJIGIIIIHIJIJJJIJHIIJJJJJIIIJJJIIJJJJJJJJEIFHHIIFIIJGFGCGHHFEFFFFFEEEEEEDDDD5>_Mismatch_0_Sense_+_Library_PoolT
AACAGCAGTTGTACTTTTGTTTTGTTTTTATTGTATTTTTGTACATTGCCACTTCCGAGTACAGTTCTGAGTTATGTTAATAAAATGGCAGGTC
>Frequency_2_QualityScore_FFHHHHGIHIJGIIIIIJJIIJJIHIJJJJJJJIJJJJJJIJJIJIJGGIIIIIJIJGIFGGGHEGGGGEGDFDGECEEEDBC@DCDCDDDD9<_Mismatch_0_Sense_+_Library_PoolC
AACAGCAGTTGTACTTTTGTTTTGTTTTTATTGTATTTTTGTACATTGCCACTTCCGAGTACAGTTCTGAGTTATGTTAATAAAATGGCAGGTC
>Frequency_2_QualityScore_FFHHHGEIIIJIIEGGGIHIIIIIIIGIIHI?FGGIAEEFFGGGEGHGAGIIFIEIIIJE>FCH3===5;>;CC53;?@/9?@==A_Mismatch_1_Sense_+_Library_PoolT
TATTGTATTTTTGTACATTGCCACTTCCGAGTACAGTTCTGAGTTATGTTAATAAAATGGCAGGTCTGTAAAAAGTCCGATTTTAA
>Frequency_2_QualityScore_FFHHHGHJJJJJJJJIFIHIGIIJHIJJIJJJJGIIJIIIJJJJJIIJGIJJJIIGIIIH??DEEECDEEEEDDEDDDEDDCDCDCDDDDDDDC_Mismatch_0_Sense_+_Library_PoolT
GAATGATCCAACTGGCACAGTTGGAGGCACCTGATTGAGATGACAATTATTTCGGTGGGGTACCATGACTAGCTAACTTCAACCTATGACTGGA
>Frequency_1_QualityScore_FFHHHGFJJJIJGHJJIIGIGHIICHGIJJIJJIIEIIJJIIJIJJJIJJIJJIJDHHGF9>CEEEDDCCCCDCEDCDECCDDBDDDDDDDDDA_Mismatch_0_Sense_+_Library_PoolC
GAATGATCCAACTGGCACAGTTGGAGGCACCTGATTGAGATGACAATTATTTCGGTGGGGTACCATGACTAGCTAACTTCAACCTATGACTGGA
>Frequency_2_QualityScore_FFHHHHHJJJJJJJJIHIIJJJJJJHIJJIIJIJIIJIIJJJIJJJIJIJIIIJIJJIJIJIIIHHGEGEGEEEEEEEDEDEEDDDDDDEEEDD_Mismatch_0_Sense_+_Library_PoolT
ATAATTACTTGCAAGTGCAGCTTGGACTGTGCAGACTAACAGAAGGAATGTATTTGTCTACGACTGGAGATAAGCATTCTCTCGTGTGCATTGG
>Frequency_2_QualityScore_FFHHHHHJIIJIJJJJHJJJJIJJJJGIJJIIJJJJJJJJJIJJJJIIJJIJIJIJHIIIJIIIJJEHFCHHHGHGFFFFFEEEEEEDD/=@A=_Mismatch_0_Sense_+_Library_PoolT
AGCAGTTGTACTTTTGTTTTGTTTTTATTGTATTTTTGTACATTGCCACTTCCGAGTACAGTTCTGAGTTATGTTAATAAAATGGCAGGTCTGT
>Frequency_2_QualityScore_FFHHHGHJJJJIHIJJJJJJJIJJJJJJGIEHHIJIJJIJIJIIIJJIIJJIIHIJIJJJJJJ9?EF?>AEGHA9ACA@BCDE?A?=_Mismatch_0_Sense_+_Library_PoolT
ATTGTATTTTTGTACATTGCCACTTCCGAGTACAGTTCTGAGTTATGTTAATAAAATGGCAGGTCTGTAAAAAGTCCGATTTTATCA
>Frequency_2_QualityScore_FFGGHHHIIGIIIIIIIJJJJIGIJJJHIIIJIIJJIIIJJJJJJJIIJJIIIIIJJIIJFGBEEGGEFAFGEECEEEEEEEECEDDDEDDDDD_Mismatch_0_Sense_+_Library_PoolT
TGGAACAGCAGTTGTACTTTTGTTTTGTTTTTATTGTATTTTTGTACATTGCCACTTCCGAGTACAGTTCTGAGTTATGTTAATAAAATGGCAG
>Frequency_2_QualityScore_FFGHHHHIJJJIIJJJJJJJJIIIJJIJIIJIJJIJIJJIIJJJJJJGIIJJGIJJJJJJJIJJJJJJHHGGHGGFEEFFECEEDACADCCECC_Mismatch_0_Sense_+_Library_PoolT
ACATATGTCCCAATGGAACAGTCTTTGGAACAGCAGTTGTACTTTTGTTTTGTTTTTATTGTATTTTTGTACATTGCCACTTCCGAGTACAGTT
>Frequency_1_QualityScore_FFGHHGHJIIIECFHICGCAGCEGIIIIIIIGIG>FHDIBEDHGGHGIJGEHDFEHIDHIIHHIIJJJJE>CHFFAECCDCFDAAAB??A>C>A_Mismatch_0_Sense_+_Library_PoolC
ACATATGTCCCAATGGAACAGTCTTTGGAACAGCAGTTGTACTTTTGTTTTGTTTTTATTGTATTTTTGTACATTGCCACTTCCGAGTACAGTT
>Frequency_2_QualityScore_FFHGHHHIIIIHIIJGIIIJIEHIIGHGIIIIIHIHFHIJIIJIHIGIIIIIIIHHIIIIEEFGGGEECCCACCEEDEEDDDBCDDCDEDCDCC_Mismatch_2_Sense_+_Library_PoolT
CGGATTCAAAGATTTGCAGGGTCCTAAATGATAGAGTTCCGAAGACTCATTTCAGTCATGACCCATTTTCAAAATTTGTTGGTTTTCCAAAGTG
>Frequency_1_QualityScore_FFHHHHHJJJIIJJJIJJJJJCHGGHJJJJJJJGIIDIIIJIJIIIJJIGJJJJCHDHJJJJHHHHHFFDFFFFEDEEEEDDBDDDDDEDDCCD_Mismatch_2_Sense_+_Library_PoolC
CGGATTCAAAGATTTGCAGGGTCCTAAATGATAGAGTTCCGAAGACTCATTTCAGTCATGACCCATTTTCAAAATTTGTTGGTTTTCCAAAGTG
>Frequency_2_QualityScore_FFHHHHFIJJJJJJJJJJJJHIJIJJIJJJJJJIJIJJJIJJJJIJIJJIJIJIIIIJJIJJJIJIJIIIIIHHHGGFFFEEEEEDEDCEEEEE_Mismatch_0_Sense_+_Library_PoolT
TATGAAATTTTCCTCTCCTTATTACGTTCTTTGTTATCATAATTACTTGCAAGTGCAGCTTGGACTGTGCAGACTAACAGAAGGAATGTATTTG
>Frequency_2_QualityScore_FFHHHHHJIJIJJIIJJIIIIJJJJJJJIIJJIJIIJJJJJJJJIJIIIIIJJIJIIJJIIIIJIHIIIHCGGGFFFEECEEEEEEEEDDCCDD_Mismatch_0_Sense_+_Library_PoolT
ATTTTCAAAATTTGTTGGTTTTCCAAAGTGCCAATATTGATCAACATATGTCCCAATGGAACAGTCTTTGGAACAGCAGTTGTACTTTTGTTTT
>Frequency_2_QualityScore_FFHGGHHJJIIJIJJIIJIJJIJIGHIIJIIIIIIIJIIIJIJGGIIIJJJJIIJFIIJGHHIIIIIJJJHIHGFEEEEDEECEEDDDEDDDDA_Mismatch_0_Sense_+_Library_PoolT
TTTGTTATCATAATTACTTGCAAGTGCAGCTTGGACTGTGCAGACTAACAGAAGGAATGTATTTGTCTACGACTGGAGATAAGCATTCTCTCGT
>Frequency_2_QualityScore_FFGGGGGIIIGDGIIGHIJIIIIIIGGIIIIIGHEIIHIIIHIIIIIGGGIHIIIGIGEGIGC99CGEGGGEEAEFCCDEEEDD==CBDCCCEB_Mismatch_1_Sense_+_Library_PoolT
ATAAGCATTCTCTCGTGTGCATTGGCTAATGCATCAACTGTTAACAATGACATGCAGTACCCATTTGATCCAAAAACACTTATCTTGATTTCTT
>Frequency_2_QualityScore_FEEFGEHIGIJGGEGIDGIHGCGIECGFFGCGIICECFEEIIGGIEEIGGFEFG8?>?CCDEFFCCCEEECCCDDCCC69?C?BCBACDDACCC_Mismatch_0_Sense_+_Library_PoolT
TGATCCAACTGGCACAGTTGGAGGCACCTGATTGAGATGACAATTATTTCGGTGGGGTACCATGACTAGCTAACTTCAACCTATGACTGGAATG
>Frequency_2_QualityScore_FFHCFHGIHIJJFHJJIJIIIIIHIGGIFHIIIIGHGIAEGHHGGHIHDHEGFGIIIIEIGIFIGIIGGGG9>B?=ABCEF>:8=A5;ACAAC=_Mismatch_0_Sense_+_Library_PoolT
TTGTTTTTATTGTATTTTTGTACATTGCCACTTCCGAGTACAGTTCTGAGTTATGTTAATAAAATGGCAGGTCTGTAAAAAGTCCGATTTTATC
>Frequency_2_QualityScore_FFHHHHHJIGJJIIIJJJJJIJIIJJHIJIGIIJJJIJIJJJJIIJIIIIIIJJJIJJJJJJIIGFFGGGFEEEEEEDEEEEEDDDDDDCCDED_Mismatch_0_Sense_+_Library_PoolT
CTTGGACTGTGCAGACTAACAGAAGGAATGTATTTGTCTACGACTGGAGATAAGCATTCTCTCGTGTGCATTGGCTAATGCATCAACTGTTAAC
>Frequency_2_QualityScore_FFGHGEGIGIIIIJIHJGGIHIGGIIIIJIIIJJIIJJIJIIJJJJJJJI=B??=?FHII@7ADC<BCG@;@@B?BEA=AC=:?=?=BAC?A=A_Mismatch_0_Sense_+_Library_PoolT
ACATTGCCACTTCCGAGTACAGTTCTGAGTTATGTTAATAAAATGGCAGGTCTGTAAAAAGTCCGATTTTATCATTTGTCCTGGACATGCTTAA
>Frequency_2_QualityScore_EFGHGHHIJJIIJJJICHIJIIIIHIEIIIJJJJJJJIIJJJIIIIIHHIIJHIIJJJIHIIIIIGHEHEEEEFFFEDBEEEDCCDDDBCDDEE_Mismatch_0_Sense_+_Library_PoolT
TGTTGGTTTTCCAAAGTGCCAATATTGATCAACATATGTCCCAATGGAACAGTCTTTGGAACAGCAGTTGTACTTTTGTTTTGTTTTTATTGTA
>Frequency_2_QualityScore_EEGGGGGIGDGHICGFGGIIIHGIIEEDGGGIIIIHGGHHIIIIGIIIIACGGIIFEGGGGEEEEEEEDCCDCCCCCCCCCCCCBCCC?C?6?B_Mismatch_1_Sense_+_Library_PoolT
CTGGCACAGTTGGAGGCACCTGATTAAGATGACAATTATTTCGGTGGGGTACCATGACTAGCTAACTTCAACCTATGACTGGAATGAGAAGCTT
>Frequency_2_QualityScore_FFHHHHHJIJJJJJJJJIJIJJJJJJJJJJIJJIJJJIIJJJJJIIJGGHIGHIIIJIJIIIEHIHGGFBCEEEEEEEEEDFDDDDDDDDDDDE_Mismatch_0_Sense_+_Library_PoolT
CTGGAATGAGAAGCTTTATTGCTACTCGGATTCAAAGATTTGCAGGGTCCTAAATAATAGAGTTCCGAAGACTCATTTCAGTCGTGACCCATTT
>Frequency_2_QualityScore_FFEGHHGIJJJIIIIIJIJJJJJIIHIJJJJJJJIJHIIJJJIJIJIIJJIIICGIIJIIIJIGHIIGGEFFGDEEEECDDEEEDEDEDDDCCE_Mismatch_2_Sense_+_Library_PoolT
GGTCCTAAATGATAGAGTTCCGAAGACTCATTTCAGTCATGACCCATTTTCAAAATTTGTTGGTTTTCCAAAGTGCCAATATTGATCAACATAT
>Frequency_2_QualityScore_FFGHHHHJJIJHIJJJJJJIIGGIHIGIIJJFIGIIIIIIJHIIIJIIIJJIJI=DEFE@EIGIE>AFD=BCDE=ACA_Mismatch_1_Sense_+_Library_PoolT
TTGTACATTGCCACTTCCGAGTACAGTTCTGAGTTATGTTAATAAAATGGCAGGTCTGTAAAAAGTCCGATTTTAGCA
>Frequency_2_QualityScore_EEHHHHHJJIIJIJJJJJJIGIIJIJJIIJJIIJJJJJJJJJJJJIIIIIIIJJIJJJIJJJJIIIGGHGHGFFFEFEEDEDEEEDDDEEFEED_Mismatch_2_Sense_+_Library_PoolT
TAAATGATAGAGTTCCGAAGACTCATTTCAGTCATGACCCATTTTCAAAATTTGTTGGTTTTCCAAAGTGCCAATATTGATCAACATATGTCCC
>Frequency_2_QualityScore_CDGEFGFIIIGEIFGFHIIICIIFCHGIIIIII?EEFGFCEGIFG:AGA?9CEDE??;CAEE;@9CCEECGC9????CE?CA@/9437=_Mismatch_0_Sense_+_Library_PoolT
TGTACTTTTGTTTTGTTTTTATTGTATTTTTGTACATTGCCACTTCCGAGTACAGTTCTGAGTTATGTTAATAAAATGGCAGGTCTGTA
>Frequency_2_QualityScore_EEHEGFGIF?EGGEGHGCEGGCEEHG?GHIIIHGIGIGGHFIIECEHCECBEGIHICGGIIEBCAE:?=;=9:AABBCBACCCCBDCAAAACC?_Mismatch_0_Sense_+_Library_PoolT
CTGGGTAAGAGGAATGATCCAACTGGCACAGTTGGAGGCACCTGATTGAGATGACAATTATTTCGGTGGGGTACCATGACTAGCTAACTTCAAC
>Frequency_1_QualityScore_FFHHHHHIJIJJIJJJIIJJJIJJJJJJIJIIJJJJJJJIJJJJEGGIBFEGGHIJJJJIJJIHHHDFFDD@BDCCDD>CCDDDCEDDDBCDDD_Mismatch_0_Sense_+_Library_PoolC
CTGGGTAAGAGGAATGATCCAACTGGCACAGTTGGAGGCACCTGATTGAGATGACAATTATTTCGGTGGGGTACCATGACTAGCTAACTTCAAC
>Frequency_2_QualityScore_FFHGHHHJJJIJIJJJJJJEGIJJBGHIIJJJJIIJJJIJJJJJJJJJJJHIIJJJIIHGHGGFFFEEEDEEEEEEEDDDDDCDDDCEDDACCD_Mismatch_1_Sense_+_Library_PoolT
AAGATGACAATTATTTCGGTGGGGTACCATGACTAGCTAACTTCAACCTATGACTGGAATGAGAAGCTTTATTGCTACTCGGATTCAAAGATTT
>Frequency_2_QualityScore_FCGHHHHJJIJJJJIIJJJGIIIIIIJJJJJIIJJJJIJJJJJJJJJIIHIIJJIIIIJIIGIHHHHGGGEEFFEEEEEEDD/=@?<=BDCD=7_Mismatch_0_Sense_+_Library_PoolT
GTACTTTTGTTTTGTTTTTATTGTATTTTTGTACATTGCCACTTCCGAGTACAGTTCTGAGTTATGTTAATAAAATGGCAGGTCTGTAAAAAGT
>Frequency_1_QualityScore_FFHHHHHJJHJJJJHJJJJEIJIIGIJJJJJJJIJJJHGJJJJJJJJEIGIIIJIIJJJJJHHHHHHHHFFFFFFFEDEEDD5>A?55@CCD::_Mismatch_0_Sense_+_Library_PoolC
GTACTTTTGTTTTGTTTTTATTGTATTTTTGTACATTGCCACTTCCGAGTACAGTTCTGAGTTATGTTAATAAAATGGCAGGTCTGTAAAAAGT
>Frequency_2_QualityScore_FFHHHHHJIJJJJJJIIJJJIIJJIIIIIIIJJJIIJJJJJJIIJJIIJJJJJJJJIIJJIIIJJJIIIHIIGGGGGGGFEEEEDDEDEEEDDD_Mismatch_1_Sense_+_Library_PoolT
TGTGCATTGGCTAATGCATCAACTGTTAACAATGACATGCAGTACCCATTTGATCCAAAAACACTTATCTTGATTTCTTTTGAATAATACTTGC
>Frequency_2_QualityScore_FEHHHHHJIIJGHIIJJJJIIJGIIJJIIIIIGIIIJIIJJIJHIIIIIIGHGIIGEHIJJJIGHIIIIIHHGGGFFBDCDEEEDEECEEECCC_Mismatch_0_Sense_+_Library_PoolT
GTGCCAATATTGATCAACATATGTCCCAATGGAACAGTCTTTGGAACAGCAGTTGTACTTTTGTTTTGTTTTTATTGTATTTTTGTACATTGCC
>Frequency_1_QualityScore_FFHHHHHJJJJIJJJJJJJJJJJJJJJJIHIJHIJJJHIJJJJJGHIIJJJJHIJFHIJIJJJEHHHHHFFFFDEEEEEEFEEDDDEEEEEDDD_Mismatch_0_Sense_+_Library_PoolC
GTGCCAATATTGATCAACATATGTCCCAATGGAACAGTCTTTGGAACAGCAGTTGTACTTTTGTTTTGTTTTTATTGTATTTTTGTACATTGCC
>Frequency_2_QualityScore_FFHGGHHIIJIHIIIIIIJEIDHFIIIIFHIIDHGGIFIIIIJIIJJJJHEGGIIAEGGGEEEEFEEECEEEDECCDDDDCCCCCCCCABCDCA_Mismatch_0_Sense_+_Library_PoolT
ATCCAACTGGCACAGTTGGAGGCACCTGATTGAGATGACAATTATTTCGGTGGGGTACCATGACTAGCTAACTTCAACCTATGACTGGAATGAG
>Frequency_2_QualityScore_FFHHHHHJJJJIJJJJJIJJJJJJJJJGHEHHIJHIIJJIJHIIJJIHIIIIIJJIJIIJJI6?CEEADCEG?:?CA<=ACEBCAA_Mismatch_0_Sense_+_Library_PoolT
TTGTATTTTTGTACATTGCCACTTCCGAGTACAGTTCTGAGTTATGTTAATAAAATGGCAGGTCTGTAAAAAGTCCGATTTTATCA
>Frequency_2_QualityScore_EEGH9EFGIIEDEAEGCGGHIIIEIAGGGIGIIIIIIIIIHIIHII3=??ACGIHI?5@EFEFFFG>E?@_Mismatch_0_Sense_+_Library_PoolT
TGCCACTTCCGAGTACAGTTCTGAGTTATGTTAATAAAATGGCAGGTCTGTAAAAAGTCCGATTTTATCA
>Frequency_2_QualityScore_EEEGB=ECGHGAGHHIAGEI?GFAGIGGGGCGGHGIGC?EAFAFFAGCA9=EFFG>A9CH=AAGCGGG?EFGECAEDEEEECE@=ACCA>AC?D_Mismatch_0_Sense_+_Library_PoolT
CCAAAGTGCCAATATTGATCAACATATGTCCCAATGGAACAGTCTTTGGAACAGCAGTTGTACTTTTGTTTTGTTTTTATTGTATTTTTGTACA
>Frequency_2_QualityScore_FEGHHHGHIJGIIIGGIGIIIIEHIIIIIJJJIIIJJIIJFGGIIEFIIIHJHIFIIGIIEGFCGHGHGEEGF=A=A@?CCEC=8>AA9;?@C=_Mismatch_0_Sense_+_Library_PoolT
TTTTGTTTTTATTGTATTTTTGTACATTGCCACTTCCGAGTACAGTTCTGAGTTATGTTAATAAAATGGCAGGTCTGTAAAAAGTCCGATTTTA
>Frequency_2_QualityScore_FFHHHHHJJJJJJIJJJJJJJIHIIJIIIIIJJJJIJIJIJJJJIJJIIIIIJHIIJIGHIJJJIHJIIHGHFEGFFFEFEEEEDCEDDACCCD_Mismatch_0_Sense_+_Library_PoolT
AAAATTTGTTGGTTTTCCAAAGTGCCAATATTGATCAACATATGTCCCAATGGAACAGTCTTTGGAACAGCAGTTGTACTTTTGTTTTGTTTTT
>Frequency_1_QualityScore_DBDAAH?BBAEEHGIIIFGFHD<<ED@GGIIIIGIIIIIIIEEABFGGGG@GEECGFCFGHGA@@CGIIHEHH;;>DDEEB;>>>CCCA;=?CB_Mismatch_0_Sense_+_Library_PoolC
AAAATTTGTTGGTTTTCCAAAGTGCCAATATTGATCAACATATGTCCCAATGGAACAGTCTTTGGAACAGCAGTTGTACTTTTGTTTTGTTTTT
>Frequency_2_QualityScore_FFHHHHHIJJJJJJIJJJFHIJIAFGIJJJJJJJIIJIJJJJJJJJJJIIJJJIIIIIJIHHGHHFFFFEEECEEEEEDDDDDDDCECDDDDDD_Mismatch_0_Sense_+_Library_PoolT
AGATGACAATTATTTCGGTGGGGTACCATGACTAGCTAACTTCAACCTATGACTGGAATGAGAAGCTTTATTGCTACTCGGATTCAAAGATTTG
>Frequency_2_QualityScore_FFHHGGGIIJIFGHIIJJJJJIJIHIEIIIIJJIIJJJJJJIJJJGGIEGHIIIIDGGFHECEFEEFFCACCCACDDDEDCAACDDDCCCCBDC_Mismatch_0_Sense_+_Library_PoolT
GATTTGCAGGGTCCTAAATAATAGAGTTCCGAAGACTCATTTCAGTCGTGACCCATTTTCAAAATTTGTTGGTTTTCCAAAGTGCCAATATTGA
>Frequency_2_QualityScore_FEGHGHHIJIIJHIIIHIIGIGIIIJIIIGHIIIGGIGHGIIIIHGHIJJIIIEHGIJJIIIIGACDCDCCDCECCCCDEDDDDDDDDDCDECA_Mismatch_0_Sense_+_Library_PoolT
GTCTGTAAAAAGTCCGATTTTATCATTTGTCCTGGACATGCTTAAATCTTTGGGAATGGGGCCGAGGCTATGAAATTTTCCTCTCCTTATTACG
>Frequency_2_QualityScore_DCCFEGHIIIIHIIIHGIGI;EHHFGIIHIIIIIGHHFEDHHIGIIII9E=CGEEEEIHIFHCFFHIDEGGCECBAEC@DCC@\,16;;_Mismatch_1_Sense_+_Library_PoolT
TGTACTTTTGTTTTGTTTTTATTGTATTTTTGTACATTGCCACTTCCGAGTACAGTTCTGAGTTATGTTAATAAAATGGCAGGGCTGTA
>Frequency_2_QualityScore_FFHHHHHJIIJJIJJJJIJJJJIIJHIIJJJJIJJJJJJJIIIJIIIIIIFGHIHJJIIGFEDDDDCDDEDDDDDEDDDDDDDDCDEEDDBDDD_Mismatch_0_Sense_+_Library_PoolT
GTAAAAAGTCCGATTTTATCATTTGTCCTGGACATGCTTAAATCTTTGGGAATGGGGCCGAGGCTATGAAATTTTCCTCTCCTTATTACGTTCT
>Frequency_2_QualityScore_EFHHHHHJJJJJJJHJIJJJJJJHHIIIJJJJJGIIJIJJJJJIIIIIIIJJJJJJJIIJIIJHHGHHGFEEFFEEEEDEEEEDDDDDCDCCDD_Mismatch_2_Sense_+_Library_PoolT
CTGGACATGCTTAGATCTTTGGGAATGGGGCTGAGGCTATGAAATTTTCCTCTCCTTATTACGTTCTTTGTTATCATAATTACTTGCAAGTGCA
>Frequency_2_QualityScore_CDDDEC?DB?GCGG?=E7=BC?88=C@EE?GCAFDDF;?GEGEDGHGGGECC=AGDGFEDE?C=CCACCCBACEB?7=??AB=ABAB<AAAAA@_Mismatch_0_Sense_+_Library_PoolT
TCCTAAATAATAGAGTTCCGAAGACTCATTTCAGTCGTGACCCATTTTCAAAATTTGTTGGTTTTCCAAAGTGCCAATATTGATCAACATATGT
>Frequency_2_QualityScore_FFGHHHHIJJJHIIJJJJJJJJJJGIIJIIJIJJJJJIIJIJHIJJIIJJJGIIJJJJIHIIJJIIIJJGHHHHGEF@EEEEEEDFDEDCEDED_Mismatch_0_Sense_+_Library_PoolT
CAATGGAACAGTCTTTGGAACAGCAGTTGTACTTTTGTTTTGTTTTTATTGTATTTTTGTACATTGCCACTTCCGAGTACAGTTCTGAGTTATG
>Frequency_2_QualityScore_EFHHHHHIIJJJJIJJJJHIJJJJJJIIIJJIIJJJJJJJJIJJJIJJJJJIIJIIJJJJJJIJEIDHEHGGGFFFEECEEEEEEEEECCCDED_Mismatch_0_Sense_+_Library_PoolT
TCTTTGGAACAGCAGTTGTACTTTTGTTTTGTTTTTATTGTATTTTTGTACATTGCCACTTCCGAGTACAGTTCTGAGTTATGTTAATAAAATG
>Frequency_2_QualityScore_FFHEHHHJJIJJJGIIIIIIIIJJJJJJJJJJIJJJJJJIJJJJIIJIJFHIJIIIJJJIJJHIIIJIJIIHHHHHGFFFCEEECDDDDDEEEE_Mismatch_0_Sense_+_Library_PoolT
TGGTTTTCCAAAGTGCCAATATTGATCAACATATGTCCCAATGGAACAGTCTTTGGAACAGCAGTTGTACTTTTGTTTTGTTTTTATTGTATTT
>Frequency_1_QualityScore_FFHHHHHIJJJJJHJJJGJIIHIIIJIIJIIJJJJJJJJGHHIHHIIJJIJJJJJIHIIJJJIIHIJIJGHHHFHHEFFFEECEDDDDDDEEEE_Mismatch_0_Sense_+_Library_PoolC
TGGTTTTCCAAAGTGCCAATATTGATCAACATATGTCCCAATGGAACAGTCTTTGGAACAGCAGTTGTACTTTTGTTTTGTTTTTATTGTATTT
>Frequency_2_QualityScore_FFHHHHHJJJIIJJJJIJJIJIJIJJJIIIIIJJJJJIJIIJIIIIJIIIIJJJJIIJJJIJJJJIIJJJJGGHHHFFFFFFFEEDDEEDDDDA_Mismatch_0_Sense_+_Library_PoolT
ATTGATCAACATATGTCCCAATGGAACAGTCTTTGGAACAGCAGTTGTACTTTTGTTTTGTTTTTATTGTATTTTTGTACATTGCCACTTCCGA
>Frequency_2_QualityScore_FFHHHGHJJJJIJJJIIJJIJJJJGIJIJJIIIJIIIIJJIJIJIJIJJIIJJJGGIJIIIGIIIIHHGHHGGFEDDADDDDDEEECDEDDDDD_Mismatch_2_Sense_+_Library_PoolT
CCTATGACTGGAATGAGAAGCTTTATTGCTACTCGGATTCAAAGATTTGCAGGGTCCTAAATGATAGAGTTCCGAAGACTCATTTCAGTCATGA
>Frequency_2_QualityScore_FFHHHHHJJJJJJJIJIJIJJIIIJIJJIIJJJIIJIJIJJIIIJIIJJJJJIJJJIJJGIIIGAFCGHACEEECDEFDDDDCDDDDDEFEEDE_Mismatch_0_Sense_+_Library_PoolT
TTCAACCTATGACTGGAATGAGAAGCTTTATTGCTACTCGGATTCAAAGATTTGCAGGGTCCTAAATAATAGAGTTCCGAAGACTCATTTCAGT
>Frequency_2_QualityScore_FFHFHHHJJIIJJJJJJGIIGIIIIIIJIJIJIIJIIJIJJJIIJJIIJJIIIJIJJIJIJJJIHIICGIHIIIHGGGGFFFFEEDDCEEEEDD_Mismatch_0_Sense_+_Library_PoolT
GAAATTTTCCTCTCCTTATTACGTTCTTTGTTATCATAATTACTTGCAAGTGCAGCTTGGACTGTGCAGACTAACAGAAGGAATGTATTTGTCT
>Frequency_1_QualityScore_FFHHHHHJJJJJJJJJJJJJJJJJJJJJJJHIIIJJJJJJJJJJJIJJJJIJJJJJIJJJHIJJIJJGIGHIIEHGHHFFFFFEECEFEFEEDD_Mismatch_0_Sense_+_Library_PoolC
GAAATTTTCCTCTCCTTATTACGTTCTTTGTTATCATAATTACTTGCAAGTGCAGCTTGGACTGTGCAGACTAACAGAAGGAATGTATTTGTCT
>Frequency_2_QualityScore_FFHHHHHJJJJJJJIJIJJJJHIIIIIJJJJJJJJJJJIJJIJJJIJJJJIEGIIIGIIIIIHFGGDGGEEEEEDEEEECEEEEDDCCACDDCC_Mismatch_0_Sense_+_Library_PoolT
ATGACTGGAATGAGAAGCTTTATTGCTACTCGGATTCAAAGATTTGCAGGGTCCTAAATAATAGAGTTCCGAAGACTCATTTCAGTCGTGACCC
>Frequency_2_QualityScore_FFGHHHFHJIJJJIJJIJJIJIIIHIJJJJIJGIJJJIIJIIJJJJIJJJJJJJJGIGIIGIIGIHJIIHAGDCDEEADEEEDEADCEDCDCDC_Mismatch_0_Sense_+_Library_PoolT
GAACAGTCTTTGGAACAGCAGTTGTACTTTTGTTTTGTTTTTATTGTATTTTTGTACATTGCCACTTCCGAGTACAGTTCTGAGTTATGTTAAT
>Frequency_2_QualityScore_FFGHHHHIIJJJJJIJIIIHIIIJIIJJJJJJIJJJJIIJJJJIJJIIIIIJJJJIIJIJHFIIJIJIIHEFDFEDEDEEEECECDDEDDEEEE_Mismatch_0_Sense_+_Library_PoolC
GAACAGTCTTTGGAACAGCAGTTGTACTTTTGTTTTGTTTTTATTGTATTTTTGTACATTGCCACTTCCGAGTACAGTTCTGAGTTATGTTAAT
>Frequency_2_QualityScore_EEHHHHHIJIJJHIJJJIGIJJFHIIHHIIIIIIJEIGIJJJHIIIIIIIIHHHHHFGGFFFFFECEEECECDACDDDDBCDDCDDCCDEDDDC_Mismatch_0_Sense_+_Library_PoolT
TCGGATTCAAAGATTTGCAGGGTCCTAAATAATAGAGTTCCGAAGACTCATTTCAGTCGTGACCCATTTTCAAAATTTGTTGGTTTTCCAAAGT
>Frequency_2_QualityScore_FEHHHHHJJJJJIJIJJHIIJIIJJIGHIIJJJIIJJIJJHIJJJJIJJIEHGGGGIHHJIIEGAFIIIHHGHHHGGFFEFEECD;?=</5_Mismatch_0_Sense_+_Library_PoolT
GTTGTACTTTTGTTTTGTTTTTATTGTATTTTTGTACATTGCCACTTCCGAGTACAGTTCTGAGTTATGTTAATAAAATGGCAGGTCTGTA
>Frequency_1_QualityScore_DFHHHHHJJJJJHIJJJGIIJJGIJJGHJJJJJJJIGIIJIJJJJJJJIJJIFEGIJIIJJJIIHGGHHHHHCHFDDFEDECDDB(;ACA@_Mismatch_0_Sense_+_Library_PoolC
GTTGTACTTTTGTTTTGTTTTTATTGTATTTTTGTACATTGCCACTTCCGAGTACAGTTCTGAGTTATGTTAATAAAATGGCAGGTCTGTA
>Frequency_2_QualityScore_EFHHHGHJJJJJJJJIJJJIJJJIIIJIJJJJJFIIIIIJJIJJJIJJEHIIIJIIIJJIIJIHHGHHHCDFEDEEDCDEEEDCCCCCCCBCCC_Mismatch_0_Sense_+_Library_PoolT
TTTATTGCTACTCGGATTCAAAGATTTGCAGGGTCCTAAATAATAGAGTTCCGAAGACTCATTTCAGTCGTGACCCATTTTCAAAATTTGTTGG
>Frequency_1_QualityScore_FFHHHHHIJJJJIIIHIJFIJJIFHIIHHGIIIFHIIHCHGIJJJCHIGHIJJJJIJJIGHHHHFHFFFBDCCDCBDDDEDDDA@ACCDCCCBB_Mismatch_0_Sense_+_Library_PoolC
TTTATTGCTACTCGGATTCAAAGATTTGCAGGGTCCTAAATAATAGAGTTCCGAAGACTCATTTCAGTCGTGACCCATTTTCAAAATTTGTTGG
>Frequency_2_QualityScore_FEHHHGHJJIIJJJJJJJJJIJJIJJIJJJJJJJJJIJJJIJJJJJIIIJHJIIIIJGHIIHGGEGFEFDFFEEEEEEEEEEDDDCDCCDDDDC_Mismatch_0_Sense_+_Library_PoolT
GTTCCGAAGACTCATTTCAGTCGTGACCCATTTTCAAAATTTGTTGGTTTTCCAAAGTGCCAATATTGATCAACATATGTCCCAATGGAACAGT
>Frequency_2_QualityScore_FFGHHGGJIJJJIJIIGIIJGGIIIIHIIIIIIIIIIGHIEHIIJI<9<CGHGIIIIHHIGFIIIHGGGBEGE>BEDEEEC@DDCCCDECCCCC_Mismatch_0_Sense_+_Library_PoolT
CCATTTTCAAAATTTGTTGGTTTTCCAAAGTGCCAATATTGATCAACATATGTCCCAATGGAACAGTCTTTGGAACAGCAGTTGTACTTTTGTT
>Frequency_3_QualityScore_FFHHHHHJJJJJIJJJIIJJIIJJIJJJJIGHIJHIIIIIJJJJJJJJIJJJIJJJIIIIJIIIJIHHIIHHFGGFFFFEEDEECDEEEEDDBC_Mismatch_0_Sense_+_Library_PoolC
CCATTTTCAAAATTTGTTGGTTTTCCAAAGTGCCAATATTGATCAACATATGTCCCAATGGAACAGTCTTTGGAACAGCAGTTGTACTTTTGTT
>Frequency_2_QualityScore_FFHFHGHEGHHGHHHIJGHGIHIGIIIIIIIJIIIIJIJJ1?ABACEIIIA;BF?8ADGI=C@C_Mismatch_0_Sense_+_Library_PoolT
TTCCGAGTACAGTTCTGAGTTATGTTAATAAAATGGCAGGTCTGTAAAAAGTCCGATTTTATCA
>Frequency_1_QualityScore_FFHHHHHAGHIIHHIJJJJJJIJJIJIJJJJIGJIJJJJJ8B?FFEIIIJG?FF?\5CHIEHA>_Mismatch_0_Sense_+_Library_PoolC
TTCCGAGTACAGTTCTGAGTTATGTTAATAAAATGGCAGGTCTGTAAAAAGTCCGATTTTATCA
>Frequency_1_QualityScore_FFHHHHHJJJJJJJJJJJJJJJJJIJJJJJJJJHIJJJJIJJIJJJIJJJHHJIJIJJIJJJJJIJJIIHHGHGHHHFFFFFFFEEEEEEDDCD_Mismatch_0_Sense_+_Library_PoolT
TTCTCTCGTGTGCATTGGCTAATGCATCAACTGTTAACAATGACATGCAGTACCCATTTGATCTAAAAACACTTATCTTGATTTCTTTTGAATA
>Frequency_1_QualityScore_DDAFDFH<<GEFAH>BFGCFEFEFFHH>EFGIA?DEHEIEGFBB@GHIIIEGIGIGIIIIFFHEGI;@@DEEC>?_Mismatch_0_Sense_+_Library_PoolT
GAGATAAGCATTCTCTCGTGTGCATTGGCTAATGCATCAACTGTTAACAATGACATGCAGTACCCATTTGATCTA
>Frequency_1_QualityScore_FFHHHHHJJJJHIIJJJJJJJBHIJJJJJJJJJJJJJJJJJJJJJJJJJJHHHHFFFFFFEDEEEEEDFDDDDDCDDDBBDDDDDDDDCDDDDD_Mismatch_2_Sense_+_Library_PoolT
AAATCTTTGGGAATGGGGCCGAGGCTATGAAATTTTCCTCTCCTTATTACGTTCTTTGTTAGCATAATTACTTGCGAGTGCAGCTTGGACTGTG
>Frequency_1_QualityScore_FFHHHHHHIJJJJJJJJJJJJJIJJJJJJJHEHHHHFFFFDEEEEEDDDDEDDDEEDDDDDDDDBBDDDCDDDDDDDDDDDEDDDDDDDDDCDC_Mismatch_2_Sense_+_Library_PoolT
GGGGCCGAGGCTATGAAATTTTCCTCTCCTTATTACGTTCTTTGTTAGCATAATTACTTGCGAGTGCAGCTTGGACTGTGCAGACTAACAGAAG
>Frequency_1_QualityScore_FFHHHHHIIII<CCFFGIIIID?EFF6?GHGBFDG_Mismatch_0_Sense_+_Library_PoolT
AAAATGGCAGGTCTGTAAAAAGTCCGATTTTATCA
>Frequency_1_QualityScore_FBFHHHHJJHJJJJJJJJIJJJJJJHIGIJJJGHJJJIIGIHJJJJJIJJHIJJJIJII(=EGHCE_Mismatch_1_Sense_+_Library_PoolT
GTATTTTTGTACATTGCCACTTCCGAGTACAGTTCTGAGTTATGTTAATAAAATGGCAGATCTGTA
>Frequency_1_QualityScore_DDA<AFF9+<:A4AC>A=H4<F+<+2<A4?EG<>F<F?B_Mismatch_1_Sense_+_Library_PoolT
TATCTTGATTTCTTTTGAATAAAACTTGCTTTCCGTGTA
>Frequency_1_QualityScore_BDBADCDFGGAB<<:FBABHAGICEDDBGFF<?GA<DGFECFII<FDDFIFF4BFCCD:3===))7??>=;B@D;);;3@@C=;-;ABB@BD>>_Mismatch_2_Sense_+_Library_PoolT
CACCCCTTTTCAAAATTTGTTGGTTTTCCAAAGTGCCAATATTGATCAACATATGTCCCAATGGAACAGTCTTTGGAACAGCAGTTGTACTTTT
>Frequency_1_QualityScore_FFHHHHHJIIJJJIJJJJGIIIJJJJJJJJJIJJJJ_Mismatch_0_Sense_+_Library_PoolT
TTTGATCTAAAAACACTTATCTTGATTTCTTTTGAA
>Frequency_1_QualityScore_FFHHHHHJHIJJJJJJJJIJJJIIIGIJJJJJJJJIJJJIJJJHIJJJJJJJJJJGIIJIJJJJJHHHHHHFFFFFDDDDDDEEEDDDCDDDDD_Mismatch_0_Sense_+_Library_PoolT
CTTGCAAGTGCAGCTTGGACTGTGCAGACTAACAGAAGGAATGTATTTGTCTACGACTGGAGATAAGCATTCTCTCGTGTGCATTGGCTAATGC
>Frequency_1_QualityScore_FFHHFFHIJJJJJJJEHIJJJJJJDHHIJJJJJJJJJJJJJJIJJJJJJIIJIHIJJJJJJJJGHHHEHBDFFFFEEEDDEDDEEEEEDDDDDD_Mismatch_2_Sense_+_Library_PoolT
GATAGAGTTCCGAAGACTCATTTCAGTCATGACCCATTTTCAAAATTTGTTGGTTTTCCAAAGTGCCAATATTGATCAACATATGTCCCAATGG
>Frequency_1_QualityScore_FFHHHHHHIJJJJJJBHIJGIJJIGJJJJJJJJJJGIJJJIJJJJJJJJJJJJHIIIIIJIIJGGIHHE?AHFFFFFFFEEEDEEEEEDDDDDD_Mismatch_2_Sense_+_Library_PoolC
GATAGAGTTCCGAAGACTCATTTCAGTCATGACCCATTTTCAAAATTTGTTGGTTTTCCAAAGTGCCAATATTGATCAACATATGTCCCAATGG
>Frequency_1_QualityScore_FFHHHHHGIJJIIJJIIGJJJIIGGIIJJIJJJJJJIFJJJJJGHIIIIIJJJJIIJJGGHHIIIJJ@GGHFHH?CFFDDEECAADEEEDDDEE_Mismatch_0_Sense_+_Library_PoolT
TCCAAAGTGCCAATATTGATCAACATATGTCCCAATGGAACAGTCTTTGGAACAGCAGTTGTACTTTTGTTTTGTTTTTATTGTATTTTTGTAC
>Frequency_2_QualityScore_FFHHHHHFHIJJJJJIJJJJJIIJJJJJJIJJIIJIJIIIIIJIIIJJJJIJHIIIHIGIIIIIIIIIIIIJIHGHGFFFFFEEDEEEEEDDED_Mismatch_0_Sense_+_Library_PoolC
TCCAAAGTGCCAATATTGATCAACATATGTCCCAATGGAACAGTCTTTGGAACAGCAGTTGTACTTTTGTTTTGTTTTTATTGTATTTTTGTAC
>Frequency_1_QualityScore_FFHHHHHJJJJIJJJJJJJJJIIJJJJJJJJJ1?CFFAHIJJG9BGGBHIJI<C_Mismatch_1_Sense_+_Library_PoolT
ACAGTTCTGAGTTATGTTAATAAAATGGCAGGTCTGTAAAAAGTCCGATTTTAA
>Frequency_1_QualityScore_FFHHHHHJJHJIJJJJJJJJJJJIIIIJIJJJJJJJJJJJJJJIJIGIJJJJJJJJIJIJJIJIJJJHHEHFHHFFFFFFEEEEEEDDDDDDDE_Mismatch_1_Sense_+_Library_PoolT
GAAGGAATGTATTTGTCTACGAGTGGAGATAAGCATTCTCTCGTGTGCATTGGCTAATGCATCAACTGTTAACAATGACATGCAGTACCCATTT
>Frequency_1_QualityScore_FDHHHHHJJJJJJJJJJJJJGGIIJJJGIIIJGIIJIIIJJHIIJJJJJJJIJJJGIJJJJIHHHHFFF>CC@CCEEEDCEDEDCDDE_Mismatch_0_Sense_+_Library_PoolT
GTCTTTGGAACAGCAGTTGTACTTTTGTTTTGTTTTTATTGTATTTTTGTACATTGCCACTTCCGAGTACAGTTCTGAGTTATGTTAA
>Frequency_1_QualityScore_DDFFHFFGHI@EFFEHIIIDHHGIIIIGIGIIIIIGIIEHIIGIHEEHECFBC@CCC>B?BCCCFCCCCCCCCBCCCCCCCCCC<??A@CCCCC_Mismatch_0_Sense_+_Library_PoolT
CTCGCATTGCGTCTCTTCCTCAGTTTTTTATTCATGCGTCAGATGAGCTGGGTAAGAGGAATGATCCAACTGGCACAGTTGGAGGCACCTGATT
>Frequency_1_QualityScore_FDFHHHGIIIIJJJJJJGICBGHGFIIJIIJCAFIIIJIJIJIIIIIIFGIJ8==@8@FEED<=D.;=B;?C36;;_Mismatch_1_Sense_+_Library_PoolT
GTACATTGCCACTTCCGAGTACAGTTCTGAGTTATGTTAATAAAATGGCAGGTCTGTAAAAAGTCCGATTTTACCA
>Frequency_1_QualityScore_FFHHHHHJJJJJJJJJJJJJJJJJJJJJJJJJJJJJJJJJJJJJJJJJJJJJJJJJJJJJJJIJJHHHHHFFDFFFFDDEEDEEDDDDDDDDDD_Mismatch_0_Sense_+_Library_PoolT
GCTAACTTCAACCTATGACTGGAATGAGAAGCTTTATTGCTACTCGGATTCAAAGATTTGCAGGGTCCTAAATAATAGAGTTCCGAAGACTCAT
>Frequency_1_QualityScore_FFHHHHGJJJJGJJJJIJJFHHIIGIJJIIGGGIIJJJIJJIJJJJIJJGIIJIJIJJJIJGIIGGIJJGHIIIJJHEHCD_Mismatch_0_Sense_+_Library_PoolT
TGTTAACAATGACATGCAGTACCCATTTGATCTAAAAACACTTATCTTGATTTCTTTTGAATAATACTTGCTTTCCGTGTA
>Frequency_1_QualityScore_?A<+AA<?<CGHGC@@ACEDEFHGFEEBFABBCDDHGGBA<?@D><39??DGHI6F5=@@@_Mismatch_1_Sense_+_Library_PoolT
AGCAGTTGTACTTTTGTTTTGTTTTTATTGTATTTTTGTACATTGCCACTTCCGAGTACGG
>Frequency_1_QualityScore_D:?FDFHG@CFGHII9BEHIGH?CEHGIGI4CDFAGFG>:B9BDBGIIII<>BFIIICE>2====7_Mismatch_0_Sense_+_Library_PoolT
GTATTTTTGTACATTGCCACTTCCGAGTACAGTTCTGAGTTATGTTAATAAAATGGCAGGTCTGTA
>Frequency_1_QualityScore_FFHHHHHHIGGIJIJIJJJJIJJJJJJIJIIJIJJJJJJIJJJJJGIIIEGGIJIJIJJIJJJHHHHBF?ABD=CCDDCDDDDDDDEDCDEDDD_Mismatch_1_Sense_+_Library_PoolT
GCTGGGTAAGAGGAATGATCCAACTGGCACAGTTGGAGGCACCTGATTGAGATGACAATTATTTCGGTGGGTTACCATGACTAGCTAACTTCAA
>Frequency_1_QualityScore_FDHHHHBHIIEGGHIHII@GC>GHIGIGFHIGHIIIIIIIGDHDGBGGHEGAF;EHHGEEHHFEEFEC@?DCCCC=;@DDDCCCCCCCACCDC:_Mismatch_2_Sense_+_Library_PoolT
CGAGTGCAGCTTGGACTGTGCAGACTAACAGAAGGAATGTATTTGTCTACGAGTGGAGATAAGCATTCTCTCGTGTGCATTGGCTAATGCATCA
>Frequency_1_QualityScore_FFHGH?FIJJJGIIFGGHCHI>FGGGEC?BDGIIIGGEAFHGHICGADFHEIEGIIIIJGHFEDDEFCECDCCDDCCDDDCDDCADD9@BD_Mismatch_1_Sense_+_Library_PoolT
TTTTTATTCATGCGTCAGATGAGCTGGGTAAGAGGAATGATCCAACTGGCACAGTTGGAGGCACCTGATTAAGATGACAATTATTTCGGTG
>Frequency_1_QualityScore_FFHHHHHJJJJJJJJJJJJJJJJIJJJJJIJJJJJJJIJIJJJJJJJJJJJJJJJJJJJJJJJJJJJHHHHGHFFFFFFEEDEEEEDDCDDDDD_Mismatch_2_Sense_+_Library_PoolT
CGGGCTAATGCATCAACTGTTAACAATGACATGCAGTACCCATTTGATCTAAAAACACTTATCTTGATTTCTTTTGAATAATACTTGCTTTCCG
>Frequency_1_QualityScore_FDFHHHGIJIJJIJJJJIIJIIGGIEAFIIJGIIJJJGGIJIIIGIGIGHDHICHGGHGCEHEHHFHFECFFFFEDEEEEEDDDDDDCDCDDDD_Mismatch_2_Sense_+_Library_PoolT
TAGATCTTTGGGAATGGGGCTGAGGCTATGAAATTTTCCTCTCCTTATTACGTTCTTTGTTATCATAATTACTTGCAAGTGCAGCTTGGACTGT
>Frequency_1_QualityScore_FFHHHHHJJJJJJJJJIJIJJJJJIJJJIIIJIJJJJJJJJJJJIJJJGIIJJJJJJIJJJIIJJIHEFAC?CEDFFEEEEECEDDBDDDBDCC_Mismatch_0_Sense_+_Library_PoolT
TAGCTAACTTCAACCTATGACTGGAATGAGAAGCTTTATTGCTACTCGGATTCAAAGATTTGCAGGGTCCTAAATAATAGAGTTCCGAAGACTC
>Frequency_1_QualityScore_?DHFHHHJJJJJJJJIIJJJJIIBHIJFIIEFHJIJJIIJIJIJJJJIJEGIGGGIJJJJGHEHIGE?A?DF@@DCAADCCECAACDDBDBDDD_Mismatch_0_Sense_+_Library_PoolC
TAGCTAACTTCAACCTATGACTGGAATGAGAAGCTTTATTGCTACTCGGATTCAAAGATTTGCAGGGTCCTAAATAATAGAGTTCCGAAGACTC
>Frequency_1_QualityScore_FFHHH+CGHIJJIJJJIJHIJJJJJJJJJJIIJJJJJJIJJJIJJJJJIJJJGIIIJIIGIJIIIJJJHHEHHHFFFFFFEEDEEDDDDCDEDD_Mismatch_1_Sense_+_Library_PoolT
GAAGAGTCATTTCAGTCGTGACCCATTTTCAAAATTTGTTGGTTTTCCAAAGTGCCAATATTGATCAACATATGTCCCAATGGAACAGTCTTTG
>Frequency_1_QualityScore_DBFHBFHIIIIIIJJGHGJFIGIGGDHJIHEIIJIIIJHIIIEHHGHIDFHEEHII)=DHHHHFHFFFFBCCCECCEDDEDDCCDC:@(<?AAC_Mismatch_1_Sense_+_Library_PoolT
GTCTACGACTGGAGATAAGCATTCTCTCGTGTGCATTGGCTAATGCATCAACTGTTAACAATGACATGCAGTACCCATTTGATCCAAAAACACT
>Frequency_1_QualityScore_FFADHF>FEHIEGCHHDHGIBF>FHHIIGIGGBGHGFHEECFHCEIDCF=FFHIFEHFDDF@EBCD8?>@CCCDDDDDDCDDCCD1<C@@CCDC_Mismatch_1_Sense_+_Library_PoolT
TTCTGGAGATTTGCTGCTCCATCTTCCTCGCATTGCGTCTCTTCCTCAGTTTTTTATTCATGCGTCAGATGAGCTGGGTAAGAGGAATGATCCA
>Frequency_1_QualityScore_DFHHHHHJHIJJJJJJJJJJIJJJJJJJIJIJIIIJJJJJGIHHIIIIJIIIJIGIJJJJJIJIIJJIHHEHH@BDFFCEEEEECCCABCDDBC_Mismatch_0_Sense_+_Library_PoolT
TTCAGTCGTGACCCATTTTCAAAATTTGTTGGTTTTCCAAAGTGCCAATATTGATCAACATATGTCCCAATGGAACAGTCTTTGGAACAGCAGT
>Frequency_1_QualityScore_FFHHGHHJJJIJJIJJJGIJJJJJJJJIGIJJJIGHIJJJJIJJHGIJJIJJJGIJJJJIGJJJJHHFFDEEDDDDDDCDDCDDDDDDD@D@DD_Mismatch_0_Sense_+_Library_PoolT
CTCTAAGCCGTCAACTGTTATTCCCAGGAAAGAGTCATCTGGAGATTTGCTGCTCCATCTTCCTCGCATTGCGTCTCTTCCTCAGTTTTTTATT
>Frequency_1_QualityScore_8:)0CD1<2):CDECDB9?DD9?DDACDDCECB4;;A@\7=A)=;A;??>@_Mismatch_1_Sense_+_Library_PoolT
GCGTTGCGTCTCTTCCTCAGTTTTTTATTCATGCGTCAGATGAGCTGGGTA
>Frequency_1_QualityScore_FFHHHHHJJIIJJHIIJJGIJJJJJIJJJJICHHGJJJJJJJIIHIJJJJIHGIJJJIJJHFDDDDDDDDEACDDDEDDDDDDDDC_Mismatch_0_Sense_+_Library_PoolT
TGTAAAAAGTCCGATTTTATCATTTGTCCTGGACATGCTTAAATCTTTGGGAATGGGGCCGAGGCTATGAAATTTTCCTCTCCTTA
>Frequency_1_QualityScore_FFGHHHHIJIGIGIJJJJJJJGHIIJJJJJIJIIJGIIIJIIIIIIIGGGHGIJJJJJIJEIIHAHGGIFHHBCFEFCEEDEEEECCA@CCB?@_Mismatch_1_Sense_+_Library_PoolT
ATGACTAGCTAACTTCAACCTATGACTGGAATGAGAAGCTTTATTGCTACTCGGATTCAAAGATTTGCAGGGTCCTAAATGATAGAGTTCCGAA
>Frequency_1_QualityScore_FFHHHHHJJJJIJJJJJGIJHGGIJJJJJJIJGGICHHIJJJIIIJJJJJJJJIIJJJIJ<FAAGIJJJEE<?BDFFDEEDEEE@CD;CCDDDD_Mismatch_1_Sense_+_Library_PoolC
ATGACTAGCTAACTTCAACCTATGACTGGAATGAGAAGCTTTATTGCTACTCGGATTCAAAGATTTGCAGGGTCCTAAATGATAGAGTTCCGAA
>Frequency_1_QualityScore_FFHHHHHJJJJJHJHJIJJJIJJJJIIJJJJJJIJJJJIIEIIJJIJIEGIGIIIFHIJJJJIHGEHEHEFFFFFFEEEEEEEDDDBD?BDCCD_Mismatch_1_Sense_+_Library_PoolT
AGTTGAAAATAGTGCCATAGACTCTAAGCCGTCAACTGTTATTCCCAGGAAAGAGTCATCTGGAGATTTGCTGCTCCATCTTCCTCGCATTGCG
>Frequency_1_QualityScore_FFHHFHHJJGHHIHIJHIJIJJJJJJJDIJJJ:?FED<BGGG>99B77BFCH@C_Mismatch_1_Sense_+_Library_PoolT
ACAGTTCTGAGTTATGTTAATAAAATGGCAGGTCTGTAAAAAGTCCGATTTTAC
>Frequency_1_QualityScore_DDHGGGHGIIIGICGFHHIIIGIJJGHG@FHGGEHJGGHIIGIIIIJIIIJGIIGHIIJICGEHA>GHGE_Mismatch_1_Sense_+_Library_PoolT
AAGCATTCTCTCGTGTGCATTGGCTAATGCATCAACTGTTAACAATGACATGCAGTACCCATTTGATCCA
>Frequency_1_QualityScore_DDGHDFFIHIIJJCHGGIJIIIIJJGHIJII7@FHIIJBHIJJJJIGGIJGHHHGGFDFEDEDDDCEDDCC>ACDCACDDCDCDDCDBB>?>CA_Mismatch_0_Sense_+_Library_PoolT
CCTGATTGAGATGACAATTATTTCGGTGGGGTACCATGACTAGCTAACTTCAACCTATGACTGGAATGAGAAGCTTTATTGCTACTCGGATTCA
>Frequency_1_QualityScore_FFHHHHHJJJJJJJJJJJJJJIJJHIJJJJJJIJHIJJJJJJJGHIIIHIJJJFHIJJJJIJHGGHHHHFFFFFEEDDEEFDDBDDDDDDDDDE_Mismatch_2_Sense_+_Library_PoolT
GTCCGATTTTATCATTTGTCCTGGACATGCTTAGATCTTTGGGAATGGGGCTGAGGCTATGAAATTTTCCTCTCCTTATTACGTTCTTTGTTAT
>Frequency_1_QualityScore_FFHFFHHHJGIDGHHGJGJGHIJIJIJIBHCFHHIFHIIIGIBGGIIJJJJIIIJIJGIJJJI@EHIHC7=AE/7=CDBCBAECCDC_Mismatch_1_Sense_+_Library_PoolT
ATTGTATTTTTGTACATTGCCACTTCCGAGTACAGTTCTGAGTTATGTTAATAAAATGGCAGGTCTGTAAAAAGTCCGATTTTATTA
>Frequency_1_QualityScore_FFHHHHHHIHIJHIIJJJJIIIJIJJJJJHJJIJJJJJIJJJJIJJJJJJIIIJIJIJHGHHHHFFFFFDEDEEEEDDDEEDDDECCCDCBDDD_Mismatch_1_Sense_+_Library_PoolT
GTCTACGAGTGGAGATAAGCATTCTCTCGTGTGCATTGGCTAATGCATCAACTGTTAACAATGACATGCAGTACCCATTTGATCTAAAAACACT
>Frequency_1_QualityScore_FFDHHHFHIIGHIIJJJJIJJJJJJIJIJJJJJJJIJIHIJIJJJJJIGGIIIJJFGIJGHIJGIJJHHGEHHFDFFFDEFFDEDCDEDDDEFE_Mismatch_0_Sense_+_Library_PoolT
AGTACGTGAGTGGATATGTCTCTTAAAGACCTGCATGTCTGTGATTTTGCAAAAGTAAGTGCAAGGCATTTAAGAATGTAAACCATTTATTTGA
>Frequency_1_QualityScore_FDHHHHHJJHIJJJJJJJJJJJJJJEIDHIIJIHIJJJJHHJJJJJIIJJIJJJJJJJJH=?A=;?BEFC<;>CA??BDDDC_Mismatch_0_Sense_+_Library_PoolT
GTATTTTTGTACATTGCCACTTCCGAGTACAGTTCTGAGTTATGTTAATAAAATGGCAGGTCTGTAAAAAGTCCGATTTTAT
>Frequency_1_QualityScore_FFHHHHHJJJJJJJJJJJJJJIJIJGGIJJJJJJJJJJIJJJJJJJJJJJJJJJJJJJJJJIJIHIGJJHHHHHHFFFFFFEEEEEEEDD@DCC_Mismatch_1_Sense_+_Library_PoolT
TTCTCTCGTGTGCATTGGCTAATGCATCAACTGTTAACAATGACATGCAGTACCCATTTGATCCAAAAACACTTATCTTGATTTCTTTTGAATA
>Frequency_1_QualityScore_FDHHGHFIJIJJJJJIIIJIIGIGGJJJIJFHIJJJJJJJIIIIIIIIGIIHFHHEHFFFFFFCECDDC@DDDDDDDDDDDDDDCCDEEDDDDD_Mismatch_1_Sense_+_Library_PoolT
ATTTGTCCTGGACATGCTTAAATCTTTGGGAATGGGGCCGAGGCTATGAAATTTTCCTCTCCTTATTACGTTCTTTGTTAGCATAATTACTTGC
>Frequency_1_QualityScore_FFHHFHHIJGHHJJJJJJJJDHIJJ?DGIJJJJJJJJJJIEHIJJIJJHIJIJIJHHHGHFFFFBCEDEACEDDDDDEDDDDDDDDDDEDDCDD_Mismatch_1_Sense_+_Library_PoolT
TAAGATGACAATTATTTCGGTGGGGTACCATGACTAGCTAACTTCAACCTATGACTGGAATGAGAAGCTTTATTGCTACTCGGATTCAAAGATT
>Frequency_1_QualityScore_DDDHDDBFAE:ABH:EGHGGCEGEHEHGIIBCGG9:DGBGGEAEHHGHGIGG>B=FH-6CE;CGGCGEE77?ED@DC>@CCDC@CCCECC@CC>_Mismatch_2_Sense_+_Library_PoolT
AAATGATAGAGTTCCGAAGACTCATTTCAGTCATGACCCATTTTCAAAATTTGTTGGTTTTCCAAAGTGCCAATATTGATCAACATATGTCCCA
>Frequency_1_QualityScore_FF?FHGHJJJJJJJJEHFHGCGFHIIJIJDGIJJIJJJJIIJIJJJJJJF.==C=@GIGIB3?=?8?ACA;@_Mismatch_0_Sense_+_Library_PoolT
ACATTGCCACTTCCGAGTACAGTTCTGAGTTATGTTAATAAAATGGCAGGTCTGTAAAAAGTCCGATTTTAT
>Frequency_1_QualityScore_FFHHHHHIJJJJJJJJJJJJJJJGIGHIGJIIJJJJJHIJJJJJJIHIIIJJIJJJIJ6=?CACHFED>@CAB:?BDDCCCC_Mismatch_0_Sense_+_Library_PoolT
ATTTTTGTACATTGCCACTTCCGAGTACAGTTCTGAGTTATGTTAATAAAATGGCAGGTCTGTAAAAAGTCCGATTTTATCA
>Frequency_1_QualityScore_FFHHHFHJIJIJJJJJJJJJJJIJJJFHIJJDFHIJJJJJJJJJJJJJJJJJJJJJJJJHHHHHHFFFFDEEEEEEDDDDDDDEDDDDDDDDDD_Mismatch_1_Sense_+_Library_PoolT
CCTGATTAAGATGACAATTATTTCGGTGGGGTACCATGACTAGCTAACTTCAACCTATGACTGGAATGAGAAGCTTTATTGCTACTCGGATTCA
>Frequency_1_QualityScore_FFHHHHHJJIJJJJJJJJIJJJJJJJJJJJIJJJJJJJJJJIJJJJJJCHHJIIJJJJJIIIIAEHGGFDCDEDEDDEEEEDDCDBBDDDDBDD_Mismatch_0_Sense_+_Library_PoolT
ACTGGAATGAGAAGCTTTATTGCTACTCGGATTCAAAGATTTGCAGGGTCCTAAATAATAGAGTTCCGAAGACTCATTTCAGTCGTGACCCATT
>Frequency_1_QualityScore_FFHHHGHHFGHGGGEF@EHG?F<F?EFHII?FGGIIHIIEEGCHFHIIIDG<FFHGIIGIDGIIGHEC?ACCCFBDBAEDAC@CCACC@AACBC_Mismatch_0_Sense_+_Library_PoolT
ATTTCAGTCGTGACCCATTTTCAAAATTTGTTGGTTTTCCAAAGTGCCAATATTGATCAACATATGTCCCAATGGAACAGTCTTTGGAACAGCA
>Frequency_1_QualityScore_FFHHHHGIJIIJIHJJJJJJJJEHGIIIJJHGIJHIIJJJIJJJHIIJJJIGJJIJJJJIJJFIJJIGHAHGHDFDFDEEEEEECCDCDDDDDD_Mismatch_0_Sense_+_Library_PoolC
ATTTCAGTCGTGACCCATTTTCAAAATTTGTTGGTTTTCCAAAGTGCCAATATTGATCAACATATGTCCCAATGGAACAGTCTTTGGAACAGCA
>Frequency_1_QualityScore_DD?:CFF<EG?EEFCFFCFEEFFEFIIIFIIII<BCFIIFIICCEFFFIIGEGGGEAE1=C@EA?E>E3?;?@DD>A@BDA>>>B@>?B?_Mismatch_1_Sense_+_Library_PoolT
ACAGCAGTTGTACTTTTGTTTTGTTTTTATTGTATTTTTGTGCATTGCCACTTCCGAGTACAGTTCTGAGTTATGTTAATAAAATGGCAG
>Frequency_1_QualityScore_FDHFHHHJJJJJJIGGIIFGHIIGEEIIIJJJIJJGCBGIGIIGHGDGGIIEIEGHJJJJEHHGHGHEE@BEDDEEC;@@CDD_Mismatch_1_Sense_+_Library_PoolT
GTATTTGTCTACGAGTGGAGATAAGCATTCTCTCGTGTGCATTGGCTAATGCATCAACTGTTAACAATGACATGCAGTACCCA
>Frequency_1_QualityScore_FFHHHHHJJJJJJJJJHJJJIIJJIJJJJHJJJJHIJJJJJJJJJJJJJJJJIJIJJJIJIJJJJJJGHHHEEFDFFFFEE@CCEEFEEE_Mismatch_1_Sense_+_Library_PoolT
TAGTCTTTGGAACAGCAGTTGTACTTTTGTTTTGTTTTTATTGTATTTTTGTACATTGCCACTTCCGAGTACAGTTCTGAGTTATGTTAA
>Frequency_1_QualityScore_FDHHHHHJIJJJJJJJJJJJJJJJJJIJJIJIGIIJGIIJJIGIIIIIJJJJJJHHHHGFFDDEDDEDDACDD?CCDDDDBBDD@CCCDDDDDD_Mismatch_0_Sense_+_Library_PoolT
GAGATTTGCTGCTCCATCTTCCTCGCATTGCGTCTCTTCCTCAGTTTTTTATTCATGCGTCAGATGAGCTGGGTAAGAGGAATGATCCAACTGG
>Frequency_1_QualityScore_FFHGHHHJJJJJJJJJJJJJJJJJJJJJJJJJJJJJJJJJIJJJIJJIJJJJJJJJJJHHFFFFEDCCECDDDCDDDCDDDBDDDDDDDDDDDD_Mismatch_0_Sense_+_Library_PoolC
GAGATTTGCTGCTCCATCTTCCTCGCATTGCGTCTCTTCCTCAGTTTTTTATTCATGCGTCAGATGAGCTGGGTAAGAGGAATGATCCAACTGG
>Frequency_1_QualityScore_ADHHAFHBEGE@FHGFCEHFGIA>FHIHIGGAHHEGGEGEHIIII?8BFGEHCEG>GGH47CAEH4A?D@@ACC:@;C@;@CCCCCC?ACC:>A_Mismatch_2_Sense_+_Library_PoolT
GGAATGAGAAGCTTTATTGCTACTCGGATTCAAAGATTTGCAGGGTCCTAAATGATAGAGTTCCGAAGACTCATTTCAGTCATGACCCATTTTC
>Frequency_1_QualityScore_DDFFHH)1:D@BGDFA>BFGII<<D98B@D>CCCHIIIGCCGIIIEEE@;AHCCD>;BD@CCA=;?BA5;>ACA:A@>@CBB<3?>+:ACDCDE_Mismatch_1_Sense_+_Library_PoolT
GTGGGGGACCATGACTAGCTAACTTCAACCTATGACTGGAATGAGAAGCTTTATTGCTACTCGGATTCAAAGATTTGCAGGGTCCTAAATAATA
>Frequency_1_QualityScore_FFFHFFHIJJIJIJJIJJJJIGI8CEEBGHIJJG3CBDAHHGIDHHE_Mismatch_0_Sense_+_Library_PoolT
AGTTATGTTAATAAAATGGCAGGTCTGTAAAAAGTCCGATTTTATCA
>Frequency_1_QualityScore_FFHHGHHJJJJIHIJJJJJJIJHHIJEGHC;G;FHGHIJJJJIJJJJJJJJJIJGIJIJJJIJJIIJJJGHEEH_Mismatch_2_Sense_+_Library_PoolT
AATGACATGCAGTACCCATTTGATCCAAAAACACTCATCTTGATTTCTTTTGAATAATACTTGCTTTCCGTGTA
>Frequency_1_QualityScore_FFHHHHHJJGIHIIJJJJJJJJJIJJJIIJJIIJIJGHJJJJIIIIJJJJIGHIJJJJJIJJIJJJIJJ=EHHHHHGFFFFFBEDEDDCEEDDD_Mismatch_0_Sense_+_Library_PoolT
ATTCTCTCGTGTGCATTGGCTAATGCATCAACTGTTAACAATGACATGCAGTACCCATTTGATCTAAAAACACTTATCTTGATTTCTTTTGAAT
>Frequency_1_QualityScore_FFHHHHGJJIIJJJJJJJEGIIIJJJJJJIJJJJJJIJJJIJJIJJJGHJIJJJJIJHHIJHHHGHHFFFFFFEEEDEEEFFDDDDDDDCDDDC_Mismatch_1_Sense_+_Library_PoolT
GTTCCGAAGACTCATTTCAGTCATGACCCATTTTCAAAATTTGTTGGTTTTCCAAAGTGCCAATATTGATCAACATATGTCCCAATGGAACAGT
>Frequency_1_QualityScore_FFHHHHHJJJJJJJIJJJJJHIJJJJJJJJJJJJJJJJJJJJJJJJJJJJJ_Mismatch_0_Sense_+_Library_PoolT
CTGTTAACAATGACATGCAGTACCCATTTGATCTAAAAACACTTATCTTGA
>Frequency_1_QualityScore_FFHHHGHIJJIJJJJJJIJJJJJJHIJJJJJJIIJJJJJJJJJJIIJIJJJJJHHFDDEEEEDDDDDDDCDDDDDDDDDEE_Mismatch_0_Sense_+_Library_PoolT
GTCCGATTTTATCATTTGTCCTGGACATGCTTAAATCTTTGGGAATGGGGCCGAGGCTATGAAATTTTCCTCTCCTTATTA
>Frequency_1_QualityScore_DFHHHHHJJJJJJJJJJJJJJJJJJJEHHJJJJJJJIJJJJJJJJIGHIJJJJJJJJJJJIIJJIHHHGDFFFFFDEEEEEEDEEDDDDDDCDC_Mismatch_1_Sense_+_Library_PoolT
GTCCTGGACATGCTTAAATCTTTGGGAATGGGGCTGAGGCTATGAAATTTTCCTCTCCTTATTACGTTCTTTGTTATCATAATTACTTGCAAGT
>Frequency_1_QualityScore_DDBF?FBCFDFCF@HH?EHHGGIIIGIIGFGEHFBGGGE)??D(*9?BCA=BCC\(5@C7?;3_Mismatch_2_Sense_+_Library_PoolT
TCCGAGTACAGTTCTGAGTTATGTTAATAAAATGGCAGGGCTGTAAAAAGTCCGATTTTAGCA
>Frequency_1_QualityScore_FFHHHHHJJJGIJIJJJJJJJJIIIIJJJIJHIJJJJJJJIJJJIIJJIJIJIIIJJJJJJJCHHEFFEBDFEEEEDEDDCDDEDDDDCDACDD_Mismatch_0_Sense_+_Library_PoolT
GCTTGGACTGTGCAGACTAACAGAAGGAATGTATTTGTCTACGACTGGAGATAAGCATTCTCTCGTGTGCATTGGCTAATGCATCAACTGTTAA
>Frequency_1_QualityScore_FFHHHHHJJJJJJJJJJJJJJJJGHHJJJJJJJIJJJIJJJIJGIJJJIJJJIJIJJIJJJJJIJHHHHHFFFFFFFEEEEEEEDDDDDDDDDD_Mismatch_1_Sense_+_Library_PoolT
CTGGACATGCTTAAATCTTTGGGAATGGGGCTGAGGCTATGAAATTTTCCTCTCCTTATTACGTTCTTTGTTATCATAATTACTTGCAAGTGCA
>Frequency_1_QualityScore_FFHGHHHJJIJIJIJJGJIIJJJJGIJJJJJJJHIIIIJGHIIIFHIIIJIJJIJHJJJH9=B@CEECECCDDDDDDDEDDDCDDDDDDDDDBA_Mismatch_1_Sense_+_Library_PoolT
GAATGATCCAACTGGCACAGTTGGAGGCACCTGATTAAGATGACAATTATTTCGGTGGGGTACCATGACTAGCTAACTTCAACCTATGACTGGA
>Frequency_1_QualityScore_FFGGGHHEEHIGJGGFHIIJIFGHGGIGGJJJJIJIIGIIICGHIJJIDFEGHIIJIGIIHFHGHEDFE?C?@;@CEEEEFDDECCDEACBCBB_Mismatch_1_Sense_+_Library_PoolT
GGAACAGCAGTTGTACTTTTGTTTTGTTTTTATTGTATTTTTGTACATTGCCACTTCCGAGTACATTTCTGAGTTATGTTAATAAAATGGCAGG
>Frequency_1_QualityScore_FFHHHHHIGGIIJJJJJJJJJJJHHFHIIJJJJJJFBHIIIJJJJJHHGFGHFFDDEFEEDDDDCAC@CBBCDBCCCDEA:CCD?B?95<AC3:_Mismatch_0_Sense_+_Library_PoolT
AATAATAATCGAGCAAGGCTATGTGTTATAAAAAAAAAGAACTCTGATATTGCAGTCTCGTCTTGAAGGCCTGCTATTTGACACAGCGATTCAG
>Frequency_1_QualityScore_DFHHHHHIJJIIJJIJGIIIIJIGGIIGICHIJJJJJJJIIIJJIHIHGHICHI@DHIIIIHIIJIIFEEEHFEDFCBC@AEEDCA@C5@CDCD_Mismatch_1_Sense_+_Library_PoolT
TGTATTTGTCTACGAGTGGAGATAAGCATTCTCTCGTGTGCATTGGCTAATGCATCAACTGTTAACAATGACATGCAGTACCCATTTGATCTAA
>Frequency_1_QualityScore_FFHHHHHJJJIHDHIJJICH:CHHBHHGHHGGIJHJJJGJJHHJHJHIDGAHGIGHFEHHFFFDCCCDD@@AAC@<CCCCCBDBDCDDDACDDA_Mismatch_1_Sense_+_Library_PoolT
TGGAGATTTGCTGCTCCATCCTCCTCGCATTGCGTCTCTTCCTCAGTTTTTTATTCATGCGTCAGATGAGCTGGGTAAGAGGAATGATCCAACT
>Frequency_1_QualityScore_FFHGHHHJJJHIHHJIJIIJIJJIJJJIIIGJI:9DGFGIIIJF<FHG:BFGHIHEIGIIE;@C@:A=_Mismatch_0_Sense_+_Library_PoolT
TACAGTTCTGAGTTATGTTAATAAAATGGCAGGTCTGTAAAAAGTCCGATTTTATCATTTGTCCTGGA
>Frequency_1_QualityScore_FFHHHHHJIJIJJJIJHJJIJJIJJIJJJJJGEGIIIJJJJJJIIJJJGIJJIHIIJJIHHHHHGFFFFFEEEEEEEFDDDDDDCDDDDDDCED_Mismatch_0_Sense_+_Library_PoolT
CGAAGACTCATTTCAGTCGTGACCCATTTTCAAAATTTGTTGGTTTTCCAAAGTGCCAATATTGATCAACATATGTCCCAATGGAACAGTCTTT
>Frequency_1_QualityScore_FFHHHHHJJJIJJJIIJIGFGIIJIIIIIJJJGGHEHICHHGIGIHGICHHEEAEEEFFFFFEEEEC@C=A?ADECDDCCCDDC@CC??>ACAC_Mismatch_0_Sense_+_Library_PoolC
CGAAGACTCATTTCAGTCGTGACCCATTTTCAAAATTTGTTGGTTTTCCAAAGTGCCAATATTGATCAACATATGTCCCAATGGAACAGTCTTT
>Frequency_1_QualityScore_DDFDFHHIIHGIII<<C92?FDEHG?CGHDBHEHGIII_Mismatch_0_Sense_+_Library_PoolT
AATAAAATGGCAGGTCTGTAAAAAGTCCGATTTTATCA
>Frequency_1_QualityScore_FFHHHHHHIJJHJJJJJJJJJJJJJJJJJJGIJJIJJJJJGIJJJJJJGFHIJJIJJJJIJIHHHHFFFFFFFDEEEEDDDDDCCEFDDBDBDD_Mismatch_2_Sense_+_Library_PoolT
TAAAAAGTCCGATTTTATCATTTGTCCTGGACATGCTTAGATCTTTGGGAATGGGGCTGAGGCTATGAAATTTTCCTCTCCTTATTACGTTCTT
>Frequency_1_QualityScore_FFHHHHHJJJJJJJJJJJJJJJJJJJJJJJJJJIIJHIJIJJJIJJJJJJJJJJJJJJJJJJJJJJJJJHHHHFFFFFEEEEEDEDCDCDDDDD_Mismatch_1_Sense_+_Library_PoolT
CATGACTAGCTAACTTCAACCTATGACTGGAATGAGAAGCTTTATTGCTACTCGGATTCAAAGATTTGCAGGGTCCTAAATGATAGAGTTCCGA
>Frequency_1_QualityScore_FFHHHHHJIIJIIIJIJIIIJJIJJJIJJHIGIII_Mismatch_0_Sense_+_Library_PoolT
GTTTCGAATAATAATCGAGCAAGGCTATGTGTTAT
>Frequency_1_QualityScore_FFHFFHFIIGIJJJIIIJIJHJIGIEGHGGIJGHIIJIGGIIIIJJIJIFGGIIJGIGIIJIHHHDHFFFCDFFEECEDEECCDCDDDDDCCCD_Mismatch_0_Sense_+_Library_PoolT
GAGTTCCGAAGACTCATTTCAGTCGTGACCCATTTTCAAAATTTGTTGGTTTTCCAAAGTGCCAATATTGATCAACATATGTCCCAATGGAACA
>Frequency_1_QualityScore_FFHGHHGGIIJJJJJFHIJJJAFHIIJJJJJIJBFHIJ*BGIJJJHIJIJIJJJJJJJGIIJGJIJ6?AAACEFFF/.;C?<@BDDDC_Mismatch_0_Sense_+_Library_PoolT
TTTATTGTATTTTTGTACATTGCCACTTCCGAGTACAGTTCTGAGTTATGTTAATAAAATGGCAGGTCTGTAAAAAGTCCGATTTTAT
>Frequency_1_QualityScore_FFHHDFHIGIIGHFGIHECHG>FCGEEEHIIGGEHGG@AHG<BDBBGIIGGHB?;;FH9CAAE@E>7@A?;C>=;B;A;CDCCECCCCABDD<?_Mismatch_0_Sense_+_Library_PoolT
GATCAACATATGTCCCAATGGAACAGTCTTTGGAACAGCAGTTGTACTTTTGTTTTGTTTTTATTGTATTTTTGTACATTGCCACTTCCGAGTA
>Frequency_1_QualityScore_EDFFDDFHIJJJJJIIGIGEIIJJGG*CCEFHEGIIGGHJIBBHIDHHGIIIFH@FHFGGGGFEGGGGIGEEHGFFFFFDBC>CCECCC@BB8?_Mismatch_0_Sense_+_Library_PoolC
GATCAACATATGTCCCAATGGAACAGTCTTTGGAACAGCAGTTGTACTTTTGTTTTGTTTTTATTGTATTTTTGTACATTGCCACTTCCGAGTA
>Frequency_1_QualityScore_FDHBHFDGGHFFECGHFFHC;F<EFBFEHGGGHIBC;BDGHIGHIHCEEHCH>F8;BFHG@CFHGE>GEDGE@HEHAC;B?>@CECC;ADEEC>_Mismatch_2_Sense_+_Library_PoolT
CATTTGATCCAAAAACACTCATCTTGATTTCTTTTGAATAATACTTGCTTTCCGTGTAAGCTCTCCATCTACAATTTTTCAGCCTAGTGAATGT
>Frequency_1_QualityScore_FFDBAACHGHIGGG;CDHHGCHBHEFHIEEIHEICHHFEACEDEFCEECEC>_Mismatch_0_Sense_+_Library_PoolT
CTTAAATCTTTGGGAATGGGGCCGAGGCTATGAAATTTTCCTCTCCTTATTA
>Frequency_1_QualityScore_FFHHHHHJJJJJJJJJJJJJFJIJJIJJJJJGGIJJJJIJHGIJJIJJJHHEHHHHEFFFFFEEEDEEECDBCDDDDDDDDCDDCCCACDDDDD_Mismatch_2_Sense_+_Library_PoolT
CATTTTTCCTGGACATGCTTAAATCTTTGGGAATGGGGCCGAGGCTATGAAATTTTCCTCTCCTTATTACGTTCTTTGTTAGCATAATTACTTG
>Frequency_1_QualityScore_FDFFBDHBGHIIE?HIC:FHIIIGGIIIIIGGAHGGAGIIDGHGGIBHIIIIIIIIIIGIHHEHFEHFE@DDB@BE@>>>>CACDDCCCDDDB>_Mismatch_0_Sense_+_Library_PoolT
AGACTCATTTCAGTCGTGACCCATTTTCAAAATTTGTTGGTTTTCCAAAGTGCCAATATTGATCAACATATGTCCCAATGGAACAGTCTTTGGA
>Frequency_1_QualityScore_FFHHHHHJJJJJJJIJIJJJJJJJJJIJJJJJJJJJJJJJJJJJJJJJJHIJJJJJJHJJJJHHIJJIJHHHHHHHFFFFFEEEEDEDDDDDDD_Mismatch_1_Sense_+_Library_PoolT
ATATTGATCAACATATGTCCCAATGGAACAGTCTTTGGAACAGCAGTTGTACTTTTGTTTTGTTTTTATTTTATTTTTGTACATTGCCACTTCC
>Frequency_1_QualityScore_FFHHHHHIJJJJJIJJJJJJJJJJJJIJJJJJJIJJIIJJJJJJJJJJJJIJJJHJJJJJIJGJDHHHHHGFFFFFEFEEEEEDDDDDDDDDCD_Mismatch_0_Sense_+_Library_PoolT
CTAACTTCAACCTATGACTGGAATGAGAAGCTTTATTGCTACTCGGATTCAAAGATTTGCAGGGTCCTAAATAATAGAGTTCCGAAGACTCATT
>Frequency_1_QualityScore_DFHHHHHJJJJJJHJJJHIIJJJJJJIFHJJJJJJJJJIJJJJJJIJJJJJJJIIJJIIJIJGGHIFHHDHFEFFFFECECECEEFEDDBCDAB_Mismatch_0_Sense_+_Library_PoolT
TTTTCAAAATTTGTTGGTTTTCCAAAGTGCCAATATTGATCAACATATGTCCCAATGGAACAGTCTTTGGAACAGCAGTTGTACTTTTGTTTTG
>Frequency_1_QualityScore_D;B<;:AE32:AE+<A4<F;?9EE?)?DBBD0*:?B<BB09?@DDDB)-..=C=A>A@CCA@4)7)7=:3;)7.7;9>?(;>AA_Mismatch_1_Sense_+_Library_PoolT
CCCAATGGAACAGCCTTTGGAACAGCAGTTGTACTTTTGTTTTGTTTTTATTGTATTTTTGTACATTGCCACTTCCGAGTACAG
>Frequency_1_QualityScore_FFHHGHHIJIJJJJJJIJJJJJJHGIIJJJIJJJJJJJJJIJJJHIJIIGJJIJIJIJJJJJJJIIJIJGGIHGHHHHFFFFFFEEEEEEDEDD_Mismatch_0_Sense_+_Library_PoolT
GGATATGTCTCTTAAAGACCTGCATGTCTGTGATTTTGCAAAAGTAAGTGCAAGGCATTTAAGAATGTAAACCATTTATTTGAAGTACAATGCC
>Frequency_1_QualityScore_FFHHHGHJJJJJJJJIJIIJJJJFJJJJJHIJJJJJJJJJJFJJIJJJJIJJJIJGAGIJJIJJJHHHGFFFFFFEEEEEEDD>CCDDDDDCDD_Mismatch_2_Sense_+_Library_PoolT
GGCTATGAAATTTTCCTCTCCTTATTACGTTCTTTGTTAGCATAATTACTTGCGAGTGCAGCTTGGACTGTGCAGACTAACAGAAGGAATGTAT
>Frequency_1_QualityScore_FDHFGHGJIJJJIJJJJFJIJHIGIJJIJJFHIIJJJJJJEHIJJJJIJJGIJJJGJJJJJHHHHFHHFFEEDDEEEEDDEDEEDDDFEDDDDD_Mismatch_2_Sense_+_Library_PoolT
ATTTGTCCTGGACATGCTTAGATCTTTGGGAATGGGGCTGAGGCTATGAAATTTTCCTCTCCTTATTACGTTCTTTGTTATCATAATTACTTGC
>Frequency_1_QualityScore_FFHHHHHJJJJJJJJIJIHIIIJJJJIIHIJJJJJJJJIIIJJJIGIHIHIJJJJIJJJJJGJGHHHHFFDDECEEEEDDECDDCCDCBBDBDD_Mismatch_1_Sense_+_Library_PoolT
ACTAGCTAACTTCAACCTATGACTGGAATGAGAAGCTTTATTGCTACTCGGATTCAAAGATTTGCAGGGTCCTAAATGATAGAGTTCCGAAGAC
>Frequency_1_QualityScore_FFHHHGHJJJJIJJJJJJJJJJJHIIJIIJJIIJJJIIIJJFGIIHIJIJIIJJJJHJJIJJHHHFFFFFFFEEEFEDDDDDDDDDDEEED_Mismatch_0_Sense_+_Library_PoolT
TGAGAAGCTTTATTGCTACTCGGATTCAAAGATTTGCAGGGTCCTAAATAATAGAGTTCCGAAGACTCATTTCAGTCGTGACCCATTTTCA
>Frequency_1_QualityScore_FFHHHHGJJJJIHIJJIIHJJJJJJJJJJJJJJJGIJJJ@FHIJJJJJJIJJJJHHHHHHFFFFDEDEEEEDCDDDDDCDDCDDCDDDDDDEDD_Mismatch_0_Sense_+_Library_PoolT
TGGAGGCACCTGATTGAGATGACAATTATTTCGGTGGGGTACCATGACTAGCTAACTTCAACCTATGACTGGAATGAGAAGCTTTATTGCTACT
>Frequency_1_QualityScore_FFHHGGGJJJJJJJJJGHJCHGJJJIEGIJIHGHEHHJGJJJIIGIIJFHIFGGIJJGHIJJJJJIJHFEEFFEFFFEEEEEEDDDDBDDEEED_Mismatch_0_Sense_+_Library_PoolT
CATAATTACTTGCAAGTGCAGCTTGGACTGTGCAGACTAACAGAAGGAATGTATTTGTCTACGACTGGAGATAAGCATTCTCTCGTGTGCATTG
>Frequency_1_QualityScore_DEHHHHHJJJJJJJJJJJJJJIJJIIJJJJJJJJJJJJJJJJJJJJJJJJJJJJHIJIJJHIJJJFHIJIJJJHHGHHHFFFFFEDDCDDDDB@_Mismatch_0_Sense_+_Library_PoolT
TTGAATAATACTTGCTTTCCGTGTAAGCTCTCCATCTACAATTTTTCAGCCTAGTGAATGTATGGTCTGGATAAAGCCTAAAAGCCTCTCGAGT
>Frequency_1_QualityScore_FFHHHHHFHIJJJJJJJHIJIJJJJJJ@GHHJJJIJJJJJJJFJJJJJGGIJJJHGIGIIIGIIHHGHHEFEDECDEDEEEEDDDDDDCDDEDD_Mismatch_1_Sense_+_Library_PoolT
CTTTGGGAATGGGGCTGAGGCTATGAAATTTTCCTCTCCTTATTACGTTCTTTGTTATCATAATTACTTGCAAGTGCAGCTTGGACTGTGCAGA
>Frequency_1_QualityScore_FFGHHGHHGHHGIJJJJGIJJJJJJIJEIJJJJJJJJJJJJHIJJJIJJJJJIJIIEIJJJGHIIHHGHEHHDFFFFFDEEECBCDDDCCCEDD_Mismatch_1_Sense_+_Library_PoolC
CTTTGGGAATGGGGCTGAGGCTATGAAATTTTCCTCTCCTTATTACGTTCTTTGTTATCATAATTACTTGCAAGTGCAGCTTGGACTGTGCAGA
>Frequency_1_QualityScore_FDHGHHHJJJJGIIJJJJGIJJJJJHIIIJJIJJJJIJJJIIJIJJJJJIIIJJJHGIHIJHHHHHHFFBEDEEEECEDDDDDDDCCDD?CCDC_Mismatch_0_Sense_+_Library_PoolT
GAGGCTATGAAATTTTCCTCTCCTTATTACGTTCTTTGTTATCATAATTACTTGCAAGTGCAGCTTGGACTGTGCAGACTAACAGAAGGAATGT
>Frequency_1_QualityScore_DDDHHGHHGG:EEHEC@FGFEHEGIHGHCFHIBBBDFIBGECFFHGAG;FG@FEFGHIII<DDEEA=EABB9@CEEEE@ACA;@;>?=<599?A_Mismatch_2_Sense_+_Library_PoolT
TGCTACTCGGATTCAAAGATTTGCAGGGTCCTAAATGATAGAGTTCCGAAGACTCATTTCAGTCATGACCCATTTTCAAAATTTGTTGGTTTTC
>Frequency_1_QualityScore_FFHDADHGGIIGGIIIIIIIIIHIGGHHIIDFDHIGIIEHGIIIFGHHHIIIIIGIECAHIIIIEHCG6=?BDDFEECFECEACCECCDDDDC@_Mismatch_0_Sense_+_Library_PoolT
ACAGTCTTTGGAACAGCAGTTGTACTTTTGTTTTGTTTTTATTGTATTTTTGTACATTGCCACTTCCGAGTACAGTTCTGAGTTATGTTAATAA
>Frequency_1_QualityScore_FFHHHGHJJIJJIJHIIJJHHIJJJIJIJJIHIIIHIIJIJJJJJHJIJJJJJGHHGJJJIIJJHHHHHFFFFEEDEEEEDDDDDDDEDDDDDD_Mismatch_0_Sense_+_Library_PoolT
TGCAGCTTGGACTGTGCAGACTAACAGAAGGAATGTATTTGTCTACGACTGGAGATAAGCATTCTCTCGTGTGCATTGGCTAATGCATCAACTG
>Frequency_1_QualityScore_FFHHHHHJJJJJJJIJEHHIIHIIJJJJGIJJJJJJJJJJJJJJJJJJJ?DFHGHGIJJG@FEH>CHHC_Mismatch_1_Sense_+_Library_PoolT
CATTGCCACTTCCGAGTACAGTTCTGAGTTATGTTAATAAAATGGCAGGTCTGTAAAAAGTCCGATTTA
>Frequency_1_QualityScore_FFHHHHHIJJIJJIJJJJJJJJIJJJJIIJIIHIJJIJJJJJJJJIJJJHIJJJIJJJJJJJJJIJHEHFFD?@DDDDDDDDDDDDEDDDEDDC_Mismatch_1_Sense_+_Library_PoolT
GCTGGGTAAGAGGAATGATCCAACTTGCACAGTTGGAGGCACCTGATTGAGATGACAATTATTTCGGTGGGGTACCATGACTAGCTAACTTCAA
>Frequency_1_QualityScore_DADFFFHBGHIGG<DH<FC@FEFFHGGIGIBFGGIIGIIIIGDFDG@GGGG??<;C4BCF@\(.==C1;;;)666_Mismatch_2_Sense_+_Library_PoolT
TACATTGCCACTTCCGAGTACAGTTCTGAGTTATGTTAATAAAATGGCAGGTCTGTAAAAAATCCGATTTTACCA
>Frequency_1_QualityScore_FFHHHHFIHJJJIIJIIIIJJGIJJJJJJJIJIJIIIJJIIIJJJJJJGIFGIJJJGHHHHHHHHGHFFCEFEEEAEDCDDCDDCDDEEDDDDE_Mismatch_1_Sense_+_Library_PoolT
GTCCAAAGTGCCAATATTGATCAACATATGTCCCAATGGAACAGTCTTTGGAACAGCAGTTGTACTTTTGTTTTGTTTTTATTGTATTTTTGTA
>Frequency_1_QualityScore_FFHHHHGJIJJJJJJJIDHIJJIJIJGIJIJJJJHIIIIIIIJHIIJJJGIJJJJIHIIHFEECCEEEEACDDDDEDDDEDDDDDCDDDDDDDD_Mismatch_1_Sense_+_Library_PoolT
GGAATGATCCAACTGGCACAGTTGGAGGCACCTGATTAAGATGACAATTATTTCGGTGGGGTACCATGACTAGCTAACTTCAACCTATGACTGG
>Frequency_1_QualityScore_DDHHHHFHGJDHHHHIJJGEHIHFHDHGIJJGIIJJFHHIIHGHIEDH?FGHIJEEIHHIFHGDCGHDG2=@B3;?DEC8>3;;3(8<C@CC:;_Mismatch_0_Sense_+_Library_PoolT
GTTTTTATTGTATTTTTGTACATTGCCACTTCCGAGTACAGTTCTGAGTTATGTTAATAAAATGGCAGGTCTGTAAAAAGTCCGATTTTATCAT
>Frequency_1_QualityScore_B8?+8D?<)))?:?:3<DDIEDA>D>B?DE>D888))88=@CC3@CDCD7?7?A37)7;;(;@(.6=7;<8>AA_Mismatch_1_Sense_+_Library_PoolT
TTCGGTGGGGGACCATGACTAGCTAACTTCAACCTATGACTGGAATGAGAAGCTTTATTGCTACTCGGATTCAA
>Frequency_1_QualityScore_DFHHHHHJJHHIJJJJJIIJIJJIJJIJJJJJJGIFGIJJIJJJJJJFHJJJJIJJIIHIJJJJIJJH=?CEFDFFFDA@CC?>@BDDCDCACC_Mismatch_2_Sense_+_Library_PoolT
TTTTTATTGTATTTTTGTACATTGCCACTTCCGAGTACAGTTCTGAGTTATGTTAATAAAATGGCAGGTCTGTAAAAAGTCCGATTTTATCAAA
>Frequency_1_QualityScore_FFHHHHHJJJJJIJJJJJJIJJHIJJHHIJJJJJIIJJJJJJJJJGIIJIIJIJJHIJJJHHHHHHFFFEFFFEEEEEEDDEEDBBDDDDDDDD_Mismatch_1_Sense_+_Library_PoolT
AAGTCCGATTTTATCATTTGTCCTGGACATGCTTAAATCTTTGGGAATGGGGCTGAGGCTATGAAATTTTCCTCTCCTTATTACGTTCTTTGTT
>Frequency_1_QualityScore_DDHGHHDIIIIGIGIIIIIGHIDIGEHGIIIIIIIIIIHIGIGGIGGIEGGIIGFEE;;BF>;>C@C<;6>ADCDD=BDBDDDDCADEDDCDCD_Mismatch_2_Sense_+_Library_PoolT
AACCTATGACTGGAATGAGAAGCTTTATTGCTACTCGGATTCAAAGATTTGCAGGGTCCTAAATGATAGAGTTCCGAAGACTCATTTCAGTCAT
>Frequency_1_QualityScore_FFHHHHHJJIIJJJIJIGHJJIJJJIGGHFGIJJJIJJJJJJJGCHIHIHHFHIJIJHHHHGHDDDFFFEECEDEEDEDECCDDCDEDEEDCCC_Mismatch_2_Sense_+_Library_PoolT
ATGATAGAGTTCCGAAGACTCATTTCAGTCATGACCCATTTTCAAAATTTGTTGGTTTTCCAAAGTGCCAATATTGATCAACATATGTCCCAAT
>Frequency_1_QualityScore_FFHHHHHJJJIJJJJJJJJJJJJHIIJGIIJGIJJJJJJIJJJJJJIJIJJJJJJJJJIJJJJIIJIIJHHHHHHFFFFFFFEEEEDDDDDDEE_Mismatch_0_Sense_+_Library_PoolT
CTAGCATGGACTATTAAGACCAGTACGTGAGTGGATATGTCTCTTAAAGACCTGCATGTCTGTGATTTTGCAAAAGTAAGTGCAAGGCATTTAA
>Frequency_1_QualityScore_FFHHHHHJJJJJJJIJJJHHIIJJJJJJJJGIGGHHGHIIIJIJIJJJJJJJJJIJJJJJJJJIHGEHHHHFFFFFEECEEEECDCDDDDDDDD_Mismatch_1_Sense_+_Library_PoolT
AGACTAACAGAAGGAATGTATTTGTCTACGAGTGGAGATAAGCATTCTCTCGTGTGCATTGGCTAATGCATCAACTGTTAACAATGACATGCAG
>Frequency_1_QualityScore_FFHHHFHIJJJJJJJJJIIIJJIIIIIIJJJIIJJJIIJJDHIJJJJJIJJJHI@EHAHEEEHFFEEFFEDEEDDDDDDDDEDDDDDDCCDDCC_Mismatch_2_Sense_+_Library_PoolT
GCGAGTGCAGCTTGGACTGTGCAGACTAACAGAAGGAATGTATTTGTCTACGAGTGGAGATAAGCATTCTCTCGTGTGCATTGGCTAATGCATC
>Frequency_1_QualityScore_FFHHHHGJJJJJJIJHIIIJIIIJJHIHGJJJJJJJJJIJIJJIJJJJ?@FHFCHGJJA@FHHGGHHFEACCBDF;BCC@@EBBDDDDCEACDD_Mismatch_0_Sense_+_Library_PoolT
ATTGCCACTTCCGAGTACAGTTCTGAGTTATGTTAATAAAATGGCAGGTCTGTAAAAAGTCCGATTTTATCATTTGTCCTGGACATGCTTAAAT
>Frequency_1_QualityScore_FFHHHHHJJHIIJJJJJGIJJEHIGIEIIJJJJJJJHIIGJJJJJIIBFHIGIJJJJEFFDDDDDDEDDCDDEDCDDDDDDDDDEDDEEDEDAC_Mismatch_2_Sense_+_Library_PoolT
GAAAGTCCGATTTTATCATTTGTCCTGGACATGCTTAAATCTTTGGGAATGGGGCCGAGGCTATGAAATTTTCCTCTCCTTATTACATTCTTTG
>Frequency_1_QualityScore_FAFHHHHJFGIJJGHIJJHGEHIIIGIJJJJIIIJJJBHGIIGHIJIJIFDFGG?CGG=FHIGGGHHGIDHIGFFGFHFEEFFEE>CEECCCDE_Mismatch_0_Sense_+_Library_PoolT
GTGATGGGTACTATAAAGTTGAAATTTCTAGCATGGACTATTAAGACCAGTACGTGAGTGGATATGTCTCTTAAAGACCTGCATGTCTGTGATT
>Frequency_1_QualityScore_D3DACAFDFDHGI;GGIICFHCG9FGGFIGIGIIBBHHCHI<F?DGHIGG<HIGGB@FHI@HGI@DAGEA?AAHH@BEEEBECCCB(5;A_Mismatch_0_Sense_+_Library_PoolT
AGTTGTACTTTTGTTTTGTTTTTATTGTATTTTTGTACATTGCCACTTCCGAGTACAGTTCTGAGTTATGTTAATAAAATGGCAGGTCTG
>Frequency_1_QualityScore_FFHHHHHJJJJJJJJJJJJICHGHGHIJHJJJJJIJJGIJJJIHIJIGHIJJJJJJJJIIJHHFACEEECDDDDDDDDEDDDEDDDDDDDDDDD_Mismatch_1_Sense_+_Library_PoolT
AGAGGAATGATCCAACTGGCACAGTTGGAGGCACCTGATTAAGATGACAATTATTTCGGTGGGGTACCATGACTAGCTAACTTCAACCTATGAC
>Frequency_1_QualityScore_FFHHHHHJJJJJJJHHIJJJJJJJJJJJIJJJJIJJJJJJJGIJJIJJJFHIJJJJJJJJJJJJHHHHHFFFFFFECEEEEEDBDDDDEEEDDC_Mismatch_0_Sense_+_Library_PoolT
TAATTACTTGCAAGTGCAGCTTGGACTGTGCAGACTAACAGAAGGAATGTATTTGTCTACGACTGGAGATAAGCATTCTCTCGTGTGCATTGGC
>Frequency_1_QualityScore_FFHHHHHJJJJJJJJJIJJJJHIJJJJJJJIIJJJJJJJJIJIJJJJJJIJJJJFJHIJJIGHIJIIIEAEHHHHFFFFFFFEEEEDDD2>@C:_Mismatch_1_Sense_+_Library_PoolT
AGCAGTTGTACTTTTGTTTTGTTTTTATTGTATTTTTGTACATTGCCACTTCCGAGTACAGTTCTGAGTTATGTTAATAAAATGGCAGGTCTGA
>Frequency_1_QualityScore_FFHHHHHJHIJJJJJIJJJJJJJJGGCGHIIGHHIJIJGHIJJGGDIIIJJJJIJJIJJ6=8@@@GHJI>7=A1/;ABC@C_Mismatch_0_Sense_+_Library_PoolT
TATTTTTGTACATTGCCACTTCCGAGTACAGTTCTGAGTTATGTTAATAAAATGGCAGGTCTGTAAAAAGTCCGATTTTAT
>Frequency_1_QualityScore_FFHHHFDHGIJJJIJJJJJIJJJJJJJJJJJJJJJJJJIJIIJJIJJJJIJIGJJJJJJJJJFIHHHHFFDEFFEEEECE8=>BDDDDCDDDD@_Mismatch_1_Sense_+_Library_PoolT
TGGGGTACCATGACTAGCTAACTTCAACCTATGACTGGAATGAGAAGCTTTATTGCTACTCGGATTCAAAGATTTGCAGGGTCCTAAATGATAG
>Frequency_1_QualityScore_FDHAFFFGHEGFJAHEEDHGIA@CH>FHICGGIFFEHIGHIFGIJABDHIIJGIIGHGHHGF(87==CDCGF4).;;>(55@@>;@_Mismatch_1_Sense_+_Library_PoolT
TTGTATTTTTGTACATTGCCACTTCCGAGTACAGTTCTGAGTTATGTTAATAAAATGGCAGGTCTGTAAAAAGTCCGATTTTACCA
>Frequency_1_QualityScore_FFHHHGHJIJHIJJIIGHIJJJJJJJJJEGIJJFHGIJJJGIIJJIIJJJJJIJJGIIIJJ2BFHAGGHHHA7?E;8?BCECCCC_Mismatch_0_Sense_+_Library_PoolT
TGTATTTTTGTACATTGCCACTTCCGAGTACAGTTCTGAGTTATGTTAATAAAATGGCAGGTCTGTAAAAAGTCCGATTTTATCA
>Frequency_1_QualityScore_FFHHHHHJJJJJJJJJJJJJJHIHIJIIHHJJJGIHHIJJIJJIIJJJGIIIJJJGAHHGEAEFFFFCECA@BDDDDDCEEEFD>@CDCC?B@C_Mismatch_0_Sense_+_Library_PoolT
TTTTGTACATTGCCACTTCCGAGTACAGTTCTGAGTTATGTTAATAAAATGGCAGGTCTGTAAAAAGTCCGATTTTATCATTTGTCCTGGACAT
>Frequency_1_QualityScore_FFGHHHHIJJJJ3IFIIJJJJJIIJIJJJIIJJIJIJJJIJIGIJGIIJJII=FGICHEHHIJJGIJEEEFHFFDDECEDDEEEED;A@<BDDD_Mismatch_0_Sense_+_Library_PoolT
TATGACTGGAATGAGAAGCTTTATTGCTACTCGGATTCAAAGATTTGCAGGGTCCTAAATAATAGAGTTCCGAAGACTCATTTCAGTCGTGACC
>Frequency_1_QualityScore_FFHFHHHJGHIJJFHIJJIHHJIIIIIJJJIJJJJJIIIIIIHGGGGGHGHIFEJHIJIHIGFFGDFCFEE=C?E_Mismatch_0_Sense_+_Library_PoolT
CAATGACATGCAGTACCCATTTGATCTAAAAACACTTATCTTGATTTCTTTTGAATAATACTTGCTTTCCGTGTA
>Frequency_1_QualityScore_FFHHHHHJJIIGJJJJJIJIJJJJJJJGIJJJFGHIJJJIIJJJJJJJJJJJJJJJJJJJJHHHHCDFFDFFEEEEEEDDDDDDEDCDDDDDBD_Mismatch_1_Sense_+_Library_PoolT
ACCTGATTAAGATGACAATTATTTCGGTGGGGTACCATGACTAGCTAACTTCAACCTATGACTGGAATGAGAAGCTTTATTGCTACTCGGATTC
>Frequency_1_QualityScore_FFHHHHHJJJIJJJJJJJJJFHHJJIIIJJJJHEIGIJJIJJJHIJJJIJJJIJIIIJJJJJJJJJJHHHHHHFFFFFFEDDDDDDDEDCDDDD_Mismatch_2_Sense_+_Library_PoolT
GGATTCAAAGATTTGCAGGGTCCTAAATGATAGAGTTCCGAAGACTCATTTCAGTCATGACCCATTTTCAAAATTTGTTGGTTTTCCAAAGTGC
>Frequency_1_QualityScore_FFHHHHHJJJJIJJJJJJJIJJJJJJJJJGIJJHJJJJJIJJJJJIIJIJJIJJJIJJJJIJJIJGIGIIJJFHHGHFFFEFECEDEEEEDBDD_Mismatch_1_Sense_+_Library_PoolT
GATTTTCAAAATTTGTTGGTTTTCCAAAGTGCCAATATTGATCAACATATGTCCCAATGGAACAGTCTTTGGAACAGCAGTTGTACTTTTGTTT
>Frequency_1_QualityScore_FFHGHHHJJJJJJJJJHIFGHCIIJIJJJJJJJJJJIJJJJJIJJJJIJGIIIIJJIJIJJJJJJJJHFEHHGFFFFDDDCEDDDDDDDDDEDE_Mismatch_2_Sense_+_Library_PoolT
GATAAGCATTCTCTCGTGTGCATTGGCTAATGCATCAACTGTTAACAATGACATGCAGTACCCATTTGATCCAAAAACACTCATCTTGATTTCT
>Frequency_1_QualityScore_FFHHGHAHIJIJJJJIHEIIIJIIIIJIIIEEGIJIIJJIEBEGI>FEGHGGGHJIJHHDHHHFFECD?>ACCEEBDDDDDDDDDCCDDDDDDD_Mismatch_2_Sense_+_Library_PoolC
GATAAGCATTCTCTCGTGTGCATTGGCTAATGCATCAACTGTTAACAATGACATGCAGTACCCATTTGATCCAAAAACACTCATCTTGATTTCT
>Frequency_1_QualityScore_DADH8ACGEGAA<BHA9AEHDEDHGHGHGICHGHIG109??F<BGHE<B<>F9;=CDH;=)=A?E<3?D@@?CC@A>A@;>ACC;@C@C@@B?B_Mismatch_0_Sense_+_Library_PoolT
GTTGGTTGAAAATAGTGCCATAGACTCTAAGCCGTCAACTGTTATTCCCAGGAAAGAGTCATCTGGAGATTTGCTGCTCCATCTTCCTCGCATT
>Frequency_1_QualityScore_FFHHHHHIJJIJJIHHJJJIJJHIJIJJJJJJJJJJJIJJIIJIIJJJJJJHJJHIJJJJJJIJJJJGIHHHHHHHFCFFFFFEE_Mismatch_0_Sense_+_Library_PoolT
TCTCCTTATTACGTTCTTTGTTATCATAATTACTTGCAAGTGCAGCTTGGACTGTGCAGACTAACAGAAGGAATGTATTTGTCTA
>Frequency_1_QualityScore_FFHHHHHJGIIJJJIJIJJJJJJJJJJJIJJIGIFHHIJIIIJJGHFGIJJIIJJIGHIIJJGIJJJ6@=A?=EHHH<;@BA/;??C@C@@_Mismatch_0_Sense_+_Library_PoolT
TTTTATTGTATTTTTGTACATTGCCACTTCCGAGTACAGTTCTGAGTTATGTTAATAAAATGGCAGGTCTGTAAAAAGTCCGATTTTATCA
>Frequency_1_QualityScore_FFHHGHHIJGIGIJIIGHIGGGGGFHGGHGIGIJBGHIJIJFHIIJIJIGGIJJJIGIGEIGIGIJIFHEFCDFFDDEDEEEEDDDDDDDABDD_Mismatch_1_Sense_+_Library_PoolT
GCTGAGGCTATGAAATTTTCCTCTCCTTATTACGTTCTTTGTTATCATAATTACTTGCAAGTGCAGCTTGGACTGTGCAGACTAACAGAAGGAA
>Frequency_1_QualityScore_FFFFHDDGIGIIIGIJIJJHIIJJIIIJIJIJJGJBGFHJJB7@GIIIJGIJIIJJHHHHHHFFFFFEECCEDCDDCCDDCDDDDDDDDDDDDD_Mismatch_0_Sense_+_Library_PoolT
AGTTGGAGGCACCTGATTGAGATGACAATTATTTCGGTGGGGTACCATGACTAGCTAACTTCAACCTATGACTGGAATGAGAAGCTTTATTGCT
>Frequency_1_QualityScore_FDDDHHFIGGEHCDHFEGIEIHICGH9CGHFDCDGIEIDCHCEG@@<FHGHIGGECGCHEHF:E_Mismatch_1_Sense_+_Library_PoolT
GTCCTGGACATGCTTAAATCTTTGGGAATGGGGCTGAGGCTATGAAATTTTCCTCTCCTTATTA
>Frequency_1_QualityScore_FDHHHGHJJJJJJGJJHIIJJJJIGIJJJJJJJJJHHJJJGHIJJJJJJJIHIIJJJIHIJJHIIJFEE>EF@DFFFFCDEEEEEDEDDDDDEE_Mismatch_2_Sense_+_Library_PoolT
GTCCTAAATGATAGAGTTCCGAAGACTCATTTCAGTCATGACCCATTTTCAAAATTTGTTGGTTTTCCAAAGTGCCAATATTGATCAACATATG
>Frequency_1_QualityScore_FFHHHHHJJJIJJJJJJJJJJJJJJJJJJJJJJJJJJJJJJJIJJIJJJJJJJJJJJJJJJJJJIJJJHEHHHHFFDCDEECEDEDDEDDDADD_Mismatch_1_Sense_+_Library_PoolT
TACCATGACTAGCTAACTTCAACCTATGACTGGAATGAGAAGCTTTATTGCTACTCGGATTCAAAGATTTGCAGGGTCCTAAATGATAGAGTTC
>Frequency_1_QualityScore_FFHHHHHJJJJJJJJJIJJJJHIIIJJJJJJJJJJJJJJJGIJIJJGJJIIJGGHIJGIJIJJJJBHIGEEHFGDFFFFFCCCEECDDDEDCCC_Mismatch_1_Sense_+_Library_PoolT
AATGTATTTGTCTACGACTGGAGATAAGCATTCTCTCGTGTGCATTGGCTAATGCATCAACTGTTAACAATGACATGCAGTACCCATTTGATCC
>Frequency_1_QualityScore_FFHHHGHIJJJJJJJGGHJJIIJJIJJJIIIHIIJJJJJJJJJJJJJJIJJIJHIJIJJJJGIJHGFHHCDFFFFEDDDDDDDECCDDDDDCDD_Mismatch_0_Sense_+_Library_PoolT
TCAAAGATTTGCAGGGTCCTAAATAATAGAGTTCCGAAGACTCATTTCAGTCGTGACCCATTTTCAAAATTTGTTGGTTTTCCAAAGTGCCAAT
>Frequency_1_QualityScore_FFHGHHHJJJJJJJJJEGIJJJIJJJJJJJJHIIJJJJJJJJJIJJJJIIIJJGIJIJJJFEHHHHHHFEFFFFEEDCBDDDDEDDDCCDDDDD_Mismatch_0_Sense_+_Library_PoolC
TCAAAGATTTGCAGGGTCCTAAATAATAGAGTTCCGAAGACTCATTTCAGTCGTGACCCATTTTCAAAATTTGTTGGTTTTCCAAAGTGCCAAT
>Frequency_1_QualityScore_FFHHHHHJJJJJJJJJJJJJJIJJJJJJJJJJJJIJJJJJJJJJJIJJJIJFHIJJJJIJIJJJJFCHHEHFFFFFEEEDEDDDDDDEFFEEED_Mismatch_2_Sense_+_Library_PoolT
TGAAATTTTCCTCTCCTTATTACGTTCTTTGTTAGCATAATTACTTGCGAGTGCAGCTTGGACTGTGCAGACTAACAGAAGGAATGTATTTGTC
>Frequency_1_QualityScore_FFHHHHFHIJIIJGIIJGIJJIJJJJJIGJJJHIJJIJJJEHIIIEIIIJJJJFIIIGHGGHHFFFFDDCDD8?CCCCDCDDCDDDEDDDECDD_Mismatch_1_Sense_+_Library_PoolT
GCTGGGTAAGAGGAATGATCCAACTGGCACAGTTGGAGGCACCTGATTAAGATGACAATTATTTCGGTGGGGTACCATGACTAGCTAACTTCAA
>Frequency_1_QualityScore_FFHHHHHIJJJJJJJJJJJJJJJIIJJJJJJJGHHIJJIGJJFHIJJJJJIHFHHHHHFFFFFEEEDEEDDDDDDDDDDDDDDDDDDDDEEDDD_Mismatch_1_Sense_+_Library_PoolT
TCATTTGTCCTGGACATGCTTAAATCTTTGGGAATGGGGCCGAGGCTATGAAATTTTCCTCTCCTTATTACGTTCTTTGTTAGCATAATTACTT
>Frequency_1_QualityScore_DDAH4C?A9;FGGH>EHHHHCH4?C?FHGB380BGHGG>GGEGIIGDHGI?ECEF33=CHD@7CEHECE=B@@DEEEC@C@CCC@A3>;;@CCC_Mismatch_1_Sense_+_Library_PoolT
AACAGAAGGAATGTATTTGTCTACGAGTGGAGATAAGCATTCTCTCGTGTGCATTGGCTAATGCATCAACTGTTAACAATGACATGCAGTACCC
>Frequency_1_QualityScore_FFHHGHHJJJJJJJJJJHJFHHEIIIJJJIJEHGIJJJJJIIIIJJJJIJJI9BFGGADHJIG7=@GACAED@CCDEFE@>>C@A>?BCA@@@C_Mismatch_0_Sense_+_Library_PoolT
GTACATTGCCACTTCCGAGTACAGTTCTGAGTTATGTTAATAAAATGGCAGGTCTGTAAAAAGTCCGATTTTATCATTTGTCCTGGACATGCTT
>Frequency_1_QualityScore_FFHHHHHJJJJJJJJJJJIJJJJJJIIJJJJJJJJJJJIIJJJGIIJJIJJJIIJJJGIJJJJJJJJJIIHAHFHHFFDFEEEFCCEEDCDDDD_Mismatch_1_Sense_+_Library_PoolT
GTAAGCTCTCCATCTACAATTTTTCAGCCTAGTGAATGTATGGTCTGGATAAAGCCTAAAGGCCTCTCGAGTGATGGGTACTATAAAGTTGAAA
>Frequency_1_QualityScore_FFGHHHHJJJJJJIJJJJJJJJJHJJJJJJJJJJJJJJJJIJJIJJJJIJJJJEHHGJJJJJJJJJIJJJIGHHH_Mismatch_2_Sense_+_Library_PoolT
CAATGACATGCAGTACCCATTTGATCCAAAAACACTCATCTTGATTTCTTTTGAATAATACTTGCTTTCCGTGTA
>Frequency_1_QualityScore_FFHHHHHIJIJJJJJJIIIHIJHIJIGIJJJJIJJJJJJJJJJJIJJIIJJEGG@CHIGIIIIGAHEHHCEEFFF>CCEEEEDD=CA@CDDDDD_Mismatch_0_Sense_+_Library_PoolT
GACCTTGTTCCTTTTCAGTTGGTTGAAAATAGTGCCATAGACTCTAAGCCGTCAACTGTTATTCCCAGGAAAGAGTCATCTGGAGATTTGCTGC
>Frequency_1_QualityScore_FFHDHFHIJJJIJIJJJHFHIGGDHHGIGHHJGIJGJEHIGIJJIGGIJJIIJJEGIIJEGIJJIGIIJFHGHHGHFFFFFFFEBAEEDDDEDD_Mismatch_1_Sense_+_Library_PoolT
TCGTGTGCATTGGCTAATGCATCAACTGTTAACAATGACATGCAGTACCCATTTGATCCAAAAACACTTATCTTGATTTCTTTTGAATAATACT
>Frequency_1_QualityScore_FFHHHHHJJJJHIJIHIJIJJJJJJJJJGIJJJJJJJJJJJJJIIIJJJJIJJGHIJJJJJJJHHHHFFCFFECCEDEEDDDCDDDDDDEEDDA_Mismatch_2_Sense_+_Library_PoolT
TCTGTAAAAAGTCCGATTTTATCATTTGTCCTGGACATGCTTAGATCTTTGGGAATGGGGCTGAGGCTATGAAATTTTCCTCTCCTTATTACGT
>Frequency_1_QualityScore_FFHHHHHJIJIJJJJJIHIJJJJJJHIIJJJJJJJIJIJJIIHGJGIJJJJJJJJHJJJJJJIJJIJIGHHHHHHHGFFFDDDEDEEEDDDDDD_Mismatch_0_Sense_+_Library_PoolT
ATCAACTGTTAACAATGACATGCAGTACCCATTTGATCTAAAAACACTTATCTTGATTTCTTTTGAATAATACTTGCTTTCCGTGTAAGCTCTC
>Frequency_1_QualityScore_FFHHHHHJJJJJJJJJJIJGHIJJJJJJJJJFHIJJGIJIIJIJJIJIJJJI8BFHBAHIIJ:7@D@/;?BD;@?;_Mismatch_0_Sense_+_Library_PoolT
GTACATTGCCACTTCCGAGTACAGTTCTGAGTTATGTTAATAAAATGGCAGGTCTGTAAAAAGTCCGATTTTATCA
>Frequency_1_QualityScore_FFHHHHHJJJJJJJJJJHIJJJJIJJIGIJIJJIJJJJJIIJJJIJEHJJIJJJHHHHHHFEFFFEEDEACDCDDDDDDDDDDDDCDDCCDDDD_Mismatch_0_Sense_+_Library_PoolT
TTGCGTCTCTTCCTCAGTTTTTTATTCATGCGTCAGATGAGCTGGGTAAGAGGAATGATCCAACTGGCACAGTTGGAGGCACCTGATTGAGATG
>Frequency_1_QualityScore_FFHHHHFHHGIICHHJIJJJGGGIJJJJIJIJIIIIGIIJJIGIEHCHIJJFGHGGFG=DGIJHEHFFACEFFFFFDDD2>@C;3_Mismatch_1_Sense_+_Library_PoolT
CTTTTGTTTTGTCTTTATTGTATTTTTGTACATTGCCACTTCCGAGTACAGTTCTGAGTTATGTTAATAAAATGGCAGGTCTGTA
>Frequency_1_QualityScore_FFHHGGHJJJJJ@HHIJJJJIIJHGIHIGIIIGIJJIJJIJJIIIIJDGIIIGGHHH_Mismatch_0_Sense_+_Library_PoolT
ATTACTTGCAAGTGCAGCTTGGACTGTGCAGACTAACAGAAGGAATGTATTTGTCTA
>Frequency_1_QualityScore_FFFHHHHJIIIGIIJJIGIIIJJJJJJHGHIGJJJJJGIJIJJIJIJIJJJIJJJJJJJJIJIIJJHFCCEFFFDCEEEEDCCDFCDDDDDCAC_Mismatch_1_Sense_+_Library_PoolT
TGTCCTGGACATGCTTAAATCTTTGGGAATGGGGCTGAGGCTATGAAATTTTCCTCTCCTTATTACGTTCTTTGTTATCATAATTACTTGCAAG
>Frequency_1_QualityScore_FFHHHADHGIJJJJIJIIIIJIIIIIEGGIJHGEIEIIIIGIIIIHIGGIDHHIJJJFBFCHIHFD?;AA@5;>CDDC2,5:@C@AC@CA>>A@_Mismatch_1_Sense_+_Library_PoolT
ATATTGATCAACATATGTCCCAATGGAACAGTCTTTGGAACAGCAGTTGTACTTTTGTTTTTTTTTTATTGTATTTTTGTACATTGCCACTTCC
>Frequency_1_QualityScore_FFHHHHHJJJJJJJJJJJJJJJJJIIJJJIIJJIJJJIIIJJIIIJIJIJJJJJJJJJJJIJJJJJJGEHEFFEEDEEEEEEEDDCCCCBDBBB_Mismatch_1_Sense_+_Library_PoolT
GACTAGCTAACTTCAACCTATGACTGGAATGAGAAGCTTTATTGCTACTCGGATTCAAAGATTTGCAGGGTCCTAAATGATAGAGTTCCGAAGA
>Frequency_1_QualityScore_FFHHHHHJJJJJJJJJJJGHJJJIIJJJIIJJJJIIIJIJJIIHHJIJJJJJJJHIJJJGHIJJGIJJIGEHHHHFFFFFFFDEDCEEDDDD@D_Mismatch_1_Sense_+_Library_PoolT
CTGATCAACATATGTCCCAATGGAACAGTCTTTGGAACAGCAGTTGTACTTTTGTTTTGTTTTTATTGTATTTTTGTACATTGCCACTTCCGAG
>Frequency_1_QualityScore_FFHHHHHJJJJJIJJJIIJJJJJJJIGIJJIHHIIJJIJJJJJJJJJJHIJJJJJJIHGIIJIJIJIJIHIHFHHDDCDFFDEFFEEDBCCCDB_Mismatch_0_Sense_+_Library_PoolT
TTTCAAAATTTGTTGGTTTTCCAAAGTGCCAATATTGATCAACATATGTCCCAATGGAACAGTCTTTGGAACAGCAGTTGTACTTTTGTTTTGT
>Frequency_1_QualityScore_D;DC:1@E?CED9FFII3FFCCEIDEEDA)?@@BDDDDECCDEDDEDACADCBCCEEIIIIIIEIIDDDACD@AD;ADDABAA@_Mismatch_1_Sense_+_Library_PoolT
CTACGACTGGAGATAAGCATTCTCTCGTGTGCATTGGCTAATGCATCAACTGTTAACAATGACATGCAGTACCCATTTGATCCA
>Frequency_1_QualityScore_DDHFHHHJIGHFHDIGFHGHJEGFG@HCGCFFHI@IE>AGAGGBBFHIJIIHIGBGGHG>CBAHHFCF@@BDC?ACDEEECD??CCDDDDDDDC_Mismatch_2_Sense_+_Library_PoolT
AGAAGCTTTATTGCTACTCGGATTCAAAGATTTGCAGGGTCCTAAATGATAGAGTTCCGAAGACTCATTTCAGTCATGACCCATTTTCAAAATT
>Frequency_1_QualityScore_FFHGFHFIIJIEHCGGIHHHIHGII<FHHJJIIHGIIJJGGHGIGGDEHG=B=FHIG)=CEGAAHHH3_Mismatch_2_Sense_+_Library_PoolT
TGCCACTTCCGAGTACAGTTCTGAGTTATGTTAATAAAATGGCAGGTCTGTAAAAAGTCCGATTTTCA
>Frequency_1_QualityScore_FFHHHHHIEFHIIJJJJJJJJJJJIJJIJJJIJJJIJFJJJEHDHIJJFHHJJGIHGGIJHGDIIIJGIEEBEHE>(6;;66_Mismatch_0_Sense_+_Library_PoolT
TTGTTTTGTTTTTATTGTATTTTTGTACATTGCCACTTCCGAGTACAGTTCTGAGTTATGTTAATAAAATGGCAGGTCTGTA
>Frequency_1_QualityScore_FFHHHHHIJJJJJJJJJJIGIJIJJIGIJIHIJJJJJJJJHIJJJIHIJJJJJJJJIJIIJJIHJIJIHHHHGFHFFFFFFEEEEDDDDDDCDD_Mismatch_1_Sense_+_Library_PoolT
CAGTCATGACCCATTTTCAAAATTTGTTGGTTTTCCAAAGTGCCAATATTGATCAACATATGTCCCAATGGAACAGTCTTTGGAACAGCAGTTG
>Frequency_1_QualityScore_<DFCFCFH@?<CGCCEACGHBHDHI??FCFBF:CFGGGG<4DFGH<DB@HEBFG>@.>@CCGG=EGEG@@EEEHC>?;7.6@?_Mismatch_0_Sense_+_Library_PoolT
TTGTACTTTTGTTTTGTTTTTATTGTATTTTTGTACATTGCCACTTCCGAGTACAGTTCTGAGTTATGTTAATAAAATGGCAG
>Frequency_1_QualityScore_DDHDBFFFFHGHFCG>F>FGE@D9<CAFHBHGCDBGG9FGHHEIIHIIEHHEHFHCACEBEE>CCAA6ABC?BCBBA>>CCCCC@_Mismatch_1_Sense_+_Library_PoolT
TCATTTGTCCTGGACATGCTTAAATCTTTGGGAATGGGGCCGAGGCTATGAAATTTTCCTCTCCTTATTACGTTCTTTGTTAGCA
>Frequency_1_QualityScore_FFHHHHHJHJJJJJJHJJJIJJJJJJJJJIJJHHJJJIJJJJJJJJIJJJJJJJJIGIJJJJJJHHFDDBDDDDDDDCDDDCEDDDDDDDDDDE_Mismatch_0_Sense_+_Library_PoolT
CAGGTCTGTAAAAAGTCCGATTTTATCATTTGTCCTGGACATGCTTAAATCTTTGGGAATGGGGCCGAGGCTATGAAATTTTCCTCTCCTTATT
>Frequency_1_QualityScore_FFHFH?FIIIGIIH9FHHIJJIJGIGGIIJJIIJIJIGGGHHJIBGHIJJJGIJIHGHHFBFFCBEEA@>>AC?BCA>AAC?ABCCCCCACDDC_Mismatch_0_Sense_+_Library_PoolT
TGGAGATTTGCTGCTCCATCTTCCTCGCATTGCGTCTCTTCCTCAGTTTTTTATTCATGCGTCAGATGAGCTGGGTAAGAGGAATGATCCAACT
>Frequency_1_QualityScore_FFHHHHHJJIJJJJJJJJJJJJJJJJJJJGJJJIJJJJJJJJJJJJJJIJIJJJJJJJIJIIJJJJJJJHIJHHHHFFFFFFDEEE_Mismatch_1_Sense_+_Library_PoolT
AACAATGACATGCAGTACCCATTTGATCCAAAAACACTTATCTTGATTTCTTTTGAATAATACTTGCTTTCCGTGTAAGCTCTCCA
>Frequency_1_QualityScore_FFHHHHHJJJJIFHIJIJJIJIIJIJIJJJIJHIHJIJJIIJJJJJJIIJJJJJJGGHIJJJIJJJJHGHHHHDDDFFFEECEEEDDED_Mismatch_1_Sense_+_Library_PoolT
TTTGTCTACGAGTGGAGATAAGCATTCTCTCGTGTGCATTGGCTAATGCATCAACTGTTAACAATGACATGCAGTACCCATTTGATCTA
>Frequency_1_QualityScore_DBFFFGHGIJDIIGEIGJDD9AFFHIEG>GGIJGBGHIGICEGEHCDG@GHIIBGAEHAA:=A;@DCCCCCC6@@BBBDCD>>CCD?B59:>C@_Mismatch_0_Sense_+_Library_PoolT
CTGTTATTCCCAGGAAAGAGTCATCTGGAGATTTGCTGCTCCATCTTCCTCGCATTGCGTCTCTTCCTCAGTTTTTTATTCATGCGTCAGATGA
>Frequency_1_QualityScore_FFHHHHHJJIJJJGIJJJJHG_Mismatch_0_Sense_+_Library_PoolT
CTTATCTTGATTTCTTTTGAA
>Frequency_1_QualityScore_FFHHGHHIIGIJJIJJJJGIJIIIJIIIGDD@GGJJGIIIIJJJJJJFHHIIJJJIGIJJJHFHGFFBDBDECEDEEECCCDDDAC??B@@@CD_Mismatch_1_Sense_+_Library_PoolT
CTGATTAAGATGACAATTATTTCGGTGGGGTACCATGACTAGCTAACTTCAACCTATGACTGGAATGAGAAGCTTTATTGCTACTCGGATTCAA
>Frequency_1_QualityScore_FFHHHHHJJIJIJJJJJJJJJJJJJGIJJJFGIIJJJJJJJJJJJJJJJJJIJJJJJJIJJHHHHHFFFFFFDEEEEEDDDDEDDDDDDDDDDE_Mismatch_1_Sense_+_Library_PoolC
CTGATTAAGATGACAATTATTTCGGTGGGGTACCATGACTAGCTAACTTCAACCTATGACTGGAATGAGAAGCTTTATTGCTACTCGGATTCAA
>Frequency_1_QualityScore_FFGHHHHJJJJJGJCGHGIJIIJJGHHGHIHIIIJJIIJJIJJJJIJ(??;BBHIJJ<=CE;@@CEE?EHCBDCB@?C6;>2=;>@CAC>>C>C_Mismatch_0_Sense_+_Library_PoolT
TTGCCACTTCCGAGTACAGTTCTGAGTTATGTTAATAAAATGGCAGGTCTGTAAAAAGTCCGATTTTATCATTTGTCCTGGACATGCTTAAATC
>Frequency_1_QualityScore_FFHGHHGJJJJJIIIJJJJJJIGHIJGCHGBCDGDGGIJJJIIJJJJJIJJJII_Mismatch_2_Sense_+_Library_PoolT
AATGACATGCAGTACCCATTTGATCCAAAAACACTCATCTTGATTTCTTTTGAA
>Frequency_1_QualityScore_FFHHHHHHIJJJHIJJJJJJJIIIJJJJJIJIJJJJJJJJJJIJJIIFHIJJHIJJJIJEHIIJIJJJGHHHHHHHFFFD6>ACCC_Mismatch_0_Sense_+_Library_PoolT
ACTTTTGTTTTGTTTTTATTGTATTTTTGTACATTGCCACTTCCGAGTACAGTTCTGAGTTATGTTAATAAAATGGCAGGTCTGTA
>Frequency_1_QualityScore_FFHHHHHJJJJBHHHGIJIJJJJJJJJJJJJJJJJJJHIJIJJJJJJJJJJIJJIIIJJIIJJJHHHHHHHFDEDDD3;CDDDDDDDDDDDEDD_Mismatch_0_Sense_+_Library_PoolT
GATGAGCTGGGTAAGAGGAATGATCCAACTGGCACAGTTGGAGGCACCTGATTGAGATGACAATTATTTCGGTGGGGTACCATGACTAGCTAAC
>Frequency_1_QualityScore_FEHHHHHJJJJJJJJJIJJJJJJJJIIJJJJJJIJJJIJJJIJJJIHIJJJJJJJIIIIJJJJJJJJJIHIGJJJHHHHHHFFFFFFEEEEEEE_Mismatch_0_Sense_+_Library_PoolT
GTGCATTGGCTAATGCATCAACTGTTAACAATGACATGCAGTACCCATTTGATCTAAAAACACTTATCTTGATTTCTTTTGAATAATACTTGCT
>Frequency_1_QualityScore_FDHHHHGJGJIIJJJJJJIJGIIJJJJIIJJJJDIIJJJIJIJGHGJJJIIJIJJIJIJJJIHHHHGEFCDDFFFEEDDDDDDCDCDDDC@ADD_Mismatch_2_Sense_+_Library_PoolT
GAGATAAGCATTCTCTCGTGTGCATTGGCTAATGCATCAACTGTTAACAATGACATGCAGTACCCATTTGATCCAAAAACACTCATCTTGATTT
>Frequency_1_QualityScore_FFHHHHHJJJJJJJJJJIJJJJJJJJJJJJJJHIJIJJJJJJJIJJJJIIJJJJJJJIIIJJJJJJJIJIHHHHHHFFFFDCD@DDDEDDDEDD_Mismatch_0_Sense_+_Library_PoolT
ATGTCCCAATGGAACAGTCTTTGGAACAGCAGTTGTACTTTTGTTTTGTTTTTATTGTATTTTTGTACATTGCCACTTCCGAGTACAGTTCTGA
>Frequency_2_QualityScore_EFHGHHHIHGIIIIIGEEGHHIIIIEHIIFGEGHEGHGFHIFGCEHFIGHIIIIHIIDEHGIIGEGIHIEEFEGFFFFBEA=B??CCE?CBED;_Mismatch_0_Sense_+_Library_PoolC
ATGTCCCAATGGAACAGTCTTTGGAACAGCAGTTGTACTTTTGTTTTGTTTTTATTGTATTTTTGTACATTGCCACTTCCGAGTACAGTTCTGA
>Frequency_1_QualityScore_FFHHHHHJJHJJJJHJJJJGJJJIIJJJJJJJJJJJJIJJJJJJJJJJJFHIJJJJJJJJJHIIJJHHHHEHHFFFFFFDDD5>>?>@_Mismatch_0_Sense_+_Library_PoolT
GTACTTTTGTTTTGTTTTTATTGTATTTTTGTACATTGCCACTTCCGAGTACAGTTCTGAGTTATGTTAATAAAATGGCAGGTCTGTA
>Frequency_1_QualityScore_FFHHHHHGIJJJJJJJJHJJJIJIJJJJJJJJJJJIJJJIIJJIIIJIDHGIIFGIJJJJF_Mismatch_0_Sense_+_Library_PoolT
TTGTTGGTTTTCCAAAGTGCCAATATTGATCAACATATGTCCCAATGGAACAGTCTTTGGA
>Frequency_1_QualityScore_FEFHGHDHEGGEIHEGDD@22+<CGIGEEHIEBGIJJGH?HBHGIEHH8BEFIIJCGIIIJJEGGG@DHCC?ECFCEEBC@AAA@CCDCCC:;:_Mismatch_2_Sense_+_Library_PoolT
ACTCATTTCAGTCGTGACCCAGTTTCAAAATTTGTTGGTTTTCCAGAGTGCCAATATTGATCAACATATGTCCCAATGGAACAGTCTTTGGAAC
>Frequency_1_QualityScore_FFHHHHHJJJJJJJJJJJJJJHIJJIIJJJJIIJJIJJJJJJJJJJJIHIJJJJJIJJJGIJJHHHHHHFFFFFFCDEEEEEDEDCDDCDEEFE_Mismatch_0_Sense_+_Library_PoolT
CTAAATAATAGAGTTCCGAAGACTCATTTCAGTCGTGACCCATTTTCAAAATTTGTTGGTTTTCCAAAGTGCCAATATTGATCAACATATGTCC
>Frequency_1_QualityScore_DEHHHHHJIFHIJJJJIIJJJJJJJJIJIJJJJGJFHIJJGIJJJCHFHIIIIIJIHIGJGHIIJIJH??C>?_Mismatch_1_Sense_+_Library_PoolT
TTTTTATTGTATTTTTGTACATTGCCACTTCCGAGTACAGTTCTGAGTTATGTTAATAAAATGGCAGGTCTGA
>Frequency_1_QualityScore_FFHHHHHJJJJGJHJJJJJJJJJJJJJJJJIJJIJJIJJJIIJJJJJJJJHJJJJIJGJJJJJJJJJJJHHHHHHHHFFFDDEEEECDDEDDDD_Mismatch_1_Sense_+_Library_PoolT
AGACTCATTTCAGTCATGACCCATTTTCAAAATTTGTTGGTTTTCCAAAGTGCCAATATTGATCAACATATGTCCCAATGGAACAGTCTTTGGA
>Frequency_1_QualityScore_FFHHHHHJIJJJJJJIIIIJJJIIIJJJJJIIHIHJGEHIJJJJJ>FFGIIJIIJHIJJFIJIHHHHHHFFFDEEDEDEEECCADDDDDCCBD?_Mismatch_0_Sense_+_Library_PoolT
TTATTGCTACTCGGATTCAAAGATTTGCAGGGTCCTAAATAATAGAGTTCCGAAGACTCATTTCAGTCGTGACCCATTTTCAAAATTTGTTGGT
>Frequency_1_QualityScore_FFHHGFHIIIFGIHEHIIHIJJJIJJJJJJJJIJJIIGIIJJJJJIJIIJHHJJJJJJJIIHGIHIIJJHGHCHHGHBCDFDDECEEDDEEEDD_Mismatch_0_Sense_+_Library_PoolT
TTTTCCAAAGTGCCAATATTGATCAACATATGTCCCAATGGAACAGTCTTTGGAACAGCAGTTGTACTTTTGTTTTGTTTTTATTGTATTTTTG
>Frequency_1_QualityScore_FFFHHHHIGHFHGHBGH@HIIEGEFGIJJJJIHGIIICHIIIGJHIIGHIIJDGGHGIIFHHIJIJGHE?EEHFFFFEEEECDDDDDDEDDDCD_Mismatch_0_Sense_+_Library_PoolC
TTTTCCAAAGTGCCAATATTGATCAACATATGTCCCAATGGAACAGTCTTTGGAACAGCAGTTGTACTTTTGTTTTGTTTTTATTGTATTTTTG
>Frequency_1_QualityScore_FFGHHHHGIIIIIGJJFGGJIIIIHGIIJJJJIJJIGGIEHGGIHIJJIHIGIIIIHGGIHGIGHHHHHHEECDEFFF_Mismatch_0_Sense_+_Library_PoolT
AGAATGTAAACCATTTATTTGAAGTACAATGCCTGGATGATGGGTTTCGAATAATAATCGAGCAAGGCTATGTGTTAT
>Frequency_1_QualityScore_DDHHHGHEGE<CBFEEHIIG>C<F@?BGH<DFD:??BHFIJG@G?BFBFEAHGIGGHGGIJJJI?AA?>6;;?AB>C@CDC>;@>@CDDACDDD_Mismatch_0_Sense_+_Library_PoolT
ATTTGCAGGGTCCTAAATAATAGAGTTCCGAAGACTCATTTCAGTCGTGACCCATTTTCAAAATTTGTTGGTTTTCCAAAGTGCCAATATTGAT
>Frequency_1_QualityScore_DD8A<A<A?EF?A?:4A?C?,<A?CF<)?D81**1B?*:*0))(0/*0))/_Mismatch_2_Sense_+_Library_PoolT
TCTGAGTTATGTTAATAAAATGGCAGGACTGTGAAAAGTCCGATTTTATCA
>Frequency_1_QualityScore_FFHHHHHJJJJJJJJJIJJIGHIJJJJJJJJJIJFHIIJJJJIJJJIJJJJJJJHHGHHHFFFFFEEEECECEDDDDDDC@CDDDAACCDDDDD_Mismatch_1_Sense_+_Library_PoolT
GCAGACTAACAGAAGGAATGTATTTGTCTACGAGTGGAGATAAGCATTCTCTCGTGTGCATTGGCTAATGCATCAACTGTTAACAATGACATGC
>Frequency_1_QualityScore_FFFHHHHJJJIIJJJJJJIJJJJJJJHIFHHIJGHIJJIJGHIIJIJJJJIIJJJJJJIJG\;=6..=??E4.;?5\5=BD3;;(_Mismatch_1_Sense_+_Library_PoolT
TGTATTTTTGTACATTGCCACTTCCGAGTACAGTTCTGAGTTATGTTAATAAAATGGCAGGGCTGTAAAAAGTCCGATTTTATCA
>Frequency_1_QualityScore_FFHHHHHJJJJJJJJJJJJJJJJJJJJJJJJJJJJIJJIIJIJJJJJJJIIJIIJJJJJJJJFJJJIJJJIHHHHHHHHFFFFFFDDDDDDDDD_Mismatch_0_Sense_+_Library_PoolT
TCCTTATTACGTTCTTTGTTATCATAATTACTTGCAAGTGCAGCTTGGACTGTGCAGACTAACAGAAGGAATGTATTTGTCTACGACTGGAGAT
>Frequency_1_QualityScore_FFHHHHHJJJJJJJJBFHCFHIJJIGBFHIGGGHJFHGDIIJGDHIIIIGIGHIIJIGHGGIJJIGGH=?EEFFFED@>BDDBDDCCEDCDDD@_Mismatch_0_Sense_+_Library_PoolT
TAATAAAATGGCAGGTCTGTAAAAAGTCCGATTTTATCATTTGTCCTGGACATGCTTAAATCTTTGGGAATGGGGCCGAGGCTATGAAATTTTC
>Frequency_1_QualityScore_FFGHHHHGIIJJJIIHGIJIJIJJJJJJIJJJJJIIIJIEHIIHIIIJJHIJJJJHGHGIJJIGHHGIJJEGIHHGHFFFFFFFECCDEEDCDD_Mismatch_0_Sense_+_Library_PoolT
AAGCATTCTCTCGTGTGCATTGGCTAATGCATCAACTGTTAACAATGACATGCAGTACCCATTTGATCTAAAAACACTTATCTTGATTTCTTTT
>Frequency_1_QualityScore_FFHHHHHJJJJIIJJIJJJJHJJJIJJJJJIGIJJJJJJJIIJJIJJJJJJGIHIHHIIJJJJJIJGHHHHFFFFFEEEDEEEEEDDDEEDDDD_Mismatch_1_Sense_+_Library_PoolT
CATTTGTCCTGGACATGCTTAAATCTTTGGGAATGGGGCTGAGGCTATGAAATTTTCCTCTCCTTATTACGTTCTTTGTTATCATAATTACTTG
>Frequency_1_QualityScore_FDFHHGHIIGEHEHIIJGIJJEHGGDFIJGGEHIIDGIJJJIIIGHJJIGBFDGGHGHGDHFIIHGEEEACEFDFFFDEFEEDDDCADFD@CCD_Mismatch_1_Sense_+_Library_PoolT
ACCAATATTGATCAACATATGTCCCAATGGAACAGTCTTTGGAACAGCAGTTGTACTTTTGTTTTGTTTTTATTGTATTTTTGTACATTGCCAC
>Frequency_1_QualityScore_FFHHHHHJJJJJJIJJJJJJJJJJJJJHJJJJJJJJJIJIIJGGIHIJJJJJJJGIJJIGIIIJJJJIGEEHHHFFFFFFEECDCEEDDDDBDB_Mismatch_1_Sense_+_Library_PoolT
TGATCAACATATGTCCCAATGGAACAGTCTTTGTAACAGCAGTTGTACTTTTGTTTTGTTTTTATTGTATTTTTGTACATTGCCACTTCCGAGT
>Frequency_1_QualityScore_FFHHHHHJJJJJJJJJGHJJJCFHIIJJJJJJIJIJJJIJJJJJJJJJIJJJJJJJJJJJFHHHHFFCFFFFEEEEEDDDDDDDEDDCDDDDDD_Mismatch_0_Sense_+_Library_PoolT
ATGACAATTATTTCGGTGGGGTACCATGACTAGCTAACTTCAACCTATGACTGGAATGAGAAGCTTTATTGCTACTCGGATTCAAAGATTTGCA
>Frequency_1_QualityScore_FFHHHHHIJJJJJJJJJJJJIJJJJJJJIIJIJJIJJJJIIJIIJGIHJIIJIJHEFDDDDDDDEDDDDDDDDDDDDDDDDEEDDDDDDCDDDD_Mismatch_0_Sense_+_Library_PoolT
AAGTCCGATTTTATCATTTGTCCTGGACATGCTTAAATCTTTGGGAATGGGGCCGAGGCTATGAAATTTTCCTCTCCTTATTACGTTCTTTGTT
>Frequency_1_QualityScore_FDHHHHHJJJJIJJJJJJJJJJJHIJJJJJIJJJJJIJIJJJIJJIJJIJJIJJJJJJIIJJIHHHHHHHFFFFFFFEEEEEDDDDDDDDDEDC_Mismatch_1_Sense_+_Library_PoolT
GTGGAGATAAGCATTCTCTCGTGTGCATTGGCTAATGCATCAACTGTTAACAATGACATGCAGTACCCATTTGATCTAAAAACACTTATCTTGA
>Frequency_1_QualityScore_FEHHHHHIJJJIJGJJHJJJJJJJGJJJJJJJJIJIJJIJJJJJJJJJJJJJJJIJIIHIJJIJHHHGHACFCFFFEEEEEFEDEDCCDDDDEE_Mismatch_0_Sense_+_Library_PoolT
GTCCTAAATAATAGAGTTCCGAAGACTCATTTCAGTCGTGACCCATTTTCAAAATTTGTTGGTTTTCCAAAGTGCCAATATTGATCAACATATG
>Frequency_2_QualityScore_FEHHHHHIIIIIJIIJIIIJJIJIEIIJJCIIIJJIIJIIJJJJIIIJJJIHIIIIIJIIIIGHHGGGFEEEEEEEEEDDDEEDEDEDDDCDEE_Mismatch_0_Sense_+_Library_PoolC
GTCCTAAATAATAGAGTTCCGAAGACTCATTTCAGTCGTGACCCATTTTCAAAATTTGTTGGTTTTCCAAAGTGCCAATATTGATCAACATATG
>Frequency_1_QualityScore_DB?C?FHBFHAFA@CDFH<E?<2@EFEFBAFE?BBFH<?DB<B99?FB<9/7;;4\8C=DAE@;?;7?=?;;)7@B>>>AACC>CCCC_Mismatch_2_Sense_+_Library_PoolT
TTATTGCTACTCGGATTCAAAGATTTGCAGGGTCCTAAATGATAGAGTTCCGAAGACTCATTTCAGTCATGACCCATTTTCAAAATTT
>Frequency_1_QualityScore_FFHHHHHJJJJJJIIJJJJJJJJJJJJIGIJJJJJJJJIIIJJJJJJJ@GIHFFFFFFEDEEEDEDDCDDDDDDEEDDBDDDDDDDDDDDDDDD_Mismatch_1_Sense_+_Library_PoolT
ATTTTATCATTTGTCCTGGACATGCTTAAATCTTTGGGAATGGGGCCGAGGCTATGAAATTTTCCTCTCCTTATTACGTTCTTTGTTAGCATAA
>Frequency_1_QualityScore_FFHG?HFHEIJIJJIJJIGIGHICHGGIIIGGGDGGIJIGIJJJIGIHIGHJJGHHHGHHGFFD?ACCCDCCDDDDCCCCDDD=<@CDCCCCDD_Mismatch_0_Sense_+_Library_PoolT
CTGGAGATTTGCTGCTCCATCTTCCTCGCATTGCGTCTCTTCCTCAGTTTTTTATTCATGCGTCAGATGAGCTGGGTAAGAGGAATGATCCAAC
>Frequency_1_QualityScore_FFHHHHGGEHDGFDFGHFGGIAFFHGFHED@GIGGHIDBGGFGGIBGIGHIG=CCHGECFC;@EDHCGCAA>CC>ABFF_Mismatch_0_Sense_+_Library_PoolT
ACTTTTGTTTTGTTTTTATTGTATTTTTGTACATTGCCACTTCCGAGTACAGTTCTGAGTTATGTTAATAAAATGGCAG
>Frequency_1_QualityScore_FFHHHHHJJJIIIJAHHJJJIIIJJJIIIGHIJGIHIJJJJJJFIJGHJJJJJJJIJJJJIIJJIEGIIGIHEHGGHFFFFDEFEDFDCCFDDB_Mismatch_0_Sense_+_Library_PoolT
TTTTCCTCTCCTTATTACGTTCTTTGTTATCATAATTACTTGCAAGTGCAGCTTGGACTGTGCAGACTAACAGAAGGAATGTATTTGTCTACGA
>Frequency_1_QualityScore_+ADFHHHIIJJJJJJGHIJBGHIJJGJIGGEGHIGIJGGICHGIJIDGHHIIIIIIGIGEB<BDEEEEEA@ACCCACDDECC@@?CCCDDDCCB_Mismatch_2_Sense_+_Library_PoolT
AGAATGATCCAACTGGCACAGTTGGAGGCACCTGATTAAGATGACAATTATTTCGGTGGGGTACCATGACTAGCTAACTTCAACCTATGACTGG
>Frequency_1_QualityScore_FFHHHHHJHJJJJJIIJIJJJJJJJJJJJJJJIJJJJJJJJJIJIIJJIJJJJJJJJJHHHHHFFFFFFFEEEEDEDDDDDDDDCCDDDDDDED_Mismatch_0_Sense_+_Library_PoolT
AAGGAATGTATTTGTCTACGACTGGAGATAAGCATTCTCTCGTGTGCATTGGCTAATGCATCAACTGTTAACAATGACATGCAGTACCCATTTG
>Frequency_1_QualityScore_DDDDD4AEEE)C<:FE@CA?EB?9CBEEE@??D@38:B?<BD@EEECD4DDDDB>B@D@145A;A?A;@;7;A@;6>>@;5>;>>AAAA>;;89_Mismatch_1_Sense_+_Library_PoolT
TCTGTAAAAAGTCCGATTTTATCATTTGTCCTGGACATGCTTAAATCTTTGGGAATGGGGCTGAGGCTATGAAATTTTCCTCTCCTTATTACGT
>Frequency_1_QualityScore_D?FFBFHGGIFGGI?FGGGDFGHCHI?DGHHBFGGHGEHIIGHCHGI(=377?C?EE/(6.,,858(_Mismatch_2_Sense_+_Library_PoolT
TTGCCACTTCCGAGTACAGTTCTGAGTTATGTTAATAAAATGGCAGGTCTGTAAAAAGACCGATTAT
>Frequency_1_QualityScore_2<DDDB<AEGIGIIH<FDGEEFDHGEG?DEHDB?FGCH@DB?D(<FDHEHHI=7@@HHH?A7;AD?BEACCDECCACA3;((,5>>59>CC@5_Mismatch_1_Sense_+_Library_PoolT
GCTTGGACTGTGCAGACTAACAGAAGGAATGTATTTGTCTACGAGTGGAGATAAGCATTCTCTCGTGTGCATTGGCTAATGCATCAACTGTTA
>Frequency_1_QualityScore_FFHHHHHJJJJJJJJJJJIJJJJJIJJJJJJJJJJJIJJJIJJJJJIJJHHIHJJJJIIIJIJJJJIJJGHEHGGGFFFFFFEEDEEEEFDCCF_Mismatch_0_Sense_+_Library_PoolT
TTTGATCTAAAAACACTTATCTTGATTTCTTTTGAATAATACTTGCTTTCCGTGTAAGCTCTCCATCTACAATTTTTCAGCCTAGTGAATGTAT
>Frequency_1_QualityScore_FFHHHHHJIJJJIIJJJIIJJJJGJHIIJJIJJJIJJJJJJIJJJJJJIJJJJIIGIJJJJJJJIII_Mismatch_0_Sense_+_Library_PoolT
ATCAACTGTTAACAATGACATGCAGTACCCATTTGATCTAAAAACACTTATCTTGATTTCTTTTGAA
>Frequency_1_QualityScore_FFGHGHGJJJJIIJJJJJJJJJJJIJJJJJIJJJJIJIJIFJJJIJIIJJIJJIJJJJJIJJJJGHJIJGGHHHHHHHFFFFFDDDEDDDDDDD_Mismatch_2_Sense_+_Library_PoolT
ACTGGAGATAAGCATTCTCTCGTGTGCATTGGCTAATGCATCAACTGTTAACAATGACATGCAGTACCCATTTGATCCAAAAACACTCATCTTG
>Frequency_1_QualityScore_FDHHFHHJJIIJIIIJIJJJJFFFHGIJIJJJIJJJGIJJJGIJIGHHHGIIJGGIIJIJJIJEHIJJCEHHHGHFF_Mismatch_2_Sense_+_Library_PoolT
GTGGAGATAAGCATTCTCTCGTGTGCATTGGCTAATGCATCAACTGTTAACAATGACATGCAGTACCCATTTGATCA
>Frequency_1_QualityScore_FFDFDFFHJHIHHHGGIGJGIGJJIIJIJJJJ?<DBB?FIIIE?FHIB=FHHC@=4=GHC7.?ACC?DC@>@>AACA@>CDD3>@<CBC@_Mismatch_0_Sense_+_Library_PoolT
ACAGTTCTGAGTTATGTTAATAAAATGGCAGGTCTGTAAAAAGTCCGATTTTATCATTTGTCCTGGACATGCTTAAATCTTTGGGAATGG
>Frequency_1_QualityScore_FFHHHHHJJJJJJJJJJJJIIJJJJJHIJJJJHIJJIHHIJJJJJJJJJJJJJJIIJJJJJJJGICEHIHIHFFHHDFEFFFEEEEEEEEDDEE_Mismatch_0_Sense_+_Library_PoolT
TCTCCATCTACAATTTTTCAGCCTAGTGAATGTATGGTCTGGATAAAGCCTAAAAGCCTCTCGAGTGATGGGTACTATAAAGTTGAAATTTCTA
>Frequency_1_QualityScore_FFHHHGHJJGJJJJJJJIIJJHIHGHJJJJJJJIJJJJJJJJJJJJJFHHIJJJJJIIJJEHHJHIHEEFHHFFFFFFFDDDDBDDDDDEEEED_Mismatch_2_Sense_+_Library_PoolT
CTTCAACCTGTGACTGGAATGAGAAGCTTTATTGCTACTCGGATTCAAAGATTTGCAGGGTCCTAAATGATAGAGTTCCGAAGACTCATTTCAG
>Frequency_1_QualityScore_FFHHHHHJJJJJJJJJJIIJJJJIIEIJJJJJJJ@GHJIJJJJIJJIJICGHJJJIEHFHGHHHFFDFC?CECCEEE?CCEEEDCDDDDDDCDD_Mismatch_2_Sense_+_Library_PoolT
CTTTATTGCTACTCGGATTCAAAGATTTGCAGGGTCCTAAATGATAGAGTTCCGAAGACTCATTTCAGTCATGACCCATTTTCAAAATTTGTTG
>Frequency_1_QualityScore_>?:;ADF::CBEBFE:<33C+<<;??EBFGCF9??B<B4?DFCE*B3;(0--7@D>FGCEAE:=@_Mismatch_0_Sense_+_Library_PoolT
CCTTGTTCCTTTTCAGTTGGTTGAAAATAGTGCCATAGACTCTAAGCCGTCAACTGTTATTCCCA
>Frequency_1_QualityScore_FFHHHHHJJJGHJJJJJJJJJJJIHJJJJJJJJJJJJJJJJIJJJHIIIJJIJIJJJJJJJJHIHIHHHEHHFFFFFFDCCCDDEEEDDDDDCC_Mismatch_0_Sense_+_Library_PoolT
TACTTGCAAGTGCAGCTTGGACTGTGCAGACTAACAGAAGGAATGTATTTGTCTACGACTGGAGATAAGCATTCTCTCGTGTGCATTGGCTAAT
>Frequency_1_QualityScore_FFFHHHHJIIIIIEHHGHBHGIGIHDGGHGGGDGGGGBFHGCDAG=CGIGGIEHIJGIHBBC>CCFFEFCCEEEEEDDDBDDBCDEEDDDDCDD_Mismatch_0_Sense_+_Library_PoolC
TACTTGCAAGTGCAGCTTGGACTGTGCAGACTAACAGAAGGAATGTATTTGTCTACGACTGGAGATAAGCATTCTCTCGTGTGCATTGGCTAAT
>Frequency_1_QualityScore_FFHHHHHJJJJJJJJJJJJJJGICFHHIHIJJJJJFHIJJIIJJIJJJJJJIJJJJ8=@F@CHIIJE;A?A6?DBE>AC@_Mismatch_1_Sense_+_Library_PoolT
TTTTGTACATTGCCACTTCCGAGTACAGTTCTGAGTTATGTTAATAAAATGGCAGGTCTGTAAAAAGTCCGATTTTACCA
>Frequency_1_QualityScore_EFHHFHFHBHIGIEHGDGGGHH@E;>GEFFHHGC>GFEBEGHBGI;AFH=DADGIGCCEHGDFFFFFFE@CEDDDDABDDDDCDDD@CCCCDC:_Mismatch_0_Sense_+_Library_PoolT
CACAGTTGGAGGCACCTGATTGAGATGACAATTATTTCGGTGGGGTACCATGACTAGCTAACTTCAACCTATGACTGGAATGAGAAGCTTTATT
>Frequency_1_QualityScore_FFHHHHHIJJIIIJJJJJJJJGIJJIFHIJJJJJJIJJJJJJJJJJJJJJJJJJJJJJJIJEHHHHHFFDFFFCDEEEFEEEDEDDDEDDDDDD_Mismatch_0_Sense_+_Library_PoolT
GGAACAGCAGTTGTACTTTTGTTTTGTTTTTATTGTATTTTTGTACATTGCCACTTCCGAGTACAGTTCTGAGTTATGTTAATAAAATGGCAGG
>Frequency_1_QualityScore_FFHHHHHJJJJJJJJIJJIJGHIJJIJGJJJJIHIFHIHHIJJJJJJJJJJHHJIIIIJJJIHHHGGFEDDEFFEEEEEDDDDD>B?BCDDCCC_Mismatch_0_Sense_+_Library_PoolT
CATATGTCCCAATGGAACAGTCTTTGGAACAGCAGTTGTACTTTTGTTTTGTTTTTATTGTATTTTTGTACATTGCCACTTCCGAGTACAGTTC
>Frequency_1_QualityScore_FFHHHHHJJIIJJ<CEFEHIGJJ<:CGHGFIIJEH_Mismatch_0_Sense_+_Library_PoolT
ATAAAATGGCAGGTCTGTAAAAAGTCCGATTTTAT
>Frequency_1_QualityScore_FFHHGHHJIJJJJJJJJIJJJIIJJJJJJJIJJGHJJJJJJJJJJJJJJJJJJJJIJIJJJJIHHHHHHFFFFEDEFEEEEEDDDDDEEEEEDD_Mismatch_0_Sense_+_Library_PoolT
AAATAATAGAGTTCCGAAGACTCATTTCAGTCGTGACCCATTTTCAAAATTTGTTGGTTTTCCAAAGTGCCAATATTGATCAACATATGTCCCA
>Frequency_1_QualityScore_DDHHHGGJJJJIICFFGHEEHFGHIHGGC@FHJIGJIGBGDGIIHIIIFFGGECCEGIHIIHDEHFH@DD@BDCAEF@CD@DCCACCDCBA@AC_Mismatch_0_Sense_+_Library_PoolC
AAATAATAGAGTTCCGAAGACTCATTTCAGTCGTGACCCATTTTCAAAATTTGTTGGTTTTCCAAAGTGCCAATATTGATCAACATATGTCCCA
>Frequency_1_QualityScore_BEHHHHHIJFGGHIHGIGIIGHHHHFIIGGIDB??DGEHGGGDD>FG9<?BF</.=1;@DHH77;)_Mismatch_1_Sense_+_Library_PoolT
ACTTCCGAGTACAGTTCTGAGTTATGTTAATAAAATGGCAGGTCTGTAAAAAGTCCGATTTTACCA
>Frequency_1_QualityScore_AD>DDDDE:EEA@4CEFE+<EE@F9<@DE?EFDFIDEEADDDD?D@@BBBD;BEDIECCDDCCD>:=)=?==A?;37?;@>?@??AA>AADA>>_Mismatch_0_Sense_+_Library_PoolT
ACTTCAACCTATGACTGGAATGAGAAGCTTTATTGCTACTCGGATTCAAAGATTTGCAGGGTCCTAAATAATAGAGTTCCGAAGACTCATTTCA
>Frequency_1_QualityScore_FFHHHHHJJJIGIJIGJJJJGIJIIJJIJJJJIJIJEHFGGIJJJJIJEIIJJIJIJGIIIJJIJJIGIEHIJJHHHGFFFFFEEEEEEEDCDD_Mismatch_1_Sense_+_Library_PoolT
ACTCATTTCAGTCATGACCCATTTTCAAAATTTGTTGGTTTTCCAAAGTGCCAATATTGATCAACATATGTCCCAATGGAACAGTCTTTGGAAC
>Frequency_1_QualityScore_FFHHHHHJJJJJJJJJJIJJJJJIJHJJJJJJJIIIGIJJJJJJHIJJJJJJJIIIJJJJJIJJJJJHHAHHHFFFFDEEEEEDDDDCDDCEDD_Mismatch_2_Sense_+_Library_PoolT
TATCATTTGTCCTGGACATGCTTAGATCTTTGGGAATGGGGCTGAGGCTATGAAATTTTCCTCTCCTTATTACGTTCTTTGTTATCATAATTAC
>Frequency_1_QualityScore_FFHHHHHJGIJJJJIIFHHIJHGJJJGGIJJJJIJJIJJJJJJJJJIJJJJIIJJJIHHGHIJIJJIEHHEHHFFFEF_Mismatch_0_Sense_+_Library_PoolT
TAACAATGACATGCAGTACCCATTTGATCTAAAAACACTTATCTTGATTTCTTTTGAATAATACTTGCTTTCCGTGTA
>Frequency_1_QualityScore_FFHHHHHJJJGIFHHHIIJJJJJJHIJJJJIJJJJIJJJJJJJJJ=CGC@AGIIJA@CECACDFF>DBC>_Mismatch_2_Sense_+_Library_PoolT
GCCACTTCCGAGTACAGTTCTGAGTTATGTTAATAAAATGGCAGGTCTGTAAAAAGTCCGATTTTATCCA
>Frequency_1_QualityScore_FFHHHHHJJJJJJJJJJJJJJGIHJJJJJJJHIJJJJJGIJGIJJJIJJJJJJIGGIGIHIDGIHHHHHCFFFFFFEDEEEDDDDCCD>@CDDD_Mismatch_1_Sense_+_Library_PoolT
GGACATGCTTAAATCTTTGGGAATGGGGCTGAGGCTATGAAATTTTCCTCTCCTTATTACGTTCTTTGTTATCATAATTACTTGCAAGTGCAGC
>Frequency_1_QualityScore_FFHHHHHIIJJJJJJJJIHIIJJJJJGHIJJJJJJJJJJJIIJJIJJJJIJJIIHIGHHHGHFFFFFFFCCEEEEEDEEDDDDDDDDCBD@CDE_Mismatch_1_Sense_+_Library_PoolT
CCGAAGACTCATTTCAGTCATGACCCATTTTCAAAATTTGTTGGTTTTCCAAAGTGCCAATATTGATCAACATATGTCCCAATGGAACAGTCTT
>Frequency_1_QualityScore_FFHHGHHJJJJJJHJJJJJJIIJJJJJJJJJJJJJJIJDHGHJIHIIJIJHHIJJIIJJIJHIJJJJJJIH2ACDDBDFFEA;CA?>?@B:_Mismatch_1_Sense_+_Library_PoolT
TTGTTTTTATTGTATTTTTGTACATTGCCACTTCCGAGTACAGTTCTGAGTTATGTTAATAAAATGGCAGGTCTGTAAAAAGTCCGATTTA
>Frequency_1_QualityScore_FFHHHFHHJHJJJJJJJIGJHIIJJHJJHIJJJJJIJIJJIIIJJJJJIJJJIJIIGIIIJJIIGJHHGHFFFFFFEEEEDEDDDFEDDDEDDD_Mismatch_2_Sense_+_Library_PoolT
CAGGGTCCTAAATGATAGAGTTCCGAAGACTCATTTCAGTCATGACCCATTTTCAAAATTTGTTGGTTTTCCAAAGTGCCAATATTGATCAACA
>Frequency_1_QualityScore_FFGHHHHJJJJJHHIIJJJIHIJJJJFIJJJJJJJJIIGHIIIHHHIJHIGGJJJJJJIGIIHJGECIJHH6@DF@3;BCC<6>C3_Mismatch_1_Sense_+_Library_PoolT
TTGTTTTTATTGTATTTTTGTACATTGCCACTTCCGAGTACAGTTCTGAGTTATGTTAATAAAATGGCAGGTCTGTAAAAAGTCCA
>Frequency_1_QualityScore_DFHFHHHIIJJJJFHIJ9FHDFHI>GEHEHHGIBH@GIGDHIIHEHCC=CGGAHGGCHEGICCA?CEHHEEFDEACDDD=BCCCDDDDDDDCDD_Mismatch_0_Sense_+_Library_PoolT
CAGATGAGCTGGGTAAGAGGAATGATCCAACTGGCACAGTTGGAGGCACCTGATTGAGATGACAATTATTTCGGTGGGGTACCATGACTAGCTA
>Frequency_1_QualityScore_FFHHHHHJJJJJJJJIJIJJJJFHGJIJJJJJJGIJJJJIJIJJIIJJJJJJJJIJJJHHHHHFFFFDFACEEDECDEFEFCDBDDDD59CDCD_Mismatch_1_Sense_+_Library_PoolT
TTCATGCGTCAGATGAGCTGGGTAAGAGGAATGATCCAACTGGCACAGTTGGAGGCACCTGATTAAGATGACAATTATTTCGGTGGGGTACCAT
>Frequency_1_QualityScore_FFHHHHHJGIJJJJJJJJJJJIJIJJJJJJJIIJJHIJJJJJJIJHIJJJGJIIIJJIJIGHHHHHFFFFFFDCEEEEDDDDDDEDDDCDCDDD_Mismatch_1_Sense_+_Library_PoolT
CATTTCAGTCATGACCCATTTTCAAAATTTGTTGGTTTTCCAAAGTGCCAATATTGATCAACATATGTCCCAATGGAACAGTCTTTGGAACAGC
>Frequency_1_QualityScore_FFHHHHHGIIJIIIHIJJJGGIJJIJIIJJJJJIIHJIJJIIJJJJJJIIJIIGIIIIIJJIIJHHEEEEEFFFFFDEEDCDDDDDCDDDDDDD_Mismatch_0_Sense_+_Library_PoolT
TATTACGTTCTTTGTTATCATAATTACTTGCAAGTGCAGCTTGGACTGTGCAGACTAACAGAAGGAATGTATTTGTCTACGACTGGAGATAAGC
>Frequency_1_QualityScore_FFHFFFFAFE<AFFEGHGGIBEHIIJ>EFDAG@HDEH@<ADD>09*;BDD@A37/8=F\(5-7=@?E_Mismatch_0_Sense_+_Library_PoolT
CACTTCCGAGTACAGTTCTGAGTTATGTTAATAAAATGGCAGGTCTGTAAAAAGTCCGATTTTATCA
>Frequency_1_QualityScore_FFHHHHHIJJJJIJIJJJJIFJJJJJJJJGIIIJJJJJJJIIJJJJJIJGJJIJHHIJJJHGHGHHFFFFFFEEEEDEDEEEDDDC_Mismatch_1_Sense_+_Library_PoolT
GTCTACGACTGGAGATAAGCATTCTCTCGTGTGCATTGGCTAATGCATCAACTGTTAACAATGACATGCAGTACCCATTTGATCCA
>Frequency_1_QualityScore_FFHHHHHIJJJJJJJBIGIFIIJIIJIIJHIJJIJJJIIJJJJJIJJIGGIJJJJGGIJJJIIIJIHFHHH?CFDFDCEEEDEDDD_Mismatch_1_Sense_+_Library_PoolC
GTCTACGACTGGAGATAAGCATTCTCTCGTGTGCATTGGCTAATGCATCAACTGTTAACAATGACATGCAGTACCCATTTGATCCA
>Frequency_1_QualityScore_FFHHHGHIIIEHIGHGIIIIJJJHIIIGIGHGJJJJJJJJJJJJJGGGHI@=EEHHFFFFFFEEDEEEDCDDDDDCDCDDDDDDDDDDDDDCCA_Mismatch_1_Sense_+_Library_PoolT
ACTGGCACAGTTGGAGGCACCTGATTAAGATGACAATTATTTCGGTGGGGTACCATGACTAGCTAACTTCAACCTATGACTGGAATGAGAAGCT
>Frequency_1_QualityScore_FFHGHHHJJJJJJJJJIJHIJJJJJJIJJJJJJIJJJJJJJJIIJJJJJJJJIJJJJJIIJJJIJIJJIGHIHHHHHHFFFFFEEEEECEDEDE_Mismatch_0_Sense_+_Library_PoolT
GATAAGCATTCTCTCGTGTGCATTGGCTAATGCATCAACTGTTAACAATGACATGCAGTACCCATTTGATCTAAAAACACTTATCTTGATTTCT
>Frequency_1_QualityScore_FFHHHGHIJJEHGIJJJJIIHIIJIIJJJJJJJIJJIJJIJJJJJJJJIHIIJGGIJJJHHACHEFD=CCEEEDDDBBBDCCDACDDDDDCDCC_Mismatch_0_Sense_+_Library_PoolT
CAGGAAAGAGTCATCTGGAGATTTGCTGCTCCATCTTCCTCGCATTGCGTCTCTTCCTCAGTTTTTTATTCATGCGTCAGATGAGCTGGGTAAG
>Frequency_1_QualityScore_FFHHHHHJJIJIIJJHIIIFHIHJJJJIIIJJJJHIJJJJIJJIJJJJJJIJEIIJJJJJJJJJGHIJICGIJHHHHFFFFFFEEEDEEEEDDD_Mismatch_0_Sense_+_Library_PoolT
ATTAAGACCAGTACGTGAGTGGATATGTCTCTTAAAGACCTGCATGTCTGTGATTTTGCAAAAGTAAGTGCAAGGCATTTAAGAATGTAAACCA
>Frequency_1_QualityScore_FFHHHHHJJJIJJJJJJJJJJIIJJJJJJJIJIJIJJJHGIGIJJJJJJJIJGHJHHFHJJJIHHGHHHEFFDFCDEEEEDDDDCDDACDEDDD_Mismatch_2_Sense_+_Library_PoolT
GAGTGCAGCTTGGACTGTGCAGACTAACAGAAGGAATGTATTTGTCTACGAGTGGAGATAAGCATTCTCTCGTGTGCATTGGCTAATGCATCAA
>Frequency_1_QualityScore_FFHHHHHJHIJJJJJJJJHIIIGIJIIJIJJJJJJJJJJJJDFIDEFIGJJBEHIJDGFHICEDCHHHEEEHCDFDFCCCCEE>ACEDCCD@CD_Mismatch_0_Sense_+_Library_PoolT
CTTCCGAGTACAGTTCTGAGTTATGTTAATAAAATGGCAGGTCTGTAAAAAGTCCGATTTTATCATTTGTCCTGGACATGCTTAAATCTTTGGG
>Frequency_1_QualityScore_FFHHHHHJHGJJJJJJJJJJJJJIIJEHGIJHIIJJJIFIGIJHIHIIIIJJIIIJJJI2=F@=CGGJIA=ACE<?BBE>C@E_Mismatch_0_Sense_+_Library_PoolT
TATTTTTGTACATTGCCACTTCCGAGTACAGTTCTGAGTTATGTTAATAAAATGGCAGGTCTGTAAAAAGTCCGATTTTATCA
>Frequency_1_QualityScore_FFHHHGHHIIIJJJJHIJJIHIJIJFIJJIJJJJJJJIIJIJIIJJJJJJJJJHIEEHEF?BEFFEF@CCCEFEFEDDCDDDDDBCDD(5:?@3_Mismatch_0_Sense_+_Library_PoolT
GCAGTTGTACTTTTGTTTTGTTTTTATTGTATTTTTGTACATTGCCACTTCCGAGTACAGTTCTGAGTTATGTTAATAAAATGGCAGGTCTGTA
>Frequency_1_QualityScore_FFGHHHFHIJIIIIJFIHIJJJJJJJJJJJIJHIJIJIJJJIJIIFHIIHIIGIJIIIJIFHHHHHFFFDDD@BCDDDDDDDDDDDEDDDEDDC_Mismatch_2_Sense_+_Library_PoolT
CCTGGGTAAGAGGAATGATCCAACTGGCACAGTTGGAGGCACCTGATTAAGATGACAATTATTTCGGTGGGGTACCATGACTAGCTAACTTCAA
>Frequency_1_QualityScore_FDHHHHHJJHIJJJJJJJJJJJJJJIJGIIIJIIJJJGJIIIJJIJJJJJIJJJJJIJJJ2@CDEGGIIEA;CEBBBADE>CC>_Mismatch_1_Sense_+_Library_PoolT
GTATTTTTGTACATTGCCACTTCCGAGTACAGTTCTGAGTTATGTTAATAAAATGGCAGGTCTGTAAAAAGTCCGATTTTACCA
>Frequency_1_QualityScore_FFHFHHHJJJJJJJJJJJJJJJIJIJJJJJJJIJJJJGIJJJJJIJJJJJJJIJJIJJJJHHHHFFFFFEEEEEEDDDDDDDDDDDDDDFDCDD_Mismatch_0_Sense_+_Library_PoolT
AAGTGCAAGGCATTTAAGAATGTAAACCATTTATTTGAAGTACAATGCCTGGATGATGGGTTTCGAATAATAATCGAGCAAGGCTATGTGTTAT
>Frequency_1_QualityScore_FFHHHHGJJJIJJJJJJJJJHIHHIIJJJJJJJJIJJJJJIJJJJIIJJJJJJJJJJJJJJJHGIJJIJHIHGHHHH_Mismatch_0_Sense_+_Library_PoolT
TGGAGATAAGCATTCTCTCGTGTGCATTGGCTAATGCATCAACTGTTAACAATGACATGCAGTACCCATTTGATCTA
>Frequency_1_QualityScore_FFFHHHHIJJJJJIIJJJJJGHGIJJJJIJJJJJJJJJJJJJIJIJIJJJJJJJJJJJJIIIJI_Mismatch_1_Sense_+_Library_PoolT
AGTACCCATTTGATCCAAAAACACTTATCTTGATTTCTTTTGAATAATACTTGCTTTCCGTGTA
>Frequency_1_QualityScore_FFHHHHHJJJJIJHHJJJJJJJJJJJIJHIJIIJJJJJJGIJJJGHHJJJIJJHGIIJJJJJIJJJJJJEEHHHHHFDCACCED;CCEDDDCDD_Mismatch_1_Sense_+_Library_PoolT
TCCAATGGAACAGTCTTTGGAACAGCAGTTGTACTTTTGTTTTGTTTTTATTGTATTTTTGTACATTGCCACTTCCGAGTACAGTTCTGAGTTA
>Frequency_1_QualityScore_FFHHHHHIJJHIIJJJJJJJJJJGHHIJIJJJJJJJIJJJJHJJJJJJIJHIJJJJJJJIJJHHHHGHFDFFFDDDBDDDEFEEEDDDCDDDDF_Mismatch_1_Sense_+_Library_PoolT
AATGGAACAGTCTTTGGAACAGCAGTTGTACTTTTGTTTTGTTTTTATTGTATTTTTGTACATTGCCACTTCCGAGTACATTTCTGAGTTATGT
>Frequency_1_QualityScore_FFFHFHHIJJJJJJJJJJJJJIGBGHGIIHIIJJJJJJJJJJJIJJJJJIJJJJJIJIIIIIJIIIJJICHHHHEHHFDFFFFF?EDEEEEDCD_Mismatch_0_Sense_+_Library_PoolT
CGTGTGCATTGGCTAATGCATCAACTGTTAACAATGACATGCAGTACCCATTTGATCTAAAAACACTTATCTTGATTTCTTTTGAATAATACTT
>Frequency_1_QualityScore_FFHHHHHIJJJJJJJJJJHIJJIJJIIJJJJIJJIIFHIIGGIIJJJJJJJJJJJFHJIGIHJJJIJJJGIJJJGHGHHFHHFFFCFFDCEEEE_Mismatch_0_Sense_+_Library_PoolT
CTCTTAAAGACCTGCATGTCTGTGATTTTGCAAAAGTAAGTGCAAGGCATTTAAGAATGTAAACCATTTATTTGAAGTACAATGCCTGGATGAT
>Frequency_1_QualityScore_FFHHHHHJJJJJJJJGIFFHIJIGJJJJJHIJJJJJJJJIJJJJJIIJJJ9BFC@BHIIJG)=CH6;CH@>C@>_Mismatch_0_Sense_+_Library_PoolT
ACATTGCCACTTCCGAGTACAGTTCTGAGTTATGTTAATAAAATGGCAGGTCTGTAAAAAGTCCGATTTTATCA
>Frequency_1_QualityScore_FFHHHFGJIIJJJJJJJCGHEIJJJJJJJFIIJJIIIJIIIIJJJJJIJJ=FCFBGGHJJA=DHGFEEDCDF@?_Mismatch_0_Sense_+_Library_PoolC
ACATTGCCACTTCCGAGTACAGTTCTGAGTTATGTTAATAAAATGGCAGGTCTGTAAAAAGTCCGATTTTATCA
>Frequency_1_QualityScore_FFHHHHHJJJJJIIIIJJIJIJJHIJJJHGJJJJJIJIIJJJJJIHIIIIIGDHIJIJGHI@HCEEEHEHE@CDFDFEEDDDCDDDCDDCDD?C_Mismatch_0_Sense_+_Library_PoolT
TTGGAACAGCAGTTGTACTTTTGTTTTGTTTTTATTGTATTTTTGTACATTGCCACTTCCGAGTACAGTTCTGAGTTATGTTAATAAAATGGCA
>Frequency_1_QualityScore_FFHHHHHIIJJJJJJJJJJJJJIGIIIHIJJHIJJJJJJJHIJDFHIJJJIJJJJJJJJJJJHHHFDACDDDDDDDDDDDDEDDDEDDDDDDDD_Mismatch_1_Sense_+_Library_PoolT
GTAAGAGGAATGATCCAACTGGCACAGTTGGAGGCACCTGATTAAGATGACAATTATTTCGGTGGGGTACCATGACTAGCTAACTTCAACCTAT
>Frequency_1_QualityScore_FFGBHHFIJJJJJJGHIJJJJJJJHJIJIIJJJJJJJJIJJJJJIJJIJJJJEHCHHGHCGGIIGICHIEHHFFHHHFCFFFFEEDDACDCDA@_Mismatch_0_Sense_+_Library_PoolT
CAGTTGTACTTTTGTTTTGTTTTTATTGTATTTTTGTACATTGCCACTTCCGAGTACAGTTCTGAGTTATGTTAATAAAATGGCAGGTCTGTAA
>Frequency_1_QualityScore_ADHHFHBHIJIGIG>CAFEC@@HHCHIIHEGEIIGGIE?:DD*?FHIEHEFHE@@CHIIJGD@FHJIECCG_Mismatch_1_Sense_+_Library_PoolT
ATAAGCATTCTCTCGTGTGCATTGGCTAATGCATCAACTGTTAACAATGACATGCAGTACCCATTTGATCA
>Frequency_1_QualityScore_FFHHHHH>GIJJJJJJJIJJJJJJJJGHIJJFHIJJJJHJJJJJJJJJJIJJJIJJJJJ(=@C=@CHHH=;@DB<ACDD>A@CDDA_Mismatch_1_Sense_+_Library_PoolT
TATTTTTGTACATTGCCACTTCCGAGTACAGTTCTGAGTTATGTTAATAAAATGGCAGGTCTGTAAAAAGTCCGATTTTATCATTA
>Frequency_1_QualityScore_FFHHHHGJJJJJJJJJJJJIJJIIHHJJJJJJJJJJJJJIJJJJJIJJJJJJJJJFGIJJGIJJHIJJHHHHFFFFFFFDEEEEEDDDDD@BCD_Mismatch_0_Sense_+_Library_PoolT
TCAACATATGTCCCAATGGAACAGTCTTTGGAACAGCAGTTGTACTTTTGTTTTGTTTTTATTGTATTTTTGTACATTGCCACTTCCGAGTACA
>Frequency_1_QualityScore_FDHFFAHIHIGGHGGEIIJJGEFG?9:C?:?FDGA*?DFA=?FF8??F_Mismatch_0_Sense_+_Library_PoolT
GAGTTATGTTAATAAAATGGCAGGTCTGTAAAAAGTCCGATTTTATCA
>Frequency_1_QualityScore_FFHHHHHJJJJJJJJJIJJJJJJJ1?BFDFGIIJE?FGG>GHHJCHGD_Mismatch_0_Sense_+_Library_PoolC
GAGTTATGTTAATAAAATGGCAGGTCTGTAAAAAGTCCGATTTTATCA
>Frequency_1_QualityScore_=A;A:?C>B>FEFHIFHHIIAF?:CFGEEFCFCCFEIIEFFIFIFBBE=FDEEFGGEC>A@@EDDCEEE=??@DDDD@@C_Mismatch_1_Sense_+_Library_PoolT
GACTGGAGATAAGCATTCTCTCGTGTGCATTGGCTAATGCATCAACTGTTAACAATGACATGCAGTACCCATTTGATCCA
>Frequency_1_QualityScore_FFHHHHHJJJJJJJJJGHIIJJIJJIDHJJJJJJJJJJJJJJJJJJJJJJHHHHHHFFFFDEECEDEDDCDDCEEDDDDDDBD9ADDDDDDCBC_Mismatch_2_Sense_+_Library_PoolT
TGCTTAAATCTTTGGGAATGGGGCCGAGGCTATGAAATTTTCCTCTCCTTATTACGTTCTTTGTTAGCATAATTACTTGCGAGTGCAGCTTGGA
>Frequency_1_QualityScore_DDFFHHFDG:?ECEF?HGH<HAEEHF?EEEGHI>FHIGIGGI)B<@?DFHIGG)=B1\5@CE=@AC_Mismatch_0_Sense_+_Library_PoolT
ACTTCCGAGTACAGTTCTGAGTTATGTTAATAAAATGGCAGGTCTGTAAAAAGTCCGATTTTATCA
>Frequency_1_QualityScore_FFHDFFDIIIIJJJJHIHJIJJJJJIIIJIHGHCGHIIDDEIIJIBFEGGDHHIJJIIJEE@@HI@\-(5=@_Mismatch_1_Sense_+_Library_PoolT
TTTATTGTATTTTTGTACATTGCCACTTCCGAGTACAGTTCTGAGTTATGTTAATAAAATGGCAGGGCTGTA
>Frequency_1_QualityScore_FFHHHHHJJJIJJJIJIJJJHJJJJGIJJGGHIIIJIJIIIIIIGIIJJJGHIJJIIHJJGHGGGHIIJHHHIJJJHHHGEF_Mismatch_0_Sense_+_Library_PoolT
CTGTTAACAATGACATGCAGTACCCATTTGATCTAAAAACACTTATCTTGATTTCTTTTGAATAATACTTGCTTTCCGTGTA
>Frequency_1_QualityScore_FFHHHHHIJJIJIIHHIJGGIJJIEIIGIIJJIIGIIJJGIGGDHBCHGIIJIJJIJJJEGGEHGIJJG?CHGHFFFF@DDACCDCDDEDADCD_Mismatch_0_Sense_+_Library_PoolT
TCCCAATGGAACAGTCTTTGGAACAGCAGTTGTACTTTTGTTTTGTTTTTATTGTATTTTTGTACATTGCCACTTCCGAGTACAGTTCTGAGTT
>Frequency_1_QualityScore_FFHHHHHJIJIJIIIJJIIIJJJJJJJJJJJJJJJJJJJJJJJJJJJJIJJJIJJJJHHHHHHFFFFFFEEEEEEEDDDDDDDDDDDDDDDDDD_Mismatch_0_Sense_+_Library_PoolT
ACAGAAGGAATGTATTTGTCTACGACTGGAGATAAGCATTCTCTCGTGTGCATTGGCTAATGCATCAACTGTTAACAATGACATGCAGTACCCA
>Frequency_1_QualityScore_FFHHHHHJJJJJJJJJJJJJIIJJIIJJIIJJIJJJIJGIJJJJJIJJJJJJIJIJJJJJIJJJJJJJJIIFHHHHHFFFFFFCEEDDDDDDDD_Mismatch_1_Sense_+_Library_PoolT
GTCATGACCCATTTTCAAAATTTGTTGGTTTTCCAAAGTGCCAATATTGATCAACATATGTCCCAATGGAACAGTCTTTGGAACAGCAGTTGTA
>Frequency_1_QualityScore_FFHHHHFHIIJJJJJJIIJJGIJGIGIJIIJGJJGIJIGIIHIIJJJJJJJJJIJGIHHHHFFFFFFEEEEEEEDDDDDDEEEDDDDDDDCCAD_Mismatch_2_Sense_+_Library_PoolT
TGCGAGTGCAGCTTGGACTGTGCAGACTAACAGAAGGAATGTATTTGTCTACGAGTGGAGATAAGCATTCTCTCGTGTGCATTGGCTAATGCAT
>Frequency_1_QualityScore_FFHHHHHJJJJIHIIJJJJJIJJJJJJGIJHHIJJJJJGHIIHDGIHIG_Mismatch_0_Sense_+_Library_PoolT
CCAATGGAACAGTCTTTGGAACAGCAGTTGTACTTTTGTTTTGTTTTTA
>Frequency_1_QualityScore_FFHHGHGJGHIIJJJGJJFIJIIIHJIJJJJJJJCGGIJIIJJJHIJJGGIGIGGIIIGIJJIGIIJGHFFHDFBEEEEFDEEDEDCEDEDFED_Mismatch_0_Sense_+_Library_PoolT
TGGAACAGTCTTTGGAACAGCAGTTGTACTTTTGTTTTGTTTTTATTGTATTTTTGTACATTGCCACTTCCGAGTACAGTTCTGAGTTATGTTA
>Frequency_1_QualityScore_FFHHHHFJEHHIJIIIIGJIIJIHGIFHIIIJJJHIJIJIJJJJHIJJIIJJJJJJJJIJGGCCAGHIHHEBEFFDEEE>CCDDAA5@CCC;>B_Mismatch_0_Sense_+_Library_PoolC
TGGAACAGTCTTTGGAACAGCAGTTGTACTTTTGTTTTGTTTTTATTGTATTTTTGTACATTGCCACTTCCGAGTACAGTTCTGAGTTATGTTA
>Frequency_1_QualityScore_FFHHHHHJJJJJJJJJJJJIIIJJJJJJJJJHJIJJHIJJJJJJJIIJJJJJJJJIJJJJIJJGJJJIJDHDFEFFCEEEEEECDCDDDEEDCD_Mismatch_0_Sense_+_Library_PoolT
AACAGTCTTTGGAACAGCAGTTGTACTTTTGTTTTGTTTTTATTGTATTTTTGTACATTGCCACTTCCGAGTACAGTTCTGAGTTATGTTAATA
>Frequency_3_QualityScore_EEHGHDGHHIJJIJJHHIGHIIIHIIHIIJJHHHIIFHIIIGIJJFFHIJJIIHIIJJJIHGHIHIHGGFFEFEDEDEDFDEDBDDEDDEEDDB_Mismatch_0_Sense_+_Library_PoolC
AACAGTCTTTGGAACAGCAGTTGTACTTTTGTTTTGTTTTTATTGTATTTTTGTACATTGCCACTTCCGAGTACAGTTCTGAGTTATGTTAATA
>Frequency_1_QualityScore_DFHBHFHIJIFIHIIIJJJJJHHHIHGIJIIJIJJJJIJJJFIIIJIIIHJJFHHJJIIJJJJJGGIGIHEAAHFDFFFFEFCA>@CDACDDDD_Mismatch_0_Sense_+_Library_PoolT
AAATTTGTTGGTTTTCCAAAGTGCCAATATTGATCAACATATGTCCCAATGGAACAGTCTTTGGAACAGCAGTTGTACTTTTGTTTTGTTTTTA
>Frequency_1_QualityScore_FFHHHHHJJJIGHIJJJJJJIGHJJIJJIJJJJIJIIJJJJJJIJJJIGHJJHJGHIIJIJHHGHHFFFEFDEEEEEEEEEDDDCDDDBCDDBD_Mismatch_0_Sense_+_Library_PoolC
AAATTTGTTGGTTTTCCAAAGTGCCAATATTGATCAACATATGTCCCAATGGAACAGTCTTTGGAACAGCAGTTGTACTTTTGTTTTGTTTTTA
>Frequency_1_QualityScore_FFHHHHHJJJJIIJJJIJJJJJIJJIJJJJJIJJJGJJJJIJJJJ@HIIIIJHHHHHHFFFFFEEDDDDDDDDDDDDDDDDDDDCDDEDDDDDD_Mismatch_1_Sense_+_Library_PoolT
TGCGTCTCTTCCTCAGTTTTTTATTCATGCGTCAGATGAGCTGGGTAAGAGGAATGATCCAACTGGCACAGTTGGAGGCACCTGATTAAGATGA
>Frequency_1_QualityScore_FFHHHHHJJJJIJJJJJJJIJJJJJJJJJJJJJIHGFIJIJJJJIGGIJIJIJJHEFFDEEEEEDDDDDEDDDDDDDDCDEFDDADDDDDDDDD_Mismatch_0_Sense_+_Library_PoolT
AGTCCGATTTTATCATTTGTCCTGGACATGCTTAAATCTTTGGGAATGGGGCCGAGGCTATGAAATTTTCCTCTCCTTATTACGTTCTTTGTTA
>Frequency_1_QualityScore_FFHHHHHJJJJJJJJHIHJJJJJJJJJJJJHIJJJJJJJJJHIJJJHJJJJJJJJHIIJJJJJJJJJJJHHHHHHFFFFDDDDDDDCDDFDEDA_Mismatch_0_Sense_+_Library_PoolT
GTCCCAATGGAACAGTCTTTGGAACAGCAGTTGTACTTTTGTTTTGTTTTTATTGTATTTTTGTACATTGCCACTTCCGAGTACAGTTCTGAGT
>Frequency_1_QualityScore_FDHHGHHIJIHIJIIHIJJJJJJJJJIJJJHIGGHIJJJJJHIJJJGGHIJHIJJHGHIJJJJJIJJIJGHFHHHFFFFCC=ACCDDDDEDDD@_Mismatch_0_Sense_+_Library_PoolC
GTCCCAATGGAACAGTCTTTGGAACAGCAGTTGTACTTTTGTTTTGTTTTTATTGTATTTTTGTACATTGCCACTTCCGAGTACAGTTCTGAGT
>Frequency_1_QualityScore_FFHGHFHJJJJJJJJJJJJJJIJJJJJJGHJJGHIJJJJJGJGIJJJJIGIIIJJJJJJJJIJIIJJJJIHIFHHGHFEFFFFEDEECDDDDDA_Mismatch_1_Sense_+_Library_PoolT
TTCAGTCATGACCCATTTTCAAAATTTGTTGGTTTTCCAAAGTGCCAATATTGATCAACATATGTCCCAATGGAACAGTCTTTGGAACAGCAGT
>Frequency_1_QualityScore_FFHHHHHFHIJJJJIJJJJJJJJJIJHIHIJJJHIJIJJIIIIJIJJIIJHIIIIIJIIGGIGIIHGHHHHFFFFFFEEEECDDDBCDDDDDDD_Mismatch_0_Sense_+_Library_PoolT
AAAATAGTGCCATAGACTCTAAGCCGTCAACTGTTATTCCCAGGAAAGAGTCATCTGGAGATTTGCTGCTCCATCTTCCTCGCATTGCGTCTCT
>Frequency_1_QualityScore_FFHGHHHJHIIJJJIJHJJJJJGJJJJJFIJJIJIGIEGDHHJJJFGIIJJIJJJJJJIJIIHIIIJ@=@EEEHHHHF?BCC65?BD@_Mismatch_0_Sense_+_Library_PoolT
TTTTATTGTATTTTTGTACATTGCCACTTCCGAGTACAGTTCTGAGTTATGTTAATAAAATGGCAGGTCTGTAAAAAGTCCGATTTTA
>Frequency_1_QualityScore_FFHFGHHIIFHIGIJJIIJJIEGGI>FHIIGIIJJJJJJJJJIJDHHGIIIJIGIIIJJJJJJIEEHHFEFF@DEEEEDEDDED@CDDDCDCDD_Mismatch_1_Sense_+_Library_PoolT
CTTGGACTGTGCAGACTAACAGAAGGAATGTATTTGTCTACGAGTGGAGATAAGCATTCTCTCGTGTGCATTGGCTAATGCATCAACTGTTAAC
>Frequency_1_QualityScore_FFHGHHHJJJJJJIJJJJJJJJHIJJJJJJJJIJJIJJJJIJHIJJJIJJJJJJIJIJJJJJHHHHHHFFFFFFEEEDEEEEDDDDDDDCDDDD_Mismatch_2_Sense_+_Library_PoolT
TGGACATGCTTAGATCTTTGGGAATGGGGCTGAGGCTATGAAATTTTCCTCTCCTTATTACGTTCTTTGTTATCATAATTACTTGCAAGTGCAG
>Frequency_1_QualityScore_FFHHGHHJJJJJJJJJJJGIHIGIJIIIJJJIHIJJIJJHJIJIIHIJIJIGIIHGIHGHHHHFFFDCDEECDCDCDDDDCCCCCCDEFEECD?_Mismatch_1_Sense_+_Library_PoolT
CAGTTTTTTATTCATGCGTCAGATGAGCTGGGTAAGAGGAATGATCCAACTGGCACAGTTGGAGGCACCTGATTAAGATGACAATTATTTCGGT
>Frequency_1_QualityScore_FFHHHHHJIJJJJJJJJJIJJJJIJJJJJJJJIJJJJJJJJJIJJJIJJIJJJJIIGHFHIIIGIIIHAACEEHFFFFFFFCEEEECDDDD5>>_Mismatch_0_Sense_+_Library_PoolT
ACAGCAGTTGTACTTTTGTTTTGTTTTTATTGTATTTTTGTACATTGCCACTTCCGAGTACAGTTCTGAGTTATGTTAATAAAATGGCAGGTCT
>Frequency_1_QualityScore_FFHHHHHIJIIJJJJJIJJJJJIJJJIJJJIJHIIIJJJJJJHIJICGHIJCGIEIBHFHIIGHDHHHGEAEEHFCEFFFFDEEECCBDDD2>A_Mismatch_0_Sense_+_Library_PoolC
ACAGCAGTTGTACTTTTGTTTTGTTTTTATTGTATTTTTGTACATTGCCACTTCCGAGTACAGTTCTGAGTTATGTTAATAAAATGGCAGGTCT
>Frequency_1_QualityScore_FFHHHHHJJIJJJJJJIJJJJJJJJJJIIIJJJJIJIIIHJFIJIIJHHHHHHFFFFFFEEEEDEDDBDDDDDDDDCEDDDFEDDDDDDDD@BD_Mismatch_2_Sense_+_Library_PoolT
CCTGGACATGCTTAAATCTTTGGGAATGGGGCCGAGGCTATGAAATTTTCCTCTCCTTATTACGTTCTTTGTTAGCATAATTACTTGCGAGTGC
>Frequency_1_QualityScore_8BDD>DDEECFFH,<E+@FGBFFF>>B@:BDGIEIIIBFB9DDAE=)@A>8@F2)=;D;AA?);?@DB37>>@D@>B?(,5;::;(:(5>3@AA_Mismatch_1_Sense_+_Library_PoolT
ATGACAATTATTTGGGTGGGGTACCATGACTAGCTAACTTCAACCTATGACTGGAATGAGAAGCTTTATTGCTACTCGGATTCAAAGATTTGCA
>Frequency_1_QualityScore_FFHHHHHJJJJJJJJJJJJJHIGIJIGGHIJJJJHIJJJJJJJJJHJJJJJJJJJ;BCECFIGIJG@CCC6?BFF>CE>_Mismatch_1_Sense_+_Library_PoolT
TTTGTACATTGCCACTTCCGAGTACAGTTCTGAGTTATGTTAATAAAATGGCAGGTCTGTAAAAAGTCCGATTTTACCA
>Frequency_1_QualityScore_D2=AFCFBHI<?GFBHBDA@F@BHB)1??_Mismatch_0_Sense_+_Library_PoolT
GTCCCAATGGAACAGTCTTTGGAACAGCA
>Frequency_1_QualityScore_FFHHFHHJHIJHJJJIJJJJJJJJJJJGJIJJJJJJIJJJJIJIJJJJJJJJJHGFIHIIJJJJHHHGFFFDEEEEEEEEDCCCEEDDCACCCD_Mismatch_0_Sense_+_Library_PoolT
AGGGTCCTAAATAATAGAGTTCCGAAGACTCATTTCAGTCGTGACCCATTTTCAAAATTTGTTGGTTTTCCAAAGTGCCAATATTGATCAACAT
>Frequency_1_QualityScore_DDD>D?C@??GEA8C@F<F;@CFG<<?30FDDB0B3::BFFB<?9889?:;;F@)8@=EGI;=EH85\.5;666>;6>(((;@>A>;<A9599?_Mismatch_0_Sense_+_Library_PoolT
TTGCTACTCGGATTCAAAGATTTGCAGGGTCCTAAATAATAGAGTTCCGAAGACTCATTTCAGTCGTGACCCATTTTCAAAATTTGTTGGTTTT
>Frequency_1_QualityScore_FFGHHHHJJJJJJJJJJJJJJJJJJJIJJJJJJIIEIIIJIJJJIJIHIJJJJJJJJJJJJJJJJJIHHGFHGFFFFDEDBEEDCDDEDCDDDD_Mismatch_2_Sense_+_Library_PoolT
TTTTATCATTTGTCCTGGACATGCTTAGATCTTTGGGAATGGGGCTGAGGCTATGAAATTTTCCTCTCCTTATTACGTTCTTTGTTATCATAAT
>Frequency_1_QualityScore_FFHHHHHJIJJJIIJJJJJJIJJIJHIGIJJIJJIIJJIJJJJJIJJJJJIJJJIJDIFGIIJJIHHHH?DFFFFECDEEEDCDDCDDBDDCDC_Mismatch_2_Sense_+_Library_PoolT
GAGGCTATGAAATTTTCCTCTCCTTATTACGTTCTTTGTTAGCATAATTACTTGCGAGTGCAGCTTGGACTGTGCAGACTAACAGAAGGAATGT
>Frequency_1_QualityScore_FFHHHHHHIJJJJJJJJJJJIJJJIIJJIJFHGJJJGIJJJIIIIHJJIHIJJJJIHIJIIHHIIIHIIDEHFGGGHFFFEFEEEEDE_Mismatch_0_Sense_+_Library_PoolT
TATTGATCAACATATGTCCCAATGGAACAGTCTTTGGAACAGCAGTTGTACTTTTGTTTTGTTTTTATTGTATTTTTGTACATTGCCA
>Frequency_1_QualityScore_DFFHFHHIIAEEHGGIIJJIHDHIGHJJJJGIJIIIJHGGDHIEIIIJJIIEIIIGGCEGHJHGIIJIG@EHGF@HEFFFFEEDEEECEDDDDD_Mismatch_0_Sense_+_Library_PoolT
AGTGATGGGTACTATAAAGTTGAAATTTCTAGCATGGACTATTAAGACCAGTACGTGAGTGGATATGTCTCTTAAAGACCTGCATGTCTGTGAT
>Frequency_1_QualityScore_FFHHHHHJJJJJJJJIJJJJIJIJJJJIJJJJJJJJIJIJJJJJJIIJIJIJIJJIJJJJJJJIJJJJJDHHIHGHHHHFFFFFDEDDEDDDDD_Mismatch_0_Sense_+_Library_PoolT
GCATCAACTGTTAACAATGACATGCAGTACCCATTTGATCTAAAAACACTTATCTTGATTTCTTTTGAATAATACTTGCTTTCCGTGTAAGCTC
>Frequency_1_QualityScore_FFHHHHHJJJJCGHIJJJJJJJJJJHHJJJJJJJJJJJIJJJJJJJIGIIIJJJJJJJJJCHHHHFFFFFEEEEDEEDDDDDBDDEEEDCCCDD_Mismatch_2_Sense_+_Library_PoolT
TTACTTGCGAGTGCAGCTTGGACTGTGCAGACTAACAGAAGGAATGTATTTGTCTACGAGTGGAGATAAGCATTCTCTCGTGTGCATTGGCTAA
>Frequency_1_QualityScore_DDHFDFHGIGHGCBECC?HDBBA?CFFEHEHIGD9CDBDG9B@098?*BDHHI\(..5:5;BCC>@D_Mismatch_1_Sense_+_Library_PoolT
CACTTCCGAGTACAGTTCTGAGTTATGTTAATAAAATGGCAGGTCTGTAAAAAGACCGATTTTATCA
>Frequency_1_QualityScore_FFFHHHHJJJIIDIHFGHIJGIJIDIIIIJJJHIIJJJJJJEHHJJJJHIGHIJECFHJJIJDHIIJCHEHEEHFFFFBBEDA(,5=;>_Mismatch_1_Sense_+_Library_PoolT
TGTACTTTTGTTTTGTTTTTATTGTATTTTTGTACATTGCCACTTCCGAGTACAGTTCTGAGTTATGTTAATAAAATGGCAGGACTGTA
>Frequency_1_QualityScore_FFHHHHHJJJHIJJJIJJJIIJJJJJIGHJJJJJJIJJJJJJJHIHIHFIHIIJJHHDFHIJIIIJJIIHIHHHHHFF(;666._Mismatch_1_Sense_+_Library_PoolT
TTTTGTTTTGTTTTTATTGTATTTTTGTACATTGCCACTTCCGAGTACAGTTCTGAGTTATGTTAATAAAATGGCAGGTCTGCA
>Frequency_1_QualityScore_FFHHHHHJJJHIJJJJIJJJJJIJJJJHIIJJJJIJJJJJJJJJIJJJIJJJJJJJJJJIJJIJIJHHHHEHFFFFFFDEEEEEDDCDDDDDDD_Mismatch_0_Sense_+_Library_PoolT
AGAAGGAATGTATTTGTCTACGACTGGAGATAAGCATTCTCTCGTGTGCATTGGCTAATGCATCAACTGTTAACAATGACATGCAGTACCCATT
>Frequency_1_QualityScore_FFFHHGGJJJJIJFGIJJJGIIJHHIJJIIJJJJGIJJIJJJJJJJIGIJIIJGIIJJJJDHJIHHFFHEHFFFFFFFEEECEEDDC@CBDDDD_Mismatch_1_Sense_+_Library_PoolT
TTAAATCTTTGGGAATGGGGCTGAGGCTATGAAATTTTCCTCTCCTTATTACGTTCTTTGTTATCATAATTACTTGCAAGTGCAGCTTGGACTG
>Frequency_1_QualityScore_DD?FF><<CEFDFFEFFEFFGFBDCFGGFF>GF@GFECD>D<DFFE8BFF@EF;@CCC4CEEACECEFEAD@BDDD<CCC6@@>;>;@>1:@A?_Mismatch_1_Sense_+_Library_PoolC
TTAAATCTTTGGGAATGGGGCTGAGGCTATGAAATTTTCCTCTCCTTATTACGTTCTTTGTTATCATAATTACTTGCAAGTGCAGCTTGGACTG
>Frequency_1_QualityScore_FFHHHHHJIJJJJJIJJJJJJJJJJJJJIJJJJIJJJJJJJIEHIJIJJJJIJJJJJIJJJIIIJJJJJGIIHHGHHHFFFFFFFECCEEDDDE_Mismatch_0_Sense_+_Library_PoolT
AAACACTTATCTTGATTTCTTTTGAATAATACTTGCTTTCCGTGTAAGCTCTCCATCTACAATTTTTCAGCCTAGTGAATGTATGGTCTGGATA
>Frequency_1_QualityScore_FFHHHHHJJJJIJJJJHJJJHJIJJJJIJJJJJJJJJJHGJJJ@FHIJIJJIJJJJHHHHHHFEFFFFDEEEEEDDCDDDDDCDDCCDDDDDDD_Mismatch_0_Sense_+_Library_PoolT
CAGTTGGAGGCACCTGATTGAGATGACAATTATTTCGGTGGGGTACCATGACTAGCTAACTTCAACCTATGACTGGAATGAGAAGCTTTATTGC
>Frequency_1_QualityScore_DDDF?CFEBBEG8CFEF:?FFIIICED@GGCFCFDFFDECEFFII>FA@D;CCFFFCE@DB?;?CCC@CDCABBB@BBB@AAB?>>>>(>A@99_Mismatch_0_Sense_+_Library_PoolT
CAATTATTTCGGTGGGGTACCATGACTAGCTAACTTCAACCTATGACTGGAATGAGAAGCTTTATTGCTACTCGGATTCAAAGATTTGCAGGGT
>Frequency_1_QualityScore_ADCDCFHFDGI?<EFIIIIGCHIID9+?EGHGGGGGGB8BBFBFHG@8DHB@FFFGD<CAGAHGGEGEH>6=?=7._Mismatch_0_Sense_+_Library_PoolT
TGTTTTTATTGTATTTTTGTACATTGCCACTTCCGAGTACAGTTCTGAGTTATGTTAATAAAATGGCAGGTCTGTA
>Frequency_1_QualityScore_FFBHHHFIGGII@FHIDFGHIIIIIIIDGIIIEIIIIIIIIIIFIIEIIGEHIIGHGHIIIII@ACHFEHDD_Mismatch_0_Sense_+_Library_PoolT
TTTTCAAAATTTGTTGGTTTTCCAAAGTGCCAATATTGATCAACATATGTCCCAATGGAACAGTCTTTGGAA
>Frequency_1_QualityScore_FFHHHDHIIHHIIJJJJIIJJIJJJJJJGIJIJJJJJJJJJJIHHJHGIJJJJIJJJIGHIHIJIJECEAEC(_Mismatch_1_Sense_+_Library_PoolT
GAAAGTAAGTGCAAGGCATTTAAGAATGTAAACCATTTATTTGAAGTACAATGCCTGGATGATGGGTTTCGAA
>Frequency_1_QualityScore_FFHHHHHJHHHIJJJGHJJIJJJIJJJJJJIIGGBFGHIHIJJJIJHIJJJGHIGHIHGGHIIIIFI6====?EHHF<;BD?6?B?C>C>C_Mismatch_2_Sense_+_Library_PoolT
TTTTATTGTATTTTTGTACATTGCCACTTCCGAGTACAGTTCTGAGTTATGTTAATAAAATGGCAGGTCTGTAAAAAGTCCGATTTTATAT
>Frequency_1_QualityScore_DFFHGHHJJJJIJJHIIJJJJIIJJJJJJJJGJJJJJJJJJJJIJJJJJIJJJJJJHIJJDHIJJIHHHFEFFFFFDFEEEDEEDDCDCDDEFD_Mismatch_2_Sense_+_Library_PoolT
CCTAAATGATAGAGTTCCGAAGACTCATTTCAGTCATGACCCATTTTCAAAATTTGTTGGTTTTCCAAAGTGCCAATATTGATCAACATATGTC
>Frequency_1_QualityScore_FFHHHHHJJJJHIIHJJJJIJIGHIJJJJJJJJJJJJJJJJJIJJJJJIHIJJJJJHJJJEHHHFFFFFEEEEEEEDCDFEDEDEDDDDDEEFE_Mismatch_2_Sense_+_Library_PoolC
CCTAAATGATAGAGTTCCGAAGACTCATTTCAGTCATGACCCATTTTCAAAATTTGTTGGTTTTCCAAAGTGCCAATATTGATCAACATATGTC
>Frequency_1_QualityScore_DAFHHFDFGHIJJIIIJJGIGHGFHIGGGIGGHGD?DDFBHAB@@@BF?BGHGGIIJIJJJGGIJICHGEHFGGHHEDFFFFDEECEEC:@CCC_Mismatch_1_Sense_+_Library_PoolT
GCCAATATTGATCAACATATGTCCCAATGTAACAGTCTTTGGAACAGCAGTTGTACTTTTGTTTTGTTTTTATTGTATTTTTGTACATTGCCAC
>Frequency_1_QualityScore_FFFHHHHJJJJIJJFJIJIEIEHDHIJJGGIJIJJEGGGIJEFFHIHIJIJIJHGHJJJHHHIJJIGGDEHFGEFFFFFFFFDEEDEEDDDDDD_Mismatch_0_Sense_+_Library_PoolT
TTGATCAACATATGTCCCAATGGAACAGTCTTTGGAACAGCAGTTGTACTTTTGTTTTGTTTTTATTGTATTTTTGTACATTGCCACTTCCGAG
>Frequency_1_QualityScore_D=AFFDFIIIG:CFFH<HHIEAAF*??EEEGC9?CFGIGDB?FCHIGFIE<@D)8=FFG=.4@@EEACCC=?CB_Mismatch_0_Sense_+_Library_PoolT
GTTTTGTTTTTATTGTATTTTTGTACATTGCCACTTCCGAGTACAGTTCTGAGTTATGTTAATAAAATGGCAGG
>Frequency_1_QualityScore_FFHHHHHJIJIJJIJJJJJJJJJJJJJJIIJIJJJJJJIJJJJJJIJJJJIJJJJIJJIHGIIHEIJIJHHHHHHFFDCDEDCDDDDDDDDDED_Mismatch_0_Sense_+_Library_PoolT
GTTCTTTGTTATCATAATTACTTGCAAGTGCAGCTTGGACTGTGCAGACTAACAGAAGGAATGTATTTGTCTACGACTGGAGATAAGCATTCTC
>Frequency_1_QualityScore_FFHHHHHJJJIJJJJHIJJJJJJIJJJJIJJJJIIJJIJJJJJJJJJIJJJJIHHIIJJJJJJEHIIJH?CHHEHEFFFFFEDEEEEACDCCDC_Mismatch_1_Sense_+_Library_PoolT
TTGGAACAGCAGTTGTACTTTTGTTTTGTTTCTATTGTATTTTTGTACATTGCCACTTCCGAGTACAGTTCTGAGTTATGTTAATAAAATGGCA
>Frequency_1_QualityScore_FFHGHHHJJJJIIJGIIJIJIJIIIJJJJJJJJIJJIJIJIJJJJJEIFHGIHIJIHJJJIJGIIJJJJJIIIJJHGHGF@DBC_Mismatch_0_Sense_+_Library_PoolT
AACTGTTAACAATGACATGCAGTACCCATTTGATCTAAAAACACTTATCTTGATTTCTTTTGAATAATACTTGCTTTCCGTGTA
>Frequency_1_QualityScore_FFHHHHHJJJJJJJGIJJJJJIJJJJJJJJJJJJJJJGIHIIIJIIHIIJIFHIJIHIJJIIIIJIIJJIIH=ACB@ADFFEA;@A=/5?@C@C_Mismatch_0_Sense_+_Library_PoolT
TTTGTTTTTATTGTATTTTTGTACATTGCCACTTCCGAGTACAGTTCTGAGTTATGTTAATAAAATGGCAGGTCTGTAAAAAGTCCGATTTTAT
>Frequency_1_QualityScore_FFHHHHHJJIIJIJJJJJJJJIJJJJJJJJJJIJJJJJJJIJJIJJIJHFAEHHEEFDDEEEEEECCDDDDDCDDDC@CACDDDDBDDDCDCDD_Mismatch_1_Sense_+_Library_PoolT
CGCATTGCGTCTCTTCCTCAGTTTTTTATTCATGCGTCAGATGAGCTGGGTAAGAGGAATGATCCAACTGGCACAGTTGGAGGCACCTGATTAA
>Frequency_1_QualityScore_FFHFGHHJJJIJJJJJJJJJIIJIJJJJJJJJJJJJJHIHGJJJJIJJJJJIJJIGIHIIIJHEGIIJHCHHHFFFFEFEDECECCCDDEDDCD_Mismatch_1_Sense_+_Library_PoolT
ATGTATTTGTCTACGACTGGAGATAAGCATTCTCTCGTGTGCATTGGCTAATGCATCAACTGTTAACAATGACATGCAGTACCCATTTGATCCA
>Frequency_1_QualityScore_DDHFFHFGIHIGDHJIIHIIICBAGGHHHIIIJHJJGFHDHGIJHGIHIGJE:CDFDF=FCGHEGIHCCECHHEDFEBC@@CCEECCDECCCDA_Mismatch_1_Sense_+_Library_PoolC
ATGTATTTGTCTACGACTGGAGATAAGCATTCTCTCGTGTGCATTGGCTAATGCATCAACTGTTAACAATGACATGCAGTACCCATTTGATCCA
>Frequency_1_QualityScore_FFHHHHHJJJJJJJJJJJIFHIGGGJJJJIJJJJJJJJJIJJJJJJJJJJJIJJJJJJJIJJJJHHHHHHHHFFFFFFEEEEEEDDDDDEEDDD_Mismatch_1_Sense_+_Library_PoolT
GAATGTATTTGTCTACGAGTGGAGATAAGCATTCTCTCGTGTGCATTGGCTAATGCATCAACTGTTAACAATGACATGCAGTACCCATTTGATC
>Frequency_1_QualityScore_FFHHHHHJJIHIJJJJJJJJJJJJJJHJGHIJJIIJJJJJFHIIJJIGIIJJJJJIGIJJJ.=@D==CEEH:.=AB@BACE>@;>C_Mismatch_1_Sense_+_Library_PoolT
TGTATTTTTGTACATTGCCACTTCCGAGTACAGTTCTGAGTTATGTTAATAAAATGGCAGGTCTGTAAAAAGTCCGATTTTATCAC
>Frequency_1_QualityScore_F2AFHFHJJGHJJJIGIJIJGDFHGHJFHGIJ?DFFGGI:BFGGHGHIIIJIJIGHGJJI==;@_Mismatch_1_Sense_+_Library_PoolT
GTATTTTTGTACATTGCCACTTCCGAGTACAGTTCTGAGTTATGTTAATAAAATGGCAGGTCTA
>Frequency_1_QualityScore_FDHHHHHJFHJJHIJIJJJJJJJJJJJJIJIIJIHJJGAHIIJIJJJHIIJDHFGIIIJIHHHHHHHFFFDDDD;?CCDDDDDDDDDDDDDDED_Mismatch_0_Sense_+_Library_PoolT
GAGCTGGGTAAGAGGAATGATCCAACTGGCACAGTTGGAGGCACCTGATTGAGATGACAATTATTTCGGTGGGGTACCATGACTAGCTAACTTC
>Frequency_1_QualityScore_DDDDDDDIDEEEI+AFEFFEEDDEEEEIIIIIIDEIIIIIIIIIIIIEIIDIDAEEIIDEIEDDDDDD>?D@A>AADAA?AAAAAA<A>>DADA_Mismatch_2_Sense_+_Library_PoolT
TTTGCAGGGTCCTAAATGATAGAGTTCCGAAGACTCATTTCAGTCATGACCCATTTTCAAAATTTGTTGGTTTTCCAAAGTGCCAATATTGATC
>Frequency_1_QualityScore_ADD?BFFGE>EF?FBEFHCHHGIGGI9EGCGHEF@FBGDAGDGCGG609/)//8==:\=8C@@;;CH;_Mismatch_0_Sense_+_Library_PoolT
TTGCCACTTCCGAGTACAGTTCTGAGTTATGTTAATAAAATGGCAGGTCTGTAAAAAGTCCGATTTTA
>Frequency_1_QualityScore_FFHHHHHJJJJIJIJJJHJJJGIJJJJGHGIJJJJJJJJJJJJJJHIII_Mismatch_0_Sense_+_Library_PoolT
TAAAAACACTTATCTTGATTTCTTTTGAATAATACTTGCTTTCCGTGTA
>Frequency_1_QualityScore_FDHHHHHJJJIIJIJJJGIJJIJJGGEHGGIJJIJJJGHJGIHEGGHGIIJJIIJJFJJIJIIHHFHGFBD@DECEEEEDDCDDDDD?BCCC:C_Mismatch_0_Sense_+_Library_PoolT
GTCGTGACCCATTTTCAAAATTTGTTGGTTTTCCAAAGTGCCAATATTGATCAACATATGTCCCAATGGAACAGTCTTTGGAACAGCAGTTGTA
>Frequency_1_QualityScore_FFHHHHHJJJJJJJJJJJJJJJJJJJJJJJJJJJJJJJJJHJJJJJJJJJIJJJIIIJJJJJJJJJIJJHHJJHHHHHHHFF_Mismatch_1_Sense_+_Library_PoolT
TGCATTGGCTAATGCATCAACTGTTAACAATGACATGCAGTACCCATTTGATCCAAAAACACTTATCTTGATTTCTTTTGAA
>Frequency_1_QualityScore_FFHHHHHJJJJJJJHIJJHJJJJJJJJJIJJJIJJJJJJJJJJJJJJIJJJJJJJGJJIJIJJJHGIJJIJFHHHHFFFFFFECEEFEEEBCDD_Mismatch_1_Sense_+_Library_PoolT
ATTTTCAAAATTTGTTGGTTTTCCAAAGTGCCAATATTGATCAACATATGTCCCAATGGAACAGTCTTTGGAACATCAGTTGTACTTTTGTTTT
>Frequency_1_QualityScore_DFHFGHHJCGHHGGIJGFEGEGCFGGIIGGIGGCFBFHIJIIJFGFGIIHFHFHFDFFFFCCCEEEDCCC?CCDC:ACCDCDDDDDCCDDCCCD_Mismatch_0_Sense_+_Library_PoolT
GCATTGCGTCTCTTCCTCAGTTTTTTATTCATGCGTCAGATGAGCTGGGTAAGAGGAATGATCCAACTGGCACAGTTGGAGGCACCTGATTGAG
>Frequency_1_QualityScore_FFHHHHHICFGGGGJJJIIGEHGHEHIJIIGGIIIGFHHIGJHHHIJJIJCGIJGGJJIJJ=CHGHFFFACA@@BDDDDDEDDDDDDDDDDDDC_Mismatch_1_Sense_+_Library_PoolT
ATGGCAGGTCTGTAAAAAGTCCGATTTTATCATTTGTCCTGGACATGCTTAAATCTTTGGGAATGGGGCTGAGGCTATGAAATTTTCCTCTCCT
>Frequency_1_QualityScore_FFHHGHHJJJGIJJJJJJJJJJJJJJJJJJIJIJJJJGIJJJJJIJIJJJJHJJJIIJJIJJJJJIJJIEHFEHHHFFFFFFFDDDDDDCDDDD_Mismatch_0_Sense_+_Library_PoolT
CCTTATTACGTTCTTTGTTATCATAATTACTTGCAAGTGCAGCTTGGACTGTGCAGACTAACAGAAGGAATGTATTTGTCTACGACTGGAGATA
>Frequency_1_QualityScore_FFHHHHHJJJJJJGHIJJJJJJJIJJJIJJJJJJJJJJJJJJJJJJJJFGIIJJJJJJJJGHHHFFFFFEEEEEEEDECDDDDDDDDEEEDDDD_Mismatch_2_Sense_+_Library_PoolT
AATTACTTGCGAGTGCAGCTTGGACTGTGCAGACTAACAGAAGGAATGTATTTGTCTACGAGTGGAGATAAGCATTCTCTCGTGTGCATTGGCT
>Frequency_1_QualityScore_FFHHHHGJJJIJJJJJJJJJJJGIIIJJJJJJJHIJJJJJIJIIIJJJJJJJJIJJJJJJJJJJHHHH_Mismatch_1_Sense_+_Library_PoolT
ATCATTTGTCCTGGACATGCTTAAATCTTTGGGAATGGGGCTGAGGCTATGAAATTTTCCTCTCCTTA
>Frequency_1_QualityScore_FFHHHHHJJ?EGCFF_Mismatch_0_Sense_+_Library_PoolT
AATGGCAGGTCTGTA
>Frequency_1_QualityScore_FFHHHHHJIGIIJJIDHIIJJIIJJIJJJJJIJJJJIIIIJJIJJFCHJJIGHIIJJJJJJJIEGEIHEEHAEHCDD;CEFEDDDBDDDDCCDD_Mismatch_0_Sense_+_Library_PoolT
CTTATTACGTTCTTTGTTATCATAATTACTTGCAAGTGCAGCTTGGACTGTGCAGACTAACAGAAGGAATGTATTTGTCTACGACTGGAGATAA
>Frequency_1_QualityScore_BDF=A:A<:?1<2?E?4CBCF???DH;9??FH@;DB<BF@<88BF3=C7CF@@@)7D@C?EECEEB?DC?<CCDA3?>@@>@A@?2559@>4>:_Mismatch_0_Sense_+_Library_PoolT
TTCGGTGGGGTACCATGACTAGCTAACTTCAACCTATGACTGGAATGAGAAGCTTTATTGCTACTCGGATTCAAAGATTTGCAGGGTCCTAAAT
>Frequency_1_QualityScore_DFHHHHHJJIJJJIHCHGGHIGGHGIJJJHHJIJJGIGBFGIIJJEGEHJGGIIIJIHIJGGGGIHGHHFFFFFFFECAEEC3@ADDDDDDCCD_Mismatch_0_Sense_+_Library_PoolT
TGTGCAGACTAACAGAAGGAATGTATTTGTCTACGACTGGAGATAAGCATTCTCTCGTGTGCATTGGCTAATGCATCAACTGTTAACAATGACA
>Frequency_1_QualityScore_DD<FA;?F?A?CFHFIC<9C9FFG?CEFGFFIFIIFBG>BBDGDFIIIEEGEECFDEEFEAC4=EE>=EE>E@@7@DDECACACAB@B?;55>>_Mismatch_0_Sense_+_Library_PoolT
AGTCGTGACCCATTTTCAAAATTTGTTGGTTTTCCAAAGTGCCAATATTGATCAACATATGTCCCAATGGAACAGTCTTTGGAACAGCAGTTGT
>Frequency_1_QualityScore_FFHHHHGJJJJJJJJJJJJJJIJFHIJJJJJJJIJIJJJJJJJJJJJJJJJJJGJJIJJJJJHHFFFFFDEEDEEEEDDDDDDEFEDDDDDDDD_Mismatch_0_Sense_+_Library_PoolT
CAACTGTTATTCCCAGGAAAGAGTCATCTGGAGATTTGCTGCTCCATCTTCCTCGCATTGCGTCTCTTCCTCAGTTTTTTATTCATGCGTCAGA
>Frequency_1_QualityScore_FFHHHGHIGEIIIIHIIGGIJIIIJJJJJJJIJIJGGIJGIFIJGHIFEEGIIHIHDHGIIHHGHHHFFC;BCCCE>@ADC@ADDDDDCCCDCB_Mismatch_0_Sense_+_Library_PoolT
CATTTCAGTCGTGACCCATTTTCAAAATTTGTTGGTTTTCCAAAGTGCCAATATTGATCAACATATGTCCCAATGGAACAGTCTTTGGAACAGC
>Frequency_1_QualityScore_FFHHHHBGHGHHJJJJIHJJIIJIJJIIJJJJJJJJJJJJJIIJJJJIIJIIJJJIJJJHIIJIHHHFFFDDDDDDDDEDDDDDDDDDDDDCCC_Mismatch_2_Sense_+_Library_PoolT
GGCAGGTCTGTAAAAAGTCCGATTTTATCATTTGTCCTGGACATGCTTAGATCTTTGGGAATGGGGCTGAGGCTATGAAATTTTCCTCTCCTTA
>Frequency_1_QualityScore_FFHHGHHJIJIJIJJJJJJJJJJJJJJJJIJJJIJJIJJJJJJJJJJGIJJIGIIJJJIJJJIFIIHHHBFFFEEEEECECEDDEDDDDDDDDE_Mismatch_2_Sense_+_Library_PoolT
CTGGAATGAGAAGCTTTATTGCTACTCGGATTCAAAGATTTGCAGGGTCCTAAATGATAGAGTTCCGAAGACTCATTTCAGTCATGACCCATTT
>Frequency_1_QualityScore_;2ADD2@2@EF4,<+<CFE1*:?D@11:*0:00009*09B(09BFBFFIIIBA8)5\5;?E3?)7))7);;>(6.;69?BB@_Mismatch_2_Sense_+_Library_PoolT
ACTTGCGAGTGCAGCTTGGACTGTGCAGACTAACAGAAGGAATGTATTTGTCTACGAGTGGAGATAAGCATTCTCTCGTGTG
>Frequency_1_QualityScore_FFFHHHGJIJJJJJJJJJJHEHIEHGIGJJFGGBGGGIAGIJFIIIHGGIGJIIIIJJJJIGGCEGHHGHHGHFFCBDDDCCED;CC@5>CDDD_Mismatch_1_Sense_+_Library_PoolT
CACCCATTTTCAAAATTTGTTGGTTTTCCAAAGTGCCAATATTGATCAACATATGTCCCAATGGAACAGTCTTTGGAACAGCAGTTGTACTTTT
>Frequency_1_QualityScore_FFHGGHHJJJJIIJIIDHJIIJIJIJIJJIHJIIGJJJJJGIJJJ*09BGHHIIJJJJJCGIIBHIJIGA?CEFFFDEFFEEEDDDDDDDEEEC_Mismatch_1_Sense_+_Library_PoolT
CATAATTACTTGCAAGTGCAGCTTGGACTGTGCAGACTAACAGAATGAATGTATTTGTCTACGACTGGAGATAAGCATTCTCTCGTGTGCATTG
>Frequency_1_QualityScore_EFGGHHHJJIJICEHGHHHHIJHIJJGIJIGHIIIGIIIJGGIJI9?DBF@DGHG;BHGGHG5@E;C?=_Mismatch_1_Sense_+_Library_PoolT
GCCACTTCCGAGTACAGTTCTGAGTTATGTTAATAAAATGGCAGGTCTGTAAAAAGTCCGATTTTACCA
>Frequency_1_QualityScore_DDFB3DF@C@FF:AECH<FFAF94BCAAEFFI@?CG):B@*09*9D?((.--5;EFCC_Mismatch_1_Sense_+_Library_PoolT
GAGTACAGTTCTGAGTTATGTTAATAAAATGGCAGGTCTGTAAAAAGGCCGATTTTAT
>Frequency_1_QualityScore_FFHHHHHJJJJJJJJJJIJGIIJJJIJJIHJHIIJIIJIJIIIIJJIJFIGI8BFHFHIIIJF=4@GBE?BE?C:B=_Mismatch_2_Sense_+_Library_PoolT
GTACATTGCCACTTCCGAGTACAGTTCTGAGTTATGTTAATAAAATGGCAGGTCTGTAAAAAGTCCGATTTTATCGA
>Frequency_1_QualityScore_FFHHHHHJIJJJIJJJJJJJIJJJJIJJIJJJJJJJJJJHIIJHIJIFHIIJIJJJJIJJJGHIGIJJJHIIHHHHHHHFBEFFFFEECCCCCD_Mismatch_0_Sense_+_Library_PoolT
TATAAAGTTGAAATTTCTAGCATGGACTATTAAGACCAGTACGTGAGTGGATATGTCTCTTAAAGACCTGCATGTCTGTGATTTTGCAAAAGTA
>Frequency_1_QualityScore_4DFFFFBEFCF9CH+:,:CHH>FHFDCC;ECD:)19:D9D)))876;CB<87@=F:CCE4=))@AA@?3.;?@?B@A:A@((35;2;:?7;=B9_Mismatch_2_Sense_+_Library_PoolT
AGTTCTGAGTTATGCTAATAAAATGGCAGGTCTGTAAAAAGGCCGATTTTATCATTTGTCCTGGACATGCTTAAATCTTTGGGAATGGGGCCGA
>Frequency_1_QualityScore_FDDD?DFID?EEECFGGHCEHGGEHGGCHHECHGHGHIIHG_Mismatch_1_Sense_+_Library_PoolT
GGGAATGGGGCTGAGGCTATGAAATTTTCCTCTCCTTATTA
>Frequency_1_QualityScore_FFHHHHHJJJJJJJJJJJJJIJJJJJJJJJJJJJIJJJJIJJJJJJIJIJJJJJIJJJJJHGIJJJJJHCEEHHH_Mismatch_1_Sense_+_Library_PoolT
GAGATAAGCATTCTCTCGTGTGCATTGGCTAATGCATCAACTGTTAACAATGACATGCAGTACCCATTTGATCCA
>Frequency_1_QualityScore_FFHHHHHJJJJJJJJJJJJJJJJJIJHIJJIJJJJJJJJJIJJGIHJJJJJJJJJJJJJJIGHHHHFFFDFEEEEEECEDDDDDDDDDDDDDDD_Mismatch_0_Sense_+_Library_PoolT
GACTGTGCAGACTAACAGAAGGAATGTATTTGTCTACGACTGGAGATAAGCATTCTCTCGTGTGCATTGGCTAATGCATCAACTGTTAACAATG
>Frequency_1_QualityScore_DDFFFFFII<?EA:AEFHI:9CBE1CDFF<DB?BFGB?9B4DF;;?FEFED)=FEFFCF;@E(.67=CDBBB:BBB9>>A>@AAABB:>4>AAB_Mismatch_0_Sense_+_Library_PoolT
AATGGCAGGTCTGTAAAAAGTCCGATTTTATCATTTGTCCTGGACATGCTTAAATCTTTGGGAATGGGGCCGAGGCTATGAAATTTTCCTCTCC
>Frequency_1_QualityScore_FFHHHHHJJJJJIJJJJJJJJJJJJJJJJJJJJJJJJJJJJJJJHIJJJJJJJJJJJJJJJJJJJJJHHHHFHFFFFFEEDEEDDDDDEDDDDD_Mismatch_1_Sense_+_Library_PoolT
TGGGAATGGGGCTGAGGCTATGAAATTTTCCTCTCCTTATTACGTTCTTTGTTATCATAATTACTTGCAAGTGCAGCTTGGACTGTGCAGACTA
>Frequency_1_QualityScore_FFHHHHHJJJJJJJJHIJJJJJJJJIJJJJJJJJJJJJIJJJJJJIJJJJJJIJIJJJJJJJJJJIJHHHHHHFFFDFEEEDEDDDCDDEDDDD_Mismatch_1_Sense_+_Library_PoolT
TTGGGAATGGGGCTGAGGCTATGAAATTTTCCTCTCCTTATTACGTTCTTTGTTATCATAATTACTTGCAAGTGCAGCTTGGACTGTGCAGACT
>Frequency_1_QualityScore_FFHHHHHJJJJJJHIIJJJJJJJGHJIJJJJJJGIJJJJJJJJJJJJIJJJJJJJJJJJJJJIJHHHHHGHFFFFFFFDEEEEEDDDDDDDDDD_Mismatch_2_Sense_+_Library_PoolT
TTAGATCTTTGGGAATGGGGCTGAGGCTATGAAATTTTCCTCTCCTTATTACGTTCTTTGTTATCATAATTACTTGCAAGTGCAGCTTGGACTG
>Frequency_1_QualityScore_FFHHHHHIJJJJJJJIJJJJJJHJGGHHJFHIJJIJFGGIIIJIJJEIIJJJJJJII6=?E;;BDEFB6;@;>1=?C@A@@_Mismatch_0_Sense_+_Library_PoolT
TTTTTGTACATTGCCACTTCCGAGTACAGTTCTGAGTTATGTTAATAAAATGGCAGGTCTGTAAAAAGTCCGATTTTATCA
>Frequency_1_QualityScore_FFHHHHHIJJJJHIJJJJJJJJGIFHIHGIIJJJIIIGJIJIJJJJJHJJIJJIJJJ=CEE@@GIJHGA?EBBCCDE@CCC_Mismatch_0_Sense_+_Library_PoolC
TTTTTGTACATTGCCACTTCCGAGTACAGTTCTGAGTTATGTTAATAAAATGGCAGGTCTGTAAAAAGTCCGATTTTATCA
>Frequency_1_QualityScore_FFHHHHHJJJJJJJJJJJJJIJJJJJIJJJJJJJJGIJJJJJJJJJJJJJJJJHIJJJJJJJJJJJHHHEHFFFFFFEEECEDDDDDD@DDEDE_Mismatch_2_Sense_+_Library_PoolT
TATGAAATTTTCCTCTCCTTATTACGTTCTTTGTTAGCATAATTACTTGCGAGTGCAGCTTGGACTGTGCAGACTAACAGAAGGAATGTATTTG
>Frequency_1_QualityScore_FFHHHHHGIJJJIJJJIJJJJJJJJJJJJJJJJJJIJJJJJIJJJHHJJJIJJJJIJJJJJJJJJJHHHEFHFFFFFFEFEEEEDDDDDDDDDD_Mismatch_1_Sense_+_Library_PoolT
TCCGAAGACTCATTTCAGTCATGACCCATTTTCAAAATTTGTTGGTTTTCCAAAGTGCCAATATTGATCAACATATGTCCCAATGGAACAGTCT
>Frequency_1_QualityScore_FFHHHHHJJJJJJJJIJGHIHJIJJJJJJJJJJJIJJHJIJJJJJJJJJJJJJIJJIJJJJJIIIJIHHEHHHFFFFFFDCEEEEDDEEEDDEC_Mismatch_2_Sense_+_Library_PoolT
ATGTATTTGTCTACGAGTGGAGATAAGCATTCTCTCGTGTGCATTGGCTAATGCATCAACTGTTAACAATGACATGCAGTACCCATTTGATTTA
>Frequency_1_QualityScore_FFHGFHHJJJIJFHIIJIJJJJJJIJJJIJGHIIIICGIJGHFGIIIGCHHGIGGIGDGIGHE;@C@D;7?@CA(6@B6=@B@_Mismatch_1_Sense_+_Library_PoolT
ATTGTATTTTTGTACATTGCCACTTCCGAGTACAGTTCTGAGTTATGTTAATAAAATGGCAGGTCTGTAAAAAGTCCGATTTA
>Frequency_1_QualityScore_FFHHHHHJJJJJJJJIJJJJJJJIJJJJJJJJJJJIJJJJJIJIJIIIGIIJJJJHHFFFFDCEDEEE@ACDDDDDDDDDDDDDEEDDDDDDDD_Mismatch_1_Sense_+_Library_PoolT
AAAAAGTCCGATTTTATCATTTGTCCTGGACATGCTTAAATCTTTGGGAATGGGGCTGAGGCTATGAAATTTTCCTCTCCTTATTACGTTCTTT
>Frequency_1_QualityScore_EFHHHHHJJJJJBEGFCEHIJJEEFHACBGHIHIGEGIIGGGFHEG@FFHGIEH8EHHJIIGDAG=;AEAHDDB>;>B?ACC<ACDDACDD>4>_Mismatch_1_Sense_+_Library_PoolT
TAAAATGGCAGGTCTGTAAAAAGTCCGATTTTATCATTTGTCCTGGACATGCTTAAATCTTTGGGAATGGGGCCGAGGCTATGAAAATTTCCTC
>Frequency_1_QualityScore_DDHDFHHIIIHDGIGHGC>CFGIEGGGIIIHGG?GHC?DHG@@FAFBHCGFHEDHEIIJJB@@@;AHHHFDD@DBB>>CC>@ACDDDC_Mismatch_0_Sense_+_Library_PoolT
CTCGTGTGCATTGGCTAATGCATCAACTGTTAACAATGACATGCAGTACCCATTTGATCTAAAAACACTTATCTTGATTTCTTTTGAA
>Frequency_1_QualityScore_BDHDHFDEHEHFIEIBGFHGIIEEEGIEHIEEHIIIIGIIGHIIIHIGGGIIIGIEIIIIIEGGH@E<77;?BDD;>@CECECEA>CD?<B@CD_Mismatch_1_Sense_+_Library_PoolT
CTAGCTAACTTCAACCTATGACTGGAATGAGAAGCTTTATTGCTACTCGGATTCAAAGATTTGCAGGGTCCTAAATGATAGAGTTCCGAAGACT
>Frequency_1_QualityScore_FFHHHHHJJJJJIJJJJJJIJJJJJIJJJJJJJJJJHJHJJJJJJJIJJJJJJJJJIIJIJJJIJJHHHHHEHFFFFFEDEEEDDDEDEEDDDE_Mismatch_1_Sense_+_Library_PoolT
TTTATCATTTGTCCTGGACATGCTTAAATCTTTGGGAATGGGGCTGAGGCTATGAAATTTTCCTCTCCTTATTACGTTCTTTGTTATCATAATT
>Frequency_1_QualityScore_FDDHHHHJJJJJJJEHFFHHIEFHHIFIIIJJIIIGFHGGGGIIIIJJJBFGCCFHIGGABDG?\-;BFFDFD@_Mismatch_2_Sense_+_Library_PoolT
CATTGCCACTTCCGAGTACAGTTCTGAGTTATGTTAATAAAATGGCAGGTCTGTAAAAAGTCCGATTTTATCTA
>Frequency_1_QualityScore_DDFBCFFA:C:ABCBBHEEFIA<)?3)1:DGDG:0*0)B28BFFFII_Mismatch_2_Sense_+_Library_PoolT
AGTTATGTTAATAAAATGGCAGGGCTGTAAAAAGTACGATTTTATCA
>Frequency_1_QualityScore_FFHHHHHJJJJJJJJJJJJJJJJJJJJJJJJJJJJJJJJJJJJJJJJJJJIJJGJJJJJIJJJIJJJJJHJEHHHHHHHHFFFFFFDDDEDEDD_Mismatch_1_Sense_+_Library_PoolT
ATGCATCAACTGTTAACAATGACATGCAGTACCCATTTGATCCAAAAACACTTATCTTGATTTCTTTTGAATAATACTTGCTTTCCGTGTAAGC
>Frequency_1_QualityScore_FFHHFHGJIJJJIIIJJIIIIJJIJIJJJJJJJIIJJJHGIJJJIJIJ_Mismatch_1_Sense_+_Library_PoolT
AAGTGCAGCTTGGACTGTGCATACTAACAGAAGGAATGTATTTGTCTA
>Frequency_1_QualityScore_FFHHHHHJJJJJJJJJJIJJIIGIIHHJJJJJJJJJJJGHGIJJJIJJJJJHIJJJGIIIJJJJJIIJJGHHHHFFFFFFFCEEEDEDBBB@@C_Mismatch_1_Sense_+_Library_PoolT
ATCAACATATGTCCCAATGGAACAGTCTTTGGAACAGCAGTTGTACTTTTGTTTTGTTTTTATTGTATTTTTGTACATTGCCACTTCCGAGTAT
>Frequency_1_QualityScore_DDHFHHGFHDBGE>:AFDHH4AB?1?C?C?CGHEHGCBHFHIGFE6AAFH@F4CFHGICC;AAHE>BFFC;AC3.;6;35>;?=(<ABBCA@>C_Mismatch_0_Sense_+_Library_PoolT
ACTCGGATTCAAAGATTTGCAGGGTCCTAAATAATAGAGTTCCGAAGACTCATTTCAGTCGTGACCCATTTTCAAAATTTGTTGGTTTTCCAAA
>Frequency_1_QualityScore_FFHHHHFJIIJJJJIJJJJJJJJJCHHIHIIIJJJJIJJHIIGIJJJJJJJJJJJJJJIH>?EDFFFDCEEEEEDDDDDDDEDDDDDDDDDEDD_Mismatch_0_Sense_+_Library_PoolC
ACTCGGATTCAAAGATTTGCAGGGTCCTAAATAATAGAGTTCCGAAGACTCATTTCAGTCGTGACCCATTTTCAAAATTTGTTGGTTTTCCAAA
>Frequency_1_QualityScore_FFFHHHHJJJJJJJJJIJJJJJJJJJIJJJJJJJJJJJJJJJJIIFHIJJHHHFFFFFFFEDDDCDCDDCDDDDCDDCCDDBBDDDDCDDDDDD_Mismatch_1_Sense_+_Library_PoolT
GGAGATTTGCTGCTCCATCTTCCTCGCATTGCGTCTCTTCCTCAGTTTTTTATTCATTCGTCAGATGAGCTGGGTAAGAGGAATGATCCAACTG
>Frequency_1_QualityScore_FFGHHHHJJJJJIJJJJJJJJJJJJJJJJJJJJJJJJJJJJJGHIJHIIJJJJJJIJHJJIJJJHHHFFFFFFEEEEEDDDDDDDDDDEEEDDC_Mismatch_0_Sense_+_Library_PoolT
ATGAGAAGCTTTATTGCTACTCGGATTCAAAGATTTGCAGGGTCCTAAATAATAGAGTTCCGAAGACTCATTTCAGTCGTGACCCATTTTCAAA
>Frequency_1_QualityScore_FFHHHHHJJIJJJJIJFHJGJJIICGGEHIJIFGIIIJIIJJJJIIIGIIIJJJIEHIJGHHHHHGFFFFCDABCCEDDDDDBDBBCDDCCDDD_Mismatch_0_Sense_+_Library_PoolT
TATTCCCAGGAAAGAGTCATCTGGAGATTTGCTGCTCCATCTTCCTCGCATTGCGTCTCTTCCTCAGTTTTTTATTCATGCGTCAGATGAGCTG
>Frequency_1_QualityScore_DDB?=C?FHIAEH?FH>??9C9CA?:F?1:81::B*0:9D?FB?9?FDHC@0(54=CD>C@@==A==7=7?B;6(>@;AC;(-5;55559?<<9_Mismatch_2_Sense_+_Library_PoolT
TATTGCTACTCGGATTCAAAGATTTGCAGGGTCCTAAATGATAGAGTTCCGAAGACTCATTTCAGTCATGACCCATTTTCAAAATTTGTTGGTT
>Frequency_1_QualityScore_FFHGHHGGIIGIHIIJJIJIEGGGEFGGGIIJHJHIIICGHGIJJJJIJIEIHGCGGHJIJJGHJIIJIGHGIFC>>AECDFFBDEEEEDDEDD_Mismatch_2_Sense_+_Library_PoolT
GAAGACTCATTTCAGTCATGACCCATTTTCAAAATTTGTTGTTTTTCCAAAGTGCCAATATTGATCAACATATGTCCCAATGGAACAGTCTTTG
>Frequency_1_QualityScore_FFHHHHHJJJIJJJJIIJJJJJJJGIJJJJJIIGEIGIJJJJJJIJJJIJGHHIJHJHHHHHEHFFFDCCFCEEEEEECDDDD9AAC@B_Mismatch_1_Sense_+_Library_PoolT
CGTACTTTTGTTTTGTTTTTATTGTATTTTTGTACATTGCCACTTCCGAGTACAGTTCTGAGTTATGTTAATAAAATGGCAGGTCTGTA
>Frequency_1_QualityScore_FFHHHHHJJJJJJJJJJJJJJJJJJDGIJJJJJJJIJIJJGIIJJJJIIJJJJJJ=CGHHHHHFFFFFC@EEEEDDDCCDDDDDDDBDBDDCD>_Mismatch_1_Sense_+_Library_PoolT
TACTCGGATTCAAAGATTTGCAGGGTCCTAAATAATAGAGTTCCGAAGACTCATTACAGTCGTGACCCATTTTCAAAATTTGTTGGTTTTCCAA
>Frequency_1_QualityScore_FFHHHHHJJJJJJJJJJJJJJJJJFGHJJIJJJJJJJJJIJJIJIJJJJJJJJJJJJJJJJJJIGHGHHHFFFFFFEDEEEFEDDDDDDCDCDD_Mismatch_2_Sense_+_Library_PoolT
CCTGGACATGCTTAGATCTTTGGGAATGGGGCTGAGGCTATGAAATTTTCCTCTCCTTATTACGTTCTTTGTTATCATAATTACTTGCAAGTGC
>Frequency_1_QualityScore_DDHAFDHEEHGGGGGHGGHGIIII??F>GGHGEEFEGCFGHBA?=BFGIGEGC@FIEHGEHDHE6==;BCD?A;ACAC@@CDCCCCCCCCCACC_Mismatch_2_Sense_+_Library_PoolC
CCTGGACATGCTTAGATCTTTGGGAATGGGGCTGAGGCTATGAAATTTTCCTCTCCTTATTACGTTCTTTGTTATCATAATTACTTGCAAGTGC
>Frequency_1_QualityScore_FFHHHGFHIJIIGIJJJJJJJJJJIGIFGGGGIIIIIHIJIIJJJJJEH@CGGHJ:AAEHCCDCFDBAC>ACEDCCCACCCDCDDCDDDDDDDD_Mismatch_1_Sense_+_Library_PoolT
GGGGCTGAGGCTATGAAATTTTCCTCTCCTTATTACGTTCTTTGTTATCATAATTACTTGCAAGTGCAGCTTGGACTGTGCAGACTAACAGAAG
>Frequency_1_QualityScore_FDDHHHHIIEGGED<FAHHHHHIIGEEGGIIHIIIIIIIIGGCCGHG88?FB:CDHIA/8@AEE;CE@C?:_Mismatch_0_Sense_+_Library_PoolT
TTGCCACTTCCGAGTACAGTTCTGAGTTATGTTAATAAAATGGCAGGTCTGTAAAAAGTCCGATTTTATCA
>Frequency_1_QualityScore_FFHHHFHIJHIIJJIJJJJJJJJJJJJHHJJJGHIJJJJJJJJIJJJIJJJJJIJIHIHHHHHHFFFFFEEEEDEDDDDDDDDDEDDCDDBDDD_Mismatch_0_Sense_+_Library_PoolT
ACCTGATTGAGATGACAATTATTTCGGTGGGGTACCATGACTAGCTAACTTCAACCTATGACTGGAATGAGAAGCTTTATTGCTACTCGGATTC
>Frequency_1_QualityScore_FFHHHHFHIJJJJJJJJJIJJJJJJJJ?EHCFEIIIJE?FGHGIIJJEHICHIIGEEIGDHCHGIEEGHCECEFHFECCF;ABCDBDBD?BDDD_Mismatch_0_Sense_+_Library_PoolT
TCTGAGTTATGTTAATAAAATGGCAGGTCTGTAAAAAGTCCGATTTTATCATTTGTCCTGGACATGCTTAAATCTTTGGGAATGGGGCCGAGGC
>Frequency_1_QualityScore_FFHHHHHJJJJIJIJJJJJJJJJIJJJJJJJJJJJJJIJHIJIJHGIIJJJJJJJJHHHHHHFFFFFFEEDEDEDDDCDDDDDDDDDDDDDDDD_Mismatch_1_Sense_+_Library_PoolT
ACAGTTGGAGGCACCTGATTAAGATGACAATTATTTCGGTGGGGTACCATGACTAGCTAACTTCAACCTATGACTGGAATGAGAAGCTTTATTG
>Frequency_1_QualityScore_DD?HFHCEBFEHEGIIEGGGGHGH;CFG9G?F:DH<FHBCHHIGGBDH>E@:FGBAEGHHHHFCHEE?BAC@\3,:;;@CA>CC:CDCCCCACA_Mismatch_2_Sense_+_Library_PoolT
GCTGGGTAAGAGGAATGATCCAACTGGCACAGTTGGAGGCACCTGATTAAGATGACAATTATTTCGGTGGGGTACCATGACTAGATAACTTCAA
>Frequency_1_QualityScore_FFHFHFHIJJJIIIJJJJJJJJIJJJJIIGHGIGIJJJIJJJGHJJJJIIJJJJJJJJIJIJJDAE>BAABCDDCDDDDDDDCCDDDEDDDDDC_Mismatch_1_Sense_+_Library_PoolT
GGGTAAGAGGAATGATCCAACTGGCACAGTTGGAGGCACCTGATTAAGATGACAATTATTTCGGTGGGGTACCATGACTAGCTAACTTCAACCT
>Frequency_1_QualityScore_FFHHHHGJHIJJJGHIJJGIJJFIIIJJJJHGGIFIIJIJJJJJJIGHGHGGGCHHIJGICGHHJIIGH?EEEFHDEFFDD(;A?>;_Mismatch_0_Sense_+_Library_PoolT
TACTTTTGTTTTGTTTTTATTGTATTTTTGTACATTGCCACTTCCGAGTACAGTTCTGAGTTATGTTAATAAAATGGCAGGTCTGTA
>Frequency_1_QualityScore_FFHHHA>@FBE@FHFEIF>CFHIIGEEEDHAD@FGC>HIIIGCDD0@7BBGCGGC@DFDHHCEGHCCHFA@>BECCECAC5>CFACBDDCCCCC_Mismatch_2_Sense_+_Library_PoolT
ATTTTCCTCTCCTTATTACGTTCTTTGTTAGCATAATTACTTGCGAGTGCAGCTTGGACTGTGCAGACTAACAGAAGGAATGTATTTGTCTACG
>Frequency_1_QualityScore_DFFHHHFJJIJJJJCEHGIGIJJJHIJJJJJJJJJJJJIGIJJIJJHIJJIJIIIBGHIJFHIIGIHI_Mismatch_0_Sense_+_Library_PoolT
TCAAAATTTGTTGGTTTTCCAAAGTGCCAATATTGATCAACATATGTCCCAATGGAACAGTCTTTGGA
>Frequency_1_QualityScore_FFHHHHHJJJJIJJJJJJJJJHIGHJJJJJJJJJJIJJJJJJJJJJIIHIJJJJJJJJJJJJJIIJJJEGIIHHHHHH_Mismatch_1_Sense_+_Library_PoolT
CTGGAGATAAGCATTCTCTCGTGTGCATTGGCTAATGCATCAACTGTTAACAATGACATGCAGTACCCATTTGATCCA
>Frequency_1_QualityScore_FFHHHHHJJJJJJJJHIJJJJJJJJIIJJJJJJJJIJJJJJJIJJIJJJIHIJJJJJJJI_Mismatch_0_Sense_+_Library_PoolT
ATAATTACTTGCAAGTGCAGCTTGGACTGTGCAGACTAACAGAAGGAATGTATTTGTCTA
>Frequency_1_QualityScore_FFHHHHHIJJJGIJJJJJJIIHIIJGIJGIJJJJJJJJJJGIJHIJJIJIJIJJJJJHIIJJJII_Mismatch_0_Sense_+_Library_PoolT
AAATTTGTTGGTTTTCCAAAGTGCCAATATTGATCAACATATGTCCCAATGGAACAGTCTTTGGA
>Frequency_1_QualityScore_FFHHHHHJIIJJJJJJ;EHCHAIIJJEEGHJGJGHJIGGIEIJGFHJJCGCHHJIIDHFHIIIIIHEEHGHHCDDFCDBBBDB?CCDDEDCCDD_Mismatch_0_Sense_+_Library_PoolT
TTAATAAAATGGCAGGTCTGTAAAAAGTCCGATTTTATCATTTGTCCTGGACATGCTTAAATCTTTGGGAATGGGGCCGAGGCTATGAAATTTT
>Frequency_1_QualityScore_DDHHBBHIJIJJJJFGHIIIIHGJIJJGIJJJJIIIIIJJGIJGGGHIIJGFHIIGIIJJIIIJJCHHC@CHHHGHBCFEEAAEE@BDDDDEEF_Mismatch_0_Sense_+_Library_PoolT
TTGGTTTTCCAAAGTGCCAATATTGATCAACATATGTCCCAATGGAACAGTCTTTGGAACAGCAGTTGTACTTTTGTTTTGTTTTTATTGTATT
>Frequency_1_QualityScore_FFGHDHHJGIJJJIEHHIIGIGGIIIIJIIJJJJJIHIIJJJIJIGIHHIIIIJJIIIEGGHIGHCGEHIHEHFHFCEFFFACCCBADDDDEDD_Mismatch_0_Sense_+_Library_PoolC
TTGGTTTTCCAAAGTGCCAATATTGATCAACATATGTCCCAATGGAACAGTCTTTGGAACAGCAGTTGTACTTTTGTTTTGTTTTTATTGTATT
>Frequency_1_QualityScore_FFHHHHHJJJJIIJJJJIJJJJJJIJJJFHGIJGHIIJJJIJIGJIIJIJJJJIJJHHHHHFFFFFEEDCECCDDDCDDDCDCCDEDDDDDBDB_Mismatch_2_Sense_+_Library_PoolT
AACCTGATTAAGATGACAATTATTTCGGTGGGGTACCATGACTAGCTAACTTCAACCTATGACTGGAATGAGAAGCTTTATTGCTACTCGGATT
>Frequency_1_QualityScore_FFFHCFHGIHIJIJJIIIGJJIJJGGGHIJJJJJJIJJIJJIJJJJJIJJIIJJJJJJJJJJIJIGHHHHFFFFFEFDEEEEEEDDDDDDDDDD_Mismatch_1_Sense_+_Library_PoolT
CGAGTGGAGATAAGCATTCTCTCGTGTGCATTGGCTAATGCATCAACTGTTAACAATGACATGCAGTACCCATTTGATCTAAAAACACTTATCT
>Frequency_1_QualityScore_FFHHGHHJJJJJJJIIHJJJJJIJJJJJJIJIIJIJJIJHHIGIJIJJJJJJJJJJIIJJJJJJIJJJICHFHGGFFFFFECDEDEECDEDEDD_Mismatch_2_Sense_+_Library_PoolT
TAAGCATTCTCTCGTGTGCATTGGCTAATGCATCAACTGTTAACAATGACATGCAGTACCCATTTGATCCAAAAACACTCATCTTGATTTCTTT
>Frequency_1_QualityScore_DDHFHFFGIIIEDHIHEHAHHGIGHGGGIIIIIIGGFIHECHDFHDEHIIIIBBEEIIIIIIIIIEHHHHHGHDDBEFFEEECEEDDC>@>ACC_Mismatch_1_Sense_+_Library_PoolT
GAAGACTCATTTCAGTCATGACCCATTTTCAAAATTTGTTGGTTTTCCAAAGTGCCAATATTGATCAACATATGTCCCAATGGAACAGTCTTTG
>Frequency_1_QualityScore_FFHHHHHJJJJGJJIJJIHIIJJIJJJJJJJJHJJJJIJJJJJJJJJJJJJJJIHIJJJJJJJJHGHGHHFFFFFFEEEDE_Mismatch_1_Sense_+_Library_PoolT
AGACTAACAGAAGGAATGTATTTGTCTACGAGTGGAGATAAGCATTCTCTCGTGTGCATTGGCTAATGCATCAACTGTTAA
>Frequency_1_QualityScore_FFHHHHHJJJGHIJIIJGJIJJJJIJJJJJIJJJGHHIJJGIJIIJJJJHHJIHIIIJHJJJJJJHHHHHFDFDDD>BDDDDDDDDDDDDEDDD_Mismatch_1_Sense_+_Library_PoolT
ATGAGCTGGGTAAGAGGAATGATCCAACTGGCACAGTTGGAGGCACCTGATTAAGATGACAATTATTTCGGTGGGGTACCATGACTAGCTAACT
>Frequency_1_QualityScore_FFHHHHHJJJJJHIJJJJJJIIJJJJHIJJJJHIJJJJJIJGJJJIJIJJIJJJJJIHJHHJJJJIIJJIHIHHHHHHFFFFFEEECCEDDDDD_Mismatch_1_Sense_+_Library_PoolT
TGAGGCTATGAAATTTTCCTCTCCTTATTACGTTCTTTGTTATCATAATTACTTGCAAGTGCAGCTTGGACTGTGCAGACTAACAGAAGGAATG
>Frequency_1_QualityScore_A?FF>FD9FEFC:F+<CCGEGGE@EGI<:@*:9?B<DA<?@9D@<DBFFBA7@7@7@C7=@.)\\,=?2.(6;>@>@AAAB_Mismatch_2_Sense_+_Library_PoolT
CCTTGTTCCTTTTCCGTTGGTTGAAAATAGTGCCATAGACTCTAAGCCGTCAACTGTTATTCGCAGGAAAGAGTCATCTGG
>Frequency_1_QualityScore_FFHHHHHJJJJJJJIJIJJJIIJJJJJJJJJIJJJJJJJJJJJJJFIJJJHHHHHHFDFDEEEEEEDDEDDDDDDDDDDDDDDDDDEEEDDEDC_Mismatch_2_Sense_+_Library_PoolT
CAACCTATGACTGGAATGAGAAGCTTTATTGCTACTCGGATTCAAAGATTTGCAGGGTCCTAAATGATAGAGTTCCGAAGACTCATTTCAGTCA
>Frequency_1_QualityScore_FFDFFHHGJJIGIJJIICGHIGIIJJJFIHIIHIIIBIIGIIGJJJJIIJIHGIHJJGJFHGEHHEDC>@@CEC@CAB@BDDDDEDDCCDDCCC_Mismatch_0_Sense_+_Library_PoolT
TTCAAAGATTTGCAGGGTCCTAAATAATAGAGTTCCGAAGACTCATTTCAGTCGTGACCCATTTTCAAAATTTGTTGGTTTTCCAAAGTGCCAA
>Frequency_1_QualityScore_FFHHHHH?FFHIGHHIJHJIJIJJJJIEGIGJIIIJJJJJJJGIIHJHHGIJJJJIJJJJJG_Mismatch_2_Sense_+_Library_PoolT
CAAAAACACTCATCTTGATTTCTTTTGAATAATACTTGCTTTCCGTGTAAGCTCTCCATCTA
>Frequency_1_QualityScore_DFHHHHHJJJJJJJHJJJIIJJJJIJJJIJJJJJJJJJJJJJIJJJJJJJJJJJJJJJJJJHHHEEEFFFFEEEEEDDDCDDCDEEFEDDBCDD_Mismatch_1_Sense_+_Library_PoolT
TTTTTCAAAATTTGTTGGTTTTCCAAAGTGCCAATATTGATCAACATATGTCCCAATGGAACAGTCTTTGGAACAGCAGTTGTACTTTTGTTTT
>Frequency_1_QualityScore_FFHHHHHJJJJJIJJJJIJJJIJGIIIJJJJJIHJJJJIGIIHIJJJJJJHIJIJIJJJIIJJHHGEHHCDFFFFFEEDEEEEEEDDDDDDCCD_Mismatch_0_Sense_+_Library_PoolT
AGAGTTCCGAAGACTCATTTCAGTCGTGACCCATTTTCAAAATTTGTTGGTTTTCCAAAGTGCCAATATTGATCAACATATGTCCCAATGGAAC
>Frequency_1_QualityScore_FFHGFHBIGHGIIGIEIIJIJJJJEGCDGGIJCHGIIECDDHHHEHBDGHHCHIIIEIC>@DGFHEEEDCCEDEE>CCCCCC@CDCDDDACC>:_Mismatch_0_Sense_+_Library_PoolC
AGAGTTCCGAAGACTCATTTCAGTCGTGACCCATTTTCAAAATTTGTTGGTTTTCCAAAGTGCCAATATTGATCAACATATGTCCCAATGGAAC
>Frequency_1_QualityScore_FFHHHHHJJJJJJJJJJJJJJJJJIJJJJJHHIJJJHIIJIGGIJJJJJJJJJJJJGIIIJJJHGIIHIHAHHHHF?CEEFEEEEEBCEDDCDD_Mismatch_1_Sense_+_Library_PoolT
AAGCTCTCCATCTACAATTTTTCAGCCTAGTGAATGTATGGTCTGGATAAAGCCTAAAGGCCTCTCGAGTGATGGGTACTATAAAGTTGAAATT
>Frequency_1_QualityScore_FFGHHBFIIHIIIJJCHGGEIEIGFGGGGICHIGCG@F?DHGGGGBGGEGGGEGDHGGAE>EAC;@DBC>A?;AB?CDDDDDC<(5>ACCC@CA_Mismatch_0_Sense_+_Library_PoolT
CTTCCTCAGTTTTTTATTCATGCGTCAGATGAGCTGGGTAAGAGGAATGATCCAACTGGCACAGTTGGAGGCACCTGATTGAGATGACAATTAT
>Frequency_1_QualityScore_FFFHHHHIJGJJJJIJJJIJIFIIIGJEHAHHIIJJJHIIIGHHHJJHECEBGFHEHII;DED>99AEEDDDDDDDDDEDDDEDDCCACDCACD_Mismatch_0_Sense_+_Library_PoolT
AGAGGAATGATCCAACTGGCACAGTTGGAGGCACCTGATTGAGATGACAATTATTTCGGTGGGGTACCATGACTAGCTAACTTCAACCTATGAC
>Frequency_1_QualityScore_FFHHHHGIIGBGACHGIE<?FG?CFCBC@GGGIIGHIIIIII<AFGGGGEI@AHEGEHCEGCHGFEEAEBC>B@>DEEECEDB=A=BCDDCCC:_Mismatch_2_Sense_+_Library_PoolT
TCGGATTCAAAGATTTGCAGGGTCCTAAATGATAGAGTTCCGAAGACTCATTTCAGTCATGACCCATTTTCAAAATTTGTTGGTTTTCCAAAGT
>Frequency_1_QualityScore_FDHHHHHIGIJJJHIJIJFHFGGIIJEGHIJJJIJHIHHIJJJJJJIIJJGIJJJIIJGICGIJJJGHGHHHFFFFFDEEEECECDACCCCD>@_Mismatch_1_Sense_+_Library_PoolT
GTATTTGTCTACGACTGGAGATAAGCATTCTCTCGTGTGCATTGGCTAATGCATCAACTGTTAACAATGACATGCAGTACCCATTTGATCCAAA
>Frequency_1_QualityScore_FBBHHHHJIJIJJIIIJJFIJIIJIIJJJJJJJJFHGGHIIJJJJIJCEHGIJJJJIJGIEEEGIJHHHCEHFFFFFFCEEECCCDCCCDCC@C_Mismatch_1_Sense_+_Library_PoolC
GTATTTGTCTACGACTGGAGATAAGCATTCTCTCGTGTGCATTGGCTAATGCATCAACTGTTAACAATGACATGCAGTACCCATTTGATCCAAA
>Frequency_1_QualityScore_FFHHHHHIJJJJJJJJJJJJJJIIJHIJJJJJJJJJJJJJJJJJIJJJJJJJJJJJJJJIIJJJJIGIJGHIJIHIHEHGHHCEFFDCEEBDDE_Mismatch_1_Sense_+_Library_PoolT
ATGTCTGTGATTTTGCAAAATTAAGTGCAAGGCATTTAAGAATGTAAACCATTTATTTGAAGTACAATGCCTGGATGATGGGTTTCGAATAATA
>Frequency_1_QualityScore_FFHHHHHJIJJJIIIJJJIGIIIJGIJIJJJJIJJJJJJIJIJJJJJIJGHHIJJJJJJJJGIIGHIGGEFFFEEEEEEEEDDFDDEDDDDDDD_Mismatch_2_Sense_+_Library_PoolT
GACTGGAATGAGAAGCTTTATTGCTACTCGGATTCAAAGATTTGCAGGGTCCTAAATGATAGAGTTCCGAAGACTCATTTCAGTCATGACCCAT
>Frequency_1_QualityScore_FFHHHHHJJJJJGIJJIJJJIIIIJICFIJJHJIIIJJIJJIJJJJIJJJJJJJIJJJJJHHHHFFFFE=CEEEEDDCDDDDDDDDDDDDDDDE_Mismatch_0_Sense_+_Library_PoolT
CTACTCGGATTCAAAGATTTGCAGGGTCCTAAATAATAGAGTTCCGAAGACTCATTTCAGTCGTGACCCATTTTCAAAATTTGTTGGTTTTCCA
>Frequency_1_QualityScore_DAFHFHFHIJIIIJJIIIEIJIJFHGIGEGIJJIJIJIIGGIIHBHIIIIIIEGIIGHIIJIHHGHFHGACCDFFCCCEECCCDCDDDDEDCDC_Mismatch_0_Sense_+_Library_PoolT
GGACTGTGCAGACTAACAGAAGGAATGTATTTGTCTACGACTGGAGATAAGCATTCTCTCGTGTGCATTGGCTAATGCATCAACTGTTAACAAT
>Frequency_1_QualityScore_FFGHHHHJJJJIJIGIIJJJIJIJIIJJJJJJJJJJIJJJIJJJHIJJHHHHHHFFFFFFEFEEEEEDBDD?ACDDDDDDDDDDDCDDEDDDDD_Mismatch_2_Sense_+_Library_PoolT
TGGGAATGGGGCCGAGGCTATGAAATTTTCCTCTCCTTATTACGTTCTTTGTTAGCATAATTACTTGCGAGTGCAGCTTGGACTGTGCAGACTA
>Frequency_1_QualityScore_DDDABF1C<8<9A@G3BBF99<1?DBFEEBGIEF@GC>4?29)=).8)).7=7@;ECE@AE;?E=?9=/;6@A:;@(5@>>:2;<>?@_Mismatch_0_Sense_+_Library_PoolT
CGGTGGGGTACCATGACTAGCTAACTTCAACCTATGACTGGAATGAGAAGCTTTATTGCTACTCGGATTCAAAGATTTGCAGGGTCCT
>Frequency_1_QualityScore_D?FF?F?FG@<3A33AAAHCHH9F@?@CFF>CGEGEFCED>DGFDII;FFEFBCCF@FAA@F@@DCCFFC:;AA_Mismatch_0_Sense_+_Library_PoolT
TGTCCCAATGGAACAGTCTTTGGAACAGCAGTTGTACTTTTGTTTTGTTTTTATTGTATTTTTGTACATTGCCA
>Frequency_1_QualityScore_FFGDHFHGIHIGIIGHEGGIGGIJHEEIIJIDGFGGFHGIIJEG_Mismatch_0_Sense_+_Library_PoolT
TTGTCTACGACTGGAGATAAGCATTCTCTCGTGTGCATTGGCTA
>Frequency_1_QualityScore_FFHHHHHJIJJJJJJJJJJJJIIIJJJJJJJI?FHIJIJJJJJJJJJHIHIJGJJHIJJJJJJHHHHHHHFFFFFDEEEEECCACDDDDDDDDB_Mismatch_2_Sense_+_Library_PoolT
TTATTGCTACTCGGATTCAAAGATTTGCAGGGTCCTAAATGATAGAGTTCCGAAGACTCATTTCAGTCATGACCCATTTTCAAAATTTGTTGGT
>Frequency_1_QualityScore_FFHFHFHJIJJGIJJJJIJICGHIIJIGIIJJIJGGHIJGIIEIIGJJJJJJJJIIGEHHHHFFEFFDDCDCDDCCECDCDDDDDDDDDEEEED_Mismatch_1_Sense_+_Library_PoolT
CTCAGTTTTTTATTCATGCGTCAGATGAGCTGGGTAAGAGGAATGATCCAACTGGCACAGTTGGAGGCACCTGATTAAGATGACAATTATTTCG
>Frequency_1_QualityScore_FFHHHHHJJJJJJGHHIJJJJFIJJIIIIJJJJJGIJGIIIJJJEGEIIIJIJEIHGGGHGFFFFFECECCCCDCDDBBDDDD>CCDDDDCDCD_Mismatch_0_Sense_+_Library_PoolT
GCGTCTCTTCCTCAGTTTTTTATTCATGCGTCAGATGAGCTGGGTAAGAGGAATGATCCAACTGGCACAGTTGGAGGCACCTGATTGAGATGAC
>Frequency_1_QualityScore_FDHHHHHJIJJJIJJJJJJJJJJJJJJJJJJJJIJJJJJIIJIJJJJJJJIIJJJJJJJJIJHHHHFFFFFFFEEEEEEEDDDDDDEEDDBDDD_Mismatch_1_Sense_+_Library_PoolT
GTAAAAAGTCCGATTTTATCATTTGTCCTGGACATGCTTAAATCTTTGGGAATGGGGCTGAGGCTATGAAATTTTCCTCTCCTTATTACGTTCT
>Frequency_1_QualityScore_FFHHHHHJJJJJJJJIJJJJJJJJJJJJJJJJJJJIJIJGIIJJHIJJJJJFHJJJJJJJIHGHHHHGFFFD;@C@>>C@CD/,5@?:8??C4:_Mismatch_2_Sense_+_Library_PoolT
TTTGTTTTTATTGTATTTTTTTACATTGCCACTTCCGAGTACAGTTCTGAGTTATGTTAATAAAATGGCAGGTCTGTAAAAAGTCCGATTTTAC
>Frequency_1_QualityScore_DDFFDFFFAEG<B@)<12<*@FGAC9DD1?FA99?BFCG49?D@G9B?_Mismatch_1_Sense_+_Library_PoolT
CATTGCCACTTCCGGGTACAGTTCTGAGTTATGTTAATAAAATGGCAG
>Frequency_1_QualityScore_FFHHFHHJHJJJJJJJJJJJJJJJJIJIJJJJJJJJJIJJJJJJJJFHIJJJJJJJEIJJJHGHHHHHFEEFFFEEEEEEDCEEDDDCDDDDDD_Mismatch_2_Sense_+_Library_PoolT
AAAGTCCGATTTTATCATTTGTCCTGGACATGCTTAGATCTTTGGGAATGGGGCTGAGGCTATGAAATTTTCCTCTCCTTATTACGTTCTTTGT
>Frequency_1_QualityScore_FFHHHHHIJGHJIJJJJJJJIJJJJGGIJJJJJJJJJJJJJJJIIJJJHHHIIJJJIJBHGIIGICHGFHHHCCDFFDFFFFEEEEEEDDDBD_Mismatch_0_Sense_+_Library_PoolT
GAACAGCAGTTGTACTTTTGTTTTGTTTTTATTGTATTTTTGTACATTGCCACTTCCGAGTACAGTTCTGAGTTATGTTAATAAAATGGCAGG
>Frequency_1_QualityScore_FFHHHHHJJHIJJJIJJJJIGIJJJJEGIIJJJJJJJJJJJJGIFHHIJHHIJJJJHIJJJHIIJGIHHGHHHHHFF;BCC;>CEEDD@CCB?@_Mismatch_0_Sense_+_Library_PoolT
TTTGTTTTGTTTTTATTGTATTTTTGTACATTGCCACTTCCGAGTACAGTTCTGAGTTATGTTAATAAAATGGCAGGTCTGTAAAAAGTCCGAT
>Frequency_1_QualityScore_FFHHHHHJJJJJJJFGHJIJJJJIJJJJJGIJJJIJJGJIJJJJJJFIDHJJJIJGIJIJJJJGEEHEHCDCFFFACECDDECDDDDDDDDCAC_Mismatch_2_Sense_+_Library_PoolT
AAAGATTTGCAGGGTCCTAAATGATAGAGTTCCGAAGACTCATTTCAGTCATGACCCATTTTCAAAATTTGTTGGTTTTCCAAAGTGCCAATAT
>Frequency_1_QualityScore_FFFHDFHJCGHHHIJIGDHICGGHIGIIHIGGGFHIIJJJGHIIHIJJGFGHIJJJJHGIIJJJHHGGHDDDFEEEDDECDDDD@CDDFDDEDD_Mismatch_2_Sense_+_Library_PoolT
TTGCAGGGTCCTAAATGATAGAGTTCCGAAGACTCATTTCAGTCATGACCCATTTTCAAAATTTGTTGGTTTTCCAAAGTGCCAATATTGATCA
>Frequency_1_QualityScore_FFHHHHHIIJIJJJJJJJJJJJJJIJJJJIJJJJJJJJJJIIJIIJJJIIJJJIIJIJJJJJJIIIJJIHHF_Mismatch_1_Sense_+_Library_PoolT
CCCATTTGATCTAAAAACACTTATCTTGATTTCTTTTGAATAATACTTGCTTTCCGTGTAAGCTCTCCATCA
>Frequency_1_QualityScore_FFHHHHHJJJJJJJJJJIJJJJIJJJJJJJJJJJJJJJJJJJJJJJJIIGGGHHFFFFFFEEEEFEEDDDCDDD?ADDDDDDDDDDDDDDDECD_Mismatch_2_Sense_+_Library_PoolT
CTTTGGGAATGGGGCCGAGGCTATGAAATTTTCCTCTCCTTATTACGTTCTTTGTTAGCATAATTACTTGCGAGTGCAGCTTGGACTGTGCAGA
>Frequency_1_QualityScore_2A<A3CFA>CEB@+<F4<C<<C+?))?3CD3*?BF9F<4D94BFIEABF>FFGGGADDCF3=.))7@E7..77;@:?_Mismatch_2_Sense_+_Library_PoolT
ACTGGAGATAAGCTTTCTCTCGTGGGCATTGGCTAATGCATCAACTGTTAACAATGACATGCAGTACCCATTTGATC
>Frequency_1_QualityScore_DFHHHHHJJJJIJJJJIGHGIJJJJJJJEHIIIJIJJJGIGIJJJGJJIJJJJIJIIJJJIIIHHH_Mismatch_2_Sense_+_Library_PoolT
TTGTCCTGGACATGCTTAAATCTTTGGGAATGGGGCTGAGGCTATGAAATTTTCCTCTCCTTACTA
>Frequency_1_QualityScore_DDA2<DCAE@AEC3<C:B?EEIEEEC<CDDD@D?BDD</9DDICCIIIDIDI=ACCCCCCDDADDD@DA;=@>?>A>;>>?5>(:>>5>>;>AA_Mismatch_2_Sense_+_Library_PoolT
ATTTGCAGGGTCCGAAATAATAGAGTTCCGAAGACTCAGTTCAGTCGTGACCCATTTTCAAAATTTGTTGGTTTTCCAAAGTGCCAATATTGAT
>Frequency_1_QualityScore_FFHAHHHJJJJIIIJIIJJJJJJJJJIEIIJJJJJJJJJJJJJJJJJJIJJJJGIJJJJJJJJIHHHHHHFFFDDEDEEDDDDDDDEDEDDDDD_Mismatch_2_Sense_+_Library_PoolT
GCATTCTCTCGTGTGCATTGGCTAATGCATCAACTGTTAACAATGACATGCAGTACCCATTTGATCCAAAAACACTCATCTTGATTTCTTTTGA
>Frequency_1_QualityScore_FFHHHHHJJJJJJJJJJJJJJIJJJJJJJGIJJJJGI_Mismatch_0_Sense_+_Library_PoolT
ATTTGATCTAAAAACACTTATCTTGATTTCTTTTGAA
>Frequency_1_QualityScore_FFHHHHHJIJJJJJJJJJJJIIJJIIIJJJJJIJJJJJJJJJJIIJJJHIJIJJJJJJIIJIJJJIJJHHHHGFFFFFFFEEEEEEED?DDEDE_Mismatch_2_Sense_+_Library_PoolT
CTCTCGTGTGCATTGGCTAATGCATCAACTGTTAACAATGACATGCAGTACCCATTTGATCCAAAAACACTCATCTTGATTTCTTTTGAATAAT
>Frequency_1_QualityScore_FFHHHHHIJHJJJJJJJJJJJJJJJJJJJJJIJJJJIJJJIIJJJHHIJJJJJ_Mismatch_0_Sense_+_Library_PoolT
TTTCCAAAGTGCCAATATTGATCAACATATGTCCCAATGGAACAGTCTTTGGA
>Frequency_1_QualityScore_DFHHHHHJJJJJHIHHIIIIJJJJJJJJIJJJJJJJIJJJJJIJJJJJJIJGJJJJJJJHIIJJIJJHHHHHHFFFFFFEEEEEEE@CDED_Mismatch_1_Sense_+_Library_PoolT
TATTTGTCTACGAGTGGAGATAAGCATTCTCTCGTGTGCATTGGCTAATGCATCAACTGTTAACAATGACATGCAGTACCCATTTGATCTA
>Frequency_1_QualityScore_FAFFHHHIJFEFHGIJIGII@DEHGHHIJIHGJJJEGIIJJGIIHGGGGIHBEHFDDCEFFFDACEEEECACDCDBD=ADCDDDACDDCCDDDD_Mismatch_2_Sense_+_Library_PoolT
AATCTTTGGGAATGGGGCCGAGGCTATGAAATTTTCCTCTCCTTATTACGTTCTTTGTTAGCATAATTACTTGCGAGTGCAGCTTGGACTGTGC
>Frequency_1_QualityScore_@DFHHGHJJJIJJJJJGGHHHIJJIJJFHIGJGJJJJFHIJHHHHHFFFFFFFEEEEEEDDDDEEDDDDBDDDDDDDDDDCCCCDEDDDDDDDB_Mismatch_2_Sense_+_Library_PoolT
TGTCCTGGACATGCTTAAATCTTTGGGAATGGGGCCGAGGCTATGAAATTTTCCTCTCCTTATTACGTTCTTTGTTAGCATAATTACTTGCGAG
>Frequency_1_QualityScore_FFHHHHHJJJIIIIJJJJJJJIJJJJJJJJGHJJJJJJJJJJIJIJJJJJIJIJJJJCHIJHIJIGHIIHHHHHHHFFFDDDEDCDDDDDCDDD_Mismatch_0_Sense_+_Library_PoolT
ACGTTCTTTGTTATCATAATTACTTGCAAGTGCAGCTTGGACTGTGCAGACTAACAGAAGGAATGTATTTGTCTACGACTGGAGATAAGCATTC
>Frequency_1_QualityScore_FFHGHHHJJJJJJJJJJJIJJJJJJHIJJJJJIJJJJJJFHGIJJJJJJJJJJJJJJJIHHHHHFFFFFBECCECDDEDDDDDDDDDDDDDDDD_Mismatch_1_Sense_+_Library_PoolT
ACTGTGCAGACTAACAGAAGGAATGTATTTGTCTACGAGTGGAGATAAGCATTCTCTCGTGTGCATTGGCTAATGCATCAACTGTTAACAATGA
>Frequency_1_QualityScore_FFHHHHHJJJJJJJJJEHIJJJJJJJJJJJJJJJJJJJJJJJJJJJHHHHHFFFFFFEDEEEEEEDDDDCDDD@BDDDDDDDDDDDDDDDEDDD_Mismatch_2_Sense_+_Library_PoolT
TTTGGGAATGGGGCCGAGGCTATGAAATTTTCCTCTCCTTATTACGTTCTTTGTTAGCATAATTACTTGCGAGTGCAGCTTGGACTGTGCAGAC
>Frequency_1_QualityScore_FFHHHHHIJJJJIIJJJJIIJJJIIIJJJJJJJJJJJJJJIIIJJJJJJJJJJJJIJJJJFHHHHHFFFEFFEDEEDEEDDDDDDDDDDDDEED_Mismatch_0_Sense_+_Library_PoolT
GGAATGTATTTGTCTACGACTGGAGATAAGCATTCTCTCGTGTGCATTGGCTAATGCATCAACTGTTAACAATGACATGCAGTACCCATTTGAT
>Frequency_1_QualityScore_FFHHHHHIJJJJJJJJJJJJJJJIIIIJJJJJJJJJJJJJIJJJJJJJJJJJIIJJJJJJJJJJJJHHHHHHFFFFFFEEEECCDDDCDDEEED_Mismatch_0_Sense_+_Library_PoolC
GGAATGTATTTGTCTACGACTGGAGATAAGCATTCTCTCGTGTGCATTGGCTAATGCATCAACTGTTAACAATGACATGCAGTACCCATTTGAT
>Frequency_1_QualityScore_FFHGHFHIIIJJIJIJJIHJJAEHII?DDGIJIGIIHIJICHEGIIIJFHGGIIIJJJHH@HHEFDFFEECECCCCDDEDDDDDBBDDADDCCD_Mismatch_1_Sense_+_Library_PoolT
TTAAGATGACAATTATTTCGGTGGGGTACCATGACTAGCTAACTTCAACCTATGACTGGAATGAGAAGCTTTATTGCTACTCGGATTCAAAGAT
>Frequency_1_QualityScore_FFGHGHHJJHIJIIIIIJJJJJEHIEEGIIJGIGIIIJJJIEIJB;FH>-;DEEHHHHD>@CBECECDECCDDCDDCDDCCBCCDDDDDDDCCC_Mismatch_0_Sense_+_Library_PoolT
CTGGCACAGTTGGAGGCACCTGATTGAGATGACAATTATTTCGGTGGGGTACCATGACTAGCTAACTTCAACCTATGACTGGAATGAGAAGCTT
>Frequency_1_QualityScore_DEHHGDHFHIJJJJJJIJJJ_Mismatch_0_Sense_+_Library_PoolT
TAAAAAGTCCGATTTTATCA
>Frequency_1_QualityScore_FFHHHHHJJJIJJJJIJJJJJGHDHGHJJIIJJIIJJJHIJIIIIJJJJJIIJJJJJJJHFHFDD?>CCDDDDDDDDDDEDDDEDDDDDDDDDD_Mismatch_1_Sense_+_Library_PoolT
AAGAGGAATGATCCAACTGGCACAGTTGGAGGCACCTGATTAAGATGACAATTATTTCGGTGGGGTACCATGACTAGCTAACTTCAACCTATGA
>Frequency_1_QualityScore_DEHFHHHJHIJJJIJJJIJGJJJJJHIJJJJJJJJJJJIIIAHFIHIJGHIIJDICGIIJGIJGHGGGHAHHHHFF\;@BACEEDD=3:@?@<B_Mismatch_1_Sense_+_Library_PoolT
TTGTTTTGTTTTTATTGTATTTTTGTACATTGCCACTTCCGAGTACAGTTCTGAGTTATGTTAATAAAATGGCAGGGCTGTAAAAAGTCCGATT
>Frequency_1_QualityScore_FFHHHHHJJJJJJJJJJJFHGEHHIHIJJJIJHIJJIIJJJIIIJJIJHIJJJ=FFGFHGIJJE=DHE>??DFCECC_Mismatch_0_Sense_+_Library_PoolT
TGTACATTGCCACTTCCGAGTACAGTTCTGAGTTATGTTAATAAAATGGCAGGTCTGTAAAAAGTCCGATTTTATCA
>Frequency_1_QualityScore_FFHHHHHJJJJJIJGIHJJJJIJJJJJJJJJJJJJJJJJJJJHJJJJHIJJJJJJJJJJJJJJJJJGHHHHHHFFFFFFDCB?BCCEFDDFDDD_Mismatch_0_Sense_+_Library_PoolT
TGTCCCAATGGAACAGTCTTTGGAACAGCAGTTGTACTTTTGTTTTGTTTTTATTGTATTTTTGTACATTGCCACTTCCGAGTACAGTTCTGAG
>Frequency_1_QualityScore_DDDHFHHIGHGHEFHGHBHBHHHJ;FHHBC?EGGECEHGHDDBGEIIEG>-BFFHHCFDAA;DE@AEHHEEDD;@ECC@>A=>AC>BA>CDDCD_Mismatch_2_Sense_+_Library_PoolT
GAAATTTTCCTCTCCTTATTACGTTCTTTGTTAGCATAATTACTTGCGAGTGCAGCTTGGACTGTGCAGACTAACAGAAGGAATGTATTTGTCT
>Frequency_1_QualityScore_FFFHFGDIIGGEHIIFGGIJDFHIGCGGIIIJIJJIIJJJJJJIIIIJIIJJIJIIJJIIGHHEEFFFFFECCEDDEDDDB?BDDDDCDDDCDC_Mismatch_0_Sense_+_Library_PoolT
GGATTCAAAGATTTGCAGGGTCCTAAATAATAGAGTTCCGAAGACTCATTTCAGTCGTGACCCATTTTCAAAATTTGTTGGTTTTCCAAAGTGC
>Frequency_1_QualityScore_FFHHHHHIJJJJJJJJIJJJJJJJJJJJJJJJIJJJIIJJJJJJJJJJIJJJJJJJJJJJJJJJGGIJ_Mismatch_2_Sense_+_Library_PoolT
ATGCAGTACCCATTTGATCCAAAAACACTCATCTTGATTTCTTTTGAATAATACTTGCTTTCCGTGTA
>Frequency_1_QualityScore_DDHHHHA<CEH>EHIIB1:CF?CGHI9D??_Mismatch_0_Sense_+_Library_PoolT
GGCAGGTCTGTAAAAAGTCCGATTTTATCA
>Frequency_1_QualityScore_FFHHHHHJJJJIJJJJJJJIJJJJJJJJIJJIJJJJIJJJI_Mismatch_0_Sense_+_Library_PoolT
CAATATTGATCAACATATGTCCCAATGGAACAGTCTTTGGA
>Frequency_1_QualityScore_DFHHHHHJJJJJJJJJJJJJJJJIJIJ_Mismatch_0_Sense_+_Library_PoolT
TTTTGAATAATACTTGCTTTCCGTGTA
>Frequency_1_QualityScore_FFHHHHHIJJIJJJJJJJJJJJJJJEGEIIJJJIIJJHIIIHHJJJJJJJHIIIEIGIJIJJJHHH@HEDFFFFFEDDEEDDDCCDDDDCCCCB_Mismatch_0_Sense_+_Library_PoolT
CTCATTTCAGTCGTGACCCATTTTCAAAATTTGTTGGTTTTCCAAAGTGCCAATATTGATCAACATATGTCCCAATGGAACAGTCTTTGGAACA
>Frequency_1_QualityScore_FFGDFCFGBFIHGIGGHBH@HGHGHFHIGFCHIGIIIGFGGGGGIIIIG*/=@BGIJGCGIC_Mismatch_1_Sense_+_Library_PoolT
CCGAGTACAGTTCTGAGTTATGTTAATAAAATGGCAGGTCTGTAAAAAGTCCGATTTTACCA
>Frequency_1_QualityScore_FFHHHHHJJIJJJJJJIIFGIIIGIIJJHIHIIJJIJIJJIJJIJJJJJJJ?CGC=CGHGGB;CGIBEECHFEE>BCFEACCAAC?_Mismatch_0_Sense_+_Library_PoolT
TACATTGCCACTTCCGAGTACAGTTCTGAGTTATGTTAATAAAATGGCAGGTCTGTAAAAAGTCCGATTTTATCATTTGTCCTGGA
>Frequency_1_QualityScore_FFHHHGDIJJJFHIJFGGHJFJJJIJIJJJIJJHIJJJFHIIJJJJIIIIJJJEIHHHHHHFFFFFFEEEDEDDDDDCDCDDCDDDDCDCEDDD_Mismatch_0_Sense_+_Library_PoolT
GGAGGCACCTGATTGAGATGACAATTATTTCGGTGGGGTACCATGACTAGCTAACTTCAACCTATGACTGGAATGAGAAGCTTTATTGCTACTC
>Frequency_1_QualityScore_@DHDFHGGIIIIIEHIFGG@BF>FHHGDCFGGGCECGHIGIII;@DEA;A;?<19>AACC;;AAACCC</\38?9:4>:(:::>@_Mismatch_2_Sense_+_Library_PoolT
GACTAGCTAACTTCAACCTATGACTGGAATGAGAAGCTTTATTGCTACTCGGATTCAAAGATTTGCAGGGGCCTAAATGATAGAG
>Frequency_1_QualityScore_EFHGHHGGHIIGHJHHGJIJGGEFHIIIIIJJIJEHGGGEGDHGFFGIGICIIJJJ_Mismatch_0_Sense_+_Library_PoolT
TGGAGATAAGCATTCTCTCGTGTGCATTGGCTAATGCATCAACTGTTAACAATGAC
>Frequency_1_QualityScore_FFHHHHHJJJFHIIJFHIIGIIIJIJJJIIJJJIIIGIGIIGJJJJJJJJJJJIGJJJIHEEEEHHFFFEEDCCDBDDEDDCCDDCDEDDBDCB_Mismatch_0_Sense_+_Library_PoolT
ATTATTTCGGTGGGGTACCATGACTAGCTAACTTCAACCTATGACTGGAATGAGAAGCTTTATTGCTACTCGGATTCAAAGATTTGCAGGGTCC
>Frequency_1_QualityScore_FF:ADFHBFHIIIIIIIIIIIIIIIIIBGIGIIIIGIEGEGIGHHIEHIIGGIGHIIIIHGAEHH@CECACEHFFF@>;CBECCCCECDD>CCA_Mismatch_0_Sense_+_Library_PoolT
GGTACCATGACTAGCTAACTTCAACCTATGACTGGAATGAGAAGCTTTATTGCTACTCGGATTCAAAGATTTGCAGGGTCCTAAATAATAGAGT
>Frequency_1_QualityScore_DDHFDHFGIJGHJJJGGHIGAFFFGGDHG?DGIJGIGHGJJIGE<GH_Mismatch_0_Sense_+_Library_PoolT
GCAGTTGTACTTTTGTTTTGTTTTTATTGTATTTTTGTACATTGCCA
>Frequency_1_QualityScore_FFHGHHHJHHJIHJJIJIJJHIIIIJJJJJJJIJJJJJJJJJIJJGHIIJIGIJJJJIHIJJJIJFHHHDDFFEEEEEEDDDDDDDCCDEDEDE_Mismatch_0_Sense_+_Library_PoolT
TTGCAGGGTCCTAAATAATAGAGTTCCGAAGACTCATTTCAGTCGTGACCCATTTTCAAAATTTGTTGGTTTTCCAAAGTGCCAATATTGATCA
>Frequency_1_QualityScore_FFHHHHHIJJJIJJJJJJJIJJJIJJI?FGGHEHIJJA?FHIBGIIJGIIEGHF_Mismatch_1_Sense_+_Library_PoolT
TCTGAGTTATGTTAATAAAATGGCAGGTCTGTAAAAAGTCCGATTTTATCATTA
>Frequency_1_QualityScore_FFHHHGHJJJJJJJJJJJJJJGJJHIIJJJJJJJJJJJJJJJIGIJJJJJJIJHIJIJIJJHHFHHHHFFFFFFEEECEEEDDDDDDDDDDDDE_Mismatch_1_Sense_+_Library_PoolT
GTCCGATTTTATCATTTGTCCTGGACATGCTTAAATCTTTGGGAATGGGGCTGAGGCTATGAAATTTTCCTCTCCTTATTACGTTCTTTGTTAT
>Frequency_1_QualityScore_FFGHHHGJJJJJIJJJJJJJJJJGGIHIIJIJIEHIJIJIDIGHHGGHGHGJJJGHECFHIJJJHHHHFFFFFFFEFEEEEEDDDDDDEEECC>_Mismatch_2_Sense_+_Library_PoolT
ATGAGAAGCTTTATTGCTACTCGGATTCAAAGATTTGCAGGGTCCTAAATGATAGAGTTCCGAAGACTCATTTCAGTCATGACCCATTTTCAAA
>Frequency_1_QualityScore_D?3CD?AC:+A::3+<CE;E>++2<?<E<@DB?B<D*:??D9093)@D/=8=8BBB4@@A/8@C4.=@=@;C@AC>)6@_Mismatch_0_Sense_+_Library_PoolT
TACTTTTGTTTTGTTTTTATTGTATTTTTGTACATTGCCACTTCCGAGTACAGTTCTGAGTTATGTTAATAAAATGGCA
>Frequency_1_QualityScore_FFHHHHHJJJJJJJIJHJJJJJJJJJJJJJIIJJJJJJJJJJHIJJJIHIJJIIJJJIJJIJJIIJHGHHHGGFFFFFFDCDBDCCECCCFDDD_Mismatch_1_Sense_+_Library_PoolT
TGTCCCAATGGAACAGTCTTTGGAACAGCAGTTTTACTTTTGTTTTGTTTTTATTGTATTTTTGTACATTGCCACTTCCGAGTACAGTTCTGAG
>Frequency_1_QualityScore_FFHHHHHJIIJJJIJJJJFGHJJJJJJJJJIJJGIIIJJIJIIGJJGFIHEGCHHGIIJIIJCEEEEHGFFFFF@6;>?=;A?@CDDDD@CCDD_Mismatch_1_Sense_+_Library_PoolT
TTTCAAAGATTTGCAGGGTCCTAAATAATAGAGTTCCGAAGACTCATTTCAGTCGTGACCCATTTTCAAAATTTGTTGGTTTTCCAAAGTGCCA
>Frequency_1_QualityScore_FFHHHHHJJIJFIIIJJJJJJJIJJHIJJJJJJJJJJJIJJJHJJJFIJJJJJJJJJJJJJJJJIHHHHHHFFFFFFFEDDDDDDEEEDDDDCD_Mismatch_0_Sense_+_Library_PoolT
TTACTTGCAAGTGCAGCTTGGACTGTGCAGACTAACAGAAGGAATGTATTTGTCTACGACTGGAGATAAGCATTCTCTCGTGTGCATTGGCTAA
>Frequency_1_QualityScore_FFGHHGHJJGJIJJJJJJJIJJJJJJJJJJGIIIJJJJIIJIHIJJIJGIIGIIJJJEIJJIIIIEG)=@D@CHHHHFDFFFECECEEDDDCCD_Mismatch_1_Sense_+_Library_PoolT
ACCATTTTCAAAATTTGTTGGTTTTCCAAAGTGCCAATATTGATCAACATATGTCCCAATGGAACAGTCTTTGGAACAGCAGTTGTACTTTTGT
>Frequency_1_QualityScore_BDHHDFH>GGGHGHGCEHGIIIIIIDGHGGHGDBDDGHIIGHE0?F=C:B=CHCH>@8=CEG7@@_Mismatch_0_Sense_+_Library_PoolT
TTTTGTTTTGTTTTTATTGTATTTTTGTACATTGCCACTTCCGAGTACAGTTCTGAGTTATGTTA
>Frequency_1_QualityScore_DDHHHDHIIBHIH>BBHHEGIIIIIIIG<G:;FCHBBHCHCBBDEHDHIIGEGH:<CHIG>1@==;@)._Mismatch_0_Sense_+_Library_PoolT
ATTGTATTTTTGTACATTGCCACTTCCGAGTACAGTTCTGAGTTATGTTAATAAAATGGCAGGTCTGTA
>Frequency_1_QualityScore_FFGHHHHJJJIIIJJJJJJJJIIIJJJJJJJHIIJJJJJIJJJJJJJHHHHHHFFFFFFEDEEEDDDDDCDDDDDDDDFEDDDDDDBDBBDCDD_Mismatch_2_Sense_+_Library_PoolT
GGACATGCTTAAATCTTTGGGAATGGGGCCGAGGCTATGAAATTTTCCTCTCCTTATTACGTTCTTTGTTAGCATAATTACTTGCGAGTGCAGC
>Frequency_1_QualityScore_FFHHHGFGIJJJJJJJJJIJJJJJIIJJJIEFIIJJJEIJJJIJJJGIJJJIJJJJJIHGI_Mismatch_0_Sense_+_Library_PoolT
CTCGTGTGCATTGGCTAATGCATCAACTGTTAACAATGACATGCAGTACCCATTTGATCTA
>Frequency_1_QualityScore_DDBHHFHI@FGHIHHIFGHHGGGHEIEGH9FHGI)1?DDFHGEE<D*?BA?BCC8_Mismatch_0_Sense_+_Library_PoolT
GTACAGTTCTGAGTTATGTTAATAAAATGGCAGGTCTGTAAAAAGTCCGATTTTA
>Frequency_1_QualityScore_FFHHHHHHIJJJJJJJJIJJJIHHIJJJJJIJJJIJJJIGJJJJJJJIJJJJJJJJDDGHHHHHHFFDB=ACCCDDCDCCDDCDCDDEEDEDED_Mismatch_0_Sense_+_Library_PoolT
TGCAGGGTCCTAAATAATAGAGTTCCGAAGACTCATTTCAGTCGTGACCCATTTTCAAAATTTGTTGGTTTTCCAAAGTGCCAATATTGATCAA
>Frequency_1_QualityScore_FEHHGHHJJIIIJIJJJIJIJJJJJIGGGJJJJJJJGIJJJIJJJJJHHFHHHHFFFFFDEEEFEDBDDBDDDDDDDDDEDCDEEDDDDDDDD>_Mismatch_2_Sense_+_Library_PoolT
GTCCTGGACATGCTTAAATCTTTGGGAATGGGGCCGAGGCTATGAAATTTTCCTCTCCTTATTACGTTCTTTGTTAGCATAATTACTTGCGAGT
>Frequency_1_QualityScore_FFHHHHHJJJJJJJJJJJJJJJJJJGIJGIIJJIJJJHIIJJJFIJJIIIJJIIIJJIJJJJIIJJFIJIGIHFHHHHDFEFFEDDEEDDDDDD_Mismatch_1_Sense_+_Library_PoolT
CTCATTTCAGTCATGACCCATTTTCAAAATTTGTTGGTTTTCCAAAGTGCCAATATTGATCAACATATGTCCCAATGGAACAGTCTTTGGAACA
>Frequency_1_QualityScore_DDAFHFFF@:AFC<CHGCEDDGHGEIG6DGFF?@GGCBFBDEEFDHGICBGC@@@@=FCG@@CA7=ACD@=.3>=3;=?A@@3ADE;_Mismatch_1_Sense_+_Library_PoolT
GTATTTTTGTACATTGCCACTTCCGAGTACAGTTCTGAGTTATGTTAATAAAATGGCAGGTCTGTAAAAAGTCCGATTTTATCATTA
>Frequency_1_QualityScore_FFHHHHHJJJJJJJIJJJJJJJJJIJJJJJJGHIJJJJJJJJJJJJJJJJJJJIJIJIJIIIIHGHFFFFDDDDDDDDDDCDCCDDDBBCDEEE_Mismatch_0_Sense_+_Library_PoolT
TAAGCCGTCAACTGTTATTCCCAGGAAAGAGTCATCTGGAGATTTGCTGCTCCATCTTCCTCGCATTGCGTCTCTTCCTCAGTTTTTTATTCAT
>Frequency_1_QualityScore_;BFF+AAEGAEE1CFEFI>CA@A*?GG<GFBEFF>:?9B<B<????FFFF@@AFCC<88BACCFDDBDB@6A66(6;>BB9>5:A@3>;859?<_Mismatch_2_Sense_+_Library_PoolT
GTAAAAAGTCCGATTTTATCATTTGTCCTGGACATGCTTAGATCTTTGGGAATGGGGCTGAGGCTATGAAATTTTCCTCTCCTTATTACGTTCT
>Frequency_1_QualityScore_FFHHHHFFIJJJJJJJIJJJJJIJJIJJJJJJJJJJJJJIJJIIJIJJJJJJJIJJJJJHHHHFFFDEEEEEDDDDDDEDDDCDDDCCCCDDED_Mismatch_0_Sense_+_Library_PoolT
GTGGGGTACCATGACTAGCTAACTTCAACCTATGACTGGAATGAGAAGCTTTATTGCTACTCGGATTCAAAGATTTGCAGGGTCCTAAATAATA
>Frequency_1_QualityScore_FFHHHDFHIJJJJJJJJJJJJJJJJJJJJJJJJJJIJJJJJJJJJJJJJJJJJJJJJIJIJJJJHHHHFFFFFFCCEEEEBACDDDDDDECEEC_Mismatch_0_Sense_+_Library_PoolT
TGGGGTACCATGACTAGCTAACTTCAACCTATGACTGGAATGAGAAGCTTTATTGCTACTCGGATTCAAAGATTTGCAGGGTCCTAAATAATAG
>Frequency_1_QualityScore_FFHGHHHJJJJJJJJJJIJJJJJJJJJJIHIJJJJJJJJIJJJJJIJJJJJIJIJJJJJIJJJJJJJJJDEEEEHFFFFCFFEEEECCDBD_Mismatch_1_Sense_+_Library_PoolT
ATGCATCAACTGTTAACAATGACATGCAGTACCCATTTGATCCAAAAACACTTATCTTGATTTCTTTTGAATAATACTTGCTTTCCGTGTA
>Frequency_1_QualityScore_FDHFHHGJJJIJJJJJJJIIJJJJJJJJJJJJJJJJGHJJJIIJJJIIFHIJIFHCGGIIGJHIIJJHH=@DD@CDEEEDACC@:??BDCCA>C_Mismatch_1_Sense_+_Library_PoolT
GTTTTTATTGTATTTTTGTACATTGCCACTTCCGAGTACAGTTCTGAGTTATGTTAATAAAATGGCAGGTCTGTAAAAAGTCCGATTTTATCAA
>Frequency_1_QualityScore_FFHHHHHJJJJJJJHCHJJJAHIGIIJIIJIJDDHHI?DHIJIJHFIIJGIHGHHIEHJJIIJIJ/@?A==?ADF8;AC=\5=@D;@_Mismatch_2_Sense_+_Library_PoolT
TTATTGTATTTTTGTACATTGCCACTTCCGAGTACAGTTCTGAGTTATGTTAATAAAATGGCAGGGCTGTAAAAAGTCCGATTTTAA
>Frequency_1_QualityScore_;+C?<<2<A2+2333333<<2A<+A99CCD?:??DC9:*0??99938@678=C>8=B==AA8;@AA)7AA@ADDDAA_Mismatch_1_Sense_+_Library_PoolT
GTACTTTTGTTTTATTTTTATTGTATTTTTGTACATTGCCACTTCCGAGTACAGTTCTGAGTTATGTTAATAAAATG
>Frequency_1_QualityScore_FFHHHHHJJJJJJJJJJJJJJJIJJJJJJJIIJJHIJJJJIJJJJJJIJJJJIJJIJJJIJJJJJJJJFEHHHGHFFFDDEECDDEDDEDCD@C_Mismatch_2_Sense_+_Library_PoolT
GTACCATGACTAGCTAACTTCAACCTATGACTGGAATGAGAAGCCTTATTGCTACTCGGATTCAAAGATTTGCAGGGTCCTAAATGATAGAGTT
>Frequency_1_QualityScore_FFHHHHHJJJJIHIIJHIIIJIIJJJJJJIJJJHGIHJJIJJJJJIJJJJJJJJJHHHHHHFFFFF@CE@CEEDCDDDDDDCDDCC_Mismatch_1_Sense_+_Library_PoolT
GCAGACTAACAGAAGGAATGTATTTGTCTACGAGTGGAGATAAGCATTCTCTCGTGTGCATTGGCTAATGCATCAACTGTTAACAA
>Frequency_1_QualityScore_FFHHHHHJIJJJJIIIJJJJJJJJIIJJJIJJJJJJJJJJHIJJJIJJJIIJJIFFFHJJIHHHIIJIJIIJHHHHHHHFFF_Mismatch_2_Sense_+_Library_PoolT
TGCATTGGCTAATGCATCAACTGTTAACAATGACATGCAGTACCCATTTGATCCAAAAACACTCATCTTGATTTCTTTTGAA
>Frequency_1_QualityScore_FFHHHHHJJJJJJIJJJJJIJJIJJJJJJIFHHIJGIIIJIJJJJJJJJJIJJJJIJIHGJJJJJJJFHACEFFFFFEEEEEEDDCDFEDDDDD_Mismatch_1_Sense_+_Library_PoolT
ATTTGTCCTGGACATGCTTAAATCTTTGGGAATGGGGCTGAGGCTATGAAATTTTCCTCTCCTTATTACGTTCTTTGTTATCATAATTACTTGC
>Frequency_1_QualityScore_FFCFHHHEFHJJIJIJJJJJJJJIHJJJJJJJJJJJJJJJJJJJJJJJJJIJJJJJJJHHHHHFFFDDECCDDCDDDDDEDDDCCDDDCDCDDD_Mismatch_1_Sense_+_Library_PoolT
GGTGGGGTACCATGACTAGCTAACTTCAACCTATGACTGGAATGAGAAGCTTTATTGCTACTCGGATTCAAAGATTTGCAGGGTCCTAAATGAT
>Frequency_1_QualityScore_FFHHHHDIIHGIJIIJJJIJJJJJJJGGIJJHIJIJIJJJIIJJIJJJIGIIJJJJJJJJIJJGGIIJJGCHFHHHHFFFFFFFEEEEBEDDDE_Mismatch_0_Sense_+_Library_PoolT
CTCTCGTGTGCATTGGCTAATGCATCAACTGTTAACAATGACATGCAGTACCCATTTGATCTAAAAACACTTATCTTGATTTCTTTTGAATAAT
>Frequency_1_QualityScore_FFHGHHHJJJJIJIJIJJHGIJIJCHIHJIFEHHGGIIJIIIHGIIIDHIFCHIEGGJJIIIHHH>EEHFFDFCEEDACCDCDDD>A5>CCDDD_Mismatch_0_Sense_+_Library_PoolT
GTGACCTTGTTCCTTTTCAGTTGGTTGAAAATAGTGCCATAGACTCTAAGCCGTCAACTGTTATTCCCAGGAAAGAGTCATCTGGAGATTTGCT
>Frequency_1_QualityScore_>4?DA>FA9<3AE+<C<A3C4AHEBEHEFFG@38?BG9C*BF>909BB9?<B??@FFGIC=F4))).7=@C@A@_Mismatch_2_Sense_+_Library_PoolT
AATTACATGCAGTACCCATTTGATCTAAAAACACTTATCTTGATTTCTTTTGAATAATACTTGCTTTCCGTGCA
>Frequency_1_QualityScore_FFGHHHHJIJJJJJJJGHGGGHIJGIJJJJGJJJJJJJIJJJIJIGIIIJJJFGFCHI_Mismatch_0_Sense_+_Library_PoolT
GAAGTACAATGCCTGGATGATGGGTTTCGAATAATAATCGAGCAAGGCTATGTGTTAT
>Frequency_1_QualityScore_FFHBHDBGHE>FHCHHCHGIGHIIFIHIIIEFHGIIIIIIAB<BGHIIIIIHIIIIIIHEHIHHGHAECCDDFFCAEDC3>@CCCCCCCCCCCC_Mismatch_2_Sense_+_Library_PoolT
GACATGCTTAGATCTTTGGGAATGGGGCTGAGGCTATGAAATTTTCCTCTCCTTATTACGTTCTTTGTTATCATAATTACTTGCAAGTGCAGCT
>Frequency_1_QualityScore_DDHFDDHIIIIHGI@FBGGIIGIIIIIGGEIGG@HIIIIGGCGIGHIIIIIII_Mismatch_1_Sense_+_Library_PoolT
ATGACATGCAGTACCCATTTGATCCAAAAACACTTATCTTGATTTCTTTTGAA
>Frequency_1_QualityScore_FFHHGHHHIJJJJJIJJJJJJJJJJIJJJJJJJJJJJJJJIIJJJIJJJJIJIJJJJJJIJJEEHHHHFFFFFFFEEEEEEDEEDEEDDDDDDC_Mismatch_0_Sense_+_Library_PoolT
ATAGAGTTCCGAAGACTCATTTCAGTCGTGACCCATTTTCAAAATTTGTTGGTTTTCCAAAGTGCCAATATTGATCAACATATGTCCCAATGGA
>Frequency_1_QualityScore_FFGHHHFIJJIJJJGIIEIHIGIIIIIJIJJJJJEGIJGIHIIFIIICHIGGIIIGIIJIIJEHFHEEC@CDEFFEDECECCDCBDDDCC?CC>_Mismatch_0_Sense_+_Library_PoolC
ATAGAGTTCCGAAGACTCATTTCAGTCGTGACCCATTTTCAAAATTTGTTGGTTTTCCAAAGTGCCAATATTGATCAACATATGTCCCAATGGA
>Frequency_1_QualityScore_FFHHHHHJJJJJJJIIJJHIJJJJIJJJJJJJJJJJJJJJJJJJJJJJJJJJHHIIJJIJJIJJHHGHHCCCEFFFEEEEEEDDDDDDDDDDCD_Mismatch_0_Sense_+_Library_PoolT
AGACTAACAGAAGGAATGTATTTGTCTACGACTGGAGATAAGCATTCTCTCGTGTGCATTGGCTAATGCATCAACTGTTAACAATGACATGCAG
>Frequency_1_QualityScore_FFHHHHHJJJJJJJJJJJJJHIIJJJJJJJJJJIJJJJJJJJJJIIIIJIJJJJJJJJJJJJIJJJJJJHHHGHHHFFFFFDDDEDDDDDEDCD_Mismatch_1_Sense_+_Library_PoolT
TGGAGATAAGCATTCTCTCGTGTGCATTGGCTAATGCATCAACTGTTAACAATGACATGCAGTACCCATTTGATCCAAAAACACTTATCTTGAT
>Frequency_1_QualityScore_FFHHHHHJGHJJJJIIJIJJJJJJIJJJJJJJIJGIJJJJJJJJJJJHIIJIJHGIGIJJJJHHHHHHFFFDDD@@CDDDDDDDDDDDEDDDED_Mismatch_1_Sense_+_Library_PoolT
GAGCTGGGTAAGAGGAATGATCCAACTGGCACAGTTGGAGGCACCTGATTAAGATGACAATTATTTCGGTGGGGTACCATGACTAGCTAACTTC
>Frequency_1_QualityScore_FFHHGGHJJJJJJJJJJJJIJJJJJJJJJJJJJJJIJJJIJJJJJJJJIJJJJIJGHDGIJJJIJIJJJGHIHHHHGHHFFFFFEEEEEEEDDE_Mismatch_0_Sense_+_Library_PoolT
ATTTGATCTAAAAACACTTATCTTGATTTCTTTTGAATAATACTTGCTTTCCGTGTAAGCTCTCCATCTACAATTTTTCAGCCTAGTGAATGTA
>Frequency_1_QualityScore_FFHHFFHJJJJIIJIJJJJJJJJJJJJJJJJJJJJJJJJJJJJJJJJJJJIJJJJJJJJJJJHHGFFFFDDEEEEEEEDD=CDDDDDDDDEEDD_Mismatch_0_Sense_+_Library_PoolT
GGGGTACCATGACTAGCTAACTTCAACCTATGACTGGAATGAGAAGCTTTATTGCTACTCGGATTCAAAGATTTGCAGGGTCCTAAATAATAGA
>Frequency_1_QualityScore_FFGHHHHJIJJIGIIJIFIGJJHIJJJJJJGGGIJIJJJJJGIIJJJJJIJJJJJJGIJJJIJEIEEFEAAEFEFEBADEEEEDCCDDDDDDDD_Mismatch_0_Sense_+_Library_PoolT
ACTAACAGAAGGAATGTATTTGTCTACGACTGGAGATAAGCATTCTCTCGTGTGCATTGGCTAATGCATCAACTGTTAACAATGACATGCAGTA
>Frequency_1_QualityScore_FFHHFHHJJJJJJGJIJJIIJIIJ@FEBGGIJJJIDFGG:DFHIIGEEGIIECGHG@GGIJJIJDHEEH;CHHHCDD=CECCEDDDDBDBBDCC_Mismatch_1_Sense_+_Library_PoolT
GAGTTATGTTAATAAAATGGCAGGTCTGTAAAAAGTCCGATTTTATCATTTGTCCTGGACATGCTTAAATCTTTGGGAATGGGGCTGAGGCTAT
>Frequency_1_QualityScore_FFHFDHHJJIGGGIJIIIJIJGJJIJJJIJ?BFGFG_Mismatch_0_Sense_+_Library_PoolT
AGTTCTGAGTTATGTTAATAAAATGGCAGGTCTGTA
>Frequency_1_QualityScore_FFHHHHHJJJIIJIJJJJJJJJEGIIIIIJJIIJJIJIJIGGHIJHIJHIJIJFHJJICGHIJIIIJEHEFHHFFFFFDEEDEEEDDDDDDBB<_Mismatch_1_Sense_+_Library_PoolT
GGATCAACATATGTCCCAATGGAACAGTCTTTGGAACAGCAGTTGTACTTTTGTTTTGTTTTTATTGTATTTTTGTACATTGCCACTTCCGAGT
>Frequency_1_QualityScore_FFHHHFHJJJJIIJJJJGJJJJJJJJJIIJJJJJJJJJJJIJJJDIIJJIJIHIGIJJIIID_Mismatch_0_Sense_+_Library_PoolT
CTACGACTGGAGATAAGCATTCTCTCGTGTGCATTGGCTAATGCATCAACTGTTAACAATGA
>Frequency_1_QualityScore_FFHHGHHJJJJJJJJJJJJJJJIJJJJJJJJJJJHJJIJJJJJJJIIJIIIJJJJJJIHFFBDFEEEEEEDDDDDDDDEDDDDDDDDDDCCDBD_Mismatch_2_Sense_+_Library_PoolT
GCCGAGGCTATGAAATTTTCCTCTCCTTATTACGTTCTTTGTTAGCATAATTACTTGCGAGTGCAGCTTGGACTGTGCAGACTAACAGAAGGAA
>Frequency_1_QualityScore_ABHFBFDEHHGDHGGD>HGIIJJDHGHGGGJJFBHIII@GFHEHIIICBFGAFHICH=DHEEEHEF;?CCE;>=?BB@?BCCC;@ACCCCDDDD_Mismatch_0_Sense_+_Library_PoolT
AGATGAGCTGGGTAAGAGGAATGATCCAACTGGCACAGTTGGAGGCACCTGATTGAGATGACAATTATTTCGGTGGGGTACCATGACTAGCTAA
>Frequency_1_QualityScore_FFHHHHHGIIJJJJHHIJGIIJJHHJJIIHIJJJJJHIGJJIIJJJIJJJIJGIIIHIJIJJJJJHHHHHFEFFFFEEEEDEACCDBADDDACD_Mismatch_0_Sense_+_Library_PoolT
GGCTATGAAATTTTCCTCTCCTTATTACGTTCTTTGTTATCATAATTACTTGCAAGTGCAGCTTGGACTGTGCAGACTAACAGAAGGAATGTAT
>Frequency_1_QualityScore_DBDDDBACCCCCDDEDDDDDCDDDDEEDDBDDDDDD@ACEDEEDDCDEDDDDDDDD:ADDCDCCDDCDDDDDDDDDDCDDCCD>CCDA?:>>>D_Mismatch_0_Sense_+_Library_PoolC
GGCTATGAAATTTTCCTCTCCTTATTACGTTCTTTGTTATCATAATTACTTGCAAGTGCAGCTTGGACTGTGCAGACTAACAGAAGGAATGTAT
>Frequency_1_QualityScore_FFHHHHFHIJJ?FHIIJJJJJJJJJIJJJJJJJJJJIJJJJJJIIJJJGHEHIJJHHGHHHHFFFFFDDDDDDDEDDDCDDDDDDDDACBCCCC_Mismatch_0_Sense_+_Library_PoolT
TTTCGGTGGGGTACCATGACTAGCTAACTTCAACCTATGACTGGAATGAGAAGCTTTATTGCTACTCGGATTCAAAGATTTGCAGGGTCCTAAA
>Frequency_1_QualityScore_DDDDHHHIIIIJJIJJJJJGIGIIIIEHEGHJJJJJJIJJJJIJJJIJBFEHGIJGIGHIIJGHFHHHBDDEFECCCE@CDECDDEEDDDDDDD_Mismatch_2_Sense_+_Library_PoolT
TTGTCCTGGACATGCTTAGATCTTTGGGAATGGGGCTGAGGCTATGAAATTTTCCTCTCCTTATTACGTTCTTTGTTATCATAATTACTTGCAA
>Frequency_1_QualityScore_FFHHHHHGJJIJJIJJJJJHIJJJJIJIJJJJIGIJJIJIIGGIHHIIHGIJIIJJGIGIIGEHGHHFFFDFFDDDCBCDDDDEEEDAACCCDD_Mismatch_0_Sense_+_Library_PoolT
AAGCTTTATTGCTACTCGGATTCAAAGATTTGCAGGGTCCTAAATAATAGAGTTCCGAAGACTCATTTCAGTCGTGACCCATTTTCAAAATTTG
>Frequency_2_QualityScore_FFHHHHHJJJIIJJJHIJJIHIIJJJIHIIJJJIJIIJJJJJIIIGIIGIGHIIJIJGHIIIIIIIGGHHHEGGFFEE4>ACB?CCDC;9ABA=_Mismatch_0_Sense_+_Library_PoolC
TTTTGTTTTGTTTTTATTGTATTTTTGTACATTGCCACTTCCGAGTACAGTTCTGAGTTATGTTAATAAAATGGCAGGTCTGTAAAAAGTCCGA
>Frequency_2_QualityScore_FFHGHHHJIJJJJJGHIJJJJJIJHIIJGIJJJJIIJJJJJIJIJJJIIJJJJIIIIIJJJHIIIHHHEGGGFFEFFEEDECDECDDCCDCDDD_Mismatch_1_Sense_+_Library_PoolC
CTTAAATCTTTGGGAATGGGGCTGAGGCTATGAAATTTTCCTCTCCTTATTACGTTCTTTGTTATCATAATTACTTGCAAGTGCAGCTTGGACT
>Frequency_1_QualityScore_FFHHHHGGHIEHIJJJJFGIIGII@FIJIJIJJIJJJJJJJJJHIJJGHIIDIJGHCHHFDFFFFEEEECEEEFEEDB?@D@D9@CDCDDDDDD_Mismatch_0_Sense_+_Library_PoolC
GCGTCAGATGAGCTGGGTAAGAGGAATGATCCAACTGGCACAGTTGGAGGCACCTGATTGAGATGACAATTATTTCGGTGGGGTACCATGACTA
>Frequency_1_QualityScore_DFHGHAHHIGHHEIGEIHGIIECHGHIJGGGGIGI@DGHHIGFGIGIJIJIGFGCHI>GGACAA;?D>??DCCECCCD@>CDCCA@BABBBCDC_Mismatch_1_Sense_+_Library_PoolC
CTACGACTGGAGATAAGCATTCTCTCGTGTGCATTGGCTAATGCATCAACTGTTAACAATGACATGCAGTACCCATTTGATCCAAAAACACTTA
>Frequency_1_QualityScore_FFHHHHHJGIJJJJJJJIJIJJJJJGIJIJIGIJJJJJJJJJIIJFIJJGIGIDGHI_Mismatch_0_Sense_+_Library_PoolC
ATTTGATCTAAAAACACTTATCTTGATTTCTTTTGAATAATACTTGCTTTCCGTGTA
>Frequency_1_QualityScore_FFHHHHHJJGIJJJJJJIIGHIIJJIIIIIGJIJIJJJJIJIJJJJIJJJJJIJJJIJHIIIJJHHHHHEFFFFFFFEEEEEDCDDCDDDDCDD_Mismatch_2_Sense_+_Library_PoolC
TATGCTTAAATCTTTGGGAATGGGGCTGAGGCTATGAAATTTTCCTCTCCTTATTACGTTCTTTGTTATCATAATTACTTGCAAGTGCAGCTTG
>Frequency_1_QualityScore_FFHHHHGIIJJJJJHHIJGIJJJIIIIJJJIJJJJJJJJJJJJJJJIJJJJIJIJICHGIIJJHHFDEFCDCECEDDDCDDDDDDDDDDCDDDD_Mismatch_1_Sense_+_Library_PoolC
AGGTCTGTAAAAAGTCCGATTTTATCATTTGTCCTGGACATGCTTAAATCTTTGGGAATGGGGCTGAGGCTATGAAATTTTCCTCTCCTTATTA
>Frequency_1_QualityScore_FFHHFHHGGIGBHHGIIIGEGGIEHIIIIIHIIIGGGIGHHII@GFGIGIIIDHIGIIGHIIIIIIGIIGGIHHH_Mismatch_1_Sense_+_Library_PoolC
CAATGACATGCAGTACCCATTTGATCTAAAAACACTTATCTTGATTTCTTTTGAATAATACTTGCTTTCCGTGCA
>Frequency_1_QualityScore_FDFHDHHBHEG<<IA?CE>H@HHGGHGIA:CGH?FGHIG;DHHEEAHCGGHI8?DDFGGHDCGICEG@F@EDEGEEEEHHHFBEFFFCCC6==A_Mismatch_0_Sense_+_Library_PoolC
AGACCTGCATGTCTGTGATTTTGCAAAAGTAAGTGCAAGGCATTTAAGAATGTAAACCATTTATTTGAAGTACAATGCCTGGATGATGGGTTTC
>Frequency_1_QualityScore_DDFHHBHGGIDBFEHHIFHEGGHCFHAG<DFDFGH0??DHDGAHGIIIIGGIIIGF()/=8=_Mismatch_0_Sense_+_Library_PoolC
TTTTGTACATTGCCACTTCCGAGTACAGTTCTGAGTTATGTTAATAAAATGGCAGGTCTGTA
>Frequency_1_QualityScore_FFHHDHHJJJJGHHJJJIJJJHIJJJJJJJJJJJJJJJJIIJIIJJJJJJIJJGIHHHHFFCEFEDEDEFEDDDDDEDDDDDDDDDDDDDEDCC_Mismatch_0_Sense_+_Library_PoolC
CGAGTGATGGGTACTATAAAGTTGAAATTTCTAGCATGGACTATTAAGACCAGTACGTGAGTGGATATGTCTCTTAAAGACCTGCATGTCTGTG
>Frequency_1_QualityScore_FFHHHHHJJJJGIJIJJJJJJJJIJJHIJJJJJIJJJHIJJJJJJIJJIIJIIJJJJJJJJJIJJIJIIIIGJJJHHFH_Mismatch_1_Sense_+_Library_PoolC
ATTGGCTAATGCATCAACTGTTAACAATTACATGCAGTACCCATTTGATCTAAAAACACTTATCTTGATTTCTTTTGAA
>Frequency_1_QualityScore_DDHHFHHGII<CF;CEHHIIE<FGD:?FHIAGBE_Mismatch_0_Sense_+_Library_PoolC
AAATGGCAGGTCTGTAAAAAGTCCGATTTTATCA
>Frequency_1_QualityScore_FFHHHHHJJJEFHIJHIJJEFIIJJJJHIIJJJHIJIIIJJJJJIBEGGGGHIGIIIHGHJIIHHHHHEACDFFFCDD;5>=5@:_Mismatch_1_Sense_+_Library_PoolC
TTTTGTTTTGTTTTTATTGTATTTTTGTACATTGCCACTTCCGAGTACAGTTCTGAGTTATGTTAATAAAATGGCAGGTCTGTTA
>Frequency_1_QualityScore_FDHBF?D@FGG<AEFHHIIGHICGGGEDHGIIHIIIIIIGHHHEHDCDAHEBDGHGGIIIHI4=FFACDCEGHECHEFFFFFFFFAAEEC>;AA_Mismatch_2_Sense_+_Library_PoolC
CTAATGCATCAACTGTTAACAATGACATGCAGTACCCATTTGATCCAAAAACACTCATCTTGATTTCTTTTGAATAATACTTGCTTTCCGTGTA
>Frequency_1_QualityScore_FDHFFFFE@GFGBG@FBEGIIIGGIGC?EDFCFEHGHGIIE?DFHIIIIGGEHIIIIIIIIIGE@EHIHECEEHFFF;;;>@@ACCCCCBCB>@_Mismatch_0_Sense_+_Library_PoolC
TCAGTCGTGACCCATTTTCAAAATTTGTTGGTTTTCCAAAGTGCCAATATTGATCAACATATGTCCCAATGGAACAGTCTTTGGAACAGCAGTT
>Frequency_1_QualityScore_FFHHHGHJGIFHHEHDFEIEGIHIGHCCGIGHGGFHEIIJIIE(<@78)8@FGA(=A<99?AC;>_Mismatch_2_Sense_+_Library_PoolC
CACTTCCGAGTACAGTTCTGAGTTATGTTAATAAAATGGCAGGGCTGTAAAAAGGCCGATTTTAT
>Frequency_1_QualityScore_FFHHHHHJJJIIIIJIIIJIIJGIJJJIJIJGIIIIIIJIGGIJJJJJIJJJJEHIIJIJJIIIJJHHHHHFFFFFEEEEEEEDDDEEDDDDDD_Mismatch_2_Sense_+_Library_PoolC
TTTGTCCTGGACATGCTTAGATCTTTGGGAATGGGGCTGAGGCTATGAAATTTTCCTCTCCTTATTACGTTCTTTGTTATCATAATTACTTGCA
>Frequency_1_QualityScore_FFHHHHHJJJJJJJJIJJJJJIJJJJJJJJJJJJJIJJJHIJJJJJJIJDHHJJJJJIIIJJJJIIJJJGHHHHHFFFFFEEEEECCDDDDDCD_Mismatch_1_Sense_+_Library_PoolC
GACTCATTTCAGTCGTGACCCATTTTCAAAATTTGTTGGTTTTCCAAAGTGCCAATATTGATCAACATATGTCCCAATGGAACAGTCTTTAGAA
>Frequency_1_QualityScore_FFHHHHHJJJJJIJIIJJIJHJJJIGHIJJGGIJJJJIJHIIJJJJIGIIHHHFHGFFFFFFDDC?BDCADCDFDEDACADDDCDDDDDDCDDD_Mismatch_1_Sense_+_Library_PoolC
CTTTGGAACAGCAGTTGTACTTTTGTTTTGTTTTTTTTGTATTTTTGTACATTGCCACTTCCGAGTACAGTTCTGAGTTATGTTAATAAAATGG
>Frequency_1_QualityScore_FFHHHHHJJJJJIJJJIIJJIJJJJJJJJJJJGHJIJJJJBGHJJHIJJJIJJJGIIJJIHIJJHHHHHCHFFF_Mismatch_0_Sense_+_Library_PoolC
TGTAAACCATTTATTTGAAGTACAATGCCTGGATGATGGGTTTCGAATAATAATCGAGCAAGGCTATGTGTTAT
>Frequency_1_QualityScore_DDDDBFF?<E@AACFDCD4FGIIIFFIFEBFB9?DGAD@?G;?<DDB*BDDEF<B=@@<(@E4=.>?ACE>.777???BB_Mismatch_0_Sense_+_Library_PoolC
AACAGCAGTTGTACTTTTGTTTTGTTTTTATTGTATTTTTGTACATTGCCACTTCCGAGTACAGTTCTGAGTTATGTTAA
>Frequency_1_QualityScore_DDFFHHHEIHIGIIHIJJJJJIJJJJJIJJ??BGF?BFGHGDCGG@FHGGEHGG_Mismatch_0_Sense_+_Library_PoolC
AGTTCTGAGTTATGTTAATAAAATGGCAGGTCTGTAAAAAGTCCGATTTTATCA
>Frequency_1_QualityScore_FDHGHHHJJJJJJJIIGIIHIJIGIJIJJJJJIJJJGJJJIIIJJJJJIJJJJICHIIHADFFFFFEEEEEDDEDCDEDDDDDDDDDDDDDDDC_Mismatch_0_Sense_+_Library_PoolC
AATGATCCAACTGGCACAGTTGGAGGCACCTGATTGAGATGACAATTATTTCGGTGGGGTACCATGACTAGCTAACTTCAACCTATGACTGGAA
>Frequency_1_QualityScore_FFHHHHHJJJJIJIJIJJJJJJJJIJJJJHJJJJJJJJIIJJJJJJJJIJJJGIIJJJJJJJEGGIHHHHHHHFFFCFFFEDEDEECCCDDDDE_Mismatch_1_Sense_+_Library_PoolC
TTTGGAACAGCAGTTGTACTTTTGTTTTGTTTTTATTGTATTTTTGTACATTGCCACTTCCGAGTACAGTTCTGAGTTATGTTAATAAAATGTC
>Frequency_1_QualityScore_FFHHH?CGEHIIIJJFIHGFI@HCH<H>DGGHIGGGGHH?FDFCF#08BFGHHBB@CHHG<=C>7@ECGDGGBAH6=9>>3(.;>CCDDCDDCA_Mismatch_1_Sense_+_Library_PoolC
TCTTTGTTATCATAATTACTTGCAAGTGCAGCTTGGACTGTGCAGNCTAACAGAAGGAATGTATTTGTCTACGACTGGAGATAAGCATTCTCTC
>Frequency_1_QualityScore_FFHHHHFIHJJJJJHIJJJJJJJIJJJJJJIJEIIHIIIJJJGHFGHJJIJJIIGFGIHIIJJJJ\@E<?3@BCFB3;A?/=@BD;A:3_Mismatch_2_Sense_+_Library_PoolC
TTATTGTATTTTTGTACATTGCCACTTCCGAGTACAGTTCTGAGTTATGTTAATAAAATGGCAGGGCTGTAAAAAGTCCGATTTTATGA
>Frequency_1_QualityScore_FDHHHDBDHIIIDHGIGII;FGGI):B?GGD>GHGHGEHDFGHGIIIG@=@CGIEDEGFHHFCH>BCEFC;@@;@CACDC@@8?=C@5@A:@>A_Mismatch_0_Sense_+_Library_PoolC
GAGATGACAATTATTTCGGTGGGGTACCATGACTAGCTAACTTCAACCTATGACTGGAATGAGAAGCTTTATTGCTACTCGGATTCAAAGATTT
>Frequency_1_QualityScore_FFHHHHHJJJJJJJJJJJJJJJJJJJJJJJJJJJJHJJJJJJIIIJJJIJJJJJJJJJJJJIGIJHHHHHFFFFFDEEEEEDBDDDDDCDDCDD_Mismatch_1_Sense_+_Library_PoolC
GGCTGAGGCTATGAAATTTTCCTCTCCTTATTACGTTCTTTGTTATCATAATTACTTGCAAGTGCAGCTTGGACTGTGCAGACTAACAGAAGGA
>Frequency_1_QualityScore_FFGHHGHJJJJJIHJJJHIJJJIJJJJJJJJJJJHHIJJJJJJIIJJJE8DBFHBFCHIIIIJGJJDGIHHHHHFF_Mismatch_2_Sense_+_Library_PoolC
GGCTAATGCATCAACTGTTAACAATGACATGCAGTACCCATTTGATCCAAAAACACTCATCTTGATTTCTTTTGAA
>Frequency_1_QualityScore_FFHHHGHIJJJJJJIJJJJJIJJIJJJJJJIJHIIJIIIJJJIIFIJJJJJJJIIHJIJJJJJJJ=CDCEHHHHHD?DDBAACBDCDD>_Mismatch_0_Sense_+_Library_PoolC
TTATTGTATTTTTGTACATTGCCACTTCCGAGTACAGTTCTGAGTTATGTTAATAAAATGGCAGGTCTGTAAAAAGTCCGATTTTATCA
>Frequency_1_QualityScore_FFGHHHHJJJJJJJJJJJJJJJJIJIJJJJJJJJJJJJJJJJGHHJJJJJJJIJHFFECEEECEDDDDDACDDDDDCDEFDDDDDDDDDDDDCD_Mismatch_1_Sense_+_Library_PoolC
TCCGATTTTATCATTTGTCCTGGACATGCTTAAATCTTTGGGAATGGGGCCGAGGCTATGAAATTTTCCTCTCCTTATTACGTTCTTTGTTAGC
>Frequency_1_QualityScore_FFHHHHHJJJJGIJJJJJJJJJJIJJGJIDHJJJIHHJJJJJJJJJJJJJJHIJJJEHIIJIJJJI_Mismatch_1_Sense_+_Library_PoolC
ATTCTCTCGTGTGCATTGGCTAATGCATCAACTGTTAACAATGACATGCAGTACCCATTTGATCCA
>Frequency_1_QualityScore_DDDD8A+C4?2<C::E<ECB;F9+AEA3C?*1*:??9CDBDD)?092DBDC3<CCED@_Mismatch_1_Sense_+_Library_PoolC
TGGACTGTGCAGACTAACAGAAGGAATGTATTTGTCTACGAGTGGAGATAAGCATTCT
>Frequency_1_QualityScore_FFHHHHHJJHIJIJIJIJJJJJJJJGIGHIIJIJJJJCHFHIIJJJJIIJJJIGHIJIJJ6@FG>CGHIE<7=??<=ACE@C>CCDE;@;A@_Mismatch_1_Sense_+_Library_PoolC
TTATTTTTGTACATTGCCACTTCCGAGTACAGTTCTGAGTTATGTTAATAAAATGGCAGGTCTGTAAAAAGTCCGATTTTATCATTTGTCCT
>Frequency_1_QualityScore_FFHHHHHGHIIJJJJJJJJJJJIJJJJIJJJJHIJJJIJJJIJJJJJJJHIIJJJJJJJJJJJJIJIGJEHHHGFFFFFFEEEDEECEDDCADD_Mismatch_1_Sense_+_Library_PoolC
TCTCTCGTGTGCATTGGCTAATGCATCAACTGTTAACAATGACATGCAGTACCCATTTGATCCAAAAACACTTATCTTGATTTCTTTTGAATAA
>Frequency_1_QualityScore_FFHHHHHJJIJJJIHHIJJJIHGJJJJJFHJJJJJJJJJJJJJIIJJIHIJJJJJJJJIJIJIIJJHHHHHEDBDFFFEEEEEEDCDDDDCCDD_Mismatch_1_Sense_+_Library_PoolC
TAACAGAAGGAATGTATTTGTCTACGAGTGGAGATAAGCATTCTCTCGTGTGCATTGGCTAATGCATCAACTGTTAACAATGACATGCAGTACC
>Frequency_1_QualityScore_FFHHHHHJJIJIHHIJJJJJJGIIJJJJJJJJJJIJJJJGIGJJJJJIJIGGIJJIJJIJIIJJJGFGEEHEEFFFFECEEEEEEDDDCCDCCD_Mismatch_2_Sense_+_Library_PoolC
TGAGTTCCGAAGACTCATTTCAGTCATGACCCATTTTCAAAATTTGTTGGTTTTCCAAAGTGCCAATATTGATCAACATATGTCCCAATGGAAC
>Frequency_1_QualityScore_FFHHHHHJJJJJJJIIJJJIJIJJJJGIJJJJJJJJJGJJJIIJGGGIHHHJIJJFHIJJJJIHGGIE_Mismatch_1_Sense_+_Library_PoolC
CTTGCTTTCCGTGTAAGCTCTCCATCTACAATTTTTCAGCCTAGTGAATGTATGGTCTGGATAAAGCA
>Frequency_1_QualityScore_FFHHHHGHGGIJJJJJJIJIJJJGH@FGIIGHIJJ@DFGGGIDGHGGIGHIIJJIGII=CAF@CEGHGEFHF<<?BBCCEEAC@@>;@CCDA?B_Mismatch_0_Sense_+_Library_PoolC
ATTTTTGTACATTGCCACTTCCGAGTACAGTTCTGAGTTATGTTAATAAAATGGCAGGTCTGTAAAAAGTCCGATTTTATCATTTGTCCTGGAC
>Frequency_1_QualityScore_FFHHHHHJJJJJJJJJJJJIGIFHIIJJJJJJJIJIIIJIJIJJJHIJJJIJJJJJJJJJJJJJJJJIJIHHHHHHH_Mismatch_1_Sense_+_Library_PoolC
TGGAGATAAGCATTCTCTCGTGTGCATTGGCTAATGCATCAACTGTTAACAATGACATGCAGTACCCATTTGATCCA
>Frequency_1_QualityScore_FFHGHFHJIIICGFGHIIJIJJJJJEGHIIGIJJIIGHGIIGIHIGIJIJJGIFGGIIEGIIIGIJII_Mismatch_0_Sense_+_Library_PoolC
GCATTCTCTCGTGTGCATTGGCTAATGCATCAACTGTTAACAATGACATGCAGTACCCATTTGATCTA
>Frequency_1_QualityScore_FFHHHHHJJJJJJJIJJJIJJJJJJJJJJJJJHIJIJJJJIJJJJJJJJJJIJJJIJJIGIJJIIIJIIGIJHHHHHHFFFDDCC_Mismatch_0_Sense_+_Library_PoolC
TTACGTTCTTTGTTATCATAATTACTTGCAAGTGCAGCTTGGACTGTGCAGACTAACAGAAGGAATGTATTTGTCTACGACTGGA
>Frequency_1_QualityScore_DFHGGHCFHIJIJIJJJJJIJJJJIJJ?C@ED>_Mismatch_0_Sense_+_Library_PoolC
TCTGAGTTATGTTAATAAAATGGCAGGTCTGTA
>Frequency_1_QualityScore_DAHFHHHIIIIBHFHEHEHA@FEGHHGFHGIIIIIIIIGEFGFGBHDHGCGGDFDHG4@@D@EEE@EEHBCDEDE:6@C@AACC5@CCCCCCDD_Mismatch_1_Sense_+_Library_PoolC
AAGGAATGTATTTGTCTACGAGTGGAGATAAGCATTCTCTCGTGTGCATTGGCTAATGCATCAACTGTTAACAATGACATGCAGTACCCATTTG
>Frequency_1_QualityScore_EDHHHHHJJJIEHIJJJJJJJJJJJIJJJJJJJIJJJJGIIIHIJJJHIJHIJJHGIIJIGHFHIIJIIHIJJEEHHHBCFFDC_Mismatch_0_Sense_+_Library_PoolC
GTTTTCCAAAGTGCCAATATTGATCAACATATGTCCCAATGGAACAGTCTTTGGAACAGCAGTTGTACTTTTGTTTTGTTTTTA
>Frequency_1_QualityScore_FFHHHHHJJJJJJJJJJJHIIJJJJJJJHIJJJIJJJIIJJJJJJIJJHHHHHHFFFFBEEDEEEDDDDDDCCDDFEDDDDDDBDBBCCDDDDD_Mismatch_2_Sense_+_Library_PoolC
CATGCTTAAATCTTTGGGAATGGGGCCGAGGCTATGAAATTTTCCTCTCCTTATTACGTTCTTTGTTAGCATAATTACTTGCGAGTGCAGCTTG
>Frequency_1_QualityScore_FFHHHHHJJJJJIHIIJJJJJHIJJJJHIJJJJJJJJIIGHHIIIIJIICHFHJIIFHIIGGHIIIHGHEHF6@CC6.;;>C85>CD68?BD>@_Mismatch_1_Sense_+_Library_PoolC
TTTGTTTTTATTGTATTTTTGTACATTGCCACTTCCGAGTACAGTTCTGAGTTATGTTAATAAAATGGCAGGTCTGTAAAAAGTCCGATTTTAC
>Frequency_1_QualityScore_FFHHGHBGHHIGJHAHHGJIIIJGJIEGIEGGIEEIGIGIJIIIIHEI@FFHIJG@EDEEHIIHGHGDB?BDCCAAEDDC@@ACCDDDCDCCCC_Mismatch_0_Sense_+_Library_PoolC
GCAGGGTCCTAAATAATAGAGTTCCGAAGACTCATTTCAGTCGTGACCCATTTTCAAAATTTGTTGGTTTTCCAAAGTGCCAATATTGATCAAC
>Frequency_1_QualityScore_FFHGDHHII,ACHIGGHIIIIGIGGIIIIEIGGGGGHIIGIIGIIIGIIIIIIIIIIIIFI_Mismatch_2_Sense_+_Library_PoolC
ACCCATTTGATCCAAAAACACTTATCTTGATTTCTTTTGAATAATACTTGCTTTCCGTGCA
>Frequency_1_QualityScore_FFHHHHGJJJJJIIJJJJJJJIIJJJJJJJJJJJJHIJIJJJJIHIJJJIJIIIIJCHIJJJJJIJJGGEHHHHHFFFFFFEEDEEDDDDDDDD_Mismatch_1_Sense_+_Library_PoolC
GTTATCATAATTACTTGCAAGTGCAGCTTGGACTGTGCAGACTAACAGAAGGAATGTATTTGTCTACGACTGTAGATAAGCATTCTCTCGTGTG
>Frequency_1_QualityScore_DFHHHHHJJIIJJJJJJIJFHIIIJJJJJJJIJHJJIJJJJGIJJJHIJIHIJJFHIIJJJJJJJIJJJHHHHDFFFFFDEEEEEEDDDDDDDD_Mismatch_0_Sense_+_Library_PoolC
TATCATAATTACTTGCAAGTGCAGCTTGGACTGTGCAGACTAACAGAAGGAATGTATTTGTCTACGACTGGAGATAAGCATTCTCTCGTGTGCA
>Frequency_1_QualityScore_FFHHHHHJJJJJJJJJJJJJJJIJJJJJJJIIJIJJJJJJJIJIJIIJIIJJJIIDHHJJIIJJIIGHHFHHFFFFFEEDEEDED_Mismatch_1_Sense_+_Library_PoolC
TCTACGACTGGAGATAAGCATTCTCTCGTGTGCATTGGCTAATGCATCAACTGTTAACAATGACATGCAGTACCCATTTGATCCA
>Frequency_1_QualityScore_BAFFFBFEFI<BBDHHH4,A,<A?+<<3*1?:?C910:0**0009?D(77B)5\(_Mismatch_2_Sense_+_Library_PoolC
CAGTTCTGAGTTATGTTAATAAAATGGCAGGTCTGTAAAAAGTCCGATTTTTTTA
>Frequency_1_QualityScore_FFHHHHHIJIJJJJJJJJJJJJIIIIJJIHIJJJJJJJJJIJJJJJJIJIIGIJJJHFFDDDDDDCEDDDDDEDDDDDDDDDDEEDDDDDDDDD_Mismatch_0_Sense_+_Library_PoolC
AAAAGTCCGATTTTATCATTTGTCCTGGACATGCTTAAATCTTTGGGAATGGGGCCGAGGCTATGAAATTTTCCTCTCCTTATTACGTTCTTTG
>Frequency_1_QualityScore_FFHHHHHJJJIIGIIIIGGGGJHHHIHJIIIIIIIIJJJJJJJJI8?<BB?CGEI:7=FHBDEEE7?;7=?C>;7@C>A6>6>>A(;-;A@CCA_Mismatch_0_Sense_+_Library_PoolC
GCCACTTCCGAGTACAGTTCTGAGTTATGTTAATAAAATGGCAGGTCTGTAAAAAGTCCGATTTTATCATTTGTCCTGGACATGCTTAAATCTT
>Frequency_1_QualityScore_FFHHHGHJIIJIJIJIIJJJJJJIJJIJIHGGGIEIJJIE=FGIGGGFHIIFHGIHGIFGBFE<CCCEECDEDCCCD@BDDDDDC@CDCA_Mismatch_0_Sense_+_Library_PoolC
GAGAAGCTTTATTGCTACTCGGATTCAAAGATTTGCAGGGTCCTAAATAATAGAGTTCCGAAGACTCATTTCAGTCGTGACCCATTTTCA
>Frequency_1_QualityScore_FBHH@FDGGGIGFGHIIFGHIJIGGGGGIIGIJHFEGGIIB<FHIJIIJJGHHGGII=CHIIDH7AHHHC>CDFCB;?>ACEED@:?BBB(_Mismatch_1_Sense_+_Library_PoolC
GTTGTACTTTTGTTTTGTTTTTATTGTATTTTTGTACATTGCCACTTCCGAGTACAGTTCTGAGTTATGTTAATAAAATGGCAGGGCTGTA
>Frequency_1_QualityScore_DD?BAHHIHICBGHGEGFGGHGBHFHIGGG??FHHHEGGDFIIIHGIGIIIIIIIIGGGCHGEDHGEHGCH_Mismatch_1_Sense_+_Library_PoolC
TAAGCATTCTCTCGTGTGCATTGGCTAATGCATCAACTGTTAACAATGACATGCAGTACCCATTTGATCCA
>Frequency_1_QualityScore_FFHHHHHJJIJJJJIJJJJJJEHGIJIJJJJJJHIIJJJJJJJJGIJJJJIIJJBFGGCFHIGIF@EGFBCDDFDD@;@CEEECDCCD@BCCCD_Mismatch_0_Sense_+_Library_PoolC
TTGTACATTGCCACTTCCGAGTACAGTTCTGAGTTATGTTAATAAAATGGCAGGTCTGTAAAAAGTCCGATTTTATCATTTGTCCTGGACATGC
>Frequency_1_QualityScore_DDHDHFFGEHGIIEGBBFGIIEGGEEHIIIHGIC@DFDFGIIC?FG>FGE@GGCGGGEGDEGICCHCHF@CDEFDECECDAC>ACDC>@CD@AB_Mismatch_1_Sense_+_Library_PoolC
GGGCTGAGGCTATGAAATTTTCCTCTCCTTATTACGTTCTTTGTTATCATAATTACTTGCAAGTGCAGCTTGGACTGTGCAGACTAACAGAAGG
>Frequency_1_QualityScore_FFHHHHHJJJJJJIIJJIJJJJIJJJHIJJJGIIJGHIIHIIJJJJJJIJJIJJJJIIEHIIJJHHHHHHHFFFDDDEEEEDDDDDDDDDDEDD_Mismatch_0_Sense_+_Library_PoolC
CAAGTGCAGCTTGGACTGTGCAGACTAACAGAAGGAATGTATTTGTCTACGACTGGAGATAAGCATTCTCTCGTGTGCATTGGCTAATGCATCA
>Frequency_1_QualityScore_FFHHHGHIIJJJJJJJJJJJIGIJJIIIJJJJIJIJIIJJJJJJIGGGIJJJJJJIIGGADFFFFEEECCCDDDDDDDDDDDDCDCCACBDDDC_Mismatch_2_Sense_+_Library_PoolC
CGAGGCTATGAAATTTTCCTCTCCTTATTACGTTCTTTGTTAGCATAATTACTTGCGAGTGCAGCTTGGACTGTGCAGACTAACAGAAGGAATG
>Frequency_1_QualityScore_A?DAFHHIGGGDHAF8A<C@GHCHHIGHID<DFEGIGCGGIIGHIIBHGGGC>CEHCEHGGHGB-=?>?CCAC>CACCCDCCCBBBBBCECCA@_Mismatch_2_Sense_+_Library_PoolC
ATAATTACTTGCGAGTGCAGCTTGGACTGTGCAGACTAACAGAAGGAATGTATTTGTCTACGAGTGGAGATAAGCATTCTCTCGTGTGCATTGG
>Frequency_1_QualityScore_FFHHHHHJIJJJJJJJIIJIJJJJJJJJJJJJJJJIIIJIJJJJJIIJJJJJJJJJJIIJJJJJGHHI_Mismatch_1_Sense_+_Library_PoolC
ATGCAGTACCCATTTGATCCAAAAACACTTATCTTGATTTCTTTTGAATAATACTTGCTTTCCGTGTA
>Frequency_1_QualityScore_FFDHHHFHHIJJJIGHIJIIJJJIJGJJJJJJJJJ1CFHAAGIGIGBGH=@FHJIFGC>C_Mismatch_1_Sense_+_Library_PoolC
AGTACAGTTCTGAGTTATGTTAATAAAATGGCAGGTCTGTAAAAAGTCCGATTTTATCAC
>Frequency_1_QualityScore_FFHHHHHJJIIJJIJJIJJ:CF>CEHGGJG?DDEHGHIJDG_Mismatch_0_Sense_+_Library_PoolC
ATGTTAATAAAATGGCAGGTCTGTAAAAAGTCCGATTTTAT
>Frequency_1_QualityScore_DEHHHHHJIIIJFIJHGIHHIHIIIIEHIJIJIJJJBDHHDBFHCHIIGGCGGH@GIIJGGIHHGHHGGADCFDFDAC6;@ADEDDCDCCCDDD_Mismatch_2_Sense_+_Library_PoolC
AGCTTTATTGCTACTCGGATTCAAAGATTTGCAGGGTCCTAAATGATAGAGTTCCGAAGACTCATTTCAGTCATGACCCATTTTCAAAATTTGT
>Frequency_1_QualityScore_D8FFHDAGDBEGEGFHFIDHFFHHIIGGGGEHGGIIIIDHG)68(08DE@F:.8=;FGIIH@EHE_Mismatch_1_Sense_+_Library_PoolC
CTTCCGAGTACAGTTCTGAGTTATGTTAATAAAATGGCAGGGCTGTAAAAAGTCCGATTTTATCA
>Frequency_1_QualityScore_FFHHHHFIIJFGIIJJCGHIIGGIJJEEHJGIGHIIJJJIIJIJIJFIIIJIIIHEGCECH@GHHIHHCAEEHHEEEBDDBCEEDECCDDCCDD_Mismatch_1_Sense_+_Library_PoolC
AGCAGTTGTACTTTTGTTTTGTTTTTATTGTATTTTTGTACATTGCCACTTCCGAGTACAGTTCTGAGTTATGTTAATAAAATTGCAGGTCTGT
>Frequency_1_QualityScore_FFHHHHGIGIJJIHIIJGGIIIJ:EGDDHIIJIJJGIIDGIJJBHBFHIJJGIJJAGHHIJJJJHHCEFBEFEFFEEEEDEEDDDDDDACDDCD_Mismatch_2_Sense_+_Library_PoolC
CTCGGATTCAAAGATTTGCAGGGTCCTAAATGATAGAGTTCCGAAGACTCATTTCAGTCATGACCCATTTTCAAAATTTGTTGGTTTTCCAAAG
>Frequency_1_QualityScore_FDHHHHHJIEHIJIJJJJJIJJJJJHJGHHIIIIJJJGIFIIIJIJJIJJJJJJJJJJIJ=CADCCEHIGB=CE==?BCE>_Mismatch_0_Sense_+_Library_PoolC
GTATTTTTGTACATTGCCACTTCCGAGTACAGTTCTGAGTTATGTTAATAAAATGGCAGGTCTGTAAAAAGTCCGATTTTA
>Frequency_1_QualityScore_FFHHHHHIJIJJJIHGJJJJJIJJIIGHIJFHGIHGHIGJGHIIIJIJJJGHIHHIIJIIJJIHHHHHFDFFEEEEEEDDDCDDDDEDDCCACC_Mismatch_0_Sense_+_Library_PoolC
GCAGCTTGGACTGTGCAGACTAACAGAAGGAATGTATTTGTCTACGACTGGAGATAAGCATTCTCTCGTGTGCATTGGCTAATGCATCAACTGT
>Frequency_1_QualityScore_FFHGHHHJJJJJJJJJJJJJJJJIJIJJIGJJJJJJJJJJJJJIJIJIJJIJJIJJJJGHJJJJJHHHHEHFFFDEFFEEEEEEEDDDDDDDDD_Mismatch_2_Sense_+_Library_PoolC
CATGCTTAGATCTTTGGGAATGGGGCTGAGGCTATGAAATTTTCCTCTCCTTATTACGTTCTTTGTTATCATAATTACTTGCAAGTGCAGCTTG
>Frequency_1_QualityScore_FFH<BFFHGHIIIIEAFHHIIIIIIIIIIIIHIGIIIDEHGFHGIIIHHIIIIIIIIIHIIIIHEFEFE@DFFF@ACCCCDDDCCCCCCC@CCE_Mismatch_0_Sense_+_Library_PoolC
TGCAAGTGCAGCTTGGACTGTGCAGACTAACAGAAGGAATGTATTTGTCTACGACTGGAGATAAGCATTCTCTCGTGTGCATTGGCTAATGCAT
>Frequency_1_QualityScore_FFHHHHFHIJCGGEHIIJJIICHIJFIJJJIJJJ_Mismatch_1_Sense_+_Library_PoolC
AAATGGTAGGTCTGTAAAAAGTCCGATTTTATCA
>Frequency_1_QualityScore_FFHHHHHJIJJJJIJJJJJJJJJGJJJJJJJJJIJJJJJJJJJJJJJJJIJIJJIJJJJJJGIII_Mismatch_2_Sense_+_Library_PoolC
CAGTACCCATTTGATCCAAAAACACTTATCTTGATTTCTTTTGAATAATACTTGCTTTCCGTGCA
>Frequency_1_QualityScore_FFHGHHHJIJJJJJJJIIJJJJJIJIJJJIJJJJJJIJJJJIJJIIIJJIJJJJJJJIIJJJIJJIIJIHGFHHHHFFFFFFFFEEEFEDDDDB_Mismatch_0_Sense_+_Library_PoolC
TCCTCTCCTTATTACGTTCTTTGTTATCATAATTACTTGCAAGTGCAGCTTGGACTGTGCAGACTAACAGAAGGAATGTATTTGTCTACGACTG
>Frequency_1_QualityScore_FDHBHDDGBEF@?FHGEEB@HGH9?CFE@HGHGGGHHFGIHCBDGGGIGGIIHEFBGHGH_Mismatch_1_Sense_+_Library_PoolC
CCCATTTGATCCAAAAACACTTATCTTGATTTCTTTTGAATAATACTTGCTTTCCGTGTA
>Frequency_1_QualityScore_?@FDDBCFAAFGHIF4<<FF<;?9EGDFGGFIFBFFGIBGE9?<?DB??DBC9F@CFFAAE7?ECEAE??BB>BA;;>BBA:35@B>@AAAA>B_Mismatch_0_Sense_+_Library_PoolC
CATCTACAATTTTTCAGCCTAGTGAATGTATGGTCTGGATAAAGCCTAAAAGCCTCTCGAGTGATGGGTACTATAAAGTTGAAATTTCTAGCAT
>Frequency_1_QualityScore_FFHHCFHIGHJIGIIDHHIIJJIJIJII_Mismatch_0_Sense_+_Library_PoolC
CAGGTCTGTAAAAAGTCCGATTTTATCA
>Frequency_1_QualityScore_FFHHHHHJJJJJJJJJJJJJJJJJJJJJJJJJJJJJJJJJIJJJJJIJJJJIJJJJJJIJJJJHHIJIIFHHGHHFFFFFEEEEEDDDEEEDDD_Mismatch_2_Sense_+_Library_PoolC
AATGTATTTGTCTACGACTGGAGATAAGCATTCTCTCGTGTGCATTGGCTAATGCATCAACTGTTAACAATGACATGCAGTACCCATTTGATGC
>Frequency_1_QualityScore_FFHGGHDGHGIGHIIGIIIJJEG@G<GFHIDGHIIJG>FHGBEGGGGIGIIHICC9CHHECEF;@@EEE=A@ABDC>>CAAA@CCCCC@CACDD_Mismatch_1_Sense_+_Library_PoolC
TTCCTCAGTTTTTTATTCATGCGTCAGATGAGCTGGGTAAGAGGAATGATCCAACTGGCACAGTTGGAGGCACCTGATTAAGATGACAATTATT
>Frequency_1_QualityScore_FFHHHHHIJJJJJJJHJJJJJJIJJ?HHIIIJJJJJJJJJGGIJJJJJJJIJJJJJJJJHHHHFFFFDDEEEEEDDDDDDDCEDDDBDBDDACD_Mismatch_0_Sense_+_Library_PoolC
TACTCGGATTCAAAGATTTGCAGGGTCCTAAATAATAGAGTTCCGAAGACTCATTTCAGTCGTGACCCATTTTCAAAATTTGTTGGTTTTCCAA
>Frequency_2_QualityScore_FEHHHHHIIJIIIIIIIJJIJGHIIIIHIIJIJJIHHIIJIJJIIIJJIIIJGHHIEIIIIIIIIHGGGDEEDCDEEDDDDDCDCDDCDDBCCC_Mismatch_2_Sense_+_Library_PoolT
GTTAGCATAATTACTTGCGAGTGCAGCTTGGACTGTGCAGACTAACAGAAGGAATGTATTTGTCTACGAGTGGAGATAAGCATTCTCTCGTGTG
>Frequency_2_QualityScore_EEGECFFGHHIHIIHIIIIIIGIIIICEGIEGIHHIHIICGGIIIGIIIIIIIEGGIGIIIIIGGGGG=ACEEDAEEACCCCCECBCBAACC@C_Mismatch_2_Sense_+_Library_PoolT
CTCCTTATTACGTTCTTTGTTAGCATAATTACTTGCGAGTGCAGCTTGGACTGTGCAGACTAACAGAAGGAATGTATTTGTCTACGAGTGGAGA
>Frequency_2_QualityScore_FFHHHHGIIIIJJIJJIJIIHJFGHIJJJJJJIIIJHIIJJIJIIIIJJIIIIIIJJIIIIIJIIHHHHGFEFDDDEEDDCDDDDDEDDDDCDD_Mismatch_2_Sense_+_Library_PoolT
TGTTAGCATAATTACTTGCGAGTGCAGCTTGGACTGTGCAGACTAACAGAAGGAATGTATTTGTCTACGAGTGGAGATAAGCATTCTCTCGTGT
>Frequency_1_QualityScore_DDFFDFFEIBGGF?CHF+3ABFHIIB@DFFFIEFFDAG3:BD@FFFEIEFDFGE@FIIGFIE)7=CECEAEFDDDDC(;(;;>ABB385:@<85_Mismatch_2_Sense_+_Library_PoolT
TTTGTTTTGTTTTGATTGTATTTTTGTACATTGCCACTGCCGAGTACAGTTCTGAGTTATGTGAATAAAATGGCAGGTCTGTAAAAAGTCCGAT
>Frequency_1_QualityScore_FFHHHHHIJIIJJJIFHHIIIJJJJIIIIJJJJJIJIJJIJJJIHIIIIIJJJJJJIJJJJJJJJIJGEDAGGFEEHF_Mismatch_2_Sense_+_Library_PoolT
TAACAATGACATGCAGTACCCATTTGATCCAAAAACACTCATCTTGATTTCTTTTGAATAATACTTGCTTTCCGTGCA
>Frequency_1_QualityScore_FFHHHHHJIJJJJJJJJJJJJJJHJJIIIJJJJJJJJIJGJGHHJJJJJJJGIJJIIJJJJJJHFHHHHCDFFFEEEEFFEEEDDD;?=B?BDD_Mismatch_2_Sense_+_Library_PoolT
CTCTCCTTATTACGTTCTTTGTTAGCATAATTACTTGCGAGTGCAGCTTGGACTGTGCAGACTAACAGAAGGAATGTATTTGTCTACGAGTGGA
>Frequency_1_QualityScore_DDF??<FG?8F<H@EHHCH<+:1?EG@HIIIECE@*??*?>*):?B*0*0888A(./\--7;=).)7_Mismatch_1_Sense_+_Library_PoolT
CACTTCCGAGTACAGTTCTGAGTTATGTTAATAAAATGGCATGTCTGTAAAAAGGTCGATTTTAGCA
>Frequency_1_QualityScore_FFHHHHHJJJGIHJIJJJJJJJJJJJJJJJIJJ8CFGBFHIJJG<EGHBHIJIHGCGIGIJJFDD;5>@>CCB?5@CDDDD@CDDD?C?>ACCD_Mismatch_0_Sense_+_Library_PoolT
TACAGTTCTGAGTTATGTTAATAAAATGGCAGGTCTGTAAAAAGTCCGATTTTATCAAAAAAAAAGTACAACAGTCTTTGGAACAGCAGTTGTA
>Frequency_1_QualityScore_FFHHHHHIJJJIJJIJIJJJJJJIJGHIJJJJJJJJJJJJJJJJJJJJJJIJIIJJHIJJDGHIHHHHHHHFDFCDDEDDDCDDDDDDDEDDDD_Mismatch_2_Sense_+_Library_PoolT
CTTTGTTAGCATAATTACTTGCGAGTGCAGCTTGGACTGTGCAGACTAACAGAAGGAATGTATTTGTCTACGAGTGGAGATAAGCATTCTCTCG
>Frequency_1_QualityScore_FFHHHHHJJJJJJJJJJJJJJJJJJIJGHJJJJJJJJIJJJIJJJJJJJJJJJJIIIJGGHIHJJHHHHHHHFFDDCDDEDDDDDDDDDDDEDD_Mismatch_2_Sense_+_Library_PoolT
TTCTTTGTTAGCATAATTACTTGCGAGTGCAGCTTGGACTGTGCAGACTAACAGAAGGAATGTATTTGTCTACGAGTGGAGATAAGCATTCTCT
>Frequency_1_QualityScore_FFHHHHHJIIJJJJJJJJJJIJIJGHIJJJJJJJIJJJIJJJJJJJJIJJIHGIJIJJJHIJJJHHGGHABDFAADEDDDDDDDDDDDEDDDDD_Mismatch_2_Sense_+_Library_PoolT
TTTGTTAGCATAATTACTTGCGAGTGCAGCTTGGACTGTGCAGACTAACAGAAGGAATGTATTTGTCTACGAGTGGAGATAAGCATTCTCTCGT
>Frequency_1_QualityScore_FFHHHHHHJJJJJJJIJJJJJJJJIJJJJJIJJHGGIJIIIJJIJHIIIJHIJIIIIIJJJJJJJI6==@A>EHHGB);C;8?CBD@CC;>A@C_Mismatch_0_Sense_+_Library_PoolT
TTTATTGTATTTTTGTACATTGCCACTTCCGAGTACAGTTCTGAGTTATGTTAATAAAATGGCAGGTCTGTAAAAAGTCCGATTTTATCAAGAA
>Frequency_1_QualityScore_FFHHHHHJJJJJJJJJJJJJJJJJJJJJJJIJJJJIJJJJJJJJJJJJJJJJJJJJJJJJIIJJJIIJJHIJHHHHHHHFFFFFFEEDCDDBCC_Mismatch_1_Sense_+_Library_PoolT
AATGCATCAACTGTTAACAATGACATGCAGTACCCATTTGATCCAAAAACACTTATCTTGATTTCTTTTGAATAATACTTGCTTTCCGTGCAAA
>Frequency_1_QualityScore_DDBFFFFFFIFAC3AE:AAFF@HHIFFFF9F*??FDD?*?FDFEB>BFBDFFF<BC4@F@>F7@EEED4CEFFFFFDD6.6;@A_Mismatch_2_Sense_+_Library_PoolT
CTTTTGTTTTGTTGTTATTGTATTTTTGTACATTGCCAGTTCCGAGTACAGTTCTGAGTTATTTTAATAAAATGGCAGGTCTGT
>Frequency_1_QualityScore_BDF>FFDEIFAA)3A;CC9CFE8*?EB?CFD><D9BG>G99BFD8;(.))88.87=CF:4@D;DB(7?7;@=>C;\,881(:@(4>A:@>(:>A_Mismatch_1_Sense_+_Library_PoolT
TAAAATGGCAGGCCTGTAAAAAGTCCGATTTTATCATTTGTCCTGGACATGCTTAAATCTTTGGGAATGGGGCCGAGGCTATGGAAATTTCCTC
>Frequency_1_QualityScore_FFFHHHHJJJJJJJJJJJJIJIJJJJGJGIIGIIIJJIIJFGIJJJJIJJJIJJJJIIJJI;FGIE@GHCHE;AHD>ACCE@CCCCDDDDDB>A_Mismatch_0_Sense_+_Library_PoolT
TGTATTTTTGTACATTGCCACTTCCGAGTACAGTTCTGAGTTATGTTAATAAAATGGCAGGTCTGTAAAAAGTCCGATTTTATCAAAAAAATGA
>Frequency_1_QualityScore_=?DBFFFIIDBBA@HHGCFHIGHAFIEGHCFGEE@GADBCGGDGGBFHBA==FCGEHH:EHHHAEHABDB@?3>>B>;;>>B>;?;55<@ACCA_Mismatch_2_Sense_+_Library_PoolT
CCTTATTACGTTCTTTGTTAGCATAATTACTTGCGAGTGCAGCTTGGACTGTGCAGACTAACAGAAGGAATGTATTTGTCTACGAGTGGAGATA
>Frequency_1_QualityScore_FFHHHHHJJJJJHIJIJJJJJJJJJJJJJJJJJJJJJJJJJIJJJFGIJJJJJIJIIJJHIJIIJHHHFEFFFFFEEDEECDEFEEDDDEDDDD_Mismatch_2_Sense_+_Library_PoolT
TTTCCTCTCCTTATTACGTTCTTTGTTAGCATAATTACTTGCGAGTGCAGCTTGGACTGTGCAGACTAACAGAAGGAATGTATTTGTCTACGAG
>Frequency_1_QualityScore_FFHHHHHJJJJJJJJJJJJJJJJJJJJIJIIJJJJJJJIIJJJJJJIJJJJHIJGIIJIIJJJJJHHHHHGFFEFFFFEEEEDDDEEECCCDDD_Mismatch_2_Sense_+_Library_PoolT
AGAAGCTTTATTGCTACTCGGATTCAAAGATTTGCAGTGTCCTAAATGATAGAGTTCCGAAGACTCATTTCAGTCATGACCCATTTTCAAAATT
>Frequency_1_QualityScore_FFHHHHHJJJJJIJJJJIIGJJJJJJJIJIJIIJIIJIJJIJJJJIJJJJJJJJJJJJJJJIGHHFHHH_Mismatch_0_Sense_+_Library_PoolT
CACAGCGATTCAGCTCGCACAATTGAAAGACATTCTCATTTCTAATATTTTTAATACTGTCATATTGCA
>Frequency_1_QualityScore_FFHHGFHIIJJJJIJIIJJHJIGIIIJJJIJGIIIIFHIIIJJHIJJJIIJJIIIJJJJGIIII\-6:?;AEFF9).;59,;=A(;_Mismatch_1_Sense_+_Library_PoolT
AATTGTATTTTTGTACATTGCCACTTCCGAGTACAGTTCTGAGTTATGTTAATAAAATGGCAGGGCTGTAAAAAGTCCGATTTTAA
>Frequency_1_QualityScore_FFHHHHHJJJJJJJJJJJIIIIIJIJJJJJJJIJJJJJJJJJJJJJJJIIJJJJJJJIIJJJIIHIHHHHHHFFFFFFFDEDD_Mismatch_2_Sense_+_Library_PoolT
AACTGTTAACAATGACATGCAGTACCCATTTGATCCAAAAACACTCATCTTGATTTCTTTTGAATAATACTTGCTTTCCGTGA
>Frequency_1_QualityScore_DDHGHHGIJGJHIIJGIJIEHIIJGIJJJJJIIJFJJJ@DGIIIIFIIJJIIFEIIJJJJJJJHGHHFFFFFF@BDECDCADFDDDD<ABCBDD_Mismatch_2_Sense_+_Library_PoolT
TCCTTATTACGTTCTTTGTTAGCATAATTACTTGCGAGTGCAGCTTGGACTGTGCAGACTAACAGAAGGAATGTATTTGTCTACGAGTGGAGAT
>Frequency_1_QualityScore_DDBDHBFHGIGHHIICGIFEFCBHC@AECEGH:BFGIGJIIGIIJG@BFFGEIGGEHGGIGEHHHFEDFCDDC7@CEEEEC;>ACDDDDDDDDC_Mismatch_2_Sense_+_Library_PoolT
TTACGTTCTTTGTTAGCATAATTACTTGCGAGTGCAGCTTGGACTGTGCAGACTAACAGAAGGAATGTATTTGTCTACAAGTGGAGATAAGCAT
>Frequency_1_QualityScore_FFHHHHHJJJIIJJJJJJJJJJJJJJJJJJJJJJJJJJJIIJJJIIJJGIJJJJJIIJGIJJJJJFHHHGHHFFFFFCEDEEDDD_Mismatch_1_Sense_+_Library_PoolT
AGTTCCGAAGACTCATTTCAGTCATGACCCATTTTCAAAATTTGTTGGTTTTCCAAAGTGCCAATATTGATCAACATATCTCGCA
>Frequency_1_QualityScore_DADDBD?CDBE:FF)<FDDEEEDADD@DD*:BDDD@6?D<C9@C<87@A4.88)=CCDDDCCDD>A@??;A;@A@>???A>;::?:>>>>>:>>_Mismatch_2_Sense_+_Library_PoolT
AAAGATTTGCAGGGGCCTAAATGATAGAGTTCCGAAGACTCATTTCAGTCATGACCCATTTTCAAAATTTGTTGGTTTTCCAAAGTGCCAATAT
>Frequency_1_QualityScore_FFHHHHHIIJJIGGGDH?GCGHHIIJJJJJJJJJJJJIJJJIJIJJJJJJIJJJIHGH_Mismatch_2_Sense_+_Library_PoolT
CCATTTGATCCAAAAACACTCATCTTGATTTCTTTTGAATAATACTTGCTTTCCGTGA
>Frequency_1_QualityScore_FFHHHHHJJJJGIJJJJJIJJJIJIIJJGIJJIJJJJIJJJJIIJJIJGGHJJHHHHHHHHFFFFFFFDCEEDEDECCCEEEDEDD_Mismatch_0_Sense_+_Library_PoolT
GAAGGCCTGCTATTTGACACAGCGATTCAGCTCGCACAATTGAAAGACATTCTCATTTCTAATATTTTTAATACTGTCATATTGCA
>Frequency_1_QualityScore_FFHHHHHJIJGJJJJJJJJJJJJJIJFHIJJJIJJJJJJJIJJJJIJIHIJJJGIJJIJHHHHHHHHFFFFFFDDDDDDDDDDDDDDCDDEDDD_Mismatch_2_Sense_+_Library_PoolT
TCTTTGTTAGCATAATTACTTGCGAGTGCAGCTTGGACTGTGCAGACTAACAGAAGGAATGTATTTGTCTACGAGTGGAGATAAGCATTCTCTC
>Frequency_1_QualityScore_FFHGHHHJJIJJJJJJIJJJIIJJJIIJJJJJJJFGIJJJJJIJJJJJIJJIIJJJJJHHHHHGFBEDEEDEEDFEDDEDDDDBDBDBDDDDDD_Mismatch_2_Sense_+_Library_PoolT
TATTACGTTCTTTGTTAGCATAATTACTTGCGAGTGCAGCTTGGACTGTGCAGACTAACAGAAGGAATGTATTTGTCTACGAGTGGAGATAAGC
>Frequency_1_QualityScore_FFFHBHDIGIHHIIJIIGI@HHGAGG6@@FGBFFCEHHGHAFHH@;CHH@=@GHHHA?BEBAACEECCC@CCCDDDCD@B<ACEEDDDDDDDCC_Mismatch_2_Sense_+_Library_PoolT
ACTTGCGAGTGCAGCTTGGACTGTGCGGACTAACAGAAGGAATGTATTTGTCTACGAGTGGAGATAAGCATTCTCTCGTGTGCATTGGCTAATG
>Frequency_1_QualityScore_FFHHHHHJJJJJJJJIJGHIIJJJJIJJJIIIIJIIJJJJIJJJJIIJJJ\<=@=FHHIJ@7@CA<CFF@?@CC>_Mismatch_1_Sense_+_Library_PoolC
ACATTGCCACTTCCGAGTACATTTCTGAGTTATGTTAATAAAATGGCAGGGCTGTAAAAAGTCCGATTTTATCTA
>Frequency_1_QualityScore_DFHHHHHIIJJJJJJJIJJJJIIJIJJIJJIJIIJJJJJIJJJJJ>FGHHHHIIJJJJJJIJIIGIIIHHHHFFFFFFEDEEEEEDDDDDDDDD_Mismatch_1_Sense_+_Library_PoolC
TCTCTCGTGTGCATTGGCTAATGCATCAACTGTTAACAATGACATACAGTACCCATTTGATCCAAAAACACTCATCTTGATTTCTTTTGAATAA
>Frequency_1_QualityScore_DD:CDD9+<AAAE9EEDC;?B@9BBE>>DE9D*?B<BD=B=8==4A48ACAAEA@=;>=;?7;)77;>3>;;@(55=???A>>AAA>AA>5>>>_Mismatch_1_Sense_+_Library_PoolC
GATAAGCCTTCTCTCGTGTGCATTGGCTAATGCATCAACTGTTAACAATGACATGCAGTACCCATTTGATCCAAAAACACTCATCTTGATTTCT
