# Supplementary material for: Differential Gene Expression Reveals Candidate Genes for Drought Stress Response in Abies alba (Pinaceae)
Source: PLoS One. 2015 Apr 29;10(4):e0124564. doi: 10.1371/journal.pone.0124564 (PMC4414588; doi:10.1371/journal.pone.0124564)
Supplement: S2 File — (GZ) [file pone.0124564.s002.gz › comp14840_c0_seq1.fa]

>comp14840_c0_seq1 len=457 path=[1:0-210 217:211-456]
AAAAGATCGAGGAAATCCTGGGGGAAACGGCCATGTACATTAGAAGAACTTATCCCGAGATACGTATTGCCTGTAGAAGAATTCTTATCATCTGCGGCTTATATCGCCCCCGGGATCGAACCCCTCGCGTCCGGACCTGATTTATCTGCGTCTCCTCAGTTCCTGAGGCTTATCCAACCTCTTCGCCCGCCCTGTCTCTCGAAATCGACCGCGGAGGCGAAGCAGAACGTGAAGAAACACAGGGATTGGCTCAAGAATTCAATTTATTCATGTTCAACCTTCAACTGATCGCAATTTTCCCAATTTTCTTACAGGATTATTAATATTTTGGTTCAGGATCTTTATCCGAATGTAAAAGCAATCAGGTTCTCGATTCTTACATATGAACATTATTATAATTTTTGGATTTATAGGATGAAAATTATTAGGTATTCCAGTTTCTTTCTTACAAATTTGT

>Frequency_3_QualityScore_FFGHHHHJJJJJJJJJJJJHJIIJJIIHIIJJJIIJIIJJJJJJJIIIIIIJJIHGGFFFFFDBDDDDCCDCDDDDACDDD:@CDDDCDDCCC?_Mismatch_0_Sense_+_Library_PoolT
GATTTATCTGCGTCTCCTCAGTTCCTGAGGCTTATCCAACCTCTTCGCCCGCCCTGTCTCTCGAAATCGACCGCGGAGGCGAAGCAGAACGTGA
>Frequency_2_QualityScore_FFHHGHHIJJJJJJJJJIJIJJIIJIJJIIJJIJIJJJIJJJJJIIIIJJJJJJIGJIIIIIIGGGAEECEEEEEDEEEEEDDDDCCCCCCCDE_Mismatch_0_Sense_+_Library_PoolT
CGTGAAGAAACACAGGGATTGGCTCAAGAATTCAATTTATTCATGTTCAACCTTCAACTGATCGCAATTTTCCCAATTTTCTTACAGGATTATT
>Frequency_2_QualityScore_FEHHHHHJJJJJGIIIGIIJJIJJJJIGIJJJJIJJJIJJJIJJGIJIIIGIIIGHHHGGGGGGGEEFEEGEEEDEEECEEDEDDCCCDDCDEE_Mismatch_0_Sense_+_Library_PoolT
GTGAAGAAACACAGGGATTGGCTCAAGAATTCAATTTATTCATGTTCAACCTTCAACTGATCGCAATTTTCCCAATTTTCTTACAGGATTATTA
>Frequency_2_QualityScore_FFFHGHHJJFIIIJJJJJIHIJIJIIJJJJJJIIIIIIIIIIIIIIIJIJIIJJIIJIIIIIGGEHHGGEEGFFFFEEEEEEEEDEEFECEDED_Mismatch_0_Sense_+_Library_PoolT
AACACAGGGATTGGCTCAAGAATTCAATTTATTCATGTTCAACCTTCAACTGATCGCAATTTTCCCAATTTTCTTACAGGATTATTAATATTTT
>Frequency_2_QualityScore_FFHHHHHIJIJJJJIJJHJJIIJIJJJJJJJIJIJJJJJJJJJJJJJIIJJJJJJIIIIJIIJJIIIIIIIIJJGHHHHHDEFFFFFFDEEEEE_Mismatch_0_Sense_+_Library_PoolT
ATGTAAAAGCAATCAGGTTCTCGATTCTTACATATGAACATTATTATAATTTTTGGATTTATAGGATGAAAATTATTAGGTATTCCAGTTTCTT
>Frequency_2_QualityScore_EFHHHGHIJJHJJIJJJJJIIJJIJJJIIHHIJJIJIIJIJJGIJHIIHIIIJIJGIIHIIIIIIIIJJIIIHGGGHGGFEEEEEDEECCCDDD_Mismatch_0_Sense_+_Library_PoolT
ATTTTGGTTCAGGATCTTTATCCGAATGTAAAAGCAATCAGGTTCTCGATTCTTACATATGAACATTATTATAATTTTTGGATTTATAGGATGA
>Frequency_1_QualityScore_FFHHHHHJJJJJJJJIJIIIIJJJJIJJJJJJJHIJJJJJJJJJJHIJJIJHHHHHHHFFFFFFFFFEEEDDDDDDDEEDDDDDDDDDDDDEEE_Mismatch_0_Sense_+_Library_PoolT
CAGGATCTTTATCCGAATGTAAAAGCAATCAGGTTCTCGATTCTTACATATGAACATTATTATAATTTTTGGATTTATAGGATGAAAATTATTA
>Frequency_1_QualityScore_FFHHHHHIJJJJJJJJJGIHIJJJJJJJJJJJJJJJJJJJJJJJHHHHGGFFFFFFFFEEEEEEEDDDDCDDDDDDDDBDD@DDDDEDDDACDD_Mismatch_0_Sense_+_Library_PoolT
GGAGGCGAAGCAGAACGTGAAGAAACACAGGGATTGGCTCAAGAATTCAATTTATTCATGTTCAACCTTCAACTGATCGCAATTTTCCCAATTT
>Frequency_1_QualityScore_FFHDHFHJJJIJJJBHIHJJIIIIIJJJJJJIJJJJJJJJIJGIIIJJIIJIIJIEHJIJJGHJJIFHJHGHHFHHGFEEEDEECEDDCCCCDC_Mismatch_1_Sense_+_Library_PoolT
CAAGAATTCAATTTATTCATGTTCAACCTTCAACTGATCGCAATTTTCCCAATTTTCTTACAGGATTATTAATATTTTGGTTTAGGATCTTTAT
>Frequency_1_QualityScore_FFHHHHHJJJJJJJIJJJJJJJJJIJJJJJJJIJJIJJJJJJJJJJJJJJJJJIIJIJJJJJEIJJJJJHGHFCHFFFFFFEFEEEEEEDDBDD_Mismatch_1_Sense_+_Library_PoolT
AGGGATTGGCTCAAGAATTCAATTTATTCATGTTCAACCTTCAACTGATCGCAATTTTCCCAATTTTCTTACAGGATTATTAATATTTTGGTTT
>Frequency_1_QualityScore_FFHHHHHJJJJJJJIJJIIJJJJJJIIIJJJJJIJJJJJJIJJJIJJJJJJJEIIIJJJJGIJJJIIJJHEHHHGHFFFFFFFEAEDEEA_Mismatch_0_Sense_+_Library_PoolT
TCTTACAGGATTATTAATATTTTGGTTCAGGATCTTTATCCGAATGTAAAAGCAATCAGGTTCTCGATTCTTACATATGAACATTATTAT
>Frequency_1_QualityScore_FFHHHHHJJJJJJIJJIJJJJJJJIGIJJJJJJJIHIIIJJJJJJJJIJJIJJIJJJGJJIJGGGIJJJGE?DFFFFFEEDEEDDDDCC@@CCD_Mismatch_0_Sense_+_Library_PoolT
CCTTCAACTGATCGCAATTTTCCCAATTTTCTTACAGGATTATTAATATTTTGGTTCAGGATCTTTATCCGAATGTAAAAGCAATCAGGTTCTC
>Frequency_1_QualityScore_FFHHHHHJJJJJIJJJJJHIJJJJJJIJJJJJIJJJJJJJJJJJJJJJJJIJJIJJJJJJIJJJJJJJIGIJJHHEH_Mismatch_0_Sense_+_Library_PoolT
AAAGCAATCAGGTTCTCGATTCTTACATATGAACATTATTATAATTTTTGGATTTATAGGATGAAAATTATTAGGTA
>Frequency_1_QualityScore_DDDC4?D>?@E<<::A3CE<++<EEDEEA*1?@>D>BB9?DBADB/90?8BBBBAB:BB.\.6.=43;CA?)7=A)7?;5=AA>3--325:A:5_Mismatch_1_Sense_+_Library_PoolT
TGTTCAACCTTCAACTGATCGCAATTTTCCCAATTTTCTTACAGGATTATTAATATTTTGGTTTAGGATCTTTATCCGAATGTAAAAGCAATCA
>Frequency_1_QualityScore_FFHHHHHJJJJJIIHDIJGIJJIJEHIJIIIIJJGIIIIIJIJIIJFIGIHHHIIIIIIEHIIGGIHIJEIIGII=EHHHEH_Mismatch_0_Sense_+_Library_PoolT
AAAGCAATCAGGTTCTCGATTCTTACATATGAACATTATTATAATTTTTGGATTTATAGGATGAAAATTATTAGGTATTCCA
>Frequency_1_QualityScore_FFHHHGHJJJJJJJIIJJJJJJJJJJJJIJJJIJIJJJJJIJJJJJJJIJJJIJJJJJJJJJIJJJICHDHHHHGHHGFF_Mismatch_0_Sense_+_Library_PoolT
TCTTTATCCGAATGTAAAAGCAATCAGGTTCTCGATTCTTACATATGAACATTATTATAATTTTTGGATTTATAGGATGA
>Frequency_1_QualityScore_FFHHHHHIJJJJJJJJJIHJJJJJJJJJEIIJJJJJJIJJJJJJJJIJJJJJJJJJJJJJJIJJIJJIJHGHHHHFFFFFFFDD_Mismatch_0_Sense_+_Library_PoolT
ATTCATGTTCAACCTTCAACTGATCGCAATTTTCCCAATTTTCTTACAGGATTATTAATATTTTGGTTCAGGATCTTTATCCGA
>Frequency_1_QualityScore_FFHGHGHJJIIJIJIIJGIJGHGEIHHHFFCDDDDDDDEDEDDEDBBDDDDDDDDCEDDDDDDDDDDACCCDCCDDCDDDDD@BDDDDDDCCCD_Mismatch_1_Sense_+_Library_PoolT
CGCCCCCGGGATCGAACCCCTCGCGTCCGGACCTGATTTATCTGCGTCTCCTCAGTTCCTGAGCCTTATCCAACCTCTTCGCCCGCCCTGTCTC
>Frequency_1_QualityScore_FFFHHHHJJJJJJIJJJJJJJJJJIJIIJJJIGIJJJJJJJJJJJJJJJJJJJJIJJJIJHJIJHHFFDFEEDDDDDDDDDBDDDDDDDDDDD@_Mismatch_0_Sense_+_Library_PoolT
TGTACATTAGAAGAACTTATCCCGAGATACGTATTGCCTGTAGAAGAATTCTTATCATCTGCGGCTTATATCGCCCCCGGGATCGAACCCCTCG
>Frequency_1_QualityScore_FFHHHHHJJJJJJJJJJJJJJJJJJJJJJJJJJJJJIJIJJJJJJJJJJJJIJJJIJJJJIJJJJIIJIGGHHEFFFFFFCDEEEDCDDDBDBD_Mismatch_0_Sense_+_Library_PoolT
TCAATTTATTCATGTTCAACCTTCAACTGATCGCAATTTTCCCAATTTTCTTACAGGATTATTAATATTTTGGTTCAGGATCTTTATCCGAATG
>Frequency_1_QualityScore_FFHHHHHJJJHIJJJJJJJHIJJJJJIJJJJJJJJJJIJJJJIJIJJJJJJJEHHHFFFFFEABDCDDDBDDDDDDDDDBDDDDDCCDDBBBDD_Mismatch_0_Sense_+_Library_PoolT
TTTATCTGCGTCTCCTCAGTTCCTGAGGCTTATCCAACCTCTTCGCCCGCCCTGTCTCTCGAAATCGACCGCGGAGGCGAAGCAGAACGTGAAG
>Frequency_1_QualityScore_FFHHHHHJJGHJIIJJJJJJIJJJJJJJJJDHJJJJIIIGIJJJJJJJIJIIGIJIJJJJIIJJJJJIHEHHDFHGFFFFFFFEDCBDDDE_Mismatch_1_Sense_+_Library_PoolT
TTATTCATGTTCAACCTTCAACTGATCGCAATTTTCCCAATTTTCTTACAGGATTATTAATATTTTGGTTTAGGATCTTTATCCGAATGTA
>Frequency_1_QualityScore_DFFDHHHEFHGIHIIIIIIHIIDHIJJJIIJJFHIJJHGHHFFF?DDFCEDED;@ADDDCAD@@5@BCDDC_Mismatch_0_Sense_+_Library_PoolT
GGAGGCGAAGCAGAACGTGAAGAAACACAGGGATTGGCTCAAGAATTCAATTTATTCATGTTCAACCTTCA
>Frequency_1_QualityScore_DFHHHHHJJJJJJJJJJJJJJJJIJJJJJJJJJJJJIJJJJJJJJGIIJJJJHIJIJJJJJJJJJJJJHGHFFFFFFEEEEEDDDCDACDCDDD_Mismatch_0_Sense_+_Library_PoolT
TTCAACTGATCGCAATTTTCCCAATTTTCTTACAGGATTATTAATATTTTGGTTCAGGATCTTTATCCGAATGTAAAAGCAATCAGGTTCTCGA
>Frequency_1_QualityScore_FFHGHHFHIJJJJJIJJJJJGGJJIFIJJJJJJJJJJJJJIGIJJJIJJIIJJIIJIHIGGIIIJJIIJJFFHHHHFFFDFFFEEED>DFEEDD_Mismatch_0_Sense_+_Library_PoolT
TACAGGATTATTAATATTTTGGTTCAGGATCTTTATCCGAATGTAAAAGCAATCAGGTTCTCGATTCTTACATATGAACATTATTATAATTTTT
>Frequency_1_QualityScore_FFHHHHHJJJJJJJJJJIJIJJJJJJJJJJJJJIJJJJJJJIJJJJJJIJJJJJJJJJJJJJGHHHHFFDFDEEEEEDEDCCDDBDDDCFEEED_Mismatch_0_Sense_+_Library_PoolT
AAGAAACACAGGGATTGGCTCAAGAATTCAATTTATTCATGTTCAACCTTCAACTGATCGCAATTTTCCCAATTTTCTTACAGGATTATTAATA
>Frequency_1_QualityScore_FFHHHHHJJJJJJJIIGIJIIGHHHHDFFDEDEEECDDDDDBDDDBCDCC>@CDDDDDEEEDDECDEEDEEDEEDDDDDDCDDDDDDDDD<@CD_Mismatch_0_Sense_+_Library_PoolT
ATCGACCGCGGAGGCGAAGCAGAACGTGAAGAAACACAGGGATTGGCTCAAGAATTCAATTTATTCATGTTCAACCTTCAACTGATCGCAATTT
>Frequency_1_QualityScore_FFHHHHHJJJJJJJJIIJJJJJJJJJJJJJJFIFHIIFHHFFFDDCDDBDDDDBDDDCACDECDDDEDDDBDDDDDCD>CDDDDDDDDDDDDDC_Mismatch_1_Sense_+_Library_PoolT
TTCTTATCATCTGCGGCTTATATCGCCCCCGGGATCGAACCCCTCGCGTCCGGACCTGATTTATCTGCGTCTCCTCAGTTCCTGAGCCTTATCC
>Frequency_1_QualityScore_FFHHGHHGIJIIIJJEGIIJGHIJGIJJJJIJJJGIIJJEIJJIIIIJIJJIJJJIGIIJGHJGHIJJJEEEDFFFCCEEBCEDDDDCAACCDD_Mismatch_0_Sense_+_Library_PoolT
CTTCAACTGATCGCAATTTTCCCAATTTTCTTACAGGATTATTAATATTTTGGTTCAGGATCTTTATCCGAATGTAAAAGCAATCAGGTTCTCG
>Frequency_1_QualityScore_FDHHHHFGIJIBFGIGHEHFADB@9DCFHIDD<BFD@FGDHIEEHCGBGGGGEHADHCHHCEHHEFFFFDDFEECECEEDDDEEEEFDAA@BCD_Mismatch_0_Sense_+_Library_PoolT
GGATTATTAATATTTTGGTTCAGGATCTTTATCCGAATGTAAAAGCAATCAGGTTCTCGATTCTTACATATGAACATTATTATAATTTTTGGAT
>Frequency_1_QualityScore_FFHHHHHJJJJJJJJJJJJJHIJJJJJJJJJIJJJJIJJJIJJJJJJJJJJJJGHHJJJIIIJJHHFHHDFBBDFEDCEEEDE_Mismatch_1_Sense_+_Library_PoolT
TTTCCCAATTTTCTTACAGGATTATTAATATTTTGGTTCAGGATCTTTATCCGAATGTAAAAGCAATCAGGTTCTCGATTCTA
>Frequency_1_QualityScore_FFHHHHHJJJJJJJJIJIIJFIGHGFFFFFFDCDDDDDDDDDDDDDDDDDDDDDDDDDDCDDDDEEEDDDDEEEDDEDEEDDDDDDDDDDDCDD_Mismatch_0_Sense_+_Library_PoolT
CTCGAAATCGACCGCGGAGGCGAAGCAGAACGTGAAGAAACACAGGGATTGGCTCAAGAATTCAATTTATTCATGTTCAACCTTCAACTGATCG
>Frequency_1_QualityScore_FFHHHHHJJJJIJJJJJIJIJIJJGIIJJJJJJJJJJHHFHFFFFEEEEEEDDDDDEEDDCEDEEEDDDCDEDDDDDDDDDDDDDDDDDDDDDE_Mismatch_2_Sense_+_Library_PoolT
GGACCACGGAGGCGAAGCAGAACGTGAAGAAACACAGGGATTGGCTCAAGAATTCAATTTATTCATGTTCAACCTTCAACTGATCGCAATTTTC
>Frequency_1_QualityScore_FFHGHHHJJJJJJJJJJJJJIJJJJIJJJJJJJIJJIJJJJJJJJJJJJJJIJJJJJJJJJJJJIJJJHEHFFFFFEEDDEEEDDDDCDDDEEE_Mismatch_1_Sense_+_Library_PoolT
TAGGATCTTTATCCGAATGTAAAAGCAATCAGGTTCTCGATTCTTACATATGAACATTATTATAATTTTTGGATTTATAGGATGAAAATTATTA
>Frequency_1_QualityScore_FFHHHHHEHHJIJJJJJJJJJJIIJJJJIJJJIJJJJJIIJJJIJJIJGIEGJIIGIJIIJHIJIJIGICGHHEEEFBCCFECCDDDCD@DCCB_Mismatch_0_Sense_+_Library_PoolT
ATTCATGTTCAACCTTCAACTGATCGCAATTTTCCCAATTTTCTTACAGGATTATTAATATTTTGGTTCAGGATCTTTATCCGAATGTAAAAGC
>Frequency_1_QualityScore_DDCFHHHIIIIIIGIIIGIIIIIIIGEGHIGIIIIBFFGIIIIHHIIGGCHB>C8>BBBDD;7;9CDDD?@BDDDD:A?CCAA<BBBDC??>CC_Mismatch_0_Sense_+_Library_PoolT
GTTCCTGAGGCTTATCCAACCTCTTCGCCCGCCCTGTCTCTCGAAATCGACCGCGGAGGCGAAGCAGAACGTGAAGAAACACAGGGATTGGCTC
>Frequency_1_QualityScore_FFHHHGHJJJJJJIIJJJJJJJJJHIJJJJJJJJIHIJJJJIJIJJHHHHHHFFFFFDDDDDDDCDDDDCCDDDDDEDDCDDDDEEDCDEEDDD_Mismatch_0_Sense_+_Library_PoolT
AAAAGATCGAGGAAATCCTGGGGGAAACGGCCATGTACATTAGAAGAACTTATCCCGAGATACGTATTGCCTGTAGAAGAATTCTTATCATCTG
>Frequency_1_QualityScore_FFHHHHHJJJJJIJJJJIJJIIIJJJIJJJJJJJJJJJJJJJJJJJJJJJJJJJJJJJJIJJIIIJJJJHHIHHHHHHFFFFFDF_Mismatch_0_Sense_+_Library_PoolT
CGAATGTAAAAGCAATCAGGTTCTCGATTCTTACATATGAACATTATTATAATTTTTGGATTTATAGGATGAAAATTATTAGGTA
>Frequency_1_QualityScore_FFHHHHHIJJJIJJJIIJJIJJJJJJIJJJJJJJJJJJJIJJJJJJJJJJJJJJHIJJJJJJJHHHHGHDDFFFDCDDDDEDDDDDDDDEDDDD_Mismatch_0_Sense_+_Library_PoolT
GAAGCAGAACGTGAAGAAACACAGGGATTGGCTCAAGAATTCAATTTATTCATGTTCAACCTTCAACTGATCGCAATTTTCCCAATTTTCTTAC
>Frequency_1_QualityScore_FFHHHHHJJJGIJJJJHGHGJJIJIJJJJIJIIIJJJJJIJIJJJIJJIJGIJIIIIJJIJGIJJJJIJDHIIHI_Mismatch_0_Sense_+_Library_PoolT
AGCAATCAGGTTCTCGATTCTTACATATGAACATTATTATAATTTTTGGATTTATAGGATGAAAATTATTAGGTA
>Frequency_1_QualityScore_FFHHHHHIGIJJJIJJIGGHJJJEIJIJJJJJIIJJJJJJJJJJJIJJIJIJIJJJJJIIIIIJFGEGIIEHFHHHHHFFFFFFDDEEDACDDE_Mismatch_0_Sense_+_Library_PoolT
TTTATCCGAATGTAAAAGCAATCAGGTTCTCGATTCTTACATATGAACATTATTATAATTTTTGGATTTATAGGATGAAAATTATTAGGTATTC
>Frequency_1_QualityScore_FFHHDHHJIJJJJJJJJIIJJJJJJJJJJJIJJJJJJJJIJIJJJJIJJJJJJJIJIJJJJIJGCGHHHFHGHFFFFFEEECCECDDDDDCDDD_Mismatch_1_Sense_+_Library_PoolT
TGATCGCAATTTTCCCAATTTTCTTACAGGATTATTAATATTTTGGTTTAGGATCTTTATCCGAATGTAAAAGCAATCAGGTTCTCGATTCTTA
>Frequency_1_QualityScore_FFHHHHHJJJJJJJJJJJGIJJJIJJIIGIJJJJJJJGHJJJIJJJIJJJGIJJIJIJJCHHIIIJHFHEEFFEFFEDDEEEDD?BDDFDEDDD_Mismatch_1_Sense_+_Library_PoolT
ATTCATGTTCAACCTTCAACTGATCGCAATTTTCCCAATTTTCTTACAGGATTATTAATATTTTGGTTTAGGATCTTTATCCGAATGTAAAAGC
>Frequency_1_QualityScore_FFHHHHGJJJJJJJJJHIJHIIIIJIJJJJJJJIJJJJJIJJJJJJJJJJJJIIIIJIGIJIJJFHHHHHEFFEFFCEEEDEEDDDDEEEDDDD_Mismatch_0_Sense_+_Library_PoolT
TTCCCAATTTTCTTACAGGATTATTAATATTTTGGTTCAGGATCTTTATCCGAATGTAAAAGCAATCAGGTTCTCGATTCTTACATATGAACAT
>Frequency_1_QualityScore_FFHHHHHJHJJIIJJJJIJJJJJJIJJJJJJJJJJJJJJJJJJJJJJJJIJJJJJJIJJHIIJJJIJJJIHHHHHHHFFFFFFFDEEEFEEEFE_Mismatch_1_Sense_+_Library_PoolT
ATTACAGGATTATTAATATTTTGGTTCAGGATCTTTATCCGAATGTAAAAGCAATCAGGTTCTCGATTCTTACATATGAACATTATTATAATTT
>Frequency_1_QualityScore_FFHHHHHJJJJJJJJIJJJJIJJJGJJJJJJJJJJJJJJJJJJJJJIJJJJJJIIJJJJJIJJJJIIIIEEHEFFFFFEEEEEDDDDDCDDDDD_Mismatch_1_Sense_+_Library_PoolT
CTTCAACTGATCGCAATTTTCCCAATTTTCTTACAGGATTATTAATATTTTGGTTTAGGATCTTTATCCGAATGTAAAAGCAATCAGGTTCTCG
>Frequency_1_QualityScore_FFHHGHHJJJJJJ:IJIIJIJIIJJJIJJJJJFIIIHH1BFGIFHIIIIGHJJII@FHIJJJJJJJIIIFEHFHHHFFFFFFDDDE@CEACDDD_Mismatch_0_Sense_+_Library_PoolT
CAGGATTATTAATATTTTGGTTCAGGATCTTTATCCGAATGTAAAAGCAATCAGGTTCTCGATTCTTACATATGAACATTATTATAATTTTTGG
>Frequency_1_QualityScore_FFHHHHGJJJGIIHGDHEIDGGHGHGEGIIJJJIJJGGEGIIJIHGHIJJJJGIIIJIIIIJFGHGIIIEEEHHHGHF_Mismatch_0_Sense_+_Library_PoolT
AAAAGCAATCAGGTTCTCGATTCTTACATATGAACATTATTATAATTTTTGGATTTATAGGATGAAAATTATTAGGTA
>Frequency_1_QualityScore_FFHHHHHJJJJJJJJJJJJJJJIJIIJJJJIJJJJJJIGIJJJJJJJJJJJJJJJJJJIJJGJJJJJJJHFFECEEFFFFECEEEEEEEEEEED_Mismatch_0_Sense_+_Library_PoolT
TTTTCCCAATTTTCTTACAGGATTATTAATATTTTGGTTCAGGATCTTTATCCGAATGTAAAAGCAATCAGGTTCTCGATTCTTACATATGAAC
>Frequency_1_QualityScore_FFHHHHHIJJJJJIJJJJJJJJJJJJJIJJJJJJGIJJGIJJJGIIIJIJIIJJIJIIJIJJJIIHHFFAEEEFEDDDDDDDDBBBDB@CBBDD_Mismatch_0_Sense_+_Library_PoolT
CCATGTACATTAGAAGAACTTATCCCGAGATACGTATTGCCTGTAGAAGAATTCTTATCATCTGCGGCTTATATCGCCCCCGGGATCGAACCCC
>Frequency_1_QualityScore_FFHHHHHJJJJJJJJJJJJJJJJJJJIJIJJJJJIJJJJJIJJJJJJJIJJJJJJJJJJJJJJJJJJJIHIJHHHHHFF_Mismatch_2_Sense_+_Library_PoolT
ATAGGATCTTTATCCGAATGTAAAAGCAATCAGGTTCTCGATTCTTACATATGAACATTATTATAATTTTTGGATTTAT
>Frequency_1_QualityScore_FFHHGHHJJJJJJJJJJJJJJIJGIJJJJJJJJJJJJJJJJIIJJHIJJJIJJJIJJJJJJIJJIGGIHAHHHGHFFFFDDEEFDDDDDDDDDD_Mismatch_0_Sense_+_Library_PoolT
TGTTCAACCTTCAACTGATCGCAATTTTCCCAATTTTCTTACAGGATTATTAATATTTTGGTTCAGGATCTTTATCCGAATGTAAAAGCAATCA
>Frequency_1_QualityScore_FFHHHHHJJJJJJJJJJJJJIIIJEIIJIHFFDEEDEDDDDDDDDDDDDDDDDDBDDDDDDDDDDDDDDDDEEEDDEDEEEDEEEEEDDDDDCD_Mismatch_0_Sense_+_Library_PoolT
CCTGTCTCTCGAAATCGACCGCGGAGGCGAAGCAGAACGTGAAGAAACACAGGGATTGGCTCAAGAATTCAATTTATTCATGTTCAACCTTCAA
>Frequency_1_QualityScore_FFHHHHHJJJJJJJJJJJJIJJJJJJJJIIJJJJJJJJJJJJJJJJJJJJJGIJJJJJJJJJJJIIJHHHHHHHFFFDEEECDCDDDDDDDDD@_Mismatch_0_Sense_+_Library_PoolT
TCAACCTTCAACTGATCGCAATTTTCCCAATTTTCTTACAGGATTATTAATATTTTGGTTCAGGATCTTTATCCGAATGTAAAAGCAATCAGGT
>Frequency_1_QualityScore_FFHHHHHJJJIJFHIGHIIJIIIIIIIJJJJJJIJJJHHHHFFFF@DEEEDDEDBDDDDDDDDDDDDDDDDDDDDDDDDDCDDDDDB@CBDDDD_Mismatch_0_Sense_+_Library_PoolT
ATCGAACCCCTCGCGTCCGGACCTGATTTATCTGCGTCTCCTCAGTTCCTGAGGCTTATCCAACCTCTTCGCCCGCCCTGTCTCTCGAAATCGA
>Frequency_1_QualityScore_FFHHHHHJJIIHJIJJJJJJJJJJHJJJJJJJJJJJIJJJJJIJJJJJJIJJJIJJJIIJJJIIJHHHFHFFFDDEEEEDDDDDDDDEDDCDDD_Mismatch_0_Sense_+_Library_PoolT
AGCAGAACGTGAAGAAACACAGGGATTGGCTCAAGAATTCAATTTATTCATGTTCAACCTTCAACTGATCGCAATTTTCCCAATTTTCTTACAG
>Frequency_1_QualityScore_FFHGHHFGEHIIIJIJGGJIIIGFIJIIIDGGHGFGGHIGIEHFGEHIIGGIJJIGHGIJEHGHHGHHHH=AEHFFFFFFEEEEEFEEEEDC_Mismatch_0_Sense_+_Library_PoolT
TCCCAATTTTCTTACAGGATTATTAATATTTTGGTTCAGGATCTTTATCCGAATGTAAAAGCAATCAGGTTCTCGATTCTTACATATGAACA
>Frequency_1_QualityScore_FFHHHHHJJJJJHIJIJJJJJJJJJJJJJIJJJJJJJJJJJJIJJJJJJJJJJJJJJJJJJJJJJHHHHHFFFFFFFEEEDEEDDDDDFEDEEF_Mismatch_0_Sense_+_Library_PoolT
AGAAACACAGGGATTGGCTCAAGAATTCAATTTATTCATGTTCAACCTTCAACTGATCGCAATTTTCCCAATTTTCTTACAGGATTATTAATAT
>Frequency_1_QualityScore_FFHHHHHJJJJJJJJJJJJJJJJJJJJJJJIJJJJJJJIJJJJIJJJJJJIJIJJJJJJJIJJJIJJJHHFHHHFFFFDEEEFFCDDDDDDDDD_Mismatch_0_Sense_+_Library_PoolT
TTCAACCTTCAACTGATCGCAATTTTCCCAATTTTCTTACAGGATTATTAATATTTTGGTTCAGGATCTTTATCCGAATGTAAAAGCAATCAGG
>Frequency_1_QualityScore_FFHHHHHJJJJIIIJJIIJIJJIIIGHHIIIIHHHFFDDDBBDDDBDDDDDDDE@@@CDDDDDDCCCCCC@CCCDDDDDD<CC:ACCCCDCDDD_Mismatch_0_Sense_+_Library_PoolT
ATCTGCGGCTTATATCGCCCCCGGGATCGAACCCCTCGCGTCCGGACCTGATTTATCTGCGTCTCCTCAGTTCCTGAGGCTTATCCAACCTCTT
>Frequency_1_QualityScore_FFHHGCFHIIIJJJJJJJIJJJJJJJJJJJJJJJJJIJJJJJJIJJJJJJJGHJJJJJJJJJJJJHHHHHHFFFFFFFFDDDEDDDDDDDDDDD_Mismatch_0_Sense_+_Library_PoolT
CAAGAATTCAATTTATTCATGTTCAACCTTCAACTGATCGCAATTTTCCCAATTTTCTTACAGGATTATTAATATTTTGGTTCAGGATCTTTAT
>Frequency_1_QualityScore_AAAHDFHIGG;G<FEHGDGGD>DGG@BHH*?BBDE@EG@<DGGGIEHGGGC==.@@CCGH@AEF>/;6>;3(6;;:@C>C;@AAC?9@CDC@@A_Mismatch_0_Sense_+_Library_PoolT
TGAAGAAACACAGGGATTGGCTCAAGAATTCAATTTATTCATGTTCAACCTTCAACTGATCGCAATTTTCCCAATTTTCTTACAGGATTATTAA
>Frequency_1_QualityScore_)0<)C??@EC?:4<DD<D6)0?D607\;@D_Mismatch_0_Sense_+_Library_PoolT
CCCGCCCTGTCTCTCGAAATCGACCGCGGA
>Frequency_1_QualityScore_FFGHGHFIIGIJJJIEEGAHGAHGGIICIGIGGGBFAFIIEIGGGCGIEFGGGGGIIEGEHJJICHGECCFHHGFFF@DCECFFFDADCDCC?A_Mismatch_0_Sense_+_Library_PoolT
ACAGGGATTGGCTCAAGAATTCAATTTATTCATGTTCAACCTTCAACTGATCGCAATTTTCCCAATTTTCTTACAGGATTATTAATATTTTGGT
>Frequency_1_QualityScore_DDHABF<EGEFHBD<EG>DGII+A?CCFHH7C7BFH<*::BGGGGFBFF/?BDA6.8==)@CD)8CG@:)773??=EEACDCDEEC9A@3>CCD_Mismatch_1_Sense_+_Library_PoolT
TATTAATATTTTGGTTTAGGATCTTTATCCGAATGTAAAAGCAATCAGGTTCTCGATTCTTACATATGAACATTATTATAATTTTTGGATTTAT
>Frequency_1_QualityScore_FFGHHGHJIJJJJHIJIIIJJHIHIIIIIJJIIIJGIJIJJHJIJJIJJJJJJJJJJJIJJJJIGIGGC@EEHEEF_Mismatch_0_Sense_+_Library_PoolT
TTCAGGATCTTTATCCGAATGTAAAAGCAATCAGGTTCTCGATTCTTACATATGAACATTATTATAATTTTTGGAT
>Frequency_1_QualityScore_EFGHHHHJGCIIIGIGIIIJGGBIIGIGGBGHHIJCHHHIJJIFHEGGGIGIJGGFHFFFCDDDCDDCDA;><@BDDDDBBDDD<@@?<><BBA_Mismatch_0_Sense_+_Library_PoolT
CCGGACCTGATTTATCTGCGTCTCCTCAGTTCCTGAGGCTTATCCAACCTCTTCGCCCGCCCTGTCTCTCGAAATCGACCGCGGAGGCGAAGCA
>Frequency_1_QualityScore_BBFBDBDBFBDFGIB?EHAHIEHBB@D@DHCEED>GEGGHEBHGFH4BFEGCFHGGEGDC@GIIGC_Mismatch_1_Sense_+_Library_PoolT
ATCCGAATGTAAAAGCAATCAGGTTCTCGATTCTTACATATGAACATTATTATAATTTTTGGATTA
>Frequency_1_QualityScore_FFHHHHHJJJJJJJIJIJJIIIIIJJIJJJJJJJHFDDDDD?BDDDDDDDDBDBDDDDDDDDDDDDBDDC@DDDCCDCDCDDCEEEDDEDEEED_Mismatch_0_Sense_+_Library_PoolT
CTCTTCGCCCGCCCTGTCTCTCGAAATCGACCGCGGAGGCGAAGCAGAACGTGAAGAAACACAGGGATTGGCTCAAGAATTCAATTTATTCATG
>Frequency_1_QualityScore_FFFHHHHJJJGJGGGJCHIICIGGGHFHIJJIJJJJJGHIJJIJJIIHGIIIJJIDGHIJJJGAHHHFFEFFFDDCDDDDCDCDDCCCDCDC@C_Mismatch_0_Sense_+_Library_PoolT
CGAAGCAGAACGTGAAGAAACACAGGGATTGGCTCAAGAATTCAATTTATTCATGTTCAACCTTCAACTGATCGCAATTTTCCCAATTTTCTTA
>Frequency_1_QualityScore_FFFHHHHJJJJJIJJFHJIJIJJJJJJHIHIHIJJJJJJIJIIJIJJJFIIJIIJJJIJIGIJIIJDHIEHHHHHHHFFFFFFFEEEEEEECEF_Mismatch_1_Sense_+_Library_PoolT
CAATTTTCTTACAGGATTATTAATATTGTGGTTCAGGATCTTTATCCGAATGTAAAAGCAATCAGGTTCTCGATTCTTACATATGAACATTATT
>Frequency_1_QualityScore_ADFFADFDGEEEB::CAAFHE>HAFEB@F*:E??F@FFII<BD@9)?BFADDDE<BFEFAAFE@FEEIIIE@EFFFFEDDEEBDA>=@ABB>AB_Mismatch_0_Sense_+_Library_PoolT
TTGGCTCAAGAATTCAATTTATTCATGTTCAACCTTCAACTGATCGCAATTTTCCCAATTTTCTTACAGGATTATTAATATTTTGGTTCAGGAT
>Frequency_1_QualityScore_DDFFHHFGGGIIHCHHIIIIGIIJ9EG:EGIGIFGHIJIIIIGIJIIGIIJJGIIIEEGHIIEGB<;=@=EEECEHHFFBBFFECEEDEC>CDC_Mismatch_2_Sense_+_Library_PoolT
CTTTATCCGAATGTAAAAGCAATCAGGTTCTCGATTCTTACATATGAACATTATTATAATTTTTGGATTTATAGGATGAAAATTATTAGGTAAA
>Frequency_1_QualityScore_DDFDDHFGCHIJJIGIJIIAEFGIIDIIJGIIIBBBFBGBC>FEFCFGIHGGGGGGIHEIJJJJEGGAGEEBFBDDF_Mismatch_1_Sense_+_Library_PoolT
CAGGATCTTTATCCGAATGTAAAAGCAATCAGGTTCTCGATTCTTACATATGAACATTATTATAATTTTTGGATCTA
>Frequency_1_QualityScore_FFHHHHHJJJJIJJHJJJJJJJJJJJJJJJJJJJJIJJJJIJJJIJJJJGHIIJIGIJIJJJJJIJJIJEEHFFFFHGF_Mismatch_1_Sense_+_Library_PoolT
TATTAATATTTTGGTTTAGGATCTTTATCCGAATGTAAAAGCAATCAGGTTCTCGATTCTTACATATGAACATTATTAT
>Frequency_1_QualityScore_DDHHHGDIHIICHI<CBEHIEHGHH?CFHIGDHBCFGGGIDFHGGFFFDFFG=FH8B4==CGF@@DCGGCEEEA=AEHFFFA;>C>_Mismatch_2_Sense_+_Library_PoolT
TATTTTGGTTTAGGATCTTTATCCGAATGTAAAAGCAATCAGGTTCTCGATTCTTACATATGAACATTATTATAATTTTTGGATTA
>Frequency_1_QualityScore_FFHGHHHJJJJJJJJJJJJIJJIIJIIJJJJJJJJJJIJJJJJIJJJJJJJJIJJJJJJJIGGIIGGIDCHFHHHHHHFFFFDEECEDDCDCDD_Mismatch_1_Sense_+_Library_PoolT
TCAAGAATTCAATTTATTCATGTTCAACCTTCAACTGATCGCAATTTTCCCAATTTTCTTACAGGATTATTAATATTTTGGTTTAGGATCTTTA
>Frequency_1_QualityScore_FFHHHHGJJJGIJJJIJFHJIJJIIJJJJJJJJJJJIJHIJJJIIJJJIGJJBFHIJJHIIJJJJJJJJHHJHHHHHHFFFFFCFFEEEDDCDC_Mismatch_1_Sense_+_Library_PoolT
AATTATTAATATTTTGGTTCAGGATCTTTATCCGAATGTAAAAGCAATCAGGTTCTCGATTCTTACATATGAACATTATTATAATTTTTGGATT
>Frequency_1_QualityScore_FFHGDDHIJGIJEBEHEHHJJIGGIJHEIIIJGGGHDG@HGIIHGCGGGHIHJJIJJIGGGGCGGIGIDGEHHHHHEDDCFFEEEECEECDDCE_Mismatch_1_Sense_+_Library_PoolT
TTTAGGATCTTTATCCGAATGTAAAAGCAATCAGGTTCTCGATTCTTACATATGAACATTATTATAATTTTTGGATTTATAGGATGAAAATTAT
>Frequency_1_QualityScore_FFHHHHHJJJJJJJJIJJJJJJIJJJJJJJJJJJJJJJJJJJJIJJJJJJIJJJJJJJJJJJIGIJJJJHHGHHHHFFFFFFEEFEEEDFEEDD_Mismatch_1_Sense_+_Library_PoolT
TACAGGATTATTAATATTTTGGTTTAGGATCTTTATCCGAATGTAAAAGCAATCAGGTTCTCGATTCTTACATATGAACATTATTATAATTTTT
>Frequency_1_QualityScore_FFHHHHHJJJJJJJIJJJJJJJIJJJJJJJJIJJJJJIGGIEHJJIJJIJJJJIIGHIIGHJJJIIJJIHHHHHHGHFFDFFEEEE_Mismatch_1_Sense_+_Library_PoolT
ATTTTCCCAATTTTCTTACAGGATTATTAATATTTTGGTTCAGGATCTTTATCCGAATGTAAAAGCAATCAGGTTCTCGATTCCTA
>Frequency_1_QualityScore_DDHHHHHJJJJJJJJJIJJJJJIJJJJGEIIJJJIJJJJIIIIJIJIJIIGIGIJGGJIJIJIJIIHGHHEEFFFFFFFFECEDEFEE_Mismatch_1_Sense_+_Library_PoolT
TTACAGGATTATTAATATTTTGGTTTAGGATCTTTATCCGAATGTAAAAGCAATCAGGTTCTCGATTCTTACATATGAACATTATTAT
>Frequency_1_QualityScore_FFHHHHHJJJJJIJJJJJJJJJJJJJJJJJJJJJJJJJJJJJIJHHDDDDDDDDDDDDDDDDDDDDDDDCDDDDDDDDDDDDDDDDDDDDDDDD_Mismatch_0_Sense_+_Library_PoolT
GCTTATCCAACCTCTTCGCCCGCCCTGTCTCTCGAAATCGACCGCGGAGGCGAAGCAGAACGTGAAGAAACACAGGGATTGGCTCAAGAATTCA
>Frequency_1_QualityScore_FFHHHHHJJJJJJJJJJJJJJJJFIJJJJJJJIJJJJJJJJJJJJJIIJJJHIJJJJIIIJJIJJIJJJIIHHHHHHFFFFFFFEEEEEEDEEF_Mismatch_1_Sense_+_Library_PoolT
AATTTTCTTACAGGATTATTAATATTTTGGTTTAGGATCTTTATCCGAATGTAAAAGCAATCAGGTTCTCGATTCTTACATATGAACATTATTA
>Frequency_1_QualityScore_FFHHHHHJJJJJJJJJJJJJJJJJJJJJJJJJJJJJJJJJJJJJJJHIJJJJJJJJJJJJJJJJJJJHHHHHHFFFFFFEECECDDDDDDDDEE_Mismatch_1_Sense_+_Library_PoolT
TGATCGCAATTTTCCCAATTTTCTTACAGGATTATTAATATTTTGGTTCAGGATCTTTATCCGAATGTAAAAGCAATCAGGTTCTCGATTCATA
>Frequency_1_QualityScore_FFHFHFHJJJJIJJJJJIJIJGHIJIIJJJIJJJIIJIGHIJJJGJFDHHGGHHHFCD?D;BDBB5;@>?CCCC@<B?BCACDCCBDBBB?9??_Mismatch_0_Sense_+_Library_PoolT
CTCAGTTCCTGAGGCTTATCCAACCTCTTCGCCCGCCCTGTCTCTCGAAATCGACCGCGGAGGCGAAGCAGAACGTGAAGAAACACAGGGATTG
>Frequency_1_QualityScore_FFHHHHHJJJJJIJJJJIJJIJJJJJJJJJJJJJIJJJJJJJJJJJJJIJJJIJJJJJIIJJJJIGIJHAEEEEEEFFFFEEE@CEEFEEDDDE_Mismatch_0_Sense_+_Library_PoolT
CGAATGTAAAAGCAATCAGGTTCTCGATTCTTACATATGAACATTATTATAATTTTTGGATTTATAGGATGAAAATTATTAGGTATTCCAGTTT
>Frequency_1_QualityScore_DDHDHFHB<F@@?FH7ACFHHEAAFFEB9D?<3?FGHGCH*?F>>@BDFG>=CFE>CHG>GGGGHGIIIGHHF:;77?A;A>@C(5-5>@CCD>_Mismatch_1_Sense_+_Library_PoolT
TTAGGATCTTTATCCGAATGTAAAAGCAATCAGGTTCTCGATTCTTACATATGAACATTATTATAATTTTTGGATTTATAGGATGAAAATTATT
>Frequency_2_QualityScore_FFGGHHHJJJJJJJJJJJJJJJJJIJJJJJJJJJHIJJJJJIHJJJJIIIJIIIIJJIIJIJJIJJGGIEHIIIIIIGHGGGGGFEEEEEEEDD_Mismatch_0_Sense_+_Library_PoolT
AGGTTCTCGATTCTTACATATGAACATTATTATAATTTTTGGATTTATAGGATGAAAATTATTAGGTATTCCAGTTTCTTTCTTACAAATTTGT
>Frequency_1_QualityScore_FDHFFHHIJJJFHHIIIJIJJJJJJJIIIGIJJJJJHIJJJJHHHHHFFFFFFDEDEEDDDDDDDDDDDDBDDDDDDDDDDDDDDBBBDDDBBD_Mismatch_1_Sense_+_Library_PoolT
CTCGCGTCCGGACCTGATTTATCTGCGTCTCCTCAGTTCCTGAGCCTTATCCAACCTCTTCGCCCGCCCTGTCTCTCGAAATCGACCGGACCAC
>Frequency_1_QualityScore_FFHHHHHJJJJJJJIIIJJJJJIJJJJJJJJJJJJJJJIJJJJJIJIHIGHHHHGF@DFDDDDDDDDDD>BBDDBDDDB<@BBCDDDDBABADD_Mismatch_1_Sense_+_Library_PoolT
CTGCGTCTCCTCAGTTCCTGAGCCTTATCCAACCTCTTCGCCCGCCCTGTCTCTCGAAATCGACCGGACCACGGAGGCGAAGCAGAACGTGAAG
>Frequency_1_QualityScore_FFHHHHGJJJJIJDHGIIIJIJJJJJJJIJIIIIFIIJJJIJJJJJJIDHIJJIJGHIIJJIIJJJJJJIIJIIHHG_Mismatch_0_Sense_+_Library_PoolT
ATTAATATTTTGGTTCAGGATCTTTATCCGAATGTAAAAGCAATCAGGTTCTCATTCTTACATATGAACATTATTAG
>Frequency_1_QualityScore_FDHHHHHJJIJJJJJJJJJJJIJIJJIIJJJJJJJJHIJJJJICHCHIHHHFDDDDDDDDBDBDDDBDD>CCDDDDADDDDDDDDDDDBDDBCD_Mismatch_1_Sense_+_Library_PoolT
GTTCCTGAGCCTTATCCAACCTCTTCGCCCGCCCTGTCTCTCGAAATCGACCGGACCACGGAGGCGAAGCAGAACGTGAAGAAACACAGGGATT
>Frequency_1_QualityScore_FFHGHHHJJJJJJJJJJJEIJJJJJJJJIJJJIJJJJIJJJJJJJJIIJJHIIIJJJJJJJJJJIJJIHFGHHHFFFFFFEEDCDDDDEDEDDB_Mismatch_0_Sense_+_Library_PoolC
ATTCATGTTCAACCTTCAACTGATCGCAATTTTCCCAATTTTCTTACAGGATTATTAATATTTTGGTTCAGGATCTTTATCCGAATGTAAAAGC
>Frequency_1_QualityScore_FFHHHHHJJJJJJJJJJJJJJJJJJJJJJEIHIJJJJJJJJJJJJJJJHIJJJJJJJJJIJJJJJJHHHEFFFDEEEEDDDDDEDDDDDDDDDD_Mismatch_1_Sense_+_Library_PoolC
GAACGTGAAGAAACACAGGGATTGGCTCAGGAATTCAATTTATTCATGTTCAACCTTCAACTGATCGCAATTTTCCCAATTTTCTTACAGGATT
>Frequency_1_QualityScore_FFHGHHHIJJJJJJIIJJJJJJIIJIJIIJJJJJJJJJJJIJIIIJIJJJIHIIEHGG=CGGIJEHHFEEHHFFFFFFFEEEEEEEEFEEFEED_Mismatch_0_Sense_+_Library_PoolC
TTACAGGATTATTAATATTTTGGTTCAGGATCTTTATCCGAATGTAAAAGCAATCAGGTTCTCGATTCTTACATATGAACATTATTATAATTTT
