# Supplementary material for: Differential Gene Expression Reveals Candidate Genes for Drought Stress Response in Abies alba (Pinaceae)
Source: PLoS One. 2015 Apr 29;10(4):e0124564. doi: 10.1371/journal.pone.0124564 (PMC4414588; doi:10.1371/journal.pone.0124564)
Supplement: S2 File — (GZ) [file pone.0124564.s002.gz › comp35261_c0_seq1.fa]

>comp35261_c0_seq1 len=383 path=[1:0-340 342:341-382]
CCTTTGTGGAATCTGAACTTAACGCCCACCTGCTGAATCTGGAATCAAGCTCGGGGCCCTCTTCGGTTGCCTCGCGACCCAGCACTCAAGTCCAGTAGCCTCACGCGGATAACGATGATCCTTCTGAAGAAGGAGGAGCTTAGCCCTCCATCCGGTCTTCCTCTTTTTTGGGTTATGAATGTTCTACAATTTTTTGCCAATTTTGGGAATTTTCTATAGAATTTACAGTACTGTTTGCTTTAGCCCCATTAGAAGCAATATTGGTCATTTTCACCAGGCAGATTATACTGCATTTTTTGGTTACTCTTGTAAATCAAAGGCATTTATAGCCTATACAGATTTTCTATGTAGTGCTCCGCATCTGCCGAATCCCCTTTTTTGAA

>Frequency_2_QualityScore_FFHGHHGIJJJJIJJIJIIIIIIIHIIIJJJJJIIIIJIJIJIJIIJJJJJIIIJIIJIJJIJJJIIGGEECEECEEEEEEEEEDDDCDDDDDC_Mismatch_0_Sense_+_Library_PoolT
CTGTTTGCTTTAGCCCCATTAGAAGCAATATTGGTCATTTTCACCAGGCAGATTATACTGCATTTTTTGGTTACTCTTGTAAATCAAAGGCATT
>Frequency_2_QualityScore_FCFHHFGIIIEEGIHIIGGEFHGDGGHGIDIIEHGIFHIIIIEHIIIIIEIGGIGEECCCB?CCCCCCC=BCEBCCCCCCCCABCCCCACCCAA_Mismatch_0_Sense_+_Library_PoolT
GATGATCCTTCTGAAGAAGGAGGAGCTTAGCCCTCCATCCGGTCTTCCTCTTTTTTGGGTTATGAATGTTCTACAATTTTTTGCCAATTTTGGG
>Frequency_2_QualityScore_FFHHGHHJJJIJGIIIIIJJIIIIIIJJIGIIIJJJJIIIJIJIJJHIGIJIJJJJIJJJJJJHHGEFFCEEEEDEEEEDDDCDDDDDDDBDEC_Mismatch_0_Sense_+_Library_PoolT
TGCTTTAGCCCCATTAGAAGCAATATTGGTCATTTTCACCAGGCAGATTATACTGCATTTTTTGGTTACTCTTGTAAATCAAAGGCATTTATAG
>Frequency_2_QualityScore_FFHHHHHIJJJJJJJJIJJJJJIGIJIIIIJJJJIHIIIHIIHHGGEDCDDDDDCDDDEDDDDDDDDCDCDDDDDDCDDDDDDCCDDCCDDDDB_Mismatch_0_Sense_+_Library_PoolT
CTTCGGTTGCCTCGCGACCCAGCACTCAAGTCCAGTAGCCTCACGCGGATAACGATGATCCTTCTGAAGAAGGAGGAGCTTAGCCCTCCATCCG
>Frequency_2_QualityScore_FEHHHHHJJJJJJJJJJJJJIIJIJJJJJJJJIJIJJJJJIJJJIIIJJIIIJIJJIJJIIJJJJHHGFBEEEEEEEEDEEEDDDDDDDCDDDE_Mismatch_0_Sense_+_Library_PoolT
GTTTGCTTTAGCCCCATTAGAAGCAATATTGGTCATTTTCACCAGGCAGATTATACTGCATTTTTTGGTTACTCTTGTAAATCAAAGGCATTTA
>Frequency_1_QualityScore_FEHHHHHJJJJGIIIJJJJIIIJJJIJJHIJJJIJJJJIJJJJJJJJGIJGIHGIJJIIJIJIIEHHHFEFFFFFEDEEEEDDED<CDDDDDDD_Mismatch_0_Sense_+_Library_PoolT
AGCAATATTGGTCATTTTCACCAGGCAGATTATACTGCATTTTTTGGTTACTCTTGTAAATCAAAGGCATTTATAGCCTATACAGATTTTCTAT
>Frequency_1_QualityScore_FFHHHHHJJJJJJJJJJIJJCHIIJJJJJJJJJJJJJJJJIIJJJJJJJJJJJHHFEFFEEEDEEEEEEEDDCCDDDDDDDDDCDDDDDDBDCD_Mismatch_0_Sense_+_Library_PoolT
GATCCTTCTGAAGAAGGAGGAGCTTAGCCCTCCATCCGGTCTTCCTCTTTTTTGGGTTATGAATGTTCTACAATTTTTTGCCAATTTTGGGAAT
>Frequency_1_QualityScore_FFHHHHHJJJJJJIJJJJIIIJJJJJJJJJIIJJJJJJJJJJJJJIJJEIJJJJGJIIJIJIIIIGIIJEEHHHHHHHEFFFFDDDDDCCCCDD_Mismatch_0_Sense_+_Library_PoolT
TGCCAATTTTGGGAATTTTCTATAGAATTTACAGTACTGTTTGCTTTAGCCCCATTAGAAGCAATATTGGTCATTTTCACCAGGCAGATTATAC
>Frequency_1_QualityScore_FFHHHHHJJJIJJJJIJJJJJJJJIJJJIJJJJJJJIHHHHFFFFFEEEEEEEEDDDDDDDDDBDDBDDDDDDDDDDDDDDDBDDDDDDDDDDD_Mismatch_0_Sense_+_Library_PoolT
GCGACCCAGCACTCAAGTCCAGTAGCCTCACGCGGATAACGATGATCCTTCTGAAGAAGGAGGAGCTTAGCCCTCCATCCGGTCTTCCTCTTTT
>Frequency_1_QualityScore_DDDHHHFGIIIIIIIEHGIIIFGGGCGFFGHEHEHIHIGGIIIIIIIHGIIIIHAAHGHIGIIEEHA?>@CEDECEDEC@AAACCCCECCCCCC_Mismatch_0_Sense_+_Library_PoolT
TAGAAGCAATATTGGTCATTTTCACCAGGCAGATTATACTGCATTTTTTGGTTACTCTTGTAAATCAAAGGCATTTATAGCCTATACAGATTTT
>Frequency_1_QualityScore_FFHHHHHJGHJJJJJIJJJJJJJJJJJJIIJJIJJJIIIJJJJJHIIIIIEIIIIIGHIJJJIJJIJJJGHIHHHFHFDDCDDDDDDDDDDEFE_Mismatch_0_Sense_+_Library_PoolT
ATTTACAGTACTGTTTGCTTTAGCCCCATTAGAAGCAATATTGGTCATTTTCACCAGGCAGATTATACTGCATTTTTTGGTTACTCTTGTAAAT
>Frequency_1_QualityScore_FFHHHHHEHDGIJJJJIIIEGHHGJJJIJJEGCHIJJIGIIIJGIIJJIIIHIGEHJJIDHHHHHHHDDBDFFEEEEEEEEEDDDDA@BBDDDD_Mismatch_0_Sense_+_Library_PoolT
TCACCAGGCAGATTATACTGCATTTTTTGGTTACTCTTGTAAATCAAAGGCATTTATAGCCTATACAGATTTTCTATGTAGTGCTCCGCATCTG
>Frequency_1_QualityScore_FFHFHHGGHIIJIGGFFHJIGGGIJJIGIGFIGIJHIIICHHIIJJJJIJEB??BFFFDDC>@DDDCCCACCCDB:CCCCCDDCABBDDBADCD_Mismatch_0_Sense_+_Library_PoolT
CTTCTGAAGAAGGAGGAGCTTAGCCCTCCATCCGGTCTTCCTCTTTTTTGGGTTATGAATGTTCTACAATTTTTTGCCAATTTTGGGAATTTTC
>Frequency_1_QualityScore_FFHHHHHJJJJGIJJJJJJJJGJJJJJJGJGIIJJJJJJJJJJJJIJHHHFFFFFFDEEEEDEEDDDDD@DDDD@CDDDDDBDCDDDDDDDEDD_Mismatch_0_Sense_+_Library_PoolT
GAAGAAGGAGGAGCTTAGCCCTCCATCCGGTCTTCCTCTTTTTTGGGTTATGAATGTTCTACAATTTTTTGCCAATTTTGGGAATTTTCTATAG
>Frequency_1_QualityScore_:BA<D<2<C<+CF@DACFFF@B?:6?DDICDDD=<@CEE@;C@@AACCD>AA(,66@66((;(555(5<2/83=A:AA_Mismatch_0_Sense_+_Library_PoolT
CTCAAGTCCAGTAGCCTCACGCGGATAACGATGATCCTTCTGAAGAAGGAGGAGCTTAGCCCTCCATCCGGTCTTCCT
>Frequency_1_QualityScore_DAFFFDHIJGHGFHGGGCHGGIGEIIGHGIJJEHGIGIJIJJGEHGFF;F@BHEFFECE?853;ACAC23=55<9A8AC?CCDCCCDDDCC>>A_Mismatch_0_Sense_+_Library_PoolT
GTGGAATCTGAACTTAACGCCCACCTGCTGAATCTGGAATCAAGCTCGGGGCCCTCTTCGGTTGCCTCGCGACCCAGCACTCAAGTCCAGTAGC
>Frequency_1_QualityScore_FFHHHHHJJJJJJJJJJJJJJIIJBHGIJJJJJIJJJJJJJJJJJJJJJJJJJJJJHFFFDCDEDDDEDDDEEEDD>CDDDDDDDDCACCCCCD_Mismatch_0_Sense_+_Library_PoolT
CGATGATCCTTCTGAAGAAGGAGGAGCTTAGCCCTCCATCCGGTCTTCCTCTTTTTTGGGTTATGAATGTTCTACAATTTTTTGCCAATTTTGG
>Frequency_1_QualityScore_FFHHGHHJJJJJJJJJJJJJJJJIJJJJJJJJJJJJJJJJJJJJJJIJIJIJJJJHFFDDDCEDDD?@DDDDDDDDDDDDDDDDDDDDDDEDCD_Mismatch_0_Sense_+_Library_PoolT
CCTTTGTGGAATCTGAACTTAACGCCCACCTGCTGAATCTGGAATCAAGCTCGGGGCCCTCTTCGGTTGCCTCGCGACCCAGCACTCAAGTCCA
>Frequency_1_QualityScore_FFHHHHHJJJIJJIJJJJIJJJJJJJJJJJJJJJJJJIJJJJJJJJJJIJIJJJJIJJJJJJJJJHHHHHFFFFFFEEEEEDDDCCDDDEDEEE_Mismatch_0_Sense_+_Library_PoolT
GCAATATTGGTCATTTTCACCAGGCAGATTATACTGCATTTTTTGGTTACTCTTGTAAATCAAAGGCATTTATAGCCTATACAGATTTTCTATG
>Frequency_1_QualityScore_FFHHHHHJJJJJJJJGIJJJJJIJJJJJJJJJHIJJJIJJJJJJJJIJCHIJJJHFFFFEEEEEEDDDCADDDEDEEEDDDDDDDEDDDEDEDC_Mismatch_0_Sense_+_Library_PoolT
TAGCCCTCCATCCGGTCTTCCTCTTTTTTGGGTTATGAATGTTCTACAATTTTTTGCCAATTTTGGGAATTTTCTATAGAATTTACAGTACTGT
>Frequency_1_QualityScore_FFHHHHHJJJJJJJJHJJJJJJJIIJJJJJJJIJJJHFFEEDDDDDFDDDDDDDEDDDDDDDDDDDDDDDCDDDDDDDCDDDDDDDDDACCDDD_Mismatch_0_Sense_+_Library_PoolT
CGCGACCCAGCACTCAAGTCCAGTAGCCTCACGCGGATAACGATGATCCTTCTGAAGAAGGAGGAGCTTAGCCCTCCATCCGGTCTTCCTCTTT
>Frequency_1_QualityScore_422,2<?:<+2A+)3A:C<E)?@6)7(B=--=5887=7@@D;A=C9C766?_Mismatch_2_Sense_+_Library_PoolT
CTCAAGCCCAGTCGCCTCACGCGGATAACGATGATCCTTCTGAAGAAGGAG
>Frequency_1_QualityScore_FFHHGHHJGIIJIGGJGIIIIJGGHIGIHIHGGGGGHJJJFFFAEAB?BBCCCDCCCC:CA:A?:8?B<<88A:CCCAC??8<CA?9><BB:A:_Mismatch_0_Sense_+_Library_PoolT
TGCCTCGCGACCCAGCACTCAAGTCCAGTAGCCTCACGCGGATAACGATGATCCTTCTGAAGAAGGAGGAGCTTAGCCCTCCATCCGGTCTTCC
>Frequency_1_QualityScore_FFHHHHHIJJJJIJJJJJGHJJJJJJJJJJJJJJJJGIJJJJJJJJJJJJJJHHHFFFFFEEECEEEEDDDDDDDDDDDDDDDDDDDBBD?BDD_Mismatch_0_Sense_+_Library_PoolT
TCCTTCTGAAGAAGGAGGAGCTTAGCCCTCCATCCGGTCTTCCTCTTTTTTGGGTTATGAATGTTCTACAATTTTTTGCCAATTTTGGGAATTT
>Frequency_1_QualityScore_FFHHHHHJJJJJJJJHIJJIJJJJJJJJJJJJJJJJJJJJJJJJJJJJJJJIJJJIJJJJIJIJIJJJGIGIIHHHHHHFFFFFDDDDDDDDDD_Mismatch_0_Sense_+_Library_PoolT
CTATAGAATTTACAGTACTGTTTGCTTTAGCCCCATTAGAAGCAATATTGGTCATTTTCACCAGGCAGATTATACTGCATTTTTTGGTTACTCT
>Frequency_1_QualityScore_FFHHHHHJJJIJJJJJJJJJJJJJJJJJJIJJJJIIJJJJJJJJIIGHHHHFFFFDFFFEEEDEDEDDDBCDDCDDDDCDDDCDDDDEDEEEEA_Mismatch_0_Sense_+_Library_PoolT
AAGAAGGAGGAGCTTAGCCCTCCATCCGGTCTTCCTCTTTTTTGGGTTATGAATGTTCTACAATTTTTTGCCAATTTTGGGAATTTTCTATAGA
>Frequency_1_QualityScore_FFHHGGGJIJGIJDHHIJIHGIJGGIGIJJIJGIJJJJJJIJJJJHFFDBAACCCEEDDEEDCC@CCDDCDDBDDCCDDDDCBDBDDDDDEDDE_Mismatch_0_Sense_+_Library_PoolT
CTGAAGAAGGAGGAGCTTAGCCCTCCATCCGGTCTTCCTCTTTTTTGGGTTATGAATGTTCTACAATTTTTTGCCAATTTTGGGAATTTTCTAT
>Frequency_1_QualityScore_BDBADDBF:DFHIIIEHHIFHIIGGFBGGGHGIDGGH>FEFEGGBHDGIIEHHHEDB;?@68=>5;@>C;3>CDCACCCCDCCBCCCC:ACC@:_Mismatch_0_Sense_+_Library_PoolT
CTCCATCCGGTCTTCCTCTTTTTTGGGTTATGAATGTTCTACAATTTTTTGCCAATTTTGGGAATTTTCTATAGAATTTACAGTACTGTTTGCT
>Frequency_1_QualityScore_FFHHHHHJJJJJJIJJJJIJJJJJJJJJJJJJJJJJJJJJJJIIJJJJJGJGIJJJJJJJJJJHHFHHHEFFDDDDDDDDDBDDDDBDDCCDDD_Mismatch_0_Sense_+_Library_PoolT
CTGCATTTTTTGGTTACTCTTGTAAATCAAAGGCATTTATAGCCTATACAGATTTTCTATGTAGTGCTCCGCATCTGCCGAATCCCCTTTTTTG
>Frequency_1_QualityScore_FFHHHHHJJJJJJJJJJJJGIJJIJIIJJJJIJIIJJJIIHHHHHF;BEDDBBDDDDDDDCDDDDDDDDDDDDCDDDDDDDDDDDDCD>CDDDC_Mismatch_0_Sense_+_Library_PoolT
CCTCTTCGGTTGCCTCGCGACCCAGCACTCAAGTCCAGTAGCCTCACGCGGATAACGATGATCCTTCTGAAGAAGGAGGAGCTTAGCCCTCCAT
>Frequency_1_QualityScore_FFHHHHHIJJJJJIIJJJJJJJJIHIJJJIJJGIJJJJJJJIJJJIIIJIGIJJJJJJIJJJJJJJJJIHHFEFFDEEBCECECCDEEDDDDDE_Mismatch_0_Sense_+_Library_PoolT
TGAATGTTCTACAATTTTTTGCCAATTTTGGGAATTTTCTATAGAATTTACAGTACTGTTTGCTTTAGCCCCATTAGAAGCAATATTGGTCATT
>Frequency_1_QualityScore_DD<CFBFFEFGBHEBE1CG:?;C@*:<B?BDAGCCGEIFFEBFFEFFIF;=;/\=?@BDBDC@ABECCB@A>ABA;;@>A;@ABBBBBBA@>A>_Mismatch_0_Sense_+_Library_PoolT
GGTCTTCCTCTTTTTTGGGTTATGAATGTTCTACAATTTTTTGCCAATTTTGGGAATTTTCTATAGAATTTACAGTACTGTTTGCTTTAGCCCC
>Frequency_1_QualityScore_FFHHHGHJJIIJJJJJJJJJJIIJJJJJJJJJJJJJJJIJJJJJJIIJJJJJIJJJJJJJIJHHHHFFFCFFFEEEEEEEDDDDDDEDEEEEEE_Mismatch_0_Sense_+_Library_PoolT
ATATTGGTCATTTTCACCAGGCAGATTATACTGCATTTTTTGGTTACTCTTGTAAATCAAAGGCATTTATAGCCTATACAGATTTTCTATGTAG
>Frequency_1_QualityScore_DFHHHHHJJJIJJJIJJJJJIJIIJCGHIJGEHHIIIFIIJJJJIJHJJJGIJIJIJJJJJGIJJJJJJGHIJHGHFFFDFEEEEEEEDDEDED_Mismatch_0_Sense_+_Library_PoolT
TGGGAATTTTCTATAGAATTTACAGTACTGTTTGCTTTAGCCCCATTAGAAGCAATATTGGTCATTTTCACCAGGCAGATTATACTGCATTTTT
>Frequency_1_QualityScore_FFHHHHHJJJJJJJJJJJJJJJJIJIJJJJJJJJJJJJJJJJIJJEFHGHHFFFFFDDEEDDDDDDDDDDDDDDDDDDDBDBBDDDCDDDDEED_Mismatch_0_Sense_+_Library_PoolT
CCAGTAGCCTCACGCGGATAACGATGATCCTTCTGAAGAAGGAGGAGCTTAGCCCTCCATCCGGTCTTCCTCTTTTTTGGGTTATGAATGTTCT
>Frequency_1_QualityScore_FFHHHHHJIJIJIJIJJIGIJJJIJJJJJJJJJJJIJIJJJJJJJJJJIIJIJJJJJJJJJJIHHHHHHDFFFFFDEEEEEEDECCDCDCBDDD_Mismatch_0_Sense_+_Library_PoolT
TTTTCACCAGGCAGATTATACTGCATTTTTTGGTTACTCTTGTAAATCAAAGGCATTTATAGCCTATACAGATTTTCTATGTAGTGCTCCGCAT
>Frequency_1_QualityScore_FFHHHHHJJJJJJJIJJJJJJJJJGGHIHJIJJJJJJJJJJJIIIJIIJJIGEHGIIJJJIIJJJHHHHHFFFFFFEDEEEEDDDDDEEECDDD_Mismatch_0_Sense_+_Library_PoolT
TCTACAATTTTTTGCCAATTTTGGGAATTTTCTATAGAATTTACAGTACTGTTTGCTTTAGCCCCATTAGAAGCAATATTGGTCATTTTCACCA
>Frequency_1_QualityScore_FFHHHHHJJJJJJJJJJJHIGIJJJJJJJJIIIJJJJJJJJJJJIJJJJJJJJIJJJJJIIJJHHHHHHEDEFFFEEEEEEEDDDDDDDDEDDD_Mismatch_0_Sense_+_Library_PoolT
CATTAGAAGCAATATTGGTCATTTTCACCAGGCAGATTATACTGCATTTTTTGGTTACTCTTGTAAATCAAAGGCATTTATAGCCTATACAGAT
>Frequency_1_QualityScore_FFHHHHHJJJJJJJJJIJIJIJJIJHIJJJIJJIIJJJGHGJHIJJJJIJJJJJIJJIJJJIHHHHHFFEFFFFEEEEDCDDDDDDDEEDDDDD_Mismatch_0_Sense_+_Library_PoolT
TTAGCCCCATTAGAAGCAATATTGGTCATTTTCACCAGGCAGATTATACTGCATTTTTTGGTTACTCTTGTAAATCAAAGGCATTTATAGCCTA
>Frequency_1_QualityScore_FFHHHHHIIJJJIGIJIIJGJGJIGGIJJJJIEGGGHIJJJJIJHEDDDDBDCDDDDDDDDDDDCDDDCCCCDDDDB<BBDC@BDDCC@CDDCC_Mismatch_0_Sense_+_Library_PoolC
GCTGAATCTGGAATCAAGCTCGGGGCCCTCTTCGGTTGCCTCGCGACCCAGCACTCAAGTCCAGTAGCCTCACGCGGATAACGATGATCCTTCT
>Frequency_1_QualityScore_FFHHHHHJJJGGIGJJIJJJJJJJJIJIJJJIJJJJJJJGHIJJJJJIIIJHGIJIGJIJIGIIJJJIJIIJGFFDDEEEEDDDDCDEEDDDDD_Mismatch_1_Sense_+_Library_PoolC
TAGTACTGTTTGCTTTAGCCCCATTAGAAGCAATATTGGTCATTTTCACCAGGCAGATTATACTGCATTTTTTGGTTACTCTTGTAAATCAAAG
>Frequency_1_QualityScore_FFHHHHHJJJJJJJJJJJJJJJIJJJJIJJJJJIJIIJJJJJJJIHHHHHFFDDDDDDDDDDDDDDBDDDBDDDCDEDDDEEEDDCDDDDDDDD_Mismatch_0_Sense_+_Library_PoolC
CGCGGATAACGATGATCCTTCTGAAGAAGGAGGAGCTTAGCCCTCCATCCGGTCTTCCTCTTTTTTGGGTTATGAATGTTCTACAATTTTTTGC
>Frequency_1_QualityScore_FFGHGHHCHIJGIGFGIJIJEHGJGGIIJJIJJIJJIIIIIGCHHIIJIGHH7?B?DEED@CEDDCCDDDDBBDDDACDDDDCDDD9>?@BCCC_Mismatch_0_Sense_+_Library_PoolC
CTCAAGTCCAGTAGCCTCACGCGGATAACGATGATCCTTCTGAAGAAGGAGGAGCTTAGCCCTCCATCCGGTCTTCCTCTTTTTTGGGTTATGA
>Frequency_1_QualityScore_FFHHHHHJJJJJJJJJJJJJIJJJJJJJJJJJJJJJJJJJJJJJIJJJJJJJIJJJJJJJGIJGHHHFFDFFDDDDDEDEEEEEFEEDDEDDDD_Mismatch_0_Sense_+_Library_PoolT
TGTAAATCAAAGGCATTTATAGCCTATACAGATTTTCTATGTAGTGCTCCGCATCTGCCGAATCCCCTTTTTTGAATTCTATGTAGTGCTCCGC
>Frequency_1_QualityScore_FFHHHHHJJJHIJJJJJJIIJJJJJJJJIJJJJJJJIJJJJJJJJJJJJJJJJJJJJHHHHHHHFFFFDDDDDDDDDDBDDDDDDDCDDDDDDD_Mismatch_0_Sense_+_Library_PoolT
CATTTTTTGGTTACTCTTGTAAATCAAAGGCATTTATAGCCTATACAGATTTTCTATGTAGTGCTCCGCATCTGCCGAATCCCCTTTTTTGAAT
>Frequency_1_QualityScore_FFHHHHHJJJJJJJJJJJJJJJJJIJJJIIJJJJJJJJJJJJJJJJJIJJIJIJJJJJJHHFFFFFFFEEEEEECDEDDDDDDDDDDDDDB_Mismatch_0_Sense_+_Library_PoolT
CATTTATAGCCTATACAGATTTTCTATGTAGTGCTCCGCATCTGCCGAATCCCCTTTTTTGAATTCTATGTAGTGCTCCGCATCTGCCGAT
>Frequency_1_QualityScore_DFHACDFFBGBEFAH>DHDH@HGECGGIIG9GEGGAEGB<FBFGIHIIIIIFDHHG>CDGGBHIIEFGE8<AA?>CBCDC;@8;<::>>>DCDD_Mismatch_0_Sense_+_Library_PoolT
TGGTTACTCTTGTAAATCAAAGGCATTTATAGCCTATACAGATTTTCTATGTAGTGCTCCGCATCTGCCGAATCCCCTTTTTTGAATTCTATGT
>Frequency_1_QualityScore_FFHHHHFJJJIGIIJJJJJJJIIJJJJJJJJIIJJJJJJIHIIJIEHIJJJJHHFFFFFFEEEEEEDDDDCDBDDDDDDCDDDBBDDDDDD_Mismatch_0_Sense_+_Library_PoolT
AGCCTATACAGATTTTCTATGTAGTGCTCCGCATCTGCCGAATCCCCTTTTTTGAATTCTATGTAGTGCTCCGCATCTGCCGATAAAAGTA
>Frequency_1_QualityScore_DAFAB?FGEF?AE)::CGFICFIE@FFFFFFI\-;;@DIFAA?AECCCBBB(:555,(,;A@:;(5>:@4>BBBBBBBBBA>@B@ABBBBEBBD_Mismatch_2_Sense_+_Library_PoolT
CTGAAGAAGGAGGGGCTTAGCCCTCCATCCGGGCTTCCTCTTTTTTGGGTTATGAATGTTCTACTATTTTTTGCCAATTTTGGGAATTTTCTAT
>Frequency_1_QualityScore_FFHHHHHJJJJIJJJJJJJJJJJJJJJJJJJJJJJJJJJJJJJIIJGJJJJJJJJJJJJJJJIHHHHFFFFDDDDDEDEEDDEEEEDDEDDDDD_Mismatch_0_Sense_+_Library_PoolT
GTAAATCAAAGGCATTTATAGCCTATACAGATTTTCTATGTAGTGCTCCGCATCTGCCGAATCCCCTTTTTTGAATTCTATGTAGTGCTCCGCA
>Frequency_1_QualityScore_FFHGHHHGHIIIIJJJIFGEHIIJJIIGIHJJJJIIJJJIEFIGEHIIHJJIJDHHHHFFFFFECECEDCCEDC@CCDCCDDDDCDDCDEEED>_Mismatch_0_Sense_+_Library_PoolC
TCTTCCTCTTTTTTGGGTTATGAATGTTCTACAATTTTTTGCCAATTTTGGGAATTTTCTATAGAATTTACAGTACTGTTTGCTTTAGTACTGT
