# Supplementary material for: Differential Gene Expression Reveals Candidate Genes for Drought Stress Response in Abies alba (Pinaceae)
Source: PLoS One. 2015 Apr 29;10(4):e0124564. doi: 10.1371/journal.pone.0124564 (PMC4414588; doi:10.1371/journal.pone.0124564)
Supplement: S2 File — (GZ) [file pone.0124564.s002.gz › comp19694_c0_seq1 #or# comp19694_c0_seq4.fa]

>comp19694_c0_seq1 len=561 path=[107:0-64 172:65-77 185:78-111 219:112-123 231:124-263 372:264-308 418:309-329 557:330-341 1217:342-360 588:361-379 1252:380-386 614:387-408 636:409-434 439:435-560] : tr|B8LN73|B8LN73_PICSI Putative uncharacterized protein OS=Picea sitchensis PE=2 SV=1 e-value: 3e-19 blast score: 95.9
ATCGGCCTGGATTTTGAGGATGTGGACATAGATCCTCACAAGGTGGTTATGAAGGAAGAGGTGGAAGATGTTGTGAGGAGAATGATGGAAACGCCAGAAGGAAAGAAGTTGAGAGAGAACGTTCTCAAACTGAAAGAGTCTGCAACCAGGGCAGTCCTCCCGGGAGGCTCTTCTTTTATCAACTTAAACACTTTCATTCAAGACATGACGACGAGGAAAGAACTGCAACCCAAGTACCAAACCATGTGAGTCGGATTTCACGGAATGTGTAAAAGGTTGGAGATTTGAGATTAACGGTTTACTATTAGATTCCATTTCCAGCTAATCCCTTCGATATTCTAATTCATTTTCATAGAAGTAAGGAACGTTCCATAAATACTAAACACCGCGTAGCTGTCTCTAACAGCAGGTGATAGGAATTCTATATCAGATATCTCGATATTAAACATATGTTTCAAGGTAATTGTCATAAATAAAAACTTTGTTCGTCTTTTGTAAAATGATGGTATTTGAATGTTCAATTTTTTCACATTGAATTTATACCGGTATATTTTTTGTTGA
>comp19694_c0_seq4 len=483 path=[185:0-33 880:34-45 231:46-185 372:186-230 418:231-251 557:252-263 1217:264-282 588:283-301 1252:302-308 614:309-330 636:331-356 439:357-482] : tr|B8LN73|B8LN73_PICSI Putative uncharacterized protein OS=Picea sitchensis PE=2 SV=1 e-value: 9e-10 blast score: 63.9
AGAATGATGGAAACGCCAGAAGGAAAGAAGTTGAAAGAGAACGTTGTCAAACTGAAAGAGTCTGCAACCAGGGCAGTCCTCCCGGGAGGCTCTTCTTTTATCAACTTAAACACTTTCATTCAAGACATGACGACGAGGAAAGAACTGCAACCCAAGTACCAAACCATGTGAGTCGGATTTCACGGAATGTGTAAAAGGTTGGAGATTTGAGATTAACGGTTTACTATTAGATTCCATTTCCAGCTAATCCCTTCGATATTCTAATTCATTTTCATAGAAGTAAGGAACGTTCCATAAATACTAAACACCGCGTAGCTGTCTCTAACAGCAGGTGATAGGAATTCTATATCAGATATCTCGATATTAAACATATGTTTCAAGGTAATTGTCATAAATAAAAACTTTGTTCGTCTTTTGTAAAATGATGGTATTTGAATGTTCAATTTTTTCACATTGAATTTATACCGGTATATTTTTTGTTGA

>Frequency_1_QualityScore_FFHHHHHGJI>HHIJIIJIIIGIGHIIJJ?BDGIJJGIJIIIIIJJJJJHJIIJJIJAHHHEFFEFFEECD>CEDDDCD@@@CCCDEEDD>_Mismatch_0_Sense_+_Library_PoolT
AACACCGCGTAGCTGTCTCTAACAGCAGGTGATAGGAATTCTATATCAGATATCTCGATATTAAACATATGTTTCAAGGTAATTGTCATAA
>Frequency_3_QualityScore_FDHGHHFHIJIHJJJJJGIJJIIIFHIHHHIIIFGIIJJIJIJJJJIIHIIIJGIHFFFGGGFFFEEED@CCEDDC>BBDEDDCDDCDEDEDDE_Mismatch_0_Sense_+_Library_PoolC
TATTCTAATTCATTTTCATAGAAGTAAGGAACGTTCCATAAATACTAAACACCGCGTAGCTGTCTCTAACAGCAGGTGATAGGAATTCTATATC
>Frequency_2_QualityScore_FEHHHHHJJIIJJJJJIIIIIAEGGIHHIIIJJIGIJIJJJIJIIJIIJIJEGIGIIIIIIJIGIHHIJEHEHHIGGHHGHGGFFAEFFEDDDE_Mismatch_0_Sense_+_Library_PoolC
GTAGCTGTCTCTAACAGCAGGTGATAGGAATTCTATATCAGATATCTCGATATTAAACATATGTTTCAAGGTAATTGTCATAAATAAAAACTTT
>Frequency_2_QualityScore_EEHHHGHIIJJJJJJJJJJIJJHIIIJJJJJDHIIJJJJJJIJJJIIJIJJIIJIHJIIIHHGGGGEFFDEEEDADCDEDDDCDDDEDEEEEEE_Mismatch_0_Sense_+_Library_PoolC
TTCTAATTCATTTTCATAGAAGTAAGGAACGTTCCATAAATACTAAACACCGCGTAGCTGTCTCTAACAGCAGGTGATAGGAATTCTATATCAG
>Frequency_2_QualityScore_FEGHHFHIJIIIJIIHGIIIIIIJIJIIIIJIIIJJIJIIIJIIIIIJJJIIADEGGGGEEDEEEDEEECEEAABCDEBCACBDEEDDDCDDEE_Mismatch_0_Sense_+_Library_PoolC
TAAGGAACGTTCCATAAATACTAAACACCGCGTAGCTGTCTCTAACAGCAGGTGATAGGAATTCTATATCAGATATCTCGATATTAAACATATG
>Frequency_2_QualityScore_FFHHFEHIJGIIHFHHIHJIHIGDFIIIHHIGGGEHGIGHIHGIIGGIIIHIGIIGIGFGBEGEFEEDEEDCEE@CDCAACC?AACECCBBDDB_Mismatch_0_Sense_+_Library_PoolC
CTAAACACCGCGTAGCTGTCTCTAACAGCAGGTGATAGGAATTCTATATCAGATATCTCGATATTAAACATATGTTTCAAGGTAATTGTCATAA
>Frequency_2_QualityScore_FFHHHGHIJJIIJJJIJJJJIIJCGGIJJJIJJJJJIIJJIJJIIIJJIIJIIIIHHIIIIIGHGCGGGFEEGEEEEFEEEEEEEEEEDCDDDD_Mismatch_0_Sense_+_Library_PoolC
GCGTAGCTGTCTCTAACAGCAGGTGATAGGAATTCTATATCAGATATCTCGATATTAAACATATGTTTCAAGGTAATTGTCATAAATAAAAACT
>Frequency_2_QualityScore_CEEGHGHHIIGIIEEIGFCEGHFHHIIIIIEGCEE@9CFEGFGIIIIEGEGGIEGEGGIGHHFDEEEDECDDAEDBBDCCCCCACCDECCEDCD_Mismatch_0_Sense_+_Library_PoolC
ACTAAACACCGCGTAGCTGTCTCTAACAGCAGGTGATAGGAATTCTATATCAGATATCTCGATATTAAACATATGTTTCAAGGTAATTGTCATA
>Frequency_2_QualityScore_FFHHGGHIIIFIFIIIEGGHIIIIIIIEEGIEGGGIHIIIGIIIFIDGIIIFIGHGIIIGGGHFDEFFECDEEDDEEEDCCCCCCDDCEDE_Mismatch_0_Sense_+_Library_PoolC
TAAACACCGCGTAGCTGTCTCTAACAGCAGGTGATAGGAATTCTATATCAGATATCTCGATATTAAACATATGTTTCAAGGTAATTGTCAT
>Frequency_2_QualityScore_FFHGHBEGHIIIIIIIJIIHIIJJJGGFIJGIIJJIJJIJJJIJJJJCGIIIHIIEGHIHJIIIIIGIGEHIIHFEEEDDEEECCDDCEDBEEE_Mismatch_0_Sense_+_Library_PoolC
GCAGGTGATAGGAATTCTATATCAGATATCTCGATATTAAACATATGTTTCAAGGTAATTGTCATAAATAAAAACTTTGTTCGTCTTTTGTAAA
>Frequency_2_QualityScore_EEHECGGGHFIGIIGHFGICGIEDHECFFFHIHGGGIIIIII?@A?FHCEFHIIEEHIEHHHGFBCCDCCDD@@7>>??AA?CCCCDCCAC?BA_Mismatch_0_Sense_+_Library_PoolC
TCCATAAATACTAAACACCGCGTAGCTGTCTCTAACAGCAGGTGATAGGAATTCTATATCAGATATCTCGATATTAAACATATGTTTCAAGGTA
>Frequency_1_QualityScore_FFHHDFHIJJJJJJJJJJIJJJJJJJJJJJJJJJJJJJJJJJJJJJIJJJJJJJGHIJGHHIJJIJJJJIJJJJFIJHHHGGEFFDEEEEE_Mismatch_0_Sense_+_Library_PoolC
CAGGTGATAGGAATTCTATATCAGATATCTCGATATTAAACATATGTTTCAAGGTAATTGTCATAAATAAAAACTTTGTTCGTCTTTTGTA
>Frequency_1_QualityScore_FFHFHHHJJJJJJJIJJJJJJJIJJIJJJIJJJJJJJJJEIEBIIIEFHIJIIIIJJJIJIIJIIJIEHEHHFFFFEEEEEDEEDDDDCDCDD?_Mismatch_0_Sense_+_Library_PoolC
CGGTTTACTATTAGATTCCATTTCCAGCTAATCCCTTCGATATTCTAATTCATTTTCATAGAAGTAAGGAACGTTCCATAAATACTAAACACCG
>Frequency_1_QualityScore_FFHHHHHJJJJIIIJJJJJIJJJJJJJJJJJJJJJJIJJJIIJJJHIJJJJJJJJJJJJIJJJJJJJHF?BDEEDDDDDEDDDDDDDD<CCDFD_Mismatch_1_Sense_+_Library_PoolC
GAATCCCTTCGATATTCTAATTCATTTTCATAGAAGTAAGGAACGTTCCATAAATACTAAACACCGCGTAGCTGTCTCTAACAGCAGGTGATAG
>Frequency_1_QualityScore_FFHHHHHJJJIJJJJJJJJJJJJJIJIJJIGHIJJJJIJJJIJIJIJJIJJIIJJIJJIHGGGHFFFFFDDDBEEEEECDCDDEEDDEECDCDC_Mismatch_0_Sense_+_Library_PoolC
AAACACCGCGTAGCTGTCTCTAACAGCAGGTGATAGGAATTCTATATCAGATATCTCGATATTAAACATATGTTTCAAGGTAATTGTCATAAAT
>Frequency_1_QualityScore_FDHFHGHEIIHGHEHIIBDHEEHGEHHIIIDEGGFHGEFGGDCHGJJJJJHHFF=>DFFDEEECECDCCB@ADCDCCCCDCDDDDBCCDDDDCD_Mismatch_2_Sense_+_Library_PoolC
AGTAACGAACGTTCCATAAATACCAAACACCGCGTAGCTGTCTCTAACAGCAGGTGATAGGAATTCTATATCAGATATCTCGATATTAAACATA
>Frequency_1_QualityScore_FFHHHHHJJJJJJFJIJIIIIJIJJJJJJIJJJJJJJJJJJJIJJIIJJJJJJJJJJJHHHHHFF@DDEEEECCDDDEEEEEEEECDCDDEDDD_Mismatch_0_Sense_+_Library_PoolC
ATTTTCATAGAAGTAAGGAACGTTCCATAAATACTAAACACCGCGTAGCTGTCTCTAACAGCAGGTGATAGGAATTCTATATCAGATATCTCGA
>Frequency_1_QualityScore_FFHHHHHJJJJFHIJIJJJJJJJJJJJJHHIIJIJJJIJJJJJIJJJJJJIIGIIJJIJIIHHHHFFFFDFEECCEECDDACCDEDDDDDCCED_Mismatch_0_Sense_+_Library_PoolC
TCGATATTCTAATTCATTTTCATAGAAGTAAGGAACGTTCCATAAATACTAAACACCGCGTAGCTGTCTCTAACAGCAGGTGATAGGAATTCTA
>Frequency_1_QualityScore_FFHHHHFIIJJJJJJEHEGHIIIHJJJJJJJJJJJJIIIJGHIIJIJJIFGHHIJEIGHGIGGIIIJJFBBDBCDDDCDDDDDEDDDCDDDDA@_Mismatch_0_Sense_+_Library_PoolC
CAGCTAATCCCTTCGATATTCTAATTCATTTTCATAGAAGTAAGGAACGTTCCATAAATACTAAACACCGCGTAGCTGTCTCTAACAGCAGGTG
>Frequency_1_QualityScore_FFHHGHHJGHIJJJGIJJIIJJJIJJJJJJJJJJJJJJIIJJJJIJJHHHHGHHHFFFFFFFEEEEEDEDDDDDBDDDADDDEEDDCDEDDDDB_Mismatch_2_Sense_+_Library_PoolC
ATTAACGGTTTACTATTAGATTCCATTTCCAGCTAATCCCTTCGATATTCTAATTCATTTTCATAGAAGTAACGAACGTTCCATAAATACCAAA
>Frequency_1_QualityScore_DDDDFFHEH;F)A<:CFEH<CHGIG@DFHIGEBA:9?BFBFHCEGGDFHAGFHCHGIEBC3=FFAHFH9>>B>A>@@@C:;@:A??9,5:ACCC_Mismatch_2_Sense_+_Library_PoolC
GAATCCCTTCGGTATTCTAATTCATTTTCATAGAAGTAAGGAACGTTCCATAAATACTAAACACCGCGTAGCTGTCTCTAACAGCAGGTGATAG
>Frequency_1_QualityScore_FFHHFHHJJIJJJJJJJJJJJJJJJJJJJHIEGIJJJGIJJJJJJJJJJJJJJJIJJJJGIJIHJJJJJJJHHHHHHHFFFFDDDD?BDDDDDD_Mismatch_0_Sense_+_Library_PoolC
TTAGATTCCATTTCCAGCTAATCCCTTCGATATTCTAATTCATTTTCATAGAAGTAAGGAACGTTCCATAAATACTAAACACCGCGTAGCTGTC
>Frequency_1_QualityScore_FFGHHHHJJJJJJJJJJJJJJJGIGIIJJJIIJJJJJJJJJJJIHIHGIIIJJJJIIIIJJJJJIIJJJHIGHGHHGFFDDDDDDDDDDDEDDD_Mismatch_1_Sense_+_Library_PoolC
CCATTTCCAGCTAATCCCTTCGATATTCTAATTCATTTTCATAGAAGTAAGGAACGTTCCATAAATACTAAACACCGCGTAGCTTTCTCTAACA
>Frequency_1_QualityScore_FFHHHHHJJJJJJJJJJJJJIJJJHIHHIJJJGHIJJJJJJIHJJIJIIIJHGFEHHGIGIHEHGIIIJDGIHGGEFHFF@A@BBDDCCDDDDD_Mismatch_0_Sense_+_Library_PoolC
TTCCATTTCCAGCTAATCCCTTCGATATTCTAATTCATTTTCATAGAAGTAAGGAACGTTCCATAAATACTAAACACCGCGTAGCTGTCTCTAA
>Frequency_1_QualityScore_7A<DHHHGHDHIIEIGGHGHEE>CHHIEEBB?1)?BF*0?BGGGIB<<@<B?F;B--;CEEAEHDE7@C>>>;(6,5>CDCCCC:>5(;;@;>C_Mismatch_0_Sense_+_Library_PoolC
ATTCTAATTCATTTTCATAGAAGTAAGGAACGTTCCATAAATACTAAACACCGCGTAGCTGTCTCTAACAGCAGGTGATAGGAATTCTATATCA
>Frequency_1_QualityScore_FDHCDFDHIGGHIHJIJJHGHIJGHIGIJJJJJJIIGGHIIGIJIJIIHGIJGIGGGIGGHFHEHDEFFFFEEECEDD=CCCEDDDDDCDE<C@_Mismatch_0_Sense_+_Library_PoolC
GATATTCTAATTCATTTTCATAGAAGTAAGGAACGTTCCATAAATACTAAACACCGCGTAGCTGTCTCTAACAGCAGGTGATAGGAATTCTATA
>Frequency_1_QualityScore_FFHHHHHJJIIIJJJJIJIJJHIJJJJJJJJJIJJIJJIJHJIJJJIJIIIJJJFHIJJIJJJJJJJIGGGEHEEHHHFFFFEEEEECDDDDDD_Mismatch_0_Sense_+_Library_PoolC
AGATTAACGGTTTACTATTAGATTCCATTTCCAGCTAATCCCTTCGATATTCTAATTCATTTTCATAGAAGTAAGGAACGTTCCATAAATACTA
>Frequency_1_QualityScore_FFHHHHHJJJJJJJJJJJJFHGIJJJHIJIJJIJIJJJJJJIIIJJJIJIJJJJIJIJIJJFGIIIJJJIHIHHHHHHHFFFEFFFEEDEEDDC_Mismatch_0_Sense_+_Library_PoolC
AGCTGTCTCTAACAGCAGGTGATAGGAATTCTATATCAGATATCTCGATATTAAACATATGTTTCAAGGTAATTGTCATAAATAAAAACTTTGT
>Frequency_1_QualityScore_FFHHHHHJJJJJJJIIGIGJJJIIJJJJJJJJJJJJIJJIIIIJJJJIHIJJJIJIJIJJJJIIJJJJIEHFCDDDDDDDDDEDCDDDDDD<CC_Mismatch_0_Sense_+_Library_PoolC
AGCTAATCCCTTCGATATTCTAATTCATTTTCATAGAAGTAAGGAACGTTCCATAAATACTAAACACCGCGTAGCTGTCTCTAACAGCAGGTGA
>Frequency_1_QualityScore_FDFGFHFFGIIEEEGHIHIHA+?EHI@?FEDFHCHGGGHIGICFFBDGFGIFEGGGHCHHG>ECD?CHFEDFFDDBB=BDD>>ACDDDCDDDDD_Mismatch_2_Sense_+_Library_PoolC
TTTCCAGCTAATCCCTTCGATATTCTAATTCATTTTCATAGAAGTAACGAACGTTCCATAAATACCAAACACCGCGTAGCTGTCTCTAACAGCA
>Frequency_1_QualityScore_FFHHHHHJJJJJJJJJJJIIJJJJJJJJHIIJJJJJJJJIJJJJJJJJIIIIJHGIJIJIJIGIJJJIADHHHHHH>BFFDDDDBB:@DDDDDD_Mismatch_2_Sense_+_Library_PoolC
TAGATTCCATTTCCAGCTAATCCCTTCGATATTCTAATTCATTTTCATAGAAGTAACGAACGTTCCATAAATACCAAACACCGCGTAGCTGTCT
>Frequency_1_QualityScore_DDDDDBAGHIF?IEHIIIIHIAGAGHIFHGIIGGIEDFG<FIGIIIG0@FHIIH<A373?ECEEEEE@AA>@;A@C>CCCCADCEEEDD@CCC_Mismatch_0_Sense_+_Library_PoolC
AATTCATTTTCATAGAAGTAAGGAACGTTCCATAAATACTAAACACCGCGTAGCTGTCTCTAACAGCAGGTGATAGGAATTCTATATCAGATA
>Frequency_1_QualityScore_FFHHHHHJJJJJJJJJJIJIJIIIEHIGGIJIIJJJJJJJJIJJFHGIJJIIIJJJJJJIHHHHHHFFFADDCEBDDDCDDDDDDDCDDDEDDD_Mismatch_0_Sense_+_Library_PoolC
GTTCCATAAATACTAAACACCGCGTAGCTGTCTCTAACAGCAGGTGATAGGAATTCTATATCAGATATCTCGATATTAAACATATGTTTCAAGG
>Frequency_1_QualityScore_FFHHHHHJIJJJJJJJJJIJJHGIJJIJJJJJJJJJJJJIIGHFGIIIHIJJJJJHHHHHGHFFFFFFEDDDDEEEDDDDDEEDEEDDCDDCDD_Mismatch_1_Sense_+_Library_PoolC
CCATAAATACCAAACACCGCGTAGCTGTCTCTAACAGCAGGTGATAGGAATTCTATATCAGATATCTCGATATTAAACATATGTTTCAAGGTAA
>Frequency_1_QualityScore_FFHHHHHIGIIIIBG<EFHGEGCBFHGGBGFHIIIIGIGHIIIHGIIGHIIIIGIIIIIIIIIIIGHHGHFFDFEEBCBCD=?CDD@ADDACCC_Mismatch_0_Sense_+_Library_PoolC
ATTTCACGGAATGTGTAAAAGGTTGGAGATTTGAGATTAACGGTTTACTATTAGATTCCATTTCCAGCTAATCCCTTCGATATTCTAATTCATT
>Frequency_1_QualityScore_FFHHHGHJJIJJDGJJJJJJHBHIIJGIJJJIJJJJIJIG@FHJJJJIJJIIHFHGHHHFFFFFFFDECEBBDDDDDDDDDECDEDEDDDDCDE_Mismatch_0_Sense_+_Library_PoolC
CATAAATACTAAACACCGCGTAGCTGTCTCTAACAGCAGGTGATAGGAATTCTATATCAGATATCTCGATATTAAACATATGTTTCAAGGTAAT
>Frequency_1_QualityScore_FFHHHHHIJIHHJJJJJJJJJJJJJJJHHIGJJJJIHJJJJJJJJGIJJJGHIJJJJJJHIHGHGHGFFFFFFEDEEED?CDCFDDDDCDDDCC_Mismatch_1_Sense_+_Library_PoolC
AGATATTCTAATTCATTTTCATAGAAGTAAGGAACGTTCCATAAATACTAAACACCGCGTAGCTGTCTCTAACAGCAGGTGATAGGAATTCTAT
>Frequency_1_QualityScore_FFHHGHGIJJJJJJJJJJJJHIJJJJJJJIJHHIJJJJJJJJJIJJJJJIJIGIHIIJGGJJJJJJJJJIIGHHHGHFFFFBDFEDDDDD?CDD_Mismatch_1_Sense_+_Library_PoolC
TGGAGATTTGAGATTAACGGTTTACTATTAGATTCCATTTCCAGCTAATCCCTTCGATATTCTAATTCATTTTCATAGAAGTAACGAACGTTCC
>Frequency_1_QualityScore_EFFDHHHIIIJJGJJJJJIJIIJJJHIJIGIJJIFHIJJJJJGJJIJIIIIJJIIJIAEHFFFFFFEEEEEEEDDDB?CDDDDDCDC@CEEEEE_Mismatch_2_Sense_+_Library_PoolC
ATATTCTAATTCATTTTCATAGAAGTAACGAACGTTCCATAAATACCAAACACCGCGTAGCTGTCTCTAACAGCAGGTGATAGGAATTCTATAT
>Frequency_1_QualityScore_FFGHHHHHIJIJIJJJJJJJIIGGJIIIJJIHGHIIHIJJJJJJJJJJJIDHIDHHHHHF@DFFFFEEEEEEDEDCDBDDBDEFFDDDDDED>A_Mismatch_0_Sense_+_Library_PoolC
AGGAACGTTCCATAAATACTAAACACCGCGTAGCTGTCTCTAACAGCAGGTGATAGGAATTCTATATCAGATATCTCGATATTAAACATATGTT
>Frequency_1_QualityScore_FFHHHHHJJJJJJJHHIIIIJJJIJJJJJJJJJJJJIJJJJJJIJJHHHHGIIIIIJJHHHFHFEF?CCCEEEEDDDDEEEEEEEEDDDEDFDD_Mismatch_0_Sense_+_Library_PoolC
CATTTTCATAGAAGTAAGGAACGTTCCATAAATACTAAACACCGCGTAGCTGTCTCTAACAGCAGGTGATAGGAATTCTATATCAGATATCTCG
>Frequency_1_QualityScore_FFHHHHHJJJJJJJJJJJJJJJJGIJIJJJIHBHJJJJIJJIJJJJJJJJHEEHGHFFFFFFEEEEEEEEEDDCEDDDDCDDDEEEDDDDDED@_Mismatch_0_Sense_+_Library_PoolC
AAGGAACGTTCCATAAATACTAAACACCGCGTAGCTGTCTCTAACAGCAGGTGATAGGAATTCTATATCAGATATCTCGATATTAAACATATGT
>Frequency_1_QualityScore_@@:DD?FG<CFHEH3EEGGGH?BE<FBDHGGF?/=FH@>@BCH>C=@DHEHAHCDHE;?7A3;?;BD?>..;>(5>CCCCDDEAC;3@:>:;3@_Mismatch_1_Sense_+_Library_PoolC
GTAAAAGGTTGGAGATTTGAGATTAACGGTTTACTATTAGATTCCATTTCCAGCTAATCCCTTCGATATTCTAATTCATTTTCATAGAAGTAAC
>Frequency_1_QualityScore_FFHHHHHJJJJIJJJECFFFIHIJIJJJIJIGGGIJJJIJDBFFHIIJJGGGFGIJJIIJJJJJJJHHHHFFBABDD@C>CDDDEDDDDDDDB8_Mismatch_2_Sense_+_Library_PoolC
CCAGCTAATCCCTTCGATATTCTAATTCATTTTCATAGAAGTAACGAACGTTCCATAAATACCAAACACCGCGTAGCTGTCTCTAACAGCAGGT
>Frequency_1_QualityScore_FFHHGHHGHIJJJIIGGGHIIGEGIGHIGHEIGIJIIJIGJJJIJHIH?CCEEFFFFFEEECECEDDEC;>CCDDDDC?BACDDDDDDEDBCDD_Mismatch_0_Sense_+_Library_PoolC
GAACGTTCCATAAATACTAAACACCGCGTAGCTGTCTCTAACAGCAGGTGATAGGAATTCTATATCAGATATCTCGATATTAAACATATGTTTC
>Frequency_1_QualityScore_FFDADFAHGG@AEGGEFGEHCHHHCG<9FHIGHHIGJJIHHGBHIIDGICEAHE@H?EE=?@CD@DCEAACDDEDEEDED<CEDFDBCC(;@BD_Mismatch_0_Sense_+_Library_PoolC
ATAGAAGTAAGGAACGTTCCATAAATACTAAACACCGCGTAGCTGTCTCTAACAGCAGGTGATAGGAATTCTATATCAGATATCTCGATATTAA
>Frequency_1_QualityScore_FDHHHHHJJJJJJJJJJGJJJIIIJIEGEFHIJIFGIIFIJJJJIJJIGGHHHGGHJIIIIJJIJGIHG@GIJHHFHHFFFFDC?CDDDDDDDD_Mismatch_1_Sense_+_Library_PoolC
GATTCCATTTCCAGCTAATCCCTTCGATATTCTAATTCATTTTCATAGAAGTAAGGAACGTTCCATAAATACTAAACACCTCGTAGCTGTCTCT
>Frequency_1_QualityScore_FFHHHHHJJJJJIJIJJJJJJJJJJJJCHIIJJJJJGIJJJJJIIGJJJJHHHHHHHFFFFFED@CDDECDDDDDDEEEEEEEEDDDEDEDDDD_Mismatch_2_Sense_+_Library_PoolC
TTTTCATAGAAGTAACGAACGTTCCATAAATACCAAACACCGCGTAGCTGTCTCTAACAGCAGGTGATAGGAATTCTATATCAGATATCTCGAT
>Frequency_1_QualityScore_FFHGHHHJJJJJEJIJIIJJJJIIIJIJJFF*@*?93)B)?)0*_Mismatch_0_Sense_+_Library_PoolC
TTCGATATTCTAATTCATTTTCATAGAAGTAAGGAACGTTCCAT
>Frequency_1_QualityScore_FFHHHHHJJJJJJJJJGIJJHHGIIIJJFIJJJJJJJJJJJIJJJHIJIIJIJJIIIIJIJIJJJJIJIHGIJHGEFCDDDDCDDDCDDCDDDD_Mismatch_0_Sense_+_Library_PoolC
ATTTCCAGCTAATCCCTTCGATATTCTAATTCATTTTCATAGAAGTAAGGAACGTTCCATAAATACTAAACACCGCGTAGCTGTCTCTAACAGC
>Frequency_1_QualityScore_FFHHHHHJJJJJHIGIIJJJIJJJIJIJJGGIJJJJJIIJIIIGIIJJJJJJJJJIGIJJJHJJJJJJHFECDEEDDDDDEDDDDDDDBBDDDD_Mismatch_0_Sense_+_Library_PoolC
CTAATCCCTTCGATATTCTAATTCATTTTCATAGAAGTAAGGAACGTTCCATAAATACTAAACACCGCGTAGCTGTCTCTAACAGCAGGTGATA
>Frequency_1_QualityScore_FFHHHHHJJJJJJJJJJJJJJJJJHHJJJJJJJGIJJJJJJJJJJIJJJJJJJIIJHEHFFFFFFEEEEAEEDDDDBCDDEDDDCDDDEDDDDE_Mismatch_2_Sense_+_Library_PoolC
TATTCTAATTCATTTTCATAGAAGTAACGAACGTTCCATAAATACCAAACACCGCGTAGCTGTCTCTAACAGCAGGTGATAGGAATTCTATATC
>Frequency_1_QualityScore_FFHHHHHIJJJJJJJJJJJJJJJJJJJJJJJJJJJJJJJJJJJIJIJJIIIDGIIJIJJJJJJJIJFJGDEHHGHHD?DCEEEEECEEDDDCDD_Mismatch_0_Sense_+_Library_PoolC
TTAACGGTTTACTATTAGATTCCATTTCCAGCTAATCCCTTCGATATTCTAATTCATTTTCATAGAAGTAAGGAACGTTCCATAAATACTAAAC
>Frequency_1_QualityScore_FFFHHGHJGJJIJIJJJIIJIJJIJJJJJJJJJJIIJJJJJJJJJJJJJJJJJJJIJJJFGCHIIHHEHHHHFFFFFFFFCCDEEEDCDDDDDD_Mismatch_0_Sense_+_Library_PoolC
GGTTGGAGATTTGAGATTAACGGTTTACTATTAGATTCCATTTCCAGCTAATCCCTTCGATATTCTAATTCATTTTCATAGAAGTAAGGAACGT
>Frequency_1_QualityScore_FDHDFFDIIGEECEGAFHIHIG@CGIIIIIGGICGGGIGGIIIHI@FGIGEIEHIGIIGIGGG@ECDDHCEHCHFEHHDFFDD;ACCCCCCD7?_Mismatch_0_Sense_+_Library_PoolC
GTCTCTAACAGCAGGTGATAGGAATTCTATATCAGATATCTCGATATTAAACATATGTTTCAAGGTAATTGTCATAAATAAAAACTTTGTTCGT
>Frequency_1_QualityScore_FFHHHGHJJJFHGIJIGIJJJJJIGGIIJJJJJJIJJJIJJJIIJJJJJIHHHHHHHFFFFDBEEEEDCCDDCDEEEDDEEECDCDDCDDDDBD_Mismatch_2_Sense_+_Library_PoolC
TTCATAGAAGTAACGAACGTTCCATAAATACCAAACACCGCGTAGCTGTCTCTAACAGCAGGTGATAGGAATTCTATATCAGATATCTCGATAT
>Frequency_1_QualityScore_FFHHHHHJJJJJJJHHGJJJJIJHGJJJJIJJJJJJJJIJJJJJJJIIJJJJHHHHHHHFFEFFDDAEDCDDDDDDDDEEEEEEEDCDDEDDDD_Mismatch_2_Sense_+_Library_PoolC
CATTTTCATAGAAGTAACGAACGTTCCATAAATACCAAACACCGCGTAGCTGTCTCTAACAGCAGGTGATAGGAATTCTATATCAGATATCTCG
>Frequency_1_QualityScore_FFHHHHHIJJJJJJJJJJJJJJJJIIIGHJJJJJJGIIIIIJJJJJJJJJHHHHFBCEFFEEEDEEDEEDFDEEEDDDECDDDCDBDDEEDDDD_Mismatch_2_Sense_+_Library_PoolC
AAGTAACGAACGTTCCATAAATACCAAACACCGCGTAGCTGTCTCTAACAGCAGGTGATAGGAATTCTATATCAGATATCTCGATATTAAACAT
>Frequency_1_QualityScore_FFHHHGHJJJJGIJJJJJIIJJJJJIIHIJJIJIIIIJJJJJJJGGGIIJJHII=EEFFDFFFDEEEEECEEDDCDCDDCCDCDDDFEECCCDD_Mismatch_0_Sense_+_Library_PoolC
AGTAAGGAACGTTCCATAAATACTAAACACCGCGTAGCTGTCTCTAACAGCAGGTGATAGGAATTCTATATCAGATATCTCGATATTAAACATA
>Frequency_1_QualityScore_B=FAF8FBDFIEBBC4?:A?F?F41CE?<C:D?GIBF?FG@FIC<?<DBFBFCBF=CDF@=F=FGI@E477=;=CFFF;CA;.;;BB;;9@CBB_Mismatch_0_Sense_+_Library_PoolC
TAGCTGTCTCTAACAGCAGGTGATAGGAATTCTATATCAGATATCTCGATATTAAACATATGTTTCAAGGTAATTGTCATAAATAAAAACTTTG
>Frequency_1_QualityScore_DDFFFFBA<+<ACG@EEH@<<A<<A<4CFE4??F89D?)??GIIGGCHGDFEGBDFC=CBCEGAFGGEHADEGGGIDFHHE;@DEABCCCCACD_Mismatch_1_Sense_+_Library_PoolC
CAGCAGGTGATAGGAATTCTATATCAGATATCTCGATATTAAACATATGTTTCAAGGTAATTGTCATAAATAAAAACTTTGTTCGTCTTTTGCA
>Frequency_1_QualityScore_DFBBFDGIIIGGCHEEHCGE@HHGEIEHIJJIIHIGHIHJJJJGGCHCEB?DD?G@FE@FGECHDE@DHEHFHHFFFF@B?BBDDDC@CACCDD_Mismatch_2_Sense_+_Library_PoolC
TTCCATTTCCAGCTAATCCCTTCGATATTCTAATTCATTTTCATAGAAGTAACGAACGTTCCATAAATACCAAACACCGCGTAGCTGTCTCTAA
>Frequency_1_QualityScore_FFGHHFHIIIJIIJIIFGIJJIGIJHIIHIJJJJJJJJJIJFHHIIJHHIIIIJJHHHHHHHFEFFFFFCEDEEDBDDDEEDDDEDDDDDDDDD_Mismatch_0_Sense_+_Library_PoolC
AACGGTTTACTATTAGATTCCATTTCCAGCTAATCCCTTCGATATTCTAATTCATTTTCATAGAAGTAAGGAACGTTCCATAAATACTAAACAC
>Frequency_1_QualityScore_ADHDBBFFBHGICEGGHIFF?EEGG9FHGGI<DHIIE@HGG@GIIICCD0/=FFHGIIGH=;DGCDHGE=?EHFADDEB;BDFCE@@CCCCC@C_Mismatch_1_Sense_+_Library_PoolC
GCTGTCTCTAACAGCAGGTGATAGGAATTCTATATCAGATATCTCGATATAAAACATATGTTTCAAGGTAATTGTCATAAATAAAAACTTTGTT
>Frequency_1_QualityScore_FFHHHHHJJJJIJJIJIIJJJJJJJJIJGHIJJJJIJJJJJJJJGIJJJJIJJJJJIIJIIHHEHHEDFEDDEEEEDEEEEEEDDCDDEDDDD@_Mismatch_1_Sense_+_Library_PoolC
TTTCATAGAAGTAAGGAACTTTCCATAAATACTAAACACCGCGTAGCTGTCTCTAACAGCAGGTGATAGGAATTCTATATCAGATATCTCGATA
>Frequency_1_QualityScore_DFHHDDHHC@FHII?EEHDGEHGIIIFGFG<FEDHBF>9BFGAECFC8@@@FA;EGIID:??E?@;BFCDCEEECCCCCC3>C@CADDDC_Mismatch_0_Sense_+_Library_PoolC
ACACCGCGTAGCTGTCTCTAACAGCAGGTGATAGGAATTCTATATCAGATATCTCGATATTAAACATATGTTTCAAGGTAATTGTCATAA
>Frequency_1_QualityScore_FFHHHGHJJJJJJFHHIJJJJJJJJJGIJJJIIIFIIJJJJJJIIIIIIHIHIHJEHIIIEGIGIJJIJJHIGEHIFGHHHHFFFFFEEEDBDD_Mismatch_0_Sense_+_Library_PoolC
CTCTAACAGCAGGTGATAGGAATTCTATATCAGATATCTCGATATTAAACATATGTTTCAAGGTAATTGTCATAAATAAAAACTTTGTTCGTCT
>Frequency_1_QualityScore_FDHHHHHHIIJJJIIJGGIII<CHFIGHIJIJJIJJJJJJJJIIGIJIHIHIJJJJJJJJJGG@DGIJJHHGDHHGIHHHHFFGFFFFEFDDCC_Mismatch_1_Sense_+_Library_PoolC
GTAGCTGTCTCTAACAGCAGGTGATAGGAATTCTATATCAGATATCTCGATATTAAACATATGTTTCAAGGTAATTTTCATAAATAAAAACTTT
>Frequency_1_QualityScore_DEHHHHHJJJJJJJIIJJJJJIJGGJJJJJJIJJJJJJIJJJJFHFIJJJJJJJJJFHHHHHHFFFFFFCEEEDDEEEDDDDDEECDDDDCCDC_Mismatch_0_Sense_+_Library_PoolC
TTCCATAAATACTAAACACCGCGTAGCTGTCTCTAACAGCAGGTGATAGGAATTCTATATCAGATATCTCGATATTAAACATATGTTTCAAGGT
>Frequency_1_QualityScore_FFHHHHHIJJJJJJJJJJJJJJJJIJJFHIJJJJJJIIJJEIJJJJJJJEIJJJJJJJHHHHHFFFFFFEEEEDEEEDCDEEDDEEEED_Mismatch_0_Sense_+_Library_PoolC
CACCGCGTAGCTGTCTCTAACAGCAGGTGATAGGAATTCTATATCAGATATCTCGATATTAAACATATGTTTCAAGGTAATTGTCATAA
>Frequency_1_QualityScore_FFHHHHHGIJJJJJJJJIJJJJIJIJJJJIJJJJJIJDGHIGIHHIIJJJJHHHHFF;@DEEEEEEEDDDDEDEEEDDDADDDDDDDDDEEEDD_Mismatch_2_Sense_+_Library_PoolC
AGAAGTAACGAACGTTCCATAAATACCAAACACCGCGTAGCTGTCTCTAACAGCAGGTGATAGGAATTCTATATCAGATATCTCGATATTAAAC
>Frequency_1_QualityScore_DF?FDFHGIIJIEFFFFIIJJGHGHHGFEHGIGIJJDABHIIAGHIHIIGGCHECH2?;B>@DACECCC>@CDDD>>>@ACDDD@A?@DE>_Mismatch_0_Sense_+_Library_PoolC
GAAGTAAGGAACGTTCCATAAATACTAAACACCGCGTAGCTGTCTCTAACAGCAGGTGATAGGAATTCTATATCAGATATCTCGATATTAA
>Frequency_1_QualityScore_FFHHHHHJJJJJJJJJJJJJJJIIIIJIJJJIJJJJJJJJJIJGJIJJHIIJJHHHHHFFFFFFFEDECADDDDDDDDDDDDDDDDDDE>CDDB_Mismatch_1_Sense_+_Library_PoolC
ATTTCCAGCTAATCCCTTCGATATTCTAATTCATTTTCATAGAAGTAACGAACGTTCCATAAATACCAAACACCACGTAGCTGTCTCTAACAGC
>Frequency_1_QualityScore_FFHHHHHJJJJJJJJJJJIIIJIIJJJJJJJJIGGIJJJGJJJJJJJJJJJJJFIIJIJIGIIJJJGHHHFFEFFFFEEEDDDDDDDDDDDBDC_Mismatch_1_Sense_+_Library_PoolC
CTATTAGATTCCATTTCCAGCTAATCCCTTCGATATTCTATTTCATTTTCATAGAAGTAACGAACGTTCCATAAATACCAAACACCACGTAGCT
>Frequency_1_QualityScore_FFHHHHHJJJJJJJJJJIIIIJJJJJJJJIIJJJJJIJJJJIJGIJJJJJJJHIJJJJJJJJJJJGJJHEHHFFFCEEDDDCDCDDECDDDCDE_Mismatch_2_Sense_+_Library_PoolC
TTCCAGCTAATCCCTTCGATATTCTATTTCATTTTCATAGAAGTAACGAACGTTCCATAAATACCAAACACCACGTAGCTGTCTCTAACAGTAT
>Frequency_1_QualityScore_FFHHHHHJJJJJJJJJIJJJIIJJJJJJJJJJJJIJJJJJIJJIJJJJJGJIJJJJJJJJJJIJHHHFFDFECEEEEEEDDDADFECFDDEDCD_Mismatch_2_Sense_+_Library_PoolC
ATCCCTTCGATATTCTATTTCATTTTCATAGAAGTAACGAACGTTCCATAAATACCAAACACCACGTAGCTGTCTCTAACAGTATGTGATAGGA
>Frequency_1_QualityScore_FFHHHHHJJJJJJJIJJJJJJJIIHIJJJJJCHIIIHIIJJJIJJIJJIHIJJEGGIIJJIIJJEGIJHEHHFFFDFDDDDDDDDDCDDCDDDA_Mismatch_1_Sense_+_Library_PoolC
TTCCATTTCCAGCTAATCCCTTCGATATTCTATTTCATTTTCATAGAAGTAACGAACGTTCCATAAATACCAAACACCACGTAGCTGTCTCTAA
>Frequency_1_QualityScore_FFHHHHHJIJJJJJJFIJJJJJJJJJJJJJJJJIIIJJHGIJJJIJJFHIIJJGIJJJJJIJJJJHHHHFFDFDEDCECDDEDDDDCDEE@CDC_Mismatch_2_Sense_+_Library_PoolC
GCTAATCCCTTCGATATTCTATTTCATTTTCATAGAAGTAACGAACGTTCCATAAATACCAAACACCACGTAGCTGTCTCTAACAGTATGTGAT
>Frequency_1_QualityScore_FFGHHHHJJIJJJJJIIIJJJJJJJJJIJJJJJIJJJHDHJJJJJIJIJIJHJJJIJHIIJJIJHHHHHECEFEFFEA@CCBECDFDCACCCDE_Mismatch_2_Sense_+_Library_PoolC
TTCGATATTCTATTTCATTTTCATAGAAGTAACGAACGTTCCATAAATACAAAACACCACGTAGCTGTCTCTAACAGTATGTGATAGGAATTCT
>Frequency_1_QualityScore_FFHHHHDHJJJGIIJJEJJIHIHJJJHIJJJJJJJIJJJJJJJJJJJIHGIJJIJIIIGHGIIJIIJJJECHHHHGEECDFFECEDCDDDDBDB_Mismatch_1_Sense_+_Library_PoolC
TTTACTATTAGATTCCATTTCCAGCTAATCCCTTCGATATTCTATTTCATTTTCATAGAAGTAACGAACGTTCCATAAATACCAAACACCACGT
>Frequency_1_QualityScore_FFHHHHHJJJJJJJJJJJJJJJJJJJJJJJJJHIIJJJJJJIIJJJJIJJJIJJHHGIJIJJJJHHHFHEFFFFFFEDEEEEEDDDDEEEEEEE_Mismatch_2_Sense_+_Library_PoolC
ATTCTAATTCATTTTCATAGAAGTAACGAACGTTCCATAAATACCAAACACCACGTAGCTGTCTCTAACAGCATGTGATAGGAATTCTATATCA
