# Supplementary material for: Differential Gene Expression Reveals Candidate Genes for Drought Stress Response in Abies alba (Pinaceae)
Source: PLoS One. 2015 Apr 29;10(4):e0124564. doi: 10.1371/journal.pone.0124564 (PMC4414588; doi:10.1371/journal.pone.0124564)
Supplement: S2 File — (GZ) [file pone.0124564.s002.gz › comp6871_c0_seq1.fa]

>comp6871_c0_seq1 len=411 path=[1:0-170 172:171-410]
AGGCATTTGGACCAATGCCACCTCTCTTTAAATAATTGTCCCATGTTAATATTTTAATTGCTAGAGATAACGAAATAAAAAGTTTATGTTTTAGTGTATAACTCCATTTCCAAACTTCCTCATCATATTTACCACAGGTACAAAGATCATGGATGCAGCTGTCTCAGGTTATGGACAGATTTTTGATTATGGAAAAGACTATTTTCTGGTTTTGAACAGTATGAAATTTATGTTAGTAATGTGTAGCAGGATGGAACTTCTAGGAAGAATGTTAGCAGGATATGTAAAGCAGGTTTTTTGTTGAAAAAGACAATGCCGAAATGTATGAAGGAATATGATGCAATATCTTCTTTGCTATTTCACCACAGGTGAATATACAGAATGTAATTTTGCTCACAACTGCTGAATAAA

>Frequency_1_QualityScore_FFHHHHHIGIJJJJJJIJJJJJJJJJJJJJJJJJJJJIJIJJJIIJJJJHJIJIIJIJJJJJJJJJJJJIJJJJJJHGHAEEDFFDFEDCCEED_Mismatch_0_Sense_+_Library_PoolT
TTTAGTGTATAACTCCATTTCCAAACTTCCTCATCATATTTACCACAGGTACAAAGATCATGGATGCAGCTGTCTCAGGTTATGGACAGATTTT
>Frequency_4_QualityScore_FFHHGHHJIIJJIJJJHIIJIIIIHIGIIIGIIIJJHIJIIHIFGHHIGIIIIIIJIHIIIGIJIIHHGFHEEFDEFEEEEDEDEECDDDDEDD_Mismatch_0_Sense_+_Library_PoolC
AAAGACTATTTTCTGGTTTTGAACAGTATGAAATTTATGTTAGTAATGTGTAGCAGGATGGAACTTCTAGGAAGAATGTTAGCAGGATATGTAA
>Frequency_3_QualityScore_FFHHHGGIIIIJJJJJHIJIIHHHIJJJIIIIJJJJJJJJJIJJJJJJIJJIIIJJIJIJJIJJJIIIGDGGGHHGGGFFADEDDDDCCCD_Mismatch_0_Sense_+_Library_PoolC
GAACAGTATGAAATTTATGTTAGTAATGTGTAGCAGGATGGAACTTCTAGGAAGAATGTTAGCAGGATATGTAAAGCAGGTTTTTTGTTGA
>Frequency_3_QualityScore_ECGGHHGGHGIIJIJIIJJJJIIHHFHIHIHHIGIIIIJIIHIJJIJJGIHHEHGHIDHGDGIHIIJIIGIHGFGHEDCB@CBBDDDBCEDCCD_Mismatch_0_Sense_+_Library_PoolC
GATTATGGAAAAGACTATTTTCTGGTTTTGAACAGTATGAAATTTATGTTAGTAATGTGTAGCAGGATGGAACTTCTAGGAAGAATGTTAGCAG
>Frequency_2_QualityScore_DCCBEFCFHIIHIIGGFGHCGIFCEDEGDGEGFGHGGHGHGEIIGGIGGEDGGEEAEH<ADEACDEACDACCDBCCCCCCCCCCCCCCCCCCBC_Mismatch_0_Sense_+_Library_PoolC
AGAATGTTAGCAGGATATGTAAAGCAGGTTTTTTGTTGAAAAAGACAATGCCGAAATGTATGAAGGAATATGATGCAATATCTTCTTTGCTATT
>Frequency_2_QualityScore_EFHGHHHJIJGIIJJHIIIJJHIIHIIJIIJJJJJIIJEHIIIIIIIJJJIIJIIIIJJJJIIIIIIAECHHFFEEECEEDDCDCDDDDDDD?B_Mismatch_1_Sense_+_Library_PoolC
TTTATTTTAGTAATGTGTAGCAGGATGGAACTTCTAGGAAGAATGTTAGCAGGATATGTAAAGCAGGTTTTTTGTTGAAAAAGACAATGCCGAA
>Frequency_2_QualityScore_FFHHHHHJIJJJJIJJJJJIJJJJIIIJJIJIJJJJJJIJJJJJJJJJIJJJJJJIJIJIJIIIJIIHHFCCCEEEFEEEEEEEDDEEEEEDCD_Mismatch_0_Sense_+_Library_PoolC
GTTGAAAAAGACAATGCCGAAATGTATGAAGGAATATGATGCAATATCTTCTTTGCTATTTCACCACAGGTGAATATACAGAATGTAATTTTGC
>Frequency_2_QualityScore_EC>CCFCE>CFGC8DFHCGBEA9EGIIGEHGGIFH9?EGGGFHAE>AFBA:9AFEGCGFDCCDE==;CCCC>CDBDCGCBEEAAAC?C>_Mismatch_0_Sense_+_Library_PoolC
AAATGTATGAAGGAATATGATGCAATATCTTCTTTGCTATTTCACCACAGGTGAATATACAGAATGTAATTTTGCTCACAACTGCTGAA
>Frequency_2_QualityScore_FEHHHHDGHIJJJGGIIIJIIIIIGIJIGHIIIIIIJIGGHHIGHHII?GGGIGGHHGGGEEEEFEADEEEEEAACDECDDECCCDDC@3??CD_Mismatch_0_Sense_+_Library_PoolC
TATGTAAAGCAGGTTTTTTGTTGAAAAAGACAATGCCGAAATGTATGAAGGAATATGATGCAATATCTTCTTTGCTATTTCACCACAGGTGAAT
>Frequency_2_QualityScore_FFFGGHHHIIJEIIGGHIJDHGGIEFECEGIGIIIHGEHHIIIFAFIIIEGAGFGHEIEGIIHGGIHIGDGEC67?CDE@AA6=AC=<5?A9A@_Mismatch_0_Sense_+_Library_PoolC
AAAGATCATGGATGCAGCTGTCTCAGGTTATGGACAGATTTTTGATTATGGAAAAGACTATTTTCTGGTTTTGAACAGTATGAAATTTATGTTA
>Frequency_2_QualityScore_EEGEGHHIIHIIGGIJJJHIGIIIJIIIIIIIJIJIJGGIIIIIIIIIIIIHGGFGGGGEEEEEEEEEEDEEEDDDBDDACCDCEDEDECDDDD_Mismatch_0_Sense_+_Library_PoolC
AGGTTTTTTGTTGAAAAAGACAATGCCGAAATGTATGAAGGAATATGATGCAATATCTTCTTTGCTATTTCACCACAGGTGAATATACAGAATG
>Frequency_2_QualityScore_ACGGGGEGGGCGGD>?ECEGADGGHGFHFGHEFE?EGHEIGEHICHGGIGHHGHEGGI8AGHGG@CCAAACDCCCCBACBCCC>?BCCACDDCD_Mismatch_0_Sense_+_Library_PoolC
GTAATGTGTAGCAGGATGGAACTTCTAGGAAGAATGTTAGCAGGATATGTAAAGCAGGTTTTTTGTTGAAAAAGACAATGCCGAAATGTATGAA
>Frequency_2_QualityScore_FFGHHHHJIIJIIIJHIIIJIJEIIGIHIGIIHIJIJIIJIIIIIHIIGIJJJIEEHHIIJIHHGGHFFCDEEEEEEDDDCDDDCEEEDEDDDD_Mismatch_0_Sense_+_Library_PoolC
TGTGTAGCAGGATGGAACTTCTAGGAAGAATGTTAGCAGGATATGTAAAGCAGGTTTTTTGTTGAAAAAGACAATGCCGAAATGTATGAAGGAA
>Frequency_2_QualityScore_FFHHHGFIIIIGHIJJIIJJGHIIIJGHHIIIIIJJIGIIJGIIIGHIIJIGGHHEGGGFFEEEEEEDDDCBDCDEEDDDCDDEEDEEEDDDDD_Mismatch_0_Sense_+_Library_PoolC
AGCAGGATATGTAAAGCAGGTTTTTTGTTGAAAAAGACAATGCCGAAATGTATGAAGGAATATGATGCAATATCTTCTTTGCTATTTCACCACA
>Frequency_2_QualityScore_FEHHGHHGIIIHIIIHHIIGHGIIIIIIJIIIIGIIIJIIIJJIIHIGIIGIIIIGGHEEDEDCCEEBECCDCDDEEEEDDDDDDDDEEECDCC_Mismatch_0_Sense_+_Library_PoolC
TAGGAAGAATGTTAGCAGGATATGTAAAGCAGGTTTTTTGTTGAAAAAGACAATGCCGAAATGTATGAAGGAATATGATGCAATATCTTCTTTG
>Frequency_2_QualityScore_EEHHHHGGGICHIJIIICGIGIIIGIIIGGHIIIIIHIIIIGHIGIIJJIIGIIIEIHHEHHIIGGHIHGIIIEGGCCEDEEFEDBDEDCCCCC_Mismatch_0_Sense_+_Library_PoolC
TTATGGACAGATTTTTGATTATGGAAAAGACTATTTTCTGGTTTTGAACAGTATGAAATTTATGTTAGTAATGTGTAGCAGGATGGAACTTCTA
>Frequency_2_QualityScore_FFHHHHHJJJIIJIIIIJJIIJIIIIIJJIIIJIJJJJIJJJJJJJIJIJIIIIIIIHHGHHGGGEGEEEGDEEE@CDEEEEEEEDDDDDCEED_Mismatch_0_Sense_+_Library_PoolC
TTTTTGTTGAAAAAGACAATGCCGAAATGTATGAAGGAATATGATGCAATATCTTCTTTGCTATTTCACCACAGGTGAATATACAGAATGTAAT
>Frequency_2_QualityScore_FFHGGHHJJJIHIJIJJJJJJJIIJIIJJJJJJIIIHIIJIHIJJIIIIIIGIIIIJJIIIIIIIIJIIJIIIHIHGGGEFEEEEEEEDDCDDD_Mismatch_0_Sense_+_Library_PoolC
ACAGATTTTTGATTATGGAAAAGACTATTTTCTGGTTTTGAACAGTATGAAATTTATGTTAGTAATGTGTAGCAGGATGGAACTTCTAGGAAGA
>Frequency_2_QualityScore_?CEHEHGHIIIIEGICAGEEGCGCBAFCGGACGGGIIGICHCFIDCCAACAEGACGFFEHIFE<?BAED?CCEDEDCAA;AA==A=>AABCCCB_Mismatch_0_Sense_+_Library_PoolC
AAGACAATGCCGAAATGTATGAAGGAATATGATGCAATATCTTCTTTGCTATTTCACCACAGGTGAATATACAGAATGTAATTTTGCTCACAAC
>Frequency_2_QualityScore_FFHHHGHIHGGIHGDHEGIHIEGGEIEHIHEHIIIIICGEHHIIGIIJJIIJJGGIHIJG?ADEBAEIHGFHGGGACEEEEEDDDDEECCCCCC_Mismatch_0_Sense_+_Library_PoolC
ACAATGCCGAAATGTATGAAGGAATATGATGCAATATCTTCTTTGCTATTTCACCACAGGTGAATATACAGAATGTAATTTTGCTCACAACTGC
>Frequency_2_QualityScore_FFHGGHGJJIGIIBHIIIGGEIGIIIIIJIIIIIGIJIIIIIJIJIIHHHIHIIJJIIJJIIIJIIIIIECEIHECDCCCCDEDDDDCCCCCCC_Mismatch_0_Sense_+_Library_PoolC
AAATTTATGTTAGTAATGTGTAGCAGGATGGAACTTCTAGGAAGAATGTTAGCAGGATATGTAAAGCAGGTTTTTTGTTGAAAAAGACAATGCC
>Frequency_2_QualityScore_DEHGEHFFEGGGIIIIIIHGIGFHGGIIIIIHIIIIIGIIHIIHHIIDHGFIIAGCEEEGGHEIIIIIIFHEGHHFEEEEEEEEDEEDEBCCEA_Mismatch_0_Sense_+_Library_PoolC
CGAAATGTATGAAGGAATATGATGCAATATCTTCTTTGCTATTTCACCACAGGTGAATATACAGAATGTAATTTTGCTCACAACTGCTGAATAA
>Frequency_2_QualityScore_EEGHHHGIIIHGIGHIIGHGFGEGIGHIIIHGIIGCEGGGIGIIIIHIIIIHIIIGCCAEEEDACCCC?ADA?CCCCAADC;?CCCCC<AA=AC_Mismatch_0_Sense_+_Library_PoolC
TCTAGGAAGAATGTTAGCAGGATATGTAAAGCAGGTTTTTTGTTGAAAAAGACAATGCCGAAATGTATGAAGGAATATGATGCAATATCTTCTT
>Frequency_1_QualityScore_FFHHHHGJEIJJJJIIJJJJJDIFHIIIJJJJJJJJJJIJIJJJJIDHGGHIJGHGGGHHDHIIJHHGHHEDFEFFEEEDEDEDDDEDEDDDCC_Mismatch_0_Sense_+_Library_PoolC
TTGAAAAAGACAATGCCGAAATGTATGAAGGAATATGATGCAATATCTTCTTTGCTATTTCACCACAGGTGAATATACAGAATGTAATTTTGCT
>Frequency_1_QualityScore_DDFHHHHHIJIHIJGIHIJJJIJIJJJJJIJJJJIIJJJJIJIJJJJJGGGIIJIIIJJIIHJCGEHJHBFEEEEEEEDDDDDDDDDDDDDBDC_Mismatch_0_Sense_+_Library_PoolC
TGTTAGTAATGTGTAGCAGGATGGAACTTCTAGGAAGAATGTTAGCAGGATATGTAAAGCAGGTTTTTTGTTGAAAAAGACAATGCCGAAATGT
>Frequency_1_QualityScore_FFHHHHHJJJHJJJJHIIJJJIIJJGJJIJIJHIJIJHIIIJJJJJJJIJIIJHIIJIJJHHHFHHIHJHHIIIHHHHGFFFFFFEEEDEEDBD_Mismatch_0_Sense_+_Library_PoolC
TCTGGTTTTGAACAGTATGAAATTTATGTTAGTAATGTGTAGCAGGATGGAACTTCTAGGAAGAATGTTAGCAGGATATGTAAAGCAGGTTTTT
>Frequency_1_QualityScore_FFHHHHHIJJJGIJJJJJJJJGIJJJIJHIGIJJJJIJJJJJJIIJIIIIFHIGIJJJJGCECHFFFFEEECEDDBDDDDCDEEDEDDDDDDEE_Mismatch_0_Sense_+_Library_PoolC
TAGCAGGATGGAACTTCTAGGAAGAATGTTAGCAGGATATGTAAAGCAGGTTTTTTGTTGAAAAAGACAATGCCGAAATGTATGAAGGAATATG
>Frequency_1_QualityScore_FFDHHDHGGCAGHHAHHHGIIIIIIIIIEHIGIGHGIIGFHEEEHEBA>?CEFDCEECCECDCCCCDCF@DDDDCCCDDDEDDDCC<A?<:@4@_Mismatch_0_Sense_+_Library_PoolC
ATATGTAAAGCAGGTTTTTTGTTGAAAAAGACAATGCCGAAATGTATGAAGGAATATGATGCAATATCTTCTTTGCTATTTCACCACAGGTGAA
>Frequency_1_QualityScore_FFHHHHHIJJJJJJJJIJJJJJJJHIJJJJJIIJGIIIHIIIJJJJJIJJJIIJIJHIHJJJJJJIJJJIIJHHHHGHFFFFFEEEEEFEDDDD_Mismatch_0_Sense_+_Library_PoolC
ATTATGGAAAAGACTATTTTCTGGTTTTGAACAGTATGAAATTTATGTTAGTAATGTGTAGCAGGATGGAACTTCTAGGAAGAATGTTAGCAGG
>Frequency_1_QualityScore_FFHFHHHIIJIJJIJIJJJJJJIJIIJDHIIJJJHIJJIIIIIIJIJJJIJJJJIIC@GHIHFFFFDEEEEBDDDCDCDDDDDDDDCDDEDDDD_Mismatch_0_Sense_+_Library_PoolC
AATGTGTAGCAGGATGGAACTTCTAGGAAGAATGTTAGCAGGATATGTAAAGCAGGTTTTTTGTTGAAAAAGACAATGCCGAAATGTATGAAGG
>Frequency_1_QualityScore_BDFADFFIBAHEFEGHEEHHGIDGIICHIIECFHHDHGCHGIIGHHIIIIIGF.=FGCEB@AEEHHHFFBEEE@@>;?BDDB:5>C;@CCCBDC_Mismatch_0_Sense_+_Library_PoolC
GTGTAGCAGGATGGAACTTCTAGGAAGAATGTTAGCAGGATATGTAAAGCAGGTTTTTTGTTGAAAAAGACAATGCCGAAATGTATGAAGGAAT
>Frequency_1_QualityScore_FFHHHGHJIHIJGIJJIIJJJIIIJJJJJJJJJJJJJJIJGIIJJIGIIIJJIGICG@DHIJJJJHHHHFFDDBB@CEDEEEDEEDDDDDDCDC_Mismatch_0_Sense_+_Library_PoolC
GCCGAAATGTATGAAGGAATATGATGCAATATCTTCTTTGCTATTTCACCACAGGTGAATATACAGAATGTAATTTTGCTCACAACTGCTGAAT
>Frequency_1_QualityScore_FFHHHHHGIIIJJJJJJJJJJJJGIIIJJJJJJJJJIHHIIJJIJIGHHHHHFFFFFFEEEEEEEEDCDCDEDEFEDDDDDDDCDCCDDDEEED_Mismatch_0_Sense_+_Library_PoolC
AAGCAGGTTTTTTGTTGAAAAAGACAATGCCGAAATGTATGAAGGAATATGATGCAATATCTTCTTTGCTATTTCACCACAGGTGAATATACAG
>Frequency_1_QualityScore_DDB>DBA4A@F<EB@F?CE:FHHAAFCE99ECBFH<)83::@BB*?9BF4??//9?4*9?CFAF@8@DF5@DA@E=?A_Mismatch_0_Sense_+_Library_PoolC
GAATATGATGCAATATCTTCTTTGCTATTTCACCACAGGTGAATATACAGAATGTAATTTTGCTCACAACTGCTGAAT
>Frequency_1_QualityScore_AFHHHFDGJJGGHHEIIHIBAECHIGGHJIGIGGGGIJIG@DFHGGHDG@DFEGGIJJIIHEGHGIJJIGGIGEFFEEEEEDDDDDDDCCCACD_Mismatch_0_Sense_+_Library_PoolC
AATTTATGTTAGTAATGTGTAGCAGGATGGAACTTCTAGGAAGAATGTTAGCAGGATATGTAAAGCAGGTTTTTTGTTGAAAAAGACAATGCCG
>Frequency_1_QualityScore_FFHHHHHJJJJJJIJIJJJIGIJJIJJIIJJJJJJJJJJJJJJJJJIJJJJJJJHHHHHHHHFFFFFFEFEEEEDBDDACCCDDDDDDDCDDDD_Mismatch_0_Sense_+_Library_PoolC
GGTTTTTTGTTGAAAAAGACAATGCCGAAATGTATGAAGGAATATGATGCAATATCTTCTTTGCTATTTCACCACAGGTGAATATACAGAATGT
>Frequency_1_QualityScore_DDBHHDFGGGIEGDGIGI<FHGIE<FEHEGIIJGGEIICGIIJGIIGGEGGGJIEHEHCEAFFFFDDEECCEDEDDEDDDDDDCACBDDCCDDD_Mismatch_0_Sense_+_Library_PoolC
TGCCGAAATGTATGAAGGAATATGATGCAATATCTTCTTTGCTATTTCACCACAGGTGAATATACAGAATGTAATTTTGCTCACAACTGCTGAA
>Frequency_1_QualityScore_FFHHHHGIJJJIJJHJJJJJJJJJJHJJIJJIIIJIJJJJJJJIJJIJIIJJJJJJJBGHJJJHHHHFFFFFDDEEDDDDDD;BDDDDEEEDED_Mismatch_0_Sense_+_Library_PoolC
TAATGTGTAGCAGGATGGAACTTCTAGGAAGAATGTTAGCAGGATATGTAAAGCAGGTTTTTTGTTGAAAAAGACAATGCCGAAATGTATGAAG
>Frequency_1_QualityScore_FFHHHHHFHHHIJJIIIIIGHHIIJJJJJJJGGHGGGFHIIHJJJJAEGEHHHHHECEFBCB@CECEEEEDCCCDDFDDDDDCC@DDECACC@A_Mismatch_0_Sense_+_Library_PoolC
TAGCAGGATATGTAAAGCAGGTTTTTTGTTGAAAAAGACAATGCCGAAATGTATGAAGGAATATGATGCAATATCTTCTTTGCTATTTCACCAC
>Frequency_1_QualityScore_FFHHHHHJJJIGJJGIIJIJJHIFIJIJJIIIGHIIIGIJIJJ?FHGIJJIIJHIIIJJIHHHHHHFFCCDDDCFEECDDCBCDDDEEDDDDDD_Mismatch_0_Sense_+_Library_PoolC
ATGGAACTTCTAGGAAGAATGTTAGCAGGATATGTAAAGCAGGTTTTTTGTTGAAAAAGACAATGCCGAAATGTATGAAGGAATATGATGCAAT
>Frequency_1_QualityScore_DFHGHFHIBDEGHGIHIIGGIIFEHI<GHEH<FFH*CB0?<FCF?DHB??FHIIE;CF;CCHD>GHIGHAHCHEFEFFF>DE1;?CDCCCADDC_Mismatch_1_Sense_+_Library_PoolC
ACCACATGTACAAAGATCATGGATGCAGCTGTCTCAGGTTATGGACAGATTTTTGATTATGGAAAAGACTATTTTCTGGTTTTGAACAGTATGA
>Frequency_1_QualityScore_DFFGHFDBHIFHJJJJIIJGGGEGEIJIJJJIJIIIJJJIGGJJIJJFDCHEGGII@CEGHGIIJGEAEAHDFEFDDDCCCEC_Mismatch_0_Sense_+_Library_PoolC
TGCCGAAATGTATGAAGGAATATGATGCAATATCTTCTTTGCTATTTCACCACAGGTGAATATACAGAATGTAATTTTGCTCA
>Frequency_1_QualityScore_FFHHHHHJJJJJJJJJIJJFHJJJIJIJJJJJJJJJJJJJJJJJJJJIJHHIIIJHJJJIJJJJJJGIIIIHHHHHFFFFFCEEEEEEDD>CBD_Mismatch_1_Sense_+_Library_PoolC
TCATCATATTTACCACAGGTACAAAGATCATGGATGCAGCTGTCTCAGGTTATGGACATATTTTTGATTATGGAAAAGACTATTTTCTGGTTTT
>Frequency_1_QualityScore_FFHHHGHJJGEGHIIIJIJJGIGHIFIIGGIFHGIIFIGHHIIIIJJIGIIHJHIGIIJJGIJJJJJHHEH?@:?DFEEDDC>@CCDDDEEEDC_Mismatch_0_Sense_+_Library_PoolC
TGTTGAAAAAGACAATGCCGAAATGTATGAAGGAATATGATGCAATATCTTCTTTGCTATTTCACCACAGGTGAATATACAGAATGTAATTTTG
>Frequency_1_QualityScore_FDHHHHFHJJIIJJIJIIJJJIJJJJJJJJJJJJJJJJJIJJJIJJJJJJIJFGHIHJJIIGIIJJIHIHIJJHHHHHGFFFFFDEEEEC_Mismatch_0_Sense_+_Library_PoolC
GAAATGTATGAAGGAATATGATGCAATATCTTCTTTGCTATTTCACCACAGGTGAATATACAGAATGTAATTTTGCTCACAACTGCTGAA
>Frequency_1_QualityScore_FFHHHHHJIJJJJJJJJJJJJIJJJJJJJJJIJJJJJJJJJJIJJJJIIIIIJJFHGGHGIIJJJJJJIJHFHHHHHHFFFFFFDEDEEDDCCD_Mismatch_0_Sense_+_Library_PoolC
CCGAAATGTATGAAGGAATATGATGCAATATCTTCTTTGCTATTTCACCACAGGTGAATATACAGAATGTAATTTTGCTCACAACTGCTGAATA
>Frequency_1_QualityScore_;DB?FHDGIGEEEGIIBHGIIIIGEGIGEHEG??BFGHHGIIIICCGDC@DB>FHIHDBF8=BDHIIIGI_Mismatch_0_Sense_+_Library_PoolC
ATGCAATATCTTCTTTGCTATTTCACCACAGGTGAATATACAGAATGTAATTTTGCTCACAACTGCTGAA
>Frequency_1_QualityScore_FFHHHGHJJJJJIJJIGICGIJJJJJJJJIJJJJJJJJJJIIJIJJJJJJJIJIJJIHIIIJJGDEHFHEEHFHDFFFFFEEDEEDEDCDACCD_Mismatch_0_Sense_+_Library_PoolC
AAAGACAATGCCGAAATGTATGAAGGAATATGATGCAATATCTTCTTTGCTATTTCACCACAGGTGAATATACAGAATGTAATTTTGCTCACAA
>Frequency_1_QualityScore_FFFHFHHIJJJJJIJJJJJJJIJJJJJJJJJJJJJJJJJJJIJIJJHHIJJJJJJJJIIIJIIJIJIJJJHIIIJH?EHHFFFFFFDEEEEED@_Mismatch_1_Sense_+_Library_PoolC
AGTGTATAACTCAATTTCCAAACTTCCTCATCATATTTACCACAGGTACAAAGATCATGGATGCAGCTGTCTCAGGTTATGGACAGATTTTTGA
>Frequency_1_QualityScore_FFHHHHHJJJJJIIJJIJJJJJJJIJJHIJIJIJJJJJJJJGHJJJJJJJJJJJIJJJIIHHHHHFEDDACDFEEDEDDDDDDEEEEDDDDDDD_Mismatch_0_Sense_+_Library_PoolC
GGAACTTCTAGGAAGAATGTTAGCAGGATATGTAAAGCAGGTTTTTTGTTGAAAAAGACAATGCCGAAATGTATGAAGGAATATGATGCAATAT
>Frequency_1_QualityScore_FFHHHHHJJIJJJJJIJIJJJJJJIJJJJGIIIJJJJJJJJJJJJJJJIIJJJJHHFFFEDEEEEEEDDACEEEDCDDDDCCEFEEDDDDDDEE_Mismatch_0_Sense_+_Library_PoolC
AAGAATGTTAGCAGGATATGTAAAGCAGGTTTTTTGTTGAAAAAGACAATGCCGAAATGTATGAAGGAATATGATGCAATATCTTCTTTGCTAT
>Frequency_1_QualityScore_DFHGHHHJJIJFJJIHHJJIJJIJIJGIJJJJJIJJGIIGEIIJJJJJJJJJJJJJJIIJIJJJJFHIJGHFFFECEEEEDDDDDDCDDD=BDD_Mismatch_1_Sense_+_Library_PoolC
TCTGTTAGTAATGTGTAGCAGGATGGAACTTCTAGGAAGAATGTTAGCAGGATATGTAAAGCAGGTTTTTTGTTGAAAAAGACAATGCCGAAAT
>Frequency_1_QualityScore_DFHHHH1EGHEHIIIHIGIGGHIIIIIIIIIIIIIIIIIIIGIIIIIIIIIIIIIFFHIIIIIIIHGGGEHFBDDEFFFEEDDCEDDDDDDCCC_Mismatch_1_Sense_+_Library_PoolC
GCCGAAGTGTATGAAGGAATATGATGCAATATCTTCTTTGCTATTTCACCACAGGTGAATATACAGAATGTAATTTTGCTCACAACTGCTGAAT
>Frequency_1_QualityScore_FFHFHHHJIJJJJIJJJIJJGJIJJHGIIJJJJJJJJJJJJGJJJJJJIIJJJJJHJJJIJJJIJIJJJJJJJIHHH?EEFFDDDDDD_Mismatch_0_Sense_+_Library_PoolC
CAGTATGAAATTTATGTTAGTAATGTGTAGCAGGATGGAACTTCTAGGAAGAATGTTAGCAGGATATGTAAAGCAGGTTTTTTGTTGA
>Frequency_1_QualityScore_FFHHHHHIHIJJJJJGIIIJJJIIJJJJJJJJJJJJJJJIIJJJIJIJIHIHJHHHHIIIJJIJGHHIJCHGHHHHHHGFFFFDEEDECDDCDD_Mismatch_0_Sense_+_Library_PoolC
ATGGACAGATTTTTGATTATGGAAAAGACTATTTTCTGGTTTTGAACAGTATGAAATTTATGTTAGTAATGTGTAGCAGGATGGAACTTCTAGG
>Frequency_1_QualityScore_FFHHHHHHIJJIJJJJJJHIJIJJJHJJJJJJJJJJJJJJJJGHJJJIJIJIHIIJGHIJJJJJJHIIJJJJHHHHHHHFFFFFEEDEEDDDDD_Mismatch_0_Sense_+_Library_PoolC
GTTATGGACAGATTTTTGATTATGGAAAAGACTATTTTCTGGTTTTGAACAGTATGAAATTTATGTTAGTAATGTGTAGCAGGATGGAACTTCT
>Frequency_1_QualityScore_FFHHHHHIIJJJHIHGJJJJJIJJJIJJJJJJJJJIJJJJJJIIJJJJJJJJIJJJJJJIJJJJ=FHIJEFFFFFEEEEDDDDDDDDDDDD@DD_Mismatch_0_Sense_+_Library_PoolC
ATGTTAGTAATGTGTAGCAGGATGGAACTTCTAGGAAGAATGTTAGCAGGATATGTAAAGCAGGTTTTTTGTTGAAAAAGACAATGCCGAAATG
>Frequency_1_QualityScore_FFHHHGHJJJIGJJIJJGJHJGICECHIDHHHIIGIGBFIIIIBGGGIIHIHIIIGGIHGIJJJJIGIJIGGJEAHHGGHHDDEFF@CB@?CBA_Mismatch_0_Sense_+_Library_PoolC
TTAATATTTTAATTGCTAGAGATAACGAAATAAAAAGTTTATGTTTTAGTGTATAACTCCATTTCCAAACTTCCTCATCATATTTACCACAGGT
>Frequency_1_QualityScore_FFHHHHGJJJJIIHHHIJJIIJJGHIJIHGIGGHIIIHIIHJJHIJJJIJIIIHIHHIJJJJJJIIJIHHGHFFFDFDCCC>A>CCDDDCDDDD_Mismatch_0_Sense_+_Library_PoolC
TTATGGAAAAGACTATTTTCTGGTTTTGAACAGTATGAAATTTATGTTAGTAATGTGTAGCAGGATGGAACTTCTAGGAAGAATGTTAGCAGGA
>Frequency_1_QualityScore_FFHHHHHJGIIIIHIJIHIIJGGIIIGIEIJJJGIJJJJJJJJJJJJJJJJIJIJIGIJFHGHGJIJJHFEFHHHFFFFFFFDEE>CCCDDDDD_Mismatch_0_Sense_+_Library_PoolC
CAATGCCGAAATGTATGAAGGAATATGATGCAATATCTTCTTTGCTATTTCACCACAGGTGAATATACAGAATGTAATTTTGCTCACAACTGCT
>Frequency_1_QualityScore_DEHHHHHJJHIIJJIJJJJIJJIIJJJJJJJJIJJJHIJJJIIIJJJJJJIJJJGIJJJJJJJJHIHHIEHHHHHHHHFFFFFEEDDFEEDDDB_Mismatch_0_Sense_+_Library_PoolC
ATTTTCTGGTTTTGAACAGTATGAAATTTATGTTAGTAATGTGTAGCAGGATGGAACTTCTAGGAAGAATGTTAGCAGGATATGTAAAGCAGGT
>Frequency_1_QualityScore_FFHHHHHJJJJJIIJJJHIJHIHIIJGIJJJJHIJIIIIHJJIJIIGIIJJJJIJJJJJJJJJJIJJHIEHHHHHHHHFFFFDDCEEFEEEDDD_Mismatch_0_Sense_+_Library_PoolC
ACTATTTTCTGGTTTTGAACAGTATGAAATTTATGTTAGTAATGTGTAGCAGGATGGAACTTCTAGGAAGAATGTTAGCAGGATATGTAAAGCA
>Frequency_1_QualityScore_FFHHHGHJIJJJIIHGIEGJFHEHGJHIJJEGIJJJIFHIIIIIGJJJJJJJJIJIJJIIJEHIIIIIHHHHFEGDFFFFFEECFCFDCEEDDC_Mismatch_0_Sense_+_Library_PoolC
ATGGATGCAGCTGTCTCAGGTTATGGACAGATTTTTGATTATGGAAAAGACTATTTTCTGGTTTTGAACAGTATGAAATTTATGTTAGTAATGT
>Frequency_1_QualityScore_FFHHHHHJJJJJJJJJJIIJIIIJDGHGIIIIIJEIIJJIGICGFHIJJJIJIGHIGIIIJIJGIJIIHEHFEEBEFFEEEEDEDDDDDCCFDD_Mismatch_0_Sense_+_Library_PoolC
TTGTTGAAAAAGACAATGCCGAAATGTATGAAGGAATATGATGCAATATCTTCTTTGCTATTTCACCACAGGTGAATATACAGAATGTAATTTT
>Frequency_1_QualityScore_DFHHHDHG@GIJIIEGGGHGEG@DFGG@HHBFEGBHEGIIJIIIIGIHCHEHIIJIEFIIGGHIIHGEA?EECC@@?BDCADECBDCACCCCDA_Mismatch_0_Sense_+_Library_PoolC
AAAAGACAATGCCGAAATGTATGAAGGAATATGATGCAATATCTTCTTTGCTATTTCACCACAGGTGAATATACAGAATGTAATTTTGCTCACA
>Frequency_1_QualityScore_FFHHHHHFIIJGIJIJJJJJJIIIHIIJIIIGIJJJJJGIIJJIJJJIIGHJDGHIHIIHGJIJIIFAFHEHHHGIHGHHH@DDEDDDDDDD>C_Mismatch_0_Sense_+_Library_PoolC
TGAACAGTATGAAATTTATGTTAGTAATGTGTAGCAGGATGGAACTTCTAGGAAGAATGTTAGCAGGATATGTAAAGCAGGTTTTTTGTTGAAA
>Frequency_1_QualityScore_FFHHDHHIJJJHIJJJJJIJJJJJJJJJJJJJJJJGHIJJJJIJJIIIJIIJHJJIJJIJGIHIIHIHIHHHHFGFFFFDEEEDEDDDDCCDBB_Mismatch_1_Sense_+_Library_PoolC
ACAGGTTTTTGATTATGGAAAAGACTATTTTCTGGTTTTGAACAGTATGAAATTTATGTTAGTAATGTGTAGCAGGATGGAACTTCTAGGAAGA
>Frequency_1_QualityScore_3D?DD?<E@?+A++A92A@AC??E<:?*?D**:?B*0**0*?0?DDAD<9/8B=B)8BE==CC.).@;CCEDDD>;.).;3(>(;BA5>(;?A=_Mismatch_2_Sense_+_Library_PoolC
AGGCATTTGGACCAATGCCACCTCTCTTTAAATAATTGTCCCATGTTAATATTTTAATTGCTAGAGATAACGAAATACAAAGTGTATGTTTTAG
>Frequency_1_QualityScore_FFHHHHHJJIJJJJJJJJJJJJJHIJJJJJJJJJJJJJJJJJJJJJJJBEFFFFFFEEEEEDDDDEEEEDCCDDDDEEEEDDDDDDEEDEEEDD_Mismatch_0_Sense_+_Library_PoolC
GTTAGCAGGATATGTAAAGCAGGTTTTTTGTTGAAAAAGACAATGCCGAAATGTATGAAGGAATATGATGCAATATCTTCTTTGCTATTTCACC
>Frequency_1_QualityScore_DBFFHDA:A<:E>FHF:AHEE99C@D<G?<??F9?GED@<?BDDG8??8BG>B?BB@)=CFA@FHCDE:CDE?A>?BE>D:BDC6@_Mismatch_0_Sense_+_Library_PoolC
GTTTTGAACAGTATGAAATTTATGTTAGTAATGTGTAGCAGGATGGAACTTCTAGGAAGAATGTTAGCAGGATATGTAAAGCAGGT
>Frequency_1_QualityScore_FFHHHHHJJGIJJJIJJIHHHJJIIJJJHIJJIIJJIIGIJIJJJHJIGG?FFGIIIIIIJJIIIJJIIEGHHGHHFEHFFFFFFFDDBED5AC_Mismatch_0_Sense_+_Library_PoolC
GAAAAGACTATTTTCTGGTTTTGAACAGTATGAAATTTATGTTAGTAATGTGTAGCAGGATGGAACTTCTAGGAAGAATGTTAGCAGGATATGT
>Frequency_1_QualityScore_FFHHHHFJIIIGGIGGJIJGIHHHIIGG?FHGHIIJIJI9BHHIIGGGHE@GFGIJIGGIGEIJGHFFFHBDFFDEEDDEEDDCEDCDCCDDBC_Mismatch_0_Sense_+_Library_PoolC
CAAAGATCATGGATGCAGCTGTCTCAGGTTATGGACAGATTTTTGATTATGGAAAAGACTATTTTCTGGTTTTGAACAGTATGAAATTTATGTT
>Frequency_1_QualityScore_FFHHHHHJGIGIGHIJJJIDHIHIJJGGJJJJJJJJJJJJJIJFHIIJIIJJJGJIJHIGCEHHHGEEEBDFFFEDEDECEEDDDDDDDDCDDD_Mismatch_0_Sense_+_Library_PoolC
GGTTATGGACAGATTTTTGATTATGGAAAAGACTATTTTCTGGTTTTGAACAGTATGAAATTTATGTTAGTAATGTGTAGCAGGATGGAACTTC
>Frequency_1_QualityScore_FFHFDGHIIJ@FHIJHGHIJIIJIJJJJJJJGIJJJEIJIIIIGIGHIHGHJGIEIIIJID=D@CEHHHCEEFFCCDCDFEEEDECECCCCDDA_Mismatch_0_Sense_+_Library_PoolC
GACAATGCCGAAATGTATGAAGGAATATGATGCAATATCTTCTTTGCTATTTCACCACAGGTGAATATACAGAATGTAATTTTGCTCACAACTG
>Frequency_1_QualityScore_FDFHHHGJJJEHIIJGFHIGEIIJJJJJIHIGIJJIIIJJCHIIJJJJIIJHHHBHHHFFFFEEDEEECAACCCCDEDEDCDBBAD5>@@C>CD_Mismatch_0_Sense_+_Library_PoolC
GTAAAGCAGGTTTTTTGTTGAAAAAGACAATGCCGAAATGTATGAAGGAATATGATGCAATATCTTCTTTGCTATTTCACCACAGGTGAATATA
>Frequency_1_QualityScore_FFHHHHHJJJJJJJJJIJJJJJIIJJIJJJJJJJJJJJJJJJJJJJJJJCFGIJJJJJJJJJJIIHHHE?BDEFFFEDEEEEEDFDEFEDDDDD_Mismatch_0_Sense_+_Library_PoolC
TGAAAAAGACAATGCCGAAATGTATGAAGGAATATGATGCAATATCTTCTTTGCTATTTCACCACAGGTGAATATACAGAATGTAATTTTGCTC
>Frequency_1_QualityScore_FFHHHHHJHIGHHHIIHIHJIIJIHIIJIIJIGJJGIJ>GIIIJJHIIJJJIIHIJIJJJIJJJJJJHJEHIHFFFEDEEEDDDDDDDCDDDD<_Mismatch_0_Sense_+_Library_PoolC
TTTATGTTAGTAATGTGTAGCAGGATGGAACTTCTAGGAAGAATGTTAGCAGGATATGTAAAGCAGGTTTTTTGTTGAAAAAGACAATGCCGAA
>Frequency_1_QualityScore_FFHHHHHJJJJJJJJJJJJJJJJIJJJJJJJJJJJJJJJIJIIJJJJJJJJJIEIJJJIJJIIJGHHHHHDFFFD@CCDDDEDECDDDDCFADD_Mismatch_0_Sense_+_Library_PoolC
TTTTGTTGAAAAAGACAATGCCGAAATGTATGAAGGAATATGATGCAATATCTTCTTTGCTATTTCACCACAGGTGAATATACAGAATGTAATT
>Frequency_1_QualityScore_DBFDBB<EBFIH?BG:CHIIDHIIIIIIGIFHIIB?DBHII@D@FCHEDDCDDEFIIHE@FFEF=;DGGABBB_Mismatch_0_Sense_+_Library_PoolT
CTATTTCACCACAGGTGAATATACAGAATGTAATTTTGCTCACAACTGCTGAATAAAATTACGCTTTTTTTTA
>Frequency_2_QualityScore_FFGHGHHJJGIIJIJIIIHJIIJJJGIIIIIJJJJJIIIJJGHGGIIIIIIIIIIJHIHHIJIJJIJIIIIIJIIIHGGHFEEEFFEEDDDDDD_Mismatch_0_Sense_+_Library_PoolC
AGGAATATGATGCAATATCTTCTTTGCTATTTCACCACAGGTGAATATACAGAATGTAATTTTGCTCACAACTGCTGAATAAAATTACGCTTTT
>Frequency_2_QualityScore_FFHHGHHJIIIIIGIIJICFEHIIIGIJHIIJIIIIIJIJGIIIGHHGIIIIJIGGHGEGGGIHHGEIIIIHFDDDCBCCA_Mismatch_0_Sense_+_Library_PoolC
TTGCTATTTCACCACAGGTGAATATACAGAATGTAATTTTGCTCACAACTGCTGAATAAAATTACGCTTTTTTTTCAAGGA
>Frequency_2_QualityScore_FFHGGHHGIGFIIIIJIIIJHHGGIJIHIIIJIJIIIIIJIIH=CEGHIIIIIIIIIDGIIGFIIGGEIIGFIIGGECCFDEFEEEECCECCA=_Mismatch_0_Sense_+_Library_PoolC
GAAGGAATATGATGCAATATCTTCTTTGCTATTTCACCACAGGTGAATATACAGAATGTAATTTTGCTCACAACTGCTGAATAAAATTACGCTT
>Frequency_2_QualityScore_EFHGGHHJJIIJJGIJIIJJDHGIIJJIIIIIIGIIEGGIJIIIIIJIIIJIGHGIGIIIIIIHIJIIJIIJCDEEGEEFGGEEACCCEEDCDD_Mismatch_0_Sense_+_Library_PoolC
TATGATGCAATATCTTCTTTGCTATTTCACCACAGGTGAATATACAGAATGTAATTTTGCTCACAACTGCTGAATAAAATTACGCTTTTTTTTC
>Frequency_2_QualityScore_D@DEFEGGIGGIICGGGIIIGIIHHEGGEIIGGEAGIGIGCGGCEGHIE6CC7CGHIGHIIIIIHGIFCDEGGGIAGEEHHGGFEBCDDC?>AB_Mismatch_0_Sense_+_Library_PoolC
ATGTATGAAGGAATATGATGCAATATCTTCTTTGCTATTTCACCACAGGTGAATATACAGAATGTAATTTTGCTCACAACTGCTGAATAAAATT
>Frequency_1_QualityScore_FFHHHHHJJJJJJJJJFHHGJFIIJJJJJJJJJJJJIJIJJJIIJJJJJJJJIIJIJJIJJJIJGEHHEEDABDCDDDB_Mismatch_0_Sense_+_Library_PoolC
GCTATTTCACCACAGGTGAATATACAGAATGTAATTTTGCTCACAACTGCTGAATAAAATTACGCTTTTTTTTCAAGGA
>Frequency_1_QualityScore_FFHHHGHJIJJJJJJJJIJJIJJJJJJJJJJJIJJJJJIJDGGHHIIJJJIIJIIJIJIIIJJJJJGIGEHHGFFFFFFECEDEEEDDDD@DDD_Mismatch_0_Sense_+_Library_PoolC
GGAATATGATGCAATATCTTCTTTGCTATTTCACCACAGGTGAATATACAGAATGTAATTTTGCTCACAACTGCTGAATAAAATTACGCTTTTT
>Frequency_1_QualityScore_FFHHHHHJJJJJIJJEGHJIIJJJJJJJIIJJJJIJJJJJJJIIJJIJJJJJIJJJIFHIJJIJJIJJJHFDDD_Mismatch_0_Sense_+_Library_PoolC
CTATTTCACCACAGGTGAATATACAGAATGTAATTTTGCTCACAACTGCTGAATAAAATTACGCTTTTTTTTCA
>Frequency_1_QualityScore_FFGHHHHIIJJJJJIJJJJIJJIJFIHHIIIJIIJ?DDHHGIGIJFJFJJJJIIIJJJJJJIIJJJJJJIJGHHHGGHHHHHFFFFDEEDDBDD_Mismatch_0_Sense_+_Library_PoolC
ATGATGCAATATCTTCTTTGCTATTTCACCACAGGTGAATATACAGAATGTAATTTTGCTCACAACTGCTGAATAAAATTACGCTTTTTTTTCA
>Frequency_1_QualityScore_FFHHGHGIJJIIGEHJJIIECHIHIIJJJJIIJJHIJJGIJJIJJJIJJJFHIJJJGHGGIIJIJIJIIHFGHBC?CCCDDB_Mismatch_0_Sense_+_Library_PoolC
TTTGCTATTTCACCACAGGTGAATATACAGAATGTAATTTTGCTCACAACTGCTGAATAAAATTACGCTTTTTTTTCAAGGA
>Frequency_1_QualityScore_FFHHHHHJJJJJJJJIJJJIJJIJEGIJJJJJJJIJJJJIIJJJIIJJFHHIGIGIJJIJJJJJIJJJJEHIJJHHHHHFFFFFFEEDCEEEDD_Mismatch_0_Sense_+_Library_PoolC
TGTATGAAGGAATATGATGCAATATCTTCTTTGCTATTTCACCACAGGTGAATATACAGAATGTAATTTTGCTCACAACTGCTGAATAAAATTA
>Frequency_1_QualityScore_FFHHHHHJJJIJJJJIIIJIJJJIJJGGIFIJIIJJIEHGIGFGHIHIGIIIIJJIIIIIIJJJIJJIHEHHHFFFFFC@CDCCCDDDDD@BDD_Mismatch_0_Sense_+_Library_PoolC
AAGGAATATGATGCAATATCTTCTTTGCTATTTCACCACAGGTGAATATACAGAATGTAATTTTGCTCACAACTGCTGAATAAAATTACGCTTT
>Frequency_1_QualityScore_FFHHHHHJJJJIJJJIJJJIJIJJJJJJJJJJJJIJJJJJJJIIJJDGHGIJIJJJJGJJJJJJJIJJJGHIIGHHHHHHFFEDEDEEEEEEDD_Mismatch_0_Sense_+_Library_PoolC
TATGAAGGAATATGATGCAATATCTTCTTTGCTATTTCACCACAGGTGAATATACAGAATGTAATTTTGCTCACAACTGCTGAATAAAATTACG
>Frequency_1_QualityScore_DBHHHFHGGIEGEHGCHIIIFIJGIGIJJJJJJJJIHIJJJJJJJJIEE?DFEIIJIH>GIGIIFFDCC@AAA_Mismatch_0_Sense_+_Library_PoolC
TCACCACAGGTGAATATACAGAATGTAATTTTGCTCACAACTGCTGAATAAAATTACGCTTTTTTTTCAAGGA
>Frequency_1_QualityScore_FFHHHHHJJJJJJJJIJJIJJJJJJJJJIJJHFHIJIJJJJJJJJJJJHJJJIJJJIIJJJJIJJJJHHDHGGDHHHHFFFFFEEDDDDDDDDD_Mismatch_0_Sense_+_Library_PoolC
TGCAATATCTTCTTTGCTATTTCACCACAGGTGAATATACAGAATGTAATTTTGCTCACAACTGCTGAATAAAATTACGCTTTTTTTTCAAGGA
>Frequency_1_QualityScore_FFHHHHHJEIJIJJJJJJJJJIJJAFDGIJJIJJJJJJJJJJJJJJJJIJGIIJJJJJIIFCHGHJ@@FGHHGHFHHFDDBDC_Mismatch_0_Sense_+_Library_PoolC
TCTTCTTTGCTATTTCACCACAGGTGAATATACAGAATGTAATTTTGCTCACAACTGCTGAATAAAATTACGCTTTTTTTTCA
>Frequency_1_QualityScore_FFHHHHHIJJJJJAFHIIHHHIIJJJJJIIJJJJJJJJJJIIJJJJJJJHIIIJI?DFHHHIIHIJJHFAEDDDDB_Mismatch_0_Sense_+_Library_PoolC
ATTTCACCACAGGTGAATATACAGAATGTAATTTTGCTCACAACTGCTGAATAAAATTACGCTTTTTTTTCAAGGA
>Frequency_1_QualityScore_DBB:222ACCA:E4A?AACHEFCECEE<CFF*?BCDGFFFDGGEGFFGIGIGEGIDFF@FFFC=@FC=@8@@EIIFE;?>?98=BBBBB@_Mismatch_0_Sense_+_Library_PoolC
ATATCTTCTTTGCTATTTCACCACAGGTGAATATACAGAATGTAATTTTGCTCACAACTGCTGAATAAAATTACGCTTTTTTTTCAAGGA
>Frequency_1_QualityScore_FFHHHHGJJJJJIJJJJJJJJIJJJJJJJJJIJJJJJJJJIIJJFHGHIJIIJIIIJJIJIJIJJJJJJGGIIJJJIHHHEEHFDFFFFEEDDD_Mismatch_0_Sense_+_Library_PoolC
TGAAGGAATATGATGCAATATCTTCTTTGCTATTTCACCACAGGTGAATATACAGAATGTAATTTTGCTCACAACTGCTGAATAAAATTACGCT
>Frequency_1_QualityScore_EFHGDFHGIIIGHHIHHGHI<FHCHGGGIIIIFIIGIIIIIIGIIIIGGEHFEGHI=BFBF<CFHG3=EA@EHHFDDCDD_Mismatch_0_Sense_+_Library_PoolC
CTTTGCTATTTCACCACAGGTGAATATACAGAATGTAATTTTGCTCACAACTGCTGAATAAAATTAGGCTTTTTTTTCTA
>Frequency_1_QualityScore_FFHHHHHJJJJJJJJJJJJJJJJIJIJJJJJJJJJJJJJJJJIIHIIJGHHHIJIIJJJJJJJJGIJJJHIJJJGIIJHHHHHF@BD;@@CDEE_Mismatch_1_Sense_+_Library_PoolC
TTTATGAAGGAATATGATGCAATATCTTCTTTGCTATTTCACCACAGGTGAATATACAGAATGTAATTTTGCTCACAACTGCTGAATAAAATTA
>Frequency_1_QualityScore_FFHHHHHJJIJJJEHIJJJJGIHIHIIJIHHHIIIJJIJIJIGIIIJJJHJJJIJJHHJJJIJJJHHIGEG@GGIIGHHHDFFDDDDC@CD?CC_Mismatch_0_Sense_+_Library_PoolC
CAATATCTTCTTTGCTATTTCACCACAGGTGAATATACAGAATGTAATTTTGCTCACAACTGCTGAATAAAATTACGCTTTTTTTTCAAGGAAA
