# Supplementary material for: Differential Gene Expression Reveals Candidate Genes for Drought Stress Response in Abies alba (Pinaceae)
Source: PLoS One. 2015 Apr 29;10(4):e0124564. doi: 10.1371/journal.pone.0124564 (PMC4414588; doi:10.1371/journal.pone.0124564)
Supplement: S2 File — (GZ) [file pone.0124564.s002.gz › comp28595_c0_seq1.fa]

>comp28595_c0_seq1 len=384 path=[1:0-383] : tr|Q8LKJ1|Q8LKJ1_ABIGR Geranyl diphosphate synthase OS=Abies grandis GN=GPPS3 PE=2 SV=1 e-value: 9e-08 blast score: 57.0
GGAGTTTTCTCTTGAATTGTTGAGCAGAGCTAAGGAGGAGTTATCTTGCTTCGATTCAAGTAAGGCTACACCTTTGTTGCGTCTTGCAGAGTACATTGCACTCAGACAGAACTGAAAAACCCTATATTTTTCTATATTTCTATCTTCGGATCTCCTTCAGTCTTGGTTGCGATACGAAGATGGGAGCTGGTTTAGAGCAATTCAGCGGCGGAAAGAGTTGCACTCGCTGAGCTCAGCTCAGCTGACTGCTTGATGGAAATAATTTAGTTTAACTTACCGACTGTATTTGAAGTGCTGACTATCGAGATCACCATTTTAATATTTTAAACGAAATTCAGGAAGAAATGAGACGTAATTTTATACAGCTTTTATATTTTAAATTTA

>Frequency_1_QualityScore_FFHHHHHJJJJJJJJJGJJJIJHIJJJJJJJJJJJJJIJJJJJHHHHHFFFFFFEEEEEEDDDDDDDEFDDDDDEEDDDEDDDDBDDDDEEEEE_Mismatch_1_Sense_+_Library_PoolT
AGCAATTCAGCTGCGGAAAGAGTTGCACTCGCTGAGCTCAGCTCAGCTGACTGCTTGATGGAAATAATTTAGTTTAACTTACCGACTGTATTTG
>Frequency_3_QualityScore_FFHFHHHJJJJJIIGHIIJJGHIGJGIJJJGHIIJJJJIJIJJICGHGHFHFFFFFFEEDDDDCD5<ABB@5>BCCDDDDCCCCBBCDDDDDC@_Mismatch_0_Sense_+_Library_PoolC
CGGATCTCCTTCAGTCTTGGTTGCGATACGAAGATGGGAGCTGGTTTAGAGCAATTCAGCGGCGGAAAGAGTTGCACTCGCTGAGCTCAGCTCA
>Frequency_2_QualityScore_EFHHFHHIGIEIFIJIIIJIJGIIJIJIIIIIIJIIIEIIIIGFFECGIEHIIGHFHEIIIGEGGDFGFFDEACCCDCCEEEDDDDEDEDEDEE_Mismatch_0_Sense_+_Library_PoolC
CTTCGATTCAAGTAAGGCTACACCTTTGTTGCGTCTTGCAGAGTACATTGCACTCAGACAGAACTGAAAAACCCTATATTTTTCTATATTTCTA
>Frequency_2_QualityScore_EEHGEGGIGGGIIIIIGAHHIIIHIGIHIIFHIIEGIIIIGHIIIIGIIIHEBBEICFHIIIFIECCCEEEEFCECEECCCCCCCCC?=ABBCE_Mismatch_0_Sense_+_Library_PoolC
TGAGCTCAGCTCAGCTGACTGCTTGATGGAAATAATTTAGTTTAACTTACCGACTGTATTTGAAGTGCTGACTATCGAGATCACCATTTTAATA
>Frequency_2_QualityScore_FFHHFHGIIEFIIJJJJIIJJIIGHIIIJIIJJIJIIIJJJIIJIIGIIJIGIGIIEGGGGGGEBDEGFEEDDCCCDDCCCCDDDDDC<AACDD_Mismatch_0_Sense_+_Library_PoolC
CAGACAGAACTGAAAAACCCTATATTTTTCTATATTTCTATCTTCGGATCTCCTTCAGTCTTGGTTGCGATACGAAGATGGGAGCTGGTTTAGA
>Frequency_2_QualityScore_FFHHHHHJJJIIIIJJFIJJJJHIJIJIJJJJJJJJIIIHGFD?CDDDDACDDDDDDDDDDDDDDDDDDCDDDDDDDDDDDDDDDDDDAC_Mismatch_0_Sense_+_Library_PoolC
GCGATACGAAGATGGGAGCTGGTTTAGAGCAATTCAGCGGCGGAAAGAGTTGCACTCGCTGAGCTCAGCTCAGCTGACTGCTTGATGGAA
>Frequency_2_QualityScore_FFHHHHHIIJJJJJIJIIJJIJIJIEGEHEGBGHGIIHGIJIIGIIJIIGHIIIEGIJGHHHHFFCCEFEEDEDECEEEEDDECDECABACCCA_Mismatch_0_Sense_+_Library_PoolC
TAAGGCTACACCTTTGTTGCGTCTTGCAGAGTACATTGCACTCAGACAGAACTGAAAAACCCTATATTTTTCTATATTTCTATCTTCGGATCTC
>Frequency_2_QualityScore_FFGGHHHIIIIIIIIIIJIIJIHIJJIJIJHIJJHHIIIJIIIGIIIJJIJJIJIEIIIIIIJIIGGHGHGGGGFFFFFECDCDDCDDDDDCDC_Mismatch_0_Sense_+_Library_PoolC
TTGATGGAAATAATTTAGTTTAACTTACCGACTGTATTTGAAGTGCTGACTATCGAGATCACCATTTTAATATTTTAAACGAAATTCAGGAAGA
>Frequency_2_QualityScore_FFHHHHHIIJJJGIJJJIJIIIGIIHIIJJIJIJJIGIIIJIIIJIIIJJJJIHHDD<ACCCD9ACCCBCAACA?ACDDDCDCCCAACCCCCCC_Mismatch_0_Sense_+_Library_PoolC
CTTCAGTCTTGGTTGCGATACGAAGATGGGAGCTGGTTTAGAGCAATTCAGCGGCGGAAAGAGTTGCACTCGCTGAGCTCAGCTCAGCTGACTG
>Frequency_1_QualityScore_FFHHHHHJJJJJJJJHJHHIJJJFHIJJJJJJJIJJJIJJJIIJJJJCGIIHGHHGFFFFFFFDDDDD5<BDCC+>CCDDCDDDBBBDCCCCCC_Mismatch_0_Sense_+_Library_PoolC
CTTCGGATCTCCTTCAGTCTTGGTTGCGATACGAAGATGGGAGCTGGTTTAGAGCAATTCAGCGGCGGAAAGAGTTGCACTCGCTGAGCTCAGC
>Frequency_1_QualityScore_FFGHHHHJJJJJJIJJGIIGGHIIIHHHHHFFFDDDEDDDDDDDDDDDD:ADDDDDDBCDDCDDCDDEEDDDCCDDCCCEDCCDBBDD>BCDDC_Mismatch_0_Sense_+_Library_PoolC
AGCAATTCAGCGGCGGAAAGAGTTGCACTCGCTGAGCTCAGCTCAGCTGACTGCTTGATGGAAATAATTTAGTTTAACTTACCGACTGTATTTG
>Frequency_1_QualityScore_FFHHHHHJJJJJJJJJJJJJJJJIIJJJJJJJGGGICHFHIGGIIGIJJJJJJJIIIIIHIDEGHHEFFBFFEEEFEEECDEFEFFEEEEDDEE_Mismatch_0_Sense_+_Library_PoolC
ATTCAAGTAAGGCTACACCTTTGTTGCGTCTTGCAGAGTACATTGCACTCAGACAGAACTGAAAAACCCTATATTTTTCTATATTTCTATCTTC
>Frequency_1_QualityScore_FFHHHHHJJJJJJJJJJJJJJJHIJIGIEHHHHHHHFFFDDDDDDDDDDDDDDDDDDDDDDDDBDDDCDDDDDEEECDDDEEDDDEDDDDDDDD_Mismatch_0_Sense_+_Library_PoolC
GTTTAGAGCAATTCAGCGGCGGAAAGAGTTGCACTCGCTGAGCTCAGCTCAGCTGACTGCTTGATGGAAATAATTTAGTTTAACTTACCGACTG
>Frequency_1_QualityScore_FFGHHHHJJJJJJJJIJJJIJJJJIJHIIJHJGHJJJIFIJGGHHAHGIIDHFHHH>CDDDCCEEDDDDDDDDDDDD00<ACC4>CCCDCC@B?_Mismatch_0_Sense_+_Library_PoolC
TATTTCTATCTTCGGATCTCCTTCAGTCTTGGTTGCGATACGAAGATGGGAGCTGGTTTAGAGCAATTCAGCGGCGGAAAGAGTTGCACTCGCT
>Frequency_1_QualityScore_D?FFFFFHHHGIGE@FIIIGGIIEIIIGIGIIIIGHGHEHBBHHBFGGHGGIIIGGEEIGIAE<EHDBDB@DDE@A>@AACCCCCCC8<?BBCC_Mismatch_0_Sense_+_Library_PoolC
GTTGCACTCGCTGAGCTCAGCTCAGCTGACTGCTTGATGGAAATAATTTAGTTTAACTTACCGACTGTATTTGAAGTGCTGACTATCGAGATCA
>Frequency_1_QualityScore_FFHHHHGIIJJIJJJHJJJJJJJJJJHIJJIJJJJIIJJIJJIIIJJJIJJIJJJIIJIIIIH=GGHHGHFFFFFFFEEEEEEEFCCCDB?@DD_Mismatch_0_Sense_+_Library_PoolC
CTGACTGCTTGATGGAAATAATTTAGTTTAACTTACCGACTGTATTTGAAGTGCTGACTATCGAGATCACCATTTTAATATTTTAAACGAAATT
>Frequency_1_QualityScore_FFHHHHHJJIIJJJJJJJJJJIJJJJJJJJJJJJJJJJJJJJJIIJJJJJGJJJJJJJJHGIJJJHHHHFFFDDDDDEFFEECDDDDEDDDDDD_Mismatch_1_Sense_+_Library_PoolC
CGTAAAGAGTTGCACTCGCTGAGCTCAGCTCAGCTGACTGCTTGATGGAAATAATTTAGTTTAACTTACCGACTGTATTTGAAGTGCTGACTAT
>Frequency_1_QualityScore_D??DFB?FFGHG;FA<F>EEA?>FHEGI@DDEDDDAFABDAB?9?9?<FFFGHGBEB@AAC7.);(;=6>;>(6@CC9>3>9<3>C>C@_Mismatch_1_Sense_+_Library_PoolC
GAGCTAAGGAGGAGTTATCTTGCTTCGATTCAAGTAAGGCTACACCTTTGTTGCGTCTTGCAGAGGACATTGCACTCAGACAGAACTGA
>Frequency_1_QualityScore_FFHHHHHFHIJJJJJJJJJJJJJIJJIJJJIJJJIJJJJJJIJJJJJJJJJIIJJJJJJJJJJJJJHGHHFFFFFFFEEEEEEDDBDDDDDDBB_Mismatch_0_Sense_+_Library_PoolC
TGCAGAGTACATTGCACTCAGACAGAACTGAAAAACCCTATATTTTTCTATATTTCTATCTTCGGATCTCCTTCAGTCTTGGTTGCGATACGAA
>Frequency_1_QualityScore_FFGHHHHJEGGIJJJJIJIJDDGGEHIIGGGG>?BGGIJBDHIGEGIECHCDEHIHFEHFFFFCCECECAAACD@CCCCDDDDD>B@B9?_Mismatch_0_Sense_+_Library_PoolC
TTTTCTATATTTCTATCTTCGGATCTCCTTCAGTCTTGGTTGCGATACGAAGATGGGAGCTGGTTTAGAGCAATTCAGCGGCGGAAAGAG
>Frequency_1_QualityScore_DDFFFBBFEIIFDFF2BC88B9C@;CA8@EEECDDDBDACCBAB;A?B(;AA@BBBBBBBBBBDAAB>44:>A>ADBAB7<<5<>@@BB(::A_Mismatch_0_Sense_+_Library_PoolC
ATTCAGCGGCGGAAAGAGTTGCACTCGCTGAGCTCAGCTCAGCTGACTGCTTGATGGAAATAATTTAGTTTAACTTACCGACTGTATTTGAAG
>Frequency_1_QualityScore_FFHHHHHJJJJJJJJJJJJJJI_Mismatch_0_Sense_+_Library_PoolC
AGATCACCATTTTAATATTTTA
>Frequency_1_QualityScore_FFHHHFFHHIJJIHGHJJIIHIIEDHEHIIJGGIGJJBAHIJIIICHIIEHFHHFDDD5@BDC@:@C@C@C?BBDBD@DDDAA@@ACDCA@ADD_Mismatch_0_Sense_+_Library_PoolC
CCTTCAGTCTTGGTTGCGATACGAAGATGGGAGCTGGTTTAGAGCAATTCAGCGGCGGAAAGAGTTGCACTCGCTGAGCTCAGCTCAGCTGACT
>Frequency_1_QualityScore_FFHHFHHJJJJJJJIIJJJJJJHGGIJJJJJJJJJIIJIIHIJJJIGJJJJJJAHGGHIJHEHEEHFFFCFDEEEEEDDDDBDDDCDDCDD:@C_Mismatch_0_Sense_+_Library_PoolC
GGAGTTTTCTCTTGAATTGTTGAGCAGAGCTAAGGAGGAGTTATCTTGCTTCGATTCAAGTAAGGCTACACCTTTGTTGCGTCTTGCAGAGTAC
>Frequency_1_QualityScore_FFHHHHHJIJJJJJJJJJJJJJJJJJIJIIJIJJJJJJJJJJJJJJJIJJIIIHC;CEE?CDFFFDEEECEDCDDDDDDDDDCDDDDDDDDDC@_Mismatch_0_Sense_+_Library_PoolC
AGGAGGAGTTATCTTGCTTCGATTCAAGTAAGGCTACACCTTTGTTGCGTCTTGCAGAGTACATTGCACTCAGACAGAACTGAAAAACCCTATA
>Frequency_1_QualityScore_FFHHHHHIJIJJJJJJJJIJHHJJIJEHGIJJIJJIHIHGHJJJHIIJJJGFHHGHHFFFFFECECDDB?B9BDDDC:ACCDDDCBDDDDDCCD_Mismatch_0_Sense_+_Library_PoolC
TATCTTCGGATCTCCTTCAGTCTTGGTTGCGATACGAAGATGGGAGCTGGTTTAGAGCAATTCAGCGGCGGAAAGAGTTGCACTCGCTGAGCTC
>Frequency_1_QualityScore_BB4AA<?AE42<A<C@,3<:A4AF;)<2)1***1:9?D@B_Mismatch_1_Sense_+_Library_PoolC
ATATTTTTCTATATTTCTATCTTCGGATGTCCTTCAGTCT
>Frequency_1_QualityScore_FFHHHHHGIIHHIHIIJFIIJIIIIHHGHFFFFFFEEEEEDDDDDDDDDDDDDDDDDDEFEDDCDDDDDDEDDABDDDDDDDEEEEDDCCDEDD_Mismatch_0_Sense_+_Library_PoolC
GCGGCGGAAAGAGTTGCACTCGCTGAGCTCAGCTCAGCTGACTGCTTGATGGAAATAATTTAGTTTAACTTACCGACTGTATTTGAAGTGCTGA
>Frequency_1_QualityScore_FFHGHHHJJGIIIIJJJJHHIJJJJJJJJIJJGIIIJIJJJJJJJJJJJJJGEHIJJJIIHHGHHH_Mismatch_0_Sense_+_Library_PoolC
TACCGACTGTATTTGAAGTGCTGACTATCGAGATCACCATTTTAATATTTTAAACGAAATTCAGGA
>Frequency_1_QualityScore_FFDFHHDGJGGHIIIJIEGH>GA?EDFFHHHEHHDHHGAGGGEHIGGGGIIEIHJEHGAAAEGHII@EACEEHHC@.;?AB??@D?8AB=CDC?_Mismatch_0_Sense_+_Library_PoolC
GTACATTGCACTCAGACAGAACTGAAAAACCCTATATTTTTCTATATTTCTATCTTCGGATCTCCTTCAGTCTTGGTTGCGATACGAAGATGGG
>Frequency_1_QualityScore_FFHHHHHJJJJJIHHJJJHIJJJJJIJJIIJJJJJJIJJJJJCGIIJJJJHHHGHGFFFDDDD;BBBDCCCCACDDDDDDDD@CCCDCCDCDDD_Mismatch_0_Sense_+_Library_PoolC
GATCTCCTTCAGTCTTGGTTGCGATACGAAGATGGGAGCTGGTTTAGAGCAATTCAGCGGCGGAAAGAGTTGCACTCGCTGAGCTCAGCTCAGC
>Frequency_1_QualityScore_DFHFHHHJJJGGBHIJIJIIIIIJJJIGJJJJJJJJGHIGJJIJJJJJJJJJJJIIIGIJIIGGHFEEE@BCF_Mismatch_0_Sense_+_Library_PoolC
TTTAACTTACCGACTGTATTTGAAGTGCTGACTATCGAGATCACCATTTTAATATTTTAAACGAAATTCAGGA
>Frequency_1_QualityScore_FFHHHGFCFGEGGCIGHJBHIGJJJEIIJGHIGIIJJJICGGGIIHJJIJJIJIECGICHC@GGGIE>BBDAB>>@CDDC@@>>@CCACCCDC@_Mismatch_0_Sense_+_Library_PoolC
GAAAGAGTTGCACTCGCTGAGCTCAGCTCAGCTGACTGCTTGATGGAAATAATTTAGTTTAACTTACCGACTGTATTTGAAGTGCTGACTATCG
>Frequency_1_QualityScore_FFHHHHGJIIJJJIIIJJJJJJIJJJJJJJJJJJJJJJJJJIIJIHIGGIIJIJJIICHHDEFFEEDDCCCACBDD<ACDDDDDDDCDDDDD5>_Mismatch_0_Sense_+_Library_PoolC
CCCTATATTTTTCTATATTTCTATCTTCGGATCTCCTTCAGTCTTGGTTGCGATACGAAGATGGGAGCTGGTTTAGAGCAATTCAGCGGCGGAA
>Frequency_1_QualityScore_FFHDHHHJJFHIIJHIFBHIJJJJIJJJJJEDEFEE;CEEDDDDDDDDDDDDDDDDDDDDDDDDDDDDDCCBDDDCDDDCDEEEDDCDEDDDDE_Mismatch_0_Sense_+_Library_PoolC
GGGAGCTGGTTTAGAGCAATTCAGCGGCGGAAAGAGTTGCACTCGCTGAGCTCAGCTCAGCTGACTGCTTGATGGAAATAATTTAGTTTAACTT
>Frequency_1_QualityScore_DFGHGFHGHGGGI@FHIGIJGECHIGHIEFFIGIJIJCDFGHIA<FBFDBDGIBF>FFHIIGIDDGFEHCEBB@@BCEEEAAEEFE@CCC@@B;_Mismatch_0_Sense_+_Library_PoolC
AGCTGACTGCTTGATGGAAATAATTTAGTTTAACTTACCGACTGTATTTGAAGTGCTGACTATCGAGATCACCATTTTAATATTTTAAACGAAA
>Frequency_1_QualityScore_FFHHHHHJJJJJJJJHJIJJFHIJJJFHIJJGIJJGJJJJJJIJJFD=@BDCDCCDDDDDDDDDDDDDDACDDDDDDDDCDDDDDDDDDDDD?C_Mismatch_0_Sense_+_Library_PoolC
GGTTGCGATACGAAGATGGGAGCTGGTTTAGAGCAATTCAGCGGCGGAAAGAGTTGCACTCGCTGAGCTCAGCTCAGCTGACTGCTTGATGGAA
>Frequency_1_QualityScore_FFHHHHHJJJJJJJJJJJJIJJJJJJJJJJJJJJJJJJJJJJJJJJJJJJJJJJJJJJJJJJJJJJIHHEHHHFFFDDCDDDDBDDDDDDDDDD_Mismatch_0_Sense_+_Library_PoolC
ATTGCACTCAGACAGAACTGAAAAACCCTATATTTTTCTATATTTCTATCTTCGGATCTCCTTCAGTCTTGGTTGCGATACGAAGATGGGAGCT
>Frequency_1_QualityScore_FFHFFHGJJJJJJJJJJJJJJJJJIJIJGIAHHGDHHIIJEIJJJHEHHJJJJJGJIGGIJHHGHFFFFBDEEEDE@DADDEDDCDACDDB=8?_Mismatch_0_Sense_+_Library_PoolC
AAGTAAGGCTACACCTTTGTTGCGTCTTGCAGAGTACATTGCACTCAGACAGAACTGAAAAACCCTATATTTTTCTATATTTCTATCTTCGGAT
>Frequency_1_QualityScore_DDAHFDH@D4C@A?9CDH;F?A<@<??EE<>G9DDGIB>_Mismatch_0_Sense_+_Library_PoolC
CTGTATTTGAAGTGCTGACTATCGAGATCACCATTTTAA
>Frequency_1_QualityScore_=A<D8DDBEEEE+A::CCFDE++@CEE9:??*?C?DADDADD>DA(0BB48==C4.>=)8AC@CAEC7.=A_Mismatch_1_Sense_+_Library_PoolC
TCACCATTTTAAAATTTTAAACGAAATTCAGGAAGAAATGAGACGTAATTTTATACAGCTTTTATATTTTA
>Frequency_1_QualityScore_FFHHHHHIJJJJJJJJJJJJJIIJJHIIJJJJIJIJJJJJJJJJJHIJHGIJJIGIJJJJJJIJJJIHHEEHFFFFDEDEDED_Mismatch_0_Sense_+_Library_PoolC
ATAATTTAGTTTAACTTACCGACTGTATTTGAAGTGCTGACTATCGAGATCACCATTTTAATATTTTAAACGAAATTCAGGAA
>Frequency_1_QualityScore_FFDHHHHJJJJJIJJJJJJJIIJJJJJJJIJJJHIJJJJIJJIIJCHIIJJJJJJJGIJJJHHHHHHHFFFFFFFFCEEDB_Mismatch_1_Sense_+_Library_PoolC
GGATGGAAATAATTTAGTTTAACTTACCGACTGTATTTGAAGTGCTGACTATCGAGATCACCATTTTAATATTTTAAACGA
>Frequency_1_QualityScore_FFGGHHFJJIIIIJIIHIHJIIIJHIJGIGGGJGCDB4BGHIIIGHJIGCFGHHGGCGGFE9?9@D>ACABBDDDDBDACCCDDDDDDDDD@>B_Mismatch_0_Sense_+_Library_PoolC
AAACCCTATATTTTTCTATATTTCTATCTTCGGATCTCCTTCAGTCTTGGTTGCGATACGAAGATGGGAGCTGGTTTAGAGCAATTCAGCGGCG
>Frequency_1_QualityScore_FFHHHHHJJIJJJJIJGGJJJJJJJJIJJJJJJJJIJJJIJIIJJHJ8=FDGIGIGIIIIJIIJGECHHDFFFFCCDDDDDDEFEEDDDEEDEE_Mismatch_0_Sense_+_Library_PoolC
CTTGCTTCGATTCAAGTAAGGCTACACCTTTGTTGCGTCTTGCAGAGTACATTGCACTCAGACAGAACTGAAAAACCCTATATTTTTCTATATT
>Frequency_1_QualityScore_FFHGHHHJJJIJIJJJJJJJIJJJJJJJIJJJJJJJJHIIJJJJJIGHHIIIJJHHHFFFFFCCEEEDDDDDDDDDDDDDDD>BB?CC@CCCDD_Mismatch_0_Sense_+_Library_PoolC
TTCTATATTTCTATCTTCGGATCTCCTTCAGTCTTGGTTGCGATACGAAGATGGGAGCTGGTTTAGAGCAATTCAGCGGCGGAAAGAGTTGCAC
>Frequency_1_QualityScore_DDB:AC?G@CHDH>@<FHAAFHBE?FB?:EE):609:9DH<09*9;D?FH4C8.(=F;-.@)@=7.7=3;?BD?A>A36;A:;?B>@C:3:9??_Mismatch_1_Sense_+_Library_PoolC
TTGATGGAAATAATTTAGTTTAACTTACCGACTGTATTTGAAGAGCTGACTATCGAGATCACCATTTTAATATTTTAAACGAAATTCAGGAAGA
>Frequency_1_QualityScore_FFHHHHHJJIIJJJJGIJIJFIGHJHIIGIJJJGHIJJJHGIGIGIJJIIJJJHHHFFDD88>BCDCDDCCDDDDDDDBDDDDCDDDDCDDDDC_Mismatch_0_Sense_+_Library_PoolC
CTCCTTCAGTCTTGGTTGCGATACGAAGATGGGAGCTGGTTTAGAGCAATTCAGCGGCGGAAAGAGTTGCACTCGCTGAGCTCAGCTCAGCTGA
>Frequency_1_QualityScore_FFHHHHHJJJJIIGIIJGGHIJIIIJGJJJJJJJIJJIIJJJJJJJJJJJJJJJIJJJJJIIIJJHHHGCEFFFE_Mismatch_0_Sense_+_Library_PoolC
GTTTAACTTACCGACTGTATTTGAAGTGCTGACTATCGAGATCACCATTTTAATATTTTAAACGAAATTCAGGAA
>Frequency_1_QualityScore_FFGHHHGIIIIIIIIIIJGGIIJIIJEHGIIGIJJJJJGGHIJJIGIJCBFGIJIGIJJIJJHHFDFFFCFFEEACCEDDDDDDD?ABDDDDDD_Mismatch_1_Sense_+_Library_PoolC
TGCACTCGCTGAGCTCATCTCAGCTGACTGCTTGATGGAAATAATTTAGTTTAACTTACCGACTGTATTTGAAGTGCTGACTATCGAGATCACC
>Frequency_1_QualityScore_?DHAAFF>@EE?@DGBF@BCHHCH@FGE?FHEGIDG@@FG>BFD@BDH<DD=DB<F/AG=CE\.;3?A=3>3=5>AA@CCCA?@CCCCCBBBBB_Mismatch_0_Sense_+_Library_PoolC
AACCCTATATTTTTCTATATTTCTATCTTCGGATCTCCTTCAGTCTTGGTTGCGATACGAAGATGGGAGCTGGTTTAGAGCAATTCAGCGGCGG
>Frequency_1_QualityScore_F>AHDHHJI>GHGHIEIIADFGHGIGHHHHGHGIGF6>@=>A(>CCCDCDDDDD;<:@CCCDDCCCCCCCCCCDCCAACDDCDDDCCEEECA>@_Mismatch_0_Sense_+_Library_PoolC
GAAGATGGGAGCTGGTTTAGAGCAATTCAGCGGCGGAAAGAGTTGCACTCGCTGAGCTCAGCTCAGCTGACTGCTTGATGGAAATAATTTAGTT
>Frequency_1_QualityScore_FFHHHHHJHHJJJJHJJJJFHHIJEHIGIJJJHIJJJJHIJJJIJJJJJJJJJJJHFDD;@BDCD>CCCCCCDDDBB@DCCDDDCDDCDDDCDD_Mismatch_0_Sense_+_Library_PoolC
TCCTTCAGTCTTGGTTGCGATACGAAGATGGGAGCTGGTTTAGAGCAATTCAGCGGCGGAAAGAGTTGCACTCGCTGAGCTCAGCTCAGCTGAC
>Frequency_1_QualityScore_FFHHHGHJJJJJJIJIIJJJJJJIJJIIJGIIIJJJJJJJIIIIJJHIIJJIJJJIEGHHHHHHHFFFEECEEDDDDDDDDDDDDCDDBDD9>B_Mismatch_0_Sense_+_Library_PoolC
CCTATATTTTTCTATATTTCTATCTTCGGATCTCCTTCAGTCTTGGTTGCGATACGAAGATGGGAGCTGGTTTAGAGCAATTCAGCGGCGGAAA
>Frequency_1_QualityScore_FFHHHHHIJJJJJJJJJJJIJJJ@FHIGICHIGHHHHFFFCDDDDDDDDDDCDDDDCDDDDDDCACDDCACCDDEEECDCCDCDDCDDDCBDDD_Mismatch_0_Sense_+_Library_PoolC
GGTTTAGAGCAATTCAGCGGCGGAAAGAGTTGCACTCGCTGAGCTCAGCTCAGCTGACTGCTTGATGGAAATAATTTAGTTTAACTTACCGACT
>Frequency_1_QualityScore_FFHHHHHJGHIIJJJJJEHIJJJJJJJJJIJIJJJJJIJJJJJJJHIJJJJJJJJJJJJJHHHHG_Mismatch_1_Sense_+_Library_PoolC
ACCGACTGTATTTGAAGTGCTGACTATCGAGATCACCATTTTAATATTTTAAACGAAATTCAGCA
>Frequency_1_QualityScore_DEFDHH<EHGGHIIIIIIIJIJJGIHJGGHGIIIIJIGJJJJJJJGGHIJIEEGCHCHHIGGGIJJJH>?DB6@CCEFE>C>CCCCCCDDCD<?_Mismatch_0_Sense_+_Library_PoolC
AAAGAGTTGCACTCGCTGAGCTCAGCTCAGCTGACTGCTTGATGGAAATAATTTAGTTTAACTTACCGACTGTATTTGAAGTGCTGACTATCGA
>Frequency_1_QualityScore_FFHGHHHJGIJIJJHJJJJIJGJIJJJIJJJJJJFCDDDDD@CDDDDDDDDDDDDCDDDDDDDDDDDDDACCCDDDDDDDDDDDDDEEEDDDDE_Mismatch_0_Sense_+_Library_PoolC
AAGATGGGAGCTGGTTTAGAGCAATTCAGCGGCGGAAAGAGTTGCACTCGCTGAGCTCAGCTCAGCTGACTGCTTGATGGAAATAATTTAGTTT
>Frequency_1_QualityScore_FFGHHHHJJJHIJJJJGHJIIIJIIIJJJJJJJJJJFBCDDDDCDDDDDDDDDDDDDDDDDDDDDDDDDCDDDDDDDDDDDDCDDDDDEEEDDC_Mismatch_0_Sense_+_Library_PoolC
CGAAGATGGGAGCTGGTTTAGAGCAATTCAGCGGCGGAAAGAGTTGCACTCGCTGAGCTCAGCTCAGCTGACTGCTTGATGGAAATAATTTAGT
>Frequency_1_QualityScore_DFFHFHHGIIJJIIIJIHJGIJIJJIJJIJJJIHIJJJJIIJIIJJJIIIIIIJJIJJGIJHGFDEFFFEDEECEEDCCDDDDDDDDDBDDDDD_Mismatch_0_Sense_+_Library_PoolC
GCACTCGCTGAGCTCAGCTCAGCTGACTGCTTGATGGAAATAATTTAGTTTAACTTACCGACTGTATTTGAAGTGCTGACTATCGAGATCACCA
>Frequency_1_QualityScore_FFHHHGGGIIJJIGGFGHGGIEGIJGG=GHAHICHGGIIIIEIJIJIIEGAGIGGGGAFACG_Mismatch_0_Sense_+_Library_PoolC
ACTGTATTTGAAGTGCTGACTATCGAGATCACCATTTTAATATTTTAAACGAAATTCAGGAA
>Frequency_1_QualityScore_FFGHGHHJJJJJJJJJJIJJJJJJJJJJJGIGGIJJIJIJJJJJJJJJJJJJIFIIJJJIJIJHHHHHHHFFFFFFDDDDDDDDDC_Mismatch_0_Sense_+_Library_PoolC
GGAAATAATTTAGTTTAACTTACCGACTGTATTTGAAGTGCTGACTATCGAGATCACCATTTTAATATTTTAAACGAAATTCAGGA
>Frequency_1_QualityScore_FFHHHGDIEIGGIJCHIJJJJJJJEHIIJJIJJIIGHIIEIGIIIIFHGGIFDGBHIGGEHDEFFCCEDAACDDCCDDDDDDDBDB59BBCD:>_Mismatch_0_Sense_+_Library_PoolC
ATTTTTCTATATTTCTATCTTCGGATCTCCTTCAGTCTTGGTTGCGATACGAAGATGGGAGCTGGTTTAGAGCAATTCAGCGGCGGAAAGAGTT
>Frequency_1_QualityScore_DFFHBBFIGGGHGIJEBDHGHJGHIGEDHGIGCFGGEGGGIBFFHIHHGGHIJI?FHHHGIEHEE:ECEBDCCFFDAB@B@=B(<?=ACC?CBB_Mismatch_0_Sense_+_Library_PoolC
CATTGCACTCAGACAGAACTGAAAAACCCTATATTTTTCTATATTTCTATCTTCGGATCTCCTTCAGTCTTGGTTGCGATACGAAGATGGGAGC
>Frequency_1_QualityScore_FFFHDFFIGIJIIHIGHHHIICHIIHGFFCDFGIJIEIHJJIGEGIJIIHIIIGHEGEHIGAHHIJHFHHHH>EFF_Mismatch_1_Sense_+_Library_PoolC
TGATGGAAATAATTTAGTTTAACTTACCGACTGTATTTGAAGTGCTGACTATCGAGATCACCATTTTAATATTCTA
>Frequency_1_QualityScore_ADAHFH?GD??C@FCFEHBE@D;?<BFDGAFHCAF>GHAAHGIHGGFHEHHEEEDE>D@6>>CCC@AC;???B=?>CACDDECC>::@@CC>@A_Mismatch_0_Sense_+_Library_PoolC
CGGAAAGAGTTGCACTCGCTGAGCTCAGCTCAGCTGACTGCTTGATGGAAATAATTTAGTTTAACTTACCGACTGTATTTGAAGTGCTGACTAT
>Frequency_1_QualityScore_FFHHHHHJIJJJJGJJJJJJJJJJIIJJJFHIJJJJJIJJJJIJIJJJIIIJJJJIJJIJJJIJIIGGFBBEDDACCCCD3>CCDC:@@@ACCD_Mismatch_1_Sense_+_Library_PoolC
TTGAATTGTTGAGCAGAGCTAAGGAGGAGTTACCTTGCTTCGATTCAAGTAAGGCTACACCTTTGTTGCGTCTTGCAGAGTACATTGCACTCAG
>Frequency_1_QualityScore_FFHHHHHJJJJJJJIJJJJJJJGIJGIGHJJJJJJJJJJJIJJJIJJIIJJJHHHHGFFFFFFEEEEDDBDDDCCDCD5@C>CDDCDDDCDDCD_Mismatch_0_Sense_+_Library_PoolC
GAATTGTTGAGCAGAGCTAAGGAGGAGTTATCTTGCTTCGATTCAAGTAAGGCTACACCTTTGTTGCGTCTTGCAGAGTACATTGCACTCAGAC
>Frequency_1_QualityScore_FFHHHHHJJJJHIJJJJJJGIFHIJIJGIIJJJJJIIGIJJJJJFIIIJJIJHIJJJHIIHGEDBBEEEDEBDDDDACBDDACCCCCDDDDDDD_Mismatch_0_Sense_+_Library_PoolC
AAAAACCCTATATTTTTCTATATTTCTATCTTCGGATCTCCTTCAGTCTTGGTTGCGATACGAAGATGGGAGCTGGTTTAGAGCAATTCAGCGG
>Frequency_1_QualityScore_FFHHHHHJJJJIJJJJJJJJJJJGIJJJIJJJIJJJJIJJIJJJGJJJJJHGIIJJIIJHHFFFDDDDDBCCDDDDDDDD?CBDDDDDDDDDDD_Mismatch_0_Sense_+_Library_PoolC
ACTGAAAAACCCTATATTTTTCTATATTTCTATCTTCGGATCTCCTTCAGTCTTGGTTGCGATACGAAGATGGGAGCTGGTTTAGAGCAATTCA
>Frequency_1_QualityScore_FFHHHHHJJJJJJJJJJGIJJJJJJJHIJJJIJJJJJJJJJJJJJJJJJJJJJJJJJJJJJJJJIHHHHDFFFFFEEEEDDDDDDDBD@DFEDE_Mismatch_0_Sense_+_Library_PoolC
GTTTAACTTACCGACTGTATTTGAAGTGCTGACTATCGAGATCACCATTTTAATATTTTAAACGAAATTCAGGAAGAAATGAGACGTAATTTTA
>Frequency_1_QualityScore_FEHHGHGIJIJJJJJIHIJJJJJIJCIJJJJJIJJIJJJJJJJJIJIGIJJJJFHIJJJJIJJFIHFFFCCEECEDCD@CCECDDDDDDDBDDD_Mismatch_0_Sense_+_Library_PoolC
GAGTTGCACTCGCTGAGCTCAGCTCAGCTGACTGCTTGATGGAAATAATTTAGTTTAACTTACCGACTGTATTTGAAGTGCTGACTATCGAGAT
>Frequency_1_QualityScore_FFHHGHHJJJJJJJHJJGJJJJJJJIJJIJJIJJGIJJJIHHIJIJJHJIGIIIIEHIJJIIIIHHHHHHHFF_Mismatch_2_Sense_+_Library_PoolC
TGCTGACTATCGAGATCACCATTTTAATATTTTAAACGAAATTCAGGAAGAAATGAGACGTAATTTTATACGA
>Frequency_1_QualityScore_DD;FHHGJDHGHIDHIGHIFHGGI=<F?GGGIJEHGBBBFDHI@FGBGIGIJGCEHHIEFHCDFFFC@A;>CACCDA>CCCCA?@@DD)59A9<_Mismatch_0_Sense_+_Library_PoolC
ATATTTTTCTATATTTCTATCTTCGGATCTCCTTCAGTCTTGGTTGCGATACGAAGATGGGAGCTGGTTTAGAGCAATTCAGCGGCGGAAAGAG
>Frequency_1_QualityScore_FFHGHHHJJJJJGJIJIJJJJJJIJIJJJJJIJIJJIJJJJJJJJJJJHIHIJHHEHHFFFFFFDEEEEEEDCDDD5<BBDD:A@CDDDCD@@B_Mismatch_1_Sense_+_Library_PoolC
ATTTCTATCTTCGGATCTCCTTCAGTCTTGGTTGCGATACGAAGATGGGAGCTGGTTTAGAGCAATTCAGTGGCGGAAAGAGTTGCACTCGCTG
>Frequency_1_QualityScore_FFGGHBHIGIIIFGHIGIGIGBDDFHHIGHHJIIIIJJIEEHIIIIJCGIGIH;AHFEDFFEFCECCEEBBBBD9@>ACC4>C4@@@C?<?BB?_Mismatch_0_Sense_+_Library_PoolC
TTCTATCTTCGGATCTCCTTCAGTCTTGGTTGCGATACGAAGATGGGAGCTGGTTTAGAGCAATTCAGCGGCGGAAAGAGTTGCACTCGCTGAG
>Frequency_1_QualityScore_FFHHHHHJIJJJJJJJJJJJJJJJJIJJJJJJJJJJJJJJJJJJJJJJJIJJJJJIJJJJJIJJJJEHHHFBDDDDDDDBDDCDA@BDDD?CBA_Mismatch_0_Sense_+_Library_PoolC
CTCAGACAGAACTGAAAAACCCTATATTTTTCTATATTTCTATCTTCGGATCTCCTTCAGTCTTGGTTGCGATACGAAGATGGGAGCTGGTTTA
>Frequency_1_QualityScore_FFHHHHHJJJJJJJIJJGIJJEI@FHGJJJJFHHFFFEEEEEEDDDDDDDDDDDDDDDBDDDDDDCDDEDEDDDDEECDDEDDDDDDDDDEEEE_Mismatch_0_Sense_+_Library_PoolC
GAGCAATTCAGCGGCGGAAAGAGTTGCACTCGCTGAGCTCAGCTCAGCTGACTGCTTGATGGAAATAATTTAGTTTAACTTACCGACTGTATTT
>Frequency_1_QualityScore_FFHHGHFIJJJIJJJIJJJJ>HHFCGGIIIJJIHHHFFFDCEDEDDDDDDDDCDDDDDDDDBDDD?CDDDDEEEDDC>CDDDDEDDDDDDDDCC_Mismatch_0_Sense_+_Library_PoolC
TTAGAGCAATTCAGCGGCGGAAAGAGTTGCACTCGCTGAGCTCAGCTCAGCTGACTGCTTGATGGAAATAATTTAGTTTAACTTACCGACTGTA
>Frequency_1_QualityScore_FFHHHHHJJJJJJJJJJJJJIIJJJJJJJJJJJJJJJJJJJJJJJJJJIJJJJGIIIJJJJFHIIHHFFDDACDBDDDDCBDDDDCCDCDCCDD_Mismatch_0_Sense_+_Library_PoolC
ACAGAACTGAAAAACCCTATATTTTTCTATATTTCTATCTTCGGATCTCCTTCAGTCTTGGTTGCGATACGAAGATGGGAGCTGGTTTAGAGCA
>Frequency_1_QualityScore_FDHFF?FGGHGIHEBDGAEFHCGGGDHIIIFGIIIIDGCGEEGHIHGGIIIIG@E=CAD@HIGGH>=:99>;;>@BDDAC;ACCAACAACA<<@_Mismatch_0_Sense_+_Library_PoolC
AAGAGTTGCACTCGCTGAGCTCAGCTCAGCTGACTGCTTGATGGAAATAATTTAGTTTAACTTACCGACTGTATTTGAAGTGCTGACTATCGAG
>Frequency_1_QualityScore_FFHHHHHJJIIJJJJIIJJJJIJGIJJJJJJJIJJJJJJJJJHIIIJIJJIIJJIIIFHIJJJJJHGHHEHFFFFEFFEEEEEEEED_Mismatch_0_Sense_+_Library_PoolC
ACTATCGAGATCACCATTTTAATATTTTAAACGAAATTCAGGAAGAAATGAGACGTAATTTTATACAGCTTTTATATTTTAAATTTA
