# Supplementary material for: Differential Gene Expression Reveals Candidate Genes for Drought Stress Response in Abies alba (Pinaceae)
Source: PLoS One. 2015 Apr 29;10(4):e0124564. doi: 10.1371/journal.pone.0124564 (PMC4414588; doi:10.1371/journal.pone.0124564)
Supplement: S2 File — (GZ) [file pone.0124564.s002.gz › comp19963_c0_seq1.fa]

>comp19963_c0_seq1 len=359 path=[1:0-24 726:25-42 44:43-78 751:79-86 759:87-93 95:94-98 100:99-168 170:169-184 186:185-220 222:221-358]
AGCTTATGCAATGCCTTCTGTTACAGCCTTAATGAATTGGCCAAGAAGCTTTATGAGAGTGGCGTTTCCATGTGAAATGGCATCTCTCAATCTTTCCTCAATGGATCACTTTATTTCTGGTCTTTTGGATCGAGTGAAGATTACTCCTTGATTAGTTTATTCCTTGTTCAAAATTTCATATATATATACATAATTGTGTGTATGTATACATCTTTTCATATAAAGTTAATGTGTCTTGTAGATATGATTTCAGATTAATGTAAAATATTTTATATTTTGTAAATATTCATATGCTTTTTTTTCACCAGAAAGAAGGCTTCCTGTTATTCAGAAAGAAAGCTTCCTGTTATTCTGCATTG

>Frequency_2_QualityScore_FFHHHHHJJJJIJJJJJIJHHIJJJIJJJIJJJHIIJJJJJJJJJJJJJIIJJIGIIIJIJJJJJIJIJIIHIHHHHGGGFFFFFEEEEEEEEE_Mismatch_0_Sense_+_Library_PoolT
TGGATCACTTTATTTCTGGTCTTTTGGATCGAGTGAAGATTACTCCTTGATTAGTTTATTCCTTGTTCAAAATTTCATATATATATACATAATT
>Frequency_2_QualityScore_FFHHGHFHIIIIIJJJJJJJJJIIIIIFGIIJJJJJJJIIJIIIJIJJJJJIIIIIIIJIIHIGHIJJIGGIIIIIIIIIHHHGHHHGFFFFFF_Mismatch_1_Sense_+_Library_PoolT
ATCGAGTGAAGATTACTCCTTGATTAGTTTATTCCTTGTTCAAAATTTCATATATATATACATAATTGTGTGTATGTATACATCTTTTCATGTA
>Frequency_2_QualityScore_FFHHHFHFGGFIGIIIIIIIIGIIGGIIGGIIIIIGEEIGEGIHIIIGGFGIIIIFAEHIIIGHEGGC9?EGEDECCEEFEEDDDCCDDECCAE_Mismatch_1_Sense_+_Library_PoolT
TTTCCATGTGAAATGGCATCTCTCAATCTTCCCTCAATGGATCACTTTATTTCTGGTCTTTTGGATCGAGTGAAGATTACTCCTTGATTAGTTT
>Frequency_2_QualityScore_FFHHHHHJJJJIJHHHJJIIJIIJJJJIJJJJIJHIIIJJJJJJJIIIIJJIIIJJJJIJIJIJJJJJIGE9CEGFGGGGGFFFEEEEEEEEEE_Mismatch_0_Sense_+_Library_PoolT
CTTTTGGATCGAGTGAAGATTACTCCTTGATTAGTTTATTCCTTGTTCAAAATTTCATATATATATACATAATTGTGTGTATGTATACATCTTT
>Frequency_2_QualityScore_FFGGGGGIJIIIIJJIJJJJJIIIIIIIJJGHGHHIIIGIGIGIIIJJJJIGIGIFGIIGGHIIIHIIIHIIIIJIIIIJIJJJIIIHGHHHGF_Mismatch_2_Sense_+_Library_PoolT
TTGAAAATTTCATATATACATACATAATTGTGTGTATGTATACATCTTTTCATATAAAGTTAATGTGTCTTGTAGATATGATTTCAGATTAATG
>Frequency_2_QualityScore_FFHHHHHIGIIJJJJJJJIJJIIIIJJIJJJJJJJJJJIJJJJJIJJJHIIJJIIIIIJJJIIIIIIIHGGGGGFFCEEEDDDCDCEDDDDDDD_Mismatch_0_Sense_+_Library_PoolT
TATGAGAGTGGCGTTTCCATGTGAAATGGCATCTCTCAATCTTTCCTCAATGGATCACTTTATTTCTGGTCTTTTGGATCGAGTGAAGATTACT
>Frequency_1_QualityScore_:B42,<AC:?B,,A@FEB:ED;<<DE9_Mismatch_0_Sense_+_Library_PoolT
AATATTCATATGCTTTTTTTTCACCAG
>Frequency_1_QualityScore_FFHHHHHJJJJJJJJJJJJJJJJJJJJJJJJJJJJJJJJJIJHHIJJJJJJJIJJJGHHIJJJJJJIHHFHHHFFFFDFFEEEEEEDDCCDEDD_Mismatch_2_Sense_+_Library_PoolT
GGCATCTCTCAATCTTCCCTAAATGGATCACTTTATTTCTGGTCTTTTGGATCGAGTGAAGATTACTCCTTGATTAGTTTATTCCTTGTTCAAA
>Frequency_1_QualityScore_DFHHFHFJIGIHDHIHCFHGCFHEGGEHCBBHIJDIIGHHIJEHIHI@DHIIGIIJIIIJIHJIJIIJJCGGHHHHFDHHDDFFFF@BDEDEA3_Mismatch_0_Sense_+_Library_PoolT
GGTCTTTTGGATCGAGTGAAGATTACTCCTTGATTAGTTTATTCCTTGTTCAAAATTTCATATATATATACATAATTGTGTGTATGTATACATC
>Frequency_1_QualityScore_?DHHHHHJJJHIIJJJJIIIIJIJDHHJGJJJJJJJIJJJJJJJJGHIIIJEIICGGIIIJJJJJJHHJHIJHHHHHHHHFFFFFECE@BEEED_Mismatch_1_Sense_+_Library_PoolT
TTATTTCTGGTCTTTTGGATCGAGTGAAGATTACTCCTTGATTAGTTTATTCCTTGTTCAAAATTTCATATATATATACATAATTGTGTGTATA
>Frequency_1_QualityScore_=AFDH?DHEHIFIIEFHFBHGGICHC9A+?*:?DDGDHBFIGGHIIIIGIFHEGA@HH@EEHHD@CD>ACC3_Mismatch_0_Sense_+_Library_PoolT
TTAATGTAAAATATTTTATATTTTGTAAATATTCATATGCTTTTTTTTCACCAGAAAGAAGGCTTCCTGTTA
>Frequency_1_QualityScore_FFHHGHGJIJIGGIJJJJJJJEGIJIJJJIJGGGIGJJJEHHHGIIIIJI_Mismatch_1_Sense_+_Library_PoolT
TATTCCTTGTTGAAAATTTCATATATATATACATAATTGTGTGTATGTAT
>Frequency_1_QualityScore_FFHHHHHJJJJJJJJJIJJJJJJJJJJJJIJJJJJJJJJIJJJJJJJJIIIJIJJJJJJJJJJJJJJGIJIJJGHJGHIGIGHHHHHHHFFFFF_Mismatch_1_Sense_+_Library_PoolT
TAGTTTATTCCTTGTTGAAAATTTCATATATATATACATAATTGTGTGTATGTATACATCTTTTCATATAAAGTTAATGTGTCTTGTAGATATG
>Frequency_1_QualityScore_FFHHHHHJJIIGGGGIIJGJJJFJGHJIJJJJJJGIJJHHIDGHDHFHIJJFGIIJJJJIJJJJJJJIJIJHJGIJJJJIJIJJJJIJHHHHGH_Mismatch_1_Sense_+_Library_PoolT
ACATAATTGTGTGTATGTATACATCTTTTCATATAAAGTTAATGTGTCTTGTAGATATGATTTCAGATTAATGTAAAATATTTTATATTTTGCA
>Frequency_1_QualityScore_FFGHHHFHIIIJJJJJHIGEIIJIJIJJIJJJJJIJJJJJJJJJJJIIJJIIGIJJIIJCHHHGHHGEFEFFFEDCEED??><@CCDDDCDDDC_Mismatch_0_Sense_+_Library_PoolT
TGAGAGTGGCGTTTCCATGTGAAATGGCATCTCTCAATCTTTCCTCAATGGATCACTTTATTTCTGGTCTTTTGGATCGAGTGAAGATTACTCC
>Frequency_1_QualityScore_FDHHHHHJJJJIJGIEGHIIIHIIJJIJJJJIJJJJHHJJJJJJJJJIJJIJIHIGIJJIJJJJJJJJJHGIHIIIGEHHHFDFFFFFFFEEDE_Mismatch_0_Sense_+_Library_PoolT
GTCTTTTGGATCGAGTGAAGATTACTCCTTGATTAGTTTATTCCTTGTTCAAAATTTCATATATATATACATAATTGTGTGTATGTATACATCT
>Frequency_1_QualityScore_FDHGHFHIJIJJJGIEEHJIIJJJHIIIIIIIGJJFHIIIJJJJIIIIJIIIGIJIJGHJJEBDGHIJICGIGHGGIIIJJIIGIJEGGHGHHE_Mismatch_0_Sense_+_Library_PoolT
CATATATATATACATAATTGTGTGTATGTATACATCTTTTCATATAAAGTTAATGTGTCTTGTAGATATGATTTCAGATTAATGTAAAATATTT
>Frequency_1_QualityScore_FFHHHHHHIJJIIIJIJJJJIJJJJJJJHIJJJJJJJIJJIJGHHIIJJJIJJJJJJJJJJJJGIJIJJHHHHHHHHFDFFFFEEEEEFEEFEE_Mismatch_2_Sense_+_Library_PoolT
TTCCCTCAATGGATCACTTTATTTCTGGTCTTTTGGATCGAGTGAAGATTACTCCTTAATTAGTTTATTCCTTGTTCAAAATTTCATATATATA
>Frequency_1_QualityScore_DFHFFHHGHHIIJJGIJJJHGHEHGIJJJHIIIIIIIIJIIBAFIIIIIIJHIIHGHIIIJIGGHGHGHIIJJJIJJJJIJJHIC_Mismatch_0_Sense_+_Library_PoolT
GTGTATGTATACATCTTTTCATATAAAGTTAATGTGTCTTGTAGATATGATTTCAGATTAATGTAAAATATTTTATATTTTGTAA
>Frequency_1_QualityScore_F;FHHHHCFBGIIIIJIGJJ?GHIFEIGIFIJIIIGIJIJJEGCGHJJJJJIIJJIJJIJIJJJJBCC=?CHHFFDFE@<C@;?CDDDCCCCCC_Mismatch_2_Sense_+_Library_PoolT
ATGAGAGTGGCGTTTCCATGTGAAATGGCATCTCTCAATCTTCCCTAAATGGATCACTTTATTTCTGGTCTTTTGGATCGAGTGAAGATTACTC
>Frequency_1_QualityScore_DDDDEDDDE4AA<FE33<32AFB?C?ECEFI*?DDFIDDDECDI@BBD8DB<CCCBC@=AC:=C;7A@AEDD;7?CDDD;)...>A>A3(;BAB_Mismatch_0_Sense_+_Library_PoolT
ATCTTTCCTCAATGGATCACTTTATTTCTGGTCTTTTGGATCGAGTGAAGATTACTCCTTGATTAGTTTATTCCTTGTTCAAAATTTCATATAT
>Frequency_1_QualityScore_FFHHHHHJJJJJJJJJJJJIJJJJJJJJJIJJJJJIJJJIIIIJJJJJJIIJJJJJJJJHHHHHFFFFFCEEDDDDDDDDDDEDEEDCD_Mismatch_1_Sense_+_Library_PoolT
TGATTTCAGATTAATGTAAAATATTTTATATTTTGTAAATATTCATATGTTTTTTTTTCACCAGAAAGAAGGCTTCCTGTTATTCAGAA
>Frequency_1_QualityScore_FFHHHGHJJJJJIIIJJJJJJJJJIJJJJJJJJJIJJIJJJJJJJGHIJJHIJJJJJIJHIIJIIIJIJGIHHHHHGFFFDFFFEEEEEEEDDD_Mismatch_0_Sense_+_Library_PoolT
AATGGCATCTCTCAATCTTTCCTCAATGGATCACTTTATTTCTGGTCTTTTGGATCGAGTGAAGATTACTCCTTGATTAGTTTATTCCTTGTTC
>Frequency_1_QualityScore_FFHHHHHJJHIJIJHIIHIJJJJJJIIJJJIJJJJJJJJJJJJJJJJJIIIJJJJIIIJIIIJIIJJIJHIIJJJJJJHHHHFHEDFFFFDDDC_Mismatch_1_Sense_+_Library_PoolT
TACTCCTTGATTAGTTTATTCCTTGTTCAAAATTTCATATATATATACATAATTGTGTGTATGTATACATCTTTTCATGTAAAGTTAATGTGTC
>Frequency_1_QualityScore_FFHHHHGIEFHIIIJJJJJJJJJJIJJJJGIJJJJJJJJJJJJJIJHIJJJJJJJIJJJJJJIJJIJJJIJIIJIJJHHH_Mismatch_2_Sense_+_Library_PoolT
TGATCGAGTGAAGATTACTCCTTGATTAGTTTATTCCTTGTTCAAAATTTCATATATATATACATAATTGTGTGTATGCA
>Frequency_1_QualityScore_D;D<AADEEIAEEF?B,A?EEDFFE:CF38CDIDIDEII_Mismatch_1_Sense_+_Library_PoolT
TTTATATTTTGTAAATATTCATATGTTTTTTTTTCACCA
>Frequency_1_QualityScore_FFHHHHHJJJJJGIJJJJJJHHIIJJJJIIJJIJHHIGIIIJJJIJJJJJJJJIICEIJJJIJJJJJHIGHIGHHHHHHHFFDFFFFFEEEEEE_Mismatch_0_Sense_+_Library_PoolT
ATGGATCACTTTATTTCTGGTCTTTTGGATCGAGTGAAGATTACTCCTTGATTAGTTTATTCCTTGTTCAAAATTTCATATATATATACATAAT
>Frequency_1_QualityScore_DDHHHGHJICGEGIHHIIJIIJIJGCHJEHFHGIIIIJJJJJJJJJJIIJHIJJJJIIJIIJJJGIJJJEHHICHHBHHFFFFDFFFEEEEEEE_Mismatch_0_Sense_+_Library_PoolT
TGGATCGAGTGAAGATTACTCCTTGATTAGTTTATTCCTTGTTCAAAATTTCATATATATATACATAATTGTGTGTATGTATACATCTTTTCAT
>Frequency_1_QualityScore_?DHHFHHGJJJJEIJJJGGJFHIJJJJGJJJJJJFHGIIJJJJJJJJIJJJJJJJIJGHIJJJJIIHIJDEHHHFHGFFFFFFFFEDCEEEECD_Mismatch_2_Sense_+_Library_PoolT
TGGGATCACTTTATTTCTGGTCTTTTGGATCGAGTGAAGATTACTCCTTGATTAGTTTATTCCTTGTTCAAAATTTCATATATATATACATAAT
>Frequency_1_QualityScore_FDHHGHFIIGHIJJIJEIIIJJIJJJJJJJJJJJIJJJEIJGIIJJJIJGFIJIJJIJJJJGICECEIIEHHHGHGFFFFFFEE@AEEEEEECD_Mismatch_0_Sense_+_Library_PoolT
GTGAAATGGCATCTCTCAATCTTTCCTCAATGGATCACTTTATTTCTGGTCTTTTGGATCGAGTGAAGATTACTCCTTGATTAGTTTATTCCTT
>Frequency_1_QualityScore_FFHHHHHJJJJJJJJJJJJJJJJJJJJJJJJJHJJJJJJJJJJJJJJJJJJJJHIJJJJJIJJJJIJHIIHFHHHHHFFFFFEEDEEECDDEDD_Mismatch_2_Sense_+_Library_PoolT
CCATGTGAAATGGCATCTCTCAATCTTCCCTAAATGGATCACTTTATTTCTGGTCTTTTGGATCGAGTGAAGATTACTCCTTGATTAGTTTATT
>Frequency_1_QualityScore_FFHHHHHJJJJJJJJJJJHHJJJGIIIJJJJJJJJJJJJGIJJJJJJJJJJJJFHGJJIJIJJJJJJJJGHHHGFHFFFFFFFEEEEEDECDDD_Mismatch_2_Sense_+_Library_PoolT
ATCTCTCAATCTTCCCTAAATGGATCACTTTATTTCTGGTCTTTTGGATCGAGTGAAGATTACTCCTTGATTAGTTTATTCCTTGTTCAAAATT
>Frequency_1_QualityScore_FFHHHHHJJJJJJJJJJJJJJJJJJJJJJJJJJIJJIJIJJJJJHIJJIIIIIIJJIJJJJJJGIGGGIGIGHFHIIIJIJGGGIHEHFHHFFF_Mismatch_2_Sense_+_Library_PoolT
TAGTTTATTCCTTGTTCAAAATTTCATATATATATACATAATTGTGTGTATGTATACATCTTTTCATATTAAGTTAATGGGTCTTGTAGATATG
>Frequency_1_QualityScore_FFHHHHHJJJJJJJIJJJJJJJJJJJJIJJJJIJIJJJJIIGHHJJIJJJJJJJJHIGIJIJHIIJJJJHIGIHEEHEHDFFFFFEEEEEFEEE_Mismatch_0_Sense_+_Library_PoolT
TTCCTCAATGGATCACTTTATTTCTGGTCTTTTGGATCGAGTGAAGATTACTCCTTGATTAGTTTATTCCTTGTTCAAAATTTCATATATATAT
>Frequency_1_QualityScore_FFHHHHHJJJJJJJJJJJJJJJGJIIIIJJJJJIJIJJJJJJJJJJIIJJJJJJJJJJJJHIIJIIGIHFGHIIIJJJJJJJJJJJHHHHHGGF_Mismatch_1_Sense_+_Library_PoolT
GTTGAAAATTTCATATATATATACATAATTGTGTGTATGTATACATCTTTTCATATAAAGTTAATGTGTCTTGTAGATATGATTTCAGATTAAT
>Frequency_1_QualityScore_FFHHHHHJJJJJJJJJJJIJJJJJJJIHIJJJJJJJJJJJJJJJJJJJJHIJJJJJJJJJJGIEHHGHHEHHHGFFFFFFEEEECEEE_Mismatch_2_Sense_+_Library_PoolT
GTGAAATGGCATCTCTCAATCTTCCCTAAATGGATCACTTTATTTCTGGTCTTTTGGATCGAGTGAAGATTACTCCTTGATTAGTTTA
>Frequency_1_QualityScore_FFFHHHHJJJIJJJJJIGJJJJIIJIJJJJJJGIIJIIJFHIIJIJJJIJIJIJJGIJJJIIIIJHFHHHCHIJIGHIIJIJIGIJHHHHDHHG_Mismatch_1_Sense_+_Library_PoolT
TTATTCCTTGTTCAAAATTTCATATATATATACATAATTGTGTGTATGTATACATCTTTTCATGTAAAGTTAATGTGTCTTGTAGATATGATTT
>Frequency_1_QualityScore_FFHHHHHIJGHIJJJJJJJJJJGIJJJJJJJJJJJJJJJIIJJJJJJJJJIJJJIJJJJJJJJHHHHHHHBEFFFFEDEEDDDDADDEDDDDAD_Mismatch_1_Sense_+_Library_PoolT
TTATGAGAGTGGCGTTTCCATGTGAAATGGCATCTCTCAATCTTCCCTCAATGGATCACTTTATTTCTGGTCTTTTGGATCGAGTGAAGATTAC
>Frequency_1_QualityScore_FFHHHHHJJJJJJIJJJJJJJJJIJJJJJJJJJJJJJJJJJJJGHHHHIJJIIJIJJJIJIJJJJIJJGIIJGIJIJGGIHGIJJGIGHGHHGH_Mismatch_1_Sense_+_Library_PoolT
AGTTTATTCCTTGTTGAAAATTTCATATATATATACATAATTGTGTGTATGTATACATCTTTTCATATAAAGTTAATGTGTCTTGTAGATATGA
>Frequency_1_QualityScore_DDFA?FFGGIIIIIIIGHGIIIGFHHHEG:?@DFBGCHIICFGGHI@GCHDGH:DFC>GIIDHIGGIIIE@GHIGHEHFHFHGFFFFFEEC;@@_Mismatch_0_Sense_+_Library_PoolT
TCACTTTATTTCTGGTCTTTTGGATCGAGTGAAGATTACTCCTTGATTAGTTTATTCCTTGTTCAAAATTTCATATATATATACATAATTGTGT
>Frequency_1_QualityScore_A:)A;:CFAFBFFHIIIIEAD<<E@):1::CDBBF9FGB;0009DF9BFDFBGIIC=F7CDDG=7CE37?EA>>CE;ABDBDDB>;@B>B@?@?_Mismatch_1_Sense_+_Library_PoolT
ACGTTATTTCTGGTCTTTTGGATCGAGTGAAGATTACTCCTTGATTAGTTTATTCCTTGTTCAAAATTTCATATATATATACATAATTGTGTGT
>Frequency_1_QualityScore_FFHHHHFHHIIJJJJJJJJJJJHIJJJIJJJJJJJJJJJJJJJIIJJJJJJJJJJIJJJJIGJHHIJIGGIJJJJJJIIHGHHGHHFFFFFEFE_Mismatch_1_Sense_+_Library_PoolT
ATCGAGTGAAGATTACTCCTTGATTAGTTTATTCCTTGTTCAAAATTTCATATATATATACATAATTGTGTGTATGTATACATCTTTTCATATT
>Frequency_1_QualityScore_FFHHHGHJJJJJJJJJJJJJJIJIJJJIJIJJJJIIJIJIJJIIIJHIJJJJJJJJJJJJJJJIHIJI_Mismatch_1_Sense_+_Library_PoolT
GTTTATTCCTTGTTCAAAATTTCATATATATATACATAATTGTGTGTATGTATACATCTTTTCATGTA
>Frequency_1_QualityScore_FFGHHFHJJIJIIHIHJIJIJFJJJGIEHHIIII@FGIIIIJJHIJJJGIHIIIJIGIJJJIECGGGIJEGHHIHHFHGHHHFFFDFFFCEEEC_Mismatch_0_Sense_+_Library_PoolT
ACTTTATTTCTGGTCTTTTGGATCGAGTGAAGATTACTCCTTGATTAGTTTATTCCTTGTTCAAAATTTCATATATATATACATAATTGTGTGT
>Frequency_1_QualityScore_FFHHHHHJJJJJJJJJHJJJJJIJHIJJJJJJHJIJJJJJJIIIHIHHFIHGHIJJJJJJJJJJJIIEHGIIJHHHHHHFFFDEFFEEEEEEFE_Mismatch_0_Sense_+_Library_PoolT
AATCTTTCCTCAATGGATCACTTTATTTCTGGTCTTTTGGATCGAGTGAAGATTACTCCTTGATTAGTTTATTCCTTGTTCAAAATTTCATATA
>Frequency_1_QualityScore_FFHGHHHJJJJJJJJJJJJJJJJJJJJJJJGJJJJIJJJJJJJJJJJIIDFHDHHIJJJJJJIJIJJJJIGHHHGFFFFFFEDDEEEEDDDDDD_Mismatch_2_Sense_+_Library_PoolT
ATGCCTTCTGTTACAGCCTTAATGAATTGGCCAAGAAGCTTTATGAGAGTGGTGTTTCCATGTGAAATGGCATCTCTCAATCTTCCCTCAATGG
>Frequency_1_QualityScore_FFHHHHHJJJJJJHIJJJIIJFIJJJIJJIJJJJIJJJJJJJJJJJJJJJJJJJIJJJJJJJJIJJJIIGHIJJIJJJJHHHHHHHEFCFFFFE_Mismatch_1_Sense_+_Library_PoolT
AGATTACTCCTTGATTAGTTTATTCCTTGTTCAAAATTTCATATATATATACATAATTGTGTGTATGTATACATCTTTTCATGTAAAGTTAATG
>Frequency_1_QualityScore_FFHGHGHJJGIFHIJJJJJJJIJIIJJJJJJJJJJJJJJJJJJJJJJJJIJJJJIJJJIJJJJJHHHHHHHFDEFFFFEDEDCDDDCDDEDDDD_Mismatch_0_Sense_+_Library_PoolT
CTTTATGAGAGTGGCGTTTCCATGTGAAATGGCATCTCTCAATCTTTCCTCAATGGATCACTTTATTTCTGGTCTTTTGGATCGAGTGAAGATT
>Frequency_1_QualityScore_FEHHH2<EHIIJJJJHHJJJ<FHIIJJJJJGIJJJJHIJJJJJJJJIJJJIIGIJJIJJJJIJJIJIJJGJIGHHIJIHGHHFHFEFFFFFFDD_Mismatch_1_Sense_+_Library_PoolT
GTCTTATGGATCGAGTGAAGATTACTCCTTGATTAGTTTATTCCTTGTTCAAAATTTCATATATATATACATAATTGTGTGTATGTATACATCT
>Frequency_1_QualityScore_FFHHHHHJJJJJJJJJJJJJJJJJJJJJJJJJJJJHIJJJJJIJJJJJJGHHIJIIJIJJJJJJJJJJJHHJHHHHHHHFFFFFFFEEEEEEEE_Mismatch_2_Sense_+_Library_PoolT
CTCAATCTTCCCTAAATGGATCACTTTATTTCTGGTCTTTTGGATCGAGTGAAGATTACTCCTTGATTAGTTTATTCCTTGTTCAAAATTTCAT
>Frequency_1_QualityScore_FFHHHHHJJJJJJJJJJJJJJJIJJJJJJIHIIJJJJJJJJJJJHIHIIIIJJJJJJJJJGIJIGHIJHCHHHHHFFFFFCDEDEEEEEEEEFE_Mismatch_2_Sense_+_Library_PoolT
TCTTCCCTAAATGGATCACTTTATTTCTGGTCTTTTGGATCGAGTGAAGATTACTCCTTGATTAGTTTATTCCTTGTTCAAAATTTCATATATA
>Frequency_1_QualityScore_FFHHHHHJJJJJJJJJJJJIJIJJJIJGIJJJIJIIHIIIIIIJIJJJIJJJJJJJJJGIGFGGIGIJIIGIJJJIHGGEHIHGIIHHGHGHHF_Mismatch_1_Sense_+_Library_PoolT
TGTTGAAAATTTCATATATATATACATAATTGTGTGTATGTATACATCTTTTCATATAAAGTTAATGTGTCTTGTAGATATGATTTCAGATTAA
>Frequency_1_QualityScore_FFGHHHGJJJJJJJJJJIIIJJJJJJIJFHIJJGJJJJJJJIJJJJJJJJJJJIJJJEHIJJJJJHHHHFFFFFFEEEDEDDDDEEEDDCDDDD_Mismatch_1_Sense_+_Library_PoolT
ATGAATTGGCCAAGAAGCTTTATGAGAGTGGCGTTTCCATGTGAAATGGCATCTCTCAATCTTCCCTCAATGGATCACTTTATTTCTGGTCTTT
>Frequency_1_QualityScore_FFHHHHHJJJJJJJJJJJJJJJJJJJJJJJJIJJJJJJIJJJIJJJJJJJJJIIJJJJJIIJJJHGHFHIJJJIJIHGIJIIJJJHHHHHHFFF_Mismatch_1_Sense_+_Library_PoolT
ATTCCTTGTTGAAAATTTCATATATATATACATAATTGTGTGTATGTATACATCTTTTCATATAAAGTTAATGTGTCTTGTAGATATGATTTCA
>Frequency_1_QualityScore_FFHHHHHJJJIJJJIIJJJJIIIIIJJIIJJJJJIIJJJJJJIJJJJJJJJJJJJJJIJJJJJJJJJJHIJIHCFHIJJIJJGHHHHFDDDDDD_Mismatch_1_Sense_+_Library_PoolT
CTTTTCATATAAAGTTAATGTGTCTTGTAGATATGATTTCAGATTAATGTAAAATATTTTATATTTTGTAAATATTCATATGTTTTTTTTTCAC
>Frequency_1_QualityScore_FFFHHHHJJJJJJJJJJJJJJJIGHJJJJJJIIJJJDFIFIIJJJJJJIIIIGIIJJJIHIIJIJJJJJHIJJJJJIFG_Mismatch_0_Sense_+_Library_PoolT
TGTATACATCTTTTCATATAAAGTTAATGTGTCTTGTAGATATGATTTCAGATTAATGTAAAATATTTTATATTTTGTA
>Frequency_1_QualityScore_FFHGGHHJJIFHIJIJGEHHHHIIEGHIGIJJJ>FGHIJJIJIIJJJIHGHIJ@FGGIJIBHIGGHHFHEEHFFFFFFFEEDFEEFCCDDDDDD_Mismatch_1_Sense_+_Library_PoolT
GGATCACTTTATTTCTGGTCTTTTGGATCGAGTAAAGATTACTCCTTGATTAGTTTATTCCTTGTTCAAAATTTCATATATATATACATAATTG
>Frequency_1_QualityScore_FFHHHHHJJIIHIECHIGIJJJJIJJJJJFIIIHCGIJJJJIIIJJJIIJHJIJJJJIHIGIEHGIGF@C@GGGI@EEHFHFFDDFFDBBEECE_Mismatch_1_Sense_+_Library_PoolT
CTTTTGGATCGAGTGAAGATTACTCCTTGATTAGTTTATTCCTTGTTCAAAATTTTATATATATATACATAATTGTGTGTATGTATACATCTTT
>Frequency_1_QualityScore_FBFHGGHIIGEHIHAFGIIFGHGIIIGFHDDBGEHFEGGIIIHGGHIJEEIIJJIGGGIGIGCIIJGGGHHHFFFFFFFFE@CCDDDBD:9@@C_Mismatch_0_Sense_+_Library_PoolT
AAGCTTTATGAGAGTGGCGTTTCCATGTGAAATGGCATCTCTCAATCTTTCCTCAATGGATCACTTTATTTCTGGTCTTTTGGATCGAGTGAAG
>Frequency_1_QualityScore_DDHFAHHIIEHI<EEFHGIGIBH@HACFIIIIHIIIG@DHGDFGGIIIIIIIIGIIGHIGCAHIIIHIGEHIHHHHHEFFFFFFFEDDFEEEFE_Mismatch_1_Sense_+_Library_PoolT
CCTAAATGGATCACTTTATTTCTGGTCTTTTGGATCGAGTGAAGATTACTCCTTGATTAGTTTATTCCTTGTTCAAAATTTCATATATATATAC
>Frequency_1_QualityScore_=ACFFF>G<EFAFHCCIFHE>F?E@922:C?FBGIDGIA??11B9*:4**0000*?<FGII>>B)>FGE:7@=FG_Mismatch_2_Sense_+_Library_PoolT
CTGATTAGTTTATTCCTTGTTGAAAATTTCATATATATATACATAATTGTGTGTATGTATACATCTTTTCATATA
>Frequency_1_QualityScore_@DFDA<<CG<EFEHEBA@1EF=FFF<GBBEBDD@@<D??FFFF3CFFFFEFCF@;)77==CF3?>DBBCACBC;@ADDBB;>AAA_Mismatch_2_Sense_+_Library_PoolT
CCAAGAAGCTTTATGAGAGTGGCGTTTCCATGTGAAATGGCATCTCTCAATCTTTCCTCAATGGATCACTTTATTTCTGGTCTAA
>Frequency_1_QualityScore_FFHHHHHJJJJJJJJJJJIJJJJIJJJJIJJJJJJJGHGGFIIJJ_Mismatch_1_Sense_+_Library_PoolT
TCCTTGTTCAAAATTTCATATATATATACATAATTGTGTGTATGA
>Frequency_1_QualityScore_FFHHDHFGHGFBGHIIIJJJJHJHIIJJIJIJIIJIJJJJJIIGIHIJJIJJJJJ@HEIIIJDHEHDBDCECCEDEEEEDDDD@>:AC@CD@CD_Mismatch_2_Sense_+_Library_PoolT
CTGATTAATGTAAAATATTTTATATTTTGTAAATATTTATATGCTTTTTTTTCACCAGAAAGAAGGCTTCCTGTTATTCAGAAAGAAAGCTTCC
>Frequency_1_QualityScore_FFFFHHHGIGJIJIJJJJJJJJJJJJJHHGIJJIJIJJJJIJIGIJJJJJIIJIHFHJIIJJIIDAHIIGIIIJJJJIIJIHI_Mismatch_0_Sense_+_Library_PoolT
TGTATGTATACATCTTTTCATATAAAGTTAATGTGTCTTGTAGATATGATTTCAGATTAATGTAAAATATTTTATATTTTGTA
>Frequency_1_QualityScore_FFHHHHHJJJJJJJJJJJJJJJIJJIJJJDGIJJIJJJJIJJIJJJJJJJJJJJGJIJJGHGHHFHFFFFFFFEEEEEDDDDDDDEEEDDDCC>_Mismatch_2_Sense_+_Library_PoolT
AATGAATTGGCCAAGAAGCTTTATGAGAGTGGCGTTTCCATGTGAAATGGCATCTCTCAATCTTTCCTCAATGGATCACTTTATTTCTGGTCAA
>Frequency_1_QualityScore_FADFDHDGGBHEFIHICBF<CBHG?GGIHDHEHIFGIIJIIIJIGGGIJGIHIIIJJIIG_Mismatch_1_Sense_+_Library_PoolT
GAGTTAATGTGTCTTGTAGATATGATTTCAGATTAATGTAAAATATTTTATATTTTGTAA
>Frequency_1_QualityScore_FFHHHHHJIHIIIJJIJIJJIIIJIJJIJIJGHGIJJJJJIJJJIJJIIIJIJJJIJIIHIIIGHJJIJHGHIJJJIJHJJI@GEHHHHHHEEE_Mismatch_2_Sense_+_Library_PoolT
TACTCCTTGATTAGTTTATTCCTTGTTCAAAATTTCATATATATATACATAATTGTGTGTATGTATACATCTTTTCATATTAAGTTAATGGGTC
>Frequency_1_QualityScore_FFHHHHHJJJJJJJJJJJGJJJJJJJHIJJJJJJJJJJFIGHGIJIIJIJJJJJJJIJJJJIJJIJJJJHGIHHGFHFHFFFFFFEEEEEFEFD_Mismatch_2_Sense_+_Library_PoolT
CCCTAAATGGATCACTTTATTTCTGGTCTTTTGGATCGAGTGAAGATTACTCCTTGATTAGTTTATTCCTTGTTCAAAATTTCATATATATATA
>Frequency_1_QualityScore_FFHHHFHIIBGGIGJIGIJBHIJIEIJJJJIIIGGIIIJIIJJJJJHEGGFHIHDGHIJIJCJHGEGGHHHIIJJJJJGGIJJIIJCIG_Mismatch_0_Sense_+_Library_PoolT
ATTGTGTGTATGTATACATCTTTTCATATAAAGTTAATGTGTCTTGTAGATATGATTTCAGATTAATGTAAAATATTTTATATTTTGTA
>Frequency_1_QualityScore_FFHHHHHJJJJJJJJJJHIJJJJJJJJJIJJIIJJJJJJJJIJJJJJHIJJJJJIIJJJJJJJJJIGDCDHHIHHHHHHHGFFFFFFFFEEDED_Mismatch_0_Sense_+_Library_PoolT
GATCACTTTATTTCTGGTCTTTTGGATCGAGTGAAGATTACTCCTTGATTAGTTTATTCCTTGTTCAAAATTTCATATATATATACATAATTGT
>Frequency_1_QualityScore_FFDHHHHJJJIJJJJJJJJJJJJIJJJJJJJIJJHJIIIIJJJIGIJDHJJEHHIJJGHIJIHIIJHIIHHIJIJJJJJJJJJJHII_Mismatch_0_Sense_+_Library_PoolT
TGTGTGTATGTATACATCTTTTCATATAAAGTTAATGTGTCTTGTAGATATGATTTCAGATTAATGTAAAATATTTTATATTTTGTA
>Frequency_1_QualityScore_FFHHHHHJJJJJJJJJJJJJJJJJJJJJJJJJJJIJJJJJJJIJIJHIFHIJJEHIJIJJJJJHIGHHHHHFFFFFDDEEEDEDDDDDDDDDDD_Mismatch_0_Sense_+_Library_PoolT
TGCCTTCTGTTACAGCCTTAATGAATTGGCCAAGAAGCTTTATGAGAGTGGCGTTTCCATGTGAAATGGCATCTCTCAATCTTTCCTCAATGGA
>Frequency_1_QualityScore_FFHHHHHJJJJJGIJJJIJJHJJJJJFHIJJJJJJJJJJJJJJJJJJIJJIJJJJJJJJJJJJIGHIJJIHIIIHGHHHHGGFFFFFFFEEEEE_Mismatch_0_Sense_+_Library_PoolT
CTTTATTTCTGGTCTTTTGGATCGAGTGAAGATTACTCCTTGATTAGTTTATTCCTTGTTCAAAATTTCATATATATATACATAATTGTGTGTA
>Frequency_1_QualityScore_FFHHFFDGHHJJGJIIJGHIGEHIJJIIJJGJIIGIJGGHHGGIGBFFHHIIIIJIJIGHGIIGHIGIIFGCE@HGGIGIGIGEGHHHECHFFF_Mismatch_1_Sense_+_Library_PoolT
TTAGTTTATTCCTTGTTGAAAATTTCATATATATATACATAATTGTGTGTATGTATACATCTTTTCATATAAAGTTAATGTGTCTTGTAGATAT
>Frequency_1_QualityScore_ABDHHHHI@FHB<ICHHIIIE<CDEHEGBBGEHIIBHHDGICHBGHGEBDF<CFDGGECGDG@A@DEGC@D7?=AEHHEEDEEE@?ADCCC;A?_Mismatch_1_Sense_+_Library_PoolT
ACTTTATTTCTGGTCTTTTGGATCGAGTAAAGATTACTCCTTGATTAGTTTATTCCTTGTTCAAAATTTCATATATATATACATAATTGTGTGT
>Frequency_1_QualityScore_FFHHHHHIJJJJJJIJJJJJJJIIIJJJJJJJJJJJJJJJJJJJJJJJJJJJJJJJJJJJJJJJJJIIICGHHDHHHHFFFFFEEEEEECDEED_Mismatch_2_Sense_+_Library_PoolT
TCCATGTGAAATGGCATCTCTCAATCTTCCCTAAATGGATCACTTTATTTCTGGTCTTTTGGATCGAGTGAAGATTACTCCTTGATTAGTTTAT
>Frequency_1_QualityScore_FDHHHHHJJJJJJJJJJJIJJJJJIJJJJJJJJJJJJJJJJJIJJJIJIJIJJJIJJJJIIJJIIIJJJIIGHHHHHHHEDEFFEEC_Mismatch_2_Sense_+_Library_PoolT
GTTTATTCCTTGTTCAAAATTTCATATATATATACATAATTGTGTGTATGTATACATCTTTTCATATTAAGTTAATGGGTCTTGTAG
>Frequency_1_QualityScore_FFGHGHGJJJJJJJJJJJJGIBHHEHGIJJJJJJJJIJJJJJJJJJJJJJJJJJJJJJJJJIHHHHHHFFFFFEDEEEEEEDCCDDDDDDDDDD_Mismatch_2_Sense_+_Library_PoolT
GGCCAAGAAGCTTTATGAGAGTGGCGTTTCCATGTGAAATGGCATCTCTCAATCTTCCCTAAATGGATCACTTTATTTCTGGTCTTTTGGATCG
>Frequency_1_QualityScore_FFHHHHHJJJJJJJJJJJJJJJJGHGHHIJIHIJJJJIJJJJJJJJJJHHJJIIJJIIGHGHGIJIJJIHIIJJJJJJIJGIJGHHHHH_Mismatch_1_Sense_+_Library_PoolT
TTTCATATATACATACATAATTGTGTGTATGTATACATCTTTTCATATAAAGTTAATGTGTCTTGTAGATATGATTTCAGATTAATGTA
>Frequency_1_QualityScore_FFHHHHHJIGJHIIJIJJJJJIJJIGJIIIJJJJIIHEHJJICHIJIAEEHFFFFEDBDCEEEEDDDDDCDDDDDDDDCCDC9@CDDCDDDDDD_Mismatch_1_Sense_+_Library_PoolT
CTGTTACAGCGTTAATGAATTGGCCAAGAAGCTTTATGAGAGTGGCGTTTCCATGTGAAATGGCATCTCTCAATCTTCCCTAAATGGATCACTT
>Frequency_1_QualityScore_FFHHHHHIIJIJIHIJJJJJJJJJIJJIJIJJJIIJIJJIIIHIJJIHIIJJJJGIJJJJJJJJJIJJJFHJJIIIIJJJJJJJIJJHHHHHHH_Mismatch_1_Sense_+_Library_PoolT
ATTGTGTGTATGTATACATCTTTTCATGTAAAGTTAATGTGTCTTGTAGATATGATTTATTTTTCAGATTAATGTAAAATATTTTATATTTTGT
>Frequency_1_QualityScore_FDHHHHHJJJJJJJJJJJJJJJJJJJJJJJJIIIIHIIJIIJIIJJJJJJJJJIJJJGIJIHIGIIEHHCHGJIJJIIJJIGEHHFHHHFFFCE_Mismatch_0_Sense_+_Library_PoolT
GTTCAAAATTTCATATATATATACATAATTGTGTGTATGTATACATCTTTTCATGTAAAGTTAATGTGTCTTGTAGATATGATTTATTTTTCAG
>Frequency_1_QualityScore_FFHHHHHJJJJJJJJJIJJJJJJJJJJJJJHIIIJJJHIJJJJJJJJIJIIJJJJJJJJJJJJJJJI_Mismatch_2_Sense_+_Library_PoolT
ATGTATACATCTTTTCATGTAAAGTTAATGTGTCTTGTAGATATGATTTATTTTTCAGATTAATGCA
>Frequency_1_QualityScore_DEHHHHHIJJJJJJJJJJJJJJJJJJJJJJJJJJIIGJJJJHHHGIJIJIJIJIJJJJJJIIHIJHIJJJIJJJJJJJJJIJJJJJI_Mismatch_1_Sense_+_Library_PoolT
GTGTATGTATACATCTTTTCATGTAAAGTTAATGTGTCTTGTAGATATGATTTATTTTTCAGATTAATGTAAAATATTTTATATTTA
>Frequency_1_QualityScore_DFHHHHHIIHEHHIHGIGGIGGJIJJJIJJIJJIEHGGIJFHGGIJJHGEGIIIIIIJGGGIJJIJJIJEHJIJGGHIGHIHJCEHHFEHHHGF_Mismatch_1_Sense_+_Library_PoolT
AATTGTGTGTATGTATACATCTTTTCATGTAAAGTTAATGTGTCTTGTAGATATGATTTATTTTTCAGATTAATGTAAAATATTTTATATTTTG
>Frequency_1_QualityScore_DDHHFFHHIEHGGEFHHFHIDHIICEHIIIIIIIGDHGHHHIDEDFFHIIEGEHGGIGI<FHIGIIIIIGEHGII@EEEEEEHDDFFFFFEECD_Mismatch_1_Sense_+_Library_PoolT
ACATAATTGTGTGTATGTATACATCTTTTCATGTAAAGTTAATGTGTCTTGTAGATATGATTTATTTTTCAGATTAATGTAAAATATTTTATAT
>Frequency_1_QualityScore_FFHHHHHJIIJJJIHIJJJFHIJIIIJJJJFIJJJJJJIHIJJJIGIJJJJJJJIHIJJGHHHHGFEFFB@EEEEDDDDDDDDCDDEEEDDDED_Mismatch_0_Sense_+_Library_PoolT
TATTTTATATTTTGTAAATATTCATATGCTTTTTTTTCACCAGAAAGAAGGCTTCCTGTTATTCAGAAAGAAAGCTTCCTGTTATTCTGCATTG
>Frequency_1_QualityScore_FFHHHHHJIJJJJIJJJIIGIIJJJJJJJJJIJIIHJJJJIJJJJJJJJJJJIJJJJJHIHIIIIJIHFEHIJIIIJJJJJJJHHHHHHHFFFF_Mismatch_0_Sense_+_Library_PoolT
GTTCAAAATTTCATATATATATACATAATTGTGTGTATGTATACATCTTTTCATATTAAGTTAATGGGTCTTGTAGATATGATTTATTTTTCTG
>Frequency_1_QualityScore_FFHHHHHJJIIHIIJFJJJIJJJJJJJJJJIJJJJJIGJJIIGHGGIJJHIJJJJJIGJJIJJIJJJJIFGIIIIJIHIIJIJJJJJJHHFHHH_Mismatch_1_Sense_+_Library_PoolT
ATAATTGTGTGTATGTATACATCTTTTCATGTAAAGTTAATGTGTCTTGTAGATATGATTTATTTTTCAGATTAATGTAAAATATTTTATATTT
>Frequency_1_QualityScore_FDHHHHHJJJJJJIJJJJIJJJJIJJJIGJJIHIIJJIJIJJJJJIIIHIIJJIJJJJJJHHHHHHFFF@DDEEEEEEDDDDDDDDDDEEEDDD_Mismatch_1_Sense_+_Library_PoolT
GTTAATGAATTGGCCAAGAAGCTTTATGAGAGTGGCGTTTCCATGTGAAATGGCATCTCTCAATCTTCCCTAAATGGATCACTTTATTTCTGGT
>Frequency_1_QualityScore_22ACFHAHGHIIEHHHFFFGGBHHIGHEGHCGEHGFFHHIIIFGIIIGEGGHGDFGGIGIIIEBBCECGCHDAFHIGGEIGE?CE@EAC@CEE_Mismatch_1_Sense_+_Library_PoolT
TCATATATATATACATAATTGTGTGTATGTATACATCTTTTCATGTAAAGTTAATGTGTCTTGTAGATATGATTTATTTTTCAGATTAATGTA
>Frequency_1_QualityScore_D=DFCF?FHHDHIIIIIIICHHGFHGGEHIGGI@?BCDGFH::DFE@HGFHHI<FFGHIG<BB@BHGIGA=C=FGGC@FGCGC>GHII=C_Mismatch_1_Sense_+_Library_PoolT
GTGTATGTATACATCTTTTCATGTAAAGTTAATGTGTCTTGTAGATATGATTTATTTTTCAGATTAATGTAAAATATTTTATATTTTGTA
>Frequency_1_QualityScore_FFHHHHHJHIGIIJJIJIJJJJJJIJJJJJJJJJJIJFIJJJJHJHFHIJIIIIIJJJGIJJIJJJJJJHIJJJJJJJJIHJJJIHHHHHHGHF_Mismatch_2_Sense_+_Library_PoolT
CATAATTGTGTGTATGTATACATCTTTTCATATTAAGTTAATGGGTCTTGTAGATATGATTTATTTTTCTGATTAATGTAAAATATTTTATATT
>Frequency_1_QualityScore_FFHHHHHJIIJJJJJJJJJJJJJIJJJJJJIJIJJGHGHIIJIIJJJJIJJJIJJJJJJJIEICHHGIJHIIGJJJIJJIJJIJJJIIJIH_Mismatch_1_Sense_+_Library_PoolT
TGTGTATGTATACATCTTTTCATGTAAAGTTAATGTGTCTTGTAGATATGATTTATTTTTCAGATTAATGTAAAATATTTTATATTTTGTA
>Frequency_1_QualityScore_DFHHHHHJJJJJIIJJJJEIGEHIIIJIJJJIHIGIJJJJIJGIIIBFGGIHIHHGHHHHFEFFFFFEEEEDDDDDDDDDEDDDDDDDDDDDDD_Mismatch_2_Sense_+_Library_PoolT
CCTTCTGTTACAACCTTAATGAATTGGCCGAGAAGCTTTATGAGAGTGGCGTTTCCATGTGAAATGACACTCGCAATCTTCCCTCAATGGATCA
>Frequency_1_QualityScore_DFHHGHHJJJJJJIJJIJJFHIIJIGIJIJJJIGHIIJJJIJJJJIIJIJJJJJHGIJIJIJJJIJIIIIJGHHHHGFFFFFFFFEFEDEDEDE_Mismatch_2_Sense_+_Library_PoolT
TGGATCACTTTATTTCTGGTCTTTTGGATCGAGTGAAGATTACTTCCTGATTAGTTTATTCCTTATTGAAAATTTCATATATACATACATAATT
>Frequency_1_QualityScore_FDHHHHGIIEIIIJJJIIJDHIGGGHCDHIGIGEGHGGJIICHIIAHHDGIHGEEEAEHHEHEDFDB?ABBCDDDCCCDBDD@CCDDACD@CDC_Mismatch_2_Sense_+_Library_PoolT
GTTACAACCTTAATGAATTGGCCGAGAAGCTTTATGAGAGTGGCGTTTCCATGTGAAATGACACTCGCAATCTTCCCTCAATGGATCACTTTAT
>Frequency_1_QualityScore_FFGHHHHJIJJJJJJIJGGHIJIIIJJJJIJJJJJJJJJJJIJJIJJIJJIIIIJJJIIJIJJJJIJJJIIHHIIGIIJHJJJJJJJJHHGHHH_Mismatch_0_Sense_+_Library_PoolC
ATATATACATAATTGTGTGTATGTATACATCTTTTCATATAAAGTTAATGTGTCTTGTAGATATGATTTCAGATTAATGTAAAATATTTTATAT
>Frequency_1_QualityScore_ADFBFFDIFEHHCEHGDGHIGFFHGFEGIHEGC@FEGGEGGIEGIIGBBEGGCBFHGA@FHIIG7@)7CCA>CACHFFDB;@CCDE@3@CD@BC_Mismatch_1_Sense_+_Library_PoolC
CTTCCCTCAATGGATCACTTTATTTCTGGTCTTTTGGATCGAGTGAAGATTACTCCTTGATTAGTTTATTCCTTGTTCAAAATTTCATATATAT
>Frequency_1_QualityScore_FFHHHHHJJJJJJJJJJIJJIJIJEHIJJJJJJJJJJJIJJJJJJJJJJJJJJJIGHIJJJJJJHHGHHHFFFFFEEEDEEFEDDDDDDDDDDC_Mismatch_1_Sense_+_Library_PoolC
ATTGGCCAAGAAGCTTTATGAGAGTGGCGTTTCCATGTGAAATGGCATCTCTCAATCTTCCCTCAATGGATCACTTTATTTCTGGTCTTTTGGA
