# Supplementary material for: Differential Gene Expression Reveals Candidate Genes for Drought Stress Response in Abies alba (Pinaceae)
Source: PLoS One. 2015 Apr 29;10(4):e0124564. doi: 10.1371/journal.pone.0124564 (PMC4414588; doi:10.1371/journal.pone.0124564)
Supplement: S2 File — (GZ) [file pone.0124564.s002.gz › comp19711_c0_seq1.fa]

>comp19711_c0_seq1 len=419 path=[1:0-55 57:56-227 669:228-302 382:303-418] : tr|C0PT89|C0PT89_PICSI Putative uncharacterized protein OS=Picea sitchensis PE=2 SV=1 e-value: 2e-10 blast score: 65.9
AAGATGGAAAGCGATGGATTCGTAAGAAGAGAGAGTGTAGAAAGAGCAGTTAGGGTGTTGATGGAAGAATCGGATGGCGGCATGGCTGTAAGGGAGAGAGCGAGAGAATTGAAAGAGAAGGCCATGACTGCCTTGGCAGAACGGGGAAGTTCATACAAAGCCATGGCCGATGCAGTGTCTGAGTGGAGAAAACCAGGAGCGAACTCAGCAGCCACATAGGTTTCCCGAAGACCCCAAATCAGGTCCGGAAAGACCAAAGGCAGAGGCTGTGTGTAAGGATGAAAAATTGAGAAGTTTCATCAGACATTTAATGCTTGGCATAGTTAGATTTTATTAATATACTTTATTTCAATATATAAATGATTGTTATGGATGTTATTTTTTTATTTAGAATGATACATCTTTAGATATAGACATCA

>Frequency_3_QualityScore_FFGHHHHJJJJJHIIIIIJJJJJJFHIJJJJJJJJEHIJJJJGIIIHHFGFFFEEEEECDDDDCDDCDDDDDDDDDBCBCCDDDACBCBDDDDD_Mismatch_0_Sense_+_Library_PoolC
GAGAAAACCAGGAGCGAACTCAGCAGCCACATAGGTTTCCCGAAGACCCCAAATCAGGTCCGGAAAGACCAAAGGCAGAGGCTGTGTGTAAGGA
>Frequency_3_QualityScore_EEHHGCFHIHIJIHCGGIBFGGHHIJEIIHHHIIHGGFDFHDEFEFFFEDACDFCC@>?BCCCDDCBCCCBCADDBCBBAABCDBDCCDABCCD_Mismatch_0_Sense_+_Library_PoolC
CGAAGACCCCAAATCAGGTCCGGAAAGACCAAAGGCAGAGGCTGTGTGTAAGGATGAAAAATTGAGAAGTTTCATCAGACATTTAATGCTTGGC
>Frequency_3_QualityScore_?EEFGHGHIHIEGFGIHJIIHHGHGHGFFHHFHIIDHGHGGFEHGIIEHGHFIGGGGGGEBD<?@BDC@BCDDCDCCCDCDDDDDBDDDCBBCD_Mismatch_0_Sense_+_Library_PoolC
CCCAAATCAGGTCCGGAAAGACCAAAGGCAGAGGCTGTGTGTAAGGATGAAAAATTGAGAAGTTTCATCAGACATTTAATGCTTGGCATAGTTA
>Frequency_2_QualityScore_FFGHHGHJJJJJIJIIIGIGIIJIJEGFIIIIIJIIIIIJIIIIJJJJIICGGIHHHHGGFFFEEFECECEEEDDDDDDDEECCCECCEDDEEE_Mismatch_0_Sense_+_Library_PoolC
CCGGAAAGACCAAAGGCAGAGGCTGTGTGTAAGGATGAAAAATTGAGAAGTTTCATCAGACATTTAATGCTTGGCATAGTTAGATTTTATTAAT
>Frequency_2_QualityScore_CEEGFHHIIHIIIIGGIIGIIGIHHHIIGIEHGIIGIICFEHHGGIIIIIIGGIGGEGEEECDDDCCCACBCCCC??ABCCBCA@BCCCACCCC_Mismatch_0_Sense_+_Library_PoolC
GAAGTTCATACAAAGCCATGGCCGATGCAGTGTCTGAGTGGAGAAAACCAGGAGCGAACTCAGCAGCCACATAGGTTTCCCGAAGACCCCAAAT
>Frequency_2_QualityScore_FFHHFHGIIGEGIIIGIEGGCGGIIIIIIEIIGIEGCEIIIIIIIIIIIIGFGGADEDEEEDDDDDCCCBCDDDDDCACCCDBCCCCC@?ACCC_Mismatch_0_Sense_+_Library_PoolC
CCGATGCAGTGTCTGAGTGGAGAAAACCAGGAGCGAACTCAGCAGCCACATAGGTTTCCCGAAGACCCCAAATCAGGTCCGGAAAGACCAAAGG
>Frequency_2_QualityScore_FFHHHHHJIJJIJIJIIIJJIJIJIJIJJJIIJJCGGIJJJIJGIIIHGGEFEEEEEECEDDCDDDDDDCDDDDCDDCDDDCCACBCADBCDDD_Mismatch_0_Sense_+_Library_PoolC
AGAAAACCAGGAGCGAACTCAGCAGCCACATAGGTTTCCCGAAGACCCCAAATCAGGTCCGGAAAGACCAAAGGCAGAGGCTGTGTGTAAGGAT
>Frequency_2_QualityScore_DEGHGHHIGGIFIEGHHIIFG?EHCGGHIHIIIIIIIHIAEEHIHIIIIHHHFEEEFFBECDEEDC?CCCCCCD@ADDDCCBCDCC@B@CCCC?_Mismatch_0_Sense_+_Library_PoolC
ATGGCCGATGCAGTGTCTGAGTGGAGAAAACCAGGAGCGAACTCAGCAGCCACATAGGTTTCCCGAAGACCCCAAATCAGGTCCGGAAAGACCA
>Frequency_2_QualityScore_FFGGHGHJGIIIIJGHEGGFHHIJJJJJJJIIJJIJJJJJJJJJJIIIHGGGGBEFEEEDDDDDDDDDDBDDDDDDCCCDDCDDDDDDCDCDDD_Mismatch_0_Sense_+_Library_PoolC
CGATGCAGTGTCTGAGTGGAGAAAACCAGGAGCGAACTCAGCAGCCACATAGGTTTCCCGAAGACCCCAAATCAGGTCCGGAAAGACCAAAGGC
>Frequency_2_QualityScore_EEFHHGHIIGHIIFIIIIIIGFGIIGIHEGIIDGIIIIIEEHGIIIIHGGEFEFE=ABCD;A>CACCCCACCDDDDCDCBCAAACACDCDCCCA_Mismatch_0_Sense_+_Library_PoolC
AAAACCAGGAGCGAACTCAGCAGCCACATAGGTTTCCCGAAGACCCCAAATCAGGTCCGGAAAGACCAAAGGCAGAGGCTGTGTGTAAGGATGA
>Frequency_1_QualityScore_FFHHHHHIJJJIGIIJJJJIHHHEHHIJHIIIIJIIGIIJIIIIJJJJJJJIIIEGGIFGEFIEHJGHIHHIJIJJHIJJIJHHFDCEDEEDDD_Mismatch_1_Sense_+_Library_PoolC
TCAGACATTTAATGCTTGGCATAGTTAGATTTTATTAATATACTTTATTTCATTATATAAATGATTGTTATGGATGTTATTTTTTTATTTAGAA
>Frequency_1_QualityScore_FFHHHHHJJJJJJJJJJGIJJJJJJIJJJJJJIIIJFHIJJJJJJJIJEEHFFFFFEEECEDDBDDDDDCDDDDDDDDDDDDBDDBDCABEEDD_Mismatch_0_Sense_+_Library_PoolC
GGAGAAAACCAGGAGCGAACTCAGCAGCCACATAGGTTTCCCGAAGACCCCAAATCAGGTCCGGAAAGACCAAAGGCAGAGGCTGTGTGTAAGG
>Frequency_1_QualityScore_FFHHHHHJGHIJJJJJJJIJJJJJJJJJJJJIJJJJJGIJJIJJJJJJIJJJJJJJJJJJJJJJJJJJGIH_Mismatch_1_Sense_+_Library_PoolC
TTGAGAAGTTTCATCAGACATTTAATGCTTGGCATAGTTAGATTTTATTAATATACTTTATTTCATTATAT
>Frequency_1_QualityScore_FFHHHHHJJJJJJJJJJIJIIJJJJJIJJIJIJJJJJJIJJJIJJJJJIJJIJJJJJJJJJJJHHHHHFFFFFFEEEEEEFDDFEDDEEEEDED_Mismatch_0_Sense_+_Library_PoolC
ACCAAAGGCAGAGGCTGTGTGTAAGGATGAAAAATTGAGAAGTTTCATCAGACATTTAATGCTTGGCATAGTTAGATTTTATTAATATACTTTA
>Frequency_1_QualityScore_FFHHHHGEIJJJJJJJJGIIIIHIIHIJJJIJJIIJJJIJJJHGIIIJIIJH_Mismatch_2_Sense_+_Library_PoolC
GACATTTAATGCTTGGCATAGTTAGATTTTATTAATATACTTTATTTCATGA
>Frequency_1_QualityScore_FFHHHFHIIJJJJJJJJJJHJJJIJJJJJJJJJJJJJJIIJIFHIJJJJJJHHHFFFFDEDEDDDCCDDDDDDDDDDDDDDDDDDDDDDDDACC_Mismatch_0_Sense_+_Library_PoolC
CTGAGTGGAGAAAACCAGGAGCGAACTCAGCAGCCACATAGGTTTCCCGAAGACCCCAAATCAGGTCCGGAAAGACCAAAGGCAGAGGCTGTGT
>Frequency_1_QualityScore_FFGGFHHIIJJHIJIGIDHCHGIIGHIJGIGIICHDHGGIIGJII)=@EGGHHEH?BECEEEEEA;@C>>;ACCDCCCDDDDEDCDCCC>@?CD_Mismatch_0_Sense_+_Library_PoolC
GAAGACCCCAAATCAGGTCCGGAAAGACCAAAGGCAGAGGCTGTGTGTAAGGATGAAAAATTGAGAAGTTTCATCAGACATTTAATGCTTGGCA
>Frequency_1_QualityScore_FFHGGHHIJGGGHIHJHGHIIIIIGGIJJJJIGHIGJJIBFFBDGIJJJJJIEGIJGFFDFGIIJHHGA?CHEFFEFFFEEEEEEEEDCDDDCC_Mismatch_0_Sense_+_Library_PoolC
AAAGGCAGAGGCTGTGTGTAAGGATGAAAAATTGAGAAGTTTCATCAGACATTTAATGCTTGGCATAGTTAGATTTTATTAATATACTTTATTT
>Frequency_1_QualityScore_FFFHHHHJJJJJIJJJJIJJJJJJJIJJJJIJJJJJIJJGIJJJJIJJHHHFFEFEEEEEEEDDDDDDDCCDCDDDCDEEEEEDDCDDDDEEED_Mismatch_0_Sense_+_Library_PoolC
GGTTTCCCGAAGACCCCAAATCAGGTCCGGAAAGACCAAAGGCAGAGGCTGTGTGTAAGGATGAAAAATTGAGAAGTTTCATCAGACATTTAAT
>Frequency_1_QualityScore_DBD+2:C<:CA;99??B@B@C>D1)6;8?BFFFFFB=;@>>)7@DEF>?>;?);7;@D>BABCCCAA:>;A>>>;3>?<A>B>@>ABBBD@>@B_Mismatch_1_Sense_+_Library_PoolC
AGGACCGGAAAGACCAAAGGCAGAGGCTGTGTGTAAGGATGAAAAATTGAGAAGTTTCATCAGACATTTAATGCTTGGCATAGTTAGATTTTAT
>Frequency_1_QualityScore_D??D<FHIIBG<4??F@.BF88BB7@=F@CDH;C@=C?EAEA3?7??A;@@AACC3>A55>;B;;CCD3;@C@;CC@A@D>@DDC>@CCAC@>:_Mismatch_0_Sense_+_Library_PoolC
GATGAAAAATTGAGAAGTTTCATCAGACATTTAATGCTTGGCATAGTTAGATTTTATTAATATACTTTATTTCAATATATAAATGATTGTTATG
>Frequency_1_QualityScore_FFHDHFHEHHIGHIIIIHGGCGHBEGGHGIIEGDHCGIJJGGIGEHEIGIJBA?DC>CB@AC@B>C>;55>ACCBDD:@A?BBDDDCCC@>4::_Mismatch_0_Sense_+_Library_PoolC
ATACAAAGCCATGGCCGATGCAGTGTCTGAGTGGAGAAAACCAGGAGCGAACTCAGCAGCCACATAGGTTTCCCGAAGACCCCAAATCAGGTCC
>Frequency_1_QualityScore_FFHHHHFIIJIJJIJIJIIJJIJFHHIHJJIJIJIIJJIJJIJJIJIIEHIIIJJJIGIGHFHHHFFFFDFDECEEEDEEDCDEDDFDDEFDED_Mismatch_0_Sense_+_Library_PoolC
GGAAAGACCAAAGGCAGAGGCTGTGTGTAAGGATGAAAAATTGAGAAGTTTCATCAGACATTTAATGCTTGGCATAGTTAGATTTTATTAATAT
>Frequency_1_QualityScore_FFGFHGHIIIIIIIIGA?EHGEI>FHB??6;D@F3D?B@HD0?CFEDH@F@FHHGIFG>DDCC:CCCDD??ADDCDCC::@@:@BDB>BC?B@B_Mismatch_1_Sense_+_Library_PoolC
TGGGAAGTTCATACAAAGCCATGGCCGATGCAGTGTCTGAGTGGAGAAAACCAGGAGCGAACTCAGCAGCCACATAGGTTTCCCGAAGACCCCA
>Frequency_1_QualityScore_FFHHHFDGIFIGI>CFFFHH@:@F?:?GFHAHG906BFHGGIDFGCGBDHBBBAH;@?BEAACE>A>CAA(5,:552885>99<?@B?(:AC_Mismatch_1_Sense_+_Library_PoolC
TCATACAAAGCCATGGCCGATGCAGTGTCTGAGTGGAGAAAACCAGGAGCGAACTCAGCAGCCACATAGGATTCCCGAAGACCCCAAATCAG
>Frequency_1_QualityScore_FFHHHHHJIJJJJJJJJJJIJJIJGIJJJJJJJJJJJJJJJJJJJJJJJIIJJIIJJJJJJJIJJJJIJEHIJJJIIHHHHHHHHFFDEDDFCE_Mismatch_1_Sense_+_Library_PoolC
GTGTAAGGATGAAAAATTGAGAAGTTTCATCAGACATTTAATGCTTGGCATAGTTAGATTTTATTAATATACTTTATTTCATTATATAAATGAT
>Frequency_1_QualityScore_DBCDFDDGGI@HHIBEHEGIGEGGDFHCGGHIIEH9?FHHIIIHHIIIIIIIBEHFFDACCCEB?BCBA@AC5:@CCA?8<BBCCBDDBDC@CC_Mismatch_0_Sense_+_Library_PoolC
GTTCATACAAAGCCATGGCCGATGCAGTGTCTGAGTGGAGAAAACCAGGAGCGAACTCAGCAGCCACATAGGTTTCCCGAAGACCCCAAATCAG
>Frequency_1_QualityScore_FFHHHGHIIJJJJJEHIJJJJJIGIJJJJJJJJJJJIFHJJJIIJJJJJJIFHHHDFBEDDDEBCCBBDDDDCDDCD@CDDDDDDDDC>CCDEE_Mismatch_0_Sense_+_Library_PoolC
AGCAGCCACATAGGTTTCCCGAAGACCCCAAATCAGGTCCGGAAAGACCAAAGGCAGAGGCTGTGTGTAAGGATGAAAAATTGAGAAGTTTCAT
>Frequency_1_QualityScore_FFHHHHHIIIJFGJIJJJJGIIJIGGFIIJIJHIIIJJIIJJJIJGIIIJJJHHFFFFFFEDDDBDCCDCCDCCDD@BBDDDBD@BBDDDDC@@_Mismatch_0_Sense_+_Library_PoolC
CATACAAAGCCATGGCCGATGCAGTGTCTGAGTGGAGAAAACCAGGAGCGAACTCAGCAGCCACATAGGTTTCCCGAAGACCCCAAATCAGGTC
>Frequency_1_QualityScore_FFHHHHHJJJJIJJJJJJIJJJJJJJIIJJJJJJJJJJDHFHIJIIIHHFHFFFFFEDEDDDCDDDDDD<ADEDDDDDCCDCDDDDDDDDDCDE_Mismatch_0_Sense_+_Library_PoolC
CTCAGCAGCCACATAGGTTTCCCGAAGACCCCAAATCAGGTCCGGAAAGACCAAAGGCAGAGGCTGTGTGTAAGGATGAAAAATTGAGAAGTTT
>Frequency_1_QualityScore_FFFHHHHJIIGGIIIJJJJJIIIJIIJIJJJIIGEGGIIGGHIJGFHIIEHHFBEFFDEED@BDDDDDDDCCC=B@BDBCDC?BBCD@DBDBBB_Mismatch_1_Sense_+_Library_PoolC
AGTGTCTGAGTGGAGAAAACCAGGAGCGAACTCAGCAGCCACATAGGCTTCCCGAAGACCCCAAATCAGGTCCGGAAAGACCAAAGGCAGAGGC
>Frequency_1_QualityScore_DFFFFDHIJJJJJEHIJJJIJGGIIJJGGIGIGFGHIEHIGIIGHGHEGHICGIGHHHIGHHGIIIGHIHHFFFHHFFEFE_Mismatch_1_Sense_+_Library_PoolC
GGATGAAAAATTGAGAAGTTTCATCAGACATTTAATGCTTGGCATAGTTAGATTTTATTAATATACTTTATTTCATTATAT
>Frequency_1_QualityScore_FDHHHHHJIIIJJJJJJJJIGJJJBGIJDGHJJIIHHGJJJIIIIIIHFHEFEFFEDEDCCEDDDDDDDCCDDDDCDEEDEEDDDDDDDEEEDD_Mismatch_0_Sense_+_Library_PoolC
GTTTCCCGAAGACCCCAAATCAGGTCCGGAAAGACCAAAGGCAGAGGCTGTGTGTAAGGATGAAAAATTGAGAAGTTTCATCAGACATTTAATG
>Frequency_1_QualityScore_DD+AC<DGG<EFIEHIIIIIIIIIIHBHIGIIIHIIIGHFGHGIIIGIGGIIIIIIFFECCCCCCCBBB@CBCCCCACCCCCBBBBBCCBBBBB_Mismatch_0_Sense_+_Library_PoolC
GGAAGTTCATACAAAGCCATGGCCGATGCAGTGTCTGAGTGGAGAAAACCAGGAGCGAACTCAGCAGCCACATAGGTTTCCCGAAGACCCCAAA
>Frequency_1_QualityScore_DFHFHHHIFIGGGFHHGHGIGGGHCHIJIIJJIJJJEHGFHIIIIJIGIJIHIGIHIJJGGGIGJGHGHGAHGH_Mismatch_1_Sense_+_Library_PoolC
AAAAATTGAGAAGTTTCATCAGACATTTAATGCTTGGCATAGTTAGATTTTATTAATATACTTTATTTCATTAT
>Frequency_1_QualityScore_FFGFHHHHHIJIJJJJJIIJIJJJIIIGIJIIJGHEFHIAHEGFCHEHFFFFDDDCBDDDDDDDDDC@B?BACDCDDDCDCCACBDDDDDDDDD_Mismatch_0_Sense_+_Library_PoolC
GGGGAAGTTCATACAAAGCCATGGCCGATGCAGTGTCTGAGTGGAGAAAACCAGGAGCGAACTCAGCAGCCACATAGGTTTCCCGAAGACCCCA
>Frequency_1_QualityScore_FFHHHHHJJJJJJHHIJJJJJJJJJJJJJJJJJIJJJJJHIIIHJIJJHHHHHHFFFFFEEDCEACDEEDEDDDDDDDFEEDDDDEDDDDDDDC_Mismatch_0_Sense_+_Library_PoolC
ACCCCAAATCAGGTCCGGAAAGACCAAAGGCAGAGGCTGTGTGTAAGGATGAAAAATTGAGAAGTTTCATCAGACATTTAATGCTTGGCATAGT
>Frequency_1_QualityScore_FFHHHHHJJJJJJIJJJJIJJHGIJJJIJIJIIGIJJJJJJJJIJJJJJJJJHHJJHHHHHHFFFFFFFCEEEEEDDDDDDEEEDDDEDDEDDE_Mismatch_0_Sense_+_Library_PoolC
GTCCGGAAAGACCAAAGGCAGAGGCTGTGTGTAAGGATGAAAAATTGAGAAGTTTCATCAGACATTTAATGCTTGGCATAGTTAGATTTTATTA
>Frequency_1_QualityScore_FFHHHHHJJJHJJIFI?GHIIJGIBGHFHHJJJJJJJIIJJJIHFFFFFECEEDDDDDDDD>@CDDDDDBDDDDDDDDDDDDDDDDCBDDD_Mismatch_0_Sense_+_Library_PoolC
GCCATGGCCGATGCAGTGTCTGAGTGGAGAAAACCAGGAGCGAACTCAGCAGCCACATAGGTTTCCCGAAGACCCCAAATCAGGTCCGGAA
>Frequency_1_QualityScore_FFHHHHHJJJIJJJJJJJJJIIJJIJFHJJJJJJJJJJJJJJJJJJJJJJJJJIIIHJJHJJJJJJJJJHIGHHHHHFFDFFFF_Mismatch_0_Sense_+_Library_PoolC
GTGTGTAAGGATGAAAAATTGAGAAGTTTCATCAGACATTTAATGCTTGGCATAGTTAGATTTTATTAATATACTTTATTTCAA
>Frequency_1_QualityScore_D;C+<<CB+<EEFED:<AFE9EFEDDEICCDDD@DDDDIIAEC;AC@@C7AC?)7=AA>??@@@>?????=>:>A>AAA>>399>>>?>??>>?_Mismatch_1_Sense_+_Library_PoolC
CAATGCAGTGTCTGAGTGGAGAAAACCAGGAGCGAACTCAGCAGCCACATAGGTTTCCCGAAGACCCCAAATCAGGTCCGGAAAGACCAAAGGC
>Frequency_1_QualityScore_FFGHHHHIIJJJIJIJJIJJJJJIIIJIJJJJJJJJJJJIIJIJJJJJIJJIJJJJIIIJJJJJJJIIFCGGHHHHHH_Mismatch_0_Sense_+_Library_PoolC
CAGACATTTAATGCTTGGCATAGTTAGATTTTATTAATATACTTTATTTCAATATATAAATGATTGTTATGGATGTTA
>Frequency_1_QualityScore_FFHHHHHIJJJGIIIJJJJJJJJGJJIJJGHJJJIHJGIJJJHJIJJJJIJGEIJHHFF@CCEEEDDDDB@A@CCCCCDDDDDDDDCDDDDD@C_Mismatch_0_Sense_+_Library_PoolC
AAGTTCATACAAAGCCATGGCCGATGCAGTGTCTGAGTGGAGAAAACCAGGAGCGAACTCAGCAGCCACATAGGTTTCCCGAAGACCCCAAATC
>Frequency_1_QualityScore_DADFFF>GFI:E@DE3FDH@@?:*:*:DADGG1?B=AAFFFFA2=CEEE(?A6?;;>;>>>(6(6;;;=8?@2<BBBB>A:4:A:??_Mismatch_2_Sense_+_Library_PoolC
CATGGCCGATGCAGTGTCTGAGTGGAGAAAACCAGGAGCGAACTCAGCAGCCACATAGGTTTCACGAAGACCCCAAATCAGGTCAGG
>Frequency_1_QualityScore_DDHDFFHJEHGGEHIIEHIJGIIIIGJIJJIIIIJIHJHGHGH@FHAGHHBECEFEBDED;A@DB??BDBCD?BDAC@@ACC@@4?BCCCCDDD_Mismatch_0_Sense_+_Library_PoolC
GAACTCAGCAGCCACATAGGTTTCCCGAAGACCCCAAATCAGGTCCGGAAAGACCAAAGGCAGAGGCTGTGTGTAAGGATGAAAAATTGAGAAG
>Frequency_1_QualityScore_FFHHHHHJJJIJJJJIIIGIJJJJGHFHIJJJJIJJIIJJJJJJIIIJJDHIJIJJHHHHHFFFFFFFEEEDDEDDDDEFEDDDEDDEDDEEEE_Mismatch_0_Sense_+_Library_PoolC
CGGAAAGACCAAAGGCAGAGGCTGTGTGTAAGGATGAAAAATTGAGAAGTTTCATCAGACATTTAATGCTTGGCATAGTTAGATTTTATTAATA
>Frequency_1_QualityScore_DDFBHFBBBHHGGIGEGEDFG>D>?@GDDHIIIIEH@BDH?FBFGDHIIIGIGIAAGAGGCEHEEEFFFFC>@ACDED>CCDCCDDDEDDDDDD_Mismatch_0_Sense_+_Library_PoolC
CAAAGGCAGAGGCTGTGTGTAAGGATGAAAAATTGAGAAGTTTCATCAGACATTTAATGCTTGGCATAGTTAGATTTTATTAATATACTTTATT
>Frequency_1_QualityScore_FFHHHHHJJJJJJJJJJJJJJJIJJJJJGIJIJJJJIJJJJJJJJJIJIHHHHHFFCCDDDDDDDBDDDDDBBDDDDBDDDDEEDDDDDD_Mismatch_0_Sense_+_Library_PoolC
CCAGGAGCGAACTCAGCAGCCACATAGGTTTCCCGAAGACCCCAAATCAGGTCCGGAAAGACCAAAGGCAGAGGCTGTGTGTAAGGATGA
>Frequency_1_QualityScore_FFHHHHHJHIJJJJJJJJJJJJJIJJJJGIIJJJGIHIIJJJJJJJIJJJJIJIJHHHHHHFFFFFFFEAEEEFEEDDDDEDDDDDDDEFEDCC_Mismatch_1_Sense_+_Library_PoolC
TAATCAGGTCCGGAAAGACCAAAGGCAGAGGCTGTGTGTAAGGATGAAAAATTGAGAAGTTTCATCAGACATTTAATGCTTGGCATAGTTAGAT
>Frequency_1_QualityScore_FDHDFHDIGIIGGIIJJJIJJGIIIJICI9FFHGGGIIJJIEGIII>GIGDHHHEHHGDDEFFCEC6AEBCDDDDAD?CCDDDEEEDCCDDDED_Mismatch_0_Sense_+_Library_PoolC
AGGTCCGGAAAGACCAAAGGCAGAGGCTGTGTGTAAGGATGAAAAATTGAGAAGTTTCATCAGACATTTAATGCTTGGCATAGTTAGATTTTAT
>Frequency_1_QualityScore_DFHHHHHIJJIJEHIHIIJJJJJIJJIIJJIJJJJJJJJJJJJJIJIHHHHGHHFFFDCDDDDDDDDDDCDDDDDDBB@DDDDDDD?CCBBB@D_Mismatch_0_Sense_+_Library_PoolC
GCAGTGTCTGAGTGGAGAAAACCAGGAGCGAACTCAGCAGCCACATAGGTTTCCCGAAGACCCCAAATCAGGTCCGGAAAGACCAAAGGCAGAG
>Frequency_1_QualityScore_FFFHHGGG><EEE>EDBE?EF>H@FFFHIIIIG9FBGHBHGIIG9DDCAHGIGECCCFCHGGHGCEIIGEEFEEFHHFDFFFE<A@>>;CECAC_Mismatch_1_Sense_+_Library_PoolC
TGAAAAATTGAGAAGTTTCATCAGACATTTAATGCTTGGCATAGTTAGATTTTATTAATATACTTTATTTCATTATATAAATGATTGTTATGGA
>Frequency_1_QualityScore_FFHHHHHJJJIIJJJJJJJGIJJJJIJIJJJJJGHIJJIJJJJJJJJIJJHHHADFFDECEEDDEEDDDCCCDDDDDCCDDDDDCCEEDEEDDC_Mismatch_0_Sense_+_Library_PoolC
GCCACATAGGTTTCCCGAAGACCCCAAATCAGGTCCGGAAAGACCAAAGGCAGAGGCTGTGTGTAAGGATGAAAAATTGAGAAGTTTCATCAGA
>Frequency_1_QualityScore_FFHGGFHIJIJJJJJJIIJJHHJIGIIIIF>FGIJJIHGHC@CH;A?@;B@B@CCEDACDDDDBC@CDDD<5>@DCDCCCCDD:CCDEDDDCDC_Mismatch_0_Sense_+_Library_PoolC
CCCGAAGACCCCAAATCAGGTCCGGAAAGACCAAAGGCAGAGGCTGTGTGTAAGGATGAAAAATTGAGAAGTTTCATCAGACATTTAATGCTTG
>Frequency_1_QualityScore_FFHFFFHJIIJJIIJIGHGGIJIJJJJJIEGHJJBFGHIJAH=FCDHHGHHHGHFFFEDD@BBDDDDD><ABDD@@@AC>A>:@CD>DBDDDDB_Mismatch_0_Sense_+_Library_PoolC
CGGGGAAGTTCATACAAAGCCATGGCCGATGCAGTGTCTGAGTGGAGAAAACCAGGAGCGAACTCAGCAGCCACATAGGTTTCCCGAAGACCCC
>Frequency_1_QualityScore_FEHHHHHJJJJJIIJJJJJJJJJJIJJJJJJJJJJJJJJJJJJJJJJJJIIIJIIJJIJJJJJJJJJIJGGJIJJIJJHHHHHHHF_Mismatch_2_Sense_+_Library_PoolC
GTGTAAGGATGAAAAATTGAGAAGTTTCATCAGACATTTAATGCTTGGCATAGTTAGATTTTATTAATATACTTTATTTCATTGTA
>Frequency_1_QualityScore_FDHFHGHIEHCGGIEFGEHGGH?DGHGGGBDFHGGIGGIJIHGEG77@EHGFFFCEDED=A?B?BBBDD<?BCCA8>@:A@CC>CACBBA@C>8_Mismatch_0_Sense_+_Library_PoolC
GCGAACTCAGCAGCCACATAGGTTTCCCGAAGACCCCAAATCAGGTCCGGAAAGACCAAAGGCAGAGGCTGTGTGTAAGGATGAAAAATTGAGA
>Frequency_1_QualityScore_FFHHHHHJJJFHIJJIJJJIJIJJIJJJIJJJJJJJHHHIJIJJJJJJJHHHHHFFFFFEEEEEEFEEDDDDDDCFFEDDDDEDDDDDDDEEED_Mismatch_0_Sense_+_Library_PoolC
CCAAATCAGGTCCGGAAAGACCAAAGGCAGAGGCTGTGTGTAAGGATGAAAAATTGAGAAGTTTCATCAGACATTTAATGCTTGGCATAGTTAG
