# Supplementary material for: Differential Gene Expression Reveals Candidate Genes for Drought Stress Response in Abies alba (Pinaceae)
Source: PLoS One. 2015 Apr 29;10(4):e0124564. doi: 10.1371/journal.pone.0124564 (PMC4414588; doi:10.1371/journal.pone.0124564)
Supplement: S2 File — (GZ) [file pone.0124564.s002.gz › comp6298_c0_seq1.fa]

>comp6298_c0_seq1 len=576 path=[1:0-333 335:334-575] : sp|Q50EK5|C72B2_PINTA Cytochrome P450 720B2 OS=Pinus taeda GN=CYP720B2 PE=2 SV=1 e-value: 2e-07 blast score: 52.0
TGTTTGTCACAAGATTCAGATGGGATGTGATTGAAGATGGTCCCGCCTCATATTTCCCAATGCCTGAATTGTTTAAGGGATTTCCCATACGTCTCCATTTAAGAGCACGAGCATGAGAAAATGACTTCTTGGGAATTTCCCATATGTCTCCATTTAAGAGCATAAGAAATGACTTCTTGGTATGGGTGCAATAAGTACAAGGTGCTTTTTCTTTAAGATAAAAGTCAATTATATACACTAAGTTGGGATTTCTAGAAAATTTTCCATGTCTTATATTTTAGAAATAATGAGGAAATGAGTAAAGATAATTTGTGTATAATGTATGTAGGCATATATTATCCATATGTAACATGTTAATAGCATGTGTTAGACACATAGAAGCATGTGTAGCTTTGAAAGGGTTAAGGTTACCTTAGGTTAAGTGAAATAGAGTCAACCACATTGGCATTGTAGCTACTCACTTATGCATTGGATCTCATAATAATAATGGATTTTGGATGTTTATCTTTTACACTCATGTATTCATATTTCATTAAAATTTATAAATTTGTTATGGTTCAAGTTTATAATTTCAAA

>Frequency_1_QualityScore_FFHHHHHJJJJJJHJHIJHIGIJEGFHIIHGCHGIJJJIIJIIJIIJGIIJGIJJJJDHHHIJGHIJIJCFHGGIHEHHGHIHGHHHHHFFFFF_Mismatch_0_Sense_+_Library_PoolT
ATTTTAGAAATAATGAGGAAATGAGTAAAGATAATTTGTGTATAATGTATGTAGGCATATATTATCCATATGTAACATGTTAATAGCATGTGTT
>Frequency_1_QualityScore_FFHHHGHJJJIJJJHIJJJJJIHHGIJJJJJJJJJJIIIJIIJJJIJIJJJGIJJJIIIJJJIJIJJHJIIHFHHHHHFFFFCFEEDEDDDDDD_Mismatch_0_Sense_+_Library_PoolT
ATGTTAATAGCATGTGTTAGACACATAGAAGCATGTGTAGCTTTGAAAGGGTTAAGGTTACCTTAGGTTAAGTGAAATAGAGTCAACCACATTG
>Frequency_1_QualityScore_FFHHHFHIJJJJJJJJJJHIEHHHIJJJIJIGGIJHIIHIJJJJJGHEHIIDFGGIIFFHIIJJIGIHIGFHEHHHEHHHFFFFFFDEDDDDDC_Mismatch_0_Sense_+_Library_PoolC
ATGTTAATAGCATGTGTTAGACACATAGAAGCATGTGTAGCTTTGAAAGGGTTAAGGTTACCTTAGGTTAAGTGAAATAGAGTCAACCACATTG
>Frequency_1_QualityScore_FFFHHHHJHIJJJJJJJJJIJJJGHIIIJJJJJGIJJIIJJJJJJJIJFHIIJJJJIJJJJJJJIJIJJHIJH?EHHHFFFFFFEEEEEEEDDD_Mismatch_0_Sense_+_Library_PoolT
GGTTAAGGTTACCTTAGGTTAAGTGAAATAGAGTCAACCACATTGGCATTGTAGCTACTCACTTATGCATTGGATCTCATAATAATAATGGATT
>Frequency_1_QualityScore_FFHGHHHJJGIJJIJJJJIJHIJIIIJJJJIJIGIIJJJJJJIJJJJJIGJJIGJJJJIJJJJJIJJJFGHJJIHHHHHHHFFFFFFFEDEEEE_Mismatch_0_Sense_+_Library_PoolT
AGAAATAATGAGGAAATGAGTAAAGATAATTTGTGTATAATGTATGTAGGCATATATTATCCATATGTAACATGTTAATAGCATGTGTTAGACA
>Frequency_1_QualityScore_FDHFHHHJJJJHIJJJIFHIJJJHIJJJJJJJJIIIJIIIJHIJJIJJ>GIJJJJJJJJJJIIIIJJGCBGHHHHHHFFFFFFEEEEDEDDDDD_Mismatch_0_Sense_+_Library_PoolT
GTGTAGCTTTGAAAGGGTTAAGGTTACCTTAGGTTAAGTGAAATAGAGTCAACCACATTGGCATTGTAGCTACTCACTTATGCATTGGATCTCA
>Frequency_1_QualityScore_FBDFDHFIIJJDHIHIIFGHGGIHHEIIIHGEEGHHIIIGA>BGHJIIEGIIEEFGIIICGHGHHIJJJHGHHHHHHHFFFFFFDEEEACCDDC_Mismatch_0_Sense_+_Library_PoolC
GTGTAGCTTTGAAAGGGTTAAGGTTACCTTAGGTTAAGTGAAATAGAGTCAACCACATTGGCATTGTAGCTACTCACTTATGCATTGGATCTCA
>Frequency_1_QualityScore_FFHHHHHJJJJJJIIJJJJJJJJJJJIIJJIJIJJBFHIJJJJJIJJJGJJJJIJJJIJJJJIGGIG_Mismatch_0_Sense_+_Library_PoolT
CACATTGGCATTGTAGCTACTCACTTATGCATTGGATCTCATAATAATAATGGATTTTGGATGTTTA
>Frequency_1_QualityScore_FDHHHHHJJHIJJIJJJJJJJJIJIJIIJJJJJIJJJJHHIJJJIJJJJJJIJJHHJJJHIJHIIJJJJIEHIJHHHHFFFFFFEEEEEDEDED_Mismatch_0_Sense_+_Library_PoolT
GTGTTAGACACATAGAAGCATGTGTAGCTTTGAAAGGGTTAAGGTTACCTTAGGTTAAGTGAAATAGAGTCAACCACATTGGCATTGTAGCTAC
>Frequency_1_QualityScore_AFHDBFFIIHHGIHBBH9DBA<CDAFGHIE<EHIDGCH?BDFAG??BGAHHIGD88CG@FGIEG4@@FH4==CGAEHG>).7;>>6>AC>AC@A_Mismatch_0_Sense_+_Library_PoolC
GTGTTAGACACATAGAAGCATGTGTAGCTTTGAAAGGGTTAAGGTTACCTTAGGTTAAGTGAAATAGAGTCAACCACATTGGCATTGTAGCTAC
>Frequency_1_QualityScore_FFHHHHHJJJJJJJJJIJJJJJJJIJJJJJJIJJIIJJJHIIJIJJJIJJIJJJJJJJJIJIJJJJIJIHGIIIJJJJHHHGEHFFFFFFEACE_Mismatch_0_Sense_+_Library_PoolT
TTCTTTAAGATAAAAGTCAATTATATACACTAAGTTGGGATTTCTAGAAAATTTTCCATGTCTTATATTTTAGAAATAATGAGGAAATGAGTAA
>Frequency_2_QualityScore_FEHHHHHIIIIJJJIGIIIJJIIJJJJJJJJGIIIJHIIIIIIJIIFHIIIJJJIIIIJIIIIIIIIIIIIGGGGGFEEEEEEEEE6?BCDCDA_Mismatch_0_Sense_+_Library_PoolC
GTAGCTTTGAAAGGGTTAAGGTTACCTTAGGTTAAGTGAAATAGAGTCAACCACATTGGCATTGTAGCTACTCACTTATGCATTGGATCTCATA
>Frequency_2_QualityScore_FFHHHGGIIJJJJJIIIIJJIIIIIIJJJJFHIIJJIIJJJJJIJJIIIIIIIIIIJJJIIGIIJIIHIHHGGGGGEEEEEEEEEEEEEEDDDD_Mismatch_0_Sense_+_Library_PoolC
CACATAGAAGCATGTGTAGCTTTGAAAGGGTTAAGGTTACCTTAGGTTAAGTGAAATAGAGTCAACCACATTGGCATTGTAGCTACTCACTTAT
>Frequency_2_QualityScore_EEGE@G@GHIIIHHIHIGIIIIHIGIIIGIIIGIIIIEGFHFIIGEIGGIIHIIIIIIIIIIEFEGCHGGGHGEIFIIFEGGEEEDEEEDCAAD_Mismatch_0_Sense_+_Library_PoolC
TAGGCATATATTATCCATATGTAACATGTTAATAGCATGTGTTAGACACATAGAAGCATGTGTAGCTTTGAAAGGGTTAAGGTTACCTTAGGTT
>Frequency_2_QualityScore_FFHHHFGIIIEIIJIIIJJJIIJIJJJJIIIIIJIJIJIJJJJIIIIJGGHIHJJIIGIIHIFEGGGGHGIIIIIEGGFGEGFFEFEECEDCDD_Mismatch_0_Sense_+_Library_PoolC
CTAAGTTGGGATTTCTAGAAAATTTTCCATGTCTTATATTTTAGAAATAATGAGGAAATGAGTAAAGATAATTTGTGTATAATGTATGTAGGCA
>Frequency_2_QualityScore_EFHHHGHIJGIIIJJHIJJJJJIJJEHIIIIGIIIIJJIIGHIJJJJJJJJIJJIHIIIIIIIGIGIIHGHGHGGFFFFECEDDEEECCCCACD_Mismatch_0_Sense_+_Library_PoolC
TTGAAAGGGTTAAGGTTACCTTAGGTTAAGTGAAATAGAGTCAACCACATTGGCATTGTAGCTACTCACTTATGCATTGGATCTCATAATAATA
>Frequency_2_QualityScore_FFHHGHGIIIIIIIGIIIJJIIJJJIIJJJJIIJJIIIJJ:EHIIJJIJIIIJIIIFIIGIIIJIIGHIIFGGIIIHHHGHEGFFFEEEDEEEE_Mismatch_0_Sense_+_Library_PoolC
TACACTAAGTTGGGATTTCTAGAAAATTTTCCATGTCTTATATTTTAGAAATAATGAGGAAATGAGTAAAGATAATTTGTGTATAATGTATGTA
>Frequency_2_QualityScore_ADGCEFGIIIGIIFGGACGGIIEDEGGIIHIGDGIEEGEIICGIEGECEECEDEHEGEHIIHF9CACGHCEGGGEEDCEDECEEECCACBCCCA_Mismatch_0_Sense_+_Library_PoolC
TGTAGCTTTGAAAGGGTTAAGGTTACCTTAGGTTAAGTGAAATAGAGTCAACCACATTGGCATTGTAGCTACTCACTTATGCATTGGATCTCAT
>Frequency_2_QualityScore_EEFGEBGGGGFGIIIIIIIIIEGGIGIGHFFHIIIGIIHHIIHHGHIIGGIIIHIHIIGCAEEIGCFFICFIIIBCEGGEEDD@CEEDDAACDC_Mismatch_0_Sense_+_Library_PoolC
ATGTAACATGTTAATAGCATGTGTTAGACACATAGAAGCATGTGTAGCTTTGAAAGGGTTAAGGTTACCTTAGGTTAAGTGAAATAGAGTCAAC
>Frequency_2_QualityScore_ECA?=?FEEHIEFAEE=>CBDEEG;E?9ACGGA5ACAGFGA?E?5ACFGC??E@EGFG=BGECGDGCGGFAE_Mismatch_0_Sense_+_Library_PoolC
CATTGGCATTGTAGCTACTCACTTATGCATTGGATCTCATAATAATAATGGATTTTGGATGTTTATCTTTTA
>Frequency_1_QualityScore_DFFHDFHHGIIBHEEIGAFEGGG@;F9F?CF<GHCCDHIIGE9B8BGGGGFFGGGIGIIIHEHII@GGIGIHEDA;AEHFHFFFDCECCECCDE_Mismatch_0_Sense_+_Library_PoolC
TAGCATGTGTTAGACACATAGAAGCATGTGTAGCTTTGAAAGGGTTAAGGTTACCTTAGGTTAAGTGAAATAGAGTCAACCACATTGGCATTGT
>Frequency_1_QualityScore_FFHHHHHIIJJJJJJJJJJIJJJJJJJJJJIJJJJFHIJJJHHJJJJJJJIEHIJIFIIIJJJJIJCHGHJJJHHHHHFFFFFEEEEEEEEDDD_Mismatch_0_Sense_+_Library_PoolC
TTAGACACATAGAAGCATGTGTAGCTTTGAAAGGGTTAAGGTTACCTTAGGTTAAGTGAAATAGAGTCAACCACATTGGCATTGTAGCTACTCA
>Frequency_1_QualityScore_FFHFHHHJJJJJJJJJJJJJJJJJJJJJJJJHIIIJJJJJJJHJJIIJIIIIIJJJJJJJJJJHIHIJJIJJJIHIIJJEHHHHFFFFFFEEDE_Mismatch_0_Sense_+_Library_PoolC
ATGTAGGCATATATTATCCATATGTAACATGTTAATAGCATGTGTTAGACACATAGAAGCATGTGTAGCTTTGAAAGGGTTAAGGTTACCTTAG
>Frequency_1_QualityScore_FFHHHHHJJJJJJJJJHHGIIIJJJHIIJJIIJIJHIIJIJJJJJJGIGIJJIIJJIGIIJJIIJHHHHCEFFFFFFEEEEEECDDDCDDCDCA_Mismatch_0_Sense_+_Library_PoolC
CCATATGTAACATGTTAATAGCATGTGTTAGACACATAGAAGCATGTGTAGCTTTGAAAGGGTTAAGGTTACCTTAGGTTAAGTGAAATAGAGT
>Frequency_1_QualityScore_FFHGGHHJJJGGGIJIFHIIIIIIGHFDHIJJJJGIJEHGIGJIIIIJDHHIIJIJIGGIIIEHHHDHHDFEFFFCEC?B9?CCCDCDDDDED>_Mismatch_0_Sense_+_Library_PoolC
TCCCAATGCCTGAATTGTTTAAGGGATTTCCCATACGTCTCCATTTAAGAGCACGAGCATGAGAAAATGACTTCTTGGGAATTTCCCATATGTC
>Frequency_1_QualityScore_EFHHHHHJJGGGIJHIJJJJIGIJJJJJJIGHGIJIIEIGGIIIJDHIJJJJJJJIJIJJIJGHIJJJJGHHHHHHHFFFFFFFCAEEEEDDDC_Mismatch_0_Sense_+_Library_PoolC
TAGCTTTGAAAGGGTTAAGGTTACCTTAGGTTAAGTGAAATAGAGTCAACCACATTGGCATTGTAGCTACTCACTTATGCATTGGATCTCATAA
>Frequency_1_QualityScore_FAFFHFFHEGEHIGBG<CFHCFEHIGIIIGIIIJJJJJJEHIJGHHGFHHJHIGIHEFHGHFGCGICEAEEHG@CFDEECEEDEDEDCDCDCBD_Mismatch_1_Sense_+_Library_PoolC
GATTTAAGAGCACGAGCATGAGAAAATGACTTCTTGGGAATTTCCCATATGTCTCCATTTAAGAGCATAAGAAATGACTTCTTGGTATGGGTGC
>Frequency_1_QualityScore_DDHHGFHHGFHJIGIHHHGJIHHGHIIIJJIHIJJJIJJJJIIJJFIIIIIGBFHIIHIGHIIIIHIEHGIIIAEHHHHHHEFFFFFFEEDEEC_Mismatch_1_Sense_+_Library_PoolC
GACATGAGTAAAGATAATTTGTGTATAATGTATGTAGGCATATATTATCCATATGTAACATGTTAATAGCATGTGTTAGACACATAGAAGCATG
>Frequency_1_QualityScore_DFHDHHHJIJIGHHIJJIJJIIJJJJHIDHHJIJJJJJJJJJJIJJJJJJJIJIJJIFGIIIIHHIJJJGJIHEEHHHFFFEEFFEEEEDEDDD_Mismatch_0_Sense_+_Library_PoolC
TGTAACATGTTAATAGCATGTGTTAGACACATAGAAGCATGTGTAGCTTTGAAAGGGTTAAGGTTACCTTAGGTTAAGTGAAATAGAGTCAACC
>Frequency_1_QualityScore_FFGHFHHGIIIJJJIIBGGEHICHIICHGGIJJIGHHJIJJJJI?DHHIIIEIIIEHFHIICFHIGHIJHHGHHHFHFHEEFF_Mismatch_0_Sense_+_Library_PoolC
AGAGTCAACCACATTGGCATTGTAGCTACTCACTTATGCATTGGATCTCATAATAATAATGGATTTTGGATGTTTATCTTTTA
>Frequency_1_QualityScore_FFHHHHDIJJIFHIJIJIJJJJJJJJIJJJJJJJIIJJJJJJJJJJJJJJIDHHIJJJJJJJIIIJJJIGIJJJJHHHHEFFFFFDEEEEE_Mismatch_1_Sense_+_Library_PoolC
GTGAAATAGAGTCAACCACATTGGCATTGTAGCTACTCACTTATGCATTGGATCTCATAATAATAATGGATTTTGGATGTTTATCTTTTAA
>Frequency_1_QualityScore_DDBAACHEGB>EF@CC8E@CGCFH9CFFGIH?FHHGGBFECDFEFGICHH@C@GCDHEE;;@7=?EH>C7@CCEEA;ACCC>@35>@3555;?C_Mismatch_1_Sense_+_Library_PoolC
CTTTAAGAGCACGAGCATGAGAAAATGACTTCTTGGGAATTTCCCATATGTCTCCATTTAAGAGCATAAGAAATGACTTCTTGGTATGGGTGCA
>Frequency_1_QualityScore_FFHHHHHJIJJJJJJIIHIIJJJJJJHIIJJJGJIJJJJJJJJIJJJIJIIIJJJJJHIJJJJHIJJJJJHIJJJJHHHHHHFFFFFFEDEEDE_Mismatch_1_Sense_+_Library_PoolC
ACCATATGTAACATGTTAATAGCATGTGTTAGACACATAGAAGCATGTGTAGCTTTGAAAGGGTTAAGGTTACCTTAGGTTAAGTGAAATAGAG
>Frequency_1_QualityScore_FFHHHHHIJJJIHHHHJJHFHIJIHJJGIIJJIJIJHHIIGIIJIJJJJJJJJJGJGIGIIIJJIIJIGCGFHGIIJIJCEHHFH?CCDDFFDC_Mismatch_0_Sense_+_Library_PoolC
AATGAGGAAATGAGTAAAGATAATTTGTGTATAATGTATGTAGGCATATATTATCCATATGTAACATGTTAATAGCATGTGTTAGACACATAGA
>Frequency_1_QualityScore_DFDDHHHIGIIJJJJJJIGIJHIJGGHGJJIJIFIIJIEGEHIJIIGIIJIIIJIFHGIEGDGIIHEH?AHFFFFFFCFDEEDCECDDCDEDDD_Mismatch_0_Sense_+_Library_PoolC
GGGATTTCTAGAAAATTTTCCATGTCTTATATTTTAGAAATAATGAGGAAATGAGTAAAGATAATTTGTGTATAATGTATGTAGGCATATATTA
>Frequency_1_QualityScore_FDHHHHGJJJJIJJIJJJJJJIJJJJJJJJJJIJJJJJIIJIJJJFHIHIJJJHGIIJJJJIJJHFHGFFFFFFFEECEEEDDDDDDDDDD_Mismatch_0_Sense_+_Library_PoolC
GTGATTGAAGATGGTCCCGCCTCATATTTCCCAATGCCTGAATTGTTTAAGGGATTTCCCATACGTCTCCATTTAAGAGCACGAGCATGAG
>Frequency_1_QualityScore_FFHHHHHJJIJJJJIJJJJJJJJJJJJJIJJJJIJJJJJJJJIJHIJJJJJJGHIIJIJJJJJIJIIJ_Mismatch_1_Sense_+_Library_PoolC
GAGAAAATGACTTCTTGGGAATTTCCCATATGTCTCCATTTAAGAGCATAAGAAATGACTTCTTGGCA
>Frequency_1_QualityScore_FFHHHHFGIIJJGIIIJJIJJJJIJJJJJJFIIJEIIIJJCCHHHGGIJIIJIGJJJGIEEIEHGE@AGHIHEEHFDFFDBB@A@EEDDDDDCC_Mismatch_0_Sense_+_Library_PoolC
GAGAAAATGACTTCTTGGGAATTTCCCATATGTCTCCATTTAAGAGCATAAGAAATGACTTCTTGGTATGGGTGCAATAAGTACAAGGTGCTTT
>Frequency_1_QualityScore_FFHHHHHIIJJJJJJIJJJJIJHHJIIJJJJJGHJJJJJIJJJJJJJIJJJJJJJHJHIJJJJJJJJIJEHI=DHHHHHHHHEFFFFFFECEEE_Mismatch_0_Sense_+_Library_PoolC
GTTAAGGTTACCTTAGGTTAAGTGAAATAGAGTCAACCACATTGGCATTGTAGCTACTCACTTATGCATTGGATCTCATAATAATAATGGATTT
>Frequency_1_QualityScore_FFHHFHHJJHIJJJJJJJGIIJJBFB???@<AFF??EEDFFGDBHGBBBDBBF<FD>DFD89BBA*=8CFBHI>F;FFI@G@EHCECAAEBEC;_Mismatch_0_Sense_+_Library_PoolC
TGAGTAAAGATAATTTGTGTATAATGTATGTAGGCATATATTATCCATATGTAACATGTTAATAGCATGTGTTAGACACATAGAAGCATGTGTA
>Frequency_1_QualityScore_EDHDFFHIIBHIGEBBEFEH?CFEHGGIHAHHEHHHGGEB?FHIGIIIEHGF=FE=CCCHGIIIIII@HHGFHHFFFDDDFEEDCEDDDDDC@C_Mismatch_0_Sense_+_Library_PoolC
TAGACACATAGAAGCATGTGTAGCTTTGAAAGGGTTAAGGTTACCTTAGGTTAAGTGAAATAGAGTCAACCACATTGGCATTGTAGCTACTCAC
>Frequency_1_QualityScore_FFHHHFHJIIFHHJJJJJJJJJIIJJJJJJJJJGIJJJJJJJJIIGIIHECGIIIEHHIIHIIHIHHHEEHEFEEEDECCD_Mismatch_2_Sense_+_Library_PoolC
CGAAATAGAGTCAACCACATTGGCATTGTAGCTACTCACTTATGCATTGGATCTCATAATAATAATGGATTTTGGATGTTA
>Frequency_1_QualityScore_FFHHHHHIIJJIJJJIIIIIIJIIIGIJIJJJJJJGHGGHIJGGIIJJGIGEIIHIJIJIJIIHHGGIIGGIGIJJIIIIGIGGFHHHGEFECD_Mismatch_0_Sense_+_Library_PoolC
CATGTCTTATATTTTAGAAATAATGAGGAAATGAGTAAAGATAATTTGTGTATAATGTATGTAGGCATATATTATCCATATGTAACATGTTAAT
>Frequency_1_QualityScore_DFHHHHHJJJJJJIJJJJJJJJJJJJJJJJJJIJJJJHIJJJIJJIIHJEIIIIJJIJJJIJIJIIIIJGIJJJJJ_Mismatch_1_Sense_+_Library_PoolC
ACCACATTGGCATTGTAGCTACTCACTTATGCATTGGATCTCATAATAATAATGGATTTTGGATGTTTATCTTTCA
>Frequency_1_QualityScore_FFHHHHHJJJJJJJIIJJJJJJJJJJJGHJJIJJJIJJJJJJJJJJJIJIIJJJJJJJJJJJJJJJHHHDFFFFFEEEEEDDDCCCDDDDCDCC_Mismatch_0_Sense_+_Library_PoolC
GCCTCATATTTCCCAATGCCTGAATTGTTTAAGGGATTTCCCATACGTCTCCATTTAAGAGCACGAGCATGAGAAAATGACTTCTTGGGAATTT
>Frequency_1_QualityScore_DAF?FHH:AA4BEHGFHC<FHBB+A3?BD:?FC?DAHII?F@?FDHCFGGGFBF?DEC@2@@FGHIHIII@AEHCAECDECDB@CCCC@CCAC@_Mismatch_0_Sense_+_Library_PoolC
AAGCATGTGTAGCTTTGAAAGGGTTAAGGTTACCTTAGGTTAAGTGAAATAGAGTCAACCACATTGGCATTGTAGCTACTCACTTATGCATTGG
>Frequency_1_QualityScore_FFHHHHHJJJJJJJJJJJJJJJJJGIJJJFGHIJIJJJJEHIIJJJIJJJJJJJJJIFIJIJJJJHHH_Mismatch_1_Sense_+_Library_PoolC
GGCATTGTAGCTACTCACTTATGCATTGGATCTCATAATAATAATGGATTTTGGATGTTTATCTTCTA
>Frequency_1_QualityScore_FFHHFHHJJJHIJJJJJJJJIIJJJIIJHHIJJJJGIJJJJJJJIJIJHGHIJJJJJIJJJJIJJJIJJDHHHHH=CDFFFFFFEEEDEEEDDD_Mismatch_0_Sense_+_Library_PoolC
AGGGTTAAGGTTACCTTAGGTTAAGTGAAATAGAGTCAACCACATTGGCATTGTAGCTACTCACTTATGCATTGGATCTCATAATAATAATGGA
>Frequency_1_QualityScore_FFHHHHHJJJJJHIIIIJJJJJHHHIJJGIJJIJHHIJJJIIIJHHIIJJJIJJJJJIIFHJIJIJJJIIIHHHHHHFFFFFFFEEEEEDDDDD_Mismatch_0_Sense_+_Library_PoolC
CATAGAAGCATGTGTAGCTTTGAAAGGGTTAAGGTTACCTTAGGTTAAGTGAAATAGAGTCAACCACATTGGCATTGTAGCTACTCACTTATGC
>Frequency_1_QualityScore_FFHGGDHJJJIJJIJJJJJJJJJGIJIIJJJJJJIIJJJIJIFIIJJJIJI>FHJIJHIGGGIJJIJGIFFGCHGIJJJHHFFHHGGFFFBDCE_Mismatch_0_Sense_+_Library_PoolC
TTGGGATTTCTAGAAAATTTTCCATGTCTTATATTTTAGAAATAATGAGGAAATGAGTAAAGATAATTTGTGTATAATGTATGTAGGCATATAT
>Frequency_1_QualityScore_DFHHGFHJIFJGGDHHEGJIIJFGGJIJJBGIIJIDHGIIGIJGEDFGGDFFHIIIJJIJ@FGHIJJJJGGEEEFCEFFFEECDECCCDCCACD_Mismatch_0_Sense_+_Library_PoolC
ACATAGAAGCATGTGTAGCTTTGAAAGGGTTAAGGTTACCTTAGGTTAAGTGAAATAGAGTCAACCACATTGGCATTGTAGCTACTCACTTATG
>Frequency_1_QualityScore_D?AFFF8B?A:<FH?F<E9:<A+22229?8??DCFH99DHFCHHGGIIDFDE@GHIGIIEBF=;@C>=CEEHIIHHHHFHE@@B;7@;/>@_Mismatch_0_Sense_+_Library_PoolC
TACCTTAGGTTAAGTGAAATAGAGTCAACCACATTGGCATTGTAGCTACTCACTTATGCATTGGATCTCATAATAATAATGGATTTTGGAT
>Frequency_1_QualityScore_FFHHHFHIIJJHJIJJJJJJIHIIJJHIGGGIJJJJHJJJJJJJJHIIJJJIIIGIJJJJJJJJJJIGHHHGHFFF;CDEEEDEEEDDEEDDDD_Mismatch_0_Sense_+_Library_PoolC
AAGGGTTAAGGTTACCTTAGGTTAAGTGAAATAGAGTCAACCACATTGGCATTGTAGCTACTCACTTATGCATTGGATCTCATAATAATAATGG
>Frequency_1_QualityScore_FFGHHHAGGIIEHHHIIJJIJFGHIJJJJJJJIJIIIJJJJJJJJJJJHJJIIJJIIIJJICGIJJIICHEHHHFFFFFFFEEEEDCCDACEDC_Mismatch_0_Sense_+_Library_PoolC
CTTAGGTTAAGTGAAATAGAGTCAACCACATTGGCATTGTAGCTACTCACTTATGCATTGGATCTCATAATAATAATGGATTTTGGATGTTTAT
>Frequency_1_QualityScore_FFHHFHHHGGGDFHIGGFEHGFGGGIIJIJJJGIJFGIIIJIGHGIIJFHIGHIIIJJIJJEHGIJJIHHEHHHGDDDF@DEEEEDDDDDDCCD_Mismatch_0_Sense_+_Library_PoolC
TTAATAGCATGTGTTAGACACATAGAAGCATGTGTAGCTTTGAAAGGGTTAAGGTTACCTTAGGTTAAGTGAAATAGAGTCAACCACATTGGCA
>Frequency_1_QualityScore_A?D?DDB:,2C:,,<CE:A4C3CFEFED?BAFBFFI;9?9*91CD<B40?BD><9B?BDE*8B<.)>=AA.=C)>7)7)7=7=A;);7@AA_Mismatch_1_Sense_+_Library_PoolC
TATATTATCCATATGTAACATGTTAATAGCATGTGTTAGACACATAGAAGCATGTGTAGCTTTGACAGGGTTAAGGTTACCTTAGGTTAAG
>Frequency_1_QualityScore_FFHGHHHJIIGIJIJIJGJJJJJJGJJGHIIIJJJJJJ_Mismatch_0_Sense_+_Library_PoolC
TCTCATAATAATAATGGATTTTGGATGTTTATCTTTTA
>Frequency_1_QualityScore_FFHHHHHIJJJJJJJJJJJJJJJJJJJJIJJJJJIJJJGIIIJJJJIIJJJGHGIIJIIJIHJJIIJJJIGGIIJJJJJJJIEGHHHHFHEEDB_Mismatch_0_Sense_+_Library_PoolC
TTCCATGTCTTATATTTTAGAAATAATGAGGAAATGAGTAAAGATAATTTGTGTATAATGTATGTAGGCATATATTATCCATATGTAACATGTT
>Frequency_1_QualityScore_DDFDAD<?FBG3IDBCC:C@FHBDFFFFFCGFFI?DFED@GDFG?DFCGIBE@FGIIEBDFF@=CFEF;@EA>;_Mismatch_0_Sense_+_Library_PoolC
ACATTGGCATTGTAGCTACTCACTTATGCATTGGATCTCATAATAATAATGGATTTTGGATGTTTATCTTTTAC
>Frequency_1_QualityScore_FFHHHHHJJJJJJJJJJIJJJJIJIJJJIJJJIJJJJJJJJJJJJJJJJJJJJJJJJJJJJIJJHHHHHHGEFFFFFEEEDEEDDDDDDDDDDD_Mismatch_0_Sense_+_Library_PoolC
TACGTCTCCATTTAAGAGCACGAGCATGAGAAAATGACTTCTTGGGAATTTCCCATATGTCTCCATTTAAGAGCATAAGAAATGACTTCTTGGT
>Frequency_1_QualityScore_FFHHHHDGIJJIJJJIJJJJJIGIIIGIJIJHGIJJCGGIIHJJIJJJJJJJJJGIJIIIJJJJHIIGIJJJJJIIGHHHHHFDFFFFEDDEED_Mismatch_0_Sense_+_Library_PoolC
CCACATTGGCATTGTAGCTACTCACTTATGCATTGGATCTCATAATAATAATGGATTTTGGATGTTTATCTTTTACACTCATGTATTCATATTT
>Frequency_1_QualityScore_DD<A2@1@C?EBF<CF9+9?C3**?4CDDECC?*?BD<*BD)8?D?BDEEDDC;@377==A@CCEDCDD>?998A>>>_Mismatch_0_Sense_+_Library_PoolC
GTCCCGCCTCATATTTCCCAATGCCTGAATTGTTTAAGGGATTTCCCATACGTCTCCATTTAAGAGCACGAGCATGAG
>Frequency_1_QualityScore_FFHHHHHIJJJJJJJJJJIJJJJJJJJJJJJJJJJJJJJJJJJJJJGHJJJJJIIIIJJIJJJJIJJJJIJJHHHHHHHFFFFFF_Mismatch_1_Sense_+_Library_PoolC
ATAGAGTCAACCACATTGGCATTGTAGCTACTCACTTATGCATTGGATCTCATAATAATAATGGATTTTGGATGTTTATCTTTCA
>Frequency_1_QualityScore_FFHHHHFGHJGGJIIJJIJIIJIIJJJJJJJIIIIJIJIJD?FIIJJJJIIJJJJJIGGGHHEGGIIFIGGGHIGHIGIHHFF<AB?@DEDEEC_Mismatch_0_Sense_+_Library_PoolC
ATAATGTATGTAGGCATATATTATCCATATGTAACATGTTAATAGCATGTGTTAGACACATAGAAGCATGTGTAGCTTTGAAAGGGTTAAGGTT
>Frequency_1_QualityScore_DDFFFF?GI<?@?A?FBE<CHH<+<<FEFFFEGCGFIIFE??DGDGDFFA@FGGE<DFDDB?F<=BF@FB@F=FD@FEE@@E>EC==C_Mismatch_1_Sense_+_Library_PoolC
AAATAATGAGGAAATGAGTAAAGATAATTTGTGTATAATGTATGTAGGCATATATTATCCATATGTAACATGTTAGTAGCATGTGTTA
>Frequency_1_QualityScore_FFHAHHDHIGIAHEHGDCDHGBGIEHB;DHIIB<?DGHGHGIIICAFGIGHDACG@DHIIEAHE>AAEFBBBDDECCCCE>?BCCCC(55:AB@_Mismatch_1_Sense_+_Library_PoolC
ACGAGCATGAGAAAATGACTTCTTGGGAATTTCCCATATGTCTCCATTTAAGAGCATAAGAAATGACTTCTTGGTATGGGTGCAATACGTACAA
>Frequency_1_QualityScore_FDHHHGHJJJJJJJJJJJJJJIJIJJIJJIJIHIJJJJJJHIIJJJGIHIJJIJJJJJJJJHIHHIJJJGIGIJIIJEHHHHHEFCFFFFEEEE_Mismatch_0_Sense_+_Library_PoolC
GTAGGCATATATTATCCATATGTAACATGTTAATAGCATGTGTTAGACACATAGAAGCATGTGTAGCTTTGAAAGGGTTAAGGTTACCTTAGGT
>Frequency_1_QualityScore_FFHHHHHJJJJJJHIIJIJJJJJJJJJJJJCGIJJIJIIIIJIIJJJJJJJJJJJIJIHIJJJIIJJJJH_Mismatch_0_Sense_+_Library_PoolC
TGGCATTGTAGCTACTCACTTATGCATTGGATCTCATAATAATAATGGATTTTGGATGTTTATCTTTTAC
>Frequency_1_QualityScore_FFHHHHHJJJJJJHIJJJJJJJJJJJJJJJJJJJJJJJJJJJJJJJJJJJJJJJJJJJJJJJJJJJGIJIHHHHHHFFEFCCEEEDDDEDCDDD_Mismatch_0_Sense_+_Library_PoolC
GAGCATGAGAAAATGACTTCTTGGGAATTTCCCATATGTCTCCATTTAAGAGCATAAGAAATGACTTCTTGGTATGGGTGCAATAAGTACAAGG
>Frequency_1_QualityScore_DAHHHFDHH@HD<F?AEHFAFG1:DHHFHC>FFHFEG?DGHIIGIIHH@@FFHGHHHHFGIIGIHAHEEACDDEEED>CACCCDCCCDCDDCD@_Mismatch_0_Sense_+_Library_PoolC
AAAGGGTTAAGGTTACCTTAGGTTAAGTGAAATAGAGTCAACCACATTGGCATTGTAGCTACTCACTTATGCATTGGATCTCATAATAATAATG
>Frequency_1_QualityScore_FAHAF?FAHF?CFHIHEB?DFDGDD;FGHHIIIIIIGEICFF@FH7@DEIIGGFHHHECC@D@CECAECCCCCCD@CADCCCC?CCCCAACADC_Mismatch_0_Sense_+_Library_PoolC
GAAGCATGTGTAGCTTTGAAAGGGTTAAGGTTACCTTAGGTTAAGTGAAATAGAGTCAACCACATTGGCATTGTAGCTACTCACTTATGCATTG
>Frequency_1_QualityScore_FFHHHHHJHIJIJIJJJJJJJGIJJIFJIIGJJJIIIJIGIIIIIIIDHIIJJIJEHHJJJJJJIJJJIGHIIJIJJJJIGFHHCBBFFFCCCE_Mismatch_0_Sense_+_Library_PoolC
AATGTATGTAGGCATATATTATCCATATGTAACATGTTAATAGCATGTGTTAGACACATAGAAGCATGTGTAGCTTTGAAAGGGTTAAGGTTAC
>Frequency_1_QualityScore_FFHHHHHJIIJJJJJJJJJJJJJJJIHIIJJHGIJJJJJJJJIIJJJJJJJJJJJJIJJJJJJIJJJJJIJHIIIJHHHHHFFEFFFECEEEDE_Mismatch_0_Sense_+_Library_PoolC
GATAAAAGTCAATTATATACACTAAGTTGGGATTTCTAGAAAATTTTCCATGTCTTATATTTTAGAAATAATGAGGAAATGAGTAAAGATAATT
>Frequency_1_QualityScore_FBFHBFHGEEHCFF>H3AEHFBHHHH?HHGIGIIEDCFHIIIIIIIGIIEGGIHIIDEGIIGCGIG)===CGE@A>EEACC=@BDDDFECCCCC_Mismatch_0_Sense_+_Library_PoolC
GTTACCTTAGGTTAAGTGAAATAGAGTCAACCACATTGGCATTGTAGCTACTCACTTATGCATTGGATCTCATAATAATAATGGATTTTGGATG
>Frequency_1_QualityScore_812:ACBFFIIIEI@FFFBG99CEFA1CFG<?99B3*9B>9;9@1B==FF@8BF77)(.7=77)7777A7?D3;>;6;66((,;;;;;A35>AB_Mismatch_1_Sense_+_Library_PoolC
TGTCTCCATTTAAGAGCATAAGAAATGACTTCTTGGTATGGGTGCAATAAGTACAAGGTGCTTTTTCTTTAAGATAAAAGCCAATTATATACAC
>Frequency_1_QualityScore_FFHGGHHGIIIJHHIGIIIJJJFHIJJJJJJIIIJJJGJIIIIJJJJJJJJJIIJJJJJJJJCHIIIGIJJGHHHHGHFFEFFFEEDDEDCCDD_Mismatch_0_Sense_+_Library_PoolC
CCTTAGGTTAAGTGAAATAGAGTCAACCACATTGGCATTGTAGCTACTCACTTATGCATTGGATCTCATAATAATAATGGATTTTGGATGTTTA
>Frequency_1_QualityScore_A>HHHFHIBHHGBCF>HHGGAHGC9CHHI?DDHICCF@FGGGAGHHIHGIIGHGEGIGGIDG@EHIGD_Mismatch_0_Sense_+_Library_PoolC
GGCATTGTAGCTACTCACTTATGCATTGGATCTCATAATAATAATGGATTTTGGATGTTTATCTTTTA
>Frequency_1_QualityScore_FFHHHFHIIJJIIEHHIJJJJJIJJJIJJJJJJJJJIIJJJJDGIJJJIIIJJJJJJJFGGIJIIJJJJHIIHEHHGGFFFFEEEEEECDDDEC_Mismatch_0_Sense_+_Library_PoolC
GCATGTGTTAGACACATAGAAGCATGTGTAGCTTTGAAAGGGTTAAGGTTACCTTAGGTTAAGTGAAATAGAGTCAACCACATTGGCATTGTAG
>Frequency_1_QualityScore_FFHHHHHJJJJJJJJJJJJJIIJJHJJJJJJJJJJIJJJJJJJJJJIJIJJJIJJJJIGIJJJHHHHFFDFFFEEEEEEEEEDDDDEEEEDCDD_Mismatch_0_Sense_+_Library_PoolC
ATTGTTTAAGGGATTTCCCATACGTCTCCATTTAAGAGCACGAGCATGAGAAAATGACTTCTTGGGAATTTCCCATATGTCTCCATTTAAGAGC
>Frequency_1_QualityScore_ADADDHFICF<EGIIIIGBGHIEE>FHIH>HCFGIBFBHEHGIIEI@FGIGG0?FFEGGGHICICFD;=@GCDEIGHFHEHEC??@DDE@AADC_Mismatch_0_Sense_+_Library_PoolC
TATTATCCATATGTAACATGTTAATAGCATGTGTTAGACACATAGAAGCATGTGTAGCTTTGAAAGGGTTAAGGTTACCTTAGGTTAAGTGAAA
>Frequency_1_QualityScore_FFHHGHHJJJIHIJJEHHGIGJIJJJJJIIIIJJJIGIJIIGIJJIJJJJIIIGIIIBFGIIGHGGH@F@CHGHGGHHHFHFEFFDCEE_Mismatch_0_Sense_+_Library_PoolC
GGTTAAGTGAAATAGAGTCAACCACATTGGCATTGTAGCTACTCACTTATGCATTGGATCTCATAATAATAATGGATTTTGGATGTTTA
>Frequency_1_QualityScore_DDHHHHHGIIIIIGGHIIIECCFGIIIGIIIIIIIIGCHGGIIGGGAGGEGEGGHIIGGFFHHFFFFFFCEE@C@ECCCCDDDDACD@CCCCCC_Mismatch_0_Sense_+_Library_PoolC
CCCATACGTCTCCATTTAAGAGCACGAGCATGAGAAAATGACTTCTTGGGAATTTCCCATATGTCTCCATTTAAGAGCATAAGAAATGACTTCT
>Frequency_1_QualityScore_FFHHHGHJJJJJJIJJJJJJJJJJJJIJJJJJJJIIIJIDHIIJJJJIJIHIIJJJJJIHGIEHHHHHHEHFFFFFDBDDDDDDDDCCDDDDDD_Mismatch_0_Sense_+_Library_PoolC
GAAGATGGTCCCGCCTCATATTTCCCAATGCCTGAATTGTTTAAGGGATTTCCCATACGTCTCCATTTAAGAGCACGAGCATGAGAAAATGACT
>Frequency_1_QualityScore_FFHHHHHJJJJJJJJJJJJJIJJJJJJJJJJJJJJJJJJJJJJJJJJJJJJJJIJJGJIJJIIJJJHHHEHHFFFFFFEECEEEDDCDDCDDDD_Mismatch_0_Sense_+_Library_PoolC
AAGAGCACGAGCATGAGAAAATGACTTCTTGGGAATTTCCCATATGTCTCCATTTAAGAGCATAAGAAATGACTTCTTGGTATGGGTGCAATAA
>Frequency_1_QualityScore_?B:C?ADHE@EHIIIC+CFBFCGG<FFGGGHH@FDGIIGGGHGIGHIG@AHIGEGE>AFHIIGFGAHHGGGHAEEH>@>?DCC>CCCCC@CCCC_Mismatch_1_Sense_+_Library_PoolC
TTAAGTGAAATAGAGTCAACCACATTGGCATTGTAGCTACTCACTTATGCATTGGATCTCATAATAATAATGGATTTTGGATGTTTATCTTTCA
>Frequency_1_QualityScore_FBFFHHHGICEEJHIGIIIJJIFHGGHJJJJIFHIIGIFBGGIJDHHJIIIJGG=FFHHHGHEHIJJIIHIGHHHGFFFC@DEDEEEEEDDDED_Mismatch_1_Sense_+_Library_PoolC
GTGTTAGATACATAGAAGCATGTGTAGCTTTGAAAGGGTTAAGGTTACCTTAGGTTAAGTGAAATAGAGTCAACCACATTGGCATTGTAGCTAC
>Frequency_1_QualityScore_FFHFFHHJJJJBIIEIIJIIJIJJIHCHGHJGIIGIIIIIJJJJJJJJIJDGHIGIFEHADHGDGIGEHGGEHHCEEDFFFFEEECECC_Mismatch_0_Sense_+_Library_PoolC
GGGAATTTCCCATATGTCTCCATTTAAGAGCATAAGAAATGACTTCTTGGTATGGGTGCAATAAGTACAAGGTGCTTTTTCTTTAAGAT
>Frequency_1_QualityScore_FFHHHHHJHGIJJFHEHHHHGGIGGIIIJJIIIHJIJJJIJJJJJIIJJJIJJJJJJIIJIJI=CCGHHEHHFHFFFFFFFCCEEECDDDDDDE_Mismatch_0_Sense_+_Library_PoolC
ACCTTAGGTTAAGTGAAATAGAGTCAACCACATTGGCATTGTAGCTACTCACTTATGCATTGGATCTCATAATAATAATGGATTTTGGATGTTT
>Frequency_1_QualityScore_FFHHHHHJJJJJJJJJJJJJJJJJJJJJJJJJJJJJJJJJJJBGHJJIIIJJIHIIIIJJEGJJJJJJJEGHGJ_Mismatch_0_Sense_+_Library_PoolC
AGTCAACCACATTGGCATTGTAGCTACTCACTTATGCATTGGATCTCATAATAATAATGGATTTTGGATGTTTA
>Frequency_1_QualityScore_D1?D<DDAA2A@CB@GFCG>FFF<DGEDDGFI>@9?FFGCDGCFF@B9B)=BCC=F>=CF@FEEEEECE=CCA>>BD7>>A>6>BABA_Mismatch_0_Sense_+_Library_PoolC
GAAATAGAGTCAACCACATTGGCATTGTAGCTACTCACTTATGCATTGGATCTCATAATAATAATGGATTTTGGATGTTTATCTTTTA
>Frequency_1_QualityScore_FFHHHHHJJJJJJJIJJIIHIIJJJIJJJHJJJJJJJJJJJJJJJIIJJJJJJJJJIJJJJJJJIJIJJGGHEHHGHHHEHFFFFFFDEEEEED_Mismatch_0_Sense_+_Library_PoolC
AAGGTTACCTTAGGTTAAGTGAAATAGAGTCAACCACATTGGCATTGTAGCTACTCACTTATGCATTGGATCTCATAATAATAATGGATTTTGG
>Frequency_1_QualityScore_FFHHHHHJIHGIGHGIIGIIIGGHGHHGGIHIJJJ:CFDHGHJJIE?FEHIIIIJIIJJJJJI@CGHIGHIJGG_Mismatch_0_Sense_+_Library_PoolC
CACATTGGCATTGTAGCTACTCACTTATGCATTGGATCTCATAATAATAATGGATTTTGGATGTTTATCTTTTA
>Frequency_1_QualityScore_FFHHHHHIJJJJJJIJIIJJJJIJIJJHIIIJJJJJJIIJJJJHHEHHJGHIJJJJJJJIIJHIHHHHHHHHFFDFFFEEDDDDDDDDDDDDDE_Mismatch_0_Sense_+_Library_PoolC
AGCATGTGTTAGACACATAGAAGCATGTGTAGCTTTGAAAGGGTTAAGGTTACCTTAGGTTAAGTGAAATAGAGTCAACCACATTGGCATTGTA
>Frequency_1_QualityScore_FFHDHDDIFFEGHHHIDJHGIGGHBCHFHHIJHIGEEGHCHICFGGHHHHJJIGE9BBFGGJCDGIJJGGH@FEEICDECHEEHFFFCEDEECE_Mismatch_0_Sense_+_Library_PoolC
ATATATTATCCATATGTAACATGTTAATAGCATGTGTTAGACACATAGAAGCATGTGTAGCTTTGAAAGGGTTAAGGTTACCTTAGGTTAAGTG
>Frequency_1_QualityScore_FFHHHHDIHJJFGHIJJIIIIIGHHIBG*1?CGGICGHGIIEIIJJJJJJIIJG_Mismatch_0_Sense_+_Library_PoolC
GCATTGTAGCTACTCACTTATGCATTGGATCTCATAATAATAATGGATTTTGGA
>Frequency_1_QualityScore_FFHHHHHJJJJJJJJIJGIJJJIIJJJJJJHIHIJJJJJIIIJJJJJJJJIIJJJJJJJJJJJJJJJIJIHHGJIGIIHHGHCEHFFFFFCEDE_Mismatch_1_Sense_+_Library_PoolC
AATAATGAGGAAATGAGTAAAGATAATTTGTGTATAATGTATGTAGGCATATATTATCCATATGTAACATGTTAGTAGCATGTGTTAGACACAT
>Frequency_1_QualityScore_FFFFHHGIJIIIJIJJJJJJGGGEGHBGIIGEHGGHGGIIJI<EFIIIJIJIJJJIJJIGCHHIJIJIGFGHJHIJHGHAEEHDE@CCEE_Mismatch_1_Sense_+_Library_PoolC
ATAATAATAATGGATTTTGGATGTTTATCTTTTACACTCATGTATTCATATTTCATTAAAATTTATAAATTTGTTATGGTTCAAGTTTAA
>Frequency_1_QualityScore_F=DHHHHJJJJJJJJJJJJJJJJJJJJJJIJJIJIJJJJI_Mismatch_0_Sense_+_Library_PoolC
GATCTCATAATAATAATGGATTTTGGATGTTTATCTTTTA
>Frequency_1_QualityScore_FFHFHHHJJIJJIJJJIJJHIJJJFHGIIJJJJJGIJJJJJJIJJIIIHGIJGGIJJIJIJGIJIIIFHHHHHF?CEFFCECEEEEEEDEDCCD_Mismatch_0_Sense_+_Library_PoolC
GGGTTAAGGTTACCTTAGGTTAAGTGAAATAGAGTCAACCACATTGGCATTGTAGCTACTCACTTATGCATTGGATCTCATAATAATAATGGAT
>Frequency_1_QualityScore_FFHHHHHIGIHGIJJHHJJJIIHHHHJIJIJJJJIJJIGIHIJJJJGF>GHJDGEHIJGGIIIIIJFICCEFH?EHHFDEFEF?ACEEEDDDD>_Mismatch_0_Sense_+_Library_PoolC
CATGTTAATAGCATGTGTTAGACACATAGAAGCATGTGTAGCTTTGAAAGGGTTAAGGTTACCTTAGGTTAAGTGAAATAGAGTCAACCACATT
>Frequency_1_QualityScore_FFHGHFHIIJIJIHHJEIHEHIJHEIIJJJJGHIJJJJJJJJJIGHGIIIJIJJIJJJJJHIIJJJHIHHIGIJHHEHHHF@DFFFFEECECCD_Mismatch_0_Sense_+_Library_PoolC
ATATGTAACATGTTAATAGCATGTGTTAGACACATAGAAGCATGTGTAGCTTTGAAAGGGTTAAGGTTACCTTAGGTTAAGTGAAATAGAGTCA
>Frequency_1_QualityScore_FFHHHHHJJJJJJJJJJJJJJJJJJJJJJJJJJJJJJJBGHIJJIIJJJJJHIJJJIJJJJJJJJIGIJHIGHHHHHH_Mismatch_1_Sense_+_Library_PoolC
AACCACATTGGCATTGTAGCTACTCACTTATGCATTGGATCTCATAATAATAATGGATTTTGGATGTTTATCTTTTAA
>Frequency_1_QualityScore_FFDHHHGFHFFGJJJJJHIIJHIEHGHHIJIGCGIIFHEGIJJIIHIIHHGGGI@CFHIJJGIGHGIJIHIJJJGHGHGCHEFEFFFFCE_Mismatch_0_Sense_+_Library_PoolC
AGTACAAGGTGCTTTTTCTTTAAGATAAAAGTCAATTATATACACTAAGTTGGGATTTCTAGAAAATTTTCCATGTCTTATATTTTAGAA
>Frequency_1_QualityScore_FFHHHHHJJJIJJJJHIJJJJJJIJHHJJJJJJJIIIJIJIJJJJJJJJJIJJJJJJJJJJJJJJ@CGIGIGHIHEFHHHHHFFFFFEEDEEDC_Mismatch_0_Sense_+_Library_PoolC
TTACCTTAGGTTAAGTGAAATAGAGTCAACCACATTGGCATTGTAGCTACTCACTTATGCATTGGATCTCATAATAATAATGGATTTTGGATGT
>Frequency_1_QualityScore_FFHHHHHJJJIIJIIIJJJJIJJJJJCFIIJJFHIJJJIJJJHHJIJIIJJJJJJJJFHIIJJGHIHEECCEEHHHHHFFFFFFDDDDDDDDEE_Mismatch_1_Sense_+_Library_PoolC
TAGAAGCATGTGTAGCTTTGAAAGGGTTAAGGTTACCTTAGGTTAAGTGAAATAGAGTCAACCACATTGGCATTGTAGCTACTCGCTTATGCAT
>Frequency_1_QualityScore_DDFFHFHGIIIIJJIIGEHCCHGI@FGHIGIIJJJJJJIJEGHIGGGIJIG>CFHHIIAGI<EHHGHEHEDFFDDEEDEDEDDADCDCDDDCDC_Mismatch_0_Sense_+_Library_PoolC
TGTTTGTCACAAGATTCAGATGGGATGTGATTGAAGATGGTCCCGCCTCATATTTCCCAATGCCTGAATTGTTTAAGGGATTTCCCATACGTCT
>Frequency_1_QualityScore_FFHHHHHJJJJJJJJIJJJIJJJJJJIJIJJJJJJJJIJJIJJJJJJJJIJJJIJJJIIIIJJFHIJJJIGIGHHHHHFEFFFFEEEEEDEDDD_Mismatch_2_Sense_+_Library_PoolC
TCCATATGTAACATGTTAGTAGCATGTGTTAGACACACAGAAGCATGTGTAGCTTTGAAAGGGTTAAGGTTACCTTAGGTTAAGTGAAATAGAG
>Frequency_1_QualityScore_FFHGHDHGHGGHJIJCHIIJJJJIIJJIIIIJJGHJJJJIJJJJJEGHHIJJJJGHGIGIIGIIHGIGHGIFGCDHHHHHFFFEFF_Mismatch_1_Sense_+_Library_PoolC
TTAAGTGAAATAGAGTCAACCACATTGGCATTGTAGCTACTCACTTATGCATTGGATCTCATAATAATAATGGATTTTGGATGTTA
>Frequency_1_QualityScore_FFHHHHHFHIJJJJJJJIJJJJJJJIJJJJIIJJJJJJJJIJJJJII?DHIJIJIIHHIIHIIIJEIGIEHIGHHFHHFFFFFFFC_Mismatch_0_Sense_+_Library_PoolC
AATAGAGTCAACCACATTGGCATTGTAGCTACTCACTTATGCATTGGATCTCATAATAATAATGGATTTTGGATGTTTATCTTTTA
>Frequency_1_QualityScore_DDHHHHHJJIIJJJJJJJJJIJIJJJJJJJHIIIJJJJJIJJJJJFDGIJJJHIEHJIJJJJGHIIJIIIHGIJHGHEHGFFFFDDEDEEDDCD_Mismatch_0_Sense_+_Library_PoolC
AATAGCATGTGTTAGACACATAGAAGCATGTGTAGCTTTGAAAGGGTTAAGGTTACCTTAGGTTAAGTGAAATAGAGTCAACCACATTGGCATT
>Frequency_1_QualityScore_?B??3C44C<A:CCHIHFHEFFHFIIIFIDFFFFFEBFFFBFFEFEFIFB9B@FFGIG:BDGC?FGEBCCFFGC=@8CE>ACCAEBCFE>@DDD_Mismatch_2_Sense_+_Library_PoolC
AGAAATGAGTAAAGATAATTTGTGTATAATGTATGTAGGCATATATTATCCATATGTAACATGTTAGTAGCATGTGTTAGACACATAGAAGCAT
>Frequency_1_QualityScore_FFHHHHHJJJJGHJJJJHJJJJJJBHICGHJIGHIEFHIJJJHIJJJJJJJJIIIJJJIIIJIJJJJJJHHGHFFFFDCDDDCDDDDDDD@B@C_Mismatch_0_Sense_+_Library_PoolT
CTTTGAAAGGGTTAAGGTTACCTTAGGTTAAGTGAAATAGAGTCAACCACATTGGCATTGTAGCTACTCGCTTATGCGTTGGATCATATAATAA
>Frequency_1_QualityScore_FFHGGHFHIJJGIIJIIGIJJIJJJJJJIJJJJIJJIJJJJJJHIIHHIJJJJIJIGEGIJJJJIJJIJIIGIJJHAHEHHEFFFCEFFEEEEC_Mismatch_0_Sense_+_Library_PoolC
ACTAAGTTGGGATTTCTAGAAAATTTTCCATGTCTTATATTTTAGAAATAATGATGAAATGAATAAAGATAATTTGTGTATAATGTATGTAGGT
>Frequency_1_QualityScore_FFHHHHHJGIIJJJJGIIIJIIJGIJJJJJJJJJJJJIJJJJJIJIJJJJIIIIHJJJJJJJJGIJJJEFHIJJHIIDGIHHHHHHFHGDFDCD_Mismatch_0_Sense_+_Library_PoolC
AATAATGGATTTTGGATGTTTATCTTTTACACTCATGTATTCATATTTCATTAAAATTTATAAATTTGTTATGGTTCAAGTTTATAATTTCAAA
>Frequency_1_QualityScore_EDFHDHHJIIJIIJJJJJEHJJIJJJEGGIJIJJIIIIJHGIGCGHGIGGDIJIIIHHJIIEACCHEE>=@@CAECAACCCCBBBBBD1ACCDA_Mismatch_1_Sense_+_Library_PoolC
GTTTAAGGGATTTCCCATACGTCTCCATTCAAGAGCACGAGCATGAGAAAATGACTTCTTGGAATGGGTGCAATAACTATGGGGTGGGATTTCC
