# Supplementary material for: Differential Gene Expression Reveals Candidate Genes for Drought Stress Response in Abies alba (Pinaceae)
Source: PLoS One. 2015 Apr 29;10(4):e0124564. doi: 10.1371/journal.pone.0124564 (PMC4414588; doi:10.1371/journal.pone.0124564)
Supplement: S2 File — (GZ) [file pone.0124564.s002.gz › comp20102_c0_seq1 #or# comp20102_c0_seq3.fa]

>comp20102_c0_seq1 len=239 path=[1581:0-50 1638:51-193 312:194-238]
GCCAACGGCTTGTTGATGGTTACAGTTTAACACTGATCATTTACATGCCACAGGGAAGATGCCTTGCTTTGTCTTCACAAAAATGGACCTTGGAAAGAGCGTGATGATGAGCTCGTGATTTTGAATGCCACCAAAGGAAAAATCGGTGAAGTTAAAGACCAAGCAACACAAAAAGCCATGGATACCAAAGAGGCTATAGTGAATAGAGCAGGCAACATAAAAAAGAAAGTAGAAGACAG
>comp20102_c0_seq3 len=356 path=[1:0-167 1638:168-310 312:311-355]
CTGTTATATTCAGTCTGCCGTGGTCGTTGTTTTATCTCAGATTTGCTGTTCCGGGGGTTTGATCAATGCTGGTATTGTAGTTTCCGAGAAAATAAGATGGATGATGAGTATAGGACTGTGCAGAGAAGGCTACGCTTGCTGGCATCTCATTTAATTCCTTCCATGCCAAGGGAAGATGCCTTGCTTTGTCTTCACAAAAATGGACCTTGGAAAGAGCGTGATGATGAGCTCGTGATTTTGAATGCCACCAAAGGAAAAATCGGTGAAGTTAAAGACCAAGCAACACAAAAAGCCATGGATACCAAAGAGGCTATAGTGAATAGAGCAGGCAACATAAAAAAGAAAGTAGAAGACAG

>Frequency_2_QualityScore_FDGHHHHIJJJJJJJIJIIJHIIIJJJIIIIJJJJJJJJJJJJJJIIJIIIIIHDFCFGFEEEEECDDDCCDD_Mismatch_0_Sense_+_Library_PoolT
GTGAAGTTAAAGACCAAGCAACACAAAAAGCCATGGATACCAAAGAGGCTATAGTGAATAGAGCAGGCAACAT
>Frequency_2_QualityScore_FFHHGHHJJIIJJJJIJJJJIJJIIIJJJJJJJJJJIJJIHHIJJJJJIIJIJJIIIIJIIIHHHHGGFCEECDEEEDCDDDCDDBACCDCCEE_Mismatch_0_Sense_+_Library_PoolT
CCTTGCTTTGTCTTCACAAAAATGGACCTTGGAAAGAGCGTGATGATGAGCTCGTGATTTTGAATGCCACCAAAGGAAAAATCGGTGAAGTTAA
>Frequency_2_QualityScore_FFHHHHHJJIJJJJJJIJJJJJJJIIIJJIJJJJJHIIJHIIIIJIJIJIIJIIIGIJIIIIHGGGGFFCDECEECECCDDDDCCCDDCCCCED_Mismatch_0_Sense_+_Library_PoolT
CTTGCTTTGTCTTCACAAAAATGGACCTTGGAAAGAGCGTGATGATGAGCTCGTGATTTTGAATGCCACCAAAGGAAAAATCGGTGAAGTTAAA
>Frequency_2_QualityScore_FFHHGHHJJIJJIIJIIJJJJJJGIJJIJJHJGIIIIIIIIJJJJJJIJJIIJIJIIJJHHHFFEEEEEDEEEDDDCCDDCDDEEDE<@DEDDD_Mismatch_0_Sense_+_Library_PoolT
GTGATTTTGAATGCCACCAAAGGAAAAATCGGTGAAGTTAAAGACCAAGCAACACAAAAAGCCATGGATACCAAAGAGGCTATAGTGAATAGAG
>Frequency_1_QualityScore_FFHHHHHIIJJJJJJJJJIIIIJIGIHJJJJJJJIJJJJJJJJJJHHHFDFDEEEFEEDDDDDDDCDEECDDDDDDDDDDDDDDDDDDCDDDDD_Mismatch_0_Sense_+_Library_PoolT
GGGAAGATGCCTTGCTTTGTCTTCACAAAAATGGACCTTGGAAAGAGCGTGATGATGAGCTCGTGATTTTGAATGCCACCAAAGGAAAAATCGG
>Frequency_1_QualityScore_FFFDHHFJIJIIJIGHGIJJJGHIJIIJIHIGGGGFGIJIJFGIIGGHIJJDGHE>CAHHGHHFDBFFE@CCB;?BDCCDDDEDDCCCDBDDDD_Mismatch_0_Sense_+_Library_PoolT
CTTCACAAAAATGGACCTTGGAAAGAGCGTGATGATGAGCTCGTGATTTTGAATGCCACCAAAGGAAAAATCGGTGAAGTTAAAGACCAAGCAA
>Frequency_1_QualityScore_FFHHHHGJJJGIJJJJJJIGIJJIJIJHIJIJIJJJJJJJJJJIIJJJIJJIJJJIJJHHHHHFFFFFECEEEDDDDDEEFDA@DEDDDDDDDD_Mismatch_0_Sense_+_Library_PoolT
TTTGAATGCCACCAAAGGAAAAATCGGTGAAGTTAAAGACCAAGCAACACAAAAAGCCATGGATACCAAAGAGGCTATAGTGAATAGAGCAGGC
>Frequency_1_QualityScore_FFHHHHHJJJIJJJJJJJJJIJJJJJJJIIJJIIJIIJJJJIJJJJJJJJGHIJJIIJGIJJIHHHFFFFFFDEEECEDDDDBDDDDDCDDDDD_Mismatch_0_Sense_+_Library_PoolT
AGGGAAGATGCCTTGCTTTGTCTTCACAAAAATGGACCTTGGAAAGAGCGTGATGATGAGCTCGTGATTTTGAATGCCACCAAAGGAAAAATCG
>Frequency_1_QualityScore_DDHFFHHGGGHIG@HEGIIJJIIGGEFH?DHIJIEDEGGIIJGHIGGJIJJIGGCFHII;CEEHGBDDB@CCD=BBCDCCACD<ACCDDBBDD?_Mismatch_0_Sense_+_Library_PoolT
TTCACAAAAATGGACCTTGGAAAGAGCGTGATGATGAGCTCGTGATTTTGAATGCCACCAAAGGAAAAATCGGTGAAGTTAAAGACCAAGCAAC
>Frequency_1_QualityScore_FFHHHDHJIIGIJJJJJJJGJJJJJJJIIDFHIJHHIJJIGIGIJJBECGIIIJJJJHGDHHFEFFFEC@CDEDDBD@DDDDDCEEEDDCDCDD_Mismatch_0_Sense_+_Library_PoolT
ATTTTGAATGCCACCAAAGGAAAAATCGGTGAAGTTAAAGACCAAGCAACACAAAAAGCCATGGATACCAAAGAGGCTATAGTGAATAGAGCAG
>Frequency_1_QualityScore_FFHHHHHJJJJJJJJFHIJJIIJJIJJJJJJJJJJJJJIJJJJJJJJJJIIIJJJJJHHHHHFFFFEED@@AFEDDDDDDDDDDDDD_Mismatch_0_Sense_+_Library_PoolT
CAAAGGAAAAATCGGTGAAGTTAAAGACCAAGCAACACAAAAAGCCATGGATACCAAAGAGGCTATAGTGAATAGAGCAGGCAACAT
>Frequency_1_QualityScore_DDDDA?DHCHHGIIIGF@FFFEGGEH>?FGHIIGG<8BFHIIIG>DFHHGHIC;@DDEC6?D;B>@2@CCACCCC@;CB?CC9<ACCAD>@CCC_Mismatch_0_Sense_+_Library_PoolT
GCTCGTGATTTTGAATGCCACCAAAGGAAAAATCGGTGAAGTTAAAGACCAAGCAACACAAAAAGCCATGGATACCAAAGAGGCTATAGTGAAT
>Frequency_1_QualityScore_FFHHHHHJIJAEGGIHIJIIIGJJIJJJJIJJIJJIJIJJJJJIIJIJGHIGHFHFFFFECEECEADFEDDDDDDDDDDDDD_Mismatch_0_Sense_+_Library_PoolT
GAAAAATCGGTGAAGTTAAAGACCAAGCAACACAAAAAGCCATGGATACCAAAGAGGCTATAGTGAATAGAGCAGGCAACAT
>Frequency_1_QualityScore_>D?<@FABH?<G>C9?@<?F@BE@?FHGEGCGHEBHGIIGEH;DHGIICFGHCCE@EHEHFFFEBD>AA@CB@;?BBBB<CCCCCDCCC>?CCC_Mismatch_0_Sense_+_Library_PoolT
GCGTGATGATGAGCTCGTGATTTTGAATGCCACCAAAGGAAAAATCGGTGAAGTTAAAGACCAAGCAACACAAAAAGCCATGGATACCAAAGAG
>Frequency_1_QualityScore_FFHHHHHJIJJJEHIIIIIICHIJJJGIJJJJJJJJJIJJJJJJIJJJJJJJJJJIICEHHHFFFFFFFCEEDDDBDDBDDDDDDDDDDDDDDD_Mismatch_1_Sense_+_Library_PoolT
TTGGAAAGAGCGTGATGATGAGCTCGTGATTTTGAATGCCACTAAAGGAAAAATCGGTGAAGTTAAAGACCAAGCAACACAAAAAGCCATGGAT
>Frequency_1_QualityScore_FFHHHHHJJJJJJJGIIJGHHIJHIJFJJJJJIJJJJJJJJJJJJJJJJJJGHJJJHHHHFFFCBCCEC>ADDDDDDDDDDDCDDDDDDDDDDD_Mismatch_1_Sense_+_Library_PoolT
TGGACCTTGGAAAGAGCGTGATGATGAGCTCGTGATTTTGGATGCCACCAAAGGAAAAATCGGTGAAGTTAAAGACCAAGCAACACAAAAAGCC
>Frequency_1_QualityScore_FFHHHHHJJJJFHIJJIJJJJJJJJJJJJJJJIJJJJJJJJJJJJJJJJJJJIIJJHHHGFFFFEFDCFEEEEEDDDDDDDDDDDDDDDDDDDD_Mismatch_0_Sense_+_Library_PoolT
GGAAAAATCGGTGAAGTTAAAGACCAAGCAACACAAAAAGCCATGGATACCAAAGAGGCTATAGTGAATAGAGCAGGCAACATAAAAAAGAAAG
>Frequency_1_QualityScore_DDHHHHHIJJIIIJIIJJIIJFHHGIHIHHIJJJIJIIJIGIIJJIIIIGHIJJIFEGHHHHHFFFFFDBAEDEBDDDEEDDCDDDBDDDDDDD_Mismatch_1_Sense_+_Library_PoolT
TGCCACTAAAGGAAAAATCGGTGAAGTTAAAGACCAAGCAACACAAAAAGCCATGGATACCAAAGAGGCTATAGTGAATAGAGCAGGCAACATA
>Frequency_1_QualityScore_FFHHHHHJJJJJJJJJJJJJJFHIJJIJJJJJJJJJJJJJJJJJJJJJIJIJJJHHHHHFFFFFEEEDDBDDEEDEADDEDDDDDDDDBDDDDD_Mismatch_0_Sense_+_Library_PoolT
TGCCACCAAAGGAAAAATCGGTGAAGTTAAAGACCAAGCAACACAAAAAGCCATGGATACCAAAGAGGCTATAGTGAATAGAGCAGGCAACATA
>Frequency_1_QualityScore_FFHHGHHJJJJJJJJJJEFHIJJIJJJIJJJJJJJJJJJJJJJJJJJJIJJJJJJJJHHHHHFFFFEEEEFEAADDCDDDCDDDDBDDD_Mismatch_0_Sense_+_Library_PoolT
ACCAAAGGAAAAATCGGTGAAGTTAAAGACCAAGCAACACAAAAAGCCATGGATACCAAAGAGGCTATAGTGAATAGAGCAGGCAACAT
>Frequency_1_QualityScore_FFHHHHHJJJJJJJJJJJJIHIJJGHIJJJJJJJJJJJIJJJJJJJIJJJJJJJJJIJJHHHHHFFFFDDCDDDDDEEDDDDDDDDDDDDDDDD_Mismatch_1_Sense_+_Library_PoolT
CAAAAATGGACCTTGGAAAGAGCGTGATGATGAGCTCGTGATTTTGAATGCCACTAAAGGAAAAATCGGTGAAGTTAAAGACCAAGCAACACAA
>Frequency_1_QualityScore_FFHHHHHIIGIIJHIHIIIJIIJJIHIIJIIJJJJJIIJFGIIJIJIIIGJJJJJIJGAEHCDEFFFFEECECBBBB3=ADBBDDDDDBDDDCD_Mismatch_0_Sense_+_Library_PoolT
CTTGGAAAGAGCGTGATGATGAGCTCGTGATTTTGAATGCCACCAAAGGAAAAATCGGTGAAGTTAAAGACCAAGCAACACAAAAAGCCATGGA
>Frequency_1_QualityScore_FFGHGHHJJJJJJJJJJJJJJJJJJJJGHIIIGIIIJIJJJIIIIIJJJJJJJJJJIJJIJJHHHHHFFCEDCDDDDDDEEDDDDDDDDDDCDD_Mismatch_2_Sense_+_Library_PoolT
TCACAAAAATGGACCTTGGAAATAGCGTGATGATGAGCTCGTGATTTTGAATGCCACTAAAGGAAAAATCGGTGAAGTTAAAGACCAAGCAACA
>Frequency_1_QualityScore_FFHHHHHJJIJJJJJJIJJJIJJJHIIJJJIJIJJJJIHHHIJIJJJHJJJJJIIEEGHHFHGFBEFDDDBDDDCCDEDDDDDDDDDDCDDBDB_Mismatch_0_Sense_+_Library_PoolT
CAAAAATGGACCTTGGAAAGAGCGTGATGATGAGCTCGTGATTTTGAATGCCACCAAAGGAAAAATCGGTGAAGTTAAAGACCAAGCAACACAA
>Frequency_1_QualityScore_:=?3?DBE<E3;;EED>>ACEE=9?DD49:?4B9?;D=BD88;BB>((\.6377@3?;?3=@?D?>;7=;>35(->A;AAA3(>99;?_Mismatch_1_Sense_+_Library_PoolT
GCCACCAAAGGAAAAATCGGTGAAGTTGAAGACCAAGCAACACAAAAAGCCATGGATACCAAAGAGGCTATAGTGAATAGAGCAGGCA
>Frequency_1_QualityScore_FFHHHHHJJJJJJJJJJIJJJJJIJHIIJJJJJJHIJJJJIJJJJJJJHHIJJIJJJJHHHHFFFFEEEEEEDDDDDDDDDDDDDEEDDCCDDD_Mismatch_0_Sense_+_Library_PoolT
TCGTGATTTTGAATGCCACCAAAGGAAAAATCGGTGAAGTTAAAGACCAAGCAACACAAAAAGCCATGGATACCAAAGAGGCTATAGTGAATAG
>Frequency_1_QualityScore_FFHFHHHGIIIJGHII:EGGFDGIIJIGIIIJIJJIJJJIIIIIGGHIGIIEEEEEHHEDEDDDCEEEEC@>>@DCCDDDDDDDBBBC_Mismatch_0_Sense_+_Library_PoolT
CCAAAGGAAAAATCGGTGAAGTTAAAGACCAAGCAACACAAAAAGCCATGGATACCAAAGAGGCTATAGTGAATAGAGCAGGCAACAT
>Frequency_1_QualityScore_FFHHGHHHGJIIHIJJGIIIJJIJJIIJGJIIGIJJJJJJJIIIIJJIJIJIIHHHGFAD@;BEFFEEDCBDDBDBCDCDDDDDDAACACDDDD_Mismatch_0_Sense_+_Library_PoolT
ATCGGTGAAGTTAAAGACCAAGCAACACAAAAAGCCATGGATACCAAAGAGGCTATAGTGAATAGAGCAGGCAACATAAAAAAGAAAGTAGAAG
>Frequency_1_QualityScore_FFHHHHHJJJJJJJJJJJJJJJJJJJJJGIIJJHIJIJJJJJJJJJJJJJJJIHHHFFFFFEEEEEDDDDDDDDDDDDDEEDEDEEEDDDDDDD_Mismatch_0_Sense_+_Library_PoolT
TTTTGAATGCCACCAAAGGAAAAATCGGTGAAGTTAAAGACCAAGCAACACAAAAAGCCATGGATACCAAAGAGGCTATAGTGAATAGAGCAGG
>Frequency_1_QualityScore_FFHHHHHJJJJJJJJJJJJJJJJJJIJJJJJJJJHIIIIIIJJJJJJJJJJJJGIJJHHHHFFFDEECEDDEDDDDDDDDDDDDDDEDDEDDED_Mismatch_1_Sense_+_Library_PoolT
CCGTGATTTTGAATGCCACCAAAGGAAAAATCGGTGAAGTTAAAGACCAAGCAACACAAAAAGCCATGGATACCAAAGAGGCTATAGTGAATAG
>Frequency_1_QualityScore_DDFHGHGIJJJIJJJJIJIIGGGJJJJJIJJFHGIIGGGJJJIIGIJDIJIJGIJJGHHHFFFFEAECEEEDDDDDDABDDDEECD@@CCCCCD_Mismatch_0_Sense_+_Library_PoolT
TGATTTTGAATGCCACCAAAGGAAAAATCGGTGAAGTTAAAGACCAAGCAACACAAAAAGCCATGGATACCAAAGAGGCTATAGTGAATAGAGC
>Frequency_1_QualityScore_FFHHHHHIIJJJJIIIJJJJIIJGIJIJIJJJIJJJJDHIJJJJJJIJJJJJJJJIJJHHHHFFFFEEECDDDDEDDDDDDDDDDDDDEEDDCC_Mismatch_0_Sense_+_Library_PoolT
AGCTCGTGATTTTGAATGCCACCAAAGGAAAAATCGGTGAAGTTAAAGACCAAGCAACACAAAAAGCCATGGATACCAAAGAGGCTATAGTGAA
>Frequency_1_QualityScore_FFHHHHHJJJJJJJJJJJJJJJJJJIJJJJJJJJJJJJJJIIIJJJJJJIJJJJJJGIJJJJFCHHHHFDFFFDEEEEEDDDDDDBD@ACCDEE_Mismatch_2_Sense_+_Library_PoolT
CCTTGCTCTGTCTTCACAAAAATGGACCTTGGAAAGAGCGTGATGATGAGCTCGTGATTTTGAATGCCACTAAAGGAAAAATCGGTGAAGTTAA
>Frequency_1_QualityScore_FFHDHHHJJJJJIJIJJJJIIJJJJJIIJJJJIJJJJJIJJJJJJJJJJIIHHHHGFF@@DFFEEEEED?BBDDDDDDDDDDDDDDDDDDDDDD_Mismatch_0_Sense_+_Library_PoolT
CGGTGAAGTTAAAGACCAAGCAACACAAAAAGCCATGGATACCAAAGAGGCTATAGTGAATAGAGCAGGCAACATAAAAAAGAAAGTAGAAGAC
>Frequency_1_QualityScore_FFHHHHHJJJGHJJJJJIJJJJIJJIJIIJJJJJJJJJGIJJJJIIJIJJJIJJJJHHHHFFFDEBBCEEDEEDDDDDDDDDDDDDDDDBDDDC_Mismatch_0_Sense_+_Library_PoolT
GAAAAATCGGTGAAGTTAAAGACCAAGCAACACAAAAAGCCATGGATACCAAAGAGGCTATAGTGAATAGAGCAGGCAACATAAAAAAGAAAGT
>Frequency_1_QualityScore_FFHHHHGJIJJJJJJJJIIJJJJJJEIJJJHHHHHFFFFFEEEEEEDDBBDDDDDCCCDDDDBDDDDEDC@DDDCDDDDDDDDDDDDDDDD@BB_Mismatch_0_Sense_+_Library_PoolT
GGAAGATGCCTTGCTTTGTCTTCACAAAAATGGACCTTGGAAAGAGCGTGATGATGAGCTCGTGATTTTGAATGCCACCAAAGGAAAAATCGGT
>Frequency_1_QualityScore_FFHHHHHJGHIIJJJJJJJIJJIJJJJJJJJJJJJJJJJIJIJIJJJJJIJJJJJHHGHGHDFFEFFFECDEEDDDDDDDDDDCADDDDDDDCD_Mismatch_0_Sense_+_Library_PoolT
AAAATCGGTGAAGTTAAAGACCAAGCAACACAAAAAGCCATGGATACCAAAGAGGCTATAGTGAATAGAGCAGGCAACATAAAAAAGAAAGTAG
>Frequency_1_QualityScore_FFHHHHHJJHHIJJJIJJJJJJJJJJJJJJJJJJJJJJJJJJJJJJJJHHHHHFFFFDEEEEDDA@CDDDDDDDDDDDDDDDDDDDDDDDDDDD_Mismatch_0_Sense_+_Library_PoolT
AAAAATCGGTGAAGTTAAAGACCAAGCAACACAAAAAGCCATGGATACCAAAGAGGCTATAGTGAATAGAGCAGGCAACATAAAAAAGAAAGTA
>Frequency_1_QualityScore_DEHGHHGIJJJJJIJJJJIJJJJJJGIIIJHIJJJJJJJJJJIIIJJJIJJJJIIIJHHHHHFFFFECDCCBDBDDCDDEDDEDCDDDDDDDDB_Mismatch_0_Sense_+_Library_PoolT
TGAATGCCACCAAAGGAAAAATCGGTGAAGTTAAAGACCAAGCAACACAAAAAGCCATGGATACCAAAGAGGCTATAGTGAATAGAGCAGGCAA
>Frequency_1_QualityScore_FFFHHHHEIJIJJJJJIIIJJJIJIIJJJHIIJIIJJIJIJIIIJJJHIIIJJJFEEFHGFFFFDDEEE@BDDDDDDDDDDDDDEDDDDDDDDD_Mismatch_0_Sense_+_Library_PoolT
CGTGATGATGAGCTCGTGATTTTGAATGCCACCAAAGGAAAAATCGGTGAAGTTAAAGACCAAGCAACACAAAAAGCCATGGATACCAAAGAGG
>Frequency_1_QualityScore_FFHGHHHJJJJJJJJJJJJJJJJIJJJJJJJJJJJJJJJJJJJHIHIJIJIJJJJJJJJIIIJJHHHHHEFFFFEECEECDDDDDDDDBDDDDC_Mismatch_2_Sense_+_Library_PoolT
ATGCCTTGCTCTGTCTTCACAAAAATGGACCTTGGAAAGAGCGTGATGATGAGCTCGTGATTTTGAATGCCACTAAAGGAAAAATCGGTGAAGT
>Frequency_1_QualityScore_FFGHHHDHIGGIJIIJIIHIGIIIIGGIIGIHHGJIJEIJJJJJDEEIHHHHH@CDEFEECECEDDDDCDDFEDDEEDCCCDDDDBADBC_Mismatch_0_Sense_+_Library_PoolT
CACCAAAGGAAAAATCGGTGAAGTTAAAGACCAAGCAACACAAAAAGCCATGGATACCAAAGAGGCTATAGTGAATAGAGCAGGCAACAT
>Frequency_1_QualityScore_FFHHHHHJIJJJJJJJJJJJJIIJIIGJJJJJJJJJJIJJJJJIJCGHHHIJJJIJJIHHHHHFFFFDDDEBDDDDDDDDDDEDDDCDDDDDDD_Mismatch_0_Sense_+_Library_PoolT
TGATGATGAGCTCGTGATTTTGAATGCCACCAAAGGAAAAATCGGTGAAGTTAAAGACCAAGCAACACAAAAAGCCATGGATACCAAAGAGGCT
>Frequency_2_QualityScore_FACGFFHIIJJGGIIIIIEIHIIIJIJIJIGEIIIGHIIJGIIIGEFCGIHIHHGEC@DGEGGGFFEDECDCEEEEDDDCABDDCCCDCDDDDD_Mismatch_0_Sense_+_Library_PoolT
GTGAAGTTAAAGACCAAGCAACACAAAAAGCCATGGATACCAAAGAGGCTATAGTGAATAGAGCAGGCAACATAAAAAAGAAAGTAGAAGACAG
>Frequency_2_QualityScore_FFGHHHHIJJJJJJIIJJJJJIJIIIIIJJJJIIJIIIIIIFCGIIGIJIJIJJIIIIIHHGGEDDEEECDDDDDDDDDCDEEEDEDDDEDDDD_Mismatch_0_Sense_+_Library_PoolT
AAGCAACACAAAAAGCCATGGATACCAAAGAGGCTATAGTGAATAGAGCAGGCAACATAAAAAAGAAAGTAGAAGACAGTATAGTGAATAGAGC
>Frequency_2_QualityScore_FFHGFEGIIIIEHIIIIIEGIIIIIIIIIIIIIIIIIIHIIHGFGC?DGIGIIGICIIGGGGHFEEEC@?AACAA?ABBACCC=BCCC?6;?AC_Mismatch_0_Sense_+_Library_PoolT
GACCAAGCAACACAAAAAGCCATGGATACCAAAGAGGCTATAGTGAATAGAGCAGGCAACATAAAAAAGAAAGTAGAAGACAGTATAGTGAATA
>Frequency_1_QualityScore_FDHGHFHIHJGGHIJGII9CACCH9BDHIEGHIJIJGIIJJJJGIJIC8@FHI>CGHI=CHHHECEFFFDFFCEDDDDD_Mismatch_0_Sense_+_Library_PoolT
ATACCAAAGAGGCTATAGTGAATAGAGCAGGCAACATAAAAAAGAAAGTAGAAGACAGTATAGTGAATAGAGCAGGCAA
>Frequency_1_QualityScore_FFHHHFBHHIJJIJGIIJIJJIJIJJJIJIJGIJIJJIGF;FGHIEIGH==@@FHJIJJJEHHFFFDFFCABBDBDC>A<ACDCCCD:ACDDAD_Mismatch_0_Sense_+_Library_PoolT
TAAAGACCAAGCAACACAAAAAGCCATGGATACCAAAGAGGCTATAGTGAATAGAGCAGGCAACATAAAAAAGAAAGTAGAAGACAGTATAGTG
>Frequency_1_QualityScore_DBF?DBDFAFAFD<CF@++AA?BFGBDHGGGHHIFG@G>CHDDHCHGEHGG3=FGGHG>EII>>AA>9?9?;?C@ACCCCBBBBB3?>@B9BB9_Mismatch_0_Sense_+_Library_PoolT
AGAGGCTATAGTGAATAGAGCAGGCAACATAAAAAAGAAAGTAGAAGACAGTATAGTGAATAGAGCAGGCAACATAAAAAAAAAAGATCGGAAG
>Frequency_1_QualityScore_FFHHHHHJJJIJIJJJJJJJJJJJJJJJJJJJJJJJJIIFGIJJIJJJJJJIJJIJJIIJIFFFFEECECEDDDDDDCEFFECDEEEEDDDDDD_Mismatch_0_Sense_+_Library_PoolT
GCAACACAAAAAGCCATGGATACCAAAGAGGCTATAGTGAATAGAGCAGGCAACATAAAAAAGAAAGTAGAAGACAGTATAGTGAATAGAGCAG
>Frequency_1_QualityScore_DFFHGHHIIIIIIGAHGFICHIFIGGHI?D??FIIJEGGEEEDFEFGIGGIJEAEHHF=AEFFFFEEE@;@;>6@C>>D;>>AC<?@BDDDCAC_Mismatch_0_Sense_+_Library_PoolT
AAAGCCATGGATACCAAAGAGGCTATAGTGAATAGAGCAGGCAACATAAAAAAGAAAGTAGAAGACAGTATAGTGAATAGAGCAGGCAACATAA
>Frequency_1_QualityScore_DDHFGAHEIIEFHGGIEIDH9EHGIGEGEFHAF7FHGE>?B/0B@#--5@F?BGHHFHE?EC>><A==;@@AC>>?>:?(5@D@@3>>CC:>3>_Mismatch_0_Sense_+_Library_PoolT
AAGCAACACAAAAAGCCATGGATACCAAAGAGGCTATAGTGAATANAGCAGGCAACATAAAAAAGAAAGTAGAAGACAGTATAGTGAATAGAGC
>Frequency_1_QualityScore_FFHHHHHJJJJJIJJJJJJJDGGIIJIIIIIDCGHIHIIIIIJJJJJJJJIJIJJIHHECEHFFFFFEEDEFEEECDEEEDDDDDDDDD_Mismatch_0_Sense_+_Library_PoolT
AAAAGCCATGGATACCAAAGAGGCTATAGTGAATAGAGCAGGCAACATAAAAAAGAAAGTAGAAGACAGTATAGTGAATAGAGCAGGCA
>Frequency_1_QualityScore_FFHHHHHJJJIJJJJJIJJJJIIJJJJJJJIIJBBFIIIJJJJJJJJJJJJJJIJJJHHHHFFFFFFFEEEEEEFECDEEEEDDDDDDDDDDDD_Mismatch_0_Sense_+_Library_PoolT
CAAAAAGCCATGGATACCAAAGAGGCTATAGTGAATAGAGCAGGCAACATAAAAAAGAAAGTAGAAGACAGTATAGTGAATAGAGCAGGCAACA
>Frequency_1_QualityScore_FFGHHHHJJJJJJHIDFIIHHIIGIJJJJJJJJJJJJJJJJHHHHHHFFDFFEEEFEECEDCDEDDDDDCDDDDDDD_Mismatch_1_Sense_+_Library_PoolT
GAAGAGGCTATAGTGAATAGAGCAGGCAACATAAAAAAGAAAGTAGAAGACAGTATAGTGAATAGAGCAGGCAACAT
>Frequency_1_QualityScore_EFGFFGGGIIIJIEGIJIIGHEHGIIGHGGICFCGIIC@GGIJJII<C=BBDFGGHACDEEEHGFDB>BDDDDBDDAACDDCDDDD5@CCD>@@_Mismatch_0_Sense_+_Library_PoolT
AAAGACCAAGCAACACAAAAAGCCATGGATACCAAAGAGGCTATAGTGAATAGAGCAGGCAACATAAAAAAGAAAGTAGAAGACAGTATAGTGA
>Frequency_1_QualityScore_FFHHHHGJJJJJJJJJHIGHGJJJIJJJJJJJJJJJJJJJJJJJJJJHIJJJIIJJJJJHHHGHFFEFEACDDDBDBBDDDDDDEDDDDDDDDD_Mismatch_0_Sense_+_Library_PoolC
CGTGATGATGAGCTCGTGATTTTGAATGCCACCAAAGGAAAAATCGGTGAAGTTAAAGACCAAGCAACACAAAAAGCCATGGATACCAAAGAGG
>Frequency_1_QualityScore_BDFHGHAEGGIIIIEIICDFIIHDGIIIGGIGAFHII?FGIDHGGIHGHGHHIGDEGIIIGGIHHHH:;@@CDECCCEDDBD@DDDDCDCD_Mismatch_2_Sense_+_Library_PoolC
TGCTCTGTCTTCACAAAAATGGACCTTGGAAAGAGCGTGATGATGAGCTCGTGATTTTGAATGCCACTAAAGGAAAAATCGGTGAAGTTAA
