# Supplementary material for: Differential Gene Expression Reveals Candidate Genes for Drought Stress Response in Abies alba (Pinaceae)
Source: PLoS One. 2015 Apr 29;10(4):e0124564. doi: 10.1371/journal.pone.0124564 (PMC4414588; doi:10.1371/journal.pone.0124564)
Supplement: S2 File — (GZ) [file pone.0124564.s002.gz › comp23726_c0_seq1.fa]

>comp23726_c0_seq1 len=423 path=[1:0-422]
CAGGAGATGCTCTTGTGTTATCTCAGGCTTAACAGGAAGAAAACCCACAAACTCATATTTGGTGCCTTTGCGGATCTTGTCATCAATATCATTGCTAAAACGAGTCCGAGTCCCCCGCTATTAGAATATGGTACTGCCAGTGCTGATCATTAGCATATCAGATTTTACAGTTTTTGGTAGAAGAAATTTTTCGATAAATGATCTCAGCCAACGGCAGGATGAACACTTCCTCCTCCTCAGGCTCTGTAAATAACTGTATTTTTAAGTAAACAAGCTTTACCGGGCTGTACCCCGTTTCACGGTCTGTACTGGAATATTTGTGTGTAATCATCTCTGCTACAATATCTCATATCTCACGTTTTGTGCATTTTACTTCCACATTGTTTGAGAGATGTGAATCAACATCAAACAGTTTTGTTTTCA

>Frequency_1_QualityScore_FFFHHHFIIJJJJJJJJJGIIJJIJJJJJJIJJJJJJJJJJJJEHIJJEGIIJIJGGHHHHFFDEFDEECCCCDEDDDDDDCDDEFED@DDCDD_Mismatch_0_Sense_+_Library_PoolT
GGTAGAAGAAATTTTTCGATAAATGATCTCAGCCAACGGCAGGATGAACACTTCCTCCTCCTCAGGCTCTGTAAATAACTGTATTTTTAAGTAA
>Frequency_1_QualityScore_DAABHFD<9C,AE@?@FHDF><H@HGCGGGGHDGGIGIICCC?DGIIG@?B?<FDGHIIIIGCCADGEG@CHHHEBBD@BDA<;C>>;?C@;68_Mismatch_1_Sense_+_Library_PoolT
AAGAATATGGTACTGCCAGTGCTGATCATTAGCATATCAGATTTTACAGTTTTTGGTAGAAGAAATTTTTCGATAAATGATCTCAGCCAACGGC
>Frequency_1_QualityScore_FFHHHHHJJJJJJJIJJEIIJJIJJJJJJJJJJJJJJIIIIHHHIIIJJJJJJGHHHHHFFFFFFFEED@CCEDDEDCDDDDD??CBBD<C@CB_Mismatch_0_Sense_+_Library_PoolT
CTCAGGCTTAACAGGAAGAAAACCCACAAACTCATATTTGGTGCCTTTGCGGATCTTGTCATCAATATCATTGCTAAAACGAGTCCGAGTCCCC
>Frequency_1_QualityScore_FFHFCFHHJJJJJJJIJIJJJJJJJHHIIIIJJJJFHIJJJJJJJJIHJJJJJJJJJJJIIHFFDDEEEDDDDBDDDEDDDDDDDDEDEDCDDD_Mismatch_0_Sense_+_Library_PoolT
AACACTTCCTCCTCCTCAGGCTCTGTAAATAACTGTATTTTTAAGTAAACAAGCTTTACCGGGCTGTACCCCGTTTCACGGTCTGTACTGGAAT
>Frequency_1_QualityScore_DFDDDHFGEGGEIIJIEHICCHGHFGGEHGIHJI@BGGIGGIGG?GBDHIDDFGFHIIGGBHHHGHFEFCDDABDADDDB<?@CCDCDCCAC@3_Mismatch_0_Sense_+_Library_PoolT
ACACTTCCTCCTCCTCAGGCTCTGTAAATAACTGTATTTTTAAGTAAACAAGCTTTACCGGGCTGTACCCCGTTTCACGGTCTGTACTGGAATA
>Frequency_3_QualityScore_EFHHHHHIJJJIJIIIIJJJIJJJIJJJGIIIIFGFGHDGHHIIGIIHFIHHHHFFDFFFGEEEDEBBDBCDDBCD@DBDDDDDBDDDCBDACC_Mismatch_0_Sense_+_Library_PoolC
TCGATAAATGATCTCAGCCAACGGCAGGATGAACACTTCCTCCTCCTCAGGCTCTGTAAATAACTGTATTTTTAAGTAAACAAGCTTTACCGGG
>Frequency_3_QualityScore_EFGHHHHJJJJJJJJIJJJJJJIIJJJJJIIIJJIIJJIJGHIHIIHFIIHIIIHGFGHFCBEEDEDEDDDFEEDDDD@DDCEDDCDDCCC_Mismatch_0_Sense_+_Library_PoolC
AGAAGAAATTTTTCGATAAATGATCTCAGCCAACGGCAGGATGAACACTTCCTCCTCCTCAGGCTCTGTAAATAACTGTATTTTTAAGTAA
>Frequency_3_QualityScore_FFHHHHHJJJJJJJJJJIJJJJIJJJIIJIJJJGHJIGHIIIJJJIJJJJJJIIIJJJJIIJJGIJIIGFFEDDACCBCCDCCBACA@CDDDDD_Mismatch_0_Sense_+_Library_PoolC
GATCATTAGCATATCAGATTTTACAGTTTTTGGTAGAAGAAATTTTTCGATAAATGATCTCAGCCAACGGCAGGATGAACACTTCCTCCTCCTC
>Frequency_2_QualityScore_FFGHHHHIJIIJJJJJJJJJJJJIJEGIJIIJJIJJJJJIJJIJJJIIJJJIJJJJJJJJJIHGFEBECDCDDCCDCDDDDCDDDDBCCDCDDD_Mismatch_0_Sense_+_Library_PoolC
GCATATCAGATTTTACAGTTTTTGGTAGAAGAAATTTTTCGATAAATGATCTCAGCCAACGGCAGGATGAACACTTCCTCCTCCTCAGGCTCTG
>Frequency_2_QualityScore_FFHHGHHIIIIIHIIIFE@EHC@ACGAGEGIGGIEG?FHGHHCIGGIIGGIGEG?DGHHGGAEECEEECDDDCCCDDCCCDCC@ABCCCCCC=A_Mismatch_0_Sense_+_Library_PoolC
CTCAGCCAACGGCAGGATGAACACTTCCTCCTCCTCAGGCTCTGTAAATAACTGTATTTTTAAGTAAACAAGCTTTACCGGGCTGTACCCCGTT
>Frequency_2_QualityScore_FFHHHHHJJJJJIIIJJIJIJGIJJJIIHIJJIJJJHJJIJJJIIIIIIIJIIIIJIIJJJJIGIHFEDADDCDCCCCCACDDDDDDDCACCCD_Mismatch_0_Sense_+_Library_PoolC
TTAGCATATCAGATTTTACAGTTTTTGGTAGAAGAAATTTTTCGATAAATGATCTCAGCCAACGGCAGGATGAACACTTCCTCCTCCTCAGGCT
>Frequency_2_QualityScore_FFHHHGGIIIIHIIIJH?CGGGHGGIHIJIIHIIIJIJIHIIIJIJJJIHIHIJIIHIHEGGGGFEEEE?CEECDCCDDDCCCDDDDADDCECD_Mismatch_0_Sense_+_Library_PoolC
CCAACGGCAGGATGAACACTTCCTCCTCCTCAGGCTCTGTAAATAACTGTATTTTTAAGTAAACAAGCTTTACCGGGCTGTACCCCGTTTCACG
>Frequency_2_QualityScore_FFHHHHGIJJJJJJJJJIJJJJJIJIJJIIJGIIIIJIIJJJJJJJIIIJIJJIHHHHGHFFFFFFEDEDEEDDDECEEDDDEDDDEECDCCDE_Mismatch_0_Sense_+_Library_PoolC
ATCTTGTCATCAATATCATTGCTAAAACGAGTCCGAGTCCCCCGCTATTAGAATATGGTACTGCCAGTGCTGATCATTAGCATATCAGATTTTA
>Frequency_2_QualityScore_FFHHHHGIIIIIJJIIJGHIIIHIIIJIJJJJJHIIIIJIIIIIIIIJIJJJJGIIGGEDCCCACACCBBBCBACDCCABCDDDCDCCEECDD?_Mismatch_0_Sense_+_Library_PoolC
GATTTTACAGTTTTTGGTAGAAGAAATTTTTCGATAAATGATCTCAGCCAACGGCAGGATGAACACTTCCTCCTCCTCAGGCTCTGTAAATAAC
>Frequency_2_QualityScore_FFEGHHHJIDGHHGIIJIGIIIIIJIIIJJJIIIIIIIIIJJJJJIIIIIC?CDFDE?ACBEECDDCCCC??BCAAAB?ABEDCDABC<CCDEE_Mismatch_0_Sense_+_Library_PoolC
AGTTTTTGGTAGAAGAAATTTTTCGATAAATGATCTCAGCCAACGGCAGGATGAACACTTCCTCCTCCTCAGGCTCTGTAAATAACTGTATTTT
>Frequency_2_QualityScore_FFHHHHGJJJIJJIIIIIJJIIJJJGIIJJJJJJIIIJJJJJIIIJJJIIIIIJJIIHHHHHGGCEFFEDDDDDDCDDCDDCDDDDDDEDACCE_Mismatch_0_Sense_+_Library_PoolC
CGAGTCCCCCGCTATTAGAATATGGTACTGCCAGTGCTGATCATTAGCATATCAGATTTTACAGTTTTTGGTAGAAGAAATTTTTCGATAAATG
>Frequency_2_QualityScore_EFEFCGFIIFGGIIIE7C>GGEEGICEGEEGGIIIIIIICHIGHIIIHIIIHCGGGEA@CEECAEDBCDCDC;@C?AAACA=?A?6;?CCDCCA_Mismatch_0_Sense_+_Library_PoolC
ATTTTACAGTTTTTGGTAGAAGAAATTTTTCGATAAATGATCTCAGCCAACGGCAGGATGAACACTTCCTCCTCCTCAGGCTCTGTAAATAACT
>Frequency_2_QualityScore_EFHHHHGIHGIIIIIIIJJIHIJGHIIJIFEHIIIIIIIIIJJJGIIGGIJIIIIIIGIIJJHHJEGFFCBADBCCCCCCC?CCCDDCDDC?>A_Mismatch_0_Sense_+_Library_PoolC
CATTAGCATATCAGATTTTACAGTTTTTGGTAGAAGAAATTTTTCGATAAATGATCTCAGCCAACGGCAGGATGAACACTTCCTCCTCCTCAGG
>Frequency_2_QualityScore_EEHHHHHJGIIIIIJJJJJJJJJJIJJJJJJJJJJJJJJJJIJJJJJJIGGHGGFEEEECEEEEDDDDDCDDCCDDDCCDEEEDDDDCEEEEED_Mismatch_0_Sense_+_Library_PoolC
GTTTTTGGTAGAAGAAATTTTTCGATAAATGATCTCAGCCAACGGCAGGATGAACACTTCCTCCTCCTCAGGCTCTGTAAATAACTGTATTTTT
>Frequency_2_QualityScore_FFHGFHHJGGIIIJJJJIJJIIJJJIIIJJJIJJJJIIJIIIJJJHGHIIGHDIIIGEGHGEEFECDEEDECD?CEEEEDDCDBCEEEEDDCC?_Mismatch_0_Sense_+_Library_PoolC
TTGGTAGAAGAAATTTTTCGATAAATGATCTCAGCCAACGGCAGGATGAACACTTCCTCCTCCTCAGGCTCTGTAAATAACTGTATTTTTAAGT
>Frequency_2_QualityScore_EFHEEHHEEGIGEEGGIIGGHHGGIIIIIHIBEGEHIIGIIIFFHFGGICHIIHEHECE=?5=A=:;ACACCC?5??CBBACBAABCACCBCBC_Mismatch_0_Sense_+_Library_PoolC
TTACAGTTTTTGGTAGAAGAAATTTTTCGATAAATGATCTCAGCCAACGGCAGGATGAACACTTCCTCCTCCTCAGGCTCTGTAAATAACTGTA
>Frequency_2_QualityScore_FFEGGHHIIIGIIIIIIIIJGIIIFIIICFHIIIIHIGIFHIIIIFIIIJIHIIIIIIIIJIJIGIHGGHFGECDCABAACABACC6?CCCDCD_Mismatch_0_Sense_+_Library_PoolC
CTGATCATTAGCATATCAGATTTTACAGTTTTTGGTAGAAGAAATTTTTCGATAAATGATCTCAGCCAACGGCAGGATGAACACTTCCTCCTCC
>Frequency_2_QualityScore_FFHHHGHIJJIIIGHIJJIJIJEHIIIJJJJJIJJJJJIIJJJJIIJJJIJIGIJJJJJHIGIIIIHEGGGGHHGFGDECEEEEEEECEEDDDD_Mismatch_0_Sense_+_Library_PoolC
TATTAGAATATGGTACTGCCAGTGCTGATCATTAGCATATCAGATTTTACAGTTTTTGGTAGAAGAAATTTTTCGATAAATGATCTCAGCCAAC
>Frequency_2_QualityScore_EEFHFHGIIFFHIIIEEEGHHIIHHGEGGIIIIIGIDEHIEGBGEGAG?CC9ACEI?GEC??AAECDBC?>>@CACCAA9?BCCEB?CABBCCD_Mismatch_0_Sense_+_Library_PoolC
TAGAAGAAATTTTTCGATAAATGATCTCAGCCAACGGCAGGATGAACACTTCCTCCTCCTCAGGCTCTGTAAATAACTGTATTTTTAAGTAAAC
>Frequency_2_QualityScore_FFHHHHHJJJIIIIJIJCFEGIEB?EFCFGHIIIJGG@EHGGIHHFGIIIAGHIIGGGHHHHBECACEEDCCCCCDDBACBDDCBCACCCDDB9_Mismatch_0_Sense_+_Library_PoolC
TCTCAGCCAACGGCAGGATGAACACTTCCTCCTCCTCAGGCTCTGTAAATAACTGTATTTTTAAGTAAACAAGCTTTACCGGGCTGTACCCCGT
>Frequency_2_QualityScore_ECGEGGFIIGIGAFGFHFAACDAFECHCGHEGBCEEGHAHGDGHFEHHCGCFBGGGGCCGECEEEEC??DBCC?C@A?ABCBCAACBB7=CCCC_Mismatch_0_Sense_+_Library_PoolC
GCCAACGGCAGGATGAACACTTCCTCCTCCTCAGGCTCTGTAAATAACTGTATTTTTAAGTAAACAAGCTTTACCGGGCTGTACCCCGTTTCAC
>Frequency_2_QualityScore_EFHHGGHJJJIJJJJJJEGIIHGIIJJJHGIHIIGIHIIIIIIIIIJJIJJJJJJIIIHGGFFFDADCECCDDDCDDEEDDCDECCCDDCCCDD_Mismatch_0_Sense_+_Library_PoolC
CACAAACTCATATTTGGTGCCTTTGCGGATCTTGTCATCAATATCATTGCTAAAACGAGTCCGAGTCCCCCGCTATTAGAATATGGTACTGCCA
>Frequency_2_QualityScore_FFHHHGHIIIGEGIIEEEEGGIHHIGGIGGCDHIIIIIGFIIIIIIIIFGGIIIIGGHGGGHGGFADCEAC@AABBCDACDCDD@?5;CCDC>6_Mismatch_0_Sense_+_Library_PoolC
CAACGGCAGGATGAACACTTCCTCCTCCTCAGGCTCTGTAAATAACTGTATTTTTAAGTAAACAAGCTTTACCGGGCTGTACCCCGTTTCACGG
>Frequency_2_QualityScore_EEGHHFEHIIGGIIIIIIIIGI<D=9EHGEGGGGIGCF8CEAEHGFICDC?EAEAEECDEAC?=5=?;;>ABAA<?@AAAACCBABBDCBDCA?_Mismatch_0_Sense_+_Library_PoolC
TTTTGGTAGAAGAAATTTTTCGATAAATGATCTCAGCCAACGGCAGGATGAACACTTCCTCCTCCTCAGGCTCTGTAAATAACTGTATTTTTAA
>Frequency_2_QualityScore_CDEGEEEGGEIIGGIFDGGHGIAFHIFHHDFF=EEDFEGGFCAEGHIIGCCCCFEEGA?<ABACCC3?=70;@CC??=5;??BABB?ABCCC??_Mismatch_0_Sense_+_Library_PoolC
ACTTCCTCCTCCTCAGGCTCTGTAAATAACTGTATTTTTAAGTAAACAAGCTTTACCGGGCTGTACCCCGTTTCACGGTCTGTACTGGAATATT
>Frequency_1_QualityScore_FFHHHHHJHHIIJIGIJJJIIIJFIHIJJJJJIJJJJJJJJJJJIJJJIJHIJIJHHHHHFFDDDDDDEDCDDDD>ACCCDDDDDDDDDEDDCD_Mismatch_0_Sense_+_Library_PoolC
ATATTTGGTGCCTTTGCGGATCTTGTCATCAATATCATTGCTAAAACGAGTCCGAGTCCCCCGCTATTAGAATATGGTACTGCCAGTGCTGATC
>Frequency_1_QualityScore_FFHGHHHIJIJGIIGIJJJJJJJHIIGGGJJJIFGHIJJFJJIJJJIJHIIHIEEHGCHEHEEDFEF?BDAB_Mismatch_1_Sense_+_Library_PoolC
TCCTCAGGCTCTGTAAATAACTGTATTTTTAAGTAAACAAGCTTTACCGGGCTGTACCCCGTTTCACGGTCA
>Frequency_1_QualityScore_BDDDHHBGAFGGIGHGII>FAHFHHEHG?EACHIIDG<DADHDDFGHIIFFGCGIGEGEEEFEBBDC_Mismatch_1_Sense_+_Library_PoolC
AGGCTCTGTAAATAACTGTATTTTTAAGTAAACAAGCTTTACCGGGCTGTACCCCGTTTCACGGTCA
>Frequency_1_QualityScore_DDFHHHGJCIIHIJIIEGGJIGIIJJIIIJHHJJJJJCFHIEIIJJJJIIJJIIIGGGGHJIIGGDIIJEEEHFFDCDBAC@C<C?CC@CCAAC_Mismatch_0_Sense_+_Library_PoolC
TGCTGATCATTAGCATATCAGATTTTACAGTTTTTGGTAGAAGAAATTTTTCGATAAATGATCTCAGCCAACGGCAGGATGAACACTTCCTCCT
>Frequency_1_QualityScore_FFGHGDHIGIEFGHBHHIEHIHIIGDGEHHIFGIGJIIIGIFGIJIHJJIIDGJGIJJFGGICG<GEEE=?BACC6>B>;5:5;>?=8<<?@C>_Mismatch_0_Sense_+_Library_PoolC
AGGATGAACACTTCCTCCTCCTCAGGCTCTGTAAATAACTGTATTTTTAAGTAAACAAGCTTTACCGGGCTGTACCCCGTTTCACGGTCTGTAC
>Frequency_1_QualityScore_;D?=CFFGI3EFEFIIIBFHFEHHCFI@EH>BGFIBB8:@):BFFF@FC?@FF@B:BFFE;CC@EA;DFEAAEFFB<@CB;?:>ABBB_Mismatch_0_Sense_+_Library_PoolC
CAGTGCTGATCATTAGCATATCAGATTTTACAGTTTTTGGTAGAAGAAATTTTTCGATAAATGATCTCAGCCAACGGCAGGATGAACA
>Frequency_1_QualityScore_DDHHHHHJJJJJJJIIJIJHIJJJJJJJJJJJJJIJJJJJJJJJGHJJIIJHIIJHIJJGIJJJJJHHHHFFFFFFEEEEEEEDDDDDDDDD?C_Mismatch_0_Sense_+_Library_PoolC
TATGGTACTGCCAGTGCTGATCATTAGCATATCAGATTTTACAGTTTTTGGTAGAAGAAATTTTTCGATAAATGATCTCAGCCAACGGCAGGAT
>Frequency_1_QualityScore_FFGHGFFIJJJJIIIHJJEGGFIJJIIJJDHIFFGJGJBFHHIJIJJJJIIHJGEHHFHEEFFFDFEEECCEDDDCDCEEDDDEDDDAA@CDCC_Mismatch_0_Sense_+_Library_PoolC
GATCTTGTCATCAATATCATTGCTAAAACGAGTCCGAGTCCCCCGCTATTAGAATATGGTACTGCCAGTGCTGATCATTAGCATATCAGATTTT
>Frequency_1_QualityScore_FFGHGHHJJJJJJJJJJJJIJJJJIJJIIIJJJJJJJIIJIJJJJIJIIIJJJHIJIJJJJGJJJHGFFBDDFDDABDDEDDDDDD_Mismatch_2_Sense_+_Library_PoolC
TGAACACTTCCTCCTCCTCAGGCTCTGTAAATAACTGTATTTTTAAGTAAACAAGCTTTACCGGGCTGTACCCCGTTTCACGGCCA
>Frequency_1_QualityScore_FFHHHHHJIIJIJJJJJJFHIIIIIJJJJJJJJJJJJJJJJJJJJJJJIJJJJIJJHHFFFFEEEDDEDDDDDDDDDDD@CCCDDDDDDE_Mismatch_0_Sense_+_Library_PoolC
AGATTTTACAGTTTTTGGTAGAAGAAATTTTTCGATAAATGATCTCAGCCAACGGCAGGATGAACACTTCCTCCTCCTCAGGCTCTGTAA
>Frequency_1_QualityScore_FFHHHHHJIJJJJJJJJIJJJJJJHIJJHIJJJJJJJJJJJJJJJJJJJJIJJJJJIJJIIJHFFEDDEEED=>A@CDDDDDDDDDCDDBDCCA_Mismatch_0_Sense_+_Library_PoolC
CATATCAGATTTTACAGTTTTTGGTAGAAGAAATTTTTCGATAAATGATCTCAGCCAACGGCAGGATGAACACTTCCTCCTCCTCAGGCTCTGT
>Frequency_1_QualityScore_DFHGHHGIIJEIIIIIGICGGIGIGHHIJJIJIGHGDGIIIGIJIBFFDHIJJFHG>GI@FAHEFFDBEEEEDD??DDAA</5?;_Mismatch_1_Sense_+_Library_PoolC
GAACACTTCCTCCTCCTCAGGCTCTGTAAATAACTGTATTTTTAAGTAAACAAGCTTTACCGGGCTGTACCCCGTTTCACGGTCA
>Frequency_1_QualityScore_FFGHHHGIJJJJJJIIJHGIJJJJGIIGIIJJJJJJJJJJJJJGIJJJIJHGHHFFFFEFEDDBDDDDF@CCDCDDCDFEFEDDED_Mismatch_2_Sense_+_Library_PoolC
GGCTCTGTAAATAACTGTATTTTTAAGTAAACAAGCTTTACCGGGCTGTACCCCGTTTCACGGTCTGTACTGGAATATTTGTGTAG
>Frequency_1_QualityScore_FFHHHHHJJJJJJJJJJJJJJJJIJJJJJJJJIIJJJJJHGIIIJJJJJJJJJJIHJJJJJJJJJJJJJJJHGHHDCDDD?CCACCC<CCDCCC_Mismatch_0_Sense_+_Library_PoolC
AGTGCTGATCATTAGCATATCAGATTTTACAGTTTTTGGTAGAAGAAATTTTTCGATAAATGATCTCAGCCAACGGCAGGATGAACACTTCCTC
>Frequency_1_QualityScore_FFF?FHDBCGH:?@@CCDGFH?FDBDGIGFDFFD@GC?BFHICGEHGGHHIIGGGIIIIICGIEHIE?EAB;@?>@CEEE>;@C;ACCCAA@CC_Mismatch_0_Sense_+_Library_PoolC
CCGTTTCACGGTCTGTACTGGAATATTTGTGTGTAATCATCTCTGCTACAATATCTCATATCTCACGTTTTGTGCATTTTACTTCCACATTGTT
>Frequency_1_QualityScore_FFHHHHHJJJJJJJJIJJIJJJJJGHIJJJJJIJJJIJJJIJIIJGIJJJIJJJFEHJJJIGIJJIIJIHHHHHHFFFFDDEEEDDDEDDDDDD_Mismatch_1_Sense_+_Library_PoolC
GCTATTAGAATATTGTACTGCCAGTGCTGATCATTAGCATATCAGATTTTACAGTTTTTGGTAGAAGAAATTTTTCGATAAATGATCTCAGCCA
>Frequency_1_QualityScore_FFHHGGHHIIHIJIJIJJJJJJJIJHHGGFHIJJJJIIIJIJIIIJIJJJJJIJJJJJHHHHHHFFFFFCDCDDBDCDACCCDDDDDDDDDEBD_Mismatch_0_Sense_+_Library_PoolC
GTCCGAGTCCCCCGCTATTAGAATATGGTACTGCCAGTGCTGATCATTAGCATATCAGATTTTACAGTTTTTGGTAGAAGAAATTTTTCGATAA
>Frequency_1_QualityScore_FFHHHHHIJJJJJJJJHIJJJIJGGIJEGIIJJJJJJJJIJJIJJJJIJIJJJJJIJJJIHHFFDACEECA?ACCDDCDCDDDD3?CDDDDDDC_Mismatch_0_Sense_+_Library_PoolC
ATATCAGATTTTACAGTTTTTGGTAGAAGAAATTTTTCGATAAATGATCTCAGCCAACGGCAGGATGAACACTTCCTCCTCCTCAGGCTCTGTA
>Frequency_1_QualityScore_FFGHHHGIIIIJIJJIIIJHIGIJIIJIJIGHIJIGFHGHIGIIIIJEHIAEHIIGHHHHFFFFFEE@:>CCCC>CDCDEDDCCDD>@CCBCD3_Mismatch_0_Sense_+_Library_PoolC
GAAATTTTTCGATAAATGATCTCAGCCAACGGCAGGATGAACACTTCCTCCTCCTCAGGCTCTGTAAATAACTGTATTTTTAAGTAAACAAGCT
>Frequency_1_QualityScore_FFHHHHFIJIJJJJJJJJJJJJIJIJJIJJJJIIIJFHIJJJJGIIIHHIIIJJJJJJJIIIJIJJJJJGJHHHHHFFFDDDDDBDCDDDDDDD_Mismatch_0_Sense_+_Library_PoolC
TGCCAGTGCTGATCATTAGCATATCAGATTTTACAGTTTTTGGTAGAAGAAATTTTTCGATAAATGATCTCAGCCAACGGCAGGATGAACACTT
>Frequency_1_QualityScore_FFHHHHHJIGIIGIGGIJJIIJDFGIHIGIIJHIIGJIIG<CBFFHIIHGIGJGGIHHGCA??;BCDED@CEEEEAEDBADD?BDCEDEDEEDD_Mismatch_0_Sense_+_Library_PoolC
CGGGCTGTACCCCGTTTCACGGTCTGTACTGGAATATTTGTGTGTAATCATCTCTGCTACAATATCTCATATCTCACGTTTTGTGCATTTTACT
>Frequency_1_QualityScore_FFHHHHHIJIIJJJJIIIJIIIJJGHIJJJJIIEGJIIJIGGGDDHHJIIHEIJGJFCEEDFFFFFFEECFEEDCCDEDDDDDDD?CCDDD<A3_Mismatch_0_Sense_+_Library_PoolC
ATCTCAGGCTTAACAGGAAGAAAACCCACAAACTCATATTTGGTGCCTTTGCGGATCTTGTCATCAATATCATTGCTAAAACGAGTCCGAGTCC
>Frequency_1_QualityScore_::2A<D4<CBEEE?3CCBE>9+9AA?E??*1C<?C9C<DB<9?DC2BD09**?D;888==C_Mismatch_0_Sense_+_Library_PoolC
ATGAACACTTCCTCCTCCTCAGGCTCTGTAAATAACTGTATTTTTAAGTAAACAAGCTTTA
>Frequency_1_QualityScore_FFHHHFHJJJIJJJJJJJJJJJIJJJJJJJJIJJJJJJJJJJIJJJHHIGIIIJIJHHHHHFFFFFEEEECDDDCDDFFEDDDDCCDEEEDDDD_Mismatch_0_Sense_+_Library_PoolC
TTTGGTAGAAGAAATTTTTCGATAAATGATCTCAGCCAACGGCAGGATGAACACTTCCTCCTCCTCAGGCTCTGTAAATAACTGTATTTTTAAG
>Frequency_1_QualityScore_FFHHHHHJJJJIJJJEGGIIGBFHIDHIIJJJJHIGGHGIIJJF@AEHGGHGHCGHHHHHCDDCDFFFCB@ACDDDDCDDDDDDBDDDDDD<BC_Mismatch_0_Sense_+_Library_PoolC
TCAGCCAACGGCAGGATGAACACTTCCTCCTCCTCAGGCTCTGTAAATAACTGTATTTTTAAGTAAACAAGCTTTACCGGGCTGTACCCCGTTT
>Frequency_1_QualityScore_FFHHHHHJJJIJIJIJJ>DHHIJIJIHIIJJIJJFIIJJJJJJJJJJIGIIJJJIJGHIJJIJGICDCHHHGGFFFFFDDEDBDDDDCDDDDDD_Mismatch_0_Sense_+_Library_PoolC
CCGCTATTAGAATATGGTACTGCCAGTGCTGATCATTAGCATATCAGATTTTACAGTTTTTGGTAGAAGAAATTTTTCGATAAATGATCTCAGC
>Frequency_1_QualityScore_FFFFHHHJEHGIIJJJJJIJJJJEIIIIJJJJGHJJJJJIJIJJIJJJJJJIIIJJIJHGHF?CHFFFDBACEDCCCDDDDDDDDDCBBDDEDD_Mismatch_0_Sense_+_Library_PoolC
AGTCCCCCGCTATTAGAATATGGTACTGCCAGTGCTGATCATTAGCATATCAGATTTTACAGTTTTTGGTAGAAGAAATTTTTCGATAAATGAT
>Frequency_1_QualityScore_FFHHHHHJJJJJGHIJIJGHIJJJIJIIJJIJJJJJJJJHIIJIJJJIEHHHHGHFFFFFFFEEEEEEEDDDDDECDDBCEDDDBBDDDC_Mismatch_0_Sense_+_Library_PoolC
TGCTAAAACGAGTCCGAGTCCCCCGCTATTAGAATATGGTACTGCCAGTGCTGATCATTAGCATATCAGATTTTACAGTTTTTGGTAGAA
>Frequency_1_QualityScore_FFHHHHHJJJJJJJJJJJJJJIJJIDFGIJIJGIIGIJJJJJJJIEGIGJJJJJFIJHFHFFHHFFFFFDAEEEEEDDDDDDDDDDDDDDDBDD_Mismatch_1_Sense_+_Library_PoolC
ATAAATGATCTCAGCCAACGGCAGGATGAACACTTCCTCCTCCTCAGGCTCTGTAAATAACTGTATTTTTAATTAAACAAGCTTTACCGGGCTG
>Frequency_1_QualityScore_:DA?CB8+A?CEHCGEB<CCEDBFF@DF9BCB:B>G=FD<FFFI>8/B)=C_Mismatch_1_Sense_+_Library_PoolC
GATTTTAAAGTTTTTGGTAGAAGAAATTTTTCGATAAATGATCTCAGCCAA
>Frequency_1_QualityScore_FFHHFFFGIJFJIGIEIJJGGHIIIHIGIJGIJJJJGHH?CGHIJIGGGEF>HEGHIIDGIIGGGGGGIEHGFHFHE@DDA@ABDBD@CDCD44_Mismatch_0_Sense_+_Library_PoolC
TACTGCCAGTGCTGATCATTAGCATATCAGATTTTACAGTTTTTGGTAGAAGAAATTTTTCGATAAATGATCTCAGCCAACGGCAGGATGAACA
>Frequency_1_QualityScore_FFHHHHHJJJJJJJJJIHIJJJJJJJIIHIJJJJIIIJJJJJJJIIJJJIJJJJJJJJIHHHGFFFEEEBBDDBD@DEDDDACDCDDDCDDDDD_Mismatch_1_Sense_+_Library_PoolC
CACAAACTCATATTTTGTGCCTTTGCGGATCTTGTCATCAATATCATTGCTAAAACGAGTCCGAGTCCCCCGCTATTAGAATATGGTACTGCCA
>Frequency_1_QualityScore_FFHHHHHJJJIJJJJJJJJJJCHHJIGIHJJJJJJJJIJJJJJJJJJJJJJIJJJJIJIJHF?@DBCCCCECACDCDDDDDD@CDDBBCDA@DD_Mismatch_0_Sense_+_Library_PoolC
ATCAGATTTTACAGTTTTTGGTAGAAGAAATTTTTCGATAAATGATCTCAGCCAACGGCAGGATGAACACTTCCTCCTCCTCAGGCTCTGTAAA
>Frequency_1_QualityScore_DFHHHFAGHIJGIIJIJGEHJJJGG9FHFBDGCCCF>HIJIEH4;@AEEEFDD?@DFFECC>>CEDDDB@CDFD>>>A?2>A@ACCB<@BDB<C_Mismatch_0_Sense_+_Library_PoolC
AAATGATCTCAGCCAACGGCAGGATGAACACTTCCTCCTCCTCAGGCTCTGTAAATAACTGTATTTTTAAGTAAACAAGCTTTACCGGGCTGTA
>Frequency_1_QualityScore_DFHHHHHJJJJJJJIJJJJJJJJGHIIJJJJJJJJJJJIJJJJJGIJJJJIIIGHIJJJJHIJJIGGIEEHIHHHHFFFFFDEECEEECDDDDD_Mismatch_0_Sense_+_Library_PoolC
CTATTAGAATATGGTACTGCCAGTGCTGATCATTAGCATATCAGATTTTACAGTTTTTGGTAGAAGAAATTTTTCGATAAATGATCTCAGCCAA
>Frequency_1_QualityScore_FFHGGHHJJJJJJIJJIJJIIJIGIIGHJJJIFIJJIIJJJJJHHHHJJIHHHHHHEFDFEDFCECDDDCCBDDBDDDDDDD@BDAADCDCCD>_Mismatch_0_Sense_+_Library_PoolC
AAGAAAACCCACAAACTCATATTTGGTGCCTTTGCGGATCTTGTCATCAATATCATTGCTAAAACGAGTCCGAGTCCCCCGCTATTAGAATATG
>Frequency_1_QualityScore_FFHHHHHJIJJJJJJJJJJJJIJJIJJGDGIIJGHGIJIGIIJJJJIJGIJHGGHHHHHFECDFFFEEEDECDDEFEDDDC>CDDDDB<ACACD_Mismatch_0_Sense_+_Library_PoolC
ATTTTTCGATAAATGATCTCAGCCAACGGCAGGATGAACACTTCCTCCTCCTCAGGCTCTGTAAATAACTGTATTTTTAAGTAAACAAGCTTTA
>Frequency_1_QualityScore_FFHHHHHIJJJJHJJJJJJJJJHIGJJJJJJJIIIJJJIIIJJJJJJJJIIJJJIJGIJHAEFFFFFDD?BDDEDFCDCCDCDDBC>C??ABDD_Mismatch_0_Sense_+_Library_PoolC
CCTCAGGCTCTGTAAATAACTGTATTTTTAAGTAAACAAGCTTTACCGGGCTGTACCCCGTTTCACGGTCTGTACTGGAATATTTGTGTGTAAT
>Frequency_1_QualityScore_FFHHHHHJIJJJJJJJJJJIJJJJJJGIJFGIIJJJJIJJJJJJJIJIJJJJJIIJJAEHHFFFFCACEDEDEDDD_Mismatch_0_Sense_+_Library_PoolC
CAGGCTCTGTAAATAACTGTATTTTTAAGTAAACAAGCTTTACCGGGCTGTACCCCGTTTCACGGTCTGTACTGGA
>Frequency_1_QualityScore_FFHHHHGJJJJJJIJIIGIJJGIGHHIJJJJJJJJIJJIJHIJJJGIJJJJJJJJJJIHHHHFFFDEECBBBDDDDDDDBBDDEEDDACDEDCD_Mismatch_0_Sense_+_Library_PoolC
AAAACCCACAAACTCATATTTGGTGCCTTTGCGGATCTTGTCATCAATATCATTGCTAAAACGAGTCCGAGTCCCCCGCTATTAGAATATGGTA
>Frequency_1_QualityScore_44+,,2<C>EFBHFH<?C<E<3C:<C9?DB<C?CF8C0@?DF4B<B=AB2@ACCA>DEEFAD>BD3;6_Mismatch_0_Sense_+_Library_PoolC
TAAATAACTGTATTTTTAAGTAAACAAGCTTTACCGGGCTGTACCCCGTTTCACGGTCTGTACTGGAA
>Frequency_1_QualityScore_FFHHHHHJJJJJJJJJHHJJIJGFHIJJJJJIIIIJJJJJGIJJGGJJJJIHFFHHHDFFDFFBECEEECDDECDDDDFDDDDDEDDDDDDDDD_Mismatch_0_Sense_+_Library_PoolC
TCATTGCTAAAACGAGTCCGAGTCCCCCGCTATTAGAATATGGTACTGCCAGTGCTGATCATTAGCATATCAGATTTTACAGTTTTTGGTAGAA
>Frequency_1_QualityScore_?DF:ADF?CG@FFFDH<ABEE@89<EGC?E3?):0@09BD<<=;FFCAG_Mismatch_0_Sense_+_Library_PoolC
TAACTGTATTTTTAAGTAAACAAGCTTTACCGGGCTGTACCCCGTTTCA
>Frequency_1_QualityScore_FFHHHGHJJJJJJJJJJIIIJJJIIJJIJJJJJJJJJIJJIJJIJJJIHHIJJIJJJJHEFFFEEEEEEEDDDDDFEEEDDDEDDDDDBDDCDB_Mismatch_0_Sense_+_Library_PoolC
GTGTTATCTCAGGCTTAACAGGAAGAAAACCCACAAACTCATATTTGGTGCCTTTGCGGATCTTGTCATCAATATCATTGCTAAAACGAGTCCG
>Frequency_1_QualityScore_DFHHHGHJIJDGHIIJJJJJJGHIIJIFHIJJJJEIJIIJJJJJJHIGHIIJIIJJJHHHHHFECDDDDCEEDDDDEED>ACCDDDDDDDDEDD_Mismatch_0_Sense_+_Library_PoolC
TCATATTTGGTGCCTTTGCGGATCTTGTCATCAATATCATTGCTAAAACGAGTCCGAGTCCCCCGCTATTAGAATATGGTACTGCCAGTGCTGA
>Frequency_1_QualityScore_FDHHHHGHHIGHIIIJIJJIJJIEBHHJJJJJIJJIFCEHIJIJJIJBCFG@FHGEHIICEA_Mismatch_1_Sense_+_Library_PoolC
CTGTAAATAACTGTATTTTTAAGTAAACAAGCTTTACCGGGCTGTACCCCGTTTCACGGTCA
>Frequency_1_QualityScore_FFHHHHHJJJJJIJJJJJJJJJJJJJJJJJJJJJJJGGIIJJJIJIJJIIFHFHHFFFDDFFEEEEEE>>ADFEDDCCCDDDDDDCDDDDDDDD_Mismatch_0_Sense_+_Library_PoolC
TTTCGATAAATGATCTCAGCCAACGGCAGGATGAACACTTCCTCCTCCTCAGGCTCTGTAAATAACTGTATTTTTAAGTAAACAAGCTTTACCG
>Frequency_1_QualityScore_FFHHHHHJJJJJJJJJIJJJJJJJJJJJJJJJJGIJJJJJHIIJHGIJFIJJJJJJIIJJJJJJHHHHHHHFFFFDDDDDDDDDDDDDDDDCDD_Mismatch_1_Sense_+_Library_PoolC
CGGTGCTGATCATTAGCATATCAGATTTTACAGTTTTTGGTAGAAGAAATTTTTCGATAAATGATCTCAGCCAACGGCAGGATGAACACTTCCT
>Frequency_1_QualityScore_FFHHHHFGIIJJJJJIJJJJJJJJJJJGIIJJJJJJIIJJIJJJJJJJIJJIJJJJJJIHHHHHHFDFFDDDDCDDDDDDDDDDDDDDDBF_Mismatch_0_Sense_+_Library_PoolC
TCCGAGTCCCCCGCTATTAGAATATGGTACTGCCAGTGCTGATCATTAGCATATCAGATTTTACAGTTTTTGGTAGAAGAAATTTTTCGAT
>Frequency_1_QualityScore_FFHHHHHGIAHIJIIJIJJIIJJIHIIJJJJJJJJJIIJJJJJJIIIJIJIJJIGGIJJJIJJHHFDDEEECDDCDDCDEDEEEEDDDEDDDDD_Mismatch_1_Sense_+_Library_PoolC
GCTCTTGTGTTATCTCAGGCTTAACAGGAAGAAAACCCACAAACTCATATTTGGTGCCTTTGCGGATCTTGTTATCAATATCATTGCTAAAACG
>Frequency_1_QualityScore_FDFFHFHJIIHJIJJJJJIJJIFGIGIIJGIIIDFHIHGIJGEHIEIHIHGHGHHHGFF;;@ACCCCEECD@CCDDDCCDCBCDC(5@CCDDD<_Mismatch_0_Sense_+_Library_PoolC
GTAAACAAGCTTTACCGGGCTGTACCCCGTTTCACGGTCTGTACTGGAATATTTGTGTGTAATCATCTCTGCTACAATATCTCATATCTCACGT
>Frequency_1_QualityScore_FFHHHHHJJJJJJJJIJJJJJIJIFHIJJJIJJJJJJJIJJJIJJJJJIIHHHHHHHFFFFFFFEEEDDDDDCCCCDDDDDDDDDDDEDDDEED_Mismatch_1_Sense_+_Library_PoolC
GAGTCCCCCGCTATTAGAATATGGTACTGCCAGTGCTGATCATTAGCATATCAGATTTTACATTTTTTGGTAGAAGAAATTTTTCGATAAATGA
>Frequency_1_QualityScore_FF8FHHHIJJJIGGIIJJGGHIIIGIIEBHHIJJJJJIJIIGEHIEIJJJIJIIGGEHHEHHHFFFDBCA(;;@DBBDDDECCACDAACDCDCD_Mismatch_0_Sense_+_Library_PoolC
CCCACAAACTCATATTTGGTGCCTTTGCGGATCTTGTCATCAATATCATTGCTAAAACGAGTCCGAGTCCCCCGCTATTAGAATATGGTACTGC
>Frequency_1_QualityScore_BFDDFDFG@G>EHHGGBDFHGHC9CGIIEHEHG99BBF>F?D@DHHIIIIIGIICCDGGHI@@;EEBD?;;BC@CE@@CCD@C@DA?@CDDCCC_Mismatch_0_Sense_+_Library_PoolC
GTCCCCCGCTATTAGAATATGGTACTGCCAGTGCTGATCATTAGCATATCAGATTTTACAGTTTTTGGTAGAAGAAATTTTTCGATAAATGATC
>Frequency_1_QualityScore_DDFHHHHJJIJJJJJJHIHJJJJHIHIJJJJJHIJJAHIJJJJJJIJJJJJJIIJJJJIJJJJJIGICFBEDDBDDDDCC<>>>ACCDCCCCCD_Mismatch_0_Sense_+_Library_PoolC
ATCATTAGCATATCAGATTTTACAGTTTTTGGTAGAAGAAATTTTTCGATAAATGATCTCAGCCAACGGCAGGATGAACACTTCCTCCTCCTCA
>Frequency_1_QualityScore_BDF+AAFFEFI;CFEF<FF@FAGIBGCDFFCDFIDEFGEFIEFIDF@B?*8BFFCFGA:A6@/AEFDB>7?C@6?B>A=;BB@_Mismatch_2_Sense_+_Library_PoolC
ACACTTCCTCCTCCTCAGGCTCTGTAAATAACTGTATTTTTAAGTAAACAAGCTTTACCGGGCTGTACCCCGTTTCACGGCCA
>Frequency_1_QualityScore_BD:DDD?B:C=?EFCB?<AE++A@B?ECAD?@(?*??D>3==)87==C>3@;A3)).=A77)).;>(6;>@;>A>>A2>>A3;_Mismatch_0_Sense_+_Library_PoolC
TTTTTCGATAAATGATCTCAGCCAACGGCAGGATGAACACTTCCTCCTCCTCAGGCTCTGTAAATAACTGTATTTTTAAGTAA
>Frequency_1_QualityScore_FFHHHHHJJHIJJJJJJJJJHJJJJJJJJJJJJJJJJJJJJJJJIIIJJJJIIJJJHHHHHFFDDDDDDDDDDDDEEDDEDDDDDDDDDDEDDD_Mismatch_0_Sense_+_Library_PoolC
CATATTTGGTGCCTTTGCGGATCTTGTCATCAATATCATTGCTAAAACGAGTCCGAGTCCCCCGCTATTAGAATATGGTACTGCCAGTGCTGAT
>Frequency_1_QualityScore_FFHHHHHJJJJJJJJJJJJJJJJJJJJJJJJJJHIJJIIJJIIJJHIJJJIDGHFHHHHHFFFB?@BCC>CEDEDDDDDAACCCDBDCDA@CDD_Mismatch_0_Sense_+_Library_PoolC
TTAAGTAAACAAGCTTTACCGGGCTGTACCCCGTTTCACGGTCTGTACTGGAATATTTGTGTGTAATCATCTCTGCTACAATATCTCATATCTC
>Frequency_1_QualityScore_FFHHHHHJJJJIHIJJJIJJJJJJJJJIJJJIGIIJJJJJIIJJJJJIJJJJHHHHHGFFFFFFFEDFDECDDEDDDDDDCDDCDDDDDDDDDD_Mismatch_0_Sense_+_Library_PoolC
ACGAGTCCGAGTCCCCCGCTATTAGAATATGGTACTGCCAGTGCTGATCATTAGCATATCAGATTTTACAGTTTTTGGTAGAAGAAATTTTTCG
>Frequency_1_QualityScore_BDFDF??D@CEHIIIGCEHEH:3ACA8CC8?DFAD:?B<08(;;AGIH;@CCE3)7)7AD:>@>7@@C@;@@>@>CCCC>A::C@3:::@3B@C_Mismatch_0_Sense_+_Library_PoolC
CTTGTCATCAATATCATTGCTAAAACGAGTCCGAGTCCCCCGCTATTAGAATATGGTACTGCCAGTGCTGATCATTAGCATATCAGATTTTACA
>Frequency_1_QualityScore_FFHHHHGJJJJJJJJJJJJJJJHJJJJJJJIIIJHIJJJJHJJJJJJJJJIIJJJJJJJJJJJJJJJHHFFFEEEEDDBBDDDDDDB@DDDDDE_Mismatch_0_Sense_+_Library_PoolC
GGATGAACACTTCCTCCTCCTCAGGCTCTGTAAATAACTGTATTTTTAAGTAAACAAGCTTTACCGGGCTGTACCCCGTTTCACGGTCTGTACT
>Frequency_1_QualityScore_FFHHHHHJJJJJJIJJJJJIJFHIIIJHIJIJJJJJJJJJJJJJJJHHHHHHFFFFFFDEEEEEDEDEECDDDDDDEEDDDDDEDDDDDEDDDD_Mismatch_0_Sense_+_Library_PoolC
CAATATCATTGCTAAAACGAGTCCGAGTCCCCCGCTATTAGAATATGGTACTGCCAGTGCTGATCATTAGCATATCAGATTTTACAGTTTTTGG
>Frequency_1_QualityScore_DDHDFADBDBGIBG?9DGBFIIIBFIEDBDFIIIIFGIDIIIIGGHGIIIIIEII>EEEHFHEE>@DC6;A>?BBBACCC>A>>BACCAB@BBB_Mismatch_1_Sense_+_Library_PoolC
CGGCAGGATGAACACTTCCTCCTCCTCAGGCTCTGTAAATAACTGTATTTTTAAGTAAACAAGCTTTACCGGGCTGTACCCCGTTTCACGGTCA
>Frequency_1_QualityScore_FFHHHHHJJJJIJIJJJJIJJJGIIJJJIJJJJJJJGIJGIJJJJIIJJJJIJHIIJHHHFFFFDDDD??CDDDDDCEEDDEDDDDDCDDDDED_Mismatch_0_Sense_+_Library_PoolC
CTCATATTTGGTGCCTTTGCGGATCTTGTCATCAATATCATTGCTAAAACGAGTCCGAGTCCCCCGCTATTAGAATATGGTACTGCCAGTGCTG
>Frequency_1_QualityScore_FDFFHHHJJJJJJJJJJIJJJJIIIIJJJJJJJJJJJJJJJJIJJFIGICGIEIHEFFHFDFDEEDEECCCDDDEDDDDDCDDEFEDDDDCDCC_Mismatch_0_Sense_+_Library_PoolC
GTAGAAGAAATTTTTCGATAAATGATCTCAGCCAACGGCAGGATGAACACTTCCTCCTCCTCAGGCTCTGTAAATAACTGTATTTTTAAGTAAA
>Frequency_1_QualityScore_FFHHHFHJJJJJJJJJJJJJJJJJJIJJJJJJJJJIJJJJJJJJHHIJJJJGIIIGIJJIJIJJIJJHIIHHHHHFFFFFFFEEEDBDDDDDBC_Mismatch_1_Sense_+_Library_PoolC
TATGGTACTTCCAGTGCTGATCATTAGCATATCAGATTTTACAGTTTTTGGTAGAAGAAATTTTTCGATAAATGATCTCAGCCAACGGCAGGAT
>Frequency_1_QualityScore_FFHHHHHJJJJJIJJJJJJJFHIJIJIJIJIJJJJJJJJIJJJJJJIJJJJJJJJJJJJHFDFFEEEED@CDDDDDDDDCDACDDDDDCCCDDD_Mismatch_0_Sense_+_Library_PoolC
TCAGATTTTACAGTTTTTGGTAGAAGAAATTTTTCGATAAATGATCTCAGCCAACGGCAGGATGAACACTTCCTCCTCCTCAGGCTCTGTAAAT
>Frequency_1_QualityScore_FFGHHFFIJIJEHIIJIJJEIJIFGGDGHIFIJJIFGBHGIJJEIJJJJGIJJJJHHHHFHFFFFDDEC?BBACCCCDCCDD<@@CCBDDD@DC_Mismatch_0_Sense_+_Library_PoolC
CCGAGTCCCCCGCTATTAGAATATGGTACTGCCAGTGCTGATCATTAGCATATCAGATTTTACAGTTTTTGGTAGAAGAAATTTTTCGATAAAT
>Frequency_1_QualityScore_FFFHDFHIJJJJIJIGIHGIJJJJIFGGIJJJJJJHIJJJJJJIJGIIIIIJGHIIJJJJGIIHHHBDFFFDDADDDCCDB@BB_Mismatch_1_Sense_+_Library_PoolC
AACACTTCCTCCTCCTCAGGCTCTGTAAATAACTGTATTTTTAAGTAAACAAGCTTTACCGGGCTGTACCCCGTTTCACGGTCA
>Frequency_1_QualityScore_FFHHHHHIIJJJJJJJJJJJJIIHIIGIJJIIIJJJIJJIIJJJJFIIIFHIJJIIIIGDHEFFFFEEDCEEEECDFEDDDDCDDDCDB?@<CD_Mismatch_0_Sense_+_Library_PoolC
TGTGTTATCTCAGGCTTAACAGGAAGAAAACCCACAAACTCATATTTGGTGCCTTTGCGGATCTTGTCATCAATATCATTGCTAAAACGAGTCC
>Frequency_1_QualityScore_FFHHHHHJJJJJJJJIJJJJJJJJJIJJJJJJJIJJJJGGIIJJCCFH@FHIJJIHFHEEFFFFFEECEDDDDDDD@CDDFED@CDDDDDDDDC_Mismatch_0_Sense_+_Library_PoolC
AAGAAATTTTTCGATAAATGATCTCAGCCAACGGCAGGATGAACACTTCCTCCTCCTCAGGCTCTGTAAATAACTGTATTTTTAAGTAAACAAG
>Frequency_1_QualityScore_FFHHHHHJJJEHIIJJJJJJJJJJIJJJJJJJIJJJJJJJJJHIJJJIJJJJHIJJJJIHHGHHHFFFDDDDDDDDCDDD?BDDEDDDBBB_Mismatch_1_Sense_+_Library_PoolC
CAGGATGAACACTTCCTCCTCCTCAGGCTCTGTAAATAACTGTATTTTTAAGTAAACAAGCTTTACCGGGCTGTACCCCGTTTCACGGTCA
>Frequency_1_QualityScore_FFHGH>HGIEHHEGIGEHFBFCAFHEHGEHIIII>FHGGI>G@FCGGAEHE8>A@DECCCD>@CCC@C@>CDCDCEDDDCDDEEDDDCCDDDDC_Mismatch_0_Sense_+_Library_PoolC
TGCGGATCTTGTCATCAATATCATTGCTAAAACGAGTCCGAGTCCCCCGCTATTAGAATATGGTACTGCCAGTGCTGATCATTAGCATATCAGA
>Frequency_1_QualityScore_FFHHHHHJJIJJIJIJJJJJGJJJJJJJJJJJJJJIJJJIIHHIIJJJHHFFFEEDEEEEEDDDDDDDDDCDDDEDDDDEDEEDDDECDDEEDD_Mismatch_0_Sense_+_Library_PoolC
GCGGATCTTGTCATCAATATCATTGCTAAAACGAGTCCGAGTCCCCCGCTATTAGAATATGGTACTGCCAGTGCTGATCATTAGCATATCAGAT
>Frequency_1_QualityScore_DFFHHHGIGIJJIHEIGEFGGIJEGGGIJGJIJIIIJJJJIGGGCFHIGIIJHHGHFEFDFFFEFECEEACDEEDDDCDDDDDBCDDDDDDDCC_Mismatch_1_Sense_+_Library_PoolC
ATCATTGCTAAAACGAGTCCGAGTCCCCCGCTATTAGAATATGGTACTGCCATTGCTGATCATTAGCATATCAGATTTTACAGTTTTTGGTAGA
>Frequency_1_QualityScore_FFHHHHHJJJIHIIJJJJJJJHIIIJJJJJJFGHHJJJJJJJJJJIJJJIJJJJJJIIJEHHHHFFFFDAEEEDEDDDDDDEEEFECCBB@A@C_Mismatch_0_Sense_+_Library_PoolC
CTCAGGCTCTGTAAATAACTGTATTTTTAAGTAAACAAGCTTTACCGGGCTGTACCCCGTTTCACGGTCTGTACTGGAATATTTGTGTGTAATC
>Frequency_1_QualityScore_FFHHHHHJIJIIIIIJJJJIIJIIHIIJJJHIIJJJJJJJIGHIJJJJJIJJJIGIGIJJJHHHHHHF=ACCDEDD@BD_Mismatch_1_Sense_+_Library_PoolC
TTCCTCCTCCTCAGGCTCTGTAAATAACTGTATTTTTAAGTAAACAAGCTTTACCGGGCTGTACCCCGTTTCACGGTCA
>Frequency_1_QualityScore_FFHHHGHJHHJJJJHHIJJJGIJJIJGIJJJJJIIGGIJJIJJJIIJJJIHHHHHHHFFFFFFEEEEEECEDDDCDEDDDDBDDDDCDDDDDDD_Mismatch_0_Sense_+_Library_PoolC
AAAACGAGTCCGAGTCCCCCGCTATTAGAATATGGTACTGCCAGTGCTGATCATTAGCATATCAGATTTTACAGTTTTTGGTAGAAGAAATTTT
>Frequency_1_QualityScore_FFHHHHHJJJJJJJJIJGIIJJHJIJJJJJJJJJJIIJJJJJJJJJJJIEGIGIJJIJIIIHHGHHHHFFFFDDDDDDDDDDDDDDDDDEEDED_Mismatch_0_Sense_+_Library_PoolC
CAGGAGATGCTCTTGTGTTATCTCAGGCTTAACAGGAAGAAAACCCACAAACTCATATTTGGTGCCTTTGCGGATCTTGTCATCAATATCATTG
>Frequency_1_QualityScore_EFHHHHHIGIIGGIIIIFHIIIIIGGIIIB?FGH>HEGHADGGIF;FF@78;DGG@>EEC@C@D@CD;@;BCDCCDCCCCDCCB9<@ACD=C=@_Mismatch_0_Sense_+_Library_PoolC
TTCGATAAATGATCTCAGCCAACGGCAGGATGAACACTTCCTCCTCCTCAGGCTCTGTAAATAACTGTATTTTTAAGTAAACAAGCTTTACCGG
>Frequency_1_QualityScore_FFHHHHHJJJJJJIJJJJJJJHIJIIIJJIJIJIJJJJJJJIIJJJJGJJIJJJJJJJJJJHHHHHHFFDEEEEEDDDDDDDEDEDCCCDADDD_Mismatch_0_Sense_+_Library_PoolC
CTTCCTCCTCCTCAGGCTCTGTAAATAACTGTATTTTTAAGTAAACAAGCTTTACCGGGCTGTACCCCGTTTCACGGTCTGTACTGGAATATTT
>Frequency_1_QualityScore_FFHHHHHJJIJJJJJJJJJGJJJJJIJJJJJJJJHIIJIJHJJJJJJJFIHHHHHHFFFFFFFEEEEEDACCDEDDDDEDEDDDDECDDEECDD_Mismatch_1_Sense_+_Library_PoolC
TGGATCTTGTCATCAATATCATTGCTAAAACGAGTCCGAGTCCCCCGCTATTAGAATATGGTACTGCCAGTGCTGATCATTAGCATATCAGATT
>Frequency_1_QualityScore_FFHHHHHJJJJJJJJJJJJJJJIHJGIJJJJJJJIJJJJJJJJJIIHIJJIHHHHHFFFFFFFEEEEEECDDDDEECCDDDEDDDCCDDDDDDD_Mismatch_0_Sense_+_Library_PoolC
ATATCATTGCTAAAACGAGTCCGAGTCCCCCGCTATTAGAATATGGTACTGCCAGTGCTGATCATTAGCATATCAGATTTTACAGTTTTTGGTA
>Frequency_1_QualityScore_FFHHHHHJJJJJJJJIJJEHHGIGBDFHHIJJJGIJJIIJJIIJJIGIJJJJJIIJHHHHHHHFFFFFFEEEDEBDDDDDDDDDDDDDDDDDD>_Mismatch_0_Sense_+_Library_PoolC
ATCTCAGCCAACGGCAGGATGAACACTTCCTCCTCCTCAGGCTCTGTAAATAACTGTATTTTTAAGTAAACAAGCTTTACCGGGCTGTACCCCG
>Frequency_1_QualityScore_FFGHHHGIGIIIJJJEIIJIJHJJII<FHHIIJJJJIJJJJIJIHIJJJIIJJJIBHIJJJFEHHHFFFDEEEDDBDDDD_Mismatch_2_Sense_+_Library_PoolC
CTTCCTCCTCCTCAGGCTCTGTAAATAACTGTATTTTTAAGTAAACAAGCTTTACCGGGCTGTACCCCGTTTCACGGCCA
>Frequency_1_QualityScore_FFHHHHHJJJJJJJJJJJJJJJJIHIIJJJJJJIIJJJJIJJJJJJJJJIJJJJJIJJIJJJJDHHHFFFFEDECCEECDDDDDDDDDDDDEED_Mismatch_2_Sense_+_Library_PoolC
CAGTCCCCCGCTATTATAATATGGTACTGCCAGTGCTGATCATTAGCATATCAGATTTTACAGTTTTTGGTAGAAGAAATTTTTCGATAAATGA
>Frequency_1_QualityScore_FDHHHHHJJJJJJJJJJJJJJJJJIJHIJJJJHIJJJJJJIIJJJIJIIEIHHHEHHFFFFFFEEEDEEDEDEEDDDEDDDEDDDDDDECDDDD_Mismatch_0_Sense_+_Library_PoolC
GTCATCAATATCATTGCTAAAACGAGTCCGAGTCCCCCGCTATTAGAATATGGTACTGCCAGTGCTGATCATTAGCATATCAGATTTTACAGTT
>Frequency_1_QualityScore_DDBDDHBA:FAF<C@FHICGGDDA:?DHGFB<CGA8B8=CFGCAAC@D@ECCA=A;?;;;;@@AC;A:@C>>CC>@-5@;538A:@_Mismatch_0_Sense_+_Library_PoolC
CTAAAACGAGTCCGAGTCCCCCGCTATTAGAATATGGTACTGCCAGTGCTGATCATTAGCATATCAGATTTTACAGTTTTTGGTAG
>Frequency_1_QualityScore_FFHHHHHJJJJJJJJJJJJIJJJJJJJGJJJJJJJJJHGIIJJJJJIHIJJJJJJIJJJJJJIJJHHHFFFFFDDCDDDD_Mismatch_2_Sense_+_Library_PoolC
TGAACACTTCCTCCTCCTCATGCTCTGTAAATAACTGTATTTTTAAGTAAACAAGCTTTACCGGGCTGTACCCCGTTTAA
>Frequency_1_QualityScore_FFHHHHHJJJJJJJIJIJJJJJGHIJJIJJIIJHDIIJJIFHHIIIJIHJJJJJJIJJIJIJJJHHHFGEFFDFFCCBDDBDDDCCCDDDDDDD_Mismatch_0_Sense_+_Library_PoolC
CAGTGCTGATCATTAGCATATCAGATTTTACAGTTTTTGGTAGAAGAAATTTTTCGATAAATGATCTCAGCCAACGGCAGGATGAACACTTCCT
>Frequency_1_QualityScore_FFHHHHHJJJJJJJIJJIJIJJJIJJJJJJIJJJIJJIJJJJJJJJJJJIJJJIIIJIJIJJJHFFDDECEEEEDDDDEDFEEEDDDEDDD:?<_Mismatch_0_Sense_+_Library_PoolC
CTCTTGTGTTATCTCAGGCTTAACAGGAAGAAAACCCACAAACTCATATTTGGTGCCTTTGCGGATCTTGTCATCAATATCATTGCTAAAACGA
>Frequency_1_QualityScore_FFHHHHHJJJJJJJJJJJIJJJJGIJJJIDFHIJJJJJJJIJIIJJJIGIGHHIHHHHHFFFFFFFEEEEEEDDEDDDEDDDDDDFDDD;ADDD_Mismatch_0_Sense_+_Library_PoolC
ATCAATATCATTGCTAAAACGAGTCCGAGTCCCCCGCTATTAGAATATGGTACTGCCAGTGCTGATCATTAGCATATCAGATTTTACAGTTTTT
>Frequency_1_QualityScore_FFHHGHHJIIIHHIJJJIIJJIIIIJEHIGIIEDFGHIIEHGGHFDAAGHEHAHHBCCCFFFEDCEEFECC?CC@BCDDDBCBCDDCAC@BDBB_Mismatch_0_Sense_+_Library_PoolC
GATAAATGATCTCAGCCAACGGCAGGATGAACACTTCCTCCTCCTCAGGCTCTGTAAATAACTGTATTTTTAAGTAAACAAGCTTTACCGGGCT
>Frequency_1_QualityScore_:=AFDB<<E?BBG;3<F?9;C+A+?EDF99C<91:?19:D?F<*0?*090?D_Mismatch_0_Sense_+_Library_PoolC
ACACTTCCTCCTCCTCAGGCTCTGTAAATAACTGTATTTTTAAGTAAACAAG
>Frequency_1_QualityScore_?DFFFFFE:@A<:@AEGFCA)1:00?9?B;?FE8D>DCFFF8BAAF@))87=@DEFICEEC?ECD?BD;(6(6@>39/288;9AB::?0)8ABD_Mismatch_0_Sense_+_Library_PoolC
AGCCAACGGCAGGATGAACACTTCCTCCTCCTCAGGCTCTGTAAATAACTGTATTTTTAAGTAAACAAGCTTTACCGGGCTGTACCCCGTTTCA
>Frequency_1_QualityScore_DFHHHHHJJJJJJIJJJJJJGIJJJJJJJJJJJGGIJJJJJJIDHIIIFHHIGGEGBHHCD>@DFFEEEEE@DDEEEDD>CCCDEDDDCDCDDD_Mismatch_1_Sense_+_Library_PoolC
ATTTTTCGATAAATGATCTCAGCCAACGGCAGGATGAACACTTCCTCCTCCTCAGGCTCTGTAAATAACTGTATTTTTATGTAAACAAGCTTTA
>Frequency_1_QualityScore_FFHHHFFGGJGGBFHBHHIIGGIDH@CHGGHDFDDFFFDEEEEEEEFFEDBCC@CDDDDDDBCDDDCCD@BDDDDDDDDDD@DDCDDDD?BDDD_Mismatch_0_Sense_+_Library_PoolC
GCAGGATGAACACTTCCTCCTCCTCAGGCTCTGTAAATAACTGTATTTTTAAGTAAACAAGCTTTACCGGGCTGTACCCCGTTTCACGGTCTGT
>Frequency_1_QualityScore_FFHGFADFHGEGGIIICGIBCBFFEHIIGDGGGIIIIIGICHIGI=@7@DHHHH>ACEEEFFDCCCAECA>CCCCDECCACDDCDD;>@CB5<A_Mismatch_0_Sense_+_Library_PoolC
AATATCATTGCTAAAACGAGTCCGAGTCCCCCGCTATTAGAATATGGTACTGCCAGTGCTGATCATTAGCATATCAGATTTTACAGTTTTTGGT
>Frequency_1_QualityScore_FFHHHHHJIGGIJIJJJJIIJGJGGIIJJJJIIIIIJJIJJHGIIJJJJJJIIIIJJIJIIIIGIIIIHBEDEEEEDDD>BCDFDBD@BB_Mismatch_1_Sense_+_Library_PoolC
AGGATGAACACTTCCTCCTCCTCAGGCTCTGTAAATAACTGTATTTTTAAGTAAACAAGCTTTACCGGGCTGTACCCCGTTTCACGGTCA
>Frequency_1_QualityScore_FFHHGHFIGIBEHEHGIIJIJJJJJJIJJIFHIFIIJJDCEHHIJIJIJJFGHEJGIJJII=FGD:FGGGHIJHFEHHF7?@>B;>CCED_Mismatch_0_Sense_+_Library_PoolC
CTGCTACAATATCTCATATCTCACGTTTTGTGCATTTTACTTCCACATTGTTTGAGAGATGTGAATCAACATCAAACAGTTTTGTTTTCA
