# Supplementary material for: Differential Gene Expression Reveals Candidate Genes for Drought Stress Response in Abies alba (Pinaceae)
Source: PLoS One. 2015 Apr 29;10(4):e0124564. doi: 10.1371/journal.pone.0124564 (PMC4414588; doi:10.1371/journal.pone.0124564)
Supplement: S2 File — (GZ) [file pone.0124564.s002.gz › comp6724_c0_seq1.fa]

>comp6724_c0_seq1 len=513 path=[1:0-489 525:490-512] : tr|A9NZG1|A9NZG1_PICSI Putative uncharacterized protein OS=Picea sitchensis PE=2 SV=1 e-value: 1e-06 blast score: 53.5
ATTGGCTCAGTTAGTGTTGTATTGCATATACAGAAAGAAACAGACCAAGACCGTGAATGATTTGGATCCAGAGAGAGGATTGAAAATCAATGGAGCTTTGAATGGGAATGGAAACTCTGAAGGGAATAGCAAGTTGTCATCCGGCAGAAAGATTGAGATGCAGAAGACAATAACGCCGCATAAAAGCGATCCTGATCACTAATAAAATTCAGTTAACAGGAGGATTCTGCAACGTTGAACTTCAGTTTTCTCTCTATTATTTTGCTGAGTTACAATAGTATTCAATATTCAATATCTATGCTGTGATGTCCTAGTACTCAATATTCAAAACCTGTGCTGTGATGTCCGCGTACCTGGCTAAAGACAAGACAAGCCGACTTCTTTTACAATATGCACTCTCTCCCTAGGTTGTTCTTGTTCGTGATGCTGTGTTGGCCACTTAGTAAAGCAAGGCGATTGTAATGGAAGTTATGCCTTTTATAAAGCATTTGCGGCATGCTAAGTGTTTGTTTA

>Frequency_1_QualityScore_FFHGGHHJIIJJJJJIJIJJIIIJJJIJIIIJJJJJJJJJJJJJJIIJIGHHGGIJJJHHHHDFFDFEECEECCBDDCDDCCDDDDEDDDDCCD_Mismatch_0_Sense_+_Library_PoolT
AAAGACAAGACAAGCCGACTTCTTTTACAATATGCACTCTCTCCCTAGGTTGTTCTTGTTCGTGATGCTGTGTTGGCCACTTAGTAAAGCAAGG
>Frequency_1_QualityScore_FFHHFHGFGGHHIJJJIJGJHIIEHIIJGHHIJIJIJJJJIJIIIIJIJJJJJJGIJHHHHGHFFFFDDACCEDCDDDDDEEEDDDDDDEADDD_Mismatch_0_Sense_+_Library_PoolT
CCCTAGGTTGTTCTTGTTCGTGATGCTGTGTTGGCCACTTAGTAAAGCAAGGCGATTGTAATGGAAGTTATGCCTTTTATAAAGCATTTGCGGC
>Frequency_1_QualityScore_?DFFFHHJGIDEGHFIJJJGIIGDGHGIGIIDGGGIJEHGHGIHHDHEGHFBDDFDCFDCACEB@BD?CCCDEDDDCDBCDBDDDAAA>BDDCC_Mismatch_0_Sense_+_Library_PoolT
GATGCAGAAGACAATAACGCCGCATAAAAGCGATCCTGATCACTAATAAAATTCAGTTAACAGGAGGATTCTGCAACGTTGAACTTCAGTTTTC
>Frequency_1_QualityScore_FFHHHHHJJJJJJJJJJJIJJJJJIIJJJJJJIJJJIJIJJJJJJIJJJJJJJJJJJJIJIJJHHHHFFFFFFEEECEDDDCDDDDDDBDDCCD_Mismatch_0_Sense_+_Library_PoolT
AATATCTATGCTGTGATGTCCTAGTACTCAATATTCAAAACCTGTGCTGTGATGTCCGCGTACCTGGCTAAAGACAAGACAAGCCGACTTCTTT
>Frequency_1_QualityScore_FFHHHHHJJIJJJJJJJJJJJJHJJIJJIJJJJJJJJJIJJIJJJJJIIJJJGIJJJJJJIIJJIICGIHIJIIIJJIGGHIJGGHGHHHFDDD_Mismatch_0_Sense_+_Library_PoolT
TTATTTTGCTGAGTTACAATAGTATTCAATATTCAATATCTATGCTGTGATGTCCTAGTACTCAATATTCAAAACCTGTGCTGTGATGTCCGCG
>Frequency_1_QualityScore_FFHHHHHJJIJIJJJJJIJJJJJIIGHIIJJJJJGIJJJJJIJCCHGIIJIIIJJJIHHHFDDDDCDDDCDDDDCDEDDDCDDDCACDDCDD>C_Mismatch_0_Sense_+_Library_PoolT
CTCAATATTCAAAACCTGTGCTGTGATGTCCGCGTACCTGGCTAAAGACAAGACAAGCCGACTTCTTTTACAATATGCACTCTCTCCCTAGGTT
>Frequency_1_QualityScore_FFHHHHHJJJJJJJJJJIHIJJJIJJJJJJJJJJJJJJJJJJJJIJJJJJJJHHHHHFFFDDDDDDDDDDDCDDDDEDEDCDDDCCDDDDCD@C_Mismatch_0_Sense_+_Library_PoolC
CTCAATATTCAAAACCTGTGCTGTGATGTCCGCGTACCTGGCTAAAGACAAGACAAGCCGACTTCTTTTACAATATGCACTCTCTCCCTAGGTT
>Frequency_3_QualityScore_FEHHHHHJJJIJJJJJJHIJJJJJJJJJJJJJJHHIIHJJIJIIIJIIHIIJIJHIIIIIIIIIIGFFEEFGFFFEFBCDCDDD@CDDDDCCDB_Mismatch_0_Sense_+_Library_PoolC
GACTTCTTTTACAATATGCACTCTCTCCCTAGGTTGTTCTTGTTCGTGATGCTGTGTTGGCCACTTAGTAAAGCAAGGCGATTGTAATGGAAGT
>Frequency_3_QualityScore_FFHHHHHJJJJJIJIJJJJIJJJJJJJJJJJJHIIHHIJJJIJJJIIGIIJJJIJIJJJJIJJJJIIIHHGGHFEEEEDBCDDCDEDDDCDDBC_Mismatch_0_Sense_+_Library_PoolC
ACTTCTTTTACAATATGCACTCTCTCCCTAGGTTGTTCTTGTTCGTGATGCTGTGTTGGCCACTTAGTAAAGCAAGGCGATTGTAATGGAAGTT
>Frequency_2_QualityScore_FFHHHHHJJJJJIJJIJIJJFIIJIJJJJJJIJJJJJJJJJJJJJJJJJJIJIIIGHIHGGGGGEEEECDDEEEDDDDDDDDDDDDDDEEDDDD_Mismatch_0_Sense_+_Library_PoolC
GCTAAAGACAAGACAAGCCGACTTCTTTTACAATATGCACTCTCTCCCTAGGTTGTTCTTGTTCGTGATGCTGTGTTGGCCACTTAGTAAAGCA
>Frequency_2_QualityScore_FFHHHHHIJJJJJIJJIJIJIIIIJIIIIJJIIIJIGGIIIIJJJJJIIHIFGGGGGGGGGFCFEEEEEDEEEEEEEDDDDCCCDDDCEEEDDD_Mismatch_0_Sense_+_Library_PoolC
GCCGACTTCTTTTACAATATGCACTCTCTCCCTAGGTTGTTCTTGTTCGTGATGCTGTGTTGGCCACTTAGTAAAGCAAGGCGATTGTAATGGA
>Frequency_2_QualityScore_FFHHHHHJIJJJJJJJJJJJJJJJJJJJGIIIIJIJJIJJJHIIIJJJJIIJJJJJJJJJIJIIJIIIHHGGGFECDDDCEEEDDCDC=AEEDD_Mismatch_0_Sense_+_Library_PoolC
CTTTTACAATATGCACTCTCTCCCTAGGTTGTTCTTGTTCGTGATGCTGTGTTGGCCACTTAGTAAAGCAAGGCGATTGTAATGGAAGTTATGC
>Frequency_2_QualityScore_FFEHGGFIJJJHIIIIJJJJJIJIIIHIJIGIIIIIIIIEIIIJJJIIHHGHHGFEFFFFEEEDDEDDCBCCDDACDECCCDD@ABCCDDDDAA_Mismatch_0_Sense_+_Library_PoolC
TGTGATGTCCGCGTACCTGGCTAAAGACAAGACAAGCCGACTTCTTTTACAATATGCACTCTCTCCCTAGGTTGTTCTTGTTCGTGATGCTGTG
>Frequency_2_QualityScore_FDHHGHHJJJJJIJIJJJJJIGIJIJIIJJJJJIJJIIJJJIJJJJJJGGIIIHGGGGEEEEDACDDCDCDDDDDDDDDEDEDDDCDDCDDCCC_Mismatch_0_Sense_+_Library_PoolC
GTACTCAATATTCAAAACCTGTGCTGTGATGTCCGCGTACCTGGCTAAAGACAAGACAAGCCGACTTCTTTTACAATATGCACTCTCTCCCTAG
>Frequency_2_QualityScore_FFHHHHHIJJIJJJJHJJJIIJJJIJJJJJIJJJJJJIHIIHHIJJJGIJJGIIIIJJJIIHHHGADEEECEEEEEEEDDDDDDD?BDDCDEED_Mismatch_0_Sense_+_Library_PoolC
AAGCCGACTTCTTTTACAATATGCACTCTCTCCCTAGGTTGTTCTTGTTCGTGATGCTGTGTTGGCCACTTAGTAAAGCAAGGCGATTGTAATG
>Frequency_2_QualityScore_FEHHHHGIIIIIGGIIIIGIGGFFIIIIIIGIIIGGIGIIGHGEHIIIIJIJIIIIGIGIIJIGIIIIIHIIJIGGGF?EFEGGGFEECEA?CC_Mismatch_0_Sense_+_Library_PoolC
TATTTTGCTGAGTTACAATAGTATTCAATATTCAATATCTATGCTGTGATGTCCTAGTACTCAATATTCAAAACCTGTGCTGTGATGTCCGCGT
>Frequency_1_QualityScore_FFHGDHFIJGIIIIIJJGHIJHHGIGGHIIJIIJIJGGGGHEGGDBA=FHIG@FHHFH@GHIGGHGHHEECAACEEDDDDD;ADEDCDDDDDDD_Mismatch_0_Sense_+_Library_PoolC
AATATGCACTCTCTCCCTAGGTTGTTCTTGTTCGTGATGCTGTGTTGGCCACTTAGTAAAGCAAGGCGATTGTAATGGAAGTTATGCCTTTTAT
>Frequency_1_QualityScore_FFHHHHFHJJJIIJJJJJIJJJJJJJJJJIJGJJJJJHGIJJIJJJJJJJJJJIJJJJJJJJHGHHHFFFFFEEEEDDDDDDDDDDDDDDDCDD_Mismatch_0_Sense_+_Library_PoolC
ATGCTGTGATGTCCTAGTACTCAATATTCAAAACCTGTGCTGTGATGTCCGCGTACCTGGCTAAAGACAAGACAAGCCGACTTCTTTTACAATA
>Frequency_1_QualityScore_FFHHHHHIIJJJJJIJJJJJJJIJJJJJIJJJJJJJJJJJJIJJJJJIIIFGIJJJJJJJIHGHHHFFFDFEEDDDDDDBCCCDDDCDDDDDED_Mismatch_0_Sense_+_Library_PoolC
CTGTGATGTCCTAGTACTCAATATTCAAAACCTGTGCTGTGATGTCCGCGTACCTGGCTAAAGACAAGACAAGCCGACTTCTTTTACAATATGC
>Frequency_1_QualityScore_FFFHDFBFHHIIIHHGGCEGGEGGEGIJIIJIIJEH9FDFIIHDGDFCIGIGIIHCFGJEIEGH>=;CCCGFHIGGGHIIGCEHFDDDD@@9AC_Mismatch_0_Sense_+_Library_PoolC
TGAGTTACAATAGTATTCAATATTCAATATCTATGCTGTGATGTCCTAGTACTCAATATTCAAAACCTGTGCTGTGATGTCCGCGTACCTGGCT
>Frequency_1_QualityScore_FFGHHFHIHIJJJJIJJJIIHIJJIJGIHJJIJJJGIIHGGIIIJJIHHIJIHIJIIGAGHGHGHFFFFFF?AEEEEEEEEDDCDDDDDDDDDD_Mismatch_1_Sense_+_Library_PoolC
CTAGGTTGTTCTTGTTCGTGATGCTGTGTTGGCCACTTAGTAAAGCAAGGCGATTGTAATGGAAGTTATGCCTTTTATAAAGCATTTGCGGCAA
>Frequency_1_QualityScore_FFHHHHHJJJJJJJJJJJJJJJJIJJJJJJJJJJJJJJJJJJJJIJIIJHIJHHHHHHFFFEEEEEEEDDDDDDDDDDDDDDEEDDDDDDDDDB_Mismatch_0_Sense_+_Library_PoolC
GACAAGACAAGCCGACTTCTTTTACAATATGCACTCTCTCCCTAGGTTGTTCTTGTTCGTGATGCTGTGTTGGCCACTTAGTAAAGCAAGGCGA
>Frequency_1_QualityScore_FFHHHHHJJJJJJJJGIIJHGIJJJGIIHHIJJJJIJJJJJIJJJJJJIJJIJIJIHHEFHDF?CCFFCCCE_Mismatch_2_Sense_+_Library_PoolC
TAGTAAAGCAAGGCGATTGTAATGGAAGTTATGCCTTTTATAAAGCATTTGCGGCATGTTAAGTGTTTGTTA
>Frequency_1_QualityScore_FFHHHHHJJJJIJIJJJJJJFIIJJJJJJJJJJJJJJJJJJJJJJJJIJJJJJJJJHIJIJJJJGJJJIIJIIIIJHIIJIGHFHGHHHEEDDD_Mismatch_0_Sense_+_Library_PoolC
ATTTTGCTGAGTTACAATAGTATTCAATATTCAATATCTATGCTGTGATGTCCTAGTACTCAATATTCAAAACCTGTGCTGTGATGTCCGCGTA
>Frequency_1_QualityScore_FDHHHHHJJJJJJJJJJJJIJJJJJJJJJJJJJJJJJJJJIJJJJJJJHHHHHFFFFFEEDCADDEDDCCCDDDDDDDDDDDDDDDDDDDDDDD_Mismatch_0_Sense_+_Library_PoolC
GTACCTGGCTAAAGACAAGACAAGCCGACTTCTTTTACAATATGCACTCTCTCCCTAGGTTGTTCTTGTTCGTGATGCTGTGTTGGCCACTTAG
>Frequency_1_QualityScore_FFCFHHFIGIIIGJJIIIJJIJIIGIIJIHIIJJJIIIIJIJIIJFHHHFEFFFFFFFEEEEEDDDDDDDDDDD=?CEDDDDDBDDDDDDDDAD_Mismatch_1_Sense_+_Library_PoolC
GGTGATGTCCGCGTACCTGGCTAAAGACAAGACAAGCCGACTTCTTTTACAATATGCACTCTCTCCCTAGGTTGTTCTTGTTCGTGATGCTGTG
>Frequency_1_QualityScore_FFHHHHHJJJJJIJJJGJJJIJJJIJIJIJJJIJJJIJJJJJIJJJHIJIIJJJJGFHFFDDEEEDDCCDCCDDADEDDDDDDDDDDDCD:ACB_Mismatch_0_Sense_+_Library_PoolC
CAATATTCAAAACCTGTGCTGTGATGTCCGCGTACCTGGCTAAAGACAAGACAAGCCGACTTCTTTTACAATATGCACTCTCTCCCTAGGTTGT
>Frequency_1_QualityScore_FDHHHHHIJJJJHJJJJJJJJJJJJJJJJJJJJJJJJJJJJJJIJHHHHHHFFFFFFFEEEDEDDDDDDDDDDDDDEDDDDDDDDDDDDDDCDD_Mismatch_0_Sense_+_Library_PoolC
GTGATGTCCGCGTACCTGGCTAAAGACAAGACAAGCCGACTTCTTTTACAATATGCACTCTCTCCCTAGGTTGTTCTTGTTCGTGATGCTGTGT
>Frequency_1_QualityScore_FFHHHGHJJJJJIJIIJJJJJJIIGGIJJJJJJGIIJJIIJJJJJJJIIHHGHHHFFFFFFEEFEDEEDBDDBDCDDDDDDCDDDDDDCACDDD_Mismatch_0_Sense_+_Library_PoolC
GATTGAGATGCAGAAGACAATAACGCCGCATAAAAGCGATCCTGATCACTAATAAAATTCAGTTAACAGGAGGATTCTGCAACGTTGAACTTCA
>Frequency_1_QualityScore_FFHHHHHJJIJJJHGGIJJJJIIJJIJJJJJJJJJHIJJJJJJJJIJIHIIIGIIJJJJJGIHHGHHHFDEFFFFEEEE_Mismatch_0_Sense_+_Library_PoolC
TTGTTCTTGTTCGTGATGCTGTGTTGGCCACTTAGTAAAGCAAGGCGATTGTAATGGAAGTTATGCCTTTTATAAAGCA
>Frequency_1_QualityScore_FFHHHFFIG9EFGGEAGHIIIIGIGGGGBB?BA9F>GGGHBGD@@EFHICDG<G@B;?AB;CCDBCAA>;AC>CD>>>ACDCCD?<<9<>_Mismatch_0_Sense_+_Library_PoolC
GGAGCTTTGAATGGGAATGGAAACTCTGAAGGGAATAGCAAGTTGTCATCCGGCAGAAAGATTGAGATGCAGAAGACAATAACGCCGCAT
>Frequency_1_QualityScore_FFHHHHHJJJJJJHIJHIJJJIIJIJIJIJJJJJJJJJJJJJJJJJJJHJJIJJJJJJJJHHFFEDFEEEEEECCDEDDDDDDDDDDDDCDDCD_Mismatch_0_Sense_+_Library_PoolC
CTCTCTCCCTAGGTTGTTCTTGTTCGTGATGCTGTGTTGGCCACTTAGTAAAGCAAGGCGATTGTAATGGAAGTTATGCCTTTTATAAAGCATT
>Frequency_1_QualityScore_FFGHGGHIFGAHDEEEEGHIID98?CDGA:?66?FHGGGEGGGEGCHGCB;FII@EEHACHHHDCDD:;;(;(;>AACC@@BC>?@(>CC3::@_Mismatch_0_Sense_+_Library_PoolC
CATATACAGAAAGAAACAGACCAAGACCGTGAATGATTTGGATCCAGAGAGAGGATTGAAAATCAATGGAGCTTTGAATGGGAATGGAAACTCT
>Frequency_1_QualityScore_FFHHHHHJJJJJJIJJGIIJJGIIJJJIJJJJJJJJJJJIJJJJJIIJIJIHHGHHHHEFFFFEDDCDDCCDCDDDDACDBCDCCCCCDDEDD@_Mismatch_0_Sense_+_Library_PoolC
ATGCAGAAGACAATAACGCCGCATAAAAGCGATCCTGATCACTAATAAAATTCAGTTAACAGGAGGATTCTGCAACGTTGAACTTCAGTTTTCT
>Frequency_1_QualityScore_FFHHHHHJJJJJJJGIJIJIIJIJJJJJJJJJJIJJJJJJJJJJJJJJJJJIJJIJJJHHHHHHFFFFDEDEEDDDDDDDDDDDDDDDDDEDDD_Mismatch_0_Sense_+_Library_PoolC
TGGCTAAAGACAAGACAAGCCGACTTCTTTTACAATATGCACTCTCTCCCTAGGTTGTTCTTGTTCGTGATGCTGTGTTGGCCACTTAGTAAAG
>Frequency_1_QualityScore_FFHHHHHJJJJJJJJJJJJGJJJJJJJJJJJJJJJJJJJIJIJJJJJJJJJFHGHGIIJJHHHHEFFFFDEECEEEDDDDDDDDDDCDEACDDD_Mismatch_0_Sense_+_Library_PoolC
CTAAAGACAAGACAAGCCGACTTCTTTTACAATATGCACTCTCTCCCTAGGTTGTTCTTGTTCGTGATGCTGTGTTGGCCACTTAGTAAAGCAA
>Frequency_1_QualityScore_DFHDHDDGGIJIIIGHIIIJI>BHGGHHGCHHIGGGHHG@HHIGIIJGIIIIIJ9CGHGI>=DHEGHIHHFEFBA@C@C>CCDDDDDCCCDCD?_Mismatch_1_Sense_+_Library_PoolC
TAGAGGATTGAAAATCAATGGAGCTTTGAATGGGAATGGAAACTCTGAAGGGAATAGCAAGTTGTCATCCGGCAGAAAGATTGAGATGCAGAAG
>Frequency_1_QualityScore_FFGHHHHJIJIIJJJJJJHJJIGIIIIIJJJJJJJJIIJJGHGIIJJJJJIIHJIJGHHHGFFFECBDD?BDDCDBBDBDDDDDDDEDDCCCDD_Mismatch_0_Sense_+_Library_PoolC
AAACTCTGAAGGGAATAGCAAGTTGTCATCCGGCAGAAAGATTGAGATGCAGAAGACAATAACGCCGCATAAAAGCGATCCTGATCACTAATAA
>Frequency_1_QualityScore_FFHHHHHJJJJJJJJJJJJJIJJJJJJJJJJJHIJJHIJIJJHIIFHIJJJJJJJJJJJJJJJEIHHHHHFDD_Mismatch_0_Sense_+_Library_PoolC
ATGCTGTGTTGGCCACTTAGTAAAGCAAGGCGATTGTAATGGAAGTTATGCCTTTTATAAAGCATTTGCGGCA
>Frequency_1_QualityScore_DDD<ADDI@E<AEE>@FECE;CE+AE@EEECCD>CB>DCEDBDDBDA@<DEDBCBCACC@A;@CCEDD>?DDDA7?>@;;?>AAAD>:AAA_Mismatch_0_Sense_+_Library_PoolC
CTTCTTTTACAATATGCACTCTCTCCCTAGGTTGTTCTTGTTCGTGATGCTGTGTTGGCCACTTAGTAAAGCAAGGCGATTGTAATGGAAG
>Frequency_1_QualityScore_FFGHHHHJFJJJIJJGIJJJJIIIIJJJJGIJJGHGIJJHJIFHIJJJIGIJJJJJJIJIGGGIGFEEFF_Mismatch_1_Sense_+_Library_PoolC
CTGTGTTGGCCACTTAGTAAAGCAAGGCGATTGTAATGGAAGTTATGCCTTTTATAAAGCATTTGCGCCA
>Frequency_1_QualityScore_ADHGHFHHGJJJJHFIE@GGEHGIJJCHIGIGFHHIEFFFGG@CGCBBFGGG@A@GGE;CHAADBDC@BACDECCDDDDD;ADDCCDCD@BD>B_Mismatch_0_Sense_+_Library_PoolC
ACAAGACAAGCCGACTTCTTTTACAATATGCACTCTCTCCCTAGGTTGTTCTTGTTCGTGATGCTGTGTTGGCCACTTAGTAAAGCAAGGCGAT
>Frequency_1_QualityScore_FFHHHHGJJJJJJIJFE?EDHGHIIIJJJIJJJJJJIHJJJJJJJJHIJIJIIJJJJHIJJJJIJIGHHEHFHFFFFFFFFEEDEEEEDEDDDD_Mismatch_0_Sense_+_Library_PoolC
GGATTCTGCAACGTTGAACTTCAGTTTTCTCTCTATTATTTTGCTGAGTTACAATAGTATTCAATATTCAATATCTATGCTGTGATGTCCTAGT
>Frequency_1_QualityScore_FFGHHHGJIGIFGGHIIJJJIIIIJIJJGIJJJJJAHIIIJIIJJJIBGIGHDDHIIJGIJJIHGFH;BBBDEEECECBB=@=BDDDDDDDDDC_Mismatch_0_Sense_+_Library_PoolC
TCTATGCTGTGATGTCCTAGTACTCAATATTCAAAACCTGTGCTGTGATGTCCGCGTACCTGGCTAAAGACAAGACAAGCCGACTTCTTTTACA
>Frequency_1_QualityScore_FFHHHGFIEGIIJIJJ@EGEH;CFCHGJJ:CDHHDGIIJGCGIFHGIJIG>G;FFHIIJHGHHFECBDF@C@>@>AEDDDDCDDDDCCDDACD:_Mismatch_0_Sense_+_Library_PoolC
TCCCTAGGTTGTTCTTGTTCGTGATGCTGTGTTGGCCACTTAGTAAAGCAAGGCGATTGTAATGGAAGTTATGCCTTTTATAAAGCATTTGCGG
>Frequency_1_QualityScore_DFHHHHHJJJJJJIJJJJJHIGJJIJJJJJJGHIJHIIIJJHIHFEIIIIJJJJJJHHHHHHFFFFFFDCBD_Mismatch_1_Sense_+_Library_PoolC
CGCTGTGTTGGCCACTTAGTAAAGCAAGGCGATTGTAATGGAAGTTATGCCTTTTATAAAGCATTTGCGGCA
>Frequency_1_QualityScore_6@C>ADBGAFD9@F?E:@:??)?;?9?@?FFF>3==F@;;B/=/5?7;?C@>;@C>;;@;AC;C;>>(595(5:(55?CC>CC>C?@BC9@CCC_Mismatch_0_Sense_+_Library_PoolC
GCTGTGATGTCCGCGTACCTGGCTAAAGACAAGACAAGCCGACTTCTTTTACAATATGCACTCTCTCCCTAGGTTGTTCTTGTTCGTGATGCTG
>Frequency_1_QualityScore_FFHHHGHJJJIJJIHJJJJJIJJJJIIJIIHJJJJJIIIIJI_Mismatch_0_Sense_+_Library_PoolC
AAGCAAGGCGATTGTAATGGAAGTTATGCCTTTTATAAAGCA
>Frequency_1_QualityScore_FFGHHHFIJJGGIIJJJJJIIJJCEHCDEIGIGHIJIIIGIIIJEHHJHEIJGIJGGHFF>AHE;CEHGDDABB;@ABCC;@CCADEC>C>@C:_Mismatch_0_Sense_+_Library_PoolC
ACAATATGCACTCTCTCCCTAGGTTGTTCTTGTTCGTGATGCTGTGTTGGCCACTTAGTAAAGCAAGGCGATTGTAATGGAAGTTATGCCTTTT
>Frequency_1_QualityScore_DD?HD:FBHGGI@HEHAGE=BHGECDCFHHBFHBF??DCHHGBB??DFD<*?9<CGGE8CC7=8=CFHAC>;DEHCHFF<E:=@?@@D@D;>>B_Mismatch_0_Sense_+_Library_PoolC
AGGAGGATTCTGCAACGTTGAACTTCAGTTTTCTCTCTATTATTTTGCTGAGTTACAATAGTATTCAATATTCAATATCTATGCTGTGATGTCC
>Frequency_1_QualityScore_FFHHHHHJJJJJJIGICEIIIJJJJJIJJJ?GHIIJJIJIGIJGIIJJJJIGIHJIIJIJJJJJIHGIJHHHEHFEDCBBDCDDDDDCDD@@DE_Mismatch_1_Sense_+_Library_PoolC
TTCTTTTACAATATGCACTCTCTCCCTAGGTTTTTCTTGTTCGTGATGCTGTGTTGGCCACTTAGTAAAGCAAGGCGATTGTAATGGAAGTTAT
>Frequency_1_QualityScore_FFHHHHHJIJIJJJJJJJHHJGHIIJJHIJJHIIJJJJIHIJJIIJJJJJJIIGHIJJJIIIIIHFFFDEEEEEECDDCDEEDDDDDCDDD_Mismatch_0_Sense_+_Library_PoolC
ATGCACTCTCTCCCTAGGTTGTTCTTGTTCGTGATGCTGTGTTGGCCACTTAGTAAAGCAAGGCGATTGTAATGGAAGTTATGCCTTTTAT
>Frequency_1_QualityScore_FFHHHHHIJJJJEGFDHBHEIBHHEHIJHGIHDEHIIJJIIIJIJJJIIHGFHGHFFFFFDBECCDDDD@CCCCCCC>98<@9BBBDADBC@:>_Mismatch_0_Sense_+_Library_PoolC
CCGACTTCTTTTACAATATGCACTCTCTCCCTAGGTTGTTCTTGTTCGTGATGCTGTGTTGGCCACTTAGTAAAGCAAGGCGATTGTAATGGAA
>Frequency_1_QualityScore_FFGFHHDHG<EDHIIIBHII?FBGIEHIIDHHHHGIIIFHGIGGIIBGGIHIGGIGEIIIHEFB\=BCEC@>@>CDDCDDECCCACCCDCA@>>_Mismatch_0_Sense_+_Library_PoolC
TGCACTCTCTCCCTAGGTTGTTCTTGTTCGTGATGCTGTGTTGGCCACTTAGTAAAGCAAGGCGATTGTAATGGAAGTTATGCCTTTTATAAAG
>Frequency_1_QualityScore_FFGHHDFIIHIIFCHIHIDGGGEGHIDFGHHFIJJJJJIIIHJIJIJJIJIIGEHHHFFDFFFFECEEDDEDCCDDDDDEECCDC@C@A@@DDD_Mismatch_2_Sense_+_Library_PoolC
CTAGGTTGTTCTTGTTCGTGATGCTGTGTTGGCCACTTAGTAAAGCAAGGCGATTGTAATGGAAGTTATGCCTTTTATAAAGCATTTGCGGAAA
>Frequency_1_QualityScore_FFGHHGHIGHGIGJJHIHIIIHJIGIHGIEIIJIIJJJEIIHIJJIJIJJJIIIJIIHIIJFAGHHFHHBEF@DEECEEDDDDDDD@B=BDDCD_Mismatch_0_Sense_+_Library_PoolC
TCAATATCTATGCTGTGATGTCCTAGTACTCAATATTCAAAACCTGTGCTGTGATGTCCGCGTACCTGGCTAAAGACAAGACAAGCCGACTTCT
>Frequency_1_QualityScore_FFHHHHHIJJIJIIIJFHJIIJJIJJJJJJJJJIJIIIHIJJJJJJJJHHFFFFFFEEEEEECDEDEDDDDDDDDDDDDDCCDDDDEDDCDDDB_Mismatch_0_Sense_+_Library_PoolC
AACCTGTGCTGTGATGTCCGCGTACCTGGCTAAAGACAAGACAAGCCGACTTCTTTTACAATATGCACTCTCTCCCTAGGTTGTTCTTGTTCGT
>Frequency_1_QualityScore_FFHHHHHJJJJJIIJJJJJJJJJJJHIJJJJJJHJIJJJJIJJJJJJIJJJJJJJJJJJHHHHFFEDFFFECCEEEDDDDDDDDDDDEDDDDCD_Mismatch_0_Sense_+_Library_PoolC
TCTCTCCCTAGGTTGTTCTTGTTCGTGATGCTGTGTTGGCCACTTAGTAAAGCAAGGCGATTGTAATGGAAGTTATGCCTTTTATAAAGCATTT
>Frequency_1_QualityScore_FFHHFDFIIIIIIIGIEGHIICHGHIIIBGIDGHIIIIIIIIIIHIIIIGGIHGIIGEIIIIGIGIGHHHGHFEDFFDABDDCDDEDDDDD>AC_Mismatch_0_Sense_+_Library_PoolC
CTTCTTTTACAATATGCACTCTCTCCCTAGGTTGTTCTTGTTCGTGATGCTGTGTTGGCCACTTAGTAAAGCAAGGCGATTGTAATGGAAGTTA
>Frequency_1_QualityScore_DD;F>FF@G9FF>;A<C)8:<?BBDG4FG@GED9D@?D@<??8;BF;=8;=;@.@;..7==5?D@;>;;>>@B(;5>A@BABA>ADBBBBBB82_Mismatch_0_Sense_+_Library_PoolC
AAGACAAGACAAGCCGACTTCTTTTACAATATGCACTCTCTCCCTAGGTTGTTCTTGTTCGTGATGCTGTGTTGGCCACTTAGTAAAGCAAGGC
>Frequency_1_QualityScore_DFDHDFFG@?EGDGGHGIIBAHIGHIIIEGIIGIIGGHGEGGHCHGIIIIGIHIIIIIBEEHFCEFFFCAACCCCCACCCBACCCBCACCCDE>_Mismatch_0_Sense_+_Library_PoolC
CTGGCTAAAGACAAGACAAGCCGACTTCTTTTACAATATGCACTCTCTCCCTAGGTTGTTCTTGTTCGTGATGCTGTGTTGGCCACTTAGTAAA
>Frequency_1_QualityScore_FFHHGHFIGIJIIGIHIJGEGHGBFHIJIIGEHHIJJEHHGBIGIIJJHIHIEHGHGGEIEHIGGHIIHADEEHHFH@EFFFEFDEEEACEDED_Mismatch_0_Sense_+_Library_PoolC
ACAGGAGGATTCTGCAACGTTGAACTTCAGTTTTCTCTCTATTATTTTGCTGAGTTACAATAGTATTCAATATTCAATATCTATGCTGTGATGT
>Frequency_1_QualityScore_FFHHHGHJJJJJJGGIJIGIIJJGHIIJJHIJJJJJJJJJIJJJJIJJJJJJCIHHFFFEEEEECDDDDCDCDEDDDDDDDDDDDDDCDC<BCE_Mismatch_0_Sense_+_Library_PoolC
TATTCAAAACCTGTGCTGTGATGTCCGCGTACCTGGCTAAAGACAAGACAAGCCGACTTCTTTTACAATATGCACTCTCTCCCTAGGTTGTTCT
>Frequency_1_QualityScore_FFHHHHHJJJJJJJJJJJJJIJJJHJIJJIJJJJJJJDIJGIJJJJJJJIGIIGIJJIIGHHHHFFDDDBCDDDDDCDDDDDEDEDDDCCDDCC_Mismatch_0_Sense_+_Library_PoolC
CTAGTACTCAATATTCAAAACCTGTGCTGTGATGTCCGCGTACCTGGCTAAAGACAAGACAAGCCGACTTCTTTTACAATATGCACTCTCTCCC
>Frequency_1_QualityScore_FEHHGHGGIJJFFIJJJJJGIJJJJJJJJJJJJJJJJJJIIJJJJGIJIIJJHJJHIJEHIIHHGHHHFEEFFFEEEEEDEDDDDDDDACDED@_Mismatch_1_Sense_+_Library_PoolC
GTTCTTGTTCGTGATGCTGTGTTGGCCACTTAGTAAAGCAAGGCGATTGTAATGGAAGTTATGCCTTTTATAAAGCATTTGCGGCATGTTAAGT
>Frequency_1_QualityScore_FFHFFHFHGHIGJJFHHHIBHIIIIEIGG>FIJHHJJGIIJIJJJIIIHJJHIIJJIJIIJGIICACEEDCFBFDAA@=?CC>C::>>@CCCAC_Mismatch_0_Sense_+_Library_PoolC
ATTGGCTCAGTTAGTGTTGTATTGCATATACAGAAAGAAACAGACCAAGACCGTGAATGATTTGGATCCAGAGAGAGGATTGAAAATCAATGGA
>Frequency_1_QualityScore_DDD:?CACEEIIEDEDFF:CF=A?BEEEIDIIEEIIECBDEE@@DDEEDCCCI=AA;ADDA>==AAA@?A>>>AAAA;>AAAD;;>AA_Mismatch_0_Sense_+_Library_PoolC
CTCCCTAGGTTGTTCTTGTTCGTGATGCTGTGTTGGCCACTTAGTAAAGCAAGGCGATTGTAATGGAAGTTATGCCTTTTATAAAGCA
>Frequency_1_QualityScore_FFFHHHHJIJFIGGGHIIJIIIIIG<HHHIHGIGIJIIGGIIDHJFHHIJJIII@FIGJJJJIIICGIIHIHEEFEFFFBBDFDEEB@>>CBAA_Mismatch_0_Sense_+_Library_PoolC
TGATCACTAATAAAATTCAGTTAACAGGAGGATTCTGCAACGTTGAACTTCAGTTTTCTCTCTATTATTTTGCTGAGTTACAATAGTATTCAAT
>Frequency_1_QualityScore_FFHHHHHJIJJJJIFGJJIJHIJJHIJIJJIJJGHIJJJJJJIJJIIJIJJJJIJJJJJHHFFFFCEEEADDE_Mismatch_2_Sense_+_Library_PoolC
CCACTTAGTAAAGCAAGGCGATTGTAATGGAAGTTATGCCTTTTATAAAGCATTTGCGGCATGTTAAGTGTTA
>Frequency_1_QualityScore_ADD:AFDG<CFEAFDEFFEECHEEFFEFFCFF@FBGFFGGICGBAFFFCFBFEICEFEFFFFEAD>BDDDCCCCCADDEBBB_Mismatch_0_Sense_+_Library_PoolC
AGGTTGTTCTTGTTCGTGATGCTGTGTTGGCCACTTAGTAAAGCAAGGCGATTGTAATGGAAGTTATGCCTTTTATAAAGCA
>Frequency_1_QualityScore_FFHHHHHJJJJIJJJJJJJJJJJJJJIJJIIJJJJJJIJJHIIIIJJJIJJJJJJJJJIJHHIJJHIGJHJJJIJHHFFDEEEEDDDDDDDDCD_Mismatch_0_Sense_+_Library_PoolC
ATAGTATTCAATATTCAATATCTATGCTGTGATGTCCTAGTACTCAATATTCAAAACCTGTGCTGTGATGTCCGCGTACCTGGCTAAAGACAAG
>Frequency_1_QualityScore_FDHHHHHIJJJJJIJIJJJIIIJJJJJGIJJJIJIIJGHIHIJJIIJJJJJHIFHIIJJIJIJJGHFDDCEDCDDACCDDC_Mismatch_2_Sense_+_Library_PoolC
GTGTTGGCCACTTAGTAAAGCAAGGCGATTGTAATGGAAGTTATGCCTTTTATAAAGCATTTGCGGCATGTTAAGTGTTTA
>Frequency_1_QualityScore_FDHHHGFIJIJJJJDHHJIJIJFGHIJJIJIIJJGIIIIEIHJJIIJJ:FHIHGIHGIGEGEHHHGHHFEFFFFDDCCCCCCDDDDDD;@B>@>_Mismatch_1_Sense_+_Library_PoolC
GTTGTTCTTGTTCGTGATGCTGTGTTGGCCACTTAGTAAAGCAAGGCGATTGTAATGGAAGTTATGCCTTTTATAAAGCATTTGCGGCATGTTA
>Frequency_1_QualityScore_FFHHHHHJIGIJJJJJJIIJIJIJIIJIJIIIIJJJJJJJJJHHHGHHHFFFFFEEEEEECDDCCDBDDDCDDDDDBDDCCDDDDDDDBBDDDD_Mismatch_0_Sense_+_Library_PoolC
CCGCGTACCTGGCTAAAGACAAGACAAGCCGACTTCTTTTACAATATGCACTCTCTCCCTAGGTTGTTCTTGTTCGTGATGCTGTGTTGGCCAC
>Frequency_1_QualityScore_FFHHHHHJJJHIJJJJJJJJJJJJJJJJJJJJJJJJJJJIIJHIJIJJJJJJJJIIHIHHHGHHFFFFFEEEDEDDDDEEDDDDDDDDDBDDDC_Mismatch_0_Sense_+_Library_PoolC
AGACAAGCCGACTTCTTTTACAATATGCACTCTCTCCCTAGGTTGTTCTTGTTCGTGATGCTGTGTTGGCCACTTAGTAAAGCAAGGCGATTGT
>Frequency_1_QualityScore_FFHFHHHJJJJJJJJJJJJJJJJJJIJGIIJJJIJJGIIIIJIJIJIJJJJIIJIJIJIJJIJJJJIJJHGGHIIIJJJJEHHHHGFHFFFFCE_Mismatch_0_Sense_+_Library_PoolC
CAGTTTTCTCTCTATTATTTTGCTGAGTTACAATAGTATTCAATATTCAATATCTATGCTGTGATGTCCTAGTACTCAATATTCAAAACCTGTG
>Frequency_1_QualityScore_FFHHHHHJJJJJJJHJJIIJJHJIJIJJJJJJJJJJJJJJJJJJJIIIIJIJIJIJJJJJJIIHHHHHF@DEFCDDEEDDDDDDDDDDDDDDDD_Mismatch_0_Sense_+_Library_PoolC
CAATATCTATGCTGTGATGTCCTAGTACTCAATATTCAAAACCTGTGCTGTGATGTCCGCGTACCTGGCTAAAGACAAGACAAGCCGACTTCTT
>Frequency_1_QualityScore_D?FFD;C1)@E?EGFIFE4??*?C9DFG?F@D@;FF9BFFEFFFFIII>F:@5CEC3=C:BB@@==>:35-;>BB>;@:@:(5<?=09?@@_Mismatch_0_Sense_+_Library_PoolC
CAAGCCGACTTCTTTTACAATATGCACTCTCTCCCTAGGTTGTTCTTGTTCGTGATGCTGTGTTGGCCACTTAGTAAAGCAAGGCGATTGT
>Frequency_1_QualityScore_DDBHFFHIGIIAIGCGIGIIIIIIFHHHIIIEGHIGGEGEIGHIIBDEIGGIGGGHIIEHHHEEDDEEECA>@CDCCCCCCCCCDC@CCC_Mismatch_0_Sense_+_Library_PoolC
CTCTCCCTAGGTTGTTCTTGTTCGTGATGCTGTGTTGGCCACTTAGTAAAGCAAGGCGATTGTAATGGAAGTTATGCCTTTTATAAAGCA
>Frequency_1_QualityScore_FFHHHHDGHHIHHIIHHHICFGCHHGHCFEFHHJJJJIJJJBGIIJJJIIJJJHFHHCGIHHHHGH?CDDDFDEEEEDEEEEDDDCDDEDDDDD_Mismatch_0_Sense_+_Library_PoolC
CCTAGGTTGTTCTTGTTCGTGATGCTGTGTTGGCCACTTAGTAAAGCAAGGCGATTGTAATGGAAGTTATGCCTTTTATAAAGCATTTGCGGCA
>Frequency_1_QualityScore_DDHHHHHJJIJIIJJIJJJIIIIIJJIJJIIJIGIIJJJJJJJIJIFJJIJJIJGJEHHFDDBDDDDDDBDDDDDDDDDDDDDDDDDDDDDCDC_Mismatch_0_Sense_+_Library_PoolC
GAAGGGAATAGCAAGTTGTCATCCGGCAGAAAGATTGAGATGCAGAAGACAATAACGCCGCATAAAAGCGATCCTGATCACTAATAAAATTCAG
>Frequency_1_QualityScore_FFHHHHHJJJJJJIJJIJIIIIJIJJHJJJJJJJJIJIJJJJJIJJJJJJJIJJJIJJHHHHHHFFFFFFDDDEDDDDDDDDDDDDDDDDDCDC_Mismatch_0_Sense_+_Library_PoolC
TACCTGGCTAAAGACAAGACAAGCCGACTTCTTTTACAATATGCACTCTCTCCCTAGGTTGTTCTTGTTCGTGATGCTGTGTTGGCCACTTAGT
>Frequency_1_QualityScore_FFHHHHHJJJJJJJIJIJJJJJJJIIJJJJIJJJJJJJJIJGIJJJJJCHHIIJJJIIGHIJIIJCIJGFHHIJJJJCGHHIGEHFDDDDDDDD_Mismatch_0_Sense_+_Library_PoolC
CTGAGTTACAATAGTATTCAATATTCAATATCTATGCTGTGATGTCCTAGTACTCAATATTCAAAACCTGTGCTGTGATGTCCGCGTACCTGGC
>Frequency_1_QualityScore_FFHHHGFGGHIJJIIIJIIJGIJJHGGIJJIJJDGGIJJJIJIJIJJJJIJIJIIIJJIJHH_Mismatch_0_Sense_+_Library_PoolC
CCACTTAGTAAAGCAAGGCGATTGTAATGGAAGTTATGCCTTTTATAAAGCATTTGCGGCAT
>Frequency_1_QualityScore_FFHHHHHIJJJJJJJJJJJJJIGJJJJJJJJJGJJJIJJJJJJJJHIJJJJJJJJJIIJJIIII_Mismatch_0_Sense_+_Library_PoolC
ATGCTGTGTTGGCCACTTAGTAAAGCAAGGCGATTGTAATGGAAGTTATGCCTTTTATAAAGCA
>Frequency_1_QualityScore_FEFHHHHIJJJJFHIGIIJIIJJGIJJJJJJJHJIJJJJIJJJJJJJJFHIGIJJJIJIGIFHHHFFEFDEADB@DDDCCCDDDDDCDDDEDED_Mismatch_0_Sense_+_Library_PoolC
GTGATGTCCTAGTACTCAATATTCAAAACCTGTGCTGTGATGTCCGCGTACCTGGCTAAAGACAAGACAAGCCGACTTCTTTTACAATATGCAC
>Frequency_1_QualityScore_FFGHHGHJJJJJIJIGIIIJJJJIJJIJJJJJIJJIJJJIHHJIJJJJGIIIIIJJJJJJIHEEFAD?DBCEEEDBDDDDDDDDDDDDCDCDCE_Mismatch_0_Sense_+_Library_PoolC
GCTGTGATGTCCTAGTACTCAATATTCAAAACCTGTGCTGTGATGTCCGCGTACCTGGCTAAAGACAAGACAAGCCGACTTCTTTTACAATATG
>Frequency_1_QualityScore_FDFFFHFIIJJIJJHHIJJJJJJJJJJJJJJJJJIIJJJIJIJJIJIGDHHIIIIIIGEHHHFFFFFEDEEEDDDDDDDDCDCDDDDDDCCDED_Mismatch_1_Sense_+_Library_PoolC
GTGTGATGTCCTAGTACTCAATATTCAAAACCTGTGCTGTGATGTCCGCGTACCTGGCTAAAGACAAGACAAGCCGACTTCTTTTACAATATGC
>Frequency_1_QualityScore_FFHHHHHJJJJJJJJJJJJJIJJJJJJJJJJJJJJJJJJJJJJJJJJJJJHHHHHHHFFFFFDDEEDDEDDDDDDDDD>CDDDDDBDEDDDDDD_Mismatch_0_Sense_+_Library_PoolC
CAGAAGACAATAACGCCGCATAAAAGCGATCCTGATCACTAATAAAATTCAGTTAACAGGAGGATTCTGCAACGTTGAACTTCAGTTTTCTCTC
>Frequency_1_QualityScore_FFHHHHGJJJJJJJJJJJJJJHJJGHJGHJJJIIIJIHIHIIJJJJIIJJJJIJJJJJJIJIJJJIJHHEFFDDDEEEDDDCDD@CDEDDDDDD_Mismatch_0_Sense_+_Library_PoolC
TACAATATGCACTCTCTCCCTAGGTTGTTCTTGTTCGTGATGCTGTGTTGGCCACTTAGTAAAGCAAGGCGATTGTAATGGAAGTTATGCCTTT
>Frequency_1_QualityScore_;D;A:A?EDGGFCEBE<DHCHB1<+<99:9119:?::1CG@?DAGGHI@D@C@@GGAAHAEHEH;?\=A\5>@5::C@CCCCC_Mismatch_1_Sense_+_Library_PoolC
CCTAGTACTCAATATTCAAAACCTGTGCTGTGATGTCCGCGTACCTGGCTAAATACAAGACAAGCCGACTTCTTTTACAATAT
>Frequency_1_QualityScore_DDBHHHHHIFEEHHHJIGIGIIIEGIHGJIJJIJJJJJGHHIIHJHJGFHGIJIHIIIJJJJHECCHEDFFEDEDEEDBDDDDDDDDD@CDDDC_Mismatch_0_Sense_+_Library_PoolC
TATGCTGTGATGTCCTAGTACTCAATATTCAAAACCTGTGCTGTGATGTCCGCGTACCTGGCTAAAGACAAGACAAGCCGACTTCTTTTACAAT
>Frequency_1_QualityScore_DFHHGHHIJJIIJJJJJIHIJJJJJJJJJJJJHIJJJJJJJJJIIJJIHIJIJJJJIHGIHHHHHHFFFBDFFEEEEEEECDDDDDDCCDEDAC_Mismatch_1_Sense_+_Library_PoolC
TTCTTGTTCGTGATGCTGTGTTGGCCACTTAGTAAAGCAAGGCGATTGTAATGGAAGTTATGCCTTTTATAAAGCATTTGCGGCATGTTAAGTG
>Frequency_1_QualityScore_FFHH?DFEHGGGHIGIJJGIIJICFGGJIGGEHHIGGGGFHIHIIGIIEIIIIJFHFHDFFFF@CBDDDACDDDDDDCCCCDADDCCCCDCCDC_Mismatch_0_Sense_+_Library_PoolC
TAGTACTCAATATTCAAAACCTGTGCTGTGATGTCCGCGTACCTGGCTAAAGACAAGACAAGCCGACTTCTTTTACAATATGCACTCTCTCCCT
>Frequency_1_QualityScore_FFGHGHHJJJJJJIJHIIJJJJJJIIIIJIJJIGIJJJJJJJJJIJIIIIJJJJJJJIJGEFEFFFFFBAEEDDDDDDDDDDDEECCCDCCDDD_Mismatch_0_Sense_+_Library_PoolC
AGACAAGACAAGCCGACTTCTTTTACAATATGCACTCTCTCCCTAGGTTGTTCTTGTTCGTGATGCTGTGTTGGCCACTTAGTAAAGCAAGGCG
>Frequency_1_QualityScore_FFHHHHHJJJHIIIJJJJJJIJJIIIJJIJJJIJIIIJJJIJJIIJJJJIGHIJJJIIIJJJJJJJJJHFFGIHJJJJIGGIJJHHHGGHHFFF_Mismatch_0_Sense_+_Library_PoolC
TGAACTTCAGTTTTCTCTCTATTATTTTGCTGAGTTACAATAGTATTCAATATTCAATATCTATGCTGTGATGTCCTAGTACTCAATATTCAAA
>Frequency_1_QualityScore_EFHHHHHJJJJJJJJJJJJIIJIJIIJJJJJJJJJJJIJJJJIJJIJJJJJJJJJIJJHHHFFDDDDDDDDDDDDDDDEDEDDDDDDDDDDDCD_Mismatch_0_Sense_+_Library_PoolC
TACTCAATATTCAAAACCTGTGCTGTGATGTCCGCGTACCTGGCTAAAGACAAGACAAGCCGACTTCTTTTACAATATGCACTCTCTCCCTAGG
>Frequency_1_QualityScore_FFHGHHHJJJJJJJJIJJJJJIJJJIJJJJJJJJJJJJJJJIJJJIJJIJIIJJJJJIIIJIIJGHJJGHIJIIIIEHIJJCHHHHHHFFFDBB_Mismatch_1_Sense_+_Library_PoolC
ATTCTGCTGAGTTACAATAGTATTCAATATTCAATATCTATGCTGTGATGTCCTAGTACTCAATATTCAAAACCTGTGCTGTGATGTCCGCGTA
>Frequency_1_QualityScore_FFHHHHHJJJJJIJIJJJIJHIIJJJJJJIJJJJJJJJJJJJJJIJHHHHFFFFFFFEEEEEEEEDDDDCCDDDDDDDCDDBBCEDDCCDDBDC_Mismatch_0_Sense_+_Library_PoolC
CCTGTGCTGTGATGTCCGCGTACCTGGCTAAAGACAAGACAAGCCGACTTCTTTTACAATATGCACTCTCTCCCTAGGTTGTTCTTGTTCGTGA
>Frequency_1_QualityScore_FDFHHGHHIEHGGGIGIIGIIIEGGIJJJIHIGIJIJJIHIIIJGIJJJJJJIJJJAEHHHCEHHFFDCDCEEEEEEDDDDCCDEDDDACDEDD_Mismatch_0_Sense_+_Library_PoolC
CTCCCTAGGTTGTTCTTGTTCGTGATGCTGTGTTGGCCACTTAGTAAAGCAAGGCGATTGTAATGGAAGTTATGCCTTTTATAAAGCATTTGCG
>Frequency_1_QualityScore_FFFFHHFGGIIIG@GGIJJJJJGIGICGGIGGJIGGGHJEIGIGIJJJJJIGJG@AFGIGECEIJJGGEACEFF>C>CDECEC>A>>@C>CCCD_Mismatch_0_Sense_+_Library_PoolC
AGCGATCCTGATCACTAATAAAATTCAGTTAACAGGAGGATTCTGCAACGTTGAACTTCAGTTTTCTCTCTATTATTTTGCTGAGTTACAATAG
>Frequency_1_QualityScore_DFDFDFGGHEHIIIGHCCHEDEEFHGEHJGEHEFHEG9BBFHGHIEIJJCCFFGHGGGGGIHFFHFBB?7>AAE@;@ACCCDA@:;?@@:>@CC_Mismatch_0_Sense_+_Library_PoolC
AGCCGACTTCTTTTACAATATGCACTCTCTCCCTAGGTTGTTCTTGTTCGTGATGCTGTGTTGGCCACTTAGTAAAGCAAGGCGATTGTAATGG
>Frequency_1_QualityScore_FFHHHHHJJJGIIJJJJIJJIJIJEHIJHHIIJJFHIGHIIJJJJJJJJJHIJJJIJJJJJJHHFFEDDDEEECDD_Mismatch_2_Sense_+_Library_PoolC
TTGGCCACTTAGTAAAGCAAGGCGATTGTAATGGAAGTTATGCCTTTTATAAAGCATTTGCGGCATGTTAAGTGAT
>Frequency_1_QualityScore_FFHHHHGJJJJJGIJJJJJJJJJJJJJJJIJJJJJJJJJJJJJJGIIHIIIJIIIJIIHHHHHFFEFFFDDEDDDDDDDDEEDDDDDDDDDDDD_Mismatch_0_Sense_+_Library_PoolC
CAAGACAAGCCGACTTCTTTTACAATATGCACTCTCTCCCTAGGTTGTTCTTGTTCGTGATGCTGTGTTGGCCACTTAGTAAAGCAAGGCGATT
>Frequency_1_QualityScore_FFHHHHHJIJJJJJJJJJJIJJIJJJJJJJJJJJJHGIJJJJIJJJJIIIJJJJJIJIJJJIIIIJJJIFHHHEDFFEEEDECACCDDDDDDCD_Mismatch_0_Sense_+_Library_PoolC
ATTCAATATTCAATATCTATGCTGTGATGTCCTAGTACTCAATATTCAAAACCTGTGCTGTGATGTCCGCGTACCTGGCTAAAGACAAGACAAG
>Frequency_1_QualityScore_FDHHHHHJJHJJJJJJIGIJJIJIJJIIJIJJJJJGIJJJJJJJJJJJGIJJJJJJJJJIJGHIHHGHHEFFFDDD_Mismatch_0_Sense_+_Library_PoolC
GTGATGCTGTGTTGGCCACTTAGTAAAGCAAGGCGATTGTAATGGAAGTTATGCCTTTTATAAAGCATTTGCGGCA
>Frequency_1_QualityScore_FFHHHHHJJJJJJJJJJJHIIJJIJIJJJJJJJJJJGIJJJJJJJJJJHGHGHGEEDEFFFDDCEDDCDDDDDDDDDDCBDDECDCCDB?BCDD_Mismatch_0_Sense_+_Library_PoolC
TGTGCTGTGATGTCCGCGTACCTGGCTAAAGACAAGACAAGCCGACTTCTTTTACAATATGCACTCTCTCCCTAGGTTGTTCTTGTTCGTGATG
>Frequency_1_QualityScore_FFHHHHHJIHDIJJJ4BGHIJIIJJGIJJJIIJGJIGIJHGHHHHHFFFFFFEDECEDDDCC@@CB?CDCACDDDBBDDDDDDCCCDBDDCCBD_Mismatch_0_Sense_+_Library_PoolC
CGCGTACCTGGCTAAAGACAAGACAAGCCGACTTCTTTTACAATATGCACTCTCTCCCTAGGTTGTTCTTGTTCGTGATGCTGTGTTGGCCACT
>Frequency_1_QualityScore_FFHHHGHIJIIIJJJJJJJJJJJJJJFHIIIJJJJIJJJIIJJJJIJHJIJJJJIJJJJIJJIFIJIHHHHFFACDDDECDCDCCCCCADDDDD_Mismatch_0_Sense_+_Library_PoolC
TTTACAATATGCACTCTCTCCCTAGGTTGTTCTTGTTCGTGATGCTGTGTTGGCCACTTAGTAAAGCAAGGCGATTGTAATGGAAGTTATGCCT
>Frequency_1_QualityScore_FFHFHGHJIJIJJIGIIIIHIIIGIJGIHHEHDFHCGHGGGGGGHGGHIHGHHHHFEFFFFECEEDEDDCDDDDDCCCDDDDDECD@ACDBD??_Mismatch_0_Sense_+_Library_PoolC
CTGTGCTGTGATGTCCGCGTACCTGGCTAAAGACAAGACAAGCCGACTTCTTTTACAATATGCACTCTCTCCCTAGGTTGTTCTTGTTCGTGAT
>Frequency_1_QualityScore_FFHGHHHJJIJJJJJJJJJJJJIJJJJJJJIJJJGIIJJIJJJJJJIIIJJIIJJJGIJJHHHHHFFFEEEEEEDDCDACDDDDDDDBCDEEED_Mismatch_2_Sense_+_Library_PoolC
GATGCAGAAGACAATAATGCCGCATAAAAGCGATCCTGATCACTGATAAAATTCAGTTAACAGGAGGATTCTGCTGAGTTACAATAGTATTCAA
>Frequency_1_QualityScore_FFHHHHHJJJJJJJJFHIIGHIIHIDHHGHIIJJJJJJJJJIIJJJJJJJJJIJJJGHEHHDDBDCEFFEEDE_Mismatch_0_Sense_+_Library_PoolC
TAGTAAAGCAAGGCGATTGTAATGGAAGTTATGCCTTTTATAAAGCATTTGCGGCATGTTAAGTGTTTGTTTA
>Frequency_1_QualityScore_FFHGHHHJIIIJIGIJGIIIIIIJJJDGIHHIJGJJJIJJJJJJIGIHIIJJJEIJIEHHGFFD?C;@AAACDD_Mismatch_0_Sense_+_Library_PoolC
TTAGTAAAGCAAGGCGATTGTAATGGAAGTTATGCCTTTTATAAAGCATTTGCGGCATGCTAAGTGTTTGTTTA
>Frequency_1_QualityScore_FFHHHHHJJJIJJIJJGHIHIGIJJJJJJJJJJJJJJJJJJJJJJJJJJHHEGHEHCEHHFFFE_Mismatch_1_Sense_+_Library_PoolC
AAGGCGATTGTAATGGAAGTTATGCCTTTTATAAAGCATTTGCGGCATGTTAAGTGTTTGTTTA
>Frequency_1_QualityScore_FFHHHHGFHIJGEHIGIIIGGEGFGHHIGGGIIEIIIGIJIJIJIIEBBHE<FGEIIJHFDDFFFFDECDDCCBDDD_Mismatch_0_Sense_+_Library_PoolC
CACTTAGTAAAGCAAGGCGATTGTAATGGAAGTTATGCCTTTTATAAAGCATTTGCGGCATGCTAAGTGTTTGTTTA
>Frequency_1_QualityScore_FFHHFHHGGHJGJJGGIIIIJJJJJJJJJJJJJIJJIJJJJJJJIHHHHFHFDD@DDEEEED_Mismatch_1_Sense_+_Library_PoolC
GGCGATTGTAATGGAAGTTATGCCTTTTATAAAGCATTTGCGGCATGTTAAGTGTTTGTTTA
>Frequency_1_QualityScore_FFHHHHHJJJHJJJHGIIIJIJJJJJJJJJJJJJJJJIJJIJJJJJJJIIIJHHHEHHBD;?CEACEEEAAC_Mismatch_0_Sense_+_Library_PoolC
AAGCAAGGCGATTGTAATGGAAGTTATGCCTTTTATAAAGCATTTGCGGCATGTTAAGTGTTTGTTTATTCA
