# Supplementary material for: Differential Gene Expression Reveals Candidate Genes for Drought Stress Response in Abies alba (Pinaceae)
Source: PLoS One. 2015 Apr 29;10(4):e0124564. doi: 10.1371/journal.pone.0124564 (PMC4414588; doi:10.1371/journal.pone.0124564)
Supplement: S2 File — (GZ) [file pone.0124564.s002.gz › comp16431_c0_seq1.fa]

>comp16431_c0_seq1 len=805 path=[1:0-398 806:399-420 957:421-618 620:619-804] : tr|A9NPX8|A9NPX8_PICSI Putative uncharacterized protein OS=Picea sitchensis PE=4 SV=1 e-value: 2e-28 blast score:  127
GTTTTTATATGTATATATGCAGCGAGGGTTACATTTCAATGTATTTCTGTGAGAGACTCGTTGCGTTTCCGATTTAAATTGAGGTTTTCAGGTATTAGGGCCTTTTTTTGAAGTAAATAAGAAAGAGCAGGATGTGTTTAGTGTGTATGTGCGACGAGGATCGGAGGTTTCTGAACACACAGGTGGCTCCGGGCGCCTGCCCTTACTGCGGGGGAGCGATCACCGCATCCGATGTGCGGAGCGAATGGAGATTCTGCTTTCTGCCCGTCTTTTTTAAGACGCGCCGTAAGCACACTTGCACTCTCTGTGGCAAAAACCTCGTTATCCCACGCTGATTTTGCTTTCAGTTTTCGGTTGAATGAATGATCGTTTTGGGGATATTGATGTCAGAACTTTCTTGGATTTCTTGGACTCTGAGTCATGGAAATCTTCACAGGTGTTTCTTTTTGTAGTTATAAATCGCTTATTTCATTCTTTGCTTGCCATGTTAGGACTGCCCTCTTAGGACTTGTGAGGGGTTTTGCCTTCTTGGCTGTATCATGTAGATATTGAAAAGAGTAGTGGAGATTTGTTTCAATAGTATATTGTTTCTTTTATTTGTCTGCTTTTCTTTATTTCTGAGATCTTTGTTACATACGAGGAGTTTTAAATATATTATTCAGATAAATTTAAAGGGGAAATGTTGAAGCTACTAAATATTCATGGAATGGAATGTTGAAAATGCTAAATACAAATGGGGAGCAGAAGTACAACTCTTATTGTCAACTGCCCACAAGATTATTCAAAATTTGGAATATGCATTAAG

>Frequency_7_QualityScore_FFHHHHHJJJJJJJJJJJJJJJJJJIJJJJJJJJJJJJJJJJJJIIJJJHHHIIJJCFGIIHHGGGGGFEEEEEDEEEEDDEEDEEEEEB_Mismatch_0_Sense_+_Library_PoolT
CTTATTTCATTCTTTGCTTGCCATGTTAGGACTGCCCTCTTAGGACTTGTGAGGGGTTTTGCCTTCTTGGCTGTATCATGTAGATATTGA
>Frequency_2_QualityScore_FFHEGGHJJIJJJJJIJJJHIIIJIIIIJJJJJJIJJJIJIIHIIIIJIGHGIGII=EIIIFGHGHGFEEEFDDDEEEEDCEECDEEEEC_Mismatch_0_Sense_+_Library_PoolC
CTTATTTCATTCTTTGCTTGCCATGTTAGGACTGCCCTCTTAGGACTTGTGAGGGGTTTTGCCTTCTTGGCTGTATCATGTAGATATTGA
>Frequency_7_QualityScore_FFHHHHHJJJJJJJIJJJJJJJJJJJIJIIJJJJJJIJJJIJJJJIJJIJJJJIJIIIJIHIGIJIH@DBDEEEEDEDDDDDDDBDEEDEDDDE_Mismatch_0_Sense_+_Library_PoolT
GTTATAAATCGCTTATTTCATTCTTTGCTTGCCATGTTAGGACTGCCCTCTTAGGACTTGTGAGGGGTTTTGCCTTCTTGGCTGTATCATGTAG
>Frequency_6_QualityScore_EFFGHHGII?EEGHGIIIIIHGGFGHHIIIIIIHIHIIIJIHIIHIIIIIJHIIIIIIIHHHIIHGIIGGFFFEEEFEDDCEDBCBCCBC7>@A_Mismatch_0_Sense_+_Library_PoolT
CTTCACAGGTGTTTCTTTTTGTAGTTATAAATCGCTTATTTCATTCTTTGCTTGCCATGTTAGGACTGCCCTCTTAGGACTTGTGAGGGGTTTT
>Frequency_6_QualityScore_FFHHHHHJJJJJJJJIJJJJJJJJJJJJJJJHIIJIIIIJIIJJJJJJHIJIIIIJHIGIIJIBEFFFFEEEEEEEDDDDCDEEEEDDEEDEEE_Mismatch_0_Sense_+_Library_PoolT
TAAATCGCTTATTTCATTCTTTGCTTGCCATGTTAGGACTGCCCTCTTAGGACTTGTGAGGGGTTTTGCCTTCTTGGCTGTATCATGTAGATAT
>Frequency_1_QualityScore_DFHHHHHJJJJJJJJJJJJJJJIJJJJJJIJJJJJJJJJJJJJJJJJJIJJJJJJJGIJJIGHBEFFFEEEEEEDDDDDDDDEEEEDCDEEEED_Mismatch_0_Sense_+_Library_PoolC
TAAATCGCTTATTTCATTCTTTGCTTGCCATGTTAGGACTGCCCTCTTAGGACTTGTGAGGGGTTTTGCCTTCTTGGCTGTATCATGTAGATAT
>Frequency_6_QualityScore_EEHGGFGIIIIIIJJJJIJIIHIIHIHIIHIIIIIIEFHIHHJIIIIIIGIIJGIHIIIHFGGGHGGFEEEEDEAC=BCABBACABCCCACCCC_Mismatch_0_Sense_+_Library_PoolT
CCATGTTAGGACTGCCCTCTTAGGACTTGTGAGGGGTTTTGCCTTCTTGGCTGTATCATGTAGATATTGAAAAGAGTAGTGGAGATTTGTTTCA
>Frequency_1_QualityScore_FFHHHGHJJJJJJJJJJJJJJIJJIJJJJJIIIJJJGHIJJJJJJJJJIJJJJIHIJJHHCHHHHFFFFFFFECCC>CCCCDDDADDDDA?CCC_Mismatch_0_Sense_+_Library_PoolC
CCATGTTAGGACTGCCCTCTTAGGACTTGTGAGGGGTTTTGCCTTCTTGGCTGTATCATGTAGATATTGAAAAGAGTAGTGGAGATTTGTTTCA
>Frequency_6_QualityScore_FFHHHHHJIJJJIJJJJJJIJJGIIJJGIIIIJJDGIIIJJJJJJJJIJJJHIIIHIJIIIHHHHHHEDDEEDE>CDCDDDDCCDDDBCDDEDE_Mismatch_0_Sense_+_Library_PoolT
ATGTTAGGACTGCCCTCTTAGGACTTGTGAGGGGTTTTGCCTTCTTGGCTGTATCATGTAGATATTGAAAAGAGTAGTGGAGATTTGTTTCAAT
>Frequency_5_QualityScore_FFHHHDFGHIIJJJJJIGHHIIIJIJJJJIJJJJJJJJJJJJJIJJJJJJJJIJJIIIGHGHJJHHHHGGFFGFEEEFEDDBCDDD=@CDDDDD_Mismatch_0_Sense_+_Library_PoolT
ACAGGTGTTTCTTTTTGTAGTTATAAATCGCTTATTTCATTCTTTGCTTGCCATGTTAGGACTGCCCTCTTAGGACTTGTGAGGGGTTTTGCCT
>Frequency_5_QualityScore_FFHHHHHJJJJJIIJJJIJJIJJJJJJJJJJJJJIJJJJJJJJJJJJJJJJIJHIJJJIIHIJJHAEFFCFEDEEEEDDDDDCDEEDEDDDEDE_Mismatch_0_Sense_+_Library_PoolT
TATAAATCGCTTATTTCATTCTTTGCTTGCCATGTTAGGACTGCCCTCTTAGGACTTGTGAGGGGTTTTGCCTTCTTGGCTGTATCATGTAGAT
>Frequency_5_QualityScore_EEHHHHHJJJJGIHHHIHJJIIJJJJJIJIJIJJIJJJJJJJJIJIHFIHIIHHIIIJHIJIIHIHHHGBEGFDEDEEED<>ACBCDDCDDDDD_Mismatch_0_Sense_+_Library_PoolT
GTTTCTTTTTGTAGTTATAAATCGCTTATTTCATTCTTTGCTTGCCATGTTAGGACTGCCCTCTTAGGACTTGTGAGGGGTTTTGCCTTCTTGG
>Frequency_5_QualityScore_FFHHGGHHHHHIGEGHIIHGGFHIDGICFHIIGHEHIII?DFGHIHIIHIIIHIIHEGHHDFFAEGEEFADDCDDACBC=@BAABBD>@CCC?B_Mismatch_0_Sense_+_Library_PoolT
TTGCCATGTTAGGACTGCCCTCTTAGGACTTGTGAGGGGTTTTGCCTTCTTGGCTGTATCATGTAGATATTGAAAAGAGTAGTGGAGATTTGTT
>Frequency_5_QualityScore_FFHHHHHJJJIJJJJJJJIJJJJJJJJJJIJJIJJJJIIGIJJJDHIJIJJJJJJJJJJIHGHHGEFFCCDDEEEEEDDDDDCC@CCCCDDDAB_Mismatch_0_Sense_+_Library_PoolT
TTTGCTTGCCATGTTAGGACTGCCCTCTTAGGACTTGTGAGGGGTTTTGCCTTCTTGGCTGTATCATGTAGATATTGAAAAGAGTAGTGGAGAT
>Frequency_5_QualityScore_FFH?EFHIIJJJJJJHIIJJIIJJIJJJJJJJJJJJJJJJJJJJJJJJIJIJJIJIJJJIJIIIIIIHGGGFGFEEEEEEDEDD=BDCDDDDDD_Mismatch_0_Sense_+_Library_PoolT
AGGTGTTTCTTTTTGTAGTTATAAATCGCTTATTTCATTCTTTGCTTGCCATGTTAGGACTGCCCTCTTAGGACTTGTGAGGGGTTTTGCCTTC
>Frequency_1_QualityScore_FFHCFFHJJJJJJJJHIJJJJJJJJJJJJJJJJJJJJJJJJJJJJJGHIIJJIFHIJJJJIJGHJJJIHEEHEFFFFBCBCEDD;@DDDCDDDC_Mismatch_0_Sense_+_Library_PoolC
AGGTGTTTCTTTTTGTAGTTATAAATCGCTTATTTCATTCTTTGCTTGCCATGTTAGGACTGCCCTCTTAGGACTTGTGAGGGGTTTTGCCTTC
>Frequency_4_QualityScore_EFHHHHHJJIJJJJJJJIJJIJJJHJIJIJJIIJJJGIHIJJJEGHIJIJJIJJJIIIJHGHHGFGFEFCDEEEEEACEDDCC;ABCCDDDCBC_Mismatch_0_Sense_+_Library_PoolT
TTGCTTGCCATGTTAGGACTGCCCTCTTAGGACTTGTGAGGGGTTTTGCCTTCTTGGCTGTATCATGTAGATATTGAAAAGAGTAGTGGAGATT
>Frequency_4_QualityScore_FFGGGEGHIIIIIIIIHHIJIIHIIJIJIIIIJIHIIIIHIHIIJIIIIHIIHHGGHHIIH?ADECCEEACDEEEEDCACEEEDDCDEEEEEEC_Mismatch_0_Sense_+_Library_PoolT
AATCGCTTATTTCATTCTTTGCTTGCCATGTTAGGACTGCCCTCTTAGGACTTGTGAGGGGTTTTGCCTTCTTGGCTGTATCATGTAGATATTG
>Frequency_2_QualityScore_FFHGHHHJEIGIIHGIHIJJIIIIJJIIGHFIIJIIJJIIIIIIIIIIIEGIIIFIIIJJJEGHGFEFFCEEEEEEEDDCDEEEDEDECCDEEE_Mismatch_0_Sense_+_Library_PoolC
AATCGCTTATTTCATTCTTTGCTTGCCATGTTAGGACTGCCCTCTTAGGACTTGTGAGGGGTTTTGCCTTCTTGGCTGTATCATGTAGATATTG
>Frequency_4_QualityScore_EDFEFGCGHDDHIGIFFHEFHGHGHEHHGHGHIIICGGIEEGHHIIH9CFFGIIHHIFFCECEE=ADDCACCCEA@CDDB<AACBCC;?B;?>A_Mismatch_0_Sense_+_Library_PoolT
TTCTTTGCTTGCCATGTTAGGACTGCCCTCTTAGGACTTGTGAGGGGTTTTGCCTTCTTGGCTGTATCATGTAGATATTGAAAAGAGTAGTGGA
>Frequency_1_QualityScore_FFHHHHHJJJJJJJJJJJJJJJIIIJJJJJJJIJJJIJJJJJGIJJJ@FHJJJJJJJJJJJHHHHHFFDCEFFEEEEEEECDDDDDDCDC>?BC_Mismatch_0_Sense_+_Library_PoolC
TTCTTTGCTTGCCATGTTAGGACTGCCCTCTTAGGACTTGTGAGGGGTTTTGCCTTCTTGGCTGTATCATGTAGATATTGAAAAGAGTAGTGGA
>Frequency_4_QualityScore_FFHHCEEHIIJJJJJIHHIJJIIIJJJJJJJJIJIJJIJJJJJJIJJJIIJIIJIIIIIIJJJJJJIIHGGGGFEFFFEECEEDD=ACDDDDDD_Mismatch_0_Sense_+_Library_PoolT
CAGGTGTTTCTTTTTGTAGTTATAAATCGCTTATTTCATTCTTTGCTTGCCATGTTAGGACTGCCCTCTTAGGACTTGTGAGGGGTTTTGCCTT
>Frequency_4_QualityScore_FFHHHHHJJJIJJJJJJJJJJJJJIJJIIJJJJJJJJJJJJJJJJJIIIJIHIHJJIJCGGGGGFFEEEEEEEEDCDEEEEDDEEEEEEEE>@C_Mismatch_0_Sense_+_Library_PoolT
CGCTTATTTCATTCTTTGCTTGCCATGTTAGGACTGCCCTCTTAGGACTTGTGAGGGGTTTTGCCTTCTTGGCTGTATCATGTAGATATTGAAA
>Frequency_4_QualityScore_FFHHHHHJJJJJJJJJJJJJJIJIJJHIJJJIJHIJJJEGIJJIIJJJJJJIJJJHGIHHIGGGGGGGFDEEEEDDCE@CDDCCDDCACCDACD_Mismatch_0_Sense_+_Library_PoolT
TGCCATGTTAGGACTGCCCTCTTAGGACTTGTGAGGGGTTTTGCCTTCTTGGCTGTATCATGTAGATATTGAAAAGAGTAGTGGAGATTTGTTT
>Frequency_1_QualityScore_FFHHHFHJIJJIGIGIJJJGIJIGJJBGHIJFFHGIJIDEIJJIJJJJJIDHJJJHIIGIHHAHHEHDF?B@@CCCCCCDDCCDDBCCCDDACC_Mismatch_0_Sense_+_Library_PoolC
TGCCATGTTAGGACTGCCCTCTTAGGACTTGTGAGGGGTTTTGCCTTCTTGGCTGTATCATGTAGATATTGAAAAGAGTAGTGGAGATTTGTTT
>Frequency_4_QualityScore_EDGFGHGIIIHIIHEHHIIGGIIIHIGHIHIIIIIHHIIIIGIFIHGIIIIGIIIIHIIGGGIHHIEGGFGFFGEDEDEDCC;@CCCDDDABDD_Mismatch_0_Sense_+_Library_PoolT
GTGTTTCTTTTTGTAGTTATAAATCGCTTATTTCATTCTTTGCTTGCCATGTTAGGACTGCCCTCTTAGGACTTGTGAGGGGTTTTGCCTTCTT
>Frequency_4_QualityScore_EEHGGGHJIGHHHIJIFFHHIGIIIJJIIIIIIIIJIHIIHIIGIIHIIEDGFHEHBEGEGIIGEGDFFBCDECDDEECECA>CCBA@@BAACC_Mismatch_0_Sense_+_Library_PoolT
TAGGACTTGTGAGGGGTTTTGCCTTCTTGGCTGTATCATGTAGATATTGAAAAGAGTAGTGGAGATTTGTTTCAATAGTATATTGTTTCTTTTA
>Frequency_4_QualityScore_FFHHHHHJJJJIJIJJJJIIJJJJIJIJJJJJJJJJJHIIGIIJJHHIIJIIAFIIIIJJJIHHHGGGFFFFEEEEEEEEEEEEECCDDCAC?B_Mismatch_0_Sense_+_Library_PoolT
TTTCATTCTTTGCTTGCCATGTTAGGACTGCCCTCTTAGGACTTGTGAGGGGTTTTGCCTTCTTGGCTGTATCATGTAGATATTGAAAAGAGTA
>Frequency_4_QualityScore_FFHHHHHJJJJIJJCGGHJJJJJJJJIIJIJJJJIJJJJJJJIJIJJJJJJJJJJJJJJJJJJJIIIIIIHHHGGGFFFEEDDDDDDDCCCCCC_Mismatch_0_Sense_+_Library_PoolT
GAAATCTTCACAGGTGTTTCTTTTTGTAGTTATAAATCGCTTATTTCATTCTTTGCTTGCCATGTTAGGACTGCCCTCTTAGGACTTGTGAGGG
>Frequency_4_QualityScore_FFHHHHHIIJJJJJJJIIJJIJIJJJJJJJIJJJIIJJJGHHIIIICGIIJJJJJIJJIIIHHGGGFFFDEEEEEEEEEBCCCDCD?CCECCDD_Mismatch_0_Sense_+_Library_PoolT
TCTTTGCTTGCCATGTTAGGACTGCCCTCTTAGGACTTGTGAGGGGTTTTGCCTTCTTGGCTGTATCATGTAGATATTGAAAAGAGTAGTGGAG
>Frequency_4_QualityScore_FFHHGHGIJIIIIIJJGIIGIIIHIJIJJJIIIGHIIIGIGHGIIBFHIIGIJIIHIIHGHGGDEEDEEEEDDDEEECAAB=@??@BCC?@BCC_Mismatch_0_Sense_+_Library_PoolT
CTTTGCTTGCCATGTTAGGACTGCCCTCTTAGGACTTGTGAGGGGTTTTGCCTTCTTGGCTGTATCATGTAGATATTGAAAAGAGTAGTGGAGA
>Frequency_4_QualityScore_EFHHHHHJJJHIIIJIJJJJJIJJJJJJJJJJJJJJJIJJJJJIJIIIIIIIIIIIIJIIIJJJIJJHIGGHGGFGFED<ACDDDDDDDDDDCD_Mismatch_0_Sense_+_Library_PoolT
TTTCTTTTTGTAGTTATAAATCGCTTATTTCATTCTTTGCTTGCCATGTTAGGACTGCCCTCTTAGGACTTGTGAGGGGTTTTGCCTTCTTGGC
>Frequency_1_QualityScore_FFHHHHHJJJHIJJIJJJJJJJJJJJJJJJJJJJJJJJJJJJJJJJJJIIJIIIIJJJJJJJJJGIJHIHHHHHEHFFD=BDDDDDDDDDDDDD_Mismatch_0_Sense_+_Library_PoolC
TTTCTTTTTGTAGTTATAAATCGCTTATTTCATTCTTTGCTTGCCATGTTAGGACTGCCCTCTTAGGACTTGTGAGGGGTTTTGCCTTCTTGGC
>Frequency_3_QualityScore_FEGGGGGIJJJJJIJJJJIJJJIIJJJJJJJJJJJJIHIJIJJJIIIIJJJJJJJJIJJHIIJIHHFHGFE<ACCDDDDDDDDDDDDDCDDDEE_Mismatch_0_Sense_+_Library_PoolT
TGTAGTTATAAATCGCTTATTTCATTCTTTGCTTGCCATGTTAGGACTGCCCTCTTAGGACTTGTGAGGGGTTTTGCCTTCTTGGCTGTATCAT
>Frequency_3_QualityScore_FFHHHGGHIJJJGIJJJJJJJJJJJJJJJHIJJJJJHHIIJJJIJHIJIJIIDHHHIIIJHHHHHFGGGFFEFFDEFEEEECDDDDDDCDDDEE_Mismatch_0_Sense_+_Library_PoolT
ACTTGTGAGGGGTTTTGCCTTCTTGGCTGTATCATGTAGATATTGAAAAGAGTAGTGGAGATTTGTTTCAATAGTATATTGTTTCTTTTATTTG
>Frequency_3_QualityScore_FFHHHHHJJJJJFIIIJJJIJIJJJJJJHJJJJJIJIJJJIIIJIJIJJJIHIHIIJJJJIIJJIJIHHGHGCDCFFDDEEEEDCEDDDED_Mismatch_0_Sense_+_Library_PoolT
ATCGTTTTGGGGATATTGATGTCAGAACTTTCTTGGATTTCTTGGACTCTGAGTCATGGAAATCTTCACAGGTGTTTCTTTTTGTAGTTAT
>Frequency_3_QualityScore_FFHHHHHJJJJJJJJJJJJIJJJJJJIIJIJJJIIIJJIJIIJJJHIIHHIJJHIFIIJJBFFFGFFFFADEEEEDDCDDDDEDDDDDDDDDEB_Mismatch_0_Sense_+_Library_PoolT
ATCGCTTATTTCATTCTTTGCTTGCCATGTTAGGACTGCCCTCTTAGGACTTGTGAGGGGTTTTGCCTTCTTGGCTGTATCATGTAGATATTGA
>Frequency_3_QualityScore_FFGHEFDFHIIHIHHHIHIFGDGHHHBFHIHIIHIIIIHIHIHDDHGGGHBGIGHHFGFB@FGFGGEDCCCBDCA?ACC@BCDCCBCDBACBDE_Mismatch_0_Sense_+_Library_PoolT
ACTGCCCTCTTAGGACTTGTGAGGGGTTTTGCCTTCTTGGCTGTATCATGTAGATATTGAAAAGAGTAGTGGAGATTTGTTTCAATAGTATATT
>Frequency_3_QualityScore_FFHHHHHJJJJJJJIIJJIFIGIIJJAEGIJIJJJJIJIJJJIEHJIJIJGHHHIJIJIEFGGGDEACDDADEE?BDDDCCDDCBDDDDD_Mismatch_0_Sense_+_Library_PoolT
ACTGCCCTCTTAGGACTTGTGAGGGGTTTTGCCTTCTTGGCTGTATCATGTAGATATTGAAAAGAGTAGTGGAGATTTGTTTCAATAGTA
>Frequency_3_QualityScore_FFHHGHGIGHHIIJJIJJIJJJJHIJJJHIJJJJJJJJJJJHJJJJJJJJIHIJJJJJIJHJIIIHGIHGHBFHEFHHGGGGGEEFFFFEEEDE_Mismatch_0_Sense_+_Library_PoolT
TTCAATAGTATATTGTTTCTTTTATTTGTCTGCTTTTCTTTATTTCTGAGATCTTTGTTACATACGAGGAGTTTTAAATATATTATTCAGATAA
>Frequency_3_QualityScore_FFHGHHHHIIHHIIJIJJJIIJHHIJFIJGIIJJHIFHIII=EHIIIIIHIHHHHHGHAEGFFGGECCCBEEFE@ACEDBB=ACACCDC<@BDC_Mismatch_0_Sense_+_Library_PoolT
GCTTGCCATGTTAGGACTGCCCTCTTAGGACTTGTGAGGGGTTTTGCCTTCTTGGCTGTATCATGTAGATATTGAAAAGAGTAGTGGAGATTTG
>Frequency_3_QualityScore_FFHHHHHJJJHJIJHIJIJIIHIGIIIHJHIJJJIJJJJJHIIJJJIIBDDEHIIHIJIIHIHHIIIIHHGHFHGGEFEFFFEEEDEDDDDDDD_Mismatch_0_Sense_+_Library_PoolT
GAACTTTCTTGGATTTCTTGGACTCTGAGTCATGGAAATCTTCACAGGTGTTTCTTTTTGTAGTTATAAATCGCTTATTTCATTCTTTGCTTGC
>Frequency_3_QualityScore_EEHHHGGIIJJIJJJJJIJJJJJJJHIIJJHIHIJJIDGGIJJJIJJJJJIJJJIHIIHIIHHGEGGGFEEEEDDBE@CDCDDDDCDDDCBDCD_Mismatch_0_Sense_+_Library_PoolT
GCCATGTTAGGACTGCCCTCTTAGGACTTGTGAGGGGTTTTGCCTTCTTGGCTGTATCATGTAGATATTGAAAAGAGTAGTGGAGATTTGTTTC
>Frequency_3_QualityScore_FFHHHHHJJIJJIJJGIJJJJJJIIJIJIJJJJJJJJJJJJJJJJHIJJJIIHHIJJEFHHFGFFFFEEECDEDBDEEEEDEEEDEEEEE@_Mismatch_0_Sense_+_Library_PoolT
GCTTATTTCATTCTTTGCTTGCCATGTTAGGACTGCCCTCTTAGGACTTGTGAGGGGTTTTGCCTTCTTGGCTGTATCATGTAGATATTGA
>Frequency_3_QualityScore_EFHHHHHJJJJJJJJIJJJJJJJJIJJJJJJJJJJJJJJJJIIIIJJHIJIJJIFHIIHIIHIGGGGFFFEDEEEEEDDEEDEEEEECDDDDCD_Mismatch_0_Sense_+_Library_PoolT
TATTTCATTCTTTGCTTGCCATGTTAGGACTGCCCTCTTAGGACTTGTGAGGGGTTTTGCCTTCTTGGCTGTATCATGTAGATATTGAAAAGAG
>Frequency_3_QualityScore_DEGHHHHJJJJJHIJIIJJJJJJJJJJJHJJJJJIJJJJJJJIIJIIJJJHIJIJJIJJJJIIIIHIHHGEFGFEFEEECD;@CCCDDDDDDDD_Mismatch_0_Sense_+_Library_PoolT
TGTTTCTTTTTGTAGTTATAAATCGCTTATTTCATTCTTTGCTTGCCATGTTAGGACTGCCCTCTTAGGACTTGTGAGGGGTTTTGCCTTCTTG
>Frequency_3_QualityScore_EDGF?DFGHGEIHEHFHGECDGHGGGIIFEGIIIJIHHIGAB@DFIHIGHIGCDADEFEGDFHHHHHH?CEGGFEFFECBCDDEBACBCCCEDA_Mismatch_0_Sense_+_Library_PoolT
TTGGATTTCTTGGACTCTGAGTCATGGAAATCTTCACAGGTGTTTCTTTTTGTAGTTATAAATCGCTTATTTCATTCTTTGCTTGCCATGTTAG
>Frequency_3_QualityScore_FFHHHHHHIJJJJJJJJIJJJJJIJJBFFHIJJJJJJJIJJIIJJIJIJJIJJIHIJJJIHIJJJJHIIHGGGGGGFEEEEEEEDDDDDCDDDC_Mismatch_0_Sense_+_Library_PoolT
CTCTGAGTCATGGAAATCTTCACAGGTGTTTCTTTTTGTAGTTATAAATCGCTTATTTCATTCTTTGCTTGCCATGTTAGGACTGCCCTCTTAG
>Frequency_1_QualityScore_FFHHHHHIHIJJJJJIJJJJJJJJJJFHGIJJJJJIJJIJJIJIIJIJJJIJIJJJJIJJJJJJJJJIGHIHFGEHCEFFFFEEDEEDCDDDDC_Mismatch_0_Sense_+_Library_PoolC
CTCTGAGTCATGGAAATCTTCACAGGTGTTTCTTTTTGTAGTTATAAATCGCTTATTTCATTCTTTGCTTGCCATGTTAGGACTGCCCTCTTAG
>Frequency_3_QualityScore_FEHHHHGIJJJJJJHIIHIJDHIIIGHIIJJJAEHHJIJJJJJJJJJJIHIHIIIGHHGCFGGED<?CB?BC?BBCBACDDDDDDBCCDDCDDB_Mismatch_0_Sense_+_Library_PoolT
GTTAGGACTGCCCTCTTAGGACTTGTGAGGGGTTTTGCCTTCTTGGCTGTATCATGTAGATATTGAAAAGAGTAGTGGAGATTTGTTTCAATAG
>Frequency_3_QualityScore_EFHHHHHJJJIJJHIJJHEGGHIJJBGHIJJJJIIIJHJJJJGHIIJJIFHHHIIIIHGEFGGFG>DAC@BECBCDDDACACCDCEDBDDEDBC_Mismatch_0_Sense_+_Library_PoolT
CTGCCCTCTTAGGACTTGTGAGGGGTTTTGCCTTCTTGGCTGTATCATGTAGATATTGAAAAGAGTAGTGGAGATTTGTTTCAATAGTATATTG
>Frequency_3_QualityScore_FFHHHHHJJJJJJJIJJJJIJJJIJJJJJIIHIIIJJIIIHIJJJIIIJJCEEHHIJJJJJIGHHHGGGFFGFFEEEDDDEEEEEEEEEDCDDD_Mismatch_2_Sense_+_Library_PoolT
CAGAACTTTCTTAGATTTCTTGGACTCTGAGTCGTGGAAATCTTCACAGGTGTTTCTTTTTGTAGTTATAAATCGCTTATTTCATTCTTTGCTT
>Frequency_3_QualityScore_FFHHHHHJJJJJJJIJJJJJJJIJJJJJJJJJJJJJIIJJJIJIJJJJCGHJJJJJJJJJIHHHGDFFFFFEEEEDEEEEEDDDDDDD?CDCCD_Mismatch_0_Sense_+_Library_PoolT
ATTCTTTGCTTGCCATGTTAGGACTGCCCTCTTAGGACTTGTGAGGGGTTTTGCCTTCTTGGCTGTATCATGTAGATATTGAAAAGAGTAGTGG
>Frequency_1_QualityScore_FFHHHHHJJJJJJJJJJJJIJJIJJJJJJJJJJJIJJIIJJIJGIIIJBFHIJJJJJJJJJHHHHFFFEFFFFEEDEEEFECDDDDBDCDDDDD_Mismatch_0_Sense_+_Library_PoolC
ATTCTTTGCTTGCCATGTTAGGACTGCCCTCTTAGGACTTGTGAGGGGTTTTGCCTTCTTGGCTGTATCATGTAGATATTGAAAAGAGTAGTGG
>Frequency_3_QualityScore_FFHGHGHIIJJHJJIIGIHIIJJJJJIHGHIIIGHGIIJJDFHIIIIHIHIIHHIGGDFEEHHHHGFEFEEEEDDEDEAC<BCABCDCCCABB@_Mismatch_0_Sense_+_Library_PoolT
CTTGCCATGTTAGGACTGCCCTCTTAGGACTTGTGAGGGGTTTTGCCTTCTTGGCTGTATCATGTAGATATTGAAAAGAGTAGTGGAGATTTGT
>Frequency_2_QualityScore_FFHHHHGIJIIJJIIIJJJJJJIJJIIIIIGIJEGIIIIJFHIJJJIIIIJIIIIIIHIGGEGGFEGGEAEEECEDEECE?CCACCDDCBCCDC_Mismatch_0_Sense_+_Library_PoolC
CTTGCCATGTTAGGACTGCCCTCTTAGGACTTGTGAGGGGTTTTGCCTTCTTGGCTGTATCATGTAGATATTGAAAAGAGTAGTGGAGATTTGT
>Frequency_3_QualityScore_EEGGFGFIIJJIIIIGHGHIJHHGHHHGDGHIIHIHIIGIIIGIIGIIIIIIFHIIIJJHHGHGHGGF=>ABDDDDDBBBA?ACDCBDDDCDDE_Mismatch_0_Sense_+_Library_PoolT
GGACTGCCCTCTTAGGACTTGTGAGGGGTTTTGCCTTCTTGGCTGTATCATGTAGATATTGAAAAGAGTAGTGGAGATTTGTTTCAATAGTATA
>Frequency_3_QualityScore_FFHHHHHGIJHIIHIIHIHIIHJJIHGIIIIJJIJHGIJJIIIIEEFHIJJIJHGHIIJGHDHHIG;@B>ADEDCDEEDCDDDABDEDDDECDD_Mismatch_0_Sense_+_Library_PoolT
TTATAAATCGCTTATTTCATTCTTTGCTTGCCATGTTAGGACTGCCCTCTTAGGACTTGTGAGGGGTTTTGCCTTCTTGGCTGTATCATGTAGA
>Frequency_1_QualityScore_FFHHHHHJJJJJJJJIJJGIJIJJJIJJJJJJJJJIJJJIIJJJJJJJJIJJIIIHIIJHIIJJIH>DF@DEEEEEEDDDDDDBDDEEDDDDED_Mismatch_0_Sense_+_Library_PoolC
TTATAAATCGCTTATTTCATTCTTTGCTTGCCATGTTAGGACTGCCCTCTTAGGACTTGTGAGGGGTTTTGCCTTCTTGGCTGTATCATGTAGA
>Frequency_3_QualityScore_EB:DBGGEGIIGIIFFGDFCFFIHHHIIIHHIIIGHGIGIIIIIIIIHIHGIHHIIHFHGGGEFFGFEEDEDCDDEACBDC?><@@CBCCCCCC_Mismatch_0_Sense_+_Library_PoolT
GGTGTTTCTTTTTGTAGTTATAAATCGCTTATTTCATTCTTTGCTTGCCATGTTAGGACTGCCCTCTTAGGACTTGTGAGGGGTTTTGCCTTCT
>Frequency_2_QualityScore_FAFGHGHJFHIIJJJJIJJJIIJIIGHIIIIIIJJIJIIJIHIIIJIH=DEEGHIHEGGHGAEGFEEFFCFEEEEEEDDEEEEEDDDDEEECDC_Mismatch_2_Sense_+_Library_PoolT
GTGAGGGGTTTTGCCTTCTTGGCTGTATCATGTAGATATTGAAAAGAGTAGTGGAGATTTGTTTCAATAGTATATTGTTTCTTTTATTTGTCAA
>Frequency_2_QualityScore_FFHGHHHJJGIIJJIIJJJJIJIIJJJIIHIIJIIJJIIJIIIJIIIHIHIHCCGHHHEEEEFFFBEDEEEEDDCCACCDDEDCCCCDDDDCDC_Mismatch_1_Sense_+_Library_PoolT
CCCACGCTGATTTTGCTTTCAGTTTTCGGTTGAATGAATGATCGTTTTGGGGATATTGATATCAGAACTTTCTTGGATTTCTTGGACTCTGAGT
>Frequency_2_QualityScore_FEHGHHHIIIIJJIHHGIIJJIIHIJJIIIIIHIIGIIJIIIIIIIHJIII>DEHIIIIIIJIHGGEGGAFGGGGEEEEDEEEFEEEEEEDDDD_Mismatch_2_Sense_+_Library_PoolT
TCAGAACTTTCTTAGATTTCTTGGACTCTGAGTCGTGGAAATCTTCACAGGTGTTTCTTTTTGTAGTTATAAATCGCTTATTTCATTCTTTGCT
>Frequency_2_QualityScore_FFHHHHHIJIIJJJIIJJJIIJJJJJJJJJJJIIJJJJJGIIJJIJJJIJIJJIIJJFIJIIFGIIIIIDGGIJHHHHHGGFFFFFFFEEECED_Mismatch_0_Sense_+_Library_PoolT
ATATTGTTTCTTTTATTTGTCTGCTTTTCTTTATTTCTGAGATCTTTGTTACATACGAGGAGTTTTAAATATATTATTCAGATAAATTTAAAGG
>Frequency_2_QualityScore_FFHHGHGIJIIJHIIIIIIGIIIHJIIIIJIIIIIIIIIIIHGGGCCCCDDEDCCDDDDCDDDDDBCDDCDCCDDDDDDCDDDDDCDDDD_Mismatch_0_Sense_+_Library_PoolT
CCGCATCCGATGTGCGGAGCGAATGGAGATTCTGCTTTCTGCCCGTCTTTTTTAAGACGCGCCGTAAGCACACTTGCACTCTCTGTGGCA
>Frequency_2_QualityScore_EEEEGFGIIGGHIGGEFGIIIGGGGGIIICEHHIHEEAEHGIIIFHEIIGIIIIIIIIIIHGF@GGGE8;BECDEDDDDBCCCCDBCEEACCCC_Mismatch_0_Sense_+_Library_PoolT
AGTTATAAATCGCTTATTTCATTCTTTGCTTGCCATGTTAGGACTGCCCTCTTAGGACTTGTGAGGGGTTTTGCCTTCTTGGCTGTATCATGTA
>Frequency_2_QualityScore_FFHHHHHIIJJJJJJJJJJJJJIJIJJIJJJJJJJJJIIHIIJJJJJJJJIJJIIJJJEGGIIIJJJIJHIHHIHHGHHHHFFFFDCEEEEEEE_Mismatch_0_Sense_+_Library_PoolT
ATTGATGTCAGAACTTTCTTGGATTTCTTGGACTCTGAGTCATGGAAATCTTCACAGGTGTTTCTTTTTGTAGTTATAAATCGCTTATTTCATT
>Frequency_1_QualityScore_FFHHHHGIJJJJJJJJJJIJIIEHGIJJJJIJIJJJJJJIIJJIJGHJJIIJJJIJIJFFBFHIIJJJJGHGHHHFEHFFFFFDDDBCEEEEEF_Mismatch_0_Sense_+_Library_PoolC
ATTGATGTCAGAACTTTCTTGGATTTCTTGGACTCTGAGTCATGGAAATCTTCACAGGTGTTTCTTTTTGTAGTTATAAATCGCTTATTTCATT
>Frequency_2_QualityScore_FFGGHGEFIGGIIIIHIGIIICIIIIHIIIIHICGIIIJEEGEGGC9EACEGHGI=CHIIEIIFHDEHFCEE@ABCCEEEEC=BCCCB>_Mismatch_0_Sense_+_Library_PoolT
TTATTTCATTCTTTGCTTGCCATGTTAGGACTGCCCTCTTAGGACTTGTGAGGGGTTTTGCCTTCTTGGCTGTATCATGTAGATATTGA
>Frequency_2_QualityScore_FFHHHHHHIIIJIIJIJIJJIIIIJCGEHIJJJJJJIIIIIIIIIIJIJIJIJGIIJJIJJJJJIIIHGHHGFFFFFFEDEEEDDDDDDDDCCD_Mismatch_1_Sense_+_Library_PoolT
TCTGAGTCGTGGAAATCTTCACAGGTGTTTCTTTTTGTAGTTATAAATCGCTTATTTCATTCTTTGCTTGCCATGTTAGGACTGCCCTCTTAGG
>Frequency_2_QualityScore_FFHHGHHJIIIJJJJIIIFIIIHIIICHIICGIIJIIHGGEHIIIIIIIIGCEGHGHHGGEEEEFFEEECEEEEDDDDDCCBCDBBCCCCCCDD_Mismatch_2_Sense_+_Library_PoolT
GCTTTCAGTTTTCGGTTGAATGAATGATCGTTTTGGGGATATTGATGTCAGAACTTTCTTAGATTTCTTGGACTCTGAGTCGTGGAAATCTTCA
>Frequency_2_QualityScore_DEGHHHGJGGGHIIIJGIGHAGHIFIGGI=DEGIIIIJJJIGIIIIGGDEGGHIIIIFIIIIGIIEEFGGGFEEDEEDD@AACCACDDCCDDCD_Mismatch_1_Sense_+_Library_PoolT
GGACTCTGAGTCGTGGAAATCTTCACAGGTGTTTCTTTTTGTAGTTATAAATCGCTTATTTCATTCTTTGCTTGCCATGTTAGGACTGCCCTCT
>Frequency_2_QualityScore_FFHHHFHDGGFGIIIHIIJIIIJJIIIIJIJIIJJJIIJIJJJJJJJJIIJJJJJJJIJJJJIJJJIJHEHIIJJJJJIHHGHHGFFDEDAC=B_Mismatch_0_Sense_+_Library_PoolT
AAAAGAGTAGTGGAGATTTGTTTCAATAGTATATTGTTTCTTTTATTTGTCTGCTTTTCTTTATTTCTGAGATCTTTGTTACATACGAGGAGTT
>Frequency_2_QualityScore_@A7ECCEGHGEECEEAHFBEEGGHDGCEFGCACEEGF?CFEEFEGD?EGGACDEEGGAE59CEGE7BEHGEEGEA_Mismatch_0_Sense_+_Library_PoolT
TGCCTTCTTGGCTGTATCATGTAGATATTGAAAAGAGTAGTGGAGATTTGTTTCAATAGTATATTGTTTCTTTTA
>Frequency_2_QualityScore_FFHGHHHJJJJJJJJIJGIIIIIIGGHIIJJJJIIJIIGGEGHGGGIJGIIIJIIJIGIIJJGIGIJIIJJHJIIHHH_Mismatch_0_Sense_+_Library_PoolT
TTTTGCCTTCTTGGCTGTATCATGTAGATATTGAAAAGAGTAGTGGAGATTTGTTTCAATAGTATATTGTTTCTTTTA
>Frequency_2_QualityScore_CAE=ECFEBFEBECGHGHGHGHAGEGHDAFIFIIGCGHEGG?EHHCEFHHIGICCGGCGEGEAAEEECCC@DCEEE<<@A?6=6=6?ACCCCB=_Mismatch_1_Sense_+_Library_PoolT
GAGTCGTGGAAATCTTCACAGGTGTTTCTTTTTGTAGTTATAAATCGCTTATTTCATTCTTTGCTTGCCATGTTAGGACTGCCCTCTTAGGACT
>Frequency_2_QualityScore_FFHFGHHIJJJJJIGIIEGIIJHIEIIIICGHIGIIIIIIJIJIIJGEIIFHGDFGGGGGGGCECCCCEECDCCECCACCDDCCCCCCEEDEEE_Mismatch_0_Sense_+_Library_PoolT
AGGACTGCCCTCTTAGGACTTGTGAGGGGTTTTGCCTTCTTGGCTGTATCATGTAGATATTGAAAAGAGTAGTGGAGATTTGTTTCAATAGTAT
>Frequency_2_QualityScore_FFHHHHHDGGIJJJJJJJJIIIJIIIIJJIJJJJJIJJJJJJJJJJJJJJJJJJJJJJIIIIJJJJIIJHHHGHEFFFFEEDECECDD=BDDDD_Mismatch_0_Sense_+_Library_PoolT
TCACAGGTGTTTCTTTTTGTAGTTATAAATCGCTTATTTCATTCTTTGCTTGCCATGTTAGGACTGCCCTCTTAGGACTTGTGAGGGGTTTTGC
>Frequency_2_QualityScore_FFHHHHHIJJJJIJJJJJJJJJIJIJJJJJIJIJJJJIJHIIIIJJHGIIIJJIIIJI@ECGIIJJIIIIGGGFGGFEEEEECDEDDCEEEEEE_Mismatch_2_Sense_+_Library_PoolT
ATTGATGTCAGAACTTTCTTAGATTTCTTGGACTCTGAGTCGTGGAAATCTTCACAGGTGTTTCTTTTTGTAGTTATAAATCGCTTATTTCATT
>Frequency_2_QualityScore_FFHHHHHJJJJIIJJIJJIIJJJJIJJHIJJJIIFGHIIIJJJJJIJGIIJHIIJJHFIIIIIEIIIJJHHI_Mismatch_0_Sense_+_Library_PoolT
CTTCTTGGCTGTATCATGTAGATATTGAAAAGAGTAGTGGAGATTTGTTTCAATAGTATATTGTTTCTTTTA
>Frequency_2_QualityScore_FFHHHHHJJJIJJJJJJJJJJJJJIJJJIJJJJJIIIIIJJJJJIIJIIIJJJGIJIIGIIIGIIJIIHGIGIIJGGGGHHGFFFFFEECDDDD_Mismatch_0_Sense_+_Library_PoolT
TGTTTCTTTTATTTGTCTGCTTTTCTTTATTTCTGAGATCTTTGTTACATACGAGGAGTTTTAAATATATTATTCAGATAAATTTAAAGGGGAA
>Frequency_2_QualityScore_FFHHHHHJJIIEGHIIIIEGHIGFGHIIHIIIGG?EFCGIIJIEIIGDGIIIJJIIEH_Mismatch_0_Sense_+_Library_PoolT
CTTCTTGGCTGTATCATGTAGATATTGAAAAGAGTAGTGGAGATTTGTTTCAATAGTA
>Frequency_2_QualityScore_DEFFFFFGGGGGGGGGGGGGGGGGGGEGGGGGGGGGGEGGGEGGGGEGGEGBEGGEGFFFGFCCEEEEDCEEECCCDDECDCCCCDDD?CCDDD_Mismatch_0_Sense_+_Library_PoolT
ACGCTGATTTTGCTTTCAGTTTTCGGTTGAATGAATGATCGTTTTGGGGATATTGATGTCAGAACTTTCTTGGATTTCTTGGACTCTGAGTCAT
>Frequency_2_QualityScore_FFHHHHHJJJJIIIJJJEHEIIIJEGIIJJJIJJIIIJJHIHIIIIIJGIIIIIIIJFDGIICC?CFDFDEEEEEEE;BCCCDEEDEE_Mismatch_0_Sense_+_Library_PoolT
TGCCCTCTTAGGACTTGTGAGGGGTTTTGCCTTCTTGGCTGTATCATGTAGATATTGAAAAGAGTAGTGGAGATTTGTTTCAATAGTA
>Frequency_2_QualityScore_DEGHHCGFGGDGIGHHIIIIIEGGHGIFIIGIIGGGGDGGCGIIHCHIIIIGGEGGDGIECGEIGDGE?=BDECDEEEDCA=??@CCCCCCCCC_Mismatch_2_Sense_+_Library_PoolT
GAATGAATGATCGTTTTGGGGATATTGATGTCAGAACTTTCTTAGATTTCTTGGACTCTGAGTCGTGGAAATCTTCACAGGTGTTTCTTTTTGT
>Frequency_2_QualityScore_FFHHHHFHIIJJJJJJJJJJIJIHGIJIJIIJJIJJJJIGHJJIGHEHHIIJIIEIGIIHIHGEGGGGECCEFFEEECEEEEEC_Mismatch_0_Sense_+_Library_PoolT
GAGGGGTTTTGCCTTCTTGGCTGTATCATGTAGATATTGAAAAGAGTAGTGGAGATTTGTTTCAATAGTATATTGTTTCTTTTA
>Frequency_1_QualityScore_6@?DDF@FFG8:DF@3DBF3?@09*9B9B<FF8*8?8B>4=)=)(88CDFFEE6=AAC;BDB;?:6>@>>@BEDDBBBA@;5:(_Mismatch_0_Sense_+_Library_PoolC
GAGGGGTTTTGCCTTCTTGGCTGTATCATGTAGATATTGAAAAGAGTAGTGGAGATTTGTTTCAATAGTATATTGTTTCTTTTA
>Frequency_2_QualityScore_EEEEGHGFGIIICGGGIIIHIIFFIIIIIIIGGHIEIIIFHGIIIFIEHGIGBHEIIIIIIIIFFFEHHGEHIIIEEHGCEEEEECEEEEEEEC_Mismatch_0_Sense_+_Library_PoolT
TTGTTTCAATAGTATATTGTTTCTTTTATTTGTCTGCTTTTCTTTATTTCTGAGATCTTTGTTACATACGAGGAGTTTTAAATATATTATTCAG
>Frequency_2_QualityScore_FFFGHGGIICGHIIIGIIIGCGHIIGFBGGHIIGIIIEHICCCHCGGHGEDE>ACEEECECECCCACCBCBACCCCCDEDDEDCCCCCCCC;AC_Mismatch_1_Sense_+_Library_PoolT
CCCACGCTGATTTTGCTTTCAGTTTTCGGTTGAATGAATGATCGTTTTGGGGATATTGATGTCAGAACTTTCTTAGATTTCTTGGACTCTGAGT
>Frequency_2_QualityScore_FFHGGGHJJIJJJJIIJJJJJJJIIJIIJIIIIJIJJIIIIIGIIIIIJJEEGIIIHIJIJJIIIIJEHHIIIIGGHGEFFFEEEEEEEEEDCD_Mismatch_0_Sense_+_Library_PoolT
CAGAACTTTCTTGGATTTCTTGGACTCTGAGTCATGGAAATCTTCACAGGTGTTTCTTTTTGTAGTTATAAATCGCTTATTTCATTCTTTGCTT
>Frequency_2_QualityScore_EEEGHHHIGGGGIHEEIIGIIIIIIIGGGIIGIIIIIIIIIHIIIIIHGIIHIIGIGGIIIIIIBGEFEEGEE?ECCC=A;AC?BCBCCCCCCC_Mismatch_0_Sense_+_Library_PoolT
TTCTTTTTGTAGTTATAAATCGCTTATTTCATTCTTTGCTTGCCATGTTAGGACTGCCCTCTTAGGACTTGTGAGGGGTTTTGCCTTCTTGGCT
>Frequency_2_QualityScore_FFGHHHFIIIJJIIGIGGIIJIIIIIGIIIIIIJIEFFGIIJJJIJIGHIIJIIIIIIIIJJJJIIJIGEGIGHHGHHEFFFFEEEEECEDCCC_Mismatch_0_Sense_+_Library_PoolT
TTTCTTGGACTCTGAGTCATGGAAATCTTCACAGGTGTTTCTTTTTGTAGTTATAAATCGCTTATTTCATTCTTTGCTTGCCATGTTAGGACTG
>Frequency_2_QualityScore_FFHHGHHJIIIIJIJIIIIIJJIJIIIJJIIAGGGGIIJIIIIJHIIJHEGIIHHIIJIIGIIJJIJIH_Mismatch_0_Sense_+_Library_PoolT
CTTGGCTGTATCATGTAGATATTGAAAAGAGTAGTGGAGATTTGTTTCAATAGTATATTGTTTCTTTTA
>Frequency_2_QualityScore_FFHHHHHJJJJJIJJJJJJJIJJJJHIJJJJJJ?GGIIIIIJJJIIIIIJJCGIJJJJIJJIHHHHHFDCDEEEEEEEEEEEEECCDCCBC?CC_Mismatch_0_Sense_+_Library_PoolT
TTCATTCTTTGCTTGCCATGTTAGGACTGCCCTCTTAGGACTTGTGAGGGGTTTTGCCTTCTTGGCTGTATCATGTAGATATTGAAAAGAGTAG
>Frequency_1_QualityScore_FFHHGHAFHIHHGIIJJGIFGIEHGEGHIGIJJJJJIIJIIIIIEGHIHII6@GHGGIJJHGHFHHFFDBDDEACAEEDCDDDDCCDDDDC:@C_Mismatch_0_Sense_+_Library_PoolC
TTCATTCTTTGCTTGCCATGTTAGGACTGCCCTCTTAGGACTTGTGAGGGGTTTTGCCTTCTTGGCTGTATCATGTAGATATTGAAAAGAGTAG
>Frequency_2_QualityScore_EEEEFEEGFBGIEGHGFIHFGHEE?HGEGEGIIIIIGDEAGHGCECAGEF=DFGHIEDGEGEEACA=@=9AACCA@C?ACEEE;A6AAAB>ABC_Mismatch_0_Sense_+_Library_PoolT
TCATTCTTTGCTTGCCATGTTAGGACTGCCCTCTTAGGACTTGTGAGGGGTTTTGCCTTCTTGGCTGTATCATGTAGATATTGAAAAGAGTAGT
>Frequency_1_QualityScore_FFHGHHHJJJJJJJJHIJJJJGJJHIIJIJJIJIJIIIIIIJJHHFHIIJFHIJJJIJJJJHHHHHFDCBDFEEEEEEEDDDEACACCBDCCC@_Mismatch_0_Sense_+_Library_PoolC
TCATTCTTTGCTTGCCATGTTAGGACTGCCCTCTTAGGACTTGTGAGGGGTTTTGCCTTCTTGGCTGTATCATGTAGATATTGAAAAGAGTAGT
>Frequency_2_QualityScore_FFHGHHHJJJIIGIIIIIJIHIGIFIIGIIIIIIHGIJIIIJJJJIIIEIGIIJGIGHGGBEEEFEEEDABCBCCBDCDCBCBCDCBABCAACC_Mismatch_0_Sense_+_Library_PoolT
AAGCACACTTGCACTCTCTGTGGCAAAAACCTCGTTATCCCACGCTGATTTTGCTTTCAGTTTTCGGTTGAATGAATGATCGTTTTGGGGATAT
>Frequency_2_QualityScore_FFHGGGGIJJJIJIIJJJJJIIJHIIIIIIJJIIGGIIJGHEI@GGHAGHHIGEEHGGFEDEEEEEECD@CACCCDEDDCDC>ABDDABD=BCC_Mismatch_0_Sense_+_Library_PoolC
AAGCACACTTGCACTCTCTGTGGCAAAAACCTCGTTATCCCACGCTGATTTTGCTTTCAGTTTTCGGTTGAATGAATGATCGTTTTGGGGATAT
>Frequency_2_QualityScore_FFGHHHHJJJJJIIJIJIJJJHIIJJJJJJIJIJIIJJJJJIIJIHIJIIIJIIIIHHGHHFEBACCCFDDEDFDEDDDDDCDDDDDCCBACCE_Mismatch_0_Sense_+_Library_PoolT
AAACCTCGTTATCCCACGCTGATTTTGCTTTCAGTTTTCGGTTGAATGAATGATCGTTTTGGGGATATTGATGTCAGAACTTTCTTGGATTTCT
>Frequency_2_QualityScore_FFHHGGHIJJIJJJIIIIJJGIIIIJJJIIIIJJJJJIIJJEGGHIJJJJJJJIIIIIIIIIIJIIIHHGFFFFFFFEEEEEEEEDCCCDDDEE_Mismatch_1_Sense_+_Library_PoolT
CTTGGATTTCTTGGACTCTGAGTCGTGGAAATCTTCACAGGTGTTTCTTTTTGTAGTTATAAATCGCTTATTTCATTCTTTGCTTGCCATGTTA
>Frequency_2_QualityScore_FFGHGHHIIJIIICEHIIIIIJJJHGGIIIIIJIJJIIJIIJJJJJJIJJJJJJIIJJJJIIIEIIHIIDHGCEFEEEEBCEBCDDDCD?CACD_Mismatch_0_Sense_+_Library_PoolT
AAATCTTCACAGGTGTTTCTTTTTGTAGTTATAAATCGCTTATTTCATTCTTTGCTTGCCATGTTAGGACTGCCCTCTTAGGACTTGTGAGGGG
>Frequency_2_QualityScore_FEHHHGHJJJJJJJJJGIJJJJJIJJJJJJJIJHIJIIIIIIIIIIJIJJJJDFEHGIIIIJIIHHHHGEFEFFFEEDEDDDEEEEEEEEEDCD_Mismatch_1_Sense_+_Library_PoolT
GTCAGAACTTTCTTGGATTTCTTGGACTCTGAGTCGTGGAAATCTTCACAGGTGTTTCTTTTTGTAGTTATAAATCGCTTATTTCATTCTTTGC
>Frequency_2_QualityScore_FFGHHGHJHIGIIIJJJJHIGHIJGIIJJEGGHIJJJJJIJIIIIIJJJIJIIIJJJIIJIIIJJJIGIHIGHGGGGFEEEFEEEDEDDDDDDD_Mismatch_0_Sense_+_Library_PoolT
GGACTCTGAGTCATGGAAATCTTCACAGGTGTTTCTTTTTGTAGTTATAAATCGCTTATTTCATTCTTTGCTTGCCATGTTAGGACTGCCCTCT
>Frequency_2_QualityScore_FFHHHHHJJJJJJJIIJCGIIJIIJIIJJJJJIFIIJJJIHGFEDCDDDDDDCDDDCDDDDDDDBDDDDDDDDDDDDDDDDACDDDDDCDDCCC_Mismatch_0_Sense_+_Library_PoolT
GCGACGAGGATCGGAGGTTTCTGAACACACAGGTGGCTCCGGGCGCCTGCCCTTACTGCGGGGGAGCGATCACCGCATCCGATGTGCGGAGCGA
>Frequency_2_QualityScore_FFHHHHGIIIIIJJJIJJJJJJIIIJJIJJJJJJJJIJIJJJJJIIJJGJIIJIIJIJJJJJIIGIIIIEEGGGEBCDDDDDDDDDDCDDDDDD_Mismatch_0_Sense_+_Library_PoolT
TTTTTGTAGTTATAAATCGCTTATTTCATTCTTTGCTTGCCATGTTAGGACTGCCCTCTTAGGACTTGTGAGGGGTTTTGCCTTCTTGGCTGTA
>Frequency_1_QualityScore_FFHHHHHIIIIIJIJJIJIJJJIJJJJIIJJJJJJJJJJJJJJJIJJIJJJJIIJJIJJIIIJIIJJJHE@EHHF=ADDDDDDDDDDDDDDDBC_Mismatch_0_Sense_+_Library_PoolC
TTTTTGTAGTTATAAATCGCTTATTTCATTCTTTGCTTGCCATGTTAGGACTGCCCTCTTAGGACTTGTGAGGGGTTTTGCCTTCTTGGCTGTA
>Frequency_2_QualityScore_FFHHHHGHIAGGEGIGIHIIIJIJJIIIIJJGIIIJJJIIIIJJJJJJJIJJJJJJJJJJJJJJJJJJJGGGIIEIIIIGGHGGGGFFFFDDCC_Mismatch_0_Sense_+_Library_PoolT
TGAAAAGAGTAGTGGAGATTTGTTTCAATAGTATATTGTTTCTTTTATTTGTCTGCTTTTCTTTATTTCTGAGATCTTTGTTACATACGAGGAG
>Frequency_1_QualityScore_FFHHHHHEHAFGEGIJJHJGIJIIJJHIIIIGIIIIJJHIJJIJJJIJJJJJIJJIJJIIJJIIJIJIIHICHHIIJIJGHHGFFDFFF=AA:?_Mismatch_0_Sense_+_Library_PoolC
TGAAAAGAGTAGTGGAGATTTGTTTCAATAGTATATTGTTTCTTTTATTTGTCTGCTTTTCTTTATTTCTGAGATCTTTGTTACATACGAGGAG
>Frequency_2_QualityScore_DFHHHHGIJIJJEGHHJIJJJJJIGGIIIIIHIIIJJJJIIIJJIIIIJJJJIIJJJJIIIIIIIGIIIEEGGFEEEEEEEDCEEDDDCCACD=_Mismatch_0_Sense_+_Library_PoolT
AATCTTCACAGGTGTTTCTTTTTGTAGTTATAAATCGCTTATTTCATTCTTTGCTTGCCATGTTAGGACTGCCCTCTTAGGACTTGTGAGGGGT
>Frequency_2_QualityScore_FFHGHHHJGIIJDIIJIIIIIIIIIIJIIIIIIJIJIHIIIIGIIIGIIIIIIJIJJIIGIIIIFGHIIIGGEFHGB_Mismatch_0_Sense_+_Library_PoolT
CTGCTTTTCTTTATTTCTGAGATCTTTGTTACATACGAGGAGTTTTAAATATATTATTCAGATAAATTTAAAGGGGA
>Frequency_2_QualityScore_FFHHGHGIIJJDGIIJJJIIIEGHIGIIIJIJJIIIHHFEDD>CCCBCCCDDDDDDDDDABBACDDD?BCBACBDDCCCCDDDEDDDCCCCCCC_Mismatch_0_Sense_+_Library_PoolT
GAACACACAGGTGGCTCCGGGCGCCTGCCCTTACTGCGGGGGAGCGATCACCGCATCCGATGTGCGGAGCGAATGGAGATTCTGCTTTCTGCCC
>Frequency_2_QualityScore_FFHHHHGJIJJFIIJIEFFHIGIAEHIJIHIJJIIGIIIIGIGIGGHEGIIIIIIC@DHIHCE?EGCCDECACCEEBAACBCDDDACDCEDD?C_Mismatch_0_Sense_+_Library_PoolT
GCCCTCTTAGGACTTGTGAGGGGTTTTGCCTTCTTGGCTGTATCATGTAGATATTGAAAAGAGTAGTGGAGATTTGTTTCAATAGTATATTGTT
>Frequency_1_QualityScore_FFHHHHHJJJJJJJJJHIGHJJJFHIJJJJJJJJJJJJJJHGJJJIJHIJIJIJIIFHHHHFF;CDDEEEDEDDDDCDDDCDEEDCDFDFEE>C_Mismatch_0_Sense_+_Library_PoolC
GCCCTCTTAGGACTTGTGAGGGGTTTTGCCTTCTTGGCTGTATCATGTAGATATTGAAAAGAGTAGTGGAGATTTGTTTCAATAGTATATTGTT
>Frequency_2_QualityScore_FFHHHGHJJIJJIJJJHIIIJJJJGGHIJJJJJJJIGIHHGGGGGEEEDEEEECECEDDDDDDCDDDD6;??BDDDDDCDDDBBBCEDDCCCDD_Mismatch_0_Sense_+_Library_PoolT
TTCTGCTTTCTGCCCGTCTTTTTTAAGACGCGCCGTAAGCACACTTGCACTCTCTGTGGCAAAAACCTCGTTATCCCACGCTGATTTTGCTTTC
>Frequency_2_QualityScore_FFHHHHHJIIIJJJJJJIIIJJIJJJJCGGIIJJJJJJJIJJJIHIJJJJJJJJJIJJJJIIIJJJJJJJIHHHHGFFFFEEEEEDEDDCDDCD_Mismatch_0_Sense_+_Library_PoolT
ACTCTGAGTCATGGAAATCTTCACAGGTGTTTCTTTTTGTAGTTATAAATCGCTTATTTCATTCTTTGCTTGCCATGTTAGGACTGCCCTCTTA
>Frequency_2_QualityScore_EFHHHHHJJJHIIIIIJJIIJJIIIJIHIJJJJJJJIIJHIHGHHGEEFEEECCDDCDDDDDDDDDBCDDCDDCDCDDD?CEDDCCBCCCCCCC_Mismatch_0_Sense_+_Library_PoolT
CTTTTTTAAGACGCGCCGTAAGCACACTTGCACTCTCTGTGGCAAAAACCTCGTTATCCCACGCTGATTTTGCTTTCAGTTTTCGGTTGAATGA
>Frequency_1_QualityScore_@ADDDDD=C<E9<CDDID0@AC@>BC6ADCEDCAE@AC=?CA=))(7;/=>??;5=<:>:>?89-5;>:::4>>AA4AA4:>>300+)0>A>AA_Mismatch_0_Sense_+_Library_PoolC
CTTTTTTAAGACGCGCCGTAAGCACACTTGCACTCTCTGTGGCAAAAACCTCGTTATCCCACGCTGATTTTGCTTTCAGTTTTCGGTTGAATGA
>Frequency_2_QualityScore_CEHGHHHIIIIIIIIIIIIIIIIIIIIIIIIIIIIIIIIIIIIIIIGHIIIIGIEGHIIAEHHGGFFFFEEEEDEDBCDEEEDEEEDEACECAA_Mismatch_0_Sense_+_Library_PoolT
TCGCTTATTTCATTCTTTGCTTGCCATGTTAGGACTGCCCTCTTAGGACTTGTGAGGGGTTTTGCCTTCTTGGCTGTATCATGTAGATATTGAA
>Frequency_2_QualityScore_FFHHHHHJJIJJJJJJIJJJJJJJJJJJJJJJJJJJIIIJJJJIIJJIJIIJJIIIGHHGFFFFFEEDEDCEDDDDCDDDCDDEEDEDEDECCD_Mismatch_0_Sense_+_Library_PoolT
CACTCTCTGTGGCAAAAACCTCGTTATCCCACGCTGATTTTGCTTTCAGTTTTCGGTTGAATGAATGATCGTTTTGGGGATATTGATGTCAGAA
>Frequency_2_QualityScore_EEHHHGGIIIFHGIIIGIGI@GDHIGIEIHIIHIF;CEEGIIIIIIHGEHGHHGGIIIIIGIIHIFGGGEFHGEF@DEFEAA@CCDECCCCCDD_Mismatch_1_Sense_+_Library_PoolT
TTTCTTGGACTCTGAGTCGTGGAAATCTTCACAGGTGTTTCTTTTTGTAGTTATAAATCGCTTATTTCATTCTTTGCTTGCCATGTTAGGACTG
>Frequency_2_QualityScore_FFHGHHGIIJJGIGIIIIFGIJJJJJJJIJIJIIJGIIJIJJIIIHIIIIIIHGIJIICHIFHHHHGGEBEEEFEDEEEEEE_Mismatch_0_Sense_+_Library_PoolT
CTTAGGACTTGTGAGGGGTTTTGCCTTCTTGGCTGTATCATGTAGATATTGAAAAGAGTAGTGGAGATTTGTTTCAATAGTA
>Frequency_2_QualityScore_<CEGCBFEC;CEB?ECGCHAEEG89DEEGGI?FFGGFHGFHGGHHHHHAGGCFEEGGGCG>CEF<;>7?BA?ABCACAB?;?CC=A?CCAB>AA_Mismatch_0_Sense_+_Library_PoolT
TTAGGACTGCCCTCTTAGGACTTGTGAGGGGTTTTGCCTTCTTGGCTGTATCATGTAGATATTGAAAAGAGTAGTGGAGATTTGTTTCAATAGT
>Frequency_2_QualityScore_FFGHGEEHHIIIDGIHGIIEEHEDGICGHIIGIIIIHIIGGDD;BCD>@A=CDDDCDCDD=ACCDCBCB@AC9ABCDABCBCCBBCCDDCCDBC_Mismatch_0_Sense_+_Library_PoolT
TGAACACACAGGTGGCTCCGGGCGCCTGCCCTTACTGCGGGGGAGCGATCACCGCATCCGATGTGCGGAGCGAATGGAGATTCTGCTTTCTGCC
>Frequency_2_QualityScore_FFHHHHHJJJJJJJJJJJJJHIJJJJJJJIJIJIJIJJJJIHHHGGFFFEEEEEEDEDDDDCDDDDDCCABCDDABCCDCCCDCDDDBCCEDDD_Mismatch_0_Sense_+_Library_PoolT
GAGATTCTGCTTTCTGCCCGTCTTTTTTAAGACGCGCCGTAAGCACACTTGCACTCTCTGTGGCAAAAACCTCGTTATCCCACGCTGATTTTGC
>Frequency_2_QualityScore_FFHHGHHJJIIIIJJIJJJIIIIJJJJJJIIIGIIJIIJJJIJJJIHGHGEFEDEDEEEDDDD?CCECDCCBCDCDCDECCCDACDDCDCDDED_Mismatch_0_Sense_+_Library_PoolT
TTTTAAGACGCGCCGTAAGCACACTTGCACTCTCTGTGGCAAAAACCTCGTTATCCCACGCTGATTTTGCTTTCAGTTTTCGGTTGAATGAATG
>Frequency_2_QualityScore_FFHHHGGIJJIJJJJJJ@EGGFFEEEEDDDDDDCCACBDDDDDDDDBCDDDDCCDDDDEDCDDDDCDDD@CCDDDDDDBCDCDDDDDDDCCDDC_Mismatch_0_Sense_+_Library_PoolT
TGCCCTTACTGCGGGGGAGCGATCACCGCATCCGATGTGCGGAGCGAATGGAGATTCTGCTTTCTGCCCGTCTTTTTTAAGACGCGCCGTAAGC
>Frequency_2_QualityScore_FFGHHHHJIIJJJJJJIJIJJDGHIJIJJJJJIIIIIIIIIIJJJIJJJIIIJJJJJJJJJIJJJJIJIFHHGHGGGFFEEEDEDEEDCDDCDD_Mismatch_0_Sense_+_Library_PoolT
AGTCATGGAAATCTTCACAGGTGTTTCTTTTTGTAGTTATAAATCGCTTATTTCATTCTTTGCTTGCCATGTTAGGACTGCCCTCTTAGGACTT
>Frequency_2_QualityScore_FFHHHHHJJJJIJIJJJJIIIJJJIJIJJJJIJJJIIIJJIIIGIIIIJIIJJJJIIIIIJIHHHHHFFCEEFFEEEEECDDCDCCDEDDDDCC_Mismatch_0_Sense_+_Library_PoolT
ATTTTGCTTTCAGTTTTCGGTTGAATGAATGATCGTTTTGGGGATATTGATGTCAGAACTTTCTTGGATTTCTTGGACTCTGAGTCATGGAAAT
>Frequency_1_QualityScore_FFHHHHHJJJJJJJJJJJJJIJJJJJJJJJJJJJIHIJJJJJJIJIJJJJJJJJJJGJJIJHHHHHHFFCEFDFEEEDDDDDCDCDDEDDDD>C_Mismatch_0_Sense_+_Library_PoolC
ATTTTGCTTTCAGTTTTCGGTTGAATGAATGATCGTTTTGGGGATATTGATGTCAGAACTTTCTTGGATTTCTTGGACTCTGAGTCATGGAAAT
>Frequency_2_QualityScore_FFHHHHHJIIIJJJJGGIJJJJJJIJJIJJJJIJJJIIJIJJIJIJJJDGIIIII@EGCFIGGFEFGFBACEDEEEEEEEEEEEDDCDDDDDDD_Mismatch_0_Sense_+_Library_PoolT
AGGACTTGTGAGGGGTTTTGCCTTCTTGGCTGTATCATGTAGATATTGAAAAGAGTAGTGGAGATTTGTTTCAATAGTATATTGTTTCTTTTAT
>Frequency_2_QualityScore_FFHHGHGIIJJJJJJIJIJJJJIIIIIIIJGIJIIJJJJIJIIJIJJJIIJIGHHHHFFFFFFDECEEECBCDDDCCDDDCEDDDDD?CCCCBC_Mismatch_0_Sense_+_Library_PoolT
GCCGTAAGCACACTTGCACTCTCTGTGGCAAAAACCTCGTTATCCCACGCTGATTTTGCTTTCAGTTTTCGGTTGAATGAATGATCGTTTTGGG
>Frequency_2_QualityScore_FFGHHHHJJIJJJJJJJJJJIGIIIIJJJIJIJJJJIIHHGFFFEEEEEEEDEEEDDDDDDCDDDDDACBCDDDDCCDDDDDDDDDDDBCCDCD_Mismatch_0_Sense_+_Library_PoolT
GGAGATTCTGCTTTCTGCCCGTCTTTTTTAAGACGCGCCGTAAGCACACTTGCACTCTCTGTGGCAAAAACCTCGTTATCCCACGCTGATTTTG
>Frequency_2_QualityScore_FFGHHHHJJJIJJJJJJJJIJJIJJJJJJJJJIJIJIIJJJJJJJAHIJIIHHHGGGGCEFFEDDDDDDDCDDDEDDDDDACDDDDDDBAACEE_Mismatch_0_Sense_+_Library_PoolT
GCACACTTGCACTCTCTGTGGCAAAAACCTCGTTATCCCACGCTGATTTTGCTTTCAGTTTTCGGTTGAATGAATGATCGTTTTGGGGATATTG
>Frequency_2_QualityScore_FFHHHHHHIIJJIJJJJIJIJJJIIJJIIIIIJJJJJIJJJIIIIIJJJIJJIJIIIIIJIIIIHGHGHGHGGFEC;?BCACCDACCDDDDDDC_Mismatch_0_Sense_+_Library_PoolT
CTTTTTGTAGTTATAAATCGCTTATTTCATTCTTTGCTTGCCATGTTAGGACTGCCCTCTTAGGACTTGTGAGGGGTTTTGCCTTCTTGGCTGT
>Frequency_1_QualityScore_FFHHHHHGIJJIJJJJJJJJJJJJJJJJJJJJJJJJJJJJJJJJJIJJJJJJJJJJJIJJJJGJIIIJHHHDHEFDCDDDDDDDDDDDDDDDDB_Mismatch_0_Sense_+_Library_PoolC
CTTTTTGTAGTTATAAATCGCTTATTTCATTCTTTGCTTGCCATGTTAGGACTGCCCTCTTAGGACTTGTGAGGGGTTTTGCCTTCTTGGCTGT
>Frequency_2_QualityScore_FFHGHHHIIIIIJIGGGIIJJJFGHIHIIJJJIGIIGGHGEGEGEEEEEEEEEEEDDCDDDDDDDDDCC?BCDDDCDDDDCACCEDDDCDDDCD_Mismatch_0_Sense_+_Library_PoolT
CTGCTTTCTGCCCGTCTTTTTTAAGACGCGCCGTAAGCACACTTGCACTCTCTGTGGCAAAAACCTCGTTATCCCACGCTGATTTTGCTTTCAG
>Frequency_1_QualityScore_FDFBHFFHIEHGEH:EFHIGHGCEHIJJFBEHIGIJGIGGEHFHHFDEFECCC@C@CBCCDDDDB>AB9<ABDA>@ABDDBBCC4@CAACDC>C_Mismatch_0_Sense_+_Library_PoolC
CTGCTTTCTGCCCGTCTTTTTTAAGACGCGCCGTAAGCACACTTGCACTCTCTGTGGCAAAAACCTCGTTATCCCACGCTGATTTTGCTTTCAG
>Frequency_2_QualityScore_FFHHHHHIJJJJJJJIJJJJIIJJJJJJJJJIJJJIIIIJJJIGIJIIJJJIJIIJCEEIIIJJIJJJGGGHHHGEFFFFEDEDDDEEFEEFEE_Mismatch_2_Sense_+_Library_PoolT
TGATGTCAGAACTTTCTTAGATTTCTTGGACTCTGAGTCGTGGAAATCTTCACAGGTGTTTCTTTTTGTAGTTATAAATCGCTTATTTCATTCT
>Frequency_2_QualityScore_FFGGGHHIJJJJIJJIIJIJJIIIIJJJIJIIIHIJIJIIHEHFGEFFEEDEEDDDCCDDCDBB>CCCDDCDDDDDDDCBCCCDDCDDD=CCDC_Mismatch_0_Sense_+_Library_PoolT
TGGAGATTCTGCTTTCTGCCCGTCTTTTTTAAGACGCGCCGTAAGCACACTTGCACTCTCTGTGGCAAAAACCTCGTTATCCCACGCTGATTTT
>Frequency_2_QualityScore_EFHHGHHIJJJJJJJJJJJJIJJJJCGGHIJJJJJJJIIIJIIJIIIJJIJIJEIIIJJJJJIJJJJJIGIHGHGGGFFFEEECDEDDDDDCCD_Mismatch_0_Sense_+_Library_PoolT
TCTGAGTCATGGAAATCTTCACAGGTGTTTCTTTTTGTAGTTATAAATCGCTTATTTCATTCTTTGCTTGCCATGTTAGGACTGCCCTCTTAGG
>Frequency_2_QualityScore_EFHGFGGIIIJJIGIIGIIIGIIIJIJJIIIHIIJHGHHGIHCDGIIIIIHIJIIJJJJHHHHHHGCEEFCEEEEEAA@CACABC?ABCD?ACC_Mismatch_0_Sense_+_Library_PoolT
TGCTTGCCATGTTAGGACTGCCCTCTTAGGACTTGTGAGGGGTTTTGCCTTCTTGGCTGTATCATGTAGATATTGAAAAGAGTAGTGGAGATTT
>Frequency_1_QualityScore_FFHHHGHJIJJHHIJIJIJIJJJJJJJFJJHIJJJHIHIJJIBFHIJJIIJJJJJFJJJHFEHEHFDDFEDDFFEECCCC=C>@CCAADD:?CD_Mismatch_0_Sense_+_Library_PoolC
TGCTTGCCATGTTAGGACTGCCCTCTTAGGACTTGTGAGGGGTTTTGCCTTCTTGGCTGTATCATGTAGATATTGAAAAGAGTAGTGGAGATTT
>Frequency_2_QualityScore_FFHGHHHJIJIJIJJJJJJJJJJHIIIIJJJJIJJJJIIJJJJIJJJGIIIHIHIFFGFFEEEEEEEEECCDDDCDDDDCDDCDEDCCCDDCDD_Mismatch_1_Sense_+_Library_PoolT
TATCCCACGCTGATTTTGCTTTCAGTTTTCGGTTGAATGAATGATCGTTTTGGGGATATTGATGTCAGAACTTTCTTAGATTTCTTGGACTCTG
>Frequency_2_QualityScore_FFHHHHHJJJJJJJJJJJJJJJJIJJIIJJJJJJJJJIIIJJIIHIIJJGIIJJJJJJJJIHHHHGFFFEFEEEEEEEEEFECCCDDAC@CCCC_Mismatch_0_Sense_+_Library_PoolT
CATTCTTTGCTTGCCATGTTAGGACTGCCCTCTTAGGACTTGTGAGGGGTTTTGCCTTCTTGGCTGTATCATGTAGATATTGAAAAGAGTAGTG
>Frequency_2_QualityScore_FFHHHHHJJJJJJJJJJJIJIIJIIJHIIJJJJJIIJJJCEEHIJJJJJJJIIIIIIIIJJIIIJJIGHHGGFFFFFFFEEEEEDDDDDCEECD_Mismatch_2_Sense_+_Library_PoolT
TAGATTTCTTGGACTCTGAGTCGTGGAAATCTTCACAGGTGTTTCTTTTTGTAGTTATAAATCGCTTATTTCATTCTTTGCTTGCCATGTTAGG
>Frequency_2_QualityScore_FEHGFGHIIIJJJIJJIIIJJJJJIIIIJJIIIJIIIJIIIJJIIIIJIJIIIJJIIIHHIIIGHGHGGEACDDDDCDDDDDCCDDCBCDEEED_Mismatch_0_Sense_+_Library_PoolT
GTAGTTATAAATCGCTTATTTCATTCTTTGCTTGCCATGTTAGGACTGCCCTCTTAGGACTTGTGAGGGGTTTTGCCTTCTTGGCTGTATCATG
>Frequency_2_QualityScore_EDGHHGHJJIIIIIJJJCGEHIIGHIIIIJHIJJIIJJIIIGIIIIIJJIIIIJIIGGHGGGGED=ACCACEECEDD<@=ABCDCDCCDCCCCC_Mismatch_2_Sense_+_Library_PoolT
GAATGATCGTTTTGGGGATATTGATGTCAGAACTTTCTTAGATTTCTTGGACTCTGAGTCGTGGAAATCTTCACAGGTGTTTCTTTTTGTAGTT
>Frequency_2_QualityScore_FFHHHHHIJJIJJJJJJJIIJIIJJIJIJJJJJIIGHIIJJIJJJJJJJIIJJJBFCGIHIIJJJIGHIIHGGGEGGGGEEEACEEEEEEEEEC_Mismatch_0_Sense_+_Library_PoolT
ATGTCAGAACTTTCTTGGATTTCTTGGACTCTGAGTCATGGAAATCTTCACAGGTGTTTCTTTTTGTAGTTATAAATCGCTTATTTCATTCTTT
>Frequency_1_QualityScore_FFHHHHHJJJJJJJJJIJHJJJJJJIIIJJJJJHHHIIJJJJIFHBEHIIJJIIDFFHIJJJJJJJJJJJHIGGHHHHHFFFBEEEFEEFEEED_Mismatch_0_Sense_+_Library_PoolC
ATGTCAGAACTTTCTTGGATTTCTTGGACTCTGAGTCATGGAAATCTTCACAGGTGTTTCTTTTTGTAGTTATAAATCGCTTATTTCATTCTTT
>Frequency_2_QualityScore_FEHHHHHJJIJJJJIJJJIJIJJJJIJGIIJJIGHIJIJIJJIIJIJIIIIIIIHIGBFEFFFCEEEDECDEDDDDCCDDCACEDDCCCCCCDD_Mismatch_1_Sense_+_Library_PoolT
GTTATCCCACGCTGATTTTGCTTTCAGTTTTCGGTTGAATGAATGATCGTTTTGGGGATATTGATGTCAGAACTTTCTTAGATTTCTTGGACTC
>Frequency_2_QualityScore_FFHHGHHJGHIIJIJJJJJIHHIIIIIIIJJIIJJJJJJJJJJIJJIJIJIJIIIJJJIIIIIIHIIDEACGEGFFEEEEEECDCECDD<AACD_Mismatch_0_Sense_+_Library_PoolT
TTCACAGGTGTTTCTTTTTGTAGTTATAAATCGCTTATTTCATTCTTTGCTTGCCATGTTAGGACTGCCCTCTTAGGACTTGTGAGGGGTTTTG
>Frequency_1_QualityScore_FFHHHHHJCGFHIJJIJJJJGEHHIIJJJJJJIJJJJJJJJIIIJJJJJJJJJJIJIJJJJIJHIJIJJCEEHGGFFFFFCDEDDEDDD=@?BD_Mismatch_0_Sense_+_Library_PoolC
TTCACAGGTGTTTCTTTTTGTAGTTATAAATCGCTTATTTCATTCTTTGCTTGCCATGTTAGGACTGCCCTCTTAGGACTTGTGAGGGGTTTTG
>Frequency_2_QualityScore_FFHHGHHJIIJIIIIGIJJJJJIIIJJIIIIIIJJJIJJIGFGGGEEDDDDDDDDDDDDDDDDDDDDDDCDDCCCCCDCCDDDDDDDCCCDCCD_Mismatch_0_Sense_+_Library_PoolT
GCGGAGCGAATGGAGATTCTGCTTTCTGCCCGTCTTTTTTAAGACGCGCCGTAAGCACACTTGCACTCTCTGTGGCAAAAACCTCGTTATCCCA
>Frequency_2_QualityScore_FEHHHGHIIIIIJJHJIIIIIGIIGIIJJJIJJIIIJDFDGIHIJJJJIGGIIIIIIIIJJJJIIHHHHGHGFFFFFEDEEEDEDDDEDECCDD_Mismatch_1_Sense_+_Library_PoolT
GATTTCTTGGACTCTGAGTCGTGGAAATCTTCACAGGTGTTTCTTTTTGTAGTTATAAATCGCTTATTTCATTCTTTGCTTGCCATGTTAGGAC
>Frequency_2_QualityScore_FEHHGHHJJHIJIIGGIIIJJHGHGIIIJIDGEIIGH?EGGHIGICGHIIHGHIFHIJJHIHIIJJGIIIIJJG_Mismatch_1_Sense_+_Library_PoolT
TGCCTTCTTGGCTGTATCATGTAGATATTGAAAAGAGTAGTGGAGATTTGTTTCAATAGTATATTGTTTCTTTA
>Frequency_2_QualityScore_FFHHGGHIIJIIIJJIIIIJJIJIIJIJIIIIGIHIIIIHGIIIIGIIIIIDDGEEGGGEEEECADECECCABBDDDCCCEDCDDDCCDCCBCD_Mismatch_0_Sense_+_Library_PoolT
CCGTAAGCACACTTGCACTCTCTGTGGCAAAAACCTCGTTATCCCACGCTGATTTTGCTTTCAGTTTTCGGTTGAATGAATGATCGTTTTGGGG
>Frequency_2_QualityScore_EFHHHHGJJJIJIIJIHIHIJIIIIFIIIIJIJJJIJIIIIIIIIIIIIHGDEDEEEDEEEEEECDEDDCD@BDCCDDDBDDDCDDCC=>A@BC_Mismatch_0_Sense_+_Library_PoolC
CCGTAAGCACACTTGCACTCTCTGTGGCAAAAACCTCGTTATCCCACGCTGATTTTGCTTTCAGTTTTCGGTTGAATGAATGATCGTTTTGGGG
>Frequency_2_QualityScore_FFHGGHHJJJJIJHIIIIJJJIIHIIIHIJJJCFEIIIIJJJJJIIIJJJIIIIJJIIJJIIIHHHHHHGFFFFFEEDECEDDEECDCDCDDDD_Mismatch_1_Sense_+_Library_PoolT
CTTGGACTCTGAGTCGTGGAAATCTTCACAGGTGTTTCTTTTTGTAGTTATAAATCGCTTATTTCATTCTTTGCTTGCCATGTTAGGACTGCCC
>Frequency_2_QualityScore_FFGGFHFIHIIJJJIIIGHCHHAFGHGFGGIGIGGIIIJIIHGHGGGDDF@ACCECDDBBCBBBC?CDBCCDDCBCDDDDDCDDCDDDDDCCCD_Mismatch_0_Sense_+_Library_PoolT
GATCACCGCATCCGATGTGCGGAGCGAATGGAGATTCTGCTTTCTGCCCGTCTTTTTTAAGACGCGCCGTAAGCACACTTGCACTCTCTGTGGC
>Frequency_2_QualityScore_FFHHHGHIEFIIHIIHIIGIFIIHGHIIIHHCFGGGIIIGIIJJHIIIHIIIIGIIJJJIHIJHIJIJGGIIHIIIHHHHGGGFFFEEEEEECD_Mismatch_0_Sense_+_Library_PoolT
CTTGGCTGTATCATGTAGATATTGAAAAGAGTAGTGGAGATTTGTTTCAATAGTATATTGTTTCTTTTATTTGTCTGCTTTTCTTTATTTCTGA
>Frequency_2_QualityScore_EEGHHHGIIIIIFEAGGIIGIIFGIGIIIIIIIIIIHGIGEDFEHFGFFEEDCCACCCCCCCCCCCCBCCECCCCCCCCCCDECCCC?BCCACC_Mismatch_0_Sense_+_Library_PoolT
TCTTTTTTAAGACGCGCCGTAAGCACACTTGCACTCTCTGTGGCAAAAACCTCGTTATCCCACGCTGATTTTGCTTTCAGTTTTCGGTTGAATG
>Frequency_2_QualityScore_FFHHHHHIIIIIGIJJJJJJIIJEIIIIJJIJIIIIIIGGGFGFEEEEEEEDEDDDDDCCCCDCDDDDBACBACCDDDDCCCCCDDDCCDDDCD_Mismatch_0_Sense_+_Library_PoolT
GCTTTCTGCCCGTCTTTTTTAAGACGCGCCGTAAGCACACTTGCACTCTCTGTGGCAAAAACCTCGTTATCCCACGCTGATTTTGCTTTCAGTT
>Frequency_2_QualityScore_ECGGEFEGEDFHIGGIHCFHIDIIDIGGGGIECE@EGEIIIHHI?GCCGIFEBEIHFEEGEG?DEC?@@;ABADC=<AAAACAC9A95=ACABA_Mismatch_0_Sense_+_Library_PoolT
CACACTTGCACTCTCTGTGGCAAAAACCTCGTTATCCCACGCTGATTTTGCTTTCAGTTTTCGGTTGAATGAATGATCGTTTTGGGGATATTGA
>Frequency_1_QualityScore_FFHHHHHJJJJJJJJJJJJJJJJJIJJJJJJJJJJJJJJJJJJJGJJIJJJJJIJIJJIJJJEIJFIFHHHIJJIIHGHHHHHHFFFFFEFDDE_Mismatch_1_Sense_+_Library_PoolT
ATAGTATATTGTTTCTTTTATTTGTCTGCTTTTCTTTATTTCTGAGATCTTTGTTACATACGAGGAGTTTTAAATATATTATTCAGATAAAATT
>Frequency_1_QualityScore_FFHHHHHJJJIHIJJIGICHHEGHHJHJJJJGIIJIIJJJGI_Mismatch_0_Sense_+_Library_PoolT
TGTAGATATTGAAAAGAGTAGTGGAGATTTGTTTCAATAGTA
>Frequency_1_QualityScore_FFHHGHHJJJHIHIEHIJJJFIJJJJEHIJJDGDGIIJJIJJIIGCIHGIIIGHHIJJJJJIJJJJJJIHIIHHHHHFFFFFFFECCCEDACDD_Mismatch_2_Sense_+_Library_PoolT
TTGGACTCTGAGTCATGGAAATCTTCACAGGTGTTTATTTTTGTAGTTATAAATAGCTTATTTCATTCTTTGCTTGCCATGTTAGGACTGCCCT
>Frequency_1_QualityScore_FBFFHHHJJJJJJHGIIJIJJJJJIJJJJJJJJJJJJJJJJJIJIJIJIIHIIIJJIJIJIJJIIIGIIGHFHHHEHEFFFD9?BDBDDCDDDD_Mismatch_1_Sense_+_Library_PoolT
GTGTTTCTTTTTGTAGTTATAAATCTCTTATTTCATTCTTTGCTTGCCATGTTAGGACTGCCCTCTTAGGACTTGTGAGGGGTTTTGCCTTCTT
>Frequency_1_QualityScore_FFHHHHHJJJJJIJJJJJJJEHIIJJJJJJJJJJJJJJIIIJJJJIJJGIJJJGIIJJJHIHIJIJHFHHHGFFFFFDFDCCCBDDDDDDDDDE_Mismatch_0_Sense_+_Library_PoolT
AATGAATGATCGTTTTGGGGATATTGATGTCAGAACTTTCTTGGATTTCTTGGACTCTGAGTCATGGAAATCTTCACAGGTGTTTCTTTTTGTA
>Frequency_1_QualityScore_DEDHHFFGHBEGHEECH<BHDECEHFH@FHEEGI@@DFD=FGHIDFIGGGEDGIJJCGHIA@=FGGGGIGG_Mismatch_0_Sense_+_Library_PoolT
ATTTCTTGGACTCTGAGTCATGGAAATCTTCACAGGTGTTTCTTTTTGTAGTTATAAATCGCTTATTTCAT
>Frequency_1_QualityScore_FFHGHHHJGIJJJJIJJJJJDHHGDFHIIHGIGIGIGIIBHDGIIIBGEHIIIJJIIJIJ@C=FGEBGADHEHHFCCDDFFFDDCCBDBAACFD_Mismatch_1_Sense_+_Library_PoolT
ATATTGATGTCAGAACTTTCTTGGATTTCTTGGACTCTGAGTCGTGGAAATCTTCACAGGTGTTTCTTTTTGTAGTTATAAATCGCTTATTTCA
>Frequency_1_QualityScore_BDADB2AFF+2ACH<?AFFCF::*:?):??FC::B@D;?0?F/-=8=B)==F.=CEE7=7=.7?EAABD@7;?_Mismatch_2_Sense_+_Library_PoolT
TTTTGCTTTCAGTTTTCGGTTGATTGGATGATCGTTTTGGGGATATTGATGTCAGAACTTTCTTGGATTTCTT
>Frequency_1_QualityScore_DDFFHHHJJJJJJJJJJJJJJCFFHIJJJJFJJHIIJJJJJJIJIIJJIJIJJHHHGHHHFFFFFFDEEECEEEDDDDDDDDDDDDDDA>ACCD_Mismatch_1_Sense_+_Library_PoolT
AGTCGTGGAAATCTTCACAGGTGTTTCTTTTTGTAGTTATAAATCGCTTATTTCATTCTTTGCTTGCCATGTTAGGACTGCCCTCTTAGGACTT
>Frequency_1_QualityScore_FFHHHHHIIJJJJFHIJJJJJJJJJJIJJJIJJJJJJIIIHIIJJJHGIIIHHAEHHDFFFDEEEECEDCDDEEDDEFEEEEEDCDDCDDDCC@_Mismatch_1_Sense_+_Library_PoolT
GACTTGTGAGGGGTTTTGCCTTCTTGGCTGTATCATGTAGATATTGAAAAGAGTAGTGGAGATTTGTTTCAATAGTATATTGTTTCTTTTATTA
>Frequency_1_QualityScore_FFHHHHHJIJ3CGHJIJJGIJJJHIIJJJJHHIJJJJJJJJJJJJJJHIGIEIIIIIIIJJIHEHHHHD??CEDEEEDECDDDCCCDFDEDDDE_Mismatch_0_Sense_+_Library_PoolT
TAGGACTGCCCTCTTAGGACTTGTGAGGGGTTTTGCCTTCTTGGCTGTATCATGTAGATATTGAAAAGAGTAGTGGAGATTTGTTTCAATAGTA
>Frequency_1_QualityScore_FFHHHHHJJJJJJJJIJJJIJJJHIJJJJJJJIJJJIJHHHHHFFFFFEEEEDDDDDDDDDDDDDDDDDDDBDDEDDDDDDDDDDEEDDDDDDD_Mismatch_0_Sense_+_Library_PoolT
CCCGTCTTTTTTAAGACGCGCCGTAAGCACACTTGCACTCTCTGTGGCAAAAACCTCGTTATCCCACGCTGATTTTGCTTTCAGTTTTCGGTTG
>Frequency_1_QualityScore_FFHHHHHJJIIJJJJJIIJJJJJIJJJIJJJHJJJJIIJIJJJJJJJJHIIJIJJIJJJJJHHHHHHFFFFFFEDEEECDDDDDDDDDDDDDDE_Mismatch_0_Sense_+_Library_PoolT
TGCTTTCAGTTTTCGGTTGAATGAATGATCGTTTTGGGGATATTGATGTCAGAACTTTCTTGGATTTCTTGGACTCTGAGTCATGGAAATCTTC
>Frequency_1_QualityScore_DFHHGHHJJHHHIJJJFHIJJJJJJJJJJJJJJHIJJJJJGIJIJJIJJHIJJJHI@FGGHIIHHHHHHFFFFFFEEECE_Mismatch_0_Sense_+_Library_PoolT
TAGGACTTGTGAGGGGTTTTGCCTTCTTGGCTGTATCATGTAGATATTGAAAAGAGTAGTGGAGATTTGTTTCAATAGTA
>Frequency_1_QualityScore_FFHHHHHIJJJIIIJJJJJJIJJJJJJJIJJJJJJIGIJJHHHHFFFFEEEDDDDBDDDDDDDDDDDDCCDCCDBBDDDDDDDCDDDDCDCBDD_Mismatch_0_Sense_+_Library_PoolT
CGCGCCGTAAGCACACTTGCACTCTCTGTGGCAAAAACCTCGTTATCCCACGCTGATTTTGCTTTCAGTTTTCGGTTGAATGAATGATCGTTTT
>Frequency_1_QualityScore_FFHHHHHJIJJJIJJJJJJJIJJJJJIJJJJJJJJJJJJJHHHFFFFFDEEDDDDDDDEDDDDDDDDDCCDDDDDDDDDDDDDDEDDDDDCDB@_Mismatch_0_Sense_+_Library_PoolC
CGCGCCGTAAGCACACTTGCACTCTCTGTGGCAAAAACCTCGTTATCCCACGCTGATTTTGCTTTCAGTTTTCGGTTGAATGAATGATCGTTTT
>Frequency_1_QualityScore_FFHHHHHJJJJJJJJGHIGHJIIGIEIJJJJIJHHHHHFFFFFDDDDDD7@@DDDDBDDDDDDDDDDBDDDDDD@BDDDDDDDDDC?CACDCDD_Mismatch_0_Sense_+_Library_PoolT
GGTTTCTGAACACACAGGTGGCTCCGGGCGCCTGCCCTTACTGCGGGGGAGCGATCACCGCATCCGATGTGCGGAGCGAATGGAGATTCTGCTT
>Frequency_1_QualityScore_FFHHHHHJJJJGHHIJJJJI_Mismatch_0_Sense_+_Library_PoolT
ATAGTATATTGTTTCTTTTA
>Frequency_1_QualityScore_DAHFFDH:EHHGECHGGHHIJIJJIJJGIDGG?DFIIIEGGHGCBHGIJJEFBGHI@AEEGIJ48CDFEBDCCEECCDCBADEFEEDDEA@>CC_Mismatch_1_Sense_+_Library_PoolT
TAAATAGCTTATTTCATTCTTTGCTTGCCATGTTAGGACTGCCCTCTTAGGACTTGTGAGGGGTTTTGCCTTCTTGGCTGTATCATGTAGATAT
>Frequency_1_QualityScore_FFFHFHHJJJJIIJJJJJIIJIIJJIJJJEHIIJJIJJJJJJJJJIJJJGHGHGHHFFCDEFFCB?BDDC>CCCDDDDDBA@BDBB<B?_Mismatch_0_Sense_+_Library_PoolT
GCACACTTGCACTCTCTGTGGCAAAAACCTCGTTATCCCACGCTGATTTTGCTTTCAGTTTTCGGTTGAATGAATGATCGTTTTGGGGA
>Frequency_1_QualityScore_FFHHHHHJJIJJJIFHCHHHGJGHFHIJJIIJJIJJJIGIJJJJJHIJJJJJJJ_Mismatch_0_Sense_+_Library_PoolT
TAGATATTGAAAAGAGTAGTGGAGATTTGTTTCAATAGTATATTGTTTCTTTTA
>Frequency_1_QualityScore_FFHHHHHJJIJJJIDHFHHFGHHHGIIJJIIJJIHIJJGIJJJJJIIIIJJJJI_Mismatch_0_Sense_+_Library_PoolC
TAGATATTGAAAAGAGTAGTGGAGATTTGTTTCAATAGTATATTGTTTCTTTTA
>Frequency_1_QualityScore_DDHHHHHJJJIJIIJJJJGIHIIIIJJJJJJIJJJJJJJDFGIIIJJJJJIHHGIIGHGHIIJJJJJHHHHHGFFFFFFFEEEEDDCDCCDDAC_Mismatch_0_Sense_+_Library_PoolT
TGGATTTCTTGGACTCTGAGTCATGGAAATCTTCACAGGTGTTTCTTTTTGTAGTTATAAATCGCTTATTTCATTCTTTGCTTGCCATGTTAGG
>Frequency_1_QualityScore_FFHHHHHJJJHJHIIJJJJJJHIJJJJIJHIJJJIJJJJJJJJJIJJJ@CFHIJJJJJJHHHHHFFFDEECEDDDDDDEEEEEFEEEDDDDDDD_Mismatch_2_Sense_+_Library_PoolT
GAACTTTCTTAGATTTCTTGGACTCTGAGTCGTGGAAATCTTCACAGGTGTTTCTTTTTGTAGTTATAAATCGCTTATTTCATTCTTTGCTTGC
>Frequency_1_QualityScore_FFHGHHHJIJJJJJJJJJJJJJFD@BDDDDDDDCDDDDDDDDBD?CDDDDDDDDDDDDDDDDDDDEDDDCDDDDDDDDDDDDCDDBDCDDDDDD_Mismatch_0_Sense_+_Library_PoolT
GGGCGCCTGCCCTTACTGCGGGGGAGCGATCACCGCATCCGATGTGCGGAGCGAATGGAGATTCTGCTTTCTGCCCGTCTTTTTTAAGACGCGC
>Frequency_1_QualityScore_FFHGHHHJJJJJJJIJJJJJJJJIIJJJFDDDDDDDDDDDDDDDDDDDDDDDDDBDDBB@BDDDDDDDDDDEDDDDDDCDDDDDDDDDDDDDDD_Mismatch_1_Sense_+_Library_PoolT
GGCTCCGGGCGCCTGCCCTTACTGCGGGGGAGCGATCACCGCTTCCGATGTGCGGAGCGAATGGAGATTCTGCTTTCTGCCCGTCTTTTTTAAG
>Frequency_1_QualityScore_FFHHHHHJJJJIIJJJJJJIEIHDGHGGIGIJIJJFGGHHGHEGGGHIGIGIJIIIIJICGHGIIJJJJEGHHGHHHHF@_Mismatch_0_Sense_+_Library_PoolT
GGTTTTGCCTTCTTGGCTGTATCATGTAGATATTGAAAAGAGTAGTGGAGATTTGTTTCAATAGTATATTGTTTCTTTTA
>Frequency_1_QualityScore_FFGFDHHIIIHGHHIIIIJGIJIJDGCGGCGHEIGIIIJIIIJIEIGIGGIJJJJJIJJJJJJIIJIJJFHIGIJJJIHHHHHHHFFFFFFFEE_Mismatch_0_Sense_+_Library_PoolT
CTGTATCATGTAGATATTGAAAAGAGTAGTGGAGATTTGTTTCAATAGTATATTGTTTCTTTTATTTGTCTGCTTTTCTTTATTTCTGAGATCT
>Frequency_1_QualityScore_DDDCDFHCGGACHGHCHHEAHH>B+?CBHIEGEHDHHIJIIIGG<FGHBGGGGIGDFHFHIJJDHIACF@EGBHIGEEEHHE:?BDD;>>@C>C_Mismatch_0_Sense_+_Library_PoolC
CTGTATCATGTAGATATTGAAAAGAGTAGTGGAGATTTGTTTCAATAGTATATTGTTTCTTTTATTTGTCTGCTTTTCTTTATTTCTGAGATCT
>Frequency_1_QualityScore_FFHHHHHIIJJGHHIIJIEHIIJJJJJJIJJIJJJGIIJJJIHIJJJJJJJFHIJIIJGH@@CEHFHDEBDBCCED_Mismatch_0_Sense_+_Library_PoolT
CTTAGGACTTGTGAGGGGTTTTGCCTTCTTGGCTGTATCATGTAGATATTGAAAAGAGTAGTGGAGATTTGTTTCA
>Frequency_1_QualityScore_FFHHHHHJIJJJJJJJJJJJJJJJJJJJJJJIIJJJJJJIJIJIJJJIJJJJIJJJJJJJJJJHHHHHC?@DFEEEEEEDDEDEEEDDDEEDBD_Mismatch_2_Sense_+_Library_PoolT
TTTTGGGGATATTGATGTCAGAACTTTCTTAGATTTCTTGGACTCTGAGTCGTGGAAATCTTCACAGGTGTTTCTTTTTGTAGTTATAAATCGC
>Frequency_1_QualityScore_D8:C+2AEBEEAD@EC8<CEEEIIC<DADDEBDIIEIEEEII))8BAA;(5;AD?:?DD;>3;;7;51(938?8=A(;:;;;:>>>A_Mismatch_0_Sense_+_Library_PoolT
TGTGGCAAAAACCTCGTTATCCCACGCTGATTTTGCTTTCAGTTTTCGGTTGAATGAATGATCGTTTTGGGGATATTGATGTCAGAA
>Frequency_1_QualityScore_FFHHHFHJJJJJJDHHHIIGIJJJIJIGIJJJJJJIJHJIJJJJJJJJIJJJIJIIJIJJHFAHFHEFFBCFF;@;=ACDDDDDDDEDEEEEDD_Mismatch_2_Sense_+_Library_PoolT
GATCGTTTTGGGGATATTGATGTCAGAACTTTCTTAGATTTCTTGGACTCTGAGTCGTGGAAATCTTCACAGGTGTTTCTTTTTGTAGTTATAA
>Frequency_1_QualityScore_FFHHHHHIDHIJGIJJJJJJJJJJIJJJJHIJJJJJIJJJJJJJJGHIJJHI?FHFHIIIGGHIIHIIIJHHHHHHHHFFFDFFFEEEEEEEEE_Mismatch_1_Sense_+_Library_PoolT
ACTTGTGAAGGGTTTTGCCTTCTTGGCTGTATCATGTAGATATTGAAAAGAGTAGTGGAGATTTGTTTCAATAGTATATTGTTTCTTTTATTTG
>Frequency_1_QualityScore_FFHHHHGJIJIJIIJJJJIJJJJHIIJJJJJIIJJIJIJIJJJJFGHGIGIJJJJJHIIGIIIHHEFIJIJJIJHHHHHHFHFFFFFFC?CDEE_Mismatch_2_Sense_+_Library_PoolT
TTTCTTGGATTTCTTGGACTCTGAGTCATGGAAATCTTCACAGGTGTTTATTTTTGTAGTTATAAATAGCTTATTTCATTCTTTGCTTGCCATG
>Frequency_1_QualityScore_FFHHHHHJJJIJJJJJIJJJJJJJJIJJIJJGHIJJJJJJJIJJJJJJIJIIIIIJJJJIIJIIJJ_Mismatch_1_Sense_+_Library_PoolT
TATTTCTGAGATCTTTGTTACATACGAGGAGTTTTAAATATATTATTCAGATAAAATTAAAGGGGA
>Frequency_1_QualityScore_FFHHHGHJJJJIIJIIJHJJJJJJJJJJJJJJJJJJIIFHIIIJJJIIIJJJJJJJIIJ_Mismatch_0_Sense_+_Library_PoolT
TTTTCTTTATTTCTGAGATCTTTGTTACATACGAGGAGTTTTAAATATATTATTCAGAT
>Frequency_1_QualityScore_FFHHGHHJJIIGJIJJGIIJIJIIJJIJJJJJJJJJJJJBHGJJJJJJJJJJHJJJIJHHHFDFFFEEEEEEDDCDDDDDBD@BCDEEDEDEDE_Mismatch_0_Sense_+_Library_PoolT
TTGCACTCTCTGTGGCAAAAACCTCGTTATCCCACGCTGATTTTGCTTTCAGTTTTCGGTTGAATGAATGATCGTTTTGGGGATATTGATGTCA
>Frequency_1_QualityScore_DDFFFFFIIFIFHHEG7E2<C9AFAE?DGGIIFIIEGFFEECFFGFIGIIEIGIICGIIICEFEIIIIIDEEIFFFFEF>3@DDDDBA>CBAAA_Mismatch_1_Sense_+_Library_PoolT
GGTAGATATTGAAAAGAGTAGTGGAGATTTGTTTCAATAGTATATTGTTTCTTTTATTTGTCTGCTTTTCTTTATTTCTGAGATCTTTGTTACA
>Frequency_1_QualityScore_FFGGHHHIJJJJIJGIJJJGIJJJJJJJJJJJJJJJJJJIIJIJIJIJJIIJGFEGHHH@GGIIHHHEHCDFCFEEE_Mismatch_0_Sense_+_Library_PoolT
TCTTAGGACTTGTGAGGGGTTTTGCCTTCTTGGCTGTATCATGTAGATATTGAAAAGAGTAGTGGAGATTTGTTTCA
>Frequency_1_QualityScore_FFHHHHHJJJJJIJJJJFEHHIJIJJJJJJJJJIIJJIIJJJJJJIJJJJJJJJJJJJJIJJIJJJJIJGHGGGHFFFFFDEECEEEDCDD@CA_Mismatch_0_Sense_+_Library_PoolT
ATGGAAATCTTCACAGGTGTTTCTTTTTGTAGTTATAAATCGCTTATTTCATTCTTTGCTTGCCATGTTAGGACTGCCCTCTTAGGACTTGTGA
>Frequency_1_QualityScore_FFHHHHHJJJJJJJJIIIJJJJJJJJJJJIJJJJJJIJJJJJJJJJIJIIJIJJGIJJJJJJJJJJHAEFEFFFFFFEDEEDEDDDDDEEDDDD_Mismatch_2_Sense_+_Library_PoolT
TTTGGGGATATTGATGTCAGAACTTTCTTAGATTTCTTGGACTCTGAGTCGTGGAAATCTTCACAGGTGTTTCTTTTTGTAGTTATAAATCGCT
>Frequency_1_QualityScore_FFHDHFHIIJJJJJJJJJJJHHJIIIIGIJIIJIJJGGIIGGHBGHHIIIJEGGIIFHIJGJJJHHHHGHHHFFFFFFEEC_Mismatch_1_Sense_+_Library_PoolT
GGGTTTTGCCTTCTTGGCTGTATCATGTAGATATTGAAAAGAGTAGTGGAGATTTGTTTCAATAGTATATTGTTTCTTTCA
>Frequency_1_QualityScore_FFHHFGHIJJFHIJJEGHHHIJCGIJIIJJJIJJIGHIJHIJIIJJGHJIHGIJJHIJJIHH=EH?CEE?;@DFF@CCCBCDEDDEFEFEEADD_Mismatch_0_Sense_+_Library_PoolT
CCCTCTTAGGACTTGTGAGGGGTTTTGCCTTCTTGGCTGTATCATGTAGATATTGAAAAGAGTAGTGGAGATTTGTTTCAATAGTATATTGTTT
>Frequency_1_QualityScore_=A:=AD>EE<E@BFEEECD<<AC@AEEE4?9D<DDD?DD9*:*00<DE*?9B3B8)()).==A@A7==73)).=A?_Mismatch_0_Sense_+_Library_PoolT
TTTCTTTTTGTAGTTATAAATCGCTTATTTCATTCTTTGCTTGCCATGTTAGGACTGCCCTCTTAGGACTTGTGAG
>Frequency_1_QualityScore_FFFHHFHHIEHHIJIIIJJJJ_Mismatch_0_Sense_+_Library_PoolT
AGTAGTGGAGATTTGTTTCAA
>Frequency_1_QualityScore_FFHHHHHJHIIJJJJJEHIIIIIIGIJJJIJJJJJJJJJJJIJJJJJIIJIJJJJIIHHIHHFFFFFDECEEEEDD@CCDDDDDDDDDDEDDEE_Mismatch_2_Sense_+_Library_PoolT
AATGATCGTTTTGGGGATATTGATGTCAGAACTTTCTTAGATTTCTTGGACTCTGAGTCGTGGAAATCTTCACAGGTGTTTCTTTTTGTAGTTA
>Frequency_1_QualityScore_FFHHHHGIJJIIIEIJJJ:CFGGDHIJJJJHIIHIIEGGGIIIJJIGHIJIIJGHIGGGGIJJIJHIIGACEHHHDFFFDDDEDCCCCCDCDCC_Mismatch_0_Sense_+_Library_PoolT
CATGGAAATCTTCACAGGTGTTTCTTTTTGTAGTTATAAATCGCTTATTTCATTCTTTGCTTGCCATGTTAGGACTGCCCTCTTAGGACTTGTG
>Frequency_1_QualityScore_FFHHHHHJJJJJJ<FHHIJJGIJJJJJJJGIJGIJJJJIJJJJIJIJJJJJJJJJJEFHHHHFFFFFEE@CCEEDDEDDDDDDCDDEEDDDD@C_Mismatch_1_Sense_+_Library_PoolT
AGTTTTCGGTTGAGTGAATGATCGTTTTGGGGATATTGATGTCAGAACTTTCTTGGATTTCTTGGACTCTGAGTCATGGAAATCTTCACAGGTG
>Frequency_1_QualityScore_FFHHHHHIJJJJJJJJIJJJJJIJGIJHJJJJJJJJJJJJJJJBGDGIIJJJJJJJJIIIJJJJJJIJHHGFFFFFFFEEEEEEEDDCDCCDDE_Mismatch_2_Sense_+_Library_PoolT
TTCTTAGATTTCTTGGACTCTGAGTCGTGGAAATCTTCACAGGTGTTTCTTTTTGTAGTTATAAATCGCTTATTTCATTCTTTGCTTGCCATGT
>Frequency_1_QualityScore_FFHHHHHJJJJJJIJIJJJJIJJJJJJHIJJJJJIJJJJJGJJJJJJJJJJIJGGJIIJHHHFFFFEEEEEEDDDCBDDDDDBBBDDEEDEDDD_Mismatch_0_Sense_+_Library_PoolT
CTTGCACTCTCTGTGGCAAAAACCTCGTTATCCCACGCTGATTTTGCTTTCAGTTTTCGGTTGAATGAATGATCGTTTTGGGGATATTGATGTC
>Frequency_1_QualityScore_B4:A;;B@BBE<EE:AA9FDAE:@CEB?DA;3BDA@D@6;AD8\6?@33?AAAAA>AA>:>>A5((55:((,::><2<8>>:4><>??>.:ADA_Mismatch_2_Sense_+_Library_PoolT
TGGAGATTCTGCTTTCTGCCCGTCTTTTTTAAGACGCGCCGTAAGCACACTTGCACTCTCTGTGTCAAATACCTCGTTATCCCACGCTGATTTT
>Frequency_1_QualityScore_FFHHHHHJJJHJHIJJJGIJJJJJJJJJJJJJJJHJJJJJJIJJJIJJJIIIIJHFG@GHHIJIHAEHHCCDFFFEEEECEEEFEEDDDDDDDD_Mismatch_1_Sense_+_Library_PoolT
TTAGGACTTGTGAGGGGTTTTGCCTTCTTGGCTGTATCATGTAGATATTGAAAAGAGTAGTGGAGATTTGTTTCAATAGTATATTGTTTCTTCT
>Frequency_1_QualityScore_B;F<CBFGAFFGAHHHGEFHG>C*?GHGI48)?@0D?D?F?D?*9)<B2CFA6;/--.7;;;@C;;@C;;(;@@CCCCCCCC>@CC>C:AAA@A_Mismatch_1_Sense_+_Library_PoolT
TATCCCACGCTGATTTTGCTTTCAGTTTTCGGTTGAATGAATGATCGTTTTGGGGATATTGATGTCAGAAGTTTCTTGGATTTCTTGGACTCTG
>Frequency_1_QualityScore_FFHHHHHJJIFIIIJJGIIHIIJJIJJJIIJJJJJJJJIGIIIIGEIJHHIGHIGIIJGIIJJHHBCHFEC@@DEDEEDEDDDED>CCCDCEED_Mismatch_2_Sense_+_Library_PoolT
CGTTTTGGGGATATTGATGTCAGAACTTTCTTGGATTTCTTGGACTCTGAGTCGTGTAAATCTTCACAGGTGTTTCTTTTTGTAGTTATAAATC
>Frequency_1_QualityScore_FFHHHHFHIJJJJJJJJJJJJJJGIIJIJJIIJIJJJJJIJIJJIJEHHHIJIJGGIJJHIJHFGHGHAADFFFFFFEEEEEEDDDEEC_Mismatch_1_Sense_+_Library_PoolT
GAGGGGTTTTGCCTTCTTGGCTGTATCATGTAGATATTGAAAAGAGTAGTGGAGATTTGTTTCAATAGTATATTGTTTCTTTTATTTGA
>Frequency_1_QualityScore_FFHHHHHJJJJJJJJJEHHHJJJJJJGIHIJJJJJJJFHHIJJJJJJJJIJJJJJJJJJJJJJJJJJJJHHHHHHHHFFFFFFDEEEEEEDDDD_Mismatch_0_Sense_+_Library_PoolT
GATTTCTTGGACTCTGAGTCATGGAAATCTTCACAGGTGTTTCTTTTTGTAGTTATAAATCGCTTATTTCATTCTTTGCTTGCCATGTTAGGAC
>Frequency_1_QualityScore_FFDHHHHJJJGIIJIJJJJGHIIFHHGIJJJJJIJGIJJIHHEHGHIIIJHIJJJGIFHFHHGHADFFFDDFEEEDEDCDDDEDCCCCDDDDDD_Mismatch_0_Sense_+_Library_PoolT
GGTTTTGCCTTCTTGGCTGTATCATGTAGATATTGAAAAGAGTAGTGGAGATTTGTTTCAATAGTATATTGTTTCTTTTATTTGTCTGCTTTTC
>Frequency_1_QualityScore_FFHHGHHJJIICHHIHIIIGIJJIIIJJJJ_Mismatch_0_Sense_+_Library_PoolT
ATTGAAAAGAGTAGTGGAGATTTGTTTCAA
>Frequency_1_QualityScore_FFHHHHHJJJJIJJJJJJJIJJIJJJJJJJJJJJJJJJJJJJJJJJIJJJJJJJJJHHHHHHHFFFDDDDDDDDDEDDDDDCDDDDDDDDDDDE_Mismatch_0_Sense_+_Library_PoolT
AGCACACTTGCACTCTCTGTGGCAAAAACCTCGTTATCCCACGCTGATTTTGCTTTCAGTTTTCGGTTGAATGAATGATCGTTTTGGGGATATT
>Frequency_1_QualityScore_DDFADD?80:?DFFEF9BD9BDFB?FFFCFF)8@@@C;@>=CEE3AEC=BDEB?>DD@DBACCCBBBB>@>A@_Mismatch_2_Sense_+_Library_PoolT
CTTGGCTGTATCATGTAGATATTGAAAAGAGTAGTGGAGATTTGTTTCAATAGTATATTGTTTCTTTTATCTA
>Frequency_1_QualityScore_FFHHHHHJJIIIJJHH@HGIJFHIJJIJJJJJJJIJJJHJJIJJJIJIIJIJGHHEGGHGHBEEHHHEFFFDFECEEECCDDDCD_Mismatch_0_Sense_+_Library_PoolT
CCTCTTAGGACTTGTGAGGGGTTTTGCCTTCTTGGCTGTATCATGTAGATATTGAAAAGAGTAGTGGAGATTTGTTTCAATAGTA
>Frequency_1_QualityScore_DFADFHHIIIIEIHIGCHIII<EFHIIGGHIFHFHGIIIIIIIBH9BFGGHHHGIIIIIIIIC@CGHIA@D@GGHEHEE_Mismatch_2_Sense_+_Library_PoolT
TGTCTGCTTTTCTTTATTTCTGAGATCTTTGTTACATACGAGGAGTTTTAAATATATTATTCAGATAAAATTAAAGGAG
>Frequency_1_QualityScore_FFHGHHGIJJJJJIJJIJIIJJJJJJIJJJJJJJJJJJIJDGHJJJIIJJJJJJJJJIJJJJJJJJJJHHHEHFF_Mismatch_0_Sense_+_Library_PoolT
GCTTTTCTTTATTTCTGAGATCTTTGTTACATACGAGGAGTTTTAAATATATTATTCAGATAAATTTAAAGGGGA
>Frequency_1_QualityScore_FFHHHHHJJJIJJGIIIEHGIIGGIGJIJIJIJJJJJJJJJGEIJJJJGIIGIJJJGGHGIJHHHHHHFDFFFEDED>A@B;>ADEE@_Mismatch_2_Sense_+_Library_PoolT
GAATGATCGTTTTGGGGATATTGATATCAGAACTTTCTTGGATTTCTTGGACTCTGAGTCATGGAAATCTTCACAGGTGTTTATTTTT
>Frequency_1_QualityScore_FFHHHHHJJJJJIJJJJJJIJJJGJIIJJIIJIIGIJJJJJJJJIIIJHHIJJIIIIIJH:BDFFFECECEECDDDDDDDDDEDEEDEEEEEE@_Mismatch_1_Sense_+_Library_PoolT
ATCGCTTATTTCATTCTTTGCTTGCCATGTTAGGACTGCCCTCTTAGGACTTGTGAGGGGTTTTGCCTTCTTGGCTTTATCATGTAGATATTGA
>Frequency_1_QualityScore_FDHHHFHIJIIGJJIEGHHHBFGHGIIJJJIJJJGHIJIDGHIIJIIJJIHIJIJ_Mismatch_0_Sense_+_Library_PoolT
GTAGATATTGAAAAGAGTAGTGGAGATTTGTTTCAATAGTATATTGTTTCTTTTA
>Frequency_1_QualityScore_FDHHFHHGIIJJJJJ@FGIJGFHJIGDGCGIIJIBFGG>FHIBFHHA@FG@EGICHEB;?>CA@CEDDDDC@CDCCDCCCCCACCCDEC>:>CC_Mismatch_1_Sense_+_Library_PoolT
CGTTATCCCACGCTGATTTTGCTTTCAGTTTTCGGTTGAATGAATGATCGTTTTGGGGATATTGATGTCAGAACTTTCTTAGATTTCTTGGACT
>Frequency_1_QualityScore_FFHHHHDGJJGIJJJJJJJIIGGIIIGGIJECGIIIIJJIIJIGGEHGJJJGGFGGGIJIGCHIIIHEHFECCDFFFFEEDD;>ABDCDCDD@?_Mismatch_0_Sense_+_Library_PoolT
TGAATGAATGATCGTTTTGGGGATATTGATGTCAGAACTTTCTTGGATTTCTTGGACTCTGAGTCATGGAAATCTTCACAGGTGTTTCTTTTTG
>Frequency_1_QualityScore_FFHHHHHJJIJJJIIJJJJIIJGIGIJIIIIJJJJJJIIJJIIHIJJJIJIJJJIJHIJJIJIJJJJIHHHHHHFFFD_Mismatch_1_Sense_+_Library_PoolT
TCTGCTTTTCTTTATTTCCGAGATCTTTGTTACATACGAGGAGTTTTAAATATATTATTCAGATAAATTTAAAGGGGA
>Frequency_1_QualityScore_EFHHHHHIIIJIGHIFHGGHJFHIIIIIJJIJJJHIHHIHIJIIIHGFHIJH_Mismatch_1_Sense_+_Library_PoolT
TTGTTACATACGAGGAGTTTTAAATATATTATTCAGATAAAATTAAAGGGGA
>Frequency_1_QualityScore_FDDADFDDFGEIIIIDFEHCHIIIHGFFHFIIIIIIHEGHGHIIIGHHGFEHFFHEIEEEGHEDGIHHH=EBDEFDF>AECAACCDDDDD:>@A_Mismatch_1_Sense_+_Library_PoolT
CTGAGTCGTGGAAATCTTCACAGGTGTTTCTTTTTGTAGTTATAAATCGCTTATTTCATTCTTTGCTTGCCATGTTAGGACTGCCCTCTTAGGA
>Frequency_1_QualityScore_\36199-3338AABBABAA8>BA>B68<8B@AA>AABA8>@8<??BBBB?B<>3::>3>ADBBBB:>>:4@A@::>ABABB<>>ABBB<A@A::_Mismatch_1_Sense_+_Library_PoolT
CCGCTGATTTTGCTTTCAGTTTTCGGTTGAATGAATGATCGTTTTGGGGATATTGATGTCAGAACTTTCTTGGATTTCTTGGACTCTGAGTCAT
>Frequency_1_QualityScore_FFHHGGGGIIIGIJI+AECHIJHIJIJJIJJIIIGGHJFHIIEIJJHGIIJJJJCEHHHFFFFDDDCECCEEDDDDCDD_Mismatch_0_Sense_+_Library_PoolT
ATCCCACGCTGATTTTGCTTTCAGTTTTCGGTTGAATGAATGATCGTTTTGGGGATATTGATGTCAGAACTTTCTTGGA
>Frequency_1_QualityScore_FFHHHHH4EFHGIJJJJJJGIGHIAFCGHJJJJJJJJIJIJHIIIIIJIJJJJJJJJJJJJJJJJJJJJIEEHHHECDFFFFDCEDEBDDDDDD_Mismatch_0_Sense_+_Library_PoolT
CTGAGTCATGGAAATCTTCACAGGTGTTTCTTTTTGTAGTTATAAATCGCTTATTTCATTCTTTGCTTGCCATGTTAGGACTGCCCTCTTAGGA
>Frequency_1_QualityScore_FFHHFFHIEIIJIJJJJIJGHIIIIJJIGEHHGIIGHDGGEHGGIJIIJJJFHHFGFFFFFFFEEEDEEEDDCDDDDEDDEDDDCDDDDDDDDD_Mismatch_1_Sense_+_Library_PoolT
CCACGCTGATTTTGCTTTCAGTTTTCGGTTGAATGAATGATCGTTTTGGGGATATTGATGTCAGAACTTTCTTAGATTTCTTGGACTCTGAGTC
>Frequency_1_QualityScore_FDHFHFHGGIEGBC?FHFHHCHFECGGGIEB?DCFGBFFEBHIHGIBFGEECHHGBCHGGAC==CFDGGGI_Mismatch_0_Sense_+_Library_PoolT
TTCTTGGCTGTATCATGTAGATATTGAAAAGAGTAGTGGAGATTTGTTTCAATAGTATATTGTTTCTTTTA
>Frequency_1_QualityScore_;DFH1CCG@DHHEG<EHGHHEHIDCHA?FBFCGEF?GF?FBC@FHHBCA@CG)@EGG;ACHE?=@C:@>CC>CDDED@35(5>(;5:@5:?CBC_Mismatch_2_Sense_+_Library_PoolT
TTTTGCTTGCCATGTTAGGACTGCCCTCTTAGGACTTGTGAGGGGTTTTGCCTTCTTGGCTGTATCATGTATATATTGAAAAGAGTAGTGGAGA
>Frequency_1_QualityScore_FFHDFHHGGIJGIEFCHGHGGHGIJFGIEFHCGFGGH@:BFHIIHGIIGIIIJIDHHIHHHCCHCE@BEB;B;>@CE6;@DCDDD>C@CC59?>_Mismatch_1_Sense_+_Library_PoolT
ACCATGTTAGGACTGCCCTCTTAGGACTTGTGAGGGGTTTTGCCTTCTTGGCTGTATCATGTAGATATTGAAAAGAGTAGTGGAGATTTGTTTC
>Frequency_1_QualityScore_FFHDFHHJJJIJJJIJJJIJGIJHIJJJJIGIJIGEIIJJJIIJDHIIJHIJIIGIJGIJJIEHIJIJJIGCCEHHHGF_Mismatch_0_Sense_+_Library_PoolT
GTCTGCTTTTCTTTATTTCTGAGATCTTTGTTACATACGAGGAGTTTTAAATATATTATTCAGATAAATTTAAAGGGGA
>Frequency_1_QualityScore_DAF:CFD>=D@CEHGBAC@GCHDEEEHDHGCFG?DGGIGGGGGHGDCBEH8B==@FGAH3@=D7=AH_Mismatch_1_Sense_+_Library_PoolT
TTGTGAGGGGTTTTGCCTTCTTGGCTGTATCATGTAGATATTGAAAAGAGTAGTGGAGATTTGTTTA
>Frequency_1_QualityScore_FFHHHHHJJJJJJJJIJJJJJJJJIJJJJJIIIJJIJJHIJJIJJJJJHHJCGHGIJJJJJJJIJJHHHEHHHHFFFFDDDEEEEEFEEEDDDD_Mismatch_1_Sense_+_Library_PoolT
TCAGAACTTTCTTGGATTTCTTGGACTCTGAGTCGTGGAAATCTTCACAGGTGTTTCTTTTTGTAGTTATAAATCGCTTATTTCATTCTTTGCT
>Frequency_1_QualityScore_FFHHHHHJJIJJJJJJJIJJJJJJJJJGIIJJJJJJJJJHHHHHHFFFFFFEDEDDCDDDDDDADDDDDCDDDDDD9CDEDDDDDDDDDDDEDD_Mismatch_0_Sense_+_Library_PoolT
TTCTGCCCGTCTTTTTTAAGACGCGCCGTAAGCACACTTGCACTCTCTGTGGCAAAAACCTCGTTATCCCACGCTGATTTTGCTTTCAGTTTTC
>Frequency_1_QualityScore_FFHHHHHJJJJJIJJJJIJJJJJIJJJJJJJJJJIJJJJJJJIJIJJJJJJJJJIJIIIIGIJJIFHIIJJJIIIHHHHHHHHFFEEDEEECEE_Mismatch_1_Sense_+_Library_PoolT
AGTATATTGTTTCTTTTATTTGTCTGCTTTTCTTTATTTCTGAGATCTTTGTTACATACGAGGAGTTTTAAATATATTATTCAGATAAAATTAA
>Frequency_1_QualityScore_FEHHHHHJJHJJJJJJJJJJIJJJJJJJJJJJJJJJJJJJJJJJJJJJGIIIJJJIJJJHGIIJIIIJJFAAEFFFFFFFDEEEEDDDDDDEDD_Mismatch_0_Sense_+_Library_PoolT
GTTTTGGGGATATTGATGTCAGAACTTTCTTGGATTTCTTGGACTCTGAGTCATGGAAATCTTCACAGGTGTTTCTTTTTGTAGTTATAAATCG
>Frequency_1_QualityScore_FFHGHHHJJJJJJJJJJJJIIJJHJIJJJJJIJJJIIJJIJJJIIHHHGHFFFFDFEDCCDDDBDD@BC@CDDEDDDEDACDDDDDDDDCDDDD_Mismatch_0_Sense_+_Library_PoolT
AAAAACCTCGTTATCCCACGCTGATTTTGCTTTCAGTTTTCGGTTGAATGAATGATCGTTTTGGGGATATTGATGTCAGAACTTTCTTGGATTT
>Frequency_1_QualityScore_FDHHHHH<EGEFHIJEHHIJFHJJIGJJJFFHIJIGGHIIIJIJJ_Mismatch_1_Sense_+_Library_PoolT
GAAAGAGTAGTGGAGATTTGTTTCAATAGTATATTGTTTCTTTTA
>Frequency_1_QualityScore_DDDFHHHJEEDHGGHIHIJIFCHEDGGGIJJJIHJJIJEGHBCBHG@8=C@FHG;CEHHH=CHECEEDECD_Mismatch_0_Sense_+_Library_PoolT
TGAGGGGTTTTGCCTTCTTGGCTGTATCATGTAGATATTGAAAAGAGTAGTGGAGATTTGTTTCAATAGTA
>Frequency_1_QualityScore_FFHHHHHJJJJJJJJIJJJJIJJJJJJJIIJJJJJIIJJIHFHHHFFFFDDEEDBDDBDDCDDDDDBBDCCDDDDDDDDDEEEDCDDBB@CDDD_Mismatch_1_Sense_+_Library_PoolT
GCTTTTTTAAGACGCGCCGTAAGCACACTTGCACTCTCTGTGGCAAAAACCTCGTTATCCCACGCTGATTTTGCTTTCAGTTTTCGGTTGAATG
>Frequency_1_QualityScore_2=?DBFF>@B??E:<33<<+8+<C?9C@*:9*1???_Mismatch_0_Sense_+_Library_PoolT
TGCCATGTTAGGACTGCCCTCTTAGGACTTGTGAGG
>Frequency_1_QualityScore_DBFF2?FF@2AF:CFFF:9EFCE2<CF<C7FFI<?FFFIG@BDG>D?BFCFBEF488==.8CEF=.=CAEC>37?@;B@@A_Mismatch_0_Sense_+_Library_PoolT
CAGGTGTTTCTTTTTGTAGTTATAAATCGCTTATTTCATTCTTTGCTTGCCATGTTAGGACTGCCCTCTTAGGACTTGTGA
>Frequency_1_QualityScore_FFHHHHHJJJJJJJJJJIJJJJIJJIJJIJJJIJIJJHJJIJHHHJJJJJJJJCFFHIIIJJJJJJJIH?EHHHHFFFFEDCEEEEEEFEEEDD_Mismatch_1_Sense_+_Library_PoolT
TGTCAGAACTTTCTTGGATTTCTTGGACTCTGAGTCGTGGAAATCTTCACAGGTGTTTCTTTTTGTAGTTATAAATCGCTTATTTCATTCTTTG
>Frequency_1_QualityScore_FFHHHHHJJJJJJIJJJGIIHGGIJJIJJHJIIGHH?DGHHHIJGIIJJIIJJGIJJJGHIJJIJFHIJHIJJG_Mismatch_0_Sense_+_Library_PoolT
GCCTTCTTGGCTGTATCATGTAGATATTGAAAAGAGTAGTGGAGATTTGTTTCAATAGTATATTGTTTCTTTTA
>Frequency_1_QualityScore_FFFHHHHJJIFHJJJJJJJJIJJCFGIJJJJJJJJIJIIJJJJJJJJJJJJIJJJJJJJJJJJJJJHHHHHFFFFFFFDEEDEDDCDDDDDDDD_Mismatch_1_Sense_+_Library_PoolT
TGAGTCGTGGAAATCTTCACAGGTGTTTCTTTTTGTAGTTATAAATCGCTTATTTCATTCTTTGCTTGCCATGTTAGGACTGCCCTCTTAGGAC
>Frequency_1_QualityScore_FFHHHHHJJJJJIJJJJJJHIJJJIJJJHIIIJHIFHHIHJJJGIJJJIJIJIIIJJGG_Mismatch_0_Sense_+_Library_PoolT
CCTTCTTGGCTGTATCATGTAGATATTGAAAAGAGTAGTGGAGATTTGTTTCAATAGTA
>Frequency_1_QualityScore_FFBHHHHJJJJJJJJGIJJJJJJJJJDHIJIIJJGIIIIJJHIGHIIIIGHIJIIIJIJIIJFGGIJIJIJIJHHFHHEFFFEFEEDDEDBCDE_Mismatch_0_Sense_+_Library_PoolT
GGATATTGATGTCAGAACTTTCTTGGATTTCTTGGACTCTGAGTCATGGAAATCTTCACAGGTGTTTCTTTTTGTAGTTATAAATCGCTTATTT
>Frequency_1_QualityScore_FFHHHHBHIGI?DGHIJJJIGIJJJGIJFFHIIIHFEIIJIIIJFDHGGCC=FHFGHHIIJJJHEHHGHFDEFCDEEEFEDEEEDDDCC_Mismatch_2_Sense_+_Library_PoolT
CTTGTGAGGGGTTTTGCCTTCTTGGCTGTATCATGTAGATATTGAAAAGAGTAGTGGAGATTTGTTTCAATAGTATATTGTTTCTTCCA
>Frequency_1_QualityScore_FFHHHFHIIJIJIJHIIJIIGHIJIJIIHJIIJJIJGIIIJJIJJJJIIIIJAHIIEFHBAEGFHHE>AD;B?AABDDDDDDEDCCAACDC@DC_Mismatch_2_Sense_+_Library_PoolT
TTCGGTTGAATGAATGATCGTTTTGGGGATATTGATGTCAGAACTTTCTTAGATTTCTTGGACTCTGAGTCGTGGAAATCTTCACAGGTGTTTC
>Frequency_1_QualityScore_FFHHDF;GH@GGHGIEEHIEGGIIIICHHGDGGIGIIGIIIIHGIIIHHGCHHHIICCCHCIGIIHGGH;DEEHE>ABB@CAEDECC@CA>A@C_Mismatch_1_Sense_+_Library_PoolT
TTGGGGATATTGATGTCAGAACTTTCTTGGATTTCTTGGACTCTGAGTCATGGAAATCTTCACAGGTGTTTCTTTTTGTAGTTATAAATCTCTT
>Frequency_1_QualityScore_FDHHHHHIJIIJIJHIJJIIIJJIEHGGIJJJJJHIIIGII?FIJGIIHEGIJGGIHHHEDFFC@DEEDACEDDDDDCDDADDDCDDDDC@CCD_Mismatch_0_Sense_+_Library_PoolT
GTTATCCCACGCTGATTTTGCTTTCAGTTTTCGGTTGAATGAATGATCGTTTTGGGGATATTGATGTCAGAACTTTCTTGGATTTCTTGGACTC
>Frequency_1_QualityScore_FFGHGDHJJJJIIJJJJIIIGGIIEGHIJJJIJIGIIHIEIIIIJHGGICGFHIIIEI@EHHEFFEFFFEECCCB?CCADDCCDEDEEEEED@>_Mismatch_1_Sense_+_Library_PoolT
CTCTTATTTCATTCTTTGCTTGCCATGTTAGGACTGCCCTCTTAGGACTTGTGAGGGGTTTTGCCTTCTTGGCTGTATCATGTAGATATTGAAA
>Frequency_1_QualityScore_DFHHHHHIIJJIIJIJJGHGIJJJJJJJJJFGGGIJJJJJJIIJJJJJJJJJJJJJJIJJIGHHHHHHHCFFFFFDEEEEEEFDDDDDDDDDDB_Mismatch_0_Sense_+_Library_PoolT
TGGACTCTGAGTCATGGAAATCTTCACAGGTGTTTCTTTTTGTAGTTATAAATCGCTTATTTCATTCTTTGCTTGCCATGTTAGGACTGCCCTC
>Frequency_1_QualityScore_FFHHHHHJJFIGHJHJJJJIJIIJIIJJJJGGFGIJJJJJJJIJIIIIIJJJJJIJJJIJJJIJIJIJJDHIHHHGHFFFCDFFEEECDDCDCD_Mismatch_0_Sense_+_Library_PoolC
TGGACTCTGAGTCATGGAAATCTTCACAGGTGTTTCTTTTTGTAGTTATAAATCGCTTATTTCATTCTTTGCTTGCCATGTTAGGACTGCCCTC
>Frequency_1_QualityScore_FFBFHADHIIIIIIIHHGIGCHCHHIIGGGGGGHGEHGE@FIIIGIIGCGHEHHFBEEFEEEC@??@B?/;<=?;BD>>CDCCCCCCCCCCCC>_Mismatch_0_Sense_+_Library_PoolT
GTGGCAAAAACCTCGTTATCCCACGCTGATTTTGCTTTCAGTTTTCGGTTGAATGAATGATCGTTTTGGGGATATTGATGTCAGAACTTTCTTG
>Frequency_1_QualityScore_FBFHGHBGAFEAEFFGHFEHCCCB1DDG)?DHGGIIGGGIICFHIJGGEHIFIHGGGIJF>=>D>\;=ACB6?<?3;C;@@:A?(2>@C::A_Mismatch_0_Sense_+_Library_PoolT
GTTTTTATATGTATATATGCAGCGAGGGTTACATTTCAATGTATTTCTGTGAGAGACTCGTTGCGTTTCCGATTTAAATTGAGGTTTTCAGG
>Frequency_1_QualityScore_FFHHHHHJHIJIJJJHJIIGIIJFGJJJJJJ?FHHHJJIJIJJJIHIJIJIJJEHGGIJJHGIJJJJJIHIG_Mismatch_1_Sense_+_Library_PoolT
CTTGGCTGTATCATGTAGATATTGAAAAGAGTAGTGGAGATTTGTTTCAATAGTATATTGTTTCTTTTATTA
>Frequency_1_QualityScore_FFHHHHHIJJJFFIJJJJJJJJJIJJJJDGIJIIJGIIIJJJJJCHIJIGGBEGDHHHHFFFFFBCEEEECEEDDDEEEECDDDDDDDC_Mismatch_1_Sense_+_Library_PoolT
CTTGTGAGGGGTTTTGCCTTCTTGGCTGTATCATGTAGATATTGAAAAGAGTAGTGGAGATTTGTTTCAATAGTATATTGTTTCTTTGA
>Frequency_1_QualityScore_FFHHHHHIJIGIJJJJJGIIJIJJJJJIFHGIIIJIJJIJJJJJJJJJJJJJJGGIIJJJJHHHHHHF>BDFDDDDDDDCDDDEDCCDB:>A?C_Mismatch_2_Sense_+_Library_PoolT
TTTCGGTTGAATGAATGATCGTTTTGGGGATATTGATGTCAGAACTTTCTTAGATTTCTTGGACTCTGAGTCGTGGAAATCTTCACAGGTGTTT
>Frequency_1_QualityScore_FFHHHHHJJFHJJJIJJJJJJJJJJJIJJJIIJHIJIJJJIIFGHJHEHBFHFHIIJIJJJJHHHHGHFDFDFFFFEEAEEEEDCCC_Mismatch_1_Sense_+_Library_PoolT
TGTGAGGGGTTTTGCCTTCTTGGCTGTATCATGTAGATATTGAAAAGAGTAGTGGAGATTTGTTTCAATAGTATATTGTTTCTTTCA
>Frequency_1_QualityScore_FFHHHHHJJJJGIJJJJJIJJJJJJJJJJIJJJHIJGIJJIHJJIGJIJGHIIJJJIICGHFGHHHFHFDFFFFCDEEEECDCDBBDDBCDDDD_Mismatch_2_Sense_+_Library_PoolT
TTTGCTTTCAGTTTTCGGTTGAATGAATGATCGTTTTGGGGATATTGATGTCAGAACTTTCTTAGATTTCTTGGACTCTGAGTCGTGGAAATCT
>Frequency_1_QualityScore_FFHHHHHIIIJJFIIIJIIHHEGGIJIIGHJGIIJ?FGGHIJJJGIIIFHIJGIJGHBFCHJIIFGIGIIIJI_Mismatch_0_Sense_+_Library_PoolT
CCTTCTTGGCTGTATCATGTAGATATTGAAAAGAGTAGTGGAGATTTGTTTCAATAGTATATTGTTTCTTTTA
>Frequency_1_QualityScore_FFFFFHFGHGGG@HGHEIHHJHEGICEHGIJJIGJIEH?DGGIGGGFDAGGIIIE@GGIIJJI_Mismatch_0_Sense_+_Library_PoolT
TGTATCATGTAGATATTGAAAAGAGTAGTGGAGATTTGTTTCAATAGTATATTGTTTCTTTTA
>Frequency_1_QualityScore_DFHFHHHJJJFHIJJJJIJJIJIJJIJIIJJJJJJJJJJJJJJHIIJJIJ@FGGHGJIEFHHFAEDFEFCEEEE_Mismatch_0_Sense_+_Library_PoolT
TTGTGAGGGGTTTTGCCTTCTTGGCTGTATCATGTAGATATTGAAAAGAGTAGTGGAGATTTGTTTCAATAGTA
>Frequency_1_QualityScore_FFHHHHHJJJJJJIJJFHJJJHHFHIJJDHIJJJJJJJJJJJJJJHHIIIJJHIIEIIIJJDHHHHEDBDCDFEDDCEDDD@CCC@CDDDFEED_Mismatch_1_Sense_+_Library_PoolT
GGACTGCCCTCTTAGGACTTGTGAGGGGTTTTGCCTTCTTGGCTGTATCATGTAGATATTGAAAAGAGTAGTGGAGATTTGTTTCAATAGTAAA
>Frequency_1_QualityScore_FFHHHHFIHIJIJJGIJIGIJIGIIII?FCGHIJJJJJIHGHHIHIIJJJIJJJJJJJIEEHIJJJHFHHHBFFFFEDEDCDCECDCDBDDCDC_Mismatch_1_Sense_+_Library_PoolT
ACTCTGAGTCGTGGAAATCTTCACAGGTGTTTCTTTTTGTAGTTATAAATCGCTTATTTCATTCTTTGCTTGCCATGTTAGGACTGCCCTCTTA
>Frequency_1_QualityScore_FFDHFHHJJJIGIIHGHHIIJJIIEIJ?DGGHGIJJJIJGGGFIHJIIJIIGD@FGHHGIIIGIJHHDCHHFBDFEDEEFBECCDDDCDDDCDD_Mismatch_1_Sense_+_Library_PoolC
ACTCTGAGTCGTGGAAATCTTCACAGGTGTTTCTTTTTGTAGTTATAAATCGCTTATTTCATTCTTTGCTTGCCATGTTAGGACTGCCCTCTTA
>Frequency_1_QualityScore_FFHHHGHJIIJIJJJIJHJIJJJHIHIIJIIJJJJJJJIGIEGIFFHHGIJJIJJJIEHIIHIIHIIFFHHFFFFFEEDFEEEEDDCDDBDCCC_Mismatch_1_Sense_+_Library_PoolT
TTTCTTGGATTTCTTGGACTCTGAGTCGTGGAAATCTTCACAGGTGTTTCTTTTTGTAGTTATAAATCGCTTATTTCATTCTTTGCTTGCCATG
>Frequency_1_QualityScore_FFHGHHFIIIEEIGIGFGIIJCCGGEGIIJJJJJJ>C==AHIHCHFDFFFDBDD?CCCDDDBBBBCDEC@CCCCC@CCCDCDB@@BDDCDCCCD_Mismatch_0_Sense_+_Library_PoolT
TTTTTAAGACGCGCCGTAAGCACACTTGCACTCTCTGTGGCAAAAACCTCGTTATCCCACGCTGATTTTGCTTTCAGTTTTCGGTTGAATGAAT
>Frequency_1_QualityScore_FFHHHGGJJHJJJIBHHHJJJHIJJIGGJIJGGHGIJIGIJIGGIEHGHIIJHJGCHIIGHCGHEEEEHFDFFF@CDEDEEEDBDFFEEEEDDC_Mismatch_0_Sense_+_Library_PoolT
CCTCTTAGGACTTGTGAGGGGTTTTGCCTTCTTGGCTGTATCATGTAGATATTGAAAAGAGTAGTGGAGATTTGTTTCAATAGTATATTGTTTC
>Frequency_1_QualityScore_ADFHFH6B9BE??FBEHGH@<GB?GCDB>?B9?<?G>*989B66(5;@E:7@GC=?7)5(.7566/3;;;;>CCCCDCDCCC<>A3::@C>>>:_Mismatch_2_Sense_+_Library_PoolT
CAAAAACCTCGTTATCCCACGCTGATTTTGCTTTCAGTTTTCGGTTGAATGAATGATCGATTTGGGGATATTGATGTCAGAACTTTCTTAGATT
>Frequency_1_QualityScore_DDHHFHHIFHGGIFHIJJGIJ9CHFEIEEGCIIGGIJIJGEGGHIIIJJGIHGHGHF@DF=AE;@@CCC@CDCCDEED@DCDDB<B&9@999>7_Mismatch_2_Sense_+_Library_PoolT
ATTTAAAGTGAGGTTTTCAGGTATTAGGGCTTTTTTTTGAAGTAAATAAGAAAGAGCAGGATGTGTTTAGTGTGTATGTGCGACGAGGATCGGA
>Frequency_1_QualityScore_FFGHHHHJJJJJJJJJJJJJJEIHIJHIJEHHGGHIJJJJIJDFBFHIJJJJJJIJJIIHIIHIJIIHDEDFFFFFFFEDEEEEEDDDDDDDDD_Mismatch_1_Sense_+_Library_PoolT
TCTTGGATTTCTTGGACTCTGAGTCGTGGAAATCTTCACAGGTGTTTCTTTTTGTAGTTATAAATCGCTTATTTCATTCTTTGCTTGCCATGTT
>Frequency_1_QualityScore_FFHHHHHJIIJJJIJJJGIJJJJJJJJJJJJJJJIJIJJIJIIJIHHHEFFFFEEDEDDDDBDCDDDCDDDDDCCCDDCDDDDDCCDDD>CDDD_Mismatch_0_Sense_+_Library_PoolT
TTAAGACGCGCCGTAAGCACACTTGCACTCTCTGTGGCAAAAACCTCGTTATCCCACGCTGATTTTGCTTTCAGTTTTCGGTTGAATGAATGAT
>Frequency_1_QualityScore_FFHHHHGIJJIIJJJEHIJIIJIIJJJJJJJJJJHIIJIJJHHGHHFFFDDDDDDDDDDDDDDDDDDDDCDDDDCCDDDDDDDDDDDDDBDDDD_Mismatch_0_Sense_+_Library_PoolT
GTGCGGAGCGAATGGAGATTCTGCTTTCTGCCCGTCTTTTTTAAGACGCGCCGTAAGCACACTTGCACTCTCTGTGGCAAAAACCTCGTTATCC
>Frequency_1_QualityScore_DDHHHGHIIIEGDAHGI?EBHEHGEGIGBFHFIIIIIGCEHC=F>GAGIGGHA=@;=7CC=ACEDFDBCDECEACCDDDB>_Mismatch_0_Sense_+_Library_PoolT
TTAGGACTTGTGAGGGGTTTTGCCTTCTTGGCTGTATCATGTAGATATTGAAAAGAGTAGTGGAGATTTGTTTCAATAGTA
>Frequency_1_QualityScore_FFHHHHGJJJJJJIGIJJIJJJJJJJIJJIJJGHGHHFFDDEEDDDDDDDDDDDDCDDDDCDDDDDDDDCCCCDDDCCCCDDDDDDADDDDDDC_Mismatch_2_Sense_+_Library_PoolT
GCGAAGCGAATGGAGATTCTGCTTTCTGCCCGTCTTTTTTAAGACGCGCCGTAAGCACACTTGCACTCTCTGTGTCAAAAACCTCGTTATCCCA
>Frequency_1_QualityScore_FFHHHHDGIIIJIIJACFHJIJJJJJIGIIIJJJJJJJJJJJJJJJJJIJJJIJJJJJJJJJIIJJJJJHHHFHFFFFFEDCCECCCCDCCACB_Mismatch_0_Sense_+_Library_PoolT
GGAAATCTTCACAGGTGTTTCTTTTTGTAGTTATAAATCGCTTATTTCATTCTTTGCTTGCCATGTTAGGACTGCCCTCTTAGGACTTGTGAGG
>Frequency_1_QualityScore_FDGFHGHJIJJJIJJJJJJIJGIIIJIJJIEIHGIIJIHJHJDFCEGEGGIIIGIJIGIGIGIJGIHHFEEHHFFF?_Mismatch_1_Sense_+_Library_PoolT
CTGCTTTTCTTTATTTCCGAGATCTTTGTTACATACGAGGAGTTTTAAATATATTATTCAGATAAATTTAAAGGGGA
>Frequency_1_QualityScore_FFHHHHHJJJJJIJJJJJJJJJJJJJJJJJIIJJJJJJJJJJJJJJJJJEEFHJJJJJJJJJJIJJJJHHHHHFFFFCEEEFEEEEEEDDDDDD_Mismatch_2_Sense_+_Library_PoolT
AGAACTTTCTTAGATTTCTTGGACTCTGAGTCGTGGAAATCTTCACAGGTGTTTCTTTTTGTAGTTATAAATCGCTTATTTCATTCTTTGCTTG
>Frequency_1_QualityScore_FFHHHHHJIJIJJJJJJJJJJJJJFJJHIJJJJJJIJJJJJJJJJJJJHIIJJGIHHHFGFFFEFDCEEAABDDDBDB?BCDFEDEDEDDD>CD_Mismatch_0_Sense_+_Library_PoolT
ACTCTCTGTGGCAAAAACCTCGTTATCCCACGCTGATTTTGCTTTCAGTTTTCGGTTGAATGAATGATCGTTTTGGGGATATTGATGTCAGAAC
>Frequency_1_QualityScore_BBCF?DF;>EGEBFHFEEEFHHEBC*?GFEIFIFBFFB@<B<BFF@B/C;EEF>EEEFFF=?);BB6;??<;>@A5;@3;@<?@@?@_Mismatch_0_Sense_+_Library_PoolT
AAGCACACTTGCACTCTCTGTGGCAAAAACCTCGTTATCCCACGCTGATTTTGCTTTCAGTTTTCGGTTGAATGAATGATCGTTTTG
>Frequency_1_QualityScore_FFHFHHHIIJIEHHHIFGIJIFHICGIJJJIJJIJJJJJJJJGIHEHHHHHFFFFFFEEDEEDDDD>@@>CDDACACAFEEDDDDDDDBDB9?C_Mismatch_2_Sense_+_Library_PoolT
CCGATTTAAAGTGAGGTTTTCAGGTATTAGGGCTTTTTTTTGAAGTAAATAAGAAAGAGCAGGATGTGTTTAGTGTGTATGTGCGACGAGGATC
>Frequency_1_QualityScore_FDFFFFHIGIGGIIECEABHAFGIGEHEHIGEHIIHIIICGHHIGHE>FGHE>HHE_Mismatch_1_Sense_+_Library_PoolT
GTAGATATTGAAAAGAGTAGTGGAGATTTGTTTCAATAGTATATTGTTTCTTTTAG
>Frequency_1_QualityScore_FFHHHHHHGICFHIGIIJIIJGGHIJ<DGIIEGFGIIDDABDDDDCDCDDDDDDBDD5;BB;BDDDDDBD5<C9<@BACC>B<@BB@D@AC@B>_Mismatch_0_Sense_+_Library_PoolT
GGATCGGAGGTTTCTGAACACACAGGTGGCTCCGGGCGCCTGCCCTTACTGCGGGGGAGCGATCACCGCATCCGATGTGCGGAGCGAATGGAGA
>Frequency_1_QualityScore_FFHHHHHJJJJJEHJJHJIIJJHIHIIIGIIJJGH?FFHHHIIIIJIJDHIIIIJJJIJJJJJJIJJJIHIJHJJJIJJHHHHHHFFFFFFEEE_Mismatch_0_Sense_+_Library_PoolT
CCTTCTTGGCTGTATCATGTAGATATTGAAAAGAGTAGTGGAGATTTGTTTCAATAGTATATTGTTTCTTTTATTTGTCTGCTTTTCTTTATTT
>Frequency_1_QualityScore_FFHHHHHIJJJJJJJJJJJJJJJIJJJJHIIIJJJFHGJJJJIGIIJJJIJJIIJJIJJHHHHHFHHHDEFFFBECEEFEDDDBDDDDCCDDDD_Mismatch_1_Sense_+_Library_PoolT
CATGTTAGGACTGCCCTCTTAGGACTTGTGAGGGGTTTTGCCTTCTTGGCTGTATCATGTAGATATTGAAAAGAGTAGTTGAGATTTGTTTCAA
>Frequency_1_QualityScore_FFHHHHHIJGHGIGIJ<FHHGIJJJJJJJJJJJJIIGIJJJIHHFDD7@DDDDDBDDDD@BBCD@BBBCCDB@BDDD<BDDC?CDCCDED<@CC_Mismatch_0_Sense_+_Library_PoolT
TTTCTGAACACACAGGTGGCTCCGGGCGCCTGCCCTTACTGCGGGGGAGCGATCACCGCATCCGATGTGCGGAGCGAATGGAGATTCTGCTTTC
>Frequency_1_QualityScore_FFHHHHHJJJJJJJJJJJJJJJJJJJJJJIJJJIJJIJJJIGIHIGHIIGHIJJJJIIIJIIJIJJJJGGGFEDDDECDDBCDDDCDDDBDDEE_Mismatch_0_Sense_+_Library_PoolT
TTGTAGTTATAAATCGCTTATTTCATTCTTTGCTTGCCATGTTAGGACTGCCCTCTTAGGACTTGTGAGGGGTTTTGCCTTCTTGGCTGTATCA
>Frequency_1_QualityScore_?<CAFBDECB?9EEFEGGIDGIGG=FBFG<9@9F@GF@C8BF>CFDFHFF_Mismatch_0_Sense_+_Library_PoolT
CTGTATCATGTAGATATTGAAAAGAGTAGTGGAGATTTGTTTCAATAGTA
>Frequency_1_QualityScore_DDHHHHHJHJJJJJJJJJJJJEGHIIIJJJJJJHJJIIIIHIJJJJJJJIIJJJJJJJJJJJJJJJJJJDEEHHHHFFFFDEDDDEDDDCCCAC_Mismatch_1_Sense_+_Library_PoolT
TGTCATGGAAATCTTCACAGGTGTTTCTTTTTGTAGTTATAAATCGCTTATTTCATTCTTTGCTTGCCATGTTAGGACTGCCCTCTTAGGACTT
>Frequency_1_QualityScore_FFHHHHFIJHHGGJJIJJGIIJJJGHIJIJBH@FFGIIGJIIIIGCHIIIJGJJGIFFHHHGFF=CEFECEDECDCDDDCCDD@CDEECCDD>A_Mismatch_0_Sense_+_Library_PoolT
AGTTTTCGGTTGAATGAATGATCGTTTTGGGGATATTGATGTCAGAACTTTCTTGGATTTCTTGGACTCTGAGTCATGGAAATCTTCACAGGTG
>Frequency_1_QualityScore_DAFBDDDFEE<AI?BHCFHEHFHCFHACHH@@GHDE_Mismatch_1_Sense_+_Library_PoolT
GATTTGTTTCAATAGTATATTGTTTCTTTTATTTGA
>Frequency_1_QualityScore_FFHHHHHJJJJJJJJJJFGIJJJJJJIJJJIIJJJJIHIJGIJJJIJJHIJJGIJJJHHF?BEEFEEEEEDEDCDDDDDDDDDDDCDDDDDDDD_Mismatch_0_Sense_+_Library_PoolT
CTCGTTATCCCACGCTGATTTTGCTTTCAGTTTTCGGTTGAATGAATGATCGTTTTGGGGATATTGATGTCAGAACTTTCTTGGATTTCTTGGA
>Frequency_1_QualityScore_FFDHHHHIJJJIIJJIGJABHHGIJJJJJIJIIGHIJIJJHIGGIIJIIJJJIIIGHJJJJIIJJJJJIAHIJIJJJJJII@HGFFFFFDFFEF_Mismatch_0_Sense_+_Library_PoolT
TGTAGATATTGAAAAGAGTAGTGGAGATTTGTTTCAATAGTATATTGTTTCTTTTATTTGTCTGCTTTTCTTTATTTCTGAGATCTTTGTTACA
>Frequency_1_QualityScore_FFHHGHFHHGIHIJEHGIIJJGIIIEHIBHIJJHIHIIJJ@GGIIJJJJJJJIJIGHHHH>?DEDEFFFDEEEEDEEDBC;AC@ABDDDCCCD>_Mismatch_1_Sense_+_Library_PoolT
CTTGCCATGTTAGGACTGCCCTCTTAGGACTTGTGAGGGGTTTTGCCTTCTTGGCTGTATTATGTAGATATTGAAAAGAGTAGTGGAGATTTGT
>Frequency_1_QualityScore_FFHHHHHHGIIICGHGJJIJJGIGJJJJJHHJJJJJIIIJJHIIJIJIJJFGCEH@FHIIEHHHHCHEFFFFFFB@_Mismatch_0_Sense_+_Library_PoolT
ACTTGTGAGGGGTTTTGCCTTCTTGGCTGTATCATGTAGATATTGAAAAGAGTAGTGGAGATTTGTTTCAATAGTA
>Frequency_1_QualityScore_FFHHHHHJJJJJJJJJJHIJHIJJJHHFHIJJJJJJ?BBGHJJJJJJJJJJIIJJJJJJJJJHHHHFFFFFFFFEEEEEEDDDDDDDEDDDDDD_Mismatch_1_Sense_+_Library_PoolT
ATTTCTTGGACTCTGAGTCGTGGAAATCTTCACAGGTGTTTCTTTTTGTAGTTATAAATCGCTTATTTCATTCTTTGCTTGCCATGTTAGGACT
>Frequency_1_QualityScore_DEFFFDHIFHIGF@DEHECGGA;<D?:DGHCA>FGHC@<DH9BFEBBC8BFFF@HGHG@EEHE=AEEA?7ADFED;@@CEDCE_Mismatch_0_Sense_+_Library_PoolT
AGGGGTTTTGCCTTCTTGGCTGTATCATGTAGATATTGAAAAGAGTAGTGGAGATTTGTTTCAATAGTATATTGTTTCTTTTA
>Frequency_1_QualityScore_DEGHHHHIGIJJJJJJJJJJJJJJJIIJIJJJJJJJJJIJIIJJJJJJJIEHHIJJJJJBC@FHIJJGJGHHHHEHGFFFFFFFDEECCEEFEE_Mismatch_1_Sense_+_Library_PoolT
TATTGATGTCAGAACTTTCTTGGATTTCTTGGACTCTGAGTCATGGAAATCTTCACAGGTGTTTCTTTTTGTAGTTATAAATCTCTTATTTCAT
>Frequency_1_QualityScore_DDFHABABFE6@6EACGIDAH9B>DHG9FH@CDD>;..7=C;EDC:;A>B=B=A>6;;;96;@8:@AC>@>CCC>>CECC@50?>BC_Mismatch_0_Sense_+_Library_PoolT
TTTTAAGACGCGCCGTAAGCACACTTGCACTCTCTGTGGCAAAAACCTCGTTATCCCACGCTGATTTTGCTTTCAGTTTTCGGTTGA
>Frequency_1_QualityScore_FFHFHFHGIHEHGIIIGI@G@BDHEIHG@CGIJJJADDGGGEIFHCGICGH>BD@F9?=FAFGIJIIJEEHDDCEEHBHFEFDDBCEEEEDDDE_Mismatch_0_Sense_+_Library_PoolT
TGATGTCAGAACTTTCTTGGATTTCTTGGACTCTGAGTCATGGAAATCTTCACAGGTGTTTCTTTTTGTAGTTATAAATCGCTTATTTCATTCT
>Frequency_1_QualityScore_FFHFFHFIIHIHEHEGIGG@HIIFIIIIIJIJHIGIIIGIGIEIJJFD>FIF_Mismatch_1_Sense_+_Library_PoolT
ATTGAAAAGAGTAGTGGAGATTTGTTTCAATAGTATATTGTTTCTTTTATTA
>Frequency_1_QualityScore_FFHHHHHJJJJJJJJJIJJJJJJJJJJJJJJIJIJJJJJIJIJJJIJJIJJJFFHIJJJJJJJJHJJGHEEHHHHFFFFDDDEEEEDDDEEDDD_Mismatch_2_Sense_+_Library_PoolT
GTCAGAACTTTCTTAGATTTCTTGGACTCTGAGTCGTGGAAATCTTCACAGGTGTTTCTTTTTGTAGTTATAAATCGCTTATTTCATTCTTTGC
>Frequency_1_QualityScore_FFHHHHHIJJJJGHJIIJIJJJJIJIJGIJJJJJJFGEHGJIJJJIIIJIJGIJJIIJJHFHHHGGHFFDDFFECECECDDCDDCDCDDDEDDD_Mismatch_0_Sense_+_Library_PoolT
TTCAGTTTTCGGTTGAATGAATGATCGTTTTGGGGATATTGATGTCAGAACTTTCTTGGATTTCTTGGACTCTGAGTCATGGAAATCTTCACAG
>Frequency_1_QualityScore_FFHHHGHJJJIJJJJJAGGGHHFFFEDDDDDDDDDDDDDDDBBBDDDBDDCDDDDDDEDDDDCCDDDDDDBDDDDDDBDDDDDBDBBDDDDDDC_Mismatch_0_Sense_+_Library_PoolT
GCCCTTACTGCGGGGGAGCGATCACCGCATCCGATGTGCGGAGCGAATGGAGATTCTGCTTTCTGCCCGTCTTTTTTAAGACGCGCCGTAAGCA
>Frequency_1_QualityScore_FFHHHHHJIIJGIGIIIGIIJJJIIHGIIIJJIIJJJJJIIFJJGGHHHFFF@DDEEEEEEEDCDCDEDCBB?BBCDCDDDEDDDDDABDDD7@_Mismatch_1_Sense_+_Library_PoolT
GCCGTAAGCACACTTGCACTCTCTGTGGCAAAAACCTCGTTATCCCACTCTGATTTTGCTTTCAGTTTTCGGTTGAATGAATGATCGTTTTGGG
>Frequency_1_QualityScore_FFHHHHHJIJJJJJJJJJJIJIIIIJJJJJJJJIJJIHGHHHHFFFFFFCEDCDDDDDDDDDDDDDDDDCDDDDDBDDEDDDDDDDDDDEECD@_Mismatch_0_Sense_+_Library_PoolT
TCTGCCCGTCTTTTTTAAGACGCGCCGTAAGCACACTTGCACTCTCTGTGGCAAAAACCTCGTTATCCCACGCTGATTTTGCTTTCAGTTTTCG
>Frequency_1_QualityScore_FFHHHHHJIJIJJJJJJJJIJJJJJJJIIJJJIJJJIIHHHHHHFFFFEFEDEDEDDDDDDDDDBDDCDDDDDDDDACEDDDDDDDDDEEEDDD_Mismatch_0_Sense_+_Library_PoolC
TCTGCCCGTCTTTTTTAAGACGCGCCGTAAGCACACTTGCACTCTCTGTGGCAAAAACCTCGTTATCCCACGCTGATTTTGCTTTCAGTTTTCG
>Frequency_1_QualityScore_FFHHHFHIJEHCIHHHHJJJIHJJJJIIEGGEFGIJJFIIIFGIJIJIJJFHIIIHGBFGIIIIIJJ_Mismatch_2_Sense_+_Library_PoolT
GGCTGTATCATGTAGATATTGAAAAGAGTAGTGGAGATTTGTTTCAATAGTATATTGTTTCTTTTGA
>Frequency_1_QualityScore_FFHHHHHJJIJJJJJJJJHHJJJJHIHIJJJJFHIJJJJJJJIIJBFFHIJJJJJJJIGGHIJIGHJJJHHHHFFFFFFFEEEEEEEEDDDDCD_Mismatch_0_Sense_+_Library_PoolT
CTTTCTTGGATTTCTTGGACTCTGAGTCATGGAAATCTTCACAGGTGTTTCTTTTTGTAGTTATAAATCGCTTATTTCATTCTTTGCTTGCCAT
>Frequency_1_QualityScore_FFGHHHHJJGIIIJIJJJGGJJJJEHHHHIIJGHIGIJJHGGHIJDDEEHJJIJGIGHGIHIIGHIJJJHIHHEHFFFFFFFFEEEEDEEDDDD_Mismatch_0_Sense_+_Library_PoolC
CTTTCTTGGATTTCTTGGACTCTGAGTCATGGAAATCTTCACAGGTGTTTCTTTTTGTAGTTATAAATCGCTTATTTCATTCTTTGCTTGCCAT
>Frequency_1_QualityScore_FFHHHHHGIGIHIIJIIIJJIJGJIIGGHHGIJJJJDIJJ>HIJJJJFFHIIIJIJIJJGGEHHFEEEHCEFFEBCCEEFEDEEEEDDDDDDBC_Mismatch_2_Sense_+_Library_PoolT
AACTTTCTTAGATTTCTTGGACTCTGAGTCGTGGAAATCTTCACAGGTGTTTCTTTTTGTAGTTATAAATCGCTTATTTCATTCTTTGCTTGCC
>Frequency_1_QualityScore_FFHHHHHIJJJJIJHJJJIIJGIJJIJJJGIJJJJJIHJJJJJJJJJJJJIJJJJJJJJHHGHHHHFFFFFFEEEEEDDDDBDDDCDDDDDEED_Mismatch_2_Sense_+_Library_PoolT
CTTTCAGTTTTCGGTTGAATGAATGATCGTTTTGGGGATATTGATGTCAGAACTTTCTTAGATTTCTTGGACTCTGAGTCGTGGAAATCTTCAC
>Frequency_1_QualityScore_FFHGHFFDHIJJIIGGBFHIIGCGIJJJIGEEEDBCDDCA?CCDCDEDDDCCCCCCDDBDDDCDDDDCACCBBBDDDDBB@CCDDDCCDDDDDD_Mismatch_0_Sense_+_Library_PoolT
GGGGGAGCGATCACCGCATCCGATGTGCGGAGCGAATGGAGATTCTGCTTTCTGCCCGTCTTTTTTAAGACGCGCCGTAAGCACACTTGCACTC
>Frequency_1_QualityScore_FDHHHHHJJJJJIJJJIJHHFHHIIHIIGJIJJIJJJJIIJJJIIIJJJIIJJIJJJJ_Mismatch_1_Sense_+_Library_PoolT
CATGTAGATATTGAAAAGAGTAGTTGAGATTTGTTTCAATAGTATATTGTTTCTTTTA
>Frequency_1_QualityScore_FFFGFHHJJJFGGJJIEIJIJJJJJJJJJJIIJJIJJJJJJIJJIJJJJGICGHGHIIG?CACHHCFBCE@>>?CDDDDDDDDEDEEDEDDEDC_Mismatch_2_Sense_+_Library_PoolT
CGTTTTGGGGATATTGATGTCAGAACTTTCTTAGATTTCTTGGACTCTGAGTCGTGGAAATCTTCACAGGTGTTTCTTTTTGTAGTTATAAATC
>Frequency_1_QualityScore_FDHFFBDFHIEHGFHGG>HHI7CF<CFEHFCEGIHGGHGEFEGAHDEEGGIGGGHHIIIIGGGE_Mismatch_2_Sense_+_Library_PoolT
TATCATGTAGATATTGAAAAGAGTAGTGGAGATTTGTTTCAATAGTATATTGTTTCTTTTACTA
>Frequency_1_QualityScore_FFHHHHHIJIJJJJIIJJHIJJJJJJDHHIJJIJJIJJJGIJJJJJJJJJIJIJJJJJJGFEHHFDFDFBCDDDDDDDDDEDDDDD>@ABCCDD_Mismatch_1_Sense_+_Library_PoolT
CGGTTGAATGAATGATCGTTTTGGGGATATTGATGTCAGAACTTTCTTGGATTTCTTGGACTCTGAGTCGTGGAAATCTTCACAGGTGTTTCTT
>Frequency_1_QualityScore_FFHHHFHJJJIJJJJJJIJIJJHGJIIJJJJJGIJJJJGGIJIHHBFHGHIJJCHGIJIJJJIFHHHEFEFFFFFFFEEEEECDDEEDDDDDDD_Mismatch_0_Sense_+_Library_PoolT
AGGGGTTTTGCCTTCTTGGCTGTATCATGTAGATATTGAAAAGAGTAGTGGAGATTTGTTTCAATAGTATATTGTTTCTTTTATTTGTCTGCTT
>Frequency_1_QualityScore_FFHHHHHJJJJJJJJJIIFHIHAGHIIIJJIJJJHHHHHHHFFFFDDDDDDDDDBDDDDDDDDDDDDDDDDDCDDDDCDDDDDDDDDDDDD_Mismatch_0_Sense_+_Library_PoolT
ACCGCATCCGATGTGCGGAGCGAATGGAGATTCTGCTTTCTGCCCGTCTTTTTTAAGACGCGCCGTAAGCACACTTGCACTCTCTGTGGCA
>Frequency_1_QualityScore_FFHHHHHJJJJJJJJHIJJIHIEHIJJDHHIJJJJJJJJIJJJJHJJJIJJHIJIJJIHHGHHHFFFCEADCEDDCCDDDDDDDDDEEDCD_Mismatch_0_Sense_+_Library_PoolT
GACTGCCCTCTTAGGACTTGTGAGGGGTTTTGCCTTCTTGGCTGTATCATGTAGATATTGAAAAGAGTAGTGGAGATTTGTTTCAATAGTA
>Frequency_1_QualityScore_FFHFHAFGGHIHHGHGIIIIJJJJGGGEHIJJJIJJIGIJJJEGHIGGIHJJJJJIJJJJGJJJIII@HHGGIIJIJJIFHGHGHDFFDDACDD_Mismatch_0_Sense_+_Library_PoolT
AAGAGTAGTGGAGATTTGTTTCAATAGTATATTGTTTCTTTTATTTGTCTGCTTTTCTTTATTTCTGAGATCTTTGTTACATACGAGGAGTTTT
>Frequency_1_QualityScore_FFHHHHHJJJJIJIIHIJGHIEH@FGGGIHHEHHBFFHJJJJJJJJHGIIHIIGIJJIIJJIJJHHHHHEHHFFFFFFECCCEDDCC@CCDDDD_Mismatch_1_Sense_+_Library_PoolT
TTCTTGGACTCTGAGTCGTGGAAATCTTCACAGGTGTTTCTTTTTGTAGTTATAAATCGCTTATTTCATTCTTTGCTTGCCATGTTAGGACTGC
>Frequency_1_QualityScore_FFHHGHHJJHIJJIJJJJIIJJIIEHIIJJIGIIIIJJJJIIJJJIIFIHGIJJJIJJJD=FHHGGGGJCEHHEDCCCDDEEEEDDDD@CDDEE_Mismatch_2_Sense_+_Library_PoolT
ATATTGATGTCAGAACTTTCTTAGATTTCTTGGACTCTGAGTCGTGGAAATCTTCACAGGTGTTTCTTTTTGTAGTTATAAATCGCTTATTTCA
>Frequency_1_QualityScore_DFHGDD8CEFHEHFEEGGDGHIJCGCHEHEDHIJJIIIIDGHDHICFHHIIBCHIG1@@ECCCHHHH@HCD@CDFFCEECCCCDCCC>;=@C>C_Mismatch_0_Sense_+_Library_PoolT
CTTAGGACTTGTGAGGGGTTTTGCCTTCTTGGCTGTATCATGTAGATATTGAAAAGAGTAGTGGAGATTTGTTTCAATAGTATATTGTTTCTTT
>Frequency_1_QualityScore_FFHHHHHJJJJIJJJJHIJJJIGIGIIJJJJGHIHIIIJJJIGIJIHIJJIHGF?BCEFEEEEFEEDCD?CDDDDDDCCDEDCEDDCCDDDDDA_Mismatch_1_Sense_+_Library_PoolT
ATCCCACGCTGATTTTGCTTTCAGTTTTCGGTTGAATGAATGATCGTTTTGGGGATATTGATGTCAGAACTTTCTTAGATTTCTTGGACTCTGA
>Frequency_1_QualityScore_FFHHHHHIJJJIJJJJJIJIIJJJJJIJJIIJJJIJIJJJJJJJJJIJJJJJJJJBDFGIIJJJJJJIJHIHIIHHHHHFFFFBEEEFEEEEED_Mismatch_0_Sense_+_Library_PoolT
GATGTCAGAACTTTCTTGGATTTCTTGGACTCTGAGTCATGGAAATCTTCACAGGTGTTTCTTTTTGTAGTTATAAATCGCTTATTTCATTCTT
>Frequency_1_QualityScore_FFHHHHHJHJJJJJIJIIJFHIJIJIJIHGGIJJAHHIJHJJGGIIJJJJHHGIJBFGHIJIJJGIJIIGHEHHHEHHHFFFFCDEEEEDFDEE_Mismatch_0_Sense_+_Library_PoolC
GATGTCAGAACTTTCTTGGATTTCTTGGACTCTGAGTCATGGAAATCTTCACAGGTGTTTCTTTTTGTAGTTATAAATCGCTTATTTCATTCTT
>Frequency_1_QualityScore_FFHHHHHJJJJIIFHIGHJJJJJIIJJJJIJJ?DDGIIIJJJJJHGIHIGIIJIJJIJJJHHHHHHFFFDFFFEDEEDDDDDDEECDDDDDDDD_Mismatch_2_Sense_+_Library_PoolT
ATTGGACTCTGAGTCGTGGAAATCTTCACAGGTGTTTCTTTTTGTAGTTATAAATCGCTTATTTCATTCTTTGCTTGCCATGTTAGGACTGCCC
>Frequency_1_QualityScore_FFHHHHHJJJJJJJJIJIJJJJJJJJJJJJJJJJJJJJJJJJJJJJJJJJJJJIIIIJJJJJJIIIIJIGHIIJJFHAHHHHEFFFFFFFDEEE_Mismatch_0_Sense_+_Library_PoolT
ATTTGTTTCAATAGTATATTGTTTCTTTTATTTGTCTGCTTTTCTTTATTTCTGAGATCTTTGTTACATACGAGGAGTTTTAAATATATTATTC
>Frequency_1_QualityScore_FFHHHHHJJJJIJJJJJJJJJJJJIJJJJHJJJJJJJJIJIJJJJJIJJHIJJIGHGGJJJJJHHAAADCDFFEEEDEDCCDDDCADDDDDDDB_Mismatch_2_Sense_+_Library_PoolT
TGGGGATATTGATGTCAGAACTTTCTTAGATTTCTTGGACTCTGAGTCGTGGAAATCTTCACAGGTGTTTCTTTTTGTAGTTATAAATCGCTTA
>Frequency_1_QualityScore_DDFHHGHIIIIIIIEEHGIIIHHCFFCBCBEHDIEGGGGGIIHBFHC=CGGCGCHI@@@EHADHHB=>>AA?C??;BC@CEE_Mismatch_0_Sense_+_Library_PoolT
GGGGTTTTGCCTTCTTGGCTGTATCATGTAGATATTGAAAAGAGTAGTGGAGATTTGTTTCAATAGTATATTGTTTCTTTTA
>Frequency_1_QualityScore_FFHHHHHJJJJJJJJJJJIJJJJJJJJIJJJBHIJJJJJJJJJJHIJJJIJIJJHHHHHHFFFFFFCDDCDBDBDBDDFEDEDECEDDDDDDDD_Mismatch_0_Sense_+_Library_PoolT
TCTGTGGCAAAAACCTCGTTATCCCACGCTGATTTTGCTTTCAGTTTTCGGTTGAATGAATGATCGTTTTGGGGATATTGATGTCAGAACTTTC
>Frequency_1_QualityScore_FDHHHHHJIJJJIIJJIIJJJJJJ?GFHIIFIIJJIIIIJJJJJJJGIFHIJJJJIGGHHIHIEFHHHFFF?CEDEEDECCCCD:A>BCDDDDD_Mismatch_2_Sense_+_Library_PoolT
GTTGAATGAATGATCGTTTTGGGGATATTGATGTCAGAACTTTCTTAGATTTCTTGGACTCTGAGTCGTGGAAATCTTCACAGGTGTTTCTTTT
>Frequency_1_QualityScore_FFHHHHHJJJJJJJJIJIIJJJJGIJJJIJJJIJJJJJJJJJIJJJJJJIJJJJJHIJJHHHEBDCEEEEEEDDDDDDDDDDDDDBDDDEEDED_Mismatch_0_Sense_+_Library_PoolT
CACTTGCACTCTCTGTGGCAAAAACCTCGTTATCCCACGCTGATTTTGCTTTCAGTTTTCGGTTGAATGAATGATCGTTTTGGGGATATTGATG
>Frequency_1_QualityScore_FFHGHHHIJJJJJJJJJJIJJJJJJHIJJJIJIIJJJBGIJJJJJJJJJJJJJJGIIJJJJJHHEHCHHHCEFFFAEAEEEDDDDDDDDDCDCD_Mismatch_1_Sense_+_Library_PoolT
GCCATGTTAGAACTGCCCTCTTAGGACTTGTGAGGGGTTTTGCCTTCTTGGCTGTATCATGTAGATATTGAAAAGAGTAGTGGAGATTTGTTTC
>Frequency_1_QualityScore_ADAHAFD>GGEH@FGI@HIA9??CEHII?BGGGHG80BGGHEGGHEG9@DHG=EH@EA?==?>???B;@:;@>=9-(---=C?>3:@@5<AA>C_Mismatch_0_Sense_+_Library_PoolT
CATGTTAGGACTGCCCTCTTAGGACTTGTGAGGGGTTTTGCCTTCTTGGCTGTATCATGTAGATATTGAAAAGAGTAGTGGAGATTTGTTTCAA
>Frequency_2_QualityScore_EFHGHHGIIGIIJHIJIJJIGIJGIHJGEIHIHIJEGHIIJJJJJHIIHIJJEGIIIIIGGHGGGGGGCEEEECE==CACCDDCCCCDCCCDEC_Mismatch_0_Sense_+_Library_PoolC
CATGTTAGGACTGCCCTCTTAGGACTTGTGAGGGGTTTTGCCTTCTTGGCTGTATCATGTAGATATTGAAAAGAGTAGTGGAGATTTGTTTCAA
>Frequency_1_QualityScore_FFHHHHGJJHICHHIGIJIGIIIJHHJJJJJIJDHGIJJJJJJIJJJJIJJJJJJJJJJJJIGIJJJJJFHJIIJIIIJJHHHHHHFFFEB?CD_Mismatch_0_Sense_+_Library_PoolT
ATTGAAAAGAGTAGTGGAGATTTGTTTCAATAGTATATTGTTTCTTTTATTTGTCTGCTTTTCTTTATTTCTGAGATCTTTGTTACATACGAGG
>Frequency_1_QualityScore_FFHHHFHCGIHIIIIHJIGIFHIIIJGIJGIIJJJJJJIJGIJJI_Mismatch_0_Sense_+_Library_PoolT
AAAAGAGTAGTGGAGATTTGTTTCAATAGTATATTGTTTCTTTTA
>Frequency_1_QualityScore_EFFHGHHHGHIIIJIIJEGGGGDGHGHIGICAFHIIIFHIGHGHFHDFFEEDCDBDDDDDDDDDD5ACDCDDD(:A>@@CDDDDDBDDCCCDDD_Mismatch_1_Sense_+_Library_PoolT
TTTTTTAAGACGCGCCGTAAGCACACTTGCACTCTCTGTGGCAAAAACCTCGTTATCCCACGCTGATTTTGCTCTCAGTTTTCGGTTGAATGAA
>Frequency_1_QualityScore_FFFHHHHHCHGHHIHIGGHIGIJGJJJIIIJJJJJJJJJJIJJJIHHGIGIHIIFHH@HHIIIJJFJIJIHEHHGD9>BDDCCCCDDDDDDDD?_Mismatch_2_Sense_+_Library_PoolT
ATTTTTGTAGTTATAAATAGCTTATTTCATTCTTTGCTTGCCATGTTAGGACTGCCCTCTTAGGACTTGTGAGGGGTTTTGCCTTCTTGGCTGT
>Frequency_1_QualityScore_FDFHHHHJJJJJIJJJJ?FGIJJJJJJJJHIJIIJJJJJJJJJJJJJJJJIJJJJJJIJHHHGHFFFFFEFEEEEDDDDDDDDDCDDDDDDDDD_Mismatch_2_Sense_+_Library_PoolT
GTGGAAATCTTCGCAGGTGTTTCTTTTTGTAGTTATAAATCGCTTATTTCATTCTTTGCTTGCCATGTTAGGACTGCCCTCTTAGGACTTGTGA
>Frequency_1_QualityScore_FEHHHHHJHGHIJIJJIIIJII@FAHHFGIIJIIIJJGHJJIIJJJHDIHJIIGIJGIJIJCD_Mismatch_1_Sense_+_Library_PoolT
GTATCATGTAGATATTGAAAAGAGTAGTGGAGATTTGTTTCAATAGTATATTGTTTCTTTTAA
>Frequency_1_QualityScore_FFHHHHFHIJJJJJFHIGIJIJJHJJJIJJIJJIIJJJJJIJJJJJJIIJJJJGHHIGIIJEHGJHHGHEEFFF?B@ACDEECDDDDEDDDDDD_Mismatch_0_Sense_+_Library_PoolT
TGATCGTTTTGGGGATATTGATGTCAGAACTTTCTTGGATTTCTTGGACTCTGAGTCATGGAAATCTTCACAGGTGTTTCTTTTTGTAGTTATA
>Frequency_1_QualityScore_FFHHHHHIJIJIIJHCHICCGFHIEIIGIIDEGHGC91:CDFHECBGHIIHIIFBEFFHIEBBFHIIJJJHIJJCHIHGFHEEADEFEDFCECE_Mismatch_0_Sense_+_Library_PoolT
TGCCTTCTTGGCTGTATCATGTAGATATTGAAAAGAGTAGTGGAGATTTGTTTCAATAGTATATTGTTTCTTTTATTTGTCTGCTTTTCTTTAT
>Frequency_1_QualityScore_FFHHHHGJIJJJJJJJJJJJJJJHIHHJJJJJJIIIJJJJJJJJBGFGIJJJIJJJJIHHIJIIIIJIIHIHGHHHFFFFFFFEEEEECDDDDD_Mismatch_0_Sense_+_Library_PoolT
TTTCTTGGATTTCTTGGACTCTGAGTCATGGAAATCTTCACAGGTGTTTCTTTTTGTAGTTATAAATCGCTTATTTCATTCTTTGCTTGCCATG
>Frequency_1_QualityScore_BDFHDDHG>??EBHHIIIIIIHF<ECEBFIDID9DHIAHIIGHEGF?DBEGGHGGG=FGFFHACCHIGIHEEBD@DFFFFE<AEEBECCACCCC_Mismatch_0_Sense_+_Library_PoolC
TTTCTTGGATTTCTTGGACTCTGAGTCATGGAAATCTTCACAGGTGTTTCTTTTTGTAGTTATAAATCGCTTATTTCATTCTTTGCTTGCCATG
>Frequency_1_QualityScore_FFHHHHHJJJJJHJJJIJJJGIJGIJJGIJJJJJJHIJIJJIJJJJJJJJJJJJJJJJJIJIJHFHHHG@DFFFDECEDDDDDDDDDDDEEDDD_Mismatch_2_Sense_+_Library_PoolT
TTCAGTTTTCGGTTGAATGAATGATCGTTTTGGGGATATTGATGTCAGAACTTTCTTAGATTTCTTGGACTCTGAGTCGTGGAAATCTTCACAG
>Frequency_1_QualityScore_DDHHDHHIGEHIHGGHHIJGIEFHBED@GEHEDCDHGHEBB>D9?DEH>@DFHHGGGHHHFG=@_Mismatch_0_Sense_+_Library_PoolT
TTTTGCCTTCTTGGCTGTATCATGTAGATATTGAAAAGAGTAGTGGAGATTTGTTTCAATAGTA
>Frequency_1_QualityScore_B4:DDA:<<<,,ACE<,+<+++<3<2<A+:113C@DCD>BDDBDC?4_Mismatch_0_Sense_+_Library_PoolT
TATCATGTAGATATTGAAAAGAGTAGTGGAGATTTGTTTCAATAGTA
>Frequency_1_QualityScore_FFHHHHHJJJHIIIIGJJIHJJJJGIFHIHIJJJIJJIJHHIIIJJJJIJIIJJJIIJJJJJJJJJJ_Mismatch_1_Sense_+_Library_PoolT
CTGTATCATGTAGATATTGAAAAGAGTAGTGGAGATTTGTTTCAATAGTATATTGTTTCTTTTATTA
>Frequency_1_QualityScore_DAD:D3?BFFFIEECGEDGFIFF>FIIE@FBFFDBCGE@F=F7@FBD3CFIGGIG@EFEA>?ACEF?)7;?B@BDBC@BB?@>>A@BB@@A?AB_Mismatch_1_Sense_+_Library_PoolT
TGCCTGCCATGTTAGGACTGCCCTCTTAGGACTTGTGAGGGGTTTTGCCTTCTTGGCTGTATCATGTAGATATTGAAAAGAGTAGTGGAGATTT
>Frequency_1_QualityScore_FFHHHHHJJJJIJJJJJJJJJIJHIJJIJJJJ?HGIJJJJJJJJHIIIJJJJJJJJIJJJIJJIJIJJIGJHHHHHHFFFFFEEFEDEDDDDCD_Mismatch_0_Sense_+_Library_PoolT
CTTGGACTCTGAGTCATGGAAATCTTCACAGGTGTTTCTTTTTGTAGTTATAAATCGCTTATTTCATTCTTTGCTTGCCATGTTAGGACTGCCC
>Frequency_1_QualityScore_FFHDFHHIJIJJJJJIJJJJJJIJJJJJJJIJJJJIEHGJIJGIEHGIHGIJEHHHIIJJJJJEDEEH>CHHFFFFCEEEDDCADCCDDBDDDE_Mismatch_0_Sense_+_Library_PoolT
GGGATATTGATGTCAGAACTTTCTTGGATTTCTTGGACTCTGAGTCATGGAAATCTTCACAGGTGTTTCTTTTTGTAGTTATAAATCGCTTATT
>Frequency_1_QualityScore_F=DFHFHJCDGGIGHHIJIGEGEHIFCGIIIJHIIGGIGIG<BFHHFG=CFFGGFHCGGGIDHHGCEHEDDF_Mismatch_1_Sense_+_Library_PoolT
GTGAGGGGTTTTGCCTTCTTGGCTGTATCATGTAGATATTGAAAAGAGTAGTGGAGATTTGTTTCAATAGCA
>Frequency_1_QualityScore_FFHFHHHJJJJJJJJJJJJJHIJJJJJGIJIIJJIJGGIJJII?FHGHJJIHHIJJFGGIHI_Mismatch_0_Sense_+_Library_PoolT
GGGTTTTGCCTTCTTGGCTGTATCATGTAGATATTGAAAAGAGTAGTGGAGATTTGTTTCAA
>Frequency_1_QualityScore_FFHHHHHHIIIJIIJJJJJJJJHIIJJIGIEIJIGIJIGHEEG?DBDH?DFHIIGHFHHHGIDHIJIFHHHFFFFFCFEEEEE@CCCCACCDCC_Mismatch_1_Sense_+_Library_PoolT
TTCTTGGATTTCTTGGACTCTGAGTCGTGGAAATCTTCACAGGTGTTTCTTTTTGTAGTTATAAATCGCTTATTTCATTCTTTGCTTGCCATGT
>Frequency_1_QualityScore_FFHHHHHJJJJJJJJJJJJJJJJJIJHJJJJIHIFGHIJJIIJJJBEFFHIIJJJJJJJIJIJIJJGFHHFFFFDEEEEEEEEEDDDDDDDDDD_Mismatch_2_Sense_+_Library_PoolT
CTTTCTTAGATTTCTTGGACTCTGAGTCGTGGAAATCTTCACAGGTGTTTCTTTTTGTAGTTATAAATCGCTTATTTCATTCTTTGCTTGCCAT
>Frequency_1_QualityScore_FFHHHHHCGHIJJJJJJJIHIJJIJJJJJIJJJJJJJJJJJJJJIJJJJJJJJJJJJJJJIIJJJJIJIDEHGHHFFDFFECCEDBDD;@BDDD_Mismatch_1_Sense_+_Library_PoolT
TCACAGGTGTTTCTTTTTGTAGTTATAAATCGCTTATTTCATTCTTTTCTTGCCATGTTAGGACTGCCCTCTTAGGACTTGTGAGGGGTTTTGC
>Frequency_1_QualityScore_EFHHGHHI<GHGIIGIC@HHIHGIGJIJIJJJIEHIJJJG@HGIIGJGCFHHIJJIJCHIFIJIGICH==?BCFEEFDED>CDCCDDDDDDDBB_Mismatch_0_Sense_+_Library_PoolT
TTTTGGGGATATTGATGTCAGAACTTTCTTGGATTTCTTGGACTCTGAGTCATGGAAATCTTCACAGGTGTTTCTTTTTGTAGTTATAAATCGC
>Frequency_1_QualityScore_FFHHHHHJJJJJJJJJJJJJJJJJJJIJJJJJJHHIJJIIIIJJJDHIIJJJJJJJJJJJJHEHFHFFFFFFFFFFEECCEDDDD;ACCDDDDC_Mismatch_1_Sense_+_Library_PoolT
CTTTGCTTGCCATGTTAGGACTGCCCTCTTAGGACTTGTGAGGGGTTTTGCCTTCTTGGCTGTATCATGTATATATTGAAAAGAGTAGTGGAGA
>Frequency_1_QualityScore_FFHHHHHGGJJJJJJJJJJJGJJJIJIIJIIJJJJJJJJIIIJIJHGJIJFHJJJJJIJJJJJJJJJJJIHIJHHHHHHGFFFFDDDDDDEDDD_Mismatch_0_Sense_+_Library_PoolT
TTATTTGTCTGCTTTTCTTTATTTCTGAGATCTTTGTTACATACGAGGAGTTTTAAATATATTATTCAGATAAATTTAAAGGGGAAATGTTGAA
>Frequency_1_QualityScore_FFHHHDHJJIDHHHIJJIIJJJJJIJIJJJJIJJIIJIGIJIIIGIJJIJJJGHIIH@GHCGHGHEHGHD@CDDACEEECDEDDEEDDDDDDCC_Mismatch_0_Sense_+_Library_PoolT
TTAGGACTTGTGAGGGGTTTTGCCTTCTTGGCTGTATCATGTAGATATTGAAAAGAGTAGTGGAGATTTGTTTCAATAGTATATTGTTTCTTTT
>Frequency_1_QualityScore_FFHHHHHJJJJJJJIHIJJJJJFHIJJJJJJJJJJJIJJHJJJJJJJJJIJIJJHEHHHHFF?DECEEECDDDDDCDDDFDEDDBC_Mismatch_0_Sense_+_Library_PoolT
CCCTCTTAGGACTTGTGAGGGGTTTTGCCTTCTTGGCTGTATCATGTAGATATTGAAAAGAGTAGTGGAGATTTGTTTCAATAGTA
>Frequency_1_QualityScore_FFFHHHHIIJJIIJJIJJJJJJJJIIHJJJJJJJJJJJJJJGIIJJJIIBHGGHGHHHIJJH=C=CHEHCDFFFECEEEEEDDEECBDDDDDEE_Mismatch_2_Sense_+_Library_PoolT
GGATATTGATGTCAGAACTTTCTTAGATTTCTTGGACTCTGAGTCGTGGAAATCTTCACAGGTGTTTCTTTTTGTAGTTATAAATCGCTTATTT
>Frequency_1_QualityScore_ABC4ADB2AF:E<3<3A:AF+<<C?0?C@G@G>BFDC<F@FFBCBB@=<=@CFD=CAF>4@771=).777?;?;>6;>6;?BB;>5;B>_Mismatch_0_Sense_+_Library_PoolT
CTGCCCTCTTAGGACTTGTGAGGGGTTTTGCCTTCTTGGCTGTATCATGTAGATATTGAAAAGAGTAGTGGAGATTTGTTTCAATAGTA
>Frequency_1_QualityScore_FFHFHHHJGJJJJJJIJHGIGIJIJJJJJJJJIJJJJJJJJHIJJJJJJJJJJ?FIJIJIJIJJIJJJIGHIIIIGJJFH=BEFFFFEEEEEEE_Mismatch_0_Sense_+_Library_PoolT
GAGATTTGTTTCAATAGTATATTGTTTCTTTTATTTGTCTGCTTTTCTTTATTTCTGAGATCTTTGTTACATACGAGGAGTTTTAAATATATTA
>Frequency_1_QualityScore_FFHHHHHJJJFGHIJJJJJJJIHIIIGIJJJJJJIJJJJJJJJJJIJJIIIIIJIJJJJJIIJIIIJJJIHHFGFFFFFFDECECECDBBD?BB_Mismatch_1_Sense_+_Library_PoolT
ACTTCACAGGTGTTTCTTTTTGTAGTTATAAATCGCTTATTTCATTCTTTGCTTGCCATGTTAGGACTGCCCTCTTAGGACTTGTGAGGGGTTT
>Frequency_1_QualityScore_FFHFFAHFGEADFEHIGIHIJIIIEHIJIIJHIIJJIIJJGIGGEAHHEEFFFECDBDDDDDCC@>CCDAA>B>C@BB?>DDCDCCC>CDDDD<_Mismatch_0_Sense_+_Library_PoolT
AGACGCGCCGTAAGCACACTTGCACTCTCTGTGGCAAAAACCTCGTTATCCCACGCTGATTTTGCTTTCAGTTTTCGGTTGAATGAATGATCGT
>Frequency_1_QualityScore_FFHHHHHJJJJJJJIJJJJJJJJJJJJJJJJJIJJJJJJJJJJHHHHFFFFFEEDDDDBDDEDDDDDDDDDDEEDDDDBDDDDDDDDEDDDDDC_Mismatch_0_Sense_+_Library_PoolC
AGACGCGCCGTAAGCACACTTGCACTCTCTGTGGCAAAAACCTCGTTATCCCACGCTGATTTTGCTTTCAGTTTTCGGTTGAATGAATGATCGT
>Frequency_1_QualityScore_FFHHGHHIJIIIH?EHHIJJEGGHIJIGHIJGGIJJJEGHEIGIGHIJJJJEHJGIJHGEEC).6;B7>@CCCEDDDDDDCCCDDDDEDDD_Mismatch_1_Sense_+_Library_PoolT
GACTGCCCTCTTAGGACTTGTGAGGGGTTTTGCCTTCTTGGCTGTATCATGTAGATATTGAAGAGAGTAGTGGAGATTTGTTTCAATAGTA
>Frequency_1_QualityScore_FFHHHHHJJJJJJJJJHJJJJJJJJJJJJJJJJIJJJJJJJJJJJJJJJJJJIIJJJHIHIJJHEHFFFEEEEEEEDDDDDBDEEDEDDDEEEE_Mismatch_0_Sense_+_Library_PoolT
ATAAATCGCTTATTTCATTCTTTGCTTGCCATGTTAGGACTGCCCTCTTAGGACTTGTGAGGGGTTTTGCCTTCTTGGCTGTATCATGTAGATA
>Frequency_1_QualityScore_FFHHHHHJJJJIJJJJIJJJJJJIJHJJJJJJJIJJJJJJJJJJJJIJJJJJIIJJJGIIJJJJ=EEFFFEEEEEEDDDDDBCEEEEDDDEDDE_Mismatch_0_Sense_+_Library_PoolC
ATAAATCGCTTATTTCATTCTTTGCTTGCCATGTTAGGACTGCCCTCTTAGGACTTGTGAGGGGTTTTGCCTTCTTGGCTGTATCATGTAGATA
>Frequency_1_QualityScore_FFHHHHHJJJIIJJJFIIJIIJJHIHIJHIIIJJJHGHGIJIJJFGFHGIIJJJJJIIIGGIGIJJJIHEHEFFFFFFEEEEEEEDDDDBDCCD_Mismatch_2_Sense_+_Library_PoolT
TTTCTTAGATTTCTTGGACTCTGAGTCGTGGAAATCTTCACAGGTGTTTCTTTTTGTAGTTATAAATCGCTTATTTCATTCTTTGCTTGCCATG
>Frequency_1_QualityScore_EDHHHHHJJJJJJJJJJJJJIJJIJJJIJJIJJJGIJJJJJJIHHHHHFFFDEEDBDDDCCCCDDDDDBADDCDDDDDDDCBDEDDDDBDDDDD_Mismatch_0_Sense_+_Library_PoolT
GTCTTTTTTAAGACGCGCCGTAAGCACACTTGCACTCTCTGTGGCAAAAACCTCGTTATCCCACGCTGATTTTGCTTTCAGTTTTCGGTTGAAT
>Frequency_1_QualityScore_FFHHHHHJJJJJJJHIJJJEHCHHJJ?FHJJJJJJJJJJJJJJHJJIJJIHIIGIIJHHDHHHHAE=CEFDFEDACEEDADDDDDEEDDD_Mismatch_1_Sense_+_Library_PoolT
ACTGCCCTCTTAGGACTTGTGAGGGGTTTTGCCTTCTTGGCTGTATCATGTAGATATTGAAAAGAGTAGTGGAGATTTGTTTCAATAGCA
>Frequency_1_QualityScore_DDBFDFFHI@A@GHIEC?FCGHGG@BF909??D?B8?<8?C)=()-5.8@CEEE=CC>>6->->;(>53,55335?>4(:+3?ACAC_Mismatch_0_Sense_+_Library_PoolT
CTCGTTGCGTTTCCGATTTAAATTGAGGTTTTCAGGTATTAGGGCCTTTTTTTGAAGTAAATAAGAAAGAGCAGGATGTGTTTAGTG
>Frequency_1_QualityScore_:AFA2:CEEFF?<<<::<A8:CGHC*?DCA*/094??8B_Mismatch_1_Sense_+_Library_PoolT
TTAGTGTGTATGTGCGACGAGGATCTGAGGTTTCTGAAC
>Frequency_1_QualityScore_FF,2AFFHIIJJJIIIHIIJJIJHGIFHIIIGHGHIJHJJJIHHFFHGIJIJJJFHHJJJJG@GHIJHHCEEFFFFFFEEEEEEEDDDCDDDDE_Mismatch_2_Sense_+_Library_PoolT
TCATGGATTTCTTGGACTCTGAGTCGTGGAAATCTTCACAGGTGTTTCTTTTTGTAGTTATAAATCGCTTATTTCATTCTTTGCTTGCCATGTT
>Frequency_1_QualityScore_DFHHHFFFHIJJJJIIHIJJJIJIJJIJIJJIIJGIJJJJJJJJJIJJIJJJJJIIJJIIIJIJJIIIGAEHHHHFFFFFEDECEECCDDDCCC_Mismatch_1_Sense_+_Library_PoolT
TGGAAATCTTCACAGGTTTTTCTTTTTGTAGTTATAAATCGCTTATTTCATTCTTTGCTTGCCATGTTAGGACTGCCCTCTTAGGACTTGTGAG
>Frequency_1_QualityScore_FFHHHHHJJJJJIJJJHIIJJJIEGIGBIIJJGGHGHIG<FFFFHJJHHHJIBFEJGIGIJFG_Mismatch_0_Sense_+_Library_PoolT
TTTGCCTTCTTGGCTGTATCATGTAGATATTGAAAAGAGTAGTGGAGATTTGTTTCAATAGTA
>Frequency_1_QualityScore_FFHHHHHJJJJJHJIJJJJJJIJJJJJIJJIJJJHIJJJJJJHJJJJIIJJJJIJIJHHHHHHHFFFFFEEDEDEEDDDDDDDDDDEDDDDDDD_Mismatch_0_Sense_+_Library_PoolT
TTTTGCTTTCAGTTTTCGGTTGAATGAATGATCGTTTTGGGGATATTGATGTCAGAACTTTCTTGGATTTCTTGGACTCTGAGTCATGGAAATC
>Frequency_1_QualityScore_FFHHHHHIIJJJJJJJJJJJJIIJJJIJJJJJJJJJJJJIJJJJIJIJIJJJGIJJJJIIJJHIJJJGHFIHHF=ACDEDDDCDDDDDDDDDCD_Mismatch_0_Sense_+_Library_PoolT
TTTTGTAGTTATAAATCGCTTATTTCATTCTTTGCTTGCCATGTTAGGACTGCCCTCTTAGGACTTGTGAGGGGTTTTGCCTTCTTGGCTGTAT
>Frequency_1_QualityScore_FFDHHHHFHHIIJJ?FHIJIGIIIJJIJIJJGIJJJIJGIJJJGGGJF@AGEEE=CHEFFFFCCCEEEDCDDDDDDDED_Mismatch_1_Sense_+_Library_PoolT
GGACTTGTGAGGGGTTTTGCCTTCTTGGCTGTATCATGTAGATATTGAAAAGAGTAGTGGAGATTTGTTTCAATAGTAG
>Frequency_1_QualityScore_FFGHHGDGGBHEHIGGIH@HIIGGGIIJEGGGIJJIJJFIJJGCHJGA=FHIGGCGHHJHFFFCECCDEE@CECDDDBD@C3>@A;A@@A:>:8_Mismatch_1_Sense_+_Library_PoolT
TTTTCGGTTGAATGAATGATCGTTTTGGGGATATTGATGTCAGAACTTTCTTGGATTTCTTGGACTCTGAGTCGTGGAAATCTTCACAGGTGTT
>Frequency_1_QualityScore_FFHHHHHIJJJIJJJJJJIJJIJJJJIJJJJJJDGIJJJJJJJJJIJJJJIJJJJJJJJJIIHHHHHHGFD?D@CECEEEDACDDD>ACCDDEE_Mismatch_0_Sense_+_Library_PoolT
TGTTAGGACTGCCCTCTTAGGACTTGTGAGGGGTTTTGCCTTCTTGGCTGTATCATGTAGATATTGAAAAGAGTAGTGGAGATTTGTTTCAATA
>Frequency_1_QualityScore_FFHHHHHJJJJJJIJJJIJJJJJJJJJJJJJJIJJJJJJGHIJJJIJJJJJJJJHIHHHFFFDCEEFEDDDEDEDDDDDDDDDDCDCCEDDEDD_Mismatch_1_Sense_+_Library_PoolT
ACCTCGTTATCCCACGCTGATTTTGCTTTCAGTTTTCGGTTGAATGAATGATCGTTTTGGGGATATTGATGTCAGAACTTTCTTAGATTTCTTG
>Frequency_1_QualityScore_DDDHHGHJJJIGIIGDHGGGGGGHHIGJDIIIJJ_Mismatch_0_Sense_+_Library_PoolT
TGTTTCTTTTTGTAGTTATAAATCGCTTATTTCA
>Frequency_1_QualityScore_FFHHHHHHJIJJIJJJJJJJJJJJJIJJFGGIJJJJJJJJJJJJJJJIJJIJIIJJJJJJJJJJIJJHHFHHHFFFFFEEFCEEEDDCDDDDDD_Mismatch_0_Sense_+_Library_PoolT
GACTCTGAGTCATGGAAATCTTCACAGGTGTTTCTTTTTGTAGTTATAAATCGCTTATTTCATTCTTTGCTTGCCATGTTAGGACTGCCCTCTT
>Frequency_1_QualityScore_FFHHHHHIJIIJIJJIJJJIJJIIJJJJDGHIJIJJJJJJIJJIIJHGHIHJJJIJIIJGHHGHHHHFFDDFFDDDEEDEEDDDDDDCCDDDDD_Mismatch_0_Sense_+_Library_PoolC
GACTCTGAGTCATGGAAATCTTCACAGGTGTTTCTTTTTGTAGTTATAAATCGCTTATTTCATTCTTTGCTTGCCATGTTAGGACTGCCCTCTT
>Frequency_1_QualityScore_FFHHHHHIJJJJJFHBFHHIIGJJBHGHGIGIJGIIDHIHIIIGIIIGGECHGJJIIJJCECAHEHCF=@@CECEECACCDC@@CCCCDCD@CC_Mismatch_0_Sense_+_Library_PoolT
TTTCAGTTTTCGGTTGAATGAATGATCGTTTTGGGGATATTGATGTCAGAACTTTCTTGGATTTCTTGGACTCTGAGTCATGGAAATCTTCACA
>Frequency_1_QualityScore_DDFHHDFIEG>FHIICHH:CBACFHGF@CCHCFFGIIIIIFHHIIIGGDHGCHGHH_Mismatch_1_Sense_+_Library_PoolT
TGTAGATATTGAAAAGAGTAGTGGAGATTTGTTTCAATAGTATATTGTTTCTTTGA
>Frequency_1_QualityScore_D>:FAHDHGGFH4?FGHBFHIGGIGIBCCA;7AEA>BDCD;>@CCEECACCCCAD@AC@AC>CA:@CCCCCC3>::>>@@4:3>ACC>?<CCC@_Mismatch_0_Sense_+_Library_PoolT
GGTTGAATGAATGATCGTTTTGGGGATATTGATGTCAGAACTTTCTTGGATTTCTTGGACTCTGAGTCATGGAAATCTTCACAGGTGTTTCTTT
>Frequency_1_QualityScore_FFHHHHHJJJJJJJJJJJJJJJJJJBGHIJJJJJJJJJHIJJJJJJJJJIIJJJJJJIIIHHHHFHFFFBDFCEEEDEDEECDDDACCDDCDDD_Mismatch_0_Sense_+_Library_PoolC
GGTTGAATGAATGATCGTTTTGGGGATATTGATGTCAGAACTTTCTTGGATTTCTTGGACTCTGAGTCATGGAAATCTTCACAGGTGTTTCTTT
>Frequency_1_QualityScore_FFHHHHHJJIJIIJJJJIJIIIJIGIJIGIJHHHHHFFFFFFFDEEDCEEDDBDBDDDD@BDCCDBDDD@DDDDDDDDDDDCCCCDDDDDDC@C_Mismatch_0_Sense_+_Library_PoolT
GCGATCACCGCATCCGATGTGCGGAGCGAATGGAGATTCTGCTTTCTGCCCGTCTTTTTTAAGACGCGCCGTAAGCACACTTGCACTCTCTGTG
>Frequency_1_QualityScore_FFFHHHGIIIJIIJJGIBFHEGGGHIEDEGIGJJJJJEIGIJJJIHHGHHBDGCHGFADGHGIJIHIHDH_Mismatch_0_Sense_+_Library_PoolT
GATCTTTGTTACATACGAGGAGTTTTAAATATATTATTCAGATAAATTTAAAGGGGAAATGTTGAAGCTA
>Frequency_1_QualityScore_FFHHHGHIJJJBHHCFHGICHCGCF@HGGIIJJIJJJJJIJJJJIHH?DFFCEEEEEEDDDDD@CB?AA<=@DDDBB>@?BDCCACC@C>BBD>_Mismatch_0_Sense_+_Library_PoolT
GAAAGAGCAGGATGTGTTTAGTGTGTATGTGCGACGAGGATCGGAGGTTTCTGAACACACAGGTGGCTCCGGGCGCCTGCCCTTACTGCGGGGG
>Frequency_1_QualityScore_FFHHHHHJHIIJJJJJIJIJJIJJJJJJJJJJJJJJIJJIJJIJJJJJJJJJJJJJ_Mismatch_0_Sense_+_Library_PoolT
ACGAGGAGTTTTAAATATATTATTCAGATAAATTTAAAGGGGAAATGTTGAAGCTA
>Frequency_1_QualityScore_FFHHHGHJIGIHIIIGIIJGHIJJIHHBGHIGIJIIJJGGIJJIIIJJJJJGGIIJGG?EDFDDFFEECECCD?B@BBBBDBBDCCCCDDBCCD_Mismatch_0_Sense_+_Library_PoolT
TGCACTCTCTGTGGCAAAAACCTCGTTATCCCACGCTGATTTTGCTTTCAGTTTTCGGTTGAATGAATGATCGTTTTGGGGATATTGATGTCAG
>Frequency_1_QualityScore_FFHHHHGJJJJIJJJJGIJJGIIGIJGJJJIJHHIIJEHGHIIHJIJEHIHJFHIJGHHJJHIIIJJJHEHFHHHFFFFFFE_Mismatch_1_Sense_+_Library_PoolT
TTTGCCTTCTTGGCTGTATCATGTAGATATTGAAAAGAGTAGTGGAGATTTGTTTCAATAGTATATTGTTTCTTTTATTTGA
>Frequency_1_QualityScore_FFHHHHHJHIIIJJJFHIJJJJJJJJJJJJJJGIJJIJJIJJJJJJJIIIJJJII=EHGHIHHEFHFFCBCEE_Mismatch_0_Sense_+_Library_PoolT
AGGACTTGTGAGGGGTTTTGCCTTCTTGGCTGTATCATGTAGATATTGAAAAGAGTAGTGGAGATTTGTTTCA
>Frequency_1_QualityScore_FFGHGGHIEHGIJIJIIIJJIIIEIHIIIIHCGH@DGI?DFIFHEIIIEGEHIHFDDCEC>@>CCDCDDDDCCDDCB<>>4@CDC@CCC@CBDC_Mismatch_0_Sense_+_Library_PoolT
GACTCGTTGCGTTTCCGATTTAAATTGAGGTTTTCAGGTATTAGGGCCTTTTTTTGAAGTAAATAAGAAAGAGCAGGATGTGTTTAGTGTGTAT
>Frequency_1_QualityScore_FFHHHHHJJJJJJJJJJJGJIHIJJJJJJGIJJJJJIJFGGGCHIJJJJIGHFFHHDFFEFFFCCCEEEACDDDDDDDDEDDDDCDDDDACCDD_Mismatch_0_Sense_+_Library_PoolT
CACGCTGATTTTGCTTTCAGTTTTCGGTTGAATGAATGATCGTTTTGGGGATATTGATGTCAGAACTTTCTTGGATTTCTTGGACTCTGAGTCA
>Frequency_1_QualityScore_DAHHHHH8EF>EBEBHGIJGBGGFBFEBGFDFFEHHIGAF4;8=CCCG/\-57=;?3?BB>>A@6.;@@>(>C;((5:@3>A:3@@:@:@:+:@_Mismatch_0_Sense_+_Library_PoolC
CACGCTGATTTTGCTTTCAGTTTTCGGTTGAATGAATGATCGTTTTGGGGATATTGATGTCAGAACTTTCTTGGATTTCTTGGACTCTGAGTCA
>Frequency_1_QualityScore_FFHHHHHJJJJJJJJJJIJJJJJJJJJJJJJJIIGHIIJJJJHHGHIJJIJJJBFEHIIIIJJJJJJIHDHHHHHHHFFFFCEEEFEEEEEEDD_Mismatch_0_Sense_+_Library_PoolT
TGTCAGAACTTTCTTGGATTTCTTGGACTCTGAGTCATGGAAATCTTCACAGGTGTTTCTTTTTGTAGTTATAAATCGCTTATTTCATTCTTTG
>Frequency_1_QualityScore_DDHHHHHJIJGIJJJJJJDHJJIJJIIJJJJJGIIIJJJIJIGGFHIJHIJJJBDBGIIIJJJIIHIIGGEHHHHHHFFFFDEEEFEEEDEEDC_Mismatch_0_Sense_+_Library_PoolC
TGTCAGAACTTTCTTGGATTTCTTGGACTCTGAGTCATGGAAATCTTCACAGGTGTTTCTTTTTGTAGTTATAAATCGCTTATTTCATTCTTTG
>Frequency_1_QualityScore_FFHHHHFHIJJJJJJJIIIIIJFHIGHIJJJJJJJJFHHHFFFFEEEEDDDDD7@DDDBBBDDDDDDDD<?BDDDDDD@DDD9@BCDCDCCDDD_Mismatch_0_Sense_+_Library_PoolT
CGGAGGTTTCTGAACACACAGGTGGCTCCGGGCGCCTGCCCTTACTGCGGGGGAGCGATCACCGCATCCGATGTGCGGAGCGAATGGAGATTCT
>Frequency_1_QualityScore_FFHHHHHJFGIGHIIJGIJJGIIJIHIIIJJIJJJIJJIGIIJHEHFFFFFDDCCCDDDDDDDDBDDDD?CBDDDDDDDDDDDDDDCDD_Mismatch_0_Sense_+_Library_PoolT
CGCATCCGATGTGCGGAGCGAATGGAGATTCTGCTTTCTGCCCGTCTTTTTTAAGACGCGCCGTAAGCACACTTGCACTCTCTGTGGCA
>Frequency_1_QualityScore_FFHHHHHJJJJJJJJJIJJJJJJJJJJJJJJJJJJJJJJJJJJJJJJJIJJJJBHGJIJJHHHHHHFFFEFEEFEEEEEEEEEEEECDDDDDDA_Mismatch_0_Sense_+_Library_PoolT
ATTTCATTCTTTGCTTGCCATGTTAGGACTGCCCTCTTAGGACTTGTGAGGGGTTTTGCCTTCTTGGCTGTATCATGTAGATATTGAAAAGAGT
>Frequency_1_QualityScore_DDHDFHFDGIBGHIHBHGIIHIIC_Mismatch_0_Sense_+_Library_PoolT
TTCAATAGTATATTGTTTCTTTTA
>Frequency_1_QualityScore_FFHHHHHJJJJJJJJJJJJJJJJJIJJJJJIJJJJJIJIIJJJJJJJJJJJJJIJJJIHIJJIJCHJJHHFFFEEEEDEDDDDDDDACDDCDDC_Mismatch_0_Sense_+_Library_PoolT
TAGTTATAAATCGCTTATTTCATTCTTTGCTTGCCATGTTAGGACTGCCCTCTTAGGACTTGTGAGGGGTTTTGCCTTCTTGGCTGTATCATGT
>Frequency_1_QualityScore_FFHHHHHJJJJJJJHJJJIJJIJJJIGIIJGHJJIIGDGIIIIJJHGIJGGHIIIJJJJEGGIIJJEHHEHGHHF_Mismatch_2_Sense_+_Library_PoolT
CGCCTTCTTGGCTGTATCATGTAGATATTGAAAAGAGTAGTGGAGATTTGTTTCAATAGTATATTGTTTCTTCTA
>Frequency_1_QualityScore_FFHHHHGIJJJJJIJJJJGIIJIJIIIJGIJGGGIJHHGFHGGIIGJJJGGJHJHFFDEEEDCDCDCCCCCDCDDD?B?CDACCCDDCCCDCBD_Mismatch_0_Sense_+_Library_PoolT
AGACTCGTTGCGTTTCCGATTTAAATTGAGGTTTTCAGGTATTAGGGCCTTTTTTTGAAGTAAATAAGAAAGAGCAGGATGTGTTTAGTGTGTA
>Frequency_1_QualityScore_FFHHHHGJJJIHHJJIJIJJGIJJHIJJJJIIJIIJJJJJJJJIJIIIIGDIGHFHIJJJJJHJJJJIIHHGHHIIHHHHHHFEFDDCA_Mismatch_0_Sense_+_Library_PoolT
TCTTTTATTTGTCTGCTTTTCTTTATTTCTGAGATCTTTGTTACATACGAGGAGTTTTAAATATATTATTCAGATAAATTTAAAGGGGA
>Frequency_1_QualityScore_FFHHHHHJJJJJJIJJJJJJIJJJIJJJJJFHIJJJIJJJIIJIJIGHHHIJIIHIIJJJJIJIGJJIIEEHGEHGGFHHFFDFFFDDD_Mismatch_0_Sense_+_Library_PoolC
TCTTTTATTTGTCTGCTTTTCTTTATTTCTGAGATCTTTGTTACATACGAGGAGTTTTAAATATATTATTCAGATAAATTTAAAGGGGA
>Frequency_1_QualityScore_FFHHHHHJJJJJIJJJJJJIHJJHIJJGIJJIJJJHIJJJJJJJJJJJIJJJJJJJJJJJJHHHHHHFF@DFEECEEEDDDDBDDDDDDEEDDD_Mismatch_1_Sense_+_Library_PoolT
TTCAGTTTTCGGTTGAATGAATGATCGTTTTGGGGATATTGATGTCAGAACTTTCTTGGATTTCTTGGACTCTGAGTCGTGGAAATCTTCACAG
>Frequency_1_QualityScore_FFHGHGHJJIJJJJJHIJHIIJJJJFIGJJJJIHGIIJIGGIIJJJIIIIIGIJGJIIJHHEHHFDDFFFFFEDCEDDDACDDDDDDDDDDDDC_Mismatch_1_Sense_+_Library_PoolT
TTTGCTTTCAGTTTTCGGTTGAATGAATGATCGTTTTGGGGATATTGATGTCAGAACTTTCTTGGATTTCTTGGACTCTGAGTCGTGGAAATCT
>Frequency_1_QualityScore_FFHHHHHJJJJJJJJJJJJJJJJJIJHIJJJJJJJJJJJJHIJJHHGGHFFDD@DDEDDDDDDDDDDFEACDDBBBCDDDDDEDDDDB?BBBBB_Mismatch_0_Sense_+_Library_PoolT
CGCCGTAAGCACACTTGCACTCTCTGTGGCAAAAACCTCGTTATCCCACGCTGATTTTGCTTTCAGTTTTCGGTTGAATGAATGATCGTTTTGG
>Frequency_1_QualityScore_FFHHFHHJJJIJJBHIJJJJFGGGIIIHIHIIIIIIIHEEGCHHBFGFFHIJIFGIJ@EEHHGEEHCAEDDDD?CFCDEEC_Mismatch_1_Sense_+_Library_PoolT
GGGGTTTTGCCTTCTTGGCTGTATCATGTAGATATTGAAAAGAGTAGTGGAGATTTGTTTCAATAGTATATTGTTTCTTTA
>Frequency_1_QualityScore_EDHHHHFGHHIIGIIGHGIJIJIIIHJJGIJJJIJEIEHIJGGIJ@GDHHGHJ@FHIJJIJJIIIH=??ACEFFFFEDEEEDDEEEEEDDDDDD_Mismatch_2_Sense_+_Library_PoolT
TTGGGGATATTGATGTCAGAACTTTCTTAGATTTCTTGGACTCTGAGTCGTGGAAATCTTCACAGGTGTTTCTTTTTGTAGTTATAAATCGCTT
>Frequency_1_QualityScore_FFHHHHHJJJHJJJIHICHHDGHHJGIJJJIJJJJIJJJIIIIJJJJJJJIJJJJJJJJJJJJJIJJJJGIJIJJJJJHDHHHHGHFFFFFFFE_Mismatch_0_Sense_+_Library_PoolT
GTAGATATTGAAAAGAGTAGTGGAGATTTGTTTCAATAGTATATTGTTTCTTTTATTTGTCTGCTTTTCTTTATTTCTGAGATCTTTGTTACAT
>Frequency_1_QualityScore_FDHHFHAEGIGIIGGII<CEACEBFH@GIIBHGFHGDGIHGFAHIGIIHIEHIIHGIIIIHGGAFEHHEDGHGIIHFFAH@HEFFEFEEEEECD_Mismatch_0_Sense_+_Library_PoolC
GTAGATATTGAAAAGAGTAGTGGAGATTTGTTTCAATAGTATATTGTTTCTTTTATTTGTCTGCTTTTCTTTATTTCTGAGATCTTTGTTACAT
>Frequency_1_QualityScore_EFHHFHHIIJIJJJIJJJJIIJJJIJJJJJJJJJJIJJJJJJJJJJJJJJJJJJJJJIJJHHIIIHHHHHFF<ABDDDDDDDDDCDDDDDDDDC_Mismatch_1_Sense_+_Library_PoolT
TTGTAGTTATAAATCGCTTATTTCATTCTTTGCTTGCCATGTTAGGACTGCCCTCTTACGACTTGTGAGGGGTTTTGCCTTCTTGGCTGTATCA
>Frequency_1_QualityScore_FFHHHHFIIJIJJJJJIJJJJIJJJJJJJJJJJIJIJJJJJJJJJJJIIJIGJJJJJJIIIJIIGIIGHHEFFFFFFFEEDEDFEEEDDDDDDD_Mismatch_1_Sense_+_Library_PoolT
CAATAGTATATTGTTTCTTTTATTTGTCTGCTTTTCTTTATTTCCGAGATCTTTGTTACATACGAGGAGTTTTAAATATATTATTCAGATAAAT
>Frequency_1_QualityScore_DDH?FBF@BG?FFFHDGGHFHEH9CE@CGHIEHCF4??GDF;)?@0?BDHGHHGDFGGCBAH@FH>@HECH>CGH?EFDHDFC_Mismatch_0_Sense_+_Library_PoolT
TTTGTCTGCTTTTCTTTATTTCTGAGATCTTTGTTACATACGAGGAGTTTTAAATATATTATTCAGATAAATTTAAAGGGGAA
>Frequency_1_QualityScore_AD3D<<B+222<?BFE<BEGC4?FFC9C*?G<BGFFII2*?8/BF?==FA;@DEEEI@DEFIFCEEFFD?@;@:@B>;66;;AAB5?@>??3>>_Mismatch_1_Sense_+_Library_PoolT
CTCTGAGTCGTGGAAATCTTCACAGGTGTTTCTTTTTGTAGTTATAAATCGCTTATTTCATTCTTTGCTTGCCATGTTAGGACTGCCCTCTTAG
>Frequency_1_QualityScore_FFHHHHHJJJJJIJIJGIGIIJJJJJJJJJJGIIJJIJIJJJIJJJIJJJJJIDHHHHFFDCCECDDCDCDCEDCDDDDDDDDCCCCCDDDDDD_Mismatch_0_Sense_+_Library_PoolT
CCTCGTTATCCCACGCTGATTTTGCTTTCAGTTTTCGGTTGAATGAATGATCGTTTTGGGGATATTGATGTCAGAACTTTCTTGGATTTCTTGG
>Frequency_1_QualityScore_FFHHCFHHJIJJJJIIGHHIJIIJJJJIJJJJJJJJJJJJJJJJIJJJJJIIJIHIJIJIIJIJJJJJHCECFFFFFFDDCE@CD;=BDDDDDD_Mismatch_1_Sense_+_Library_PoolT
AAGGTGTTTCTTTTTGTAGTTATAAATCGCTTATTTCATTCTTTGCTTGCCATGTTAGGACTGCCCTCTTAGGACTTGTGAGGGGTTTTGCCTT
>Frequency_1_QualityScore_FFFBFFGE@DGIIIH3AC<AGGIAE?GGEFHHBFGGGBFEHIIIGGHGIGIIII@FGFDCGEH@BCGG_Mismatch_1_Sense_+_Library_PoolT
AGATATTGAAAAGAGTAGTGGAGATTTGTTTCAATAGTATATTGTTTCTTTTATTTGTCTGCTTTTCA
>Frequency_1_QualityScore_BDHHHHHJGHIGJIGIJGIFFEGGGGEFFHGHIIIGAHGHIIFBHDAHHHHIJEGEHIIHFHHGEE@DB?DFECEC@EDDD@C;;;<?:BCCCD_Mismatch_2_Sense_+_Library_PoolT
TTTTGCTTTCAGTTTTCGGTTGAATGAATGATCGTTTTGGGGATATTGATGTCAGAACTTTCTTAGATTTCTTGGACTCTGAGTCGTGGAAATC
>Frequency_1_QualityScore_FFHHHHHJJJJJJJJJJJJJJGJIJHIJJJJJJJJJJIFIJJJJJGGIIIIJJJHHHHHFDDFCEDDBB?CCFEDDDEDEDCDDDDDDDDDDAC_Mismatch_0_Sense_+_Library_PoolT
GCAAAAACCTCGTTATCCCACGCTGATTTTGCTTTCAGTTTTCGGTTGAATGAATGATCGTTTTGGGGATATTGATGTCAGAACTTTCTTGGAT
>Frequency_1_QualityScore_FFHHHHHIJJJJJIIJAFHHIIJJJJJJHGHIIJJIJJJJIJJJJIJJJJJJJJJJJJIJJJJJIJIJGGHHHHHFFFFDEEECEDDDDDCDCD_Mismatch_0_Sense_+_Library_PoolT
TGGAAATCTTCACAGGTGTTTCTTTTTGTAGTTATAAATCGCTTATTTCATTCTTTGCTTGCCATGTTAGGACTGCCCTCTTAGGACTTGTGAG
>Frequency_1_QualityScore_FFGHHCFCFHGHJIIJAFFHJIIJJJJJJIIHIJJJIGIJIJJJJJJJJJJJJIJJJGHIIGJIIJIIIGHFHGGGFFFFEEDEDCCDDDCDAC_Mismatch_0_Sense_+_Library_PoolC
TGGAAATCTTCACAGGTGTTTCTTTTTGTAGTTATAAATCGCTTATTTCATTCTTTGCTTGCCATGTTAGGACTGCCCTCTTAGGACTTGTGAG
>Frequency_1_QualityScore_FFHHHHHJJIIJJJJJIJJIJJJJJJJIJJJHIJJJIIJHIIJIJIJJJIJJJJJJHHHHHHHFFFFFFCEEDEEDDDCDDDDEDDDDDDDDDE_Mismatch_1_Sense_+_Library_PoolT
TGCTTTCAGTTTTCGGTTGAATGAATGATCGTTTTGGGGATATTGATATCAGAACTTTCTTGGATTTCTTGGACTCTGAGTCATGGAAATCTTC
>Frequency_1_QualityScore_FFHH?FFHIIGGHGIGGIJJJJJGIJ@EEHHHHFFDFEFEEECEECCDDDD?CDDDDDEDDCDD>AABDDDDDDDDDDDDDEECDEEDDDDBDD_Mismatch_2_Sense_+_Library_PoolT
GGGGATATTGATGTCAGAACTTTCTTAGATTTCTTGGACTCTGAGTCGTGGAAATCTTCACAGGTGTTTCTTTTTGTAGTTATAAATCGCTTAT
>Frequency_1_QualityScore_FEHHHHHJIJJJJJJJJIJGIJJHIJJJJJJGIJJJJJJJJJJJJJJFJJJJJJJGIIJJJHHHHHFFFFDECEEEEEECDDCDDEEDDDDCAA_Mismatch_0_Sense_+_Library_PoolT
GTTTTCGGTTGAATGAATGATCGTTTTGGGGATATTGATGTCAGAACTTTCTTGGATTTCTTGGACTCTGAGTCATGGAAATCTTCACAGGTGT
>Frequency_1_QualityScore_FFHHHHHIJJJJJFIFHJJCHGHHAHFHJJJJJJJJHJJJJJJIJJJJJJJJJJIJJJJJJJ_Mismatch_1_Sense_+_Library_PoolT
CTGAGTCATGGAAATCTTCACAGGTGTTTCTTTTTGTAGTTATAAATCGCTTATTTCATTCA
>Frequency_1_QualityScore_FFHHHHHJJJJJJJJJIJJJJJJJJJJJJIIJJJJJJJJJJIJIIJJJJJJGIIHHHFFFDCEEEDEDEDEDDDDDDDDDDDDCDEDDEDDCDD_Mismatch_2_Sense_+_Library_PoolT
GCGTTATCCCACGCTGATTTTGCTTTCAGTTTTCGGTTGAATGAATGATCGTTTTGGGGATATTGATGTCAGAACTTTCTTAGATTTCTTGGAC
>Frequency_1_QualityScore_FFHHHHGJJJJGJIJIIJJIJJJFHIIJJJJJGIJJJJJJJJJJJJJJJJJJJJJJJJIJJJIJIJHHHFFFFEEEEEECDDD@CCDCDDDDDD_Mismatch_1_Sense_+_Library_PoolT
TTGAATGAATGATCGTTTTGGGGATATTGATGTCAGAACTTTCTTGGATTTCTTGGACTCTGAGTCGTGGAAATCTTCACAGGTGTTTCTTTTT
>Frequency_1_QualityScore_FFHHHHHIJIJJEHHIJJJJJJJJHIGIIJIHIJJIJJJJJJJJJIIJHIJJJJJIJJIJJIIJJJJJHHHHHFFFFFECCCCEDDDDCCDDD8_Mismatch_1_Sense_+_Library_PoolT
AATCTTCACAGGTGTTCCTTTTTGTAGTTATAAATCGCTTATTTCATTCTTTGCTTGCCATGTTAGGACTGCCCTCTTAGGACTTGTGAGGGGT
>Frequency_1_QualityScore_FFHGHHHJJIJJJJHJJFGIIIIJJJJJJJJJIFGIGIIHHHFD@@?@BADD@CCDDDDBDDDD9@BBBBDDDDDD>BDDD?BDBDDDDDDDD_Mismatch_0_Sense_+_Library_PoolT
GCGACGAGGATCGGAGGTTTCTGAACACACAGGTGGCTCCGGGCGCCTGCCCTTACTGCGGGGGAGCGATCACCGCATCCGATGTGCGGAGCG
>Frequency_1_QualityScore_FFHHHHHJJJJJJIJJJJJJIIJIIIJIIIHHHHFFFFFFEDEEEEDCDDDDDDDDDDDDDDDDDDCBDBDD9CCDDDDDDDDDDDEEDDBD@@_Mismatch_0_Sense_+_Library_PoolT
GCCCGTCTTTTTTAAGACGCGCCGTAAGCACACTTGCACTCTCTGTGGCAAAAACCTCGTTATCCCACGCTGATTTTGCTTTCAGTTTTCGGTT
>Frequency_1_QualityScore_FFHHHHHJJHJGHJJHJJJJJJJJJJJJJJJJHIIJJJJJIJIJJJJEGI@GIHIEFHHGEEBDBCEECCEDDDDDDDDDDBB?BD<<ACDDED_Mismatch_0_Sense_+_Library_PoolT
AGGTTTTCAGGTATTAGGGCCTTTTTTTGAAGTAAATAAGAAAGAGCAGGATGTGTTTAGTGTGTATGTGCGACGAGGATCGGAGGTTTCTGAA
>Frequency_1_QualityScore_FDHFHHHJJIJIJJJFIFHHEHIIJJJIJGJJGIIIIIIJJIJFIIIIJJIIJJJIJIJEGCHGGHGHHHFEFFEDEE?>ADDDDDDDCDAACC_Mismatch_1_Sense_+_Library_PoolT
GTGGAAATCTTCACAGGTGTTTCTTTTTGTAGTTATAAATCGCTTATTTCATTCTTTGCTTGCCATGTTAGGACTGCCCTCTTAGGACTTGTGA
>Frequency_1_QualityScore_FFCFHFFIJJFIHIJHIJJGHIIIIIJJJJIIJJJJJJII_Mismatch_1_Sense_+_Library_PoolT
GGTAGTGGAGATTTGTTTCAATAGTATATTGTTTCTTTTA
>Frequency_1_QualityScore_FFHHHHHJJJJJJJJJJJJJJJJJIJJIJJJJJJJJJJIJJJJIJIIJBFHIJJJJJJIJJJJJJIJJIIIJIJJGHFHHFFF_Mismatch_0_Sense_+_Library_PoolT
ATTTGTCTGCTTTTCTTTATTTCTGAGATCTTTGTTACATACGAGGAGTTTTAAATATATTATTCAGATAAATTTAAAGGGGA
>Frequency_1_QualityScore_FFHHHHHJJJJJJJGIJJJIJJJJGJJIJJJJJJJJIJIJJJJJJJIJIJIJJJJIIIGIJJJIJIJIGGHHHHFGHFFFFDD_Mismatch_0_Sense_+_Library_PoolC
ATTTGTCTGCTTTTCTTTATTTCTGAGATCTTTGTTACATACGAGGAGTTTTAAATATATTATTCAGATAAATTTAAAGGGGA
>Frequency_1_QualityScore_DFHHHCDGGGHIJJIJJIJ@FCEHFFGEH;FGHIDHIIGGGIJGIIIJJIIIIHIJJJJJIJJ_Mismatch_1_Sense_+_Library_PoolT
TCATGTAGATATTGAAAAGAGTAGTGGAGATTTGTTTCAATAGTATATTGTTTCTTTTATTTA
>Frequency_1_QualityScore_FFGHFHHJJJJJJJJJJIJJJJJJJJJIJHIJJJJJIIIJIJJIJJIJJJJFHIJHHHFB_Mismatch_0_Sense_+_Library_PoolT
TCGTTATCCCACGCTGATTTTGCTTTCAGTTTTCGGTTGAATGAATGATCGTTTTGGGGA
>Frequency_1_QualityScore_FFHHHHHIJJJJJIFHJJJJJJJJIJJJJJJJJJJIIIJJJJJIIJJHIJIJJJJJIIIJJIEHHGHJJIHFFFFFEAEEEEDDDDDCDEDEEE_Mismatch_0_Sense_+_Library_PoolT
AAAGGGGAAATGTTGAAGCTACTAAATATTCATGGAATGGAATGTTGAAAATGCTAAATACAAATGGGGAGCAGAAGTACAACTCTTATTGTCA
>Frequency_1_QualityScore_FFGHDFGJHIJII@HFHIGIEIJJHHHHHGFFBDCDCDDDBDDDDDDDDDDBDDDDDDDDDDDCDDDDDCCDCDDDCEDDDDDDDDDDBDCDDD_Mismatch_1_Sense_+_Library_PoolT
GCGGAGCGAATGGAGATTCTGCTTTCTGCCCGTCTTTTTTAAGACGCGCCGTAAGCACACTTGCACTCTCTGTGTCAAAAACCTCGTTATCCCA
>Frequency_1_QualityScore_D?A?<AAAA<AC<CEHHEHGHGBGBDFAH?FB<FHIIG<BFDFH9GGGEG<=CCAAC7=CCD=763;@C?.7>@@A@@C_Mismatch_1_Sense_+_Library_PoolT
TTAGGACTTGTGAGGGGTTTTGCCTTCTTGGCTGTATCATGTAGATATTGAAAAGAGTAGTGGAGATTTGTTTCAATAA
>Frequency_1_QualityScore_FDHHHHHJJJJHIJJIJIJJIJJJJJJIIJJJJJJJ_Mismatch_0_Sense_+_Library_PoolT
GTGGAGATTTGTTTCAATAGTATATTGTTTCTTTTA
>Frequency_1_QualityScore_FFHHHHFJJJIHIIIJJJ@GHIIJIIJJJJJJJJJIJIJHJJGHIHIJJIJEHIJIHHAEHEEFFFCEDCEDCCC_Mismatch_1_Sense_+_Library_PoolT
CTTAGGACTTGTGAGGGGTTTTGCCTTCTTGGCTGTATCATGTAGATATTGAAAAGAGTAGTGGAGATTTGTTAC
>Frequency_1_QualityScore_FFHHHHHJJJJJJJJJJHIJJJJJIJIIIJJJJHHIJJIIDHHHGIIJIJJJJFHIJJJIJJHGHJJIJJIIJJIHHH_Mismatch_1_Sense_+_Library_PoolT
TTTTGCCTTCTTGGCTGTATCATGTAGATATTGAAAAGAGTAGTGGAGATTTGTTTCAATAGTATATTGTTTCTTCTA
>Frequency_1_QualityScore_BDB?FBHCGGI9:FFFHH<FDFCEH+CHGEFEFD?:CD:B?FAF9D*?F<BDFHB<8==BCFE@@@=CC@)=7CG;_Mismatch_0_Sense_+_Library_PoolT
TTGCCTTCTTGGCTGTATCATGTAGATATTGAAAAGAGTAGTGGAGATTTGTTTCAATAGTATATTGTTTCTTTTA
>Frequency_1_QualityScore_FFHHHHHJJJIIJIIJJIJJJIJHIIJJIJJJJJJJJJIJJJDGBGIGJJJJJJJJJJIIHGHGIJIIIHGIJJIJHHHHHHHFFFFFDEEEEE_Mismatch_2_Sense_+_Library_PoolT
TCTTGGATTTCTTGGACTCTGAGTCATGGAAATCTTCACAGGTGTTTATTTTTGTAGTTATAAATAGCTTATTTCATTCTTTGCTTGCCATGTT
>Frequency_1_QualityScore_FFFDFAC?A?AGEFBCGGCHDEFHC9FHEE?EGGGGCCFGCH>F@<?*??DDADHBGHED>DF>>FGBB@7=CGGFEHFFFC?@DDFCCDC_Mismatch_0_Sense_+_Library_PoolT
TCAATAGTATATTGTTTCTTTTATTTGTCTGCTTTTCTTTATTTCTGAGATCTTTGTTACATACGAGGAGTTTTAAATATATTATTCAGAT
>Frequency_1_QualityScore_FFHHHHHJJJJJJJJIJJJJJJHIJFHJJJIIIJJJJDGIJJJJJJJJJJJJJJGHGIIHHGGHHHHFFD@DCECDE>CCCDDDD<CCDDDDCD_Mismatch_1_Sense_+_Library_PoolT
GCCATGTTAGGACTGCCCTCTTAGGACTTGTGAGGGGTTTTGCCTTCTTGGCTGTATCATGTAGATATTGAAAAGAGTAGTGGAGATTTGTTAC
>Frequency_1_QualityScore_FFHHHHHJIJJJIJJJJIJIJJJJJIHIIJJJJIJJJJJJJIJJJJIJJJJIJJHHHHHHHFFFFFFEEEEEDDDDDDEDDCDDCDDDDDDDDB_Mismatch_1_Sense_+_Library_PoolT
ACGCTGATTTTGCTTTCAGTTTTCGGTTGAATGAATGATCGTTTTGGGGATATTGATGTCAGAACTTTCTTGGATTTCTTGGACTCTGAGTCGT
>Frequency_1_QualityScore_DFHHGHHJJJIIAEHHGHGIHJJJJIIJJJJJJJGI_Mismatch_0_Sense_+_Library_PoolT
TATTGAAAAGAGTAGTGGAGATTTGTTTCAATAGTA
>Frequency_1_QualityScore_FFHHHHHJJJJJJJJJJJJJJJJJJJJIIIIJIGHIJJJJJHIJJJIJJIHGIJBFCHIIIIJJJJHHGHHHHFDFFFFDEDBDEEFEEEEEED_Mismatch_2_Sense_+_Library_PoolT
ATGTCAGAACTTTCTTAGATTTCTTGGACTCTGAGTCGTGGAAATCTTCACAGGTGTTTCTTTTTGTAGTTATAAATCGCTTATTTCATTCTTT
>Frequency_1_QualityScore_FFHHHHHIJJJJJJJIJJIIJJJGIJIIJJJJJJJJFIIJIJGIJH>GIG:FHIHGGHHFEFFFFF<>AA@B@:?BDDDCCCDADCDCCDD>CA_Mismatch_0_Sense_+_Library_PoolT
CTCTGTGGCAAAAACCTCGTTATCCCACGCTGATTTTGCTTTCAGTTTTCGGTTGAATGAATGATCGTTTTGGGGATATTGATGTCAGAACTTT
>Frequency_1_QualityScore_@6:C++<AEEBDD9CE?CEE<E<4:C:C4??B?BBDE9@3*99?*(?;C3==)/8=C>DCA==@CDCD).77=@A>7AAAAB_Mismatch_0_Sense_+_Library_PoolT
TTTTGCCTTCTTGGCTGTATCATGTAGATATTGAAAAGAGTAGTGGAGATTTGTTTCAATAGTATATTGTTTCTTTTATTTG
>Frequency_1_QualityScore_FFHHGHHJIIJJIEHHIJJJCFHIJJJIJJIJJJJJJHIIIIHGGHIIJIIIIGIIJIGHDEHHEHEHFFFFFEECEBADDDEFEDDFE@CCDD_Mismatch_0_Sense_+_Library_PoolT
CTCTTAGGACTTGTGAGGGGTTTTGCCTTCTTGGCTGTATCATGTAGATATTGAAAAGAGTAGTGGAGATTTGTTTCAATAGTATATTGTTTCT
>Frequency_1_QualityScore_FFHHHHHJJJJJFHIJIJIJIJGJICFGIHEIJ?BGIGE>HIIIIJJIDHHDDBBEFEECACACDCDDDDCDBDDDDDC?CDCCCCBCDDCDCD_Mismatch_0_Sense_+_Library_PoolT
GTTGCGTTTCCGATTTAAATTGAGGTTTTCAGGTATTAGGGCCTTTTTTTGAAGTAAATAAGAAAGAGCAGGATGTGTTTAGTGTGTATGTGCG
>Frequency_1_QualityScore_FFGHHHHJJHIJJIJJJEGIJJFHJJJJJJJIIJJIJJJJJIIJJJJJIJIIIJJIGHHIIIHHCDFFFDFFDEEEDACA@?C@CDDDBBED@A_Mismatch_1_Sense_+_Library_PoolT
GAATGATCGTTTTGGGGATATTGATGTCAGAACTTTCTTGGATTTCTTGGACTCTGAGTCGTGGAAATCTTCACAGGTGTTTCTTTTTGTAGTT
>Frequency_1_QualityScore_FFHHGHHJJJHIIGIJIJJGJJJHIJJJJIFIGIJJJJJIIGIJIJJJIJIIJBFHGHIIIGEIGIJJIHHIJIJHHHGHGFDEFFD@_Mismatch_1_Sense_+_Library_PoolT
CTTTTATTTGTCTGCTTTTCTTTATTTCTGAGATCTTTGTTACATACGAGGAGTTTTAAATATATTATTCAGATAAAATTAAAGGGGA
>Frequency_1_QualityScore_FFHHHHHJJJIHIJJJIJIJJJJJJIIJIJJIJHIIJJJJ@GIJJJJJJJJJJJJJJHHHHHHHFFFFFFDFEACEEEDDADDFDDDDDDDDDD_Mismatch_1_Sense_+_Library_PoolT
ATTGCCATGTTAGGACTGCCCTCTTAGGACTTGTGAGGGGTTTTGCCTTCTTGGCTGTATCATGTAGATATTGAAAAGAGTAGTGGAGATTTGT
>Frequency_1_QualityScore_FFHHHHHJJJIJJJJJJJJJJJJJJHJIHIIIJHIHGJJJDHIJJJJJJIJJJJJIJGGIHFHHHHHHFDFFFDDEECAC@CCDDDDD3>CCDA_Mismatch_1_Sense_+_Library_PoolC
ATTGCCATGTTAGGACTGCCCTCTTAGGACTTGTGAGGGGTTTTGCCTTCTTGGCTGTATCATGTAGATATTGAAAAGAGTAGTGGAGATTTGT
>Frequency_2_QualityScore_ECFEHGHGCGEFGGGHHEHEIIEGFEEGFFHGEEIEGIHIG=;=FEBG6?CBGC?EECFGFBFGG<AC@98=CDABE@BABDDCC?_Mismatch_0_Sense_+_Library_PoolC
GTGAGGGGTTTTGCCTTCTTGGCTGTATCATGTAGATATTGAAAAGAGTAGTGGAGATTTGTTTCAATAGTATATTGTTTCTTTTA
>Frequency_2_QualityScore_C?EEGDGGHGGGD?EEDH?GGCGGGDFFGFGCGACAEFD;C:CC<ACGFGEGEGEECGFCCEF?EFGAF:;AD@CGGGE_Mismatch_0_Sense_+_Library_PoolC
GTTTTGCCTTCTTGGCTGTATCATGTAGATATTGAAAAGAGTAGTGGAGATTTGTTTCAATAGTATATTGTTTCTTTTA
>Frequency_2_QualityScore_EEHGHFGIIIIJGIIJIIJJJIIIIHIIJIJGGIIIGIIHIIIIIIIGIIHIIIIHGHIJIJ=BCEEFEEDEDEEEDDDACCDCDDEEEDDEED_Mismatch_0_Sense_+_Library_PoolC
AAATCGCTTATTTCATTCTTTGCTTGCCATGTTAGGACTGCCCTCTTAGGACTTGTGAGGGGTTTTGCCTTCTTGGCTGTATCATGTAGATATT
>Frequency_2_QualityScore_FDGHHHGIIJJIIJJJIIJJGIIIJJJIJJJJJJJIJJJJIIJJJJJIJJJJJIIJJJJIHJHIIJJJIJJJHIIJJIGHGFE?CEEEEEEEEE_Mismatch_0_Sense_+_Library_PoolC
GTGGAGATTTGTTTCAATAGTATATTGTTTCTTTTATTTGTCTGCTTTTCTTTATTTCTGAGATCTTTGTTACATACGAGGAGTTTTAAATATA
>Frequency_2_QualityScore_EFHHHHHJJIJJJIGICHHGGIHJIIIJJIIJJJIIJJIIIJJJJIIIIIIJJIJJJJIJJJJJJJJJJIIGIJJIIFFGGHHFFFFFFECDEF_Mismatch_0_Sense_+_Library_PoolC
TAGATATTGAAAAGAGTAGTGGAGATTTGTTTCAATAGTATATTGTTTCTTTTATTTGTCTGCTTTTCTTTATTTCTGAGATCTTTGTTACATA
>Frequency_1_QualityScore_DDDD3DDHGEGIIIIIIHHGGIIIGHABCFHHEIA@FGCBHHHHGEGGIGIIGEGG=C=C@EE37?A3;7);?C6>3;6;-;A(5;>::@@>53_Mismatch_0_Sense_+_Library_PoolC
GCTGATTTTGCTTTCAGTTTTCGGTTGAATGAATGATCGTTTTGGGGATATTGATGTCAGAACTTTCTTGGATTTCTTGGACTCTGAGTCATGG
>Frequency_1_QualityScore_DEHHHHHIJJHHIGGIIJJJIJJCHIJJJEGGIEIJJJJIHIHIGIIIJIBEHGCHGIIJGIGIJJGJJEIGIEGHEHFHH_Mismatch_0_Sense_+_Library_PoolC
CTTTTATTTGTCTGCTTTTCTTTATTTCTGAGATCTTTGTTACATACGAGGAGTTTTAAATATATTATTCAGATAAATTTA
>Frequency_1_QualityScore_FFHHHHHJJJJIJJJJHIIJGGJJJJGJIJIJHIIJJGIDHHHIIIJIJIIJIIJJHHGHIIJJJJIJDDEHIHHHHH_Mismatch_1_Sense_+_Library_PoolC
TTTGCCTTCTTGGCTGTATCATGTAGATATTGAAAAGAGTAGTGGAGATTTGTTTCAATAGTATATTGTTTCTTTTAC
>Frequency_1_QualityScore_FFBFFHHJJJJJIIJJIIIIGCGI@G?FGHGGIIIIIJIIIJJJEGHGEHIJJJIIJJJIBHGIIIJJFAAEHHFFCFDBCDFFEEEE@_Mismatch_0_Sense_+_Library_PoolC
CTGAGATCTTTGTTACATACGAGGAGTTTTAAATATATTATTCAGATAAATTTAAAGGGGAAATGTTGAAGCTACTAAATATTCATGGA
>Frequency_1_QualityScore_FFHHHHHIIHIJJJJIJFHJJJIGGIJHIJJJJJJJFHGIIIJJJJJJIIHIIJJJJGIIJIIIGIIJJJHEHHFFHHFFFFFEEEEEFD?@CD_Mismatch_0_Sense_+_Library_PoolC
ATTTCTTGGACTCTGAGTCATGGAAATCTTCACAGGTGTTTCTTTTTGTAGTTATAAATCGCTTATTTCATTCTTTGCTTGCCATGTTAGGACT
>Frequency_1_QualityScore_DFHHHHHJJJJJIIJJJJJJJJJHJJJJJJJJJJJJJJIJIHHIJJJJJJJJJJIJIJJFFEHIIIHHHEFFFFFFEEEEEEEDDDDBDEEEEE_Mismatch_0_Sense_+_Library_PoolC
TATTGATGTCAGAACTTTCTTGGATTTCTTGGACTCTGAGTCATGGAAATCTTCACAGGTGTTTCTTTTTGTAGTTATAAATCGCTTATTTCAT
>Frequency_1_QualityScore_BDADFF>HII;BD>FDGGEHEIBHA33;B;A?6CCBBCBBCB7?BBC@<2&5<BBCCCCAACAC:>CCCC>@CCCCBB<?BBCCCBBCCACBBC_Mismatch_0_Sense_+_Library_PoolC
CGGGCGCCTGCCCTTACTGCGGGGGAGCGATCACCGCATCCGATGTGCGGAGCGAATGGAGATTCTGCTTTCTGCCCGTCTTTTTTAAGACGCG
>Frequency_1_QualityScore_FFFFHDHIJJJIIJJIIFGIJIGGIIJJHIIJJJJII_Mismatch_0_Sense_+_Library_PoolC
AGTGGAGATTTGTTTCAATAGTATATTGTTTCTTTTA
>Frequency_1_QualityScore_FFHHHFHJJJJJJJJJJJJJJJHIJJJJJJIJJJJJJJJJJJJIIDGIHIIIJJGIJJHIIIIHHHHHGEHFFFDFFFEEEE_Mismatch_1_Sense_+_Library_PoolC
AGGGGTTTTGCCTTCTTGGCTGTATCATGTAGATATTGAAAAGAGTAGTGGAGATTTGTTTCAATAGTATATTGTTTCTTAT
>Frequency_1_QualityScore_DFGFFHDFHIGFHIJJJIJJJGIIJIHIJIGGIIIIIIGGDHGEEHIEHIIIJB@AEEHEFFFFFFCAA6=@@B6?DBBDCDDDEEEDEEDDDD_Mismatch_1_Sense_+_Library_PoolC
CTCTCTGTGGCAAAAACCTCGTTATCCCACGCTGATTTTGCTTTCAGTTTTCGGTTGAATGAATGATCGTTTTGGGGATATTGATATCAGAACT
>Frequency_1_QualityScore_FFHHHHGIJJJJJJHIJJJJJIJIJJJJIIJIJIIIFHIHHGIIGGHIIJJJJIJIJJJJIIHHHGHHECEFFFEEDEECDDDCDDCDEDCDDD_Mismatch_0_Sense_+_Library_PoolC
GATTTTGCTTTCAGTTTTCGGTTGAATGAATGATCGTTTTGGGGATATTGATGTCAGAACTTTCTTGGATTTCTTGGACTCTGAGTCATGGAAA
>Frequency_1_QualityScore_FFHHFHAFGFHIIJGHHJIJJJJIIIJJIGIJJJJHIJJJJJJJJHIIGIIJJJJJG_Mismatch_1_Sense_+_Library_PoolC
AAAGAGTAGTGGAGATTTGTTTCAATAGTATATTGTTTCTTTTATTTGTCTGCTTTA
>Frequency_1_QualityScore_FFHHHFHJJJJJJJJIJJJIJJJJJJJJJJJJIJJJJJJJJJJJJHIJJJJJIIJHHHHHHFFEFFDCDABDDDDD_Mismatch_0_Sense_+_Library_PoolC
CTCTGTGGCAAAAACCTCGTTATCCCACGCTGATTTTGCTTTCAGTTTTCGGTTGAATGAATGATCGTTTTGGGGA
>Frequency_1_QualityScore_FFHHHHGJHJJJGIIIJJJJIJIJJJJJJJJJJCFGFHIJJJJIJHHHGHJJHGIJJIIIIIJJJJIJJHIHHHHGHFBFFDEDEECEEDDD=C_Mismatch_0_Sense_+_Library_PoolC
TCTTGGACTCTGAGTCATGGAAATCTTCACAGGTGTTTCTTTTTGTAGTTATAAATCGCTTATTTCATTCTTTGCTTGCCATGTTAGGACTGCC
>Frequency_1_QualityScore_FFHHHHHJJJJJJJIJJJJJJJJJIJJJJJJJIHIJJIGHIJJIGIJJIJJIIIIJGIIJJJJJJJJJJJIHH_Mismatch_0_Sense_+_Library_PoolC
TTTTCTTTATTTCTGAGATCTTTGTTACATACGAGGAGTTTTAAATATATTATTCAGATAAATTTAAAGGGGA
>Frequency_1_QualityScore_FFHHHHHJJJBHIGHIHIIIIJIICHGIIGHIIIJJJJIIHFFDDEEDCDDDDDDBDDDD8@BB@DBDDDDDDDDCD?DDDDDBDDDDD5>BDD_Mismatch_0_Sense_+_Library_PoolC
CGAGGATCGGAGGTTTCTGAACACACAGGTGGCTCCGGGCGCCTGCCCTTACTGCGGGGGAGCGATCACCGCATCCGATGTGCGGAGCGAATGG
>Frequency_1_QualityScore_FFHHHGHJJIJJJJJJJIIIIJJIIIJJJJJJJJJJIIJJJHJJJJJJIJJIJJJJIGHIIIHHAEHEFFFECCEEECDDDEDEEDDD_Mismatch_1_Sense_+_Library_PoolC
TGCCCTCTTAGGACTTGTGAGGGGTTTTGCCTTCTTGGCTGTATCATGTAGATATTGAAAAGAGTAGTGGAGATTTGTTTCAATACTA
>Frequency_1_QualityScore_DDHHHDHIHGGGGGEFGIEHEGGIIGCFHGHHDHIIGIIIIIIII@CHGIIGCCEHCCHHHEHF777?@ACECDEDBDC@CDEEEEED?BDDBD_Mismatch_0_Sense_+_Library_PoolC
GGGGATATTGATGTCAGAACTTTCTTGGATTTCTTGGACTCTGAGTCATGGAAATCTTCACAGGTGTTTCTTTTTGTAGTTATAAATCGCTTAT
>Frequency_1_QualityScore_FFHHHHHJJIIIJIIJJJJJJJJIJFHIFHIIJGIJJIGGIJIIJJJGI_Mismatch_0_Sense_+_Library_PoolC
TGTATCATGTAGATATTGAAAAGAGTAGTGGAGATTTGTTTCAATAGTA
>Frequency_1_QualityScore_FFHHHGFIJJJJJJJJJJJJJJJJJIIJJJJJJJJJJJJJJJJJHGFFFFFDEEEEEDDDDDDDDCDDDCDBDDDDDDDDDBDDCCDDDDDD@C_Mismatch_0_Sense_+_Library_PoolC
GAATGGAGATTCTGCTTTCTGCCCGTCTTTTTTAAGACGCGCCGTAAGCACACTTGCACTCTCTGTGGCAAAAACCTCGTTATCCCACGCTGAT
>Frequency_1_QualityScore_FFHHHHHJJJJJHIJJIGHFFHEGIJJIIIJJIIJJJIJJJDHIHJJJFHIIJJJJJ_Mismatch_1_Sense_+_Library_PoolC
ATGTAGATATTGAAAAGAGTAGTGGAGATTTGTTTCAATAGTATATTGTTTCTTTGA
>Frequency_1_QualityScore_FFHHHHHJJJJJJIJJJJJIJJIJJJJJJJJJJJJJJGIIIJJJJJJJJJJJGIJJIJJIJCHHIIJJIGHIIJHGHHHHHFFFFFFFEEDEED_Mismatch_1_Sense_+_Library_PoolC
TATTGTTTCTTTTATTTGTCTGCTTTTCTTTATTTCTGAGATCTTTGTTACATACGAGGAGTTTTAAATATATTATTCAGATAAATTTAAAGGC
>Frequency_1_QualityScore_FFHHGHHJJJJJJIJIJJJJJJJIJJJJGIJ?DDGIIJJJJJJEIJIIIGHIJIIIIIJJIIJJJHHHHHHHFFFFFEEDEEEFDCDDDDCDBD_Mismatch_1_Sense_+_Library_PoolC
TTGGACTCTGAGTCGTGGAAATCTTCACAGGTGTTTCTTTTTGTAGTTATAAATCGCTTATTTCATTCTTTGCTTGCCATGTTAGGACTGCCCT
>Frequency_1_QualityScore_FFHHHHHJJJJJJJJJJJJJCGFHJJJJJJJJIJJIIJIJJJJIJJJJIJJIJJJJJIJJJJJJJJJJJIIJHHFHHFFFFDEDEEDDDDCCDD_Mismatch_1_Sense_+_Library_PoolC
GTCATGGAAATCTTCACAGGTGTTTCTTTTTGTAGTTATAAATCGCTTATTTCATTCTTTGCTTGCCATTTTAGGACTGCCCTCTTAGGACTTG
>Frequency_1_QualityScore_FFHHHHHJIJJJJJJIIJJJIJJJJJJIIJJJJJIJJIIJJJHJHIIJJFHIJJJJJJJHHHHHHFDDFCEEEEEEEDEEEECCCDD?C@CDDD_Mismatch_1_Sense_+_Library_PoolC
CATTCTTTGCTTGCCATTTTAGGACTGCCCTCTTAGGACTTGTGAGGGGTTTTGCCTTCTTGGCTGTATCATGTAGATATTGAAAAGAGTAGTG
>Frequency_1_QualityScore_FFHHHHHJJJJIIIJJJJJJJJJJJJJIIJJJJJJJJJJJJJJI_Mismatch_0_Sense_+_Library_PoolC
TATATTATTCAGATAAATTTAAAGGGGAAATGTTGAAGCTACTA
>Frequency_1_QualityScore_FFHHHHHIJHIIJJHIIIJJJ@GIIJJJJJJIJJJJJJIIJJJJJIJJHJJIJJEGIJHEHAHFDDEDDEEEEEEDDDDCEECDD_Mismatch_1_Sense_+_Library_PoolC
CCTCTTAGGACTTGTGAGGGGTTTTGCCTTCTTGGCTGTATCATGTAGATATTGAAAAGAGTAGTGGAGATTTGTTTCAATAGCA
>Frequency_1_QualityScore_DDFDFHHIB@A???EEFHA?FDACECE?@:BBD?FA@::D9?FB9299?D(9?FECFC</===F:;D>\5;@B>@>@C@C@>?>@;>>BDDC>C_Mismatch_2_Sense_+_Library_PoolC
AGTTATAAATCGCTTATTTCATTCTTTGCTTGCCATGTTAGGACTGCCCTCTTAGTACTTGTGAGGGGATTTGCCTTCTTGGCTGTATCATGTA
>Frequency_1_QualityScore_DFHHDFHIJJJJIIIJJJJIJIGHIHHGIIGIDIJIIGHJJJJIJJGGDGIIJGIGFHGIIIJIJIIGDACACDDD?DB?ACCDDEDDDC@@B?_Mismatch_2_Sense_+_Library_PoolC
CAGGTATTAGGGCCTTTTCTTGAAGTAAATAAGAAAGAGCAGGATGTGTCTAGTGTGTATGTGCGACGAGGATCGGAGGTTTCTGAACACACAG
>Frequency_1_QualityScore_DADBAF@FH<FAFHGHC?EF@@FGG1??FB?BC?<D<??49BDCGGHHIIIA@D7)@E;DCEE)7ABCEC@?C@CCC@@CDA;;5:5;@:5>32_Mismatch_2_Sense_+_Library_PoolC
GTTGCGTTTCCGATTTAAATTGAGGTTTTCAGGTATTAGGGCCTTTTCTTGAAGTAAATAAGAAAGAGCAGGATGTGTCTAGTGTGTATGTGCG
>Frequency_1_QualityScore_FFHHHHHIIIIJIIJIHGIGIJGHGI@HIBHIJIHIHJJJJ@FIIJJJJJJJJIJIJHEHFGEFFDFFDCEEEC;ACCDBDDDDCDDCD<CCDD_Mismatch_1_Sense_+_Library_PoolC
GCTTGCCATGTTAGGACTGCCCTCTTAGGACTTGTGAGGGGTTTTGCCTTCTTGGCTGTATCATGTAGATATTGAAAAGATTAGTGGAGATTTG
>Frequency_1_QualityScore_FFHHHHHJJJJJGHCIIHHJHIHIIJJIIJJIJIIJIJJJJJJIIJJJJJJJ_Mismatch_0_Sense_+_Library_PoolC
GATATTGAAAAGAGTAGTGGAGATTTGTTTCAATAGTATATTGTTTCTTTTA
>Frequency_1_QualityScore_FDFHHHFJIIJJJIJJIIJJJJIDAGHGJIJIIHHIJIFIJHJEIIIJIJJJ?EDFHDGHGJIGFHIHHCGGHHGHEFFFECEEEEEEEDDDDD_Mismatch_0_Sense_+_Library_PoolC
GTCAGAACTTTCTTGGATTTCTTGGACTCTGAGTCATGGAAATCTTCACAGGTGTTTCTTTTTGTAGTTATAAATCGCTTATTTCATTCTTTGC
>Frequency_1_QualityScore_DDHHHFHJJJJJJJJIJJJHIHIIJJIIJJJJJJJJJJJJIIJJJJJJJJJJJJJJJIGIIJJJJIJJJFGGIJJJFCHFFFCEEEEEDDEEDF_Mismatch_0_Sense_+_Library_PoolC
TGGAGATTTGTTTCAATAGTATATTGTTTCTTTTATTTGTCTGCTTTTCTTTATTTCTGAGATCTTTGTTACATACGAGGAGTTTTAAATATAT
>Frequency_1_QualityScore_D?<CF44CE@AFD<9?FFIG?AAEF<ACEF;B@DBFCFDDGD*:*BDGFA>F@----;EEEEE>?AA>;;;6B;>6>;A>6>;>>B@B_Mismatch_0_Sense_+_Library_PoolC
TATTTCATTCTTTGCTTGCCATGTTAGGACTGCCCTCTTAGGACTTGTGAGGGGTTTTGCCTTCTTGGCTGTATCATGTAGATATTGA
>Frequency_1_QualityScore_FFHHHHHJJJJEHIJJJJJJJJJJJJJJHIJJJJJIJJIJIJJJIJJJIIIBGGFHIJJIJJJHEHHHHFEFFDFFEEFECCEDDDDDD_Mismatch_0_Sense_+_Library_PoolC
CTTGTGAGGGGTTTTGCCTTCTTGGCTGTATCATGTAGATATTGAAAAGAGTAGTGGAGATTTGTTTCAATAGTATATTGTTTCTTTTA
>Frequency_1_QualityScore_ADDFFFFI4+2CH<:C:EA<F3A<+1:):11??*0*0?DDD<BDGF>0?F<*BD<F_Mismatch_1_Sense_+_Library_PoolC
TTTCTGAGATCTTTGTTACATACGAGGAGTTTTAAGTATATTATTCAGATAAATTT
>Frequency_1_QualityScore_FFHHHGHJJJJHIJJJJJJJIJJIJJJJJJJJJJJBFHIIIJJJJJJJJJJJIJJJJJJJHHHHHHHFFCDDEDDEDDDDDDDDDD_Mismatch_1_Sense_+_Library_PoolC
TCTTTATTTCCGAGATCTTTGTTACATACGAGGAGTTTTAAATATATTATTCAGATAAATTTAAAGGGGAAATGTTGAAGCTACTA
>Frequency_1_QualityScore_BA@DHFFHGGIGHHIIG@DFHGGIIGDEHGCHHIFFEGGH7FC<FHCH:C=CDCD@EHHH>ABCDF_Mismatch_0_Sense_+_Library_PoolC
GGTTTTGCCTTCTTGGCTGTATCATGTAGATATTGAAAAGAGTAGTGGAGATTTGTTTCAATAGTA
>Frequency_1_QualityScore_FFHHHHHIJJJJJJJJJJJJJJJJJJJJJJJJJJJJJJJJJIIJJIIIIJJJJJJJJIJJHIJJJIJIIIIHABFFFEEEEDEDDDDDDDCDDD_Mismatch_1_Sense_+_Library_PoolC
TTGTAGTTATAAATAGCTTATTTCATTCTTTGCTTGCCATGTTAGGACTGCCCTCTTAGGACTTGTGAGGGGTTTTGCCTTCTTGGCTGTATCA
>Frequency_1_QualityScore_FFGHHHHJJJJGGHIIIJIEGIIGIIIHGGIJJEGG=DCEHCHCD?CBCEECFDDDBDDDDBCDDDBDD?ACDDDEDDDDDDDBDCCDD8><@D_Mismatch_1_Sense_+_Library_PoolC
GGCTTTTTTTTGAAGTAAATAAGAAAGAGCAGGATGTGTTTAGTGTGTATGTGCGACGAGGATCGGAGGTTTCTGAACACACAGGTGGCTCCGG
>Frequency_1_QualityScore_FFHHHHHJJJJJIJJJJJJJIJJJIJJFHJIJJJJJIJJJJJHIJJJJIJHIHGHHHHHHFFFFFFEEECEEECDCEDDEDCDDCDDDDDDCDD_Mismatch_2_Sense_+_Library_PoolC
CACGCTGATTTTGCTTTCAGTTTTCGGTTGAATGAATGATCGTTTTGGGGATATTGATGTCAGAACTTTCTTAGATTTCTTGGACTCTGAGTCG
>Frequency_1_QualityScore_FFHHHHHJJJIIHHIGJJIJJIJJJJIJJJJFGGHJIJJJJJJIJJIJJIJJJJJJJJJJGHHHHHHHFFFFFFEEDEEEDDDFDDCDDDDCBD_Mismatch_0_Sense_+_Library_PoolC
TTGGACTCTGAGTCATGGAAATCTTCACAGGTGTTTCTTTTTGTAGTTATAAATCGCTTATTTCATTCTTTGCTTGCCATGTTAGGACTGCCCT
>Frequency_1_QualityScore_FFHHHGHJJJJJJJJIJJJIFHIHIJIFHIJJIJJJJJJJJJJIGHIJIJJHHIHIJJJJEHHHHEF?C?DFEEDEDDDD>CDDDDEEDCDDDE_Mismatch_0_Sense_+_Library_PoolC
GACTGCCCTCTTAGGACTTGTGAGGGGTTTTGCCTTCTTGGCTGTATCATGTAGATATTGAAAAGAGTAGTGGAGATTTGTTTCAATAGTATAT
>Frequency_1_QualityScore_FFHHHHHJJIIIIGIJGHHIJBHGHJJJ;@GIGGJHGHHHHFFFFBEEEEEEECDDEEEEEACDCDDD:>>@C?CB?CCCDCCCDDCDEDCCC?_Mismatch_2_Sense_+_Library_PoolC
GGACTGCCCTCTTAGGACTTGTGAGGGGTTTTGCCTTCTTGGCTGTATCATGTAGATATTGAAAAGAGTAGTGGAGATTTGTTTCAATAGCAAA
>Frequency_1_QualityScore_FFHHHHHJEGFHJIJJJJJJHIJJJJJJJJJJJIJJJJJJJJJJJIJJIJJIJIJJJJIIJJIJJJJJIDHGIHHHHGFFFFFFCEEDD9?BBD_Mismatch_2_Sense_+_Library_PoolC
TTCACAGGTGTTTATTTTTGTAGTTATAAATAGCTTATTTCATTCTTTGCTTGCCATGTTAGGACTGCCCTCTTAGGACTTGTGAGGGGTTTTG
>Frequency_1_QualityScore_BDHADFHB?EEHHI@HHFHDAHHEFHHIIIIIIGIBGGGGGIHBFDFIBGGGGGGCHGIIIIIHCCAHH=C;;AAED9BCCCDDCCCCCCCCCC_Mismatch_0_Sense_+_Library_PoolC
TCTGCTTTTCTTTATTTCTGAGATCTTTGTTACATACGAGGAGTTTTAAATATATTATTCAGATAAATTTAAAGGGGAAATGTTGAAGCTACTA
>Frequency_1_QualityScore_?DHDHHDGHGIHGGGB<A<F)?FEG@DDBFE@FGGIGHIGHGGIII9@=FEHG>@@@EE69?AB<6>C@@CCDCDCC5?ACCCCC((@@>@CDC_Mismatch_1_Sense_+_Library_PoolC
AACATCGTTATCCCACGCTGATTTTGCTTTCAGTTTTCGGTTGAATGAATGATCGTTTTGGGGATATTGATGTCAGAACTTTCTTGGATTTCTT
>Frequency_1_QualityScore_FFHHHHHJJJIJJJJJJJJIJJJJJJIJJJJJJGGGIJJJJJJJJJHIJIJJJHIHFHHHFDFFFFEDABDDDDDDBBDDFECDDEDEDCCDDD_Mismatch_0_Sense_+_Library_PoolC
TCTCTGTGGCAAAAACCTCGTTATCCCACGCTGATTTTGCTTTCAGTTTTCGGTTGAATGAATGATCGTTTTGGGGATATTGATGTCAGAACTT
>Frequency_1_QualityScore_DBCFDF>E>FB@CEFHII?+<A<9CF>A*?:B?**::*??B0:?0BF@G99?DF?DGHGECGG7=@FC==@=@;=@=A=>;.=_Mismatch_2_Sense_+_Library_PoolC
GTTTTGCCTTCTTGGCTGTATCATGTAGATATTGAAAAGAGTAGTGGAGATTTGTTTCAATAGTATATTGTTTCTTTTATTAC
>Frequency_1_QualityScore_FFHHHHHJJJJIJJJJJJIIGIGIIJGGIJJJIJHJJJJJJJJJJJJIIJJIJIJJIJGIIDHHFHGFFDFFFEECECEEDCDDDDDDEEDDDD_Mismatch_0_Sense_+_Library_PoolC
TCAGTTTTCGGTTGAATGAATGATCGTTTTGGGGATATTGATGTCAGAACTTTCTTGGATTTCTTGGACTCTGAGTCATGGAAATCTTCACAGG
>Frequency_1_QualityScore_FFGHHHHIIJIIIGIJIAHIIIJIJIJHIIIJJJJJEGI>HGHIJIHIIIJIJJJJJJJJIIIIIJIIGHHGIFFH_Mismatch_0_Sense_+_Library_PoolC
TGCTTTTCTTTATTTCTGAGATCTTTGTTACATACGAGGAGTTTTAAATATATTATTCAGATAAATTTAAAGGGGA
>Frequency_1_QualityScore_FFHGHGDHIJIJIIJJIJGJJEHIIIJJJJHGGGIJIIHHIGIIGIHGIIEIIIIIIDCBGGIIGIIIJJIHHHHGFEFFFFFFDDEEEFEEED_Mismatch_0_Sense_+_Library_PoolC
TTGATGTCAGAACTTTCTTGGATTTCTTGGACTCTGAGTCATGGAAATCTTCACAGGTGTTTCTTTTTGTAGTTATAAATCGCTTATTTCATTC
>Frequency_1_QualityScore_FFGHFHDIJJJJJJJJJJJJJGIJJJJJIJJJJJJJJIJJJJGIBDGDGGIJIIIJJCFHIIIJJJCEHEHFFAEDDFFFFEEDCCCED>CACC_Mismatch_1_Sense_+_Library_PoolC
GGGGTTTTGCCTTCTTGGCTGTATCATGTAGATATTGAAAAGAGTAGTGGAGATTTGTTTCAATAGTATATTGTTTCTTTTATTTGTCTTCTTT
>Frequency_1_QualityScore_FFHHHHHJJJJJJIIJJJJAFHHJJIJJJJJJJJJJJJJJJJJJJJJJJJJJIJJJJJJJJIIIJJJJIJGGHFHHHFFFFDDCEEADDCDDCA_Mismatch_0_Sense_+_Library_PoolC
TCATGGAAATCTTCACAGGTGTTTCTTTTTGTAGTTATAAATCGCTTATTTCATTCTTTGCTTGCCATGTTAGGACTGCCCTCTTAGGACTTGT
>Frequency_1_QualityScore_FFHGHHHJIJJJJJJJEJGJIJJJJIJIHIJJJJJIIJJJJJHIIJJIJJIIIIBFFGIJJIIJJJIIJIHIIIEHGHHHFFFFFFFEEEEDEE_Mismatch_1_Sense_+_Library_PoolT
ATATCAGAACTTTCTTGGATTTCTTGGACTCTGAGTCATGGAAATCTTCACAGGTGTTTATTTTTGTAGTTATAAATAGCTTATTTCATTCTTT
>Frequency_1_QualityScore_FFHHFHFIJJJGHIJJIJJIIJJJJIIJIJJJJIHHIIIJIHIICFGIGGG=DDDHIHHEEHHF@BDFFCCEECEEEEDDCCDDDDDDDDDDDD_Mismatch_0_Sense_+_Library_PoolT
CTTGTGAGGGGTTTTGCCTTCTTGGCTGTATCATGTAGATATTGAAAAGAGTAGTGGAGATTTGTTTCAATAGTATATTGTTTCTTTTATTAAA
>Frequency_1_QualityScore_FFHHGHHIIIIIIDGAEG<AF<E9CHCHFHGIDFECG@FGHGGIIIGGIIIIIGIGE_Mismatch_0_Sense_+_Library_PoolT
AGATATTGAAAAGAGTAGTGGAGATTTGTTTCAATAGTATATTGTTTCTTTTAAGAG
>Frequency_1_QualityScore_DDHFDBFIGHIIEIGDGGIJIJ@GGGGFHGCGEGHCIEGICEEGIGGIIJHIGIIECHGIJ><==@GEHEEHCEDFEC_Mismatch_0_Sense_+_Library_PoolT
TCTGAGATCTTTGTTACATACGAGGAGTTTTAAATATATTATTCAGATAAATTTAAAGGGGAAATGTTAAGCTACTAA
>Frequency_1_QualityScore_FFHHHFHIIJJJFHIJJJJJJJJJJJIJJIHJJHJJIIJJJJJJJFHHJHGHCHHHIJJJGIHHHHHHFFFEFFFFEEEFEDEDDDDDDCDDDD_Mismatch_0_Sense_+_Library_PoolT
ACTTGTGAGGGGTTTTGCCTTCTTGGCTGTATCATGTAGATATTGAAAAGAGTAGTGGAGATTTGTTTCAATAGTATATTGTTTCTTTTAATAA
>Frequency_1_QualityScore_FFHHHHHJJJJJJ<DGIIGIIIIECFHGGHIJIJGBADHHJIG9BBDHIGHGGGHEGGGJHJJHGGGGACEEFFFDFFFDD>@@C@AA?CDDC>_Mismatch_2_Sense_+_Library_PoolT
TTCTTAGATTTCTTGGACTCTGAGTCGTGGAAATCTTCACAGGTGTTTCTTTTTGTATTTATAAATCGCTTATTTCATTCTTTGCTTGCCATGT
>Frequency_1_QualityScore_FFHHHHHJJIJGIIJJGJJJJJJJJIJIJJJJJJJIJJJJJJJIHGFFFFFDDDDDDDDDDDDDDDDDDDDDDCDDDDDDDDDDCAACBC_Mismatch_0_Sense_+_Library_PoolT
CGCATCCGATGTGCGGAGCGAATGGAGATTCTGCTTTCTGCCCGTCTTTTTTTAAGACGCGCCGTAAGCACACTTGCACTCTCTGTGGCA
>Frequency_1_QualityScore_FDGAFDHIJIJIJGJJIIIIJJGIJIICHIIJDHGEGBGHIHIHJGIEEHIIJIIIGIJGEGHEHFHECACFEFFFFFCDECCC@CDCCDEACC_Mismatch_0_Sense_+_Library_PoolT
ATGTTGAAAATGCTAAATACAAATGGGGAGCAGAAGTACAACTCTTATTGTCAACTGCCCACAAGATTATTCAAAATTTGGAATATGCATTAAG
>Frequency_1_QualityScore_DBFFFHFGGGIIGIHHFHHIIGIIIJJIIJJGIFGIEGCIGHIIGHGHGFGEDFHIGIIGHHGGHCDGGI=?AED@CDEFFDBEEDDDDDD_Mismatch_2_Sense_+_Library_PoolT
TGTTTTGGGGATATTGATATCAGAACTTTCTTGGATTTCTTGGACTCTGAGTCATGGAAATCTTCACAGGTGTTTATTTTTGTAGTTATAA
>Frequency_1_QualityScore_BEDHHFHEGGHDGGHIIIIIHGGG@<DH?GCHGBDGGGG9DCFGD??DDFDC8BCCDEGG@CEGD=AEEHCEBDFFEFFFDCCCA>CC>5;@5;_Mismatch_1_Sense_+_Library_PoolT
ACTTGTAAGGGGTTTTGCCTTCTTGGCTGTATCATGTAGATATTGAAAAGAGTAGTGGAGATTTGTTTCAATAGTATATTGTTTCTTTTAATAA
>Frequency_1_QualityScore_:@CFDA;BEBDGB<11???BDG8@@0--@@==FI7C===EAE;CFFFAD;)7.7.(.;;6;A?B:A>BB=<@@5>AA4>AABBBA?4::?9@:>_Mismatch_2_Sense_+_Library_PoolT
CGGTTGAATGAATGATCGTTTTGGGGTTATTGATGTCAGAACTTTCTTAGATTTCATGGACTCTGAGTCGTGGAAATCTTCACAGGTGTTTCTT
>Frequency_1_QualityScore_FFHHFHHJJJIJJJJJJJJJJJJJJJJJJJJJJJJJJIJJJJJIJHHHHHHEFFFFFEEEEEDD>ACDDCCDEEDDDEDDEEDACDDDDDDDCD_Mismatch_1_Sense_+_Library_PoolT
GGGGATATTGATATCAGAACTTTCTTGGATTTCTTGGACTCTGAGTCATGGAAATCTTCACAGGTGTTTATTTTTGTAGTTATAAATAGCTTAT
>Frequency_1_QualityScore_DDFHHHHJEHGIIJJJJJIJJJJJJHGIJJJJIJJIGJJJJIIJJIDG8EHBEHJGGHIJJIJHHH@EHEADFDFFEBDCEEEEECDDDDCDCD_Mismatch_0_Sense_+_Library_PoolT
GTGAGGGGTTTTGCCTTCTTGGCTGTATCATGTAGATATTGAAAAGAGTAGTGGAGATTTGTTTCAATAGTATATTGTTTCTTTTATTTGCAAA
>Frequency_1_QualityScore_FFHHHFHIJJJJJJJJJJJJIJHGIJJJJIJJJJJJJJIIJJJJJ?FHEGHIJHIJJJHIJJFHHHHHHFFFFFDFFDEEEEDEDCDC_Mismatch_0_Sense_+_Library_PoolT
AGGGGTTTTGCCTTCTTGGCTGTATCATGTAGATATTGAAAAGAGTAGTGGAGATTTGTTTCAATAGTATATTGTTTCTTTTATTGCA
>Frequency_1_QualityScore_FFHHHHHJJIJJHGHIJJJJJJIIJJIJJJJJJJJJJJJJJJJJJIJJJJJJIIJJJJJJJJJJIJIJJEEHFFDCEEEDDDEEFEEFEFEEDD_Mismatch_2_Sense_+_Library_PoolC
ATGTTTCAATAGTATATTTTTTCTTTTATTTGTCTGCTTTTCTTTATTTCCGAGATCTTTGTTACATACGAGGAGTTTTAAATATATTATTCAG
>Frequency_1_QualityScore_3B?CFF=@+<?AAF;<F+C+C??FCCFFB3*0009??B3BCD4C@FFF=)7@A=47?3A7;CBB;37.6;:6355;5(,9@BBADB<A_Mismatch_2_Sense_+_Library_PoolC
TGCCCTCTGAGGACTTGTGAGGGGTTTTGCCGTCTTGGCTGTATCATGTAGATATTGAAAAGAGTAGTGGAGATTTGTTTCAATACTA
>Frequency_1_QualityScore_FFHHHHHJJJJJJJJJIJIGIIJJEIIJIIIJJIJIJHHHHHHHFFFFFFDDCDDDDDDDDACCDDDDDBDDDDDDDDDDDDDDDDDCDDDDCC_Mismatch_0_Sense_+_Library_PoolC
GCGATCACCGCATCCGATGTGCGGAGCGAATGGAGATTCTGCTTTCTGCCCGTCTTTTTTTAAGACGCGCCGTAAGCACACTTGCACTCTCTGT
>Frequency_1_QualityScore_DDDH?F>AEGAEF>D@GEGBE4F2<FGFE;FBG??C@@DFFC90008BBDEHGIG>F7@FH@CDG75CCA(??96>>63>55(-;>@9>@CCAD_Mismatch_2_Sense_+_Library_PoolC
TCTTAGATTTCTTGGACTCTGAGTCGTGGAAATCTTCACAGGTGTTTCTTTTTGTAGTTATAAATCGCTTTTTTCATTCTTTGCTTGCCATGTT
