# Supplementary material for: Differential Gene Expression Reveals Candidate Genes for Drought Stress Response in Abies alba (Pinaceae)
Source: PLoS One. 2015 Apr 29;10(4):e0124564. doi: 10.1371/journal.pone.0124564 (PMC4414588; doi:10.1371/journal.pone.0124564)
Supplement: S2 File — (GZ) [file pone.0124564.s002.gz › comp15690_c0_seq1.fa]

>comp15690_c0_seq1 len=603 path=[1:0-277 279:278-293 295:294-473 475:474-602]
TTTTCAGACACCGCAGAAAAGCTTCGCTCCTATGCAAGAACTATTCACTCTGGTAATTAACAAAGGCTCTATAAAACTCTGAACAGACATGCCTGTATGAATAGCTTCCAAATTTTATTAGATCCGCCTCACCTTATGCACACACTAGCATTAGGACCTATCAGCACTGGAGTAAGCTGACAGGCCTGACTTGTTCTTGCACCGGGGCAGGATATTGCCACAATCTATTGGGTATAGGTGCTAAACCCATTCACGATAAAAATTTAGGATGCATGCAGCTATTTAGTGGTTGGTAAATTCAAGTGGATTGGCCTAGTAGGAGCAGTATGGTAAATTCAAGTAGACTGGCCTAGTAGAACAGTATGCAAATTTGCAAAATTCATTCAGAATGTTTCTATACAAGTTGTGTGAAGGACAAGGACAAACACATATGTATGAATAAATTTTAGATTCAATTGGACCTGTTTTGTTTTGAAAAATTGATAAGCATGCCCGTTTGAGTATTTTGCAAATCCAGTTGTATGTATATTATTTGAGCTGTATATGCTGATGGAATACTACATCGTTTTCATTATACTATTTTGCATGTCAATGGAATGAGAA

>Frequency_3_QualityScore_EDFFGHGGHGHIIIIHIIIGIIIHIFHHHIIHHHHFIIFHHIHIIGGGGHGGGBGEGDHHFHHFHHIHFFFCFGGFEEEFCEEEFEEDECDBAD_Mismatch_0_Sense_+_Library_PoolT
TAGAACAGTATGCAAATTTGCAAAATTCATTCAGAATGTTTCTATACAAGTTGTGTGAAGGACAAGGACAAACACATATGTATGAATAAATTTT
>Frequency_2_QualityScore_FFHHHHHJJIIJIJIIIJJJJIJEIIIJIJJJJJJJIIJIJJIJJHIIGIIJGIJIIIIHGGGFEEEFECCCCDECDCCCDCCDDDCDDEDCDD_Mismatch_0_Sense_+_Library_PoolT
CCAAATTTTATTAGATCCGCCTCACCTTATGCACACACTAGCATTAGGACCTATCAGCACTGGAGTAAGCTGACAGGCCTGACTTGTTCTTGCA
>Frequency_2_QualityScore_DEH?FGEHIGIIIIGHGGGHEGEF?FDGGGCGIIGGDEIE?FGGHGHHHHHIGGGIHEGCECGGCHCHGCD;CG?EGECADDEEEC?ACAC??C_Mismatch_0_Sense_+_Library_PoolT
AAGTAGACTGGCCTAGTAGAACAGTATGCAAATTTGCAAAATTCATTCAGAATGTTTCTATACAAGTTGTGTGAAGGACAAGGACAAACACATA
>Frequency_2_QualityScore_EFEGHHHGGIIIJIJJJIJJIJIJJIIIIJHIJIIIIJIIJJJIIIIJJIIJJIHIIJIJJJJIIJJJGEHIIHHIIIIHGGGEEEEEEEEEEE_Mismatch_0_Sense_+_Library_PoolT
AGTATGGTAAATTCAAGTAGACTGGCCTAGTAGAACAGTATGCAAATTTGCAAAATTCATTCAGAATGTTTCTATACAAGTTGTGTGAAGGACA
>Frequency_2_QualityScore_EFGGHFGHIIIIIIIIIIJJIIIHIIIJIIIIIIJIIIGICHFIIIIIIIGHIIIIIIGGIIIIGGHHHGGD=CBCCBBBA?CDEDDDDACDDC_Mismatch_0_Sense_+_Library_PoolT
CTTATGCACACACTAGCATTAGGACCTATCAGCACTGGAGTAAGCTGACAGGCCTGACTTGTTCTTGCACCGGGGCAGGATATTGCCACAATCT
>Frequency_2_QualityScore_FFHHHHGJJJJJJJJJJJJFGHIIJGGIJJJJJJJJJJJJIJIJJHIIJIJJJJJIJJJIJIIIIIIGGFGGGEEEEEDD?BCCEEDDEDCCDD_Mismatch_0_Sense_+_Library_PoolT
ATTGCCACAATCTATTGGGTATAGGTGCTAAACCCATTCACGATAAAAATTTAGGATGCATGCAGCTATTTAGTGGTTGGTAAATTCAAGTGGA
>Frequency_2_QualityScore_EEHHBGGGIIGEIGIIEIIIIIIGHIIIIIGIEGFGIIIIGIIIIHIIFHGFGFHIIAFGI=ACGGGIECGCEG?EAEFGADEDEEC@CAC@=A_Mismatch_1_Sense_+_Library_PoolT
ATGCAAATTTGCAAAATTCATTCAGAATGTTTCTATACAACTTGTGTGAAGGACAAGGACAAACACATATGTATGAATAAATTTTAGATTCAAT
>Frequency_2_QualityScore_FFHHHHHJGIIJGIGIIFDHIEEIHIJIIIIGHIJIJIJJIJIJGIIIFGGGIEHGIJAEIIIHIIIIGEFHHFHEFFEEEACDDDDDC?A@>A_Mismatch_0_Sense_+_Library_PoolT
ATGCAGCTATTTAGTGGTTGGTAAATTCAAGTGGATTGGCCTAGTAGGAGCAGTATGGTAAATTCAAGTAGACTGGCCTAGTAGAACAGTATGC
>Frequency_2_QualityScore_@DGHHFGIJIGIIJJIJIGIIJJIIIIIFHIIIIJIJIHIJJJIIHGIGHGHIHIJJIIIGFHIIJIHHGGHHGGGGGFEEEEEEEECEECACE_Mismatch_1_Sense_+_Library_PoolT
TGCAAATTTGCAAAATTCATTCAGAATGTTTCTATACAACTTGTGTGAAGGACAAGGACAAACACATATGTATGAATAAATTTTAGATTCAATT
>Frequency_2_QualityScore_DCGGFEEGGEEHGDGIIIEDECGIHEAHHGHIFFGIEHIIIIFIIIIIA=DDFAEGIIIIAEGIEHIIIEG=EEACEE?ADDEB?DDDECCCEC_Mismatch_0_Sense_+_Library_PoolT
GAACAGTATGCAAATTTGCAAAATTCATTCAGAATGTTTCTATACAAGTTGTGTGAAGGACAAGGACAAACACATATGTATGAATAAATTTTAG
>Frequency_2_QualityScore_EEHHHHHIIIIJIIJHHIHIFIHGIIIIJIIJJJIIJJJIIIJJIEGIJIIIIIIHIIIIIEHIIFDGIHIFGGGHECDEFEEEDEB_Mismatch_0_Sense_+_Library_PoolT
ATGTTTCTATACAAGTTGTGTGAAGGACAAGGACAAACACATATGTATGAATAAATTTTAGATTCAATTGGACCTGTTTTGTTTTGA
>Frequency_2_QualityScore_FFHGHHGIJJIGIJFIJJIJJIJIJJIIJJJJIJJIJJJJIIJJIJJIIJJGIGHIIIIIIIJJJHIIIGHFIHGHHEDEEFFDDEEEEEEECE_Mismatch_0_Sense_+_Library_PoolT
TAGTAGAACAGTATGCAAATTTGCAAAATTCATTCAGAATGTTTCTATACAAGTTGTGTGAAGGACAAGGACAAACACATATGTATGAATAAAT
>Frequency_2_QualityScore_EEHHFHHJIJJIIJJJJJJJJIJJIJJJJJJJJJHIJJJJJJJIIJIIIIIHIIIIIIIIJIIJIIIIIIIGHHGEEGFEFFEEEDEEEEFECD_Mismatch_0_Sense_+_Library_PoolT
ACAGTATGCAAATTTGCAAAATTCATTCAGAATGTTTCTATACAAGTTGTGTGAAGGACAAGGACAAACACATATGTATGAATAAATTTTAGAT
>Frequency_2_QualityScore_EFGGHHHGHHIJJIIJJIJJIIIIIIJJJIHHIIIIIJIIIJJJIIIJJJIJJIIJJJJJIJIIIIIIGFHIJJJJHIEGGGGEFEFCCDECCE_Mismatch_1_Sense_+_Library_PoolT
AGTATGGTAAATTCAAGTAGACTGGCCTAGTAGAACAGTATGCAAATTTGCAAAATTCATTCAGAATGTTTCTATACAACTTGTGTGAAGGACA
>Frequency_1_QualityScore_FFHHHHHJJIGJJJJJJJIJJIJEHICGHIJHIIJJJIIJJJJJJJJJJJJJJJJIJJJJJJJJJJJJJHIIJIJJHHEHEHFFFFFDEDEECB_Mismatch_1_Sense_+_Library_PoolT
TAAATTCAAGTAGACTGGCCTAGTAGAACAGTATGCAAATTTGCAAAATTCATTCAGAATGTTTCTATACAACTTGTGTGAAGGACAAGGACAA
>Frequency_1_QualityScore_FFHHHHHJJJJJHIHIIJIJJJJJJJJJJJIJJJJJJJJHIJJJJJJIIJJJJJJJJJJIJJJJIG_Mismatch_0_Sense_+_Library_PoolT
CTATACAAGTTGTGTGAAGGACAAGGACAAACACATATGTATGAATAAATTTTAGATTCAATTGGA
>Frequency_1_QualityScore_FDHHHHHJJJFGHHHIJJJJJJJHIJJHIIIIFIIJJFHIJIJJGIIEHIJJIIJGHIIIGGHGEHIJHCGGIDEHHHHHFFFFFFEDEEDEEE_Mismatch_0_Sense_+_Library_PoolT
TAAATTCAAGTGGATTGGCCTAGTAGGAGCAGTATGGTAAATTCAAGTAGACTGGCCTAGTAGAACAGTATGCAAATTTGCAAAATTCATTCAG
>Frequency_1_QualityScore_FFHHHHHIJJJJIJIJJIJJJJHGHIIIIJGIJIIGIJJJJJJJJIJJJJIIJJIJIJJJGIJJJJJJIGIJGIIHIHHFHHGFFFFEDEC_Mismatch_0_Sense_+_Library_PoolT
AAATTCAAGTAGACTGGCCTAGTAGAACAGTATGCAAATTTGCAAAATTCATTCAGAATGTTTCTATACAAGTTGTGTGAAGGACAAGGAC
>Frequency_1_QualityScore_FFHHHHGJJJHJJHGHIGGIGGGGHDHJJJIGIGIGIJIJJJJHHHHHFFFEFFACCEED@CDDDDD>C?BDDEDDDBD@BDCCBCCDDA:@CD_Mismatch_0_Sense_+_Library_PoolT
GACAGGCCTGACTTGTTCTTGCACCGGGGCAGGATATTGCCACAATCTATTGGGTATAGGTGCTAAACCCATTCACGATAAAAATTTAGGATGC
>Frequency_1_QualityScore_FFGHGHGJEHDFHJIIJJJJGIIGGJIJGIGGIJJIEIIJJJJJIIJJIICGGDEGGJJHHGHHFD=@BAACFEEDDACCC@CDDDDDDDDDDC_Mismatch_0_Sense_+_Library_PoolT
TTTTCAGACACCGCAGAAAAGCTTCGCTCCTATGCAAGAACTATTCACTCTGGTAATTAACAAAGGCTCTATAAAACTCTGAACAGACATGCCT
>Frequency_1_QualityScore_@DHHHDDHIIIJIJJJJJJJHJJJEHHJJJGGEHHIIDFGHIIGGEHHIGJJJJJGIJIIHCEE=ADEFFDEEEADCC@CC@CA;@CDDCDBBA_Mismatch_0_Sense_+_Library_PoolT
TAAAAATTTAGGATGCATGCAGCTATTTAGTGGTTGGTAAATTCAAGTGGATTGGCCTAGTAGGAGCAGTATGGTAAATTCAAGTAGACTGGCC
>Frequency_1_QualityScore_DFFHHHGGIFHHHIGGIJHGHGIIIIIGEG@GIJGEHIGGIJJI>HIIJIGGIHFHIIIJJJJIIJGGC@ECDE@EHHDFFCFEFCDEDCCEED_Mismatch_1_Sense_+_Library_PoolT
GTAGAACAGTATGCAAATTTGCAAAATTCATTCAGAATGTTTCTATACAACTTGTGTGAAGGACAAGGACAAACACATATGTATGAATAAATTT
>Frequency_1_QualityScore_FFBHBHDIJJJIJJGIGIIHHIJIIIJIHIGHEHGGGDFBGCCHHIIJHGIIGIHGGEHGIJAHGGDIIDHCHHHEEEDDEF_Mismatch_1_Sense_+_Library_PoolT
TGCAAAATTCATTCAGAATGTTTCTATACAAGTTGTGTGAAGGACAAGGACAAACACATATGTATGAATAAATTTTAGATTA
>Frequency_1_QualityScore_FFHHHHGJJJJJJJJJIJJJJJIJJJJJJJJJJJJJJJJIJJJJGIIIIIIJJJJJJJIJJJHHHHHHFFFFFFEEEDDDDDDDDBDCDEEDDD_Mismatch_0_Sense_+_Library_PoolT
CCTCACCTTATGCACACACTAGCATTAGGACCTATCAGCACTGGAGTAAGCTGACAGGCCTGACTTGTTCTTGCACCGGGGCAGGATATTGCCA
>Frequency_1_QualityScore_FFHHHHHJJJGHJJJJJJJJJJJIJJJJJJJJJJJJJJJJJJJJJJIJJJJJJJJIJHHJJIJJIIJJJHEHHJGHHHFFFFEFFFEEEEEEEE_Mismatch_1_Sense_+_Library_PoolT
AGTAGAACAGTATGCAAATTTGCAAAATTCATTCAGAATGTTTCTATACAACTTGTGTGAAGGACAAGGACAAACACATATGTATGAATAAATT
>Frequency_1_QualityScore_FFHHHHHJJJJJJJIJJJJJJIIIJIIJJJJJJJJJIIJJJIJJJJJGIHFHHEHFFFDFFEDCEDDDDDDBDDCCDDDDDCDDDCDDDDDDDD_Mismatch_1_Sense_+_Library_PoolT
CTGACTTGTTCTTGCACCGGGGCAGGATATTGCCACAATCTATTGGGTATAGGTGCTAAACCAATTCACGATAAAAATTTAGGATGCATGCAGC
>Frequency_1_QualityScore_DDHHFHHGIIGGGHIBF;+A+<CFH*:?DEGHAHIFGGHIGG?GH<FDB?D@AFHFCFGCFHIIG@=EIEECCCHEEEDEECCACC;CACCCCC_Mismatch_1_Sense_+_Library_PoolT
GATTGGCCTAGTAGGAGCAGGATGGTAAATTCAAGTAGACTGGCCTAGTAGAACAGTATGCAAATTTGCAAAATTCATTCAGAATGTTTCTATA
>Frequency_1_QualityScore_FFFF:FHGIGHIEHIHIIHIIJJFGIIJIIJJJIJJIJJJJJJIJHIGHIIJIIJJJJJJJJIIIJJJHHIIFHHGGFFBDEECEECDDDD<CD_Mismatch_2_Sense_+_Library_PoolT
GGTAGACTGGCCTAGTAGAACAGTATGCAAATTTGCAAAATTCATTCAGAATGTTTCTATACAAGTTGTGTGAAGGACAATGACAAACACATAT
>Frequency_1_QualityScore_DDHHHHHJJJJJJJJIJJIIHIIJHJJJJJJJIJIIJIGIJJJIIGIIIJJIJJJJJIJJJIIIJHGGGHFCFFDEEEEDCDDDDCDACDDDDD_Mismatch_0_Sense_+_Library_PoolT
TAGCTTCCAAATTTTATTAGATCCGCCTCACCTTATGCACACACTAGCATTAGGACCTATCAGCACTGGAGTAAGCTGACAGGCCTGACTTGTT
>Frequency_1_QualityScore_FFHHHHHFHIGIJJJJJJGIFIHIDHHHJGIJJJFHIIJJJJJJJJJJJJJJJJJJJGJJJJIJJEHHHEHFFFFFFFEEDEEECDEEEEDDDD_Mismatch_0_Sense_+_Library_PoolT
ATTCAAGTGGATTGGCCTAGTAGGAGCAGTATGGTAAATTCAAGTAGACTGGCCTAGTAGAACAGTATGCAAATTTGCAAAATTCATTCAGAAT
>Frequency_1_QualityScore_FFHHHFHIIJFHJIJJJJJJHJIIIJJIJJJJIGHIHGHIJHEIJJIJHIJIJJJIJDIJJJJJIJJGIHEDHJIJJIHGHGHEHEEFBECCEE_Mismatch_0_Sense_+_Library_PoolT
AGCAGTATGGTAAATTCAAGTAGACTGGCCTAGTAGAACAGTATGCAAATTTGCAAAATTCATTCAGAATGTTTCTATACAAGTTGTGTGAAGG
>Frequency_1_QualityScore_FFHHHHHIJJJJIIJJJJJJJJJIJJJHIJJJJJJJJJJJJJJJJJJJJJJJJJJJJJJJJJIIJJIIJGIGHHHHHFFFFFEEDEEEEE_Mismatch_1_Sense_+_Library_PoolT
CTAGTAGAACAGTATGCAAATTTGCAAAATTCATTCAGAATGTTTCTATACAACTTGTGTGAAGGACAAGGACAAACACATATGTATGAA
>Frequency_1_QualityScore_FFHHHHHJJJJJIJJJJIIJJJIJJJJJJJJJJJJJJJJJJJJJJJIJJJIIJJJJJFIEHIJHHHFFHDEFFEDCEEDDDDDEDDDDDDDDDD_Mismatch_0_Sense_+_Library_PoolT
TTTATTAGATCCGCCTCACCTTATGCACACACTAGCATTAGGACCTATCAGCACTGGAGTAAGCTGACAGGCCTGACTTGTTCTTGCACCGGGG
>Frequency_1_QualityScore_FFHHHHHJJJJJJIJJGHIJJJJJJJJJJJJJJJJJJCGHIJJEHHHHHFFDFDEDEEEDDDDDDDDDDACDDCDDDDEDDDDCDBDDEEDDDB_Mismatch_1_Sense_+_Library_PoolT
CTTGCACCGGGGCAGGATATTGCCACAATCTATTGGGTATAGGTGCTAAACCCATTCACGATAAAAATTTAGGATGCATGCAGATATTTAGTGG
>Frequency_1_QualityScore_FDHHHHHCFHIJJJJJIIGGIHGHHIGHJJJIJJJJJJJJIIGGIJJJIIIIJJJJJIEFHHGIDDHIJIHHIHHGDH_Mismatch_1_Sense_+_Library_PoolT
GTTTGAGTATTTTGCAAATCCAGTTGTATGTATATTATTTGAGCTGTATATGCTGATGGAATACTACATCGTTTTCAC
>Frequency_1_QualityScore_FFHHHHHJJIGGHIEGGIIJJJIJIJIGIJJCHIJJFGIJJJJJHHHHFFFEFFDDDDDDDBCDDDDDDCBDEDDDDDDCDDEEDACBAB@D<A_Mismatch_0_Sense_+_Library_PoolT
CCGGGGCAGGATATTGCCACAATCTATTGGGTATAGGTGCTAAACCCATTCACGATAAAAATTTAGGATGCATGCAGCTATTTAGTGGTTGGTA
>Frequency_1_QualityScore_DDHHHHGJJJJJIJJIJJIIEGIJJIJJJJJDGGJIJFHIJJIIHGIJHHHHHHFFFDEEEEDDDDDDDCDDEDDDDDDCDDEEDCDDCBDD?C_Mismatch_0_Sense_+_Library_PoolC
CCGGGGCAGGATATTGCCACAATCTATTGGGTATAGGTGCTAAACCCATTCACGATAAAAATTTAGGATGCATGCAGCTATTTAGTGGTTGGTA
>Frequency_1_QualityScore_FFHHHHHJJIIIIJJIIJIJJJJJJJJJJIIJJHIJJJJJJJJJJGIIJJJJIIIIJJIIJGIGIIDHICHHHHFEFFFFFFEEEEEDEFCDDE_Mismatch_0_Sense_+_Library_PoolT
CAGTATGCAAATTTGCAAAATTCATTCAGAATGTTTCTATACAAGTTGTGTGAAGGACAAGGACAAACACATATGTATGAATAAATTTTAGATT
>Frequency_1_QualityScore_FFHHHHHIIJHIIIIHHIJJDHIJJJJJJJIJJJJJJJJJJJJJJJIIJJJGIIIIJIIJJJJJJJIIJHIJJJJJHHHHHHHFFFFFFFDCEC_Mismatch_0_Sense_+_Library_PoolT
GCCTAGTAGGAGCAGTATGGTAAATTCAAGTAGACTGGCCTAGTAGAACAGTATGCAAATTTGCAAAATTCATTCAGAATGTTTCTATACAAGT
>Frequency_1_QualityScore_DFHGHFFJBFGIFGIBFEHFCAGHGGIHGFHIIIIGEIII@DDHIIJIJIJJIHI8EGEC)7@A>:@CECEEHFHBDFFE?_Mismatch_2_Sense_+_Library_PoolT
CTATACAAGATGTGTGAAGGACAAGGACAAACACATATGTATGAATAAATTTTAGATTCACTTGGACCTGTTTTGTTTTGA
>Frequency_1_QualityScore_DFHAAACFHGIIJIIGGIJJGGIIJIJJIIIJIJJJJJIGGIJJIJJJIJIJJIIJIGJJEGIGHHHHHHDDFF@AAC<ACDDCCCDDBDCDCC_Mismatch_0_Sense_+_Library_PoolT
ATGAATAGCTTCCAAATTTTATTAGATCCGCCTCACCTTATGCACACACTAGCATTAGGACCTATCAGCACTGGAGTAAGCTGACAGGCCTGAC
>Frequency_1_QualityScore_?;FFAFHB9?B<FAEEF?FH<C<C92<;???CDH@?98):3D@99*??899?FHGH>CHGGAAFAA;=@74@GC>EA_Mismatch_1_Sense_+_Library_PoolT
GAATGTTTCTATACAAGTTGTGTGAAGGACAAGGACAAACACATATGTATGAATAAATTTTAGATTCAATTGGACCA
>Frequency_1_QualityScore_FFHFHGHIDFAFDEHHFGIJGIHIJGGGHIIIJJIFGGGIIJIJEIIIJJIGGHJJ_Mismatch_1_Sense_+_Library_PoolT
ACAACTTGTGTGAAGGACAAGGACAAACACATATGTATGAATAAATTTTAGATTCA
>Frequency_1_QualityScore_EFHHHHHIJIIJJJJIJJJIIIIFHHIIJIJIHHJIJJIHIJJIIJJJJJJJHJJJJJFGIJFGHGJJCEFHEEEFFFEEEEE?_Mismatch_1_Sense_+_Library_PoolT
TTTCTATACAACTTGTGTGAAGGACAAGGACAAACACATATGTATGAATAAATTTTAGATTCAATTGGACCTGTTTTGTTTTGA
>Frequency_1_QualityScore_FFHHHHHIIGIG+CAIHFGGIIIGIGGGIIIIIIFFFEDCFEHIHIIIHIIIIFFHIIHIDHIIICEHIII_Mismatch_1_Sense_+_Library_PoolT
TGTTTCTATACAGGTTGTGTGAAGGACAAGGACAAACACATATGTATGAATAAATTTTAGATTCAATTGGA
>Frequency_1_QualityScore_FFGHHFHJIJIIBHGHIJJJIGIIJGHGAHEHHJJJGJJJIGHIDF?FH=FEH@CHHIJJAGG7AEEAE@DDB>ACACEECDD==;ADECA@A@_Mismatch_0_Sense_+_Library_PoolT
CTAAACCCATTCACGATAAAAATTTAGGATGCATGCAGCTATTTAGTGGTTGGTAAATTCAAGTGGATTGGCCTAGTAGGAGCAGTATGGTAAA
>Frequency_1_QualityScore_DDFFFHFHIJFHJJJJHIIIHHIFIIGGIIJHHFCHGGHIIHFEGIID@FHIJGHIJIIGGIJGIGHIGHEHEEFFDB@CEDCECEDDDDCDDD_Mismatch_0_Sense_+_Library_PoolT
TAGTGGTTGGTAAATTCAAGTGGATTGGCCTAGTAGGAGCAGTATGGTAAATTCAAGTAGACTGGCCTAGTAGAACAGTATGCAAATTTGCAAA
>Frequency_1_QualityScore_DDFH?FHCFH<<CF<B4CEEHDAE<E9CCG9C;D?D3?3D3B8?B@DD**)>=FAGGHEHHGGAA@GEEG_Mismatch_1_Sense_+_Library_PoolT
CAGAATGTTTCTATACAACTTGTGTGAAGGACAAGGACAAACACATATGTATGAATAAATTTTAGATTCA
>Frequency_1_QualityScore_FFHHHHHJGHIJJIJIIIJJJJJJCHGIJIJJJJJJIJJIJJJJJJHEHHFFFFFFFEDEEDDEEDDD<CACDDCDDDDCCCDDBDDEEDDDBD_Mismatch_0_Sense_+_Library_PoolT
CACTGGAGTAAGCTGACAGGCCTGACTTGTTCTTGCACCGGGGCAGGATATTGCCACAATCTATTGGGTATAGGTGCTAAACCCATTCACGATA
>Frequency_1_QualityScore_AEBAFHFHGGGIIIIGFIGCFHAEFGCHHIGGIHGHGIGDDDBGGHIGGFGIECFFHHI@FFDHIII8==7@FGHI_Mismatch_1_Sense_+_Library_PoolT
GAGTATTTTGCAAATCCAGTTGTATGTATATTATTTGAGCTGTATATGCTGATGGAATACTACATAGTTTTCATTA
>Frequency_1_QualityScore_FDHGHFHJJIIJJJIJJJJJJJJIIIIGIJJIJJJIIJIFIJIIIIJIIJJGIIJJHJIIIJJGHDGIIDHHCHFHGFFFFCEFEEEEEDDEDD_Mismatch_2_Sense_+_Library_PoolT
GTAGAACAGTATGCAAATTTGCAAAATTCATTCAGAATGTTTCTATACAACTTTTGTGAAGGACAAGGACAAACACATATGTATGAATAAATTT
>Frequency_1_QualityScore_FFFHHHHJJJJIJJJJJJJJIHGGGIIJJJJJJJJIIJJJJJJIJJJJJJGIJIHIJIJJJIJJJIHIIEIIIJJHHHHHHHFFFFFFFEEEEF_Mismatch_0_Sense_+_Library_PoolT
AGTATTTTGCAAATCCAGTTGTATGTATATTATTTGAGCTGTATATGCTGATGGAATACTACATCGTTTTCATTATACTATTTTGCATGTCAAT
>Frequency_1_QualityScore_FFHHHHHJJJJJJJJJJJGIJJGIJJJJJJJJJJJJJIFGIJJJJJJJHJJHHFHIJJHIIJJJ_Mismatch_0_Sense_+_Library_PoolT
AGGACAAGGACAAACACATATGTATGAATAAATTTTAGATTCAATTGGACCTGTTTTGTTTTGA
>Frequency_1_QualityScore_FFCFFFHHIIIJFHHHJJIIJJIIIJJJJJJJJJJGIIIIJJIHHIJJJJJJJJJJJJJJJJJHHFHHHHFFFFFFFEEEEEEEDCCCCDDDDE_Mismatch_0_Sense_+_Library_PoolT
GGAGCAGTATGGTAAATTCAAGTAGACTGGCCTAGTAGAACAGTATGCAAATTTGCAAAATTCATTCAGAATGTTTCTATACAAGTTGTGTGAA
>Frequency_1_QualityScore_FFHHHHHJJJIJHIJHIJJJJJJEGHIIJGHJIJHGIJJFIJIJJIJJJIJJJIIJJJIJJJJJJHGGIHHGIIHEHHHHFFFFFFDDEEEEEE_Mismatch_0_Sense_+_Library_PoolT
GGTAAATTCAAGTGGATTGGCCTAGTAGGAGCAGTATGGTAAATTCAAGTAGACTGGCCTAGTAGAACAGTATGCAAATTTGCAAAATTCATTC
>Frequency_1_QualityScore_FFGHHHHJJJJIIJJJJJJJJJJIIHIIJC:?EGIJJJJJGHIJJJIJJJIHJIGIJJJJIJIJJGEGIJGFFHFFFFFDEECECEDDDDDDDE_Mismatch_0_Sense_+_Library_PoolT
ATAAAACTCTGAACAGACATGCCTGTATGAATAGCTTCCAAATTTTATTAGATCCGCCTCACCTTATGCACACACTAGCATTAGGACCTATCAG
>Frequency_1_QualityScore_BBBF?FHG4E<A@DDHBEBC<CEA<F?CEHHGEEC?HGHGFBGD_Mismatch_1_Sense_+_Library_PoolT
ATTTGAGCTGTATATGCTGATGGAATACTACATAGTTTTCATTA
>Frequency_1_QualityScore_DDHFGHHI@GIIIBEGBDCG<DFHGI<:1C<CBCF9DFHHIBEHBGHHGIIBGGIHBGFIIIIIFIIIIIHEHFCFEFFC>>@CBCCCCCDCCB_Mismatch_0_Sense_+_Library_PoolT
AAACTCTGAACAGACATGCCTGTATGAATAGCTTCCAAATTTTATTAGATCCGCCTCACCTTATGCACACACTAGCATTAGGACCTATCAGCAC
>Frequency_1_QualityScore_FFHHHHHJIJJJJJJJJIJJJJJAHHJJJBFHIJGIHIJIJJJJJJGJIJJIJJJJJJJIJIJJIJHHHAEHDFFFFDFEDDCB?CDCCDDDDD_Mismatch_1_Sense_+_Library_PoolT
GGATATTGCAACAATCTATTGGGTATAGGTGCTAAACCCATTCACGATAAAAATTTAGGATGCATGCAGCTATTTAGTGGTTGGTAAATTCAAG
>Frequency_1_QualityScore_FFGHHHHGIHHIHIJJFHIIIJIIIJHHIIJJIJJJJIJHIJJHIIHIGGIIJFHGIJJJJJJIJIIJJHGGHHHFDFFFFCEECDFEDEDDDD_Mismatch_0_Sense_+_Library_PoolT
GCTATTTAGTGGTTGGTAAATTCAAGTGGATTGGCCTAGTAGGAGCAGTATGGTAAATTCAAGTAGACTGGCCTAGTAGAACAGTATGCAAATT
>Frequency_1_QualityScore_FFHHHHFIJJIHJHIJJIGIIJJJJJJJJJIJIJJJJJIJJGIHIIIJJJIJIIJJJJJGIIJJIHGHHHFFEDEEEEEEDDDDD_Mismatch_1_Sense_+_Library_PoolT
GTTTCTATACAAGTTGTGTGAAGGACAAGGACAAACACATATGTATGAATAAATTTTAGATTCAATTGGACCTGTTTTGTTTGGA
>Frequency_1_QualityScore_EFHHHHHJJJJJJJIJJJIJJJJJJJJJJHIJJJJJJIJJJHIJHIHHIIIHIJIJJJJIIGGIHIJJFDGDHHHHHHGFFFFFFFEEDEEDEE_Mismatch_0_Sense_+_Library_PoolT
ATGCAAATTTGCAAAATTCATTCAGAATGTTTCTATACAAGTTGTGTGAAGGACAAGGACAAACACATATGTATGAATAAATTTTAGATTCAAT
>Frequency_1_QualityScore_FFHHHHHJJJJJJJJJJJJJJHHHGHJJJJJJJJJJJJJGIJJIJJJJIJJIJJJIJJJJJJJJIJIJDHIHHHFHHDCBDFEECEDDDDE_Mismatch_1_Sense_+_Library_PoolT
AGAATGTTTCTATACAAGTTGTGTGAAGGACAAGGACAAACACATATGTATGAATAAATTTTAGATTCAATTGGACCTGTTTTGTTTTGCA
>Frequency_1_QualityScore_DDFAFDDDFFE@GBHH<32A98E?F@G9D@DDC39BDGAGI<DBDF4?=B<=B=F=CF=FD:;).7??7==3;6?DC@(_Mismatch_1_Sense_+_Library_PoolT
ATACAACTTGTGTGAAGGACAAGGACAAACACATATGTATGAATAAATTTTAGATTCAATTGGACCTGTTTTGTTTTGA
>Frequency_1_QualityScore_FDHHHHFGIIJJJJIJHJJJJJJJJJIIJJJJJJJJJGIJJJJIJJIJIJJIJIJJIJJJJJJJJJIHIIJJJJJJHHHHGHHFEFFEEEDEDD_Mismatch_0_Sense_+_Library_PoolT
GTATGGTAAATTCAAGTAGACTGGCCTAGTAGAACAGTATGCAAATTTGCAAAATTCATTCAGAATGTTTCTATACAAGTTGTGTGAAGGACAA
>Frequency_1_QualityScore_DDH?FFHG?EHGIIGGIG:<<CHGHGGGHBHHHIGHIIIIIIIIHGHIIIGGGIEGIBDGIEGGHCFFHGGIIGHBHAA>EECHCB;BCCC>BC_Mismatch_1_Sense_+_Library_PoolT
CAGTATGGTAAATTCAAGTAGACTGGCCTATTAGAACAGTATGCAAATTTGCAAAATTCATTCAGAATGTTTCTATACAAGTTGTGTGAAGGAC
>Frequency_1_QualityScore_FFHHHHHJJJGJJJJJJJIJJIJJJJJJJJJIJJJIJJIJJJJJJIJJJJGIIJGIIJJJJJHFHEHFFBFBDCEEEDDEEDEDED>CDDDECC_Mismatch_1_Sense_+_Library_PoolT
AACAGTATGCAAATTTGCAAAATTCATTCAGAATGTTTCTATACAACTTGTGTGAAGGACAAGGACAAACACATATGTATGAATAAATTTTAGA
>Frequency_1_QualityScore_FFHGHHHJJJIJJJJJJHIIIIJJJHIJJJJIJJJJJJJJJJJJJJJJJJJJIJJGIIJJJJIJJJJIJHIJJIIIHHGFHFFFFEEDEDDDDD_Mismatch_0_Sense_+_Library_PoolT
CAAGTAGACTGGCCTAGTAGAACAGTATGCAAATTTGCAAAATTCATTCAGAATGTTTCTATACAAGTTGTGTGAAGGACAAGGACAAACACAT
>Frequency_1_QualityScore_FFHHHHHJJJFGHIJJJJJJJGJCIIJJJJIIJHIJIIIJJGHIIJJJJJJIJJJIIJJJJIIJIIJIJHIHIJJJJJJHHHHHFFDEDEEEEE_Mismatch_1_Sense_+_Library_PoolT
AGCAGTATGGTAAATTCAAGTAGACTGGCCTAGTAGAACAGTATGCAAATTTGCAAAATTCATTCAGAATGTTTCTATACAACTTGTGTGAAGG
>Frequency_1_QualityScore_FFHHHHHIJJFGJIJJJJJJJJJHJJJJJJJIJHIJIJIJJFIIJJJJJJIJIJIJIJJJJJJJJJIEHGGHJJIJFHHGHHHFFFFFFEEDCD_Mismatch_1_Sense_+_Library_PoolC
AGCAGTATGGTAAATTCAAGTAGACTGGCCTAGTAGAACAGTATGCAAATTTGCAAAATTCATTCAGAATGTTTCTATACAACTTGTGTGAAGG
>Frequency_1_QualityScore_FFHHHHHJJJIJJJJGIJJJJJJIJJIJJIJJJJJIFGIIJJGHIIIIJHHHHFFFFFFDDDDDDCBCDCDDDDDDDEDDCDCDCDDDDDCCAD_Mismatch_2_Sense_+_Library_PoolT
TTGCACCGGGGCAGGATATTGCCACAATCTATTGGGTATAGGTGCTAAACCCATTCACGATAAAAATTTAGGATGCATGCAGATATTTAGTGGC
>Frequency_1_QualityScore_FFHFFHFGIIJJJJJJHJJJGIIHHEGIGIHIIGIJJIJJIIIHIJJJHIJJJGIJHIJJJIGIJIIIIHIJIHHHHHHFFFFEFFCCEEECED_Mismatch_0_Sense_+_Library_PoolT
AAGTGGATTGGCCTAGTAGGAGCAGTATGGTAAATTCAAGTAGACTGGCCTAGTAGAACAGTATGCAAATTTGCAAAATTCATTCAGAATGTTT
>Frequency_1_QualityScore_FFHHHHHJGIHJJJGHIIIHIJJJGIIJJJJJJJIIJJIJJJJJJJJHIIHIGIIHHIJJJJIIJIIJJHHHHGHHFFFFFFFEEEEEEEEEED_Mismatch_0_Sense_+_Library_PoolT
ATTGGCCTAGTAGGAGCAGTATGGTAAATTCAAGTAGACTGGCCTAGTAGAACAGTATGCAAATTTGCAAAATTCATTCAGAATGTTTCTATAC
>Frequency_1_QualityScore_FFHHHGHIJIIIIJIIIJJJJJJJJJJHHJIJJJJJJJJFHIGGFHIIIHJJJIJHJJJGIJJIJJJJGGHFGGHHHHFFFFFEFCEECEEDDC_Mismatch_1_Sense_+_Library_PoolT
TCAAATTTGCAAAATTCATTCAGAATGTTTCTATACAAGTTGTGTGAAGGACAAGGACAAACACATATGTATGAATAAATTTTAGATTCAATTG
>Frequency_1_QualityScore_EFGHHDHIJJJCGIIJJJJJJJJJJJJJIJIJJJJJJJJGIGJIIJFIIIIJJGGGIJJGHIEHHHDFFDFFEEEECCEDDDDDDDDCDADEDA_Mismatch_0_Sense_+_Library_PoolT
TTGGGTATAGGTGCTAAACCCATTCACGATAAAAATTTAGGATGCATGCAGCTATTTAGTGGTTGGTAAATTCAAGTGGATTGGCCTAGTAGGA
>Frequency_1_QualityScore_FFHGCFHGIIFGIJJJJIJJJIJJJIJGGEDHHEEHHCGIBAFHJIIJIHGEGIIGAC@EGGHHFBD@CADECDEDEDCCCDDBCDCCCCCCCC_Mismatch_0_Sense_+_Library_PoolT
TGGGTATAGGTGCTAAACCCATTCACGATAAAAATTTAGGATGCATGCAGCTATTTAGTGGTTGGTAAATTCAAGTGGATTGGCCTAGTAGGAG
>Frequency_1_QualityScore_FDHHHHHIJJJGHIIJJJJJIGIIIIJJJJJJJJIIJIJIJJHIJJJJJIJJJJJJJJJJJJJJJJJJIHIJIIJHHHHHHHFFEFFFDEEEED_Mismatch_0_Sense_+_Library_PoolT
GAGCAGTATGGTAAATTCAAGTAGACTGGCCTAGTAGAACAGTATGCAAATTTGCAAAATTCATTCAGAATGTTTCTATACAAGTTGTGTGAAG
>Frequency_1_QualityScore_FFHHHHHJIJJJJJJJJIIJIJJJJJJIJIJIJJJJIIIJJJJJGIIJJJJIJJHIJJIJJJJIJJIJJGIJJHHHHHGHFFFFF_Mismatch_1_Sense_+_Library_PoolT
TCATTCAGAATGTTTCTATACAAGTTGTGTGAAGGACAAGGACAAACACATATGTATGAATAAATTTTAGATTCAATTGGACCTA
>Frequency_1_QualityScore_DBA6@:FE>:C@GF9<FCEBGI9DFII@D@=6BFF@A==@ECEI@@EFF;A>D=BD@=@6@;5>>;>A>,9:@AABBBB:@BB@B:>B?BBB_Mismatch_2_Sense_+_Library_PoolT
CCGGGGCAGGATATTGCCACAATCTATTGGGTATAGGTGCTAAACCCATTCACGATAAAAATTTAGGATGCATGCAGATATTTAGTGGCTGG
>Frequency_1_QualityScore_FDHHHHFGIJIJJJJIJAFIGIIJIIIIIIJIHGGIJIJJJIJ_Mismatch_0_Sense_+_Library_PoolT
GTATGAATAAATTTTAGATTCAATTGGACCTGTTTTGTTTTGA
>Frequency_1_QualityScore_FFHGHHHEGEHEGHHIJIIJGIJ@FGEHIJJIJJJIFIIIJJJJJFIHGGHIIIGIGHIGIHIHHHC@B>BD>CCCEDC_Mismatch_1_Sense_+_Library_PoolT
TACAAGTTGTGTGAAGGACAAGGACAAACACATATGTATGAATAAATTTTAGATTCAATTGGACCTGTTTTGTTTTGGA
>Frequency_1_QualityScore_FFHHHFHIGIJJJHIIJJHGIEIJIGIIHIGIHHIEHIIIJEIJJJIGHFGIIIJIJJJJIJJJJIIIJHHHHHHHFFFDFFFEEE_Mismatch_0_Sense_+_Library_PoolT
CTAGTAGGAGCAGTATGGTAAATTCAAGTAGACTGGCCTAGTAGAACAGTATGCAAATTTGCAAAATTCATTCAGAATGTTTCTAT
>Frequency_1_QualityScore_FFHHHHHJJJJJHJJJJJJJJJIJIJJIIIJJJJJJJJJJJJHIHJIJJJJIJJGIJJIJJJJJJIJJJIGIJIHHHGHFFFFFFEEEEEDDDD_Mismatch_1_Sense_+_Library_PoolT
TCATTCAGAATGTTTCTATACAACTTGTGTGAAGGACAAGGACAAACACATATGTATGAATAAATTTTAGATTCAATTGGACCTGTTTTGTTTT
>Frequency_1_QualityScore_FFHHHHHJIIIJIHHGEJJJJJJIIJIJIHIHIIIJJJJGHIJJIJIJ@FGIIGIIIIJGFIJJJIJIJDEHHFHFFFFEC_Mismatch_1_Sense_+_Library_PoolT
CTATACAAGTTGTGTGAAGGACAAGGACAAACACATATGTATGAATAAATTTTAGATTCAATTGGACTTGTTTTGTTTTGA
>Frequency_1_QualityScore_FFHHHHHIJGIGHIIHJJGIJJJJHFIIGHIGGJJJHIJHHIIJJGGHFFGGHGHFGIJIJGHIJJIJJEHHHFHHFFEFFDEEEEEEECDDDD_Mismatch_0_Sense_+_Library_PoolT
CAGCTATTTAGTGGTTGGTAAATTCAAGTGGATTGGCCTAGTAGGAGCAGTATGGTAAATTCAAGTAGACTGGCCTAGTAGAACAGTATGCAAA
>Frequency_1_QualityScore_DDHHFF<FDGGHHHCH=GGI@EAHGIIF=HHIIII@@GIBGHGGIIGGGIIEGD<FBB=CH>==CGA:@_Mismatch_0_Sense_+_Library_PoolT
TTTCTATACAAGTTGTGTGAAGGACAAGGACAAACACATATGTATGAATAAATTTTAGATTCAATTGGA
>Frequency_1_QualityScore_FFHHHHHJJJJJJJJIJJIIGHJJJJJIJJJIJJJJJGIIIJJJJIIIIHIJJHHJJJJJJFIJJJJJJHIIIHHHFFFFFFEEEEDDDDDDAD_Mismatch_2_Sense_+_Library_PoolT
ATGTTTCTATACAAGTTGTGTGAAGGACAAGGACAAACACATATGTATGAATAAATTTTAGATTCAATTGGACCTGTTTTGTTTTGAAAAAATT
>Frequency_1_QualityScore_FDHGHHHIEHIJGGHIIIHJ@FDFG?FHG6?FHIIGGFHBFH>FHCIFGHDH=@CH?EEDF?DDFD;ACCCEACCCCCDDDDDDDDCDDDE@:@_Mismatch_1_Sense_+_Library_PoolT
GAGGATGCATGCAGCTATTTAGTGGTTGGTAAATTCAAGTGGATTGGCCTAGTAGGAGCAGTATGGTAAATTCAAGTAGACTGGCCTAGTAGAA
>Frequency_1_QualityScore_FFHHHHHJJJJJJIJJJJJJJJJJJJJJIJIIIJJJJJJIIJJJJJIIIJJJJJJIIIJIJIJIIIJJJHGGHIHHHHHGFFFFFE@AEEDBDD_Mismatch_1_Sense_+_Library_PoolT
TTCATTCAGAATGTTTCTATACAACTTGTGTGAAGGACAAGGACAAACACATATGTATGAATAAATTTTAGATTCAATTGGACCTGTTTTGTTT
>Frequency_1_QualityScore_FFHGHHHJJJJJIJJIJJJJJIJJJJJJJIFHIJJIJJJJIIJJJJJIJJJJJJJJJJJJJEHHIHHEHHHFFFFFFEEEEDEACCCDDEEFEE_Mismatch_0_Sense_+_Library_PoolT
ATGAATAAATTTTAGATTCAATTGGACCTGTTTTGTTTTGAAAAATTGATAAGCATGCCCGTTTGAGTATTTTGCAAATCCAGTTGTATGTATA
>Frequency_1_QualityScore_FFHHHGHJJJIJJHJFHIHHJJDHIIIJJIJJGHIHIJIJJJJIHFHIIGIIGJHJJIJ@GIHHHHHHHFFFFFFDDDEEDDDEEDDDCDACDC_Mismatch_1_Sense_+_Library_PoolT
TATGCAGCTATTTAGTGGTTGGTAAATTCAAGTGGATTGGCCTAGTAGGAGCAGTATGGTAAATTCAAGTAGACTGGCCTAGTAGAACAGTATG
>Frequency_1_QualityScore_FFHHHHFHJIJJJJJJJIJHIIJEHIIJIJIJJFIIIJJJJJJIJJJJIJIJJJJJIJJHJHGIGGIEHIGIIHHHHHHDDFFFFEFEDC@CDD_Mismatch_0_Sense_+_Library_PoolT
TTCAAGTGGATTGGCCTAGTAGGAGCAGTATGGTAAATTCAAGTAGACTGGCCTAGTAGAACAGTATGCAAATTTGCAAAATTCATTCAGAATG
>Frequency_1_QualityScore_FFHHHHHJHIIJJJJJJJJJJJJJJJJJJIJJJIIJJJHJJJJJIJIJJJJIJIIHIGIJJJGIHIGIEEHHFFEFEEDDCDDEEEEDDCDEDD_Mismatch_1_Sense_+_Library_PoolT
TAGAACAGTATGCAAATTTGCAAAATTCATTCAGAATGTTTCTATACAACTTGTGTGAAGGACAAGGACAAACACATATGTATGAATAAATTTT
>Frequency_1_QualityScore_FFHHHHHJHIJJFHJEIHGIJJHHIIJJJJJJIJJJJIJJJJJJJJIJIJIJJHIJIIIIJGJJJIJJJJIJJHHHHHHHHFFFFFFEEEEEEE_Mismatch_0_Sense_+_Library_PoolT
TGGCCTAGTAGGAGCAGTATGGTAAATTCAAGTAGACTGGCCTAGTAGAACAGTATGCAAATTTGCAAAATTCATTCAGAATGTTTCTATACAA
>Frequency_1_QualityScore_FDHHHHHJJIIHIJGIIIJIJJHIEIIJHHIJJDGIIIHJJIIJIJJHIIIIJJJGIJJJJIJJJJJJJGAGGHHHGHHHFFFF@BCEDEEFEE_Mismatch_0_Sense_+_Library_PoolT
GTAAATTCAAGTGGATTGGCCTAGTAGGAGCAGTATGGTAAATTCAAGTAGACTGGCCTAGTAGAACAGTATGCAAATTTGCAAAATTCATTCA
>Frequency_1_QualityScore_FFHHHHHJJJJJJJJJJJJJJJJJJJIJIJJJJJJJJJJJJJJJHJJJJIGIIFHIJJIJJJJJJJIJJHHHHHHHFFFFEED_Mismatch_2_Sense_+_Library_PoolT
CATTCAGAATGTTTCTATACAACTTGTGTGAAGGACAAGGACAAACACATATGTATGAATAAATTTTAGATTCAATTGGACCA
>Frequency_1_QualityScore_FFHHAHHGIIGHGGGGGCGHIIIGEHIFHIIIGIGIFFGGGIIIGCHIIIIIFIIIIGIIIEHGHHHHC7@@;@CCCC_Mismatch_1_Sense_+_Library_PoolT
TACAACTTGTGTGAAGGACAAGGACAAACACATATGTATGAATAAATTTTAGATTCAATTGGACCTGTTTTGTTTTGA
>Frequency_1_QualityScore_FFHHHHHJJJJJJJJJJJJJJJJJIIIJJJJJJJJJJJIIJJJJJJIJJIIIJJJIJJIIJIJJJIJJJIJJIHHHHHFFBDEFDEEEDD?_Mismatch_1_Sense_+_Library_PoolT
CAGAATGTTTCTATACAACTTGTGTGAAGGACAAGGACAAACACATATGTATGAATAAATTTTAGATTCAATTGGACCTGTTTTGTTTTGA
>Frequency_1_QualityScore_DFHHHGGIEHIJJIGFHEFHIIAHFIIE?EFIHIIFDDHHHHIICHIIGIJJI>CH@@GD@GHIG<GHFCEHHFEF>?B;=;>=>@CADDDDCA_Mismatch_0_Sense_+_Library_PoolT
GATATTGCCACAATCTATTGGGTATAGGTGCTAAACCCATTCACGATAAAAATTTAGGATGCATGCAGCTATTTAGTGGTTGGTAAATTCAAGT
>Frequency_1_QualityScore_FFHHGHHJJIHIJJJJJGHJIJJJIIIJIJIJJJJIIJIJJJJJJJJIG?CEHHH@DEDFFEEEDBDDECCDBDD@DDDDDCDDAACCBDEDDC_Mismatch_0_Sense_+_Library_PoolT
GCCTGACTTGTTCTTGCACCGGGGCAGGATATTGCCACAATCTATTGGGTATAGGTGCTAAACCCATTCACGATAAAAATTTAGGATGCATGCA
>Frequency_1_QualityScore_FEHHHHHJJJJJIJJJFHIHJIIIIJJJJJJJJIJJIJJJJJJJJJJJJJIJIJJIJJIIJJIJJJJHHHHHDFDEFEEEECEBDDDDACCDDC_Mismatch_0_Sense_+_Library_PoolT
ATAGCTTCCAAATTTTATTAGATCCGCCTCACCTTATGCACACACTAGCATTAGGACCTATCAGCACTGGAGTAAGCTGACAGGCCTGACTTGT
>Frequency_1_QualityScore_FFHHHHHJJJIJJJJJJJJJJJJJHJJJJJJJJJJJJJIHHGHHHBDFFFEACEEEEDDDDDCDEEDDDB@DCCDDDCDDCDCDDDEDDDDCDD_Mismatch_1_Sense_+_Library_PoolT
GACTTGTTCTTGCACCGGGGCAGGATATTGCCACAATCTATTGGGTATAGGTGCTAAACCCATTCACGATAAAAATTTAGGATGCATGCAGATA
>Frequency_1_QualityScore_FFGHHHHGIJJJJJJJJJGJEHIIJJJJGIJJJJJIIJJJIIJJJJJJJJJJIIIGHIEHIJJIJFGH>CGIJAEEHFGFHFFFFFDEEED_Mismatch_1_Sense_+_Library_PoolT
ATTCAAGTAGACTGGCCTAGTAGAACAGTATGCAAATTTGCAAAATTCATTCAGAATGTTTCTATACAACTTGTGTGAAGGACAAGGACAA
>Frequency_1_QualityScore_FFHHHHHJJJJJIIIJJJJJJGIIJJJJIJJJJIJJJJJJJJJJJJJJJIJJIJJHFFDDACDDFEDDDCADDDDDEECCDBDDEEDCCCCDCD_Mismatch_0_Sense_+_Library_PoolT
TAGGACCTATCAGCACTGGAGTAAGCTGACAGGCCTGACTTGTTCTTGCACCGGGGCAGGATATTGCCACAATCTATTGGGTATAGGTGCTAAA
>Frequency_1_QualityScore_FFHHHHHIJFHGHJIJJHGIJJJJJJJJJJJIIIIJJJJJJJIJJJIHIJJJJJJJJJJIIJIIIIIIJJJHJIHHHHFFFFDDAEEEECFEED_Mismatch_0_Sense_+_Library_PoolT
CTGGCCTAGTAGAACAGTATGCAAATTTGCAAAATTCATTCAGAATGTTTCTATACAAGTTGTGTGAAGGACAAGGACAAACACATATGTATGA
>Frequency_1_QualityScore_FFHHHGHIIIJJJJJJFHIIJJIJGIJIIJJIJJIJJJJIIJJJJGGGIHIIIGJICEHHGHFEDFFEECCEDCCCDDC?BDDDDDDDCCDDC>_Mismatch_0_Sense_+_Library_PoolT
ACACCGCAGAAAAGCTTCGCTCCTATGCAAGAACTATTCACTCTGGTAATTAACAAAGGCTCTATAAAACTCTGAACAGACATGCCTGTATGAA
>Frequency_1_QualityScore_FFHHHHHJJJJJJJJJEIJJIIIIIJGJJJJIJIJIIJIHIJJJIIJHHFHHFFFFFFED=CCEED@CDCDDDDDD?CDFEDDDDDDDDDDDDD_Mismatch_0_Sense_+_Library_PoolT
TAAGCTGACAGGCCTGACTTGTTCTTGCACCGGGGCAGGATATTGCCACAATCTATTGGGTATAGGTGCTAAACCCATTCACGATAAAAATTTA
>Frequency_1_QualityScore_FFHHDFHJJIIIIIHIIJJEIIJIJ?DHIJJFGIJJJJHIJIGJJJIIGIJJJJHHHFHFFDFFFEEEDEECDDEEFDDDDDDDDD_Mismatch_2_Sense_+_Library_PoolT
CAGGATATTGCCACAATCTATTGGGTATAGGTGCTAAACCCATTCACGATAAAAATTTAGGATGCATGCAGATATTTAGTGGCTGG
>Frequency_1_QualityScore_F?BFHHDHGGGGHIGGGGEGGIIJEGGCHGGEHCGHGIJCHIFDFGBGHCG@C@7@G@=CEHEA?CEFDBCCCDDB:==B@B@@CCD>@>>CBA_Mismatch_0_Sense_+_Library_PoolT
CACCTTATGCACACACTAGCATTAGGACCTATCAGCACTGGAGTAAGCTGACAGGCCTGACTTGTTCTTGCACCGGGGCAGGATATTGCCACAA
>Frequency_1_QualityScore_FFHHHHHJJJJIJJJJJJJIIIJJGIHJJJJIJIJJJJIIGIJJJJJJIJJIIFFHJJJIJJJGHIJJJHHHHHHHFFFFFFEC:CCCCDCDDD_Mismatch_2_Sense_+_Library_PoolT
TTGCAAAATTCATTCAGAATGTTTCTATACAAGTTGTGTGAAGGACAAGGACAAACACATATGTATGAATAAATTTTAGATTCAATTGGACCAA
>Frequency_1_QualityScore_FDHDHFHIJJIGJIIAHHGIIIHJFEHIIJCGIIIJIGJIIJJIIDGHIII?EEHHGIJGGHJIFHGAC@EC?E>EHCDDE@CCCD;;CDD?>A_Mismatch_1_Sense_+_Library_PoolT
TGCATGCAGCTATTTAGTGGTTGGTAAATTCAAGTGGATTGGCCTAGTAGGAGCAGTATGGTAAATTCAAGTAGACTGGCCTATTAGAACAGTA
>Frequency_1_QualityScore_FDFHHHHIJHGIIIJJIIJJJGJIJJJJJJJJJJJGHJJHIJIJJJJIJJJFHIHGHIHJJJFHGIIJJAGGHFHHHFFFFDFFEECCE@CCDD_Mismatch_0_Sense_+_Library_PoolT
GTAGAACAGTATGCAAATTTGCAAAATTCATTCAGAATGTTTCTATACAAGTTGTGTGAAGGACAAGGACAAACACATATGTATGAATAAATTT
>Frequency_1_QualityScore_FDHHHHHJJJJJJJJJJJJJJJJJJJJHHGJJJJJJJJJJJIJJJJIJGHGIIGJJJIJIIIJGFHHEDDDFFFFEEDDEECCDEDDEDDDDDC_Mismatch_1_Sense_+_Library_PoolT
GTATGCAAATTTGCAAAATTCATTCAGAATGTTTCTATACAACTTGTGTGAAGGACAAGGACAAACACATATGTATGAATAAATTTTAGATTCA
>Frequency_1_QualityScore_FFHHHHHIJJIJJHHIJJJJJJJJJJJJJHJJIIJJIIJJJJJJIJJIJJJJGIIJJJIJJJJJJJJIJGHIIJJHHEHFFFFFFE_Mismatch_0_Sense_+_Library_PoolT
ATGCCCGTTTGAGTATTTTGCAAATCCAGTTGTATGTATATTATTTGAGCTGTATATGCTGATGGAATACTACATCGTTTTCATTA
>Frequency_1_QualityScore_FFHHHHHJJJJJJJJJJJJJGHIJJJJIJJJJJJJJJJJJJIJGHJIJIJJJFIIIIIHIIJJHDIIJH_Mismatch_0_Sense_+_Library_PoolT
TGTGAAGGACAAGGACAAACACATATGTATGAATAAATTTTAGATTCAATTGGACCTGTTTTGTTTTGA
>Frequency_1_QualityScore_FFHHGHHIJIIHHIIFGCHGIHGIIJGIFFHHGIGCGFHIGIIJJHHGHEHJFIJGIIHIIIGHI?HCHCHGACHHFEFFFFCCCECC;?ABCD_Mismatch_0_Sense_+_Library_PoolT
AAAATTTAGGATGCATGCAGCTATTTAGTGGTTGGTAAATTCAAGTGGATTGGCCTAGTAGGAGCAGTATGGTAAATTCAAGTAGACTGGCCTA
>Frequency_1_QualityScore_FDHHDHHGGGIHIGGIIGI>GIIGJJIJJJIIJJJIJJJJIJHIJJIHIJJFH_Mismatch_0_Sense_+_Library_PoolT
GTGAAGGACAAGGACAAACACATATGTATGAATAAATTTTAGATTCAATTGGA
>Frequency_1_QualityScore_FFHHHHHJJJJJJJJJJJJJJJJIJJJJJJJIJJJJJGHIHIJJIJJJJJJJIJJJJJJJJJJJIIJJJEFHHHHHFFFFDEEEEEEEDDD_Mismatch_2_Sense_+_Library_PoolT
TTTGCAAAATTCATTCAGAATGTTTCTATACAACTTGTGTGAAGGACAAGGACAAACACATATGTATGAATAAATTTTAGATTCAATTGCA
>Frequency_1_QualityScore_FFFHHHHJJIJJJJJJIIIJJJJJJIJJJJIJJIIJIJJIJJJJIJJJJJJJJJJJJGIIJIIIIIIJJCHGGHIHHHHHFFFFFEECDDBDBB_Mismatch_0_Sense_+_Library_PoolT
GGTAAATTCAAGTAGACTGGCCTAGTAGAACAGTATGCAAATTTGCAAAATTCATTCAGAATGTTTCTATACAAGTTGTGTGAAGGACAAGGAC
>Frequency_1_QualityScore_FFHAFFFHDGFGIAEHHGIG@FG@GDGIIIIGIGGIDGDDGHGIHHICG@GIEHI>@AGHIIIEIIHGHHHFFEDDFFFEEEEDEECCCCCCBC_Mismatch_1_Sense_+_Library_PoolT
AGGAGCAGTATGGTAAATTCAAGTAGACTGGCCTAGTAGAACAGTATGCAAATTTGCAAAATTCATTCAGAATGTTTCTATACAACTTGTGTGA
>Frequency_1_QualityScore_FFHHHHHJJIJJJJJJJIJJIJJIJJJIIJJJJGHIGHJJFHIJJJJJJJHIJJIJJJIJJJJIJJHHHEDFCFFFECDECDDDDEDDDDDDDD_Mismatch_0_Sense_+_Library_PoolT
CGATAAAAATTTAGGATGCATGCAGCTATTTAGTGGTTGGTAAATTCAAGTGGATTGGCCTAGTAGGAGCAGTATGGTAAATTCAAGTAGACTG
>Frequency_1_QualityScore_FFHHHHHJJJJJJJJJJJJJJJIIJJGHJIJJJJJJIJJJJJJJJHHAEEFFFCEFDEEEEEDDDDEEDDDDDBDDDDDDDDDDDDDDEDDDDC_Mismatch_1_Sense_+_Library_PoolT
CTGACTTGTTCTTGCACCGGGGCAGGATATTGCCACAATCTATTGGGTATAGGTGCTAAACCCATTCACGATAAAAATTTAGGATGCATGCAGA
>Frequency_1_QualityScore_DDHFHFHIIIII1AEHBH@BFB2AE*1C)C9CF?GDDDG9B??D9BF@E9BFI>F=<CD8@4=FDGADE?EHCH;@??@;.6;>CCC_Mismatch_2_Sense_+_Library_PoolT
TTTAGTGGCTGGGAAATTCAAGTGGATTGGCCTAGTAGGAGCAGTATGGTAAATTCAAGTAGACTGGCCTAGTAGAACAGTATGCAA
>Frequency_1_QualityScore_DFHHHDFHGDEGHIIIIEBHHIIGCCHHEHGCGGIIGGHIIHFIIIIIHHDDG?BGHEDGHGIGDFHIIIIGHGHFE>BDC?CBCECCEDACD?_Mismatch_1_Sense_+_Library_PoolT
GAACAGTATGCAAATTTGCAAAATTCATTCAGAATGTTTCTATACAACTTGTGTGAAGGACAAGGACAAACACATATGTATGAATAAATTTTAG
>Frequency_1_QualityScore_FFHGHHHJJJIJJJJJJJJJJJJEHHIIJGHIJJIJIHIJJJJJIJIJIIIIIJJJJIGHIHIIJJGFHHHFFFFFFEFEDEDD_Mismatch_2_Sense_+_Library_PoolT
GGATATTGCCACAATCTATTGGGTATAGGTGCTAAACCCATTCACGATAAAAATTTAGGATGCATGCAGATATTTAGTGGCTGG
>Frequency_1_QualityScore_DEHHHHHJJJJJJJJJJJGIIIJJJHIJJJIJJJIJJJJJIDHEHHIJIJIFGIHHHGIJJIJJJJJ_Mismatch_0_Sense_+_Library_PoolT
TGAAGGACAAGGACAAACACATATGTATGAATAAATTTTAGATTCAATTGGACCTGTTTTGTTTTGA
>Frequency_1_QualityScore_FFHHHHHJHIJJIJJIHIJJIIJJHHFGIHIJJFHJJJJJIJJIHIHJJIJIIIGJFGIICHIGGEIIHEEHHHFFFFFFFEEEEDEDDDCDDC_Mismatch_0_Sense_+_Library_PoolT
AATTTAGGATGCATGCAGCTATTTAGTGGTTGGTAAATTCAAGTGGATTGGCCTAGTAGGAGCAGTATGGTAAATTCAAGTAGACTGGCCTAGT
>Frequency_1_QualityScore_FFHHHHHJJJJJJJJJJJJJJJJJIJJJGHIJJIDGIIJJIIJJJJJJJJJGJJIJJIIIIJIHHHHGFFFFFFEEECEEFDDDDABDD?CDCF_Mismatch_1_Sense_+_Library_PoolT
AGGCAGGATATTGCCACAATCTATTGGGTATAGGTGCTAAACCCATTCACGATAAAAATTTAGGATGCATGCAGCTATTTAGTGGTTGGTAAAT
>Frequency_1_QualityScore_DDFFFFFIII1AFF<E94CC9CG*9E3B?DA*?BDGG3;28B8BB4B*0BF:CB@FF8=>@A=3@AE))=7?@;?B;;6>;(;3>B>AB>>@AB_Mismatch_2_Sense_+_Library_PoolT
TAGTGGCTGGGAAATTCAAGTGGATTGGCCTAGTAGGAGCAGTATGGTAAATTCAAGTAGACTGGCCTAGTAGAACAGTATGCAAATTTGCAAA
>Frequency_1_QualityScore_FFFHHHHFIJJJJJJJJJJJJJJJJJJJJJJJJJJJJIJJJJJJJJIHJJJJIJIIEIIJIIHIIIJIIGJHHHHEFFEFFFFEEEECEEEDDE_Mismatch_1_Sense_+_Library_PoolT
AGAACAGTATGCAAATTTGCAAAATTCATTCAGAATGTTTCTATACAACTTGTGTGAAGGACAAGGACAAACACATATGTATGAATAAATTTTA
>Frequency_1_QualityScore_FFHHHHHJIHJJJJJJJJJJJJJIIJJIJFHIIJJJJJJJJJJJJHIJHJJJIIJIJJJJJJHGIIJJHIHIIJIHHHHHHCDEFFEEEEEEDB_Mismatch_0_Sense_+_Library_PoolT
TGAAAAATTGATAAGCATGCCCGTTTGAGTATTTTGCAAATCCAGTTGTATGTATATTATTTGAGCTGTATATGCTGATGGAATACTACATCGT
>Frequency_1_QualityScore_FFHHHHHJEGIGIIIIIJJEG@BHIBGGJHEHIJJ@GHIJJJJJJIEIHHIIJGHJJIGGIFGHIJFEHAGHHGHEEEHHGFFFEFEEEEEECC_Mismatch_0_Sense_+_Library_PoolT
AATTCAAGTGGATTGGCCTAGTAGGAGCAGTATGGTAAATTCAAGTAGACTGGCCTAGTAGAACAGTATGCAAATTTGCAAAATTCATTCAGAA
>Frequency_1_QualityScore_FFHHHHHJJJJIJJIJIJJJJJJJJJJJJJJJIIJIJGIHIIJIJJJJJJJJJIIJJIJJJIIIIIJJJGIAHHHFHGFFFFFFFEEDEEEDD@_Mismatch_1_Sense_+_Library_PoolT
TGCAAAATTCATTCAGAATGTTTCTATACAAGTTGTGTGAAGGACAAGGACAAACACATATGTATGAATAAATTTTAGATTCAATTTGACCTGT
>Frequency_1_QualityScore_FFHHHHHIJIJGHIHIIGHIIGIIIHGGEIFIJJIGGIIHHGJJIJJJIJJJJJJJJGJGJIJJGIHHHHEEE@CBDCEECCECDCABCDDDCC_Mismatch_1_Sense_+_Library_PoolT
ACAGACATGCCTTTATGAATAGCTTCCAAATTTTATTAGATCCGCCTCACCTTATGCACACACTAGCATTAGGACCTATCAGCACTGGAGTAAG
>Frequency_1_QualityScore_DFHHHHHJJJJJJJJJIJHHIHIJJEGIJJJJIJJGHJJJJJJIJJGIFHJJHIJIJFHIJJDHHEHIFHHHHHHFFFFFDEEEEDEEDDDDDA_Mismatch_0_Sense_+_Library_PoolT
ATGCATGCAGCTATTTAGTGGTTGGTAAATTCAAGTGGATTGGCCTAGTAGGAGCAGTATGGTAAATTCAAGTAGACTGGCCTAGTAGAACAGT
>Frequency_1_QualityScore_FFHGGHHJIJJJJGGIJJJJJJCHICGGGGIJJGIGIJIGGIJHIIIIIEHGDC>CDDEEDDBDDDDACC@CB<AACDCACDCCDDCCDBDDED_Mismatch_0_Sense_+_Library_PoolT
ATCAGCACTGGAGTAAGCTGACAGGCCTGACTTGTTCTTGCACCGGGGCAGGATATTGCCACAATCTATTGGGTATAGGTGCTAAACCCATTCA
>Frequency_1_QualityScore_FFHGHHHJJJIJIIJJIIJJJJJJJJJJJJJJJJJJJIIJIJHIIJJJJJIIHJJJJHIIIIJJJIHGGDHIIIHHFGFFFEFEEDEEAC_Mismatch_0_Sense_+_Library_PoolT
CTAGTAGAACAGTATGCAAATTTGCAAAATTCATTCAGAATGTTTCTATACAAGTTGTGTGAAGGACAAGGACAAACACATATGTATGAA
>Frequency_1_QualityScore_FFDHGHFHIJJJJJIJFHIIJJJJJJJIJFIIJGIJGGGIIJJHHJJJJJJJHHHHHHHFFFFEDEEEDDDCCCADFDDEDDDDDDDEDDDDDD_Mismatch_0_Sense_+_Library_PoolT
GGTTGGTAAATTCAAGTGGATTGGCCTAGTAGGAGCAGTATGGTAAATTCAAGTAGACTGGCCTAGTAGAACAGTATGCAAATTTGCAAAATTC
>Frequency_1_QualityScore_DDFHFHHJIIIGJJIJJJIGGBGHIIDFGGIIGGHFHDGIHIJEHGGGHFHHH=?CEEFB>>;ACDADD?BBBBDCCBDCDCDDDDDDEDDDDC_Mismatch_0_Sense_+_Library_PoolT
CTGACTTGTTCTTGCACCGGGGCAGGATATTGCCACAATCTATTGGGTATAGGTGCTAAACCCATTCACGATAAAAATTTAGGATGCATGCAGC
>Frequency_1_QualityScore_BDFFHHBHHEFEFC<CH@ADHG@EEGHGDCFHIGGHGGBDFHHII=DFGHGII=CGHGHHGEIG4@@DH=E>CA_Mismatch_1_Sense_+_Library_PoolT
CATTCAGAATGTTTCTATACAACTTGTGTGAAGGACAAGGACAAACACATATGTATGAATAAATTTTAGATTCA
>Frequency_1_QualityScore_DEHHHHHJJJJGHJJHIHHJHHJJGIJJJJJJJJFHIHIJIJJJJIJHIJJHIJIJIJJIIGIJJJIHIHHGHGHHFFFFEEEECEDCDDCCCA_Mismatch_0_Sense_+_Library_PoolT
TGCATGCAGCTATTTAGTGGTTGGTAAATTCAAGTGGATTGGCCTAGTAGGAGCAGTATGGTAAATTCAAGTAGACTGGCCTAGTAGAACAGTA
>Frequency_1_QualityScore_FFHHHHHJIJJJJJJJJJJJJJJJJJJJJJJJJJJJJJJJJJJJJJJJJJFHIIJJJJJHHHHFFFFFEEEEEEEDDDDDDDBDDDDDDBDDDE_Mismatch_0_Sense_+_Library_PoolT
TCCGCCTCACCTTATGCACACACTAGCATTAGGACCTATCAGCACTGGAGTAAGCTGACAGGCCTGACTTGTTCTTGCACCGGGGCAGGATATT
>Frequency_1_QualityScore_FFHHHHHJJJJJJJJJJJJJJJJJJIJJJJJJJJHIHIJIGJJIJIIJHGJJIJJIJIIJIFGIJJJJIGIIJHHHHEHFFFFFFFECEECC>>_Mismatch_1_Sense_+_Library_PoolT
GCAAAATTCATTCAGAATGTTTCTATACAACTTGTGTGAAGGACAAGGACAAACACATATGTATGAATAAATTTTAGATTCAATTGGACCTGTT
>Frequency_1_QualityScore_FFHHHHHJJJJJJJJJJJJJJJJJJJJJJJJJJJIJHJJJJJJJJJJJJIJIJIIJJIJJJIJIJJJJJJJJHHHHHFFFFFFFFEEEEEDCCC_Mismatch_1_Sense_+_Library_PoolC
GCAAAATTCATTCAGAATGTTTCTATACAACTTGTGTGAAGGACAAGGACAAACACATATGTATGAATAAATTTTAGATTCAATTGGACCTGTT
>Frequency_1_QualityScore_FFHHHHHJFHJIJIJIJJEHIIJJJJJJIJJJJJJJJJJJJJJJIJIJJIIJJJJJJJJJJJJJJJJJIJJJJJJJHHHHHHFFFFFFFEEEEE_Mismatch_0_Sense_+_Library_PoolC
CTAGTAGGAGCAGTATGGTAAATTCAAGTAGACTGGCCTAGTAGAACAGTATGCAAATTTGCAAAATTCATTCAGAATGTTTCTATACAAGTTG
>Frequency_1_QualityScore_FFHHHHHJJJJIIIJJJJJJJJJJJJJJJJJJJIJJJJIIJJJJJJJIJJJJJJJJJJIJJJJJG_Mismatch_1_Sense_+_Library_PoolC
TATACAACTTGTGTGAAGGACAAGGACAAACACATATGTATGAATAAATTTTAGATTCAATTGGA
>Frequency_1_QualityScore_FFHHHHFHIJJJIIIJJJJJJJIJJJJJJJJJJJIJJJJJJJJJJJIJJJJJJJGJJJIIGIJGHJHCHHHFFFFFFDECDEECDDDDCDCDED_Mismatch_1_Sense_+_Library_PoolC
ATTGGGTATAGGTGCTAAACCCATTCACGATAAAAATTTAGGATGCATTCAGCTATTTAGTGGTTGGTAAATTCAAGTGGATTGGCCTAGTAGG
>Frequency_1_QualityScore_DDFHFHHICGFHGIIJIJGGG<GE@DBEFGGHGIJAHGGHHIIJJ>GGHIJIIJIJGIGGGHIIIIEHC?C>EEFDEDFCECEEECCACD_Mismatch_0_Sense_+_Library_PoolC
GTGGTTGGTAAATTCAAGTGGATTGGCCTAGTAGGAGCAGTATGGTAAATTCAAGTAGACTGGCCTAGTAGAACAGTATGCAAATTTGCA
>Frequency_1_QualityScore_BDBHFFHIIGIIGGGHGIIIEHGG<CFEHIHIDDBCCDFHIGIGHIIGGFAFH@AFGH@FG@ECHGIFHEA)=;?B@7;7;6=;;;@ACDDCA5_Mismatch_0_Sense_+_Library_PoolC
AGGATATTGCCACAATCTATTGGGTATAGGTGCTAAACCCATTCACGATAAAAATTTAGGATGCATGCAGCTATTTAGTGGTTGGTAAATTCAA
>Frequency_1_QualityScore_FFHHHHHJJJIJJJJJJJJGIJJJJJHJJIIIJIJJJJIJJJJIGHHIJJIJJIIJHJJJJJJJJJJJJEHIHJHHFHHHHFE_Mismatch_0_Sense_+_Library_PoolC
ATTCATTCAGAATGTTTCTATACAAGTTGTGTGAAGGACAAGGACAAACACATATGTATGAATAAATTTTAGATTCAATTGGA
>Frequency_1_QualityScore_FFHHHHFIGFHDFGEHIGIIJIIJIJGHHJIIIIHGDGIIGHIJJJJEIIGGIJJJE_Mismatch_0_Sense_+_Library_PoolC
TACAAGTTGTGTGAAGGACAAGGACAAACACATATGTATGAATAAATTTTAGATTCA
>Frequency_1_QualityScore_FDFHHHHJJJJJJIJJJJIIIJIJIIJJHIJJJJJJJJJJJJJIJJIJIJJJJJJJJJJDHGHHHFFFFFEEEDEDDDEEDDDDDDDDDDBDDD_Mismatch_0_Sense_+_Library_PoolC
GTGTGAAGGACAAGGACAAACACATATGTATGAATAAATTTTAGATTCAATTGGACCTGTTTTGTTTTGAAAAATTGATAAGCATGCCCGTTTG
>Frequency_1_QualityScore_FFHHGHHJJIJIIJJCHHIJJJIFHGHJIIJIJJJIIJJJJIJIJIJJIIJJIDHEEJIJJIIJJGGDF@FHHIJIFFHFFFFFFDCCCDBDDE_Mismatch_0_Sense_+_Library_PoolC
AGTAGACTGGCCTAGTAGAACAGTATGCAAATTTGCAAAATTCATTCAGAATGTTTCTATACAAGTTGTGTGAAGGACAAGGACAAACACATAT
>Frequency_1_QualityScore_?DA8CA<@FFFCF<FD+ACCFB9?9C?:?1:?FGF@GC@?4BDBDEF<BB4*?FFFGCFFE@F==7=@DAE>=7=>?==;@BD@?;;(;6;@6=_Mismatch_1_Sense_+_Library_PoolC
AGTAGGAGCAGTATGGGAAATTCAAGTAGACTGGCCTAGTAGAACAGTATGCAAATTTGCAAAATTCATTCAGAATGTTTCTATACAAGTTGTG
>Frequency_1_QualityScore_FFHHHHHJIJGHIJJIJIIJJJJJJIGIJJJJIJJJJJJJIIJJJHFFFDEEEEEDDDDDDDDCDEDDDB?CCDDDACC@CDDDDDDCDEEDBD_Mismatch_0_Sense_+_Library_PoolC
AGCACTGGAGTAAGCTGACAGGCCTGACTTGTTCTTGCACCGGGGCAGGATATTGCCACAATCTATTGGGTATAGGTGCTAAACCCATTCACGA
>Frequency_1_QualityScore_DDFFDFFBDFIFFBHA<?CFECF3??C)6DFFIIFIF;C>E@EDA;>=CEE?;??,;AADA(;;>ABBA;<?A@@DBBBBBBBBBBBBBBBA:A_Mismatch_0_Sense_+_Library_PoolC
TGACAGGCCTGACTTGTTCTTGCACCGGGGCAGGATATTGCCACAATCTATTGGGTATAGGTGCTAAACCCATTCACGATAAAAATTTAGGATG
>Frequency_1_QualityScore_FFHHHHHIJJJHIIJJJJJJJJJJJJJJJJJJJJJJHIJJJJJJJIJJJJJJIIJJJJIJJJIJJHHEGHHH?EFFFF_Mismatch_0_Sense_+_Library_PoolC
TACAAGTTGTGTGAAGGACAAGGACAAACACATATGTATGAATAAATTTTAGATTCAATTGGACCTGTTTTGTTTTGA
>Frequency_1_QualityScore_DDAFFA>:EGHGGIC@??EDF>G3EBGDGGIGHIGEGCBGGHEHG@EEHG@?BHBABC@@CG4;=C@EECH_Mismatch_1_Sense_+_Library_PoolC
TTGTGTGAAGGACAAGGACAAACACATATGTATGAATAAATTTTAGATTCAATTGGACCTGTTTTGTTTAG
>Frequency_1_QualityScore_FFHHHHHJJJIIJJFHHIJJFHIJJJJIIJJJJJJJIIJJIIJJJJIJJJIJIJJJJJJJJJJJIJJGCCHEFFF(.;A;@5(;;5@C3>C9<5_Mismatch_0_Sense_+_Library_PoolT
CACAATCTATTGGGTATAGGTGCTAAACCCATTCACGATAAAAATTTAGGATGCATGCAGATATTTAGTGGCTGGGAAATTCAAGTGGATTGGC
>Frequency_1_QualityScore_FFHGHHHJJJJIJJIIJJJJIIIJIJJGGIJIJJJJIHIIIJIJIHHJJIJI18CH7@_Mismatch_2_Sense_+_Library_PoolT
TAAACCCATTCACGATAAAAATTTAGGATGCATGCAGATATTTAGTGGCTGGGAAATT
>Frequency_1_QualityScore_FFH?BFFIECF>@BEDGEHGG>@FEHGIIIFHFH>FBFHHIIIGGHEDAF><@HGFGA*?9(=.=F;;C;D@AAEHEADE7;B>C>CD@C>@CC_Mismatch_0_Sense_+_Library_PoolT
AGTAGAACAGTATGCAAATTTGCAAAATTCATTCAGAATGTTTCTATACAACTTGTGAAGGACAAGGACAAACACATATGTATGAATAAATTTT
>Frequency_1_QualityScore_DBCFFDAFEFEF+<3C>@@CDF??FECFF=F?6?9*9BDGF@FF>B=BBDFGEIGGGIEC)7@AAEB_Mismatch_2_Sense_+_Library_PoolT
ATTGGGTATAGGGGCTAAACCCATTCACGATAAAAGTTTAGGATGCATGCAGATATTTAGTGGCTGG
>Frequency_1_QualityScore_FFGHHFHGIHIGGIJJIJEGIIIHGIEHIEGHIIJIJJJJIJJIFHIJIJJJIJJIFHIJJEHJIJIJIGC=CHGGEFC?EHFFFDEFCECEC>_Mismatch_0_Sense_+_Library_PoolT
AAATCCAGTTGTATGTATATTATTTGAGCTGTATATGCTGATGGAATACTACATCGTTTTCATTATACTATTTTGCATGTCAATGGAATGAGAA
>Frequency_1_QualityScore_FFHHHHHIIJIIIIJJJJHHIJJIJJJJJJJJJIJJJJJJJIJJJIJJJJJJIHIJIIJJJJJIHHHHHHFFFFECEFEDCDDCFEDCDDDDDD_Mismatch_1_Sense_+_Library_PoolT
ATACAAGTTGTGTGAAGGACAAGGACAAACACATATGTATGAATAAATTCAAGTGGATTGGCCTAGTAGGAGCAGTATGGTAAATTCAAGTAGA
