# Supplementary material for: Differential Gene Expression Reveals Candidate Genes for Drought Stress Response in Abies alba (Pinaceae)
Source: PLoS One. 2015 Apr 29;10(4):e0124564. doi: 10.1371/journal.pone.0124564 (PMC4414588; doi:10.1371/journal.pone.0124564)
Supplement: S2 File — (GZ) [file pone.0124564.s002.gz › comp19711_c0_seq2 #or# comp19711_c0_seq3 #or# comp19711_c0_seq4.fa]

>comp19711_c0_seq2 len=506 path=[1:0-55 57:56-227 1010:228-276 498:277-302 524:303-389 382:390-505] : tr|C0PT89|C0PT89_PICSI Putative uncharacterized protein OS=Picea sitchensis PE=2 SV=1 e-value: 3e-10 blast score: 65.9
AAGATGGAAAGCGATGGATTCGTAAGAAGAGAGAGTGTAGAAAGAGCAGTTAGGGTGTTGATGGAAGAATCGGATGGCGGCATGGCTGTAAGGGAGAGAGCGAGAGAATTGAAAGAGAAGGCCATGACTGCCTTGGCAGAACGGGGAAGTTCATACAAAGCCATGGCCGATGCAGTGTCTGAGTGGAGAAAACCAGGAGCGAACTCAGCAGCCACATAGGTTTCCCGATTGGCATGTTTAATCCATATATTGTCAATAGGGTTGTGCTTTAGCATGATTATTGGATTCTTAGGTCTCAATTTCGTTTTAGTTGATTGAATGATGAATGTGAATTAATTAACATAACTACATTTTAGTGGTGTGGGATGAAAAATCGAGAAGTTCAATCAAACATTTAATGCTTGGCATAGTTAGATTTTATTAATATACTTTATTTCAATATATAAATGATTGTTATGGATGTTATTTTTTTATTTAGAATGATACATCTTTAGATATAGACATCA
>comp19711_c0_seq3 len=497 path=[1:0-55 57:56-227 1010:228-276 1051:277-292 294:293-315 317:316-323 325:324-380 382:381-496] : tr|C0PT89|C0PT89_PICSI Putative uncharacterized protein OS=Picea sitchensis PE=2 SV=1 e-value: 3e-10 blast score: 65.9
AAGATGGAAAGCGATGGATTCGTAAGAAGAGAGAGTGTAGAAAGAGCAGTTAGGGTGTTGATGGAAGAATCGGATGGCGGCATGGCTGTAAGGGAGAGAGCGAGAGAATTGAAAGAGAAGGCCATGACTGCCTTGGCAGAACGGGGAAGTTCATACAAAGCCATGGCCGATGCAGTGTCTGAGTGGAGAAAACCAGGAGCGAACTCAGCAGCCACATAGGTTTCCCGATTGGCATGTTTAATCCATATATTGTCAATAGGGTTGTGCTTTAGCATGAGTTTATTGGATTCTTAGGTCTCATTTTCTTTTTAGATGGTTGAATTATTTTTAGATGATTGAATGATGAATGTGAATTGATGAAAAATCGAGAGGTTCCATCATACATTTAATGCTTGGCATAGTTAGATTTTATTAATATACTTTATTTCAATATATAAATGATTGTTATGGATGTTATTTTTTTATTTAGAATGATACATCTTTAGATATAGACATCA
>comp19711_c0_seq4 len=360 path=[1:0-55 57:56-227 1010:228-276 498:277-302 325:303-359] : tr|C0PT89|C0PT89_PICSI Putative uncharacterized protein OS=Picea sitchensis PE=2 SV=1 e-value: 2e-10 blast score: 65.9
AAGATGGAAAGCGATGGATTCGTAAGAAGAGAGAGTGTAGAAAGAGCAGTTAGGGTGTTGATGGAAGAATCGGATGGCGGCATGGCTGTAAGGGAGAGAGCGAGAGAATTGAAAGAGAAGGCCATGACTGCCTTGGCAGAACGGGGAAGTTCATACAAAGCCATGGCCGATGCAGTGTCTGAGTGGAGAAAACCAGGAGCGAACTCAGCAGCCACATAGGTTTCCCGATTGGCATGTTTAATCCATATATTGTCAATAGGGTTGTGCTTTAGCATGATTATTGGATTCTTAGGTCTCAATTTCTTTTTAGATGATTGAATGATGAATGTGAATTGATGAAAAATCGAGAGGTTCCATCAT

>Frequency_1_QualityScore_FFHHHHFIGFHJJJHIHIJGIIIJJJJIIJIJIIJJJJIJJGIJJJJJJJIEEEHHHFFFEDDDDDDDDDDDDDDDDDD@CDFEDDEEDDDDDB_Mismatch_0_Sense_+_Library_PoolT
CGATGCAGTGTCTGAGTGGAGAAAACCAGGAGCGAACTCAGCAGCCACATAGGTTTCCCGATTGGCATGTTTAATCCATATATTGTCAATAGGG
>Frequency_1_QualityScore_FFHHHHHJJJJJGIIIJJHHFHIDHEHIJJJJJJIJJJFHIJJJJJJJHHGHFFFFFDEEEEEDBDDDDCDDDDEEDDDDDDDEEEEDDEEDDD_Mismatch_2_Sense_+_Library_PoolT
TGGCCGATGCAGTGTCTGAGTGGAGAAAACCAGGAGCGAACTCAGCAGCCACATAGGTTTCCCGATTTGCATGTTTAATCCATTTATTGTCAAT
>Frequency_1_QualityScore_3DDHGDHJJIIHIJIEIGIEGHEGIIJIIJIGICHJJIJJIJ=@EHIGGDHHFFFFFEEDEEDDDDB?CDDDDEEDCACCC>ACCCD>@DD>B@_Mismatch_0_Sense_+_Library_PoolT
GGCCGATGCAGTGTCTGAGTGGAGAAAACCAGGAGCGAACTCAGCAGCCACATAGGTTTCCCGATTGGCATGTTTAATCCATATATTGTCAATA
>Frequency_1_QualityScore_FFHHHHHJJJJJJJJJJJJJJJJJJJIJJJJJJIJJJHIJJJJJIJJJJJHHHHHHFFFFFFFCEDEEEEDDEEEDDDAADBDDDDDDDDDEDD_Mismatch_0_Sense_+_Library_PoolT
TGGAGAAAACCAGGAGCGAACTCAGCAGCCACATAGGTTTCCCGATTGGCATGTTTAATCCATATATTGTCAATAGGGTTGTGCTTTAGCATGA
>Frequency_1_QualityScore_FFHHHHHJJJJJIJJJIJFHIIJJEHFHIHIIJJJJJJJJIJJJJJJJHHHHHFFFFEEDEECEEDDEDBDDDDDDDDDDEEDDCDDDDDDDEE_Mismatch_1_Sense_+_Library_PoolT
AAGCCATGGCCGATGCAGTGTCTGAGTGGAGAAAACCAGGAGCGAACTCAGCAGCCACATAGATTTCCCGATTGGCATGTTTAATCCATATATT
>Frequency_1_QualityScore_FFFFHDDGIGEGHHGGGICFGHCAGICHEFGHGB@BDDFHEEGHGGEHCFFEHDDDGEEHHFHHEF@D@?CDCCC@@;?AC>CC>CADC@A;@C_Mismatch_2_Sense_+_Library_PoolT
GAAAACCAGGAGCTAACTCAGCAGCCACATAGGTTTCCCGATTTGCATGTTTAATCCATTTATTGTCAATAGGGTTGTGCTTTAGCATGAGTTT
>Frequency_1_QualityScore_FFHHHHHJJJJJHIIIJJHIEGGBGFGIIJJJJJGIJIIGJJJJIIJJHHHHHFFFFFFEEEEDDDDDDDDDDCDDCDDDDDDEEEDDDEEDDD_Mismatch_2_Sense_+_Library_PoolC
TGGCCGATGCAGTGTCTGAGTGGAGAAAACCAGGAGCGAACTCAGCAGCCACATAGGTTTCCCGATTTGCATGTTTAATCCATTTATTGTCAAT
>Frequency_1_QualityScore_FFHHHGGJJFGJGGHIGHCHHIIJ<F?FH<F@GHIGIJJJGIIIHGHHHGFFFFFDDCCEDDDDDCDED@BDDDDDDDDCDC@CCACCDCDEED_Mismatch_1_Sense_+_Library_PoolC
AAGCCATGGCCGATGCAGTGTCTGAGTGGAGAAAACCAGGAGCGAACTCAGCAGCCACATAGATTTCCCGATTGGCATGTTTAATCCATATATT
>Frequency_3_QualityScore_FFHHGFGIHIIJJJJJJJJIIIIIJJJJJJJJJJJJIJJJJIHIJJJIJHHHHHGGFFFFEEDEEDDDBACDEEEEEDDCCDDCCDCDDCDDDD_Mismatch_1_Sense_+_Library_PoolC
CTGAGTGGAGAAAACCAGGAGCGAACTCAGCAGCCACATAGATTTCCCGATTGGCATGTTTAATCCATATATTGTCAATAGGGTTGTGCTTTAG
>Frequency_3_QualityScore_FEHHHHHJJJJJJJJJJJJJJIIJJHIGIIHIJDHEHIIJHJJJJJJJJIHJJHHFFFEEEEEEDDDDDCDDCCDDDDDCCDDDDDEDCEEDDD_Mismatch_1_Sense_+_Library_PoolC
GTTCATACAAAGCCATGGCCGATGCAGTGTCTGAGTGGAGAAAACCAGGAGCGAACTCAGCAGCCACATAGGTTTCCCGATTTGCATGTTTAAT
>Frequency_2_QualityScore_FFHHHHHJJIJIJJIIIJJIIJIDFIIJIJIJJIIIJJGIIIEGIIGGCGGEFDEEEEDDCCDDDDCCCACDDDDDDDACDCCCC<ACCDCDCD_Mismatch_0_Sense_+_Library_PoolC
GCAGAACGGGGAAGTTCATACAAAGCCATGGCCGATGCAGTGTCTGAGTGGAGAAAACCAGGAGCGAACTCAGCAGCCACATAGGTTTCCCGAT
>Frequency_2_QualityScore_ACEEBEEEEFFFCFGEEFHE99D=@9==FCAFGGEDHGGGFCHCGHCEEE;CCECCDCEACD=?59==@=ACDCECA?8?ACC?77>ACCCCBC_Mismatch_1_Sense_+_Library_PoolC
TCTGAGTGGAGAAAACCAGGAGCGAACTCAGCAGCCACATAGGTTTCCCGATTTGCATGTTTAATCCATATATTGTCAATAGGGTTGTGCTTTA
>Frequency_2_QualityScore_EFFHHHHJJJJJJJJJIIIIGIIIJIJJIIJJIJJJJJJGIJJJJIIHHGGGGGGEEEEEEEEEEFEEECDEEEEDEDCDCCDDDCDDCDDDDE_Mismatch_2_Sense_+_Library_PoolC
AGTGGAGAAAACCAGGAGCGAACTCAGCAGCCACATAGGTTTCCCGATTTGCATGTTTAATCCATTTATTGTCAATAGGGTTGTGCTTTAGCAT
>Frequency_2_QualityScore_FFHGHHHIJJIJJJJJJJJGIJJJJIIJJJIJHIIIIJIIGIIHIIHIIIIIIHGGGECDDDDDDDDDDBCCCDDCC@CCDDDDCDCDCDEECD_Mismatch_1_Sense_+_Library_PoolC
GGGAAGTTCATACAAAGCCATGGCCGATGCAGTGTCTGAGTGGAGAAAACCAGGAGCGAACTCAGCAGCCACATAGGTTTCCCGATTTGCATGT
>Frequency_2_QualityScore_FFHHHGHJIIJJJJIJIIHHFGIIGIJJJIIEIIIIJGHGIJIIIFIIIIHGGGGEEEEDDDCDDDDDDBCDDDDCDDDDDDACCCDDD@BCDD_Mismatch_1_Sense_+_Library_PoolC
GAACGGGGAAGTTCATACAAAGCCATGGCCGATGCAGTGTCTGAGTGGAGAAAACCAGGAGCGAACTCAGCAGCCACATAGGTTTCCCGATTTG
>Frequency_2_QualityScore_FFHHHGEIGAEGGIIGFCGFFHFIIIGIIIHGGFGFHIIIIIHIGEGGGEEGEEBCEEEECCCCD?ACDACDECCDCCCDEEDECCACC?ACCC_Mismatch_2_Sense_+_Library_PoolC
CCGATGCAGTGTCTGAGTGGAGAAAACCAGGAGCGAACTCAGCAGCCACATAGGTTTCCCGATTTGCATGTTTAATCCATTTATTGTCAATAGG
>Frequency_2_QualityScore_EEGFGHGEIIJIGGIIJJJJGIGIEHIIIIHHIIHGGHCEGIG>EGHHIIIFCEGBEFFEEEDCDEDDCC?CCCBCDCBCCDBBCCCDCB>ADE_Mismatch_0_Sense_+_Library_PoolC
GAAGTTCATACAAAGCCATGGCCGATGCAGTGTCTGAGTGGAGAAAACCAGGAGCGAACTCAGCAGCCACATAGGTTTCCCGATTGGCATGTTT
>Frequency_2_QualityScore_EEHGEFGGEHGIIIFGIIIIIIIGFHGHIIFIIIIGIIEGIIGGIIGIEGIDEGHEEFCAAC?CCDCCCA?ACD>AA<ACCEDCCACA??67@C_Mismatch_1_Sense_+_Library_PoolC
AACGGGGAAGTTCATACAAAGCCATGGCCGATGCAGTGTCTGAGTGGAGAAAACCAGGAGCGAACTCAGCAGCCACATAGATTTCCCGATTGGC
>Frequency_2_QualityScore_FFGFGHFIIHIHIIIIIJJIIJJIIIJIJJJJIJJHIJJJJJJIJJJIAEHIIGGHDFCEEEEEEEEDCCCDDDCCEEEEDDCDDECCC?CCBD_Mismatch_1_Sense_+_Library_PoolC
CAGTGTCTGAGTGGAGAAAACCAGGAGCGAACTCAGCAGCCACATAGGTTTCCCGATTTGCATGTTTAATCCATATATTGTCAATAGGGTTGTG
>Frequency_1_QualityScore_DFHHDHFIEIEGEGCGIIDDFGGGHJJJJIGGGCGBEGIHHGFHFDFFDEACAEDCCDDACDB@DDDDEDD4>ACDCDDDDDDEDDA@ADCDDC_Mismatch_1_Sense_+_Library_PoolC
GCCGATGCAGTGTCTGAGTGGAGAAAACCAGGAGCGAACTCAGCAGCCACATAGGTTTCCCGATTTGCATGTTTAATCCATATATTGTCAATAG
>Frequency_1_QualityScore_FFHHHHHJIJJJJJJJJJIJJHIJIIJHHGIIJIIHIJIIIJIJJJJJJIIJJGHFFFEEEEEDDDDDDDCDCDDDDDDBBBDDDCCD:ADC@@_Mismatch_0_Sense_+_Library_PoolC
GTTCATACAAAGCCATGGCCGATGCAGTGTCTGAGTGGAGAAAACCAGGAGCGAACTCAGCAGCCACATAGGTTTCCCGATTGGCATGTTTAAT
>Frequency_1_QualityScore_DDFHHHHIJIIIGIIIIJJIEIIJIGGIGGGIDH?DGGHGEDHIGHGJACGBEHFFEDEEDBD?BD?CA@>CCDCDCD<>7<BCDDDCDD:>CC_Mismatch_1_Sense_+_Library_PoolC
TTCATACAAAGCCATGGCCGATGCAGTGTCTGAGTGGAGAAAACCAGGAGCGAACTCAGCAGCCACATAGATTTCCCGATTGGCATGTTTAATC
>Frequency_1_QualityScore_FFHHHHHJJIJJJJIJGIJJIIJJJJJGIIIJJIIJJIJGIEGHGIIJIJJJJHHHHDFDDDDCDDDDDBDDDDDDDDDDDDDDDDDDDDDDDB_Mismatch_0_Sense_+_Library_PoolC
GGGGAAGTTCATACAAAGCCATGGCCGATGCAGTGTCTGAGTGGAGAAAACCAGGAGCGAACTCAGCAGCCACATAGGTTTCCCGATTGGCATG
>Frequency_1_QualityScore_DDDDD?<22<EEFE?FEAEEEEEEDDD>DDDA?DD9B<BD=6=CCDDCD@AC:?=C@>?@>@>AAA?>>>>AA:>AA>;>>B(5:ADAD>>>>2_Mismatch_0_Sense_+_Library_PoolC
ATGCAGTGTCTGAGTGGAGAAAACCAGGAGCGAACTCAGCAGCCACATAGGTTTCCCGATTGGCATGTTTAATCCATATATTGTCAATAGGGTT
>Frequency_1_QualityScore_FFHHHFHIJJJJIJJJJJGIJIJJIJJJIIJJJIIJJJJFHHGHIJDGHGHIJJIG_Mismatch_1_Sense_+_Library_PoolC
ATAGGTTTCCCGATTTGCATGTTTAATCCATATATTGTCAATAGGGTTGTGCTTTA
>Frequency_1_QualityScore_FFHHHHHIJJJJJJJIJJJJJJJJIJJIIIJIIHIIIJJGIFHIHIIJJJJIJJHGHHFFDDDDCDDDDBDDDDDDDDEEDDEDDBDDDDDDDD_Mismatch_1_Sense_+_Library_PoolC
GGGGAAGTTCATACAAAGCCATGGCCGATGCAGTGTCTGAGTGGAGAAAACCAGGAGCGAACTCAGCAGCCACATAGATTTCCCGATTGGCATG
>Frequency_1_QualityScore_F8CDFGHJJIIGIJJIJHIJJIJJIJJIJJJIJJIJJJJIIHHHHHFFFDDCEEEDDEEDCDDDDCCDDCDEEDDACDDDDCBDDDCDDDDDDC_Mismatch_2_Sense_+_Library_PoolC
GGGTGGAGAAAACCAGGAGCGAACTCAGCAGCCACATAGGTTTCCCGATTTGCATGTTTAATCCATATATTGTCAATAGGGTTGTGCTTTAGCA
>Frequency_1_QualityScore_FFHHGHHJJJJJJJIJIIJEEGGHICHGHIIIGJJIJJJIJJIJIBGIHHGHHFFFFFEEEEEDCCCDD>@?BDBDDDEDDDECDCCDCCDCDC_Mismatch_1_Sense_+_Library_PoolC
AAAGCCATGGCCGATGCAGTGTCTGAGTGGAGAAAACCAGGAGCGAACTCAGCAGCCACATAGGTTTCCCGATTTGCATGTTTAATCCATATAT
>Frequency_1_QualityScore_FFHHHHHIJFHIHIIJJJJJIIIEHIJHJJJJJJJJJJJJJJJIJIIIJJJJHHHFFFFEEEEDEEEDDCDCCDDFEEEEEDDDDDDCDDDDDD_Mismatch_1_Sense_+_Library_PoolC
GTGTCTGAGTGGAGAAAACCAGGAGCGAACTCAGCAGCCACATAGGTTTCCCGATTTGCATGTTTAATCCATATATTGTCAATAGGGTTGTGCT
>Frequency_1_QualityScore_FFHHHHHJJJIJHHIIJJJJJJJIJJJJJJJJJJJJJJJJJJJJIJJJJHEGIJJHHFFFFEEEEEEEEDDDDDDDDEEFEEECCFDDDDCDBB_Mismatch_1_Sense_+_Library_PoolC
GCAGTGTCTGAGTGGAGAAAACCAGGAGCGAACTCAGCAGCCACATAGGTTTCCCGATTTGCATGTTTAATCCATATATTGTCAATAGGGTTGT
>Frequency_1_QualityScore_FFHHHHHIIJIJJJJJIHIIIJDH@FHEHFGIJJJJJJHIJJGIIJJFHGHGHFEFB@@CECCDCDDB@??BDDCCDDDE@>ACDCC:@ACCDD_Mismatch_0_Sense_+_Library_PoolC
GCCATGGCCGATGCAGTGTCTGAGTGGAGAAAACCAGGAGCGAACTCAGCAGCCACATAGGTTTCCCGATTGGCATGTTTAATCCATATATTGT
>Frequency_1_QualityScore_FFGHFFHIGIJGFEFHG9FCGH@FHIJJIJGIIGIIIFHJJHHHGEFFFFFBCEEECCCDDDD6=BBDCDEDCDEDDDDCCDEEEEDDEEC>BC_Mismatch_2_Sense_+_Library_PoolC
GGCCGATGCAGTGTCTGAGTGGAGAAAACCAGGAGCGAACTCAGCAGCCACATAGGTTTCCCGATTTGCATGTTTAATCCATTTATTGTCAATA
>Frequency_1_QualityScore_FFHHHHHJJIIHHIHJJJJJJJIIJIIJGJJJIJJJJJGIGIHJ=CCGH?EEDDFCDCCDCDDD=B@BDDCDDDDBDDBDCCDCCDDDDD>>?B_Mismatch_1_Sense_+_Library_PoolC
AGAACGGGGAAGTTCATACAAAGCCATGGCCGATGCAGTGTCTGAGTGGAGAAAACCAGGAGCGAACTCAGCAGCCACATAGGTTTCCCGATTT
>Frequency_1_QualityScore_DDHFBDD@FHG?FGGEGGHIEEGGEI@HICFHGGIBC<@@;CDBEHEHFHHFFBDECB;@AC<@>CFCDDADDDACDA>A=BBCDCCDDC@C@A_Mismatch_1_Sense_+_Library_PoolC
TGGAGAAAACCAGGAGCGAACTCAGCAGCCACATAGGTTTCCCGATTTGCATGTTTAATCCATATATTGTCAATAGGGTTGTGCTTTAGCATGA
>Frequency_1_QualityScore_FFHHHHHHIIJJJHIEHIHJIJJJIJJJJIJJJIJJJJJJJJJJJJJGGIJJHIIHHHHDFFDDEEEDDCDCCDDDDDCCDEFEEEDDDDDDDC_Mismatch_0_Sense_+_Library_PoolC
GATGCAGTGTCTGAGTGGAGAAAACCAGGAGCGAACTCAGCAGCCACATAGGTTTCCCGATTGGCATGTTTAATCCATATATTGTCAATAGGGT
>Frequency_1_QualityScore_FFGDDFHIGIIIIGHGBGGGEFGCBFF@FGGIGGIJIIGIIGEEEDEFDFEECADDDDDDD>CC>CCD=@BDDDCDDC>CCDCCDDCEDEEDDD_Mismatch_2_Sense_+_Library_PoolC
GCCATGGCCGATGCAGTGTCTGAGTGGAGAAAACCAGGAGCGAACTCAGCAGCCACATAGGTTTCCCGATTTGCATGTTTAATCCATTTATTGT
>Frequency_1_QualityScore_FFFHHHHJIJGIJIJJJJJJJIJIGIIJJJJJJJJIJJJJJJJJIJJHIJJJJJHHFFFFFFEEEEEEECDDDDDEFFEEEEEEDDDDDBDBDD_Mismatch_1_Sense_+_Library_PoolC
AGTGTCTGAGTGGAGAAAACCAGGAGCGAACTCAGCAGCCACATAGGTTTCCCGATTTGCATGTTTAATCCATATATTGTCAATAGGGTTGTGC
>Frequency_1_QualityScore_DDHHHHHHIHGIHGHIJJJJEHG?EHHEDGHFGIDGHGIIIJEIJIIGIIIIIEHHF@?@CFEEDC@CECDDDDEEEEECAA>@C@A>?59BDD_Mismatch_2_Sense_+_Library_PoolC
GTGTCTGAGTGGAGAAAACCAGGAGCGAACTCAGCAGCCACATAGGTTTCCCGATTTGCATGTTTAATCCATATATTTTCAATAGGGTTGTGCT
>Frequency_1_QualityScore_FFHHHHHJJIGGIJIIIJJIJIJJIHBGIGIDHHIIJJJGGIJJIJJFGIJDHHGIHHFFDEEEEE@DBBCDDDDD@CDDDDDDDDDDDEEDAD_Mismatch_2_Sense_+_Library_PoolC
GGAAGTTCATACAAAGCCATGGCCGATGCAGTGTCTTAGTGGAGAAAACCAGGAGCGAACTCAGCAGCCACATAGGTTTCCCGATTTGCATGTT
>Frequency_1_QualityScore_DDFFCFFEGFDHHIIIBFECC9?D?FC@HG0:6?D0DGAHI?HGFGEGGBEHFFCCB;A?A>AC;C@@@;>5:==B@B@ACC<>AC:C>A@CCC_Mismatch_1_Sense_+_Library_PoolC
TACAAAGCCATGGCCGATGCAGTGTCTGAGTGGAGAAAACCAGGAGCGAACTCAGCAGCCACATAGATTTCCCGATTGGCATGTTTAATCCATA
>Frequency_1_QualityScore_FFFHHHHJJJIJJJJJJJJJJJJJIIJJJJJJJJJJIJJJJJJJJJJHIJJJJJHHHFFFFFFEEEEEEEDDDEEDFDDEEDEFDDDDCBBDDD_Mismatch_2_Sense_+_Library_PoolC
AGTGTCTGAGTGGAGAAAACCAGGAGCGAACTCAGCAGCCACATAGGTTTCCCGATTTGCATGTTTAATCCATTTATTGTCAATAGGGTTGTGC
>Frequency_1_QualityScore_FFHHHGHJGHIIIJGGHHJGHHIJJJJIGIHJJJJJJJJJJJJIJJJJJJIJJEHHHHHFDFDDEEEEDDDDDDDDDDDDDEEEDEEEDDDDDB_Mismatch_1_Sense_+_Library_PoolC
CGATGCAGTGTCTGAGTGGAGAAAACCAGGAGCGAACTCAGCAGCCACATAGGTTTCCCGATTTGCATGTTTAATCCATATATTGTCAATAGGG
>Frequency_1_QualityScore_DFHHHFHIIGIIIIIIJIJEGGGIGIIDEFHHGHIJG4CFFFHHC@E@DHHHEEEFDA?BBCC@CDDBD9??@AA>@AC>>AB>BBDBDCCD>C_Mismatch_0_Sense_+_Library_PoolC
GGAAGTTCATACAAAGCCATGGCCGATGCAGTGTCTGAGTGGAGAAAACCAGGAGCGAACTCAGCAGCCACATAGGTTTCCCGATTGGCATGTT
>Frequency_1_QualityScore_BD?FDH>3CE>@BA@@G<D7CD*::1:?D@*9?F9GGIG>DHD;C;=8GG<EDD;>@A;=A@BACCC>A5:>@BB=?@C@C@44:>CC3:4@44_Mismatch_2_Sense_+_Library_PoolC
TACAAAGCCATGGCCGATGCAGTGTCTGAGTGGAGAAAACCAGGAGCGAACTCAGCAGCCACATAGGTTTCCCGATTTGCATGTTTAATCCATT
>Frequency_1_QualityScore_FDFHGDDHJG@GEHGHGEFGHEG?FG>FGHGHIIIDGIJEFGIJGG;CCCEBHFFEFFCC@C>ACCBDD8<?CD>?CDCDDACDCC@CDDEDCC_Mismatch_0_Sense_+_Library_PoolC
CCATGGCCGATGCAGTGTCTGAGTGGAGAAAACCAGGAGCGAACTCAGCAGCCACATAGGTTTCCCGATTGGCATGTTTAATCCATATATTGTC
>Frequency_1_QualityScore_DDHHHHHJJJJJIIIIJIIIGGIIIIJJIGIIFGJEIHGHHHHFFF@=>BEDEDDDBDDDDDBDDCDCCCBBBDDDDDDC@@C:>CDDBDDBDC_Mismatch_0_Sense_+_Library_PoolC
ACGGGGAAGTTCATACAAAGCCATGGCCGATGCAGTGTCTGAGTGGAGAAAACCAGGAGCGAACTCAGCAGCCACATAGGTTTCCCGATTGGCA
>Frequency_1_QualityScore_DDD2<2AGGIG?3CB?AFHEBEGGEIBGAEFDEFBHIIEGGHIIICGG==C@CDHEH?;BECA@>A>CCCACC<CA:;>C;@>3@>A@@A?B5<_Mismatch_0_Sense_+_Library_PoolC
CAGTGTCTGAGTGGAGAAAACCAGGAGCGAACTCAGCAGCCACATAGGTTTCCCGATTGGCATGTTTAATCCATATATTGTCAATAGGGTTGTG
>Frequency_1_QualityScore_FDHHHHHJJJJJJJJIJJIGGIJJJIJIJJJIJIGIJIGIIJIIJGHHHHFFFFFFFEEEEDEEEEEFDDDEEDDCCDDCBDDDDDDDDDCDED_Mismatch_2_Sense_+_Library_PoolC
GTGGAGAAAACCAGGAGCGAACTCAGCAGCCACATAGGTTTCCCGATTTGCATGTTTAATCCATTTATTGTCAATAGGGTTGTGCTTTAGCATG
>Frequency_1_QualityScore_FFHHHHHJBHIFHHIIJJJJGGCDHIJJIIIGGFGIHCCGHGIHI=F?DGHHHHHFFFFDDDEDDDDDDCCDDDD?DDDCDDCCCDDDDDDDDD_Mismatch_2_Sense_+_Library_PoolC
GAACGGGGAAGTTCATACAAAGCCATGGCCGATGCAGTGTCTGAGTGGAGAAAACCAGGAGCTAACTCAGCAGCCACATAGGTTTCCCGATTTG
>Frequency_1_QualityScore_FFHHHHHJJJJIIJJJJJICHIHIHIJJJJIJJJJJJIJJIJJJIJJHHHHFFFFFFEEEEED@DDDDDDDDDEEDDDDDDDDDEEEECDDDDD_Mismatch_1_Sense_+_Library_PoolC
GGCCGATGCAGTGTCTGAGTGGAGAAAACCAGGAGCGAACTCAGCAGCCACATAGATTTCCCGATTGGCATGTTTAATCCATATATTGTCAATA
>Frequency_1_QualityScore_FFHHHHHHIJJJJEHHIIIJJJJJIIJIJJJJJJJJJJJJJJJJJHJJIJIJJJJHHHFFFEEDEECDEDDDDDDDDDEEEEEDDDFEDDDDDD_Mismatch_0_Sense_+_Library_PoolC
TGCAGTGTCTGAGTGGAGAAAACCAGGAGCGAACTCAGCAGCCACATAGGTTTCCCGATTGGCATGTTTAATCCATATATTGTCAATAGGGTTG
>Frequency_1_QualityScore_FFHHHHHHIGIIJHGGHJJIJEEHEIHIJJJIJJJIJJIEIJJCHIJGHHHFHFFFFFEEDDCEDDBDDDDDDDCEDDDDCDDDDCCDDECDDD_Mismatch_0_Sense_+_Library_PoolC
ATGGCCGATGCAGTGTCTGAGTGGAGAAAACCAGGAGCGAACTCAGCAGCCACATAGGTTTCCCGATTGGCATGTTTAATCCATATATTGTCAA
>Frequency_1_QualityScore_FFHHHHHJJJJIIJJJJIJJIJJFGGGGHHIJJJJGIFFIHIIEIGIJJJHFFFFACDDDDDDDDDDDDBCDDDACCCCDD@DDDDCCDCDEED_Mismatch_1_Sense_+_Library_PoolC
AAGTTCATACAAAGCCATGGCCGATGCAGTGTCTGAGTGGAGAAAACCAGGAGCGAACTCAGCAGCCACATAGGTTTCCCGATTTGCATGTTTA
>Frequency_1_QualityScore_FFHHHHHJJJJJJIIJIJIJJIJJJEHIIIJHIIJJJJJHHJIGCHHHFFFFDDDDBBBDDDCDDDDDDBCBDDDDCCDDDDBBDDDDDDDDDE_Mismatch_1_Sense_+_Library_PoolC
GGAAGTTCATACAAAGCCATGGCCGATGCAGTGTCTGAGTGGAGAAAACCAGGAGCGAACTCAGCAGCCACATAGGTTTCCCGATTTGCATGTT
>Frequency_1_QualityScore_FFHHHHHIJGIGHIIHIHHIGHHEIJJJJJJIJIJIJIJJIIJIIJJHHHHHFFFDFFEEDCDDDDDEEAADDDDDDDDDCDDEEEEEEDD@CD_Mismatch_1_Sense_+_Library_PoolC
CCGATGCAGTGTCTGAGTGGAGAAAACCAGGAGCGAACTCAGCAGCCACATAGGTTTCCCGATTTGCATGTTTAATCCATATATTGTCAATAGG
>Frequency_1_QualityScore_FFHHHHHJJJIJJJJJJJJJJJJJ9HHIJJJJJJJJJHJJJJJIJIJJJJHHHHHHHFFFFFFDEEEEEEEDEEEDDD?ABBDDDDDDDDDEDD_Mismatch_2_Sense_+_Library_PoolC
TGGAGAAAACCAGGAGCGAACTCAACAGCCACATAGGTTTCCCGATTTGCATGTTTAATCCATATATTGTCAATAGGGTTGTGCTTTAGCATGA
>Frequency_1_QualityScore_FFHHHHHJGIDHIGHGIIJGGHIIJJJIGIIJJIIJJGIIJJFHIGIIJAHHHHFFFFDEECEEECACA@CDFEDECCCDDDD?ADDDDDDDDD_Mismatch_0_Sense_+_Library_PoolC
CTGAGTGGAGAAAACCAGGAGCGAACTCAGCAGCCACATAGGTTTCCCGATTGGCATGTTTAATCCATATATTGTCAATAGGGTTGTGCTTTAG
>Frequency_1_QualityScore_FFHGHHHIJJJJJJJJIIJGGIEHHHIIGIGHIFHGGJJJJJJJGGHIHIFHHHFFEEFDEEEDDDDCC@CDDD?BDDDDDEDCDDCDDDDCDC_Mismatch_1_Sense_+_Library_PoolC
TACAAAGCCATGGCCGATGCAGTGTCTGAGTGGAGAAAACCAGGAGCGAACTCAGCAGCCACATAGGTTTCCCGATTTGCATGTTTAATCCATA
>Frequency_1_QualityScore_DFHHHHHIJJIJJJIJIJIJJJJJJJJIDIJJEHHEHFHBE@BDCACEEDDDDDDBBBD>BDDCDDDCBABBDBDDDC@CCDDDDDBDDCC3>C_Mismatch_1_Sense_+_Library_PoolC
GGGGAAGTTCATACAAAGCCATGGCCGATGCAGTGTCTGAGTGGAGAAAACCAGGAGCGAACTCAGCAGCCACATAGGTTTCCCGATTTGCATG
>Frequency_1_QualityScore_FFHFHHHIJJJJJJJJIHIFIFIJJJIJJIJJJJJIJJJJHIJJJJJHHGFFFFFFFEEEEEEEDDCDEBDEEDDCDDDDDCDDDDDDDDDDDD_Mismatch_1_Sense_+_Library_PoolC
GAGTGGAGAAAACCAGGAGCGAACTCAGCAGCCACATAGGTTTCCCGATTTGCATGTTTAATCCATATATTGTCAATAGGGTTGTGCTTTAGCA
>Frequency_1_QualityScore_FFHHHHHJJJJJJJJJJJJJJJJJJJJJGHIIJJHIHIJGIIJJJJJJJJJJJJEHFFFDEEEEEDDDDDDDDCDDDDDDDDDDDDEEDCDEDD_Mismatch_1_Sense_+_Library_PoolC
AGTTCATACAAAGCCATGGCCGATGCAGTGTCTGAGTGGAGAAAACCAGGAGCGAACTCAGCAGCCACATAGGTTTCCCGATTTGCATGTTTAA
>Frequency_1_QualityScore_FFHHGHHJJJJJJJIJJJJJGIIIJJHJHIJIJJJJJJJJJJIIIJIIHHHHFFFFFDDEEEDDDACDDDDDDDDDDDEEDCEEDDDDDDD@CD_Mismatch_1_Sense_+_Library_PoolC
CAAAGCCATGGCCGATGCAGTGTCTGAGTGGAGAAAACCAGGAGCGAACTCAGCAGCCACATAGGTTTCCCGATTTGCATGTTTAATCCATATA
>Frequency_1_QualityScore_FFHHHHHHHHIJIJIHIGIJIIJJJJJJJJJJIJJJJJJJJIJJJJJJJJJDHIJHHHHFFDEEEEEEEACDDDDDDDDEFEEEEEDDEDDD>A_Mismatch_1_Sense_+_Library_PoolC
ATGCAGTGTCTGAGTGGAGAAAACCAGGAGCGAACTCAGCAGCCACATAGGTTTCCCGATTTGCATGTTTAATCCATATATTGTCAATAGGGTT
>Frequency_1_QualityScore_FFHHH>FGHIGHIEHBHHHGGIJIIIGIIIJJJGIJJIJIJJJJJJJJJJJJIEGEHHHFFFDEEEEEECCDCDDDDDCDDEEDCDDDEEDDD9_Mismatch_1_Sense_+_Library_PoolC
GATGCAGTGTCTGAGTGGAGAAAACCAGGAGCGAACTCAGCAGCCACATAGGTTTCCCGATTTGCATGTTTAATCCATATATTGTCAATAGGGT
>Frequency_1_QualityScore_FFHHHHHJHIJJJJJJIJJIJJIJJJJJGIJJJHHHHHHHEFDFFEDEEEDDDDDDDDBDDDDDDDDDDDDDDDDDDDD>CDDDDD<BDDDDEE_Mismatch_1_Sense_+_Library_PoolC
CGGGGAAGTTCATACAAAGCCATGGCCGATGCAGTGTCTGAGTGGAGAAAACCAGGAGCGAACTCAGCAGCCACATAGGTTTCCCGATTTGCAT
>Frequency_1_QualityScore_DFFFHHDH>HIBCE>GHIIIIIICAFF:CFG4D:?@BFFCHG>FGG@GGIA885?@;;;@;@=AEB<@>5@ACC;A?,;BBCCC>:ACD>:ACC_Mismatch_1_Sense_+_Library_PoolC
TCATACAAAGCCATGGCCGATGCAGTGTCTGAGTGGAGAAAACCAGGAGCGAACTCAGCAGCCACATAGGTTTCCCGATTTGCATGTTTAATCC
>Frequency_1_QualityScore_FFHHHHHJJJJIJJIJJIJJFGGGGIHJFGGHIIJJJIJJJJIIJJIJHHHFFFFFEDDEEDDDDEEDDEDDDDDDDDDDDDEDDDCCDCDCDD_Mismatch_1_Sense_+_Library_PoolC
CAAAGCCATGGCCGATGCAGTGTCTGAGTGGAGAAAACCAGGAGCGAACTCAGCAGCCACATAGATTTCCCGATTGGCATGTTTAATCCATATA
>Frequency_1_QualityScore_FFHHHHHJIIIIIIFGEHIJGGHHIGGFHIJJJIIJIIIJGGIGJJJJHHGHFFFFFEEEEEEDDD:@DDCDEEDDEECCDDDDDEEDEDDEEC_Mismatch_2_Sense_+_Library_PoolC
CATGGCCGATGCAGTGTCTGAGTGGAGAAAACCAGGAGCGAACTCAGCAGCCACATAGGTTTCCCGATTTGCATGTTTAATCCATTTATTGTCA
>Frequency_1_QualityScore_FFGHHHDHHIFHIJJJFHIIIIJJJIIJJIJJIJJIJIIJGGIJJJIJJJJJJEHHHHHFFDDDEEEEDDEEDDDDDDDEEEFDDDEDEDDDDD_Mismatch_2_Sense_+_Library_PoolC
CGATGCAGTGTCTGAGTGGAGAAAACCAGGAGCGAACTCAGCAGCCACATAGGTTTCCCGATTTGCATGTTTAATCCATTTATTGTCAATAGGG
>Frequency_1_QualityScore_FFHHHHHJJJJJJJHIJJJJJJJJJJJJJJHJJJJJJJJJIJJJJJJJIIIIJJJIHIHIIJJJJJHFHHHHCFFFFFEDDEECDEDDDDDEED_Mismatch_1_Sense_+_Library_PoolC
AGCAGCCACATAGGTTTCCCGATTTGCATGTTTAATCCATATATTGTCAATAGGGTTGTGCTTTAGCATGAGTTTATTGGATTCTTATGTCTAA
>Frequency_1_QualityScore_FFHGHGHJJJJGHIJIIJGIJJJJJJJJJIDGHIHIIJJGGIJIIFHH@FHJCGGEHHHHFDFFDFCEEACCCDDDCCDDDDDDCDDDDC_Mismatch_2_Sense_+_Library_PoolC
AGCCACATAGGTTTCCCGATTTGCATGTTTAATCCATTTATTGTCAATAGGGTTGTGCTTTAGCATGAGTTTATTGGATTCTTAGGTCTA
>Frequency_1_QualityScore_FFHHHHHJJJJHIIIJJIIIGJHIJJIJJJJJIIIJJJJHHGIJJJJEHIJJJIIJFHIGIJJJGGIHGEEHHBEFFCDFEEEEDC;_Mismatch_2_Sense_+_Library_PoolC
TCCCGATTTGCATGTTTAATCCATTTATTGTCAATAGGGTTGTGCTTTAGCATGAGTTTATTGGATTCTTAGGTCTCATTTTCTCCA
>Frequency_1_QualityScore_FFHHHHHJJJJGHGIJJJGIIJJJJJJJJJJJIJIIIIJIJJJJJIJJJJJJFFHGIJIJJIIJIIHHHFHHFFFFFFFDDEEEEDCCDDDEDC_Mismatch_2_Sense_+_Library_PoolC
AGCCACATAGGTTTCCCGATTTGCATGTTTAATCCATTTATTGTCAATAGGGTTGTGCTTTATCATGAGTTTATTGGATTCTTAGGTCTCATTT
>Frequency_1_QualityScore_FFHHHHHJJJJJJJJHIJHGIJJJIJJGIIJJJGHGGHHIFHIHIJJJJJIIJJJGIIIJDIJJJJ_Mismatch_2_Sense_+_Library_PoolC
TTCCCGATTTGCATGTTTAATCCATTTATTGTCAATAGGGTTGTGCTTTAGCATGATTTTATTGCA
>Frequency_1_QualityScore_FFHGHGHJIJJIIJJJJJJJJHJJJJJIJJIJJJJJJJJIIIIJJJJIGIHHIJJCFHIIJIJHHHHHHCEFFFFFEEACEECECCD@CDDEDC_Mismatch_1_Sense_+_Library_PoolC
AGCAGCCACATAGATTTCCCGATTGGCATGTTTAATCCATATATTGTCAATAGGGTTGTGCTTTAGCATGATTATTGGATTCTTAGGTCTCATA
