# Supplementary material for: Differential Gene Expression Reveals Candidate Genes for Drought Stress Response in Abies alba (Pinaceae)
Source: PLoS One. 2015 Apr 29;10(4):e0124564. doi: 10.1371/journal.pone.0124564 (PMC4414588; doi:10.1371/journal.pone.0124564)
Supplement: S2 File — (GZ) [file pone.0124564.s002.gz › TC131616 #or# TC155098.fa]

>TC131616 similar to UniRef100_Q8L8I8 Cluster: NBS/LRR; n=1; Pinus taeda|Rep: NBS/LRR - Pinus taeda (Loblolly pine), partial (51%)
ATCGGAACTTCAATAGGCGAGTTGTTCATAGTAACCAGAACCATCATGAATACTATTGTGTCCAGTAAATCTTCCAGCGAGGAACTCAAGCAAAAGCTCTTGATCCTCAAGCCTACGATTGATGAAATCTCCAAGCTTTCTTCTGACTCAGACGTCCCCCCAACTCAAAGAGGTCGCTCATTCAAAGAATTTCAAGCGCAGCTGCAAGATGGTCTTCAGCTCGTCAAAAAGTTAGAGCGAATGAGCAGCTTTAACTTATACAGAAGGTATAGATATGGAAAGCAGATCCTAAAGGTAGAAAAGAATGTCAACGATTTCTTGCTCACCCAAGGCCTGGCCAACCTCATCCTTGATGTCTACAAGCTAAATGTGGATTTCAAGGGTTGTAGCGAACGATCTGAACGTGTTGAAGAAATGGGTCGGCATATAATGGAGAGTGTGAATGCCAAAATCACTAATGATGCCAGTTTCAATTCTTTCATGCTTCAACAAATGAGCACAACTCAACTATTTCAGAGCTCAATTGATGGGTTGCATGATACTACGATGGCTGAACGGTTCACCAGCAGCTGCAACTCCCAAGTCCCGGGTATGCCGAGCTTTGTAGTGGGTTTGAATAATCTTGTCAATGATATGAAACAAATTCTATTCCAGAATAGAGTTAATATCGTTGGGGTAGAAGGGATGGGTGGAAGCGGCAAAACGACCCTTGCTTTAGCCCTTTGCAACGATCTCCAAGTCAAAGATTTCTTCCAAAACAAAATAGCTTTCATTACCGTTTCACAGTCTCCAAATGTAAAGGCTATTTTGGAAACTATGTGGGATAAGATAATTGGAGCTCCAAGGCCTGTTTTTCAAAGTATCGAGGATGCGCACAACCAACTGCAGAAAAATCTCAGTTTAAAAGGAAATCAGCAGACTTTGGTTGTTTTAGATGATGTTTGGTCAAGATCAAATGTGGAACAGTTGTTGTTTGAAGCAGAGGCTTTTCATGCCTCAGAAGGAGGATAGTATTCCTACAAACTGGCTAACACTGAAAGATCAGACATCTACGGCTAAATTTGTTTCAATTCATACAGGTCCTATGGAAGAGCAAGATTGGCGCCAAATAGATTTTCCTGAGGTGGAAGCTCTGGCTTTATTCTTTTCTGCAAGTGAATACTGTCTTCCAACATTTTTACATACCATGCCAAAGCTTAAGGTTCTTTTCATCTACAATAACAGTTCAAAGCGTGCAATACTTCATGGGCTGCCAGGCTTTTCTTCAGTTACCCAGCTCAGGTCTGTCTTACTTCAGAAGTTGATTGTGCCTCCTCTATACGAGTACTGTAGATCCTGGGAGTGCCTGGAAAAGTTGTCTGTCTGTCTGTGTGAGGGCTTGGGAAATATGACTCTATTTGATAAGGCACAAGCCCTAAAGTTTCCGAAGTTGGTAGAAATTAACTTTGATCACTGTAGCGATTTGGAGGAATTGCCAGGAAGCATATGCAGTTTAACTTCCCTAGAGAGGTTGTCTGTCACTAATTGCCATCTTATCCAAAAGTTACCTGATGACTTGGGGAGGTTAAGGTCACTTAGATTGCTGAGATTGTCTACATGTCCAAGCTTGTCCATGCTTCCTCCTTCCATTTGCAGACTTCAGCAACTAAAATTTCTTGATATTTCACTGTGCATGTCTTTGAAGGACCTTCCAATGGAATTTGATCAGCTACCAAAGTTAAAGATGTTGGACATGAATGAGTGCTCTGGACTGAAGATGCTGCCTAAAGCATTAGCCAAACTAAGATCTTTAAAACGTGTAATCTGTGATGAGCACACCGAACAACAGTGGTTGGCTATCAAAGCCTCTGCCATGCCTAATCTCACAGTGGATGTGGTCGAAGAACGCTTTAATTTGGACTGGCTTGATGATTGAAAAGGTTCATGAGACATCTTTTTGCTCTGTGCAATACCTTCAATCCAAGACCCTCTGTTGGTCAGTTATGTACAAATTATTTACAGTTATTAGGTCCTTAGAATTTGGGTTATTGATTGATGGGTGGTTTATATACTTTTAAGCAAGAGATGACCAGGGAAATTTCTTGCGATACGCTATGATATTTATATATATTCAATACTATTGTTAAAAAA
>TC155098 similar to UniRef100_Q8L8I8 Cluster: NBS/LRR; n=1; Pinus taeda|Rep: NBS/LRR - Pinus taeda (Loblolly pine), partial (30%)
CAGGCTTTTCTTCAGATACCCAGCTCAAGTCCGTCTTACTTCAGAAGTTGATTGTGCCTCCTCTTTACGAGTACTGTAGATCCTGGGAGTGCCTGGAAAAGTTGTCTGTCTGTTTGTGTGAGGGCTTGGGAAATATGACTCTATTTGATAAGGCACAAGCCCTAAAGTTTCCGAAGTTGGTAGAAATTAACTTTGATCACTGTAGCGATTTGGAGGAATTGCCAGGAAGCATATGCAGTTTAACTTCCCTAGAGAGGTTGTCTGTCACTAATTGCCATCTTATCCAAAAGTTACCTGATGACTTGGGGAGGTTAAGGTCACTTAGATTGCTGAGATTGTCTACATGTCCAAGCTTGTCAATGCTTCCTCCTTCCATTTGCAGACTTCAGCAACTAAAATTTCTTGATATTTCACTGTGCATGTCTTTGAAGGACCTTCCAATGGAATTTGATCAGCTACCAAAGTTAAAGATGTTGGACATGAATGAGTGCTCTGGACTGAAGATGCTGCCTAAAGCATTAGCCAAACTAAGATCTTTAAAACGTGTAATCTGTGATGAGCACACCGAACAACAGTGGTTGGCTATCAAAGCCTCTGCCATGCCTAATCTCACAGTGGATGTGGTCGAAGAACGCTTTAATTTGGACTGGCTTGATGATTGAAAAGGTTCATGAGACATCTTTTTGCTCTGTGCAATACCTTCAATCCAAGACCCTCTGTTGGTCAGTTATGTACAAATTATTTACAGTTATTAGGTCCTTAGNATTTGGGTTATTGATTGATNNNNNNTGATATACTTTCAAGCAAGAGATGACNNNNNNNNTTTCTTGCGATACGCTATGATATTTATATATANNNNNTACTATCGTNNNNNAG

>Frequency_35_QualityScore_FFHHHHHJJJJIJJJJJHIIIIIIJGHIHHIIIJIJIIIIIIJIJIJIIIIIIHHGGGGFFEEEEBDDDBCBCDBCDBCCCDDCCDCCCCBCDC_Mismatch_2_Sense_+_Library_PoolT
CTGTGATGAGCACACCGAACAACAGTGGTTGGCTATCAAAGCCTCTGCCATCCCTAATCTCACAGTGGATGTGGTCGAAGAACGCTTTAGTTTG
>Frequency_30_QualityScore_FDGGGGGIIIIIIIIIIGIHIGHCFHFGIIIIIIHIIHHHGHIIIHHIHHHHHGFFGGGFFEEBDDBCDDCDBCCABCACCCCCCCCCCCDCCC_Mismatch_2_Sense_+_Library_PoolT
GTGATGAGCACACCGAACAACAGTGGTTGGCTATCAAAGCCTCTGCCATCCCTAATCTCACAGTGGATGTGGTCGAAGAACGCTTTAGTTTGGA
>Frequency_24_QualityScore_FEGHHHGIIIIJIIIIFHHHIIJIIIHIIIIIIIIIIIIIIIIIIHHIHHHHHHGFDEFDDEBDEBCCAAABCDCDDCDCCBCDCCCDCDCCBC_Mismatch_2_Sense_+_Library_PoolT
GCACACCGAACAACAGTGGTTGGCTATCAAAGCCTCTGCCATCCCTAATCTCACAGTGGATGTGGTCGAAGAACGCTTTAGTTTGGACTGGCTT
>Frequency_20_QualityScore_FFGHHGHJIIIIIIIIIFGIHIIIIIIJIIIIIIIIJIJIJIJJJIIIHIIIIHHEGDFFEFFDDDADCCDCCDDDDDDCDDCDEDCCCDCCCD_Mismatch_2_Sense_+_Library_PoolT
AGCACACCGAACAACAGTGGTTGGCTATCAAAGCCTCTGCCATCCCTAATCTCACAGTGGATGTGGTCGAAGAACGCTTTAGTTTGGACTGGCT
>Frequency_17_QualityScore_FFHHHHHJJGHIHIJJJJJJIIJJIJJJJJJJJJJJJJJIIJJJJIJIIGHIHIIFHIGHHFGGFFFEDCDDDDDDEDDDDDDDDDD50;<8>A_Mismatch_2_Sense_+_Library_PoolT
GAACAACAGTGGTTGGCTATCAAAGCCTCTGCCATCCCTAATCTCACAGTGGATGTGGTCGAAGAACGCTTTAGTTTGGACTGGCTTGATGATT
>Frequency_13_QualityScore_FEHHHHHJJJIJJJJJIIFHIHHIIIJIJJIIIIIIIIIIJJIIIIIHHIIHHHGGFFBEEEEECDDCD?ACCCDDDCDDCDDCDEDDCCDCCC_Mismatch_2_Sense_+_Library_PoolT
GAGCACACCGAACAACAGTGGTTGGCTATCAAAGCCTCTGCCATCCCTAATCTCACAGTGGATGTGGTCGAAGAACGCTTTAGTTTGGACTGGC
>Frequency_13_QualityScore_FFHHHHHIJIJIJIIIJIIIIGHIHIJJJJJJJIIJJJJJJJJIJIIIIIIHHHGGGFFEEBDEDEDCDCDDCBCCCDDDDDCCCDDDEDCCDD_Mismatch_2_Sense_+_Library_PoolT
GATGAGCACACCGAACAACAGTGGTTGGCTATCAAAGCCTCTGCCATCCCTAATCTCACAGTGGATGTGGTCGAAGAACGCTTTAGTTTGGACT
>Frequency_11_QualityScore_FFHHHHHJJJGHIHIJJJJIIIIIJIIJJJJJJJJJJJJJJJIJJJIIGHFHHGHHFGHFGFEEEDEDDBCDDDDDDEDCDDDDDDDD72<><@_Mismatch_2_Sense_+_Library_PoolT
CGAACAACAGTGGTTGGCTATCAAAGCCTCTGCCATCCCTAATCTCACAGTGGATGTGGTCGAAGAACGCTTTAGTTTGGACTGGCTTGATGAT
>Frequency_11_QualityScore_EFGGGGHIJIIIIJIIIHHIIHHHCGHFGIHIIIIIIIIIIIJIIIIIIIIIIHGGGGGGFFEFACDBDBACDBBBABBBDCBCCCCDDCCDCC_Mismatch_2_Sense_+_Library_PoolT
TGTGATGAGCACACCGAACAACAGTGGTTGGCTATCAAAGCCTCTGCCATCCCTAATCTCACAGTGGATGTGGTCGAAGAACGCTTTAGTTTGG
>Frequency_10_QualityScore_FFHHHHHJJJJJIJJJJJJIJJJJIJGHIHIJJJJJJJJJJJJJJJJJIJJJJIIHGGHGGFEFFFCDDEEECCDCCDCDDDDDDCCDDDCBCE_Mismatch_2_Sense_+_Library_PoolT
TCTGTGATGAGCACACCGAACAACAGTGGTTGGCTATCAAAGCCTCTGCCATCCCTAATCTCACAGTGGATGTGGTCGAAGAACGCTTTAGTTT
>Frequency_10_QualityScore_FFGGGGHIIJIGHHGIIHIIFGHGHIIIIIIHIIIHHIHIIIHHIIHIIIHIIHGGHHGGBEEDEEACDCCBBCCCDDABCCCDCBCCCBDDCA_Mismatch_2_Sense_+_Library_PoolT
ATGAGCACACCGAACAACAGTGGTTGGCTATCAAAGCCTCTGCCATCCCTAATCTCACAGTGGATGTGGTCGAAGAACGCTTTAGTTTGGACTG
>Frequency_10_QualityScore_FFHHHHHIHIHIIHIHIIHEGFGHHHIFHIGGHIIIIIIIHGHHIIIIHHIIIIHGGEFGFFEEEEEADCDDD@CCBCCA@BACCCAABCCC@B_Mismatch_2_Sense_+_Library_PoolT
ATCTGTGATGAGCACACCGAACAACAGTGGTTGGCTATCAAAGCCTCTGCCATCCCTAATCTCACAGTGGATGTGGTCGAAGAACGCTTTAGTT
>Frequency_8_QualityScore_FFGHGGHJJHIIFGHHIIHJIHIIIHIIIIJIJJJIIHIIIJIIIIIIIIHHCFHGGGDEGCEDBBCCDCCCCCDDDBCDDCCDDCCDDD85;<_Mismatch_2_Sense_+_Library_PoolT
ACCGAACAACAGTGGTTGGCTATCAAAGCCTCTGCCATCCCTAATCTCACAGTGGATGTGGTCGAAGAACGCTTTAGTTTGGACTGGCTTGATG
>Frequency_8_QualityScore_FEHHHFFIIIIIIFGHEGHIIIIJIIIIIIIIIIIGIHIHIIIIIIIIIGHFGEGGEFGBDDCEDCCCBABBCCCCCCCDECBCDDCCCDC_Mismatch_2_Sense_+_Library_PoolT
CACCGAACAACAGTGGTTGGCTATCAAAGCCTCTGCCATCCCTAATCTCACAGTGGATGTGGTCGAAGAACGCTTTAGTTTGGACTGGCTT
>Frequency_8_QualityScore_FFHHHHHJJJJGHJIIJJIJIJIIJJJIJJJJJJJJJJJJJJJJJJJJJIIFHIHHHFGGDFEBCDDDDBDDDDDDCDEDDDDDDDDDD_Mismatch_2_Sense_+_Library_PoolT
CCGAACAACAGTGGTTGGCTATCAAAGCCTCTGCCATCCCTAATCTCACAGTGGATGTGGTCGAAGAACGCTTTAGTTTGGACTGGCTT
>Frequency_7_QualityScore_DEGFHGHIHJHIIJIIIJHHIIDGHFGHIIIJJIHIIIIIJJIIJFHIIIIHHIHGHHGGGFDEFEEDBACCCCBCDCCDDDCCDDDCDDCCCD_Mismatch_2_Sense_+_Library_PoolT
TGATGAGCACACCGAACAACAGTGGTTGGCTATCAAAGCCTCTGCCATCCCTAATCTCACAGTGGATGTGGTCGAAGAACGCTTTAGTTTGGAC
>Frequency_7_QualityScore_FFHHHHHJJJJGHIHHJJJJIIIJJJIJJJJJJIJJJJJJJFIIJIJJJHIDHHHIHEFGBEEDDDDDDACCCDDDBCDDDDDDDDCDD63>?<_Mismatch_2_Sense_+_Library_PoolT
CCGAACAACAGTGGTTGGCTATCAAAGCCTCTGCCATCCCTAATCTCACAGTGGATGTGGTCGAAGAACGCTTTAGTTTGGACTGGCTTGATGA
>Frequency_7_QualityScore_FFHHHGGIHIIJJIJJIJJJIIJIIIJIJJIIJJIJJJJJJJJJJFHIIIJFGHGHIGIIGGHGFFEDECE@CDCDDDDDDDD95;88<@32>B_Mismatch_2_Sense_+_Library_PoolT
AACAGTGGTTGGCTATCAAAGCCTCTGCCATCCCTAATCTCACAGTGGATGTGGTCGAAGAACGCTTTAGTTTGGACTGGCTTGATGATTGAAA
>Frequency_7_QualityScore_FFHGGGGIIJJIIHIFGHHGIIJJIJIIIHHIIIJJJIIIJJIIJHIIIIIIIFGDFGEFEDEEDDC@B@CCDDCDDDDDCDDDDDDDCCCDD8_Mismatch_2_Sense_+_Library_PoolT
CACACCGAACAACAGTGGTTGGCTATCAAAGCCTCTGCCATCCCTAATCTCACAGTGGATGTGGTCGAAGAACGCTTTAGTTTGGACTGGCTTG
>Frequency_6_QualityScore_FFHHHHHJJIJJJGHIHIIJJJIJIIJJIJJJJIIJJJJJJJJHIJJJJJJIJFHIHGHFFGDEEDDDCCCDDDDDDDCDEDDDDDDDDDD83=_Mismatch_2_Sense_+_Library_PoolT
CACCGAACAACAGTGGTTGGCTATCAAAGCCTCTGCCATCCCTAATCTCACAGTGGATGTGGTCGAAGAACGCTTTAGTTTGGACTGGCTTGAT
>Frequency_6_QualityScore_FFEGHGHJJJJJJJIJJIJJIIJJIJIIJJJIIJIJJJIIIIFHIHIJFGIHIIIIIIIHGGFEEEECECDDDDDDDDDD;5>?;BC84;BC;;_Mismatch_2_Sense_+_Library_PoolT
AGTGGTTGGCTATCAAAGCCTCTGCCATCCCTAATCTCACAGTGGATGTGGTCGAAGAACGCTTTAGTTTGGACTGGCTTGATGATTGAAAAGG
>Frequency_6_QualityScore_EFHHHHHJIJJHHJJIIIIGHIGIIJIIJJJJIIIGIJJJJJJJIJJIIGIIIHGGHGGDEEEEEDEEC@AACCCCCDDDDDDDBDDCDCDDAC_Mismatch_2_Sense_+_Library_PoolT
TGAGCACACCGAACAACAGTGGTTGGCTATCAAAGCCTCTGCCATCCCTAATCTCACAGTGGATGTGGTCGAAGAACGCTTTAGTTTGGACTGG
>Frequency_5_QualityScore_FFHGHHGIJJJJJJIIJJJJJJJJJJJJJJJJJJJJJJJJJIIFHIHIJIIIDGHGIIHHHHFFFFEECBDEDDDDDDDDD2.6678?51_Mismatch_2_Sense_+_Library_PoolT
CAGTGGTTGGCTATCAAAGCCTCTGCCATCCCTAATCTCACAGTGGATGTGGTCGAAGAACGCTTTAGTTTGGACTGGCTTGATGATTGA
>Frequency_5_QualityScore_FFHHHHHIJJJJJJGIJIIJJJJJJJIJJJJJJJJJJJIJJJJJIJJJJJJIHJGGHHHHFFFEFDCDCCDDDDDDDDDDDEDDDDDDDDDD94_Mismatch_2_Sense_+_Library_PoolT
ACACCGAACAACAGTGGTTGGCTATCAAAGCCTCTGCCATCCCTAATCTCACAGTGGATGTGGTCGAAGAACGCTTTAGTTTGGACTGGCTTGA
>Frequency_5_QualityScore_FFHHHHHHIJHIJJIJJJIJJJIJJJJJJIJIJJJJJJJJJJJJJHHHIJIIIGIIHIIGHHFFFFEDDBDDDCDDCDDDDDDDD72=9;>C;:_Mismatch_2_Sense_+_Library_PoolT
ACAACAGTGGTTGGCTATCAAAGCCTCTGCCATCCCTAATCTCACAGTGGATGTGGTCGAAGAACGCTTTAGTTTGGACTGGCTTGATGATTGA
>Frequency_4_QualityScore_DEHGHGGGHHHIGHIGHHHFIGIDIIIHGIGIHHGFGIIIIHHHHGDGFGEG?CDCDE@BDACCBCB@@=>?CCBAC=CDAACAABBADC_Mismatch_2_Sense_+_Library_PoolT
ACCGAACAACAGTGGTTGGCTATCAAAGCCTCTGCCATCCCTAATCTCACAGTGGATGTGGTCGAAGAACGCTTTAGTTTGGACTGGCTT
>Frequency_4_QualityScore_FFHHHHHIJJJIJJJHHIIIJGIIGIIIIIJIIIIIIIJJIJJJJJHIIIIIIGGEGGEEEDEFDEDBB?CCCCDCCCCCCCCDCDDCCCCAB_Mismatch_2_Sense_+_Library_PoolT
CACACCGAACAACAGTGGTTGGCTATCAAAGCCTCTGCCATCCCTAATCTCACAGTGGATGTGGTCGAAGAACGCTTTAGTTTGGACTGGCTT
>Frequency_4_QualityScore_EEDGHGHGHGCFHDCGHHHHGFCHHGHIIIGHFIIIIIGHIGGIIIIIFHCEFCDGEEECCECBCBCCC=BCBBCBCECCCDCB@BBC_Mismatch_2_Sense_+_Library_PoolT
CGAACAACAGTGGTTGGCTATCAAAGCCTCTGCCATCCCTAATCTCACAGTGGATGTGGTCGAAGAACGCTTTAGTTTGGACTGGCTT
>Frequency_4_QualityScore_FFHGGGHHIJIJJJJIIJJIJJIJIJIJJJJJJJJJJJJJJJIJGIJJGIFIHFHIEIHIIH@BDEFEEEEEECDDDDDDDD5/;>>?A98_Mismatch_2_Sense_+_Library_PoolT
ACAGTGGTTGGCTATCAAAGCCTCTGCCATCCCTAATCTCACAGTGGATGTGGTCGAAGAACGCTTTAGTTTGGACTGGCTTGATGATTGA
>Frequency_3_QualityScore_EEHHHHGHIGHIHHEHIIIIJJJIIIIEIHIIIIIIIIJHIIJJJIHHHGFHHIIGGHEHIDFHFFFFC@CCDD?BDCCCBBCBACB_Mismatch_2_Sense_+_Library_PoolT
GAACAACAGTGGTTGGCTATCAAAGCCTCTGCCATCCCTAATCTCACAGTGGATGTGGTCGAAGAACGCTTTAGTTTGGACTGGCTT
>Frequency_3_QualityScore_FFHHHHHIIJJJJJGHIIIIIIJHIIGHIJIJJJJJJJJJJJJJIIIIIIHHFHEGGEGFEEEDDCCDCDDDCDDDDDDCDEDCCDDCDDDD_Mismatch_2_Sense_+_Library_PoolT
ACACCGAACAACAGTGGTTGGCTATCAAAGCCTCTGCCATCCCTAATCTCACAGTGGATGTGGTCGAAGAACGCTTTAGTTTGGACTGGCTT
>Frequency_2_QualityScore_CACFCEGGHHGEFGGGGIICAEGDIFG@CEEGCEEGFCAGE=?C;ECBEHFEEEFEEA?@?C>AACE_Mismatch_2_Sense_+_Library_PoolT
CAAAGCCTCTGCCATCCCTAATCTCACAGTGGATGTGGTCGAAGAACGCTTTAGTTTGGACTGGCTT
>Frequency_2_QualityScore_CCCCE?CFED9DCGFCCC=<ACFEC@ACACG?ACECEDC?GGGGGA@CAA0;?=<203<<A55?5;?59378:;:;>=<8AA????_Mismatch_2_Sense_+_Library_PoolT
CGAACAACAGTGGTTGGCTATCAAAGCCTCTGCCATCCCTAATCTCACAGTGGATGTGGTCGAAGAACGCTTTAGTTTGGACTGGC
>Frequency_2_QualityScore_FCFGGGHJJJJIHIJJJJJJJGIIIIIJIJJIJJJJJIIIIIIJIIIHIIIIHGIIIGGGGGFFEEEEEECEEDCDDCD91:;89?77_Mismatch_2_Sense_+_Library_PoolT
GTGGTTGGCTATCAAAGCCTCTGCCATCCCTAATCTCACAGTGGATGTGGTCGAAGAACGCTTTAGTTTGGACTGGCTTGATGATTGA
>Frequency_2_QualityScore_EEHDECCGEGIGIIIIGIIGIIIIGFIIIIIECGAFHIHFIEHICEEEFGIGHIEGEHGFECCCAD?AA?BBCCCECCCCCC@AAC_Mismatch_2_Sense_+_Library_PoolT
AACAACAGTGGTTGGCTATCAAAGCCTCTGCCATCCCTAATCTCACAGTGGATGTGGTCGAAGAACGCTTTAGTTTGGACTGGCTT
>Frequency_2_QualityScore_FFHGGHHJJJIGGHGIIIJJHIIFIIHHIJJJJJIIJJIIJIIIJJJIIEHGEIGIGGGHGGFCECDEECDDDDDDCDEDCCDDCDDDD9:A_Mismatch_2_Sense_+_Library_PoolT
CCGAACAACAGTGGTTGGCTATCAAAGCCTCTGCCATCCCTAATCTCACAGTGGATGTGGTCGAAGAACGCTTTAGTTTGGACTGGCTTGAT
>Frequency_2_QualityScore_EEHGHHFHIGIIIHIJIJIJJJIJIIIIIIIJJJJJIIIJIIGIIIEGIGIIGHIGHIHGGGGFFECDCEDCDEDDCCDCCDDD_Mismatch_2_Sense_+_Library_PoolT
CAACAGTGGTTGGCTATCAAAGCCTCTGCCATCCCTAATCTCACAGTGGATGTGGTCGAAGAACGCTTTAGTTTGGACTGGCTT
>Frequency_2_QualityScore_EEGEHGHGIFGHGIIGCGGGIGE?EGGCFIGEIEHGGIC?;CGHIFCGAEBEDGE=EGGGGHEEE?CEAAB<CAAACC_Mismatch_2_Sense_+_Library_PoolT
TGGTTGGCTATCAAAGCCTCTGCCATCCCTAATCTCACAGTGGATGTGGTCGAAGAACGCTTTAGTTTGGACTGGCTT
>Frequency_1_QualityScore_FFHHHHHJJJIIJJJIJJJJJJJJJJJJJJIJJJJIJJJGGJJJJGIIGIJIIIJJJJHHHFFFDFFFDEEEDDDDD;2>@5;@55_Mismatch_2_Sense_+_Library_PoolT
GGTTGGCTATCAAAGCCTCTGCCATCCCTAATCTCACAGTGGATGTGGTCGAAGAACGCTTTAGTTTGGACTGGCTTGATGATTGA
>Frequency_1_QualityScore_?DHF?DH<FGGIIGBHIGHF@GGGGIIIIIGIIIIIII?DBHHIFGIFFHGCHIIIGHFHFFFDFFECCCECBBCC/,:@@CC3:_Mismatch_2_Sense_+_Library_PoolT
GTTGGCTATCAAAGCCTCTGCCATCCCTAATCTCACAGTGGATGTGGTCGAAGAACGCTTTAGTTTGGACTGGCTTGATGATTGA
>Frequency_1_QualityScore_FFGHHGHBHGFHIIIJJIIIIIIJIJGFGHJGBDHGHIJJJCHGHEG=BFGEDFHG=@BEEEDFFCDAB@CDCCDDD@CD@BBCA_Mismatch_2_Sense_+_Library_PoolT
ACAACAGTGGTTGGCTATCAAAGCCTCTGCCATCCCTAATCTCACAGTGGATGTGGTCGAAGAACGCTTTAGTTTGGACTGGCTT
>Frequency_1_QualityScore_DFH?DF?FHHIIIIGEHIGGIHGGIEHGIIIIGGIGHGHIGIIFHIIGGDFHGHIGEGEIIGGDFFEF@>CECECCBBBCB_Mismatch_2_Sense_+_Library_PoolT
CAGTGGTTGGCTATCAAAGCCTCTGCCATCCCTAATCTCACAGTGGATGTGGTCGAAGAACGCTTTAGTTTGGACTGGCTT
>Frequency_1_QualityScore_FFHHHGGIIJJIJJJIJJJJJIIJGIJJIJGGGHIEBDGGHHHIJJIJIJHJ?HIEHHHHEFFFFDEE/;@A@>>35_Mismatch_2_Sense_+_Library_PoolT
TCAAAGCCTCTGCCATCCCTAATCTCACAGTGGATGTGGTCGAAGAACGCTTTAGTTTGGACTGGCTTGATGATTGA
>Frequency_1_QualityScore_FFFHHHHJJJFHIIIIJIJIJJJJJIJJJJJJJJJIJJJJIJJJJJJJGIGEHDGIEHHEFE?BDDEDDDBDDDDDDEDDDDDDDDDB@_Mismatch_2_Sense_+_Library_PoolT
CGAACAACAGTGGTTGGCTATCAAAGCCTCTGCCATCCCTAATCTCACAGTGGATGTGGTCGAAGAACGCTTTAGTTTGGACTGGCTTG
>Frequency_1_QualityScore_?DDCCCDF;:EFEHCCH+3A+9C+<F)?EFFFFC;@@DFFCFFEFI7<FGA@FEIA_Mismatch_2_Sense_+_Library_PoolT
CATCCCTAATCTCACAGTGGATGTGGTCGAAGAACGCTTTAGTTTGGACTGGCTTG
>Frequency_1_QualityScore_DDFFHHFGHBGGDH@HG@HFDF<FFGED?DDHIIIEFEBCBGIGDGH@EHHIIIGIG8.=3)7?)7_Mismatch_2_Sense_+_Library_PoolT
GCCATCCCTAATCTCACAGTGGATGTGGTCGAAGAACGCTTTAGTTTGGACTGGCTTGATGATTGA
>Frequency_1_QualityScore_FFGHHHHJJJGIJIIGDGIHCHJJIJJJJJJIGJJJJJJJJJJJJJIJHHHGHHFFDFFFDDEEECDBDDBDDDDDDDDCDDEDDBDDDDDDDD_Mismatch_2_Sense_+_Library_PoolT
GCACACCGAACAACAGTGGTTGGCTATCAAAGCCTCTGCCATCCCTAATCTCACAGTGGATGTGGTCGAAGAACGCTTTATTTTGGACTGGCTT
>Frequency_1_QualityScore_FFHGHHFHIEFGIJJGHIGIJJIJJJJIJGIJJJJJJJJIJJJJIJIIICGIHIJ@FH@EHEHHFFFDDEEEDDDDDDDDDBCD85>@4>B44:_Mismatch_2_Sense_+_Library_PoolT
CAACAGTGGTTGGCTATCAAAGCCTCTGCCATCCCTAATCTCACAGTGGATGTGGTCGAAGAACGCTTTAGTTTGGACTGGCTTGATGATTGAA
>Frequency_1_QualityScore_AACFBFDGE<CEFGE9FAFEHHI@CA9<*:BFDBDE?9BFB<@D>BCFGEAFI>=7.5\5A>@@<ACC;>5>->C1:ACB??C_Mismatch_2_Sense_+_Library_PoolT
CAACAGTGGTTGGCTATCAAAGCCTCTGCCATCCCTAATCTCACAGTGGATGTGGTCGAAGAACGCTTTAGTTTGGACTGGCT
>Frequency_1_QualityScore_EFDFDHHHEGG@GEF@FGHHIIGIGCEFGEGGHI@CDG0?DBFGB?FEHGEGHICHG@7AEEHFDFE<.>66>@_Mismatch_2_Sense_+_Library_PoolT
CAAAGCCTCTGCCATCCCTAATCTCACAGTGGATGTGGTCGAAGAACGCTTTAGTTTGGACTGGCTTGATGATT
>Frequency_1_QualityScore_FFHHDFFBHIJGEGHEGGGJJJJJIJJI@CG?B?DGBFH;DDGCGIJBHIGFIG=CHIIAAHHEFDDFB@@_Mismatch_2_Sense_+_Library_PoolT
TCAAAGCCTCTGCCATCCCTAATCTCACAGTGGATGTGGTCGAAGAACGCTTTAGTTTGGACTGGCTTGAT
>Frequency_1_QualityScore_FFHHFHHJJIIIJIJGGGEH@HFHCEGBCFHIJDFGFADHIIIJIIIGIHHGHDIJIGGEAH_Mismatch_2_Sense_+_Library_PoolT
CCTCTGCCATCCCTAATCTCACAGTGGATGTGGTCGAAGAACGCTTTAGTTTGGACTGGCTT
>Frequency_1_QualityScore_D83?DFFIIIDCEHAEHGBF??FG@B9C3??DC9<B00:0?@:(7@CG@A;(;7=7)7@77)7;?B9@_Mismatch_2_Sense_+_Library_PoolT
TCAAAGCCTCTGCCATCCCTAATCTCACAGTGGATGTGGTCGAAGAACGCTTTAGTTTGGACTGGCTT
>Frequency_1_QualityScore_FFHHFFGGGGGHGEHEIGH@FHIGGCHIIEHHHCFHIGGFGIHIEHJEGHIHIJJI@HE4?ECAEEFBE_Mismatch_2_Sense_+_Library_PoolT
CTATCAAAGCCTCTGCCATCCCTAATCTCACAGTGGATGTGGTCGAAGAACGCTTTAGTTTGGACTGGC
>Frequency_1_QualityScore_FFHHHHDGIHHJJJJJJJJJJJJJIJJJJJJJJJJJJJJIJJJIEHFGIJJJIIIFHIHIIHHHFFFDDCEEEEDDDDDDDDDD89>>ACD_Mismatch_2_Sense_+_Library_PoolT
CAACAGTGGTTGGCTATCAAAGCCTCTGCCATCCCTAATCTCACAGTGGATGTGGTCGAAGAACGCTTTAGTTTGGACTGGCTTGATGATT
>Frequency_1_QualityScore_FFGGHHHJJIIIHIGIHGGGGJGICGC<FGHBCGC?FHGHJGHIIGCD?;FFHHCGGIJHFF@D<;@_Mismatch_2_Sense_+_Library_PoolT
AGCCTCTGCCATCCCTAATCTCACAGTGGATGTGGTCGAAGAACGCTTTAGTTTGGACTGGCTTGAT
>Frequency_1_QualityScore_FFHHHHGGHGIGIDHGIDHHEFEH?CD><F?DCHGIJGGIGIJJIGGGIIGHJIHFHGCDFF5(;@_Mismatch_2_Sense_+_Library_PoolT
CCTCTGCCATCCCTAATCTCACAGTGGATGTGGTCGAAGAACGCTTTAGTTTGGACTGGCTTGATG
>Frequency_1_QualityScore_DDBFFHD;:CFG<;FCAF@<CEB;CECCD9DH>DD@0?AHGG?FFDCEFGHIGGBEHEHBE7?@CE@A@_Mismatch_2_Sense_+_Library_PoolT
TGGCTATCAAAGCCTCTGCCATCCCTAATCTCACAGTGGATGTGGTCGAAGAACGCTTTAGTTTGGACT
>Frequency_1_QualityScore_FFHGBFHGHGIF@GHIIGHHGHIGHIGGIGHCFHGGG?DGHIIGEHEIII<GCHDEHGAHH:AHEDEDA_Mismatch_2_Sense_+_Library_PoolT
ATCAAAGCCTCTGCCATCCCTAATCTCACAGTGGATGTGGTCGAAGAACGCTTTAGTTTGGACTGGCTT
>Frequency_1_QualityScore_DDDA:CFHGEHIICCGGCECGFGGGCEHGD@GGBBCHIJIBBGD==@;@G=CD=CGHHHFBDD>BDD@ACCD@?CC>BB?_Mismatch_2_Sense_+_Library_PoolT
ACAGTGGTTGGCTATCAAAGCCTCTGCCATCCCTAATCTCACAGTGGATGTGGTCGAAGAACGCTTTAGTTTGGACTGGC
>Frequency_1_QualityScore_AEHHHFHBGHGIII9HGDHIEID@ACBGHHIBDHBGHIF?G@FGHEEHIA>FH9AAD\.=)=?D_Mismatch_2_Sense_+_Library_PoolT
GCCATCCCTAATCTCACAGTGGATGTGGTCGAAGAACGCTTTAGTTTGGACTGGCTTGATGATT
>Frequency_1_QualityScore_FDDDDHHIIFFECFDEBHEGCBDBHEHHGGHBCGHHHIG@GIHIIBGAD)=?HHD;@D;?A<?=>>CB=?<<>@CCACB@@@?8?C_Mismatch_2_Sense_+_Library_PoolT
GAACAACAGTGGTTGGCTATCAAAGCCTCTGCCATCCCTAATCTCACAGTGGATGTGGTCGAAGAACGCTTTAGTTTGGACTGGCT
>Frequency_1_QualityScore_=AC<<DFADGBFE<CFC>?CHIDH9?C?:C>9<C9??FB@@F;DB>-;FC=FE=7)7;A?;=2=@_Mismatch_2_Sense_+_Library_PoolT
AAAGCCTCTGCCATCCCTAATCTCACAGTGGATGTGGTCGAAGAACGCTTTAGTTTGGACTGGCT
>Frequency_1_QualityScore_FFHGGFHGEHIECGFGHGHIEGIIHAEHIIIIIJGIGHIGIJBFH?FGAGIGJJIJJGHHGFFFFFDEE=BBCD_Mismatch_2_Sense_+_Library_PoolT
TGGCTATCAAAGCCTCTGCCATCCCTAATCTCACAGTGGATGTGGTCGAAGAACGCTTTAGTTTGGACTGGCTT
>Frequency_1_QualityScore_D:CFHDDGEHEGGIIGAHHIGGIII@DDFEHGIGIGIIIGH?DD9?CBBCBFG@CEHHFEEEEE@C>CDCBCCC@BBCB_Mismatch_2_Sense_+_Library_PoolT
GTGGTTGGCTATCAAAGCCTCTGCCATCCCTAATCTCACAGTGGATGTGGTCGAAGAACGCTTTAGTTTGGACTGGCTT
>Frequency_1_QualityScore_DAFH??FG@9C??CDHE@F@FG@>@FH@HF<8BFG@FCHGG)==FGDGGGCHH>159C@<<?=@:A>>@3<@C5(5?_Mismatch_2_Sense_+_Library_PoolT
GTGGTTGGCTATCAAAGCCTCTGCCATCCCTAATCTCACAGTGGATGTGGTCGAAGAACGCTTTAGTTTGGACTGGC
>Frequency_1_QualityScore_?BCFH;FHCEB9EGHIHEHII@EDGBFB<1:CDDGFEC?DHHBB:CCFFCFGGCDHGEEHHHDEE_Mismatch_2_Sense_+_Library_PoolT
CAAAGCCTCTGCCATCCCTAATCTCACAGTGGATGTGGTCGAAGAACGCTTTAGTTTGGACTGGC
>Frequency_3_QualityScore_A=DCFFCGGGEHEHGHHFGHHGHDHDFHGGGGFFHHHFGEFFD>FHIHIHHHHGFFGDEGFDBCE?ABC@BA@CBCB=>A?@ACCCCBCCABCB_Mismatch_2_Sense_+_Library_PoolC
CTGTGATGAGCACACCGAACAACAGTGGTTGGCTATCAAAGCCTCTGCCATCCCTAATCTCACAGTGGATGTGGTCGAAGAACGCTTTAGTTTG
>Frequency_1_QualityScore_FFHHHHHJJJJJJJJJIIJJJIJGHJIJJJJJJJJJJJJJJJJJJIJJIJJJJJJHHHHHHFFDFFFEDEEEDDDDDDDDDDDDDDDDDCDDDD_Mismatch_2_Sense_+_Library_PoolC
GTGATGAGCACACCGAACAACAGTGGTTGGCTATCAAAGCCTCTGCCATCCCTAATCTCACAGTGGATGTGGTCGAAGAACGCTTTAGTTTGGA
>Frequency_1_QualityScore_FFHHHHHJJJJJJJIJFGIHJJJJIJJIJIIIIJIJIJJJJJJJJJJJJJIIJHGFCEHDFFDFECCDDBBDCDDDDBDDDDCDDDDDDDBBDD_Mismatch_2_Sense_+_Library_PoolC
GCACACCGAACAACAGTGGTTGGCTATCAAAGCCTCTGCCATCCCTAATCTCACAGTGGATGTGGTCGAAGAACGCTTTAGTTTGGACTGGCTT
>Frequency_1_QualityScore_FFHHHHHJJGHIJJJJJJJIIIIIJJHHJIIJJJJJJIJJJGIJJJJJEGIIJJJJHHHHHHFFFFDFEEEECDDCCDDDDDCCDBDDDDDCDD_Mismatch_2_Sense_+_Library_PoolC
TCTGTGATGAGCACACCGAACAACAGTGGTTGGCTATCAAAGCCTCTGCCATCCCTAATCTCACAGTGGATGTGGTCGAAGAACGCTTTAGTTT
>Frequency_1_QualityScore_FFHHHHGJJJJIJJJJJIIHHGGHHIIJJJHGGIIJJJJIJJJJJJIJJJJJJJJHHGHEHFFFFDEEAC>BBDDDDDDDDBDDCDEDBDDDDD_Mismatch_2_Sense_+_Library_PoolC
TGAGCACACCGAACAACAGTGGTTGGCTATCAAAGCCTCTGCCATCCCTAATCTCACAGTGGATGTGGTCGAAGAACGCTTTAGTTTGGACTGG
>Frequency_1_QualityScore_FFHFHHHIJJJJJJJJJJIIJGIGIIJJJJJJJJJJJJJJIGIFHIJJJBHIHHJIJJJHHHFFFDEEEECEDDDDBDBDD82:5(,>44_Mismatch_2_Sense_+_Library_PoolC
CAGTGGTTGGCTATCAAAGCCTCTGCCATCCCTAATCTCACAGTGGATGTGGTCGAAGAACGCTTTAGTTTGGACTGGCTTGATGATTGA
>Frequency_1_QualityScore_FFHHFHHJJJJJHGGHIJIIIEHGIJJJJJIJJIJJGHIIIJJJJJIJIIIGAEHHHFDFFCCDCDDDC<BDDBDDC>CDDBCCDDDDDD_Mismatch_2_Sense_+_Library_PoolC
ACCGAACAACAGTGGTTGGCTATCAAAGCCTCTGCCATCCCTAATCTCACAGTGGATGTGGTCGAAGAACGCTTTAGTTTGGACTGGCTT
>Frequency_1_QualityScore_DDHHFHHIIIIIIIIGAHFGIEGGGIIGGIBHGCA<?G?BA9BDHIG@FCBHC1@>@EG=7;EEEDDEDA_Mismatch_2_Sense_+_Library_PoolC
TATCAAAGCCTCTGCCATCCCTAATCTCACAGTGGATGTGGTCGAAGAACGCTTTAGTTTGGACTGGCTT
>Frequency_1_QualityScore_>BFFHFFHGIIGBBBHHCEHFHGHIGHGFDHI>BFGICHGEGBDGBHG9BDFDB/@D-=@54?BDFFEEDCCCACB?B=A_Mismatch_2_Sense_+_Library_PoolC
AGTGGTTGGCTATCAAAGCCTCTGCCATCCCTAATCTCACAGTGGATGTGGTCGAAGAACGCTTTAGTTTGGACTGGCTT
