# Supplementary material for: Differential Gene Expression Reveals Candidate Genes for Drought Stress Response in Abies alba (Pinaceae)
Source: PLoS One. 2015 Apr 29;10(4):e0124564. doi: 10.1371/journal.pone.0124564 (PMC4414588; doi:10.1371/journal.pone.0124564)
Supplement: S2 File — (GZ) [file pone.0124564.s002.gz › comp19639_c0_seq1 #or# comp19639_c0_seq2.fa]

>comp19639_c0_seq1 len=189 path=[1:0-17 19:18-68 70:69-81 83:82-94 96:95-99 101:100-136 511:137-140 515:141-142 241:143-188] : tr|A9NLY4|A9NLY4_PICSI Putative uncharacterized protein OS=Picea sitchensis PE=3 SV=1 e-value: 1e-11 blast score: 69.7
TGGAAATTTTACGACACTGTGTATCTCAATTTGTTGATCGATATATCCATCTGCTTTTCAAATTAGTATTATCATGGCTGGGAATCAGGAGTGCGAGGACCGCGGTCTGTTCGGCAAGAAGGAGGGGGGAAGGCAAGATGATGATATGACGCAGAATCAGGCTGTTCGTCCTAACCCTAATCCTGGACA
>comp19639_c0_seq2 len=216 path=[1:0-17 19:18-68 70:69-81 83:82-94 96:95-99 101:100-136 511:137-140 167:141-215] : tr|A9NLY4|A9NLY4_PICSI Putative uncharacterized protein OS=Picea sitchensis PE=3 SV=1 e-value: 7e-07 blast score: 53.9
TGGAAATTTTACGACACTGTGTATCTCAATTTGTTGATCGATATATCCATCTGCTTTTCAAATTAGTATTATCATGGCTGGGAATCAGGAGTGCGAGGACCGCGGTCTGTTCGGCAAGAAGGAGGGGGGAAGGCAAGATGACGAGATGATGCAGCAGAATCAGGCTGCTCGTCCTAATCAACCCCAGAAGGTGGGGATGGTGGATAAAATCAAAGA

>Frequency_13_QualityScore_FFHGGHHJJGFFGIHIIIHHHIIIIJHHIIJJHHIIIJIIIIJIJIIJIIIIIIIIIIHGGGHHHDFFFDEFEEFEEEDCC?BBCCCBAB;?AB_Mismatch_0_Sense_+_Library_PoolT
GGAAATTTTACGACACTGTGTATCTCAATTTGTTGATCGATATATCCATCTGCTTTTCAAATTAGTATTATCATGGCTGGGAATCAGGAGTGCG
>Frequency_5_QualityScore_FEHHHHHJJJJJJJJIJJIIJJJJJJJJJIJJJJJJJJJIJIGHHIJJHIIJJJJIIIIJJJJJAFFHGFFEG?DFEACC@CDCDCC:@CD@CD_Mismatch_0_Sense_+_Library_PoolT
GTGTATCTCAATTTGTTGATCGATATATCCATCTGCTTTTCAAATTAGTATTATCATGGCTGGGAATCAGGAGTGCGAGGACCGCGGTCTGTTC
>Frequency_4_QualityScore_FFGGGGHIJJJHIIIJJJJJJJJJIIIJIJJJIIJJJJJJIIJJJIJJJJJIHIIIIJGIGIHIIIIHHEGFEE@BCCCCDAA;@CCBCC:AAC_Mismatch_0_Sense_+_Library_PoolT
TTACGACACTGTGTATCTCAATTTGTTGATCGATATATCCATCTGCTTTTCAAATTAGTATTATCATGGCTGGGAATCAGGAGTGCGAGGACCG
>Frequency_4_QualityScore_?EGGHGHIHIIFHHIIIIIIGHHIGIHFHIIIJIGFHIIHIIHIHIIGEEHGHFHGHGGGFGGHHGCDEABFFFFEEEEDDC=<<BA?BCA9<A_Mismatch_0_Sense_+_Library_PoolT
TGGAAATTTTACGACACTGTGTATCTCAATTTGTTGATCGATATATCCATCTGCTTTTCAAATTAGTATTATCATGGCTGGGAATCAGGAGTGC
>Frequency_3_QualityScore_FFGGHHHJHGFGIIIHIHIFHIIHIHIHJJJIIHIIJIIIIIJIJHIIJJJJIHGHIIFGGDFFDEHHFDFDEFFEEEDD<@BCCCCAB@=@=?_Mismatch_0_Sense_+_Library_PoolT
GAAATTTTACGACACTGTGTATCTCAATTTGTTGATCGATATATCCATCTGCTTTTCAAATTAGTATTATCATGGCTGGGAATCAGGAGTGCGA
>Frequency_3_QualityScore_FFHHHHHJHIHIJJJJIIJJJIIJIJJJJJJJJJJJJJJJJIJIJJJJHHIIIJJFHIJIIIIJIJIHHGECEFEDEDDC<@BA?BCACCDD=A_Mismatch_0_Sense_+_Library_PoolT
CGACACTGTGTATCTCAATTTGTTGATCGATATATCCATCTGCTTTTCAAATTAGTATTATCATGGCTGGGAATCAGGAGTGCGAGGACCGCGG
>Frequency_2_QualityScore_FFHGHHHGIIJJIIHHHGIIIJIIJJIJGIIIJJJJJIJJJJIIJJJHIIJIIIIHIIIIIIIHJIIJIEGGGGFFEAC?CADCCC=?ABAAA?_Mismatch_0_Sense_+_Library_PoolT
ATTTTACGACACTGTGTATCTCAATTTGTTGATCGATATATCCATCTGCTTTTCAAATTAGTATTATCATGGCTGGGAATCAGGAGTGCGAGGA
>Frequency_2_QualityScore_DEFGFHEIEGBGGEGIEGGDGGIIGGGIIIIIGGICHGH?EGIHE9CFGGGIIIIIE?FIGIICCHGFIEHGGEGEF>A:ACDCACCA8;==>A_Mismatch_0_Sense_+_Library_PoolT
AAATTTTACGACACTGTGTATCTCAATTTGTTGATCGATATATCCATCTGCTTTTCAAATTAGTATTATCATGGCTGGGAATCAGGAGTGCGAG
>Frequency_2_QualityScore_FFHHHHHGIIIIIJJGIIIIIJJJIJJJJHIIJJJIIJJJIJJJJJJJJIJJIJIJIHGIIIGHGIIIIGGHHHGFFFADDEDEDCDABDBDDC_Mismatch_0_Sense_+_Library_PoolT
AATTTTACGACACTGTGTATCTCAATTTGTTGATCGATATATCCATCTGCTTTTCAAATTAGTATTATCATGGCTGGGAATCAGGAGTGCGAGG
>Frequency_2_QualityScore_FFGHFGHIIJJHGHGIIIEGEGGEHIIHIIGGGIIIIFGGHIIIIIIIHIIFIIIJHIII4@CGGIGCE>;CA=CCA@BDCA?9=4?;??ACB<_Mismatch_0_Sense_+_Library_PoolT
ATCTCAATTTGTTGATCGATATATCCATCTGCTTTTCAAATTAGTATTATCATGGCTGGGAATCAGGAGTGCGAGGACCGCGGTCTGTTCGGCA
>Frequency_1_QualityScore_FFGDFHHGHGGI@IEFFFGGGJJGIIIGIJJJIIIGIJJIIIJG>GHIEHHIJIJHIIIGGGEEEC;@>=CHFHF?@CB9=?3=ADD=>5><C:_Mismatch_0_Sense_+_Library_PoolT
CTGTGTATCTCAATTTGTTGATCGATATATCCATCTGCTTTTCAAATTAGTATTATCATGGCTGGGAATCAGGAGTGCGAGGACCGCGGTCTGT
>Frequency_1_QualityScore_DDHDAHHAB>AA+8CEHGG*9*11:*:90*0?9BG;DG*7688ADC>C7)>87@4=)=3?ECH3?37?7;7A_Mismatch_1_Sense_+_Library_PoolT
TGGAAATTTTACGACACTGTGAATCTCAATTTGTTGATCGATATATCCATCTGCTTTTCAAATTAGTATTAT
>Frequency_1_QualityScore_DDFFFFFIIBEBG=:FAA+::C<FBD9?FFFI@?D8?D4D@GBF<?98=BDF<AFIIAEA:CE7;)).=7=7?EB@;?@?\;@B_Mismatch_2_Sense_+_Library_PoolT
TGGAAATTTTACGACACTGTGTATCTCAATTTGTTGATCGATATATCCATCTGCTTTTCAAACTAGTATTATCATGGCTGGAAA
>Frequency_1_QualityScore_FFHFHHHHIIIJIJIIEHDIIIJJIIIIJJIJJCHGGHGHDDIIIJFJJIJJJIIDDHIJJJIGI@DGFEH==BA>BBD;@BCCCCBD<@BBDD_Mismatch_0_Sense_+_Library_PoolT
CAATTTGTTGATCGATATATCCATCTGCTTTTCAAATTAGTATTATCATGGCTGGGAATCAGGAGTGCGAGGACCGCGGTCTGTTCGGCAAGAA
>Frequency_1_QualityScore_DDD>A,<EE@E?<,AEECEEAEIIE<F4<F9EEEE41?DEEDF9?BD*?_Mismatch_2_Sense_+_Library_PoolT
TCAATTTGTTGATGGATATATCCATCTGCTTTTCAAATTAGTATCATCA
>Frequency_1_QualityScore_BDHHAFDGGIIGGABHGGGBH<FHIHGGDGIIIC<BGHEB?DGGIIGFC>DHIEHBBC>@AHEADEH8\5=8=ABBCC?@@9ACABB<BBBC<?_Mismatch_0_Sense_+_Library_PoolT
AATTTGTTGATCGATATATCCATCTGCTTTTCAAATTAGTATTATCATGGCTGGGAATCAGGAGTGCGAGGACCGCGGTCTGTTCGGCAAGAAG
>Frequency_1_QualityScore_FFHHGHHIIJJIJJGJJIIIG@E:EGGHHDGGGHIJIFGAHHEHHFF<CDDDDDABDDDDB@BDDDDD_Mismatch_0_Sense_+_Library_PoolT
TTATCATGGCTGGGAATCAGGAGTGCGAGGACCGCGGTCTGTTCGGCAAGAAGGAGGGGGGAAGGCAA
>Frequency_1_QualityScore_DAHHHG>GGIIGIGGIIHJIIEGIIIIHHJJI>DHHEDFDDGEIDBFGIJIIDIIJIDHGIADHG;CH;ACB?B><>8A??@BD<>@9@>@?@D_Mismatch_0_Sense_+_Library_PoolT
TATCTCAATTTGTTGATCGATATATCCATCTGCTTTTCAAATTAGTATTATCATGGCTGGGAATCAGGAGTGCGAGGACCGCGGTCTGTTCGGC
>Frequency_1_QualityScore_FFHHHHHJJJJJJJJIIJIIJJJJIJJJJJJJJJIJIIJIIIIHIJJJIJJJJJJJJJJEGFIAHGCDD?EE9?CACBBDDD@DDDDDDDDB>B_Mismatch_0_Sense_+_Library_PoolT
TCTCAATTTGTTGATCGATATATCCATCTGCTTTTCAAATTAGTATTATCATGGCTGGGAATCAGGAGTGCGAGGACCGCGGTCTGTTCGGCAA
>Frequency_1_QualityScore_BDBDBDFB;@EEAHAECDCDD?EHEHGB?D?:D*?DGBG@F<8898??/B8;BA)@FG@7.==@DECA?=7;?B?BACC:6>5>C@_Mismatch_2_Sense_+_Library_PoolT
ATTTTACGACACTGTGTATCTCAATTTGTTGATCGATATATCCATCTGTTTTTCAAATTAGTATTATCATGGCTGGAAATCAGGAG
>Frequency_1_QualityScore_DDHAHDHG<FDHHGI7E=AFH@H@DA<CD::??;?BDGHIB@B?9FHFBGDH>F@B@2=C4@DF@_Mismatch_2_Sense_+_Library_PoolT
CTCAATTTGTTGATCGATATATCCATCTGTTTTTCAAATTAGTATTATCATGGCTGGAAATCAGG
>Frequency_1_QualityScore_FFHHHHHJJHIIJJJJJJJIIIIJIIJJJIJJJJJJIJJJIJIIJJJIJJJIJIIJJJGIEIJJIIG=DCAHDFDCCBD:?8<BDCCC?BBDDB_Mismatch_1_Sense_+_Library_PoolT
CTCAATTTGTTGATCGATATATCCATCTGCTTTTCAAATTAGTATTATCATGGCTGGGAATCAGGAGTGCGAGGACCGCGGTCTGTTCGGCAAA
>Frequency_1_QualityScore_DF8DFFFHFDBFDCHIICCHGGG9CEDHD9DDFG@GCHBGFFEEEHD=CH=BD=>;DCFCAEHGGEHH=;?>?CB@ED_Mismatch_2_Sense_+_Library_PoolT
ACACTGTGTATCTCAATTTGTTGATCGATATATCCATCTGTTTTTCAAATTAGTATTATCATGGCTGGAAATCAGGAG
>Frequency_1_QualityScore_FFHHHHHJJJJJJJJJIJJJJJJJJJJJJJJJJIFIIJJJHIJJIJJJIJJJIJJIHGIIIJJIJDEHHHHFDDDDDDD=@BDCDDDDDD_Mismatch_0_Sense_+_Library_PoolT
CAATTTGTTGATCGATATATCCATCTGCTTTTCAAATTAGTATTATCATGGCTGGGAATCAGGAGTGCGAGGACCGCGGTCTGTTCGGCA
>Frequency_1_QualityScore_DDHDFHHIIIEHEGBHIEFFCEGHGHDFGFHHIIGGIIIGCFIHICHIIGBCGCGHIIEH@EHIBEEHECEBDFFFFEDDD9?ADC@C_Mismatch_0_Sense_+_Library_PoolT
GGAAATTTTACGACACTGTGTATCTCAATTTGTTGATCGATATATCCATCTGCTTTTCAAATTAGTATTATCATGGCTGGGAATCAGG
>Frequency_1_QualityScore_FBHHFHGJJJJGIIIFE<C:EGFHGIIJBHGHIIGIEIGIIICHIDEEGFHFHIIGGF;;@C=>@CACE;?=CBFFFCD?(5?C;ACAB_Mismatch_0_Sense_+_Library_PoolT
GAAATTTTACGACACTGTGTATCTCAATTTGTTGATCGATATATCCATCTGCTTTTCAAATTAGTATTATCATGGCTGGGAATCAGGAG
>Frequency_1_QualityScore_FFHHHHHJJIJJJIJJJJJJJJJJIIJJJJJIJJJJJJJJJJHIJJIJJJJJIJJJJIEGIGHGHHF?BB<A>B>BBDDBD<B>DCCDBDB>BB_Mismatch_0_Sense_+_Library_PoolT
CTCAATTTGTTGATCGATATATCCATCTGCTTTTCAAATTAGTATTATCATGGCTGGGAATCAGGAGTGCGAGGACCGCGGTCTGTTCGGCAAG
>Frequency_1_QualityScore_FFHHHHHJJJIFHHIIJIJHIGGIIIJJIIJJJIJJJJJIIJIJJJJJJJJIJJJJJJJIIJHHHHHGGDFFFFFFEEEDDD=CBDDDDCCDCD_Mismatch_1_Sense_+_Library_PoolT
TGGAAATTTTACGACACTGTGTATCTCAATTTGTTGATCGATATATCCATCTGCTTTTCAAATTAGTATTATCATGGCTGGGAATCAGGATTGC
>Frequency_1_QualityScore_AFHDFDD@FEAAEHHEIIHIHGGEHGEFCBGDCDGGCDEIIIGIIIIIGFHHCEGHIIECEDHGI@@EE?EEEHH@(?B>A>@BA@C3;8??C_Mismatch_0_Sense_+_Library_PoolT
GGAAATTTTACGACACTGTGTATCTCAATTTGTTGATCGATATATCCATCTGCTTTTCAAATTAGTATTATCATGGCTGGGAATCAGGAGTGC
>Frequency_1_QualityScore_DDHHHDAACFHJJGHIIIJIIIGHIIJJFHIIJIIIIJJJEIHGIJJJJJJIJJCGHHHGIG@HIIIG@A?CHHFFF>CCCEECDDC=A?BBDB_Mismatch_1_Sense_+_Library_PoolT
CTTTTACGACACTGTGTATCTCAATTTGTTGATCGATATATCCATCTGCTTTTCAAATTAGTATTATCATGGCTGGGAATCAGGAGTGCGAGGA
>Frequency_1_QualityScore_DAFFF1D:@GFFB82?CE?GD?C?FCD3?:90?B82?DED>@@@FIIICF:=@7=CF_Mismatch_1_Sense_+_Library_PoolT
TTTACGACACCGTGTATCTCAATTTGTTGATCGATATATCCATCTGCTTTTCAAATT
>Frequency_1_QualityScore_D?DHHAFCEH4CBEIGBC?E4?EDHGGII>G>B?FHIIIIIGBBDF>D@GIG==FHG@HAAEHGI=?EECH=B>@);?=9AAC2>A_Mismatch_0_Sense_+_Library_PoolT
GGAAATTTTACGACACTGTGTATCTCAATTTGTTGATCGATATATCCATCTGCTTTTCAAATTAGTATTATCATGGCTGGGAATCA
>Frequency_1_QualityScore_FFFFHHHIIJJJJJIJJJIGIJJJJJJJIHGIIGIGHIJIJIHBGGHIIJDHICE@DDFC)6@EGG><=;AABB;B:C@CDBBDDD?CDC88<>_Mismatch_0_Sense_+_Library_PoolT
TGTTGATCGATATATCCATCTGCTTTTCAAATTAGTATTATCATGGCTGGGAATCAGGAGTGCGAGGACCGCGGTCTGTTCGGCAAGAAGGAGG
>Frequency_1_QualityScore_FFHHHHHGGGIIJIJGGHHIIEIIIEIJJGIIJGGJJJJIGIJIJIJJJJJJJIJGGIIJIE@EHIICHEHHFHFFFDACCEDCDD?_Mismatch_0_Sense_+_Library_PoolT
AATTTTACGACACTGTGTATCTCAATTTGTTGATCGATATATCCATCTGCTTTTCAAATTAGTATTATCATGGCTGGGAATCAGGAG
>Frequency_1_QualityScore_DD8BFF??ABGE1)1?<FF4CD<G9B4???GD?B2DBBE?EFIBFFIC:FAFGGIIEE@@)73?A=7?A;AB)?_Mismatch_0_Sense_+_Library_PoolT
GGAAATTTTACGACACTGTGTATCTCAATTTGTTGATCGATATATCCATCTGCTTTTCAAATTAGTATTATCAT
>Frequency_1_QualityScore_DDFFFHDHHGGIJGIIFGGIJAEE>FE@FADFGHGDBBFBD<FFGHBFD@FG=GE8@A@CEGEE\5=8>B?/<<@>BB59@C:AC<<9@><<<9_Mismatch_1_Sense_+_Library_PoolT
AATTTGTTGATCGATATATCCATCTGCTTTTCAAATTAGTATTATCATGGCTGGGAATCAGGAGGGCGAGGACCGCGGTCTGTTCGGCAAGAAG
>Frequency_1_QualityScore_DDCDFHFIJJJIIIJIHIGIGGGIGJIJEIGIJJEH?GCHGJJJJGEHIBGGGIJIIGGGGCFFGAEDHH;CH=7?@>>9@>A_Mismatch_0_Sense_+_Library_PoolT
TGTGTATCTCAATTTGTTGATCGATATATCCATCTGCTTTTCAAATTAGTATTATCATGGCTGGGAATCAGGAGTGCGAGGAC
>Frequency_1_QualityScore_FFHHHFHFHHGJJIHJJGIJJIJBF@GHIIHG9DGH@FEGHHJHHD<ACDDDDDDDBDD??CB8ADDBDDDDDDDDDBCDDDEDED_Mismatch_1_Sense_+_Library_PoolT
AAATTAGTATTATCATGGCTGGGAATCAGGAGTGCGAGGACCGCGGTCTGTTCGGCAAGAAGGAGGGGGGAAGGCAAGATGATGAG
>Frequency_1_QualityScore_FFHHHHHJJJJJJJJJJJJIJHJJJIJIIJIJJJJJJIEEFCHJIIFHHBHI:AFHIHHD8ABDDDCBDBBDBCDDD?ABDDDD>>DBDDDDDD_Mismatch_1_Sense_+_Library_PoolT
TCCATCTGCTTTTCAAATTAGTATTATCATGGCTGGGAATCAGGAGTGCGAGGACCGCGGTCTGTTCGGCAAGAAGGAGGGGGGAAGGCAAGAA
>Frequency_1_QualityScore_FFHHHHHJJJJJJJIJJJJJJJJIJIJGIGIJJJIJJIJIJGIAFHIIIGFF?FFIHGGHIHFFED3;@A@CCDDB09@CCCD<ABDDDD5@BD_Mismatch_0_Sense_+_Library_PoolT
GATATATCCATCTGCTTTTCAAATTAGTATTATCATGGCTGGGAATCAGGAGTGCGAGGACCGCGGTCTGTTCGGCAAGAAGGAGGGGGGAAGG
>Frequency_1_QualityScore_FFHHHHHIJJIJJICHHIIIJJJIJJJJIJBFHGIIJIH?FGIJIF@DGHFFD?@BDDDCDDD;B8<CCBBDBDDDD<@@?AADDCCC>>@AC:_Mismatch_1_Sense_+_Library_PoolT
GCTTTTCAAATTAGTATTATCATGGCTGGGAATCAGGAGTGCGAGGACCGCGGTCTGTTCGGCAAGAAGGAGGGGGGAAGGCAAGATGATGAGA
>Frequency_1_QualityScore_B><?CFHGIGII?:)<AGAFD;FFHD9:?9BG:DF4<?@?D27/=FHGIAE4CF;@=E:=.@E7=7=C?7;;;B@C@;?B_Mismatch_2_Sense_+_Library_PoolT
GGAAATTTTACGACACCGTGTATCTCAATTTGTTGATCGATATATCCATCTGCTTTTCAAATTAGTATCATCATGGCTGG
>Frequency_1_QualityScore_FFHDHHHJJJJIJIJJIJJHIIIIGIJIJJJJIIJJJJJJJJJJJJJIJIJJJHIIIJJIIJJJHHFHHHHHFFFFFFEDD=ACCDDDDDB?AC_Mismatch_2_Sense_+_Library_PoolT
TGGAAATTTTACGACACTGTGTATCTCAATTTGTTGATCGATATATCCATCTGTTTTTCAAATTAGTATTATCATGGCTGGAAATCAGGAGTGC
>Frequency_5_QualityScore_FEHGHGGJIIIHIHHHHIGGFFGCGGGGHGGHGHHIHHFHHHJHHGGHGGGGFEFHHFGGGGFEF?BEECEFEEDCCDDC>@BACCAAC@9=@?_Mismatch_0_Sense_+_Library_PoolT
GGAAATTTTACGACACTGTGTATCTCAATTTGTTGATCGATATATCCATCTGCTTTTCAAACTAGTATTATCATGGCTGGAAATCAGGAGTGCC
>Frequency_2_QualityScore_FCGGFGGIHIEDFG?DGGCFFEEGGEGIEFHHEECHGDIIIIHIGAEGEHFFGGIBFHGHEHHFFEEGFEEEEEEDECCB9?C?;A?B9>?;AA_Mismatch_1_Sense_+_Library_PoolT
GGAAATTTTACGACACCGTGTATCTCAATTTGTTGATCGATATATCCATCTGCTTTTCAAATTAGTATCATCATGGCTGGAAATCAGGAGTGCC
>Frequency_2_QualityScore_EEGHHHHJJJJJJJGHGIIJJJIIIJIJIIJIJJJIJJIIIIJIJJIIIIJJJJIGIIIGIEGHIIIIGEHHHGFF?CAACCCDCC7=@C=AA=_Mismatch_0_Sense_+_Library_PoolT
ATTTTACGACACTGTGTATCTCAATTTGTTGATCGATATATCCATCTGCTTTTCAAACTAGTATTATCATGGCTGGAAATCAGGAGTGCCAGGA
>Frequency_2_QualityScore_FFGFHGGIIIHGGFHDGIIBGCEEGIGHGGIIIIIIIIEHIHIIGIIIGIIIIIIIIIE?FDHFEEAADACBCCDCCCECA<?CCCCCCAA9;:_Mismatch_1_Sense_+_Library_PoolT
TGGAAATTTTACGACACCGTGTATCTCAATTTGTTGATCGATATATCCATCTGCTTTTCAAATTAGTATCATCATGGCTGGAAATCAGGAGTGC
>Frequency_2_QualityScore_EFGHHHGIIIIJIJIIJIHJIHIHHIIIHIIIIIHGIJIJIIIIIIIHHIIGGHIDEGGHEIHCG9=@DFABCEDECCA?ADCCCCBCC>;A7?_Mismatch_2_Sense_+_Library_PoolT
CAATTTGTTCATCGATATATCCATCTGCTTTTCAAATTAATATTATCATGGCTGGAAATCAGGAGTGCCAGGACCGCGGTCTGTTCGGCAAGAA
>Frequency_1_QualityScore_FFHFFFDHAGGGHH@FHHIIIGHHGIGIEG>FGIGCHG@FHGHABHG@CGHGFCDFGHGDGCHCHHEHEHFFDB@>@@CCC>;?5?:@:@ABBA_Mismatch_0_Sense_+_Library_PoolT
TTTACGACACTGTGTATCTCAATTTGTTGATCGATATATCCATCTGCTTTTCAAACTAGTATTATCATGGCTGGAAATCAGGAGTGCCAGGACC
>Frequency_1_QualityScore_DDFFHHGIGIGIJJHEFHIJHIIGGIGIJIGIIJIHIGIFDHEGHIJJ9BFFGIH@FHCGG@CEEDGIIEHHFGFBBFEECCEDCDDDDCCDB9_Mismatch_1_Sense_+_Library_PoolT
ATTTTACGACACTGTGTATCTCAATTTGTTGATCGATATATCCATCTGTTTTTCAAATTAGTATTATCATGGCTGGAAATCAGGAGTGCCAGGA
>Frequency_1_QualityScore_FFHHHHHJJJJJIJJJJJIIHHIIJJDFIJJJJJJJJJJJJGHGIJJJJJJJFIJJJJGEEHIIIEFHHHHHHFFFFFDD@CDCCCDDCB<ACD_Mismatch_0_Sense_+_Library_PoolT
GGAAATTTTACGACACTGTGTATCTCAATTTGTTGATCGATATATCCATCTGTTTTTCAAATTAGTATTATCATGGCTGGAAATCAGGAGTGCC
>Frequency_1_QualityScore_FFHHHHHJJJJJJIJHIJJJJJJJJJJIIJJIJJJIJJJJJJJJJIJJIIJJJJIJIJJJGHIIJJJJFAHHHFFFFEEDEECDD;ACCCCBBB_Mismatch_0_Sense_+_Library_PoolT
TTTTACGACACTGTGTATCTCAATTTGTTGATCGATATATCCATCTGCTTTTCAAACTAGTATTATCATGGCTGGAAATCAGGAGTGCCAGGAC
>Frequency_1_QualityScore_FDFHHHHJJIIJHIIJJJJJIIIJJJIHHJIIIIDGIIFIIIIJIJJJIGHDHIJIGGH@AEHHHF=BDBCDD8=B?ACCBBBBDDC??B<ABB_Mismatch_2_Sense_+_Library_PoolT
GTTGATCGATATATCCATCTGCTTTTCAAACTAGTATTATCATGGCTGGAAATCAGGAGTGCCAGGACCGCGGTTTGTTCGGCAAGAAGGAGGG
>Frequency_1_QualityScore_FFHHHHHFGCGGJJJJIJJJJGJJJJJJJJJJJJJJIIJIJJJJJJJJIIIJIJHGIJIJJJJJIJJIHHHHFFFFFFDC@CDDDBDDDDDDDD_Mismatch_1_Sense_+_Library_PoolT
GACACCGTGTATCTCAATTTGTTGATCGATATATCCATCTGCTTTTCAAATTAGTATCATCATGGCTGGAAATCAGGAGTGCCAGGAGCGCGGT
>Frequency_1_QualityScore_DDDHHBHGBC1EB8FEBFH>E>BHI@ECHIDHGGIGGGGGGHGI4DFHIGB>DCGG@F=@A;DHADH>EH>=C:@@BD(;>C>C@C_Mismatch_0_Sense_+_Library_PoolT
AAATTTTACGACACTGTGTATCTCAATTTGTTGATCGATATATCCATCTGCTTTTCAAACTATTATTATCATGGCTGGAAATCAGG
>Frequency_1_QualityScore_?AFFDCDF??BFD>:C:F::C,A@D?9C4C9CD?91:*?)::);0?**9**89?4\(7\;FEEFB8=8;?_Mismatch_2_Sense_+_Library_PoolT
GATATATCCATCTGCTTTTCATATTAGTATTATCATGGCTGGGAATAAGGAGTGCGTGGACCGCGGTCTG
>Frequency_1_QualityScore_AD2ABCDBFHGEB<AEFHED@DDH<HFBFHIEGGDAEGHGIGGG<FAAFFFBDEG@?@BBFF@F@@)@@@_Mismatch_2_Sense_+_Library_PoolT
TGTATCTCAATTTGTTCATCGATATATCCATCTGCTTTTCAAATTAATATTATCATGGCTGGAAATCAGG
>Frequency_1_QualityScore_FFHHHHHJJJJIJJIIIGGIJIJIGIIJJJJJJJJJIJIJJJGGJJIJFIJHIJJJJJIJJII9DG>AEHEHG?BDDEED?C@>@BB8<@B8<:_Mismatch_1_Sense_+_Library_PoolT
GTGTATCTCAATTTGTTGATCGATATATCCATCTGCTTTTCAAACTAGTATTATCATGGCTGGAAATCAGGAGTGCCAGGACCGCGGTTTGTTC
>Frequency_1_QualityScore_FFHHHHHJJJJJJJIJJJJJJJJJJIJJJIJJJIIIJJJIJJJJIJICHIJJJJJJJJJJIJJJJJFGIEGGIIHFHEFFFDFCDDDDDD2<BD_Mismatch_1_Sense_+_Library_PoolT
ACTGTGTATCTCAATTTGTTCATCGATATATCCATCTGCTTTTCAAATTAATATTATCATGGCTGGAAATCAGGAGTGCCAGGACCGCGGTCTG
>Frequency_1_QualityScore_FFHHHHHIIBGGGG@HFFFGIJIIGIIJGGGHIIJIEIIIIEIHH>FHEHIIIGGG=DDGECH;@EEHHEC>EEEDC2(6;@A;>;?(5@A>:<_Mismatch_0_Sense_+_Library_PoolT
AATTTTACGACACTGTGTATCTCAATTTGTTGATCGATATATCCATCTGCTTTTCAAACTAGTATTATCATGGCTGGAAATCAGGAGTGCCAGG
>Frequency_1_QualityScore_FFFHGHDHIJJJJJJIJIIJIIIJJJEIJIIIJIJJGFHIIEIIJJJJJJFIGHIJJIJGGGG@A=EHH@EEGEH;B?C>BA?CDDCDD59@DC_Mismatch_1_Sense_+_Library_PoolT
CTGTGTATCTCAATTTGTTGATCGATATATCCATCTGTTTTTCAAATTAGTATTATCATGGCTGGAAATCAGGAGTGCCAGGACCGCGGTTTCT
>Frequency_1_QualityScore_2)C8D8+A222AACEBFI<BD>?C?C<C1DADDE>*0BBD?98BBDCCEBBBCCD8;C>AAEIEEE9?CA@;;?;;>6>5,;5;>;?_Mismatch_0_Sense_+_Library_PoolT
CGACACTGTGTATCTCAATTTGTTGATCGATATATCCATCTGCTTTTCAAACTAGTATTATCATGGCTGGAAATCAGGAGTGCCAGG
>Frequency_1_QualityScore_FFGHHHHJIJJJJJJJJGHFIGJJJJJJJJJGHIJJJJJIIJJJJJIJJJJJIIJJIGFHJJJJHJJJIEHHHHHFFFF9@CEEDDDCB=ACC:_Mismatch_0_Sense_+_Library_PoolT
GAAATTTTACGACACTGTGTATCTCAATTTGTTGATCGATATATCCATCTGCTTTTCAAACTAGTATTATCATGGCTGGAAATCAGGAGTGCCA
>Frequency_1_QualityScore_FFHHHHHJJHIIJJJJJJJIJJJIJJJJIIJJIJJJEIIGJJIJJJIJJJJIIIJJG@FGGGDAGCG)=C@?EHCDFFCDD6=BC>AC?BD9B@_Mismatch_2_Sense_+_Library_PoolT
CTCAATTTGTTCATCGATATATCCATCTGCTTTTCAAATTAATATTATCATGGCTGGAAATCAGGAGTGCCAGGACCGCGGTCTGTTCGGCAAG
>Frequency_1_QualityScore_FFHHHHHJJIIJJJIJIJIIEIJIIJJJJJJJJJJJJJJJJJJJJIIJJIJGIGIJE(=<<C@FH:@7@EG:?H26?<>@B8=?C:>>?_Mismatch_2_Sense_+_Library_PoolT
CTCAATTTGTTCATCGATATATCCATCTGCTTTTCAAATTAATATTATCATGGCTGGAAATCAGGAGTGCCAGGACCGCGGTCTGTTCG
>Frequency_1_QualityScore_FFHHHHHJJJJGIJJJIIIJJJJJJJJJJJJJJJJJJJIJIJJIIJJIJIJJJJJJHIHIIICFGIIGIIHIJIJFEAHEDD@BCED@CDDCCB_Mismatch_1_Sense_+_Library_PoolT
AATTTTACTACACTGTGTATCTCAATTTGTTGATCGATATATCCATCTGCTTTTCAAACTAGTATTATCATGGCTGGAAATCAGGAGTGCCAGG
>Frequency_1_QualityScore_FFHHHHHJJIIHIJIJJJIJJJIJJJIIIIIJIJIJJJGIIJJIJJJJIIHCGGIJFHGGIIIIJJ<EHCHEFFCDBCECB(=CDDD?BBBDDB_Mismatch_1_Sense_+_Library_PoolT
ACGACACTGTGTATCTCAATTTGTTGATCGATATATCCATCTGTTTTTCAAATTAGTATTATCATGGCTGGAAATCAGGAGTGCCAGGACCGCG
>Frequency_1_QualityScore_FFHHHGHJJJJJJJJIIIIIJJJJIIJJJHHJJJJJJIGHIJIJIJJJIHIJJJJIIGIIJJGGHJJJIHGHHHHFFFDEEEECCCB=ADD(5A_Mismatch_1_Sense_+_Library_PoolT
AATTTTACGACACTGTGTATCTCAATTTGTTGATCGATATATCCATCTGTTTTTCAAATTAGTATTATCATGGCTGGAAATCAGGAGTGCCAGG
>Frequency_1_QualityScore_FFFHHHHJJJJJJJJJJJJIJJJJIJJJJJJJJJJJIJJJJJJIIIJJGIIJJJJJJJJJJJJJFGGEHGHJIJGHHHEHFFFFDDDDBBBDCC_Mismatch_2_Sense_+_Library_PoolT
TGTGTATCTCAATTTGTTCATCGATATATCCATCTGCTTTTCAAATTAATATTATCATGGCTGGAAATCAGGAGTGCCAGGACCGCGGTCTGTT
>Frequency_1_QualityScore_FFHHHHGJHIHJJIJJJIJJIIJJJIGHIJIGGFIGIIJJIIJJFIIIJEIIIGCHEIIGHIIGHHHEB>2;ACCDEEDB;2>>;@B9<B?>9B_Mismatch_0_Sense_+_Library_PoolT
CGACACTGTGTATCTCAATTTGTTGATCGATATATCCATCTGCTTTTCAAACTAGTATTATCATGGCTGGAAATCAGGAGTGCCAGGACCGCGG
>Frequency_1_QualityScore_FFHHHGHJJJJIJCGHHGIIBGHGIIIBGHJHIJJGHHFDBCEEBDDDBDD:BDDDDBBCCCCDDDDDDCCDDDDDCDDDC@CDDBDDDDBDDD_Mismatch_0_Sense_+_Library_PoolT
TGGGAATCAGGAGTGCGAGGACCGCGGTCTGTTCGGCAAGAAGGAGGGGGGAAGGCAAGATGATGAGATGATGCAGAATCAGGCTGCTCGTCCT
>Frequency_1_QualityScore_D?DA>FFGIIGGIIIIIIIEGICHEE@EGIE?GHH?FGHHGI*?DBEHH>0BFHICEGI=FFH8CC4C@ECEH7=CE@DD26=3>>B&5&9A@_Mismatch_1_Sense_+_Library_PoolT
GTGTATCTCAATTTGTTGATCGATATATCCATCTGTTTTTCAAATTAGTATTATCATGGCTGGAAATCAGGAGTGCCAGGACCGCGGCTTCTT
>Frequency_1_QualityScore_FFHHHHHJJFFGHIJJJJIJHIJJJJJIJJJJIJJJJJJJJIJJJJJJJJJJJJJJJJGHIIJJIGGHHEFHHHHFFFF@CACDDDDDDD?BDD_Mismatch_0_Sense_+_Library_PoolC
GGAAATTTTACGACACTGTGTATCTCAATTTGTTGATCGATATATCCATCTGCTTTTCAAATTAGTATTATCATGGCTGGGAATCAGGAGTGCG
>Frequency_1_QualityScore_D@DFFHHJIIGIIJJFHGEGGEHGGHIIGGGGBHIHEGGFFGFGGGIIDHGGIJJIJJIIHJGG=AAH3=A;?;@CDCBD8?A@B>BDDDDA@C_Mismatch_0_Sense_+_Library_PoolC
GTGTATCTCAATTTGTTGATCGATATATCCATCTGCTTTTCAAATTAGTATTATCATGGCTGGGAATCAGGAGTGCGAGGACCGCGGTCTGTTC
>Frequency_1_QualityScore_FFHHHGHJJJJJJJIJJJJJIIIIJJJJJJJJJHIIJJJJJJJJJJJJIJIIJJIIIJJHIIJIJHEHHEHHFFFFDDCCDDACDDDCDC?9AC_Mismatch_0_Sense_+_Library_PoolC
TGGAAATTTTACGACACTGTGTATCTCAATTTGTTGATCGATATATCCATCTGCTTTTCAAATTAGTATTATCATGGCTGGGAATCAGGAGTGC
>Frequency_1_QualityScore_FFHHHHFGGIIJJIHHHIHIIICGFGIHIJJJJJJJJJJJJJIIJJIIGIIJJIGCHHJJIE;DHCHIGAEHHHFFF@AEECCDCB3=CDBBB>_Mismatch_0_Sense_+_Library_PoolC
ATTTTACGACACTGTGTATCTCAATTTGTTGATCGATATATCCATCTGCTTTTCAAATTAGTATTATCATGGCTGGGAATCAGGAGTGCGAGGA
>Frequency_1_QualityScore_DFFHHHHIIIEGDGGDFEFHHIIIIG@FGHIIFGEGIFIJIIGIIGHGEHA@CCECDDECCCCEDCCFEDDDDDDCDDD@?9ABD>CC@<9?A_Mismatch_0_Sense_+_Library_PoolC
GGAAATTTTACGACACTGTGTATCTCAATTTGTTGATCGATATATCCATCTGCTTTTCAAATTAGTATTATCATGGCTGGGAATCAGGAGTGC
>Frequency_1_QualityScore_DFFFDFHFHIEGIJJJIGGIHGGEFEIIDC?DDHHHHIIJJIEIIGHIEDH(B;CC@G3C.6=B->B\(69,9;=:-<AC@BB>@@BC9AB8<>_Mismatch_0_Sense_+_Library_PoolC
TGTTGATCGATATATCCATCTGCTTTTCAAATTAGTATTATCATGGCTGGGAATCAGGAGTGCGAGGACCGCGGTCTGTTCGGCAAGAAGGAGG
>Frequency_1_QualityScore_FFHHHHHHFHHIJJJJIIHIIIJJGGIJJJIIJJJJJJJJJJJJJIJJJJJJJIIJIJEHJIJDHHHHHHHFFEFFFDD@CDDDCD>85?@;?B_Mismatch_1_Sense_+_Library_PoolC
AAATTTTACGACACTGTGTATCTCAATTTGTTGATCGATATATCCATCTTCTTTTCAAATTAGTATTATCATGGCTGGGAATCAGGAGTGCGAG
>Frequency_1_QualityScore_ADF?BFBGHFDFGEEHIDECDHHHGIIIIIFIIIGGHIIIGIFHHAGIGFGHBFEGEE;@@@:@>=(.6=<A><=?BB@BDBD_Mismatch_0_Sense_+_Library_PoolC
CTCAATTTGTTGATCGATATATCCATCTGCTTTTCAAATTAGTATTATCATGGCTGGGAATCAGGAGTGCGAGGACCGCGGTC
>Frequency_1_QualityScore_DBH?DF?BBH:FHC2AACBFBF>?GGHH>C@DDDGG=DDAHIGH*9??BBCGHII@@DC7C7=CHCEGC??3ACB6B9>@@;.;@_Mismatch_0_Sense_+_Library_PoolC
ATTTTACGACACTGTGTATCTCAATTTGTTGATCGATATATCCATCTGCTTTTCAAATTAGTATTATCATGGCTGGGAATCAGGA
>Frequency_1_QualityScore_FFHHHHHJJIIHJJJJIJJJIJIIJIJIJJHIJIJIIJJIJIJJJIJJJIIJIIIIGJIIIJJJJHHGFEFF>CEEA@CC?5=CBB@DDDDBB@_Mismatch_0_Sense_+_Library_PoolC
ACGACACTGTGTATCTCAATTTGTTGATCGATATATCCATCTGCTTTTCAAATTAGTATTATCATGGCTGGGAATCAGGAGTGCGAGGACCGCG
>Frequency_1_QualityScore_DFHHHDHJJJIJJJJJJJJJJJJJJJJCIJJJJJJJIIIJJJEIHHIJJJIIGIJIJJIJIIJJCAGHIDHHIJ?AEHFHFEEDDDDD8=@DAC_Mismatch_2_Sense_+_Library_PoolC
TGTGTATCTCAATTTGTTCATCGATATATCCATCTGCTTTTCAAATTAATATTATCATGGCTGGAAATCAGGAGTGCCAGGACCGCGGTCTGTT
>Frequency_2_QualityScore_FFHGHHHIIIIJGIGHIJGIIHGGHIJJGIIIGGIJIIGFFEEEEACCCCDDCCCDDB<BCCCCDD?BA?ACCCDDDCCDDCDACCDCDDDDDC_Mismatch_0_Sense_+_Library_PoolC
CTGGGAATCAGGAGTGCGAGGACCGCGGTCTGTTCGGCAAGAAGGAGGGGGGAAGGCAAGATGATGAGATGATGCAGAATCAGGCTGCTCGTCC
>Frequency_1_QualityScore_FFHHHHHJIIIJIJJJGIHIIIIJJIJJJJGGIEIGJJJJJJIJJJJJJJJJJJJJIIJHIIHHHHHHHHFFFFFEDDEDDDDDDCDD<ACCCC_Mismatch_1_Sense_+_Library_PoolC
AAATTTTACGACACCGTGTATCTCAATTTGTTGATCGATATATCCATCTGCTTTTCAAATTAGTATCATCATGGCTGGAAATCAGGAGTGCCAG
