# Supplementary material for: Differential Gene Expression Reveals Candidate Genes for Drought Stress Response in Abies alba (Pinaceae)
Source: PLoS One. 2015 Apr 29;10(4):e0124564. doi: 10.1371/journal.pone.0124564 (PMC4414588; doi:10.1371/journal.pone.0124564)
Supplement: S2 File — (GZ) [file pone.0124564.s002.gz › comp17553_c0_seq1.fa]

>comp17553_c0_seq1 len=954 path=[1:0-953] : tr|A9P1J4|A9P1J4_PICSI Putative uncharacterized protein OS=Picea sitchensis PE=2 SV=1 e-value: 4e-19 blast score: 97.1
TTCAATCATGGAATTCAGGAGGTGCTCAAGAAACATTCAGGATGGATTGTGCCGGATGTGCAGCTCCAGGAGGCGCTTAGGCATTCAATCACAGAGAAGTTGATACCAGCCTATCGGTCCTTCTTGGGCAGATTCAGGACACCTTTGGTAAATGGCGGACACCCTGAGATGTATATTAAGTACACATCTGATGACCTGGAAGCTCAGCTTTCGCATCTGTTTAGGGCAGTCCATCATCCATGAGTTCAAGGAGATCCTAGAAGCAAGGAAGGAGGGTTTTAATGTGGAGCGTTATCTTATCATAGCGATATTGAAATTACAGTCATCACACTAAAACCCTTAAGATTAGAAAACCTTGGTATTCAGGATAAAGACACCCTGCAGCATTACTATCGATAAATCTAAGTTTGAACATTCTTTTCATTCTTGTGAAATACTATTGATTGTAAATAGTTGCCATGTGAGCTTATGCACAAAATAGATTCCTCCTGTCAATTTTCAGTGCAAATATATTGCCAACGAAACTCAGTGCAGGAGTTATCTGGCATGTTTTTCCATGAAATATTTGTGATTTCTCTGTTTCCTGTTCTGCACTCCCTGTTTTGATATGAAATTTCACTACTGTACTCAAACCCTAATGCTTGAGGGTTTAATAATTGCCAGAGTGCTTCCTTGCTTGTAATCCATACAAGCCGACTGTTTAACCATAATCTGTGAAAATCATTGCCACACATGAATAACATGCAGGGACAGAGGTTGTGGCTTTTCGTCGCATGCAGGAATAAGCTTTTTAGATGGCAATGGCATTGATGTTACCCTCCATTTACCAAAGAATGGCTCCAGACATTTTACCATCTGTACTTGATCTATGATATATCTGTTGTAATATTTGCAAGGAATCATTGTTTTCAAAAGATTAAGAGAGTTGGTAAAGACCATTTGAGACTCTTTTCA

>Frequency_2_QualityScore_FFHHHHHJJFHIJJIJJJJJJJJIJJIJJJJJJJJJJIJIJIJJJIGIGIHIIJIIGIIJJIIJJIGIHHHHHHHFFFFFFEDEDEEEDEEDDE_Mismatch_0_Sense_+_Library_PoolT
AAACCTTGGTATTCAGGATAAAGACACCCTGCAGCATTACTATCGATAAATCTAAGTTTGAACATTCTTTTCATTCTTGTGAAATACTATTGAT
>Frequency_2_QualityScore_FFHGGHHHIIIIIDGCGEIHIIIIIIIIFIIIIIIIIIIIGIEGIIIIFIDGGIIIIIGIIIGIIIIIHGGGG_Mismatch_0_Sense_+_Library_PoolT
CCTGTCAATTTTCAGTGCAAATATATTGCCAACGAAACTCAGTGCAGGAGTTATCTGGCATGTTTTTCCATGA
>Frequency_2_QualityScore_FFHHHGHIJJJIIIIJJIIIHIIIIIIIJJJJJIJIIIJJJJIIGIIJJJJJJJIJJJJJJJIJJIJIIGFHHHHGFFFFEFEEEEEEEEDACC_Mismatch_0_Sense_+_Library_PoolT
TCAGGATAAAGACACCCTGCAGCATTACTATCGATAAATCTAAGTTTGAACATTCTTTTCATTCTTGTGAAATACTATTGATTGTAAATAGTTG
>Frequency_2_QualityScore_FFHHHGHJJJJJJJJJJJJJJJIJJJJJJJJJJIJIJIJJJJIIIIJHIIIIIIJJIIJJIJJIHIJIHHGFHGGFFFEACDEEEEDDDDDAAD_Mismatch_0_Sense_+_Library_PoolT
ATGTGAGCTTATGCACAAAATAGATTCCTCCTGTCAATTTTCAGTGCAAATATATTGCCAACGAAACTCAGTGCAGGAGTTATCTGGCATGTTT
>Frequency_2_QualityScore_FEHHGHHJJJJJJJJGIIIHIGHIIIIHIIIIIJIIIIIIIIIIIGFIGIIGCIHIIIIGIIGCDGGIIGHEEECFEEEEABDABCDCCCCDDD_Mismatch_0_Sense_+_Library_PoolT
GTTCTGCACTCCCTGTTTTGATATGAAATTTCACTACTGTACTCAAACCCTAATGCTTGAGGGTTTAATAATTGCCAGAGTGCTTCCTTGCTTG
>Frequency_2_QualityScore_FFHHHHHJIJJIIJJJJIJJJJIIGIJHIIIJIJJJJIJJIIJJJJJIGIIJJJJJJIIJJJJIIJJIIIIIIHIHHHHHGGGGGGEEEDEEEE_Mismatch_0_Sense_+_Library_PoolT
GTTTGAACATTCTTTTCATTCTTGTGAAATACTATTGATTGTAAATAGTTGCCATGTGAGCTTATGCACAAAATAGATTCCTCCTGTCAATTTT
>Frequency_2_QualityScore_CDDE>F>CGECGGHE9<CG@9:C?EB@CGGG?ECGEIGCFIFE=EBGGAAEADB=A3=CAC=C?:A7=<<===9;4<@?===7?BAA:=??=?A_Mismatch_0_Sense_+_Library_PoolT
AGCGATATTGAAATTACAGTCATCACACTAAAACCCTTAAGATTAGAAAACCTTGGTATTCAGGATAAAGACACCCTGCAGCATTACTATCGAT
>Frequency_2_QualityScore_EEEGEFCIGIIIIIJIIIIIIHGIIIIIGIIIIIIIGEFGIIFGHIIIJJIIDHCIIIIIFIIHIIGGIFEHGEFFFEEDEEEDDDDDCDCA?C_Mismatch_1_Sense_+_Library_PoolT
ATATTGAAATTACAGTCATCACACTAAAACCCTTAAGATTAGAAAACCTTGGTATTCAGGATTAAGACACCCTGCAGCATTACTATCGATAAAT
>Frequency_2_QualityScore_?CBAEFEGHCEGEGCEAGEGC?EFGGHGIGHHIGIGHCFHHIIDHCGGHHIIGIGEHEGGEGGAGDEA;CCB?9A?C7AB>AAAACCCECBC==_Mismatch_0_Sense_+_Library_PoolT
TTCAGGATAAAGACACCCTGCAGCATTACTATCGATAAATCTAAGTTTGAACATTCTTTTCATTCTTGTGAAATACTATTGATTGTAAATAGTT
>Frequency_2_QualityScore_FFHGHHGJIIIJJJJJJGIIIGIJGIJJJIIGIIIIJIJIGIIIIIJIIGIIIHEHHHGCEFEFFDEEECDDDDDDDCCCDDDDDDDDDDDCDC_Mismatch_0_Sense_+_Library_PoolT
ATTCAGGACACCTTTGGTAAATGGCGGACACCCTGAGATGTATATTAAGTACACATCTGATGACCTGGAAGCTCAGCTTTCGCATCTGTTTAGG
>Frequency_2_QualityScore_CEGCGEGIIIIGGIIHIGHIIIGHFEEEHGAGHFEIGG?FHFHIIIGIIIIGIIGIIGGEFAEHAED?CA?BC@A??;A>ACCCCCBCCCCCCA_Mismatch_0_Sense_+_Library_PoolT
CCGACTGTTTAACCATAATCTGTGAAAATCATTGCCACACATGAATAACATGCAGGGACAGAGGTTGTGGCTTTTCGTCGCATGCAGGAATAAG
>Frequency_2_QualityScore_EEDGHHHIJHIIIIJJIIJJIFHGIJJJJJJJIIIIJIIJIJJIJFGIIIIIIIIJIIHIEIIIFGIIHIIGHIIIHGHGGGGCEEEDEAACCD_Mismatch_0_Sense_+_Library_PoolT
TGTTTTTCCATGAAATATTTGTGATTTCTCTGTTTCCTGTTCTGCACTCCCTGTTTTGATATGAAATTTCACTACTGTACTCAAACCCTAATGC
>Frequency_2_QualityScore_EFHHHHHJIJJIIIIJIJIIIIIJJJIJJIIJIIJJJIJJJJJIIIIIIIIIIIIIHIIEHGBEHHGGEEEEEECCDDDDDDDDDDDDDCCCCD_Mismatch_0_Sense_+_Library_PoolT
GACTGTTTAACCATAATCTGTGAAAATCATTGCCACACATGAATAACATGCAGGGACAGAGGTTGTGGCTTTTCGTCGCATGCAGGAATAAGCT
>Frequency_2_QualityScore_FFHHHHHIJJJJJJIJJIIHGJJHIJJIJJJIIJJIJJIJJJJJJJIJHIIIJJJIJIJIJJIIJJIJIIIIIJIJJJIGHHHGHGFEFFEEED_Mismatch_0_Sense_+_Library_PoolT
TCTTTTCATTCTTGTGAAATACTATTGATTGTAAATAGTTGCCATGTGAGCTTATGCACAAAATAGATTCCTCCTGTCAATTTTCAGTGCAAAT
>Frequency_2_QualityScore_DDGGGGGEGGIGI?FGGHIHGGIIHIGHEGGGHGGHHHHHHHIIGEEGIGHIGDGGGGECEDDDE@CDDDCCCBBB@CCCABACAA?CC@CACC_Mismatch_0_Sense_+_Library_PoolT
CAAGGAAGGAGGGTTTTAATGTGGAGCGTTATCTTATCATAGCGATATTGAAATTACAGTCATCACACTAAAACCCTTAAGATTAGAAAACCTT
>Frequency_2_QualityScore_FFHHHGHJJJJIIIIIIIIJJIIHJHIIIJJIIJIIIGGHHIIIJJJIJIJIIIJJIIIIIIJIIHHGGFEFEDDDDEB=?BACABCCDDCDDD_Mismatch_0_Sense_+_Library_PoolT
TGTAATCCATACAAGCCGACTGTTTAACCATAATCTGTGAAAATCATTGCCACACATGAATAACATGCAGGGACAGAGGTTGTGGCTTTTCGTC
>Frequency_2_QualityScore_FFHGGGHEGIJJJIIHIIJJJJJJJJJIIIIIIJJIJJJJJJIIIIIJIIIJIIGIIIHIIIIIHIGHHCGGFFFFEEEDEECEEDDEEDDECD_Mismatch_0_Sense_+_Library_PoolT
ACCTTGGTATTCAGGATAAAGACACCCTGCAGCATTACTATCGATAAATCTAAGTTTGAACATTCTTTTCATTCTTGTGAAATACTATTGATTG
>Frequency_1_QualityScore_FFHHHHHJJJJJJJJJJJIJJJIJJJIIJGIJGFHIJJJJJIJJJJJJIIJJIJJJGHIJJJGI@EHIJCHHHHHFCEFFFEEE_Mismatch_0_Sense_+_Library_PoolT
CAAAATAGATTCCTCCTGTCAATTTTCAGTGCAAATATATTGCCAACGAAACTCAGTGCAGGAGTTATCTGGCATGTTTTTCCA
>Frequency_1_QualityScore_FDHHHGHJJJJJIHIJJJJJJJJJJJJJJJJJIIIJJJJJJJJHJJJJJJJJJJJJIIJJJJJJIIJHHGHFGFFEFFFEEEEEEEDDFEDEDD_Mismatch_0_Sense_+_Library_PoolT
GTTATCTGGCATGTTTTTCCATGAAATATTTGTGATTTCTCTGTTTCCTGTTCTGCACTCCCTGTTTTGATATGAAATTTCACTACTGTACTCA
>Frequency_1_QualityScore_FFHHFFHJJJJJJJJJJJIJJHIJJJJJIJJJJJJJIIJJJJJJJJJJJJJJJJJJJJJJJJJJJJJJJJHJJJJJEGHIHHGHHHFFFEFFFD_Mismatch_1_Sense_+_Library_PoolT
CTTGTGAAATACTATTGATTGTAAATAGTTGCCATGTTAGCTTATGCACAAAATAGATTCCTCCTGTCAATTTTCAGTGCAAATATATTGCCAA
>Frequency_1_QualityScore_FFHHHHHJJJJJJJJJJJJJJEGIJJJJJJIIJJJJJJJJJJJJJJJJIJJIJJJJJJIJEHHHHFFFBADFEEEEEDCEEDDDDEEDEECCDC_Mismatch_0_Sense_+_Library_PoolT
CTTAAGATTAGAAAACCTTGGTATTCAGGATAAAGACACCCTGCAGCATTACTATCGATAAATCTAAGTTTGAACATTCTTTTCATTCTTGTGA
>Frequency_1_QualityScore_FFHHHHHJJJIJJJIJJJJJJJJJJJJJJJJJJJIJIIJJJJJIJJJJJJJJIIJJJJGIJIIJJJHIGHIEHGHGGGGHHFFFFFFEEDFEEE_Mismatch_0_Sense_+_Library_PoolT
GAGTTATCTGGCATGTTTTTCCATGAAATATTTGTGATTTCTCTGTTTCCTGTTCTGCACTCCCTGTTTTGATATGAAATTTCACTACTGTACT
>Frequency_1_QualityScore_DBDDHDDG@@EFEHHE<4?D<CGG0B:@F@GCGGIEH?F8BFHBDC@@CFCGGA1;D9CE)).;?C:@:6@;;;A;>C;;;>@@AA_Mismatch_0_Sense_+_Library_PoolT
GTGGAGCGTTATCTTATCATAGCGATATTGAAATTACAGTCATCACACTAAAACCCTTAAGATTAGAAAACCTTGGTATTCAGGAT
>Frequency_1_QualityScore_D:ACDDD4C?EE=:CEAED?E?D@<DD?6;)?<??DEEECDCBDECD9CEADEIIIIID==7ADA;7?=;;?7?@@A_Mismatch_2_Sense_+_Library_PoolT
ATATATTGCCAACGAAACTCAGTGCAGGAGTTATCTGGCATGTTTTTCCATGAAATATTTGTGATTTCTCTGTTTGA
>Frequency_1_QualityScore_FFHHHHHJJIJIJJJJJJIGIJIIJJJJIJJJJIIIJIJJJIEIIIIJJGIJJJJJJJIHHIJIJJHHHFEHHFFBDDFFEEEECEDDDCDDDC_Mismatch_0_Sense_+_Library_PoolT
ACACCCTGCAGCATTACTATCGATAAATCTAAGTTTGAACATTCTTTTCATTCTTGTGAAATACTATTGATTGTAAATAGTTGCCATGTGAGCT
>Frequency_1_QualityScore_DEFHGADGBHEGEA9ECHJJIJGG=BCDF93?BGCG@DDHCHDEFCECFGIGGGCH@FDHE;=7=>E>=(7?;@3;ACACCCC3>@C>3:;5:>_Mismatch_1_Sense_+_Library_PoolT
GTCGCATGCAGGAATAAGCTTTTTAGATGGCAATGGCATTGATGTTACCCTCCAGTTACCAAAGAATGGCTCCAGACATTTTACCATCTGTACT
>Frequency_1_QualityScore_FFHHHHHGGECFHIGIJEHBHIJ@HHIJFHHGDHHIHIIJJGIJIIJJJFIJGGIIIGCFEIIIJJG@ECCEHHHFDDDFCECECCCCEDDDDD_Mismatch_1_Sense_+_Library_PoolT
AAAACCTTGGTATTCAGGATTAAGACACCCTGCAGCATTACTATCGATAAATCTAAGTTTGAACATTCTTTTCATTCTTGTGAAATACTATTGA
>Frequency_1_QualityScore_FFHHHHHJJJJJIIJJJJJJJJJJJJJIJJJJJJGIJJJIJJJIIJJJJJJJJJJJJJHHHHFHBEFFFDFEDCEDDDDDCCDDDDDDBDDDDD_Mismatch_0_Sense_+_Library_PoolT
TACACATCTGATGACCTGGAAGCTCAGCTTTCGCATCTGTTTAGGGCAGTCCATCATCCATGAGTTCAAGGAGATCCTAGAAGCAAGGAAGGAG
>Frequency_1_QualityScore_FFHHHHHIJJFIJIGIIIDIHIIGEEHIJGIIIGGIJJJIJFGGHGIIJCGIGIIFHIIJJJGIGIHIJGIIIIIIGHEHHHEEFFFACEEEAC_Mismatch_0_Sense_+_Library_PoolT
CTATTGATTGTAAATAGTTGCCATGTGAGCTTATGCACAAAATAGATTCCTCCTGTCAATTTTCAGTGCAAATATATTGCCAACGAAACTCAGT
>Frequency_1_QualityScore_FFHHHHHIJJJIJJJJIJJJIJJJJJJJJIJJJIJJJIJIJJJJJJJJIHGFDDCDEEEEDEDDDDDDDBBDDEEDDDEDDDBBDDDEDDDDDD_Mismatch_0_Sense_+_Library_PoolT
GGCAGTCCATCATCCATGAGTTCAAGGAGATCCTAGAAGCAAGGAAGGAGGGTTTTAATGTGGAGCGTTATCTTATCATAGCGATATTGAAATT
>Frequency_1_QualityScore_BEHHHHAGHAFEGBGGGCEGGGGGGGGCHIJIJIGEIIJF9FHEGB>ABGBHEEH;@C>B@DC>CCACCC>ACDC@@CD@?CDC@CACCC_Mismatch_0_Sense_+_Library_PoolT
GAAGCAAGGAAGGAGGGTTTTAATGTGGAGCGTTATCTTATCATAGCGATATTGAAATTACAGTCATCACACTAAAACCCTTAAGATTAG
>Frequency_1_QualityScore_DBABA<<A2<1<)<@EE<DE<1:DBB@6DD@BBDBDAB<=BCA8C;;===7?;=@@;@;@@>@AA;>=>>;>><1<:A:A>>A::>(>?A?A>3_Mismatch_1_Sense_+_Library_PoolT
AAGGAAGGAGGGGTTTAATGTGGAGCGTTATCTTATCATAGCGATATTGAAATTACAGTCATCACACTAAAACCCTTAAGATTAGAAAACCTTG
>Frequency_1_QualityScore_D?C?B?FFFEGIID@?ABF<C+AF<A:CCEEFGIB?@CFF9?FAFABBFBFFCFC=BFA\/==@@DEAEC?A7?>BBBBDD@CA@DDBBABABB_Mismatch_2_Sense_+_Library_PoolT
CTTATGCACAAAATAGATTCCTCCTGTCAATTTTCAGTGCAAATATATTGCCAACGAAACTCAGTGCAGGAGTTATCTGGCATGTTTTTCCAAA
>Frequency_1_QualityScore_FFHHHHHJIJJGIJFHIIJJJJIJJJJJJJJJJJJIJIJJIIIJJJJJJJJJJJHHHHFFDEEEEEEDDBDDBDDDDDCDDDDDDDDDDACDCD_Mismatch_0_Sense_+_Library_PoolT
GCAGCTCCAGGAGGCGCTTAGGCATTCAATCACAGAGAAGTTGATACCAGCCTATCGGTCCTTCTTGGGCAGATTCAGGACACCTTTGGTAAAT
>Frequency_1_QualityScore_B8?AC?DB9@F?<I@3A@C:E;=?EFA9D<CGF?D?33?FDDGGBFAG:??@=)8=4.87)=.@HCH>G=7?)=3?E>D;AE@3>6;;@C:@>A_Mismatch_1_Sense_+_Library_PoolT
TATTCAGGATAAAGACACCCTGCAGCATTACTATCGATAAATCTAAGTTTGAACATTCTTTTCATTCTTGTGAAATACTATTTATTGTAAATAG
>Frequency_1_QualityScore_FFHHHHHJJJJJJJJJJJJJJJJJJJJJJJJJJJJJIJJJHHIJJJJIIJJJGIJJIGIJJJIJJJIJJHIJJJJHIJJJHHHHHFFFF_Mismatch_1_Sense_+_Library_PoolT
TTTGAACATTCTTTTCATTCTTGTGAAATACTATTGATTGTAAATAGTTGCCATGTGAGCTTATGCACAAAATAGATTCCTCCTGTCAC
>Frequency_1_QualityScore_FFHHHHHJGJJJJJJJJJJIIJJJJJJJJIJJJJJJJJJJJJJJIIIIIJJIJJJGIJJJJJJJJJGIIHIIJJIJJIHHHHHHFDEDBFDEEE_Mismatch_0_Sense_+_Library_PoolT
TACTATCGATAAATCTAAGTTTGAACATTCTTTTCATTCTTGTGAAATACTATTGATTGTAAATAGTTGCCATGTGAGCTTATGCACAAAATAG
>Frequency_1_QualityScore_DDHAHFGIA>GGEHIGH@>FH@HGECGGGBGGIG>G@DGG?DHDHHIGHIG<FFGHHIIGGIGICG;EECGAEHCECAHDE_Mismatch_0_Sense_+_Library_PoolT
ATTCTTTTCATTCTTGTGAAATACTATTGATTGTAAATAGTTGCCATGTGAGCTTATGCACAAAATAGATTCCTCCTGTCA
>Frequency_1_QualityScore_FFFHHHHJIIJJJJJJJJHIIJJJIJJJJIJJJJJJJJJJEHJHIJJJJIJJJJHHHHHHFFFFFFEEDBEDEEFEDD_Mismatch_0_Sense_+_Library_PoolT
AGAGGTTGTGGCTTTTCGTCGCATGCAGGAATAAGCTTTTTAGATGGCAATGGCATTGATGTTACCCTCCATTTACCA
>Frequency_1_QualityScore_FFHHHHHJJJJJJJJIIJJGIJJCGHIJJJJIIIIJJJIJJJJIJIIJJJIIJJHHGFFFFFFEEEEEEFDDEDDDDDDDDDDDDDDDDDDDDD_Mismatch_0_Sense_+_Library_PoolT
ATCCTAGAAGCAAGGAAGGAGGGTTTTAATGTGGAGCGTTATCTTATCATAGCGATATTGAAATTACAGTCATCACACTAAAACCCTTAAGATT
>Frequency_1_QualityScore_EFHHHHHIJJJJJJJJJJJJJIJGGIJIJJJJIIJJGIJIJJHIJJIJJJIHHHHHFFFFFEEEDDDDDDCEDDDCCDDDDCDDDEDDDDDDDD_Mismatch_0_Sense_+_Library_PoolT
TAAATGGCGGACACCCTGAGATGTATATTAAGTACACATCTGATGACCTGGAAGCTCAGCTTTCGCATCTGTTTAGGGCAGTCCATCATCCATG
>Frequency_1_QualityScore_FFHHGHHFIIJIIIIIJGIGG@FGCGEDHGIIIIIIBDFHJJIIJIIJJJGHHHFDFFFFFDCCCCCDCCDDDCCDDDEDECCCDDDDDDDDEE_Mismatch_0_Sense_+_Library_PoolT
ATGAATAACATGCAGGGACAGAGGTTGTGGCTTTTCGTCGCATGCAGGAATAAGCTTTTTAGATGGCAATGGCATTGATGTTACCCTCCATTTA
>Frequency_1_QualityScore_FFHHHHHJGIIJGHIGHIHIJJJJJJJJHJJJJJJJJIJIJJIJJJJJJJHHHHHFFFFFEDEEEDDDDDDDDFDDDDDDDDEEEEDDDDDDBD_Mismatch_0_Sense_+_Library_PoolT
ATGCAGGGACAGAGGTTGTGGCTTTTCGTCGCATGCAGGAATAAGCTTTTTAGATGGCAATGGCATTGATGTTACCCTCCATTTACCAAAGAAT
>Frequency_1_QualityScore_FFHHHHHJJIJIIJJJJJJJIJJJJJJJJJJJJJIJJJJJJJJJJJJJJJIIGIJJIIIJIJFGHHHFFFDDFDEEEEEDDDDDCACDFDDDCD_Mismatch_1_Sense_+_Library_PoolT
GTTTTAATGTGGAGCGTTATCTTATCATAGCGATATTGAAATTACATTCATCACACTAAAACCCTTAAGATTAGAAAACCTTGGTATTCAGGAT
>Frequency_1_QualityScore_DDFFADDDDBHGHGBEAFEEHCEGH+AE?C<?D<:D?DH<?FFB?BDB@BCGIIIIIICFHCDFAFF@;88@G_Mismatch_1_Sense_+_Library_PoolT
ATACTATTGATTGTAAATAGTTGCCCTGTGAGCTTATGCACAAAATAGATTCCTCCTGTCAATTTTCAGTGCA
>Frequency_1_QualityScore_FFHHHHHJJJJJJJJJJJJJJJGHIJJJJJJJJIJJJIJFFIJJJJJJJJJJJJJJJJJJJIJIJJJJHHFFDEDEEEDDDDDDDDDEDDC_Mismatch_0_Sense_+_Library_PoolT
CTCAAACCCTAATGCTTGAGGGTTTAATAATTGCCAGAGTGCTTCCTTGCTTGTAATCCATACAAGCCGACTGTTTAACCATAATCTGTGA
>Frequency_1_QualityScore_FFHHHHHJJJJIJJHHJJJJJJJJJJJJIJJJJJJJJJJJJJJJJJJJJJJIJGIJIIIGHGHIJIIHHHHHHHFFFFFFFEEEEDCECDDDDD_Mismatch_0_Sense_+_Library_PoolT
TTAGAAAACCTTGGTATTCAGGATAAAGACACCCTGCAGCATTACTATCGATAAATCTAAGTTTGAACATTCTTTTCATTCTTGTGAAATACTA
>Frequency_1_QualityScore_FFHHHHHIIJIJJJJJIJJJJIIHIJJJJJJJDEHJJJJIIJIJIJJJIJEGHIJJJJJI4=AHHHFFFDDFEEEDEEDDEEDDDDEFDD_Mismatch_1_Sense_+_Library_PoolT
GCACAAAATAGATTCCTCCTGTCAATTTTCAGTGCAAATATATTGCCAACGAAACTCAGTACAGGAGTTATCTGGCATGTTTTTCCATGA
>Frequency_1_QualityScore_FFHHHHHJJJJJJJJJJJJJJIJJJJJJJJJJIJJJJJJJJIJIIJJJJJJJJJJJJJJIIJJJJJJJJIJIHHHHHHFDFFFFFEDEEDFFDD_Mismatch_1_Sense_+_Library_PoolT
CAGGATTAAGACACCCTGCAGCATTACTATCGATAAATCTAAGTTTGAACATTCTTTTCATTCTTGTGAAATACTATTGATTGTAAATAGTTGC
>Frequency_1_QualityScore_FFHHHHHJJJJJJJIJJJJJJJJJJJIJJJJJJJJJJJJJJIJJJJJIJFHIJJJJJJIJJHJJJJJJJHHHHHHFFFFFEFEEEEEEEEDDDD_Mismatch_1_Sense_+_Library_PoolT
CTGTCAATTTTCAGTGCAAATATATTGCCAACGAAACTCAGTGCAGGAGTTATCTGGCATGTTTTTCCATGAAATATTTGTGATTTCTCTGTTA
>Frequency_1_QualityScore_FFHHHHHJJJIJJJJJJJJIJJJJJJJJJJJJJJJJJJJJJIJJJIJJJJJJJJJJJJIIJJIJJGIJJHIIJIJGIHHHGHHFFFFFBDECEE_Mismatch_0_Sense_+_Library_PoolT
ACTATCGATAAATCTAAGTTTGAACATTCTTTTCATTCTTGTGAAATACTATTGATTGTAAATAGTTGCCATGTGAGCTTATGCACAAAATAGA
>Frequency_1_QualityScore_FFHHHHHJJJJJJJJJJJJJJIIIJIGHIIJIJJJJJIGIJJJIJJJJJIIJIIIJIIIJJJIIJJIGDDHHH?CCHHFFFDDFCCCD>ACDBC_Mismatch_0_Sense_+_Library_PoolT
CTCCAGACATTTTACCATCTGTACTTGATCTATGATATATCTGTTGTAATATTTGCAAGGAATCATTGTTTTCAAAAGATTAAGAGAGTTGGTA
>Frequency_1_QualityScore_FFHHHHHJJJIJIJJJJJJIJJJJJIJFGIIJJJIIIJJJJJJJJHJJIJJJJJJJJJJFIIFHFFHEFCDDDFCEEEDDEDDDDDDDDDDEEE_Mismatch_0_Sense_+_Library_PoolT
AAAACCCTTAAGATTAGAAAACCTTGGTATTCAGGATAAAGACACCCTGCAGCATTACTATCGATAAATCTAAGTTTGAACATTCTTTTCATTC
>Frequency_1_QualityScore_FFHHHHHJJJJJHIJJJJJIJIJJJJJJJIJJJJJJJJJJJJJJJIJJJFFHJJJIJIJJJJJJJJJJJHFHHFFFFFFEEEFEDDDDDDEDDC_Mismatch_0_Sense_+_Library_PoolT
TTGAAATTACAGTCATCACACTAAAACCCTTAAGATTAGAAAACCTTGGTATTCAGGATAAAGACACCCTGCAGCATTACTATCGATAAATCTA
>Frequency_1_QualityScore_FFHHHHHJJAFHIJJJIJJJJJJJJJEGIIJJJIJJJJJJHIJJJJJJJIJJJJJIIJJJHHHHHHHFFDFFFDEAEDEEEDDDDEDDDDDDDD_Mismatch_1_Sense_+_Library_PoolT
CCTTGAGGGTTTAATAATTGCCAGAGTGCTTCCTTGCTTGTAATCCATACAAGCCGACTGTTTAACCATAATCTGTGAAAATCATTGCCACACA
>Frequency_1_QualityScore_FFHHHHHIJJJJJJJJJJIJJJJJJHJJJJJJJIJJJJJIIHGIJJJJIJJJJHJJIJJJJGJIJJIIJHHFHHHGFFFFFFECDDEEEDDDDE_Mismatch_0_Sense_+_Library_PoolT
TTTCAGTGCAAATATATTGCCAACGAAACTCAGTGCAGGAGTTATCTGGCATGTTTTTCCATGAAATATTTGTGATTTCTCTGTTTCCTGTTCT
>Frequency_1_QualityScore_FFHHHHHIJJJIJJJJGJIJJJHIJIJIHIHHJJJJJJJIJJHJJJJJJJIIIJJJIIIIJHIGHHHHHHHHFFFFFFFECEE_Mismatch_1_Sense_+_Library_PoolT
ATATATTGCCAACGAAACTCAGTGCAGGAGTTATCTGGCATGTTTTTCCATGAAATATTTGTGATTTCTCTGTTTCCTGTTCA
>Frequency_1_QualityScore_FFHHHHHIJJJJJHIJJJJIJJJJJJIJJIHJJJJIJJJJJJJIIJJJJJJJJJJJJJIJJIJJJIJJJGHJJJJJJJIHHGHGHFFFFFFDEE_Mismatch_0_Sense_+_Library_PoolT
AAGTTTGAACATTCTTTTCATTCTTGTGAAATACTATTGATTGTAAATAGTTGCCATGTGAGCTTATGCACAAAATAGATTCCTCCTGTCAATT
>Frequency_1_QualityScore_FFHHHHHJJJJJJJJJJJJJJJJIJJJJJJJJJJJJJJJJJJJJJJJJIJJJJJJJJHHEEFDFDCCCCBDDDDDDDDDDDDDDDDDDDDBCDD_Mismatch_0_Sense_+_Library_PoolT
GCCGACTGTTTAACCATAATCTGTGAAAATCATTGCCACACATGAATAACATGCAGGGACAGAGGTTGTGGCTTTTCGTCGCATGCAGGAATAA
>Frequency_1_QualityScore_DDHDDDBHHEGGIHC;F@BBHIIEHGCDCHAE1?C@?9B@BFGGH_Mismatch_0_Sense_+_Library_PoolT
AAGGAATCATTGTTTTCAAAAGATTAAGAGAGTTGGTAAAGACCA
>Frequency_1_QualityScore_FFFHHHHJJIHGJJJJJJJIJJIJJJJJJJJJIIJJIJJJJIIGIIJHGGHIIIGIHIEIJJJJJJJJJGEIHHGHGF?BDEEEEEEEDDACDC_Mismatch_0_Sense_+_Library_PoolT
TGTGAGCTTATGCACAAAATAGATTCCTCCTGTCAATTTTCAGTGCAAATATATTGCCAACGAAACTCAGTGCAGGAGTTATCTGGCATGTTTT
>Frequency_1_QualityScore_FFHHHHHIIIIIJJJJHIIIJJJJJJJJJJJJJJJJJJJJJJJJJJJJJJJJJJJHIJJJJDIHHHHFFEFFFFEEEEEEADCDDDDDDBCCDD_Mismatch_0_Sense_+_Library_PoolT
TGAGATGTATATTAAGTACACATCTGATGACCTGGAAGCTCAGCTTTCGCATCTGTTTAGGGCAGTCCATCATCCATGAGTTCAAGGAGATCCT
>Frequency_1_QualityScore_FFHHHHHGIJGHIFHIIJJJJIIHIIJHHGFFFFDEEEEEDDDDDDDDDDDDDDDDDDDDDDDDEDEDECCDCDDDDEEEEDDDDDDDDDDDDD_Mismatch_0_Sense_+_Library_PoolT
GGGACAGAGGTTGTGGCTTTTCGTCGCATGCAGGAATAAGCTTTTTAGATGGCAATGGCATTGATGTTACCCTCCATTTACCAAAGAATGGCTC
>Frequency_1_QualityScore_FFBHHGHJIGEGHGGHIIIIIHGGEGIJJIIHIIJJIIJIIJGIJJJIIJIJHHHHHFFFFFFDDDDDDECDDDDDDBBCCCDEDCDCDDDCDD_Mismatch_0_Sense_+_Library_PoolT
AATGGCGGACACCCTGAGATGTATATTAAGTACACATCTGATGACCTGGAAGCTCAGCTTTCGCATCTGTTTAGGGCAGTCCATCATCCATGAG
>Frequency_1_QualityScore_FFHHHHHJIJJJJJJJJIJIJIIJJJJIJJHIIGHGGGIBHHIJIIJG9AEHFDDDDFFFDDCECEDDDDDDDEDEDDDDDDCDDDDDDDCDDC_Mismatch_0_Sense_+_Library_PoolT
CCTTCTTGGGCAGATTCAGGACACCTTTGGTAAATGGCGGACACCCTGAGATGTATATTAAGTACACATCTGATGACCTGGAAGCTCAGCTTTC
>Frequency_1_QualityScore_FDFFGDHIJIFIJIJIJJJGGIJJJJJJJJGIJJIJJBGCHBFFFHGIEDIHIGGHIIHGGEGFFF=CDEHIEHFEHGDFFFEDE=ABDDDDDD_Mismatch_1_Sense_+_Library_PoolT
ATGAAATTTCATTACTGTACTCAAACCCTAATGCTTGAGGGTTTAATAATTGCCAGAGTGCTTCCTTGCTTGTAATCCATACAAGCCGACTGTT
>Frequency_1_QualityScore_DFHFHHHJGIEHJGGGHEEGGG+??CFGHAHIIIIGGDGFE<<?DHACBB=F);@E/@=A;AE=B;;@@>ACC(32;;=:>:C@>@CC@(:+>A_Mismatch_0_Sense_+_Library_PoolT
TTCAATCATGGAATTCAGGAGGTGCTCAAGAAACATTCAGGATGGATTGTGCCGGATGTGCAGCTCCAGGAGGCGCTTAGGCATTCAATCACAG
>Frequency_1_QualityScore_FFHGHHHIIGIJJJIGJJIJJGHGIJJJJJJJJJJIJJJJJJJJJJIJJJJJJJJJJJJIIJJJJJIJIHIJJHHHHHHHFFFFFEE_Mismatch_0_Sense_+_Library_PoolT
TTGAACATTCTTTTCATTCTTGTGAAATACTATTGATTGTAAATAGTTGCCATGTGAGCTTATGCACAAAATAGATTCCTCCTGTCA
>Frequency_1_QualityScore_FFFHHHGJJJJIJJJJJHHIJIJJIJJJJJJIJJJJIIIJJJJIIGIJJIJJHIDHFHIEGHEHHFFFF@ECDBBDDDBDCDD?BCCCDCDDDD_Mismatch_0_Sense_+_Library_PoolT
TGTTTAACCATAATCTGTGAAAATCATTGCCACACATGAATAACATGCAGGGACAGAGGTTGTGGCTTTTCGTCGCATGCAGGAATAAGCTTTT
>Frequency_1_QualityScore_DFCFDHHIGHGHIIAHIHHHHHIHGGHGIJGHIIJJJIGFHGGGIIGHIJ>GDHIHIIFHHIFDHCHII=@FHGGIJHEFEFFFF;>CCE@BB;_Mismatch_0_Sense_+_Library_PoolT
TGTAAATAGTTGCCATGTGAGCTTATGCACAAAATAGATTCCTCCTGTCAATTTTCAGTGCAAATATATTGCCAACGAAACTCAGTGCAGGAGT
>Frequency_1_QualityScore_AAFHAFD@<FHDHIIIIEHGGIICHIIGGDFCGEFGBD8DG>DFHIIIHG<BHIAHIIF@@@CED:>EEECDFDDFA>BCBDCDDD>CDCCCC@_Mismatch_0_Sense_+_Library_PoolT
ATAGCGATATTGAAATTACAGTCATCACACTAAAACCCTTAAGATTAGAAAACCTTGGTATTCAGGATAAAGACACCCTGCAGCATTACTATCG
>Frequency_1_QualityScore_FFHHHHHJJIHJJJJJJJJJJIJJJJJJJIJJJIJJJJJJJJJJJJJJIJIIJJJJJJJJJJFHIIJIIGIHIJJIIIEIFH?CHFFFFFFEEE_Mismatch_0_Sense_+_Library_PoolT
ACATTTTACCATCTGTACTTGATCTATGATATATCTGTTGTAATATTTGCAAGGAATCATTGTTTTCAAAAGATTAAGAGAGTTGGTAAAGACC
>Frequency_1_QualityScore_FFDHFHHGIBGCEGGIJJIJJJJDGHFGGGGGGIDGHIIIIIJIIEGIGIDGGIIGHHHHDFFEFFD@BCDDDDCDDDCDEDCDDCCDCCD_Mismatch_0_Sense_+_Library_PoolT
AGTTCAAGGAGATCCTAGAAGCAAGGAAGGAGGGTTTTAATGTGGAGCGTTATCTTATCATAGCGATATTGAAATTACAGTCATCACACTA
>Frequency_1_QualityScore_FFHHHHHJJJJJJJJJJJJJJJJJJJJJJJJJJJJJIJJJJJIIIIJIDGHHIJGIIJJJHGHFFDDDDDDDDDDDDDDDDDDDDDDDDDDDDD_Mismatch_0_Sense_+_Library_PoolT
AATCTGTGAAAATCATTGCCACACATGAATAACATGCAGGGACAGAGGTTGTGGCTTTTCGTCGCATGCAGGAATAAGCTTTTTAGATGGCAAT
>Frequency_1_QualityScore_FFHHHHHJJJJJJJJJJJJJJJJJJJJJJJIJIJJJIIJIIJJJJHIGHIJJGIIIJJIJJJJJJJJIJIJHHFEHHHFFFFFFFEEEEEFCDD_Mismatch_1_Sense_+_Library_PoolT
TATTCAGGATTAAGACACCCTGCAGCATTACTATCGATAAATCTAAGTTTGAACATTCTTTTCATTCTTGTGAAATACTATTGATTGTAAATAG
>Frequency_1_QualityScore_BDFFDD?CECDCEEIBAHFIIECB<FEAHFFFFIF@EFIDFFEIFBDGEGIGIFBF<?@>FGIGBEEIIFIEIIBFIIEEFCEFDDD_Mismatch_1_Sense_+_Library_PoolT
TTGAACATTCTTTTCATTCTTGTGAAATACTATTGATTGTAAATAGTTGCCATGTGAGCTTATGCACAAAATAGATTCCTCCTGCCA
>Frequency_1_QualityScore_FFHHHHHJJJIJJHIIGJJJJIJGJJJIJJJJJJIJJJJJJJHIIJJIJIJJJJIIJJJJJIIIJJJJJHGGIHHEHHHHFFFEEFFEDCCECF_Mismatch_0_Sense_+_Library_PoolT
TTCATTCTTGTGAAATACTATTGATTGTAAATAGTTGCCATGTGAGCTTATGCACAAAATAGATTCCTCCTGTCAATTTTCAGTGCAAATATAT
>Frequency_1_QualityScore_DEHHHHHJJJJJJJJJJJJHIJJJJJHIJJJJJJJIJIIJJJJJJJJJIIIJJJJJIJJJGHIJJIHGIDEEHHHHHF_Mismatch_0_Sense_+_Library_PoolT
ATTTTACCATCTGTACTTGATCTATGATATATCTGTTGTAATATTTGCAAGGAATCATTGTTTTCAAAAGATTAAGAG
>Frequency_1_QualityScore_FFHHHHDGHIIHIJIJJIJIJJJJJJJJIJJJJIJJJIJIIJJJJJJJJJJJIHHHHHHFFFFFEEEDDACDDDDDDCDDDDDDDDDDDCCCEE_Mismatch_0_Sense_+_Library_PoolT
GGAGGGTTTTAATGTGGAGCGTTATCTTATCATAGCGATATTGAAATTACAGTCATCACACTAAAACCCTTAAGATTAGAAAACCTTGGTATTC
>Frequency_1_QualityScore_EFHHDHGGIJJGIJIJJIJJGIJDEGIIJJIJJJJJJJHGJIIJJJJJIJIIJIJIJJHICHHHGEFEF?DCEEECCDDDDDDDDDCCC@ACD@_Mismatch_1_Sense_+_Library_PoolT
TGGAGCGTTATCTTATCATAGCGATATTGAAATTACAGTCATCACACTAAAACCCTTAAGATTAGAAAACCTTGGTATTCAGGATTAAGACACC
>Frequency_1_QualityScore_DDBHHF>+2<CBDG@@FDHGHHGD?A4AHGGEG>FEGFGGIIIGGIAEDBFEHGGGH>DHHIECHEE>@)=6=@DHCHEC>CEE@DEB;_Mismatch_0_Sense_+_Library_PoolT
GTTTGAACATTCTTTTCATTCTTGTGAAATACTATTGATTGTAAATAGTTGCCATGTGAGCTTATGCACAAAATAGATTCCTCCTGTCA
>Frequency_1_QualityScore_EFHHHHHIJJHIJJIHJJJJJJJIJJIJJIJIIJJJJJJJJJIJJJJJJIJJJJJJJJJIJJGGJJJIJHIHIGIIIIJGHHHHHHFFFFDCDD_Mismatch_0_Sense_+_Library_PoolT
AATACTATTGATTGTAAATAGTTGCCATGTGAGCTTATGCACAAAATAGATTCCTCCTGTCAATTTTCAGTGCAAATATATTGCCAACGAAACT
>Frequency_1_QualityScore_FFHHHHHJJJJJJJJJJJIJJJJJIIFGIIIJJGGIIHIGIGIIIJGFGIHGIIGIIHHIGIJIIJIIJHIJIJIHHGEHBEFFDFEE>AEECA_Mismatch_1_Sense_+_Library_PoolT
CTCCAGTTACCAAAGAATGGCTCCAGACATTTTACCATCTGTACTTGATCTATGATATATCTGTTGTAATATTTGCAAGGAATCATTGTTTTCA
>Frequency_1_QualityScore_FFHHHHHGJJJIJJJJJIJIJJJJJIJJJJJJJJJJJIHIIJIHHHHJJJIIJIGIII=DHGIIIHHGGDDFFFDECEDEDDDDDDCDDB,8??_Mismatch_0_Sense_+_Library_PoolT
TCTGATGACCTGGAAGCTCAGCTTTCGCATCTGTTTAGGGCAGTCCATCATCCATGAGTTCAAGGAGATCCTAGAAGCAAGGAAGGAGGGTTTT
>Frequency_1_QualityScore_FFHHHHHIIJIJJJJJJJJJJJJJJJJJJJIIJJJJJIJJJJJJJJJJJHIJJJJJJJHHHHHHFF_Mismatch_1_Sense_+_Library_PoolT
TTTTCGTCGCATGCAGGAATAAGCTTTTTAGATGGCAATGGCATTGATGTTACCCTCCAGTTACCA
>Frequency_1_QualityScore_FFHHHHHJJJJJJJJJJJJJJJIJJJJJJJJJGHHIJJJJIJJJJJIJIJIJJJJJJJJJJIJJJJHHHEFFFFFEEECCEEEDDDDDDDEEDD_Mismatch_0_Sense_+_Library_PoolT
ACACTAAAACCCTTAAGATTAGAAAACCTTGGTATTCAGGATAAAGACACCCTGCAGCATTACTATCGATAAATCTAAGTTTGAACATTCTTTT
>Frequency_1_QualityScore_FFHHHHHJJJJJGIGHDHIFHIGIIIJJJIJJIJJJJJJJIJJIJJJIHHHHHHFFFFFFEEEEEDDDDCACDEDDDEDDDDBDDCCDDDDDDD_Mismatch_1_Sense_+_Library_PoolT
TAACATGCAGGGACAGAGGTTGTGGCTTTTCGTCGCATGCAGGAATAAGCTTTTTAGATGGCAATGGCATTGATGTTACCCTCCAGTTACCAAA
>Frequency_1_QualityScore_DFDFFHFHIIIIDFEHIIIFHGGGGIIIIIIIIIIIIIIIGHIIIIIDHGICHIIGGGGDHGIIGHGCHCECEDEFCDDDBDDDDDCCDDEDDD_Mismatch_1_Sense_+_Library_PoolT
ATAGCGATATTGAAATTACAGTCATCACACTAAAACCCTTAAGATTAGAAAACCTTGGTATTCAGGATTAAGACACCCTGCAGCATTACTATCG
>Frequency_1_QualityScore_FFHHFHGJJJJJJJJJJJJJJJJJJJJJJJJJJJJJIJJJIJJJIIHJIIIHIIJJJJJJJIJJJJHG_Mismatch_0_Sense_+_Library_PoolT
TTGGTATTCAGGATAAAGACACCCTGCAGCATTACTATCGATAAATCTAAGTTTGAACATTCTTTTCA
>Frequency_1_QualityScore_FFHGHFHIIJJJJJIJIIHJIIIIGIJJJJJJJJJJJJJIJJJJJIJJIIJIIIJJJJIJIJIGIHHHHHFHFFFFFECEEEDEDBDBCDDDDD_Mismatch_0_Sense_+_Library_PoolT
AGATGTATATTAAGTACACATCTGATGACCTGGAAGCTCAGCTTTCGCATCTGTTTAGGGCAGTCCATCATCCATGAGTTCAAGGAGATCCTAG
>Frequency_1_QualityScore_FFFHHHGJJGIIJJIJFHIJJJJJJJJJJJJJJJJJCHIIJJJJJIJIJJJHIHIGEGIIJJHHHHHHFFFFEEEEEEDDDDDDDDDDDDDDD>_Mismatch_0_Sense_+_Library_PoolT
AGTGCTTCCTTGCTTGTAATCCATACAAGCCGACTGTTTAACCATAATCTGTGAAAATCATTGCCACACATGAATAACATGCAGGGACAGAGGT
>Frequency_1_QualityScore_DEFFGHHIJIIJFIEGIIIIGIJGIGBGGGEGII>DGIGD9DGCFAHBEEABFFFFFFEAEEECDD?CCCCCDCDD>C@BDDDD><>8>>CDCC_Mismatch_0_Sense_+_Library_PoolT
AAACATTCAGGATGGATTGTGCCGGATGTGCAGCTCCAGGAGGCGCTTAGGCATTCAATCACAGAGAAGTTGATACCAGCCTATCGGTCCTTCT
>Frequency_1_QualityScore_FFHHHHHJJIIIJJIJJJIIJJJJJIIJIJIJIJJJJJJJJIJJJIJIJJJIJEHHIJFIJJJJIJIIJHHIHGHHHGHHFFFFDFFDDDDEEE_Mismatch_0_Sense_+_Library_PoolT
ATGGCATTGATGTTACCCTCCATTTACCAAAGAATGGCTCCAGACATTTTACCATCTGTACTTGATCTATGATATATCTGTTGTAATATTTGCA
>Frequency_1_QualityScore_DFGHHHGIJJJJJJJJJJJJIIJJJJJJJJJJJJJJJJJIIJIJJJJJJJIJJJJJJCHIIJJIIIGGHHHHFFFFDDDDDDDDCDDDDEEDDB_Mismatch_0_Sense_+_Library_PoolT
TAGCGATATTGAAATTACAGTCATCACACTAAAACCCTTAAGATTAGAAAACCTTGGTATTCAGGATAAAGACACCCTGCAGCATTACTATCGA
>Frequency_1_QualityScore_FFGHHHHJJJJJJJIJIGJJJJJCHIGHIGIFFGGIJGHIIJGIGGIIGIGGGIIGHIJJJGIIGIDHIGGFIGGHHHHHFFFE_Mismatch_1_Sense_+_Library_PoolT
CAAAGAATGGCTCCAGACATTTTACCATCTGTACTTGATCTATGATATATCTGTTGTAATATTTGCAAGGAATCATTGTTTCCA
>Frequency_1_QualityScore_FFHHHHHJJIJJJIIJJJIIJIGIIJIGIJJJJIJJJJJJJJJJJJJJJJJJJJJJJJJIJJJJHIGJJHIJJJJJJHHHHHHHFEDFFFFEFE_Mismatch_0_Sense_+_Library_PoolT
TCATTCTTGTGAAATACTATTGATTGTAAATAGTTGCCATGTGAGCTTATGCACAAAATAGATTCCTCCTGTCAATTTTCAGTGCAAATATATT
>Frequency_1_QualityScore_FFHHHHHJJJJJJJJJJJJIIJJJJJJHIIIIJJJJJJJIHJJJJIJJJJJIJJJJJJJIJJIJJJJJJHIJJIJJJJJIHHHHHHFFFFFFEE_Mismatch_0_Sense_+_Library_PoolT
TAAGTTTGAACATTCTTTTCATTCTTGTGAAATACTATTGATTGTAAATAGTTGCCATGTGAGCTTATGCACAAAATAGATTCCTCCTGTCAAT
>Frequency_1_QualityScore_FFHHHHHJJJJJJJJJJJJJJJJJJJJJJJJJJJJJJJIHIJJJIIJJJJIJJJJJJHJIIGIJJJJJJJJHHGHHHGHFFFFFEEEEEEDDDD_Mismatch_0_Sense_+_Library_PoolT
ACCCTCCATTTACCAAAGAATGGCTCCAGACATTTTACCATCTGTACTTGATCTATGATATATCTGTTGTAATATTTGCAAGGAATCATTGTTT
>Frequency_1_QualityScore_FFHHHGHJJJIJJJJJJIJIJJJJJJJJJGIIIJIJJJJJJJJJJJJIJFHIJIJIIJJJJJJHHHHHHFFFFDEEDDDB@59?BDDDDEEDDB_Mismatch_0_Sense_+_Library_PoolT
CTGGAAGCTCAGCTTTCGCATCTGTTTAGGGCAGTCCATCATCCATGAGTTCAAGGAGATCCTAGAAGCAAGGAAGGAGGGTTTTAATGTGGAG
>Frequency_1_QualityScore_DBDFFDFFGGG>::C;BEGC?E3+A@<G?EEEFH3DHD@GE?GCHB9DHGICHI@DF*9BGG>HIIA@@7=DHGG=DGECH>CCB1?@D@@@C>_Mismatch_0_Sense_+_Library_PoolT
AGAATGGCTCCAGACATTTTACCATCTGTACTTGATCTATGATATATCTGTTGTAATATTTGCAAGGAATCATTGTTTTCAAAAGATTAAGAGA
>Frequency_1_QualityScore_FFHHHHHJJEHIIIJJJJIHIIJIIJEHIJJJJJJJJJJJIJJJJJJJJJJJJIJJIJJJHHHHFGHFFEFFFEEEEDEEDDDDDEDDDDD_Mismatch_0_Sense_+_Library_PoolT
GCTTGAGGGTTTAATAATTGCCAGAGTGCTTCCTTGCTTGTAATCCATACAAGCCGACTGTTTAACCATAATCTGTGAAAATCATTGCCAC
>Frequency_1_QualityScore_FFHHHHHJJIJJJJJJJJJJJIJJJJIJJJJJJJJJJJJJHIJJJJJJIJGFFFDDDDDDCDDADDDEEEFDDFDCCDDDDDDEDEDDDDDDCD_Mismatch_0_Sense_+_Library_PoolT
GCCTATCGGTCCTTCTTGGGCAGATTCAGGACACCTTTGGTAAATGGCGGACACCCTGAGATGTATATTAAGTACACATCTGATGACCTGGAAG
>Frequency_1_QualityScore_FFHHHHHIHIJJJJJIJJJJJJJJJJJJJIJJJJJJJJIJJJJIJJJJJJJJHIJJJJGHIJJJIIIJIGEHJJEGIHHGHEHHHFFF@DDCEC_Mismatch_1_Sense_+_Library_PoolT
TTGATGTTACCCTCCATTTACCAAAGAATGTCTCCAGACATTTTACCATCTGTACTTGATCTATGATATATCTGTTGTAATATTTGCAAGGAAT
>Frequency_1_QualityScore_:B=ADFHEGEBDICHBF3CG?F?FGCHH?CFGHHII@?BFFHGG_Mismatch_2_Sense_+_Library_PoolT
ATGCAGCATTACTATCGATAAATCTAAGTTTGAACATTCTTTTA
>Frequency_1_QualityScore_FFHGHHHJJJJJJJJIIJJJGIJJIIIIJJJJJIJBFGIDHIIJJJIJ_Mismatch_0_Sense_+_Library_PoolT
TGCAAGGAATCATTGTTTTCAAAAGATTAAGAGAGTTGGTAAAGACCA
>Frequency_1_QualityScore_FFHHHHHJIIIGGGHHJIJHIJIHJGHGIIHIIJJIJIJJJJHGIIIIBF@EHGHHHHJIHHJIJ4_Mismatch_0_Sense_+_Library_PoolT
ATTTTACCATCTGTACTTGATCTATGATATATCTGTTGTAATATTTGCAAGGAATCATTGTTTTCA
>Frequency_1_QualityScore_FFHHHHHJJJJJJJJJGHJJJJJIJJJIIJGIJJJJJJJJIJJHIIIIIJJJJJJJJJJIJJEHIJGGIHGHFH?CBEFFFDEEEECDEDDDDE_Mismatch_0_Sense_+_Library_PoolT
AGCTTATGCACAAAATAGATTCCTCCTGTCAATTTTCAGTGCAAATATATTGCCAACGAAACTCAGTGCAGGAGTTATCTGGCATGTTTTTCCA
>Frequency_1_QualityScore_DDDAABDEGGIICH4EAHG<CF>FHIIDFHFEB?9?FCDBFGGE>?@BGA;@GEGHGC@FFHGEG)7=??;==AC@B73;>1;AAB;;@CCCB;_Mismatch_0_Sense_+_Library_PoolT
ACAAAATAGATTCCTCCTGTCAATTTTCAGTGCAAATATATTGCCAACGAAACTCAGTGCAGGAGTTATCTGGCATGTTTTTCCATGAAATATT
>Frequency_1_QualityScore_FFHHHHHJJJGJGHGFIIEAFEEGGHIHJIGGHIJJIIIIJJGGIIHIIIIIJJJJIGGIJIGGHGIJJHCIHGACDFDFFEEEAACCC?B>@A_Mismatch_0_Sense_+_Library_PoolT
CTCTGTTTCCTGTTCTGCACTCCCTGTTTTGATATGAAATTTCACTACTGTACTCAAACCCTAATGCTTGAGGGTTTAATAATTGCCAGAGTGC
>Frequency_1_QualityScore_DDBF<CFAHGHGI@EBHEGEG94CHE@GG<FHEHHIGIIIDIGGIIIIIIGBGEGGFEAFHGGEGCCH37=?E@DDEE:A@;@@C_Mismatch_0_Sense_+_Library_PoolT
CTTAAGATTAGAAAACCTTGGTATTCAGGATAAAGACACCCTGCAGCATTACTATCGATAAATCTAAGTTTGAACATTCTTTTCA
>Frequency_1_QualityScore_DFGHFHHGJIIJJIJIIIGIIJJJJJGCHHIIJJHGIIEGGGIGHHGIIIJJJJJJGIIIDHGHIIFFHHHHFFFFFFFEEFEEDDCCCEDDCD_Mismatch_0_Sense_+_Library_PoolT
GATTAGAAAACCTTGGTATTCAGGATAAAGACACCCTGCAGCATTACTATCGATAAATCTAAGTTTGAACATTCTTTTCATTCTTGTGAAATAC
>Frequency_1_QualityScore_FFHHHHHIJJJJIJJJJJJHIJJJJIJJJJJJJJJJJJJJJJJJJJJJJJJJJJIJJJJJJIJHHHHFFFFDDEEFEEEEDDDDDDDDDDDDDD_Mismatch_0_Sense_+_Library_PoolT
GCGTTATCTTATCATAGCGATATTGAAATTACAGTCATCACACTAAAACCCTTAAGATTAGAAAACCTTGGTATTCAGGATAAAGACACCCTGC
>Frequency_1_QualityScore_FFHHGHHJJJJJJJJJJJJIJHIJJJJJJJJJJIIJIIIJJJJJDGCHHHHIIJJJIIHHHFFFFFFEEEEEDEDDDDBEEDDCDDDDDDDDCE_Mismatch_0_Sense_+_Library_PoolT
ATCATCCATGAGTTCAAGGAGATCCTAGAAGCAAGGAAGGAGGGTTTTAATGTGGAGCGTTATCTTATCATAGCGATATTGAAATTACAGTCAT
>Frequency_1_QualityScore_FFHHHHHIIIIIIGGHJIJJIJIGHHIJJJJJJJJJJJJIJJJIEIJJJJJJJJJIIIIJJJJIHIJGHHHGHJIJIIJIHHHFFFDDEEECDD_Mismatch_0_Sense_+_Library_PoolT
ATTGATTGTAAATAGTTGCCATGTGAGCTTATGCACAAAATAGATTCCTCCTGTCAATTTTCAGTGCAAATATATTGCCAACGAAACTCAGTGC
>Frequency_1_QualityScore_FFHHHHHJJJJJJJJJJJJJJJIJJJJIJJJJIJJJJJIJIJIJJJJJJJJJJJJJJJJJJJJIGIJHHHHFHHFFFFEFEEFEEEEEDDDDDE_Mismatch_1_Sense_+_Library_PoolT
TAAAGACACCCTGCAGCATTACTATCGATAAATCTAAGTTTGAACATTCTTTTCATTCTTTTGAAATACTATTGATTGTAAATAGTTGCCATGT
>Frequency_1_QualityScore_FFHHHHHIJJJJJJJJJJJJJJJJIJIJJJJJJJJJJIHIJJJJJJJJJJJJJHHHHHDFFFFFEEEEECBCDDDCCDEEEDDDDDCDDDCDDD_Mismatch_0_Sense_+_Library_PoolT
TGGAGCGTTATCTTATCATAGCGATATTGAAATTACAGTCATCACACTAAAACCCTTAAGATTAGAAAACCTTGGTATTCAGGATAAAGACACC
>Frequency_1_QualityScore_FFHGGFHJJJJJJJGJJIIJIJJJJIJIJHHHHHFFFFEFFEEEEEEDCDDDDDDEEEEEDCDDDDDDDACEEDDEDCCEEEEEDDDACDDDDE_Mismatch_1_Sense_+_Library_PoolT
GAAAGACACCCTGCAGCATTACTATCGATAAATCTAAGTTTGAACATTCTTTTCATTCTTGTGAAATACTATTGATTGTAAATAGTTGCCATGT
>Frequency_1_QualityScore_FFHGHHHJIIJIFHIJJJIIIJIJIIHIIJIIJIJJJGJIJJJJIIJJJJJIJIJIJJIIIEHIJJHHHEFHFFFFFEDDEEDDEEDDDDDDDC_Mismatch_0_Sense_+_Library_PoolT
TAATTGCCAGAGTGCTTCCTTGCTTGTAATCCATACAAGCCGACTGTTTAACCATAATCTGTGAAAATCATTGCCACACATGAATAACATGCAG
>Frequency_1_QualityScore_FFHHHHHIJJJJJJJJJJJIJJIJJJJJJJJJJJJJJJJJJJJJJJJJJIIJJJJJJHHHHHFFFFFFEEEEEDDDDDDDDDDDDEEEDDCDDD_Mismatch_0_Sense_+_Library_PoolT
TTTTCGTCGCATGCAGGAATAAGCTTTTTAGATGGCAATGGCATTGATGTTACCCTCCATTTACCAAAGAATGGCTCCAGACATTTTACCATCT
>Frequency_1_QualityScore_FFGHHHHGGIJJJHIIJJJJJIIIIIJHJJJJJJJJJFIJJJIJJGHIJJJIIJJJJJHGIJIJJJJIIHIJJIIHGJHHHHECEDFFF@EA=;_Mismatch_1_Sense_+_Library_PoolT
CATGAAATATTTGTGATTTCTCTGTTTCCTGTTCTGCACTCCCTGTTTTGATATGAAATTTCATTACTGTACTCAAACCCTAATGCTTGAGGGT
>Frequency_1_QualityScore_FFHHHHHJJJJJJJHJJJJIJJEHGHJJJJJJIJIIJJIJJIJJJJJJJJJJJJJIJJJJJIGGGHGGF@FHGIJJIIGHHHHEFDDDEEECDD_Mismatch_0_Sense_+_Library_PoolT
TTGATTGTAAATAGTTGCCATGTGAGCTTATGCACAAAATAGATTCCTCCTGTCAATTTTCAGTGCAAATATATTGCCAACGAAACTCAGTGCA
>Frequency_1_QualityScore_FFFHHHHJJGGJIJJJJJJJJGIJIJJJIIJJJJJIFIIJJIJJCHHIJJJJIIJJJIJGHGFEHGIJGEHHEHHHFFFFFFFDFEEEEEDDDE_Mismatch_0_Sense_+_Library_PoolT
AAGACACCCTGCAGCATTACTATCGATAAATCTAAGTTTGAACATTCTTTTCATTCTTGTGAAATACTATTGATTGTAAATAGTTGCCATGTGA
>Frequency_1_QualityScore_FFHHHGHJJJJJJJJJJJJJJJJJJJJJJJJJJJJJJJJJHIJJJIJJIIIGIJJJIJJJJJJJJJHHGHHHFFFFFDDDEEDDDDDDEEDDDD_Mismatch_0_Sense_+_Library_PoolT
CAGTCATCACACTAAAACCCTTAAGATTAGAAAACCTTGGTATTCAGGATAAAGACACCCTGCAGCATTACTATCGATAAATCTAAGTTTGAAC
>Frequency_1_QualityScore_FFHHHHHJJJJJJJJIJJJJJJJJJJJJJJJJJJJIJIIJJJJJJJJIJJJIIIJIJJJJJJJJJJGJGFHIIIJJJIJIIHHHHHFEFFFFFE_Mismatch_0_Sense_+_Library_PoolT
ATAAATCTAAGTTTGAACATTCTTTTCATTCTTGTGAAATACTATTGATTGTAAATAGTTGCCATGTGAGCTTATGCACAAAATAGATTCCTCC
>Frequency_1_QualityScore_FFHHHHHJJJJJJJJJJJJJIJJIJJJJIJIIJJJJJJJJJJJJJJJJJJJJJGJJJJIIJJHHHDFBECABEBBDDDDDDDDDDDDDDDDDDD_Mismatch_0_Sense_+_Library_PoolT
TACAAGCCGACTGTTTAACCATAATCTGTGAAAATCATTGCCACACATGAATAACATGCAGGGACAGAGGTTGTGGCTTTTCGTCGCATGCAGG
>Frequency_1_QualityScore_DFHHHHHJJJJJJJIIJJHJJJGIJJJJJIIJJJJIJIJJJJIIJJJJIHHIJJJJJIJJJJJJIJJHHHCHGFFFFEDFEECECEEEEEEDDD_Mismatch_0_Sense_+_Library_PoolT
TCTTGTGAAATACTATTGATTGTAAATAGTTGCCATGTGAGCTTATGCACAAAATAGATTCCTCCTGTCAATTTTCAGTGCAAATATATTGCCA
>Frequency_1_QualityScore_FFHHHHGJJJJJIIJEHGJIJJJGJJJJJJJJJIJJIJJJJJJJGIJJJJJIJJIGIJIJIIHHHHEHFDDFFFFEEEEEEEEEDDDDEDDDDD_Mismatch_1_Sense_+_Library_PoolT
ATTAGAAAACCTTGGTATTCAGGATTAAGACACCCTGCAGCATTACTATCGATAAATCTAAGTTTGAACATTCTTTTCATTCTTGTGAAATACT
>Frequency_1_QualityScore_FFFHGHHJJIJIJHJJIJIGHGIHHIJGIJIIJHIJGIGIJG9D@GIHIIBGGGG@@FD<CHGHJIJGHG>@FGH@C>A7?EHHADEF_Mismatch_0_Sense_+_Library_PoolT
TTACTATCGATAAATCTAAGTTTGAACATTCTTTTCATTCTTGTGAAATACTATTGATTGTAAATAGTTGCCATGTGAGCTTATGCAC
>Frequency_1_QualityScore_DBFCFBFEHDF@HFHGEHBFHHCDEGCHIIID*CHDHIGHHFEFHBHHDFHI<FGIGHIIGGIIIDGEH@FFHIGGGIHFEEFA@;@DCCCCDD_Mismatch_0_Sense_+_Library_PoolT
TATCGATAAATCTAAGTTTGAACATTCTTTTCATTCTTGTGAAATACTATTGATTGTAAATAGTTGCCATGTGAGCTTATGCACAAAATAGATT
>Frequency_1_QualityScore_FFHHHHHIJJJJJJJJJJJJJJJJJJJJJJJJJJJJJIIJJJJJJJJJIJJJJJIJJJJJJJIJJIJJIHJIIGGHHHHHHFFFFBACEEEEDE_Mismatch_1_Sense_+_Library_PoolT
ATTTGTGATTTCTCTGTTTCCTGTTCTGCACTCCCTGTTTTGATATGAAATTTCATTACTGTACTCAAACCCTAATGCTTGAGGGTTTAATAAT
>Frequency_1_QualityScore_FFHHHHHJJIGIIIGIHIIJJJJJEHGIIIJJJJJGIIJJJIJJIHIIIJJJJIIIJJJJJIIIJGIJIIIGGIJJHHGFFFHHFFFDDEEEAC_Mismatch_0_Sense_+_Library_PoolT
TATTGATTGTAAATAGTTGCCATGTGAGCTTATGCACAAAATAGATTCCTCCTGTCAATTTTCAGTGCAAATATATTGCCAACGAAACTCAGTG
>Frequency_1_QualityScore_FFHHHHHJJJJJJJJJJJJJJJJJJJJIJJJJJIIJJJJJJJJJJHJJIJGGIIJIHJJJGGIGIJJIIEHIIJIHHHGHHHHDFEFFDEEEEE_Mismatch_0_Sense_+_Library_PoolT
GATGTTACCCTCCATTTACCAAAGAATGGCTCCAGACATTTTACCATCTGTACTTGATCTATGATATATCTGTTGTAATATTTGCAAGGAATCA
>Frequency_1_QualityScore_D?:<D3<?+2ACABE>3CCH<ACH>C4C9C9CFECB)?8?FCGFEDBFCFF?=265@CFCCA>==77==7?>AD>@;@@>ADD@@BCBA;>ABB_Mismatch_1_Sense_+_Library_PoolT
GATTAGAAGACCTTGGTATTCAGGATAAAGACACCCTGCAGCATTACTATCGATAAATCTAAGTTTGAACATTCTTTTCATTCTTGTGAAATAC
>Frequency_1_QualityScore_FFHHHHGJJJJJJJJJIJGHIIIJGIFGIIJJIJJJJIFIIJJJJJJJJJIJJJJJJJJJJJJJJJIJHCE_Mismatch_1_Sense_+_Library_PoolT
ATTGCCAACGAAACTCAGTGCAGGAGTTATCTGGCATGTTTTTCCATGAAATATTTGTGATTTCTCTGTTA
>Frequency_1_QualityScore_FFHHHHHJJJJJJJJJJJJJJJIJJJJJJJJJJJJJJJJJJJIJIJIJJJJJJJJJJJJJFIJJJJHHHHFFFFFEFEFEECDDDDEFDFEDDD_Mismatch_0_Sense_+_Library_PoolT
CATGCAGGAATAAGCTTTTTAGATGGCAATGGCATTGATGTTACCCTCCATTTACCAAAGAATGGCTCCAGACATTTTACCATCTGTACTTGAT
>Frequency_1_QualityScore_FFHHHHHJJJHIJFHIGIJJJJJJJJHIJJIJJJJJIHIIJJJJJJJJHHHHHFFFFFEEEEEEDDDEDFDFDDDDDDDDEEEEDDDBDDDDDD_Mismatch_0_Sense_+_Library_PoolT
GCAGGGACAGAGGTTGTGGCTTTTCGTCGCATGCAGGAATAAGCTTTTTAGATGGCAATGGCATTGATGTTACCCTCCATTTACCAAAGAATGG
>Frequency_1_QualityScore_FFHHHHHJJJJIJJJJJIIJJJIJJIIIJIJJJJJJJJJJJJJJJJJJIJJJJJJJJJJJJJJIIHH_Mismatch_0_Sense_+_Library_PoolT
TTTTTAGATGGCAATGGCATTGATGTTACCCTCCATTTACCAAAGAATGGCTCCAGACATTTTACCA
>Frequency_1_QualityScore_DDHAFHHIHGIGIGGIEHGHC<E?CHCFEAFGEG>FA?CGIGAHFBFGEHC@?FHGADGHGHEGCAE>_Mismatch_0_Sense_+_Library_PoolT
ATTGATTGTAAATAGTTGCCATGTGAGCTTATGCACAAAATAGATTCCTCCTGTCAATTTTCAGTGCA
>Frequency_1_QualityScore_FFHHHHHJJJJJIJIJJJJJJIIIJJJJJHIJJJJJJIJJJJJJJJJIJJJJJJJJJJJJJJJJJHHHHFFEFFEFEFEEDEEDDDDEEDDDDE_Mismatch_0_Sense_+_Library_PoolT
CTAAAACCCTTAAGATTAGAAAACCTTGGTATTCAGGATAAAGACACCCTGCAGCATTACTATCGATAAATCTAAGTTTGAACATTCTTTTCAT
>Frequency_1_QualityScore_FFHHHHHJJJJJJJJJJJJJJJJFHIJJJIJJJJIJJJJJJJJJJJJJJJJJJJJIJJJIIJJIHHGHHCCEFFFFFEEEDEEEDDDEEEEEDD_Mismatch_0_Sense_+_Library_PoolT
CCCTTAAGATTAGAAAACCTTGGTATTCAGGATAAAGACACCCTGCAGCATTACTATCGATAAATCTAAGTTTGAACATTCTTTTCATTCTTGT
>Frequency_1_QualityScore_B?DCAF4EFF<CECFEEHFF9FEBFH9EB19?E@BBFCEFEFEEDEDGGEIB??FB@CFDFCDG<=@FID7==E_Mismatch_0_Sense_+_Library_PoolT
AATACTATTGATTGTAAATAGTTGCCATGTGAGCTTATGCACAAAATAGATTCCTCCTGTCAATTTTCAGTGCA
>Frequency_1_QualityScore_AFFFDFHIIJIJIIIJIJGBHHHIGGIJGHIGIJGGHIJHIGGGIHIIGEHGHEGHHGGIIJJIFHHE=AC@DDEECCC_Mismatch_0_Sense_+_Library_PoolT
ATTCCTCCTGTCAATTTTCAGTGCAAATATATTGCCAACGAAACTCAGTGCAGGAGTTATCTGGCATGTTTTTCCATGA
>Frequency_1_QualityScore_FFGHGDFIGHHIJJJJJJJIJJJJIIJIJJJJIJJJJJJJJGGHIJJIIIGIJJJJIJJJIICEHEEEEEBBCDFEEEAEEDCCCDBDDD?BDD_Mismatch_0_Sense_+_Library_PoolT
CACATCTGATGACCTGGAAGCTCAGCTTTCGCATCTGTTTAGGGCAGTCCATCATCCATGAGTTCAAGGAGATCCTAGAAGCAAGGAAGGAGGG
>Frequency_1_QualityScore_FFHHHHHJ<GIJJJJJJJJJJJIJJJJJJJJJJJJJJIJJJJIJJJJIJJIGHICGGAHIHHHHHFFEDCDDDDDDDDDDDDDDDDDDDDDDDD_Mismatch_0_Sense_+_Library_PoolT
AACCATAATCTGTGAAAATCATTGCCACACATGAATAACATGCAGGGACAGAGGTTGTGGCTTTTCGTCGCATGCAGGAATAAGCTTTTTAGAT
>Frequency_1_QualityScore_FFHHHHHJJJJJJJJJJJIJJJJJJIIJJJJJJIJJJJJJJJJJJJIJJJJJJHIFHIJGJIIHHGHHFFFFFFEEEEDDDDDDDDD5<?BDDD_Mismatch_0_Sense_+_Library_PoolT
GATGACCTGGAAGCTCAGCTTTCGCATCTGTTTAGGGCAGTCCATCATCCATGAGTTCAAGGAGATCCTAGAAGCAAGGAAGGAGGGTTTTAAT
>Frequency_1_QualityScore_FFHHHHHJJJJJJJJIJJJJJJJJJJJJJJJJJJJJJJJJJJJIJJJJJIJJJJJJJGIJJJJJIJIJJHHHHHHHFFFFFFFEEFEECCEDDD_Mismatch_0_Sense_+_Library_PoolT
GGATAAAGACACCCTGCAGCATTACTATCGATAAATCTAAGTTTGAACATTCTTTTCATTCTTGTGAAATACTATTGATTGTAAATAGTTGCCA
>Frequency_1_QualityScore_FFHHHHHIJJJJJJJJIJJJJJJJJJJJJJJJJJJJJJJJJJJJIJIJJJJJJJJJJJJJJJGICHHHFFFFFEEEEEEEDDDDBDDDDDDDDD_Mismatch_0_Sense_+_Library_PoolT
AAATTACAGTCATCACACTAAAACCCTTAAGATTAGAAAACCTTGGTATTCAGGATAAAGACACCCTGCAGCATTACTATCGATAAATCTAAGT
>Frequency_1_QualityScore_FFHHHHHJJJIJJJJJJJJJJIJJJJJJJJIIHIJJJJJJJJJJJJJIHHGHHHFFFFFFFFEFDEEEECDDCEDEDDDDDDDDBDDDDCDDDD_Mismatch_1_Sense_+_Library_PoolT
CCTTCTTGGGCATATTCAGGACACCTTTGGTAAATGGCGGACACCCTGAGATGTATATTAAGTACACATCTGATGACCTGGAAGCTCAGCTTTC
>Frequency_1_QualityScore_FFFFHHHGIIIIJIJJIGIHIIEF?GGIGGIDGHBC<FCHG?DFHIHECDHHFHIA@FHIJCGGHGEH??CHECBCF;?CEEEEBCDCD@AAA@_Mismatch_0_Sense_+_Library_PoolT
GCATTGATGTTACCCTCCATTTACCAAAGAATGGCTCCAGACATTTTACCATCTGTACTTGATCTATGATATATCTGTTGTAATATTTGCAAGG
>Frequency_1_QualityScore_FFHHHHHJJJJJJJJJJJJJJJJIJJJIJJJJJJJJJJJJJJIJIJJJJIJJJJJJJJJJJIJHHHHEHFFFFFFEDDBBDCDDABDDDDDDDD_Mismatch_0_Sense_+_Library_PoolT
TTGCTTGTAATCCATACAAGCCGACTGTTTAACCATAATCTGTGAAAATCATTGCCACACATGAATAACATGCAGGGACAGAGGTTGTGGCTTT
>Frequency_1_QualityScore_FFHHHHHJJJJJJEIIHJJJJJJJJJIJJJJJJJJJJJIJJJJJJJJIIJIJJJJIIIJJJIJJJEGHHEHHHHFFFEFDCDEDDDDBDDDDDD_Mismatch_1_Sense_+_Library_PoolT
TCTTATCATAGCGATATTGAAATTACAGTCATCACACTAAAACCCTTAAGATTAGAAAACCTTGGTATTCAGGATTAAGACACCCTGCAGCATT
>Frequency_1_QualityScore_FFHHHHHJJJJJJJJJJIJJJJJJIJIIJJJIIIJJJJJJGIDHHIIJJIIIJJJJJJHIJJHEHHHGFEDDBC5=??CDDDDEDCDDDBDBBC_Mismatch_0_Sense_+_Library_PoolT
CTCAGCTTTCGCATCTGTTTAGGGCAGTCCATCATCCATGAGTTCAAGGAGATCCTAGAAGCAAGGAAGGAGGGTTTTAATGTGGAGCGTTATC
>Frequency_1_QualityScore_FFHHHHHGHIGGGHE@FDEFHGIC@A?CFEHGIIIIGEFDHIGHJGGIIJIJIJJIEHG=AEECDFFE@?CECA@CCB?AC_Mismatch_0_Sense_+_Library_PoolT
AATAGATTCCTCCTGTCAATTTTCAGTGCAAATATATTGCCAACGAAACTCAGTGCAGGAGTTATCTGGCATGTTTTTCCA
>Frequency_1_QualityScore_FFGGHHHHGEHIGIBDGADEDEEH+AF<BHEHIEEBGFIB9D@BE<FH?DHGGIIFCHAH>C<==@===@C>D_Mismatch_1_Sense_+_Library_PoolT
ATTCTTGTGAAATACTATTGATTGTAAATAGTTGCCATGTGAGCTTATGCACAAAATAGATTCCTCCTGTCTA
>Frequency_1_QualityScore_FFHHHHHJJJJJJJIIJJJIIHHJJIJJJJJJJJJJJJIJIJJJJJJJJIJJJJJJJIIIJEHHEFFFFEEEE_Mismatch_1_Sense_+_Library_PoolT
ACTGTTTAACCATAATCTGTGAAAATCATTGCCACACATGAATAACATGCAGGGACAGAGGTTGTGGCTTTTA
>Frequency_1_QualityScore_FFHHHHHJJJJJJJJJJJJJIJJJJJJJJJJIJJJJJJIIJJJJJJJJJJJJJJJJJJJHJJJJJIIJGHIJJJIJJGHHFFFFDEEEEEED?B_Mismatch_0_Sense_+_Library_PoolT
TTGTAAATAGTTGCCATGTGAGCTTATGCACAAAATAGATTCCTCCTGTCAATTTTCAGTGCAAATATATTGCCAACGAAACTCAGTGCAGGAG
>Frequency_1_QualityScore_FFHHHHHJJJJIJIJJJIJJIJJJJIIIJJJJJJJJJJJIJJJJJJJJJIJJJGGIJJJJJIJJJJJHHHHHHFFFFFFDEEEDEDDDDBDBDC_Mismatch_0_Sense_+_Library_PoolT
GTTATCTTATCATAGCGATATTGAAATTACAGTCATCACACTAAAACCCTTAAGATTAGAAAACCTTGGTATTCAGGATAAAGACACCCTGCAG
>Frequency_1_QualityScore_FFGHHHHJIJJJEGIIJJJJIIJJJIIJJJJJJJJJJJJIJIJIIJJJIJIGJJJJJJJGGHFHHHHFFFFFFEEEEFEEEDDDDEDDCDDDFE_Mismatch_0_Sense_+_Library_PoolT
AGAAAACCTTGGTATTCAGGATAAAGACACCCTGCAGCATTACTATCGATAAATCTAAGTTTGAACATTCTTTTCATTCTTGTGAAATACTATT
>Frequency_1_QualityScore_FFHHHHHIIJJJJJJJIJJJJGIIJHIIIDHHIJJJIIJJJJJJJJJJJIJJJJHHHHHFFFDDFEDDDCDDDDDDDDEDCDDDDDDDDDDDDD_Mismatch_0_Sense_+_Library_PoolT
AAGGAGATCCTAGAAGCAAGGAAGGAGGGTTTTAATGTGGAGCGTTATCTTATCATAGCGATATTGAAATTACAGTCATCACACTAAAACCCTT
>Frequency_1_QualityScore_FFHHHHHJIJJIJJJJJJJJJJJGIJJIJIJJJJJJIJJIJIJJJFHJHIIJJJJJJJJIJHHGHFFFFDBDDEEC_Mismatch_0_Sense_+_Library_PoolT
GGCTCCAGACATTTTACCATCTGTACTTGATCTATGATATATCTGTTGTAATATTTGCAAGGAATCATTGTTTTCA
>Frequency_1_QualityScore_FFGGGFHIGGIIJJIIJJD@HAEFEFICFFGIJ<GFHGGIIIIIGFDHC_Mismatch_1_Sense_+_Library_PoolT
CTGGCATGTTTTTCCATGAAATATTTGTGATTTCTCTGTTTCCTGTTCA
>Frequency_1_QualityScore_FFHHHHHJJJJJJJJJJJJJJJJJIJJJJJJIJJJJJJJJJJJJJJJJJIJJJJIJJHIJJJJJJIJJIGIIIJJJIJJJHHHHGHFFF_Mismatch_0_Sense_+_Library_PoolT
ATTACTATCGATAAATCTAAGTTTGAACATTCTTTTCATTCTTGTGAAATACTATTGATTGTAAATAGTTGCCATGTGAGCTTATGCAC
>Frequency_1_QualityScore_EFGHHGHJFIJJJJJGIJGFGHHHJJJIJJIJJJJJJJIIGIIIJJJJIGIIGGIIIIGIIGIIJIJJIIGIHIJIHDHHGHEEHEFFFFFEEE_Mismatch_0_Sense_+_Library_PoolT
TTCTTGTGAAATACTATTGATTGTAAATAGTTGCCATGTGAGCTTATGCACAAAATAGATTCCTCCTGTCAATTTTCAGTGCAAATATATTGCC
>Frequency_1_QualityScore_FFHHHHHIIHIIJJJJJJJJJJJIIIJJJJIJJJJJJJIJIHJJJJJJJGIIJJIJJJJJJIJIJJJJHCHGGIJIIJGHHHHEHEEEFFFFDE_Mismatch_0_Sense_+_Library_PoolC
TTCTTGTGAAATACTATTGATTGTAAATAGTTGCCATGTGAGCTTATGCACAAAATAGATTCCTCCTGTCAATTTTCAGTGCAAATATATTGCC
>Frequency_1_QualityScore_FFHHFHHIGHGIIGIFGH<EHIIICECFHGBGEHIIHIIIIIGGIHEIEHHIHIIIIIIEG=CDGHIGGGHFH?EHHFEFDDCE_Mismatch_0_Sense_+_Library_PoolT
AATAGATTCCTCCTGTCAATTTTCAGTGCAAATATATTGCCAACGAAACTCAGTGCAGGAGTTATCTGGCATGTTTTTCCATGA
>Frequency_1_QualityScore_BDDDDDBEIII<?F<F>?B:@E>8E;9??D@DF>DEBDDBDDDDDA@D?DC@CBCB==;A@EI77@C@@C=7777?A@@DAD@A_Mismatch_0_Sense_+_Library_PoolT
GTATTCAGGATAAAGACACCCTGCAGCATTACTATCGATAAATCTAAGTTTGAACATTCTTTTCATTCTTGTGAAATACTATTG
>Frequency_1_QualityScore_FFHHFHHIJIIGGIJIIJJIIGHIHIJJJJJIJJJJJJJJJJJIJJJJJJGGGJJJJIGGHJJJIJJFE?EHHEFFFFECAECECDDDDDDCDD_Mismatch_0_Sense_+_Library_PoolT
TTATCTTATCATAGCGATATTGAAATTACAGTCATCACACTAAAACCCTTAAGATTAGAAAACCTTGGTATTCAGGATAAAGACACCCTGCAGC
>Frequency_1_QualityScore_?DHHFHHIIGGEHHHGHGGHIEIGHIJJJGGHIEHHJJJIIJGIJIIIGGIBBHEEIJIJJIIJIGHGHHFBDDEEEEDCDDCDEDDDBDB@@C_Mismatch_0_Sense_+_Library_PoolT
TATTGAAATTACAGTCATCACACTAAAACCCTTAAGATTAGAAAACCTTGGTATTCAGGATAAAGACACCCTGCAGCATTACTATCGATAAATC
>Frequency_1_QualityScore_?DB<D++2<:A2+:<EEIA+<FEAEEI?)1:?DBD@DE<?D?:9B8==C<)/8=)@)7@@C:3=7.=;5??@_Mismatch_2_Sense_+_Library_PoolT
TCTGAGGACCTGGAAGCTCAGCTTTCGCATCTGTTTAGGGCAGTCCATCATCCATGAGTTCAAGGAGAGCCT
>Frequency_1_QualityScore_FFHDHFHEIE;EGGIIGC1?FGIIIGAEDFHIIDFIIIIF<FAGH4@=AEHFHBBCDDDDACCEACCCC;CB@A?C>@C>CCACCCCCBCC:>4_Mismatch_1_Sense_+_Library_PoolT
GGAAGGAGGGTTTTAATGTGGAGCGTTATCTTATCATAGCGATATCGAAATTACAGTCATCACACTAAAACCCTTAAGATTAGAAAACCTTGGT
>Frequency_1_QualityScore_FFHHFHHGIFGIIGGGIIDIHIEIGIIGHEIGIICHIJIJJJDDGGGEFHBHIIGIGGACHGEIIJJJGCEA3AEHEFFFFFECEDEDAECCDE_Mismatch_0_Sense_+_Library_PoolT
GATGGCAATGGCATTGATGTTACCCTCCATTTACCAAAGAATGGCTCCAGACATTTTACCATCTGTACTTGATCTATGATATATCTGTTGTAAT
>Frequency_1_QualityScore_FFHHHHHJJJJJJIIJJJJJJJJJJJJJJJJJJJJJJJJJJJJJJJJJIIJJJJJJHJJIJJJJJEHHHHHHFFFEFFCEEDEDDDDDDDDDDD_Mismatch_0_Sense_+_Library_PoolT
TCTTATCATAGCGATATTGAAATTACAGTCATCACACTAAAACCCTTAAGATTAGAAAACCTTGGTATTCAGGATAAAGACACCCTGCAGCATT
>Frequency_1_QualityScore_FFHHHHHJJJJJJJJJJIJJJJJJJJJJJJJJJJJJJJJJJJJJJJJJJJJJJJJJJJIJJJJJJJJJJIHHHHHHFFFFFFFFFEFEEEEDDE_Mismatch_0_Sense_+_Library_PoolT
AGATGGCAATGGCATTGATGTTACCCTCCATTTACCAAAGAATGGCTCCAGACATTTTACCATCTGTACTTGATCTATGATATATCTGTTGTAA
>Frequency_1_QualityScore_FFHHHHGJJJJJJJJJJJIGJIFJIJJIJJJJJJJJDHGIJJIJJIJJJIJJJJJJIJJIGHHGGHFFFBFFDCDCDEDDDDDCDEDDCDDDDD_Mismatch_0_Sense_+_Library_PoolT
CATCACACTAAAACCCTTAAGATTAGAAAACCTTGGTATTCAGGATAAAGACACCCTGCAGCATTACTATCGATAAATCTAAGTTTGAACATTC
>Frequency_1_QualityScore_FFHHHHHJJJJJJJJJJIHIJGIJJJJJJJJJJJJJJJIHGGIIJJIJJJEHGGHHHHHHHFEFDDDDDDDEEDDEEDDDDDDBDEEDDDDDDD_Mismatch_0_Sense_+_Library_PoolT
CAGTCCATCATCCATGAGTTCAAGGAGATCCTAGAAGCAAGGAAGGAGGGTTTTAATGTGGAGCGTTATCTTATCATAGCGATATTGAAATTAC
>Frequency_1_QualityScore_FFHGHHHJJJJJGHJJJIIJIJGIJJJJJJJJJJJHJIJJJJJJJJJJJJJJIIJJJJJIJJJJJIJJJBDHGIJJHHGFHHFFFFFEDEEFED_Mismatch_0_Sense_+_Library_PoolT
GATAAATCTAAGTTTGAACATTCTTTTCATTCTTGTGAAATACTATTGATTGTAAATAGTTGCCATGTGAGCTTATGCACAAAATAGATTCCTC
>Frequency_1_QualityScore_FFHHGHHJJJJIJJJJJJJIIJEGIIGIIIJIIIIGIIJJIJJJHGIJJJIJJDIIJJJIJJJJJIIIGHIIIIGHIIEAHEGGHFFBDDCCDD_Mismatch_0_Sense_+_Library_PoolT
TGTGAAATACTATTGATTGTAAATAGTTGCCATGTGAGCTTATGCACAAAATAGATTCCTCCTGTCAATTTTCAGTGCAAATATATTGCCAACG
>Frequency_1_QualityScore_FFHHHHHJJJJJJJJJJJJJJJJJJIIJJJJJJJJJJJJJJFIJJJJJJJJIJJIJJJJJIJJHHEFFFFED@ACDDDDDDDDDDDDDDDDDDD_Mismatch_0_Sense_+_Library_PoolT
CATACAAGCCGACTGTTTAACCATAATCTGTGAAAATCATTGCCACACATGAATAACATGCAGGGACAGAGGTTGTGGCTTTTCGTCGCATGCA
>Frequency_1_QualityScore_FFGGHHGJJJIIIGIIIHJJIIIJJIIJIHIGIIIIJIJGGGIIJJJIJJJJJGHIEFHHGJJEHJJIIFHIHGGGHHGGGHHFFFFFFFDCCE_Mismatch_0_Sense_+_Library_PoolT
ACCCTGCAGCATTACTATCGATAAATCTAAGTTTGAACATTCTTTTCATTCTTGTGAAATACTATTGATTGTAAATAGTTGCCATGTGAGCTTA
>Frequency_1_QualityScore_FFHHGFHIIIJHIIIGIGIJJHIIGHIJJJJIIJJJIJJJJJJJIHIIJJJJJIJGIJJJJJJIJJJGIEEEHDFEDFFEEDECDDDE>CCCDE_Mismatch_0_Sense_+_Library_PoolT
CTCAGTGCAGGAGTTATCTGGCATGTTTTTCCATGAAATATTTGTGATTTCTCTGTTTCCTGTTCTGCACTCCCTGTTTTGATATGAAATTTCA
>Frequency_1_QualityScore_FFHGHHHJJJJGIHHIJJJJJJJIIHIJJJJJJJJFIJIIJJJJIJJIJJJJJJIJJJJJJJJJJJJJJGHHHHHHCFFFFDECFEECDDDDDE_Mismatch_0_Sense_+_Library_PoolC
CTCAGTGCAGGAGTTATCTGGCATGTTTTTCCATGAAATATTTGTGATTTCTCTGTTTCCTGTTCTGCACTCCCTGTTTTGATATGAAATTTCA
>Frequency_1_QualityScore_FFHHHHHJJJJJJJJJJJJJJJJJJJJGIJIJJJJIJJIJJGGIJJJJIIIJJJJJHIGIJJIJJHGHHCHFFFDDDDDDD@ACBDDDDDDDDD_Mismatch_0_Sense_+_Library_PoolT
CTTGTAATCCATACAAGCCGACTGTTTAACCATAATCTGTGAAAATCATTGCCACACATGAATAACATGCAGGGACAGAGGTTGTGGCTTTTCG
>Frequency_1_QualityScore_FFHHGHHJJJJJJJJJJJJJJJJJJJIJJIJJJJJJJJGIIJJJJJJIFIIJJJJJIIIJJJIHHHHFFFFDD?ABDDDDDDEDDDDDBDDDCC_Mismatch_1_Sense_+_Library_PoolT
TCAGCTTTCGCATCTGTTTAGGGCAGTCCATCATCCATGATTTCAAGGAGATCCTAGAAGCAAGGAAGGAGGGTTTTAATGTGGAGCGTTATCT
>Frequency_1_QualityScore_FDHDHFHIIIIIIGIIHEEHACGHIIGHEGHGGGIIIIIIIIIIIIIIIGIIIHIIHIIGAACECCDEDB>BCEBDDCD@CCACDACDDDCC;@_Mismatch_1_Sense_+_Library_PoolT
TCGTCGCATGCAGGAATAAGCTTTTTAGATGGCAATGGCATTGATGTTACCCTCCAGTTACCAAAGAATGGCTCCAGACATTTTACCATCTGTA
>Frequency_1_QualityScore_FFHHHHHJIJJJJJJJIJJJJJIJJJJJJJJIJJJJIGIJJJIJIIIJJIJJJJIJJIHHFHHGFFFFEEFECEEEEEEEEEEEEDDDDEEEEE_Mismatch_0_Sense_+_Library_PoolT
GGCAATGGCATTGATGTTACCCTCCATTTACCAAAGAATGGCTCCAGACATTTTACCATCTGTACTTGATCTATGATATATCTGTTGTAATATT
>Frequency_1_QualityScore_FFHHHHHJJJJJJIJJJJIJJIIHIJIJJJJJJJJJJJJJJIIJJJJJJJJHII@FHIJJJIFHIIIJJEHIFHHHHHGFFBCDDDDDDDDDDD_Mismatch_0_Sense_+_Library_PoolT
TGATTGTAAATAGTTGCCATGTGAGCTTATGCACAAAATAGATTCCTCCTGTCAATTTTCAGTGCAAATATATTGCCAACGAAACTCAGTGCAG
>Frequency_1_QualityScore_FFHHHHHJJJJIJJJJJJIIJIJJJIJJJJJJJJJJJIJIJJJJJJJJHHHHFFFCDFEEEEEDECDDDCDDDDDDDDDDCDDDDDDEEDDDBD_Mismatch_0_Sense_+_Library_PoolT
GCGATATTGAAATTACAGTCATCACACTAAAACCCTTAAGATTAGAAAACCTTGGTATTCAGGATAAAGACACCCTGCAGCATTACTATCGATA
>Frequency_1_QualityScore_FFHHHGHJJJJIJIJIIIJJJJJIJJCAHIJGJJGIGJJIJJJJIJJIIDHIGIJIGIIJJJJIHHHHHEFDF@CCDECECDECEEDDDDDFEE_Mismatch_0_Sense_+_Library_PoolC
AAACCCTTAAGATTAGAAAACCTTGGTATTCAGGATAAAGACACCCTGCAGCATTACTATCGATAAATCTAAGTTTGAACATTCTTTTCATTCT
>Frequency_1_QualityScore_BDFDHHD?EBHIEIHIEFEHIEGEHGDHGFHGFB>GIABFGHEC?9BFHCCHCHGCCBCDHA@@EEG@ECEHFEDDDFEC9?=?ACCCCCCACC_Mismatch_0_Sense_+_Library_PoolC
ATTACAGTCATCACACTAAAACCCTTAAGATTAGAAAACCTTGGTATTCAGGATAAAGACACCCTGCAGCATTACTATCGATAAATCTAAGTTT
>Frequency_1_QualityScore_FFHHHGHJJJJJJJJJJJJJJIIGIIIJJHIDGGIJIJIJJJJGHJJJJIJJIJJIIGIJIJJJJJJJJHHHGHGF_Mismatch_1_Sense_+_Library_PoolC
AATATATTGCCAACGAAACTCAGTGCAGGAGTTATCTGGCATGTTTTTCCATGAAATATTTGTGATTTCTCTGTTA
>Frequency_1_QualityScore_FFHHHHHJIJJIIIJJJJJJJJJJJEIJJJJJJJJJIJJJJJJJIJJJJJIJJJJIGGHIIGIGGIJJJGIJI_Mismatch_1_Sense_+_Library_PoolC
TTTTCATTCTTGTGAAATACTATTGATTGTAAATAGTTGCCATGTGAGCTTATGCACAAAATAGATTCCTCCA
>Frequency_1_QualityScore_FFFHDHGIGHIJJIIJIDGHJIGCHGHJJJIJJJJJJIJIJJIJJJIIIFHIGIJJJIGIHIGHGFHIHHGGAEHIJJHHHHHHFFFFFFFEEE_Mismatch_0_Sense_+_Library_PoolC
CATTCTTTTCATTCTTGTGAAATACTATTGATTGTAAATAGTTGCCATGTGAGCTTATGCACAAAATAGATTCCTCCTGTCAATTTTCAGTGCA
>Frequency_1_QualityScore_FFHHHHHJJJJHIIFIIIJJGIIIHIJJIJJJJJJIJJJJIJJJJHIJJJIIJJIIJJJJJJIJJJJJJGIJJJJJIJJHHHFFHHFDFDFFFE_Mismatch_0_Sense_+_Library_PoolC
TTTCATTCTTGTGAAATACTATTGATTGTAAATAGTTGCCATGTGAGCTTATGCACAAAATAGATTCCTCCTGTCAATTTTCAGTGCAAATATA
>Frequency_1_QualityScore_FFHHHHHJJJJJJJJJJGHIGIIJJJJJJJJJJIJJIJJJJJJJJJIJJJJJIHHHHHFFFFFFFEEEDDDDFEFEDDDDDDDDDDDDDDDDCD_Mismatch_0_Sense_+_Library_PoolC
AGAGGTTGTGGCTTTTCGTCGCATGCAGGAATAAGCTTTTTAGATGGCAATGGCATTGATGTTACCCTCCATTTACCAAAGAATGGCTCCAGAC
>Frequency_1_QualityScore_FDHHHHHJJJJJJJGGIJIJIJIIIJJJJJJIJIJJJJIJIIJJJJJJIIGIFGIJIGICIIGIIIJJJFHGIJIGHEHFHHEFFFFEEEEEDD_Mismatch_0_Sense_+_Library_PoolC
GTTTTTCCATGAAATATTTGTGATTTCTCTGTTTCCTGTTCTGCACTCCCTGTTTTGATATGAAATTTCACTACTGTACTCAAACCCTAATGCT
>Frequency_1_QualityScore_FFHHHHHIJJJFHIJJJJIIIJHIJJHJJJJJJJJJJJJJJJJJJJJJIJJHHHHHHFFFFFFFCEEEEDDDDDDDDCCDDDDDDDDCDDCDDD_Mismatch_0_Sense_+_Library_PoolC
AGGAAGGAGGGTTTTAATGTGGAGCGTTATCTTATCATAGCGATATTGAAATTACAGTCATCACACTAAAACCCTTAAGATTAGAAAACCTTGG
>Frequency_1_QualityScore_FFHHHHHJJJJJJJJJJJJJJJJIIEHIJJJIJIIGIJJIIJJJJJJJIIJJJJJJJJJJJGIJHHHHHFFEDFFFFFEEEEEEDDDDDEEEEE_Mismatch_0_Sense_+_Library_PoolC
AACCCTTAAGATTAGAAAACCTTGGTATTCAGGATAAAGACACCCTGCAGCATTACTATCGATAAATCTAAGTTTGAACATTCTTTTCATTCTT
>Frequency_1_QualityScore_FFHHHHHJJJJJIHIIIJIIGIDGIJJJJJJJJJJJJIJJJJJJJHIJJJJJJJJIIIIJJJIIJJJJJJJJJJJHHHHHFFBDFEEEEAEDDB_Mismatch_0_Sense_+_Library_PoolC
CATGAAATATTTGTGATTTCTCTGTTTCCTGTTCTGCACTCCCTGTTTTGATATGAAATTTCACTACTGTACTCAAACCCTAATGCTTGAGGGT
>Frequency_1_QualityScore_DFHHHHHJJJJJJIHJJJJJJJIJJJJJJJJJJJHIJJIIJJIJGIJJJIJFGHJJJJEIJIIFFHHFFDDFFEEEEEEDDDDDDDDDCDDABD_Mismatch_0_Sense_+_Library_PoolC
TGCTTCCTTGCTTGTAATCCATACAAGCCGACTGTTTAACCATAATCTGTGAAAATCATTGCCACACATGAATAACATGCAGGGACAGAGGTTG
>Frequency_1_QualityScore_FFHHHHHJJJJJJJIIEHIJJIJJJGIJJJHJJJJJJJJIJJJIIJGIJJHGIIIIIJJIJJJJJHHEHCHFFFFFFFEDEEDDDDDDEEDDDD_Mismatch_0_Sense_+_Library_PoolC
TTAATAATTGCCAGAGTGCTTCCTTGCTTGTAATCCATACAAGCCGACTGTTTAACCATAATCTGTGAAAATCATTGCCACACATGAATAACAT
>Frequency_1_QualityScore_FDHHHHHIIJIJJCHCGEHIIJJJGIJJIIIIJIJJJJJJJIJIIIDHIGIJJJBFGGGGGHIIH@FGHAHIJJ?EFFFFFFDCCC@AD;A>AC_Mismatch_1_Sense_+_Library_PoolC
AATAGTTGCCATGTGAGCTTATGCACAAAATAGATTCCTCCTGTCAATTTTCAGTGCAAATATACTGCCAACGAAACTCAGTGCAGGAGTTATC
>Frequency_1_QualityScore_FFHHHHHJJJJJJJJJJJFHIJIJJJJJJJJJJJJJJJJIJJJJJJJJJJJJJJJIJJIJJIJIJHIHHEHFHFFFFFFFEEEEEEEDDDDEDD_Mismatch_0_Sense_+_Library_PoolC
AAGATTAGAAAACCTTGGTATTCAGGATAAAGACACCCTGCAGCATTACTATCGATAAATCTAAGTTTGAACATTCTTTTCATTCTTGTGAAAT
>Frequency_1_QualityScore_FFHHHHHJJJJHIIFGHHIJIIJIHIJIHIGJJJJIIJGJJIJIJGIIJJJJJJIIIIJJJIIJJIIJIGHIJIJJJJJJHHHHFHHFFFEFFF_Mismatch_1_Sense_+_Library_PoolC
TTTCATTATTGTGAAATACTATTGATTGTAAATAGTTGCCATGTGAGCTTATGCACAAAATAGATTCCTCCTGTCAATTTTCAGTGCAAATATA
>Frequency_1_QualityScore_FFHGHHHJJJJFIGJGHIFHIGGIJIJJJJIIJIJIJJJJJJIJJJHHHHHHFFFFFEEEEEDDDDDDDCDDDDECFDDDDDDDDDDDDDDDDC_Mismatch_2_Sense_+_Library_PoolC
AACATGCAGGGACAGAGGTTGTGGCTTTTCGTCGCATGCAGGAATAAGCTTTTTAGATGGCAATGGCAATGATGTTACCCTCCAGTTACCAAAG
>Frequency_1_QualityScore_FFHHHHHJJJJJJJJIJJJJJJJJJJJJJJJJJJJJJIJJJJJJJJJJJJJJJJIJJJJJJJJHEIIJJIHHHGHHHFFFFFFFFEEEEEEDDD_Mismatch_0_Sense_+_Library_PoolC
AAAGACACCCTGCAGCATTACTATCGATAAATCTAAGTTTGAACATTCTTTTCATTCTTGTGAAATACTATTGATTGTAAATAGTTGCCATGTG
>Frequency_1_QualityScore_FFHHHHHIJJJJJJJJJJJJJJJJJJJJJJJJJJJJJJJJJJJIJJJIJJJJJJGIJJJJJJJGIJHIHHFHHHHFFCFFFEFEEEEEEFEEEE_Mismatch_0_Sense_+_Library_PoolC
TTTTTAGATGGCAATGGCATTGATGTTACCCTCCATTTACCAAAGAATGGCTCCAGACATTTTACCATCTGTACTTGATCTATGATATATCTGT
>Frequency_1_QualityScore_FFHHHHFJJJJJIIJIJGIGJGIJJJJJJIGJJJJJJJJJJJJIIGIJJJJJJJGEIJJJIIGIIIICFFGHIJIJEHHHFHHHEFFFFEEDDE_Mismatch_0_Sense_+_Library_PoolC
AAGAATGGCTCCAGACATTTTACCATCTGTACTTGATCTATGATATATCTGTTGTAATATTTGCAAGGAATCATTGTTTTCAAAAGATTAAGAG
>Frequency_1_QualityScore_FFHHHHHIIIJIJJIIIJJJJJJIJIIHIJJIHIJFHGIJIJJIJIJJJJHJIJJJJHHHFFHHFFFFDCECEEEDDDDDDDDDDBB?B>CB:A_Mismatch_0_Sense_+_Library_PoolC
GTGCTTCCTTGCTTGTAATCCATACAAGCCGACTGTTTAACCATAATCTGTGAAAATCATTGCCACACATGAATAACATGCAGGGACAGAGGTT
>Frequency_1_QualityScore_DFHHHHHJJJIJJIJHJJGJJJJJJHJJJJJJJJJJJJJJJJJJJJIHHJJJIHIJHHJJIIIGIIIGGFIHI_Mismatch_0_Sense_+_Library_PoolC
TACTTGATCTATGATATATCTGTTGTAATATTTGCAAGGAATCATTGTTTTCAAAAGATTAAGAGAGTTGGTA
>Frequency_1_QualityScore_FFHHHHHIIJJJJJJJIJJJJJJJJJJIJJJJJJJJJJIJJJJJJJJIJJJJJIJJJIJGIJJJJJIJIEHHHHHHFFEEFFFFEEFEEEEDDD_Mismatch_0_Sense_+_Library_PoolC
ATTGATGTTACCCTCCATTTACCAAAGAATGGCTCCAGACATTTTACCATCTGTACTTGATCTATGATATATCTGTTGTAATATTTGCAAGGAA
>Frequency_1_QualityScore_FFHHHHHJJJJJJJJJJJJJJJJJJJJJJJIJJJJIJJJJJJJJJJJJJJJJJJJIIJJJJJHHHFDDFCCDCBDBBDDDDDDDDDDDD_Mismatch_1_Sense_+_Library_PoolC
CATACAAGCCGACTGTTTAACCATAATCTGTGAAAATCATTGCCACACATGAATAACATGCAGGGACAGAGGTTGTGGCTTTTCGTCGA
>Frequency_1_QualityScore_FFHHHHHIJJJJJJJJJJJJJJIJJIJGJJJIJIJJFGIJGHIJIJJIJJJJJJGIJJGH?EAHGFDBCDFEEEEDDDDDDEDDDDDDFECCDC_Mismatch_1_Sense_+_Library_PoolC
CAGTCATCACACTAAAACCCTTAAGATTAAAAAACCTTGGTATTCAGGATAAAGACACCCTGCAGCATTACTATCGATAAATCTAAGTTTGAAC
>Frequency_1_QualityScore_FFHHHHHJJJJJJJJJJJJHHJIJJIIGJIJJJJJJJJIJJIIJJJIJJJIJJJJJIIJIJHIJIHIIJCHIJJHHHHHHFFFFFEEEEE_Mismatch_0_Sense_+_Library_PoolT
ATCTATGATATATCTGTTGTAATATTTGCAAGGAATCATTGTTTTCAAAAGATTAAGAGAGTTGGTAAAGACCATTTGAGACTCTTTTCA
>Frequency_1_QualityScore_D?B4C4<4BG@AF94A<:?,<A9C9?:<CC4CDH4**:<?00:B>FA<B*9?<D3/(<AAGF7887@4@=B<(6AA(;35;3>;-5;?<5>5>:_Mismatch_1_Sense_+_Library_PoolT
CTTATGCACAAAATAGATTCCTCCTGTCAATTTTCAGTGCAAATATATTTCCAACGAAACTCAGTGCCGGAGTTATCTGGCATGTTTTTCCAAA
>Frequency_1_QualityScore_FFHHHHHJJJJJJJGIHIGHIGHGFHJJJJJIJJIIJJJJJJJJJJIJIFHHHGHFFFFFEEEEEEDDDBDDCDDDDDDEDDDDDDDDCDDDDD_Mismatch_1_Sense_+_Library_PoolC
CATAACATGCAGGGACAGAGGTTGTGGCTTTTCGTCGCATGCAGGAATAAGCTTTTTAGATGGCAATGGCAATGATGTTACCCTCCAGTTACCA
