# Supplementary material for: Differential Gene Expression Reveals Candidate Genes for Drought Stress Response in Abies alba (Pinaceae)
Source: PLoS One. 2015 Apr 29;10(4):e0124564. doi: 10.1371/journal.pone.0124564 (PMC4414588; doi:10.1371/journal.pone.0124564)
Supplement: S2 File — (GZ) [file pone.0124564.s002.gz › comp18761_c0_seq1.fa]

>comp18761_c0_seq1 len=335 path=[1:0-163 165:164-334] : sp|P13240|DR206_PEA Disease resistance response protein 206 OS=Pisum sativum GN=PI206 PE=2 SV=2 e-value: 7e-28 blast score:  118
ACACCTTCAGCTCCTGGCTTGGATTCACCTTTGTCCTCAACTCTACAGACCACAGAGGCACCATCACATTCTCAGGAGCAGATCCAATCCTCACAAAATACAGAGATATATCGGTGGTGGGAGGCACAGGAGATTTCTTAATGGCGAGAGGAATCGCCACCATCTCCACCGATGCGTATGAGGGAGATGTTTACTTCCGTCTCCGCGTGAATATTACACTCTATGACTGCTACTAATTTTATTACCTACAGTTGATCGTCTGGTCTGTCCATTTCCTCGTTCTTTTTCATTGAATAAGTGCTGTCCTTTCCTTTTTGGCCCTCTGTCACGAGGTC

>Frequency_2_QualityScore_FFHHHHHJJJJJIJIJIIIJJJIIIJJIIIIJIIIIIIIIJIIJIGIIGICGGIHIICGIGGIJIIAGGCGHGGFDGEDAEEEEECCEEEECCC_Mismatch_0_Sense_+_Library_PoolT
TTACACTCTATGACTGCTACTAATTTTATTACCTACAGTTGATCGTCTGGTCTGTCCATTTCCTCGTTCTTTTTCATTGAATAAGTGCTGTCCT
>Frequency_2_QualityScore_FEHGHGHIIIIIJIIIHIIJIIIIIJIJIGIIIJIIJJJIJIIIIHIIIIIIIIJIJIIIICGGGGFGCEEEEFFFDACDDDCCCCCEECCBCC_Mismatch_0_Sense_+_Library_PoolT
CCGCGTGAATATTACACTCTATGACTGCTACTAATTTTATTACCTACAGTTGATCGTCTGGTCTGTCCATTTCCTCGTTCTTTTTCATTGAATA
>Frequency_2_QualityScore_FFHHHHGJJIJJJJJJIJJIJIIJIJIJJJJFIIIIIIIJJIIHHHGEFFDDBDDCEEEEEDCCDCDCDCDDDDDDCCCDCCEEDEDDEDDDDC_Mismatch_0_Sense_+_Library_PoolT
GCCACCATCTCCACCGATGCGTATGAGGGAGATGTTTACTTCCGTCTCCGCGTGAATATTACACTCTATGACTGCTACTAATTTTATTACCTAC
>Frequency_2_QualityScore_FFHHHHHIJJIIIIIJIIIIIJJIIIIJGGIIIIHCHIIIJJJIGIIJEIIJHHHIIHIJHGHEGGHIIFHIIHFHGGGEF=?7ACDDDCCCBC_Mismatch_0_Sense_+_Library_PoolT
ATTTTATTACCTACAGTTGATCGTCTGGTCTGTCCATTTCCTCGTTCTTTTTCATTGAATAAGTGCTGTCCTTTCCTTTTTGGCCCTCTGTCAC
>Frequency_2_QualityScore_FDGFGGFGEGIGHHGGGEGGICCGGGGGIGFGIGEHIGGHIEGCGGGFFGG=EEGFGFGAEGCE9:@;ACEGACFAGCGEFE?ACDAAACCA=?_Mismatch_0_Sense_+_Library_PoolT
GTGAATATTACACTCTATGACTGCTACTAATTTTATTACCTACAGTTGATCGTCTGGTCTGTCCATTTCCTCGTTCTTTTTCATTGAATAAGTG
>Frequency_2_QualityScore_FFHHHGHJJJJJIIIIJJJIGGIHI@GGHIIIGIIJJJIIGEHIIJIJJFGIIEFGIFIIGGEHIGHHIFIHIGGHHH<A?CCDCECCCCCBAA_Mismatch_0_Sense_+_Library_PoolT
TTATTACCTACAGTTGATCGTCTGGTCTGTCCATTTCCTCGTTCTTTTTCATTGAATAAGTGCTGTCCTTTCCTTTTTGGCCCTCTGTCACGAG
>Frequency_1_QualityScore_FFHHHHHJJJIJIJJJJJJIJJIIIJIJJJJJJJJIJJIIHIIHHHHH>?AECDEEEDDDDDDDDBDDBBDDDDDEEDDDDDCDDDDDECCDDC_Mismatch_0_Sense_+_Library_PoolT
CTTAATGGCGAGAGGAATCGCCACCATCTCCACCGATGCGTATGAGGGAGATGTTTACTTCCGTCTCCGCGTGAATATTACACTCTATGACTGC
>Frequency_1_QualityScore_EFDHFD;CCDGGEGIEHIGHIGGGGGIG@DBHGGEGCFCHIGIGGGIIIECHGCDGGHAAEEEHHD@EE@CC@CCCBAABBCCCAC>CC55@A@_Mismatch_0_Sense_+_Library_PoolT
GGGAGATGTTTACTTCCGTCTCCGCGTGAATATTACACTCTATGACTGCTACTAATTTTATTACCTACAGTTGATCGTCTGGTCTGTCCATTTC
>Frequency_1_QualityScore_FFHGGHHGIIJJIJJIJJJJJJJJJJIIJJIJJJJJJJJIIJJIIIIIJIJJJJJIIJJIHHHHHHGFFECDEEEEDCAB@C>CCC@CDCCF@C_Mismatch_1_Sense_+_Library_PoolT
GGGAGATGTTTATTTCCGTCTCCGCGTGAATATTACACTCTATGACTGCTACTAATTTTATTACCTACAGTTGATCGTCTGGTCTGTCCATTTC
>Frequency_1_QualityScore_FFHHHHGJJJIIJIGIJJIIJFGHGIJJJJIJJJIJJJIJIJJJIJJJGIIJJIJJJHFH?DDEFFECDCECDEDDBDDDDDDDCCDDCCDDED_Mismatch_0_Sense_+_Library_PoolT
CGCGTGAATATTACACTCTATGACTGCTACTAATTTTATTACCTACAGTTGATCGTCTGGTCTGTCCATTTCCTCGTTCTTTTTCATTGAATAA
>Frequency_1_QualityScore_<DFHF>FHIIIIEG@GGGGG>DGHIGIGHEIIIGG;AGCEEGGGIHHEHH>C>CDDEFCACC>CCEDDECCDCCCCCCD@CDADD?981<?:34_Mismatch_1_Sense_+_Library_PoolT
GGCGTATGAGGGAGATGTTTACTTCCGTCTCCGCGTGAATATTACACTCTATGACTGCTACTAATTTTATTACCTACAGTTGATCGTCTGGTCT
>Frequency_1_QualityScore_FFFHHHHFIJGGHHIIJJJJJIEHHJJIIJGGGIJIGIIIJJJJJJBEHIJIJHHGHHEDFDFFFFFCEEE_Mismatch_1_Sense_+_Library_PoolT
ATGAGGGAGATGTTTATTTCCGTCTCCGCGTGAATATTACACTCTATGACTGCTACTAATTTTATTACCTA
>Frequency_1_QualityScore_+02<?F<CFD<;A;:;A:<::?DG9DBBGEEFF@BFIFFDF8=CFEEFGA7;@@DDEE3AE?AD;?DDD@@@CC7;5>AB5;A;;>>;>@3;??_Mismatch_2_Sense_+_Library_PoolT
AGTTTATTTCCGTCTCCGCGTGAATATTACACTCTATGACTGCTACTAATTTTATTACCTACAGTTGATCGTCTGGTCTGTCCATTTCCTCGTT
>Frequency_1_QualityScore_FFHHHHHJJJJJIJIIJJJIJJJJIIJJJJIJJIJIIIJJIIIJIIJJHHHIJDHIJIIICHIGHIIIIIEHEHFFFCBFFCCCECEDDDDDDD_Mismatch_1_Sense_+_Library_PoolT
ATATTACACTCTATGACTGCTACTAATTTTATTACCTACAGTTGATCGTCTGGTCTGTCCATTTCCTCGTTCTTTTTCATTGAATAGGTGCTGT
>Frequency_1_QualityScore_FFHHHHHJJJJJJJJJJJJJJJGJJIJJJIJJJJJJJJJJJJJJJGIJIJIJEGIJJJJJJIJJJJJJJIIIJHHGHHGHDFFFFFEEEEECED_Mismatch_0_Sense_+_Library_PoolT
CTCTATGACTGCTACTAATTTTATTACCTACAGTTGATCGTCTGGTCTGTCCATTTCCTCGTTCTTTTTCATTGAATAAGTGCTGTCCTTTCCT
>Frequency_1_QualityScore_FFHHHHHJJJJJJJJJJJGJJGJJJJJJJIIIJJJJIJJJJGHIIIIIFIJJIJJIIFHIJIIJJGHJJGIGJHHHHHHFFFFFFFEEEEEDDD_Mismatch_0_Sense_+_Library_PoolT
ATGACTGCTACTAATTTTATTACCTACAGTTGATCGTCTGGTCTGTCCATTTCCTCGTTCTTTTTCATTGAATAAGTGCTGTCCTTTCCTTTTT
>Frequency_1_QualityScore_FFGHHHHJJJJJJJJJJJJJHIIJJ?GGGHHHDGGIJJJIJEHIIIIJIIIJJICHIIIE@EHIJJHHHHHHFFDFD_Mismatch_2_Sense_+_Library_PoolT
TTATTACCTACAGTTGATCGTCTGGTCTGTCCATTTCCTCGTTCTTTTTCATTGAATAAGTGCTGTCCTTTCCTGTA
>Frequency_1_QualityScore_FEHHHHHJJIJJJJJJIIIAAEGIGIIJJJJJJJJJJJJJJJIJJJHJEHGIJJJJJJJIJIHHHHHDFDBDFCECECD>>C;;BD@ACCB?BA_Mismatch_0_Sense_+_Library_PoolT
GTTTACTTCCGTCTCCGCGTGAATATTACACTCTATGACTGCTACTAATTTTATTACCTACAGTTGATCGTCTGGTCTGTCCATTTCCTCGTTC
>Frequency_1_QualityScore_FFHHHHHJJJJJJIJHIJJJJJJJJJJJJJJJJJJJJJJJJIIJJJJJJJJJJFHIJGGHCHGIIJJIIJIJHHHHHHFFFDDDFEECEEEEDC_Mismatch_0_Sense_+_Library_PoolT
ATATTACACTCTATGACTGCTACTAATTTTATTACCTACAGTTGATCGTCTGGTCTGTCCATTTCCTCGTTCTTTTTCATTGAATAAGTGCTGT
>Frequency_1_QualityScore_ADFHGGHHIJIIIGIJJIGGIIJHJHHGHI?DHHBGDDFGGGIIIICHIHIGIIIHIJIC@D:CGHEFHEEHDEFEFDDECDEDDCC?B@CCDC_Mismatch_0_Sense_+_Library_PoolT
TAATTTTATTACCTACAGTTGATCGTCTGGTCTGTCCATTTCCTCGTTCTTTTTCATTGAATAAGTGCTGTCCTTTCCTTTTTGGCCCTCTGTC
>Frequency_1_QualityScore_FFHHHGHJICHHIJIGJ8FIJHJIHGJJJIGHHIGIJJHBGGHHHEEBFF@ACDDDAA;@CDDDDDDDC?BDDDDBD9<@@DEDEDCDDDCC>C_Mismatch_0_Sense_+_Library_PoolT
GATTTCTTAATGGCGAGAGGAATCGCCACCATCTCCACCGATGCGTATGAGGGAGATGTTTACTTCCGTCTCCGCGTGAATATTACACTCTATG
>Frequency_1_QualityScore_D?,A?ABFDBBFFBHGE@EBH@F<CGD86?B:;D@FH@F@BCHI@/;=EEBF>7@=3=3;A>A>>55:5:=:<9<@B?-)&28:A>@_Mismatch_2_Sense_+_Library_PoolT
GGTGATTTCTTAATGGCGAGAGGAATCGCCACCATCTCCACCGATGCGTATGAGGGAGATGTTTACTTCCGTATCCGCGTGAATATT
>Frequency_1_QualityScore_FFHHHHHHGIIJJJJJFIIGHEIIIIIIJJEHIIJJIJIIJIJJIJIJIIGEHHIGIGIJHH3?CECFD>CEEDEDED5?BBCDCDCCECCCDD_Mismatch_0_Sense_+_Library_PoolT
TCCGCGTGAATATTACACTCTATGACTGCTACTAATTTTATTACCTACAGTTGATCGTCTGGTCTGTCCATTTCCTCGTTCTTTTTCATTGAAT
>Frequency_1_QualityScore_FFGHHHHIJGHIIGIJJFGFGHIIJJJJJJJJJJJJJJJHDDCDDEEEEDDDDDDDDEDDDDDDDDDDDCDECDDDEDDDDDDDDDDDDDDDDD_Mismatch_1_Sense_+_Library_PoolT
ACCGATGCGTATGAGGGAGATGTTTATTTCCGTCTCCGCGTGAATATTACACTCTATGACTGCTACTAATTTTATTACCTACAGTTGATCGTCT
>Frequency_1_QualityScore_FFHHHHHJGIJIIJJJJIJIIJFIIIIJJJJIJIIIGIIIGJHIJIIIJJIIIGJJIJIIGGIJIGGIHEHHHHFFFFFFFEEEC@ACDDDDCD_Mismatch_0_Sense_+_Library_PoolT
CTAATTTTATTACCTACAGTTGATCGTCTGGTCTGTCCATTTCCTCGTTCTTTTTCATTGAATAAGTGCTGTCCTTTCCTTTTTGGCCCTCTGT
>Frequency_1_QualityScore_FFHHHHHJJJIIJJJJJJJJJJJJJJJJHHIJJIJJJIIJJJJJJJJJJJHHHHHFFFFFFFEEEEEDECDDDDDDDDDDDDDDCDDDDDDDEE_Mismatch_1_Sense_+_Library_PoolT
GAGGGAGATGTTTATTTCCGTCTCCGCGTGAATATTACACTCTATGACTGCTACTAATTTTATTACCTACAGTTGATCGTCTGGTCTGTCCATT
>Frequency_1_QualityScore_FFHHHGHIJIJIIIJJJGHGHICFIHJJJJJJJJJGIJJJIJJIJJIIHHHHHHFFFFFDDDCCDDDDD@CFEDDEDDD?BDDDDCDDCDCCC@_Mismatch_0_Sense_+_Library_PoolT
CTCCGCGTGAATATTACACTCTATGACTGCTACTAATTTTATTACCTACAGTTGATCGTCTGGTCTGTCCATTTCCTCGTTCTTTTTCATTGAA
>Frequency_1_QualityScore_FFHHHHHJJJJIJJJJDGIJIJJJGIDEHHIJJJIJJJJIJIJJJJHFFBACEEFEDDDDDDDDECDDDCDDDDDDDEEDEDDEDDDDDDDBCC_Mismatch_1_Sense_+_Library_PoolT
CATCTCCACCGATGCGTATGAGGGAGATGTTTACTTCCGTATCCGCGTGAATATTACACTCTATGACTGCTACTAATTTTATTACCTACAGTTG
>Frequency_1_QualityScore_)@CDHHHIIEGII@HEIIHGCHGH<EGG;?FHED@?FBGEEG9DGF99??F;;FGGIIIIIIIE:CAC.)7AEHE:;@D?C@3>CC\9@;=<<?_Mismatch_0_Sense_+_Library_PoolT
TACTAATTTTATTACCTACAGTTGATCGTCTGGTCTGTCCATTTCCTCGTTCTTTTTCATTGAATAAGTGCTGTCCTTTCCTTTTTGGCCCTCT
>Frequency_1_QualityScore_FFHHHHHJJJJJJJJJJJJJJJGHHJJHIJJJJJJHHHFFFFFFFDEEEDDDDDDDDD@DBDDDEEEDDCCCDCDEDDCCDDDDDDDDEDDEDD_Mismatch_1_Sense_+_Library_PoolT
GGAATCGCCACCATCTCCACCGATGCGTATGAGGGAGATGTTTACTTCCGTATCCGCGTGAATATTACACTCTATGACTGCTACTAATTTTATT
>Frequency_1_QualityScore_FDHHHHHJJIIGHIJGIHIJJJJJIIJJJJJJFHHIIIJJJIIJJJJJJJJJIJJJJJJHHHHHHGFFFFFFEEEEECDDDDDCDBDDACDCCC_Mismatch_1_Sense_+_Library_PoolT
GTATGAGGGAGATGTTTACTTCCGTATCCGCGTGAATATTACACTCTATGACTGCTACTAATTTTATTACCTACAGTTGATCGTCTGGTCTGTC
>Frequency_1_QualityScore_FFHHGHHDHGIGGHHGGGGIJJJIIIGHIEGIDHEFHFFFFC<>A@CED@>@CCDDDBDDDD@5><?@DCDDDDD@CCDDDDDCDDDCDCD3>>_Mismatch_0_Sense_+_Library_PoolT
CGAGAGGAATCGCCACCATCTCCACCGATGCGTATGAGGGAGATGTTTACTTCCGTCTCCGCGTGAATATTACACTCTATGACTGCTACTAATT
>Frequency_1_QualityScore_FFHHHHHJJJJJJJJIJJIIIJJIIJJJJHIJJHIJIGIJJJJJJHICGHHIJH>GHGGIIJJC@DHIIJGHHFHEHHFFFF>B@CBDDDDDDD_Mismatch_0_Sense_+_Library_PoolT
AATTTTATTACCTACAGTTGATCGTCTGGTCTGTCCATTTCCTCGTTCTTTTTCATTGAATAAGTGCTGTCCTTTCCTTTTTGGCCCTCTGTCA
>Frequency_1_QualityScore_FFHGHHHIJJJGJFHGHGIFHIIIJJJJIJJJJIJJJIDIHIGHHGHHFFFEECEEEEDDDC(5>CCDD?@>BDDEDEEECCD>CCDDEDDDDD_Mismatch_2_Sense_+_Library_PoolT
CTTAATGGCGAGAGGAATCGCCACCATCTCCACCGATGCGTATGAGGGAGATGTTTACTTCCTTATCCGCGTGAATATTACACTCTATGACTGC
>Frequency_1_QualityScore_FFGHFDHIIGGJJJJBHIIIIJJJIGHIEFHJIJIEGHGHGDGIIIHHFGIGIJIJI=FHIJIJGICGIGIIGGHHEHHFFFFFFCEDDECEDD_Mismatch_2_Sense_+_Library_PoolT
ATGACTGCTACTAATTTTATTACCTACAGTTGATCGTCTGGTCTGTCCATTTCCTCGTTCTTTTTCATTGAATAAGTGCTGTCCTTTCCTTTAC
>Frequency_1_QualityScore_:BFFF?<2<CF@FH4<CBCA@EF9CAFHFE>FFE?B?::D*:B@FCD>DGEDB*8DF<DEFBFCFA@_Mismatch_1_Sense_+_Library_PoolT
ACTCTATGACTGCTACTAATTTTATTACCTACAGTTGATCATCTGGTCTGTCCATTTCCTCGTTCTT
>Frequency_1_QualityScore_DDHDHHHJJJJJJJHIJGGIJJJIHIIJFHGIIIIJJBGHIIIJJJJJIJJJIHIDBFHII7=CGHCHHGGFHHHHHFFFFFFCCEEEEE?@CC_Mismatch_0_Sense_+_Library_PoolT
CTGCTACTAATTTTATTACCTACAGTTGATCGTCTGGTCTGTCCATTTCCTCGTTCTTTTTCATTGAATAAGTGCTGTCCTTTCCTTTTTGGCC
>Frequency_1_QualityScore_FFHHHHHJIIJJJJJJIIJJJJJJJJJJJIJJIJJJJJJJJIJJIJIJIJJIIGJHGIIIJJHHHFFFF@DFEEEFFEEEDCDBDDDDDDDDDE_Mismatch_1_Sense_+_Library_PoolT
CCGTATCCGCGTGAATATTACACTCTATGACTGCTACTAATTTTATTACCTACAGTTGATCGTCTGGTCTGTCCATTTCCTCGTTCTTTTTCAT
>Frequency_1_QualityScore_FFHHHHHJJJJJJJJJGIJJJJIJGGIIIJJJIJJJJIJIIIGIJIIJHIJJEIIIHGHHHHFFFFFFD@CEEEDD@DDDAC@CCDDDEEEEDD_Mismatch_0_Sense_+_Library_PoolT
GAGATGTTTACTTCCGTCTCCGCGTGAATATTACACTCTATGACTGCTACTAATTTTATTACCTACAGTTGATCGTCTGGTCTGTCCATTTCCT
>Frequency_1_QualityScore_FFHGHHHJJJJJIJIJIIJIIJJGIIJGDHIJHHGGIJIIJJJIFHHIIJJJIJGCA@@EGCD?EEHHEDDFFFFFDDEEE:?CDBDDDDDCAC_Mismatch_1_Sense_+_Library_PoolT
ATTTTATTACCTACAGTTGATCGTCTGGTCTGTCCATTTCCTCGTTCTTTTTCGTTGAATAAGTGCTGTCCTTTCCTTTTTGGCCCTCTGTCAC
>Frequency_1_QualityScore_FFHHHHHHIIJHIIJJJJJIIJJJJJJJJJJIJIJJJJJJJIJIJJJJJJJJJJJIGHHGGGHFFFFFFCCEEEEECDDDDDBD@CCDCCD@DF_Mismatch_0_Sense_+_Library_PoolT
GAGGGAGATGTTTACTTCCGTCTCCGCGTGAATATTACACTCTATGACTGCTACTAATTTTATTACCTACAGTTGATCGTCTGGTCTGTCCATT
>Frequency_1_QualityScore_FBFFHHHJJJJJIJIJJIJGIIGHIIIIJJDFHIJJJJJJJJIJGGIAEHDEFFFDDBCDDCDCDDDDCBDDBDDDDDBBBDCDDDEDDCDDCD_Mismatch_1_Sense_+_Library_PoolT
GTGATTTCTTAATGGCGAGAGGAATCGCCACCATCTCCACCGATGCGTATGAGGGAGATGTTTACTTCCGTCTCCGCGTGAATATTACACTCTA
>Frequency_1_QualityScore_FFHHHHHJJJIJJJJJJJJGJJJIHJIJGGIJJJJJJJJJJJDHIIJIIHIDIIJJIIGHHGGIJJIGGGCAEHFHFHCHDFFFFEEECCEEED_Mismatch_0_Sense_+_Library_PoolT
TATGACTGCTACTAATTTTATTACCTACAGTTGATCGTCTGGTCTGTCCATTTCCTCGTTCTTTTTCATTGAATAAGTGCTGTCCTTTCCTTTT
>Frequency_1_QualityScore_FFHHFHHJJIIJIGGIIJJIGG0:DFHIIIJIIIJJJJJJIJJJGGCHIGIGIGGEHHFHEE>@@BCBC>CCEE@;=@BDCDDDA@DDCCCDCC_Mismatch_1_Sense_+_Library_PoolT
CGCGTGAATATTACACTCTATGTCTGCTACTAATTTTATTACCTACAGTTGATCGTCTGGTCTGTCCATTTCCTCGTTCTTTTTCATTGAATAA
>Frequency_1_QualityScore_FFHHHHHJJJJJJIJJJJJIJIHGIJJJJJJJJJJIIJIHHHHHFFFFEEDDDDDDDEDDDEDDDDDDCADDDDDDDDDDDDCDEDEDDEDDDC_Mismatch_1_Sense_+_Library_PoolT
CGCCACCATCTCCACCGATGCGTATGAGGGAGATGTTTACTTCCGTATCCGCGTGAATATTACACTCTATGACTGCTACTAATTTTATTACCTA
>Frequency_1_QualityScore_DDHHHFHJJEGEHGIGIJIGGIFHGIIIGIIJJJJJJIIIJJJJIIIIEHJIJJIJJFHHHHHFFFFEFCACCBDDAC>?CCC;@DDCDDCB??_Mismatch_1_Sense_+_Library_PoolT
TGTTTATTTCCGTCTCCGCGTGAATATTACACTCTATGACTGCTACTAATTTTATTACCTACAGTTGATCGTCTGGTCTGTCCATTTCCTCGTT
>Frequency_1_QualityScore_FFHDHHHIJJJIIJJJJJJIJIHJGIIIIIIJIJIGIHGIJJIJJIJIIGHHHFFDFDDDEEAFDDDDDDDDEDDDDDCDDCDDDEDDEDDEDD_Mismatch_1_Sense_+_Library_PoolT
ATCGCCACCATCTCCACCGATGCGTATGAGGGAGATGTTTACTTCCGTCTCCTCGTGAATATTACACTCTATGACTGCTACTAATTTTATTACC
>Frequency_1_QualityScore_FFHHHHHJJJJJJJJJJJJJIJIJIJJJIJJIJIJJJJIIIJIJJIJIJJJDGJJIGIBGIEIJIGGDHIGHHHHHGFFEFFFFCECECEECDD_Mismatch_0_Sense_+_Library_PoolT
ATTACACTCTATGACTGCTACTAATTTTATTACCTACAGTTGATCGTCTGGTCTGTCCATTTCCTCGTTCTTTTTCATTGAATAAGTGCTGTCC
>Frequency_4_QualityScore_EEGGHHGJJIIJIJHHIIIIFGIIIIIJIJIJJIIIJIHICGIIJJJIIIIIGIIFFHIHFC>ABCCDDCDDDDCDDDDBCCACACACCDDCCC_Mismatch_0_Sense_+_Library_PoolT
GTTCTTTTTCATTGAATAAGTGCTGTCCTTTCCTTTTTGGCCCTCTGTCACGAGGTCGCGGGTTCAATTCTCTGGGTTCGCCAGGGTCAGACCA
>Frequency_4_QualityScore_FFHHHHHJJIIGIIIJJFHIIIHIJJJJJJJJJJJGIGIIJJJJJJIJIIIJGHIHGED>BDCEEEDEDCDCDCBCCCDCCAC=ABCDDCDDDC_Mismatch_0_Sense_+_Library_PoolT
CTTTTTCATTGAATAAGTGCTGTCCTTTCCTTTTTGGCCCTCTGTCACGAGGTCGCGGGTTCAATTCTCTGGGTTCGCCAGGGTCAGACCACCA
>Frequency_2_QualityScore_FFFHHHGIGDHGGBEEEEB<EEGEEGHGHHIIIIHHIGE<GGGHIIGIGEG:@GGGIHHGC5>AACCDCAAAACACC?ABBC91;?@B=BCBCA_Mismatch_0_Sense_+_Library_PoolT
TTCTTTTTCATTGAATAAGTGCTGTCCTTTCCTTTTTGGCCCTCTGTCACGAGGTCGCGGGTTCAATTCTCTGGGTTCGCCAGGGTCAGACCAC
>Frequency_2_QualityScore_FEHHHHHJJJJJJIIIIJJJJIIIJIHHIIIJIIJJJIJJJJJJIIJJJJGHIIJIJIJJJIIGHHHGGDEDDDACCCEEEDEDDDDDCDDCBC_Mismatch_0_Sense_+_Library_PoolT
GTCCATTTCCTCGTTCTTTTTCATTGAATAAGTGCTGTCCTTTCCTTTTTGGCCCTCTGTCACGAGGTCGCGGGTTCAATTCTCTGGGTTCGCC
>Frequency_1_QualityScore_2<DHFFGHGJJIJHHHHHGI@FGIFIIGJHIHIJJIICFGIEIIJIJJGGEHIIGIGHJCHIGIIJ=E>@DDDEEEC@CBBDDDDDDBBD<BB_Mismatch_0_Sense_+_Library_PoolT
GTTGATCGTCTGGTCTGTCCATTTCCTCGTTCTTTTTCATTGAATAAGTGCTGTCCTTTCCTTTTTGGCCCTCTGTCACGAGGTCGCGGGTTC
>Frequency_1_QualityScore_FFHHHHHJIIJJIEGGHHHIBHGIGIGGIGHHJIJIIGCGIGHIJJJIIGJJJJIJFIJGHIJDIHEHDACCHFFBEFF@ABD@CDDBBD5?@C_Mismatch_0_Sense_+_Library_PoolT
GTTGATCGTCTGGTCTGTCCATTTCCTCGTTCTTTTTCATTGAATAAGTGCTGTCCTTTCCTTTTTGGCCCTCTGTCACGAGGTCGCGGGTTCA
>Frequency_1_QualityScore_FFHHHHHIJJJJCGHGEHJGHIJIIJIJGIIIJJIJJJJJIIIJJIIGIIJJIJIJJJIJJJJIIJFHGHHHHFFFFDDDD?>CBDDDD@??>C_Mismatch_0_Sense_+_Library_PoolT
TTGATCGTCTGGTCTGTCCATTTCCTCGTTCTTTTTCATTGAATAAGTGCTGTCCTTTCCTTTTTGGCCCTCTGTCACGAGGTCGCGGGTTCAA
>Frequency_1_QualityScore_FFCFHHHJJIJJJJIJHHIJJJGGIIIIJJJJJIIJJJJJJJJJIJJJJJJJIHIJJHHHHHHFFFDDD=BDDDD5?BCDEEDEDDDDDCBDDD_Mismatch_1_Sense_+_Library_PoolT
GGTCCATTTCCTCGTTCTTTTTCATTGAATAAGTGCTGTCCTTTCCTTTTTTGCCCTCTGTCACGAGGTCGCGGGTTCAATTCTCTGGGTTCGC
>Frequency_1_QualityScore_FFHGHHFHIJGIJIJJJJJJJJIJIJJJJJIJJJJIIJHIJIIJJJGIJIJJHIJJJJJBHEHFFFFEEEEDDDDD@CDDDDD9?BCCDDDEDD_Mismatch_0_Sense_+_Library_PoolT
GTCTGGTCTGTCCATTTCCTCGTTCTTTTTCATTGAATAAGTGCTGTCCTTTCCTTTTTGGCCCTCTGTCACGAGGTCGCGGGTTCAATTCTCT
>Frequency_1_QualityScore_FFHHHHFIIIJIIJJHIIIGBFB?FGGGGGJGJIIIBFGHJJJJJGIHBFFHHDE=CGGGGGIJIFA@DCDHHEB?BDDDEEEDCCBBBDB9=:_Mismatch_0_Sense_+_Library_PoolT
ACCTACAGTTGATCGTCTGGTCTGTCCATTTCCTCGTTCTTTTTCATTGAATAAGTGCTGTCCTTTCCTTTTTGGCCCTCTGTCACGAGGTCGC
>Frequency_1_QualityScore_FFHHHHHHIJIHHIIJJJJJJJJHIIIJJJJJJJJIIJJJGIFHIJJJJJJJJJJJJJJJIIGIHHFFFDCEEEDDDD@CDDBDCDDDDDDDDD_Mismatch_0_Sense_+_Library_PoolT
CGTCTGGTCTGTCCATTTCCTCGTTCTTTTTCATTGAATAAGTGCTGTCCTTTCCTTTACGCAGGGAGAGCTAAACTGTTTGTTTACCTTCTTA
>Frequency_1_QualityScore_FFHHHHHJJJIJHIIIJJJJJGJJJIJJJJJIIJJJJJJJJJJJJJIJJIIFIJJJJJJJJIIGHFEEFADBD<?BCDDEDDDDDDDDDDDDDD_Mismatch_0_Sense_+_Library_PoolT
TCCATTTCCTCGTTCTTTTTCATTGAATAAGTGCTGTCCTTTCCTTTTTGGCCCTCTGTCACGAGGTCGCGGGTTCAATTCTCTGGGTTCGCCA
>Frequency_1_QualityScore_FFHHHHHJJJJIJJJJJJJJJJJJJJJJJJJJJJHIIJIJJIJJJHJIIJDHIJJJJJJGHIIIJJJIJIGHHHHHHHFFFFFFECEDDBDDDD_Mismatch_0_Sense_+_Library_PoolT
CTACTAATTTTATTACCTACAGTTGATCGTCTGGTCTGTCCATTTCCTCGTTCTTTTTCATTGAATAAGTGCTGTCCTTTCCTTTACGCAGGGA
>Frequency_1_QualityScore_FFHHHHHIJJJIJJJIJHHIJJJIGIJJCGIJEIFDHJJIIIJJJJJJJIJJHIEIJIJJJGGHIJEFFFEBDDDD>?BDEEEDEDDDCDDBDB_Mismatch_0_Sense_+_Library_PoolT
CTGTCCATTTCCTCGTTCTTTTTCATTGAATAAGTGCTGTCCTTTCCTTTTTGGCCCTCTGTCACGAGGTCGCGGGTTCAATTCTCTGGGTTCG
>Frequency_1_QualityScore_FFHHHHHJJHJIJJJJJJIJIJGIJJJJGHJJJJJJJJJJJJJJJJIJIJIJJJJJJJJJIJJHHHFDDBDBDDEEEDEDDDCDDDDDBDDD<@_Mismatch_0_Sense_+_Library_PoolT
ATTTCCTCGTTCTTTTTCATTGAATAAGTGCTGTCCTTTCCTTTTTGGCCCTCTGTCACGAGGTCGCGGGTTCAATTCTCTGGGTTCGCCAGGG
>Frequency_1_QualityScore_FFHHHHHJJIJJJIHIIHJJJJEGIJEEHIIJJBGHHIIJJJJJJJIJIJIIJFIJHEFEFEDEEEEEDDCCDDDDDDDDDDDDCEEEDEDDEE_Mismatch_1_Sense_+_Library_PoolT
TGTCCATTTCCTCGTTCTTTTTCATTGAATAAGTGCTGTCCTTTCCTTTACGCAGGGAGAGCTAAACTGTTTGTTTACCTTCTTAATAATGTAT
>Frequency_1_QualityScore_FFFHHHHJJJJHJJJIHIJJDGHIJJJJJJJJJJIJJJJIJJJJJJJJJJJIJIIJBHHFDDDDDDDDECCDDDDDDDDDDDDDBBB9?BCDDB_Mismatch_0_Sense_+_Library_PoolT
CGTTCTTTTTCATTGAATAAGTGCTGTCCTTTCCTTTTTGGCCCTCTGTCACGAGGTCGCGGGTTCAATTCTCTGGGTTCGCCAGGGTCAGACC
>Frequency_1_QualityScore_FFHHHHHGIHHIJJJIHIJJCGHIIFGIJIJJJJJJJJJJJJJIHIJJJJJIIJJIIJIJHHFBEDDD;8ACEDDDEDDDDDDDDDDDBB?BCC_Mismatch_0_Sense_+_Library_PoolT
TTCCTCGTTCTTTTTCATTGAATAAGTGCTGTCCTTTCCTTTTTGGCCCTCTGTCACGAGGTCGCGGGTTCAATTCTCTGGGTTCGCCAGGGTC
>Frequency_1_QualityScore_FFHFHGHIJJJJIJJJJFIJIJJIIJIIIIJJJIJJJJJJIJJJJJJJIJJJFIJDGGIB<DHHHHHHHCDFFFEEEDEEDDCCCCDDACED@B_Mismatch_0_Sense_+_Library_PoolT
CTGTCCATTTCCTCGTTCTTTTTCATTGAATAAGTGCTGTCCTTTCCTTTACGCAGGGAGAGCTAAACTGTTTGTTTACCTTCTTAATAATGTA
>Frequency_1_QualityScore_FFHHHHHIJJIJJJJJJJJJJJJJJJIIJJJIJJJIJGHIJJJIJJJJJJJJJJJGHEGGHHHHHFFFFCCD@CBBDDD@BDDDDDDEDDDDDD_Mismatch_0_Sense_+_Library_PoolT
GGTCTGTCCATTTCCTCGTTCTTTTTCATTGAATAAGTGCTGTCCTTTCCTTTTTGGCCCTCTGTCACGAGGTCGCGGGTTCAATTCTCTGGGT
>Frequency_1_QualityScore_FFHHHHHJIJGIJJJJFJIIJJJJJJJJJJJJJJIIEHJJJJJJJJJIGIJGIGIJHD;@BDEEEDEDDCDDCBDDDDDDBD9ABDDDDDDDDD_Mismatch_0_Sense_+_Library_PoolT
TTTTTCATTGAATAAGTGCTGTCCTTTCCTTTTTGGCCCTCTGTCACGAGGTCGCGGGTTCAATTCTCTGGGTTCGCCAGGGTCAGACCACCAT
>Frequency_1_QualityScore_DDDBBFBFHEBGGE><CHAH@BHGCEHIIGCGHGHIFGGEBGGHIHB1DH@C@GG8A;=;;;>ACDDACC3((55502925C>A?C:?9???:?_Mismatch_0_Sense_+_Library_PoolT
TTTTCATTGAATAAGTGCTGTCCTTTCCTTTTTGGCCCTCTGTCACGAGGTCGCGGGTTCAATTCTCTGGGTTCGCCAGGGTCAGACCACCATC
>Frequency_1_QualityScore_FFHFHHHJIJIJJJJJJJJHIIGIIIJIJIGJGHHIIJFG@FIHHJIIJIHIJJIJFFGIIGGHJIJJIEHGFEDCDBBD<?BDEDEDDCDDDD_Mismatch_0_Sense_+_Library_PoolT
TGGTCTGTCCATTTCCTCGTTCTTTTTCATTGAATAAGTGCTGTCCTTTCCTTTTTGGCCCTCTGTCACGAGGTCGCGGGTTCAATTCTCTGGG
>Frequency_1_QualityScore_FFHHHGHIIJJJJJIJJJJBFHECHIGIJJGJJJJGH;GIIIJGDGIHGGIIIHCFIIJIGIJJIIJJFEGH48?BD=ACEECCD@DBD?C@BD_Mismatch_0_Sense_+_Library_PoolT
CCTACAGTTGATCGTCTGGTCTGTCCATTTCCTCGTTCTTTTTCATTGAATAAGTGCTGTCCTTTCCTTTTTGGCCCTCTGTCACGAGGTCGCG
>Frequency_1_QualityScore_DDHHHHHGIIGIJJJJGGGIIFEHHGFIIIIIJJJJJHIIGIHIJJDGGIHHIGGGCGGJJIIJJIJJJGEHGGEB@EDCDEDEDCDDBDB=AB_Mismatch_0_Sense_+_Library_PoolT
TACCTACAGTTGATCGTCTGGTCTGTCCATTTCCTCGTTCTTTTTCATTGAATAAGTGCTGTCCTTTCCTTTTTGGCCCTCTGTCACGAGGTCG
>Frequency_1_QualityScore_DDHHHHHJJJJJGIIIJCHGHHGJBIIJJJIJJGIJJJJJIJJIJJGGHIIJIIIJJIJJEIJIJJJJJCEEEEFFFFFEDDEDBDDBDDDDDD_Mismatch_0_Sense_+_Library_PoolT
TACAGTTGATCGTCTGGTCTGTCCATTTCCTCGTTCTTTTTCATTGAATAAGTGCTGTCCTTTCCTTTTTGGCCCTCTGTCACGAGGTCGCGGG
>Frequency_1_QualityScore_FFHHHHHIJJJJIJJJJJJJJJIIJJJGHJJIJJJJJGJJJJJJJJJJHHHHFFFFDDDDDDEEEEEDDCDDDDDEDDDDDDDDDCDDEEDEDD_Mismatch_0_Sense_+_Library_PoolC
GGAATCGCCACCATCTCCACCGATGCGTATGAGGGAGATGTTTACTTCCGTCTCCGCGTGAATATTACACTCTATGACTGCTACTAATTTTATT
>Frequency_1_QualityScore_FFHHHHHJJJJIIJIIHJIJIJJJJJJJJJJJHJJJJJJJJIJJIIJJJJJIIJJJJJJJJJJJJJJJJGHHFFFDDDDDDDDDDDDCDDDDDD_Mismatch_1_Sense_+_Library_PoolC
ACAGTTAATCGTCTGGTCTGTCCATTTCCTCGTTCTTTTTCATTGAATAAGTGCTGTCCTTTCCTTTACGCAGGGAGAGCTAAACTGTTTGTTT
