# Supplementary material for: Differential Gene Expression Reveals Candidate Genes for Drought Stress Response in Abies alba (Pinaceae)
Source: PLoS One. 2015 Apr 29;10(4):e0124564. doi: 10.1371/journal.pone.0124564 (PMC4414588; doi:10.1371/journal.pone.0124564)
Supplement: S2 File — (GZ) [file pone.0124564.s002.gz › comp14736_c0_seq1.fa]

>comp14736_c0_seq1 len=418 path=[1:0-263 265:264-417]
TTGAATTTAGGTCTTGTCAAGTAAAATTTAATGTCAAGAACATTTGAATGCAGCAATGGATACAGATTGCAAGGTCTATTTGTTTTCATTCCTGTATTCTCCAGATTCGGTGGAGCAGTGGGTGTAGTTAGTGGGAGTTGGTGTATAGCCGGGAGTAATCATTGCTTCTATATAGGTGGAGCAGTGGGTGTAGTTAATGGGAGTGGGTGTATAGCTGGGAGTAATCATTGGTTCTATATAGGTTGATCACCTCTCTGCTTGCAGTAGACCACACCCTCAATAGTGTCAAGCACATCATCTAAATCATGGTCATTCTCATTATATTACAATGATAAGTGAAATTAAGAAAGATAAACTTGTGTTCTTTGTTTGTGTATGCTGTTCCTTTCTATACTAAAGTGAAGTTGTCCTTTTCTAT

>Frequency_21_QualityScore_FFHHGGHIIHIIDGHFHIHIEGHI?FDGHHHHIIIIIHIDFHHCFEGHIIIIIIHGHBFGGGFGGFFCDACDEDEEDDABCCCCCCCCCDDDDC_Mismatch_0_Sense_+_Library_PoolT
CTTCTATATAGGTGGAGCAGTGGGTGTAGTTAATGGGAGTGGGTGTATAGCTGGGAGTAATCATTGGTTCTATATAGGTTGATCACCTCTCTGC
>Frequency_17_QualityScore_FFHHHHFIDGHIJJJJIJJJJJGIGIHIIEGIHIJIJGHIJBFDGHGGHHIIIHGGADEE?BADEEEDDDDDDD>BCDDDDEDDBCDDDEEEED_Mismatch_0_Sense_+_Library_PoolT
GCCGGGAGTAATCATTGCTTCTATATAGGTGGAGCAGTGGGTGTAGTTAATGGGAGTGGGTGTATAGCTGGGAGTAATCATTGGTTCTATATAG
>Frequency_1_QualityScore_FFHHHHFHEGIJJIIJIIJJJJFIDIGIJFHIHJJIIFHIJ5BAGHEHHGFFFFFFCEDD;@>CDEEDD@CDDD<CDEEDDEDCCDDDEDEEED_Mismatch_0_Sense_+_Library_PoolC
GCCGGGAGTAATCATTGCTTCTATATAGGTGGAGCAGTGGGTGTAGTTAATGGGAGTGGGTGTATAGCTGGGAGTAATCATTGGTTCTATATAG
>Frequency_15_QualityScore_FFHHFHHIJJJJJJFHIHIIIJFHIJ@FFHHHHIJJJJJIJEGIJDFFHIJJJJJIIIIBFFGGGFFFFFDEEEEEEEDDBCDDDDDDDDDDDD_Mismatch_0_Sense_+_Library_PoolT
TGCTTCTATATAGGTGGAGCAGTGGGTGTAGTTAATGGGAGTGGGTGTATAGCTGGGAGTAATCATTGGTTCTATATAGGTTGATCACCTCTCT
>Frequency_1_QualityScore_FFHHHHHJJHIHIJFHIFHIGIHIIJCGGHHIIIJJJJIJJFHIIFHEHIJJJJJJIIJAEHHHHFFFFFDEEDDEDDDDACDDDCDCDDDDDD_Mismatch_0_Sense_+_Library_PoolC
TGCTTCTATATAGGTGGAGCAGTGGGTGTAGTTAATGGGAGTGGGTGTATAGCTGGGAGTAATCATTGGTTCTATATAGGTTGATCACCTCTCT
>Frequency_13_QualityScore_EEGGGHGGHII=EEGGHHHIHIIIDHAFHICFFHIIIIJHIIGHDGHHIHHHHIFFHHHHGFEFFACDCADDDDDDDDDDDDDDCDDCCCDDCD_Mismatch_0_Sense_+_Library_PoolT
GGAGCAGTGGGTGTAGTTAATGGGAGTGGGTGTATAGCTGGGAGTAATCATTGGTTCTATATAGGTTGATCACCTCTCTGCTTGCAGTAGACCA
>Frequency_2_QualityScore_FFGGHGHEGHI>FAEGGHHHEIJIGH=EHI?DDGGHIJJJJJIHAEGGIGIJIIGIIIIIHHGGGEFECCEEEEEEEDDDDDDDDDDDCDDDDD_Mismatch_0_Sense_+_Library_PoolC
GGAGCAGTGGGTGTAGTTAATGGGAGTGGGTGTATAGCTGGGAGTAATCATTGGTTCTATATAGGTTGATCACCTCTCTGCTTGCAGTAGACCA
>Frequency_11_QualityScore_FFHHHGHDGIIJIJJIIJJJJHIGIHHIFHIHIIIJGHIIBFDEGEFGGHHHHGGAEFEACACDEDDDDCCBC<BCDDDCDCDBBDDEDDEDCD_Mismatch_0_Sense_+_Library_PoolT
CCGGGAGTAATCATTGCTTCTATATAGGTGGAGCAGTGGGTGTAGTTAATGGGAGTGGGTGTATAGCTGGGAGTAATCATTGGTTCTATATAGG
>Frequency_9_QualityScore_FFHHHHHJJJIJIIIJJGGIGIIIIGHIJDGFHIIIIJJJJJIJEGHI@EGHIIIIIIIHFGAEFFFEFCEEDCEDEEEEEDDACDDDDDDDDD_Mismatch_0_Sense_+_Library_PoolT
CATTGCTTCTATATAGGTGGAGCAGTGGGTGTAGTTAATGGGAGTGGGTGTATAGCTGGGAGTAATCATTGGTTCTATATAGGTTGATCACCTC
>Frequency_9_QualityScore_FEHHGGGHIGHHJ@EEGHHIIIIJJJHIEGHJEGGHIIJJJJJJIIGHHIIHJIIIGGHHGGGGFFFDECDDDEDDDDDDDDDDDDDDDCCDDD_Mismatch_0_Sense_+_Library_PoolT
GTGGAGCAGTGGGTGTAGTTAATGGGAGTGGGTGTATAGCTGGGAGTAATCATTGGTTCTATATAGGTTGATCACCTCTCTGCTTGCAGTAGAC
>Frequency_9_QualityScore_FFGGHGGHIHHHIIII@EFDGGHHBFGHAFCFFGDGGHGHIGH@EGHAEDGGHIIIFFHDF?BDECDDECD@BDDDDDEEDC@BCBCCDBCCCC_Mismatch_0_Sense_+_Library_PoolT
ATTGCTTCTATATAGGTGGAGCAGTGGGTGTAGTTAATGGGAGTGGGTGTATAGCTGGGAGTAATCATTGGTTCTATATAGGTTGATCACCTCT
>Frequency_7_QualityScore_FCGGGCFEFHGHFHHIIJEGAEGH=EEGHHJIJIIIFGEGHIIIIIIIGGHIHIIHHGHAEFEFGFFFEADDDDDDDDCCDDBCCDDCCCCBCC_Mismatch_0_Sense_+_Library_PoolT
GTGGGTGTAGTTAATGGGAGTGGGTGTATAGCTGGGAGTAATCATTGGTTCTATATAGGTTGATCACCTCTCTGCTTGCAGTAGACCACACCCT
>Frequency_7_QualityScore_FFHHHHGIIJIIJDGIGIJIJFGII@FDFHHHIIJIJJIICGHIDGHHIIIIIIIIGHBEFGGGFFEEC?CEEEEEEDDBCDDDDDDDDDDDDD_Mismatch_0_Sense_+_Library_PoolT
GCTTCTATATAGGTGGAGCAGTGGGTGTAGTTAATGGGAGTGGGTGTATAGCTGGGAGTAATCATTGGTTCTATATAGGTTGATCACCTCTCTG
>Frequency_1_QualityScore_FFGGHHHJIJJJI?FHHIJGIFFHI?FDEHIGGJJGIJEIIHJI@FHIJIIJIJIIDGGHHHGGHHFF?;CEDEEEEDD>@CCDCDDDDDDDDD_Mismatch_0_Sense_+_Library_PoolC
GCTTCTATATAGGTGGAGCAGTGGGTGTAGTTAATGGGAGTGGGTGTATAGCTGGGAGTAATCATTGGTTCTATATAGGTTGATCACCTCTCTG
>Frequency_7_QualityScore_FFHHHFHEGGIHHIJJHGHHIIGHHHHHFGIHIJIIIIIIJJJJIHIIIIIIIIJIIJIIIHIHA>AEFDCDEEEEDDDCCDDDDDDDDDDDDC_Mismatch_0_Sense_+_Library_PoolT
CTGGGAGTAATCATTGGTTCTATATAGGTTGATCACCTCTCTGCTTGCAGTAGACCACACCCTCAATAGTGTCAAGCACATCATCTAAATCATG
>Frequency_7_QualityScore_FDEFGGHIIGIIJIJGHFGFHHAEGGFHEHCGHIAFCDGGHEEHIHHHHDFHI@DFDEGGGEFGGDE?B@BDDDDDDBBCBBADCBBC?BCACD_Mismatch_0_Sense_+_Library_PoolT
GTAATCATTGCTTCTATATAGGTGGAGCAGTGGGTGTAGTTAATGGGAGTGGGTGTATAGCTGGGAGTAATCATTGGTTCTATATAGGTTGATC
>Frequency_1_QualityScore_FFHHHHHJJJJJJJJJJIIJJJHHIIJJJJHIJJDGHIHIJIJJJIJJJHIJIFHHIJJJHHHHHFFBDCEEEEEEDDDDDEEDEEDDACDDDD_Mismatch_0_Sense_+_Library_PoolC
GTAATCATTGCTTCTATATAGGTGGAGCAGTGGGTGTAGTTAATGGGAGTGGGTGTATAGCTGGGAGTAATCATTGGTTCTATATAGGTTGATC
>Frequency_6_QualityScore_FFHAFEGHIIIJJJJJGICGHIAFGHIJJJJJJJIJCGIIJIJJJJHIIJIIJIIIIGHHGGGGGGFFEEEEEEEEDDDDDDDDDDDDDDDDD?_Mismatch_0_Sense_+_Library_PoolT
GGGTGTAGTTAATGGGAGTGGGTGTATAGCTGGGAGTAATCATTGGTTCTATATAGGTTGATCACCTCTCTGCTTGCAGTAGACCACACCCTCA
>Frequency_5_QualityScore_FEHHHHDGHH>EDCEHHHIIIIJDHEGGICEEHIHHIIIIIFGCFFGHFGGGGEEGGGHGGFFFDFFEDBCDCDDDDDDDCDCCCCCBBCDDDD_Mismatch_0_Sense_+_Library_PoolT
GAGCAGTGGGTGTAGTTAATGGGAGTGGGTGTATAGCTGGGAGTAATCATTGGTTCTATATAGGTTGATCACCTCTCTGCTTGCAGTAGACCAC
>Frequency_5_QualityScore_DEBGDBFHEHHHHHHGHHEIHEGIHGHGHFFHHHGHIIB>@DFBECGGHHHHHIIHGHHHFFGHFGGFEEDEDDCDCCDDEDDCDDCBCCCCCD_Mismatch_0_Sense_+_Library_PoolT
GGTTGATCACCTCTCTGCTTGCAGTAGACCACACCCTCAATAGTGTCAAGCACATCATCTAAATCATGGTCATTCTCATTATATTACAATGATA
>Frequency_4_QualityScore_EEGHHHHJFIGIGIIDGHFHGIHFFGI>EDGGCGGGIEHIIIBFGIAECGHHGGHIGIHH=BECEEEEECBABCEDEEEDCABCCBCCC?BABC_Mismatch_0_Sense_+_Library_PoolT
TTGCTTCTATATAGGTGGAGCAGTGGGTGTAGTTAATGGGAGTGGGTGTATAGCTGGGAGTAATCATTGGTTCTATATAGGTTGATCACCTCTC
>Frequency_4_QualityScore_EFHHHHHJJIJIIHIHIIJJEGHGIIHIGHIJDGDGHGIIIIJIIHIDGHIBGFHIIIIIIIGFGACEDCEEEEEBBDDEEEEEDDBCDDDDED_Mismatch_0_Sense_+_Library_PoolT
AATCATTGCTTCTATATAGGTGGAGCAGTGGGTGTAGTTAATGGGAGTGGGTGTATAGCTGGGAGTAATCATTGGTTCTATATAGGTTGATCAC
>Frequency_4_QualityScore_EEGGGGHJIIJIJJJIJGIEIHIIFGIHHIIIGHIJEGFGIHIIIJIIIGIEGGHAFEHIIIIIFGGEEBCECEEDEEECCDDCDEECDDCCDC_Mismatch_0_Sense_+_Library_PoolT
GAGTAATCATTGCTTCTATATAGGTGGAGCAGTGGGTGTAGTTAATGGGAGTGGGTGTATAGCTGGGAGTAATCATTGGTTCTATATAGGTTGA
>Frequency_4_QualityScore_FCGGGHGHIJJJJJHICGHICGGHHIIJJJJJIIEGIIIJJJJJHHIJJJIIJJJHIIIIIIIIIIGGGFGFFEEEEDEDEDDDDDDDDDC>9=_Mismatch_0_Sense_+_Library_PoolT
GTGTAGTTAATGGGAGTGGGTGTATAGCTGGGAGTAATCATTGGTTCTATATAGGTTGATCACCTCTCTGCTTGCAGTAGACCACACCCTCAAT
>Frequency_4_QualityScore_FFHHHHHJJIIEGHICGGIIJJJIJJJHJDGHIJJJJJJIIIJJJJJJIJEGIHHIIIJJJIIIIIGGGFGFDEFFFEEDDDDDCC@>>BC?CA_Mismatch_0_Sense_+_Library_PoolT
GTTAATGGGAGTGGGTGTATAGCTGGGAGTAATCATTGGTTCTATATAGGTTGATCACCTCTCTGCTTGCAGTAGACCACACCCTCAATAGTGT
>Frequency_4_QualityScore_EEHHHHHJJJJJJJIIIIIIJEHIGIJJJIIJJFGGHIIIIJJJJJIIEGIIDGHIIJJJJIIHGGCEFBDEEEEEEDDDEEEEEDDCCDDDDD_Mismatch_0_Sense_+_Library_PoolT
TAATCATTGCTTCTATATAGGTGGAGCAGTGGGTGTAGTTAATGGGAGTGGGTGTATAGCTGGGAGTAATCATTGGTTCTATATAGGTTGATCA
>Frequency_4_QualityScore_EEHEGAEFHIIJIIHIJJIEIIHIIIEGIFIHIIGGIIAECFHCGHEHIIGGGCCGHDECEDDEEEEDEEC>ADEDCDCCDAACDBCDDCCD=A_Mismatch_0_Sense_+_Library_PoolT
GGGAGTAATCATTGCTTCTATATAGGTGGAGCAGTGGGTGTAGTTAATGGGAGTGGGTGTATAGCTGGGAGTAATCATTGGTTCTATATAGGTT
>Frequency_1_QualityScore_FFHHHFHIJJIJJJJJJJIGIIIIIJDHIJJJJIGIJJBFFHIHIJJJIIJJHCHFFBBAEEEEDDDDDDD<CDEEDDEDDCBDDEEEEEDDCC_Mismatch_0_Sense_+_Library_PoolC
GGGAGTAATCATTGCTTCTATATAGGTGGAGCAGTGGGTGTAGTTAATGGGAGTGGGTGTATAGCTGGGAGTAATCATTGGTTCTATATAGGTT
>Frequency_4_QualityScore_FFHHHHCGIJIJJJJJJJJJIIIIIJJGHIHIIIIGGHICEEHHHHIIIHIIGHCGFF@CBDEEEEEEDCDC=BCDDDDEDDCCCCDDEEEDDC_Mismatch_0_Sense_+_Library_PoolT
CGGGAGTAATCATTGCTTCTATATAGGTGGAGCAGTGGGTGTAGTTAATGGGAGTGGGTGTATAGCTGGGAGTAATCATTGGTTCTATATAGGT
>Frequency_3_QualityScore_FFHFGHHIDFHIBGEGIIJJHIJHFHAGGIIIIIJJGIIIHIJJJGGFGEGHIIIJIJHIJHEHHGHFEFEEFFDECDDDDDDA>?BB?BACCE_Mismatch_0_Sense_+_Library_PoolT
AATGGGAGTGGGTGTATAGCTGGGAGTAATCATTGGTTCTATATAGGTTGATCACCTCTCTGCTTGCAGTAGACCACACCCTCAATAGTGTCAA
>Frequency_3_QualityScore_FFGHHHBGFHIHIJJIJJJHJDFHJBGHHJJJJJJJIIJDHHIJJJIJIHGIIIIIIIIIDFGFGFFFFDEEEEDEDDDDDDCDDDDDDCDDDC_Mismatch_0_Sense_+_Library_PoolT
AGTGGGTGTAGTTAATGGGAGTGGGTGTATAGCTGGGAGTAATCATTGGTTCTATATAGGTTGATCACCTCTCTGCTTGCAGTAGACCACACCC
>Frequency_3_QualityScore_FFHHHHHJJJJHIJJIIJGGIEIIIIFHIJFHEGHGFIGHIJJHIDGIJHIHFHIIIJIIHGHCFGEEFCEEFBBEEEEDEDCDACDCCCDDDD_Mismatch_0_Sense_+_Library_PoolT
TCATTGCTTCTATATAGGTGGAGCAGTGGGTGTAGTTAATGGGAGTGGGTGTATAGCTGGGAGTAATCATTGGTTCTATATAGGTTGATCACCT
>Frequency_3_QualityScore_EFHHFHGJJHJGHIJJHIJIIHIIHHIIIJDHBFFGHIIIHIJHIHHHFIIHHIHIHGIIHIIIHHHF?BCFEBDCDDECDDDDCDDDDDCDDD_Mismatch_0_Sense_+_Library_PoolT
ATAGCTGGGAGTAATCATTGGTTCTATATAGGTTGATCACCTCTCTGCTTGCAGTAGACCACACCCTCAATAGTGTCAAGCACATCATCTAAAT
>Frequency_1_QualityScore_A?FHFFD>;CF:<<<FFC@4@FGHHGCGEHHI*??BFGIIIGH>FEAGA>FGDCFH@FHGGGCE@ACE?;>>C;BDDCECCCCCCCCC@CCCCC_Mismatch_0_Sense_+_Library_PoolC
ATAGCTGGGAGTAATCATTGGTTCTATATAGGTTGATCACCTCTCTGCTTGCAGTAGACCACACCCTCAATAGTGTCAAGCACATCATCTAAAT
>Frequency_3_QualityScore_EEFHGGFHIDFHHCGFCHFGGGA?>DCFGFGGGIFHFIIJIJIJHGHHIIIHIFGDGHHIHFGGFFCGHCCEEEGAEEBD>BABDCCCDC@@?C_Mismatch_0_Sense_+_Library_PoolT
GCTTGCAGTAGACCACACCCTCAATAGTGTCAAGCACATCATCTAAATCATGGTCATTCTCATTATATTACAATGATAAGTGAAATTAAGAAAG
>Frequency_3_QualityScore_FFGHHHHIJJJJHHIGHJIJJJJIJJJJHJJJJJJJJIJJJJJJJJJJA?DFHDGGHIIJJJJJJIIGHGHGGGFFFFFEEDEEDDDEEEEDCE_Mismatch_0_Sense_+_Library_PoolT
GTTCTATATAGGTTGATCACCTCTCTGCTTGCAGTAGACCACACCCTCAATAGTGTCAAGCACATCATCTAAATCATGGTCATTCTCATTATAT
>Frequency_3_QualityScore_FEHHHHHJJJJJJJIJJJIIGGIIIHIJIJJJJJA>AEGCGHHGIGHGHGIIHIIIIGHHIIIJIGGGHDEHFGGFFFFFFDDCDDDEDDDCCD_Mismatch_0_Sense_+_Library_PoolT
GATCACCTCTCTGCTTGCAGTAGACCACACCCTCAATAGTGTCAAGCACATCATCTAAATCATGGTCATTCTCATTATATTACAATGATAAGTG
>Frequency_3_QualityScore_FFHFHHHJJJJJJIIJJJJJJJJJIIJIIJJJJJJJJJJJJJJJJJJJIJJJJJJJJIJJA=@FIDHGHHHHHGGFFFEEEEDEEDDDDDDCDD_Mismatch_0_Sense_+_Library_PoolT
GAGTAATCATTGGTTCTATATAGGTTGATCACCTCTCTGCTTGCAGTAGACCACACCCTCAATAGTGTCAAGCACATCATCTAAATCATGGTCA
>Frequency_3_QualityScore_FEHGHHGIDEGIIHIJJJHIIJHIHJJJJGIIHIIGIJIJJIJHJJJJJJJHIIHIIHIIIJIIH<9<?C=ACDEEEDDDECDDDDDDDDDCDD_Mismatch_0_Sense_+_Library_PoolT
GCTGGGAGTAATCATTGGTTCTATATAGGTTGATCACCTCTCTGCTTGCAGTAGACCACACCCTCAATAGTGTCAAGCACATCATCTAAATCAT
>Frequency_3_QualityScore_FFHCFGHJJJJJJJJHIEGIJJJJJJJJJJJJJJJJJJEHIJJJJJHIJJCGFHHHGGGGGFFEEBDDDC@ACDEEDDDDDDD=BDDEDDEDDB_Mismatch_1_Sense_+_Library_PoolT
GGGTGTATAGCCGGGAGTAATCATTGCTTCTATATAGGTGGAGCAGTGGGTGTAGTTAATGGGAGTGGGTGTATAGCTGGGAGTAATCATTGGT
>Frequency_3_QualityScore_EBGGE?EEEGHHHHFGIIFGBFGHDEBGHHHIJJJJGH>CGGIGHEGGGGGFEFEFDDDCDCCCDCC@CBA<@=CCDDDCDDDCCC>A@C<A9B_Mismatch_1_Sense_+_Library_PoolT
GTGGGTGTAGTTAGTGGGAGTGGGTGTATAGCCGGGAGTAATCATTGCTTCTATATAGGTGGAGCAGTGGGTGTAGTTAATGGGAGTGGGTGTA
>Frequency_1_QualityScore_FDFHHDFGGIIHHIFHIJEH?EHIDHHIIHJJJJIIIJ@FHEIJJIJHHHHHHHFFEDD?@CBBEDCDDCB===ACCCDEEDDBCB<A<<5<>C_Mismatch_1_Sense_+_Library_PoolC
GTGGGTGTAGTTAGTGGGAGTGGGTGTATAGCCGGGAGTAATCATTGCTTCTATATAGGTGGAGCAGTGGGTGTAGTTAATGGGAGTGGGTGTA
>Frequency_2_QualityScore_FFHHHGGJIIIJIIIIIIIIIIGIIIJJIIJJIIJIIGGGIIIJJGIJJIGIIIIIIIJIGIIIIIGIIEHIFACE?CECECCED=B=BABDED_Mismatch_1_Sense_+_Library_PoolT
GAACATTTGAATGCAGCAATGGATACAGATTGCAAGGTCTATTTGTTTTCATTTCTGTATTCTCCAGATTCGGTGGAGCAGTGGGTGTAGTTAG
>Frequency_1_QualityScore_FFHHHHHJIJJJJJIJIJJIIIIIIJJIGIJIIGCHIHIIGIHGIHIIJJIIIGIIJIIIJJJGGIEGIFEHGGIHFHFDFBDDDA@?CCCCDD_Mismatch_1_Sense_+_Library_PoolC
GAACATTTGAATGCAGCAATGGATACAGATTGCAAGGTCTATTTGTTTTCATTTCTGTATTCTCCAGATTCGGTGGAGCAGTGGGTGTAGTTAG
>Frequency_2_QualityScore_FFHGFFEGFGFIGFAFEGIIBGAE<AC?BCCGHHIIIGIIIIIIHIIHIHGIGEGGIGGCC9BEGGGGFGD@DECGEEEECDBCCDDAD_Mismatch_0_Sense_+_Library_PoolT
GCTTGCAGTAGACCACACCCTCAATAGTGTCAAGCACATCATCTAAATCATGGTCATTCTCATTATATTACAATGATAAGTGAAATTAA
>Frequency_2_QualityScore_EEHHHHHIIJJJIIEGHJCGGIIIJJJJIJHHEIIJJGIIIJIJJIIIIIIIIGGIEHIIIIIJIIHHGHHGFFFFEEEEEEDDDDDDD=7?AC_Mismatch_0_Sense_+_Library_PoolT
GTAGTTAATGGGAGTGGGTGTATAGCTGGGAGTAATCATTGGTTCTATATAGGTTGATCACCTCTCTGCTTGCAGTAGACCACACCCTCAATAG
>Frequency_2_QualityScore_FFHHHGHIJCGCGHIIGIEHIIFIAGIICGGHIIJJJJJJIIDHFIIGIHGHHGGFFFEFDEE@CDCDDDCCDDD9??BCDDEEEDDDDD=@BC_Mismatch_1_Sense_+_Library_PoolT
AGCAGTGGGTGTAGTTAGTGGGAGTGGGTGTATAGCCGGGAGTAATCATTGCTTCTATATAGGTGGAGCAGTGGGTGTAGTTAATGGGAGTGGG
>Frequency_2_QualityScore_EECFB=EGGCGGFEEGIGGEEABGEHGAGIIDHIIIIEGIHIIGIIIIIIIIIGEHI?@@FI?DEEIGDCEGDEEEEEECCACDCDCDACCCEE_Mismatch_0_Sense_+_Library_PoolT
TAATCATTGGTTCTATATAGGTTGATCACCTCTCTGCTTGCAGTAGACCACACCCTCAATAGTGTCAAGCACATCATCTAAATCATGGTCATTC
>Frequency_2_QualityScore_DAC@FGFIEFGEED@FGFGEGHIIHGICGIH?@CGHIGIIIGGIIAEEGIIIIIIGGIFHGGGGFEABEEBDCDCDCCCCCCCCCCCCCCCCCC_Mismatch_0_Sense_+_Library_PoolT
TGGAGCAGTGGGTGTAGTTAATGGGAGTGGGTGTATAGCTGGGAGTAATCATTGGTTCTATATAGGTTGATCACCTCTCTGCTTGCAGTAGACC
>Frequency_2_QualityScore_FFHHHHGJIJJJJJJJJIJJIJGIJJJJFDGIIFHHIJJJJJIJIIIIJJIIIIJJIJJIIIIIIIHGGEGGGGFEEEEEDCDEDEECCECDCD_Mismatch_0_Sense_+_Library_PoolT
CTCTCTGCTTGCAGTAGACCACACCCTCAATAGTGTCAAGCACATCATCTAAATCATGGTCATTCTCATTATATTACAATGATAAGTGAAATTA
>Frequency_2_QualityScore_EEHFHHHIIHGIJEGGHIIJJIJJJHIGHIJJIJJJJJJJJIIIIIJJGHIIJJJJGHGH?CAEECEEECEDDDDABCD?BACEEEDDDDDDD?_Mismatch_0_Sense_+_Library_PoolT
TAGTGGGAGTTGGTGTATAGCCGGGAGTAATCATTGCTTCTATATAGGTGGAGCAGTGGGTGTAGTTAATGGGAGTGGGTGTATAGCTGGGAGT
>Frequency_2_QualityScore_FFHBGFHIJJIJJJJHIAGHIIIIIJJGHHIJIJJJJIGIIIIJIIJIJIJJJJJIIIIIGGGGGGEEEEEDDD=7=?C;BACCCDDDDDDCDD_Mismatch_0_Sense_+_Library_PoolT
GGGTGTATAGCTGGGAGTAATCATTGGTTCTATATAGGTTGATCACCTCTCTGCTTGCAGTAGACCACACCCTCAATAGTGTCAAGCACATCAT
>Frequency_2_QualityScore_FFEGGHHIIJIJJJJGI?EGICGFHHGIJJJJJIJEGIIJJJJJJIGIJJJJJIIJHHIIIIHGHHGGGGGEEEEEEEECCEEDDDDDDCCC?<_Mismatch_0_Sense_+_Library_PoolT
GGTGTAGTTAATGGGAGTGGGTGTATAGCTGGGAGTAATCATTGGTTCTATATAGGTTGATCACCTCTCTGCTTGCAGTAGACCACACCCTCAA
>Frequency_2_QualityScore_FFGHHHHJJJIIJJIJJJHIIJIJEFGGIEHIIJIJJJJJJJJJJJJJIJJJJJJIIIIJJJJIIJJJHHIJIGHHHHGFEFDEEEEEEEEECC_Mismatch_0_Sense_+_Library_PoolT
CTGCTTGCAGTAGACCACACCCTCAATAGTGTCAAGCACATCATCTAAATCATGGTCATTCTCATTATATTACAATGATAAGTGAAATTAAGAA
>Frequency_2_QualityScore_FFHHHHHIJJJJJJJIJIIJGIIJJJIJIJJJJJJJJJJIIIIIIJIIJJJJIECEGIEGHIIHIIIGHHGGFFFFEEEEEEEEEDCDEEEDEE_Mismatch_0_Sense_+_Library_PoolT
CATTGGTTCTATATAGGTTGATCACCTCTCTGCTTGCAGTAGACCACACCCTCAATAGTGTCAAGCACATCATCTAAATCATGGTCATTCTCAT
>Frequency_2_QualityScore_FEHBEHHCGGHIJJJIJJJGICGHIIIIJJIIIJJJJJJJJIDGHIIIIJJIJJIJJJJJJJIIGHHHHHGFFEDDCDC?CDCACDDDEDDCDD_Mismatch_0_Sense_+_Library_PoolT
GAGTGGGTGTATAGCTGGGAGTAATCATTGGTTCTATATAGGTTGATCACCTCTCTGCTTGCAGTAGACCACACCCTCAATAGTGTCAAGCACA
>Frequency_2_QualityScore_FFHHHHHJJGGGIJEGIIIJJIIJIJJJJJJJJJJJJJJJHIJJJJJJIJJIJIJJJIIIIIIIIIJFHHIIJIJJIHHHHHFFEFFEEECDCD_Mismatch_0_Sense_+_Library_PoolT
CACACCCTCAATAGTGTCAAGCACATCATCTAAATCATGGTCATTCTCATTATATTACAATGATAAGTGAAATTAAGAAAGATAAACTTGTGTT
>Frequency_2_QualityScore_FFHEGHHJHIHEGIIAGFHHIHIIJJJJIIGGIJCGFIIJJJJJJIIIAEHIJIJJIGGHHHGFFFFFEFCEDEDEDCDDDDDDDCDDDDDDDD_Mismatch_0_Sense_+_Library_PoolT
AGGTGGAGCAGTGGGTGTAGTTAATGGGAGTGGGTGTATAGCTGGGAGTAATCATTGGTTCTATATAGGTTGATCACCTCTCTGCTTGCAGTAG
>Frequency_2_QualityScore_FCGHHAFGIJJIIIJJIGICGGHJGIIJJHIIJIJJIJJIGGIIIIIJJIJIJJIJIIIIHIIGHGGGGCEEEEDD?;=AC?CCDDEDDCDDDD_Mismatch_0_Sense_+_Library_PoolT
GTGGGTGTATAGCTGGGAGTAATCATTGGTTCTATATAGGTTGATCACCTCTCTGCTTGCAGTAGACCACACCCTCAATAGTGTCAAGCACATC
>Frequency_2_QualityScore_EEHHAFEGIIIIIJJJJIICGIIAGGIIJJJJJJJIIEHIHIIIIIIFGHIHIIIGIHFFHGGHFHFFFDEEEEEEEDDDCDCCCCDDDDDDDC_Mismatch_0_Sense_+_Library_PoolT
TGGGTGTAGTTAATGGGAGTGGGTGTATAGCTGGGAGTAATCATTGGTTCTATATAGGTTGATCACCTCTCTGCTTGCAGTAGACCACACCCTC
>Frequency_2_QualityScore_EFHHHHHJJIIIJIIJJIJJIJJACADGCFGIHIIJJJJJIIIIJIJJIJJJIJGIIHIJJIHIIGIFIIIGIEGGHGGEEAEEDEEEDD_Mismatch_0_Sense_+_Library_PoolT
TGCTTGCAGTAGACCACACCCTCAATAGTGTCAAGCACATCATCTAAATCATGGTCATTCTCATTATATTACAATGATAAGTGAAATTAA
>Frequency_2_QualityScore_FCGHHGHGGIIEGGIIIJJIIIJCHAGGIJJJJIIIJIJGHHIIIIGIHGGIIIGIGG;A@CEEDCDEEECCDCCDD?A>CCDEDDDDDCD=BA_Mismatch_0_Sense_+_Library_PoolT
GTGGGAGTTGGTGTATAGCCGGGAGTAATCATTGCTTCTATATAGGTGGAGCAGTGGGTGTAGTTAATGGGAGTGGGTGTATAGCTGGGAGTAA
>Frequency_2_QualityScore_FFHHGHHJIIDCFHGEEGHIJJJIIHIIIJJJJIIJJIIIJIIIIIIIIIIIIIIIJIIIIIIHICGICBFHIHIGGGGGGEEE_Mismatch_0_Sense_+_Library_PoolT
CCACACCCTCAATAGTGTCAAGCACATCATCTAAATCATGGTCATTCTCATTATATTACAATGATAAGTGAAATTAAGAAAGAT
>Frequency_2_QualityScore_FFHHHHHIJCGGHIIIIIJJJJGI?FHIGIIJJIIJJJJJIJFHIIIIJJJJIIJIIIIIIIHEHHGGFEEFEEEEEEEDDDDDDDDDDDDDDD_Mismatch_0_Sense_+_Library_PoolT
AGCAGTGGGTGTAGTTAATGGGAGTGGGTGTATAGCTGGGAGTAATCATTGGTTCTATATAGGTTGATCACCTCTCTGCTTGCAGTAGACCACA
>Frequency_2_QualityScore_FFHHGHHJJIEGIEHGHIFGII<EEGHGIIIGGIIGICGGHGGHIIIIGIHHGCDACCEEDDEDCDDDDDDECEDDBCDDDDDDCCCC=A;@B?_Mismatch_0_Sense_+_Library_PoolT
CCAGATTCGGTGGAGCAGTGGGTGTAGTTAGTGGGAGTTGGTGTATAGCCGGGAGTAATCATTGCTTCTATATAGGTGGAGCAGTGGGTGTAGT
>Frequency_2_QualityScore_CBCEEGCEFEBDEBDAHEEGHI6@AFCGFGIEGEGGGDEGEECAFIGFCEEGEIG:CEEEGBGAC?ACCACEDDAA7=?BC=CAA???AAA???_Mismatch_0_Sense_+_Library_PoolT
TCTATATAGGTGGAGCAGTGGGTGTAGTTAATGGGAGTGGGTGTATAGCTGGGAGTAATCATTGGTTCTATATAGGTTGATCACCTCTCTGCTT
>Frequency_2_QualityScore_FCGGHHGIGHIIGIGGIIEGIHIIIJJJJIIIGGIJJJJJJJIJIJIJIIIIJCFGHIHHGGFFF=?AD?CCEEEDCDCD:ACD>BCCDDCDDD_Mismatch_0_Sense_+_Library_PoolT
GTAGTTAGTGGGAGTTGGTGTATAGCCGGGAGTAATCATTGCTTCTATATAGGTGGAGCAGTGGGTGTAGTTAATGGGAGTGGGTGTATAGCTG
>Frequency_2_QualityScore_FFHHHHHJJJJJIJIJIJJGHIGIIJJGIIIEHGIIHIIJJJJJIIEGHIGHFHIJIIIJIHGGAEEEFFEEEEEDEEEEEEEDD?BCDDDDCD_Mismatch_0_Sense_+_Library_PoolT
ATCATTGCTTCTATATAGGTGGAGCAGTGGGTGTAGTTAATGGGAGTGGGTGTATAGCTGGGAGTAATCATTGGTTCTATATAGGTTGATCACC
>Frequency_2_QualityScore_EEGGCFGGIEGBGCHIFIHFGI8EFAEEGIICEG@EGGAGFGHI=EEGIICGGEB?GEEEGECB?AAC@=?CCACCBC?AAB=?ACCCABC6?B_Mismatch_0_Sense_+_Library_PoolT
CTGTATTCTCCAGATTCGGTGGAGCAGTGGGTGTAGTTAGTGGGAGTTGGTGTATAGCCGGGAGTAATCATTGCTTCTATATAGGTGGAGCAGT
>Frequency_2_QualityScore_FFGFFHHIJJJJIGHIGIIHIIIIHIIIJIIJIJIGIIIHGIIHIJJII?8=CG?FGIIGHIJHDFHGFCFGGFFEEEEDBCECEEECDDCACD_Mismatch_0_Sense_+_Library_PoolT
GGTTCTATATAGGTTGATCACCTCTCTGCTTGCAGTAGACCACACCCTCAATAGTGTCAAGCACATCATCTAAATCATGGTCATTCTCATTATA
>Frequency_2_QualityScore_FFGHHGHJJGIIJFJIIIHCGIHGGGGIGIIIIJIIIIII_Mismatch_0_Sense_+_Library_PoolT
TTCTCATTATATTACAATGATAAGTGAAATTAAGAAAGAT
>Frequency_2_QualityScore_FFHHDFGIJJJJJJJJIJFHIJJJJJIJJJJJIIIIIIJGIIJJJJJGIJIAECGGEGGFEEEEEDACDBABBDEEEDDDDDDDACDEEDDEDD_Mismatch_1_Sense_+_Library_PoolT
TGGGTGTATAGCCGGGAGTAATCATTGCTTCTATATAGGTGGAGCAGTGGGTGTAGTTAATGGGAGTGGGTGTATAGCTGGGAGTAATCATTGG
>Frequency_2_QualityScore_FFHHHHCGIIIIIJHHIJAGCGGGGGIJJIJIJDGGIFHGIIIJJJJJJHICGGHIGGHGGFFGGEEEEEEECCECCCEDDDDDDDDDDCCDDD_Mismatch_0_Sense_+_Library_PoolT
TATAGGTGGAGCAGTGGGTGTAGTTAATGGGAGTGGGTGTATAGCTGGGAGTAATCATTGGTTCTATATAGGTTGATCACCTCTCTGCTTGCAG
>Frequency_2_QualityScore_DCGFHGHIIIIIIGHIIIIIIIIIHIIIIIIIEIEGGGIIGIIIIIIIIIIIIIIIIIIIIIIHIIHHGB95;?CBCCECEEEDCCCCBCCCCC_Mismatch_0_Sense_+_Library_PoolT
GTATAGCTGGGAGTAATCATTGGTTCTATATAGGTTGATCACCTCTCTGCTTGCAGTAGACCACACCCTCAATAGTGTCAAGCACATCATCTAA
>Frequency_2_QualityScore_FFHHHHGIIIIJHIJIJJIJIIJIIIIJIIIJIGGIIIIIIIEAEHGAFGIIJIIIIIJJIIIJIEHGHGEFGEGFFFFEEEEEEEEEEEDCCD_Mismatch_0_Sense_+_Library_PoolT
TATAGGTTGATCACCTCTCTGCTTGCAGTAGACCACACCCTCAATAGTGTCAAGCACATCATCTAAATCATGGTCATTCTCATTATATTACAAT
>Frequency_1_QualityScore_DFFHGHHJAGGIGIIJGIEIIIJGGIHIGGEGHGIIIIGIJJB??BFBFDFHIIJJJIGHGGIJIJIHHHHHDHDFFEDFFDCDEEEEEEDCCD_Mismatch_0_Sense_+_Library_PoolC
TATAGGTTGATCACCTCTCTGCTTGCAGTAGACCACACCCTCAATAGTGTCAAGCACATCATCTAAATCATGGTCATTCTCATTATATTACAAT
>Frequency_2_QualityScore_FFHHHGHEGIICGGIIIJJJJJJGHEIIIIJJJJIIHIIIIJIJIJFGIHIJIHIJJJJJIJIJHHHHFDFFFFFDDDDDDD?=?CCBCDEDED_Mismatch_0_Sense_+_Library_PoolT
ATGGGAGTGGGTGTATAGCTGGGAGTAATCATTGGTTCTATATAGGTTGATCACCTCTCTGCTTGCAGTAGACCACACCCTCAATAGTGTCAAG
>Frequency_2_QualityScore_EEHFGGHIIJJJJIIIHIIDHGCFGHIIJIIIJIGHIIIIIIIGIGIIGIIIE?CFH?EGGGIIIIGIHGGGGHGEFFFFECDDCCEEEECEED_Mismatch_0_Sense_+_Library_PoolT
ATTGGTTCTATATAGGTTGATCACCTCTCTGCTTGCAGTAGACCACACCCTCAATAGTGTCAAGCACATCATCTAAATCATGGTCATTCTCATT
>Frequency_2_QualityScore_B??CE<CFGIIJIIGIIHEIGIIIIIIJJIIEGIIIJIHGIGIIJJIIIIIJIEGIIIECGIIIJJI_Mismatch_0_Sense_+_Library_PoolT
AATAGTGTCAAGCACATCATCTAAATCATGGTCATTCTCATTATATTACAATGATAAGTGAAATTAA
>Frequency_2_QualityScore_FEHHGHGIIIIIIIIIIIIIJIIIIJIIIIJJJJIIIDACGICGHIIIIIIHJJJIIIJJGIHIIIIHHEGGHGFFFFFFEDEEECCEEDDCDC_Mismatch_0_Sense_+_Library_PoolT
GTTGATCACCTCTCTGCTTGCAGTAGACCACACCCTCAATAGTGTCAAGCACATCATCTAAATCATGGTCATTCTCATTATATTACAATGATAA
>Frequency_2_QualityScore_EFHGFHHIGIIEGHCGIGIFGHI?E?EGFGHIJJIGIICGHICDAGIIIIIIIHIIDGHHHHGGHEBDEBEEDEEEECCCCDDCDDDDDDDDDD_Mismatch_0_Sense_+_Library_PoolT
TTCTATATAGGTGGAGCAGTGGGTGTAGTTAATGGGAGTGGGTGTATAGCTGGGAGTAATCATTGGTTCTATATAGGTTGATCACCTCTCTGCT
>Frequency_2_QualityScore_EE=DCGHIGIIEGIIIIGHIGA?CDDHDFHGAHIC=EGFEGGFGGFCGFFGGGGDEBCAEFEDBABCBCABACCCACACCBCCCCCCCCCCB_Mismatch_0_Sense_+_Library_PoolT
GGTGTAGTTAATGGGAGTGGGTGTATAGCTGGGAGTAATCATTGGTTCTATATAGGTTGATCACCTCTCTGCTTGCAGTAGACCACACCCTC
>Frequency_2_QualityScore_FFHHHHHIJJJJJJJJJJIIGIIIJFHIIIJIJHIIJEGFHIIIIIIIIIGIACFGBCCCEEEEEEEDBA=CCDEDDEDDDDDDEEEEEDDCCD_Mismatch_0_Sense_+_Library_PoolT
GGAGTAATCATTGCTTCTATATAGGTGGAGCAGTGGGTGTAGTTAATGGGAGTGGGTGTATAGCTGGGAGTAATCATTGGTTCTATATAGGTTG
>Frequency_2_QualityScore_FFHHHHHJJJJJJJJJJJIIIIGIJJJJJIJJJIIJJJJJJIJJIJIJIIJJIIJE<CGHGHGIIHIJJHHHHHFFFEDEEEEEEEDDDDEEED_Mismatch_0_Sense_+_Library_PoolT
ATCATTGGTTCTATATAGGTTGATCACCTCTCTGCTTGCAGTAGACCACACCCTCAATAGTGTCAAGCACATCATCTAAATCATGGTCATTCTC
>Frequency_1_QualityScore_FFGHHHHJGGIJJJIJJJIHIGIIJIJJJJJJJJJJIJIGIGIIJJGHJIIHHJIC8=CF=FHHIIIJFFHHHHFFFFFFEEEEDECDCDEEED_Mismatch_0_Sense_+_Library_PoolC
ATCATTGGTTCTATATAGGTTGATCACCTCTCTGCTTGCAGTAGACCACACCCTCAATAGTGTCAAGCACATCATCTAAATCATGGTCATTCTC
>Frequency_1_QualityScore_FDHHHHHJJJJJJFHCGIJJJJJIIJJJIHGGIIIGHIIGIJIIIJHI@A@EEGEHIHHHFHD?BBD>>BCDDEDDDDB?B?C@CCCCECDDBC_Mismatch_0_Sense_+_Library_PoolT
GTGTATAGCCGGGAGTAATCATTGCTTCTATATAGGTGGAGCAGTGGGTGTAGTTAATGGGAGTGGGTGTATAGCTGGGAGTAATCATTGGTTC
>Frequency_1_QualityScore_FFHHHHHGIJJJJJJJIIJJJJJJJJJJIIJJIJJIJJJJJJIJIJIIJJJJJJIJJJJJDGIEHIJICFHGIIIJIHFHHHHHFFFFDEEDEE_Mismatch_0_Sense_+_Library_PoolT
TGTCAAGTAAAATTTAATGTCAAGAACATTTGAATGCAGCAATGGATACAGATTGCAAGGTCTATTTGTTTTCATTCCTGTATTCTCCAGATTC
>Frequency_1_QualityScore_FFHHHHHJJJJFFGIJEHEIIIJIIJIJJJJJJJJJJJJJJIGGIIJJJJIJJJJIJJIIJIHHHFHEFCCCBEEEEEEEEDDDDDDDDDDCCC_Mismatch_0_Sense_+_Library_PoolT
ACCACACCCTCAATAGTGTCAAGCACATCATCTAAATCATGGTCATTCTCATTATATTACAATGATAAGTGAAATTAAGAAAGATAAACTTGTG
>Frequency_1_QualityScore_EFHHHHHJJJGIEGHIEHHIGIJIJJJJJJFGHIGIJJIJGIJJIJDHGIJHGGIIGEIIGJHHHHHHFFEDFECCEECDDDDDDDD<::AC>C_Mismatch_1_Sense_+_Library_PoolT
TGTTAATGGGAGTGGGTGTATAGCTGGGAGTAATCATTGGTTCTATATAGGTTGATCACCTCTCTGCTTGCAGTAGACCACACCCTCAATAGTG
>Frequency_1_QualityScore_FDHHDHGJJIJJCCCFHEGFGEIIEIIJJIJJJJJJJJJIJJJJJIIJJJJJJJIJIJJJGGIHGGJJHCHHFHHFFF_Mismatch_0_Sense_+_Library_PoolT
GACCACACCCTCAATAGTGTCAAGCACATCATCTAAATCATGGTCATTCTCATTATATTACAATGATAAGTGAAATTA
>Frequency_1_QualityScore_DDFFHDFGG@FE+@F?EEIBDBEG)?0?DHG@FG@F@=;CGD=-;;?EEH@HFEEBDACC>ACC@C@;=ACA>CDECC,:CCCCECCA?>CCCC_Mismatch_1_Sense_+_Library_PoolT
CTTCTATATAGGGGGAGCAGTGGGTGTAGTTAATGGGAGTGGGTGTATAGCTGGGAGTAATCATTGGTTCTATATAGGTTGATCACCTCTCTGC
>Frequency_1_QualityScore_FFHHGFFIGIJJJJJJJIIIIJJJJIJHIIIJJGIGIIIJJBBBFGBFCGIIIJIJJIJIHHHHCHHFFDFFFEDEEEDEEEEEEEDEEDCDDD_Mismatch_0_Sense_+_Library_PoolT
ATAGGTTGATCACCTCTCTGCTTGCAGTAGACCACACCCTCAATAGTGTCAAGCACATCATCTAAATCATGGTCATTCTCATTATATTACAATG
>Frequency_1_QualityScore_FFHHFHHGIGIIIJIJJJJIIJJ<EEIIJGIJJJJJJIIIJJJJJIHIIIJJJI_Mismatch_1_Sense_+_Library_PoolT
TCTCATTATATTACAATGATAAGTGAAATTAAGAAAGATAAACTTGTGTTCTTA
>Frequency_1_QualityScore_DDA?ACC@<>+<@:FHBB?CFC:@@@?GGGGIGCHGG;CFCB;@EAA>EEC>DB5;>AB@CCDCA35>C>ADEDCC@CC>CCDCCCBC?A@ACA_Mismatch_1_Sense_+_Library_PoolT
TCTATATAGGCGGAGCAGTGGGTGTAGTTAATGGGAGTGGGTGTATAGCTGGGAGTAATCATTGGTTCTATATAGGTTGATCACCTCTCTGCTT
>Frequency_1_QualityScore_FFHHHHHJIJJJGJIIIIJGJIJIJJJJJIJJJJJFBBFHDGGIIJJJJJJJJJJIJJJJJJJIJHHHHEHHFFFFFFFEEFEEEEEDDDECDD_Mismatch_0_Sense_+_Library_PoolT
TGATCACCTCTCTGCTTGCAGTAGACCACACCCTCAATAGTGTCAAGCACATCATCTAAATCATGGTCATTCTCATTATATTACAATGATAAGT
>Frequency_1_QualityScore_FFHHHHHIGIIII<FGEFHGIJJJJCGFHIIIJJJJJJJIBFHI?FEFHIJJJJIJIIEHHHFHHFFFDBCEDEEEECDCCDDDDEDDDDDDDD_Mismatch_1_Sense_+_Library_PoolT
GCTTCTATATAGGTGGAGCATTGGGTGTAGTTAATGGGAGTGGGTGTATAGCTGGGAGTAATCATTGGTTCTATATAGGTTGATCACCTCTCTG
>Frequency_1_QualityScore_FDHFHHHJIIGIIIJJJJJHHGHIJGIJJIJGIB?BFHBGHIJJJJJJIGJIIIJIJJJJJIEDGHHHHEEFFFFEFCEDEDECCCCCDDDCDD_Mismatch_0_Sense_+_Library_PoolT
ATCACCTCTCTGCTTGCAGTAGACCACACCCTCAATAGTGTCAAGCACATCATCTAAATCATGGTCATTCTCATTATATTACAATGATAAGTGA
>Frequency_1_QualityScore_FFHFFHDHIGHFGHI@EECEGIAFBGIIGIGHIIFHHGICGIIJJIGHCHFHHFFFFFFEEECEACEDCDCBBDCDDDDDD8>@CC@A@CDDDB_Mismatch_0_Sense_+_Library_PoolT
CGGTGGAGCAGTGGGTGTAGTTAGTGGGAGTTGGTGTATAGCCGGGAGTAATCATTGCTTCTATATAGGTGGAGCAGTGGGTGTAGTTAATGGG
>Frequency_1_QualityScore_FFHHHHGJEHIIJJJJJJHJJJIIIJJIJGHIGIIJJJJJJJJJJHIJJJJJJJJJJJJJJJJJJHHFHHHDEFFFFEEEEEEDDDDD@CDDDD_Mismatch_1_Sense_+_Library_PoolT
ACTGGGAGTAATCATTGGTTCTATATAGGTTGATCACCTCTCTGCTTGCAGTAGACCACACCCTCAATAGTGTCAAGCACATCATCTAAATCAT
>Frequency_1_QualityScore_FFHHHHHHIIIIJJJIHJJJJIJIIJJHJJJJIJIIIJJJJJJBGHHHJJIFHIJFFFAEEE>ECHHHHBBCEFACDCEFEDDDDDDD?CADDA_Mismatch_0_Sense_+_Library_PoolT
TGCAAGGTCTATTTGTTTTCATTCCTGTATTCTCCAGATTCGGTGGAGCAGTGGGTGTAGTTAGTGGGAGTTGGTGTATAGCCGGGAGTAATCA
>Frequency_1_QualityScore_DBHHHHHEIJJJIJHGIHGGGGGIEGIJIJJJJIIDGGCGEGIEHIJIJIHGIJGIGFGHIGAGGEGGE??=;7;;7?7>CDCCEDCDDDDDDD_Mismatch_0_Sense_+_Library_PoolT
TGTATAGCTGGGAGTAATCATTGGTTCTATATAGGTTGATCACCTCTCTGCTTGCAGTAGACCACACCCTCAATAGTGTCAAGCACATCATCTA
>Frequency_1_QualityScore_FFHHHHHJJJJJJJJJCCCHHHIFGIJJJJJJJJJJJJJIJJJJJJIHIIIJJJJJJJJJIJJJIHIJJGGIJHEEHHHGFFDFFFEEDE_Mismatch_2_Sense_+_Library_PoolT
GTTAGACCACACCCTCAATAGTGTCAAGCACATCATCTAAATCATGGTCATTCTCATTATATTACAATGATAAGTGAAATTAAGAAAGAT
>Frequency_1_QualityScore_FFCFHFHJGIGHIJ:@DFGGIDIJJJJFH;CHIAGBHIJJHHHHHDFBCCCEEEEEDCBDDEDDEEDDC>CCDDEDDDDDDDDDDDDDDDCDDD_Mismatch_0_Sense_+_Library_PoolT
GGTGGAGCAGTGGGTGTAGTTAATGGGAGTGGGTGTATAGCTGGGAGTAATCATTGGTTCTATATAGGTTGATCACCTCTCTGCTTGCAGTAGA
>Frequency_1_QualityScore_FFHGHDFIJIGHJIJJIJICEEGHEFGHGIGIGIJIIJJJJJJIJJIJIJFGIJGIGGJJIGGHIIIIJDEHHHGGFDFEF@DEEECCCCDDCD_Mismatch_0_Sense_+_Library_PoolT
TGCAGTAGACCACACCCTCAATAGTGTCAAGCACATCATCTAAATCATGGTCATTCTCATTATATTACAATGATAAGTGAAATTAAGAAAGATA
>Frequency_1_QualityScore_@DFHHHHJJJJJIIIIII?GGDGHHIDGHJ@FDBGFH@GFHIJFHDDGIEEBDEFFFEDDDDB?CCDDCCEDCDDDDDEDDDDDCCBBDDDDDD_Mismatch_1_Sense_+_Library_PoolT
TGTATTCTCCAGATTCGGTGGAGCAGTGGGTGTAGTTAGTGGGAGTGGGTGTATAGCCGGGAGTAATCATTGCTTCTATATAGGTGGAGCAGTG
>Frequency_1_QualityScore_FFHHHHHJCEEHIFHHIJJJIJIJJJJJJIJJJJJJJJJFIIIIJJJJJJJJIJJJJJJIJJIJGHFHGHGIJJIJJHFHHF_Mismatch_0_Sense_+_Library_PoolT
ACACCCTCAATAGTGTCAAGCACATCATCTAAATCATGGTCATTCTCATTATATTACAATGATAAGTGAAATTAAGAAAGAT
>Frequency_1_QualityScore_FDHFFHHJJIFHIJHE?EGI@EFHIIJJJJJJBHBGIJJJJJJIHIHJHIJIIJJ@CEHGFFFFFFEDEEEEDDBDDDDDDDDDDDDDDDD<>>_Mismatch_2_Sense_+_Library_PoolT
GTGTAGTTAGTGGGAGTGGGTGTATAGCCGGGAGTAATCATTGGTTCTATATAGGTTGATCACCTCTCTGCTTGCAGTAGACCACACCCTCAAT
>Frequency_1_QualityScore_FDHHHDFFHIJJJJJJJIJGHIIJJJJJJJJJJJJIJJJIIIJJJJJJJJJJAGEHHEHHHFFFFFC?BCD8?@ACDEDDDDDDD7ACDDDDED_Mismatch_1_Sense_+_Library_PoolT
GTTGGTGTATAGCCGGGAGTAATCATTGCTTCTATATAGTTGGAGCAGTGGGTGTAGTTAATGGGAGTGGGTGTATAGCTGGGAGTAATCATTG
>Frequency_1_QualityScore_DDHFHHGJGIGIGGHIJJJJJJJJJCEHIJJJJJJJJJIHJIIHIJJIIJGIII_Mismatch_2_Sense_+_Library_PoolT
GTCAAGCACATCATCTAAATCATGGTCATTCTCATTATATTACAATGATAAGGA
>Frequency_1_QualityScore_DDFFD:)@<AGFE@F<F9EFEG@FAE?GFIBGDD;;B*/8?6<5.==@7)77=D6?;ABD593;35>@A>==2<((,;;@@;>A>BBA>A4@BB_Mismatch_1_Sense_+_Library_PoolT
GCCGGGAGTAATCATTGCTTCTATATAGGTGGAGCAGTGGGTGTAGTTAGTGGGAGTGGGTGTATAGCTGGGAGTAATCATTGGTTCTATATAG
>Frequency_1_QualityScore_FFHHHHHHGGIJIJICHIIJJJJJJJJJJJJIJJIJJJJJJJIJJJIJJJJJIJJJJJJJJGIJJJIJJIIIHFHHHHEFFFFEFEEEEEECDD_Mismatch_0_Sense_+_Library_PoolT
ATTTAGGTCTTGTCAAGTAAAATTTAATGTCAAGAACATTTGAATGCAGCAATGGATACAGATTGCAAGGTCTATTTGTTTTCATTCCTGTATT
>Frequency_1_QualityScore_DDHHHFHIGJIJJJGJIJIJICHIBGEGIJJJGJGHIEBHGDHGGHFDEIEGHFGCCBGGGGIEHCHCHGEAEEE_Mismatch_1_Sense_+_Library_PoolT
CACATCATCTAAATCATGGTCATTCTCATTATATTACAATGATAAGTGAAATTAAGAAAGATAAACTTGTGTTCA
>Frequency_1_QualityScore_DFGGHDHGIGGFGG+@FGGHIIFFHI0@-8CFFGIIIIIAG;CEH59=CEDEEECE??=;?C@CACDCCABCCDEDEDCC4>??>CDC?CBCCC_Mismatch_1_Sense_+_Library_PoolT
TGCTTCTATATAGGGGGAGCAGTGGGTGTAGTTAATGGGAGTGGGTGTATAGCTGGGAGTAATCATTGGTTCTATATAGGTTGATCACCTCTCT
>Frequency_1_QualityScore_FFG<D?DFGEFGECGFHGGGGIGHHGIFGIEGJIIEIIHIIJJJEIIIHIJJIJIIHJIGEEEEFECB??AAABA>CDDCC>ACACCDDDDCCD_Mismatch_1_Sense_+_Library_PoolT
GGGTGTATAGCTGGGAGTAATCATTGGTTCTATATAGGTTGATCACCTCTCTGCTTGCTGTAGACCACACCCTCAATAGTGTCAAGCACATCAT
>Frequency_1_QualityScore_FFHHHHHJJJJJJJJIGIJJFHFIIIJJJJJGJJJJIIIJJIJJJFIIJJJJJJJJJJIJIJIIGHHIEEGIIIHHHHHHGFFCFDEEEEEDEC_Mismatch_2_Sense_+_Library_PoolT
TTAGACCACACCCTCAATAGTGTCAAGCACATCATCTAAATCATGTTCATTCTCATTATATTACAATGATAAGTGAAATTAAGAAAGATAAACT
>Frequency_1_QualityScore_FFHHFHHJJJJJJJIJJJJJIJJJJHHJHIJJJJJJJJJJJJJJJJJJJJJJJJJJJJJJJ@7>CH@EEAEHHFFFFFEEEEEECDDDDDDDCD_Mismatch_0_Sense_+_Library_PoolT
GGAGTAATCATTGGTTCTATATAGGTTGATCACCTCTCTGCTTGCAGTAGACCACACCCTCAATAGTGTCAAGCACATCATCTAAATCATGGTC
>Frequency_1_QualityScore_FFHHGHHJJCEEFACEHIIJI<GIIIJJJJ@HHIJJJJBFGHIJJJIJIIIIJIJJJJJJJJDIIIJAHEHHHHFF_Mismatch_1_Sense_+_Library_PoolT
CACACCCTCAATAGTGTCAAGCACATCATCCAAATCATGGTCATTCTCATTATATTACAATGATAAGTGAAATTAA
>Frequency_1_QualityScore_DDFF:2ACFFEFFHIBEFEF>CHHIBCHHEB:?C9:CDGGEGE_Mismatch_0_Sense_+_Library_PoolT
ATGGTCATTCTCATTATATTACAATGATAAGTGAAATTAAGAA
>Frequency_1_QualityScore_B=C?D><@+A?EA)AF@4F9+2+21:9E?ECD?:*11?4?DD;??B9?9?B>B=B>8B4@@@CCDD5<=?=;7@;..66@A@>?3>55>35>>A_Mismatch_1_Sense_+_Library_PoolT
GTATAGCTGGGAGAAATCATTGGTTCTATATAGGTTGATCACCTCTCTGCTTGCAGTAGACCACACCCTCAATAGTGTCAAGCACATCATCTAA
>Frequency_1_QualityScore_FFHHHHHIJJJJJJJIJJJJHHIJCGFHIJIIJJJJJJJHIJJGHIIJJJJJJJJJJEHGGHHHHHHFFCEFFFEFEDEEDDDDEDDDDDDDDD_Mismatch_1_Sense_+_Library_PoolT
CTTCTATATAGTTGGAGCAGTGGGTGTAGTTAATGGGAGTGGGTGTATAGCTGGGAGTAATCATTGGTTCTATATAGGTTGATCACCTCTCTGC
>Frequency_1_QualityScore_FFHHHHGJIJIJIJHHGHIIIJEIIIJIIJJIIIIJJJIJIFHIIIGIJIIHIIJGJJIGIIJHGHHIJGIHHHHHHFFF_Mismatch_1_Sense_+_Library_PoolT
CATCTAAATCATGGTCATTCTCATTATATTACAATGATAAGTGAAATTAAGAAAGATAAACTTGTGTTCTTTGTTTGTGA
>Frequency_1_QualityScore_FFFHHHGGIDGCHEGGBEHIB3CHIIIEHIIE@GGGGHGIIIIEGHIGGBFHIIGEHIGIIIGIIGCHGFHIHCGHG_Mismatch_1_Sense_+_Library_PoolT
TTGAATTTAGGTCTTGTCAAGTAAAATTTAATGTCAAGAACATTTGAATGCAGCAATGGATACAGATTGCAAGGTCA
>Frequency_1_QualityScore_FFHHHHHJHHEGHIJJJJJIIJIJDIGIGIJDHIHIJIJIIJJFHFGGFFHIJIIIIJDHHHBDDCEEECEEDDBD?CDDEDDEDDCBDDEEDE_Mismatch_1_Sense_+_Library_PoolT
TAGCCTGGAGTAATCATTGCTTCTATATAGGTGGAGCAGTGGGTGTAGTTAATGGGAGTGGGTGTATAGCTGGGAGTAATCATTGGTTCTATAT
>Frequency_1_QualityScore_F==ACHDGGHJJJIJJJJJIIIIIIJIJJHJJIIJIJHIJIIIIIGIIGGEHGJHHFDGGHH_Mismatch_0_Sense_+_Library_PoolT
CAATAGTGTCAAGCACATCATCTAAATCATGGTCATTCTCATTATATTACAATGATAAGTGA
>Frequency_1_QualityScore_FDHHHGHJJJFHIJJJJJJJJJJIJJIJJJICIIJJJIHJIIJJJJDGFDHIEIHHIJ;B@CGHHHFHHCEBFCCEEAB?CDFEDDDDD<@2>@_Mismatch_0_Sense_+_Library_PoolT
GATTGCAAGGTCTATTTGTTTTCATTCCTGTATTCTCCAGATTCGGTGGAGCAGTGGGTGTAGTTAGTGGGAGTTGGTGTATAGCCGGGAGTAA
>Frequency_1_QualityScore_FFFH<CFGGHIJJJIJJJJJJJCGHIIHJJJJIIIJIIJJIIIHHHHJJJJJIJJJJJIHIIIIJHHHHFHFFFFDDDB=5;@@5@ADDEDDDD_Mismatch_1_Sense_+_Library_PoolT
GGAGTGGGTTTATAGCTGGGAGTAATCATTGGTTCTATATAGGTTGATCACCTCTCTGCTTGCAGTAGACCACACCCTCAATAGTGTCAAGCAC
>Frequency_1_QualityScore_8ABDADA<AA:,<ABDEDECEEEE@EEEI@EBDDDFI1BBDBDDE9D?DEEIIDADBDDCA=BBBCC=CAEIDD@;_Mismatch_0_Sense_+_Library_PoolT
ACCCTCAATAGTGTCAAGCACATCATCTAAATCATGGTCATTCTCATTATATTACAATGATAAGTGAAATTAAGAA
>Frequency_1_QualityScore_FFHHFHHJ8ECGHFHIGBFHGIFGEIIIHJJJGHJGHIIIJJJFFHCHIIIJIGIJGIJFIJGHCEEEDBCEFDDDBDBA;@CC;CCDCDDDDC_Mismatch_1_Sense_+_Library_PoolT
GCAGTGGGTGTATAGCTGGGAGTAATCATTGGTTCTATATAGGTTGATCACCTCTCTGCTTGCAGTAGACCACACCCTCAATAGTGTCAAGCAC
>Frequency_1_QualityScore_FFGHHHDIIJGIIGIGHIGIHIJCFGFGIJHI@GGFIG>FGHGIGGJJDEEF:4?FFFEHHIGIIIGHE_Mismatch_1_Sense_+_Library_PoolT
AGATAAACTTGTGTTCTTTGTTTGTGTATGCTGTTCCTTTCTATACTAAAGTGAAGTTGTCCTTTTCCA
>Frequency_1_QualityScore_FFHHHHHEHHIIJJJJJJJIJCGGIIJJJJJJJJJJJJJJJJHHIHIJJJIIJJBGEHHHHFFFFFFEDDEBD?B@DEFEDDDDDDD?CDDEDD_Mismatch_0_Sense_+_Library_PoolT
GAGTTGGTGTATAGCCGGGAGTAATCATTGCTTCTATATAGGTGGAGCAGTGGGTGTAGTTAATGGGAGTGGGTGTATAGCTGGGAGTAATCAT
>Frequency_1_QualityScore_FFHHFHHJJJJJJJJJJIJJJJJJIIJJJJJIHIJJJJJJJJIJJJJ_Mismatch_0_Sense_+_Library_PoolT
ATGGTCATTCTCATTATATTACAATGATAAGTGAAATTAAGAAAGAT
>Frequency_1_QualityScore_D@FHH)?1:B?DFHIIIG@D(=FH6;5@GGIGGIGF>C1;@DED@C@C3=ACCCCDD@CCCC>CC@CCCBCCCCCCCABCCACC:CCCB<BBBB_Mismatch_1_Sense_+_Library_PoolT
GTGGGGGTAGTTAATGGGAGTGGGTGTATAGCTGGGAGTAATCATTGGTTCTATATAGGTTGATCACCTCTCTGCTTGCAGTAGACCACACCCT
>Frequency_1_QualityScore_FFHHFHHIJJJJJIJJJJIJJJJJHGJIIJJHJIIJJIJJJIJJJJIJIIJJJIIIJJJIIHIJJHGIGCGG>EH>@CEEAEHF@DFFFFEECC_Mismatch_1_Sense_+_Library_PoolT
GGTCATTCTCATTATATTACAATGATAATTGAAATTAAGAAAGATAAACTTGTGTTCTTTGTTTGTGTATGCTGTTCCTTTCTATACTAAAGTG
>Frequency_1_QualityScore_FFHHHHGJIJJ)B;AGIJJJJJIJJJJHHEHHHH?EFEFFDECEED@B?CCCDDEEDDDDD?BBB;>@CDEEDDDDDDD2?CDEDDEDDDDDDC_Mismatch_1_Sense_+_Library_PoolT
GTATAGCCGGGGGTAATCATTGCTTCTATATAGGTGGAGCAGTGGGTGTAGTTAATGGGAGTGGGTGTATAGCTGGGAGTAATCATTGGTTCTA
>Frequency_1_QualityScore_DD<DCFH+:;EHG9@HF?B1@:EEHGGA@DGC>B0?D8)07?BDCGCHCE6@;==CGHGHHF=CCBCD>;?@>(;>@CCEAC@?>A@>C>@@@@_Mismatch_0_Sense_+_Library_PoolT
ATATAGGTGGAGCAGTGGGTGTAGTTAATGGGAGTGGGTGTATAGCTGGGAGTAATCATTGGTTCTATATAGGTTGATCACCTCTCTGCTTGCA
>Frequency_1_QualityScore_FFHHHHHJJJIIJJJJJFHIEHIIICGIJBGFHIIJJJIIJJIIHGIJGGHIJHHHHHFDDD?CDCDDC@CDDDDDDDDEEDD@CDDDDDDACD_Mismatch_1_Sense_+_Library_PoolT
GTATTCTCCAGATTCGGTGGAGCAGTGGGTGTAGTTAGTGGGAGTGGGTGTATAGCCGGGAGTAATCATTGCTTCTATATAGGTGGAGCAGTGG
>Frequency_1_QualityScore_FFHHHHGIJFDAHHHIJIJJIEHIAEHIEGIJJJGIIIJJJIGGIIIIIHIIIHIIJJJJIEIIIIJI=FDHIICHG_Mismatch_1_Sense_+_Library_PoolT
TCAAGCACATCATCTAAATCATGGTCATTCTCATTATATTACAATGATAAGTGAAATTAAGAAAGATAAACTTGTGA
>Frequency_1_QualityScore_FFHHFHHHIJJJJJJJHICGGIIJJJJJFHIJJJJJJJJHIJIJJJJJJJJJJJJJIJJHHHHHHFFFFFDDDDD?;>CC>CCDDEDDDDDDDD_Mismatch_0_Sense_+_Library_PoolT
TGGGTGTATAGCTGGGAGTAATCATTGGTTCTATATAGGTTGATCACCTCTCTGCTTGCAGTAGACCACACCCTCAATAGTGTCAAGCACATCA
>Frequency_1_QualityScore_FFHHHHHIHGHIIJIJJJGIJJJIEGGIJJIIHHIJFGDEGFIFHFGIIGHCHEH@DGGHHHHHFFDDDBCCDEDCECCCDDDDEDEEDDCCDB_Mismatch_0_Sense_+_Library_PoolT
CATTCCTGTATTCTCCAGATTCGGTGGAGCAGTGGGTGTAGTTAGTGGGAGTTGGTGTATAGCCGGGAGTAATCATTGCTTCTATATAGGTGGA
>Frequency_1_QualityScore_FFHHHHHJJCGIGIJGIHHIJCFGFHFIJIJJJJHIFFHIGFFHGIJJJJIJIIEGEEHGHHHHHFFFFBDFEEECCECDDDDDDDDDDDDDDD_Mismatch_0_Sense_+_Library_PoolT
CTATATAGGTGGAGCAGTGGGTGTAGTTAATGGGAGTGGGTGTATAGCTGGGAGTAATCATTGGTTCTATATAGGTTGATCACCTCTCTGCTTG
>Frequency_1_QualityScore_FFFHHHFICEHGIIHGGIIIGFHEEGCFHGGIIEHHGIGHI7EFEHHD>FHIIGGCHIJJGF;AE?BBDFBCEEEEECDDDDCDDCCCCCC<BB_Mismatch_0_Sense_+_Library_PoolT
GCAGTGGGTGTAGTTAATGGGAGTGGGTGTATAGCTGGGAGTAATCATTGGTTCTATATAGGTTGATCACCTCTCTGCTTGCAGTAGACCACAC
>Frequency_1_QualityScore_D=AFF8C)2A<C<FFFIIAE:?G=)?@?GEIIABDBBF?==CCB@CFFEBFFEFAECD3.7A.;BDDDDCACCCBBBA@:>A:>>@59?,8<<?_Mismatch_1_Sense_+_Library_PoolT
GTGGGTGGAGTTAATGGGAGTGGGTGTATAGCTGGGAGTAATCATTGGTTCTATATAGGTTGATCACCTCTCTGCTTGCAGTAGACCACACCCT
>Frequency_1_QualityScore_DDHBHHDE2?EGDDHIBGHIIGEGCFEHHGHIGIIIIIIGIIFIBFHFFEIGBGFH5@@CH3?EHHEFEBB;>>C;=?CDF>@:?BBBB@CCED_Mismatch_0_Sense_+_Library_PoolT
TTGCAAGGTCTATTTGTTTTCATTCCTGTATTCTCCAGATTCGGTGGAGCAGTGGGTGTAGTTAGTGGGAGTTGGTGTATAGCCGGGAGTAATC
>Frequency_1_QualityScore_FFHHHHDGHIIIJJJJJJGIEGHIJJJJJJIJJJJJJJIJJIIJIJJJJJJIJJJJJJJJJJJIIIIGHHHFFFDDDA;;@C>CCDDEDDDDDC_Mismatch_0_Sense_+_Library_PoolT
AGTGGGTGTATAGCTGGGAGTAATCATTGGTTCTATATAGGTTGATCACCTCTCTGCTTGCAGTAGACCACACCCTCAATAGTGTCAAGCACAT
>Frequency_1_QualityScore_FFHHHHHJJJJJJJJJJJEHIEGIIIGHIJCFGGHIIIIGHIJIJCGHJHIHIEGEIJ<EFDD=CCDEDCEDDDDDDDEEEEEDCCDBDDDDDD_Mismatch_1_Sense_+_Library_PoolT
TGTATTCTCCAGATTCGGTGGAGCAGTGGGTGTAGTTAGTGGGAGTTGGTGTATAGCCGGGAGTAATCATTGCTTCTATGTAGGTGGAGCAGTG
>Frequency_1_QualityScore_FFHHHHHJJJIJJJJIHJIIIJIJJJJJJJDDHGIGIIIJIJJJJJJJJJJJIGIJJJJJFHIJIIIIIHHHGHDHHFFFFFFFEECECECDCD_Mismatch_1_Sense_+_Library_PoolT
ACCTCTCTGCTTGCAGTAGACCACACCCTCAATAGTGTCAAGCACATCATCTAAATCATGTTCATTCTCATTATATTACAATGATAAGTGAAAT
>Frequency_1_QualityScore_DDBDHHFIGIIIIGHGGA?FEHHBFHHIIIEGGIIBGGGCB<D<<B>?9FGCD@FHICH<?FFGG_Mismatch_0_Sense_+_Library_PoolT
AAGCACATCATCTAAATCATGGTCATTCTCATTATATTACAATGATAAGTGAAATTAAGAAAGAT
>Frequency_1_QualityScore_D<FBFFDHCGGGGIIGEF@HHHIHGFAGIGGGGGFCDFIHICHI<D@GHIHGC_Mismatch_0_Sense_+_Library_PoolT
CATCATCTAAATCATGGTCATTCTCATTATATTACAATGATAAGTGAAATTAA
>Frequency_1_QualityScore_FFCFFHHJJJJJIJJIJIJIJJJJIIJIIJJJJJJJJJIJJIJIIJHGIIIIIEJEHH_Mismatch_0_Sense_+_Library_PoolT
AGTGTCAAGCACATCATCTAAATCATGGTCATTCTCATTATATTACAATGATAAGTGA
>Frequency_1_QualityScore_FFFHHHHHJJJJHIIJJJJJJJJIJIJIJIJJJJJJJEIJJJJJJIJJJJJJJJJIJJJJJIJJJCHHIHIIHEHHHFFFFFFFFEEEEEEEDD_Mismatch_1_Sense_+_Library_PoolT
GGTCTTGTCAAGTAAAATTTAATGTCAAGAACATTTGAATGCAGCAATGGATACAGATTGCAAGGTCTATTTGTTTTCATTTCTGTATTCTCCA
>Frequency_1_QualityScore_FFHHHHHJJIIJHIGIJIJJJJJJJIJJJIJIIHHIJGICFHIGIIGI_Mismatch_0_Sense_+_Library_PoolT
TCTAAATCATGGTCATTCTCATTATATTACAATGATAAGTGAAATTAA
>Frequency_1_QualityScore_FFHHHHHJJJHIJJJJJJJJJIJGIJIJHIJJJJJJIDGHJJJJJIIIJJJIJJJJJEIJIJIHII_Mismatch_2_Sense_+_Library_PoolT
TAAATCATGGTCATTCTCATTATATTACAATGATAAGTGAAATTAAGAAAGATAAACTTGTGTCCA
>Frequency_1_QualityScore_FFHHHHHJGHGIJHHJFIIHIIIIJCHFGHIIIJJJJJIIFGIJFHIIJJIJJIJHHHEDFFFFFFDEA?CDDDFEFDDDEDCDDDDDCDDDDD_Mismatch_1_Sense_+_Library_PoolT
GCTTCTATATAGGTGGAGCAGTGGGTGTAGTTAATGGGAGTGGGTGTATAGCTGGGAGTAATCATTGGTTCTATATAGTTTGATCACCTCTCTG
>Frequency_1_QualityScore_FFHHHHHJJJJJJJJIIJJJJIJJJJJJJBBBGHDHIIIJJIIJIIJIJJJJJJIJJJJJIIGIJGGHHFHHFFFFFFEEEEECECC@CADDDD_Mismatch_0_Sense_+_Library_PoolT
CCTCTCTGCTTGCAGTAGACCACACCCTCAATAGTGTCAAGCACATCATCTAAATCATGGTCATTCTCATTATATTACAATGATAAGTGAAATT
>Frequency_1_QualityScore_FFHHFHHHHJJJJJJGICFHI@GHHJJJJJJJJGHBGIIJIJJJJHIJJJJJJJJJGHJIIJJJJIHHHHHHFFFFFEEDEDEDDDDDDDDDDC_Mismatch_1_Sense_+_Library_PoolT
AGTGTAGTTAATGGGAGTGGGTGTATAGCTGGGAGTAATCATTGGTTCTATATAGGTTGATCACCTCTCTGCTTGCAGTAGACCACACCCTCAA
>Frequency_1_QualityScore_FFHHHHHGIAFGHIHIHIJHIJJIJJJIJIFGIJIJJJJJIJJJJJIJJIJJIGIJGHGIIJJJIH==?EFCDEEFFEEDDEEDDDDDDCCCDD_Mismatch_0_Sense_+_Library_PoolT
AGCTGGGAGTAATCATTGGTTCTATATAGGTTGATCACCTCTCTGCTTGCAGTAGACCACACCCTCAATAGTGTCAAGCACATCATCTAAATCA
>Frequency_1_QualityScore_FFHHHHHJJJJJAAACHCHIIJJJIJJJJJJJJJJJJJJJJJJIIIJJIJJJJJJJJJJJJJJJJJJJJHGHIJHHHHH_Mismatch_0_Sense_+_Library_PoolT
GACCACACCCTCAATAGTGTCAAGCACATCATCTAAATCATGGTCATTCTCATTATATTACAATGATAAGTGAAATTAA
>Frequency_1_QualityScore_FFHGHGHJHIJJJJJJIJJJJJ???FHBGGIJJJJJJJJJJJJJJJJJJJJJJHIJIJIJJHHHHHHHFFFFFFFEEDEEDD_Mismatch_1_Sense_+_Library_PoolT
GCTTGCAGTAGACCACACCCTCAATAGTGTCAAGCACATCATCTAAATCATGGTCATTCTCATTATATTACAATGATAAGTA
>Frequency_1_QualityScore_FFHHFHHJIJGHIJFHHIJJIJJJJJHIFHIJJIJJJJJJJJHIGIHJJHHJIIHHHEHFFBABCEFEDDCDDDDD?BDD@B>CDEEDDDDDDD_Mismatch_2_Sense_+_Library_PoolT
TTAGTGGGAGTGGGTGTATAGCCGGGAGTAATCATTGCTTCTATATAGGTGGAGCAGTGGGTGTATTTAATGGGAGTGGGTGTATAGCTGGGAG
>Frequency_1_QualityScore_FFHHHHHJGHHIJJJIIJJJIIJIIIJJJJJJJJGHIJJJJJJJJIJJJJJJJJJIJIJGIGHGGHIIIGHIJJJJIJJJHGHHCH@EFFFFEA_Mismatch_0_Sense_+_Library_PoolT
CTCAATAGTGTCAAGCACATCATCTAAATCATGGTCATTCTCATTATATTACAATGATAAGTGAAATTAAGAAAGATAAACTTGTGTTCTTTGT
>Frequency_1_QualityScore_FFHHGHFIIIJIGIIIGHGGGGHIIIGFHIGGIGIJHHIEGIHIIHJJ>HIIIHIIFGGHGIHHGGBGECCGGFECEFFFDCCCA>;>A>ACD>_Mismatch_0_Sense_+_Library_PoolT
AACATTTGAATGCAGCAATGGATACAGATTGCAAGGTCTATTTGTTTTCATTCCTGTATTCTCCAGATTCGGTGGAGCAGTGGGTGTAGTTAGT
>Frequency_1_QualityScore_DDDFFD?CBAAC3AHA<CAAE<AD9FH?C?FHED??CBGICDF9??BDFGECFFDEGCFAFFGIGEIIFFCFFFF=CEC?CEE_Mismatch_0_Sense_+_Library_PoolT
ATCATCTAAATCATGGTCATTCTCATTATATTACAATGATAAGTGAAATTAAGAAAGATAAACTTGTGTTCTTTGTTTGTGTA
>Frequency_1_QualityScore_FFHHHFHIHJJJJHHIJ@FFHHIIJJJJJJJJGHIJFHIIIJJJJJJJGHCHIIJIJJJHHHHHGFFFFFFCCEEEEEDDDDDDDDDDDDDDDD_Mismatch_1_Sense_+_Library_PoolT
ATAGGTGGAGCAGTGGGTGTAGTTAATAGGAGTGGGTGTATAGCTGGGAGTAATCATTGGTTCTATATAGGTTGATCACCTCTCTGCTTGCAGT
>Frequency_1_QualityScore_DDFDF<D<BFEH>GHFFIHII<CFGGGDEGD@AHHIFGCHGIHFGICFHGGEGEFIIIDHDHIGHGHEEHEHEDF@@;?ACECCEECCC@CCCC_Mismatch_0_Sense_+_Library_PoolT
TTGCAGTAGACCACACCCTCAATAGTGTCAAGCACATCATCTAAATCATGGTCATTCTCATTATATTACAATGATAAGTGAAATTAAGAAAGAT
>Frequency_1_QualityScore_FFHHHHHJJJJJJJJJJIIIJJIJJJIJJJJJJJJJIJIJHIJJJFGHIJIJJJJHI_Mismatch_0_Sense_+_Library_PoolT
ACATCATCTAAATCATGGTCATTCTCATTATATTACAATGATAAGTGAAATTAAGAA
>Frequency_1_QualityScore_FDHHHCFHIJJJJJJJJHIHHJJJJJJJJJJJJGIIGIJJFHIIJJJJHIJJ=BDEDCCEEEEEEED@BBDDBDDEFEDDDDDDD?CDDEDDCD_Mismatch_1_Sense_+_Library_PoolT
GTGGGTGTATAGCCGGGAGTAATCATTGCTTCTATATAGGTGGAGCAGTGGGTGTAGTTAATGGGAGTGGGTGTATAGCTGGGAGTAATCATTG
>Frequency_1_QualityScore_DDFFFFF+<EGGAC+CGFFGIIEIFFGIDDFECFFFFIIIIIIIFFEFIGEIGIIFIIIIIFDE;7;?B;;;>BDA@BBBBABBBBAAA>:@BB_Mismatch_1_Sense_+_Library_PoolT
CTGGGAGTAATCATAGGTTCTATATAGGTTGATCACCTCTCTGCTTGCAGTAGACCACACCCTCAATAGTGTCAAGCACATCATCTAAATCATG
>Frequency_1_QualityScore_FFHHHHHJFHIJJJJJJJHIIJJJJJJIJHIIIIJJJJJIJJJJJIJJJJJIJIJJJIJJJIIGI@==AEEHHFFFFFFDEEEDDDDDDDDDDD_Mismatch_1_Sense_+_Library_PoolT
CCTGGGAGTAATCATTGGTTCTATATAGGTTGATCACCTCTCTGCTTGCAGTAGACCACACCCTCAATAGTGTCAAGCACATCATCTAAATCAT
>Frequency_1_QualityScore_FFHHHHHFHIJBHCFHHIIHBFHJ?G?GHIDGHIJJJJJJJIIJ@EHIIGHHHHHFFFFFDEEEDCEDD?CDDDDDD?B@CCCCDDEDDDCD??_Mismatch_0_Sense_+_Library_PoolT
GGAGCAGTGGGTGTAGTTAGTGGGAGTTGGTGTATAGCCGGGAGTAATCATTGCTTCTATATAGGTGGAGCAGTGGGTGTAGTTAATGGGAGTG
>Frequency_1_QualityScore_?D=CFD)@<8:EFFF?FDG;F?BFF?F?FFFIIIIEFAE-==AEDDEDDDFCCBDBDDBB;@@BBBBB:,:?8<>AA>A@DEBB??B8??@9<0_Mismatch_1_Sense_+_Library_PoolT
AGTGGGGGTAGTTAGTGGGAGTTGGTGTATAGCCGGGAGTAATCATTGCTTCTATATAGGTGGAGCAGTGGGTGTAGTTAATGGGAGTGGGTGT
>Frequency_1_QualityScore_FFHHHHHJIJJJJJJJIJJJJFHIIJJJJJJJJJJIJJJJJJJIJJIHGHIGIIJJJJIJJIGIIIIJIEHHHFHHF_Mismatch_2_Sense_+_Library_PoolT
AGCACATCATCTAAATCATGGTCATTCTCATTATATTACAATGATAAGTGAAATTAAGAAAGATAAACTTGTGTTTA
>Frequency_1_QualityScore_DEFFFHGIGIIIIHAHGG@HIIIICHIIIGIGEHH>GDFIBGEGHGEGGICCGGGG_Mismatch_0_Sense_+_Library_PoolT
ATCTAAATCATGGTCATTCTCATTATATTACAATGATAAGTGAAATTAAGAAAGAT
>Frequency_1_QualityScore_FFDFFHHCFGHJJIJJIJJJJIJJJJJJJJJJIHIJJJJJJJJJJJJJJJJIIIIGIGHIGHIGIJGIIEIIJGJI_Mismatch_0_Sense_+_Library_PoolT
TCAATAGTGTCAAGCACATCATCTAAATCATGGTCATTCTCATTATATTACAATGATAAGTGAAATTAAGAAAGAT
>Frequency_1_QualityScore_FFHHHCFIFHIEHHIIJBGGFHIJIJJJJJJJHHIJDHGIJJJJJJJJIJEHIJJJIJJFGHHHHHHHFFFDEFEDEEDEDDDDDDDDCDDDDC_Mismatch_1_Sense_+_Library_PoolT
ATAGGTGGAGCAGTTGGTGTAGTTAATGGGAGTGGGTGTATAGCTGGGAGTAATCATTGGTTCTATATAGGTTGATCACCTCTCTGCTTGCAGT
>Frequency_1_QualityScore_FFGHHHHJJJJIJGIEHGHIEHIGIIJIHIJJDGHIIDFHIJJJJIIHIJJGGBHIIGIHHHHFF?DDEDEEEEECDDDDDEEEDDCCDDCDDD_Mismatch_1_Sense_+_Library_PoolT
CATCATTGCTTCTATATAGGTGGAGCAGTGGGTGTAGTTAATGGGAGTGGGTGTATAGCTGGGAGTAATCATTGGTTCTATATAGGTTGATCAC
>Frequency_1_QualityScore_FDHHHHHJJJJJJGIFHJJJJIJIJHIJJJJJJJJJFHIIIJJJJJJJJJJJIJJJJJIJJJJJJJJJHHHH@;?@DDEEEEEEEDDDDDDDDD_Mismatch_0_Sense_+_Library_PoolT
GTGTATAGCTGGGAGTAATCATTGGTTCTATATAGGTTGATCACCTCTCTGCTTGCAGTAGACCACACCCTCAATAGTGTCAAGCACATCATCT
>Frequency_1_QualityScore_FFGHHGGIEIIGGIIHAFHGIJJJJJIIJJJJ_Mismatch_0_Sense_+_Library_PoolT
ATATTACAATGATAAGTGAAATTAAGAAAGAT
>Frequency_1_QualityScore_FFHHHHGJJJJIIJJJIJJJJJJJIIJJJJGIJIJJJIJDGHGHIIJGIJI<BAEHFGHIJJJJHH;EHEFFDCDEEEEDDDBD?CDEEDDEDD_Mismatch_0_Sense_+_Library_PoolT
AGGTCTATTTGTTTTCATTCCTGTATTCTCCAGATTCGGTGGAGCAGTGGGTGTAGTTAGTGGGAGTTGGTGTATAGCCGGGAGTAATCATTGC
>Frequency_1_QualityScore_FFHHHHHHIIIJIJCGIGHIDHCGGI?FDGHFHGIIJJJGHBFHJ@AFHIJJIJHHHFFDBEFEEEDEEEBDDEEEEEDD@ADCDDEDDDDDDD_Mismatch_1_Sense_+_Library_PoolT
GGCTTCTATATAGGTGGAGCAGTGGGTGTAGTTAATGGGAGTGGGTGTATAGCTGGGAGTAATCATTGGTTCTATATAGGTTGATCACCTCTCT
>Frequency_1_QualityScore_FFHHHHHIJJJJJIIGIJJIIGGGIHHHIIIGHIJ_Mismatch_0_Sense_+_Library_PoolT
CATTCTCATTATATTACAATGATAAGTGAAATTAA
>Frequency_1_QualityScore_FFHHHHHJJJJHHFHIJJJIJIJJJJJIJJJJJJGHIIIIIJJIIJEHGHHHHHHHFFFFD?BCD>>@DCFEDDDDDDD?CDDDDDEDDDDCDE_Mismatch_0_Sense_+_Library_PoolT
GTATAGCCGGGAGTAATCATTGCTTCTATATAGGTGGAGCAGTGGGTGTAGTTAATGGGAGTGGGTGTATAGCTGGGAGTAATCATTGGTTCTA
>Frequency_1_QualityScore_FFHHHHFHHIJHJIJJJJFH?FGIIJJJJIIJJJIIIJGIJGHIGIIJJIHJHBEDFFFEEACEEEDD?=BD@BBDEEEDDDCDA?@CCCECCD_Mismatch_2_Sense_+_Library_PoolT
CGTGGGTGTATAGCCGGGAGTAATCATTGCTTCTATATAGGTGGAGCAGTGGGTGTAGTTAATGGGAGTGGGTGTATAGCTGGGAGTAATCATT
>Frequency_1_QualityScore_FFHHHHHHHJJIJGIJJEHHIIJJJJJJJJJDGIJJJJJJJJJJJJJGJIIJGHIJJHHHEHFF=AAECDCEEEDDBDD?BDD@BBCDEEDDDD_Mismatch_0_Sense_+_Library_PoolT
TAGTTAGTGGGAGTTGGTGTATAGCCGGGAGTAATCATTGCTTCTATATAGGTGGAGCAGTGGGTGTAGTTAATGGGAGTGGGTGTATAGCTGG
>Frequency_1_QualityScore_FFHHHHHEHGHIIIIJHJJJGIEHIJ?FGHIIJJJJJJJJHHJJJIJJIJJHHHHHGHFFFEFFDDEDDDCDD@BBDDEDEEEDDBC0?BDD<B_Mismatch_1_Sense_+_Library_PoolT
CAGTGGGTGTAGTTAGTGGGAGTGGGTGTATAGCCGGGAGTAATCATTGCTTCTATATAGGTGGAGCAGTGGGTGTAGTTAATGGGAGTGGGTG
>Frequency_1_QualityScore_DFCFHFFEGGIEHIJFHGGIJHIEHIJJJJJIIIJHHIJJJJJJJIIJJIJIIJJJHHHEFFFFFEED=9;CCDDDDDDABDBBDBDBB<CCDE_Mismatch_0_Sense_+_Library_PoolT
GGTGTAGTTAGTGGGAGTTGGTGTATAGCCGGGAGTAATCATTGCTTCTATATAGGTGGAGCAGTGGGTGTAGTTAATGGGAGTGGGTGTATAG
>Frequency_1_QualityScore_FFHHHHHJJJJJJAACHHFHHIIJIJJJJJJJJJJJIJJJJJJJIJIIJJJJJJJDHIIIIIIIHJEGHIHEHHHHHHHF_Mismatch_0_Sense_+_Library_PoolT
AGACCACACCCTCAATAGTGTCAAGCACATCATCTAAATCATGGTCATTCTCATTATATTACAATGATAAGTGAAATTAA
>Frequency_1_QualityScore_FFHHFFHJJJJJIGJIGIAECFG:EEGHJJJJJJJJJIJJJJJJJJJJJGHGHIFHIIGJJJJJJJJIJEHHHHHHHD_Mismatch_2_Sense_+_Library_PoolT
GCAGTAGACCACACCCTCAATAGTGTCAAGCACATCATCTAAATCATGGTCATTCTCATTATATTACAATGATAAGGA
>Frequency_1_QualityScore_FFHHHHHJJJJJJFJIJJJJJIJJJJJJJJJJJJJJHIIJJJ_Mismatch_1_Sense_+_Library_PoolT
TTACAATGATAAGTGAAATTAAGAAAGATAAACTTGTGTTCA
>Frequency_1_QualityScore_FF)2@CFGHGHJIIGIII?CFH8C?FIIGIIJFIJIDFIIJJJGJGGGIIIJJJJIIEEFHEFFFFFDCAEEECCDDDDDCDDDDDDDDBBBD<_Mismatch_1_Sense_+_Library_PoolT
GGTTGTAGTTAATGGGAGTGGGTGTATAGCTGGGAGTAATCATTGGTTCTATATAGGTTGATCACCTCTCTGCTTGCAGTAGACCACACCCTCA
>Frequency_1_QualityScore_FFHHHHDGHIJFHFHIJJJJJJJJJJJJJJJJJJJJJHIJJJJIJJJJJJJJJJJIJJJIJJJIHHECH@GHIIIIHHHGHFFFFFFCECEEED_Mismatch_0_Sense_+_Library_PoolT
ACCCTCAATAGTGTCAAGCACATCATCTAAATCATGGTCATTCTCATTATATTACAATGATAAGTGAAATTAAGAAAGATAAACTTGTGTTCTT
>Frequency_1_QualityScore_BDHADADFGGDHIIIHE:AFHIIHGE@DHG@GCEH<D@FGHI@E=7?(=B8BF4.=(@=5-=DH=?(7;))7?/3\;;?C:;;>35:AC3@>@>_Mismatch_0_Sense_+_Library_PoolT
ATTTGTTTTCATTCCTGTATTCTCCAGATTCGGTGGAGCAGTGGGTGTAGTTAGTGGGAGTTGGTGTATAGCCGGGAGTAATCATTGCTTCTAT
>Frequency_1_QualityScore_FFHHHHHJJJJJJJJJJJJJJJJJJHIJJJJJJJJJJJJJJJJIJJJJJJJJIJJJJHJJJJ@H_Mismatch_0_Sense_+_Library_PoolT
GTCAAGCACATCATCTAAATCATGGTCATTCTCATTATATTACAATGATAAGTGAAATTAAGAA
>Frequency_1_QualityScore_D?FAF?F)AACEFGFIDFF@@*?9:?F>:?DBFADF?B>C@AFA)=CF>DFFFEF?BD9\3>>BDB=;;(59?8>A@>@BABBABBA@BDDDA@_Mismatch_1_Sense_+_Library_PoolT
CCGGGAGGAATCATTGCTTCTATATAGGTGGAGCAGTGGGTGTAGTTAATGGGAGTGGGTGTATAGCTGGGAGTAATCATTGGTTCTATATAGG
>Frequency_1_QualityScore_FFHHGHHJJJJJJJJJJJJJJIJJJHIJJJJJJJJJJJJJJJJIJJJJJJJJGJIIJJJJIJIJJJJIIJJIFIJGHEHF_Mismatch_1_Sense_+_Library_PoolT
GTCAAGCACATCATCTAAATCATGGTCATTCTCATTATATTACAATGATAAGTGAAATTAAGAAAGATAAACTTGTGTTA
>Frequency_1_QualityScore_FFHDFDHGGGGHFGGIHGBF?H8@DGGGGGIIIGJH1?EFGFFFBDDDECEEFEEDD;A@BDDDDCAAB=99AA@CCDC@@?C?<A??009>3>_Mismatch_1_Sense_+_Library_PoolT
GGGTGTAGTTAGTGGGAGTGGGTGTATAGCCGGGAGTAATCATTGCTTCTATATAGGTGGAGCAGTGGGTGTAGTTAATGGGAGTGGGTGTATA
>Frequency_1_QualityScore_FFHHHHHJJJIJJJJJJFEHGIIHIGIJJCHFHHGHIJJJJJIJFHIIFHHIIJJJJJJJHHEHDEFFFEFEEDDEEDEDCDDDDDCDDDDDCD_Mismatch_1_Sense_+_Library_PoolT
CATTGCTTCTATATAGGTGGAGCAGTGGGTGTAGTTAATGGGAGTGGGTGTATAGCTGGGAGTAATCATTGGTTCTATATATGTTGATCACCTC
>Frequency_1_QualityScore_=@+2CD<C1AADCABFB8;;)::DBD@DEA9BDBEDEIIDE99B;=B=CAAC=7=A@=7=CD>CA37;?@;=@@???;5,;:,5,>AAAA???A_Mismatch_1_Sense_+_Library_PoolT
AGTGGGTGTATAGCTGGGAGGAATCATTGGTTCTATATAGGTTGATCACCTCTCTGCTTGCAGTAGACCACACCCTCAATAGTGTCAAGCACAT
>Frequency_1_QualityScore_DFHHFFHJHIEHIIFHGGHJIIJJJJIJDGIJJJJJJJJJJJJJJJJJJHGIGIJJJHHHH?B@CC@CEEEDDDDD?BDD8?=CDDDDDDDDDD_Mismatch_0_Sense_+_Library_PoolT
TTAGTGGGAGTTGGTGTATAGCCGGGAGTAATCATTGCTTCTATATAGGTGGAGCAGTGGGTGTAGTTAATGGGAGTGGGTGTATAGCTGGGAG
>Frequency_1_QualityScore_FFHHHHHIJFGHJFGFHIJJIJJJJHICHHJIJJJJGHIIJJJJJJJJFHIIJJIJJJJJJJJJJGGHHHHFFFFFEDDDDDDDB>CADCDDED_Mismatch_0_Sense_+_Library_PoolT
TAATGGGAGTGGGTGTATAGCTGGGAGTAATCATTGGTTCTATATAGGTTGATCACCTCTCTGCTTGCAGTAGACCACACCCTCAATAGTGTCA
>Frequency_1_QualityScore_FFHHHHHJJJIJJJJJJJJJJJJJJJIJJJJIJJJIIJJJJIJJJJJJJJIIIJHGIJIGIJGHIJJIIEHJJHHHHHHHFFFFFFEEDEBB?A_Mismatch_0_Sense_+_Library_PoolT
GTAAAATTTAATGTCAAGAACATTTGAATGCAGCAATGGATACAGATTGCAAGGTCTATTTGTTTTCATTCCTGTATTCTCCAGATTCGGTGGA
>Frequency_1_QualityScore_FFHHHGHJJJJJJJJJJJJJIJJJHIJJJJIJJJJJIJIJJIJIIJJIIJJEHHIJJJJJIIIJIJJIIHIIJJIIHHGHHHHHFFFDFEEEEE_Mismatch_0_Sense_+_Library_PoolT
TCAAGCACATCATCTAAATCATGGTCATTCTCATTATATTACAATGATAAGTGAAATTAAGAAAGATAAACTTGTGTTCTTTGTTTGTGTATGC
>Frequency_1_QualityScore_EFGHHHHJJJJJIJIIJJIJJJIJJJJJJJJJJJJJDBDHIFIHIJJJJJJIJJJJJJJJIJJJJHHHHFEEFFFFFFEEEFEDEACDD@CACD_Mismatch_0_Sense_+_Library_PoolT
TTGATCACCTCTCTGCTTGCAGTAGACCACACCCTCAATAGTGTCAAGCACATCATCTAAATCATGGTCATTCTCATTATATTACAATGATAAG
>Frequency_1_QualityScore_FFHHHHHIIJCGGHHGIHHFHHI;F?FGIDGGIIIJJJJJJIJAEHGHFFFFFFFEECEEEEDDDDDBDCBDCCDD=@>CAADCCCCCDCB@BB_Mismatch_1_Sense_+_Library_PoolT
GAGCAGTGGGTGTAGTTAGTGGGAGTGGGTGTATAGCCGGGAGTAATCATTGCTTCTATATAGGTGGAGCAGTGGGTGTAGTTAATGGGAGTGG
>Frequency_1_QualityScore_FFHHFHHJ@FFHIHIIJHGIJFHDHIJDGGHIIJJJJIJHIDGHIGHGHHHGFFFFFFEEEEACDDDDDDCCDD@==CDDDDDDDDBCB<BBB<_Mismatch_0_Sense_+_Library_PoolT
GCAGTGGGTGTAGTTAGTGGGAGTTGGTGTATAGCCGGGAGTAATCATTGCTTCTATATAGGTGGAGCAGTGGGTGTAGTTAATGGGAGTGGGT
>Frequency_1_QualityScore_FFHHHHGJJJJJJJJJJJJJJJIJIJJJJIJJJJJIJJJJJIIJFHIJJJIJIIJJJJJJJJJJGIJJJHIIIDHIHHHHFFF@CEACCDDD>@_Mismatch_1_Sense_+_Library_PoolT
ATGTCAAGAACATTTGAATGCAGCAATGGATACAGATTGCAAGGTCTATTTGTTTTCATTTCTGTATTCTCCAGATTCGGTGGAGCAGTGGGTG
>Frequency_1_QualityScore_FFHHDFHGHIIHIHIJJGIHIJJEGGIIJJJJJJJIICHIJJJJJJJJJJJIJIHGHHEHFFFFDEEEED@??CDDDDEEDDDDDBDDD@B9CD_Mismatch_0_Sense_+_Library_PoolT
TGGGTGTAGTTAGTGGGAGTTGGTGTATAGCCGGGAGTAATCATTGCTTCTATATAGGTGGAGCAGTGGGTGTAGTTAATGGGAGTGGGTGTAT
>Frequency_1_QualityScore_FFHHHGHJJJJEHIHIIIJFHIJCGDFHHIGHHHJIHIFHIIGIHIHJJJIIJHHF?CCCEEEEDDDCCCDDFEECDCCDDDDDDCDDD@B<CD_Mismatch_0_Sense_+_Library_PoolT
TCCAGATTCGGTGGAGCAGTGGGTGTAGTTAGTGGGAGTTGGTGTATAGCCGGGAGTAATCATTGCTTCTATATAGGTGGAGCAGTGGGTGTAG
>Frequency_1_QualityScore_FFHHHHHJIJJJJJJJJJJJGHIFHIHIGHJJ@GDGIIIIJGHIIHIDHHJEGGHIJHHHHFFBD;ACDCDDEDDDDDDCEDDEDDCCDBDDDD_Mismatch_0_Sense_+_Library_PoolT
CCTGTATTCTCCAGATTCGGTGGAGCAGTGGGTGTAGTTAGTGGGAGTTGGTGTATAGCCGGGAGTAATCATTGCTTCTATATAGGTGGAGCAG
>Frequency_1_QualityScore_FFHFHHHJJIJJIJJJJHHIHIJIJGHIF?FHIIJIIJJJJIIJFGHIHIGIEIIJJJIJHHEHFEFFFFFEEDEDEDDEEDDCCDDDD@CDDD_Mismatch_1_Sense_+_Library_PoolT
TATTGCTTCTATATAGGTGGAGCAGTGGGTGTAGTTAATGGGAGTGGGTGTATAGCTGGGAGTAATCATTGGTTCTATATAGGTTGATCACCTC
>Frequency_1_QualityScore_EFHHHHHJJJJJJGICFHJ@FGHIIJIJJJJGHBGHIJJJJJIIJJJJJJJJIJHHJIIJIJJIJHHHHHHFFFEFEEEDEEDDDDDDDDA>AC_Mismatch_0_Sense_+_Library_PoolT
TGTAGTTAATGGGAGTGGGTGTATAGCTGGGAGTAATCATTGGTTCTATATAGGTTGATCACCTCTCTGCTTGCAGTAGACCACACCCTCAATA
>Frequency_1_QualityScore_>DHDFHDGHBHFCFHEABFDD>FGGGIGGIIIIIGIIIIEIEFGGEHGHIICIIIIGIIIIGIII@AGE_Mismatch_2_Sense_+_Library_PoolT
CACACCCTCAATAGTGTCAAGCACATCATCTAAATCATGGTCATTCTCATTATATTACAATGATAAGCA
>Frequency_1_QualityScore_FFGHHHGJIAFHGJHIIIIFHGIIIJJJIJIJIJJJJJJGIIIJIIIHIIDHHHIJIIJJGGJICHIGGEGHHHGHEEFEDFFCEEECCDEDDD_Mismatch_1_Sense_+_Library_PoolT
GAATTTAGGTCTTGTCAAGTAAAATTTAATGTCAAGAACATTTGAATGCAGCAATGGATACAGATTGCAAGGTCTATTTGTTTTCATTTCTGTA
>Frequency_1_QualityScore_FFHHHDFFHI@FHGGHIIIJJJGI?GHJJJJJJJJIJJIIGIIGIBFHAGHGIGIHHEDBEFFCDEDEEDDDBB?B?BBCEFEDDDDDBD8?AC_Mismatch_0_Sense_+_Library_PoolT
TGGGAGTTGGTGTATAGCCGGGAGTAATCATTGCTTCTATATAGGTGGAGCAGTGGGTGTAGTTAATGGGAGTGGGTGTATAGCTGGGAGTAAT
>Frequency_1_QualityScore_FFGAACDFAEFHGJJJIJJJJIIJJIJJJJIJJIEGIIJIJJJGIJJIIJJJGGJJJJJIHCFEGGIJJFHII_Mismatch_0_Sense_+_Library_PoolT
CTCAATAGTGTCAAGCACATCATCTAAATCATGGTCATTCTCATTATATTACAATGATAAGTGAAATTAAGAA
>Frequency_1_QualityScore_FFHHHHHJJJJJIJJJIJJAFHGGIGIFHIIGGHHHGGIIJJIIJJDFHIAFGGIHJJJJJIHHHFFFFFFFDE@AEEEECDEDDCDDDCDCCD_Mismatch_1_Sense_+_Library_PoolT
TTCATTGCTTCTATATAGGTGGAGCAGTGGGTGTAGTTAATGGGAGTGGGTGTATAGCTGGGAGTAATCATTGGTTCTATATAGGTTGATCACC
>Frequency_1_QualityScore_DFHHHHHJJIJJJJJFHIBHIGIDGHJ?FFHIHIIIFHIJIJCGHI@EEFHHHHFFDDBD?CDEEDDEDCDDDDDEDDDDDCCDABDBCCCDD>_Mismatch_1_Sense_+_Library_PoolT
ATTCTCCAGATTCGGTGGAGCAGTGGGTGTAGTTAGTGGGAGTGGGTGTATAGCCGGGAGTAATCATTGCTTCTATATAGGTGGAGCAGTGGGT
>Frequency_1_QualityScore_FFHHFHHIJJJJJJJJGICFIJJJJJJJJJJJIJIJJJJFHHIJJJJIJJJAEEHHHHHFFFFFEDCEDDDBBDFFEDDDDDDD?CDDEDDEDD_Mismatch_0_Sense_+_Library_PoolT
TTGGTGTATAGCCGGGAGTAATCATTGCTTCTATATAGGTGGAGCAGTGGGTGTAGTTAATGGGAGTGGGTGTATAGCTGGGAGTAATCATTGG
>Frequency_1_QualityScore_FFFHHHHJJJJJJIJFGHIFGFHIIJJJJJIJJGGEIIIJJJJHIJJJJJJJJJHIJGIJJJJIHHHHHHFFFFFFDEECDEDDDDDDDB?5:;_Mismatch_1_Sense_+_Library_PoolT
TGTAGTTAATGGGAGTGGGTGTATAGCTGGGAGTAATCATTGGTTCTATATAGGTTGATCACCTCTCTGCTTACAGTAGACCACACCCTCAATA
>Frequency_1_QualityScore_DDHF?HHCBGIBAGHGIGIIIICHFGGIGHGIIIHIEIGHA=DHG<C-;FGGCGGHIEC;CCBBDA\995>BCCCC??BD@ACCD<>>>>@<@>_Mismatch_0_Sense_+_Library_PoolT
TGTATAGCCGGGAGTAATCATTGCTTCTATATAGGTGGAGCAGTGGGTGTAGTTAATGGGAGTGGGTGTATAGCTGGGAGTAATCATTGGTTCT
>Frequency_1_QualityScore_FFHHHHHGHIHIJJJJJJJIJJJJJJJJJIJJJJJJJJJJJJJB??FFEGGHIJJJJIJJJIJIJHHHHHFHFFFFFFEEEEEEEEEDDDEDDD_Mismatch_0_Sense_+_Library_PoolT
ATATAGGTTGATCACCTCTCTGCTTGCAGTAGACCACACCCTCAATAGTGTCAAGCACATCATCTAAATCATGGTCATTCTCATTATATTACAA
>Frequency_1_QualityScore_FFGHHHHJJJJJJJJJJJJJJJJHHIJJIIJJJJJJJJJJJIIJJIIJIJHHIIJJJJJJGIJJJJIJIFGIIGIJJEH_Mismatch_1_Sense_+_Library_PoolT
CAAGCACATCATCTAAATCATGGTCATTCTCATTATATTACAATGATAAGTGAAATTAAGAAAGATAAACTTGTGTTCA
>Frequency_1_QualityScore_FFHHHHHJJJJIIJJJJJJJFHIEGHGGFHIJCGGIHHJJJJIJJFHGHIJFHBEHIIHHHFFCD=ACDDDDEDDCDDCCDDDFDD@CDDDDDD_Mismatch_2_Sense_+_Library_PoolT
TCTGTATTCTCCAGATTCGGTGGAGCAGTGGGTGTAGTTAGTGGGAGTGGGTGTATAGCCGGGAGTAATCATTGCTTCTATATAGGTGGAGCAG
>Frequency_1_QualityScore_DACCFHHIIBHGIIFHAFHI:EDHIDIIIIIIHIHIIIIIIIIIGHHIHHGIGGGFEHGIIIHFHHEEEEEECCCCCCCCCCCCBBB??BB?>:_Mismatch_1_Sense_+_Library_PoolT
GTGTAGTTAGTGGGAGTGGGTGTATAGCTGGGAGTAATCATTGGTTCTATATAGGTTGATCACCTCTCTGCTTGCAGTAGACCACACCCTCAAT
>Frequency_1_QualityScore_FFHHHHHGIIJJAEHCHIIJIJIJJIGJJJJIJIHIJIIJIJJJJJGIABCGHCGGHEHGIJIGGHEHHH_Mismatch_1_Sense_+_Library_PoolT
GTTCTATATAGGTTGATCACCTCTCTGCTTGCAGTAGACCACACCCTCAATAGTGTCAAGCACATCATCA
>Frequency_1_QualityScore_FFHHHHHJJJJJJJJJFHIGGDHHFHIJCGDHIIGIJGHIJIJFHIJHIIIJJJJJJHHFDCEECEDDEDDDDDDDEDEEDDCDBDBCD?@CCB_Mismatch_0_Sense_+_Library_PoolT
TATTCTCCAGATTCGGTGGAGCAGTGGGTGTAGTTAGTGGGAGTTGGTGTATAGCCGGGAGTAATCATTGCTTCTATATAGGTGGAGCAGTGGG
>Frequency_1_QualityScore_DFDFDFFGBFHHGIFDEEHGJJJHGHHEHHIGIIEIHIJIJCHGC@AB9B?DFHIIJIIDIJI_Mismatch_1_Sense_+_Library_PoolT
ATTCTCATTATATTACAATGATAAGTGAAATTAAGAAAGATAAACTTGTGTTCTTTGTTTGTA
>Frequency_1_QualityScore_FFHHGDFHIJJGJIIJIIJIJIJIJJHIJJEIJJJJJJJIIJIJIJIJGIGIJJJJJJJJJJ677?A=AHHGFEFFFEEEEEEDDCDDDDDDCC_Mismatch_0_Sense_+_Library_PoolT
GGGAGTAATCATTGGTTCTATATAGGTTGATCACCTCTCTGCTTGCAGTAGACCACACCCTCAATAGTGTCAAGCACATCATCTAAATCATGGT
>Frequency_1_QualityScore_DEHHFFHIIIJFIJJIJIIIIJJJJJI???DH?DGHIIJIJGIJIGGIJIHJIIIGGIGIJJJGGIIJJIGGHHHHGHHFFFFFFCCCCECEED_Mismatch_0_Sense_+_Library_PoolT
TCTCTGCTTGCAGTAGACCACACCCTCAATAGTGTCAAGCACATCATCTAAATCATGGTCATTCTCATTATATTACAATGATAAGTGAAATTAA
>Frequency_1_QualityScore_FFHHHHHJJJJJJIIIJIHIEHEHGIIIJIIIHI_Mismatch_0_Sense_+_Library_PoolT
CTCATTATATTACAATGATAAGTGAAATTAAGAA
>Frequency_1_QualityScore_FFGGHHHJGHIGIJJJJJJJJJJJJJJJJJHIIIJJJJJJJJJJDFGIIBGHHIJJJJJJJJJJIIIHHEHHHGFEFFFFFEEEEEEECDFEDD_Mismatch_0_Sense_+_Library_PoolT
TATATAGGTTGATCACCTCTCTGCTTGCAGTAGACCACACCCTCAATAGTGTCAAGCACATCATCTAAATCATGGTCATTCTCATTATATTACA
>Frequency_1_QualityScore_DFGHDFHJEHFHGIHHJHHHIGIDEGIDHGHIIEIJJJJII@EIGIJJIHHFHHGHFFFFFF@CBCDDDACCDD=?;AC@ACDEDDDCB<ABD>_Mismatch_1_Sense_+_Library_PoolT
GCAGTGGGTGTAGTTAGTGGGAGTGGGTGTATAGCCGGGAGTAATCATTGCTTCTATATAGGTGGAGCAGTGGGTGTAGTTAATGGGAGTGGGT
>Frequency_1_QualityScore_FFHDFGHJGGII<F@FHHGHHIJJJCHCFHI@GHHGHIJFGEHHI7CGGGGIIJJEHIHHHHGGGF>CDFCCDEEEDDDDDDDDDDDCCCCDDD_Mismatch_1_Sense_+_Library_PoolT
AGGAGCAGTGGGTGTAGTTAATGGGAGTGGGTGTATAGCTGGGAGTAATCATTGGTTCTATATAGGTTGATCACCTCTCTGCTTGCAGTAGACC
>Frequency_1_QualityScore_FFHHCCFHICGGHGIJJJJJJJJJJJJIJJJJJJJGGIIJGIJIJJJIFIJIGHHGH@FHIJHIIHIGIIIGGIJIJI_Mismatch_0_Sense_+_Library_PoolT
CCTCAATAGTGTCAAGCACATCATCTAAATCATGGTCATTCTCATTATATTACAATGATAAGTGAAATTAAGAAAGAT
>Frequency_1_QualityScore_FFHHHHFHIAGIGHFGIJFGEEGDGIJDGIJIJDGHIBF@GIJIJJIIJGH?DEFFEDEEEEEDDDEADDDDCDDDDDDDDDDDBBDDD>ADDE_Mismatch_1_Sense_+_Library_PoolT
ATTCGGTGGAGCAGTGGGTGTAGTTAGTGGGAGTGGGTGTATAGCCGGGAGTAATCATTGCTTCTATATAGGTGGAGCAGTGGGTGTAGTTAAT
>Frequency_1_QualityScore_F@@<CFCGFHIJJIJJJJIJJJJJJJJJJJJJFHIJJJJJJJJJJIIJJJJJJJIJJIJCHHHHHHFF_Mismatch_0_Sense_+_Library_PoolT
CAATAGTGTCAAGCACATCATCTAAATCATGGTCATTCTCATTATATTACAATGATAAGTGAAATTAA
>Frequency_1_QualityScore_FFHDHHHJJJJJIJHHIGJJGIJIJIJIJJJJIJJJIIJJJJJJIJJJJI==8BF=CCHIJJJJJIHHHEHHFFFFFFEEECECEEEEDEEEEE_Mismatch_0_Sense_+_Library_PoolT
TGGTTCTATATAGGTTGATCACCTCTCTGCTTGCAGTAGACCACACCCTCAATAGTGTCAAGCACATCATCTAAATCATGGTCATTCTCATTAT
>Frequency_1_QualityScore_FFHHHHHHIJJJIIJJFHGHIIIIIIJJJJJIIJJDGGGIJJIJJJJHIHGHIJJJJJJHHHHGGFFFFFFCEDEEBDDDDDDDDDDDDDDDDD_Mismatch_0_Sense_+_Library_PoolT
TAGGTGGAGCAGTGGGTGTAGTTAATGGGAGTGGGTGTATAGCTGGGAGTAATCATTGGTTCTATATAGGTTGATCACCTCTCTGCTTGCAGTA
>Frequency_1_QualityScore_FFHDHHHJIJJHHJJCHFGIIIIJJJJJJJDHIJFHHIJIIJJJIJIJBFHIJJJJJJIHHHHHHFFFFFEEEEEEEDDDDDDDDDDDDDDDDD_Mismatch_2_Sense_+_Library_PoolT
AGGTGGAGCAGTGGGTGTAGTTAATGGGAGTGGGTGTATAGCTGGGAGTAATCATTGGTTCTATATAGGTTGATCACCTCTCTGCTTGCAGTTA
>Frequency_1_QualityScore_FFFHHFHFHIJCGFHHIIIJEHIJEHFHIJDGGIIIIJJJJJIIAHHHHFFFFFFFEECE@CDEDCDDB?CBDDDDD=@@CDCCDDEDDDDB?A_Mismatch_1_Sense_+_Library_PoolT
GGAGCAGTGGGTGTAGTTAGTGGGAGTGGGTGTATAGCCGGGAGTAATCATTGCTTCTATATAGGTGGAGCAGTGGGTGTAGTTAATGGGAGTG
>Frequency_1_QualityScore_BAAFADF4CFHHGIJIGHHIJJIIIIJIIHGHIIJJJJJJJJJJJJIIBHHJEJJJJDFHIJJJJGJJG_Mismatch_0_Sense_+_Library_PoolT
ATAGTGTCAAGCACATCATCTAAATCATGGTCATTCTCATTATATTACAATGATAAGTGAAATTAAGAA
>Frequency_1_QualityScore_FFCFHHHJJJJJJJJJEFHJJIJIJIJIJJEIHIJJJHHIGIJJJHIJJAFBHHHIJHHHHHHFBDDDA?BCDFEDDDDDDD<CDDECDEDD@B_Mismatch_0_Sense_+_Library_PoolT
GGTGTATAGCCGGGAGTAATCATTGCTTCTATATAGGTGGAGCAGTGGGTGTAGTTAATGGGAGTGGGTGTATAGCTGGGAGTAATCATTGGTT
>Frequency_1_QualityScore_FFHHHHDHIFHJGJFGGI@GEGHHIIJDHIJHIDHIJFHFGIIJJJJJJIHCHFFFFFFFEDEEECECCFDDACDBDDDDDDDD5>BCCDDDEE_Mismatch_0_Sense_+_Library_PoolT
ATTCGGTGGAGCAGTGGGTGTAGTTAGTGGGAGTTGGTGTATAGCCGGGAGTAATCATTGCTTCTATATAGGTGGAGCAGTGGGTGTAGTTAAT
>Frequency_1_QualityScore_FFGGHDHIJIIJIIFHEI@FHJIIGGHGGG_Mismatch_0_Sense_+_Library_PoolT
ATTACAATGATAAGTGAAATTAAGAAAGAT
>Frequency_1_QualityScore_FFHHHHHJJHICGHJEHHIIJJJJJJJHIBFHIJIIJJJIIJJIJGIJIJHHIHIJIJJIJJIJJHHHHHFFFFFFEEEDDDDDDD<5>ACCDC_Mismatch_1_Sense_+_Library_PoolT
CTTAATGGGAGTGGGTGTATAGCTGGGAGTAATCATTGGTTCTATATAGGTTGATCACCTCTCTGCTTGCAGTAGACCACACCCTCAATAGTGT
>Frequency_1_QualityScore_EFHHHHHJJJIFH<A2<C2A2AFHEHJJJHHIHHHJJIIIJGGI?GHHFGEHJHHHGIIJJI_Mismatch_0_Sense_+_Library_PoolT
AGACCACACCCTCAATAGTGTCAAGCACATCATCTAAATCATGGTCATTCTCATTATATTAC
>Frequency_1_QualityScore_FFHHHHHIJJJJIJIIIGHIIIJJJJJJJJIIJIJJIIGJIJJJIIIJIH===FGBFGHIJJIJIJIJHHHHHHFFFFFFFCCCEEDDDEEEDC_Mismatch_1_Sense_+_Library_PoolT
AGGTTCTATATAGGTTGATCACCTCTCTGCTTGCAGTAGACCACACCCTCAATAGTGTCAAGCACATCATCTAAATCATGGTCATTCTCATTAT
>Frequency_1_QualityScore_FFHHHHHIGHJHJIIIJFJIIHFHIIJJJGIIHIIIGIJDHIHJJJJIJI_Mismatch_1_Sense_+_Library_PoolT
CTCATTATATTACAATGATAAGTGAAATTAAGAAAGATAAACTTGTGTTA
>Frequency_1_QualityScore_DDFFDADHHBHHIICA?FE>HHHD<?CHHHGEBE:DFBB?@F90?08=)=8BCF@265-7@C55=7??B?@AAD/;(>@>CC>CCA@>CC>@CD_Mismatch_0_Sense_+_Library_PoolT
TTGTTTTCATTCCTGTATTCTCCAGATTCGGTGGAGCAGTGGGTGTAGTTAGTGGGAGTTGGTGTATAGCCGGGAGTAATCATTGCTTCTATAT
>Frequency_1_QualityScore_FFHHHHHJGIIJJHIJJJJIIHIHIJJHIJJJJJJJIJJIIHEHGHIIAGHHHIHIIHIJIGEEEHFFFDEEDEDDDBDBB<CDDDDDDCDDDD_Mismatch_2_Sense_+_Library_PoolT
TCTATTTGTTTTCATTTCTGTATTCTCCAGATTCGGTGGAGCAGTGGGTGTAGTTAGTGGGAGTGGGTGTATAGCCGGGAGTAATCATTGCTTC
>Frequency_1_QualityScore_FDHFHHHJIEHHIGIFGEFHFGFHGIJJIIJIJJIJJIJJJJJJJJGHGHIIJJIJIGG@HGGGEHIHHFHHH;@CDEFFEECECECDD_Mismatch_0_Sense_+_Library_PoolT
GTAGACCACACCCTCAATAGTGTCAAGCACATCATCTAAATCATGGTCATTCTCATTATATTACAATGATAAGTGAAATTAAGAAAGAT
>Frequency_1_QualityScore_FFHHHHGJJHIJIJJJJIJJIJIIIIJIJJJJJJJJFHJJIIIJIIJJ_Mismatch_0_Sense_+_Library_PoolT
AAATCATGGTCATTCTCATTATATTACAATGATAAGTGAAATTAAGAA
>Frequency_1_QualityScore_?BDC??<ADBEG?FHG=GICHGGD)@::?1?BFDGHGDG09BF\;;=E>=EEHEEBCCC@@AC@>AC5=;@;@3@@:A>CCCCCDCC@ACCCCC_Mismatch_1_Sense_+_Library_PoolT
CTTCTATATAGGTGGAGCAGTGGGTGTAGTTAATGGGAGTGGGGGTATAGCTGGGAGTAATCATTGGTTCTATATAGGTTGATCACCTCTCTGC
>Frequency_1_QualityScore_DDDFHHAGFHHHIHIHHIJBH?FHIDHHIIIIHIJJJFH@GIIJJJJJHHHHHFHEFEFFCDCCDEDCCAAB?B=CCCDDEEDCDCB8ABB9@@_Mismatch_1_Sense_+_Library_PoolT
AGTGGGTGTAGTTAGTGGGAGTGGGTGTATAGCCGGGAGTAATCATTGCTTCTATATAGGTGGAGCAGTGGGTGTAGTTAATGGGAGTGGGTGT
>Frequency_1_QualityScore_DDD;;CFEFG@FHFF;32?F@GEFC@GFE<GGDF)999D<*9DB98CCCF4=@C:).=DFD)?A7=CDB??D>>@66;@@ABBBB98589?94A_Mismatch_1_Sense_+_Library_PoolT
GTGTAGTTAATGGGAGTGGGTGTATAGCTGGGAGTAATCATTGGTTCTATATAGGCTGATCACCTCTCTGCTTGCAGTAGACCACACCCTCAAT
>Frequency_1_QualityScore_DDHDHHGJJFFHIJEHHHGHIJHI8DGD?GGHGIIIJJIJHG7BFGIIIDEG=CAEIIHGHHHEHBDFFFEECCECDCDDCCDCCDCACCCCBD_Mismatch_1_Sense_+_Library_PoolT
GGCAGTGGGTGTAGTTAATGGGAGTGGGTGTATAGCTGGGAGTAATCATTGGTTCTATATAGGTTGATCACCTCTCTGCTTGCAGTAGACCACA
>Frequency_1_QualityScore_FFHHGGHHIIIIIJIIJIJJJFGEHGCDFHIGIIGIIJGGHIJIJJJIJIJICGIIICCHIJIJJJJII@EHEHHHHEFCDFFFEEEDECE_Mismatch_0_Sense_+_Library_PoolT
CTTGCAGTAGACCACACCCTCAATAGTGTCAAGCACATCATCTAAATCATGGTCATTCTCATTATATTACAATGATAAGTGAAATTAAGAA
>Frequency_1_QualityScore_FFHHHHHJJJJJCCCHICHFIGJJJJJJJJJJJJJJJJJIJJJHIJJJJJJJJGIIIJJJIGIIJEHGHDGHEFHHHFFFCDFEEE_Mismatch_0_Sense_+_Library_PoolT
GACCACACCCTCAATAGTGTCAAGCACATCATCTAAATCATGGTCATTCTCATTATATTACAATGATAAGTGAAATTAAGAAAGAT
>Frequency_1_QualityScore_FFHHFHGHJJJJJJJJJJJJJJJJJJGJJJJIJJJJJJJJB?BGHDGFIIJJJIIJJJJJJJJJJIJHHHHHHFFFFFFFFEDEDEEEDDDDDD_Mismatch_0_Sense_+_Library_PoolT
TAGGTTGATCACCTCTCTGCTTGCAGTAGACCACACCCTCAATAGTGTCAAGCACATCATCTAAATCATGGTCATTCTCATTATATTACAATGA
>Frequency_1_QualityScore_FFFHGGHIJJJJJJJJEGIIJCGEIIJJJIJJJJJJJJJJJJJJJIJIJIJIGIJJJJJJ4CHIJJJJGGHHGHEDDDFFFEECEEEEDCDDDD_Mismatch_0_Sense_+_Library_PoolT
AGTAGACCACACCCTCAATAGTGTCAAGCACATCATCTAAATCATGGTCATTCTCATTATATTACAATGATAAGTGAAATTAAGAAAGATAAAC
>Frequency_1_QualityScore_FF+AFHFHIJIJFHGIIJIJFHIJ?FEGHGGIJJIJJJJDHIJHGGHIIJJJIJJHHBGHFHGHHHFBD@DDEDDEEECDDDDDEDDDDDDDDD_Mismatch_1_Sense_+_Library_PoolT
CTACTATATAGGTGGAGCAGTGGGTGTAGTTAATGGGAGTGGGTGTATAGCTGGGAGTAATCATTGGTTCTATATAGGTTGATCACCTCTCTGC
>Frequency_1_QualityScore_FFHHHHHDGGI8C@?D?FHFC*?DFG*?B?7@7BFHII@HIIEH-@CHHEHHHECD;CEDFE3;A>CCC>CDCCCBCCCCCCCCB>:>@CCCCC_Mismatch_2_Sense_+_Library_PoolT
GGAGCAGTGGGTGGAGTTAATTGGAGTGGGTGTATAGCTGGGAGTAATCATTGGTTCTATATAGGTTGATCACCTCTCTGCTTGCAGTAGACCA
>Frequency_1_QualityScore_FFHHHAAACFHHHIGIIJJJIJGHGIIIIIIIIJJJHIJIJJJJJJIJJJJJJJIJIIGIIIGFHIIIJGI_Mismatch_0_Sense_+_Library_PoolT
CCCTCAATAGTGTCAAGCACATCATCTAAATCATGGTCATTCTCATTATATTACAATGATAAGTGAAATTA
>Frequency_1_QualityScore_FFDFHFHHIGHDGIICFGHJIJJJJIJJJDFGIJJJJJJIIHGIJIJJJJGIIIHHHHHFFFBCAEDAACDDDCBDDBBBD@@@CDEEDDDDDD_Mismatch_1_Sense_+_Library_PoolT
GTTAGTGGGAGTGGGTGTATAGCCGGGAGTAATCATTGCTTCTATATAGGTGGAGCAGTGGGTGTAGTTAATGGGAGTGGGTGTATAGCTGGGA
>Frequency_1_QualityScore_FFHHHHHIJEFFHGIJJJJJJGGBGHJJJJJJJJJJJJJJJJJJCFHIJIJJHHGHEDBEEEEEEEEDDDD@BDD;@@DFDEDDDDDDD8?CDE_Mismatch_1_Sense_+_Library_PoolT
GGGAGTGGGTGTATAGCCGGGAGTAATCATTGCTTCTATATAGGTGGAGCAGTGGGTGTAGTTAATGGGAGTGGGTGTATAGCTGGGAGTAATC
>Frequency_1_QualityScore_FFHHHH>GHICEFHIJIIIJIJICH?DGGDHHGIJJJIJIIJJCGGIGIIJJIJJIIJJJHHHFCHFFFBDECCAEEDDDDDDCDCDDDDDDDD_Mismatch_1_Sense_+_Library_PoolT
GAGCAGTGGGTGTAGTTAATGGGAGTGGGTGTATAGCTGGGAGTAATCATTGGTTCTATATAGGTTGATCACCTCTCTGCTTTCAGTAGACCAC
>Frequency_1_QualityScore_D>DBBFBHGGIIIIGIAFGCHH<C@HGGFBDCGHAHHHHDHGDGGGGHHIIII@GGEIII>@DHGGGHA?EEHFEHFFFEDDEEEEECCCCDCC_Mismatch_0_Sense_+_Library_PoolT
ACCTCTCTGCTTGCAGTAGACCACACCCTCAATAGTGTCAAGCACATCATCTAAATCATGGTCATTCTCATTATATTACAATGATAAGTGAAAT
>Frequency_1_QualityScore_DBD:C)2+<?<<CF@EEFFC?4<@EDEBDDDD@@@DDICEECECBDI>?C<<BDDCC@=@CA===A?)..;@>DAAA9;>A>AAAA>AA>AAAA_Mismatch_1_Sense_+_Library_PoolT
GGGAGGAATCATTGGTTCTATATAGGTTGATCACCTCTCTGCTTGCAGTAGACCACACCCTCAATAGTGTCAAGCACATCATCTAAATCATGGT
>Frequency_1_QualityScore_FFHHHHHJJJJJBGHIIIJJIHIJCGFIIIIIJJJJJGIBFHIDHHGIIIJJJJJIIEHEHHFHFFFCDCEDEEDEEDA@CDDDEDDDDDDDDD_Mismatch_1_Sense_+_Library_PoolT
CTTCTTTATAGGTGGAGCAGTGGGTGTAGTTAATGGGAGTGGGTGTATAGCTGGGAGTAATCATTGGTTCTATATAGGTTGATCACCTCTCTGC
>Frequency_1_QualityScore_FFHHGHHJJEHCGHIJIGIJJIIGGJIJJJJJBGHHGIJIHGIJAHGIIGGHJIIHIFHHHEF<ACEEDDCCCCDBB8?CCDDCDA>4?A@CAD_Mismatch_0_Sense_+_Library_PoolT
ATAGCCGGGAGTAATCATTGCTTCTATATAGGTGGAGCAGTGGGTGTAGTTAATGGGAGTGGGTGTATAGCTGGGAGTAATCATTGGTTCTATA
>Frequency_1_QualityScore_DDDD)@@<DD:?DBD4BDE@D@DCCAE;A@CEDCECAAD@@1>;>AAA>AAA>A3>ADE>>3>>?<<>>>AAA>5;5>>>>A>A_Mismatch_1_Sense_+_Library_PoolT
GCAGGGGGTGTAGTTAGTGGGAGTTGGTGTATAGCCGGGAGTAATCATTGCTTCTATATAGGTGGAGCAGTGGGTGTAGTTAAT
>Frequency_1_QualityScore_ADBDD?3E>A3CE)2:CE4?@<B@D<BD)?18087BDDDECB)(=;@37)7==@3C??C@DDBA?3)..(;(.--5(5>A>AAAA_Mismatch_0_Sense_+_Library_PoolT
GTGGAGCAGTGGGTGTAGTTAATGGGAGTGGGTGTATAGCTGGGAGTAATCATTGGTTCTATATAGGTTGATCACCTCTCTGCTT
>Frequency_1_QualityScore_FFHFDHBGIIIHIJIIIGIJGHHIJJJGIIJJIHHHIIIJIJJHHJI?9?BCCHHHHHGHGHIFIG@GEEHHHHFFFFBEECC@CCCEEDEDEF_Mismatch_0_Sense_+_Library_PoolT
TTCTATATAGGTTGATCACCTCTCTGCTTGCAGTAGACCACACCCTCAATAGTGTCAAGCACATCATCTAAATCATGGTCATTCTCATTATATT
>Frequency_1_QualityScore_FBHCFHH@ECGHGIIJIJIJGI:DFH:DDFIJJIJJJJII7@HHIIJIGJHIJGHHHHHHF@CFFFEEECEDDDDDDDDDDDDCCDDDDDDBDD_Mismatch_0_Sense_+_Library_PoolT
CAGTGGGTGTAGTTAATGGGAGTGGGTGTATAGCTGGGAGTAATCATTGGTTCTATATAGGTTGATCACCTCTCTGCTTGCAGTAGACCACACC
>Frequency_1_QualityScore_@?=+<)C:A<<AC<9@9E1?@?):09BDCCE<ADBB-.8.8=AD@C)=@3=7=;=7A=>@9?;?>>AA@;;>A;>A?<>>>AAA>5<??<;<?8_Mismatch_2_Sense_+_Library_PoolT
GGGCGCAGTTAATGGGAGTGGGTGTATAGCTGGGAGTAATCATTGGTTCTATATAGGTTGATCACCTCTCTGCTTGCAGTAGACCACACCCTCA
>Frequency_1_QualityScore_FFHGHHHJIJIJGHIGJIIIIJGIIGAFGHJJIJJJFIGIIJJJIIJJJGHFHIIJI_Mismatch_1_Sense_+_Library_PoolT
CATTCTCATTATATTACAATGATAAGTGAAATTAAGAAAGATAAACTTGTGTTCTTA
>Frequency_1_QualityScore_FFDFHHFJFHIJCGHGIJJJJIJJBHFHIJJJJJIJJJJJJJJJIJJHIDHIHHHHHFF@BACCCDDDECDDDD8ADD@BDDDEEDDDDDBBBC_Mismatch_1_Sense_+_Library_PoolT
AGTGGGAGTGGGTGTATAGCCGGGAGTAATCATTGCTTCTATATAGGTGGAGCAGTGGGTGTAGTTAATGGGAGTGGGTGTATAGCTGGGAGTA
>Frequency_2_QualityScore_EEDFHHFH?EGIEGGGIIIJGIIIAHCGIHIIJJJJIJJJFHIIIIIIIGGGIIHHGGEACBCCDCEEECCCABBCDD?BCDCCDCDDCCCA?A_Mismatch_1_Sense_+_Library_PoolC
AGTGGGAGTGGGTGTATAGCCGGGAGTAATCATTGCTTCTATATAGGTGGAGCAGTGGGTGTAGTTAATGGGAGTGGGTGTATAGCTGGGAGTA
>Frequency_1_QualityScore_FFHHHGHHIIJJJJJJJJJJJIFHICHIIIHIJJGHFHIGEIIHIJIIIFHIJGGGI@EHHHHFDDD?CADDDDECDDDDDDEDDFDD@CDBBC_Mismatch_2_Sense_+_Library_PoolT
TTTCTGTATTCTCCAGATTCGGTGGAGCAGTGGGTGTAGTTAGTGGGAGTGGGTGTATAGCCGGGAGTAATCATTGCTTCTATATAGGTGGAGC
>Frequency_1_QualityScore_FFHHFFHJCGHIIJJJJJJJAHFHIJJJJJJJHIJJJJJJIJJIIJJJJJJIJJJJIJJJIJJHHHGHHDFFFFDDDBD=;>CC>CCDDEDDDD_Mismatch_0_Sense_+_Library_PoolT
GGAGTGGGTGTATAGCTGGGAGTAATCATTGGTTCTATATAGGTTGATCACCTCTCTGCTTGCAGTAGACCACACCCTCAATAGTGTCAAGCAC
>Frequency_1_QualityScore_FDDDD8ADD697CDEEDDDDD9B28@BDDDEDDDDDDCDDDCCBDCCCCDDDCCDD;@8CC>ACCDDCB<@<<@B559CDCDDDDDDBB8A@BD_Mismatch_2_Sense_+_Library_PoolT
GGGAGTGGGTGTATAGCCGGGAGTAATCATTGCTTCTATATAGTTGGAGCAGTGGGTGTAGTTAATGGGAGTGGGTGTATAGCTGGGAGTAATC
>Frequency_1_QualityScore_F<DFFHHJGIIIIGCFGI<C?FFIIIJJJJJIDGIIIIJJIJDFEHFHIIIHE@GIJFIIIGHHHHEDFFFFFDC@CCCCCCDDD@BBDDDCDC_Mismatch_1_Sense_+_Library_PoolT
GTAGTTAATGGGAGTGGGTGTATAGCTGGGAGTAATCATTGGTTCTATATAGGTTGATCACCTCTCTGCTTGCAGTAGACCACACCCTCAATAT
>Frequency_1_QualityScore_DFHHHHHJJJJIJCFHJCGGIJJJJIJJJJJHHIJJIJJJJIJIJJJJJJIIHHIJJJIJJJJJJIHHHHHHFFFFFFEEDDDDDDDD?5:AA@_Mismatch_0_Sense_+_Library_PoolT
TAGTTAATGGGAGTGGGTGTATAGCTGGGAGTAATCATTGGTTCTATATAGGTTGATCACCTCTCTGCTTGCAGTAGACCACACCCTCAATAGT
>Frequency_1_QualityScore_?AC?;<D1)2AE@FFEC?FC<F??EE?:E:19DDID;D<??BDIDB?BBD3.>CED88@65CA;A=7777)..7;7>;;.6>>;>A;A;:AA>;_Mismatch_2_Sense_+_Library_PoolT
CCTGGGAGGAATCATTGGTTCTATATAGGTTGATCACCTCTCTGCTTGCAGTAGACCACACCCTCAATAGTGTCAAGCACATCATCTAAATCAT
>Frequency_1_QualityScore_FFHHHHHIIIJIJJJEGI3FE@G:CHI:C@GHFHIJEGIIDG?BFHFC=FHGJIJJHHFD?C@CCCDEDDDDDDCEFDDDC>@BDDDDD@CDD0_Mismatch_0_Sense_+_Library_PoolT
ATTCTCCAGATTCGGTGGAGCAGTGGGTGTAGTTAGTGGGAGTTGGTGTATAGCCGGGAGTAATCATTGCTTCTATATAGGTGGAGCAGTGGGT
>Frequency_1_QualityScore_FFHHHHHJJJJJJJJJCCCFH@GFHIJJJJJJJJJJJJJJJJJJJJJHIJIJJJJJJJJJJJJIJIIJJIJHHHHEEHFFFFF_Mismatch_0_Sense_+_Library_PoolT
AGTAGACCACACCCTCAATAGTGTCAAGCACATCATCTAAATCATGGTCATTCTCATTATATTACAATGATAAGTGAAATTAA
>Frequency_1_QualityScore_FFHFGHHIIIEGAFFB<CEHCHHGHEGIII?DBDHHCGEGHIGIII@FGGHIGIIGGIIIIIIGHIGFGHHFDDCC:ACCD;?BBBB<::AC>A_Mismatch_0_Sense_+_Library_PoolC
AGTTAATGGGAGTGGGTGTATAGCTGGGAGTAATCATTGGTTCTATATAGGTTGATCACCTCTCTGCTTGCAGTAGACCACACCCTCAATAGTG
>Frequency_1_QualityScore_??@CD<<E:E<C<EFF91)?DD7@5@94))7.=A65(.?;;@);6>;=.;>;>>:(;>>(,;:5>=A?A>>AAAAA?:(+4>>:><>?<<58<<_Mismatch_1_Sense_+_Library_PoolC
GGGTGTAGTTAATGGGAGGGGGTGTATAGCTGGGAGTAATCATTGGTTCTATATAGGTTGATCACCTCTCTGCTTGCAGTAGACCACACCCTCA
>Frequency_1_QualityScore_DFDDHHHIIE4CFIJGBHIGEIICGBGDGIIGIGDIIIGEGHD*?FF0?FFDHEIGIJGIGAGGGCDEHEHEFEFF7@BBCEEAEECCFDCCCC_Mismatch_1_Sense_+_Library_PoolC
TATAGGTTGAACACCTCTCTGCTTGCAGTAGACCACACCCTCAATAGTGTCAAGCACATCATCTAAATCATGGTCATTCTCATTATATTACAAT
>Frequency_1_QualityScore_DDAH>+AFG@FDFEHGHIGIIIG?CGGIIIIIFDEGHIIIDGIIB@DHGIICH<FFHGGDGHDGIH?CCAEEEEEC=ACB;;5;>5;;@CECCB_Mismatch_1_Sense_+_Library_PoolC
AGGAGTGGGTGTATAGCTGGGAGTAATCATTGGTTCTATATAGGTTGATCACCTCTCTGCTTGCAGTAGACCACACCCTCAATAGTGTCAAGCA
>Frequency_1_QualityScore_DDFD:A<CGHIG;?FFH9E<G?B?C?3:CFHHCGCDHGH4BGHDGADDFGB@88CCC77=FFA@D@_Mismatch_0_Sense_+_Library_PoolC
ATAGTGTCAAGCACATCATCTAAATCATGGTCATTCTCATTATATTACAATGATAAGTGAAATTAA
>Frequency_1_QualityScore_FFHHHHHJJJJJJJJJJJJJHHJJJJJJJJJJJJJJJJJJFIJHIHIIJJJJJJJJJJJJJJJJJIJJJFHIJJJIJJHHHHHEFFFFDEFEEE_Mismatch_0_Sense_+_Library_PoolC
CATTATATTACAATGATAAGTGAAATTAAGAAAGATAAACTTGTGTTCTTTGTTTGTGTATGCTGTTCCTTTCTATACTAAAGTGAAGTTGTCC
>Frequency_6_QualityScore_FFHHHHHGIIJBGFGIIIJJJJJJGICGIJDGGHIJJJJJJJIIBFHIIHIHHHGGGGFGGFFFECDEECDEDDDDDDDDDDDDDDDDDDDDDD_Mismatch_0_Sense_+_Library_PoolT
GGAGCAGTGGGTGTAGTTAATGGGAGTGGGTGTATAGCTGGGAGTAATCATTGGTTCTATATAGGTTGATCACCTCTCTGCTTGCAGTTAGACC
>Frequency_1_QualityScore_FFHHHHHIIJJCGEHHIIIIJJJJEH?GHJGHHIJJJJJJIJIIFHIHIJIJJJJJJJJHGHHHHEEFFCEDDEEEDDDDDDDDDDDDCDCCDD_Mismatch_0_Sense_+_Library_PoolC
GGAGCAGTGGGTGTAGTTAATGGGAGTGGGTGTATAGCTGGGAGTAATCATTGGTTCTATATAGGTTGATCACCTCTCTGCTTGCAGTTAGACC
>Frequency_5_QualityScore_FDHHHHHJJHIIJBFEHHIHIJJJJJHIFGIJGHGIIJJJJJJJIIDFGIIIIIJIHFHHGGHHGGFBDDEDEEEEDDDDDDDCDDDDDCDDDD_Mismatch_0_Sense_+_Library_PoolT
GTGGAGCAGTGGGTGTAGTTAATGGGAGTGGGTGTATAGCTGGGAGTAATCATTGGTTCTATATAGGTTGATCACCTCTCTGCTTGCAGTTAGA
>Frequency_5_QualityScore_FFGGHHHJEGHIJJJJJJIIJJIJIIIIJGHIIJJJJJJJJJJJJIIIIIIIIIJJJIIIIJIJIH@;?AE@CDDFEEEEDEEDDDDDDDCCDD_Mismatch_0_Sense_+_Library_PoolT
GCTGGGAGTAATCATTGGTTCTATATAGGTTGATCACCTCTCTGCTTGCAGTTAGACCACACCCTCAATAGTGTCAAGCACATCATCTAAATCA
>Frequency_3_QualityScore_FEGHHHGEFHIIHIJIIIJJJIHGHHGIFGHGHHHIIIJIIJJJJIHJHJGIIIIHIIHHJHGHH=9;@C>AADDEDDDDDDDDDDDCCDDDDD_Mismatch_0_Sense_+_Library_PoolT
CTGGGAGTAATCATTGGTTCTATATAGGTTGATCACCTCTCTGCTTGCAGTTAGACCACACCCTCAATAGTGTCAAGCACATCATCTAAATCAT
>Frequency_3_QualityScore_BB@EEGDGGIHIAFDHAFEHFIHIFIEFFECFGIGHIIIIEGEGHIGIHHEAFGGIGEHGGHEHHHGFDBCBCDCDDDDCDCCCABCC>8>AB?_Mismatch_0_Sense_+_Library_PoolT
AGTTAATGGGAGTGGGTGTATAGCTGGGAGTAATCATTGGTTCTATATAGGTTGATCACCTCTCTGCTTGCAGTTAGACCACACCCTCAATAGT
>Frequency_2_QualityScore_FFHHHHHGHIJEHGHIJJJJJJJGIFHIJJJJJJJIIJIJJJJJIIIIHHIJIJIJIJJJIJIIIGFHHDEEFFEDDCDDDDD?7=AC?CBCCE_Mismatch_0_Sense_+_Library_PoolT
ATGGGAGTGGGTGTATAGCTGGGAGTAATCATTGGTTCTATATAGGTTGATCACCTCTCTGCTTGCAGTTAGACCACACCCTCAATAGTGTCAA
>Frequency_2_QualityScore_FFHFHBFGIIJJJJJIIIIJJIIJJJGGIJJJJIJJJJIJJJJIJIJIHIIJIJIJIIIIIIIA=?CE>?CEEFFEEEEEEEECDDDDDDDDDC_Mismatch_1_Sense_+_Library_PoolT
GGGAGTAATCATTGGTTCTATATAGGTTGATCACCTCTCTGCTTGCAGTTAGACCACACCCTCAATAGTGTCAAGCACATCATCTAAATCATGG
>Frequency_2_QualityScore_FEHHHGGJJJIGHGHIJJIJIJIHIIIIIIJJJJHIJHIJIIJIJIJIIJJJIJGIIIJIIIJIIIIIHFFECCDECEEEEEEEEDDDDDDDDC_Mismatch_0_Sense_+_Library_PoolT
GTATAGCTGGGAGTAATCATTGGTTCTATATAGGTTGATCACCTCTCTGCTTGCAGTTAGACCACACCCTCAATAGTGTCAAGCACATCATCTA
>Frequency_1_QualityScore_DFHHHHHJJJJJJCGHJCGGGIIJJJJJJIIGIJJJJJJJJJJJJJJJJIJJHIIJJJJJJJJJJJHHHHHFFFFFFEEDEEDDDDDDD?5>A>_Mismatch_0_Sense_+_Library_PoolT
TAGTTAATGGGAGTGGGTGTATAGCTGGGAGTAATCATTGGTTCTATATAGGTTGATCACCTCTCTGCTTGCAGTTAGACCACACCCTCAATAG
>Frequency_1_QualityScore_FF?DAF@FF@FEHGGIIIG@G@EHE1??DFHGGIIGIGGFGEHIGGGHDDFHIGIGIAEIHIHEHHEDEBDEEEEEEECBCCCCCCDDDDDDBD_Mismatch_0_Sense_+_Library_PoolT
AGTGGGTGTAGTTAATGGGAGTGGGTGTATAGCTGGGAGTAATCATTGGTTCTATATAGGTTGATCACCTCTCTGCTTGCAGTTAGACCACACC
>Frequency_1_QualityScore_FFHHHHDCEGIGHHIIJJJJJJJJJJJJIJJJJJJJJHIJJJJJJJJJJJJJJJIIJJJJJJJJEGHHIGHIJIIJHHHHHHFFFFFDCEEEEC_Mismatch_0_Sense_+_Library_PoolT
ACCCTCAATAGTGTCAAGCACATCATCTAAATCATGGTCATTCTCATTATATTACAATGATAAGTGAAATTAAGAAAGATAAACTTGTGTTAAA
>Frequency_1_QualityScore_?AA1C)<?<BFFE@BHA>FEFFF>FFFFBGDFAF@>GIIFD*?FEFII==F4<CFFEAC14AE6..;BB??;AD>ABCBBBBBBBBBBBAB>5>_Mismatch_2_Sense_+_Library_PoolT
GGGAGGAATCATTGGTTCTATATAGGTTGATCACCTCTCTGCTTGCAGTTAGACCACACCCTCAATAGTGTCAAGCACATCATCTAAATCATGG
>Frequency_1_QualityScore_FFHGFHHJEHHIIHHJJJIJIHIEGHJGHGHIIGIIIJIHIBGIIJJJIGIGGIIJJIIIEH7AHFFHFFCDFEDEDEEDDDDDCCDDCDDCBD_Mismatch_1_Sense_+_Library_PoolT
TCAGTGGGTGTAGTTAATGGGAGTGGGTGTATAGCTGGGAGTAATCATTGGTTCTATATAGGTTGATCACCTCTCTGCTTGCAGTTAGACCACA
>Frequency_1_QualityScore_FEHHHHHJJJJJJIJGHJJJJJJJJHIJJJJJJJJJHIGIIJJJJJJJJJJJJJJJJJJJJJJJIIJJJGFHH@;?CEBCCEDEEEDDDDDDDD_Mismatch_0_Sense_+_Library_PoolT
GTGTATAGCTGGGAGTAATCATTGGTTCTATATAGGTTGATCACCTCTCTGCTTGCAGTTAGACCACACCCTCAATAGTGTCAAGCACATCATC
>Frequency_1_QualityScore_FFHHGCDFGHGHGGIHJIIGAEHG8DFHHJIIIIJIGIFGHHIIIJIIHHIJIGIIIJJEGHCHEEEDDBCFEEEEDCDDDCCDCDACC@BDDD_Mismatch_0_Sense_+_Library_PoolT
GTGGGTGTAGTTAATGGGAGTGGGTGTATAGCTGGGAGTAATCATTGGTTCTATATAGGTTGATCACCTCTCTGCTTGCAGTTAGACCACACCC
>Frequency_1_QualityScore_FFHHHHH@FCFHHHIJIJJJFH;EFH:DFHIJJJJIJIHI?FHIJIJJIIHIIIJJJIIIH?EEHHFFFDEEEEEEEDDDDDDCDDCDDCC?<@_Mismatch_0_Sense_+_Library_PoolT
CAGTGGGTGTAGTTAATGGGAGTGGGTGTATAGCTGGGAGTAATCATTGGTTCTATATAGGTTGATCACCTCTCTGCTTGCAGTTAGACCACAC
>Frequency_1_QualityScore_FFHHHFHIJEGGIJJIJJIJJJIIDFGIDFGGIJIJIIJJJI=FHIIHIJIIIGHIHHHHHHHDFFFFFCCEDEDDDDDDCDDDDCDDCDCCCB_Mismatch_0_Sense_+_Library_PoolT
AGCAGTGGGTGTAGTTAATGGGAGTGGGTGTATAGCTGGGAGTAATCATTGGTTCTATATAGGTTGATCACCTCTCTGCTTGCAGTTAGACCAC
>Frequency_1_QualityScore_FDHHHHHJIIJJJJJIJGIJIJJJJJJJJJJGIJJJIIIJJHJIJIIIIIJJJHF(;7?((,;_Mismatch_2_Sense_+_Library_PoolT
GTGGTCATTCTCATTATATTACAATGATAAGTGAAATTAAGAAAGAAAAAAAAAATTTAACGA
>Frequency_1_QualityScore_FDFHHHHJIIJJJIAGGG?DEHFIIJJJIJIIDGIGJJJJJIJJJJIJHIJJJFHGIJJJJJIJIHHGHHDCFFFFEECEEEDDDDBDDD<>@C_Mismatch_0_Sense_+_Library_PoolT
GTAGTTAATGGGAGTGGGTGTATAGCTGGGAGTAATCATTGGTTCTATATAGGTTGATCACCTCTCTGCTTGCAGTTAGACCACACCCTCAATA
>Frequency_1_QualityScore_FDHFHHHJJJJJJJJICFHICFFHJJJJJJJJJJDHIJJJJJJJHIGJJIIJJJJEHHHGHGFFFFFEEEEEEDDDDDCDDDDDCDDDDDBB<:_Mismatch_1_Sense_+_Library_PoolT
GTGTATTTAATGGGAGTGGGTGTATAGCTGGGAGTAATCATTGGTTCTATATAGGTTGATCACCTCTCTGCTTGCAGTTAGACCACACCCTCAA
>Frequency_1_QualityScore_FDFCDFFIJJIIJJJ<ACGIDFDFGHIIIIIJIIHHIJHHIIIIHGHIIJGHIJJDGGIJHFHGHFFFF@DCEEDDD@CDDDDDDDBB8?ABA>_Mismatch_0_Sense_+_Library_PoolT
GTGTAGTTAATGGGAGTGGGTGTATAGCTGGGAGTAATCATTGGTTCTATATAGGTTGATCACCTCTCTGCTTGCAGTTAGACCACACCCTCAA
>Frequency_1_QualityScore_FDFHHFFGIGJCFHICGFEIJIJIJJJHIBFGGGIIIJIFGHJ4BFGIJIFEHJJJJIIG@GHIHHFFHFFFCEFFEEEEDDDDDDD?::@A;>_Mismatch_1_Sense_+_Library_PoolT
GTTAATGGGAGTGGGTGTATAGCTGGGAGTAATCATTGGTTCTTTATAGGTTGATCACCTCTCTGCTTGCATTTAGACCACACCCTCAATAGTG
>Frequency_1_QualityScore_FFH@FHH?FGHIHIJJJJJJGI?FHI?GGIJJJJJJJJIJ<FHIJJJJJJJIHHHHHHHHFDFFFFEEEEEDDDDDDCDDDDDCDDDDDDDDDD_Mismatch_1_Sense_+_Library_PoolT
GAGTGGGTGTAGTTAATGGGAGTGGGTGTATAGCTGGGAGTAATCATTGGTTCTATATAGGTTGATCACCTCTCTGCTTGCAGTTAGACCACAC
>Frequency_1_QualityScore_FFHHDFHI<CGBFIHIIJIGG>G8CGH?DGFGGIEIJJI@GBCBFHGHIJJJIEHGHGIJHGCHEH>?CDD@ACCECDCCCBDDCDDCDDDCB?_Mismatch_0_Sense_+_Library_PoolT
GCAGTGGGTGTAGTTAATGGGAGTGGGTGTATAGCTGGGAGTAATCATTGGTTCTATATAGGTTGATCACCTCTCTGCTTGCAGTTAGACCACA
>Frequency_1_QualityScore_FFHHHHHJJJGHIJFGFHJJJJIJJJIJGHIIIJJJJIHIJJJJIJIJIHHIJJJIIJJJJJIIJGHHHFHDFFFFFEEDDDDDDD95:@C;@C_Mismatch_0_Sense_+_Library_PoolT
TTAATGGGAGTGGGTGTATAGCTGGGAGTAATCATTGGTTCTATATAGGTTGATCACCTCTCTGCTTGCAGTTAGACCACACCCTCAATAGTGT
>Frequency_1_QualityScore_FFHAFCFHIHGIJJJJIJCGHI?FFHIJJIJJJJJJBGIIIJJJJJGHIJJJJJJIIIIJIJJHHHHHFEFFFFCDDEEDDDDCDDDDDDDBDD_Mismatch_0_Sense_+_Library_PoolT
GGGTGTAGTTAATGGGAGTGGGTGTATAGCTGGGAGTAATCATTGGTTCTATATAGGTTGATCACCTCTCTGCTTGCAGTTAGACCACACCCTC
>Frequency_1_QualityScore_FFHGHDFIIEEGHHIJJJJJJGIDHGIJIJJIJIJJJJJJJJJIIJIGHIGJJJJJJJJJJJJHHHHHGFFFFFDDDDDDDA;>CABDDDDEDD_Mismatch_0_Sense_+_Library_PoolT
GGGAGTGGGTGTATAGCTGGGAGTAATCATTGGTTCTATATAGGTTGATCACCTCTCTGCTTGCAGTTAGACCACACCCTCAATAGTGTCAAGC
>Frequency_1_QualityScore_FFHHHHHGI?FHIJIIIJIEHGIHHGIGIJDGIHJIJJJJJJJJJJGIIJIJIJGHHHHFFFFDDDDA>ADDBDCCCDDDDDCDDDDDDDDDDD_Mismatch_1_Sense_+_Library_PoolT
GGCTGGGAGTAATCATTGGTTCTATATAGGTTGATCACCTCTCTGCTTGCAGTTAGACCACACCCTCAATAGTGTCAAGCACATCATCTAAATC
>Frequency_1_QualityScore_FFHHHHHJJJJJHHJGIJJJIJJJJIJJJJJIIGIJJJJJJIIJJJJJIJJJJJIJGIJJFHIDHIJHHHHDFBDFECDACDEDDDDDDBD<AC_Mismatch_0_Sense_+_Library_PoolT
CAGATTGCAAGGTCTATTTGTTTTCATTCCTGTATTCTCCAGATTCGGTGGAGCAGTGGGTAGTTAGTGGGAGTTGGTGTATAGCCGGGAGTAA
>Frequency_1_QualityScore_DDHHGFFHGDHIHHEEHGEE@HHHJJJGCFGHHGJJJJIIJIIHCDCFDGDGGGGEHGHGGHIGCH4==@;@ACEEAHDFEFFFFEEEDE@_Mismatch_0_Sense_+_Library_PoolT
ATAAGTGAAATTAAGAAAGATAAACTTGTGTTCTTTGTTTGTGTATGCTGTTCCTTTCTATACTAGAGTGAAGTTGTCCTTTTCTATATTA
>Frequency_1_QualityScore_FDHHHDHHIJJJJJJJJIJCGHJJJJJJJHIIJJJJJJJJGHIJJJIJJJJJJJJJJJJJJJHHHHHHFFFFDDDBDAACCDBDDDDEDDDDDD_Mismatch_0_Sense_+_Library_PoolT
GTGGGTGTATAGCTGGGAGTAATCATTGGTTCTATATAGGTTGATCACCTCTCTGCTTGCAGTTAGACCACACCCTCAATAGTGTCAAGCACAT
>Frequency_1_QualityScore_DDHFHHFBBECGB3@1ABHGI@>GHGCF:CFE@@?DHHGIIICHBBCFFCHFHGHGGEHEHH@?ACDEE@DACACCCCCAC@@CBCC:@C>C@C_Mismatch_0_Sense_+_Library_PoolT
GTGGAGCAGTGGGTGTAGTTAATGGGAGTGGGTGTATAGCTGGGAGTAATCATTGGTTCTATAGGTTGATCACCTCTCTGCTTGCAGTAGACCA
>Frequency_1_QualityScore_FFGHHH8EEEGGIJIJIJEBG?DGHDGFHJJIJIGIJGI@AHIIGIJGFHHHHFFFFFFFCED>CCEDDCDDDDDDDDDDDCCCACCCCDB@DD_Mismatch_1_Sense_+_Library_PoolT
AGCGGGTGTAGTTAATGGGAGTGGGTGTATAGCTGGGAGTAATCATTGGTTCTATATAGGTTGATCACCTCTCTGCTTGCAGTTAGACCACACC
>Frequency_1_QualityScore_FFHFHFHIIIJJJJJJGICFHI@FGHIJJJJJJJJJFHIJJJJJJJHIIJJJJJJJJCHIJJJJJJHHHEHFFFFFFEEEEEDDDCDDDDDDDD_Mismatch_1_Sense_+_Library_PoolT
AGGTGTAGTTAATGGGAGTGGGTGTATAGCTGGGAGTAATCATTGGTTCTATATAGGTTGATCACCTCTCTGCTTGCAGTTAGACCACACCCTC
>Frequency_1_QualityScore_FFGHH:FIJJJJJJJJJJJJJHIIIJJJJJJJJJIJJJJIIIJJJIJJFHIGIJJJJJIJJIIJJJJJJHHHHHFFF_Mismatch_1_Sense_+_Library_PoolT
AGCACGTCATCTAAATCATGGTCATTCTCATTATATTACAATGATAAGTGAAATTAAGAAAGATAAACTTGTGTTTA
>Frequency_1_QualityScore_FFHHDFHIJJJJJJJJIJHHJJJJJJJJJJJJGJJJJJJHIJHIJIJJJJIJJJJJJJJJJIIJJJJJHHHHFFFDC@CDEBDDEDDDDDDDDD_Mismatch_0_Sense_+_Library_PoolT
TGGGTGTATAGCTGGGAGTAATCATTGGTTCTATATAGGTTGATCACCTCTCTGCTTGCAGTTAGACCACACCCTCAATAGTGTCAAGCACATC
>Frequency_1_QualityScore_FFHHHHHJJJJJJJJJJJJJJIJIJJJIIJJJJJJJJJJJIIIJJIJJJJHIJJJJJJJJJJJJIGCGGCHIJJIJHHHHGHHFFEF_Mismatch_0_Sense_+_Library_PoolT
ATAAGTGAAATTAAGAAAGATAAACTTGTGTTCTTTGTTTGTGTATGCTGTTCCTTTCTATACTAAAGTGAAGTTGTCCTTTTCTAT
>Frequency_1_QualityScore_FFHHHHHJIIJJCHGHIJIJJJJJJJJFHIJGHIJJJJJJJJJIJCGHIJJJJJJJJJJHHHHHHHDDFFDFDEEDEDDDDDDDDDDDDDDDDD_Mismatch_0_Sense_+_Library_PoolT
TGGAGCAGTGGGTGTAGTTAATGGGAGTGGGTGTATAGCTGGGAGTAATCATTGGTTCTATATAGGTTGATCACCTCTCTGCTTGCAGTTAGAC
>Frequency_1_QualityScore_FFFHHHGFGHI<FCGHHIJIIJJJDIBFHJFFFHIIJJJJJJEICHGHIJJIJHFGGHEDFBCFD@CECACEDDDDEDDCDDDDDDDDDDDDDD_Mismatch_0_Sense_+_Library_PoolT
GGAGCAGTGGGTGTAGTTAATGGGAGTGGGTGTATAGCTGGGAGTAATCATTGGTTCTATATAGGTTGATCATCTCTCTGCTTGCAGTTAGACC
>Frequency_1_QualityScore_=@?4A:<C;A2A9A?CEEIIIA49?C*?:?<DC<)8D2?D>8B@AA==)==;=;4@DC((;2,9\(.((6;-;;218:>>>>>A3:A>>ADA>:_Mismatch_2_Sense_+_Library_PoolT
TAGCCTGGAGCAATCATTGCTTCTATATAGGTGGAGCAGTGGGTGTAGTTAATGGGAGTGGGTGTCTAGCTGGGAGTAATCATTGGTTCTATAT
>Frequency_1_QualityScore_FFHHHHHJJFGIJJJJJJJJJJJJJJJJJJIJJJJJJJJJIJJJJJJJJJJJIJJIJJJJJJJJJJHA?CHFCDEFFFEEDEDDDDDDDDCCDD_Mismatch_0_Sense_+_Library_PoolT
AGCTGGGAGTAATCATTGGTTCTATATAGGTTGATCACCTCTCTGCTTGCAGTTAGACCACACCCTCAATAGTGTCAAGCACATCATCTAAATC
>Frequency_1_QualityScore_FFG?FHHGIIIFGHG8CFEDBFHIDGIIII?DGE8@HGGGIDGIIIGE(@FGHGGIIIFECHHFFFFFFCACECEECCCCCCCCCCCCBCC@AC_Mismatch_1_Sense_+_Library_PoolT
AGGTTGAGCAGTGGGTGTAGTTAATGGGAGTGGGTGTATAGCTGGGAGTAATCATTGGTTCTATATAGGTTGATCACCTCTCTGCTTGCAGTTA
>Frequency_1_QualityScore_?DF7F:?:2+A+<)2AE>EGEG@?EB???9D<<DFDG?9?DF?BFFEF:F>8=.7=F@).=DEFCFA;?B?@@A;>BA;@@ABBB??::5>@@>_Mismatch_1_Sense_+_Library_PoolT
GTATAGCTGGGAGCAATCATTGGTTCTATATAGGTTGATCACCTCTCTGCTTGCAGTTAGACCACACCCTCAATAGTGTCAAGCACATCATCTA
>Frequency_1_QualityScore_FFHHHHHJACEH@@<CFHHGHHJFFC?FHGIIIIJGGHIIIGIJJGHFFECHGIJGGHGGIIJIIHGHHFGCCEFBEDDD?BDD?:>CD>CDED_Mismatch_0_Sense_+_Library_PoolC
AATGGGAGTGGGTGTATAGCTGGGAGTAATCATTGGTTCTATATAGGTTGATCACCTCTCTGCTTGCAGTTAGACCACACCCTCAATAGTGTCA
>Frequency_1_QualityScore_FFHHHHGJJJJEGIJCGFHIJJJJJJJIJGHIJJIJJJJIIJJJIJJJJIHHJJJIIJJJHHHHHFFFFDFEEEEEEDDDDDDDDDD?5>>A@D_Mismatch_0_Sense_+_Library_PoolC
GTTAATGGGAGTGGGTGTATAGCTGGGAGTAATCATTGGTTCTATATAGGTTGATCACCTCTCTGCTTGCAGTTAGACCACACCCTCAATAGTG
