# Supplementary material for: Differential Gene Expression Reveals Candidate Genes for Drought Stress Response in Abies alba (Pinaceae)
Source: PLoS One. 2015 Apr 29;10(4):e0124564. doi: 10.1371/journal.pone.0124564 (PMC4414588; doi:10.1371/journal.pone.0124564)
Supplement: S2 File — (GZ) [file pone.0124564.s002.gz › comp11007_c0_seq1 #or# comp11007_c0_seq2.fa]

>comp11007_c0_seq1 len=510 path=[588:0-46 130:47-406 490:407-509]
CAATGTGATTGCCGACATATATCCTCCCACGGCAACAAATTACAGACCGGCCAGGCGAAGGAAAGGAATTCCTCACCGGGCTCCACTGGGATGTTAGAATTTCGAACTCAATACGGAAAAGCCAGCACAAATTTTCTAGCTACTTTATAAGGACAGGTGTATATATACATTTAATATATACCACAAAATGTATATCCTCCATATTCATATTTTTTATATACTGGATAAGCCTGTCAGGGGTTCAGAACGGACAGGTCTGTTAAGCCGTCATGTGACTGCAAATGACAGACATGGATGTGGATCTACATACGGCCAAACAAGTGCCCCTTCTATCTCTCTGTAACTAGCAATCCGATCTTCTCTATGTGATTACATATGTGCAGATGAATTCCAAAAAGAAGTTCGGTTATATATACATTTTTTTCACAGAATTCTGTGATATATACAGTTTTTTTCAACAGATAAGTGGCTTTCTGTAATTCTGCATTAGAATCAAGGAAGTATGGAGAC
>comp11007_c0_seq2 len=592 path=[1:0-128 130:129-488 490:489-591] : tr|A9P2B6|A9P2B6_PICSI Putative uncharacterized protein OS=Picea sitchensis PE=2 SV=1 e-value: 3e-22 blast score:  105
TGACGTATACATCTGGGGATTCTATGGACGACGAGGGCACCAGGGTCGGCGGCCGTTCCAGTCCAAGTAGCAATGTTTTTACCGACAATATATCGCCCCCTACACCGCCTATGGCAACAAATTACAGAACGGCCAGGCGAAGGAAAGGAATTCCTCACCGGGCTCCACTGGGATGTTAGAATTTCGAACTCAATACGGAAAAGCCAGCACAAATTTTCTAGCTACTTTATAAGGACAGGTGTATATATACATTTAATATATACCACAAAATGTATATCCTCCATATTCATATTTTTTATATACTGGATAAGCCTGTCAGGGGTTCAGAACGGACAGGTCTGTTAAGCCGTCATGTGACTGCAAATGACAGACATGGATGTGGATCTACATACGGCCAAACAAGTGCCCCTTCTATCTCTCTGTAACTAGCAATCCGATCTTCTCTATGTGATTACATATGTGCAGATGAATTCCAAAAAGAAGTTCGGTTATATATACATTTTTTTCACAGAATTCTGTGATATATACAGTTTTTTTCAACAGATAAGTGGCTTTCTGTAATTCTGCATTAGAATCAAGGAAGTATGGAGAC

>Frequency_3_QualityScore_FFHHHHHJJJGHFHIHJJJHJHIJJIJJJIHIIIJJJJJFFIIGGHDGGHIIJIJGGIJIIHJJIJJJIHIIJIHGHGFGFEFFFEEEDDDB@<_Mismatch_0_Sense_+_Library_PoolT
TAAGGACAGGTGTATATATACATTTAATATATACCACAAAATGTATATCCTCCATATTCATATTTTTTATATACTGGATAAGCCTGTCAGGGGT
>Frequency_3_QualityScore_FFHHHHHJJJJJJJIJJJJGIIIJIIIJJHIJIJFGIJJJJIJIJJIJJJIIHHHHHGGFFFFEEEEEECDDDDDDDDDDDDDDDDDFCDDDDC_Mismatch_0_Sense_+_Library_PoolT
TGGATAAGCCTGTCAGGGGTTCAGAACGGACAGGTCTGTTAAGCCGTCATGTGACTGCAAATGACAGACATGGATGTGGATCTACATACGGCCA
>Frequency_3_QualityScore_FEHHHHGJJJJJJJJJJHJJJJJHIJHIJIJJJJJJJJJJJJJJJJJJIJHIJIJIHIJIIHHHHHGGFFFFFFEEEEEEDDDDDDDDEDDDED_Mismatch_0_Sense_+_Library_PoolT
GTGACTGCAAATGACAGACATGGATGTGGATCTACATACGGCCAAACAAGTGCCCCTTCTATCTCTCTGTAACTAGCAATCCGATCTTCTCTAT
>Frequency_3_QualityScore_FFHHHHHIFHIJJJJJIIIJGIIJJHIJJJJJJJJJJJJJIJJJJJIDFGEGGGGGGGGGFFFFEEDCDDDDDDA>BDDCDDDDDEDDDEDDDC_Mismatch_0_Sense_+_Library_PoolT
CGGACAGGTCTGTTAAGCCGTCATGTGACTGCAAATGACAGACATGGATGTGGATCTACATACGGCCAAACAAGTGCCCCTTCTATCTCTCTGT
>Frequency_2_QualityScore_EFGGHHEGHAFDGGIIGIEGIIIHGIIIHIIIIJJIIIGIIJJJIGGIIIIJGIII=CGIIIIIGGFEECDAACECDDECCCCACCDCDCEDCC_Mismatch_0_Sense_+_Library_PoolT
AAAATGTATATCCTCCATATTCATATTTTTTATATACTGGATAAGCCTGTCAGGGGTTCAGAACGGACAGGTCTGTTAAGCCGTCATGTGACTG
>Frequency_2_QualityScore_FFHHHHGIIIIHIGIIJJJIIJIGIJJJJIIIHIIIIIIIIIJJIJHJIJJJJJIIHHGGFHGGFFFEECDEEEEEEEDCEECDEBCCBDACC?_Mismatch_0_Sense_+_Library_PoolT
ACGGCCAAACAAGTGCCCCTTCTATCTCTCTGTAACTAGCAATCCGATCTTCTCTATGTGATTACATATGTGCAGATGAATTCCAAAAAGAAGT
>Frequency_2_QualityScore_EFGGGHGIIIIIJJGHGIIIIEIGIFGIIIIIGIGGHDGIIIHIGIIHIIIJAEHGEEGGGEDFCCCDCECDCDCCDCDDDCDDCCCCCDCBCC_Mismatch_0_Sense_+_Library_PoolT
TTCATATTTTTTATATACTGGATAAGCCTGTCAGGGGTTCAGAACGGACAGGTCTGTTAAGCCGTCATGTGACTGCAAATGACAGACATGGATG
>Frequency_2_QualityScore_FFHHHGHIJIIJJIIJCIGIIIJHIHIJJIIGIIJJJIJIIIIIJJIHIIIIIIIIIIIIIIIA?EGHEGDFFCCCDC?ABCCDCEDCDCADDC_Mismatch_0_Sense_+_Library_PoolT
ATACCACAAAATGTATATCCTCCATATTCATATTTTTTATATACTGGATAAGCCTGTCAGGGGTTCAGAACGGACAGGTCTGTTAAGCCGTCAT
>Frequency_2_QualityScore_FFHHHHHJJJJJIJJJJJJJJJIJIJJJIGIIJGHIAEGIIIJIIHGIIJJGIJIIIJJIIIJIIJHIIHGIIJIHHHHFEEF?ADDCCDDDDC_Mismatch_0_Sense_+_Library_PoolT
TGTATATATACATTTAATATATACCACAAAATGTATATCCTCCATATTCATATTTTTTATATACTGGATAAGCCTGTCAGGGGTTCAGAACGGA
>Frequency_2_QualityScore_EEEGEEGGHGD@EIIIGGGIFIGEIIIGGHGFGHGGFGGGI>E?>FEHEEEE=EEIGA?AE??C=??==:7=BAC?==?ACCCCCC=8?BC?AC_Mismatch_0_Sense_+_Library_PoolT
TCCATATTCATATTTTTTATATACTGGATAAGCCTGTCAGGGGTTCAGAACGGACAGGTCTGTTAAGCCGTCATGTGACTGCAAATGACAGACA
>Frequency_2_QualityScore_FEGGHGGIIIGIIIGIJIGIIGEGIIIIIIIIHIJJJIJIIIIIHIIJEIHHGGIGIIHHGFEFEFFEEEEEEEEECDEBECDCCCDDCD?CCC_Mismatch_0_Sense_+_Library_PoolT
GATCTACATACGGCCAAACAAGTGCCCCTTCTATCTCTCTGTAACTAGCAATCCGATCTTCTCTATGTGATTACATATGTGCAGATGAATTCCA
>Frequency_2_QualityScore_C@GHHCEIHIEIGIFEAGB??CBGCBFHHIEIEAAAEHIIEHI=9;;A9;?CEEIGBAAE?AC>CFECEECEDA=<;@6;===??BDB?==?<C_Mismatch_0_Sense_+_Library_PoolT
GCAAATGACAGACATGGATGTGGATCTACATACGGCCAAACAAGTGCCCCTTCTATCTCTCTGTAACTAGCAATCCGATCTTCTCTATGTGATT
>Frequency_2_QualityScore_FFHHHHHIIIJJEGIIIIJJJIJIHIIJJJJIJJIJJJJJJJJJJIJIIIJIIJIIHHGHGFFFFFEEDDCDDDDDDCCCCDDDDDDDCEDDDE_Mismatch_0_Sense_+_Library_PoolT
AGAACGGACAGGTCTGTTAAGCCGTCATGTGACTGCAAATGACAGACATGGATGTGGATCTACATACGGCCAAACAAGTGCCCCTTCTATCTCT
>Frequency_2_QualityScore_FFHHHHGJIIJJJJJJIJJIHIHIGIIIIIJIIJIIIGIGIIIIIIEGIIIJIJJIIIIIIIIIIIC=DGGGHGEFDEEEEEEEEEEEEDDDDC_Mismatch_0_Sense_+_Library_PoolT
TCTCTCTGTAACTAGCAATCCGATCTTCTCTATGTGATTACATATGTGCAGATGAATTCCAAAAAGAAGTTCGGTTATATATACATTTTTTTCA
>Frequency_2_QualityScore_FFGHHHGIGHGIIIIIIIIIIIIIIJJGGIIIIIIIIJJIIHIIIJJIIJIJIHIJJIIIIIIIJEFHGGHFGGDEFFEECDCDCCCDCCDDD?_Mismatch_0_Sense_+_Library_PoolT
CAAACAAGTGCCCCTTCTATCTCTCTGTAACTAGCAATCCGATCTTCTCTATGTGATTACATATGTGCAGATGAATTCCAAAAAGAAGTTCGGT
>Frequency_2_QualityScore_FDHHHGGIJJJJJHIJJJIIIIIIIIJIIIIIIIIIJIJJJIIJJJJJJIJJJIIIIHIIGGFGGGEEEEEEEEEEEDEECDCCCDCCCCCDCE_Mismatch_0_Sense_+_Library_PoolT
GTCATGTGACTGCAAATGACAGACATGGATGTGGATCTACATACGGCCAAACAAGTGCCCCTTCTATCTCTCTGTAACTAGCAATCCGATCTTC
>Frequency_2_QualityScore_FFHHHGHGIJJJIIJJJJIIJIJJIJJJJJJJJJIJIHIJIJIJJIJJIIIEIHIIGGIGGEGGFEEEEBCCEEEDEDDDCEEDECCCCCCDDD_Mismatch_0_Sense_+_Library_PoolT
TAAGCCGTCATGTGACTGCAAATGACAGACATGGATGTGGATCTACATACGGCCAAACAAGTGCCCCTTCTATCTCTCTGTAACTAGCAATCCG
>Frequency_1_QualityScore_2AAFFHIIHICA3CE:AC@EDHIIGGIGCEHIIGIIIGHGIIIIIIICAHIIIIIEHGCAB<=76?A@AC;>CB?B=C5>CCCD@CCCBDCDC_Mismatch_0_Sense_+_Library_PoolT
GGTCTGTTAAGCCGTCATGTGACTGCAAATGACAGACATGGATGTGGATCTACATACGGCCAAACAAGTGCCCCTTCTATCTCTCTGTAACTA
>Frequency_1_QualityScore_FFHHHHHJJHIJJJJJJIJJJHIIIJHIIIJJJIJIJIJJJJJJJIJJHIIFHIIJJJJHHHHHGFFDDDDDDBCCCDDDDDDDDDDDDDEDDC_Mismatch_0_Sense_+_Library_PoolT
ACGGACAGGTCTGTTAAGCCGTCATGTGACTGCAAATGACAGACATGGATGTGGATCTACATACGGCCAAACAAGTGCCCCTTCTATCTCTCTG
>Frequency_1_QualityScore_FFHHHHHJJJJJJJJIJJJJFHIJJGIJJJIJJJJFHIIIIJJJJEGEHHHHHHHFFFFFFEEEEEDDCADDDDDDDDDDCDDDDDDDEDDDDD_Mismatch_0_Sense_+_Library_PoolT
CTGGATAAGCCTGTCAGGGGTTCAGAACGGACAGGTCTGTTAAGCCGTCATGTGACTGCAAATGACAGACATGGATGTGGATCTACATACGGCC
>Frequency_1_QualityScore_FFHGDHHIJIIIJJJJJIJJJJJJJJJJJJJIHIJID:CFGIIIGIGFFIGHIIIJJJJJJGHFFF@_Mismatch_0_Sense_+_Library_PoolT
TATGTGATTACATATGTGCAGATGAATTCCAAAAAGAAGTTCGGTTATATATACATTTTTTTCACAG
>Frequency_1_QualityScore_?DHDHCAEHE@EDGFFFHEBBCFGFGDGHGDA@DHG0BFHBGHIE>DG@G=EE=C=?ECD;?);>;AAA3=ACAC;CCCA:AACCCACAACAB9_Mismatch_0_Sense_+_Library_PoolT
ACTGGATAAGCCTGTCAGGGGTTCAGAACGGACAGGTCTGTTAAGCCGTCATGTGACTGCAAATGACAGACATGGATGTGGATCTACATACGGC
>Frequency_1_QualityScore_FFHHHHHJJJJJJIJJFHIHIJIJJJJJJJJIJJJJIJJJHHIJJJJJJIIJJIJJIJJIGIIHHHHHGCFFFBCDDDEDDDDDEDEEEEECDE_Mismatch_0_Sense_+_Library_PoolT
ATGACAGACATGGATGTGGATCTACATACGGCCAAACAAGTGCCCCTTCTATCTCTCTGTAACTAGCAATCCGATCTTCTCTATGTGATTACAT
>Frequency_1_QualityScore_FFHHHFHIJJJJJJJIJHIJJIGIJJJJJJJJJJJJJJJJJJJJIJJDGIIIIJJJJJJJJJIHHFFFF?CCEEDDDDDDDDEDDDEDDDDDED_Mismatch_0_Sense_+_Library_PoolT
ACAGGTCTGTTAAGCCGTCATGTGACTGCAAATGACAGACATGGATGTGGATCTACATACGGCCAAACAAGTGCCCCTTCTATCTCTCTGTAAC
>Frequency_1_QualityScore_FFHHHHHJJJJIJJJJGIJJJJJJJJIIIFEDIJJDHHHGGHJIJJIGJGIJGGIGIIIIJHJJJJ<GHGHEHGIHHHHHHFFFFFFFDFDDEE_Mismatch_1_Sense_+_Library_PoolT
GCCAGCACAAATTTTCTAGCTACTTTATAAGGACAGGTGTATATATAAATTTAATATATACCACAAAATGTATATCCTCCATATTCATATTTTT
>Frequency_1_QualityScore_DDHHHFHIHIIJIJJIJGJIIIJJJJJJIJHIIJJJIJJJIGIIJJJJJGJIJCBCGIIBEHEH:ACHFDFFFCDEEDDDEDDDDDDD@BDDDD_Mismatch_0_Sense_+_Library_PoolT
TCATGTGACTGCAAATGACAGACATGGATGTGGATCTACATACGGCCAAACAAGTGCCCCTTCTATCTCTCTGTAACTAGCAATCCGATCTTCT
>Frequency_1_QualityScore_FFHHHHHJJJJJJJIJJJJJJJJJJCFHJJIJJJJJJIJJGHIJJJJJIJJJHIJHHHHHHFFFFFFEEEEEEDDDDDDCDDCDDDCCDDDDDE_Mismatch_0_Sense_+_Library_PoolT
ATATACTGGATAAGCCTGTCAGGGGTTCAGAACGGACAGGTCTGTTAAGCCGTCATGTGACTGCAAATGACAGACATGGATGTGGATCTACATA
>Frequency_1_QualityScore_DFHHDFFEGIEHJJIJJJJIIIJJJJAGGCFHFIIFHIIIIG@FHGIEIIII?GHIHHHHHFFCFFDCBDBBDCACEDDCDDDDDCDDDDCDDD_Mismatch_0_Sense_+_Library_PoolT
CCATATTCATATTTTTTATATACTGGATAAGCCTGTCAGGGGTTCAGAACGGACAGGTCTGTTAAGCCGTCATGTGACTGCAAATGACAGACAT
>Frequency_1_QualityScore_FFHHHHHJJJJJIJIIHFFGHIIJJJGGIIHJJJJJJJIJJJJJJIJJIIGIJJJJJJHFHHGGHDFFFFDEEEFDCECDDCDCDDCDD_Mismatch_0_Sense_+_Library_PoolT
ACATACGGCCAAACAAGTGCCCCTTCTATCTCTCTGTAACTAGCAATCCGATCTTCTCTATGTGATTACATATGTGCAGATGAATTCCA
>Frequency_1_QualityScore_FFHHHHHJJJJJJJJJDHIJJJIIJJIIJJJFHHIIJJJJJIIHIJJJIJJJJJHHHHHFFFFFFEEEEEDDDCDDDDDDDDDDEDDDDDDDDD_Mismatch_0_Sense_+_Library_PoolT
ATAAGCCTGTCAGGGGTTCAGAACGGACAGGTCTGTTAAGCCGTCATGTGACTGCAAATGACAGACATGGATGTGGATCTACATACGGCCAAAC
>Frequency_1_QualityScore_FFF2CFDEGHHFHIJ<AFIEIGHIICBHGGIGGGGDGG1?BGHDDGGIFEGIJJIIIJIJHHECAEECFB@BC>CCE@BEDAD_Mismatch_0_Sense_+_Library_PoolT
ATGTGATTACATATGTGCAGATGAATTCCAAAAAGAAGTTCGGTTATATATACATTTTTTTCACAGAATTCTGTGATATATAC
>Frequency_1_QualityScore_FEHFHGHIJJIJJJJJJJJIJJJJJIIIFEHIIIGIIJJJJJJJJHEBFGIIJIJJIIJJJGHFFFFDFCCCDEFADEEDDEEEC@DCDDDC@C_Mismatch_0_Sense_+_Library_PoolT
GATGTGGATCTACATACGGCCAAACAAGTGCCCCTTCTATCTCTCTGTAACTAGCAATCCGATCTTCTCTATGTGATTACATATGTGCAGATGA
>Frequency_1_QualityScore_FFHGHHHIJJJJIIJGGJJGJIJJGIJJJJIJJJJIJJJJIGGIIIIIIIHHHGGGHFFFFFFE<AE??CAACDEFEEFEEEDEEEDECDFEED_Mismatch_0_Sense_+_Library_PoolT
GGATGTTAGAATTTCGAACTCAATACGGAAAAGCCAGCACAAATTTTCTAGCTACTTTATAAGGACAGGTGTATATATACATTTAATATATACC
>Frequency_1_QualityScore_FFHHHHHJJIJJJJIJJJJJJJJJJIJJJJJJJJJJIJJIJJHIJJJJJJJJJIJJHHHHHFFFFFEEDBBDDDEDDDEDDDDDEDEDDDDDDD_Mismatch_0_Sense_+_Library_PoolT
GTTAAGCCGTCATGTGACTGCAAATGACAGACATGGATGTGGATCTACATACGGCCAAACAAGTGCCCCTTCTATCTCTCTGTAACTAGCAATC
>Frequency_1_QualityScore_FFHHHHHJJJJJJJJHJJJJJJJJJJJGIIJJJIJJIJJJJJJJJJJFFHHGHIJHIFHHHHHHHHHFFFFDDDDCDDDDDDDEEDDEE_Mismatch_0_Sense_+_Library_PoolT
CCGATCTTCTCTATGTGATTACATATGTGCAGATGAATTCCAAAAAGAAGTTCGGTTATATATACATTTTTTTCACAGAATTCTGTGAT
>Frequency_1_QualityScore_FFHDHHDHIGGJJIJIIJEGIIIIGIHFHIGIIJJGIJJJJJJJJIJJIIJIGGGGGE:E=AC?DECECAEEEDDDBDDDB9?9:>A@CBBDDD_Mismatch_0_Sense_+_Library_PoolT
GGGTTCAGAACGGACAGGTCTGTTAAGCCGTCATGTGACTGCAAATGACAGACATGGATGTGGATCTACATACGGCCAAACAAGTGCCCCTTCT
>Frequency_1_QualityScore_FFHHHHHIJJIIJJJEHJJJJJJJJJJJJJIJJIIJJJIJJJJJJJJJJJJJJJJJJHGHGEFGFFFFECEFEFDEFEEEBCCDBDDCCDCCBC_Mismatch_0_Sense_+_Library_PoolT
ATTACATATGTGCAGATGAATTCCAAAAAGAAGTTCGGTTATATATACATTTTTTTCACAGAATTCTGTGATATATACAGTTTTTTTCAACAGA
>Frequency_1_QualityScore_FFHFHCFGJJGIJJIJIJJJJIJJIJGIJJJJIJJGIIIGIJJJJJJJGGIIJJIJJGHEHHDEFFEEEDEEDDEDDDDEEDEDDDDDCDDDDD_Mismatch_0_Sense_+_Library_PoolT
AGCCGTCATGTGACTGCAAATGACAGACATGGATGTGGATCTACATACGGCCAAACAAGTGCCCCTTCTATCTCTCTGTAACTAGCAATCCGAT
>Frequency_1_QualityScore_FFGHHHHJJJJJJJJJGJJIJJJIJJJJJJJJIJIJJIJJJJJIJJJJJJJIIJJHHGDDFEEEDEBDDACDDDDDDEDDDDCEDDDEDDE:AC_Mismatch_0_Sense_+_Library_PoolT
AGGAAAGGAATTCCTCACCGGGCTCCACTGGGATGTTAGAATTTCGAACTCAATACGGAAAAGCCAGCACAAATTTTCTAGCTACTTTATAAGG
>Frequency_1_QualityScore_BEDHFFHGIFIBHGIBDHE@HIIIGHGHHIICHIIDIHEA<FHDHHGD?DGGI8/?9DGGEF<BFHGCCFGHGEEHHEEH@>B;?BCCEDCA;A_Mismatch_0_Sense_+_Library_PoolT
CTTTATAAGGACAGGTGTATATATACATTTAATATATACCACAAAATGTATATCCTCCATATTCATATTTTTTATATACTGGATAAGCCTGTCA
>Frequency_1_QualityScore_FFHHHHHJJJGHIJJJJJJJIJJJJJJJJIJJJJJJJJJJJJJJJJIJJJJJIJJIJJJJJJIJJJJIHEEHHFFFEFFFFEEEDDD@BDCCDD_Mismatch_0_Sense_+_Library_PoolT
GCCAAACAAGTGCCCCTTCTATCTCTCTGTAACTAGCAATCCGATCTTCTCTATGTGATTACATATGTGCAGATGAATTCCAAAAAGAAGTTCG
>Frequency_1_QualityScore_FFHHHHHGIJIJJJJJGIGIIIJJJHJJJJJJJJJJHIJJJFHHIIIJJJJHHHHHAEFFFFFECEED?>BDDDDDDDDDDDDDDDDDDDDBAA_Mismatch_0_Sense_+_Library_PoolT
CATATTCATATTTTTTATATACTGGATAAGCCTGTCAGGGGTTCAGAACGGACAGGTCTGTTAAGCCGTCATGTGACTGCAAATGACAGACATG
>Frequency_1_QualityScore_?@FAF>DFFDGH>ECF**:FB1@GBDGIGG>7@;BC@@FAHGGGIH3=5=B9@@3>C>AC(>ACCCACA:?9>><@:@CCCCC>@>C@CCC1<>_Mismatch_1_Sense_+_Library_PoolT
GCTGGATAAGCCTGTCAGGGGTTCAGAACGGACAGGTCTGTTAAGCCGTCATGTGACTGCAAATGACAGACATGGATGTGGATCTACATACGGC
>Frequency_1_QualityScore_DDDFHFH<A@FEHIIJBHB?FHGI8CDH9DHEHGIJIIIDCFGFGHGFHGGIEGIIJJGIGEHHFF?BEABDDCCCCCBABCACCCCCCCDDDD_Mismatch_1_Sense_+_Library_PoolT
GGACAGGTCTGTTAAGCCGTCACGTGACTGCAAATGACAGACATGGATGTGGATCTACATACGGCCAAACAAGTGCCCCTTCTATCTCTCTGTA
>Frequency_1_QualityScore_DDCA@FHAB@?FBEHHBB@FC>HHG?9FGDGCB9*?G9**:*0??G8??<DFIGAGGEHIGGCE@G>?A;?EH<3;B;6;C@_Mismatch_0_Sense_+_Library_PoolT
GGTGTATATATACATTTAATATATACCACAAAATGTATATCCTCCATATTCATATTTTTTATATACTGGATAAGCCTGTCAG
>Frequency_1_QualityScore_FFHHHBHIJJJJJJFHIIJJJJJJGHGIJGHIJIIJIIJJJHIJJJIJJJIJJJHHHGHGFFFFFEEECCCCDDDDDDDDDDEDDDDDDD_Mismatch_0_Sense_+_Library_PoolT
AAGCCTGTCAGGGGTTCAGAACGGACAGGTCTGTTAAGCCGTCATGTGACTGCAAATGACAGACATGGATGTGGATCTACATACGGCCAA
>Frequency_1_QualityScore_)BFFFHHIJJJIIJJJJIHIIIIIJJJJJJJIJJJJJJJHHHHHBFFFFFEEEEEDEDDEDDEDDDDDD@BCCCCDDDCDDEEEEEEDDDEEEE_Mismatch_1_Sense_+_Library_PoolT
GGGGATGTTAGAATTTCGAACTCAATACGGAAAAGCCAGCACAAATTTTCTAGCTACTTTATAAGGACAGGTGTATATATACATTTAATATATA
>Frequency_1_QualityScore_DDFFFDH2<CGIIIG?DCEHECHGGEGIGIIIGGDHHGIIHIEBGEIDBEHIIGGGGHGGIICEEC>ED;?DCCCDCCCECCCCDDCECCCCCC_Mismatch_1_Sense_+_Library_PoolT
TGTTAAGTCGTCATGTGACTGCAAATGACAGACATGGATGTGGATCTACATACGGCCAAACAAGTGCCCCTTCTATCTCTCTGTAACTAGCAAT
>Frequency_1_QualityScore_DDHGDHGIFHGIGIGHEHEHIJIJJJGHEGHGIIIJIIIGGHCHGFHHCGIGIGIECHGGIEHIIIIEHHHHHHFFFE6@CDD=??CDFEEFED_Mismatch_1_Sense_+_Library_PoolT
CCCCTTCTATCTCTCTGTAACTAGCAATCCGATCTTCTCTATGTGATTACATATGTGCAGATGAATTCCAAAAAGAAGTTCGGTTATATATATA
>Frequency_1_QualityScore_FFHHHGHJJJJJJJJJJJIJI@GHHJJJJJIGIJJJIJJJIIIIJIIJIIIJHIIJJIHHHHHBHFDFFDFFCEDDEECEDEDDDDCCDEDDED_Mismatch_0_Sense_+_Library_PoolT
ATCTACATACGGCCAAACAAGTGCCCCTTCTATCTCTCTGTAACTAGCAATCCGATCTTCTCTATGTGATTACATATGTGCAGATGAATTCCAA
>Frequency_1_QualityScore_D1CFFDDBFFEEF?FE9C?F00?:*99?67(7\=FCFC==;CE@C=:,5;>A6;;>@5(5>@ABBBBA952:@?(::A:A>@@_Mismatch_2_Sense_+_Library_PoolT
CGGGATAAGCCTGTCAGGGGTTCAGAACGGCCAGGTCTGTTAAGCCGTCATGTGACTGCAAATGACAGACATGGATGTGGATC
>Frequency_1_QualityScore_DDHFHHGIJJIIGGJIIJIJJJJIIJJJJJHIGIJA@HHGAFHIJEE;D3@GHG@EEH?EEBBADEECCACDDDDCDDCCDDDCBBDDDCDC>C_Mismatch_2_Sense_+_Library_PoolT
CATATTTTTTATATACTTGATAAGCCTGTCAGGGGTTCAGAACGGACAGTTCTGTTAAGCCGTCATGTGACTGCAAATGACAGACATGGATGTG
>Frequency_1_QualityScore_FFHHHHHJGIJJJJJJJJJIIJJIJJIJJJJIJJJJJJJJJIJJGCHIIJJIJJJIJJIJJHHHHHHHFFFDCCCEDDDEEEEEEFEEEDDDEE_Mismatch_0_Sense_+_Library_PoolT
CTGGGATGTTAGAATTTCGAACTCAATACGGAAAAGCCAGCACAAATTTTCTAGCTACTTTATAAGGACAGGTGTATATATACATTTAATATAT
>Frequency_1_QualityScore_FDHDHHHDIJJHGIIHIJGICHDG@DGHGGIFG?DBDFIF@FF=BFGGGHHEE_Mismatch_0_Sense_+_Library_PoolT
GTTATATATACATTTTTTTCACAGAATTCTGTGATATATACAGTTTTTTTCAA
>Frequency_1_QualityScore_FFHHGHHJJJJJJIJJIJJJJEIIJIIJICHIFIHHIJJJIEGIJJJJJJJIJJJIJJJJJJJJIJIJJGHIHHGFHEE9>BEDCDDDDDDDDD_Mismatch_0_Sense_+_Library_PoolT
TATATACATTTAATATATACCACAAAATGTATATCCTCCATATTCATATTTTTTATATACTGGATAAGCCTGTCAGGGGTTCAGAACGGACAGG
>Frequency_1_QualityScore_FFHHHHFHIIJJJJJJIJGIJJJHHJJJJJJJJJJJJJJIJJJJJIJJFHIJIJJJJJHHHHHFDDDEDABCACCDDDDDDDDEDDDEDDDDEE_Mismatch_0_Sense_+_Library_PoolT
GACAGGTCTGTTAAGCCGTCATGTGACTGCAAATGACAGACATGGATGTGGATCTACATACGGCCAAACAAGTGCCCCTTCTATCTCTCTGTAA
>Frequency_1_QualityScore_FDHDDHFIGIEGEFEIGHGEHJIIGIJJJIJIFCC:DFEG?DHIJJIIJHIGHIJIIEHFHHF_Mismatch_1_Sense_+_Library_PoolT
AGATTACATATGTGCAGATGAATTCCAAAAAGAAGTTCGGTTATATATACATTTTTTTCACAG
>Frequency_1_QualityScore_FFHHHHGJJJJJJJJIJJJJJJJJJJJJJEIJJJJJJJJJJJJIJIIJIIIIJIJJJIJJJJGIJJJJIIIJHGHEEDFFDDDDDEEEEFEEEE_Mismatch_0_Sense_+_Library_PoolT
CCTTCTATCTCTCTGTAACTAGCAATCCGATCTTCTCTATGTGATTACATATGTGCAGATGAATTCCAAAAAGAAGTTCGGTTATATATACATT
>Frequency_1_QualityScore_FFHHHFHIIJJJIIIIIJIJJIGGGHJJJJIIHIJJJJIIEIIIIHJJGIGCDC;CGHIIJHFHHHHHFDFFFFFEEEEDDDDDDDCEDDDEDE_Mismatch_0_Sense_+_Library_PoolT
TGACTGCAAATGACAGACATGGATGTGGATCTACATACGGCCAAACAAGTGCCCCTTCTATCTCTCTGTAACTAGCAATCCGATCTTCTCTATG
>Frequency_1_QualityScore_FFHHHHHJIJJJJGIJIJJJJGHIIIJJJJJJIJJJIJJJIJJJJJJFGGI;FHJGIHFFHHHHFFFFFFFEEEEECACCBDDDDDEDDDDDED_Mismatch_0_Sense_+_Library_PoolT
GACTGCAAATGACAGACATGGATGTGGATCTACATACGGCCAAACAAGTGCCCCTTCTATCTCTCTGTAACTAGCAATCCGATCTTCTCTATGT
>Frequency_1_QualityScore_DDDD<FFHGEHGG*??CDF9CFGCBGAD_Mismatch_0_Sense_+_Library_PoolT
ATACATTTTTTTCACAGAATTCTGTGAT
>Frequency_1_QualityScore_FFHHHHGJJJJJJIIHHIHJJIJJJJJHHJJJJIIJJJJJJJJJJJJJHJJJJJIJJJJJJIJJJHHHHEHFFFDDDDDD>ACDDDDEDDDDBD_Mismatch_0_Sense_+_Library_PoolT
ATATACCACAAAATGTATATCCTCCATATTCATATTTTTTATATACTGGATAAGCCTGTCAGGGGTTCAGAACGGACAGGTCTGTTAAGCCGTC
>Frequency_1_QualityScore_FAAFADHGHIIJJHHJIJJJJJJJJJJIIJJJJJJJIJJJIJIJJJJJIJIAFIIGIIJJJIHHFFFFFCEEEECEDDDDDDDDCDDDDDDCDC_Mismatch_0_Sense_+_Library_PoolT
GTATATCCTCCATATTCATATTTTTTATATACTGGATAAGCCTGTCAGGGGTTCAGAACGGACAGGTCTGTTAAGCCGTCATGTGACTGCAAAT
>Frequency_1_QualityScore_FFHHHHHJIIIJJEHIJIEGBHHIHGIJJJIJIIIJJJJJJJJGHJJGIGIGGIJJJGGGGHIIIIIIGGGEEEHGFHEFFFFFFCEEEEEDEC_Mismatch_0_Sense_+_Library_PoolT
AAAGCCAGCACAAATTTTCTAGCTACTTTATAAGGACAGGTGTATATATACATTTAATATATACCACAAAATGTATATCCTCCATATTCATATT
>Frequency_1_QualityScore_FFHHHHHJJJJJJJJJJJJJJ_Mismatch_0_Sense_+_Library_PoolT
ATATATACATTTTTTTCACAG
>Frequency_1_QualityScore_FFHHHHHJJJJIJJJJJJJJJJIJIJJHIJIJIJIJJJJJ_Mismatch_0_Sense_+_Library_PoolT
TATGTGCAGATGAATTCCAAAAAGAAGTTCGGTTATATAT
>Frequency_1_QualityScore_FFHHDHHDHHIJJGGIJIJGIGIIIJFI@HGGGGHEHGIIEAGIEIFHGHFFE@D>:>ACCCDCDDCAC>@CCA>CDCDBACACDDDDDCCDDD_Mismatch_0_Sense_+_Library_PoolT
GGGCTCCACTGGGATGTTAGAATTTCGAACTCAATACGGAAAAGCCAGCACAAATTTTCTAGCTACTTTATAAGGACAGGTGTATATATACATT
>Frequency_1_QualityScore_FFHHGHHJIJIJJJJJJJJJJJEJIJJJJJIHJJGIJIJJJJGIJHGIJGDHGIJJIJJJJIJJJIJFFFFFFECEECEEDDDEDEEEDDCA>@_Mismatch_0_Sense_+_Library_PoolT
CTTCTCTATGTGATTACATATGTGCAGATGAATTCCAAAAAGAAGTTCGGTTATATATACATTTTTTTCACAGAATTCTGTGATATATACAGTT
>Frequency_1_QualityScore_D:A?FHD@FHEHGEGGGIIB+AAFBF<FHEIGG?DHIFIGI>FF?FCD89DG89?D>B/)/))BC8==7=@F;@@7=<ADDEEED@CCCECCC9_Mismatch_0_Sense_+_Library_PoolT
AGCTACTTTATAAGGACAGGTGTATATATACATTTAATATATACCACAAAATGTATATCCTCCATATTCATATTTTTTATATACTGGATAAGCC
>Frequency_1_QualityScore_FFHHHHHJJJJJJJJJJJJJJJJJJJJJJEHHHJJJJJJIJJJJJJIJJJJJJJIJJIIHGIGIIDHBGFHIJIGJJJJJIHHHHHFCCDEEED_Mismatch_0_Sense_+_Library_PoolT
AAATTTTCTAGCTACTTTATAAGGACAGGTGTATATATACATTTAATATATACCACAAAATGTATATCCTCCATATTCATATTTTTTATATACT
>Frequency_1_QualityScore_FFFFFFBGFBHGGE@EFBE1?CCHG??CFHGGH?GIIGIHIIGCCCHGGGHGIIEHIE:=7?EFCCCDCECCCC@=>BBB925<<44::>??BA_Mismatch_1_Sense_+_Library_PoolT
TGGGTTCAGAACGGACAGGTCTGTTAAGCCGTCATGTGACTGCAAATGACAGACATGGATGTGGATCTACATACGGCCAAACAAGTGCCCCTTC
>Frequency_1_QualityScore_FFHHFHHJJJJAFHIJIJJJJGIJJJFHIJJIJJJJIJIJIHIGIJJIJJIJJJHHHGHFFFFFEEDDECCCDDDDDDDFDDDDDBDDDDDCCC_Mismatch_0_Sense_+_Library_PoolT
CCTGTCAGGGGTTCAGAACGGACAGGTCTGTTAAGCCGTCATGTGACTGCAAATGACAGACATGGATGTGGATCTACATACGGCCAAACAAGTG
>Frequency_1_QualityScore_:DCCA<AA@;DGHHI@??CFHGGHGIIIE>FGGEGBB<B@FHIIIIIIEDCDGHHFFF7=?BB>BACACC?CACA@BA:<?@ACCCDEE@C>DD_Mismatch_1_Sense_+_Library_PoolT
TCAAAAAGAAGTTCGGTTATATATACATTTTTTTCACAGAATTCTGTGATATATACAGTTTTTTTCAACAGATAAGTGGCTTTCTGTAATTCTG
>Frequency_1_QualityScore_FFHFFHHJJJJJJJJHJJJIGIJJJJJJJJJJJIJJJJJJJJJIIHIJJJJJJJIJJJIJHHFFFDEDEEDCDDBDDDDCDDDDEDDDCDDDED_Mismatch_0_Sense_+_Library_PoolT
AGGTCTGTTAAGCCGTCATGTGACTGCAAATGACAGACATGGATGTGGATCTACATACGGCCAAACAAGTGCCCCTTCTATCTCTCTGTAACTA
>Frequency_1_QualityScore_FFHHHHHJJJJJJJHHIJJJJJJJJJGIJJJIIIJJJJJJIIJJJJJJJJJJIIJJHIIDHHHHHFFFFFDDDDDDDDDCCDDDDDDDDDDEDD_Mismatch_0_Sense_+_Library_PoolT
TCAGAACGGACAGGTCTGTTAAGCCGTCATGTGACTGCAAATGACAGACATGGATGTGGATCTACATACGGCCAAACAAGTGCCCCTTCTATCT
>Frequency_1_QualityScore_FFHHHHHJJJJJJJJJJJFHHHIJJJIJJJJJJJJJJJIJJJJJJJJIJJIHGIEIHIJJJJJIJJJJJIIJJJJHHHHFFFFFFEDEEECCDD_Mismatch_0_Sense_+_Library_PoolT
CTACTTTATAAGGACAGGTGTATATATACATTTAATATATACCACAAAATGTATATCCTCCATATTCATATTTTTTATATACTGGATAAGCCTG
>Frequency_1_QualityScore_DFHGHHHJIGHHJJJJIIJJJJJIIIJJGIIJIJIHIJJJJIJJJJIHGIJIJIJJEIJIJHHHHHFFFC>>ABDBBDCDDEDEEDEFFEDDDD_Mismatch_0_Sense_+_Library_PoolT
ATCTCTCTGTAACTAGCAATCCGATCTTCTCTATGTGATTACATATGTGCAGATGAATTCCAAAAAGAAGTTCGGTTATATATACATTTTTTTC
>Frequency_1_QualityScore_FFHHHHHJJJJJHJJJJIJJJJJJJJJJJJJJHIIGHJIJHIIJIJIJJJJJJJJJJJHHHHGECFFFFFEEEEDEEFFEEDCCEDDDDDDDDD_Mismatch_0_Sense_+_Library_PoolT
TGATTACATATGTGCAGATGAATTCCAAAAAGAAGTTCGGTTATATATACATTTTTTTCACAGAATTCTGTGATATATACAGTTTTTTTCAACA
>Frequency_1_QualityScore_FFHHHHHJJJJJJJJJIJIJJIJJJHJJIJJJJJJJJJJJJJJJJJJJJJJIHEHJJJJJJHHHHHHHFFFFFFFEEEEEDDDDDDDDDDEDDD_Mismatch_0_Sense_+_Library_PoolT
ATGTGACTGCAAATGACAGACATGGATGTGGATCTACATACGGCCAAACAAGTGCCCCTTCTATCTCTCTGTAACTAGCAATCCGATCTTCTCT
>Frequency_1_QualityScore_?DHHHDDEGIIGHIGIGGIIIIGDIDIGEHGGFEHGDGIIGICHIIGEHIGGHGHIIIIGGIHGHHHGFCHEFEFFFEEDCCCBDBDDCDD?8A_Mismatch_1_Sense_+_Library_PoolT
CAAACAAGTGCCCCTTCTATCTCTCTGTAACTAGCAATCCGATCTTCTCTATGTGATTACATATGTGCAGATGAATTCCAAAAAGAAGTTCGTT
>Frequency_1_QualityScore_FFHGHHGJIHIIJJIJIGGHGIIJIIJIJJJHIJJJJGIJJJJIGIIHGGIIGIJIHFHHHHEFFFEDCCCEEEDDDACDCEDDDDDDDCD??B_Mismatch_0_Sense_+_Library_PoolT
GCCGTCATGTGACTGCAAATGACAGACATGGATGTGGATCTACATACGGCCAAACAAGTGCCCCTTCTATCTCTCTGTAACTAGCAATCCGATC
>Frequency_1_QualityScore_FDHHHHHJJJJIJJJJJJJJJIJJJJJJJJJJJJJJJJJJJJJIJJIIIIJJGIIIIJHIIJIJJIJGJDHGHHHHHFFFFCEEDDDDD_Mismatch_0_Sense_+_Library_PoolT
GTGCCCCTTCTATCTCTCTGTAACTAGCAATCCGATCTTCTCTATGTGATTACATATGTGCAGATGAATTCCAAAAAGAAGTTCGGTTA
>Frequency_1_QualityScore_FFHHHHGHJJJGJJJJJJJIJJIJJJJJJIJJHIJIJJJJJJJJJJIJIIJJJJIIHHHHHFFFFFCEDEEDEDDDEEDEDDDDDDDDDBDDDC_Mismatch_0_Sense_+_Library_PoolT
CGTCATGTGACTGCAAATGACAGACATGGATGTGGATCTACATACGGCCAAACAAGTGCCCCTTCTATCTCTCTGTAACTAGCAATCCGATCTT
>Frequency_1_QualityScore_FFHHHHHJJJJFHIJJJJJJJJJJJJJJJJJJJJJJJJIJJIJJJJIJIIJJJIIJJJHHHHFFFBCEEEDDDDDDEDDDEDDDCDDDEDDDDD_Mismatch_0_Sense_+_Library_PoolT
CTGTTAAGCCGTCATGTGACTGCAAATGACAGACATGGATGTGGATCTACATACGGCCAAACAAGTGCCCCTTCTATCTCTCTGTAACTAGCAA
>Frequency_1_QualityScore_FFHHFHDIIGHIIJIIGHGIGHIHFBHGIGIFGGIIJIGGIIJHJHGIIIIJIIEHIGIIIIIGGHGBCAA<DFDCDEDB?BBDDDDCDDCDDA_Mismatch_0_Sense_+_Library_PoolT
TTAATATATACCACAAAATGTATATCCTCCATATTCATATTTTTTATATACTGGATAAGCCTGTCAGGGGTTCAGAACGGACAGGTCTGTTAAG
>Frequency_1_QualityScore_FFHHHDHIJIJJJJHIJJJJIJJJJJJJJJJJIJJJJIJJJJJJJJJIJJJJAFIIIIJJJJHHGFF?C@CEEEEEDDD@DDDDEDEDCDDDCD_Mismatch_0_Sense_+_Library_PoolT
TGTATATCCTCCATATTCATATTTTTTATATACTGGATAAGCCTGTCAGGGGTTCAGAACGGACAGGTCTGTTAAGCCGTCATGTGACTGCAAA
>Frequency_1_QualityScore_==?:=+22<+<8)3AAEDB61EDICD?DD990?D4**..\-88=;))877=@DI4?CD>A2?@A).;;@A>AAA_Mismatch_0_Sense_+_Library_PoolT
CCTGTCAGGGGTTCAGAACGGACAGGTCTGTTAAGCCGTCATGTGACTGCAAATGACAGACATGGATGTGGATC
>Frequency_1_QualityScore_A8DF;DFGGEEH?CDEGHHI>9?DHHG?F?@CG==8=C4@=@C@DHEEHEEE(;9@@@>=?BC?C<?@CC<CC>;AC(4>>DAC:>A:C?_Mismatch_0_Sense_+_Library_PoolT
GGAATTCCTCACCGGGCTCCACTGGGATGTTAGAATTTCGAACTCAATACGGAAAAGCCAGCACAAATTTTCTAGCTACTTTATAAGGAC
>Frequency_1_QualityScore_FFFHFFHJJGIEHIIJJIIJJJJJJJJJIJJJJJIHIJJJJJJJJIJIJAAHIJGIJJHFEEFDACEEC>@DCCCBBDDDDEDACDDD@CDDCD_Mismatch_0_Sense_+_Library_PoolT
ATATCCTCCATATTCATATTTTTTATATACTGGATAAGCCTGTCAGGGGTTCAGAACGGACAGGTCTGTTAAGCCGTCATGTGACTGCAAATGA
>Frequency_1_QualityScore_FFHHHHHEHFHHIJJJIJJJJJJJJJJJJJJIJJJJJIJJIJJIIGIIJJJJGHIJJJ@GIJJJJJJHHHHHHHFFFFFFEEEEECDDDD@BDD_Mismatch_0_Sense_+_Library_PoolT
GGACAGGTGTATATATACATTTAATATATACCACAAAATGTATATCCTCCATATTCATATTTTTTATATACTGGATAAGCCTGTCAGGGGTTCA
>Frequency_1_QualityScore_FFHHHGHJJJJJFHJJJJJJJJGHIIJFHIJJJJJJJEHGIJIIHIJJJJJJJJHHGHHHFFFFFC@CCCECCCDDDDDDEABDBDDDDDDDCC_Mismatch_0_Sense_+_Library_PoolT
GCCTGTCAGGGGTTCAGAACGGACAGGTCTGTTAAGCCGTCATGTGACTGCAAATGACAGACATGGATGTGGATCTACATACGGCCAAACAAGT
>Frequency_1_QualityScore_EFHHHHHJJJIJIJJJJIJJJJJJJIJJJJJJJHJJIJJJJJIIJJJJIIJJIJJJJJJJIJJJJJIIIGDDHHHFFFDEEDEEEEEEFFEDDD_Mismatch_0_Sense_+_Library_PoolT
TATCTCTCTGTAACTAGCAATCCGATCTTCTCTATGTGATTACATATGTGCAGATGAATTCCAAAAAGAAGTTCGGTTATATATACATTTTTTT
>Frequency_1_QualityScore_FFHHHHHJJJHJJJJIJJJJJJJJJJJJJJJJJIJJGIIIJIIJJJJJGIIIJJJJJJJJJJIJJIJIHGHHEHHFBECCEEEDEDDEEFECDD_Mismatch_0_Sense_+_Library_PoolC
TATCTCTCTGTAACTAGCAATCCGATCTTCTCTATGTGATTACATATGTGCAGATGAATTCCAAAAAGAAGTTCGGTTATATATACATTTTTTT
>Frequency_1_QualityScore_FFHHHHHJJJJIIJJIJJJJJIIJGGGGIGHGIEIJJJJJJJJJJJJIJJJJJHHHBDFFEEDDCDD?CCCDDDEDDDDDDDED@DDDDDDDDD_Mismatch_0_Sense_+_Library_PoolT
AGGAATTCCTCACCGGGCTCCACTGGGATGTTAGAATTTCGAACTCAATACGGAAAAGCCAGCACAAATTTTCTAGCTACTTTATAAGGACAGG
>Frequency_1_QualityScore_FFHHHHHJIJJFGIJJJJJIJIJGIGIJIJJJJJJJJJJJJJJJJJJJJJIJJIJJJHHHHHHFFFFFDCDDDDDDDCCDDDDDDDDDEDDDED_Mismatch_0_Sense_+_Library_PoolT
GAACGGACAGGTCTGTTAAGCCGTCATGTGACTGCAAATGACAGACATGGATGTGGATCTACATACGGCCAAACAAGTGCCCCTTCTATCTCTC
>Frequency_1_QualityScore_DFHHHHHIJIJIJJEIJJHIJJIGHIIJJJ?DGIIHIIIJIIGII=EFHAFCCCGGIEHHFF@CCEFEECCCCCD@>CCDDDDDDCC@@CCCDD_Mismatch_0_Sense_+_Library_PoolT
TTTTTATATACTGGATAAGCCTGTCAGGGGTTCAGAACGGACAGGTCTGTTAAGCCGTCATGTGACTGCAAATGACAGACATGGATGTGGATCT
>Frequency_1_QualityScore_ADFDDD;<:CFF>CF:CEAF>BFHFF<F>GFFFBGFF>?DDFF>*?FF8*=CFGF:;)8AABA;)=;.,3(,9;?5(5?5@BDB>>@9>@B>:A_Mismatch_0_Sense_+_Library_PoolT
CCACAAAATGTATATCCTCCATATTCATATTTTTTATATACTGGATAAGCCTGTCAGGGGTTCAGAACGGACAGGTCTGTTAAGCCGTCATGTG
>Frequency_1_QualityScore_FFHHHHHJJJJJJJJJJJJJJJJJJJIJJJJIJJFHIJJHJJJJHIIJJEHIIGIHHHHGDBDDEEEEDC>CCCCDDDDDDD?BDCDD@CC>AC_Mismatch_0_Sense_+_Library_PoolT
ATATTTTTTATATACTGGATAAGCCTGTCAGGGGTTCAGAACGGACAGGTCTGTTAAGCCGTCATGTGACTGCAAATGACAGACATGGATGTGG
>Frequency_1_QualityScore_FFHHHHHJJJFIJJJIHJIFGHIJJJJJJGIJJJJJIJGIJJJJJJJGIJJIHIJJJIHHHGHHEFFFFFDDEFEEEEEEDDDDDCDDDDE_Mismatch_0_Sense_+_Library_PoolT
CTACATACGGCCAAACAAGTGCCCCTTCTATCTCTCTGTAACTAGCAATCCGATCTTCTCTATGTGATTACATATGTGCAGATGAATTCCA
>Frequency_1_QualityScore_FFHGHHHHJJJJJJJJJIGFAHHIGHGGIJJJJJJJIJHIIJJHIJJJJJEIIJJJJIHHHHGHEFDFFFEFDDEDCFEECDDDCACDDDD_Mismatch_0_Sense_+_Library_PoolC
CTACATACGGCCAAACAAGTGCCCCTTCTATCTCTCTGTAACTAGCAATCCGATCTTCTCTATGTGATTACATATGTGCAGATGAATTCCA
>Frequency_1_QualityScore_FFHFHHHJIGHGIIJIJIIIIJJJJJJHJIJJJIIGFHGFE@DFGHIJJJJIJJJGIGHGIHHHHFHFEBCDECDDCCDDEDDEEEEDDEEEED_Mismatch_0_Sense_+_Library_PoolT
CAGACATGGATGTGGATCTACATACGGCCAAACAAGTGCCCCTTCTATCTCTCTGTAACTAGCAATCCGATCTTCTCTATGTGATTACATATGT
>Frequency_1_QualityScore_FFHGHHHJJJIJJJIIJJIJJIJJJJJIJJJJJJJJJJJJJJJJJJJJJJJJJJJJJJJJIJJHJJIEHGHEHHHHHFFCDDEEFEEFEEEEEE_Mismatch_0_Sense_+_Library_PoolT
TTCTATCTCTCTGTAACTAGCAATCCGATCTTCTCTATGTGATTACATATGTGCAGATGAATTCCAAAAAGAAGTTCGGTTATATATACATTTT
>Frequency_1_QualityScore_FFHHFHHIJGIJJJJJIJJGIIJJIJGIJJJJIJJJJIJJJJJJIIJJJJJJJIJHJJHHHHGGHFFFFDDCECEEDFEFDECDDEEEDEEEEE_Mismatch_0_Sense_+_Library_PoolT
TGGGATGTTAGAATTTCGAACTCAATACGGAAAAGCCAGCACAAATTTTCTAGCTACTTTATAAGGACAGGTGTATATATACATTTAATATATA
>Frequency_1_QualityScore_FFHHHHHJJJJJJJJJIJJJIIIJJJJJIIJJJJJJJJJJJJJJJJJJJGIJJJJJJJFIIEGHGGGIHHHFFFFFFFEEFEEEDDDCDDDDCD_Mismatch_0_Sense_+_Library_PoolT
TGTAACTAGCAATCCGATCTTCTCTATGTGATTACATATGTGCAGATGAATTCCAAAAAGAAGTTCGGTTATATATACATTTTTTTCACAGAAT
>Frequency_1_QualityScore_FFHHHGHJJJJJIJJJJJJJJJIJHIIJJJJJJJJJHIIIIJJJJIJIJJIJJIIGHIJIIHHGFFFEEEDFEEEEFFEDDDDDDDDCDDCDDE_Mismatch_0_Sense_+_Library_PoolT
ACTAGCAATCCGATCTTCTCTATGTGATTACATATGTGCAGATGAATTCCAAAAAGAAGTTCGGTTATATATACATTTTTTTCACAGAATTCTG
>Frequency_1_QualityScore_DDFFHHGJJJIJIIJFIGCDFHHIIJJJIJJHIGJJJJJGGGIGIBBFBDB9BGEIBFDFGHCGHGGICEF@GHIHFHHHFFDF_Mismatch_0_Sense_+_Library_PoolT
CTACTTTATAAGGACAGGTGTATATATACATTTAATATATACCACAAAATGTATATCCTCCATATTCATATTTTTTATATACTG
>Frequency_1_QualityScore_FFHFHHHJIJJJJJJJIJJJJJIJJJJJJJJJJHJJJJJJJJJJJJJJJJIJJJIHHAEHFFFFEEEEEEDDEDDDDEEDEDDDDDDDDDDDBD_Mismatch_0_Sense_+_Library_PoolT
CCGTCATGTGACTGCAAATGACAGACATGGATGTGGATCTACATACGGCCAAACAAGTGCCCCTTCTATCTCTCTGTAACTAGCAATCCGATCT
>Frequency_1_QualityScore_A:AFHADH4C@>I<<?ECCBHGA?B;CD;FH:CCB00?FGFEEGH<@BD=FD@4===?=3.7;CDEED36>6_Mismatch_1_Sense_+_Library_PoolT
TACATATGTGCAGATGAATTCCAAAAAGAAGTTCGGTTATATATACATTTTTTTCACAGAATTCTGTGATAA
>Frequency_1_QualityScore_FFHHHHHJJJJJIJJHIIIJIJJJIJJJJJJJJJJJIIJJJJIHIJJGIHFHIJJIHGHHHHFFFFFFFDEDDDDDDCDCDDDEEDDCDDDDCD_Mismatch_0_Sense_+_Library_PoolT
CCGATCTTCTCTATGTGATTACATATGTGCAGATGAATTCCAAAAAGAAGTTCGGTTATATATACATTTTTTTCACAGAATTCTGTGATATATA
>Frequency_1_QualityScore_FFHHHHHJIJJJJJJJJJJJJJJJJJHJGHIJIJJJJJJJJIJJJJJJIJJJIIIIIJHEHHHFFFFFFDEEEEEEEDDDDDDDCDDDDDDEDD_Mismatch_0_Sense_+_Library_PoolT
CATGTGACTGCAAATGACAGACATGGATGTGGATCTACATACGGCCAAACAAGTGCCCCTTCTATCTCTCTGTAACTAGCAATCCGATCTTCTC
>Frequency_1_QualityScore_DBFHAFFHIG@EFGEI>E:?FEE::?CG>?D@:BFHEHII6=8=CHGAA:FD)=@7@4@).....7@D>?<>AC;_Mismatch_0_Sense_+_Library_PoolT
ATGAATTCCAAAAAGAAGTTCGGTTATATATACATTTTTTTCACAGAATTCTGTGATATATACAGTTTTTTTCAA
>Frequency_1_QualityScore_DFHHHHHJIIJJJJJJJJJIJJJIIIJJIJJJFDG@FIHHIIJJJJJJGIEIGGIIHGGHGHGGIHGGGHIEEGHHGHHEFF>BCDDDDDDDDB_Mismatch_1_Sense_+_Library_PoolT
GTATATATACATTTAATATATACCACAAAATGTATATCCTCCATATTCATATTTTTTATATACTGTATAAGCCTGTCAGGGGTTCAGAACGGAC
>Frequency_1_QualityScore_FFHHHHGJJJJJJGIIIJJIHHGIIHGIJFGFGGHBFHIIIGCIIGIG_Mismatch_1_Sense_+_Library_PoolT
CTGGATAAGCCTGTCAGGGGTTCAGAACGGACAGGTCTGTTAAGCCGA
>Frequency_1_QualityScore_FFHHHHHJJHJIJJJJIIJJJIIIJJIIJJJJJJJJJJJJJIHHHHJIJFHIJJJJJIJJIJJJJHFFFDEEEEEEEEEDDED_Mismatch_0_Sense_+_Library_PoolT
TTCTCTATGTGATTACATATGTGCAGATGAATTCCAAAAAGAAGTTCGGTTATATATACATTTTTTTCACAGAATTCTGTGAT
>Frequency_1_QualityScore_FFHHHHHJJJJJJJJJJJJJJJJJJJJJJIGIHHIJIJJJIJJJJJHIJJIJJJJJJJJJJIIFHIGIGCHIJIIGGHHHGCHHHFFDDCEDEE_Mismatch_0_Sense_+_Library_PoolT
CAAATTTTCTAGCTACTTTATAAGGACAGGTGTATATATACATTTAATATATACCACAAAATGTATATCCTCCATATTCATATTTTTTATATAC
>Frequency_1_QualityScore_FFHHHHHJJIJJJJJJJJEIIJJJJJJJJJJJJJJJIIJJFHHJJHIJJJJJJJJEHHHHHCDFFFDCDDDDEDEDDDDDDDDDDDDDDDDDDD_Mismatch_0_Sense_+_Library_PoolT
ATATTCATATTTTTTATATACTGGATAAGCCTGTCAGGGGTTCAGAACGGACAGGTCTGTTAAGCCGTCATGTGACTGCAAATGACAGACATGG
>Frequency_1_QualityScore_FDHHHHHJIIJJJJJJJIJJJJJJJJJJJIIIJJHGIFHIIIJJHIIJJJJJIIJJJIJJJJIJJJIJIEHIIGHHHHFFFFFDABDDC>CDDD_Mismatch_0_Sense_+_Library_PoolT
GTGTATATATACATTTAATATATACCACAAAATGTATATCCTCCATATTCATATTTTTTATATACTGGATAAGCCTGTCAGGGGTTCAGAACGG
>Frequency_1_QualityScore_FFHHHHHJJJJJJJJIJJJJJJJJJJHIIHIIIIIIIIGIIJJJIJJJJJJJJHJJJJJJJJJI;FHIJJIIJHHHBDFEEEEEDDBDDDDCCD_Mismatch_0_Sense_+_Library_PoolT
ATACATTTAATATATACCACAAAATGTATATCCTCCATATTCATATTTTTTATATACTGGATAAGCCTGTCAGGGGTTCAGAACGGACAGGTCT
>Frequency_1_QualityScore_FFHHHHHJJJJJJJJJJJJIJEJIIJJJJJIIJJJJJJJJJJJJIJJJJJJJJJIJJJJJJJIGIJJIA>EFFDFFDDDDDDDCDDDDDDEDDD_Mismatch_0_Sense_+_Library_PoolT
AATATATACCACAAAATGTATATCCTCCATATTCATATTTTTTATATACTGGATAAGCCTGTCAGGGGTTCAGAACGGACAGGTCTGTTAAGCC
>Frequency_1_QualityScore_FFGHGHHJJEHIJJJJJJJJJJJJJJJIJJJJJJJGFHGHIIIJIHIJJJIJIJJJJJIIIIJGIICG@GEHHHFHHHFFFFFFFEEDDEDDED_Mismatch_0_Sense_+_Library_PoolT
CCAGCACAAATTTTCTAGCTACTTTATAAGGACAGGTGTATATATACATTTAATATATACCACAAAATGTATATCCTCCATATTCATATTTTTT
>Frequency_1_QualityScore_FFHGHGHJJJJJJJGGIJIGJJGIJGIFJJJHICGGHJIJJIGEHIJGGIIIGEEFDFFFEEEDDDDDDCDDDECCDCCDDDDE>@CDCCCDDB_Mismatch_0_Sense_+_Library_PoolT
AAGGAATTCCTCACCGGGCTCCACTGGGATGTTAGAATTTCGAACTCAATACGGAAAAGCCAGCACAAATTTTCTAGCTACTTTATAAGGACAG
>Frequency_1_QualityScore_FFHFHHFIIIGHI>FHGDFHIIIIIIIIIIIIGIGHGFB4BHBDFHGGIIIIIIIG7CEIIDHHHHFBD<ADBBCDCCCECDADADDECCCCDD_Mismatch_0_Sense_+_Library_PoolT
ACAGACATGGATGTGGATCTACATACGGCCAAACAAGTGCCCCTTCTATCTCTCTGTAACTAGCAATCCGATCTTCTCTATGTGATTACATATG
>Frequency_2_QualityScore_EFGHGHGIJIJIIIHIGIIIIIIIEIIGGIGIHIGIIJIIHIGEHIIIIHI?EFHGGHIIGEGGGGHHEAEFFFFDDEDEECCCDCBCDEDDCD_Mismatch_0_Sense_+_Library_PoolC
TGTGACTGCAAATGACAGACATGGATGTGGATCTACATACGGCCAAACAAGTGCCCCTTCTATCTCTCTGTAACTAGCAATCCGATCTTCTCTA
>Frequency_1_QualityScore_DEHHHHHIGJJJEFJJIJJGGGGIGIGIIIJIGIIIJGGGGDGG@FGHGHGIGIHGHEF?DEFDDCDEECBDDDDDCCDCCCDAA@CCCDDDDD_Mismatch_0_Sense_+_Library_PoolC
CTCCATATTCATATTTTTTATATACTGGATAAGCCTGTCAGGGGTTCAGAACGGACAGGTCTGTTAAGCCGTCATGTGACTGCAAATGACAGAC
>Frequency_1_QualityScore_EFGHHGGJGHIGGIIIJIIJCHIGHHEHHIGG6?99DF>FF@FE>FHFEEHHHAEHEFH?DDECCA>CC>ACCDDCDDDDDDDCCDDCCDDC@C_Mismatch_0_Sense_+_Library_PoolC
ATTTTTTATATACTGGATAAGCCTGTCAGGGGTTCAGAACGGACAGGTCTGTTAAGCCGTCATGTGACTGCAAATGACAGACATGGATGTGGAT
>Frequency_1_QualityScore_FFHHHHHJJJFJIGIHBFHHIJJHIIJJJJJJJJJJJJJJJJIIIJHJJIHIJHIIF_Mismatch_0_Sense_+_Library_PoolC
ATGAATTCCAAAAAGAAGTTCGGTTATATATACATTTTTTTCACAGAATTCTGTGAT
>Frequency_1_QualityScore_FFHHHHHJJJJJJJJJJJJJGJIJJJJJJJJJJIIIIJJIIIHGHIJJJJJI_Mismatch_0_Sense_+_Library_PoolC
GTTATATATACATTTTTTTCACAGAATTCTGTGATATATACAGTTTTTTTCA
>Frequency_1_QualityScore_FFHGHGHJIGIIIIJIJGEEGIGHIIJIIGIHIJJJEGGCGIIIIJGJJGIHFFF;BBDFFEEEEEEEE>CDDDDDFEDCDCD9ABCCB@CCDE_Mismatch_0_Sense_+_Library_PoolC
CGAACTCAATACGGAAAAGCCAGCACAAATTTTCTAGCTACTTTATAAGGACAGGTGTATATATACATTTAATATATACCACAAAATGTATATC
>Frequency_1_QualityScore_DFHG>FFFBFGBGAGHGFEGG@GDDDBFGHFIGGHIIIIEGIGH9@DD@EHIGHFACEEDFF@@C:@BCA?@A@CCACDDEDCDDD@CCABCDD_Mismatch_1_Sense_+_Library_PoolC
CGGGATGTTAGAATTTCGAACTCAATACGGAAAAGCCAGCACAAATTTTCTAGCTACTTTATAAGGACAGGTGTATATATACATTTAATATATA
>Frequency_3_QualityScore_FDGDFGGIHHHIHIIJIIHIJHIHIJHIJIJIJIIIJJGIIIHIIIIIHIFHIIJIIJIHIJHIIHGHIDDBBABDCECCBBDDDDEECBDDBC_Mismatch_0_Sense_+_Library_PoolT
TCTATCTCTCTGTAACTAGCAATCCGATCTTCTCTATGTGATTACATATGTGCAGATGAATTCCAAAAAGAAGTTCGGTTATATATATACATTT
>Frequency_1_QualityScore_FFHHHHHJJJJJJJJJHIJIIJJJJJJJJJJJJJJJJJJJJJJGHJJJJJJJJJJJJJHHHHHHFFDFFEEEDEEEDCCDDDEEDCDDDDEDEB_Mismatch_0_Sense_+_Library_PoolT
CAAATGACAGACATGGATGTGGATCTACATACGGCCAAACAAGTGCCCCTTCTATCTCTCTATAAGTGGCTTTCTGCAATTCTGCATTGATTCG
>Frequency_1_QualityScore_FDD<FFDFGGIIIGHE?F?FHGGEHGGIIII<E@EHHIIG=?D:BFGI?DGGIIIIGIIIGGHIED=BEDD@CCCCECEEDCDC_Mismatch_0_Sense_+_Library_PoolT
TCTCTATGTGATTACATATGTGCAGATGAATTCCAAAAAGAAGTTCGGTTATATATATACATTTTTTTCACAGAATTCTGTGAT
>Frequency_1_QualityScore_FFHHHHHJJJJJJJJIIJGIJIJIIJIJJJJJJIJJJJGIJJJIHHHHHHFFFFEE@CEDDDDDCDFDEDDEDEEFEEDDDDDCDDC>ACCDED_Mismatch_0_Sense_+_Library_PoolT
AGCAATCCGATCTTCTCTATGTGATTACATATGTGCAGATGAATTCCAAAAAGAAGTTCGGTTATATATATACATTTTTTTCACAGAATTCTGT
>Frequency_1_QualityScore_FFHHHHHIJIJIJIIJIHIIJJGIJJJJJJIJJIJIJJIJJJJJJJJJJJIICEIIJHHGIIIJJJJHHEHHHHFDDDCCDDDDDDDEEDDEEE_Mismatch_0_Sense_+_Library_PoolT
ATCCGATCTTCTCTATGTGATTACATATGTGCAGATGAATTCCAAAAAGAAGTTCGGTTATATATATACATTTTTTTCACAGAATTCTGTGATA
>Frequency_1_QualityScore_FFGHGGHJJJJJIIJJIJJJJIJJGIHIJJIHIIJJIIJJJJIJJJJJIJJIJIJJEFFGGHIJEHHHHAEFFFFFFFFEEEDDDADDDDDDDD_Mismatch_0_Sense_+_Library_PoolT
ACTAGCAATCCGATCTTCTCTATGTGATTACATATGTGCAGATGAATTCCAAAAAGAAGTTCGGTTATATATATACATTTTTTTCACAGAATTC
>Frequency_1_QualityScore_FFHHHHFJJJJJJJJJJJJJJJJJJJJJJJJJJJJJJGIIJJJJJJJJIJJHHFEFEEDDBDDDDDDDDDDDDDDEEDDDDDDDDDDDDEDDDD_Mismatch_2_Sense_+_Library_PoolT
GAAGGAAAGGAATTCCTCACCGGGCTCCACTGGGCAGTTAGAATTTCGAACGCAATACGGAACAGCCAGCATAAATTTTGTTGTTACTTTATAC
>Frequency_1_QualityScore_DDDHBHDHGHGIJ@EGDHEHIIF=GDDB9BDHHHJJIJJJ@FFGIIJJJJIHFHGHFFFFFFECCECCCCCCCDDCCDDCDCDDDDDDDDDBC@_Mismatch_0_Sense_+_Library_PoolT
AGCCTGTCAGGGGTTCAGAACGGACAGGTCTGTTAAGCCGTCATGTGACTGCAAATACAGACATGGATGTGGATCTACATACGGCCAAACAAGT
>Frequency_1_QualityScore_FFHHHHHJJJJIJIEHGIJJJJIIJJGIJJJJJJJJJJJJJIJIIJH;BFGHIJIIIHHHGHHHFFFFFDCDDDE_Mismatch_0_Sense_+_Library_PoolC
CGATCTTCTCTATGTGATTACATATGTGCAGATGAATTCCAAAAAGAAGTTCGGTTATATATACATTTTTTTGCA
