# Supplementary material for: Differential Gene Expression Reveals Candidate Genes for Drought Stress Response in Abies alba (Pinaceae)
Source: PLoS One. 2015 Apr 29;10(4):e0124564. doi: 10.1371/journal.pone.0124564 (PMC4414588; doi:10.1371/journal.pone.0124564)
Supplement: S2 File — (GZ) [file pone.0124564.s002.gz › comp5583_c0_seq1.fa]

>comp5583_c0_seq1 len=900 path=[1:0-652 654:653-664 666:665-899] : sp|O22874|EXPA8_ARATH Expansin-A8 OS=Arabidopsis thaliana GN=EXPA8 PE=2 SV=1 e-value: 4e-57 blast score:  218
CCTGCAGCACTTCGATATGGCCGAGCCTGCTTATCAGCAGATGGCCATGTATAGAAGTGGCATTGTCCCTATCCTCTATAGAAGAGTGCCGTGCTTGAAGAAGGGAGGGATCCGATTCACAATGAATGGCCATTCCTACTTCAATCTAGTCCTCATCACCAACGTAGCAGGAGCAGGGGATGTCCACGCGGTTTCGATAAAAGGCTCAAGAACTGGTTGGCAGGCTATGTCACGCAACTGGGGACAGAATTGGCAAAGTAATTCTTACCTCAACGGTCAAACCCTATCCTTCCAGGTCACCACCAGTGACGGCACTACGAGCGTCTCCTATAACGTGGCCCCTTCTGATTGGCAATTCGGGCAGACTTTTGAAGGAAGCCAGATATAAATACAACTTTACTAAACGTTTCCAGACCTCTTTATATATTTGCCATTGTATACTTCTTCGCTGCTCTATTATTGAAAAACCGCGATGAAAGCAGTAGCGTCAAAGAACACATAGGAGGTAATATAACGTAAGTCCGTATGTGAACTATAGATCTGGAGAGCCATGGGATTTAGTGGTGTCTCATTATTGGAGCCCTCTCCCATTCGTTTGTCCTACTTACTATCTTAATATGAAACTTTTCAGATGGTAACTGGTATTTTAGCACCGATTGATTGACTGACAGATTTATTTGATTGTCTTCTCTGTAGTAGACATTCAATTGTTGAACAGGCGCTGGACCAATATCTAGGATTCATGTTACTTGTATGGACGACCAACATTAACAGCTTTGTCACAACAAGGAATATAGCTTTTATCACCATAAATTTACATTTTTTTGTTGTCTGATTCAAATATGGCTGAACATTTATATGAGCAAAGCCAAATAAAATGTGGTTGATATATGACAATCA

>Frequency_6_QualityScore_FFHHHHHJIIJIJHIIJJJJJIIIIJIJJHIICGHIJJJJJJIJJJJJIIIJJIIIHHHIHHGGGGGFFFEEDDDEDDDDDDDDDDDCDDCDDD_Mismatch_0_Sense_+_Library_PoolT
GAAAGCAGTAGCGTCAAAGAACACATAGGAGGTAATATAACGTAAGTCCGTATGTGAACTATAGATCTGGAGAGCCATGGGATTTAGTGGTGTC
>Frequency_44_QualityScore_FFHHGGGIHIIIIIIIJJIIIHHIHIHIIHIIAFHIIIIIIIHIIIHHHHGHIHGHGHHHHGGGGGGFFEEEEDCDDDDCCCCDDDDCCCCBCC_Mismatch_0_Sense_+_Library_PoolC
GAAAGCAGTAGCGTCAAAGAACACATAGGAGGTAATATAACGTAAGTCCGTATGTGAACTATAGATCTGGAGAGCCATGGGATTTAGTGGTGTC
>Frequency_5_QualityScore_EFHHHHHIJJJJIIIJJIIIJJHHIJIIJJJIIJIJIIIHIIJIIH@EHGGHHHHFFFFEDEEDDDCDCACDDDDDDEDEDEDCDDCDDDDDDD_Mismatch_0_Sense_+_Library_PoolT
TGAAAAACCGCGATGAAAGCAGTAGCGTCAAAGAACACATAGGAGGTAATATAACGTAAGTCCGTATGTGAACTATAGATCTGGAGAGCCATGG
>Frequency_37_QualityScore_FEGHGGGHIIIIHIIIIIIHHIFGGHHGHHHHIHHHHIHIHHHFGG?DEFFFFFFDCDDDCDCCBBCCCABCCCCDCDDDDDCCBBBCCBCCCC_Mismatch_0_Sense_+_Library_PoolC
TGAAAAACCGCGATGAAAGCAGTAGCGTCAAAGAACACATAGGAGGTAATATAACGTAAGTCCGTATGTGAACTATAGATCTGGAGAGCCATGG
>Frequency_4_QualityScore_FFGHHGHJJIIJIJIJIJJIIIIJJJHIIIJIJJIIIJIJJIIJJIIJHIIJIIIGHGGGEEEDEEEEDDDCDDDDDDD;BCDEEEEDDCCCDE_Mismatch_0_Sense_+_Library_PoolT
TTGCCATTGTATACTTCTTCGCTGCTCTATTATTGAAAAACCGCGATGAAAGCAGTAGCGTCAAAGAACACATAGGAGGTAATATAACGTAAGT
>Frequency_12_QualityScore_EEHGHHHJJGHIHIJIHIJGHIHIGIIIHIIHIIIGGHHIHHIIIHHHFGHHIIHGGFGGEFDCEDDCCCCCDDDDBCC:ACCDDEEDDCCCCA_Mismatch_0_Sense_+_Library_PoolC
TTGCCATTGTATACTTCTTCGCTGCTCTATTATTGAAAAACCGCGATGAAAGCAGTAGCGTCAAAGAACACATAGGAGGTAATATAACGTAAGT
>Frequency_4_QualityScore_ECEEEEGGGCGFIEIIGCFGFHGFAHGHGEIIHIGHGFGIHIHHHIHIHHGFFHHHHGHGHGGIIHHCABCFGEEEDDECCDDECCDDDECCAA_Mismatch_0_Sense_+_Library_PoolT
GTGAACTATAGATCTGGAGAGCCATGGGATTTAGTGGTGTCTCATTATTGGAGCCCTCTCCCATTCGTTTGTCCTACTTACTATCTTAATATGA
>Frequency_22_QualityScore_FEHHHHHJJJJIJIJJJHIGIIIIJJJJHIIIIIHIIHIIIJJHIJIIJIIIIIIJIIIIIIIIIIIGGEFFFFFEEEEEEDEEDDEDDDDEED_Mismatch_0_Sense_+_Library_PoolC
GTGAACTATAGATCTGGAGAGCCATGGGATTTAGTGGTGTCTCATTATTGGAGCCCTCTCCCATTCGTTTGTCCTACTTACTATCTTAATATGA
>Frequency_4_QualityScore_EFHGHHGIJJIIIJJIIIHIIHFGIIJJHGIIIIIIIIIIIIHGIHHGHGFFFEEEEEEDDDDCDC7=ABDEEDDCCCCCCDCCCBCDDDCECD_Mismatch_0_Sense_+_Library_PoolT
CTTCTTCGCTGCTCTATTATTGAAAAACCGCGATGAAAGCAGTAGCGTCAAAGAACACATAGGAGGTAATATAACGTAAGTCCGTATGTGAACT
>Frequency_29_QualityScore_EFGHGHGIIIHHHIIHIIHHIHGHIHIIIIHIHHIGHHIIIHEGHHHFGFFFFFEEEEDDDDDCCC;AB@CDCCCCABBCBCCB@ABCCDDDCD_Mismatch_0_Sense_+_Library_PoolC
CTTCTTCGCTGCTCTATTATTGAAAAACCGCGATGAAAGCAGTAGCGTCAAAGAACACATAGGAGGTAATATAACGTAAGTCCGTATGTGAACT
>Frequency_4_QualityScore_EEGGFHGGGGHIGGGHIIIIJIJIIGGIGHIJIIIHIIIIHIGHIIGHIIHIIIIIGHIHIHGGGGHGHGFGEFEFFEDDEEC@C_Mismatch_0_Sense_+_Library_PoolT
GGGATTTAGTGGTGTCTCATTATTGGAGCCCTCTCCCATTCGTTTGTCCTACTTACTATCTTAATATGAAACTTTTCAGATGGTA
>Frequency_15_QualityScore_DEFFFGHIIEGHGFHGHIHIHHIHHHIHHGGGGHIHHIIIIIFGGGFHHHHIIGIHHFIGHHFGFGGGEFEFFFEEECCBDDDBC_Mismatch_0_Sense_+_Library_PoolC
GGGATTTAGTGGTGTCTCATTATTGGAGCCCTCTCCCATTCGTTTGTCCTACTTACTATCTTAATATGAAACTTTTCAGATGGTA
>Frequency_4_QualityScore_EFHHHHHJJJJJJJJJJJJJIJJIJJJJJJJJJJJJIIJJIJJJJJJIJJIJJIJIJHIHIIIIIIHHHGGGGFGFEEEEEDCDDDDDDCDCDE_Mismatch_0_Sense_+_Library_PoolT
TTTTGAAGGAAGCCAGATATAAATACAACTTTACTAAACGTTTCCAGACCTCTTTATATATTTGCCATTGTATACTTCTTCGCTGCTCTATTAT
>Frequency_9_QualityScore_DFGGHGGJIHIHHIGHIIIIIHHHGHGGHIIIIJJHFHIIHGHHIIIHHIIGHIHGHHHIIIIHGHHGGDFEFFFFEEEEEDDDDBCCCCCDCD_Mismatch_0_Sense_+_Library_PoolC
TTTTGAAGGAAGCCAGATATAAATACAACTTTACTAAACGTTTCCAGACCTCTTTATATATTTGCCATTGTATACTTCTTCGCTGCTCTATTAT
>Frequency_3_QualityScore_FFHHHHFJIJJJJJJJJHHIJIIGHIIIIJJJJJJIIJIIGIIIIIIJIIJJJJIJIIJIIHHFGGGGGDECEEFFEEEDDEDCDDDDDDDCCC_Mismatch_0_Sense_+_Library_PoolT
ATCTGGAGAGCCATGGGATTTAGTGGTGTCTCATTATTGGAGCCCTCTCCCATTCGTTTGTCCTACTTACTATCTTAATATGAAACTTTTCAGA
>Frequency_11_QualityScore_EEGFGGFIFHIIIHIIIFHIIIIFHIGHHIIJHIHIIHIHIHHGIIHIHIGHIIIIGHGIHHHHHGFGGEFFFEEFEDEEDDDDCCCDDDDCCB_Mismatch_0_Sense_+_Library_PoolC
ATCTGGAGAGCCATGGGATTTAGTGGTGTCTCATTATTGGAGCCCTCTCCCATTCGTTTGTCCTACTTACTATCTTAATATGAAACTTTTCAGA
>Frequency_3_QualityScore_EEHHHHHJJJJHIJHHICFHHIHJJJJIJJJIJIJJIJIHIJJJIIJJJJJJJJJJJJIIIJJIJIFHHGFFDFEDCCEEEEDEEEEDCDDBCD_Mismatch_0_Sense_+_Library_PoolT
AAAGAACACATAGGAGGTAATATAACGTAAGTCCGTATGTGAACTATAGATCTGGAGAGCCATGGGATTTAGTGGTGTCTCATTATTGGAGCCC
>Frequency_21_QualityScore_FFHHHHGIIIIIIIHHI?FGHHHIJIIGHJIGHHIHIIIHIIIIIIIJIIIIIIHIIHIHHHIIIHGGGEEEDEDCCCDDDDDEEEEDCCBCBC_Mismatch_0_Sense_+_Library_PoolC
AAAGAACACATAGGAGGTAATATAACGTAAGTCCGTATGTGAACTATAGATCTGGAGAGCCATGGGATTTAGTGGTGTCTCATTATTGGAGCCC
>Frequency_3_QualityScore_FEHHGHHIJJJJJJJJJJIJJJJIJJJJJJJJJJHIJJIJJJJJJJJJJJJJJJJJJJJJJJJJJIJIJHHFHHHFF_Mismatch_0_Sense_+_Library_PoolT
GTGGTGTCTCATTATTGGAGCCCTCTCCCATTCGTTTGTCCTACTTACTATCTTAATATGAAACTTTTCAGATGGTA
>Frequency_9_QualityScore_EDFGEHHIJJIJIIIJIIIJIIHHIJJIIIIIIJHIIIIIIJJIJJJJJIIJIJJIJIIIIIIIIHHHIGEGGFGDF_Mismatch_0_Sense_+_Library_PoolC
GTGGTGTCTCATTATTGGAGCCCTCTCCCATTCGTTTGTCCTACTTACTATCTTAATATGAAACTTTTCAGATGGTA
>Frequency_3_QualityScore_FFHHHHHJJJIJJJIJIJJJJJJJJJJJJJHIGIIJJIJJJIJJJJIHIJHGIIIJHIGIHIIHFFHHGCEFFDEDCDEEBCCDCDDDDDDDDD_Mismatch_0_Sense_+_Library_PoolT
CGTAAGTCCGTATGTGAACTATAGATCTGGAGAGCCATGGGATTTAGTGGTGTCTCATTATTGGAGCCCTCTCCCATTCGTTTGTCCTACTTAC
>Frequency_14_QualityScore_FFGHGGGIIIHIIIGHIIIIIIIIHHIIHIHHHHHHIIIGHEGHHHHFHHGGIIIHHHIHIIHFFEEEFBCEEDEEDDEDCCCCACBCCCCBDD_Mismatch_0_Sense_+_Library_PoolC
CGTAAGTCCGTATGTGAACTATAGATCTGGAGAGCCATGGGATTTAGTGGTGTCTCATTATTGGAGCCCTCTCCCATTCGTTTGTCCTACTTAC
>Frequency_3_QualityScore_FFHGGHHGGHHIIIFHIHIIIFIIIIIJIIIIJIHIIJIHGHIHJHIJHHHGIGGGFGFDDCEDCDDDCBDCDDDDD=BCDDEEEDBAACBBDD_Mismatch_0_Sense_+_Library_PoolT
GCCATTGTATACTTCTTCGCTGCTCTATTATTGAAAAACCGCGATGAAAGCAGTAGCGTCAAAGAACACATAGGAGGTAATATAACGTAAGTCC
>Frequency_15_QualityScore_EFGGHGGHHIIIIJIIIHIIIHIHGIHHHIIJHGHHHHIHGIIIIIIHHIHHIFGGFFDEDCDDDDDCCCCCDDCCB9@BDEDDEDCCCCCCDC_Mismatch_0_Sense_+_Library_PoolC
GCCATTGTATACTTCTTCGCTGCTCTATTATTGAAAAACCGCGATGAAAGCAGTAGCGTCAAAGAACACATAGGAGGTAATATAACGTAAGTCC
>Frequency_3_QualityScore_FFHHHHHJJJIJJJJJJIJJJJJJIJJHIJJJJJJIJJJJJJJJJJJIHHHAEFGFFFFFEEEDDEEDCDCCDDEEEDDDDDEDEDEDCDCDDC_Mismatch_0_Sense_+_Library_PoolT
ATTATTGAAAAACCGCGATGAAAGCAGTAGCGTCAAAGAACACATAGGAGGTAATATAACGTAAGTCCGTATGTGAACTATAGATCTGGAGAGC
>Frequency_14_QualityScore_EFHFGHGHIIIIIIHIJHIHFGHHHIGGGHIIHIHFHIIIIHIHIGHHEGG=BEEEFEEDDCDCDDECCCBBCDEBBCBCCCDCECEDBCCCCC_Mismatch_0_Sense_+_Library_PoolC
ATTATTGAAAAACCGCGATGAAAGCAGTAGCGTCAAAGAACACATAGGAGGTAATATAACGTAAGTCCGTATGTGAACTATAGATCTGGAGAGC
>Frequency_3_QualityScore_EEFGGGFIIIGIIIIHEIHIIHIHIJIHHHGFFAEHIJHHG?FCGEHHHIGEEGGHGGFHHHHFCDFFGEEECAAACDDDDCACDDDDAC@BBB_Mismatch_0_Sense_+_Library_PoolT
TGAAAGCAGTAGCGTCAAAGAACACATAGGAGGTAATATAACGTAAGTCCGTATGTGAACTATAGATCTGGAGAGCCATGGGATTTAGTGGTGT
>Frequency_8_QualityScore_EEDGGEGIIGHHHHGHHHHHIIHGHGHIIGCFH?EGIIJIHIGGGGIFHIHHHHIGHEGGHHGFGGFFFEEEDCBCDDDCCCAABCCCAB?ABB_Mismatch_0_Sense_+_Library_PoolC
TGAAAGCAGTAGCGTCAAAGAACACATAGGAGGTAATATAACGTAAGTCCGTATGTGAACTATAGATCTGGAGAGCCATGGGATTTAGTGGTGT
>Frequency_3_QualityScore_FFHHHHHJJJJJJJJJJJJJJJJJHIJJJIJJIJJJJJJJJJHJJIIG;AFHHHHGFFEFEEEEDCCCDCEDEEDDDDDEDEDEDDDCDCCDDD_Mismatch_0_Sense_+_Library_PoolT
ATTGAAAAACCGCGATGAAAGCAGTAGCGTCAAAGAACACATAGGAGGTAATATAACGTAAGTCCGTATGTGAACTATAGATCTGGAGAGCCAT
>Frequency_10_QualityScore_EFHHGGGIIIIHIIHIIHIHIHHIGIHHIGHIHIIIIIHIHHHHHEGG9ADFGGGFFEDDDDDDCCBBD@CDCDCDDDDDCCCDCAA@BCABCD_Mismatch_0_Sense_+_Library_PoolC
ATTGAAAAACCGCGATGAAAGCAGTAGCGTCAAAGAACACATAGGAGGTAATATAACGTAAGTCCGTATGTGAACTATAGATCTGGAGAGCCAT
>Frequency_3_QualityScore_FFHHHHHJJIIIJJJIJJIIJJJJJJJJJJJJHIJJIIIHIIIIHIGEGGFEEEEEDEDEDDD@BCEEEDEDDDCDDEEDDDDCDCDDEDDDDD_Mismatch_0_Sense_+_Library_PoolT
CTTCGCTGCTCTATTATTGAAAAACCGCGATGAAAGCAGTAGCGTCAAAGAACACATAGGAGGTAATATAACGTAAGTCCGTATGTGAACTATA
>Frequency_66_QualityScore_EFGGGGGIIHIIHIIHIIHHIIIIIIIIIHIIHHIIIIIGHIIHGHHGGGGFFEEEEDDDCDC<ACCDECDDCCCCCCDCCBBCCCDCDCCCCC_Mismatch_0_Sense_+_Library_PoolC
CTTCGCTGCTCTATTATTGAAAAACCGCGATGAAAGCAGTAGCGTCAAAGAACACATAGGAGGTAATATAACGTAAGTCCGTATGTGAACTATA
>Frequency_2_QualityScore_FFGGHHHJJHIICGIIJIJJIJGIJIIIIIIJJJIIIJJIJIIIIIIJJJIJJJJJJJIJJJJIIHGHHEGFFFEEEEEEEEDEDDDDDDDDDD_Mismatch_0_Sense_+_Library_PoolT
ACACATAGGAGGTAATATAACGTAAGTCCGTATGTGAACTATAGATCTGGAGAGCCATGGGATTTAGTGGTGTCTCATTATTGGAGCCCTCTCC
>Frequency_13_QualityScore_EFGGFGGIIHII?EFHIHIIIIEGHIHHIIGHHIHIIHIIIJIIHIIIIIGHGHIHGIHIIHHIHGGEFFEDEEEDDEEEEEDBCDBCBCCCDC_Mismatch_0_Sense_+_Library_PoolC
ACACATAGGAGGTAATATAACGTAAGTCCGTATGTGAACTATAGATCTGGAGAGCCATGGGATTTAGTGGTGTCTCATTATTGGAGCCCTCTCC
>Frequency_2_QualityScore_FFGHHGHJJIGIIIIJJIIJGIIIIJGIIIJIIJJJICHHIGIGIGIIIJIJIIIJIJJIIIIJJIHGHHGFFFFFEECDEEDDDDDDECDEED_Mismatch_0_Sense_+_Library_PoolT
AGTCCGTATGTGAACTATAGATCTGGAGAGCCATGGGATTTAGTGGTGTCTCATTATTGGAGCCCTCTCCCATTCGTTTGTCCTACTTACTATC
>Frequency_21_QualityScore_EEGGGGEGGGFHHIHIIIHGFHHHHIFHGHIHHGHGHFHGHHGDFGGGHHHIHHIHHIHEFGHGGGGFFFFEEEEEDDBBBCBBCCCCDDDDDC_Mismatch_0_Sense_+_Library_PoolC
AGTCCGTATGTGAACTATAGATCTGGAGAGCCATGGGATTTAGTGGTGTCTCATTATTGGAGCCCTCTCCCATTCGTTTGTCCTACTTACTATC
>Frequency_2_QualityScore_FFHHGHGHIJJIIJIIHIIIHIIHIIJIJJAEHIHIIJJJIJJIIIJJIIJIHIIIJJIJIHHGGHGGFCFEDEEEDDDDDDDCDDDDDCDDCC_Mismatch_0_Sense_+_Library_PoolT
AAGCAGTAGCGTCAAAGAACACATAGGAGGTAATATAACGTAAGTCCGTATGTGAACTATAGATCTGGAGAGCCATGGGATTTAGTGGTGTCTC
>Frequency_21_QualityScore_FFHHHHGIIIJHIIIJIIIIHIHHHHIGHIBFHIJJIJJIHIIIGIIIHHIIGHGHHHHIHHGGGGFFEBDCDDDDDDDCCDDDCCCCCBBCCD_Mismatch_0_Sense_+_Library_PoolC
AAGCAGTAGCGTCAAAGAACACATAGGAGGTAATATAACGTAAGTCCGTATGTGAACTATAGATCTGGAGAGCCATGGGATTTAGTGGTGTCTC
>Frequency_2_QualityScore_FEFHGFHIIIFIIIIIFHHIIIIIIGHIIIIIIIIIFIIIIIIHIGIIIGHEGEGIIGIGGGGEFFECAADCACA?A?A@BCCCDDDEDCCCCC_Mismatch_0_Sense_+_Library_PoolT
GTCCGTATGTGAACTATAGATCTGGAGAGCCATGGGATTTAGTGGTGTCTCATTATTGGAGCCCTCTCCCATTCGTTTGTCCTACTTACTATCT
>Frequency_19_QualityScore_FEGGGEFIIGHGIIIHIIHHIHHIIHIGGHIIIIIIGHIIIIFGGGHIIHIIHHHHHGEHGHGHHHGFECEEEFEDDCCDDDDCDCDEDDDEDD_Mismatch_0_Sense_+_Library_PoolC
GTCCGTATGTGAACTATAGATCTGGAGAGCCATGGGATTTAGTGGTGTCTCATTATTGGAGCCCTCTCCCATTCGTTTGTCCTACTTACTATCT
>Frequency_2_QualityScore_DEGHABFIIIIIII@GIIFI9CHCAEDHIEHIIGIHEGGGIGIIIIIIIIIIICGGIIIIGEGIEECDECFEECBEBECCADDCDCCCCC?CCC_Mismatch_0_Sense_+_Library_PoolT
TGGAGAGCCATGGGATTTAGTGGTGTCTCATTATTGGAGCCCTCTCCCATTCGTTTGTCCTACTTACTATCTTAATATGAAACTTTTCAGATGG
>Frequency_30_QualityScore_EEGFFFGHHHIIIIEHHIGIGHGEFHHHIHIHHHIGGHHHHHHIHHHIHHHGHGHIGHGHHHHGGFFGFDEEEDDEEEDCCCCCCCCCCCBCCB_Mismatch_0_Sense_+_Library_PoolC
TGGAGAGCCATGGGATTTAGTGGTGTCTCATTATTGGAGCCCTCTCCCATTCGTTTGTCCTACTTACTATCTTAATATGAAACTTTTCAGATGG
>Frequency_2_QualityScore_FFFHHHHJJGIGIIIIJIIIIFIIIIIJIJIIIIIIGIJJIIHIIIIHIIIGIICGHEHGEEIIHIIHHEGHHECECACCDEDDCEEACAC@CC_Mismatch_0_Sense_+_Library_PoolT
AATATAACGTAAGTCCGTATGTGAACTATAGATCTGGAGAGCCATGGGATTTAGTGGTGTCTCATTATTGGAGCCCTCTCCCATTCGTTTGTCC
>Frequency_17_QualityScore_FFHHGGHIIGHIIGHHIFHGHFHHHIHIHIIIIIIHHHIGHIHIHHGHGHHIHIEGFGFGGFHGHHHHGFDEFEDEEDCDCCDCCEDABBCBCC_Mismatch_0_Sense_+_Library_PoolC
AATATAACGTAAGTCCGTATGTGAACTATAGATCTGGAGAGCCATGGGATTTAGTGGTGTCTCATTATTGGAGCCCTCTCCCATTCGTTTGTCC
>Frequency_2_QualityScore_FFHHHHHJJJGHIHIJJJJIJJIJJIJJJJJJJJJJJJIJJIJGIIJIJJIIJJJIJJIJIJJIIIHIIHIHHHHGGFFFEEEDCE_Mismatch_0_Sense_+_Library_PoolT
TGGGATTTAGTGGTGTCTCATTATTGGAGCCCTCTCCCATTCGTTTGTCCTACTTACTATCTTAATATGAAACTTTTCAGATGGTA
>Frequency_8_QualityScore_FFHHGHHJIIGIIGIIIIJIIJIJJIJJIIJJJJIJJJJJJJJIIJIIJJJJJJJJJJJJJJJIJJJIIGGHHHHHFFEFEFEEDE_Mismatch_0_Sense_+_Library_PoolC
TGGGATTTAGTGGTGTCTCATTATTGGAGCCCTCTCCCATTCGTTTGTCCTACTTACTATCTTAATATGAAACTTTTCAGATGGTA
>Frequency_2_QualityScore_FFHHHHHJJJIJIIGGIIJJIEIIJIJHHIHIIGIJIIIIJIIGGGHHIIIGIIJJJJIIHHIIGGHHHGGFEFFFFEEEEEEEEEEEDDDCDC_Mismatch_0_Sense_+_Library_PoolT
ATAGATCTGGAGAGCCATGGGATTTAGTGGTGTCTCATTATTGGAGCCCTCTCCCATTCGTTTGTCCTACTTACTATCTTAATATGAAACTTTT
>Frequency_21_QualityScore_FFHGGGHJJJIIHIIJJIJJIFHIIIIGHIHHIIIJIIJJJJIIIIHIIIIIIHIHIIIJGHHHGGGGGFFFFEEEEEEEEEDDEEEEDDDCCD_Mismatch_0_Sense_+_Library_PoolC
ATAGATCTGGAGAGCCATGGGATTTAGTGGTGTCTCATTATTGGAGCCCTCTCCCATTCGTTTGTCCTACTTACTATCTTAATATGAAACTTTT
>Frequency_2_QualityScore_FFHHHHHJJJJIJJJIJIJJHIJIIJJJIJJJJJIJJIIIJIJJIIJJJIJHGHGFEFFEDDDEEACC??CDEEEEDDDDDDEECDDCCDCECD_Mismatch_0_Sense_+_Library_PoolT
TACTTCTTCGCTGCTCTATTATTGAAAAACCGCGATGAAAGCAGTAGCGTCAAAGAACACATAGGAGGTAATATAACGTAAGTCCGTATGTGAA
>Frequency_12_QualityScore_FEGGHGHJIIIHIIIIIHIIHIIIGHIFGIIHHIIIJHHIIJHIGIIIIGGGEFDEEEEDCDCDDCDC<=ACDDDDCCCCCCDDDCCCCCCDDD_Mismatch_0_Sense_+_Library_PoolC
TACTTCTTCGCTGCTCTATTATTGAAAAACCGCGATGAAAGCAGTAGCGTCAAAGAACACATAGGAGGTAATATAACGTAAGTCCGTATGTGAA
>Frequency_2_QualityScore_FFHHHHHIJIJJJJIJIIJHHIJJGIIIJJJJJJJIJJIJHIJ?EGIIJJIHHHGFFFFECCEEDFEDECCDCDEDEDEDDDDCDDDDDDDCCD_Mismatch_0_Sense_+_Library_PoolT
AAAACCGCGATGAAAGCAGTAGCGTCAAAGAACACATAGGAGGTAATATAACGTAAGTCCGTATGTGAACTATAGATCTGGAGAGCCATGGGAT
>Frequency_15_QualityScore_FFHHHHHIJIJJIJIJIIIHHIHJHIIIJIIIJIIHIIJIGHI=DGHHHGHGGFFEFEEEDCDDDDDDDACCDDEDEDEDDCCCCCCDDDDCCC_Mismatch_0_Sense_+_Library_PoolC
AAAACCGCGATGAAAGCAGTAGCGTCAAAGAACACATAGGAGGTAATATAACGTAAGTCCGTATGTGAACTATAGATCTGGAGAGCCATGGGAT
>Frequency_2_QualityScore_D@CDAGEHGEGGBGEIGCGF>GFHHGGGEGCEEAACHACACCHCGECCBC?CCDDDACCA5<=A@CEEC??AC@==5>@BAA8??<A?AACECC_Mismatch_0_Sense_+_Library_PoolT
CGCTGCTCTATTATTGAAAAACCGCGATGAAAGCAGTAGCGTCAAAGAACACATAGGAGGTAATATAACGTAAGTCCGTATGTGAACTATAGAT
>Frequency_18_QualityScore_FFHHGGGIJHIIHIJIHIIIJIIIIIIJJHHIIIIIHIHIIHIIHHHHGGGFEEDEDCDC;@CDEEDEDABBCDCDDCBCCDCDDDDDDDDDCD_Mismatch_0_Sense_+_Library_PoolC
CGCTGCTCTATTATTGAAAAACCGCGATGAAAGCAGTAGCGTCAAAGAACACATAGGAGGTAATATAACGTAAGTCCGTATGTGAACTATAGAT
>Frequency_1_QualityScore_DEHHHHHJJJJIIJJJJJJJGIIJIJEHJHIJJJJIJJJJJJJJJJJJJJJJJJJJJJJHGIJJJHHHHHHFFFFFFFEEDDDEEEDCDDDDDD_Mismatch_0_Sense_+_Library_PoolT
TAGATCTGGAGAGCCATGGGATTTAGTGGTGTCTCATTATTGGAGCCCTCTCCCATTCGTTTGTCCTACTTACTATCTTAATATGAAACTTTTC
>Frequency_9_QualityScore_EEGGFGGHGHHHIIIIIIIIGGGHIHFGGGGHHIIIIIIIJIGIHFHIIIIIHHHGGGHDFHHGHHGGGCEEFFFFEEEEEEDDEDDDDCBCCC_Mismatch_0_Sense_+_Library_PoolC
TAGATCTGGAGAGCCATGGGATTTAGTGGTGTCTCATTATTGGAGCCCTCTCCCATTCGTTTGTCCTACTTACTATCTTAATATGAAACTTTTC
>Frequency_1_QualityScore_FFHHHHHJJJJJJJJGIJAFHIJJJJJJHIJIIIGIJJJJJJIIIJJJJIJJJJJJGIIIJJJIJJHHHEEFFDFFDDDEEDEEEEEEDCCD?B_Mismatch_0_Sense_+_Library_PoolT
CAAAGAACACATAGGAGGTAATATAACGTAAGTCCGTATGTGAACTATAGATCTGGAGAGCCATGGGATTTAGTGGTGTCTCATTATTGGAGCC
>Frequency_23_QualityScore_FFGHGGGIIIIIHIIFHIBFGHHIIIIIHHIIGIIIHGIIGHHHIIIIJIIIIIIHHIHHHHHHHGGFFCEEEDEDDCCDDDDDDDDDCBCCCB_Mismatch_0_Sense_+_Library_PoolC
CAAAGAACACATAGGAGGTAATATAACGTAAGTCCGTATGTGAACTATAGATCTGGAGAGCCATGGGATTTAGTGGTGTCTCATTATTGGAGCC
>Frequency_1_QualityScore_FFHHGHHJJJIIJJJJJJIJIJJJIJJGJJEIJJJJIIJJJIHJIIJHHHHHFFFFFEEED?CCDFEEEC@CDDDDDDDABDDDEEEDDDDDED_Mismatch_1_Sense_+_Library_PoolT
CCGCTGCTCTATTATTGAAAAACCGCGATGAAAGCAGTAGCGTCAAAGAACACATAGGAGGTAATATAACGTAAGTCCGTATGTGAACTATAGA
>Frequency_1_QualityScore_EEHHHDHGDEEHGGCGBHHIIHHHGIDFGICGGCHGAGGIIGFGIF>BFH>BFIE>CA<FHIFGEGGHB@CDEHECC>;?BBC8?B3>;@_Mismatch_0_Sense_+_Library_PoolT
ATTGGAGCCCTCTCCCATTCGTTTGTCCTACTTACTATCTTAATATGAAACTTTTCAGATGGTAACTGGTATTTTAGCACCGATTGATTG
>Frequency_1_QualityScore_FFHHHHHIJIIJJJJJJJIJJJJIJJJJJJJJJJJJJIJIJJJIJJJJJJJJJJJJIJJJJJIJJIJJJGIHGHHHHFFFFF_Mismatch_0_Sense_+_Library_PoolT
ATTTAGTGGTGTCTCATTATTGGAGCCCTCTCCCATTCGTTTGTCCTACTTACTATCTTAATATGAAACTTTTCAGATGGTA
>Frequency_9_QualityScore_FFGHHGGGHHIHIIIIJJIIJHIIHIIIIJIJIIIIIIIGHIHHIIIIIIIIJIIIIIIIHHIIIHIHHFGGGGFEFFFECD_Mismatch_0_Sense_+_Library_PoolC
ATTTAGTGGTGTCTCATTATTGGAGCCCTCTCCCATTCGTTTGTCCTACTTACTATCTTAATATGAAACTTTTCAGATGGTA
>Frequency_1_QualityScore_FFHHHFHJJJJJJJJIJIJJJJJJJJIJCGHJIIIJJJJIJJIJIJIIFHIJJIJJJGIIJDHGIJJJHHHHHEEF@BDBEEEDCC_Mismatch_0_Sense_+_Library_PoolT
TCTCATTATTGGAGCCCTCTCCCATTCGTTTGTCCTACTTACTATCTTAATATGAAACTTTTCAGATGGTAACTGGTATTTTAGCA
>Frequency_1_QualityScore_FFHG7DFIJJGIH<CHHIIIIJJHIIIFHAGGIIJGGEIIJJJJJIJIIJGCEGIIJIJIGJGGHEFEE?DDFFFDEEEEDDCC@CCCB@CBDD_Mismatch_0_Sense_+_Library_PoolT
AACACATAGGAGGTAATATAACGTAAGTCCGTATGTGAACTATAGATCTGGAGAGCCATGGGATTTAGTGGTGTCTCATTATTGGAGCCCTCTC
>Frequency_23_QualityScore_FEGGGFGHIIFGH@FGHGHHJIIFHHIHHIHHHHIHHGHIHIIIHIIIIIHHHHHHIIIHHGHHHGGFDCEEDDEEEEDEDEEDCCCCCCBBCC_Mismatch_0_Sense_+_Library_PoolC
AACACATAGGAGGTAATATAACGTAAGTCCGTATGTGAACTATAGATCTGGAGAGCCATGGGATTTAGTGGTGTCTCATTATTGGAGCCCTCTC
>Frequency_1_QualityScore_FFHHHHHJJIJJJJJJJJIJIIIIIJJJJJJJJJJJJJJJIJJJJJJJJJJEHIJJJJJGIJIIJJJJIHJHHHHHHHFFFFFFFDDDDDDDDA_Mismatch_0_Sense_+_Library_PoolT
AGACTTTTGAAGGAAGCCAGATATAAATACAACTTTACTAAACGTTTCCAGACCTCTTTATATATTTGCCATTGTATACTTCTTCGCTGCTCTA
>Frequency_5_QualityScore_FFDGGHHIHFHHGIIGHHIFIGIIIIJIHHGGIGIIIIHIHIHIGHIIGFHFHFHGIIHGHHHFFFHFGDFGFFEFFFDEEDDCCB@BB>BBCC_Mismatch_0_Sense_+_Library_PoolC
AGACTTTTGAAGGAAGCCAGATATAAATACAACTTTACTAAACGTTTCCAGACCTCTTTATATATTTGCCATTGTATACTTCTTCGCTGCTCTA
>Frequency_1_QualityScore_FFHHHHHIJJIJJJHJJJJJJJJJJIJJIJJIJJJIJJFGIIJIIIJJHIHHHHHFFFFEEFCDEEDDDDDEDEDCDDCDDDDDDDDDDDDDDC_Mismatch_0_Sense_+_Library_PoolT
CGCGATGAAAGCAGTAGCGTCAAAGAACACATAGGAGGTAATATAACGTAAGTCCGTATGTGAACTATAGATCTGGAGAGCCATGGGATTTAGT
>Frequency_21_QualityScore_EEGHGGHIHIIHIHGHGHIHHIIIHIHIIIHHHIIGHH?EGHHHIHHHEGFFEFDDCDDDCDCDDDDDDCCDDDCCCCCCCBCDCCCCCCDCBB_Mismatch_0_Sense_+_Library_PoolC
CGCGATGAAAGCAGTAGCGTCAAAGAACACATAGGAGGTAATATAACGTAAGTCCGTATGTGAACTATAGATCTGGAGAGCCATGGGATTTAGT
>Frequency_1_QualityScore_FFHFHHHIEGGEHJIJJIIJIGIJIJIIIIIJIIGFHHHIIIIIIJDIJIIA>G<GCFHHIIJJIEII?AHHFFFFFCACECECFDDEECECDD_Mismatch_0_Sense_+_Library_PoolT
TGTGAACTATAGATCTGGAGAGCCATGGGATTTAGTGGTGTCTCATTATTGGAGCCCTCTCCCATTCGTTTGTCCTACTTACTATCTTAATATG
>Frequency_20_QualityScore_EEFGFFGHHHIHHIHIHHGIHGHHGGHHHEGHHIHFFFEFHHHHHHHHHHGGFFGGGHHIIGFHHHHHDCEECDEEEECCDDDCDCCCBCCCDD_Mismatch_0_Sense_+_Library_PoolC
TGTGAACTATAGATCTGGAGAGCCATGGGATTTAGTGGTGTCTCATTATTGGAGCCCTCTCCCATTCGTTTGTCCTACTTACTATCTTAATATG
>Frequency_1_QualityScore_FFDDHGGIIIIFHEHIIICH<BDCCEHDBDFHIIIIHGIEDEEGIIIIGCGIIHEGIDHCHGHHFEDEFDDEFDCEDEEEDDDDDEFFEDDDCC_Mismatch_0_Sense_+_Library_PoolT
AATTCGGGCAGACTTTTGAAGGAAGCCAGATATAAATACAACTTTACTAAACGTTTCCAGACCTCTTTATATATTTGCCATTGTATACTTCTTC
>Frequency_5_QualityScore_FFHHHHHJJJJJJJJJJIJIJIIIJJJJJJJJJIJJJJJJJJJJJIJIIHIIIHGHHGIHHGGGDFCEFCEFEEECECDEDDDDDCEEECDDBC_Mismatch_0_Sense_+_Library_PoolC
AATTCGGGCAGACTTTTGAAGGAAGCCAGATATAAATACAACTTTACTAAACGTTTCCAGACCTCTTTATATATTTGCCATTGTATACTTCTTC
>Frequency_1_QualityScore_FFFDHHHIIGHGJJIJJJJJIIJHH@EHIEFGHGIIIJ_Mismatch_0_Sense_+_Library_PoolT
ACTATCTTAATATGAAACTTTTCAGATGGTAACTGGTA
>Frequency_1_QualityScore_DEBHHHDHGBFEGGHB6C=CGCGHE?CDB?BFHE@HBGFHG<=CBBCDHGHECHH47@DE=?CACD;;?=AC@AC@A;BC@CCDCA@ACC@;@>_Mismatch_0_Sense_+_Library_PoolT
GATTGGCAATTCGGGCAGACTTTTGAAGGAAGCCAGATATAAATACAACTTTACTAAACGTTTCCAGACCTCTTTATATATTTGCCATTGTATA
>Frequency_1_QualityScore_D;FADDFGHGIEGGBGGIJJIIJIF?FHIIG;FHGII>BFGGADCFHIJFGIJEI@HEHIDECHEHFBFF:ACEEEEEFDEDDDADDDDDEEDE_Mismatch_0_Sense_+_Library_PoolC
GATTGGCAATTCGGGCAGACTTTTGAAGGAAGCCAGATATAAATACAACTTTACTAAACGTTTCCAGACCTCTTTATATATTTGCCATTGTATA
>Frequency_1_QualityScore_FFFHHHHJJJJIJJIIJDGIJGGJIIIIIGIIJJJJIGBGHIGCFECHJGFHHDEEFFFFFDEDECEEEDCCDACDDDEDDD?CDCDDCCEDBC_Mismatch_0_Sense_+_Library_PoolT
CGTGGCCCCTTCTGATTGGCAATTCGGGCAGACTTTTGAAGGAAGCCAGATATAAATACAACTTTACTAAACGTTTCCAGACCTCTTTATATAT
>Frequency_1_QualityScore_FDDHHHGJJJJGJIJJIJJJIJJIJJJJJJJIJJJIJIJIJJIJJJIIJFIIECEEHFHFHFDFFFEEEDEEBBD?CDDCDD@CCCCDDCDCDD_Mismatch_0_Sense_+_Library_PoolC
CGTGGCCCCTTCTGATTGGCAATTCGGGCAGACTTTTGAAGGAAGCCAGATATAAATACAACTTTACTAAACGTTTCCAGACCTCTTTATATAT
>Frequency_1_QualityScore_DFAFHH?DHIJIGHCGFGHIGFGHEFHECHEFDEIJJJEGIHGGIEIGHGGIIE9=CCCD3BEF?;>AA@AACCC>CDDC;AAACDCDDEDDD:_Mismatch_0_Sense_+_Library_PoolT
GGCAATTCGGGCAGACTTTTGAAGGAAGCCAGATATAAATACAACTTTACTAAACGTTTCCAGACCTCTTTATATATTTGCCATTGTATACTTC
>Frequency_9_QualityScore_EBEFFEGHHHIHGIHGGGIHIHIHHEHHHHHHHHGHHHGHHHGEFHHHGHGHEEGFCCDFFEDDECDBCBBCBDDBCDCDCCDDCDDDEEEDCD_Mismatch_0_Sense_+_Library_PoolC
GGCAATTCGGGCAGACTTTTGAAGGAAGCCAGATATAAATACAACTTTACTAAACGTTTCCAGACCTCTTTATATATTTGCCATTGTATACTTC
>Frequency_1_QualityScore_FFHHHHHJGIJJJJJJJJJJGHIJJJJIJJJJJJJJJJJJJJIJJJJIIJJJJJJJJJJIJIIJJIJHHHFHGFFFDEEEDDDDEECDDDDDDD_Mismatch_0_Sense_+_Library_PoolT
ATATAACGTAAGTCCGTATGTGAACTATAGATCTGGAGAGCCATGGGATTTAGTGGTGTCTCATTATTGGAGCCCTCTCCCATTCGTTTGTCCT
>Frequency_11_QualityScore_FFGHHHHJHIIJIJJJHIIJHIJJJJJJJJJJJIJIIIIIIIIJJIIIIIIJJGHIHIIIHIIIIJIJIHFGGFFEFEEDEEDDEECCCCCDDD_Mismatch_0_Sense_+_Library_PoolC
ATATAACGTAAGTCCGTATGTGAACTATAGATCTGGAGAGCCATGGGATTTAGTGGTGTCTCATTATTGGAGCCCTCTCCCATTCGTTTGTCCT
>Frequency_1_QualityScore_DFFHHHHJJJJJJJJIJJJIJIJJIJJJIJJIIJJJJJJJJGIIJJJJHGIJHHHFFFCEEEDDDDDDDCCD?CDDEEEEDDC1?BDEDDDDBD_Mismatch_0_Sense_+_Library_PoolT
TGTATACTTCTTCGCTGCTCTATTATTGAAAAACCGCGATGAAAGCAGTAGCGTCAAAGAACACATAGGAGGTAATATAACGTAAGTCCGTATG
>Frequency_9_QualityScore_DEGGGEGHHIHHGHGHGHGFFEFHFGHHGGHGGGIHGGHIIHFGGGHHEFDDFBEEDDEDBCCBACB?BAB?7<ACDEDDCABCCCDDBAABAB_Mismatch_0_Sense_+_Library_PoolC
TGTATACTTCTTCGCTGCTCTATTATTGAAAAACCGCGATGAAAGCAGTAGCGTCAAAGAACACATAGGAGGTAATATAACGTAAGTCCGTATG
>Frequency_1_QualityScore_FFHHHHHJJJIJJJIJJJJJJIJJJJJJJJJJJJJJIIIJJJIIJIIIJJIHIJIIJJJJJJJIIJJIHHHHFFFFDEEEEDEECDDDDDDDCD_Mismatch_0_Sense_+_Library_PoolT
ATAACGTAAGTCCGTATGTGAACTATAGATCTGGAGAGCCATGGGATTTAGTGGTGTCTCATTATTGGAGCCCTCTCCCATTCGTTTGTCCTAC
>Frequency_18_QualityScore_EFFHHGFGHIFGHHGHIIFHGIIHHIGHIHIIIHHIGHHIIIIGGEFHHGGFFEGFGGGHGHIHHHGDDDEEDDEDECDDCCEDBCCCBBCCCC_Mismatch_0_Sense_+_Library_PoolC
ATAACGTAAGTCCGTATGTGAACTATAGATCTGGAGAGCCATGGGATTTAGTGGTGTCTCATTATTGGAGCCCTCTCCCATTCGTTTGTCCTAC
>Frequency_1_QualityScore_FFHHHHHJJJIJJJJJJJJJGIJGIJJJJJJJJJIJJIJJJJJHIIJJJJJJIJIJJJJGJIIJJJJIJIIIHGHEFDDBDDCCDDDDDDDDDD_Mismatch_0_Sense_+_Library_PoolT
ACTTTACTAAACGTTTCCAGACCTCTTTATATATTTGCCATTGTATACTTCTTCGCTGCTCTATTATTGAAAAACCGCGATGAAAGCAGTAGCG
>Frequency_7_QualityScore_FFHHHHHJJJJJJIJIJJJIHIJIIIJJIJJJJJJJJJHHIIJHIIJJJJIJIJIJJJJIJIFIIIJIIIIGDEFECCDDDDCCCDDDDDDDDC_Mismatch_0_Sense_+_Library_PoolC
ACTTTACTAAACGTTTCCAGACCTCTTTATATATTTGCCATTGTATACTTCTTCGCTGCTCTATTATTGAAAAACCGCGATGAAAGCAGTAGCG
>Frequency_1_QualityScore_FFHHHHHJJJJHHIJJJJJIJHIIJJJIJJJJIJJJJJIJJJJJJJIHHHHFFFFDDDDDDDEEDDDDDCDDDDDDDDDDDDDDDD<CCDBDDD_Mismatch_0_Sense_+_Library_PoolT
ATCCTTCCAGGTCACCACCAGTGACGGCACTACGAGCGTCTCCTATAACGTGGCCCCTTCTGATTGGCAATTCGGGCAGACTTTTGAAGGAAGC
>Frequency_1_QualityScore_FFHHHHHJJJJFHIJJJJJJJHIIIJJIJJJJJJIJJIHHHHFFFFFFEDEDDDDDDDDDDDEEDDDDDDDDDDDDDDDBDDDCDDDDDCDDDD_Mismatch_0_Sense_+_Library_PoolC
ATCCTTCCAGGTCACCACCAGTGACGGCACTACGAGCGTCTCCTATAACGTGGCCCCTTCTGATTGGCAATTCGGGCAGACTTTTGAAGGAAGC
>Frequency_1_QualityScore_FDHHHHHJJJJJJJJJJJJJJJJJJJIJJJJHJJJJJJJJJJJJJJIJJJJJJJJJJIIJJIJJJJHIHHHHEH_Mismatch_0_Sense_+_Library_PoolT
GTGTCTCATTATTGGAGCCCTCTCCCATTCGTTTGTCCTACTTACTATCTTAATATGAAACTTTTCAGATGGTA
>Frequency_9_QualityScore_ECGFGGFFHIHFHEHHHHHGGHHGIIEFHHGEGHHGHIHFHIHHHHHHGIHFGGFHGGGFGGGHHGDECAEFBD_Mismatch_0_Sense_+_Library_PoolC
GTGTCTCATTATTGGAGCCCTCTCCCATTCGTTTGTCCTACTTACTATCTTAATATGAAACTTTTCAGATGGTA
>Frequency_1_QualityScore_FFHHHHHIJJIIHIIJJIJJJJIJIJJJJJJIJJJJIJJJJJIIJJJJJJFFEDFFDEEEDDCDDDDDDCDDCCDCCEDDCCCDDCDDDCE@CD_Mismatch_1_Sense_+_Library_PoolT
GCACTACGAGCGTCTCCTATAACGTGGCACCTTCTGATTGGCAATTCGGGCAGACTTTTGAAGGAAGCCAGATATAAATACAACTTTACTAAAC
>Frequency_1_QualityScore_FFHHHHHJJJJJ9FHIJIIJJJIJGIJJJJIJIJJJJHGGGIGIJJJGHHHHFFFFFEEED=CDEEEEECDDDDDDDCBDDDDEEEEDDDDDED_Mismatch_2_Sense_+_Library_PoolT
CCGCTGCTCTATCATTGAAAAACCGCGATGAAAGCAGTAGCGTCAAAGAACACATAGGAGGTAATATAACGTAAGTCCGTATGTGAACTATAGA
>Frequency_1_QualityScore_FFHGHDDFGHIIHHIJGHGGIJIFGBEGGFI<CHHDEHIIIEHIIIJIDGHG@EHDH6BBDEECCDDCBCCDCCCB?ACDDEEDCBABDB>:><_Mismatch_0_Sense_+_Library_PoolT
CCATTGTATACTTCTTCGCTGCTCTATTATTGAAAAACCGCGATGAAAGCAGTAGCGTCAAAGAACACATAGGAGGTAATATAACGTAAGTCCG
>Frequency_13_QualityScore_FFHGGHGHIHIIIIIJIIHIIIHIIHIJIJJJHHIHIIIIIIIIIHIHHIIIGGGGFDEDCDDDDDDDCBCDDCCD:@CDDDEDDCCBBCCCDB_Mismatch_0_Sense_+_Library_PoolC
CCATTGTATACTTCTTCGCTGCTCTATTATTGAAAAACCGCGATGAAAGCAGTAGCGTCAAAGAACACATAGGAGGTAATATAACGTAAGTCCG
>Frequency_1_QualityScore_FFHGHHHJIJJJJHIJJIJFHHHHIIJJJJJIJJJJJJJIJIJJJJJJJJJJHJJJJJJHHHHHHFFFFDFFEEEEEEEDDCDDDDDDDDDDD@_Mismatch_0_Sense_+_Library_PoolT
GGAGAGCCATGGGATTTAGTGGTGTCTCATTATTGGAGCCCTCTCCCATTCGTTTGTCCTACTTACTATCTTAATATGAAACTTTTCAGATGGT
>Frequency_10_QualityScore_FFHGGGGIJIIIHGIIHIHEGHEFFGIIIIIIIHHIIIIHIIIIIHIHIHIIGHIHIHIIHHGHHGGGFEEEEFEFEEEEEDDCDDDCDCCDDC_Mismatch_0_Sense_+_Library_PoolC
GGAGAGCCATGGGATTTAGTGGTGTCTCATTATTGGAGCCCTCTCCCATTCGTTTGTCCTACTTACTATCTTAATATGAAACTTTTCAGATGGT
>Frequency_1_QualityScore_FFHGHHHJIJJJJJJJJJJJIFHIJJFIJIGIIHHIJJJJJJJIIJIIJJJJIJJJJJHGGIGJIGIHFFCDEDDDDDDDDDDB?BDDDDDDDD_Mismatch_1_Sense_+_Library_PoolT
TCGTTTCCAGACCTCTTTATATATTTGCCATTGTATACTTCTTCGCTGCTCTATTATTGAAAAACCGCGATGAAAGCAGTAGCGTCAAAGAACA
>Frequency_1_QualityScore_FFHHHHHJJIJJIJGJJJJJJIJJJIJJJJHIJJJJJJJJJJJJJJJJJIJJJJJJJJJJJJJIJIJGHHHHHFFFEFBE_Mismatch_0_Sense_+_Library_PoolT
TGTCTCATTATTGGAGCCCTCTCCCATTCGTTTGTCCTACTTACTATCTTAATATGAAACTTTTCAGATGGTAACTGGTA
>Frequency_2_QualityScore_FFHHHGHJJIIJJIJJJIIIIIIIIFIGIIIIIIIJJJIIJJJIIIIJIIIJIIIJIIIHHGIJJIIHIFHEGGHGGGGG_Mismatch_0_Sense_+_Library_PoolC
TGTCTCATTATTGGAGCCCTCTCCCATTCGTTTGTCCTACTTACTATCTTAATATGAAACTTTTCAGATGGTAACTGGTA
>Frequency_1_QualityScore_DDHHHHHJJIJJJJJJHJJIJIJJJJJJJIJJJJJJJJJIJJJJJJJJJJJJIJIJJGHHHDFFFFDEDDCDDDDDDCDDDDDCDDDCDD?CCD_Mismatch_0_Sense_+_Library_PoolT
TCTTTATATATTTGCCATTGTATACTTCTTCGCTGCTCTATTATTGAAAAACCGCGATGAAAGCAGTAGCGTCAAAGAACACATAGGAGGTAAT
>Frequency_14_QualityScore_FFHHHHHJJIJJJJJJIJJJIIJIJJJJJJJJIJJJJJJIJJJJJJIIIIIIIIIJHIIGGGGGFFEFFDCDDDCDDDDDDDCDDDDCDC<BCD_Mismatch_0_Sense_+_Library_PoolC
TCTTTATATATTTGCCATTGTATACTTCTTCGCTGCTCTATTATTGAAAAACCGCGATGAAAGCAGTAGCGTCAAAGAACACATAGGAGGTAAT
>Frequency_1_QualityScore_FFHHHHHJJJJJJJIJJJJIIJJJJJJJIIJJIJIJJIJIJIJJJJJJCHHJHIJGIJJCIGJIIJIGJHIHHHGHHHFCCDFDC@BDDDDCCC_Mismatch_0_Sense_+_Library_PoolT
ATAAATACAACTTTACTAAACGTTTCCAGACCTCTTTATATATTTGCCATTGTATACTTCTTCGCTGCTCTATTATTGAAAAACCGCGATGAAA
>Frequency_10_QualityScore_EFGGHGFIHHIIIIIJIHHIIHHIHIIIHIIHIHIIIHIIHHGFIHHIGHHHFGHIIHHGGGIHHIHHFCEEGGGGGFDEEDDCCCACBCCCCC_Mismatch_0_Sense_+_Library_PoolC
ATAAATACAACTTTACTAAACGTTTCCAGACCTCTTTATATATTTGCCATTGTATACTTCTTCGCTGCTCTATTATTGAAAAACCGCGATGAAA
>Frequency_1_QualityScore_FFHHHHHJJJJJJJHIIJIJJIGIIJJJJIJJJJJJJJGIHIJIJJJJJIIJJIIFHJJJJJIJIIJJHHHHGHFFFFDEEEDDDDEEDDDDDD_Mismatch_1_Sense_+_Library_PoolT
TAATATAACGTAAGTCCGTATGTGAACTATAGATCTGGAGAGCCATGGGATTTAGTGGTTTCTCATTATTGGAGCCCTCTCCCATTCGTTTGTC
>Frequency_1_QualityScore_FFGHHHGJJEGIHJJFIJDHG1CBGGIJIIIGGCGIGGIIGHIJGBGEFFEDECCEDCCBCDDDCCBCD?CCEEDCDDCDDDD<A<@99@DCDC_Mismatch_1_Sense_+_Library_PoolT
GTCAAACCCTATCCTTCCAGGTCACCACCAGTGACGGCACTACGAGCGTCTCCTATAACGTGGCACCTTCTGATTGGCAATTCGGGCAGACTTT
>Frequency_1_QualityScore_FFHHHHHJJJIJJJJJJJGIJCFHGIJJJJJJJJJIIIIIJJJJJJJIJIJJJIJJJJHFHFHFFFFFEACEDDDDCDDCDDDCDDEEDEDDCD_Mismatch_0_Sense_+_Library_PoolT
CGTCAAAGAACACATAGGAGGTAATATAACGTAAGTCCGTATGTGAACTATAGATCTGGAGAGCCATGGGATTTAGTGGTGTCTCATTATTGGA
>Frequency_13_QualityScore_FFGGGGHIGIIIIHIIIIFGI>EFGGIIIIIIIIIHIIIHHIIHIGHHHIIHIHHIHHGGGFGFFFFEEDEDDDCDCDCBBCCDDEDDDEECBB_Mismatch_0_Sense_+_Library_PoolC
CGTCAAAGAACACATAGGAGGTAATATAACGTAAGTCCGTATGTGAACTATAGATCTGGAGAGCCATGGGATTTAGTGGTGTCTCATTATTGGA
>Frequency_1_QualityScore_BEHHGFFIGIGCCEHGGIEHBF<BHIIIIIEIGDGIGGCIIGBHI<>@FIF=ECEHHG;?7;BDFDEDCEACDCC@CCC@@CCC>;>@C:A@44_Mismatch_0_Sense_+_Library_PoolT
GTCCCTATCCTCTATAGAAGAGTGCCGTGCTTGAAGAAGGGAGGGATCCGATTCACAATGAATGGCCATTCCTACTTCAATCTAGTCCTCATCA
>Frequency_1_QualityScore_FFHHHHHJJIJIJJJJJJJJJJIIIJJIIJJJIJJJJJIHHHFFFFEEEEDDDDDDDDDDDDDDDDDDDCCDDDDDDDBCBDDDDDDDEDE_Mismatch_0_Sense_+_Library_PoolT
CACCACCAGTGACGGCACTACGAGCGTCTCCTATAACGTGGCCCCTTCTGATTGGCAATTCGGGCAGACTTTTGAAGGAAGCCAGATATAA
>Frequency_2_QualityScore_FFHHGHHJJIIGIJIIIJJJJJIJJJIJJJJIJIJJJJIIIJIIHHHFFFFEFEEEEDEDDDCDDDDACBCDDCCCDDDDDDDCCDDDDDC_Mismatch_0_Sense_+_Library_PoolC
CACCACCAGTGACGGCACTACGAGCGTCTCCTATAACGTGGCCCCTTCTGATTGGCAATTCGGGCAGACTTTTGAAGGAAGCCAGATATAA
>Frequency_1_QualityScore_FFHHHHHJJJJJJJJJJIJJJJJJJJJJJJJJJJIJJJJJJJJJJJJJJIJJHHHFHHFFFFEEEDEDDCCDDDDCEECFDEEDDDDDDCDDEE_Mismatch_0_Sense_+_Library_PoolT
ATTGGCAATTCGGGCAGACTTTTGAAGGAAGCCAGATATAAATACAACTTTACTAAACGTTTCCAGACCTCTTTATATATTTGCCATTGTATAC
>Frequency_3_QualityScore_FFHHHHHJJJJJJJJJJIJJJJJJHIJJJJJJJJJJJJJJJIJJJJJJJJJJJJJJHJIFFHHGGGGFEEEEEEEDEEEEEEEDDDDDDEEEFE_Mismatch_0_Sense_+_Library_PoolC
ATTGGCAATTCGGGCAGACTTTTGAAGGAAGCCAGATATAAATACAACTTTACTAAACGTTTCCAGACCTCTTTATATATTTGCCATTGTATAC
>Frequency_1_QualityScore_DAFHHDFIG@G@GHGEGHIDEGGIE?B@GHGADGEHDHIGIHAGBFHGHGGIIF@FGGEEGIIGCC7?_Mismatch_0_Sense_+_Library_PoolT
CATTATTGGAGCCCTCTCCCATTCGTTTGTCCTACTTACTATCTTAATATGAAACTTTTCAGATGGTA
>Frequency_10_QualityScore_DEGGGGGGHHGHIHHIHIIIIHHHIGHHHEGHHHIIIIIIIIIIIHIIHIIIIIIHIIIIGGGFGGCF_Mismatch_0_Sense_+_Library_PoolC
CATTATTGGAGCCCTCTCCCATTCGTTTGTCCTACTTACTATCTTAATATGAAACTTTTCAGATGGTA
>Frequency_1_QualityScore_FFHHHHHJJJJIJIIIHIJJJJIJIJJIJEHJIJJDFHIIJJJJJGIJJJIIJIJJJJJJJJHHHHHHHEFFFFFEDDEDDDDDDDDDDDCDBD_Mismatch_0_Sense_+_Library_PoolT
GATGAAAGCAGTAGCGTCAAAGAACACATAGGAGGTAATATAACGTAAGTCCGTATGTGAACTATAGATCTGGAGAGCCATGGGATTTAGTGGT
>Frequency_28_QualityScore_EEHHGGGIIHIFHHHHGGHIHGHHHHIIIIIIGHHAEGHIIIIIHFGFHGGHIFGGGFGGFFFFFFEEECCDCCCCCBBBCCCBBBCCDCCCBB_Mismatch_0_Sense_+_Library_PoolC
GATGAAAGCAGTAGCGTCAAAGAACACATAGGAGGTAATATAACGTAAGTCCGTATGTGAACTATAGATCTGGAGAGCCATGGGATTTAGTGGT
>Frequency_1_QualityScore_FFHHHHHHIJIJIJJJJJJJJGIJJJJJHHJ?FHIJJJJJJIJJJJJJIIJJJIJIIIIHHHHHHHFFFFFDDDEDDDDDDDDDDDDDDDDDDD_Mismatch_0_Sense_+_Library_PoolT
AAAGCAGTAGCGTCAAAGAACACATAGGAGGTAATATAACGTAAGTCCGTATGTGAACTATAGATCTGGAGAGCCATGGGATTTAGTGGTGTCT
>Frequency_13_QualityScore_FFHHHHHIIIIJIJIIJIJIIIIIIIJJHIJAFGIIJIJJIIIIJHIIJHIIIHIHIIIIIHHGGGGGFEEEDCEEEDDDDDDDDDCDCCCCDD_Mismatch_0_Sense_+_Library_PoolC
AAAGCAGTAGCGTCAAAGAACACATAGGAGGTAATATAACGTAAGTCCGTATGTGAACTATAGATCTGGAGAGCCATGGGATTTAGTGGTGTCT
>Frequency_1_QualityScore_FFHHGHHIIJJIJIIIIJJGIHIEHHIJJJGI_Mismatch_1_Sense_+_Library_PoolT
TTACTATCTTAATATGAAACTTTTCAGATGAT
>Frequency_1_QualityScore_FFHHHHHIJJCGIJJJJJJJHIJJIJJJIJJJIJIJJJJJJJJJJJJJIJJJJJJIJJJJJJJJJFHHHCEFFFFFEDEFEEDDDDDDDDDDDD_Mismatch_0_Sense_+_Library_PoolT
ACATAGGAGGTAATATAACGTAAGTCCGTATGTGAACTATAGATCTGGAGAGCCATGGGATTTAGTGGTGTCTCATTATTGGAGCCCTCTCCCA
>Frequency_10_QualityScore_EEGGGGGEGH?EGHHHHIIIFHIHHHIIGIHIFGGHIIIIIIIHHIIIGIHIIIIIHHHGFGHHHEFGF@CDDEECDCDEDCCBBABCCCBCDD_Mismatch_0_Sense_+_Library_PoolC
ACATAGGAGGTAATATAACGTAAGTCCGTATGTGAACTATAGATCTGGAGAGCCATGGGATTTAGTGGTGTCTCATTATTGGAGCCCTCTCCCA
>Frequency_1_QualityScore_FFDFHHHJJJJJJJJJIJJJHIJJIIGJJJJJJJJIJJJJJJIIJJJJJJJGGIIJJGIJJJJJJJJHHFHHHGFFFFDEDEEDDDDDEEDDDD_Mismatch_0_Sense_+_Library_PoolT
GGTAATATAACGTAAGTCCGTATGTGAACTATAGATCTGGAGAGCCATGGGATTTAGTGGTGTCTCATTATTGGAGCCCTCTCCCATTCGTTTG
>Frequency_15_QualityScore_FFCFHHGIIJIIHIJIHIIIGHIIGHHIIJJJJIJJJIHIIIIIIIIIIIIHHHHHIGHGFGHHHHGGGFGGFFFEEEDCCCDCDDDDDECDDC_Mismatch_0_Sense_+_Library_PoolC
GGTAATATAACGTAAGTCCGTATGTGAACTATAGATCTGGAGAGCCATGGGATTTAGTGGTGTCTCATTATTGGAGCCCTCTCCCATTCGTTTG
>Frequency_1_QualityScore_FFHHHHHJJJJJJJJJJJJJJJJJJJJGJJJJJJJJJJJJJJJJJJJJJJJJJIJJJJJJJIIJIJJJGHJJHHGFFDDDDCCDDDDDDDDCDD_Mismatch_0_Sense_+_Library_PoolT
CTTTACTAAACGTTTCCAGACCTCTTTATATATTTGCCATTGTATACTTCTTCGCTGCTCTATTATTGAAAAACCGCGATGAAAGCAGTAGCGT
>Frequency_13_QualityScore_EEHGGGHIIIIIIHIIHHIHIIIIHJIIHIIGHHIIIIIIIIHHHHIIIIIIHHIHHIHIIGGHGHHGEEFGFGEDCCCCCBBCBCCCACCBBB_Mismatch_0_Sense_+_Library_PoolC
CTTTACTAAACGTTTCCAGACCTCTTTATATATTTGCCATTGTATACTTCTTCGCTGCTCTATTATTGAAAAACCGCGATGAAAGCAGTAGCGT
>Frequency_1_QualityScore_FFHHGHHJJIJJJJJIJJFHIIGJIIJJJJJJJJJIJJJJJJIJJJJJIIIGHHIJJJIHHHHHHFFFFFFFEEEEEEEEDDDCCDDCDCDDCC_Mismatch_0_Sense_+_Library_PoolT
GAGAGCCATGGGATTTAGTGGTGTCTCATTATTGGAGCCCTCTCCCATTCGTTTGTCCTACTTACTATCTTAATATGAAACTTTTCAGATGGTA
>Frequency_13_QualityScore_EEGFGGGHIIIIFHIIIIGHIDGHHIIFHIGIIIHHIIIIIIIIIIHIIIIHHIIHHHHHHHHGGGFGFEEEEEEEEEDDDDCDDDCCCCDCBD_Mismatch_0_Sense_+_Library_PoolC
GAGAGCCATGGGATTTAGTGGTGTCTCATTATTGGAGCCCTCTCCCATTCGTTTGTCCTACTTACTATCTTAATATGAAACTTTTCAGATGGTA
>Frequency_1_QualityScore_DDHHFFFGGIII><CHHGEH?HBABFGHI<@CDGIII?HAGGDE8?BBFC3.)8@FFH(=;77=AA<<BA;>(,9\38\8&++:A:A@C_Mismatch_1_Sense_+_Library_PoolT
AGAATTGGCAAAGTAATTCTTACCTCAACGGTCAAACCCTATCCTTCCAGGTAACCACCAGTGACGGCACTACGAGCGTCTCCTATAAC
>Frequency_1_QualityScore_FFGGFHHIJJJGJIIIJJJIGIGIJIGJJJJJJJJJJIJJJJJJJIJJIIJJIJGHIIIIHHFDDECCDCCDCDDDDDDDDDDDDDDDBDDDDC_Mismatch_0_Sense_+_Library_PoolT
CAGACCTCTTTATATATTTGCCATTGTATACTTCTTCGCTGCTCTATTATTGAAAAACCGCGATGAAAGCAGTAGCGTCAAAGAACACATAGGA
>Frequency_8_QualityScore_FFGHHHGIJHIHIIGGIIJIIJGIIIEHIIIIIIJJIJIIIIJJJHIIGHIHGGGGHHEGHHGEDEEEDBDDCDDCB@CDCDDCCDCDCDDDCC_Mismatch_0_Sense_+_Library_PoolC
CAGACCTCTTTATATATTTGCCATTGTATACTTCTTCGCTGCTCTATTATTGAAAAACCGCGATGAAAGCAGTAGCGTCAAAGAACACATAGGA
>Frequency_1_QualityScore_FDDFHHGIIIFIIIIIGEEIIIGIIIFCHIIIIFHIIIIIIIIIIIIII:DFIIICIGIGHEHIIIIGHHHFFCCEFEEEEEEEEFEEEEFEEC_Mismatch_0_Sense_+_Library_PoolT
TGAACTATAGATCTGGAGAGCCATGGGATTTAGTGGTGTCTCATTATTGGAGCCCTCTCCCATTCGTTTGTCCTACTTACTATCTTAATATGAA
>Frequency_20_QualityScore_EEGHHHHIIIIIIIIIHHHHIIHIIIIFGHIIIGGHHHIIIJIIIIIIHHHGHHHHIIIGIIHIHHFGFCDFEEEEEEEDEEEDDECDDDEDDD_Mismatch_0_Sense_+_Library_PoolC
TGAACTATAGATCTGGAGAGCCATGGGATTTAGTGGTGTCTCATTATTGGAGCCCTCTCCCATTCGTTTGTCCTACTTACTATCTTAATATGAA
>Frequency_1_QualityScore_FFHFHHHJJJJJJIJJJIJJJJJJJIJJIJJJJJJJJJJJJJJHJJJJJJJJIJJJJJHJJJJJJJJIJHFFHHHFFFFDDDDEDDDDDFECDD_Mismatch_0_Sense_+_Library_PoolT
AGGTAATATAACGTAAGTCCGTATGTGAACTATAGATCTGGAGAGCCATGGGATTTAGTGGTGTCTCATTATTGGAGCCCTCTCCCATTCGTTT
>Frequency_16_QualityScore_FFHCGHHIIJJJJIIIIIIJJIIIIIHIIJJJJJJJJJIJIIIIJJJJJJJJIIJIIIGIIHHHHHIHHGGGGGFEFEEDDCDDDDDDDEECDD_Mismatch_0_Sense_+_Library_PoolC
AGGTAATATAACGTAAGTCCGTATGTGAACTATAGATCTGGAGAGCCATGGGATTTAGTGGTGTCTCATTATTGGAGCCCTCTCCCATTCGTTT
>Frequency_1_QualityScore_FFHHHHHJJJJJJJJJJJHIJJJJGHJHIJJIJJJJJJJJJJJJJJJJJJJJJJJJJIJJJJJJHHHHHHHFFFFFFFEEEFEEEDDDDDDDDD_Mismatch_0_Sense_+_Library_PoolT
GATCTGGAGAGCCATGGGATTTAGTGGTGTCTCATTATTGGAGCCCTCTCCCATTCGTTTGTCCTACTTACTATCTTAATATGAAACTTTTCAG
>Frequency_13_QualityScore_EEGHGHHGIGHIJIIIIHGHIIGHFHIFHIHIIIHIIIIIIHIHHIIIIIIIIIIIIFFHHHHHHFFGFEFEEEEEEEDDDEEDDDDCCDDDCC_Mismatch_0_Sense_+_Library_PoolC
GATCTGGAGAGCCATGGGATTTAGTGGTGTCTCATTATTGGAGCCCTCTCCCATTCGTTTGTCCTACTTACTATCTTAATATGAAACTTTTCAG
>Frequency_1_QualityScore_FFHHHHHIJEGHJIIJJJJIJIJIJJJJJJJJJIJJJJJJJJJJJJIJIJIIJJJJIJJJJJIIGJHHHHHFFFFFFFEEEEEEDDDBDDDDDD_Mismatch_0_Sense_+_Library_PoolT
CATAGGAGGTAATATAACGTAAGTCCGTATGTGAACTATAGATCTGGAGAGCCATGGGATTTAGTGGTGTCTCATTATTGGAGCCCTCTCCCAT
>Frequency_13_QualityScore_FEHHHHGIIAGHHIIIIIJFIIIFHIIGGIIHIIIIIIIIJIIIIIIHIIIIJIIIIIHHHIHHFGGFGFEEEFEEEEEDCCDDCDCCDDCDDD_Mismatch_0_Sense_+_Library_PoolC
CATAGGAGGTAATATAACGTAAGTCCGTATGTGAACTATAGATCTGGAGAGCCATGGGATTTAGTGGTGTCTCATTATTGGAGCCCTCTCCCAT
>Frequency_1_QualityScore_FFHHHHHIJJJJJJJJJJJJJJJJJJJJJJJJJJJIJJJIJJJJJJJJJJJJJJJJJJJJJJIJJJJJJGHIGHHH?ED_Mismatch_1_Sense_+_Library_PoolT
AGTGGTGTCTCATTATTGGAGCCCTCTCCCATTCGTTTGTCCTACTTACTATCTTAATATGAAACTTTTCAGATGGTGA
>Frequency_1_QualityScore_FFCFHHHIIIJJJJJJJIJJJIJJGIJJJJJJJJJJJJIIJJJJJJJJJJJJJJJJJIJJJJJIJJIJIDGIGHHHEHF_Mismatch_1_Sense_+_Library_PoolC
AGTGGTGTCTCATTATTGGAGCCCTCTCCCATTCGTTTGTCCTACTTACTATCTTAATATGAAACTTTTCAGATGGTGA
>Frequency_1_QualityScore_DFHHGHHJGIJJJJJIJJJJJIIIJGGGIJJJJJJJJJIJJJJIGIIIIJJIHHHH?@DFFFEDEDEDDDDDDDDBDDCDCDDDCDDEDEDEDC_Mismatch_0_Sense_+_Library_PoolT
GCTCTATTATTGAAAAACCGCGATGAAAGCAGTAGCGTCAAAGAACACATAGGAGGTAATATAACGTAAGTCCGTATGTGAACTATAGATCTGG
>Frequency_6_QualityScore_FFHHHGHJIIIIHIHIIIIIIIJJJHIIIJJIGHIIJIIIIIIGIIIIFIGHGFGF@CEEEEEEEDDCCADEDCCCDCDEEDCCDCCECEDDCC_Mismatch_0_Sense_+_Library_PoolC
GCTCTATTATTGAAAAACCGCGATGAAAGCAGTAGCGTCAAAGAACACATAGGAGGTAATATAACGTAAGTCCGTATGTGAACTATAGATCTGG
>Frequency_1_QualityScore_FFHHHHHJJJJJIJJIJJJJJJJJJJJJJJJJJJJJJJIJJIIJJGHIGIJIJHJJJJHHHHHHFFFFFDDCBDDDDDDDDDDDDDCDD<CCDD_Mismatch_0_Sense_+_Library_PoolT
CTTTATATATTTGCCATTGTATACTTCTTCGCTGCTCTATTATTGAAAAACCGCGATGAAAGCAGTAGCGTCAAAGAACACATAGGAGGTAATA
>Frequency_15_QualityScore_FFGGGGGIHHIIIIIIIIHGHHHIIJIIIHIIIIIIIHHHIIIHHGHHGGHIGGFGGHEEDCFFECDBCAABCBCCBBCCCBDCDCCCC<ABCD_Mismatch_0_Sense_+_Library_PoolC
CTTTATATATTTGCCATTGTATACTTCTTCGCTGCTCTATTATTGAAAAACCGCGATGAAAGCAGTAGCGTCAAAGAACACATAGGAGGTAATA
>Frequency_1_QualityScore_FFHHHGHJJJJIJJIJJJHJJJJJJJJJJJJIHIJJJJIJJJJJJJJHHHHHFFFFFDECED=CDDEDDEDDDDDDDEDDDBDDDEEEDDDDDE_Mismatch_0_Sense_+_Library_PoolT
TTCGCTGCTCTATTATTGAAAAACCGCGATGAAAGCAGTAGCGTCAAAGAACACATAGGAGGTAATATAACGTAAGTCCGTATGTGAACTATAG
>Frequency_13_QualityScore_FFGHGFGHIIIHIIGIIGGIIIFHIIHIHIIHHHIHHIHIHHGGHHEGGFEFEEEDDEDCDC;ACDDEDCCBCBBCCDCBBBCCDDCCCDDBCD_Mismatch_0_Sense_+_Library_PoolC
TTCGCTGCTCTATTATTGAAAAACCGCGATGAAAGCAGTAGCGTCAAAGAACACATAGGAGGTAATATAACGTAAGTCCGTATGTGAACTATAG
>Frequency_1_QualityScore_FFHHHHHIJJJJJJJHIJJIJJJJJJJJJJJJJJIJJJJJJJJJJJIIJJJJHIJJIJIJJJJJJIHHHEHFFFFDDEEEDDDFECDDDDDDDD_Mismatch_1_Sense_+_Library_PoolT
CATAACGTAAGTCCGTATGTGAACTATAGATCTGGAGAGCCATGGGATTTAGTGGTGTCTCATTATTGGAGCCCTCTCCCATTCGTTTGTCCTA
>Frequency_1_QualityScore_FFHHHHHJJJJJJJJJJJGIJIJJIIJJJJJJJJJJJJJJJJJJJHIIJJIHHHHFFFFEEDEEEDCDDB@CDEEEEDDCBDDCDDDDBDDDDD_Mismatch_0_Sense_+_Library_PoolT
ATACTTCTTCGCTGCTCTATTATTGAAAAACCGCGATGAAAGCAGTAGCGTCAAAGAACACATAGGAGGTAATATAACGTAAGTCCGTATGTGA
>Frequency_12_QualityScore_DEHHGHGIJHIIIIIIIIGIIGHIHGIHHHIIIIJIIIIIIIIIIFHIIIFGFFGFEEEEDCDDDDCCCA@CCDDDEDCBBCCCDCCBBCCBDD_Mismatch_0_Sense_+_Library_PoolC
ATACTTCTTCGCTGCTCTATTATTGAAAAACCGCGATGAAAGCAGTAGCGTCAAAGAACACATAGGAGGTAATATAACGTAAGTCCGTATGTGA
>Frequency_1_QualityScore_FFHHHGHJJJJJJIIJJJIJJJJJJJJJJJIJJJJJIJIJJIJJJJJIJJIJIJJJIIJJJJIJJIJJJHIHGGHHHHHFFFFDDDDDDDCDEE_Mismatch_0_Sense_+_Library_PoolT
CTTTTGAAGGAAGCCAGATATAAATACAACTTTACTAAACGTTTCCAGACCTCTTTATATATTTGCCATTGTATACTTCTTCGCTGCTCTATTA
>Frequency_13_QualityScore_FFHHHGHJIIJIIIIIIIIIJJJIIHIIJJIJJJJJIIIJIIIIIIJJHIIIIIIIIIIIHJIIIIIHIGGGGFGGGFFEFFEDDDDDDDCDEC_Mismatch_0_Sense_+_Library_PoolC
CTTTTGAAGGAAGCCAGATATAAATACAACTTTACTAAACGTTTCCAGACCTCTTTATATATTTGCCATTGTATACTTCTTCGCTGCTCTATTA
>Frequency_1_QualityScore_FFHHHHHJJJJJJJJJJJJJJJJJIJIJJJJJJJJJJJJJJJJJJJIIJJJEIJIJIJEGIJJJJIJJIGHHHHFFFFFFEEEEEEDDDDDDFD_Mismatch_0_Sense_+_Library_PoolT
CTCCCATTCGTTTGTCCTACTTACTATCTTAATATGAAACTTTTCAGATGGTAACTGGTATTTTAGCACCGATTGATTGACTGACAGATTTATT
>Frequency_1_QualityScore_FFHHHHHJJJJIJJJJJJJJJJJHJJJJJJJJJJJIJJJJJJJJJIIJGJJJJJJIJJJJHFHFHFFFFFFEDDDDDDDDDDDDDDDDDCCD8@_Mismatch_1_Sense_+_Library_PoolT
ACTCTTTATATATTTGCCATTGTATACTTCTTCGCTGCTCTATTATTGAAAAACCGCGATGAAAGCAGTAGCGTCAAAGAACACATAGGAGGTA
>Frequency_1_QualityScore_FFHHHHHJJJJIJJJJJJIIJIIJIIJJJJJJJJJJJJJJJIJJIJJIHIJIIJJIJJIHHHFHFFFFFEEEDDDDDDDCDDDDDDDDDDDD?C_Mismatch_1_Sense_+_Library_PoolC
ACTCTTTATATATTTGCCATTGTATACTTCTTCGCTGCTCTATTATTGAAAAACCGCGATGAAAGCAGTAGCGTCAAAGAACACATAGGAGGTA
>Frequency_1_QualityScore_A?@FDDDGB?FFCDGCDFFDGGGHGDDB@?FBFG;F@@FHHD);CHAEHAEHEC>;;?D37>@CDCDC3>@;@CCCCC>CCA:A_Mismatch_0_Sense_+_Library_PoolT
GGATTTAGTGGTGTCTCATTATTGGAGCCCTCTCCCATTCGTTTGTCCTACTTACTATCTTAATATGAAACTTTTCAGATGGTA
>Frequency_8_QualityScore_FFGGGHHIFHIGHHIIIHJIIIIIIJHIHIIIIIJJIJJIIHHIIGGIIIIIIIHIIIIIIIGHIIHHHGGFFFEFDDEEEDCD_Mismatch_0_Sense_+_Library_PoolC
GGATTTAGTGGTGTCTCATTATTGGAGCCCTCTCCCATTCGTTTGTCCTACTTACTATCTTAATATGAAACTTTTCAGATGGTA
>Frequency_1_QualityScore_A)<AFFAGF=@?9:9:)9)1B?FF*9:)9?DF?8??BCFFEF;);EIE;=AE7AEFDBD;;BDB>;@6;=;>AA???BA@BBBB9:?8>A@4@A_Mismatch_1_Sense_+_Library_PoolT
CGGTAGCGTCAAAGAACACATAGGAGGTAATATAACGTAAGTCCGTATGTGAACTATAGATCTGGAGAGCCATGGGATTTAGTGGTGTCTCATT
>Frequency_1_QualityScore_D2CFFFFIE@B<B@F>C8C9C<1?C)0:B?FB???0(9;FF8;888./@;8@DFCEAE=;=;=A=B??>;;@>@?@ABBBBBBA@?B@@@BA>A_Mismatch_1_Sense_+_Library_PoolT
GTAGCGTCAAAGAACACATAGGAGGCAATATAACGTAAGTCCGTATGTGAACTATAGATCTGGAGAGCCATGGGATTTAGTGGTGTCTCATTAT
>Frequency_1_QualityScore_DFBC?FDBEAG@FGGIDHGHFGGI@GFE<D>FDFHIIIEGHFGIHDGGGC=<?CADD?BDDAEA@BD@;;;?A<@DDCCCC>CCCD@DC@:?_Mismatch_0_Sense_+_Library_PoolT
TATTATTGAAAAACCGCGATGAAAGCAGTAGCGTCAAAGAACACATAGGAGGTAATATAACGTAAGTCCGTATGTGAACTATAGATCTGGAG
>Frequency_1_QualityScore_FFHHHHHJJJIIJIJJJHJJJJJJIJJJJJJJJIJJJJJJIIJJJJJIHIIJJJIIJJJHHHHHFFFFFEEDDDDDDDDDDDDDDDDDACD?CD_Mismatch_0_Sense_+_Library_PoolT
CTCTTTATATATTTGCCATTGTATACTTCTTCGCTGCTCTATTATTGAAAAACCGCGATGAAAGCAGTAGCGTCAAAGAACACATAGGAGGTAA
>Frequency_17_QualityScore_FFHHHHHIIJIIJJIJIIIJIHIIIIIJJJJIJJJJJJJJIIJIIJJGHIHIIIIIIIIHFGGGEFEEEDDCBCCCDDCDDDDCDDDDCDC:AB_Mismatch_0_Sense_+_Library_PoolC
CTCTTTATATATTTGCCATTGTATACTTCTTCGCTGCTCTATTATTGAAAAACCGCGATGAAAGCAGTAGCGTCAAAGAACACATAGGAGGTAA
>Frequency_1_QualityScore_FFHFHHHGBGGIEGIIIJGEFEICHGCH@GGHHGHGIIIIEHIIBHIJIGFBFJICHIIGGGIGBHC_Mismatch_1_Sense_+_Library_PoolT
ATTATTGGAGCCCTCTCCCATTCGTTTGTCCTACTTACTATCTTAATATGAAACTTTTCAGATGGCA
>Frequency_4_QualityScore_FFHGGHGHHHHIIIIIJJJIIIIIHIJJIHIIGIIJJJJIJIJJIIIIIIGIIIIIIIIHGIIIIIG_Mismatch_1_Sense_+_Library_PoolC
ATTATTGGAGCCCTCTCCCATTCGTTTGTCCTACTTACTATCTTAATATGAAACTTTTCAGATGGCA
>Frequency_1_QualityScore_FFHHHHHIJJHIJJJIJJJJJJIIIJJIIJJJIIH@DFHGGGGGIIFHHHGHFDEDDDDDDD?@DBCDDACCDDDBA>ACD:@@DCCCCDDD<9_Mismatch_0_Sense_+_Library_PoolT
GTCCACGCGGTTTCGATAAAAGGCTCAAGAACTGGTTGGCAGGCTATGTCACGCAACTGGGGACAGAATTGGCAAAGTAATTCTTACCTCAACG
>Frequency_1_QualityScore_FFHGHFHJJJJJJJJJJJJJJJJIIJIJJJHJJJJJJJIJJJJIJIJJJJIIJIHHHFFFFEEEEEDDDCDCCD<ACEFEEEDDDDDDEEDDDD_Mismatch_0_Sense_+_Library_PoolT
ATTGTATACTTCTTCGCTGCTCTATTATTGAAAAACCGCGATGAAAGCAGTAGCGTCAAAGAACACATAGGAGGTAATATAACGTAAGTCCGTA
>Frequency_18_QualityScore_EFHHGGHIIIIIIIIIIIIJJIJHIIHIJIIIIIIIIIJIJJJIIHIIIIHIIHHFFFEEEEDEDDCDDBCCDC<BCDEEDEDDCCDDCCCCCC_Mismatch_0_Sense_+_Library_PoolC
ATTGTATACTTCTTCGCTGCTCTATTATTGAAAAACCGCGATGAAAGCAGTAGCGTCAAAGAACACATAGGAGGTAATATAACGTAAGTCCGTA
>Frequency_1_QualityScore_FFHGHHHJJJJJJJIIJJJJJHHJJIJJIJJJJJJJJJJJJJJJIIJJJJJIIIJJIJJJJHHFDFFFFCEEEEEDDDDDDDDDDDDDDDDDDD_Mismatch_0_Sense_+_Library_PoolT
AGACCTCTTTATATATTTGCCATTGTATACTTCTTCGCTGCTCTATTATTGAAAAACCGCGATGAAAGCAGTAGCGTCAAAGAACACATAGGAG
>Frequency_10_QualityScore_EEGGEGFHIIIHIIHHIGHHHFFIHGHIIHHIHHHFHHHHFGHFGGGGHGIGGHHHHHHGHFFEDEEDDCCCCCCCBCCCDDCCDDCCBCCCBC_Mismatch_0_Sense_+_Library_PoolC
AGACCTCTTTATATATTTGCCATTGTATACTTCTTCGCTGCTCTATTATTGAAAAACCGCGATGAAAGCAGTAGCGTCAAAGAACACATAGGAG
>Frequency_1_QualityScore_FFGHHHHJJJIJJJJJJJJJJJJFHIIJJJJJJJJJJIJJJJJJJGIJGIJJHHHGHHFFFFFEEEEEEEBBDDDACDDEEDCDDDDDDDD_Mismatch_0_Sense_+_Library_PoolT
CAGGCGCTGGACCAATATCTAGGATTCATGTTACTTGTATGGACGACCAACATTAACAGCTTTGTCACAACAAGGAATATAGCTTTTATCA
>Frequency_1_QualityScore_FFGDHDHGIGEBHGGGGIGGE>HGIIJD9??FGGBFHBHII3=BF8;C8;C;EFHFFB>BECC;>>>C@A:@;@DDACAC@B@@BCCDDD<9BB_Mismatch_0_Sense_+_Library_PoolT
CACGCAACTGGGGACAGAATTGGCAAAGTAATTCTTACCTCAACGGTCAAACCCTATCCTTCCAGGTCACCACCAGTGACGGCACTACGAGCGT
>Frequency_1_QualityScore_FFHHHGHJJJJJIJIJIJGHJJJIJJIJIJJJJIJJIJGIGGIIJJIJIIJJJIGGIIIHHHEHFFFFFCEEDEEDDFEEFEDDDDDDEEEEDE_Mismatch_0_Sense_+_Library_PoolT
TTGGCAATTCGGGCAGACTTTTGAAGGAAGCCAGATATAAATACAACTTTACTAAACGTTTCCAGACCTCTTTATATATTTGCCATTGTATACT
>Frequency_2_QualityScore_EEGFGGHHHFEGGAHGHCECGGGHGGBEGH;AEEICHFIHGFIFGIFGGHIHGEFHCGBECACC=CDA@?CCBEACACDAAB?CCCABACCECE_Mismatch_0_Sense_+_Library_PoolC
TTGGCAATTCGGGCAGACTTTTGAAGGAAGCCAGATATAAATACAACTTTACTAAACGTTTCCAGACCTCTTTATATATTTGCCATTGTATACT
>Frequency_1_QualityScore_FFHHHHHJIIIJJIJJJJJJJJJJIIAHIJJJJJJIJJJJJJJJJJJJJJJJJJHHHHFDDDDEEEDDDCDDDDDDDD5>CDDEEEDDCDDDDE_Mismatch_0_Sense_+_Library_PoolT
TGCCATTGTATACTTCTTCGCTGCTCTATTATTGAAAAACCGCGATGAAAGCAGTAGCGTCAAAGAACACATAGGAGGTAATATAACGTAAGTC
>Frequency_20_QualityScore_FFGHGHHIHHIIIJJIIJIIIHIIIIIIIIIIJIGIIIHIIIIIIIHGFHHIHHGHGGGEEEDDDCDDDABCCDDCCC:ABCDEDDDCCDCCCD_Mismatch_0_Sense_+_Library_PoolC
TGCCATTGTATACTTCTTCGCTGCTCTATTATTGAAAAACCGCGATGAAAGCAGTAGCGTCAAAGAACACATAGGAGGTAATATAACGTAAGTC
>Frequency_1_QualityScore_FFHHHHHJJJJIJJJJJJJJHIJJIJFGIHJJJJJIJJJJJIJJJJJJJJJJJJJJJJJJJJHHHGHGFFFFFFEEEEFDEEEEEEEDDDDDDD_Mismatch_1_Sense_+_Library_PoolT
TAGATCTGGAGAGCCATGGGATTTAGTGGTGTCTCATTATTGGAGCCCTCTCCCATTCGTTTGTCCTACTTACTATCTTAATATGAAACTTTCC
>Frequency_1_QualityScore_==42??DGFEIIF+<C:FG@A<<?BGE?CDGEGIIIDEFC@F?FG)?FFFICICCFCEIGCDEFAECEEFDBDB>BDCCDD>ADAB>@AABBB@_Mismatch_1_Sense_+_Library_PoolT
ATAGATCTGGAGACCCATGGGATTTAGTGGTGTCTCATTATTGGAGCCCTCTCCCATTCGTTTGTCCTACTTACTATCTTAATATGAAACTTTT
>Frequency_1_QualityScore_FDHHGHHFHIGHIIJJIJJIJJJJIJJJJJJJJJJJJJJJJJJJIJIJJJJIJJJIJJJJIJJJJJJJIHHHHHHHHGFFFFF_Mismatch_1_Sense_+_Library_PoolT
GATTTAGTGGTGTCTCATTATTGGAGCCCTCTCCCATTCGTTTGTCCTACTTACTATCTTAATATGAAACTTTTCAGATGGCA
>Frequency_1_QualityScore_FFHHHHHHIJHIIJJJJJJJJJJJJIJJJJJJJJJJJJJJIIIJJJJJJJJJIJJJJJJJJJJIJJGIJHHIHHHGHFHFFFF_Mismatch_1_Sense_+_Library_PoolC
GATTTAGTGGTGTCTCATTATTGGAGCCCTCTCCCATTCGTTTGTCCTACTTACTATCTTAATATGAAACTTTTCAGATGGCA
>Frequency_1_QualityScore_FFHHHHHJJJJJJJJJJJJJJJJJGHIJJJJJJJJJJJJJJJJJHJJJIGIIIIJJJJJJJJJJIJIIJHHICEHHH?EHFFFEEFE_Mismatch_0_Sense_+_Library_PoolT
GTCTCATTATTGGAGCCCTCTCCCATTCGTTTGTCCTACTTACTATCTTAATATGAAACTTTTCAGATGGTAACTGGTATTTTAGCA
>Frequency_1_QualityScore_FDFHHFHJIJJJJJJJJJJJJJJJIJJJJJJJJJJJJJEHHGHHIIJJJGIJJJJJJJJJJIJJIJJHHEHEHFFFFEEEEEEEDDEEDDEEEE_Mismatch_0_Sense_+_Library_PoolT
GTATGTGAACTATAGATCTGGAGAGCCATGGGATTTAGTGGTGTCTCATTATTGGAGCCCTCTCCCATTCGTTTGTCCTACTTACTATCTTAAT
>Frequency_34_QualityScore_FDGGGGGHIIIIIIIIIHIIIHHGHHIIIIIIHHIIIIGGHGHHIIIIIIIIIHGHGHHIHIIIHHGHGEFDEEEEEEEDDDDECCDDDDEDDD_Mismatch_0_Sense_+_Library_PoolC
GTATGTGAACTATAGATCTGGAGAGCCATGGGATTTAGTGGTGTCTCATTATTGGAGCCCTCTCCCATTCGTTTGTCCTACTTACTATCTTAAT
>Frequency_1_QualityScore_FFHHHHHIIIHHGIJHIIIJJJJJJJJJJJJJJHIJIJJJJJGIJJJJGIJJJJHHHHGHHFFFFDFDD?ABDDDDDDDEEDDDDDCDDCCDDE_Mismatch_0_Sense_+_Library_PoolT
ACGTAAGTCCGTATGTGAACTATAGATCTGGAGAGCCATGGGATTTAGTGGTGTCTCATTATTGGAGCCCTCTCCCATTCGTTTGTCCTACTTA
>Frequency_14_QualityScore_FFHGHHHHIIJHIJJHIIIJJIIIIIJJJJIIIIIJJIIJIJHIJJJJHIIHIIIIIIIIIIJIHHGHHFEEFFEEEDEEEDDDCDDDDDDDDE_Mismatch_0_Sense_+_Library_PoolC
ACGTAAGTCCGTATGTGAACTATAGATCTGGAGAGCCATGGGATTTAGTGGTGTCTCATTATTGGAGCCCTCTCCCATTCGTTTGTCCTACTTA
>Frequency_1_QualityScore_FFHGHHHIJJJJJIJJIIIJJJIJJJJJJJJJJJJJJIJJJJJJIHIIJJJJJIFGJJJGH_Mismatch_0_Sense_+_Library_PoolT
GGAGCCCTCTCCCATTCGTTTGTCCTACTTACTATCTTAATATGAAACTTTTCAGATGGTA
>Frequency_7_QualityScore_DA>CGGFDDEGGGFGGFFEFFFEGGHEGHGHGHGHFHHFFGGGHHFHFHGHHIDFGHHE@E_Mismatch_0_Sense_+_Library_PoolC
GGAGCCCTCTCCCATTCGTTTGTCCTACTTACTATCTTAATATGAAACTTTTCAGATGGTA
>Frequency_1_QualityScore_FFHHHHHJJJJGHJHJJJJJJJJJJJJJJIJJJJJIJJJJJJJJIJJJIJJJJJJJJIJHHHHHHHFFFEFFFEEEEEEEDDDDDCEDDEDDCC_Mismatch_0_Sense_+_Library_PoolT
ATGGGATTTAGTGGTGTCTCATTATTGGAGCCCTCTCCCATTCGTTTGTCCTACTTACTATCTTAATATGAAACTTTTCAGATGGTAACTGGTA
>Frequency_5_QualityScore_FEGHGECHIIGGHHCFGHIHGIGHIICCHGEHGEGHHHHGGHHHGDHHCDGHEIIIGGHEHHHFBFFGHHEGCEDBADC@@BDCCBDCDCBCBC_Mismatch_0_Sense_+_Library_PoolC
ATGGGATTTAGTGGTGTCTCATTATTGGAGCCCTCTCCCATTCGTTTGTCCTACTTACTATCTTAATATGAAACTTTTCAGATGGTAACTGGTA
>Frequency_1_QualityScore_FFHHHHHIJJJJJIJJJJJJIJIGHICFHIJJEHJJHIIJIIIIHIJJJJFEHJJIIIJIIGHHHFFFFFFEDEDEDDDDDCDDDBDDACDDDD_Mismatch_0_Sense_+_Library_PoolT
AGTAGCGTCAAAGAACACATAGGAGGTAATATAACGTAAGTCCGTATGTGAACTATAGATCTGGAGAGCCATGGGATTTAGTGGTGTCTCATTA
>Frequency_22_QualityScore_FFGHHHHIIJJJJIIIIIHIIIJEHI?EGIIJIJJIHIIIHIIIHHIIGHIIIIIIIIHIHHHGGGGFEEEEDDDDDDDDCCCCCCCDDDEEDD_Mismatch_0_Sense_+_Library_PoolC
AGTAGCGTCAAAGAACACATAGGAGGTAATATAACGTAAGTCCGTATGTGAACTATAGATCTGGAGAGCCATGGGATTTAGTGGTGTCTCATTA
>Frequency_1_QualityScore_FFH+CFHIJJIJJJJIIHJIIJIIGIIIIJJJJIGIJDHIJJJJJJJJJJJIHIJJIIIJIIIIIJJHHDGGFHHHHHFFECDDDCDDEECDDC_Mismatch_2_Sense_+_Library_PoolT
AGAGGGAAGCCAGATATAAATACAACTTTACTAAACGTTTCCAGACCTCTTTATATATTTGCCATTGTATACTTCTTCGCTGCTCTATTATTGA
>Frequency_1_QualityScore_FFHHHHHIJJJJJJJJIGIJIJEGIHIIJJJJJJJJJJIGIIJJJJJJHIJJJJIGIIJIJJHHHHHHFDFFFFFEEEEFEEEDDDDDDDDDDC_Mismatch_0_Sense_+_Library_PoolT
TCTGGAGAGCCATGGGATTTAGTGGTGTCTCATTATTGGAGCCCTCTCCCATTCGTTTGTCCTACTTACTATCTTAATATGAAACTTTTCAGAT
>Frequency_13_QualityScore_FFHGHFGFHIIHIIIGFHHIHHFHHGHIIIIHIIIIIGGHHGHHHHHHGHGHHHIHHHIGHGHHHGGGFEEFEEEEDDDDDECDCCCDDDCCCC_Mismatch_0_Sense_+_Library_PoolC
TCTGGAGAGCCATGGGATTTAGTGGTGTCTCATTATTGGAGCCCTCTCCCATTCGTTTGTCCTACTTACTATCTTAATATGAAACTTTTCAGAT
>Frequency_1_QualityScore_FFHHHHHJJJJJJJJJJJJGIJJJJJJJJJIJJJJJJJIJHIJJJHJHHHHFFFFFDEDEEDDD?CCEE@DEDDDDDDDDDBBDDDCCCDDDDD_Mismatch_0_Sense_+_Library_PoolT
TCTTCGCTGCTCTATTATTGAAAAACCGCGATGAAAGCAGTAGCGTCAAAGAACACATAGGAGGTAATATAACGTAAGTCCGTATGTGAACTAT
>Frequency_8_QualityScore_FFGHGHGHIIIIJIJJIIIIEFIHIHHIHIIIJIIIHIIIGIGIIHIIHHHGGFEEDECDDCDC>BCCDCDBCCCCCCDECDBCCCACBDCDDD_Mismatch_0_Sense_+_Library_PoolC
TCTTCGCTGCTCTATTATTGAAAAACCGCGATGAAAGCAGTAGCGTCAAAGAACACATAGGAGGTAATATAACGTAAGTCCGTATGTGAACTAT
>Frequency_1_QualityScore_FFHHHHHJJJIJJJJJJJJJIJJJJIJHIJJJJJJIJJJJJJIJIIIJHHHHHFFFFFEED=CDEEEEECBDDDDFECDBBDDDDADCDCDCED_Mismatch_0_Sense_+_Library_PoolT
TCGCTGCTCTATTATTGAAAAACCGCGATGAAAGCAGTAGCGTCAAAGAACACATAGGAGGTAATATAACGTAAGTCCGTATGTGAACTATAGA
>Frequency_7_QualityScore_FEGHEHFHIHHIIHIHHHIIIJIJIIIHJIHHIHHIIHFHHIGIFGIGGFGGGEEEEECCC7AABDDDDCCCBCCCDCBCCCAADCEDDDDDED_Mismatch_0_Sense_+_Library_PoolC
TCGCTGCTCTATTATTGAAAAACCGCGATGAAAGCAGTAGCGTCAAAGAACACATAGGAGGTAATATAACGTAAGTCCGTATGTGAACTATAGA
>Frequency_1_QualityScore_FDHGHHGJEEGIJJI9CHIGGHJGIIIEHGGEIHGHGIJIJJJJ@GHIIIIJE=CGGIHIJJJ;?AEHFAABDDDBDB@DDBDCDDDDDDDDDD_Mismatch_0_Sense_+_Library_PoolT
ACAGAATTGGCAAAGTAATTCTTACCTCAACGGTCAAACCCTATCCTTCCAGGTCACCACCAGTGACGGCACTACGAGCGTCTCCTATAACGTG
>Frequency_1_QualityScore_FFHHHHHJJIJIJJJHHIJIGGJJJIIIIJIHIDFHCHIIJJIJJIIJIJIJJHHIIFGGIIH?EEHFFBDBCCDD@B@BDBDDDDDDDDDDD?_Mismatch_0_Sense_+_Library_PoolC
ACAGAATTGGCAAAGTAATTCTTACCTCAACGGTCAAACCCTATCCTTCCAGGTCACCACCAGTGACGGCACTACGAGCGTCTCCTATAACGTG
>Frequency_1_QualityScore_FFHHHHHIGGFBHGEHDFHFHIIIIJJJJJJFIIJIJJIJJJJJIJJJJHIJGIIJIJJJIJIJIJIHHHGHHHFFFFFFFEEEEEEEDDADCC_Mismatch_1_Sense_+_Library_PoolT
GAGCCATGGGATTTAGTGGTGTCTCATTATTGGAGCCCTCTCCCATTCGTTTGTCCTACTTACTATCTTAATATGAAACTTTTCAGATGGTAAA
>Frequency_8_QualityScore_FFGGHGHIIIGHIIIJGHIGHGIIIHIJJJJIIJIIIJJJIIJIJIIJJHIIIGIIIIIIIHHHGGGGGFGGFEFEEEEEEEEEDDCCDDBDDD_Mismatch_1_Sense_+_Library_PoolC
GAGCCATGGGATTTAGTGGTGTCTCATTATTGGAGCCCTCTCCCATTCGTTTGTCCTACTTACTATCTTAATATGAAACTTTTCAGATGGTAAA
>Frequency_1_QualityScore_FFHHHHHJJJIJJJJJJJJIJJJJJJJJJIJJJIJJJJJJJJJJJIJGJIHHHACEFFFFFEDEEDDDEDDDDDDDEDEDDDDDEDEDEDDCDD_Mismatch_0_Sense_+_Library_PoolT
CTATTATTGAAAAACCGCGATGAAAGCAGTAGCGTCAAAGAACACATAGGAGGTAATATAACGTAAGTCCGTATGTGAACTATAGATCTGGAGA
>Frequency_29_QualityScore_FFGHGGHJIHIIIIIIIIIIIIIIJIIIIGIIIJIIIIIIIHIIIHHHHHFGG>BDDEEEEECCDCCDDBBBCDDCEDDDDDDDDDDDECBCBC_Mismatch_0_Sense_+_Library_PoolC
CTATTATTGAAAAACCGCGATGAAAGCAGTAGCGTCAAAGAACACATAGGAGGTAATATAACGTAAGTCCGTATGTGAACTATAGATCTGGAGA
>Frequency_1_QualityScore_FFHHHGHJJJJJFHIIIIJJJJJJJFIJJJJJJJJIIJJJJJHIHIJJJJJJHHHEFDDDBBDACDDDDCDDDDDDDDDDDDDDEDDDDDCDDD_Mismatch_0_Sense_+_Library_PoolT
TTACCTCAACGGTCAAACCCTATCCTTCCAGGTCACCACCAGTGACGGCACTACGAGCGTCTCCTATAACGTGGCCCCTTCTGATTGGCAATTC
>Frequency_1_QualityScore_FFHHHHHJJJIHIAFHHIJIJJJIJJJGIJJJJJJIJJJJJJJJJJJIJJJJJJJJJIJJJJJJJJHHEHHHFFFEEEEEEEEDDCDC?BCBCC_Mismatch_1_Sense_+_Library_PoolT
AACACATAGGAGGTAATATAACGTAAGTCCTTATGTGAACTATAGATCTGGAGAGCCATGGGATTTAGTGGTGTCTCATTATTGGAGCCCTCTC
>Frequency_1_QualityScore_FFHHHHHJJJJIJIJJIIJJJJIJIJJJJJJJJGHJIHJJJJJJIJJJJJJJJJIJJJJJJIJJJJJIJCGHIJHHHHHFFFDEEECDEEFEDD_Mismatch_1_Sense_+_Library_PoolT
AGAAGGAAGCCAGATATAAATACAACTTTACTAAACGTTTCCAGACCTCTTTATATATTTGCCATTGTATACTTCTTCGCTGCTCTATTATTGA
>Frequency_1_QualityScore_FFFFDFHJJIIIIJIJEGHGEGGIJII?GGHIGIIJJJJJIGGIGFGGGGHHHHFFFCDDECEEA;>ACCCDDDBAC:@B9<9@CCDBB><<>@_Mismatch_0_Sense_+_Library_PoolT
ACGCAACTGGGGACAGAATTGGCAAAGTAATTCTTACCTCAACGGTCAAACCCTATCCTTCCAGGTCACCACCAGTGACGGCACTACGAGCGTC
>Frequency_1_QualityScore_FFHHHHGJJJJJIJIJJJJJJJJHIJJJJHIJIIJJJJJIJJJJJJJJJJJIEIJJJIJJIJIJJJHHHEHHFFFFFFEDEEEEEEEEEDCDCD_Mismatch_0_Sense_+_Library_PoolT
CTATAGATCTGGAGAGCCATGGGATTTAGTGGTGTCTCATTATTGGAGCCCTCTCCCATTCGTTTGTCCTACTTACTATCTTAATATGAAACTT
>Frequency_18_QualityScore_EEGGHGHIIJIIIJIIIJIIIIJFHIIIJGIIHIIIIJIIIIJIIGHIHHIHIJIIJIIIIIFHHHGGGDFFFFFFEEEDDEEDDDEEDDCDDD_Mismatch_0_Sense_+_Library_PoolC
CTATAGATCTGGAGAGCCATGGGATTTAGTGGTGTCTCATTATTGGAGCCCTCTCCCATTCGTTTGTCCTACTTACTATCTTAATATGAAACTT
>Frequency_1_QualityScore_?DHHDHGGGIIIGIIIIDH;BGII>FGDGIGIIIIEGIGIEFFEHHEGEFHGIIIGIIIIGH@AHHFEFBACCECACC>CCDDD2>?<>CCEDE_Mismatch_0_Sense_+_Library_PoolT
CAGTAGCGTCAAAGAACACATAGGAGGTAATATAACGTAAGTCCGTATGTGAACTATAGATCTGGAGAGCCATGGGATTTAGTGGTGTCTCATT
>Frequency_15_QualityScore_FFHFGGGIHIIJJIHIIHIIIIIIEGI?EGHIJIIIHGHIIIHHIHGHIHHHIIIIIIIIHGHGFFFFEDEEDDDCDCCDCCCCCBBBCCDEDD_Mismatch_0_Sense_+_Library_PoolC
CAGTAGCGTCAAAGAACACATAGGAGGTAATATAACGTAAGTCCGTATGTGAACTATAGATCTGGAGAGCCATGGGATTTAGTGGTGTCTCATT
>Frequency_1_QualityScore_DBF?FFDDE?B:<::CAFAH>4?E1:?DFGBF>FGFIIIE@AFFFIIC@>B@CFIIAEEEEF4=>CE>B:BBC>BAAA@AABA@?>@AAA5@A;_Mismatch_0_Sense_+_Library_PoolT
TAGCGTCAAAGAACACATAGGAGGTAATATAACGTAAGTCCGTATGTGAACTATAGATCTGGAGAGCCATGGGATTTAGTGGTGTCTCATTATT
>Frequency_15_QualityScore_EEHHHGGIIJIHHIIIGHGGHDEH?DGHHIIHHHFGFHFHGHGGHHFGGGHIIIIHHHHHHFEFEEECECCBABDCCCCCCBAAABCCDDDDDB_Mismatch_0_Sense_+_Library_PoolC
TAGCGTCAAAGAACACATAGGAGGTAATATAACGTAAGTCCGTATGTGAACTATAGATCTGGAGAGCCATGGGATTTAGTGGTGTCTCATTATT
>Frequency_1_QualityScore_FFFHHHHJJJJIJJJJJJJJJJIJJJJJJJJJIJJJJJJJIJJJJJIIJJJJJJIIIJIIGIJJJJJIJIGIJHH_Mismatch_0_Sense_+_Library_PoolT
GGTGTCTCATTATTGGAGCCCTCTCCCATTCGTTTGTCCTACTTACTATCTTAATATGAAACTTTTCAGATGGTA
>Frequency_9_QualityScore_FFFHHHHJJJJIJJIJIIIJJIJJJJJIJJJIHIIIIIIIIIIIIIIHIIIIHIIIIIIIIIIIIHHGGGEGGEE_Mismatch_0_Sense_+_Library_PoolC
GGTGTCTCATTATTGGAGCCCTCTCCCATTCGTTTGTCCTACTTACTATCTTAATATGAAACTTTTCAGATGGTA
>Frequency_1_QualityScore_FFGFHDHJIGGBABEDHHGAH<HCFAFHIGEGEHHIIHHGIJICFGHD<?@HEIG@GGIJICH4=C=\;5\99>B;>(5>;?CCCD@B@<&_Mismatch_0_Sense_+_Library_PoolT
TAAACGTTTCCAGACCTCTTTATATATTTGCCATTGTATACTTCTTCGCTGCTCTATTATTGAAAAACCGCGATGAAAGCAGTAGCGTCAA
>Frequency_6_QualityScore_EFGHHGHIIIIIIIIIHHIIIGHHIGHIIIIHHHIIIIJJIIIIIIHIHHIIIIJIJIIIIIEEEGEFFA@BCCCCDDDDCCCDCCAACCC_Mismatch_0_Sense_+_Library_PoolC
TAAACGTTTCCAGACCTCTTTATATATTTGCCATTGTATACTTCTTCGCTGCTCTATTATTGAAAAACCGCGATGAAAGCAGTAGCGTCAA
>Frequency_1_QualityScore_FFHHHHHJJJJIIJJJJJJJIJHIIJJJJJJIJJJJJJIJJIJJJFIIIJJJJJIJJJJJJIJHEHGHHEDDDFEBDCDBDBBBCCDDDDCDDD_Mismatch_0_Sense_+_Library_PoolT
CAACTTTACTAAACGTTTCCAGACCTCTTTATATATTTGCCATTGTATACTTCTTCGCTGCTCTATTATTGAAAAACCGCGATGAAAGCAGTAG
>Frequency_16_QualityScore_FFHHHHHJJJJIIIJIIJJJIIHIIJIJIJIIIJIIIJJJIIJJIHIIIJIIIIJIIIIIIIIIGIHGHFGFGGEEEDDCDCCDBBCDDDCCDD_Mismatch_0_Sense_+_Library_PoolC
CAACTTTACTAAACGTTTCCAGACCTCTTTATATATTTGCCATTGTATACTTCTTCGCTGCTCTATTATTGAAAAACCGCGATGAAAGCAGTAG
>Frequency_1_QualityScore_FFHHHHHJJJJJJJJJIIJJJJJJJJJJJJJJJJJJJJJJJJJHIIJIJIJJIJJHJJJJJJJIJJHHHHEFFFFEEEEEFECDDDDDDDDDDD_Mismatch_0_Sense_+_Library_PoolT
AACGTAAGTCCGTATGTGAACTATAGATCTGGAGAGCCATGGGATTTAGTGGTGTCTCATTATTGGAGCCCTCTCCCATTCGTTTGTCCTACTT
>Frequency_23_QualityScore_EFGGFFGIFGIIGHHIGHIHIIIIIIIIIIIIHIHIIIIIIIIHIHIIIGHHHHIHHIHIIIIHHGHGFDEEEEEEEDDDDDBCCCCDCCCDDD_Mismatch_0_Sense_+_Library_PoolC
AACGTAAGTCCGTATGTGAACTATAGATCTGGAGAGCCATGGGATTTAGTGGTGTCTCATTATTGGAGCCCTCTCCCATTCGTTTGTCCTACTT
>Frequency_1_QualityScore_F8D>BFHFAGIIGECG@GEGGFHHGAHEGEGCGIIIIFGIIGD>A@AECHFHHFFFFEEEEA?A?A?BDCDCCCCCEC@ACCCCBC@BACCCCB_Mismatch_0_Sense_+_Library_PoolT
GAAAAACCGCGATGAAAGCAGTAGCGTCAAAGAACACATAGGAGGTAATATAACGTAAGTCCGTATGTGAACTATAGATCTGGAGAGCCATGGG
>Frequency_20_QualityScore_FFHHHHGJJIIIIJIIIIIIJGHIIIIJJIIIIIIIIIIHIIGHH<BFGGGGGFEEEEEEEDDCCDDDEDDCDDDDECEDEDDCCCCCDDDDDD_Mismatch_0_Sense_+_Library_PoolC
GAAAAACCGCGATGAAAGCAGTAGCGTCAAAGAACACATAGGAGGTAATATAACGTAAGTCCGTATGTGAACTATAGATCTGGAGAGCCATGGG
>Frequency_1_QualityScore_FFHHHHHJJJJJJJIJJEGIIIGGIJJHIJJJJJJJIJJIJIIJJJJJJJJIJJJIIGIJJIJJJJEHHEHHDFFFFDEEEDEEEEEDDDDDDD_Mismatch_1_Sense_+_Library_PoolT
AAAGAACACATAGGAGGTAATATAACGTAAGTCCGTATGTGAACTATAGATCTGGAGATCCATGGGATTTAGTGGTGTCTCATTATTGGAGCCC
>Frequency_1_QualityScore_FFHGHHHJJJIJJIJJJJJIIJJGGHIJGHIJJJJJJJJJIJJJJJJ;AHHHHHHFFFFEEDEDDDDDDECDDDDDDDEDEDDDCDDDDDDDDD_Mismatch_0_Sense_+_Library_PoolT
TTGAAAAACCGCGATGAAAGCAGTAGCGTCAAAGAACACATAGGAGGTAATATAACGTAAGTCCGTATGTGAACTATAGATCTGGAGAGCCATG
>Frequency_9_QualityScore_FFHHHHHJJJJIJJIJIJJJIJJHIHIIIIJHJIIIIJJIIHIJHII@EGGFGGFFFDEEEEEDCBCDCCDDEDDDDDEDDCDDDCCDCCBBDD_Mismatch_0_Sense_+_Library_PoolC
TTGAAAAACCGCGATGAAAGCAGTAGCGTCAAAGAACACATAGGAGGTAATATAACGTAAGTCCGTATGTGAACTATAGATCTGGAGAGCCATG
>Frequency_1_QualityScore_FFHHHHHJJJJJJIJJJIJJJJJIJJIJJJJJJHIJJJIJJJJJJJJJJJJJHHHHF5@DFFEEEEDEDDDEEDDDDDDFFEEDDDDDEDEDED_Mismatch_0_Sense_+_Library_PoolT
TGCTCTATTATTGAAAAACCGCGATGAAAGCAGTAGCGTCAAAGAACACATAGGAGGTAATATAACGTAAGTCCGTATGTGAACTATAGATCTG
>Frequency_18_QualityScore_FFGGGHGJIIIJIIJIIIIIIIIHIIIIIJIIJIIIIIIIIIIIIHIIIHHHGGEFE=BDEEEDEEDBCBBCDDCBCCDDECDDDDDDEDEDED_Mismatch_0_Sense_+_Library_PoolC
TGCTCTATTATTGAAAAACCGCGATGAAAGCAGTAGCGTCAAAGAACACATAGGAGGTAATATAACGTAAGTCCGTATGTGAACTATAGATCTG
>Frequency_1_QualityScore_DFHFHHFIIIIJJIJIIIGGDDFEHHIBGHEHGEEHHHFFFFFD=AEED(5@C@;?BDDCC@?AACCCD>CCDCDEDDCD@CDDDDBACACC?A_Mismatch_0_Sense_+_Library_PoolT
AAAAACCGCGATGAAAGCAGTAGCGTCAAAGAACACATAGGAGGTAATATAACGTAAGTCCGTATGTGAACTATAGATCTGGAGAGCCATGGGA
>Frequency_12_QualityScore_FFHHGHHJJJJJJIJJIIJJGHHIJIIIIJJIIIIIIIIIIHHH?DFGGGGFFFEEEEDEEDCCCDDEDCCDDDDECEDEDCCCCCDCDDDDCC_Mismatch_0_Sense_+_Library_PoolC
AAAAACCGCGATGAAAGCAGTAGCGTCAAAGAACACATAGGAGGTAATATAACGTAAGTCCGTATGTGAACTATAGATCTGGAGAGCCATGGGA
>Frequency_1_QualityScore_DD?DFF?EAD<EICHHHIGEH<CB<FHIEHA?EHAAFDBFEFH4BBG*B*/B?B@;;;;=;)?CDED;?@@AA53,;5((9CCBA:>C:>@_Mismatch_0_Sense_+_Library_PoolT
CTCTTTATATATTTGCCATTGTATACTTCTTCGCTGCTCTATTATTGAAAAACCGCGATGAAAGCAGTAGCGTCAAAGAACACATAGGAGG
>Frequency_1_QualityScore_FDHHHHHJJIJJJJJJJJJJJJJIBGHHJJJJJIFIHGIIJGJIJIJHHHECCDDDDCDDDDDDDDCDD>DDDDDDEDDDDDDDDDDDDBBDBD_Mismatch_0_Sense_+_Library_PoolT
ACGGTCAAACCCTATCCTTCCAGGTCACCACCAGTGACGGCACTACGAGCGTCTCCTATAACGTGGCCCCTTCTGATTGGCAATTCGGGCAGAC
>Frequency_2_QualityScore_FFHHGHHIJJJIIIJJIIIIJHIIFIIIIJJIJIEIIJJJJIIJJIJJHHFFEDEEEECDDDDCCACCD?CCCDDDEDCDDDDDDDDC?BCBCD_Mismatch_0_Sense_+_Library_PoolC
ACGGTCAAACCCTATCCTTCCAGGTCACCACCAGTGACGGCACTACGAGCGTCTCCTATAACGTGGCCCCTTCTGATTGGCAATTCGGGCAGAC
>Frequency_1_QualityScore_FFHHHHHJJJJJIJJIJJIJHJJJJJJJJJHIJIJJJJJJJJGIJJJJJJJJJIIIIJJJIJJJIJJJJGIJFHHFHHGFFFFFDDDBDDDDC@_Mismatch_0_Sense_+_Library_PoolT
TATAAATACAACTTTACTAAACGTTTCCAGACCTCTTTATATATTTGCCATTGTATACTTCTTCGCTGCTCTATTATTGAAAAACCGCGATGAA
>Frequency_8_QualityScore_EFHHHGGIIIJJJJJJJJIIIIIIIJIJIIIIIIIJJHIIIIIJIIIIJIIIJIIIIIIIIIJHIIJIIFGHGGGFGGFCCD@B@CBBCBCDCB_Mismatch_0_Sense_+_Library_PoolC
TATAAATACAACTTTACTAAACGTTTCCAGACCTCTTTATATATTTGCCATTGTATACTTCTTCGCTGCTCTATTATTGAAAAACCGCGATGAA
>Frequency_1_QualityScore_A?;DD?CFGGHGH?EGDHG;E?3C=?DHGIG:0999?FDEEE@@F@GC@C@D;C7=EHHFCCCBED@@D@@ACBBBCCCCCDCDECCCCBCBBC_Mismatch_1_Sense_+_Library_PoolT
GAAAGCAGTAGCGTCAAAGAACACATAGGAGGTAATATAACGTAAGTCCGTATGTGAACTATAGATCTGGAGAGCCATGTGATTTAGTGGTGTC
>Frequency_1_QualityScore_FFHGHFHIJJJJEHGIIJHHIHGIIJJIJIIIJIIIIIJJJIJJJJJJJJJIJJGGHIIJJJGJGIHHHHGHHFDFFFFFECCECEACCDDD3;_Mismatch_1_Sense_+_Library_PoolT
GAGAGCCATGGGATTTAGTGGTGTCTCATTATTGGAGCCCTCTCCCATTCGTTTGTCCTACTTACTATCTTAATATGAAACTTTTCAGATGGTG
>Frequency_1_QualityScore_FFHHHHHJJJJJIJJJJJHIJHIIJJIIIJJIJJJJJJJJIJJJJIJJJJJJJJJJJJJIJJIHGHFHGHFFFFFFFEEEEEEEDDDDDDDDCC_Mismatch_1_Sense_+_Library_PoolC
GAGAGCCATGGGATTTAGTGGTGTCTCATTATTGGAGCCCTCTCCCATTCGTTTGTCCTACTTACTATCTTAATATGAAACTTTTCAGATGGTG
>Frequency_1_QualityScore_FFHHHHHJJJJJIJIJJJJJIJIJFJJJJJJJIJJIIJJJJIJJJJJJIJJGIIIIJIJIGJJIJIJHHDFDDDDDDDDDDCDDDDDDDD_Mismatch_0_Sense_+_Library_PoolT
AAACGTTTCCAGACCTCTTTATATATTTGCCATTGTATACTTCTTCGCTGCTCTATTATTGAAAAACCGCGATGAAAGCAGTAGCGTCAA
>Frequency_7_QualityScore_FFHHHHHJJIIIHIIIIIJJHIHIHIIIHHIHIIIFHIIIIIIIIIIIIIJIIJIJIIIIIFHIHFHEECDDDDBBCDDDDCDDDDDCCC_Mismatch_0_Sense_+_Library_PoolC
AAACGTTTCCAGACCTCTTTATATATTTGCCATTGTATACTTCTTCGCTGCTCTATTATTGAAAAACCGCGATGAAAGCAGTAGCGTCAA
>Frequency_29_QualityScore_FDGFFGGIHHIIHHIHIHIHHHEGH>CFHHHIIHHFHHIHHHIGGHHFHGGHHHIGHHHHHHFFEEFEDCDDCBBCCCCCBCBBAABBCCDCCD_Mismatch_0_Sense_+_Library_PoolC
GTAGCGTCAAAGAACACATAGGAGGTAATATAACGTAAGTCCGTATGTGAACTATAGATCTGGAGAGCCATGGGATTTAGTGGTGTCTCATTAT
>Frequency_28_QualityScore_FEGHHHHIIIIJIIHIIFHIAFHHHIIIJJIIJIHIIIHIIIHIIIIIIIIIIIIIIIHHHHHHHGGGGFDEEEEDDDDCCDCDDEDDEECCCC_Mismatch_0_Sense_+_Library_PoolC
GTCAAAGAACACATAGGAGGTAATATAACGTAAGTCCGTATGTGAACTATAGATCTGGAGAGCCATGGGATTTAGTGGTGTCTCATTATTGGAG
>Frequency_28_QualityScore_FFGHGGGIIHIIIIGHIHIIHHIIIHHHIIIIIIHHHIIIIGHHIIHHHFGGGEEEEEEDEDCCC<@BCCDDDDDACCDCDBCABCCBCCDCDD_Mismatch_0_Sense_+_Library_PoolC
TTCTTCGCTGCTCTATTATTGAAAAACCGCGATGAAAGCAGTAGCGTCAAAGAACACATAGGAGGTAATATAACGTAAGTCCGTATGTGAACTA
>Frequency_28_QualityScore_EFHHHGHIIIIHIGIIIHIIIIGHIIIIFHHHHIIIIHIIIIIIIHGHGHGIIIIHIIJIIGGGHGGGGFGFFFFFEEEEEDDDDEDDDCCCDC_Mismatch_0_Sense_+_Library_PoolC
TATAGATCTGGAGAGCCATGGGATTTAGTGGTGTCTCATTATTGGAGCCCTCTCCCATTCGTTTGTCCTACTTACTATCTTAATATGAAACTTT
>Frequency_27_QualityScore_FFHHHFGHIHIIGHI@FHHIHIIIJHIIIIIIJIIIIIIHIIIIIIJIJIIJIIIHIIJJIIIIGHGGGFEEEEEDEDEEEEEEEDCCCCCCCC_Mismatch_0_Sense_+_Library_PoolC
AGAACACATAGGAGGTAATATAACGTAAGTCCGTATGTGAACTATAGATCTGGAGAGCCATGGGATTTAGTGGTGTCTCATTATTGGAGCCCTC
>Frequency_25_QualityScore_DEGFGGGIHIIHIHHHGHIEHH=DFHIIIIIIHHIIHHHIGGIHFHGHIIIIIHHIHHIGFGFFFEEEECBCDDDDDCCBBBCCDDDDDDDECB_Mismatch_0_Sense_+_Library_PoolC
GCGTCAAAGAACACATAGGAGGTAATATAACGTAAGTCCGTATGTGAACTATAGATCTGGAGAGCCATGGGATTTAGTGGTGTCTCATTATTGG
>Frequency_25_QualityScore_EEHGFFEHHIHHIIHFFHIGHEGHDFFHHHHIIIHIHGGGGFHGGIIHHHHHFHFGGGGGHHHHHGGFFDEDEEEEEEEDDDDCDCCBBCBCCC_Mismatch_0_Sense_+_Library_PoolC
CTGGAGAGCCATGGGATTTAGTGGTGTCTCATTATTGGAGCCCTCTCCCATTCGTTTGTCCTACTTACTATCTTAATATGAAACTTTTCAGATG
>Frequency_24_QualityScore_FDGGHGHIJHHIIHIHIJJIIIHIIIIIIIIHIIIIIJIIHIIIIIHHIHHIIIIHIIHIIIHHHHGHFDEFFEEEEEECDCCDDDDDDDDECD_Mismatch_0_Sense_+_Library_PoolC
GTAAGTCCGTATGTGAACTATAGATCTGGAGAGCCATGGGATTTAGTGGTGTCTCATTATTGGAGCCCTCTCCCATTCGTTTGTCCTACTTACT
>Frequency_23_QualityScore_DDGFFGGIGGGHGGGIHIHGHGGHHHIGGHGGHHHHHHGHIHHHHFGFEGGHHHHHHGHHGEFFGFGFFCFFFEEEEEBCCBCCCBCCCDDCCD_Mismatch_0_Sense_+_Library_PoolC
TAAGTCCGTATGTGAACTATAGATCTGGAGAGCCATGGGATTTAGTGGTGTCTCATTATTGGAGCCCTCTCCCATTCGTTTGTCCTACTTACTA
>Frequency_23_QualityScore_EFGHGFHI@EGHIHIIIIFHIHFHIIGGHIHHHIIHIIIIIHIIIHHHFGHHHIIHIHHHHHIGHHEFFCEFEEEEEECCCCDBBCCCCCCCCD_Mismatch_0_Sense_+_Library_PoolC
ATAGGAGGTAATATAACGTAAGTCCGTATGTGAACTATAGATCTGGAGAGCCATGGGATTTAGTGGTGTCTCATTATTGGAGCCCTCTCCCATT
>Frequency_22_QualityScore_EEGEFGGIIIGHHHHGIIIFGFHHHIIHIIFGGIHIFHHGHGHHIHHHGGHGGGHGHHHHHIGHHGHGGEFFEEEEEEEDDDDDEEDDEDCDDE_Mismatch_0_Sense_+_Library_PoolC
ATGTGAACTATAGATCTGGAGAGCCATGGGATTTAGTGGTGTCTCATTATTGGAGCCCTCTCCCATTCGTTTGTCCTACTTACTATCTTAATAT
>Frequency_22_QualityScore_EFHHGGHIIIIGHHIIIIIIIHIHHIIIIIIIIIIIIHIIIIIHHIIIIHIHHHHIHFGGEEDDCCDDDCCCCCCDCBCCC;ACDDDDEDBACC_Mismatch_0_Sense_+_Library_PoolC
ATTTGCCATTGTATACTTCTTCGCTGCTCTATTATTGAAAAACCGCGATGAAAGCAGTAGCGTCAAAGAACACATAGGAGGTAATATAACGTAA
>Frequency_22_QualityScore_FFGHHHGIIJIGHI?EHHIIJJJJGHIIIIJJHIIJHIHIIIIIIIJIJJIIHIHIIJIIIIHGGGGGGFFDEDDEDEEDDDEEDCCCCCDCCD_Mismatch_0_Sense_+_Library_PoolC
GAACACATAGGAGGTAATATAACGTAAGTCCGTATGTGAACTATAGATCTGGAGAGCCATGGGATTTAGTGGTGTCTCATTATTGGAGCCCTCT
>Frequency_22_QualityScore_EFHHHFHIIGHIIHIIIHHIIIIIIIIJIIIIIIIIIIIIIIIIHIIIIIGIIHIIIHIIIIHIIGFFFEFFEEEEDDDDDEEBBCCCCDDCDD_Mismatch_0_Sense_+_Library_PoolC
TAACGTAAGTCCGTATGTGAACTATAGATCTGGAGAGCCATGGGATTTAGTGGTGTCTCATTATTGGAGCCCTCTCCCATTCGTTTGTCCTACT
>Frequency_21_QualityScore_EEFGGGFHHIIHHHIHIIHIIIGGFGHIIHIHHGHIIIIEHGGHIIHIHHHIIIGFHHGGHGHGGFFFFDEDCCCCBCDDCDCDDDCDDCCDDD_Mismatch_0_Sense_+_Library_PoolC
CGTATGTGAACTATAGATCTGGAGAGCCATGGGATTTAGTGGTGTCTCATTATTGGAGCCCTCTCCCATTCGTTTGTCCTACTTACTATCTTAA
>Frequency_20_QualityScore_FEHGHGGIIIJIIIIHIIIIIIIIJIIJIGHIIIIIIIIIIIIIIIIIHIIIIIIIIIIHHHIIIIHHHGFGFFEFEEEEEEEEDDCDCCCBAB_Mismatch_0_Sense_+_Library_PoolC
GCCAGATATAAATACAACTTTACTAAACGTTTCCAGACCTCTTTATATATTTGCCATTGTATACTTCTTCGCTGCTCTATTATTGAAAAACCGC
>Frequency_20_QualityScore_FFGGGGGHIIIGHIIIIIIIIIIHIIIHIHIIIIIJIIHHIIIIGHIHIHHHIHIIIHIHGHHHHHHHGFGFFEEEEDDCDDDCCCDDDEDDDE_Mismatch_0_Sense_+_Library_PoolC
AAGTCCGTATGTGAACTATAGATCTGGAGAGCCATGGGATTTAGTGGTGTCTCATTATTGGAGCCCTCTCCCATTCGTTTGTCCTACTTACTAT
>Frequency_20_QualityScore_EEGGGGGHHIHHIGHHHHGGIIIHIIIHIGHHHHGHF>DFHIIIHHHEFGGEFFEEEFEEEEEDDDDDDCDCDDCCCCCCCCCCCCCBCCCCAB_Mismatch_0_Sense_+_Library_PoolC
GCGATGAAAGCAGTAGCGTCAAAGAACACATAGGAGGTAATATAACGTAAGTCCGTATGTGAACTATAGATCTGGAGAGCCATGGGATTTAGTG
>Frequency_19_QualityScore_EEGGGFFHHGHHHHGGGGGGGGGGHDGH@DGFHHHHHHGGGHGGFGGHHGFGFFEFGFGGGFFFFDDDD@CCCCCCBBCDCCCAABBAACCCDD_Mismatch_0_Sense_+_Library_PoolC
GCAGTAGCGTCAAAGAACACATAGGAGGTAATATAACGTAAGTCCGTATGTGAACTATAGATCTGGAGAGCCATGGGATTTAGTGGTGTCTCAT
>Frequency_19_QualityScore_FFHHHHHJJIJIIJIIJJJIIIIIIIIJIIJJIJIGHIIIHIIJIIIIIHHGGGGFFFE>BDDEEEEDCDCDCDDCCBBCDDDDDDDDDDDDED_Mismatch_0_Sense_+_Library_PoolC
GCTGCTCTATTATTGAAAAACCGCGATGAAAGCAGTAGCGTCAAAGAACACATAGGAGGTAATATAACGTAAGTCCGTATGTGAACTATAGATC
>Frequency_19_QualityScore_EEGGGGGHGIIHHIIHHIHIIHHIIIIIGHIIIIIIIIHHHIHIHHHHGFGF;BDDEEEEECCDDCCDC?AABBCDDDCCCDDDCDDDCCBCBB_Mismatch_0_Sense_+_Library_PoolC
TATTATTGAAAAACCGCGATGAAAGCAGTAGCGTCAAAGAACACATAGGAGGTAATATAACGTAAGTCCGTATGTGAACTATAGATCTGGAGAG
>Frequency_19_QualityScore_FEGGGHGIIIHIIHHIHIHIIHIIHHIHHHIIIIGHIIHGIIHHIGGGGHFFFFFDDD;@BCDEDEDDCABCDDCCBBCCDDBCCCDDCDDDCD_Mismatch_0_Sense_+_Library_PoolC
CTGCTCTATTATTGAAAAACCGCGATGAAAGCAGTAGCGTCAAAGAACACATAGGAGGTAATATAACGTAAGTCCGTATGTGAACTATAGATCT
>Frequency_18_QualityScore_EEGGFGFHIIHIGHHIIIIIHIDHGHGIIHHEGHHHHGHHGHHHIHIIIHHGHGGHGGGGHHHHIHHGHFEGGEDEEEEDDEEDDEEDDDCACD_Mismatch_0_Sense_+_Library_PoolC
TATGTGAACTATAGATCTGGAGAGCCATGGGATTTAGTGGTGTCTCATTATTGGAGCCCTCTCCCATTCGTTTGTCCTACTTACTATCTTAATA
>Frequency_18_QualityScore_FFHGGGHIGII@FGHIIIIIJHHIIHHIIGIIIHIIIIIIIIIIIIIIHHHHIIIIIIIIHGHHHGEGGEDDEEEEEEEEDCCCCCCCCBCCCD_Mismatch_0_Sense_+_Library_PoolC
CACATAGGAGGTAATATAACGTAAGTCCGTATGTGAACTATAGATCTGGAGAGCCATGGGATTTAGTGGTGTCTCATTATTGGAGCCCTCTCCC
>Frequency_18_QualityScore_FFHHHHGJIIIIJGHIAFHHHIIIIIGIIIIIJJHIIIHIIIIIIJIJIIJJJIHIHIIIIIIIHHGGGFFDEEEDDDDEEEEDEEDCCCDBCD_Mismatch_0_Sense_+_Library_PoolC
AAGAACACATAGGAGGTAATATAACGTAAGTCCGTATGTGAACTATAGATCTGGAGAGCCATGGGATTTAGTGGTGTCTCATTATTGGAGCCCT
>Frequency_17_QualityScore_EEGGGGHHHGFGGGGHFGGIIHHHHGHEFGFGGHHHGGHHIHHHHGHIHHIHHHHIHFEFGHHHHHHHCB_Mismatch_0_Sense_+_Library_PoolC
CTCATTATTGGAGCCCTCTCCCATTCGTTTGTCCTACTTACTATCTTAATATGAAACTTTTCAGATGGTA
>Frequency_17_QualityScore_EFHHHHHJJIJJJJJJJJIJIJIIJJJJJJHIIJIIIJIJJIJJIJIIIIIGGG?CEEFFFEEDDDCDDBCCBCDDDEDDDDDDDEDEDEDDCC_Mismatch_0_Sense_+_Library_PoolC
TCTATTATTGAAAAACCGCGATGAAAGCAGTAGCGTCAAAGAACACATAGGAGGTAATATAACGTAAGTCCGTATGTGAACTATAGATCTGGAG
>Frequency_16_QualityScore_FFHHGHFHIIFIIIIGHIIIGIIHHIIIIIIGHH@FGHIIIIIIGGHIGHHHHHIIFHFHHHGGGFGFFCDDDDCCCBCCBCCABBCCDBCBCA_Mismatch_0_Sense_+_Library_PoolC
ATGAAAGCAGTAGCGTCAAAGAACACATAGGAGGTAATATAACGTAAGTCCGTATGTGAACTATAGATCTGGAGAGCCATGGGATTTAGTGGTG
>Frequency_16_QualityScore_FEHGGHGGIHIGHHIHHHHHHHHIIGHIIIIHIIIIHHIIIHHIIIGHIIIIGGFFGHIIIIHIHIHHFCEFEEDEEEDDDDDEEBBBCBBCDC_Mismatch_0_Sense_+_Library_PoolC
TATAACGTAAGTCCGTATGTGAACTATAGATCTGGAGAGCCATGGGATTTAGTGGTGTCTCATTATTGGAGCCCTCTCCCATTCGTTTGTCCTA
>Frequency_16_QualityScore_EFHGHHHJJJIIIJJIIIIIDHI>EHIJJJJJJHIIIHIIJIIJJHIHHIHIIIJIIIIIIHHGGGFEEDEDBCDDDDCDCCCCDDDDDEDEED_Mismatch_0_Sense_+_Library_PoolC
AGCGTCAAAGAACACATAGGAGGTAATATAACGTAAGTCCGTATGTGAACTATAGATCTGGAGAGCCATGGGATTTAGTGGTGTCTCATTATTG
>Frequency_16_QualityScore_EEGGHGHJJIIIJJJHIHIIJIJIIJEHIIIJGHHGHHIIIIIJJJIIHIIIIIIIIIIHHIHIIFGGEEDDEEEEEEDEEEDDEDDDEEDDDC_Mismatch_0_Sense_+_Library_PoolC
GAACTATAGATCTGGAGAGCCATGGGATTTAGTGGTGTCTCATTATTGGAGCCCTCTCCCATTCGTTTGTCCTACTTACTATCTTAATATGAAA
>Frequency_16_QualityScore_FEGGHHGIHIJIIIJIHIHIHIIIIIIHIIIHHIIIIIIIIIIJHIIIJJHIJIIIIHHHHIIHFGFEEBBDDDDDDBCCDCCCCCDCCBCDDC_Mismatch_0_Sense_+_Library_PoolC
GTTTCCAGACCTCTTTATATATTTGCCATTGTATACTTCTTCGCTGCTCTATTATTGAAAAACCGCGATGAAAGCAGTAGCGTCAAAGAACACA
>Frequency_16_QualityScore_EEHGHGHIIIIIIIIIIIIIIHIGHIGHJAFHHIIIIJIHIIJHIIIGGIIGIGIIIIIIIHHGGFGFFEEDDEEDCCCDDCDDCCBCCCCCCD_Mismatch_0_Sense_+_Library_PoolC
AGCAGTAGCGTCAAAGAACACATAGGAGGTAATATAACGTAAGTCCGTATGTGAACTATAGATCTGGAGAGCCATGGGATTTAGTGGTGTCTCA
>Frequency_16_QualityScore_EEGGGHGIIGGIIHIHGHFHIGGHGGHIGFGIHFGHHIHIHHIIIGHHGHHIIHFGHHIHHHHGGHHHFBEFGFCF_Mismatch_0_Sense_+_Library_PoolC
TGGTGTCTCATTATTGGAGCCCTCTCCCATTCGTTTGTCCTACTTACTATCTTAATATGAAACTTTTCAGATGGTA
>Frequency_15_QualityScore_FFHHHHHIIJJIIJIIIIIIIIHIIHIIIHIIIIIJIJJIIIIJIHIIHIIIIJIHHIIIIHHHHGFEDEDDDDDCCCCCCDCCDDDDCCDBCC_Mismatch_0_Sense_+_Library_PoolC
TTCCAGACCTCTTTATATATTTGCCATTGTATACTTCTTCGCTGCTCTATTATTGAAAAACCGCGATGAAAGCAGTAGCGTCAAAGAACACATA
>Frequency_15_QualityScore_FFGHGGHIIIIIIIIIIIHIIHIIIHHIIIIIIIIIHIIIJIHIIIIHHIIGFGG>BEEEEEEEDCCCCDDDCCCDDDDDEDDDDDDDEDEDCC_Mismatch_0_Sense_+_Library_PoolC
CTCTATTATTGAAAAACCGCGATGAAAGCAGTAGCGTCAAAGAACACATAGGAGGTAATATAACGTAAGTCCGTATGTGAACTATAGATCTGGA
>Frequency_15_QualityScore_EEHHHHHJJIJIIIIIGIJAFHHIIIJJJHIIJIIJJIIIJHIIJIJJJJJIIJJJJIIHIIIIIIHGGEFEFEDEDDCDDDDEEEEEEDCCCD_Mismatch_0_Sense_+_Library_PoolC
TCAAAGAACACATAGGAGGTAATATAACGTAAGTCCGTATGTGAACTATAGATCTGGAGAGCCATGGGATTTAGTGGTGTCTCATTATTGGAGC
>Frequency_15_QualityScore_EFHGGFHIIIHHIHHFHHHIHHIIIHHHHHIHHHHGFHG@EFHIHHHGGEFFFEEDDDCDCCDDDDDDDBCCDCECCCCABBBBACCAABBCCC_Mismatch_0_Sense_+_Library_PoolC
CCGCGATGAAAGCAGTAGCGTCAAAGAACACATAGGAGGTAATATAACGTAAGTCCGTATGTGAACTATAGATCTGGAGAGCCATGGGATTTAG
>Frequency_14_QualityScore_FFHHHHHJJIIIHIJIIIIJIIIIHIIIIIIIJHIIBFHIJIJJJIHIHIHIIIHHGGFGFFFFEEEEEDEEDDCDCCDDDCDDDDDDDDDCDB_Mismatch_0_Sense_+_Library_PoolC
CGATGAAAGCAGTAGCGTCAAAGAACACATAGGAGGTAATATAACGTAAGTCCGTATGTGAACTATAGATCTGGAGAGCCATGGGATTTAGTGG
>Frequency_14_QualityScore_FDGHHGHJJJIHIIIHIIJHHIIHHGHIIIJIJHIJIIIIIJIIIIJIGIHHIIIIGIIGHHHHHGHGGFGGEFFEDDDDDDCDDDDEEBCCDC_Mismatch_0_Sense_+_Library_PoolC
GTAATATAACGTAAGTCCGTATGTGAACTATAGATCTGGAGAGCCATGGGATTTAGTGGTGTCTCATTATTGGAGCCCTCTCCCATTCGTTTGT
>Frequency_14_QualityScore_EFGGHGHJIIIIIIHHHHIIIIIIIFHIIIIFIHHIGIIIIIIIIIIIIIIIIIIIJIIIIIIIIHGGECFFFFFEEEEEEDDEEEEEEEEDDD_Mismatch_0_Sense_+_Library_PoolC
AACTATAGATCTGGAGAGCCATGGGATTTAGTGGTGTCTCATTATTGGAGCCCTCTCCCATTCGTTTGTCCTACTTACTATCTTAATATGAAAC
>Frequency_13_QualityScore_FFGHHHHJJJJJJJIJIJJIJJJIIJHIJJJJJJJJJJJJJJIIIIIHHH@EGGFFFFFEDEEDEEDDCABDDEEEDDDDDEDEDEDDCCCDDD_Mismatch_0_Sense_+_Library_PoolC
TTATTGAAAAACCGCGATGAAAGCAGTAGCGTCAAAGAACACATAGGAGGTAATATAACGTAAGTCCGTATGTGAACTATAGATCTGGAGAGCC
>Frequency_13_QualityScore_FFGHHGHJJJIFHIHIIIIIIIIIJJHHIIIIIIJJJJIIJIJJGIIIIIIIIJJJJJJIIJIIIHGHIGGGGGGGFFFEEDEEDCD_Mismatch_0_Sense_+_Library_PoolC
ATGGGATTTAGTGGTGTCTCATTATTGGAGCCCTCTCCCATTCGTTTGTCCTACTTACTATCTTAATATGAAACTTTTCAGATGGTA
>Frequency_12_QualityScore_EEHGFHH@EGGHIJJIIGHIHFGGFEGHHEGGHIHHHIIIIIIIHHHIIHHIIIHGHEGHIHEFGFFFFBEFEDEDEDCCCCBBABBCBCDDCE_Mismatch_0_Sense_+_Library_PoolC
TAGGAGGTAATATAACGTAAGTCCGTATGTGAACTATAGATCTGGAGAGCCATGGGATTTAGTGGTGTCTCATTATTGGAGCCCTCTCCCATTC
>Frequency_12_QualityScore_DEFFEGFHHIHGHHHFEHGHHIGGGFHIGIGGHHFGHHIIGFGGGFGGGGGFFGFEFGFGEEEEDCCBB@BBCBBCCABBCBAC@8?ABCCCCC_Mismatch_0_Sense_+_Library_PoolC
ATATATTTGCCATTGTATACTTCTTCGCTGCTCTATTATTGAAAAACCGCGATGAAAGCAGTAGCGTCAAAGAACACATAGGAGGTAATATAAC
>Frequency_12_QualityScore_EDGGHHGIIIJDGIHIIGHGEGHGHIGIIHIIIHHGIIIHIIIIHIIIJIHHIHHHHIHIIFFHHFHFGEEEFFEEECDEEDDDDCCCCCCABB_Mismatch_0_Sense_+_Library_PoolC
AGAGCCATGGGATTTAGTGGTGTCTCATTATTGGAGCCCTCTCCCATTCGTTTGTCCTACTTACTATCTTAATATGAAACTTTTCAGATGGTAA
>Frequency_12_QualityScore_EEGGGHHIGIHIHIIIIIIDGHIGIFHHGHHIHHIIIHIIIHHHHIIHIIIIIHIIIHHHHIGHHGGGGEEEFEFEFDEEDEEEEDCCCCCCDC_Mismatch_0_Sense_+_Library_PoolC
AGATCTGGAGAGCCATGGGATTTAGTGGTGTCTCATTATTGGAGCCCTCTCCCATTCGTTTGTCCTACTTACTATCTTAATATGAAACTTTTCA
>Frequency_12_QualityScore_FFHGGGGIIIIIIIIIIJGHHHIIIHIIIIIIIIIIIJIIII@DGGHIIHGGFFEECEDDBCCDDDCDDACDDEDDDEDCCCCDDDDDDCCDCD_Mismatch_0_Sense_+_Library_PoolC
AAACCGCGATGAAAGCAGTAGCGTCAAAGAACACATAGGAGGTAATATAACGTAAGTCCGTATGTGAACTATAGATCTGGAGAGCCATGGGATT
>Frequency_12_QualityScore_FFGGGHGHIHHHIIIIIIIIIIIFIHHGIIIJIIGIIIIIGIIGGHIIIIHHIIIIHIIHGHHHHHFFFEFFFDEDCDDDDDDCCDDDDEDDED_Mismatch_0_Sense_+_Library_PoolC
CCGTATGTGAACTATAGATCTGGAGAGCCATGGGATTTAGTGGTGTCTCATTATTGGAGCCCTCTCCCATTCGTTTGTCCTACTTACTATCTTA
>Frequency_12_QualityScore_EEGGGGGIIHIHIHIHHGHHHGHHGHHHDGHIIHHIHIIIIHHHHIIGHHHIIHGHHHHIIHHGEEEDBABCDCBCCCAACBCCCCCCCDCCCC_Mismatch_0_Sense_+_Library_PoolC
TCCAGACCTCTTTATATATTTGCCATTGTATACTTCTTCGCTGCTCTATTATTGAAAAACCGCGATGAAAGCAGTAGCGTCAAAGAACACATAG
>Frequency_11_QualityScore_FFHHGHGIIGIIIIIGHHEGHHHIHIJIIIHHIHIIIHIJIIIHHFHIFHHHHHIIIIIIIHIFIHHHGGFGGGFFEEDEEDDCCCDDDBD_Mismatch_0_Sense_+_Library_PoolC
AGCCATGGGATTTAGTGGTGTCTCATTATTGGAGCCCTCTCCCATTCGTTTGTCCTACTTACTATCTTAATATGAAACTTTTCAGATGGTA
>Frequency_11_QualityScore_FFFGEGHGIIIIIHIHGHIIIIHIIHIIFGIHIGIIHIIGHIIHHIGHHGHIIHIIIIIHIHIIIHHHGFFEEFFFEEEEEDDDDDCBD_Mismatch_0_Sense_+_Library_PoolC
CCATGGGATTTAGTGGTGTCTCATTATTGGAGCCCTCTCCCATTCGTTTGTCCTACTTACTATCTTAATATGAAACTTTTCAGATGGTA
>Frequency_11_QualityScore_EEHGHGHJJIGIIIHHIIHHIHGHIIIIJJJJIJIJIIIHHHHIIIIIIGHIIIIGGGHGGHIIIHHHHGFFFFFEDDCDDDDDDDEEACCCBC_Mismatch_0_Sense_+_Library_PoolC
TAATATAACGTAAGTCCGTATGTGAACTATAGATCTGGAGAGCCATGGGATTTAGTGGTGTCTCATTATTGGAGCCCTCTCCCATTCGTTTGTC
>Frequency_11_QualityScore_EEGEGGFIIIIHIIIIJIIIGHFHIIHIIJJIIHHIIIIIIIIIIHIIIIHGFHIHIIIHHHHIIGFEDBBBCCCBACCBCCBAAACBDCCACD_Mismatch_0_Sense_+_Library_PoolC
ACGTTTCCAGACCTCTTTATATATTTGCCATTGTATACTTCTTCGCTGCTCTATTATTGAAAAACCGCGATGAAAGCAGTAGCGTCAAAGAACA
>Frequency_11_QualityScore_EFGGHGGIJIIIIIJIIJIIIIJJJIIIJIIIJJJJIHIIIJIHIIIIIIHIHIIIIIIIHHIIIIIIIGGGFGGGDDDDDEDBCCCDDBBCDD_Mismatch_0_Sense_+_Library_PoolC
AAATACAACTTTACTAAACGTTTCCAGACCTCTTTATATATTTGCCATTGTATACTTCTTCGCTGCTCTATTATTGAAAAACCGCGATGAAAGC
>Frequency_11_QualityScore_EEGGCGGIIIIIIJHIIIDHHIGHHIHHFHIIIIHIIHGHIHIIHIIIIIJIIGHIIIHGGGHHHGGGGDGFFFFEEDEACCDCDDDDDDEECC_Mismatch_0_Sense_+_Library_PoolC
GAGGTAATATAACGTAAGTCCGTATGTGAACTATAGATCTGGAGAGCCATGGGATTTAGTGGTGTCTCATTATTGGAGCCCTCTCCCATTCGTT
>Frequency_11_QualityScore_EEHGFFFHFGIHHHHIIIIHHHIEEGHHHIIHHIIHIIHHGHHIHIIIHIIIIHIHHHHHIHIIHHHHHGGGHEFFEEECE_Mismatch_0_Sense_+_Library_PoolC
TTTAGTGGTGTCTCATTATTGGAGCCCTCTCCCATTCGTTTGTCCTACTTACTATCTTAATATGAAACTTTTCAGATGGTA
>Frequency_11_QualityScore_FFHHHHHJJIIJIIIIHHIIIIJJHIIJIIIJIIIIIJJHHIIIIJJJIIIIJJIIJJIIIHIIIGGGGEEFFEFCCDBCCDDDDDDDDCCDDB_Mismatch_0_Sense_+_Library_PoolC
TACTAAACGTTTCCAGACCTCTTTATATATTTGCCATTGTATACTTCTTCGCTGCTCTATTATTGAAAAACCGCGATGAAAGCAGTAGCGTCAA
>Frequency_10_QualityScore_EEHHHHHHIIHIIIIIIJJIIIIIIHGHIGIIHIIIHIIIHIIIIIGHIHIFGHGFEEDEEEBDDDDBC@=ACDEEDDDCCCCCCDCBABCCBD_Mismatch_0_Sense_+_Library_PoolC
TATACTTCTTCGCTGCTCTATTATTGAAAAACCGCGATGAAAGCAGTAGCGTCAAAGAACACATAGGAGGTAATATAACGTAAGTCCGTATGTG
>Frequency_10_QualityScore_FEHGGGGIIIIIIIHIHIHHIIIGHGHHIIHIIIIIIIIIIIIIHIIIGGFHHHIHIHHIGGIIHHHFGFDFFFDDDCCDC@ACBCCBABABCC_Mismatch_0_Sense_+_Library_PoolC
ATACAACTTTACTAAACGTTTCCAGACCTCTTTATATATTTGCCATTGTATACTTCTTCGCTGCTCTATTATTGAAAAACCGCGATGAAAGCAG
>Frequency_10_QualityScore_EFGHGGGIIJIJJJIJJHIIHIGIIIIIJIIIJIIHIIGGI@EGHIIHHHGEFFFEEEDDDDDDEDEDDBCDDDDDEDCCBBCCCCDCCCCCDD_Mismatch_0_Sense_+_Library_PoolC
AACCGCGATGAAAGCAGTAGCGTCAAAGAACACATAGGAGGTAATATAACGTAAGTCCGTATGTGAACTATAGATCTGGAGAGCCATGGGATTT
>Frequency_10_QualityScore_EFHHHHHJJIJIIIIIGIIIJJJIJIHIIIIJJIIIJIIJIHHIIIIHIHIIIIIFHHHGGGFGFFECDCCDDDDDDDDDDDCCDC:ACDDDDE_Mismatch_0_Sense_+_Library_PoolC
TATATATTTGCCATTGTATACTTCTTCGCTGCTCTATTATTGAAAAACCGCGATGAAAGCAGTAGCGTCAAAGAACACATAGGAGGTAATATAA
>Frequency_10_QualityScore_FFGGHGGIGHIIHIGHIEHGIGHGHIIIJIIIIIIIIJHIIJIIJIIHIIIHIHIHIIIHIHGGHGGGGBEFFFFEEEEEEECCBCDDCD_Mismatch_0_Sense_+_Library_PoolC
GCCATGGGATTTAGTGGTGTCTCATTATTGGAGCCCTCTCCCATTCGTTTGTCCTACTTACTATCTTAATATGAAACTTTTCAGATGGTA
>Frequency_10_QualityScore_EFCFGBEFHHHHHIIHHIIHHHIIHHIHIIHHIIIIIGHIIIHHIHIIIIHIHHEFGHHGBDBCEEEFEDDDEDEDCDCCABBBBCCCDCCCDA_Mismatch_0_Sense_+_Library_PoolC
GGAGGTAATATAACGTAAGTCCGTATGTGAACTATAGATCTGGAGAGCCATGGGATTTAGTGGTGTCTCATTATTGGAGCCCTCTCCCATTCGT
>Frequency_10_QualityScore_EFDEFEFHHIIHHIGIIGEGGHHHHHIGHIHHHHIGGHHHGHHIHGHHIHIIIIIHIIIIIHFGHHHHHFFFGFFGCE_Mismatch_0_Sense_+_Library_PoolC
AGTGGTGTCTCATTATTGGAGCCCTCTCCCATTCGTTTGTCCTACTTACTATCTTAATATGAAACTTTTCAGATGGTA
>Frequency_10_QualityScore_FEGGFFGGHHHGHFHFHHHIHHIIFFGFHHEEGGGHGGHEDGHGGFGHBEFEGGHGGFFEGGGFFFDDECDEEEEDDEEECCCDCCCDDDCCCC_Mismatch_0_Sense_+_Library_PoolC
ACTATAGATCTGGAGAGCCATGGGATTTAGTGGTGTCTCATTATTGGAGCCCTCTCCCATTCGTTTGTCCTACTTACTATCTTAATATGAAACT
>Frequency_10_QualityScore_FFHHHHGIIIHIIIJIIJIIIIIGIGGHIHHIIIIIIIIIIIJHIHGHH?BFGGGGFFFEEDCBCCA@AABCDDCDDDCCDCEDDCCCBCCDCC_Mismatch_0_Sense_+_Library_PoolC
TATTGAAAAACCGCGATGAAAGCAGTAGCGTCAAAGAACACATAGGAGGTAATATAACGTAAGTCCGTATGTGAACTATAGATCTGGAGAGCCA
>Frequency_10_QualityScore_CEGCGG>EGHGIIIIIGIIIHHIHHIIIIGHIIIIIIJIIIIHIIHGGHIIHFHFFFHGHGDGHEFGGFDEEEEEDDCCACACCCCBCBCCCDD_Mismatch_0_Sense_+_Library_PoolC
AGGAGGTAATATAACGTAAGTCCGTATGTGAACTATAGATCTGGAGAGCCATGGGATTTAGTGGTGTCTCATTATTGGAGCCCTCTCCCATTCG
>Frequency_9_QualityScore_EEGGHGGIIIIIIGIIJHHIIHHIHHIIIIIIIHJIHIIHHHHFGHHHIIHHIGHFFGFEEGFDEDDDCABCDCCCCCCCDDDABBB:ABCDCD_Mismatch_0_Sense_+_Library_PoolC
TTATATATTTGCCATTGTATACTTCTTCGCTGCTCTATTATTGAAAAACCGCGATGAAAGCAGTAGCGTCAAAGAACACATAGGAGGTAATATA
>Frequency_9_QualityScore_FFHGHHHIJJIJIJIIIIIIIJHIIJIJIJIIJJJJHIIIJJIHIIJIHHHFFFFFEDEDEDEDBCB;A?BCEDEDCBCDDADDCACCDBDDED_Mismatch_0_Sense_+_Library_PoolC
ACTTCTTCGCTGCTCTATTATTGAAAAACCGCGATGAAAGCAGTAGCGTCAAAGAACACATAGGAGGTAATATAACGTAAGTCCGTATGTGAAC
>Frequency_9_QualityScore_FEHHGHHJJJJJIIIIIIIIIIJIIJIIJJJJJIJJJHIIIIJIIHIHHGHFGGGFGFFFFEEDEEECCBCCACBBBDCCCDDCDDDDDEECDE_Mismatch_0_Sense_+_Library_PoolC
GTGGCCCCTTCTGATTGGCAATTCGGGCAGACTTTTGAAGGAAGCCAGATATAAATACAACTTTACTAAACGTTTCCAGACCTCTTTATATATT
>Frequency_9_QualityScore_FFGHHGGGIIIIIJIIHIIIIIIJJHIIJIIIIHHIIJIHHHIIIHHIHIIHHIHIHIFHHHHGGHHGGEFGFGFFEEDDDDCDDDEDDB_Mismatch_0_Sense_+_Library_PoolC
GGAAGCCAGATATAAATACAACTTTACTAAACGTTTCCAGACCTCTTTATATATTTGCCATTGTATACTTCTTCGCTGCTCTATTATTGA
>Frequency_9_QualityScore_DFHGGGFHIIHIGGHHHHIIIHIIHIIFFHHHIIIIIJHIIIJIIGHHIIIJIIIJIIJIHJJJIHHHHEGFGGGGFFEEEDCDDDAD_Mismatch_0_Sense_+_Library_PoolC
CATGGGATTTAGTGGTGTCTCATTATTGGAGCCCTCTCCCATTCGTTTGTCCTACTTACTATCTTAATATGAAACTTTTCAGATGGTA
>Frequency_9_QualityScore_EFHHHHHIIIIIJJJIIIJJJIHIHIJJJIIIIIIIJIJIHHHHIIIIHIHIIIHHIJJJJIIJIIIIIHHHGFGGFGFDCDEDCCABBCCDDC_Mismatch_0_Sense_+_Library_PoolC
ATATAAATACAACTTTACTAAACGTTTCCAGACCTCTTTATATATTTGCCATTGTATACTTCTTCGCTGCTCTATTATTGAAAAACCGCGATGA
>Frequency_9_QualityScore_EFHGHFHIIJIIHHHIIIHHIIHHIHIIHIIHIIIIIHIIHIJJGGHGHIHIIHHIHGFFFGGFDDCDDABCCCCCCDCCCCDDC?A?:AACCD_Mismatch_0_Sense_+_Library_PoolC
TTTATATATTTGCCATTGTATACTTCTTCGCTGCTCTATTATTGAAAAACCGCGATGAAAGCAGTAGCGTCAAAGAACACATAGGAGGTAATAT
>Frequency_9_QualityScore_FFHHHHHJJJJJIJIJIIJJIJJIJJJHIIJJJJJJJJJJJIJJJJIJJIJIIGHIIIIIIIGFEEDCDCDDDDDDDDACDDDDDCCCCCDCDC_Mismatch_0_Sense_+_Library_PoolC
CCAGACCTCTTTATATATTTGCCATTGTATACTTCTTCGCTGCTCTATTATTGAAAAACCGCGATGAAAGCAGTAGCGTCAAAGAACACATAGG
>Frequency_9_QualityScore_EEGHHGGIJIIJJIJIIJIIIHHIHHHIIHIJIIIJIIIIIIJIIIIIHIIIIIJIHHHIIIFG_Mismatch_0_Sense_+_Library_PoolC
ATTGGAGCCCTCTCCCATTCGTTTGTCCTACTTACTATCTTAATATGAAACTTTTCAGATGGTA
>Frequency_9_QualityScore_EEGGHGGIJHIIJIIIIHIIIHFIIIJJGIJHGHIIIHIIJIIIIIIIIHHGIIGHIIHHHIHHGGEEDABBDDBCCCCDDCCBCBBCBCCCDC_Mismatch_0_Sense_+_Library_PoolC
CGTTTCCAGACCTCTTTATATATTTGCCATTGTATACTTCTTCGCTGCTCTATTATTGAAAAACCGCGATGAAAGCAGTAGCGTCAAAGAACAC
>Frequency_9_QualityScore_FFHHHHHIJJJIJJJJJJIJJIIIIIIJIJJJJIJJJJJJJIJJIJJJFHIHIIIHIJIHHFFFEFFFEBDEDDDDDDDCCDDDCDCDDCDD>B_Mismatch_0_Sense_+_Library_PoolC
CCTCTTTATATATTTGCCATTGTATACTTCTTCGCTGCTCTATTATTGAAAAACCGCGATGAAAGCAGTAGCGTCAAAGAACACATAGGAGGTA
>Frequency_9_QualityScore_FFHHHHHIJJJJJJJIJIIJJIIJHIJIJJIIIIIJJIJJJIJJIHIIIIIFHHGFFFEDEEEDDDDDDDCDCDD;ACDEEEEDDDDCCDDDDB_Mismatch_0_Sense_+_Library_PoolC
CATTGTATACTTCTTCGCTGCTCTATTATTGAAAAACCGCGATGAAAGCAGTAGCGTCAAAGAACACATAGGAGGTAATATAACGTAAGTCCGT
>Frequency_8_QualityScore_DEEEFDBEBEGFFEGGGHHGHGEEFGEGFGHDEFEFHIEDFFHHGGFGFGFFHEHHHHEEDGGHAD_Mismatch_0_Sense_+_Library_PoolC
TTATTGGAGCCCTCTCCCATTCGTTTGTCCTACTTACTATCTTAATATGAAACTTTTCAGATGGTA
>Frequency_8_QualityScore_FEGGGGGIIIIIFHGEGHHHIIIIHIIIHHHIFHHIIIHIIHIIHDFIGHGHIIIHHHIIGIHIHHHGGCFGGGFEDEEEEEDDDCACCCDCCA_Mismatch_0_Sense_+_Library_PoolC
CATGGGATTTAGTGGTGTCTCATTATTGGAGCCCTCTCCCATTCGTTTGTCCTACTTACTATCTTAATATGAAACTTTTCAGATGGTAACTGGT
>Frequency_8_QualityScore_FFHHHGGIIIIIJJJIIHIIIHIIIIIJIIIIGIIIIJJJIJIJHIIIIHIHIIIGHIIJIIIIIHHIGHHGHHFGGFGFFEEDDDCCBCCCDD_Mismatch_0_Sense_+_Library_PoolC
GATATAAATACAACTTTACTAAACGTTTCCAGACCTCTTTATATATTTGCCATTGTATACTTCTTCGCTGCTCTATTATTGAAAAACCGCGATG
>Frequency_8_QualityScore_EFHGGGGIIJIIIGHHHIHHIHHHIIIIIIIIIJIIIIII<CGIIIIJHGGGFFEEEEDDEDEEDDDCDCDEDECEBCCCCCCCDCCCCDDDDD_Mismatch_0_Sense_+_Library_PoolC
ACCGCGATGAAAGCAGTAGCGTCAAAGAACACATAGGAGGTAATATAACGTAAGTCCGTATGTGAACTATAGATCTGGAGAGCCATGGGATTTA
>Frequency_8_QualityScore_FFGFGFGIIGHIFHHIIFHIIGHIHHHGHHHIIIIFIIHHIIIIIIIIIIHIIHHIIHIIIIIIGIIIGGGFGFGFEEEDEEEBCCDEDD@ACD_Mismatch_0_Sense_+_Library_PoolC
GGGATTTAGTGGTGTCTCATTATTGGAGCCCTCTCCCATTCGTTTGTCCTACTTACTATCTTAATATGAAACTTTTCAGATGGTAACTGGTATT
>Frequency_8_QualityScore_FDGFHHFIJJIIHIHHHIHGHIIIHIIIIIHHGGHIHHIIIHFGGFFFFFEEEEDDDCCCCDDCCDBCCCCCCCCDCCDCDDEDEEDDDDDDDD_Mismatch_0_Sense_+_Library_PoolC
GTGACGGCACTACGAGCGTCTCCTATAACGTGGCCCCTTCTGATTGGCAATTCGGGCAGACTTTTGAAGGAAGCCAGATATAAATACAACTTTA
>Frequency_8_QualityScore_EEHGGGGIIIHHIIIIIIJIIIIIIIIIIIIJIJIIGIGGGHHGHIHIHEFHIGHGDFFFDCBDCDCDCBCDBDCDCBCB8=ABCDEEDC?BBB_Mismatch_0_Sense_+_Library_PoolC
TTTGCCATTGTATACTTCTTCGCTGCTCTATTATTGAAAAACCGCGATGAAAGCAGTAGCGTCAAAGAACACATAGGAGGTAATATAACGTAAG
>Frequency_8_QualityScore_EEGFHGGHHIHIIGHHIIEGDGHIIEIHIIFHIHHGHGIIIIHGHHFEDEGFFFCDEECDCCCCCCDCDDDCCDBBCCBCCDDCDBCCCABCCB_Mismatch_0_Sense_+_Library_PoolC
CGAGCGTCTCCTATAACGTGGCCCCTTCTGATTGGCAATTCGGGCAGACTTTTGAAGGAAGCCAGATATAAATACAACTTTACTAAACGTTTCC
>Frequency_7_QualityScore_FFGHHHHIJJJJJJGIHHIJIJJJIHIIIIJIJJJJJHIIJJHIJJIIIIIJIIJJHIIJIHIIIIHIGCGGGHGFGFFFFFFECCDDCDDCDE_Mismatch_0_Sense_+_Library_PoolC
ACTTTTGAAGGAAGCCAGATATAAATACAACTTTACTAAACGTTTCCAGACCTCTTTATATATTTGCCATTGTATACTTCTTCGCTGCTCTATT
>Frequency_7_QualityScore_FFHHHHHJJJIIIJJJIHIIIIJJJJJJJJJJJIHIIJIJJIJJJJJJJIIJIIJJIIIHIIIIHGHIIGHHHGGGFEEDDEEDDEEFEDB_Mismatch_0_Sense_+_Library_PoolC
AGGAAGCCAGATATAAATACAACTTTACTAAACGTTTCCAGACCTCTTTATATATTTGCCATTGTATACTTCTTCGCTGCTCTATTATTGA
>Frequency_7_QualityScore_FFHGGHHIJJJIIJIIIIIHIIIJIIIJIJJJIIJIHIIIJIJHIIIIIIHIIIIFHIIIIHHHIIFGGHHGHGGGGEEEEDDDDDDEDEEDCB_Mismatch_0_Sense_+_Library_PoolC
GAAGGAAGCCAGATATAAATACAACTTTACTAAACGTTTCCAGACCTCTTTATATATTTGCCATTGTATACTTCTTCGCTGCTCTATTATTGAA
>Frequency_7_QualityScore_FFHHHHHIIIIIJGIIJJIIJIIIJIJJJJHIJIJIJJJHIIIIJIHIIHIJIJIIIJHIIJHIIHHIIHGEFFGFGGGFDDDDDDDDCDDDDE_Mismatch_0_Sense_+_Library_PoolC
TTTGAAGGAAGCCAGATATAAATACAACTTTACTAAACGTTTCCAGACCTCTTTATATATTTGCCATTGTATACTTCTTCGCTGCTCTATTATT
>Frequency_7_QualityScore_ECGGGEDHEGHDHCDGHGIHGGHDHHHHHHIHGHGGGFFHGHGHHGGGHIHIHGHHGHIIIIGEBFEFF=@ACABBBBBCBCCBCCBB?AB@BC_Mismatch_0_Sense_+_Library_PoolC
CTAAACGTTTCCAGACCTCTTTATATATTTGCCATTGTATACTTCTTCGCTGCTCTATTATTGAAAAACCGCGATGAAAGCAGTAGCGTCAAAG
>Frequency_7_QualityScore_EFGGGHHJIJIIIIJHIIIGIHIIIHHHHIGGHHGIHHIIIHIIHIIIHIIIHIIIHJIIIIIIJHHHHGHEF_Mismatch_0_Sense_+_Library_PoolC
TGTCTCATTATTGGAGCCCTCTCCCATTCGTTTGTCCTACTTACTATCTTAATATGAAACTTTTCAGATGGTA
>Frequency_7_QualityScore_EFGGGGEGHFHGHHHHGHHHHGHIGHHIEFHHIIIIIHIHHHIHHHHGGHIGHGGHHHGGEFGGHBE_Mismatch_0_Sense_+_Library_PoolC
ATTATTGGAGCCCTCTCCCATTCGTTTGTCCTACTTACTATCTTAATATGAAACTTTTCAGATGGTA
>Frequency_7_QualityScore_FEHHGHHJIIJIIIIIIIIIIIIIIIIIIIIJJJIHIIIHGHIHHIIIHIIIIIIIIIHHHHFHHHIHIFGGFGFEFFFEFEEEDCDDCDDDCD_Mismatch_0_Sense_+_Library_PoolC
GACTTTTGAAGGAAGCCAGATATAAATACAACTTTACTAAACGTTTCCAGACCTCTTTATATATTTGCCATTGTATACTTCTTCGCTGCTCTAT
>Frequency_7_QualityScore_EDFGGHGHIFIHIFHGIHHIIEGGGHHIIIHEGHIHFHHIIIHGHGHGDDDEBDDDDEDCA@BCCCBBC@BCDCB@AACBCCCBCABCCCCCCB_Mismatch_0_Sense_+_Library_PoolC
GTCAAACCCTATCCTTCCAGGTCACCACCAGTGACGGCACTACGAGCGTCTCCTATAACGTGGCCCCTTCTGATTGGCAATTCGGGCAGACTTT
>Frequency_7_QualityScore_FEGHGHHJIIIIIJIJJJJIHIJHIJHGHIIIIIIIIIJHIIJIIJIHIIIHGGFEFEEDDDECDDDCCAB9@CDDEEEDCCCCCCDDCACCCC_Mismatch_0_Sense_+_Library_PoolC
GTATACTTCTTCGCTGCTCTATTATTGAAAAACCGCGATGAAAGCAGTAGCGTCAAAGAACACATAGGAGGTAATATAACGTAAGTCCGTATGT
>Frequency_7_QualityScore_EFHGGHGIIHHIIJIJJJJIIIIIHIIHIIIIIHHIIHIIIHIIHIIIIIHHHHHGHIHGHIHIIIIHDFFGGFGGEECDEEECCC@AA>@@CB_Mismatch_0_Sense_+_Library_PoolC
CAGATATAAATACAACTTTACTAAACGTTTCCAGACCTCTTTATATATTTGCCATTGTATACTTCTTCGCTGCTCTATTATTGAAAAACCGCGA
>Frequency_7_QualityScore_FEGGGHGIIJIJIIJGIIIIJJJGIHIGIIJHHHGIHIHIHHGHIHHIHHIIGHIIIGHIGHIHEEFDEBBBDDCCCBBCBDCDCCCCCCCCAC_Mismatch_0_Sense_+_Library_PoolC
ACTAAACGTTTCCAGACCTCTTTATATATTTGCCATTGTATACTTCTTCGCTGCTCTATTATTGAAAAACCGCGATGAAAGCAGTAGCGTCAAA
>Frequency_7_QualityScore_FEGHHHHIIHIIIIHIIIJIHIIIHHJIHIJIHIIIJIIGIHHIIHIIIIIIGGHIJHHGGFFEDDDBCBCCCCCBCBCCBCC;ABDDDDDDDD_Mismatch_0_Sense_+_Library_PoolC
ATATTTGCCATTGTATACTTCTTCGCTGCTCTATTATTGAAAAACCGCGATGAAAGCAGTAGCGTCAAAGAACACATAGGAGGTAATATAACGT
>Frequency_7_QualityScore_EFHHHHHIIIIIJJGIIIIJJIJJIJIIJJJJJIIJIJJJHIIHIIIIJJJJIHHGHGHHFGGEFEDCBBCDCDDDDDDDCCDD:ACDEEEEDC_Mismatch_0_Sense_+_Library_PoolC
TATATTTGCCATTGTATACTTCTTCGCTGCTCTATTATTGAAAAACCGCGATGAAAGCAGTAGCGTCAAAGAACACATAGGAGGTAATATAACG
>Frequency_7_QualityScore_FEGGHFFCFHFGFFFIHHHGHIGHHGFHHIIIIIGGHHHHGGHGEFHFFGHIIHIIHHIHGIIGHGGEGFGGGFGEEBECCAB_Mismatch_0_Sense_+_Library_PoolC
GATTTAGTGGTGTCTCATTATTGGAGCCCTCTCCCATTCGTTTGTCCTACTTACTATCTTAATATGAAACTTTTCAGATGGTA
>Frequency_7_QualityScore_EEFGFGGHHGHGHIIIHIHHHHHGGHHHHHHHHGHHHIHIIHIHIHIIIFHHEHHHFGHHHIGGGGFCGFEDEEFEDEEDEC@?@?AB@=@BCD_Mismatch_0_Sense_+_Library_PoolC
AGATATAAATACAACTTTACTAAACGTTTCCAGACCTCTTTATATATTTGCCATTGTATACTTCTTCGCTGCTCTATTATTGAAAAACCGCGAT
>Frequency_7_QualityScore_FFHGHGHJJJIIJJIJJJJJJJIIIHIJJIJIHIIHJJJIJJIHIIIJJHHHIGGGFDDEDDEDEDDCDCABC;ACDDEDEDDCCCCCDCCBBC_Mismatch_0_Sense_+_Library_PoolC
TTGTATACTTCTTCGCTGCTCTATTATTGAAAAACCGCGATGAAAGCAGTAGCGTCAAAGAACACATAGGAGGTAATATAACGTAAGTCCGTAT
>Frequency_7_QualityScore_FFHHGGGIJIJIIJJJJJJHHIIIIIIJIGIHHIIHIIJJIIIIHIHIIIIIJIIJJIIIGGHGEFFFEEDDDDDDDDDDDDDCDEEEDDCBDD_Mismatch_0_Sense_+_Library_PoolC
TTCTGATTGGCAATTCGGGCAGACTTTTGAAGGAAGCCAGATATAAATACAACTTTACTAAACGTTTCCAGACCTCTTTATATATTTGCCATTG
>Frequency_6_QualityScore_EDFGFHGIHIJHFGFGCGGHIHGFHIHHGFAEGGHGHIHGHGGGGFGFFEEEDCCCCCBBCCBA?ACCA@A@ACCBDCCBABB=>;=BCCCCBC_Mismatch_0_Sense_+_Library_PoolC
GACGGCACTACGAGCGTCTCCTATAACGTGGCCCCTTCTGATTGGCAATTCGGGCAGACTTTTGAAGGAAGCCAGATATAAATACAACTTTACT
>Frequency_6_QualityScore_EFGGGGGIFFHIHHIGIEGFFGGGGHHGCGHIHIGGHIHIICGGGGHIHIIHHIHHHHHFGGHGHEFGGFFDEEACBCDDEDCDCDECCBDCCE_Mismatch_0_Sense_+_Library_PoolC
TCCGTATGTGAACTATAGATCTGGAGAGCCATGGGATTTAGTGGTGTCTCATTATTGGAGCCCTCTCCCATTCGTTTGTCCTACTTACTATCTT
>Frequency_6_QualityScore_FFHHHHGIIJJHIIIIIJIIIIJJHIIJJHIIIIIIJIIIIJIJIJIIJIJJJJJIIJIIIIHIGGHHIHGH_Mismatch_0_Sense_+_Library_PoolC
GTCTCATTATTGGAGCCCTCTCCCATTCGTTTGTCCTACTTACTATCTTAATATGAAACTTTTCAGATGGTA
>Frequency_6_QualityScore_FFHHGHHJIIIIHJJIIIJIIJJGGIIIIJHIIIIIIIIIIIHHIIIIJHIHHIIIHIIGGGDEEEEEECCACCCCCDDCCCCCCCDDDDBCB=_Mismatch_0_Sense_+_Library_PoolC
ACCTCTTTATATATTTGCCATTGTATACTTCTTCGCTGCTCTATTATTGAAAAACCGCGATGAAAGCAGTAGCGTCAAAGAACACATAGGAGGT
>Frequency_6_QualityScore_EFHGGHGIIHIIIIGHIIGHFFGIIGGFHIIIIGHIIHHHIHIHGHIHHHIGHIDFGGAGGIHGGFGIEFGCEFEDCCBCBCCB@@BCDCACCA_Mismatch_0_Sense_+_Library_PoolC
AACTTTACTAAACGTTTCCAGACCTCTTTATATATTTGCCATTGTATACTTCTTCGCTGCTCTATTATTGAAAAACCGCGATGAAAGCAGTAGC
>Frequency_6_QualityScore_EFGHHHHIIIIHIIIIIIGIIIGIIIIIIJJJJIIGHIIJIIIIIIIIHIIIGGHGGHGGFFFFEEDDEAACDDCDCCDCDBDCDDDEEDEDEE_Mismatch_0_Sense_+_Library_PoolC
GGCCCCTTCTGATTGGCAATTCGGGCAGACTTTTGAAGGAAGCCAGATATAAATACAACTTTACTAAACGTTTCCAGACCTCTTTATATATTTG
>Frequency_6_QualityScore_EEGFGGHIHHGHIIHIGGIHEGHIIIHGHIFHIHHIGIEHIIIIGHIIHGIEGIIHHGGHIGEEEGEEEDDCDCDCDBBDCBCCCCCCCABBAC_Mismatch_0_Sense_+_Library_PoolC
CTGATTGGCAATTCGGGCAGACTTTTGAAGGAAGCCAGATATAAATACAACTTTACTAAACGTTTCCAGACCTCTTTATATATTTGCCATTGTA
>Frequency_6_QualityScore_FFHGGGGIIIIHIIIIIGIIIGHIIIIIGHHIJIIIIIIJIIIHHIIGHIGIGIHFGHHGHFFEGFFEFDEEEEEEEDDDDCDDDDEDCCDCCB_Mismatch_0_Sense_+_Library_PoolC
ATTCGGGCAGACTTTTGAAGGAAGCCAGATATAAATACAACTTTACTAAACGTTTCCAGACCTCTTTATATATTTGCCATTGTATACTTCTTCG
>Frequency_6_QualityScore_FFGHGHHIJJIIIJJIJJJIIIJIIJHHJJHIIJIIJJJIIJJJIIIJJFHHIIIIFEGGIIHIHHFFFBDCEEEDCCDDCCCCBBCCCCCCCC_Mismatch_0_Sense_+_Library_PoolC
TTTCCAGACCTCTTTATATATTTGCCATTGTATACTTCTTCGCTGCTCTATTATTGAAAAACCGCGATGAAAGCAGTAGCGTCAAAGAACACAT
>Frequency_5_QualityScore_FFHHHHHJJJJJJIJJJIIIIIIJJJJJJJJJJJIHIJJIJJIJIIJJJJJIIJHJIIJJJJJJIHHIIHIHGHHGGFFEDDEDBDDDEEDDCD_Mismatch_0_Sense_+_Library_PoolC
AAGGAAGCCAGATATAAATACAACTTTACTAAACGTTTCCAGACCTCTTTATATATTTGCCATTGTATACTTCTTCGCTGCTCTATTATTGAAA
>Frequency_5_QualityScore_FFHHHHHJJJIIJJJJJJJJHIJJJHJJJJJIJIJJJJJJIJJJJIJJIJJJJJJJJJJJHHHIJJEHGBFHHCDFFFFFFFE_Mismatch_0_Sense_+_Library_PoolC
CATTATTGGAGCCCTCTCCCATTCGTTTGTCCTACTTACTATCTTAATATGAAACTTTTCAGATGGTAACTGGTATTTTAGCA
>Frequency_5_QualityScore_FFHHGGHJJJJJJJJJJJJJJIJJJJIIIIJJJJJJJJJJJJJJIIJJJJJJJIJJJJJIIJHEGHGFFDEFDEDEDEDDEEDFEDEDDDDDDD_Mismatch_0_Sense_+_Library_PoolC
TCTGATTGGCAATTCGGGCAGACTTTTGAAGGAAGCCAGATATAAATACAACTTTACTAAACGTTTCCAGACCTCTTTATATATTTGCCATTGT
>Frequency_5_QualityScore_EDFEGFEGCFFECCDGHGCFGFFCEGFGGDEGIGFHGHHGDGFGGHFFFGEEGGGCCDDCBDA@CCCAA>@ABBCCCD@ABB>@A>BBBBAAAC_Mismatch_0_Sense_+_Library_PoolC
CTCCTATAACGTGGCCCCTTCTGATTGGCAATTCGGGCAGACTTTTGAAGGAAGCCAGATATAAATACAACTTTACTAAACGTTTCCAGACCTC
>Frequency_5_QualityScore_FFHFGGHJGHHHIIHHIHIHIHIHHHIIHIIJJIGHIIJHHIJIIIIIJJIHHHIIJIIHGGDDEGFDB@AABACCCDCBBCDBCBDCCDDDDB_Mismatch_0_Sense_+_Library_PoolC
AACGTTTCCAGACCTCTTTATATATTTGCCATTGTATACTTCTTCGCTGCTCTATTATTGAAAAACCGCGATGAAAGCAGTAGCGTCAAAGAAC
>Frequency_5_QualityScore_EEHHGGGIHHGIIIIHIJIIIHHHHIIHIIIHJIIIJIIIIIHGHHHGGGHHHHIHIHGGHIEHHFGHFCEEEEEDCBABAABCBBBCDA?BBB_Mismatch_0_Sense_+_Library_PoolC
ACAACTTTACTAAACGTTTCCAGACCTCTTTATATATTTGCCATTGTATACTTCTTCGCTGCTCTATTATTGAAAAACCGCGATGAAAGCAGTA
>Frequency_5_QualityScore_FFGGHHGJIJIIIIIJJJFHHIIJJJHIIIHHIIJIIJIJJIHIIJJJJIIIIJJJIIIIGIHIIIJGHIIGGGDEDBCDBBCCDDCDDDDDDD_Mismatch_0_Sense_+_Library_PoolC
TTTACTAAACGTTTCCAGACCTCTTTATATATTTGCCATTGTATACTTCTTCGCTGCTCTATTATTGAAAAACCGCGATGAAAGCAGTAGCGTC
>Frequency_5_QualityScore_EBFFEGDFHEFHG@ECEEGFFFFHIHHEBCAFGHGHGFHGGFBFEFGFBCB@?ABBCAA>ABB@AAAAAA??A>A>CABBDCC@CBA??@@>AA_Mismatch_0_Sense_+_Library_PoolC
ACGGCACTACGAGCGTCTCCTATAACGTGGCCCCTTCTGATTGGCAATTCGGGCAGACTTTTGAAGGAAGCCAGATATAAATACAACTTTACTA
>Frequency_5_QualityScore_DBGEFGEFIFHFCBGHGGFHCEHEFDFHGFGGHHFHHFEFHHIGDGFHIICCHBB?DEFGEDDCBDACCBBC@AA@BB@CCCBCBCBCCCBBCB_Mismatch_0_Sense_+_Library_PoolC
GACCTCTTTATATATTTGCCATTGTATACTTCTTCGCTGCTCTATTATTGAAAAACCGCGATGAAAGCAGTAGCGTCAAAGAACACATAGGAGG
>Frequency_5_QualityScore_FEFEFEGIIHGHHIHHIGIFHIHGHIFHHHHIHHHIIHIHIIHIHHHIHIIIIIGGHIJJFH_Mismatch_0_Sense_+_Library_PoolC
TGGAGCCCTCTCCCATTCGTTTGTCCTACTTACTATCTTAATATGAAACTTTTCAGATGGTA
>Frequency_5_QualityScore_FFHGHHHHHHHIIJJIHIIIHIIGIIIHIIIIHIIIJJIJHJJJIIIHHIIJJJIGHGFGGFFFFFFEEEDEDDCCDDDCDCDDEDCD>ABCCD_Mismatch_0_Sense_+_Library_PoolC
CTATAACGTGGCCCCTTCTGATTGGCAATTCGGGCAGACTTTTGAAGGAAGCCAGATATAAATACAACTTTACTAAACGTTTCCAGACCTCTTT
>Frequency_5_QualityScore_DEFGHHDEFGGHIGIIHIGGFFHIHHIIIEHFGGHGFFFFHGGHHEGGFHHHIIIHFFGHGEHHGHIHG@EFEEGFEDD_Mismatch_0_Sense_+_Library_PoolC
TAGTGGTGTCTCATTATTGGAGCCCTCTCCCATTCGTTTGTCCTACTTACTATCTTAATATGAAACTTTTCAGATGGTA
>Frequency_5_QualityScore_EFGHHGHIIIJHHIJIHIIIIIIFIIIJJJIIJGIHCFHHIIIIHIIHIHIIIHHJJIIHGGGFFFFFFDC@BCBCDCDDCCBBCCCDEDDDCD_Mismatch_0_Sense_+_Library_PoolC
TGGCCCCTTCTGATTGGCAATTCGGGCAGACTTTTGAAGGAAGCCAGATATAAATACAACTTTACTAAACGTTTCCAGACCTCTTTATATATTT
>Frequency_5_QualityScore_BEHHGHGHIIGIIIIHIIIHIJHHEIGIIIHHHHIHGFDFHHCHHIHGGIIFFGFHEFDDFGEBDCBDDCDBBBABACACA>8@@BCDDDDCBC_Mismatch_0_Sense_+_Library_PoolC
TATTTGCCATTGTATACTTCTTCGCTGCTCTATTATTGAAAAACCGCGATGAAAGCAGTAGCGTCAAAGAACACATAGGAGGTAATATAACGTA
>Frequency_4_QualityScore_EEGFGHHIIGHIHDCFFFHHIIIIGGEHIIEFEGGGDGGIFIJIHGDGIGGGEECECFGHEFCFFEEC=>AACCBCBCA>AACCCCDCCCB=>>_Mismatch_0_Sense_+_Library_PoolC
CAGAATTGGCAAAGTAATTCTTACCTCAACGGTCAAACCCTATCCTTCCAGGTCACCACCAGTGACGGCACTACGAGCGTCTCCTATAACGTGG
>Frequency_4_QualityScore_FFGHGGHIIIIIHHIIIIIJJJIIIIHGGIIIIJIJIIIJIIIBGGIGGIIJJIIIIIIIIIGIGIHIDDGHGHGCEGGFFEEFE_Mismatch_0_Sense_+_Library_PoolC
CTCATTATTGGAGCCCTCTCCCATTCGTTTGTCCTACTTACTATCTTAATATGAAACTTTTCAGATGGTAACTGGTATTTTAGCA
>Frequency_4_QualityScore_EEGGGHGGHIEHIGHIIIIIHJIFIIHICFFHEIIGHIIHIIHIIIIHGGIIIIIGIIGIIIIGFGHIGEF_Mismatch_0_Sense_+_Library_PoolC
TCTCATTATTGGAGCCCTCTCCCATTCGTTTGTCCTACTTACTATCTTAATATGAAACTTTTCAGATGGTA
>Frequency_4_QualityScore_EEGGHHHIJIJJIIIIIJJHJIJJJFEGIGIGGHIIIGIIIHHHIGIHHIIIIJIIHFFIHEEFGFFEDACCCEDDCEEEDEEEECCDDDDCDE_Mismatch_0_Sense_+_Library_PoolC
TGATTGGCAATTCGGGCAGACTTTTGAAGGAAGCCAGATATAAATACAACTTTACTAAACGTTTCCAGACCTCTTTATATATTTGCCATTGTAT
>Frequency_4_QualityScore_EEFGFGFIJIIJHFIIHHGHIIIGHHJIIFGGGIHGGGGGEEGFEEGEEEEFBCBCCDABCCDD@?@CC@=>?AAAAACB@CBCDA@A=C@CDD_Mismatch_0_Sense_+_Library_PoolC
TGACGGCACTACGAGCGTCTCCTATAACGTGGCCCCTTCTGATTGGCAATTCGGGCAGACTTTTGAAGGAAGCCAGATATAAATACAACTTTAC
>Frequency_4_QualityScore_DEGHGFHJHHHGGEHGIFICGIHIIGHGGGIGIIHGGIIDGFFFEIHIGHDEHGIFEGEE=B?AABBBBCBDDECDDCDB=ACCA@CCCC?BA?_Mismatch_0_Sense_+_Library_PoolC
TTGGCAGGCTATGTCACGCAACTGGGGACAGAATTGGCAAAGTAATTCTTACCTCAACGGTCAAACCCTATCCTTCCAGGTCACCACCAGTGAC
>Frequency_4_QualityScore_CEHGFFFHIIHIIGIGGFCHIFFFIEHGIIIIIGIIIIIIIIIIIIHIFGIIFFEF_Mismatch_0_Sense_+_Library_PoolC
CCTCTCCCATTCGTTTGTCCTACTTACTATCTTAATATGAAACTTTTCAGATGGTA
>Frequency_4_QualityScore_DDHGGGGIIIHIIHIIIIIIIIIIIIIIIIIIJIFGIHGIIIIIGHIIIHHHHIIIHHGGGGFFGFDEDEDCDACBDCBCCDBDCCEDCDEDDC_Mismatch_0_Sense_+_Library_PoolC
GCCCCTTCTGATTGGCAATTCGGGCAGACTTTTGAAGGAAGCCAGATATAAATACAACTTTACTAAACGTTTCCAGACCTCTTTATATATTTGC
>Frequency_4_QualityScore_EEHHHHHIIIHIIIHIIIIIHHIIJIIHIIIJIHHIIGFGGGGEEEEEECBBCDDACDDDDC@CCDCDDCCDCADCEDDEDEDCCDCDDDDDED_Mismatch_0_Sense_+_Library_PoolC
CGGCACTACGAGCGTCTCCTATAACGTGGCCCCTTCTGATTGGCAATTCGGGCAGACTTTTGAAGGAAGCCAGATATAAATACAACTTTACTAA
>Frequency_4_QualityScore_CEGFGDDEEEEFIGGIGGGHHGG>EFGGGGHHGIIIHFGFGGHFGGGEGEEGEEGDCEDCC?CCDCDCDBB@A?BBBCC@@CCCBCC@=A<ACA_Mismatch_0_Sense_+_Library_PoolC
AACTGGGGACAGAATTGGCAAAGTAATTCTTACCTCAACGGTCAAACCCTATCCTTCCAGGTCACCACCAGTGACGGCACTACGAGCGTCTCCT
>Frequency_4_QualityScore_FFHHGHGIJJJJJJJGIJJHIHIHHIIIIIIIJIIIIJJJJIIIIIIIIIIGHIIIIGHIGGGHIEFHHGFFGFGGGDDDEEDABACCCCAACC_Mismatch_0_Sense_+_Library_PoolC
TAAATACAACTTTACTAAACGTTTCCAGACCTCTTTATATATTTGCCATTGTATACTTCTTCGCTGCTCTATTATTGAAAAACCGCGATGAAAG
>Frequency_4_QualityScore_FFHGHHHJJJIIIIIHIJIIIIIJJIIIIJIIIIIJJJJIHIIIJIIIIIHIGGFFGGGGFEEEEEEEEEEDDCCDDDDEDDDCDDDDDDDDED_Mismatch_0_Sense_+_Library_PoolC
ACGTGGCCCCTTCTGATTGGCAATTCGGGCAGACTTTTGAAGGAAGCCAGATATAAATACAACTTTACTAAACGTTTCCAGACCTCTTTATATA
>Frequency_4_QualityScore_EEHEGGHHGIGIHCHDGIGGIIHHHIIHGGHGIHIIHGHIIHFEEFGGEEEEEDDDDDDDDCCDDCCCCACCCDDCDDBCCCBCBBCDC@BCDD_Mismatch_0_Sense_+_Library_PoolC
AGGTCACCACCAGTGACGGCACTACGAGCGTCTCCTATAACGTGGCCCCTTCTGATTGGCAATTCGGGCAGACTTTTGAAGGAAGCCAGATATA
>Frequency_4_QualityScore_EFHGECGGHIGGHIGGIGGGFGHIIIHHIIHIGGIIIIIIHIIHDFGGDEEDDECCCCCBCCBCCCCD=>?AABCCCDBBBCBACCDDCCCCAC_Mismatch_0_Sense_+_Library_PoolC
CAGTGACGGCACTACGAGCGTCTCCTATAACGTGGCCCCTTCTGATTGGCAATTCGGGCAGACTTTTGAAGGAAGCCAGATATAAATACAACTT
>Frequency_4_QualityScore_FFGHHHHIGIHIIJIIIJJJJJIJIHIGIIIIHIIIHIIIIIIIIJIJIGIIIIIIHIHIIIGGEFECDCEEECCCBCCABCCDEECEEEECCD_Mismatch_0_Sense_+_Library_PoolC
CCCTTCTGATTGGCAATTCGGGCAGACTTTTGAAGGAAGCCAGATATAAATACAACTTTACTAAACGTTTCCAGACCTCTTTATATATTTGCCA
>Frequency_4_QualityScore_FFHHHHHJJJJJJJJIJJJIIJJIIJHIIJIJJJJIJJJJIJJIJIHJIIIJIJJJIIIIIIJJIIIIGEEDFGFEEFEFEDCCDCDCCCCDDD_Mismatch_0_Sense_+_Library_PoolC
AATACAACTTTACTAAACGTTTCCAGACCTCTTTATATATTTGCCATTGTATACTTCTTCGCTGCTCTATTATTGAAAAACCGCGATGAAAGCA
>Frequency_4_QualityScore_FFHHHHHJJIJJJIIIJJJJJJJIJJJJJJJIJIJJJIIIIJJJJJJJIJHJIJJIJJJJJIIIIJJJHGIIIIHHFFFFEFEEFEECCDCCDC_Mismatch_0_Sense_+_Library_PoolC
AAGCCAGATATAAATACAACTTTACTAAACGTTTCCAGACCTCTTTATATATTTGCCATTGTATACTTCTTCGCTGCTCTATTATTGAAAAACC
>Frequency_4_QualityScore_FFGEGHHIHBGGFGHGIIIIIIIIIHIHIHIIIIIIIIIIIIEEFIHHIHIIIHHHHGHHGGGEGGEFCEEEEDEEECDCCDDBDDCDCA@CBB_Mismatch_2_Sense_+_Library_PoolC
GGGATTTAGTGGTGTCTCATTATTGGAGCCCTCTCCCATTCGTTTGTCCTACTTACTATCTTAATATGAAACTTTTCAGATGGTAACTGGTAAA
>Frequency_4_QualityScore_AEGEGDFGIGGGIEFHGHHIGHGFIIHHC@EECGGGEAEFEEEGIIIGGEGEFHIIGECGFHGEFFDEAA?EFGGFFDEEDDDDCB@BBCAABC_Mismatch_0_Sense_+_Library_PoolC
CCAGATATAAATACAACTTTACTAAACGTTTCCAGACCTCTTTATATATTTGCCATTGTATACTTCTTCGCTGCTCTATTATTGAAAAACCGCG
>Frequency_4_QualityScore_FEHFGGHIJIHIIJGGIGGIIIIIIJJJJIIIIIHJIJIJIIJIIIJIIIHIHIIGH_Mismatch_0_Sense_+_Library_PoolC
CCCTCTCCCATTCGTTTGTCCTACTTACTATCTTAATATGAAACTTTTCAGATGGTA
>Frequency_4_QualityScore_EEHEGHEGGIHGHHIHHIGGGHGHIEEFGGIIHIHGHGHGHHIDEEHIIGGIGFBEFCDECGFCBCCBAACCDBDCBBCCDCCCCDCDDCA?BC_Mismatch_0_Sense_+_Library_PoolC
CAATTCGGGCAGACTTTTGAAGGAAGCCAGATATAAATACAACTTTACTAAACGTTTCCAGACCTCTTTATATATTTGCCATTGTATACTTCTT
>Frequency_4_QualityScore_FFHHHHHEGIIJIJJIJJIJJIIJJEHIIIJJJJJIIJJJJJJJIGHIIJIIIIIGGGHHGGEEEEEDDDCCABCDDDDDCCDCBBBCACCCCD_Mismatch_0_Sense_+_Library_PoolC
GGCAAAGTAATTCTTACCTCAACGGTCAAACCCTATCCTTCCAGGTCACCACCAGTGACGGCACTACGAGCGTCTCCTATAACGTGGCCCCTTC
>Frequency_4_QualityScore_EEHEGFEFIGGFGGIIGGHHIIHHHIECEGIIHHIHHIIIGIIIGHHGHHFFIIIIIIIFHBFGGFFEFCEE?CEGEFGDDD_Mismatch_0_Sense_+_Library_PoolC
ATTATTGGAGCCCTCTCCCATTCGTTTGTCCTACTTACTATCTTAATATGAAACTTTTCAGATGGTAACTGGTATTTTAGCA
>Frequency_3_QualityScore_FFHHHHHJJJJJJJJJJJEIIIJIJJJJJJIJJJJJJJJJJJJJJJJJJJJJJIIIJJJJJHGHHGGFFEEEEDDEDDDDDDEEEEFEEDDDDD_Mismatch_0_Sense_+_Library_PoolC
CTTCTGATTGGCAATTCGGGCAGACTTTTGAAGGAAGCCAGATATAAATACAACTTTACTAAACGTTTCCAGACCTCTTTATATATTTGCCATT
>Frequency_3_QualityScore_DFGHHHGFGIHJJFIJIJJHHIJIIGHIIIIEHHFFFHBCEGHGGGIEFGHHEFGHHHHFDFDCFEBDEDBBABBBDCDDDDCDDDCCDDDCBC_Mismatch_0_Sense_+_Library_PoolC
CCTTCTGATTGGCAATTCGGGCAGACTTTTGAAGGAAGCCAGATATAAATACAACTTTACTAAACGTTTCCAGACCTCTTTATATATTTGCCAT
>Frequency_3_QualityScore_EFHHHCGIHJJJJIJJJIIIIIIEHGIIIIIHIIIIJJJJJIIGHHHHIJJJIFHIGGHGFEEFEDCACCB@CCCBBDCBCCC>@@ABBBCCBC_Mismatch_0_Sense_+_Library_PoolC
CAAAGTAATTCTTACCTCAACGGTCAAACCCTATCCTTCCAGGTCACCACCAGTGACGGCACTACGAGCGTCTCCTATAACGTGGCCCCTTCTG
>Frequency_3_QualityScore_BEGFAEGHGGIHGFHGFHGFHEHHGFHIIIJJHEFIGHIJHIFGGDDFDDABDBBCAAA=AACCCC@BBBCCCCDC=ACCCCBDDDDADDCD@=_Mismatch_0_Sense_+_Library_PoolC
CCAGTGACGGCACTACGAGCGTCTCCTATAACGTGGCCCCTTCTGATTGGCAATTCGGGCAGACTTTTGAAGGAAGCCAGATATAAATACAACT
>Frequency_3_QualityScore_FFHHHHHJIJJJJJJJIJJJHIIHIIJJIIIIJJJIJJIJJJJHIFIJIIJ_Mismatch_0_Sense_+_Library_PoolC
CCCATTCGTTTGTCCTACTTACTATCTTAATATGAAACTTTTCAGATGGTA
>Frequency_3_QualityScore_EEHGGHHIIGGIHGGHHGGIGHHFIBHIIIIGHHHDIIIIEIHIGIIEHDGHIFDEDDEFDDCEBDEECAABCDCDDDDDBCDC@BCCCDDDBC_Mismatch_0_Sense_+_Library_PoolC
GTCTCCTATAACGTGGCCCCTTCTGATTGGCAATTCGGGCAGACTTTTGAAGGAAGCCAGATATAAATACAACTTTACTAAACGTTTCCAGACC
>Frequency_3_QualityScore_EEFHHFHIFFHIGHIHIHIIHGFHEIHIIIIJIIIJIIIJJIIIIIIIIIHIIIIIIJHIIIJHIHHGGEBGGFFFFDDCCDCCDDDEECDDDC_Mismatch_2_Sense_+_Library_PoolC
TTAGCACGGATTGATTGATTGACAGATTTATTTGATTGTCTTCTCTGTAGTAGACATTCAATTGTTGAACAGGCGCTGGACCAATATCTAGGAT
>Frequency_3_QualityScore_@BEEGFCHEEHHGFHH@EGHGDEHHGEHIHGEGHHIGHHHHHEGIGIHF?DGFGEGGEHHGGHGE>BEGEFFBEEDDEECCCCCCCCCCCCCCC_Mismatch_0_Sense_+_Library_PoolC
ATTGTCTTCTCTGTAGTAGACATTCAATTGTTGAACAGGCGCTGGACCAATATCTAGGATTCATGTTACTTGTATGGACGACCAACATTAACAG
>Frequency_3_QualityScore_FFHHHHHJJJJJJJJHJJJJIJIHIJJJJJJJFHIJJJJJJJJJJJJIIJJJJJJJJJIIIIIIIGHHHGGHGDFFFFFEDE_Mismatch_0_Sense_+_Library_PoolC
GGTGTCTCATTATTGGAGCCCTCTCCCATTCGTTTGTCCTACTTACTATCTTAATATGAAACTTTTCAGATGGTAACTGGTA
>Frequency_3_QualityScore_FFHHHHHIJIIJJJJJJJJJJJIJJJJIJJJJJJJJJJJJJJJJJJJJJIJJJJJJJIJJJJIJJJJJJHIHHHFFFFECEEDEEDDCCCBCCC_Mismatch_0_Sense_+_Library_PoolC
AGCCAGATATAAATACAACTTTACTAAACGTTTCCAGACCTCTTTATATATTTGCCATTGTATACTTCTTCGCTGCTCTATTATTGAAAAACCG
>Frequency_3_QualityScore_FFGHHHHJHIJIJIGHIHIIIJJIIJJHJHHIHIIIIJJIJJJJJIIFGIJIJJJJJJJIJJHIJIHHGCFGGFGGFEEEEDDEEDDDCDDCDC_Mismatch_0_Sense_+_Library_PoolC
GCCATGGGATTTAGTGGTGTCTCATTATTGGAGCCCTCTCCCATTCGTTTGTCCTACTTACTATCTTAATATGAAACTTTTCAGATGGTAACTG
>Frequency_3_QualityScore_FFHGFGHIJJJIJJJIIGIIJJIIIIIJJJJJHIIIIJJJJJIIIIIIIJIJJJJHGIIIIIHIIIIHIHIIHHGGEEEFEDDEEEEEC_Mismatch_0_Sense_+_Library_PoolC
GAAGCCAGATATAAATACAACTTTACTAAACGTTTCCAGACCTCTTTATATATTTGCCATTGTATACTTCTTCGCTGCTCTATTATTGA
>Frequency_3_QualityScore_DEGGGHHIJHIJHEIIIIIIHGFHHHIJHIJGHGIGGGIIIGGGIIIGHGIGHHHDGHHEEECCCCCCACDCEEEEDDECCCDCCBCBDDDA>=_Mismatch_0_Sense_+_Library_PoolC
GCAATTCGGGCAGACTTTTGAAGGAAGCCAGATATAAATACAACTTTACTAAACGTTTCCAGACCTCTTTATATATTTGCCATTGTATACTTCT
>Frequency_3_QualityScore_EEFFFHEHIIIIHHGFFHHGGIAGGFGHHHIIHIHIIIHFCGEFFEHFGEDGIEGGGEBEFDFEADDAA?@DCDABCBCCCCDBCDDDDEEDCA_Mismatch_0_Sense_+_Library_PoolC
CCCCTTCTGATTGGCAATTCGGGCAGACTTTTGAAGGAAGCCAGATATAAATACAACTTTACTAAACGTTTCCAGACCTCTTTATATATTTGCC
>Frequency_3_QualityScore_ADDGE@AGEEBDB@@?>CCFGFEDHGEEEEADDGGECG=EECEC=@BE;>FFD==EC??FEG@?BC;D=@@ADCDBDCD?CC@A>?6_Mismatch_1_Sense_+_Library_PoolC
ATGGGATTTAGTGGTGTCTCATTATTGGAGCCCTCTCCCATTCGTTTGTCCTACTTACTATCTTAATATGAAACTTTTCAGATGGCA
>Frequency_3_QualityScore_FEEGGHHJIJJJJIJIJHIHIHFHHHIIIJJJJJJJIIJIIJJJJIJGHIIHGHHIFGGFGGFFEEEEECDEDEDEEEEEDDDCDDDDCDDDBD_Mismatch_1_Sense_+_Library_PoolC
GGAGAGCCATGGGATTTAGTGGTGTCTCATTATTGGAGCCCTCTCCCATTCGTTTGTCCTACTTACTATCTTAATATGAAACTTTTCAGATGGC
>Frequency_3_QualityScore_EDGEGGGIGDGGFDGIFFE>CFHEIIIHIJJIHIHHHIJHHHHDFGHDEEHFHHGFE?DEAB?@ACCA?ADCC>>B=@>A@AA@ACBCDCABCC_Mismatch_0_Sense_+_Library_PoolC
GTAATTCTTACCTCAACGGTCAAACCCTATCCTTCCAGGTCACCACCAGTGACGGCACTACGAGCGTCTCCTATAACGTGGCCCCTTCTGATTG
>Frequency_3_QualityScore_FFHHHHGJIJHHIJHIIIJJIJJJJJIJJJJHIIJJJJIJHHJJJIJIJJJIIJJIIJJJJJJIIIHHHGEEEEDDCCDCCDDDDDCDDCC@BC_Mismatch_0_Sense_+_Library_PoolC
TTACTAAACGTTTCCAGACCTCTTTATATATTTGCCATTGTATACTTCTTCGCTGCTCTATTATTGAAAAACCGCGATGAAAGCAGTAGCGTCA
>Frequency_3_QualityScore_FFHHGGHJJJJJJIIIIHIIIIIJJJJJJHJJJJJJIFIIHIIHHHGEHGFFGCEFEEEEBEEDDDDEEDCEEDDDDDDDDDDEDCDDACBBCD_Mismatch_0_Sense_+_Library_PoolC
GAGCGTCTCCTATAACGTGGCCCCTTCTGATTGGCAATTCGGGCAGACTTTTGAAGGAAGCCAGATATAAATACAACTTTACTAAACGTTTCCA
>Frequency_3_QualityScore_?BFGGFGIIGGHHIFGGFGIHDHGFHFHHHHFDGDAFGHIIHHIHIFGHFHHGHGIIHHIFCDBFFCAE_Mismatch_0_Sense_+_Library_PoolC
TCATTATTGGAGCCCTCTCCCATTCGTTTGTCCTACTTACTATCTTAATATGAAACTTTTCAGATGGTA
>Frequency_3_QualityScore_FFGGHHHIIIIJIJIIIIIIIIJHIJIIIJJIJIHGIEHIIIIJJIHIIIIJJHIJJHHJIJJIHHIICCEHHFHHGHHFFECADDDCDBDDBB_Mismatch_0_Sense_+_Library_PoolC
TTGAAGGAAGCCAGATATAAATACAACTTTACTAAACGTTTCCAGACCTCTTTATATATTTGCCATTGTATACTTCTTCGCTGCTCTATTATTG
>Frequency_3_QualityScore_BDBEGGHGHHGHGGGIIIEFGEGEIGHIIHJIHHIJIIIHIIIJIIIJFHIIIIGHJJIIIIJHIIJIDDCEGFEHDEEEEABADEDEDDC_Mismatch_0_Sense_+_Library_PoolC
TGGTGTCTCATTATTGGAGCCCTCTCCCATTCGTTTGTCCTACTTACTATCTTAATATGAAACTTTTCAGATGGTAACTGGTATTTTAGCA
>Frequency_3_QualityScore_EEHFGFEHIECFHHGFHFGCDAGECDGDHGGDHIDGIGFIGGFEFD@EEFECDDCDDDCCADA>@BCBCACCDC:ACBBBCBCBCCCCC?A=?9_Mismatch_0_Sense_+_Library_PoolC
ACTACGAGCGTCTCCTATAACGTGGCCCCTTCTGATTGGCAATTCGGGCAGACTTTTGAAGGAAGCCAGATATAAATACAACTTTACTAAACGT
>Frequency_3_QualityScore_FFGHHHHIJIJIJHHIJJJIJJHGICGIIIJIIIJHIEGIJFHHGIHHGGGEEEDEEEDDDAADDBDBBBBCBCDEDDCCDCBACDDDDDBECB_Mismatch_0_Sense_+_Library_PoolC
GGCACTACGAGCGTCTCCTATAACGTGGCCCCTTCTGATTGGCAATTCGGGCAGACTTTTGAAGGAAGCCAGATATAAATACAACTTTACTAAA
>Frequency_3_QualityScore_FFHHHHHJJJJJJJJJHJJIIJJIJJJJJJJJJIIJJJJJJJJJJJJJJJJJJJJHJJJJJIIIIIHHFEGGGGFEFFEEEEDDDDDDDDD;BC_Mismatch_0_Sense_+_Library_PoolC
TTGATTGTCTTCTCTGTAGTAGACATTCAATTGTTGAACAGGCGCTGGACCAATATCTAGGATTCATGTTACTTGTATGGACGACCAACATTAA
>Frequency_3_QualityScore_FFHHHHHJGIIHJGJIHJJJIIJJHHIJJJJJJJJJJJJJJJJJJJJJJJJJIJJJJJIIIGHIHHHGGEFDFEDCDDDDDDDDDDDDDDCDCD_Mismatch_0_Sense_+_Library_PoolC
CTTCTCTGTAGTAGACATTCAATTGTTGAACAGGCGCTGGACCAATATCTAGGATTCATGTTACTTGTATGGACGACCAACATTAACAGCTTTG
>Frequency_3_QualityScore_FFHHHHHJJJJJGIIJJJJJIJJJJJJJJIGHIIJJJJJJJIJJJJJJJJHHIIJJJJIIFHHHFEEDDCDDDCBBDCCCDDDDDDDDC@B=AC_Mismatch_0_Sense_+_Library_PoolC
GAATTGGCAAAGTAATTCTTACCTCAACGGTCAAACCCTATCCTTCCAGGTCACCACCAGTGACGGCACTACGAGCGTCTCCTATAACGTGGCC
>Frequency_3_QualityScore_FFHHHHHJJHIJIIJJJJIJJHJJJJIJJJJJJJJJJIIJIIIJIHGIIIJIIIHGGGGFFFFFFEEEEEEDDDDEDDDCADDDDEDDDCDCCD_Mismatch_0_Sense_+_Library_PoolC
CCTATAACGTGGCCCCTTCTGATTGGCAATTCGGGCAGACTTTTGAAGGAAGCCAGATATAAATACAACTTTACTAAACGTTTCCAGACCTCTT
>Frequency_3_QualityScore_FFHHHHHHIIJJJHIIEHIIJJIIJIJJIIIJIJJJJJJIIIHIJIHIIIIIIJIJIIHIJFHHIIGHEDFGFFGFFFFEFEDDDDEEDDDECD_Mismatch_0_Sense_+_Library_PoolC
CCATGGGATTTAGTGGTGTCTCATTATTGGAGCCCTCTCCCATTCGTTTGTCCTACTTACTATCTTAATATGAAACTTTTCAGATGGTAACTGG
>Frequency_3_QualityScore_FFFHHGHIJJJJHIHIIIFHIJJHJHHGIHHIJHIHHIIIIDFIGHHFFFFFEEEEDDDDCDDDDCCCC@BCDDBDDACCBABABBAC@CDDCC_Mismatch_0_Sense_+_Library_PoolC
GGTCACCACCAGTGACGGCACTACGAGCGTCTCCTATAACGTGGCCCCTTCTGATTGGCAATTCGGGCAGACTTTTGAAGGAAGCCAGATATAA
>Frequency_3_QualityScore_EEGGHHHJHIHHGGIJHHJJJHJJJJGIJIIIJJHIHIIIJDHIHIHIHHHHHHGHGHGHGDCFEFFDEDFFEEEEEDDDDDACACDDDAACDE_Mismatch_0_Sense_+_Library_PoolC
GGATTTAGTGGTGTCTCATTATTGGAGCCCTCTCCCATTCGTTTGTCCTACTTACTATCTTAATATGAAACTTTTCAGATGGTAACTGGTATTT
>Frequency_3_QualityScore_FFHHHHHJJIJHFGIIJIIIJJGHEHIIJJJGIIHHHHIHHHIIHJJIIIGFDDEEDDDEDDDDDDDCDDCBDDCCCBDCCCDDDDDBCDBA>?_Mismatch_0_Sense_+_Library_PoolC
TATCCTTCCAGGTCACCACCAGTGACGGCACTACGAGCGTCTCCTATAACGTGGCCCCTTCTGATTGGCAATTCGGGCAGACTTTTGAAGGAAG
>Frequency_3_QualityScore_EEHHHGGIEHGEGIIHIIIIHIIHGHIIIIHIIJJGFHFHIIHIIIIIHHHIGBDGGGCBCEFFEEEEDA>@?BCCBCCCBCCCACDCCDC=CC_Mismatch_0_Sense_+_Library_PoolC
TCAAGAACTGGTTGGCAGGCTATGTCACGCAACTGGGGACAGAATTGGCAAAGTAATTCTTACCTCAACGGTCAAACCCTATCCTTCCAGGTCA
>Frequency_3_QualityScore_FFHHHHHJJJJJJJJJJJJJIIIIHJJJJJJJJJJJJJJJJJIIJIIHIIIIHIIHHHHGHGGGFGFFFFEEEEEEEEEEEEDDDDDDDDDDDD_Mismatch_0_Sense_+_Library_PoolC
GCAGACTTTTGAAGGAAGCCAGATATAAATACAACTTTACTAAACGTTTCCAGACCTCTTTATATATTTGCCATTGTATACTTCTTCGCTGCTC
>Frequency_3_QualityScore_EFHHHHHJJJJJJJJIJJJJJJHIJJIIJJJIJJIIIHJJJIJJJJJJJJJIIIFIJHIHHHHGHGFFFDEEEDEEDEEEEDDDDDDEEEEFED_Mismatch_0_Sense_+_Library_PoolC
TGGCAATTCGGGCAGACTTTTGAAGGAAGCCAGATATAAATACAACTTTACTAAACGTTTCCAGACCTCTTTATATATTTGCCATTGTATACTT
>Frequency_3_QualityScore_FFHHHHHHIIJJJJJJJHIEHIHHIJIIIIJIIIIJIIJJIJIIHIHGHGGFFEEEEEDEDDCDDCDDDDCDCDDDCDDDDDADDC?BABCDCB_Mismatch_0_Sense_+_Library_PoolC
TTCCAGGTCACCACCAGTGACGGCACTACGAGCGTCTCCTATAACGTGGCCCCTTCTGATTGGCAATTCGGGCAGACTTTTGAAGGAAGCCAGA
>Frequency_3_QualityScore_CDGFGEFHHEHHIFIHFGGHHHHGDGFGFIGGIIGGFEGEEGGGHHHGIHIIHFHHFHIIIIIIIIGHCCDGHCEFGDD@BBC=BC@BBCCDBC_Mismatch_0_Sense_+_Library_PoolC
TACAACTTTACTAAACGTTTCCAGACCTCTTTATATATTTGCCATTGTATACTTCTTCGCTGCTCTATTATTGAAAAACCGCGATGAAAGCAGT
>Frequency_3_QualityScore_FFHHHGHIIJJJJJJJJIJJJJJJJJJJJJJJJJJJJJJJJJJJJJJJIIIJIIHHHHGGGGFFFEEEEDDDDDDDCDDDDEDCDDDDDDDDDE_Mismatch_0_Sense_+_Library_PoolC
TAACGTGGCCCCTTCTGATTGGCAATTCGGGCAGACTTTTGAAGGAAGCCAGATATAAATACAACTTTACTAAACGTTTCCAGACCTCTTTATA
>Frequency_3_QualityScore_EEHGHHHIIJJJIJIHIIJGHIIIGHHIHFEEHGIIIIIIGGIEHHIGHGFCDECEEBCAAACCDCCDDDEEDBBBBBCDDA@?BABABCDDCC_Mismatch_0_Sense_+_Library_PoolC
CAAACCCTATCCTTCCAGGTCACCACCAGTGACGGCACTACGAGCGTCTCCTATAACGTGGCCCCTTCTGATTGGCAATTCGGGCAGACTTTTG
>Frequency_3_QualityScore_BACGGFGIIJJIGHHGEHHIHCGGHHHIJJHIIHIIJHHIHIHHHHHHIDEIDHDHIJGF_Mismatch_0_Sense_+_Library_PoolC
GAGCCCTCTCCCATTCGTTTGTCCTACTTACTATCTTAATATGAAACTTTTCAGATGGTA
>Frequency_3_QualityScore_EEGHHFEHGEGHHGGGHIIHHIIJIIHHIGGGIGHGFGIHBHHIFHIIIIEE_Mismatch_0_Sense_+_Library_PoolC
TCCCATTCGTTTGTCCTACTTACTATCTTAATATGAAACTTTTCAGATGGTA
>Frequency_3_QualityScore_EEGGGGGEDGHHHHFIGGIJIIIJIDGHIIIGHGIIGHGFIFIIIIIIIIHIIIIIHIHEHDHEHCEHEGFEEDFGFGDED_Mismatch_1_Sense_+_Library_PoolC
TTTAGTGGTGTCTCATTATTGGAGCCCTCTCCCATTCGTTTGTCCTACTTACTATCTTAATATGAAACTTTTCAGATGGCA
>Frequency_3_QualityScore_FFHHHHHJJJJIJIIIJJIIHIJFIJJJJJJJJJJIJJJJJJJJIJJJJJHIIIJIEH_Mismatch_0_Sense_+_Library_PoolC
GCCCTCTCCCATTCGTTTGTCCTACTTACTATCTTAATATGAAACTTTTCAGATGGTA
>Frequency_3_QualityScore_EFHGCFHJIJJJJIHIJIJHIFIIGIHIIJJIJJJEHIIIIIIIIHEGHIFHHHGGGGGFFEDD?@ADDCCCCDDDDEDDDCDDBCCDDDCCCC_Mismatch_0_Sense_+_Library_PoolC
CTGGTTGGCAGGCTATGTCACGCAACTGGGGACAGAATTGGCAAAGTAATTCTTACCTCAACGGTCAAACCCTATCCTTCCAGGTCACCACCAG
>Frequency_3_QualityScore_FFHHGGHIJJJJJJJJIJIIIJJJIJJJJJJJJJJJJIIJJIJIIJJJJJJJIJIJJJJJJJJJJIIIJGGHHHFHHGBD_Mismatch_0_Sense_+_Library_PoolC
TTAGTGGTGTCTCATTATTGGAGCCCTCTCCCATTCGTTTGTCCTACTTACTATCTTAATATGAAACTTTTCAGATGGTA
>Frequency_3_QualityScore_FFHHHHHJJIJJJJJJGIJJIIIIJJIJIHJIIHIIJJJJJJJIJJIIJJJIIJJIIJIIFHHHGFFFFDCEEEEDDEEDDACEEEEDDDDDCD_Mismatch_0_Sense_+_Library_PoolC
TTCGGGCAGACTTTTGAAGGAAGCCAGATATAAATACAACTTTACTAAACGTTTCCAGACCTCTTTATATATTTGCCATTGTATACTTCTTCGC
>Frequency_3_QualityScore_EEHHHHHHIIIJJJJJJJJIJJJJJJJJJJJIIJJJIJJJJJJIIJJJJJJIIIHHGGFGGGFFFFEEEDEEDEDDDBACCDDEDDDDDDDDDC_Mismatch_0_Sense_+_Library_PoolC
TATAACGTGGCCCCTTCTGATTGGCAATTCGGGCAGACTTTTGAAGGAAGCCAGATATAAATACAACTTTACTAAACGTTTCCAGACCTCTTTA
>Frequency_3_QualityScore_DEHHHGGIIJJJJIJIIIFHIJHIJJJJJIJIIIJJJHEGGIDFHHIHDGIHHCFHHHGEEECDCCCCCCBBCDDDDBCA?CCCABDCBCDB@?_Mismatch_0_Sense_+_Library_PoolC
TAATTCTTACCTCAACGGTCAAACCCTATCCTTCCAGGTCACCACCAGTGACGGCACTACGAGCGTCTCCTATAACGTGGCCCCTTCTGATTGG
>Frequency_2_QualityScore_FFHHHHHJJGIIJJJIJIJHGGHIIIJJJIJJIJJJIIJJIJJJJJIIGHGFFEDDEEEDEEDDDDDACCCDDDDDDCDDDDDDDDDCCDDCDC_Mismatch_0_Sense_+_Library_PoolC
CCTTCCAGGTCACCACCAGTGACGGCACTACGAGCGTCTCCTATAACGTGGCCCCTTCTGATTGGCAATTCGGGCAGACTTTTGAAGGAAGCCA
>Frequency_2_QualityScore_FFHHHHHJJJJIJJJIIJJIJJJJIJJIJJIJJJJJJJJIJJJJIJIIIIHFGGGFFEEEEEEEEEEEEDEDDCDDDDDDDECDDDBDDDDEDD_Mismatch_0_Sense_+_Library_PoolC
GCGTCTCCTATAACGTGGCCCCTTCTGATTGGCAATTCGGGCAGACTTTTGAAGGAAGCCAGATATAAATACAACTTTACTAAACGTTTCCAGA
>Frequency_2_QualityScore_EEHFEEFIIIGHGIIIEIIJJHIJJIIHIIIIGGEHHGIGHIC?FGI9FHIIGHIGIJEGCEGICCEGEEEEBEEEFDDE?CDCEEEDDCCCBB_Mismatch_1_Sense_+_Library_PoolC
CTAGATCTGGAGAGCCATGGGATTTAGTGGTGTCTCATTATTGGAGCCCTCTCCCATTCGTTTGTCCTACTTACTATCTTAATATGAAACTTTT
>Frequency_2_QualityScore_FFGGHHHHIIGIIIJFGGGIIHIIHHGEIIJGIHIIIIFIHIJGIIIGGIIIIGH_Mismatch_0_Sense_+_Library_PoolC
CTCTCCCATTCGTTTGTCCTACTTACTATCTTAATATGAAACTTTTCAGATGGTA
>Frequency_2_QualityScore_FFHHHGGIIIJIIJJJIJIIHIGGIJJIIIIIIIIJJJJJGHIIEHIIGHIIGIHIIJIJIIGIHHHGGEFEFFEEEEDCDCDCCBCCCBDCCD_Mismatch_1_Sense_+_Library_PoolC
AAGCAGTAGCGTCAAAGAACACATAGGATGTAATATAACGTAAGTCCGTATGTGAACTATAGATCTGGAGAGCCATGGGATTTAGTGGTGTCTC
>Frequency_2_QualityScore_FFHHGGHGIIIJIIIIJIIJIIIIGIIIIGJJJIIJIIIIIIGGGEGEEDEEEEEEEDEDCDDDCCDDDCCDACDDDCDDCDDCCDEEEEEEDD_Mismatch_0_Sense_+_Library_PoolC
CCACCAGTGACGGCACTACGAGCGTCTCCTATAACGTGGCCCCTTCTGATTGGCAATTCGGGCAGACTTTTGAAGGAAGCCAGATATAAATACA
>Frequency_2_QualityScore_FFGHHHHIJJJJJJJJJJJJJJGIIJJIHIJJJIJIJIJJJJIJIJJIGGIJJJJGFHIJJIIHGIJIEEGGEGGGGGFEDEEECEEEDEEEDD_Mismatch_2_Sense_+_Library_PoolC
CCATTCGTTTGTCCTACTTACTATCTTAATATGAAACTTTTCAGATGGTAACTGGTATTTTAGCACGGATTGATTGATTGACAGATTTATTTGA
>Frequency_2_QualityScore_FFHHHHHJJJJJJIJJIIIIIIIHIIIIJIJJIJJJJIJJIEIIJIIJIJJJIIIIIIIIIIIJJJJIEEGHHHFFFFFFFFEEEEDCDDDDCD_Mismatch_0_Sense_+_Library_PoolC
CAGACTTTTGAAGGAAGCCAGATATAAATACAACTTTACTAAACGTTTCCAGACCTCTTTATATATTTGCCATTGTATACTTCTTCGCTGCTCT
>Frequency_2_QualityScore_?ACACCDCEBAEEIEEC=67AGGH@CCEGIE?AA@CAGECGEAEGGCC?A??=B=CG<>ACEGCCDEDCABCCCAC?=BCECC>=<BA?BC?BC_Mismatch_0_Sense_+_Library_PoolC
AGCCATGGGATTTAGTGGTGTCTCATTATTGGAGCCCTCTCCCATTCGTTTGTCCTACTTACTATCTTAATATGAAACTTTTCAGATGGTAACT
>Frequency_2_QualityScore_FDHHHHHJJJJJJJJJJJIJIIJJJIJJJIJJJJJJIIIIJJGI_Mismatch_0_Sense_+_Library_PoolC
GTTTGTCCTACTTACTATCTTAATATGAAACTTTTCAGATGGTA
>Frequency_2_QualityScore_FFHHHHGJIIIJJJIIJJIJIJJHIJIGIJJJJGIIJIJJJJJJJJJJJJJJIJHIIIIIJJJIGIIIIHIGH_Mismatch_0_Sense_+_Library_PoolC
TTATTGGAGCCCTCTCCCATTCGTTTGTCCTACTTACTATCTTAATATGAAACTTTTCAGATGGTAACTGGTA
>Frequency_2_QualityScore_CCFAECGHHIIIIIIDGGEEAAFHCHCHFFHIFDCGCGEGGHIIIHEGCFFEHIIGEHFEHICHGIFIECFCGHHHGACAEEEE??_Mismatch_0_Sense_+_Library_PoolC
TAGTGGTGTCTCATTATTGGAGCCCTCTCCCATTCGTTTGTCCTACTTACTATCTTAATATGAAACTTTTCAGATGGTAACTGGTA
>Frequency_2_QualityScore_FFHGFGHIIJJJJIJIIIIIIIIIGEHGIIIIIIIIIIIIIJJIJIIEHIIIIIHIIHGDGGGCEEGGGDCEEEECCACCEFE?BCDCBDBCDC_Mismatch_0_Sense_+_Library_PoolC
GGCAGACTTTTGAAGGAAGCCAGATATAAATACAACTTTACTAAACGTTTCCAGACCTCTTTATATATTTGCCATTGTATACTTCTTCGCTGCT
>Frequency_2_QualityScore_FFHHHHHJIIIJJJJJJJJJIGIIJJJJIJJJJIIIJJJIIIJIEIIJGHHFFEFFECDDEEDDCDDDCBCEDEEEEDDCCDDCCDDDCDDCCC_Mismatch_0_Sense_+_Library_PoolC
CTACGAGCGTCTCCTATAACGTGGCCCCTTCTGATTGGCAATTCGGGCAGACTTTTGAAGGAAGCCAGATATAAATACAACTTTACTAAACGTT
>Frequency_2_QualityScore_FDHHHHHJJIJGIGIIIIIJJHIIHIGIIIJJJIIIJJJJIIIJGHHDFFFFCEEDEEE@CCCDDAB>BCCCCDDCACCDCDDDDCCBCCC_Mismatch_0_Sense_+_Library_PoolC
GTCACCACCAGTGACGGCACTACGAGCGTCTCCTATAACGTGGCCCCTTCTGATTGGCAATTCGGGCAGACTTTTGAAGGAAGCCAGATAT
>Frequency_2_QualityScore_EEEFFGHIIIHIEEHFEHCEFHIIIIIIIGIHIGIIIGIGIGGGADB9CHGHIHIIIIEHEGGIGGDEGEGHGEEEEECAACBCCCCCA??ACC_Mismatch_0_Sense_+_Library_PoolC
TTGTCTTCTCTGTAGTAGACATTCAATTGTTGAACAGGCGCTGGACCAATATCTAGGATTCATGTTACTTGTATGGACGACCAACATTAACAGC
>Frequency_2_QualityScore_EFGCGFFIIHFIGGIHIIGGADGI9E_Mismatch_0_Sense_+_Library_PoolC
CTTAATATGAAACTTTTCAGATGGTA
>Frequency_2_QualityScore_FFHHHHHJJJJJJJJJIIIIJJIIIJJIIIIIJIIIJJIJJJJJJJIIIIIIIGIJJJIJJJIIIJIIIH_Mismatch_1_Sense_+_Library_PoolC
CTCATTATTGGAGCCCTCTCCCATTCGTTTGTCCTACTTACTATCTTAATATGAAACTTTTCAGATGGCA
>Frequency_2_QualityScore_CCCCDG?CEGGCDEGEHFEAEBFCEGGEEIHIIIIHCGIGGH=ADECEEEEDC?CBCCC?A==?<A@ABA:A??>=>?:=>?:?;<<?ABABCB_Mismatch_0_Sense_+_Library_PoolC
CACCAGTGACGGCACTACGAGCGTCTCCTATAACGTGGCCCCTTCTGATTGGCAATTCGGGCAGACTTTTGAAGGAAGCCAGATATAAATACAA
>Frequency_2_QualityScore_DEGCFGGIIIGIHIIIHIGIGHIGEEGHIIIHHGHHGHGGGGIIIIIGHGIHHIHIIIGEGHFGEHIHGEHEEA=CEFFFDCE_Mismatch_0_Sense_+_Library_PoolC
TGGTGTCTCATTATTGGAGCCCTCTCCCATTCGTTTGTCCTACTTACTATCTTAATATGAAACTTTTCAGATGGTAACTGGTA
>Frequency_2_QualityScore_ECGCGGGIIHCCCEIIAGG8DDAGEEEEFEFEGGHAEEGHIGIIECGGFFHIIGADEBECEIGEGGDCGAADDCEAABCCCDDDCABCCBACCC_Mismatch_0_Sense_+_Library_PoolC
GAGCCATGGGATTTAGTGGTGTCTCATTATTGGAGCCCTCTCCCATTCGTTTGTCCTACTTACTATCTTAATATGAAACTTTTCAGATGGTAAC
>Frequency_2_QualityScore_FFEECGHGIHIIIIHIGIIHIIIIIIIFGIIIIIIIIIHGGGCHIHIIIIIIIIIHCGII@CHIHIHBECGGGGCGE_Mismatch_0_Sense_+_Library_PoolC
TGGAGCCCTCTCCCATTCGTTTGTCCTACTTACTATCTTAATATGAAACTTTTCAGATGGTAACTGGTATTTTAGCA
>Frequency_2_QualityScore_@;=EGGCDCEBGGHCGHBHHDEHGDGDEEGBGECDCFCEHGEHHGGEGCGHGEGIACFDGHIGGGICEF<6?_Mismatch_1_Sense_+_Library_PoolC
GTCTCATTATTGGAGCCCTCTCCCATTCGTTTGTCCTACTTACTATCTTAATATGAAACTTTTCAGATGGCA
>Frequency_2_QualityScore_FFHHHGEHGGHIGIIIIACGHGGIIGIIICHIGHGIIGHIIECGCEGGGHGGGGFEEDEEEEEEDDDCDA?CCAC;>??A6<=5<>6<?ACCAB_Mismatch_0_Sense_+_Library_PoolC
ATAACGTGGCCCCTTCTGATTGGCAATTCGGGCAGACTTTTGAAGGAAGCCAGATATAAATACAACTTTACTAAACGTTTCCAGACCTCTTTAT
>Frequency_2_QualityScore_FFHHHHHJJJJJJJJJJIJJGIIIJJIJJJHIIJJJJJJJJJJJJJIHHGGGFEEEEEDDCDDDDDDDDCDEEDDDDDCDDDDDDDDDDDDDDD_Mismatch_0_Sense_+_Library_PoolC
TCAAACCCTATCCTTCCAGGTCACCACCAGTGACGGCACTACGAGCGTCTCCTATAACGTGGCCCCTTCTGATTGGCAATTCGGGCAGACTTTT
>Frequency_2_QualityScore_EEFGCEGHHD=EGIIBG=FIIIIIGHIEGFEGGGHIEAFEAEICAGHHHIIHIGIIIIHIGIIIEEIHHEEEEEGEGEEABCC?AAACBC?A?<_Mismatch_2_Sense_+_Library_PoolC
TGGGATTTAGTGGTGTCTCATTATTGGAGCCCTCTCCCATTCGTTTGTCCTACTTACTATCTTAATATGAAACTTTTCAGATGGTAACTGGCAA
>Frequency_2_QualityScore_FFGEGHHJIJJJJJJIJIJIJIFIIDHIGHIJIIIHGGGGGGGGGGFCFEEEEDE?BABACDDDDDCCDCAACEECDCCCDDDCCACCBB@CCC_Mismatch_0_Sense_+_Library_PoolC
CGGTTTCGATAAAAGGCTCAAGAACTGGTTGGCAGGCTATGTCACGCAACTGGGGACAGAATTGGCAAAGTAATTCTTACCTCAACGGTCAAAC
>Frequency_2_QualityScore_DCFGFEHEIFGIIGIEIIIEGFFGIIGIIIIIIIIIEIGEHFIIIGGIEGECGIIIGGGIIFGIGIIGGGHBGEGEDEBEEEDDDCBCCACBCC_Mismatch_0_Sense_+_Library_PoolC
TATTTGATTGTCTTCTCTGTAGTAGACATTCAATTGTTGAACAGGCGCTGGACCAATATCTAGGATTCATGTTACTTGTATGGACGACCAACAT
>Frequency_2_QualityScore_EFHHHGHJJJIIJHIIIJIIIIIJHIIIJJJJIJJJIJJIJJJJIHIIJJJIJJJJJIIIJJJEIHIIIGGHGHGGGFEEEEEEDDC_Mismatch_1_Sense_+_Library_PoolC
TGGGATTTAGTGGTGTCTCATTATTGGAGCCCTCTCCCATTCGTTTGTCCTACTTACTATCTTAATATGAAACTTTTCAGATGGTGA
>Frequency_2_QualityScore_EEFGGGGICGGDGIFGCAFHHIIEIHIGIHHGDGHGIIIHIIIIGHGHIGGGIEGHIIGGIIIIIGGGIECGE@CCEGEEC=CCCCEDDD_Mismatch_0_Sense_+_Library_PoolC
GGTGTCTCATTATTGGAGCCCTCTCCCATTCGTTTGTCCTACTTACTATCTTAATATGAAACTTTTCAGATGGTAACTGGTATTTTAGCA
>Frequency_2_QualityScore_FFHHHHHJJJJJJJJJJJJHIIJIJHIIIIJIJJIJJIJJJJJJJJJJJJJJJJIJJJIIIJIJJJIHHHGHGFFFFEFEEEEEEEEDDDDDDC_Mismatch_1_Sense_+_Library_PoolC
ATATCTGGAGAGCCATGGGATTTAGTGGTGTCTCATTATTGGAGCCCTCTCCCATTCGTTTGTCCTACTTACTATCTTAATATGAAACTTTTCA
>Frequency_2_QualityScore_EFHGHHGIIIIFIIIIIIJIGIIIIIEHIIIIIIJIHIIIJIJJGHHEGFEDDEEDDDBDDDDCDDDCCCCDD?ACECBEECAACCDCCCC:;?_Mismatch_0_Sense_+_Library_PoolC
ACGCGGTTTCGATAAAAGGCTCAAGAACTGGTTGGCAGGCTATGTCACGCAACTGGGGACAGAATTGGCAAAGTAATTCTTACCTCAACGGTCA
>Frequency_2_QualityScore_DEGGFGHJIIIIJIGIHIIIJJIIGGIIGIIIIIGIHIIIIIIIAGGIGIIIIHGGGFFEDCACDDCCCC?BBCCDDDDDDDCCCCCCCACC?B_Mismatch_0_Sense_+_Library_PoolC
TCTTACCTCAACGGTCAAACCCTATCCTTCCAGGTCACCACCAGTGACGGCACTACGAGCGTCTCCTATAACGTGGCCCCTTCTGATTGGCAAT
>Frequency_2_QualityScore_FFHHHHHIIIIIIIIGIJJJJIIIIIIGIIIJJJJJIIJJJJJJJIIIHIJIJIJJJJIIJJHIIIIIJIIHHGFEDEEDDDDDDEFECCDDDD_Mismatch_2_Sense_+_Library_PoolC
AGCACGGATTGATTGATTGACAGATTTATTTGATTGTCTTCTCTGTAGTAGACATTCAATTGTTGAACAGGCGCTGGACCAATATCTAGGATTC
>Frequency_2_QualityScore_BBE=ACGFGD@GGEB8FGFDDDF?F?BEEIGECD=<CEGGIEGGEGGGEGGCEFGGIHEGGFE@CEEG@AAAA?_Mismatch_1_Sense_+_Library_PoolC
GTGTCTCATTATTGGAGCCCTCTCCCATTCGTTTGTCCTACTTACTATCTTAATATGAAACTTTTCAGATGGCA
>Frequency_2_QualityScore_FFGGHHHJIIIIIIIIIJJJJIHICGGIHI_Mismatch_0_Sense_+_Library_PoolC
CTATCTTAATATGAAACTTTTCAGATGGTA
>Frequency_2_QualityScore_BECAFGCFFGGIHIIGHGHIEIIHGEHHEHIGGIIIIGGIIIIIIIEGCEIGGGCFECHIGIC@FCGGG_Mismatch_1_Sense_+_Library_PoolC
CTCATTATTGGAGCCCTCTCCCATTCGTTTGTCCTACTTACTATCTTAATATGAAACTTTTCAGATGGA
>Frequency_2_QualityScore_AACA<CFG>5B77=BEEACGGEGEEC8ECC@ACC><C@9AEA=E?C=?CEE?36BE9EAGF<6??;8@;_Mismatch_1_Sense_+_Library_PoolC
TCATTATTGGAGCCCTCTCCCATTCGTTTGTCCTACTTACTATCTTAATATGAAACTTTTCAGATGGCA
>Frequency_2_QualityScore_FFGGGHHIJJJJJJ?FHIIIJJJJIIJJIJIHIIJIJJJIIIIIIIHHHGGGGGGFFGGFFFEFFEEEEDEEEEEDDEDDECDEEDDDDDDDDD_Mismatch_0_Sense_+_Library_PoolC
CGGGCAGACTTTTGAAGGAAGCCAGATATAAATACAACTTTACTAAACGTTTCCAGACCTCTTTATATATTTGCCATTGTATACTTCTTCGCTG
>Frequency_2_QualityScore_CEFGCFGIEHEGFIHHEIEHDGIEGHIHI=FGIEGEFEDGGIIICHIEIGEFCGFFIFCGIGHGHCGEA?AEFEADCACDDCDADDCE@CBDCD_Mismatch_1_Sense_+_Library_PoolC
TGTGAACTATATATCTGGAGAGCCATGGGATTTAGTGGTGTCTCATTATTGGAGCCCTCTCCCATTCGTTTGTCCTACTTACTATCTTAATATG
>Frequency_2_QualityScore_E=ECGGGCCFIGGGEGDFCIGGEF?CGGGA@G@DGHGHHHFC>EEGGGGAEAACE>?@A?=??AC6;?A<????AC@===?B?AB<ACC?ACB=_Mismatch_0_Sense_+_Library_PoolC
CCTATCCTTCCAGGTCACCACCAGTGACGGCACTACGAGCGTCTCCTATAACGTGGCCCCTTCTGATTGGCAATTCGGGCAGACTTTTGAAGGA
>Frequency_2_QualityScore_FFGHEHHIIIGIIGIIIIIIIJIIJHGHHIIIJIJJJJIIJIHGIIGHIJIIJJIJJIIJJJJIIJIIGGGHHGGGGFEFEEEDDD_Mismatch_1_Sense_+_Library_PoolC
TGGGATTTAGTGGTGTCTCATTATTGGAGCCCTCTCCCATTCGTTTGTCCTACTTACTATCTTAATATGAAACTTTTCAGATGGCA
>Frequency_2_QualityScore_FFHHGHEIIJJJJIJIIIIIIJGGIAEEHIJJIIJIJIJHIIJIIJIHIHIIHIIIIIJIIIJFHHHGFEEFEDDCEECCCCDCCCCDDEDEDD_Mismatch_1_Sense_+_Library_PoolC
ATAGCGTCAAAGAACACATAGGAGGTAATATAACGTAAGTCCGTATGTGAACTATAGATCTGGAGAGCCATGGGATTTAGTGGTGTCTCATTAT
>Frequency_2_QualityScore_EEFCCGGBGGAEBFEGGGEIIHGHIHGIGFHGGA==GHCGC?CGHCFGHHC?GH99CGGGAFFGIIGCGCDEA=?5?AC=>=??BCC;==BABC_Mismatch_0_Sense_+_Library_PoolC
TTCTCTGTAGTAGACATTCAATTGTTGAACAGGCGCTGGACCAATATCTAGGATTCATGTTACTTGTATGGACGACCAACATTAACAGCTTTGT
>Frequency_2_QualityScore_CEGCFHGHGEIIGIIIIFHABCEGEDGGIFGIFGHGFHIIIFGIHIIIGIHIIIGGEIGIDHGECHGGHEADDAC=_Mismatch_1_Sense_+_Library_PoolC
TGGTGTCTCATTATTGGAGCCCTCTCCCATTCGTTTGTCCTACTTACTATCTTAATATGAAACTTTTCAGATGGCA
>Frequency_2_QualityScore_EEGEFFHHGEEICEHIGIAEGHFEAEGCHGHGIIGIEEGGIEIGIEBEHCC=ACEGDCEEC;?BBCEEECCABCBCCCCBCCCCCCCBCCCCEC_Mismatch_0_Sense_+_Library_PoolC
TAAAAGGCTCAAGAACTGGTTGGCAGGCTATGTCACGCAACTGGGGACAGAATTGGCAAAGTAATTCTTACCTCAACGGTCAAACCCTATCCTT
>Frequency_2_QualityScore_FFGHHHHJJJJIJJJJJJJJIIJJIGIIJJJJJIIIJIIIIJJJJJIGIJJIIJIIJIIJIJIJJIIHGGGFFFFFEEEEEEEEEDEEFDDDDC_Mismatch_0_Sense_+_Library_PoolC
ATTGACTGACAGATTTATTTGATTGTCTTCTCTGTAGTAGACATTCAATTGTTGAACAGGCGCTGGACCAATATCTAGGATTCATGTTACTTGT
>Frequency_2_QualityScore_FFGHGHGJIIJJIJIGHIJJJJIHIGIGFIIJIJIIIHIIIIIIJJIGGHGHEEEFEDCDCDDDDCCEDCDDCCDCCCBDDDDC@CCDDBACCC_Mismatch_0_Sense_+_Library_PoolC
CCCTATCCTTCCAGGTCACCACCAGTGACGGCACTACGAGCGTCTCCTATAACGTGGCCCCTTCTGATTGGCAATTCGGGCAGACTTTTGAAGG
>Frequency_2_QualityScore_FFHHGHHIJJGIHIIIIJGIEGIHI8=EGGGIIJIJIHGHHGGIIHJIIIJICEGGGEGEEEEFEDEEACBCCCDDDDDCCDDD?BA=AC;ACC_Mismatch_0_Sense_+_Library_PoolC
CAAGAACTGGTTGGCAGGCTATGTCACGCAACTGGGGACAGAATTGGCAAAGTAATTCTTACCTCAACGGTCAAACCCTATCCTTCCAGGTCAC
>Frequency_2_QualityScore_FFHGHHFHIIJJJJIJJIJIJIJJFIIIJIJJIJJJJIIJIJIJEHGHHJJIGGCGEGGGEDACDDDCBACCCDDDDCDCCDDCDBCDDCDDCD_Mismatch_0_Sense_+_Library_PoolC
GCAAAGTAATTCTTACCTCAACGGTCAAACCCTATCCTTCCAGGTCACCACCAGTGACGGCACTACGAGCGTCTCCTATAACGTGGCCCCTTCT
>Frequency_2_QualityScore_FFHGGHGIIJIIIIIIIIIGGHGGGGHIJIIIIIIIIIGEFHIIIEIIJJIGCGHFGGIIHGFCCDDDCACDCCCA?CCAACCCACBBDDDDCD_Mismatch_0_Sense_+_Library_PoolC
CATTCAATTGTTGAACAGGCGCTGGACCAATATCTAGGATTCATGTTACTTGTATGGACGACCAACATTAACAGCTTTGTCACAACAAGGAATA
>Frequency_2_QualityScore_EEGFDEGGEEGCGGEHIC5BA@DEFEGHIEIGCGGIIGAGGGGDEGHACAE9AB?EGGGDCEFHGIHGGCEBEDEECCEEBCAACCCCCCC;AC_Mismatch_1_Sense_+_Library_PoolC
GAGAGCCATGGGATTTAGTGGTGTCTCATTATTGGAGCCCTCTCCCATTCGTTTGTCCTACTTACTATCTTAATATGAAACTTTTCAGATGGCA
>Frequency_2_QualityScore_FFGHFHHIIJHIHFHIIIIIJJGIJIGGGIIGIEDEIIIEG?FHIIBACECGEGGHGFEGFFEFDDEDCDCDEDCDDCDDCCDDCAD?CCCCCC_Mismatch_0_Sense_+_Library_PoolC
TCCTATAACGTGGCCCCTTCTGATTGGCAATTCGGGCAGACTTTTGAAGGAAGCCAGATATAAATACAACTTTACTAAACGTTTCCAGACCTCT
>Frequency_2_QualityScore_C7CECBEEFFCACC?:GCCFCCGGEDCEEEEC?FEFEEGDCEGGCEEAA??@DEGGE<CEDCEC>;9?C=?CCBAB=B?B@@AABB>=?A=?CC_Mismatch_1_Sense_+_Library_PoolC
TAAGTCCGTATGTGAACTATAGATCTGGATAGCCATGGGATTTAGTGGTGTCTCATTATTGGAGCCCTCTCCCATTCGTTTGTCCTACTTACTA
>Frequency_2_QualityScore_FEFGHEGGIIGHIFIIIIEBFFGEGGFIIHGCE@GGGGFGGEECEHGHCAEDEDECCE??A?CBBACCCEACBBCCCCCCB>BBBC@;BACBAA_Mismatch_0_Sense_+_Library_PoolC
AAACCCTATCCTTCCAGGTCACCACCAGTGACGGCACTACGAGCGTCTCCTATAACGTGGCCCCTTCTGATTGGCAATTCGGGCAGACTTTTGA
>Frequency_2_QualityScore_FFHHHHHHIGIJGIGIJGIGIHIIJGIIIIIJIIIIIJIIJJIJIJIJIJJIJIIIIIIIIHGHGGEEDACDEECDDDDDDDDDDDDDDCBDAC_Mismatch_1_Sense_+_Library_PoolC
GGTTTCCAGACCTCTTTATATATTTGCCATTGTATACTTCTTCGCTGCTCTATTATTGAAAAACCGCGATGAAAGCAGTAGCGTCAAAGAACAC
>Frequency_2_QualityScore_FFFHFHHEIIIHIGGIFGIIGGIHIIFGIIIHGFHIIHGIIIICEEEGGGFEFECEDDCDCDDACDBAC5ABCD>>?@?CCDCACDEDDDDDDD_Mismatch_0_Sense_+_Library_PoolC
AGTGACGGCACTACGAGCGTCTCCTATAACGTGGCCCCTTCTGATTGGCAATTCGGGCAGACTTTTGAAGGAAGCCAGATATAAATACAACTTT
>Frequency_2_QualityScore_EFHGEHHIIIHIJJJJJIIJJJJIIIGGIGIIIJGIIGIIIIIIJJIFG_Mismatch_0_Sense_+_Library_PoolC
CATTCGTTTGTCCTACTTACTATCTTAATATGAAACTTTTCAGATGGTA
>Frequency_2_QualityScore_FFHGHHGIJIIIGGGFHGGHIGHHIGIHGHFGHIHIGGICEGEFFHIGIGIEECEA@<AACCEEECEDCCCDDDCCACCCECAAB?CCCCDDAB_Mismatch_0_Sense_+_Library_PoolC
CGTCTCCTATAACGTGGCCCCTTCTGATTGGCAATTCGGGCAGACTTTTGAAGGAAGCCAGATATAAATACAACTTTACTAAACGTTTCCAGAC
>Frequency_2_QualityScore_EEGGEFFGIIEFFEEHIIIIGGGIIHIIIIIIIIIIHIIIIII@EHIHIGHGIIIFIIHIGGGGIIGHGBEEEEGGGEEECEECCCACCCDDCC_Mismatch_1_Sense_+_Library_PoolC
TGGGATTTAGTGGTGTCTCATTATTGGAGCCCTCTCCCATTCGTTTGTCCTACTTACTATCTTAATATGAAACTTTTCAGATGGTAACTGGTAA
>Frequency_2_QualityScore_FFHHHHHJJJJJJJJJIJJJJJJJIIJJJJIIJJJJJJJJJJJIJJJJIIJJJJJJIHHHHGFFFFFFEFFEEEEDEDDEEEEEDDDDDDDDDD_Mismatch_0_Sense_+_Library_PoolC
GGGCAGACTTTTGAAGGAAGCCAGATATAAATACAACTTTACTAAACGTTTCCAGACCTCTTTATATATTTGCCATTGTATACTTCTTCGCTGC
>Frequency_2_QualityScore_D>CGEEACDEFCIIEGIGCGDA@DEE8C?EEDACEGBGGDECG=C?=C9C?;9AAA=ACAB>A>5??A=<@BBC?AA?7A:9?:75;A??CC?>_Mismatch_0_Sense_+_Library_PoolC
GCACTACGAGCGTCTCCTATAACGTGGCCCCTTCTGATTGGCAATTCGGGCAGACTTTTGAAGGAAGCCAGATATAAATACAACTTTACTAAAC
>Frequency_2_QualityScore_FFGGHHHIIFGFIIJIIJJJJJIIIIIIJJJEGGIIIJIGIIJJIJIIIJIJJHIIGIHHGHGGHGEFFFFFCCDDDDB=ACCBCDCCCCCDDC_Mismatch_0_Sense_+_Library_PoolC
TCTCTGTAGTAGACATTCAATTGTTGAACAGGCGCTGGACCAATATCTAGGATTCATGTTACTTGTATGGACGACCAACATTAACAGCTTTGTC
>Frequency_2_QualityScore_FFHHHHHJJJIIIJJJJJJJJHIJJJIJJJJIIIIJJGI_Mismatch_0_Sense_+_Library_PoolC
TCCTACTTACTATCTTAATATGAAACTTTTCAGATGGTA
>Frequency_2_QualityScore_C99B9==>C;;GBC;?=CG;==:BF?==EEEGABEAGD?GAFGGGGCAE:=EEGG999?EE9A98?ECA>DC=E_Mismatch_0_Sense_+_Library_PoolC
AGCCCTCTCCCATTCGTTTGTCCTACTTACTATCTTAATATGAAACTTTTCAGATGGTAACTGGTATTTTAGCA
>Frequency_2_QualityScore_FFHHHHHJJJJIIIJJJJJJJIIIJICGIIJJJJIIJIIIIIJJIIIIJJJJIHHHHGGFFFFEDEEEECDDDDDDDDDCDDDDDDDDDCDCCD_Mismatch_0_Sense_+_Library_PoolC
CGCAACTGGGGACAGAATTGGCAAAGTAATTCTTACCTCAACGGTCAAACCCTATCCTTCCAGGTCACCACCAGTGACGGCACTACGAGCGTCT
>Frequency_2_QualityScore_DDCACF@EC@EEAEECCACF6BCEEFBFHEDFGGAEECEE;ACEEEEEGCFGGGEFEFGCDGEEEGECCCECACB?A;;>AB?AAAABACB_Mismatch_0_Sense_+_Library_PoolC
GTCAAAGAACACATAGGAGGTAATATAACGTAAGTCCGTATGTGAACTATAGATCTGGAGAGCCATGGGATTTAGTGGTGTCTCATTATTG
>Frequency_2_QualityScore_@CDEGE@DGE@CEDAFFHGG@EB=5@CGCCAEHFGHHHGEBFGGHHCGGA9D8ACGCEEEFFG_Mismatch_1_Sense_+_Library_PoolC
TTGGAGCCCTCTCCCATTCGTTTGTCCTACTTACTATCTTAATATGAAACTTTTCAGATGGCA
>Frequency_2_QualityScore_FFBFGGHIIJJJIJIIIIIIIIIBGI=EGIJJJJJIHIIJHIIIIIJIEHIJIIJIJIGHHHGGFFFFDEEEEEDCDDDDDCDDCABCCCEDED_Mismatch_1_Sense_+_Library_PoolC
TGTAGCGTCAAAGAACACATAGGAGGTAATATAACGTAAGTCCGTATGTGAACTATAGATCTGGAGAGCCATGGGATTTAGTGGTGTCTCATTA
>Frequency_2_QualityScore_FFHHGHGGGBGEGIDGIIIGIIIGHIIGIIIHIIEHIHIIGHHIIGIIIIIICD_Mismatch_0_Sense_+_Library_PoolC
TCTCCCATTCGTTTGTCCTACTTACTATCTTAATATGAAACTTTTCAGATGGTA
>Frequency_2_QualityScore_DEHEGEGIGGCIIGFGHFDGGIIABEGFCGIIGGIIIEBGAGHIEGECFGGFAACBCCCCCACCCECCCCCCCAB??>?BCCA?BCAA>BABBC_Mismatch_0_Sense_+_Library_PoolC
CTATCCTTCCAGGTCACCACCAGTGACGGCACTACGAGCGTCTCCTATAACGTGGCCCCTTCTGATTGGCAATTCGGGCAGACTTTTGAAGGAA
>Frequency_2_QualityScore_FFHGHHHIIJJJJJJJGIIIJIIIIIIIJIJJJIJJIIJJIJIIJIJIIIJJJJJJFIIIIJGIJIIIJJGHIHHHGHE_Mismatch_0_Sense_+_Library_PoolC
ATTGGAGCCCTCTCCCATTCGTTTGTCCTACTTACTATCTTAATATGAAACTTTTCAGATGGTAACTGGTATTTTAGCA
>Frequency_2_QualityScore_ECECEGGFIIGEGGIIIIIIIGIFHEEAGHEGHHA?CFEGEIGIIIIIGIIIIIEEGGIGCGGIGEIIIGCFEEEGE_Mismatch_1_Sense_+_Library_PoolC
GTGGTGTCTCATTATTGGAGCCCTCTCCCATTCGTTTGTCCTACTTACTATCTTAATATGAAACTTTTCAGATGGCA
>Frequency_2_QualityScore_EEHHGHGJIIIIIHIJJJJIIIIIJIJIJJIIJIGHIGEBGIIJIIIIIIHGGGGGEE8ACEFEEEEDC@CCEECCBDDCCEEEDDDCDEDECE_Mismatch_1_Sense_+_Library_PoolC
TTGCTCTATTATTGAAAAACCGCGATGAAAGCAGTAGCGTCAAAGAACACATAGGAGGTAATATAACGTAAGTCCGTATGTGAACTATAGATCT
>Frequency_2_QualityScore_FFHHHHHJJJJIIIIJJJIJIIIJJJIIJJJJJJJHIJJJIIJJJJJIJHIHIIJJI_Mismatch_1_Sense_+_Library_PoolC
CCCTCTCCCATTCGTTTGTCCTACTTACTATCTTAATATGAAACTTTTCAGATGGCA
>Frequency_2_QualityScore_CEG@EBE@FHHHDGFDAFCA9;C6<7;8AEAEFGEGCCGICDEEEHEBECC>C7CA;?ACBCEEDDC?BAB@5;4<?ABAA;;???A<AB?:;;_Mismatch_0_Sense_+_Library_PoolC
GGCTCAAGAACTGGTTGGCAGGCTATGTCACGCAACTGGGGACAGAATTGGCAAAGTAATTCTTACCTCAACGGTCAAACCCTATCCTTCCAGG
>Frequency_2_QualityScore_DEHHHGHJJIIJIIIGIIIIJGIHGGIIIIJHIIIIIIIIIGIIIGGIIIIHGIGIIIIIIIII_Mismatch_1_Sense_+_Library_PoolC
ATTGGAGCCCTCTCCCATTCGTTTGTCCTACTTACTATCTTAATATGAAACTTTTCAGATGGCA
>Frequency_2_QualityScore_FFHHHHHIIJHIJJIIJIJIJIIIJJJJJJJJIJJJJJJIJIIJJJJIIIJIIIIJJJIIJJJGIIIIIEGGGEFFFEFEDEDDDDDDDDDDED_Mismatch_1_Sense_+_Library_PoolC
AGTAAGTCCGTATGTGAACTATAGATCTGGAGAGCCATGGGATTTAGTGGTGTCTCATTATTGGAGCCCTCTCCCATTCGTTTGTCCTACTTAC
>Frequency_1_QualityScore_FFHHGHHJJJJIJJHIGIIJJJJJIIIIIJIJJIIICH;CEHJJJ##--?CDCFFD?CECCFEEDDDDDEDEDACACBDDDDDDCDDD@A@CDC_Mismatch_2_Sense_+_Library_PoolC
CGCGATGAAAGCAGTAGCGTCAAAGAACACATAGGAGGTAATATANNGTAAGTCCGTATGTGAACTATAGATCTGGAGAGCCATGGGATTTAGT
>Frequency_1_QualityScore_?822<:<A4+CEIE4C?9AE?F*@:CEC::*1:6?)0?D6((--7@4.>@C1...7.7A37A;@3?35;;6;;5>55>;;A_Mismatch_2_Sense_+_Library_PoolC
CGTAAGTCCGTATGTGAACTATAGATCTGGAGAGCGATGGGGTTTAGTGGTGTCTCATTATTGGAGCCCTCTCCCATTCGT
>Frequency_1_QualityScore_FFHHHHFIJJJAFHCFFIJJJIGIIJJIHIJJCGHH>FBFHJJIJIJJEGIJJIIJJJIJIJAHIIJJJHHHGHGGHFFFFFFDEEEDB>BDDD_Mismatch_0_Sense_+_Library_PoolC
ATGGTAACTGGTATTTTAGCACCGATTGATTGACTGACAGATTTATTTGATTGTCTTCTCTGTAGTAGACATTCAATTGTTGAACAGGCGCTGG
>Frequency_1_QualityScore_?D8+=:DGBB:EAE?FCF;@CF99@GEEB@D9:B??9BBBF=F@48;AA<4CEEE>>??=?B;AAA::A@?_Mismatch_0_Sense_+_Library_PoolC
TTACCTCAACGGTCAAACCCTATCCTTCCAGGTCACCACCAGTGACGGCACTACGAGCGTCTCCTATAACG
>Frequency_1_QualityScore_FFGHHHGJJGIDHIJJDGI:EHGHGGIIJIIIJIJJJJJJJJJIJJJJJJJJJJJJIIJJHHHHFFFFFCCEEEEDDDDDDDDDEEEEFDDDCD_Mismatch_1_Sense_+_Library_PoolC
TCAAAGAACACATGGGAGGTAATATAACGTAAGTCCGTATGTGAACTATAGATCTGGAGAGCCATGGGATTTAGTGGTGTCTCATTATTGGAGC
>Frequency_1_QualityScore_FFHHHHHJJIIJJJJJJJJJJJJIIJIJIIIJJJJJHGIJJJJJJJJJJJJJJJJHHGHHFFFDBEEDDADDDDDDDDDD<CCDEEDEDDCDDD_Mismatch_1_Sense_+_Library_PoolC
GTTGCCATTGTATACTTCTTCGCTGCTCTATTATTGAAAAACCGCGATGAAAGCAGTAGCGTCAAAGAACACATAGGAGGTAATATAACGTAAG
>Frequency_1_QualityScore_FFHHGGHIJJIJJIJFCGGIIIIIJJIJJJJIIGIFHIJJGGIJJJJJIHIGIIIIIHHGGHIJIGHFHEHEEFFFFFFEEEDEFEDDDEEFD@_Mismatch_1_Sense_+_Library_PoolC
GAACTATAGATCTGGAGAGCCATGGGATTTAGTGGTGTCTCATTATTGGAGCCCTCTCCCATTCGTTTGTCCTACTTACTATCTTAATATTAAA
>Frequency_1_QualityScore_FFHHHHHJJHJJJJJHIIIIJJJJJJJJJJJIJJJJJJJJJJJJJJJIIJJJJJJJJJJJHHHHHHFFFFEFFFEEEEEEDDDDDDDDDDD_Mismatch_2_Sense_+_Library_PoolC
AGCCATGGGATTTAGTGGTTTCTCATTATTGGAGCCCTCTCCCATTCGTTTGTCCTACTTACTATCTTAATATGAAACTTTTCAGATGGCA
>Frequency_1_QualityScore_DDDHHDHHGJJJEGI<CFHGIJJIICGEHDGHGDGHHIHHHHJGDEGGGHEIHIGFHHGHIIGI?EAHHC@@B@BCACECDDDEDC>ACCBBCD_Mismatch_1_Sense_+_Library_PoolC
AGAACACATAGGAGGTAATATAACGTAAGTCCGTATGTTAACTATAGATCTGGAGAGCCATGGGATTTAGTGGTGTCTCATTATTGGAGCCCTC
>Frequency_1_QualityScore_FFHFFDDHGIIIGFAA=FHI?FC@DGIG@GIBFFHIGIGD55=DFCDDD@>ABBD<>CD:?CCDD5>@9>:895<ACC:@DCBBBBD?ACB9?B_Mismatch_0_Sense_+_Library_PoolC
CTCATCACCAACGTAGCAGGAGCAGGGGATGTCCACGCGGTTTCGATAAAAGGCTCAAGAACTGGTTGGCAGGCTATGTCACGCAACTGGGGAC
>Frequency_1_QualityScore_FFHHHHGIJJJJJJJJIJJJJJJJIIJJJJJJIJJJJJIJJJJIIGIJGHHCEHFFFFFFFEEEECEEDBBBDFEEEDDDCDDDECEDDCDCDD_Mismatch_1_Sense_+_Library_PoolC
ATTATTGAAAAACCGCGATGAAAGCAGTAGCGTCAAAGAACACATAGGAGGTAATATAACTTAAGTCCGTATGTGAACTATAGATCTGGAGAGC
>Frequency_1_QualityScore_DDDHGBFGIIIGBBHHIIFH_Mismatch_0_Sense_+_Library_PoolC
ATGAAACTTTTCAGATGGTA
>Frequency_1_QualityScore_FFHGGDHIHIJJJJIJJJJJHIJIJJJJJIJJJIJJJJGGGIIJJJIJJJJJJJJJJJJIJJJJIJJJIGEHHEFHHHFCFFFEDECCEEFEEA_Mismatch_1_Sense_+_Library_PoolC
TTTAGTGGTGTCTCATTATTGGAGCCCTCTCCCATTCGTTTGTCCTACTTACTATCTTAATATGAAACTTTTCAGATGGTAACTGGTATTTTAA
>Frequency_1_QualityScore_FFHHFFHIIIIGIIHIIJIFGDHGHIBHIIJJIGGIHIJJGIJHHEEHHFFFFFEDDEDDBDDDDDDDDBCDDACDDB?ABCCEDDDEEDA:@A_Mismatch_1_Sense_+_Library_PoolC
CCATTGACGGCACTACGAGCGTCTCCTATAACGTGGCCCCTTCTGATTGGCAATTCGGGCAGACTTTTGAAGGAAGCCAGATATAAATACAACT
>Frequency_1_QualityScore_FFHHGHHIIIJGJJJHGGJJJJJJIJIJIIJJIIJJJJJJJEHIJIIJJJJJGHHIHIIJJIIJJJJIH?AEHFDFFEEEEDDEECCDDDDDDD_Mismatch_1_Sense_+_Library_PoolC
TATAACGTAAGTCCGTATGTTAACTATAGATCTGGAGAGCCATGGGATTTAGTGGTGTCTCATTATTGGAGCCCTCTCCCATTCGTTTGTCCTA
>Frequency_1_QualityScore_FFHHHHHIIJHIJIJIEIJJIJIJJHIJJJJJJJJIIHIIHIIIIIHHIJIJJGIJJIIGIDHIJIIIJHHHHHGFCFFDEEEDEDDDEDDEFD_Mismatch_1_Sense_+_Library_PoolC
AGTCCGTATGTGAACTATAGATCTGTAGAGCCATGGGATTTAGTGGTGTCTCATTATTGGAGCCCTCTCCCATTCGTTTGTCCTACTTACTATC
>Frequency_1_QualityScore_FFFDDDFGGICGGGHHIEGHIJJJJJJIIIIGIJJIJJJIIIIGIIFIIHACBGGGHG_Mismatch_2_Sense_+_Library_PoolC
ACCTCTCCCATTCGTTTGTCCTACTTACTATCTTAATATGAAACTTTTCAGATGGTGA
>Frequency_1_QualityScore_A?AC;DFGHD?3A;E9B<:?3:@4?DHB<9DFGEHIE99DFE<(9DAGA>8(=)==)74@=@DC.)=7==?B@)7)7;(;@C@_Mismatch_0_Sense_+_Library_PoolC
GACTTTTGAAGGAAGCCAGATATAAATACAACTTTACTAAACGTTTCCAGACCTCTTTATATATTTGCCATTGTATACTTCTT
>Frequency_1_QualityScore_FFHHHHHJJJJJJJJJJJJJJJIIIJJJJJJJJJJJJJJIJJJJJIIJJIJJJJJIJJIFHG_Mismatch_1_Sense_+_Library_PoolC
GGAGCCCTCTCCCATTCGTTTGTCCTACTTACTATCTTAATATGAAACTTTTCAGATGGTAC
>Frequency_1_QualityScore_FFHGHHHHHGIGHIAGGGHIJJJJHGIJIIIJIGJIIIGIIIJJIJJIJJIIIJJEGIBCHICDGHFGHFEDDDFEEEEDEDEEDDDDCDDDDD_Mismatch_1_Sense_+_Library_PoolC
GAACACATAGGAGGTAATATAACGTAAGTCCGTATGTGAACTATAGATCTGGAGAGCCATGGGATTTAGTGGTTTCTCATTATTGGAGCCCTCT
>Frequency_1_QualityScore_DB>DDG?AAFGGIGHIIIII<EHHIII9?DFGIIDIDHGIFHE@HIHE<GEGHC@FHBGHGCCCE@ECHHHHFEFHHHDFDFEFFEEDCEECDE_Mismatch_2_Sense_+_Library_PoolC
ATATGAAACTTTTCAGATGGTAACTGGTATTTTAGCACGGATTGATTGATTGACAGATTTATTTGATTGTCTTCTCTGTAGTAGACATTCAATT
>Frequency_1_QualityScore_FFHHHHHJJJJJJJJJJJJIJJJIJJJJJJIJJJJJJJIJJJJJIGIJJIHIJJIIIJJIJJIIJJJJHHFFFFFFFFFEEEEDDDDEDEECDD_Mismatch_1_Sense_+_Library_PoolC
ATGATTGACTGACAGATTTATTTGATTGTCTTCTCTGTAGTAGACATTCAATTGTTGAACAGGCGCTGGACCAATATCTAGGATTCATGTTACT
>Frequency_1_QualityScore_FFHHGHHJJJJJJJJJGHIJJJJDGHIJJJJJJJJJJJJJIJJJIIJHGHGGHFFFEFFFEEEEDEEAD@CDDDDEDEEEDDDDDDEEEEDDDD_Mismatch_0_Sense_+_Library_PoolC
GAAACTTTTCAGATGGTAACTGGTATTTTAGCACCGATTGATTGACTGACAGATTTATTTGATTGTCTTCTCTGTAGTAGACATTCAATTGTTG
>Frequency_1_QualityScore_@DF:CFFFFB9:CB38D9?BBB?B<FGFFG9B<?FF>BCCFCB@);=@;7.=7=C;?77;B;>:>(;>@>AB@:A@A>>5>AB5>@:?BB_Mismatch_0_Sense_+_Library_PoolC
GCAGACTTTTGAAGGAAGCCAGATATAAATACAACTTTACTAAACGTTTCCAGACCTCTTTATATATTTGCCATTGTATACTTCTTCGCT
>Frequency_1_QualityScore_FFHHFH+CGIJJJJIJJJJJJHHIJJJJJJJJJIJJJJJIIJJJJHIJJJJHHHHHHFFDDDDDDDDDDDDDDDDDDDDDACDEEEDDDDDDDD_Mismatch_1_Sense_+_Library_PoolC
CCAGTGACGGCACTACTAGCGTCTCCTATAACGTGGCCCCTTCTGATTGGCAATTCGGGCAGACTTTTGAAGGAAGCCAGATATAAATACAACT
>Frequency_1_QualityScore_DDHGHGHJGJJIIJIGIIGHCHGHIGDHHEHGHHGGGGIGIIHHBHGGIHHDHIGIGGEIGIJIGGGGEEHHHFHGHFFFEFFCDDB>CCDACC_Mismatch_1_Sense_+_Library_PoolC
CCTTTTGAAGGAAGCCAGATATAAATACAACTTTACTAAACGTTTCCAGACCTCTTTATATATTTGCCATTGTATACTTCTTCGCTGCTCTATT
>Frequency_1_QualityScore_FFHAFHHJIJJIGIJIFGIGDGGCBHEGI@FHJJJJJGIIGAHHIJHG;BDFFFFFFDEEEDCDDDABD<>CDEDDDDDCDDDEDCCBDDDDDD_Mismatch_1_Sense_+_Library_PoolC
ATTGAAAAACCGCGATGAAAGCAGTAGCGTCAAAGAACACACAGGAGGTAATATAACGTAAGTCCGTATGTGAACTATAGATCTGGAGAGCCAT
>Frequency_1_QualityScore_FFFHGFHFHIIJIIIIGIGHCHIJIGJIJJJJGGGIIGIIBGHGG3AEHEFFCDCDCDD?BDDDCCCDC?CCDD3>CDDEEDACDDCCCDB>?B_Mismatch_0_Sense_+_Library_PoolC
CACGCGGTTTCGATAAAAGGCTCAAGAACTGGTTGGCAGGCTATGTCACGCAACTGGGGACAGAATTGGCAAAGTAATTCTTACCTCAACGGTC
>Frequency_1_QualityScore_>DFFFBD;@E<:?FFE?<F9CEF@:CGF<F>FF9@?@FG9:0?;FDCA1;;FD;@CEFFFC@C;>?>@_Mismatch_0_Sense_+_Library_PoolC
CAACTGGGGACAGAATTGGCAAAGTAATTCTTACCTCAACGGTCAAACCCTATCCTTCCAGGTCACCA
>Frequency_1_QualityScore_FA<FF?DHDFFFHHIGC?9?FCC4?D=BBDFDB9??9??BF4B==CCG)88)8(5C@AC?EC>@CDF>=5;>6>CCCCAAADDCCDDDEDF@D>_Mismatch_1_Sense_+_Library_PoolC
TGAACGATAGATCTGGAGAGCCATGGGATTTAGTGGTGTCTCATTATTGGAGCCCTCTCCCATTCGTTTGTCCTACTTACTATCTTAATATGAA
>Frequency_1_QualityScore_FFHHHHFIIJJJJJGGIGIJIJJJJJ@GHIHHHHFFFFFDEEEEDCDDDDDCDDDDDBDDDDDDDEDDDDDDDDDDDDB@DDCCDDDDC@CBC@_Mismatch_1_Sense_+_Library_PoolC
CGCAGGAGCAGGGGATGTCCACGCGGTTTCGATAAAAGGCTCAAGAACTGGTTGGCAGGCTATGTCACGCAACTGGGGACAGAATTGGCAAAGT
>Frequency_1_QualityScore_6DF?<A?;FB@3ADEDEE<GB;GG::DB9BF99FB@>3D?;=F)8.=F=F==D;@56?;7;B7;B7@.;6>;665AD3(5>>;A:A@_Mismatch_0_Sense_+_Library_PoolC
GGAGAGCCATGGGATTTAGTGGTGTCTCATTATTGGAGCCCTCTCCCATTCGTTTGTCCTACTTACTATCTTAATATGAAACTTTTC
>Frequency_1_QualityScore_DDFHHGDHIIGGIIIGIG<CFG+AFHHGIFHHEIIIIIIIIEIIIIIIIGIIEHGIIIIIIIIIIIEGGGHE>DHAHHFE>@DDFDEEEECCED_Mismatch_2_Sense_+_Library_PoolC
TAATATGAAACTTTTCAGATGGTAACTGGTATTTTAGCACGGATTGATTGATTGACAGATTTATTTGATTGTCTTCTCTGTAGTAGACATTCAA
>Frequency_1_QualityScore_FFHHHHHJJIJGGIIJJIFGG<FHIIGGIJJFHIIIJJJGIJJIJIIJJJGIJJJIJJIIJFGHJIHHGF>CCEDFDCE@BDCCDDEDEDECCC_Mismatch_1_Sense_+_Library_PoolC
TGTCAAAGAACACATAGGAGGTAATATAACGTAAGTCCGTATGTGAACTATAGATCTGGAGAGCCATGGGATTTAGTGGTGTCTCATTATTGGA
>Frequency_1_QualityScore_FFHHHHHJJHJJJJJJIIIJJJJJIJJJJJJJJJJJJJJJJJJJJGIJJIJJJJJJJJJJIJJJJJJHHDHHGHHHHFFFDFFFEEEDEDDDDB_Mismatch_0_Sense_+_Library_PoolC
TTCAGATGGTAACTGGTATTTTAGCACCGATTGATTGACTGACAGATTTATTTGATTGTCTTCTCTGTAGTAGACATTCAATTGTTGAACAGGC
>Frequency_1_QualityScore_FFHHHHHJJJJJJJIIJJJJJJJJJJJJJJJIJJIJJIJJJJJJJJIIJJIJJJIJIJJJJIJJGHHHFFCDDDDBDDDDDDDDDDDDDDEDDC_Mismatch_1_Sense_+_Library_PoolC
TGTAGTAGACATTCAATTGTTGAACAGGCGCTGGACCAATATCTAGCATTCATGTTACTTGTATGGACGACCAACATTAACAGCTTTGTCACAA
>Frequency_1_QualityScore_FFHHGHGJJJJIIJJJJJJJJJJJIJJHIIJIJJJBGIHJJJFIIHIIJIJJIHJJJIJJJHHHHHHHFCCFFFEEEDEEEDDDDDDDDDDDDD_Mismatch_1_Sense_+_Library_PoolC
GATGAAAGCAGTAGCGTCAAAGAACACATAGGAGGTAATATAACGTAAGTCCGTATGTGAACTATAGATCTGGATAGCCATGGGATTTAGTGGT
>Frequency_1_QualityScore_FFHHHHHHIJ:EHIIJJJJJHIJJJJJJIJJJIIIIJJJJJJJJJIJJIJJJJJJJJJJIJJJIHHHFE?DDFFFEEEEEEEDCDDDDDDDDDD_Mismatch_1_Sense_+_Library_PoolC
ACATAGGAGGAAATATAACGTAAGTCCGTATGTGAACTATAGATCTGGAGAGCCATGGGATTTAGTGGTGTCTCATTATTGGAGCCCTCTCCCA
>Frequency_1_QualityScore_DD>:CD8<::+AACE3<<ACD9<CFAEIIIIDF*19*00:D@9*909300*8=)8.)8@)=)==@AE_Mismatch_0_Sense_+_Library_PoolC
TTTTGAAGGAAGCCAGATATAAATACAACTTTACTAAACGTTTCCAGACCTCTTTATATATTTGCCA
>Frequency_1_QualityScore_FFHHHGHIIGIIIHH+A<EHHGGGIFFGIFHHIBEHIIIIIIIIIIIIGGIIIIIIIIIIIIIFIHHGGFDFFCECCEEEEEDEECCCCCBCCB_Mismatch_1_Sense_+_Library_PoolC
AGAACACATAGGAGGTAATATAACGTAAGTCCGTATTTGAACTATAGATCTGGAGAGCCATGGGATTTAGTGGTGTCTCATTATTGGAGCCCTC
>Frequency_1_QualityScore_FFHHHHHJIIJJGIIJJHIIIIJJJJJJJJJJIJIJJJGI_Mismatch_0_Sense_+_Library_PoolC
GTCCTACTTACTATCTTAATATGAAACTTTTCAGATGGTA
>Frequency_1_QualityScore_DFHHHFHIJIGJJGHHIJIGIIJJJJJHIIGIJJFHJJJIJGGIJJJIJJGJIJ_Mismatch_1_Sense_+_Library_PoolC
TACTTACTATCTTAATATGAAACTTTTCAGATGGTAACTGGTATTTTAGCACCA
>Frequency_1_QualityScore_DD?H?FFBGH<9EGC?GIGFHCA;BFE<C?GBCDGGGGGBDCDBBD@FDFDGHEGHIDAFHGG@A=@EEDC;_Mismatch_1_Sense_+_Library_PoolC
TCTCATTATTGGAGCCCTCTCCCATTCGTTTGTCCTACTTACTATCTTAATATGAAACTTTTCAGATGGTGA
>Frequency_1_QualityScore_DBFBFFDI6CBEECFHH7CE>BBGEF@GBF99BFDFI@DF9*9DEEBFCFFFFEFFEEECEEIFFE3??;BB@D>@BDC(;==7;;<9>>ABBB_Mismatch_1_Sense_+_Library_PoolC
ATAGGAGGGAATATAACGTAAGTCCGTATGTGAACTATAGATCTGGAGAGCCATGGGATTTAGTGGTGTCTCATTATTGGAGCCCTCTCCCATT
>Frequency_1_QualityScore_FFHHHHHJJJJJJJJJJJJJJJJJJJJJJJJFH_Mismatch_0_Sense_+_Library_PoolC
TTACTATCTTAATATGAAACTTTTCAGATGGTA
>Frequency_1_QualityScore_8ADDDDDIDEA33,3:AF4:ACDBE?<1?*@C?3;DB3*))007B??8(=(===AC_Mismatch_1_Sense_+_Library_PoolC
GTAAGTCCGTATGTGAACTATAGATCTGGAGAGCCATGGGGTTTAGTGGTGTCTCA
>Frequency_1_QualityScore_FFHGHHHJJIJHIGIJIJIIIJJJJJIJJJIJJJJJIJJJJIHIJJJJIJIJGIJJJJJJJJJIJJJG_Mismatch_0_Sense_+_Library_PoolC
TTTACTAAACGTTTCCAGACCTCTTTATATATTTGCCATTGTATACTTCTTCGCTGCTCTATTATTGA
>Frequency_1_QualityScore_FFHHHHHJJJIJIIJJJJJJJJJJJJIJJJIHIJJJJJJIIHIIJJJJJIJIGIGIJJHHHGGGFFFFFDEFEEEDDDDDDDDDCEDFEDD_Mismatch_1_Sense_+_Library_PoolC
GGGAAGCCAGATATAAATACAACTTTACTAAACGTTTCCAGACCTCTTTATATATTTGCCATTGTATACTTCTTCGCTGCTCTATTATTGA
>Frequency_1_QualityScore_A?BFB<3EBAFGEH@A9E6))?;CD<FHG):?D*?GFFEGDFE>C98BGF@FH;FH>).@7?A)=CCBD>;;C>@>2;?B@CCACC,;B:35<9_Mismatch_1_Sense_+_Library_PoolC
TCAAAGAACACATAGGAGGGAATATAACGTAAGTCCGTATGTGAACTATAGATCTGGAGAGCCATGGGATTTAGTGGTGTCTCATTATTGGAGC
>Frequency_1_QualityScore_DDHF<DFHDEBHC?EEFGGI@HGHGHCB;FDGGEGDFHC@GHEFHIIGIICIGIIII@AEDGGHGGCID@CGHHHFEHEEDDDECCC_Mismatch_1_Sense_+_Library_PoolC
TTAGTGGTGTCTCATTATTGGAGCCCTCTCCCATTCGTTTGTCCTACTTACTATCTTAATATGAAACTTTTCAGATGGTAACTGCTA
>Frequency_1_QualityScore_DD?FFFDEIBAF?:?8AFGI9FF;E>DGEB>AFB)?G@E@FFA6/8B>8=)5(==77=DFF@ECECF;7.))7;@=@BBB@?BBBBBAB_Mismatch_1_Sense_+_Library_PoolC
ATGAAAGCAGTAGCGTCAAAGAACACATAGGAGGAAATATAACGTAAGTCCGTATGTGAACTATAGATCTGGAGAGCCATGGGATTTAG
>Frequency_1_QualityScore_BDDFFBHIIIG8EHBBHCHHG?GGIGGG?GGGGHIGEHIJFI;=AD;=AHFFFDFEA@BEDDCCCB(:ACFCCCC<9ABDDA@<288?+::A_Mismatch_0_Sense_+_Library_PoolC
CTTCTTCGCTGCTCTATTATTGAAAAACCGCGATGAAAGCAGTAGCGTCAAAGAACACATAGGAGGTAATATAACGTAAGTCCGTATGTGAA
>Frequency_1_QualityScore_DBDDAHHIIBBHE>HGDH4<FHAEHD@HHGBAFFDHIGIIC@>GGBAGBBEF@@BA>HBEEEHFFEEBC;6>A>?:;C:?BCAC?CCCC3?_Mismatch_0_Sense_+_Library_PoolC
CCTCTTTATATATTTGCCATTGTATACTTCTTCGCTGCTCTATTATTGAAAAACCGCGATGAAAGCAGTAGCGTCAAAGAACACATAGGAG
>Frequency_1_QualityScore_FFHHFHHJJJFHIIJIJJJJIIIHIHJJHIIJIJJJIJJJJJIJIICIFHIJJIIIID;CEHHHFDDECCBBDDDDDDDDDCDCDDDCDDDDDD_Mismatch_0_Sense_+_Library_PoolC
ATTGGCAAAGTAATTCTTACCTCAACGGTCAAACCCTATCCTTCCAGGTCACCACCAGTGACGGCACTACGAGCGTCTCCTATAACGTGGCCCC
>Frequency_1_QualityScore_DDHHHHGJJIJJIIIIJIIIIIJJIIIIIJJJGIJJJJJJJJFIJGIGIEIHF>HHDBDFCCDDDDDDDBAADC@CDDDCBDDEDDDDDDD:@A_Mismatch_1_Sense_+_Library_PoolC
ATACTTCTTCGCTGCTCTATTATTGAAAAACCGCGATGAAAGCAGTAGCGTCAAAGAACACATAGGAGGTAATATAACGTAACTCCGTATGTGA
>Frequency_1_QualityScore_FFHHGHHJJJJJJIJGIFGJJJJJEHIJJJEGIIIHIJJBIJJJJIJIIIIJJJIJIID_Mismatch_0_Sense_+_Library_PoolC
ACTATAGATCTGGAGAGCCATGGGATTTAGTGGTGTCTCATTATTGGAGCCCTCTCCCA
>Frequency_1_QualityScore_FFHHHHGJJJJJJJJJJIJJJIJJIJIJJJJJJJJJJJJJJHHHHEHHFFFFFFDEEEEDDDDDDDDDEEEDDDDDEDEDEDDDDDDDDDDDDD_Mismatch_1_Sense_+_Library_PoolC
GAAAAACCGCGATGAAAGCAGTAGCGTCAAAGAACACATAGTAGGTAATATAACGTAAGTCCGTATGTGAACTATAGATCTGGAGAGCCATGGG
>Frequency_1_QualityScore_DEFHHHHJJIIJIIHJJJIJJJIGHJJJIJJIJIIJJJEGHIIIIIIGIJIGGGEEHFHHHHGFFFFFFEDEDCCDCDECCBDDDDDCDDEDDD_Mismatch_1_Sense_+_Library_PoolC
AGTGGCCCCTTCTGATTGGCAATTCGGGCAGACTTTTGAAGGAAGCCAGATATAAATACAACTTTACTAAACGTTTCCAGACCTCTTTATATAT
>Frequency_1_QualityScore_DD=?FFF<ABA;?+<E9FFA@@G1??11:?BGCDGGEBFFBBFE<F?888=<=7;28@@_Mismatch_1_Sense_+_Library_PoolC
AACACATAGGAGGCAATATAACGTAAGTCCGTATGTGAACTATAGATCTGGAGAGCCAT
>Frequency_1_QualityScore_:A:CBD?4<C<<:CE4CCE=@ADDE*:99BD@D*?*B9;DD:AA@AA)7?;)=3;3;A@\;9>AA;29A?<>(,5>A?24>>D>DD><98<?_Mismatch_1_Sense_+_Library_PoolC
TGCCATTGTATACTTCTTCGCTGCTGTATTATTGAAAAACCGCGATGAAAGCAGTAGCGTCAAAGAACACATAGGAGGTAATATAACGTAAG
>Frequency_1_QualityScore_FF,3CDFIIIIJJJIJJJJIJJIJJJJIJIJIIJIJGHIJJJJJIIJJJIIHHAACFFFFFFDCEEDCDC=;ABABCDECDDDDECDCCCCCDC_Mismatch_1_Sense_+_Library_PoolC
CTGTTATTGAAAAACCGCGATGAAAGCAGTAGCGTCAAAGAACACATAGGAGGTAATATAACGTAAGTCCGTATGTGAACTATAGATCTGGAGA
>Frequency_1_QualityScore_FFDFHHDFGFHIJJFGGIIIIJJJFDGIJJJIJIHCEHCGGIIJJIIGGIIIJII@EHHFFAEEFFFFF@EEDEDED;>C>>CDEFCDBCCDDC_Mismatch_0_Sense_+_Library_PoolC
AGCTTTGTCACAACAAGGAATATAGCTTTTATCACCATAAATTTACATTTTTTTGTTGTCTGATTCAAATATGGCTGAACATTTATATGAGCAA
>Frequency_1_QualityScore_FFFHHHHJJJJJIJJJJJJJHJJJGIJJJJJJJJJJJJJJIJIJJJJJJJJJJJIJJGJJHGIHDHEFFEFFFEFFEDDCDDDDDDDDEECCDD_Mismatch_1_Sense_+_Library_PoolC
GGTAATATAACGTAAGTCCGTATGTGAACTATAGATCTCGAGAGCCATGGGATTTAGTGGTGTCTCATTATTGGAGCCCTCTCCCATTCGTTTG
>Frequency_1_QualityScore_DDHHHGHJIGIIIIGIIJJIGIIJJIJIIJIJJDGHIJJJJGIIJJJJJIJHIHHHHHGHFFCCFDFDECEDDCCDDDDCCDDCDDDCAC?C@A_Mismatch_1_Sense_+_Library_PoolC
TGAAAGCAGTAGCGTCAAAGAACACATAGGAGGTAATATAACGTAAGTCCGTATGTGAACTATAGATCTGGAGATCCATGGGATTTAGTGGTGT
>Frequency_1_QualityScore_DFHHHGHJJJGIJHIJJJJJJJIJJJJJJJIJJFHIJJJJJIIJJJJJJJJJJHHHDEBC@DDDDCDDDDD@CDDDDDBDDDDDDDDDDDCDDD_Mismatch_0_Sense_+_Library_PoolC
CTTACCTCAACGGTCAAACCCTATCCTTCCAGGTCACCACCAGTGACGGCACTACGAGCGTCTCCTATAACGTGGCCCCTTCTGATTGGCAATT
>Frequency_1_QualityScore_FFHGHHHJJIJJJJIJJJJIIJJHIJJJIJJJIJJJJIIJJIJJIIIGIJIIJIJJJJJJJJJJIHHHGEFHFFFFFFFFEEEEEEDDDDCDDC_Mismatch_1_Sense_+_Library_PoolC
TGGAGAGCCATGGGATTTAGTGGTGTCTCATTATTGGAGCCCTCTCCCATTCGTTTGTCCTACTTACTATCTTAATATTAAACTTTTCAGATGG
>Frequency_1_QualityScore_BDHAFFDGCHGDIHIIEDHIIECGHEGGGHGIGGGHGFEEBDBBFDHGGHIGGIDFF_Mismatch_1_Sense_+_Library_PoolC
CCTCTCCCATTCGTTTGTCCTACTTACTATCTTAATATGAAACTTTTCAGATGGTCA
>Frequency_1_QualityScore_FFHHHHHJJJJJJJJJJJIIIIJJJJJJIJJJJJGIIJJJJJJJJJJJJJIIJJIHIJIJJJJIJJHCEEGHFFDDDEEEDEEE?CDDDDDDDD_Mismatch_1_Sense_+_Library_PoolC
ATAACGTAAGTCCGTATGTGAACTATAGATCTGGAGAGCCATGGGATTTAGTGGTGTCTCATTATTGGAGCCCTCTCCCATTCGTTTTTCCTAC
>Frequency_1_QualityScore_DFHHHHHJJJIHHJJJIII>EHGIGGFHJHIJJGHIGHHIJBGHD@=FHGGIH9BECCBCABD@@?BDD@ACDDDDDC::@BCDDBDBDDDCDC_Mismatch_0_Sense_+_Library_PoolC
CTTCAATCTAGTCCTCATCACCAACGTAGCAGGAGCAGGGGATGTCCACGCGGTTTCGATAAAAGGCTCAAGAACTGGTTGGCAGGCTATGTCA
>Frequency_1_QualityScore_DBFF<DDDFHFED@FFAC?BFHBFGFFFHIGI<?GHGGDBFFHGBDHGCFFDDHIHIIDGC@;CHHGGI==7AHC=_Mismatch_1_Sense_+_Library_PoolC
GTGGTGTCTCATTATTGGAGCCCTCTCCCATTCGTTTGTCCTACTTACTATCTTAATATGAAACTTTTCAGATGGA
>Frequency_1_QualityScore_FFFHHHHIJJJJJJIJJJJJJJJJJJJJJJJJJJJFHJJJIIIJJJJJJJJJJJJJJIJJJJIIJIJJJGGHHHHHHFF_Mismatch_1_Sense_+_Library_PoolC
AGTGGTGTCTCATTATTGGAGCCCTCTCCCATTCGTTTGTCCTACTTACTATCTTAATATGAAACTTTTCAGATGGTAG
>Frequency_1_QualityScore_3AD8FF<:F9E1CB6?BE1?DBC:C4;<D*:BDBBBGGFFI@=C>FFD)8=F@;DFCC_Mismatch_1_Sense_+_Library_PoolC
CTTGTATGGACGACCAACATTAACAGCTTTGTCACAAGAAGGAATATAGCTTTTATCA
>Frequency_1_QualityScore_FFHHHHHJIJJJJJHJJJJJJJIJJIJJJJJJJJJJJJJJJIJJJJJIJJJJJJIIIJJJIIJJJJHHHEHHFFFFFFFEEEEEEEDDDBDDDD_Mismatch_0_Sense_+_Library_PoolC
ATTTATTTGATTGTCTTCTCTGTAGTAGACATTCAATTGTTGAACAGGCGCTGGACCAATATCTAGGATTCATGTTACTTGTATGGACGACCAA
>Frequency_1_QualityScore_FFHHHHGJJJJJJJJJJJJJJJJJJJJJJJJJIJIIJJIJJJJJJJJIJJJJJJJJJIIJJGHEHGIJDCDHIHHHHHHFFCDDDCEDDDEDDD_Mismatch_2_Sense_+_Library_PoolC
TTGGAGCCCTCTCCCATTCGTTTGTCCTACTTACTATCTTAATATGAAACTTTTCAGATGGTAACTGGTATTTTAGCACGGATTGATTGATTGA
>Frequency_1_QualityScore_DDHFHFFCEGEBEFHE?FHGGG;FGGEEE@FFEHHG>DHBF>DGGG>BCHEGGGIGHC@HHE;@DAAEA9BC?CAC@@??@?;<@C?<>_Mismatch_0_Sense_+_Library_PoolC
ATCCGATTCACAATGAATGGCCATTCCTACTTCAATCTAGTCCTCATCACCAACGTAGCAGGAGCAGGGGATGTCCACGCGGTTTCGAT
>Frequency_1_QualityScore_FFHHGHHIIGIIHIIJJEEHIJCAGGIJIJIIJJJIJJGIIJJIJIEHGIIIIGFHIJIJJCG_Mismatch_0_Sense_+_Library_PoolC
CCTCTCCCATTCGTTTGTCCTACTTACTATCTTAATATGAAACTTTTCAGATGGTAACTGGTA
>Frequency_1_QualityScore_?DFDFHFIIIGIHHIJJJDGGIIHHIHJIJJJIIIGIJGIGIJIEFGGIBIGIIEHIIGIGIIIB9_Mismatch_1_Sense_+_Library_PoolC
TTATTGGAGCCCTCTCCCATTCGTTTGTCCTACTTACTATCTTAATATGAAACTTTTCAGATGGGA
>Frequency_1_QualityScore_4?+CDBDE:ABEFC+<C@C3?@CE?919**0?)89(/09?B;8B=CEID=.6@C7A7AACD;@;ADDDA3(6@???AAA:,5:::AAAA_Mismatch_1_Sense_+_Library_PoolC
GAAAGCAGTAGCGTCAAAGAACACATAGGAGGGAATATAACGTAAGTCCGTATGTGAACTATAGATCTGGAGAGCCATGGGATTTAGTG
>Frequency_1_QualityScore_FFHHHHHJIJJJJJJJJJGJJJJJJJIJJJJJJJJJJJJJJJJJJJJJJJJJJIJJJJIJJJJJHIGJJHIEGFGHHHHHEFFF_Mismatch_1_Sense_+_Library_PoolC
TTATTGGAGCCCTCTCCCATTCGTTTGTCCTACTTACTATCTTAATATGAAACTTTTCAGATGGTAACTGGTATTTTAGCACCA
>Frequency_1_QualityScore_BABB<?4C;EE?E?FF;+ACDB99:?EEHGHGIIGDEHI>93;?;??FA=CDHICGF@@;D7@A=;CEF=77;?3?@@DCDECDC_Mismatch_1_Sense_+_Library_PoolC
TTCTGGAGAGCCATGGGATTTAGTGGTGTCTCATTATTGGAGCCCTCTCCCATTCGTTTGTCCTACTTACTATCTTAATATGAAA
>Frequency_1_QualityScore_FBFBHHFGIHJJJGGJBBGHGGBFEGHEEHJIIJDGGIIIJIIIHIIJJJJGIJIIIIJGIJJJEGHGGGEHFEFAHH_Mismatch_0_Sense_+_Library_PoolC
GTGGTGTCTCATTATTGGAGCCCTCTCCCATTCGTTTGTCCTACTTACTATCTTAATATGAAACTTTTCAGATGGTAA
>Frequency_1_QualityScore_DDDDHCFGGFGGGHFHIFG<HGGGGEGFIIII@CDDHCHBHG9@DFGIJDFHGFGHHGH=CAGHI@EFGFFFFFCCEEEDDDD?CDDDDDDDCC_Mismatch_1_Sense_+_Library_PoolC
TAACGGAAGTCCGTATGTGAACTATAGATCTGGAGAGCCATGGGATTTAGTGGTGTCTCATTATTGGAGCCCTCTCCCATTCGTTTGTCCTACT
>Frequency_1_QualityScore_DDFFFF+A<GEE<?AAFHEIEFBFEFEFIIICFIIFFEEFFFIFDDFEFFFFBBDDB@BC5>(;BDDDB@B?@B@BB???@?>@::A>AA@:@D_Mismatch_1_Sense_+_Library_PoolC
CGCTGCACTATTATTGAAAAACCGCGATGAAAGCAGTAGCGTCAAAGAACACATAGGAGGTAATATAACGTAAGTCCGTATGTGAACTATAGAT
>Frequency_1_QualityScore_A:CD?>DBA<AEFFD9C<EFE91?:<CE:CDDE>;DDIEDEE>)/?B=B8==B@C@A=CA).7AEDD@>(67;3;6@;;@B;;;=(,,:>AAAA_Mismatch_1_Sense_+_Library_PoolC
AACGTAAGTCCGTATGTGAACTATAGATCTGGAGAGCCATGGGATTTAGTGGTGTCTCATTATTGGAGCACTCTCCCATTCGTTTGTCCTACTT
>Frequency_1_QualityScore_2+2ACD<C:::<)<CFC<@CCE1::CD?CBDD@?*99????DD<DDBC:<<@3A;2@C;76?D7?=A)..?=@@>;@@>A>5(-5;?58?9=A>_Mismatch_1_Sense_+_Library_PoolC
ACACATAGGAGGGAATATAACGTAAGTCCGTATGTGAACTATAGATCTGGAGAGCCATGGGATTTAGTGGTGTCTCATTATTGGAGCCCTCTCC
>Frequency_1_QualityScore_FFHHHGHGIJFGGIIJIJJFJJJJJIJIJJJJJJJJJJJJIJJJJJJJJJJJJIJIJJJJJJJJJJIJIIEHHHHHHFFFFEECEEEECD_Mismatch_0_Sense_+_Library_PoolC
GATTTAGTGGTGTCTCATTATTGGAGCCCTCTCCCATTCGTTTGTCCTACTTACTATCTTAATATGAAACTTTTCAGATGGTAACTGGTA
>Frequency_1_QualityScore_FFHHHHHJJJJJJJJJJJJIJJGIIJJJJJJJIJIIIIIJJJJJJJJGFFFDEEDEDDDDDDDDDDDDDBDCC>CDD@DDCCDDDDBDDDDDDD_Mismatch_0_Sense_+_Library_PoolC
GGTCAAACCCTATCCTTCCAGGTCACCACCAGTGACGGCACTACGAGCGTCTCCTATAACGTGGCCCCTTCTGATTGGCAATTCGGGCAGACTT
>Frequency_1_QualityScore_FF3=CFHJIIIIHHIFHIJHHIIJJJHJJIIJHHHIIIJJJJJJJJJHHHHHFFFFEEEE;@B?CDCDDEEDDDDBBFDDDDDDDEECDDDCDA_Mismatch_1_Sense_+_Library_PoolC
CTACGCTGCTCTATTATTGAAAAACCGCGATGAAAGCAGTAGCGTCAAAGAACACATAGGAGGTAATATAACGTAAGTCCGTATGTGAACTATA
>Frequency_1_QualityScore_>D?:C?2A??A+3<<3CA<AE?F?9?CB:DEDID?3DD@DDDD;?DE?BDBB=@A@@CE;AC@@AACD=72;7?@;@@BA;;;>=>AAAA:>AA_Mismatch_1_Sense_+_Library_PoolC
CGTAAGTCCGTCTGTGAACTATAGATCTGGAGAGCCATGGGATTTAGTGGTGTCTCATTATTGGAGCCCTCTCCCATTCGTTTGTCCTACTTAC
>Frequency_1_QualityScore_FEHHHHHJJJJJJJIIJJJJIJIJJJJHIJJIJJIIJJJJJJJJJJJJJJJJJJIJJJJJJIHIIJEGIEHIF_Mismatch_1_Sense_+_Library_PoolC
GTGTCTCATTATTGGAGCCCTCTCCCATTCGTTTGTCCTACTTACTATCTTAATATGAAACTTTTCAGATGGA
>Frequency_1_QualityScore_FFHHFHHFHGIIGGHJJJGHJIJGHIGHIJJIJJJIJJJJHIJHIJIIJIIJIJJHGIJIHCEHIIIEHHHHHCFFDEEEEEEDDEDDEEDDED_Mismatch_1_Sense_+_Library_PoolC
CCGTATGTGAACTATAGATCTGGATAGCCATGGGATTTAGTGGTGTCTCATTATTGGAGCCCTCTCCCATTCGTTTGTCCTACTTACTATCTTA
>Frequency_1_QualityScore_DB2<CDDAEI>EDE3CB9FB@):EBE4?DB@9CD??9?68BBD/9?DBCCCC=BB@=A=C(=;(.7?>==@AA@AA_Mismatch_1_Sense_+_Library_PoolC
AGTCAAAGAACACATAGGAGGTAATATAACGTAAGTCCGTATGTGAACTATAGATCTGGAGAGCCATGGGATTTAG
>Frequency_1_QualityScore_?A:02ACDB>BFHEF1))?0?FFA;GEF@*?F8*.=@8.((588\-(7?3)7;>((.;,(;?(=(5>>BDAD::>:@(+::::AB??_Mismatch_2_Sense_+_Library_PoolC
AGCGTCTCCTATAACGGGGCCCCTTCTGATTGGCAATTCGGGCAGACTTTTGAAGGAAGCCAGATATAAATAAAACTTTACTAAACG
>Frequency_1_QualityScore_FFGHHGHJJGIJHIJIJHIJJJGGIJJJJJJJIIJJBFHIIJJJJJIJIIHIJJGHHHHHFEFFFFFEC@CEDCCDDBDBCDDDDDDCDCDDDD_Mismatch_1_Sense_+_Library_PoolC
GGATGAAAGCAGTAGCGTCAAAGAACACATAGGAGGTAATATAACGTAAGTCCGTATGTGAACTATAGATCTGGAGAGCCATGGGATTTAGTGG
>Frequency_1_QualityScore_FFHHHHHJJJJJIIIJJIJJIIJJIIJJIIJJIIIJJJJIIJJJJGIGEHHEFEDFFFEEEE@>CCDCDACCDDDDCCDDBDBDDC<@ACC>CD_Mismatch_0_Sense_+_Library_PoolC
ATAAAAGGCTCAAGAACTGGTTGGCAGGCTATGTCACGCAACTGGGGACAGAATTGGCAAAGTAATTCTTACCTCAACGGTCAAACCCTATCCT
>Frequency_1_QualityScore_FFHHFFHIJIIGGFEGGHIIIJIIIJJJIIJJJJJJJJGIGGIIIGJJHGHIGJJIEIIGGHHHFFDDDDDCDDDDDDDDDDDDEDDDDDDCDD_Mismatch_0_Sense_+_Library_PoolC
AGACATTCAATTGTTGAACAGGCGCTGGACCAATATCTAGGATTCATGTTACTTGTATGGACGACCAACATTAACAGCTTTGTCACAACAAGGA
>Frequency_1_QualityScore_=B???D?BEDE><FE8AEF@F9*1:C9?9CB<DD>@0;A@BCCEA@7=@C<AC>?D3?AAAA?A;-5>A:<>3>>BAA_Mismatch_0_Sense_+_Library_PoolC
TATACTTCTTCGCTGCTCTATTATTGAAAAACCGCGATGAAAGCAGTAGCGTCAAAGAACACATAGGAGGTAATATAA
>Frequency_1_QualityScore_FFHFHHHJIJJIGIIFHIJJJJJJJJJIIJJJJIJIIIIJJJFIGIICGIJIEEHFHHFFFFEEDEEEEDDDCCDDCDDDDDDDDBACCCADDC_Mismatch_1_Sense_+_Library_PoolC
GCGTCTCCTATAACGTGGCCCCTTCTGATTTGCAATTCGGGCAGACTTTTGAAGGAAGCCAGATATAAATACAACTTTACTAAACGTTTCCAGA
>Frequency_1_QualityScore_FFHHHHHJJIJIJJGHIIJGGHIGIJJJJGJJJJJCGIIHIIJJJJJJHHHHFBCDEEE@BDDDCDEDDCDDD>ACDCDDDDDCDCDDBBDDCD_Mismatch_0_Sense_+_Library_PoolC
GCTATGTCACGCAACTGGGGACAGAATTGGCAAAGTAATTCTTACCTCAACGGTCAAACCCTATCCTTCCAGGTCACCACCAGTGACGGCACTA
>Frequency_1_QualityScore_DDFHFHH9<CBGGCE>EGG<?FG@EAFGBCGIIC_Mismatch_1_Sense_+_Library_PoolC
TATGAAACTTTTCAGATGGTAACTGGTATTTTAT
>Frequency_1_QualityScore_FFHHHHHJJJJIJIJJJJJJJIJJJJHIJJJJJJJJJJJJJJJJJJJIJJIIJJJJJJJJJJJJJJJHICEHHHHH_Mismatch_0_Sense_+_Library_PoolC
TCATTATTGGAGCCCTCTCCCATTCGTTTGTCCTACTTACTATCTTAATATGAAACTTTTCAGATGGTAACTGGTA
>Frequency_1_QualityScore_FFHHHHHJJHGIJJJJJJJJJJJJJJJJJJJJJJIJJJJJJIJIJJJJJJJIJJIJJJJIJIJJJJJJJGJJHHGHEHHFE_Mismatch_1_Sense_+_Library_PoolC
ATTTAGTGGTGTCTCATTATTGGAGCCCTCTCCCATTCGTTTGTCCTACTTACTATCTTAATATGAAACTTTTCAGATGGA
>Frequency_1_QualityScore_FFHHHHHJJJJJJJJ+AHHIJIIJ?FHIJJJJJJHJJJHIJJHGGIGIIJIJJJJJIJJJJHHHHHFFFEFEDEDDDDDCDDCDDCCDEEEDDF_Mismatch_1_Sense_+_Library_PoolC
TAGCGTCAAAGAACAGATAGGAGGTAATATAACGTAAGTCCGTATGTGAACTATAGATCTGGAGAGCCATGGGATTTAGTGGTGTCTCATTATT
>Frequency_1_QualityScore_FFHHHHHJJIJJJJIJJJJJIIIIIJJJJJJJJJJJJJJJJJIJHJJJJJJJJJJJJJJJJJJJIJJHHEEHHHFFFFFDDDDDDDCCDDDEDC_Mismatch_0_Sense_+_Library_PoolC
TGAAGGAAGCCAGATATAAATACAACTTTACTAAACGTTTCCAGACCTCTTTATATATTTGCCATTGTATACTTCTTCGCTGCTCTATTATTGA
>Frequency_1_QualityScore_FFDFHHHGEEDBBFCEDF+AEAFAHFGGHGFDHGFGFFHEAGGHGGIIIIIGIBHIIIEGGEHHEEECF?@CC>CB@@AC:@CDDCDAAAC<??_Mismatch_1_Sense_+_Library_PoolC
CAAAGAACACATAGGAGGCAATATAACGTAAGTCCGTATGTGAACTATAGATCTGGAGAGCCATGGGATTTAGTGGTGTCTCATTATTGGAGCC
>Frequency_1_QualityScore_??<19CDD?1CDDE?DDDDDAB9?9DDEIIIABC;A>DEE@AD7=CE>A;D=CC>A@@?8>8>A:>5;A<>>:>5>A9;=0;99>?_Mismatch_0_Sense_+_Library_PoolC
TACAACTTTACTAAACGTTTCCAGACCTCTTTATATATTTGCCATTGTATACTTCTTCGCTGCTCTATTATTGAAAAACCGCGATG
>Frequency_1_QualityScore_FFHGHHHIJIJIJJJJJJJ4CGHIIIJHIJDHIIJJJJJJHJJJHIJJHIJIHIIJJJIJIJJHHHHEHBDFFEEEEEDDDDDDDCDDABBDDD_Mismatch_1_Sense_+_Library_PoolC
AAGCAGTAGCGTCAAAGAATACATAGGAGGTAATATAACGTAAGTCCGTATGTGAACTATAGATCTGGAGAGCCATGGGATTTAGTGGTGTCTC
>Frequency_1_QualityScore_FFHHHHHIJJJJJJGJJIJJJIIIJJGFFDAF@@CBGGHHIIJFIIGHJGIIJEGEEGHEEEHHHHHFFEFFFEEEEECCDA@ADDDCCEFEED_Mismatch_1_Sense_+_Library_PoolC
TATCTAGGATTCATGTTACTTGTATGGACGACCAACATTAACAGCTTTGTCACAAGAAGGAATATAGCTTTTATCACCATAAATTTACATTTTT
>Frequency_1_QualityScore_DDDDABDCE:A:C92AEE9*:*@111:DB8BD90?D@D@D?9DBCB=8<CD;CE>7=CD>DADAD=DDDA;@A@;6;;5;AD>A_Mismatch_0_Sense_+_Library_PoolC
AAAGAACACATAGGAGGTAATATAACGTAAGTCCGTATGTGAACTATAGATCTGGAGAGCCATGGGATTTAGTGGTGTCTCATT
>Frequency_1_QualityScore_FFHHHHHIHIGIIGIIGIIIJJIIJIJJJJJJIJJIJJJJHHIJJHHHGGFFFFFEDEEECACBBDDCFCDDDDDDDB@DCBDBDDEEEDDDCD_Mismatch_1_Sense_+_Library_PoolC
CCTTCGCTGCTCTATTATTGAAAAACCGCGATGAAAGCAGTAGCGTCAAAGAACACATAGGAGGTAATATAACGTAAGTCCGTATGTGAACTAT
>Frequency_1_QualityScore_FFGHHHHJIIGJIJJJJIJJIGIJIGEGGGHIJBFHIJIIJJJGIGGGHHGHGGGGIJEGHHHHHHFFFCEEEDDDDDDDCBCDDDCCCDDDD?_Mismatch_1_Sense_+_Library_PoolC
AGAAAGCAGTAGCGTCAAAGAACACATAGGAGGTAATATAACGTAAGTCCGTATGTGAACTATAGATCTGGAGAGCCATGGGATTTAGTGGTGT
>Frequency_1_QualityScore_DDBHHHHGGHI>FE@HHEHEGCEAAFHHG<?1:CF<?DFHGG;:D@??DFC<FH<BFAFGIGH;DGA4?==;=)?:@C;>?A;>>ABCCCCCCC_Mismatch_0_Sense_+_Library_PoolC
CTTAATATGAAACTTTTCAGATGGTAACTGGTATTTTAGCACCGATTGATTGACTGACAGATTTATTTGATTGTCTTCTCTGTAGTAGACATTC
>Frequency_1_QualityScore_DDBDHBDGHGEFAHGGECGDAHB9FFGIGIEGIIEGDGGGGGGGIHGIIB*?4DDABGGIHFB@D@B9>@;@:C?;=;8::?A9?CBCACC_Mismatch_1_Sense_+_Library_PoolC
AACCTCTTTATATATTTGCCATTGTATACTTCTTCGCTGCTCTATTATTGAAAAACCGCGATGAAAGCAGTAGCGTCAAAGAACACATAGG
>Frequency_1_QualityScore_FFHHHHHJJJJGJJIJJIJJIJJJJJJJJJIJJJJHIIJJJJJIJJJJJJJJJJJJJJJJJJIIJJJJIGEHHHHHDFFFFFECCEEEEB_Mismatch_0_Sense_+_Library_PoolC
AGTGGTGTCTCATTATTGGAGCCCTCTCCCATTCGTTTGTCCTACTTACTATCTTAATATGAAACTTTTCAGATGGTAACTGGTATTTTA
>Frequency_1_QualityScore_FFHHHHHIJHIIJJJJJJJJJIJJGIJFHFGIHJIJJJJGHJJJJJJJJJJJJJJJJJJJJJJJJJIIJFHHHHGHFFFFEF_Mismatch_1_Sense_+_Library_PoolC
ATTTAGTGGTGTCTCATTATTGGAGCCCTCTCCCATTCGTTTTTCCTACTTACTATCTTAATATGAAACTTTTCAGATGGTA
>Frequency_1_QualityScore_FFHHHGDGIJBGGGGIIJ@FHFHIBHGIGF;BHIJFHHHFFFFBECCEACCCDDDDDDDCCDDDDCC<>>CABDBBBCDCB><@DDD@@>:@3:_Mismatch_0_Sense_+_Library_PoolC
ACGTAGCAGGAGCAGGGGATGTCCACGCGGTTTCGATAAAAGGCTCAAGAACTGGTTGGCAGGCTATGTCACGCAACTGGGGACAGAATTGGCA
>Frequency_1_QualityScore_FFHHHHHJJJJJJJJJJJJGIJJJJIJJJJJJJJJJJJHIJIJJJJJJJIJIIJIJIJJJHGHHHHFFFFFFEEEC_Mismatch_0_Sense_+_Library_PoolC
CATGTTACTTGTATGGACGACCAACATTAACAGCTTTGTCACAACAAGGAATATAGCTTTTATCACCATAAATTTA
>Frequency_1_QualityScore_?<CC2<+A?EEE>EEEF@EB?9CEEI1?)?DD*00:BEE?40BDDC>B:D88=8<2;C@;;AADIDDA?=.7;;@;@AAA@AD>AB;3>;58==_Mismatch_1_Sense_+_Library_PoolC
AAGAACACATAGGAGGTAATATAACGTAAGTCAGTATGTGAACTATAGATCTGGAGAGCCATGGGATTTAGTGGTGTCTCATTATTGGAGCCCT
>Frequency_1_QualityScore_FF)@DHFGIJJIJIJGIGHIIIIGGGGIJGGIJJIIGHJGIGIGGHHHEHBCDFFEEDED=ACDDFEEDBDDDDDFDDDDDDEEDEDDDCDDDE_Mismatch_1_Sense_+_Library_PoolC
CGGTGCTCTATTATTGAAAAACCGCGATGAAAGCAGTAGCGTCAAAGAACACATAGGAGGTAATATAACGTAAGTCCGTATGTGAACTATAGAT
>Frequency_1_QualityScore_FFHHHHHJJJJIJJJJJJJJJJJJJIJJJHIJJJJJGIJIIJJJIJIJIJIJJIJJJJIIJJJJJIJJJJJJJHHHHHFFFFFFFCEEECDDDD_Mismatch_1_Sense_+_Library_PoolC
GCCAGATATAAATACAACTTTACTAAACGTTTCCAGACCTCTTTATATATTTGCCATTGTATACTTCTTCGCTGTTCTATTATTGAAAAACCGC
>Frequency_1_QualityScore_FFHHHHHJEGGGIJIIJJJJJJJGJIIJJJIJJJJJJIJIJJJHFHHFCDEFFEEEDCEDBDDDDBBDDDCDDBDDDDDDDDCDDDCECDDCCD_Mismatch_0_Sense_+_Library_PoolC
ACCACCAGTGACGGCACTACGAGCGTCTCCTATAACGTGGCCCCTTCTGATTGGCAATTCGGGCAGACTTTTGAAGGAAGCCAGATATAAATAC
>Frequency_1_QualityScore_FFHHHHFJIJJJJJJJJGGIJIJHJJHIIJIJJJJJJJJJJJJJJJJJHHHIJJJJJJJJJIJJJJJHHHHHHHFFFFFFFDEEEEEEDDDDDD_Mismatch_1_Sense_+_Library_PoolC
ATCTGGAGAGCCATGGGATTTAGTGGTGTCTCATTATTGTAGCCCTCTCCCATTCGTTTGTCCTACTTACTATCTTAATATGAAACTTTTCAGA
>Frequency_1_QualityScore_FFHGHHHJJJJJJJGIJJIJBHIHHHJJJIJJJJJJJJJJJJJJJJJIJJJJJIJJJJJJJJJJJHHHHCHFFFFFFFFEEDEDEDDDDDDDDD_Mismatch_1_Sense_+_Library_PoolC
AGGAGAGCCATGGGATTTAGTGGTGTCTCATTATTGGAGCCCTCTCCCATTCGTTTGTCCTACTTACTATCTTAATATGAAACTTTTCAGATGG
>Frequency_1_QualityScore_FFHHHHHJJIIJIJJJJJJJJHIIJJJGIJGHIJJJIJJJJJIIHJJJIIJIJIIJJJJJIIIIJHHHFHHFFFFDFFEEEEEDFEDEDDDDDC_Mismatch_1_Sense_+_Library_PoolC
TTAGATCTGGAGAGCCATGGGATTTAGTGGTGTCTCATTATTGGAGCCCTCTCCCATTCGTTTGTCCTACTTACTATCTTAATATGAAACTTTT
>Frequency_1_QualityScore_D??BD?BCFAGHHGIEIIIBGGHC@?DDHIICGCEGIIBGH<FDGBBBFHD8C=CCCA_Mismatch_1_Sense_+_Library_PoolC
AGCCCTCTCCCATTCGTTTGTCCTACTTACTATCTTAATATGAAACTTTTCAGATGGA
>Frequency_1_QualityScore_FFHGFHGHGHHIIJIJJJIIIGHHIIJIIGGIJJIIJJIJHHHIJEGIIGGHCHGGHJJICHEHJI8@A@EGIEBECCEHEFEFFD>>BDCC@C_Mismatch_0_Sense_+_Library_PoolC
CATTATTGGAGCCCTCTCCCATTCGTTTGTCCTACTTACTATCTTAATATGAAACTTTTCAGATGGTAACTGGTATTTTAGCACCGATTGATTG
>Frequency_1_QualityScore_FFHHHHGJJJJJJIIJJ>GHIIJJJJJJJJJHIIJIJJJJJJJJJJHJJJJJJJIJJJJJJI:FHHGIHGHJHHH_Mismatch_2_Sense_+_Library_PoolC
GTGTCTCATTATTGGAGCCCTCTCCCATTCGTTTGTCCTACTTACTATCTTAATATGAAACTGTTCAGATGGTAG
>Frequency_1_QualityScore_FFHHHHHJIJJIIIJJJJGHICFGIJJJJJIIJJJIIIIHIIIIIHHIHJIJIJIJJJIJIJIJJJJHHEEFFFFFDFEEDDDDDEEEDDECCD_Mismatch_1_Sense_+_Library_PoolC
AGTCAAAGAACACATAGGAGGTAATATAACGTAAGTCCGTATGTGAACTATAGATCTGGAGAGCCATGGGATTTAGTGGTGTCTCATTATTGGA
>Frequency_1_QualityScore_FAFH@FHIJJJJJJJJJJGHIIIIIIJIJIJIJJGGCHHHJGIIJJJJJJJJJIICGHGIIGIIJJJJHE@EHHGCFFFFFECB_Mismatch_1_Sense_+_Library_PoolC
GTGGTGTCTCATTATTGGAGCCCTCTCCCATTCGTTTGTCCTACTTACTATCTTAATATGAAACTTTTCAGATGGTAACTGGGA
>Frequency_1_QualityScore_FFFHHHHJJJJJJJJHIGGHIIJIIJIIHIJJGHGIGIGJGHIIJJJJIJJIGIJJIJJJJIJDHIIIIIIJHGH_Mismatch_1_Sense_+_Library_PoolC
GGTGTCTCATTATTGGAGCCCTCTCCCATTCGTTTGTCCTACTTACTATCTTAATATGAAACTTTTCAGATGGCA
>Frequency_1_QualityScore_FFHBHHHIGCHIIJJIGIJJIJIHGDIGH_Mismatch_1_Sense_+_Library_PoolC
ACTATCTTAATATGAAACTTTTCAGATGA
>Frequency_1_QualityScore_FDHHHF@CFEGGIHGICHGGDCGCEEHGGEEGIGGCFHAFGGIIIBG>ACEEB@?C;;@;3@CB5>(>CC@CCBCBBB;@CACCCCDBCDCACC_Mismatch_1_Sense_+_Library_PoolC
TCTTCGCTGCTCTATTATTGAAAAACCGCGATGAAAGCAGTAGCGTCAAAGAACACATAGGAGGTAATATAACGTAAGTCCTTATGTGAACTAT
>Frequency_1_QualityScore_FFHHHGHJJJIJJJIJJJJJHIJFHIIJJJJJJJIJJIJJJJJJJJJJJIJJJJJJJJJJJJJIIGHHHEHFFFFFFFFEEEDEDDDDCDDCDD_Mismatch_1_Sense_+_Library_PoolC
TGGAGAGCCATGGGATTTAGTGGTGTCTCATTATTGGAGCCCTCTCCCATTCGTTTGTCCTACTTACTATCTTAATATGAAACTTTTCAGATGA
>Frequency_1_QualityScore_FEHHHHHJJJJJJJJJJIHIJJJJIJJJJJJJJJJJJJIJJJJJJJHHHFFFFFFFDEEEED=CDEEEDCDDDDDDDEDDDDDDEEEEDDDDDE_Mismatch_1_Sense_+_Library_PoolC
GTCGCTGCTCTATTATTGAAAAACCGCGATGAAAGCAGTAGCGTCAAAGAACACATAGGAGGTAATATAACGTAAGTCCGTATGTGAACTATAG
>Frequency_1_QualityScore_EFHDFHGIJIJGBHHEIIJIHHHHI?FH?FDHIIGGIJHIIJIJJIIIIIHGHIHHGIGEGDGHH@ECEBFFEDEEB=@?CCDDCCCBBCDCEC_Mismatch_1_Sense_+_Library_PoolC
GCAGTAGCGTCAAAGAACACATAGGAGGTAATATAACGTAAGTCCGTATGTGAACTATAGATCTGGAGAGCCATGGGATTTATTGGTGTCTCAT
>Frequency_1_QualityScore_FFHHHHHJJJIJJIJJJJJJJJJIJJJJJJJJJJJIJ<CHIIJJJJJIIJJGIIHHFHFDFFFFFEEEEEEEEDDDDCDDDDDDDDDDDDDDDD_Mismatch_1_Sense_+_Library_PoolC
GCGATGAAAGCAGTAGCGTCAAAGAACACATAGGAGGTAATATAACGTAAGTCCGTATGTGAATTATAGATCTGGAGAGCCATGGGATTTAGTG
>Frequency_1_QualityScore_D?6AFAB@BCFFFGGGGGGH?CFGDAFGIGIADDGCGBGGADGEC@C@FHA=CC@=:D>;=DCE?CHHHCD>>;;;<6;@B>CC@5@CCC@_Mismatch_0_Sense_+_Library_PoolC
AGCCCTCTCCCATTCGTTTGTCCTACTTACTATCTTAATATGAAACTTTTCAGATGGTAACTGGTATTTTAGCACCGATTGATTGACTGAC
>Frequency_1_QualityScore_DACDHFHGIIIIIFHGIE@FGDHBFIIIIGGIBCGIIIIIIGIIIHIGIIIGGIHIIHIIGEGIEHIIIIGEEEE_Mismatch_1_Sense_+_Library_PoolC
GGTTTCTCATTATTGGAGCCCTCTCCCATTCGTTTGTCCTACTTACTATCTTAATATGAAACTTTTCAGATGGTA
>Frequency_1_QualityScore_?@@)02CC?G>AF:FD?0C*C?;:?8D99**0?BF=FDF=BF;F6C6.7@E=?6;BA7?>@;A66@A;>-;5;A;9?(5>A9B:?B:>4:1:8?_Mismatch_1_Sense_+_Library_PoolC
GGAAAGCAGTAGCGTCAAAGAACACATAGGAGGTAATATAACGTAAGTCCGTATGTGAACTATAGATCTGGAGAGCCATGGGATTTAGTGGTGT
>Frequency_1_QualityScore_FFHGHGGIIFBF;FFGHIIIGHIGGIIIIIIEHIF;@FIHDHD>FGFDGC9CEEAAEE;);@BCEEAECC>@(5>C:>>:(55??A@@@@<?_Mismatch_0_Sense_+_Library_PoolC
CTCCTATAACGTGGCCCCTTCTGATTGGCAATTCGGGCAGACTTTTGAAGGAAGCCAGATATAAATACAACTTTACTAAACGTTTCCAGACC
>Frequency_1_QualityScore_FFHHHHHJJJIJIJJJJJJIIIIJFHIIGGGGIJJJJJJJJFHIHEHIIIDIIJJJIGGGIJIIJJHGGHHHFFFFFFEEEEEEEEDDCCDDBD_Mismatch_0_Sense_+_Library_PoolC
AGATTTATTTGATTGTCTTCTCTGTAGTAGACATTCAATTGTTGAACAGGCGCTGGACCAATATCTAGGATTCATGTTACTTGTATGGACGACC
>Frequency_1_QualityScore_FFHHHHGJIJJJJFHIJJIJJJJJIIJJJIGHIJJJJJJJJJJJJJJJIJJHJJJJIJIJHFHEHFFDDBDDDDDDDDDDBDDDDDDDDDDDDD_Mismatch_0_Sense_+_Library_PoolC
AGAATTGGCAAAGTAATTCTTACCTCAACGGTCAAACCCTATCCTTCCAGGTCACCACCAGTGACGGCACTACGAGCGTCTCCTATAACGTGGC
>Frequency_1_QualityScore_FDFHHHGJJJIIIIJII+ACGEHHIIJJJJIIIIJIJJ<FIGIJGHIIDFHJJJ:FCHIIII\;>EGEHEEHGHEEHCDFDBABBD\:>CACCD_Mismatch_1_Sense_+_Library_PoolC
ATACAACTTTACTAAACGTTTCCAGACCTCTTTATATAGTTGCCATTGTATACTTCTTCGCTGCTCTATTATTGAAAAACCGCGATGAAAGCAG
>Frequency_1_QualityScore_FFHFHHHJIJJJJJIJJJIIFIEIIJJIJIJJJHHIGGIIGHGIIJIHE_Mismatch_1_Sense_+_Library_PoolC
TTGTCCTACTTACTATCTTAATATGAAACTTTTCAGATGGTAACTGGCA
>Frequency_1_QualityScore_DDFBFFBBFHGIIB@AGEF@EGI@?D?GHIAGHIEH@AGHIGIIIEI>DGGCGCEEBCFGA;FAE;AED_Mismatch_1_Sense_+_Library_PoolC
TCATTATTGGAGCCCTCTCCCATTCGTTTGTCCTACTTACTATCTTAATATGAAACTTTTCAGATGCTA
>Frequency_1_QualityScore_DDDFHH;EHGGHGIIJIJJJJJJIGGIJFHIJJJIGIIGGIIJIGHEHIJJJJJIIGGGHIHHHEHFFFFFFEEEEECCDCDDDDDDCDDDDEE_Mismatch_1_Sense_+_Library_PoolC
AGGAGGCAATATAACGTAAGTCCGTATGTGAACTATAGATCTGGAGAGCCATGGGATTTAGTGGTGTCTCATTATTGGAGCCCTCTCCCATTCG
>Frequency_1_QualityScore_DFDD>FBHGEGIIIIIDIGGG@DGGE>GDHCGIHGAGFF=;=(=DHHF9C>>>BCC3>>;66;;CDDDCCCA;@AC(9<CD4(4>?AA3:@_Mismatch_0_Sense_+_Library_PoolC
ATAACGTGGCCCCTTCTGATTGGCAATTCGGGCAGACTTTTGAAGGAAGCCAGATATAAATACAACTTTACTAAACGTTTCCAGACCTCTT
>Frequency_1_QualityScore_DFDDHHFEB@GBEDCGF<CH@HH>FCFHIIGGGGIIIGIGGCGIEGCHEAHGGEG@FHIGIGIGIA@EHHEEHHGC3@CDDC>_Mismatch_1_Sense_+_Library_PoolC
GGATTTAGTGGTGTCTCATTATTGGAGCCCTCTCCCATTCGTTTGTCCTACTTACTATCTTAATATGAAACTTTTCAGATGGA
>Frequency_1_QualityScore_?DFFFFFE:AE@FEF9+CCGCFFCFA@CDBFFFGFFFDFFEEBGD??FFFGI>F@FGFFC_Mismatch_1_Sense_+_Library_PoolC
GAGCCCTCTCCCATTCGTTTGTCCTACTTACTATCTTAATATGAAACTTTTCAGATGGCA
>Frequency_1_QualityScore_FFHHHHHHJGIJIIGIGIJJFIGGIIEGIJJJJJJJJGGIIIHFHIIHIJJGIIJIIC@=FHCHGGIHHE_Mismatch_0_Sense_+_Library_PoolC
AGTCCGTATGTGAACTATAGATCTGGAGAGCCATGGGATTTAGTGGTGTCTCATTATTGGAGCCCTCTCC
>Frequency_1_QualityScore_FFHHHHHJJJJJ<FHHHIIIGIIJIJJGIJJJJIJJJJJJJJJJJIHHIIJII?FHHIIJFEIIIIIJJGGHHEHFFDFFFCEECCECDCDDDD_Mismatch_2_Sense_+_Library_PoolC
CTCTCCCATTCGTTTGTCCTACTTACTATCTTAATATGAAACTTTTCAGATGGTAACTGGTATTTTAGCACGGATTGATTGATTGACAGATTTA
>Frequency_1_QualityScore_D=??FFAFEFBE>H<AGFF@BDB?@9CF:?FFEEFIFFG<?F>?F<BDFFDCA4?FCFDF==FEIAAEI@E;CE;C>_Mismatch_1_Sense_+_Library_PoolC
AGCCCTCTCCCATTCGTTTGTCCTACTTACTATCTTAATATGAAACTTTTCAGATGGTAACTGGTATTTTAGCACCA
>Frequency_1_QualityScore_:==?DF?,<?<@<;:C=BFE>3CFFB?EC;FFF<?@<D9?<<DFGFFECE8B>FAF>BF=FEFGDG>D:@3C_Mismatch_1_Sense_+_Library_PoolC
TCTCATTATTGGAGCCCTCTCCCATTCGTTTGTCCTACTTACTATCTTAATATGAAACTTTTCAGATGGCAA
>Frequency_1_QualityScore_FFHHHHHJJJJFJIIIJJJJGHIJJJHHIIIJJJJJJJJIJJIJJJJJJJJJJJJHHHHHHFFFFEEDEEEDDDEFDDFEEEEFEDACDDDDDD_Mismatch_1_Sense_+_Library_PoolC
CAGATCTGGAGAGCCATGGGATTTAGTGGTGTCTCATTATTGGAGCCCTCTCCCATTCGTTTGTCCTACTTACTATCTTAATATGAAACTTTTC
>Frequency_1_QualityScore_ADHHHHHJJJJJJJJGGIJJJJJJGIGJJJJJJJJJJJJIJJJJJJIFCGHIEHIJJIJCHGGJJIIII@CH_Mismatch_1_Sense_+_Library_PoolC
TCTCCCATTCGTTTGTCCTACTTACTATCTTAATATGAAACTTTTCAGATGGTAACTGGTATTTTAGCACCA
>Frequency_1_QualityScore_FFHHHHHJFGIHIIJIIJEGI:EGIJJJJJJIJJJIJJJJIJJJIIGJIJJ:FHGIJJJEIJHHHHFFFFFEEEDDEDDDDDDDDEEEDDDCCD_Mismatch_1_Sense_+_Library_PoolC
CGTCAAAGAACACATAGGAGGTAATATAACGTAAGTCCGTATGTGAACTATGGATCTGGAGAGCCATGGGATTTAGTGGTGTCTCATTATTGGA
>Frequency_1_QualityScore_FDHHHHFEHGIGGCEHFGHCHGHEGHGIIJGIJJJEGHIG*?FEGIIIJIIICGHIIHG_Mismatch_1_Sense_+_Library_PoolC
AGCCCTCTCCCATTCGTTTGTCCTACTTACTATCTTAATACGAAACTTTTCAGATGGTA
>Frequency_1_QualityScore_DD8CAFFIDF<FGI?9C<?GGEG*?@D9;DGCDF<F??FFBDFA@E_Mismatch_0_Sense_+_Library_PoolC
GGTCAAACCCTATCCTTCCAGGTCACCACCAGTGACGGCACTACGA
>Frequency_1_QualityScore_FFHHHHH,CFHIHIJJFIIJJJJHIJJJJJIIJJJIJJIJJIJIIHHJIHI_Mismatch_1_Sense_+_Library_PoolC
CCCATTCATTTGTCCTACTTACTATCTTAATATGAAACTTTTCAGATGGTA
>Frequency_1_QualityScore_FFHHHHHJJJJJJJJJJJJJJJJJIIJIJJFHIJJJJJJJJJJJIJJJHGIJJJIIIJJJIJHHHHHHHFFFFEEEEEDDDDDDDDDDDDDDCD_Mismatch_1_Sense_+_Library_PoolC
AAGCAGTAGCGTCAAAGAACACATAGGAGGTAATATAACGTAAGTCCGTATGTGAACTATATATCTGGAGAGCCATGGGATTTAGTGGTGTCTC
>Frequency_1_QualityScore_FFHHHHHJJJJJJIJJJIIJJJIJJJJIJJJJJJJJJJJJJJJIJJJJJJIHIJJJHHHHHFDDDFEDEDEEEDDDDDDDDEACDDBDDDDDDD_Mismatch_1_Sense_+_Library_PoolC
GCTTCTCCTATAACGTGGCCCCTTCTGATTGGCAATTCGGGCAGACTTTTGAAGGAAGCCAGATATAAATACAACTTTACTAAACGTTTCCAGA
>Frequency_1_QualityScore_FFHHHHHJJJJJJJJJJJJJIJJIIGJJJJJJJJJJJJJJJJJJJJJJJJIIJIJJJJIJHHFFFFFEECEEEDDDDDDDDDDDCDDCDDDCDD_Mismatch_1_Sense_+_Library_PoolC
CACCTCTTTATATATTTGCCATTGTATACTTCTTCGCTGCTCTATTATTGAAAAACCGCGATGAAAGCAGTAGCGTCAAAGAACACATAGGAGG
>Frequency_1_QualityScore_FEHHHFDHGHIIEH>HHGIIBHGGIICCG>GIE??9CFEGGBGC9EFICDG?F_Mismatch_0_Sense_+_Library_PoolC
TCGTTTGTCCTACTTACTATCTTAATATGAAACTTTTCAGATGGTAACTGGTA
>Frequency_1_QualityScore_D<D??ADBH?FBFE@BDGEE@HEFGH?DDFFDGHGIID@@FG9CFF?;7=@GCH=@.7?ACACEED@BD@CDECCDEEEDDDDECCCAAACCCC_Mismatch_1_Sense_+_Library_PoolC
ATCTGGAGAGACATGGGATTTAGTGGTGTCTCATTATTGGAGCCCTCTCCCATTCGTTTGTCCTACTTACTATCTTAATATGAAACTTTTCAGA
>Frequency_1_QualityScore_FFHHHHHJJJJJJJJJIJJIIGIIGIIIJJJIJJJJIJJJIIJIJJIJJJGGIIJJIJJ_Mismatch_1_Sense_+_Library_PoolC
AGCCCTCTCCCATTCGTTTGTCCTACTTACTATCTTAATATGAAACTTTTCAGATGGCA
>Frequency_1_QualityScore_DFHHHHHFIJJJJJJIJJJJJJJJJJJJJJJJJJJIGIJJJJHJIHIJJJJJJJJJIJJJIJHH?ED;B?CEDCDCEEEEDDDDDDD_Mismatch_0_Sense_+_Library_PoolC
CAAGGAATATAGCTTTTATCACCATAAATTTACATTTTTTTGTTGTCTGATTCAAATATGGCTGAACATTTATATGAGCAAAGCCAA
>Frequency_1_QualityScore_FFHHHHHJJJJJIJJJJJJFGHIIJIJJJJJJJIJJJIJJJJJJJJJJHIIJIIIJJJJJJJJJJJJJHHHHHHHFFFFFFFEEEEEEEDDDDD_Mismatch_0_Sense_+_Library_PoolC
CTTTTCAGATGGTAACTGGTATTTTAGCACCGATTGATTGACTGACAGATTTATTTGATTGTCTTCTCTGTAGTAGACATTCAATTGTTGAACA
>Frequency_1_QualityScore_DFHHHHFGIJJIHIFHJIHGGEGGIJJJJIJJHIJJJJJJJJJJJJIIJJGIJJJIHIIJGGIJJGHEHFHHFF@D_Mismatch_0_Sense_+_Library_PoolC
TGATTGTCTTCTCTGTAGTAGACATTCAATTGTTGAACAGGCGCTGGACCAATATCTAGGATTCATGTTACTTGTA
>Frequency_1_QualityScore_FFHHHHHJJHIJJJJJJGIJJJJGIIGJJHIIJJFGIJJJJJGHHHHFFEFFFECECDDDDDBACDCEEDDDDDDDDDDDD?BDDCCDCDCCCD_Mismatch_0_Sense_+_Library_PoolC
CGTAGCAGGAGCAGGGGATGTCCACGCGGTTTCGATAAAAGGCTCAAGAACTGGTTGGCAGGCTATGTCACGCAACTGGGGACAGAATTGGCAA
>Frequency_1_QualityScore_A=D<FFFF,<C1FAFEEC<+<C9?C4CG??FFFIEI<F4BF90*B@9B9B<9?@FFF6B@ACFF@F@E)7=))61=B9?BB_Mismatch_1_Sense_+_Library_PoolC
CTTTACTAAACGTTTCCAGACCTCTTTATATATTTGCCATTGTATACTTCTTCGCTGCTCTATTATTGAAACACCGCGATG
>Frequency_1_QualityScore_FFHHHHHJJJJJJIJJJJJJJJJJJJJJIJJJJJJJJJJEHIIGIJIJJJJJHHHHFFFBCED;@CEDDCDDDCBDDCDDDBBDDCDEEDDDDD_Mismatch_1_Sense_+_Library_PoolC
CTTCGCTGCTCTATTATTGAAAAACCGCTATGAAAGCAGTAGCGTCAAAGAACACATAGGAGGTAATATAACGTAAGTCCGTATGTGAACTATA
>Frequency_1_QualityScore_FFHHHHHJJJJJJJHJJJJIIIIJIIHJJJJIIJJJJJJJJJHHHGEDFDDEEDDCDDDDDDDCCDDBBBBDDDDDDDDBDDDDDDDDDDBDCD_Mismatch_0_Sense_+_Library_PoolC
CAGGTCACCACCAGTGACGGCACTACGAGCGTCTCCTATAACGTGGCCCCTTCTGATTGGCAATTCGGGCAGACTTTTGAAGGAAGCCAGATAT
>Frequency_1_QualityScore_FFHHHGHJJJJJJJJJJJJJJJIJJJJJJJJJJJJJIJJHIIJJIIHIJJJJJJJJJJJJJJIJJJJJJJHIGIHHGHHHFFFDDEEDDDDEED_Mismatch_1_Sense_+_Library_PoolC
TTTGAAGGAATCCAGATATAAATACAACTTTACTAAACGTTTCCAGACCTCTTTATATATTTGCCATTGTATACTTCTTCGCTGCTCTATTATT
>Frequency_1_QualityScore_FFGGHHGGJJJIJJJJJJJJGGIIGIIJGJIJJIJJJGHIHIIEGIIIGIJIJEHCHIGIHFHFBBEA<>@CCDDDDDDD5>@CD?><?>A@?B_Mismatch_0_Sense_+_Library_PoolC
CCGATTCACAATGAATGGCCATTCCTACTTCAATCTAGTCCTCATCACCAACGTAGCAGGAGCAGGGGATGTCCACGCGGTTTCGATAAAAGGC
>Frequency_1_QualityScore_FFHHHHHJJJJJJJJJJJIJJJJIJJJJJJJIJJJJJJJJJJJJJHIJJJJIJJJJJJJJJJJJIJHHHHHHHFFFF@DEEEEEEEDDDEEDDD_Mismatch_0_Sense_+_Library_PoolC
TGACAGATTTATTTGATTGTCTTCTCTGTAGTAGACATTCAATTGTTGAACAGGCGCTGGACCAATATCTAGGATTCATGTTACTTGTATGGAC
>Frequency_1_QualityScore_DDHHHHHJJJJJIJJIIJJJIGIIJJJJJJJJIJJJJIJJJJIJJIJIIJGHJHHHHFFFFFFEEEEEEDDEDDDDDDCDDDDDEEDDDDDDCD_Mismatch_0_Sense_+_Library_PoolC
TTGAACAGGCGCTGGACCAATATCTAGGATTCATGTTACTTGTATGGACGACCAACATTAACAGCTTTGTCACAACAAGGAATATAGCTTTTAT
>Frequency_1_QualityScore_DDFBC=:<:C<+3AE:3A3;E9+2A::C)?0??3B@0?7\5;=@7@7CD)()((\(.,6;;>@A>3(,:>A55(,595<>?<:>::A@AB?898_Mismatch_1_Sense_+_Library_PoolC
TATCCTTCCAGGTCACCACCAGTGACGGCACTACGAGCGTCTCCTATAACGTGGCCCCTTCTGATTGGCAATTAGGGCAGACTTTTGAAGGAAG
>Frequency_1_QualityScore_FFHHFHHJJJJFHJJJJIJJJJJJIJJJIJJJGIIJHIJJJJJJJJJJIJJJJJJJJJJJJJIIIGIIJHGIIIHGHHHHHFFFFFEDCDDDDD_Mismatch_2_Sense_+_Library_PoolC
ATGGTAACTGGTATTTTAGCACGGATTGATTGATTGACAGATTTATTTGATTGTCTTCTCTGTAGTAGACATTCAATTGTTGAACAGGCGCTGG
>Frequency_1_QualityScore_FDHHHGFHIFGGGIIIIJIIJHDHIGIIIIJJIJJJJJJHGIIIIDGIHJIIJJJJIIID7=FHGIJJIEGHHHHGHHFFDD_Mismatch_1_Sense_+_Library_PoolC
ATTTAGTGGTGTCTCATTATTGGAGCCCTCTCCCATTCGTTTGTCCTACTTACTATCTTAGTATGAAACTTTTCAGATGGTA
>Frequency_1_QualityScore_FFHHHHHIJIJJJIJJIGJJJJJGIGIIJJJJJJIJJJIIIJJIJJJJJJJJJJJJGJJJJHHEHFFFFDEEEECDDDDDDDDDDEDDDFDDEE_Mismatch_1_Sense_+_Library_PoolC
CCGTATGTGAACTATAGATCTGGAGAGCCATGGGATTTAGTGGTGTCTCATTATTGGAGCCCTCTCCCATTCGTTTTTCCTACTTACTATCTTA
>Frequency_1_QualityScore_BDHBHHHG9EEHIGHIGIHHIIGGCGGGGIIHCCF?DDHHGGIGGHGHBBHHIIGEGIIGIEIIECEHHHFFFFFFDEECDEECDDDADFADDA_Mismatch_1_Sense_+_Library_PoolC
GAACTATAAATCTGGAGAGCCATGGGATTTAGTGGTGTCTCATTATTGGAGCCCTCTCCCATTCGTTTGTCCTACTTACTATCTTAATATGAAA
>Frequency_1_QualityScore_FFGDHFAGI3AEFCEHEIGGGBHGCHFHII*:DG<GG?>FHDBFHIIGH<=@C8;EHIICHHHCHED@CBDAEACCDDDDDDE>A?BACDDDDC_Mismatch_2_Sense_+_Library_PoolC
TAACGTAAGGCCGTATGTGAACTATAGATCTTGAGAGCCATGGGATTTAGTGGTGTCTCATTATTGGAGCCCTCTCCCATTCGTTTGTCCTACT
>Frequency_1_QualityScore_FFHHHGHJJJJGIJHIJJJJJJJIJJJIIGJJJJJJJJJJJJJJIJJJIJJJIJJJIJJIJJJIJJIJJJGIHHHHHHFFFFFFEEE_Mismatch_1_Sense_+_Library_PoolC
ATGGGATTTAGTGGTGTCTCATTATTGTAGCCCTCTCCCATTCGTTTGTCCTACTTACTATCTTAATATGAAACTTTTCAGATGGTA
>Frequency_1_QualityScore_FFGDDHFEBGHEHF@CED@FHIEFGGIGHIGIIIFFG?DFGGCGCFEEHEI@G:CDAHH3?EHEEDDB@@;BDCCCC;?BB?CC>?9@>@C>>@_Mismatch_1_Sense_+_Library_PoolC
GCGATGAAAGCAGTAGCGTCAAAGAACACATAGGAGGTAATATAACTTAAGTCCGTATGTGAACTATAGATCTGGAGAGCCATGGGATTTAGTG
>Frequency_1_QualityScore_FFHHHHHJJJJJJJJJJIJJJJIJJJJJJJJJJJJJIJJJIJIJJJJJJJJJJJJCHGIIJJDH_Mismatch_0_Sense_+_Library_PoolC
CCCTCTCCCATTCGTTTGTCCTACTTACTATCTTAATATGAAACTTTTCAGATGGTAACTGGTA
>Frequency_1_QualityScore_FFHHHHHJIJIJJJJJJJJJJJJJJJJJJJIJJJHHHHHHFFFFEDCEEDEEDDDDDDDDDEDDD_Mismatch_0_Sense_+_Library_PoolC
GTTACTTGTATGGACGACCAACATTAACAGCTTTGTCACAACAAGGAATATAGCTTTTATCACCA
>Frequency_1_QualityScore_1B1DFDFBH>EF>F4C<ACF>BFHIII3C8?CAG>FGI@B>GGB<D;@;A<GEB=ACCE;@D7;3;>\5,3>AAB9A<A35::@(0(29>>CAD_Mismatch_1_Sense_+_Library_PoolC
TATATATTTGCCATTGTATACTTCTTCGCTGCTCTATTATTGAAAAACCGCGATGAAAGCAGTAGCGTCAAAGAACACATAGGAGGAAATATAA
>Frequency_1_QualityScore_FFGHHHHJJJJJJJJJJJIJJJFIHIJJJEHIJJJJIJJJJJJJJJJJJIJJJJJJJJIJJJJJIJJJIHHHHHHHFFFFFFFEEEEEEEDDEC_Mismatch_0_Sense_+_Library_PoolC
TAATATGAAACTTTTCAGATGGTAACTGGTATTTTAGCACCGATTGATTGACTGACAGATTTATTTGATTGTCTTCTCTGTAGTAGACATTCAA
>Frequency_1_QualityScore_FFHGGHHJGHIIJJJJICHJJJJGHIGHIIJJJJIJIIJJIIJIJHJIIJJIJJJIJIADFDCDDCDDDCDDDDDDDDDEDDDDDDCDACDCDD_Mismatch_0_Sense_+_Library_PoolC
TTCAATTGTTGAACAGGCGCTGGACCAATATCTAGGATTCATGTTACTTGTATGGACGACCAACATTAACAGCTTTGTCACAACAAGGAATATA
>Frequency_1_QualityScore_FFHHHHHJJJJIJJGIIGIGGIJJIIJJJJJJJJIJJJBFHJJJJJJJJIHHHHHFDFFFEEEEEEEDDDDEDEDDDDDDDDDDDDDCCDDDDD_Mismatch_1_Sense_+_Library_PoolC
CGCGATGAAAGCAGTAGCGTCAAAGAACACATAGGAGGTAATATAACGTAAGTCCGTATTTGAACTATAGATCTGGAGAGCCATGGGATTTAGT
>Frequency_1_QualityScore_DDFDFDFGGD?AAGHIIGEGGGHIHGIHGIIIGIIGGEIGIGHAHGHAGFHIDG@_Mismatch_1_Sense_+_Library_PoolC
CTCTCCCATTCGTTTGTCCTACTTACTATCTTAATATGAAACTTTTCAGATGGCA
>Frequency_1_QualityScore_FFHHHHHJJJJGIJHIJGJJJIJEIIFGIJJJIJJJJGIJJJJJJJJIIJHJIJJJJIJIIIJIGIHHHHHGHFFFFFFFECEEEACA_Mismatch_1_Sense_+_Library_PoolC
ATGGGATTTAGTGGTGTCTCATTATTGGAGCCCTCTCCCATTCGTTTGTCCTACTTACTATCTTAATATGAAACTTTTCAGATGGTGA
>Frequency_1_QualityScore_DDDDBFF<E?C?EII@BH+CH:C<AA<FH@FEDFEEBEIFE>FGBFGE>FGIIBEFFFEFFFFDDDDDCCCCCBB@BBBBBBBBBBABB:AB_Mismatch_0_Sense_+_Library_PoolC
CCTCTTTATATATTTGCCATTGTATACTTCTTCGCTGCTCTATTATTGAAAAACCGCGATGAAAGCAGTAGCGTCAAAGAACACATAGGAGG
>Frequency_1_QualityScore_DDDAAFHE:?8?BHCD@EFBDE9:DDDFGH>FDHBFHHD>FGHC=BB=C@CA;@EGIGBHH=?AA;7?<9;_Mismatch_2_Sense_+_Library_PoolC
GACGACCAACATTAACAGCTTTGTCACAAGAAGGAATATAGCTTTTATCACCATAAATTTACATTTTTTTA
>Frequency_1_QualityScore_FFHHHHHJJJJJJJJJJJJJJJIJJIJJJJJJJJJJJJJJJIJJJJJJIJJJJIIJJIJJI_Mismatch_1_Sense_+_Library_PoolC
GGAGCCCTCTCCCATTCGTTTGTCCTACTTACTATCTTAATATGAAACTTTTCAGATGGCA
>Frequency_1_QualityScore_ADHHHHHIIB4BBAAFE?HIIIGGIICEHGECGIIACGCHHGIGIIIHHIIGGIGGIIHIIIICCAA>C7@CCDEECCCCACCCC@CA_Mismatch_1_Sense_+_Library_PoolC
TGGGATTTAGTGGTGTCTCATTATTGGAGCCCTCTCCCATTCGTTTGTCCTACTTACTATCTTAATATGAAACTTTTCAGATGGTAAA
>Frequency_1_QualityScore_FFHHHHHJJJJJJJJJJJJIJJJJIJIJJJJJJJJJ\BFHJJJJJHHHHHFFF?CEEFFEEDDDDDDDECBDDDDDFDEDDCDDECEDDDDCDC_Mismatch_1_Sense_+_Library_PoolC
CTATTATTGAAAAACCGCGATGAAAGCAGTAGCGTCGAAGAACACATAGGAGGTAATATAACGTAAGTCCGTATGTGAACTATAGATCTGGAGA
>Frequency_1_QualityScore_FFHHHHHHIGHHJJJJJJJJJJJIJJJJJIJJJJJJJJJIJJJIJJJJJJJJJJJJJJJJJJJJJJHHHEHHFFFFFFFEED_Mismatch_1_Sense_+_Library_PoolC
ATTTAGTGGTGTCTCATTATTGGAGCCCTCTCCCATTCGTTTGTCCTACTTACTATCTTAATATGAAACTTTTCAGATGGCA
>Frequency_1_QualityScore_FF+2ADFIHIIIJIIJJJIGEIJFAGGHIGHH?DGIJJJJIJHIHGHHCGHHIIJIIJBHEFHHHHFFFFFFEDCEDDDDDDDDC3>>@ACBAC_Mismatch_1_Sense_+_Library_PoolC
GAGAGCAGTAGCGTCAAAGAACACATAGGAGGTAATATAACGTAAGTCCGTATGTGAACTATAGATCTGGAGAGCCATGGGATTTAGTGGTGTC
>Frequency_1_QualityScore_FFHHHHHJJJJJJJJJJJJCHHJJIJJJJJJJIJJJJHHIJJJJJJJJJJJJJJJJJEHHHHHHFFFFECCCDDDDDDDDDDDDDDDDDDCCDD_Mismatch_0_Sense_+_Library_PoolC
GGGGACAGAATTGGCAAAGTAATTCTTACCTCAACGGTCAAACCCTATCCTTCCAGGTCACCACCAGTGACGGCACTACGAGCGTCTCCTATAA
>Frequency_1_QualityScore_FFHHHHFHIHIJJJJJJJJJJIJJJJJJJJJJIJJJJJJIJIJJJIJJIJIIJJJJIJIIIIIJJJIJJHHGHHFEFFFFDDFEEEECCDEEED_Mismatch_0_Sense_+_Library_PoolC
ATTTAGTGGTGTCTCATTATTGGAGCCCTCTCCCATTCGTTTGTCCTACTTACTATCTTAATATGAAACTTTTCAGATGGTAACTGGTATTTTA
>Frequency_1_QualityScore_FFHHHHHJJJJIJJJJJJJJJJJJGIJIJHIJJJJJJFJJJJJJJJJIIJJJJJIGHJIJIJJJGDHJJHEDH_Mismatch_1_Sense_+_Library_PoolC
GTCTCATTATTGGAGCCCTCTCCCATTCGTTTGTCCTACTTACTATCTTAATATGAAACTTTTCAGATGGTTA
>Frequency_1_QualityScore_FFHHHHHJJIJJJJJJJJJJJJIJJIJIJJJJJJJJJJIJJJIJJIJIIIJJIIIJJIIJJJGIIJJJJJ_Mismatch_1_Sense_+_Library_PoolC
CTCATTATTGGAGCCCTCTCCCATTCGTTTGTCCTACTTACTATCTTAATATGAAACTTTTCAGATGGGA
>Frequency_1_QualityScore_DDFFHFHGHGIIGGG?EGGCGBGFFHGFGFHIJIJHBGHIJIJDGGIIHIJIIGEHIICHHIIJIGIIICCHHC_Mismatch_1_Sense_+_Library_PoolC
GTGTCTCATTATTGGAGCCCTCTCCCATTCGTTTGTCCTACTTACTATCTTAATATGAAACTTTTCATATGGTA
>Frequency_1_QualityScore_FFHHHHHJJJJJJJJJJJJIJJJIIJJJJJIJIJJHIJBEEHHGHHFFCFEEEDEDBBBDCCACDDCDCCDCCCCCDDEDDDDDDCBDDCDDDC_Mismatch_1_Sense_+_Library_PoolC
CGCGATGAAAGCAGTAGCGTCAAAGAACACATAGGAGGTAATATAACGTAAGTCCGTATGTGAACTATAGATCTGGATAGCCATGGGATTTAGT
>Frequency_1_QualityScore_FFAFHGF:FGGHHIIJJJJH<DGB:GIIIIEBFF=CCEF=CHGE8(5=BCEECC@BCCC>CC=(5:>B5;;>@9AABD@:<28<<@C>CCCCDD_Mismatch_1_Sense_+_Library_PoolC
CGTCGCTGCTCTATTATTGAAAAACCGCGATGAAAGCAGTAGCGTCAAAGAACACATAGGAGGTAATATAACGTAAGTCCGTATGTGAACTATA
>Frequency_1_QualityScore_A?FFBF1E8::CF:CFF>>D9?F4*68?8DC4B@3CFF@F;F@34-=C3AEFE>?);@_Mismatch_1_Sense_+_Library_PoolC
GAAAAACCGCGATGAAAGCAGTAGCGTCAAAGAACACATAGGAGGAAATATAACGTAA
>Frequency_1_QualityScore_D4DF::CDBD?:<FEHIACGFG=G>FFF@CCF>3999D)B9DGCFBEEB4?)7BC;@DFFED@>EIIEFAEEFFFE<>@>>;;@BBBCB>>9;@_Mismatch_1_Sense_+_Library_PoolC
AGAGCCATGGGATTTAGTGGTGTCTCATTATTGGAGCCCTCTCCCATTCGTTTGTCCTACTTACTATCTTAATATGAAACTTTTCAGATGGAAA
>Frequency_1_QualityScore_EFFDFHHIIJJJIIGGIGGHIIJIJIJIIIGIGGHIHIHIGIFIJJJJGIGGIJIJIJJJJAGAFHIJJGGHIJ_Mismatch_1_Sense_+_Library_PoolC
GGTGTCTCATTATTGGAGCCCTCTCCCATTCGTTTGTCCTACTTACTATCTTAATATGAAACTTTTCAGATGAT
>Frequency_1_QualityScore_DFHHBDHIGIEEGCDAB?E9AEGEHIIGGGGIIIIGG>GFHIIFHG@FHEIHIHIEFFHIIGGCGEICHEECCHHCEHF_Mismatch_2_Sense_+_Library_PoolC
TGTCTCATTATTGGAGCCCTCTCCCATTCGTTTGTCCTACTTACTATCTTAATATGAAACTTTTCAGATGGTAACTGAC
>Frequency_1_QualityScore_FFHHHHHJJJJJJJJJJJIJJJJJJJJJJJJJJJHI_Mismatch_0_Sense_+_Library_PoolC
TACTTACTATCTTAATATGAAACTTTTCAGATGGTA
>Frequency_1_QualityScore_=3C?DBBE3B?:11CD<C;C;EE4?EEED?B**0:?B*???9?99*9BB>:?B48BB)==C;8=@3@_Mismatch_0_Sense_+_Library_PoolC
CATTATTGGAGCCCTCTCCCATTCGTTTGTCCTACTTACTATCTTAATATGAAACTTTTCAGATGGT
>Frequency_1_QualityScore_FFHGHHHGIJIJJJJJJJJIJCHIIGIJJJIJIJJJDGIJJJIIJIIJIIJJJJFHBFFFFDEDEEDEDCCCDDDDDDDDDDDDDDACD>>BBD_Mismatch_0_Sense_+_Library_PoolC
GGCTATGTCACGCAACTGGGGACAGAATTGGCAAAGTAATTCTTACCTCAACGGTCAAACCCTATCCTTCCAGGTCACCACCAGTGACGGCACT
>Frequency_1_QualityScore_FFHHGHHJJIJJJIIJJJJIJIGGIJJIJIEIHHHHFFFFFEEEED@CDDEEEEDDDDDDDFDDDDDDDBCDDDDDDEDEDEDDCDDDDDDDDD_Mismatch_1_Sense_+_Library_PoolC
CGAAAAACCGCGATGAAAGCAGTAGCGTCAAAGAACACATAGGAGGTAATATAACGTAAGTCCGTATGTGAACTATAGATCTGGAGAGCCATGG
>Frequency_1_QualityScore_DFHHHHHJJFHIJIJHHJHFHIHIIIJJJJJIJJEHIIIJJIJJJJJJJJJJIJJJJJJJJJJJJIJIHHHHHHGFFFFFFEEDDEEEDD_Mismatch_1_Sense_+_Library_PoolC
AGCCATGGGATTTAGTGGTGTCTCATTATTGGAGCCCTCTCCCATTCGTTTGTCCTACTTACTATCTTAATATGAAACTTTTCAGATGGA
>Frequency_1_QualityScore_FFHHHHHJJJJJJHIIJJJHIJEGGIJJJJJJJJJJJJJJJJJJJJJIJJJJJJJJJJJJGJIJGHJHHHHHHHFFFFFFFEDEEEEACDDDDC_Mismatch_1_Sense_+_Library_PoolC
GGAGAGCCATGGGATTTAGTGGTGTCTCATTATTGGAGCCCTCTCCCATTCTTTTGTCCTACTTACTATCTTAATATGAAACTTTTCAGATGGT
>Frequency_1_QualityScore_FFHHHFHIFHIJIJIJJJHGIJIIJJIIJJJJJJJJJJIJJJJJJIJJIJJJIJIIJIJIJJHHHHHFEEDFFEEEEEEEDDDDDDDDCDDCDC_Mismatch_1_Sense_+_Library_PoolC
CTAGGAGGTAATATAACGTAAGTCCGTATGTGAACTATAGATCTGGAGAGCCATGGGATTTAGTGGTGTCTCATTATTGGAGCCCTCTCCCATT
>Frequency_1_QualityScore_DDHHGHHJIJJCIHIJJJJIGHJGIGIJJJJIGEHHIC@F@DBEHIJFIE=@ED=>AE=?DBDD:@<<@?CCDA<9>>?CCB5CDDB9AC>A@D_Mismatch_0_Sense_+_Library_PoolC
ACTTCAATCTAGTCCTCATCACCAACGTAGCAGGAGCAGGGGATGTCCACGCGGTTTCGATAAAAGGCTCAAGAACTGGTTGGCAGGCTATGTC
>Frequency_1_QualityScore_FFHHHHHJIIIIIJBHIIICEIHIJCGEGIJEHIHGHIIIGGGGIJGIIHGHGIHHJJJIIIJJGHIIJHHGHHHFFFFFFFEEEEDEDEECDD_Mismatch_1_Sense_+_Library_PoolC
AACTATAGATCTGGAGAGCCATGGGATTTAGTGGTGTCTCATTATTGTAGCCCTCTCCCATTCGTTTGTCCTACTTACTATCTTAATATGAAAC
>Frequency_1_QualityScore_FFHHHHHJJJJJJJJJJJJJJJJJIJJJJJJJJJJGJJJJIIJJIIIJGIJJIGGIJHJJIIJIJJIJECDHHHEEE_Mismatch_1_Sense_+_Library_PoolC
TGGTGTCTCATTATTGGAGCCCTCTCCCATTCGTTTGTCCTACTTACTATCTTAATATGAAACTTTTCAGATGGTGA
>Frequency_1_QualityScore_BDFHFFHJJJIJJJGIJJJJIJEIIJJIHHIIIJJIIJEGIHIJJJJHIEFHJJJGECHIJGAHEIIIHHHEDFFDFCEEEEDDDC>@@CDDDD_Mismatch_1_Sense_+_Library_PoolC
TGTAAGTCCGTATGTGAACTATAGATCTGGAGAGCCATGGGATTTAGTGGTGTCTCATTATTGGAGCCCTCTCCCATTCGTTTGTCCTACTTAC
>Frequency_1_QualityScore_>D:A<?F??CB;9;A;FDFEHIIF@4<C9?EFGCEAFG@C@B>?DG4D@DF8BCFE>BCFG;C;@@AE>77CEFFFFAA>.;.;BCCABAA;AD_Mismatch_1_Sense_+_Library_PoolC
TTTTGAAGGAAGCCAGATATAAATACAACTTTACTAAACGTTTCCAGACCTCTTTATATATTTGCCATTGTATACTTCTTCTCTGCTCTATTAT
>Frequency_1_QualityScore_FFHHHFFGHIIIIIEGGIGGGGIGHEGIGGIIIJIBFHIIJJJJJGFCHIIHFICCHHAE>EDDEDEED>CCCDCD?CCACDDCDDDD<ABD@@_Mismatch_1_Sense_+_Library_PoolC
CCATTGTATACTTCTTCGCTGCTCTATTATTGAAAAACCGCTATGAAAGCAGTAGCGTCAAAGAACACATAGGAGGTAATATAACGTAAGTCCG
>Frequency_1_QualityScore_FFHHHHHJJJJHJJJHIJJIJJJHIIJJJIJJJJJJJJJJJJIJJJJJFHFGIIJJGIJIHJIHHHGGGHFFFFFFDDDCDDDDDDDEECDDBA_Mismatch_1_Sense_+_Library_PoolC
TTAATATAACGTAAGTCCGTATGTGAACTATAGATCTGGAGAGCCATGGGATTTAGTGGTGTCTCATTATTGGAGCCCTCTCCCATTCGTTTGT
>Frequency_1_QualityScore_FFHHHHHJJHIJHIJJJJIJJJJIJJJIJJJJJJJJJJIJJJJJJIJJJIJJJJJJJGIIJJJIIFIJIEHHGHHFFFFFFFEE_Mismatch_2_Sense_+_Library_PoolC
GGGATTTAGTGGTGTCTCATTATTGGAGCCCTCTCCCATTCGTTTGTCCTACTTACTATCTTAATATGAAACTTTTCAGATGTA
>Frequency_1_QualityScore_DAD?>D+<:4AED9FE,<C@,<:@1?C?C*?CFEIE*:BD?D78@?;4/AA=AA;@DAD>=?@_Mismatch_0_Sense_+_Library_PoolC
TTTGCCATTGTATACTTCTTCGCTGCTCTATTATTGAAAAACCGCGATGAAAGCAGTAGCGTC
>Frequency_1_QualityScore_FFHHHHHJJJJJJJHIJJJJHIJGHIJJJJJJJJJJJJJJJJJJJJJJJJJJJJJHHHHHFFFFFFEEECEEEEEEEEEEEDDDDDDDDDDDDD_Mismatch_1_Sense_+_Library_PoolC
CGGAGAGCCATGGGATTTAGTGGTGTCTCATTATTGGAGCCCTCTCCCATTCGTTTGTCCTACTTACTATCTTAATATGAAACTTTTCAGATGG
>Frequency_1_QualityScore_FFFHHDHJJJJJJJJJJJJJJJJJJJJJJJJJJJJJJJJJJJJJJJJJJJJJJJIIIIIJJJJJJJIJIDEHFHHHF_Mismatch_1_Sense_+_Library_PoolC
AGTGGTGTCTCATTATTGGAGCCCTCTCCCATTCGTTTGTCCTACTTACTATCTTAATATGAAACTTTTCAGATGGA
>Frequency_1_QualityScore_FFHHHHHGGIIIJJJJIIEHFHIJIJIJIJJIIJJIFIJIJIIIJIJJIJJIJJJJHIEHHGHHFFDFDCCDDDDDDCBDB@DD?BCCCC@CDD_Mismatch_0_Sense_+_Library_PoolC
GGGACAGAATTGGCAAAGTAATTCTTACCTCAACGGTCAAACCCTATCCTTCCAGGTCACCACCAGTGACGGCACTACGAGCGTCTCCTATAAC
>Frequency_1_QualityScore_FFHBFBFFHHIIIIIFHIIHIGICGHGIGGGHIIIIIIIIEHIDHGHIFGHBGHCCGIIIIII@CGCEEB;?>CCEEEEEC;;=?ACD@CCDAC_Mismatch_1_Sense_+_Library_PoolC
ACGTAAGTCCGTATGTGAACTATAGATCTCGAGAGCCATGGGATTTAGTGGTGTCTCATTATTGGAGCCCTCTCCCATTCGTTTGTCCTACTTA
>Frequency_1_QualityScore_FFHHHHHJJJJJJJJJJJJJJJJJJJJIJJJJJJJJJJIJJIIJJJJJJIJIJJJJJIJHHGHHEFFEF_Mismatch_1_Sense_+_Library_PoolC
CTTGTATGGACGACCAACATTAACAGCTTTGTCACAAGAAGGAATATAGCTTTTATCACCATAAATTTA
>Frequency_1_QualityScore_FFHHHHHJJJJJJJJJJJJIJJIJIJJIJJJJJJJJJJIJJJIGHJDGFHHHHHHFFFFECFEDDDDDDBDDDDDDDEDEEEDDDDDDDDDDDD_Mismatch_1_Sense_+_Library_PoolC
TGAAAAACCGCGATGAAAGCAGTAGCGTCAAAGAACACATAGGAGGTAATATAACGTAAGTCCGTATGTGAACTATAGATATGGAGAGCCATGG
>Frequency_1_QualityScore_FFHGHHHJIIIJJJJJJJJIIIIGIIIIJJJJJIJIHIEIJJJJJJIIGIGHIGHJJIJJJJIIGHIIJHGGGEEHFEDC@DDDDCDDEEDACD_Mismatch_2_Sense_+_Library_PoolC
TTTAGCACGGATTGATTGATTGACAGATTTATTTGATTGTCTTCTCTGTAGTAGACATTCAATTGTTGAACAGGCGCTGGACCAATATCTAGGA
>Frequency_1_QualityScore_DDDDFHH;CD<4I<<CB?E<C?CHI?FHDH<BG<@FDHD4?<<BD?F_Mismatch_0_Sense_+_Library_PoolC
TTCGTTTGTCCTACTTACTATCTTAATATGAAACTTTTCAGATGGTA
>Frequency_1_QualityScore_FFGHHHHIJJJIJJIJGIJJJJJJJIJJIJJJJJIJJJIJIIIFIJIIIJJHHHHHHFFFFFFEEEEEECDDDDDBDDDDEDDDDDCDDCDDDE_Mismatch_0_Sense_+_Library_PoolC
AACGTGGCCCCTTCTGATTGGCAATTCGGGCAGACTTTTGAAGGAAGCCAGATATAAATACAACTTTACTAAACGTTTCCAGACCTCTTTATAT
>Frequency_1_QualityScore_DDDDF<DFFFFFEHFEHFIIIIIIIIIFCFBFDEGF:CFFFIB:?_Mismatch_0_Sense_+_Library_PoolC
CCTACTTACTATCTTAATATGAAACTTTTCAGATGGTAACTGGTA
>Frequency_1_QualityScore_FFHHHFFHGHIIJJIJJJIJJJIEGGGGIIJIJJJIJIIIJJGIIJIJIJJIIIJJJJJHIIIHIJJJJIIIIFHFHHGB_Mismatch_1_Sense_+_Library_PoolC
TTTAGTGGTGTCTCATTATTGGAGCCCTCTCCCATTCGTTTGTCCTACTTACTATCTTAATATGAAACTTTTCAGATGGA
>Frequency_1_QualityScore_DDH?FDBEGF>G>FH<FD?EHIGGIHBHGADFDFHHHII>DAGFHIGCFEEEGGCAAHE9?BAC>CA;A;?;@@:>C=8>@5BACAC?_Mismatch_0_Sense_+_Library_PoolC
TGCCATTGTATACTTCTTCGCTGCTCTATTATTGAAAAACCGCGATGAAAGCAGTAGCGTCAAAGAACACATAGGAGGTAATATAACG
>Frequency_1_QualityScore_FFGFFHGIEHIIFG?FHFGGIIIGHGGGIGIIIGIIIGIIIIGIIIGHFHGFEEGIIGHHFGCCEHC@?@DFFEACEEECCC@ACCDDD?_Mismatch_1_Sense_+_Library_PoolC
GCCATGGGATTTAGTGGTGTCTCATTATTGGAGCCCTCTCCCATTCGTTTGTCCTACTTACTATCTTAATATGAAACTTTTCAGATGGCA
>Frequency_1_QualityScore_FFHHHHHJJJJJIJJIJJJJIJJJJJIJJJJJJJJIJJJJJJIJIJJJJJJIJHIJJJJJGGIJJJJJJI_Mismatch_0_Sense_+_Library_PoolC
CTCTCCCATTCGTTTGTCCTACTTACTATCTTAATATGAAACTTTTCAGATGGTAACTGGTATTTTAGCA
>Frequency_1_QualityScore_FFDDHHHEGEDHFHGIFIGDE@FGHEGGGGGG@GBBFFHCFGHHHJHGEFHIIIIGGIIIC=DHGGHAAAEEFFFDDD?BCCDEDCDDDDDDDC_Mismatch_1_Sense_+_Library_PoolC
TATAACGTAAGTCCGTATGTGAACTATAGATCTGGAGAGCCATGGGATTTAGTGGTGTCTCATTATTGGAGCCCCCTCCCATTCGTTTGTCCTA
>Frequency_1_QualityScore_:@D>F?A:CF29<:BF99CB1::89:BDBB;B?F<?DFFBEE>FECF@F=;C@CEEE>EFDDDDDBCCA5?@>B:@@@BD_Mismatch_0_Sense_+_Library_PoolC
ACATAGGAGGTAATATAACGTAAGTCCGTATGTGAACTATAGATCTGGAGAGCCATGGGATTTAGTGGTGTCTCATTATT
>Frequency_1_QualityScore_FFHHFFFIFHGGIIHJJIIJIJJJJIIIJIJIJIJGIFHEGHIHIDGEHDGGHAHIIIJHCHIIGIICEEFEHEBEEFFDCEEDCC@CCCDCCC_Mismatch_0_Sense_+_Library_PoolC
TTTAGTGGTGTCTCATTATTGGAGCCCTCTCCCATTCGTTTGTCCTACTTACTATCTTAATATGAAACTTTTCAGATGGTAACTGGTATTTTAG
>Frequency_1_QualityScore_FFHCDHHIIIIHIIDHIA<FFGEIEGIIEGCHIIIIIGHGGGCHAGGIGIEGIIIIIIHGHHHGGA?BFDDDFCCE_Mismatch_0_Sense_+_Library_PoolC
ATGTTACTTGTATGGACGACCAACATTAACAGCTTTGTCACAACAAGGAATATAGCTTTTATCACCATAAATTTAC
>Frequency_1_QualityScore_FFHHHHHJJJJJJJJJJJJJJJEHI?FHIJJJJJJHJJJJJJJJJJJHJJIIIJJJJIJJJJJGHHHFFFEFEDEEEDDDCCBCBBDDDEEEDE_Mismatch_1_Sense_+_Library_PoolC
TTAGCGTCAAAGAACACATAGGAGGTAATATAACGTAAGTCCGTATGTGAACTATAGATCTGGAGAGCCATGGGATTTAGTGGTGTCTCATTAT
>Frequency_1_QualityScore_FFHHHHHJJJIJJJJJIIGIJJJJJJIJJJJJIIIIIIJJJJJJJIJJGIJJIJJGHHHFFFFFFCEDDDDDDDDDDEDDEEDDEEEDDEEEED_Mismatch_1_Sense_+_Library_PoolC
GAACTATAGATCTGGAGAGCCATAGGATTTAGTGGTGTCTCATTATTGGAGCCCTCTCCCATTCGTTTGTCCTACTTACTATCTTAATATGAAA
>Frequency_1_QualityScore_FFHHHHHGIIJJJHIJHIIJIJIJJJJJJJJIJJJJJJJJJJJJJJJJJJIIJJHIJJJJJGIHHHGHHFDFEFFFEEEEECCCDDDCCC_Mismatch_1_Sense_+_Library_PoolC
CCATGGGATTTAGTGGTGTCTCATTATTGGAGCCCTCTCCCATTCGTTTGTCCTACTTACTATCTTAATATGAAACTTTTCAGATGGTTA
>Frequency_1_QualityScore_FFHHHHHJJJJIJJJJJJJJJIHIJJJJJIIJJHIIJJJJIJJIIJJJFIIIIJJGHIHGGHFHH@BCDBDDDDDDDDEDFD_Mismatch_0_Sense_+_Library_PoolC
ACGACCAACATTAACAGCTTTGTCACAACAAGGAATATAGCTTTTATCACCATAAATTTACATTTTTTTGTTGTCTGATTCA
>Frequency_1_QualityScore_FFHGHHHIJJJIFHHGHGHCDHHIDFEHCGHJFGGHIJIJGGGGIJGJGHHJDIIIJGFHHJCGIDI@ECH@EAA;AAHFEFFECBC;>CEECC_Mismatch_2_Sense_+_Library_PoolC
CTTTTCAGATGGTAACTGGTATTTTAGCACGGATTGATTGATTGACAGATTTATTTGATTGTCTTCTCTGTAGTAGACATTCAATTGTTGAACA
>Frequency_1_QualityScore_FFHHHHGHIJIIIJJJJJJJJJJJJJJJJJJJJJJJJJJJGJJJJJJJJJJIJJJIJJJJIJIIIJIJJHHHHHHEFDFFFE_Mismatch_1_Sense_+_Library_PoolC
GATTTAGTGGTGTCTCATTATTGGAGCCCTCTCCCATTCGTTTGTCCTACTTACTATCTTAATATGAAACTTTTCAGATGGA
>Frequency_1_QualityScore_FFHHHHHJJIJJJJIJJIIGIGIIJEIIIJIJJJIJJIJJJJJIJJJJIJJGGJJJJJFHGHHJIFHGFAC@CCEDDDCDDDDDDDDDCCDDDD_Mismatch_1_Sense_+_Library_PoolC
CGTTTCCAGACCTCTTTATATATTTGCCATTGTATACTTCTTCGCTGCTCTATTATTTAAAAACCGCGATGAAAGCAGTAGCGTCAAAGAACAC
>Frequency_1_QualityScore_FFHHGHFIGGI,AEHII@GGGGI<DHGIEB>GHGICGGIIIIIIHEHFFEFFFEACCBCCEEDDECBCBBBCCCBBBB?DCCDCCCCCDCDADC_Mismatch_1_Sense_+_Library_PoolC
TGCTCTATTATCGAAAAACCGCGATGAAAGCAGTAGCGTCAAAGAACACATAGGAGGTAATATAACGTAAGTCCGTATGTGAACTATAGATCTG
>Frequency_1_QualityScore_FDHADDHGHGGGIGHI4FH+CFGEHGBHGIIGG?FGHFHIIGHGHIIHIIEGIEB>CGIIGIIGIFHCE?@CDB;B2;?;ACD@;>AC@C>@CC_Mismatch_1_Sense_+_Library_PoolC
TCAAAGAACACATAGGAGGTAATATAACATAAGTCCGTATGTGAACTATAGATCTGGAGAGCCATGGGATTTAGTGGTGTCTCATTATTGGAGC
>Frequency_1_QualityScore_FFHHGHHJJJJJIJJIJJJJJJJIIJIJIJJJIIIJCFHJJJJJJJIJHHHHHFFFFEFEEEEDDDDEDDDEDDDDDDDDDDDDDDDDDDDDDD_Mismatch_2_Sense_+_Library_PoolC
GGATGAAAGCAGTAGCGTCAAAGAACACATAGGAGGTAATATAACGTAAGTCCGTATGTGAACTATAGATCTTGAGAGCCATGGGATTTAGTGG
>Frequency_1_QualityScore_FFH,CFHJJJJJJJJHJJJJJJJJIJJJJJJJJJJJJJGJJGIJJHIJGIJIIJJFHFFDFFFEEEEEEBDDDDDDDDDDDDDDDDACB8@CDD_Mismatch_1_Sense_+_Library_PoolC
CTTCATATATTTGCCATTGTATACTTCTTCGCTGCTCTATTATTGAAAAACCGCGATGAAAGCAGTAGCGTCAAAGAACACATAGGAGGTAATA
>Frequency_1_QualityScore_FFFFHHHJJJJJJJIIJJIJJJJJJJIIJJJJJIIJHIIIJJJJJJJIJJJJJJJJJIJJJJJIJJJIGHHGHHF_Mismatch_1_Sense_+_Library_PoolC
GGTGTCTCATTATTGGAGCCCTCTCCCATTCGTTTGTCCTACTTACTATCTTAATATGAAACTTTTCAGATGGGA
>Frequency_1_QualityScore_8BFD?FD><CF@<<ACAFHECFFD+ACHH@F?F_Mismatch_0_Sense_+_Library_PoolC
CTTAATATGAAACTTTTCAGATGGTAACTGGTA
>Frequency_1_QualityScore_FFHHHHFIJJJJIJGHIJJIIEHGIGEIIIGGHGGIGGIJGIIIHBFHHIIHHJGHACFIJIGIJIIGGGHGIGHFFGHH_Mismatch_1_Sense_+_Library_PoolC
TTTCTCATTATTGGAGCCCTCTCCCATTCGTTTGTCCTACTTACTATCTTAATATGAAACTTTTCAGATGGTAACTGGTA
>Frequency_1_QualityScore_FFHHHHGIGBHHGHGHIGIIJJGIIJFHGIFGHIJJJJJJJJJJIIJJJJJJJJJJJGICHIJJIIJII_Mismatch_2_Sense_+_Library_PoolC
GCATTATTGGAGCCCTCTCCCATTCGTTTGTCCTACTTACTATCTTAATATGAAACTTTTCAGATGGCA
>Frequency_1_QualityScore_FFFGDFGIGIGGECH?EGGHJJIJGIIEGHGGJJJJIIJJJJJJIFHEGIIIIIJIIIJIJJIJJIIJHHHHHHHFFDFFDFEEEC@D_Mismatch_1_Sense_+_Library_PoolC
AATGGGATTTAGTGGTGTCTCATTATTGGAGCCCTCTCCCATTCGTTTGTCCTACTTACTATCTTAATATGAAACTTTTCAGATGGTA
>Frequency_1_QualityScore_FFHHHHHJJJJGIJJJJJEIJIJJJJJJJJJJJJJJJJGIJHHIJJJJJJJJJJJJJIJJIIJJIJJGAEEEHHFFDBDDACCDDDDDDDDDBD_Mismatch_1_Sense_+_Library_PoolC
CTTACTAAACGTTTCCAGACCTCTTTATATATTTGCCATTGTATACTTCTTCGCTGCTCTATTATTGAAAAACCGCGATGAAAGCAGTAGCGTC
>Frequency_1_QualityScore_DDFFFH8EFHHEHBDEHAGHGIGEAC?@<DFDGGIIGIGGBGAGHEC;@BEFDCB@?;;???B<<CCEECAAA@CCCC??BBB>BACCCCC844_Mismatch_0_Sense_+_Library_PoolC
ACCCTATCCTTCCAGGTCACCACCAGTGACGGCACTACGAGCGTCTCCTATAACGTGGCCCCTTCTGATTGGCAATTCGGGCAGACTTTTGAAG
>Frequency_1_QualityScore_FFHGHHHJIJJJGJJGIIJJJIIIIGJJJJJJIIGIIGIEII@GGEBHIJJHIHIGIIFFEHCHHFFFB>A@ABCDDBCCDDDDD<CCCCCCDD_Mismatch_2_Sense_+_Library_PoolC
ATATATTTGCCATTGTATACTTCTTCGCTGCTCTATTATTGAAAAACCGCGATGAAATCAGTATCGTCAAAGAACACATAGGAGGTAATATAAC
>Frequency_1_QualityScore_>AFDHBFH@F9FEHGIGBHCHGI>HHIIIGFEGEFGHIIFDF>GGIHIID?DG@GIIGGIGC@F>EG(.(.=AD@CEEE6@CCBCCCCCCCDCC_Mismatch_1_Sense_+_Library_PoolC
GTAAGTCCGTATGTGAACTATAGATCTGGAGAGCCATGGGATTTAGTGGTGTCTCATTATTGGAGCCCTCTCCCATTCGTTTTTCCTACTTACT
>Frequency_1_QualityScore_FFHHHHHJFHIJJJJJJJJJJJJJJJBHIJJJJJJIIJJJJJJJJJHIJJJJJJJHHHEHFFDDDDDDBBDDDDDDDDDCCCDDDDDDDDDDDD_Mismatch_0_Sense_+_Library_PoolC
TGGCAAAGTAATTCTTACCTCAACGGTCAAACCCTATCCTTCCAGGTCACCACCAGTGACGGCACTACGAGCGTCTCCTATAACGTGGCCCCTT
>Frequency_1_QualityScore_FFHHHHHJJJJJJJJJJJJJJJJJJJJJJJJJJJJJJJJJJJJJJJJJHIJJIJHIIJJIJFEHJJJJJHGGIHGEFFEEEEEEDDDDDDDDDD_Mismatch_0_Sense_+_Library_PoolC
CCTCTCCCATTCGTTTGTCCTACTTACTATCTTAATATGAAACTTTTCAGATGGTAACTGGTATTTTAGCACCGATTGATTGACTGACAGATTT
>Frequency_1_QualityScore_D@H?FDFEGAHEH?E>ECFA<FCF@94?<BCG>DAEBBDBDBD@GCDFHIEGD<D2CHEHGDCE@8:5@6;?CCCAD>CC@C3;;5;(5;CCA5_Mismatch_1_Sense_+_Library_PoolC
TGATTGATTGACAGATTTATTTGATTGTCTTCTCTGTAGTAGACATTCAATTGTTGAACAGGCGCTGGACCAATATCTAGGATTCATGTTACTT
>Frequency_1_QualityScore_DDHFHHDHGJJJJJJJHIJJFIIIIFIJGIGJJJJIIIGJIJJIJJIIIJIIJIJJGIJIJHIJJJJHGEEEHFFFFFFCECCEDDDDDCCDEE_Mismatch_1_Sense_+_Library_PoolC
AGGATGTAATATAACGTAAGTCCGTATGTGAACTATAGATCTGGAGAGCCATGGGATTTAGTGGTGTCTCATTATTGGAGCCCTCTCCCATTCG
>Frequency_1_QualityScore_DFBHHFCEGEGHEEF?A:CFF@EHGICCFGDFHIHGBDEGBGHI@9?BD?FHHEFHGIIEDGGAHGGGGDE;A>EHHFEF@DBBCCECECC;A5_Mismatch_1_Sense_+_Library_PoolC
CATTGGATTTAGTGGTGTCTCATTATTGGAGCCCTCTCCCATTCGTTTGTCCTACTTACTATCTTAATATGAAACTTTTCAGATGGTAACTGGT
>Frequency_1_QualityScore_FFGHHHHIJJJJJJIJJIHGJJIIJJJJJHHGJIJJJJJJJIIJJIIIJ-;BHHGHHFFFFFECDEEED@CEEDDDDDDDCDDDDD_Mismatch_2_Sense_+_Library_PoolC
GGACCAATATCTAGGATTCATGTTACTTGTATGGACGACCAACATTAACGGCTTTGTCACAAGAAGGAATATAGCTTTTATCACCA
>Frequency_1_QualityScore_FDFHHHHJJJIIIIJJJHIIJJIJJJFGGIIJJJHIGFGIIJJJJIJJJGHEIEGHGGIGHIIIIGIEE?AADFFFFFEEEDDECDEEEEDDDE_Mismatch_1_Sense_+_Library_PoolC
GTGAACTATAGATCTGGATAGCCATGGGATTTAGTGGTGTCTCATTATTGGAGCCCTCTCCCATTCGTTTGTCCTACTTACTATCTTAATATGA
>Frequency_1_QualityScore_DBFF?BFA<EFFHGB+<AEFCFEBEEEA?FE>;D>FC9BD?FFFIIFII<C>CFIIIBEEEE3==;;?;7;;6.;;>>>ADDDABB@A<<8<9<_Mismatch_1_Sense_+_Library_PoolC
AGAACACATAGGAGGAAATATAACGTAAGTCCGTATGTGAACTATAGATCTGGAGAGCCATGGGATTTAGTGGTGTCTCATTATTGGAGCCCTC
>Frequency_1_QualityScore_FDFHHHHJJJJJJJJJJJJJJJJJJJJJJJJJJJHIJIIJJJJJJJJJJJJIJJJJIIIIJJJJJJHHFEEFFFFFDECEDEDEDDEEDDDDEC_Mismatch_1_Sense_+_Library_PoolC
GTTAACTATAGATCTGGAGAGCCATGGGATTTAGTGGTGTCTCATTATTGGAGCCCTCTCCCATTCGTTTGTCCTACTTACTATCTTAATATGA
>Frequency_1_QualityScore_FFHGHHGIJGIIJJIJJJJJJJJJJJJJJJJJJJJJJIJJJJIJJJIJJJGIGIIJJJJIJJJJ@FHJJDHIHEHHHHHFF@DFC_Mismatch_1_Sense_+_Library_PoolC
ATTATTGGAGCCCTCTCCCATTCGTTTGTCCTACTTACTATCTTAATATGAAACTTTTCAGATGGTAACTGGTATTTTAGCACCA
>Frequency_1_QualityScore_FFHHHHHIJJJJJJIJJJJJFHIIJJJJJIJIJIJJIJJJJJJJIJJJIJJJJIIIGIJJJIJJJIJHHEHHHHFFFFFFFEEEEEEEDDCDDD_Mismatch_2_Sense_+_Library_PoolC
TGGAGAGCCATGGGATTTAGTGTTGTCTCATTATTGGATCCCTCTCCCATTCGTTTGTCCTACTTACTATCTTAATATGAAACTTTTCAGATGG
>Frequency_1_QualityScore_FFFGFFHIJIEIHEIJHEHIIIIGGHGIIGIIJJJGJJDGGGIIIGIGFH>CEHF>BD@ACEAEEEEDDACDDCBD<?=AACBDDCACCC>CCC_Mismatch_0_Sense_+_Library_PoolC
AAGGCTCAAGAACTGGTTGGCAGGCTATGTCACGCAACTGGGGACAGAATTGGCAAAGTAATTCTTACCTCAACGGTCAAACCCTATCCTTCCA
>Frequency_1_QualityScore_1<<?BCB<C?22A<<FF<CBB9CF==BDA?3?DDCDDIE9DE>D?8*?8BE4BC8B88-5@;=A==CD)=3;?15;>>>>>>>DAAE_Mismatch_0_Sense_+_Library_PoolC
GTATGTGAACTATAGATCTGGAGAGCCATGGGATTTAGTGGTGTCTCATTATTGGAGCCCTCTCCCATTCGTTTGTCCTACTTACTA
>Frequency_1_QualityScore_DDFFFAA?1?EB;1CFGIEFC3BB9D@FFFIEFFCBE=5;A;ACE;??;/69>BBB?99?BB?AB@A@AAA>8?+:::@_Mismatch_0_Sense_+_Library_PoolC
CACGCGGTTTCGATAAAAGGCTCAAGAACTGGTTGGCAGGCTATGTCACGCAACTGGGGACAGAATTGGCAAAGTAATT
>Frequency_1_QualityScore_FFHFFHDHIIIJBHJIIIJJIIGJIJGJIIIJJIIJFGHIIIJJIJJIGEDGIJJJGGGIIIIIIJJJJHGEIHHFFHHFFFFFDD_Mismatch_1_Sense_+_Library_PoolC
TAGTGGTGTCTCATTATTGGAGCCCTCTCCCATTCGTTTGTCCTACTTACTATCTTAATATGAAACTTTTCAGATGGTAACTGGCA
>Frequency_1_QualityScore_D?<D>:C@CEE9A3A<A:32<++111001?00BB<<9?BDDE>8B8??)B=(@CECD37;A@C7?>CD_Mismatch_1_Sense_+_Library_PoolC
ATAGGAGGTAATATAACGTAAGGCCGTATGTGAACTATAGATCTGGAGAGCCATGGGATTTAGTGGTG
>Frequency_1_QualityScore_ADF>ADD><C?EH<H;88@A+<A<FGIFIF@@G9;DBABBBB@BBFFCCA==@75ACDD@;B9;A_Mismatch_0_Sense_+_Library_PoolC
ATTGTATACTTCTTCGCTGCTCTATTATTGAAAAACCGCGATGAAAGCAGTAGCGTCAAAGAACA
>Frequency_1_QualityScore_FFDHHHHIJJJHIGEEHIEHII;FF>BHE@GFDIIJJIIBGHIJJJGHCHHIIC>F@HEG;_Mismatch_2_Sense_+_Library_PoolC
GGAGCCCTCTCCCATTCGTTTGTCCTACTTACTATCTTAATATGAAACTTTTCAGATGCGA
>Frequency_1_QualityScore_EDHCDHDAB)<EE<<DDHG2:CFFEHE::?F*9BBGCHIIIIC<9?BFD9C((=CE>=@;DCHECHFHD?@@DEE:A>BC:@=9;=<A<55:<A_Mismatch_1_Sense_+_Library_PoolC
CATAGGAGGGAATATAACGTAAGTCCGTATGTGAACTATAGATCTGGAGAGCCATGGGATTTAGTGGTGTCTCATTATTGGAGCCCTCTCCCAT
>Frequency_1_QualityScore_FFGHHFHJIIGGGGHIJICFFHGIJCHHEFHIGIJIJJIIJFCIIJHIJIJJJJIIJJJJJEHGIJJJFAEEHHFFFDCDFFEECECEDDDDDC_Mismatch_0_Sense_+_Library_PoolC
ATGAAACTTTTCAGATGGTAACTGGTATTTTAGCACCGATTGATTGACTGACAGATTTATTTGATTGTCTTCTCTGTAGTAGACATTCAATTGT
>Frequency_1_QualityScore_FFHHHHGJJJJJJIHIHIIJJIJJJJJJFHIJJJJJJJIJJJJJJJJJGJJJIJJIJJJJHHHGF_Mismatch_0_Sense_+_Library_PoolC
CTTTGTCACAACAAGGAATATAGCTTTTATCACCATAAATTTACATTTTTTTGTTGTCTGATTCA
>Frequency_1_QualityScore_DDHDFH?BFHGG4CHHFGGFHHI>BABHGIIGGFG9DDD*?FGGGFGHCGACAHEHIFH;ECEDD;?>>9>ABBCCCCCCC?C@:ACCB8AC>B_Mismatch_1_Sense_+_Library_PoolC
CTTTATATATTTGCCATTGTATACTTCTTCGCTGCTCTACTATTGAAAAACCGCGATGAAAGCAGTAGCGTCAAAGAACACATAGGAGGTAATA
>Frequency_1_QualityScore_FFHHHHHJJJJJJJJJJJJJJJJJJJJHJJJJJJJJJJJJJJJJJJJJJIIJJJHJJJJJJJJJGJJIDGIJHHHCEHHHFF_Mismatch_0_Sense_+_Library_PoolC
CTCATTATTGGAGCCCTCTCCCATTCGTTTGTCCTACTTACTATCTTAATATGAAACTTTTCAGATGGTAACTGGTATTTTA
>Frequency_1_QualityScore_FFHHHGHJJJJJJJIIJIJJJIIJJJHIJIJJHIJHHJJJIJJJIJJJJJJJJJJJIJIJHHHHHHFFFFCCEEEEEEDDEFDDEEEEEFEEDD_Mismatch_1_Sense_+_Library_PoolC
GAACTATAGATCTGGAGAGCCATGGGATTTAGTGGTGTCTCGTTATTGGAGCCCTCTCCCATTCGTTTGTCCTACTTACTATCTTAATATGAAA
>Frequency_1_QualityScore_DD??F??GE@?;A@AEGB9CDEEC?F6@3DFAFF>FBF48=AFIB;77=;=\39???@5:33:>?5:@AB4:(:4:3::>A?55<<5::(+8?<_Mismatch_1_Sense_+_Library_PoolC
TTCGATAAAAGGCTCAAGAACTGGTTGGCAGGCTATGTCACGCAACTGGGGGCAGAATTGGCAAAGTAATTCTTACCTCAACGGTCAAACCCTA
>Frequency_1_QualityScore_FFHHHHHJIJJIFHIHIJIJJIJJIJJJIJJJJJJJJJJJJJJJJJJJJJJJJJJJIIJJIIIJJJJGIEHGFHHHFFFFFFFEEDEC_Mismatch_1_Sense_+_Library_PoolC
CATGGGATTTAGTGGTGTCTCATTATTGGAGCCCTCTCCCATTCGTTTGTCCTACTTACTATCTTAATATGAAACTTTTCAGATGGCA
>Frequency_1_QualityScore_DDHHHHHFHIJJJIJIJJJJHIJIEIIIHIJJIJJJIJJJJJJJJJJJJJJJJIIJJJIIJFFIIJJIJGG@EHHHHHFFFFFDDDDDDDBDDD_Mismatch_2_Sense_+_Library_PoolC
TAACTGGTATTTTAGCACGGATTGATTGATTGACAGATTTATTTGATTGTCTTCTCTGTAGTAGACATTCAATTGTTGAACAGGCGCTGGACCA
>Frequency_1_QualityScore_FFGHHHHJHIIJJGHHIJIJIIJHIGIGIIJIGJBHIJJIIHGIIEIJJJIEIIJGIGGGIIIJEEHGGEHHFFDDDCC>CCDDCDDDDDD@_Mismatch_0_Sense_+_Library_PoolC
ACTAAACGTTTCCAGACCTCTTTATATATTTGCCATTGTATACTTCTTCGCTGCTCTATTATTGAAAAACCGCGATGAAAGCAGTAGCGTCA
>Frequency_1_QualityScore_FFFHHHHJIGGHHHGHIIGGIEIGH?FFIIJJIHIHIIIIGEEHIGGIHGIJH>EEFDFFFCC>CCCECB?AACCCDD@BDDDDDD<@BD9<BC_Mismatch_1_Sense_+_Library_PoolC
GCAACTGGGGACAGAATTGGCAAAGTAATTCTTACCTCAACGGTCAAACCCTATCCTTCCAGGTCACCACCAGTGACGTCACTACGAGCGTCTC
>Frequency_1_QualityScore_FFHGFHHJIIDGGGIGHHIJJJIIIIJIJIJJJJICFHIJJJFIJJJJGJGGHJJIIGHHGIGIHHEGEEHFHHHFFBEFFFEEEEEEEEEECD_Mismatch_0_Sense_+_Library_PoolC
CTATCTTAATATGAAACTTTTCAGATGGTAACTGGTATTTTAGCACCGATTGATTGACTGACAGATTTATTTGATTGTCTTCTCTGTAGTAGAC
>Frequency_1_QualityScore_D1@FAFCEEGHIBG9?@<D116?<4B09BD(/8BCCGH-==F@FHB@GHF9?=?);?BC@CCA@CC3;CCCCCEC(:?A@B2?CC32<@?@_Mismatch_0_Sense_+_Library_PoolC
CGCGATGAAAGCAGTAGCGTCAAAGAACACATAGGAGGTAATATAACGTAAGTCCGTATGTGAACTATAGATCTGGAGAGCCATGGGATTT
>Frequency_1_QualityScore_FFFHHHHJJJJJJJJIIJHIJ@GHIJJJJJJHIJJJJJJIJJJHIIJJJJJJJJJJJJIJJJJJJHHHHHFFFFFEEEEEDDDDDDEEEEEDDD_Mismatch_1_Sense_+_Library_PoolC
GGTCAAAGAACACATAGGAGGTAATATAACGTAAGTCCGTATGTGAACTATAGATCTGGAGAGCCATGGGATTTAGTGGTGTCTCATTATTGGA
>Frequency_1_QualityScore_FFHGHHHIJJIIJIJJIIJIJJJJIJIGIIHJJIIJJJJJIJJJJJJIEIJJJJIIIJIGIJJJJIIIJHHG_Mismatch_1_Sense_+_Library_PoolC
TGTCTCATTATTGGAGCCCTCTCCCATTCGTTTGTCCTACTTACTATCTTAATATGAAACTTTTCAGATGGA
>Frequency_1_QualityScore_FFHHHHHIJJJJJJJJJJJIIJJJJJJJJJJJJJIJJJJJJJJJJJJJIIIJJJJIIIJHHGEFHHFFFDBDDDDDDDDDDDDDBDDCDDDEDD_Mismatch_0_Sense_+_Library_PoolC
CTGTAGTAGACATTCAATTGTTGAACAGGCGCTGGACCAATATCTAGGATTCATGTTACTTGTATGGACGACCAACATTAACAGCTTTGTCACA
>Frequency_1_QualityScore_FDHGHDHIFHGGIEHCHB=EHIIEGIGIEGIIIFIIIIIIIIIIGIIGEHGBFHGIIIGIIIIIIGEHCEEHFFBDC>C@AAA>CCCC>3>A@C_Mismatch_1_Sense_+_Library_PoolC
GCCATGGGATTTAGTGGTGTCTCATTATTGGAGCCCTCTCCCATTCGTTTGTCCTACTTACTATCTTGATATGAAACTTTTCAGATGGTAACTG
>Frequency_1_QualityScore_FFHHHHHIIJJJJJJJJJJIJJIJJJJJJJJJJJJIJJIJJJJJJHIIIGHIJJJJJJJEGIJJJJJJHFHFFFEEDEEDDDDCDDDDD@CDDD_Mismatch_1_Sense_+_Library_PoolC
CTTTATATATTTGCCATTGTATACTTCTTCGCTGCTCTATTATTGAAAAACCTCGATGAAAGCAGTAGCGTCAAAGAACACATAGGAGGTAATA
>Frequency_1_QualityScore_+2=A4:?FE<F@:,3,<<,A:,<9A4AC9*::*CFA1?_Mismatch_1_Sense_+_Library_PoolC
GTCCTACTTACTATCTTAATATGCAACTTTTCAGATGG
>Frequency_1_QualityScore_FFHHHHHFHIHIIJJJGHIIIJIJJJIJJJJIJJJIJJJIFHIJJJJJIHJIIIGHIJJJIJJIJJIJGEEHHHHFFDEEFCC@_Mismatch_1_Sense_+_Library_PoolC
GATTTAGTGGTGTCTCATTATTGGAGCCCTCTCCCATTCGTTTGTCCTACTTACTATCTTAATATGAAACTTTTCAGATGGTCA
>Frequency_1_QualityScore_DAFFHFFEGGFGAHGC9;F2ABDDAHCBHCCGH@GGGIBHIIIG9DHGGIGE<FH=F:;>1=CGH;=(7=A;@37326=?@C@CA>>AD_Mismatch_0_Sense_+_Library_PoolC
TCAAAGAACACATAGGAGGTAATATAACGTAAGTCCGTATGTGAACTATAGATCTGGAGAGCCATGGGATTTAGTGGTGTCTCATTATT
>Frequency_1_QualityScore_DA8CF;DGIBGEECFE@<CGDH8C<1?BFCC4?FHIGIII9?9BDBA>DFFHHBDGB<CG=F_Mismatch_1_Sense_+_Library_PoolC
TGGAGCCCTCTCCCATTCGTTTGTCCTACTTACTATCTTAATATTAAACTTTTCAGATGGTA
>Frequency_1_QualityScore_DBDAA3C,CEB,C?FE3C<BFD<EDCA1):?D*:1:))::99?D4D<D_Mismatch_1_Sense_+_Library_PoolC
CCAGATATAAATACAACTTTACTAAACGTTTCAAGACCTCTTTATATA
>Frequency_1_QualityScore_FFHDFHHIGHIGGFEBEHHGIIBHFIEEDGGIHCEHIJJIGHIIGGIDGGGIBHHIIGHHFB\>;A@CD;=A>>C>AB(:@@CFCCCBCDBBDD_Mismatch_1_Sense_+_Library_PoolC
TGCCATTGTATACTTCTTCGCTGCTCTATTATTGAAAAACCGCGATGAAATCAGTAGCGTCAAAGAACACATAGGAGGTAATATAACGTAAGTC
>Frequency_1_QualityScore_0@?CDDDIE9EE@EECDD9<D9::DEE9BBBDD<DDIA@A;7..((8@2;@AC_Mismatch_1_Sense_+_Library_PoolC
TGAATGTCCATTCCTACTTCAATCTAGTCCTCATCACCAACGTAGCAGGAGCA
>Frequency_1_QualityScore_FFHHHHHJJJJJJJJJJEIGHJJGHIJJGIJJJIHHJIJJIJJJJJJJJJJJIJIJJJIIJJJJJJHHHEFFFFFFEEDEEEEEDDFDDDEFED_Mismatch_1_Sense_+_Library_PoolC
CTGAACTATAGATCTGGAGAGCCATGGGATTTAGTGGTGTCTCATTATTGGAGCCCTCTCCCATTCGTTTGTCCTACTTACTATCTTAATATGA
>Frequency_1_QualityScore_FFHHHHHJIJJJJJIJJJIJGIJJJJJJJJJJJJJIIIJJJJJJJJJJJJJIHIJJJJJIJIGHHHHHHEEFFFEEEEEDEDDEEDDDDEDDED_Mismatch_1_Sense_+_Library_PoolC
AGTGAACTATAGATCTGGAGAGCCATGGGATTTAGTGGTGTCTCATTATTGGAGCCCTCTCCCATTCGTTTGTCCTACTTACTATCTTAATATG
>Frequency_1_QualityScore_FFHHFHHJJJFHIHGHIIJIJJJJJIIJIJJJIJJJJJIJJIJHHJJJJJJJJJIJJJIIJHHHHHGHFFFFFFEEEECECEDDCDC_Mismatch_1_Sense_+_Library_PoolC
TGGGATTTAGTGGTGTCTCATTATTGGAGCCCTCTCCCATTCGTTTGTCCTACTTACTATCTTAATATGAAACTTTTCAGATGGTAC
>Frequency_1_QualityScore_DDDDDDFGEGHI@CG<C@B@C<EGHBFGGIHGEHHE>EBDFGGIIIIFIE=B@FHHDHIEGHGEHEEFEEEB@CDCDDCCCCCACCCACCCCCC_Mismatch_1_Sense_+_Library_PoolC
GAGAGCCATGGGATTTAGTGGTGTCTCATTATTGGAGCCCTCTCCCATTCGTTTGTCCTACTTACTATCTTAATATGAAACTTTTCAGATGGAA
>Frequency_1_QualityScore_;;A?BD4A<C@EFGFIIGF6?GG3CFGCBGHBDDHCHGBDAEDFBHFHE:D==DHI:=:?B<;>;@C3;;;@C5:?=(:ADDC@C@_Mismatch_0_Sense_+_Library_PoolC
GCCATTGTATACTTCTTCGCTGCTCTATTATTGAAAAACCGCGATGAAAGCAGTAGCGTCAAAGAACACATAGGAGGTAATATAAC
>Frequency_1_QualityScore_BDDFDHDGIIIIIIIAFGHECHIGII<DBHGGH<D00BBFGBGG=C><FHFEH8?ECBBCCD;@D3>>>5:>@538@9?A@BA?>AC@::??AC_Mismatch_0_Sense_+_Library_PoolC
TTCTTACCTCAACGGTCAAACCCTATCCTTCCAGGTCACCACCAGTGACGGCACTACGAGCGTCTCCTATAACGTGGCCCCTTCTGATTGGCAA
>Frequency_1_QualityScore_DD<:A3C9:EACIHA<CHCFFG:??6@:?BF@;FFFBFBEECF47;;DECE2=;;77?/(.6>6-(5;,\,22@@A?+8?@>:A:@BBBBBB@A_Mismatch_1_Sense_+_Library_PoolC
GCTGCTCTATTATTGAAAAACCGCGATGAAAGCAGTAGCGTCAAAGAACACATAGGAGGTAATATAACGCAAGTCCGTATGTGAACTATAGATC
>Frequency_1_QualityScore_FFHFFHHIJJJJJIIGGIJIIIIJJJIGHJJHIIJJJJJJJJJJJJJIJJIGIJIJHHDGHGEHFFFEE:ACECECCCDD(5>CCCDDDDCDEE_Mismatch_2_Sense_+_Library_PoolC
CTGATTTGCAATTCGGGCAGACTTTTGAAGGAAGCCAGATATAAATACAACTTTACTAAACGTTTCCAGACCTCTTTATAGATTTGCCATTGTA
>Frequency_1_QualityScore_FFHHHGHJIIIIIIIHHGIIJJAEHIIII_Mismatch_0_Sense_+_Library_PoolC
AAACTTTTCAGATGGTAACTGGTATTTTA
>Frequency_1_QualityScore_EFBFBDF>GIIEGEHGGHIGGHIBEB???B?CDCDADFFGHIIBDD?B?8DFE>CGH<CHCFFC8@)@ECA.=CCAEH_Mismatch_1_Sense_+_Library_PoolC
TTATTGGAGCCCTCTCCCATTCGTTTGTCCTACTTACTATCTTAATATGAAACTTTTCAGATGGTAACTGGTATTCTA
>Frequency_1_QualityScore_FFHHHHHJJJJIJJIJJJJJJIIJJJJIJJJJJJJIIIIJIHFHIGHI;DHHHHHHHFFFFEEEEDDDDCDEDDDDDDDECEDDDCCDABBDCD_Mismatch_1_Sense_+_Library_PoolC
ATTGAAAAACCGCGATGAAAGCAGTAGCGTCAAATAACACATAGGAGGTAATATAACGTAAGTCCGTATGTGAACTATAGATCTGGAGAGCCAT
>Frequency_1_QualityScore_FFGHHHHJJJJJJJIFHJJJJJHHGIIJJIJIIJJIJJJEIJIGIJJGIIJGIIJIJIIIJJJJIIJIJEHHHEHFFFFFEFFEEEDEEEDCBC_Mismatch_0_Sense_+_Library_PoolC
AAACTTTTCAGATGGTAACTGGTATTTTAGCACCGATTGATTGACTGACAGATTTATTTGATTGTCTTCTCTGTAGTAGACATTCAATTGTTGA
>Frequency_1_QualityScore_DFHHHGHFGGHBFGBEFBHGICHIHIGDGGB<G?BF7DFF;FG@.@CHDEDGDCEA?DDCC>AA>CAC;=A9,;(5:@@DDCCB9A8ADCDDDB_Mismatch_1_Sense_+_Library_PoolC
ATTGTATACTTCTTCGCTGCTCTATTATTGAAAAACCGCGATGAAAGCAGTAGCGTCAAAGAACACATGGGAGGTAATATAACGTAAGTCCGTA
>Frequency_1_QualityScore_FFHHHHHJJJJJJJJJJJJJJJJJIJJJJJJJIJJJGIIIJJJHGIJJJJIJJ_Mismatch_0_Sense_+_Library_PoolC
CCTACTTACTATCTTAATATGAAACTTTTCAGATGGTAACTGGTATTTTAGCA
>Frequency_1_QualityScore_7B?;;C>G9@1AA??CFFH9E9*:CEGICHG@>FGBBGFHB@G<DFGIIIIGHGBGGIGBHGIC_Mismatch_2_Sense_+_Library_PoolC
GTATTGGAGCCCTCTCCCATTCGTTTGTCCTACTTACTATCTTAATATGAAACTTTTCAGATGA
>Frequency_1_QualityScore_FFHHHGHJJJJJIJJJJJHIJHHIJJJJJJJJJJIJJJJJJJJJJJJJJJJIJJJJJJJJJJHHHHHHHFFFFFFFEEEEEEEDDDDDDDDDCE_Mismatch_1_Sense_+_Library_PoolC
GAGAGCCATGGGATTTAGTGGTGTCTCATTATTGGAGCCCTCTCCCTTTCGTTTGTCCTACTTACTATCTTAATATGAAACTTTTCAGATGGTA
>Frequency_1_QualityScore_DFHHHHHIHJIJIJIIIJJIGHJIJIGIJJJJJJJIIJJJJIIIICHHIJIIIGIEIJIGI@HIJGIIIIHHHHHFFFFACEEEEECDEDDEEC_Mismatch_1_Sense_+_Library_PoolC
AGTCCTTATGTGAACTATAGATCTGGAGAGCCATGGGATTTAGTGGTGTCTCATTATTGGAGCCCTCTCCCATTCGTTTGTCCTACTTACTATC
>Frequency_1_QualityScore_DDDBBCF>:EE@CHIIIIA?@88C:0?GGE;G@BFF>:6;AFHAGG@GAH>EEBHE>(;C;@DEEC?;==?;;(89?<9;>CDC@C:>ACACAC_Mismatch_1_Sense_+_Library_PoolC
TGCTCTATTATTGAAAAACCGCGATGAAAGCAGTAGCGTCAAAGAACACATAGGAGGAAATATAACGTAAGTCCGTATGTGAACTATAGATCTG
>Frequency_1_QualityScore_FFHHHHHJJJJJJHHIHHGIJJIJJJJJIJJJJJJJJJJJJJJJJJFHIJHIJJJJJJJIJIHHHHHHGEEFFFFFEEEEECEDDDDADD_Mismatch_0_Sense_+_Library_PoolC
CCATGGGATTTAGTGGTGTCTCATTATTGGAGCCCTCTCCCATTCGTTTGTCCTACTTACTATCTTAATATGAAACTTTTCAGATGGTAA
>Frequency_1_QualityScore_FFHHHHHJJJJJJFHIJIJHHGHHIJJJJJJJJJJJJJJJIIJJJFHIIJJJIJJIJJJIJJJJHHHGHEHFFFEFFFEEEEEEDDDDCCDDCC_Mismatch_1_Sense_+_Library_PoolC
GGAGAGCCATGGGATTTAGTGGTGTCTCATTATTGGAGCCCTCTCCCATTCGTTTGTCCTACTTACTATCTTAATATGAAACTTTTCAGATGGA
>Frequency_1_QualityScore_DDBFHABEDHGGC<<CBF<F<B@AHGCHHG@?D@;1?BDHB;BFGGGC>AHHGEHHGHIBBAACBC@=BA?:ACBB@AC(::<CCC34:7<CC7_Mismatch_0_Sense_+_Library_PoolC
CCATTCCTACTTCAATCTAGTCCTCATCACCAACGTAGCAGGAGCAGGGGATGTCCACGCGGTTTCGATAAAAGGCTCAAGAACTGGTTGGCAG
>Frequency_1_QualityScore_FFHHHHHJJJJJHIJJJJJJIIJJJJJJJJJJIJJJJJJJJJJJJJJJJJIJIJJJJJHIIIIJJHGIIHHI_Mismatch_0_Sense_+_Library_PoolC
GAGCCCTCTCCCATTCGTTTGTCCTACTTACTATCTTAATATGAAACTTTTCAGATGGTAACTGGTATTTTA
>Frequency_1_QualityScore_FFHHHHHJJIIJHIIIJGIIIIHIJJJJIJJJJIIFHHJJJJJIIJIJIIHJIIHHHHHHFFFFFFDEEEEEEDDDDDDDDDDDDDDDDDDDDD_Mismatch_1_Sense_+_Library_PoolC
CGATGAAAGCAGTAGCGTCAAAGAACACATAGGAGTTAATATAACGTAAGTCCGTATGTGAACTATAGATCTGGAGAGCCATGGGATTTAGTGG
>Frequency_1_QualityScore_FFHHHHHJJJJJJJIJJIJJJIIJJJJJJJJJJJJJJJJJIJJJJJJIIIIJJIIJJGHFFEFFEEEEEEDDDDDDDDDDDDDBDDDDDDD?CC_Mismatch_1_Sense_+_Library_PoolC
CTCTTTATATATTTGCCATTGTATACTTCTTCGCTGCTCTATTATTGAAAAACCGCGATGAAAGCAGTAGCGTCAAATAACACATAGGAGGTAA
>Frequency_1_QualityScore_FFHHHHGJJJJJJJJJJJJJJJIJIJJIJJJJJJJJJJJJJJJJJJJJGIIJJJJJ_Mismatch_1_Sense_+_Library_PoolC
CCATTCGTTTGTCCTACTTACTATCTTAATATGAAACTTTTCAGATGGTAACTGAT
>Frequency_1_QualityScore_D:A:DDDEBEEE<A3+2<A;?C?;;D9B;@<D:BB><4<(\;A:/9??;;>7@>>1;;=>>::<93::(55&+9<>??_Mismatch_1_Sense_+_Library_PoolC
GTCCTCATCACCAACGTAGCAGGAGCAGGGGATGTCCACGCGGTTTCGATAAAAGGCTCAAGAACTGGGTGGCAGGCT
>Frequency_1_QualityScore_FFHFDFHIIBHEHIEI:IIGFHG@CAA?8?1::@DCBBB?D?DDHGCGGIDFFFHG>AFHIG@DDD9CE>D<BB9?BCCAC>C59:@>:;@@CA_Mismatch_1_Sense_+_Library_PoolC
CTGTAGTAGACATTCAATTGTTGAACAGGCGCTGGACCAATATCTAGGATTCATGTTACTTGTATGGACGACCAACATTAACAGCTTTGTCAAA
>Frequency_1_QualityScore_FFHHHHHJJJJJJJJIJJJJJJJIJJJJJJJJJJJJJJJJJJIJJJIJJIJIHFHHHHF?@DEFEEEEDDDDDDEDDDDDDEEDEDDDDDEDED_Mismatch_1_Sense_+_Library_PoolC
TCTGCTCTATTATTGAAAAACCGCGATGAAAGCAGTAGCGTCAAAGAACACATAGGAGGTAATATAACGTAAGTCCGTATGTGAACTATAGATC
>Frequency_1_QualityScore_FDFDHHHHH<CGHGIJJJIJGGCCFHGFGGHIIIJGIIJJJIJJJIE@FFHHIJJJIIEEGIJFCEEEEBDFFFEEEEEDEDDDBDCBDDDDCD_Mismatch_1_Sense_+_Library_PoolC
GATAGGAGGTAATATAACGTAAGTCCGTATGTGAACTATAGATCTGGAGAGCCATGGGATTTAGTGGTGTCTCATTATTGGAGCCCTCTCCCAT
>Frequency_1_QualityScore_DD=?FH?CFBHGIICE>C<:A?C@BCHHGFC@ACH>8???@@D@D?994BBH<8?FAFHEHBE<;.7@;@3@CCC@,=;=CCA9?C?<CAC_Mismatch_0_Sense_+_Library_PoolC
AGACCTCTTTATATATTTGCCATTGTATACTTCTTCGCTGCTCTATTATTGAAAAACCGCGATGAAAGCAGTAGCGTCAAAGAACACATAG
>Frequency_1_QualityScore_FFHHHHHJJJIIIJJJJJJJIIJJJJIJJJJJIJJJJJJJJJJJJJIIJJJJIJIJJJHIJJHGHAAHEDDFFFFEDDDD_Mismatch_1_Sense_+_Library_PoolC
GAGCCCTCTCCCATTCGTTTGTCCTACTTACTATCTTAATATGAAACTTTTCAGATGGTAACTGGTATTTTAGCACGGAT
>Frequency_1_QualityScore_3=CAHFDGHEFBHAHI<@AABGHBFHB***0?FHH?@G;A:@=)=@7=EH;A3.7=;B;@A@DC@A;;;;B@;8????555>:>>@:::CC@_Mismatch_0_Sense_+_Library_PoolC
GCTCTATTATTGAAAAACCGCGATGAAAGCAGTAGCGTCAAAGAACACATAGGAGGTAATATAACGTAAGTCCGTATGTGAACTATAGATCT
>Frequency_1_QualityScore_FFHHHHHIIJGIIJHIJJIJJIJJIIIIJJJJJIIIJJJJJIJJJJJJJFIJJIHIJHHHGGFFFDDDB@CCDDDDDCCCDDDD8CCCDCEEDD_Mismatch_1_Sense_+_Library_PoolC
AATATTTGCCATTGTATACTTCTTCGCTGCTCTATTATTGAAAAACCGCGATGAAAGCAGTAGCGTCAAAGAACACATAGGAGGTAATATAACG
>Frequency_1_QualityScore_FFFHHHHIJJJJJIIIJIJIJIIJIGIJICHIJJJJJJJJJJJI@GIJIJIJIJJFHHHHFDADDDDDD@BCDDDEDDDCACACCDDDDBDA@C_Mismatch_0_Sense_+_Library_PoolC
GGTTGGCAGGCTATGTCACGCAACTGGGGACAGAATTGGCAAAGTAATTCTTACCTCAACGGTCAAACCCTATCCTTCCAGGTCACCACCAGTG
>Frequency_1_QualityScore_DFHGHHHIJJIIJJIJJAFHIGGIGCEF@EGGEFHGIJJDGGGGGG4(8@DG@@AGHADDEEFH=BBEFDCEEAEACCCD?C_Mismatch_1_Sense_+_Library_PoolC
CAATATCTAGGATTCATGTTACTTGTATGGACGACCAACATTAACAGCTTTGTCACAAGAAGGAATATAGCTTTTATCACCA
>Frequency_1_QualityScore_FFHHGHHJIIJIJJIJIGJIGIIGGCGIGGGFHHIGIJJIIIIJJGIIGHIIJGFHHIIIIGGIJJH>EAEEHDF_Mismatch_0_Sense_+_Library_PoolC
CATTATTGGAGCCCTCTCCCATTCGTTTGTCCTACTTACTATCTTAATATGAAACTTTTCAGATGGTAACTGGTA
>Frequency_1_QualityScore_DDF;DFDDD@F3CFGIIIIIFFFEFFFDFF@C=?E>CEDFEEA>3??D?:@C>B=>>AD@A(5>?AB>9>85(5?03:>34494>?A(>BABAA_Mismatch_1_Sense_+_Library_PoolC
AGCAGGGGATGTCCACGCGGTTTCGATAAAAGGCTCAAGAACTGGTTGGCAGGCTATGTCAAGCAACTGGGGACAGAATTGGCAAAGTAATTCT
>Frequency_1_QualityScore_FFHHHHHJJJJJJJJJJJJJJIIIJFI_Mismatch_1_Sense_+_Library_PoolC
TATTAATATGAAACTTTTCAGATGGTA
>Frequency_1_QualityScore_FFHHFHGIJIJJJIHJGGHGIIGHIDHIBFHIIJJJJJHHIJGHJJJJIIGIIEIJIJIHGHHHHHFFFBDECCEDDDDDDDDDDDDDDDCDEE_Mismatch_1_Sense_+_Library_PoolC
GCAGTAGCGTCAAAGAACACATAGGAGGTAATATAACGTAAGTCCGTATGTGAACTATATATCTGGAGAGCCATGGGATTTAGTGGTGTCTCAT
>Frequency_1_QualityScore_FFHHHHHJIIIJIJJJJJJJJJIIJGIHIJGIJJJJJJJIJJJIJJJJJJJJJJIIJJIJIJIIIGIICDAHGHHEH_Mismatch_0_Sense_+_Library_PoolC
CTCATTATTGGAGCCCTCTCCCATTCGTTTGTCCTACTTACTATCTTAATATGAAACTTTTCAGATGGTAACTGGTA
>Frequency_1_QualityScore_FFHFHDFHIGG<CHHIJJJJIGHGD??GGHIIIGIJGJDIJJJJIFGGGIGIGIIIIGGIIJJEGEAHEE??B>DDDEEDD@>CDCDDCBCCCD_Mismatch_1_Sense_+_Library_PoolC
AACATAGGAGGTAATATAACGTAAGTCCGTATGTGAACTATAGATCTGGAGAGCCATGGGATTTAGTGGTGTCTCATTATTGGAGCCCTCTCCC
>Frequency_1_QualityScore_FFHHHHHJJIJJJJJJJIHGIJJJJJJJJJJIIJJJIIIJIJJJJGIGHFFHHHHHFFFFFEDDD@BDDCDDDDCDDDECDDCDDCCDDDDDDD_Mismatch_1_Sense_+_Library_PoolC
GCTGGTTGGCAGGCTATGTCACGCAACTGGGGACAGAATTGGCAAAGTAATTCTTACCTCAACGGTCAAACCCTATCCTTCCAGGTCACCACCA
>Frequency_1_QualityScore_;DF?322A:2AACA<F<AA<C9C2?CDBFIIGAC@?B>D99**?)?B309?<=BC)))8=;@@CFE@EFF=@C>CA=<?6=:>AABDEBA>:5;_Mismatch_1_Sense_+_Library_PoolC
AAGGAAGCAAGATATAAATACAACTTTACTAAACGTTTCCAGACCTCTTTATATATTTGCCATTGTATACTTCTTCGCTGCTCTATTATTGAAA
>Frequency_1_QualityScore_FFHHGHHJIJGHIGIIIJJJJIGIIJJJJIIJJGGIJJHIJIJJJFIJDGIGIIHFHHHHFBEFFEDEEEECEEDDDCDDDDDADDDDDDDBDC_Mismatch_0_Sense_+_Library_PoolC
TATAGAAGAGTGCCGTGCTTGAAGAAGGGAGGGATCCGATTCACAATGAATGGCCATTCCTACTTCAATCTAGTCCTCATCACCAACGTAGCAG
>Frequency_1_QualityScore_?BC?ADD>CEA@8831@<**:1)111111:0))8DEB(/.=;.).)..\-7=@@DDEDC7@DD)765.;>5(-;A>;A>A_Mismatch_2_Sense_+_Library_PoolC
TATTGAAAAACCGCAATGCAAGCAGTAGCGTCAAAGAACACATAGGAGGTAATATAACGTAAGTCCGTATGTGAACTATA
>Frequency_1_QualityScore_FFHHHGHJIIIGGGHIFHHIJIJJJJHGIJJJJIJJJJIIIJIJIIJJIJJIJIIIJJIFHGIIJJEH_Mismatch_0_Sense_+_Library_PoolC
GGAGCCCTCTCCCATTCGTTTGTCCTACTTACTATCTTAATATGAAACTTTTCAGATGGTAACTGGTA
>Frequency_1_QualityScore_DDFFFBF@EG<4@C<FGHBFI9FBBCGF@DFD0BFBGEFFFF??FC=C8B=@>CD@EEFIFEFEFC=377?@D?66@;;;;B@3:AA_Mismatch_0_Sense_+_Library_PoolC
GAAAGCAGTAGCGTCAAAGAACACATAGGAGGTAATATAACGTAAGTCCGTATGTGAACTATAGATCTGGAGAGCCATGGGATTTAG
>Frequency_1_QualityScore_DFDFHFFGIIIIIGE<F@H;8CDGIIIIIIIIIFDHGGIIIIGHEHHHF;BFCGGEGCGGGIIIIIGHHGHFFFCEFCB>CACEC@CCCC?_Mismatch_1_Sense_+_Library_PoolC
AGCCATGGGATTTAGTGGTGTCTCATTATTGGAGCCCTCTCCCATTCGTTTGTCCTACTTACTATCTTAATATGAAACTTTTCAGATGGCA
>Frequency_1_QualityScore_A=2C?DD@A4::F:<<,3,A::FAF<222C)110)000)0(?999=B4BD@D@8@_Mismatch_0_Sense_+_Library_PoolC
CCAATATCTAGGATTCATGTTACTTGTATGGACGACCAACATTAACAGCTTTGTC
>Frequency_1_QualityScore_DAFA<FAFEB@FBBBGCHG@DHGICBC<B*??:?FGFCDCEHHGG@FFDFHHHGIIIAEGC;ECGEEA??=@>@DEEEDDDED>AACCCC>;@@_Mismatch_2_Sense_+_Library_PoolC
CAGATCTGGAGAGCCATGGGATTTAGTGGTGTCTCATTATTGTAGCCCTCTCCCATTCGTTTGTCCTACTTACTATCTTAATATGAAACTTTTC
>Frequency_1_QualityScore_FDHHHFFCEGIIIJGHIJJJIJJJJJGHHIJIJJJJGGHIIIIIJGIIGJJJE_Mismatch_0_Sense_+_Library_PoolC
CAGATGGTAACTGGTATTTTAGCACCGATTGATTGACTGACAGATTTATTTGA
>Frequency_1_QualityScore_DDHHDDDGHII@FE8CDEHIGD0??*9BB@?8BFIGC9CCCFGD>DCCHGI;B8BB3;>6=5(=C>5>:>>AC_Mismatch_0_Sense_+_Library_PoolC
GGCTATGTCACGCAACTGGGGACAGAATTGGCAAAGTAATTCTTACCTCAACGGTCAAACCCTATCCTTCCAG
>Frequency_1_QualityScore_DDFACCFEFFFF<FF@@FEEHFEHECCFFIIEII>?D@<D6;CD@@CFCFF@DB:;BDDBD?@>>CA>;5>(\5:@5;;@D:?9<?_Mismatch_0_Sense_+_Library_PoolC
TTGTATACTTCTTCGCTGCTCTATTATTGAAAAACCGCGATGAAAGCAGTAGCGTCAAAGAACACATAGGAGGTAATATAACGTAA
>Frequency_1_QualityScore_FFHHHHHJJJIJJJJJJJJJIIIIIJJJJJJJJJJJJJJJJJJJJJJJJJIJGIJJJJJJGHHHHHHCEDECCDBDDDCDDDDDDCACDCD8>C_Mismatch_1_Sense_+_Library_PoolC
CTCTTTATATATTTGCCATTGTATACTTCTTAGCTGCTCTATTATTGAAAAACCGCGATGAAAGCAGTAGCGTCAAAGAACACATAGGAGGTAA
>Frequency_1_QualityScore_FFHFHHHIFHIJJJHIJGHIJJJHIJJJIFHIJJJIJJJJJIJIFIIGIJIHIJIGEIJGGHGEGGEEE?EHHHFFFFFFFECEDEEDACC_Mismatch_1_Sense_+_Library_PoolC
GCCATGGGATTTAGTGGTGTCTCATTATTGGAGCCCTCTCCCATTCGTTTGTCCTACTTACTATCTTAATATGAAACTTTTCAGATGGTTA
>Frequency_1_QualityScore_FF?CDHHJIIIJJJGHIJIIHHJHIJ@GHIJIJJJJHHHGHFFFECEEEEEDCDDDDEDEDEDDCDDDDBDDDDDCDDDDDDDDDBDDDDDCDD_Mismatch_1_Sense_+_Library_PoolC
GGTAGCGTCAAAGAACACATAGGAGGTAATATAACGTAAGTCCGTATGTGAACTATAGATCTGGAGAGCCATGGGATTTAGTGGTGTCTCATTA
>Frequency_1_QualityScore_FFHHHHHJJJJJIJJJJJIJJJJJEIIJIJJJJJJJJJJJJJJJJGIJJJJHHHFFFFFDEDEEDDDDD@ACEEEEEDDDDDDDDDB?BDDDDD_Mismatch_1_Sense_+_Library_PoolC
TTACTTCTTCGCTGCTCTATTATTGAAAAACCGCGATGAAAGCAGTAGCGTCAAAGAACACATAGGAGGTAATATAACGTAAGTCCGTATGTGA
>Frequency_1_QualityScore_FFHHHHHJJJJJJJJJJJJJJJJJJJJIJIJJIJJJIJIJIJHEHHBDFFFFFEEDEEDDEFDDDDDCDCDEDDDDDEDEDEDCDDDBDDDDDD_Mismatch_1_Sense_+_Library_PoolC
GGAAAAACCGCGATGAAAGCAGTAGCGTCAAAGAACACATAGGAGGTAATATAACGTAAGTCCGTATGTGAACTATAGATCTGGAGAGCCATGG
>Frequency_1_QualityScore_FFHHHHHJJJGIJEHIIJJJJJJHIJJIIJJIJJJIJIJJJJJJIJJJJJJIJIJJJJHGHHADFFFFFCEEDDDDDDDEDDFDCDCDDDCDDD_Mismatch_1_Sense_+_Library_PoolC
GACACATAGGAGGTAATATAACGTAAGTCCGTATGTGAACTATAGATCTGGAGAGCCATGGGATTTAGTGGTGTCTCATTATTGGAGCCCTCTC
>Frequency_1_QualityScore_FFHHHGHJJJJJJJJJJJJJJJJJJIJJJJJJJJIJJJJJJJJJJJIJIJJJJJJJGJJGGGIJHHHHFCEFFFFFE@CDEDDDDEDCDDCDDD_Mismatch_1_Sense_+_Library_PoolC
ATAGCTTTTATCACCATAAATTTACATTTTTTTGTTGTATGATTCAAATATGGCTGAACATTTATATGAGCAAAGCCAAATAAAATGTGGTTGA
>Frequency_1_QualityScore_FFHD?FBEF?FECGGEGGE>>BFH7EEFG<CFGHGHCHIGGDDFBDH@HDED@FHGIGI@BF=87@FHGGA_Mismatch_0_Sense_+_Library_PoolC
ATTGGAGCCCTCTCCCATTCGTTTGTCCTACTTACTATCTTAATATGAAACTTTTCAGATGGTAACTGGTA
>Frequency_1_QualityScore_FFHGHHHJJJJJJJJJJJJJJIGJJJFIIIJJJGHIIJJJIIJJJJIJJJJJJJCHIJGJJJGIIIJIJHIHHHHHHFFFFFFFECE@DCECDD_Mismatch_0_Sense_+_Library_PoolC
ATCTTAATATGAAACTTTTCAGATGGTAACTGGTATTTTAGCACCGATTGATTGACTGACAGATTTATTTGATTGTCTTCTCTGTAGTAGACAT
>Frequency_1_QualityScore_A@?FHFA@E@G:@FHI<@G3*9**.(-<AF7CC)@=C=D;)779,;@9@CCD@=;?B5(;5<9@BC3>CCC4>A@CCD<CCCCBC@B8>AA>83_Mismatch_2_Sense_+_Library_PoolC
AAAAACCGCGATGAAAGCAGTAGCGTCAAAGAAAACATAGGAGGAAATATAACGTAAGTCCGTATGTGAACTATAGATCTGGAGAGCCATGGGA
>Frequency_1_QualityScore_DB@DFFADBG1C?D?GD;F*:DBG?;B??_Mismatch_0_Sense_+_Library_PoolC
CGCGGTTTCGATAAAAGGCTCAAGAACTG
>Frequency_1_QualityScore_FFFHHFHGGIIGIJHIJJJIIIIIJJJGGGIJJIJHIIJGIIIJJIIIIGIIIIIJGHIGIIIGHIJJIIIDEHGHGG_Mismatch_1_Sense_+_Library_PoolC
TGTGGTGTCTCATTATTGGAGCCCTCTCCCATTCGTTTGTCCTACTTACTATCTTAATATGAAACTTTTCAGATGGTA
>Frequency_1_QualityScore_FFHHGFHJJJJJJJJJJIJJJGJJJIJJJJJJJJJJIJJIIIIIJJJIJJJIIJIIHHGGHIIJIIIJJIHHHFFFFDEFFEDEDDDDDEDEED_Mismatch_0_Sense_+_Library_PoolC
GATTGATTGACTGACAGATTTATTTGATTGTCTTCTCTGTAGTAGACATTCAATTGTTGAACAGGCGCTGGACCAATATCTAGGATTCATGTTA
>Frequency_1_QualityScore_FFHHHHHJIJJJJIJJJJJIHIJJJJIJJJJJJIJJJJJJJJIJJJJJIJJJJGIJHIIJJJIIJJJJJHFGGFFFFEEDEEDDFEDDDDDDDD_Mismatch_1_Sense_+_Library_PoolC
ATATAACGTAATTCCGTATGTGAACTATAGATCTGGAGAGCCATGGGATTTAGTGGTGTCTCATTATTGGAGCCCTCTCCCATTCGTTTGTCCT
>Frequency_1_QualityScore_FFHHHHHIJJJJIIJHIIJJJJJJIJJJJJJJJJJJJJJJJJJJJIIIJJJJJJIJJJJJJJJJJIJGIAHEHHHFFFFFFFCCEECEA_Mismatch_1_Sense_+_Library_PoolC
CATGGGATTTAGTGGTGTCTCATTATTGGAGCCCTCTCCCATTCGTTTGTCCTACTTACTATCTTAATATGAAACTTTTCAGATGGTGA
>Frequency_1_QualityScore_EFHHHHHIJJIIIJHGGGJJJGGHGIJJJGGIIJJCHIIIJ@EFHHEEEFFFFDDEDD@CC5?A@C:@@?CDDDDDCCDDEEDBDBBDDCDDDB_Mismatch_1_Sense_+_Library_PoolC
CCTCATCACCAACGTAGCAGGAGCAGGGGATGTCCACGCGGTTTCGATAAAAGGCTCAAGAACTGGTTGTCAGGCTATGTCACGCAACTGGGGA
>Frequency_1_QualityScore_FFGDDH?EDDHGIGGIGGE@CG@GGGF<GFGIIIGHIA?FDAB/=BG8=BGGAECGEGHIGCE>EEHBDEDCC;>C@@@>>A=CBDDDC>AADD_Mismatch_1_Sense_+_Library_PoolC
GTAGCGTCAAAGAACACATAGGAGGTAATATAACGTAAGTCCGTATGTTAACTATAGATCTGGAGAGCCATGGGATTTAGTGGTGTCTCATTAT
>Frequency_1_QualityScore_;DFFFDAHDF<CIG@HIIGIG:DD??D?@DFDFGFBDCAHC)@AF@EHG:CC>A85?@@;BDA@B;@(3;?B?B<<<;5;:(:>CCDCCCDC@C_Mismatch_1_Sense_+_Library_PoolC
CTCTATTATTGAAAAACCGCGATGAAAGCAGTAGCGTCAAAGAACACATAGGAGGTAATATAACGTACGTCCGTATGTGAACTATAGATCTGGA
>Frequency_1_QualityScore_B?@<?C<,:<:?F3A343<9AEFEC+:9::9CD9??CB<*?9BB:8066BDD<)/B888@_Mismatch_1_Sense_+_Library_PoolC
ACGTTTCCAGACCTCTTTATATATTTGCCATTGTATACTACTTCGCTGCTCTATTATTGA
>Frequency_1_QualityScore_FFHHHHHJJJJIJJJJJJJJJIJJJJHIJJJJJJJJJJJJJIJJJJJJJJJJJJJJJJJJJIIGJJJHIHHIJHEHFHHHFFFEFDD_Mismatch_2_Sense_+_Library_PoolC
GCATTATTGGAGCCCTCTCCCATTCGTTTGTCCTACTTACTATCTTAATATGAAACTTTTCAGATGGTAACTGGTATTTTAGCACCA
>Frequency_1_QualityScore_FFHHHHHJJJGGJHIGIJJJJJAHGIIHGIGJJJIICCHIJJIJGHH?EEFFEDDDDDDDDCCDDDBD@CDDDD@DBDCDCCCCDCDDA:@:BC_Mismatch_0_Sense_+_Library_PoolC
GGAGCAGGGGATGTCCACGCGGTTTCGATAAAAGGCTCAAGAACTGGTTGGCAGGCTATGTCACGCAACTGGGGACAGAATTGGCAAAGTAATT
>Frequency_1_QualityScore_FFHHHHHJJJIJJIJIGJJJJIJJJJIJJJJJJJHJJJJJJJJJJJJJHIJJJJJHHFFDDDDDDDDDDDDDDDDCDDDDDDDDDDDDDDEECD_Mismatch_0_Sense_+_Library_PoolC
CAATTGTTGAACAGGCGCTGGACCAATATCTAGGATTCATGTTACTTGTATGGACGACCAACATTAACAGCTTTGTCACAACAAGGAATATAGC
>Frequency_1_QualityScore_DDDHHFHGBHDF<CFCHGGGHE3CFCEFGGFGGGB<DHCBFDHGGBF9D@DDHGG>@CEEEGE@EHHE>C=;?@CDEECEDCAE>=ABB?<?_Mismatch_0_Sense_+_Library_PoolC
ACACATAGGAGGTAATATAACGTAAGTCCGTATGTGAACTATAGATCTGGAGAGCCATGGGATTTAGTGGTGTCTCATTATTGGAGCCCTCT
>Frequency_1_QualityScore_FFHHGFFHFEHGHICHGGGIJJJIIICHGCHB:BGIFIIIIGHJHCBAHE=FHJGIGIIGIJJJCCCHHFCHFDFFEEEECDCCDDD@:9>@AC_Mismatch_1_Sense_+_Library_PoolC
GAAAGCAGTAGCTTCAAAGAACACATAGGAGGTAATATAACGTAAGTCCGTATGTGAACTATAGATCTGGAGAGCCATGGGATTTAGTGGTGTC
>Frequency_1_QualityScore_FFHHHHHIJJJIJJJEGJGJJJJJJJJJJJIGIHIJGGEGHIJJJIJIIIJIJJGIIIGGIJJHGGEFHEHHIICHHFFFDEEEEEEEDD_Mismatch_1_Sense_+_Library_PoolC
AGAAGCCAGATATAAATACAACTTTACTAAACGTTTCCAGACCTCTTTATATATTTGCCATTGTATACTTCTTCGCTGCTCTATTATTGA
>Frequency_1_QualityScore_+2<C4<DE3+2:ACFEE;AC;EEE?1CBDDIEIBDDDDDEEDD>D<DDDEIADC<@8=A@4=47=C_Mismatch_1_Sense_+_Library_PoolC
CATTATTGGAGCCCTCTCCCATTCGTTTGTCCTACTTACTATCTTAATATGAAACTTTTCAGATGA
>Frequency_1_QualityScore_FDHHHHHJJJJJJJJJIJJIJJGIJIJJJJIJJJIJJJJJJIJIGIJJJIJJFHHFFBCECEEDDDDDDCCDD8ACDDDDEDDCDDDDDDDABD_Mismatch_1_Sense_+_Library_PoolC
GTGTATACTTCTTCGCTGCTCTATTATTGAAAAACCGCGATGAAAGCAGTAGCGTCAAAGAACACATAGGAGGTAATATAACGTAAGTCCGTAT
>Frequency_1_QualityScore_DDHHHHHEHHHIDCFHGGGHHHHCBFDCHGIGHGGGICGHHIIFIIICHACGDFGHEGICEEEFGFHFF@CCF@CDCBDCDCBCCCACDCCBCB_Mismatch_1_Sense_+_Library_PoolC
ATGAAAGCAGTAGCGTCAAAGAACACATAGGAGGTAATATAACGTAAGTCCGTATGTGAACTATAGATCTGGAGAGCCATGGGATTTAGTGGTT
>Frequency_1_QualityScore_FDHDBDBHBHIIIJGJIGIEGHEEHHGIIJIGGHFFCEGGGIIEHIIIHFGGCGGIIJIIIJJEHGGIEDHIGEDCHHFFEFBD_Mismatch_0_Sense_+_Library_PoolC
GTGGTGTCTCATTATTGGAGCCCTCTCCCATTCGTTTGTCCTACTTACTATCTTAATATGAAACTTTTCAGATGGTAACTGGTA
>Frequency_1_QualityScore_FFHHHGHJJGHJJJJJCHJIJJIJJIIJJGIJJIJJJIIJIIJJIJIJJJJJJJJJJJJJJJJJJJJIIEHIIFHHHHCHFFFFFEEE_Mismatch_2_Sense_+_Library_PoolC
TTCAGATGGTAACTGGTATTTTAGCACGGATTGATTGATTGACAGATTTATTTGATTGTCTTCTCTGTAGTAGACATTCAATTGTTGA
>Frequency_1_QualityScore_=DFHFBFHHEB?+<<F;CA@<FA?CD@FB9BDDDGFEEGEIEHIEEE?=(4(69?;A@CACC@??@>CCC?<=@BB?8>:@C@?CC(+><8<?@_Mismatch_0_Sense_+_Library_PoolC
CTTCCAGGTCACCACCAGTGACGGCACTACGAGCGTCTCCTATAACGTGGCCCCTTCTGATTGGCAATTCGGGCAGACTTTTGAAGGAAGCCAG
>Frequency_1_QualityScore_:?CCDDDEEEEIIIEEEEEEEFCFBFCAAFF>EIDA6??DEEDDDEDDADD8?7BA@<ADDACD;@@D7;(6=>=??A::??A<=AAA_Mismatch_0_Sense_+_Library_PoolC
CCTCTTTATATATTTGCCATTGTATACTTCTTCGCTGCTCTATTATTGAAAAACCGCGATGAAAGCAGTAGCGTCAAAGAACACATAG
>Frequency_1_QualityScore_FFGDFHGIJJIGIHGIJJIIIJJJJIGHIIIJJJIJJJJJJJJIIIJIHGIIJJJIEJHIIJGGG_Mismatch_0_Sense_+_Library_PoolC
CCATTCGTTTGTCCTACTTACTATCTTAATATGAAACTTTTCAGATGGTAACTGGTATTTTAGCA
>Frequency_1_QualityScore_FFHHHHHJJIIJJJJJJJFIGJJJJJJIJJJJJJJJJJJJIIJJJJJJJJIHIIJIIJGIGHIGGIHIIGEHHHFFFFFEEDEECDDDBDDDDD_Mismatch_1_Sense_+_Library_PoolC
ATAACTTAAGTCCGTATGTGAACTATAGATCTGGAGAGCCATGGGATTTAGTGGTGTCTCATTATTGGAGCCCTCTCCCATTCGTTTGTCCTAC
>Frequency_1_QualityScore_D>F<C??<<ECFFEFFE9@EFFDBG<B@<GFDGEFAF?FD79B@=8B8<6.=FFE)=7=@@;AEAEAAB@@D?B@AAB;;3>?B@A3:<ABB_Mismatch_0_Sense_+_Library_PoolC
AAAGCAGTAGCGTCAAAGAACACATAGGAGGTAATATAACGTAAGTCCGTATGTGAACTATAGATCTGGAGAGCCATGGGATTTAGTGGTGT
>Frequency_1_QualityScore_FFHHHHHJJJJFJJHIJCGAHGHIJJJGIIEIJJJCHIJIJJJJJJJJJJIJJJJIDHIIJJJIJGHHHHFEDFFDDDEDEDEDEEFCDDACA>_Mismatch_1_Sense_+_Library_PoolC
AAAGAACACATAGGAGGTAATATAACGTAAGTCCGTATGTGAACTATAGATCTGGAGAGCCATGGGATTTAGTGGTGTCTCATTATTGTAGCCC
>Frequency_1_QualityScore_DFHHHHGJJJIIJIJJJJIJJIJIDHIIJIIHGGGIIIGBHIIJJIHHHHHHFFDDFDEEEEDEDDDBDEDDBBBDDDFDDDDDDDEDEDEDDC_Mismatch_1_Sense_+_Library_PoolC
CTCTATTATTGAAAAACCGCGATGAAAGCAGTAGCGTCAAAGAACACATAGGAGTTAATATAACGTAAGTCCGTATGTGAACTATAGATCTGGA
>Frequency_1_QualityScore_FFGHHHHJJJJJJJJJJJJJJJJIJJJJJJJGJJJJJJJJJJIJJJJIJJJJJJJJJJJJJJJJJIJJJGHHEEFHFFFDDDDDDDCDDDDDDD_Mismatch_1_Sense_+_Library_PoolC
TCAACTTTACTAAACGTTTCCAGACCTCTTTATATATTTGCCATTGTATACTTCTTCGCTGCTCTATTATTGAAAAACCGCGATGAAAGCAGTA
>Frequency_1_QualityScore_FFHHHHHJJJJIIJIIJIJJJJIJJJJJIIJJJJIJJJGCIJJIJJHHEEF?CFFFEEEEDEDDDDEDDDDDDFFEEDDDCDEDEDEDDCBCDD_Mismatch_1_Sense_+_Library_PoolC
CTTATTGAAAAACCGCGATGAAAGCAGTAGCGTCAAAGAACACATAGGAGGTAATATAACGTAAGTCCGTATGTGAACTATAGATCTGGAGAGC
>Frequency_1_QualityScore_FFHHHGHIJJJJIJJJIIGIEGHIJIHIFIIGHJJJJGIJJIJIIIGCHIJJIGIIIIIIBGGGIGHGGHEHFHFFBDECEEEECDDDEDCDED_Mismatch_1_Sense_+_Library_PoolC
AGTCCGTATGTGAACTATAGATCTGGAGAGCCATGGGATTTAGTGGTATCTCATTATTGGAGCCCTCTCCCATTCGTTTGTCCTACTTACTATC
>Frequency_1_QualityScore_FFGHHHHJJJJJIGIJJJJJJJJJJIHIIJIIJJIIIIJJHIJJHHIGGJIIJJJEGIHHHHHHFDD@D?CDDDDDDDCBDCDDDCCCDDDDCC_Mismatch_0_Sense_+_Library_PoolC
AATGGCCATTCCTACTTCAATCTAGTCCTCATCACCAACGTAGCAGGAGCAGGGGATGTCCACGCGGTTTCGATAAAAGGCTCAAGAACTGGTT
>Frequency_1_QualityScore_FFFHGHHDFGIIIBHGIIGGIIIIIIGIGIIEGIGHG9BDCEAEHIGGGGHHIIHGHFHEE?DDCEE@CCCDCDD;@AC>@BBDDACCD@B<9<_Mismatch_0_Sense_+_Library_PoolC
AGGCTATGTCACGCAACTGGGGACAGAATTGGCAAAGTAATTCTTACCTCAACGGTCAAACCCTATCCTTCCAGGTCACCACCAGTGACGGCAC
>Frequency_1_QualityScore_+A2AD:2C<:C;EDFDBE@?FEE9B<CAEEFBEFBADI@DD>DEDE>9DD*?BB*/?18=CCIEDCEDCC_Mismatch_1_Sense_+_Library_PoolC
TCCCATTCGTTTGTCCTACTTACTATCTTAATATGAAACTTTTCAGATGGTAACTGGTATTTTAGCACCA
>Frequency_1_QualityScore_????D3<EB+2ACDEC>D<?D@DDE4<::<D@9BBDBDEDAEEDDD\;AECCC:@@CC;==;=<;9/<?8;:>A>3:<AA>:05>>?AAA??A?_Mismatch_1_Sense_+_Library_PoolC
CGTTTCCAGCCCTCTTTATATATTTGCCATTGTATACTTCTTCGCTGCTCTATTATTGAAAAACCGCGATGAAAGCAGTAGCGTCAAAGAACAC
>Frequency_1_QualityScore_FFHHHHHJJJJJIJJJJIJIIIJIGJIIJJJJJIJJJIIJJJJJHIJIIHHFFFFFEEDEDDDCDCCD@CCDDDDEDDCDDDDEDB?BDCDDEE_Mismatch_1_Sense_+_Library_PoolC
TACTACTTCGCTGCTCTATTATTGAAAAACCGCGATGAAAGCAGTAGCGTCAAAGAACACATAGGAGGTAATATAACGTAAGTCCGTATGTGAA
>Frequency_1_QualityScore_FFHHHHHJJJHIJHIIJJJJJJJJJJJJJJJJJJJJJJJJJJJJJJJJJJJJJJIJJJJJJJIJJIJIIGHHHHHHFFFFFFFDEECCEDD>AC_Mismatch_0_Sense_+_Library_PoolC
TGGGATTTAGTGGTGTCTCATTATTGGAGCCCTCTCCCATTCGTTTGTCCTACTTACTATCTTAATATGAAACTTTTCAGATGGTAACTGGTAT
>Frequency_1_QualityScore_FFHHHHHJJJJJJJJJIJJIIJJJJJJJJJIIJJJJIJJJJIIJJJJJGIJIIIJJIJJHHHHHHFFFFFFDAEDDDECDDDDDDDDDDEEDEE_Mismatch_1_Sense_+_Library_PoolC
GTGGCCCCTTCTGATTGGCAATTCGGGCAGACTTTTGAATGAAGCCAGATATAAATACAACTTTACTAAACGTTTCCAGACCTCTTTATATATT
>Frequency_1_QualityScore_FFGFHHFHIHIJJJIGJBGIJJIEHCEHIEBFHGIFIIGEFIIJIIHIJHGHGIIEHHIIJJCCHGEII_Mismatch_0_Sense_+_Library_PoolC
CTACTTACTATCTTAATATGAAACTTTTCAGATGGTAACTGGTATTTTAGCACCGATTGATTGACTGAC
>Frequency_1_QualityScore_DDD?D<?>AFB>CDCE@C<FHGFAACFCACGHE>GIGIEGGGHGHIGGGBHGCHGDEGIGGECG>_Mismatch_1_Sense_+_Library_PoolC
TATTGGAGCCCTCTCCCATTCGTTTGTCCTACTTACTATCTTAATATGAAACTTTTCAGATGGGA
>Frequency_1_QualityScore_FFHHHHHJHHJHIIJIJJJJIJJJJJJJJJJJJJJJJJJJJHIIJJJJJIJJJJJJJJJJJJJJIJJIIHHHHHHHFFEFFFDE_Mismatch_1_Sense_+_Library_PoolC
GGATTTAGTGGTGTCTCATTATTGGAGCCCTCTCCCATTCGTTTGTCCTACTTACTATCTTAATATGAAACTTTTCAGATGGGA
>Frequency_1_QualityScore_ADDDB;D?CEEE<3A:<A?A?+2?EE>E*::*:D4:?09?:??*0??9D4*?00888B<)B=@@=CCCDC_Mismatch_2_Sense_+_Library_PoolC
CTCTCCCATTCGTGTGTCCTACTTACTATCTGAATATGAAACTTTTCAGATGGTAACTGGTATTTTAGCA
>Frequency_1_QualityScore_FFHHHHHIJIJJIIEHHJGIEIIIJGIIJJJJIJJDHGIJJJJIJHIJGIIGIJJJJJFEGHGJIFEGDHHJFHCHHFF_Mismatch_2_Sense_+_Library_PoolC
GAGCCCTCTCCCATTCGTTTGTCCTACTTACTATCTTAATATGAAACTTTTCAGATGGTAACTGGTATTTTAGCACCAT
>Frequency_1_QualityScore_FFHHHHHJJJJJJJJJJJJJIJJJJJJJJIIJJGIJJJJJHGJJJJJJIJIJIIIIJIJJJHIJJGIGHIGIHHHHHHHFFFFFFFEEDEDEED_Mismatch_2_Sense_+_Library_PoolC
ACTTACTATCTTAATATGAAACTTTTCAGATGGTAACTGGTATTTTAGCACGGATTGATTGATTGACAGATTTATTTGATTGTCTTCTCTGTAG
>Frequency_1_QualityScore_FFHGHHHJIJJJJIJJJJJIJJJJJJJJJJJJJJJJJJJIJJJJJJJGIJIIJJJJJJJJIJGIJFIIJDGHGH_Mismatch_0_Sense_+_Library_PoolC
ATTATTGGAGCCCTCTCCCATTCGTTTGTCCTACTTACTATCTTAATATGAAACTTTTCAGATGGTAACTGGTA
>Frequency_1_QualityScore_FFHHHHHJJJJJJJJJJJJJJJJJIIIIJJJJJJJIJJJJJJJJJJIIIJJJJIJJJJJJJII_Mismatch_1_Sense_+_Library_PoolC
ATTGGAGCCCTCTCCCATTCGTTTGTCCTACTTACTATCTTAATATGAAACTTTTCAGATGGA
>Frequency_1_QualityScore_;:+ADADDEEB9:4:AFEEFFE<EEEEEDD@4?DDDC)?@6@DADCAC:3@AAC>)\,5<3@@A?>A?>>A_Mismatch_1_Sense_+_Library_PoolC
CCATTGTATACTTCTTCGCTGCTCTATTATTGAAAAAACGCGATGAAAGCAGTAGCGTCAAAGAACACATA
>Frequency_1_QualityScore_FFFFFHCFEFGGEHHHIFGGEHIIJIHIIJIGEGDGGHJIIIIHEHJICHIEHIIJEHDHIICFHJIIJDGIEHHHGE_Mismatch_1_Sense_+_Library_PoolC
TAGTGGTGTCTCATTATTGGAGCCCTCTCCCATTCGTTTGTCCTACTTACTATCTTAATATGAAACTTTTCAGATGGA
>Frequency_1_QualityScore_FDHGFHGGHIIEGDBCEEHHICHA?FHEHGEEGGGGHIGGDGHGGGGIHHDHIGIEGH@?EEEEECD>?;:@?C??C5>8<>AC@C:9A>CC_Mismatch_0_Sense_+_Library_PoolC
AATGGCCATTCCTACTTCAATCTAGTCCTCATCACCAACGTAGCAGGAGCAGGGGATGTCCACGCGGTTTCGATAAAAGGCTCAAGAACTGG
>Frequency_1_QualityScore_FFHHGHHJJJJJJJJJIJJJJIJJJJJJJJJJJJIJJIJJIJJJJJJJJIJHIJJJJJJIIJJJHHHHFFFFEEEEFECDDDDDEDDDFDDDDC_Mismatch_1_Sense_+_Library_PoolC
ATTGATTGACAGATTTATTTGATTGTCTTCTCTGTAGTAGACATTCAATTGTTGAACAGGCGCTGGACCAATATCTAGGATTCATGTTACTTGT
>Frequency_1_QualityScore_FFHHHHHJJJIJIIJJJEHIJJIJJJJJJJJJJJJHIIGJJJJJJJJJJJJJIJIHIIHHHGFFFEFCECDDDDDDDD@BDDDDDDDDDDD>CB_Mismatch_0_Sense_+_Library_PoolC
GGACAGAATTGGCAAAGTAATTCTTACCTCAACGGTCAAACCCTATCCTTCCAGGTCACCACCAGTGACGGCACTACGAGCGTCTCCTATAACG
>Frequency_1_QualityScore_FFHHHHHJJJIJIIIIHIIIJJJJJHJJJJJIIJJJJJJJJJJJJHIIJJJFI_Mismatch_0_Sense_+_Library_PoolC
CTCCCATTCGTTTGTCCTACTTACTATCTTAATATGAAACTTTTCAGATGGTA
>Frequency_1_QualityScore_FFHHHHHJJJJJJJJJIIJJJJIJJJJJJJJJJJJJJJJJJJJJJJJJJJJJJIJIJJJHI_Mismatch_1_Sense_+_Library_PoolC
GGAGCCCTCTCCCATTCTTTTGTCCTACTTACTATCTTAATATGAAACTTTTCAGATGGTA
>Frequency_1_QualityScore_FDHHFHHJJJJJJJJJJIJIJJJJJJJJIJJJJJFHJIIIIJJJJJJJJJJIIJJJJJJJJJJIJJHHGEFFFFFFEEEEEEEFDDFEEEEEEE_Mismatch_1_Sense_+_Library_PoolC
GTGAACTATAGATCTGGAGAGCCATGGGATTTAGTGGTGTCTCATTATTGAAGCCCTCTCCCATTCGTTTGTCCTACTTACTATCTTAATATGA
>Frequency_1_QualityScore_DFHDDHDIGHGHEHGGHJDGGGGIJJIJJJIHIJJIGGIJIIIIIIGICIDCHGIIHGIIJIJIJBGGFAHHHGFFDFFDCEEEEEEFDD@ACD_Mismatch_1_Sense_+_Library_PoolC
CAAAGAACACATAGGAGGTAATATAACGTAAGTCCGTATGTGAACTATAGATCTGGATAGCCATGGGATTTAGTGGTGTCTCATTATTGGAGCC
>Frequency_1_QualityScore_FFHHH2<CGGIJJJJIJJIJIJJJJIJJJJJJIJJGGJJIJJIJJIIJHHHFFFFFCEDEEDDDDB?CDADDDDDDDDBDDECBB@DDEECDDD_Mismatch_1_Sense_+_Library_PoolC
CTTCTGCGCTGCTCTATTATTGAAAAACCGCGATGAAAGCAGTAGCGTCAAAGAACACATAGGAGGTAATATAACGTAAGTCCGTATGTGAACT
>Frequency_1_QualityScore_;AA34+<CFE618)?3A4ADACF??4:?1)10))07;BB4==>).)));A14:7?)6?;6;>A@3--/\,(,(,5;:2+888:@:8@B1<::@@_Mismatch_1_Sense_+_Library_PoolC
TACTTCTTCGCTGCTCTATTATTGAAAAACCGCGATGAAAGCAGTAGCGTCAAAGAACACATAGGAGGGAATATAACGTAAGTCCGTATGTGAA
>Frequency_1_QualityScore_FFHHHHHJJJJJHIJIIJJJJJJIIJJJJJJJJJJJIJJJJIJIHHHHFFFFDEEEECDD=CCDEEEED?CBDDEEDDDDDDEECCDDDDDEDE_Mismatch_1_Sense_+_Library_PoolC
CGCTGCTCTATTATTGAAAAACCGCGATGAAAGCAGTAGCGTCAAAGAACACATAGGAGGTAATATAACGTAAGTCCGTATCTGAACTATAGAT
>Frequency_1_QualityScore_FFHHHHGGIIJJJJJJJJJJIJIJJJIGIJJJJJJJJJJJJJJJJJIJHHHHHCEFFFCCDDDDDDDDDDDDDDDDD8ACEEEEEDDABBD@CC_Mismatch_1_Sense_+_Library_PoolC
GCCATTGTATACTTCTTCGCTGCTCTATTATTGGAAAACCGCGATGAAAGCAGTAGCGTCAAAGAACACATAGGAGGTAATATAACGTAAGTCC
>Frequency_1_QualityScore_FFHHHHHJJJJJJJJIIJIJJJJIIJJJJJJJJJJJIJJJJJJJJIJFIJJJJJIJJJIJJJIJJJJIGHHGHH_Mismatch_1_Sense_+_Library_PoolC
GGTGTCTCATTATTGGAGCCCTCTCCCATTCGTTTGTCCTACTTACTATCTTAATATGAAACTTTTCAGATGGA
>Frequency_1_QualityScore_FFHHHGHJJJJIIIJJJJJJJJJEHJGJCHIJIJHJJJJIJJIJJJJIFGHJJJJIJJJIGIJGGHIIJJJCHHHHHH_Mismatch_1_Sense_+_Library_PoolC
TCTCATTATTGGAGCCCTCTCCCATTCGTTTGTCCTACTTACTATCTTAATATGAAACTTTTCAGATGGTAACTGCTA
>Frequency_1_QualityScore_FFHHHHHJJJJHIJJJFHJJJHJJIJJIJJIJJJJBGHIIJJJJJFH_Mismatch_0_Sense_+_Library_PoolC
GATGAAAGCAGTAGCGTCAAAGAACACATAGGAGGTAATATAACGTA
>Frequency_1_QualityScore_FFHHHHHJJJJJJJJJJJJJJJIEIIJJJJJJIGHJJJJJJJJJJEIJJJJJJJJJJHFDBCDDDDEDDCDCDDDDCDDCCCDDCCC@9CDDBB_Mismatch_0_Sense_+_Library_PoolC
ATTCCTACTTCAATCTAGTCCTCATCACCAACGTAGCAGGAGCAGGGGATGTCCACGCGGTTTCGATAAAAGGCTCAAGAACTGGTTGGCAGGC
>Frequency_1_QualityScore_:B;FAFHEHGGIEHGEBFGH??A9CECFFCA3D*BDEEGE<8CHBHHECE>DBB@?_Mismatch_0_Sense_+_Library_PoolC
TCAAACCCTATCCTTCCAGGTCACCACCAGTGACGGCACTACGAGCGTCTCCTATA
>Frequency_1_QualityScore_FFHHDGGGHJIIIIFHJJIIGJJFGGIIII?FHGIIJJJIGIGGHIIJIHJJJI>FGIJJIJJJIJIIIGIHEHEHFFFFDDFFDDEEEEEEDE_Mismatch_2_Sense_+_Library_PoolC
TTAATATGAAACTTTTCAGATGGTAACTGGTATTTTAGCACGGATTGATTGATTGACAGATTTATTTGATTGTCTTCTCTGTAGTAGACATTCA
>Frequency_1_QualityScore_FFFHHGFHGHEGGHDGGGBFG@EDEBEFEFHGGIIIIIIIIIIIIIIEIIIIIIII>GGIIIIIEHI_Mismatch_1_Sense_+_Library_PoolC
CATTATTGGAGCCCTCTCCCATTCGTTTGTCCTACTTACTATCTTAATATGAAACTTTTCAGATGAT
>Frequency_1_QualityScore_FFHHHHHJJJJJIIJJJIHJJJJJJJIIJJJJJJJJJJGIJJGIJGIJJJHHHHHFFFFF@CEFEEEEDCCDDDDDDDDDDDDCDDDDDDDDDC_Mismatch_0_Sense_+_Library_PoolC
AAAAGGCTCAAGAACTGGTTGGCAGGCTATGTCACGCAACTGGGGACAGAATTGGCAAAGTAATTCTTACCTCAACGGTCAAACCCTATCCTTC
>Frequency_1_QualityScore_FFHHHHHJJJJFGIJJJJJIJIJJJJJJIJJHIJJJJJJIJEHIIJJJIJJJGHEDFDCBDDDDDDDDDDCDDDDDDDDDDDDEDDBDDDDDDB_Mismatch_0_Sense_+_Library_PoolC
TACCTCAACGGTCAAACCCTATCCTTCCAGGTCACCACCAGTGACGGCACTACGAGCGTCTCCTATAACGTGGCCCCTTCTGATTGGCAATTCG
>Frequency_1_QualityScore_A?F<AFHB?:F<@B??AFC4:FH<FH<:??3?8::?:BD????:*99?9DG<?F@?488CC===@AF;;)=AHA)??_Mismatch_1_Sense_+_Library_PoolC
GATAAATACAACTTTACTAAACGTTTCCAGACCTCTTTATATATTTGCCATTGTATACTTCTTCGCTGCTCTATTAT
>Frequency_1_QualityScore_=DFFF8DEHEBGIIEGHEDGHGIIDDA*?4DHGGHGG9?;;BFDH>D?FHGG<8(6==F@C>E3@C>CC?=EEHCDD>CEDCA@ACCCCCCCCA_Mismatch_2_Sense_+_Library_PoolC
TGGAGAGCCATGGGATTTAGTGGTGTCTCATTATTGGAGCTCTCTCCCATTCGTGTGTCCTACTTACTATCTTAATATGAAACTTTTCAGATGG
>Frequency_1_QualityScore_D@FF8DFHIIIIIIIIIIIFIIIIIEIIIIIIIIGIIIHIGIGGFIIIIIIHFHHFHEEEDEEECCCACCCCFCCCC_Mismatch_1_Sense_+_Library_PoolC
GTGGTGTCTCATTATTGGAGCCCTCTCCCATTCGTTTGTCCTACTTACTATCTTAATATGAAACTTTTCAGATGCTA
>Frequency_1_QualityScore_FFHFFHHJIIIJJJGJJJGIIIIIJJJJIJGIGIGGIIIIJJIJIJJIIJIHIJJJJJJHIJICH@ED_Mismatch_1_Sense_+_Library_PoolC
ATTATTGGAGCCCTCTCCCATTCGTTTGTCCTACTTACTATCTTAATATGAAACTTTTCAGATGGTGA
>Frequency_1_QualityScore_FFHHHHGJJJJJJJGJIJIJEHGGIGEHIJJJJJJIJJJIJJJJJJJJJIIJIFHHIIJJIIJJHHHHHEFFFFFFFFEDDDEEEDDDCD_Mismatch_0_Sense_+_Library_PoolC
TGGAGAGCCATGGGATTTAGTGGTGTCTCATTATTGGAGCCCTCTCCCATTCGTTTGTCCTACTTACTATCTTAATATGAAACTTTTCAG
>Frequency_1_QualityScore_FDHHHHHJJJJIJJJJJJIJJJJIIJJJJIJJJJJJJHHHHIJJIJJJJJJJIIJJJJJJJJJJJ)=CHEHHHHFFFFFFEEEEEEFEEDDDEE_Mismatch_1_Sense_+_Library_PoolC
GTGAACTATAGATCTGGAGAGCCATGGGATTTAGTGGTGTCTCATTATTGGAGCCCTCTCCCATTTGTTTGTCCTACTTACTATCTTAATATGA
>Frequency_1_QualityScore_FFFFHBFBGGHIGFHHEGHHHIIGHHHEGIEIGHGEHIGIGIHIGHGIFHFHGGHIGCHHFHHFDCBCDCCCEECECCDCCCCCCCEDCC_Mismatch_0_Sense_+_Library_PoolC
CAATATCTAGGATTCATGTTACTTGTATGGACGACCAACATTAACAGCTTTGTCACAACAAGGAATATAGCTTTTATCACCATAAATTTA
>Frequency_1_QualityScore_FFHHHHHJFIJJJJJJIJJIJJJJJJJJFIJJJJJJJJJJJJJIJHJIIJJIHHHHHHFEDFECECEED@CDDDDDDDDDDCDDCDDBDDDDEC_Mismatch_0_Sense_+_Library_PoolC
AGCGTCTCCTATAACGTGGCCCCTTCTGATTGGCAATTCGGGCAGACTTTTGAAGGAAGCCAGATATAAATACAACTTTACTAAACGTTTCCAG
>Frequency_1_QualityScore_FDHHFHHJJJJJJJJJIJIJJJJIIIJJIJJJJJJJJJJJJJJJIIJJJJJIJIIGHJJJG@HIHHIIHHHHHHHFFFFFFECCEEFED_Mismatch_1_Sense_+_Library_PoolC
GTGGTGTCTCATTATTGGAGCCCTCTCCCATTCGTTTGTCCTACTTACTATCTTAATATGAAACTTTTCAGATGGTAACTGGTATTTCA
>Frequency_1_QualityScore_A?D>DD4<C::+3A<BE9CBEEEEE;DDDDC?DEI<?D?D99BB7BDB=8==CECCEEDDC;7?CC==?>?AB;>@((6>B;AA;>>>A>>:>:_Mismatch_1_Sense_+_Library_PoolC
ATCTGGAGAGCCATGGGATTTAGTGGTGTCTCATTATTGGAGCCCTCTCCCATTCGTTTGTCCTACTTACTATCTTCATATGAAACTTTTCAGA
>Frequency_1_QualityScore_FFHHHHHJJJJJJJIJJJJJJJJJJJJJJJJHIJJJJJGHJIJJJJIJIIIGIJJGIJJJJIJJJIIIIEHHHHHHHFFFFFFFEDEEEEFDEF_Mismatch_0_Sense_+_Library_PoolC
TTACTATCTTAATATGAAACTTTTCAGATGGTAACTGGTATTTTAGCACCGATTGATTGACTGACAGATTTATTTGATTGTCTTCTCTGTAGTA
>Frequency_1_QualityScore_BDHHFDFEC>A<D?AEHIEGH?FFH>GEBGCB)?BFGHIIG=BGDF8=CA=@@=7=CGGHHFFEH>H;?>@9;?=AC@>>?CCCCCC>@?_Mismatch_0_Sense_+_Library_PoolC
GAAAGCAGTAGCGTCAAAGAACACATAGGAGGTAATATAACGTAAGTCCGTATGTGAACTATAGATCTGGAGAGCCATGGGATTTAGTGG
>Frequency_1_QualityScore_FFHHHHHIJJJIJJJHIJJJJJJJJJJJJJJIIIJJJJJJJJIJJJJJHJJIIJJGJIJJIJJJFIJJJCHHHFFFFFEFEEEDDDDDDDDDDE_Mismatch_1_Sense_+_Library_PoolC
ACTTAAGTCCGTATGTGAACTATAGATCTGGAGAGCCATGGGATTTAGTGGTGTCTCATTATTGGAGCCCTCTCCCATTCGTTTGTCCTACTTA
>Frequency_1_QualityScore_FFHHHHHJJIJIJJJJHIJJGIIIHGIBHIGHIIDHIIJJJJCHEGIJJJJJJJJGHHIIIFH_Mismatch_0_Sense_+_Library_PoolC
TTGGAGCCCTCTCCCATTCGTTTGTCCTACTTACTATCTTAATATGAAACTTTTCAGATGGTA
>Frequency_1_QualityScore_FFGHGHHIJJIJDHIJJGHGIIJJIIIIJJJIJJIIGHGIGHIJGHGHHHHHHFFF>CBDDDDDBDDDCCDDDDDDDDDACCEDEEEDDDDDDD_Mismatch_0_Sense_+_Library_PoolC
ATGTCCACGCGGTTTCGATAAAAGGCTCAAGAACTGGTTGGCAGGCTATGTCACGCAACTGGGGACAGAATTGGCAAAGTAATTCTTACCTCAA
>Frequency_1_QualityScore_DD)<C?<,AE>EFDC<<+2:?CCDDDA<<DDDEEIEBDDEAB*BADEEIIII7=ACE=@;A=ACCA3;;?DD;;>@@@>?>?A>A?AA>,:A<?_Mismatch_1_Sense_+_Library_PoolC
GGGAATATAACGTAAGTCCGTATGTGAACTATAGATCTGGAGAGCCATGGGATTTAGTGGTGTCTCATTATTGGAGCCCTCTCCCATTCGTTTG
>Frequency_1_QualityScore_DFHHHHHJCGGIIIGGGGFHIJIIGIJJJIIJIJIGGHIGIIIIGHFC?BEDDDDDDCDACDC@CDDDDCBDDDDD?ADD@CDD@CCCCDCD?B_Mismatch_1_Sense_+_Library_PoolC
CTTCCAGGTCACCACCAGTGACGGCACTACGAGCGTCTCCTATAACGTGGCCCCTTCTGATTGGCAATTCGGGCAGACTTTTGAATGAAGCCAG
>Frequency_1_QualityScore_FFHHHHHJJJIJJJJJJJIJHIJJJJJJJJJJJJJJJJJJJJJJJJJJIJJIIIJIIJJJHHHHGHHFFFFFFFEEEEDDDEEDDE_Mismatch_0_Sense_+_Library_PoolC
TCTAGGATTCATGTTACTTGTATGGACGACCAACATTAACAGCTTTGTCACAACAAGGAATATAGCTTTTATCACCATAAATTTAC
>Frequency_1_QualityScore_BDDFDHDHBHEGIDHHJJJEIJGEEHE1?EEEBCFH?F*0?DB09B8?DA@DCGG8BF8@=@FFHACGHHEEEC=CCEEED7?;_Mismatch_1_Sense_+_Library_PoolC
GATTTAGTGGTGTCTCATTATTGGAGCCCTCTCCCATTCGTTTGTCCTACTTACTATCTTAATATGAAACTTTTCAGATGGTGA
>Frequency_1_QualityScore_FFGHHHHJJIIIJFIJJHGIJJJIAEHFGHIIIJIJIIGIJIIIIGHHIJGGHIJGHIEFHGHFFFFFECCEDEEEDEDDCD_Mismatch_0_Sense_+_Library_PoolC
AATATCTAGGATTCATGTTACTTGTATGGACGACCAACATTAACAGCTTTGTCACAACAAGGAATATAGCTTTTATCACCAT
>Frequency_1_QualityScore_FFHHHHHJJJJJJJJJJJJIIJJIIJJJJIJJIJHIJIGJJJIJJJJIJJHGHACDDEFFFEDEDDDEDCBAABCCDEEDDDDCEDEDEDDCDC_Mismatch_1_Sense_+_Library_PoolC
CTATTATTGAAAAACCGCGATGAAAGCAGTAGCGTCAAAGAACACATAGGAGGTAATATAACGTAACTCCGTATGTGAACTATAGATCTGGAGA
>Frequency_1_QualityScore_FDDHFFFHGIGEDEFHDCHIGIGIHIJIIFFHGGHIIIJIIEIIIIIIHHGCGHGE;@=FHHGGIDCH>AAEEHFFFDF_Mismatch_0_Sense_+_Library_PoolC
GTCTCATTATTGGAGCCCTCTCCCATTCGTTTGTCCTACTTACTATCTTAATATGAAACTTTTCAGATGGTAACTGGTA
>Frequency_1_QualityScore_FFHHHHHJJIJJJFIIIGFHJJJJI*:EEGHIJJIJJGIJJJIJIHIIGEIHGHFFFFFECDDEEDDDDDAAACDDEDDDDDDEEDDBBDDCDD_Mismatch_2_Sense_+_Library_PoolC
TTACTTCTTCGCTGCTCTATTATTGGAAAACCGCGATGAAAGCAGTAGCGTCAAAGAACACATAGGAGGTAATATAACGTAAGTCCGTATGTGA
>Frequency_1_QualityScore_FFHHHHHJJJJIJJJJJJFIFIIJJIJJJJJJJJIJJIJJJJJHHHHHHFFFFFEEEDEDDDDDDDDDDDDDDDDCBDDDDDDDEEEEEDDDDD_Mismatch_0_Sense_+_Library_PoolC
ACCAGTGACGGCACTACGAGCGTCTCCTATAACGTGGCCCCTTCTGATTGGCAATTCGGGCAGACTTTTGAAGGAAGCCAGATATAAATACAAC
>Frequency_1_QualityScore_D>B:<CDB<?ED?38CEEIACDEEII4?<C8CDDAD>A;44=AC9C;A@C4=;:\;@@@AAA@A>AAAA:8>AAD>DA:<<>?>+4+8<<<<>B_Mismatch_1_Sense_+_Library_PoolC
CATACTTCTTCGCTGCTCTATTATTGAAAAACCGCGATGAAAGCAGTAGCGTCAAAGAACACATAGGAGGTAATATAACGTAAGTCCGTATGTG
>Frequency_1_QualityScore_;D:??;<EBGG>H@FBHEBG<H@CDC??GG@98CFBAF<:9)008?@DFHBFBF<=BC;(;@GC>CHBH3.=CDEDDACC>A;;@CA@CC@>C_Mismatch_0_Sense_+_Library_PoolC
CGTATGTGAACTATAGATCTGGAGAGCCATGGGATTTAGTGGTGTCTCATTATTGGAGCCCTCTCCCATTCGTTTGTCCTACTTACTATCTTA
>Frequency_1_QualityScore_FFFHFFFIGGHIEIJFHIJEAFCEHDGDHHHIIIJGGGFGEG@EH?AEFCBDBBECABBDBBDDDDDECCB>CDDCDDDDDBDDDDDDDABCDD_Mismatch_1_Sense_+_Library_PoolC
CCCTATCCTTCCAGGTCACCACCAGTGACGGCACTACGAGCGTCTCCTATAACGTCGCCCCTTCTGATTGGCAATTCGGGCAGACTTTTGAAGG
>Frequency_1_QualityScore_BDHDHH?ACFF@AGGIGAE;E<9::BDGCH***0??)//*9@64/;@C@54/=AACBCCCC<3::<C??2<@>BB?C>:3>C<9A_Mismatch_1_Sense_+_Library_PoolC
TCAACGGTCAAACCCTATCCTTCCAGGTCACCACCACTGACGGCACTACGAGCGTCTCCTATAACGTGGCCCCTTCTGATTGGCA
>Frequency_1_QualityScore_FFHHHHHHIHIJJJJJIJGJJIJJJJJJJJJJJJJJJJJJJJJJJJJJJJJJJJIJJJJJIJJJIIIJJEHHHHHHFFFFFFD_Mismatch_1_Sense_+_Library_PoolC
ATTTAGTGGTGTCTCATTATTGGAGCCCTCTCCCATTCGTTTGTCCTACTTACTATCTTAATATGAAACTTTTCAGATGGTCA
>Frequency_1_QualityScore_D;D>?4?E<+<AE@EGGD11?CF>D?9BFA0??6DEIFCBCCFEFF7=A;?;CCEA3;?@;(;BB>?;?,;>BA>:>A:5@;@ADBA@1(8?_Mismatch_1_Sense_+_Library_PoolC
TATTGAAAAACCGCGATGAAATCAGTAGCGTCAAAGAACACATAGGAGGTAATATAACGTAAGTCCGTATGTGAACTATAGATCTGGAGAGC
>Frequency_1_QualityScore_FFHHHGHJIIIHJJFIJJJJJJJJIJIIJIJGGJJJJJJIJJJIJGGGIIJJIIJIIJIJJIHHHFFFFDCDB=BBDDDEDDDCDDDDDDDDDC_Mismatch_0_Sense_+_Library_PoolC
ACAATGAATGGCCATTCCTACTTCAATCTAGTCCTCATCACCAACGTAGCAGGAGCAGGGGATGTCCACGCGGTTTCGATAAAAGGCTCAAGAA
>Frequency_1_QualityScore_FFHHHHHJJJJJJJJJJJIJJIIIIJJJJJJJJIIIJJJJIJJJJJJJJJJHJJIHIJJIIICEHJJJIGII_Mismatch_1_Sense_+_Library_PoolC
CCCTCTCCCATTCGTTTGTCCTACTTACTATCTTAATATGAAACTTTTCAGATGGTAACTGGTATTTTACCA
>Frequency_1_QualityScore_FFBFHGHJGJJJJIHGEHJJJJJIIJJGIIGIJJJGIEIJIIIJJFHGIJJJJIJIIGIEGHAHGIFFHGH_Mismatch_0_Sense_+_Library_PoolC
GGTGTCTCATTATTGGAGCCCTCTCCCATTCGTTTGTCCTACTTACTATCTTAATATGAAACTTTTCAGAT
>Frequency_1_QualityScore_=AF>FHH>GIDIC:A3CGHFE;<ECFCGDFB*)1??00?<:99*?F?)((0=8B=..=)=@)@GH6?CH7=)..;;?7;6>CDCD<3>CC_Mismatch_0_Sense_+_Library_PoolC
TATAGATCTGGAGAGCCATGGGATTTAGTGGTGTCTCATTATTGGAGCCCTCTCCCATTCGTTTGTCCTACTTACTATCTTAATATGAAA
>Frequency_1_QualityScore_BAFBHDDGBEEI@9EAFEE<EHIGB?ECG>F<CD>BBGIEIGFFHEGH9DEHB67==FCCEHGGE4@A?BEE6>3;CCD;5;?C>CC(88@@@>_Mismatch_1_Sense_+_Library_PoolC
ACTAAACGTTTCCAGACCTCTTTATATATTTGCCATTGTATACTTCTTCGCTGCTCTATTATTGAAAAACCGCTATGAAAGCAGTAGCGTCAAA
>Frequency_1_QualityScore_DDHDFHFFGHEHEGB@FAHEGGBGBGFGIIBD@FGIHEHIIGEGIEGI:AEEEEECCCCCCBCCCCCC=<@ADEEECCB?BBBC@@?A?BCBCC_Mismatch_1_Sense_+_Library_PoolC
ATACTTCTTCGCTGCTCTATTATTGAAAAACCGCGATGAAATCAGTAGCGTCAAAGAACACATAGGAGGTAATATAACGTAAGTCCGTATGTGA
>Frequency_1_QualityScore_DD?AHDHHIEGHIIFAHDHGHEGIGIIIIGICGIIIIGHIIGIIIACHDIIGIIIIIDHIDGGCHHGGE=EHCCCCHF_Mismatch_0_Sense_+_Library_PoolC
TTGGAGCCCTCTCCCATTCGTTTGTCCTACTTACTATCTTAATATGAAACTTTTCAGATGGTAACTGGTATTTTAGCA
>Frequency_1_QualityScore_?BH4=<CGHGEHGIIGFGGI9ACFIIIIGHIGGGIHICCH>AD?BDHIEHCHCHI@GIIEC@EGCEHFHFHDEBB>BCCD@C@A@CCCCCA@CC_Mismatch_1_Sense_+_Library_PoolC
ACTGGAGAGCCATGGGATTTAGTGGTGTCTCATTATTGGAGCCCTCTCCCATTCGTTTGTCCTACTTACTATCTTAATATGAAACTTTTCAGAT
>Frequency_1_QualityScore_FFHHHHHJJJJJJJJJJJJJIJJJJJJJJJJJJJJJJJJJJJJJJJFI_Mismatch_0_Sense_+_Library_PoolC
ATTCGTTTGTCCTACTTACTATCTTAATATGAAACTTTTCAGATGGTA
>Frequency_1_QualityScore_FDFH7FFHIIIIIGIIGIIIIFIGIIIIIIIGIIIGIIIIIIIIIIIIIIIGIIIDGIIIIIIIGHGHHHHFFFFFF_Mismatch_1_Sense_+_Library_PoolC
GTGGCGTCTCATTATTGGAGCCCTCTCCCATTCGTTTGTCCTACTTACTATCTTAATATGAAACTTTTCAGATGGTA
>Frequency_1_QualityScore_)@CFFDFFBFFIIIIIIFFFIFGFEFGFG@FF@FFDFFFCEEIEFI?E@DFFACC=ED?DDA>ACCCBAAABDBBD@A@ABDDABABB3@>::>_Mismatch_1_Sense_+_Library_PoolC
ATCTGGCGAGCCATGGGATTTAGTGGTGTCTCATTATTGGAGCCCTCTCCCATTCGTTTGTCCTACTTACTATCTTAATATGAAACTTTTCAGA
>Frequency_1_QualityScore_FFHHHHHJJJJJJJJJJJJJJJIJIJJJJJJJIJJJJJJJJJJJJJJJJJIJJFHHIJJIH_Mismatch_1_Sense_+_Library_PoolC
GGAGCCCTCTCCCATTCGTTTGTCCTACTTACTATCTTAATATGAAACTTTTCAGATGGGA
>Frequency_1_QualityScore_FFHHFHHJJJJJJJJJJJJJJJJJJJJJJJJJJIJJJJIJJJJJJJIJIJJJJJJIIJJJIJJJIJJJJJIIHHHHFHFFFFDF_Mismatch_1_Sense_+_Library_PoolC
TTGGTGTCTCATTATTGGAGCCCTCTCCCATTCGTTTGTCCTACTTACTATCTTAATATGAAACTTTTCAGATGGTAACTGGTA
>Frequency_1_QualityScore_FFHHHHHJJJJJJJHJJGIIJJJJJIIHIJJJJJJJJJJJJJJIHIHHHGHHFFFFCCDDDDDDDDDCDCCCBDDDDDDBDDDDDDDCCDDDDC_Mismatch_0_Sense_+_Library_PoolC
AACCCTATCCTTCCAGGTCACCACCAGTGACGGCACTACGAGCGTCTCCTATAACGTGGCCCCTTCTGATTGGCAATTCGGGCAGACTTTTGAA
>Frequency_1_QualityScore_FFHGHHHJJJJJIJIIJIIIIEGFHIIFCGGIJJJJJJIIIIIGJJIJIIIJIIIJGIHJJIIIIJG_Mismatch_1_Sense_+_Library_PoolC
TTATTGGAGCCCTCTCCCATTCGTTTGTCCTACTTACTATCTTAATATGAAACTTTTCAGATGGTAC
>Frequency_1_QualityScore_DDHFHFDIGIG:C?GHGHC@FHIIIGIGCEGHGDGHI<BCHGHGDBG>FHCEIIIIIE>DCDHGHCGEGEAEHHHHH?>@@BCEEECCCC_Mismatch_1_Sense_+_Library_PoolC
GTCTCATTATTGGAGCCCTCTCCCATTCGTTTGTCCTACTTACTATCTTAATATGAAACTTTTCAGATGGTAACTGGTATTTTAGCACCA
>Frequency_1_QualityScore_DFHHFHDIJIJIHJJIIIJIGJGHBHGHIJJIJJIJJJJIIIIIJIGIIHGIGHGGEIIGFFDEFDDDDD@DCDCCDCDDDCBD<8<>BDDDC>_Mismatch_0_Sense_+_Library_PoolC
AAAGTAATTCTTACCTCAACGGTCAAACCCTATCCTTCCAGGTCACCACCAGTGACGGCACTACGAGCGTCTCCTATAACGTGGCCCCTTCTGA
>Frequency_1_QualityScore_FFFHDHDHGIGGHCHHIJJJJGGIGIJIGIGHGHJIHIGHGGGGHIABFDDHBGHGIGHHCEE@@>B>BBB>AC?AD?CBDDCA:?5+:C@CDE_Mismatch_1_Sense_+_Library_PoolC
ATATATATTTGCCATTGTATACTTCTTCGCTGCTCTATTATTGAAAAACCGCGATGAAAGCAGTAGCGTCAAAGAACACATAGGAGGTAATATA
>Frequency_1_QualityScore_DFHHHHHJJJIHIJIHHHHHIJIJJJJJJJJJJJGIJJJJJJJJJJJJGIIJEIG_Mismatch_0_Sense_+_Library_PoolC
TCTCCCATTCGTTTGTCCTACTTACTATCTTAATATGAAACTTTTCAGATGGTAA
>Frequency_1_QualityScore_FDHDHHHIJJFJIIHGFHIJGGIJJJJJJJJIIIJJJGEGIJJGGJHJJJJHHIGIJGIIJIJJFHHHA?CEEFFFFEE@CEEFEFDDD_Mismatch_0_Sense_+_Library_PoolC
GTGTCTCATTATTGGAGCCCTCTCCCATTCGTTTGTCCTACTTACTATCTTAATATGAAACTTTTCAGATGGTAACTGGTATTTTAGCA
>Frequency_1_QualityScore_FFGHHHHJJIJJJJJJIJJJJJFIJGIJGIJIGHIJJJIJJJIJJHEGIIGIGIJIHHFEBEECEEDDDCADDDDD8>CCDEEEDDDDDDCDDD_Mismatch_1_Sense_+_Library_PoolC
CCATTGTATACTTCTTCTCTGCTCTATTATTGAAAAACCGCGATGAAAGCAGTAGCGTCAAAGAACACATAGGAGGTAATATAACGTAAGTCCG
>Frequency_1_QualityScore_FFHHHHHJJJJJJJIJJJJJJJJJJJJJJJJJJJJJJJJJIJJIJJJJJJJHIIIIJJIIIGGIJDIGJIJIGHHHFDFFFFFDEEDEEDDCFD_Mismatch_2_Sense_+_Library_PoolC
CTCCCATTCGTTTGTCCTACTTACTATCTTAATATGAAACTTTTCAGATGGTAACTGGTATTTTAGCACGGATTGATTGATTGACAGATTTATT
>Frequency_1_QualityScore_FFFHHAFIJJJJJJJIJJJJJJJJJJJIJJIJJJJJJJJJJJJGIGIJJIIJJJHHHHHFFFFFDDDDEEEEEEEDDDDDDDDDDDDDDDDEED_Mismatch_1_Sense_+_Library_PoolC
GGAGGTAATATAACGTAATTCCGTATGTGAACTATAGATCTGGAGAGCCATGGGATTTAGTGGTGTCTCATTATTGGAGCCCTCTCCCATTCGT
>Frequency_1_QualityScore_FFHHHHHJIJJJJJHIJIIJJGIIJJJJJJJIJJJJJJJJJJJIJJJJJJJJJJIIJJJJJJJJJJJGHEHHHHHFFFFFFFECEEEEDE_Mismatch_1_Sense_+_Library_PoolC
GCCATGGGATTTAGTGGTGTCTCATTATTGGAGCCCTCTCCCATTCGTTTGTCCTACTTACTATCTTAATATGAAACTTTTCAGATGTTA
>Frequency_1_QualityScore_FFHHHGFJJJIEHJJFGIGGGHGHIJJGIIHJIJJJJIGIJJIJIJGIJJJJGJJIJJIJJJJHJHGGHEEDEFFFFDCDDDDDDDDDDDDDDD_Mismatch_0_Sense_+_Library_PoolC
TGTCTTCTCTGTAGTAGACATTCAATTGTTGAACAGGCGCTGGACCAATATCTAGGATTCATGTTACTTGTATGGACGACCAACATTAACAGCT
>Frequency_1_QualityScore_FFHHHHHJJJJIHJJIJJJIJJJJJJJJJJ3DHIIJJJJIJJJJJJHIIIJJGIJJJIJIHHHHGHGFFDFFDDEDDDDDDDDEEDCDDDDDDD_Mismatch_1_Sense_+_Library_PoolC
TATAACGTAAGTCCGTATGTGAACTATAGACCTGGAGAGCCATGGGATTTAGTGGTGTCTCATTATTGGAGCCCTCTCCCATTCGTTTGTCCTA
>Frequency_1_QualityScore_FFHHFHHJJJJJJJHJJJJIJJIJJJJJIJJJJJJJIJJJJJJJHIJJIIJJJHIJJJJHJIHIIIJHHEHGHHFFFFFFEEDEEDDDDDFEDD_Mismatch_1_Sense_+_Library_PoolC
GAGGTAATATAACGTAAGTCCGTATGTGAACTATAGATCTGGAGAGCCATGGGATTTAGTGGTGTCTCATTATTGTAGCCCTCTCCCATTCGTT
>Frequency_1_QualityScore_?0ACDFFIIIIGCF=FGHBFHEIIBFFFGFFDGFIIIIIDIIEIFF<9D:FFE?BBFFE>8C_Mismatch_0_Sense_+_Library_PoolC
CTCTCCCATTCGTTTGTCCTACTTACTATCTTAATATGAAACTTTTCAGATGGTAACTGGTA
>Frequency_1_QualityScore_D?B8<DFEEDH4<FFGGIGGGIEHGGBHGGEGDD?DE4?9B@DFF:AA8;=CE;=)=E>AE/559=@C;;;;ABA>(,8;=0:(4>@CD:?9<1_Mismatch_1_Sense_+_Library_PoolC
ATTTGCCATTGTATACTTCTTCGCTGCTCTATTATTGAAAAACCGCGATGAAAGCAGTAGCGTCAAAGAACACATACGAGGTAATATAACGTAA
>Frequency_1_QualityScore_FFHGHGHJJJJIJJJJJJJJHIJJJJJCHHJJIJJJJJJJHIJJIIJJIIGJIJJJJJIJGIJJJJJJIGCEHHHHFFFFFCFDECEEEEEDEE_Mismatch_0_Sense_+_Library_PoolC
ATATGAAACTTTTCAGATGGTAACTGGTATTTTAGCACCGATTGATTGACTGACAGATTTATTTGATTGTCTTCTCTGTAGTAGACATTCAATT
>Frequency_1_QualityScore_FFHHHHHJJJJJIJJIFHJJIJJIJJJJJJJJJJJJFHIJIJJJJJHIHIIJIHHFFFFDDDDDDDDDDCDDDDDDDDDDBDDDDDDDEDDDDD_Mismatch_0_Sense_+_Library_PoolC
ATTCTTACCTCAACGGTCAAACCCTATCCTTCCAGGTCACCACCAGTGACGGCACTACGAGCGTCTCCTATAACGTGGCCCCTTCTGATTGGCA
>Frequency_1_QualityScore_FFHHGHHJAFHIJJJIJJHIIJIIIIGIJJHIIJJJJIJJJJJJJIIJJJJJIJJIJIEGIJGHHEHFFBEFFEEEEFEDDCDD3?@DCDDDDD_Mismatch_1_Sense_+_Library_PoolC
ATAGGAGGTAATATAACGTAAGTCCGTATGTGAACTATAGATCTGGAGAGCCATGGGATTTAGTGGTGTCTCATTATTGGAGCCGTCTCCCATT
>Frequency_1_QualityScore_FFHHHHHJJJJJJJHIIJJHIJJJFIJIJJJJJIIJJJJHHIHHHFFFEEDEEEEDDDBDDCDDDDBDDBCDDDDDDDDDDDDDEDEEECCDDD_Mismatch_0_Sense_+_Library_PoolC
GGATGTCCACGCGGTTTCGATAAAAGGCTCAAGAACTGGTTGGCAGGCTATGTCACGCAACTGGGGACAGAATTGGCAAAGTAATTCTTACCTC
>Frequency_1_QualityScore_FFHHHHHJJJIJJJJIHHIHHHIJJJJJJJJJJJJJJJJJJJJJJJJJJGIJJJJJJJJJEIIHHHHHHHFFFFFFFEEEEEEEDCDDDDD<>?_Mismatch_2_Sense_+_Library_PoolC
GAGCCATGGGATTTAGTGGTGTCTCATTATTGGAGCCCTCTCCCATTCGTTTGTCCTACTTACTATCTTAATATGAAACTTTTCAGATGGGAAA
>Frequency_1_QualityScore_FFHDBBHBGHGDF@GGIADGEDFGDD<??DEDFGHIJ@GHIBGEGIIHHECHEAEDFDF>ABCEEDCCDDDDCDDDCDACDDDDC:<CBDDCDC_Mismatch_1_Sense_+_Library_PoolC
TTGAAAAACCGCGATGAAAGCAGTAGCGTCAAAGAACACATAGGAGGTAATATAACGTAAGTCCTTATGTGAACTATAGATCTGGAGAGCCATG
>Frequency_1_QualityScore_FFHHHHHJJJJJIJJJIJJIJJJJJJJJJJJJJJJJJJJJJJJIJJJJJJJJJJJIJJIIGHHHHFFFFCEEEECEDDDDDDDDDDDDDDEEDD_Mismatch_2_Sense_+_Library_PoolC
GGACCAATATCTAGGATTCATGTTACTTGTATGGACGACCAACATTAACAGCTTTGTCACAAGAAGGAATATAGCTTTTATCACCATAAATTCA
>Frequency_1_QualityScore_FFHHHHHJJJJJJIIGIJGIJGEHHJJJJJJIJHGHIJJ@FHJIJIBGHJIIG_Mismatch_0_Sense_+_Library_PoolC
TGTCCTACTTACTATCTTAATATGAAACTTTTCAGATGGTAACTGGTATTTTA
>Frequency_1_QualityScore_FFGHDHHIJEHGGIJIIGIGGHGGHGIJGIJIGHIJJJJIJFIIJJIJIIIJJJIICAGEGIJJIJIIE@?CEECHFFCEDCDDDDB<ACDBDD_Mismatch_0_Sense_+_Library_PoolC
CTGGTATTTTAGCACCGATTGATTGACTGACAGATTTATTTGATTGTCTTCTCTGTAGTAGACATTCAATTGTTGAACAGGCGCTGGACCAATA
>Frequency_1_QualityScore_FFHHHHHJJJJJJJGIJIJIIJJJJJJJJJJIJJJJJIIJIJIJJJJJJJJJIJHGIDFHGGGIIGGDHDEGH_Mismatch_1_Sense_+_Library_PoolC
GGTCTCATTATTGGAGCCCTCTCCCATTCGTTTGTCCTACTTACTATCTTAATATGAAACTTTTCAGATGGTA
>Frequency_1_QualityScore_,2=CCDD+A??EEEEFFEEEFF@A?<F+)::?DD0@89/?DCBDBDBA55\\77).7A;2@@;A((,;3(-3>>;A???<=B>A<><<<::>>>_Mismatch_2_Sense_+_Library_PoolC
ACTTCTTGGCTGCTCTATTATTGAAAAACCGCGATGAAAGCAGTAGCGTCAGAGAACACATAGGAGGTAATATAACGTAAGTCCGTATGTGAAC
>Frequency_1_QualityScore_D?CFHFFGIGGDA:@ADHH<G>>=A?=?E>CDBBBE;>;@ACC@>CDC@CB?8?@?B?9A>C>A@?C:CC@>@@ACB?<?@8>CCDDCCCCCCC_Mismatch_1_Sense_+_Library_PoolC
GTTGAACAGGCGCTGGACCAATATCTAGGATTCATGTTACTTGTATGGACGACCAACATTAACAGCTTTGTCACAAGAAGGAATATAGCTTTTA
>Frequency_1_QualityScore_D;?BFHFBGHA<DHIGGCHI@G;EDFHAGHIHGEGCG???0?D?DG>FHEGGHGGGCFEGGIIDG>EEHEHAD;BB?@>CCC>CC@BCCDDDA;_Mismatch_1_Sense_+_Library_PoolC
TATGTGAACTATAGATCTGGAGAGCCATGGGATTTAGTGGTTTCTCATTATTGGAGCCCTCTCCCATTCGTTTGTCCTACTTACTATCTTAATA
>Frequency_1_QualityScore_DFHHHHHJJJIJJJJIJJIIIJJIJJJIJJGJJJJIJJJJJIGIJIJJJIIGHIIIIG_Mismatch_1_Sense_+_Library_PoolC
GCCCTCTCCCATTCGTTTGTCCTACTTACTATCTTAATATGAAACTTTTCAGATGGCA
>Frequency_1_QualityScore_FFHHHHHJJJJJJJJJJJJJJJJJJJJHJJIIJJIJJJJIJJJJJJJJJBAFAEFIGGGGIIGHFHHFD?CFFEEEEEDD@DD;?BCCEE_Mismatch_0_Sense_+_Library_PoolC
TTATCACCATAAATTTACATTTTTTTGTTGTCTGATTCAAATATGGCTGAACATTTATATGAGCAAAGCCAAATAAAATGTGGTTGATAT
>Frequency_1_QualityScore_B?BAF=@GH:C??EHIE>D19??@@DH:@D3?CHB8BC@F@FI@C@ACE)7?DC@BE@@>?AB@CECDDAACCCECA@AA3:?9<<<CCC??9@_Mismatch_1_Sense_+_Library_PoolC
AAAACCGCGATGAAAGCAGTAGCGTCAAAGAACACATAGGAGGTAATATAACGTAAGTCCGTATGTTAACTATAGATCTGGAGAGCCATGGGAT
>Frequency_1_QualityScore_FFHHHGGGIIJEJGIJGIJGIJFHIGHIJHEGHIGGIIGIJIJJHEDGDGACCEFFDCGEGEEFB>8A>@CDDBBDB<<CCD@CACCDD?BDDD_Mismatch_0_Sense_+_Library_PoolC
AATTGGCAAAGTAATTCTTACCTCAACGGTCAAACCCTATCCTTCCAGGTCACCACCAGTGACGGCACTACGAGCGTCTCCTATAACGTGGCCC
>Frequency_1_QualityScore_FFHHHHHJJJJJJJJJJJJIIIJGIJJJJJJJJJJJJIJJJIJJJJJJJJJJIJJJIJJJJJJJJJHHHHHHFFFFFFFCEEEECEDDDDDDDB_Mismatch_0_Sense_+_Library_PoolC
TTATTTGATTGTCTTCTCTGTAGTAGACATTCAATTGTTGAACAGGCGCTGGACCAATATCTAGGATTCATGTTACTTGTATGGACGACCAACA
>Frequency_1_QualityScore_FFHHHHGJJJJHJJJJJIJJJIIIIIJJJJJJJJJBGHIJEIJJIHJJJHIJJIJJGIIHGHHGHHFFFEFFEEEEDDDDDDDDDDDDDDCDDC_Mismatch_1_Sense_+_Library_PoolC
GATGAAAGCAGTAGCTTCAAAGAACACATAGGAGGTAATATAACGTAAGTCCGTATGTGAACTATAGATCTGGAGAGCCATGGGATTTAGTGGT
>Frequency_1_QualityScore_FFGHHFHJCGHJJJJJIJGHJIGHIIFGIIHIJJJJJJJJJJJJJJJIJIJJIJJJJIGIJJIIIGHHHDDFECFFEEEECEDDDDDDDDDDDD_Mismatch_1_Sense_+_Library_PoolC
ATACGAGGTAATATAACGTAAGTCCGTATGTGAACTATAGATCTGGAGAGCCATGGGATTTAGTGGTGTCTCATTATTGGAGCCCTCTCCCATT
>Frequency_1_QualityScore_DDFBABFHGB<E<EHIIBB?A??H?H?+A2A_Mismatch_0_Sense_+_Library_PoolC
ACTATCTTAATATGAAACTTTTCAGATGGTA
>Frequency_1_QualityScore_FFHHHHHJJJJIJJIIIGIJJJIJIGIJJIEIGJIHGB;FFHIJJIJIIHHHGHFFDEFEEFEEEEDDDDDEDDDCCB>?BACDCCDCCDDDDD_Mismatch_1_Sense_+_Library_PoolC
CGCGATGAAAGCAGTAGCGTCAAAGAACACATAGGAGGTAATATAACGTAATTCCGTATGTGAACTATAGATCTGGAGAGCCATGGGATTTAGT
>Frequency_1_QualityScore_D?A=2C<<EA?<@FAFFA<FFB?9?:BB4?F?FI==C8.7C6C...@=4A=AC=A;77?@;(>.>;;,(5?,5(,:@:;ADB>>BA_Mismatch_0_Sense_+_Library_PoolC
TATTGAAAAACCGCGATGAAAGCAGTAGCGTCAAAGAACACATAGGAGGTAATATAACGTAAGTCCGTATGTGAACTATAGATCTG
>Frequency_1_QualityScore_FFHHHHHJJJJJJJJJJJIJJIJJJJJJJJJIJJIJJJJJJIJJJJJJJJJJJIJJJJJHHHHHHHFFFFFFEECDE_Mismatch_1_Sense_+_Library_PoolC
GTGGTGTCTCATTATTGGAGCCCTCTCCCATTCGTTTGTCCTACTTACTATCTTAATATGAAACTTTTCAGATGGGA
>Frequency_1_QualityScore_FFHHHHHIIJIIJIJJJJJJJJJJJJJJIJIJHGGJIIIDDHIIGIIIGIIJFIGJJJIIJJJJIIJIJIIHGHHHHHFFFFFFFEEEEEEEDE_Mismatch_2_Sense_+_Library_PoolC
CTTACTATCTTAATATGAAACTTTTCAGATGGTAACTGGTATTTTAGCACGGATTGATTGATTGACAGATTTATTTGATTGTCTTCTCTGTAGT
>Frequency_1_QualityScore_FFHHHGHIHJJJJIJJJJIJJIJGIIGHIJJIIJIJJJJJJJJIJJJJGIJIJJJJJJGGBHIJDGIJHDHCEHHHHHHFEEFD<_Mismatch_1_Sense_+_Library_PoolC
TTATTGGAGCCCTCTCCCATTCGTTTGTCCTACTTACTATCTTAATATGAAACTTTTCAGATGGTAACTGGTATTTTAGCACGGA
>Frequency_1_QualityScore_FFHHHHHJJJJJJJJJJJJJJJJIJJJIJJJJJJJJJJJJJJJJJIJJIJIJHHHHHHFFFFFEEEEEDEDDDDDDDDDEEDDDDDDDDDEDDD_Mismatch_1_Sense_+_Library_PoolC
CAGGCGCTGGACCAATATCTAGGATTCATGTTACTTGTATGGACGACCAACATTAACAGCTTTGTCACAAGAAGGAATATAGCTTTTATCACCA
>Frequency_1_QualityScore_FFHHHHHJJGIJJJEHIJHHGIJJIIJJJJJJJJJJJJJJJJJJJJJJJJJJJJJJJIJJJIJIJIJHHHHHFHFFFFFFEEEEDDCDD_Mismatch_1_Sense_+_Library_PoolC
AGCCATGGGATTTAGTGGTGTCTCATTATTGGAGCCCTCTCCCATTCGTTTGTCCTACTTACTATCTTAATATGAAACTTTTCAGATGA
>Frequency_1_QualityScore_FFHHHHHJJJJJJIJJJJJHIIJJJJJJJJIJJJJJIJJIIJJJJJJJJJJJIJJJJJJIJJJJIJJIJJJHHGHFFFFFFFEEEEDEEEEDEE_Mismatch_1_Sense_+_Library_PoolC
ATGTGAACTATAGATCTGGATAGCCATGGGATTTAGTGGTGTCTCATTATTGGAGCCCTCTCCCATTCGTTTGTCCTACTTACTATCTTAATAT
>Frequency_1_QualityScore_FFHHHHHIGIJHIIJJIJIJJJEHDGGIJIHIJFHJJHJIGIIJJHGHFHIJJJIJGIIJJIHHFEEHHBDFDFDDDEEECDCDDDDDFDDEC>_Mismatch_1_Sense_+_Library_PoolC
CGTATGTGAACTATAGATCTGGAGAGCCATGGGATTTAGTGGTTTCTCATTATTGGAGCCCTCTCCCATTCGTTTGTCCTACTTACTATCTTAA
>Frequency_1_QualityScore_FDHHHHHJJJJJJJJJJJJGIJJHIIIJJIJIJJJJJJJJJJJJJJIJJJIJJJJJHIJIIJIHHHGHHHFFFFFFDDDDDDDDDDDEEDDDDD_Mismatch_1_Sense_+_Library_PoolC
GTAATATAACGTAAGTCCGTATGTGAACTATATATCTGGAGAGCCATGGGATTTAGTGGTGTCTCATTATTGGAGCCCTCTCCCATTCGTTTGT
>Frequency_1_QualityScore_ADDDF>BDDG:4CAEHGCHG>E>FGEGIBEHHGGCHG*?CFHIIBFG9BBD_Mismatch_0_Sense_+_Library_PoolC
TCCTACTTACTATCTTAATATGAAACTTTTCAGATGGTAACTGGTATTTTA
>Frequency_1_QualityScore_DDFHCFBAGGGBHE,AFAHEI@FH@EHEGDHGIEEBFHGGIIIIIH@FCAFFGGHGGCEHHBF?AED@D@;@@CD>A>C@6?=;9<(9:CCCC:_Mismatch_1_Sense_+_Library_PoolC
ATTGTCTTCTCTGTCGTAGACATTCAATTGTTGAACAGGCGCTGGACCAATATCTAGGATTCATGTTACTTGTATGGACGACCAACATTAACAG
>Frequency_1_QualityScore_DD+2ADBEE9<+<3333)+211?*9CDDC@*CBDDB@DEE9@9970?B3)/8)7;;7=@)7C4@7AA?A7=A37;)7?B>>3@@AA?8;9\:AA_Mismatch_2_Sense_+_Library_PoolC
CAGACTTTTGAAGGGAGCCAGATATAAATACAGCTTTACTAAACGTTTCCAGACCTCTTTATATATTTGCCATTGTATACTTCTTCGCTGCTCT
>Frequency_1_QualityScore_FFHHHHHJJJJIIIJJIJJJJIEIJIIJJIJJJJJJJHHIDHIJJIHIJJIIJIIIIJJJJJJHHHHHHDFFFDEDEEEDDDEDDADDDEEEDE_Mismatch_1_Sense_+_Library_PoolC
AATGTGAACTATAGATCTGGAGAGCCATGGGATTTAGTGGTGTCTCATTATTGGAGCCCTCTCCCATTCGTTTGTCCTACTTACTATCTTAATA
>Frequency_1_QualityScore_FFHHHHHJJJJJJJJJJJIJJJJJJJJJJJJJJJJIJJJJJJJJIJJJJJJJJJJJI_Mismatch_1_Sense_+_Library_PoolC
CCCTCTCCCATTCGTTTGTCCTACTTACTATCTTAATATGAAACTTTTCAGATGGGA
>Frequency_1_QualityScore_FFHHHHHJJJJJJGIJJJJGIJIIJJJJJJJIJJJJIJIJJJIJJJJJJJJJIJIJJHHHHHHFFFFFFDEEDEDEFEEEDDDDDDDDDCDDCD_Mismatch_1_Sense_+_Library_PoolC
GGAGAGCCATGGGATTTAGTGGTGTCTCATTATTGGAGCCCTCTCCCATTCGTTTGTCCTACTTACTATCTTAATATGAAACTTTTCAGATGGG
>Frequency_1_QualityScore_FFHHHHGJJJJJJJJJJJJGCHHIJJJJJJJJJJJJJJJJJIIJJIJJIJIJIJJJJJJHHHHHFDFFFCDDDBDDDDDDDDDDDDCDD<ACDD_Mismatch_1_Sense_+_Library_PoolC
CTTTATATATTTGCCATTGTGTACTTCTTCGCTGCTCTATTATTGAAAAACCGCGATGAAAGCAGTAGCGTCAAAGAACACATAGGAGGTAATA
>Frequency_1_QualityScore_FDFHHHDEIJJII@FHGIDGHJJIIIIJJJDFGIJJJJJGIIJJJJJJJJHIIIIHGIGGIIJJJJJIJFHEFEHFDEDF_Mismatch_1_Sense_+_Library_PoolC
TGTCTCATTATTGGAGCCCTCTCCCATTCGTTTGTCCTACTTACTATCTTAATATGAAACTTTTCAGATGGTAACTGGCA
>Frequency_1_QualityScore_8@:8<A+<CE@9AEEEE<BD9:C??DDC<*:*B4B4?BBDD<DBBDEID>CCCDECCDAAC7=)=)((558>>5;?;=AAAAB>>::5,3>>AA_Mismatch_0_Sense_+_Library_PoolC
CCGATTGATTGACTGACAGATTTATTTGATTGTCTTCTCTGTAGTAGACATTCAATTGTTGAACAGGCGCTGGACCAATATCTAGGATTCATGT
>Frequency_1_QualityScore_FFHHHGHJJJJIJJJJIJJJJJJJJIJJJJHIIIJJJJJJIIGHIEHGIJJHHG_Mismatch_1_Sense_+_Library_PoolC
CTCCCATTCGTTTGTCCTACTTACTATCTTAATATGAAACTTTTCAGATGGTAG
>Frequency_1_QualityScore_?:DFHHA<EFAECEFHDFCHGBEGED>?FHIGGGGIE@FHBGHGBDGICGGIIIIIEGGCA@FEEHIIDAGHH>CEFHF>@?_Mismatch_2_Sense_+_Library_PoolC
AATTTAGTGGTGTCTCATTATTGGAGCCCTCTCCCATTCGTTTGTCCTACTTACTATCTTAATATGAAACTTTTCAGATGGA
>Frequency_1_QualityScore_FFDFHHBG@ABGHGIGGCHDFEEHEGIFEGIEFDDFGHGGHIIIGIE<FGGGEBFGEHGIEGGIFIG<GGGCCE:AECC3;).;\5>BC;??C_Mismatch_0_Sense_+_Library_PoolC
TATAAATACAACTTTACTAAACGTTTCCAGACCTCTTTATATATTTGCCATTGTATACTTCTTCGCTGCTCTATTATTGAAAAACCGCGATGA
>Frequency_1_QualityScore_DFFHHDFIJIICHIJIGGEHGHI>GG??FHGIJIEIBGHIGIGHCHIGCCGHIGIIJJJIJFFHEHFDBBDCCCDCD?CCC@@?>?<CACADDC_Mismatch_1_Sense_+_Library_PoolC
AGTAGCGTTAAAGAACACATAGGAGGTAATATAACGTAAGTCCGTATGTGAACTATAGATCTGGAGAGCCATGGGATTTAGTGGTGTCTCATTA
>Frequency_1_QualityScore_DDD?ADC>E<AA33:<FH<BBHA??AE)??DC3??DH@>*0BD?G@H<GA<8BFHIE:FDA@DDC@@EDAGGCE>>EC);;@?_Mismatch_1_Sense_+_Library_PoolC
ATTTAGTGGTGTCTCATTATTGGAGCCCTCTCCCATTCGTTTGTCCTACTTACTATCTTAATATGAAACTTTTCAGATGGTAC
>Frequency_1_QualityScore_FFHHHFHJJJJIIJJJJIJIIJJJHJJIJHIIIIJJJIJJIIJJIIJJIEHHIIJIGJJJJJIJGIHEHHEHFDFFFDE_Mismatch_1_Sense_+_Library_PoolC
GTCTCATTATTGTAGCCCTCTCCCATTCGTTTGTCCTACTTACTATCTTAATATGAAACTTTTCAGATGGTAACTGGTA
>Frequency_1_QualityScore_FFHGHHHJJJIJJJJIIJIJJJJJJIJJJJJJJIJJHJJIJIHHHFFFFFEEDEEDDDDD;ACDEEEEDBDADDEDDDADDDDEEEDDCDDDDE_Mismatch_1_Sense_+_Library_PoolC
CGCCGCTCTATTATTGAAAAACCGCGATGAAAGCAGTAGCGTCAAAGAACACATAGGAGGTAATATAACGTAAGTCCGTATGTGAACTATAGAT
>Frequency_1_QualityScore_FFHHHHHJJJJHIJGIGJJJJJJIJJIIIJJJJJJJJJJJJJJJIJJJHJIIJJJJJJJJJIJJJIJJJIJJHHHHHHFEFFFFEEC_Mismatch_2_Sense_+_Library_PoolC
ATGGGATTTAGTGGTGTCTCATTATTGGATCCCTCTCCCATTCGTTTGTCCTACTTACTATCTTAATATGAAACTTTTCAGATGGCA
>Frequency_1_QualityScore_FFHHHHHJJJJJJJJJJJJJJJJJJJIJJJJJJHIIJJHIJJJIJJJJJHHHHHHFF?CEEFEEEEDEDDDEEDDDDDDDDDDDDDDDEDEDED_Mismatch_1_Sense_+_Library_PoolC
TGCTCTATTATTGAAAAACCGCGATGAAAGCAGTAGCGTCAAAGAACACATAGGAGGTAATATAACTTAAGTCCGTATGTGAACTATAGATCTG
>Frequency_1_QualityScore_FFHHFHHJHHGJIJJIJJIJJJJJGIIJJJJJJJJHHIJIJJJJIIIJJJJJJJJJJJJJJJJHHHHGFFFFFEEEDDDDDDCDDDEDDEEDDE_Mismatch_1_Sense_+_Library_PoolC
ACCGTATGTGAACTATAGATCTGGAGAGCCATGGGATTTAGTGGTGTCTCATTATTGGAGCCCTCTCCCATTCGTTTGTCCTACTTACTATCTT
>Frequency_1_QualityScore_ADFFDFDBDA2CCFECH<ED9GE92<??E@FCDCFIIIC??B?B@FBF;8BCACE>CGFEEG;7=@(;AAEE;>;B?@A>A@BBABAA>>ADB>_Mismatch_1_Sense_+_Library_PoolC
GTAAGTCCGTATGTGAACTAAAGATCTGGAGAGCCATGGGATTTAGTGGTGTCTCATTATTGGAGCCCTCTCCCATTCGTTTGTCCTACTTACT
>Frequency_1_QualityScore_FBBDDFBHIIEEEHIIAE_Mismatch_0_Sense_+_Library_PoolC
GAAACTTTTCAGATGGTA
>Frequency_1_QualityScore_FFGHHHHJJJJJJJJJIJJJJIJJJJJJJJJIJJJJJJJJJIIJJJIJJJJJJJJJIJJJJJIJJCHGHHEHEFFFFFDDDDDDDCCCCDDDDD_Mismatch_1_Sense_+_Library_PoolC
GCAACTTTACTAAACGTTTCCAGACCTCTTTATATATTTGCCATTGTATACTTCTTCGCTGCTCTATTATTGAAAAACCGCGATGAAAGCAGTA
>Frequency_1_QualityScore_FFHHHHHJJJJJJJJJJJJJJJJJJJJHGIJJJJGHIJJJJJJIJJJJJJJJJJJJJJJJJJJIJJJJJGIIJHHHHHHHFFFFFFFEEFDDEE_Mismatch_2_Sense_+_Library_PoolC
TATCTTAATATGAAACTTTTCAGATGGTAACTGGTATTTTAGCACGGATTGATTGATTGACAGATTTATTTGATTGTCTTCTCTGTAGTAGACA
>Frequency_1_QualityScore_DFHHH?FHGIGIIJJJJJJJJJJJJJJJIJJJJJJJJJJIJFIHIJJJJJJJJCGIIJIIIJIIHIIJJEH?EHEHFHFFDFFD>BBDDDDDDC_Mismatch_1_Sense_+_Library_PoolC
TTATTGGAGCCCTCTCCCATTCGTTTGTCCTACTTACTATCTTAATATGAAACTTTTCAGATGGTAACTGGTATTTTAGCACCGATTGATTGAA
>Frequency_1_QualityScore_>DBFF?3<EFBHCHHHIEB+F+3CDF<?1:0@3B;FHEFCEC><CGCGEDHIGE)=;663?3==A@C@7)7;6>;6;;>>CDAAA_Mismatch_2_Sense_+_Library_PoolC
TCTAGGATTCATGTTACTTGTTTGGACGACCAACATTAACAGCTTTGTCACAAGAAGGAATATAGCTTTTATCACCATAAATTTA
>Frequency_1_QualityScore_:DCDBB>G7@FE):DDEDGCBGI@HFA??AAG<CAGFH2@9@93=\5?@;;>:;;=6>;=;-;;;AB9BC5@:@AC3>>@A:@C>B_Mismatch_1_Sense_+_Library_PoolC
TGAAAAACCGCGGTGAAAGCAGTAGCGTCAAAGAACACATAGGAGGTAATATAACGTAAGTCCGTATGTGAACTATAGATCTGGAG
>Frequency_1_QualityScore_D>D><::?FEAHIEAHEBHIG@*:@*:D<GHIBHGCFFHEHA;@A@==@\:@;;;>AA;6@;?5>C@9??(((;CCCCCCAC@C>A@:?C?B@C_Mismatch_1_Sense_+_Library_PoolC
TATTGAAAAACCGCGATGAAAGCAGTAGCGTCAAAGAACACATAGGAGGGAATATAACGTAAGTCCGTATGTGAACTATAGATCTGGAGAGCCA
>Frequency_1_QualityScore_FFHHHHGHIJHIJJJJJJJJJJJIJJJJJJJJJJJJJJJJIJJJJJJJIJIJJJJIJJJJJJIIJIIGGGGIIHHHHHHFFEFFFEEE@CEEEE_Mismatch_0_Sense_+_Library_PoolC
GATTTAGTGGTGTCTCATTATTGGAGCCCTCTCCCATTCGTTTGTCCTACTTACTATCTTAATATGAAACTTTTCAGATGGTAACTGGTATTTT
>Frequency_1_QualityScore_EFHFAHFIFBHIIIIIIEHGDDGBGGIJJIGIGICFBFGHJGIIIGHGHHHFFFFEDCCCBC??BDDBCCDEEEEDCDDDDDDCDCDCCCDA?C_Mismatch_0_Sense_+_Library_PoolC
TACGAGCGTCTCCTATAACGTGGCCCCTTCTGATTGGCAATTCGGGCAGACTTTTGAAGGAAGCCAGATATAAATACAACTTTACTAAACGTTT
>Frequency_1_QualityScore_FDBF>DFFCF@GEHIBEHFG>@FBGGHFHI<DAC>GH*:BGIGIFEGI=7@CGGAEFHFFFCCEECCCC==@CCC>C?<>@CCDDDCBCBBBDD_Mismatch_1_Sense_+_Library_PoolC
TGCCATTGTATACTTCTTCGCTGCTCTATTATTGAAACACCGCGATGAAAGCAGTAGCGTCAAAGAACACATAGGAGGTAATATAACGTAAGTC
>Frequency_1_QualityScore_FFHHHHHJJJJJJJJIIJJJJJJJJJJJJIJJJJJJJJIGIJJJHJJHHHHHFFFFEDEE@CB;ACDEEDECBCDDDFEDDBDDDDDDDDD@CC_Mismatch_1_Sense_+_Library_PoolC
CTTCGCTGCTCTATTATTGAAAAACCGCGATAAAAGCAGTAGCGTCAAAGAACACATAGGAGGTAATATAACGTAAGTCCGTATGTGAACTATA
>Frequency_1_QualityScore_FFHHHHHJJJJJJJJJJJJIJJJJHIHJJJHIIIJJJDGIIJJJJJJ_Mismatch_1_Sense_+_Library_PoolC
TACTATCTTAATATGAAACTTTTCAGATGGTAACTGGTATTTTATCA
>Frequency_1_QualityScore_FFHHHHHJJJJGJJHIJIJJJJJJEHIIJHIJJJJJIIJJJJJJJJJJJJJJIJIIJJJJJJJJJJIIGJHIJIHHHAEHFFFF_Mismatch_1_Sense_+_Library_PoolC
GTCTCATTATTGGAGCCCTCTCCCATTCGTTTGTCCTACTTACTATCTTAATATGAAACTTTTCAGATGGTAACTGGTATTGTA
>Frequency_1_QualityScore_FFFAFFBGGHIIJFFGGFFHGDEDGCDFIICIBD@GGCEHIFGHIFGJGGII3@=CECCEA=CHEAEBBB>C>:>>@>ABC?=>>AC@:>@558_Mismatch_1_Sense_+_Library_PoolC
CGGTAATATAACGTAAGTCCGTATGTGAACTATAGATCTGGAGAGCCATGGGATTTAGTGGTGTCTCATTATTGGAGCCCTCTCCCATTCGTTT
>Frequency_1_QualityScore_DDC?AF<C?CGGGE>DBE<FF<BH@DHD?:?4BFGEBGAGG<;@CDHGCD?CH<B?BCC>AC;?BC>C::>??CCD3>;@CB<<<BC@A<&0<?_Mismatch_1_Sense_+_Library_PoolC
TGTATACTTCTTCGCTGCTCTATTATTGAAAAACCGCGATGAAAGCAGTAGCGTCAAAGAACACATAGGAGGTAATATAACGTAAGTCCGCATG
>Frequency_1_QualityScore_FFFDAHHJJIJIGHHIJEGIIIEIJIJIJHGIGJIG>FDFGIJIJJJJIJICHIGJIJJJIJJIJJJJHHEHFFFFFFEEEEEEEDDEEECDDD_Mismatch_1_Sense_+_Library_PoolC
TGTGAACTATAGATCTTGAGAGCCATGGGATTTAGTGGTGTCTCATTATTGGAGCCCTCTCCCATTCGTTTGTCCTACTTACTATCTTAATATG
>Frequency_1_QualityScore_FFHGGHHJJJJJJJJJJJJJJJ>FHIJJJJJJJJJHIJJJJJJIIJJJJJJJJJJJJIGIGHIJJJJJJHIHHHFFFFFFFEFDCEEEDDDBDD_Mismatch_1_Sense_+_Library_PoolC
CCAGATATAAATACAACTTTACCAAACGTTTCCAGACCTCTTTATATATTTGCCATTGTATACTTCTTCGCTGCTCTATTATTGAAAAACCGCG
>Frequency_1_QualityScore_FFHHHHHJJHJJJJJJIIJJJJJIIHIJDHIJJJJJJJIJJJIJJJHIIIJJIIIIIIIJIJJHHHHHFDFFEEEEDDDDDDDDDDDDDDDDEE_Mismatch_1_Sense_+_Library_PoolC
GCAGTAGCGTCAAAGAACACATAGGAGGTAATATAACGTAAGTCCGTATTTGAACTATAGATCTGGAGAGCCATGGGATTTAGTGGTGTCTCAT
>Frequency_1_QualityScore_FFHHHHHIJJJJJJIJJJEHIJJJJJJJJJIIIJIJIJJJIIIJJGIHIJJBFH_Mismatch_1_Sense_+_Library_PoolC
CTCCCATTCGTTTGTCCTACTTACTATCTTAATATGAAACTTTTCAGATGGTGA
>Frequency_1_QualityScore_FFHGHGHJJIIJJIHHJCDHGFHIJGJHIJJIIJIHIGIIIJEHEIIIIIJJIJIGIGJIIJJJIHHFECDFFFFEDDDCCDEEEEDDCCDDBD_Mismatch_1_Sense_+_Library_PoolC
TAAGAACACATAGGAGGTAATATAACGTAAGTCCGTATGTGAACTATAGATCTGGAGAGCCATGGGATTTAGTGGTGTCTCATTATTGGAGCCC
>Frequency_1_QualityScore_FFHHFFHIJJJIIJIIJJJJGIIIJJGGGGJIIEHJJJJJJJJHIJJJIGGGIHGIJGGCHEGCE@HGIGHGIHHGFFHHHFFFFFFDDDDBDD_Mismatch_1_Sense_+_Library_PoolC
GCAGACTTTTGAAGGAAGCCAGATATAAATACAACTTTACTAAACTTTTCCAGACCTCTTTATATATTTGCCATTGTATACTTCTTCGCTGCTC
>Frequency_1_QualityScore_FFHHHHHIJJGIJIJJJJJJIIJGJJIJJJJJIJ?FHIIJJJJJIJJJIIJJIHHHHHFFFFFFFEEEECCEDDDDDDDDDDDDCCCDDDDBCB_Mismatch_1_Sense_+_Library_PoolC
ATAAAAGCAGTAGCGTCAAAGAACACATAGGAGGTAATATAACGTAAGTCCGTATGTGAACTATAGATCTGGAGAGCCATGGGATTTAGTGGTG
>Frequency_1_QualityScore_FFHHGHHIJJJJJJJJJJJIJJJJJJJJJJJJIJJJJIJJJJJJJJJHHHHFFFFFEDEDEDDDDDBDDADCDEEDDDDDDDDDDEDDD@ACDD_Mismatch_0_Sense_+_Library_PoolC
ACGAGCGTCTCCTATAACGTGGCCCCTTCTGATTGGCAATTCGGGCAGACTTTTGAAGGAAGCCAGATATAAATACAACTTTACTAAACGTTTC
>Frequency_1_QualityScore_DDDDHHHJIGIJJGGIIJDHEIGFFHGJIEHI?GBGHIIIJJGCCCEHGHFFF<9ACDB?ACDDCCBDCABDB?ACDDDCECDD>CDDCDDDDA_Mismatch_1_Sense_+_Library_PoolC
ATGACGGCACTACGAGCGTCTCCTATAACGTGGCCCCTTCTGATTGGCAATTCGGGCAGACTTTTGAAGGAAGCCAGATATAAATACAACTTTA
>Frequency_1_QualityScore_DB?FDDDGBAD?A@<AFAC9<??FG?DBC?:BFB@BAGHCFHCDG@@H=FEF==C77C4@G:CE;3=?A?@EDEC?C9;3;?C3:CC>>32@_Mismatch_0_Sense_+_Library_PoolC
TGAAAGCAGTAGCGTCAAAGAACACATAGGAGGTAATATAACGTAAGTCCGTATGTGAACTATAGATCTGGAGAGCCATGGGATTTAGTGGT
>Frequency_1_QualityScore_FFFHFFHIIIGCDDEEEEGEHIIIJJIJHGEFGEEGIJHIJJIGHB)=FFGHGIIGIGGGI;AE?EAEC@C>?DE>@CDBD@AB@BBCD?CCDC_Mismatch_2_Sense_+_Library_PoolC
CATGTTACTTGTATGGACGACCAACATTAACAGCTTTGTCACAAGAAGGAATATAGCTTTTATCACCATAAATTTACATTTTTTTGTTGTATGA
>Frequency_1_QualityScore_DDFDAAFHG?CG9EEGHGHHBC?FG>DHGBEHG?FC@EGGCBGHIDHI@BFHGIGGGE@C_Mismatch_1_Sense_+_Library_PoolC
AAGCCCTCTCCCATTCGTTTGTCCTACTTACTATCTTAATATGAAACTTTTCAGATGGTA
>Frequency_1_QualityScore_FAFFDFDFHICGIGGGHGG@GHEE@DHHGIEFHB@=@EA=D;=ABFFFEEC(6>ABDC>>AC<2=@B;?<@CDCDDD>CDDBDDDABDDEECDD_Mismatch_0_Sense_+_Library_PoolC
TCACCACCAGTGACGGCACTACGAGCGTCTCCTATAACGTGGCCCCTTCTGATTGGCAATTCGGGCAGACTTTTGAAGGAAGCCAGATATAAAT
>Frequency_1_QualityScore_FFHHHHHIIIJJJJJJIJJIJJJGIAGIJJJJJJGHIJIIHIIIJJJJJJIJJJJGIJGHIJGJJJGHHHHHFEFFDEEEEEDDDEDDEEDDEE_Mismatch_1_Sense_+_Library_PoolC
TCGTATGTGAACTATAGATCTGGAGAGCCATGGGATTTAGTGGTGTCTCATTATTGGAGCCCTCTCCCATTCGTTTGTCCTACTTACTATCTTA
>Frequency_1_QualityScore_DFBDHDB>CFADFCGID<GG:EFHGIGCHIBHFHEEHECFG>FC3C;BCGGEAEGCEGEHGGEHH>@C@;_Mismatch_1_Sense_+_Library_PoolC
TCATGTTACTTGTATGGACGACCAACATTAACAGCTTTGTCACAAGAAGGAATATAGCTTTTATCACCAT
>Frequency_1_QualityScore_FFHHHHHJIJJJJJJJJJJIJJJJJJJJJJJJJJJJJJJJJJJJJIIJJJIJJJIJJJJIIHIIIFHIJGHJHIHHHHHHFFFFDDDDDDEDDD_Mismatch_1_Sense_+_Library_PoolC
ATTATTGGAGCCCTCTCCCATTCGTTTGTCCTACTTACTATCTTAATATGAAACTTTTCAGATGGTAACTGGTATTTTAGCACGGATTGATTGA
>Frequency_1_QualityScore_FFFHHFHIIJJHIJIJJIJJIJJJIJIJJJJJJJJGIJJJJJJJJJIJJJJJJJJJJJJJIJJJJJJHHHHHHHFF@DFFEEECCEEFEFDDCC_Mismatch_1_Sense_+_Library_PoolC
AGTGGTGTCTCATTATTGGAGCCCTCTCCCATTCGTTTGTCCTACTTACTATCTTAATATGAAACTTTTCAGATGGTAACTGGTATTTTAGCAA
>Frequency_1_QualityScore_DFGHGGHGIJJJJCHIFHHGIIIIIIJJGJJJJJJIJIJIJJJJIJIJIJIJIEGHIJGIJGIIJIHHHHHHHGFFFFFFFDECEEED?_Mismatch_1_Sense_+_Library_PoolC
CCATGGGATTTAGTGGTGTCTCATTATTGGAGCCCTCTCCCATTCGTTTGTCCTACTTACTATCTTAATATGAAACTTTTCAGATGGGA
>Frequency_1_QualityScore_FFHHHHHJJJIJJJJJJJIJIJJIJJIIJJJJJJJJJJIJJJJJJJJJJJJJGIJJJJJIIIIIHHHFFDDDCCDDDDDDDDDDDDDDDDDDDD_Mismatch_1_Sense_+_Library_PoolC
CCGTTTCCAGACCTCTTTATATATTTGCCATTGTATACTTCTTCGCTGCTCTATTATTGAAAAACCGCGATGAAAGCAGTAGCGTCAAAGAACA
>Frequency_1_QualityScore_FFHGHHHJEHIJJIJIJJJJJJJJJJIJGHJJJJJJJJFHIJJIJJJJJJIHHFFCCDDDDDDDDDDCBDDDDDDDDDDEEDCDDDCCCC<<<B_Mismatch_0_Sense_+_Library_PoolC
CTCAACGGTCAAACCCTATCCTTCCAGGTCACCACCAGTGACGGCACTACGAGCGTCTCCTATAACGTGGCCCCTTCTGATTGGCAATTCGGGC
>Frequency_1_QualityScore_FFHDHHHIIJJJJJJIJJJJJJJJGJIJJJJJJJIJJIIJDIIIJJJGHHHHHFFFFDDDDDDDDDCDDDDDDDCDD?CCDEEEED@?BBDCDD_Mismatch_1_Sense_+_Library_PoolC
GCCATTGTATACTTCTTCGCTGCTCTATTATTGAAAAACCGCGATGAAAGCATTAGCGTCAAAGAACACATAGGAGGTAATATAACGTAAGTCC
>Frequency_1_QualityScore_@DFDBFFHDEDGDGEGHGCHFHIIGDDB?BFHIGGEAGC>FEFHHG;CD@CCHDC9=@@?B@CC;AACCA@@@>;AC:>5<8<<BC>?9?@C>C_Mismatch_1_Sense_+_Library_PoolC
AGGAGGTAATATAACGTAAGTCCGTATGTGAACTATAGATCTGGAGAGCCATGGGATTTAGTGGTGTCTCATTATAGGAGCCCTCTCCCATTCG
>Frequency_1_QualityScore_DBF?FF?B9A<ACE@<?<C+<CF<A9F<C?C4<41?D?<:??DF9BG:???DFGGAEFF48)=FFA(;89?@8>AB;>AB>AA3;28=<BAB?@_Mismatch_1_Sense_+_Library_PoolC
AACGTTTCCAGACCTCTTTCTATATTTGCCATTGTATACTTCTTCGCTGCTCTATTATTGAAAAACCGCGATGAAAGCAGTAGCGTCAAAGAAC
>Frequency_1_QualityScore_FBHDFHHIGIIIIICFHGIIGGGGI@BBDBFEFGHIBGFC@EHHIBGGHIHHHHFFFFFFF>C@CDEECBBBCBBCCCEECCCCC@AACDCCCC_Mismatch_0_Sense_+_Library_PoolC
AGGCGCTGGACCAATATCTAGGATTCATGTTACTTGTATGGACGACCAACATTAACAGCTTTGTCACAACAAGGAATATAGCTTTTATCACCAT
>Frequency_1_QualityScore_FFGHHFDHIHGIJJECEHIGEGHGEBFHIJGIIIIHGJJJFGHGIEGIJJIGEHIGIGGHIEIIJHEDCEDEHFEHHHFFFFDC:@DDDDCA@B_Mismatch_1_Sense_+_Library_PoolC
TTTTGAAGGAAGCCATATATAAATACAACTTTACTAAACGTTTCCAGACCTCTTTATATATTTGCCATTGTATACTTCTTCGCTGCTCTATTAT
>Frequency_1_QualityScore_FFFHHHGJJJJJJJJJJJJJJJJJJJJJJJJJJJGHIIJJJJIHJJIIJJJJJJIHIJJJJJJJJJJJIGHGHHHHHHFFFFFDD_Mismatch_1_Sense_+_Library_PoolC
AGTGGTGTCTCATTATTGGAGCCCTCTCCCATTCGTTTGTCCTACTTACTATCTTAATATGAAACTTTTCAGATGGTAACTGGGA
>Frequency_1_QualityScore_FFHHHHHJJJJJJJJIJJHIIIJJJDIIJJJJJJJJGIIIJJJJJ@EHHFDEFDEEEDDDDDDDCCDCA>>:?>CDBBDDDDDDDDDDDB<@CC_Mismatch_0_Sense_+_Library_PoolC
TAGTCCTCATCACCAACGTAGCAGGAGCAGGGGATGTCCACGCGGTTTCGATAAAAGGCTCAAGAACTGGTTGGCAGGCTATGTCACGCAACTG
>Frequency_1_QualityScore_DFDFHHDDHIEHGIIIGIICDFGGIGGEGIFGJE@BFGEHHJJJJICFC@GHAACHHHEFD;CC)666>6(5>355>@;3(5<?_Mismatch_0_Sense_+_Library_PoolC
CTCCTATAACGTGGCCCCTTCTGATTGGCAATTCGGGCAGACTTTTGAAGGAAGCCAGATATAAATACAACTTTACTAAACGTT
>Frequency_1_QualityScore_DDHHHHHJJJIJJIIGGIDHIIFIJIJIIIJGGIJJJJJJJJJJJGIJJIIHEHHHHDFFFFEEECDDD@B:CDDDC@CCDDEEDDDACCDDDD_Mismatch_1_Sense_+_Library_PoolC
TGGGCAGACTTTTGAAGGAAGCCAGATATAAATACAACTTTACTAAACGTTTCCAGACCTCTTTATATATTTGCCATTGTATACTTCTTCGCTG
>Frequency_1_QualityScore_FFHHHGHEHJJJJIJIJJJJJJJIJJJJJIJJIJJJJJJJJJJFIJJJIIIJJJJIJJIJJJIIGEGGIII_Mismatch_1_Sense_+_Library_PoolC
CCTCATTATTGGAGCCCTCTCCCATTCGTTTGTCCTACTTACTATCTTAATATGAAACTTTTCAGATGGTA
>Frequency_1_QualityScore_FFHHHHHIJJJJJJGIIIJJJJIIJHIIJJJJJJAGIHJIFFHHHFFBCEEEEEDDDDDDDDDDDDDDDCDDEEEDDDDDDDDDDDDDDBC@CD_Mismatch_0_Sense_+_Library_PoolC
ACCAACGTAGCAGGAGCAGGGGATGTCCACGCGGTTTCGATAAAAGGCTCAAGAACTGGTTGGCAGGCTATGTCACGCAACTGGGGACAGAATT
>Frequency_1_QualityScore_FFFHHAFGIJJFHIHJIJIJIJAHGIHGGGFHGHIJIGHIJIGEHGIJCFIJGIJJGEH@@FGHGICH@DGCHFHHBB@DCDCBBDBD?ACDBD_Mismatch_0_Sense_+_Library_PoolC
ACTGGTATTTTAGCACCGATTGATTGACTGACAGATTTATTTGATTGTCTTCTCTGTAGTAGACATTCAATTGTTGAACAGGCGCTGGACCAAT
>Frequency_1_QualityScore_FFHHHHHJJJIJJIJJJJIJHJJIJJJJJIJIJJJJIJJJJIJJEHJJIHGHHH@DFFDEEDDDDDDEADCCDDDEDEDEDCDBDDDDDDDDDD_Mismatch_1_Sense_+_Library_PoolC
AAAAACCGCGATGAAAGCAGTAGCGTCAAAGAACACATAGGAGGTAATATAACGTAAGTCCGTATGTGAACTATAGATCTGGAGAGCCATTGGA
>Frequency_1_QualityScore_FDGBFDHGEHGIEGGEGIIGHGHI>GH?FHFIIJIJIHIJJGIIG=CHGHIIGGIJJJIHHHHHHDE@BBBEEEEBDDDDCDCCCDDCCCDCEE_Mismatch_1_Sense_+_Library_PoolC
CAGTAGCGTCAAAGAACACATAGGAGGTAATATAACGTAAGTCCGTATGTGAACTATAGATCTGGAGAGCCATGGGATTTAGTGTTGTCTCATT
>Frequency_1_QualityScore_FFHGHHHJJJIIJGHIAGHIJJJJJJHIJJIJJJJIJJIJJJJJJJJJJJJJJJIJGIJJJHHHHFFFFFFCEEEDDDDDEEEEEEDDDDDDDD_Mismatch_1_Sense_+_Library_PoolC
AAGAACACATAGGAGGTAATATAACGTAAGTCCGTATGTGAACTATAGATCTGGAGAGCCATGGGATTTAGTGGTTTCTCATTATTGGAGCCCT
>Frequency_1_QualityScore_BDHAFHDA@DGIECHHHGGHG@<FH?G@H@F;D<DDG?D3?BGC?DCCGDD?DGDGG=FGCE:CCD@FCCCEHHFEDEEEDCDEECC_Mismatch_0_Sense_+_Library_PoolC
AGCCAGATATAAATACAACTTTACTAAACGTTTCCAGACCTCTTTATATATTTGCCATTGTATACTTCTTCGCTGCTCTATTATTGA
>Frequency_1_QualityScore_DDBFDHHIGGIIIIEFEHEDHID<FGGIIEHHGIIIIICGG@HG@HIBHGHGGHGIIIIBFE>AC;C;5=AAEADFCDFF@C?A=@ACCDCDDD_Mismatch_2_Sense_+_Library_PoolC
CTTAATTCCGTATGTGAACTATAGATCTGGAGAGCCATGGGATTTAGTGGTGTCTCATTATTGGAGCCCTCTCCCATTCGTTTGTCCTACTTAC
>Frequency_1_QualityScore_FFHHHHHJJJJJIJJJJJJJIJJJJJJIIJJJJJJJJJJJJJJJIJJIJJIJJIJJJJJJGIJJJJJIJFHHFFFFEEEEFFEDCCA@BDDBDD_Mismatch_1_Sense_+_Library_PoolC
CAGATATAAATACAACTTTACTAAACGTTTCCAGACCTCTTTATATATTTGCCATTTTATACTTCTTCGCTGCTCTATTATTGAAAAACCGCGA
>Frequency_1_QualityScore_FFHHHHHIJJIJIGJJJJIJIJJJIJJJEHGIJJJIJJJJJJJJJGIIHHJIJJJJJIJIJIJGIFHGHGHHGH_Mismatch_1_Sense_+_Library_PoolC
ATTATTGGAGCCCTCTCCCATTCGTTTGTCCTACTTACTATCTTAATATGAAACTTTTCAGATGGTAACTGGGA
>Frequency_1_QualityScore_DFGHHHBHGIJJIIDEIIIIEGIIIJGHGIJGGIIGJJJJJGIJJJJCIIIHIGIIJIJJIGIJIJIJJIHIHHHGH@DECEFFE_Mismatch_1_Sense_+_Library_PoolC
TCAGATATAAATACAACTTTACTAAACGTTTCCAGACCTCTTTATATATTTGCCATTGTATACTTCTTCGCTGCTCTATTATTGA
>Frequency_1_QualityScore_FFHHHHHJJJJJJJIJJJJJJIIJJJIJJJJIIJJJJIJJJJJIIGIJJJJJJJJHF?ACEDDEBBCCDDBDDCDCCDDDDDCDDDDDDDDDDC_Mismatch_0_Sense_+_Library_PoolC
CCTACTTCAATCTAGTCCTCATCACCAACGTAGCAGGAGCAGGGGATGTCCACGCGGTTTCGATAAAAGGCTCAAGAACTGGTTGGCAGGCTAT
>Frequency_1_QualityScore_?ADBCFD@GHGFHAHAHHHEHGIIAHGHG*?CDA*??*0:B?8))((08)/))/))/=CFEDG(5=<A6/>>A>9?;,,5,\,58<C:32?>C?_Mismatch_1_Sense_+_Library_PoolC
GTTTCCAGACCTCTTTATATATTTGCCATCGTATACTTCTTCGCTGCTCTATTATTGAAAAACCGCGATGAAAGCAGTAGCGTCAAAGAACACA
>Frequency_1_QualityScore_FFHDHHHJIJJJJJFIJJJJHIIGHIJJJJJJJJJJJJJJJJJJJJJIJJJJJHJJJHHHHHHFFFFFFEEEFDEEEFEEEDDDDDDDDCCDDD_Mismatch_1_Sense_+_Library_PoolC
TGGGGAGCCATGGGATTTAGTGGTGTCTCATTATTGGAGCCCTCTCCCATTCGTTTGTCCTACTTACTATCTTAATATGAAACTTTTCAGATGG
>Frequency_1_QualityScore_:A<A;ADFFF9CHDFDD>F1E@@*@F;GGIIF>;;)0?F99B<9?<9B<?==F==FF;(;@;CEFF3?3=C;?;_Mismatch_1_Sense_+_Library_PoolC
GTGTCTCATTATTGGAGCCCTCTCCCATTCGTTTGTCCTACTTACTATCTTAATACGAAACTTTTCAGATGGTA
>Frequency_1_QualityScore_FFHHHHHJJJJJJJJJJJJJIJJIJIJJJIJJJJJJJJJIJJJJIIHAHHHFFFFFFEEEEEFDDDDDDEDEEDDDDDECECEDDDDDDDDDDD_Mismatch_2_Sense_+_Library_PoolC
AGGAAAAACCGCGATGAAAGCAGTAGCGTCAAAGAACACATAGGAGGTAATATAACGTAAGTCCGTATGTGAACTATAGATCTGGAGAGCCATG
>Frequency_1_QualityScore_FFHHHHHJIJJJJJJJIJJJJJJJJJJJJJJJJJIJJJJJJJJIJJJJJJJJHHIJJJJIJJJJIIIHHHHFFFFDEEEEEEACDDDDDDDDDD_Mismatch_1_Sense_+_Library_PoolC
AACGTAAGTCCGTATGTGAACTATAGATCTGGAGAGCCATGGGATTTAGTGGTGTCTCATTATTGGAGCCCTCTCCCATTCGTTTTTCCTACTT
>Frequency_1_QualityScore_FFHHHHHJJJJGIJIIJJJJJGIJJJJJJGJJJIJJIIJJJJGIJ?CEEHGFFFFDEEEFEEDDDDDEECDCDDDDEDEDEDDDDDDDDDDDDD_Mismatch_1_Sense_+_Library_PoolC
GAAAAACCGCGATGAAAGCAGTAGCTTCAAAGAACACATAGGAGGTAATATAACGTAAGTCCGTATGTGAACTATAGATCTGGAGAGCCATGGG
>Frequency_1_QualityScore_DDHAHHHIIIIIHHIIIIEFBFDHIIIGIIHHIIDDHBGGIG@FI<FGHG;AHEHIB>?EEH=@DF>CC6?CC?B?CCAAC@>@C;(::>::@C_Mismatch_1_Sense_+_Library_PoolC
AATATATTTGCCATTGTATACTTCTTCGCTGCTCTATTATTGAAAAACCGCGATGAAAGCAGTAGCGTCAAAGAACACATAGGAGGTAATATAA
>Frequency_1_QualityScore_FFHHHHHJJJJIJJJJIJJJIJJJJJJJJJJJJIJJJJJJJJJJGIJJJIJIJHHHFFFCEDEDDDDDDDCCD<ACDEEEEDDDDDDEEDDDDD_Mismatch_2_Sense_+_Library_PoolC
ACGTATACTTCTTCGCTGCTCTATTATTGAAAAACCGCGATGAAAGCAGTAGCGTCAAAGAACACATAGGAGGTAATATAACGTAAGTCCGTAT
>Frequency_1_QualityScore_DFHHHHHJJGIIIFGHGIGIBHHJIIGGIJIFIIEBIBGIJJJAGHDFEHGAHFED>9D_Mismatch_0_Sense_+_Library_PoolC
TCCCATTCGTTTGTCCTACTTACTATCTTAATATGAAACTTTTCAGATGGTAACTGGTA
>Frequency_1_QualityScore_D;=:+CAEE<<E@F<<<3C?,AF+<C?1C))))?::::0:BB90B_Mismatch_0_Sense_+_Library_PoolC
ATGGGATTTAGTGGTGTCTCATTATTGGAGCCCTCTCCCATTCGT
>Frequency_1_QualityScore_DD4C:,2ABFC7@1@1E@**:C3?B?*9<D?((7=FFI>=ADF;7=)3\(-(7@>@76=A;;;BB3;?29<BD>ABA@@>A:(4>@@38?B?_Mismatch_1_Sense_+_Library_PoolC
TATTGAAAAACCGCGATGAAAGCAGTAGCGTCAAAGAACACATAGGAGGCAATATAACGTAAGTCCGTATGTGAACTATAGATCTGGAGAGC
>Frequency_1_QualityScore_FFHHHHHJJJJIJJJJJJJJJJJIJJJJJJJJJJJJJJJJJJJJGIJJJJJHIJJJJJJJJJJJIJJJJHHHHH_Mismatch_2_Sense_+_Library_PoolC
TCGTTTGTCCTACTTACTATCTTAATATGAAACTTTTCAGATGGTAACTGGTATTTTAGCACGGATTGATTGAT
>Frequency_1_QualityScore_FFGHHHHJJIHJJJJIIJJJJJJJGIJJIJJJJJJJJIJFGGIJJIIJHIJJHHHHFBCCEEEDDDDDDDEDDDDDDCDDDDDDDDDDDDC?BD_Mismatch_0_Sense_+_Library_PoolC
GCAGGCTATGTCACGCAACTGGGGACAGAATTGGCAAAGTAATTCTTACCTCAACGGTCAAACCCTATCCTTCCAGGTCACCACCAGTGACGGC
>Frequency_1_QualityScore_FFDFHHHJJJJJJIIJJIIJJJGGIJ?DHIJJIGJJHIIIJJIJIJJJDHIGHIHHHHHHHFFFFDFDDEEDDDDDDDDDCCDDDDDDDDDDEE_Mismatch_1_Sense_+_Library_PoolC
AGTAGCGTCAAAGAACACATAGGAGGTGATATAACGTAAGTCCGTATGTGAACTATAGATCTGGAGAGCCATGGGATTTAGTGGTGTCTCATTA
>Frequency_1_QualityScore_FFHHHHHJJIJJJJGIJHIJJIJJIIJJJJIJHJFIIIGJIJJJJJJJIJEHGHHHHHFDFFFEEEEEECDDDDDDDDDDCDCCBBD@DCCDDB_Mismatch_0_Sense_+_Library_PoolC
ATGTCACGCAACTGGGGACAGAATTGGCAAAGTAATTCTTACCTCAACGGTCAAACCCTATCCTTCCAGGTCACCACCAGTGACGGCACTACGA
>Frequency_1_QualityScore_DDFHHHHJJJJJJJJJIIIGJJJJJJIJJJJBFAHHJJJIJJJJJJJJJJIIJIHHHHFFFFFEEEDEDDCCDDDDDBDDDDDDDDBDDDDDDD_Mismatch_0_Sense_+_Library_PoolC
TGTCACGCAACTGGGGACAGAATTGGCAAAGTAATTCTTACCTCAACGGTCAAACCCTATCCTTCCAGGTCACCACCAGTGACGGCACTACGAG
>Frequency_1_QualityScore_@BFDFDFBHEFEH<CE?<E@FCFGGHGGIIIIIIIIIIIGGGH@@DB@?C>=C@FGHGECDDHIICEHH>3=77?;>ACAA?C_Mismatch_0_Sense_+_Library_PoolC
AATATAACGTAAGTCCGTATGTGAACTATAGATCTGGAGAGCCATGGGATTTAGTGGTGTCTCATTATTGGAGCCCTCTCCCA
>Frequency_1_QualityScore_FFHHHHHJJJJJJJJJJJJJJJJIGJJJJJJJJJJJJJJJJJJJJJJIIJJJIIGIJJJIJ_Mismatch_1_Sense_+_Library_PoolC
TGGAGCCCTCTCCCATTCGTTTGTCCTACTTACTATCTTAATATGAAACTTTTCAGATGGA
>Frequency_1_QualityScore_FAFDDDHII@HDHGHHIHAFAFHHHHGHAFFGIIGIBHAAADCHHGDHIB?DC48;;AGHED>3776;>>6@>;>B@DDDA?A<?C<AC:CCD?_Mismatch_1_Sense_+_Library_PoolC
GACCTCTTTATATATTTGCCATTGTATACTTCTTCGCTGCTCTATTATTGAAAAACCGCGATGAAAGCAGTAGCGTCAAAGAACACATAGGAGA
>Frequency_1_QualityScore_FFHHHHHJJJJJJJJJJJIJJIJJJJJJJJJJJIIJJIJJJJJHIJJIJJJJJJJJJJJJJJIJIJGHHCEHFFFFFFEEEEEEEEDDDDDEED_Mismatch_1_Sense_+_Library_PoolC
ATTGACAGATTTATTTGATTGTCTTCTCTGTAGTAGACATTCAATTGTTGAACAGGCGCTGGACCAATATCTAGGATTCATGTTACTTGTATGG
>Frequency_1_QualityScore_DFHHHHFHGJIJJIJJJIJJJJIIJCFGIIIIJGIEHGIFIGEIJGHEIBBBBECEDDCDCDCBAB<=AA@BADCCDDDDDDDDCCC@BDDDBD_Mismatch_0_Sense_+_Library_PoolC
AACGGTCAAACCCTATCCTTCCAGGTCACCACCAGTGACGGCACTACGAGCGTCTCCTATAACGTGGCCCCTTCTGATTGGCAATTCGGGCAGA
>Frequency_1_QualityScore_FFHHHHHIJIJJJJJJIIIJIIJHJJJJJJJJJJIGIIJJIIEGIJJIHGFFDEEEEEC@CCDDDDDDDBDDDEEEEEEDDDDDDDDDCD>CDD_Mismatch_0_Sense_+_Library_PoolC
CACTACGAGCGTCTCCTATAACGTGGCCCCTTCTGATTGGCAATTCGGGCAGACTTTTGAAGGAAGCCAGATATAAATACAACTTTACTAAACG
>Frequency_1_QualityScore_DFGFFHHEHGDEHGIEHGFHII<FE>EHGCEHDDGGGHIEAHHIEFFG4?FFHGIEIIFFDBEFEECECACCBBB@BCCCCCCCCCCCC_Mismatch_0_Sense_+_Library_PoolC
CCTCTTTATATATTTGCCATTGTATACTTCTTCGCTGCTCTATTATTGAAAAACCGCGATGAAAGCAGTAGCGTCAAAGAACACATAGG
>Frequency_1_QualityScore_FFHHGHGJJJJIIIIJJJJJIIJIJIJJJJJJJJIIJJJJJJIJJJJJJHHFFFFEDEEDCDDDDDDDDBBDCDEEEEEDDDDDDDDDDD_Mismatch_0_Sense_+_Library_PoolC
CACTACGAGCGTCTCCTATAACGTGGCCCCTTCTGATTGGCAATTCGGGCAGACTTTTGAAGGAAGCCAGATATAAATACAACTTTACTA
>Frequency_1_QualityScore_FFHHHHHJJJJJJJJJJJJJIJJIJJJIJJIJJJJJFJJJIJJJJJJIIJHHHHHHHFFFFFFEEEEEEEDEDDDDDDDDDDDDDDDDDDDDDD_Mismatch_0_Sense_+_Library_PoolC
GTCTTCTCTGTAGTAGACATTCAATTGTTGAACAGGCGCTGGACCAATATCTAGGATTCATGTTACTTGTATGGACGACCAACATTAACAGCTT
>Frequency_1_QualityScore_FFGHHGHJABGGIIBHIIAGF>GIJGHIJIIIIJJHEIIJEGGGIIHAACEFFD?ACCCCAC;ACC::@A@DB@<<?BBCDDC<CDDBCB<A?B_Mismatch_1_Sense_+_Library_PoolC
CTTCCAGGTCACCACCAGTGACGGCACTACGAGCGTCTCCTATAACGTGGCCCCTTCTGATTGGCAATTCGGGCAGACCTTTGAAGGAAGCCAG
>Frequency_1_QualityScore_DFHFHFBHGJIJIIGGI<FHFIGIIJJFHIJHIIHFHGIDGIJJIJJJIJJIICGIJJJIJJJGGFHHF@DFBBECDCEDDEEEEEECDDDDDD_Mismatch_1_Sense_+_Library_PoolC
AAAGAACACATAGGAGGTAATATAACGTAAGTCCGTATGTGAACTATAGATCTGGAGAGCCATGGGATTTAGTGGTTTCTCATTATTGGAGCCC
>Frequency_1_QualityScore_FFHHHHHJJJIJJJIJHHGIJJJIJJJGGIHGGIGGEHGJJIJJJEHACHEBEDCDDDDDDDDDBDDDD??BDDDDCDDDDDEDDDCCCDDCCD_Mismatch_1_Sense_+_Library_PoolC
TACGGCACTACGAGCGTCTCCTATAACGTGGCCCCTTCTGATTGGCAATTCGGGCAGACTTTTGAAGGAAGCCAGATATAAATACAACTTTACT
>Frequency_1_QualityScore_FFHHHHFHJIGIIIJJIJJHIJJJJJJJJJJJJGHIIHGDEHHIIJJIDGGIHHHHHHHFFFFFDDCD;CCCDD<?CDDEDDD@@CCDDDDDDD_Mismatch_0_Sense_+_Library_PoolC
AACTGGTTGGCAGGCTATGTCACGCAACTGGGGACAGAATTGGCAAAGTAATTCTTACCTCAACGGTCAAACCCTATCCTTCCAGGTCACCACC
>Frequency_1_QualityScore_FFHHHHHJIIJJJJJIHJGIJJIJIGGIJJJJJJCIJJJHIJIJIJJJHBEHFFFEFFCC>CA=ACDDEDDCDDBDDEACDCBDCCCDCA@ACC_Mismatch_1_Sense_+_Library_PoolC
CTTCGCTGCTCTATTATTGAAAAACCGCGATGAAAGCAGTAGCGTCAAAGAACACATAGGAGGTAATATAACGTAATTCCGTATGTGAACTATA
>Frequency_1_QualityScore_FFHHHHHJEHIJIJHHIGHJIJJJJJJJJJJIJJJJJJIJEHHGHIJFHGHGIJIIJJJJJHHEHHEHD?@DDFECCEDEEEDDCDDDACC_Mismatch_1_Sense_+_Library_PoolC
GCCATGGGATTTAGTGGTGTCTCATTATTGGAGCCCTCTCCCATTCGTTTGTCCTACTTACTATCTTAATATGAAACTTTTCAGATGGTGA
>Frequency_1_QualityScore_FFHHHGHEHJIJJJJJGHGEGHIJIIIGIHIIIHGIIJGIJJIJIGGGGIJJIIHIIIIGGHHHHFFFB?CFECEEE>@CCDEFDDDDDDEDCD_Mismatch_0_Sense_+_Library_PoolC
CTGACAGATTTATTTGATTGTCTTCTCTGTAGTAGACATTCAATTGTTGAACAGGCGCTGGACCAATATCTAGGATTCATGTTACTTGTATGGA
>Frequency_1_QualityScore_FFHHHFHJJIJIJJJJJJIJJIJJIJJJJJJIJJJJJJJJJIJJJIJJJJJFHJIJJJIHH/=DDDEEDDCCCDDDDDCDEDDDDDBDB@CDDE_Mismatch_0_Sense_+_Library_PoolC
ATTCAATTGTTGAACAGGCGCTGGACCAATATCTAGGATTCATGTTACTTGTATGGACGACCAACATTAACAGCTTTGTCACAACAAGGAATAT
>Frequency_1_QualityScore_DDDDDDB@EE<??B:@ED@:*?DDECD:??>DDDD0=CDDACDDIACDCAA;A@@DD@D>?@@(;;5>?=<<=3;33>:>>(5AAAD_Mismatch_0_Sense_+_Library_PoolC
ATTATTGAAAAACCGCGATGAAAGCAGTAGCGTCAAAGAACACATAGGAGGTAATATAACGTAAGTCCGTATGTGAACTATAGATCT
>Frequency_1_QualityScore_DFHHFFDGIGGIIIJIJIJIJJGJJJIHIIIIIIIIIJJJJJHIHIIGHIIJJJJGGIIGHHGGFGHIF_Mismatch_1_Sense_+_Library_PoolC
CTCATTATTGGAGCCCTCTCCCATTCGTTTGTCCTACTTACTATCTTAATATGAAACTTTTCAGATGAT
>Frequency_1_QualityScore_)@DDDDDEEB>9?88)0?879*89?=CC<3@8;(=ACADDEEED?CADD:?>6>;@AAA>5\(,5;BAA??:>>>:>ADEDA>>3:>A>AA>A:_Mismatch_2_Sense_+_Library_PoolC
CGATTGGCAATTCGGGCAGACTTTTGAAGGAAGCCAGATATAAATACAACTTTACTAAACGATTCCAGACCTCTTTATATATTTGCCATTGTAT
>Frequency_1_QualityScore_D:=CDD<E6E@1?EA@<?BDDDE>D?@BD?BDDC;BCCECD>=A@(5?C;A>>7?@;;@@DA??25>5;>5>AA:>;:>(;>::<98>8A_Mismatch_1_Sense_+_Library_PoolC
GAAAAACCGCGATGAAAGCAGTAGCGTCAAAGAACACATAGGAGGCAATATAACGTAAGTCCGTATGTGAACTATAGATCTGGAGAGCCA
>Frequency_1_QualityScore_F>DDHAHGEBGHCHGEDHGIIII<G?D@FBGCHEC@G@=88.=C3=@>E==CCE?=?==@?@?@A666>6>@>CCCCDCDDCCC??>>ACDB>@_Mismatch_0_Sense_+_Library_PoolC
CCTGCAGCACTTCGATATGGCCGAGCCTGCTTATCAGCAGATGGCCATGTATAGAAGTGGCATTGTCCCTATCCTCTATAGAAGAGTGCCGTGC
>Frequency_1_QualityScore_FFHHHHHJJJJFIIFHIIJIGIJIJIIIJJJJJIJJJJJJHIJJIIIJIJIJIIJIIJJIJIIIGIECHGGEHHHHHFFDFFFFEDC_Mismatch_1_Sense_+_Library_PoolC
ATGGGATTTAGTGGTGTCTCATTATTGGAGCCCTCTCCCATTCGTTTGTCCTACTTACTATCTTAATATGAAACTTTTCAGATGGGA
>Frequency_1_QualityScore_DDB=CAFHE<FHEAHB@EDCC+22?C@EAFFDD:D=BDFEECFGHFFHDG9BFI8CHICFCD38@FCG<@E@AHH>ACE>DEE_Mismatch_1_Sense_+_Library_PoolC
TGGTGTCTCATTATTGGAGCCCTCTCCCATTCGTTTGTCCTACTTACTATCTTAATATGAAACTTTTCAGATGGTAACTGGCA
>Frequency_1_QualityScore_FFHHHHHJJJIJJIJJJJJIJJJJIIJJJJJJIJJJJJJIJJJJJJIIIJIIIJIJHHFFFEEEEEEECDDDDDDEDDDDDDDDACCDEEDDDD_Mismatch_0_Sense_+_Library_PoolC
ATTGTTGAACAGGCGCTGGACCAATATCTAGGATTCATGTTACTTGTATGGACGACCAACATTAACAGCTTTGTCACAACAAGGAATATAGCTT
>Frequency_1_QualityScore_FFHHHHHJJJIJJJJJJJJJJJIJJJJJJJJJHJJJJJJJJJJJJGIJJIIJJJJJIJIJJJJJJJJHHHHFFFFFFFEEEEEEEEEDDDDDDE_Mismatch_0_Sense_+_Library_PoolC
TGACTGACAGATTTATTTGATTGTCTTCTCTGTAGTAGACATTCAATTGTTGAACAGGCGCTGGACCAATATCTAGGATTCATGTTACTTGTAT
>Frequency_1_QualityScore_FFHGHHHJJJJEHHGHIFHBHHGHIEHJHJIIIIEIHHIICHIGD@GGIIJIIIHGIHGGHCGFHGIJJCA_Mismatch_0_Sense_+_Library_PoolC
CCTCTCCCATTCGTTTGTCCTACTTACTATCTTAATATGAAACTTTTCAGATGGTAACTGGTATTTTAGCA
>Frequency_1_QualityScore_FFGGDHDBHGGHIJHIIJIGGGEHIGJJJJJJIJFIIJJHFGIIIGIJGHIIJIIIGIJJIC_Mismatch_1_Sense_+_Library_PoolC
TGGAGCCCTCTCCCATTCGTTTGTCCTACTTACTATCTTAATATGAAACTTTTCAGATGGGA
>Frequency_1_QualityScore_FFHHHHHJIJJJJJJJJJJJJJJJIJJJJJJJJJIHHIJJJFIJJIEIJJJIJIJHEHFFFFFED;@?CCDDCDDCEEEEEEEDDDDDDDEDDB_Mismatch_1_Sense_+_Library_PoolC
CATTGTATACTTCTTCGCTGCTCTATTATTGAAAAACCGCGATGAAAGCAGTAGCGTCAAAGAACACATAGGATGTAATATAACGTAAGTCCGT
>Frequency_1_QualityScore_FFHGHHHJJHIJJJIJIJJIJIJJIIJIJJJIJJJJIJJJIIIJJIGIIHHCHFHHHFFFFFFFEEDDDDDDDDDDDDDDDDEDDDBDDCDDDD_Mismatch_0_Sense_+_Library_PoolC
AAGAACTGGTTGGCAGGCTATGTCACGCAACTGGGGACAGAATTGGCAAAGTAATTCTTACCTCAACGGTCAAACCCTATCCTTCCAGGTCACC
>Frequency_1_QualityScore_FFHHGHHJIIJIHGJFFHIIJIIJIIJJIJJJJIIJIGIGIIIIJJJGEHGGAHEGEICECHHFDDEFFA>;(((,;ACDDCAAD@CC_Mismatch_0_Sense_+_Library_PoolC
AGAACACATAGGAGGTAATATAACGTAAGTCCGTATGTGAACTATAGATCTGGAGAGCCATGGGATTTAGTGGTGTCTCATTATTGGA
>Frequency_1_QualityScore_FFHGHGGGIJJJGJJIJJGIJJGIJJJFHIIJGIICHIJJIGIJHIIJGIGIIJGGGGIJJJGGHGGJDCC_Mismatch_1_Sense_+_Library_PoolC
CTCATTATTGGAGCCCTCTCCCATTCGTTTGTCCTACTTACTATCTTAATATGAAACTTTTCAGATGGTAT
>Frequency_1_QualityScore_FFHGHHHJIJJIIJIIIGGGIEIIIJJEHGIJJJIIIJGGIIGAHIJIJHFHHFFFFFFEEEEEEDDEDDDBDDDDDDDCEECCDCDDDDDEDD_Mismatch_0_Sense_+_Library_PoolC
ACAGGCGCTGGACCAATATCTAGGATTCATGTTACTTGTATGGACGACCAACATTAACAGCTTTGTCACAACAAGGAATATAGCTTTTATCACC
>Frequency_1_QualityScore_FFHHHHHJJJJJIIJFHIIJJJJJJIJJJJJJJJJJJIJIJJJJJJJJJJJJJJJJJJJJJJJJIIJJHHHHHHFFFFFEEEEEEEDDDDDDDD_Mismatch_1_Sense_+_Library_PoolC
AGAACACATAGGAGGTAATATAACGTAAGTCCTTATGTGAACTATAGATCTGGAGAGCCATGGGATTTAGTGGTGTCTCATTATTGGAGCCCTC
>Frequency_1_QualityScore_FFHHHHHJJJIJJJIIEIJF@HGHGGHJJJJJJJJIGHJJGIIJJHIGHHHGFFFFFEEEECED;@CDEBDDDBCDBBBDCDACCEEEDCDC@C_Mismatch_1_Sense_+_Library_PoolC
TCTTCGCTGCTCTATTATTGAAAAACCGCGATGAAAGCAGTAGCGTCAAAGAACACATAGGAGGTAATATAACGTAAGTCCATATGTGAACTAT
>Frequency_1_QualityScore_FFHHHHHJJJJJJJJJJJJJJJIJJJJJJJJIJJJIJHIJIIJJIJJJJJJJJIIJJJJJJIJJJJHHHHHHFFFFFEEEEEEDDEEDDEEEEE_Mismatch_1_Sense_+_Library_PoolC
CATGTGAACTATAGATCTGGAGAGCCATGGGATTTAGTGGTGTCTCATTATTGGAGCCCTCTCCCATTCGTTTGTCCTACTTACTATCTTAATA
>Frequency_1_QualityScore_@B?D:1C:<C<CFF<E@B>F*?D@FDFFCE;D@BG;@@6;\8C)5;67@77CA)==?9;;?7?3=@;(-5;;(83;@BB3<&))05<BB_Mismatch_1_Sense_+_Library_PoolC
TGGGGACAGAATTGGCAAAGTAATTCTTACCTCAACGGTCAAACCCTATCCTTCCAGGTCACCACCAGTGACGGCACTACGCGCGTCTC
>Frequency_1_QualityScore_AAFB?C<2CG9FEGCB?<?9<<CFF939?B@G<D4BGBFB?B???88==BFB7=@3==C@@=A?;?;;B@666?:>?/,,5,>@B<0-9@>BB8_Mismatch_0_Sense_+_Library_PoolC
GGAGGGATCCGATTCACAATGAATGGCCATTCCTACTTCAATCTAGTCCTCATCACCAACGTAGCAGGAGCAGGGGATGTCCACGCGGTTTCGA
>Frequency_1_QualityScore_EFH<FHCEHHGIJJJIIJJJHIJIIGIJJJIJJGHGIIJJJIJIGIIJGIJIIIJHIIIGIIIJIJJHHHHHHFHFFFFFDCDDDDDCC?ACDE_Mismatch_1_Sense_+_Library_PoolC
AGGAGGTAATATAACGTAAGTCCGTATGTGAACTATAGATCTGGATAGCCATGGGATTTAGTGGTGTCTCATTATTGGAGCCCTCTCCCATTCG
>Frequency_1_QualityScore_FFHHFHHJJIJIIJJJJJJJJJJJIJJJJIIJJIIJJJIJIJGGJJJJJHHHFFFFDDDDDDDDCDDCDBCACDEEEEEDDDDDDDDDDBBBDD_Mismatch_0_Sense_+_Library_PoolC
GCGGTTTCGATAAAAGGCTCAAGAACTGGTTGGCAGGCTATGTCACGCAACTGGGGACAGAATTGGCAAAGTAATTCTTACCTCAACGGTCAAA
>Frequency_1_QualityScore_FFHHHHHJJJJJJJJIIHIJJJJJJJJJJJJJJJJJJJJIIJIJJJJIJJJJIGJJIJJJJJJJHHGFFBCEDDDDDDDFFEDDDDDDDEDEEE_Mismatch_2_Sense_+_Library_PoolC
GATTGATTGATTTACAGATTTATTTGATTGTCTTCTCTGTAGTAGACATTCAATTGTTGAACAGGCGCTGGACCAATATCTAGGATTCATGTTA
>Frequency_1_QualityScore_FFHHHHHJIJJJJJJJJJJHIJJJJGHIHIJJJJJJJJJJIIIIJJIJIJIIJJJJIJHIJJJJJJHHHHHHHFFFFFDDEDEEDEEDDDDDDD_Mismatch_1_Sense_+_Library_PoolC
AGATCTGGAGAGCCATGGGATTTAGTGGTTTCTCATTATTGGAGCCCTCTCCCATTCGTTTGTCCTACTTACTATCTTAATATGAAACTTTTCA
>Frequency_1_QualityScore_ABDBDDDFEF?@IE3C@@HHH:F>DEF:GGBGG<FA<D???FB?DGGEFFBBB4.7?;7??>?B<9=<?;>>?B(<<A:>A>?=+(4>@B3@:8_Mismatch_1_Sense_+_Library_PoolC
TATATTTGCCATTGTATACTTCTTCGCTGCTCTATTATTGAAAAACCGCGATGAAAGCAGTAGCGTCAAAGAACACATAGGAGGTCATATAACG
>Frequency_1_QualityScore_EF8FHHFHIJGIIHII>GIICCBBHGIEH;CDDCHBFGDGHGGDFEHII?DGHGIGGI@HGGGIII@@@DGCFHCHE>EEFFBECDA_Mismatch_0_Sense_+_Library_PoolC
CATTATTGGAGCCCTCTCCCATTCGTTTGTCCTACTTACTATCTTAATATGAAACTTTTCAGATGGTAACTGGTATTTTAGCACCGA
>Frequency_1_QualityScore_FFGGGHHGIJGFGGIIHJGIIJJJJIBHGAFGHIJIIJJIIGIGHHCGHIJJIJJGHHEHEEF?DBDCCACABCCCCBDBDBCCCDD>>B<BBD_Mismatch_0_Sense_+_Library_PoolC
GCAACTGGGGACAGAATTGGCAAAGTAATTCTTACCTCAACGGTCAAACCCTATCCTTCCAGGTCACCACCAGTGACGGCACTACGAGCGTCTC
>Frequency_1_QualityScore_AB=C3CD<DCCECAECE>BCE)??@DADBCD4?DDE<D3DDDB4BDIEE:8B=<C.@DCCA)=@@A;7A?A7?AC@;;3;7@;A;2;98=?:??_Mismatch_0_Sense_+_Library_PoolC
GGTAACTGGTATTTTAGCACCGATTGATTGACTGACAGATTTATTTGATTGTCTTCTCTGTAGTAGACATTCAATTGTTGAACAGGCGCTGGAC
>Frequency_1_QualityScore_FDFHHHHJFHIJJJJJIJJJJIJJIJJJJJJJJJJJJJJJJJIJIGIJJJHIJIJJJJIHIJJJJIIJJIHHHHHHDFFFFFEEDDDBDDDBBD_Mismatch_0_Sense_+_Library_PoolC
GTAACTGGTATTTTAGCACCGATTGATTGACTGACAGATTTATTTGATTGTCTTCTCTGTAGTAGACATTCAATTGTTGAACAGGCGCTGGACC
>Frequency_1_QualityScore_EFHHHFFGGGHIHJIIIJJIIJIIJJJJJIJGIIJJJJFHHIGIJIJJIIJJJIJJJGGIIJJJJIIJJGGIJHFEHHHEFFEFFECC_Mismatch_0_Sense_+_Library_PoolC
TTTAGTGGTGTCTCATTATTGGAGCCCTCTCCCATTCGTTTGTCCTACTTACTATCTTAATATGAAACTTTTCAGATGGTAACTGGTA
>Frequency_1_QualityScore_FFHHHHHJJJJJJJJJJJIGJJJJJJJJJJIJIJJJHI_Mismatch_0_Sense_+_Library_PoolC
CCTACTTACTATCTTAATATGAAACTTTTCAGATGGTA
>Frequency_1_QualityScore_FFHHHHHJIIJJIGGGHIIJJJJJJFJJJJJIFGGIJJJJIJGEIHIJJHDFHHFF?@DEFEECEDDDDBCDDBDDDDFEEEDDDDCDDEDED3_Mismatch_1_Sense_+_Library_PoolC
GCTCTATTATTGAAAAACCGCGATGAAAGCAGTAGCGTCAAAGAACACATAGGAGGTAATATAACGTAAGTCCGTATGTGAACTATAGATCTGA
>Frequency_1_QualityScore_<<DFFHB;?FBFGH,<AE=FDFGHEHIEHCDGF<BHBG?GEABGHGIHIFGEIGEHIGA;C:CHD7)).6:;89>>>B@@C_Mismatch_0_Sense_+_Library_PoolC
TACTAAACGTTTCCAGACCTCTTTATATATTTGCCATTGTATACTTCTTCGCTGCTCTATTATTGAAAAACCGCGATGAAA
>Frequency_1_QualityScore_DDD>CDD?,AAECBA):@@<?C?**:*?D8BBB9(766;B@CADDC(==A;;AA(7;;>>A?A;>@2=55;5,9<?;BA>AA5;>>ADAD_Mismatch_1_Sense_+_Library_PoolC
TCTATTATTGAAAAACCGCGATGACAGCAGTAGCGTCAAAGAACACATAGGAGGTAATATAACGTAAGTCCGTATGTGAACTATAGATCT
>Frequency_1_QualityScore_FFFFHHHIHJHGFHIGGIJIJJJJIJJJGIJJJJJJJJJJJGJIJJBGHIJJIIJJJGGJIIJFGEEEEADFFFFFFEEECCCCDCD_Mismatch_1_Sense_+_Library_PoolC
CATGGGATTTAGTGGTGTCTCATTATTGGAGCCCTCTCCCATTCGTTTGTCCTACTTACTATCTTAATATGAAACTTTTCAGATGGA
>Frequency_1_QualityScore_DBBHFHDIGIJEGHHIGGGDECIC>GEBG@AEFFFEFE>F@@FCBGC@F<CHEHEEG;=CFGD>EHDFHACDFC@D;ACC@CCCD@AC;;:9?_Mismatch_0_Sense_+_Library_PoolC
CAAAGAACACATAGGAGGTAATATAACGTAAGTCCGTATGTGAACTATAGATCTGGAGAGCCATGGGATTTAGTGGTGTCTCATTATTGGAGC
>Frequency_1_QualityScore_BDF:CDDDAE@E4IFHE@HGE>ECB@HFFGG:CDHFFABDBGHGGCEGG>D?CFGBGCHH;FF@;@@EAC7@?ACEC>CD<@DEDE6>@CC>A3_Mismatch_2_Sense_+_Library_PoolC
TTTTCAGATGGTAACTGGTATTTTAGCACGGATTGATTGATTGACAGATTTATTTGATTGTCTTCTCTGTAGTAGACATTCAATTGTTGAACAG
>Frequency_1_QualityScore_FFHGDFFIIIGGHIJJHCHHIGHGIIGEGGIGIJJIJGGIIIHIJHIJCGEGECG@FGGAGHG6CHEBEDD=C@CCACB?CCEDDEED@<BBDD_Mismatch_1_Sense_+_Library_PoolC
TTGCCATTGTATACTTCTTCGCTGCTCTATTATTGAAAAACCTCGATGAAAGCAGTAGCGTCAAAGAACACATAGGAGGTAATATAACGTAAGT
>Frequency_1_QualityScore_FFHHHHHJJJJJJJIJJJJJJJJIJJIJJJJJJJJJIJJJJJJJJJJJJJJJJJIJIJJIJI_Mismatch_2_Sense_+_Library_PoolC
TGGAGCCCTCTCCCATTCGTTTGTCCTACTTACTATCTTAATATAAAACTTTTCAGATGGGA
>Frequency_1_QualityScore_FFHHHHHJJJJJJJJJJJJJJIJJJJJIJJJJJJJJJJJJJJIJIJJJJ4DGIIJJJJJJIHHIJFGGIHHHHHGFF?ADDDDCDDDDDDCDDC_Mismatch_1_Sense_+_Library_PoolC
AACTTTACTAAACGTTTCCAGACCTCTTTATATATTTGCCATTGTATACTTCTTCGCTGCTCTATTATTGAAAAACCGCGATGAAATCAGTAGC
>Frequency_1_QualityScore_DBAC4AFE@<:2CAEHIIC<HA4C2AE3*19:89DDGE>GE*??FB9?DFFFIGD=)8CFFFAC9@ACA=CEFCB?DD>@:;(;;;;>BBBD35_Mismatch_1_Sense_+_Library_PoolC
CGTATGTGAACTATAGATCTGGAGAGCCATGGGATTTAGTGCTGTCTCATTATTGGAGCCCTCTCCCATTCGTTTGTCCTACTTACTATCTTAA
>Frequency_1_QualityScore_FFFHHFHJJJJIJJJJJDHGIJJIGIIJJJJJJIJGGIJIJJJIJJJJJJJJJJHHHHJJIIJJJJJIIIIIJGHGEEADDDFEF_Mismatch_0_Sense_+_Library_PoolC
AGTGGTGTCTCATTATTGGAGCCCTCTCCCATTCGTTTGTCCTACTTACTATCTTAATATGAAACTTTTCAGATGGTAACTGGTA
>Frequency_1_QualityScore_FFHHHHHJJJJJJJJJJJJIJJJJJJJJIJJJJJGIJIHIJIJIJJJJJJJJJJJJJJIJJJJJJJJGHHHHFFFFFFFEEEEEEDDEEEEEEE_Mismatch_1_Sense_+_Library_PoolC
ATGAACTATAGATCTGGAGAGCCATGGGATTTAGTGGTGTCTCATTATTGGAGCCCTCTCCCATTCGTTTGTCCTACTTACTATCTTAATATGA
>Frequency_1_QualityScore_FFHFHFFIIIIEHIFIIGIHHGBFIGGHJJEGGGIIIJJJJJIJJGGAGIIIIIIIGJII@CHIGEIEH_Mismatch_0_Sense_+_Library_PoolC
TGGAGCCCTCTCCCATTCGTTTGTCCTACTTACTATCTTAATATGAAACTTTTCAGATGGTAACTGGTA
>Frequency_1_QualityScore_FFHHHHHJJIJJJJJJJJIJJIJIIJJJJJJJJJJJJJJJJJJJIJIJJJHIGJIJJFHIJJJJJJIJJGH_Mismatch_0_Sense_+_Library_PoolC
TCCCATTCGTTTGTCCTACTTACTATCTTAATATGAAACTTTTCAGATGGTAACTGGTATTTTAGCACCGA
>Frequency_1_QualityScore_B>FF>FF:<C<AFHGHIICH4C:EA<;@C9??CB>?C;DG>BG>FCF*?GGGI??FGHCGEADDHIE@FGHA/:>AE@:BC@@_Mismatch_0_Sense_+_Library_PoolC
CCAGATATAAATACAACTTTACTAAACGTTTCCAGACCTCTTTATATATTTGCCATTGTATACTTCTTCGCTGCTCTATTATT
>Frequency_1_QualityScore_FFHHHHHJJGIJJJJJJJJGGJJIJJJJIJJJIJJJIJJIJJJJIJIHIIEHIJIJJJJGGHIGGEEFHAEF@BDEFFDCDDEDD?B_Mismatch_0_Sense_+_Library_PoolC
ATTATTGGAGCCCTCTCCCATTCGTTTGTCCTACTTACTATCTTAATATGAAACTTTTCAGATGGTAACTGGTATTTTAGCACCGAT
>Frequency_1_QualityScore_:DABA7A<EF4CI4ACF3A+CEA3C):*:)*1*?:*?6D??F*08?**9*>8BB=C>..))...==@CC>=;?EC_Mismatch_0_Sense_+_Library_PoolC
GTGGTGTCTCATTATTGGAGCCCTCTCCCATTCGTTTGTCCTACTTACTATCTTAATATGAAACTTTTCAGATGG
>Frequency_1_QualityScore_FDHHFHHIGIIGEHG+AFDHFHIBF;FHG?DF7BFA@BBGFHHIII>FFGHI)8BGI=HEH:@DHHGEHC)72?B?CCED(;@@CC>CAC?B_Mismatch_1_Sense_+_Library_PoolC
AGAACACATAGGAGGAAATATAACGTAAGTCCGTATGTGAACTATAGATCTGGAGAGCCATGGGATTTAGTGGTGTCTCATTATTGGAGCCC
>Frequency_1_QualityScore_EFDFGHGJGJJJJJIFEGHFHHIIHFGGIGGGCGIEGJJGIIJJH@CFHHHHHGHFHEDFDDEBEAACEFDCDCDBC;CDDDDCDDCDDDDCDC_Mismatch_0_Sense_+_Library_PoolC
TCCCTATCCTCTATAGAAGAGTGCCGTGCTTGAAGAAGGGAGGGATCCGATTCACAATGAATGGCCATTCCTACTTCAATCTAGTCCTCATCAC
>Frequency_1_QualityScore_FFHHHHHJJJJJJJJJJJJJJIJJIJJJIJJJJJIJJJIJJIIJJIJJHGIIIHHGFFFFFEEEDEDDDDDCCDDDDDDDEDEECDDDDDDDDD_Mismatch_0_Sense_+_Library_PoolC
TGTATACTTCTTCGCTGCTCTATTATTGAAAAACCGCGATGAAAGCAGTAGCGTCAAAGAACACATAGGAGTAGACATTCAATTGTTGAACAGG
>Frequency_1_QualityScore_D=DC?<C@E+ACFEB3<B9;?ECE4D01:B?D*:??D)?DD<CE7(8@8@;CE7@;==7A?)7)=7(7(6;@A@_Mismatch_2_Sense_+_Library_PoolC
CAGTAGCGTAAAAGAACACATAGGAGGTAATATAACGAAAGTCCGTATGTGAACTATAGATATGGAGAGCCATG
>Frequency_1_QualityScore_DEDAHFBHIBEFGIEGGHBHHGEHHCBHFEGIDGIIH@HFIIIIIIIIIIDIDIIEEFFFFFDEECC8?@@CCCBCCCCCCCCCCB<CC@AC@C_Mismatch_0_Sense_+_Library_PoolC
TTTATATATTTGCCATTGTATACTTCTTCGCTGCTCTATTATTGAAAAACCGCGAAAAGCAGTAGCGTCAAAGAACACATAGGAGGTAATATAA
>Frequency_1_QualityScore_FFHHHHHJJJJIJJJJJJJJJJJIIJJJJJIJJJJJJIIJJJJJIJJJHEEFFFEEEEEDDDDDDDD?CCCDDDDDECDEDCDDDDDDDBDDDD_Mismatch_0_Sense_+_Library_PoolC
TACTTCTTCGCTGCTCTATTATTGAAAAACCGCGATGAAAGCAGTAGCGTCAAAGAACACATAGGAGTAGACATTCAATTGTTGAACAGGCGCT
>Frequency_1_QualityScore_?DDAFHHF<FGDG=CCGFHGG><EBG@BA8<?9DHC9FDFHGGHBGIIIGGGIB<F8=B=AGAHIGCGGADCBC\;8<<B055@<@<<>5<5<?_Mismatch_0_Sense_+_Library_PoolC
CATTATTGGAGCCCTCTCCCATTCGTTTGTCCTACTTACTATCTTAATATGAAACTTTTCAGATGGCAAAAAAAAAAAAAAAAAAAAAAAACAC
>Frequency_1_QualityScore_FEHHHHHJJJIJJJJJJJJJIJIJJJIJJIJGIJJJJJJJJJJJJJIJJJJIJJJJJIJJJIJJJJGG@@GIEGHGHHFCDDBC_Mismatch_0_Sense_+_Library_PoolC
GTGTCTCATTATTGGAGCCCTCTCCCATTCGTTTGTCCTACTTACTATCTTAATATGAAACTTTTCAGATGGTAAAAAAAAGCA
>Frequency_1_QualityScore_FFHHHHHJIIJJJJJJJJJJJJJGIJJJJJJJJJIJJJHIJJIJJJJJJJJJJJJJJJJJIIGJJGJJJIIIHHGEHHHDFFFFE_Mismatch_0_Sense_+_Library_PoolC
TTTAGTGGTGTCTCATTATTGGAGCCCTCTCCCATTCGTTTGTCCTACTTACTATCTTAATATGAAACTTTTCAGATGGTAAGCA
>Frequency_1_QualityScore_FDHGHHFFGGIGIEI9E?FHGEHEFGGHG9BFHHGIIIIIIIIAGHCEAEFFD?BDE>AA9==BA>>@CCDCCCCC:ACCCDCCC<AC?A:AC>_Mismatch_0_Sense_+_Library_PoolC
GAGCGTCTCCTATAACGTGGCCCCTTCTGATTGGCAATTCGGGCAGACTTTTGAAGGAAGCCAGATAAATACAACTTTACTAAACGTTTCCAGA
>Frequency_1_QualityScore_FFHHHHHJJJJJJJJJJJJJJJJJJJJJJJJJJJJJJJJIJJJJJJIJJJJJJJJIJJJJJGIJJIJIIJHFDDDDDDDDDDDDDDDB5<>380_Mismatch_0_Sense_+_Library_PoolC
ATTATTGGAGCCCTCTCCCATTCGTTTGTCCTACTTACTATCTTAATATGAAACTTTTCAGATGGAAAAAAAAAAAAAAAAAAAAAAAGATCGG
>Frequency_1_QualityScore_FFHHHHGIIIIGIIJJIIJIGGIJGIJJIJJJJGJJJJJJJIIJGEGIIIJJFIIIGFIJIGGHEHDCB>BCDDDCCDDBDBB@CCDDCAC@CD_Mismatch_0_Sense_+_Library_PoolC
GTTTCCAGACCTCTTTATATATTTGCCATTGTATACTTCTTCGCTGCTCTATTATTGAAAAACCGCGAAAAGCAGTAGCGTCAAAGAACACATA
>Frequency_1_QualityScore_FFHHHHHJJJJJJJJIJJIJJJJJJJJIJJJJIGJJJGIJIJJJIGIJJJJJJIJGIIIIJHHHE@CDB?C;ACEEEDCDDACCDDDD_Mismatch_0_Sense_+_Library_PoolC
ATTTACATTTTTTTGTTGTCTGATTCAAATATGGCTGAACATTTATATGAGCAAAGCCAAATAAAATGTGGTTGATATATGACAATCA
>Frequency_1_QualityScore_D>FHFAFFGBDFH@GGHI)@FGFHBGIAFG;?FF;FHIIIIDHIIEGHHIIHGIIFIIIEHHHHHFDDC>>B<?CCDDCDDEB>_Mismatch_2_Sense_+_Library_PoolC
GACGACCAACATTAACAGGTTTGTCACAAGAAGGAATATAGCTTTTATCACCATAAATTTACATTTTTTTGTTGTATGATTCGA
>Frequency_1_QualityScore_FFHHHHHIJIGIIJIJJJIIIJJIJJJJJJIJJJJJJIJJIJJJJIIJIJJFHJIJIIJJGIGHJJJGHEFFFFFEEEECEDDEEDDDDDACDD_Mismatch_1_Sense_+_Library_PoolC
ATAACGTAAGTCCGTATGTGAACTATAGATCTGTAGAGCCATGGGATTTAGTGGTTTCTCATTATTGGAGCCCTCTCCCATTCTTTTGTCCTAC
>Frequency_1_QualityScore_>D:@F@<@GIIIEI@GHDE@1?DE>DGC9;F;DFFACG<;@>=FGGFHHGG>C?)),\,;36>3;@@@>55@>CD:((((,589@CC<A_Mismatch_0_Sense_+_Library_PoolC
CCGCGATGAAAGCAGTAGCGTCAAAGAACACATAGGAGGTAATATAACGTAAGTCCGAATGTGAACTATAGATCTGGCAAGCCATGGGA
>Frequency_1_QualityScore_DDA?BDDBDEDEI<:@FAC@:?DA@;DD9B9B?76DDD<BCC7@@>C@;;?A(7?A>BD:;>A:@>;A3>35>;5(-55>:39??_Mismatch_0_Sense_+_Library_PoolC
TATTATTGAAAAACCGCGATGAAAGCAGTAGCGTCAAAGAACACATAGGAGGTAATATAACTAGACATTCAATTGTTGAACAGGC
>Frequency_1_QualityScore_FFHFHHHIJIJJJIIIJJDHHHIIIJJJJIJJJGHJJJJJJIJJJJJJIFIJJJJJIJJJIJJIJJJHHHHHHF@DFFFFDDDD@BD>B>>A.?_Mismatch_0_Sense_+_Library_PoolC
TGGTGTCTCATTATTGGAGCCCTCTCCCATTCGTTTGTCCTACTTACTATCTTAATATGAAACTTTTCAGATGGTAAAAAAAAAAAAGATCGGA
>Frequency_1_QualityScore_FFHHHHHJJJJJJJJJIJJJIJJJJHIJJGIIJJJJJJJJJJJJJHJJJIJJJJJIIJIHHEIGHICGIHIJHDDDDDDDDDDDDD&0(+85??_Mismatch_0_Sense_+_Library_PoolC
CATTATTGGAGCCCTCTCCCATTCGTTTGTCCTACTTACTATCTTAATATGAAACTTTTCAGATGGTAAAAAAAAAAAAAAAAAAAAATCGGAA
>Frequency_1_QualityScore_FFHHHHHJJJJJJIJJJJJJJJJJJJJJJJJJJJJJJJJIJJJJJJJJJIJIJIJJJIJHHHHHFFFFDBDDDDDDDDDDDDDDDDDDDDDDEE_Mismatch_0_Sense_+_Library_PoolC
TTATATATTTGCCATTGTATACTTCTTCGCTGCTCTATTATTGAAAAACCGCGATGAAAGCAGTAGCGTCAAAGAACACATAGGAGACATTCAA
>Frequency_1_QualityScore_FFHHHHHJJIJJJJJJJJIGJJJJJJJJJIJJJJJJJJJJJJJJJIJJJJJHHHHFEFFFEDEEEDDDDDDDDDDDEEDCDDDDDDDDBDDDDD_Mismatch_0_Sense_+_Library_PoolC
ATACTTCTTCGCTGCTCTATTATTGAAAAACCGCGATGAAAGCAGTAGCGTCAAAGAACACATAGGAGACATTCAATTGTTGAACAGGCGCTGG
>Frequency_1_QualityScore_DBFHHFHIEFGGIGGBEGCFAHHGCFGGHIEED>CC?DG?DBFGCHHEHGCDHEBCCBDHIE@GCHI@HHFFB<B>?B?:(:AC>35::@B>?@_Mismatch_0_Sense_+_Library_PoolC
TACTAAACGTTTCCAGACCTCTTTATATATTTGCCATTGTATACTTCTTCGCTGCTCTATTATTGAAAAAACCGCGATGAAAGCAGTAGCGTCA
>Frequency_1_QualityScore_DFHHHHHJJIJJJJJJJIJIIJJIJJIIJJJJJJJIJJJJJJJJJJJJJJJJIJIIIJJJFHGIJJJCGAEHHHGHFFFC_Mismatch_0_Sense_+_Library_PoolC
TGGAGCCCTCTCCCATTCGTTTGTCCTACTTACTATCTTAATATGAAACTTTTCAGATGGTAACTGGTATTTTAGCATGA
