# Supplementary material for: Differential Gene Expression Reveals Candidate Genes for Drought Stress Response in Abies alba (Pinaceae)
Source: PLoS One. 2015 Apr 29;10(4):e0124564. doi: 10.1371/journal.pone.0124564 (PMC4414588; doi:10.1371/journal.pone.0124564)
Supplement: S2 File — (GZ) [file pone.0124564.s002.gz › comp17868_c0_seq1.fa]

>comp17868_c0_seq1 len=625 path=[1:0-179 181:180-306 308:307-376 378:377-624]
GTTGCCATTAAGGCAGGTGTGTGGATTGGAGGAAGGATACCGCCGGAAGCCACCCAAAACTCCTCCTCCACCTTTACAGTGGTTCGTGGTCCCTAATAAAGCTGCAGCTTGCAGGCATATAATTTCAGCAGTGTCAGTATGTTGTTTGAAGCCTAATATTAGTCACTATGGTCTGAATTTTCCAGAAATCCATAACCATGATCTCTTACTTTTCCATTGTACAGCCTGAGTAAATGTATTAGTAATAATATGAGATATAGCAGGGAAAGTAACCTGGGATGAGTTCTTACCTTGGTGTGACAGACAGATCGTCAAATTGTTCCACTGTGAAGATTCAGTCTTGTTCATCATCTGTATTTTACTTCAATGGGTTCTAGTGGGCAATGAAGAACTTCCAGGGCAATGAAGAACTTCCAAGTAGATTTTGAATTGGTGTGTAATAATAGCTACCTCTATGAAAATTTGATTGTATTTTTGTTTTGTTTAATGATGATGATGAACATTCACTGAGATCTTTTGGTCTATAGGATCTTAAGAAAAGAGAAAGGAATTATTTGGATTTCTGTAAAATTTGATTCATATGATCAAAAAATTGGGAAAGAAGTGTTCTAGGTTCTCATGATAG

>Frequency_3_QualityScore_EEHHHHGIJJJJJJJJJIIIJFHHIJJJIJHIJJJHIJJJJJJJJJJHHHIGHHIHHHHHHHGGGFEEEEEDDEDEDEDDDEEDDDDDDDEDCD_Mismatch_0_Sense_+_Library_PoolT
TATGAGATATAGCAGGGAAAGTAACCTGGGATGAGTTCTTACCTTGGTGTGACAGACAGATCGTCAAATTGTTCCACTGTGAAGATTCAGTCTT
>Frequency_3_QualityScore_FFHHHHHHHJJJJJJJIJJJJIIJJJJIJJJJJGHHHIJJJIIIIIJJIIJGGFHIIIIIIIIHHGFFGCEEFEEEEDDEEDDDDEEDDDDDDD_Mismatch_0_Sense_+_Library_PoolT
GGGAAAGTAACCTGGGATGAGTTCTTACCTTGGTGTGACAGACAGATCGTCAAATTGTTCCACTGTGAAGATTCAGTCTTGTTCATCATCTGTA
>Frequency_2_QualityScore_FFHHHHHJJJJIJJJJJJJJGIGHIJIJHIJJJJIIJJJJJJJJIJIIJJJJJJJJJIJJJGHIJJIJJIIIIHHGGGGFFFEEEEDCCDDDDD_Mismatch_0_Sense_+_Library_PoolT
CTTTTCCATTGTACAGCCTGAGTAAATGTATTAGTAATAATATGAGATATAGCAGGGAAAGTAACCTGGGATGAGTTCTTACCTTGGTGTGACA
>Frequency_2_QualityScore_FFHHGHHJJJIJIIIJJJJJJJJIIIIJJIJJJIIIJIJIJJIJIJGIGGIIIIHIIIFIFIIIIIIIIHEIGFIIIGHGHCEECCAAEEEDED_Mismatch_0_Sense_+_Library_PoolT
CAGAAATCCATAACCATGATCTCTTACTTTTCCATTGTACAGCCTGAGTAAATGTATTAGTAATAATATGAGATATAGCAGGGAAAGTAACCTG
>Frequency_2_QualityScore_FEHHHHHIJJIJJJHIIJHIIIIJJJJIJJJGIIIIJJIIIIJIIJIIJGIHIIJIIIIJJJIGIHGGGGFEFFFFEEEDDEEEECCCDDECEE_Mismatch_0_Sense_+_Library_PoolT
GAAAGTAACCTGGGATGAGTTCTTACCTTGGTGTGACAGACAGATCGTCAAATTGTTCCACTGTGAAGATTCAGTCTTGTTCATCATCTGTATT
>Frequency_2_QualityScore_FFHHHHHJGIGIJJIIIJJIIIIIIIIFHIIIIIJJIJIJIJIIIIIJJHIIIJJJJJJIIHHHHIEGGBEGEGGHHGFFFEFEEDDCEEEDDD_Mismatch_0_Sense_+_Library_PoolT
AGATCGTCAAATTGTTCCACTGTGAAGATTCAGTCTTGTTCATCATCTGTATTTTACTTCAATGGGTTCTAGTGGGCAATGAAGAACTTCCAGG
>Frequency_2_QualityScore_FFGHHHHIIJJIIIIIIIJJIIGIIIIIIIIIIIIJJIJIIIIIIIIJIJIIIJIIIIIGAEGIIGHGGADFIIJJGGEEIFHHGGGEBCEDEC_Mismatch_0_Sense_+_Library_PoolT
ATTTTCCAGAAATCCATAACCATGATCTCTTACTTTTCCATTGTACAGCCTGAGTAAATGTATTAGTAATAATATGAGATATAGCAGGGAAAGT
>Frequency_2_QualityScore_EEECEGGHEGHIIIHDIIHI?DACFGGIIIIIIHGGEGGHGGGGDFGGGGEGC@DGGFGGGFGE?CDA=@BEGFEECEDBCEEEEEEECCCCEC_Mismatch_0_Sense_+_Library_PoolT
GGGATGAGTTCTTACCTTGGTGTGACAGACAGATCGTCAAATTGTTCCACTGTGAAGATTCAGTCTTGTTCATCATCTGTATTTTACTTCAATG
>Frequency_2_QualityScore_EFHHHHEGIIGIIEIIEGGGCHIGIIGE=BBGIIEFIIIIJGIIIIIHEEGEHIGIIIEEAEBEEGCEGCECCECABDDCBCEEC@CCDDCBAC_Mismatch_0_Sense_+_Library_PoolT
ATTTTACTTCAATGGGTTCTAGTGGGCAATGAAGAACTTCCAGGGCAATGAAGAACTTCCAAGTAGATTTTGAATTGGTGTGTAATAATAGCTA
>Frequency_2_QualityScore_FFHHHHGIIIIIJIJJHIIIIHGIIJJIIIGHIJIIIIHIIIIHIIIIJIIHHIIJJJJJIJGIJJIIIIIIIJIIIHHHFEGGFFEEDDDCDE_Mismatch_0_Sense_+_Library_PoolT
TTGTTTGAAGCCTAATATTAGTCACTATGGTCTGAATTTTCCAGAAATCCATAACCATGATCTCTTACTTTTCCATTGTACAGCCTGAGTAAAT
>Frequency_2_QualityScore_FFGFFGGHFHIHHGIIGGGHGIGGEHIIGIIJIIEGGIIIGJIIII?EEIGGCGDGHHHHIJIIGGCEADEEDEFFFCCBCDDEEEECCDDCDD_Mismatch_0_Sense_+_Library_PoolT
AGGGAAAGTAACCTGGGATGAGTTCTTACCTTGGTGTGACAGACAGATCGTCAAATTGTTCCACTGTGAAGATTCAGTCTTGTTCATCATCTGT
>Frequency_2_QualityScore_EDGFGEFEIIIIEGIGGEGHIGGDFDEFDFCEIGIIEEFGGBCECAEGGIGCAEHIIEF?ECAEAACFEB@CDBDACBCEDDCA?AAAC=?AAA_Mismatch_0_Sense_+_Library_PoolT
ACCTGGGATGAGTTCTTACCTTGGTGTGACAGACAGATCGTCAAATTGTTCCACTGTGAAGATTCAGTCTTGTTCATCATCTGTATTTTACTTC
>Frequency_1_QualityScore_FFHHHHHJJJ<GJJJJJJJJJJJJHIJJIJJJIJJJJJJJHJJJIJJJGIGIJJJIJJJJJJJJJJJGHHHHHHFFFFFFFEEEEEEFEDDDDD_Mismatch_0_Sense_+_Library_PoolC
ACCTGGGATGAGTTCTTACCTTGGTGTGACAGACAGATCGTCAAATTGTTCCACTGTGAAGATTCAGTCTTGTTCATCATCTGTATTTTACTTC
>Frequency_2_QualityScore_FFHGGHHHIJIJJJJJJJIEHGGGIIJIJIIJGIGGIFIHGIIHIIIJJJJJJGIJHIGIJIIIIIICCAGGHFFGGFEEEEEEEEEEECCDCB_Mismatch_0_Sense_+_Library_PoolT
GGATGAGTTCTTACCTTGGTGTGACAGACAGATCGTCAAATTGTTCCACTGTGAAGATTCAGTCTTGTTCATCATCTGTATTTTACTTCAATGG
>Frequency_2_QualityScore_EFHHHHHJJJJJJJIJJJJJJHIJHIFIIIJJJJJIJJEIHIIIJIJJIJIJIJIIIIIJJJFHGHGHHFFEFFFFEEEEEEEDEDCCDEEEDD_Mismatch_1_Sense_+_Library_PoolT
TAGCAGGGAAATTAACCTGGGATGAGTTCTTACCTTGGTGTGACAGACAGATCGTCAAATTGTTCCACTGTGAAGATTCAGTCTTGTTCATCAT
>Frequency_2_QualityScore_FEGGFHHIHGIHHJIGGGGIHIIGIIHHHGBGCFGHGIGGHIHHIHIGIIIJHHIIJIHGIIIGHHHHGGGDGGFEECDACCCCEDDEBCCDCC_Mismatch_0_Sense_+_Library_PoolT
CTTGTTCATCATCTGTATTTTACTTCAATGGGTTCTAGTGGGCAATGAAGAACTTCCAGGGCAATGAAGAACTTCCAAGTAGATTTTGAATTGG
>Frequency_2_QualityScore_FFGFHHHJJIJIJIGHIIGIIIIIIIJIIIIIIIIIIIIIJIJIHIIIIJIJJIJIIIGIIIGGEEHFECEFFFEEEEEEEDCDDDDECDDCCD_Mismatch_0_Sense_+_Library_PoolT
GAGATATAGCAGGGAAAGTAACCTGGGATGAGTTCTTACCTTGGTGTGACAGACAGATCGTCAAATTGTTCCACTGTGAAGATTCAGTCTTGTT
>Frequency_2_QualityScore_DEHHHHGJIIIIIIJJJIIIIIIJGIIJIJJGGIIIIIIIJJIIIIIGGIGIJIIJIIIGHIIJJGHJJIIIIIHGHGHGGFFEFEEECCEEBB_Mismatch_2_Sense_+_Library_PoolT
TCTGAATTCTCCAGAAATCCATAACCATGATCTATTACTTTTCCATTGTACAGCCTGAGTAAATGTATTAGTAATAATATGAGATATAGCAGGG
>Frequency_2_QualityScore_FFHHHHHJJIIIJIIJJJIIIIIGHHIIJJJJJJJJJJJIIHIIIIIIIIJJJIIIHIHHIJJJIIIHIHHGHGFEFFFFFEEDEEEEEECDDC_Mismatch_0_Sense_+_Library_PoolT
CCTGGGATGAGTTCTTACCTTGGTGTGACAGACAGATCGTCAAATTGTTCCACTGTGAAGATTCAGTCTTGTTCATCATCTGTATTTTACTTCA
>Frequency_1_QualityScore_FFHHHFHJJJJIJJJJJJJJJJJJJJJJIJJJGHIJJJJIJJJJJIIJJJJJJJIJJIFHHIIJJJJJHHHHHFFFDDCEEDEDDDEDDDDDDE_Mismatch_0_Sense_+_Library_PoolT
ATTAGTAATAATATGAGATATAGCAGGGAAAGTAACCTGGGATGAGTTCTTACCTTGGTGTGACAGACAGATCGTCAAATTGTTCCACTGTGAA
>Frequency_1_QualityScore_FDHHHHHJJJJJHHIJJJJJJJJEIJJJJFHHJIIHHIJJIJJJJJJJJJJJJIIJJJJJJJJJIIIIHEHHHHHFCF_Mismatch_0_Sense_+_Library_PoolT
GTTCATCATCTGTATTTTACTTCAATGGGTTCTAGTGGGCAATGAAGAACTTCCAGGGCAATGAAGAACTTCCAAGTA
>Frequency_1_QualityScore_FFHHHHHJJJJJJJJJJJJJJJJHIJIJJJJJJJJJJJFHHGGHIJJJJJJJJIJJJJJJJJIIJJJJIHHHHHHFFFFFF_Mismatch_1_Sense_+_Library_PoolT
CAGGGCAATGAAGAACTTCCAAGTAGATTTTGAATTGGTGTGTAATAATAGCTACCTCTATGAAAATTTGATTGTATTTTA
>Frequency_1_QualityScore_322ADB?EB;BAFFE@BHABC<FAG?8CDGB9B**)?F9?*9B?<DD<?<@CB8BFFF@F6@CAEE:?EC;:;)7;BB>;AD@(6>@BBB>@BB_Mismatch_1_Sense_+_Library_PoolT
AGTGGGCAATGAAGAACTTCCAGGGCAATGAAGAACTTCCAAGTAGATTTTGAATTGGTGTGTAATAATAGCTACCTCTATGAGAATTTGATTG
>Frequency_1_QualityScore_FFHFHHHJJHIJIIIIJJJJJJJJJIIHIJJJJJJJJJHIJJIIJJJJJJJIJJJIIIIJJJJJJJJJGCHHHHHHFFFFEEEDEBDDCCDDCD_Mismatch_0_Sense_+_Library_PoolT
GAGTAAATGTATTAGTAATAATATGAGATATAGCAGGGAAAGTAACCTGGGATGAGTTCTTACCTTGGTGTGACAGACAGATCGTCAAATTGTT
>Frequency_1_QualityScore_FFDFHHDIIJIIJJJEIIGHGGBEGGGGEFGFHECHGHGE=FHIJJBAGHHGHGGIIGIJJIGIIIJJGIF_Mismatch_0_Sense_+_Library_PoolT
AGAACTTCCAGGGCAATGAAGAACTTCCAAGTAGATTTTGAATTGGTGTGTAATAATAGCTACCTCTATGA
>Frequency_1_QualityScore_FFHHHHHIJJJJJJJJIIJJHIGIIJJJJJJHIJJJJJJJJJJJJIJJJIJJJJJJJJJJJJIIJIJIJHHHHFHHHHFFFFFFDDEEDDDDDC_Mismatch_0_Sense_+_Library_PoolT
GTTGTTTGAAGCCTAATATTAGTCACTATGGTCTGAATTTTCCAGAAATCCATAACCATGATCTCTTACTTTTCCATTGTACAGCCTGAGTAAA
>Frequency_1_QualityScore_FFHGHHHJJJJJJJJJJJJJJJJJJIJJJJJJJJIJJJJJJJHJIJJJIHJJICGFHIIEICIDH@=DHGHD3AHCHEE7?CE?CEA@@C>@>C_Mismatch_0_Sense_+_Library_PoolT
ATGATGATGATGAACATTCACTGAGATCTTTTGGTCTATAGGATCTTAAGAAAAGAGAAAGGAATTATTTGGATTTCTGTAAAATTTGATTCAT
>Frequency_1_QualityScore_FFHHHHHJJJHIHJIIHJIIIJJJJJJJHIGHIIIJJJIJJJIJHJJGIJJJJJIJJJJJJJJIJIJJJEGHIHHHHHHHFEFFDFCDEDDDDD_Mismatch_1_Sense_+_Library_PoolT
CTTACCTTGGTGTGACAGACAGATCGTCAAATTGTTCCACTGTGAAGATTCAGTCTTGTTCATCATCTTTATTTTACTTCAATGGGTTCTAGTG
>Frequency_1_QualityScore_DD:CADACGCG<A<AFH@EECHIEFEDGFCGIE@G?FFFIIFFFEBBDFFFEFF>C>CFGIEEFEEIEC7?EECD?7?B?BACCB>@DDBEB>A_Mismatch_0_Sense_+_Library_PoolT
AACCTGGGATGAGTTCTTACCTTGGTGTGACAGACAGATCGTCAAATTGTTCCACTGTGAAGATTCAGTCTTGTTCATCATCTGTATTTTACTT
>Frequency_1_QualityScore_FDHHHHHJJJIIIIIJJJIIGIEHGIJIGGHGHHIIEIJIJJ@FHIGGCHHHHIJIJEGHHGHHHFFFDFFDEAECECCDDD@CAADECDDB<?_Mismatch_0_Sense_+_Library_PoolT
GAAGAACTTCCAGGGCAATGAAGAACTTCCAAGTAGATTTTGAATTGGTGTGTAATAATAGCTACCTCTATGAAAATTTGATTGTATTTTTGTT
>Frequency_1_QualityScore_DDHHHHHJJJGHIIJJIJJJJJJJJJJIIJJJJJJJJJ_Mismatch_1_Sense_+_Library_PoolT
AATAATAGCTACCTCTATGAAAATTTGATTGTATTTTA
>Frequency_1_QualityScore_EDH>CFHIIIIEEDBGEHECHEDFFHIHIIIEFHEBHGEIGGHDIIBF=FBDAEHHG@@FIAEGHGCEGGIIHFE9AAD=?CB>;@;=CCABDB_Mismatch_0_Sense_+_Library_PoolT
TACAGCCTGAGTAAATGTATTAGTAATAATATGAGATATAGCAGGGAAAGTAACCTGGGATGAGTTCTTACCTTGGTGTGACAGACAGATCGTC
>Frequency_1_QualityScore_DEHHHHHJJJJJJJJJJJJJJJIIJJIJJJJJJJJIJJJJJIJJJJJJJJJJJJIJGHHHHHHHGHHHHDFFFFFEEEEEECDDDDDDEDDD@D_Mismatch_0_Sense_+_Library_PoolT
TGGGCAATGAAGAACTTCCAGGGCAATGAAGAACTTCCAAGTAGATTTTGAATTGGTGTGTAATAATAGCTACCTCTATGAAAATTTGATTGTA
>Frequency_1_QualityScore_FFHHHHHJIJJIJJJJJJJJJJJIJFIIJJJHIJJJJHHHIJJJJJJJJIGHGHIHIIIIGHFHHHHHFEEFFFEEEEEEFDDEDCCDDDEDDD_Mismatch_0_Sense_+_Library_PoolT
AGCAGGGAAAGTAACCTGGGATGAGTTCTTACCTTGGTGTGACAGACAGATCGTCAAATTGTTCCACTGTGAAGATTCAGTCTTGTTCATCATC
>Frequency_1_QualityScore_FFHHHHHIJJIJJIJJJJJJJIJJIIJJJJJJJJIJHIJJJJIIJJJGHIJJIIJJIJJIIIJIIJJJJIIIJJJHHHHHHHFFBED@C@CEEC_Mismatch_0_Sense_+_Library_PoolT
ACCATGATCTCTTACTTTTCCATTGTACAGCCTGAGTAAATGTATTAGTAATAATATGAGATATAGCAGGGAAAGTAACCTGGGATGAGTTCTT
>Frequency_1_QualityScore_FDHCFHHIGGGIJGIAIHIJIIGCHGHDHIGIJIJIIEGHGIIBGIHGG2@FFH@DFHIEHDCFHGIGC@@EEHCAHBFBDFEDCCB@CDCCCC_Mismatch_1_Sense_+_Library_PoolT
AAGTAAATGTATTAGTAATAATATGAGATATAGCAGGGAAAGTAACCTGGGATGAGTTCTTACCTTGGTGTGACAGACAGATCGTCAAATTGTT
>Frequency_1_QualityScore_DEHHHHHIIHIJGJIAHHIIHHIIJJIJJJJJIJJJJFHHGBGFGHIJ3DFIJIJJJJJGIIIJIJJJIHHGHHGHFFFFFEEEEEECEEDDDB_Mismatch_0_Sense_+_Library_PoolT
TCAGTCTTGTTCATCATCTGTATTTTACTTCAATGGGTTCTAGTGGGCAATGAAGAACTTCCAGGGCAATGAAGAACTTCCAAGTAGATTTTGA
>Frequency_1_QualityScore_DDA?DFBGHIBEHDHI3CFHHIGED>EHGH8EHGG?BFH9B>A@?34B3)88=F@<CF=F=7@:.;?EA=7;?;?CB@ADCCCCCAC>A_Mismatch_0_Sense_+_Library_PoolT
GGTTCTAGTGGGCAATGAAGAACTTCCAGGGCAATGAAGAACTTCCAAGTAGATTTTGAATTGGTGTGTAATAATAGCTACCTCTATGA
>Frequency_1_QualityScore_FBFFHHHJJJJJJIJJJJJFHHHIEHIJJJJJJJJJJJHIIJJJIJIJJIJJJIJJJJJJHIJJJJIJJGII_Mismatch_0_Sense_+_Library_PoolT
GTGTGACAGACAGATCGTCAAATTGTTCCACTGTGAAGATTCAGTCTTGTTCATCATCTGTATTTTACTTCA
>Frequency_1_QualityScore_FFGHFFHJJICGHIIIJIIIJJJJJJJIIIIJJIIJJJJJJIJJHIIJJIHBFGIGIIGIHIIGGHCEA?CDFFFFFFEEEEEECCDDDED_Mismatch_0_Sense_+_Library_PoolT
TGGGTTCTAGTGGGCAATGAAGAACTTCCAGGGCAATGAAGAACTTCCAAGTAGATTTTGAATTGGTGTGTAATAATAGCTACCTCTATGA
>Frequency_1_QualityScore_FFHHHHFIJJJJHIIJHJHIIJJJJJJJJJJJJJJJJIJJJJJJJGIJJJJJJJJJJJJHIJJJIIJJHHHHHFFFFFDEEEEDDDDDD?B>CC_Mismatch_0_Sense_+_Library_PoolT
CCTGAGTAAATGTATTAGTAATAATATGAGATATAGCAGGGAAAGTAACCTGGGATGAGTTCTTACCTTGGTGTGACAGACAGATCGTCAAATT
>Frequency_1_QualityScore_FFADHHHIIJIIJGIIJIJJG@HHGIGIJJFIHIJIGEHGIJJJIHGIHHEIIGIGDHIIJEHIGIBDGGIJF@EEHHDDEFDEDEE@@@CDDD_Mismatch_0_Sense_+_Library_PoolT
ATAATAGCTACCTCTATGAAAATTTGATTGTATTTTTGTTTTGTTTAATGATGATGATGAACATTCACTGAGATCTTTTGGTCTATAGGATCTT
>Frequency_1_QualityScore_ADHBAD?GABGAHB<:<AA,ACCE>BC_Mismatch_1_Sense_+_Library_PoolT
ATGAAGAACTTCCAAGTAGATTTTGCA
>Frequency_1_QualityScore_FFHHHHHJJJJJJJJHHIJJIJJIIJJJJJGHHIJJJJJJJJJJIJJJIIJIJJJJJJJJJJJIJIIIJHI_Mismatch_1_Sense_+_Library_PoolT
TGAAGAACTTCCAAGTAGATTTTGAATTGGTGTGTAATAATAGCTACCTCTATGAAAATTTGATTGTATTA
>Frequency_1_QualityScore_FFHHHHHJJIIIJHIIIJIIHJGIHJJIJJJJIJJJIJGHIJIJFIIIJJJJJJJJJIIJIJJJJIJJIIHHHHHFFFFFFEEEEACD_Mismatch_0_Sense_+_Library_PoolT
TTCAGTCTTGTTCATCATCTGTATTTTACTTCAATGGGTTCTAGTGGGCAATGAAGAACTTCCAGGGCAATGAAGAACTTCCAAGTAG
>Frequency_1_QualityScore_FFHFHDFHIJIJJIJJJJJJJGIJJJJJJJJJJJJJJJJIIJJJJJJHHJIJHIJJIJJJJ_Mismatch_0_Sense_+_Library_PoolT
TGGTGTGTAATAATAGCTACCTCTATGAAAATTTGATTGTATTTTTGTTTTGTTTAATGAT
>Frequency_1_QualityScore_FFHHHHHJJJJJJJJIJJJJJIJJJJGHIJIJIIJJJJJJJIJIJJJJJJJJIJJJJIHJHGIIIHHHHHHFDDEFEEEEEDB@CDDDCBDDDD_Mismatch_0_Sense_+_Library_PoolT
CATCATCTGTATTTTACTTCAATGGGTTCTAGTGGGCAATGAAGAACTTCCAGGGCAATGAAGAACTTCCAAGTAGATTTTGAATTGGTGTGTA
>Frequency_1_QualityScore_FFHHHHHIJJFHHIIIIIJJJJIJJGIHIIIJIJJIJIIJJJJJJJJIJIJJJJJJECGGIJIIJIJHEAEEAB?BCFDEDCDDCDDEDDDDDD_Mismatch_0_Sense_+_Library_PoolT
CTTCAATGGGTTCTAGTGGGCAATGAAGAACTTCCAGGGCAATGAAGAACTTCCAAGTAGATTTTGAATTGGTGTGTAATAATAGCTACCTCTA
>Frequency_1_QualityScore_FFGHHHHJJJIIJJHIJJJJJIHIJJJHIJJJJJJJJJJJJJJJJJJIJJIJJJIIJJIJJIJJJJJJJEHHGHGHFFFF_Mismatch_0_Sense_+_Library_PoolT
TGAAAATTTGATTGTATTTTTGTTTTGTTTAATGATGATGATGAACATTCACTGAGATCTTTTGGTCTATAGGATCTTAA
>Frequency_1_QualityScore_FFHHHHHIJGHHIIJIJJJJIJJJJJJJJJJJJJJIJJJIJJJJJJJJJJIJJJIJJJJJJIIIJHJHIBGHIEHHHHHFFFEFFEEEDEDDDC_Mismatch_0_Sense_+_Library_PoolT
CAGATCGTCAAATTGTTCCACTGTGAAGATTCAGTCTTGTTCATCATCTGTATTTTACTTCAATGGGTTCTAGTGGGCAATGAAGAACTTCCAG
>Frequency_1_QualityScore_FFHHHHHJJJGIJJJJIIJJJJJJJJJFGIIIJIJJJJJJJJJJIJJJIJJJJJJJJJIJIJJJJJJIJIHGHHHHFFFFFFFDEEEEDCBBDD_Mismatch_0_Sense_+_Library_PoolT
TCATCATCTGTATTTTACTTCAATGGGTTCTAGTGGGCAATGAAGAACTTCCAGGGCAATGAAGAACTTCCAAGTAGATTTTGAATTGGTGTGT
>Frequency_1_QualityScore_FFGHHHGJJJJJJJJJJIJJJJJJJGIJJIIJIJJJJJGIFIJHIIGGIIGIGIGIHIGIJJIIDIEIJIIIGHJEIHHHHHHFFFFDECDEDC_Mismatch_1_Sense_+_Library_PoolT
AATAACCATGATCTCTTACTTTTCCATTGTACAGCCTGAGTAAATGTATTAGTAATAATATGAGATATAGCAGGGAAAGTAACCTGGGATGAGT
>Frequency_1_QualityScore_FFHHHHHJJJCGGIJJJJJJJJIJJJIIFHHDFHHIJJJJJJHJJJJIJJJJJIHIJJIIJJIJJIHHHHHHHFFFFFFFEEEEECABDDEDDD_Mismatch_0_Sense_+_Library_PoolT
CTTACCTTGGTGTGACAGACAGATCGTCAAATTGTTCCACTGTGAAGATTCAGTCTTGTTCATCATCTGTATTTTACTTCAATGGGTTCTAGTG
>Frequency_1_QualityScore_FFHH?FHGGHIJJHIJJJJJJIJJGIJJJJJJIJBGIIJJIIJJJJJJJIIIJJIIGGCGGIIGHHHFFCDEFEEEEDEEEDDDDDDCDCCDED_Mismatch_0_Sense_+_Library_PoolT
CAATGGGTTCTAGTGGGCAATGAAGAACTTCCAGGGCAATGAAGAACTTCCAAGTAGATTTTGAATTGGTGTGTAATAATAGCTACCTCTATGA
>Frequency_1_QualityScore_DFDHFBFGGGGIGIIIIIICEHIIIIIICCG?F_Mismatch_0_Sense_+_Library_PoolT
AGAACTTCCAGGGCAATGAAGAACTTCCAAGTA
>Frequency_1_QualityScore_FFHHHHHJJJJJJJJIIHHJHIHIJJFHIJJJGHFHGIGHJIJJJIIDGIIJJGIJGIJIJJJJGJJJHHHIJJJHEHHFFFFFE_Mismatch_1_Sense_+_Library_PoolT
AATGAAGAACTTCCAAGTAGATTTTGAATTGGTGTGTAATAATAGCTACCTCTATGAAAATTTGATTGTATTTTTGTTTTGTTGA
>Frequency_1_QualityScore_FFHHHHGJJEHIJJJJJIJJJIIGIJGIIJJJGIJJJJJIJJIIGJJIIIJJJIJHGGHJJJJIJJIIIEEHGCH_Mismatch_0_Sense_+_Library_PoolT
CATCATCTGTATTTTACTTCAATGGGTTCTAGTGGGCAATGAAGAACTTCCAGGGCAATGAAGAACTTCCAAGTA
>Frequency_1_QualityScore_DDHHHHHJJJJGIJJIJJIJJJJHIJJJJJJJJJJJJIJJJIIJJJJJJJFHJJJJJJJIJJJJGIIIJJI_Mismatch_1_Sense_+_Library_PoolT
TACAGCCTGAGTAAATGTATTAGTAATAATATGAGATATAGCAGGGAAAGTAACCTGGGATGAGTTCTTAG
>Frequency_1_QualityScore_FFHHHHGJJJJJJJJJJJJJIJIJIIJIIJIJFIJFHIJJGIJJIIIIIJHIGHGGIIJIJJJIJJJIIGIHHHEHHFFFFFDEEDEDEEFECB_Mismatch_0_Sense_+_Library_PoolT
ATGAAGAACTTCCAGGGCAATGAAGAACTTCCAAGTAGATTTTGAATTGGTGTGTAATAATAGCTACCTCTATGAAAATTTGATTGTATTTTTG
>Frequency_1_QualityScore_FFHHHHGIJIJIJJIJJJJFGHIFIJJIGIJJIJHHFHHHJJJJJJJJJJJJIJJJHHHHHHFFEFFFFCEDEEE_Mismatch_2_Sense_+_Library_PoolT
GCAATGAAGAACTTCCAAGTAGATTTTGAATTGGTGTGTAATAATAGCTACCTCTATGAAAATTTGATTGTACTA
>Frequency_1_QualityScore_FEHHHHHJJJJJJ@GFHIJJJJIJIIGJJHHHJIIJJHJJJIJJIHIJJIHJIJJJGJJIIGIJJJJJJEHIGHFGHHHHFFFFFFFDEEDDDE_Mismatch_0_Sense_+_Library_PoolT
GTTCTTACCTTGGTGTGACAGACAGATCGTCAAATTGTTCCACTGTGAAGATTCAGTCTTGTTCATCATCTGTATTTTACTTCAATGGGTTCTA
>Frequency_1_QualityScore_DFHHHHHIBHI@@EFHHHIGDDA@EHDGHIICDHIIIGIGIGFFGEHIIHGHHGAHGAECGIGAH@=@ECCEHCCFFFFDEACCCECC@_Mismatch_1_Sense_+_Library_PoolT
TTTGTTTAATGATGATGATGAACATTCACTGAGATCTTTTGGTCTATAGGATCTTAAGAAAAGAGAAAGGAATTATTTGGATTTCTGCA
>Frequency_1_QualityScore_FFHHHHHJJJIHIJJIJIJIJJJJJJJJIJIJJJJJJJJJJIIHIGGIJIJJJIIJHIHGEHIGEHIHGHHFHHFFDFFFFCECCEEDCDEDDE_Mismatch_0_Sense_+_Library_PoolT
GTCCCTAATAAAGCTGCAGCTTGCAGGCATATAATTTCAGCAGTGTCAGTATGTTGTTTGAAGCCTAATATTAGTCACTATGGTCTGAATTTTC
>Frequency_1_QualityScore_FFHHHHHJJHIIJJJJJJJJJHGGIIJIJIJJJJJIJJJBGDHHIIIJJJJJJJJJIJJJJJJJIIIJHHHHGGHFFFFF@CEEEEDEEDDDCD_Mismatch_0_Sense_+_Library_PoolT
TGGGATGAGTTCTTACCTTGGTGTGACAGACAGATCGTCAAATTGTTCCACTGTGAAGATTCAGTCTTGTTCATCATCTGTATTTTACTTCAAT
>Frequency_1_QualityScore_FFHHHHHJJJJJJJJJJJFIIJJJJJEGHJJJIJJJIJGIIJJJIJJIIIIIJJEIIIEGGIJJHJJIJHCHHGHFFFFFEEEECCCDDDBC?C_Mismatch_0_Sense_+_Library_PoolT
TCTATGAAAATTTGATTGTATTTTTGTTTTGTTTAATGATGATGATGAACATTCACTGAGATCTTTTGGTCTATAGGATCTTAAGAAAAGAGAA
>Frequency_1_QualityScore_BDFHHHHIBHIJIJIGHIIIGIIJJIJGGGJGHGGEIJIJJJIJIBFHGIJIIAHEGIJIIJJHEEHHFFFF>DFEEEEAEDDDCDCD@C@;>A_Mismatch_0_Sense_+_Library_PoolT
TGAGATATAGCAGGGAAAGTAACCTGGGATGAGTTCTTACCTTGGTGTGACAGACAGATCGTCAAATTGTTCCACTGTGAAGATTCAGTCTTGT
>Frequency_1_QualityScore_FFHHHHHJJJIIJJJIIJJHIIJJJJJJJJJIJGIHIJJJJJJIJBFHIIIGIJGHIJJJJIHHHEBFFFFFFEEEEEEECCCCDDDDFCDEDC_Mismatch_0_Sense_+_Library_PoolC
TGAGATATAGCAGGGAAAGTAACCTGGGATGAGTTCTTACCTTGGTGTGACAGACAGATCGTCAAATTGTTCCACTGTGAAGATTCAGTCTTGT
>Frequency_1_QualityScore_DDHHDHAEGGGIJJJICHGEIIJJIHGGIIIFGIJJIIJIIHJIJGGFHHIJJJGIIGIIIJEHECEFD;A@CDCEEDECEDDDDDC;@@CDCD_Mismatch_0_Sense_+_Library_PoolT
TTCTAGTGGGCAATGAAGAACTTCCAGGGCAATGAAGAACTTCCAAGTAGATTTTGAATTGGTGTGTAATAATAGCTACCTCTATGAAAATTTG
>Frequency_1_QualityScore_FFHHHHHJJJJJJJJIIIJJJJJJHIFHIJJJGIJJJJJJJJJJJJJJJJJIIIJJJJJJJEHJHHHHHADEFFFEDEECCCFDDDDDDDDCDD_Mismatch_0_Sense_+_Library_PoolT
CTTACTTTTCCATTGTACAGCCTGAGTAAATGTATTAGTAATAATATGAGATATAGCAGGGAAAGTAACCTGGGATGAGTTCTTACCTTGGTGT
>Frequency_1_QualityScore_FFHHHHHJJIJJJJJJJJJJIJJJJHIJJJJJJJJJIJJJJJJJIJIIEIIGJFHIIGIIIEHJJJJIHGHIJJJHHHHHHFFFDEEEEEDDDD_Mismatch_0_Sense_+_Library_PoolT
GTTCCACTGTGAAGATTCAGTCTTGTTCATCATCTGTATTTTACTTCAATGGGTTCTAGTGGGCAATGAAGAACTTCCAGGGCAATGAAGAACT
>Frequency_1_QualityScore_FFHHHHHJJJJIJJIIIJGIIJIJJJJJJJJJIJJJJJJJJJJJJIIJJJJJJIIJJJGIIIGHIHHHHHHHFFFFFDEEEDEECDDEFFEDDD_Mismatch_2_Sense_+_Library_PoolT
CTTTACAATGGTTCGTGGTCCCTAATAAAGCTGCAGCTTGCAGGCATATAATTTCAGCAGTGTCAGTATGCTGTTTGAAGCCTAATATTAGTCA
>Frequency_1_QualityScore_DD?BC3A:CFGI9CD>HGH?FHD?G@GAFDFHGHBFAFD<BFHII@EHIGHCGECF;@CCF>.=DDH@EEEEEFHDEEB3@3@;BACCFCCECC_Mismatch_1_Sense_+_Library_PoolT
GGCTGAGTTCTTACCTTGGTGTGACAGACAGATCGTCAAATTGTTCCACTGTGAAGATTCAGTCTTGTTCATCATCTGTATTTTACTTCAATGG
>Frequency_1_QualityScore_FFHHHHHJJFGIIJJJJIJJJIIJJHEIIHIJJJJFJJIJJJJJJFIJII_Mismatch_0_Sense_+_Library_PoolT
ATTTGATTGTATTTTTGTTTTGTTTAATGATGATGATGAACATTCACTGA
>Frequency_1_QualityScore_FFHHGHHJIHGGIJIJIIIGHEGGHGGHIGIIHIIFHIJJJBF=FHGGIIJJGIIIHIEHHHHGHDFFFDCCCDECDAD_Mismatch_1_Sense_+_Library_PoolT
CTCCAGGGCAATGAAGAACTTCCAAGTAGATTTTGAATTGGTGTGTAATAATAGCTACCTCTATGAAAATTTGATTGTA
>Frequency_1_QualityScore_+=@DA;DEFFFEEFD>HI>9EFI?DFF@GEGIFAF@D@ABFDBFIIIIIEAEGEDCEDCE6?AEEA:777?@BCCBC@@B@AABBBBBDBBB>@_Mismatch_1_Sense_+_Library_PoolT
AGGGCAATGAAGAACTTCCAGGGCAATGAAGAACTTCCAAGTAGATTTTGAATTGGTGTGTAATAATAGCTACCTCTATGAAAATTTGATTGTA
>Frequency_1_QualityScore_FFHHHHGJHIIJJJJJJGJFEEHGHIIIIJIFIJJJJJJJJIIIIGIIIJJIJIIIIJIIJJJJJJJJJHIEAEEFHHFDFFFFABBCDCDDDD_Mismatch_0_Sense_+_Library_PoolT
TTCCATTGTACAGCCTGAGTAAATGTATTAGTAATAATATGAGATATAGCAGGGAAAGTAACCTGGGATGAGTTCTTACCTTGGTGTGACAGAC
>Frequency_1_QualityScore_FFHHHFHIGIGJJJJJJJJIJJJJJJJIJJJJIJJJJJJJJJIJIIJJJJIJJJJJIIJJIJHIHIJJJHIIJJJJIJHHHHHHHHFFFFFFEE_Mismatch_0_Sense_+_Library_PoolT
TATGGTCTGAATTTTCCAGAAATCCATAACCATGATCTCTTACTTTTCCATTGTACAGCCTGAGTAAATGTATTAGTAATAATATGAGATATAG
>Frequency_1_QualityScore_DA?:CF@BGA;CF?@ECACAH32+*1:C*1::CF1*?BBGG@0??99B498?8)8)8B8@F@;=@C7CDGI@3?E>CA@CBE;_Mismatch_1_Sense_+_Library_PoolT
TCCAGGGCAATGAAGAACTTCCAAGTAGATTTTGAATTGGTGTGTAATAATAGCTACCTCTATGAAAATTTGATTGTATTTTA
>Frequency_1_QualityScore_FFHHHHHJJJJJJJJJJFHBEDGHGIIJJHIJGIIJHEIJJIIJJJHHFBFFEEDDDDBDDDDDDDDDDCCDDDDCDDDDCC@BDD?@@<CDDC_Mismatch_0_Sense_+_Library_PoolT
GTTGCCATTAAGGCAGGTGTGTGGATTGGAGGAAGGATACCGCCGGAAGCCACCCAAAACTCCTCCTCCACCTTTACAGTGGTTCGTGGTCCCT
>Frequency_1_QualityScore_EFHHGHHIJJJJJJIJJJJJJJJJJJJJJJIJJJJJJJJJJIJJJJJJJJJJJHIJIJFHIJGJGGIJJJJJJIIJJHGHHHFFFFFCCDEDDD_Mismatch_0_Sense_+_Library_PoolT
AAATTGTTCCACTGTGAAGATTCAGTCTTGTTCATCATCTGTATTTTACTTCAATGGGTTCTAGTGGGCAATGAAGAACTTCCAGGGCAATGAA
>Frequency_1_QualityScore_FFHHHHHJJHIJJJJJJJIJJJJJJIIJJJJJIJIJHIIJJIJJJIJJJJDGHIJJJJJJJJHIIGGHIGIHHHHFFFFFCDCECDDCDDDDDD_Mismatch_0_Sense_+_Library_PoolT
ATGTATTAGTAATAATATGAGATATAGCAGGGAAAGTAACCTGGGATGAGTTCTTACCTTGGTGTGACAGACAGATCGTCAAATTGTTCCACTG
>Frequency_1_QualityScore_FFHHHHHJJJJJJJJJIIJGJJJJJJJJJJJJJJIJJJJJJJHHJJJJIIJJJJHIIIIJJJJJIIJJIGIJGHHEFFFFECCEDEDDDBBDDD_Mismatch_0_Sense_+_Library_PoolT
TCCATAACCATGATCTCTTACTTTTCCATTGTACAGCCTGAGTAAATGTATTAGTAATAATATGAGATATAGCAGGGAAAGTAACCTGGGATGA
>Frequency_1_QualityScore_FFHHHHHJJIHIJJJJJIJJJIJJJIEFGIICGHIJIIIIJJIGIJJJJIJIGEGGGIIIEHJJJIJJJGF_Mismatch_0_Sense_+_Library_PoolT
CATCATCTGTATTTTACTTCAATGGGTTCTAGTGGGCAATGAAGAACTTCCAGGGCAATGAAGAACTTCCA
>Frequency_1_QualityScore_FFHGHHHJJJJJJIJHIIJIJJJJGIJJJJFHHHHIJJJJJJJJJJJJJIJJJJI_Mismatch_0_Sense_+_Library_PoolT
TGAAGAACTTCCAAGTAGATTTTGAATTGGTGTGTAATAATAGCTACCTCTATGA
>Frequency_1_QualityScore_FFHHHHHJJJJJJJJJJJJJJJJJJJIIJJJJJIJJJIJJIJJJIJJJJIJJHIIHJJIIJIIIGIHFHGHHJIIGIHHGHFHHHEFCDFDCEF_Mismatch_0_Sense_+_Library_PoolT
ATGGTCTGAATTTTCCAGAAATCCATAACCATGATCTCTTACTTTTCCATTGTACAGCCTGAGTAAATGTATTAGTAATAATATGAGATATAGC
>Frequency_1_QualityScore_FFHHHHHJJJJJJJJJJJJIJIJJGHIIJJJJJJJJJIJJJJJJIIJJIJJJJJEGIIJJIJJJJGIJJHHHHHGFF_Mismatch_0_Sense_+_Library_PoolT
CTATAGGATCTTAAGAAAAGAGAAAGGAATTATTTGGATTTCTGTAAAATTTGATTCATATGATCAAAAAATTGGGA
>Frequency_1_QualityScore_DFHHHHGIIIIJIIJGIIGHIJJGHIGHHIJJJJJGIJJJIIJJIJIJJJJJJIIJGIIIJJJGJJIJIHHGHHHHFFFFEE_Mismatch_0_Sense_+_Library_PoolT
ATAGCTACCTCTATGAAAATTTGATTGTATTTTTGTTTTGTTTAATGATGATGATGAACATTCACTGAGATCTTTTGGTCTA
>Frequency_1_QualityScore_FFHHHHDGFGHIJJIJGIJIIIIJJHIJJIIIJIJIJIJJJIJJJJJFIIJJJIJIIJIGIJIJGGGIHHHIIJHH=EHDFFFEEEEEEDE???_Mismatch_0_Sense_+_Library_PoolT
ATCGTCAAATTGTTCCACTGTGAAGATTCAGTCTTGTTCATCATCTGTATTTTACTTCAATGGGTTCTAGTGGGCAATGAAGAACTTCCAGGGC
>Frequency_1_QualityScore_FFHHHHHJFGIIIJJJIJJJJJJJJJJJJIJJJJJJJJJJIIJJJJJJJJJJJJJIJFGIIJIJIIJIJGHJJJHHHHHFEEDEDDDDDCDD@C_Mismatch_0_Sense_+_Library_PoolT
TCTTTTGGTCTATAGGATCTTAAGAAAAGAGAAAGGAATTATTTGGATTTCTGTAAAATTTGATTCATATGATCAAAAAATTGGGAAAGAAGTG
>Frequency_1_QualityScore_FDHDFDCG@GHIEHIIIJJH_Mismatch_0_Sense_+_Library_PoolT
AATATGAGATATAGCAGGGA
>Frequency_1_QualityScore_FFHHHHHJJHIJIIJJJHJJJJJJJJJGJIJJIIJJJJJJJIJJJJIJIJGIJJJJIJJJJJIGIJJJJIGIIJJGCHHHFEEEEDDDDDDDD>_Mismatch_0_Sense_+_Library_PoolT
ATCTTTTGGTCTATAGGATCTTAAGAAAAGAGAAAGGAATTATTTGGATTTCTGTAAAATTTGATTCATATGATCAAAAAATTGGGAAAGAAGT
>Frequency_1_QualityScore_EFHHHHHJJIJJJJCIIGHCF?FDHGIIJIIIGIJIIIGIHIJHIIIIIIHIJJJIJJJGHHJIJIHIJIHGGGGEHHGGEEFFFFEEEEDDDE_Mismatch_0_Sense_+_Library_PoolT
AGGCATATAATTTCAGCAGTGTCAGTATGTTGTTTGAAGCCTAATATTAGTCACTATGGTCTGAATTTTCCAGAAATCCATAACCATGATCTCT
>Frequency_1_QualityScore_FFHHHHHJJJJJJJIIJJJJJJIJFHIIIIGIIJIJJIJJJJIIJJJJIIGIJJJJJJJIIJJJHHHHHHHFFFFFFFEEEEEEDDDDDDDDDD_Mismatch_0_Sense_+_Library_PoolT
CTTGCAGGCATATAATTTCAGCAGTGTCAGTATGTTGTTTGAAGCCTAATATTAGTCACTATGGTCTGAATTTTCCAGAAATCCATAACCATGA
>Frequency_1_QualityScore_FFHHHHHJJJIJJJJHIJJJJGIIJGHIIIJJJJJIJHIIIJJIIICFEHIGIIGFFGIIIJJJJIIGEHFEG@GHIIIHHHFHFFFF);;CCD_Mismatch_0_Sense_+_Library_PoolT
ATATAATTTCAGCAGTGTCAGTATGTTGTTTGAAGCCTAATATTAGTCACTATGGTCTGAATTTTCCAGAAATCCATAACCATGATCTCTTACT
>Frequency_1_QualityScore_EFHHFHHJJIJIJIJJJIJJHHJJIJIIJJIIJJJJJJJJJJJJJJGJIJIIJIIJJJJIJJGIIJIIGEEEHHHHFDFFFEDDDDDEEDCCDE_Mismatch_0_Sense_+_Library_PoolT
CTGTATTTTACTTCAATGGGTTCTAGTGGGCAATGAAGAACTTCCAGGGCAATGAAGAACTTCCAAGTAGATTTTGAATTGGTGTGTAATAATA
>Frequency_1_QualityScore_FFHHHHHJJHIJJJJJJJHJJEHHGJJJJJJJJJJIIHIIJJJIIJIJJJJJJIJIJJJJIJIDHHHHHEFFCEFFEEEEEEECDDEEEDDDDD_Mismatch_0_Sense_+_Library_PoolT
CAGGGAAAGTAACCTGGGATGAGTTCTTACCTTGGTGTGACAGACAGATCGTCAAATTGTTCCACTGTGAAGATTCAGTCTTGTTCATCATCTG
>Frequency_1_QualityScore_FFHHHHHIJJJJJJJJJJJJJIJIIJIJJJIJJJJIJHHIJJJJJJJJJJJJFHGHHHIIJGIJJJIIJHHHHHHFF_Mismatch_0_Sense_+_Library_PoolT
CAATGAAGAACTTCCAGGGCAATGAAGAACTTCCAAGTAGATTTTGAATTGGTGTGTAATAATAGCTACCTCTATGA
>Frequency_1_QualityScore_FFHHHHHJJJIIJIJJJJJJJIIIIJJJIJJJJJJIJJJGHIIGIFIIIJIGIIJJJHJIJJJJJJJJJGGHHHHHFFFFFFEDEEEEDDEDDD_Mismatch_0_Sense_+_Library_PoolT
ATTCAGTCTTGTTCATCATCTGTATTTTACTTCAATGGGTTCTAGTGGGCAATGAAGAACTTCCAGGGCAATGAAGAACTTCCAAGTAGATTTT
>Frequency_1_QualityScore_FFHHHHHJIHIJJIJIJJJJJJJJJJJIGIEGIJJJIJJIIIIJJJIIJJIJJIJJJJIJDIIJIJIIIHHFHHEHFFFFFEEEEDBEDEDDCB_Mismatch_0_Sense_+_Library_PoolT
TGTTCATCATCTGTATTTTACTTCAATGGGTTCTAGTGGGCAATGAAGAACTTCCAGGGCAATGAAGAACTTCCAAGTAGATTTTGAATTGGTG
>Frequency_1_QualityScore_FFHHGHGHIJIJJJJHIIJJJIJJIJIJIJJJGHIJIJDHIIIIIJIJIJIJJJIGHJIIJJIJIIJHGEDEHGIJHHHHFFFFEACEDCDEDD_Mismatch_0_Sense_+_Library_PoolT
TGATCTCTTACTTTTCCATTGTACAGCCTGAGTAAATGTATTAGTAATAATATGAGATATAGCAGGGAAAGTAACCTGGGATGAGTTCTTACCT
>Frequency_1_QualityScore_FFHHHGGJHIJJJJHHIJJJJIJJGHIJJJIJJJJJJGIIJHIJJIJJIJIJJIHGGIIJJJJJJJJIHHHHFFFFFEEDEDDCDDDCDDDCDD_Mismatch_0_Sense_+_Library_PoolT
AGTAAATGTATTAGTAATAATATGAGATATAGCAGGGAAAGTAACCTGGGATGAGTTCTTACCTTGGTGTGACAGACAGATCGTCAAATTGTTC
>Frequency_1_QualityScore_FFHHHHGJJJJJJIJJJIJJJJJIJJJJJJIIHJIGIIJJJEHGIIJEGEFHJJIJIJJIJIIGHIJJEDEEFHHFFFFBDFFEEEDFEDDBDD_Mismatch_0_Sense_+_Library_PoolT
AAGAACTTCCAGGGCAATGAAGAACTTCCAAGTAGATTTTGAATTGGTGTGTAATAATAGCTACCTCTATGAAAATTTGATTGTATTTTTGTTT
>Frequency_1_QualityScore_FFHFFHHJJJJJIGIGIGEHGGCEHHGIIEGF?DGBFIIJIDDGEBHBFHFFGHGGEHGHIJJGGGIIGCHEEEHGEFFFFFFEDCFEDA3;?C_Mismatch_0_Sense_+_Library_PoolC
AAGAACTTCCAGGGCAATGAAGAACTTCCAAGTAGATTTTGAATTGGTGTGTAATAATAGCTACCTCTATGAAAATTTGATTGTATTTTTGTTT
>Frequency_1_QualityScore_FFHHHGHJJJJJJJJJJJJJJIIIJEHGJJJJJJJJJJJHIIJJJJJIJJJHIJJIJJJIJIJHGGHHF;BAEEEEEEEEDDDDDEDDDDDDDD_Mismatch_1_Sense_+_Library_PoolT
ATAATATGAGATATAGCAGGGAAAGTAACCTGGGATGAGTTCTTACCTTGGTTTGACAGACAGATCGTCAAATTGTTCCACTGTGAAGATTCAG
>Frequency_1_QualityScore_DDHD3CCDGHICH9CCFDGFF<FG>HH@FGC;?FGIID<F<<<FG*9?FFHGG*9?F>FHIHGI7@@>@E=E:@=@C?EEC?ED>??63>;C>>_Mismatch_0_Sense_+_Library_PoolT
GTTTGAAGCCTAATATTAGTCACTATGGTCTGAATTTTCCAGAAATCCATAACCATGATCTCTTACTTTTCCATTGTACAGCCTGAGTAAATGT
>Frequency_1_QualityScore_FDHHHHHJIIJJJIIJJIIJJJJJJIJIJJJJJIJJJJJJHGIJJJGIJJJIIJDHIFHIJIJIJJJJJIIJJJJEGHGHHFFFFFDDDDDDDC_Mismatch_0_Sense_+_Library_PoolT
AATTGTTCCACTGTGAAGATTCAGTCTTGTTCATCATCTGTATTTTACTTCAATGGGTTCTAGTGGGCAATGAAGAACTTCCAGGGCAATGAAG
>Frequency_1_QualityScore_FFHHHHHJHJJIJJJJJJJJJIJIJIJJJIJJJJJJJIJJJJJJJIIJIJJJJJIGIJIJJIHIIJJJJIIIJJJHHHFHHFFFFFFECDCDDD_Mismatch_0_Sense_+_Library_PoolT
ACTTTTCCATTGTACAGCCTGAGTAAATGTATTAGTAATAATATGAGATATAGCAGGGAAAGTAACCTGGGATGAGTTCTTACCTTGGTGTGAC
>Frequency_1_QualityScore_FFHHHHHGJJIJJJJJJJJJJJIJJJJJIJJJJJJIJJJJJJJJJJIJJJIJJJJJJJJIJIJIIIJJHHHHFF@DDFEEEBCACDDDDEDCCD_Mismatch_1_Sense_+_Library_PoolT
CTTAAGAAAAGAGAAAGGAATTATTTGGATTTCTGTAAAATTTGATTCATATGATCAAAAAATTGGGAAAGAAGTGTTCTAGGTTCTCATGAAA
>Frequency_1_QualityScore_FFHHHHHJIJJJJJGHIIIJGHJJJJJJJIJJIJJJIJJJFHJJIIJJJJJJIIIIJJIIFHIIAHIHHHHHDFFFDDCCEEDEDCDDCDCEDC_Mismatch_0_Sense_+_Library_PoolT
TTTACTTCAATGGGTTCTAGTGGGCAATGAAGAACTTCCAGGGCAATGAAGAACTTCCAAGTAGATTTTGAATTGGTGTGTAATAATAGCTACC
>Frequency_1_QualityScore_FFHHHHGGGIJJJIHHIJJIJJIHIIIJHIJJJJJJJJJIGHHHIJJJJJJJJJJJHGIJGHIHHFHHHDDFFFFFEEDEEDEFDDEDDDDDDE_Mismatch_0_Sense_+_Library_PoolT
TATAGCAGGGAAAGTAACCTGGGATGAGTTCTTACCTTGGTGTGACAGACAGATCGTCAAATTGTTCCACTGTGAAGATTCAGTCTTGTTCATC
>Frequency_1_QualityScore_FFHGHGHJJJJJJJHIIIJJJJIHIJJJHGIIJJJJJJJJFHIIIIJJIJJIJJJJIJJJJHHHHHHHFDDFFFEDEACEEDDDDDEDCDDEEE_Mismatch_0_Sense_+_Library_PoolC
TATAGCAGGGAAAGTAACCTGGGATGAGTTCTTACCTTGGTGTGACAGACAGATCGTCAAATTGTTCCACTGTGAAGATTCAGTCTTGTTCATC
>Frequency_1_QualityScore_DFHHHFHIJJIJIJJJJJIJJHIJIHIIFGHAFFFHICHDHIDDFHHHIFHIBGGJJIHIGFFHGHIHDGIHHEHHHFFFFFFFEDDECDDDDD_Mismatch_0_Sense_+_Library_PoolT
ACTTCCAGGGCAATGAAGAACTTCCAAGTAGATTTTGAATTGGTGTGTAATAATAGCTACCTCTATGAAAATTTGATTGTATTTTTGTTTTGTT
>Frequency_1_QualityScore_FFHHHHHJJJJJJJJJIJJJJJJJJJJJJIJJJJIJJJHHHHHHFFDDDDDDDDDDDDDDDDDDDDDDDCDDCDDDDDDDEEEEEDEDDDDCCC_Mismatch_0_Sense_+_Library_PoolT
CGCCGGAAGCCACCCAAAACTCCTCCTCCACCTTTACAGTGGTTCGTGGTCCCTAATAAAGCTGCAGCTTGCAGGCATATAATTTCAGCAGTGT
>Frequency_1_QualityScore_FFHHHHHIJJIJJJJJJJJJIJIIIJJIJIJJJJJIJJJJJFHGIIJHJGHIGGHEGIJIHHIJJGJIECFHIIIJJIIICHEHDBFECEECCC_Mismatch_0_Sense_+_Library_PoolT
CCAGAAATCCATAACCATGATCTCTTACTTTTCCATTGTACAGCCTGAGTAAATGTATTAGTAATAATATGAGATATAGCAGGGAAAGTAACCT
>Frequency_1_QualityScore_FFHHGHHIIJIJJJJHIIJIJGIJEHIJJJFHHHHGIIJJJJJIIIHIJJJJIJJJJJJJJJJJJJHIIGHJJHHHHFFFFEEEDECEDEFDEE_Mismatch_1_Sense_+_Library_PoolT
GGAAGAACTTCCAAGTAGATTTTGAATTGGTGTGTAATAATAGCTACCTCTATGAAAATTTGATTGTATTTTTGTTTTGTTTAATGATGATGAT
>Frequency_1_QualityScore_DBDBFH?AGAFHIIGIGEII?FHIGGCHEEHHEFGEIGIIIIGIIHGGIIIIGIIGHHH=CHIIIGGE@DDGHCEHHGGGHFFFE@ABC@CAC;_Mismatch_0_Sense_+_Library_PoolT
TTTCCATTGTACAGCCTGAGTAAATGTATTAGTAATAATATGAGATATAGCAGGGAAAGTAACCTGGGATGAGTTCTTACCTTGGTGTGACAGA
>Frequency_1_QualityScore_FFHHHHHJIJHIHIJJJJJJJHIJJIIJJJJIIJJIJJJIJJJJJJJJJJIIJJIJJJJIJJIGHHHHHHFEFFFFEEEEEDDDEEDDEDDECD_Mismatch_0_Sense_+_Library_PoolT
GCCTAATATTAGTCACTATGGTCTGAATTTTCCAGAAATCCATAACCATGATCTCTTACTTTTCCATTGTACAGCCTGAGTAAATGTATTAGTA
>Frequency_1_QualityScore_FFHHHHHJJJIIJJJJJJIJJJJJJJJJJHIJJJJJJJIJJJJJJHIJJJJIJJHIJJJJJIJJJJJJIIIGFHHH_Mismatch_0_Sense_+_Library_PoolT
GATGATGAACATTCACTGAGATCTTTTGGTCTATAGGATCTTAAGAAAAGAGAAAGGAATTATTTGGATTTCTGTA
>Frequency_1_QualityScore_<AFHHHH@BB>F=BFHHIIIHEHIIGG???;FFGGICDEGC=@BGGGEA7)7@C4--5\5;ADCCA;;CA5-;@AC(:@;>@33;:5>AB(4B_Mismatch_1_Sense_+_Library_PoolT
GTAACCTGGGATGAGTTCTTACCTTGGTGTGACAGACAGATCGTCAAATTGTTCCGCTGTGAAGATTCAGTCTTGTTCATCATCTGTATTTTA
>Frequency_1_QualityScore_FFD?DFHGBGBC<EEHE<A9FH@D@C>??FHIGIIGIGI:;DBA?FEHGGCAACEG:==@DHEHCCEEC77;??DBECCEECCC>=C<?BC@>>_Mismatch_0_Sense_+_Library_PoolT
CTGAGTAAATGTATTAGTAATAATATGAGATATAGCAGGGAAAGTAACCTGGGATGAGTTCTTACCTTGGTGTGACAGACAGATCGTCAAATTG
>Frequency_1_QualityScore_FFHDHHHIIGABFHCGHEG<DFHIB9DFHIIIGCFHGE@D?DBFHEGIIGGHIJIGGH>GEGCEHHGHE?CCDBCC@C_Mismatch_0_Sense_+_Library_PoolT
TCCAGGGCAATGAAGAACTTCCAAGTAGATTTTGAATTGGTGTGTAATAATAGCTACCTCTATGAAAATTTGATTGTA
>Frequency_1_QualityScore_FFHHHHHIJIJIJJJJJJJJIHIIGJHIJJJJGGIJJIFGFGHGIIIJJJJJIGGIIIJJJJJJJGIJJIIHHHHH_Mismatch_0_Sense_+_Library_PoolT
CAGGGCAATGAAGAACTTCCAAGTAGATTTTGAATTGGTGTGTAATAATAGCTACCTCTATGAAAATTTGATTGTA
>Frequency_1_QualityScore_FFHHHHHJJJJIIIJJJIJIIJJJGIJJIJIJJIJIJJJJJJIJJJJJJJJJJJIJIJJJIJJIJJJHHFHFFFDEEDCCEEEDDDDDDDDDDD_Mismatch_2_Sense_+_Library_PoolT
TTAATAATATGAGATATAGCAGGGAAAGTAACCTGGGATGAGTTCTTACCTTGGTGTGACAGACAAATCGTCAAATTGTTCCACTGTGAAGATT
>Frequency_1_QualityScore_FFHHHHHJJJJJFHFHGIIJJJJJJJJJJJJJJJJJJJJJJJJJJJJJFIIJJJJJGIJJJHIJJJJJHHHHHHHFFFFFFFEEDEEEDDDDDE_Mismatch_0_Sense_+_Library_PoolT
ATTTTGAATTGGTGTGTAATAATAGCTACCTCTATGAAAATTTGATTGTATTTTTGTTTTGTTTAATGATGATGATGAACATTCACTGAGATCT
>Frequency_1_QualityScore_FFHHHGHIIJGIIJHJJIJGHJJJIIIJJJJJJJJGIJJJJJHHHHFFFFFEECECEDDCCDDDBDDBDCBCDCDDDDDDDDDDDDDDCDACBD_Mismatch_0_Sense_+_Library_PoolT
GGATTGGAGGAAGGATACCGCCGGAAGCCACCCAAAACTCCTCCTCCACCTTTACAGTGGTTCGTGGTCCCTAATAAAGCTGCAGCTTGCAGGC
>Frequency_1_QualityScore_FFHHGGHJJJJJJJJJJJJJJJIJIHIJFHFHIJJIJDHHEIGIJJI_Mismatch_0_Sense_+_Library_PoolT
TCATATGATCAAAAAATTGGGAAAGAAGTGTTCTAGGTTCTCATGAT
>Frequency_1_QualityScore_FFHHHHHIIJJIIJJJJJJJJJJJJJJJIJJJIJJJJIJJJJJIJJIIFHIIJJJJJIIIIJJHIGIHHHHFHHFFFFFFEEEEEDEDEDDDDD_Mismatch_0_Sense_+_Library_PoolT
GTTCTAGTGGGCAATGAAGAACTTCCAGGGCAATGAAGAACTTCCAAGTAGATTTTGAATTGGTGTGTAATAATAGCTACCTCTATGAAAATTT
>Frequency_1_QualityScore_FFHHHHGJJJJJJGIIJIJFHJJJJJJE_Mismatch_0_Sense_+_Library_PoolT
TTTAATGATGATGATGAACATTCACTGA
>Frequency_1_QualityScore_FFHHHHHJJJJIJJJJJJJJIJJJJJIJJJHIIJJJJJJIJGHJJJJGIIJJJHGIJJIJJIJJIJJJJIJJIJJJHFHHHFFFEFFEDEEDDD_Mismatch_0_Sense_+_Library_PoolT
CCATAACCATGATCTCTTACTTTTCCATTGTACAGCCTGAGTAAATGTATTAGTAATAATATGAGATATAGCAGGGAAAGTAACCTGGGATGAG
>Frequency_1_QualityScore_EEDHFHHJJGHIIEHJIIJJJIGIDGEIHIJJGIIGIIJIIJJ9EHGDGIIIGIIJJJ@FCGEEHIHGHEEFHFEFFFCEEE3>ACDCCCDDCC_Mismatch_0_Sense_+_Library_PoolT
AGTGGGCAATGAAGAACTTCCAGGGCAATGAAGAACTTCCAAGTAGATTTTGAATTGGTGTGTAATAATAGCTACCTCTATGAAAATTTGATTG
>Frequency_1_QualityScore_FFHHHHHJJJJJJJIJJHJJJJJHHHGJJHIIJIJJJJJJJJJJJJJJJJFHIGIHIIJJJJJJJIIIIHJJIGHHHHFFFF_Mismatch_0_Sense_+_Library_PoolT
GAAGAACTTCCAAGTAGATTTTGAATTGGTGTGTAATAATAGCTACCTCTATGAAAATTTGATTGTATTTTTGTTTTGTTTA
>Frequency_1_QualityScore_FFHHHHHJIJIJJJIHHIJJJJJJJJJIJJJEHHJJJIJJJIJJJJJJJIJJJJJJJJGIJIGJJIIJGHHFHHHGFFBEFCFEEEEDCDEDDC_Mismatch_0_Sense_+_Library_PoolT
TTGTTCATCATCTGTATTTTACTTCAATGGGTTCTAGTGGGCAATGAAGAACTTCCAGGGCAATGAAGAACTTCCAAGTAGATTTTGAATTGGT
>Frequency_1_QualityScore_DFGFHFHJHGJJFIJHHHIJIJIII@HHIJCHGEGHI_Mismatch_1_Sense_+_Library_PoolT
TTGTTTTGTTTAATGATGATGATGAACATTCACTGAT
>Frequency_1_QualityScore_FFHHHGHJJJJIEFGGIIHEHIIJJCGIJIJJIIGIIGHHGGHJJIJJJJJJI>FEIIIFHIJHIEGGHHEHAC7?;AADEEEEEEDCCEC?>A_Mismatch_0_Sense_+_Library_PoolT
TACTTCAATGGGTTCTAGTGGGCAATGAAGAACTTCCAGGGCAATGAAGAACTTCCAAGTAGATTTTGAATTGGTGTGTAATAATAGCTACCTC
>Frequency_1_QualityScore_FFHHHHHJJJJJGIIJJJJHJJJJJJJJJJJJJJJJJJJJJJIJJJJIIJJJJJJJIGIHIIHJJIHHFHHHFD@DCCEFEFECEEDDDCCDDD_Mismatch_0_Sense_+_Library_PoolC
TACTTCAATGGGTTCTAGTGGGCAATGAAGAACTTCCAGGGCAATGAAGAACTTCCAAGTAGATTTTGAATTGGTGTGTAATAATAGCTACCTC
>Frequency_1_QualityScore_FFHHHHHJJHHHIHJIHIJIJJJJIIIJIJJJJJJJJJJIJJJJJIJJJJJJJJJJIJICHIJJJEHIHHHEHFFFFFEEEEEEEEEDDDDDDD_Mismatch_0_Sense_+_Library_PoolT
TTCAATGGGTTCTAGTGGGCAATGAAGAACTTCCAGGGCAATGAAGAACTTCCAAGTAGATTTTGAATTGGTGTGTAATAATAGCTACCTCTAT
>Frequency_1_QualityScore_FFHHHHHJJJJIJJJJJJJJJJHIJJGJHIJJJJJJJJJJIJJJJJJJJIJJJJIJJJJIJJIJJJIIHHHHHHHFFFBCEEEE@AABBDCDDD_Mismatch_0_Sense_+_Library_PoolT
ATCTGTATTTTACTTCAATGGGTTCTAGTGGGCAATGAAGAACTTCCAGGGCAATGAAGAACTTCCAAGTAGATTTTGAATTGGTGTGTAATAA
>Frequency_1_QualityScore_FFHHGDHIJJJIJIJJJIIJJJDEGHGHGHIJJJJJIJJJJJJJJJJJJJJJJJIJJIIJJJDEHJIIHEEHEFHEFFBDEEEEACABBDDDCD_Mismatch_0_Sense_+_Library_PoolC
ATCTGTATTTTACTTCAATGGGTTCTAGTGGGCAATGAAGAACTTCCAGGGCAATGAAGAACTTCCAAGTAGATTTTGAATTGGTGTGTAATAA
>Frequency_1_QualityScore_FEHHHHFFIJGIIJJJJJIIJJJGEGHFIEFGIIIDHIIJJGHIIJGDCHJJIBFGIIGIJIJGIJIHFEHHHFCDCFFFEEECCBDDECDCB?_Mismatch_0_Sense_+_Library_PoolT
GTTCATCATCTGTATTTTACTTCAATGGGTTCTAGTGGGCAATGAAGAACTTCCAGGGCAATGAAGAACTTCCAAGTAGATTTTGAATTGGTGT
>Frequency_1_QualityScore_FFHHHHHJIJGHGJHJHIJJJJJIJJJJIJJEHJJGJJJJJJJJJJJJIJJJJJJJJIIJGJIJJJEHHHHHHFFFFE_Mismatch_1_Sense_+_Library_PoolT
CTTCAATGGGTTCTAGTGGGCAATGAAGAACTTCCAGGGCAATGAAGAACTTCCAAGTAGATTTTGAATTGGTGTGCA
>Frequency_1_QualityScore_FFHHHHGIJGIHIJJJJJJJIIJIIIIGHIIJJIJJHJJJGGHJJJJJJHIJJIJECFHIJJIIJJCHHCEIHHHHHHHFFE:;@>1@CAC@A9_Mismatch_0_Sense_+_Library_PoolT
TTACCTTGGTGTGACAGACAGATCGTCAAATTGTTCCACTGTGAAGATTCAGTCTTGTTCATCATCTGTATTTTACTTCAATGGGTTCTAGTGG
>Frequency_1_QualityScore_FDHFGHHIIHHGIGIJEHHHGGEHEHHIGHHGHJIJIIHHIIJIDBFHCGEFGHJIHGGCHFDGHEIEGHGIIGEGGHHEHGGFDEDD@ACDDC_Mismatch_0_Sense_+_Library_PoolT
GTCAAATTGTTCCACTGTGAAGATTCAGTCTTGTTCATCATCTGTATTTTACTTCAATGGGTTCTAGTGGGCAATGAAGAACTTCCAGGGCAAT
>Frequency_1_QualityScore_FFHHHHHJFHGGIHJJJJJJJIJJJJJJJJJJJJJJJJJJJJJJHIJJJJJJHIJGJIIIHIIIIJJIHHHHHHGEFFFFDEEECECEDEDDDD_Mismatch_0_Sense_+_Library_PoolT
TGAATTGGTGTGTAATAATAGCTACCTCTATGAAAATTTGATTGTATTTTTGTTTTGTTTAATGATGATGATGAACATTCACTGAGATCTTTTG
>Frequency_1_QualityScore_FFHHHHHJIJJIJIJIIJJJJJJJJIJJJJJJJJJJJJJJJJJJIJHHIIIJJJJJJJJJJJJJIJJJJJJJJHHHHFFFFFFFEEDEEEEEFC_Mismatch_0_Sense_+_Library_PoolT
TTGTTTTGTTTAATGATGATGATGAACATTCACTGAGATCTTTTGGTCTATAGGATCTTAAGAAAAGAGAAAGGAATTATTTGGATTTCTGTAA
>Frequency_1_QualityScore_FFHHHHHJJJJJJJJJIIJJJJJJJJJIIJJIHJJJIIJJJJJJJHIIJJJJJJJJJGHHIJJJJJIJHHHHHFFFFEEEEEDEDEDDDCDDDD_Mismatch_0_Sense_+_Library_PoolT
TTAGTAATAATATGAGATATAGCAGGGAAAGTAACCTGGGATGAGTTCTTACCTTGGTGTGACAGACAGATCGTCAAATTGTTCCACTGTGAAG
>Frequency_1_QualityScore_FFHGHHHJJJIJJJJJJJJJJIJJJIJJJHIJJJJJJJJJJJJIJJJJJJHHHHHHFFFFEEEEEDDDDDDDDDDDDDDDDDDEDDDDDDDDDD_Mismatch_1_Sense_+_Library_PoolT
CGTAATAATATGAGATATAGCAGGGAAAGTAACCTGGGATGAGTTCTTACCTTGGTGTGACAGACAGATCGTCAAATTGTTCCACTGTGAAGAT
>Frequency_1_QualityScore_FFHHHHHGJJJJJJJJJJIJJIJJJJJJJJJJIIJJJJJJJJJJHJIJJIIJJJJJJIJJJJIJIJIJJIIJJGJIIFHEFFFDDCECEEEDDD_Mismatch_0_Sense_+_Library_PoolT
AATCCATAACCATGATCTCTTACTTTTCCATTGTACAGCCTGAGTAAATGTATTAGTAATAATATGAGATATAGCAGGGAAAGTAACCTGGGAT
>Frequency_1_QualityScore_FFHHHHHJJJJJIJJJJJJJJJJJJJIGIIJJIJJIIJJJJJJJIJJJJJJJJJJJJJJJJJIHHEHHH?DDFDEDECCCE_Mismatch_0_Sense_+_Library_PoolT
AGAGAAAGGAATTATTTGGATTTCTGTAAAATTTGATTCATATGATCAAAAAATTGGGAAAGAAGTGTTCTAGGTTCTCAT
>Frequency_1_QualityScore_DFDHHHFIIBCFIHCGEHEGHF=3:?DHEGH?D>DDGEGFCHIGHBGIIED@GEHCCFHIIIGIIIEGHDEGGEC>CHEFCCECCECCC;@?B?_Mismatch_0_Sense_+_Library_PoolT
ACCTTGGTGTGACAGACAGATCGTCAAATTGTTCCACTGTGAAGATTCAGTCTTGTTCATCATCTGTATTTTACTTCAATGGGTTCTAGTGGGC
>Frequency_1_QualityScore_FFHHHHHIJIGIJIJJHHIJJIIHHIEGIJGHIIJJGJIJHJJJJIGIDDGHJIJJJJJJJJJJJJJGHHHHHHFFFFFFFCADFEEEDDDDDC_Mismatch_0_Sense_+_Library_PoolT
CTGGGATGAGTTCTTACCTTGGTGTGACAGACAGATCGTCAAATTGTTCCACTGTGAAGATTCAGTCTTGTTCATCATCTGTATTTTACTTCAA
>Frequency_1_QualityScore_FFHHHHHJJJJJJJJJIJJJJJJJJFHIJJIIJJJIJJJJJJJJJJIIJJJJJJJJJIJIJIIIIJJJIIIJIJJIIGHHHHEFBDFFFEEDFE_Mismatch_0_Sense_+_Library_PoolT
TGAAGCCTAATATTAGTCACTATGGTCTGAATTTTCCAGAAATCCATAACCATGATCTCTTACTTTTCCATTGTACAGCCTGAGTAAATGTATT
>Frequency_2_QualityScore_FFHGHGHIIIJJHIIIIJJJIIIJJJIIIIIIJJIJIJJJIIJIHIIGIIIIIIIIIGIIIIIFIIIIIHHIEHHEGGHFFEECEDCEABCCED_Mismatch_0_Sense_+_Library_PoolC
TTCTTACCTTGGTGTGACAGACAGATCGTCAAATTGTTCCACTGTGAAGATTCAGTCTTGTTCATCATCTGTATTTTACTTCAATGGGTTCTAG
>Frequency_1_QualityScore_FFGHHGHJJJJJJJJDHFGHHIIJJJJJJJJJJJJJJJIJJJJJJJJJJJJGIJJJJJJGHJJJHIJIJIIJJHHHHHHHFFFFFFEEEEEEED_Mismatch_1_Sense_+_Library_PoolC
TAGATTTTGAATTGGTGTGTAATAATAGCTACCTCTATGAAAATTTGATTGTATTTTTGTTTTGTTTAATGATGATGATGAACATTCACTGAAA
>Frequency_1_QualityScore_DDDCFA8EACEGCFHII4:AF??FFCGG?C@C>FDHGHGGIIIC?FAHDGHIGIIGGIDHHGEHC>AAE=ADBBCCDCCDDCCC@CCDCCCB@B_Mismatch_0_Sense_+_Library_PoolC
TTCATCATCTGTATTTTACTTCAATGGGTTCTAGTGGGCAATGAAGAACTTCCAGGGCAATGAAGAACTTCCAAGTAGATTTTGAATTGGTGTG
>Frequency_1_QualityScore_FFHGHHHJJGGIIJJHIHIGHEHJIEEHHIFGHEIJGHCHIIDGDGGGGIHHIIIJIHHGIEEA?EHFA?@BEEFCDECCCCCDDDCDAC@CDD_Mismatch_0_Sense_+_Library_PoolC
GATATAGCAGGGAAAGTAACCTGGGATGAGTTCTTACCTTGGTGTGACAGACAGATCGTCAAATTGTTCCACTGTGAAGATTCAGTCTTGTTCA
>Frequency_1_QualityScore_FFHHHHHIJJGJIJJIJIJJJHICHHGHIJIIHGIIJJJJJJIHIIHIIGHIJIJIIIIJJJJJIIJIJHHHIIFHGFEDFFECCCCCDCCDDD_Mismatch_0_Sense_+_Library_PoolC
CACTGTGAAGATTCAGTCTTGTTCATCATCTGTATTTTACTTCAATGGGTTCTAGTGGGCAATGAAGAACTTCCAGGGCAATGAAGAACTTCCA
>Frequency_1_QualityScore_FFHHHHHJJJGHGHHHJJJJJJJJJJJJJJJJJJJJIJJJJJIJJIHIJJJJJJIJJJJJJHHIIJGIJIIJHHHHHHFFFFFFFEDEECEDDD_Mismatch_0_Sense_+_Library_PoolC
TTTGAATTGGTGTGTAATAATAGCTACCTCTATGAAAATTTGATTGTATTTTTGTTTTGTTTAATGATGATGATGAACATTCACTGAGATCTTT
>Frequency_1_QualityScore_DFFHGHHCGGIIGBFHHE?BCHGGCC<FHBCC?FBBHGGGIICFGDDGHIIGFG@FFGHHGHGHDFHGC@CCEH@HBHHDFC?@BEEECCCCCC_Mismatch_0_Sense_+_Library_PoolC
TGAAGAACTTCCAAGTAGATTTTGAATTGGTGTGTAATAATAGCTACCTCTATGAAAATTTGATTGTATTTTTGTTTTGTTTAATGATGATGAT
>Frequency_1_QualityScore_FFHHHHHJJIJJJJJJJJJJIJJIIJJJJJJJJJJGHHIJJJJJIJGGIJJIJJJJJJIIJJHGHHGGFDFFFFEEDDEDDEDDDDEEEDDDDD_Mismatch_1_Sense_+_Library_PoolC
CAGGGAAAGTAACCTGGGATGAGTTCTTACCTTGGTGTGACAGACAAATCGTCAAATTGTTCCACTGTGAAGATTCAGTCTTGTTCATCATCTG
>Frequency_1_QualityScore_DBFFDB?C?CFB@@HII4C,<E+<AA<<BEB;?F?BFHEG?CDF@9?DF@FHDFD>FH@FD<FCCHCGI=CH@=@G7?C?CE6;;7@(;;>A3>_Mismatch_0_Sense_+_Library_PoolC
CATGATCTCTTACTTTTCCATTGTACAGCCTGAGTAAATGTATTAGTAATAATATGAGATATAGCAGGGAAAGTAACCTGGGATGAGTTCTTAC
>Frequency_1_QualityScore_FFHHHHHJIJJIIIJJBCGHGIIIIIJIJJJJIIIJIJJIDICHJIGGGGFGHIIHIGIJIJCHGGGJJGIJGHGHIJJJIHHHHFFFFECEED_Mismatch_0_Sense_+_Library_PoolC
TCCAGAAATCCATAACCATGATCTCTTACTTTTCCATTGTACAGCCTGAGTAAATGTATTAGTAATAATATGAGATATAGCAGGGAAAGTAACC
>Frequency_1_QualityScore_FFHHHHHJJJJIJJJJJJJJJJJJJJJIJJFHHHIIIIHIJJJJJIJJJJJJJJJJJJJJJIJIJJJJJIJJIHHHHHHFFFFFFFCEEEEDDD_Mismatch_0_Sense_+_Library_PoolC
AGCTGCAGCTTGCAGGCATATAATTTCAGCAGTGTCAGTATGTTGTTTGAAGCCTAATATTAGTCACTATGGTCTGAATTTTCCAGAAATCCAT
>Frequency_1_QualityScore_DDFHHFDHIBBFC@FHCGIIAEHGEFFGGEEH@DGHHDGFGGIGGIEGHIIGIIIIIIIGIIII@HGGIA.7A_Mismatch_0_Sense_+_Library_PoolC
GGCAATGAAGAACTTCCAAGTAGATTTTGAATTGGTGTGTAATAATAGCTACCTCTATGAAAATTTGATTGTA
>Frequency_1_QualityScore_D@DDH?DBAAGA<FHI@?2A9<FD:?FEHICH@CGHIHG>GE@F???FHHE/=F<=768(=7;EE==;=??;;;7;;.565@;AAC?BCCCC99_Mismatch_0_Sense_+_Library_PoolC
GTACAGCCTGAGTAAATGTATTAGTAATAATATGAGATATAGCAGGGAAAGTAACCTGGGATGAGTTCTTACCTTGGTGTGACAGACAGATCGT
>Frequency_1_QualityScore_FFHHHFHIIJJHHGJJIHHIJIIIJIJJGIIIIIJJJJJJJJIJJIJJJJJJJGIIJIJJJFGHIIFHIHIIJJHHHGHGHFFFFFFFEEEEEE_Mismatch_0_Sense_+_Library_PoolC
AGTAGATTTTGAATTGGTGTGTAATAATAGCTACCTCTATGAAAATTTGATTGTATTTTTGTTTTGTTTAATGATGATGATGAACATTCACTGA
>Frequency_1_QualityScore_FFHGGDD@GGGGJJIJJFHIDFHGHCBD>FHGJIJIJIDGHGGIJCFDGHIFFEHID;=@DDE@C=CEHEHE=EDFFEDFBACC_Mismatch_0_Sense_+_Library_PoolT
AGAAAGGAATTATTTGGATTTCTGTAAAATTTGATTCATATGATCAAAAAATTGGGAAAGAAGTGTTCTAGGTTCTCATGATAG
>Frequency_1_QualityScore_FFDFHHHJJJJJIJEHHHIIHIJEBGHJFHIGIEHIJJIGHJIGGICEHHJIIEEGHHGGHGCGHGJJIG<ECEHFHHEFDFFFDECDE@?BBC_Mismatch_1_Sense_+_Library_PoolT
ACAGACAAATCGTCAAATTGTTCCACTGTGAAGATTCAGTCTTGTTCATCATCTGTATTTTACTTCAATGGGTTCTAGTAAATTGGCTTGGGCA
>Frequency_1_QualityScore_FFHHHHHIIJJHIIJJJIJIJIJJJJJJJJJJJIIJJJJJJJJJJIJJIJIIIJJJJJJIJJJJJIJHIEFHHFHFFFDDECEEEDEDDDB_Mismatch_0_Sense_+_Library_PoolT
CCACTGTGAAGATTCAGTCTTGTTCATCATCTGTATTTTACTTCAATGGGTTCTAGTAAATTGGCTTGGGCAATGAAGAACTTCCAGGGCA
>Frequency_1_QualityScore_DD?FDBFHIBD<AEHBGC>B?G>BFHCHHGG>BABDB@D>BF4B@B*?DAEB8?@CB>D>CFCDDEHHIIGCEHHFFD377;;BECCD3>(;AA_Mismatch_0_Sense_+_Library_PoolT
CCTAATAAAGCTGCAGCTTGCAGGCATATAATTTCAGCAGTGTCAGTATGCTGTTTGAAGCCTAATATTAGTCACTATGGTCTGAATTCTACAG
>Frequency_1_QualityScore_FFHHHHFIIIGEFHCHJFHHIHIFHGGJHIJIIIJJIIGGHIHIIGIJJJJGGIGIFGHIIJJIGIIJ<=CEE6CEE=E>C;BDCC@>CCC_Mismatch_0_Sense_+_Library_PoolT
ATTGTTCCACTGTGAAGATTCAGTCTTGTTCATCATCTGTATTTTACTTCAATGGGTTCTAGTAAATTGGCTTGGGCAATGAAGAACTTCC
>Frequency_1_QualityScore_FFHHHHHJJJJJJJIJIJFHHHIIJJIJJJJJIJJJJJJIJJJJJIJJJJJJJJJJJJJGIJJJJJJJJIIIGIHGHEHHFFDFFFFEEEEED>_Mismatch_1_Sense_+_Library_PoolT
TGTGACAGACAAATCGTCAAATTGTTCCACTGTGAAGATTCAGTCTTGTTCATCATCTGTATTTTACTTCAATGGGTTCTAGTAAATTGGCTTG
