# Supplementary material for: Differential Gene Expression Reveals Candidate Genes for Drought Stress Response in Abies alba (Pinaceae)
Source: PLoS One. 2015 Apr 29;10(4):e0124564. doi: 10.1371/journal.pone.0124564 (PMC4414588; doi:10.1371/journal.pone.0124564)
Supplement: S2 File — (GZ) [file pone.0124564.s002.gz › comp10649_c0_seq1.fa]

>comp10649_c0_seq1 len=555 path=[1:0-554] : sp|Q01908|ATPG1_ARATH ATP synthase gamma chain 1, chloroplastic OS=Arabidopsis thaliana GN=ATPC1 PE=1 SV=1 e-value: 5e-47 blast score:  183
ATGCTGCCGAGGACGAGATGTTCAGGCTTACGACAAAGGAGGGGAGGCTCACCGTCGAGAGGGAAATGGTTCGAACTCCGACGCCGGAATTCTCCCCTGTCGTGCTCTTCGAGCAGGACCCCGTTCAGATTCTGGACGCCCTGCTGCCTCTCTATCTCAACAGCCAGATTCTGCGCGCTCTCCAGGAGTCGCTCGCCAGCGAGCTCGCGAACAGGATGAATGCCATGAGCAACGCCAGCGACAATGCCAAGGAACTGAAGCGGTCTCTTTCGGCGACTTACAACAGGCAGAGGCAGGCCAAGATCACGGGAGAGATTTTGGAGATTGTCGCGGGAGCCGACGCACTGGGCTGAGTGTTTGTTAGTGTTGATTCCCTTTTGTCAACATTGAGAATCAGATTCGACTTGCAACGACTTGAAGTCTTGTATATCTATAAGGGCCGTTTTAGGCCCGCTGTAATTTTTGAACAGTTAATCAATTCATATGTGATCACTGCTCAACCCCCTTGCTTTGATCTTAATAACGAGAGAATTCAAGAGACAATTTACCTTTAAA

>Frequency_6_QualityScore_FFHHHHHJJJJJJJJIJJJJJJJIJJHIJJJJJJJJJJJJJJJIJJJIJJJJHIIGHIIJIIJHIIIIHGGGGGFEDACDDDDCDDDDDDCADD_Mismatch_0_Sense_+_Library_PoolT
GTTGATTCCCTTTTGTCAACATTGAGAATCAGATTCGACTTGCAACGACTTGAAGTCTTGTATATCTATAAGGGCCGTTTTAGGCCCGCTGTAA
>Frequency_34_QualityScore_FFGGGHHIIIIIJJIHIIIIHIJHIIGHHIIIIIIHIIIIIIIIIIIHHHIIHGHFGHIHGHHHHHHGGEEFDDCDC?ACCCCCCCCCCBC@CD_Mismatch_0_Sense_+_Library_PoolC
GTTGATTCCCTTTTGTCAACATTGAGAATCAGATTCGACTTGCAACGACTTGAAGTCTTGTATATCTATAAGGGCCGTTTTAGGCCCGCTGTAA
>Frequency_6_QualityScore_FFHHGHHJJJJIJJJIJJJJJJIJJIJIJJIJJHHJJJIIIJJIJIJJJIIIIJJGHHGHHGGFFDDDDDDEEEEDDDBDDCDCCDEEEDCCCD_Mismatch_1_Sense_+_Library_PoolT
TGAGAATCAGATTCGACTTGCAACGACTTGAAGTCTTGTATATCTATAAGGGCCGTTTTAGGCCCGCTGTAATTTTTGAACAGTTCATCAATTC
>Frequency_17_QualityScore_FEGGGFHIIIHIIIIGIIIJIIIIHGHIIIHHIFGIIHGGHIIIIIIHIGFGHHIEGGGFGFFEEDCCCCCDEEEDDDCCCCCCDCDDDCCCDD_Mismatch_1_Sense_+_Library_PoolC
TGAGAATCAGATTCGACTTGCAACGACTTGAAGTCTTGTATATCTATAAGGGCCGTTTTAGGCCCGCTGTAATTTTTGAACAGTTCATCAATTC
>Frequency_6_QualityScore_FFHHHHHJIIFGHHIJHIHIHHIJJIJJIJJJJJJJJIIJJJJJJHIJHIJJIJJJJJJJJJIIIIIHGCEEEEEECDEEDDDEEEEEFEEDCD_Mismatch_0_Sense_+_Library_PoolT
CTGGGCTGAGTGTTTGTTAGTGTTGATTCCCTTTTGTCAACATTGAGAATCAGATTCGACTTGCAACGACTTGAAGTCTTGTATATCTATAAGG
>Frequency_43_QualityScore_FFGHGHHJGHDGGHIIHIHIGHIIIHIIIIJIIIIIIIHIIIIIIIIHGHIIIIIIIIHIHIIIIIHHFBDDEDDDCCDDDCCDEEEEEEECBB_Mismatch_0_Sense_+_Library_PoolC
CTGGGCTGAGTGTTTGTTAGTGTTGATTCCCTTTTGTCAACATTGAGAATCAGATTCGACTTGCAACGACTTGAAGTCTTGTATATCTATAAGG
>Frequency_6_QualityScore_FFHHHGHIIJIJIJIIIJIIIHGCG@CCFGGEEEFEEEFDEEEEEEDDDDDDDDEDDDDDDCCDDDDDDCDCDDDDDDDDDDDDDDDDDCCABD_Mismatch_0_Sense_+_Library_PoolT
GCGGGAGCCGACGCACTGGGCTGAGTGTTTGTTAGTGTTGATTCCCTTTTGTCAACATTGAGAATCAGATTCGACTTGCAACGACTTGAAGTCT
>Frequency_77_QualityScore_FFHGGEGHIIGHHGEHGHHHGGGAE=CAEFFDEDEDEDEDCDEDEDDDDDCCCCDDCCDCCCBCCCCCCCCCCCCCCCCCCCBBBBCCBBB?BC_Mismatch_0_Sense_+_Library_PoolC
GCGGGAGCCGACGCACTGGGCTGAGTGTTTGTTAGTGTTGATTCCCTTTTGTCAACATTGAGAATCAGATTCGACTTGCAACGACTTGAAGTCT
>Frequency_5_QualityScore_FFHHHHHIJJJJJJJJJJFHHJIHIIIHHFFFFEEDDDACADDDBDCDCDDFDDDDEEDDDDDCCDDDDDDDCDDDDDDDDDDDCDDDDDDDDD_Mismatch_0_Sense_+_Library_PoolT
TTTGGAGATTGTCGCGGGAGCCGACGCACTGGGCTGAGTGTTTGTTAGTGTTGATTCCCTTTTGTCAACATTGAGAATCAGATTCGACTTGCAA
>Frequency_40_QualityScore_FFHHHGHHIJJIIIIIJJCGGHIFGHHGGGFEEEEDCC?B@CCDBCCDCCDEDCCDCDCDDDDDCCCDDCCDDDDCCDDDDCDDDCDCCCDDCC_Mismatch_0_Sense_+_Library_PoolC
TTTGGAGATTGTCGCGGGAGCCGACGCACTGGGCTGAGTGTTTGTTAGTGTTGATTCCCTTTTGTCAACATTGAGAATCAGATTCGACTTGCAA
>Frequency_5_QualityScore_FFHHHHHJJIJJHIGIBEDDDGEHHAD@FABFGIGFBFEEGGGHGGEDD;@;AA>>@>9?<A@B@?=8=4:4=AB>A<?:AAB@>AB>AC@CCC_Mismatch_0_Sense_+_Library_PoolT
GGCAGAGGCAGGCCAAGATCACGGGAGAGATTTTGGAGATTGTCGCGGGAGCCGACGCACTGGGCTGAGTGTTTGTTAGTGTTGATTCCCTTTT
>Frequency_39_QualityScore_FFHHHGHIIIIIFHEGEDFFDGFHI<D?E@EGHIFGCGDFGFEFFGDDC;>=A@;=>?=@>ABC@@>8>7;5>B@:@<@<@=B?<@A<ABAACC_Mismatch_0_Sense_+_Library_PoolC
GGCAGAGGCAGGCCAAGATCACGGGAGAGATTTTGGAGATTGTCGCGGGAGCCGACGCACTGGGCTGAGTGTTTGTTAGTGTTGATTCCCTTTT
>Frequency_5_QualityScore_FEGFHHHJJJIIJIJJJJIIJJJEHIIJIJIHFEDEDDDDDAC?BADDDBDCDCDDEDDDDEEDDDDDDDDDEDDDDDCDBCDDDDDDDDDDDD_Mismatch_0_Sense_+_Library_PoolT
GAGATTTTGGAGATTGTCGCGGGAGCCGACGCACTGGGCTGAGTGTTTGTTAGTGTTGATTCCCTTTTGTCAACATTGAGAATCAGATTCGACT
>Frequency_53_QualityScore_FEGFGGGIIIHIHIIIHIIIIIIBFFHHHHGFEDDDDCCDCBC=A>BCCABBCACCDCBCCCCCCDCDCBBCCCCCCCCCBCCCCCCCCCBCCB_Mismatch_0_Sense_+_Library_PoolC
GAGATTTTGGAGATTGTCGCGGGAGCCGACGCACTGGGCTGAGTGTTTGTTAGTGTTGATTCCCTTTTGTCAACATTGAGAATCAGATTCGACT
>Frequency_5_QualityScore_EFHHHHHJHIJIJJJJJJIIIHIIHIJIIJIIJJJJIJJJIIIIIIIIHIJIJJJHIIIFGHIHFGHGHFHHHGFFEEEDDADDDCCDDDDDDD_Mismatch_0_Sense_+_Library_PoolT
TAGTGTTGATTCCCTTTTGTCAACATTGAGAATCAGATTCGACTTGCAACGACTTGAAGTCTTGTATATCTATAAGGGCCGTTTTAGGCCCGCT
>Frequency_17_QualityScore_FFHGGGHIIJIIIIJIJJIIIIJJIIJIIIIHIIJJIJIIIIJJJJJIIIIHIIIIGGHEGHHIGGGGGEGGGFFEEEDCC?ACCDCDCCCCCC_Mismatch_0_Sense_+_Library_PoolC
TAGTGTTGATTCCCTTTTGTCAACATTGAGAATCAGATTCGACTTGCAACGACTTGAAGTCTTGTATATCTATAAGGGCCGTTTTAGGCCCGCT
>Frequency_5_QualityScore_FFHHHHHJGHIJJIIHICHIIIIHGFCE?BBDEEDECDDDDEDCDDEEDDDDDDDDCDDDDDDCDCCDDDDDDDDDDDDDDDCDDDBCDDDCCD_Mismatch_0_Sense_+_Library_PoolT
GTCGCGGGAGCCGACGCACTGGGCTGAGTGTTTGTTAGTGTTGATTCCCTTTTGTCAACATTGAGAATCAGATTCGACTTGCAACGACTTGAAG
>Frequency_38_QualityScore_FEGGGGGIGIIIIHIHIFGFHHHGFFCE>BACDECDCDBCDECCBCEDDDCDDCCCCCDCDDCCDBCCCCCCCCCCDCCCDDCDDCBBCCCCCC_Mismatch_0_Sense_+_Library_PoolC
GTCGCGGGAGCCGACGCACTGGGCTGAGTGTTTGTTAGTGTTGATTCCCTTTTGTCAACATTGAGAATCAGATTCGACTTGCAACGACTTGAAG
>Frequency_5_QualityScore_FFHGHHHJJJJJIIJJJJJJJGIAEDHIIHIHIHGHHHHHHFHGGHGFFFFEFEEEEEEECDDDDDDDDCDCCDDDDDDDCCCDDDCCCBBDED_Mismatch_0_Sense_+_Library_PoolT
GGGAGCCGACGCACTGGGCTGAGTGTTTGTTAGTGTTGATTCCCTTTTGTCAACATTGAGAATCAGATTCGACTTGCAACGACTTGAAGTCTTG
>Frequency_70_QualityScore_FEGFGGHIHIHIHIIHIHHHIEG>DCFHIGHGHFGGHGGGGGGGGGGFFEFEEEDDEDDDCCCDCCCCDCBCCCCCDDCCCBBCCCBBCABCDC_Mismatch_0_Sense_+_Library_PoolC
GGGAGCCGACGCACTGGGCTGAGTGTTTGTTAGTGTTGATTCCCTTTTGTCAACATTGAGAATCAGATTCGACTTGCAACGACTTGAAGTCTTG
>Frequency_5_QualityScore_FFGGFHGIJHHIIJIEGHIIHIHHIHHIIIIIHFGHJJHIIIIJHJIHIHIHIJHEEFHFCDEFECDCDBCDDECCDBBCCABBCDEDCCDDED_Mismatch_0_Sense_+_Library_PoolT
TGAGAATCAGATTCGACTTGCAACGACTTGAAGTCTTGTATATCTATAAGGGCCGTTTTAGGCCCGCTGTAATTTTTGAACAGTTAATCAATTC
>Frequency_66_QualityScore_FFGGFGGHIIIIJIIHIIIIIIIHHGHIIIIIIGHIIIHHHHIIIIIIHHGHHHHEGGGGFEEEDCCCCCDDEDDCDCBBCCCBCCDDDCCCDC_Mismatch_0_Sense_+_Library_PoolC
TGAGAATCAGATTCGACTTGCAACGACTTGAAGTCTTGTATATCTATAAGGGCCGTTTTAGGCCCGCTGTAATTTTTGAACAGTTAATCAATTC
>Frequency_5_QualityScore_FEHHHHHJJJJJIJJJJJJJJJHJJJJHIJGHJJJIJJIIJJJJJJJJJJIIFHHHHHFGFFEDDDDDEDEEDDDDDDDDDDDEEEDDDEDDEE_Mismatch_1_Sense_+_Library_PoolT
GAATCAGATTCGACTTGCAACGACTTGAAGTCTTGTATATCTATAAGGGCCGTTTTAGGCCCGCTGTAATTTTTGAACAGTTCATCAATTCATA
>Frequency_5_QualityScore_FDFGHHHIJJJJIIIJJIJJIIHJIJIGHIGHIJJHIJIIJJIJJHHIHIIIGHIHGGGGGEEDDDCDCBDEDDCCDDDDCCDEEECDDEDDED_Mismatch_1_Sense_+_Library_PoolC
GAATCAGATTCGACTTGCAACGACTTGAAGTCTTGTATATCTATAAGGGCCGTTTTAGGCCCGCTGTAATTTTTGAACAGTTCATCAATTCATA
>Frequency_4_QualityScore_FFHGFHGHIIIIIIGHIJJIIJJJJJJJJJIIIJIIJJJJIJIJJIJIJIJJJIIJIJJJJIIJIHHHGCFCEFFEEEEEEEEEEDDCCCCC?B_Mismatch_0_Sense_+_Library_PoolT
TGAGTGTTTGTTAGTGTTGATTCCCTTTTGTCAACATTGAGAATCAGATTCGACTTGCAACGACTTGAAGTCTTGTATATCTATAAGGGCCGTT
>Frequency_40_QualityScore_EEGGDFEGIIHIHHFHHIIHIIIIIIIIIIIIHHIHHIIHIGGHHHIHIIIIHIIHIIIHHIHHHGFEEABCEEEDDDDEDEEDDCCC@BBC?A_Mismatch_0_Sense_+_Library_PoolC
TGAGTGTTTGTTAGTGTTGATTCCCTTTTGTCAACATTGAGAATCAGATTCGACTTGCAACGACTTGAAGTCTTGTATATCTATAAGGGCCGTT
>Frequency_4_QualityScore_FFHGHGHIIIJJJJIIIJJJIIIIIJIEGIHHHGEDDDDDDDDDDCDAC@CCDACCCCDDECCDCDEDDCDDDCCCEDDDDDCCCDDDDDDCDD_Mismatch_0_Sense_+_Library_PoolT
GGGAGAGATTTTGGAGATTGTCGCGGGAGCCGACGCACTGGGCTGAGTGTTTGTTAGTGTTGATTCCCTTTTGTCAACATTGAGAATCAGATTC
>Frequency_39_QualityScore_FEGFGFGGHHIIIIGHGHIHGHHHIIHFGGHHGFEDCCCCBCCCCBB=@>ACC@BBCACBCBCCCDCCCACCCBCCDDCCDBCCBCCCCDDCDC_Mismatch_0_Sense_+_Library_PoolC
GGGAGAGATTTTGGAGATTGTCGCGGGAGCCGACGCACTGGGCTGAGTGTTTGTTAGTGTTGATTCCCTTTTGTCAACATTGAGAATCAGATTC
>Frequency_4_QualityScore_EEGGGHCIDGGIIIIIGEIHGHHGIIIIIIFGEGEEDCCBCADCCCCC<A=B@ABB?BAC?BCDBABCCCBCCCDCCCCDCDDCCDCCCCDDCC_Mismatch_0_Sense_+_Library_PoolT
CACGGGAGAGATTTTGGAGATTGTCGCGGGAGCCGACGCACTGGGCTGAGTGTTTGTTAGTGTTGATTCCCTTTTGTCAACATTGAGAATCAGA
>Frequency_24_QualityScore_FFHHHGEHFHFGHIIIIGHGIIIHIIIIIIGHGGFEDCCCCCDCBCCC?A<?@BCCABCCCCBCBBCCCCCCCCCCCCCCCCCDCCBBCCCCCC_Mismatch_0_Sense_+_Library_PoolC
CACGGGAGAGATTTTGGAGATTGTCGCGGGAGCCGACGCACTGGGCTGAGTGTTTGTTAGTGTTGATTCCCTTTTGTCAACATTGAGAATCAGA
>Frequency_4_QualityScore_EEHHGGGIHIIAHIIGGHDBGHIEGCHHHIIHHIGHGHEHHFGHHGHHGFEGECDCCCCCECDBBABCDDBCBBDCBCB@@ABDB=?CCDBCDC_Mismatch_1_Sense_+_Library_PoolT
GACTTGCAACGACTTGAAGTCTTGTATATCTATAAGGGCCGTTTTAGGCCCGCTGTAATTTTTGAACAGTTCATCAATTCATATGTGATCACTG
>Frequency_15_QualityScore_DDFGGGGHGHHFHGHFGHHEFGHFDEFGHIIHGIIGDFFFGBFFEFFEFEGEEDDBDCDDDDCBBBABBBABDDDCCACCCCCCBBBDBCDCCB_Mismatch_1_Sense_+_Library_PoolC
GACTTGCAACGACTTGAAGTCTTGTATATCTATAAGGGCCGTTTTAGGCCCGCTGTAATTTTTGAACAGTTCATCAATTCATATGTGATCACTG
>Frequency_4_QualityScore_FFHGHGGHGIIJJIIHIIJJJIIJIIJIHFGGFGEDDCDDDDDDDCAC?A@DCDCDDDDCDEDDDDDEDCCDDDDDDEDDDDCDDDCDDDDCDC_Mismatch_0_Sense_+_Library_PoolT
CGGGAGAGATTTTGGAGATTGTCGCGGGAGCCGACGCACTGGGCTGAGTGTTTGTTAGTGTTGATTCCCTTTTGTCAACATTGAGAATCAGATT
>Frequency_15_QualityScore_FFHHGGDHDHHIJJIFHGIIHHHHGHIIFGGGGEDDDBCDDDDDDCBC;@?CCCBCBCBCDDCCCCDDDCCDDCCCABCBBCCCCBCDCCCCBC_Mismatch_0_Sense_+_Library_PoolC
CGGGAGAGATTTTGGAGATTGTCGCGGGAGCCGACGCACTGGGCTGAGTGTTTGTTAGTGTTGATTCCCTTTTGTCAACATTGAGAATCAGATT
>Frequency_4_QualityScore_EEHGEGGHIHHIIHIHIIHIICGHHHGHHGIGHIIGFHGHEGGEEHHGHDEGGEFGGFE?BCEEEABDDCCDDDDDDDDCCCDCCBCCCDCDDD_Mismatch_1_Sense_+_Library_PoolT
CTTGTATATCTATAAGGGCCGTTTTAGGCCCGCTGTAATTTTTGAACAGTTCATCAATTCATATGTGATCACTGCTCAACCCCCTTGCTTTGAT
>Frequency_22_QualityScore_FFHHGGHHIIJJJIIIIIIIIGIIIIIHIIIIIIIHIIIIJIJIIIIIIGHHHHGGGGGGFFFFFEEEECDEEDDDDDDDCCCCDCDDDCCDDD_Mismatch_1_Sense_+_Library_PoolC
CTTGTATATCTATAAGGGCCGTTTTAGGCCCGCTGTAATTTTTGAACAGTTCATCAATTCATATGTGATCACTGCTCAACCCCCTTGCTTTGAT
>Frequency_4_QualityScore_DDGHHFGIHIIIJIJJJJIHIHIIJJJJIIIJIIJJJIIJIIIIJIIIHIIIIJJIJIIHIGHIIIGGGGGGGFFFFEECCCC@BCCDDDDDCC_Mismatch_0_Sense_+_Library_PoolT
GTTAGTGTTGATTCCCTTTTGTCAACATTGAGAATCAGATTCGACTTGCAACGACTTGAAGTCTTGTATATCTATAAGGGCCGTTTTAGGCCCG
>Frequency_34_QualityScore_FEHGHGHIIJHIIIJIIJJJIIIIIIIIIIIIHHIIIJIIIIIIIIIIIIIIJHIIIHHHHEGHHGEFFFEFFFEEEDDDDDD@ACCCCCCCCC_Mismatch_0_Sense_+_Library_PoolC
GTTAGTGTTGATTCCCTTTTGTCAACATTGAGAATCAGATTCGACTTGCAACGACTTGAAGTCTTGTATATCTATAAGGGCCGTTTTAGGCCCG
>Frequency_4_QualityScore_FFHHHHHJIJJJJJJJIIHIBGGIIIGIIJGHIIJIJJJIJIIJIIHIGIHHGGGGGEEFFEEEEDDDE@CDDDDDDDDDDDDDCCBCDDDBCD_Mismatch_0_Sense_+_Library_PoolT
AGCCGACGCACTGGGCTGAGTGTTTGTTAGTGTTGATTCCCTTTTGTCAACATTGAGAATCAGATTCGACTTGCAACGACTTGAAGTCTTGTAT
>Frequency_30_QualityScore_FFGHHGGIIHIIIIIIIIGH?EEGHHFHHIGHHIIIIIIIIIIIIIHHGGGGGGFFFDDEEDEDDDDCD@BCDDDDDCDDDDCCCCAACCCBCD_Mismatch_0_Sense_+_Library_PoolC
AGCCGACGCACTGGGCTGAGTGTTTGTTAGTGTTGATTCCCTTTTGTCAACATTGAGAATCAGATTCGACTTGCAACGACTTGAAGTCTTGTAT
>Frequency_4_QualityScore_FFHHHHHJJJJJJJIJJJJHIJGIIJIGHIIIJJJIIJHHHIIIHIIJJIIIJIHGFEDEEEEEDDACDBCDDDDEEDDCDEDDEEEEDDEEEE_Mismatch_0_Sense_+_Library_PoolT
TTCGACTTGCAACGACTTGAAGTCTTGTATATCTATAAGGGCCGTTTTAGGCCCGCTGTAATTTTTGAACAGTTAATCAATTCATATGTGATCA
>Frequency_17_QualityScore_EEFGFGGIIIIIHGFHIHGHIGDEGIHGFGGHHHHHIGFFGHEGEGHHHIHHHHFFEDBDDDDCCCBBCABCCCDDDCCCCDDDDDCCBCBDDD_Mismatch_0_Sense_+_Library_PoolC
TTCGACTTGCAACGACTTGAAGTCTTGTATATCTATAAGGGCCGTTTTAGGCCCGCTGTAATTTTTGAACAGTTAATCAATTCATATGTGATCA
>Frequency_4_QualityScore_FEHFGGGIIGHIJIHHHHIHIIGIIHIIGIHGHIIIIIGIIIGIIHIIIIIGEEFFFEFBDCEDEDECECCDDEECDCDEECDDCCCDDDCBAA_Mismatch_1_Sense_+_Library_PoolT
GACTTGAAGTCTTGTATATCTATAAGGGCCGTTTTAGGCCCGCTGTAATTTTTGAACAGTTCATCAATTCATATGTGATCACTGCTCAACCCCC
>Frequency_12_QualityScore_FEHGGGHIJGHIIIHHIGIIJIHGHIHIIJJGIIIIIIIIIIIIIGGHIIIIHHFGGFFEEEEEEEDDECDEEEECDEDEEDDDDDDDDDCCCC_Mismatch_1_Sense_+_Library_PoolC
GACTTGAAGTCTTGTATATCTATAAGGGCCGTTTTAGGCCCGCTGTAATTTTTGAACAGTTCATCAATTCATATGTGATCACTGCTCAACCCCC
>Frequency_4_QualityScore_EEHHHHHJJJIJJJHIJIIIJHIJJJJJJJJHJJJJJJJIJIJIIIIJIIIIIIHHGGGGGEFFFFFEEEEEEDDDDDDDDDDDDDDDCDDEDE_Mismatch_1_Sense_+_Library_PoolT
TATATCTATAAGGGCCGTTTTAGGCCCGCTGTAATTTTTGAACAGTTCATCAATTCATATGTGATCACTGCTCAACCCCCTTGCTTTGATCTTA
>Frequency_4_QualityScore_EEHGHHGIIJJJIIJIJIJJJJJIJJJIJJJIJIJJJIJIIIIIJIIJJJJIIIIHGHGHGEEEFFFFEDEDEEDDBCDDDCDDCCDDDDCEDE_Mismatch_1_Sense_+_Library_PoolC
TATATCTATAAGGGCCGTTTTAGGCCCGCTGTAATTTTTGAACAGTTCATCAATTCATATGTGATCACTGCTCAACCCCCTTGCTTTGATCTTA
>Frequency_3_QualityScore_FFHHHHHJJHIIJJGIIIHIHJJIHHGBEACCEFEDEEEDDEEDDDDEFDDDDDDDDDEDDDDDDDCCDCDDDDDDDECDDDDDDDCCCDDDDD_Mismatch_0_Sense_+_Library_PoolT
TGTCGCGGGAGCCGACGCACTGGGCTGAGTGTTTGTTAGTGTTGATTCCCTTTTGTCAACATTGAGAATCAGATTCGACTTGCAACGACTTGAA
>Frequency_21_QualityScore_FFHHHHHJJEHHIHGHHHFHHHIIGFGCE?BACDECDCDCDDECCCDDCCDDDDCCCCDDDDDCDCBCDCCDDDCCCDCCDDDDDDDCCCCCBC_Mismatch_0_Sense_+_Library_PoolC
TGTCGCGGGAGCCGACGCACTGGGCTGAGTGTTTGTTAGTGTTGATTCCCTTTTGTCAACATTGAGAATCAGATTCGACTTGCAACGACTTGAA
>Frequency_3_QualityScore_FFHHHGGIIJJIJJIJJJJJJJJJJJHIIJJIIJHHIJJHJIJJJHIIIIIIJHIIEHGHGGFFFFDDDBBDDEEEDDCCBCDDCDDDEECDDE_Mismatch_1_Sense_+_Library_PoolT
TTGAGAATCAGATTCGACTTGCAACGACTTGAAGTCTTGTATATCTATAAGGGCCGTTTTAGGCCCGCTGTAATTTTTGAACAGTTCATCAATT
>Frequency_16_QualityScore_FFEGGGGHGHIIIIIIHIIIIHIIIHGIHIIIIIDGHHGFGHHHHHIIHIGEGGFGCEFGFECBDEBCBABCDDDDCCCCCDDB@ABDDDDDCD_Mismatch_1_Sense_+_Library_PoolC
TTGAGAATCAGATTCGACTTGCAACGACTTGAAGTCTTGTATATCTATAAGGGCCGTTTTAGGCCCGCTGTAATTTTTGAACAGTTCATCAATT
>Frequency_3_QualityScore_EEHHHHHJJIIJHHIJHHHIHIHIIJIJIIJJJIGIJJJIJJJJJJIIGEGGGGGFEEEEDEEEDCEDDCDEDDEEEEEEEDEEDDDDDDDDDC_Mismatch_1_Sense_+_Library_PoolT
AACGACTTGAAGTCTTGTATATCTATAAGGGCCGTTTTAGGCCCGCTGTAATTTTTGAACAGTTCATCAATTCATATGTGATCACTGCTCAACC
>Frequency_13_QualityScore_FFHGGHHJIHGIFHIIHGFIFHHIHIIIIHIHIIGHIIHIIIIIIIHHEFFGGGFFEDEEDDCDDDEDCCCDCDDCDEDDDDDDCCCDDCBCCB_Mismatch_1_Sense_+_Library_PoolC
AACGACTTGAAGTCTTGTATATCTATAAGGGCCGTTTTAGGCCCGCTGTAATTTTTGAACAGTTCATCAATTCATATGTGATCACTGCTCAACC
>Frequency_3_QualityScore_FFHHHHHIJJJIIJGHHIIJJJJGHHHIIHIIJIIJHFFEDDCCCDDDDDDDDD?B>?=CCDBCCDBC@=ACCDDEDDDDDDCDCDCDBDDCBB_Mismatch_0_Sense_+_Library_PoolT
CAAGATCACGGGAGAGATTTTGGAGATTGTCGCGGGAGCCGACGCACTGGGCTGAGTGTTTGTTAGTGTTGATTCCCTTTTGTCAACATTGAGA
>Frequency_34_QualityScore_EFGHGGGIIIIIFHEGEHHIIIIEGFIHIHIIIIIIEEDDDCCCCBCCDCCCCC?A<@>BCC@BBCACAAABCCCCCCCCCCBBBAABBBBBCA_Mismatch_0_Sense_+_Library_PoolC
CAAGATCACGGGAGAGATTTTGGAGATTGTCGCGGGAGCCGACGCACTGGGCTGAGTGTTTGTTAGTGTTGATTCCCTTTTGTCAACATTGAGA
>Frequency_3_QualityScore_FFHHHHHJJJJJJJJJJIJIJGIJDIGIHHGGIIIGIEHAEAFGFGFF@BBBDDCDCCDDD;@BC>8?C>>AACDCCBA>A4>-;BC=B@CAC?_Mismatch_0_Sense_+_Library_PoolT
CGACTTACAACAGGCAGAGGCAGGCCAAGATCACGGGAGAGATTTTGGAGATTGTCGCGGGAGCCGACGCACTGGGCTGAGTGTTTGTTAGTGT
>Frequency_8_QualityScore_FFHHHHHJJJJIJJJJJHIIIIJJEH@GFEGHHHHIIAE<EAEGGGCE=CACCDCBCCCCC6=;@?8><;9>=BBC?>;4=4=3=AA;@:>=A<_Mismatch_0_Sense_+_Library_PoolC
CGACTTACAACAGGCAGAGGCAGGCCAAGATCACGGGAGAGATTTTGGAGATTGTCGCGGGAGCCGACGCACTGGGCTGAGTGTTTGTTAGTGT
>Frequency_3_QualityScore_FFHHHHHJJJJJJJJHIEGGIJIHIIHIJIJIJJJGHIIJJJHIJIIJJHIIHGGGFGGGGFEEEEEDDBCDDDDCCCDDDCDBCEEDCCDDEE_Mismatch_0_Sense_+_Library_PoolT
CGACGCACTGGGCTGAGTGTTTGTTAGTGTTGATTCCCTTTTGTCAACATTGAGAATCAGATTCGACTTGCAACGACTTGAAGTCTTGTATATC
>Frequency_40_QualityScore_FFGHGGGJIIIIIIIGHAFFHHHHIGIGHIIIHIIIIIIIIIIIIHHHHHHHGGFEGFFFFEEEDDDCCDDCDCCCCCDDCBCACDDCCCDDDD_Mismatch_0_Sense_+_Library_PoolC
CGACGCACTGGGCTGAGTGTTTGTTAGTGTTGATTCCCTTTTGTCAACATTGAGAATCAGATTCGACTTGCAACGACTTGAAGTCTTGTATATC
>Frequency_3_QualityScore_FFHHHHHJJIJJJJJJJHHIJIHHIHHJJJJJJJJJJJIGIJJJIJJJJJJHHFGFFFFFFDDEECDDDCDEEDDDEDDEEEEDFEEEEDDDDD_Mismatch_1_Sense_+_Library_PoolT
CTTGCAACGACTTGAAGTCTTGTATATCTATAAGGGCCGTTTTAGGCCCGCTGTAATTTTTGAACAGTTCATCAATTCATATGTGATCACTGCT
>Frequency_14_QualityScore_EEGGGGGIIHIHIIIHIEFHHGGFGGHIIIHIIHGHHHIDFFHHHGHGHHHGGDEEEEEEECCCCCBBBADDDCCDEDDEDDDBCDDEDCCCCD_Mismatch_1_Sense_+_Library_PoolC
CTTGCAACGACTTGAAGTCTTGTATATCTATAAGGGCCGTTTTAGGCCCGCTGTAATTTTTGAACAGTTCATCAATTCATATGTGATCACTGCT
>Frequency_3_QualityScore_FFHHHGHJIIHHJIIIJFDG?EFHHJJHHGHHGHHIJHFIHGBCBCCCBCCACCDDDDDC>B>A>CCDB@BDCCDDBDDDBDDDDDDCBBDCDB_Mismatch_0_Sense_+_Library_PoolT
GCAGGCCAAGATCACGGGAGAGATTTTGGAGATTGTCGCGGGAGCCGACGCACTGGGCTGAGTGTTTGTTAGTGTTGATTCCCTTTTGTCAACA
>Frequency_27_QualityScore_FEHGGFGHIHHIHGHHIHCGBEAFGIIHIFHHHIHGGHIHGD?AACBBBA@>ABCCCBBB>A:?:@BC><@BABACB@BCACCCCCCBABBDCB_Mismatch_0_Sense_+_Library_PoolC
GCAGGCCAAGATCACGGGAGAGATTTTGGAGATTGTCGCGGGAGCCGACGCACTGGGCTGAGTGTTTGTTAGTGTTGATTCCCTTTTGTCAACA
>Frequency_3_QualityScore_FFHHHHHIJJJGIHIICGDGHIIHHIGHGHIHGGIJJJJJJJJJJJJHIHHHHGFFBDEEFDEEDCECC@DDDDDCDDDCDDDDCCCDDBCCDD_Mismatch_0_Sense_+_Library_PoolT
CCGACGCACTGGGCTGAGTGTTTGTTAGTGTTGATTCCCTTTTGTCAACATTGAGAATCAGATTCGACTTGCAACGACTTGAAGTCTTGTATAT
>Frequency_39_QualityScore_FFHHHGGHIIIIIIIIFHBFFHHHHIGHGHHHIIIIIIIIIIIIIIHIIIHHHGGFEFEFEEEEDCDCCACCDDDCCCCCCCCCABDDCACCCC_Mismatch_0_Sense_+_Library_PoolC
CCGACGCACTGGGCTGAGTGTTTGTTAGTGTTGATTCCCTTTTGTCAACATTGAGAATCAGATTCGACTTGCAACGACTTGAAGTCTTGTATAT
>Frequency_3_QualityScore_EEHHHHHJJJJJJHJJJJJIJHHIJJHHIJJJJJIJJJJJJJJHIJJJJJJJIHGFEDEEEFEDDDDDDCCDDDEEEDDDEDDEEEEEEEEEED_Mismatch_1_Sense_+_Library_PoolT
TCGACTTGCAACGACTTGAAGTCTTGTATATCTATAAGGGCCGTTTTAGGCCCGCTGTAATTTTTGAACAGTTCATCAATTCATATGTGATCAC
>Frequency_12_QualityScore_EDGEGGHIHHHHIGHHIGGHGEFHIHGGHHHIIHIIHHFHHHHFHGGGFGGHGEEEDCCDDCDDCBABBBABCADDECCBDCCCCCD@@CCBCB_Mismatch_1_Sense_+_Library_PoolC
TCGACTTGCAACGACTTGAAGTCTTGTATATCTATAAGGGCCGTTTTAGGCCCGCTGTAATTTTTGAACAGTTCATCAATTCATATGTGATCAC
>Frequency_3_QualityScore_EEFGGHGJIJGIIIIJJJJJJJJJJJJJIJJJJJJJJJIIHIJJJIJJIJIJIIJJJJJJHIIIIHGGD>DFFEEEFEEFFEEDCBBACCACDD_Mismatch_0_Sense_+_Library_PoolT
AGTGTTTGTTAGTGTTGATTCCCTTTTGTCAACATTGAGAATCAGATTCGACTTGCAACGACTTGAAGTCTTGTATATCTATAAGGGCCGTTTT
>Frequency_27_QualityScore_EEEFFGHJIIHIGHIIJIIIIJIIJJIIIIIJJJIIIIIHHIIIIIIIHIIIIIIIIHIIHIIIHGGGE@DFFEEEEEEEEEEDDCCCDC>ACC_Mismatch_0_Sense_+_Library_PoolC
AGTGTTTGTTAGTGTTGATTCCCTTTTGTCAACATTGAGAATCAGATTCGACTTGCAACGACTTGAAGTCTTGTATATCTATAAGGGCCGTTTT
>Frequency_3_QualityScore_FFHGHHHJIJJJJEGHIIHIHIBGIHHHHGFCF?B@DCDBDCDCCDEDDDDEEDDDDDDDDDEDDDDDDBBCCDDDDDDDCEDDCDDDDDCDDB_Mismatch_0_Sense_+_Library_PoolT
AGATTGTCGCGGGAGCCGACGCACTGGGCTGAGTGTTTGTTAGTGTTGATTCCCTTTTGTCAACATTGAGAATCAGATTCGACTTGCAACGACT
>Frequency_15_QualityScore_FEHHHHHIJJIJJEHHIHEHGHEHHHHHGGFBD?BADDDCDBCCCCEDCDDDEDDDDDCCDDDDCCDDBA@BDDDDDCDCCCCCCDDDDCCCCC_Mismatch_0_Sense_+_Library_PoolC
AGATTGTCGCGGGAGCCGACGCACTGGGCTGAGTGTTTGTTAGTGTTGATTCCCTTTTGTCAACATTGAGAATCAGATTCGACTTGCAACGACT
>Frequency_3_QualityScore_FFHHHHHJJGIJJHIJJJIIHIFH@ECFHGFFFGEFFGFEFFEEEEEEEEDEEEDDDDDDDDCDDDDDDCDDEDCCDDDDDCBCCDDDDDBCDE_Mismatch_0_Sense_+_Library_PoolT
CGGGAGCCGACGCACTGGGCTGAGTGTTTGTTAGTGTTGATTCCCTTTTGTCAACATTGAGAATCAGATTCGACTTGCAACGACTTGAAGTCTT
>Frequency_27_QualityScore_FFGGGGGIIHIHIGHGHHIHHHBE=CBFGGFGFFEFFGFFFEEEFEEEEDCDCCDDCDCCCBBCCCCCCABBBCBCBCCCCCABCCBABB?@BC_Mismatch_0_Sense_+_Library_PoolC
CGGGAGCCGACGCACTGGGCTGAGTGTTTGTTAGTGTTGATTCCCTTTTGTCAACATTGAGAATCAGATTCGACTTGCAACGACTTGAAGTCTT
>Frequency_3_QualityScore_EEGGDAFHIIGEFDFHIIHHHIAHGIIFCD?F??FGHHIIHHFDC??DDDFIGGFGHIH;??A>;BDEB@ADDDCBBBCEC:?A@AA@:B?A>C_Mismatch_1_Sense_+_Library_PoolT
TTTTAGGCCCGCTGTAATTTTTGAACAGTTCATCAATTCATATGTGATCACTGCTCAACCCCCTTGCTTTGATCTTAATAACGAGAGAATTCAA
>Frequency_4_QualityScore_DEHHGGGIIIIIIIIIIIIJJJGHIIIIIIIJJJJJJJJJJJHIIIIIIIIIIIIHIIIIGHGGEFFEEDDEEDEDEEDECDDABBCBBCCDCE_Mismatch_1_Sense_+_Library_PoolC
TTTTAGGCCCGCTGTAATTTTTGAACAGTTCATCAATTCATATGTGATCACTGCTCAACCCCCTTGCTTTGATCTTAATAACGAGAGAATTCAA
>Frequency_3_QualityScore_FFGHHHHIJIIJIJJIJBHEHHHJJHGIHIJJJIIJIIGBCDDCBBCCDDDDCDCCCAB=@=BCD?CBCDCCDCCDCBDDCDDDCBC@ACDDCC_Mismatch_0_Sense_+_Library_PoolT
GGCCAAGATCACGGGAGAGATTTTGGAGATTGTCGCGGGAGCCGACGCACTGGGCTGAGTGTTTGTTAGTGTTGATTCCCTTTTGTCAACATTG
>Frequency_19_QualityScore_EEGGGGGHIHHIHHHCGAECGGHIIHEHGIHHHHHIIHFCDDCCBBCCABCCCCCBB=A?A?BCCABBCCBBCCCBCCCCCDDDCBCCDDCCDD_Mismatch_0_Sense_+_Library_PoolC
GGCCAAGATCACGGGAGAGATTTTGGAGATTGTCGCGGGAGCCGACGCACTGGGCTGAGTGTTTGTTAGTGTTGATTCCCTTTTGTCAACATTG
>Frequency_3_QualityScore_FFHHHHHJJJJJIIFGHIIIIJIIEHGIJJJJJJJJJJJJJJIJJJJJJIJJJJJJJIJJJIIHHGFFFFFDDDDDDACDCCDEDDDDDEEEEE_Mismatch_0_Sense_+_Library_PoolT
CGCACTGGGCTGAGTGTTTGTTAGTGTTGATTCCCTTTTGTCAACATTGAGAATCAGATTCGACTTGCAACGACTTGAAGTCTTGTATATCTAT
>Frequency_29_QualityScore_FFHHHHHJJJJIFHCFGHIIHIHIGHHIIIIIJJIIJIJJIIIIIIIIIIHGGHHHHHIHHGFFFFFEEEEDCCDDDCCCABDDCCCDDEEEEE_Mismatch_0_Sense_+_Library_PoolC
CGCACTGGGCTGAGTGTTTGTTAGTGTTGATTCCCTTTTGTCAACATTGAGAATCAGATTCGACTTGCAACGACTTGAAGTCTTGTATATCTAT
>Frequency_3_QualityScore_FFHHHHGJJJIJIIJJIGHIEIDFD@DGHDGHIHH?F@EGFGAGBFCEGEDDFDBC@9>=@A<:><=A@?ABA;84=1=,6<94?=@??:@<:;_Mismatch_0_Sense_+_Library_PoolT
TTACAACAGGCAGAGGCAGGCCAAGATCACGGGAGAGATTTTGGAGATTGTCGCGGGAGCCGACGCACTGGGCTGAGTGTTTGTTAGTGTTGAT
>Frequency_7_QualityScore_FFHHHHHJJJJIJIJJIIIEEHFHFEDGHIIJIFHEHDHIHIGIDGFFHFFGEEDDD:><BA>BBB?B?AACB@@<A2>7@BB>B@B?BAC@?@_Mismatch_0_Sense_+_Library_PoolC
TTACAACAGGCAGAGGCAGGCCAAGATCACGGGAGAGATTTTGGAGATTGTCGCGGGAGCCGACGCACTGGGCTGAGTGTTTGTTAGTGTTGAT
>Frequency_3_QualityScore_FFHHHHHJJJJJJJJJJJJJIJJJJIJJHIJJJHJJIIJJJJJJJIIIJJGIHHHHHGGGEEDDCDEEEDDDDCDDDDDDDEEDDDDEDDEEEE_Mismatch_0_Sense_+_Library_PoolT
ATCAGATTCGACTTGCAACGACTTGAAGTCTTGTATATCTATAAGGGCCGTTTTAGGCCCGCTGTAATTTTTGAACAGTTAATCAATTCATATG
>Frequency_52_QualityScore_FFGGHGGIIIIHIIHIIIIIGIIIHHHIFGHIIHHIHIIIIIIIHGHHHHFGHGHGGGGFDDCCACCCDBBCCBCCCCCCCDDDCCDDDDDDDC_Mismatch_0_Sense_+_Library_PoolC
ATCAGATTCGACTTGCAACGACTTGAAGTCTTGTATATCTATAAGGGCCGTTTTAGGCCCGCTGTAATTTTTGAACAGTTAATCAATTCATATG
>Frequency_3_QualityScore_FBGGHHGIJJIJHGIJJJIIIIIIHHIJIJIHIIHBFBFEEEFEGACB>B>?:@ABB@@>@?:@@::?A:>?8<?A?9A@<>B6>=A?=;;>8=_Mismatch_0_Sense_+_Library_PoolT
GTCTCTTTCGGCGACTTACAACAGGCAGAGGCAGGCCAAGATCACGGGAGAGATTTTGGAGATTGTCGCGGGAGCCGACGCACTGGGCTGAGTG
>Frequency_6_QualityScore_EDHGHGHJJJJIIIIIIJIIHIHHIIIIIJJJIIHGHCEEDEGFECDD=?@?==ACC@BBBAABBA??C;>@;97?:;:???A=AABA>>;?8?_Mismatch_0_Sense_+_Library_PoolC
GTCTCTTTCGGCGACTTACAACAGGCAGAGGCAGGCCAAGATCACGGGAGAGATTTTGGAGATTGTCGCGGGAGCCGACGCACTGGGCTGAGTG
>Frequency_3_QualityScore_FFHHHHGIJJJJIJJJJIJJJJIJJJHIIJJJJJJJJJJJIJJIIIIHIIGGGFGGFGFFEEEEEDCDDDDDDDDDDDDDDDDDDDDDEEEEDD_Mismatch_1_Sense_+_Library_PoolT
CTATAAGGGCCGTTTTAGGCCCGCTGTAATTTTTGAACAGTTCATCAATTCATATGTGATCACTGCTCAACCCCCTTGCTTTGATCTTAATAAC
>Frequency_12_QualityScore_FFHHHHHIJIJIHIJJIJJJJJIJIIGIIJJJIJIIIJJJHIIJJGIIIIIIIHHHGGGGGFFFEFEEDDECCCDDDDDDDDDCDDEDDDDDDD_Mismatch_1_Sense_+_Library_PoolC
CTATAAGGGCCGTTTTAGGCCCGCTGTAATTTTTGAACAGTTCATCAATTCATATGTGATCACTGCTCAACCCCCTTGCTTTGATCTTAATAAC
>Frequency_3_QualityScore_FFHHHHHJJJJJJIIIIIJJJIJJIIIIJJJJIJJJIJJJJIJJFHIIIHIJJJJJJJJJIIJJJGCEEBCEEEDDCCDDCDEEEEDDDDDDDD_Mismatch_0_Sense_+_Library_PoolT
TTTGTCAACATTGAGAATCAGATTCGACTTGCAACGACTTGAAGTCTTGTATATCTATAAGGGCCGTTTTAGGCCCGCTGTAATTTTTGAACAG
>Frequency_22_QualityScore_FFHGHHHJJIJJIIIGGIIIIIIJIJIIJIJIJIJJHIJJIIIIGHIIIHHIIIJIIJJIIHHHIGCDEBDDCDDCCCDDCDDEEDDDCCCCDD_Mismatch_0_Sense_+_Library_PoolC
TTTGTCAACATTGAGAATCAGATTCGACTTGCAACGACTTGAAGTCTTGTATATCTATAAGGGCCGTTTTAGGCCCGCTGTAATTTTTGAACAG
>Frequency_3_QualityScore_EEHEGGF?CGCBFADBEBDECFBC;A8@5=@B@BC@<AACABCBDCCBCCB@;><>@?CBBACCCCABB@B?BAA@ABCCCC@@??>=?BCB<@_Mismatch_0_Sense_+_Library_PoolT
CGCGGGAGCCGACGCACTGGGCTGAGTGTTTGTTAGTGTTGATTCCCTTTTGTCAACATTGAGAATCAGATTCGACTTGCAACGACTTGAAGTC
>Frequency_23_QualityScore_FFHHHHGIIIIIIIIHIIIIHHGGAE=BADEEDEDDCCDEDDDCEDCDDDDDDDDDDDCDDCDBBDCDDCCCCCDDCCDCDCCCBCCDDCCD@B_Mismatch_0_Sense_+_Library_PoolC
CGCGGGAGCCGACGCACTGGGCTGAGTGTTTGTTAGTGTTGATTCCCTTTTGTCAACATTGAGAATCAGATTCGACTTGCAACGACTTGAAGTC
>Frequency_3_QualityScore_FFHHHHHJJJJJJHIBFGIIIGIGIHHIIJIIJJJJIJJIIJJHIIIIIIHHHHHGGGHHGGGFGEEEEDEDCCDDDDDDDCDDEDCCDDDEEE_Mismatch_0_Sense_+_Library_PoolT
ACGCACTGGGCTGAGTGTTTGTTAGTGTTGATTCCCTTTTGTCAACATTGAGAATCAGATTCGACTTGCAACGACTTGAAGTCTTGTATATCTA
>Frequency_35_QualityScore_FEGGGGGIIHIHIFHBDEHHHGIFHFHHHIHIHHHIIIIIIIIHHHIHIIHHGEGGGGHGGFEEEEDDDCDDCBCBBCCCCAACCBABCDCDDD_Mismatch_0_Sense_+_Library_PoolC
ACGCACTGGGCTGAGTGTTTGTTAGTGTTGATTCCCTTTTGTCAACATTGAGAATCAGATTCGACTTGCAACGACTTGAAGTCTTGTATATCTA
>Frequency_3_QualityScore_EEGHHGGGHIHJJIIHIJJJEIHIHIIIHJIGIHIFHGIJJJHIIJHHHIGGHGGEEDDEDEEEDDDDDDDCCBDD;BDEDCDDDDEDDDDDCD_Mismatch_1_Sense_+_Library_PoolT
TGCAACGACTTGAAGTCTTGTATATCTATAAGGGCCGTTTTAGGCCCGCTGTAATTTTTGAACAGTTCATCAATTCATATGTGATCACTGCTCA
>Frequency_5_QualityScore_FFHHHHGGIIJIJJIGHIIIGHGHIIIJIIJIIHJIIFHIIJJIJJJIIHGFGFFFFEEDCDDDB@BCEDDDDDEDDEEDDCDDDEEDDCDDDD_Mismatch_1_Sense_+_Library_PoolC
TGCAACGACTTGAAGTCTTGTATATCTATAAGGGCCGTTTTAGGCCCGCTGTAATTTTTGAACAGTTCATCAATTCATATGTGATCACTGCTCA
>Frequency_3_QualityScore_FFHHFHGIJJIJJJJGFGHIIHGIJJJIIIJJJJJIIJEIIGIIIHFHIIJIHIHHIIIIIJIIBDEEBAECEDCDDCCDDCBDEEECDDC@BC_Mismatch_0_Sense_+_Library_PoolT
CTTTTGTCAACATTGAGAATCAGATTCGACTTGCAACGACTTGAAGTCTTGTATATCTATAAGGGCCGTTTTAGGCCCGCTGTAATTTTTGAAC
>Frequency_55_QualityScore_FFHHHHGIIIJHIIIHIGHHHHHHIIHIHIIIIIIIIIHIIIIHHIFGHIHGHIHIIIHIHHHFGGFDA@CCDCCCCCCCCCACDDDDDDCBCC_Mismatch_0_Sense_+_Library_PoolC
CTTTTGTCAACATTGAGAATCAGATTCGACTTGCAACGACTTGAAGTCTTGTATATCTATAAGGGCCGTTTTAGGCCCGCTGTAATTTTTGAAC
>Frequency_3_QualityScore_FDGHHHHJJJJJJJJIJIJJJJJHHJIJJIIJJJJJJJJJJJJJJHHJJJJJJJJIIIHIGGGEEEEDDCDDDDDEDEEEEDDDCCCCCCCDDD_Mismatch_1_Sense_+_Library_PoolT
GTTTTAGGCCCGCTGTAATTTTTGAACAGTTCATCAATTCATATGTGATCACTGCTCAACCCCCTTGCTTTGATCTTAATAACGAGAGAATTCA
>Frequency_6_QualityScore_EEGHHGGHIIIIIIIHIHIIJJIEIIIIIHIIGIIGGIHHGIGIIFHIHIIIIIIIIHIIIIHFFEEEDCDECDDEDDDDDDDCBBAABCCCCD_Mismatch_1_Sense_+_Library_PoolC
GTTTTAGGCCCGCTGTAATTTTTGAACAGTTCATCAATTCATATGTGATCACTGCTCAACCCCCTTGCTTTGATCTTAATAACGAGAGAATTCA
>Frequency_3_QualityScore_BEHHHHHJJJJJJJJIJJJJJJJJJIJIJJIHIIJJJJJJJJJJJJJJHIIJJIIHGFIIIHHGHHGGGFGFFEEEECCDDCDDDDDDDDDDCD_Mismatch_0_Sense_+_Library_PoolT
TGTTGATTCCCTTTTGTCAACATTGAGAATCAGATTCGACTTGCAACGACTTGAAGTCTTGTATATCTATAAGGGCCGTTTTAGGCCCGCTGTA
>Frequency_28_QualityScore_EFHHHGGIIIIIJJJIIIIIJIIJIIIHHIIIIIIIIIIIIIJIIIIIGHIIIGHHFGHIHFGGGHGGGFGFFDEEECABDCCCCCCCCCCCAC_Mismatch_0_Sense_+_Library_PoolC
TGTTGATTCCCTTTTGTCAACATTGAGAATCAGATTCGACTTGCAACGACTTGAAGTCTTGTATATCTATAAGGGCCGTTTTAGGCCCGCTGTA
>Frequency_3_QualityScore_EEGGGHFIIIHIIJEIIJJIIHIIGIIJIHIIIIIIIJHEIIIIIHIHHIIIIHHHHCGGGFFFEEE_Mismatch_1_Sense_+_Library_PoolT
ATAAGGGCCGTTTTAGGCCCGCTGTAATTTTTGAACAGTTCATCAATTCATATGTGATCACTGCTCA
>Frequency_8_QualityScore_EEGGFEFGHIDGHHFHHGIIFHGGCGGHHHGFFGHHGHDFGHHIHHHHHGGGEEBDDFFFEECEDDC_Mismatch_1_Sense_+_Library_PoolC
ATAAGGGCCGTTTTAGGCCCGCTGTAATTTTTGAACAGTTCATCAATTCATATGTGATCACTGCTCA
>Frequency_3_QualityScore_EEHHHHHJJJJJJJJJJJJJHIJJJIJJGHIJJHJJJJJJIJJJJIJJJJGJIIIIIHGGEEDDCDEEEDDDCCDDDDDCDEEEDDDEDDEEEE_Mismatch_1_Sense_+_Library_PoolT
ATCAGATTCGACTTGCAACGACTTGAAGTCTTGTATATCTATAAGGGCCGTTTTAGGCCCGCTGTAATTTTTGAACAGTTCATCAATTCATATG
>Frequency_14_QualityScore_EFHGHGHJIJIIIIIIIIIIFHIIIFHIFGHIHGHGHIIIIIIHIHHIIIEGHIHHGGGGFDDBBCDDDBCDCACDCCCDCDDDCCCDDDDDDC_Mismatch_1_Sense_+_Library_PoolC
ATCAGATTCGACTTGCAACGACTTGAAGTCTTGTATATCTATAAGGGCCGTTTTAGGCCCGCTGTAATTTTTGAACAGTTCATCAATTCATATG
>Frequency_3_QualityScore_DDGAF<DCFGHDHBEDGEFGGHHHJDHHGHHFHEHEGFGHHGFGHGHHJGHFBGGB?DEDGGGDDCDDEDD@@BCDCDDDDDCECCCABBBBB<_Mismatch_0_Sense_+_Library_PoolT
CTGAGTGTTTGTTAGTGTTGATTCCCTTTTGTCAACATTGAGAATCAGATTCGACTTGCAACGACTTGAAGTCTTGTATATCTATAAGGGCCGT
>Frequency_42_QualityScore_EFGFHDFFGIIGHHIGHHIIHIIIIIIIIJIIIHIIIIIIIIHGIHIIIHIIIGIHIIIIHIIGHGGGEDDCCEEEDDEDEDEEDECBBBCCC>_Mismatch_0_Sense_+_Library_PoolC
CTGAGTGTTTGTTAGTGTTGATTCCCTTTTGTCAACATTGAGAATCAGATTCGACTTGCAACGACTTGAAGTCTTGTATATCTATAAGGGCCGT
>Frequency_3_QualityScore_FEHHHHHJJJJJJJJJJJJJJJJJIIJJJJJJHIIJJHJIJJJJJJJJJIJJJIEHGGFGFFEEDDDDCBBDEEDDDCDDDDDDDEEDDDDEDD_Mismatch_0_Sense_+_Library_PoolT
GAGAATCAGATTCGACTTGCAACGACTTGAAGTCTTGTATATCTATAAGGGCCGTTTTAGGCCCGCTGTAATTTTTGAACAGTTAATCAATTCA
>Frequency_46_QualityScore_FEGGGGGHIHIIHHHHHIIHIIHGEHHIIHHHEGHIIFGHHHHHIHIIGFFGHGCEFFFEEEEDCCBCBBCDDDCDBBCCCCBCCDDCCCCDCC_Mismatch_0_Sense_+_Library_PoolC
GAGAATCAGATTCGACTTGCAACGACTTGAAGTCTTGTATATCTATAAGGGCCGTTTTAGGCCCGCTGTAATTTTTGAACAGTTAATCAATTCA
>Frequency_3_QualityScore_FFHHHHHJJJIIJJJIJJIJJJJJJJJHIJJJJJJJJJJJJHJJJJJJJIIIJIHGGGHHGFFFFFFEEEEDEEEEEDDDDDDDDDDDDDDDDD_Mismatch_1_Sense_+_Library_PoolT
TGAAGTCTTGTATATCTATAAGGGCCGTTTTAGGCCCGCTGTAATTTTTGAACAGTTCATCAATTCATATGTGATCACTGCTCAACCCCCTTGC
>Frequency_14_QualityScore_FFHHHGHJIJGHIHJIJIIIJIIIIIIHIIJJJIJJJJJIIIIIIIJJJIIHHIHHGHHGGEEFFFEEEEEEEEEEDCCDDDDDDCCCDCCDDD_Mismatch_1_Sense_+_Library_PoolC
TGAAGTCTTGTATATCTATAAGGGCCGTTTTAGGCCCGCTGTAATTTTTGAACAGTTCATCAATTCATATGTGATCACTGCTCAACCCCCTTGC
>Frequency_3_QualityScore_FFHHGHHJIJJJJJHJFFEHHHIIJHHGIIIGIGIIJHBDDEDCCBBBABDCDDDDCB?B?CCBACCDC>BCCCCDDEDDDDDDCDCDCBDDDD_Mismatch_0_Sense_+_Library_PoolT
GCCAAGATCACGGGAGAGATTTTGGAGATTGTCGCGGGAGCCGACGCACTGGGCTGAGTGTTTGTTAGTGTTGATTCCCTTTTGTCAACATTGA
>Frequency_33_QualityScore_FFHHGHGIJIIJIJFHEGFHHIJJJGIHIIIIIIJIIHDEDDDCDDCBCCDCDDDDAB=A?BCCACCCB@BCCBCCCDDDCDDCCCCCDCCDCC_Mismatch_0_Sense_+_Library_PoolC
GCCAAGATCACGGGAGAGATTTTGGAGATTGTCGCGGGAGCCGACGCACTGGGCTGAGTGTTTGTTAGTGTTGATTCCCTTTTGTCAACATTGA
>Frequency_3_QualityScore_FFHHHHHJJJJJJIJHIHHIJJJJHIIIJJIJJJJJJGGFEDDDDDDDCDDDDDD?B<@@CDDBCCCBDDDDDCDDDDDDDDCBCCCDDDDDBC_Mismatch_0_Sense_+_Library_PoolT
CCAAGATCACGGGAGAGATTTTGGAGATTGTCGCGGGAGCCGACGCACTGGGCTGAGTGTTTGTTAGTGTTGATTCCCTTTTGTCAACATTGAG
>Frequency_27_QualityScore_FFHHHHGHIIIIIEHDGEGHIIIIFHHHIIIIIIIHHEFEEDCDCCBCBCCCCDC@B=A?CCDACBCABCCBCCCCCCCCCCCBCCCCCBCBBC_Mismatch_0_Sense_+_Library_PoolC
CCAAGATCACGGGAGAGATTTTGGAGATTGTCGCGGGAGCCGACGCACTGGGCTGAGTGTTTGTTAGTGTTGATTCCCTTTTGTCAACATTGAG
>Frequency_3_QualityScore_FFHHHHHJIJJIJJJFHHIIGIGGBFGGHGFEFBC>CBDDDCDCCBCDECDCDDEDDDDDCCCDEDDDDCDDCDCDDDDDCDDDCDCDDDDDCC_Mismatch_0_Sense_+_Library_PoolT
GGAGATTGTCGCGGGAGCCGACGCACTGGGCTGAGTGTTTGTTAGTGTTGATTCCCTTTTGTCAACATTGAGAATCAGATTCGACTTGCAACGA
>Frequency_39_QualityScore_FFGHGGHIHIIIIIIEHHHHGGGFEFFFFEEEDBC=A@CCDBCCCBCCDCCCCDDDDDDDCBCCDCCDDCCDBCCCCDCCDCCDCCCCCCCCCB_Mismatch_0_Sense_+_Library_PoolC
GGAGATTGTCGCGGGAGCCGACGCACTGGGCTGAGTGTTTGTTAGTGTTGATTCCCTTTTGTCAACATTGAGAATCAGATTCGACTTGCAACGA
>Frequency_3_QualityScore_EFHHHGGIJIIIHHIIIIJIEFHIIHHHJHIHIIIGIIIIIJEHIHIIGHGGEDCDDDBEEEDDDCDDDACCDDDEDDDEDACCDECCDDECCD_Mismatch_1_Sense_+_Library_PoolT
CGACTTGCAACGACTTGAAGTCTTGTATATCTATAAGGGCCGTTTTAGGCCCGCTGTAATTTTTGAACAGTTCATCAATTCATATGTGATCACT
>Frequency_14_QualityScore_DEGGHGHIIIIIGHIIIHIHGHHIHFGHHIIIIIIIIHGGHIDGHHHGGHGGFEDDBDDEEDCCAACCCABCCDDDCCCDDDDDDDCDDDEDCC_Mismatch_1_Sense_+_Library_PoolC
CGACTTGCAACGACTTGAAGTCTTGTATATCTATAAGGGCCGTTTTAGGCCCGCTGTAATTTTTGAACAGTTCATCAATTCATATGTGATCACT
>Frequency_3_QualityScore_@DGGHHHIJJHJJHIJJJJJJIHIHIIIJJJJJJIIJJJJJJJIJIIGIIIIIHIIGIHIJIJIIIIGHHGGFFDBCCCDBDDDDCDDDCDCEE_Mismatch_0_Sense_+_Library_PoolT
TGATTCCCTTTTGTCAACATTGAGAATCAGATTCGACTTGCAACGACTTGAAGTCTTGTATATCTATAAGGGCCGTTTTAGGCCCGCTGTAATT
>Frequency_41_QualityScore_EFGGGGGIIIIIHHIHHIHIIIIIGHHHIIIIIIIHHIIIIIIIIHHIIIHHHEGHHIGHHHHIIHHHGFFFFECABCCCCCCCCCCCCACDDD_Mismatch_0_Sense_+_Library_PoolC
TGATTCCCTTTTGTCAACATTGAGAATCAGATTCGACTTGCAACGACTTGAAGTCTTGTATATCTATAAGGGCCGTTTTAGGCCCGCTGTAATT
>Frequency_3_QualityScore_FFHHGHEGGHIIHIIIHHHIIIJJJIJIIJHIHIIHIIIIIHHIIJJHIIJJJJIEHIJIIIHIGFGGFDDCDCCEDDDDDEDEEEECD>@ACC_Mismatch_0_Sense_+_Library_PoolT
GCTGAGTGTTTGTTAGTGTTGATTCCCTTTTGTCAACATTGAGAATCAGATTCGACTTGCAACGACTTGAAGTCTTGTATATCTATAAGGGCCG
>Frequency_27_QualityScore_FFHGGGCFFGHIHHHIGGHIIHIIIIIIIIIIHIHIIIIIIHHHGHHIIIIIIHGHIIIHHGHHFFFFFEDEBCDDDCBDDDDEDDDBABBBBB_Mismatch_0_Sense_+_Library_PoolC
GCTGAGTGTTTGTTAGTGTTGATTCCCTTTTGTCAACATTGAGAATCAGATTCGACTTGCAACGACTTGAAGTCTTGTATATCTATAAGGGCCG
>Frequency_3_QualityScore_EEGDFFFDFIGIIGJIIJIIJJHFIEIIIJJIHGGGIIIIGFIIHGHIIJJGHHIGGIHIFDG=CFDFDBBBDEEBBEEDDC;BC=@BCCCCCC_Mismatch_0_Sense_+_Library_PoolT
TTGTTAGTGTTGATTCCCTTTTGTCAACATTGAGAATCAGATTCGACTTGCAACGACTTGAAGTCTTGTATATCTATAAGGGCCGTTTTAGGCC
>Frequency_28_QualityScore_EEGGGGGFGHHHHIIHIHHIIIGGGGHHHHHHHHGGHHGIGHHGHGHHHHHHIIHFGHHHFGGBDFGFCCCEEEEEEEDC@@AAB=?AABABBB_Mismatch_0_Sense_+_Library_PoolC
TTGTTAGTGTTGATTCCCTTTTGTCAACATTGAGAATCAGATTCGACTTGCAACGACTTGAAGTCTTGTATATCTATAAGGGCCGTTTTAGGCC
>Frequency_3_QualityScore_FEHHHHHJIJIJJJIJJJJJJBGHIIHIHHGFEFEDDDDACAC@DDDCDCDCDDEDDDDEEDDDDDDCDDECDDDDDDCCCDDDDDDDDECDDD_Mismatch_0_Sense_+_Library_PoolT
GATTTTGGAGATTGTCGCGGGAGCCGACGCACTGGGCTGAGTGTTTGTTAGTGTTGATTCCCTTTTGTCAACATTGAGAATCAGATTCGACTTG
>Frequency_20_QualityScore_FFHHHHHJHIIJJJIJIJIJJCGHIIHIIGGFEEEDDDDBC>BADDDBDCDBCDECCDDDDCDDDDDDDDDCDCDDDDCCDDDDDDDDDDDDCD_Mismatch_0_Sense_+_Library_PoolC
GATTTTGGAGATTGTCGCGGGAGCCGACGCACTGGGCTGAGTGTTTGTTAGTGTTGATTCCCTTTTGTCAACATTGAGAATCAGATTCGACTTG
>Frequency_2_QualityScore_FFHHHGHEHGIIIIIJCEIGEIIFIGHIHGFCEEDEEEEEEEDDDCCDDCCDDDDBDDDDDDDDDCDDDBDDDDDDCDDDDD=CCCDDCDCDDD_Mismatch_0_Sense_+_Library_PoolT
CCAGGAGTCGCTCGCCAGCGAGCTCGCGAACAGGATGAATGCCATGAGCAACGCCAGCGACAATGCCAAGGAACTGAAGCGGTCTCTTTCGGCG
>Frequency_8_QualityScore_FFHHHGHEGHIHIFHIBDGEEGGGGFFG@EEDEEADCCDDDCCCCCDDCCDCCCC?CCCCCCCCCCCCDABACCDDCCCCCB=@BDCCCCABCC_Mismatch_0_Sense_+_Library_PoolC
CCAGGAGTCGCTCGCCAGCGAGCTCGCGAACAGGATGAATGCCATGAGCAACGCCAGCGACAATGCCAAGGAACTGAAGCGGTCTCTTTCGGCG
>Frequency_2_QualityScore_FFHHHHHJJJIIIJIIIJJJIJIIIIHJIJJJIIIIJJIJIJIJJJJJEHHGHIJIGGGIIJIIIIIIGEGFEACEDDDDDDDDDCDACEEEED_Mismatch_0_Sense_+_Library_PoolT
ATTCCCTTTTGTCAACATTGAGAATCAGATTCGACTTGCAACGACTTGAAGTCTTGTATATCTATAAGGGCCGTTTTAGGCCCGCTGTAATTTT
>Frequency_37_QualityScore_EFHGGGGIIJIIIHIIIIIIIIGHHHIIIIIIHHIIIIIIIIIGIIIIGFHEGHIIFHHGHIHHHHGFECEEC@BCCCCBCCCCCCCBCCDDDD_Mismatch_0_Sense_+_Library_PoolC
ATTCCCTTTTGTCAACATTGAGAATCAGATTCGACTTGCAACGACTTGAAGTCTTGTATATCTATAAGGGCCGTTTTAGGCCCGCTGTAATTTT
>Frequency_2_QualityScore_FFHHHHHJJJJIJJJIJJJJIIJJJIJJJJJJJJIJJJJIIJJJJJIIIIIIIHGFGGGGGEEEEEEEECCDDDDDDDDDDDDDDEDEEDECCD_Mismatch_1_Sense_+_Library_PoolT
TATAAGGGCCGTTTTAGGCCCGCTGTAATTTTTGAACAGTTCATCAATTCATATGTGATCACTGCTCAACCCCCTTGCTTTGATCTTAATAACG
>Frequency_12_QualityScore_EFGHHGGHGGIGIIIHIIIJIIIHHFHHIIIIIIIIIIIGHIHIIIHHIIIHGGGFFGGGFFFEEEEDDDCBBCCCDDDCCCCCDEDEDCDCCC_Mismatch_1_Sense_+_Library_PoolC
TATAAGGGCCGTTTTAGGCCCGCTGTAATTTTTGAACAGTTCATCAATTCATATGTGATCACTGCTCAACCCCCTTGCTTTGATCTTAATAACG
>Frequency_2_QualityScore_FFHHHHHJIJIIJIIJIJIIIIGIIIIJJJIIJJIIJIJJHHIJJIJJHGIIIGIIIIIIIGIGIEEGG=<AEDCCCDDDDDCD@CDEEEDCDB_Mismatch_0_Sense_+_Library_PoolT
CCCTTTTGTCAACATTGAGAATCAGATTCGACTTGCAACGACTTGAAGTCTTGTATATCTATAAGGGCCGTTTTAGGCCCGCTGTAATTTTTGA
>Frequency_35_QualityScore_FFGHHHHIIIIIIHIIIIIGHIIIIIIJIIHIJJJJJJIIHIIIIHHIFGHIIGHHHIIIIIIHGGGGFA@BDCDDCDDDCDCCBDCDDEDDCB_Mismatch_0_Sense_+_Library_PoolC
CCCTTTTGTCAACATTGAGAATCAGATTCGACTTGCAACGACTTGAAGTCTTGTATATCTATAAGGGCCGTTTTAGGCCCGCTGTAATTTTTGA
>Frequency_2_QualityScore_FFHHHHHIJJJJIJJJJIJJIJJHIHIHJIJJJJIJJJJJJJIJJJJJJGIICGIIJGGIIIJJIJIIGGGGFCACDCDCDDDDDDDDDCEEEE_Mismatch_0_Sense_+_Library_PoolT
GATTCCCTTTTGTCAACATTGAGAATCAGATTCGACTTGCAACGACTTGAAGTCTTGTATATCTATAAGGGCCGTTTTAGGCCCGCTGTAATTT
>Frequency_22_QualityScore_EDGGGGHIIIIHHHHIIHIIHHHGGGHGIIIIGHHHIIIIIIHIHHIIHHHGFGIIIEGHGHGHHHHGECDEDC?ABACCBCCCCCBCABCDDD_Mismatch_0_Sense_+_Library_PoolC
GATTCCCTTTTGTCAACATTGAGAATCAGATTCGACTTGCAACGACTTGAAGTCTTGTATATCTATAAGGGCCGTTTTAGGCCCGCTGTAATTT
>Frequency_2_QualityScore_FFHHHHHJJIIJJJJJJJJJIIIJJJJJJIJIIIJJJJJJJIIJJJJJJJJJIIJJJIIJHHIJJIHHHCHHHHGEECDEDD@CDDCDDDDDDD_Mismatch_0_Sense_+_Library_PoolT
TTAGTGTTGATTCCCTTTTGTCAACATTGAGAATCAGATTCGACTTGCAACGACTTGAAGTCTTGTATATCTATAAGGGCCGTTTTAGGCCCGC
>Frequency_21_QualityScore_EFGGFGGIIIIIIJIIIJIHGIIIIIHIHHIGHHIHIHIIHIHIIIIIIJIHHIIIHIHIFGGGHFFFGCFFGFEEDBDCCC?@CBCBBCDCCB_Mismatch_0_Sense_+_Library_PoolC
TTAGTGTTGATTCCCTTTTGTCAACATTGAGAATCAGATTCGACTTGCAACGACTTGAAGTCTTGTATATCTATAAGGGCCGTTTTAGGCCCGC
>Frequency_2_QualityScore_FFHHHHHJJJJIJJJIJJJJJJIJJIJIIJJJJJIIJJJIIJJJJJIIIIIHGHGGGGGFEEEEEEEEEDDDDDDDDDDDDDCCDEDEEEEDDD_Mismatch_0_Sense_+_Library_PoolT
TATAAGGGCCGTTTTAGGCCCGCTGTAATTTTTGAACAGTTAATCAATTCATATGTGATCACTGCTCAACCCCCTTGCTTTGATCTTAATAACG
>Frequency_27_QualityScore_EEGHHHGIIJJHIIIHHIIIJHIIIGHIIJIJIIHHIHIGHHIIHHHHHHHHHFGEFFFFFEFEEEEDDDDCCDCBCCCCDDCCDDCDDDDCCC_Mismatch_0_Sense_+_Library_PoolC
TATAAGGGCCGTTTTAGGCCCGCTGTAATTTTTGAACAGTTAATCAATTCATATGTGATCACTGCTCAACCCCCTTGCTTTGATCTTAATAACG
>Frequency_2_QualityScore_EEHHHHHJJJJJJJJJJJIJJJJJJIIIIIIIJJIJJIJJJJJIJHIIJJJGIIJIJGHHHFDDDBDDECEDDDDDDCDCCCEEEDDDEDDEEC_Mismatch_1_Sense_+_Library_PoolT
AATCAGATTCGACTTGCAACGACTTGAAGTCTTGTATATCTATAAGGGCCGTTTTAGGCCCGCTGTAATTTTTGAACAGTTCATCAATTCATAT
>Frequency_7_QualityScore_DDGHHGHJJIJHIIJIJJIIIEHIIIHHIHIIJJHHJIIIIIJIIHHIIIIGHHIGGGGGFEDDDBDDECDDDBBCCCBBCDEDDCCDEDDDDD_Mismatch_1_Sense_+_Library_PoolC
AATCAGATTCGACTTGCAACGACTTGAAGTCTTGTATATCTATAAGGGCCGTTTTAGGCCCGCTGTAATTTTTGAACAGTTCATCAATTCATAT
>Frequency_2_QualityScore_FFHHHHHJIIJJIIIJIIHJJIEIHIJJJJJJIHJJJJGIIJIJJJJJJHGFEFEEEEEEDBCDDDCCDDEEDDDEDDEEEEEEEEEEDDDDDD_Mismatch_1_Sense_+_Library_PoolT
TTGCAACGACTTGAAGTCTTGTATATCTATAAGGGCCGTTTTAGGCCCGCTGTAATTTTTGAACAGTTCATCAATTCATATGTGATCACTGCTC
>Frequency_14_QualityScore_FFHHHHHJIJJJIIJJGHIIIGHIGIIJIJIIIIIJIIGHIIIIIIJJJIIHGGGFFFFFDDEEEDCDDDDEDDDEDDEDEEDDEEEEDDDDDD_Mismatch_1_Sense_+_Library_PoolC
TTGCAACGACTTGAAGTCTTGTATATCTATAAGGGCCGTTTTAGGCCCGCTGTAATTTTTGAACAGTTCATCAATTCATATGTGATCACTGCTC
>Frequency_2_QualityScore_FFHHHHGJJJJJJHIHIGGHGGGGHJEGDHGHIIIHIFIIGIGIIIGFED?A;AB?CDCCCACDCBCB?=3<7?CC@CACAB?CAAAB>ACCDD_Mismatch_1_Sense_+_Library_PoolT
GGGCAGAGGCAGGCCAAGATCACGGGAGAGATTTTGGAGATTGTCGCGGGAGCCGACGCACTGGGCTGAGTGTTTGTTAGTGTTGATTCCCTTT
>Frequency_2_QualityScore_FEGFHGDGHIIIHCHDFCA?A?@9DHCGDH?CCHIAECFCA=B?EHCECC57:A=?=B?<?:;AB?==57344<?@5=1:4<3?<??;15?BCB_Mismatch_1_Sense_+_Library_PoolC
GGGCAGAGGCAGGCCAAGATCACGGGAGAGATTTTGGAGATTGTCGCGGGAGCCGACGCACTGGGCTGAGTGTTTGTTAGTGTTGATTCCCTTT
>Frequency_2_QualityScore_FFHHHHHIJJJJJJJJJJJJJIJJJJJJJJJIIJJJJIJIJIJJIJJJIJJJIJIIJIHJHEEFFEEEEEDDDDDCDEEEEDDDDDCCDDDDEE_Mismatch_1_Sense_+_Library_PoolT
CAACATTGAGAATCAGATTCGACTTGCAACGACTTGAAGTCTTGTATATCTATAAGGGCCGTTTTAGGCCCGCTGTAATTTTTGAACAGTTCAT
>Frequency_9_QualityScore_CEGGGGGHIHFGGEHHEGHFIGIGFFFGFHIEEGFFEGHBFHHIGGDDEFGHHFGEGGDFEDACCCBCBAA@@ABB@@ACDCCC@BBAB@@BBC_Mismatch_1_Sense_+_Library_PoolC
CAACATTGAGAATCAGATTCGACTTGCAACGACTTGAAGTCTTGTATATCTATAAGGGCCGTTTTAGGCCCGCTGTAATTTTTGAACAGTTCAT
>Frequency_2_QualityScore_FCHHGGHIIIJIIEIIGIJEGIIIHIJJJJJHJJJJJIHGFEEDDCDCDDDDDCDDDDDDDCDDDDDBB?CDCDDCCDDBCDCCDDDCDDDDDC_Mismatch_0_Sense_+_Library_PoolT
CAGCGAGCTCGCGAACAGGATGAATGCCATGAGCAACGCCAGCGACAATGCCAAGGAACTGAAGCGGTCTCTTTCGGCGACTTACAACAGGCAG
>Frequency_7_QualityScore_FEFGGGGIIHHHGEDHGGIGHIHIHIIIHHIFIHHHGFFECDDCCCABCDCDCBCCBDCCCCCDDCB=@<BCDCAC?AC?BACACCAAABBBBB_Mismatch_0_Sense_+_Library_PoolC
CAGCGAGCTCGCGAACAGGATGAATGCCATGAGCAACGCCAGCGACAATGCCAAGGAACTGAAGCGGTCTCTTTCGGCGACTTACAACAGGCAG
>Frequency_2_QualityScore_FFHHHHHJJJIJIJHHIJJHGIIIIJJIJJJJJJIJGIIJJJJJJJJJJJHHHHHGFFFEEEEEEEDEECDDDEDDEEEEDFEEEEDDDDCDCC_Mismatch_1_Sense_+_Library_PoolT
GCAACGACTTGAAGTCTTGTATATCTATAAGGGCCGTTTTAGGCCCGCTGTAATTTTTGAACAGTTCATCAATTCATATGTGATCACTGCTCAA
>Frequency_12_QualityScore_FEGGGEGHHIIGIIHHHIHHGHEHFGGIIHHFHGGHEHIIHGHIIIHIHGEFFGGFFEDBBDDDCCCDDCCCCDBCDCBCCCCCDDCCCCCDCC_Mismatch_1_Sense_+_Library_PoolC
GCAACGACTTGAAGTCTTGTATATCTATAAGGGCCGTTTTAGGCCCGCTGTAATTTTTGAACAGTTCATCAATTCATATGTGATCACTGCTCAA
>Frequency_2_QualityScore_FFHHHHHJJJJJJJIJIJJJJJJJIJEGIIIJIJICGHGEEEDECDDACDBDB=CDACECDDCCCCBC?=ABCC@BDDCC=AACACCDAA?ACC_Mismatch_0_Sense_+_Library_PoolT
GCCAGATTCTGCGCGCTCTCCAGGAGTCGCTCGCCAGCGAGCTCGCGAACAGGATGAATGCCATGAGCAACGCCAGCGACAATGCCAAGGAACT
>Frequency_15_QualityScore_FFHGHGGIIIHIHHIHHIIIIHIHGHBFGHHIHIICCFEDDDCDCBB<@B@BB=BBBBCCCCBBBABCB?AABC@BCA@BAACCCBABBA@BAB_Mismatch_0_Sense_+_Library_PoolC
GCCAGATTCTGCGCGCTCTCCAGGAGTCGCTCGCCAGCGAGCTCGCGAACAGGATGAATGCCATGAGCAACGCCAGCGACAATGCCAAGGAACT
>Frequency_2_QualityScore_DDFGEECEGCGHIHICE?9AEG?EIEE@CCCDB?;=ACAACCAABC?==CBCCCCECCCCCC>AACCB?AACAACCCCBCCC;AACACCCCCCB_Mismatch_0_Sense_+_Library_PoolT
TGGAGATTGTCGCGGGAGCCGACGCACTGGGCTGAGTGTTTGTTAGTGTTGATTCCCTTTTGTCAACATTGAGAATCAGATTCGACTTGCAACG
>Frequency_30_QualityScore_EFHGGGGIIIIIIIIIDGHHHFGGGFFFGFEEEDBC>A@CCCBCCDCCBDCBCCDDBCCDCDCCCDCBB@ABCBCCCCCCCCCCCCCCCCCCCC_Mismatch_0_Sense_+_Library_PoolC
TGGAGATTGTCGCGGGAGCCGACGCACTGGGCTGAGTGTTTGTTAGTGTTGATTCCCTTTTGTCAACATTGAGAATCAGATTCGACTTGCAACG
>Frequency_2_QualityScore_ECEFFEGIHGHIIGFIIEGIIIIIIHHIGCGGIHIGGFGGGIGIIHIGGIIGIJIDHEGIIGCCDCGGECCA?AEEEEA=79?@=AC>AB?BAB_Mismatch_0_Sense_+_Library_PoolT
GTTTGTTAGTGTTGATTCCCTTTTGTCAACATTGAGAATCAGATTCGACTTGCAACGACTTGAAGTCTTGTATATCTATAAGGGCCGTTTTAGG
>Frequency_52_QualityScore_EDGHGGHHIGHHIIIIIIIJIJJJIHHHIIIIIIIIGGHIIIIIIIIHIIIIIIIIIHIIIHGGGDFGGEFEEEEEEEEEDCCBCCC?ACCCCC_Mismatch_0_Sense_+_Library_PoolC
GTTTGTTAGTGTTGATTCCCTTTTGTCAACATTGAGAATCAGATTCGACTTGCAACGACTTGAAGTCTTGTATATCTATAAGGGCCGTTTTAGG
>Frequency_2_QualityScore_FFHHHHHIJJIJJJJJJJIIIJJGHIIJJJJIJIJJJJJJHIIJJIJJIJJIHGGFFFFEEEDDDDDDCACEEEDDDEDDEEEEDEECEEDDDC_Mismatch_1_Sense_+_Library_PoolT
ACTTGCAACGACTTGAAGTCTTGTATATCTATAAGGGCCGTTTTAGGCCCGCTGTAATTTTTGAACAGTTCATCAATTCATATGTGATCACTGC
>Frequency_10_QualityScore_FFHGHHHJIHGIIJHHIIEGHIIFFHGIIIIIIIHGIIIIFGHIIIHIIIIIGGEEEEFFEECCCCCDC@CDEEDCDECDDDEEDEDEEEDDDD_Mismatch_1_Sense_+_Library_PoolC
ACTTGCAACGACTTGAAGTCTTGTATATCTATAAGGGCCGTTTTAGGCCCGCTGTAATTTTTGAACAGTTCATCAATTCATATGTGATCACTGC
>Frequency_2_QualityScore_FEGHHGHIJJIJIJIIIJIIIIJJJGIIIIIIHFEEDEEDCDDAC?ACEDDCDCDCDEDDCDDEEDDDDCCCCDEDDDDDBCCCDDDDCCDDDD_Mismatch_1_Sense_+_Library_PoolT
GAGAGATTTTGGAGATTGTCGCGGGAGCCGACGCACTGGGCTGAGTGTTTGTTAGTGTTGATTCCCCTTTGTCAACATTGAGAATCAGATTCGA
>Frequency_4_QualityScore_FEGEGEGIIIHIGIHIIIIIIHIIIEHIIIHGCDDDCACCDDCBC>AAACCBCCCBCCCCCC@CDCDDDCCCCBCCDDDCCBBCCBCDDBDCCD_Mismatch_1_Sense_+_Library_PoolC
GAGAGATTTTGGAGATTGTCGCGGGAGCCGACGCACTGGGCTGAGTGTTTGTTAGTGTTGATTCCCCTTTGTCAACATTGAGAATCAGATTCGA
>Frequency_2_QualityScore_EFHGGHGGIIIIJIJIJJJJIHIIJIJJJIIIIHHGIIIIIIHIIJJIIIJIIEEHHGGGEEFEFEECD?BDDDCCDDDDDECCECDCDBC=?<_Mismatch_1_Sense_+_Library_PoolT
AGGGCCGTTTTAGGCCCGCTGTAATTTTTGAACAGTTCATCAATTCATATGTGATCACTGCTCAACCCCCTTGCTTTGATCTTAATAACGAGAG
>Frequency_1_QualityScore_FFHHHHHIJJJIJIIJJJIJJGHEIJJIJJJJGHIHJJJJJJJJJJIJHJJHIEHHHHHHFFFFFE@CC@BDDDDDCCDDDEDEDDEDDDDBBD_Mismatch_1_Sense_+_Library_PoolC
AGGGCCGTTTTAGGCCCGCTGTAATTTTTGAACAGTTCATCAATTCATATGTGATCACTGCTCAACCCCCTTGCTTTGATCTTAATAACGAGAG
>Frequency_2_QualityScore_FFHHHHHJJJJJJJJIJJJJJIJGHIJJHIJJJJJJJJJJJJJJIGIJIIJJJJJHFFDCDEEFEDDDCDCCCCDDEEEDDDEDDEEEEEEEEE_Mismatch_1_Sense_+_Library_PoolT
ATTCGACTTGCAACGACTTGAAGTCTTGTATATCTATAAGGGCCGTTTTAGGCCCGCTGTAATTTTTGAACAGTTCATCAATTCATATGTGATC
>Frequency_11_QualityScore_FFHHHHHJJJJJJJJHJJJJJIJGHIJJHIJJJJJJJJJJIJJJJGIIIJJIJJJHFFECEEEEEDDDCCDDDCCDEEEDDDEDDEEEEDDEEE_Mismatch_1_Sense_+_Library_PoolC
ATTCGACTTGCAACGACTTGAAGTCTTGTATATCTATAAGGGCCGTTTTAGGCCCGCTGTAATTTTTGAACAGTTCATCAATTCATATGTGATC
>Frequency_2_QualityScore_FFHHGHGIHAGEFGEIGGIIIGEEGHIIICGGHFGGIHIGEEHHFFEFEECGEHIIIGIGICEEECFGHGDECCDDD5<?ABBCDEEDEABCC?_Mismatch_0_Sense_+_Library_PoolT
ACTGGGCTGAGTGTTTGTTAGTGTTGATTCCCTTTTGTCAACATTGAGAATCAGATTCGACTTGCAACGACTTGAAGTCTTGTATATCTATAAG
>Frequency_35_QualityScore_FFGHHHHJIGICGGHIIIIHHFGHIIHIIIIIIJIJJIIIIIIIIIIIHHIIIIIIJIIIIIIIIIHHFFDEDDCCDBCDDCCCDDDDEEDECB_Mismatch_0_Sense_+_Library_PoolC
ACTGGGCTGAGTGTTTGTTAGTGTTGATTCCCTTTTGTCAACATTGAGAATCAGATTCGACTTGCAACGACTTGAAGTCTTGTATATCTATAAG
>Frequency_2_QualityScore_EFHGHHHIHIJIJJJIJJJIIJIIJEHIIJIJJJJJIJJIIJJJJJJIGHGHGEGGFFFEEEEEEEEEECEEEEBCCCDDDC_Mismatch_1_Sense_+_Library_PoolT
AAGTCTTGTATATCTATAAGGGCCGTTTTAGGCCCGCTGTAATTTTTGAACAGTTCATCAATTCATATGTGATCACTGCTCA
>Frequency_1_QualityScore_FFHFHHHJHJJIJJJJJJJJJJJJJGIJJJJIJJJIJJJIIIJJJIJJJJJGHGHHHHHHHFFFFFDFEEDEEEEDDDDCDD_Mismatch_1_Sense_+_Library_PoolC
AAGTCTTGTATATCTATAAGGGCCGTTTTAGGCCCGCTGTAATTTTTGAACAGTTCATCAATTCATATGTGATCACTGCTCA
>Frequency_2_QualityScore_FFHHHHGIIHHGIIIIIFGIIIGHGHHIIJIIIIIIJJJGHIJJIGIIJJHHFBDFFEEEEDCDDCDCCDDEDCDDEDDEEEEEEDDEEDDCDD_Mismatch_1_Sense_+_Library_PoolT
CTTGCAACGACTTGAAGTCTTGTATATCTATAAGGGCCGTTTTAGGCCCGCTGTAATTTTTGAACAGTTAATCAATTCATATGTGATCACTGCC
>Frequency_1_QualityScore_DFHFHFHGFBFHHGHGIHHDG<99?@FFHB@GD<?BECF?FCHF@FGGGIJHHBA>BEBDFDA@@>?CCA@>CCDDCCCCDD>>@>CDCCCDDD_Mismatch_1_Sense_+_Library_PoolC
CTTGCAACGACTTGAAGTCTTGTATATCTATAAGGGCCGTTTTAGGCCCGCTGTAATTTTTGAACAGTTAATCAATTCATATGTGATCACTGCC
>Frequency_2_QualityScore_CEFHGHHIIIIIIIEHGIEHGGIGIIIIIIIHFHIIIIIIIIIIIIICEGFCCCHIIIHBAFICEGIDE?C=CEC@BDEEDDBCCCDD?CBCDE_Mismatch_1_Sense_+_Library_PoolT
TGTAATTTTTGAACAGTTCATCAATTCATATGTGATCACTGCTCAACCCCCTTGCTTTGATCTTAATAACGAGAGAATTCAAGAGACAATTTAC
>Frequency_7_QualityScore_EDFGFGGIHHFFGFHGFGDGGGHHHIGIGGGFEHFFHHHHGGIHHIGFFGHFGIHHHHHFGHIHGHGGHCEEFCCACCDDBCBABCCCCCBCCC_Mismatch_1_Sense_+_Library_PoolC
TGTAATTTTTGAACAGTTCATCAATTCATATGTGATCACTGCTCAACCCCCTTGCTTTGATCTTAATAACGAGAGAATTCAAGAGACAATTTAC
>Frequency_2_QualityScore_FFHHHHHJJJJJJJJJJIJJJAGGIIJIIJJHIIJJIJJJJJJJIIIIIGHGGGGGGEEEEEEDEEDEDECDDDDDDDDCCDDDCDDCDEEDCD_Mismatch_0_Sense_+_Library_PoolT
GAGCCGACGCACTGGGCTGAGTGTTTGTTAGTGTTGATTCCCTTTTGTCAACATTGAGAATCAGATTCGACTTGCAACGACTTGAAGTCTTGTA
>Frequency_10_QualityScore_FFHHHHHJJJHIIJJJJIJGICFFHIIGIIIHIIIJIIJIHIIIIIIHHGGGFFFFFEDDEEEEDDDDCDCDDDDDDDDCCDDDCCCACDEDBC_Mismatch_0_Sense_+_Library_PoolC
GAGCCGACGCACTGGGCTGAGTGTTTGTTAGTGTTGATTCCCTTTTGTCAACATTGAGAATCAGATTCGACTTGCAACGACTTGAAGTCTTGTA
>Frequency_2_QualityScore_FFHFG?EGIIIHEIBEFECEHHIHEGGEHGGFCCEEEEEEEDDDAAB>BCADDADDC=BBBACCD@A9?@?AABCCDDCC3?=CCCDD;=?A=>_Mismatch_0_Sense_+_Library_PoolT
AGGAGTCGCTCGCCAGCGAGCTCGCGAACAGGATGAATGCCATGAGCAACGCCAGCGACAATGCCAAGGAACTGAAGCGGTCTCTTTCGGCGAC
>Frequency_5_QualityScore_EEHGHEFHIIIHHIBDGFAFGFGGGGEGGFFECBDDDDD>BACCCDCCCCBACCCDD@ABCCCBDCBAB@BABCCDDCCD>BBDDDC@@BBB@@_Mismatch_0_Sense_+_Library_PoolC
AGGAGTCGCTCGCCAGCGAGCTCGCGAACAGGATGAATGCCATGAGCAACGCCAGCGACAATGCCAAGGAACTGAAGCGGTCTCTTTCGGCGAC
>Frequency_2_QualityScore_EEGGGCFIGCHEIIAFFEG=GIEGEHHFHFGGCEHIGHGHHFGGGDC@CCGGC??CCECEC?C7ADDAA@AAA@BCCCA>;ACCCCCCCCCCCA_Mismatch_0_Sense_+_Library_PoolT
TGTATATCTATAAGGGCCGTTTTAGGCCCGCTGTAATTTTTGAACAGTTAATCAATTCATATGTGATCACTGCTCAACCCCCTTGCTTTGATCT
>Frequency_20_QualityScore_FFFGHGHIIIIJIIIIIIIGHHIGIIIIIJJIIHIIIIIJJIHHIIIGHIHHHHHHGGGGGFFEFEEEECDDDDDDDDABCCCCCDDCDDDDDE_Mismatch_0_Sense_+_Library_PoolC
TGTATATCTATAAGGGCCGTTTTAGGCCCGCTGTAATTTTTGAACAGTTAATCAATTCATATGTGATCACTGCTCAACCCCCTTGCTTTGATCT
>Frequency_2_QualityScore_EFFHHHHGIIGHIIIHIFIIIIGIGGHGIIIIIIIIIIGCEGGIIIHB9AEGGGDFGGGADEEEEEEEECEEEEDDDDDDCCCCDDCC@CDCCC_Mismatch_0_Sense_+_Library_PoolT
AGTCTTGTATATCTATAAGGGCCGTTTTAGGCCCGCTGTAATTTTTGAACAGTTAATCAATTCATATGTGATCACTGCTCAACCCCCTTGCTTT
>Frequency_23_QualityScore_FFFGGGGGHHHIIIIIIIIHIIHIGIIIIHIIIIIIHIHHHIIIIIHGGHGHGGGGFFFFEEEEEEECBACDDDCCCCDDDCCCBCCCCDCCCC_Mismatch_0_Sense_+_Library_PoolC
AGTCTTGTATATCTATAAGGGCCGTTTTAGGCCCGCTGTAATTTTTGAACAGTTAATCAATTCATATGTGATCACTGCTCAACCCCCTTGCTTT
>Frequency_2_QualityScore_FFHHHHHJJJJJIJIIJJJJJIJJJJJJJJJJJJJJIJJJJIJJJJJIJHIIJJHIIJJJJJJJIJIHHHD?CEDDDCDDDDDDDCDDEEEDDD_Mismatch_0_Sense_+_Library_PoolT
TCCCTTTTGTCAACATTGAGAATCAGATTCGACTTGCAACGACTTGAAGTCTTGTATATCTATAAGGGCCGTTTTAGGCCCGCTGTAATTTTTG
>Frequency_24_QualityScore_FFHHHHHJIIIIJJIJJIIIHHIIIJIIJIJIIIIJJJIJIIIIJIHIIGHHIIHIIIIJIIIIHHGGGDDACDCDDCCDDDDCCACDEEEDDC_Mismatch_0_Sense_+_Library_PoolC
TCCCTTTTGTCAACATTGAGAATCAGATTCGACTTGCAACGACTTGAAGTCTTGTATATCTATAAGGGCCGTTTTAGGCCCGCTGTAATTTTTG
>Frequency_2_QualityScore_FFHHHHHIJJJIIIJIJJGIIJJJJJJIIJIIJJJIJIIGIIGGGAEDECCD@C?A??CCBC>CC6=8?7ABCCABAC=?CAACC@5:?796??_Mismatch_0_Sense_+_Library_PoolT
GCCAAGGAACTGAAGCGGTCTCTTTCGGCGACTTACAACAGGCAGAGGCAGGCCAAGATCACGGGAGAGATTTTGGAGATTGTCGCGGGAGCCG
>Frequency_14_QualityScore_EFHHHHHHIJJIJIIIIIFHIIJJJJIIIJHIIJJIIIIIIHGGFEEEEDDCAB@BA>?BBB@BC:?9>>A@BCAA?B@@BB?BABAAB4;9?=_Mismatch_0_Sense_+_Library_PoolC
GCCAAGGAACTGAAGCGGTCTCTTTCGGCGACTTACAACAGGCAGAGGCAGGCCAAGATCACGGGAGAGATTTTGGAGATTGTCGCGGGAGCCG
>Frequency_2_QualityScore_FFHHHHGJJJJJJJJJJJIIIGGAEDGGGGGGGFFGGFFFEEFEEEEEEEEEEDDDDDCCCDDDDDDDDDDEDCDDDDDDDDDDDDDDDCCEED_Mismatch_1_Sense_+_Library_PoolT
GGGAGCCGACGCACTGGGCTGAGTGTTTGTTAGTGTTGATTCCCCTTTGTCAACATTGAGAATCAGATTCGACTTGCAACGACTTGAAGTCTTG
>Frequency_4_QualityScore_FFHGHHHJIIIHHIIIIJIIIEHBFAGIIFHHHGHHIIHHIGIHHGGGFFFFFEEEEEDEBDEDDDDDDCCEDDDCCCDDDCDDDBCDDBCCEC_Mismatch_1_Sense_+_Library_PoolC
GGGAGCCGACGCACTGGGCTGAGTGTTTGTTAGTGTTGATTCCCCTTTGTCAACATTGAGAATCAGATTCGACTTGCAACGACTTGAAGTCTTG
>Frequency_2_QualityScore_FFHHHHFGIJJIIIIJIJIIJJIJJIJJGIJJJJJJJJJJJJIIIJJJJIIHIIHHHHHGFFFFFFFEEEEEEEEEEEDDCDDDC_Mismatch_0_Sense_+_Library_PoolT
TTGAAGTCTTGTATATCTATAAGGGCCGTTTTAGGCCCGCTGTAATTTTTGAACAGTTAATCAATTCATATGTGATCACTGCTCA
>Frequency_9_QualityScore_FFHGGHGHHIIHHHIIIIIGIIIIIHIJFHIIIHHIJJJIIIHIIIIJJIIHGHHGEFGFFFFEEEEEECCEBDDEEDDDDDDDD_Mismatch_0_Sense_+_Library_PoolC
TTGAAGTCTTGTATATCTATAAGGGCCGTTTTAGGCCCGCTGTAATTTTTGAACAGTTAATCAATTCATATGTGATCACTGCTCA
>Frequency_2_QualityScore_FFHHHHHJIIIIJJJJIJFIJJIHIIGIJIIHGIIIJJJJIJJIJJJJGIIJJIIHHHFEDDDDDEFEDCDDDCCDCCDDEECCDEDDEEEECE_Mismatch_1_Sense_+_Library_PoolT
CAGATTCGACTTGCAACGACTTGAAGTCTTGTATATCTATAAGGGCCGTTTTAGGCCCGCTGTAATTTTTGAACAGTTCATCAATTCATATGTG
>Frequency_14_QualityScore_FFHHGHGJIIJJJJJJIHGIIIIIIIGIJJJIIIIIIIIIJIIHIIIIEGFHHHIIGHFFDDCDDEEEDCCCDDDDBCDEEECCDEDDEEDDCD_Mismatch_1_Sense_+_Library_PoolC
CAGATTCGACTTGCAACGACTTGAAGTCTTGTATATCTATAAGGGCCGTTTTAGGCCCGCTGTAATTTTTGAACAGTTCATCAATTCATATGTG
>Frequency_2_QualityScore_FFHHHHHJJJIJHIJJJJJIJJJIIIHIJJJJJJJJJJJIJJHIIJJIJJJIIJJJJIJJHHHGFFFFFFEEEEEEEEDDCDDDDCDDDDDDDC_Mismatch_1_Sense_+_Library_PoolT
TTAGGCCCGCTGTAATTTTTGAACAGTTCATCAATTCATATGTGATCACTGCTCAACCCCCTTGCTTTGATCTTAATAACGAGAGAATTCAAGA
>Frequency_4_QualityScore_FEHHGGHIIJIIIIJJJJIIHIGIIGGIGIFIIGIIIHIIIIFHIIJIIIIJHIIIHIHIGGGGEFEEEDDDEEDEEDCDCCCBAAACCDDECD_Mismatch_1_Sense_+_Library_PoolC
TTAGGCCCGCTGTAATTTTTGAACAGTTCATCAATTCATATGTGATCACTGCTCAACCCCCTTGCTTTGATCTTAATAACGAGAGAATTCAAGA
>Frequency_2_QualityScore_FFHHHHHJJJJJJJJJJJJJIJIJJJIIJJIJJJJIIJHIJJJIJJJIJIJJJIJJJJJHCGFEEEEEEADDDDCDEEEEDDCCDDDDCCCEEE_Mismatch_1_Sense_+_Library_PoolT
AACATTGAGAATCAGATTCGACTTGCAACGACTTGAAGTCTTGTATATCTATAAGGGCCGTTTTAGGCCCGCTGTAATTTTTGAACAGTTCATC
>Frequency_8_QualityScore_FFGGGHGHHFGIIGHFIIIIGGIIGHIIJIIIJJIHIIFGIIIFHIHIIIIJJIIGIIIHAEEEEEDDDBBCCCBCEEEDDCCCCDCCB@BDEE_Mismatch_1_Sense_+_Library_PoolC
AACATTGAGAATCAGATTCGACTTGCAACGACTTGAAGTCTTGTATATCTATAAGGGCCGTTTTAGGCCCGCTGTAATTTTTGAACAGTTCATC
>Frequency_2_QualityScore_EFHHHGHIEIIIIIDIIIGIGIHIIIGIIIIIIIIIIIIIICGHHGFFFFDDDBBCBDDDDCCCDCDDDCCCADD?C;AC@?CDDACB;><A7?_Mismatch_0_Sense_+_Library_PoolT
CCATGAGCAACGCCAGCGACAATGCCAAGGAACTGAAGCGGTCTCTTTCGGCGACTTACAACAGGCAGAGGCAGGCCAAGATCACGGGAGAGAT
>Frequency_7_QualityScore_FFHHHHHIJJJJJJIJJJHIJJJIIJIJJJIIIJJIJIJIIHGHHHGGFFEDDCDDDDDDDDDDCDDCBBBCCCC>@<BB?ACCC@BB4;4>8>_Mismatch_0_Sense_+_Library_PoolC
CCATGAGCAACGCCAGCGACAATGCCAAGGAACTGAAGCGGTCTCTTTCGGCGACTTACAACAGGCAGAGGCAGGCCAAGATCACGGGAGAGAT
>Frequency_2_QualityScore_FFGHHGHJIJIIEHHIIIHIIIFHIJJIJIHJJJJIJIIJIJIIIIIJJIGIJJJJJJIIJJIIIIIHHGGEEDDEEEAADEDCDEDEEEFCED_Mismatch_0_Sense_+_Library_PoolT
CACTGGGCTGAGTGTTTGTTAGTGTTGATTCCCTTTTGTCAACATTGAGAATCAGATTCGACTTGCAACGACTTGAAGTCTTGTATATCTATAA
>Frequency_27_QualityScore_EEGGGGFIHHGGBFFGHHGIGHGGHIHGHGHHHIIIIIGHGHIHHIIHHFFGFGGHHHGHFHHHHHGGFCDDCCCCCCABCDCBCCCDDDEDEC_Mismatch_0_Sense_+_Library_PoolC
CACTGGGCTGAGTGTTTGTTAGTGTTGATTCCCTTTTGTCAACATTGAGAATCAGATTCGACTTGCAACGACTTGAAGTCTTGTATATCTATAA
>Frequency_2_QualityScore_FFHGHHHIJIIHIHGIIEGHIJ:E9EAEGIIJICHGIIIIIIIGGD;?CBA;C??=BCDDDBCC8@7=?=AC?CCC?ABBACCDCDDDDDDCAB_Mismatch_0_Sense_+_Library_PoolT
AGAGGCAGGCCAAGATCACGGGAGAGATTTTGGAGATTGTCGCGGGAGCCGACGCACTGGGCTGAGTGTTTGTTAGTGTTGATTCCCTTTTGTC
>Frequency_18_QualityScore_EEGFFHGIHDHEHEFGGCGFHI9B8A;BEHHFGDGEFGFEFGGFEC;>?A@>@?@:>>AABA@@8>6>69>@;@>@>A?B@@@B>?BBCCC@@@_Mismatch_0_Sense_+_Library_PoolC
AGAGGCAGGCCAAGATCACGGGAGAGATTTTGGAGATTGTCGCGGGAGCCGACGCACTGGGCTGAGTGTTTGTTAGTGTTGATTCCCTTTTGTC
>Frequency_2_QualityScore_FDGFHGHIJIIHHIIIGIIIIIJ?FGIJIIIGGFEEECDEDAC?AABCCDCCDCCCCCACCEECDDDCDDCEEDDDDCCCCDDDCCDDCDDDDB_Mismatch_1_Sense_+_Library_PoolT
GAGATTTTGGAGATTGTCGCGGGAGCCGACGCACTGGGCTGAGTGTTTGTTAGTGTTGATTCCCCTTTGTCAACATTGAGAATCAGATTCGACT
>Frequency_2_QualityScore_EFDHFGFIGGGGIHIGEGGCGEEGEEGCHECACBACCCCCAA?495<?A?BCC>??CBCBCDABCCCCCCBEECCCBBCCBCAACBCC??9B@A_Mismatch_1_Sense_+_Library_PoolC
GAGATTTTGGAGATTGTCGCGGGAGCCGACGCACTGGGCTGAGTGTTTGTTAGTGTTGATTCCCCTTTGTCAACATTGAGAATCAGATTCGACT
>Frequency_2_QualityScore_FFHGHGGIIJIIIIIJIIIIHIIIGGHIIIIJJJJJGIJJJGIGGIEHGHIGHIGGHHGGFFEFEFCEEBDEEECDC_Mismatch_1_Sense_+_Library_PoolT
TTGTATATCTATAAGGGCCGTTTTAGGCCCGCTGTAATTTTTGAACAGTTCATCAATTCATATGTGATCACTGCTCA
>Frequency_1_QualityScore_FFHHHHHJJJJJJJJJJJJJIJJJJJJJJJJJJJJJJJJJJJJIIIJJIIIJJJHHHHHHHFFFFFFFEDEEDEEDC_Mismatch_1_Sense_+_Library_PoolC
TTGTATATCTATAAGGGCCGTTTTAGGCCCGCTGTAATTTTTGAACAGTTCATCAATTCATATGTGATCACTGCTCA
>Frequency_2_QualityScore_DEHHHEGCGFGIHIIIEHGHIICGEHGII@CEEGGEDDCCBCCCDDB9=<?9@CDCCAAACACA?CB?CAACC???A??CCCCACCCCCCBCCD_Mismatch_0_Sense_+_Library_PoolT
ACGGGAGAGATTTTGGAGATTGTCGCGGGAGCCGACGCACTGGGCTGAGTGTTTGTTAGTGTTGATTCCCTTTTGTCAACATTGAGAATCAGAT
>Frequency_24_QualityScore_FFGGHEGEHFHIIJIIGHFIIIGIHHIIIEHGGEEEDCBCCCCCCCC?B?A?BCCACBB@BBDCBCCCDCCCDDCCCBDCCDDCCCBCCDCDDD_Mismatch_0_Sense_+_Library_PoolC
ACGGGAGAGATTTTGGAGATTGTCGCGGGAGCCGACGCACTGGGCTGAGTGTTTGTTAGTGTTGATTCCCTTTTGTCAACATTGAGAATCAGAT
>Frequency_2_QualityScore_FFHHHHHIJJJJJJJIIIIIHIIIJJJIIIIIJJIIIJJJIIJJJIJIIIHIHHHHGGGFFFEEEEDDDDDDDDDDDDDDEDEDDEDDDBDBCA_Mismatch_1_Sense_+_Library_PoolT
GGGCCGTTTTAGGCCCGCTGTAATTTTTGAACAGTTCATCAATTCATATGTGATCACTGCTCAACCCCCTTGCTTTGATCTTAATAACGAGAGA
>Frequency_8_QualityScore_FFHHHGGGIHIIIIIJGHHHEGIHIIIIGFHEFGGFIHHHIHGHHHHHFGEEFGGGGGEEEEEEEEDDCBBCDBCCDDCCECDDDEACBBCBAA_Mismatch_1_Sense_+_Library_PoolC
GGGCCGTTTTAGGCCCGCTGTAATTTTTGAACAGTTCATCAATTCATATGTGATCACTGCTCAACCCCCTTGCTTTGATCTTAATAACGAGAGA
>Frequency_2_QualityScore_FFGHHHHJJIJJJJJJIIIJJJIIJIIJJJJIJJIIIIJJGIIIIIIJIJIIJIHHHFDDDDDDDCC@BCACCDDDCCAADCCDCDDDD=1;B@_Mismatch_0_Sense_+_Library_PoolT
CCCGTTCAGATTCTGGACGCCCTGCTGCCTCTCTATCTCAACAGCCAGATTCTGCGCGCTCTCCAGGAGTCGCTCGCCAGCGAGCTCGCGAACA
>Frequency_3_QualityScore_FFHHHHHJJIJHIJJJJJIIJJIIJIJJJIJIJJIJJJIIJJJJGIIHHHIIIIFGGEDCDDDDDDDDCCBBDCDDCDAACC?@@BDACCBAC@_Mismatch_0_Sense_+_Library_PoolC
CCCGTTCAGATTCTGGACGCCCTGCTGCCTCTCTATCTCAACAGCCAGATTCTGCGCGCTCTCCAGGAGTCGCTCGCCAGCGAGCTCGCGAACA
>Frequency_2_QualityScore_FFHHHHHIJJJIIIIJIJJJJIJJJJJJGIJJJIJJJJJJJJIIIJJJJJJIIIHHHHHHGFFFFFEEEEEEEEEEEEDCDDCDDDDDDDDDDD_Mismatch_1_Sense_+_Library_PoolT
TTGAAGTCTTGTATATCTATAAGGGCCGTTTTAGGCCCGCTGTAATTTTTGAACAGTTCATCAATTCATATGTGATCACTGCTCAACCCCCTTG
>Frequency_10_QualityScore_EFGHGGFGHIIGHIGIIHHHIIIIIIIIGGIIIFFIIIIIHIIIIIIHIIHIIHGGEFFGFFFEEECDDDDDCDDDEEDDCCDDDDCBBCCDCC_Mismatch_1_Sense_+_Library_PoolC
TTGAAGTCTTGTATATCTATAAGGGCCGTTTTAGGCCCGCTGTAATTTTTGAACAGTTCATCAATTCATATGTGATCACTGCTCAACCCCCTTG
>Frequency_2_QualityScore_FFGHGHHJJJIIJIIIIIJIJJGIHIIJJJJJIJJJJJJJJJJJJIIJIIIIJGGGHGHGFFECDDDDDCCCC=B=CBCDDCDCBBBD?CCDDD_Mismatch_0_Sense_+_Library_PoolT
CAGGACCCCGTTCAGATTCTGGACGCCCTGCTGCCTCTCTATCTCAACAGCCAGATTCTGCGCGCTCTCCAGGAGTCGCTCGCCAGCGAGCTCG
>Frequency_2_QualityScore_FFHHHHHJIJJJGIFHGGGFEGEIICECGCGGIIFIAGEGIFGGGGGED=A>B??BC?=@;ABDC?>=A::/:?>3??B>AACA?ACACDDABC_Mismatch_1_Sense_+_Library_PoolT
GGCAGAGGCAGGCCAAGATCACGGGAGAGATTTTGGAGATTGTCGCGGGAGCCGACGCACTGGGCTGAGTGTTTGTTAGTGTTGATTCCCCTTT
>Frequency_1_QualityScore_FFGHHHHIIIII>FEHAEHEHECGI:FFHDFDHIGIGHGCH>@EGDHDB/;8?==BB75;>CBBBCB8<A>+:?A<?:@AC:><+:A>>CCCBA_Mismatch_1_Sense_+_Library_PoolC
GGCAGAGGCAGGCCAAGATCACGGGAGAGATTTTGGAGATTGTCGCGGGAGCCGACGCACTGGGCTGAGTGTTTGTTAGTGTTGATTCCCCTTT
>Frequency_2_QualityScore_FFHHHHHJJJJJJIJJJJJJIIJIIJJJJIIHIJJJIIIIJJJJJJIJIIIJJGIJHHHHHFFDDDDDDCDEEDDDDDDDDCDDEEEDDDEDDE_Mismatch_1_Sense_+_Library_PoolT
AGAATCAGATTCGACTTGCAACGACTTGAAGTCTTGTATATCTATAAGGGCCGTTTTAGGCCCGCTGTAATTTTTGAACAGTTCATCAATTCAT
>Frequency_10_QualityScore_FFGGGGGHIIHGIHHHIHHIHIHFHHIIHHHDFHHIGHIIIIIIHIIFGGFHHDDFGGFGFFEDDCCBBBCDDCDBBCDCCBCCDDDDCCDCCD_Mismatch_1_Sense_+_Library_PoolC
AGAATCAGATTCGACTTGCAACGACTTGAAGTCTTGTATATCTATAAGGGCCGTTTTAGGCCCGCTGTAATTTTTGAACAGTTCATCAATTCAT
>Frequency_2_QualityScore_FFFFHHFGIIIJIJJJJIIJIJIJIIGIIIIIIJIIJJIIGHIIIIJIIIGIHJIHIIGIGGIGHIIGHEHHHFCA@CCD@ACDDCCCDDCDCC_Mismatch_0_Sense_+_Library_PoolT
AGTGTTGATTCCCTTTTGTCAACATTGAGAATCAGATTCGACTTGCAACGACTTGAAGTCTTGTATATCTATAAGGGCCGTTTTAGGCCCGCTG
>Frequency_31_QualityScore_EFFGGGHIIIIIJIIIIHHIIIIHIIHIIHGHHIIIIIHIIIIIIIIIIIHIIIHGGHEGHHHGFHGFGEFFFEDCDDCC>ACCCCCCCCCCCC_Mismatch_0_Sense_+_Library_PoolC
AGTGTTGATTCCCTTTTGTCAACATTGAGAATCAGATTCGACTTGCAACGACTTGAAGTCTTGTATATCTATAAGGGCCGTTTTAGGCCCGCTG
>Frequency_2_QualityScore_FEHHHHHJJJJJGIIIIIIJJIJJJJJJJIJJJIJJJJIJJGIIJJIIJJJJJIJIIJJIJJHCEFEEEDEEDDDDDCCCEEEDDDCCCDDDDD_Mismatch_0_Sense_+_Library_PoolT
GTCAACATTGAGAATCAGATTCGACTTGCAACGACTTGAAGTCTTGTATATCTATAAGGGCCGTTTTAGGCCCGCTGTAATTTTTGAACAGTTA
>Frequency_34_QualityScore_FEGHHHGIIIIIHHHIIIHIJIIGIIIIIIIIIHIIIHHHHFGHIIHIIHHIIIIIHHGGGHGCCDDDDCCDCCCCDBCCDDDDDCBCCCDCCD_Mismatch_0_Sense_+_Library_PoolC
GTCAACATTGAGAATCAGATTCGACTTGCAACGACTTGAAGTCTTGTATATCTATAAGGGCCGTTTTAGGCCCGCTGTAATTTTTGAACAGTTA
>Frequency_2_QualityScore_FFHHHHHJJJJHIJJJIIIGHIJIGHIIIJJIJIJJIJJJIEGGGHHGGGGGFFFCEDEFEEEDCCCCCDCDEEDCDDEDDEEEEDEEEEEDDD_Mismatch_0_Sense_+_Library_PoolT
GACTTGCAACGACTTGAAGTCTTGTATATCTATAAGGGCCGTTTTAGGCCCGCTGTAATTTTTGAACAGTTAATCAATTCATATGTGATCACTG
>Frequency_53_QualityScore_FEHHHHHIIJJHIIJIIIIGHIIHGGIIIIIIIIIIHHHIIFGHIIIHIIIHGFFCEEEEEDDCCCDCDCBCEEDDCCDDDEDDDCDDDDDDDD_Mismatch_0_Sense_+_Library_PoolC
GACTTGCAACGACTTGAAGTCTTGTATATCTATAAGGGCCGTTTTAGGCCCGCTGTAATTTTTGAACAGTTAATCAATTCATATGTGATCACTG
>Frequency_2_QualityScore_EFGHEGFDHHEFGGIIEHFAGGIGGEIGGEGGIIIIGGFFECA@=?A?AABAABCC?C9;?BCCBC@@C>;7=ABAC?CDB?ABCD=?=BA_Mismatch_0_Sense_+_Library_PoolT
CGCGAACAGGATGAATGCCATGAGCAACGCCAGCGACAATGCCAAGGAACTGAAGCGGTCTCTTTCGGCGACTTACAACAGGCAGAGGCAG
>Frequency_2_QualityScore_FFHGGGHIIJJJIIIJIJIJIIIIHIJIJJIIJJJJJJJIJIJJIIJIGIJJIIIJIIIIGHIGGGGGEDDECDDDDDDDDDDDDEEEEDDDCC_Mismatch_0_Sense_+_Library_PoolT
CCTTTTGTCAACATTGAGAATCAGATTCGACTTGCAACGACTTGAAGTCTTGTATATCTATAAGGGCCGTTTTAGGCCCGCTGTAATTTTTGAA
>Frequency_34_QualityScore_FEGGGHHHIIHIIIIIIIGHIIIIHHIIIHIIIIIIIIIHIIIIIGHFGHIIGHHHHIIIHIHFEEFFECBDCDCCDCCCCCCACCDDDDDCAC_Mismatch_0_Sense_+_Library_PoolC
CCTTTTGTCAACATTGAGAATCAGATTCGACTTGCAACGACTTGAAGTCTTGTATATCTATAAGGGCCGTTTTAGGCCCGCTGTAATTTTTGAA
>Frequency_2_QualityScore_FFHGHHHJJJJJJJGHCEGIIIIIGIHIIJJDHIIIJIIJJJJJIIIIIIIIIIIIIIIGIGHGEGEEECEEEDDDDCDCCDBCEEDCDEEEEE_Mismatch_0_Sense_+_Library_PoolT
GACGCACTGGGCTGAGTGTTTGTTAGTGTTGATTCCCTTTTGTCAACATTGAGAATCAGATTCGACTTGCAACGACTTGAAGTCTTGTATATCT
>Frequency_72_QualityScore_EEGGGGGIIIIIIIGHBEEHHHHIGHFHHHIHHHIHIIIIIIHHHHHHHHHGGFEGGGFGFFFEEEEDDCDDDCBCCCDCCC@BDDCBCDDDDD_Mismatch_0_Sense_+_Library_PoolC
GACGCACTGGGCTGAGTGTTTGTTAGTGTTGATTCCCTTTTGTCAACATTGAGAATCAGATTCGACTTGCAACGACTTGAAGTCTTGTATATCT
>Frequency_2_QualityScore_FFGGHHHIIGIIIJIJJJIHIIJHGGIEGHGIIIIIIIGIIJIIHGIIJEIIGHHGFFFEDCCACDEDECCCACCCCBBCDEEAACDCCEEDED_Mismatch_1_Sense_+_Library_PoolT
TCAGATTCGACTTGCAACGACTTGAAGTCTTGTATATCTATAAGGGCCGTTTTAGGCCCGCTGTAATTTTTGAACAGTTCATCAATTCATATGT
>Frequency_7_QualityScore_EFHHGGHIIIIIJIJJJJJIJIJIHIIGIIJIHIJJJJJJIJJIIHIIIHHIIIIIIHHFFDDBCEEEECDCCDDCCCCDEEEDDDEDDECDDD_Mismatch_1_Sense_+_Library_PoolC
TCAGATTCGACTTGCAACGACTTGAAGTCTTGTATATCTATAAGGGCCGTTTTAGGCCCGCTGTAATTTTTGAACAGTTCATCAATTCATATGT
>Frequency_2_QualityScore_DEEGFCFIIHIIIIEGIIGGEEEGGIGIIIBBGIEIFGIIIIIIACE>?CBAACEAGGEGEEEDB?ACEC?A@?BBB?AA>?A??A8AABC??C_Mismatch_1_Sense_+_Library_PoolT
TGTATATCTATAAGGGCCGTTTTAGGCCCGCTGTAATTTTTGAACAGTTCATCAATTCATATGTGATCACTGCTCAACCCCCTTGCTTTGATCT
>Frequency_10_QualityScore_EEGGGGGHIIIIIIHIGIIFHHIGHHHGHHIIIHIIIIIIIIGGHHHGGHHIHHGGGGGGFEDDEEEEECBCDCDCDDBBCCDCDDDDCCCDDE_Mismatch_1_Sense_+_Library_PoolC
TGTATATCTATAAGGGCCGTTTTAGGCCCGCTGTAATTTTTGAACAGTTCATCAATTCATATGTGATCACTGCTCAACCCCCTTGCTTTGATCT
>Frequency_2_QualityScore_FFHHHHHJHIJJIJJJJJIIIIGIIIJJJJIIJJJJIJJJJJJIIJJJIIIJHHHGHHHFFFFFFEEEDCDDDDCDCDDCDDEDEEEEDDDDCC_Mismatch_1_Sense_+_Library_PoolT
AAGGGCCGTTTTAGGCCCGCTGTAATTTTTGAACAGTTCATCAATTCATATGTGATCACTGCTCAACCCCCTTGCTTTGATCTTAATAACGAGA
>Frequency_15_QualityScore_FFGGGGGIFHIIHIIIIIHHHHGHIIIIIIIHHIHIGHHHIIIHHIIIHHHGGGFEFEFFEEEEEEDBA?ABCCCCCCDBCCDCDDDDCDBBAA_Mismatch_1_Sense_+_Library_PoolC
AAGGGCCGTTTTAGGCCCGCTGTAATTTTTGAACAGTTCATCAATTCATATGTGATCACTGCTCAACCCCCTTGCTTTGATCTTAATAACGAGA
>Frequency_2_QualityScore_FEHHHHHIIIJIIJJJJJJJJIJJJJIIIIJIJJIJJIIHIJJIJJJIJJIIJIJJJJJIIJJIGHHHEEGFFFFEFEEFEECEDDDDDACDDD_Mismatch_0_Sense_+_Library_PoolT
GTGTTTGTTAGTGTTGATTCCCTTTTGTCAACATTGAGAATCAGATTCGACTTGCAACGACTTGAAGTCTTGTATATCTATAAGGGCCGTTTTA
>Frequency_29_QualityScore_FCGFHHHIIHIGHIJIIIJIIIIJIJIIIHHIHIIJIIHHIIJIIIIIIHHIJIJIIJIHHHHGGFFEFDFEEEEEEEEEEEDDCCBCC?BCCC_Mismatch_0_Sense_+_Library_PoolC
GTGTTTGTTAGTGTTGATTCCCTTTTGTCAACATTGAGAATCAGATTCGACTTGCAACGACTTGAAGTCTTGTATATCTATAAGGGCCGTTTTA
>Frequency_2_QualityScore_EEGGFGGF?EHIGFHIGEFEHIAEAC7AEEGEICIGIGIIGIHGIFFEFBHEGIHHFGECCC;BAEEECCB?CBAACCC?CCAACDCCCAA?C?_Mismatch_0_Sense_+_Library_PoolT
CAGATTCGACTTGCAACGACTTGAAGTCTTGTATATCTATAAGGGCCGTTTTAGGCCCGCTGTAATTTTTGAACAGTTAATCAATTCATATGTG
>Frequency_22_QualityScore_EEHGGGHIIIHIIIIIIIGIIIIIIHCFGHIGHHIIIIIIIIHFGHIHCEFGGGFFGGEDBCACDDDDCCBBCCDCBCCEDDDCBDDDDDCCBC_Mismatch_0_Sense_+_Library_PoolC
CAGATTCGACTTGCAACGACTTGAAGTCTTGTATATCTATAAGGGCCGTTTTAGGCCCGCTGTAATTTTTGAACAGTTAATCAATTCATATGTG
>Frequency_2_QualityScore_FFHHHHHJJJIJJIIJIGIEHEGGGHGHIJFIBFDGGIIFIFIFGHGGGGFEDD>A=BC=BCA=B8ACDA?A:=.:9ACC=C?BBCCDCACC>C_Mismatch_0_Sense_+_Library_PoolT
CAACAGGCAGAGGCAGGCCAAGATCACGGGAGAGATTTTGGAGATTGTCGCGGGAGCCGACGCACTGGGCTGAGTGTTTGTTAGTGTTGATTCC
>Frequency_16_QualityScore_FFHHHHHIJJIJJIIJJFIEHDDFGFGHIJDGAFCFGHIGIEGEFHGEEFFDDD;??BA=@A@<@=@BC@@?<@7?9@CA;A=A=A>A?>@A;A_Mismatch_0_Sense_+_Library_PoolC
CAACAGGCAGAGGCAGGCCAAGATCACGGGAGAGATTTTGGAGATTGTCGCGGGAGCCGACGCACTGGGCTGAGTGTTTGTTAGTGTTGATTCC
>Frequency_2_QualityScore_FFHHHHHHIIIJJJJIIJJJJIIJGIIJJJJJJJJIJJJJJJJJJJJIIIIIIIHGGHHHGFFEEEEEFADEEEEDDDDDDDDDDDDCCACDDD_Mismatch_1_Sense_+_Library_PoolT
AGTCTTGTATATCTATAAGGGCCGTTTTAGGCCCGCTGTAATTTTTGAACAGTTCATCAATTCATATGTGATCACTGCTCAACCCCCTTGCTTT
>Frequency_8_QualityScore_EFGHHHGEGIHHHIIIIIIHIGIIGHIIIIIIIJIIIIIIIIIIIJIIIIIIGHGGHGFGGFFFFFEECADEEEEDDDDDDDD@BBBCCDDDCC_Mismatch_1_Sense_+_Library_PoolC
AGTCTTGTATATCTATAAGGGCCGTTTTAGGCCCGCTGTAATTTTTGAACAGTTCATCAATTCATATGTGATCACTGCTCAACCCCCTTGCTTT
>Frequency_2_QualityScore_FFHHHHHIJJJJIIGHGIIJJJJGIHIJJJJIJJJJIGGEEDDDDCDDDDDDDDACBCCCCDDDCCCCCCCCCDDEDDDDDDDDCEDCDDDCCD_Mismatch_1_Sense_+_Library_PoolT
CAAGATCACGGGAGAGATTTTGGAGATTGTCGCGGGAGCCGACGCACTGGGCTGAGTGTTTGTTAGTGTTGATTCCCCTTTGTCAACATTGAGA
>Frequency_1_QualityScore_FFHHHHHJJJJJHIFHGIJIJJIIIIJJJIJJIJJJEFFFDDDDDDDDDDDDDDAB>@CDDDDDDDDDEDDCDDDEDDDDDDDDEDDDDDDDDD_Mismatch_1_Sense_+_Library_PoolC
CAAGATCACGGGAGAGATTTTGGAGATTGTCGCGGGAGCCGACGCACTGGGCTGAGTGTTTGTTAGTGTTGATTCCCCTTTGTCAACATTGAGA
>Frequency_2_QualityScore_EFHHHHHJJJJJJIIIJJJIJJJJIJJJJJJJJJJJJJJIIIHIJJJIGIIIJJJJJIIJJJJHEFFFEDEEEDDDDDCDEEEEDDDBCCCDCD_Mismatch_0_Sense_+_Library_PoolT
TGTCAACATTGAGAATCAGATTCGACTTGCAACGACTTGAAGTCTTGTATATCTATAAGGGCCGTTTTAGGCCCGCTGTAATTTTTGAACAGTT
>Frequency_33_QualityScore_EFGHHHHIIJIIIGHHHHIIIIIIHIIIIIIIHIHIIIIIHIGGHIIHHIHIIIIIIIHHHHHGCDEEECCDDCCDCDBCDDDDDDCBCCCCBC_Mismatch_0_Sense_+_Library_PoolC
TGTCAACATTGAGAATCAGATTCGACTTGCAACGACTTGAAGTCTTGTATATCTATAAGGGCCGTTTTAGGCCCGCTGTAATTTTTGAACAGTT
>Frequency_2_QualityScore_FFHHHGHJIIHIGGIIJJJIIJIJIJJIJIJJHIHHGFEDDDDDDCDDDDCDABAEDDDDDCCCEEDCDBCDDDDDDDDDEDCCDDDCDDCDDD_Mismatch_1_Sense_+_Library_PoolT
ATCACGGGAGAGATTTTGGAGATTGTCGCGGGAGCCGACGCACTGGGCTGAGTGTTTGTTAGTGTTGATTCCCCTTTGTCAACATTGAGAATCA
>Frequency_1_QualityScore_FFHHHHHJJJHIHIJJJJJHIIJJGGIJJJJJGHGHGFFDDDDBDDDDDDBD@CCDDDBCCCCDDEDCD@BDCD?BD:AC@CCCDDCDDBDCDD_Mismatch_1_Sense_+_Library_PoolC
ATCACGGGAGAGATTTTGGAGATTGTCGCGGGAGCCGACGCACTGGGCTGAGTGTTTGTTAGTGTTGATTCCCCTTTGTCAACATTGAGAATCA
>Frequency_2_QualityScore_FFHFHHHIJJJJJIIIIGHIJJJIJIGIIIJJJJIJJJIJJJJIGIIIIIIIHHHHHHGGGGFEEEDCECDCDDCDDEDEEEECCDDCDDBCDC_Mismatch_1_Sense_+_Library_PoolT
CCGTTTTAGGCCCGCTGTAATTTTTGAACAGTTCATCAATTCATATGTGATCACTGCTCAACCCCCTTGCTTTGATCTTAATAACGAGAGAATT
>Frequency_9_QualityScore_DFGGHHGGIHFIIHHIHHHHIIIJIGGGHHHGFGIIFHEGHIHHHFGGHHHHEFGFGGEEFEEDEDCDDCDCDDCDDDDCDDDABBAAB@@ACC_Mismatch_1_Sense_+_Library_PoolC
CCGTTTTAGGCCCGCTGTAATTTTTGAACAGTTCATCAATTCATATGTGATCACTGCTCAACCCCCTTGCTTTGATCTTAATAACGAGAGAATT
>Frequency_2_QualityScore_FFHHHHHJJJJJEGIIIIIHGHIIIJHGHHEECDCEEECDBCACEFDCDDEEDDDDDDCCDEDBCCCCDCDDDDDDDDBCEDCDDDDDCDDCDD_Mismatch_0_Sense_+_Library_PoolT
GATTGTCGCGGGAGCCGACGCACTGGGCTGAGTGTTTGTTAGTGTTGATTCCCTTTTGTCAACATTGAGAATCAGATTCGACTTGCAACGACTT
>Frequency_20_QualityScore_FFHHHGHIIIIICHGIIDGGHDGGGHHGGFBD=A@CDDBCCDBCCECCDDDDDCDDDCCDBDDCCCCCC>BCCCCCCDCCCCCCCCCDDCCBBC_Mismatch_0_Sense_+_Library_PoolC
GATTGTCGCGGGAGCCGACGCACTGGGCTGAGTGTTTGTTAGTGTTGATTCCCTTTTGTCAACATTGAGAATCAGATTCGACTTGCAACGACTT
>Frequency_2_QualityScore_FFHHHGEGHIGIIIIEGEIHIGGIGHJGEHGHGFEDDCDCDDDDCDCDAB=BCD@CCDACDCCCCCEDCCCCCCDDEEDCCCCACCCDDDDDDD_Mismatch_1_Sense_+_Library_PoolT
CGGGAGAGATTTTGGAGATTGTCGCGGGAGCCGACGCACTGGGCTGAGTGTTTGTTAGTGTTGATTCCCCTTTGTCAACATTGAGAATCAGATT
>Frequency_2_QualityScore_FFHGGHHJIGIIGHIIJGIIHIIJIIJIIIJJJIHIIJJIIIIJJJJIEFHHGGGGFFEEEEDEDEEDDDDEDDEEEEFEEEEEDDDDDDC_Mismatch_0_Sense_+_Library_PoolT
AACGACTTGAAGTCTTGTATATCTATAAGGGCCGTTTTAGGCCCGCTGTAATTTTTGAACAGTTAATCAATTCATATGTGATCACTGCTCA
>Frequency_9_QualityScore_FFHHGHHJJIIJFHHJIHHIGIIJIJJJJHIJJIFHIIIIJJJJIJJIGHGGGGGFFDDEDECDDEEDDCDEDDEEEEDEEEEEDDDDDDD_Mismatch_0_Sense_+_Library_PoolC
AACGACTTGAAGTCTTGTATATCTATAAGGGCCGTTTTAGGCCCGCTGTAATTTTTGAACAGTTAATCAATTCATATGTGATCACTGCTCA
>Frequency_2_QualityScore_FFEGHFHIIIJHIIJIIGGIGIIIBGIIIGIJGEFEDCCDDCCA9A?ACDCCCCABCECDDDEECDCCCCDCEEDDDCCDDDCCCDCDDCDDED_Mismatch_0_Sense_+_Library_PoolT
AGAGATTTTGGAGATTGTCGCGGGAGCCGACGCACTGGGCTGAGTGTTTGTTAGTGTTGATTCCCTTTTGTCAACATTGAGAATCAGATTCGAC
>Frequency_18_QualityScore_EFGHFGGIIIIGHGHIIHIIIIIIBGGIHHHGFDEDDDDCDCAB?B@CCCACBCCCBDCBCCBCCCDDDBBCABCCCCCCBBCCCDDDCBCBCB_Mismatch_0_Sense_+_Library_PoolC
AGAGATTTTGGAGATTGTCGCGGGAGCCGACGCACTGGGCTGAGTGTTTGTTAGTGTTGATTCCCTTTTGTCAACATTGAGAATCAGATTCGAC
>Frequency_2_QualityScore_EFHHHHHJIJJJIJIJIJJJJJJJJIIIJJHIIJJJJIIJJJJJIIJJJIIJJIIHIIIIIIJJIJIIIEGEEACDEEEDEEDDDDCDDDDEDD_Mismatch_1_Sense_+_Library_PoolT
TAATTTTTGAACAGTTCATCAATTCATATGTGATCACTGCTCAACCCCCTTGCTTTGATCTTAATAACGAGAGAATTCAAGAGACAATTTACCT
>Frequency_6_QualityScore_EEGGHHHJIHHHGFGIHEHHIGIIGGIGIIGGFIIIIIIIDHGHHGFGEGFHHIIHIGIIGIHHEEGGGDFCDCADDDDCCBBCCBBCCDCCCD_Mismatch_1_Sense_+_Library_PoolC
TAATTTTTGAACAGTTCATCAATTCATATGTGATCACTGCTCAACCCCCTTGCTTTGATCTTAATAACGAGAGAATTCAAGAGACAATTTACCT
>Frequency_2_QualityScore_FFGHHHGGIIHIHIFFHIEGGII=E?E?FHIIGIFHCDHIEHGIGED=A@CC?CDB=BCCBD?CC=A7>:>BC9@AC?CACA>AA=BCBCDDCA_Mismatch_0_Sense_+_Library_PoolT
CAGAGGCAGGCCAAGATCACGGGAGAGATTTTGGAGATTGTCGCGGGAGCCGACGCACTGGGCTGAGTGTTTGTTAGTGTTGATTCCCTTTTGT
>Frequency_11_QualityScore_FFHHHHHJJJGHFHGEFFDGGII;D=ECEGHIGFEHFGHHFHHHHFC;?>AA>?@>>A?BAB@A@8=5>=?AB=A=A>A@C@>@B<ACCCCDB@_Mismatch_0_Sense_+_Library_PoolC
CAGAGGCAGGCCAAGATCACGGGAGAGATTTTGGAGATTGTCGCGGGAGCCGACGCACTGGGCTGAGTGTTTGTTAGTGTTGATTCCCTTTTGT
>Frequency_2_QualityScore_EFEGFGFFIIIIEHFGEDGEHGGFCEDGGFIIHGGGCFHEHGFGFEEGIIICEC>@EEGGGFECEE>=A=?@?<==AACCC;ACCCA?A<BC=>_Mismatch_1_Sense_+_Library_PoolT
ATAAGGGCCGTTTTAGGCCCGCTGTAATTTTTGAACAGTTCATCAATTCATATGTGATCACTGCTCAACCCCCTTGCTTTGATCTTAATAACGA
>Frequency_13_QualityScore_FEHHGGGGIIDIIIIIIIIIHHIIGHIIIIIJIHIIIIGHHIHIIIHHIHIGHHGGGFFFFEEEEECCCCCBBBBCDCCCDDDCDCDDCDDCBC_Mismatch_1_Sense_+_Library_PoolC
ATAAGGGCCGTTTTAGGCCCGCTGTAATTTTTGAACAGTTCATCAATTCATATGTGATCACTGCTCAACCCCCTTGCTTTGATCTTAATAACGA
>Frequency_2_QualityScore_FFHHHHHJJIJIJJIJGIHGHHEIGIJGIAGEGHHIIIEGEHIIIIIHEED<?BBA=B@CBDCDDCACABA:=<ACC=??C<A?AA@CC<ACCD_Mismatch_0_Sense_+_Library_PoolT
CAGGCAGAGGCAGGCCAAGATCACGGGAGAGATTTTGGAGATTGTCGCGGGAGCCGACGCACTGGGCTGAGTGTTTGTTAGTGTTGATTCCCTT
>Frequency_18_QualityScore_FFHHHGHIIIIIIIFHEGEEEFCFEHI@F?EBEGHIFHDFDFHFDFGFDCC9>=A?:?A?;>=AAB@A><=5:4>AA;@;A@B@B@>?A<ABBC_Mismatch_0_Sense_+_Library_PoolC
CAGGCAGAGGCAGGCCAAGATCACGGGAGAGATTTTGGAGATTGTCGCGGGAGCCGACGCACTGGGCTGAGTGTTTGTTAGTGTTGATTCCCTT
>Frequency_2_QualityScore_FFGHEHHIJJJJJJJIIIJJIJJIIJIIIJJJJJJJJIJJJJJJJJIHIIJJGIIGHHIIIIIGIHHHHHGGFFFED?CDDDCDDDDCDDDDCD_Mismatch_1_Sense_+_Library_PoolT
GTTGATTCCCCTTTGTCAACATTGAGAATCAGATTCGACTTGCAACGACTTGAAGTCTTGTATATCTATAAGGGCCGTTTTAGGCCCGCTGTAA
>Frequency_3_QualityScore_FEHHHFHCHIIJJIIIGIIJIJJIIJFHHIIIIIHIHIIJGIIIJJIIIJIHGHIGGFGHGGFDGFGEFDDEDDDCC<BDCDDCDDCCCCC>BC_Mismatch_1_Sense_+_Library_PoolC
GTTGATTCCCCTTTGTCAACATTGAGAATCAGATTCGACTTGCAACGACTTGAAGTCTTGTATATCTATAAGGGCCGTTTTAGGCCCGCTGTAA
>Frequency_2_QualityScore_FEGHHGGIIIJIJJJJJIJIIJIIJJJJJJEIJJIJJIJIIJJIJIJIIIIJJIIGIHHHIIIIGHHGGGGGGEEEEEDBDDDDCDDDDDDDCB_Mismatch_0_Sense_+_Library_PoolT
GTGTTGATTCCCTTTTGTCAACATTGAGAATCAGATTCGACTTGCAACGACTTGAAGTCTTGTATATCTATAAGGGCCGTTTTAGGCCCGCTGT
>Frequency_28_QualityScore_FDGGGGGIIIIIIIJJIHIIIIIHIHHIGHIIIIIIIHIHIIIIIJIIIHIHHHHHGDFGHHFFGGGGFEFEEDCDDCB?ACCCCBCCCCDCCA_Mismatch_0_Sense_+_Library_PoolC
GTGTTGATTCCCTTTTGTCAACATTGAGAATCAGATTCGACTTGCAACGACTTGAAGTCTTGTATATCTATAAGGGCCGTTTTAGGCCCGCTGT
>Frequency_2_QualityScore_FFHHHHHJGIIJJGIIIJJJJIIJIIJIJJGIJJJJJJJIJJIJIIJIIIIIHGGGGGEEEEEEEEDEEEEEEEDEEEEEDCCDCDDDDDDDCD_Mismatch_1_Sense_+_Library_PoolT
ACTTGAAGTCTTGTATATCTATAAGGGCCGTTTTAGGCCCGCTGTAATTTTTGAACAGTTCATCAATTCATATGTGATCACTGCTCAACCCCCT
>Frequency_12_QualityScore_EFGGGGGHEGIIHGIIHIHIHHHIIIHGIIGHIIIIHHIIIHIIHIGHIIHHHGFGFFFFEEEEEEEDDDEDDDCDDDEDDDDDCDCCDBBCCC_Mismatch_1_Sense_+_Library_PoolC
ACTTGAAGTCTTGTATATCTATAAGGGCCGTTTTAGGCCCGCTGTAATTTTTGAACAGTTCATCAATTCATATGTGATCACTGCTCAACCCCCT
>Frequency_1_QualityScore_FFHHHHHJJJJJJJJJJJIJJJHGIJJJJJJJJJJJIHHHHHFFFFDDDDDDDDDDBBBDDBCCCC<BDDD<B0:ACD>@@C>?A@@CBDDBB0_Mismatch_0_Sense_+_Library_PoolT
CAATGCCAAGGAACTGAAGCGGTCTCTTTCGGCGACTTACAACAGGCAGAGGCAGGCCAAGATCACGGGAGAGATTTTGGAGATTGTCGCGGGA
>Frequency_8_QualityScore_FFGHHHHIIJIIJJJIIIJIIIGIIIIJJJJIJJIIIIIIIIHGHFFEEEDDDDDDBC>AB@BCCCBCCA?9@<?ACCBC>CA@CAAB@CABC8_Mismatch_0_Sense_+_Library_PoolC
CAATGCCAAGGAACTGAAGCGGTCTCTTTCGGCGACTTACAACAGGCAGAGGCAGGCCAAGATCACGGGAGAGATTTTGGAGATTGTCGCGGGA
>Frequency_1_QualityScore_FFHHHHHJJJJIJJGHJJJIJJHIIJJHHIIJJJJJJJJJJJJJHIJJHIIJJJHFFFDEEEFEDDDDDACDDDDEEEDDDEDCEEEEDE_Mismatch_2_Sense_+_Library_PoolT
TTCGACTTGCAACGACTTGAAGTCTTGTATATCTATAAGGGCCGTTTTAGGCCCGCTGTAATTTTTGAACAGTTCATCAATTCATATGTA
>Frequency_1_QualityScore_FFHHHHHJJJJJJJJJJJJJJJJJJJJJJJJJJJJJJJJJJJJJJJIJIGIIJJGFHHIGIIIJJHHHHHFFFFFFEEEE_Mismatch_0_Sense_+_Library_PoolT
ATCAATTCATATGTGATCACTGCTCAACCCCCTTGCTTTGATCTTAATAACGAGAGAATTCAAGAGACAATTTACCTTTA
>Frequency_12_QualityScore_FEFGGGGIIHIIHGIHIIIIIIIHHIIIHHIIIHIIIHIIGHIIHIIIIIIIIIGGHGHGHFFGGGGFFEEEEEEDDDDC_Mismatch_0_Sense_+_Library_PoolC
ATCAATTCATATGTGATCACTGCTCAACCCCCTTGCTTTGATCTTAATAACGAGAGAATTCAAGAGACAATTTACCTTTA
>Frequency_1_QualityScore_FFFHHHHJJJJGIIJJJJJJFGDGHHIJHIHIHIJJJGIJJJJJHHHHHFFFFFFFECEDEDDDDDDDDBEDDDDDDDDDBDDDDDDDCDDDDC_Mismatch_1_Sense_+_Library_PoolT
GGAGCCGACGCACTGGGCTGAGTGTTTGTTAGTGTTGATTCCCCTTTGTCAACATTGAGAATCAGATTCGACTTGCAACGACTTGAAGTCTTGT
>Frequency_1_QualityScore_FFHHHHHJJIJIIJJJIIJJJJJJJJHIJJIIJJJJJJJJIJGIJJJJIIJIJJHHHHHHHFFFFFFFEDFEEEEEDDDDDDDDDDDDDDDDDD_Mismatch_1_Sense_+_Library_PoolT
GAAGTCTTGTATATCTATAAGGGCCGTTTTAGGCCCGCTGTAATTTTTGAACAGTTAATCAATTCATATCTGATCACTGCTCAACCCCCTTGCT
>Frequency_1_QualityScore_AD3C:DDEEBEEF+A1?DDD8:?DEBDA9BDCDCDECDECCBAABCDEEIC@ACEED>ADDDDD1(.6@;;19=<>AAA>AAAAAA::>ABBAB_Mismatch_2_Sense_+_Library_PoolT
GCACTGGGCTGAGGGGTTGTTAGTGTTGATTCCCTTTTGTCAACATTGAGAATCAGATTCGACTTGCAACGACTTGAAGTCTTGTATATCTATA
>Frequency_1_QualityScore_DDDHHFDHHH?AF4FEHIEHI?FDGIB@E@F)1BDGIEIIGIGBFEHIGIIFHFAH4@@EHI)7=E?EHBBDEEEC>_Mismatch_2_Sense_+_Library_PoolT
AATTCATATGTGAGCACTGCTCAACCCCCTTGCTTTGATCTTAATAACGAGAGAATTCAAGATACAATTTACCTTTA
>Frequency_1_QualityScore_FFGFHHGGAHIIIJJJJDAHHGHEGI>EHCHFED@@DDDCCCC?BD@@BDDBDDD@@CCCDDBDCBCC@>>>5<09>CCDDCBBBDBB<BDD@>_Mismatch_0_Sense_+_Library_PoolT
CGCTCGCCAGCGAGCTCGCGAACAGGATGAATGCCATGAGCAACGCCAGCGACAATGCCAAGGAACTGAAGCGGTCTCTTTCGGCGACTTACAA
>Frequency_9_QualityScore_EEFFGGGICBFGEGFGHGFEBFFDFF?BEEFDECDCDABDCCCCBABA@A@>?ACCCDCCAAB?@@BBCBBBBB;?@CBCCCAABA>@>ABCCC_Mismatch_0_Sense_+_Library_PoolC
CGCTCGCCAGCGAGCTCGCGAACAGGATGAATGCCATGAGCAACGCCAGCGACAATGCCAAGGAACTGAAGCGGTCTCTTTCGGCGACTTACAA
>Frequency_1_QualityScore_FFHHHFHJJJJJIIJJJJJJJIJJJJJJJJJJJJIJIJJJJJJJJJJJJIJJJJIJJIHIJJIJJJJJIEHHHFFBABCEDDDDDDDDDDDDDD_Mismatch_1_Sense_+_Library_PoolT
GCTGTAATTTTTGAACAGTTCATCAATTCATATGTGATCACTGCTCAACCCCCTTGCTTTGATCTTAATAACGAGAGAATTCAAGAGACAATTT
>Frequency_4_QualityScore_FFHHGGGJJJIIHIJIJGIIGIIIIIJDGIIIJIGIIIIIJIHIIJIIIIIIIIIIJIIIIIIGHHGGGEEFEFECBBBBCCCCCCCBCCACCD_Mismatch_1_Sense_+_Library_PoolC
GCTGTAATTTTTGAACAGTTCATCAATTCATATGTGATCACTGCTCAACCCCCTTGCTTTGATCTTAATAACGAGAGAATTCAAGAGACAATTT
>Frequency_1_QualityScore_FFHHHHHJJJJJJJJJJJJIJJJIJJJJJIJJJJJJJJJJJJJJIJJJJJJJJJJJJJIIIJJJJJHHHDDD?CEEEDDDDDDDDDDDDDECCD_Mismatch_0_Sense_+_Library_PoolT
AATTTTTGAACAGTTAATCAATTCATATGTGATCACTGCTCAACCCCCTTGCTTTGATCTTAATAACGAGAGAATTCAAGAGACAATTTACCTT
>Frequency_6_QualityScore_CEADFFGDGGFGEDDGGHCGEDHFDCFCGCDFGGHGFGGEFHHGADCCCBACFFGFGHHHIGGFGEF?DCA@AACAABAAAABBBAA@@BBABC_Mismatch_0_Sense_+_Library_PoolC
AATTTTTGAACAGTTAATCAATTCATATGTGATCACTGCTCAACCCCCTTGCTTTGATCTTAATAACGAGAGAATTCAAGAGACAATTTACCTT
>Frequency_1_QualityScore_FFHHHHHJJJJJJJIJJIIJJJJJJJJJJJJJJIJJJJJJJJIJJIJIJIJIJJJJJJIIIIIJJHHHHGHFFFFFDEEEEDDDD_Mismatch_1_Sense_+_Library_PoolT
AGTTCATCAATTCATATGTGATCACTGCTCAACCCCCTTGCTTTGATCTTAATAACGAGAGAATTCAAGAGACAATTTACCTTTA
>Frequency_2_QualityScore_FFHHHHHJJJJJJIIJJJIIIJJJJJIJJJJJJJJJJJJJJJJJJIIJJIJJIJJJJIIGIGGIIIGHHGGFFFEEEEEEEEEDD_Mismatch_1_Sense_+_Library_PoolC
AGTTCATCAATTCATATGTGATCACTGCTCAACCCCCTTGCTTTGATCTTAATAACGAGAGAATTCAAGAGACAATTTACCTTTA
>Frequency_1_QualityScore_ADD:=DAEB?DEDEE?DEFI?9A@C4<EFE<11?EA<DB?*??BDB8?D@DDCCEC@=:CC;AA7@CDCADA45?@@@AA@>A??_Mismatch_1_Sense_+_Library_PoolT
GTAATTTTTGAACAGTTCATCAATTCATATGTGATCACTGCTCAACCCCCTTGCTTTGATCTTAATAACGAGAGAATTCAAGAGA
>Frequency_1_QualityScore_2ACCCFHIIII:@FG>B<<F;::AA?09DGE@AD(BCG=8=7@DHIGHHIIGAEEAHCAEEEE:;>?366>>89=??CCCCC@C:CCCCDE@C_Mismatch_1_Sense_+_Library_PoolT
TATAAGGGCCGTTTTAGGCCCGCTGTAATTTTTGAACAGTTCATCAATTCATATGTGATCACTGCTCAACCCCCTTGCTTTGATCTTAATAAC
>Frequency_1_QualityScore_FFHHHHHJJJJJJJIJJIJJJFIEHD@DFIHEIIGIFHDEHHIGHCHHHFFFFFDDDD;B;B@>>D>BB<CDD@CB8A(>:>C??C>A:@>C<:_Mismatch_0_Sense_+_Library_PoolT
CTTACAACAGGCAGAGGCAGGCCAAGATCACGGGAGAGATTTTGGAGATTGTCGCGGGAGCCGACGCACTGGGCTGAGTGTTTGTTAGTGTTGA
>Frequency_19_QualityScore_FFHHHHHJIIIIIJIJJIIJIEHCGEBFGGHHIIAGAFAEHHIFGDFCDFEDDDECCC:><A?<?@?>@=@ABAA>:?4>6=A@9?=A>?<A>>_Mismatch_0_Sense_+_Library_PoolC
CTTACAACAGGCAGAGGCAGGCCAAGATCACGGGAGAGATTTTGGAGATTGTCGCGGGAGCCGACGCACTGGGCTGAGTGTTTGTTAGTGTTGA
>Frequency_1_QualityScore_D?F4C?4AEFIE?FG>FD2A@=FE67@@;FA4=\,9?AB??5;(;5:,;<?<@@BBB@:?AABD3@>:@4:<>:ABB3@AA>?@AAABAA>:?A_Mismatch_0_Sense_+_Library_PoolT
GAGAGATTTTGGAGATTGTCGCGGGAGCCGACGCACTGGGCTGAGTGTTTGTTAGTGTTGATTCCCTTTTGTCAACATTGAGAATCAGATTCGA
>Frequency_43_QualityScore_FEGGGFGHIJIIGIHIIIHIIIIJIDGHIIHHGFDDDDDCCDCAB;@>BCCACCCBCCDCCCDDDCDDCABCCCDDDDCCCCBCCDCDCCCCCD_Mismatch_0_Sense_+_Library_PoolC
GAGAGATTTTGGAGATTGTCGCGGGAGCCGACGCACTGGGCTGAGTGTTTGTTAGTGTTGATTCCCTTTTGTCAACATTGAGAATCAGATTCGA
>Frequency_1_QualityScore_FFHHGHDIJJJIJJFFHIIHHIIIIJIIIIIJIJJHDGHJFGIJIJJJHHEFFFFFFFDCEEDDCCDEECCDDEDDEEEEDEEEEDDDDDDDDD_Mismatch_0_Sense_+_Library_PoolT
GCAACGACTTGAAGTCTTGTATATCTATAAGGGCCGTTTTAGGCCCGCTGTAATTTTTGAACAGTTAATCAATTCATATGTGATCACTGCTCAA
>Frequency_37_QualityScore_FFHGGGFIIIIIHHFGHIHGGHFHHHHHIIIIIIHIGHIHIIHIIIIIHGFFFGFFEEDCDDDDBCCDECCCDDDCDDDDCDDDEDDDCDDDCC_Mismatch_0_Sense_+_Library_PoolC
GCAACGACTTGAAGTCTTGTATATCTATAAGGGCCGTTTTAGGCCCGCTGTAATTTTTGAACAGTTAATCAATTCATATGTGATCACTGCTCAA
>Frequency_1_QualityScore_FFHGHHGIIJIJJJJJJJJJJGIJGJJIJGGIFIFHEDFFFFECCDDDDDDDCDCCDBDDDDDDDDDBDDBBDB@CCCCDBD9@0<<>@>C:@3_Mismatch_0_Sense_+_Library_PoolT
GCAACGCCAGCGACAATGCCAAGGAACTGAAGCGGTCTCTTTCGGCGACTTACAACAGGCAGAGGCAGGCCAAGATCACGGGAGAGATTTTGGA
>Frequency_12_QualityScore_FFHHHHHJIIIJIJJJJJIJIIIJIIJJJIJJJJIFHHHHHHGGFEDDDDDDDDDDDDDDDDDDDDDDDAB?AB>ABA@?AB6>4=7:ACC??:_Mismatch_0_Sense_+_Library_PoolC
GCAACGCCAGCGACAATGCCAAGGAACTGAAGCGGTCTCTTTCGGCGACTTACAACAGGCAGAGGCAGGCCAAGATCACGGGAGAGATTTTGGA
>Frequency_1_QualityScore_FFHHHHHJJJJJJJJJJJIJJJJIIJJJJJJJJIJJJJIJJHHJJJIJIIJJJJJJJJJHHFDADDDCCDDDDDDDD@CDEEEDDB<ACDDCCC_Mismatch_1_Sense_+_Library_PoolT
GTCAACATTGAGAATCAGATTCGACTTGCAACGACTTGAAGTCTTGTATATCTATAACGGCCGTTTTAGGCCCGCTGTAATTTTTGAACAGTTA
>Frequency_1_QualityScore_FFHHHHGJJJJIJJJJJJIHHJJJGGIIIJJJJJJJHIJJJHHJJJJJJJJHHFFFEEEEEEEDDDDDDDDDEEED_Mismatch_1_Sense_+_Library_PoolT
GACTTGCAACGACTTGAAGTCTTGTATATCTATAAGGGCCGTTTTAGGCCCGCTGTAATTTTTGAACAGTTCATCA
>Frequency_1_QualityScore_@<<AA?FGGB<?<CFEB?FB9A??9C?C<?BDF<FGGHI@FCEFCFDEAAA;=AEHHIIB>C>GG?=EHEE<8<=@;A;@>>CBCCCCB@3@;>_Mismatch_0_Sense_+_Library_PoolT
GTAATTTTTGAACAGTTAATCAATTCATATGTGATCACTGCTCAACCCCCTTGCTTTGATCTTAATAACGAGAGAATTCAAGAGACAATTTACC
>Frequency_14_QualityScore_FCFGFFHIHGHHHHIHGHHGGHHHHIIIIHHGHHHIIIIHGHHHHGGHGHHIHHIFHHFHHHGGFGGGGEDECBBBCDDDCCCCCDDCCCDDEC_Mismatch_0_Sense_+_Library_PoolC
GTAATTTTTGAACAGTTAATCAATTCATATGTGATCACTGCTCAACCCCCTTGCTTTGATCTTAATAACGAGAGAATTCAAGAGACAATTTACC
>Frequency_1_QualityScore_FFHHHFHHJJJJJJJIJGJIIGIHHIIIHGIIIJJJIJIJIJIJIFHJJJIIJJIHFFDDEEFFEDDDDCCDDDDDEEDDDDEDDEEEEDD_Mismatch_2_Sense_+_Library_PoolT
ATTCGACTTGCAACGACTTGAAGTCTTGTATATCTATAAGGGCCGTTTTAGGCCCGCTGTAATTTTTGAACAGTTCATCAATTCATATGTA
>Frequency_1_QualityScore_DDFFHH?BFGGIIGIIIIIICHIIGGIEGEHGIIGGIICHGGHIIGGGIGHIIIICGIHIDCHGIGHHGHEEHBB?DFBB?BABC@CC5?B<B@_Mismatch_1_Sense_+_Library_PoolT
AGTGTTGATTCCCCTTTGTCAACATTGAGAATCAGATTCGACTTGCAACGACTTGAAGTCTTGTATATCTATAAGGGCCGTTTTAGGCCCGCTG
>Frequency_1_QualityScore_FFHHHHHIIIEHICBHDEH@FEFHEEFHDDGIGIG@GHGGHIIGEGIEHIGHE_Mismatch_1_Sense_+_Library_PoolT
ACCCCCTTGCTTTGATCTTAATAACGAGAGAATTCAAGAGACAATTTACCTTA
>Frequency_1_QualityScore_DFGHHHDBHFGGEGGHIEIGCHGHGFBCCFGGIJIHF@GHGIJJIF<BBHHEC;BDEDCA1>ACC(;ACCDACDC@ACDFEF>_Mismatch_2_Sense_+_Library_PoolT
TGCAACGACTTGAAGTCTTGTATATCTATAAGGGCCGTTTTAGGCCCGCTGTAATTTTTGAACAGTTCATCAATTCATATGTA
>Frequency_1_QualityScore_FFHHHHHJHIIJIJJJJJJJGJJJJJJGHIJJJJJJJJJJJEAHFCDABDDDDDDDDDCC@BDDBDDBB@>BBDB@3?CCDCDCBD@CDBDDDD_Mismatch_0_Sense_+_Library_PoolT
ACGAGATGTTCAGGCTTACGACAAAGGAGGGGAGGCTCACCGTCGAGAGGGAAATGGTTCGAACTCCGACGCCGGAATTCTCCCCTGTCGTGCT
>Frequency_1_QualityScore_FFHHHHHJJJJJJJJJJJJJJJJIGHIIJJJIIJJIIJJJJIJJJJJJJJIGIFHIIJHIIJJIJHHHDHHFEFDBBDDDDCDDDDDDDDDEEE_Mismatch_1_Sense_+_Library_PoolT
TGATTCCCCTTTGTCAACATTGAGAATCAGATTCGACTTGCAACGACTTGAAGTCTTGTATATCTATAAGGGCCGTTTTAGGCCCGCTGTAATT
>Frequency_2_QualityScore_FFHGHGHJIIIIIIIJIIIIIGIGGHIIHIIHEGGGIFIIGGIIIIJJIIIGIEGIIIGIGIJJIIIIHGHEGFD?ACDDDDDDDDDCDBCCCE_Mismatch_1_Sense_+_Library_PoolC
TGATTCCCCTTTGTCAACATTGAGAATCAGATTCGACTTGCAACGACTTGAAGTCTTGTATATCTATAAGGGCCGTTTTAGGCCCGCTGTAATT
>Frequency_1_QualityScore_FFHHHHHJJIIJJJHIJJIGJJJJJJJJJJJHIJJJJJJJJJJJJIJJJJHHHHFFFFFCEEEEEEDDEDDEEEEDEEEEEDDDDDDDDDDDDD_Mismatch_0_Sense_+_Library_PoolT
GACTTGAAGTCTTGTATATCTATAAGGGCCGTTTTAGGCCCGCTGTAATTTTTGAACAGTTAATCAATTCATATGTGATCACTGCTCAACCCCC
>Frequency_14_QualityScore_FFGHHGHIIGHIIIGGIFHGIIHHIHHIHIIFHIIIHHGIIIIIHFGHHHGHGFEFFFEDDEEEDEDDDBDDEEDCDDDDDDDDDCDCDCCCCC_Mismatch_0_Sense_+_Library_PoolC
GACTTGAAGTCTTGTATATCTATAAGGGCCGTTTTAGGCCCGCTGTAATTTTTGAACAGTTAATCAATTCATATGTGATCACTGCTCAACCCCC
>Frequency_1_QualityScore_FFHHHHHGIJHJJJJJJJJIIJIJJIJJIJJIGIJJJJJJJJIJFIJIIIHIJJJIJJIJJJJIJIIEHEFFACDDDDDDDDDDDD<CCDEDDD_Mismatch_0_Sense_+_Library_PoolT
TTCCCTTTTGTCAACATTGAGAATCAGATTCGACTTGCAACGACTTGAAGTCTTGTATATCTATAAGGGCCGTTTTAGGCCCGCTGTAATTTTT
>Frequency_35_QualityScore_EEGGGGGIIIHIHIIIIIHHHGGHHHIHHIGIGIIIHIIIIIHIIIHGGHEGHHHGGHHHIHHHHGGEDCCC?ACCCBCCCBCCCCACCDDDCC_Mismatch_0_Sense_+_Library_PoolC
TTCCCTTTTGTCAACATTGAGAATCAGATTCGACTTGCAACGACTTGAAGTCTTGTATATCTATAAGGGCCGTTTTAGGCCCGCTGTAATTTTT
>Frequency_1_QualityScore_FFGHFFHBHIIIIJII>EHGDGEEHAGFHGEHHFFFFFEEEEEDDDDDBB@DBDDDDDDCDDDDDDDCCCDB@5@@DDDDDDDDD<@BBDCCCC_Mismatch_0_Sense_+_Library_PoolT
GCTCGCCAGCGAGCTCGCGAACAGGATGAATGCCATGAGCAACGCCAGCGACAATGCCAAGGAACTGAAGCGGTCTCTTTCGGCGACTTACAAC
>Frequency_7_QualityScore_EFGHFGHCDDDEGFHHGGHCGFEDG=DFDFEFEFEEEDDDBCCCCC>@BAAABCCACCACBB?BBCBBAA@A@;>ABCAC??@AB???ABBBCD_Mismatch_0_Sense_+_Library_PoolC
GCTCGCCAGCGAGCTCGCGAACAGGATGAATGCCATGAGCAACGCCAGCGACAATGCCAAGGAACTGAAGCGGTCTCTTTCGGCGACTTACAAC
>Frequency_1_QualityScore_FFHHHHHJJIJIJJJIJJDHGHJDHGIHHHHFFFFDAC@CCFDDBDDDCDDFDDDDEFDDDDDDDDDDDDCCDDDDDDDDDDDDCDDDDDDDDD_Mismatch_1_Sense_+_Library_PoolT
TTTGGAGATTGTCGCGGGAGCCGACGCACTGGGCTGAGTGTTTGTTAGTGTTGATTCCCCTTTGTCAACATTGAGAATCAGATTCGACTTGCAA
>Frequency_2_QualityScore_EEHGFEGGEGFGIGHIHGAFGGE;?DFGHGDDDECCCC;A?CBCACAC?ACAACCCECBCDDCDCC;?A??BBCDDCCCCCCCACBECCBDDC?_Mismatch_1_Sense_+_Library_PoolC
TTTGGAGATTGTCGCGGGAGCCGACGCACTGGGCTGAGTGTTTGTTAGTGTTGATTCCCCTTTGTCAACATTGAGAATCAGATTCGACTTGCAA
>Frequency_1_QualityScore_FFHHHDFFHIJIIHIHIIJIIIJJJJJJJJJJJJIJJJJJJJJJJJJJJJJIJJJJJJJJJJJJHHHFFDDEFFEEEEEEEEEEEEDDCBDDDB_Mismatch_1_Sense_+_Library_PoolT
CTGAGTGTTTGTTAGTGTTGATTCCCCTTTGTCAACATTGAGAATCAGATTCGACTTGCAACGACTTGAAGTCTTGTATATCTATAAGGGCCGT
>Frequency_1_QualityScore_DDFDDDD6EDFEB;?<FGC;?DFFHEDAD<0?@DABFHHGIBB<B?CCACC=A@BB?@?<<@?B_Mismatch_1_Sense_+_Library_PoolT
GCCAGCGACAATGCCAAGGAACTTAAGCGGTCTCTTTCGGCGACTTACAACAGGCAGAGGCAGG
>Frequency_1_QualityScore_FFHHHHHJJGIJJJJIJJJJJIJJJJJJJJJJJJJJIIHHHHFDAACC?CDCCBDD2;&8(:@CDCD:AAACCCCBBBDD09<BB9995.903?_Mismatch_0_Sense_+_Library_PoolT
CTGAAGCGGTCTCTTTCGGCGACTTACAACAGGCAGAGGCAGGCCAAGATCACGGGAGAGATTTTGGAGATTGTCGCGGGAGCCGACGCACTGG
>Frequency_11_QualityScore_FFGGHGGJIFIHIJJJIIIIIGIIIHJIIIIIJJIIGHHGGFEAB?BA>ACACABC7>5?7=ACCAA=AAABBAA@@@@C4<:@<6<=:3;<@A_Mismatch_0_Sense_+_Library_PoolC
CTGAAGCGGTCTCTTTCGGCGACTTACAACAGGCAGAGGCAGGCCAAGATCACGGGAGAGATTTTGGAGATTGTCGCGGGAGCCGACGCACTGG
>Frequency_1_QualityScore_B:1<<CDBAD?EA9?D*?9D9:?B3DD:(?B>C(=\\;/9\?>AA((5=;??:<=<7<??_Mismatch_0_Sense_+_Library_PoolT
CCGAGGACGAGATGTTCAGGCTTACGACAAAGGAGGGGAGGCTCACCGTCGAGAGGGAAA
>Frequency_1_QualityScore_FFHHHHHJJJJJJJJJIJJHIIJJIJIIIJJJJIJJJIJIHGIJJJJIIJJJJHHFFFFFFEEDDDDDDDCDEEEDCDDDDEEEEEEEDEEDDD_Mismatch_2_Sense_+_Library_PoolT
CACTTGCAACGACTTGAAGTCTTGTATATCTATAAGGGCCGTTTTAGGCCCGCTGTAATTTTTGAACAGTTCATCAATTCATATGTGATCACTG
>Frequency_1_QualityScore_FDDHHHHIJJFGGGEHGICEEGIHFIIIBHJJHFHEEFFFFEEEEECDBD@BDDCDDDDDD559@CDCCABBDDBDDDDD?DD-<??A8>34><_Mismatch_0_Sense_+_Library_PoolT
GATGAATGCCATGAGCAACGCCAGCGACAATGCCAAGGAACTGAAGCGGTCTCTTTCGGCGACTTACAACAGGCAGAGGCAGGCCAAGATCACG
>Frequency_12_QualityScore_FEHGHHHIIJJJJIIIIIIIIIEHHIGIIIIIIIIIIIIIIIIIIIIGFCDDEEEEEDDDDBCDCDDDDBCDCDDDCCCDDDC5>7@A<@BAA?_Mismatch_0_Sense_+_Library_PoolC
GATGAATGCCATGAGCAACGCCAGCGACAATGCCAAGGAACTGAAGCGGTCTCTTTCGGCGACTTACAACAGGCAGAGGCAGGCCAAGATCACG
>Frequency_1_QualityScore_FFHHHHHGIEHIIJJGIH7CGG6FHIIJIIBHFFEDBEECCDDDDDDDDDDDDDBDDDDDDDDBDDDDDDDB@BCBAACDDDDDDB@CCCDD?B_Mismatch_0_Sense_+_Library_PoolT
CTCCAGGAGTCGCTCGCCAGCGAGCTCGCGAACAGGATGAATGCCATGAGCAACGCCAGCGACAATGCCAAGGAACTGAAGCGGTCTCTTTCGG
>Frequency_3_QualityScore_EEFGFGDGG?EDEGGCCG:?ECACDDGIIF?BCCDB=?BCBCCCBCCCCBC@BBB@>>AAAAA?@CCAB9;=A;A>>?=ABC>A57;AA<>A?9_Mismatch_0_Sense_+_Library_PoolC
CTCCAGGAGTCGCTCGCCAGCGAGCTCGCGAACAGGATGAATGCCATGAGCAACGCCAGCGACAATGCCAAGGAACTGAAGCGGTCTCTTTCGG
>Frequency_1_QualityScore_FFHHHHHJJJJJJJJJJJJJJJJJJJJJJJJJJJJJJIJIJJJJJJJIJIJJJJJJJHHHHHH_Mismatch_1_Sense_+_Library_PoolT
ATCACTGCTCAACCCCCTTGCTTTGATCTTAATAACGAGAGAATTCAAGAGACAATTTACCTA
>Frequency_1_QualityScore_=ADDD<<<@EEBBE@F:F<E@E++2A<C32)1?@D39*B*?99?9*98BDDDDC1<@AD@C4@@@_Mismatch_1_Sense_+_Library_PoolT
TCATCAATTCATATGTGATCACTGCTCAACCCCCTTGCTTTGATCTTAATAACGAGAGAATTCAA
>Frequency_1_QualityScore_B>?FDDDHEEGE@D>DD1CDCGH@FD9CDFADA@FA9BD@?/9BBD>?B4=B8.(((-\-)-7).);5=;;>B>@;BC>@B<>C:9+:>::+4@_Mismatch_1_Sense_+_Library_PoolT
CATTGAGAATCAGATTCGACTTGCAACGACTTGAAGTCTTGTATATCTATAAGGGCCGTTTTAGGCCCGCTGTAATTTTTGAACAGTTCATCAA
>Frequency_9_QualityScore_FDGHFGGFGHHIIIIFHGGHHHIGIHIIIHHIIIIHFGHIIFHHGGHIIHHIHGGHHHBBDFEEEEEDCBCC@CDDDDCCBBACCBABCDEECD_Mismatch_1_Sense_+_Library_PoolC
CATTGAGAATCAGATTCGACTTGCAACGACTTGAAGTCTTGTATATCTATAAGGGCCGTTTTAGGCCCGCTGTAATTTTTGAACAGTTCATCAA
>Frequency_1_QualityScore_FFHHHHHJJJIJJJJIJGGHIIJJJJIIIJJJIJJJJJJHFFDDDDDDDDDDDDDDDBD@C>BDDDDDDDCDDDCCDDEDDDDDDDDDDDDDDD_Mismatch_1_Sense_+_Library_PoolT
GGCCAAGATCACGGGAGAGATTTTGGAGATTGTCGCGGGAGCCGACGCACTGGGCTGAGTGTTTGTTAGTGTTGATTCCCCTTTGTCAACATTG
>Frequency_1_QualityScore_FFHHHHHIJJIJJJJHIFHGHIIJIJHIJJJJJJJJJJJHFFDDDDDDDDDDDDDDDDDCCCDDDBDCDDDEEDDDDADDDDDDDDDDDDDDDD_Mismatch_1_Sense_+_Library_PoolC
GGCCAAGATCACGGGAGAGATTTTGGAGATTGTCGCGGGAGCCGACGCACTGGGCTGAGTGTTTGTTAGTGTTGATTCCCCTTTGTCAACATTG
>Frequency_1_QualityScore_FFHHHHHJJJJJJJJJJJJJIJJJJJJJJJJJJJIJJJJJJJJJJJJJIJJIJJHGHHHHHFFFFFFFEEEEEEEDDDDDDDDDDDDDDDDDDD_Mismatch_1_Sense_+_Library_PoolT
TTGTATATCTATAAGGGCCGTTTTAGGCCCGCTGTAATTTTTGAACAGTTCATCAATTCATATGTGATCACTGCTCAACCCCCTTGCTTTGATC
>Frequency_10_QualityScore_EEFFGHGIIIIIIIHIIIIJGIIIIIJJIJJJJJHIIJIJJIIIIIIIGHIIIIGGGHGGFEEFEEEEECDEEDCDCCDBCCCCCDDCCCDCCC_Mismatch_1_Sense_+_Library_PoolC
TTGTATATCTATAAGGGCCGTTTTAGGCCCGCTGTAATTTTTGAACAGTTCATCAATTCATATGTGATCACTGCTCAACCCCCTTGCTTTGATC
>Frequency_1_QualityScore_FDHFHHHGIIHIIH6AAC?68=?0@9CDDDDB2?+88@CCAC@C>C@C@@CCCDDDDDDAAC@DDCCDACDDDDDCDCDCCBAB<@@@ACDB@9_Mismatch_0_Sense_+_Library_PoolT
GAGATTGTCGCGGGAGCCGACGCACTGGGCTGAGTGTTTGTTAGTGTTGATTCCCTTTTGTCAACATTGAGAATCAGATTCGACTTGCAACGAC
>Frequency_21_QualityScore_FEGGGHHGHIIJJIEHHIIFGGGEHGGGGEEEBC?B@CDDACCDACCDCCCCDDCDCCCDCDCDDCCDCCCACCCDCDDDBCCCBCBCCCCCBC_Mismatch_0_Sense_+_Library_PoolC
GAGATTGTCGCGGGAGCCGACGCACTGGGCTGAGTGTTTGTTAGTGTTGATTCCCTTTTGTCAACATTGAGAATCAGATTCGACTTGCAACGAC
>Frequency_1_QualityScore_DFHGHGHEFHIIGGHIJIGIHGGGGIIJJCGGGGHIJGIJJIIFFHIIGGIJJFHHG?EHEDEFDDFEEDEEEADDDDCDCDCDDC_Mismatch_1_Sense_+_Library_PoolT
CTTGAAGTCTTGTATATCTATAAGGGCCGTTTTAGGCCCGCTGTAATTTTTGAACAGTTCATCAATTCATATGTGATCACTGCTCA
>Frequency_2_QualityScore_FFHHGHHIIIIIGGIIJIIIIIGIJIIIJFIIIJJIIIJJJJJIIGIIJIJIIIIGHHHGGFFFFFFEECCEECEEDEEDCDDDDC_Mismatch_1_Sense_+_Library_PoolC
CTTGAAGTCTTGTATATCTATAAGGGCCGTTTTAGGCCCGCTGTAATTTTTGAACAGTTCATCAATTCATATGTGATCACTGCTCA
>Frequency_1_QualityScore_FFHHHGHJJJJJJJJJJJJJIJJIJJJIJGIIIGHFHEFFCD>??CCDDCDDDCDDDDEDDDDD;B>B@>B>@>B@CDD?A>8?(4>CD58944_Mismatch_1_Sense_+_Library_PoolT
CGGCGACTTACAACAGGCAGAGGCAGGCCAAGATCACGGGAGAGATTTTGGAGATTGTCGCGGGAGCCGACGCACTGGGCTGAGTTTTTGTTAG
>Frequency_1_QualityScore_FDAFHFHIHGGGIHIIIJGIGGGIFHCGHIJJJIIJHHGHFB,=?A?53>>C?BD/77?<>CCC:@4<(3>A@:<?@BB_Mismatch_0_Sense_+_Library_PoolT
TGAAGCGGTCTCTTTCGGCGACTTACAACAGGCAGAGGCAGGCCAAGATCACGGGAGAGATTTTGGAGATTGTCGCGGG
>Frequency_1_QualityScore_DADB:<DG<<<ACH9DFG>AFF>FEFBDDFD=CFEFIEE=EA8BBBC@>@5;?BB;=/5((4>A@5(9AAAA4>585>B_Mismatch_0_Sense_+_Library_PoolC
TGAAGCGGTCTCTTTCGGCGACTTACAACAGGCAGAGGCAGGCCAAGATCACGGGAGAGATTTTGGAGATTGTCGCGGG
>Frequency_1_QualityScore_FFHHHHGJJJJJJJJJJIJJHHIIIHHHJJJJJJJIIIJJJJGIJJJJJJJHFFDDCEEEFEDDBDCCDDDCDEEEDDDEDDD_Mismatch_2_Sense_+_Library_PoolT
CGACTTGCAACGACTTGAAGTCTTGTATATCTATAAGGGCCGTTTTAGGCCCGCTGTAATTTTTGAACAGTTCATCAATTCAC
>Frequency_1_QualityScore_FFHHDFDIIIJJJGGIJJJBGGEGHIJJJJJIGIIIJHIIJJIIJJIJJJGJJIHHHHGHHFFFFFFEEDD@DDDD:>CDCDDEDDEEACCDBD_Mismatch_1_Sense_+_Library_PoolT
TAAGGGCCGTTTTAGGCCCGCTGTAATTTTTGAACAGTTCATCAATTCATATGTGATCACTGCTCAACCCCCTTGCTTTGATCTTAATAACGAG
>Frequency_9_QualityScore_EFHGGGHJIHHIJJIIJIJIIIJGIIJJJJJIIIIJIHHIIIIHIIJIIIIIIHGGGHHGGFFEFEEECBBCDCDDDBCDDDDEDEDDEDDDCC_Mismatch_1_Sense_+_Library_PoolC
TAAGGGCCGTTTTAGGCCCGCTGTAATTTTTGAACAGTTCATCAATTCATATGTGATCACTGCTCAACCCCCTTGCTTTGATCTTAATAACGAG
>Frequency_1_QualityScore_FDGFFHBHEHHGGCH<EGDEGHIDCEHIGIBGCCHGHCCFEA>@A=C@EEHEH=8BC@:=BCCC><9839<BBDDDB8>B@<B95@_Mismatch_0_Sense_+_Library_PoolT
CCGTTCAGATTCTGGACGCCCTGCTGCCTCTCTATCTCAACAGCCAGATTCTGCGCGCTCTCCAGGAGTCGCTCGCCAGCGAGCTC
>Frequency_1_QualityScore_DFH>FDAFGIIAD>GBABA>/@A@EG?CA?D7?7?@A>C;@CCCD?;@C>CDDCDDAA>;;CCCC34><>44:@:>:(+:??24>AA>5<<>?@_Mismatch_0_Sense_+_Library_PoolT
ATTGTCGCGGGAGCCGACGCACTGGGCTGAGTGTTTGTTAGTGTTGATTCCCTTTTGTCAACATTGAGAATCAGATTCGACTTGCAACGACTTG
>Frequency_16_QualityScore_EDFEEFEGHIHEFGGGGHFEDFEFFGFFECD>@>BDDACCCBBBCBCCBDDCCCCABABCDCDCBCCCBCCCCCCCCBACBBBBCCCB@BAABB_Mismatch_0_Sense_+_Library_PoolC
ATTGTCGCGGGAGCCGACGCACTGGGCTGAGTGTTTGTTAGTGTTGATTCCCTTTTGTCAACATTGAGAATCAGATTCGACTTGCAACGACTTG
>Frequency_1_QualityScore_FFHHHFHHIJJIJJJHHHIJIJJJJJJJJJJIJJJIJJJJJJIIIJJJJIJJJIJJJJJJIJJIHHHFFFDDDDEEEEEEFEEEEEDDDDDDBB_Mismatch_1_Sense_+_Library_PoolT
CTGAGTGTTTGTTAGTGTTGATTCCCTTTTGTCAACATTGAGAATCAGATTCTACTTGCAACGACTTGAAGTCTTGTATATCTATAAGGGCCGT
>Frequency_1_QualityScore_ADHHF:D;;AAG><EFHI<G??:?@FHCD3?/?D<B@A=44<\98?;\38/&&08@??35(8+:>>C3234+4+:@1(4>3(+4>AC_Mismatch_2_Sense_+_Library_PoolT
GCAGGCCAAGATCACGGGAGAGATTTTGGAGATTGTCGCGGGAGCCGACGCCCTGGGCTGAGTGTTTGTTAGTGTTGCTTCCCTTTT
>Frequency_1_QualityScore_FFHHHHHIIJIJIJIJJJJJIJIHIJJJJJJJJJJJJHJIJJJJJIIJHHHHHFEFFFFFFEEEEEEEEEDDDDDDDDDD_Mismatch_1_Sense_+_Library_PoolT
GTCTTGTATATCTATAAGGGCCGTTTTAGGCCCGCTGTAATTTTTGAACAGTTCATCAATTCATATGTGATCACTGCTCA
>Frequency_2_QualityScore_FEHGHFFAGIIIIIGIIIIAGHGEGFGIIIGGGIIIFIGBCHIIIIIIGBFDEGCGGCEFFEEEEECAD>ACDCCCDDDC_Mismatch_1_Sense_+_Library_PoolC
GTCTTGTATATCTATAAGGGCCGTTTTAGGCCCGCTGTAATTTTTGAACAGTTCATCAATTCATATGTGATCACTGCTCA
>Frequency_1_QualityScore_FFHHHHHJJJJJJJJJJJJJGHIJIFHIJJJJJJJJJIJJJJBEHHHFFFFFDDDDDDEEDEEEDCCDDCCDDEEDDDDEDDEEEEDEDEEEDD_Mismatch_1_Sense_+_Library_PoolT
CGACTTGCAACGACTTGAAGTCTTGTATATCTATAAGGGCCGTTTTAGGCCCGCTGTAATATTTGAACAGTTAATCAATTCATATGTGATCACT
>Frequency_1_QualityScore_BDHFHDHGG@GAFHIIAFDHGGEGBGHIGBFGHIIGEEFIDFHGGGGGCHGEHEFEBEDECA@CDECACCCCCDDED>CCACCCCCCAA@_Mismatch_2_Sense_+_Library_PoolT
ACGACTTGAAGTCTTGTATATCTATAAGGGCCGTTTTAGGCCCGCTGTAATTTTTGAACAGTTAATCAATTCATATGTGATCAATGCCCA
>Frequency_1_QualityScore_FFHHHFHIIJJJJJJIJHJJJIJIJJIJJIJJJJJJGHF<B?BA@CACCBBD=B/?0>ACDAB:?ACCC>CBD@BD99<@99><9-99?BD<9<_Mismatch_0_Sense_+_Library_PoolT
AGCGGTCTCTTTCGGCGACTTACAACAGGCAGAGGCAGGCCAAGATCACGGGAGAGATTTTGGAGATTGTCGCGGGAGCCGACGCACTGGGCTG
>Frequency_6_QualityScore_FFHHHFHIIIJJJJJJJIIJJJJJJJIJJJJIIIIIIIGFFEEEBCDDECDD=@<A=?BCDCBACB@BCBAAC?BD;?8A?=?A?>>@ABCA<<_Mismatch_0_Sense_+_Library_PoolC
AGCGGTCTCTTTCGGCGACTTACAACAGGCAGAGGCAGGCCAAGATCACGGGAGAGATTTTGGAGATTGTCGCGGGAGCCGACGCACTGGGCTG
>Frequency_1_QualityScore_FFHHHHGIGJJJJJJIJJJJJJJJJIHHJJJHIJJJJIJJJJIJIJJIJIJIIJJJJJJJ_Mismatch_0_Sense_+_Library_PoolT
CCGTTTTAGGCCCGCTGTAATTTTTGAACAGTTAATCAATTCATATGTGATCACTGCTCA
>Frequency_3_QualityScore_FFGGHHHIJIIIJIIJJIIIIIJJIGDGIIIGFHHIJJIIJJJJIJIHIHIIHIIIJJJG_Mismatch_0_Sense_+_Library_PoolC
CCGTTTTAGGCCCGCTGTAATTTTTGAACAGTTAATCAATTCATATGTGATCACTGCTCA
>Frequency_1_QualityScore_FFHFHHFGIJJJJJJJJJJJJIJJJJJJJJJJJGHIHJJJJJJIJJJJIJJJJJJJJIJJIJIIJIGHHAEHHHFFFFFCADDDBDDDDDCDDD_Mismatch_1_Sense_+_Library_PoolT
TGTTAGTGTTGATTCCCCTTTGTCAACATTGAGAATCAGATTCGACTTGCAACGACTTGAAGTCTTGTATATCTATAAGGGCCGTTTTAGGCCC
>Frequency_4_QualityScore_EEGGHGGFHIIHIGIIJIIIJIIIGHIIIIIJIGGHHIIIIIJIHHHIIIGFGFEGIIGFFECFGEEEF?EDGFFFEED@CBBBACDCCCCCCC_Mismatch_1_Sense_+_Library_PoolC
TGTTAGTGTTGATTCCCCTTTGTCAACATTGAGAATCAGATTCGACTTGCAACGACTTGAAGTCTTGTATATCTATAAGGGCCGTTTTAGGCCC
>Frequency_1_QualityScore_FFHHHHHJJJJJJJJJJJJJJIJJGJJJJJJJIJIJJIIJIJJJJIJJIJJJJJGIIHHHHFFFDDDDDCDFEEDDDDDDDDCCDEEEDDDEDC_Mismatch_1_Sense_+_Library_PoolT
GAGAATCAGATTCGACTTGCAACGACTTGAAGTCTTGTATATCTATAAGGGCCGTTTTAGGCCCGCTGTAATTTTTGAACAGTTCATCAATTCA
>Frequency_10_QualityScore_FEGGGGGIIHIIIIHIIIIIIIFFFHHIHIHIFHIIJFHIHIJIHFEEDDDDEFAEFFEEDFDCBCCCCBCCEDDDCBDCCCBBBDDDCBCCCC_Mismatch_1_Sense_+_Library_PoolC
GAGAATCAGATTCGACTTGCAACGACTTGAAGTCTTGTATATCTATAAGGGCCGTTTTAGGCCCGCTGTAATTTTTGAACAGTTCATCAATTCA
>Frequency_1_QualityScore_FFHHBHDHBFC@G?FEHIEEHIEHH<BDGHHIGD;CH>>;CGGIIIIEGAE>D@C>CEC@CACC@CCCC>><ABBB2?1:>ACDC<->BB>BCC_Mismatch_0_Sense_+_Library_PoolT
TTCTCCCCTGTCGTGCTCTTCGAGCAGGACCCCGTTCAGATTCTGGACGCCCTGCTGCCTCTCTATCTCAACAGCCAGATTCTGCGCGCTCTCC
>Frequency_1_QualityScore_FFHHHHHJJIJGIIJJJFIJBDHGHGBHJJJJEBCCCD=CCCDECCDCDCDDDDCBD@>BBDDDDDDDDCDDCBDACDDDCCDDDB9@@DDDDC_Mismatch_0_Sense_+_Library_PoolT
CTCTCCAGGAGTCGCTCGCCAGCGAGCTCGCGAACAGGATGAATGCCATGAGCAACGCCAGCGACAATGCCAAGGAACTGAAGCGGTCTCTTTC
>Frequency_5_QualityScore_FFHHHHHJIIIFHHIGIGHJAEGH=GFGIIJIHFEDDD@CDBCDDDDDDDDDDDDBBBCABDDBCBCCCCCCBBB?CCDDCCDDDD<@BBACBC_Mismatch_0_Sense_+_Library_PoolC
CTCTCCAGGAGTCGCTCGCCAGCGAGCTCGCGAACAGGATGAATGCCATGAGCAACGCCAGCGACAATGCCAAGGAACTGAAGCGGTCTCTTTC
>Frequency_1_QualityScore_FFHHHHHJJJJJJJJJIFGIIJHIGIEIGJIJJJJIJJJGIIIGIIIJJJHHFEFFFEEDEDBCDDDCCADDDD_Mismatch_1_Sense_+_Library_PoolT
CTTGCAACGACTTGAAGTCTTGTATATCTATAAGGGCCGTTTTAGGCCCGCTGTAATTTTTGAACAGTTCATCA
>Frequency_1_QualityScore_D?CFB?D@<CGF<C@9EFDG@GHHIIIGGD6(88888@7CACFHHEGI>EEH;?AHH@;>@;B>C_Mismatch_0_Sense_+_Library_PoolT
AAGGGCCGTTTTAGGCCCGCTGTAATTTTTGAACAGTTAATCAATTCATATGTGATCACTGCTCA
>Frequency_10_QualityScore_FFHGHGHIGIIIGHIIIIIIIIHIHIIIJIIGHIIIHHIIIIIHIIIIIIIHGHGGGGGFEEEED_Mismatch_0_Sense_+_Library_PoolC
AAGGGCCGTTTTAGGCCCGCTGTAATTTTTGAACAGTTAATCAATTCATATGTGATCACTGCTCA
>Frequency_1_QualityScore_FFHHHHHJJJJJJJJJJJIJJJJJJJJJJJJJJIIJJJJHGIGHHHHHFFFDBDDDDDDDDDDDDDDBDDBDDDBD<B?B@CCDBDDBB@B_Mismatch_1_Sense_+_Library_PoolT
CATGAGCAACGCCAGCGACAATGCCAAGGAACTGAAGCGTTCTCTTTCGGCGACTTACAACAGGCAGAGGCAGGCCAAGATCACGGGAGAG
>Frequency_1_QualityScore_FFHHHHHJJJJJJGJJJJJJJJJJIJJJJJJJJJIJJJJJJJIIJJJJJJJJJJJJIIJJJJIJJHHHHEBABCEEDDECDDDD_Mismatch_1_Sense_+_Library_PoolT
AATTTTTGAACAGTTCATCAATTCATATGTGATCACTGCTCAACCCCCTTGCTTTGATCTTAATAACGAGAGAATTCAAGAGAC
>Frequency_3_QualityScore_FFHGHHHIIGHHIIHIIIIGIHIFHHHHIGHIIIJIIJJGHGIIGGGIHIIIIFIIEHIIIIIIIIGIFBBC@DEEEDCCACBC_Mismatch_1_Sense_+_Library_PoolC
AATTTTTGAACAGTTCATCAATTCATATGTGATCACTGCTCAACCCCCTTGCTTTGATCTTAATAACGAGAGAATTCAAGAGAC
>Frequency_1_QualityScore_FFHHHHHJJHIJJJJJJJJJJGIJIIJJJJIIJJIJJJJJJHHHHFFFFFEEEEEDDDDDDDDDDDDDDDDDDDDDCDDDDDDDDDDDDDD<??_Mismatch_0_Sense_+_Library_PoolT
GCGAACAGGATGAATGCCATGAGCAACGCCAGCGACAATGCCAAGGAACTGAAGCGGTCTCTTTCGGCGACTTACAACAGGCAGAGGCAGGCCA
>Frequency_6_QualityScore_FFHHHHGIIHHIIHIIIIIIIGHHHIIIIHIIGIGHIHGGGGGEEEEEDECCDDDCCABCDDCDDDABBC@BCCCDCCDCCDBBCCBCCCB:@;_Mismatch_0_Sense_+_Library_PoolC
GCGAACAGGATGAATGCCATGAGCAACGCCAGCGACAATGCCAAGGAACTGAAGCGGTCTCTTTCGGCGACTTACAACAGGCAGAGGCAGGCCA
>Frequency_1_QualityScore_DDFDDACFHIJJGEIIEGEAAG@FGHDHIIIIIIJGIEHGIIIIB@CEHGCD=DH;3AEEACFFEFF>A;@CECCDCCDCC58=;;<CDDCDAC_Mismatch_2_Sense_+_Library_PoolT
TCTTGTATATCTATAAGGGCCGTTTTAGGCCCGCTGTAATTTTTGAACAGTTCATAAATTCATATGTGATCACTGCTCAACCCCCTTGCTTTGA
>Frequency_1_QualityScore_FFGHHHHIJJJJJJJJJGIIJJIIJIIJJJIIJIJJJJJJJJJJJJJJJJJJJIIJHHFFDCEEEFEDDBDCCDDDDDEEDDDDEDDEEEEDEE_Mismatch_0_Sense_+_Library_PoolT
AGATTCGACTTGCAACGACTTGAAGTCTTGTATATCTATAAGGGCCGTTTTAGGCCCGCTGTAATTTTTGAACAGTTAATCAATTCATATGTGA
>Frequency_36_QualityScore_FFGGGGGGIIIIIIIIIHIIIHHHIEGIIIGHIIIIIIIIIHGGHHHEGGGHHGHHGEEDCADDDDDCDCCCCCDCCDEDDDDCCCDDDDDBCD_Mismatch_0_Sense_+_Library_PoolC
AGATTCGACTTGCAACGACTTGAAGTCTTGTATATCTATAAGGGCCGTTTTAGGCCCGCTGTAATTTTTGAACAGTTAATCAATTCATATGTGA
>Frequency_1_QualityScore_FFHHHHHJJJJJIJJJJJJJJJBHBGGDGGIIIJJAHAG@FGHIEIEHAEHHHFFFDDD?BDD>>BDB9<-9AB?<52?+:+>AA8A>@:A@CB_Mismatch_0_Sense_+_Library_PoolT
ACTTACAACAGGCAGAGGCAGGCCAAGATCACGGGAGAGATTTTGGAGATTGTCGCGGGAGCCGACGCACTGGGCTGAGTGTTTGTTAGTGTTG
>Frequency_5_QualityScore_FFHHHHGJJJJJJIJIJEIIIJFIGIGEFHGIHIJCF@FAFFHHGGEGBFFFDEEDBBD9?<BB=@A@;9:?BC?B@<A.<6=BC>@9><@=A=_Mismatch_0_Sense_+_Library_PoolC
ACTTACAACAGGCAGAGGCAGGCCAAGATCACGGGAGAGATTTTGGAGATTGTCGCGGGAGCCGACGCACTGGGCTGAGTGTTTGTTAGTGTTG
>Frequency_1_QualityScore_FFHHHHHJJJJIJJJJJJJJJJJJJJJJJJJJJJJJJJJIGHIJJGIJJJJJJIJJIIIJJHHHFFFFFCCDDDDDDCEEEEDDDDDDDDCCDE_Mismatch_1_Sense_+_Library_PoolT
TCAACATTGAGAATCAGATTCGACTTGCAACGACTTGAAGTCTTGTATATCTATAAGGGCCGTTTTAGGCCCGCTGTAATTTTTGAACAGTTCA
>Frequency_11_QualityScore_EFHHHHHJIIJGHHHIHGIIIHHIIIIIIJIIHIIGGHHIGHIIIGHHHIIIHHIIIHGHIFDFFEEEDCBCBBCCACDDEDCCBBCDDCCCDE_Mismatch_1_Sense_+_Library_PoolC
TCAACATTGAGAATCAGATTCGACTTGCAACGACTTGAAGTCTTGTATATCTATAAGGGCCGTTTTAGGCCCGCTGTAATTTTTGAACAGTTCA
>Frequency_1_QualityScore_FFHHHHHJJJJJJIIIJJJJJIJIJJJIJJJJJJJJJJJJJJJIIGJJJJJJJJJJJIIIJJIJ_Mismatch_1_Sense_+_Library_PoolT
TAATTTTTGAACAGTTCATCAATTCATATGTGATCACTGCTCAACCCCCTTGCTTTGATCTTAA
>Frequency_1_QualityScore_FFHHHHHJJJJJIFHIIJIIGGGGIIHHHHFBFDDCDEECDCDDDCFDDDDFFDDDDDDDCCDDDDDDCABDDDDDDDDDDEDDDDDDDDDDDD_Mismatch_1_Sense_+_Library_PoolT
AGATTGTCGCGGGAGCCGACGCACTGGGCTGAGTGTTTGTTAGTGTTGATTCCCCTTTGTCAACATTGAGAATCAGATTCGACTTGCAACGACT
>Frequency_3_QualityScore_FFHHHHHJJJJJJCHHIIHGFHEHHIGGGGEDD<@?CDDCDBDCDDFCCDDDDDDDDDDDDEEDDDDBCB@CDCDDDCDCDDCCDDDDCDCCCC_Mismatch_1_Sense_+_Library_PoolC
AGATTGTCGCGGGAGCCGACGCACTGGGCTGAGTGTTTGTTAGTGTTGATTCCCCTTTGTCAACATTGAGAATCAGATTCGACTTGCAACGACT
>Frequency_1_QualityScore_FFHHHHHJJIJJJJIJJJJJJJJGJJIJJJJJJJJGIHIIIJFHIIJIHIJJJJJJJJHEFFFFDECEDBDDDDDDDEEDDDDDDDDDDDEEDD_Mismatch_0_Sense_+_Library_PoolT
ACATTGAGAATCAGATTCGACTTGCAACGACTTGAAGTCTTGTATATCTATAAGGGCCGTTTTAGGCCCGCTGTAATTTTTGAACAGTTAATCA
>Frequency_27_QualityScore_DFFGGGHIGHHHIIIIJIIHIIIIIIIJJHHIIIHGHFGGIIHHIHIIIIIIIIHGHIGDEFEEEEEECABCCACCDEDDDBBCDDCBCDDEDD_Mismatch_0_Sense_+_Library_PoolC
ACATTGAGAATCAGATTCGACTTGCAACGACTTGAAGTCTTGTATATCTATAAGGGCCGTTTTAGGCCCGCTGTAATTTTTGAACAGTTAATCA
>Frequency_1_QualityScore_FFHHHHHJJJJJJJJJHIJJHHJBHCHICHHIIJJJGIEHEHHHHGF?DDFEECEDDDDD7;5?@B;@BB@BCBBBC<AB3:4>AC<C@C:@4@_Mismatch_0_Sense_+_Library_PoolT
GACTTACAACAGGCAGAGGCAGGCCAAGATCACGGGAGAGATTTTGGAGATTGTCGCGGGAGCCGACGCACTGGGCTGAGTGTTTGTTAGTGTT
>Frequency_12_QualityScore_FFHHHHHJJJJJJIIJHIIIIJICHBGGEGGHHGIIAE>E@EFHHBEBDADDCBDDDCBD8>9@=9>@>>><?ABA@=:?6>6=AA6>9><?<A_Mismatch_0_Sense_+_Library_PoolC
GACTTACAACAGGCAGAGGCAGGCCAAGATCACGGGAGAGATTTTGGAGATTGTCGCGGGAGCCGACGCACTGGGCTGAGTGTTTGTTAGTGTT
>Frequency_1_QualityScore_FFHHHHHIJJJJIIJJJJJJEHIIJGGJHHHFFFDDEDDDCCCDDDDDDDDDEFDDDDEDDDDDDDDDEDDDDDDDDDDDDDDDDDDDCDDDCD_Mismatch_1_Sense_+_Library_PoolT
ATTTTGGAGATTGTCGCGGGAGCCGACGCACTGGGCTGAGTGTTTGTTAGTGTTGATTCCCCTTTGTCAACATTGAGAATCAGATTCGACTTGC
>Frequency_1_QualityScore_=3?6):::CCFEIB>?F<5(=7@A;E((-?1??_Mismatch_0_Sense_+_Library_PoolT
GCGGTCTCTTTCGGCGACTTACAACAGGCAGAG
>Frequency_1_QualityScore_FDHHHHHIJIJJJJIJJJJJJJJHJJJJJJJJJJJJJHIGIJJJJJJIIJHHHHHHHFFFFFFEDFEDFEEEEDDDDDDD_Mismatch_0_Sense_+_Library_PoolT
GTCTTGTATATCTATAAGGGCCGTTTTAGGCCCGCTGTAATTTTTGAACAGTTAATCAATTCATATGTGATCACTGCTCA
>Frequency_10_QualityScore_EDGGHGGGHHHIIIGIIHGHIIHEHIIGFFHHIIJIIFIIIIIIIFGHGHHEFFFFGFFGFFEEDEEEECCDCDDDCDDC_Mismatch_0_Sense_+_Library_PoolC
GTCTTGTATATCTATAAGGGCCGTTTTAGGCCCGCTGTAATTTTTGAACAGTTAATCAATTCATATGTGATCACTGCTCA
>Frequency_1_QualityScore_DFHHGGHJJJJJJJJJJJJIJJIIIIIJJIJJFIBHIIHGHFEFF:A9?;@CDDD?:A>ACCDDDBBDD@BBBDDDBBDB09ABBC>(2(4:BC_Mismatch_0_Sense_+_Library_PoolT
TCTTTCGGCGACTTACAACAGGCAGAGGCAGGCCAAGATCACGGGAGAGATTTTGGAGATTGTCGCGGGAGCCGACGCACTGGGCTGAGTGTTT
>Frequency_4_QualityScore_EEGHGHHJJJJJIIIIJJIIHIJIIIIJIIIHEHFGFBDFDGGEE<@9@>@CCCBC?BA@CCBBACACC?A>A<7=;98?9:AA?=>7=6=8>A_Mismatch_0_Sense_+_Library_PoolC
TCTTTCGGCGACTTACAACAGGCAGAGGCAGGCCAAGATCACGGGAGAGATTTTGGAGATTGTCGCGGGAGCCGACGCACTGGGCTGAGTGTTT
>Frequency_1_QualityScore_B?C8<?AGGHHI6EB:FEEF4DG<FBFID;CFC;D;@\;\999?>C?;8=:8828(:>A:-+((+:>A@<@_Mismatch_1_Sense_+_Library_PoolT
CGGTCTCTTTCGGCGACTTACAACAGGCAGAGGCAGGCCGAGATCACGGGAGAGATTTTGGAGATTGTCGC
>Frequency_1_QualityScore_FFHHHHFIJJCFGHIEGGGD<FGGIIGIGGGJJJJGIJJIJJIIHGIIIIIGFCAGIIIG@DHGEHA?EBCBCFFEE_Mismatch_0_Sense_+_Library_PoolT
AATTCATATGTGATCACTGCTCAACCCCCTTGCTTTGATCTTAATAACGAGAGAATTCAAGAGACAATTTACCTTTA
>Frequency_5_QualityScore_FEHHHHGJHIGHIHIIIIHHHHIIIIIGIHHIHIJIJIHIJJIHIIIJHIIHGHFHGHIIFEHGFFFFFCEEEEEDD_Mismatch_0_Sense_+_Library_PoolC
AATTCATATGTGATCACTGCTCAACCCCCTTGCTTTGATCTTAATAACGAGAGAATTCAAGAGACAATTTACCTTTA
>Frequency_1_QualityScore_??ADDFFFB::EF@F><,A,:?CFEF@9FFEF;EEFB>>BGFIDFIIIIIBDEEECEFA;8;=D:D>EAAA_Mismatch_1_Sense_+_Library_PoolT
AGTTCATCAATTCATATGTGATCACTGCTCAACCCCCTTGCTTTGATCTTAATAACGAGAGAATTCAAGAG
>Frequency_1_QualityScore_DEHHHHHJJJJJJJGGJJCHHJJJJJJJJJJJJJJJJJIJIIGIIIJJJJJIJJJJJJJFBHGIHHDEHEF_Mismatch_1_Sense_+_Library_PoolC
AGTTCATCAATTCATATGTGATCACTGCTCAACCCCCTTGCTTTGATCTTAATAACGAGAGAATTCAAGAG
>Frequency_1_QualityScore_FFHHHHHJJJJJJIIJJJJJJJJJJJJIJJJJJJJJJJJJJJJJJJIIIJJJIIHIIJJHIJJJHHHHHHHFFFFD@DDDDDDDDDDDDDDCEE_Mismatch_1_Sense_+_Library_PoolT
TTGATTCCCCTTTGTCAACATTGAGAATCAGATTCGACTTGCAACGACTTGAAGTCTTGTATATCTATAAGGGCCGTTTTAGGCCCGCTGTAAT
>Frequency_2_QualityScore_FFHHHHHJJJJJJJJJJJJJJJJJIHIIIJJJJJIJJJJJJJIJJJIIJJJIJJIIIIJIFIIIJJIHHHHHFFFDCDDDCDDDDDDDDDBCCC_Mismatch_1_Sense_+_Library_PoolC
TTGATTCCCCTTTGTCAACATTGAGAATCAGATTCGACTTGCAACGACTTGAAGTCTTGTATATCTATAAGGGCCGTTTTAGGCCCGCTGTAAT
>Frequency_1_QualityScore_FFHHHHHJJJJGIHHHIJIIJHIHIJJJJJJJIJJJJJJJJIJJJJJJEIIHIIJJJJJJJIJJJHHHHFFFDDDECCDCCEEDDDDDEEEEEE_Mismatch_0_Sense_+_Library_PoolT
GCACTGGGCTGAGTGTTTGTTAGTGTTGATTCCCTTTTGTCAACATTGAGAATCAGATTCGACTTGCAACGACTTGAAGTCTTGTATATCTATA
>Frequency_38_QualityScore_FFGHGGHIIIIGHCFFHHIHIGHFGHHIHIIIIIIJJJIIHHHHIIIIHHGFHHHIIIIIIHHHHHGGGEDDDDDDDCCABDDDCCDEEEEEED_Mismatch_0_Sense_+_Library_PoolC
GCACTGGGCTGAGTGTTTGTTAGTGTTGATTCCCTTTTGTCAACATTGAGAATCAGATTCGACTTGCAACGACTTGAAGTCTTGTATATCTATA
>Frequency_1_QualityScore_FFGHHHHJJJJJGIJJIJIIJJJJJJJJJJJJJJHIJJIJJJJJJJIIJFHJJJJJIJHIJJFHJGHHFCEHFFFCCBDDDDDEDCD_Mismatch_1_Sense_+_Library_PoolT
GCTGTAATTTTTGAACAGTTCATCAATTCATATGTGATCACTGCTCAACCCCCTTGCTTTGATCTTAATAACGAGAGAATTCAAGAG
>Frequency_1_QualityScore_FFDHFDHIDHJBFHIEGEHGGDGGIBDEGGC<FDGHCFFEHGGGEHEDCHICH>=ECHDHHF;>CEFEE_Mismatch_1_Sense_+_Library_PoolT
CTATAAGGGCCGTTTTAGGCCCGCTGTAATTTTTGAACAGTTCATCAATTCATATGTGATCACTGCTCA
>Frequency_5_QualityScore_EEGFHFEGHHHHDGGHEECCDHEHGGGHDHGHEGGEEEEDEGBFFGHBEECCFEFDECEDEB@BCDDDC_Mismatch_1_Sense_+_Library_PoolC
CTATAAGGGCCGTTTTAGGCCCGCTGTAATTTTTGAACAGTTCATCAATTCATATGTGATCACTGCTCA
>Frequency_1_QualityScore_FFHHHHHJJJJIJJJJJJJJHI?DDHHJIJIJIHFHIJJIJJJJJJJJHHHHHHFFFFFDEEEDEDDDDBDBDDDDDDDDDDDDDACDDDEEDD_Mismatch_0_Sense_+_Library_PoolT
GGAGCCGACGCACTGGGCTGAGTGTTTGTTAGTGTTGATTCCCTTTTGTCAACATTGAGAATCAGATTCGACTTGCAACGACTTGAAGTCTTGT
>Frequency_37_QualityScore_FFFGFGGIIIIHIIIIIIHHDG?DDGHHFGGHEFGHHGGGGGGGGHGGFFEEFEEEEEDCCCDDDDDDCBCBCCDCCCCCBCCCCBBC@BCCCA_Mismatch_0_Sense_+_Library_PoolC
GGAGCCGACGCACTGGGCTGAGTGTTTGTTAGTGTTGATTCCCTTTTGTCAACATTGAGAATCAGATTCGACTTGCAACGACTTGAAGTCTTGT
>Frequency_1_QualityScore_FFHHFHHJIJJJJJIJIJIJJJJJJJGGIJJJIJJJJJJJJJJJJJJHEHHHHHFFFFFFFEEDDDDDDDDDDDDDDDECEEEEDCDDB@@?CC_Mismatch_1_Sense_+_Library_PoolT
GCCGTTTTAGGCCCGCTGTAATTTTTGAACAGTTCATCAATTCATATGTGATCACTGCTCAACCCCCTTGCTTTGATCTTAATAACGAGAGAAT
>Frequency_7_QualityScore_FFHHGHHJIJJJJJIIIJHIJJJJJJHGIIJJHIJJIJJIJIJHHIJJGHIIIIIIIHHHGGGGEECDEDDDDDDDDDEDEEEEDDDDBACBCD_Mismatch_1_Sense_+_Library_PoolC
GCCGTTTTAGGCCCGCTGTAATTTTTGAACAGTTCATCAATTCATATGTGATCACTGCTCAACCCCCTTGCTTTGATCTTAATAACGAGAGAAT
>Frequency_1_QualityScore_DDHHHHHJFHIJJIJJIJJJJJJIJJJJIJJJJJIIIJIJJJJIJJJJJJJJJJJJJJJIJIIF>CHHHHFFFFFFFFEDEEEDDDBDDDDCDD_Mismatch_1_Sense_+_Library_PoolT
TTTGTTAGTGTTGATTCCCCTTTGTCAACATTGAGAATCAGATTCGACTTGCAACGACTTGAAGTCTTGTATATCTATAAGGGCCGTTTTAGGC
>Frequency_2_QualityScore_FFHHHHHJHIIIJJJJJJJJJJJJIIIIIJJJJJJIIIJJJJJJJJJJJJJJJJJJIIIIHGGHGFGGGGGEEFEFFEFDEECDDDADDDDDCD_Mismatch_1_Sense_+_Library_PoolC
TTTGTTAGTGTTGATTCCCCTTTGTCAACATTGAGAATCAGATTCGACTTGCAACGACTTGAAGTCTTGTATATCTATAAGGGCCGTTTTAGGC
>Frequency_1_QualityScore_FFHHHHHIJIJJJJJIJIJJAGHIIIJIIEHFFFDDEDDDCDCCDD<CCDCCDDDDDDEEDDDCDDBDCCCCDDDDDDDDDDCDCDDDEDDB>A_Mismatch_0_Sense_+_Library_PoolT
ATTTTGGAGATTGTCGCGGGAGCCGACGCACTGGGCTGAGTGTTTGTTAGTGTTGATTCCCTTTTGTCAACATTGAGAATCAGATTCGACTTGC
>Frequency_36_QualityScore_EFHHHGGHIHIHHHIIIIIICFFHHFHHGFFEEEDCDCAC?A?BCCACBCBCCDCBCCDCCCDDDCCCBABCDDCCCBCCCCCBCCBBCCCCCC_Mismatch_0_Sense_+_Library_PoolC
ATTTTGGAGATTGTCGCGGGAGCCGACGCACTGGGCTGAGTGTTTGTTAGTGTTGATTCCCTTTTGTCAACATTGAGAATCAGATTCGACTTGC
>Frequency_1_QualityScore_DDFHFFDHGIHIIIEHIJIIGJJG@B?F@FHIGIJDBG=FCEGGICEGGIGHIEEHHFHDCDCBCFACEABBBDDDCDCDDDACECDD_Mismatch_1_Sense_+_Library_PoolT
ATAAGGGCCGTTTTAGGCCCGCTGTAATTTTTGAACAGTTCATCAATTCATATGTGATCACTGCTCAACCCCCTTGCTTTGATCTTAA
>Frequency_2_QualityScore_FFHHHHHJJJHIJJJJIJJJJJJJIIJJJJJJIJJJJJIIJIJJJJJJJJJIJIHHHHHHHFFFFFFDEEDDDDDDDDDDDCDDEDEE_Mismatch_1_Sense_+_Library_PoolC
ATAAGGGCCGTTTTAGGCCCGCTGTAATTTTTGAACAGTTCATCAATTCATATGTGATCACTGCTCAACCCCCTTGCTTTGATCTTAA
>Frequency_1_QualityScore_FFHHHHHJJIJJJJIJJJJIIJJJJIJJIJIIJJJJIIJJJJJJJJJJJJIIIJIIJJJIJJJJHHHHHHEEFFFD>BCDCDDDDDDDDDDDEE_Mismatch_0_Sense_+_Library_PoolT
TTGATTCCCTTTTGTCAACATTGAGAATCAGATTCGACTTGCAACGACTTGAAGTCTTGTATATCTATAAGGGCCGTTTTAGGCCCGCTGTAAT
>Frequency_40_QualityScore_EFHGHHGIIIIIJIHIIIIIIIIIIHHIHIIIIIHIHIIIIIIIIIHIIIIHGHEGHIIHHIHIIHHGGEEEEDDC?BCCCCCCCCCCCCBCCD_Mismatch_0_Sense_+_Library_PoolC
TTGATTCCCTTTTGTCAACATTGAGAATCAGATTCGACTTGCAACGACTTGAAGTCTTGTATATCTATAAGGGCCGTTTTAGGCCCGCTGTAAT
>Frequency_1_QualityScore_FFHHHHHIJJJJJJJJJJJJJJJJJJJJJJJJJJJIJJJJIJIJJJJJJJJJJJJHHHHFFFFFBEEEEEEDEDCDDDDDBDDDDDDDDDDDDC_Mismatch_1_Sense_+_Library_PoolT
CCCGCTGTAATTTTTGAACAGTTCATCAATTCATATGTGATCACTGCTCAACCCCCTTGCTTTGATCTTAATAACGAGAGAATTCAAGAGACAA
>Frequency_6_QualityScore_CEGEGFGGHHGGHIHGGIGFGHGEEGFGEHGIHIHIFGCFEHGIHFGGGGHGGGHGFFGFEDEFCEDEDBBCDBCB@@@;??BBCCBCCCBC@A_Mismatch_1_Sense_+_Library_PoolC
CCCGCTGTAATTTTTGAACAGTTCATCAATTCATATGTGATCACTGCTCAACCCCCTTGCTTTGATCTTAATAACGAGAGAATTCAAGAGACAA
>Frequency_1_QualityScore_DD6D;BFBFBF@:F?@DDDF8B@<A\\5;?;)(.6;55=?BBB?_Mismatch_0_Sense_+_Library_PoolT
GGAACTGAAGCGGTCTCTTTCGGCGACTTACAACAGGCAGAGGC
>Frequency_1_QualityScore_FFHHHHHIIJHIJJJIJJJIJJHIIIJJJJJIJIJHHFFFEEEEEDDDDDDDDDDDDD@BDDDDDDDDD>@BDDDDDCDDDDDDDDDDDDDD3?_Mismatch_0_Sense_+_Library_PoolT
CGCGAACAGGATGAATGCCATGAGCAACGCCAGCGACAATGCCAAGGAACTGAAGCGGTCTCTTTCGGCGACTTACAACAGGCAGAGGCAGGCC
>Frequency_7_QualityScore_EEFHDGGGHHFGHGHHGFIGGHECCGHFEGFHGGFFFEADDDDBCBCABCCCBCCCC>;>>AB?AAB??:=@@AACCCCBA?ACBBBBB@?@;?_Mismatch_0_Sense_+_Library_PoolC
CGCGAACAGGATGAATGCCATGAGCAACGCCAGCGACAATGCCAAGGAACTGAAGCGGTCTCTTTCGGCGACTTACAACAGGCAGAGGCAGGCC
>Frequency_1_QualityScore_FFHHHHHJJJJJJJJHJJJJJJJJJJJJJJJJJJJJHEFFFFBCCCEDDDBD;?<AACDCBACCDCCCD>BDDB<@@BBBDDDBB9>ADBC><A_Mismatch_0_Sense_+_Library_PoolT
CGGTCTCTTTCGGCGACTTACAACAGGCAGAGGCAGGCCAAGATCACGGGAGAGATTTTGGAGATTGTCGCGGGAGCCGACGCACTGGGCTGAG
>Frequency_9_QualityScore_DEFEFGFHHIHHIHHFGHHHHHIHHIIIHGFGGHGFG?C?BBBBABABBB<@;@9?ACCA@<A;>AA@@<?:=@375>62473199>AB>>;89_Mismatch_0_Sense_+_Library_PoolC
CGGTCTCTTTCGGCGACTTACAACAGGCAGAGGCAGGCCAAGATCACGGGAGAGATTTTGGAGATTGTCGCGGGAGCCGACGCACTGGGCTGAG
>Frequency_1_QualityScore_FFHHHHHJJJIJI:CHHIJJJJJIJJJJGGGFHJJJJJEHJJJJJJJJJIGHGIIGJGIIIJFJJJIIG=BB@DEEEDEDDDDDDDCDDDCCDD_Mismatch_2_Sense_+_Library_PoolT
ATTTTTGAACAGTGCATCAATTCATATGTGATCACTGCTCAACCCCCTTGCTTTGATCTTAATAACGAGAGAATTCAAGAGACAATTTACCTTT
>Frequency_1_QualityScore_FFHHHHGJGJJIJJJJJJJJJJJJJJJJJJJJJJJHJJJJJJHHHFDBDDDDDDDDDDDDDDDDDDDDD>B?BB?CCA><@D9<&<+>@CD@_Mismatch_1_Sense_+_Library_PoolT
GCAACGCCAGCGACAATGCCAATGAACTGAAGCGGTCTCTTTCGGCGACTTACAACAGGCAGAGGCAGGCCAAGATCACGGGAGAGATTTTG
>Frequency_1_QualityScore_FFHHHHHJJFGIIJJJJJJJJJJIJJJJJIHIJJJJJJFHIJJHIJJIJJIDGHIGIJJJHHGFFFFEEBDDDDBDEEFEDDDDCDDDCDDEED_Mismatch_0_Sense_+_Library_PoolT
AACATTGAGAATCAGATTCGACTTGCAACGACTTGAAGTCTTGTATATCTATAAGGGCCGTTTTAGGCCCGCTGTAATTTTTGAACAGTTAATC
>Frequency_26_QualityScore_EFHGGGGIIGHHHHIHIIHIGHIIHIIIIHHIIIIHHIFGIIIGGHIHHIIIIIHGHHHGBDEEEDDDDABCCD@BCDEEDCCACCCCCBCDDC_Mismatch_0_Sense_+_Library_PoolC
AACATTGAGAATCAGATTCGACTTGCAACGACTTGAAGTCTTGTATATCTATAAGGGCCGTTTTAGGCCCGCTGTAATTTTTGAACAGTTAATC
>Frequency_1_QualityScore_FFHHHHHJJJJJFIIJJIIJHGIIIFGIIJJJJJJJJJJJJJIJJJJJJJJJJHHHFFFFFFEECDDDDCDCCEEDCDDEDDEEEEFEEEEEDD_Mismatch_1_Sense_+_Library_PoolT
AGACTTGCAACGACTTGAAGTCTTGTATATCTATAAGGGCCGTTTTAGGCCCGCTGTAATTTTTGAACAGTTAATCAATTCATATGTGATCACT
>Frequency_1_QualityScore_FFHHHHHJJJJJIJJJJJJJGHIJJHIJIJJJJJJJJJJJJJGHIJIJHJJJJHHFEFFFFEEEDDDDDCDDDEEDCDDEDDEEEEEEEEEEDD_Mismatch_1_Sense_+_Library_PoolC
AGACTTGCAACGACTTGAAGTCTTGTATATCTATAAGGGCCGTTTTAGGCCCGCTGTAATTTTTGAACAGTTAATCAATTCATATGTGATCACT
>Frequency_1_QualityScore_@D7,AAD<BBEAFE@F>9CA4C9B4<):CB4CCBD>9<*B0?B*/079<=).@(5\5A3?C_Mismatch_1_Sense_+_Library_PoolT
GTTAGTGTTGATTCCCTTTTGTCAACCTTGAGAATCAGATTCGACTTGCAACGACTTGAAG
>Frequency_1_QualityScore_FFDHHHHJJJJJJJJJJIJFHHIIJGIJ@FHIJJFHFFDDDDDBDDBCCDDDDDDCDCDDDDDDDBDDBDBDB><ADDCDDDBBDBDDDDDDBB_Mismatch_0_Sense_+_Library_PoolT
TCTGCGCGCTCTCCAGGAGTCGCTCGCCAGCGAGCTCGCGAACAGGATGAATGCCATGAGCAACGCCAGCGACAATGCCAAGGAACTGAAGCGG
>Frequency_3_QualityScore_FFHHHFFIFIIHIIHIJGIBFFHHIEFHDEHGEHEAEABB>AB@BC@CB?BBA@BBBBCCCCBBA@A@?===AB?ABAA@BA?<>B@AABA@=@_Mismatch_0_Sense_+_Library_PoolC
TCTGCGCGCTCTCCAGGAGTCGCTCGCCAGCGAGCTCGCGAACAGGATGAATGCCATGAGCAACGCCAGCGACAATGCCAAGGAACTGAAGCGG
>Frequency_1_QualityScore_FFHHHHHJJJJIJJJJJJJJJJIHJJJJJIJJJJJJJJJJ<FIIIGIIIIJJJJJJIIJJJH>BEFFDECEDDDDD?CEEFEDDDDDDDDDDDE_Mismatch_0_Sense_+_Library_PoolT
TCAACATTGAGAATCAGATTCGACTTGCAACGACTTGAAGTCTTGTATATCTATAAGGGCCGTTTTAGGCCCGCTGTAATTTTTGAACAGTTAA
>Frequency_22_QualityScore_EFGGHGGIIIIGHIHIIIIIIIHIIIIIIIIIHIJJIHGIGHIIIGHIGHIIIIHIHHHHHGDEEEEEDCDCCCCCBCDEEDDDCBCCCCCCCE_Mismatch_0_Sense_+_Library_PoolC
TCAACATTGAGAATCAGATTCGACTTGCAACGACTTGAAGTCTTGTATATCTATAAGGGCCGTTTTAGGCCCGCTGTAATTTTTGAACAGTTAA
>Frequency_1_QualityScore_ADFHFH?FGGHBBFHIHECHGGIGICFHGGEFGHIIIIIGIIAHGDHGCGGHGEFF?@DEEEEC@=CCCA@ACCDCCACDCCDDDEDD_Mismatch_1_Sense_+_Library_PoolT
CGACTTGCAACGACTTGAAGTCTTGTATATCTATAAGGGCCGTTTTAGGCCCGCTGTAATTTTTGAACAGTTAATCAATTCATATGTA
>Frequency_1_QualityScore_FFHHFHGIJFGEF3AAFHHEFHH?ECGGHIGIJJJIJJGDGIIIIHIIGIIIGIJJJDCFFFHCDHHIGHHGFBCECEE;A@CC;>@DCDBCBC_Mismatch_1_Sense_+_Library_PoolT
GCACTGGGCTGAGTGTTTGTTAGTGTTGATTCCCTTTTGTCAACATTGAGAATCAGATTCGACTTTCAACGACTTGAAGTCTTGTATATCTATA
>Frequency_1_QualityScore_FDHHHHHJHJHIJIJJIJJJJJHIJIJIJJJJIJJJJIJIJJJIJJJJJJJHGHHHHHDFFFDCECEDDDDECDDDDDDDDDDCDB@ACBDDDD_Mismatch_0_Sense_+_Library_PoolT
GTGCTCTTCGAGCAGGACCCCGTTCAGATTCTGGACGCCCTGCTGCCTCTCTATCTCAACAGCCAGATTCTGCGCGCTCTCCAGGAGTCGCTCG
>Frequency_1_QualityScore_FEHFGHHJJJIGHHIIIJJIIGDDH@FFHGIGGHBFGGGIJIEGIIIJIJEEHHHHE?;?BBEDCAECCDCDDDBDDDDDDDACC8<39@BDD@_Mismatch_0_Sense_+_Library_PoolC
GTGCTCTTCGAGCAGGACCCCGTTCAGATTCTGGACGCCCTGCTGCCTCTCTATCTCAACAGCCAGATTCTGCGCGCTCTCCAGGAGTCGCTCG
>Frequency_1_QualityScore_FFHHHHFIIJJGJJJJIHJJJJJJ_Mismatch_0_Sense_+_Library_PoolT
CAATTCATATGTGATCACTGCTCA
>Frequency_1_QualityScore_FFHHHHHJGIJJJJJIIJJJJIIJIJJJJIJJJJJJJJJJJJJJJJJIJJJJHEGHFHHFFFFFFDCEDB@BDDDDCDDCDDEDDDACD_Mismatch_1_Sense_+_Library_PoolT
AAGGGCCGTTTTAGGCCCGCTGTAATTTTTGAACAGTTCATCAATTCATATGTGATCACTGCTCAACCCCCTTGCTTTGATCTTAATAA
>Frequency_1_QualityScore_FFHHHGHIJJJIIIIJGJJJJJIIIIIJJJJJJJJJJJJJJJJJJJJJJDIIGIIIJJJJJJJIIIJJGABDDFFEDEEEEDDDDCCDDEDDDD_Mismatch_1_Sense_+_Library_PoolT
ATTTTTGAACAGTTCATCAATTCATATGTGATCACTGCTCAACCCCCTTGCTTTGATCTTAATAACGAGAGAATTCAAGAGACAATTTACCTTT
>Frequency_1_QualityScore_BDHGHHAGIJJJFHFHIIIIJJIFHHIJGIEHHGGHIFIJJGJIIJJIJJJGEFEHIIJJIEHIIIHEE=BBDFCACEECBCCCDDCCCE@C@C_Mismatch_1_Sense_+_Library_PoolC
ATTTTTGAACAGTTCATCAATTCATATGTGATCACTGCTCAACCCCCTTGCTTTGATCTTAATAACGAGAGAATTCAAGAGACAATTTACCTTT
>Frequency_1_QualityScore_FFDHHHGJJJJIIJGGIIIJEGIIJIIIJJIIJJJEGIHHFFDDDDDDBDDDDDDDDDDDDDCDDDDD<9@DDDDCDDDD9BBBCDDDDDDBDD_Mismatch_0_Sense_+_Library_PoolT
CCAGCGAGCTCGCGAACAGGATGAATGCCATGAGCAACGCCAGCGACAATGCCAAGGAACTGAAGCGGTCTCTTTCGGCGACTTACAACAGGCA
>Frequency_1_QualityScore_FFBHFHHJJJIIBHGHIGGICFGGHDIIJJIJIJIIIHGFFDDDDBDBDDDCDCDDDBCDDDDDDDDD9@>CCDDD@BDD>BDBCDDACBDDDB_Mismatch_0_Sense_+_Library_PoolC
CCAGCGAGCTCGCGAACAGGATGAATGCCATGAGCAACGCCAGCGACAATGCCAAGGAACTGAAGCGGTCTCTTTCGGCGACTTACAACAGGCA
>Frequency_1_QualityScore_D:DHHFFEFEFBFHECHCEGIIIHIJIGEHIGGGGIIJIIABFHIHFEHGIGEHIGHCCC@D:=BCDEE>AC=?B@B?CDACDCC><C::343:_Mismatch_1_Sense_+_Library_PoolT
GTCAACATTGAGAATCAGATTCGACTTGCAACGACTTGAAGTCTTGTATATCTATAAGGGCCGTTTTAGGCCCGCTGTAATTTTTGAACAGTTC
>Frequency_8_QualityScore_FFHHHHHIJIJIHIIIIIJIJIJIIIJIJIIJIIIJJIIIIGGIIIIIIIIIJIIIIHGHIIGDEEEEDDEEDDDDDADDCEEDDCBDDCCBCD_Mismatch_1_Sense_+_Library_PoolC
GTCAACATTGAGAATCAGATTCGACTTGCAACGACTTGAAGTCTTGTATATCTATAAGGGCCGTTTTAGGCCCGCTGTAATTTTTGAACAGTTC
>Frequency_1_QualityScore_FFGHGHGIGHHGIIIJJJJJIJJJIJJJJIJJJJJJHFGIIJFHIGIHEGJJJJJIIIJEEHHFFFFFDCDDDBDCDFEDCB?CCDDCCDDCDD_Mismatch_2_Sense_+_Library_PoolT
TTATTGAGAATCAGATTCGACTTGCAACGACTTGAAGTCTTGTATATCTATAAGGGCCGTTTTAGGCCCGCTGTAATTTTTGAACAGTTAATCA
>Frequency_1_QualityScore_FFHHHHHJJIJJJJJJJJIIIJJJJJJJJJJIJJJJJJJIIGIIJJJJJGIJIJHIJJJJJJJIJJHHHHDDDEDDDDDDDDDDDBDEEEEDDD_Mismatch_1_Sense_+_Library_PoolT
TCCCCTTTGTCAACATTGAGAATCAGATTCGACTTGCAACGACTTGAAGTCTTGTATATCTATAAGGGCCGTTTTAGGCCCGCTGTAATTTTTG
>Frequency_2_QualityScore_FFHHHHHJJIIJJJIJJIIJHIIIIIIIJIJIIJJJIJJJJHIJJJIGIHHIIIGIIIIJJIJIIGIGHFCBCEDDDCDDDDDCDACCDDEDDD_Mismatch_1_Sense_+_Library_PoolC
TCCCCTTTGTCAACATTGAGAATCAGATTCGACTTGCAACGACTTGAAGTCTTGTATATCTATAAGGGCCGTTTTAGGCCCGCTGTAATTTTTG
>Frequency_1_QualityScore_FE7CDHHEIIIGIIGII<FAA?DFHIIIIIG?FFFFHC@FHG@HEGIIIIIIGGHAEEHCFFFF_Mismatch_1_Sense_+_Library_PoolT
AGGGCCGTTTTAGGCCCGCTGTAATTTTTGAACAGTTCATCAATTCATATGTGATCACTGCTCA
>Frequency_1_QualityScore_FFHGGHFFHIGEDGHIJIIIIGHIJJJJJJHIIIJCHHIJGEEIJJJIJII=CAHFEHFFFFEB_Mismatch_1_Sense_+_Library_PoolC
AGGGCCGTTTTAGGCCCGCTGTAATTTTTGAACAGTTCATCAATTCATATGTGATCACTGCTCA
>Frequency_1_QualityScore_FFHHHHHIIJIEHIDDHHIIJJJGIIGGHIJJJIJIJIHGFFDEDCECDDDDDDDCDDDDDD>BDDCDDABBBDDDDDDDDDDABBDB@<8?B<_Mismatch_0_Sense_+_Library_PoolT
AGCTCGCGAACAGGATGAATGCCATGAGCAACGCCAGCGACAATGCCAAGGAACTGAAGCGGTCTCTTTCGGCGACTTACAACAGGCAGAGGCA
>Frequency_8_QualityScore_FFHGHGGIHIIIIIFGHHIIIIIHIIHIIJJJJIIGIIGHFFDEEDEDCCCBCCDDCDDDDD?BCCDDDBCCDDBCCCDDDDDDCCBCDCCBCC_Mismatch_0_Sense_+_Library_PoolC
AGCTCGCGAACAGGATGAATGCCATGAGCAACGCCAGCGACAATGCCAAGGAACTGAAGCGGTCTCTTTCGGCGACTTACAACAGGCAGAGGCA
>Frequency_1_QualityScore_FFGGFHGIIJJJJJJIJIJJJIIJJIJJJJJJJIJIJJJFJJJJIHIJIGHIJHHHGHGFFFFFFFFEEADEEEDDDC_Mismatch_2_Sense_+_Library_PoolT
CTTGTATATCTATAAGGGCCGTTTTAGGCCCGCTGTAATTTTTGAACAGTTCATCAATTCATATGTGATCACTGCCCA
>Frequency_1_QualityScore_FFHFDFHJIJIJIJIJJAGIIHGHGHGIIGIIGIJJJGGGHFFHDFFFBDDDDDDD@?A?ACD(925>555?7>@CCCBADA(:::4<?9<B5@_Mismatch_0_Sense_+_Library_PoolT
AATGCCAAGGAACTGAAGCGGTCTCTTTCGGCGACTTACAACAGGCAGAGGCAGGCCAAGATCACGGGAGAGATTTTGGAGATTGTCGCGGGAG
>Frequency_4_QualityScore_FFHHHHHJJJJJJJJJJJIJJHIIJJJJJJJJJJJJJJJIIJIHHHGFEEEDDDDBC?BC@CCCC@CD9;7?;BCDC?A:A=BBAB@;??BC7=_Mismatch_0_Sense_+_Library_PoolC
AATGCCAAGGAACTGAAGCGGTCTCTTTCGGCGACTTACAACAGGCAGAGGCAGGCCAAGATCACGGGAGAGATTTTGGAGATTGTCGCGGGAG
>Frequency_1_QualityScore_FFGHHGHJJJJJJJJGIBGGIIIIJJJFHGIIGIJIJJJJJJJIJIJIIFHHFHHDFFFFFEEEDEDDDDDDDDDDDDDDDDDCADDDCDADEE_Mismatch_1_Sense_+_Library_PoolT
CGACGCACTGGGCTGAGTGTTTGTTAGTGTTGATTCCCCTTTGTCAACATTGAGAATCAGATTCGACTTGCAACGACTTGAAGTCTTGTATATC
>Frequency_1_QualityScore_DDFD<@@FHGIICHI?:0?DGIGFGHEBFBAFFH<@CGHIIIGGH@CCEHCEHE?CED@DBDDAACCC;@AACCBBB@@@ACCCCDDCCCDDEE_Mismatch_1_Sense_+_Library_PoolC
CGACGCACTGGGCTGAGTGTTTGTTAGTGTTGATTCCCCTTTGTCAACATTGAGAATCAGATTCGACTTGCAACGACTTGAAGTCTTGTATATC
>Frequency_1_QualityScore_FFHHHHHJHJCFHIIIIJGJAGIGIDHIIIJJIIJJJJGJIHIIJIIIIGHHEIJIJJIIFIJIJGIGGDDDFEACEDEEDDDDEDEEDADCCC_Mismatch_1_Sense_+_Library_PoolT
CTGGGCTGAGTGTTTGTTAGTGTTGATTCCCCTTTGTCAACATTGAGAATCAGATTCGACTTGCAACGACTTGAAGTCTTGTATATCTATAAGG
>Frequency_2_QualityScore_FFHHHHHJIIEGHIIJIIIJIIJIJIJJJJJJJJJJJJJJJJJJJGIEDEHIIJIJIIJJJJJJIIIHHCFEEEEECCEEDCDEEEEEEEEDDD_Mismatch_1_Sense_+_Library_PoolC
CTGGGCTGAGTGTTTGTTAGTGTTGATTCCCCTTTGTCAACATTGAGAATCAGATTCGACTTGCAACGACTTGAAGTCTTGTATATCTATAAGG
>Frequency_1_QualityScore_FFHHHHHJJJJJJHHHJGHHIHGGIJJJJJJJJJJIJJJJJJJJJJJJJFHHHHHHFFFEEEEEEEEEEDCCEDDEEEEEEEEEDDDDDDDDCD_Mismatch_2_Sense_+_Library_PoolT
CAACGACTTGAAGTCTTGTATATCTATAAGGGCCGTTTTAGGCCCGCTGTAATTTTTGAACAGTTCATCAATTCATATGTGATCACTGCTCAAA
>Frequency_3_QualityScore_FFHHHGHIJJIIIGHIJJHEIHIJJIJJJJJJJJJGIJIIJJJJJJIIHGGFGFFFFEDDDEECCDEEEDDDEDDEDDECDDDEDDDDDDDDDD_Mismatch_2_Sense_+_Library_PoolC
CAACGACTTGAAGTCTTGTATATCTATAAGGGCCGTTTTAGGCCCGCTGTAATTTTTGAACAGTTCATCAATTCATATGTGATCACTGCTCAAA
>Frequency_1_QualityScore_DDDB?HHIIEGGHII<EEGGF@FGGGCEA?DGDFFGIIIGIEDEDBCCCAAAABBBBBBBBBB>@<?8<>>>>@93&0&22>@C<C@_Mismatch_1_Sense_+_Library_PoolT
CCAGCGACAATGCCAAGTAACTGAAGCGGTCTCTTTCGGCGACTTACAACAGGCAGAGGCAGGCCAAGATCACGGGAGAGATTTTGG
>Frequency_1_QualityScore_DDHH>FDDFIIB>F?FH?@@?@@FAFHII0(8==CFC@AA@@HCA7=CEH>>A3?7?CCAACC3_Mismatch_0_Sense_+_Library_PoolT
AGGGCCGTTTTAGGCCCGCTGTAATTTTTGAACAGTTAATCAATTCATATGTGATCACTGCTCA
>Frequency_6_QualityScore_EEDEFGGEHHGFHFHHIIIFEDEGGIIIIIEGIHHCGGHIHGGFGGFIIHGCEEFFDFGFEEED_Mismatch_0_Sense_+_Library_PoolC
AGGGCCGTTTTAGGCCCGCTGTAATTTTTGAACAGTTAATCAATTCATATGTGATCACTGCTCA
>Frequency_1_QualityScore_FFHHHHHJIJJIIJJJJJJJJJJJJJJJIJJJJJJJJJJJJJJHIIHHIJIGHIIJJJJJJIJJJIHHHHFEDFFEEDDDDDDDEFEEDDDDDD_Mismatch_2_Sense_+_Library_PoolT
CCTTTGTCAACATTGAGAATCAGATTCGACTTGCAACGACTTGAAGTCTTGTATATCTATAAGGGCCTTTTTAGGCCCGCTGTAATTTTTGAAC
>Frequency_1_QualityScore_FFHHHHHJIIJIJJJJJJJJJJJJIJJJJJJJJJJJJJIJJJJJJJJJJJIIJJJJJJJJIJJIJIHHHDFEFFFFE_Mismatch_0_Sense_+_Library_PoolT
TTGAACAGTTAATCAATTCATATGTGATCACTGCTCAACCCCCTTGCTTTGATCTTAATAACGAGAGAATTCAAGAG
>Frequency_2_QualityScore_FFHHHHGJHIIIJJIJJJJIIIJIHIIJIJJIJJJJIJJIJJJJJJIJJIIIIJIJIJGJJJJJHGEGEEGFEDEEE_Mismatch_0_Sense_+_Library_PoolC
TTGAACAGTTAATCAATTCATATGTGATCACTGCTCAACCCCCTTGCTTTGATCTTAATAACGAGAGAATTCAAGAG
>Frequency_1_QualityScore_FFHHHHHJJJJJJJJJJIJIJIJIGIJJJJJJJGJIIJGJJJJJJJJJJJJJJJJJJIHHHHHGHFFFFDFCEDCDDDBCDCDDD_Mismatch_1_Sense_+_Library_PoolT
CGCTGTAATTTTTGAACAGTTCATCAATTCATATGTGATCACTGCTCAACCCCCTTGCTTTGATCTTAATAACGAGAGAATTCAA
>Frequency_1_QualityScore_FFHHHHHJJIJIJHGIIJHIIGIIIIJJJJJJJJJHIJJJJJJJJIJJHHHFHHFFFFDEEEECDDEEDDDDEDDDDEDEFEEEEDDCDDDDDD_Mismatch_1_Sense_+_Library_PoolT
CAACGACTTGAAGTCTTGTATATCTATAAGGGCCGTTTTAGGCCCGCTGTAATTTTTGAACAGTTAATCAATTCATATGTGATCACTGCTCAAA
>Frequency_16_QualityScore_FFHHHHHIJIIIIFHIIIGHHGHHHIIIJIHHIIIHHHIIIIIIIIIIIGGGHGGFFFEEEEEDDDEEDCDDEDDEDEECDDDEDDDDDDDDCC_Mismatch_1_Sense_+_Library_PoolC
CAACGACTTGAAGTCTTGTATATCTATAAGGGCCGTTTTAGGCCCGCTGTAATTTTTGAACAGTTAATCAATTCATATGTGATCACTGCTCAAA
>Frequency_1_QualityScore_FFHHHHHJJJJJJJJJJJIJJIJJJJIJJJJJJIJJIJIIJJJJJJJJHIJJJJJHHHHFFFFEFFEEEEEEEDDDBDDDADDDDEDCDDDDCD_Mismatch_0_Sense_+_Library_PoolT
CCGCTGTAATTTTTGAACAGTTAATCAATTCATATGTGATCACTGCTCAACCCCCTTGCTTTGATCTTAATAACGAGAGAATTCAAGAGACAAT
>Frequency_9_QualityScore_EFGHGGHHIIIIIIIHIIJJIIIHIIJIGIHIIHIIHHIIIIIIIIJJGHIGGIHIHIHHFGGFGGGFEEEEEDBCBBA@ACCDDDCCCCCDCD_Mismatch_0_Sense_+_Library_PoolC
CCGCTGTAATTTTTGAACAGTTAATCAATTCATATGTGATCACTGCTCAACCCCCTTGCTTTGATCTTAATAACGAGAGAATTCAAGAGACAAT
>Frequency_1_QualityScore_FFHHHHHJJJJJJJJIJJJJJJIJIJJJIJJJJJIJJJHIIJHHHHHFFDDDDDDDDDDDDDDDBDDDDBDDDDDDA?CCCD?BDBD>B@ACCC_Mismatch_0_Sense_+_Library_PoolT
TGAGCAACGCCAGCGACAATGCCAAGGAACTGAAGCGGTCTCTTTCGGCGACTTACAACAGGCAGAGGCAGGCCAAGATCACGGGAGAGATTTT
>Frequency_6_QualityScore_EFHHHHGFIIIGIIIHIHIHHIIIIJJIIJIJHIIIIHGIGHGGGFFFEDCDCDDDDDDCDDDDDACCCBCC=A9=?<@B?>?=A490;49>@B_Mismatch_0_Sense_+_Library_PoolC
TGAGCAACGCCAGCGACAATGCCAAGGAACTGAAGCGGTCTCTTTCGGCGACTTACAACAGGCAGAGGCAGGCCAAGATCACGGGAGAGATTTT
>Frequency_1_QualityScore_FFHHHHGJJHIIJIHEGEHHIGGGIIJJJJIGIJJIJJJJJJJJJGIJJJHHHEBCEFFCCDEEEECCECDEDCCDDEEEDDDDDDDD_Mismatch_1_Sense_+_Library_PoolT
GACTTGAAGTCTTGTATATCTATAAGGGCCGTTTTAGGCCCGCTGTAATTTTTGAACAGTTAATCAATTCATATGTGATCACTGCGCA
>Frequency_1_QualityScore_FFHHHHHJJJIJHHFFFEDDEDBB5@@CCDACAC5@AD@CDDEEDDDDDDDDCDDCDDDCDDACDCDCCACDABDDDDDCDDDDDDDCCD@CCD_Mismatch_1_Sense_+_Library_PoolT
CGGGAGCCGACGCACTGGGCTGAGTGTTTGTTAGTGTTGATTCCCCTTTGTCAACATTGAGAATCAGATTCGACTTGCAACGACTTGAAGTCTT
>Frequency_1_QualityScore_FFFFDHADEA<@EHBAFHHGE<FEEGFF>EHF>;?CD>;>>ACD???BB?B8B;;BACCCDC??1>8ACCC@C9>5<&:>>A@@<5<5.98@AC_Mismatch_0_Sense_+_Library_PoolT
TCGCTCGCCAGCGAGCTCGCGAACAGGATGAATGCCATGAGCAACGCCAGCGACAATGCCAAGGAACTGAAGCGGTCTCTTTCGGCGACTTACA
>Frequency_2_QualityScore_EEGHGGFIH<CFF@GIDIIHGEHFBEDCDDCEEEEBCDDCABCC?>AA??CCCCCCCCCCCCBCCCCCCCCCCCC?B@ACBBBBCCBB?@BCCC_Mismatch_0_Sense_+_Library_PoolC
TCGCTCGCCAGCGAGCTCGCGAACAGGATGAATGCCATGAGCAACGCCAGCGACAATGCCAAGGAACTGAAGCGGTCTCTTTCGGCGACTTACA
>Frequency_1_QualityScore_FFHHHHHJJIIIIJJEHGJJJJIIJJJHGIJJJJIIJHHHHFFFDDDDD>@BBD@ACDC@@D899?8>C@C>@>?AACDCA@DBDD-<&8909B_Mismatch_1_Sense_+_Library_PoolT
GAGGAACTGAAGCGGTCTCTTTCGGCGACTTACAACAGGCAGAGGCAGGCCAAGATCACGGGAGAGATTTTGGAGATTGTCGCGGGAGCCGACG
>Frequency_1_QualityScore_DFHHHHHJJJJIIJJJIJIIIIIJJJJJJJJJJJJIIJJIJJJHHDFFFFFDCDDDDDDDDDDDDDDDDBBDDDDDB>BAB@@C@>??BB>B9?_Mismatch_0_Sense_+_Library_PoolT
TGCCATGAGCAACGCCAGCGACAATGCCAAGGAACTGAAGCGGTCTCTTTCGGCGACTTACAACAGGCAGAGGCAGGCCAAGATCACGGGAGAG
>Frequency_1_QualityScore_FFHHHHHJJIJJJJIJIJIJIJJJIIIJJIJJJJJJJJJJJJIGFHGFFFFFDDBBDDDDDCDDDDDDDBDDDDDDD>B?BBAACCC@D@399?_Mismatch_0_Sense_+_Library_PoolC
TGCCATGAGCAACGCCAGCGACAATGCCAAGGAACTGAAGCGGTCTCTTTCGGCGACTTACAACAGGCAGAGGCAGGCCAAGATCACGGGAGAG
>Frequency_1_QualityScore_FFHHDHHGJJJIJJJJJJJJJIGJIJJJJJJJIJJJJJJJJJJJIIIJJJJJJJJJJJJIJJHIJHHAHCHHFFFFFFFEEDDD?BDDDDDDDD_Mismatch_0_Sense_+_Library_PoolT
TGTTAGTGTTGATTCCCTTTTGTCAACATTGAGAATCAGATTCGACTTGCAACGACTTGAAGTCTTGTATATCTATAAGGGCCGTTTTAGGCCC
>Frequency_25_QualityScore_DEFGFFEGGHIHJIIHIIHIIGGHGHIHIIGGIGGHHHHIIIHHHHIIGHIHHHHHHHHGGHCEFFGEFBEEFEDEEEDBCBBB@ACBCCBBCC_Mismatch_0_Sense_+_Library_PoolC
TGTTAGTGTTGATTCCCTTTTGTCAACATTGAGAATCAGATTCGACTTGCAACGACTTGAAGTCTTGTATATCTATAAGGGCCGTTTTAGGCCC
>Frequency_1_QualityScore_FFHHGHHJHIJJIJJJIJJJJIIJJJIJJJJJJJJJJJJJJJJIJJJJJJJJJHHHFFFEEEEEECDDECDEDEDDDDDBDBCDDDDEDDDDDD_Mismatch_1_Sense_+_Library_PoolT
GCCCGCTGTAATTTTTGAACAGTTCATCAATTCATATGTGATCACTGCTCAACCCCCTTGCTTTGATCTTAATAACGAGAGAATTCAAGAGACA
>Frequency_6_QualityScore_BBFFEEFIGIHIIIIHGHHHFGGFGHGEHGGHGHHHHIGGEGGHHGFHHIIIIFEAEGFGEFGEEECDDBCDCCCCCBCCCBCCCCCCCBBBCC_Mismatch_1_Sense_+_Library_PoolC
GCCCGCTGTAATTTTTGAACAGTTCATCAATTCATATGTGATCACTGCTCAACCCCCTTGCTTTGATCTTAATAACGAGAGAATTCAAGAGACA
>Frequency_1_QualityScore_FFHHHHHJJHIIIIIJJJJJIIJIJJJIHHHHFFFFFEDEEDDD;=:5@>25<:7CD81<B@5)89(444@::>@(2595<988:(+<>A@?C>_Mismatch_0_Sense_+_Library_PoolT
GGGAAATGGTTCGAACTCCGACGCCGGAATTCTCCCCTGTCGTGCTCTTCGAGCAGGACCCCGTTCAGATTCTGGACGCCCTGCTGCCTCTCTA
>Frequency_1_QualityScore_FFHHHHHFHIJJHIJJJJJIJJJJJJJJJJJIIJJJJJJIJJJIJGIIJJJJJJHHHHHHFFFFFFFECCCDEEEEEEEDDDCDDCDDDBDBDD_Mismatch_1_Sense_+_Library_PoolT
CTTGAAGTCTTGTATATCTATAAGGGCCGTTTTAGGCCCGCTGTAATTTTTGAACAGTTCATCAATTCATATGTGATCACTGCTCAACCCCCTT
>Frequency_17_QualityScore_FEHHGHGGHIJIGHHGIIIIIJIIJJIIIHIIIIIIIIIIIJIGHGHIIIIGFGGFFDEFFEEEDEEEDCCDEDEDDDDDDCDDDDDDACCDCC_Mismatch_1_Sense_+_Library_PoolC
CTTGAAGTCTTGTATATCTATAAGGGCCGTTTTAGGCCCGCTGTAATTTTTGAACAGTTCATCAATTCATATGTGATCACTGCTCAACCCCCTT
>Frequency_1_QualityScore_FFHHHHHJJJIJJJJJJHHGIIJJIIJJFIIIIJJHHHHHFFFDDDDDDDDBBDDA9:A4><BD9>5?8>>AC>B>CCCC@:>@ABBD.95?B<_Mismatch_0_Sense_+_Library_PoolT
CCAAGGAACTGAAGCGGTCTCTTTCGGCGACTTACAACAGGCAGAGGCAGGCCAAGATCACGGGAGAGATTTTGGAGATTGTCGCGGGAGCCGA
>Frequency_6_QualityScore_FFHHHHHIJJJJIIIJIGHIJIJJJJJJJIJJJJJIIIIIHHGFFFEEDDD?BACA>BCCCCBD8>9@<@@BCBA?B@@AA?BAC@@C7;<A<4_Mismatch_0_Sense_+_Library_PoolC
CCAAGGAACTGAAGCGGTCTCTTTCGGCGACTTACAACAGGCAGAGGCAGGCCAAGATCACGGGAGAGATTTTGGAGATTGTCGCGGGAGCCGA
>Frequency_1_QualityScore_FFHHHHHEGGHIJJJHIHJJJJIJJJJJJJJJJJIIIIIJJJIJJIJJJIJJJIIHIJJJJJJJJIIHHHFFFEFFFEEEEEFEFFEFCCA?BD_Mismatch_1_Sense_+_Library_PoolT
AGCTGAGTGTTTGTTAGTGTTGATTCCCTTTTGTCAACATTGAGAATCAGATTCGACTTGCAACGACTTGAAGTCTTGTATATCTATAAGGGCC
>Frequency_1_QualityScore_??AFFFAF:EBE3@CEAFIEFGCFBDGD;?<BFDBFFB<B@BB;?:=85<BB?B?;08+:+4<>(3::4++48:4>:BABA>B><A4:4A@AAB_Mismatch_1_Sense_+_Library_PoolT
GCCAAGATCACGCGAGAGATTTTGGAGATTGTCGCGGGAGCCGACGCACTGGGCTGAGTGTTTGTTAGTGTTGATTCCCTTTTGTCAACATTGA
>Frequency_1_QualityScore_FFHHHHFIJJJJJJJJIIJJJGIJDGHIJGIJJJJJJIJJJJJJJJGHJJIJJJJHFFFDACDFFEDDDBDDDDCCDEEECCDEDDEEEEDEEE_Mismatch_1_Sense_+_Library_PoolT
GATTCGACTTGCAACGACTTGAAGTCTTGTATATCTATAAGGGCCGTTTTAGGCCCGCTGTAATTTTTGAACAGTTCATCAATTCATATGTGAT
>Frequency_9_QualityScore_FEFGFGEGIIIIIIIIGIIHFGHHDGHIIHHIIIIIHHIHHGHIGFFFHHGGHGHGFEDDBCDBBDBDCACDCDDBBDEECDCBCDDDDDDCDD_Mismatch_1_Sense_+_Library_PoolC
GATTCGACTTGCAACGACTTGAAGTCTTGTATATCTATAAGGGCCGTTTTAGGCCCGCTGTAATTTTTGAACAGTTCATCAATTCATATGTGAT
>Frequency_1_QualityScore_FFHHHHHJJJJJJJIJIIJCFGCFHJGICHHIIIIJJJJIHBDCDDBDDBBDDDDDDDDBD@@:@CC<CCCCDDDBDDDBDDCDDDDCC>CCAC_Mismatch_1_Sense_+_Library_PoolT
CAGGCCAAGATCACGGGAGAGATTTTGGAGATTGTCGCGGGAGCCGACGCACTGGGCTGAGTGTTTGTTAGTGTTGATTCCCCTTTGTCAACAT
>Frequency_1_QualityScore_FFHHHGGIJIIJJIHIGJJJJJJGIIJGGIIFGIJIFGGIJJJGJIIJHGGIIEHGHHHGFFFFDDDDDEDDECDDBDDD?@CDEEDDDDEDDE_Mismatch_0_Sense_+_Library_PoolT
AGAATCAGATTCGACTTGCAACGACTTGAAGTCTTGTATATCTATAAGGGCCGTTTTAGGCCCGCTGTAATTTTTGAACAGTTAATCAATTCAT
>Frequency_23_QualityScore_EEEGGGFIHIIHIHHHIHHIIHHGHIIIHGIEGHIGGHHIIIIIHIIGGHHHHDFGGFEEFEEDCBC@CCCDDDCBCBCDCBCCDDDCCCDDDD_Mismatch_0_Sense_+_Library_PoolC
AGAATCAGATTCGACTTGCAACGACTTGAAGTCTTGTATATCTATAAGGGCCGTTTTAGGCCCGCTGTAATTTTTGAACAGTTAATCAATTCAT
>Frequency_1_QualityScore_DDFFHDFHGAGGGHFAEBFFEGIAGIIIIIGHIHCHGIHFADDBGHGCGHHEHABCEFFFD<?AAAC@C@CCDCCCECCDCDDDD_Mismatch_2_Sense_+_Library_PoolT
CTTGCAACGACTTGAAGTCTTGTATATCTATAAGGGCCGTTTTAGGCCCGCTGTAATTTTTGAACAGTTCATCAATTCATATGTA
>Frequency_1_QualityScore_FFHHGHHJIJJJGIJJJJIJJJJIJJJJJJJJIFGEHIJIJIHHFFDDDBDDDBDDDDDDDDD@CEDDACDDDDDDCDDDDDDDDDDDDDDDDD_Mismatch_1_Sense_+_Library_PoolT
CTCAACAGCCAGATTCTGCGCGCTCTCCAGGAGTCGCTCGCCAGCGAGCTCGCGAACAGGATGAATGCCATTAGCAACGCCAGCGACAATGCCA
>Frequency_1_QualityScore_FFHHHGHJIJJIJFEHIJJHI<F?GHIJJJJJJIJJGIJJIJHDDDDDBDDDBBBCDBBDB8?4>>@?CBCCCCDEDD>@CCDDDDBDDDDDDD_Mismatch_2_Sense_+_Library_PoolT
GGCATGCCAAGATCACGGGAGAGATTTTGGAGATTGTCGCGGGAGCCGACGCACTGGGCTGAGTGTTTGTTAGTGTTGATTCCCCTTTGTCAAC
>Frequency_1_QualityScore_DD):)?DD0DDEC>BABC>C).8;A67/4A=?>A>;>ABD39\;???=AAAA???<37>>>>7><08&9-50>>>?705-38<AA>>AAAAAA_Mismatch_1_Sense_+_Library_PoolT
GGACGCCCTGCTGCCTCTCTATCTCGACAGCCAGATTCTGCGCGCTCTCCAGGAGTCGCTCGCCAGCGAGCTCGCGAACAGGATGAATGCCAT
>Frequency_1_QualityScore_FFHHHHHJIJIJGGI@BGHIJAA0?@@FGHDHEHGCEHGHIIHHD;>?B=BDDD@B@CAB@CDDB:>4:9?8C:ACC:>?:@C4:C>CDD@A>3_Mismatch_0_Sense_+_Library_PoolT
GAGGCAGGCCAAGATCACGGGAGAGATTTTGGAGATTGTCGCGGGAGCCGACGCACTGGGCTGAGTGTTTGTTAGTGTTGATTCCCTTTTGTCA
>Frequency_13_QualityScore_EEGGGGGIIIHHHGGGGHHHI?F>EAEFHHIIGHFEFHGFHGGEC?AABC@@BA@AABACBCA?B<?=B=@>A@A@BACABBBBABCCCBBBBB_Mismatch_0_Sense_+_Library_PoolC
GAGGCAGGCCAAGATCACGGGAGAGATTTTGGAGATTGTCGCGGGAGCCGACGCACTGGGCTGAGTGTTTGTTAGTGTTGATTCCCTTTTGTCA
>Frequency_1_QualityScore_FFGGHHHJJJJJJJJGIIJJJJJJJJJJJJJJJJJJJJIJJJIHHHHFFFFDDDDDDDDDDDDDDDDDDDDDDDDD<B<BB?CCDCDDDBD<B?_Mismatch_0_Sense_+_Library_PoolT
GCCATGAGCAACGCCAGCGACAATGCCAAGGAACTGAAGCGGTCTCTTTCGGCGACTTACAACAGGCAGAGGCAGGCCAAGATCACGGGAGAGA
>Frequency_17_QualityScore_FEHGHGGJIIIIIIJHIHIIIIIIIIIIIIJIIJJIIHIIIHFFFEEEEEECCDCCCDDDDDDDCDCDDCCDDDCD;A>AA=@@ABBBB:?:@8_Mismatch_0_Sense_+_Library_PoolC
GCCATGAGCAACGCCAGCGACAATGCCAAGGAACTGAAGCGGTCTCTTTCGGCGACTTACAACAGGCAGAGGCAGGCCAAGATCACGGGAGAGA
>Frequency_1_QualityScore_DEHHHHHJJJGJIIIEIJJJJJIIIJGHIJJGIIIJJGHIIJHHHHFFDDDDDCDDDDDDDDDBDDDDDDDBB1<28@CDCBBB-<582:ACCC_Mismatch_0_Sense_+_Library_PoolT
GAGCAACGCCAGCGACAATGCCAAGGAACTGAAGCGGTCTCTTTCGGCGACTTACAACAGGCAGAGGCAGGCCAAGATCACGGGAGAGATTTTG
>Frequency_15_QualityScore_EEHGGHHIIHIHGIHHIIIIIIIIIIIIIIIIIIIIIGGGGGGGGFCDBACCCDDDDDCCCCDCBCCBCBB>A>@@>?@BB>AB695;57>AC;_Mismatch_0_Sense_+_Library_PoolC
GAGCAACGCCAGCGACAATGCCAAGGAACTGAAGCGGTCTCTTTCGGCGACTTACAACAGGCAGAGGCAGGCCAAGATCACGGGAGAGATTTTG
>Frequency_1_QualityScore_DDFDHGDH>FEGCEHGHGBFGGBGIIIEGII@FBGDHEHEIEBB=B?D@>(;;A@?>?B?8>@3:4;(9?_Mismatch_1_Sense_+_Library_PoolT
CTGAAGCGGTCTCTTTCGACGACTTACAACAGGCAGAGGCAGGCCAAGATCACGGGAGAGATTTTGGAGA
>Frequency_1_QualityScore_FFGHHHHJJJJJJJJJIJJJJJIJJIJJJJJJJJJJJJJJJJJJJIJJEHIJJJJJIIJJJJJIIIJHHHHHHHFFFDBDDDDDDDDDDDDDDC_Mismatch_1_Sense_+_Library_PoolT
TGTTGATTCCCCTTTGTCAACATTGAGAATCAGATTCGACTTGCAACGACTTGAAGTCTTGTATATCTATAAGGGCCGTTTTAGGCCCGCTGTA
>Frequency_1_QualityScore_FFHHHHHJIJJIIJIIJJIJIHI?FHIJJIGG=EC@DEHFHHF>ACCA>ACDDDDD?AAC@ABD>;B;B<?@<<@9<><ABD?_Mismatch_1_Sense_+_Library_PoolT
TTTCGGCGACTTACAACAGGCAGAGGCAGGCCAAGATCACGGGATAGATTTTGGAGATTGTCGCGGGAGCCGACGCACTGGGC
>Frequency_1_QualityScore_FFHHHHHJJJJIGIIJJJJJJGHGIIHJGJIIGIIIJIJIFIIFHIGGJJJJJHHFFBEEFEEEDDBDCCDDDDEEDDDDEDDEEEEDD_Mismatch_1_Sense_+_Library_PoolT
TCGACTTGCAACGACTTGAAGTCTTGTATATCTATAAGGGCCGTTTTAGGCCCGCTGTAATTTTTGAACAGTTAATCAATTCATATGAG
>Frequency_1_QualityScore_FFHHHHHIIJGIIJJJJGIIJJJJIIJIJJJJJIIGHIJJHIJJJJJICHHIJJFJGEEHHFFFFFDDDBDBDEEEEDDDDDDDDDDDEEDC:A_Mismatch_0_Sense_+_Library_PoolT
ATTGAGAATCAGATTCGACTTGCAACGACTTGAAGTCTTGTATATCTATAAGGGCCGTTTTAGGCCCGCTGTAATTTTTGAACAGTTAATCAAT
>Frequency_51_QualityScore_FFHGGGGHHHIIIIJIIHIIIIIIIIIHIIIIHHIFGIIIHHIIIIIHIIIHGHIHHEFGFFFEEEECDBBBCDEEDCDCBCCCCBCCDDCCCC_Mismatch_0_Sense_+_Library_PoolC
ATTGAGAATCAGATTCGACTTGCAACGACTTGAAGTCTTGTATATCTATAAGGGCCGTTTTAGGCCCGCTGTAATTTTTGAACAGTTAATCAAT
>Frequency_1_QualityScore_FFHGHHFIIJIJJJJJIJIJJJJJJJJJJJJJJIJJJHHHFFBDDEEEEDDDDBD;??CDDDCBACCDDC@CBBDDD9>5?BBDDDBD9AAB83_Mismatch_1_Sense_+_Library_PoolT
GAGCGGTCTCTTTCGGCGACTTACAACAGGCAGAGGCAGGCCAAGATCACGGGAGAGATTTTGGAGATTGTCGCGGGAGCCGACGCACTGGGCT
>Frequency_1_QualityScore_FFHHHHHJJJJJJIJJFGIJJJJJJJJJJJJJJJJJJJJJJIHHHFFFDD@D?DD@CDCDDBD595?<>:ACCBACCCDCCDDBBDD9@BB>59_Mismatch_0_Sense_+_Library_PoolT
CAAGGAACTGAAGCGGTCTCTTTCGGCGACTTACAACAGGCAGAGGCAGGCCAAGATCACGGGAGAGATTTTGGAGATTGTCGCGGGAGCCGAC
>Frequency_6_QualityScore_EFHHHHHIJJJIIIIIEGIIIIJIJJJIHIIIIJIHIIIHIHGGFFEECC>A?@?;=A?B@?B3<6?867?B;>=A><@A>>=??AB596?97:_Mismatch_0_Sense_+_Library_PoolC
CAAGGAACTGAAGCGGTCTCTTTCGGCGACTTACAACAGGCAGAGGCAGGCCAAGATCACGGGAGAGATTTTGGAGATTGTCGCGGGAGCCGAC
>Frequency_1_QualityScore_FFGHFHHJJEGGIIIBIHGIGJJJJJJIJJJIJJJIJJJGJJJIIIIIIIIJIJFIIIIHGGJIEHHH_Mismatch_1_Sense_+_Library_PoolT
TCATCAATTCATATGTGATCACTGCTCAACCCCCTTGCTTTGATCTTAATAACGAGAGAATTCAAGAG
>Frequency_1_QualityScore_FFFHHHHJJJJJJJJIJJJHJJJIJJJJJJJJJJIIIJJJJIHEHEFHHFFFFFFFEEEEEEEDEEEEE?CDDDDD_Mismatch_2_Sense_+_Library_PoolT
GGTATATCTATAAGGGCCGTTTTAGGCCCGCTGTAATTTTTGAACAGTTCATCAATTCATATGTGATCACTGCTCA
>Frequency_1_QualityScore_FFHHHHHGHGIIIJJJJ<DEFGEBFDGIIGBFEHGIIIJIIJIEHEHAGHGGIGHHHFFDDBCDDFEDDBB@>ACCCCDDA@@CDDCEEDEDEE_Mismatch_1_Sense_+_Library_PoolT
AGATTCGACTTGCAACGACTTGAAGTCTTGTATATCTATAAGGGCCGTTTTAGGCCCGCTGTAATTTTTGAACAGTTCATCAATTCATATGTGA
>Frequency_17_QualityScore_EFGHHGGHIIIHIIIHIFHIIIGGGEGHIJGHIGIIIJIIHGHHIHHEGHHHHGHHGEEDD@CCEEEDCBBBDCCBCCDDDDCCEDDDBCCCDD_Mismatch_1_Sense_+_Library_PoolC
AGATTCGACTTGCAACGACTTGAAGTCTTGTATATCTATAAGGGCCGTTTTAGGCCCGCTGTAATTTTTGAACAGTTCATCAATTCATATGTGA
>Frequency_1_QualityScore_DD@DFBHGEDEHHIIIIG<:?CDGHEG@GHIGIDGCEECBAHHDHEG7@;;7=EHHHDDF@B:.7>>;>;A@@CDA_Mismatch_0_Sense_+_Library_PoolT
TGTATATCTATAAGGGCCGTTTTAGGCCCGCTGTAATTTTTGAACAGTTAATCAATTCATATGTGATCACTGCTCA
>Frequency_14_QualityScore_EDEGFFGHHHGHIGGGHGHFGHGFGGHHHGGHHHHGHHIIHGGGGHHEFHFHGFEEFGEFFEDADCCDDACCCCCC_Mismatch_0_Sense_+_Library_PoolC
TGTATATCTATAAGGGCCGTTTTAGGCCCGCTGTAATTTTTGAACAGTTAATCAATTCATATGTGATCACTGCTCA
>Frequency_1_QualityScore_FFHHHHHJIJIIJJJIJJJJJJJJJJIJJJJJJJJJJJJJJJJJJJJJJJIJJJIJJJIJIJIIIIHHGHFFFFFFFDEECEDDDEDDDDD_Mismatch_1_Sense_+_Library_PoolT
TTGAACAGTTCATCAATTCATATGTGATCACTGCTCAACCCCCTTGCTTTGATCTTAATAACGAGAGAATTCAAGAGACAATTTACCTTTA
>Frequency_1_QualityScore_DDHFFAFA<E>>EHEHBHCFHGG@<E9CFGHGIIGEDHGGGDH:@=CDDE>A;CCHCGCGGHHEFA85;>ACCCCC?;?CCCCC@C>>CC@_Mismatch_1_Sense_+_Library_PoolC
TTGAACAGTTCATCAATTCATATGTGATCACTGCTCAACCCCCTTGCTTTGATCTTAATAACGAGAGAATTCAAGAGACAATTTACCTTTA
>Frequency_1_QualityScore_FFHHHHGGIEHHIIJJJGDGIIGIDCGGIJJBFCHADGE;ACAD899??:>AC@B:?>?CCCE@?>@B05585&59<99<CDDD?_Mismatch_0_Sense_+_Library_PoolT
CTTTCGGCGACTTACAACAGGCAGAGGCAGGCCAAGATCACGGGAGAGATTTTGGAGATTGTCGCGGGAGCCGACGCACTGGGCT
>Frequency_1_QualityScore_DDFFF??FFGAHCHFGIGHICAHHIIIDGIGGGIH=6=C?EEDD:8>=?>A>>>B@?CC35(55<9;9@B@8>>09<<<<3288?_Mismatch_0_Sense_+_Library_PoolC
CTTTCGGCGACTTACAACAGGCAGAGGCAGGCCAAGATCACGGGAGAGATTTTGGAGATTGTCGCGGGAGCCGACGCACTGGGCT
>Frequency_1_QualityScore_DDHFFCDGHDEH>9CEG@<C>CAGB9EF<?CBFGG:FCFHHDGCFAGGF6=)=AC@;\;>@@@-;;CDDC>;AAC(;(,,,5>ADC(+:>4@@A_Mismatch_1_Sense_+_Library_PoolT
CAACGACTTGAAGTCTTGTATATCTATAAGGGCCGTTTTAGGCCCGCTGTAATTTTTGAACAGTTCATCAATTCATATGTGATCACTGCTCAAC
>Frequency_11_QualityScore_EEHGGGFIIHIHIFGHHHEFGHGGGIIHIHGHHIHCGHIHHGHHIHIGGFFFGGFFFDDDDDECCDDDCBCBCCBDDB?@BDDDDCCCBCCCCC_Mismatch_1_Sense_+_Library_PoolC
CAACGACTTGAAGTCTTGTATATCTATAAGGGCCGTTTTAGGCCCGCTGTAATTTTTGAACAGTTCATCAATTCATATGTGATCACTGCTCAAC
>Frequency_1_QualityScore_FFHHHHHJIJGIJJIIJIIFHBFGHIIHGGIGHIJJJIJJJJJJJJIGIIHHHHHGFFDDFEEECCEEDEBBBCDDDDDDDDDDCDDAADEDDD_Mismatch_1_Sense_+_Library_PoolT
GAGCCGACGCACTGGGCTGAGTGTTTGTTAGTGTTGATTCCCCTTTGTCAACATTGAGAATCAGATTCGACTTGCAACGACTTGAAGTCTTGTA
>Frequency_1_QualityScore_FFHHHHHJJJHHIJJHIJIJJJJJJJIJJJJJHIJJJJJJJJIJJJHHHHHHHFFFFEEECEEEEEDDDEDDEEEEDEEEEEDDDDDDDDDDDD_Mismatch_1_Sense_+_Library_PoolT
CGACTTGAAGTCTTGTATATCTATAAGGGCCGTTTTAGGCCCGCTGTAATTTTTGAACAGTTCATCAATTCATATGTGATCACTGCTCAACCCC
>Frequency_1_QualityScore_FFGHHHGIJJHHIIJHHIEIIIIJIIIIJIII@FHIJJJJJJJJJJGHHHGHGHFFFFDD>@CEEEDCC@CCEEFEDDDEEEDDDDDDDDDDDD_Mismatch_1_Sense_+_Library_PoolC
CGACTTGAAGTCTTGTATATCTATAAGGGCCGTTTTAGGCCCGCTGTAATTTTTGAACAGTTCATCAATTCATATGTGATCACTGCTCAACCCC
>Frequency_1_QualityScore_FFHHHHHJJJJJIJIJJJJJJJJJJJJJIJJJJJJJJJJHIJHHHHHFFFDDDDDDDDDDDDDDDDDDD@DDD@@??AA@ACCBBD-5&8+4@A_Mismatch_0_Sense_+_Library_PoolT
ATGAGCAACGCCAGCGACAATGCCAAGGAACTGAAGCGGTCTCTTTCGGCGACTTACAACAGGCAGAGGCAGGCCAAGATCACGGGAGAGATTT
>Frequency_7_QualityScore_FFHGHHHJJJJJIJHIIJJJJJJJJIJIIHIIIIIIJIJGHHGHHHGFEEDCCDDDDDCDCCCDDDCDCBCDD;B;@A9=A:A@@C8>5>48?B_Mismatch_0_Sense_+_Library_PoolC
ATGAGCAACGCCAGCGACAATGCCAAGGAACTGAAGCGGTCTCTTTCGGCGACTTACAACAGGCAGAGGCAGGCCAAGATCACGGGAGAGATTT
>Frequency_1_QualityScore_FFHHHHHJJJJJJJJJJJJJJHIJJIJJJJJJJJJIJIJJJJJJJHIIJJIJJJHHGHHHFFFFFEFEECEEEEDDDD_Mismatch_1_Sense_+_Library_PoolT
CTTGTATATCTATAAGGGCCGTTTTAGGCCCGCTGTAATTTTTGAACAGTTCATCAATTCATATGTGATCACTGCTCA
>Frequency_2_QualityScore_EEGHCCEDIGIGICED;GEIIIIGIIGGFIIHFIIGGEHIFIIIDGEDCFG??CEEFEEEGEEEDCEAC@ACCCCCCB_Mismatch_1_Sense_+_Library_PoolC
CTTGTATATCTATAAGGGCCGTTTTAGGCCCGCTGTAATTTTTGAACAGTTCATCAATTCATATGTGATCACTGCTCA
>Frequency_1_QualityScore_FDFDHHGIIJJJJJGHH@HGFHHHFGIICDICGIIIEIIIGIJHJGIGGHIGIGIGGHIGIIIJGIJJJEFHDFBCCECCDDDDDDDDCCCDEC_Mismatch_1_Sense_+_Library_PoolT
GTAATTTTTGAACAGTTCATCAATTCATATGTGATCACTGCTCAACCCCCTTGCTTTGATCTTAATAACGAGAGAATTCAAGAGACAATTTACC
>Frequency_7_QualityScore_FEHGHHHJJIIIIJIIJJJJJJJJJIIJJJJIJEHJJJJJJIIIIIIJIIIJIIIIJJIIIHHHHHIIHGFEECABCDDDDCCCCCDCCDDCDD_Mismatch_1_Sense_+_Library_PoolC
GTAATTTTTGAACAGTTCATCAATTCATATGTGATCACTGCTCAACCCCCTTGCTTTGATCTTAATAACGAGAGAATTCAAGAGACAATTTACC
>Frequency_1_QualityScore_DDFHHHHJJJJIIGGEGHHIJIBBGCGGGIIGIGEBEEFFDDB:=B@DDB?CD??:@>BCCAC@C>C>CBCCCDDDCCDDDDCEEDDDDDDDBC_Mismatch_0_Sense_+_Library_PoolT
AAGATCACGGGAGAGATTTTGGAGATTGTCGCGGGAGCCGACGCACTGGGCTGAGTGTTTGTTAGTGTTGATTCCCTTTTGTCAACATTGAGAA
>Frequency_27_QualityScore_FFGHGGHIIIIGIEHGHHIIIIGHGHIIGHIIIIIGGFEEDCCCCCCCCCCCCAB@B?CCCBCCCABCC@CBCBCCCCCCCCCCDCCCCCCCCC_Mismatch_0_Sense_+_Library_PoolC
AAGATCACGGGAGAGATTTTGGAGATTGTCGCGGGAGCCGACGCACTGGGCTGAGTGTTTGTTAGTGTTGATTCCCTTTTGTCAACATTGAGAA
>Frequency_1_QualityScore_DEHHGHHGIJJJJIIIIDHCHEHIJJGHIIIJJJJJJGFIJJJGHJGGGIIHIHFFFDEEEEEDDDDDDDCDDDEEDDDDEDDEEEEDDEEEED_Mismatch_0_Sense_+_Library_PoolT
TCGACTTGCAACGACTTGAAGTCTTGTATATCTATAAGGGCCGTTTTAGGCCCGCTGTAATTTTTGAACAGTTAATCAATTCATATGTGATCAC
>Frequency_35_QualityScore_EEHGHGHIIIIIIHIIIHHIIEGHIHFGIHIIIIIIIHGHIIIEGHIIGHIIHGFEECDDDEEDDCCCCCCBCCDDCCDCDCCDEDBBCDDDDD_Mismatch_0_Sense_+_Library_PoolC
TCGACTTGCAACGACTTGAAGTCTTGTATATCTATAAGGGCCGTTTTAGGCCCGCTGTAATTTTTGAACAGTTAATCAATTCATATGTGATCAC
>Frequency_1_QualityScore_FFHHHHHJJJJJJJJJJJJFHFAGHDGHIHGIIJIIJJJJJJJGJIJGIIHHHHHGFFFFFDECDEDDDBDDDDDDDDDDDDDCCACDDDCDE>_Mismatch_0_Sense_+_Library_PoolT
GCCGACGCACTGGGCTGAGTGTTTGTTAGTGTTGATTCCCTTTTGTCAACATTGAGAATCAGATTCGACTTGCAACGACTTGAAGTCTTGTATA
>Frequency_32_QualityScore_FFHHGHGIHIIIIIIIIEHAEEGHHGHGHGHHIIHIIIHIIIIIIHHHGHHGGFFFDDEDDEDDDCBDCACCDDDDDCCCCBCCCACDDCCCDD_Mismatch_0_Sense_+_Library_PoolC
GCCGACGCACTGGGCTGAGTGTTTGTTAGTGTTGATTCCCTTTTGTCAACATTGAGAATCAGATTCGACTTGCAACGACTTGAAGTCTTGTATA
>Frequency_1_QualityScore_?D>DD?<CEE3@@?D<D??DD4;AADDC==39@>6@6.,5=?AA>AD>95>A>>AA>::><:>A>A?A>:42>A>A>AA>A?:><<AAAA_Mismatch_0_Sense_+_Library_PoolT
GAGATTGTCGCGGGAGCCGACGCACTGGGCTGAGTGTTTGTTAGTGTTGATTCCCTTTTGTCAACATTGAGAATCAGATTCGACTTGCAA
>Frequency_1_QualityScore_DFHDDHHJJJGGIIGHBHEGIJGGGIIJGHGIIIIJIIJIJJJJIG@GGIGEBHDBDC?DDDBB=@CBD@B>B>?A8:A>@@>>>::ACCD>CB_Mismatch_0_Sense_+_Library_PoolT
CCTGCTGCCTCTCTATCTCAACAGCCAGATTCTGCGCGCTCTCCAGGAGTCGCTCGCCAGCGAGCTCGCGAACAGGATGAATGCCATGAGCAAC
>Frequency_2_QualityScore_FFHGHGEIIIIJJIGIIIJJFIIIGIGIGHHJJJGIJIIIJJJJIIGEGAECFGEACC?>AB?CBDCCD@;AA;CA??AAAABCDDD?BBBCCD_Mismatch_0_Sense_+_Library_PoolC
CCTGCTGCCTCTCTATCTCAACAGCCAGATTCTGCGCGCTCTCCAGGAGTCGCTCGCCAGCGAGCTCGCGAACAGGATGAATGCCATGAGCAAC
>Frequency_1_QualityScore_FFHHHHHIIIEIGIIGIJIIGHJAF<F@EHIIIJHGHGIIIJJJJHD?B@?B@B@B7<;CDDB?>8A4@:B?C?C>C>CCD@@CC@CCDDDDC>_Mismatch_1_Sense_+_Library_PoolT
CAGAGGCAGGCCAAGATCACGGGAGAGATTTTGGAGATTGTCGCGGGAGCCGACGCACTGGGCTGAGTGTTTGTTAGTGTTGATTCCCCTTTGT
>Frequency_1_QualityScore_FFHFHHDICHIIEEHGGFHHIJIJJJJIIJJIIGGIIGDHCHIJJJIJIIIJJIHIJIGIHCGIGHCEACDFFDEECEACCCCCD_Mismatch_2_Sense_+_Library_PoolT
GTTCATCAATTCATATGTGATCACTGCTCAACCCCCTTGCTTTGATCTTAATAACGAGAGAATTCAAGAGACAATTTACCTTTAC
>Frequency_1_QualityScore_FFHGHHGJJJJJIJIHIIJJIJJHHJJJJHHJJJIJJJJJGJIIIHIJJJJHHHHHHHFFFFDDDDDDDDDDCDDEDEEEEDDDBDDDBCDDDD_Mismatch_0_Sense_+_Library_PoolT
GTTTTAGGCCCGCTGTAATTTTTGAACAGTTAATCAATTCATATGTGATCACTGCTCAACCCCCTTGCTTTGATCTTAATAACGAGAGAATTCA
>Frequency_21_QualityScore_FDGGHGGIIIIHIIIHIIIJJJJIHHIIIHHIIIIIHHIIIIIIIFHIIIHIHIIHIIIHHGGFEEEDDDDDCDDDCDDDDDDCBBBAABCCCC_Mismatch_0_Sense_+_Library_PoolC
GTTTTAGGCCCGCTGTAATTTTTGAACAGTTAATCAATTCATATGTGATCACTGCTCAACCCCCTTGCTTTGATCTTAATAACGAGAGAATTCA
>Frequency_1_QualityScore_FFHHGHHJJJGIIGJIIFIIGEHEHJ<GFG7FHHIFIHIIIIIGHGHDFD=BDDB;@BB5>;CDBA?B28+:+:AA8?:A@C@CAA@CBBDD?A_Mismatch_1_Sense_+_Library_PoolT
AGGCAGAGGCAGGCCAAGATCACGGGAGAGATTTTGGAGATTGTCGCGGGAGCCGACGCACTGGGCTGAGTGTTTGTTAGTGTTGATTCCCCTT
>Frequency_1_QualityScore_FFGHHHHJIJGIGGBHHGGIIIHIJJJJJFIJJDEIJIJIIEGIIHHFFBDDDDBBDDDDDBBBBDDBD?BCDCDECDDDCDCDCDD<@BBBBD_Mismatch_0_Sense_+_Library_PoolT
GCCTCTCTATCTCAACAGCCAGATTCTGCGCGCTCTCCAGGAGTCGCTCGCCAGCGAGCTCGCGAACAGGATGAATGCCATGAGCAACGCCAGC
>Frequency_2_QualityScore_DDEFHCGGEDCFIGCC=FGIGEGCDEGFECCHHAE;EEFGGEC?B=:5A;?@95<=9>A9A=;42+55533<AC58;7?:?:AA9ACA5797;?_Mismatch_0_Sense_+_Library_PoolC
GCCTCTCTATCTCAACAGCCAGATTCTGCGCGCTCTCCAGGAGTCGCTCGCCAGCGAGCTCGCGAACAGGATGAATGCCATGAGCAACGCCAGC
>Frequency_1_QualityScore_FFHHHHHJJJJJJJJJJJJIHIJIJIJJJJJJJIHHGIIJJJJJIJJIJGIJJJJJGHH_Mismatch_1_Sense_+_Library_PoolT
TGCTCAACCCCCTTGCTTTGATCTTAATAACGAGAGAATTCAAGAGACAATTTACCTTA
>Frequency_1_QualityScore_FFHHHGHJJJJJIJJJGJJJIJJJJJJJJJJJJJIIHJJJJIIIIGIIJJJJIJJJJIJ_Mismatch_1_Sense_+_Library_PoolC
TGCTCAACCCCCTTGCTTTGATCTTAATAACGAGAGAATTCAAGAGACAATTTACCTTA
>Frequency_1_QualityScore_FFHHHHHJJJJHHIJJJJJJJJJJJJJJJJJJJJJJJJJJJJJJJJJJJJJJHEHGIJJJJIIJGHHHHFFFFFFEEE_Mismatch_1_Sense_+_Library_PoolT
CAATTCATATGTGATCACTGCTCAACCCCCTTGCTTTGATCTTAATAACGAGAGAATTCAAGAGACAATTTACCTCTA
>Frequency_1_QualityScore_FFHHHHHJJJHHCFHHIIIIEHGHIJJHIJJJJJJJJJJJHJIIIIJIJIGIJIJCHHIJHHHHFFFFFCCDDDDCACCDEEDDCDDFECCDDC_Mismatch_1_Sense_+_Library_PoolT
CACTGGGCTGAGTGTTTGTTAGTGTTGATTCCCCTTTGTCAACATTGAGAATCAGATTCGACTTGCAACGACTTGAAGTCTTGTATATCTATAA
>Frequency_3_QualityScore_FFHHHHHJIJHIFHGIJJJJHIFHIIIIIIJJIJIIJJJIIJIJIJJIIIHIIJIJJJIJJJJJJIIHHGFFEDEEDDBCDEDCDDEDDEFEDD_Mismatch_1_Sense_+_Library_PoolC
CACTGGGCTGAGTGTTTGTTAGTGTTGATTCCCCTTTGTCAACATTGAGAATCAGATTCGACTTGCAACGACTTGAAGTCTTGTATATCTATAA
>Frequency_1_QualityScore_FFHDHHHEDHGIGBIIGEGGIIGII>A=A??DFEE@A>ADDDCCC>B@ADDDDBC>CA@CA@@CBDDDCCDDDDBDBBD@CCCC<?A_Mismatch_2_Sense_+_Library_PoolT
TCGCGGGAGCCGACGCACTGGGCTGAGTGTTTGTTAGTGTTGATTCCCTTTTGTCAACATTGAGAATCAGATTCGACTTGCAACGTA
>Frequency_1_QualityScore_FFHHHHHJJHHIJIHGIGIJJJJIJIJIJJIIJJIJJJJJJJJJJJIJJJJJHFHFFFFFFEEEEEEEECCDEEEEEEEEEDDDDDDC_Mismatch_0_Sense_+_Library_PoolT
GACTTGAAGTCTTGTATATCTATAAGGGCCGTTTTAGGCCCGCTGTAATTTTTGAACAGTTAATCAATTCATATGTGATCACTGCTCA
>Frequency_11_QualityScore_FEHHGGGIJGHIIJHHIGIIJIIJJIIIJJJGHIIIIHIIJJJJJHIHIIIHIHFFGFFDEEEEEEDDECDEEEEDEDDDDDDDDDDC_Mismatch_0_Sense_+_Library_PoolC
GACTTGAAGTCTTGTATATCTATAAGGGCCGTTTTAGGCCCGCTGTAATTTTTGAACAGTTAATCAATTCATATGTGATCACTGCTCA
>Frequency_1_QualityScore_FFHAHFHFGGHIJGIHIGHIJJHIIJJJJJJJJJJJJJJJJJJJJGIJJJJGHHHHFFFFEEEEDDDDDCDCDACDEDCDEEEEEEEEDCCDBD_Mismatch_1_Sense_+_Library_PoolT
GGCTGAGTGTTTGTTAGTGTTGATTCCCCTTTGTCAACATTGAGAATCAGATTCGACTTGCAACGACTTGAAGTCTTGTATATCTATAAGGGCC
>Frequency_1_QualityScore_FFGHHHHFHHHHIIJJJJGJIJJJIJJJJJJHJHHHFFDDDDDDDDDDDDB>C@DDDBDCDCDDEDCDDEEDDDDDDDDEEDDDDDDCDDDDDD_Mismatch_1_Sense_+_Library_PoolT
TCACGGGAGAGATTTTGGAGATTGTCGCGGGAGCCGACGCACTGGGCTGAGTGTTTGTTAGTGTTGATTCCCCTTTGTCAACATTGAGAATCAG
>Frequency_5_QualityScore_EEGHGHHEHGHFHHIIIIFIIHHFEHIICHGGHHGGFECACCBBBCC@B@B<@=>BB=@>B>AB?A@>@ABCBCBCBCBDDDDBA@BCBCDDCC_Mismatch_1_Sense_+_Library_PoolC
TCACGGGAGAGATTTTGGAGATTGTCGCGGGAGCCGACGCACTGGGCTGAGTGTTTGTTAGTGTTGATTCCCCTTTGTCAACATTGAGAATCAG
>Frequency_1_QualityScore_FFHHHHHJJJIJJJFHGHIJIJJEEHGHGIJHHFFCDDDDD@CDCDDCDDDDCCDDDDDDDD@>BBDDB<ACCCCDABBCBC@CD>A>>BBDCD_Mismatch_1_Sense_+_Library_PoolT
GCGCTCTCCAGGAGTCGCTCGCCAGCGAGCTCGCGAACAGGATGAATGCCATGAGCAACGCCAGCGACAATGCCAAGGAACTAAAGCGGTCTCT
>Frequency_1_QualityScore_DDFHHHGIIIIIIIIG<DFGGGHGGGDHHIIIIIIIGEGGGHGHIIIIIGIIIHHGHHFFFFFFEDCDDCCDDDDDDDDDDDCCDDCCDDDACE_Mismatch_2_Sense_+_Library_PoolT
GACGCACTGGGCTGAGTGTTTGTTAGTTTTGATTCCCCTTTGTCAACATTGAGAATCAGATTCGACTTGCAACGACTTGAAGTCTTGTATATCT
>Frequency_1_QualityScore_D:FFCFBAAFGCFCBHEHHIIICGFGGGG6DGFBF>G>DGIIE4@@AAE;>EDEEED>;;>ADCCCECC_Mismatch_1_Sense_+_Library_PoolT
CTTGAAGTCTTGTATATCTATAAGGGCCGTTTTAGGCCCGCTGTAATTTTTGAACAGTTCATCAATTCA
>Frequency_1_QualityScore_FFGHDHHGIJIHIHGIIJGIIGIIGIJGIHHIJGFFDDB@=CBDDDDBDCA@CDDBCCDCC@DDCDDDDACDDDDDDCDDDDDDACDDDDCDDD_Mismatch_1_Sense_+_Library_PoolT
ACGGGAGAGATTTTGGAGATTGTCGCGGGAGCCGACGCACTGGGCTGAGTGTTTGTTAGTGTTGATTCCCCTTTGTCAACATTGAGAATCAGAT
>Frequency_3_QualityScore_EEGHHGHFHEHHIJJIEIHIIGHIFIHJICFFFFDEDBBBCDDCDBCBCA@8ABD?ABC@AACB>CDDCCCDDDDDD?CBCDDDDDCCBCCCBB_Mismatch_1_Sense_+_Library_PoolC
ACGGGAGAGATTTTGGAGATTGTCGCGGGAGCCGACGCACTGGGCTGAGTGTTTGTTAGTGTTGATTCCCCTTTGTCAACATTGAGAATCAGAT
>Frequency_1_QualityScore_FFHHHHHJJJJJIIIDGGGJIFF@B?BGIJIJCHIIFIGIJJJHDBDDDDDDDDDDDDDDDDDBD@CCDACACDDCCDEDDDCEEDDDDCDDDE_Mismatch_1_Sense_+_Library_PoolT
GAGGCAGGCCAAGATCACGGGAGAGATTTTGGAGATTGTCGCGGGAGCCGACGCACTGGGCTGAGTGTTTGTTAGTGTTGATTCCCCTTTGTCA
>Frequency_1_QualityScore_FFHHHHHJIJGIIGGIJIIJJ?D?DBDHIJIJIJJJJJIJJHHFD=BBDB@DDBBDDDDDDDD8A>C:C?C?CACCCACBACCCDDDCDDCA@@_Mismatch_1_Sense_+_Library_PoolC
GAGGCAGGCCAAGATCACGGGAGAGATTTTGGAGATTGTCGCGGGAGCCGACGCACTGGGCTGAGTGTTTGTTAGTGTTGATTCCCCTTTGTCA
>Frequency_1_QualityScore_FFGDBFFEHIIGIHHIE9FHCGHHGIIGGECHGHI=DFGFBDG?B<BGDHGGIIIIIIC@FH?E<59?ACC>>@?@B=??CDCD:4:02@3:AC_Mismatch_0_Sense_+_Library_PoolT
TTGTCAACATTGAGAATCAGATTCGACTTGCAACGACTTGAAGTCTTGTATATCTATAAGGGCCGTTTTAGGCCCGCTGTAATTTTTGAACAGT
>Frequency_25_QualityScore_FFGGGGGIHIIIHIGHHHIIIIIHIGHIIIIIIIIHIIIIHHHFGHIIGGHHIIIIHHIGFFFGFBDEDCDCDDCCCCCBCCDDDCDABBCCCB_Mismatch_0_Sense_+_Library_PoolC
TTGTCAACATTGAGAATCAGATTCGACTTGCAACGACTTGAAGTCTTGTATATCTATAAGGGCCGTTTTAGGCCCGCTGTAATTTTTGAACAGT
>Frequency_1_QualityScore_FFHHGGHIGHIIEGGJGJIIIJEFHGIGIIIJGIGJJJIJJJJJJJIJJGCEHHIGHIIJIEIIJGGH>@CHDCADC@AC>>A??BBDDCDDEE_Mismatch_1_Sense_+_Library_PoolT
GATTCCCCTTTGTCAACATTGAGAATCAGATTCGACTTGCAACGACTTGAAGTCTTGTATATCTATAAGGGCCGTTTTAGGCCCGCTGTAATTT
>Frequency_2_QualityScore_FFHHHHHJJJJJIIJJJIIJJJJIIIIJJJJJJJJJJJJIJIJJGIIJJIFIGGIJJHHIIIIIIHHGEFFFED@CCDCDCDDDDDDDDDCEDE_Mismatch_1_Sense_+_Library_PoolC
GATTCCCCTTTGTCAACATTGAGAATCAGATTCGACTTGCAACGACTTGAAGTCTTGTATATCTATAAGGGCCGTTTTAGGCCCGCTGTAATTT
>Frequency_1_QualityScore_FFHGHHGJJJIJJIGHCGGHIIJIJFHHGJJJIJJJJJEEFDDDDDDBDDD?BDDD8?CCADDDBCACACCDBCCDDDDDDDDDDDCDDCCDCC_Mismatch_1_Sense_+_Library_PoolT
GCCAAGATCACGGGAGAGATTTTGGAGATTGTCGCGGGAGCCGACGCACTGGGCTGAGTGTTTGTTAGTGTTGATTCCCCTTTGTCAACATTGA
>Frequency_3_QualityScore_FFHHGHHJJJJJJIFIDHGIIJJJJHIIJJJJJJJJJJGFFFDDDDCDDDDDDDDDBCABBCDDDDCDC@CCC@>CBDDDDCDDDDEEDDDDDA_Mismatch_1_Sense_+_Library_PoolC
GCCAAGATCACGGGAGAGATTTTGGAGATTGTCGCGGGAGCCGACGCACTGGGCTGAGTGTTTGTTAGTGTTGATTCCCCTTTGTCAACATTGA
>Frequency_1_QualityScore_EFHGGHHBHFHFHHIJJIJHGIGJBGIIJJIJIJIIGGHGGGIJEIIGIIIIIGIJJJGIJIIJJJHFEBEFEACCEEA@@A@BCDDFDE<CCD_Mismatch_0_Sense_+_Library_PoolT
TGGGCTGAGTGTTTGTTAGTGTTGATTCCCTTTTGTCAACATTGAGAATCAGATTCGACTTGCAACGACTTGAAGTCTTGTATATCTATAAGGG
>Frequency_29_QualityScore_EEGGGGHHIEGGHHIHIHIGHHIIHIIHHIIIIIIHIIIIIIIIHIGFGHIIIIIIHHIIIIHIHIHGFDDEEDDACDDDCCDDEEEEEDCCAA_Mismatch_0_Sense_+_Library_PoolC
TGGGCTGAGTGTTTGTTAGTGTTGATTCCCTTTTGTCAACATTGAGAATCAGATTCGACTTGCAACGACTTGAAGTCTTGTATATCTATAAGGG
>Frequency_1_QualityScore_FFHHHHHJJJJJJJJJJJJJIJJJJIIJJJJJJJJJJJJJJJJJJJJJJJJJJJJJJJJJIIIJJJHHH@BBCEEEEDCCD_Mismatch_1_Sense_+_Library_PoolT
ATTTTTGAACAGTTCATCAATTCATATGTGATCACTGCTCAACCCCCTTGCTTTGATCTTAATAACGAGAGAATTCAAGAG
>Frequency_1_QualityScore_FFHHHHHJJJJJIJIIJJJIJJJJIJJIHIJJJJJJIJJJJJJIIJIJJJIIJIJIJJJJJJIIJIJGBADDEFFFEECEE_Mismatch_1_Sense_+_Library_PoolC
ATTTTTGAACAGTTCATCAATTCATATGTGATCACTGCTCAACCCCCTTGCTTTGATCTTAATAACGAGAGAATTCAAGAG
>Frequency_1_QualityScore_FDHHHHHJJJJJJJJJJJHIJJJJJIJJJJIJIJJJJJJJJJJJJJJJJJJJJHHHHHHHFFFFFFFEEEDEEDDDDBDDDDDDDDDDDDDDED_Mismatch_1_Sense_+_Library_PoolT
GTATATCTATAAGGGCCGTTTTAGGCCCGCTGTAATTTTTGAACAGTTCATCAATTCATATGTGATCACTGCTCAACCCCCTTGCTTTGATCTT
>Frequency_8_QualityScore_FEFHGGHIIIIHIIIIIJHIJJIIIIIIIJJIIIIIJJIIIIIIJIFHHHHHHGHGGGFGFFDEEEEEEDEDDDDDDCDCCCDDDDCDDDDDEC_Mismatch_1_Sense_+_Library_PoolC
GTATATCTATAAGGGCCGTTTTAGGCCCGCTGTAATTTTTGAACAGTTCATCAATTCATATGTGATCACTGCTCAACCCCCTTGCTTTGATCTT
>Frequency_1_QualityScore_DFFHHHHIJJJIJJGIIIGIHIGGGGIIJJJHIIIJJJJIJJJJJJFGFFDCDEEEDDDBDDDDDDDDDCDDDDDDDDDDDDDD<BA?284@3>_Mismatch_0_Sense_+_Library_PoolT
GGATGAATGCCATGAGCAACGCCAGCGACAATGCCAAGGAACTGAAGCGGTCTCTTTCGGCGACTTACAACAGGCAGAGGCAGGCCAAGATCAC
>Frequency_2_QualityScore_FFGHHHHJJIJIIIIIIIIJIIIIIJJIJIJJIJJIJJIIIHIGGIGGGECCDCACDDDCDDBCCCDDCCCDCDCCDA>BBCBA?B7AA;:=A>_Mismatch_0_Sense_+_Library_PoolC
GGATGAATGCCATGAGCAACGCCAGCGACAATGCCAAGGAACTGAAGCGGTCTCTTTCGGCGACTTACAACAGGCAGAGGCAGGCCAAGATCAC
>Frequency_1_QualityScore_FFHHHHHJJJIJIEHJIIIJJJJJIJIIGHGGIIIIHHIGHDFCDEDDDDBDBDD<ACCDDDDDDDDDDCCDDDDDDDDDDDDBDDDDDDDB?C_Mismatch_0_Sense_+_Library_PoolT
CAGCCAGATTCTGCGCGCTCTCCAGGAGTCGCTCGCCAGCGAGCTCGCGAACAGGATGAATGCCATGAGCAACGCCAGCGACAATGCCAAGGAA
>Frequency_5_QualityScore_EFGFHGHHIIIIJJIIIIHHIJIFIIIJCEGIHHGIIABECCDBCDAA@=@BACBA@BBAA@ABBCBABB@AB=AC=ABA@B>=>BBCBA@@<A_Mismatch_0_Sense_+_Library_PoolC
CAGCCAGATTCTGCGCGCTCTCCAGGAGTCGCTCGCCAGCGAGCTCGCGAACAGGATGAATGCCATGAGCAACGCCAGCGACAATGCCAAGGAA
>Frequency_1_QualityScore_FFHFHHHJJJJJJJIJJJJJJIGJJEIIJIHEGGIGIIBGBH?EHHFDFBECCCCCDDD=BB7@@?B>BBDBDBCDDD?B?A:@(:?AA?:CCC_Mismatch_0_Sense_+_Library_PoolT
GCGACTTACAACAGGCAGAGGCAGGCCAAGATCACGGGAGAGATTTTGGAGATTGTCGCGGGAGCCGACGCACTGGGCTGAGTGTTTGTTAGTG
>Frequency_13_QualityScore_FFHHHHHJJIJJHIIIIIGIIHHII@GCGFEEFGGEGH@D=C>@CDECCABBBCCBBBCBCC4<:@<8<887=;>@CA?>8>2=5=AB9@9>=@_Mismatch_0_Sense_+_Library_PoolC
GCGACTTACAACAGGCAGAGGCAGGCCAAGATCACGGGAGAGATTTTGGAGATTGTCGCGGGAGCCGACGCACTGGGCTGAGTGTTTGTTAGTG
>Frequency_1_QualityScore_FFHHGGHIFHJIJJJJJIHIGJHEHIJJJIBGIJIJIIGGIHGHJIJEIIJJGIEHHHHHHFFFF_Mismatch_1_Sense_+_Library_PoolT
AAGGGCCGTTTTAGGCCCGCTGTAATTTTTGAACAGTTCATCAATTCATATGTGATCACTGCTCA
>Frequency_1_QualityScore_FFHHHHHIJJJJJJIFIHJJJJJJJJHIJJIHIJJJJJJJJJIJJJJIJJJJJJJJIGJHEHHFFFDEECDDDDDDDECEEEEDDDBBBDBACD_Mismatch_0_Sense_+_Library_PoolT
CCGTTTTAGGCCCGCTGTAATTTTTGAACAGTTAATCAATTCATATGTGATCACTGCTCAACCCCCTTGCTTTGATCTTAATAACGAGAGAATT
>Frequency_11_QualityScore_DEGGGGGHHHGIIHIHHGHGHIIIJHEGGHHEGGHIIHHIHIHHHIIHIIIIIJIIIHIHHGGGEECDDBCCDCBACDDDEDDCCCBCCAACCC_Mismatch_0_Sense_+_Library_PoolC
CCGTTTTAGGCCCGCTGTAATTTTTGAACAGTTAATCAATTCATATGTGATCACTGCTCAACCCCCTTGCTTTGATCTTAATAACGAGAGAATT
>Frequency_1_QualityScore_FFHHHHHJJJJJIJJJJHIIJHJJJJJJJJJJJIJJJIJJJJIJJHHHIHJJIJJHHHGHHHFFFFFFFEEDEEEDBDDDDDDDDDDDDDDEDD_Mismatch_0_Sense_+_Library_PoolT
TATATCTATAAGGGCCGTTTTAGGCCCGCTGTAATTTTTGAACAGTTAATCAATTCATATGTGATCACTGCTCAACCCCCTTGCTTTGATCTTA
>Frequency_11_QualityScore_CDGGGHHIHIGIIJIJIHIIIHIIIIIIJIIGHIIHHIIIIHIIIGGHIIIIIHGGGGGFFCEEFEEEEDDDDDDCCCDCCCDCCCCDCDCDBC_Mismatch_0_Sense_+_Library_PoolC
TATATCTATAAGGGCCGTTTTAGGCCCGCTGTAATTTTTGAACAGTTAATCAATTCATATGTGATCACTGCTCAACCCCCTTGCTTTGATCTTA
>Frequency_1_QualityScore_FFHHHHDHIJJJJJJJJJJJJJJJJJJIJJJJIIJJJJJJJJJIJJJJJJJJJJJJJHHHHFFFFFDDDDDBDCDFEDDBBCDDDDDDEEEDDD_Mismatch_1_Sense_+_Library_PoolT
ATTGAGAATCAGATTCGACTTGCAACGACTTGAAGTCTTGTATATCTATAAGGGCCGTTTTAGGCCCGCTGTAATTTTTGAACAGTTCATCAAT
>Frequency_15_QualityScore_FFHGGGGHIHHIHIIHIIIIIHHIIIHHIIIHIIIFHIIIGGHHHIIIHIIHHGHGHCFGGEDCDEECCBCACDEEDDCBACCBB?BCDDDDCB_Mismatch_1_Sense_+_Library_PoolC
ATTGAGAATCAGATTCGACTTGCAACGACTTGAAGTCTTGTATATCTATAAGGGCCGTTTTAGGCCCGCTGTAATTTTTGAACAGTTCATCAAT
>Frequency_1_QualityScore_FFHHHHHIIJHIJIJJJJJIJIIJIJJIGJIGHJJIGIJJJJJJJIIJJJJJJJJGIIIHHHHHFFFFFFFEEEEEEEDDDDDB?CCDDCDABD_Mismatch_1_Sense_+_Library_PoolT
AGGCCCGCTGTAATTTTTGAACAGTTCATCAATTCATATGTGATCACTGCTCAACCCCCTTGCTTTGATCTTAATAACGAGAGAATTCAAGAGA
>Frequency_10_QualityScore_EFGGGGGIIIEGGHHIIHGHHEGGGHGHIHHIHIHEFHIIGIHIGIGHGHHHHHGEFHHGFFFDCEDDE@CBCCBCCDDB?BA?ACCCCCCCCC_Mismatch_1_Sense_+_Library_PoolC
AGGCCCGCTGTAATTTTTGAACAGTTCATCAATTCATATGTGATCACTGCTCAACCCCCTTGCTTTGATCTTAATAACGAGAGAATTCAAGAGA
>Frequency_1_QualityScore_FFHHHHHJJJJJJJJJJJJJJJJJJJIJJJJJJJJJJJIJHHHIJJJIJJJJJJHGHHHFFFFF_Mismatch_1_Sense_+_Library_PoolT
GATCACTGCTCAACCCCCTTGCTTTGATCTTAATAACGAGAGAATTCAAGAGACAATTTACCTA
>Frequency_1_QualityScore_FFHHHHHIJJJGHJJJHIJJJIIJGIJIJJJJJHIJJJJJJJJJJJJHJGIJHHHHFFFFFCEEEEEEDDEDDEEEEDEEEEEDDDDDDDDDDD_Mismatch_1_Sense_+_Library_PoolT
ACGACTTGAAGTCTTGTATATCTATAAGGGCCGTTTTAGGCCCGCTGTAATTTTTGAACAGTTCATCAATTCATATGTGATCACTGCTCAACCC
>Frequency_4_QualityScore_EEHGHHHJJIJGHIJJHHIIJIIIIIJIGIJIIHIJIIJJIJJJJJIEGGHGGGGECDEEECDDEEEDDCEDDEEEECEEEEEDDDDDDCCCBC_Mismatch_1_Sense_+_Library_PoolC
ACGACTTGAAGTCTTGTATATCTATAAGGGCCGTTTTAGGCCCGCTGTAATTTTTGAACAGTTCATCAATTCATATGTGATCACTGCTCAACCC
>Frequency_1_QualityScore_FFHHHHHJJJJIJJJJJJJIJJIIJIJJIJIJJJJIIGGGGHHGFFBC>??ACCDDDDDDDCDCEDDDDD@BBBD@99<<B@CDB?99??+:4@_Mismatch_0_Sense_+_Library_PoolT
CTCTTTCGGCGACTTACAACAGGCAGAGGCAGGCCAAGATCACGGGAGAGATTTTGGAGATTGTCGCGGGAGCCGACGCACTGGGCTGAGTGTT
>Frequency_5_QualityScore_FFHHGHHJJIJIIJJIJJJJJIJIIIHIIIIIIEGEGDEDFFFBDB:?:=<@CCC>AAB<@CB?A?A@A?9=9@<:?A>>A><ABA?<8<3<9=_Mismatch_0_Sense_+_Library_PoolC
CTCTTTCGGCGACTTACAACAGGCAGAGGCAGGCCAAGATCACGGGAGAGATTTTGGAGATTGTCGCGGGAGCCGACGCACTGGGCTGAGTGTT
>Frequency_1_QualityScore_FFHHGGHJJGIIIIJGIHEGIJ@HIIIJJJIIJJJIDHEFEC?BDDDDDCCCBDDDDDCDDDCBD9>9CACCDDDDB<@BDDDDDDDBBBDBBB_Mismatch_0_Sense_+_Library_PoolT
GCGAGCTCGCGAACAGGATGAATGCCATGAGCAACGCCAGCGACAATGCCAAGGAACTGAAGCGGTCTCTTTCGGCGACTTACAACAGGCAGAG
>Frequency_9_QualityScore_FEHGGHGIIIIHIIHIIEGHHIIIIJIIJIIHJJIIGGDEDDCDCCCDDDDDDDACCDDDCDDDDABDDCDDDDCDDCDCCDDCDDDDDDDBBB_Mismatch_0_Sense_+_Library_PoolC
GCGAGCTCGCGAACAGGATGAATGCCATGAGCAACGCCAGCGACAATGCCAAGGAACTGAAGCGGTCTCTTTCGGCGACTTACAACAGGCAGAG
>Frequency_1_QualityScore_F@FHHHHJJJJJJJIJJJIJJJJJJGJJJJJJIIJJJJJJJJJJJJHIIJIJGFHHHHFFFFCCDFECECEEDDD_Mismatch_0_Sense_+_Library_PoolT
GTATATCTATAAGGGCCGTTTTAGGCCCGCTGTAATTTTTGAACAGTTAATCAATTCATATGTGATCACTGCTCA
>Frequency_6_QualityScore_EBEEFGHHIFHHIIHIIIFHGHGHHHGIHIIIGGHIIGIIGHFHGHGHDCGHGGGFGEEGFFDDDDECDBCCDDB_Mismatch_0_Sense_+_Library_PoolC
GTATATCTATAAGGGCCGTTTTAGGCCCGCTGTAATTTTTGAACAGTTAATCAATTCATATGTGATCACTGCTCA
>Frequency_1_QualityScore_FFHHHHGIGIIGIIGGIJJ<F:FDGEHJIIGGFHIIHHGHIJF>BB?B=BDBBB<ABDDDD?B4:>@?A?A>A:@@CBACC:>CCACC<8::CC_Mismatch_0_Sense_+_Library_PoolT
GGCAGGCCAAGATCACGGGAGAGATTTTGGAGATTGTCGCGGGAGCCGACGCACTGGGCTGAGTGTTTGTTAGTGTTGATTCCCTTTTGTCAAC
>Frequency_39_QualityScore_FEGGHGFIGHHFGHGHHHI?E>D@EGHIGHFGFFGGGHHHGFD>A@AA>@A@=A?BBBAA@<@9?;?AB?@>@>@@B??AB?BBBCCCB@A@AC_Mismatch_0_Sense_+_Library_PoolC
GGCAGGCCAAGATCACGGGAGAGATTTTGGAGATTGTCGCGGGAGCCGACGCACTGGGCTGAGTGTTTGTTAGTGTTGATTCCCTTTTGTCAAC
>Frequency_1_QualityScore_FFHHFHGJIJJJJJJJJJJJJJJJHJJJJJJJJIJJJIJJJJJJJJIIIJJEIJJJIJJJJHIJHHHHHGHFFFFFFFFCE@BCDD=BDDDDCC_Mismatch_0_Sense_+_Library_PoolT
TTTGTTAGTGTTGATTCCCTTTTGTCAACATTGAGAATCAGATTCGACTTGCAACGACTTGAAGTCTTGTATATCTATAAGGGCCGTTTTAGGC
>Frequency_30_QualityScore_EEHHGHGIGHIIIHIIIIIIIJJHHIHIIIIIIIIHHIIIIIIIIIIIIIIIIIIIHHIIHGGGEFGGGGFEFEFFFEEECBCCCC@ACCCCCD_Mismatch_0_Sense_+_Library_PoolC
TTTGTTAGTGTTGATTCCCTTTTGTCAACATTGAGAATCAGATTCGACTTGCAACGACTTGAAGTCTTGTATATCTATAAGGGCCGTTTTAGGC
>Frequency_1_QualityScore_FFHHHHHJJJJGGGGIC9AE<@DHA@FGI:?FE3B4BC@F@EBDGBEHAEBBF@DAEECC;@CCA@CD@<AA59<>@CDACDD<>>@D@A4:A1_Mismatch_0_Sense_+_Library_PoolT
CCCCTGTCGTGCTCTTCGAGCAGGACCCCGTTCAGATTCTGGACGCCCTGCTGCCTCTCTATCTCAACAGCCAGATTCTGCGCGCTCTCCAGGA
>Frequency_2_QualityScore_EEGGFEFIGAG@EGGIHHGDH?HIGHIIIIGEGHHEGIIGCACAECCE;ACBEBCECCD?=CDCA?5?B==?CC;<??BC??==?@?>?ACC;A_Mismatch_0_Sense_+_Library_PoolC
CCCCTGTCGTGCTCTTCGAGCAGGACCCCGTTCAGATTCTGGACGCCCTGCTGCCTCTCTATCTCAACAGCCAGATTCTGCGCGCTCTCCAGGA
>Frequency_1_QualityScore_FFHHHHHJHIIJJIJJHIIJIJJJJJJJJJHJJJJJJJJJJJJJIIJJJJJJHGGHFFDFFFFEEEEEEEEEEEEFEEEEDDDDDDDDDDDDDD_Mismatch_2_Sense_+_Library_PoolT
TCTTGAAGTCTTGTATATCTATAAGGGCCGTTTTAGGCCCGCTGTAATTTTTGAACAGTTCATCAATTCATATGTGATCACTGCTCAACCCCCT
>Frequency_1_QualityScore_FFHHHHHJJJJJJJJJJJIJIJIJIJJJJJJJIJJJJJJJJJJJJJJJJJJJJ_Mismatch_1_Sense_+_Library_PoolT
ACAGTTCATCAATTCATATGTGATCACTGCTCAACCCCCTTGCTTTGATCTTA
>Frequency_1_QualityScore_FFHHHHGJJJJIIJJJGIIJJIHIFHJIJHGIIIJJJJJIIJJJJJIJJJIGIIIJHFFDCEEEEEDDDDDDDDCDDEEDDDDEDDEECDCDEE_Mismatch_1_Sense_+_Library_PoolT
TATTCGACTTGCAACGACTTGAAGTCTTGTATATCTATAAGGGCCGTTTTAGGCCCGCTGTAATTTTTGAACAGTTAATCAATTCATATGTGAT
>Frequency_1_QualityScore_FFHHHGHJJJJGGFHHIEHHGIIIIIJJIIIIIIGIJJFIIJIIIJEGGDFHICFHGJJJIIIJJGGIGEA<=DCEEEEAEBCC_Mismatch_0_Sense_+_Library_PoolT
AATTTTTGAACAGTTAATCAATTCATATGTGATCACTGCTCAACCCCCTTGCTTTGATCTTAATAACGAGAGAATTCAAGAGAC
>Frequency_1_QualityScore_DDF?BDFFDFFEFAEHHF9CECFEFABB4DBDBGGIIEC?DB<DEAFIFFIII;C;@EE>@>==CEE?D9=@;?A:;A>AB@<@_Mismatch_0_Sense_+_Library_PoolC
AATTTTTGAACAGTTAATCAATTCATATGTGATCACTGCTCAACCCCCTTGCTTTGATCTTAATAACGAGAGAATTCAAGAGAC
>Frequency_1_QualityScore_FFHHHHHJJIJJJJJJJJJJJIJIIIJIIJJDIDIGDIHGEEFFBD?BBDCDD>@:C>ACC>C@B@BD9>@?<9>BBBB>CDDB?<?<(:+:C?_Mismatch_0_Sense_+_Library_PoolT
CTTTCGGCGACTTACAACAGGCAGAGGCAGGCCAAGATCACGGGAGAGATTTTGGAGATTGTCGCGGGAGCCGACGCACTGGGCTGAGTGTTTG
>Frequency_23_QualityScore_FFHHHHGJJIJJJJJJIJIIIIIIGHIIJIIFHGHGDEEFFFFE>A=@<ACCDBC?B@ACCBCACBBB7::?<:<==<><@BC@?>9>1;4=AA_Mismatch_0_Sense_+_Library_PoolC
CTTTCGGCGACTTACAACAGGCAGAGGCAGGCCAAGATCACGGGAGAGATTTTGGAGATTGTCGCGGGAGCCGACGCACTGGGCTGAGTGTTTG
>Frequency_1_QualityScore_FFFHHHHIIJIJJJIJJJJDHGIIHJDHGIJHIHIGJJHHHFFFCDBBBDBBDDDDCCDDBDDDDDDDDBDDDD<@BDDEDCDDDBDDBBDDDC_Mismatch_0_Sense_+_Library_PoolT
CGAGATGTTCAGGCTTACGACAAAGGAGGGGAGGCTCACCGTCGAGAGGGAAATGGTTCGAACTCCGACGCCGGAATTCTCCCCTGTCGTGCTC
>Frequency_1_QualityScore_DFGBCFFHGHIJFEHIIGIIEHGGIIHJIGGGCHIIGIIIJIIJCHGHAHIGHE?EHHFEHFFEEFFEDC@DCCEDDDCCCCDDC9=?=9??AA_Mismatch_0_Sense_+_Library_PoolT
GAAGTCTTGTATATCTATAAGGGCCGTTTTAGGCCCGCTGTAATTTTTGAACAGTTAATCAATTCATATGTGATCACTGCTCAACCCCCTTGCT
>Frequency_16_QualityScore_FFHHGHHIIHGHHIIJIIIJIIIIIIFHIJIIJIIIIIIIGHIIIIIIGFGGGGFFFGFFFDEEEEEEEDDEDEEEDDDDDDDDDBCCCDCDDD_Mismatch_0_Sense_+_Library_PoolC
GAAGTCTTGTATATCTATAAGGGCCGTTTTAGGCCCGCTGTAATTTTTGAACAGTTAATCAATTCATATGTGATCACTGCTCAACCCCCTTGCT
>Frequency_1_QualityScore_FFHFHHHIJJJJJJJJJIJJJJJJIJIJJIIIJIGIJIJJJJJJJJGHIIJJIIJJIIIIHH@EHHHHE?AB_Mismatch_1_Sense_+_Library_PoolT
CAGTTCATCAATTCATATGTGATCACTGCTCAACCCCCTTGCTTTGATCTTAATAACGAGAGAATTCAAGAG
>Frequency_1_QualityScore_FFHHHHHJJJJJJJJJJJJJJIJJFIJJIJJIHIJJJJJJIJJJJJJIJJJJJJBHIHHHHHFFDDDDD@DDFEDDDDDDDDDDDEEEDCDEDD_Mismatch_2_Sense_+_Library_PoolT
AAGAATCAGATTCGACTTGCAACGACTTGAAGTCTTGTATATCTATAAGGGCCGTTTTAGGCCCGCTGTAATTTTTGAACAGTTCATCAATTCA
>Frequency_1_QualityScore_DDDDFFF?<EGIIGH9FFHHED<C@@FFGFHGGGIG@DFDHGGIIIIII<BGIGIDGEGHIIFFF=BDD;?B@@A9@>?CCC@CCCCCC_Mismatch_1_Sense_+_Library_PoolT
GAACAGTTCATCAATTCATATGTGATCACTGCTCAACCCCCTTGCTTTGATCTTAATAACGAGAGAATTCAAGAGACAATTTACCTTTA
>Frequency_4_QualityScore_ADFHGHGGHIIIHFGGGIGHGHGIEEFGGHIIHHIHHEHGGHHHHHHGGBFHHHIGGIIEHGHHGDCECBBCDDDDCCCDCCCDACCDD_Mismatch_1_Sense_+_Library_PoolC
GAACAGTTCATCAATTCATATGTGATCACTGCTCAACCCCCTTGCTTTGATCTTAATAACGAGAGAATTCAAGAGACAATTTACCTTTA
>Frequency_1_QualityScore_FFHHHHHJJJJJJJJJJIIJJJJJIJJJGJIIGGIIJIIHHHFEDACEEDDDDDC?CDCDDDDDD;BBD<@@B@<BDDDDDDD?B4>(:?A8?@_Mismatch_0_Sense_+_Library_PoolT
TCGGCGACTTACAACAGGCAGAGGCAGGCCAAGATCACGGGAGAGATTTTGGAGATTGTCGCGGGAGCCGACGCACTGGGCTGAGTGTTTGTTA
>Frequency_5_QualityScore_FFEGHGHJIJJJIIIHJJIIIFIJIJJJHIBHGDFGHIHGG?C>B?@ACDDD=A>BBBBDDDBCD8?@C:<=>??A>BBBAA?;@5</=?@:?:_Mismatch_0_Sense_+_Library_PoolC
TCGGCGACTTACAACAGGCAGAGGCAGGCCAAGATCACGGGAGAGATTTTGGAGATTGTCGCGGGAGCCGACGCACTGGGCTGAGTGTTTGTTA
>Frequency_1_QualityScore_FFHHHHGIIGHIJJJIJIJIIIJIJJJJJJJJJJJJIJHHGGFEDDC?=@@CC?BD?@5<8:@CA<@@CC(::4>@B5>B05-?_Mismatch_0_Sense_+_Library_PoolT
CTGAAGCGGTCTCTTTCGGCGACTTACAACAGGCAGAGGCAGGCCAAGATCACGGGAGAGATTTTGGAGATTGTCGCGGGAGCC
>Frequency_1_QualityScore_DDHHHHHJJJJJJJJJJJJIJJJJJJIJJHIIJJJJJJIIJJJIIJJJJHHHHHHHFFFEFFFFEEEEECDDDDDDDDDDDDDDDDDDDDDEEE_Mismatch_1_Sense_+_Library_PoolT
TATCTATAAGGGCCGTTTTAGGCCCGCTGTAATTTTTGAACAGTTCATCAATTCATATGTGATCACTGCTCAACCCCCTTGCTTTGATCTTAAT
>Frequency_11_QualityScore_EFGGGGHIJIIIIIIGHIIHIIIIIHHIIFHIIJIIIIHIIHIFHHHGEGEHGGGGGGFEFDDEDEEDDBDDDDBABCCCCDCCCCCCCCBDDB_Mismatch_1_Sense_+_Library_PoolC
TATCTATAAGGGCCGTTTTAGGCCCGCTGTAATTTTTGAACAGTTCATCAATTCATATGTGATCACTGCTCAACCCCCTTGCTTTGATCTTAAT
>Frequency_1_QualityScore_FFHHHHGJGHHIIJIJIJHIIJJJJJJJJIJJJJJJJJJJJJJJJJIJJJJJJJJIIJHHHHHFFFFDDDDDDDCCDEDDDEFEEEEEFCDCBD_Mismatch_0_Sense_+_Library_PoolT
GGGCTGAGTGTTTGTTAGTGTTGATTCCCTTTTGTCAACATTGAGAATCAGATTCGACTTGCAACGACTTGAAGTCTTGTATATCTATAAGGGC
>Frequency_27_QualityScore_FFHHGHGICFFHIIHHGIGHHIIHIIIIIIJIIIIIIHIIIIIIIHHHHHIIIIHIHIIHHHHHHGFEEBDDDDBCDDDBCDDEDDDDDCBCBC_Mismatch_0_Sense_+_Library_PoolC
GGGCTGAGTGTTTGTTAGTGTTGATTCCCTTTTGTCAACATTGAGAATCAGATTCGACTTGCAACGACTTGAAGTCTTGTATATCTATAAGGGC
>Frequency_1_QualityScore_FFHHHHHJJJJIJJJJJJJJGHIJJHGIIJJJJJJJJIJJJJFHIJJJIHHHFFDDDDEEFEDDDDDDDDDCDEEDDDDEDDEEEEDEEEEEDD_Mismatch_0_Sense_+_Library_PoolT
CGACTTGCAACGACTTGAAGTCTTGTATATCTATAAGGGCCGTTTTAGGCCCGCTGTAATTTTTGAACAGTTAATCAATTCATATGTGATCACT
>Frequency_42_QualityScore_FEGGGGGIIIIHGIIIHHHHEFGIHEFHGHHIIIIIHGHIIIFGHIHHGHHHGFDDBCDDEDDDBABCC@BBCDDCCCCEDCCDDCBCDDDDCC_Mismatch_0_Sense_+_Library_PoolC
CGACTTGCAACGACTTGAAGTCTTGTATATCTATAAGGGCCGTTTTAGGCCCGCTGTAATTTTTGAACAGTTAATCAATTCATATGTGATCACT
>Frequency_1_QualityScore_FDDFCFDGHIIGIGGIIIDGGIGIJJJGJHHFFDDBDDDBBDA@AB9>@DDD?<:>3>AC@CDDEEDCDBCACCCCDDDDC:CBDDDCDDDDDB_Mismatch_1_Sense_+_Library_PoolT
GGAGAGATTTTGGAGATTGTCGCGGGAGCCGACGCACTGGGCTGAGTGTTTGTTAGTGTTGATTCCCCTTTGTCAACATTGAGAATCAGATTCG
>Frequency_2_QualityScore_FFEHCGAGGIJIIFIHIIFIGGGHGG;@DGGEEFCBBBDCCAD@=A?A=BBCAD9?ABCEDACCBACCDACCDC>?BACCCBCCCDCCCCCC@?_Mismatch_1_Sense_+_Library_PoolC
GGAGAGATTTTGGAGATTGTCGCGGGAGCCGACGCACTGGGCTGAGTGTTTGTTAGTGTTGATTCCCCTTTGTCAACATTGAGAATCAGATTCG
>Frequency_1_QualityScore_FFHHHHHIJJJJJJJJHIIIJIJJIIJJGIIJJJJIJJJGGHIGJIIJJIEIIJJJIJGGDHHCHHEHE_Mismatch_0_Sense_+_Library_PoolT
TGTGATCACTGCTCAACCCCCTTGCTTTGATCTTAATAACGAGAGAATTCAAGAGACAATTTACCTTTA
>Frequency_3_QualityScore_EFFGFFGIGIHIIHIIHIIJJHIJIIJIIHIIHIIJIJGIJJIFIHGHHIEDGEGGGHIHHHGGEGGGF_Mismatch_0_Sense_+_Library_PoolC
TGTGATCACTGCTCAACCCCCTTGCTTTGATCTTAATAACGAGAGAATTCAAGAGACAATTTACCTTTA
>Frequency_1_QualityScore_FFHHHGGJJJJJJJJJJJJJJJJIJJIIJJJJJJJJJJJJJIIJJJIJJIJIJJJIIGIJIJJJIIJHHFDDFEECDEDEDC_Mismatch_0_Sense_+_Library_PoolT
TTTTTGAACAGTTAATCAATTCATATGTGATCACTGCTCAACCCCCTTGCTTTGATCTTAATAACGAGAGAATTCAAGAGAC
>Frequency_1_QualityScore_FDHHHHFEHCEFFHGGIIGGGFFDICHIJJJEDHGHHIGIJIHIEIECGFDHGHBEGGIJJJIIIDGHBB?CFDF>C>CA@?_Mismatch_0_Sense_+_Library_PoolC
TTTTTGAACAGTTAATCAATTCATATGTGATCACTGCTCAACCCCCTTGCTTTGATCTTAATAACGAGAGAATTCAAGAGAC
>Frequency_1_QualityScore_DDDFDB?AG?@EGH?FHFEHGG@<?FGHIIIFHDHG?GG@FAFFGGGIIIEHEEEDE@@BDA=3>ACCCCAAC5:@DCC@>>>>>5@>DCACCC_Mismatch_0_Sense_+_Library_PoolT
CTTGCAACGACTTGAAGTCTTGTATATCTATAAGGGCCGTTTTAGGCCCGCTGTAATTTTTGAACAGTTAATCAATTCATATGTGATCACTGCT
>Frequency_40_QualityScore_FEGGGHGIIGIIIIHHHFFHIHFFGGHIIIIIIHGGHHHDGHHIHGHHHHHFFDEEEEEEECBCDCCBCCDDDCCCDDDEDDDDDDDDDDDCCC_Mismatch_0_Sense_+_Library_PoolC
CTTGCAACGACTTGAAGTCTTGTATATCTATAAGGGCCGTTTTAGGCCCGCTGTAATTTTTGAACAGTTAATCAATTCATATGTGATCACTGCT
>Frequency_1_QualityScore_FFHHBHHIGIFHGEGIIBE@FEGB@B<EBBBFDCC>A5>5@AC=?>:5>>CACDDFDDDACCCBDACCCCACCCBDDCCCC@CCDCBB?CDDAA_Mismatch_0_Sense_+_Library_PoolT
TTGGAGATTGTCGCGGGAGCCGACGCACTGGGCTGAGTGTTTGTTAGTGTTGATTCCCTTTTGTCAACATTGAGAATCAGATTCGACTTGCAAC
>Frequency_26_QualityScore_FFHHGGGIIIIIIIIJJCGGIIGHGHFGGGFFEEDCC@BACDDBCBCBDCDDCCDDDCCDDDCBCDDCCBCCCCBCCCCCDCDBCCCCDCCCCC_Mismatch_0_Sense_+_Library_PoolC
TTGGAGATTGTCGCGGGAGCCGACGCACTGGGCTGAGTGTTTGTTAGTGTTGATTCCCTTTTGTCAACATTGAGAATCAGATTCGACTTGCAAC
>Frequency_1_QualityScore_FFHHHHHJJJJJJJJJIJIIJJJJJIJJJIHGFHGIJIJIJJIGIHIJJIJIIJJG_Mismatch_0_Sense_+_Library_PoolT
CAACCCCCTTGCTTTGATCTTAATAACGAGAGAATTCAAGAGACAATTTACCTTTA
>Frequency_4_QualityScore_FFHHHGHJJJJJJJJJHIIJJIIJJJJJJJJJIIIIIHIIIJJJJGIJJJIJIIIH_Mismatch_0_Sense_+_Library_PoolC
CAACCCCCTTGCTTTGATCTTAATAACGAGAGAATTCAAGAGACAATTTACCTTTA
>Frequency_1_QualityScore_FFHHHHHJJJJJJJJJJJJJIJIIEHJJJJJJIJJFIIJIJIJIJHFFFFFEECDEDDBDDDDDBDDDDDDBDDDBBDDDDDDDDCC>C@ACDD_Mismatch_0_Sense_+_Library_PoolT
GGACGCCCTGCTGCCTCTCTATCTCAACAGCCAGATTCTGCGCGCTCTCCAGGAGTCGCTCGCCAGCGAGCTCGCGAACAGGATGAATGCCATG
>Frequency_1_QualityScore_DFHHHHHJJJJJIJJJJJJJGIIIIIJJGIIJJJJJJJJJJJIJIHHHFFFFFDDCEDBDDDDD<@DD@@BDDDDD7>B9CB@CDCDDC@CD@A_Mismatch_0_Sense_+_Library_PoolC
GGACGCCCTGCTGCCTCTCTATCTCAACAGCCAGATTCTGCGCGCTCTCCAGGAGTCGCTCGCCAGCGAGCTCGCGAACAGGATGAATGCCATG
>Frequency_1_QualityScore_FFHHHHHJJJJIJJIJJJJJJJJJJIJJHIJJJJJJJJJJJJHJJJJJJJJIHHHHEHFFFFFFFEEEEEEEDEEEEEDDDDDDCDDDDDDDDD_Mismatch_0_Sense_+_Library_PoolT
TTGAAGTCTTGTATATCTATAAGGGCCGTTTTAGGCCCGCTGTAATTTTTGAACAGTTAATCAATTCATATGTGATCACTGCTCAACCCCCTTG
>Frequency_18_QualityScore_FFHHGHGHIJJHHIIIIJIIIIIJIIIJFHIIIIJIJIJIJJHIIIIIJJIHGGGGGGGGFEEEFFEEEDEDDEDEDEDDCCDDCCDCCDDCDD_Mismatch_0_Sense_+_Library_PoolC
TTGAAGTCTTGTATATCTATAAGGGCCGTTTTAGGCCCGCTGTAATTTTTGAACAGTTAATCAATTCATATGTGATCACTGCTCAACCCCCTTG
>Frequency_1_QualityScore_FFHGHHHIJJJIJJJJJJJJIJHIIJJJIHHJGHHHIJJIJJJJJJJJJJIJHIHGHHHHFFF_Mismatch_1_Sense_+_Library_PoolT
GGGCCGTTTTAGGCCCGCTGTAATTTTTGAACAGTTCATCAATTCATATGTGATCACTGCTCA
>Frequency_1_QualityScore_3+CD<DFEFF<8<1?@?:)?8)((6DFB:;C\@EE877;@>;6986=8:5B8@BA3@3(+:A:4>ABB?15<3><<95-0>A(3:A>82?ABA4_Mismatch_2_Sense_+_Library_PoolT
CCAGATTCTGCGCGCTCGCCAGGAGTCGCTCGCCAGTGAGCTCGCGAACAGGATGAATGCCATGAGCAACGCCAGCGACAATGCCAAGGAACTG
>Frequency_1_QualityScore_FFHHHHHJIJJJJJJJJJJJJJHIJJJJJJJJJJJJIIJJJJJJJJJJIIIJIIJHHHHHHFFFFFFFFEEEEEEEDDDDDDDDDDDDDDDDDD_Mismatch_1_Sense_+_Library_PoolT
TCTTGTATATCTATAAGGGCCGTTTTAGGCCCGCTGTAATTTTTGAACAGTTCATCAATTCATATGTGATCACTGCTCAACCCCCTTGCTTTGA
>Frequency_7_QualityScore_FFHHGHGIIIJJIJJJJJJJJIHIJJHIJJJJJJJJIIIJJJJJIHIIIIHHIIHGGFGGGFFFFFEEECDEEEDDDDDDDCDDDDDDDDDDDD_Mismatch_1_Sense_+_Library_PoolC
TCTTGTATATCTATAAGGGCCGTTTTAGGCCCGCTGTAATTTTTGAACAGTTCATCAATTCATATGTGATCACTGCTCAACCCCCTTGCTTTGA
>Frequency_1_QualityScore_FFHDHGFGHJIJJJIJJJJJJJJHIJJJJJJJJIJGIIHHEBDD?>>>@>?BB;@8<8@CACDB>ACCCC@A>DDDDB@>B@>9<3<><>AABC_Mismatch_0_Sense_+_Library_PoolT
AAGCGGTCTCTTTCGGCGACTTACAACAGGCAGAGGCAGGCCAAGATCACGGGAGAGATTTTGGAGATTGTCGCGGGAGCCGACGCACTGGGCT
>Frequency_4_QualityScore_FFHHHHEIIJJJIJIIIJGIIIIJJJJIJJJJJIJJIHIGEFBDDACCCCCCD:?;@9=ACDA>=A;=B>=@CB<?@078??7;??;;:>@B=>_Mismatch_0_Sense_+_Library_PoolC
AAGCGGTCTCTTTCGGCGACTTACAACAGGCAGAGGCAGGCCAAGATCACGGGAGAGATTTTGGAGATTGTCGCGGGAGCCGACGCACTGGGCT
>Frequency_1_QualityScore_FFHGHHHJJJJIJJJJJJJIIIIJJJIIJJJIJJJJJJJJJIIIJIJJJJJJJJIJIJJJHHHHFFFFFDDEDDDEEEDDDDBBB?CDDDDDDD_Mismatch_1_Sense_+_Library_PoolT
TAGGCCCGCTGTAATTTTTGAACAGTTCATCAATTCATATGTGATCACTGCTCAACCCCCTTGCTTTGATCTTAATAACGAGAGAATTCAAGAG
>Frequency_12_QualityScore_DEFDGGGHGHHGHIGIIIIHEGGEHCGHFIIIGHIGHHHIHEGGHIGHIHGHHHHHGGGGFFFFDDDDCBCCDBCBCCCB@AAA?BBBCDCCCB_Mismatch_1_Sense_+_Library_PoolC
TAGGCCCGCTGTAATTTTTGAACAGTTCATCAATTCATATGTGATCACTGCTCAACCCCCTTGCTTTGATCTTAATAACGAGAGAATTCAAGAG
>Frequency_1_QualityScore_FFHHHHHJJJJIJIIJDFDHGIGHI6<FG6BEFHFFDDBDDDDBDDDDDDDDDDDCDDDDDDDDBDDDB<@DDDDDDDDDDDDDDDDDDBD<BD_Mismatch_0_Sense_+_Library_PoolT
GCGCGCTCTCCAGGAGTCGCTCGCCAGCGAGCTCGCGAACAGGATGAATGCCATGAGCAACGCCAGCGACAATGCCAAGGAACTGAAGCGGTCT
>Frequency_5_QualityScore_EFHHHHHJJJJJJJHIAFGHIIFHIBCGFFFDDEDDDBCCCCC>CDCDDDDDCDDDDCCDCBABDCCDB<?BDDDDABBC@CCCD@ABCCC;=>_Mismatch_0_Sense_+_Library_PoolC
GCGCGCTCTCCAGGAGTCGCTCGCCAGCGAGCTCGCGAACAGGATGAATGCCATGAGCAACGCCAGCGACAATGCCAAGGAACTGAAGCGGTCT
>Frequency_1_QualityScore_FFHHGHGIJJIFHJIHIJJJJIIIIFHIJJJJJIIGIIJHIIGIIJEHIIIIJHHEFHHHH_Mismatch_0_Sense_+_Library_PoolT
TATAAGGGCCGTTTTAGGCCCGCTGTAATTTTTGAACAGTTAATCAATTCATATGTGATCA
>Frequency_1_QualityScore_DBAF>FAD:8:;389:FF?B999BBDF@B===CFF@)7=;CECAEFFFFFFFBBDBDCCCCC:>(;A?B<5:ABA8?55?>ABB::@>AABAA@_Mismatch_1_Sense_+_Library_PoolT
CCGACGCACTGGGCTGAGTGTTTGTTAGTGTTGATTCCCCTTTGTCAACATTGAGAATCAGATTCGACTTGCAACGACTTGAAGTCTTGTATAT
>Frequency_3_QualityScore_FFHGHHGIIIIIIIIIEHAEFHIIHIHJFHIIIIIHIHHHHIJJHIIIJHGHHHGGGGGFEFEEDDDDC@CDDACCCCACDD@C@BBDDDDDED_Mismatch_1_Sense_+_Library_PoolC
CCGACGCACTGGGCTGAGTGTTTGTTAGTGTTGATTCCCCTTTGTCAACATTGAGAATCAGATTCGACTTGCAACGACTTGAAGTCTTGTATAT
>Frequency_1_QualityScore_DDD?BDAHEBHIB+ABEG:CDFHCGGGHGEGGDGDEF@FGBIIFC>CDHIIIIIEFHHEECCABDEEECCCCCCC_Mismatch_2_Sense_+_Library_PoolT
ATATATCTATAAGGGCCGTTTTAGGCCCGCTGTAATTTTTGAACAGTTCATCAATTCATATGTGATCACTGCTCA
>Frequency_1_QualityScore_FFHHHHHJJJJFHGIJIHHJ;DEGGGGIIHIJHFDDDDDDDDDEDDDDDDDDDDDDDBDBDDDBDDBCCCCDDDDBDDDDDDDCBDBBBDDDDD_Mismatch_2_Sense_+_Library_PoolT
AGCTCCAGGAGTCGCTCGCCAGCGAGCTCGCGAACAGGATGAATGCCATGAGCAACGCCAGCGACAATGCCAAGGAACTGAAGCGGTCTCTTTC
>Frequency_1_QualityScore_DDHHHDD9CFHIFGI>F@FHHGB???DGG9?9BE<BBECHIIBBF7FEHIECE?AEDACBB;A;B3@CC=BCACC:@@:>C>@C>@>CDEADDE_Mismatch_2_Sense_+_Library_PoolT
AGATTCGACTTGCAACGACTTGAAGTCTTGTATATCTATAAGGGCCGTTTTAGGCCCGCTGTAATTTTTGAACAGTTCATCAATTCATATGTAA
>Frequency_1_QualityScore_FFHHHHHJJJJJJJJJJJIIJJJIJJJJJJJJJJJJJJJJJJJJIIJIJJJJJJJJJJJHHHFFFFFFFDEEC_Mismatch_0_Sense_+_Library_PoolT
AGTTAATCAATTCATATGTGATCACTGCTCAACCCCCTTGCTTTGATCTTAATAACGAGAGAATTCAAGAGAC
>Frequency_3_QualityScore_FFGHHHHJJJJJJJJJIJIHIIJJJJJJJJJIJIJJJJJJHJIIIJJJJJJJJJIIJIJHHGGHGHHGHEGFE_Mismatch_0_Sense_+_Library_PoolC
AGTTAATCAATTCATATGTGATCACTGCTCAACCCCCTTGCTTTGATCTTAATAACGAGAGAATTCAAGAGAC
>Frequency_1_QualityScore_DFFFHFFFIGIIJJIIIIJJIJJIJIJIIJGIHIIJJIJJJJJIJ9BGIIEGIGJJIIIIIGJIEDGGHEEFFDCC>;CCA>CCDCDDCDDDDD_Mismatch_2_Sense_+_Library_PoolT
TGTAATTTTTGAACAGTTCATCAATTCATATGTGATCACTGCTCATCCCCCTTGCTTTGATCTTAATAACGAGAGAATTCAAGAGACAATTTAC
>Frequency_1_QualityScore_FFHGHBHIIJJIJJIJJIGJJJJIJJJJJJJJJIJIJJJJJJIHJJGIGIJJGIGGIIGGIIGGGHHHHEDFFFFEEE_Mismatch_1_Sense_+_Library_PoolT
AATTCATATGTGATCACTGCTCAACCCCCTTGCTTTGATCTTAATAACGAGAGAATTCAAGAGACAATTTACCTTTAC
>Frequency_1_QualityScore_DDFFCDHGEIEH:IDFGFGHIFG@GGGIGH<B*::F:FHIACFFCHFAFHIGCGHH>EFH:@CDDBCDF@D>AC@DCCCCCACCCBBB:<B<AC_Mismatch_1_Sense_+_Library_PoolT
GAAGTCTTGTATATCTATAAGGGCCGTTTTAGGCCCGCTGTAATTTTTGAACAGTTCATCAATTCATATGTGATCACTGCTCAACCCCCTTGCT
>Frequency_7_QualityScore_EDFGGGGIHHHHHHHIGIHIHHIIIIDFGHHHHIIIIIIIGIHIIHIIGHHHHFFFGGGEFEEEEEEEEDDEEEEDDDBCCCACBBA>AB@C@C_Mismatch_1_Sense_+_Library_PoolC
GAAGTCTTGTATATCTATAAGGGCCGTTTTAGGCCCGCTGTAATTTTTGAACAGTTCATCAATTCATATGTGATCACTGCTCAACCCCCTTGCT
>Frequency_1_QualityScore_FFGFHHHJHIIIJHJJHHIFHHIIIJJJIJJJJIJJJIJJJJJJJJJJIJHHHHHFDEFEECCEEEDCDCCDCDCDDDECDEDDDDDDDC_Mismatch_1_Sense_+_Library_PoolT
ACGACTTGAAGTCTTGTATATCTATAAGGGCCGTTTTAGGCCCGCTGTAATTTTTGAACAGTTCATCAATTCATATGTGATCACTGCTCA
>Frequency_2_QualityScore_EEGBCFGGIIIGFGIIGCGIIIIIIIIGEHGGIGGDHIGHGGIIIIIEGEFGGGEECCCCDDDDEEECCACCCECEECEEDEECCCCCCC_Mismatch_1_Sense_+_Library_PoolC
ACGACTTGAAGTCTTGTATATCTATAAGGGCCGTTTTAGGCCCGCTGTAATTTTTGAACAGTTCATCAATTCATATGTGATCACTGCTCA
>Frequency_1_QualityScore_FFHHFHGJJJJJJJJJJJHGHIJJJJJHHIIIHHIIJJJEIJJJJIJJIIIIJHIIIIHHH_Mismatch_2_Sense_+_Library_PoolT
GCCGTTTTATGCCCGCTGTAATTTTTGAACAGTTCATCAATTCATATGTGATCACTGCTCA
>Frequency_1_QualityScore_FFHFHHHGIIHIJGIIJJIJJJJJIJJGIIJIIJJIIJJJJIJJJJJJIJDGGIGHHHHHHFFFFFFEDCC>BC@DCDDDDDDC_Mismatch_0_Sense_+_Library_PoolT
TGAAGTCTTGTATATCTATAAGGGCCGTTTTAGGCCCGCTGTAATTTTTGAACAGTTAATCAATTCATATGTGATCACTGCTCA
>Frequency_11_QualityScore_DDGEGEFHHHGFHHHGGHGIGIIHIIIGHIIHHGHHIIHHIFGHIIIIIGFGHHGEEFGGFEEEEEECDDDCDDEEDDDDDDDC_Mismatch_0_Sense_+_Library_PoolC
TGAAGTCTTGTATATCTATAAGGGCCGTTTTAGGCCCGCTGTAATTTTTGAACAGTTAATCAATTCATATGTGATCACTGCTCA
>Frequency_1_QualityScore_DDFHHDFIDEB=FE1CG1?EAFEGAFHGIHG>B>GIE;BCEGGGIEC@E:CHHAAH>CAE_Mismatch_2_Sense_+_Library_PoolT
ATCTATAAGGGCCGTTTTAGGCCCGCTGTAATTTTTGAACAGTTCATCAATTCATATGTA
>Frequency_1_QualityScore_FFHHHHHIIJJJJJIJJGIBGGIIIHIHIIIIJJJJJJJJJJJJIHIJJHHHHHGFFFFFEEEEEDDEDDDDDDDDDDDDDCDDDDDEEDCCEE_Mismatch_1_Sense_+_Library_PoolT
GCCGACGCACTGGGCTGAGTGTTTGTTAGTGTTGATTCCCCTTTGTCAACATTGAGAATCAGATTCGACTTGCAACGACTTGAAGTCTTGTATA
>Frequency_3_QualityScore_FFHHHHHIJJJJJJJJJIIAGGHIIHIJJIIIIJJJIJJIIIIHHHGGGGFFFFEECCDDDEDDDDDEDBCDDDDDDDDDDDCCDCCDEDBDDE_Mismatch_1_Sense_+_Library_PoolC
GCCGACGCACTGGGCTGAGTGTTTGTTAGTGTTGATTCCCCTTTGTCAACATTGAGAATCAGATTCGACTTGCAACGACTTGAAGTCTTGTATA
>Frequency_1_QualityScore_FFHHHHDHIJJJJJJJJIGIIJJJGIIIJJJJHHHHHHFFFFDDDDDDDDDDDDCDDDCBDBDDCCCDDCBBBBBDDDDCBBDDBBBBDCDDDD_Mismatch_0_Sense_+_Library_PoolT
CTCGCCAGCGAGCTCGCGAACAGGATGAATGCCATGAGCAACGCCAGCGACAATGCCAAGGAACTGAAGCGGTCTCTTTCGGCGACTTACAACA
>Frequency_9_QualityScore_FFHGHHDFGGEGFFHFFHFHHCGHBFHGGGHGHEFEEEEDDEDCDBCCCBBBCCCCDBCCBACCCCCCCCBB??ACCCCCBCCDBCCACCCCCC_Mismatch_0_Sense_+_Library_PoolC
CTCGCCAGCGAGCTCGCGAACAGGATGAATGCCATGAGCAACGCCAGCGACAATGCCAAGGAACTGAAGCGGTCTCTTTCGGCGACTTACAACA
>Frequency_1_QualityScore_DDCFFFDGGBBBHIIIGF?EHBHBF)?B9?F@FG\5/@G@@@C_Mismatch_1_Sense_+_Library_PoolT
CTTACAACAGGCAGAGGCAGGCCAAGATCACGGGAGATATTTT
>Frequency_1_QualityScore_DAFFHH?FHEDEE>EFGEGAHCDHFFGHHICGDDDBABGIAHHAEE@D?BCCAB@@BBB<(555>>>>?_Mismatch_1_Sense_+_Library_PoolT
GACAATGCCAAGGAACTGAAGCGGTCTCTTTCGGCGACTTACAACAGGCAGAGGCAGGCCCAGATCACG
>Frequency_1_QualityScore_FFHHHHHJJJIJJJJJJHIJIJIJGIJJJJJJJJDGHIJJJJJJJJJJJGHHHHHHFFFEEEEEEEEEDDDDDDEDFEDDEEEDCDDDDDD_Mismatch_1_Sense_+_Library_PoolT
AACGACTTGAAGTCTTGTATATCTATAAGGGCCGTTTTAGGCCCGCTGTAATTTTTGAACAGTTCATCAATTCATATGTGATCACTGCTCA
>Frequency_1_QualityScore_FFHHHHHJJIJJHHJJJIJJJJJJJJJIJJJJJJIJJJJJJJJJJJJJHGHHHHHFFFEEEEEEEEEEDDDEDDEDFEEEDEEEDDDDDDD_Mismatch_1_Sense_+_Library_PoolC
AACGACTTGAAGTCTTGTATATCTATAAGGGCCGTTTTAGGCCCGCTGTAATTTTTGAACAGTTCATCAATTCATATGTGATCACTGCTCA
>Frequency_1_QualityScore_FFGHHHFHIJDGIJJIEHJJIIJJJJIIIJGIJIJJJJIJIJJJHHIIJJJJIJJHFHHHHHFFFFFFCCDDEEDDDDDDBDDDDDDCDDDDEE_Mismatch_1_Sense_+_Library_PoolT
ATATCTATAAGGGCCGTTTTAGGCCCGCTGTAATTTTTGAACAGTTCATCAATTCATATGTGATCACTGCTCAACCCCCTTGCTTTGATCTTAA
>Frequency_10_QualityScore_DEEFFFGGHHGFGHHHEGHGGHGGHIGIGHEEFHGHGGFGHHIIEEFHGGGGGGGFGFFFEEEEEEDCCABCCBC@>AAA@ACBABCABCDCDD_Mismatch_1_Sense_+_Library_PoolC
ATATCTATAAGGGCCGTTTTAGGCCCGCTGTAATTTTTGAACAGTTCATCAATTCATATGTGATCACTGCTCAACCCCCTTGCTTTGATCTTAA
>Frequency_1_QualityScore_DDFHGHHJIJJIIIGGGIGHGGII@DEGGGGHG@CHGGGIJIIIIEACHHFDBBB:@BBDDD>BBCDDDCB<<4:+:?C8<:@:ACCACCCBCA_Mismatch_0_Sense_+_Library_PoolT
AACAGGCAGAGGCAGGCCAAGATCACGGGAGAGATTTTGGAGATTGTCGCGGGAGCCGACGCACTGGGCTGAGTGTTTGTTAGTGTTGATTCCC
>Frequency_16_QualityScore_FFHHHHGIJIIIHIIIEHDHECEFEGEGH@FBF@DFGIEHBEDEGFEEEFCCC:>=A?<>@?9>=ABA@==9?4:3=A@:?;?;@>A=;>A:AC_Mismatch_0_Sense_+_Library_PoolC
AACAGGCAGAGGCAGGCCAAGATCACGGGAGAGATTTTGGAGATTGTCGCGGGAGCCGACGCACTGGGCTGAGTGTTTGTTAGTGTTGATTCCC
>Frequency_1_QualityScore_FFHGHHHJJJIJJJJJJJJJIJJHIJJJJJJJJJJJGHHIGHJJJJJJJFHHAHHHFFFFFFE_Mismatch_1_Sense_+_Library_PoolT
GACTGCTCAACCCCCTTGCTTTGATCTTAATAACGAGAGAATTCAAGAGACAATTTACCTTTA
>Frequency_1_QualityScore_DAF>DFFE+A<CEG?D<F<?:BF9?FGCGC>D9?FFDFIEIEFFIFIIGIIIIEECACE<B@?77<@@B=A@>A>>:>::A;BDDB@DD>3>?B_Mismatch_1_Sense_+_Library_PoolT
GGGCTGAGGGTTTGTTAGTGTTGATTCCCTTTTGTCAACATTGAGAATCAGATTCGACTTGCAACGACTTGAAGTCTTGTATATCTATAAGGGC
>Frequency_1_QualityScore_FFHHHHHJJJJJIHIJIJJJJJJIHIIIIJJJJIJJJJJJJIJJIGIJJJJJJHIJJJHGIIJJJJIJJHHHHFCBDDDDDDDDDDDDDDDEEE_Mismatch_1_Sense_+_Library_PoolT
TGATTCCATTTTGTCAACATTGAGAATCAGATTCGACTTGCAACGACTTGAAGTCTTGTATATCTATAAGGGCCGTTTTAGGCCCGCTGTAATT
>Frequency_1_QualityScore_DDFDFAD,AC@FFFHEH@@EFA92AFDBHFFFFF_Mismatch_0_Sense_+_Library_PoolT
AACAGTTAATCAATTCATATGTGATCACTGCTCA
>Frequency_2_QualityScore_FEGGHEGGIJJJIJJJIIIIIGIIIIJIIIJIIJ_Mismatch_0_Sense_+_Library_PoolC
AACAGTTAATCAATTCATATGTGATCACTGCTCA
>Frequency_1_QualityScore_DBFH<FHIGHGGEC?3<?AF@FAGIEE8DBHIIH;;;6(;CD;A1B?BC:=;;2?55(((8?BB@B8(44:>@_Mismatch_1_Sense_+_Library_PoolT
AAGGAACTGAAGCGGTCTCTTTCGGCGACTTACAACAGGCAGAGGCAGGCCAAGATCACGGGAGAGAATTTGG
>Frequency_1_QualityScore_FFHHFHHJIIJJJJJIGJIIJJJJIIIIJJJIIHHHFFFD=A??@ACC<BB==<B?A@CC@@>A?CCC::>A>BD095?@>9B99<<3AB@C_Mismatch_0_Sense_+_Library_PoolT
GCGGTCTCTTTCGGCGACTTACAACAGGCAGAGGCAGGCCAAGATCACGGGAGAGATTTTGGAGATTGTCGCGGGAGCCGACGCACTGGGCT
>Frequency_1_QualityScore_FFHHHHHJJJJJJHJDGGIIIIJJJHIHIJJJJJJJJJIJJJHHHHHHFFFFFEEEEEEEDDDDDDDDDDDDDDDDDDCDDCCDEDDDEDEDEE_Mismatch_1_Sense_+_Library_PoolT
ACGCACTGGGCTGAGTGTTTGTTAGTGTTGATTCCCCTTTGTCAACATTGAGAATCAGATTCGACTTGCAACGACTTGAAGTCTTGTATATCTA
>Frequency_3_QualityScore_FFHHHHHJJJJJJGIEHHHIJIJGHHIIJJIIJJJJJJJHIIJIIIIIIIIIHFHGHGGGGGFFFEEEEEDEDDDCCDDCDCCEEDDBDEEEEE_Mismatch_1_Sense_+_Library_PoolC
ACGCACTGGGCTGAGTGTTTGTTAGTGTTGATTCCCCTTTGTCAACATTGAGAATCAGATTCGACTTGCAACGACTTGAAGTCTTGTATATCTA
>Frequency_1_QualityScore_FFHDFHHJJIJIJHIJJJJJJJJJJJJJJJJJIIIJJJJJJJJJJJIJJJJJJJJJJJIJJJJJJHHHHHEEFFDFFFEEFEEDACCBDDDBBD_Mismatch_0_Sense_+_Library_PoolT
GAGTGTTTGTTAGTGTTGATTCCCTTTTGTCAACATTGAGAATCAGATTCGACTTGCAACGACTTGAAGTCTTGTATATCTATAAGGGCCGTTT
>Frequency_32_QualityScore_FEHCEFGIIHIHIHHIIJIJJIJIJJJJIIIIIIIJJJIJHGIIIIJJIIIIIIIIIIIIIHIHHGGFFECEFEEEEEEEEEEEDCBCCCC?BC_Mismatch_0_Sense_+_Library_PoolC
GAGTGTTTGTTAGTGTTGATTCCCTTTTGTCAACATTGAGAATCAGATTCGACTTGCAACGACTTGAAGTCTTGTATATCTATAAGGGCCGTTT
>Frequency_1_QualityScore_EFHHHHHIJJHIJJJJJJJJJJJJJJJHIJJJJJJJJJJJJIJJJJJJJJIJJIHHHHHHHFFFFFFFEEEDFEEEEDDDDCDC_Mismatch_1_Sense_+_Library_PoolT
TGAAGTCTTGTATATCTATAAGGGCCGTTTTAGGCCCGCTGTAATTTTTGAACAGTTCATCAATTCATATGTGATCACTGCTCA
>Frequency_2_QualityScore_ECCCF=EGHIGEDEHIIHGIIIHIIIIEDGEEIIIIIGIIIHHHGIIIIIIIIHGCEGEGGEEEEEEEEEECDEEECCCCCCCC_Mismatch_1_Sense_+_Library_PoolC
TGAAGTCTTGTATATCTATAAGGGCCGTTTTAGGCCCGCTGTAATTTTTGAACAGTTCATCAATTCATATGTGATCACTGCTCA
>Frequency_1_QualityScore_B>DDFFH@EFHIGGIEGIH@GGAEFIGB?DHCF@GEHIGHIGIIGGGF@<FG@_Mismatch_0_Sense_+_Library_PoolT
TGATCACTGCTCAACCCCCTTGCTTTGATCTTAATAACGAGAGAATTCAAGAG
>Frequency_1_QualityScore_4BFFHHHJJJGIIJJIHIEGIJJ:FGIJGJJHFFFEEDDDD?B>CCCDDDD@CAC@CDDDDDCDDDDDCBDDEDDDDDDDDDDCDDDDCDDEDD_Mismatch_1_Sense_+_Library_PoolT
AAGATTTTGGAGATTGTCGCGGGAGCCGACGCACTGGGCTGAGTGTTTGTTAGTGTTGATTCCCTTTTGTCAACATTGAGAATCAGATTCGACT
>Frequency_1_QualityScore_FFHHHHG:FGIIJJEHIIIJJJJJJHHHHFD;?A@C;25;\\,9(9?@?5&8?3:33:4>(:+2559@51+44:AC_Mismatch_0_Sense_+_Library_PoolT
AACTCCGACGCCGGAATTCTCCCCTGTCGTGCTCTTCGAGCAGGACCCCGTTCAGATTCTGGACGCCCTGCTGCCT
>Frequency_1_QualityScore_DFHHHHHJJJJJJJJJJHIJJJJJJJJJJJJJJJJJJJJJJJJJHHHHHHHFFFFFFFEEEEEEEEEDDDDDDD_Mismatch_1_Sense_+_Library_PoolT
TATATCTATAAGGGCCGTTTTAGGCCCGCTGTAATTTTTGAACAGTTCATCAATTCATATGTGATCACTGCTCA
>Frequency_1_QualityScore_FFHHHHHIIJJIJJJJJIJJJJJJJJIJJJJIIIJJJJJJGGIJJHGIIIIJJJHHHHHHHHFFFFFFCDECEC_Mismatch_1_Sense_+_Library_PoolC
TATATCTATAAGGGCCGTTTTAGGCCCGCTGTAATTTTTGAACAGTTCATCAATTCATATGTGATCACTGCTCA
>Frequency_1_QualityScore_EFHHHHHEHFHIJJJIIIIJGJIGHIJGIGGGJIJIHJIGIIJJJIGIJGJJIJHHHHHHHFFFFFFFFDEEEEEDDDDDDDDDDDDDDDDDDD_Mismatch_1_Sense_+_Library_PoolT
GTCTTGTATATCTATAAGGGCCGTTTTAGGCCCGCTGTAATTTTTGAACAGTTCATCAATTCATATGTGATCACTGCTCAACCCCCTTGCTTTG
>Frequency_11_QualityScore_FDGHHGGGIIJIIHIIIIIIIIIGIJJIIIIJIIIIJHIIIJJJIHHIIHHFGGGGGFFFFFEEEEEDDCDEEDDDDDDDDDCCDDCCDDDDDD_Mismatch_1_Sense_+_Library_PoolC
GTCTTGTATATCTATAAGGGCCGTTTTAGGCCCGCTGTAATTTTTGAACAGTTCATCAATTCATATGTGATCACTGCTCAACCCCCTTGCTTTG
>Frequency_1_QualityScore_FFHHHHHJJJJIJJJJJGHDFDGHHIIIGIHIJJJIJJJJHEDDDDDDDDBDDDDDDDDBD>C>CDDBDDDDDEEDDDDEEDDDDDDDDEEDDD_Mismatch_0_Sense_+_Library_PoolT
CAGGCCAAGATCACGGGAGAGATTTTGGAGATTGTCGCGGGAGCCGACGCACTGGGCTGAGTGTTTGTTAGTGTTGATTCCCTTTTGTCAACAT
>Frequency_17_QualityScore_FEHFGGHIIHIIIIJJIEHEGDGHIJHHHIHIIIIIIIIIFCBCCCCCCB@BBCCDCBC?A=A=@BBACABABCCCCCCABCCCDDCBCCDCCC_Mismatch_0_Sense_+_Library_PoolC
CAGGCCAAGATCACGGGAGAGATTTTGGAGATTGTCGCGGGAGCCGACGCACTGGGCTGAGTGTTTGTTAGTGTTGATTCCCTTTTGTCAACAT
>Frequency_1_QualityScore_FFHHHHFJJJJHJJJJIJJJJJJJJJJII_Mismatch_1_Sense_+_Library_PoolT
TTTTTGAACAGTTAATCAATTCATATGTA
>Frequency_1_QualityScore_FFHHHHHJJJJFHJJJJJJJJJJIJJJJJJJJJJJJJJJJHHHFF?CACBACDDDDBDBDBDB>ACDCBDDDDCDDEDDDBB>B9?9<BB>>75_Mismatch_0_Sense_+_Library_PoolT
AACTGAAGCGGTCTCTTTCGGCGACTTACAACAGGCAGAGGCAGGCCAAGATCACGGGAGAGATTTTGGAGATTGTCGCGGGAGCCGACGCACT
>Frequency_4_QualityScore_FFHHHHHIIIIGHIIIJJJJJHIGIJJIJJJJIJIIIIIHHGGFDCCC?@?BBCCBBC;@8@=?CCCBABA=ACCBCCC=AC5;=B?=C??@B>_Mismatch_0_Sense_+_Library_PoolC
AACTGAAGCGGTCTCTTTCGGCGACTTACAACAGGCAGAGGCAGGCCAAGATCACGGGAGAGATTTTGGAGATTGTCGCGGGAGCCGACGCACT
>Frequency_1_QualityScore_DACD?BA?GEDGGIA1??CFD@FD1DDFH<FBDDFDD@<B=FCCBFH@F==F)8==D7@)6:=B_Mismatch_2_Sense_+_Library_PoolT
GTTTTAGGCCCGCTGTAATTTTTGAACAGTTCATCAATTCATATGTGATCACTGCTCAACCCCA
>Frequency_1_QualityScore_FF<FHHDEBHEGHGEIIIFGEIA@ED?DDDHGFCHG93@GAEBEHBD@BDCC7\9\88?8CCDDDD82<<?BA(8??9-<A?_Mismatch_1_Sense_+_Library_PoolT
AAGCCATGAGCAACGCCAGCGACAATGCCAAGGAACTGAAGCGGTCTCTTTCGGCGACTTACAACAGGCAGAGGCAGGCCAA
>Frequency_1_QualityScore_FFHHHFHIJIJJIJJIJJJJJJJGGIIJJIJJJJHGHHHHFFDDDDDDBDDDDDDDCDDDDDDDDDDDD>BBDDDDDDDDDDD@BDDDDDCDDB_Mismatch_0_Sense_+_Library_PoolT
TCGCCAGCGAGCTCGCGAACAGGATGAATGCCATGAGCAACGCCAGCGACAATGCCAAGGAACTGAAGCGGTCTCTTTCGGCGACTTACAACAG
>Frequency_2_QualityScore_EEHGHGHIIGIJJJJIJGHIGIJGIIIIIIIIIIHGGGGFEECDDDCDABDDDDDDDDCDBDDDDDDDDBCBBCDDDDDDCDDCBCCCCCDDDD_Mismatch_0_Sense_+_Library_PoolC
TCGCCAGCGAGCTCGCGAACAGGATGAATGCCATGAGCAACGCCAGCGACAATGCCAAGGAACTGAAGCGGTCTCTTTCGGCGACTTACAACAG
>Frequency_1_QualityScore_FFHHHHHJJJJJJJJJJJJJJJJIJJIJJJJJJJJJJJHHGFFDEDCECDDDDBB<ACDDCBDDDDDDDADDDDD@BDDD<BDB>BBCBDDCB<_Mismatch_0_Sense_+_Library_PoolT
GCGGTCTCTTTCGGCGACTTACAACAGGCAGAGGCAGGCCAAGATCACGGGAGAGATTTTGGAGATTGTCGCGGGAGCCGACGCACTGGGCTGA
>Frequency_17_QualityScore_FFHHFHHJJJJJJJJJHIIJIIJIJIIIIIIIIHHHGFCECDCABCCCABC=@9?:>ACCA@?A?ACCA??B@CB6;8@=<=>;:<:=AB@@;9_Mismatch_0_Sense_+_Library_PoolC
GCGGTCTCTTTCGGCGACTTACAACAGGCAGAGGCAGGCCAAGATCACGGGAGAGATTTTGGAGATTGTCGCGGGAGCCGACGCACTGGGCTGA
>Frequency_1_QualityScore_DBFFFABEHGHIIGIJFFHIBDBGHGEHFHIHCFHEHIHIIJHIIIEEH@AGGGBHIDHBEHCHCEHE?ABDC:?;=?B3=CBCCCC@@<@<99_Mismatch_1_Sense_+_Library_PoolT
GTGTTGATTCCCCTTTGTCAACATTGAGAATCAGATTCGACTTGCAACGACTTGAAGTCTTGTATATCTATAAGGGCCGTTTTAGGCCCGCTGT
>Frequency_2_QualityScore_EEGGGGGIIIIJJIIIIIGIJIIIIGHEEEGHHIIIIIIIIIIIIIHIIJHIIIHHIIGGGGHGHFEEEEEEEDCEDDD;?CBCCCCCDCDBC?_Mismatch_1_Sense_+_Library_PoolC
GTGTTGATTCCCCTTTGTCAACATTGAGAATCAGATTCGACTTGCAACGACTTGAAGTCTTGTATATCTATAAGGGCCGTTTTAGGCCCGCTGT
>Frequency_1_QualityScore_FFHHHHHHHIJJHJJJJJJJJJIJJJJJJGIJJJJJJJJJJJJGHHIJJJHHHFFFFFFEEEEEEEEDDEDEEDFEEEEDDDDDDDCDDDDDDD_Mismatch_0_Sense_+_Library_PoolT
CTTGAAGTCTTGTATATCTATAAGGGCCGTTTTAGGCCCGCTGTAATTTTTGAACAGTTAATCAATTCATATGTGATCACTGCTCAACCCCCTT
>Frequency_26_QualityScore_FFHHGGGGHIJIHHIHIIIIIJIIJJIIIGIIIIIIIIIIJIJHIIIIIJIIHHGGGFFFFEEEEEEEDDDEEDEEEDEDDDDDDCDDBCCCCC_Mismatch_0_Sense_+_Library_PoolC
CTTGAAGTCTTGTATATCTATAAGGGCCGTTTTAGGCCCGCTGTAATTTTTGAACAGTTAATCAATTCATATGTGATCACTGCTCAACCCCCTT
>Frequency_1_QualityScore_FFHHHHHJJJJJJIJIJJJJJJJIJJJJJIJJJJJJJJJJJJJJIJJJJJJJJJJJIJJJJJJJJIIJIEEFDDFEEEEECEDDDDDDDDEDDD_Mismatch_1_Sense_+_Library_PoolT
AATTTTTGAACAGTTCATCAATTCATATGTGATCACTGCTCAACCCCCTTGCTTTGATCTTAATAACGAGAGAATTCAAGAGACAATTTACCTT
>Frequency_1_QualityScore_DDEEEDD8A:C:C?C<?,<B@@EE<AEE4:*:CE<DF@9DECDCD>A<DDB><BCC:ADDADADEDAACA:=@37>AA6(.;??53>AA>A3>>_Mismatch_1_Sense_+_Library_PoolC
AATTTTTGAACAGTTCATCAATTCATATGTGATCACTGCTCAACCCCCTTGCTTTGATCTTAATAACGAGAGAATTCAAGAGACAATTTACCTT
>Frequency_1_QualityScore_FFHHHHHJJJIJJJJJJJHHIJJIIJJJJJJJJJJIJJJJIGJJJIIJIJJJHHFFFFFFFEDDEDDDC>CDEDDDDEDDEEEECDDDEECDDD_Mismatch_0_Sense_+_Library_PoolT
ACTTGCAACGACTTGAAGTCTTGTATATCTATAAGGGCCGTTTTAGGCCCGCTGTAATTTTTGAACAGTTAATCAATTCATATGTGATCACTGC
>Frequency_40_QualityScore_EEHGGGGIIIGIIJIHHIFGHIHFFHGIIIIIIIHGHIIIFGHHHHGHHHHHGFDEDEEEEDCCCCCCA?BDCCCCCEDCDDDDCDDDDDDCCC_Mismatch_0_Sense_+_Library_PoolC
ACTTGCAACGACTTGAAGTCTTGTATATCTATAAGGGCCGTTTTAGGCCCGCTGTAATTTTTGAACAGTTAATCAATTCATATGTGATCACTGC
>Frequency_1_QualityScore_FFHHHHHJJJJJJJJJJJJIJJJJJJJHHJJJJJJJJJJJJJJJHIJJJGIJIJJJJHHFFDDDDCFFEDDDDDDDDDDDEEDDDDEDDEEEED_Mismatch_0_Sense_+_Library_PoolT
TCAGATTCGACTTGCAACGACTTGAAGTCTTGTATATCTATAAGGGCCGTTTTAGGCCCGCTGTAATTTTTGAACAGTTAATCAATTCATATGT
>Frequency_29_QualityScore_FFGHHGHIIHIIJIIIIHIGIIIIHIIEGIIIGHIIIIJIIIIIIIIIIEHHHHHHHGHEEDDBCDEEDBCCCCCCDBCCDDCCCCDDCDDDDC_Mismatch_0_Sense_+_Library_PoolC
TCAGATTCGACTTGCAACGACTTGAAGTCTTGTATATCTATAAGGGCCGTTTTAGGCCCGCTGTAATTTTTGAACAGTTAATCAATTCATATGT
>Frequency_1_QualityScore_FFFHGHDHIJHIIIJJJJJJJJJJJIIJJJJGJJJJJIIJIJJJIJIJIIIIJJJJJFHIJJJIHHEEHHFDFFFFFFEEFDECBDDD@BDDDD_Mismatch_0_Sense_+_Library_PoolT
TGTTTGTTAGTGTTGATTCCCTTTTGTCAACATTGAGAATCAGATTCGACTTGCAACGACTTGAAGTCTTGTATATCTATAAGGGCCGTTTTAG
>Frequency_24_QualityScore_EEFGHGGHHIGHIIIGHIIIIIIJIIHIHIIIIIIHIGGHHIIIIIHIGHIHIIIIIHGHHHHFEFCEEDEDEEEEEEEEDDCAABBB?ABCDC_Mismatch_0_Sense_+_Library_PoolC
TGTTTGTTAGTGTTGATTCCCTTTTGTCAACATTGAGAATCAGATTCGACTTGCAACGACTTGAAGTCTTGTATATCTATAAGGGCCGTTTTAG
>Frequency_1_QualityScore_FDFHHDHGGIGGCGGIJGGBGGGGDHEHE@EEEEFFFEEE;ACCDDDBDBDDD@BBDDDDDCCDD?CDCDCDCCDDDBBCCC>A@39BBDBDCD_Mismatch_0_Sense_+_Library_PoolT
GTCGCTCGCCAGCGAGCTCGCGAACAGGATGAATGCCATGAGCAACGCCAGCGACAATGCCAAGGAACTGAAGCGGTCTCTTTCGGCGACTTAC
>Frequency_8_QualityScore_FCGFGFHHIIEEFGEGHHGFGGFHECEGDEFEFEDEEEEEDBBCD@ABBABCC@BCCBCACCCCCACCDCCCABA?;>?BCCCA??AB?AABBC_Mismatch_0_Sense_+_Library_PoolC
GTCGCTCGCCAGCGAGCTCGCGAACAGGATGAATGCCATGAGCAACGCCAGCGACAATGCCAAGGAACTGAAGCGGTCTCTTTCGGCGACTTAC
>Frequency_1_QualityScore_ADFHHHGGHIJJIJGIHFHGCGHHJIJFHIJIGHFDDD>CDDDABAA5@(;AC<?CDCCACBDDDEEDDDDDDDCCDCDDDDDDDDDDDDDDCD_Mismatch_1_Sense_+_Library_PoolT
TGGAGAGATTTTGGAGATTGTCGCGGGAGCCGACGCACTGGGCTGAGTGTTTGTTAGTGTTGATTCCCTTTTGTCAACATTGAGAATCAGATTC
>Frequency_1_QualityScore_:8DD:C)19?*9CDEDDDDD6?DDEDCE:1=.7=CC=C;=47?A??C>>;7;3?A>A6>@;5>_Mismatch_2_Sense_+_Library_PoolT
GGGCCGTTTTAGGCCCGCTGTAATTTTTGAACAGTTCATCAATTCATATGTGATCACTGCCCA
>Frequency_1_QualityScore_FFHHHHHJJJJIJIIJJJIJJJJJJJJJGIJJJIJJJJJJJJIJIJJJJJJJJHHHHHHHFFFFFFEEEEEEFFEEEEDDDDDDD_Mismatch_1_Sense_+_Library_PoolT
TTGAAGTCTTGTATATCTATAAGGGCCGTTTTAGGCCCGCTGTAATTTTTGAACAGTTCATCAATTCATATGTGATCACTGCTCA
>Frequency_3_QualityScore_FFHGHHHIJJJHIIHIIJHIIJJJJJJJGHJJJIJJJJJJJJHIIJJJJJJFHIHHFHHGGFFEFFFEEEEEEEEEEEDDDDDDD_Mismatch_1_Sense_+_Library_PoolC
TTGAAGTCTTGTATATCTATAAGGGCCGTTTTAGGCCCGCTGTAATTTTTGAACAGTTCATCAATTCATATGTGATCACTGCTCA
>Frequency_1_QualityScore_FFGHHHHIHIIJJJ8D?DBFBFHGGIAFHIJJIGIIHHJHHHHFFFEDFFFECEEACDDDCDDDCBCBD@CCCCCBBBDDCAA:CCDDACC>@@_Mismatch_1_Sense_+_Library_PoolT
CCGACGCACTGGGCCGAGTGTTTGTTAGTGTTGATTCCCTTTTGTCAACATTGAGAATCAGATTCGACTTGCAACGACTTGAAGTCTTGTATAT
>Frequency_1_QualityScore_FFFHHHHJJJJIJJJJJJJJJJGHIJJJJJHHFFFEDDEDDDACCDDDBDCDCDDFDDDDDDDDDDDDDCDEDDDDDDCDDCDDDDCCDDDDDD_Mismatch_0_Sense_+_Library_PoolT
AGATTTTGGAGATTGTCGCGGGAGCCGACGCACTGGGCTGAGTGTTTGTTAGTGTTGATTCCCTTTTGTCAACATTGAGAATCAGATTCGACTT
>Frequency_29_QualityScore_EFFGHGHIJHIHIIIIIIIIIJBFGIHHHHFFEDEEDCDDBC?B>BCCACBCBCDDCCCDDCCCDDDDCBCCCCCCCCCBCCCCCCCDCBCBBC_Mismatch_0_Sense_+_Library_PoolC
AGATTTTGGAGATTGTCGCGGGAGCCGACGCACTGGGCTGAGTGTTTGTTAGTGTTGATTCCCTTTTGTCAACATTGAGAATCAGATTCGACTT
>Frequency_1_QualityScore_FFHGHHHJJJJJHICGGIIJJJIJHIIJJJJJJJJJJJJJJIGIJJJJJIJJJIJJJJJIHHHHFFFFEEEDDDDDDDDDDCDEDDDEEDEEEE_Mismatch_1_Sense_+_Library_PoolT
CGCACTGGGCTGAGTGTTTGTTAGTGTTGATTCCCCTTTGTCAACATTGAGAATCAGATTCGACTTGCAACGACTTGAAGTCTTGTATATCTAT
>Frequency_1_QualityScore_FFHHHHHJJJJJGJFHHIIJHIHJIIIJJJJJJJJJJJJJIIIJJJJJJIJIHIJIJIIIJHGHHFFFFFEDDDDDCDCCACDEDDDEDDEDEE_Mismatch_1_Sense_+_Library_PoolC
CGCACTGGGCTGAGTGTTTGTTAGTGTTGATTCCCCTTTGTCAACATTGAGAATCAGATTCGACTTGCAACGACTTGAAGTCTTGTATATCTAT
>Frequency_1_QualityScore_FFHHHHHJGIIJHIIJJJJHIIJJJIJJJJJJEHHHHFDDDDDDDDDDDDDD@CADDDDDDDDDDEDDDCDEDDDDDDDDEDDCDDDDDDDDDD_Mismatch_0_Sense_+_Library_PoolT
ATCACGGGAGAGATTTTGGAGATTGTCGCGGGAGCCGACGCACTGGGCTGAGTGTTTGTTAGTGTTGATTCCCTTTTGTCAACATTGAGAATCA
>Frequency_41_QualityScore_FFHGHHHJGIEHGIHIJIJGIGIIIIJIIJIIFHGGFEDCDCCDDCDDDCAC>B@CCDBCCCBCDDCCCABCCDDDDDCDCCCCCCCCDBCCCD_Mismatch_0_Sense_+_Library_PoolC
ATCACGGGAGAGATTTTGGAGATTGTCGCGGGAGCCGACGCACTGGGCTGAGTGTTTGTTAGTGTTGATTCCCTTTTGTCAACATTGAGAATCA
>Frequency_1_QualityScore_)@)??DBDE>8<6@AAA;;CD=45=96>5:5:AA<<=?_Mismatch_1_Sense_+_Library_PoolT
GGGACTGAAGCGGTCTCTTTCGGCGACTTACAACAGGC
>Frequency_59_QualityScore_FFHGFFGHIHIIHIIHHIHIIFHIIHHHIIIIIIHGHHHIIIIHFHHHHFGGGGGGGFFFEEEEEDDDDCCDDDCCCCCCBBCCBCCCCCCCCC_Mismatch_0_Sense_+_Library_PoolC
CTTGTATATCTATAAGGGCCGTTTTAGGCCCGCTGTAATTTTTGAACAGTTAATCAATTCATATGTGATCACTGCTCAACCCCCTTGCTTTGAT
>Frequency_41_QualityScore_EFHGHGGIIHIIIHIGGIIIHHHEGHHIGGHHIIIIIIHHGGHHIDGHIHIIIHHGFEDADCEDDDDCBBCCCBCCDDCCCCDDDDDDDBDDDD_Mismatch_0_Sense_+_Library_PoolC
ATTCGACTTGCAACGACTTGAAGTCTTGTATATCTATAAGGGCCGTTTTAGGCCCGCTGTAATTTTTGAACAGTTAATCAATTCATATGTGATC
>Frequency_39_QualityScore_EFGGGGHIIIGHHHHIIIIIIGHIIHIIIIIIIIIIHHHFGHIIGHHHIIIIIIIHHHHHFBDDEDCDDCCCCCCBCDEEDDDABBCBCBCCDD_Mismatch_0_Sense_+_Library_PoolC
CAACATTGAGAATCAGATTCGACTTGCAACGACTTGAAGTCTTGTATATCTATAAGGGCCGTTTTAGGCCCGCTGTAATTTTTGAACAGTTAAT
>Frequency_38_QualityScore_EFGGFFFGGGHHHIHHGHIIHHIHGHFHHHHHGHFFHIHFGGHHHIHHHGFEGFHGBDFFFDCDEDCCB@@BCDDDCCBBCCCCBBCCDCCCCD_Mismatch_0_Sense_+_Library_PoolC
TTGAGAATCAGATTCGACTTGCAACGACTTGAAGTCTTGTATATCTATAAGGGCCGTTTTAGGCCCGCTGTAATTTTTGAACAGTTAATCAATT
>Frequency_36_QualityScore_EFHHHGHIIJIIIIIIHHIIIIIIIIIIIIIIIJIIIHIIIIHHIFGHIHGHHHIIIIHIIIGGGGEACBBDCDCDDCCCCACCDDDDDCCCCC_Mismatch_0_Sense_+_Library_PoolC
TTTTGTCAACATTGAGAATCAGATTCGACTTGCAACGACTTGAAGTCTTGTATATCTATAAGGGCCGTTTTAGGCCCGCTGTAATTTTTGAACA
>Frequency_32_QualityScore_FDGGGGGIIIIHHHIIHHIHHIFHHIIHHHEHIIIGHHHIHIIIIIIHHHHHEGHGFGFFFEDCCCACCCCDDDCBBCDDBCCDDCCBCDDCDD_Mismatch_0_Sense_+_Library_PoolC
GAATCAGATTCGACTTGCAACGACTTGAAGTCTTGTATATCTATAAGGGCCGTTTTAGGCCCGCTGTAATTTTTGAACAGTTAATCAATTCATA
>Frequency_31_QualityScore_EEGGGGGHHIIIIHHFGIIIFGHFHIIIIIIGGGHGIEFHIHIHIIHHHHGFFFFEEEECBDDCCCCCDCCCCCDDDDDDDCDDDDECCCCCCC_Mismatch_0_Sense_+_Library_PoolC
TGCAACGACTTGAAGTCTTGTATATCTATAAGGGCCGTTTTAGGCCCGCTGTAATTTTTGAACAGTTAATCAATTCATATGTGATCACTGCTCA
>Frequency_29_QualityScore_FEGHGGGHIIHIIIGIHIIIHHHHFHHHIIIIHGHHHIGGGHHHGGGHHGHGHGFGFFGFFEEEEEDDDCBBBCCCCCCCCCCCDCDDDDCCBB_Mismatch_0_Sense_+_Library_PoolC
ATAAGGGCCGTTTTAGGCCCGCTGTAATTTTTGAACAGTTAATCAATTCATATGTGATCACTGCTCAACCCCCTTGCTTTGATCTTAATAACGA
>Frequency_29_QualityScore_FFHGGFGIIIIIIEGHIHFGGFHHHIIIIHGHHHIEHIIHHGHIIHHHGEGFFGFEEDDDDDDCCDDDDCCCCCCDDEDDCDDEEDDCBCCDDC_Mismatch_0_Sense_+_Library_PoolC
CAACGACTTGAAGTCTTGTATATCTATAAGGGCCGTTTTAGGCCCGCTGTAATTTTTGAACAGTTAATCAATTCATATGTGATCACTGCTCAAC
>Frequency_27_QualityScore_FFGGHGHIIIIFHIIIHGHHHIIHHIIIHHIIIGHIIIIIIIIIIIIGGFGGGGGDDEEDDCDDDDDDDBDDCDDDDCDDDDDCDDCDDCCCCB_Mismatch_0_Sense_+_Library_PoolC
ACGACTTGAAGTCTTGTATATCTATAAGGGCCGTTTTAGGCCCGCTGTAATTTTTGAACAGTTAATCAATTCATATGTGATCACTGCTCAACCC
>Frequency_26_QualityScore_EFHGHFGIIIHGHHIIHHIIHHIIHIIFHIIIIIIIIIIIJGIHHHIHIHGGHHGFFGGFEEEEEEEEDDDBDDDEEDCDCCCDDDCCCCCBCC_Mismatch_0_Sense_+_Library_PoolC
TGAAGTCTTGTATATCTATAAGGGCCGTTTTAGGCCCGCTGTAATTTTTGAACAGTTAATCAATTCATATGTGATCACTGCTCAACCCCCTTGC
>Frequency_26_QualityScore_EEFFEFGIHHFGEFHIHFFHDGFHGGHIGGGGHHFGHHHHHHIHIHHGCEFFFEFECCCCCCBCCCCBAABCCCCDDDCDCDDDCCBCCDCCCA_Mismatch_0_Sense_+_Library_PoolC
AACGACTTGAAGTCTTGTATATCTATAAGGGCCGTTTTAGGCCCGCTGTAATTTTTGAACAGTTAATCAATTCATATGTGATCACTGCTCAACC
>Frequency_25_QualityScore_FFHHGGGGHHIIIIIIIIHIIIIIIIIIHIIIIIIIFGHIIGHIHIIIIIIIHFHHIHDFFFFDDDECBABCACDDDDCDCBCCDDCCCDDBCC_Mismatch_0_Sense_+_Library_PoolC
CATTGAGAATCAGATTCGACTTGCAACGACTTGAAGTCTTGTATATCTATAAGGGCCGTTTTAGGCCCGCTGTAATTTTTGAACAGTTAATCAA
>Frequency_25_QualityScore_FFHHHGGIIIIIIIIIGHIIIGGHGHHIIIIIHHIIIIFHIIIIIIJJIIHGFFEFFFFECBDDDDCCCCCCDCDEDDDDCDDEDDEEDDDCCD_Mismatch_0_Sense_+_Library_PoolC
TTGCAACGACTTGAAGTCTTGTATATCTATAAGGGCCGTTTTAGGCCCGCTGTAATTTTTGAACAGTTAATCAATTCATATGTGATCACTGCTC
>Frequency_24_QualityScore_EEGGGGFIIHIHIIIIIJIIIFHHIGFGHFHIIIGHIHIIIIIIHGGHIHHEFGHHFFEFFEDCCABCDCCCDCBCDDDCCDEDDDDCEDCDDC_Mismatch_0_Sense_+_Library_PoolC
AATCAGATTCGACTTGCAACGACTTGAAGTCTTGTATATCTATAAGGGCCGTTTTAGGCCCGCTGTAATTTTTGAACAGTTAATCAATTCATAT
>Frequency_24_QualityScore_EEHHGGGIIJIIJIIIGIIIIIHIFHIJJHHHHIIIJIIIIHIIIIFGIIIHGHHFEDDCBCDDEEDDCCBCCCCCCDDCCCDDDCDEDDCDDD_Mismatch_0_Sense_+_Library_PoolC
GATTCGACTTGCAACGACTTGAAGTCTTGTATATCTATAAGGGCCGTTTTAGGCCCGCTGTAATTTTTGAACAGTTAATCAATTCATATGTGAT
>Frequency_24_QualityScore_EEGGHFGDGEGHHGIFHFGHHHGHIGIHIIHIIIIIIIIIIHHHGGHHGHHHHGHGHHGHHHHGFEEEDDDDDBCDDDBCDEEDEEEDCBA@AB_Mismatch_0_Sense_+_Library_PoolC
GGCTGAGTGTTTGTTAGTGTTGATTCCCTTTTGTCAACATTGAGAATCAGATTCGACTTGCAACGACTTGAAGTCTTGTATATCTATAAGGGCC
>Frequency_23_QualityScore_EFGHHHHIHIIIIIIJDHCGDGHIIHIGIHIIIHIIIIIGBCCDCBCCCBCBDCDCCC?@<@;@BDABB@BCBDCBCDCDDCDCCCBBBCDCCD_Mismatch_0_Sense_+_Library_PoolC
AGGCCAAGATCACGGGAGAGATTTTGGAGATTGTCGCGGGAGCCGACGCACTGGGCTGAGTGTTTGTTAGTGTTGATTCCCTTTTGTCAACATT
>Frequency_22_QualityScore_FEGGEFEGGHHHHGHGIHHHIHHIIHDFGGGFEECCCBDCCCCDBC>A?BACACBCBCCCBBBCCDCCCBCCCCDCCCCCBCCBCCCCCCCCCA_Mismatch_0_Sense_+_Library_PoolC
GGAGAGATTTTGGAGATTGTCGCGGGAGCCGACGCACTGGGCTGAGTGTTTGTTAGTGTTGATTCCCTTTTGTCAACATTGAGAATCAGATTCG
>Frequency_21_QualityScore_FEGGGHGIJFHEGEGHHIIHEGGHHHFHHIIHHGFFFDDCCCBCBCBBCBAAB;@;@AC@BAB@ACDCBBBCBBBCCCCACCDCBCDCBCBCCC_Mismatch_0_Sense_+_Library_PoolC
GATCACGGGAGAGATTTTGGAGATTGTCGCGGGAGCCGACGCACTGGGCTGAGTGTTTGTTAGTGTTGATTCCCTTTTGTCAACATTGAGAATC
>Frequency_21_QualityScore_EFGGGGGHHIIGHIJJJIIGHIIHIGHIJIIIJIIJJIIIIHHIIIIIIIIIIIIIHHHHGGFFEDEEECCEEEEEEDDCCCCBBCDDDDDDCD_Mismatch_0_Sense_+_Library_PoolC
TAGGCCCGCTGTAATTTTTGAACAGTTAATCAATTCATATGTGATCACTGCTCAACCCCCTTGCTTTGATCTTAATAACGAGAGAATTCAAGAG
>Frequency_19_QualityScore_FFHGHHHIGIIJIJJJJJIJIIGHIIJJJJIIJJIJIIIJJJIIIIIIIIHHGGHGHGFFFFFFEEEDCBBCDDDDDDDDDDEDEEDEDDCCCB_Mismatch_0_Sense_+_Library_PoolC
AAGGGCCGTTTTAGGCCCGCTGTAATTTTTGAACAGTTAATCAATTCATATGTGATCACTGCTCAACCCCCTTGCTTTGATCTTAATAACGAGA
>Frequency_19_QualityScore_FFGHGHGIIJIIIHIIHIHIIIIIJJIIIIGHIIIIIIHIIIIIHHIIIIHIHGGGGGGGFFEEEEDEDCDDDDDBBCCCCCDCCCCCDCDCDD_Mismatch_0_Sense_+_Library_PoolC
ATATCTATAAGGGCCGTTTTAGGCCCGCTGTAATTTTTGAACAGTTAATCAATTCATATGTGATCACTGCTCAACCCCCTTGCTTTGATCTTAA
>Frequency_19_QualityScore_FFHHHHHJGHIJIHHIIJIJIIIJIIIIIJGIIJJJIJJJJJJJHIIIIIIIHGGGGGFFEFFFEEEEEDEEEEEEEEEEDDDDDDDDDCCCCC_Mismatch_0_Sense_+_Library_PoolC
ACTTGAAGTCTTGTATATCTATAAGGGCCGTTTTAGGCCCGCTGTAATTTTTGAACAGTTAATCAATTCATATGTGATCACTGCTCAACCCCCT
>Frequency_19_QualityScore_EEGFGGHIGHIIIIJIHIIIIIIIIFGHIIIHIIHHIIIHHHHIIHIHHHHHHEFFGGGFFFEFEEDDDDEDDDDDDCDCDDDCCBCCCCCCCC_Mismatch_0_Sense_+_Library_PoolC
AAGTCTTGTATATCTATAAGGGCCGTTTTAGGCCCGCTGTAATTTTTGAACAGTTAATCAATTCATATGTGATCACTGCTCAACCCCCTTGCTT
>Frequency_18_QualityScore_FFGHGGGIIIHHIIIIIHIIIIHHIIIIHIIIIIFGHHIIHHGFEDCCDCDDDDDDCCCCCCCCCCCB:==A@?A@AB?@B;>5<38?@C>==@_Mismatch_0_Sense_+_Library_PoolC
CAACGCCAGCGACAATGCCAAGGAACTGAAGCGGTCTCTTTCGGCGACTTACAACAGGCAGAGGCAGGCCAAGATCACGGGAGAGATTTTGGAG
>Frequency_18_QualityScore_FFGHGGGIIIJJGIIJHIIIIJIIIIGIIJJJIJIGIIIIIIIIIIIIIIIHHGHGGGGGFEEEEEEDDCDDCDCCDDDCDDDCDDEDDDDECC_Mismatch_0_Sense_+_Library_PoolC
CTATAAGGGCCGTTTTAGGCCCGCTGTAATTTTTGAACAGTTAATCAATTCATATGTGATCACTGCTCAACCCCCTTGCTTTGATCTTAATAAC
>Frequency_18_QualityScore_FFHGEGFHHEHHHFHHHIIHIIIFHHHHIIIIIHIHHGHHIIGIHHGHHHIHGEFFGFGFEDECDDDDCBABCBBCCCCCCDDDDDDDEDDCCC_Mismatch_0_Sense_+_Library_PoolC
TAAGGGCCGTTTTAGGCCCGCTGTAATTTTTGAACAGTTAATCAATTCATATGTGATCACTGCTCAACCCCCTTGCTTTGATCTTAATAACGAG
>Frequency_17_QualityScore_EFGHHGHHHIIIIGIIIHIIIIIIIIHHIIIIIJIHGHIHIGHHIIHHHHIIGHGGGFGFFEEEEEEDDDBCBBCCCCCDDDCCCDDDDDEDDC_Mismatch_0_Sense_+_Library_PoolC
TCTATAAGGGCCGTTTTAGGCCCGCTGTAATTTTTGAACAGTTAATCAATTCATATGTGATCACTGCTCAACCCCCTTGCTTTGATCTTAATAA
>Frequency_16_QualityScore_FFHHGGGFHFGDGHIHIIFHGHHHGHIIHIIGHGGGEECCCCCCCCCBBAA<@=BCC?BABBCBDCCCCBCCBCCCC?BBCCCCCCCCBCCCCC_Mismatch_0_Sense_+_Library_PoolC
TCACGGGAGAGATTTTGGAGATTGTCGCGGGAGCCGACGCACTGGGCTGAGTGTTTGTTAGTGTTGATTCCCTTTTGTCAACATTGAGAATCAG
>Frequency_16_QualityScore_FFHHHGGGIIIJIIIIIIJHIIJIIHIIIIIIIIIIIIHGFBDBCBABBCB@BC8>7>:=ACCAB=@;==??BAB?AC5;7>=6:>97<;;?A>_Mismatch_0_Sense_+_Library_PoolC
GAAGCGGTCTCTTTCGGCGACTTACAACAGGCAGAGGCAGGCCAAGATCACGGGAGAGATTTTGGAGATTGTCGCGGGAGCCGACGCACTGGGC
>Frequency_16_QualityScore_EFHGGGHIIHIEHIFHIIIHHHIIGIHIGHHIIIIIHHHIIHHHHHHHHHHHHGGGGGFGFEEEEEEEECDDDCCCCCBBCCCCCCCCECDDCC_Mismatch_0_Sense_+_Library_PoolC
ATCTATAAGGGCCGTTTTAGGCCCGCTGTAATTTTTGAACAGTTAATCAATTCATATGTGATCACTGCTCAACCCCCTTGCTTTGATCTTAATA
>Frequency_16_QualityScore_FFHHHHGIIJIIIIIIIJJEHGIHGIHIGGFFFEDDDBC?B?CCDACCDBCDECCDDDDDDDDDDCCCDACCDDCDBCDDDDDCCDCDCCCDDD_Mismatch_0_Sense_+_Library_PoolC
TTTTGGAGATTGTCGCGGGAGCCGACGCACTGGGCTGAGTGTTTGTTAGTGTTGATTCCCTTTTGTCAACATTGAGAATCAGATTCGACTTGCA
>Frequency_15_QualityScore_FEGGHHHIIIIJHIIIHIIIJJJJHHIIIIIIIJJIIIJJJIJIJJHHIIIIIIIIIIHHGFEEEDDEDDDDDCDDEDDEEEDCCCCCBBCCCD_Mismatch_0_Sense_+_Library_PoolC
CGTTTTAGGCCCGCTGTAATTTTTGAACAGTTAATCAATTCATATGTGATCACTGCTCAACCCCCTTGCTTTGATCTTAATAACGAGAGAATTC
>Frequency_15_QualityScore_EDGGGHGIHIIHIIIIIIIIIGIIDGHIIIIJIIHIHHHHGGFFGEEEEDDCDCCCCC=@;>><=AAA=;?4<2;67>AB=??@;<?@;??B>@_Mismatch_0_Sense_+_Library_PoolC
GACAATGCCAAGGAACTGAAGCGGTCTCTTTCGGCGACTTACAACAGGCAGAGGCAGGCCAAGATCACGGGAGAGATTTTGGAGATTGTCGCGG
>Frequency_15_QualityScore_EFGHHFGIIIIHIIJJIHIIIIGIIJHIHIIIHIIIFHHIIJJJGFFGGHGHHHGFFFFGEEEEEDEEDBDDDDDCCDDCDACCCCDCBCCCDC_Mismatch_0_Sense_+_Library_PoolC
TCTTGTATATCTATAAGGGCCGTTTTAGGCCCGCTGTAATTTTTGAACAGTTAATCAATTCATATGTGATCACTGCTCAACCCCCTTGCTTTGA
>Frequency_15_QualityScore_FFHGHHHIIIJIJJJJJJJIIJJJIIIJJJFHHIIIJJIIHHDEDDDDDDDDDDDDDCCCCDDC;A9?@?@BBB=?A6;4<29?BC<?<@9:AA_Mismatch_0_Sense_+_Library_PoolC
GCCAGCGACAATGCCAAGGAACTGAAGCGGTCTCTTTCGGCGACTTACAACAGGCAGAGGCAGGCCAAGATCACGGGAGAGATTTTGGAGATTG
>Frequency_15_QualityScore_FFHHHHHIJJJJJJJIIIJIJJIJJIIJJJJJJJIJJIIJJJJJJJJJJJJIIJJJJIIIHGGGGGFFFEFEEEEDCCCCCCDDDDEDCDDDDC_Mismatch_0_Sense_+_Library_PoolC
CCCGCTGTAATTTTTGAACAGTTAATCAATTCATATGTGATCACTGCTCAACCCCCTTGCTTTGATCTTAATAACGAGAGAATTCAAGAGACAA
>Frequency_15_QualityScore_FFGGGGGIIIFHEGCGHIIIIGIDHIGFGHHHHGDEDDDDBBCBBCCCBCBA?@=A=ABCABACBCBCBAABABCCBCDDCCCDCCCDCCBBCD_Mismatch_0_Sense_+_Library_PoolC
AGATCACGGGAGAGATTTTGGAGATTGTCGCGGGAGCCGACGCACTGGGCTGAGTGTTTGTTAGTGTTGATTCCCTTTTGTCAACATTGAGAAT
>Frequency_15_QualityScore_EEGGGFFHHHEHGIHIHHHIIHHHFHGHIHIIHGHHIIFGIIIIIIGHGGHGFGFFGGGFEEEEEED_Mismatch_0_Sense_+_Library_PoolC
ATAAGGGCCGTTTTAGGCCCGCTGTAATTTTTGAACAGTTAATCAATTCATATGTGATCACTGCTCA
>Frequency_14_QualityScore_FFHHHHHJJJJIIIIIIIJJIIIIIIIJGHIIIJJJJIIIEEEDEEDDDCCCCCCCCDDCCD=A;@@>@=AB@BC8?5=6:?BC;=<A=<A@>?_Mismatch_0_Sense_+_Library_PoolC
CAGCGACAATGCCAAGGAACTGAAGCGGTCTCTTTCGGCGACTTACAACAGGCAGAGGCAGGCCAAGATCACGGGAGAGATTTTGGAGATTGTC
>Frequency_14_QualityScore_FDEFGGFFEHGIHHIHIIHHIGIHFHHHHHHHIIHIIIGHHHIIIIGFEHGGEGEGFFFEEEEEEEEDC@CCDDDCDDCCC_Mismatch_0_Sense_+_Library_PoolC
AGTCTTGTATATCTATAAGGGCCGTTTTAGGCCCGCTGTAATTTTTGAACAGTTAATCAATTCATATGTGATCACTGCTCA
>Frequency_14_QualityScore_FFHHHHGJJJJJJGIFIFEFFDFFHI=E@FAFGHIFIDHEGHHFHGGEED:?<A?9>??;@>CCC@??6:3=5?BB;@;@<??B?=?B>ACBBC_Mismatch_0_Sense_+_Library_PoolC
AGGCAGAGGCAGGCCAAGATCACGGGAGAGATTTTGGAGATTGTCGCGGGAGCCGACGCACTGGGCTGAGTGTTTGTTAGTGTTGATTCCCTTT
>Frequency_14_QualityScore_FEEGFEFHIGGGHIHGHEFEGHGIHIIGGFGFHFGHHHGGGGGGGGGFDEEGFFGFFFEEFEDDCCCBB?CCCACCBBACCDDDDCCBAAA@>A_Mismatch_0_Sense_+_Library_PoolC
GGCCGTTTTAGGCCCGCTGTAATTTTTGAACAGTTAATCAATTCATATGTGATCACTGCTCAACCCCCTTGCTTTGATCTTAATAACGAGAGAA
>Frequency_14_QualityScore_FCFFGGGJIIIIIIIIIIGHIIHIIIJIIJIJGIIJJIIIIGGIHIIIIHHHGGGGGFFFEEEEEEEEECDDDDDCDBCCCDCDDDCDDBCCEC_Mismatch_0_Sense_+_Library_PoolC
GTATATCTATAAGGGCCGTTTTAGGCCCGCTGTAATTTTTGAACAGTTAATCAATTCATATGTGATCACTGCTCAACCCCCTTGCTTTGATCTT
>Frequency_13_QualityScore_EFHGHHHJJJJIHJJJIIIJIIIIIJIIIIIJJIIJJJIJJIJIJIJJHIIIIIIIHIIIHIIIIIHGHFFFFFEDBCDDDDEDDDDDDDDDDD_Mismatch_0_Sense_+_Library_PoolC
CTGTAATTTTTGAACAGTTAATCAATTCATATGTGATCACTGCTCAACCCCCTTGCTTTGATCTTAATAACGAGAGAATTCAAGAGACAATTTA
>Frequency_13_QualityScore_FFHHGHHJJJJJJJJJJJJJGIIJIIJJJJJJJJHIIJJJJJJIJIIJHHIIHIHHHGGGFFFFFFFEEDEEDEDDDDDCCDDDDDDDDDDDDD_Mismatch_0_Sense_+_Library_PoolC
TTGTATATCTATAAGGGCCGTTTTAGGCCCGCTGTAATTTTTGAACAGTTAATCAATTCATATGTGATCACTGCTCAACCCCCTTGCTTTGATC
>Frequency_13_QualityScore_EEEFFFFIHGFHIHDGHHHIIIHHHIFGEGHHHHHIHHHHHGHHEGHGHGGGGGFHHHHFFFFFCDDCCABBCDDCDDDDCCBB@A@@?ACCCB_Mismatch_0_Sense_+_Library_PoolC
TTTTAGGCCCGCTGTAATTTTTGAACAGTTAATCAATTCATATGTGATCACTGCTCAACCCCCTTGCTTTGATCTTAATAACGAGAGAATTCAA
>Frequency_13_QualityScore_FFGFEFGIHIIIIGHIIJJJIHHIIHHGHIIIIIHIIIIIIHIHIIHHHGIHHIIHIHHHFFFFFEEEECBCDDDDDDEDDCCBAA?BCCCCDC_Mismatch_0_Sense_+_Library_PoolC
TTTAGGCCCGCTGTAATTTTTGAACAGTTAATCAATTCATATGTGATCACTGCTCAACCCCCTTGCTTTGATCTTAATAACGAGAGAATTCAAG
>Frequency_13_QualityScore_EEFFEEGEGGHHGHIHHIHIHEGHGGHGGIHIIHHEGGGHHHIIFGHGGCECGGFDEECDDCEDEAACC??BCBCCCB_Mismatch_0_Sense_+_Library_PoolC
CTTGTATATCTATAAGGGCCGTTTTAGGCCCGCTGTAATTTTTGAACAGTTAATCAATTCATATGTGATCACTGCTCA
>Frequency_13_QualityScore_FFGGGGHJJIIIHIIIHIHIIHIHIIHHIIIIGHHIIIJIJIJJIHIHIHHIIIIIIIIHIIIIIHHIHDEEFDDBCDDDDDDCDDCDBDDDDD_Mismatch_0_Sense_+_Library_PoolC
TGTAATTTTTGAACAGTTAATCAATTCATATGTGATCACTGCTCAACCCCCTTGCTTTGATCTTAATAACGAGAGAATTCAAGAGACAATTTAC
>Frequency_13_QualityScore_FFHHHHHJJJJJJJIJJJJIGIIIHIJFIGHGFGGGHFFF<A;@=ACCDBC@CABCCBDCDCCD8>=B??A@?=@=BBDA??9>4>3<@A;A9>_Mismatch_0_Sense_+_Library_PoolC
CGGCGACTTACAACAGGCAGAGGCAGGCCAAGATCACGGGAGAGATTTTGGAGATTGTCGCGGGAGCCGACGCACTGGGCTGAGTGTTTGTTAG
>Frequency_12_QualityScore_DEFCFFCGHHFFFGHGEGEGEEEGGGHGDDFGFGBFFEGFFFEEEFEGFDCCDFFEEEDDDDCDAA@@B@@ABBBCCACCCBBBCDCB@?????_Mismatch_0_Sense_+_Library_PoolC
GGGCCGTTTTAGGCCCGCTGTAATTTTTGAACAGTTAATCAATTCATATGTGATCACTGCTCAACCCCCTTGCTTTGATCTTAATAACGAGAGA
>Frequency_12_QualityScore_CDGFDFFHHDEHFHIIGIIHIHIHHHDFGGHGHHHHIHGGGGGHHHIHEEEGEFBDFEFEDEEDDDDCDBBCCCCCCCBCBBC_Mismatch_0_Sense_+_Library_PoolC
GAAGTCTTGTATATCTATAAGGGCCGTTTTAGGCCCGCTGTAATTTTTGAACAGTTAATCAATTCATATGTGATCACTGCTCA
>Frequency_12_QualityScore_FFHHHHHJJJJJIJJIIIIJJJIIIJEHIIIIJJJJIIFFFEEEEDDDDDDDDDDDDDDD>B<AA@ABC>?@B8?3=:=ACCAB?A@@BA?AAA_Mismatch_0_Sense_+_Library_PoolC
GCGACAATGCCAAGGAACTGAAGCGGTCTCTTTCGGCGACTTACAACAGGCAGAGGCAGGCCAAGATCACGGGAGAGATTTTGGAGATTGTCGC
>Frequency_12_QualityScore_DFHHHHGGIIJIIJIIGIIIIIHHHEF?CADEFDEDEDEDEDCDDDEDDDDDDCDDDDDDDDCDCCCDDCCDDDDDCCDDDDDDDCCDCCCCDA_Mismatch_0_Sense_+_Library_PoolC
TCGCGGGAGCCGACGCACTGGGCTGAGTGTTTGTTAGTGTTGATTCCCTTTTGTCAACATTGAGAATCAGATTCGACTTGCAACGACTTGAAGT
>Frequency_12_QualityScore_FFHGGGGHHGHHGHHIIHHHIIIIIHGHIIHHIIGHGHIIFHIGHIIIIHIIHFGFFGGFFEFFEEEEC_Mismatch_0_Sense_+_Library_PoolC
CTATAAGGGCCGTTTTAGGCCCGCTGTAATTTTTGAACAGTTAATCAATTCATATGTGATCACTGCTCA
>Frequency_12_QualityScore_FFGHHHHJIJJJIJIIJIIIJJIIIIIJJHHIJJJJJIIJIFEEDEDEDDCDDDDDDDDDDDD>B=AA?@@AC@BC7=1;69@BC??=A;=@A?_Mismatch_0_Sense_+_Library_PoolC
CCAGCGACAATGCCAAGGAACTGAAGCGGTCTCTTTCGGCGACTTACAACAGGCAGAGGCAGGCCAAGATCACGGGAGAGATTTTGGAGATTGT
>Frequency_12_QualityScore_EFGGGGFGHGGHIFIIIHHGHHHHEGGGHGIHHHIIHHIIFEHHFGFGGHHIIIIGGGGFEEFEDDDDDBCCDDCDDDCBBAAABBCCBDCCAB_Mismatch_0_Sense_+_Library_PoolC
AGGCCCGCTGTAATTTTTGAACAGTTAATCAATTCATATGTGATCACTGCTCAACCCCCTTGCTTTGATCTTAATAACGAGAGAATTCAAGAGA
>Frequency_11_QualityScore_FFHHHHHJGIIJJJJJIJIIHIIJJJIJJJJJJJJIJJIHHGCEBCCABCCCBCD:@9@:=BCD@B?B@ABCACACBCC6=8?<7<>;4;6;@B_Mismatch_0_Sense_+_Library_PoolC
TGAAGCGGTCTCTTTCGGCGACTTACAACAGGCAGAGGCAGGCCAAGATCACGGGAGAGATTTTGGAGATTGTCGCGGGAGCCGACGCACTGGG
>Frequency_11_QualityScore_FFHGGHGIIJJJJJJJJJJIHIJIHHIJJJIJJIHIHIIJIJIHHIIIFGHIHIHHHHHGGFFFDEEEEDDDEDCDD_Mismatch_0_Sense_+_Library_PoolC
TTGTATATCTATAAGGGCCGTTTTAGGCCCGCTGTAATTTTTGAACAGTTAATCAATTCATATGTGATCACTGCTCA
>Frequency_11_QualityScore_FEGGHGFHIGIIGHHGHGIIIHGHGHGIIHHGHHIHIGFFEDDDEEDCCCCCCCCCCCBB<>@BCCCCAAABABCCABCBBCBBCDCBCCCBAA_Mismatch_0_Sense_+_Library_PoolC
CTCGCGAACAGGATGAATGCCATGAGCAACGCCAGCGACAATGCCAAGGAACTGAAGCGGTCTCTTTCGGCGACTTACAACAGGCAGAGGCAGG
>Frequency_11_QualityScore_EFHHHHHJJJJJJJJHIJJIJJJJJIJJJIJIIJJJJJIIIIJHIIIIIIIIHHGGGGGGGFFFEEEEDDEDDDCBCCCDDDDDDDCDDDDDDD_Mismatch_0_Sense_+_Library_PoolC
TATCTATAAGGGCCGTTTTAGGCCCGCTGTAATTTTTGAACAGTTAATCAATTCATATGTGATCACTGCTCAACCCCCTTGCTTTGATCTTAAT
>Frequency_11_QualityScore_EFGFGGGGGHEGHIIEFHEHHIGHHIHHHHHIGGHGFHGHHHIIHGFEEFFFFEDBACDACCBCCDCABBBBDDDCBDDDDDBCDCCDC_Mismatch_0_Sense_+_Library_PoolC
CGACTTGAAGTCTTGTATATCTATAAGGGCCGTTTTAGGCCCGCTGTAATTTTTGAACAGTTAATCAATTCATATGTGATCACTGCTCA
>Frequency_11_QualityScore_FEGHHGHHIHIGHHHGIIIIAE=EBFGHIHHHHGGIHHHIIIHE>ABCBABAB@BBDCCBCA=A8?<AC@=B@B>BBCBBBBACCCDCCA?AAB_Mismatch_0_Sense_+_Library_PoolC
AGGCAGGCCAAGATCACGGGAGAGATTTTGGAGATTGTCGCGGGAGCCGACGCACTGGGCTGAGTGTTTGTTAGTGTTGATTCCCTTTTGTCAA
>Frequency_11_QualityScore_FFGHHGGHIIIGHIIHIIIJJIIIIGIIIJIIJIHHIIIFHIIIIIIHHIIIHHGEGGGGFFEEEEED_Mismatch_0_Sense_+_Library_PoolC
TATAAGGGCCGTTTTAGGCCCGCTGTAATTTTTGAACAGTTAATCAATTCATATGTGATCACTGCTCA
>Frequency_11_QualityScore_EDGGGFFHGHFGEGGFHHGEHHGHHFFGHGHGGGGGHGGGGFGBEGGGHHGHGGGFEGGCECDEDEDDDBBB_Mismatch_0_Sense_+_Library_PoolC
TATCTATAAGGGCCGTTTTAGGCCCGCTGTAATTTTTGAACAGTTAATCAATTCATATGTGATCACTGCTCA
>Frequency_11_QualityScore_EFGHGHHJIJJGIGHEEGGEGGHI:D<D@FFHIFGCGEEHGFGGFEED:>=B@=?@@;@@?AC@A>:@587>AA=A;A=A?A@=AB=BCBCDD@_Mismatch_0_Sense_+_Library_PoolC
GCAGAGGCAGGCCAAGATCACGGGAGAGATTTTGGAGATTGTCGCGGGAGCCGACGCACTGGGCTGAGTGTTTGTTAGTGTTGATTCCCTTTTG
>Frequency_11_QualityScore_EFGFGHGIIIIFHHIIFHIHIIIHIHJIHIJJIEGIIIHIIHIIIIIFGGFFGGGEDDDEDCCDDDDDCBCACCCDDBBCDDDCDDDDDB_Mismatch_0_Sense_+_Library_PoolC
ACGACTTGAAGTCTTGTATATCTATAAGGGCCGTTTTAGGCCCGCTGTAATTTTTGAACAGTTAATCAATTCATATGTGATCACTGCTCA
>Frequency_11_QualityScore_FFHHHHHJIJJJJJJFIEHFCEGCFDGI>F?F?FGHIFHBFEEHGDFGGDCD8>=B?9@@@<@?CCDA@<9?6>5>CC<A<B>A?B?;>B:ACB_Mismatch_0_Sense_+_Library_PoolC
ACAGGCAGAGGCAGGCCAAGATCACGGGAGAGATTTTGGAGATTGTCGCGGGAGCCGACGCACTGGGCTGAGTGTTTGTTAGTGTTGATTCCCT
>Frequency_11_QualityScore_EDGFGGGFGFHHEEGDGGGGEFIGEEFHGFGHHHHHIGHHFHHHIGGHIHHFECEFFEFFDDEEACDCCCCDACEDDDDCCCCCCC_Mismatch_0_Sense_+_Library_PoolC
CTTGAAGTCTTGTATATCTATAAGGGCCGTTTTAGGCCCGCTGTAATTTTTGAACAGTTAATCAATTCATATGTGATCACTGCTCA
>Frequency_11_QualityScore_FEGHFGGIIIJIJIIIIIGHHIIJJJGEHIIIHIIIIIHHIIJJJJIIEHHIIIIHGGHGGGGEDEDDDCCDCDDCCDDDDCDDCCCBCCCBCD_Mismatch_0_Sense_+_Library_PoolC
GCCGTTTTAGGCCCGCTGTAATTTTTGAACAGTTAATCAATTCATATGTGATCACTGCTCAACCCCCTTGCTTTGATCTTAATAACGAGAGAAT
>Frequency_11_QualityScore_DEGGGGGHHHHHGEHGDEGGHHFFIHIGHHHIIHIIEFHFGCFGHFGGFGFGGGEDECEEEDBDEEDDDC_Mismatch_0_Sense_+_Library_PoolC
TCTATAAGGGCCGTTTTAGGCCCGCTGTAATTTTTGAACAGTTAATCAATTCATATGTGATCACTGCTCA
>Frequency_10_QualityScore_EFGGHHHFHIIIIHIIGHIIHGIIIIIIIHHIFGHIIIIGGIIIEGHGHHGHGGGGGGGGDEEEEEEEDBBCD_Mismatch_0_Sense_+_Library_PoolC
ATATCTATAAGGGCCGTTTTAGGCCCGCTGTAATTTTTGAACAGTTAATCAATTCATATGTGATCACTGCTCA
>Frequency_10_QualityScore_DEGFGGGIGHEHFGIIIIJJEEHGHHFHGIIHHGHHIIIIIHGGGIIIIIIIIIHHHFFHGDEEEEEEDCCDEDCDCDCCCABBBBCBCCCBCC_Mismatch_0_Sense_+_Library_PoolC
TTAGGCCCGCTGTAATTTTTGAACAGTTAATCAATTCATATGTGATCACTGCTCAACCCCCTTGCTTTGATCTTAATAACGAGAGAATTCAAGA
>Frequency_10_QualityScore_FFGGGHHGHIIIIIIIIIIIIFHIIIIIIHIJJIJHHIJIIIHIHIHIIIIGHHGGGGFEEFEEEECCC@BCCDDDCDDDDEDEEEEDCCCBBB_Mismatch_0_Sense_+_Library_PoolC
AGGGCCGTTTTAGGCCCGCTGTAATTTTTGAACAGTTAATCAATTCATATGTGATCACTGCTCAACCCCCTTGCTTTGATCTTAATAACGAGAG
>Frequency_10_QualityScore_EFGHGHFIIHGHIIIIIIIGIHIIIIHIIIIIIIIIIIIIIIHHHHIHHIEEFEIGGFHGGGGFGDFFEBDDDDED_Mismatch_0_Sense_+_Library_PoolC
ATTCATATGTGATCACTGCTCAACCCCCTTGCTTTGATCTTAATAACGAGAGAATTCAAGAGACAATTTACCTTTA
>Frequency_10_QualityScore_FFGFGHHIHHIJIIIHHHIIIIHIIHIIIIIIIJIHIHIIHHIIIIIIIIIIHHIIIIHIHHGGFGGGFCEDEDDDCBACCCCCDCCCCCCCCC_Mismatch_0_Sense_+_Library_PoolC
CGCTGTAATTTTTGAACAGTTAATCAATTCATATGTGATCACTGCTCAACCCCCTTGCTTTGATCTTAATAACGAGAGAATTCAAGAGACAATT
>Frequency_10_QualityScore_FFGCFGFHIHHHGHHIIIIGHEGFGGHIIGGHHGHHIIHHHHHHHHHHGGHGHHHIGGHGEGHFEFFFGDDEEDDCBCCCDBDBCBBBCBCCCC_Mismatch_1_Sense_+_Library_PoolC
CTGTAATTTTTGAACAGTTCATCAATTCATATGTGATCACTGCTCAACCCCCTTGCTTTGATCTTAATAACGAGAGAATTCAAGAGACAATTTA
>Frequency_9_QualityScore_EEGGECADEFFGFFFGGHFGFGEHHGFGFEEFFGGGEFFGHFFGEBCDDEAEECDCECCBBCCBEDACC@@ABA@BABA_Mismatch_0_Sense_+_Library_PoolC
TCTTGTATATCTATAAGGGCCGTTTTAGGCCCGCTGTAATTTTTGAACAGTTAATCAATTCATATGTGATCACTGCTCA
>Frequency_9_QualityScore_ECFGGDGHHHHHHHHGFGHGHGHIIIIFGFFGGDFEEGGGGHHHGGFGGFFGGFFFFFFEFEEDDACAB>BCCCCDDDDECCD_Mismatch_0_Sense_+_Library_PoolC
GGCCGTTTTAGGCCCGCTGTAATTTTTGAACAGTTAATCAATTCATATGTGATCACTGCTCAACCCCCTTGCTTTGATCTTAA
>Frequency_9_QualityScore_FFHHHHGJJJJJJJJJHIIJJJJIIJJJJJJIIJJJJJJJJJJIIJJJIIIJIIIHIHGGGIIIHGHHGGEEEEFEEEEDEDD_Mismatch_0_Sense_+_Library_PoolC
TTAATCAATTCATATGTGATCACTGCTCAACCCCCTTGCTTTGATCTTAATAACGAGAGAATTCAAGAGACAATTTACCTTTA
>Frequency_9_QualityScore_FFHGGHHJIIJJJJIJIIIHIIIIIIEHFHFEFDDGGHH@D?C?BDEECCADCCCCBBBBBCA8<>B@<;>?<@<@AC@BA<>3>0=AB:@?B<_Mismatch_0_Sense_+_Library_PoolC
GGCGACTTACAACAGGCAGAGGCAGGCCAAGATCACGGGAGAGATTTTGGAGATTGTCGCGGGAGCCGACGCACTGGGCTGAGTGTTTGTTAGT
>Frequency_9_QualityScore_FFHHHHFIIJJJJJIIIIIJJJJIJJJIJJJIIGHIIIIIJIGHECDDCDDDDDDDDDDDCCCDDCC=A=@@>?BBC@AC9?9>9<?CB;=>>=_Mismatch_0_Sense_+_Library_PoolC
AACGCCAGCGACAATGCCAAGGAACTGAAGCGGTCTCTTTCGGCGACTTACAACAGGCAGAGGCAGGCCAAGATCACGGGAGAGATTTTGGAGA
>Frequency_9_QualityScore_FFHHGHHIIIIIIIIIJJIJIIJJHIJJHHIIJJJJJJJJIJIIJJJJIIIIIHHGGGGGGFFFFFEEDCDEDBDDDDDDDDCDDDDDEDEEDD_Mismatch_1_Sense_+_Library_PoolC
ATCTATAAGGGCCGTTTTAGGCCCGCTGTAATTTTTGAACAGTTCATCAATTCATATGTGATCACTGCTCAACCCCCTTGCTTTGATCTTAATA
>Frequency_9_QualityScore_EDFGGGGIHHIHIIIIHHIIIIHHIIJHGHHHIHGHIGHHHIGHGGIIIHHHIGHHIGIGGGGGGFFC_Mismatch_0_Sense_+_Library_PoolC
GTGATCACTGCTCAACCCCCTTGCTTTGATCTTAATAACGAGAGAATTCAAGAGACAATTTACCTTTA
>Frequency_9_QualityScore_FFHHHHGIIIIIIIIIJIEIDGCEFFDHFHICFBG>CFHGFHDFDDEFADDDBCA<??B?=?AA@@;@BA?=<9>2=6?AA6=:?<@:@==>A=_Mismatch_0_Sense_+_Library_PoolC
ACAACAGGCAGAGGCAGGCCAAGATCACGGGAGAGATTTTGGAGATTGTCGCGGGAGCCGACGCACTGGGCTGAGTGTTTGTTAGTGTTGATTC
>Frequency_8_QualityScore_FFHHHGHJIIIJJJIJJJJIIJJJIIJJJIJJJJJJJHIIJIIIJJJJJJJJJIIIJIHEGGFFEEEEDDCCDCDEEEEDDCDDDDDDDDEEED_Mismatch_1_Sense_+_Library_PoolC
ACATTGAGAATCAGATTCGACTTGCAACGACTTGAAGTCTTGTATATCTATAAGGGCCGTTTTAGGCCCGCTGTAATTTTTGAACAGTTCATCA
>Frequency_8_QualityScore_FFGHHGHJJIIIJIHIIIIJIJJIIIIJIIIJJIIICGDFEBCCDDACD;@;?:?ACDBC?BA>BCBB???AC7=<A=9=<<=@:<ACB??;>7_Mismatch_0_Sense_+_Library_PoolC
GGTCTCTTTCGGCGACTTACAACAGGCAGAGGCAGGCCAAGATCACGGGAGAGATTTTGGAGATTGTCGCGGGAGCCGACGCACTGGGCTGAGT
>Frequency_8_QualityScore_FFHHHHHJJJJJIJIJJJJJJIIIJGIIJJJJJIJJJGGHGDEFEEDEDDDDDDDDDDD>A:@?<@BBC>>A7=0;1:?BC?@6?5;A@>?=C=_Mismatch_0_Sense_+_Library_PoolC
CGACAATGCCAAGGAACTGAAGCGGTCTCTTTCGGCGACTTACAACAGGCAGAGGCAGGCCAAGATCACGGGAGAGATTTTGGAGATTGTCGCG
>Frequency_8_QualityScore_EEGHHHGJIIIIIIJIIIIIIIIIHIIIIIIIIIIIDGHHHHGHGEFCCCCCDDDDDDCCDDCBBCCDCC@@@AA>?BAC>@B:>6=:<@AC?@_Mismatch_0_Sense_+_Library_PoolC
AGCAACGCCAGCGACAATGCCAAGGAACTGAAGCGGTCTCTTTCGGCGACTTACAACAGGCAGAGGCAGGCCAAGATCACGGGAGAGATTTTGG
>Frequency_8_QualityScore_FEGGGHGIIIIIIHHHHHHHIIIIGDGIIIGHIHIGHHIIHIIIHIFGEHFGIHHIHGFEDEEDEEDDDCDDDDDDDCEEDDCDCCBBAACCDD_Mismatch_1_Sense_+_Library_PoolC
CGTTTTAGGCCCGCTGTAATTTTTGAACAGTTCATCAATTCATATGTGATCACTGCTCAACCCCCTTGCTTTGATCTTAATAACGAGAGAATTC
>Frequency_8_QualityScore_EEGGGGHIIIIIIIIHIIHHHGFHHGHHHIIIIIHIHHGFIIIIIIHGIGGHHGHIIIIIGG_Mismatch_0_Sense_+_Library_PoolC
ACTGCTCAACCCCCTTGCTTTGATCTTAATAACGAGAGAATTCAAGAGACAATTTACCTTTA
>Frequency_8_QualityScore_FEEGGGGHIHHHIGHHIIIIIIHHIGHIIIIIIIHHHHGHFFFFEEDBCBCB?@BBB@BC<@5><@ACC@@?B?ACCBBAABBB6<:@?89><<_Mismatch_0_Sense_+_Library_PoolC
GGAACTGAAGCGGTCTCTTTCGGCGACTTACAACAGGCAGAGGCAGGCCAAGATCACGGGAGAGATTTTGGAGATTGTCGCGGGAGCCGACGCA
>Frequency_8_QualityScore_EFHGHHFIIIJIJJJIJJHIIIJIIIJIIJIIIJJJJJJJIIIHIIHHGGGGFECBDDDDDDDDDDCCDBDDDDDCDCDCDDDDDDCC=A;@@?_Mismatch_0_Sense_+_Library_PoolC
AACAGGATGAATGCCATGAGCAACGCCAGCGACAATGCCAAGGAACTGAAGCGGTCTCTTTCGGCGACTTACAACAGGCAGAGGCAGGCCAAGA
>Frequency_8_QualityScore_FEGHHHGIIHIIIIIJJIIJIJJGIIJIIIIJJJJJJHIIIJJJJIIIIIIGHGGGGGFFFEEFFEEEEDDEEDDDDDDDDBCCCCDDDDDDDD_Mismatch_0_Sense_+_Library_PoolC
GTCTTGTATATCTATAAGGGCCGTTTTAGGCCCGCTGTAATTTTTGAACAGTTAATCAATTCATATGTGATCACTGCTCAACCCCCTTGCTTTG
>Frequency_8_QualityScore_DDFEFGEGGHHHFIIIHIHGCHHHIHGHHGGHIGFHHIGHIHGGGHGFEECEEFFFFEEECDD_Mismatch_0_Sense_+_Library_PoolC
GGGCCGTTTTAGGCCCGCTGTAATTTTTGAACAGTTAATCAATTCATATGTGATCACTGCTCA
>Frequency_7_QualityScore_EFHHHHGJIJJJJJJJJJIJIIHIIJIJJIIIJJJIJIJIJIJIIIIGEEFFFEEEDCDDCCCDCDDDDCDBCCDDCDCCCC=A<???@B??=?_Mismatch_0_Sense_+_Library_PoolC
ATGAATGCCATGAGCAACGCCAGCGACAATGCCAAGGAACTGAAGCGGTCTCTTTCGGCGACTTACAACAGGCAGAGGCAGGCCAAGATCACGG
>Frequency_7_QualityScore_FFHHHFGIIIIJJJJIIIIHIJIJJJJIIIIJJHHIIJIIIIIIIIIIIHIIIIHIHHHGGGFFDEDCBACDDDDDDDDEDDEEEDDDCCBBAC_Mismatch_1_Sense_+_Library_PoolC
GGCCGTTTTAGGCCCGCTGTAATTTTTGAACAGTTCATCAATTCATATGTGATCACTGCTCAACCCCCTTGCTTTGATCTTAATAACGAGAGAA
>Frequency_7_QualityScore_EEGGGHHIHHFEHIGFFEFHFHHEGIFGIHHIEGHHHIHIIIGIGGFFFGFGGFEEEEDDDDCCDCCCDBCCDDDDDEDEEEDDCCDDCCCBAB_Mismatch_0_Sense_+_Library_PoolC
CGACTTGAAGTCTTGTATATCTATAAGGGCCGTTTTAGGCCCGCTGTAATTTTTGAACAGTTAATCAATTCATATGTGATCACTGCTCAACCCC
>Frequency_7_QualityScore_EEFGHHGIIIJIIHHHIHIJIHHHGIJIIJIHIHHHIIJIIIJHEFGIIHIHIHGGHEGFFACDEEDEEDDDEC_Mismatch_0_Sense_+_Library_PoolC
TATATCTATAAGGGCCGTTTTAGGCCCGCTGTAATTTTTGAACAGTTAATCAATTCATATGTGATCACTGCTCA
>Frequency_7_QualityScore_CDBEGGGHHHGGGIHGIGGDEEEHHHIHHIHIGIHFGGHGIHGGGFHGEHGHFFGGFGDEGFEDFECEECDDDCBDB@?BBCCCCCC_Mismatch_0_Sense_+_Library_PoolC
ACAGTTAATCAATTCATATGTGATCACTGCTCAACCCCCTTGCTTTGATCTTAATAACGAGAGAATTCAAGAGACAATTTACCTTTA
>Frequency_7_QualityScore_FFHHHHHJIJJJIJJEHIIJIJJJJJJIJIJJJJIJIIIIHGGGFEEDDBCACC?@BBB?@B5<6>=BC?C@?=CABCCAB>B@BC6;=A;97:_Mismatch_0_Sense_+_Library_PoolC
AAGGAACTGAAGCGGTCTCTTTCGGCGACTTACAACAGGCAGAGGCAGGCCAAGATCACGGGAGAGATTTTGGAGATTGTCGCGGGAGCCGACG
>Frequency_7_QualityScore_ECGGEDDHDEFGHGIHGDGHDGGFGEDGFHGHIGGHGGDBDFFCFFFGHIHGIHGHFGFFFFEDDBDDECCCCDDCBBB@@>ACBCBBB@AACC_Mismatch_0_Sense_+_Library_PoolC
GCCCGCTGTAATTTTTGAACAGTTAATCAATTCATATGTGATCACTGCTCAACCCCCTTGCTTTGATCTTAATAACGAGAGAATTCAAGAGACA
>Frequency_7_QualityScore_FFGHFGEGHIIIGHICFFFCGGEGHHEDGEFEDCDDCDCCDDDBA@AABCC@?A?@AB?@AAAABBCAA>ACBCCBCBBAB4;?BCDCCCBBA<_Mismatch_0_Sense_+_Library_PoolC
CAGGAGTCGCTCGCCAGCGAGCTCGCGAACAGGATGAATGCCATGAGCAACGCCAGCGACAATGCCAAGGAACTGAAGCGGTCTCTTTCGGCGA
>Frequency_7_QualityScore_FEHGHHGHIIIIHIJJHJJIJHIIIIIEGHHIJHIIIHIHFEDDDDEDCDDCCBAACCCCB;?9<@@@A@=;@B:?:>;9?BC??<@@?CC@B@_Mismatch_0_Sense_+_Library_PoolC
AGCGACAATGCCAAGGAACTGAAGCGGTCTCTTTCGGCGACTTACAACAGGCAGAGGCAGGCCAAGATCACGGGAGAGATTTTGGAGATTGTCG
>Frequency_7_QualityScore_FFHHFGHIJJJJIJHIIIGHHIGGIIIFGIIIJIJJJJIHIIIIEGIIIIIIIIHGFFCDDFEEDDCCDCDDCCDEEDDDDDCDEEDDDEEEEE_Mismatch_1_Sense_+_Library_PoolC
TTCGACTTGCAACGACTTGAAGTCTTGTATATCTATAAGGGCCGTTTTAGGCCCGCTGTAATTTTTGAACAGTTCATCAATTCATATGTGATCA
>Frequency_7_QualityScore_FFHHHHHIJJIIJJGHHIJJJIJIHIHIJIJJJJIIIJIIHGGGFFEDBCABCACCCDA@C:>7?8?BB@>??A?BCCBA@CACB9?8@@:6>=_Mismatch_0_Sense_+_Library_PoolC
AGGAACTGAAGCGGTCTCTTTCGGCGACTTACAACAGGCAGAGGCAGGCCAAGATCACGGGAGAGATTTTGGAGATTGTCGCGGGAGCCGACGC
>Frequency_6_QualityScore_EEHFGGHIJJIIIIIIIIIIIIIJIIJIJJIIIIJJJIJJJJJIJIIIIJIIIJIIIHIIJIIHIIIIHCCCC@CDEECDDCCBCDCDDDDEDC_Mismatch_0_Sense_+_Library_PoolC
TAATTTTTGAACAGTTAATCAATTCATATGTGATCACTGCTCAACCCCCTTGCTTTGATCTTAATAACGAGAGAATTCAAGAGACAATTTACCT
>Frequency_6_QualityScore_FFHHHHHJIJGHHIIIHIIACGGEGFGIIIJFGFFECCCDCDDDDCCDDCDCDDCCCDBCCC@BBCCCCABCACBCBBCCCCDCD:?@CACACB_Mismatch_0_Sense_+_Library_PoolC
TCTCCAGGAGTCGCTCGCCAGCGAGCTCGCGAACAGGATGAATGCCATGAGCAACGCCAGCGACAATGCCAAGGAACTGAAGCGGTCTCTTTCG
>Frequency_6_QualityScore_FFHHHHHIJIIIJJJJIJIJIIIIJIIIJJJIIJJJJJJIIIJIIEGFEEEEEDDDDCCDDDDCCDDCDACCDCCDDDC@B>AA;>AAA>AC;=_Mismatch_0_Sense_+_Library_PoolC
AATGCCATGAGCAACGCCAGCGACAATGCCAAGGAACTGAAGCGGTCTCTTTCGGCGACTTACAACAGGCAGAGGCAGGCCAAGATCACGGGAG
>Frequency_6_QualityScore_BEFGGEDGIHGGHIIHGHHIIIIHIIIHIIGIIIIIIIIFGGHIIIHIIHIHIGHIHHHHFBDEFFBBDBDBCCDDCCCCBCCCCAB@CCCCBB_Mismatch_0_Sense_+_Library_PoolC
TTTTTGAACAGTTAATCAATTCATATGTGATCACTGCTCAACCCCCTTGCTTTGATCTTAATAACGAGAGAATTCAAGAGACAATTTACCTTTA
>Frequency_6_QualityScore_EDGGEGGGEGHHHHHHHIIIHHEHGIHIIHGHIIIGHGHGHHEGEEFGFFHHIGGFFFHGHEFFFFFFFC_Mismatch_0_Sense_+_Library_PoolC
ATGTGATCACTGCTCAACCCCCTTGCTTTGATCTTAATAACGAGAGAATTCAAGAGACAATTTACCTTTA
>Frequency_6_QualityScore_FFHHHHHJJJJJIJJIIIIIJIJJHIIIIIJIJJJJJJJJIIJIIGIHIGGDDDEEDDDDDDDCBCDDDCDDDDCDDCCDDDCDD;A>?@<7>B_Mismatch_0_Sense_+_Library_PoolC
AGGATGAATGCCATGAGCAACGCCAGCGACAATGCCAAGGAACTGAAGCGGTCTCTTTCGGCGACTTACAACAGGCAGAGGCAGGCCAAGATCA
>Frequency_6_QualityScore_FFHHHHHJJJJJIJJJIIIIJIJIJJJJIIIJIJIIJJJJJJJJJJJJJIIJJJJJJJJIJHIHIHIHHGGGFEECCCDDDDDEDDDDC_Mismatch_0_Sense_+_Library_PoolC
GCTGTAATTTTTGAACAGTTAATCAATTCATATGTGATCACTGCTCAACCCCCTTGCTTTGATCTTAATAACGAGAGAATTCAAGAGAC
>Frequency_6_QualityScore_FFGHHHGIJHJJJJJIJJJIJIJHIIIIJJJIHIIIHGGHIIIHIIIIIIHIHFGGGGGGFFFFFE_Mismatch_0_Sense_+_Library_PoolC
TAAGGGCCGTTTTAGGCCCGCTGTAATTTTTGAACAGTTAATCAATTCATATGTGATCACTGCTCA
>Frequency_6_QualityScore_FFHHHHHIIJJJJJIIJJJIJIIIIIIJJJJJJJIJIIJJJIJJJJIJIIJJJJIIIIIHHHHGGGGFFEEEDEECDCCCCCDDDEDDDCDDBD_Mismatch_1_Sense_+_Library_PoolC
CCGCTGTAATTTTTGAACAGTTCATCAATTCATATGTGATCACTGCTCAACCCCCTTGCTTTGATCTTAATAACGAGAGAATTCAAGAGACAAT
>Frequency_6_QualityScore_FFHGGHGJJIJIIJJIJIIJJIIIIIIJJJIJIIIJJJIJJIJIJIIJHIIIJIIIJJJJIJIIIIIIIFFFFEDCBCDDDCABBCDC_Mismatch_0_Sense_+_Library_PoolC
CTGTAATTTTTGAACAGTTAATCAATTCATATGTGATCACTGCTCAACCCCCTTGCTTTGATCTTAATAACGAGAGAATTCAAGAGAC
>Frequency_6_QualityScore_FFHHHHHIJIGIIJJIIJJJIIIIGGIIIIJJIIIJJIHIIJIIIIJJJJIIIGGHGGGFFFFFFEEDEDCDCCDDDDCCDDDDEDED_Mismatch_0_Sense_+_Library_PoolC
ATAAGGGCCGTTTTAGGCCCGCTGTAATTTTTGAACAGTTAATCAATTCATATGTGATCACTGCTCAACCCCCTTGCTTTGATCTTAA
>Frequency_6_QualityScore_EEGGGEGGGGIIIGFGGIIHGIFEDFIGICFGHHGFEGGEBCBBA?BBBBAAAACCDCCCDDB@BCCC??<<=ABCCDABBACCACDDDCBCCB_Mismatch_0_Sense_+_Library_PoolC
CGCCAGCGAGCTCGCGAACAGGATGAATGCCATGAGCAACGCCAGCGACAATGCCAAGGAACTGAAGCGGTCTCTTTCGGCGACTTACAACAGG
>Frequency_6_QualityScore_EEGFGGFIIHIIGHIIIHIHGIIDGHHIIIGIIIIGHIIHHGGGFEFCCBBACCA>A9<7=?;??@AAA?7=7>99=@C>?>@?AA>=;=@>@A_Mismatch_0_Sense_+_Library_PoolC
ACAATGCCAAGGAACTGAAGCGGTCTCTTTCGGCGACTTACAACAGGCAGAGGCAGGCCAAGATCACGGGAGAGATTTTGGAGATTGTCGCGGG
>Frequency_6_QualityScore_FFHHHHEIIIHIIJIJIJJGIIJGIIJIJJJIIIJIIIHIGHIHGGCDCEEEDECDDDCDCC?CCCDCDBCDDCDDDDDD?B=??::ABCABC7_Mismatch_0_Sense_+_Library_PoolC
GAATGCCATGAGCAACGCCAGCGACAATGCCAAGGAACTGAAGCGGTCTCTTTCGGCGACTTACAACAGGCAGAGGCAGGCCAAGATCACGGGA
>Frequency_6_QualityScore_FFHHHGGIJIJJJJJJJIJJJIJIIIJJJJJJJJJJJJJJJJJJIIJIHJIIIIJIJIIJIHGGGFGGGFFFFFFEEDEEDEEDDDDD_Mismatch_0_Sense_+_Library_PoolC
AACAGTTAATCAATTCATATGTGATCACTGCTCAACCCCCTTGCTTTGATCTTAATAACGAGAGAATTCAAGAGACAATTTACCTTTA
>Frequency_6_QualityScore_EFGEGGFIFGHEGHHHGHIHHGFIIGFGIGIGIHGHHHIFHHHIHIIIFCFGHBEGGGGEDDFEEEEDDBCDDEDDCCCCCCCBCBBBBACCAB_Mismatch_1_Sense_+_Library_PoolC
AAGTCTTGTATATCTATAAGGGCCGTTTTAGGCCCGCTGTAATTTTTGAACAGTTCATCAATTCATATGTGATCACTGCTCAACCCCCTTGCTT
>Frequency_6_QualityScore_FFHGHGGJJJGHHIIHHHIGIIIHIGFFDE@CADEDBCDDCCDEDCDCCEDDDDDDDDDDDDDDCDCCCCCDDDDDDDCCDDCCDDDDBBCCDC_Mismatch_0_Sense_+_Library_PoolC
TTGTCGCGGGAGCCGACGCACTGGGCTGAGTGTTTGTTAGTGTTGATTCCCTTTTGTCAACATTGAGAATCAGATTCGACTTGCAACGACTTGA
>Frequency_6_QualityScore_DCEFGEGIHEGGHGIIIDFHIIIHHHHIIHGHGGHIFFEECGHHHHHFCFGFEGEEEE?CCCDDDDCCCBCDDBCCC@BAABAACCCCCCCBCB_Mismatch_0_Sense_+_Library_PoolC
GGCCCGCTGTAATTTTTGAACAGTTAATCAATTCATATGTGATCACTGCTCAACCCCCTTGCTTTGATCTTAATAACGAGAGAATTCAAGAGAC
>Frequency_6_QualityScore_FFHHHHHJJJJJJJJIIIJJJJJJJJJJJJJJJJJJIJJJIIJIIJJJIJJJIJJIJIIIIIJIIHHGHFEFFFFEEEEEEED_Mismatch_1_Sense_+_Library_PoolC
TTCATCAATTCATATGTGATCACTGCTCAACCCCCTTGCTTTGATCTTAATAACGAGAGAATTCAAGAGACAATTTACCTTTA
>Frequency_6_QualityScore_ACCEEDFGGFFEDCHIGFEFG@GHDFECBAFD?EGFDEEBEDCACGDBGFFCDCCFHGD?AA>?AA>?@=AAABACEBCCA@C@@@ABA>?ACA_Mismatch_1_Sense_+_Library_PoolC
TTTAGGCCCGCTGTAATTTTTGAACAGTTCATCAATTCATATGTGATCACTGCTCAACCCCCTTGCTTTGATCTTAATAACGAGAGAATTCAAG
>Frequency_6_QualityScore_DEHGHFGIHIHIIIFIHIGIIIHGHIIIIFIIIIHIIIIIIHGFFHIHFGIHGHIGFGGHHHHIGGEGDCCCEDDECDEED_Mismatch_1_Sense_+_Library_PoolC
CATCAATTCATATGTGATCACTGCTCAACCCCCTTGCTTTGATCTTAATAACGAGAGAATTCAAGAGACAATTTACCTTTA
>Frequency_6_QualityScore_FFHHHHHJIJIJJJJJJIJJJIIHIJIJJJGIGIGEGHIIGHFBC;A??BCDCDBCBCDCCDDDCDC<?=@@>@A=>A>@BCAAB<@6?5>AB<_Mismatch_0_Sense_+_Library_PoolC
TTTCGGCGACTTACAACAGGCAGAGGCAGGCCAAGATCACGGGAGAGATTTTGGAGATTGTCGCGGGAGCCGACGCACTGGGCTGAGTGTTTGT
>Frequency_5_QualityScore_ECEEECFFGGCFGEGHBGCCFDFDGGFGGHHHHHFGGDEDDBCBBBBBC>ABCABCCB=AACBC8??BCBCCBCCC?:?A?ABBCAACBCC>BC_Mismatch_0_Sense_+_Library_PoolC
CGAGCTCGCGAACAGGATGAATGCCATGAGCAACGCCAGCGACAATGCCAAGGAACTGAAGCGGTCTCTTTCGGCGACTTACAACAGGCAGAGG
>Frequency_5_QualityScore_FFGHGHHJJJJIJIJIJJJJJJIIIJJJJIIJJJJJIJIIJHIIEHDGGHDFE@ACCABCDDDCA:ACBBB?CCCBDD=BCCCCCCCCBCCCCB_Mismatch_0_Sense_+_Library_PoolC
TGCCTCTCTATCTCAACAGCCAGATTCTGCGCGCTCTCCAGGAGTCGCTCGCCAGCGAGCTCGCGAACAGGATGAATGCCATGAGCAACGCCAG
>Frequency_5_QualityScore_FFGGHHGIJIHFIIIIIJJIIJJHIJIIJJIJJJIIIJHIIIIHIIIIJIIJIGGGHGHHIHFHGFFFGEEFEEEEDD_Mismatch_0_Sense_+_Library_PoolC
CAATTCATATGTGATCACTGCTCAACCCCCTTGCTTTGATCTTAATAACGAGAGAATTCAAGAGACAATTTACCTTTA
>Frequency_5_QualityScore_FFGHHGHJGEHIHHGIIJEHGFCGEGGHIGFHHIIHHIIIHHHHGHIIIJIHHIHHGGHIIEGHEEEGFDEEC@DEDCDDBBBCBDCCDCB_Mismatch_0_Sense_+_Library_PoolC
TTGAACAGTTAATCAATTCATATGTGATCACTGCTCAACCCCCTTGCTTTGATCTTAATAACGAGAGAATTCAAGAGACAATTTACCTTTA
>Frequency_5_QualityScore_ABCFEDFHFFEEE@DBAEFDFEDDEEACGFEEEBDC@BBFCDBCDFEGGEC?@DCEEEFCAEDDDDDEE_Mismatch_0_Sense_+_Library_PoolC
CGCTGTAATTTTTGAACAGTTAATCAATTCATATGTGATCACTGCTCAACCCCCTTGCTTTGATCTTAA
>Frequency_5_QualityScore_FFHHHHHJJJJJJJJJJJIJJJJJGIIIJJJJJJJIIIGHHGIIJHIHHIIJIGIIJIJJIHHG_Mismatch_0_Sense_+_Library_PoolC
TCACTGCTCAACCCCCTTGCTTTGATCTTAATAACGAGAGAATTCAAGAGACAATTTACCTTTA
>Frequency_5_QualityScore_FFHHHHHJJJJIJFHIIIJHIJBBFGHJJJJJJIDEDDDDBDDDDDDDDDDDDDDDDDDDDCDDDCDDDDDDDDDDDCDDDDCCCDDC>BCCDC_Mismatch_0_Sense_+_Library_PoolC
CGCTCTCCAGGAGTCGCTCGCCAGCGAGCTCGCGAACAGGATGAATGCCATGAGCAACGCCAGCGACAATGCCAAGGAACTGAAGCGGTCTCTT
>Frequency_5_QualityScore_FFHHHHHJJJJJJJJJJJJJJJJIIIJJJJJJJJJJJJJJJJJJJJJJJJIJJJJIJIJJIJJJIHHGGGGFEEFFEEEEEDDDEDDDDD_Mismatch_0_Sense_+_Library_PoolC
TGAACAGTTAATCAATTCATATGTGATCACTGCTCAACCCCCTTGCTTTGATCTTAATAACGAGAGAATTCAAGAGACAATTTACCTTTA
>Frequency_5_QualityScore_FFHHGHHIIIIJJJIIIIHIIIJJJJHHHIJJGHIJJJJIIJJIIHIIFHHIIIIIIJHHG_Mismatch_0_Sense_+_Library_PoolC
GCCGTTTTAGGCCCGCTGTAATTTTTGAACAGTTAATCAATTCATATGTGATCACTGCTCA
>Frequency_5_QualityScore_FFHHGHHJJJJJJHIIIIIJIGIJIIJJIIIGHIJIIJIHHHFCDDDDDDDDDDDDDDDDDDDCD>B=@>?ACAB>AC6=;?5=ACCAB>A?@B_Mismatch_0_Sense_+_Library_PoolC
CGCCAGCGACAATGCCAAGGAACTGAAGCGGTCTCTTTCGGCGACTTACAACAGGCAGAGGCAGGCCAAGATCACGGGAGAGATTTTGGAGATT
>Frequency_5_QualityScore_EEEFGDGHIIGIIIIIIHHEHFGHIIJHEGGHIEGDFGEGFGGGFGFHEEEDGGEFFEEEFD_Mismatch_0_Sense_+_Library_PoolC
GGCCGTTTTAGGCCCGCTGTAATTTTTGAACAGTTAATCAATTCATATGTGATCACTGCTCA
>Frequency_5_QualityScore_FFHHHGHIJIJIIJIJJIIJJIIHJIIJIJIIIJJIJIGGHIIIIHIHHIIIHHGIIHGHGHG_Mismatch_0_Sense_+_Library_PoolC
CACTGCTCAACCCCCTTGCTTTGATCTTAATAACGAGAGAATTCAAGAGACAATTTACCTTTA
>Frequency_5_QualityScore_FFHHGGFIIIHIJJIIHHIIIIIIIIIHEGIIHIHGFHIHGGHGFHGGEFDDCCCCDCCBCCAAACCCCABA@?5<=A=?>:=@;?A8:5=6=@_Mismatch_0_Sense_+_Library_PoolC
CATGAGCAACGCCAGCGACAATGCCAAGGAACTGAAGCGGTCTCTTTCGGCGACTTACAACAGGCAGAGGCAGGCCAAGATCACGGGAGAGATT
>Frequency_5_QualityScore_DFFGDFFIHHI>DEFEHGGFFFFCCDAFD@BD?BBBBAAABCDBCCAAAA>@@A>>@?B=BCCBBB?BB@@BBA?=?::<@BBBCA::?89>A@_Mismatch_0_Sense_+_Library_PoolC
AGTCGCTCGCCAGCGAGCTCGCGAACAGGATGAATGCCATGAGCAACGCCAGCGACAATGCCAAGGAACTGAAGCGGTCTCTTTCGGCGACTTA
>Frequency_5_QualityScore_FFHHHHHJHIJHIJJJJJIJIIIIIIIJIJIIIJJJIHGFFFFFDDDDCDDDDDDDDDD@BCDDDDDDDACBCDCCDDCDDCDDDDDCDDDCC:_Mismatch_0_Sense_+_Library_PoolC
TCGCGAACAGGATGAATGCCATGAGCAACGCCAGCGACAATGCCAAGGAACTGAAGCGGTCTCTTTCGGCGACTTACAACAGGCAGAGGCAGGC
>Frequency_5_QualityScore_FFHHHHHJJJJJHHIIIIIIJJJHIIHJJJJJIJIIIJJJJIJJJJJJIIIJJJIHIIIIIIHHHHHHHGFFEFCCA@BDDDDDCCCDDDCCCD_Mismatch_0_Sense_+_Library_PoolC
GCTGTAATTTTTGAACAGTTAATCAATTCATATGTGATCACTGCTCAACCCCCTTGCTTTGATCTTAATAACGAGAGAATTCAAGAGACAATTT
>Frequency_5_QualityScore_DCGGFFGHGIGHFGEGHFDBFFGFGHFIHGHGHGGHCCDGHHHFFGGFHFGGGCEGHF_Mismatch_0_Sense_+_Library_PoolC
CTCAACCCCCTTGCTTTGATCTTAATAACGAGAGAATTCAAGAGACAATTTACCTTTA
>Frequency_5_QualityScore_EEGHHGGHIHIHIGIIIIJHIJIFIFHGEGIIIIIJJJHJHGGGGHIIGIIIHGGHEEFEEEEEFEEEEDDDDDCDDCDDDDDDCDDEDEDCEC_Mismatch_1_Sense_+_Library_PoolC
TCTATAAGGGCCGTTTTAGGCCCGCTGTAATTTTTGAACAGTTCATCAATTCATATGTGATCACTGCTCAACCCCCTTGCTTTGATCTTAATAA
>Frequency_5_QualityScore_FFHHHHHIJJJJJJIJJJJHIHIIIIIJIIJJIJIIIHHHHHGFGFGGEFFEFDCBCCDDDDDDDDDDDBBDDDDDDCDDCDDCDDDDD@A?A?_Mismatch_0_Sense_+_Library_PoolC
GAACAGGATGAATGCCATGAGCAACGCCAGCGACAATGCCAAGGAACTGAAGCGGTCTCTTTCGGCGACTTACAACAGGCAGAGGCAGGCCAAG
>Frequency_5_QualityScore_EEHFEGGIIGHIIGFGIIIIIEEGHEHHGIHFGDFGHIEGGHGGGFGFGFGFHIIG_Mismatch_0_Sense_+_Library_PoolC
TTTAGGCCCGCTGTAATTTTTGAACAGTTAATCAATTCATATGTGATCACTGCTCA
>Frequency_5_QualityScore_FFGHHHGIIIHEHCDGHHHGIFIEFFHIGHIHGHIIIIIIHGGHGIIHHGGHIIGHGIGEGDFFHHGEFFDEECDDCAC=ACDCCCDDDDEEDD_Mismatch_1_Sense_+_Library_PoolC
GCACTGGGCTGAGTGTTTGTTAGTGTTGATTCCCCTTTGTCAACATTGAGAATCAGATTCGACTTGCAACGACTTGAAGTCTTGTATATCTATA
>Frequency_5_QualityScore_CEGBDDCFFGEHCFHDEGCFGEHGHHIGFCCEBGHGECCCCCBBCCCCCCCCCBB>AACCBCCCBA@@@BCCCCBBB?@BBACC@BBBAAABC@_Mismatch_0_Sense_+_Library_PoolC
AGCGAGCTCGCGAACAGGATGAATGCCATGAGCAACGCCAGCGACAATGCCAAGGAACTGAAGCGGTCTCTTTCGGCGACTTACAACAGGCAGA
>Frequency_5_QualityScore_FFFGHGFHHIIFHGIHFHIIHGGHIHIGIJHGIHHIIIHGHIIHHHIHHIHIHGFFGIIIHIDDCB_Mismatch_0_Sense_+_Library_PoolC
CAATTCATATGTGATCACTGCTCAACCCCCTTGCTTTGATCTTAATAACGAGAGAATTCAAGAGAC
>Frequency_5_QualityScore_FFFHGGHIJIHIJJGIHIIIHIJJIIIIHHHIJJJJHIIIJHFHGHIIIIIIHGGHHHGGFFFEEEEEDCD_Mismatch_0_Sense_+_Library_PoolC
ATCTATAAGGGCCGTTTTAGGCCCGCTGTAATTTTTGAACAGTTAATCAATTCATATGTGATCACTGCTCA
>Frequency_5_QualityScore_FFHHGHGIJIGHIIJJJJJJHIHIIJJIJJJIJIHJIIIHHGGEBD?BCABBBCCBC=>7>;=BBDCB:;;>BCACBCABB39>A@=@?@<?=A_Mismatch_0_Sense_+_Library_PoolC
ACTGAAGCGGTCTCTTTCGGCGACTTACAACAGGCAGAGGCAGGCCAAGATCACGGGAGAGATTTTGGAGATTGTCGCGGGAGCCGACGCACTG
>Frequency_5_QualityScore_FFHFEGHIIJIIIIJHIIIJHGHIJJIHHIJJJIJGHGEHIIHEHHGGHHHIHHIIFGGHF_Mismatch_0_Sense_+_Library_PoolC
CTGCTCAACCCCCTTGCTTTGATCTTAATAACGAGAGAATTCAAGAGACAATTTACCTTTA
>Frequency_4_QualityScore_FEHGHHHJJJGIHICFGHHICHH4:DCFGGIJGHDACDCCCBCDCDDCCCCCCCCCDDCCCD@@CB?CB@CCCCCCCCACCCCBCCCCA7=?BC_Mismatch_0_Sense_+_Library_PoolC
GCGCTCTCCAGGAGTCGCTCGCCAGCGAGCTCGCGAACAGGATGAATGCCATGAGCAACGCCAGCGACAATGCCAAGGAACTGAAGCGGTCTCT
>Frequency_4_QualityScore_ECGFGGGHIIIIIHIIIIFHGHGIDDGFIHIIEFGFGDIIFGHIHIIIFGHIIDGGIHD_Mismatch_0_Sense_+_Library_PoolC
GCTCAACCCCCTTGCTTTGATCTTAATAACGAGAGAATTCAAGAGACAATTTACCTTTA
>Frequency_4_QualityScore_EEGHHHGIIIIIIIIIHIJHHIHGFIGGGGIIIIIIIIJIIGIIHIHJIIHFHIHIIIHIIIIHIHGGG=ACCEEECEDDDCDDCDCDDEBCCC_Mismatch_0_Sense_+_Library_PoolC
ATTTTTGAACAGTTAATCAATTCATATGTGATCACTGCTCAACCCCCTTGCTTTGATCTTAATAACGAGAGAATTCAAGAGACAATTTACCTTT
>Frequency_4_QualityScore_EEGGGGGIHHGIIEJIFHIFFCGGGIIIJIFE_Mismatch_0_Sense_+_Library_PoolC
CAGTTAATCAATTCATATGTGATCACTGCTCA
>Frequency_4_QualityScore_EEHGHHHIIIHIIIJIIJIIIIIIIIIJJIHIIJIIHIIIJIJJIIIIIIIIIIGEEDEEEDCAB=BBCACBCC??CCCCCCDCA?;=B?CC>B_Mismatch_0_Sense_+_Library_PoolC
TTCAGATTCTGGACGCCCTGCTGCCTCTCTATCTCAACAGCCAGATTCTGCGCGCTCTCCAGGAGTCGCTCGCCAGCGAGCTCGCGAACAGGAT
>Frequency_4_QualityScore_EECEFGGIFIGFGGGDFDEGGDGFGGIFBEHHHGGCHGEG@CEEGHIGIHIFHEECFFGEFEDC=D_Mismatch_0_Sense_+_Library_PoolC
ATCAATTCATATGTGATCACTGCTCAACCCCCTTGCTTTGATCTTAATAACGAGAGAATTCAAGAG
>Frequency_4_QualityScore_EEGEFFDEGGHIDGHHGGHHIHEGFFBFHBEHHHGGHHGE=@CGFEEGGGGDBEAD?ADDECEDDCDCC_Mismatch_1_Sense_+_Library_PoolC
CTATAAGGGCCGTTTTAGGCCCGCTGTAATTTTTGAACAGTTAATCAATTCATATGTGATCACTGCCCA
>Frequency_4_QualityScore_EEFGDFGIHFIHCEDHHHDGIB@EBC@FCGCFECCAABCCCCCBBBCDCCACDACDC>@>A>=@?ACCBBACB=ACCDCCCCCA??@5;>CBCA_Mismatch_0_Sense_+_Library_PoolC
GCTCTCCAGGAGTCGCTCGCCAGCGAGCTCGCGAACAGGATGAATGCCATGAGCAACGCCAGCGACAATGCCAAGGAACTGAAGCGGTCTCTTT
>Frequency_4_QualityScore_FFHGHGGIIIHIIIJJJJJHIIIIIIIIIJJJIHIIIJJIGIIJIIIDBGFGHIIIIGIGHHGGGGFEDBDED_Mismatch_0_Sense_+_Library_PoolC
CATATGTGATCACTGCTCAACCCCCTTGCTTTGATCTTAATAACGAGAGAATTCAAGAGACAATTTACCTTTA
>Frequency_4_QualityScore_FFHHHHHJJIJJGIJJJJJHICGDEGGIIIIICG?FDGGHIFIDH@CFEDGGEBCD=AACA;?@>9??CAAAA?=A7?7@CC9A<?;?BC@=>C_Mismatch_0_Sense_+_Library_PoolC
TACAACAGGCAGAGGCAGGCCAAGATCACGGGAGAGATTTTGGAGATTGTCGCGGGAGCCGACGCACTGGGCTGAGTGTTTGTTAGTGTTGATT
>Frequency_4_QualityScore_EFGHHHGIJJJIIJJJJJIJJJJIHIHIIIJJJGIIIIIIIIIIIIIJJJJJJIIIIIJIIHHIIIHHG>ABDEEEEDEDC_Mismatch_0_Sense_+_Library_PoolC
ATTTTTGAACAGTTAATCAATTCATATGTGATCACTGCTCAACCCCCTTGCTTTGATCTTAATAACGAGAGAATTCAAGAG
>Frequency_4_QualityScore_EEGGFEGIEHGGHHDFGEHCEFDDBH>E;DDFGH@FHFFGDEB@B;AA>DEC?>;<;??BB@=;>?BBB@ABCCCB=?@??@=A9<ABC?=;=@_Mismatch_0_Sense_+_Library_PoolC
CCGGAATTCTCCCCTGTCGTGCTCTTCGAGCAGGACCCCGTTCAGATTCTGGACGCCCTGCTGCCTCTCTATCTCAACAGCCAGATTCTGCGCG
>Frequency_4_QualityScore_DEGFHGFIIIIIIIIIJIIIIIIHHGGHGIIGHIIIIIGIIIIIIIIIIHIIGIIHIIIGGGGGGFFFFC_Mismatch_0_Sense_+_Library_PoolC
CCGCTGTAATTTTTGAACAGTTAATCAATTCATATGTGATCACTGCTCAACCCCCTTGCTTTGATCTTAA
>Frequency_4_QualityScore_EEHGHEEHCGHIHGIHGHIHHGIIHHHHIICFHIIJIHHIIHIIFHIGHHGGFFFEDCADCEBDDBDCDCCCCCDDDDEEDCBCBCC_Mismatch_1_Sense_+_Library_PoolC
ACTTGAAGTCTTGTATATCTATAAGGGCCGTTTTAGGCCCGCTGTAATTTTTGAACAGTTCATCAATTCATATGTGATCACTGCTCA
>Frequency_4_QualityScore_EEHGHHHJIJIJJJJJJJGIIIIJJJJIIJHHIIJJJJIJJIIJJIIIIJIIIIJHIIIHIIIIIGGGGGGGGDECDEECD@BCDCCCCDDDDC_Mismatch_1_Sense_+_Library_PoolC
TAGTGTTGATTCCCCTTTGTCAACATTGAGAATCAGATTCGACTTGCAACGACTTGAAGTCTTGTATATCTATAAGGGCCGTTTTAGGCCCGCT
>Frequency_4_QualityScore_FFGHHGHJIIIJIIIIJHIIIIIIIJGIIJIIJJIJHIJIJIIIIIHGGFGFEBCDDDDDDCCCD@CCACCDCDDCDDDCBCDDCCC<A?==8;_Mismatch_0_Sense_+_Library_PoolC
ACAGGATGAATGCCATGAGCAACGCCAGCGACAATGCCAAGGAACTGAAGCGGTCTCTTTCGGCGACTTACAACAGGCAGAGGCAGGCCAAGAT
>Frequency_4_QualityScore_FEGHHHGIIIIJJJJJIJJHIIIIIIJJJJJJJJJJHIIJJJJJIIJJIJJJIIGFEDDEDDDDCD?CBAACCCC=?CC>CCCDDCC>@CACC?_Mismatch_0_Sense_+_Library_PoolC
GTTCAGATTCTGGACGCCCTGCTGCCTCTCTATCTCAACAGCCAGATTCTGCGCGCTCTCCAGGAGTCGCTCGCCAGCGAGCTCGCGAACAGGA
>Frequency_4_QualityScore_FEHHHHHJJIJJJHIJJIIIIIIIJJJJJIJJJJIIJJIJIIIJJJJIIIHHIHFGHHIIHHIGGGGG_Mismatch_0_Sense_+_Library_PoolC
ATCAATTCATATGTGATCACTGCTCAACCCCCTTGCTTTGATCTTAATAACGAGAGAATTCAAGAGAC
>Frequency_4_QualityScore_EEGHHGFFGIECGGHIIIIIHHIEHIGHIIHGGFHIHHIIHHGGGIIGHGGII?EGHIGFFCECGIGDFDDDFEEEACCA=?A?ACCCBBCCA=_Mismatch_1_Sense_+_Library_PoolC
GTTAGTGTTGATTCCCCTTTGTCAACATTGAGAATCAGATTCGACTTGCAACGACTTGAAGTCTTGTATATCTATAAGGGCCGTTTTAGGCCCG
>Frequency_4_QualityScore_FEGGGGGIIEFGIGFGIIHIIGIIJHIIIIIFHIJIIIIIJIIIIIHIGHIHHGEEEDE@BCEEEDDDEBCEEEECEDEEEDDDDDCC_Mismatch_1_Sense_+_Library_PoolC
GACTTGAAGTCTTGTATATCTATAAGGGCCGTTTTAGGCCCGCTGTAATTTTTGAACAGTTCATCAATTCATATGTGATCACTGCTCA
>Frequency_4_QualityScore_FFHHHHHJGIIIIIIGIHIFIIGFGGEG?BACEECDCCCCCECCDDDEDDDDDDDDEEDDDDDDDCACCCCDCDDCECCBCCDDDCCCDDCCCD_Mismatch_1_Sense_+_Library_PoolC
GTCGCGGGAGCCGACGCACTGGGCTGAGTGTTTGTTAGTGTTGATTCCCCTTTGTCAACATTGAGAATCAGATTCGACTTGCAACGACTTGAAG
>Frequency_4_QualityScore_EFHHGHGIIIJJJIIIIIIIHIIIIIIIIIIIHIIIJGIHHHIIHHHIIIHGHIGGIIIIIHGHHFGGECBCCCDDECACCB_Mismatch_0_Sense_+_Library_PoolC
AATTTTTGAACAGTTAATCAATTCATATGTGATCACTGCTCAACCCCCTTGCTTTGATCTTAATAACGAGAGAATTCAAGAG
>Frequency_4_QualityScore_FFHHHHHIJIIIJJJJJIIJJIIJIIIJIIIIJJIJIJIIIIJJIJJJJIIIIIHIIHGGGFEEEEEEEDDEEDEDDCDCCABBACDDECCCDD_Mismatch_1_Sense_+_Library_PoolC
GGCCCGCTGTAATTTTTGAACAGTTCATCAATTCATATGTGATCACTGCTCAACCCCCTTGCTTTGATCTTAATAACGAGAGAATTCAAGAGAC
>Frequency_4_QualityScore_FFHHHHHJJJJJJJJJIJJIJIIIIHIIIGHHHHEGGFGEGG?A<@?ACDCBC?C@BCCBBCCABC5<9;=9?A??@=A@@AB>:=7?3>AB8@_Mismatch_0_Sense_+_Library_PoolC
TTCGGCGACTTACAACAGGCAGAGGCAGGCCAAGATCACGGGAGAGATTTTGGAGATTGTCGCGGGAGCCGACGCACTGGGCTGAGTGTTTGTT
>Frequency_4_QualityScore_ECFEEGGIHIIHCGGIIHHCGHIFHEBGIGEEDEGCGHHIGHACGGHCEFGFEGHEHFGCDEEEDE_Mismatch_0_Sense_+_Library_PoolC
GATCACTGCTCAACCCCCTTGCTTTGATCTTAATAACGAGAGAATTCAAGAGACAATTTACCTTTA
>Frequency_4_QualityScore_EFFGGFGIIIIIGIIJHIFIHIIIJIIIIIJJJHHHIHIIIIIIIIIIJIHGIIHIIIIHHGHHGHGEGDFEFFFEDCEDDDCCC_Mismatch_0_Sense_+_Library_PoolC
AGTTAATCAATTCATATGTGATCACTGCTCAACCCCCTTGCTTTGATCTTAATAACGAGAGAATTCAAGAGACAATTTACCTTTA
>Frequency_4_QualityScore_EEGGGFGHFHHIHHGIGGHIGHIIIIHIHIEFIHIIHHIIIIGICGGIIIIIGDACCEDFDDEEEEEEDCDCDDCEDEEEDDCCDDB_Mismatch_0_Sense_+_Library_PoolC
ACTTGAAGTCTTGTATATCTATAAGGGCCGTTTTAGGCCCGCTGTAATTTTTGAACAGTTAATCAATTCATATGTGATCACTGCTCA
>Frequency_4_QualityScore_EEGHHGGJIJJGIGGGGGGGGGGEFBECFFGFGFFEEDFDEDDEEDDDDEDDDEEDDDDDCCCCCDDDDCCDDEDDCDDDDDCBCCCCDDCABD_Mismatch_1_Sense_+_Library_PoolC
GCGGGAGCCGACGCACTGGGCTGAGTGTTTGTTAGTGTTGATTCCCCTTTGTCAACATTGAGAATCAGATTCGACTTGCAACGACTTGAAGTCT
>Frequency_4_QualityScore_EEGGGGEFHGIGDGHGGGHIIHIHIIGGEGHIIGEGGIIHIGIIIHGHHIIH_Mismatch_0_Sense_+_Library_PoolC
CCCCTTGCTTTGATCTTAATAACGAGAGAATTCAAGAGACAATTTACCTTTA
>Frequency_4_QualityScore_FEGGHGGIIIGIJJIIIIIIIIIJHHIJIIIIGHIIIIJIIIGHHIIHIHHGIJHIIJHHHIIIHHGIGDFEGDCDACDDCDDCC_Mismatch_0_Sense_+_Library_PoolC
TGTAATTTTTGAACAGTTAATCAATTCATATGTGATCACTGCTCAACCCCCTTGCTTTGATCTTAATAACGAGAGAATTCAAGAG
>Frequency_4_QualityScore_DEGGGHFIIIIIIIHEIGGHEGIIIHIIHIIIIIIHIDHIHFIIHGHIIIIIIIIIIGFDDGGHGEGFDCEDEEEDCDEDCDD_Mismatch_1_Sense_+_Library_PoolC
GTTAATCAATTCATATGTGATCACTGCTCAACCCCCTTGCTTTGATCTTAATAACGAGAGAATTCAAGAGACAATTTACCTTA
>Frequency_4_QualityScore_EFGFGGGIIHIIIIHIGHFIGFGHGIIIIIGGHFGIGHGGGIHGFFDDABACBB?:?8=??@B?BABB9;3=7?>@B;==>@>B??AACACC_Mismatch_0_Sense_+_Library_PoolC
AATGCCAAGGAACTGAAGCGGTCTCTTTCGGCGACTTACAACAGGCAGAGGCAGGCCAAGATCACGGGAGAGATTTTGGAGATTGTCGCGGG
>Frequency_4_QualityScore_FFHHHHHJJHIJIJFIIIGIIIIIHGGGFACBDFEDDDDCDEEDDDDEFDDDDDDDDDDDDDDDDDCCDDDDDDDDDEDDDDDDDDDDDDDDDD_Mismatch_1_Sense_+_Library_PoolC
TGTCGCGGGAGCCGACGCACTGGGCTGAGTGTTTGTTAGTGTTGATTCCCCTTTGTCAACATTGAGAATCAGATTCGACTTGCAACGACTTGAA
>Frequency_4_QualityScore_EEEDGFDGHG=DFIGGEGGGHIFFCFDGGHHGDGGGHHGGHGHEFGEFFE_Mismatch_0_Sense_+_Library_PoolC
CCTTGCTTTGATCTTAATAACGAGAGAATTCAAGAGACAATTTACCTTTA
>Frequency_4_QualityScore_FFGHGHHIJJJJIIIIEGBGGIHIFGHDEGFFIFHGFEB?ACCCCACBCBDCCCCDCBCCCCB?@@>>A<=>?<CCCCACCBAABCCAACCCB;_Mismatch_0_Sense_+_Library_PoolC
CTGCGCGCTCTCCAGGAGTCGCTCGCCAGCGAGCTCGCGAACAGGATGAATGCCATGAGCAACGCCAGCGACAATGCCAAGGAACTGAAGCGGT
>Frequency_4_QualityScore_EEFGGGGIIHIIJIIIIIIGHIHHIIIIHIIII_Mismatch_0_Sense_+_Library_PoolC
ACAGTTAATCAATTCATATGTGATCACTGCTCA
>Frequency_4_QualityScore_FFFHGGGIIIIJIIIIIHIHGHIHIIIGIHIIIIIIHIIIIGIIHIIIH_Mismatch_0_Sense_+_Library_PoolC
CCGCTGTAATTTTTGAACAGTTAATCAATTCATATGTGATCACTGCTCA
>Frequency_4_QualityScore_EEHHFFGIHIHHFHIIIHIIEFFDGEGFGIIIIHIIGIHIGGFGGHIIJIIIIDGHEHGEHIEGGEEECBDBCCEDCCCACCBCCDCDBCCCCB_Mismatch_0_Sense_+_Library_PoolC
TTTTGAACAGTTAATCAATTCATATGTGATCACTGCTCAACCCCCTTGCTTTGATCTTAATAACGAGAGAATTCAAGAGACAATTTACCTTTAA
>Frequency_4_QualityScore_FEGGGFGHIIHIIIIJIHGHIGIIIHIHIGGHHIGFHIIHGHHIIHGHEEEEBBCDDDCDC>ABCCCCCCCDDCCBCCCCCCCDCC<?6??<A=_Mismatch_0_Sense_+_Library_PoolC
CAGGATGAATGCCATGAGCAACGCCAGCGACAATGCCAAGGAACTGAAGCGGTCTCTTTCGGCGACTTACAACAGGCAGAGGCAGGCCAAGATC
>Frequency_4_QualityScore_EDGHGHHJJJIIJJJIIJJJIHIIJIHIIHIIIIIJJJJJJJJJJHIIIJIEHHIHGGGGGEDDDCDEECDCDCCDDDCCCDEEDD_Mismatch_0_Sense_+_Library_PoolC
AATCAGATTCGACTTGCAACGACTTGAAGTCTTGTATATCTATAAGGGCCGTTTTAGGCCCGCTGTAATTTTTGAACAGTTAATCA
>Frequency_4_QualityScore_EEHGGFEIHIIIIIIHIFEGIHHHIIIIIIIJJFGHHGHIIIIIGHHIHIJIIIIJIEFEFEGEGEFFFBEEDBCDDDECDDCC_Mismatch_0_Sense_+_Library_PoolC
GTTAATCAATTCATATGTGATCACTGCTCAACCCCCTTGCTTTGATCTTAATAACGAGAGAATTCAAGAGACAATTTACCTTTA
>Frequency_4_QualityScore_FEGGHHHJIIIIIIIGHHHHIIIHIIIHII_Mismatch_0_Sense_+_Library_PoolC
GTTAATCAATTCATATGTGATCACTGCTCA
>Frequency_4_QualityScore_EEHGGGHIIIIIIIIJHEGIGIEIGIIIHHIIIJJGIIIGGIGIIIIEHHGGEEGEFEEED@BCDBDDCCCCCDCDCDCA>=:=>ACCCBA<<A_Mismatch_0_Sense_+_Library_PoolC
CTTCGAGCAGGACCCCGTTCAGATTCTGGACGCCCTGCTGCCTCTCTATCTCAACAGCCAGATTCTGCGCGCTCTCCAGGAGTCGCTCGCCAGC
>Frequency_4_QualityScore_EEGFGEDGCFGHIJIGH:CEFGGH@EEHHADB?CCCCBACCCCDABABABACCA?B?AA;<@?>?CAB@@ACACBDCAAAA9>29?A@ACB?@B_Mismatch_0_Sense_+_Library_PoolC
TCCAGGAGTCGCTCGCCAGCGAGCTCGCGAACAGGATGAATGCCATGAGCAACGCCAGCGACAATGCCAAGGAACTGAAGCGGTCTCTTTCGGC
>Frequency_4_QualityScore_EFHGHGGJIGIIFGGIIIIIIIIIIHHHIIHIIIIIIJJIGHGEFEBCAAB??@CDCBC9?;A>@CCCCABDABCCCCACCAC;?=C>=?CAAA_Mismatch_0_Sense_+_Library_PoolC
GAACTGAAGCGGTCTCTTTCGGCGACTTACAACAGGCAGAGGCAGGCCAAGATCACGGGAGAGATTTTGGAGATTGTCGCGGGAGCCGACGCAC
>Frequency_4_QualityScore_FFEFGGHEEHIHIIIIIHGDGFGIGIIIIHHIIIIIIIHIIIEFGHHHHHHEEFFEBCCDDECACCBCC?@CCCCDCCCCDEDCE_Mismatch_0_Sense_+_Library_PoolC
AGGGCCGTTTTAGGCCCGCTGTAATTTTTGAACAGTTAATCAATTCATATGTGATCACTGCTCAACCCCCTTGCTTTGATCTTAA
>Frequency_4_QualityScore_FFHHHHHJJJJJJJJIJJJJIIHIJJJJJIJIIIIJIJJJJIIIHJJJIJJJJJI_Mismatch_0_Sense_+_Library_PoolC
AACCCCCTTGCTTTGATCTTAATAACGAGAGAATTCAAGAGACAATTTACCTTTA
>Frequency_4_QualityScore_EDGHHFFIGGHGHHGGEFGBBGHHGEGGHIIIHIIIIGGHHAEGGGHCEFGGGEEDEDEEEDDCACBCCCCCDDCCACDCCEDEEBDCDDC_Mismatch_0_Sense_+_Library_PoolC
GACTTGCAACGACTTGAAGTCTTGTATATCTATAAGGGCCGTTTTAGGCCCGCTGTAATTTTTGAACAGTTAATCAATTCATATGTGATCA
>Frequency_4_QualityScore_EEGGHGGIJIGHHGIIGHIIGIIIIIIJIIIJGHIIHIIIEIIII_Mismatch_0_Sense_+_Library_PoolC
TGTAATTTTTGAACAGTTAATCAATTCATATGTGATCACTGCTCA
>Frequency_4_QualityScore_FEGGGGFIHIIIIHIIIIIIIIIGIIIEIIHIIIJFHFHFHIGHIIIIIHIIIHGGFGHHGGFFFFFEDC_Mismatch_1_Sense_+_Library_PoolC
TCTATAAGGGCCGTTTTAGGCCCGCTGTAATTTTTGAACAGTTAATCAATTCATATGTGATCACTGCCCA
>Frequency_4_QualityScore_EEHDDGGEDGEIGIIJEIIHGEGFF@GGGIGGIIIIIIIHIGIGHHIIIHGEEEFFEDFFFEDDDEEDA@BCEEEDCCDDDC_Mismatch_0_Sense_+_Library_PoolC
AAGTCTTGTATATCTATAAGGGCCGTTTTAGGCCCGCTGTAATTTTTGAACAGTTAATCAATTCATATGTGATCACTGCTCA
>Frequency_4_QualityScore_FFHFGHHIIIIHIJIIIIJJEHIIIJJJJJJJJJHJIIJIJIHGIIIJGHIJIIHFGGHFEEEFEEFEECCEDEDDD_Mismatch_1_Sense_+_Library_PoolC
TTGTATATCTATAAGGGCCGTTTTAGGCCCGCTGTAATTTTTGAACAGTTAATCAATTCATATGTGATCACTGCCCA
>Frequency_4_QualityScore_FFHGHGHJJJJJJIIJIIJICGHIIIJIIIIJIIIIIIJIJHGGGGFDEEDCCCAB?BCABCACACC9?<>;>@CCA<:@??BACDCBBAC7;;_Mismatch_0_Sense_+_Library_PoolC
ATGCCAAGGAACTGAAGCGGTCTCTTTCGGCGACTTACAACAGGCAGAGGCAGGCCAAGATCACGGGAGAGATTTTGGAGATTGTCGCGGGAGC
>Frequency_4_QualityScore_FEGGGGFIHHIIHJIJIIIGIIIIJJJJIIIIIIJJIIIIIJJJHJJJJJIJJIIIIIHHGEIGGGFGECEEEEEDDDEEEDDD_Mismatch_1_Sense_+_Library_PoolC
GTTCATCAATTCATATGTGATCACTGCTCAACCCCCTTGCTTTGATCTTAATAACGAGAGAATTCAAGAGACAATTTACCTTTA
>Frequency_4_QualityScore_FFHHHHHJJJJJJJJJJIJJJIJJJJJIJJJJHIIIIIIIGGGEDDDDDDDDDDDDDDDCDCDDDD>B?=?>ACDDACD9@5?59ACCAA>C@B_Mismatch_0_Sense_+_Library_PoolC
ACGCCAGCGACAATGCCAAGGAACTGAAGCGGTCTCTTTCGGCGACTTACAACAGGCAGAGGCAGGCCAAGATCACGGGAGAGATTTTGGAGAT
>Frequency_4_QualityScore_FEHGGHHJJIIGHIHIHGIIIIIIICFHIIIIIJFGHGECDCBCBCACCCCA@CDDCCCCDCDCC?BACBC@C=@ABACCDBCBDCCAA?CCA@_Mismatch_0_Sense_+_Library_PoolC
CCAGATTCTGCGCGCTCTCCAGGAGTCGCTCGCCAGCGAGCTCGCGAACAGGATGAATGCCATGAGCAACGCCAGCGACAATGCCAAGGAACTG
>Frequency_3_QualityScore_FEGEFEGFGHFHHIIIIHHFD?G4@@DDGGFIECFHEHFAB@@A?AAA@A=>BBACCBCCAB?A@A=>;?>?:AA=AACDC=@ACCCC=?@88@_Mismatch_0_Sense_+_Library_PoolC
AGATTCTGCGCGCTCTCCAGGAGTCGCTCGCCAGCGAGCTCGCGAACAGGATGAATGCCATGAGCAACGCCAGCGACAATGCCAAGGAACTGAA
>Frequency_3_QualityScore_EFHHGHHJJJJJJIIJIIHHGIHHIIIIIIEIIIHIHIJGGIIIJIEDEEEFEFEDDCDDDDDDDDCDDCCCCBACCDDDD?B<<;9=BA>;>=_Mismatch_0_Sense_+_Library_PoolC
TGAATGCCATGAGCAACGCCAGCGACAATGCCAAGGAACTGAAGCGGTCTCTTTCGGCGACTTACAACAGGCAGAGGCAGGCCAAGATCACGGG
>Frequency_3_QualityScore_FEHHHHHJJJJJJJJJJJJJJHIJJHIJJJJJJJJJJJJJJJJJJJJJJJJJJIJIJJJJJJJIIIHFDEEFFFEEECEDDDDDDDDEDDDDDD_Mismatch_1_Sense_+_Library_PoolC
TTTTGAACAGTTCATCAATTCATATGTGATCACTGCTCAACCCCCTTGCTTTGATCTTAATAACGAGAGAATTCAAGAGACAATTTACCTTTAA
>Frequency_3_QualityScore_FFHHHHHJIHJJIJHIJJJJJJJJIJIJIJJJJJJJJIGIIJHHIJJJJIJJIIHHHHHGGFFEEFFEECD_Mismatch_1_Sense_+_Library_PoolC
ATCTATAAGGGCCGTTTTAGGCCCGCTGTAATTTTTGAACAGTTCATCAATTCATATGTGATCACTGCTCA
>Frequency_3_QualityScore_FFHGHGGDHIIJHIIII_Mismatch_0_Sense_+_Library_PoolC
GAGACAATTTACCTTTA
>Frequency_3_QualityScore_FFFGHHHFHIIIHIIHIJIJJJJIGGIJHIIIJHHIHHGHIIIIJIHGFGGGFFFFFFEGEEEFDEEEEADDDDDDDDDCC_Mismatch_1_Sense_+_Library_PoolC
AGTCTTGTATATCTATAAGGGCCGTTTTAGGCCCGCTGTAATTTTTGAACAGTTAATCAATTCATATGTGATCACTGCCCA
>Frequency_3_QualityScore_BCFGGDCBEFBFGGHADF?@@ACDGB=GFEHFEGEGEDGEGHIFGEGGHFGDCB7AE=?DFDFGF@CBDCD_Mismatch_0_Sense_+_Library_PoolC
CCCGCTGTAATTTTTGAACAGTTAATCAATTCATATGTGATCACTGCTCAACCCCCTTGCTTTGATCTTAA
>Frequency_3_QualityScore_CDEGEGEIHIDHFIFHFFIIIAA?AEBG?GHHIIHHHEFCE?DHFCEGHHHEFDFEFED?>AAB<===@?BCCC@B@BCCCBBCCECAD_Mismatch_0_Sense_+_Library_PoolC
TATAAGGGCCGTTTTAGGCCCGCTGTAATTTTTGAACAGTTAATCAATTCATATGTGATCACTGCTCAACCCCCTTGCTTTGATCTTAA
>Frequency_3_QualityScore_FFHHGFGIIJJJIIIIJIIGIEDFDGHIGIIBGFDDBBACEDDD>A>>8>AACAA>9<>AA?>;B>B>4/3>=;::8258ABB_Mismatch_0_Sense_+_Library_PoolC
CTTTCGGCGACTTACAACAGGCAGAGGCAGGCCAAGATCACGGGAGAGATTTTGGAGATTGTCGCGGGAGCCGACGCACTGGG
>Frequency_3_QualityScore_EEGGHGFHIIIJJJJIIJIIIJHIADGGIIHII>EEHFEEADBCB?BC=BBABCCCCBBCBDDDDCCDC>BC?ACC>BDCDDCDDB@@@CBCDA_Mismatch_0_Sense_+_Library_PoolC
CAGATTCTGCGCGCTCTCCAGGAGTCGCTCGCCAGCGAGCTCGCGAACAGGATGAATGCCATGAGCAACGCCAGCGACAATGCCAAGGAACTGA
>Frequency_3_QualityScore_EFGHHHHJHIJJJJJJIIJJJJEIIJIIJJJJIIIIIJIIIIJJJJJJIJJJIIGIIFGHHHGGFFFFFCDEEEEEDDDCCCCDBDDDDDC_Mismatch_0_Sense_+_Library_PoolC
GCCCGCTGTAATTTTTGAACAGTTAATCAATTCATATGTGATCACTGCTCAACCCCCTTGCTTTGATCTTAATAACGAGAGAATTCAAGAG
>Frequency_3_QualityScore_FFHHHHHJJJJJJIJJIJJJJJJJIJJJJJJJJJJIIJJJJJJJJJJJJJIIJJJJJJJJJHGIGHHHFCFFFDDDCCBBDDDDDD>A@C_Mismatch_0_Sense_+_Library_PoolC
CGCTGTAATTTTTGAACAGTTAATCAATTCATATGTGATCACTGCTCAACCCCCTTGCTTTGATCTTAATAACGAGAGAATTCAAGAGAC
>Frequency_3_QualityScore_FEHHHHHJJJJGIIIHIIIIJJJIJHHIJJJJJJGHHHHHIIJIJIIIIIIHHHGGFDFFFEEEEEEC_Mismatch_1_Sense_+_Library_PoolC
TATAAGGGCCGTTTTAGGCCCGCTGTAATTTTTGAACAGTTCATCAATTCATATGTGATCACTGCTCA
>Frequency_3_QualityScore_EFHHHHGJJJJJJJJJJJJJJJJJJJJJJJJHIIIJJJIIJJIIHIIIHHIIHIHIIJHIHFHFGGFFFEF_Mismatch_1_Sense_+_Library_PoolC
ATATGTGATCACTGCTCAACCCCCTTGCTTTGATCTTAATAACGAGAGAATTCAAGAGACAATTTACCTTA
>Frequency_3_QualityScore_FFHHHHHJHHJJHIJHIHIIIHIIIJIIIGHIIJIIHHHGEEEFDCABBBAABCCDCB?@DBCBBCDDDBB@@>AC@CCCDBBBCACBBCCDCB_Mismatch_0_Sense_+_Library_PoolC
ATGGTTCGAACTCCGACGCCGGAATTCTCCCCTGTCGTGCTCTTCGAGCAGGACCCCGTTCAGATTCTGGACGCCCTGCTGCCTCTCTATCTCA
>Frequency_3_QualityScore_EFGHHGGHFHHHJGFHGIHIHHIJIIIJIIGHIIHIJIIJJJIJGHHIHIIIIGGFHGGGEEEEE_Mismatch_0_Sense_+_Library_PoolC
ACTTGAAGTCTTGTATATCTATAAGGGCCGTTTTAGGCCCGCTGTAATTTTTGAACAGTTAATCA
>Frequency_3_QualityScore_?CEEEFGHFGGIGIHIHJIEDFFCDEHIHH<@DEDFDDFEGGDDGFFFHFHHEFGGGGEECCDDD;;=><>ABBB?AAC@BCDCCC_Mismatch_0_Sense_+_Library_PoolC
AAGGGCCGTTTTAGGCCCGCTGTAATTTTTGAACAGTTAATCAATTCATATGTGATCACTGCTCAACCCCCTTGCTTTGATCTTAA
>Frequency_3_QualityScore_CFHEEGCGIIFGGGAFFHGGEHGGFEFGHIGGHBEHIIHHGHFIFGHDGHDCGFHFADDEEFBCDC@_Mismatch_1_Sense_+_Library_PoolC
ATAAGGGCCGTTTTAGGCCCGCTGTAATTTTTGAACAGTTAATCAATTCATATGTGATCACTGCCCA
>Frequency_3_QualityScore_EEFEG@FFHHIGIGIGIHIHFIIJJHIIHIIIIIIIIJIGIHIJJFEGDEHGIFFEHFHGGGHGGGHGFCEC_Mismatch_0_Sense_+_Library_PoolC
ATATGTGATCACTGCTCAACCCCCTTGCTTTGATCTTAATAACGAGAGAATTCAAGAGACAATTTACCTTTA
>Frequency_3_QualityScore_FFHHHHFIIJIHHIJIGHHIJHGFHIIIJJJIIGGIHIGHIIIHHIJJIJIGDFGGFFFFDCDEEDCDDCCACDDDDDDDDDCCEDEEDDBCDD_Mismatch_1_Sense_+_Library_PoolC
TTGCAACGACTTGAAGTCTTGTATATCTATAAGGGCCGTTTTAGGCCCGCTGTAATTTTTGAACAGTTAATCAATTCATATGTGATCACTGCCC
>Frequency_3_QualityScore_FFHHGGHIIIJIJJJJJJJJIIHGHIIIJJJJJIJJIGHIJJJIJJII_Mismatch_0_Sense_+_Library_PoolC
TTGCTTTGATCTTAATAACGAGAGAATTCAAGAGACAATTTACCTTTA
>Frequency_3_QualityScore_FEHHHGHJHHHIIIHIIJHIJIIGGHHIIHJHIJJIIIFFDDACDDDEDDDDDCCDCBB??@ABA@<A@9>BBCDDCB8@A>A>ABBC?A@AA?_Mismatch_0_Sense_+_Library_PoolC
GGCTCACCGTCGAGAGGGAAATGGTTCGAACTCCGACGCCGGAATTCTCCCCTGTCGTGCTCTTCGAGCAGGACCCCGTTCAGATTCTGGACGC
>Frequency_3_QualityScore_FFHHHHHJJJJJJJJJJJJJIJIJJIJJJJIIJJJJJJJIJJJIIJIJJIGGFFFFEDDDDDCDCCCDD?BAB>CDDDDDC>AC@CBABB=BCB_Mismatch_0_Sense_+_Library_PoolC
ATTCTGGACGCCCTGCTGCCTCTCTATCTCAACAGCCAGATTCTGCGCGCTCTCCAGGAGTCGCTCGCCAGCGAGCTCGCGAACAGGATGAATG
>Frequency_3_QualityScore_FFHHGHHJJJJJJJJJJIJJJJJJJJJJJJJHJJJJJJJJIJJIIHIIGIIJIHIIIIJJEHHHHHHHGEF_Mismatch_0_Sense_+_Library_PoolC
TATGTGATCACTGCTCAACCCCCTTGCTTTGATCTTAATAACGAGAGAATTCAAGAGACAATTTACCTTTA
>Frequency_3_QualityScore_BDGGHFGJJGHIIFHFHII?FFGGGHFGIBDEHIJIJEDGGDHEHIIIHIHDGGFGGEFEEFDDDEDDDBDC_Mismatch_1_Sense_+_Library_PoolC
TATCTATAAGGGCCGTTTTAGGCCCGCTGTAATTTTTGAACAGTTCATCAATTCATATGTGATCACTGCTCA
>Frequency_3_QualityScore_EEGDF@FHHIHIIJEHDHIIIHFGIIJDHIHEEDCAABCDCCCDC?C:>@BBCBC@C>ABDCAACAACA@CDDCCCCBB@CACCCDCDDDBBD@_Mismatch_1_Sense_+_Library_PoolC
GGGAGAGATTTTGGAGATTGTCGCGGGAGCCGACGCACTGGGCTGAGTGTTTGTTAGTGTTGATTCCCCTTTGTCAACATTGAGAATCAGATTC
>Frequency_3_QualityScore_DEEEADFHIIIJJIHHHIJGHIIIIIJIIJJIJHIHIIJIJIIIIHIGIIIJIHGHHGGFFFF?DEEEEBDDDDCD_Mismatch_1_Sense_+_Library_PoolC
TGTATATCTATAAGGGCCGTTTTAGGCCCGCTGTAATTTTTGAACAGTTAATCAATTCATATGTGATCACTGCCCA
>Frequency_3_QualityScore_ECE<D@DHFDGDHCCFGHGFHEGFEHGHGFFGHIIHHHIHIIGHGHIEDGIGHGDEGEHGFDACGG>BCC?@DDDCEEACAEDEB==AACC_Mismatch_0_Sense_+_Library_PoolC
GAGTGTTTGTTAGTGTTGATTCCCTTTTGTCAACATTGAGAATCAGATTCGACTTGCAACGACTTGAAGTCTTGTATATCTATAAGGGCCG
>Frequency_3_QualityScore_FFGGGGFGGIIGEHIGIIJHGGFHHIIIGHIJHIIHIIIJJJIIIIHIIGFGHGFCHIHIHGGGEDE_Mismatch_0_Sense_+_Library_PoolC
TCAATTCATATGTGATCACTGCTCAACCCCCTTGCTTTGATCTTAATAACGAGAGAATTCAAGAGAC
>Frequency_3_QualityScore_EEFFGGHIIIIJJGIIHIIJJIIIHIIIIJIIJHGIIJJIHIFHIIJCGGGHGHHIHHFGGHIGBDEFECCDDCCCCCBCCDEEDDCCCDDDCC_Mismatch_1_Sense_+_Library_PoolC
AGTCAACATTGAGAATCAGATTCGACTTGCAACGACTTGAAGTCTTGTATATCTATAAGGGCCGTTTTAGGCCCGCTGTAATTTTTGAACAGTT
>Frequency_3_QualityScore_EFHHGHHHHHIIIHGDGHIIHIGHHIJGHHIJGIFHIIIHIFGEEDDCB@B8A>?=ABCCA?<>6?.695<89:<89=AA>>@<?B_Mismatch_0_Sense_+_Library_PoolC
AAGGAACTGAAGCGGTCTCTTTCGGCGACTTACAACAGGCAGAGGCAGGCCAAGATCACGGGAGAGATTTTGGAGATTGTCGCGGG
>Frequency_3_QualityScore_EEAEGGGGGIIIFHGIIIHIIHIIHCFIFHGGFFHIIHHFEEGHHEHGHHIGHHCFHHGFCEDED_Mismatch_0_Sense_+_Library_PoolC
ATCACTGCTCAACCCCCTTGCTTTGATCTTAATAACGAGAGAATTCAAGAGACAATTTACCTTTA
>Frequency_3_QualityScore_FDGHGGHJJIJIIIJJJIEFIIHIIJIJJJJIIIIIIJIIHGDGDGGGEDFEECEEFEEEEFDFDDDDECDDDDD_Mismatch_1_Sense_+_Library_PoolC
GTATATCTATAAGGGCCGTTTTAGGCCCGCTGTAATTTTTGAACAGTTCATCAATTCATATGTGATCACTGCTCA
>Frequency_3_QualityScore_DEGC>DFBGGGIHGHHHHHHGFHGFGHFGHHHGFGHHHHHHHJJHHHGGHFGGFFFGGFEDDDDDDB@B@@BBAACBA?BCCBCCDE_Mismatch_0_Sense_+_Library_PoolC
TAAGGGCCGTTTTAGGCCCGCTGTAATTTTTGAACAGTTAATCAATTCATATGTGATCACTGCTCAACCCCCTTGCTTTGATCTTAA
>Frequency_3_QualityScore_EEGGHFGIHJF@GEHIHHGIHHIIGEHFGHGHHHFIHIGIGIJIHHGHIII_Mismatch_0_Sense_+_Library_PoolC
CCCTTGCTTTGATCTTAATAACGAGAGAATTCAAGAGACAATTTACCTTTA
>Frequency_3_QualityScore_FFHHHHHJJJJJJIICHHIIIFHIAGHGHIGGGGFC?BCCDDADDDCDDDDDDDCDCCDCCACCCCC>CCCDDCDDDCCCDCDDCDDDCC6><B_Mismatch_0_Sense_+_Library_PoolC
CGCGCTCTCCAGGAGTCGCTCGCCAGCGAGCTCGCGAACAGGATGAATGCCATGAGCAACGCCAGCGACAATGCCAAGGAACTGAAGCGGTCTC
>Frequency_3_QualityScore_FFHHHHHGIIIIJHIIJJJHIJDHGHIIJJJIJJIIIJFIJJJIIIIIHFGGDFF@BDEEDDDADDDDDCBCDDDDDDDDCDCC>BAC:@A?@<_Mismatch_0_Sense_+_Library_PoolC
CTCTTCGAGCAGGACCCCGTTCAGATTCTGGACGCCCTGCTGCCTCTCTATCTCAACAGCCAGATTCTGCGCGCTCTCCAGGAGTCGCTCGCCA
>Frequency_3_QualityScore_EEHGEAFFIIJIJJJHGFGFFGGHIHHIGGHGIIIIIIGHIIJIJHBEGIIGIIIIIHJIIHIGGGGFAACCDDA?B@ACCC>BDACCCDCBBC_Mismatch_1_Sense_+_Library_PoolC
CCTTTGTCAACATTGAGAATCAGATTCGACTTGCAACGACTTGAAGTCTTGTATATCTATAAGGGCCGTTTTAGGCCCGCTGTAATTTTTGAAC
>Frequency_3_QualityScore_EFHHHGGHIHJJIJIIJJIJJJIIIJFIHHIIJJJJJJJJJJJIJGIIIIIGIGI>DGIIIIIJHIIHF=ABEEEEDDDEDDDDDDDDDEDDDD_Mismatch_2_Sense_+_Library_PoolC
ATTTTTGAACAGTTCATCAATTCATATGTGATCACTGCTCAACCCCCTTGCTTTGATCTTAATAACGAGAGAATTCAAGAGACAATTTACCTTA
>Frequency_3_QualityScore_FFHHHHHJJJJJIIJJJIJJJJJJJJJJJJJJJIJJJJJJJIJJJJ_Mismatch_0_Sense_+_Library_PoolC
CTGTAATTTTTGAACAGTTAATCAATTCATATGTGATCACTGCTCA
>Frequency_3_QualityScore_@@D>FE@G?>FGFDFEFFFFGEGBDE=A3>7=?B:@@A<>;@A@B@:;4:=;@B>A@:<A=;<A?@A=@;=?6?<9>@?@B?@@A@?_Mismatch_0_Sense_+_Library_PoolC
GTCGCGGGAGCCGACGCACTGGGCTGAGTGTTTGTTAGTGTTGATTCCCTTTTGTCAACATTGAGAATCAGATTCGACTTGCAACGA
>Frequency_3_QualityScore_EFHHGGHJGIIIJJJJJIIHFHIIIJJJJJJJJCHHHJFGHHIHIHIJJJJ_Mismatch_0_Sense_+_Library_PoolC
GCCCGCTGTAATTTTTGAACAGTTAATCAATTCATATGTGATCACTGCTCA
>Frequency_3_QualityScore_EEHHHHHIIIJJJJJGIJJIIJJJIIJIIGHGIJJJJHHHIJJHIIIHIHGHIHGGGFHFFFFEEFFEDDDE_Mismatch_1_Sense_+_Library_PoolC
TATCTATAAGGGCCGTTTTAGGCCCGCTGTAATTTTTGAACAGTTAATCAATTCATATGTGATCACTGCCCA
>Frequency_3_QualityScore_EDCFFGAGGIHHHIIIHGIGIHIHGGHIFGFGIIHHIIIHIIIHHDCEHGHHGHHHGFB_Mismatch_0_Sense_+_Library_PoolC
CGTTTTAGGCCCGCTGTAATTTTTGAACAGTTAATCAATTCATATGTGATCACTGCTCA
>Frequency_3_QualityScore_EEGFFGGJJHFHIIJGGHGGIIJGIHIHHIIGIIIGIHEHHGCGDEEEB<@9>@<AB:>=?B25,60;@<@A>8?;@B==BAB@C@7??A_Mismatch_0_Sense_+_Library_PoolC
AAGGAACTGAAGCGGTCTCTTTCGGCGACTTACAACAGGCAGAGGCAGGCCAAGATCACGGGAGAGATTTTGGAGATTGTCGCGGGAGCC
>Frequency_3_QualityScore_EFHHHHHJJJJJIJHIDGDGIHIIFIGIIIJIJJIHIIJJJIIJIIIIJJIIHGGHGHEGGGFFFEEDCCDDDDCDDDDDDDDCDEDDDDDDEE_Mismatch_1_Sense_+_Library_PoolC
GACGCACTGGGCTGAGTGTTTGTTAGTGTTGATTCCCCTTTGTCAACATTGAGAATCAGATTCGACTTGCAACGACTTGAAGTCTTGTATATCT
>Frequency_3_QualityScore_FFHHHHHJJJJIJHHHIIFHEHGEGIE?FIHHDGIFIIIGGHGIHGFGHEBDEECBBBDEDDCD;AB>BB?>@AC??BCCC>B:=<:@>@BCC@_Mismatch_0_Sense_+_Library_PoolC
CTCCCCTGTCGTGCTCTTCGAGCAGGACCCCGTTCAGATTCTGGACGCCCTGCTGCCTCTCTATCTCAACAGCCAGATTCTGCGCGCTCTCCAG
>Frequency_3_QualityScore_FFHHHHHJJJHIJJJJJJHJJJIIIJJJJJJJJJJIJJIJIJJJJJJJIIIIIIIHIHGGFFFFEEEEEBDDEE_Mismatch_0_Sense_+_Library_PoolC
AGGCCCGCTGTAATTTTTGAACAGTTAATCAATTCATATGTGATCACTGCTCAACCCCCTTGCTTTGATCTTAA
>Frequency_3_QualityScore_DEHGGEGHDEEGHGHHHHHHHGDEFAFGHIHHIIIIJHHIIIGGHGHIIIFIHHHAFFEGGGEEEDFFEDEDEBCDC_Mismatch_1_Sense_+_Library_PoolC
GAACAGTTCATCAATTCATATGTGATCACTGCTCAACCCCCTTGCTTTGATCTTAATAACGAGAGAATTCAAGAGAC
>Frequency_3_QualityScore_FFHHHHHJJJIIJJJIJJIJJJIJIIIIIJJJJJJJHIIJJIIIJIJJIHIIHIHJGIJJIJIHIIHHFFFFEFEDCDECD_Mismatch_0_Sense_+_Library_PoolC
TTTTGAACAGTTAATCAATTCATATGTGATCACTGCTCAACCCCCTTGCTTTGATCTTAATAACGAGAGAATTCAAGAGAC
>Frequency_3_QualityScore_FEHHHHHJJJJJJIJJJJJJHJEHHJHIJIHIJJJEHGHHJJJJJIIHHEEEEEDEEDCDDDCDDDDDDBCCDABCBCCDDDC7>?@@@CC_Mismatch_0_Sense_+_Library_PoolC
GATGAATGCCATGAGCAACGCCAGCGACAATGCCAAGGAACTGAAGCGGTCTCTTTCGGCGACTTACAACAGGCAGAGGCAGGCCAAGATC
>Frequency_3_QualityScore_EEEGEGGIJIHHIGHIEFHIHIIJFEGIFHEGHGFGGEGEFFEDDCDCCB2:6<<6949?>A?4:59(.6?A78=?89?>7A:@>>A_Mismatch_0_Sense_+_Library_PoolC
CAAGGAACTGAAGCGGTCTCTTTCGGCGACTTACAACAGGCAGAGGCAGGCCAAGATCACGGGAGAGATTTTGGAGATTGTCGCGGG
>Frequency_3_QualityScore_EFHHHHHJJJJJJJGIIIIJJJGIJIJJHIJJJJJIJJJJJIIJHIIHIIJJJJJJI_Mismatch_0_Sense_+_Library_PoolC
TTTTAGGCCCGCTGTAATTTTTGAACAGTTAATCAATTCATATGTGATCACTGCTCA
>Frequency_3_QualityScore_FDFHHGHJJJJJJJJHIIJJJJJIHGIJJHHIJJJJJJJJJJJJJHIGHIIJIJJJIH_Mismatch_0_Sense_+_Library_PoolC
GTTTTAGGCCCGCTGTAATTTTTGAACAGTTAATCAATTCATATGTGATCACTGCTCA
>Frequency_3_QualityScore_EDFFGGEEH?BHDHHFHHGGFFEIEHHFHGDGGAEGDGHF?B?ADC;AABB@=?BCCCCCCCAACCCCA=>=AC?:A@ABC?ACAA>BB>ABCC_Mismatch_0_Sense_+_Library_PoolC
GAGCTCGCGAACAGGATGAATGCCATGAGCAACGCCAGCGACAATGCCAAGGAACTGAAGCGGTCTCTTTCGGCGACTTACAACAGGCAGAGGC
>Frequency_3_QualityScore_EEHHFHGDHGHIEHIHHIHGHHHFEHIJIIEHIGIIIJJHIIIIHIIJJIHIHIJJIIJIIFIGFGHHGDECEDEDDDECDCDDECCDDB_Mismatch_1_Sense_+_Library_PoolC
TGAACAGTTCATCAATTCATATGTGATCACTGCTCAACCCCCTTGCTTTGATCTTAATAACGAGAGAATTCAAGAGACAATTTACCTTTA
>Frequency_3_QualityScore_EFHHHHHJJJJJJJJJJJJJJJJJIJJIJJIJJJGIFEGFFGGGGEE:A>@>CCDDCCACCCCDBCCDC?C;?ACB@ACB?A?CBCCC><@6?9_Mismatch_0_Sense_+_Library_PoolC
TCTCTTTCGGCGACTTACAACAGGCAGAGGCAGGCCAAGATCACGGGAGAGATTTTGGAGATTGTCGCGGGAGCCGACGCACTGGGCTGAGTGT
>Frequency_3_QualityScore_FFHGGGGJJJJJJJIJJJJIJJJJHJJJJJJJJHIIJJIJJJJJJJJIHIIIJJJJIIIIGIIFHGHGGCEFDFDCCDEDECDCBCDC_Mismatch_1_Sense_+_Library_PoolC
CTGTAATTTTTGAACAGTTCATCAATTCATATGTGATCACTGCTCAACCCCCTTGCTTTGATCTTAATAACGAGAGAATTCAAGAGAC
>Frequency_3_QualityScore_EEEFHEEHFGGGHGHIEFDHFHHEGHIGHGGGIGHHGHGFHGFFFIIHGFHIHFHGFGDHGGFDFCEFECADDEDCCCCCD_Mismatch_0_Sense_+_Library_PoolC
AATCAATTCATATGTGATCACTGCTCAACCCCCTTGCTTTGATCTTAATAACGAGAGAATTCAAGAGACAATTTACCTTTA
>Frequency_3_QualityScore_FFHHHHHHHIIIGIHIJJHIIIJHIFHIJIJJJIJIJIHIIIJJJJGJIHHIIIIIIHIIIIHIIGGGHEGFFEEEDDDCDDDDEDDDD_Mismatch_1_Sense_+_Library_PoolC
TGAACAGTTAATCAATTCATATGTGATCACTGCTCAACCCCCTTGCTTTGATCTTAATAACGAGAGAATTCAAGAGACAATTTACCTTA
>Frequency_3_QualityScore_FFHHHHHJJJJJJJJJJJJJJGIIIIJJJJJJIJJIHIIHHHHHHHGEDF@FBDDC@CC?>CA?@BBDA@??CCBDCACCCCB@AB@CCAB@B@_Mismatch_0_Sense_+_Library_PoolC
CCCTGCTGCCTCTCTATCTCAACAGCCAGATTCTGCGCGCTCTCCAGGAGTCGCTCGCCAGCGAGCTCGCGAACAGGATGAATGCCATGAGCAA
>Frequency_3_QualityScore_FFGFGGGGHHGHIGHHIFHHGHHIIHHGHIHIJIIGHHIIIIHIJGDFAFGGGGE?C?;@A;?ABC@>:3:;4=>9AB@=?:B:;AB=BCCAAA_Mismatch_0_Sense_+_Library_PoolC
CTGCTGCCTCTCTATCTCAACAGCCAGATTCTGCGCGCTCTCCAGGAGTCGCTCGCCAGCGAGCTCGCGAACAGGATGAATGCCATGAGCAACG
>Frequency_3_QualityScore_FFHHFGGIIIHHJAEGICHHGHHFG<DGFGFDEEDEEDDDDCDBCCACCDDDCCDC?BCCDDDDBDCCBABCDCDBCCC=BCDDDDDDABC@@B_Mismatch_0_Sense_+_Library_PoolC
GGAGTCGCTCGCCAGCGAGCTCGCGAACAGGATGAATGCCATGAGCAACGCCAGCGACAATGCCAAGGAACTGAAGCGGTCTCTTTCGGCGACT
>Frequency_3_QualityScore_EDHHHGHHGGHGGHIIIIIIFEIIHJIHJHHHCIIIFHHGGFGFFCEFCCBCCC@=<;?CDCCCCBCDC>>@BACCBBBBCDDB<@ACA?8>>;_Mismatch_0_Sense_+_Library_PoolC
CGAACAGGATGAATGCCATGAGCAACGCCAGCGACAATGCCAAGGAACTGAAGCGGTCTCTTTCGGCGACTTACAACAGGCAGAGGCAGGCCAA
>Frequency_2_QualityScore_FECEFHFGIIGGEHIDGEGFEEFGAE?=E?EA>EAFE:@/=-5@AEA@=?;>BCAB<>=A@_Mismatch_0_Sense_+_Library_PoolC
CGACTTACAACAGGCAGAGGCAGGCCAAGATCACGGGAGAGATTTTGGAGATTGTCGCGGG
>Frequency_2_QualityScore_7A?C?AAEGGEABE=A<195CCEE?>9CEEAA9@CDDDC?BC=@A?AD??;<7/69<8=>9>339:==?BBBB:1:<=?<75;==?_Mismatch_0_Sense_+_Library_PoolC
ACAGGATGAATGCCATGAGCAACGCCAGCGACAATGCCAAGGAACTGAAGCGGTCTCTTTCGGCGACTTACAACAGGCAGAGGCAG
>Frequency_2_QualityScore_FFHHHGFIJGGIJIIIJJIGIGIIIIJIGHIIHGGIIJJIBGIGIHGGGEEAEEEGGGEGGE_Mismatch_1_Sense_+_Library_PoolC
GGCCGTTTTAGGCCCGCTGTAATTTTTGAACAGTTCATCAATTCATATGTGATCACTGCTCA
>Frequency_2_QualityScore_EEGGEBGGEGIHEGDEGADGF??CEECAADGEIHIGGGGGEBCG;AEFG9@?ACFCBC@@C??AABEBEACCCCCCCA9_Mismatch_2_Sense_+_Library_PoolC
CTTGTATATCTATAAGGGCCGTTTTAGGCCCGCTGTAATTTTTGAACAGTTCATCAATTCATATGTGATCACTGCTCGA
>Frequency_2_QualityScore_FFHHHHHJIJJIJJIJJGIIIIIIGIJHHHFFFFDEDCDACCDADDDDDEECDDDEEDDDBDCDDEEDCCCDCDCDDDDDCDDDCDDCDDDDDD_Mismatch_1_Sense_+_Library_PoolC
TTGGAGATTGTCGCGGGAGCCGACGCACTGGGCTGAGTGTTTGTTAGTGTTGATTCCCCTTTGTCAACATTGAGAATCAGATTCGACTTGCAAC
>Frequency_2_QualityScore_FFHGHECGFFCEGICGFFE?CECEEHIDECFEGGIIEFGGGCDHGFIFEEC8?AC7899=@A?CCCCC=:=(:-:>=9?<A;=7A?=?A9BCBA_Mismatch_1_Sense_+_Library_PoolC
CAGGCAGAGGCAGGCCAAGATCACGGGAGAGATTTTGGAGATTGTCGCGGGAGCCGACGCACTGGGCTGAGGGTTTGTTAGTGTTGATTCCCTT
>Frequency_2_QualityScore_EDFGEGFHFHIIG@GECEGFGAE?EECGIIG@=EFFHB7??CEHDCE@ACEGEACCEGDEE?55==?_Mismatch_1_Sense_+_Library_PoolC
TAAGGGCCGTTTTAGGCCCGCTGTAATTTTTGAACAGTTAATCAATTCATATGTGATCACTGCTCGA
>Frequency_2_QualityScore_FFHHHGHIJJJJJIJJJJJJJJJJJJJJIIIIJJJJJJIJJJJJJJJJJJJJJIIIIIJJJIIJIIJHGCDEDEEEEEECEDDD_Mismatch_1_Sense_+_Library_PoolC
ATTTTTGAACAGTTAATCAATTCATATGTGATCACTGCTCAACCCCCTTGCTTTGATCTTAATAACGAGAGAATTCAAGAGGCA
>Frequency_2_QualityScore_FFHHHHHJHIJJJIGIIJJJJJJJJJJJJJGIJJJJJJJJIJJJIIIJJJJJIIIHHHGHGFFFFFFEEEEEEEEEEEEEDDDDDDDC_Mismatch_0_Sense_+_Library_PoolC
ACTTGAAGTCTTGTATATCTATAAGGGCCGTTTTAGGCCCGCTGTAATTTTTGAACAGTTAATCAATTCATATGTGATCACTGCTCAA
>Frequency_2_QualityScore_EFEHHFHIIIIIJJIJIIIIIJHHIIHIJJJJIIIJHHIGIHIIIIGIIIIIIJIEIHIIHEHEGACEGDGEECEEDECCEEDDCCCCC_Mismatch_0_Sense_+_Library_PoolC
GAACAGTTAATCAATTCATATGTGATCACTGCTCAACCCCCTTGCTTTGATCTTAATAACGAGAGAATTCAAGAGACAATTTACCTTTA
>Frequency_2_QualityScore_FFHHHGGJJJIIJJIIIIIJJJJIIIIGIIJJIIJJJIJJJJJJJJJIIHHHHHFFFFEEEEEEEEDDDCDDEEFEEE_Mismatch_2_Sense_+_Library_PoolC
CGACTTGAAGTCTTGTATATCTATAAGGGCCGTTTTAGGCCCGCTGTAATTTTTGAACAGTTCATCAATTCATATGTA
>Frequency_2_QualityScore_C@E=B=EEGF?BHCE?EBEEBCGHCCGGEGGGEEEFFGGEEFFGE9EGCCEFGEIEEEECCFGECC?CA9:?:>>B@CA_Mismatch_0_Sense_+_Library_PoolC
TCAATTCATATGTGATCACTGCTCAACCCCCTTGCTTTGATCTTAATAACGAGAGAATTCAAGAGACAATTTACCTTTA
>Frequency_2_QualityScore_EEEGFGGIHBFEAEGGII<99FEFGHGIIGGCCEFEFHIIEAEFEFHIIIIEC_Mismatch_0_Sense_+_Library_PoolC
AGGCCCGCTGTAATTTTTGAACAGTTAATCAATTCATATGTGATCACTGCTCA
>Frequency_2_QualityScore_FFHGHGGIJIJJJIJJJIGIIJJJJJIJIJJJJIGIJIJJJJJJJIIJIJIIIIIIGIIIHGIIHHHHGEEEEEEDEEEEDECD_Mismatch_2_Sense_+_Library_PoolC
AGTTCATCAATTCATATGTGATCACTGCTCAACCCCCTTGCTTTGATCTTAATAACGAGAGAATTCAAGAGACAATTTACCTTA
>Frequency_2_QualityScore_EEHCGFFIFGGHIHIGIGAIIFGGGIGFEIIDHIIIIGGHIIIIFHIGGIEGIGHEIDEHGCHEGCACCCEBAABBCC@C_Mismatch_0_Sense_+_Library_PoolC
TTTGAACAGTTAATCAATTCATATGTGATCACTGCTCAACCCCCTTGCTTTGATCTTAATAACGAGAGAATTCAAGAGAC
>Frequency_2_QualityScore_FFEHHCHIIDHIIIHGEFIGGIHEGIEGFIIIIIIIIIIIIIEGGGGGGFDACACCCAACCDDDDDDDCCCCACABCDDDC@ACBBC<A_Mismatch_0_Sense_+_Library_PoolC
ACAGGATGAATGCCATGAGCAACGCCAGCGACAATGCCAAGGAACTGAAGCGGTCTCTTTCGGCGACTTACAACAGGCAGAGGCAGGCC
>Frequency_2_QualityScore_FEHFHGHIIIIEHIIIIIGHHIEIGIIIGIIHHIIIIGIIIEEGGGGECGAEE>DEDECCCC>@@A?CBB;9;?;BBA@BBCC9AB;6?7=A?A_Mismatch_0_Sense_+_Library_PoolC
AGATTCTGGACGCCCTGCTGCCTCTCTATCTCAACAGCCAGATTCTGCGCGCTCTCCAGGAGTCGCTCGCCAGCGAGCTCGCGAACAGGATGAA
>Frequency_2_QualityScore_DCCEACEHGECFGCGGEBAAGCFGECEFGIGGHIIICEIIEHIIICGFGACGGHIFGIEIEEIGG7AEEACABCDCC_Mismatch_0_Sense_+_Library_PoolC
GAACAGTTAATCAATTCATATGTGATCACTGCTCAACCCCCTTGCTTTGATCTTAATAACGAGAGAATTCAAGAGAC
>Frequency_2_QualityScore_FFHEHHHJJJJGIJJJJJJJJJJJJJJJJJGIIHIJIJIJJJJJJIJIJIIIIIIIIIHIIIIIHHI_Mismatch_1_Sense_+_Library_PoolC
CTGTAATTTTTGAACAGTTCATCAATTCATATGTGATCACTGCTCAACCCCCTTGCTTTGATCTTAA
>Frequency_2_QualityScore_FDGHH@GIEHGIIIGIFFHIIIIIIEFGGGHIGGGGGGGEFFEFEEFGFEGGFEFGE=BCEC@CCEECCCCCCCCCCCE_Mismatch_0_Sense_+_Library_PoolC
GTTTTAGGCCCGCTGTAATTTTTGAACAGTTAATCAATTCATATGTGATCACTGCTCAACCCCCTTGCTTTGATCTTAA
>Frequency_2_QualityScore_FFGHHHHIIIJIJJJDHHIIIHEGCFFGFFEEECC<ACEDDCDCCCBCDDDCDEEDDDDDDDDEEDDDDDDDCDDDDDDDDDDECCDDDDDDC?_Mismatch_1_Sense_+_Library_PoolC
TGAGATTGTCGCGGGAGCCGACGCACTGGGCTGAGTGTTTGTTAGTGTTGATTCCCTTTTGTCAACATTGAGAATCAGATTCGACTTGCAACGA
>Frequency_2_QualityScore_FFGGGGEGHIIJJJHIIIFIGIIJJJIGEFIGGGIGIIIJIIJIIHIGIGIHIHGHIJIIJIIFHHHGEFEEEC_Mismatch_0_Sense_+_Library_PoolC
TCATATGTGATCACTGCTCAACCCCCTTGCTTTGATCTTAATAACGAGAGAATTCAAGAGACAATTTACCTTTA
>Frequency_2_QualityScore_EEFHHDFIHIFGGHGIIGGGIGHGFGHIIJIIIEIGGEGEGGIHIIJIGIIGDFFGGEECBDAACDEEECCCEDDCCDDCCBA?BCCCA?C;?B_Mismatch_1_Sense_+_Library_PoolC
GGCCCGCTGTAATTTTTGAACAGTTAATCAATTCATATGTGATCACTGCTCAACCCCCTTGCTTTGATCTTAATAACGAGAGAATTCAAGAGAA
>Frequency_2_QualityScore_FEGHHGHJJFIIGIIIIIIIIIIIHIIIIIIIHIIIIIIGGGGGIIIIIIIIIGI_Mismatch_1_Sense_+_Library_PoolC
CTCAACCCCCTTGCTTTGATCTTAATAACGAGAGAATTCAAGAGACAATTTACCA
>Frequency_2_QualityScore_EFGHGGEIIIJIHIGGIHEGIIHGIJHGIIEIIIIIIIIIIIIIIIIIIIDGIIIIGIIFGGGE:BGFGGDCE_Mismatch_0_Sense_+_Library_PoolC
ACAGTTAATCAATTCATATGTGATCACTGCTCAACCCCCTTGCTTTGATCTTAATAACGAGAGAATTCAAGAG
>Frequency_2_QualityScore_EFHHHHHJIIIJJJJJJJJJJIIIGIIJIIIJJJJJJ_Mismatch_0_Sense_+_Library_PoolC
TTGAACAGTTAATCAATTCATATGTGATCACTGCTCA
>Frequency_2_QualityScore_FFFHHGEIIIIIGGHIIGGGIIIIIGIIGGIIIIIIGGHGHFGFDDEDDDC1;>7;=ACAA?A;/87?-:<AC:=<@69;=5?=??BA/95?_Mismatch_0_Sense_+_Library_PoolC
CCAAGGAACTGAAGCGGTCTCTTTCGGCGACTTACAACAGGCAGAGGCAGGCCAAGATCACGGGAGAGATTTTGGAGATTGTCGCGGGAGCC
>Frequency_2_QualityScore_CFCFGHHIIJIHHIGIJIIJIIIIIJIJJIIIJJIICGGEDAGDEE?AC9A9=/7?BCA?>A?@BBCAAA=>B9=-<057;;6;59=@@A_Mismatch_0_Sense_+_Library_PoolC
GGTCTCTTTCGGCGACTTACAACAGGCAGAGGCAGGCCAAGATCACGGGAGAGATTTTGGAGATTGTCGCGGGAGCCGACGCACTGGGCT
>Frequency_2_QualityScore_EFGEHHEGHIHFGGIIIGIIIEFEGIGICGIIIGEHICEEEEGGCGIIIIHICHEHGIIIIGEEFDACCAEACEEECD?ACECCCCBCC_Mismatch_1_Sense_+_Library_PoolC
TAACAGTTAATCAATTCATATGTGATCACTGCTCAACCCCCTTGCTTTGATCTTAATAACGAGAGAATTCAAGAGACAATTTACCTTTA
>Frequency_2_QualityScore_EEGGGGAEH9EFHGGGIGHEHGDGHHGIIDAFHGIIIGGGDGEHHIGIEEGHGHGIIGGDGHHHGGEFFEEABCC@B?CCCCCAC=CEDCDDCC_Mismatch_1_Sense_+_Library_PoolC
CCTGGGCTGAGTGTTTGTTAGTGTTGATTCCCTTTTGTCAACATTGAGAATCAGATTCGACTTGCAACGACTTGAAGTCTTGTATATCTATAAG
>Frequency_2_QualityScore_EFHHGHHJJJJIJJJFHHIHIIIIIJIIIIIJJIJIIIIJJIIIGGHIHEGIIIJJIJIIHIIJJHBEFCEEEEEDDDDDDDEEEEDDCBCCCC_Mismatch_1_Sense_+_Library_PoolC
TTTGTCAACATTTAGAATCAGATTCGACTTGCAACGACTTGAAGTCTTGTATATCTATAAGGGCCGTTTTAGGCCCGCTGTAATTTTTGAACAG
>Frequency_2_QualityScore_DDFCGFCFBCAAEBGGGGGHDEBEEHIHIEID>AADDEIEGGIEIBDAG;BECCGIGEII_Mismatch_0_Sense_+_Library_PoolC
TCATATGTGATCACTGCTCAACCCCCTTGCTTTGATCTTAATAACGAGAGAATTCAAGAG
>Frequency_2_QualityScore_FFHHFGGIJJIJJJJJIIIIGHHHHHGGGGGFFFFDEECDAAA;?AACBCD7909,5>ACAB<C?CBB?;;ACCD3=1>A6==59@?B<A_Mismatch_0_Sense_+_Library_PoolC
GCGGTCTCTTTCGGCGACTTACAACAGGCAGAGGCAGGCCAAGATCACGGGAGAGATTTTGGAGATTGTCGCGGGAGCCGACGCACTGGG
>Frequency_2_QualityScore_FFGGHHHJJJJIJJIJJIIIJJJJIIJJJJJIIHHIIIIJIIIGIIIIIIIIEHIIGIIJJJIIIIIIIGEGE_Mismatch_1_Sense_+_Library_PoolC
CTGTAATTTTTGAACAGTTCATCAATTCATATGTGATCACTGCTCAACCCCCTTGCTTTGATCTTAATAACGA
>Frequency_2_QualityScore_FFFHHHHJJJJJJJJJJJJJJJJJIJJJJJJIJIJIDI?DEDGGGGFED=A>???BDCAB?AAACAACBA;BB9=4?@9>A?9;9?CCA_Mismatch_0_Sense_+_Library_PoolC
GGTCTCTTTCGGCGACTTACAACAGGCAGAGGCAGGCCAAGATCACGGGAGAGATTTTGGAGATTGTCGCGGGAGCCGACGCACTGGGC
>Frequency_2_QualityScore_FFHHHHAHIIJJJIIIJJIJJJJJIIIIHJIJIJJJJIJIJJIJIJJJJJJJJJIIJIJJJJIHIJHGGGFEFEEDDEDEBC_Mismatch_1_Sense_+_Library_PoolC
TTTTTGAACAGTTCATCAATTCATATGTGATCACTGCTCAACCCCCTTGCTTTGATCTTAATAACGAGAGAATTCAAGAGAC
>Frequency_2_QualityScore_FFEHHHHIIJIJJHIIIJJIIJJJIIIIIIIHIJJJIIJJJJIJJJIIHHHGGFFFEEEEEEEEDDDDCDDCCDECDCDBDDDDDDDC?C=B?C_Mismatch_0_Sense_+_Library_PoolC
GTCGTGCTCTTCGAGCAGGACCCCGTTCAGATTCTGGACGCCCTGCTGCCTCTCTATCTCAACAGCCAGATTCTGCGCGCTCTCCAGGAGTCGC
>Frequency_2_QualityScore_DDE;@@EDAEBC?EAB;6A?89A=8CEGGBF5B;:A?AEEE7:<=5=BA@A?CC>?B7=A???>9?AAC?87?::15<AA;?_Mismatch_0_Sense_+_Library_PoolC
GGGAGCCGACGCACTGGGCTGAGTGTTTGTTAGTGTTGATTCCCTTTTGTCAACATTGAGAATCAGATTCGACTTGCAACGA
>Frequency_2_QualityScore_EEEGHGHIEEGIIDIHIIGIIGIHIGIGDIIFGGIEIIIIIIIIGEHHHGIGGICHEGG?C_Mismatch_0_Sense_+_Library_PoolC
TTCATATGTGATCACTGCTCAACCCCCTTGCTTTGATCTTAATAACGAGAGAATTCAAGAG
>Frequency_2_QualityScore_EEGGGGFIHIIIICGIICGHIAGIIIIIIIIIIIIIII:AGGHIIIIGDEGGHIHGHIIGG_Mismatch_0_Sense_+_Library_PoolC
CATATGTGATCACTGCTCAACCCCCTTGCTTTGATCTTAATAACGAGAGAATTCAAGAGAC
>Frequency_2_QualityScore_FFHGHGHIIIIIIIIHHJIIIIHIIFGGIIHHJIIIJF_Mismatch_0_Sense_+_Library_PoolC
TTTGAACAGTTAATCAATTCATATGTGATCACTGCTCA
>Frequency_2_QualityScore_FFHGGHGGHIIIJJJIJIJIJHIEHGHIIJIIIIIG_Mismatch_0_Sense_+_Library_PoolC
TGAACAGTTAATCAATTCATATGTGATCACTGCTCA
>Frequency_2_QualityScore_EDHGDFGGIIBEHEEEGGGGIIGCC;CADEED==FGEIFEEAFHGEEEEGGIEGEC?=?ECGDAD@CCBCBCCCDAB>5<?AC??ADCCC_Mismatch_0_Sense_+_Library_PoolC
TGAGAATCAGATTCGACTTGCAACGACTTGAAGTCTTGTATATCTATAAGGGCCGTTTTAGGCCCGCTGTAATTTTTGAACAGTTAATCA
>Frequency_2_QualityScore_FFGGHGHJIJIJIIIJIIIIGIIIIJIJIIIIIJJIIJIIIJIIIIGHIIIIIJIIJJIIIIIIIGEHGGGEFFFFEEEEEEEDDCC_Mismatch_1_Sense_+_Library_PoolC
ACAGTTCATCAATTCATATGTGATCACTGCTCAACCCCCTTGCTTTGATCTTAATAACGAGAGAATTCAAGAGACAATTTACCTTTA
>Frequency_2_QualityScore_DEHHGCCGGEFIIIIGIIIIIIGIIIEGIIIIIHIIGHEHIIIIGDGDCFFFGIHHGGGGGEEFFDEEC=ADEDECCDC_Mismatch_1_Sense_+_Library_PoolC
TCTTGTATATCTATAAGGGCCGTTTTAGGCCCGCTGTAATTTTTGAACAGTTCATCAATTCATATGTGATCACTGCTCA
>Frequency_2_QualityScore_FFGCHGFGGGGCGHAGICGGG;EGEBCECAGEGI?C/849=@C2C9C>CDA=<9AAAB_Mismatch_0_Sense_+_Library_PoolC
CTTACAACAGGCAGAGGCAGGCCAAGATCACGGGAGAGATTTTGGAGATTGTCGCGGG
>Frequency_2_QualityScore_FFHHHHHIIJJJJJJJJJJJJJJJJJJJIJJJJJJJIJJJJIJJJJJJIJJJIGIJJIIIGIIJIHGGDFEEDECEEEDDDDDDDDDEDDDDCC_Mismatch_1_Sense_+_Library_PoolC
TTTTGAACAGTTAATCAATTCATATGTGATCACTGCTCAACCCCCTTGCTTTGATCTTAATAACGAGAGAATTCAAGAGACAATTTACCTTCAA
>Frequency_2_QualityScore_CCGGHHHJJJJJJJJJJJIIIIGIIIJJJIJJGIIIJIIJIIIJIIIJIIIJIIIIIGIIGGGIG_Mismatch_1_Sense_+_Library_PoolC
TGTAATTTTTGAACAGTTCATCAATTCATATGTGATCACTGCTCAACCCCCTTGCTTTGATCTTA
>Frequency_2_QualityScore_FFHHHHHJJIIIJIJIGIIIJGIFIGHFFFEEEDCCACADDDCCDDCDCDDDDDEEDDDDDDDCEEDDDACCDCCCDCDDCDDDEDCDCDDDDD_Mismatch_1_Sense_+_Library_PoolC
AGGAGATTGTCGCGGGAGCCGACGCACTGGGCTGAGTGTTTGTTAGTGTTGATTCCCTTTTGTCAACATTGAGAATCAGATTCGACTTGCAACG
>Frequency_2_QualityScore_EFHGHGHIIIGGHEGIIFGIIIEIHIIIIEEGEIIIICGGEHGGEGEFC@ACBBCCBCCCCCCC@CCBAAB=?;=5:559?7;A9=&--/1=A<_Mismatch_1_Sense_+_Library_PoolC
GAGCAACGCCAGCGACAATGCCAAGGAACTGAAGCGGTCTCTTTCGGCGACTTACAACAGGCAGAGGCAGGCCAAGATCACGGGAGGGATTTTG
>Frequency_2_QualityScore_FFGHGHHIIIJGGIIIJJIIGHIECEIIIJIIIIIGIIIIHHGGDAC=BAB?B5A@AB3>7=6??AC?ABA?ABB;??C@CB375?_Mismatch_0_Sense_+_Library_PoolC
AACTGAAGCGGTCTCTTTCGGCGACTTACAACAGGCAGAGGCAGGCCAAGATCACGGGAGAGATTTTGGAGATTGTCGCGGGAGCC
>Frequency_2_QualityScore_EEGBEGC?GCGGIIGF:AEFGEIGHEE?AEGHGGGIEEHG9EEBEEECFEGEEGHCEEGIGHGHGGG?AA?>CEECCCDB?=9?CCABC;C_Mismatch_1_Sense_+_Library_PoolC
TTTGAACAGTTAATCAATTCATATGTGATCACTGCTCAACCCCCTTGCTTTGATCTTAATAACGAGAGAATTCAAGAGACAATTTACCTTA
>Frequency_2_QualityScore_FFGGEGEIIIIIIIIJHIIIIEGIIIIIGIIGGIHIIIIIGGIIIICGEFHIIJIAIGFCGGIIFEGGGEDDEFFECDDE_Mismatch_2_Sense_+_Library_PoolC
TTCATCAATTCATATGTGATCACTGCTCAACCCCCTTGCTTTGATCTTAATAACGAGAGAATTCAAGAGACAATTTACCA
>Frequency_2_QualityScore_C:EGGFFHIFGHGDHIEIAGIFGGGHFGGFGGHHHHGIFHGIIICHGGEHFGHGGGGGGGGGFEE_Mismatch_0_Sense_+_Library_PoolC
GTAATTTTTGAACAGTTAATCAATTCATATGTGATCACTGCTCAACCCCCTTGCTTTGATCTTAA
>Frequency_2_QualityScore_FFHHHHHJJJIJJJJIIIJJIJIJJJJJGIIIJIIIIHIIJJIHGHHGFFFDDCDDDDDDDDDDDDDDDBCDDCCC196=A;><ACBCC_Mismatch_0_Sense_+_Library_PoolC
GCCATGAGCAACGCCAGCGACAATGCCAAGGAACTGAAGCGGTCTCTTTCGGCGACTTACAACAGGCAGAGGCAGGCCAAGATCACGGG
>Frequency_2_QualityScore_FFHGHGHJIJIIHHIJJHIIGIIJIGIIIIHIIIGIIJJIIJIJIJIIGFGEGFEEECEEDECCCEEDDCDEDDEEEEEEECEEDDCDDDC_Mismatch_1_Sense_+_Library_PoolC
AACGACTTGAAGTCTTGTATATCTATAAGGGCCGTTTTAGGCCCGCTGTAATTTTTGAACAGTTAATCAATTCATATGTGATCACTGCCCA
>Frequency_2_QualityScore_FFHHGHGIIIIIJIIIIGFIIIIIGIGFHHIIIJJJIJJJIIIIJJJJJIIIIIJIIJJJIHGGEEEFEDEEEEEEE_Mismatch_1_Sense_+_Library_PoolC
TTTAGGCCCGCTGTAATTTTTGAACAGTTCATCAATTCATATGTGATCACTGCTCAACCCCCTTGCTTTGATCTTAA
>Frequency_2_QualityScore_FFHHHHHJJHIIIJJJJJJJJIJIHIIJIJJIIJJJJGIIIIIIIIIIGGHHHGGGGGFGGEEEED_Mismatch_1_Sense_+_Library_PoolC
TAAGGGCCGTTTTAGGCCCGCTGTAATTTTTGAACAGTTCATCAATTCATATGTGATCACTGCTCA
>Frequency_2_QualityScore_EEEHECFGGEEGGCGIEHGFBCGEEAEHEGIHEHIGIEEEGEGGEGIIIEGFGCCCECEGHHHEEAGGGEEEEEEDDA@ADCDCCCC_Mismatch_1_Sense_+_Library_PoolC
AACAGTTAATCAATTCATATGTGATCACTGCTCAACCCCCTTGCTTTGATCTTAATAACGAGAGAATTCAAGAGACAATTTACCTTA
>Frequency_2_QualityScore_EEFHH=CGGEDFEGEGEGEGG?F?D0?9ACEACCC=CDEDECCCEDCCACBAAAACCCC>?A@CAA<ABBAB?CBAA=?AACB?A?BABCC_Mismatch_0_Sense_+_Library_PoolC
GCGGGAGCCGACGCACTGGGCTGAGTGTTTGTTAGTGTTGATTCCCTTTTGTCAACATTGAGAATCAGATTCGACTTGCAACGACTTGAAG
>Frequency_2_QualityScore_FFHHHHHGIIJJIJJIJJJJJJJIJIJJJJJJIJIHIIJIJIJIJHIJJJJJJJJIJIJJJIIIIIHHHGHFHFFFFFFFEEDDDABDDDDDDD_Mismatch_1_Sense_+_Library_PoolC
TTGTTAGTGTTGATTCCCCTTTGTCAACATTGAGAATCAGATTCGACTTGCAACGACTTGAAGTCTTGTATATCTATAAGGGCCGTTTTAGGCC
>Frequency_2_QualityScore_EEGGGHHIIHHFHEGHIHFEGGIGIHHEICGIFIIGGHIHCHIEIIIIICHGGGHGFF=;@@C=ACEEDA_Mismatch_0_Sense_+_Library_PoolC
CAACGACTTGAAGTCTTGTATATCTATAAGGGCCGTTTTAGGCCCGCTGTAATTTTTGAACAGTTAATCA
>Frequency_2_QualityScore_FFEHHGHJJJJJJJJJJJJIJIIJJJJJJIJIIJJJFIIIIGGGGHADC=@?A>?CDCACACCCDCA?BAABD;?;A??A>?567AAA?=;:@_Mismatch_0_Sense_+_Library_PoolC
GGTCTCTTTCGGCGACTTACAACAGGCAGAGGCAGGCCAAGATCACGGGAGAGATTTTGGAGATTGTCGCGGGAGCCGACGCACTGGGCTGAG
>Frequency_2_QualityScore_FFBBEEGHIIIIIIIIEIIBGHIIIIIIHGDEHIHIIIIIIIFGHIEHFGIHHHIHCHG_Mismatch_1_Sense_+_Library_PoolC
CGTTTTAGGCCCGCTGTAATTTTTGAACAGTTCATCAATTCATATGTGATCACTGCTCA
>Frequency_2_QualityScore_@;9CEFEBA9DBG?D==E<=E?C7?AA?EEEAEE==?=55699<;:2)377<517AA7>(7:A>@5?5675;57737;=>A:==AB>@A_Mismatch_1_Sense_+_Library_PoolC
GGGAGAGATTTTGGAGATTGTCGCGGGAGCCGACGCACTGGGCTGAGAGTTTGTTAGTGTTGATTCCCTTTTGTCAACATTGAGAATCA
>Frequency_2_QualityScore_FFHHHGGIIJJIIJJIIJJJJIJJJGIJJJJJJIIJJJIIIIJIJJIIIJJJIGEDHHHHGFFEFFDE_Mismatch_1_Sense_+_Library_PoolC
TATAAGGGCCGTTTTAGGCCCGCTGTAATTTTTGAACAGTTAATCAATTCATATGTGATCACTGCCCA
>Frequency_2_QualityScore_FFGGEGGIIIIJHIIHIHIHIIGIIIJJIIIIIIJJIGIGIIIGGIIIIIG_Mismatch_0_Sense_+_Library_PoolC
CACTGCTCAACCCCCTTGCTTTGATCTTAATAACGAGAGAATTCAAGAGAC
>Frequency_2_QualityScore_FFHHHEHIIIIIIJJIIIIIIGHIIJJFACCEGHGIHIHHHIIHGGGIGGGGGFGGGFFGFC_Mismatch_1_Sense_+_Library_PoolC
GGCCGTTTTAGGCCCGCTGTAATTTTTGAACAGTTAATCAATTCATATGTGATCACTGCCCA
>Frequency_2_QualityScore_FFGGHHHJJJJIJJIJJJJIIIIIIIIIIJJIIEHEHBCGEFGFFDAA9?=?BCCAAABAACC4;?A=@;/95???@@@7;59@C@>=;A?B_Mismatch_0_Sense_+_Library_PoolC
CTCTTTCGGCGACTTACAACAGGCAGAGGCAGGCCAAGATCACGGGAGAGATTTTGGAGATTGTCGCGGGAGCCGACGCACTGGGCTGAGTG
>Frequency_2_QualityScore_FFGHHHHJJJIJJJIIJJIIJJIJIIIJIIJIJJJJJIIJJIIIIIHGGGGDEBEDDBDDDDA?ACBDCBCDDD=BC=?C=ACCDCDDDCDDC?_Mismatch_0_Sense_+_Library_PoolC
ACGCCCTGCTGCCTCTCTATCTCAACAGCCAGATTCTGCGCGCTCTCCAGGAGTCGCTCGCCAGCGAGCTCGCGAACAGGATGAATGCCATGAG
>Frequency_2_QualityScore_FFHGHHHIIJJJJJJJGHCEGIIIIJIIGIIJJJJJIJJIIJJJIJIJJJIIIGHGGGFGGEEEEEEDDDDDDDDDCDDDCDDCCCEEDDDEEE_Mismatch_1_Sense_+_Library_PoolC
TCGACGCACTGGGCTGAGTGTTTGTTAGTGTTGATTCCCTTTTGTCAACATTGAGAATCAGATTCGACTTGCAACGACTTGAAGTCTTGTATAT
>Frequency_2_QualityScore_FEHHHHGJIIGHIIIGIIJJIIJ_Mismatch_0_Sense_+_Library_PoolC
AATTCATATGTGATCACTGCTCA
>Frequency_2_QualityScore_FEHHGHGIIIGIIGFIIJJJIHIIIJIIEIIIIIIIJIIJJIIIHIHIIJIIIIIH_Mismatch_0_Sense_+_Library_PoolC
GTGATCACTGCTCAACCCCCTTGCTTTGATCTTAATAACGAGAGAATTCAAGAGAC
>Frequency_2_QualityScore_FFHHHHHJJJIJJJIJIJJHJIJJJJJJJIJJIJIJJJJJJJJJJJIIJJJJJJIJJIJIIIHGIGHHGAEFFFECEEEEEEDDDD_Mismatch_1_Sense_+_Library_PoolC
CAGTTCATCAATTCATATGTGATCACTGCTCAACCCCCTTGCTTTGATCTTAATAACGAGAGAATTCAAGAGACAATTTACCTTTA
>Frequency_2_QualityScore_FFHGCGGIHIIJJJIIGIIJJIJIIIIIIIIIFGGFEEDDABCA?ACCACD=?1=09AACABACCA?A5;=AABD3;2?55==?473?9=@_Mismatch_0_Sense_+_Library_PoolC
GCGGTCTCTTTCGGCGACTTACAACAGGCAGAGGCAGGCCAAGATCACGGGAGAGATTTTGGAGATTGTCGCGGGAGCCGACGCACTGGGC
>Frequency_2_QualityScore_EFHCEHHIIIIFIIICGGIGIDCHII=DHHIGIIIIIIHIIII??ECHGIIIIGDEC@CCEDACDD?CCC?AACEEDCCCEDDEECDDEE_Mismatch_0_Sense_+_Library_PoolC
TCGACTTGCAACGACTTGAAGTCTTGTATATCTATAAGGGCCGTTTTAGGCCCGCTGTAATTTTTGAACAGTTAATCAATTCATATGTGA
>Frequency_2_QualityScore_EEFGGHHIGIIIJJHIJJIGIIIIIIIJJJIJIJIIIEHGIIIGAC@CECECEDDDDDDDDCCCDDCCCACCDCDDDD/=8@9:5;>>=AC=A3_Mismatch_0_Sense_+_Library_PoolC
ATGCCATGAGCAACGCCAGCGACAATGCCAAGGAACTGAAGCGGTCTCTTTCGGCGACTTACAACAGGCAGAGGCAGGCCAAGATCACGGGAGA
>Frequency_2_QualityScore_EEGGEHCHGIIIHIHIHIJIIIIGHIHIHIIIIIIIIJIIF_Mismatch_0_Sense_+_Library_PoolC
ATTTTTGAACAGTTAATCAATTCATATGTGATCACTGCTCA
>Frequency_2_QualityScore_FFHHHHGIIIIJFHIIIIIIICGIIGGGGEEE@C>CEEEEDDABCEDCCCEDCDCCCDCCCDCCDDDDDACCCDDDCDDBEC@ABCCDDDDDCC_Mismatch_1_Sense_+_Library_PoolC
GATTGTCGCGGGAGCCGACGCACTGGGCTGAGTGTTTGTTAGTGTTGATTCCCCTTTGTCAACATTGAGAATCAGATTCGACTTGCAACGACTT
>Frequency_2_QualityScore_FFHHGGHJJIJJJIJIJIJICCEIIIIJIGIIIJJJIJJJIJIIJIIIIIIIIJJIIIJIIIGGGEEEGFFECE@CC_Mismatch_1_Sense_+_Library_PoolC
AACAGTTAATCAATTCATATGTGATCACTGCTCAACCCCCTTGCTTTGATCTTAATAACGAGAGAATTCAAGAGGCA
>Frequency_2_QualityScore_FFHHHHHJJIJIIJJJJHIIIJII_Mismatch_0_Sense_+_Library_PoolC
TCAACCCCCTTGCTTTGATCTTAA
>Frequency_2_QualityScore_EEFGFHGIFIIIIHIGHGFEGIIIIIIHIGIIIICGHGGGGHIGIIEHGCGIGGIIHIIIGGEGEDEEGEGEDEEECECDEDCDDC_Mismatch_0_Sense_+_Library_PoolC
CAGTTAATCAATTCATATGTGATCACTGCTCAACCCCCTTGCTTTGATCTTAATAACGAGAGAATTCAAGAGACAATTTACCTTTA
>Frequency_2_QualityScore_FFHHGHGJJJJIJIIIIIIIHIIGIIJIHIJJJIEEFFFFEEEDDDDDDDDDDDDDC==B?AAC;ACCD99AA;B;ACCCACACABCCACCCCC_Mismatch_0_Sense_+_Library_PoolC
GTCGAGAGGGAAATGGTTCGAACTCCGACGCCGGAATTCTCCCCTGTCGTGCTCTTCGAGCAGGACCCCGTTCAGATTCTGGACGCCCTGCTGC
>Frequency_2_QualityScore_DEFFHHHIJJIEIIIIIJIHIGIIHEHIIIIIJJJJIIJJJGGHIJIJIJIIJI_Mismatch_0_Sense_+_Library_PoolC
TAGGCCCGCTGTAATTTTTGAACAGTTAATCAATTCATATGTGATCACTGCTCA
>Frequency_2_QualityScore_EFGHFGGIIJJIIIIIIIIIIIJIIIIIIJJIGIJJIIJ_Mismatch_0_Sense_+_Library_PoolC
ATATGTGATCACTGCTCAACCCCCTTGCTTTGATCTTAA
>Frequency_2_QualityScore_FEGCGHCIHGHIGIHIIHGGIIHGHHIIIIIHHIIGGFHGGIIIIIIIIEGGHHHGIIIIIIIDEADDGHHFE=B?ACC=@ABABAABBCCCB@_Mismatch_1_Sense_+_Library_PoolC
GTGTTGATTCCCTTTTGTCAACATTGAGAATCAGATTCGACTTGCAACGACTTGAAGTCTTTTATATCTATAAGGGCCGTTTTAGGCCCGCTGT
>Frequency_2_QualityScore_EEEBEFFGG?EGG9EEGEEFGGGGDDGGGCBACGGGGGGGGEGA9EGGECCFEA<;C=AA7@E_Mismatch_0_Sense_+_Library_PoolC
AATTTTTGAACAGTTAATCAATTCATATGTGATCACTGCTCAACCCCCTTGCTTTGATCTTAA
>Frequency_2_QualityScore_CECGABGEGEGE=FDIC-8CA@>C>AAEEEACDA59>=A477??A27;91>9<=??=88?AA576??A@<5<=?;7A?;=ACC?587AB_Mismatch_0_Sense_+_Library_PoolC
TTGGAGATTGTCGCGGGAGCCGACGCACTGGGCTGAGTGTTTGTTAGTGTTGATTCCCTTTTGTCAACATTGAGAATCAGATTCGACTT
>Frequency_2_QualityScore_E?C=B==;>GDGGDB9>EGFGCEEGCCAE::EECEC?FGEEEFCCAACDEC@EEEGC?BCEEE=C_Mismatch_1_Sense_+_Library_PoolC
GATCACTGCTCAACCCCCTTGCTTTGATCTTAATAACGAGAGAATTCAAGAGACAATTTACCTAT
>Frequency_2_QualityScore_EFFHCGCHIIJHJFGGGHIIEAHGGHHDIIHIGIIIIIG@AEBEHGGGGIGHGGEGEGFEEDEDCDCECACAB_Mismatch_1_Sense_+_Library_PoolC
ATATCTATAAGGGCCGTTTTAGGCCCGCTGTAATTTTTGAACAGTTAATCAATTCATATGTGATCACTGCCCA
>Frequency_2_QualityScore_@EGCCEEGIIEHHIGGIII?EGEGEGCGIHEIC=CFI=?GEGFHIEDHBCE8@GGHACCHHIAEBDAGA@CEC>>>?CCBCCBBCAB9AAB?AC_Mismatch_1_Sense_+_Library_PoolC
ATTCCCCTTTGTCAACATTGAGAATCAGATTCGACTTGCAACGACTTGAAGTCTTGTATATCTATAAGGGCCGTTTTAGGCCCGCTGTAATTTT
>Frequency_2_QualityScore_FFGHHHHIJIJJIJIIIIJJIJJJIJJJJJIIJIIJJIIJJJJJJJIIJIJIIIJJJJJIIHHHFFEEEEEEECDCEDEE_Mismatch_0_Sense_+_Library_PoolC
CGTTTTAGGCCCGCTGTAATTTTTGAACAGTTAATCAATTCATATGTGATCACTGCTCAACCCCCTTGCTTTGATCTTAA
>Frequency_2_QualityScore_EEHHGHHIIGGIIIIJJJJJJIIIIIIHIIIJJJIHIIIJJIJJJJJIHJIIIJJJJIJJJJIIHGHHHGGFFFFFFEFEEEDEDDCACDDCCC_Mismatch_1_Sense_+_Library_PoolC
GTTTGTTAGTGTTGATTCCCCTTTGTCAACATTGAGAATCAGATTCGACTTGCAACGACTTGAAGTCTTGTATATCTATAAGGGCCGTTTTAGG
>Frequency_2_QualityScore_FFHHGHHJGHHHJJJEHHIIIHGIIIIJJIJIHHIIIJIEHGHIIIHIIIIJIJIHFEDDDCCCCC?@A?BDCDDBB<ACCBDCCCDDB3;?4A_Mismatch_0_Sense_+_Library_PoolC
CCGTTCAGATTCTGGACGCCCTGCTGCCTCTCTATCTCAACAGCCAGATTCTGCGCGCTCTCCAGGAGTCGCTCGCCAGCGAGCTCGCGAACAG
>Frequency_2_QualityScore_EEFFHEGIIIIIHBHCGCGGGEED>ECDGHF?FHDIFG;BEH?AAAAAB;A?BC>B@A<69=95<46<8?;;<<=AC@ACC8=AAA7<BB??;?_Mismatch_0_Sense_+_Library_PoolC
GGAGGCTCACCGTCGAGAGGGAAATGGTTCGAACTCCGACGCCGGAATTCTCCCCTGTCGTGCTCTTCGAGCAGGACCCCGTTCAGATTCTGGA
>Frequency_2_QualityScore_FFHHHHHJJJJIIIJJJJJJJJJJJJIIJJJIJIJJJJIJJJJJJIJJIJIIGFGIIIIHGIIG_Mismatch_0_Sense_+_Library_PoolC
CAATTCATATGTGATCACTGCTCAACCCCCTTGCTTTGATCTTAATAACGAGAGAATTCAAGAG
>Frequency_2_QualityScore_FFGHHHHJJJJJJJJJJJJJJJJJIJIIJJIJJJJJIJJJIIIIIHGHIIJJJJHIIIIIIHHHHHGE_Mismatch_1_Sense_+_Library_PoolC
ATGTGATCACTGCTCAACCCCCTTGCTTTGATCTTAATAACGAGAGAATTCAAGAGACAATTTACCTA
>Frequency_2_QualityScore_FFHHHHHJJIJGIJJJJJJIIJJIJIIJJJJJIIJJJJJJJJIJJJIJJJIJJJIJIIIHGGGGEEEEECDEEEE_Mismatch_0_Sense_+_Library_PoolC
TAGGCCCGCTGTAATTTTTGAACAGTTAATCAATTCATATGTGATCACTGCTCAACCCCCTTGCTTTGATCTTAA
>Frequency_2_QualityScore_FFFEEFGGIGIIHIHFGCGIHIGGGICGCEGACFEIDIEHIFH?AEEGECGGGGGGIIIHGIIIIIFGG?=BDBCCCC@CCDDDCCCCDEDCCD_Mismatch_1_Sense_+_Library_PoolC
ATTTTTGAACAGTTAATCAATTCATATGTGATCACTGCTCAACCCCCTTGCTTTGATCTTAATAACGAGAGAATTCAAGAGACAATTTACCTTA
>Frequency_2_QualityScore_FFGHGHBFFHHIIIGIHIGIIGIHIJJIJIIIIIHIIHIJJJIGIIIJJIIJJJHIIIJIJIIJIGHHFFEDBDEECCEEEEEEFEEDDCDCCD_Mismatch_1_Sense_+_Library_PoolC
GCTGAGTGTTTGTTAGTGTTGATTCCCCTTTGTCAACATTGAGAATCAGATTCGACTTGCAACGACTTGAAGTCTTGTATATCTATAAGGGCCG
>Frequency_2_QualityScore_FFHHHHGJIJJJIIIIJIIIJIIHGH=B@DEECEEEDEEDDCDDEEDDDDDDDDEEDDDDDCCDDDDDDDCDDDECDCCCDDCACDDACCCC;A_Mismatch_1_Sense_+_Library_PoolC
CGCGGGAGCCGACGCACTGGGCTGAGTGTTTGTTAGTGTTGATTCCCCTTTGTCAACATTGAGAATCAGATTCGACTTGCAACGACTTGAAGTC
>Frequency_2_QualityScore_EEEEEGGFIIHIG@GCGGCFCEEIIGDIIHEIEEHEBGE?GGGGC<CEGIEAFFE@FGIFHDHGHHGECE;C?AC=;=?CC?ACCCABB;;=AC_Mismatch_1_Sense_+_Library_PoolC
GGATTCCCTTTTGTCAACATTGAGAATCAGATTCGACTTGCAACGACTTGAAGTCTTGTATATCTATAAGGGCCGTTTTAGGCCCGCTGTAATT
>Frequency_2_QualityScore_EEGHGGGCHHFIIIIGIGIDCCEIHIIIGE?EGIIIIHDGIIIGGGGGGGFGIIIGIIIIIIGGGHGFECDDEEEEDCDBCCE?ABBC_Mismatch_1_Sense_+_Library_PoolC
AACAGTTCATCAATTCATATGTGATCACTGCTCAACCCCCTTGCTTTGATCTTAATAACGAGAGAATTCAAGAGACAATTTACCTTTA
>Frequency_2_QualityScore_FFFGCGEIGIJHIJJJJJIJIIIIIGIIIIJIIJJGEEIIIIIGIIJIIIGHGHGHGGGGGFFFEE_Mismatch_0_Sense_+_Library_PoolC
AAGGGCCGTTTTAGGCCCGCTGTAATTTTTGAACAGTTAATCAATTCATATGTGATCACTGCTCAA
>Frequency_2_QualityScore_FFHHHHHIJJJIJIIJJJJJIIIJJJIJJIJJJJIJIJJJJIJHIGIGIJIGIII_Mismatch_0_Sense_+_Library_PoolC
TGTGATCACTGCTCAACCCCCTTGCTTTGATCTTAATAACGAGAGAATTCAAGAG
>Frequency_2_QualityScore_EEEAEEGGHAIGFEGIAHGIIIGGDEFGHG?FHHGEGGGGGGBGGHC>GGHGCCCEGGGE=D?EFDAEC_Mismatch_2_Sense_+_Library_PoolC
ATGTGATCACTGCTCAACCCCCTTGCTTTGATCTTAATAACGAGAGAATTCAAGAGACAATTTACCTCA
>Frequency_2_QualityScore_A?@6@B;A9=CEC8=@7CE?D;9<9;>?<A8=76<?A9?;795763>?8=\519//7:?A_Mismatch_0_Sense_+_Library_PoolC
CGGTCTCTTTCGGCGACTTACAACAGGCAGAGGCAGGCCAAGATCACGGGAGAGATTTTG
>Frequency_2_QualityScore_ECGGHHHJIJJFGHIIIJJIIIHIIIJIIIIJIGGGIIHIGIGGGIIICEHEEHIIIHIIIIHFIGI_Mismatch_0_Sense_+_Library_PoolC
CTGTAATTTTTGAACAGTTAATCAATTCATATGTGATCACTGCTCAACCCCCTTGCTTTGATCTTAA
>Frequency_2_QualityScore_EFHHFGGIJIJJIIHIJJJIJJJJJJJJJJJJJJJJJJJJJJIJJIIIJIJIIJIJJIJIJIIIIHHHHDCDFFFEFEEEEFEEEDCDDDDD<B_Mismatch_1_Sense_+_Library_PoolC
TGAGTGTTTGTTAGTGTTGATTCCCCTTTGTCAACATTGAGAATCAGATTCGACTTGCAACGACTTGAAGTCTTGTATATCTATAAGGGCCGTT
>Frequency_2_QualityScore_EEGFEEGIHIGHHIHFIGIIIJHDHFCEGHIEIIJIIJIFGIIFIGIGGGFHIHIIEHHIIGGGECGGFADEEEEEDDE_Mismatch_0_Sense_+_Library_PoolC
TTTTGAACAGTTAATCAATTCATATGTGATCACTGCTCAACCCCCTTGCTTTGATCTTAATAACGAGAGAATTCAAGAG
>Frequency_2_QualityScore_FFHHHHHJJJJIIIJIIIIIIIFIAGCCFGHIGIJ=D@D=AEGGBGFHBDGDDECDACC7?9B:4:9>307?BD;9;2:(719??8B<<:@:@8_Mismatch_1_Sense_+_Library_PoolC
ACTTACAACAGGCAGAGGCAGGCCAAGATCACGGGAGAGATTTTGGAGATTGTCGCGGGAGCCGACGCACTGGGCTGAGGGTTTGTTAGTGTTG
>Frequency_2_QualityScore_FFHHHHHJJJIIJIJJIJJJJJIIIIJJJJIJIIJIIIJJJJJJIJJJIJJJIJJJGIIIIJHEGHHIIEGFEECCDEEECDDCD_Mismatch_1_Sense_+_Library_PoolC
TGTAATTTTTGAACAGTTCATCAATTCATATGTGATCACTGCTCAACCCCCTTGCTTTGATCTTAATAACGAGAGAATTCAAGAG
>Frequency_2_QualityScore_EFEEFFEEAADCGIEFIHFIIIHFGEGEIIIIHHEGEAEEAEEEGEFGGDGEGGCAEHIEGIIGICAED?@C>ADDEEDCAEAEDDCCBAB_Mismatch_0_Sense_+_Library_PoolC
GGGCTGAGTGTTTGTTAGTGTTGATTCCCTTTTGTCAACATTGAGAATCAGATTCGACTTGCAACGACTTGAAGTCTTGTATATCTATAAG
>Frequency_2_QualityScore_FFHHHHHJJJIJJJJJJJJJJJJ_Mismatch_0_Sense_+_Library_PoolC
ATTCAAGAGACAATTTACCTTTA
>Frequency_2_QualityScore_EDGGCGGCGAHIIIIHFIHIHHIII?EGHFHIIIIIFGGHEFE@9ACCAA>ACCAAC??BABCAABCCB@=AACBA@@CCCCCA=AACACC=A<_Mismatch_0_Sense_+_Library_PoolC
GTTCAGGCTTACGACAAAGGAGGGGAGGCTCACCGTCGAGAGGGAAATGGTTCGAACTCCGACGCCGGAATTCTCCCCTGTCGTGCTCTTCGAG
>Frequency_2_QualityScore_FFHHHHHJJJJJJIIIIJJIIJGIIJIIIJJJIIJEGAEEEDEBDCBC;A;?8;AAC;?=>??CC=AAA;AA399=;7;;;5;;?AA_Mismatch_0_Sense_+_Library_PoolC
GTCTCTTTCGGCGACTTACAACAGGCAGAGGCAGGCCAAGATCACGGGAGAGATTTTGGAGATTGTCGCGGGAGCCGACGCACTGGG
>Frequency_2_QualityScore_FFHHHHHJJJJJJJJJJIJJJJJIJGIIJJIJJIJJJJJJJJIJJJIGIJJJIJIIHFFEDDEEFEEDDDDDDDDDDDEEDDDDEDDEEEEEEE_Mismatch_1_Sense_+_Library_PoolC
AGATTCGACTTGCAACGACTTGAAGTCTTGTATATCTATAAGGGCCGTTTTAGGCCCGCTGTAATTTTTGAACAGTTAATCAATTCATATGTAA
>Frequency_2_QualityScore_EFGGHGGHIIGEIIIIIIIGEHFIIGIIJHIIHIGHGHFGE9A=AA?9==?:=?3:-709=AA?>7<95=>=??A=CA_Mismatch_0_Sense_+_Library_PoolC
GAAGCGGTCTCTTTCGGCGACTTACAACAGGCAGAGGCAGGCCAAGATCACGGGAGAGATTTTGGAGATTGTCGCGGG
>Frequency_2_QualityScore_FFHHHGHIIJJJJIJIJJIIHEEGIEEEHIIIIGGIIJIAGGEHCEGGIGGCDFDCDCCCCDDCCDDCBCCCDC?ACACAAB@ACDCDCCDCAA_Mismatch_0_Sense_+_Library_PoolC
CGGAATTCTCCCCTGTCGTGCTCTTCGAGCAGGACCCCGTTCAGATTCTGGACGCCCTGCTGCCTCTCTATCTCAACAGCCAGATTCTGCGCGC
>Frequency_2_QualityScore_FFHHGHHJJIJIIIIIHIIIJIJJJJIHIIIIIIIIJIIIJIJIJIIIGHGHIIGGHHHGEEGFEEDDECCCDCDCCDECDE_Mismatch_0_Sense_+_Library_PoolC
GCCGTTTTAGGCCCGCTGTAATTTTTGAACAGTTAATCAATTCATATGTGATCACTGCTCAACCCCCTTGCTTTGATCTTAA
>Frequency_2_QualityScore_FFHGHGGJJJIIIIIIEGIIIIJHIIIJJIJJJJIIJJJJJIJJIIIIIIIGIHHFGGEFEFEDDDBDDCCCDD?C?CCD?CBAC<AAC3;AAB_Mismatch_0_Sense_+_Library_PoolC
GCAGGACCCCGTTCAGATTCTGGACGCCCTGCTGCCTCTCTATCTCAACAGCCAGATTCTGCGCGCTCTCCAGGAGTCGCTCGCCAGCGAGCTC
>Frequency_2_QualityScore_FFHHHHHJJJJJJJJJJIIIIIJHGHHIIJJJJJJJJIIIJHGIIIGFEGFEBECDCCDDD==AA?CCB?ABA5=B@CA=ACBBDDCD:?ACBC_Mismatch_0_Sense_+_Library_PoolC
CGCCCTGCTGCCTCTCTATCTCAACAGCCAGATTCTGCGCGCTCTCCAGGAGTCGCTCGCCAGCGAGCTCGCGAACAGGATGAATGCCATGAGC
>Frequency_2_QualityScore_ECFGGGFEDDGCFGIIEGHIHCGIIIECEGHHIIIIEEBADEEC;AA>=@CCCCBBCCDC?A=??C;5=AB?ACACCCBBCBCCCCA?ABABAA_Mismatch_0_Sense_+_Library_PoolC
CTCCGACGCCGGAATTCTCCCCTGTCGTGCTCTTCGAGCAGGACCCCGTTCAGATTCTGGACGCCCTGCTGCCTCTCTATCTCAACAGCCAGAT
>Frequency_2_QualityScore_EEEGFGFHHEGDGEIIIIIIIIIIIIIIGHIGIIIGIIIIIIIIIIGIHIHHGGIHIIDEDGEG_Mismatch_0_Sense_+_Library_PoolC
ATTCATATGTGATCACTGCTCAACCCCCTTGCTTTGATCTTAATAACGAGAGAATTCAAGAGAC
>Frequency_2_QualityScore_ECGGFGHIIIIIIIIIGIIIIIIIFGFIIHHHGIGHGGGIIIIIGIIGIIIIIIIIII_Mismatch_1_Sense_+_Library_PoolC
GTTTTAGGCCCGCTGTAATTTTTGAACAGTTAATCAATTCATATGTGATCACTGCCCA
>Frequency_2_QualityScore_BEFHHEHIHGCGEEGICGIDFEDDDGFFEGIIIIIFIIGGIGGIIIGHIIIGIGHIIHIHGGGIGFHC?CDCEEDEBBCCCCCCCCCECAACC?_Mismatch_1_Sense_+_Library_PoolC
TTTTGAACAGTTAATCAATTCATATGTGATCACTGCTCAACCCCCTTGCTTTGATCTTAATAACGAGAGAATTCAAGAGACAATTTACCTTTAC
>Frequency_2_QualityScore_FFHHHHHIJJIIFGCGIEEDFAGGICEHIIEDGGGGEDHGIEIAGGGGI@EEDEEFCACBA@BA?<5>B???A;@@ABCAAC=AAA;AACAA;=_Mismatch_0_Sense_+_Library_PoolC
TCCCCTGTCGTGCTCTTCGAGCAGGACCCCGTTCAGATTCTGGACGCCCTGCTGCCTCTCTATCTCAACAGCCAGATTCTGCGCGCTCTCCAGG
>Frequency_2_QualityScore_EEGGGGGJJIFIIIIHIIIIIJIIIIIDGIGIIFIGCAEFEDDDCACD9>C7BC?BCCCCDCC?BACCCCCDCCD=@B?=@A@CBACAAAA?CC_Mismatch_0_Sense_+_Library_PoolC
AGCCAGATTCTGCGCGCTCTCCAGGAGTCGCTCGCCAGCGAGCTCGCGAACAGGATGAATGCCATGAGCAACGCCAGCGACAATGCCAAGGAAC
>Frequency_2_QualityScore_FFGGGGHJGIIIIFFHIIIIIGIHIHGEDGGBGIHGIHHIIGIGHIJIHFEHII_Mismatch_0_Sense_+_Library_PoolC
ACCCCCTTGCTTTGATCTTAATAACGAGAGAATTCAAGAGACAATTTACCTTTA
>Frequency_2_QualityScore_FFHHHHHIIIJIJJJJIIJJIIIIJJJJIIIJJJIJJJJJIIJIIIJIIIJJIIGIIJJIGGGGGHHGGFGEEEEEADEECEEDDD_Mismatch_1_Sense_+_Library_PoolC
ACAGTTAATCAATTCATATGTGATCACTGCTCAACCCCCTTGCTTTGATCTTAATAACGAGAGAATTCAAGAGACAATTTACCTTA
>Frequency_2_QualityScore_CEHGE>EFGIIICFIGGIGIIIIEIGIIIGG_Mismatch_0_Sense_+_Library_PoolC
AGTTAATCAATTCATATGTGATCACTGCTCA
>Frequency_2_QualityScore_FFGGGGGIIIIIIIIJCGGGGIIHIIIGIIHHHIIGIGIGGFGDFEDCCD;B;A?=<<?A7?>1=7?0<=?C=A9;:=AA<19?@BC1;3?_Mismatch_0_Sense_+_Library_PoolC
CAAGGAACTGAAGCGGTCTCTTTCGGCGACTTACAACAGGCAGAGGCAGGCCAAGATCACGGGAGAGATTTTGGAGATTGTCGCGGGAGCC
>Frequency_2_QualityScore_FFGGHGHJJFEIGIIIJJJIJHIIBHEGGIIJIIIIIGIIIJIJIGHGIIIGGGGHGGFFEFDEDBDCCCCCCCCCCCBCDCDC=A;BBCCDD?_Mismatch_0_Sense_+_Library_PoolC
TGCTCTTCGAGCAGGACCCCGTTCAGATTCTGGACGCCCTGCTGCCTCTCTATCTCAACAGCCAGATTCTGCGCGCTCTCCAGGAGTCGCTCGC
>Frequency_2_QualityScore_FFHHGHHJJJJJIJIJIJIIIJJHIIJJJJJJIIJIHIJIJJIJJJJJJHIJIIIJJJJJIEIIIIIGGGGGGCCDCAEDDDCEDCD_Mismatch_0_Sense_+_Library_PoolC
GCTGTAATTTTTGAACAGTTAATCAATTCATATGTGATCACTGCTCAACCCCCTTGCTTTGATCTTAATAACGAGAGAATTCAAGAG
>Frequency_2_QualityScore_DEHHFGHGFIIGIHIIIIIIIHHHEHIIIIGIIIIIIIIIIHFGIHIHECEAFDEEDBBC38;3;=ACCACB;;=@@C?A??=CCCCC?BCC;?_Mismatch_0_Sense_+_Library_PoolC
GCCCTGCTGCCTCTCTATCTCAACAGCCAGATTCTGCGCGCTCTCCAGGAGTCGCTCGCCAGCGAGCTCGCGAACAGGATGAATGCCATGAGCA
>Frequency_2_QualityScore_FFHHHHHGIJIJJJJJJJJIJGIHIIIJJGHIJIJIJJIJJJJJJJJJIJIIHIHHGGGGGEEFEFFGEEEEEEEDDABBACBCDDE_Mismatch_1_Sense_+_Library_PoolC
CCCGCTGTAATTTTTGAACAGTTCATCAATTCATATGTGATCACTGCTCAACCCCCTTGCTTTGATCTTAATAACGAGAGAATTCAA
>Frequency_2_QualityScore_FFHHHHGJJJIIGIGHGHIIIIGFEHEIIIJIIIIIIIJIIIIIIIHJIIIIGIHIIIIJHIGGIIGHGGGFEECDECDDCCEEDCDDDDEFEE_Mismatch_1_Sense_+_Library_PoolC
AGCACTGGGCTGAGTGTTTGTTAGTGTTGATTCCCTTTTGTCAACATTGAGAATCAGATTCGACTTGCAACGACTTGAAGTCTTGTATATCTAT
>Frequency_2_QualityScore_EFHHHHGJIIJIJJJGFIIIIEGHIIHIIGGFIIIECDGHGGDGFEIIIHEGIIJIIH_Mismatch_1_Sense_+_Library_PoolC
CTGCTCAACCCCCTTGCTTTGATCTTAATAACGAGAGAATTCAAGAGACAATTTACCA
>Frequency_2_QualityScore_CEDHGGGIIIJIIHGGHIIGIEIHEHIIGIIIHIGIIGIHIIHIHGGGGGAEHGGGGGHGGIHEGIEA_Mismatch_0_Sense_+_Library_PoolC
GCTGTAATTTTTGAACAGTTAATCAATTCATATGTGATCACTGCTCAACCCCCTTGCTTTGATCTTAA
>Frequency_2_QualityScore_EFGGHHGJIGIGIEIIIIJIIIJIIIIIIIIGIIIIIIIHGIIFIIEIEEEGGGHHGHEEEDBDCDCCCA@=>7??==A;9??>BB>??B?===_Mismatch_0_Sense_+_Library_PoolC
GGACCCCGTTCAGATTCTGGACGCCCTGCTGCCTCTCTATCTCAACAGCCAGATTCTGCGCGCTCTCCAGGAGTCGCTCGCCAGCGAGCTCGCG
>Frequency_2_QualityScore_EEHHHHHJJFGGIIIIIHJGIIIJIJJJJIJIJJJJJJJIJJJJJIGGIIJJJIJIJHIJIIIIIIGGEDEEEEECCEEDCDEEEEEEEEDDCD_Mismatch_1_Sense_+_Library_PoolC
TGGGCTGAGTGTTTGTTAGTGTTGATTCCCCTTTGTCAACATTGAGAATCAGATTCGACTTGCAACGACTTGAAGTCTTGTATATCTATAAGGG
>Frequency_2_QualityScore_EEGHGGEEIIIIIGIIJIHIICGGIIIIEIADHI@BCDEECBB?BACA95;AB?;;?BCCDDCCACBB?58?A?@@AA<6?<:9@CCA;A??;A_Mismatch_0_Sense_+_Library_PoolC
ATTCTGCGCGCTCTCCAGGAGTCGCTCGCCAGCGAGCTCGCGAACAGGATGAATGCCATGAGCAACGCCAGCGACAATGCCAAGGAACTGAAGC
>Frequency_2_QualityScore_EFHHGHHJJJJJIJJIIIJJJJJJJJIJJJJJJJIIJIIJIIJJJJJJJJJIJIIIIIEG_Mismatch_0_Sense_+_Library_PoolC
TTTTGAACAGTTAATCAATTCATATGTGATCACTGCTCAACCCCCTTGCTTTGATCTTAA
>Frequency_2_QualityScore_DDCFHFDEE=BCDFCGFE?CEHDFGEEGG@?@FGIHFH<DAC<ACCC?BCA???AAA:?ABBB_Mismatch_0_Sense_+_Library_PoolC
CCAGCGACAATGCCAAGGAACTGAAGCGGTCTCTTTCGGCGACTTACAACAGGCAGAGGCAGG
>Frequency_2_QualityScore_C=CFAFFGCGFFFCACBEC_Mismatch_0_Sense_+_Library_PoolC
AAGAGACAATTTACCTTTA
>Frequency_2_QualityScore_EEHGHGHIIIHIEHIIIHIIIIII_Mismatch_0_Sense_+_Library_PoolC
AATTCAAGAGACAATTTACCTTTA
>Frequency_2_QualityScore_EDBCGGFHHIIDIGHGCIIHIIIGIIIIIGIGIGIEEHIIFHHIGIIIIIIFIHIIIEEE?EEFFFECCBCABC?CEBAABCCCC;ACDEDCCC_Mismatch_2_Sense_+_Library_PoolC
ATTGAGAATCAGATTCGACTTGCAACGACTTGAAGTCTTGTATATCTATAAGGGCCGTTTTAGGCCCGCTGTAATTTTTGAACAGTTCATCAAA
>Frequency_2_QualityScore_FFHHHGHIJIIIIIIJJIJJI_Mismatch_0_Sense_+_Library_PoolC
TCAAGAGACAATTTACCTTTA
>Frequency_2_QualityScore_FFHHHHGJJJJJGIJJIHIIIIIIHIGIIIJJJJJGGIIIJJIIIIIIJJJIIEHHHHGFGEFFFEEECBCEDDDDDDDCDDDDDDEDC_Mismatch_0_Sense_+_Library_PoolC
CTATAAGGGCCGTTTTAGGCCCGCTGTAATTTTTGAACAGTTAATCAATTCATATGTGATCACTGCTCAACCCCCTTGCTTTGATCTTA
>Frequency_2_QualityScore_FFHGHHHIIHIGHEGGGCGBHI?EBFEEIIIIIGIHHIIIIIIIHD=AAD??CB??B=CCDBDCAA<A<<AC:AAC=BADABCCCECDABDCBC_Mismatch_1_Sense_+_Library_PoolC
AGAGGCAGGCCAAGATCACGGGAGAGATTTTGGAGATTGTCGCGGGAGCCGACGCACTGGGCTGAGTGTTTGTTAGTGTTGATTCCCCTTTGTC
>Frequency_2_QualityScore_FFHHGHHJJJJIIJJJJJJJJJIIJGIIJJJJJJJIJJJIJJJIJJJJJJIIIIHHHGGGGFFFEEEEEDEDDDDDDDDDDDDDDEDCE_Mismatch_1_Sense_+_Library_PoolC
TATAAGGGCCGTTTTAGGCCCGCTGTAATTTTTGAACAGTTCATCAATTCATATGTGATCACTGCTCAACCCCCTTGCTTTGATCTTAA
>Frequency_2_QualityScore_FAECFHHJJIIGGIIJHIJJJJJJJJIIIIJIGIJIGGGIIIIIIIIIJIIIIIJJJIJGHGFFECEBDADECCDEEEEEEDCABBCDD@BCDD_Mismatch_1_Sense_+_Library_PoolC
GTGTTTTTTAGTGTTGATTCCCTTTTGTCAACATTGAGAATCAGATTCGACTTGCAACGACTTGAAGTCTTGTATATCTATAAGGGCCGTTTTA
>Frequency_2_QualityScore_FFHHHHHJJIIIIIJIIIGIGIHIIIGHHGFAEEEEEDDDDCCCECDCCEEDCDDCCCDECCCCDDDDCBCDDDDDDDADDDDDDDCCCDDDDD_Mismatch_1_Sense_+_Library_PoolC
ATTGTCGCGGGAGCCGACGCACTGGGCTGAGTGTTTGTTAGTGTTGATTCCCCTTTGTCAACATTGAGAATCAGATTCGACTTGCAACGACTTG
>Frequency_2_QualityScore_EEGHGGHIIJJIIJDGIIIJJIGIJIIJIIIIJJJIJIJJJIIJJJJJIIJIIIIIIHHHGGFEEEEEDCCEEDEEDEEDCCCA_Mismatch_0_Sense_+_Library_PoolC
TTTTAGGCCCGCTGTAATTTTTGAACAGTTAATCAATTCATATGTGATCACTGCTCAACCCCCTTGCTTTGATCTTAATAACGA
>Frequency_2_QualityScore_1=;=;@??AD=AAC7?A;E?DDBAB=5AABCDEEDCE??=BC?CC<AB97A@69_Mismatch_0_Sense_+_Library_PoolC
GATCACTGCTCAACCCCCTTGCTTTGATCTTAATAACGAGAGAATTCAAGAGAC
>Frequency_2_QualityScore_FFHHHHHJJJJJJJIJJJJIJJJJIJJJJIJIIJJJJJJJJJJIJJIJJJJJJIJIIJJIHHIFFGGGGEGEEEECCEEDEEDDDDD_Mismatch_0_Sense_+_Library_PoolC
CAGTTAATCAATTCATATGTGATCACTGCTCAACCCCCTTGCTTTGATCTTAATAACGAGAGAATTCAAGAGACAATTTACCTTTAA
>Frequency_2_QualityScore_FFHHHHHJIIIIJIIJJJJJJJJJJJJJJJJJIJJJIIJIJJJIIIIJIIIIIIIJJIIIGHGGGFFFFEEEEE_Mismatch_1_Sense_+_Library_PoolC
ATTCATATGTGATCACTGCTCAACCCCCTTGCTTTGATCTTAATAACGAGAGAATTCAAGAGACAATTTACCTA
>Frequency_2_QualityScore_FFHEHHGIJJIJIJJIJJIJIIIIHEGHIEDFHGHGGICA?C?ADDEAB?CACCAACDDB?C19;?==A=<9@53ACAAB;=9>7<=A=?_Mismatch_0_Sense_+_Library_PoolC
GCGACTTACAACAGGCAGAGGCAGGCCAAGATCACGGGAGAGATTTTGGAGATTGTCGCGGGAGCCGACGCACTGGGCTGAGTGTTTGTT
>Frequency_2_QualityScore_FFHHHHHJJJIIIJJJJJJIIGHHIIIIIIIIIIIJIJJJJIHIIHIIIIGEGIIHIIIJJJJHIEGHHGEC=ADDCCCDDDDCDDBCDEDEDC_Mismatch_1_Sense_+_Library_PoolC
TTCCCCTTTGTCAACATTGAGAATCAGATTCGACTTGCAACGACTTGAAGTCTTGTATATCTATAAGGGCCGTTTTAGGCCCGCTGTAATTTTT
>Frequency_2_QualityScore_FFGHHHHIIIIIIIIIJJIIIHIIIJJJJJIIJIJIIJIJIIIIHIJIJIIHGIIIIFHFHIIHHGHHGEFEFFE_Mismatch_0_Sense_+_Library_PoolC
TTCATATGTGATCACTGCTCAACCCCCTTGCTTTGATCTTAATAACGAGAGAATTCAAGAGACAATTTACCTTTA
>Frequency_2_QualityScore_EEHHHHGIIIIIJJJHIGIIIIIJIJJJDIIJIGEEDDDDDDDDDDCC?A?CCDDDCCACDEDDDDEEDACDDDDDDDDDDDDCCDCDDDDDDD_Mismatch_1_Sense_+_Library_PoolC
TGGGAGAGATTTTGGAGATTGTCGCGGGAGCCGACGCACTGGGCTGAGTGTTTGTTAGTGTTGATTCCCTTTTGTCAACATTGAGAATCAGATT
>Frequency_2_QualityScore_FFHHHHHJJJIJIJJJJJJJIJIJIIIJJIJIJJIIIIIIIIJIIJJJJIJJJJJIIJII_Mismatch_0_Sense_+_Library_PoolC
TGCTCAACCCCCTTGCTTTGATCTTAATAACGAGAGAATTCAAGAGACAATTTACCTTTA
>Frequency_2_QualityScore_BCDCBDF???9;6>?@CDAECGGADACCFGCDF=A=CCEEC?A==ECBA?DA=@?96AC?A39_Mismatch_0_Sense_+_Library_PoolC
AATTCATATGTGATCACTGCTCAACCCCCTTGCTTTGATCTTAATAACGAGAGAATTCAAGAG
>Frequency_2_QualityScore_DFGGEAGICHIED?A@EAFAD1<9CB==BE8=1+56;AABC7?A6?-;C=?=;?_Mismatch_0_Sense_+_Library_PoolC
CAACAGGCAGAGGCAGGCCAAGATCACGGGAGAGATTTTGGAGATTGTCGCGGG
>Frequency_2_QualityScore_BCGFEHHIIIIGIIIGFIIICIIIFFEIIGEHIGIFHIIGGGGGGGIEGFCHC_Mismatch_0_Sense_+_Library_PoolC
CCCCCTTGCTTTGATCTTAATAACGAGAGAATTCAAGAGACAATTTACCTTTA
>Frequency_2_QualityScore_EEGHHHHJJIJIEIFGFCGFEGGIJ;C?EBCGGIEHGHEGHEGFIIGED:?=AB>;A<?BACCDCC?2=::=ACC?C<AAB?C??AAADCCCDD_Mismatch_1_Sense_+_Library_PoolC
AGCAGAGGCAGGCCAAGATCACGGGAGAGATTTTGGAGATTGTCGCGGGAGCCGACGCACTGGGCTGAGTGTTTGTTAGTGTTGATTCCCTTTT
>Frequency_2_QualityScore_FFGHHGHJJJJIIIIIGIJIIIIJJJJJIJJJJIIJIIGIJIJJIJJIIIJIIHGIJIJGGHGGGFFEFEEEEEEEE_Mismatch_1_Sense_+_Library_PoolC
CAATTCATATGTGATCACTGCTCAACCCCCTTGCTTTGATCTTAATAACGAGAGAATTCAAGAGACAATTTACCTTA
>Frequency_2_QualityScore_FFHHGHHJJJJHIHIJJIIIIJJJCGHIJIJHFFDDEEDDDDAC=A?CCDBDDDDDEEDDDDEEDDDDDCCDEEDDDDDCCDDDDDDCDDDDED_Mismatch_1_Sense_+_Library_PoolC
AGAGATTTTGGAGATTGTCGCGGGAGCCGACGCACTGGGCTGAGTGTTTGTTAGTGTTGATTCCCCTTTGTCAACATTGAGAATCAGATTCGAC
>Frequency_2_QualityScore_FFHGHHGIHBGICEEGEIGEGGEGAGFEED?AACDBDDDCCBB?BC@C@BBA@CCCBCCCCCCCCCCCD@CCCC?C?507<BCCCC?;A?BBB@_Mismatch_0_Sense_+_Library_PoolC
GAGTCGCTCGCCAGCGAGCTCGCGAACAGGATGAATGCCATGAGCAACGCCAGCGACAATGCCAAGGAACTGAAGCGGTCTCTTTCGGCGACTT
>Frequency_2_QualityScore_FFEFGGHIIEIEGGGIHIIIJJII?GFIJFHGDCCDCBCCAB?A<AABCC@CACBCDECCCCCCACCBCBCDBCDDDDDACBCCCCCA?ACADB_Mismatch_1_Sense_+_Library_PoolC
CGAGATTTTGGAGATTGTCGCGGGAGCCGACGCACTGGGCTGAGTGTTTGTTAGTGTTGATTCCCTTTTGTCAACATTGAGAATCAGATTCGAC
>Frequency_2_QualityScore_EEHGGGFIEEGIGCHCCEEGG=AD=EBCCCCDCDC;??BCCAACC???CCCCADDAA@>CCCCDDCCCCAABACCACCCCCCBEC=@<AAAC;=_Mismatch_1_Sense_+_Library_PoolC
GGAGATTGTCGCGGGAGCCGACGCACTGGGCTGAGTGTTTGTTAGTGTTGATTCCCCTTTGTCAACATTGAGAATCAGATTCGACTTGCAACGA
>Frequency_2_QualityScore_=@DGCCCGIIIIIEIHGEGIIGGIEGD?DGEGB?ADBE7?AB=>;?AB4??:94<7>@AC?;:@==A??;;;=@A_Mismatch_0_Sense_+_Library_PoolC
GCGGTCTCTTTCGGCGACTTACAACAGGCAGAGGCAGGCCAAGATCACGGGAGAGATTTTGGAGATTGTCGCGGG
>Frequency_2_QualityScore_FFHHHHHIJJJJJJIJJJJIIIIIHIIIJJJJIIJIIJJIJJJJJJJIJIIIIIGIHHGHHGGGFGGGGEEEEEDDCCDCDDDDEDDDDDDDDD_Mismatch_1_Sense_+_Library_PoolC
CGCTGTAATTTTTGAACAGTTCATCAATTCATATGTGATCACTGCTCAACCCCCTTGCTTTGATCTTAATAACGAGAGAATTCAAGAGACAATT
>Frequency_2_QualityScore_EEHFFEEFGIEGIIIHIIGIIIEGGIFGIEHIIIIIGEGHIHGFGHIIEGIEGIEGGGEGGBCBCAEEC@CACAA_Mismatch_0_Sense_+_Library_PoolC
GAACAGTTAATCAATTCATATGTGATCACTGCTCAACCCCCTTGCTTTGATCTTAATAACGAGAGAATTCAAGAG
>Frequency_2_QualityScore_FFHHGHHIJJJJJIJIJJGIJGHIJJGIIJIJJJJJIIHGEEDDDDDDDDDDCDDDDDDDDDCDCDDDDDCCDDDDDDDDDDDDDDDDDDCDDD_Mismatch_0_Sense_+_Library_PoolC
GCCAGCGAGCTCGCGAACAGGATGAATGCCATGAGCAACGCCAGCGACAATGCCAAGGAACTGAAGCGGTCTCTTTCGGCGACTTACAACAGGC
>Frequency_2_QualityScore_FFHHHHHJJIIJIIIIIGIIJJGIIIJIJJJIJIJIJJIIFIIJII_Mismatch_0_Sense_+_Library_PoolC
TCAATTCATATGTGATCACTGCTCAACCCCCTTGCTTTGATCTTAA
>Frequency_2_QualityScore_FFHEGFFHIIICGIGIGIIHIIIIIIIIGGIIGHIHIIIIIGBGIGGHIIHIIIGG?CEFDDEEEEDDCACCCCDDDEDCCDDDD_Mismatch_1_Sense_+_Library_PoolC
TTGAAGTCTTGTATATCTATAAGGGCCGTTTTAGGCCCGCTGTAATTTTTGAACAGTTAATCAATTCATATGTGATCACTGCCCA
>Frequency_2_QualityScore_EFHGGGHJIIJJJJJJJIJJJJJJJJIIIJIIHIIJJJIIIGHGFIGIJIHIIIIIIIIIGGHGGGF_Mismatch_0_Sense_+_Library_PoolC
TGATCACTGCTCAACCCCCTTGCTTTGATCTTAATAACGAGAGAATTCAAGAGACAATTTACCTTTA
>Frequency_2_QualityScore_EEEGGHGIIIIIJJIJJJJGHIIIIIIIIJJJIGGGGIIJJIIJJIIHIJHIJGGGGGGGGFFDEEFFFADEEEED_Mismatch_1_Sense_+_Library_PoolC
TGTATATCTATAAGGGCCGTTTTAGGCCCGCTGTAATTTTTGAACAGTTCATCAATTCATATGTGATCACTGCTCA
>Frequency_2_QualityScore_CCBEEGCEGIFACEIHIDCEE:EEEEGGFGEGGGHHHGEHHGEHFGHEHH?EGCFC?CFE_Mismatch_1_Sense_+_Library_PoolC
CTGCTCAACCCCCTTGCTTTGATCTTAATAACGAGAGAATTCAAGAGACAATTTACCTTA
>Frequency_2_QualityScore_CEEAEGFCGIIGGHCGEBEIHIEBEGGIC@DBEGABEE?EDBBDCCCEGCEGE:ACEDAACAB?AAAC3;?ACC?AABACACCC=<??3A?@?A_Mismatch_0_Sense_+_Library_PoolC
CGTGCTCTTCGAGCAGGACCCCGTTCAGATTCTGGACGCCCTGCTGCCTCTCTATCTCAACAGCCAGATTCTGCGCGCTCTCCAGGAGTCGCTC
>Frequency_2_QualityScore_ECGGGGFGAAEDBIEAEGHGCE;GIGIIG8EGHHIIGGA?GG_Mismatch_0_Sense_+_Library_PoolC
AATTTTTGAACAGTTAATCAATTCATATGTGATCACTGCTCA
>Frequency_2_QualityScore_FEGEHHEIIJIJJIJIIIIDGIIIIJJJJJJJIIIIIJIIHIHIIIIIHIHJHFFCEEEDEAC?CCBCCDDD@=AD;A;BCDDC9@CAAB?CCC_Mismatch_0_Sense_+_Library_PoolC
CAGATTCTGGACGCCCTGCTGCCTCTCTATCTCAACAGCCAGATTCTGCGCGCTCTCCAGGAGTCGCTCGCCAGCGAGCTCGCGAACAGGATGA
>Frequency_2_QualityScore_FFHHHFGIIIJIIIIIJIIIEHHIIIIIIIIIEHIHHCHGHIGIGIIIIIIII=A_Mismatch_1_Sense_+_Library_PoolC
TTAGGCCCGCTGTAATTTTTGAACAGTTAATCAATTCATATGTGATCACTGCCCA
>Frequency_2_QualityScore_FFHHGGHIIIIIIJJJJIIIIIGGIIIIIJJJJJJIJJJJJJIJJJJJJIHGGIIIJIJIIIJJHGHGHHGFFFFFED_Mismatch_1_Sense_+_Library_PoolC
TGAACAGTTCATCAATTCATATGTGATCACTGCTCAACCCCCTTGCTTTGATCTTAATAACGAGAGAATTCAAGAGAC
>Frequency_2_QualityScore_FFHHHHGHIIJJIJIJIIIIIJJJIIIIJIIIIIIIJIIIIJJJJIJIIIJIIHIIIJHEGGIGIHHHEC_Mismatch_1_Sense_+_Library_PoolC
GTTCATCAATTCATATGTGATCACTGCTCAACCCCCTTGCTTTGATCTTAATAACGAGAGAATTCAAGAG
>Frequency_2_QualityScore_FCFHGFHIJIIIIIIIEIIEIIGGHIGGIIIJHIIJJIIHJIEGIIIIIFIGHIJIEEGEHGGGIEHCEACCC?;?ABACC?AACACDACDA?C_Mismatch_1_Sense_+_Library_PoolC
GTTCCCTTTTGTCAACATTGAGAATCAGATTCGACTTGCAACGACTTGAAGTCTTGTATATCTATAAGGGCCGTTTTAGGCCCGCTGTAATTTT
>Frequency_2_QualityScore_FFHGGHHIIJJJIJJJJIIIIHHIIIJIJIIIJJIJJJJIIIJIIGIEGIJJGGIIIIIIHGHGGEGFEEDEDEECDDDDDDDCDEDECCCDCC_Mismatch_1_Sense_+_Library_PoolC
CCCTTTGTCAACATTGAGAATCAGATTCGACTTGCAACGACTTGAAGTCTTGTATATCTATAAGGGCCGTTTTAGGCCCGCTGTAATTTTTGAA
>Frequency_2_QualityScore_FFHHHHHJHIIIIGIIIIJJIJJJJHHIHHHHHHGGFFFEEEECDDD?AACB@CCBCAAC6=6;7?BCD==7=9ACCAA;=9=B_Mismatch_0_Sense_+_Library_PoolC
GGAACTGAAGCGGTCTCTTTCGGCGACTTACAACAGGCAGAGGCAGGCCAAGATCACGGGAGAGATTTTGGAGATTGTCGCGGG
>Frequency_2_QualityScore_;ACEFEAFFEEGGGCHCEFGDCGEEBGGGG?FCGGGGGGIGCGGGEACEFIE8EECEEFCCEF_Mismatch_0_Sense_+_Library_PoolC
TTCATATGTGATCACTGCTCAACCCCCTTGCTTTGATCTTAATAACGAGAGAATTCAAGAGAC
>Frequency_2_QualityScore_EEFFEGHHGIIIHIIHGIIGFHHEIIHIIEIIIIGIIHIEIDHGIGGIIIIIIIIIIEHIHGGGEEGGFDCE_Mismatch_0_Sense_+_Library_PoolC
CAGTTAATCAATTCATATGTGATCACTGCTCAACCCCCTTGCTTTGATCTTAATAACGAGAGAATTCAAGAG
>Frequency_2_QualityScore_EDGGHEGIEIIIGIIIIIIIGIGIIHIIIEIHIIIEIIGGEHEIIIIEEEDH@EIIIIHHIIIIIIEGEBEHHHFD;AACAC;?CAC;?A?;9A_Mismatch_1_Sense_+_Library_PoolC
GTAGTGTTGATTCCCTTTTGTCAACATTGAGAATCAGATTCGACTTGCAACGACTTGAAGTCTTGTATATCTATAAGGGCCGTTTTAGGCCCGC
>Frequency_2_QualityScore_FFGHGHHJJJIIJJIIIIIIIIIIIIJIJJJJIJJJIIIJJIGIIEIIIIH9FEGIIIIIIIIGIIHDEBC@BDEDDDDDDBCCDEEDDD>ACC_Mismatch_1_Sense_+_Library_PoolC
CTTTGTCAACATTGAGAATCAGATTCGACTTGCAACGACTTGAAGTCTTGTATATCTATAAGGGCCGTTTTAGGCCCGCTGTAATTTTTGAACA
>Frequency_2_QualityScore_EEGFGHCEGICHIFFGAE@ECCEBC3;CFCGFC=DAG???=CCEAA<A?CCDACCBAABA=:AA9=?A>;391//8:=ACC_Mismatch_0_Sense_+_Library_PoolC
CGACAATGCCAAGGAACTGAAGCGGTCTCTTTCGGCGACTTACAACAGGCAGAGGCAGGCCAAGATCACGGGAGAGATTTT
>Frequency_1_QualityScore_FFHHHH3FHIJGIIJJJIJJJJIJJJIJJJJJIJJJJIHIHHJJJIIJIJJJJJJJJJJJJHHFFFFFCCCDDDDDBCEEEEDDD?CCCDDDDE_Mismatch_1_Sense_+_Library_PoolC
TCAACAATGAGAATCAGATTCGACTTGCAACGACTTGAAGTCTTGTATATCTATAAGGGCCGTTTTAGGCCCGCTGTAATTTTTGAACAGTTAA
>Frequency_1_QualityScore_DEHCDACCEGEFEEIIIHIGEIG<@FEFAHDEF>GDGG@HDCHDHEGIIHGGAHBAHCHC>7@GEHC=A?AEEF@DB;@>=A@8;CDD?CCABB_Mismatch_1_Sense_+_Library_PoolC
ATTAGTGTTGATTCCCTTTTGTCAACATTGAGAATCAGATTCGACTTGCAACGACTTGAAGTCTTGTATATCTATAAGGGCCGTTTTAGGCCCG
>Frequency_1_QualityScore_DDD??AFGD?CGB1)<81))1**11?A)0??8/08BF0).).>8C75@(-3?B_Mismatch_2_Sense_+_Library_PoolC
CAGGCAGAGGCAGGCCAAGATCACGGGTGAGATTTTGGAGATTGTCGCCGGAG
>Frequency_1_QualityScore_DDHHHHHJJJJJJJIJJJJJJJJJIJJIJJIIJJJJJJJJJJJJJJJJJJJJJJJJJIJJJJJIIIIGHFEDDBEEEEDCDCD_Mismatch_0_Sense_+_Library_PoolC
TAATTTTTGAACAGTTAATCAATTCATATGTGATCACTGCTCAACCCCCTTGCTTTGATCTTAATAACGAGAGAATTCAAGAG
>Frequency_1_QualityScore_A+@FF?;FF?<CFBGHAA<EGB@EE>DDCBD?BD@DBF;DDFBDFFEFE=FEC@3?>?CEF=;BB;A@@?;>A>;2==;88:?B@BBB?BBB@<_Mismatch_1_Sense_+_Library_PoolC
GGGTTGATTCCCTTTTGTCAACATTGAGAATCAGATTCGACTTGCAACGACTTGAAGTCTTGTATATCTATAAGGGCCGTTTTAGGCCCGCTGT
>Frequency_1_QualityScore_8A::0C@FG9911CF=8DG80*?F39060\-8848@54;4?<9;AABBAB998B?B?18?_Mismatch_0_Sense_+_Library_PoolC
CAGCGACAATGCCAAGGAACTGAAGCGGTCTCTTTCGGCGACTTACAACAGGCAGAGGCA
>Frequency_1_QualityScore_D>D>=3<?FFAGHIDHFHI@4E):*?*?B*9?9:*?BBDDEH4BF9F>G>@C>CA;@7;DBEHF@9:)7;>@>>CC;CD@>C??\88<C>C@_Mismatch_1_Sense_+_Library_PoolC
TTTTAGGCCCGCTGTAATTTTTGAACAGTTCATCAATTCATATGTGATCACTGCTCAACCCCCTTGCTTTGATCTTAATAACGAGAGAATTC
>Frequency_1_QualityScore_FFHHHHHJJJJIJIJJJJGIHIJJJJJJJJIIJJJJJJJJJIJJIGHHFD?CDD@BBDDDDDBDDDCA?CCDDEDDDDDDDCDDDDDDDBBDDD_Mismatch_1_Sense_+_Library_PoolC
CTCTCTATCTCAACAGCCAGATTCTGCGCGCTCTCCAGGACTCGCTCGCCAGCGAGCTCGCGAACAGGATGAATGCCATGAGCAACGCCAGCGA
>Frequency_1_QualityScore_FFHFDAFBGBHGHGGHGG@FG@CGGAHHE?2?;;;?BB92/5(,9@?<B>39CC>AC-8008&5)855&0&0059<8<<5(8+4(:AC(8@@A>_Mismatch_2_Sense_+_Library_PoolC
GCGACTTACAACAGGCAGAGGCAGGCCAAGATCACGGGAGAGGTTTTGGAGATTGTCGCGGGAGCCGACGCACTGGGCTGAGTGTTTGGTAGTG
>Frequency_1_QualityScore_FDFHDDFEGIGBGHIICHCDGHGE>?DGGECG@G;FGCHEHHH=DDBBBDCCC@CDDDDBBBBDDBD7388<28:>>C?9>9@5?_Mismatch_0_Sense_+_Library_PoolC
CAACGCCAGCGACAATGCCAAGGAACTGAAGCGGTCTCTTTCGGCGACTTACAACAGGCAGAGGCAGGCCAAGATCACGGGAGAG
>Frequency_1_QualityScore_FFHHHHHJJJJJJJJJJJJJJJJJIJJGIJJJJJJJJJJHFFFFEEEEDDDDDDDDDDDDDBB<A?8ACA??BD@D@B7:@CCCB>C>CA_Mismatch_0_Sense_+_Library_PoolC
AGCGACAATGCCAAGGAACTGAAGCGGTCTCTTTCGGCGACTTACAACAGGCAGAGGCAGGCCAAGATCACGGGAGAGATTTTGGAGATT
>Frequency_1_QualityScore_DDHHHHFIJIIIIGHHGHIIJJIIIIJIJJJJJIJIIIJJHFEHHDD?AAC=9;ACC?BBBBB@@:@CCCDCDC9A>>A<BBDBB<9?><59>B_Mismatch_1_Sense_+_Library_PoolC
GGAACTGAAGCGGTCTCTTTCGGCGACTTACAACAGGCATAGGCAGGCCAAGATCACGGGAGAGATTTTGGAGATTGTCGCGGGAGCCGACGCA
>Frequency_1_QualityScore_FFGHHDHGIJJJJJJIIJIIJHIJJJJHIJJJJIJIJJJIJJJJIIHHHHGGHFFFFFDCEE_Mismatch_0_Sense_+_Library_PoolC
CTTGTATATCTATAAGGGCCGTTTTAGGCCCGCTGTAATTTTTGAACAGTTAATCAATTCAT
>Frequency_1_QualityScore_FFGDFHHJIIGHDFDEEDDDDABCCCDDDDDCCCDADDCDD>BCCCDDDDDEEDCDDBABBDCCDDDCDC@CB@BCCCCDB?BBDDDDDDDEED_Mismatch_1_Sense_+_Library_PoolC
GGGAGCCGACGCACTGGGCTGAGTGTTTGTTAGTGTTGATTCCCTTTTGTCAACATCGAGAATCAGATTCGACTTGCAACGACTTGAAGTCTTG
>Frequency_1_QualityScore_FFHHHHGIJIIJIJJIJIIGHJJJJJJJJFIIIIIJJJJIJJJJIJGIIHJ_Mismatch_0_Sense_+_Library_PoolC
GTTAATCAATTCATATGTGATCACTGCTCAACCCCCTTGCTTTGATCTTAA
>Frequency_1_QualityScore_FFHHHHHIJJHHIIIJJIGHIJJJIJJIJIJJJJIIJJJIIIJJJJIJJJGGHGCGIIII>FHIIIBEBBFFFEEEEDEDCDDCDDDECDDDC@_Mismatch_1_Sense_+_Library_PoolC
TTTTGAACAGTTAATCAATTCATATGTGATCACTGCTCAACCCCCTTGCTTTGATCTTAATAACGAGAGAATTCAAGAGACAATTTACCTTTGA
>Frequency_1_QualityScore_FFHHHHHJJJIIJJJIJIJJJIJIIJJJJJJJJJIIJIJJJJJJJJJJHIJJIIJJJJJGJJJIIJIIIGHHGDBDDFFEEEEDDDDDDDDDDE_Mismatch_1_Sense_+_Library_PoolC
TGTAATTTTTGAACAGTTAATCAATTCATATGTGATCACTGCTCAACCCCCTTGCTTTGATCTTAATAACGATAGAATTCAAGAGACAATTTAC
>Frequency_1_QualityScore_DFHHGHHFIIIIIBFGHHGIIJFJIIIIJJEHIJJJHHIIIHHHHEFD>?BDDDD3@ADBBBD?BDBDDB582<823>>?8>B&0595(:@A:<_Mismatch_1_Sense_+_Library_PoolC
AGCAACGCCAGCGACAATGCCAAGGAACTGAAGCGGTCTCTTTCGGCGACTTACAACAGGCAGAGGCAGGCCAAGATCACGGGGGAGATTTTGG
>Frequency_1_QualityScore_FFHHHHHJJJJIJJJEIGIABGGGGGGJBFFGHEHIIGIGHGIJJIJJGHFD:?BD@<@BDBD@CDD?C<??:A3:CA8?>CCCDEBCDC>CC@_Mismatch_1_Sense_+_Library_PoolC
TCAGGCAGAGGCAGGCCAAGATCACGGGAGAGATTTTGGAGATTGTCGCGGGAGCCGACGCACTGGGCTGAGTGTTTGTTAGTGTTGATTCCCT
>Frequency_1_QualityScore_DBB,<CAAGA<FF<CH?FAF?FDAED>C8DGFF@BF?BGFFIICCFCFIFEG4FCA@8E6CDBDDCCCB>??BB@@DBAB9044:94>AA:>AB_Mismatch_1_Sense_+_Library_PoolC
CATCGAGAATCAGATTCGACTTGCAACGACTTGAAGTCTTGTATATCTATAAGGGCCGTTTTAGGCCCGCTGTAATTTTTGAACAGTTAATCAA
>Frequency_1_QualityScore_?BCFHBHGHHEG<AHE@GFFEFBFFII<FHEFGHDBHBDH>2@=7@EB?EE61/;8;6/;A/7505>9?2+:+(::>>>(>>>@A@??_Mismatch_0_Sense_+_Library_PoolC
GCCTCTCTATCTCAACAGCCAGATTCTGCGCGCTCTCCAGGAGTCGCTCGCCAGCGAGCTCGCGAACAGGATGAATGCCATGAGCAAC
>Frequency_1_QualityScore_FFHFHHHJJIHHI3CGHHIIJIJIIJJJJIJIJIIJJJIIHIIIIIJIJJIGIJIJJJIJJJHHFFFFFFCEEEEEEEEEEEEECDDDDDDDDD_Mismatch_1_Sense_+_Library_PoolC
GAGTGTTTGTTAGGGTTGATTCCCTTTTGTCAACATTGAGAATCAGATTCGACTTGCAACGACTTGAAGTCTTGTATATCTATAAGGGCCGTTT
>Frequency_1_QualityScore_FFHHHHHJJJJJIJJJJJJJIJIJIGJJFIJJJJJJJIJJJJJJJJJJIJJJJJIJJJIIIH_Mismatch_0_Sense_+_Library_PoolC
ATTTTTGAACAGTTAATCAATTCATATGTGATCACTGCTCAACCCCCTTGCTTTGATCTTAA
>Frequency_1_QualityScore_FFHHHHHJJJJJJJJJJJJJJJJJJJJJJJJJJJJJJJJJJIJIJJJJIJJIJJJIJJJJIIJEHHHHHFFFFFE_Mismatch_1_Sense_+_Library_PoolC
TCATATGTGATCACTGCTCAACCCCCTTGCTTTGATCTTAATAACGAGAGAATTCAAGAGACAATTTACCTTTGA
>Frequency_1_QualityScore_FFHHHHHJJJJJJJJJJJJJJJJJJJJJJJJJJJJJJJJJJIJIJIJIHHIJJJIJJJJIIJHHHHHHF@D_Mismatch_2_Sense_+_Library_PoolC
CATATGTGATCACTGCTCAACCCCCTTGCTTTGATCTTAATAACGAGAGAATTCAAGAGACAATTTACCCA
>Frequency_1_QualityScore_FFHHHHHJJJIJJJJIJJGI?FGIJJJJJCGHIGHGFEFDD9=BDDD<CDCDED<>CDDCDDCCBD>B9<B9<B9BCDDDDDDD?CBCCCD<CB_Mismatch_0_Sense_+_Library_PoolC
TTCTGCGCGCTCTCCAGGAGTCGCTCGCCAGCGAGCTCGCGAACAGGATGAATGCCATGAGCAACGCCAGCGACAATGCCAAGGAACTGAAGCG
>Frequency_1_QualityScore_FDFHGHHGGJJGIIGIJGIIFGHIIGIGIIIGGJJIFGGIJIIJJEEHFBDDDDBECEEEECDEDEEDECCEEDCCCCD@ACABDDDBDDCCCD_Mismatch_1_Sense_+_Library_PoolC
GTCTTTTATATCTATAAGGGCCGTTTTAGGCCCGCTGTAATTTTTGAACAGTTAATCAATTCATATGTGATCACTGCTCAACCCCCTTGCTTTG
>Frequency_1_QualityScore_FFHHHHHJJJJJJJJJJJJIJJJJJJJJJJJJJJJJJJJJJJJJJJJJJJJJJJJJJJJJJDIIJJIJIEGHGEFFDCEEEEDEDDDDD_Mismatch_2_Sense_+_Library_PoolC
GCTGTAATTTTTGAACAGTTAATCAATTCATATGTGATCACTGCTCAACCCCCTTGCTTTGATCTTAATAACGAGAGAATTCAAGAGCA
>Frequency_1_QualityScore_FFFHHHHIJJIIJJJIJJIJJIJJJJIIIJJJJJJIIHIJJJJIJJIIIJJJJIJJJJHIIJIAGIHEHAHHFFFFFFFFFEECECBB=@CDCC_Mismatch_2_Sense_+_Library_PoolC
AGTTTGTTAGTGTTGATTCCCTTTTGTCAACATTGAGAATCATATTCGACTTGCAACGACTTGAAGTCTTGTATATCTATAAGGGCCGTTTTAG
>Frequency_1_QualityScore_FFHHHGHJJIJJJJJJJJJIJJIJJJJJJJIJJJJJJJJJIJJJJBIIJJJJJJJJIIEGEHEHHFFFFFECE_Mismatch_1_Sense_+_Library_PoolC
AGTTCATCAATTCATATGTGATCACTGCTCAACCCCCTTGCTTTGATCTTAATAACGAGAGAATTCAAGAGAC
>Frequency_1_QualityScore_DFHHHHHIJJGHGGGHJJIJIIIIIJJFGGGIJGJIIJJCEHJIIJJJJIJJIJGIJIGEC_Mismatch_2_Sense_+_Library_PoolC
TTTTTTAACAGTTCATCAATTCATATGTGATCACTGCTCAACCCCCTTGCTTTGATCTTAA
>Frequency_1_QualityScore_FFAFFHFFFGIG?@EH@HGGIIGIIIGHGIIIIIIHHIIHGGHIIIIIIIIIEHGGIIIEIIIIHHHH=;?BDCFFECEEEEEDCAABBD?@CD_Mismatch_1_Sense_+_Library_PoolC
AGTGTTTGTTAGTGTTGATTCCCTTTTGTCAACATTGAGAATCAGATTCGACTTGCAACGACTTGAAGTCTTGCATATCTATAAGGGCCGTTTT
>Frequency_1_QualityScore_DD<?F>FF>,ACDI4CH@H4+AFC998+<?GEG<*:?D)6???DC_Mismatch_1_Sense_+_Library_PoolC
GTTGATTCCATTTTGTCAACATTGAGAATCAGATTCGACTTGCAA
>Frequency_1_QualityScore_FFHHHHHJJJJJJJJJJJJJIJIJGIJIJJJJJJJJJJJJJJJJJJJJJJJJGJJJJIIJJIIEIGH_Mismatch_0_Sense_+_Library_PoolC
TTGAACAGTTAATCAATTCATATGTGATCACTGCTCAACCCCCTTGCTTTGATCTTAATAACGAGAG
>Frequency_1_QualityScore_FFHHGGHJJJIIJJJIJJJJIIGIIJFIIJJIJJJJJJJJJJJJJJIIJJJJJJJJJJIIJIEIIJGEEFFFDFDEEEEEDDDDDDDEDDDDD@_Mismatch_2_Sense_+_Library_PoolC
TTTTGAACAGTTCATCAATTCATATGTGATCACTGCTCAACCCCCTTGCTTTGATCTTAATAACGAGAGAATTCAAGAGACAATTTACCTATAA
>Frequency_1_QualityScore_FFFHFHHJJJJJJJIIIJJJJJJJJJJJJJGJJJIJJJJJJJJHHHHFFBDBB?CCDDDDCDDDDDDEDBDDD>BDDDDDDDBDDCBDDDD?B@_Mismatch_1_Sense_+_Library_PoolC
GGTCTCTTTCGGCGACTTACAACAGGCAGATGCAGGCCAAGATCACGGGAGAGATTTTGGAGATTGTCGCGGGAGCCGACGCACTGGGCTGAGT
>Frequency_1_QualityScore_DDADFFHGHIHGGIIGGIJCHIGIGIIIJJIJEHIHHHD=BBACAA>5;@\3\81:@CC:74<?CDCD>0?>B<-55<@3<B_Mismatch_0_Sense_+_Library_PoolC
CGGTCTCTTTCGGCGACTTACAACAGGCAGAGGCAGGCCAAGATCACGGGAGAGATTTTGGAGATTGTCGCGGGAGCCGACG
>Frequency_1_QualityScore_FFHHHHHJJIJJJJFHFHHHIJJJJGGFGIJJJJJIJJ6?DCDDDDDBDDDDDDDDABACCDDDDD@CCADDDCCDEEDDDDDABCCDDDCDCC_Mismatch_1_Sense_+_Library_PoolC
GCCAAGATCACGGGAGAGATTTTGGAGATTGTCGCGGGAGCCGACGCACTGGGCTGAGTGTTTGTTAGTGTTGATTCCCTTTTGTCAATATTGA
>Frequency_1_QualityScore_FFHHHHHIGEBHGIIJHIJDGAH;D?<DGIDH07:FG<FHHAE;D;@C;.=BDBA=//0858859595>828A@(8+:::9>?CC((29A>?>:_Mismatch_1_Sense_+_Library_PoolC
TACAACAGGCAGAGGCAGGCCAAGATCACGGGAGAGATTTTGGAGATTGTCGCGGGAGCCGACGCACTGGGCTGAGTGTTTGTTAGGGTTGATT
>Frequency_1_QualityScore_FFHHHHHIJIJJIJIIIIIJ:D:D;DGHIEGEHCGIFIIJJJJF8?6?@?BDBBDDDDDDDD<A:@:@C??A:@CCCDD>@A:@ACCDDAA_Mismatch_0_Sense_+_Library_PoolC
AGGCAGGCCAAGATCACGGGAGAGATTTTGGAGATTGTCGCGGGAGCCGACGCACTGGGCTGAGTGTTTGTTAGTGTTGATTCCCTTTTGT
>Frequency_1_QualityScore_;D=CCDB<GF<F?FFEHDEHHII9FHHE@E<??9C<DCDB406BFFIIIIIIIFA:@CGEEEII@CEFE=AECE>3?D;>?@ABB_Mismatch_0_Sense_+_Library_PoolC
AGTGTTGATTCCCTTTTGTCAACATTGAGAATCAGATTCGACTTGCAACGACTTGAAGTCTTGTATATCTATAAGGGCCGTTTTA
>Frequency_1_QualityScore_FFHHHHHJJJJJJJJJJIJJJJJJJJJJIJJJJJJJJJJJJJJJJJJJJJJJJJJJJJJIJHJJJHGHF@DDEEEEDEDDDDDDDDCDDEDDDD_Mismatch_2_Sense_+_Library_PoolC
ATTTTTGAACAGTTAATCAATTCATATGTGATCACTGCTCAACCCCCTTGCTTTGATCTTAATAACGAGAGAATTCAAGAGACAATTTACCTAA
>Frequency_1_QualityScore_FFHHHHHJIJJJJJJJJIIJJJJJJJGFHIJJGHJIJJJGJJJJJIIJHIJJJJJIJJJHH_Mismatch_1_Sense_+_Library_PoolC
GCCGTTTTAGGCCCGCTGTAATTTTTGAACAGTTAATCAATTCATATGTGATCACTGCCCA
>Frequency_1_QualityScore_FFHHHHHJJJJJJJJJJIIIIGJJIJJIJJJJJJJJJIJJJJJJJIIHJJJJIJIIIJJJJJJJIHHHFDDEDDDDDDDDDDDBDDEEEDD@BC_Mismatch_1_Sense_+_Library_PoolC
ACTTTTGTCAACATTGAGAATCAGATTCGACTTGCAACGACTTGAAGTCTTGTATATCTATAAGGGCCGTTTTAGGCCCGCTGTAATTTTTGAA
>Frequency_1_QualityScore_DDFDH>FGDGIIIHIFEHIGEHGI>>FHIGAFGGBD9B9BFAHIIIIIFIGGIE=C7@=@CCEEE:ADFC@DB?A(;8,\5<ACACC<>39<<>_Mismatch_1_Sense_+_Library_PoolC
TGTTGATTCCCTTTTGTCAACATTGAGAATCAGATTCGACTTGCAACGACTTGAAGTCTTGTATATCTATAAGGGTCGTTTTAGGCCCGCTGTA
>Frequency_1_QualityScore_FFHFFHHJJJJIJHIIJJGHGHIJJIJJJJIIJJIDFHJJJJJJJJJJJHHHHHHHFFFFECECEEEEDDDDDDDEEEEDDEEED_Mismatch_0_Sense_+_Library_PoolC
CAACGACTTGAAGTCTTGTATATCTATAAGGGCCGTTTTAGGCCCGCTGTAATTTTTGAACAGTTAATCAATTCATATGTGATCA
>Frequency_1_QualityScore_DFFGFHHFIGIJJJIIGFGIGGCFGHIIIGFEIIGIIJGHIG@HFGGGGEG>ECHHHFE<A3;ADCDDDB@CCCDCCACDC:CCEDC_Mismatch_0_Sense_+_Library_PoolC
AGATTCGACTTGCAACGACTTGAAGTCTTGTATATCTATAAGGGCCGTTTTAGGCCCGCTGTAATTTTTGAACAGTTAATCAATTCA
>Frequency_1_QualityScore_FDHHHHGJJJJJHGJJJJIJJGIHHIIIIIIIJJGIIEGGIHHGE<DBDFGHCHI>GEFHGIDGEEAAEECHFDCDDC_Mismatch_2_Sense_+_Library_PoolC
TGAACAGTTCATCAATTCATATGTGATCACTGCTCAACCCCCTTGCTTTGATCTTAATAACGATAGAATTCAAGAGAC
>Frequency_1_QualityScore_FFHHHHHJJJJJJJJIIJJJJIJJJJJJJJJJJJJJJIIJJJJJIJJIJJJJJJJHHHHFFFFFFEEEEEEEEDDDBDBDDCDDDDCCCD_Mismatch_0_Sense_+_Library_PoolC
CCCGCTGTAATTTTTGAACAGTTAATCAATTCATATGTGATCACTGCTCAACCCCCTTGCTTTGATCTTAATAACGAGAGAATTCAAGAG
>Frequency_1_QualityScore_A@6?0=F@/\549/33;??9=/,((55>BBBB33((+8283@BABB<@@B8ADAABB@(:ABB:@BA@4:38ABB7@>ABB5@BB?AB_Mismatch_2_Sense_+_Library_PoolC
CGGGAGCCGCCGCACTGGGCTGAGAGTTTGTTAGTGTTGATTCCCTTTTGTCAACATTGAGAATCAGATTCGACTTGCAACGACTTGA
>Frequency_1_QualityScore_EDFHFHHHHGIFEFDHHFGGIGGFF@CFIEGGGICGEGGIGGHHAH@CAEDAH>@HCHGCCH=@@==EHCDD@D;A_Mismatch_1_Sense_+_Library_PoolC
AGAACAGTTAATCAATTCATATGTGATCACTGCTCAACCCCCTTGCTTTGATCTTAATAACGAGAGAATTCAAGAG
>Frequency_1_QualityScore_FDHHFHHJJIJEIIIJIHIDBIHHGIIJIIGGAFHIIGDIIIIIIEHCHIJGHJFGIJJEHGHIJEHGECCHFEDC=ACCDC>A@?=A_Mismatch_2_Sense_+_Library_PoolC
ATGTAATTTTTGAACAGTTCATCAATTCATATGTGATCACTGCTCAACCCCCTTGCTTTGATCTTAATAACGAGAGAATTCAAGAGAC
>Frequency_1_QualityScore_DDDA3<DC::?EF99EB?EEE49:1?<?DDDBD?ADBDD\@AAC@;;AC<A<>@;ADDEAA6;;>><:A>;>AAA(;5>AD3:BB>:>AAA:>A_Mismatch_2_Sense_+_Library_PoolC
CTTGCAACGACTTGAAGTCTTGTATATCTATAAGGGCCGGTTTAGGCCCGCTGTAATTTTTGAACAGTTCATCAATTCATATGTGATCACTGCT
>Frequency_1_QualityScore_FFHHHHHJJIJJJIIHIJJJJJGGGI@FHIIGIJJJJJJHHHFFFFFFEDDCDBDBBDD@=@BD@?@AA989@095<23>AC@B4?>9>(:>>B_Mismatch_1_Sense_+_Library_PoolC
TCGACAATGCCAAGGAACTGAAGCGGTCTCTTTCGGCGACTTACAACAGGCAGAGGCAGGCCAAGATCACGGGAGAGATTTTGGAGATTGTCGC
>Frequency_1_QualityScore_FFHHHHHJHIJJIJJIJJIIJIGIJJJJJJJJJJJIIJIJJJJIJJJJJJJJJHHHHHHHFFFFFFEEDBBBDDDDDDDDDDEDEEDDDDDDDD_Mismatch_2_Sense_+_Library_PoolC
AAGGGCCGTTTTAGGCCCGCTGTAATTTTTGAACAGTTCATCAATTCATATGTGATCACTGCTCAACCCCCTTGCTTTGATCTTAATAACGAAA
>Frequency_1_QualityScore_DDHHFHHIHGB;<AC?C3A<19?:CFGI:8DC*9*0?BDFG4B;;@B<=;77;@?@CC;6;6;>;35(,9<9<(:>>(,:93995<ACC3:?<8_Mismatch_0_Sense_+_Library_PoolC
CCCTGTCGTGCTCTTCGAGCAGGACCCCGTTCAGATTCTGGACGCCCTGCTGCCTCTCTATCTCAACAGCCAGATTCTGCGCGCTCTCCAGGAG
>Frequency_1_QualityScore_FFHHHHDGFFGFHIBHGGIJJIJIJJIJIIJJJJHIJJIJIIGGIHFHGGGGIJJJJHHEHHEFCEDDDDCDCDCA@DD@CD@@DDDAD>ACB<_Mismatch_1_Sense_+_Library_PoolC
GGGCCGAGTGTTTGTTAGTGTTGATTCCCTTTTGTCAACATTGAGAATCAGATTCGACTTGCAACGACTTGAAGTCTTGTATATCTATAAGGGC
>Frequency_1_QualityScore_EFHHHHHJJJJIJJJFHHIIJHJJJGIIIJJJJJJJJJJJJIIJJJJJIJJJGGGIJJJIJIJJJHGHGHFFFFDDDDDDDCCEEDDDEEEEED_Mismatch_1_Sense_+_Library_PoolC
ACGCACTGGGCTGAGTGTTTGTTAGTGTTGATTCCCTTTTGTCAACATTGAGAATCAGATTCTACTTGCAACGACTTGAAGTCTTGTATATCTA
>Frequency_1_QualityScore_FFHHFHHJIJIIIEHGHCEGIIJEHIJEGIIJJEGFGGIJJJJJJJJJIJIIIGHFHIJJJJJGFHHFFDEEEDDDBDBDDDAACCDCDDEFEE_Mismatch_1_Sense_+_Library_PoolC
AGACGCACTGGGCTGAGTGTTTGTTAGTGTTGATTCCCTTTTGTCAACATTGAGAATCAGATTCGACTTGCAACGACTTGAAGTCTTGTATATC
>Frequency_1_QualityScore_FFFHHGHGEFHIJGCIJDF*9?DEH?F<B?BGBG<<F=@FHAFGHII47=CCHEC>??D@6>;@C@?D??@DCD@C@<?9?@:(:@A3:@_Mismatch_0_Sense_+_Library_PoolC
GCCGACGCACTGGGCTGAGTGTTTGTTAGTGTTGATTCCCTTTTGTCAACATTGAGAATCAGATTCGACTTGCAACGACTTGAAGTCTTG
>Frequency_1_QualityScore_DDDD<BD??EFE@@H@A@G1@D@DFHFDHIIHGH7CHADCHFHEHEEEC;A_Mismatch_0_Sense_+_Library_PoolC
TGCCAAGGAACTGAAGCGGTCTCTTTCGGCGACTTACAACAGGCAGAGGCA
>Frequency_1_QualityScore_FFHHHHGJHJJJJJJJIJGIJJHJJJGHJJJIIIJJJJJJJJJJJIJJGGJHHHHHFFDDDDBDEEFEDAB@CDDDCCDEEDD_Mismatch_0_Sense_+_Library_PoolC
CAGATTCGACTTGCAACGACTTGAAGTCTTGTATATCTATAAGGGCCGTTTTAGGCCCGCTGTAATTTTTGAACAGTTAATCA
>Frequency_1_QualityScore_DDDF:CDGGGGIGHGBGDGIGIII<GGGEG@FHEH;FGHDHAECEDC;>??C@C>A?A?@AB<A@8??9-812<8@_Mismatch_1_Sense_+_Library_PoolC
GCAAAGCCAGCGACAATGCCAAGGAACTGAAGCGGTCTCTTTCGGCGACTTACAACAGGCAGAGGCAGGCCAAGAT
>Frequency_1_QualityScore_DDDBA<<AF?@AI@?A?FEHI<GICD9:99B:?0D@68BG;=CCAG=@E?.??>7?D;B@CEEA6>CB>.6@C;;;3>CCC(;8;9<9@_Mismatch_0_Sense_+_Library_PoolC
TCTTGTATATCTATAAGGGCCGTTTTAGGCCCGCTGTAATTTTTGAACAGTTAATCAATTCATATGTGATCACTGCTCAACCCCCTTGC
>Frequency_1_QualityScore_FFHHHHGIJBHIDEHIIIIJJJEG3?BGD@GIGF@EGAEDDC3>;A>A?AC?CCDCC@@@&8;CCC>CB>@95<B<>@CDDDD@@B@BDDDDBB_Mismatch_1_Sense_+_Library_PoolC
CTCGCGAACAGGATGAATGCCATGAGCAACGCCAGCGACAATGCCAAGGAACTAAAGCGGTCTCTTTCGGCGACTTACAACAGGCAGAGGCAGG
>Frequency_1_QualityScore_FDBFFHFFHIEHHHFHFHIEHIIIIJJIIJGGIEIIGJJIJJIJIIGGGG>?DGHHIGCHHEG_Mismatch_0_Sense_+_Library_PoolC
TGAGTGTTTGTTAGTGTTGATTCCCTTTTGTCAACATTGAGAATCAGATTCGACTTGCAACGA
>Frequency_1_QualityScore_FFHHHHHJJJIJJJJJJJGJIJJJJJJJJJIJJJIJIJGHIJJJJJJJJJIJJJJHHHHFACEDDDCDDDDDDDDDEEEEDDDDDDCDDDDEEE_Mismatch_2_Sense_+_Library_PoolC
GACATTGAGAATCAGATTCGACTTGCAACGACTTGAAGTCTTGTATATCTATAAGGGCCGTTTTAGGCCCGCTGTAATTTTTGAACAGTTCATC
>Frequency_1_QualityScore_FFGHGHHIJJJGIIIJJIJJFGGJJJJFGHHGGGIIGHIIGHJIIJJJIIIGIIIIJIIFHHHHFFFFDC?BCDDCDDCDCECECEEDDDDDB@_Mismatch_2_Sense_+_Library_PoolC
AGGGCCTTTTTAGGCCCGCTGTAATTTTTGAACAGTTCATCAATTCATATGTGATCACTGCTCAACCCCCTTGCTTTGATCTTAATAACGAGAG
>Frequency_1_QualityScore_ADBC?FHHI@GEG:@DAFBG1)6?866@85@@=\33;=(;;;3>;(>>@C<>:><<<0;7578555@::(:A@B<(+8:C:4@C>B_Mismatch_0_Sense_+_Library_PoolC
CTCTCCAGGAGTCGCTCGCCAGCGAGCTCGCGAACAGGATGAATGCCATGAGCAACGCCAGCGACAATGCCAAGGAACTGAAGCGG
>Frequency_1_QualityScore_DEHHHHFGEFGAHHHIIIJIJJAHGGGHJJJICHBFHIGFDFGIIJFJJJIJJJJI@BHHHHFFFFDDDDBCCACDD:=?CCCDCCDEEDDACC_Mismatch_1_Sense_+_Library_PoolC
TTGAGAATCAGATTCGACTTGCAACGACTTGAAGTCTTGTATATCTATAAGGGCCGTTTTAGGCCCGCTCTAATTTTTGAACAGTTAATCAATT
>Frequency_1_QualityScore_FFHHHHHJJJJJJJJIIJIIJJJJIGIIJJIIJJIJJIJJJJJJJJJIIIJJJJHHHHHHFFFDDDDDDDDDDDDDEDDEDDD_Mismatch_1_Sense_+_Library_PoolC
CGTTTTAGGCCCGCTGTAATTTTTGAACAGTTAATCAATTCATATGTGATCACTGCTCAACCCCCTTGCTTTGATCTTAATGA
>Frequency_1_QualityScore_BDDFFHHIFHJHIHGIGEHGJGFGGEGFBGHGD>C;@@9C77==<>6>9=;(;A>;;55::::(59A_Mismatch_0_Sense_+_Library_PoolC
CTCTTTCGGCGACTTACAACAGGCAGAGGCAGGCCAAGATCACGGGAGAGATTTTGGAGATTGTCGC
>Frequency_1_QualityScore_FFHHHHHJJJJJJJJJJJIJJHJJIJIIJJGHIIJJJJJJJJJJJJJJJJJJJJJJEHIHHGJJHIHHHEHHGGDDEFFCDEEDDDDCDDDBDD_Mismatch_1_Sense_+_Library_PoolC
TAGTGTTGATTCCCTTTTGTCAACATTGAGAATCAGATTCGACTTGCAACGACTTGAAGTCTTGTATATCTATAAGGGCCTTTTTAGGCCCGCT
>Frequency_1_QualityScore_FFHHHHHJJJJJJJJIJJIDHIJJJJJGGIIJICGHJCHJJIHHHHGHGFEFFFDFEEDDCCDDDDDDBBDD@CCCDDDDD_Mismatch_2_Sense_+_Library_PoolC
GGCCGTTTTAGGCCCGCTGTAATTTTTGAACAGTTAATCAATTCATATGTGATCACTGCTCAACCCCCTTGCTTTGATCCA
>Frequency_1_QualityScore_FFHHGHFHHIJJJGIHIJIIJIIHFD>BDDDDDDDBDDDDDDDD?CDC@ACCBDCDACDEBACDADDDDDDDBCDDDDDDCCDBDDDDDD<C4<_Mismatch_1_Sense_+_Library_PoolC
GGAGAGATTTTGGAGATTGTCGCGGGAGCCGACGCACTGGGCTGATTGTTTGTTAGTGTTGATTCCCTTTTGTCAACATTGAGAATCAGATTCG
>Frequency_1_QualityScore_FFHGHG>DGGGGEIGIJEDHIBEFHGFFGG@F?DHIEIJHGHFDEADCEDDDDB@8=\5+>@:A:;4<93:444-85>5&&5?B_Mismatch_0_Sense_+_Library_PoolC
TGAAGCGGTCTCTTTCGGCGACTTACAACAGGCAGAGGCAGGCCAAGATCACGGGAGAGATTTTGGAGATTGTCGCGGGAGCCG
>Frequency_1_QualityScore_DDAHHFFIGBBFC,<<CFGHIIIIIGEHHBE8GGGIGEFGFHGE@>AB>AAEC?6=?3;?;C899>9;BCB?C@C3::@CCA>@_Mismatch_1_Sense_+_Library_PoolC
TGCCTCTCTATCTGAACAGCCAGATTCTGCGCGCTCTCCAGGAGTCGCTCGCCAGCGAGCTCGCGAACAGGATGAATGCCATGA
>Frequency_1_QualityScore_FFGHHFHIJIEHDHGGGIJFGGH>FFHGHIJJHIHEHEHHFFFFFFFDECECCDDDDDDDDDBCDDCCACCDBCBDDCDDCCDBDD@CCCCCCE_Mismatch_1_Sense_+_Library_PoolC
GCGGGAGCCGACGCACTGGGCTGAGTGTTTGTTAGTGTTGATTCCCTTTTGTCAACATTGAGAATCAAATTCGACTTGCAACGACTTGAAGTCT
>Frequency_1_QualityScore_FFHHHGFIIGGIIJJJIJJJJIIIIJJGIFHHIGIGIIJJGEHEF>BDEACCDBBDD\89<?A@CC>8<5<>BBB:>C_Mismatch_0_Sense_+_Library_PoolC
ACAATGCCAAGGAACTGAAGCGGTCTCTTTCGGCGACTTACAACAGGCAGAGGCAGGCCAAGATCACGGGAGAGATTT
>Frequency_1_QualityScore_;BCH@BDGHGGBHGGG)1?8:99CBGHGD(?-=BGCGHIDHGI;EHE?9AB2;??@00505;8?8?1?@BB(::C<?8?A@C@_Mismatch_0_Sense_+_Library_PoolC
CAGGCAGAGGCAGGCCAAGATCACGGGAGAGATTTTGGAGATTGTCGCGGGAGCCGACGCACTGGGCTGAGTGTTTGTTAGTG
>Frequency_1_QualityScore_FFHHHHHHIJJJIJJJIJJJJJJIIFIJIJJJJEFFHHIIGIJJIIJJJJIJIIIIIGHIJEE?AEHGEEDFFFFFFEECCBDB@@:CBCCDCC_Mismatch_1_Sense_+_Library_PoolC
TTGTTAGTGTTGATTCCCTTTTGTCAACATTGAGAATCAGATTCGACTTGCAACGACTTGAAGTCTTGTATATCTATAAGGGCCGTTTTAGCCC
>Frequency_1_QualityScore_FFHHHHHJJJJJJJJJJJJJJJJIIJJJJJJJJJJIJJJJIJJJJJJJJ_Mismatch_0_Sense_+_Library_PoolC
CTTGCTTTGATCTTAATAACGAGAGAATTCAAGAGACAATTTACCTTTA
>Frequency_1_QualityScore_DDD?F?0A<1E0:@B<@0;/;;;)6??EF@D));;;@.;AA>;3>95;5(,,5,:@:?A3;>A_Mismatch_1_Sense_+_Library_PoolC
ATTGTCGCGGGAGCCGACGCACTGGGCTGAGTGTTTGTTAGTGTTGATTTCCTTTTGTCAACA
>Frequency_1_QualityScore_FFHHHHHJJJJJJJJJJFHIJIIDGI@FHIGIHHHFFD??BBCCCDDDDEDDDDDCCDDDDDDDDDDDDDBDDDDDDCCDDBDDDDACDDDDBB_Mismatch_1_Sense_+_Library_PoolC
TGCGCGCTCTCCAGGAGTCGCTCGCCAGCGAGCTCGCGAACATGATGAATGCCATGAGCAACGCCAGCGACAATGCCAAGGAACTGAAGCGGTC
>Frequency_1_QualityScore_FFHHHHHJJJJJJJJJJJJJIJJJJDGGGIJIJJIGHEEHHFFFDDDDDBDDBDDDDEDDDDCDDDDDCBBDDBBDDDDBDDDCDCCDDADDDD_Mismatch_1_Sense_+_Library_PoolC
CCAGATTCTGCGCGCTCTCCAGGAGTCGCTCGCCATCGAGCTCGCGAACAGGATGAATGCCATGAGCAACGCCAGCGACAATGCCAAGGAACTG
>Frequency_1_QualityScore_FFHHHGHJJJJJJJJJJJIIJIJIJJJJIIJGHIJGFHIGJIIIIJII<FGHIHIGIHHFDEFDDCDDDCCDDCD@?CDDDDACDEED_Mismatch_1_Sense_+_Library_PoolC
AGAATCAGATTCGACTTGCAACGACTTGAAGTCTTGTATATCTATAAGGGCCGTTTTAGGCCCGCTGTAATTTTTGAACAGTTCATCA
>Frequency_1_QualityScore_FFHHHGHJJJIJJIJGGHJIGJJBH8B2?BF*86@H@F@D;DADHAB=;7;??BBAAB?B5-0?;5&&)9<:>AB_Mismatch_1_Sense_+_Library_PoolC
GACTTACAACAGGCAGAGGCAGGCCAAGATCACGGGAGAGATTTTGGAGATTGTCGCGGGAGCCGAAGCACTGGG
>Frequency_1_QualityScore_FFHHHHHJJJJJJJJHIJJJJJJJJJJJJJJIJFHJJJHJJJJJJJJJJJJJJJJHHGDFFFFEDDDDDDDEEEEDDBBDDDDCCDEEDDDDED_Mismatch_2_Sense_+_Library_PoolC
AGGGAATCAGATTCGACTTGCAACGACTTGAAGTCTTGTATATCTATAAGGGCCGTTTTAGGCCCGCTGTAATTTTTGAACAGTTAATCAATTC
>Frequency_1_QualityScore_FFHHGHHIIJJJJIIIJFHGHGFGIIIIJJJJJGHIIJJHHJIIJICHJIJIGBEAHEHHHFFFEEECECDEDDDCEDDDEDEDDDEEEDDDDD_Mismatch_2_Sense_+_Library_PoolC
CTTGCAACGACTTGAAGTCTTGTATATCTATAAGTGCCGTTTTAGGCCCGCTGTAATTTTTGAACAGTTAATCAATTCATATGTGATCACTGCA
>Frequency_1_QualityScore_FFHHHGHJJJJJIJJJIJJJJJJGIJJIJJJJJJJIJIJJJJJJJJIJJJJIJJJJJJJJJJJJJJIHHBFF_Mismatch_0_Sense_+_Library_PoolC
TTTTTGAACAGTTAATCAATTCATATGTGATCACTGCTCAACCCCCTTGCTTTGATCTTAATAACGAGAGAA
>Frequency_1_QualityScore_FFHHHGDFGFHHIGGIJIJJIJIHIJJGIIJJJJJGGFEHHIIJJGIJJJJIIIJHHHHHHHFFFFFFFECDCCEEDDDDDDDDDDDDDDACDD_Mismatch_2_Sense_+_Library_PoolC
GTCTTGTATATCTATAAGGGCCGTTTTATGCCCGCTGTAATTTTTGAACAGTTCATCAATTCATATGTGATCACTGCTCAACCCCCTTGCTTTG
>Frequency_1_QualityScore_FFHHHHHJIJJJJJJJIJJJJJIJJJJJJJJIJJJJJJJJJJJJIJIIJJJJJJJJGIJJJJJJJHHHHFDDCCEEEDEDDDDDDDDDDDEDDD_Mismatch_1_Sense_+_Library_PoolC
AATTTTTTAACAGTTAATCAATTCATATGTGATCACTGCTCAACCCCCTTGCTTTGATCTTAATAACGAGAGAATTCAAGAGACAATTTACCTT
>Frequency_1_QualityScore_DDFFFF+CAGBB@:???3:1:CG<*?:D@FFDG<BG?;?B@\5@@@@==CEB>CCB@@>>>B>8B>>A?@>A>A::>::@:::>:4:3>:A9A:_Mismatch_1_Sense_+_Library_PoolC
GACTTGCAACGACTTGAAGTCTTGTATATCTATAAGGGCCGCTTTAGGCCCGCTGTAATTTTTGAACAGTTAATCAATTCATATGTGATCACTG
>Frequency_1_QualityScore_FFGHHHHJJGGHGEHIHIJJIICGIGGIIIJJHFFDDDDBB@DDDDDDDDD<A:>@CCDBCCDCCCCDC>CDDDDDBDDDDEEDDDDDDDDDDC_Mismatch_1_Sense_+_Library_PoolC
GATCACGGGAGAGATTTTGGAGATTGTCGCGGGAGCCGACGCACTGGGCTGAGTGTTTGTTAGTGTTGATTCCCCTTTGTCAACATTGAGAATC
>Frequency_1_QualityScore_FFHHHHHIIJJJIJIJJJJJJDI=FFCGHIIJJIAGFGCHHHIIJHHEFHFDFFFDDD;>BDBBDDB;@>CBDDDD8A:@4@CDAC>CAC@C?@_Mismatch_1_Sense_+_Library_PoolC
TTTACAACAGGCAGAGGCAGGCCAAGATCACGGGAGAGATTTTGGAGATTGTCGCGGGAGCCGACGCACTGGGCTGAGTGTTTGTTAGTGTTGA
>Frequency_1_QualityScore_FFHHHHHJJJJJJJJJJJIJJJJIJJIIJJJJJJJJJJJJJJJJJJJIJIIJJJJJJJJIHGGEHHHHHEEF_Mismatch_2_Sense_+_Library_PoolC
CCGCTGTAATTTTTGAACAGTTCATCAATTCATATGTGATCACTGCTCAACCCCCTTGCTTTGATCTTAGTA
>Frequency_1_QualityScore_FFHHHHHIJJJIIJJJJJJJJJJGI?CCHHHFFDFEFEEDEEEFEDDDDDDDDDDDDDDDDDDCDDDDDCDDDDDDDDDDDDDBDDDDCACCDE_Mismatch_1_Sense_+_Library_PoolC
CCGGGAGCCGACGCACTGGGCTGAGTGTTTGTTAGTGTTGATTCCCTTTTGTCAACATTGAGAATCAGATTCGACTTGCAACGACTTGAAGTCT
>Frequency_1_QualityScore_DDDDDDDAE+CBC<D3CFEI8?0?69?DEDIDDEIIEBCDDDID=????=:85&)09<?>>>(2+4+:<8984:4:(><>AA>BA:>AAA<>::_Mismatch_1_Sense_+_Library_PoolC
AGGCAGGCCAAGATCACGGGAGAGATTTTGGAGATTGTCGCGGGAGCCGACGCACTGGGCTGAGTGGTTGTTAGTGTTGATTCCCTTTTGTCAA
>Frequency_1_QualityScore_FFHHHHHHIJJJJJJJJJIJIIFJJJJJJIJJJIJJJJJJJJJJJJJJJJJIIIJJJIJJGIGIIHGFHHFE_Mismatch_0_Sense_+_Library_PoolC
TGAACAGTTAATCAATTCATATGTGATCACTGCTCAACCCCCTTGCTTTGATCTTAATAACGAGAGAATTCA
>Frequency_1_QualityScore_DAAFHDDGIIIBDAHEGGHG=DGGG0DBEFB?*BCAHB-44(-)=CCBD@A@@C3;C/;8:739>BBB&))095(88?CB_Mismatch_0_Sense_+_Library_PoolC
GCGACTTACAACAGGCAGAGGCAGGCCAAGATCACGGGAGAGATTTTGGAGATTGTCGCGGGAGCCGACGCACTGGGCTG
>Frequency_1_QualityScore_FFGHHHFHGHGHIJIIJGHHGIJJJJIIJJJJIIJJGIJJJIJIGIHIIJIIJIJJIJJGIIIGHHFFFDCEEE@A@DDCCEEEEDFFEDCCBD_Mismatch_1_Sense_+_Library_PoolC
GGGCTGAGTGTTTGTTAGTGTTGATTCCCCTTTGTCAACATTGAGAATCAGATTCGACTTGCAACGACTTGAAGTCTTGTATATCTATAAGGGC
>Frequency_1_QualityScore_DAD>HHBBGGIGIBCF<>:?G@D>?DG9:?DGCHGGH>B<DGHCC==B4BAGBFHC;CDAC>EEHBECC=>CCA>@@A@@ADD@;>BCCC_Mismatch_1_Sense_+_Library_PoolC
TGGCTGAGTGTTTGTTAGTGTTGATTCCCTTTTGTCAACATTGAGAATCAGATTCGACTTGCAACGACTTGAAGTCTTGTATATCTATAA
>Frequency_1_QualityScore_FFHHHHHJIIJJJJJIJFIJJJJJJJJJJJJHIIJIJJJIJJJIJHGGJIIEHFEHHHFEFEDFFFFEECACDD_Mismatch_1_Sense_+_Library_PoolC
TATATCTATAAGGGCCGTTTTAGGCCCGCTGTAATTTTTGAACAGTTAATCAATTCATATGTGATCACTGCGCA
>Frequency_1_QualityScore_FFDHABFGGI@E@FGGGG>G8CFEGDFGHGGAHICHGGG?FGG<F=F@FG;:?;?@@CEFDBB@;:;@B;>CBDCDAC@CCDACCDDDDCEEEC_Mismatch_1_Sense_+_Library_PoolC
ATCGGATTCGACTTGCAACGACTTGAAGTCTTGTATATCTATAAGGGCCGTTTTAGGCCCGCTGTAATTTTTGAACAGTTAATCAATTCATATG
>Frequency_1_QualityScore_FDHHHHHBGIEEFHGHGIHIJJGGCHIGGCHHDDCHIJGIGHBEHJ@EEHFHGC<?;BECEEDEEEDCDECDADFD;BDADDDCDD@CC_Mismatch_1_Sense_+_Library_PoolC
CGACTTGAAGTCTTGTATATCTATAAGGGCCGTTTTAGGCCCGCTGTAATTTTTGAACAGTTCATCAATTCATATGTGATCACTGCTCA
>Frequency_1_QualityScore_FFHHHHHIJJJJJJJJJJIJJJGGIJJHIJJJJJJJJJJIJJJJFGIJJIJJJJHHFFCEEEEEEDDBDCDDDDDECDD_Mismatch_0_Sense_+_Library_PoolC
TTCGACTTGCAACGACTTGAAGTCTTGTATATCTATAAGGGCCGTTTTAGGCCCGCTGTAATTTTTGAACAGTTAATCA
>Frequency_1_QualityScore_FBFAHDHEGBGFHEG<?EFBEAHI<FD098(.8644;@(\:?,,66=>@B=BC?2:::@::::C:ACC(498<@-5509505<C>3:>:8@<98_Mismatch_1_Sense_+_Library_PoolC
AGCCAGATTCTGCGCGCTCTCCAGGAGTCGCTCGCCAGCGAGATCGCGAACAGGATGAATGCCATGAGCAACGCCAGCGACAATGCCAAGGAAC
>Frequency_1_QualityScore_FFHHHHHJJIJJJJJJJHHJJJJIIJJHHIIJJJJJGGGHHIGIIJIIGGIJJ_Mismatch_0_Sense_+_Library_PoolC
TCTATAAGGGCCGTTTTAGGCCCGCTGTAATTTTTGAACAGTTAATCAATTCA
>Frequency_1_QualityScore_FFHHHHHJJJJJJJJJJIJJJGIIJJJJIJJJGIIJIGIICHEHF<A\=1>ACDDD@C?ACDDEDDDDDDBBB>@>>@-<@>BDBCD<A+>+>A_Mismatch_1_Sense_+_Library_PoolC
TCTTTCGGCGACTTACAACAGGCAGAGGCAGGCCAAGATCACGGGAGAGATTTTGGAGATTGTCGCGGGAGCCGACGCGCTGGGCTGAGTGTTT
>Frequency_1_QualityScore_FFHHHHHJJJJJJJIJJJJJIJJJJJJJJJIJJJJJJJJJJJJJJJJJJJJJJJJJJIIIJJJJFIJGEEFDFCEDED_Mismatch_2_Sense_+_Library_PoolC
TAATTTTTGAACAGTTCATCAATTCATATGTGATCACTGCTCAACCCCCTTGCTTTGATCTTAATAACGAGAGAATTA
>Frequency_1_QualityScore_FFHHHHHIJJJJIJJJJJJJJJHIJJJIJGIIJJJJHHGHIJJJGIIJIJJJIJJIJJJHHH_Mismatch_1_Sense_+_Library_PoolC
ACTGCTCAACCCCCTTGCTTTGATCTTAATAACGAGAGAATTCAAGAGACAATTTACCTCTA
>Frequency_1_QualityScore_FFHHHHHJIHHIIIGG6@FHIIJHDIHHGHFFFCAA;>>CDA;ACDCDCD?@CCFEDCCDDCBDDEDDCCCCDB>@::A@CCCBDBDD(:>CCB_Mismatch_1_Sense_+_Library_PoolC
TGGAGATTGTCGCGGGAGCCGACGCACTGGGCTGAGTGTTTGTTAGTGTTGATTCCCTTTTGTCAACATTGAGAATCAGATTCGACTTACAACG
>Frequency_1_QualityScore_FFHHHHFHIGJIIJIJIJJIJIJJJJJIIJJJJJIHIJJIIJIJJJJJJIJHHIJJIAGIDEHHHHFFDDDDDEFFEDDBBCDCCDCADDCDDC_Mismatch_1_Sense_+_Library_PoolC
ATTGAGAATCAGATTCTACTTGCAACGACTTGAAGTCTTGTATATCTATAAGGGCCGTTTTAGGCCCGCTGTAATTTTTGAACAGTTAATCAAT
>Frequency_1_QualityScore_DAHFFDDIEBHDGBDBE@AHEIIIFGEG@DEGIFFHB<BABDDEC>CCE=BA@B7<A@DBDBD?1(+((+:?(5<-590((4>:49>9?CC@_Mismatch_1_Sense_+_Library_PoolC
CAGCGACAATGCCAAGGAACTGAAGCGGTCTCTTTCGGCGACTTACAACAGGCAGAGGCAGGCCAAGATCACGGGAGAGCTTTTGGAGATTG
>Frequency_1_QualityScore_DD>DCDD@D3CE9<9<AEEBEC?010?B>**?BD4D<?D<8BBB4BBC@=A7A<:A);)7?>>@??==,:5;>>A5)2(:>9+44>>>>AA3>3_Mismatch_2_Sense_+_Library_PoolC
GAGAATCAGATTTGACTTGCAACGACTTGAAGTCTTGTATATCTATAAGGGCCGTTCTAGGCCCGCTGTAATTTTTGAACAGTTAATCAATTCA
>Frequency_1_QualityScore_A8=+ABDEAD?:A?E1?)))1?<B9@*:B*B??@(BADA/9<><\3888:?3<?==58<4:+49929::+:::8>AA>(>A44>32:(+4A9:A_Mismatch_1_Sense_+_Library_PoolC
GGCCAAGATCACGGGAGAGATTTTGGAGATTGTCGCGGGAGCCGACGCACTGGGCTGAGTGTTTGTTAGTGTTGATTCTCTTTTGTCAACATTG
>Frequency_1_QualityScore_FFHHHHHJIJJJIIJJIJJJBHGICBBEHGGHJDFAFCGEHHFGGGGEHHEHFFDDD;7>B77-5959<ABBA?B+8(4(:<>2<4:A::A<:3_Mismatch_1_Sense_+_Library_PoolC
TTACAACAGGCAGAGGCAGGCCAAGATCACGGGAGAGATTTTGGAGATTGTCGCGGGAGCCGACGCACTGGGCTGAGTGTTTGTTATTGTTGAT
>Frequency_1_QualityScore_FBFHHHHJJJJJJJJJIJJJJJJJJJIJJJJIJIJJJJJJJJJIJJIJJIJJJJJJJJEIIIJJIIJJHEHFEFBEEEEDEDDD_Mismatch_1_Sense_+_Library_PoolC
GTAATTTTTGAACAGTTCATCAATTCATATGTGATCACTGCTCAACCCCCTTGCTTTGATCTTAATAACGAGAGAATTCAAGAG
>Frequency_1_QualityScore_FFGHHHHGIHGIJGIJJJJJIIJGIIJJJJFIJJJHFDCDEDEDDCBDBDCDDDDDC@CCDBC>>CB8??BB<<ACCCC@CCCCCCBD39<5?B_Mismatch_0_Sense_+_Library_PoolC
ACCGTCGAGAGGGAAATGGTTCGAACTCCGACGCCGGAATTCTCCCCTGTCGTGCTCTTCGAGCAGGACCCCGTTCAGATTCTGGACGCCCTGC
>Frequency_1_QualityScore_BD?DFFDBFEFIE>D7EF3?FF*?)?D:@AF(8CDFEEA3;@=3=@A?D>;;@\5-00;8@5->?18?>@@_Mismatch_0_Sense_+_Library_PoolC
CAGGCAGAGGCAGGCCAAGATCACGGGAGAGATTTTGGAGATTGTCGCGGGAGCCGACGCACTGGGCTGAG
>Frequency_1_QualityScore_DFHHHHHFHHIJJJJJJJIJJJJJJJJJJJJJJJGIHHJJIHIJIJJJJJJJJJJJJJBHHHHFFFFDD@DDBDEEFEDDDBCDDDCDDEEDDD_Mismatch_1_Sense_+_Library_PoolC
TATTGAGAATCAGATTCGACTTGCAACGACTTGAAGTCTTGTATATCTATAAGGGCCGTTTTAGGCCCGCTGTAATTTTTGAACAGTTAATCAA
>Frequency_1_QualityScore_FFHGGHHHHGIJJJJJIIIEIJII>HIJIIJJJJJFHHHHFDFCCEC@;?BBDD@BBBDB8A??CCCCCACCABDBDDBBDCDDDCCCDCDDDD_Mismatch_0_Sense_+_Library_PoolC
AAATGGTTCGAACTCCGACGCCGGAATTCTCCCCTGTCGTGCTCTTCGAGCAGGACCCCGTTCAGATTCTGGACGCCCTGCTGCCTCTCTATCT
>Frequency_1_QualityScore_FFHHHHHJJJIHGIDHIJJGHIGIJIJJJJJIJJJJIJJJIIJJJJJHHHEFFFFEEEDDDDDDCDDDD_Mismatch_2_Sense_+_Library_PoolC
GCAACGACTTGAAGTCTTGTATATCTATAAGGGCCGTTTTAGGCCCGCTGTAATTTTTGAACAGTTCAA
>Frequency_1_QualityScore_DABF<CAG34<<FFAA@:1C)0?D)).?.=).8@@F2@EA;@C=;/5\,3((6@(,\,3000<:@A@@_Mismatch_0_Sense_+_Library_PoolC
TGAATGCCATGAGCAACGCCAGCGACAATGCCAAGGAACTGAAGCGGTCTCTTTCGGCGACTTACAAC
>Frequency_1_QualityScore_FFHHHHHJJJJJJJIJJGIGIJJIJJJIIIJJHHGHFFFFDDDDDDDDDDDDEDDDDDDDDDDDDDDDDCDDDDDDDBBDDDDBDDDDCDDDDE_Mismatch_0_Sense_+_Library_PoolC
GGGGAGGCTCACCGTCGAGAGGGAAATGGTTCGAACTCCGACGCCGGAATTCTCCCCTGTCGTGCTCTTCGAGCAGGACCCCGTTCAGATTCTG
>Frequency_1_QualityScore_FFHHHHHJJJJJJJJJJJJJJJJJJJJJJJJJJJJIJJJJIJJJJJJJJJGJJJJJJJJJJJIJIJJJJDHHFHHDDCBEECDDEDDDDDDDCD_Mismatch_2_Sense_+_Library_PoolC
TGCTGTAATTTTTGAACAGTTCATCAATTCATATGTGATCACTGCTCAACCCCCTTGCTTTGATCTTAATAACGAGAGAATTCAAGAGACAATT
>Frequency_1_QualityScore_ADFAFD>EEGG<FG8FFFHBGHEHEHBG@@BGGG><FB\:CHHDED?DC=AB@_Mismatch_0_Sense_+_Library_PoolC
CGACAATGCCAAGGAACTGAAGCGGTCTCTTTCGGCGACTTACAACAGGCAGA
>Frequency_1_QualityScore_FFHHHHHIJJJJIJJJJJJJIJJJJJJJJJJJJJJJJJJJJJJJJJJJGJJJJHHJGIIJJJJJHHHHF_Mismatch_1_Sense_+_Library_PoolC
TCAATTCATATGTGATCACTGCTCAACCCCCTTGCTTTGATCTTAATAACGAGAGAATTCAAGAGACCA
>Frequency_1_QualityScore_FFHHHHHJJJJJJJJJJJJIJJGHIJIGIJJJJJJJIJIJJJJJFGIJJJJJJJHFFDDEEFFEDDDBDCDDDDDEEDDDDEDDEEEEEEEDDD_Mismatch_1_Sense_+_Library_PoolC
TTCGACTTGCAACGACTTGAAGTCTTGTATATCTATAAGGGCCGTTTTAGGCCCGCTGTAATTTTTGAACAGTTAATCAATTCATATGTGACCA
>Frequency_1_QualityScore_FFHHHAAEBHIII>HHIIEHIIIIGHIHHAHIDIIGGHGGGFHIIIHIIIIIIIGIIFIIIIIIHHBDDFCCECCFDCCBCC?CCCCCD:@CC:_Mismatch_2_Sense_+_Library_PoolC
TTTTTGAACAGTTCATCAATTCATATGTGATCACTGCTCAACCCCCTTGCTTTGATCTTAATAACGAGAGAATTCAAGAGACAATTTACCTTAA
>Frequency_1_QualityScore_FFHHHGHIGIIGHIJIIHGIJIIJDG;GEBHFFGGGI>EA=(7?EEED;CB@ECCED@DBD&5-55&&05&099A?<?3+84:+><A<9((4>C_Mismatch_1_Sense_+_Library_PoolC
CGACTTACAACAGGCAGAGGCAGGCCAAGATCACGGGAGAGATTTTGGAGATTGTCGCGGGGGCCGACGCACTGGGCTGAGTGTTTGTTAGTGT
>Frequency_1_QualityScore_FFGDHHHIJJGHJJIHHGIIJIIHIJJJJJJIIIIIIJJIIIHIBGGII_Mismatch_0_Sense_+_Library_PoolC
TAATCAATTCATATGTGATCACTGCTCAACCCCCTTGCTTTGATCTTAA
>Frequency_1_QualityScore_FFHHHHHJJJJJJJJIJJJJJJIIJJJIJIJCHGEFHGHJJHCHEEDFFFFEDACCDDDCDDDDDD;@>8>>BB@9@@CDDBCBAB>A:BCC8C_Mismatch_1_Sense_+_Library_PoolC
TTCGGCGACTTACAACAGGCAGAGGCAGGCCAAGATCACTGGAGAGATTTTGGAGATTGTCGCGGGAGCCGACGCACTGGGCTGAGTGTTTGTT
>Frequency_1_QualityScore_FDFDHHFBHH:EFHHEHEHGIGHFEHGGIIJJJIIJGIGCHHEB>BCD?A@@CC?BB??@B@>ACCA@C99>CC@@BBBBD_Mismatch_0_Sense_+_Library_PoolC
ACTGAAGCGGTCTCTTTCGGCGACTTACAACAGGCAGAGGCAGGCCAAGATCACGGGAGAGATTTTGGAGATTGTCGCGGG
>Frequency_1_QualityScore_ADFFHFHIGIIGGIIIIIIIIIIIBHCEHI@DGGIIIIIIIEDDDCCDCDCDAADD?BDB<BBD9<AAB<@AC98>@_Mismatch_1_Sense_+_Library_PoolC
CCCAGCGACAATGCCAAGGAACTGAAGCGGTCTCTTTCGGCGACTTACAACAGGCAGAGGCAGGCCAAGATCACGGG
>Frequency_1_QualityScore_FFFHFFFIGDGBBFHHIGIJGJIIIJI6DEIJEIIIIGGHFFGIIJJJGIHHHG?@DEFFFBCEECCDEACFDEEEDCCACCDD_Mismatch_1_Sense_+_Library_PoolC
GAAGTCTTGTATATCTATAAGGGCCGTTTTAGGCCCGCTGTAATTTTTGAACAGTTAATCAATTCATATGTGATCACTGCTCTA
>Frequency_1_QualityScore_FFHHHHHJJJJJJJJIJJJJJJJJJJJJJJJJJJIJJJJIIJJJIIIHEHIJIJIHIJIHFHHHHFFFF_Mismatch_1_Sense_+_Library_PoolC
TATGTGATCACTGCTCAACCCCCTTGCTTTGATCTTAATAACGAGAGAATTCAAGAGACAATTTACCTA
>Frequency_1_QualityScore_FFHHHHHJIJJJJJJJJJJJIJJJJJJJJJJJJJJJJJJJJJJJJJJ_Mismatch_1_Sense_+_Library_PoolC
TTGCTTTGATCTTAATAACGAGAGAATTCAAGAGACAATTTACCTTA
>Frequency_1_QualityScore_FFHHHHHIIEIHICDGGCGEHI0@0?1?GHIEHCG@EGDFCGGHGD8>?B?8?@;-;;AADBCB?B+:4:<CDD??>A@@<:CC4:C:ACC>84_Mismatch_1_Sense_+_Library_PoolC
AGAGGCAGGCCAAGATCACGGGAGAGATTTTGGAGATTGTCGCGGGAGCCGACGCACTGGGCTGAGTGTTTTTTAGTGTTGATTCCCTTTTGTC
>Frequency_1_QualityScore_FFHHHHHJJJJJJJJJJJIJJIJJIJJJJJJIJJJJJJIIJJJHJJJIJJJJJJJJJJJJBHHFFFDFFCDDBDBCEEDEDDDBDDDDCCDEED_Mismatch_1_Sense_+_Library_PoolC
TACATTGAGAATCAGATTCGACTTGCAACGACTTGAAGTCTTGTATATCTATAAGGGCCGTTTTAGGCCCGCTGTAATTTTTGAACAGTTAATC
>Frequency_1_QualityScore_>BDD:\5=?BBB6?@97AB??@-?B+33@@B<888@>8>?88@9@@ABAB:2>:3:>9:>A@?A(::@@>>4<:8<@_Mismatch_1_Sense_+_Library_PoolC
GCGGGGGCCGACGCACTGGGCTGAGTGTTTGTTAGTGTTGATTCCCTTTTGTCAACATTGAGAATCAGATTCGACTT
>Frequency_1_QualityScore_EDHHFHFIIJIGHHGHEGIICEE9CDGFGFAFEGGGGIIJGEEHHHFFBDCBAB6=?AB?>:AA19@9><<?::>C><493(+:@C<?@DB_Mismatch_0_Sense_+_Library_PoolC
ATGCCAAGGAACTGAAGCGGTCTCTTTCGGCGACTTACAACAGGCAGAGGCAGGCCAAGATCACGGGAGAGATTTTGGAGATTGTCGCGGG
>Frequency_1_QualityScore_FFHHGHHGIIIIIJJJJJIIIIGCHDHGIJJIIJJJIAFGGEHIJIHE3=DBHHFFF@ECABCDDDDEDDCDCCCCABBDBDDDDCCCB5<.9@_Mismatch_0_Sense_+_Library_PoolC
GAATTCTCCCCTGTCGTGCTCTTCGAGCAGGACCCCGTTCAGATTCTGGACGCCCTGCTGCCTCTCTATCTCAACAGCCAGATTCTGCGCGCTC
>Frequency_1_QualityScore_FFFFHFHIIHIIGAHHIIJJJJGHIIIHGIIJJJJIJIFIJEIIIHGHIJJJJJGIJIIJJHHFFFCD@>CCEECCC_Mismatch_1_Sense_+_Library_PoolC
CTTAGGCCCGCTGTAATTTTTGAACAGTTAATCAATTCATATGTGATCACTGCTCAACCCCCTTGCTTTGATCTTAA
>Frequency_1_QualityScore_DDF<DFHIBBGDHGIH+??FEFEHHIIEFHIIIIC?GGGCDDFGHHGIGIII@FHA=D:EHCE=HEHEB;?@A>=>BB:>C_Mismatch_0_Sense_+_Library_PoolC
GACGCACTGGGCTGAGTGTTTGTTAGTGTTGATTCCCTTTTGTCAACATTGAGAATCAGATTCGACTTGCAACGACTTGAA
>Frequency_1_QualityScore_?B:C??D68CG??????1FG@FDECBFFBF@@2;=;C;555;4\;=B_Mismatch_0_Sense_+_Library_PoolC
CTGAAGCGGTCTCTTTCGGCGACTTACAACAGGCAGAGGCAGGCCAA
>Frequency_1_QualityScore_DDFDFHDFBHIIBHGHGIGAFBG>DH@EHGICGHHGIEGIBFFBCCHAAFHEAEHGIGEHBABBB;C:>3<??A=99A905+0<@050<C>B_Mismatch_1_Sense_+_Library_PoolC
GACCCCGTTCAGATTCTGGACGCACTGCTGCCTCTCTATCTCAACAGCCAGATTCTGCGCGCTCTCCAGGAGTCGCTCGCCAGCGAGCTCGC
>Frequency_1_QualityScore_D<@8C)@:CB?FCHIFDAA?9BBAGDFEG4=FG;F@)=C7)77..=A)=)=3.7;);BDCC:;669;B;5(:(5>:>@>CC(:@_Mismatch_2_Sense_+_Library_PoolC
GGCCGGTTTAGGCCCGCTGTAATTTTTGAACAGTTAATCAATTCATATGTGATCACTGCTCAACCCCCTTGCTTTGATCTTCAT
>Frequency_1_QualityScore_FFHHHHHIIJIIJGIGIGIJIIIJHHJIGHHHHHHFFFFFFDEEEEDDDDDDDDDDDDDDDDDDDDDDDCDB>BBDDDDDDDDDDDDBDDDDDD_Mismatch_1_Sense_+_Library_PoolC
CTCGCCAGCGAGCTCGCGAACAGGATGAATGCCATGAGCAACTCCAGCGACAATGCCAAGGAACTGAAGCGGTCTCTTTCGGCGACTTACAACA
>Frequency_1_QualityScore_FFHGGHHJJIGEGGICCHIGGDHIGGA@?@DEGIGHGIIDHHHBDFDFEDE@??@BDBBBBB/<182?@:>A<>@99)<8>+:@:<AAC:@@_Mismatch_2_Sense_+_Library_PoolC
CAGCGACAATGCCAAGGAACTGAATCGGTCTCTTTCGGCGACTTACAACAGGCAGAGGCAGGCCAAGATCACGGGAGAGATTTTGGATATTG
>Frequency_1_QualityScore_FFHHHHHJJJJJJJJJJCHIJJHIJJJJJJJJJIJJJJJHIJJJJIHIJIJHHHFFFFFFFDDEEDDCDCEEDDDDEDDEEEEFE_Mismatch_1_Sense_+_Library_PoolC
CTTGCAACGACTTGAAGTCTTGTATATCTATAAGGGCCGTTTTAGGCCCGCTGTAATTTTTGAACAGTTAATCAATTCATATGTA
>Frequency_1_QualityScore_FB>DDHDGIIIGII9EHGGB>FEGB<EEGHHGCBFHIIIICHIIIGGHIB_Mismatch_2_Sense_+_Library_PoolC
CCCTTGCTTTGATCCTAATAACGAGAGAATTCAAGAGACAATTTACCTTA
>Frequency_1_QualityScore_FFHHHHHJJJJJJJJJJJJJJJJJJJJJJJJJJJJJJJJIJJJIJJJIEIIGIJJIJIJIEIHIECHEHFGHFEFFFDCDEEEDDD_Mismatch_2_Sense_+_Library_PoolC
AACAGTTCATCAATTCATATGTGATCACTGCTCAACCCCCTTGCTTTGATCTTAATAACGAGAGAATTCAAGAGACAATTTACCAT
>Frequency_1_QualityScore_DFBDHFHIBBGHGHBEGHI@BGGADGIIGI@GGGHIGDFHHHGEHDHIIHHIGE:FH;BBEFBF@DEE;3;?BBCCFDDCDDDDCCDCA@DCCC_Mismatch_1_Sense_+_Library_PoolC
CCATTGAGAATCAGATTCGACTTGCAACGACTTGAAGTCTTGTATATCTATAAGGGCCGTTTTAGGCCCGCTGTAATTTTTGAACAGTTAATCA
>Frequency_1_QualityScore_DFGHHHHIHIJJJIJJJJJJJJIIJJJIJJJJFIJJHJEHJJJJJGGGGIGGHHHHHFGFFFFFFFE_Mismatch_1_Sense_+_Library_PoolC
TCTTGTATATCTATAAGGGCCGTTTTAGGCCCGCTGTAATTTTTGAACAGTTAATCAATTCATATGA
>Frequency_1_QualityScore_;D=<:C:CEE@EFD:1118)?;?3)0)09))066@05@)=7=CDA_Mismatch_1_Sense_+_Library_PoolC
TTACAACAGGCAGAGGCAGGCCAAGAACACGGGAGAGATTTTGGA
>Frequency_1_QualityScore_FFHHHHHJJJJJJJJIJJJJHHIJJEHJJJJJJIJJJJJJJJJJJJJJJJJJJJIJJJJIDHEHCFFFFFECEEC_Mismatch_0_Sense_+_Library_PoolC
ACAGTTAATCAATTCATATGTGATCACTGCTCAACCCCCTTGCTTTGATCTTAATAACGAGAGAATTCAAGAGAC
>Frequency_1_QualityScore_DDHHHHHJIJIJJJGIGIJICIIBH=BFDHDAHGGG@FFG;=CGIAG>A?;EE;@BDDDD-8>B95559595>ABB<5(24:4:?C8A:A_Mismatch_1_Sense_+_Library_PoolC
GACTTACAACAGGCAGAGGCAGGCCAAGATCACGGGAGAGATTTTGGAGATTGTCGCGGGGGCCGACGCACTGGGCTGAGTGTTTGTTAG
>Frequency_1_QualityScore_D???FFDDBHHFGHFFG>FC*:?GCF@DD)?@F<F\;DHGHHHE=@@D@6;;6>;:BB@>ACCCB;@@<59@A>C>AAB@@B@08<??_Mismatch_0_Sense_+_Library_PoolC
CGAACAGGATGAATGCCATGAGCAACGCCAGCGACAATGCCAAGGAACTGAAGCGGTCTCTTTCGGCGACTTACAACAGGCAGAGGCA
>Frequency_1_QualityScore_FFHHHGHJJJJJJJJFHIJJFHIGIIJJJIIIIJIJJFHJJIJJJJJJJJHEHHFFFFFDBEEED?CDDDDDDDEDDEEDEEFEEEEDDCDDDD_Mismatch_2_Sense_+_Library_PoolC
TGCAACGACTTGAAGTCTTGTATATCTATAAGGGCCGTTTTAGGCCCGCTGTAATTTTTGAACAGCTCATCAATTCATATGTGATCACTGCTCA
>Frequency_1_QualityScore_DDDFF<CF?EF@@HFHFHIIDEFEFIICF@FGEEFFIIIII@FFFIIIIIIIEIF7??CCBD>BBDDDEBBDDBBAA_Mismatch_0_Sense_+_Library_PoolC
TGAAGTCTTGTATATCTATAAGGGCCGTTTTAGGCCCGCTGTAATTTTTGAACAGTTAATCAATTCATATGTGATCA
>Frequency_1_QualityScore_FFHHHHHJJHHIIJJJIIJJIJIJJJJIJJIJJJJJJIIHFBDDDDDDDDDBBB;;?B@B7ADDCD>>C<?BDDDDDBDDBDBD7@DCCDCCCD_Mismatch_0_Sense_+_Library_PoolC
CTGCCGAGGACGAGATGTTCAGGCTTACGACAAAGGAGGGGAGGCTCACCGTCGAGAGGGAAATGGTTCGAACTCCGACGCCGGAATTCTCCCC
>Frequency_1_QualityScore_FFHHHHHJJJJJJJGIIIJJIJJJJJJJJJJJJJJJJJJJJJJJJJIIIIIJIHHEHJIJJHHHHHFFFEFFEEEEEE_Mismatch_1_Sense_+_Library_PoolC
TCAATTCATATGTGATCACTGCTCAACCCCCTTGCTTTGATCTTAATAACGAGAGAATTCAAGAGACAATTTACCTTA
>Frequency_1_QualityScore_=A?D?+,A:<C??:??CCCFFG?FABCDE@E?<D@AFF<FFIIIIFF>AE=@C=ACFEEFED:B>B;;A@ADC;;A@AB_Mismatch_1_Sense_+_Library_PoolC
ACTTGTATATCTATAAGGGCCGTTTTAGGCCCGCTGTAATTTTTGAACAGTTAATCAATTCATATGTGATCACTGCTCA
>Frequency_1_QualityScore_FFFDHHHHHIJJJJJHIIJJJIIJJGIGGIHEGIJGIJJJJJJJGJJJIIIJJJIGJJGIIIJ@EECEHAEBDDDEFFEEFCEEE@BB3=?BCD_Mismatch_1_Sense_+_Library_PoolC
TGTTTGTTATTGTTGATTCCCTTTTGTCAACATTGAGAATCAGATTCGACTTGCAACGACTTGAAGTCTTGTATATCTATAAGGGCCGTTTTAG
>Frequency_1_QualityScore_FFFAFFHIIGHHIGIJJIIIJJJJD?FHEHFHIJJJJIEIIGCHHIGG@GIGIJJJJHHHHEDFDCBEDDCCDDDDDCDCDDDDDBBBB@?CAC_Mismatch_1_Sense_+_Library_PoolC
CGTTTTAGGCCCGCTTTAATTTTTGAACAGTTAATCAATTCATATGTGATCACTGCTCAACCCCCTTGCTTTGATCTTAATAACGAGAGAATTC
>Frequency_1_QualityScore_FFGHHHHJJJJJJJIJJJJIJIIJJJJJIJJGIJJIIIJJJJJJJJJJ_Mismatch_0_Sense_+_Library_PoolC
CGCTGTAATTTTTGAACAGTTAATCAATTCATATGTGATCACTGCTCA
>Frequency_1_QualityScore_FFHGGGHJIJIIJJIIIBDDHIIEHIIHGGIIIIGIJIJJJJJJIJJHHHHHFFFBDEEEEEEEBEDDDDDDDDDDDDDDCDDCCDE:@CCDEE_Mismatch_1_Sense_+_Library_PoolC
CGACGCACTGGGCTGAGTGTTTGTTAGTGTTGATTCCCTTTTGTCAACATTGAGAATCAGATTCGACTTGCAACGACTTGAAGTCTTATATATC
>Frequency_1_QualityScore_FFHHHHHJIJJIJJJJFHBHGIIJJJJIJJJJJJJJJJJHFFDDDDDDDDDDDDDDCDDD>C@CDDACCCCDDDDDDDDEDDDDDDDDDCDCDD_Mismatch_1_Sense_+_Library_PoolC
AGGCCAAGATCACGGGAGAGATTTTGGAGATTGTCGCGGGAGCCGACGCACTGGGCTGAGTGTTTGTTATTGTTGATTCCCTTTTGTCAACATT
>Frequency_1_QualityScore_FFFHHFHJIIIEFHHIJJJJJEHHIHIJJIIIJJJJJJGHIGIIJJJGGEEHHFHEHHFFFFFFEEEEEEDDDDDDDDDDDDCDDEDEEEDAC?_Mismatch_2_Sense_+_Library_PoolC
TATAAGGGCCGTTTTAGGCCCGCTGTAATTTTTGAACAGTTCATCAATTCATATGTGATCACTGCTCAACCCCCTTGCTTTGATCTTAATGACG
>Frequency_1_QualityScore_FFHGHHHFHGHIIJIJJJJJJJJJIJIIIJJJJIGIGHIJJHGIIIJJIJJJJIJJJJHFHHFFFFFDDDDD?CDCFDDDDDDDDDDDDEEDDD_Mismatch_1_Sense_+_Library_PoolC
CACTGAGAATCAGATTCGACTTGCAACGACTTGAAGTCTTGTATATCTATAAGGGCCGTTTTAGGCCCGCTGTAATTTTTGAACAGTTAATCAA
>Frequency_1_QualityScore_FFHCFFFHGHIIHFHGGGGJIJIJJJJJJJJJIJJJJJJJJIIJJJJJJJJJJJJJJIJII@EHHHAHHFFDBEDADEFDFECDCDCBDDD@DC_Mismatch_1_Sense_+_Library_PoolC
GAGTGTTTGTTAGTGTTGATTCCCCTTTGTCAACATTGAGAATCAGATTCGACTTGCAACGACTTGAAGTCTTGTATATCTATAAGGGCCGTTT
>Frequency_1_QualityScore_FFHHHHHJIJJJJJJJJJJJJJJJJJJJJJJJJDIIIIGHFEHEFF>B;?=CCDDCDACCDDDCDDD;BB9>BDB<BDD@BB<????_Mismatch_0_Sense_+_Library_PoolC
CTCTTTCGGCGACTTACAACAGGCAGAGGCAGGCCAAGATCACGGGAGAGATTTTGGAGATTGTCGCGGGAGCCGACGCACTGGGCT
>Frequency_1_QualityScore_DFGFFHHJIIIJFHHIIIJJJJIJFIIIJGHIDGIJJIJJJJGJJJJGFHIICGEGHHEHFFFFDDDDDDDDDEDDDDDCDDCCDEEED_Mismatch_1_Sense_+_Library_PoolC
GAGAATCAGATTCGACTTGCAACGACTTGAAGTCTTGTATATCTATAAGGGCCGTTTTAGGCCCGCTGTAATTTTTGAACAGTTCATCA
>Frequency_1_QualityScore_DDHHHHFHIJJGEAHIIGGGFHHGIJIGGGEHIE=@CHIDHFGHHHHECCADCEDDEECCEEDCCB@BBBBCDDDDDDDDECEDCCDDD@_Mismatch_0_Sense_+_Library_PoolC
GGGCCGTTTTAGGCCCGCTGTAATTTTTGAACAGTTAATCAATTCATATGTGATCACTGCTCAACCCCCTTGCTTTGATCTTAATAACGA
>Frequency_1_QualityScore_DDDDFFHJJGJECEGHEI>DHDHGIGDHGGIIGGGGIGGHHHHHGBBBBDDDDDCDDCDBBB80<88?B@79(2<<(:>4?@B_Mismatch_0_Sense_+_Library_PoolC
GAGCAACGCCAGCGACAATGCCAAGGAACTGAAGCGGTCTCTTTCGGCGACTTACAACAGGCAGAGGCAGGCCAAGATCACGG
>Frequency_1_QualityScore_DFFHHHHIEHGHIIGGHIG@FCHIIEHGIJJDIJJIIJJGGJIGGEEFCHIGGDEHFHGHFFDFFFFFECCDEEEDDCCDDD_Mismatch_1_Sense_+_Library_PoolC
AAGTCTTGTATATCTATAAGGGCCGTTTTAGGCCCGCTGTAATTTTTGAACAGTTAATCAATTCATATGTGATCACTGCCCA
>Frequency_1_QualityScore_FFGGGHHEIIFEHHGGIIIIIGGIIGEGGIJIGBHEHFFEFDCAB/=AAA2,5@5<@@50)2<@>CCCBA3A+:>3+5A9<@_Mismatch_0_Sense_+_Library_PoolC
AACTGAAGCGGTCTCTTTCGGCGACTTACAACAGGCAGAGGCAGGCCAAGATCACGGGAGAGATTTTGGAGATTGTCGCGGG
>Frequency_1_QualityScore_FFHHHHHJJGGIJJIIGGIIJIFHHHIHGIIGIIGIHIIHCHHHGJJJ_Mismatch_1_Sense_+_Library_PoolC
ACTGTTCAACCCCCTTGCTTTGATCTTAATAACGAGAGAATTCAAGAG
>Frequency_1_QualityScore_8<82+2C?)@EE1CCE@?D9:D*0?D*09*09*0??B??D>B=8//=CCCCCACCCC(\5??@DAA@>>65>;>>D>D>A<8;822>AA:A_Mismatch_1_Sense_+_Library_PoolC
TTAGGCCCGCTGTAATTTTTGAACAGTTCATCAATTCATATGTGATCACTGCTCAACCCCCTTGCTTTGATCTTAATAACGAGAGAATTCA
>Frequency_1_QualityScore_DD>FFDFBDHIIIIFCDECEEDCA<CFG@*:C@?9D@FFGEHHIAFEC:=BBAA@87C8=CFGHG4)(;(44=;AC;35;=88;/0@CDDCCA5_Mismatch_1_Sense_+_Library_PoolC
TCCCTTTTGTCAACATTGAGAATCAGATTAGACTTGCAACGACTTGAAGTCTTGTATATCTATAAGGGCCGTTTTAGGCCCGCTGTAATTTTTG
>Frequency_1_QualityScore_DD?DDDDECDEECE;?)<CEB<EEEC:CDFIDDAD<DCBDDD1.=B8)//=AC>3=@CDD)=;ADDD_Mismatch_1_Sense_+_Library_PoolC
GATCACTGCTCAACCCCCTTGCTTTGATCTTAATAACGAGAGAATTCAAGAGACAATTTACCTTTGA
>Frequency_1_QualityScore_DD;D:CFDABFFBBF0@?DF0ABB@;=.66?BD>?(5\9==,9A@@@3><>:A(:((3@AB2>44@:?>>AA?>BA::@(+:8>?BB>>>@A>B_Mismatch_2_Sense_+_Library_PoolC
GGAGATTGTCGCGGGAGCCGACGCACTGGGCTGAGGGGTTGTTAGTGTTGATTCCCTTTTGTCAACATTGAGAATCAGATTCGACTTGCAACGA
>Frequency_1_QualityScore_B+=AA?F@AAEEEGGH>FEGGGG3A9C?EGE*C9D<B<BGG689?FF<.?0;@FGED)=@CE@C3==;A?EEEB>61=839??CCCC@<9BBBB_Mismatch_1_Sense_+_Library_PoolC
GAGTTGATTCCCTTTTGTCAACATTGAGAATCAGATTCGACTTGCAACGACTTGAAGTCTTGTATATCTATAAGGGCCGTTTTAGGCCCGCTGT
>Frequency_1_QualityScore_DDFHFDHGGIIIHIIEHEIIIJIHEGHIIEGHIIIJJJIJJIGIJJGIIIIG_Mismatch_1_Sense_+_Library_PoolC
AGTTCATCAATTCATATGTGATCACTGCTCAACCCCCTTGCTTTGATCTTAA
>Frequency_1_QualityScore_82ABBD+A?CEBCA?CFE@9:FC9C18?<CD9?DDDD<?*908B@D*8BBBCEABEDE@AA;A-,.?AA::@>3>;82:AD5AAA_Mismatch_0_Sense_+_Library_PoolC
GTCAACATTGAGAATCAGATTCGACTTGCAACGACTTGAAGTCTTGTATATCTATAAGGGCCGTTTTAGGCCCGCTGTAATTTTT
>Frequency_1_QualityScore_FFHHHHHJIJFIJJJIGHIJIIJJHHHJIIIIIJJJJJJJJJJJJIHIJJIJJJHHFFDDCDEEFEDDB?CCDDDDDEEDDDDDDD_Mismatch_0_Sense_+_Library_PoolC
GATTCGACTTGCAACGACTTGAAGTCTTGTATATCTATAAGGGCCGTTTTAGGCCCGCTGTAATTTTTGAACAGTTAATCAATTCA
>Frequency_1_QualityScore_FFHHHHHGIJJJGIJIJJHIIIIJJGHIIIJJJIIJIJJIJIJIJJGGJJJJJJJJIIJIJGIIIHHHHEHFFFDCADDDCCDDDDDDD_Mismatch_1_Sense_+_Library_PoolC
ACTGTAATTTTTGAACAGTTAATCAATTCATATGTGATCACTGCTCAACCCCCTTGCTTTGATCTTAATAACGAGAGAATTCAAGAGAC
>Frequency_1_QualityScore_EFHHHHHJHIJIJJJJJJJIJJJFHGGIJJJJJIJFHIJJJJJJJ4BGIJJJJJJJJJJIIGGHHHIIIHHHHHHHFFFFFDFCDD?BCBCDCC_Mismatch_1_Sense_+_Library_PoolC
TTTGTTAGTGTTGATTCCCTTTTGTCAACATTGAGAATCAGATTCTACTTGCAACGACTTGAAGTCTTGTATATCTATAAGGGCCGTTTTAGGC
>Frequency_1_QualityScore_FFHHHHHJJJJJJJIHIJJIJIJIJJJJJJJEIJJJFGIJJJJJJJHHFFFEEEEEEEDBDDDDDDDDECDDDEDDEEEECC_Mismatch_2_Sense_+_Library_PoolC
GCAACGACTTGAAGTCTTGTATATCTATAAGGGCCGTTTTAGGCCCGCTGTAATTTTTGAACAATTAATCAATTCATATGTA
>Frequency_1_QualityScore_?DDCCFB@G<EBC?FEGC>F;G@AH@@6?:??B88BBF;;FD=;7D>;CBB9>C@>;;@BBBBBB>BCC>>CB@??@BB?@?BBB3<<@_Mismatch_0_Sense_+_Library_PoolC
AGGATGAATGCCATGAGCAACGCCAGCGACAATGCCAAGGAACTGAAGCGGTCTCTTTCGGCGACTTACAACAGGCAGAGGCAGGCCAA
>Frequency_1_QualityScore_FFHHHHHJJIJJJJJJJJJJIIJJJJJJJJJJJJJJJJJHIJJJJJJJJJJIJJJJIIJHHHHFFFFFFFFEEEEDEDDDDDDCDDDDEDDDDC_Mismatch_2_Sense_+_Library_PoolC
AGCCCGCTGTAATTTTTGAACAGTTCATCAATTCATATGTGATCACTGCTCAACCCCCTTGCTTTGATCTTAATAACGAGAGAATTCAAGAGAC
>Frequency_1_QualityScore_FFGHHHHJJJIJJJJJJJJJJJJJJJDIIJJEIIGHGIJIJIJJIJJIIJHIJJJI@EHHHFFFFFDDDBDDEEFEDDDDDDDDDDDDEDCDCC_Mismatch_1_Sense_+_Library_PoolC
ATGAGAATCAGATTCGACTTGCAACGACTTGAAGTCTTGTATATCTATAAGGGCCGTTTTAGGCCCGCTGTAATTTTTGAACAGTTAATCAATT
>Frequency_1_QualityScore_FFHHHHHJJJJJIIEIJJJJJIJJIJJIJ_Mismatch_0_Sense_+_Library_PoolC
TTAATCAATTCATATGTGATCACTGCTCA
>Frequency_1_QualityScore_FFHHHHHJJJIJJJJJJJIIIJJIIJJJJJJIIIJGHFHHFFFFDDDDDDDDDCDDDDDDDDDDDDDDDDDBDAACDDDDDD595?<>CDDC?_Mismatch_1_Sense_+_Library_PoolC
GCAACGCCAGCGACAATGCCAAGGAACTGAAGCGGTCTCTTTCGGCGACTTACAACAGGCAGAGGCAGGCCAAGATCACGGGAGAGATTTTGT
>Frequency_1_QualityScore_FFGHGFHJJHGIIIJJJJJJJJJHHIJJJJJJJHIIJEHIJJJJIIIJJJJHHHEEHHHFFFFFFD_Mismatch_1_Sense_+_Library_PoolC
AAAGGGCCGTTTTAGGCCCGCTGTAATTTTTGAACAGTTAATCAATTCATATGTGATCACTGCTCA
>Frequency_1_QualityScore_FFHGGHHJJJJJJJJJJJJJGJDH?FBGGIGHJIFHIIJJJJJJHHHHHFFFFFFEEEEECBACDDDCDCCDEBDDDDDCDDBDDDDDDACCEE_Mismatch_1_Sense_+_Library_PoolC
GGGGAGCCGACGCACTGGGCTGAGTGTTTGTTAGTGTTGATTCCCTTTTGTCAACATTGAGAATCAGATTCGACTTGCAACGACTTGAAGTCTT
>Frequency_1_QualityScore_DFHDFFDGEIIJFHIIGIJI@GH@HE9?FHI@FHHDFHGGIGBBFEGGHGEGEHJGF>FGBEAHAECBEDDDEEEEEECEBDDBDBDCCDDEDD_Mismatch_1_Sense_+_Library_PoolC
TTATGCCCGCTGTAATTTTTGAACAGTTAATCAATTCATATGTGATCACTGCTCAACCCCCTTGCTTTGATCTTAATAACGAGAGAATTCAAGA
>Frequency_1_QualityScore_DFGFDFHIIJJGIGIJIJJECIGIGGIJHIJJIFEIJJJJJJIJJIIIHIIIJJJJJIJJCHIIJHFHHCHEEFCDCDDCDCEDDB_Mismatch_0_Sense_+_Library_PoolC
CTGTAATTTTTGAACAGTTAATCAATTCATATGTGATCACTGCTCAACCCCCTTGCTTTGATCTTAATAACGAGAGAATTCAAGAG
>Frequency_1_QualityScore_FFHHHHHJJJJJIJIJJGJJIIJJJJJJJIJJJJJJJJJJJIJIIIJJGHHHFFDDDBDDCDDDDDDDD?BABDDDB<BAA88:A>>8>D<@.?_Mismatch_1_Sense_+_Library_PoolC
TGCCATGAGCAACGCCATCGACAATGCCAAGGAACTGAAGCGGTCTCTTTCGGCGACTTACAACAGGCAGAGGCAGGCCAAGATCACGGGAGAG
>Frequency_1_QualityScore_FFHFFFDHHIJJJGIIFHGIIJIJFGIIFIJGGEHGGHGHHII_Mismatch_0_Sense_+_Library_PoolC
CGTTTTAGGCCCGCTGTAATTTTTGAACAGTTAATCAATTCAT
>Frequency_1_QualityScore_FAHHFHH:FGGEIGGGIBG6EHHBEDFFCEDDBDBDDBDDD/8(2<29>@C<<@_Mismatch_0_Sense_+_Library_PoolC
GAAGCGGTCTCTTTCGGCGACTTACAACAGGCAGAGGCAGGCCAAGATCACGGG
>Frequency_1_QualityScore_FFHHHHGJJJJJJIJJJJJJJJJGJIJJJJJJJJJJJJJJJIIIIJDHIGHHFDD?>BB?@DDDDDD99>BCBACDDCDDCCDDCCCCDD@DB@_Mismatch_0_Sense_+_Library_PoolC
GCTGCCTCTCTATCTCAACAGCCAGATTCTGCGCGCTCTCCAGGAGTCGCTCGCCAGCGAGCTCGCGAACAGGATGAATGCCATGAGCAACGCC
>Frequency_1_QualityScore_FFHHHHGJJJIJJJJJJEIHGGFHDGHGIJGIGI?DGHIGHFH>CEGEAEHDDD;@BDB;;@7>99?AB8<@<B4>:BCA2?:@_Mismatch_0_Sense_+_Library_PoolC
CAACAGGCAGAGGCAGGCCAAGATCACGGGAGAGATTTTGGAGATTGTCGCGGGAGCCGACGCACTGGGCTGAGTGTTTGTTAG
>Frequency_1_QualityScore_AA??DADFBDGHIGIEEAF@@1@:DFHEEGEHFCEH@==)?37?><3\\-;;;>??@=5870>:C4+818?@B_Mismatch_1_Sense_+_Library_PoolC
GAATGCCATGATCAACGCCAGCGACAATGCCAAGGAACTGAAGCGGTCTCTTTCGGCGACTTACAACAGGCAG
>Frequency_1_QualityScore_FFHHHHHJJJIJJJJIIJGHIJJIGIIJJJJJJJJIJJJJIJJJJJJJJHHFFDCEEEFEDDDDDDDDC@CDDDDDDEDDEDDEEEDDDC_Mismatch_1_Sense_+_Library_PoolC
ACTTGCAACGACTTGAAGTCTTGTATATCTATAAGGGCCGTTTTAGGCCCGCTGTAATTTTTGAACAGTTAATCAATTCATATGTGAGCA
>Frequency_1_QualityScore_FFHHHHGJJJJJJJJJJJJJJJJJJJJJFGIJJHIIIIJJIJJJJJJJJJHIJJJJHHHHFDDDDDEEFEDDDDDDDDCDDEEDD_Mismatch_0_Sense_+_Library_PoolC
ATCAGATTCGACTTGCAACGACTTGAAGTCTTGTATATCTATAAGGGCCGTTTTAGGCCCGCTGTAATTTTTGAACAGTTAATCA
>Frequency_1_QualityScore_FFGGGHHGHCECEGIGHIIDHHIIDGEIGIJJIJIHIFGIIJJHIJJJJJJGHJIGIIIGIDEIJIHHHBDDFCEEEEDDDDDEDDEEDDD3>?_Mismatch_1_Sense_+_Library_PoolC
TGGGCTGAGTGTTTGTTAGTGTTGATTCCCTTTTGTCAACATTGAGAATCAGATTCGACTTGCAACGACTTGAAGTCTTTTATATCTATAAGGG
>Frequency_1_QualityScore_D>CFF??<F??C@EHFHEHEFFHGBG?B9<FG>FDFBDA?F<B7DF?77.=BCAD@=@@7=@3?EEH<C;B;_Mismatch_1_Sense_+_Library_PoolC
ATATGTGATCACTGCTCAACCCCCTTGCTTTGATCTTAATAACGAGAGAATTCAAGAGACAATTTACCTTGA
>Frequency_1_QualityScore_FFHHHHHJJJJJIJJIJIJJDHAGBEHIJIJIIBGGIIIJJJJFCDBBDBDD@BD@CDDBDBBD:@ADCCACCDACCDDCCDCDDDCCDD?@>@_Mismatch_1_Sense_+_Library_PoolC
TGGCAGGCCAAGATCACGGGAGAGATTTTGGAGATTGTCGCGGGAGCCGACGCACTGGGCTGAGTGTTTGTTAGTGTTGATTCCCTTTTGTCAA
>Frequency_1_QualityScore_FFGGHGHIJIIJIIJIIJGIGGIIIJJFIGJJGIGGECHGHEGIJIIJIJGHHHHHHFFFFDDCC@CBBBADDDDDDCDDECDEDEDDDDDBD@_Mismatch_2_Sense_+_Library_PoolC
GGGCCGTTTTAGGCCCGCTGTAATTTTTTAACAGTTCATCAATTCATATGTGATCACTGCTCAACCCCCTTGCTTTGATCTTAATAACGAGAGA
>Frequency_1_QualityScore_DFAFH?FGB<6DGE)7:66AB7A62)56;.666@>;?---;@DB9;>55:::A352>((++<>A(>A>@A>@3:>:<C?8@A>CAA>BB@@CC3_Mismatch_1_Sense_+_Library_PoolC
TGTCGCGGGAGCCGCCGCACTGGGCTGAGTGTTTGTTAGTGTTGATTCCCTTTTGTCAACATTGAGAATCAGATTCGACTTGCAACGACTTGAA
>Frequency_1_QualityScore_FDFFHFFGAG8:@::@FEGA:;5@A6?E>>D@E;@AE9@A;@A>==;?B:8@B;B7@CA>C>CBB?C?CCCCCCBB&5<BCCCCBBBC9@@?CC_Mismatch_1_Sense_+_Library_PoolC
GTCGCTCGCCAGCGAGCTCGCGAACAGGATGAATGCCATGAGCAACGCCAGCGACAATGCCAAGGAACTGAAGCGGGCTCTTTCGGCGACTTAC
>Frequency_1_QualityScore_DD,<CACFHB<GFGHGIIII>HIGGGGIEG*0BFG?@FEHEHF94CGGHCHG@GI_Mismatch_1_Sense_+_Library_PoolC
TTAGGCCCGCTGTAATTTTTGAACAGTTAAGCAATTCATATGTGATCACTGCTCA
>Frequency_1_QualityScore_+ACBA?;;C88E=<CAGIIIII<FDGEAFE97CFF@F4=@FFFBDCEEFIE:?EE>E?7@DDD@>A_Mismatch_1_Sense_+_Library_PoolC
GAAGGGCCGTTTTAGGCCCGCTGTAATTTTTGAACAGTTAATCAATTCATATGTGATCACTGCTCA
>Frequency_1_QualityScore_FFHHHHHJIJJJJJJJHHIIJHHGFIIJJJJIIIJJJJGIJJIIIGIJIJIGFFEFFFFFCBEEEDDDCD_Mismatch_0_Sense_+_Library_PoolC
TTGCAACGACTTGAAGTCTTGTATATCTATAAGGGCCGTTTTAGGCCCGCTGTAATTTTTGAACAGTTAA
>Frequency_1_QualityScore_FFHHHGHIJJJIJJJJJIIJJJJJJJJJJJJJJJJJJJJJJHFFDDDDDDDDDDDDDDDDDDDDDCCDCCCBDDDDDDDDDDDDDDBB@@CDCC_Mismatch_0_Sense_+_Library_PoolC
TGCTGCCGAGGACGAGATGTTCAGGCTTACGACAAAGGAGGGGAGGCTCACCGTCGAGAGGGAAATGGTTCGAACTCCGACGCCGGAATTCTCC
>Frequency_1_QualityScore_FFHHHHDGGIHIJIIJGIGGGHJJJJJJEHIJGIIJIJJJJJIJIJJJIJFHHHHHHFFFFFFEEEDDDD?CDCDDDDDDECDEEEDDDDBBBD_Mismatch_2_Sense_+_Library_PoolC
CGGCCGTTTTAGGCCCGCTGTAATTTTTGAACAGTTCATCAATTCATATGTGATCACTGCTCAACCCCCTTGCTTTGATCTTAATAACGAGAGA
>Frequency_1_QualityScore_EFHFFFHJGGIIIJJGFHIIIJJJGHIIJIIJJJIJJJIGHHGIEH@FHAFHI_Mismatch_2_Sense_+_Library_PoolC
CTTTTTAGGCCCGCTGTAATTTTTGAACAGTTAATCAATTCATATGTGATCAG
>Frequency_1_QualityScore_EFHHHHHJIJJJIJJJJIIJJBGFHGIJGIIIJJJJIJJIJJJJJJJJIJJIHEEHFFCDDEEDDDDEC?=@DDDDDDDDDDB<ADD@ABDD25_Mismatch_1_Sense_+_Library_PoolC
TCTTCGAGCAGGACCCCGTTCAGATTCTGGACGCCCTGCTGCCTCTCTATCTCGACAGCCAGATTCTGCGCGCTCTCCAGGAGTCGCTCGCCAG
>Frequency_1_QualityScore_EDFAFDFEHE@?EGCEFGI@AFHGIE@?DAGH?HG@FEIIIGF<CH>FGIIIIG_Mismatch_0_Sense_+_Library_PoolC
TGCTCAACCCCCTTGCTTTGATCTTAATAACGAGAGAATTCAAGAGACAATTTA
>Frequency_1_QualityScore_FFHHHHHJJIJIJCEFHIIIJIICHIIJIJJIJJJJJJJJIIJJIJIJGIFFHIJIJJIIIIIJGGHHGHBFFDDDEDDCCDEDCADCDEEEEE_Mismatch_1_Sense_+_Library_PoolC
TCACTGGGCTGAGTGTTTGTTAGTGTTGATTCCCTTTTGTCAACATTGAGAATCAGATTCGACTTGCAACGACTTGAAGTCTTGTATATCTATA
>Frequency_1_QualityScore_FFHGHHHIJJJGHJIJHIIIIJJJJIJJCFHJJJIJJJJJJJJIIJJJJJJHIJHHEHEFFFFCFFFEEEEEEE_Mismatch_2_Sense_+_Library_PoolC
TTGAAGTCTTGTATATCTATAAGGGCCGTTTTAGGCCCGCTGTAATTTTTGAACAGTTCATCAATTCATATGTA
>Frequency_1_QualityScore_D?F<<?<E;+2<3AH??GA@?:FG>1:?CF?B>GBDDG?FGD*86?@58=(>=@=C?89/3;>B@;5;;\8A:A9:>@DAA@AADABDDBD>AD_Mismatch_1_Sense_+_Library_PoolC
AGATTCGACTTGCAACGACTTGAAGTCTTGTATATCTATAAGGGCCGTTTTAGGCCCGCTTTAATTTTTGAACAGTTAATCAATTCATATGTGA
>Frequency_1_QualityScore_FFGHHHHJIJJJJJJJHGIJJJJJJJJJIIJJJJIIIJJJJJJJJJJJIJJJJJHHHHHHHFFFFFFEECEEDDDDDDDDCCDDDDEDED_Mismatch_1_Sense_+_Library_PoolC
CTATAAGGGCCGTTTTAGGCCCGCTGTAATTTTTGAACAGTTCATCAATTCATATGTGATCACTGCTCAACCCCCTTGCTTTGATCTTAA
>Frequency_1_QualityScore_FFHHHHHJJJJJJJJJJJJJJJJJJJJJJJJJJJJJJJJJJJJJJJJJIJJJJJJIIIJJJIJJJHHGHFEEFFFFEEEEEDEDDD_Mismatch_1_Sense_+_Library_PoolC
AGTTAATCAATTCATATGTGATCACTGCTCAACCCCCTTGCTTTGATCTTAATAACGAGAGAATTCAAGAGACAATTTACCTTTAG
>Frequency_1_QualityScore_DAFA@@F3C?:<?<88D?FDDDGFEDF98@AEE/;:;9?=9???A?=@B8@5<<?:3(44(>@>:4@@_Mismatch_1_Sense_+_Library_PoolC
CGCCAGATTCTGCGCGCTCTCCAGGAGTCGCTCGCCAGCGAGCTCGCGAACAGGATGAATGCCATGAG
>Frequency_1_QualityScore_FDHHHGDGIJJJGEIFHFHEHIG@HGIJJFHGIGHIIGFIFFHGGIJJJJJJGIJJGI_Mismatch_1_Sense_+_Library_PoolC
TCAACCCCCTTGCTTTGATCTTAATAACGAGAGAATTCAAGAGACAATTTACCTTTAG
>Frequency_1_QualityScore_FFHHHHHIJJJJJJJJJJJJJIJJJJJIJJJIIJJJJJJIJIHHGFFFFFDDDBDDDDDCACD@BDDD@?@BDDDBBBB@<CCDC?@@5>@?_Mismatch_0_Sense_+_Library_PoolC
CCATGAGCAACGCCAGCGACAATGCCAAGGAACTGAAGCGGTCTCTTTCGGCGACTTACAACAGGCAGAGGCAGGCCAAGATCACGGGAGAG
>Frequency_1_QualityScore_BDH6FH:FA6C:BEECFCFEE9F>FGECBFGIGEGGGE;ABDBB>?@C28>>B9=B(,:5>CC3>49A88?C:?-909<@@9@@>>D@3903<@_Mismatch_2_Sense_+_Library_PoolC
CCGAGGACGAGATGTTCAGGCTTACGATAAAGGAGGGGAGGCTCACCGTCGAGAGGTAAATGGTTCGAACTCCGACGCCGGAATTCTCCCCTGT
>Frequency_1_QualityScore_DDFHFHFIF:C?BFGGIG8FBHGIF>E>B@DCCCC>C@C;@CD?CCCDA:AC>>@A:>C:3<@ACCAC>>AAACCC?>???A>A@>>29<@@3:_Mismatch_1_Sense_+_Library_PoolC
AGTCGCGGGAGCCGACGCACTGGGCTGAGTGTTTGTTAGTGTTGATTCCCTTTTGTCAACATTGAGAATCAGATTCGACTTGCAACGACTTGAA
>Frequency_1_QualityScore_1@DDC1)2<10C?6)8BDC(?;()/@6@D>DA7)==?A2=A>.).7?AA_Mismatch_2_Sense_+_Library_PoolC
CGGGAGCCGACGCTCTGGGCTGTGTGTTTGTTAGTGTTGATTCCCTTTT
>Frequency_1_QualityScore_:BDDDDCEEE+<C:CC:3A+A<?+<?9?EEFCDDDD>D>6D0.*/9BDEA=AIID/?;=BDDDD@AAAA>A>(5AAAADAA3>B;5>AADD3:>_Mismatch_2_Sense_+_Library_PoolC
GACTTGCAACAACTTGAAGTCTTGTATATCTATAAGGGCCGTTTTAGGCCCGCTGTAATTTTTGAACAGTTCATCAATTCATATGTGATCACTG
>Frequency_1_QualityScore_AAAHHFHI@GEB?DGGGHI9BGGIICEHIG>E95==C>C?;(;?C@BAC@??3>ADCCBC>@AC@38>C>:>@?ABCCCCCDCCCCCCC<>C@C_Mismatch_2_Sense_+_Library_PoolC
ATCACGGGAGAGATTTTGGAGATTGTCGCGGGAGCCTACGCACTGGGCTGAGTGTTTGTTAGTGTTGATTCCCCTTTGTCAACATTGAGAATCA
>Frequency_1_QualityScore_FFGHHHHIJJJJJJJJJJJJJJJJJIIJJJJJJHIIJJIIJIJJJJJJGHJGIJJIJHHHHGFFFFDEEEEEEEEDDDDDDDDDDDEEEDDCED_Mismatch_2_Sense_+_Library_PoolC
TGAGAATCAGATTCGACTTGCAACGACTTGAAGTCTTGTATATCTATAAGGGCCGTTTTAGGCCCACTGTAATTTTTGAACAGTTCATCAATTC
>Frequency_1_QualityScore_FFHHHHFIIIIGHGCHHIJHCGEG9EGIJJJJIJJJIJJIIIFIJJJJJHHHHEFFFFC?CCCDCCDDDCACDEDDEDCDFDDCD@CDDDDDC>_Mismatch_2_Sense_+_Library_PoolC
GCAACGACTTGAAGTCTTGTATATCTATAAGGGCCGTTTTAGGCCCGCTGTAATTTTTGAACAGTTCATCAATTCATATGTGATCACTGCTCTA
>Frequency_1_QualityScore_FFFFGGGGIJJEG)?CFGHGGIHGIJJIHDGEHGIF<BDDDDBBD5<CBDDDDDD:>+:?CACDDDCDDBCCCCDDDCCCCBDDCCCCCCCCDD_Mismatch_1_Sense_+_Library_PoolC
AAGATCACGGGAGGGATTTTGGAGATTGTCGCGGGAGCCGACGCACTGGGCTGAGTGTTTGTTAGTGTTGATTCCCTTTTGTCAACATTGAGAA
>Frequency_1_QualityScore_FFHHHHHIIJJJJJJJJJJJJJHIJJIJJJJJJJJJGIIJJJJJJGIJIIEHGIHHHHHHFFFFFFFF_Mismatch_1_Sense_+_Library_PoolC
TCTTGTATATCTATAAGGGCCGTTTTAGGCCCGCTGTAATTTTTGAACAGTTAATCAATTCATATGTA
>Frequency_1_QualityScore_FFFFFFHGGIGIDIHGIIJIJEIJEHHEIJIJGIJIHGHDGH@HDFGHGIGC@EHFDDDDDD@CD9?5:;=BDB<@8@?<B@<<>9<0&59<CB_Mismatch_0_Sense_+_Library_PoolC
CGTTCAGATTCTGGACGCCCTGCTGCCTCTCTATCTCAACAGCCAGATTCTGCGCGCTCTCCAGGAGTCGCTCGCCAGCGAGCTCGCGAACAGG
>Frequency_1_QualityScore_FFHHHHHIIJJIAHHGHJIGIIJGHIIJJIGGIJIIJJJIIAHIIJIGIIIIJJJHG@HGHIIH@EHFF_Mismatch_0_Sense_+_Library_PoolC
AATCAATTCATATGTGATCACTGCTCAACCCCCTTGCTTTGATCTTAATAACGAGAGAATTCAAGAGAC
>Frequency_1_QualityScore_FFHHHHHJJJJJJIJJJJJJJJJFEHHHIJJIJJJJJJJJJJJJJJJJJJIIJHHJJJIJIIJJJJJJJJIHHHFACDDDDACDDDDDDDDCDE_Mismatch_1_Sense_+_Library_PoolC
TGATTCCCTTTTGTCAACATTGAGAATCAGATTCTACTTGCAACGACTTGAAGTCTTGTATATCTATAAGGGCCGTTTTAGGCCCGCTGTAATT
>Frequency_1_QualityScore_FFFHHHGJJJJJJJJJJJIIIJJJJJJJJJJJJJJJJJJJJJJJJGIJJJJJJJJJHHHFFEEEEECDECDDDDDDDDDEDDD_Mismatch_2_Sense_+_Library_PoolC
AGTTAATCAATTCATATGTGATCACTTCTCAACCCCCTTGCTTTGATCTTAATAACGAGAGAATTCAAGAGACAATTTACCTA
>Frequency_1_QualityScore_FFHHHHHGGIJGIIJJJIJIIJJJJJIJJGIJJJIJJJJJJJJIGIJJJJJHHHHHFFFFFFFEEDEECECDDFDEEEEDDDDDDB_Mismatch_2_Sense_+_Library_PoolC
CTTGAAGTCTTGTATATCTATAAGGGCCGTTTTAGGCCCGCTGTAATTTTTGAACAGTTCATCAATTCATATGTGATCACTGCGCA
>Frequency_1_QualityScore_FFHHHHHJJJJJJJIIJIJJJJJGJJJJJJIJJJJIJJJJJJJJJJJJJ_Mismatch_1_Sense_+_Library_PoolC
TCATCAATTCATATGTGATCACTGCTCAACCCCCTTGCTTTGATCTTAA
>Frequency_1_QualityScore_A<DFHFHGGGIJIHGCHIIJEIIJIIHI?FF>GGIIIIIGCA@;ECEAEHHHEFFFDFEEECDD@>C_Mismatch_1_Sense_+_Library_PoolC
GTGATCACTGCTCAACCCCCTTGCTTTGATCTTAATAACGAGAGAATTCAAGAGACAATTTACCTTA
>Frequency_1_QualityScore_DDDHFHDDAGGBBGG<:BDBFBGBF3BHGGHIGCCCHIGGHE99>ACCCCBBBBBBBBCCCCCBB?BBBBB?BB@>5?A<8?_Mismatch_0_Sense_+_Library_PoolC
GCCATGAGCAACGCCAGCGACAATGCCAAGGAACTGAAGCGGTCTCTTTCGGCGACTTACAACAGGCAGAGGCAGGCCAAGA
>Frequency_1_QualityScore_FFHHHHHJJJJJJIJJJIJIJIJJJJJJJJJJJJJJJJJJJJJJJJJJJIJJJJJJIIGGGHHHHGHHFEFFEDEEEDE_Mismatch_0_Sense_+_Library_PoolC
GTTAATCAATTCATATGTGATCACTGCTCAACCCCCTTGCTTTGATCTTAATAACGAGAGAATTCAAGAGACAATTTAC
>Frequency_1_QualityScore_FFHHHHHJJIIIJJJJIJ=HIGEIIBHIGGFGGGGJIJIJIHHFDDCCB@B@CCDDCCD?BDDDC@BBDBBDDDDBDD@C>CDC@CCB8<@DDD_Mismatch_0_Sense_+_Library_PoolC
GAGATGTTCAGGCTTACGACAAAGGAGGGGAGGCTCACCGTCGAGAGGGAAATGGTTCGAACTCCGACGCCGGAATTCTCCCCTGTCGTGCTCT
>Frequency_1_QualityScore_DFGHFDHIIBHGIEIIGGHFEG@FIIDFGGEGIIIIIIHICGHHHGHF>FHCG<BBCEECECDFC@?C@_Mismatch_1_Sense_+_Library_PoolC
CCGCTGTAATTTTTGAACAGTTCATCAATTCATATGTGATCACTGCTCAACCCCCTTGCTTTGATCTTA
>Frequency_1_QualityScore_DDDF??DEFFBEHC?A;EFF4?*119CB?FH>?GGA?FGHHIFDIH<FHH0AGFFD@GGG=CC?=A??.)755=<@(;AC_Mismatch_0_Sense_+_Library_PoolC
CTGTAATTTTTGAACAGTTAATCAATTCATATGTGATCACTGCTCAACCCCCTTGCTTTGATCTTAATAACGAGAGAATT
>Frequency_1_QualityScore_DDFFF??@F;;@6:4=<>AC;;;,;,>5>@?<?5>5>8B<>AB>BBABBB:<@:ABA?A:@><A>::@@@@3<><??@>ABB@<@B?:4@_Mismatch_0_Sense_+_Library_PoolC
GCGGGAGCCGACGCACTGGGCTGAGTGTTTGTTAGTGTTGATTCCCTTTTGTCAACATTGAGAATCAGATTCGACTTGCAACGACTTGAA
>Frequency_1_QualityScore_FFGGHHHJIIJJJJIGJJIJGGIJJJJJJJJJJJIJJJGIIJIJJIIIJIGHIJIJJJJJHIEIIBHEHHHFFFFFCCEDEDDDEDD_Mismatch_2_Sense_+_Library_PoolC
TGAACAGTTCATCAATTCATATGTGATCACTGCTCAACCCCCTTGCTTTGATCTTAATAACGAGAGAATTCAAGAGACAATTTACCA
>Frequency_1_QualityScore_FFHHGHHJJJIIJJJJJJJJJJIIJIJJJJJJJJJIIIJJIIJJJJJJIJJJJJJIJHHFFFFFFCEEEAECEDDECDDDBBBBCDDDDDDDDB_Mismatch_1_Sense_+_Library_PoolC
AGGCCCGCTGTAATTTTTGAACAGTTAATCAATTCATATGTGATCACTGCTCAACCCCCTTGCTTTGATCTTAATAACGAGAGAATTCAAGGGA
>Frequency_1_QualityScore_FFHHHHHJJJJJJJJIJJJJIJJJJJJJJGIGIJJJJJIJJJJFHIIJJJJDGIHHHHHEHHFFFFFFECCCEEDDDDDDDDDCDDDDDEDEEC_Mismatch_1_Sense_+_Library_PoolC
TATCTATAAGGGCCGTTTTAGGCCCGCTGTAATTTTTGAACAGTTAATCAATTCATATGTGATCACTGCTCAACCCCCTTTCTTTGATCTTAAT
>Frequency_1_QualityScore_FFGHHHGIIGIGIJJJJIJIFGHH>?;B;A>AA>C>@@@CDDC9>DCCDDDD?CDECC9ACDDDDDD@@C>AABDBB@DCDCDDDDDBCC_Mismatch_0_Sense_+_Library_PoolC
CGCGGGAGCCGACGCACTGGGCTGAGTGTTTGTTAGTGTTGATTCCCTTTTGTCAACATTGAGAATCAGATTCGACTTGCAACGACTTGA
>Frequency_1_QualityScore_FEHFHHHJJJJJJJJIJJIBHEGHHIJGGHHGJJJJJJBIIJJIJFIJIJIIFGHGIHHHHHFDDDDDDCDECDDBDDDDAAC_Mismatch_0_Sense_+_Library_PoolC
GAATCAGATTCGACTTGCAACGACTTGAAGTCTTGTATATCTATAAGGGCCGTTTTAGGCCCGCTGTAATTTTTGAACAGTTA
>Frequency_1_QualityScore_FAHHHHHIEFHGHIJIGGGECHIIJIGIIJGIJJIIIJIJIIFHIIJJBGGHHHB_Mismatch_1_Sense_+_Library_PoolC
AACAGTTCATCAATTCATATGTGATCACTGCTCAACCCCCTTGCTTTGATCTTAA
>Frequency_1_QualityScore_BA<82A4A>2,?4:CC<3A+A9;CE6009?*?93<?@AA@-7@=A=;=A?37=@7)@@;A@AAA6;3>>;>BEA;AA:5:>A_Mismatch_0_Sense_+_Library_PoolC
GAAGTCTTGTATATCTATAAGGGCCGTTTTAGGCCCGCTGTAATTTTTGAACAGTTAATCAATTCATATGTGATCACTGCTC
>Frequency_1_QualityScore_FFHHHHHJJHIIIJHIIJIJJJJJIGHCH;@@CFDBECCEDCFDCCDDCDDCDDCBC>CCDDDDDC1>@3>:3>>>2(+28>@::>>055<@_Mismatch_0_Sense_+_Library_PoolC
TGTCGCGGGAGCCGACGCACTGGGCTGAGTGTTTGTTAGTGTTGATTCCCTTTTGTCAACATTGAGAATCAGATTCGACTTGCAACGACTTG
>Frequency_1_QualityScore_FFHHHHHJHIJJIJJIJJJJJJJJJHIJJJJJJJJJJJJIJIJJJJJJJJJJJFHHHHHHFFFFFFFEEDEEEEEDDDDDDDDDDDDDDDDDCD_Mismatch_1_Sense_+_Library_PoolC
AAGTCTTGTATATCTATAAGGGCCGTTTTAGGCCCGCTGTAATTTTTGAACAGTTAATTAATTCATATGTGATCACTGCTCAACCCCCTTGCTT
>Frequency_1_QualityScore_FFHHHHHJJJJJJJJJJJJJJJJJJJJJJJJJJJ_Mismatch_2_Sense_+_Library_PoolC
ACAGTTCATCAATTCATATGTGATCACTGCTCGA
>Frequency_1_QualityScore_FFHHHHHJJJJ@HGIIGBEHGHDDEHGIIGGGHIJJIJJJJJJJJJJJJGIIIIJGGHIIDHGHHHFFFCF_Mismatch_0_Sense_+_Library_PoolC
GAACAGTTAATCAATTCATATGTGATCACTGCTCAACCCCCTTGCTTTGATCTTAATAACGAGAGAATTCA
>Frequency_1_QualityScore_DFDF?FDFIDHGCHGDDEGHIIECG=FG@8CCHG@;DEAH2?B?CAC@=@B\82?<A5>CA>@9(9@AC49A9@99@<?B-<<@-<@_Mismatch_0_Sense_+_Library_PoolC
GCGGTCTCTTTCGGCGACTTACAACAGGCAGAGGCAGGCCAAGATCACGGGAGAGATTTTGGAGATTGTCGCGGGAGCCGACGCACT
>Frequency_1_QualityScore_FDDDBDHIEGBHIGEGIIAFGHGFHGIIIGHDHHG?@DFA?AC=B;@CHHI;AEB@@AA@C@6;C@C?;;@C>ACD:ACCDDDDCDA>CCCDCC_Mismatch_1_Sense_+_Library_PoolC
ACTTGCAACGACTTGAAGTCTTGTATATCTATAAGGGCCGTTTTAGGCCCGCTGTAATTTTTAAACAGTTAATCAATTCATATGTGATCACTGC
>Frequency_1_QualityScore_FFGHHHFIJJJIGDH@GGIBD(BFEHHGIHGFGIEGIIGJJHHHGECDDDFFFEEEDCDDDC(5;ABCBBDCCDDDD?BBBDDCC>(4>C3::@_Mismatch_1_Sense_+_Library_PoolC
GCCGACGCACTGGGCTGAGTGGTTGTTAGTGTTGATTCCCTTTTGTCAACATTGAGAATCAGATTCGACTTGCAACGACTTGAAGTCTTGTATA
>Frequency_1_QualityScore_BDAF?DHGBGGEHD+<BFAECG@?DFBDGBH??<9B??7;;B>B?<AB?=BB@?88?<582(++:992<@>:44:ACACC@:@C>>A2>CDCC<_Mismatch_1_Sense_+_Library_PoolC
CAGGCCAAGATCACAGGAGAGATTTTGGAGATTGTCGCGGGAGCCGACGCACTGGGCTGAGTGTTTGTTAGTGTTGATTCCCTTTTGTCAACAT
>Frequency_1_QualityScore_?:AADBDI4:2@@<C@FEDE@B0D@0DAD88B4==6(565AD_Mismatch_0_Sense_+_Library_PoolC
GGAACTGAAGCGGTCTCTTTCGGCGACTTACAACAGGCAGAG
>Frequency_1_QualityScore_FFHHFHHJJJJJJJJHHIJJIGIIIJJJJJJJJJJIIFGIJGIGIJJJIJGHHFFFFFFDACECDACCE@CD_Mismatch_0_Sense_+_Library_PoolC
TGCAACGACTTGAAGTCTTGTATATCTATAAGGGCCGTTTTAGGCCCGCTGTAATTTTTGAACAGTTAATCA
>Frequency_1_QualityScore_DDF+2ADEBB@4CACCFB4AFEHIFIIIIBFBFFBBGBGFCBD@FEFGBA7BD?DGE>=F;5@EFEA7A>?BD>BCEBB@B;@@5;;;5?_Mismatch_1_Sense_+_Library_PoolC
GAGAGTTTGTTAGTGTTGATTCCCTTTTGTCAACATTGAGAATCAGATTCGACTTGCAACGACTTGAAGTCTTGTATATCTATAAGGGCC
>Frequency_1_QualityScore_DF@DHHHIIIIJIGHHIJIJIJJJIJJIIJGGGHHIGIHIIIIIECHIJF@HGIBEECCDBDDCECDD;>AACCCCDEEEDCD@@@BD@D@<CB_Mismatch_1_Sense_+_Library_PoolC
AGTGTTTGTTAGTGTTGATTCCCTTTTGTCAACATTGAGAATCAGATTCGACTTGCAACGACTTGAAGTCTTTTATATCTATAAGGGCCGTTTT
>Frequency_1_QualityScore_FFHHHHHJJJIJIJIJJIJJJIIIGJJJJJJIJJHFFDDEEDDDDDDDDDDDDDDDDDDDDCDDDDDDDBDDDDDDDDDDDDDBDBDDDDDDDD_Mismatch_1_Sense_+_Library_PoolC
CGCGAACAGGATGAATGCCATGAGCAACGCCAGCGACAATGCCAAGGAACTGAAGCGGTCTCTTTCGGCGACTTACAACAGGCAGATGCAGGCC
>Frequency_1_QualityScore_FFGGFHHJIJJJJIIIJJIJJJFGIIJJJJJIJJJJHIJJJJJIJJJHGHHHHGFFFFFFEEEEEDDDDDDBDDDDDCDDDDECEEEEDDDDDD_Mismatch_2_Sense_+_Library_PoolC
GAGGGCCGTTTTAGGCCCGCTGTAATTTTTGAACAGTTCATCAATTCATATGTGATCACTGCTCAACCCCCTTGCTTTGATCTTAATAACGAGA
>Frequency_1_QualityScore_FFHHHHHJJJJJJJJJJJJJIJJJIJIJHIIJJHIHIJJJJJJJJIJJJJHIJIJJIHHHFFDDDDEEEDDDDDDDDDDDDEEDDDDEDDEEEE_Mismatch_1_Sense_+_Library_PoolC
TTCAGATTCGACTTGCAACGACTTGAAGTCTTGTATATCTATAAGGGCCGTTTTAGGCCCGCTGTAATTTTTGAACAGTTAATCAATTCATATG
>Frequency_1_QualityScore_D<C0AACBE@FFH4ACHGHHGIGGDIIGIIF@DHIIIHGIDFFGEHHCGECBFHE>@;@;;1ABEEECCCCCDC>;>CDDDDCC@A@BBBBB>>_Mismatch_1_Sense_+_Library_PoolC
GTGTGTTTGTTAGTGTTGATTCCCTTTTGTCAACATTGAGAATCAGATTCGACTTGCAACGACTTGAAGTCTTGTATATCTATAAGGGCCGTTT
>Frequency_1_QualityScore_FFHHHHHIJJJJIJIJJJJJJJIJIIJJIIJJJJJJJJJJIJJJJIIJJIJJJJJJJJJIJJHHFFFFFCCCDEEEED_Mismatch_1_Sense_+_Library_PoolC
TTTTAGGCCCGCTGTAATTTTTGAACAGTTCATCAATTCATATGTGATCACTGCTCAACCCCCTTGCTTTGATCTTAA
>Frequency_1_QualityScore_FFHHHGHJJJHJJJIHGGIIIIJGIJIGIJJJGGIJJJIIJJJJJJHHEAHHHFFFEEEDCCCEEDD_Mismatch_0_Sense_+_Library_PoolC
CGACTTGAAGTCTTGTATATCTATAAGGGCCGTTTTAGGCCCGCTGTAATTTTTGAACAGTTAATCA
>Frequency_1_QualityScore_FDFHHHFIDIGHIIJJGJJJHHIGIJEHGHGIHBHIHGHEFFDDCDA=?C@CC@@@;;8?2>CDDD7:<C?ACACB?>@909@_Mismatch_0_Sense_+_Library_PoolC
CTGAAGCGGTCTCTTTCGGCGACTTACAACAGGCAGAGGCAGGCCAAGATCACGGGAGAGATTTTGGAGATTGTCGCGGGAGC
>Frequency_1_QualityScore_FFHFFHHJJIJJJHHIJJHIGIIIIJIJJJJHHIIDFHGIIIIIJIJIJEEHHHHGFEFEEEECEDEEDCCDEDDEEEEDFDDDD_Mismatch_1_Sense_+_Library_PoolC
CAACGACTTGAAGTCTTGTATATCTATAAGGGCCGTTTTAGGCCCGCTGTAATTTTTGAACAGTTAATCAATTCATATGTGACCA
>Frequency_1_QualityScore_DFDHFHHIIIIGGG@GBF0DFH:FG55CEHHBDFA<3;?=5CBAC@CDA3>C@:::A>@C<38@39?><<99:C>C4428<9<A>C@>@_Mismatch_0_Sense_+_Library_PoolC
GCGCGCTCTCCAGGAGTCGCTCGCCAGCGAGCTCGCGAACAGGATGAATGCCATGAGCAACGCCAGCGACAATGCCAAGGAACTGAAGC
>Frequency_1_QualityScore_?BCC>=BFIEEB>G;BDHC@ADGII0;F;8AEFDB@8(=55=@9<(5:@?95<A3+:>>@B4@D:AAABA>BB@:3>@>>@@?AA>BBB>A_Mismatch_0_Sense_+_Library_PoolC
GAGAGATTTTGGAGATTGTCGCGGGAGCCGACGCACTGGGCTGAGTGTTTGTTAGTGTTGATTCCCTTTTGTCAACATTGAGAATCAGATT
>Frequency_1_QualityScore_FFHHGGBG@FGIIBHHGI3FGCCGI@FHGGEG<@AHAHFFFDFFFFCCCCB@B=B@@BBBB8<88@>ACBBBB-588(:@C354999@:4@_Mismatch_0_Sense_+_Library_PoolC
CGACAATGCCAAGGAACTGAAGCGGTCTCTTTCGGCGACTTACAACAGGCAGAGGCAGGCCAAGATCACGGGAGAGATTTTGGAGATTGTC
>Frequency_1_QualityScore_FDFCFFDGIFEHJFIJJJIJHEIIIJJJJHIGGGIJGIB@GBDFGHJJJGGCGHDGHGAAHFGIGIECAE=ADFCEFD>@@CEDC;(;?BD@BC_Mismatch_1_Sense_+_Library_PoolC
GAGTGTTTGTTAGTGTTGATTCCCTTTTGTCAACATTGATAATCAGATTCGACTTGCAACGACTTGAAGTCTTGTATATCTATAAGGGCCGTTT
>Frequency_1_QualityScore_FFFHHHHGFGGGHIGIJJHGIDGGDGHIHHGIIIHFGGIGG<BHIJIIJJJIEHIHHGFHDFFFFFEFFCADEEECACDCC>CBDDDDDDCCDD_Mismatch_1_Sense_+_Library_PoolC
AGTCTTGTATATCTATAAGGGCCGTTTTAGGCCCGTTGTAATTTTTGAACAGTTAATCAATTCATATGTGATCACTGCTCAACCCCCTTGCTTT
>Frequency_1_QualityScore_DDD?@AFFGHIIBEBAHE<A)*:CFDAHIEIGIIIII@BFGC9DBGGGCHGGBDGHGC@>>DGEA<B?;@@>;;@;;;;>@@CDCCDA_Mismatch_2_Sense_+_Library_PoolC
GCTGATTGTTTGTTAGTGTTGATTCCCCTTTGTCAACATTGAGAATCAGATTCGACTTGCAACGACTTGAAGTCTTGTATATCTATAA
>Frequency_1_QualityScore_DFHHHHHJJJJJJJJIIIJJJJJJJJJJJJJJJJJJJJIJJJJJJJJGHJJJJJIJHBHHIIHGEHCHFB_Mismatch_0_Sense_+_Library_PoolC
TAATCAATTCATATGTGATCACTGCTCAACCCCCTTGCTTTGATCTTAATAACGAGAGAATTCAAGAGAC
>Frequency_1_QualityScore_FFHFHDFIIGDDGDG<FHIJIEHGEGHGHHG@HIJGCGHGGB=ACE@@CCBBBDDDDBCCA@C8AA<<BBDBBBBB<?AB@8A3>??DB@_Mismatch_0_Sense_+_Library_PoolC
GCCATGAGCAACGCCAGCGACAATGCCAAGGAACTGAAGCGGTCTCTTTCGGCGACTTACAACAGGCAGAGGCAGGCCAAGATCACGGGA
>Frequency_1_QualityScore_DDDFAAACEGDHGIIGCD?@GIIGHGHIGDFEFHGA@@CGB:=EBB@B@?8<?;@?@CCCC((8A@B<?8<0<<<-<B_Mismatch_0_Sense_+_Library_PoolC
CCATGAGCAACGCCAGCGACAATGCCAAGGAACTGAAGCGGTCTCTTTCGGCGACTTACAACAGGCAGAGGCAGGCCA
>Frequency_1_QualityScore_FFHHHHHJJJJJJII@HHJHJJJJJJJJIIIIIJJJIIHHFFDDDDDDDDDDDDDDD>CADDDDDCDCCDEDDCDEEDDDBDDDCDDDCDDDCD_Mismatch_2_Sense_+_Library_PoolC
TCAAGATCACGGGAGAGATTTTGGAGATTGTCGCGGGAGCCGACGCACTGGGCTGAGTGTTTGTTAGTGTTGATTCCCCTTTGTCAACATTGAG
>Frequency_1_QualityScore_FFHHHHHJJJJJEHGIEEGGBFEHJ6@FCAHHIIDG=F=EEGGGFGFDD/;8?55;@;58>>?BA998?4:(4<?2<:@>@4>84:C3>C:ACC_Mismatch_1_Sense_+_Library_PoolC
GGCAGAGGCAGGCCAAGATCACGGGATAGATTTTGGAGATTGTCGCGGGAGCCGACGCACTGGGCTGAGTGTTTGTTAGTGTTGATTCCCTTTT
>Frequency_1_QualityScore_DD>B1B:EE:?D@1CD0?::?6;;47A27=7?=>3;;;));@;@A88?\,8)&5;5>>A::A??83<>((+::;;5>9AAAAA>>>;055<44:_Mismatch_1_Sense_+_Library_PoolC
TCGCTCGCCAGCGAGCTCGCGAACAGGATGAATGCCATGAGCAACGCCCGCGACAATGCCAAGGAACTGAAGCGGTCTCTTTCGGCGACTTACA
>Frequency_1_QualityScore_FFHHHHHJJJIIFHIJJJJJJGGIIBHGIJJJJIIJJJJEHHHGFFFFFFEEEDEEDDDDBDDDDDDDDDDDDDDDDDDDDDDDDDDBBDDDDD_Mismatch_2_Sense_+_Library_PoolC
GCTCTCCAGGAGTCGCTTGCCAGCGAGCTCGCTAACAGGATGAATGCCATGAGCAACGCCAGCGACAATGCCAAGGAACTGAAGCGGTCTCTTT
>Frequency_1_QualityScore_FDFCBFHIII4CHHIHHII@HGGGGGGGI@FDGIJJIJJJJFHIIIHIEIIHGIGHGIJ7?CCECDDDF@DFEDCCCADB?;;C8A<>CC@BD9_Mismatch_1_Sense_+_Library_PoolC
GAGTGTTGATTCCCTTTTGTCAACATTGAGAATCAGATTCGACTTGCAACGACTTGAAGTCTTGTATATCTATAAGGGCCGTTTTAGGCCCGCT
>Frequency_1_QualityScore_FFHHHGHJJJJIJJJIJJJJIJJJJJIJJJJJJIJ@HEHCHGFDFDCD;@?@CDCABCC??CA:A>BDBB9<>B@99959<59AB?_Mismatch_0_Sense_+_Library_PoolC
CTCTTTCGGCGACTTACAACAGGCAGAGGCAGGCCAAGATCACGGGAGAGATTTTGGAGATTGTCGCGGGAGCCGACGCACTGGGC
>Frequency_1_QualityScore_FFHHHHHJJJJIJJJJJJJJJIJJIIJJJJJJJJJJJIIIIIIJJJJJJJJJIJJJJIHGHH_Mismatch_1_Sense_+_Library_PoolC
CACTGCTCAACCCCCTTGCTTTGATCTTAATAACGAGAGAATTCAAGAGACAATTTACCTTA
>Frequency_1_QualityScore_FFHHHHHJJJJJJJJJJJJIJJIJCHGHIJGGIJJFHBFEGHIJGIEHEEHFDFFFDDD;B>@>>B>>B9>ABD@C<8A4@@CC?8?:AAC@DD_Mismatch_1_Sense_+_Library_PoolC
CCTTACAACAGGCAGAGGCAGGCCAAGATCACGGGAGAGATTTTGGAGATTGTCGCGGGAGCCGACGCACTGGGCTGAGTGTTTGTTAGTGTTG
>Frequency_1_QualityScore_FDHGHDHEBEHHIG@BFHEGFGBEHEEHGDDDCGC<BFGHCEEGGHIBBFGGGE_Mismatch_1_Sense_+_Library_PoolC
TCCCCCTTGCTTTGATCTTAATAACGAGAGAATTCAAGAGACAATTTACCTTTA
>Frequency_1_QualityScore_FFHHHHHJJJJJJJJJJJJIJJJJIIJJJJJJJJIJJJIIJJHJJJJJJJJIIJJJJJJJIJJHH_Mismatch_1_Sense_+_Library_PoolC
ATCACTGCTTAACCCCCTTGCTTTGATCTTAATAACGAGAGAATTCAAGAGACAATTTACCTTTA
>Frequency_1_QualityScore_DDBDDB<AFHIIGHHGBHBH4FGEH@9BDB4DGHFFIDABFGD>CEBDEH>=FHGEHFGGH_Mismatch_1_Sense_+_Library_PoolC
CTGCTCAACCCCCTTGCTTTGATCTTAATAACGAGAGAATTCAAGAGACAATTTACCTTCA
>Frequency_1_QualityScore_FFHHHGHIJJJJJJJHJGIHHIEGHHGIIIJFHGIJDGIGGIIJJJJIGH<AHHHFFFFCECEEDDCED>ACCDCCEDDDDFEEDDDDDDDDDD_Mismatch_1_Sense_+_Library_PoolC
GCAACGACTTGAAGTCTTGTATATCTATAAGGGCCGTTTTAGGCCCGCTGTAATTTTTGAACAGTTAATCAATTCATATGTGATCACTGCTTAA
>Frequency_1_QualityScore_FFHHHHHJJJJIIIHIFIEHGGGGGGIJJGIGHCHIIJIJHICGIDEIIHFDD?B?BBBDDBBB;CDD@AB?A(:4>AC<CAA:AADD>CCBDD_Mismatch_2_Sense_+_Library_PoolC
TTCAGGCAGAGGCAGGCCAAGATCACGGGAGAGATTTTGGAGATTGTCGCGGGAGCCGACGCACTGGGCTGAGTGTTTGTTAGTGTTGATTCCC
>Frequency_1_QualityScore_FFAHHHHJIJIGGJIJJIIJIIIJGHBHGGIIJJIHGFGBDCEHHHHEBD@CEECEDAB?B;BBDB@@><@BDABDBCD8?(44>AC_Mismatch_0_Sense_+_Library_PoolC
CGACTTACAACAGGCAGAGGCAGGCCAAGATCACGGGAGAGATTTTGGAGATTGTCGCGGGAGCCGACGCACTGGGCTGAGTGTTTG
>Frequency_1_QualityScore_FFHHHHHJJJJJJJJJIJGIJJIJJJGHJJJJJJJJJJJJIJJJJJJJHJJJJIJJJHFFFDCEEFEEDDDDDDCDDDDEEDDDDEDDEEEEEE_Mismatch_1_Sense_+_Library_PoolC
CAGATTCGACTTGCAACGACTTGAAGTCTTGTATATCTATAAGGGCCGTTTTAGGCCCGCTGTAATTTTTTAACAGTTAATCAATTCATATGTG
>Frequency_1_QualityScore_DDBHHA@@G:??F@CD?G;BHGII;?FBDG<@F2C@GG;=75=4\;\07ACCCCBCCC3:4>>08;;B_Mismatch_1_Sense_+_Library_PoolC
CTTTCGGCGACTTACAACAGGCAGAGGCAGGCCAAGATCACGGGGGAGATTTTGGAGATTGTCGCGGG
>Frequency_1_QualityScore_?=DDF?FGFH@EEEEGH<FH@FGBACFFGECGGAFG@BHIDA5\5>>:\8AB5;&57B<B_Mismatch_1_Sense_+_Library_PoolC
CTCAACAGCCAGATTCTGCGCGCTCTCCAGGAGTCGCTCGCCCGCGAGCTCGCGAACAGG
>Frequency_1_QualityScore_FFHHHHHGGHHEIIJJDG<A@FHIIJIJJJIJJJHHGHHHHDFFFFDCDECFDEEEDDDDDDCDDDBDDDDDDDDDDCCCEDD_Mismatch_1_Sense_+_Library_PoolC
GGGCCGTTTTAGGCCCGCTGTAATTTTTGAACAGTTAATCAATTCATATGTGATCACTGCTCAACCCCCTTGCTTTGATCTGA
>Frequency_1_QualityScore_FFHHHD?FFHEGHHIE@GHHHIIGIGIIGIIIGGAECEEHFFFDD@CDBD?B?B?9:@(<?57&0&2((+:C:9(93?CCDDD@9<B&99?_Mismatch_1_Sense_+_Library_PoolC
CAAGGAACTGAAGCGGTCTCTTTCGGCGACTTACAACAGGCAGAGGCAGGCCAAGATCCCGGGAGAGATTTTGGAGATTGTCGCGGGAGCC
>Frequency_1_QualityScore_DFHHHHHJDIIJJJIIGIJFIGGGDHIGIG8CGHEG>E?CEBE39,;53;AC@B3<:>AC:@78;@B_Mismatch_0_Sense_+_Library_PoolC
TTTCGGCGACTTACAACAGGCAGAGGCAGGCCAAGATCACGGGAGAGATTTTGGAGATTGTCGCGGG
>Frequency_1_QualityScore_FFHHGGHIJIJIJJFF@HHEHJIJIGHHICHGJIBGED=FH>FHAFFGIIGCCGDHIIIH>HGIIJIGGHF>ABED>6>@CD@CC@BDD@@:4@_Mismatch_1_Sense_+_Library_PoolC
TTGATTCCCTTTTGTCAACATTGAGAATCAGATTCGACTTTCAACGACTTGAAGTCTTGTATATCTATAAGGGCCGTTTTAGGCCCGCTGTAAT
>Frequency_1_QualityScore_DDHHGBHHGHIIGIIJJIJIGFDH?DGH4BFFH@EBHAHEFEFEFF@=7ABD@;=?<8\59A_Mismatch_0_Sense_+_Library_PoolC
GACAATGCCAAGGAACTGAAGCGGTCTCTTTCGGCGACTTACAACAGGCAGAGGCAGGCCAA
>Frequency_1_QualityScore_=DHDBHBEGIIGGHGEHGEIIIB@?BFHIIECG<C;FE=GH2;??CD6<A8?B;-:>@;?@_Mismatch_0_Sense_+_Library_PoolC
GGTCTCTTTCGGCGACTTACAACAGGCAGAGGCAGGCCAAGATCACGGGAGAGATTTTGGA
>Frequency_1_QualityScore_BDAHHFDFAEHGGAFIFCIGI>EEBG@GCHFBBGGE@HE?FGIIGEGGGIGGHHHBDFCCDDCEECEEDCDDCD@CDCDECCA@AC@CDB<5<<_Mismatch_1_Sense_+_Library_PoolC
ACTTGAAGTCTTGTATATCTATAAGGGCCGTTTTAGGCCCGCTGTAATTTTTTAACAGTTAATCAATTCATATGTGATCACTGCTCAACCCCCT
>Frequency_1_QualityScore_FAFHDFAHIDHGGHIIHGIIGHIIEIHHHEEHFFDDDDDDCCCBBBD<BDBCDACDBA?BB@?BDD?BDDB_Mismatch_0_Sense_+_Library_PoolC
GCAACGCCAGCGACAATGCCAAGGAACTGAAGCGGTCTCTTTCGGCGACTTACAACAGGCAGAGGCAGGCC
>Frequency_1_QualityScore_FDHFHFFHGIIIJJJJIJIJHIIIIJJIJIJJGGHHGIJGGHEIIGGIJJJJJJIIJIGIJEGEGGFHGHCHFFFFFF>ACDD;@CDDD<@CDD_Mismatch_1_Sense_+_Library_PoolC
GTTAGTGTTGATTCCCTTTTGTCAACATTGAGAATCAGATTCGACTTGCAACGACTTGAAGTCTTTTATATCTATAAGGGCCGTTTTAGGCCCG
>Frequency_1_QualityScore_FFHHH<@BDDDDDB@DDDDDDDDDD8@8BCDBDDDCDEEDDDDEEDDDDDDDDEEDDDDDDDBCDDDDDDDDDEDDDDDDDDDDDDDCCDD@CD_Mismatch_1_Sense_+_Library_PoolC
GCGGGGGCCGACGCACTGGGCTGAGTGTTTGTTAGTGTTGATTCCCTTTTGTCAACATTGAGAATCAGATTCGACTTGCAACGACTTGAAGTCT
>Frequency_1_QualityScore_BDHHHHHIJJJJJJJJIJIGJJJJJJIIJJIJJJJJJJJJJGFHHIJJJJJIJJIJHHHFEHFFFFF_Mismatch_1_Sense_+_Library_PoolC
TGATCACTGCTCAACCCCCTTGCTTTGATCTTAATAACGAGAGAATTCAAGAGACAATTTACCTTCA
>Frequency_1_QualityScore_DDA=D3:+<<AA8<;CDE<CEDDIADD8@;@DE4@?A>CDADD?@_Mismatch_0_Sense_+_Library_PoolC
GGGAAATGGTTCGAACTCCGACGCCGGAATTCTCCCCTGTCGTGC
>Frequency_1_QualityScore_FFHHHHHJJJJJJJJJJJJJJJJJJJJJJJJJJJJJJJIIIIJJJJIJJJJJJJJJJJJJJJJJG_Mismatch_1_Sense_+_Library_PoolC
ATCACTGCTCAACCCCCTTGCTTTGATCTTAATAACTAGAGAATTCAAGAGACAATTTACCTTTA
>Frequency_1_QualityScore_FD?AADFIIGIFEIGIIIIIIHIICHGEHGIGIGGFFCHIIIE@GGAE@@DGIEFEHF;@@7@B@B;@D>ACC@CCCCCCBBBC@B?CCCCCCC_Mismatch_1_Sense_+_Library_PoolC
CTTGTATATCTATAAGGGCCGTTTTAGGCCCGCTGTAATTTTTGAACAGTTAATCAATCCATATGTGATCACTGCTCAACCCCCTTGCTTTGAT
>Frequency_1_QualityScore_FFHHHHHJIJJJIHIJJJJJJJJGIIJHIJJJJJJJJJJJJJJHJJJJJJJIIJJJJJJJJHHHFFDFFCEECEEEE_Mismatch_0_Sense_+_Library_PoolC
TTTAGGCCCGCTGTAATTTTTGAACAGTTAATCAATTCATATGTGATCACTGCTCAACCCCCTTGCTTTGATCTTAA
>Frequency_1_QualityScore_FFHHGFHIJIIJIJJJJJIHIJJIJGGIJJJJJIJIIHIJIIJIJJGIJJHHFABBDDDDDDDBDDBDDA@DB@D>?<A22>CDC?BB9<5?7>_Mismatch_1_Sense_+_Library_PoolC
CCATGAGCAATGCCAGCGACAATGCCAAGGAACTGAAGCGGTCTCTTTCGGCGACTTACAACAGGCAGAGGCAGGCCAAGATCACGGGAGAGAT
>Frequency_1_QualityScore_FFHHHHHIJJJJJJJJJIIJJIJJJHJJJJJJJJJJJGIJJJJJIIIIIHHHHHHHHFFFFFFFEEFEEADEDDDDDD_Mismatch_1_Sense_+_Library_PoolC
CTTGTATATCTATAAGGGCCGTTTTAGGCCCGCTTTAATTTTTGAACAGTTAATCAATTCATATGTGATCACTGCTCA
>Frequency_1_QualityScore_DDDDD8?@DAA@;@@A4=CD=3<6?);6;AA=?;>>A5><5>A;BAAAAA:9>>AAA=A:>ADA>>AAAAAA?A?>?AA>AA?>;>?>:AA:A:_Mismatch_1_Sense_+_Library_PoolC
GCGGGAGCCGACGCACTGGGCTGAGTGTTTGTTAGTGTTGATTCCCTTTTGTCAACATTGATAATCAGATTCGACTTGCAACGACTTGAAGTCT
>Frequency_1_QualityScore_FFHHHHHIJJJIJJJJJJJJJJIJJGGGJJJJJ_Mismatch_0_Sense_+_Library_PoolC
GATCACTGCTCAACCCCCTTGCTTTGATCTTAA
>Frequency_1_QualityScore_FFHGHGHIJJJHIJJGIJJJJJJJJJIJGJIGJGHEHIDHEHHGFF<B>B;;@CC@B3?CDDCADBBBB@&55<@9>>5<B>9<B?<B<A_Mismatch_0_Sense_+_Library_PoolC
CTCTTTCGGCGACTTACAACAGGCAGAGGCAGGCCAAGATCACGGGAGAGATTTTGGAGATTGTCGCGGGAGCCGACGCACTGGGCTGAG
>Frequency_1_QualityScore_DDFAFHHGGGJHIIGGIGGGGIIIG9CGIEBDF@FFGADFG@8;;FE4@FHGGA?CHFFDD;C@DDCDDDBCDCA>@CDCDC@>ACCCDAC>@C_Mismatch_1_Sense_+_Library_PoolC
AGACTCGACTTGCAACGACTTGAAGTCTTGTATATCTATAAGGGCCGTTTTAGGCCCGCTGTAATTTTTGAACAGTTAATCAATTCATATGTGA
>Frequency_1_QualityScore_FDHHGHHJJJJJJIJJJJJJJJJJJJJIJJJJJJJFICHGEHHHHFFD=B?B@>CDDD@@CCCDDDEDD<BB9B9@>95<@9@<CDDBCB<A_Mismatch_0_Sense_+_Library_PoolC
GTCTCTTTCGGCGACTTACAACAGGCAGAGGCAGGCCAAGATCACGGGAGAGATTTTGGAGATTGTCGCGGGAGCCGACGCACTGGGCTGAG
>Frequency_1_QualityScore_B=C:D<D<E:EE<:+33<1:91C9:C?BDDADDDEICCDCAIIADCAAEI@?CDDAADADBD;BAADD>>;55>AA?=22;8<=A>>AAAAADA_Mismatch_1_Sense_+_Library_PoolC
GTATATCTATAAGGGCCGTTTTAGGCCCGCTGTAATTTTTGAACAATTAATCAATTCATATGTGATCACTGCTCAACCCCCTTGCTTTGATCTT
>Frequency_1_QualityScore_FFGHGHHJJJJJJJHIEHEHIJJJJGIHJEIHIIJIIIBDFFDDBDBDDDDDDDDDDD@C>ACC<CCCAAACDDDCDECDDDDDDDEEDDDDDC_Mismatch_1_Sense_+_Library_PoolC
CCCAAGATCACGGGAGAGATTTTGGAGATTGTCGCGGGAGCCGACGCACTGGGCTGAGTGTTTGTTAGTGTTGATTCCCTTTTGTCAACATTGA
>Frequency_1_QualityScore_FFHFHHHJJJIJJJIJJJJJEHJJIJJJJJJJJJGIJJJJJJIJIJJJGIJIGIJJIJJHHHFFEHFFFFFDEEEEE_Mismatch_2_Sense_+_Library_PoolC
TTGTATATCTATAATGGCCGTTTTAGGCCCGCTGTAATTTTTGAACAGTTCATCAATTCATATGTGATCACTGCTCA
>Frequency_1_QualityScore_FFHHHGHJGGIIIIIJIGGJIJJJJIGJJJGHGGJJJJJJJJJJIJGIJIJIJHHHHHFFFFFFFCEEEEEDDEEEEEEDDDDDDCD_Mismatch_1_Sense_+_Library_PoolC
ACTTGAAGTCTTGTATATCTATAAGGGCCGTTTTAGGCCCGCTGTAATTTTTGAACAGTTAATCAATTCATATGTGATCACTGCTTA
>Frequency_1_QualityScore_FFHHHHGJJJJJJJJJJJFGGIIIJJJJFHGIJJJJJJJJJJJJJJJJJJJJJIHHHHHFFFFFFDEDDDDDDDDDDDDDDDDDCCEEDDDEEE_Mismatch_1_Sense_+_Library_PoolC
CCGACGCACTGGGCTGAGTGTTTGTTAGTGTTTATTCCCTTTTGTCAACATTGAGAATCAGATTCGACTTGCAACGACTTGAAGTCTTGTATAT
>Frequency_1_QualityScore_FFHHHHHJJIIJJJJJJJJIGI?DFGGJJJJ@FHGGFHFFFDD>BB=CD?CDCCD@>AACCD@CC<AB<<9<@@>BBBCCDDCCBD1>?CCCCC_Mismatch_1_Sense_+_Library_PoolC
CATTCTGCGCGCTCTCCAGGAGTCGCTCGCCAGCGAGCTCGCGAACAGGATGAATGCCATGAGCAACGCCAGCGACAATGCCAAGGAACTGAAG
>Frequency_1_QualityScore_DA>BFD2@GFFBFEHII9FA9C4EA>FEI9998;???F;?BBF9CFEBEEFF;CCABDD;;ACB;ABBDAB@BEB@@BB>>>A_Mismatch_0_Sense_+_Library_PoolC
GCAACGACTTGAAGTCTTGTATATCTATAAGGGCCGTTTTAGGCCCGCTGTAATTTTTGAACAGTTAATCAATTCATATGTGA
>Frequency_1_QualityScore_DDDF?FAFI@FG=AFHIGGAEFHB@?B??FFHIEDF@BFHGGHE82BD@FBC@@GCEEH<BCACAD>@DCC;?CCCCACCA@CC_Mismatch_2_Sense_+_Library_PoolC
TCAGATTCGACTTGCAACGACTTGAAGTCTTGTATATCTATAAGGGCCGTTTTAGGCCCGCTGTAATTTTTGAACAGTTCAGCA
>Frequency_1_QualityScore_DDDBD?F@FHIBFG<:CFBAFHIGGIEHIIBGCBEHGGHGEG5BBAACEEDCCBB=8?::CCABABBBB7+2??<<>?_Mismatch_0_Sense_+_Library_PoolC
GCCATGAGCAACGCCAGCGACAATGCCAAGGAACTGAAGCGGTCTCTTTCGGCGACTTACAACAGGCAGAGGCAGGCC
>Frequency_1_QualityScore_DEBHDHFJIIJJJJJIIIIGEGGDGEEGGIICGGA=CCE=AEABDC>88;=A>AC(8:9::AC:@BDB>@_Mismatch_0_Sense_+_Library_PoolC
CTCTTTCGGCGACTTACAACAGGCAGAGGCAGGCCAAGATCACGGGAGAGATTTTGGAGATTGTCGCGGG
>Frequency_1_QualityScore_=DFAD++ACF>DCHCEGFIF<?B<E?C?FGEFFAGIIIFIFBE>DF=?FFCF85@;5))77..?=?;7?;A?3;BD:6((5(8=8?B_Mismatch_2_Sense_+_Library_PoolC
GTTAGGGTTGATTCCCCTTTGTCAACATTGAGAATCAGATTCGACTTGCAACGACTTGAAGTCTTGTATATCTATAAGGGCCGTTTT
>Frequency_1_QualityScore_FFHFHHGIIIIAFFHGGHHIJ)?GIICFHIIIGIGGGIJIGICHHJIJIIIJJIJIIIHFHFFFFFDDDDDB@DDDCCDEED>CDDFEDDDDCC_Mismatch_2_Sense_+_Library_PoolC
ACTGGGCTGAGTGTTTGTTAGGGTTGATTCCCCTTTGTCAACATTGAGAATCAGATTCGACTTGCAACGACTTGAAGTCTTGTATATCTATAAG
>Frequency_1_QualityScore_D8F<FBFEII@<3:FGG@F;F@F@DAEIDIIIEFDFFIF@;=77@=DDFIICEAFEECEEDBDDDDDCA@;A?@_Mismatch_1_Sense_+_Library_PoolC
TATATCTATAAGGGCCGTTTTAGGCCCGCTGTAATTTTTGAACAGTTAATCAATTCATATGTGATCACTGCCCA
>Frequency_1_QualityScore_FFHHHHHJJJIIIJJJIIIIHIIJJJJJIJIJJJHHJGGIIIIJJJJJJIDHHGHHHHFFFFFFEEDDDDDDDDDDDDDDECEE_Mismatch_0_Sense_+_Library_PoolC
GGGCCGTTTTAGGCCCGCTGTAATTTTTGAACAGTTAATCAATTCATATGTGATCACTGCTCAACCCCCTTGCTTTGATCTTAA
>Frequency_1_QualityScore_FFHHHHHJJJJJJJJJJJJIJIJIJGIJJJJJIJJJJJIGFHGIJJJIJIJIIIJJJJJHHHHHH_Mismatch_1_Sense_+_Library_PoolC
TTCACTGCTCAACCCCCTTGCTTTGATCTTAATAACGAGAGAATTCAAGAGACAATTTACCTTTA
>Frequency_1_QualityScore_FFDHHHFIGGHIJDFHGIJGGIIJJIFGGIHHHFHFFFFCDCCDDDDDBD?95:::3<@DBB5<84:CC>>><>>>ACDB@<>B599?_Mismatch_0_Sense_+_Library_PoolC
GGAACTGAAGCGGTCTCTTTCGGCGACTTACAACAGGCAGAGGCAGGCCAAGATCACGGGAGAGATTTTGGAGATTGTCGCGGGAGCC
>Frequency_1_QualityScore_D6F11<A:;A3CF;<CFGF@G@49?9DG3*0?DFGB?FB8?DC4B=@DFE@CFI4=D@CC)57(5?:77;>,5\,;;55>;AA_Mismatch_1_Sense_+_Library_PoolC
CGCACTGGGCTGAGTGTTTGTTAGTGTTGATTCCCCTTTGTCAACATTGAGAATCAGATTCGACTTGCAACGACTTGAAGTCT
>Frequency_1_QualityScore_FFHHHHHJJJJJJJJJIJJJJJIJJJJIJJJJIJJJIJJJJJJJJIIJGGIHIIJIGIJIHGH_Mismatch_1_Sense_+_Library_PoolC
TCACTGCTCAACCCCCTTGCTTTGATCTTAATAACGAGAGAATTCAAGAGACAATTTACCTTA
>Frequency_1_QualityScore_FFHHHHHJJJIIJHJEHHJGIEIIJJJJIIIIIIJGIJJJIIIJJIJJJHFEHHHFFEDCCCECEDEEDDDDEDDEDDEDFEEEEDDDDDDDCC_Mismatch_2_Sense_+_Library_PoolC
CAACGACTTGAAGTCTTTTATATCTATAAGGGCCGTTTTAGGCCCGCTGTAATTTTTGAACAGTTAATCAATTCATATGTGATCACTGCTCAAA
>Frequency_1_QualityScore_DEHGHGHIIIIJJGIIIJJIIIJJJJJJIIIHIIIIIJJJJJIIIJJJJIIIJJJJJJIJIJIJCEEEHHECDCE_Mismatch_1_Sense_+_Library_PoolC
TTCATATGTGATCACTGCTCAACCCCCTTGCTTTGATCTTAATAACGAGAGAATTCAAGAGACAATTTACCTGTA
>Frequency_1_QualityScore_2BFHGHDHIIIIIIIIIIEHGDHEFFFGIIIGFHGGE;=A?CEFDA>/=;>;AC;?A?>ACACDBABDB-50<509999<53???_Mismatch_0_Sense_+_Library_PoolC
TCTTTCGGCGACTTACAACAGGCAGAGGCAGGCCAAGATCACGGGAGAGATTTTGGAGATTGTCGCGGGAGCCGACGCACTGGGC
>Frequency_1_QualityScore_:D:F?8?CD<;F>D?::?FA<48BCHHI@EG;@@AA;7;E>?77;3)7>6;3;6;>@;;@>C;?9;;8;8(:::ACCCC@@3:>D:>B@.99@_Mismatch_0_Sense_+_Library_PoolC
GGCCGTTTTAGGCCCGCTGTAATTTTTGAACAGTTAATCAATTCATATGTGATCACTGCTCAACCCCCTTGCTTTGATCTTAATAACGAGAGA
>Frequency_1_QualityScore_DD?A:CA?A42C?<:CAFFE?1CEBEG<DG:GE@B9@FD9FHGFF@C8==88B)=(5@@55?;;BDCCA?8;??35;@CCC<(+:@C4@:4:@:_Mismatch_1_Sense_+_Library_PoolC
ACACTGAGAATCAGATTCGACTTGCAACGACTTGAAGTCTTGTATATCTATAAGGGCCGTTTTAGGCCCGCTGTAATTTTTGAACAGTTAATCA
>Frequency_1_QualityScore_DFHHHHHJJJGHIJIIIJGHIJJHIJIJJJJJJGIJJJJJGHIJJJJIJJJHHFDFFFEEEEDDDDDDDCDEEDDDDEDDEEEEDEEEEACDCD_Mismatch_1_Sense_+_Library_PoolC
CCTTGCAACGACTTGAAGTCTTGTATATCTATAAGGGCCGTTTTAGGCCCGCTGTAATTTTTGAACAGTTAATCAATTCATATGTGATCACTGC
>Frequency_1_QualityScore_D?FH8:DEA?2<<C?F<<:CEHCEAAFHGGI@<:?DEB@HFGIAHEG??A;;3=;;@@DEGDIHFDCACDD>@@CC_Mismatch_1_Sense_+_Library_PoolC
TTCATATGTGATCACTGCTCAACCCCCTTGCTTTGATCTTAATAACGAGAGAATTCAAGAGACAATTTACCTTTAC
>Frequency_1_QualityScore_FFHHHHHJIJJIHECEBFGGGJIEHIEIHIGDGHBH@CGAH>/99A5>ACC;@:9>A>:A:8250;5;@B500&)&509<8??B??_Mismatch_0_Sense_+_Library_PoolC
TTCGGCGACTTACAACAGGCAGAGGCAGGCCAAGATCACGGGAGAGATTTTGGAGATTGTCGCGGGAGCCGACGCACTGGGCTGAG
>Frequency_1_QualityScore_FFHG3CHGIIIJJJIJJJJIJJJJIJJJJIIIGHIJJIJJIJJJJJJJHJJIJJHIGHHGHHFFDDDD?CDDEEDDDDDDDDCCDEEDDDDEDD_Mismatch_1_Sense_+_Library_PoolC
GAGATTCAGATTCGACTTGCAACGACTTGAAGTCTTGTATATCTATAAGGGCCGTTTTAGGCCCGCTGTAATTTTTGAACAGTTAATCAATTCA
>Frequency_1_QualityScore_DDF:CFAF>EB<CE@DF<?FDAB9?D;0?;8/=CBDCBBB=;:59<@@8<>AB:9???(:+4>B?BBB:3:@:A>@BA3(+4<AA_Mismatch_0_Sense_+_Library_PoolC
CACGGGAGAGATTTTGGAGATTGTCGCGGGAGCCGACGCACTGGGCTGAGTGTTTGTTAGTGTTGATTCCCTTTTGTCAACATTG
>Frequency_1_QualityScore_DDHFDA?CDBFHD@FCD)?DGHIIGEGH4=CF=FHGCHDGECHICH@AEHEEBCBCC>@@>CCCBDB?@CCCCA8<00<A>CCCA:>:::@CDA_Mismatch_1_Sense_+_Library_PoolC
CGACGCACTGGGCTGAGGGTTTGTTAGTGTTGATTCCCTTTTGTCAACATTGAGAATCAGATTCGACTTGCAACGACTTGAAGTCTTGTATATC
>Frequency_1_QualityScore_FDFHHHHGHIIGIIJGIJIIEDHHIHIIGGIIGGGHIIIHIJIJJJJIJJJIG_Mismatch_0_Sense_+_Library_PoolC
ACAGTTAATCAATTCATATGTGATCACTGCTCAACCCCCTTGCTTTGATCTTA
>Frequency_1_QualityScore_FFHHBHFGGBE@IIHC@IEHCGIGIGIHGGHGGAHB<?FHIHBGIEEF?GGII@AGFHIIBA>AEHHHGECDDFDD_Mismatch_2_Sense_+_Library_PoolC
ATTCATATGTGATCACTGCTCAACCCCCTTGCTTTGATCTTAATAACGAGAGAATTCAAGAGACAATTTACCTTAT
>Frequency_1_QualityScore_DDDHFBFGIEFEHIHIIGGEGGGGEFHG@DHIIJJJIGDDHIGDHH<??BADBBDB99?CCC9<8;5;&28@@>@:5(9AA>>:@5?B_Mismatch_0_Sense_+_Library_PoolC
TGCCAAGGAACTGAAGCGGTCTCTTTCGGCGACTTACAACAGGCAGAGGCAGGCCAAGATCACGGGAGAGATTTTGGAGATTGTCGCG
>Frequency_1_QualityScore_FFHHHHHJIIJJIJJJJJJJJJJJJJJGJJJJJJIIJJJJJJJJJJJJJJJJJJJJJJIJJIJIHHHHFDFFFFFEEEE_Mismatch_1_Sense_+_Library_PoolC
ACAATTCATATGTGATCACTGCTCAACCCCCTTGCTTTGATCTTAATAACGAGAGAATTCAAGAGACAATTTACCTTTA
>Frequency_1_QualityScore_FDFFHFHJIJJIJJIJIJJIJFGHIICGIJIJG=AHIGGIIIIIJDFEG_Mismatch_0_Sense_+_Library_PoolC
CTGCTCAACCCCCTTGCTTTGATCTTAATAACGAGAGAATTCAAGAGAC
>Frequency_1_QualityScore_:2AFC3C;FB<@F?:FF>A@ADDFFF>AAF=8@;-;75.??B;(.,\;=;25?8889?BBBABAA>::@-5955?B:@B8:ABBAA:>>ABBBA_Mismatch_0_Sense_+_Library_PoolC
GTTCGAACTCCGACGCCGGAATTCTCCCCTGTCGTGCTCTTCGAGCAGGACCCCGTTCAGATTCTGGACGCCCTGCTGCCTCTCTATCTCAACA
>Frequency_1_QualityScore_FFHGHHBAFGEEHHIHHHCHE<FGEHGGIIID<GGHGCGHGGIJICGIEHIGHGAFIIEC_Mismatch_0_Sense_+_Library_PoolC
AATTCATATGTGATCACTGCTCAACCCCCTTGCTTTGATCTTAATAACGAGAGAATTCAA
>Frequency_1_QualityScore_FFHHGHHJJJJIJJJIJJJJJJJJJHIHIJJJJJHEIHJJIIJIJIJJIJJJJJHHH_Mismatch_1_Sense_+_Library_PoolC
TATAAGGGCCGTTTTAGGCCCGCTGTAATTTTTGAACAGTTAATCAATTCATATGTA
>Frequency_1_QualityScore_FFHHHHHIIJJJJJJJJJJJJJGIJJJJIJJJJIIJJJJJJJJIJJJJJJJJJIFGIIJHJJHJJJGHHEFHHFFFFFEFCDDDBDCDDDDDDD_Mismatch_1_Sense_+_Library_PoolC
TGTTAGTGTTGATTCCCTTTTGTCAACATTGAGAATCAGATTCGACTTTCAACGACTTGAAGTCTTGTATATCTATAAGGGCCGTTTTAGGCCC
>Frequency_1_QualityScore_28?C6CD6EEEDDA>*02;368/))./=9.8@;7.=A;C4).=;=A)..;@;@>AAA3>;=;>;>>A>,(,5::::>>A49?_Mismatch_2_Sense_+_Library_PoolC
GGGAGCCGACGCACTGGGCTGAGAGTTTGTTAGTGTTGATTCCCTTTTGTCAACATTGAGAATCAGATTAGACTTGCAACGA
>Frequency_1_QualityScore_FDHHDFFGDHIIJDGIGGEIJFCFI:FHGGIIJIFFHIJIJIJFFHHFFDDDCDDDBD@@?<AB?AA(><9>5<0823:AA49(99CD>C45A3_Mismatch_1_Sense_+_Library_PoolC
CGACAATGCCAAGGAACTGAAGCGGTCTCTTTCGTCGACTTACAACAGGCAGAGGCAGGCCAAGATCACGGGAGAGATTTTGGAGATTGTCGCG
>Frequency_1_QualityScore_FFBFHDFHIIGIGGCHGIJIJ<GFDGFHBDGGDDHIIIFGGIJJJ@FHIIJGEGHHHCHEHEFCDFCEC@CDEECDDDCDDCCA?@=@BCCCCD_Mismatch_1_Sense_+_Library_PoolC
AGTCTTGTATATCTATAAGGGCCGTTTTAGGCCCACTGTAATTTTTGAACAGTTAATCAATTCATATGTGATCACTGCTCAACCCCCTTGCTTT
>Frequency_1_QualityScore_DFFHHGFIJGIIIHIIIJJJJDHIIGHIGJJIIEGIJIEIIIJJJIHJGEEHHEEHFFFFFFCEDDDEEEEEEDDDDDDCCCB@BDDDDDDDDD_Mismatch_1_Sense_+_Library_PoolC
TTCTTGTATATCTATAAGGGCCGTTTTAGGCCCGCTGTAATTTTTGAACAGTTAATCAATTCATATGTGATCACTGCTCAACCCCCTTGCTTTG
>Frequency_1_QualityScore_FFHHGHHJJJJJJJJJJJHIJJJJJJIJJJJJIJGJJJJJJJJJJJHIJJGHHHHGHF3@CECFFEEEECEDDDC_Mismatch_1_Sense_+_Library_PoolC
GTATATCTATAAGGGCCGTTTTAGGCCCGCTGTAATTTTTGAACAGTTAATCAATTCATATGTGATCACTGCCCA
>Frequency_1_QualityScore_DFHGFFDIDGIGHIIFIIIGIGGIHGHIIIDFHGCEHIGIIIDEHHGGIIIICHIIIIGIDHGGGGGIGAE:<?CECEEAE@BCC_Mismatch_0_Sense_+_Library_PoolC
TAATTTTTGAACAGTTAATCAATTCATATGTGATCACTGCTCAACCCCCTTGCTTTGATCTTAATAACGAGAGAATTCAAGAGAC
>Frequency_1_QualityScore_DDFFHHFH<E;E:FGHIIEGDHGG;?DHI<B==F6;;EECEFEBD<A3;BBCA>5@<8<?<B?BBB?@_Mismatch_0_Sense_+_Library_PoolC
GCAACGCCAGCGACAATGCCAAGGAACTGAAGCGGTCTCTTTCGGCGACTTACAACAGGCAGAGGCAG
>Frequency_1_QualityScore_FFHHHHHJJJJJJJJJJJJIIJJJJJJJJJJIJJJJJJJJJJJIJIJIJJJJJIHHFHHHHFFFFFFFECEDEEDDDDDDDDDDDDDDCEDEED_Mismatch_1_Sense_+_Library_PoolC
TATCTATAAGGGCCGTTTTAGGCCCGCTGTAATTTTTGAACAGTTAATCAATTCATATGTGATCACTGCTCAACCCCCTTGCTTTGATCTTAAA
>Frequency_1_QualityScore_FDDHHHFDGIGGIIHIGEEHGIDHGGHGIIIGIJIIIGHHEEHCBD?B=?A@DBB?@BBBDBD@AA:>??5>-5)8?4:@CDB@C>?C_Mismatch_0_Sense_+_Library_PoolC
CGACAATGCCAAGGAACTGAAGCGGTCTCTTTCGGCGACTTACAACAGGCAGAGGCAGGCCAAGATCACGGGAGAGATTTTGGAGATT
>Frequency_1_QualityScore_FFHHFDDGIEGGGGGGGGBGHHIJBGGHEHGBE@CEC6>>@C>?C@CAC@DDDDDEECD@>>CDDCDDDACDDDBDDDDDDCCCDDBDDC>CC>_Mismatch_1_Sense_+_Library_PoolC
GTGGAGATTGTCGCGGGAGCCGACGCACTGGGCTGAGTGTTTGTTAGTGTTGATTCCCTTTTGTCAACATTGAGAATCAGATTCGACTTGCAAC
>Frequency_1_QualityScore_DFDFFFHIIIHEBHGIEBHGH@AFHGIGIGEGEH>GGIGGHBGHIIE)@FGDGGGIIIGC@FCFHIIIIDECEBD?CCEECDCCCC?C<CCCCE_Mismatch_1_Sense_+_Library_PoolC
AGTAATTTTTGAACAGTTAATCAATTCATATGTGATCACTGCTCAACCCCCTTGCTTTGATCTTAATAACGAGAGAATTCAAGAGACAATTTAC
>Frequency_1_QualityScore_FFHHHHHJJJJJJJJJJJJJJJJJJJJIIJJJJJJJIJIIJGHFGIJJJIJIJJJJIJHHHHHH_Mismatch_2_Sense_+_Library_PoolC
AGATCACTGCTCAACCCCCTTGCTTTGATCTTAATAACGAGAGAATTCAAGAGACAATTTACCA
>Frequency_1_QualityScore_DEHHHHBCGIIIEHGIIJGIHHJGGHIIJGIJIIJIIIIJGGIHIIJGHIIIGHEFEAADDDFFFFEDEC@D@@CEEDEDDDDDDCD_Mismatch_0_Sense_+_Library_PoolC
CTTGAAGTCTTGTATATCTATAAGGGCCGTTTTAGGCCCGCTGTAATTTTTGAACAGTTAATCAATTCATATGTGATCACTGCTCAA
>Frequency_1_QualityScore_FFHGHHHJJFHJIJJJJJJJJIIJJIJJIJJJJJJJJJJHHHFBCB@CB>CCDDBD8==B<CCCDCB>AACC>>CDB@BD-<5@99@@_Mismatch_0_Sense_+_Library_PoolC
CTGAAGCGGTCTCTTTCGGCGACTTACAACAGGCAGAGGCAGGCCAAGATCACGGGAGAGATTTTGGAGATTGTCGCGGGAGCCGACG
>Frequency_1_QualityScore_ADDDFHHJIJJJJJBHHDHIIIGGHJJJC=FHHHIIJJIIGIJJI@FCHIHIIGFFCCHFDEDD:??CCCDCDB?CB>B?>B@BBDDBBBDC<<_Mismatch_0_Sense_+_Library_PoolC
AGGACCCCGTTCAGATTCTGGACGCCCTGCTGCCTCTCTATCTCAACAGCCAGATTCTGCGCGCTCTCCAGGAGTCGCTCGCCAGCGAGCTCGC
>Frequency_1_QualityScore_FFHHHHHJJIJJIJIJJIJJJIIIGJIJJJJJJJJIJJHEF?DE>ACCEBDD2;8?7>ACCCB>CC?CCCCBBDDD-5-<55<@9B<53<?<?_Mismatch_0_Sense_+_Library_PoolC
AGCGGTCTCTTTCGGCGACTTACAACAGGCAGAGGCAGGCCAAGATCACGGGAGAGATTTTGGAGATTGTCGCGGGAGCCGACGCACTGGGCT
>Frequency_1_QualityScore_DFHHFAHEHIGG:FDFGIIIHGBDHHHIE@FGICEFHICGG@D;DHIGEEH>>=.;?>@DACCCC3@@AC?C??8AA>CCDDBB@@A>@_Mismatch_0_Sense_+_Library_PoolC
GGGAGCCGACGCACTGGGCTGAGTGTTTGTTAGTGTTGATTCCCTTTTGTCAACATTGAGAATCAGATTCGACTTGCAACGACTTGAAG
>Frequency_1_QualityScore_DDDDFA:?8CG1@FF<E<?*:)**1??4B*?9B*0?D9?FA8?DF@/*)8884B)8=2;@-\6...)?@>(;@6(.;A@3((3;?<BBBBBB_Mismatch_1_Sense_+_Library_PoolC
TTAGGCCCGCTGTAATTTTTGAACAGTTAATCAATTCATATGTGATCACTGCTCAACCCCCTTGCTTTGATCTTAATAACGAGAGAATCCAA
>Frequency_1_QualityScore_DDHFDFHII<@F<::DG9BFE9DGEI>=CG@HI;CGCCHEII>;)7;=@DB;B?C;6>C@>;?>C>>@C>AC@388?@CAA@525<<4>>@_Mismatch_1_Sense_+_Library_PoolC
ACGGGAGCCGACGCACTGGGCTGAGTGTTTGTTAGTGTTGATTCCCTTTTGTCAACATTGAGAATCAGATTCGACTTGCAACGACTTGAAG
>Frequency_1_QualityScore_FFHHHFHJHIIJGGFHIIIIGGIJEIIJGHJJJIJJJIJJJJIIIJJJHHHHGHFFEFBCEFEEEDDDC>CDDBDDDDDCCCCDCDDDD_Mismatch_2_Sense_+_Library_PoolC
ATCTATAAGGGCCGTTTTAGGCCCGCTGTAATTTTTGAACAGTTAATCAATTCATATGTGATCACTGCTCAACCCCCTTGCTTTGACCA
>Frequency_1_QualityScore_FFHHHHHJJJJJHIJJJJJJJJJJJJJJJJJJJJJJJJJJIJJJIJIJJJJIJGHHIJIIFGHHHHHFFCEFFEEEE_Mismatch_1_Sense_+_Library_PoolC
TCAATTCATATGTGATCACTGCTCAACCCCCTTGCTTTGATCTTAATAACGAGAGAATTCAAGAGACAATTTACCTA
>Frequency_1_QualityScore_FFGHHHHJJJJIJJIIGIIGIJIJIIJJJIJJJJJGIIIJIJJ@GIIIIJJIIJIJJJGHIJFIHBFFFDEDEEDDDDD@CDFEEDDBDDDDD>_Mismatch_1_Sense_+_Library_PoolC
TTGTCAACATTAAGAATCAGATTCGACTTGCAACGACTTGAAGTCTTGTATATCTATAAGGGCCGTTTTAGGCCCGCTGTAATTTTTGAACAGT
>Frequency_1_QualityScore_FFHHHHHJJJJJJJJJJJJJJJJJJJJJDHIJJJJJJJJJJIIHGHHJIJJIIJIJJJJIJJHHHHHHF_Mismatch_1_Sense_+_Library_PoolC
TGTGATCACTGCTCAACCCCCTTGCTTTAATCTTAATAACGAGAGAATTCAAGAGACAATTTACCTTTA
>Frequency_1_QualityScore_FDHHHHHJJJJJIJJJIIJJJJJJJJJJJJJJJJJJJJIJJJJJJJJJJJJJJJJIIJGJJJJJI_Mismatch_1_Sense_+_Library_PoolC
GTAATTTTTGAACAGTTCATCAATTCATATGTGATCACTGCTCAACCCCCTTGCTTTGATCTTAA
>Frequency_1_QualityScore_FFHHHHHIJJJJJJJJJJJJJJJJJJJIJJIIHGHIJJJJJIJIIGHIIIJGG@HIIJJHHEHHHHDFFFEEFEEEECEEDDDBBDDDDDDDDD_Mismatch_2_Sense_+_Library_PoolC
GTTAGTGTTGATTCCCCTTTTTCAACATTGAGAATCAGATTCGACTTGCAACGACTTGAAGTCTTGTATATCTATAAGGGCCGTTTTAGGCCCG
>Frequency_1_QualityScore_AAAFHAFGGGFBFGIIIIFGGDIIGII(./=C@CAAGEAGCDHGEFH;?=AEECDDFECCCEECD@?B8?9C::C<>C>CCA:>@:@@B@B><9_Mismatch_1_Sense_+_Library_PoolC
GGCCGTTTTAGGCCCGCTGTAATTTTTAAACAGTTAATCAATTCATATGTGATCACTGCTCAACCCCCTTGCTTTGATCTTAATAACGAGAGAA
>Frequency_1_QualityScore_FFHHHHHJJIJJJJJIJGHGGIJFIIJGHGIGGBEGIFHF<A<A=CCDDCB>C?>CCC@8?>DD059?><>BB5<5>AC9322<+4+:??<?:A_Mismatch_1_Sense_+_Library_PoolC
CGGCGACTTACAACAGGCAGAGGCAGGCCAAGATCACGGGAGAGATTTTGGAGATTGTCGCGGGAGCCGACGCACTTGGCTGAGTGTTTGTTAG
>Frequency_1_QualityScore_DAA8CDDBAF:E<@<<8C9<EFE<G@:G@FF9B?@9?F<4BFBDAF>F)..;@84=75.).);;???@;:AD(;@_Mismatch_0_Sense_+_Library_PoolC
GAGAATCAGATTCGACTTGCAACGACTTGAAGTCTTGTATATCTATAAGGGCCGTTTTAGGCCCGCTGTAATTTT
>Frequency_1_QualityScore_FFHHHHHIIGIHIIJGIJJJJJJJJGIJJHIHIJHHHIIGHIHIJJIHJIJJJJJHHFHHHFFDFFFFEEFEDDEEDDDDDDDDDD_Mismatch_1_Sense_+_Library_PoolC
AAGTCTTGTATATCTATAAGGGCCGTTTTAGGCCCGCTGTAATTTTTGAACAGTTAATCAATTCATATGTGATCACTGCTCAACCA
>Frequency_1_QualityScore_?>8;<ADC<<+)@):?EC?<?80@D(7@_Mismatch_1_Sense_+_Library_PoolC
GGAACTGAAGCGGCCTCTTTCGGCGACT
>Frequency_1_QualityScore_>DBD?BCFF<EGD??E4?:A,<C><3+<C3?EF_Mismatch_1_Sense_+_Library_PoolC
ACAGTTAATCAATTCATATGAGATCACTGCTCA
>Frequency_1_QualityScore_FFHHGDAGGEHGGGDD9BD:@G6@E15?<BE<>C6?6;5B5?B?C@9ADCDDCCACA>>CABD@9-8@3505>33:4><@?>AACCCCD@_Mismatch_1_Sense_+_Library_PoolC
GCGCGCTCTCCAGGAGTCGCTCGCCAGCGAGCTCGCGAACAGGATTAATGCCATGAGCAACGCCAGCGACAATGCCAAGGAACTGAAGCG
>Frequency_1_QualityScore_?DAFFFFEFDD<?DD3*9*8B2*=<BCD).\\-5:=.;;;?\9;;BBBBBBBAB??BB@_Mismatch_0_Sense_+_Library_PoolC
ACGCCAGCGACAATGCCAAGGAACTGAAGCGGTCTCTTTCGGCGACTTACAACAGGCAG
>Frequency_1_QualityScore_FFHHHHHJJIJJJJIIJIGIJIHGIGIIIJJJJJJIIHIHIJIIJIJJIHHFFFCDEEEDEB=ACDDCCCDECCCDEDDEEEDC_Mismatch_1_Sense_+_Library_PoolC
CTTGCAACGACTTGAAGTCTTGTATATCTATAAGGGCCGTTTTAGGCCCGCTGTAATTTTTGAACAGTTAATCAATTCATATGA
>Frequency_1_QualityScore_BB?CDD4EDE<BAC<,3A1<+999?:@DDDE*:??DBD9???BD>8?DA>C;@C_Mismatch_0_Sense_+_Library_PoolC
TGAGAATCAGATTCGACTTGCAACGACTTGAAGTCTTGTATATCTATAAGGGCC
>Frequency_1_QualityScore_FFHBAHGGIIFDGHBHGIJGIIEDGCHGEHIIGIIJGGCHIG<<<<<BDDDCB?9==@>BD?BD@B:>3:@@<ABAA:A?@BB@D5<5<BCCCC_Mismatch_0_Sense_+_Library_PoolC
ATGCTGCCGAGGACGAGATGTTCAGGCTTACGACAAAGGAGGGGAGGCTCACCGTCGAGAGGGAAATGGTTCGAACTCCGACGCCGGAATTCTC
>Frequency_1_QualityScore_FFHHHHGIJJ>GHIIJDHGIGGGGEGJIJBGGGDEGGIJIGFGHEHE=@@@@DHHECEEFCDC7?BBDCACCC>A;CCBB=BD?C@CC4>@CD>_Mismatch_1_Sense_+_Library_PoolC
AGTATATCTATAAGGGCCGTTTTAGGCCCGCTGTAATTTTTGAACAGTTAATCAATTCATATGTGATCACTGCTCAACCCCCTTGCTTTGATCT
>Frequency_1_QualityScore_FFHGHHHJJJJJJJJIHJJIJJIJJJJJIJJJJJJJJJJJJJJJJJIJJJJJJJJHHFFFFFEECEEEEEEDEDDDDDDBBDDDDDEDDD_Mismatch_1_Sense_+_Library_PoolC
CCCGCTGTAATTTTTGAACAGTTCATCAATTCATATGTGATCACTGCTCAACCCCCTTGCTTTGATCTTAATAACGAGAGAATTCAAGAG
>Frequency_1_QualityScore_?DHDHFHIIG=@FCGIIE<DEBDFGDFFGFHDFGBDFBFHIIIGGDHGDEA<BDA;@@@A;?BB?\,;>>ACCBBCCCCCC@AAC::CCCCDDC_Mismatch_1_Sense_+_Library_PoolC
CATCAGATTCGACTTGCAACGACTTGAAGTCTTGTATATCTATAAGGGCCGTTTTAGGCCCGCTGTAATTTTTGAACAGTTAATCAATTCATAT
>Frequency_1_QualityScore_FFHHHHHJIJJJIJJJJIIIJJIJIJGHIJJIIJJJJJJJJJJJJIJJ;AHIJJJJHHFFDDDDEEEEDCDDDDDDDDDEEDDDDEDDEDDDED_Mismatch_1_Sense_+_Library_PoolC
CATATTCGACTTGCAACGACTTGAAGTCTTGTATATCTATAAGGGCCGTTTTAGGCCCGCTGTAATTTTTGAACAGTTAATCAATTCATATGTG
>Frequency_1_QualityScore_FFHHGHHEGIJJIIJJJJJIHIJHIJIJJJJJJIJIJJJJJJJGHJJJIJJJIIIJJDHHHHHHHHFFFFFFFDEEEEEEDDDDDD_Mismatch_1_Sense_+_Library_PoolC
CTTGAAGTCTTGTATATCTATAAGGGCCTTTTTAGGCCCGCTGTAATTTTTGAACAGTTAATCAATTCATATGTGATCACTGCTCA
>Frequency_1_QualityScore_FFHHHHHIJJJEHEHHDFGHHGHI6@0B(BFHIGIBFB@FFFHHCBDD3;8?@/57;-;@CDB89;BD(5)8?C<C3>>CAC?43>>BCDDDDC_Mismatch_1_Sense_+_Library_PoolC
GCAGAGGCAGGCCAAGATCACGGGAGAGATTTTGGAGATTGTCGCGGGAGCCGACGCACTGGGCTGGGTGTTTGTTAGTGTTGATTCCCTTTTG
>Frequency_1_QualityScore_DBDFHHDEGHJIGHHICGDDHA@DHGGAGGGIJGHGGCCCAHHFBB@BB@B8BBACDACCDDD:CBBBD@CDDDDBDBDCDDDDD85>BC_Mismatch_0_Sense_+_Library_PoolC
AGGAGGGGAGGCTCACCGTCGAGAGGGAAATGGTTCGAACTCCGACGCCGGAATTCTCCCCTGTCGTGCTCTTCGAGCAGGACCCCGTTC
>Frequency_1_QualityScore_FFHHHFHGEGGIGHHIGHHIIHIJIIJJJJJJJJJJIJJJJJIJIJJJJJJHGFFFFFFFEEEEEDCEDDCDDDDDEDEEDDCDDDD_Mismatch_1_Sense_+_Library_PoolC
ACTTGAAGTCTTGTATATCTATAAGGGCCGTTTTAGGCCCGCTGTAATTTTTGAACAGTTAATCAATTCATATGTGATCACTGCCCA
>Frequency_1_QualityScore_FBFHHHHIEIIIIJJIIIIIGGGI_Mismatch_0_Sense_+_Library_PoolC
TAATAACGAGAGAATTCAAGAGAC
>Frequency_1_QualityScore_FFHHHHHJJAHIIJJJJJJIIJIIIIJIJIJGIGGADHCAE;BF/=\;5;@CDC@,9:AA@AA>BDDB&59B<99B9)5)>AB295&89>&<?>_Mismatch_1_Sense_+_Library_PoolC
CTTTCGGCGACTTACAACAGGCAGAGGCAGGCCAAGATCACGGGAGAGATTTTGGAGATTGTCGCGGGAGCCGACGCACTGGGCTGGGTGTTTG
>Frequency_1_QualityScore_FFFHHGDHIIBHHIJJJJJIIJJJJJJIJIJIJJGEIIJJJJIJJIGIIIJGJJJJJEGEHGFHHC?CDD>;@DDEDEEDED@;A=8?8;?@CC_Mismatch_2_Sense_+_Library_PoolC
CGTTTGTTAGTGTTAATTCCCTTTTGTCAACATTGAGAATCAGATTCGACTTGCAACGACTTGAAGTCTTGTATATCTATAAGGGCCGTTTTAG
>Frequency_1_QualityScore_FDHHGGHJGIJJJIJIIGIJJJJIJJCH=DEHJHHHGHFFFFFEEEEFEEEDDDDDEEDDDDDDDBCCDDDDDDDDDDDDCDDDDDDDDDDDDD_Mismatch_2_Sense_+_Library_PoolC
GTAGCGGGAGCCGACGCACTGGGCTGAGTGTTTGTTAGTGTTGATTCCCCTTTGTCAACATTGAGAATCAGATTCGACTTGCAACGACTTGAAG
>Frequency_1_QualityScore_FFFFHAHHJJJJJIHHHHJIJIJGJIJJJIGGIAHHIJJAHHGEGIGEEFHHFB>BEEDDD?9?BDBDDAC@@@8ABD?B?B8@<@B_Mismatch_0_Sense_+_Library_PoolC
ACAGGATGAATGCCATGAGCAACGCCAGCGACAATGCCAAGGAACTGAAGCGGTCTCTTTCGGCGACTTACAACAGGCAGAGGCAGG
>Frequency_1_QualityScore_DDDDDBDI?,<AEFA@CCCE:+29C?@<?4C?CD_Mismatch_0_Sense_+_Library_PoolC
CCTTTTGTCAACATTGAGAATCAGATTCGACTTG
>Frequency_1_QualityScore_FFHHHHHJIGIIAEGGGIIIBHDH=DBFCDCGI@:;B;CFGICGDC>AHH>C8?ABD887?70055050:>?9(8+8(4(:<>8?4>@C>><4>_Mismatch_1_Sense_+_Library_PoolC
TTACAACAGGCAGAGGCAGGCCAAGATCACGGGAGAGATTTTGGAGATTGTCGCGGGAGCCGACGCACTAGGCTGAGTGTTTGTTAGTGTTGAT
>Frequency_1_QualityScore_DFAFHGGIEEAFAHGGH@@AFBCHII@:BFABHEEEF<<9>BB=ABB??B<<+3@B<ABC>@CCEA<>C>B@CAC@>>?C@>@C?_Mismatch_0_Sense_+_Library_PoolC
ATCACGGGAGAGATTTTGGAGATTGTCGCGGGAGCCGACGCACTGGGCTGAGTGTTTGTTAGTGTTGATTCCCTTTTGTCAACAT
>Frequency_1_QualityScore_FFHFHHHJJJJJJIJJJJIJIJJJJJJJJJJJJJJJJJJJJJJIJJJJIIJJJIHHHHHHFFFFFFFFECEEEEDDDDDDDDDDDDACDDDDDD_Mismatch_1_Sense_+_Library_PoolC
TTGTATATCTATAAGGGCCGTTTTAGGCCCGCTTTAATTTTTGAACAGTTAATCAATTCATATGTGATCACTGCTCAACCCCCTTGCTTTGATC
>Frequency_1_QualityScore_FFHHHHHJJJJJIJJJIJJIJJJJJIIJGIIIIJDHIIIIJJJJJJJJJJGIIIIJIJJJIDIIIIIGGIIHFEDDD?CCEECDADDDD_Mismatch_2_Sense_+_Library_PoolC
GCTGTAATTTTTGAACAGTTCATCAATTCATATGTGATCACTGCTCAACCCCCTTTCTTTGATCTTAATAACGAGAGAATTCAAGAGAC
>Frequency_1_QualityScore_FFHHFHHGGGFHJJGGIHIJHJIJIGIHHIGIGFBGGIJIIGHHF>BDDDDDCCDDDDDDBDDDDD>@8<??8@CCC_Mismatch_0_Sense_+_Library_PoolC
AACGCCAGCGACAATGCCAAGGAACTGAAGCGGTCTCTTTCGGCGACTTACAACAGGCAGAGGCAGGCCAAGATCAC
>Frequency_1_QualityScore_A<FDD>,<EF9AHBFGGGGEGGF9*??99BF?GC9<09?:@;BCGID@FCFGGG774.?A;=BD>;@A>>>>>A@9<<CCAAA@@?C_Mismatch_2_Sense_+_Library_PoolC
GAACAGTTAATCAATTCATATGTGATCACTGCTCAACCCCCTTGCTTTGATCTTAATAACGAGAGAATTCAAGAGACAATTTACCCA
>Frequency_1_QualityScore_FFHHHHHJJJJJJJJJIJJJJJJJJJJJJIJJJJJJJJJJJJJJJJJJJJJJJJJJJJJJIJHHHHHGFB>AA@CDDCEDDDDDDDDDDDEDDD_Mismatch_1_Sense_+_Library_PoolC
GATTTTTGAACAGTTAATCAATTCATATGTGATCACTGCTCAACCCCCTTGCTTTGATCTTAATAACGAGAGAATTCAAGAGACAATTTACCTT
>Frequency_1_QualityScore_DDBA:D?@DGB6)<?8)1:?EE<??@*09B9D9:<@BB45\3\,\888:(2<?;<((3@A?A<+44(44+4:(+::(((+:4+44@A:3@A@A@_Mismatch_1_Sense_+_Library_PoolC
CAAGATCACGGGAGAGATTTTGGAGATTGTCGCGGGAGCCGACGCACTGGGCTGAGTGTTTGTTAGAGTTGATTCCCTTTTGTCAACATTGAGA
>Frequency_1_QualityScore_FFHHHHHJIGIJIJJIIJIIJFIJJJJIJHIJJJJJJIJIJJJJIJJJJIJJJJHHHHHHGFFFFFFEEEEEDDDBDDDBDDDDDDCDDECCCA_Mismatch_1_Sense_+_Library_PoolC
TATCTATAAGGGCCGTTTTAGGCCCGCTGTAATTTTTGAACAGTTAATCAATTCATATGTGATCACTGCTCAACCCCCTTGCTTTGATCTTAAC
>Frequency_1_QualityScore_?D8CB4<BFEAE<<E@4CAF@CG+?C>F<=D?B?_Mismatch_0_Sense_+_Library_PoolC
ACATTGAGAATCAGATTCGACTTGCAACGACTTG
>Frequency_1_QualityScore_DACF<DDHEA@D9CC3EG8@):@??*?*8<(*=3C<FC4;.4:</\358\25;577>?<??>82(++(+9<9((:ADEB4(::B::(4:><A_Mismatch_0_Sense_+_Library_PoolC
AGGCAGGCCAAGATCACGGGAGAGATTTTGGAGATTGTCGCGGGAGCCGACGCACTGGGCTGAGTGTTTGTTAGTGTTGATTCCCTTTTGTC
>Frequency_1_QualityScore_FFHHHHHJJJJJJJJJJJJJJJJJIJJJJJJJIJJIJJHFGHIJJIJJIJJJJJJJJHJJJHGHF_Mismatch_1_Sense_+_Library_PoolC
TCACTGCTCAACCCCCTTGCTTTGATCTTAATAACGAGAGAATTCAAGAGACAATTTACCTTTGA
>Frequency_1_QualityScore_DD?D<;FFDE,ACE<E@FEEAFDFFF?DFF?BABDF>G_Mismatch_1_Sense_+_Library_PoolC
TTTTGAACAGTTAATCAATTCATATGTGATCACTGCAC
>Frequency_1_QualityScore_DDHDHDHII<GHE;EH<E3:?FDF*:BGA6@(7-=B@F4@.==CHCEH:CDCB\83<;7B>>B@;CB@@9<(8::(+2<0?(::>+:84@@_Mismatch_1_Sense_+_Library_PoolC
AACAGGCAGAGGCAGGCCAAGATCACGGGAGAGATTTTGGAGATTGTCGCGGGAGCCGACGCACTGGGCTGAGTGGTTGTTAGTGTTGATT
>Frequency_1_QualityScore_FFHHHHHJJJJJJJJIJJJJJJJJJJJJJJJJJJJJJJJJJJHIJJJJJJJJJJJJIJJJJJJHHGHHHC_Mismatch_2_Sense_+_Library_PoolC
TGAACAATTCATATGTGATCACTGCTCAACCCCCTTGCTTTGATCTTAATAACGAGAGAATTCAAGAGAC
>Frequency_1_QualityScore_FFHHHHHJJJJJJJJJIJJJJFHIJIJJJHGFFFEEEEDDDCCCDCD?CDDCDDFDDDDEEDDDDDDDDEEDDDDDDDDDDDDDDDDDDEDDDD_Mismatch_1_Sense_+_Library_PoolC
GATTTTGGAGATTGTCGCGGGAGCCGACGCACTGGACTGAGTGTTTGTTAGTGTTGATTCCCTTTTGTCAACATTGAGAATCAGATTCGACTTG
>Frequency_1_QualityScore_FFHHHHHJJJJHIJJJJJIJJJJJJJJJJJJJJEHGIGEAEHHFFD/;9?=@CDDAB>?>>CC@@>B@B>099@B99@95<<?BB_Mismatch_0_Sense_+_Library_PoolC
CTCTTTCGGCGACTTACAACAGGCAGAGGCAGGCCAAGATCACGGGAGAGATTTTGGAGATTGTCGCGGGAGCCGACGCACTGGG
>Frequency_1_QualityScore_DDFHFFFII<G@GCFGG<DBFF6?0?1?DGIBH=CFFHCCEGIEEB>B=B2077;3;7ABB<9;8<(2(2<829:A:>(:84>>:@C@CCC>8@_Mismatch_1_Sense_+_Library_PoolC
AGAGGCAGGCCAAGATCACGGGAGAGATTTTGGAGATTGTCGCGGGAGCCGACGCACTGGGCTGAGGGTTTGTTAGTGTTGATTCCCTTTTGTC
>Frequency_1_QualityScore_FD,ADHFGEIIGGHGIGCHIJGEIEHICHHJGEIJJIJIGIIIJFAF@AFHIGICGIIGGHGGCHEHEH@BCE_Mismatch_2_Sense_+_Library_PoolC
CAAATGTGATCACTGCTCAACCCCCTTGCTTTGATCTTAATAACGAGAGAATTCAAGAGACAATTTACCTTGA
>Frequency_1_QualityScore_FFHHHGHJIIJJJJJJJJJJHHGIIGIJJJJGIJJJJIJJIJIJFJIIJJJIGHJJJIJJDGIIF@EHHAEHHHFFFFD?AB;BDDD?CCDDB@_Mismatch_1_Sense_+_Library_PoolC
TTAGTGTTGATTCCCCTTTGTCAACATTGAGAATCAGATTCGACTTGCAACGACTTGAAGTCTTGTATATCTATAAGGGCCGTTTTAGGCCCGC
>Frequency_1_QualityScore_FF>FHGFGGGGIIEEBGHGDGHIGHIII?FHIIIIIIHIF?H?BBFC<;=A<=C>@5586\55224+:@:->3?_Mismatch_0_Sense_+_Library_PoolC
GGAACTGAAGCGGTCTCTTTCGGCGACTTACAACAGGCAGAGGCAGGCCAAGATCACGGGAGAGATTTTGGAGA
>Frequency_1_QualityScore_FFHGGHHGHGIGIJIFGIFGD<FHIIJGIDGHIIIEH;AGHIJFIIIHHFFFFDDDEEEDDDDCD>>ACDACDDDDDECCDBADDDDDDDDDCD_Mismatch_2_Sense_+_Library_PoolC
GGCAACGACTTGAAGTCTTGTATATCTATAAGGGCCGTTTTAGGCCCGCTGTAATTTTTGAACAGTTCATCAATTCATATGTGATCACTGCTCA
>Frequency_1_QualityScore_DFFDFDDGIIGGGIGGGDCEGIEHEH<HEIE?FG@F8DGH?C=?;;=AA>@???3>A>@;>C?9>>>C@_Mismatch_0_Sense_+_Library_PoolC
GGTCTCTTTCGGCGACTTACAACAGGCAGAGGCAGGCCAAGATCACGGGAGAGATTTTGGAGATTGTCG
>Frequency_1_QualityScore_FFHHCFHIIJJJJGII@GIJGGHIGIEGHIIGHHFHFEBAA?=;@A;>=?B/;&<<:ACD:;4<93>A:>>B@BD0-0?)&0-&&)0<AB@A_Mismatch_1_Sense_+_Library_PoolC
GCGGTCTCTTTCGGCGACTTACAACAGGCAGAGGCAGGCCAAGATCACGGGAGAGATTTTGGAGATTGTCGCGGGAGCCGACGGACTGGGCT
>Frequency_1_QualityScore_DDHDFFHGGIIEHHEFFHFCHCGIIIGADBA4@@;62==7=CHEDDDB;;>>@38>C5>>3:A;?B;@05<?<0059-5-9?8+90(8:A4>3>_Mismatch_1_Sense_+_Library_PoolC
CTTTCGGCGACTTACAACAGGCAGAGGCAGGCCAAGATCACGGGAGAGATTTTGGAGATTGTCGCGGGATCCGACGCACTGGGCTGAGTGTTTG
>Frequency_1_QualityScore_FFHHGHGJJJJJJJJIJFHGHIIIJIJGHHJJGIIIIJJJJJIIJJIIGIJJIJJIIIGIIJJJIHHFB>BDEFDDDDDDCDDCDDEDCDEDFE_Mismatch_2_Sense_+_Library_PoolC
AGATGCACTGGGCTGAGTGTTTGTTAGTGTTGATTCCCTTTTGTCAACATTGAGAATCAGATTCGACTTGCAACGACTTGAAGTCTTGTATATC
>Frequency_1_QualityScore_FFHFHHHJIIJIJIIFHJJIIJIIHIJJJJJFHBEFFBC?BB?>ACCDDD8B5?(+3@C:>(<9>C_Mismatch_0_Sense_+_Library_PoolC
CGGTCTCTTTCGGCGACTTACAACAGGCAGAGGCAGGCCAAGATCACGGGAGAGATTTTGGAGATT
>Frequency_1_QualityScore_FFHHHHHHIIJJHHJGHIJIJJJJJJIJJHJJJJJJJJJJJJJIJJJJJJJIHHHHHHFFFFFFEEEEECEEEEF_Mismatch_1_Sense_+_Library_PoolC
CTTGAAGTCTTGTATATCTATAAGGGCCGTTTTAGGCCCGCTGTAATTTTTGAACAGTTAATCAATTCATATGTA
>Frequency_1_QualityScore_FFHFHHHFHIGIJJJJJGIJJGJJJJHIJJJJJJJFHIJJJJJIJJJGIIJIJJJJJJJJHHHHFFFFD@DF_Mismatch_1_Sense_+_Library_PoolC
TCATATGTGATCACTGCTCAACCCCCTTGCTTTGATCTTAATAACGAGAGAATTCAAGAGACAATTTACCTA
>Frequency_1_QualityScore_>DFFHDH?<EDF<A:,3AFHBAGC:F>BGG<<BB??DG3B?FC*8DEEC8==;CB;4A5)..7;;==>@@;A@@C@>?5_Mismatch_2_Sense_+_Library_PoolC
TGAGAATCAGATTCGACTTGCAACGACTTGAAGTCTTGGATATCTATAAGGGCCGTTTTAGTCCCGCTGTAATTTTTGA
>Frequency_1_QualityScore_FFHHHHHJHJJJJIIJIJJJJJJJJJJJJJGIIJJJJJJJJJJJIJJJJJJJJHFHFHHFFFFFFFEEEEEEFEEFE_Mismatch_0_Sense_+_Library_PoolC
ACTTGAAGTCTTGTATATCTATAAGGGCCGTTTTAGGCCCGCTGTAATTTTTGAACAGTTAATCAATTCATATGTGA
>Frequency_1_QualityScore_BDHBFFFGGGIIGJJG?HIGG9FHA9@A??@?FGD8;<;@EBDDEEEE>AA??BDD?<<B85-828284(>98<B9<><?>(:A:>A_Mismatch_0_Sense_+_Library_PoolC
CAGCGACAATGCCAAGGAACTGAAGCGGTCTCTTTCGGCGACTTACAACAGGCAGAGGCAGGCCAAGATCACGGGAGAGATTTTGGA
>Frequency_1_QualityScore_=+CA<<DEEBGFBDF@D@D@BF@F9DBCFE;@DA@A3@CCFFF@;7);@</38??<((;A;?:?993:AA92&)0<99@3-&539@3?B_Mismatch_1_Sense_+_Library_PoolC
GCGGTCTCTTTCGGCGACTTACAACAGGCAGAGGCATGCCAAGATCACGGGAGAGATTTTGGAGATTGTCGCGGGAGCCGACGCACTGG
>Frequency_1_QualityScore_FFBHHHGGJJIIIJIIGIJJIIJBGHIIHGGCHIJJGIEGCFFGIEGAE>AEFDE>BB>@300<>3>BD>B<C@BBD92?CA4>AC<C@>CCCC_Mismatch_1_Sense_+_Library_PoolC
GACTTACAACAGGCAGAGGCAGGCCAAGATCACGGGAGAGATTTTGGAGATTGTCGCGGGAGCCGACGCACTGGGCTGAGTGTTTGTTATTGTT
>Frequency_1_QualityScore_FDHHHHHIDHHHIGIIGEEHIIIIFCFDGGG9BFHGG>DFFFHJJHCGHJJBHDF>C@CEDCED@CCACDCDDDCCCCCC@_Mismatch_0_Sense_+_Library_PoolC
GACTTGCAACGACTTGAAGTCTTGTATATCTATAAGGGCCGTTTTAGGCCCGCTGTAATTTTTGAACAGTTAATCAATTCA
>Frequency_1_QualityScore_DFHHHHHJJJJJJJJJJJJJJIJJIHIJJJJJJIJJJIJJJJJJJJJIIJJJIJJJJJJ_Mismatch_0_Sense_+_Library_PoolC
TTTGAACAGTTAATCAATTCATATGTGATCACTGCTCAACCCCCTTGCTTTGATCTTAA
>Frequency_1_QualityScore_DDFHHDHHGIIHJGFFGEHBHGDFGGHGE@DHFGBGGIE>FGDFHGCHIGIJIJGJIEGG<CEHFFFEDCDACBD@BB8>>CDDDDB?(:>C:A_Mismatch_1_Sense_+_Library_PoolC
TGTCAACATTGAGAATCATATTCGACTTGCAACGACTTGAAGTCTTGTATATCTATAAGGGCCGTTTTAGGCCCGCTGTAATTTTTGAACAGTT
>Frequency_1_QualityScore_FFGHDHGJDGGGGIIIIJJGHIFGIEHHIJJJJJGIJJGHHFFDDDDDDDDDDDDCCBDBDDDDDDCDD@>BBDDDDDDDDDDDDDDCCCCBDB_Mismatch_1_Sense_+_Library_PoolC
AGCCAGCGAGCTCGCGAACAGGATGAATGCCATGAGCAACGCCAGCGACAATGCCAAGGAACTGAAGCGGTCTCTTTCGGCGACTTACAACAGG
>Frequency_1_QualityScore_FFDFFHHIGIIIIIJDCHJGBHIJIGIHGIJEEHHGIGEEHEHFFFFDDD?BD8???B5@@C?B;;59028:>@C@@:?CDDC>:>B5<@&09?_Mismatch_1_Sense_+_Library_PoolC
GGCCAAGGAACTGAAGCGGTCTCTTTCGGCGACTTACAACAGGCAGAGGCAGGCCAAGATCACGGGAGAGATTTTGGAGATTGTCGCGGGAGCC
>Frequency_1_QualityScore_FFFHHHHJJJGHEGHCFCAHIEHIGHIHEGGGEGIIGJJJIJIHHJJJJIJIIECHIGF@CDEGE>EEEC@DEC@DEEEEA_Mismatch_2_Sense_+_Library_PoolC
TTAATCAATTCATATGTGATCACTGCTCAACCCCCTTGCTTTGATCTTAATAACGAGAGAATTCAAGAGACAATTTACCCA
>Frequency_1_QualityScore_FFHHHHFJHGIJJJIJIJJIHIIIJIJJJJJJJJJJIJHHFEFDDDDDDDDDDDCDDDDDDDCDDDDD@9BDDDDDDDDDDDDDDDDDDDDDDD_Mismatch_1_Sense_+_Library_PoolC
CCAGCGAGTTCGCGAACAGGATGAATGCCATGAGCAACGCCAGCGACAATGCCAAGGAACTGAAGCGGTCTCTTTCGGCGACTTACAACAGGCA
>Frequency_1_QualityScore_FFHHHGHIGHJJDHFHIIIGHIJJIIJJJJJJJJJJJGHIJJHHIIDIJIIJJDIIGHEHEFFCFEEEDDBDD=CDDEEDDBBCCDDCDDEEDD_Mismatch_1_Sense_+_Library_PoolC
TCATTGAGAATCAGATTCGACTTGCAACGACTTGAAGTCTTGTATATCTATAAGGGCCGTTTTAGGCCCGCTGTAATTTTTGAACAGTTAATCA
>Frequency_1_QualityScore_FDHHHHHJJJIIJJJJJJIJJJJJJJJJJJJIJJJJJJJJJJJJJJJJJJIJJJJJJJJJJJJI_Mismatch_0_Sense_+_Library_PoolC
GTAATTTTTGAACAGTTAATCAATTCATATGTGATCACTGCTCAACCCCCTTGCTTTGATCTTA
>Frequency_1_QualityScore_=B2A?:@:?:60:@070;6@/@;(?74@_Mismatch_0_Sense_+_Library_PoolC
TGTCGCGGGAGCCGACGCACTGGGCTGA
>Frequency_1_QualityScore_FFGHFHHIJJJJJIJIIIJJJJJJJGIIJJJJJJJIIIIJJJJJJJJIJGIJJJJHHHGHHFFFFDFFFEEEEDDDDDDDBDDDDDDDDDDDDD_Mismatch_1_Sense_+_Library_PoolC
TTTGTATATCTATAAGGGCCGTTTTAGGCCCGCTGTAATTTTTGAACAGTTAATCAATTCATATGTGATCACTGCTCAACCCCCTTGCTTTGAT
>Frequency_1_QualityScore_AEDFFFHJHIGHHGHIIJIIGHHIJJJGHGGIJJJGIJGHHGHGGAHGIIGIJJHIIJJJJJIGIEGA==CHH@DD?BEEFEECECA@BB;@9@_Mismatch_1_Sense_+_Library_PoolC
AGTGTTTGTTAGTGTTGATTCCCTTTTGTCAACATTGAGAATCAGATTCTACTTGCAACGACTTGAAGTCTTGTATATCTATAAGGGCCGTTTT
>Frequency_1_QualityScore_FFHHHHHJJJJJJJFHIJJIJJJGIHHHHFFFFEAC>DEEDDDDCCDDDDDDEEDCDDDDDDDEDDDDCCCBDDDDDDDCCDDD??>CDDDDDD_Mismatch_1_Sense_+_Library_PoolC
GAGATTGTCGCGGGAGCCGACGCACTGGGCTTAGTGTTTGTTAGTGTTGATTCCCTTTTGTCAACATTGAGAATCAGATTCGACTTGCAACGAC
>Frequency_1_QualityScore_BDB?BFF;FAAHGA7C9?G9?83??DHI?AF@655=C2=7@C@EEB39,5;;A;A>@C_Mismatch_0_Sense_+_Library_PoolC
CTCTTTCGGCGACTTACAACAGGCAGAGGCAGGCCAAGATCACGGGAGAGATTTTGGA
>Frequency_1_QualityScore_DDDHHBFGGIIFGICDHHHGIGEBFGHEGGGFFHIIIIGIGHFGFGIIGGEEDGCHCCHHIIEHIHGHHHF3?@@C>CEFEEEEEDDCC???@_Mismatch_0_Sense_+_Library_PoolC
CTGAGTGTTTGTTAGTGTTGATTCCCTTTTGTCAACATTGAGAATCAGATTCGACTTGCAACGACTTGAAGTCTTGTATATCTATAAGGGCCG
>Frequency_1_QualityScore_FFHGHHGJJIJJJJJIJJJJJIJHIIJJJJJJJJJJJJJJJJJJIJCFHIJIIJJIJ_Mismatch_1_Sense_+_Library_PoolC
TGAACAGTTCATCAATTCATATGTGATCACTGCTCAACCCCCTTGCTTTGATCTTAA
>Frequency_1_QualityScore_DEHHFHHGGEEFFH,CFFIIFEHGAHGEHGEHGHGGDHIJJJGGGHIFHGHIHGIGCHIIIIIJJIGHEBD?EDECA@CDDCCEEDDDEEECC:_Mismatch_1_Sense_+_Library_PoolC
CTGGGCTGAGTGTTCGTTAGTGTTGATTCCCTTTTGTCAACATTGAGAATCAGATTCGACTTGCAACGACTTGAAGTCTTGTATATCTATAAGG
>Frequency_1_QualityScore_FFHHHHHJHIIJJJJJJJJJJJJJJIJJJJJJJHHHFFDDDDDDDDDDCBDDACCDDDDDDDCDEEDDDCDEDDDDDDDDEEDDDDEECDDDDD_Mismatch_2_Sense_+_Library_PoolC
ATCACGGGAGAGATTTTGGAGATTGTCGCGGGAGCCGACGCACTGGGCTGAGTGTTTGTTAGTGTTGATTCCCCTTTGTCAACATTTAGAATCA
>Frequency_1_QualityScore_FFDFAHHIJGGGIJGHIHIIIEGEDBHGHIHIFGIHECGIHHFHHC?;ADDEECACCECDC?@:5@C?C:>:9>ACDD<CCABEDDDBDDCCB?_Mismatch_1_Sense_+_Library_PoolC
GGAGATTGTCGTGGGAGCCGACGCACTGGGCTGAGTGTTTGTTAGTGTTGATTCCCTTTTGTCAACATTGAGAATCAGATTCGACTTGCAACGA
>Frequency_1_QualityScore_ADDFFFDHII9AAFHHGIGGIIA<CEEGCFH=FHICGGEIIIEGCAHGGIHHHHED>D_Mismatch_1_Sense_+_Library_PoolC
TTGAAGTCTTGTATATCTATAAGGGCCGTTTTAGGCCCGCTGTAATTTTTGAACAGTA
>Frequency_1_QualityScore_FFHHHGHIIJJJIGIJJJIJICHHIJJIIIIIIIJBGIIIJIHICGGBFHGEFFFFDCCDDCC6>B?BB<2-899559C@BDBB@D<BB@@AC:_Mismatch_0_Sense_+_Library_PoolC
GATTCTGGACGCCCTGCTGCCTCTCTATCTCAACAGCCAGATTCTGCGCGCTCTCCAGGAGTCGCTCGCCAGCGAGCTCGCGAACAGGATGAAT
>Frequency_1_QualityScore_FFHHHHHJJJJJJIJJJJGIJJJIJJIIJJJJJIIGIIJI)@@FGGIEHIJJHHHHFHFFFFFFFFEEECCCDDDD_Mismatch_1_Sense_+_Library_PoolC
TGTATATCTATAAGGGCCGTTTTAGGCCCGCTGTAATTTTCGAACAGTTAATCAATTCATATGTGATCACTGCTCA
>Frequency_1_QualityScore_FFGHGHHJIJJJJIJIJJIIJJJJIJJJJJJJHIJJJJJJJJJJJJIAHIJJIJHHHHHHHFFFEEFF_Mismatch_0_Sense_+_Library_PoolC
GTATATCTATAAGGGCCGTTTTAGGCCCGCTGTAATTTTTGAACAGTTAATCAATTCATATGTGATCA
>Frequency_1_QualityScore_EDBDDHFBFGDGHGE?DGHHC=GICHGGB@2@6@C=;EGHE\5\\\=ACC58(5>:A>(;585995>@_Mismatch_1_Sense_+_Library_PoolC
TCGGCGACTTACAACAGGCAGAGGCAGGCCAAGATCACGGGAGGGATTTTGGAGATTGTCGCGGGAGC
>Frequency_1_QualityScore_EFHFHH@IIEGHEGGEEGIEA?3??BFDGG0?\7(B=FHG<3==CE>=EF2<AB-7B30)580)55CA?_Mismatch_1_Sense_+_Library_PoolC
CAACAGGCAGAGGCAGGCCAAGATCACGGGAGAGATTTTGGAGATTGTCGCGGGGGCCGACGCACTGGG
>Frequency_1_QualityScore_FFHHHHHJJJJJJJJJJJJIJJJJJJJIJJJJJJJJJJJJJJIJJJJJJJJJJJJIJJJJIIJJIGGHGCEFEEBACEDDDDCCDDCDDDDDDE_Mismatch_2_Sense_+_Library_PoolC
TGTAATTTTTTAACAGTTCATCAATTCATATGTGATCACTGCTCAACCCCCTTGCTTTGATCTTAATAACGAGAGAATTCAAGAGACAATTTAC
>Frequency_1_QualityScore_FFHHGHGIIJIIJIJIHGDIJIIIFIGIEECGG@ADGGHGH999=?;>CCDDA<>?CC:AB(5@9&0050--&0)95>ABBC@_Mismatch_1_Sense_+_Library_PoolC
TCGGCGACTTACAACAGGCAGAGGCAGGCCAAGATCACGGGAGAGATTTTGGAGATTGTCGCGGGGGCCGACGCACTGGGCTG
>Frequency_1_QualityScore_FFHHHFHJJJIIHJJJJHGEGHIJJJJIJJJIGIIJJJJJJJIJIJJIJJJJJIJIIIEEHIGGHGGHFBDDFCCEDEEDDDDD_Mismatch_2_Sense_+_Library_PoolC
GTTCATCAATTCATATGTGATCACTGCTCAACCCCCTTGCTTTGATCTTAATAACGAGAGAATTCAAGAGACAATTTACCTTCA
>Frequency_1_QualityScore_=:C@<?<AFD9:F@6FC?:CG<C?BB?GGFFB?8?F<4BFB==F4C<).7@@8FC@7===CEA.:499>;>;;A>ABAA@ADBDBA@@?@5?B>_Mismatch_2_Sense_+_Library_PoolC
GCCGTTTTAGGCCCGCTGTAATTTTTGAACAGTTCATCAATTCATATGTGATCACTGCTCAACCCCCTTGCTTTTATCTTAATAACGAGAGAAT
>Frequency_1_QualityScore_DD:CFFBHIIIIGIGGII@HECGHIIGIIIIFGIIHHEHCFFCFDBCEDDDCCD?@?BBDCDDDDBDBB@DBA>>ACDBDDB?71<@BBD7<0?_Mismatch_1_Sense_+_Library_PoolC
CGAACAGGATGAATGCCATGAGCAACGCCAGCGACAATGCCAAGGAACTGAAGCGGTCTCTTTCGGCGACTTACAACAGGCAGAGGCAGGCCCA
>Frequency_1_QualityScore_D?DFHDBBGAHIIIDCGGAHGIGGIFGIIJIGFGIGCIGDBHGIJFGGIJJJJJGEHHDHFB@?DEFFEA;AA@ACC?BDD_Mismatch_1_Sense_+_Library_PoolC
GTATATCTATAAGGGCCGTTTTAGGCCCGCTGTAATTTTTGAACAGTTAATCAATTCATATGTGATCACTGCTCAACCCCA
>Frequency_1_QualityScore_FFHHHDHEIEFDGBGDHI0@6??BFHICFBDCGIEEGEGBDB8=?B@5657055ABB??@<A(44@C?<<:@>A@CA:AC>CCACCC_Mismatch_0_Sense_+_Library_PoolC
GCAGGCCAAGATCACGGGAGAGATTTTGGAGATTGTCGCGGGAGCCGACGCACTGGGCTGAGTGTTTGTTAGTGTTGATTCCCTTTT
>Frequency_1_QualityScore_FFHHHHHJJJJJJJJJJJJJJJJJJJJJJJJJJJJJJJJIJJJJIIHIGIJJJJJIJIJIJGHHHHHGFF_Mismatch_2_Sense_+_Library_PoolC
ATATGTGATCACTGCTCAACCCCCTTGCTTTGATCTTAATAACGAGAGAATTCAAGAGACAATTTACCCA
>Frequency_1_QualityScore_DFDHHFHIBHIJIE?FEBHIFHHDGGDH?F:B<BGHIJIIIIBGG7=BE<A@;B@DD@@B55&5A??899<<(:>>C>A?:::@AA8>CC>>CC_Mismatch_1_Sense_+_Library_PoolC
ACAGGCAGAGGCAGCCCAAGATCACGGGAGAGATTTTGGAGATTGTCGCGGGAGCCGACGCACTGGGCTGAGTGTTTGTTAGTGTTGATTCCCT
>Frequency_1_QualityScore_DD?D<FF=EBFEDH?AB;FGGH):C)?F?BDFD_Mismatch_1_Sense_+_Library_PoolC
TTACAACAGGCAGAGGCAGGCCCAGATCACGGG
>Frequency_1_QualityScore_FFHGHHHJHHFIHHGDHG@HGHJIIIIJJIIJ<FHIGA>D;CEHE/=9?5>@CCAB:C>ACD>CDBDBB9998995959><?A?<<@_Mismatch_0_Sense_+_Library_PoolC
TCTTTCGGCGACTTACAACAGGCAGAGGCAGGCCAAGATCACGGGAGAGATTTTGGAGATTGTCGCGGGAGCCGACGCACTGGGCTG
>Frequency_1_QualityScore_DDHDFFHIEEBDAEHHGGHHEGHG<GGFEHDIIII8HDFIGIEGGHIIH@>=ACEC??@A@@C@>C@>;5;>>:@CCA55@ADDCCC@C>:A?2_Mismatch_1_Sense_+_Library_PoolC
AACGACTTGAAGTCTTGTATATCTATAAGGGCCGTTTTAGGCCCGCTGTAATTTTTGAACAGTTAACCAATTCATATGTGATCACTGCTCAACC
>Frequency_1_QualityScore_DDH?DHHIIB@CIE?CFE9A<C?AEGE4:8C@B;?<DDG@?DG;88FA8@F;=F@=DHAHEHIHE3?E?3,9AB:C5>:53;89@C@_Mismatch_0_Sense_+_Library_PoolC
CCCTTTTGTCAACATTGAGAATCAGATTCGACTTGCAACGACTTGAAGTCTTGTATATCTATAAGGGCCGTTTTAGGCCCGCTGTAA
>Frequency_1_QualityScore_FFHHHHHJJJJHIIJJJJJJJGIHIJJIJJJIGIJJJJIJIHGHHHFEFFEEECEBDB=B;B?CDDDDBDCCCCCDDDDDDD@BDDD>BB>590_Mismatch_1_Sense_+_Library_PoolC
AACTGAAGCGGTCTCTTTCGGCGACTTACAACAGGCAGAGTCAGGCCAAGATCACGGGAGAGATTTTGGAGATTGTCGCGGGAGCCGACGCACT
>Frequency_1_QualityScore_FFHHHHGJJJHIJJJJJJJJJJIJGIEGIJJJJGIIJJIIIJIJJJJIJHHHGHEHHFFFFFFEDECC_Mismatch_1_Sense_+_Library_PoolC
ATAAGGGCCGTTTTAGGCCCGCTGTAATTTTTGAACAGTTAATCAATTCATATGTGATCACTGCTCAC
>Frequency_1_QualityScore_DBADD1;+CG@@:?BEE@F@G>BAB)?707=BDEC>)8=)777@E;,39\3/5)&05&)00<?<B?;&8<008<9<@(:@AABB3:3@4@A:>@_Mismatch_2_Sense_+_Library_PoolC
GGCAGAGGCAGGCCAAGATCACGGGAGAGATTTTGGAGATTGTCGCGGGAGCCGACGGACTGGGCTGGGTGTTTGTTAGTGTTGATTCCCTTTT
>Frequency_1_QualityScore_FFHHHHHJJJJJJJJJJJJJJJIJJJJIJJJJIJJJJJJJJJJJJJJJHIIJJJJJIIHGHGIJJJFGGEHFFFFFEEEEEEEDD_Mismatch_1_Sense_+_Library_PoolC
GTTAATCAATTCATATGTGATCACTGCTCAACCCCCTTGCTTTGATCTTAATAACGAGAGAATTCAAGAGACAATTTACCTTTTA
>Frequency_1_QualityScore_FFDHGFHGFIGJJJJHJJIJJIIJEHHIJJGHJFFHHIJHGGIGIIJIJIJJGGIHEHHHHFFDFDDDB?BCDDCDDDDDDCD@@CCDE@CCDD_Mismatch_2_Sense_+_Library_PoolC
TTGAGAATCAGATTCGACTTGCAACGACTTGAAGTCTTGTATATCTATAAGGGCCGTTTTAGGCCCGCTGTAATTTTTTAACAGTTCATCAATT
>Frequency_1_QualityScore_BBDDBHCEFFHHHHHHGEGHGGIEHCEDHIGEGGHFDBFGBFDHGABFIIIBGG?FB;BEFEEFFEFFDBDBC@CBDACBBDCCC>@@@>@CDD_Mismatch_1_Sense_+_Library_PoolC
ATTGAGAATCAGATTCGACTTGCAACGACTTGAAGTCTTGTATATCTATAAGGGCCGTTTTATGCCCGCTGTAATTTTTGAACAGTTAATCAAT
[truncated: 268,731 more chars]
