# Supplementary material for: Differential Gene Expression Reveals Candidate Genes for Drought Stress Response in Abies alba (Pinaceae)
Source: PLoS One. 2015 Apr 29;10(4):e0124564. doi: 10.1371/journal.pone.0124564 (PMC4414588; doi:10.1371/journal.pone.0124564)
Supplement: S2 File — (GZ) [file pone.0124564.s002.gz › comp6581_c0_seq1.fa]

>comp6581_c0_seq1 len=600 path=[1:0-599] : sp|O64495|SDD1_ARATH Subtilisin-like protease SDD1 OS=Arabidopsis thaliana GN=SDD1 PE=2 SV=1 e-value: 8e-14 blast score: 73.6
AACTACACCAGAAAACAAATTCATATTGTGACAAGGAAGGCGAGTTCCTGCCCCAAGCTACGCTCGCAGCCCGGAGATCTGAACTACCCATCATTCTCCGTGGTGTTTAAGCCACTTGATTTAGTTCGTGTTACGAGGAGAACTGTGACGAACGTCGGGGGAGCCCCATCTGTGTATGAGATTGGAGTTGAAAGTCCTCCAAATGTAAATATAATCGTGGAGCCGAGGACGCTCGCTTTCAAAAAGCAAAATGAGAAGGCGAGTTATACAGTGAGATTTGAAAACAAAATAGCATCCGACAGTAAATCCGACGGGCACCAAGAGTTGGGGCAAGTTTACTGGAAATGCATTAAAGGTGGAATGCAGGTCGTTCGTAGTCCGGTAGCTATAGCCTGGCAAGATGATTGATGAATGAACAACAATCTCAGAAGGAGCAAAAAATATTTTTAGGTATATCAAATGGGTTGCTCGTCATAAATAAATAAAATATAAATCTTCTCTTCTCCGTTTAATACAAATAAAAGCAATTCAAGACTGTCATTAATTGGTTGGTTAACGTCTCTCAATTATATTTGATGTGTCTCATGGCTATGATCCATT

>Frequency_1_QualityScore_<:DD<CF@DGHGCGIIECDCFHEGHIGIHHBFHIIIGICB;EEHEDEECC>A@AACB;;?B@>AD@3:::AA@CC:+::@C>AACCB1@CCCAC_Mismatch_0_Sense_+_Library_PoolT
GAGATTTGAAAACAAAATAGCATCCGACAGTAAATCCGACGGGCACCAAGAGTTGGGGCAAGTTTACTGGAAATGCATTAAAGGTGGAATGCAG
>Frequency_1_QualityScore_FFGBHFHGFGEGIIHGGHHIIJJJIJIIIIHJJJJJGIJJEEHGHHFFFFCDCDEEDDDDDDDCDEDDDCCDDDDDCDEDDDDCACDDDDDCDD_Mismatch_0_Sense_+_Library_PoolC
GAGATTTGAAAACAAAATAGCATCCGACAGTAAATCCGACGGGCACCAAGAGTTGGGGCAAGTTTACTGGAAATGCATTAAAGGTGGAATGCAG
>Frequency_1_QualityScore_FFHHHHHIJJJJJJJIJJIIJJJJJIJJGHIJJJIIJJJJJHIJIJJJJIJIJIGIIJJJIHGHHFHFFFFDFFEDEEEEEDDDBDDDDDEDCD_Mismatch_0_Sense_+_Library_PoolT
CTCAGAAGGAGCAAAAAATATTTTTAGGTATATCAAATGGGTTGCTCGTCATAAATAAATAAAATATAAATCTTCTCTTCTCCGTTTAATACAA
>Frequency_2_QualityScore_FFHHGGGIJJIIJJJJIIIIIJJJJIJJEGIGIIJIIHIIIGHGIGIIHIIJIIFGHIFGHEGGGGGFDECEEFEEDEDDEDDDBDDBCCCCCB_Mismatch_0_Sense_+_Library_PoolC
CTCAGAAGGAGCAAAAAATATTTTTAGGTATATCAAATGGGTTGCTCGTCATAAATAAATAAAATATAAATCTTCTCTTCTCCGTTTAATACAA
>Frequency_1_QualityScore_FFHHHHHJJJJGIJJIIJJJHIIJJIJIJIJJJJIJJIIJIGIJJJHDBDDDDDDDDDDDCCDEEDDADCCDDD:?CDDDDDDDDDDCCACDDE_Mismatch_1_Sense_+_Library_PoolT
TCTTGATTTAGTTCGTGTTACGAGGAGAACTGTGACGAACGTCGGGGGAGCCCCATCTGTGTATGAGATTGGAGTTGAAAGTCCTCCAAATGTA
>Frequency_1_QualityScore_FFHHHFFIJJJIJIJJHHJIIJJIJJHIJJJHIJJJJJJIIJJJJJJJJJJJJIHHHHHHFFFFFFFEDCDDDDDDDDDDDDDDDDDDDDDDEE_Mismatch_0_Sense_+_Library_PoolT
AAAGGTGGAATGCAGGTCGTTCGTAGTCCGGTAGCTATAGCCTGGCAAGATGATTGATGAATGAACAACAATCTCAGAAGGAGCAAAAAATATT
>Frequency_1_QualityScore_D:DHAHBEBFEEF?<<CECCCC?FHG@F@FFFGGGFEBFFGIHCGIIHFFHGGGGEIH<?CHHEBEDCCAACAACB=?BB_Mismatch_0_Sense_+_Library_PoolT
TGGAATGCAGGTCGTTCGTAGTCCGGTAGCTATAGCCTGGCAAGATGATTGATGAATGAACAACAATCTCAGAAGGAGCA
>Frequency_1_QualityScore_FFHHGFFHIGIJJIIJIIIIIIIJJGJJIJIJJJJJGJIJJIJJJJJJJJJIJJHHG?EHFFFDFFFEECCC@BDDDDDDDFCCDED_Mismatch_0_Sense_+_Library_PoolT
GGCAAGATGATTGATGAATGAACAACAATCTCAGAAGGAGCAAAAAATATTTTTAGGTATATCAAATGGGTTGCTCGTCATAAATAA
>Frequency_2_QualityScore_FFGHHHHJJJJJIIIIJJJJJJIIIIIJJJJJJJJJJIIIIGIIIHIIIJJIIGIIIDGIGIHGEFGGGEEDCEEEDDDDCEDCDDD_Mismatch_0_Sense_+_Library_PoolC
GGCAAGATGATTGATGAATGAACAACAATCTCAGAAGGAGCAAAAAATATTTTTAGGTATATCAAATGGGTTGCTCGTCATAAATAA
>Frequency_1_QualityScore_FFHHHHHJIJJJDGIJIFHIIHIIGGIIIJJIJ9FHGHGHIJGIIGHGC@GIEHHGFGHFFFFDDEDAECCDDD=A?BACDDDDBD@>BC@B?>_Mismatch_0_Sense_+_Library_PoolT
GGAATGCAGGTCGTTCGTAGTCCGGTAGCTATAGCCTGGCAAGATGATTGATGAATGAACAACAATCTCAGAAGGAGCAAAAAATATTTTTAGG
>Frequency_1_QualityScore_FFHHHHGJJJJJJJJIJEGIHIJGGFHIHIIIJJJJIJJJJJJJJIJJJJJJIJJJJHHHHGHFFFFEEDEECE=?BDBDDDDDDDDDEDDBDD_Mismatch_0_Sense_+_Library_PoolC
GGAATGCAGGTCGTTCGTAGTCCGGTAGCTATAGCCTGGCAAGATGATTGATGAATGAACAACAATCTCAGAAGGAGCAAAAAATATTTTTAGG
>Frequency_1_QualityScore_?DHFHHFI@EGFHGGIDHGCGIGIIICGGHGHGGGI@@F<@FGEHHDIIFGGIIIIIGEIIIGEEEEEEEEEEEB;A@CCDEEECCCC:?ABC@_Mismatch_0_Sense_+_Library_PoolT
TAGTCCGGTAGCTATAGCCTGGCAAGATGATTGATGAATGAACAACAATCTCAGAAGGAGCAAAAAATATTTTTAGGTATATCAAATGGGTTGC
>Frequency_1_QualityScore_DFHHHHFHHIJJJJJJJJJIJJJJJIGIJIIGGIIJJJJIJJJJJJJJJJJJJJIJIJJJHHHHFFFFFACEEEEDDDDDDDDDDDEDDDDDDD_Mismatch_0_Sense_+_Library_PoolT
TTTAGGTATATCAAATGGGTTGCTCGTCATAAATAAATAAAATATAAATCTTCTCTTCTCCGTTTAATACAAATAAAAGCAATTCAAGACTGTC
>Frequency_1_QualityScore_+=:=CC:<::@EFIEHB,?A<_Mismatch_0_Sense_+_Library_PoolT
TCTCTTCTCCGTTTAATACAA
>Frequency_1_QualityScore_FFFHHHHJJJIJJJEHGHIJIIJJJJJJJJJJJJJJJJJJJJJJJIJJJJJJJJJJJJJJJHHHHHFFFFFFEECEEEEEE_Mismatch_0_Sense_+_Library_PoolT
GGTTGCTCGTCATAAATAAATAAAATATAAATCTTCTCTTCTCCGTTTAATACAAATAAAAGCAATTCAAGACTGTCATTA
>Frequency_5_QualityScore_FEHHHHHJJJJJHJJJJJJIJJIJJJJHIIIJIJJJJJJJJJJJJJJJIJJIIIIIHGGGGGFFEEEEDCEDDDDDDCDDCDDDDDDCDEDEDD_Mismatch_0_Sense_+_Library_PoolC
GTGGAATGCAGGTCGTTCGTAGTCCGGTAGCTATAGCCTGGCAAGATGATTGATGAATGAACAACAATCTCAGAAGGAGCAAAAAATATTTTTA
>Frequency_3_QualityScore_FFGHHHHIJJHHIIIIJJJIJJJJHIJJJJJIJJJIJIHIHIJJJJJJJJJJJJJJJIIHIHHDGFFEDCDEEEEDDDDACEEEEECDDDCCBB_Mismatch_0_Sense_+_Library_PoolC
CGTAGTCCGGTAGCTATAGCCTGGCAAGATGATTGATGAATGAACAACAATCTCAGAAGGAGCAAAAAATATTTTTAGGTATATCAAATGGGTT
>Frequency_3_QualityScore_FFHHHHHJJJJJJJJJFHHHJJJJJIIJJFHIJJJJJJJJJHGHIHJIIIJJJJJJJFIHIHIGGHGGHGFFEFECDDEDDDDDDDDDDDDDDD_Mismatch_0_Sense_+_Library_PoolC
AAAAAATATTTTTAGGTATATCAAATGGGTTGCTCGTCATAAATAAATAAAATATAAATCTTCTCTTCTCCGTTTAATACAAATAAAAGCAATT
>Frequency_3_QualityScore_EDCEEEEDEACABGGCIIDDGECFFHDHDEDDFEFDBAECBBF@FFFDCFGEEFHFA@D>AF==@=?>CB@ABDCBCBB@A@BDACCCB_Mismatch_0_Sense_+_Library_PoolC
CTGGCAAGATGATTGATGAATGAACAACAATCTCAGAAGGAGCAAAAAATATTTTTAGGTATATCAAATGGGTTGCTCGTCATAAATAA
>Frequency_2_QualityScore_DEFHHHHJJJJJIIJHIJJJIIIJJJIJJIIIIJEGIIIJIJJJJIIIGIHGEGEEEEDCBCDDDDDEECDDDDDDDCDDDCDEDDEDEDEDDD_Mismatch_0_Sense_+_Library_PoolC
AGTTGGGGCAAGTTTACTGGAAATGCATTAAAGGTGGAATGCAGGTCGTTCGTAGTCCGGTAGCTATAGCCTGGCAAGATGATTGATGAATGAA
>Frequency_2_QualityScore_EEHGHHGIIIIJJJJJIIJJIIIICGHIIIIJJJIIJGIIIIIIFIIIIGGIGGGGGHGGGFGEEEECE?BCEDECCCEA>BCCCCECDD_Mismatch_0_Sense_+_Library_PoolC
GAAGGAGCAAAAAATATTTTTAGGTATATCAAATGGGTTGCTCGTCATAAATAAATAAAATATAAATCTTCTCTTCTCCGTTTAATACAA
>Frequency_2_QualityScore_FFEHFHGGIJJIIJJJIJJIJJJJJJIJJJJJJJIIIJGIIJJJJJIIIIJJIJJJIHHGGGFEDDDDDEDEEDDDDDDDDDDDDDEEDDEDED_Mismatch_0_Sense_+_Library_PoolC
CAAGAGTTGGGGCAAGTTTACTGGAAATGCATTAAAGGTGGAATGCAGGTCGTTCGTAGTCCGGTAGCTATAGCCTGGCAAGATGATTGATGAA
>Frequency_2_QualityScore_DDGGEHCGEGICHGGIHGEEEEHEEGHIEGDGGHIIEIHCHIIIIIEHFEHCGD9=;CGEGAECACDGE==?@CAAAAABCCBADC_Mismatch_0_Sense_+_Library_PoolC
GCAAGATGATTGATGAATGAACAACAATCTCAGAAGGAGCAAAAAATATTTTTAGGTATATCAAATGGGTTGCTCGTCATAAATAA
>Frequency_2_QualityScore_FFGHHFHIIIJIGIIHIIIJGGGIIGIGIIIJIJJIIIGIIGGHHGGGFFGGGFEEFEEEEECCBCEECCCCA?ACDDDBCEEEEDDCCBCDEE_Mismatch_0_Sense_+_Library_PoolC
GCAGGTCGTTCGTAGTCCGGTAGCTATAGCCTGGCAAGATGATTGATGAATGAACAACAATCTCAGAAGGAGCAAAAAATATTTTTAGGTATAT
>Frequency_2_QualityScore_FFHHHHHJJEGIIJHIIIJJGHIGHIIGIIIIIIIGIIHIJJJJJJIGIHIEGFGGGGGGGGEEEEEEEDCCCCCCCDDDDDDDCDDDD_Mismatch_0_Sense_+_Library_PoolC
CATTAAAGGTGGAATGCAGGTCGTTCGTAGTCCGGTAGCTATAGCCTGGCAAGATGATTGATGAATGAACAACAATCTCAGAAGGAGCA
>Frequency_2_QualityScore_FFGHGHGJJJJJHIJJJJGIIEGIHIJJJIIJJJEHIIJJJJJJIIHGHHGIIIIGGGGGGGGGGGEGECDEEEEEDDEDDDDEDDC_Mismatch_1_Sense_+_Library_PoolC
AGAGCAAAAAATATTTTTAGGTATATCAAATGGGTTGCTCGTCATAAATAAATAAAATATAAATCTTCTCTTCTCCGTTTAATACAA
>Frequency_2_QualityScore_FFHFGGHIGIIIJIIIEIIIGGHIIHGIJIJIIHIIIIIJJIIJIIIJICIIHIIEIHIIIIIGEGHHGFFFEEECECACDDCDBCCCED_Mismatch_0_Sense_+_Library_PoolC
ATAGCCTGGCAAGATGATTGATGAATGAACAACAATCTCAGAAGGAGCAAAAAATATTTTTAGGTATATCAAATGGGTTGCTCGTCATAA
>Frequency_2_QualityScore_FFHHHHHIIJIIJIIIIIIHGIIIIIIIIIJJIIIJIJJJIIIJJJIIIIGIJJGIJIJIIIIHIIIIGGHGGGDFFFECDDEEEE_Mismatch_0_Sense_+_Library_PoolC
AAATGGGTTGCTCGTCATAAATAAATAAAATATAAATCTTCTCTTCTCCGTTTAATACAAATAAAAGCAATTCAAGACTGTCATTA
>Frequency_2_QualityScore_FCFGCEE=GHGGGDGECGFIGEAEGCFIIHGGEEHEGGIGFGEGAGGBCCEA@AECE?AEC;ABCCCCB=A?A=ABCCDCDE?ACBB?AC?ACC_Mismatch_0_Sense_+_Library_PoolC
GACGGGCACCAAGAGTTGGGGCAAGTTTACTGGAAATGCATTAAAGGTGGAATGCAGGTCGTTCGTAGTCCGGTAGCTATAGCCTGGCAAGATG
>Frequency_2_QualityScore_EFHGHHHIGIIIIIIHIBGIHHIIIIIHFGGGIIIHFHIIIIGEGHIEGGHEGIIGEHGGEDDEBDCEDBDAADCACCDCDCCDDDCDCCCCAA_Mismatch_0_Sense_+_Library_PoolC
TGGAAATGCATTAAAGGTGGAATGCAGGTCGTTCGTAGTCCGGTAGCTATAGCCTGGCAAGATGATTGATGAATGAACAACAATCTCAGAAGGA
>Frequency_2_QualityScore_FFGGGGGIJJJIIIIIJJJJIIIIIIIIIIGIIIIBHIHGIHGGFGEADEE=CCCBCACDEDDDDDDDDCCCEEDDDDD>ABDDDDCCDDCBCB_Mismatch_0_Sense_+_Library_PoolC
TTGAAAACAAAATAGCATCCGACAGTAAATCCGACGGGCACCAAGAGTTGGGGCAAGTTTACTGGAAATGCATTAAAGGTGGAATGCAGGTCGT
>Frequency_2_QualityScore_FFHHHHHJJIIJJJJJJIIIIJJIJJGHIJJJJJJJJJJJJJEIIJJJJHJJJJIGHIIIHGGFEEECABEEEEECDDECDEECEDDDDDDDCD_Mismatch_0_Sense_+_Library_PoolC
GAATGAACAACAATCTCAGAAGGAGCAAAAAATATTTTTAGGTATATCAAATGGGTTGCTCGTCATAAATAAATAAAATATAAATCTTCTCTTC
>Frequency_2_QualityScore_EFGHHGGII?CGGIGIGIIIIICGHIIIIGIIIIGFIIIGIIIIGIIIIGIIIIIGGIIIIIHIGIIGHEEEFHGFEEDEFECEEECCCBCCCC_Mismatch_0_Sense_+_Library_PoolC
ATTTTTAGGTATATCAAATGGGTTGCTCGTCATAAATAAATAAAATATAAATCTTCTCTTCTCCGTTTAATACAAATAAAAGCAATTCAAGACT
>Frequency_2_QualityScore_FFHHHHHJJJJJJJEGIJIJJJJJJGIJIIJJIIJIIIIIHIIIIIIHHHHHHGGGGFFFFEEFEEEEECDEEEEDDDDDDDDDDCCDCCDDDD_Mismatch_0_Sense_+_Library_PoolC
AAATGCATTAAAGGTGGAATGCAGGTCGTTCGTAGTCCGGTAGCTATAGCCTGGCAAGATGATTGATGAATGAACAACAATCTCAGAAGGAGCA
>Frequency_2_QualityScore_FFGFHHHJJJHIIJIJJJGHIIJIIIJJJJJJJJJJIJJHIJJJJJJJIIJIIJIIHGGGGFFFEEEED@CBDDDDDDDEEEEDDDCACDDDEE_Mismatch_0_Sense_+_Library_PoolC
AGGTCGTTCGTAGTCCGGTAGCTATAGCCTGGCAAGATGATTGATGAATGAACAACAATCTCAGAAGGAGCAAAAAATATTTTTAGGTATATCA
>Frequency_2_QualityScore_C@@EDEAAFCFABCCACGCHAADDHAC=E<9=EC8CHECFEC9D=:A?ABBCCD?E?A=C@CDCCA=ACC?AABDEEECCCCA?CABCCCCC>>_Mismatch_0_Sense_+_Library_PoolC
GTTCGTAGTCCGGTAGCTATAGCCTGGCAAGATGATTGATGAATGAACAACAATCTCAGAAGGAGCAAAAAATATTTTTAGGTATATCAAATGG
>Frequency_2_QualityScore_FEGGFEFGGIIIIFIIIIIJIHAEGFHIIIGCEEIEFGHIIGFHHGEHGIIHIIHIEGGGGHGDEGEGEBEEEEEECCACC@?ADCCB_Mismatch_0_Sense_+_Library_PoolC
AGGAGCAAAAAATATTTTTAGGTATATCAAATGGGTTGCTCGTCATAAATAAATAAAATATAAATCTTCTCTTCTCCGTTTAATACAA
>Frequency_2_QualityScore_FFHHHHHJIJJJJIIJJFIIJIIJJJJIJHIIJJIJJJJGHGHGGHFFDDDCDDDEEDDDCDDCCCDCCEDDDDD?CDDCCDDDDDACDBCDCA_Mismatch_0_Sense_+_Library_PoolC
AAACAAAATAGCATCCGACAGTAAATCCGACGGGCACCAAGAGTTGGGGCAAGTTTACTGGAAATGCATTAAAGGTGGAATGCAGGTCGTTCGT
>Frequency_2_QualityScore_FFHHGHHIJJJJJJIJJJJJIJIEGIIIJJIIIJJJGHIJIJJIJIIIIIJJIIIJIJIIHHHHHHGFFEFFEEEEEEDCCDBDDECDC_Mismatch_0_Sense_+_Library_PoolC
AAGGAGCAAAAAATATTTTTAGGTATATCAAATGGGTTGCTCGTCATAAATAAATAAAATATAAATCTTCTCTTCTCCGTTTAATACAA
>Frequency_2_QualityScore_CEEEGEHGIGEHIGGIIGGIIIEEHGGEGCGIGGH>BCDBEFECD?BAB@AA?ACCCBCCEDCAAAA5;9ACCC?BCC@BCACABAC@>CCCCC_Mismatch_0_Sense_+_Library_PoolC
TAGCATCCGACAGTAAATCCGACGGGCACCAAGAGTTGGGGCAAGTTTACTGGAAATGCATTAAAGGTGGAATGCAGGTCGTTCGTAGTCCGGT
>Frequency_2_QualityScore_EEHHHHGIIIIJIGIIIIIJIJIIIIIJIIIIEHIIIIIIIIJIIEFHIIIJIIIJJHDGHGHHHGFFFEEEEEEDDDEDDDCCCCCD?ACCDD_Mismatch_0_Sense_+_Library_PoolC
CAATCTCAGAAGGAGCAAAAAATATTTTTAGGTATATCAAATGGGTTGCTCGTCATAAATAAATAAAATATAAATCTTCTCTTCTCCGTTTAAT
>Frequency_2_QualityScore_FFHHEGHIIIJJHIIGHIIIIJHIJIIJJJGIIIIIIJJJJJJJJJJIJJJIJJHHHHHHGFFFFFEDDDEDDDDDDDDDCCDCDDDDDDCEEE_Mismatch_0_Sense_+_Library_PoolC
AAGGTGGAATGCAGGTCGTTCGTAGTCCGGTAGCTATAGCCTGGCAAGATGATTGATGAATGAACAACAATCTCAGAAGGAGCAAAAAATATTT
>Frequency_2_QualityScore_FFHGHEGIIHIIIHHGHEIIIIIIIJIIIJEIIIIJJIIIEIIIGGHIIIEIEHDCB;@CCDAC@C?CCDCCDDCDCCEEDCCCCDCCCCDDEB_Mismatch_0_Sense_+_Library_PoolC
GCGAGTTATACAGTGAGATTTGAAAACAAAATAGCATCCGACAGTAAATCCGACGGGCACCAAGAGTTGGGGCAAGTTTACTGGAAATGCATTA
>Frequency_2_QualityScore_EFGHGFGFHIIHIHHGIHIGIIIHDIIIIIIIIIIIIIIIEIIGIIIIHHCFGHHIGIIIIGHDEEEEEB?ACEECCEEDDEECBCE?BCC?CC_Mismatch_0_Sense_+_Library_PoolC
TGATTGATGAATGAACAACAATCTCAGAAGGAGCAAAAAATATTTTTAGGTATATCAAATGGGTTGCTCGTCATAAATAAATAAAATATAAATC
>Frequency_1_QualityScore_FFHHHDHIJJJJJJJJIIJJJJJJIIJJJIJJJJJJJJJJJJIJJIJIIIIJJJJIJJJGHHFFFFFEECCDECDDDFEEDDDDDDCBDDDDDD_Mismatch_0_Sense_+_Library_PoolC
CCGGTAGCTATAGCCTGGCAAGATGATTGATGAATGAACAACAATCTCAGAAGGAGCAAAAAATATTTTTAGGTATATCAAATGGGTTGCTCGT
>Frequency_1_QualityScore_FFHHHHHJJJJIJJJJJJJJJIJJIIIJJJJJJIJJJJJJJJJJJIJJJHHFFFEDEEDCDDCDDDDDDDDDEDDDDDDDDDDDEEDDDDDCCB_Mismatch_0_Sense_+_Library_PoolC
ATACAGTGAGATTTGAAAACAAAATAGCATCCGACAGTAAATCCGACGGGCACCAAGAGTTGGGGCAAGTTTACTGGAAATGCATTAAAGGTGG
>Frequency_1_QualityScore_FFHHHGFCHIJJICHHIIJIIJJIHIJJJJJJJJIJJJIFEHIJEHJHIJHHFFDDDDDDCCDDDDDDCACCCDDDDDDBDBBDDEDDEDC>CC_Mismatch_0_Sense_+_Library_PoolC
TTGGAGTTGAAAGTCCTCCAAATGTAAATATAATCGTGGAGCCGAGGACGCTCGCTTTCAAAAAGCAAAATGAGAAGGCGAGTTATACAGTGAG
>Frequency_1_QualityScore_FFHHHHHFHGIJJJJJJJIJIJJJIJIIHJJJJJJJIJIIIJJJJJJJJJJJJJGEHGIIJIHHHHHHB?BE_Mismatch_1_Sense_+_Library_PoolC
CGTCATAAATAAATAAAATATAAATCTTCTCTTCTCCGTTTAATACAAATAAAAGCAATTCAAGACTGTCAC
>Frequency_1_QualityScore_FFHHHHHJJGIJIJJJIJJJIJJIHIJJJJJJJJJJJJJIJJJJJIJJJJJJJIJJJGHHHHFFFFFEEEEEEDDDDBDDDDDDDEEEEDDDDA_Mismatch_0_Sense_+_Library_PoolC
GAATGCAGGTCGTTCGTAGTCCGGTAGCTATAGCCTGGCAAGATGATTGATGAATGAACAACAATCTCAGAAGGAGCAAAAAATATTTTTAGGT
>Frequency_1_QualityScore_DDHFHBHACFHHBDHGEB@FHGIC;EFHGHIGCADHIBFFHG@GHFII<DGHGIGG_Mismatch_0_Sense_+_Library_PoolC
TTCTCCGTTTAATACAAATAAAAGCAATTCAAGACTGTCATTAATTGGTTGGTTAA
>Frequency_1_QualityScore_DDFHDHHIJJIIIJGGIIIEGIIIIGHHIGIGHFHG?FHCIGH<BFHIJFHGIEHHHHHHFHFECD>BECC>@CCDCADCDADDCCDDDDDDBC_Mismatch_0_Sense_+_Library_PoolC
ACAACAATCTCAGAAGGAGCAAAAAATATTTTTAGGTATATCAAATGGGTTGCTCGTCATAAATAAATAAAATATAAATCTTCTCTTCTCCGTT
>Frequency_1_QualityScore_FFHHHHHJJJJJIJJHHHJJJJIJJJJIHIJJJJJJJJJJHHIJJJJJJJJJJJJJIJJIHIIJIJIIJHE?EEFFFFFEEEEDEDCDBDCDCC_Mismatch_0_Sense_+_Library_PoolC
AAAAATATTTTTAGGTATATCAAATGGGTTGCTCGTCATAAATAAATAAAATATAAATCTTCTCTTCTCCGTTTAATACAAATAAAAGCAATTC
>Frequency_1_QualityScore_FFHHHHHJJJJJJJJJJJJJJJJJJJJJJJJJJJJJJJJJJJJJJJJIFIJJJJJJJIJJJJJHHHHHFDFFFFDEEEEEDDDDDDDDDDFDAD_Mismatch_1_Sense_+_Library_PoolC
CTATAGCCTGGCAAGATGATTGATGAATTAACAACAATCTCAGAAGGAGCAAAAAATATTTTTAGGTATATCAAATGGGTTGCTCGTCATAAAT
>Frequency_1_QualityScore_FFHHHHHJJJJJJIJIJIIJJIJIIHHIJJJJJJJIJJJIJJIJIJJJJJJJIIGHHGHFFFEFCDDD@=BBDDDDADCDDDDDDDDDDDEEDD_Mismatch_0_Sense_+_Library_PoolC
CAAAATGAGAAGGCGAGTTATACAGTGAGATTTGAAAACAAAATAGCATCCGACAGTAAATCCGACGGGCACCAAGAGTTGGGGCAAGTTTACT
>Frequency_1_QualityScore_FFHHHHHJJJJJJJJJJJJJJJJIJJDHIIJJJJJJJJJ9DHIJJJJJJJIHFIGHIIJJHHHGHHGFFDEFFFEEEEEEDDBDDDDDEDDCDD_Mismatch_1_Sense_+_Library_PoolC
CAGAAGGAGCAAAAAATATTTTTAGGTATATCAAATGGGCTGCTCGTCATAAATAAATAAAATATAAATCTTCTCTTCTCCGTTTAATACAAAT
>Frequency_1_QualityScore_FFHHHHHJJIJJJJGHIIEIJJJJJJJGGGJJJJJIIGJHHHGHFFFDDDDDEEDDCEDDDCDDDDEDDDDDDDDDDCDDEDDDDDDDCDCACD_Mismatch_0_Sense_+_Library_PoolC
TCGTGGAGCCGAGGACGCTCGCTTTCAAAAAGCAAAATGAGAAGGCGAGTTATACAGTGAGATTTGAAAACAAAATAGCATCCGACAGTAAATC
>Frequency_1_QualityScore_FFHGHHHJJJJIJJJIJJJJIEHIIIIHIGHIJJJJHHHHFFFFFFEEEDEEDDEEDDDDD@CDDDDDDDDDBDDDDDDDDDDEDDDBDDDDED_Mismatch_0_Sense_+_Library_PoolC
CCGACAGTAAATCCGACGGGCACCAAGAGTTGGGGCAAGTTTACTGGAAATGCATTAAAGGTGGAATGCAGGTCGTTCGTAGTCCGGTAGCTAT
>Frequency_1_QualityScore_DEGHHHFHGIGDHCGCHIIIIII9FHGGGHGHIB):@?@GGHGEDBGG;5;AGGAECE>EEFFBCCCCEAACAAADCDCCCC>C@CBBBCC>:@_Mismatch_1_Sense_+_Library_PoolC
ATTTACTGGAAATGCATTAAAGGTGGAATGCAGGTCGTTCGTAGTCCGGTAGCTATAGCCTGGCAAGATGATTGATGAATGAACAACAATCTCA
>Frequency_1_QualityScore_FAHGGFHJJIIIJIIHIIIIIJJJIIJFHIIJJJJGHHHEHFFFFFFEEDEEEEDCDDD(;@?@CCDDDDDCBDDDDDDDDEDDBBBDDDDDEE_Mismatch_0_Sense_+_Library_PoolC
GACAGTAAATCCGACGGGCACCAAGAGTTGGGGCAAGTTTACTGGAAATGCATTAAAGGTGGAATGCAGGTCGTTCGTAGTCCGGTAGCTATAG
>Frequency_1_QualityScore_FFHHGHHJJJJJJJJIJJDEGGGIJJJJJIIFHIJJJJIJIJJHHHGIJIJIIIJJIJJFGEFHFHFFFBBDED;CCADDDD_Mismatch_0_Sense_+_Library_PoolC
GCAAAAAATATTTTTAGGTATATCAAATGGGTTGCTCGTCATAAATAAATAAAATATAAATCTTCTCTTCTCCGTTTAATAC
>Frequency_1_QualityScore_BDCDDDDIEE1:DFE?@D:C6@:DDAB;B==CEC=ACE=@CC3?>7?A((6@@AAADAAAA;>AA>A:3:AAAAA<??<>>>:>DA952555::_Mismatch_2_Sense_+_Library_PoolC
ATAATCGTGGAGCCGAGGACGCTCGCTTTCAAAAATCAAAATGAGAAGGCAAGTTATACAGTGAGATTTGAAAACAAAATAGCATCCGACAGTA
>Frequency_1_QualityScore_FDHHHGHJIJJJHIIIJJJGIJJIJJJGIJIJJJJJJBHIJJJJIIJJJJJJJJJJJHHHHHHFFFFDEDEEDEDDDDDDDDDDDDDCEEEDCD_Mismatch_1_Sense_+_Library_PoolC
GTGGAATGTAGGTCGTTCGTAGTCCGGTAGCTATAGCCTGGCAAGATGATTGATGAATGAACAACAATCTCAGAAGGAGCAAAAAATATTTTTA
>Frequency_1_QualityScore_FFHHHHHJJJJJFHIJJJJJJJJJIIJIIJJHJIJJJJJJIIJJJJJJJJIJJJJIIJGIIIIHGIIIHFHHHFCFFFFCCEEEEDDD_Mismatch_1_Sense_+_Library_PoolC
ATATCAAATGGGTTGCTCGTCATAAATAAATAAAATATAAATCTTCTCTTCTCCGTTTAATACAAATAAAAGCAATTCAAGACTGCCA
>Frequency_1_QualityScore_FFHHGFHGGGIGHIGBHJIDHEIIH_Mismatch_0_Sense_+_Library_PoolC
TAAAAGCAATTCAAGACTGTCATTA
>Frequency_1_QualityScore_FFHHHHHGHJJJJJJJJJJHIIIJJJJJJJJJJJJJJJJJJJJJJJJJIJIJIIJJJIJGIIJHIJJHHGHHHFFFFFFEE_Mismatch_1_Sense_+_Library_PoolC
AAATGGGTTGCTCGTCATAAATAAATAAAATATAAATCTTCTCTTCTCCGTTTAATACAAATAAAAGCAATTCAAGACTAT
>Frequency_1_QualityScore_FDHHHHHIHIIIIJJJJJJFIJIJJJGHIJJHIJJIJJJEIJIJIJIIGFHHFFFFFEDDDDACCCDDDDDDBDDDDDDDCDCDCCDDDDDDDD_Mismatch_1_Sense_+_Library_PoolC
GTTGAAAGTCCTCCAAATGTAAATATAATCGTGGAGCCGAGGACGCTCGCTTTCAAAAAGCAAAATGAGAAGGCAAGTTATACAGTGAGATTTG
>Frequency_1_QualityScore_FFDFHHHGGHHIIGIJJJIJJIJEGGIIIJJJJJJJJJHIIJIJIJJJJJJIIJJIJIJIIHDGHIJHFAH_Mismatch_0_Sense_+_Library_PoolC
CGTCATAAATAAATAAAATATAAATCTTCTCTTCTCCGTTTAATACAAATAAAAGCAATTCAAGACTGTCA
>Frequency_1_QualityScore_FFHHHHHJJJJJJJJIJJJIJIJJJJJIJJJJJJJIJJJJJIHAFHIJJIIJJJJJJJJJJJJGHAHHHFFFFFDFEEEDDDDDDDDDDED_Mismatch_0_Sense_+_Library_PoolC
TATAGCCTGGCAAGATGATTGATGAATGAACAACAATCTCAGAAGGAGCAAAAAATATTTTTAGGTATATCAAATGGGTTGCTCGTCATAA
>Frequency_1_QualityScore_FFHFHGHJIIIEHIJIJJJIJJJJJIJIJJJIJJIJJJIJJIIIIJGHGFHFGFHDDFFFEDEDDCDDDDDDDBDDDDDDDEDCDBB@<BBDDD_Mismatch_1_Sense_+_Library_PoolC
AGGACGCTCGCTTTCAAAAAGCAAAATGAGAAGGCAAGTTATACAGTGAGATTTGAAAACAAAATAGCATCCGACAGTAAATCCGACGGGCACC
>Frequency_1_QualityScore_DFHHHHHJJJJJJJJJJJJJJJJJJIJIJHIJJJJJJJJJJJJJHHHFFFF?AEEDDDDDDCDEEDDDDDDDDDDDEEDDDDD>@BDDDDDDDD_Mismatch_0_Sense_+_Library_PoolC
AGATTTGAAAACAAAATAGCATCCGACAGTAAATCCGACGGGCACCAAGAGTTGGGGCAAGTTTACTGGAAATGCATTAAAGGTGGAATGCAGG
>Frequency_1_QualityScore_:ADA?<DE@EEEI<>DE@FACFCA9FBE<9:EE@DDDI18D)@DD6-65@;:<>===A3@(;=??AAA?>:::3:55<90908>3AA>>BA_Mismatch_0_Sense_+_Library_PoolC
TGGAGTTGAAAGTCCTCCAAATGTAAATATAATCGTGGAGCCGAGGACGCTCGCTTTCAAAAAGCAAAATGAGAAGGCGAGTTATACAGTG
>Frequency_1_QualityScore_FDHHFDHGFHGGEHIFGIHIGIIIIGIGGGIIIIIFHGIIGHIIGHIIGGGIIIIIIGHEGHGGIIIC_Mismatch_2_Sense_+_Library_PoolC
AAAAATATTTTTAGGTATATCAAATGGGTTGCTCGTCATAAATAAATAAAATATAAATCTTCTCTCCA
>Frequency_1_QualityScore_FFHHHHHJJJJIJJJJJJIJJAGHIIJJJJIEHJJIJJJGIIJJJIJHHIIJJIJJJJHHHHFFFFFEEEFEEEDEDEDACCDDDDDDDDDDDC_Mismatch_0_Sense_+_Library_PoolC
TTACTGGAAATGCATTAAAGGTGGAATGCAGGTCGTTCGTAGTCCGGTAGCTATAGCCTGGCAAGATGATTGATGAATGAACAACAATCTCAGA
>Frequency_1_QualityScore_FFHHGFHJIJIJIJJJGJIIJIGIJFHDHCFHGHGIGHDHGIHIIGHHJJI@AGHGIGHEHFFD@BDDE@CECEADDD@CDACDAACCDDD:AB_Mismatch_0_Sense_+_Library_PoolC
GAACAACAATCTCAGAAGGAGCAAAAAATATTTTTAGGTATATCAAATGGGTTGCTCGTCATAAATAAATAAAATATAAATCTTCTCTTCTCCG
>Frequency_1_QualityScore_DFHHHFHIJJJJJJJJJJGIJJJJIIJJJJGHIJJJJJJJJJJJJJJJJJJJJJJJJJJIJHHHHHHHFFFFFFEEEEEDDDDDDEDDDDDDDD_Mismatch_0_Sense_+_Library_PoolC
TTAGGTATATCAAATGGGTTGCTCGTCATAAATAAATAAAATATAAATCTTCTCTTCTCCGTTTAATACAAATAAAAGCAATTCAAGACTGTCA
>Frequency_1_QualityScore_FFHHHHHJAFHIJJJJHHJFGIHIJJHIJGIIJJHGHIJIJIJJJJJJJJJHHHHHHFFFFFFFEEDEEEDDDDDDDDDDCDDDDDDD_Mismatch_0_Sense_+_Library_PoolC
ATTAAAGGTGGAATGCAGGTCGTTCGTAGTCCGGTAGCTATAGCCTGGCAAGATGATTGATGAATGAACAACAATCTCAGAAGGAGCA
>Frequency_1_QualityScore_FFHHHHHJIIIJJJIFHFGHGIGBGEG@GHIJJJJIIIJFFGHHHHFFE;@CDEEDDCCD?CDDDDD@DB@@CBB<BDDCECDDDDCBBDDDDD_Mismatch_0_Sense_+_Library_PoolC
CCGACGGGCACCAAGAGTTGGGGCAAGTTTACTGGAAATGCATTAAAGGTGGAATGCAGGTCGTTCGTAGTCCGGTAGCTATAGCCTGGCAAGA
>Frequency_1_QualityScore_FFHHHHHJJJJJGIHHJJJIIJJJIIJHHIJJJIGGIJJJJIJIIHJJJJJIJIJJIGIJEEHHFFDDDABDDDDDDDDDDDDDDDDCCDDDDD_Mismatch_0_Sense_+_Library_PoolC
GAGCCCCATCTGTGTATGAGATTGGAGTTGAAAGTCCTCCAAATGTAAATATAATCGTGGAGCCGAGGACGCTCGCTTTCAAAAAGCAAAATGA
>Frequency_1_QualityScore_DDHDHHHFHIJJHIHIGIJJJHHIIJJJIJJJGIIJJJHIIIIIIIJIIJJBHIIJIHHFEDDDDDDDDCDDDDDDDCDDDDCDDDDDB@BBDE_Mismatch_0_Sense_+_Library_PoolC
GTATGAGATTGGAGTTGAAAGTCCTCCAAATGTAAATATAATCGTGGAGCCGAGGACGCTCGCTTTCAAAAAGCAAAATGAGAAGGCGAGTTAT
>Frequency_1_QualityScore_FFHHHHGJJJJJJJJJJJJIJJFHIGJJJIJIJJJIIJJJJJJJJJJIGIIJJIIIJJIGIIHHHHHHHDFFFFFEEDDDDDDDEDDD_Mismatch_1_Sense_+_Library_PoolC
AGGAACAAAAAATATTTTTAGGTATATCAAATGGGTTGCTCGTCATAAATAAATAAAATATAAATCTTCTCTTCTCCGTTTAATACAA
>Frequency_1_QualityScore_FFHHHHHJIJJEGHHJIJJIIJGHIIIIIIJJJJJJJIJJJJJJJJJJJJJIJJHHHHGGFFFFFEFEECECCCDDDDDDDDDDDDDBDDD_Mismatch_0_Sense_+_Library_PoolC
TGCATTAAAGGTGGAATGCAGGTCGTTCGTAGTCCGGTAGCTATAGCCTGGCAAGATGATTGATGAATGAACAACAATCTCAGAAGGAGCA
>Frequency_1_QualityScore_FFHHHHHJJJJJIJJJJJJIJJIJIJJJJJIJJBGHIIJJJIJJIJJIJIJHIIGHHHFEFDEEECEEDCDDDDDDDDDDDFEDDEADDDDDDD_Mismatch_0_Sense_+_Library_PoolC
GTTGGGGCAAGTTTACTGGAAATGCATTAAAGGTGGAATGCAGGTCGTTCGTAGTCCGGTAGCTATAGCCTGGCAAGATGATTGATGAATGAAC
>Frequency_1_QualityScore_FFHHHHHIJJJJJJJEHJGHIGHBFHJIGGJJJIGIHIJGHGHFFFFFFFFDDEE@CDDDDDDDCBBCDDDDB?C@@DDDDBBBDDEDEEDDDB_Mismatch_0_Sense_+_Library_PoolC
GTAAATCCGACGGGCACCAAGAGTTGGGGCAAGTTTACTGGAAATGCATTAAAGGTGGAATGCAGGTCGTTCGTAGTCCGGTAGCTATAGCCTG
>Frequency_1_QualityScore_ADFHG;DFFHIHIGEHHGAGGIEGAHGCG@GICGIIHGIIGGIGGIIGFHGGCGGII>7=@ECHHDEHHEH>DFDDFFCD_Mismatch_1_Sense_+_Library_PoolC
ATGGGTTGCTCGTCATAAATAAATAAAATATAAATCTTCTCTTCTCCGTTTAATACAAATAAAAGCAATTCAAGACTGTA
>Frequency_1_QualityScore_FFHHHHHJJJJJJJJJJHHIJJJJJJJJJJIJIJJJJJJIJJJJJJJJDHIJJJJHIIJIIHGIIGHHHHFFFFFFEEEEEEEE_Mismatch_0_Sense_+_Library_PoolC
ATGGGTTGCTCGTCATAAATAAATAAAATATAAATCTTCTCTTCTCCGTTTAATACAAATAAAAGCAATTCAAGACTGTCATTA
>Frequency_1_QualityScore_FFHHHHHJJJJJJJJJJJIJJJJJJJJJJJJJJJJJJHIJIJJJJJJJJJHHIJJJJHHHFFFEFFFEEEECEEDFDD;A;@CCCCCDDDDDDD_Mismatch_1_Sense_+_Library_PoolC
CACAACAATCTCAGAAGGAGCAAAAAATATTTTTAGGTATATCAAATGGGTTGCTCGTCATAAATAAATAAAATATAAATCTTCTCTTCTCCGT
>Frequency_1_QualityScore_FFHHHHGJJFHIHHIJJJIIIIGHJIIJJIJJIJIIJIJJIJJJGHIIGGHIIJJHGEEDFFACDDEDDDBBDDDDDEECDDDDDDDDDDDDDE_Mismatch_0_Sense_+_Library_PoolC
GGGCACCAAGAGTTGGGGCAAGTTTACTGGAAATGCATTAAAGGTGGAATGCAGGTCGTTCGTAGTCCGGTAGCTATAGCCTGGCAAGATGATT
>Frequency_1_QualityScore_FFHHHHHJJJJJJIJJJJJGIIIJIJJJJJJJJJJJJJJGHIJJJJJJJIIJJJIJIIIJJJJJIHHHHEEFFFFFFFEFFEEEEDEDDDEEDD_Mismatch_1_Sense_+_Library_PoolC
CTTCTCTTATCCGTTTAATACAAATAAAAGCAATTCAAGACTGTCATTAATTGGTTGGTTAACGTCTCTCAATTATATTTGATGTGTCTCATGG
>Frequency_1_QualityScore_DFHDHHFIIJJGIIIIJIIIEIIIIIFGG??DGHGIGIGGFGGGBFH;CDHGGGGBHGGFFEEFFFEEDEDCDDDDCDEDDCDDDEDCDCC?BD_Mismatch_0_Sense_+_Library_PoolC
GGGCAAGTTTACTGGAAATGCATTAAAGGTGGAATGCAGGTCGTTCGTAGTCCGGTAGCTATAGCCTGGCAAGATGATTGATGAATGAACAACA
>Frequency_1_QualityScore_DFHGHHHIJIJJJHIIIHIIIIJJJJJIIJHIJIJJJJIJIJGJJJJGHIJGJIGEFFDDDAAB@B;@CDDBDDDDDDDEDDCDCDDDDDDEEC_Mismatch_1_Sense_+_Library_PoolC
GCAAGTTATACAGTGAGATTTGAAAACAAAATAGCATCCGACAGTAAATCCGACGGGCACCAAGAGTTGGGGCAAGTTTACTGGAAATGCATTA
>Frequency_1_QualityScore_DABFFBDGIIIGIFGHIIDEHEGIGEHBCGCHGGIIIGI4DFC?B9DF>GHIEHFGGIIIEE_Mismatch_1_Sense_+_Library_PoolC
CTTCTCTTCTCCGTTTAATACAAATAAAAGCAATTCAAGACTGTCATTAATTGGTTGGTTAT
>Frequency_1_QualityScore_FFHHGHFIJGGGIHGHGIJIJIIIIIGJJJIJJIGGI=FHGIHIIIJIGIGDHGGIIIHHHGHFH@B;?>ACCB?@BBCA:A@CCCCDDDECEE_Mismatch_0_Sense_+_Library_PoolC
AAGATGATTGATGAATGAACAACAATCTCAGAAGGAGCAAAAAATATTTTTAGGTATATCAAATGGGTTGCTCGTCATAAATAAATAAAATATA
>Frequency_1_QualityScore_DDBD<DAFGIEGHGHGIGID@BFHIIGGHHIIEDGFFHHIEBFGBHGGG<@EB>CDFHIIIHGFFFCFDDAA@CCC@>CCACDCC@?58;A@@?_Mismatch_0_Sense_+_Library_PoolC
TCCGGTAGCTATAGCCTGGCAAGATGATTGATGAATGAACAACAATCTCAGAAGGAGCAAAAAATATTTTTAGGTATATCAAATGGGTTGCTCG
>Frequency_1_QualityScore_FFHHHHHIIJIJJIJIJJJJJJJJIGIHHIHGDHIJJIJJIJJJIIIJJIHGFHHHFFCCCEDDDEEDDCDDBDCDDCDDEEDCDDECEDDDDD_Mismatch_0_Sense_+_Library_PoolC
TTGGGGCAAGTTTACTGGAAATGCATTAAAGGTGGAATGCAGGTCGTTCGTAGTCCGGTAGCTATAGCCTGGCAAGATGATTGATGAATGAACA
>Frequency_1_QualityScore_FFHGHHHIJIGHHHIGGIBDGGGGIHDGIHIJEEEEIEHGEFIIJIIGHJJIIGIIHHFDCFECACABBDBDBDD???BA@:>CC9@BB7<:AC_Mismatch_0_Sense_+_Library_PoolC
AAGCAAAATGAGAAGGCGAGTTATACAGTGAGATTTGAAAACAAAATAGCATCCGACAGTAAATCCGACGGGCACCAAGAGTTGGGGCAAGTTT
>Frequency_1_QualityScore_FDFDH;CBF<EHHACEGIIIHGECB9CDDEII@9BGGCC>DFGB<?96;8==@55@2CCEEEECBF@@CBBCEECCC35>>C:;>@(585@ABC_Mismatch_0_Sense_+_Library_PoolC
ACAATCTCAGAAGGAGCAAAAAATATTTTTAGGTATATCAAATGGGTTGCTCGTCATAAATAAATAAAATATAAATCTTCTCTTCTCCGTTTAA
>Frequency_1_QualityScore_EFBFADFHIJIGIJHGIGHIJIIIIIIGIIJIIIII?DHGIJJJIHIHIGHGIJGGIEHHHF=ACECCCDDDDDDDBDCBC@CCDDDDEDDDED_Mismatch_0_Sense_+_Library_PoolC
AGAGTTGGGGCAAGTTTACTGGAAATGCATTAAAGGTGGAATGCAGGTCGTTCGTAGTCCGGTAGCTATAGCCTGGCAAGATGATTGATGAATG
>Frequency_1_QualityScore_ADAABCF?EFEGGGGGIGGGHGG49CBGIGFHEHBDHIIFFBH;FHIGIIC@FHIG@;@DEHEE7A?CED@>@B@CECC5>ABCCDC_Mismatch_0_Sense_+_Library_PoolC
AAGGAGCAAAAAATATTTTTAGGTATATCAAATGGGTTGCTCGTCATAAATAAATAAAATATAAATCTTCTCTTCTCCGTTTAATAC
>Frequency_1_QualityScore_FFHHHHHIIIIJIJJGIIJIGHJJJGHHIJIIJJJJIHIEGAEHHFFFDCD@CDEDDDDDDDDDDDDDDACCCCABDCCCDDDDDABBDDD@DD_Mismatch_0_Sense_+_Library_PoolC
ACAAAATAGCATCCGACAGTAAATCCGACGGGCACCAAGAGTTGGGGCAAGTTTACTGGAAATGCATTAAAGGTGGAATGCAGGTCGTTCGTAG
>Frequency_1_QualityScore_FFHHHHHJHIJJJJJJJJJJJIIJJJJJIJJJJIIJJJJJJJJJJJJIJJJJJJIJJJJJIJJJFHIJJDEHHHGHFFFFFEEDECEDEDDDCC_Mismatch_0_Sense_+_Library_PoolC
TTTTTAGGTATATCAAATGGGTTGCTCGTCATAAATAAATAAAATATAAATCTTCTCTTCTCCGTTTAATACAAATAAAAGCAATTCAAGACTG
>Frequency_1_QualityScore_FFHHFHFIIJJIJJJJJJJJJJJJIJJJJJJJJJFIIJJIJJJJJIJIJJIJIGJGIJJIGGIIIIG_Mismatch_0_Sense_+_Library_PoolC
ATAAATAAATAAAATATAAATCTTCTCTTCTCCGTTTAATACAAATAAAAGCAATTCAAGACTGTCA
>Frequency_1_QualityScore_FFHHHHHGHHJIIIJIIJJJJJJJJJJJJIJIIIIIJJJJJJIJJIJJGGHHFFFEDEBB>DDDDDDDD@ACDDDDDDDDDDCDCEDDDCCCAC_Mismatch_1_Sense_+_Library_PoolC
TATACAGTGAGATTTGAAAACAAAATAGCATCCGACAGTAAATCCGACGGGCACCAAGAGTTGGGGCAAGTTTACTGGAAATGCTTTAAAGGTG
>Frequency_1_QualityScore_BFHAFFABDHEGIGHCHCHIIIGIIEIIIIIGI0CDGGIIIIGHDGC<?FEIEGGEHCCFHG:FCEHG_Mismatch_0_Sense_+_Library_PoolC
ATAAATAAATAAAATATAAATCTTCTCTTCTCCGTTTAATACAAATAAAAGCAATTCAAGACTGTCAT
>Frequency_1_QualityScore_DDFD?DFBECF,AFH<CHFF9?1:?C<4?F4C<?D@@<F:8?F8DB?@_Mismatch_0_Sense_+_Library_PoolC
CTCGTCATAAATAAATAAAATATAAATCTTCTCTTCTCCGTTTAATAC
>Frequency_1_QualityScore_FFHHHHHJJJIJIJAHIJIIIJFHIIDHIJJJJIHJJJJJIJIIJIJJJIIIJGHHHEHHFFDCDBBDD@DBDBBCDCCBDDDDBCDEEDDDDC_Mismatch_0_Sense_+_Library_PoolC
AATGAGAAGGCGAGTTATACAGTGAGATTTGAAAACAAAATAGCATCCGACAGTAAATCCGACGGGCACCAAGAGTTGGGGCAAGTTTACTGGA
>Frequency_1_QualityScore_FFHHHDHJJJJJJJJJJJJJJGHIIJJIJJJJJJIJJJJJJIJJJIIGIGJDHHHFHHFFFFFFFFEEECEEEDDDB?CCBDCDCCC_Mismatch_0_Sense_+_Library_PoolC
GGAGCAAAAAATATTTTTAGGTATATCAAATGGGTTGCTCGTCATAAATAAATAAAATATAAATCTTCTCTTCTCCGTTTAATACAA
>Frequency_1_QualityScore_FFHHHHFJJJIIJJJHIJJJJJJJJJJJJJIJJIIIJBGHIJJJJJJJHHGHIJJGHHHGHFFCCDDDEDEEDDDDDDDDDDDDCEEDCDDEDE_Mismatch_0_Sense_+_Library_PoolC
AAGAGTTGGGGCAAGTTTACTGGAAATGCATTAAAGGTGGAATGCAGGTCGTTCGTAGTCCGGTAGCTATAGCCTGGCAAGATGATTGATGAAT
>Frequency_1_QualityScore_FFHHHHHJJJJJJJIJJJJJGIIGIJJJJJJJJJJJJJJBGIJJJIJJJJJJGHIJIJGHHFFFE@DEEEEEEEDEDEEEEEDDDEDDCDDDDD_Mismatch_0_Sense_+_Library_PoolC
TGAACAACAATCTCAGAAGGAGCAAAAAATATTTTTAGGTATATCAAATGGGTTGCTCGTCATAAATAAATAAAATATAAATCTTCTCTTCTCC
>Frequency_1_QualityScore_FFHHHHHJJJJJJIJJJJJJJJJJJJJJJJJJJJJJJJJJJJJJJJJJJJJJJJJJJJJJJHHEHHHFFEFFFFEDCCDDCDDDDDDEC_Mismatch_0_Sense_+_Library_PoolC
TAGCCTGGCAAGATGATTGATGAATGAACAACAATCTCAGAAGGAGCAAAAAATATTTTTAGGTATATCAAATGGGTTGCTCGTCATAA
>Frequency_1_QualityScore_FFHHHHHJIJGHIJJJIJIJJJJJJJIIIIJJJJJIIHIJIJFFHHIJJJIJJHHIHHHHFEFDEEDDDBBCDDDEEDDDDDDDDDDDDDEEDC_Mismatch_0_Sense_+_Library_PoolC
GCACCAAGAGTTGGGGCAAGTTTACTGGAAATGCATTAAAGGTGGAATGCAGGTCGTTCGTAGTCCGGTAGCTATAGCCTGGCAAGATGATTGA
>Frequency_1_QualityScore_FFHHHHHJJJIIIGJJJJJJJJJJJJIIJFHIIJJIJJIIJJIJJJJJJIJJJJHGIJJIIGHHHHHFFFFFFFEEDDEEECDDDDDDDDDEDD_Mismatch_0_Sense_+_Library_PoolC
TCTCAGAAGGAGCAAAAAATATTTTTAGGTATATCAAATGGGTTGCTCGTCATAAATAAATAAAATATAAATCTTCTCTTCTCCGTTTAATACA
>Frequency_1_QualityScore_DFGHHHHJIIJIJGIJIIJIJJIJJJGIIJJIIJIJHGHIJJJJGHHHHFFFFFFFFFEEEEEEDDDDDACDDDDDDD_Mismatch_0_Sense_+_Library_PoolC
AATAAAAGCAATTCAAGACTGTCATTAATTGGTTGGTTAACGTCTCTCAATTATATTTGATGTGTCTCATGGCTATGA
>Frequency_1_QualityScore_A>DDDA<E4+:C@A;3++3,33<C<AF+1*:C<C**:*??4*?DDD;))BD;AA_Mismatch_0_Sense_+_Library_PoolC
TGTATGAGATTGGAGTTGAAAGTCCTCCAAATGTAAATATAATCGTGGAGCCGA
>Frequency_1_QualityScore_FFGGHHFIIEGGFGHIIHHGIJFIGIJIJJIJIJJJJJIIIJIJJIJJFHGIGGGGJJJIJJGIDHG_Mismatch_0_Sense_+_Library_PoolC
ATGGGTTGCTCGTCATAAATAAATAAAATATAAATCTTCTCTTCTCCGTTTAATACAAATAAAAGCA
>Frequency_1_QualityScore_;D:C?FF><GFF6@FA;;BFF@2BDDE66@;@AF<A;@C@3C>E;CE@B;@;)5\(.9(5;5>:@9?B@=B?B89<<B@BB0)0:>>>::A:AB_Mismatch_2_Sense_+_Library_PoolC
TTAAATCCGACGGGCACCAAGAGTTGGGGCAAGTTTACTGGAAATGCATTAACGGTGGAATGCAGGTCGTTCGTAGTCCGGTAGCTATAGCCTG
>Frequency_1_QualityScore_FFHHHHHGIJJJJJJJJJJJEGIJJJJJJIJJIIJJIJJJJJJJJJJIIJJJIJJIIJJIJGIGGIJJHHHHHGFFFFFFEEDEDEDDDDDDCC_Mismatch_1_Sense_+_Library_PoolC
TTTTAGGTATATCAAATGGGTTGCTCGTCATAAATAAATAAAATATAAATCTTCTCTTCTCCGTTTAATACAAATAAAAGCAATTCAAGACTGC
>Frequency_1_QualityScore_FFGHGHHIIJJJIJIJJJJJJJFHIJJGIJJJJJJJJJJJJIJGHIJJJJGIIJJJJGHHHFFFDFFE@@CCBBBA?CDDBDCCCDDDDDCACA_Mismatch_0_Sense_+_Library_PoolC
ATGCAGGTCGTTCGTAGTCCGGTAGCTATAGCCTGGCAAGATGATTGATGAATGAACAACAATCTCAGAAGGAGCAAAAAATATTTTTAGGTAT
>Frequency_1_QualityScore_FFFHHHHJJJJJIJJJJHIIJIJJJJJJJJJJJJIJIJJIJJJJJIIEHIJJJ_Mismatch_1_Sense_+_Library_PoolC
AAATCTTCTCTTCTCCGTTTAATACAAATAAAAGCAATTCAAGACTGTCACTA
>Frequency_1_QualityScore_FFHHHHHJIJJJJJJJJJGHIIJJJJJJJJJIIJJIJJIJIJJG@CGGFIJJIHHGHHHEFFFFFFFEEEEEDDDDDD@CDDDCCCCDCDD@CC_Mismatch_0_Sense_+_Library_PoolC
GCAAAAAATATTTTTAGGTATATCAAATGGGTTGCTCGTCATAAATAAATAAAATATAAATCTTCTCTTCTCCGTTTAATACAAATAAAAGCAA
>Frequency_1_QualityScore_FFHHHHGJJJJJJJJJJJIJJIJJJHIJJIJJJIIIJIJJJJIIIHIJJJJJJJJJJJIHHFFCEEEEECDDDDDDDBDDDD?BBD>CCDDBDD_Mismatch_0_Sense_+_Library_PoolC
TCAAAAAGCAAAATGAGAAGGCGAGTTATACAGTGAGATTTGAAAACAAAATAGCATCCGACAGTAAATCCGACGGGCACCAAGAGTTGGGGCA
>Frequency_1_QualityScore_FFHHHHHJJJJJJJJJJJJIJJJJJJJJJJJJJJJGHIJJJIIJJJJJFHIJIJJJJHHHGHHFFFFFFEEEEFEEDDCDDEDDDDDDDDDBDD_Mismatch_0_Sense_+_Library_PoolC
CAACAATCTCAGAAGGAGCAAAAAATATTTTTAGGTATATCAAATGGGTTGCTCGTCATAAATAAATAAAATATAAATCTTCTCTTCTCCGTTT
>Frequency_1_QualityScore_DD@8DFFHGIFHHGE@;CD9?<@BFHGFHHEEBF<9BCC-;@FGF)=EE@ACCAC=ACCFFEE@DDCAA;@A>C>5;>(:>DC@:>AA(+::A8_Mismatch_1_Sense_+_Library_PoolC
AGCAAAAAATATTTTTAGGTATATCAAATGGGTTGCTCGTCATAAATAAATAAAATATAAATCTTCTCTTCTCCGTTTAATACAAATACAAGCA
>Frequency_1_QualityScore_FDHHHHHJJJJJJJFHIJJJJJJJJJEGIIJJJJJJJJJJJJJJJJJJGIJJJIJJJGIIJJJIGHHHHHFFFFFFEEEEEEDDDDD_Mismatch_2_Sense_+_Library_PoolC
GTATATCAAATGGGTTGCTCGTCATAAATAAATAAAATATAAATCTTCTCTTCTCCGTTTAATACAAATAAAAGCAATTCAAGACCA
>Frequency_1_QualityScore_FFHHHHHJJJJJJJGHHIJJJJJJJIJJJJJJIJJIIJJJJJIIJHIIIJJJJIGJHJIHHHHHFFFFFFDEEEEEDDEEED_Mismatch_0_Sense_+_Library_PoolC
GGTTGCTCGTCATAAATAAATAAAATATAAATCTTCTCTTCTCCGTTTAATACAAATAAAAGCAATTCAAGACTGTCATTAA
>Frequency_1_QualityScore_FFHGHHGGIGGBGHIGJEDGBFHIIJGIIJ7@FGIJIGEIGHHHHFHDFDFF?ACDEEDDCDDACD@BB=@CDDEDBD<@DCCDDDECCCDDDC_Mismatch_0_Sense_+_Library_PoolC
AATCCGACGGGCACCAAGAGTTGGGGCAAGTTTACTGGAAATGCATTAAAGGTGGAATGCAGGTCGTTCGTAGTCCGGTAGCTATAGCCTGGCA
>Frequency_1_QualityScore_FFHHHHHJJJJIJIGHIJJJIIJJJJGGIIIIJIIJIGIIJJJJJJIJIIJJJJJJJIJJIJIJJGIHEEHHHFFFFFEEEECEEDDDDDEEDD_Mismatch_1_Sense_+_Library_PoolC
TTATATCAAATGGGTTGCTCGTCATAAATAAATAAAATATAAATCTTCTCTTCTCCGTTTAATACAAATAAAAGCAATTCAAGACTGTCATTAA
>Frequency_1_QualityScore_FFHHHHHIJJJIJJGHGHIJJIJJGHFHIHIJJIJJJJJJJIHHFEHH@DFFFDEECDCADDBDDDDDD?DDDDBDDDDEDEEDDDDBDDDDDC_Mismatch_0_Sense_+_Library_PoolC
CGACGGGCACCAAGAGTTGGGGCAAGTTTACTGGAAATGCATTAAAGGTGGAATGCAGGTCGTTCGTAGTCCGGTAGCTATAGCCTGGCAAGAT
>Frequency_1_QualityScore_FFHHHHHJIIJJIJJIJIJJHHIIJJJJJJJJIJJJIJJJIJJJJJJJJIGHIJJJJJIJIJJJJJJIDCHHHHFFFFFFDEEEE_Mismatch_0_Sense_+_Library_PoolC
CAAATGGGTTGCTCGTCATAAATAAATAAAATATAAATCTTCTCTTCTCCGTTTAATACAAATAAAAGCAATTCAAGACTGTCAT
>Frequency_1_QualityScore_FFHHHHHJJJJJJIGHJJJJIJJJJJJ?GHIIJJJJJJGIDHIJIFGIHHIIJGBEHFHGHFFFFFDEEEDDDDCDEDDEDEDEDDDDDDDDDD_Mismatch_0_Sense_+_Library_PoolC
GCAAGTTTACTGGAAATGCATTAAAGGTGGAATGCAGGTCGTTCGTAGTCCGGTAGCTATAGCCTGGCAAGATGATTGATGAATGAACAACAAT
>Frequency_1_QualityScore_FFHHGHHJJIJJJIJJJIIJIGICHIGIJJJJJJJJJJJJDGIIJJJJIGGGIGHIJIIIHHHFF>;BBEEEDCCEDDEECCCCDCEDDDDDDD_Mismatch_0_Sense_+_Library_PoolC
ATGAACAACAATCTCAGAAGGAGCAAAAAATATTTTTAGGTATATCAAATGGGTTGCTCGTCATAAATAAATAAAATATAAATCTTCTCTTCTC
>Frequency_1_QualityScore_FFHGHGHJIIJIJJHIIIJJJ?EGHHJIIDFIHGHGJIJIIJIIJIIJJIIIIIIIGIIHHGEEEFFFFCDEEECDDCDDDDBCDDDDBCEEEE_Mismatch_1_Sense_+_Library_PoolC
AGGTGGAATGCAGGTCGTTCGTATTCCGGTAGCTATAGCCTGGCAAGATGATTGATGAATGAACAACAATCTCAGAAGGAGCAAAAAATATTTT
>Frequency_1_QualityScore_D+=?3CCFBGII?FGFHIIEHGDFHGE:@@FH@D@DFDEEC;CHG<CF:@GC@);?EH;EBDC?=A?C@>5@A@A9=???9?>395(:>@@>>@_Mismatch_1_Sense_+_Library_PoolC
GTGGAATGCAGGTCGTTCGTAGTCCGGTAGCTATAGCCTGGCAAGATGATTGGTGAATGAACAACAATCTCAGAAGGAGCAAAAAATATTTTTA
>Frequency_1_QualityScore_FFHGHHHJJJJJJJJJIIJHIIIJJIJIIIIIHGIIEDFHIHJJE=FGFFFGC4=@@D=;=AEEHHDDCCDEEEDCCCA_Mismatch_0_Sense_+_Library_PoolC
AGCAAAAAATATTTTTAGGTATATCAAATGGGTTGCTCGTCATAAATAAATAAAATATAAATCTTCTCTTCTCCGTTTA
>Frequency_1_QualityScore_FFHHHHHJJJJJIIIIJJJIIJIJJJJJJJJJJJJJIIJIJGEECD@BEFDDDDDDCDEEDDDDDDDDDCCDEDCDDCADDDDDDDCCDBCDBD_Mismatch_0_Sense_+_Library_PoolC
TGAAAACAAAATAGCATCCGACAGTAAATCCGACGGGCACCAAGAGTTGGGGCAAGTTTACTGGAAATGCATTAAAGGTGGAATGCAGGTCGTT
>Frequency_1_QualityScore_FFHHHHHJJJJJJJJJJJJIAGIHIIGHGHIJJJJJIHEHHHHFFFFFDEEEDEEDDDDD@CDDDDDDDDDDDDDDDDDDDDEDDD@BDDDDDD_Mismatch_0_Sense_+_Library_PoolC
CGACAGTAAATCCGACGGGCACCAAGAGTTGGGGCAAGTTTACTGGAAATGCATTAAAGGTGGAATGCAGGTCGTTCGTAGTCCGGTAGCTATA
>Frequency_1_QualityScore_DDDFHFCCECCGGE@FEC?CFFGGGIGEHBGGGFG>HHIIFGIGIIIIHEDHEIIIFGEH;CA>>B?BCAC;>B@CBFCCBCC:5;ACDDCC>@_Mismatch_0_Sense_+_Library_PoolC
CGTTCGTAGTCCGGTAGCTATAGCCTGGCAAGATGATTGATGAATGAACAACAATCTCAGAAGGAGCAAAAAATATTTTTAGGTATATCAAATG
>Frequency_1_QualityScore_FDHHHHHJJJJJJJJJJJJIIIJJJJJJIJJJJJJJJJGIIIJJJHHFEFDEEEACDDDDDDDDCCEEDDDDDDDDDDDEEDDDDDCCBDDDDD_Mismatch_0_Sense_+_Library_PoolC
GTGAGATTTGAAAACAAAATAGCATCCGACAGTAAATCCGACGGGCACCAAGAGTTGGGGCAAGTTTACTGGAAATGCATTAAAGGTGGAATGC
>Frequency_1_QualityScore_DDFHA8CFG?AG<AGI<?EEG99??FH>B?F<?B9DBDFGG?FHECE>FGHIIIIIIEHIHEFAEHE@D;@;;>_Mismatch_0_Sense_+_Library_PoolC
GCTCGTCATAAATAAATAAAATATAAATCTTCTCTTCTCCGTTTAATACAAATAAAAGCAATTCAAGACTGTCA
>Frequency_1_QualityScore_FFHHHHHIIHFHGHIJJJJJGIHHHGHHFFEFFFEEEEEEEDDD;CBDDDDDDDDDDDBDDDBCDDEDDDDDDDDEDDDCDDDDDDDDCDEEEE_Mismatch_1_Sense_+_Library_PoolC
GGGCACCAAGAGTTGGGGCAAGTTTACTGGAAATGCATTAAAGGTGGAATGCAGGTCGTTCGTAGTCCGGTAGCTATAGCCTGGCAATATGATT
>Frequency_1_QualityScore_FDFFHHHJIIJIIJEHIIIJIJJJIJIJJIGIIIIIGEHGEHIIGHHIIHIIGHIJIGGGHIGHHIIJI_Mismatch_0_Sense_+_Library_PoolC
TAAATAAATAAAATATAAATCTTCTCTTCTCCGTTTAATACAAATAAAAGCAATTCAAGACTGTCATTA
>Frequency_1_QualityScore_FFHFDHHJJIIGIHIIGIJJJIJGIJJJJJIJJJIDGGIJJJJJJIEHGGGIJGGIEHHHFDCDECECCACCDDDDDDDDDDDEEDDEC@CDDD_Mismatch_0_Sense_+_Library_PoolC
GAGTTGGGGCAAGTTTACTGGAAATGCATTAAAGGTGGAATGCAGGTCGTTCGTAGTCCGGTAGCTATAGCCTGGCAAGATGATTGATGAATGA
>Frequency_1_QualityScore_D?DDHHFIIIIIIHDHGHICB@@DFBGIDAGFGEAGBDGG<BFF??FH=4CGIAHIIC;CDHIIHHHHFHEEDCBCC_Mismatch_0_Sense_+_Library_PoolC
GTTGCTCGTCATAAATAAATAAAATATAAATCTTCTCTTCTCCGTTTAATACAAATAAAAGCAATTCAAGACTGTCA
>Frequency_1_QualityScore_FFHHHHHJIJJJJHHIIJJIIJJJIJJJIJIGIJJJJJJIJJJJHJIGIJIJJJJJJJJJIJJJJJHHHHHHFFFFF_Mismatch_1_Sense_+_Library_PoolC
GTTGCTCGTCATAAATAAATAAAATATAAATCTTCTCTTCTCCGTTTAATACAAATAAAAGCAATTCAAGACTGGCA
>Frequency_1_QualityScore_DDHBHHDBEGIIIEI>?FHGFH?FFFHD:9:BDHFGII9?DAAG-57?ACAEDDBE=?CC>BBBBBBB>>A8@<9@BCCD@CC>CCC<?CCCC:_Mismatch_0_Sense_+_Library_PoolC
AACTACACCAGAAAACAAATTCATATTGTGACAAGGAAGGCGAGTTCCTGCCCCAAGCTACGCTCGCAGCCCGGAGATCTGAACTACCCATCAT
>Frequency_1_QualityScore_FFHHHHGIJJJJJJIGIJJJIJJJJJJJJJJJJJJJJJJJJIJIIJFGHJJJJHHHHHFFFDDDDDDDDCBDDDDDDDDEDDDDDDDDDDDDDD_Mismatch_1_Sense_+_Library_PoolC
ACGGGCACCAATAGTTGGGGCAAGTTTACTGGAAATGCATTAAAGGTGGAATGCAGGTCGTTCGTAGTCCGGTAGCTATAGCCTGGCAAGATGA
>Frequency_1_QualityScore_FFHHHHHJJJJJJIJJHJJJJIIJFHIJJJJJJJJJJJIJJJHHHHHFFFFFFEEDDDDBDDEDDEDCDDDCDDDDDDCDDDDDBDDDDDEDDD_Mismatch_0_Sense_+_Library_PoolC
GTAAATATAATCGTGGAGCCGAGGACGCTCGCTTTCAAAAAGCAAAATGAGAAGGCGAGTTATACAGTGAGATTTGAAAACAAAATAGCATCCG
>Frequency_1_QualityScore_FFHHHHHJJJJJJIIGGCEIIGGIIGIGEHHHIJGGEHIGGIJJGIIIGIJHIIIIIJIHJEHE).77)7?C_Mismatch_1_Sense_+_Library_PoolC
TAGCTATAGCCTGGCAAGATGATTGATGAATGAACAACAATCTCAGAAGGAGCAAAAAATATTTATAGGTAT
>Frequency_1_QualityScore_FFHGHHHIJGIFFHIGHIIIBDHIJGIJJJJIJIJGIIJJJJJ@FGIJIIIJHHEEFEFDDBDDDDDDBDBDCDDDEEDDDDBDDCDDCDCDCC_Mismatch_0_Sense_+_Library_PoolC
GGCACCAAGAGTTGGGGCAAGTTTACTGGAAATGCATTAAAGGTGGAATGCAGGTCGTTCGTAGTCCGGTAGCTATAGCCTGGCAAGATGATTG
>Frequency_1_QualityScore_DDDFHH?A?FCGEI<HCE<<4FECEHG4<F??EE9D8?DGIIGGIHACB<;8?BBFG)B8CGG;@=4=@_Mismatch_1_Sense_+_Library_PoolC
TAAATAAATAAAATATAAATCTTCTCTTCTCCGTTTAATACAAATAAAAGCAATTCAAGACTGTCATGA
>Frequency_1_QualityScore_FFHGHHHGIJFEHCHIIJGGGIIGGIIJIJIEGIJJJJJJJBHHIJJIJJIIIGIIEHEGHIHHGHHEE@C?BBEEACEDDDCA@B?BDC_Mismatch_1_Sense_+_Library_PoolC
GCTCGTCATAAATAAATAAAATATAAATCTTCTCTTCTCCGTTTAATACAAATAAAAGCAATTCAAGACTGTCATTAATTGGTTGGTTGA
>Frequency_1_QualityScore_FFHHHHHCGIIJJJJJIJHHIJJJJGIIIJJJJHIJJJJJJJJJJJJJJJJJJJJJHHHHHHHFFFFFFEDDDDDDDDDDDDDDDDD_Mismatch_0_Sense_+_Library_PoolC
TTAAAGGTGGAATGCAGGTCGTTCGTAGTCCGGTAGCTATAGCCTGGCAAGATGATTGATGAATGAACAACAATCTCAGAAGGAGCA
>Frequency_1_QualityScore_FFHHHHHIJJJIHIJIJJJIJJIIIJIIJJIJJIIJJJJJJJIJJJIJJIHHFDFDCDDBDDDDDDDCCCCDDDDDDDEEEDDD?BD<@ABCCD_Mismatch_0_Sense_+_Library_PoolC
AAATTCATATTGTGACAAGGAAGGCGAGTTCCTGCCCCAAGCTACGCTCGCAGCCCGGAGATCTGAACTACCCATCATTCTCCGTGGTGTTTAA
>Frequency_1_QualityScore_FFHGHGHJIHIJIIJIIIIIJJJJGIJJJJJGIIHHJIJJJGIIJHIIIJJJIJHHHHHH?DFFFFFEEEDDFEEDEDCDEDDDDDDDDDDDDD_Mismatch_0_Sense_+_Library_PoolC
AACAATCTCAGAAGGAGCAAAAAATATTTTTAGGTATATCAAATGGGTTGCTCGTCATAAATAAATAAAATATAAATCTTCTCTTCTCCGTTTA
>Frequency_1_QualityScore_FFHHHHHJJIJJJJJJJJJJJJJJJJJJJJJJJJJJJJJGIJJJGHIIJJJI_Mismatch_2_Sense_+_Library_PoolC
TCTTCTCCGTTTAATACAAATAAAAGCAATTCAAGACTGTCATTAATTGGCA
>Frequency_1_QualityScore_B???CF?<@<C>@:C<EBFHEEBHCGHGHGGCFC@FGGEHHGGIIIIFEDFHGEEGCHGGG;FGGI:CC@@@?A=5;@_Mismatch_0_Sense_+_Library_PoolC
ATAAATAAAATATAAATCTTCTCTTCTCCGTTTAATACAAATAAAAGCAATTCAAGACTGTCATTAATTGGTTGGTTA
>Frequency_1_QualityScore_FFHHHHHJJJJIJJIJJJIJIIJIJJIJJJJJGJJJJJJIIJJJJJJJJIJJJIJHIIJJJIIHFHHHEBEEEEDDDDDEDDEEDDEEDDDEDE_Mismatch_0_Sense_+_Library_PoolC
CAAGATGATTGATGAATGAACAACAATCTCAGAAGGAGCAAAAAATATTTTTAGGTATATCAAATGGGTTGCTCGTCATAAATAAATAAAATAT
>Frequency_1_QualityScore_FFHHHHGJJJIJJJJJJIIJJJJJJJJJJJJJJJJIIIIIJIIHIJJJJIJJJJIJIHIJIJJ_Mismatch_0_Sense_+_Library_PoolC
ATAAATAAAATATAAATCTTCTCTTCTCCGTTTAATACAAATAAAAGCAATTCAAGACTGTCA
>Frequency_1_QualityScore_FFHHHHAHHIJJJGIIIIIJJJIIIJJIHEDDDDD?CDDCCC@CCDCCACCCDDD>?CCDDCCDDDCD?ACCDDDDEDDDDEDDDD<B@DDDDB_Mismatch_0_Sense_+_Library_PoolC
ACGAGGAGAACTGTGACGAACGTCGGGGGAGCCCCATCTGTGTATGAGATTGGAGTTGAAAGTCCTCCAAATGTAAATATAATCGTGGAGCCGA
>Frequency_1_QualityScore_FFHHHHHJJJJIIIJJJJJIIJJJJJIJJJJJJJJJJJGGIJJJJJIJJIJHHHHFFFDDDDEDDEED_Mismatch_0_Sense_+_Library_PoolC
GAACAACAATCTCAGAAGGAGCAAAAAATATTTTTAGGTATATCAAATGGGTTGCTCGTCATAAATAA
>Frequency_1_QualityScore_FFHHHHHJJJJJJJJJJJJJJJJIJJJJJJIIJJJJJJIIIJJJIJJJJJIHHFFFDEEEEEDDDDDDDCDDDDDDDDDDDCDDDEDDDDDCDC_Mismatch_1_Sense_+_Library_PoolC
TGGAGTTGAAAGTCCTCCAAATGTAAATATAATCGTGGAGCCGAGGACGCTCGCTTTCAAAAAGCAAAATGAGAAGGCAAGTTATACAGTGAGA
>Frequency_1_QualityScore_EFHHGHHJJJJJJJJJJJJJJJJJHJJJJJJJJIJJJJIIJJJIJJIIIIGHIJJJGJJGJJJJJFGIJHEH_Mismatch_0_Sense_+_Library_PoolC
AAAATATAAATCTTCTCTTCTCCGTTTAATACAAATAAAAGCAATTCAAGACTGTCATTAATTGGTTGGTTA
>Frequency_1_QualityScore_FFHHHHHJJJJIIJJJJIIIIJJJIGIJJJJIJJJJJJJJJIJJJJJIJJJJIJJJJJJJJHHFFFFFFBEE@CEEEEEDDDDDDDDDDDDDBD_Mismatch_0_Sense_+_Library_PoolC
CGGTAGCTATAGCCTGGCAAGATGATTGATGAATGAACAACAATCTCAGAAGGAGCAAAAAATATTTTTAGGTATATCAAATGGGTTGCTCGTC
>Frequency_1_QualityScore_FFHHHHHJJJJJIIJJGIIGIEGIIJJJJJJHJJIJJJJJJIHHHHHHFFFFF@CDDEEDDDDDDDDDDBBBDDDEDDDBDDDDEDEEDDDDDD_Mismatch_0_Sense_+_Library_PoolC
AAATCCGACGGGCACCAAGAGTTGGGGCAAGTTTACTGGAAATGCATTAAAGGTGGAATGCAGGTCGTTCGTAGTCCGGTAGCTATAGCCTGGC
>Frequency_1_QualityScore_FFHHHHHIIJJJJJJJJJJJIJJJJJJJJIJJJJJJJJJJJJJJJJJJJJIJIJJJJJJJJJHHHEHFFDFFFFEEEEDDBDD;?BDDDED_Mismatch_1_Sense_+_Library_PoolC
GATAGCCTGGCAAGATGATTGATGAATGAACAACAATCTCAGAAGGAGCAAAAAATATTTTTAGGTATATCAAATGGGTTGCTCGTCATAA
>Frequency_1_QualityScore_FFGHHHHHJJJJJJFHGHIJIJFIIIJJJJJJJJJJJJJJJIJJJGIIGJJJHHFA?BDDDDDDDAB>ACDDDDDBBCDEEDDDCCDCDDDCEE_Mismatch_0_Sense_+_Library_PoolC
GGCGAGTTATACAGTGAGATTTGAAAACAAAATAGCATCCGACAGTAAATCCGACGGGCACCAAGAGTTGGGGCAAGTTTACTGGAAATGCATT
>Frequency_1_QualityScore_?DFHDDDHIJGGGIJHGIJIJFBGI@FG?FGGGIG3BGIJAEGHI@BFG=BBHIGIJ=EHEEBEFFDCCDCCBBDBBDD<09@5<5<85@CCCA_Mismatch_0_Sense_+_Library_PoolC
CTGAACTACCCATCATTCTCCGTGGTGTTTAAGCCACTTGATTTAGTTCGTGTTACGAGGAGAACTGTGACGAACGTCGGGGGAGCCCCATCTG
>Frequency_1_QualityScore_DEHF?AFGFHBHGHBFFGGGI:EHGIGHIHGFHG@GHHGHFEHGIIIIIIIGGGGFHBGHCHGDDHIEECA>AEEF@C@DFCCCCCBBBBB_Mismatch_1_Sense_+_Library_PoolC
GTATATCAAATGGGTTGCTCGTCATAAATAAATAAAATATAAATCTTCTCTTCTCCGTTTAATACAAATAAAAGCAATTCAAGACCGTCAT
>Frequency_1_QualityScore_FFHHGHHJJIIJJIJAFHIJJJJGIJGIIJJJJIIJHIIJIEGGIJJIFHJIJJJJHHHHFFFFFFFEEEEEEEDDDDDDDDDDDDDCDDDDDD_Mismatch_0_Sense_+_Library_PoolC
GAAATGCATTAAAGGTGGAATGCAGGTCGTTCGTAGTCCGGTAGCTATAGCCTGGCAAGATGATTGATGAATGAACAACAATCTCAGAAGGAGC
>Frequency_1_QualityScore_FFHHHHHIJJJJJIJJJJHHIIJJIJJJJJJJJJJJJJJJJJIJJJJJJIIJJJJJJIJJJJGIJJJHHHHHHFFFFFFEEE_Mismatch_0_Sense_+_Library_PoolC
AATGGGTTGCTCGTCATAAATAAATAAAATATAAATCTTCTCTTCTCCGTTTAATACAAATAAAAGCAATTCAAGACTGTCA
>Frequency_1_QualityScore_FFHHGHHJFHJIJIJGIJJJHEGIIIJJIJJJIIJJIJJIJJIIIJJJJJJHIJJIIJJJJJIJIJJJHHEHFFFFFDDEEEECEDE_Mismatch_0_Sense_+_Library_PoolC
CAAATGGGTTGCTCGTCATAAATAAATAAAATATAAATCTTCTCTTCTCCGTTTAATACAAATAAAAGCAATTCAAGACTGTCATTA
>Frequency_1_QualityScore_FFHHHHHJJJJJJJJJIJJIJJJJJJIIJJIJIIIIJEGIHIIJIIJJIIJJJIIIJJJJIJIJG_Mismatch_0_Sense_+_Library_PoolC
TAAATAAAATATAAATCTTCTCTTCTCCGTTTAATACAAATAAAAGCAATTCAAGACTGTCATTA
>Frequency_1_QualityScore_FFHHHHHJJIJIJIJJIIJGIFHHIHIIJJJJJJJIJJJJJJJJIJJJIJJJJHHHHHHFEFDDDDDDDDDBBDCDDCDDDDDDDDEEDDDDCD_Mismatch_0_Sense_+_Library_PoolC
ATGAGAAGGCGAGTTATACAGTGAGATTTGAAAACAAAATAGCATCCGACAGTAAATCCGACGGGCACCAAGAGTTGGGGCAAGTTTACTGGAA
>Frequency_1_QualityScore_FFHHHHHJJJJJJJJGHGJJJJJJJJJ4DHIIJJIJJFHIGIIJJIIJHIJIJJJIJHHHHHFDDDECDDEDDDDDDDDDDDDDCEEDDEDEDE_Mismatch_1_Sense_+_Library_PoolC
AAGAGTTGGGGCAAGTTTACTGGAAATACATTAAAGGTGGAATGCAGGTCGTTCGTAGTCCGGTAGCTATAGCCTGGCAAGATGATTGATGAAT
>Frequency_1_QualityScore_FFDHHHHIJFGIJIGIIEGHGICGIJGGJIIGIIIJGGEIEHHHFHHD@CEEFEDDDDDCDCCDCCBBDBD?CCDDDCDCDDC@DDAAA@BDDC_Mismatch_0_Sense_+_Library_PoolC
GGTCGTTCGTAGTCCGGTAGCTATAGCCTGGCAAGATGATTGATGAATGAACAACAATCTCAGAAGGAGCAAAAAATATTTTTAGGTATATCAA
>Frequency_1_QualityScore_DDBFDDFIEIIICEC32<<AFDHCFFEFIIIIIIEII6FEFIIB<FFIG;C@FEEF@=7=?C=EEFFDB;<;AC9;65>AB>BBB>BA?BBBBA_Mismatch_1_Sense_+_Library_PoolC
AAAAATATTTTTAGGTATATCAAATGGGTTGCTCGTCGTAAATAAATAAAATATAAATCTTCTCTTCTCCGTTTAATACAAATAAAAGCAATTC
>Frequency_1_QualityScore_FFHHHHHIIJJJJJIIJJJJJJJJIIJJJJJIIJJJJJIIIJJJJJIJIFHIJGHG_Mismatch_1_Sense_+_Library_PoolC
CTTCTCCGTTTAATACAAATAAAAGCAATTCAAGACTGTCATTAATTGGTTGGTCA
>Frequency_1_QualityScore_8D=+AACC@EEEC9429A29E*11?:::DBB@?DD9)?@6@BA;B@;@@;;-:AAA)?AADAA@?A>>15>A>B>>>>;>AA::A_Mismatch_0_Sense_+_Library_PoolC
AAGTTTACTGGAAATGCATTAAAGGTGGAATGCAGGTCGTTCGTAGTCCGGTAGCTATAGCCTGGCAAGATGATTGATGAATGAA
>Frequency_1_QualityScore_FDHHHHHJJJJIJJIJJJJJJJJJGGIJJJJGIIIIHHJJJJJJHJJJJIIGGIIJJIJIIJJEIJJGECEHHHGEFFFFBEEECEEDDDDDDC_Mismatch_0_Sense_+_Library_PoolC
ATATTTTTAGGTATATCAAATGGGTTGCTCGTCATAAATAAATAAAATATAAATCTTCTCTTCTCCGTTTAATACAAATAAAAGCAATTCAAGA
>Frequency_1_QualityScore_FFHHFHHIJIJJJJJHIJGHGIJJIJGIJJJJJJJJJJJJJJJIGHJJJJIIJIFIHHHHHHFFFFDFECDDDDDDDDDDEDEEDDCDCCDDCD_Mismatch_0_Sense_+_Library_PoolC
CAGGTCGTTCGTAGTCCGGTAGCTATAGCCTGGCAAGATGATTGATGAATGAACAACAATCTCAGAAGGAGCAAAAAATATTTTTAGGTATATC
>Frequency_1_QualityScore_FFHHHHHJJJJJJIIJJIFGJIJIJJJJJJJJJJJGHIJIJIJEHJIGIHHHHFHGDEFFDEEECEEDCBDDDDDEDDDDDBDDB<BDDDDDDD_Mismatch_0_Sense_+_Library_PoolC
ACGCTCGCTTTCAAAAAGCAAAATGAGAAGGCGAGTTATACAGTGAGATTTGAAAACAAAATAGCATCCGACAGTAAATCCGACGGGCACCAAG
>Frequency_1_QualityScore_DDBDHDDG8:AFABEH>HCHBBCG>A?DF?DG@>?DCEBDDCDBFAGGGEHGIGG4@?C>BB>>A;@_Mismatch_0_Sense_+_Library_PoolC
TTCAAAAAGCAAAATGAGAAGGCGAGTTATACAGTGAGATTTGAAAACAAAATAGCATCCGACAGTA
>Frequency_1_QualityScore_FFHHHHHIJJJJJIJJJJJJJJIJIJCIJJJJJJJFJJJHHFFDEEDEEDCCDDCDDDDEDDDDDDDBCCDDCEDDDDDDDDDCDEDDDDDDDD_Mismatch_0_Sense_+_Library_PoolC
GCCGAGGACGCTCGCTTTCAAAAAGCAAAATGAGAAGGCGAGTTATACAGTGAGATTTGAAAACAAAATAGCATCCGACAGTAAATCCGACGGG
>Frequency_1_QualityScore_FFGHHHGIJJJJFHFGIIJJJIIGHIJJIJJJJJJJJIHGHHHGHE?CFDDDEEEEDBDD@DDD?CBBDCDD@BDDDEDEEDDDDDDDDDDCDD_Mismatch_0_Sense_+_Library_PoolC
ACGGGCACCAAGAGTTGGGGCAAGTTTACTGGAAATGCATTAAAGGTGGAATGCAGGTCGTTCGTAGTCCGGTAGCTATAGCCTGGCAAGATGA
>Frequency_1_QualityScore_FFHHHHHIJ?HHI=FHJJJDHGGJIJJJJGE?E>E@ECCHEFFDD;ACDEDDCDCD<CCCDEC@CCC>A?BDCCCCCABCBBDDDD@BBDDDB<_Mismatch_1_Sense_+_Library_PoolC
TAGCATCCGACAGGAAATCCGACGGGCACCAAGAGTTGGGGCAAGTTTACTGGAAATGCATTAAAGGTGGAATGCAGGTCGTTCGTAGTCCGGT
>Frequency_1_QualityScore_FFHHHHGIJIJJJIJJJJJJJIICEGGIIIJJJJIIJIJIIJJJIBFHIIJJGHJIGI;DHHHHFFFDEE@@EEDDEEDDDEDFEEDEDDCDDD_Mismatch_0_Sense_+_Library_PoolC
GATGAATGAACAACAATCTCAGAAGGAGCAAAAAATATTTTTAGGTATATCAAATGGGTTGCTCGTCATAAATAAATAAAATATAAATCTTCTC
>Frequency_1_QualityScore_DEHAHHFIGIIIIIGGIIIEEGDEHHIGEIGIHEGAHGIGIIIIIGI@CEHHHCFDFDFCCCEEBCDCC@BBBBACCCECCBBB@BBB>?BBAA_Mismatch_1_Sense_+_Library_PoolC
GCGCTCGCTTTCAAAAAGCAAAATGAGAAGGCGAGTTATACAGTGAGATTTGAAAACAAAATAGCATCCGACAGTAAATCCGACGGGCACCAAG
>Frequency_1_QualityScore_DDHFFFHI<FBHGIIEGHGIIIGEHIIIDFHFHHCHEIIIIIIIEHGGIIGGGHGGIIIIIGGG_Mismatch_0_Sense_+_Library_PoolC
AAATAAAATATAAATCTTCTCTTCTCCGTTTAATACAAATAAAAGCAATTCAAGACTGTCATTA
>Frequency_1_QualityScore_FFHHHHHJJJJIIIJJJJJJIIICHDHIJJJJJIIGHIHIJJJHHHHHFFFFFFFEECEDACDDDDDDDADBDDDDCDDDDDD@>BCDDCEEDD_Mismatch_0_Sense_+_Library_PoolC
CAGTAAATCCGACGGGCACCAAGAGTTGGGGCAAGTTTACTGGAAATGCATTAAAGGTGGAATGCAGGTCGTTCGTAGTCCGGTAGCTATAGCC
>Frequency_1_QualityScore_=B<<2A<CEBEEIB<CFF3FEDFCE<E?8C?)?8B@B;:(\78@@=A;:@AC=(=C;AD@A@D:;3>;>AAAAAA??A?A>A3:;>A>9?>1<<_Mismatch_0_Sense_+_Library_PoolC
AATGCATTAAAGGTGGAATGCAGGTCGTTCGTAGTCCGGTAGCTATAGCCTGGCAAGATGATTGATGAATGAACAACAATCTCAGAAGGAGCAA
>Frequency_1_QualityScore_FEHHHHHJHJJIJJJJFHIIJJJIJJJJJJJJJJJJJJJJJIIJJIIJJIJJJIJJJIHHHHHHFFFFDDEEEDDDDFEEEDDDDDDEEEEEDD_Mismatch_0_Sense_+_Library_PoolC
GTCGTTCGTAGTCCGGTAGCTATAGCCTGGCAAGATGATTGATGAATGAACAACAATCTCAGAAGGAGCAAAAAATATTTTTAGGTATATCAAA
>Frequency_1_QualityScore_FFHHHHDGHIJJIIIJIIHHIIIJGIJJJJJJJJIJJJJJJJJJJJEIJIJJIJJGGECFHGIJJJGHEEEHHFFFFFFCEDA_Mismatch_2_Sense_+_Library_PoolC
AATGGGTTGCTCGTCATAAATAAATAAAATATAAATCTTCTCTTCTCCGTTTAATACAAATAAAAGCAATTCAAGACTGTCGA
>Frequency_1_QualityScore_DDFFHH<EE?ABEEBE@ACD@??E??DHFGDH??:DHEGICHFHCHGH@DGDGA>AECEHHDDEEEDCCBBCCAC>@A>;?9<A_Mismatch_0_Sense_+_Library_PoolC
TAAAGGTGGAATGCAGGTCGTTCGTAGTCCGGTAGCTATAGCCTGGCAAGATGATTGATGAATGAACAACAATCTCAGAAGGAG
>Frequency_1_QualityScore_FFHHHHHJJJJJJIJIJJJJJJJJJJJFHJJJJJJJJJJIGIIIIJJIJJJJJJIJJJJJIJJJJJJJJHHHHHFFFFFFEDECEDDDDDDDDD_Mismatch_1_Sense_+_Library_PoolC
AAAATATTTTTAGTTATATCAAATGGGTTGCTCGTCATAAATAAATAAAATATAAATCTTCTCTTCTCCGTTTAATACAAATAAAAGCAATTCA
>Frequency_1_QualityScore_FFHHHHHIJJJIJIJJJJGJJEGIIJJIIJJJJJHIJJJJJJJJJJGHHIJJIIIJJHHHHHHHFFFFFCEEEEEEDDDDDDDEDDC_Mismatch_1_Sense_+_Library_PoolC
GGAGCAAAAAATATTTTTAGGTATATCGAATGGGTTGCTCGTCATAAATAAATAAAATATAAATCTTCTCTTCTCCGTTTAATACAA
>Frequency_1_QualityScore_FFHHHHHFHIJJJJHIIGIHGGIIIJIJIJIJIJJJJJIJIIJJJIJJJIDHIGIIIJJHIIJIIIJHHHHHHFFFFFDCCCE_Mismatch_0_Sense_+_Library_PoolC
AAATGGGTTGCTCGTCATAAATAAATAAAATATAAATCTTCTCTTCTCCGTTTAATACAAATAAAAGCAATTCAAGACTGTCA
>Frequency_1_QualityScore_FFFHFHFIEGHIIJEICHHGIIIIEGIJJGGIGIGHGGHGEHIJJF@DHEEBDHCJEBEGCGGEH>?@@BBCCACACAC@C@CACDCBCCCCAC_Mismatch_0_Sense_+_Library_PoolC
ATATAAATCTTCTCTTCTCCGTTTAATACAAATAAAAGCAATTCAAGACTGTAAAAAACGGAGAAGAGAAGATTTATATTTTATTTATTTATGA
>Frequency_1_QualityScore_FDHHHHHJJJJJJJJJJJGIIJJIJJJIJIJIJJJJJJJJJJIIJJIIJJIJJJHHHHGFFFFFFFFFFEEEEEFDDDEEDDDDDDDDDDDDDE_Mismatch_0_Sense_+_Library_PoolC
GTTTAATACAAATAAAAGCAATTCAAGACTGTCATTAATTGGTTGGTTAACGTCTCTCAATTATATTTGATGTGTCTCATGGCTATGATCCATT
>Frequency_1_QualityScore_FFFHDHFIGIIIHIIIHGGEDHIGHIIFFGCIIEHIJJEGIFIIJJIJJGGGIGICHHEAGIDHHHFHHEEFEFFCEEDAC>CCCCCCDCEDC@_Mismatch_0_Sense_+_Library_PoolC
ATATCAAATGGGTTGCTCGTCATAAATAAATAAAATATAAATCTTCTCTTCTCCGTTTAATACAAATAAAAGCAATTCAAGACTGTCATTACAA
