# Supplementary material for: Differential Gene Expression Reveals Candidate Genes for Drought Stress Response in Abies alba (Pinaceae)
Source: PLoS One. 2015 Apr 29;10(4):e0124564. doi: 10.1371/journal.pone.0124564 (PMC4414588; doi:10.1371/journal.pone.0124564)
Supplement: S2 File — (GZ) [file pone.0124564.s002.gz › comp10062_c0_seq1.fa]

>comp10062_c0_seq1 len=352 path=[1:0-263 265:264-275 277:276-351]
TCTTTTCAACAAAATGACCTGAATTGAATTTCTTCCTGACTTGTTTTGCTTCATTCGTGTATATCCTCACCAAATGGTTTCTTCATCAGCTCAGCTGTGTTAGAGTTCAATGTCAGCAGATTGCGGTCTATTTCATCAAATCCCTCCTGGTGCTCGTTCGTTGTCCAAGTGTAATAATAGCCTTGGGCTACATACTTTGTTTTCCTGCAGCTGAGGTTACCAGGTTTGTGAATTAAGAGGACTTGCATGTGGGTTTTTGCAAGGCTTCAATCAATAGTGTTGTTTTAGTGTTTTTCACTTTCCTGTTATTCACATTGTAATCAAGGAAAGCCATAGACCCCTGCTGGGAATG

>Frequency_2_QualityScore_FFHHHFHJGIIIJJJIJJJJJJIJJJJJFIIIIJIIEGHIIJJIJIJJIJJJJIIJIHIHGIJIIHHHG?CFFEFFEDEDCCCDCDDDDDDACD_Mismatch_0_Sense_+_Library_PoolT
CCAAATGGTTTCTTCATCAGCTCAGCTGTGTTAGAGTTCAATGTCAGCAGATTGCGGTCTATTTCATCAAATCCCTCCTGGTGCTCGTTCGTTG
>Frequency_1_QualityScore_FFHHHHHJJIFFIIJJCHJ_Mismatch_2_Sense_+_Library_PoolT
ATTGTCTTAGTGTTTTTCA
>Frequency_1_QualityScore_DAFHHDFIJJJJJJJJJJJJJIJJIJJIJHHFIIHIJJIIDFDHIJJJIJJJJJJJIIHHHHHHHFFFFFFFEED@CE=ACDDDCDDDDDDDDD_Mismatch_0_Sense_+_Library_PoolT
GTGGGTTTTTGCAAGGCTTCAATCAATAGTGTTGTTTTAGTGTTTTTCACTTTCCTGTTATTCACATTGTAATCAAGGAAAGCCATAGACCCCT
>Frequency_2_QualityScore_FFGHGHHIIIHIIJGHIDGHIIIIJJJJJIJJJJIIIJIJIJJJGHGJIJJJJIIIIJGGHFHIGFGGGECDEEEEEEEEEEEDDCDCDDDCED_Mismatch_0_Sense_+_Library_PoolC
GTTCGTTGTCCAAGTGTAATAATAGCCTTGGGCTACATACTTTGTTTTCCTGCAGCTGAGGTTACCAGGTTTGTGAATTAAGAGGACTTGCATG
>Frequency_2_QualityScore_EFHHHHGIIJIEIIJEHIJJJJJIJJIJJJJJJJJJJJIHIIIJIIJJJIEGEFIIIIGGGHHGGGGFGEEEEEEEEEEDDEEEDCDDBDDDDC_Mismatch_0_Sense_+_Library_PoolC
GGACTTGCATGTGGGTTTTTGCAAGGCTTCAATCAATAGTGTTGTTTTAGTGTTTTTCACTTTCCTGTTATTCACATTGTAATCAAGGAAAGCC
>Frequency_2_QualityScore_EEEHHGHIHIIIGGIHIIIIIIHDGEGHIGGHGGGIIIIIHIFIF=CEHEIFFHGHEGGIGIIHHFIGFEGCAACCC?DECDDEDDAAB??BCD_Mismatch_1_Sense_+_Library_PoolC
CTATTTCATCAAATCCCTCCTGGTGCTCGTTCGTTGTCCAAGTGTAATAATAGCCTTGGGCTACATACTTTGTTTTCATGCAGCTGAGGTTACC
>Frequency_1_QualityScore_FFHHHHHJIJJJJJGIHEHIIIJIJJJJJJJIJJJJJJJJIJJJHIJJJJJJJIIJJJIJJHHIJIIGHHHHFFFDEFECEDCDDDDDDDDDED_Mismatch_1_Sense_+_Library_PoolC
GTTCGTTGTCCAAGTGTAATAATAGCCTTGGGCTACATACTTTGTTTTCATGCAGCTGAGGTTACCAGGTTTGTGAATTAAGAGGACTTGCATG
>Frequency_1_QualityScore_FFHHHHHJJJJHIJJJJJIIGHIIJHIJHIJJIHIJDFIIGHHIIIIGGGIGFGIJJJJJJHHJJGEHFBDFFFDDDECDDDDDCDDED>CADB_Mismatch_0_Sense_+_Library_PoolC
TACATACTTTGTTTTCCTGCAGCTGAGGTTACCAGGTTTGTGAATTAAGAGGACTTGCATGTGGGTTTTTGCAAGGCTTCAATCAATAGTGTTG
>Frequency_1_QualityScore_FFHFHGHIJJJIJJEHIGGHHJGGEHIJJJJIJIJJIJIIIJJ@FIIJJJEHIIIJJJJGHHHEEEHFDFFFFDEEEDCA>@CDDDDDCDDDDD_Mismatch_0_Sense_+_Library_PoolC
CTGAGGTTACCAGGTTTGTGAATTAAGAGGACTTGCATGTGGGTTTTTGCAAGGCTTCAATCAATAGTGTTGTTTTAGTGTTTTTCACTTTCCT
>Frequency_1_QualityScore_FFHHHFHICGGIJJIIJJJJJJJJJJJJIJJJJJJGEIJJJJJJJJJJJEGJFHIJIHJJ@HIJHFEFHEFEECFDEDEEDDDEDCDCD;@?BD_Mismatch_1_Sense_+_Library_PoolC
CCAAGTGTAATAATAGCCTTGGGCTACATACTTTGTTTTCATGCAGCTGAGGTTACCAGGTTTGTGAATTAAGAGGACTTGCATGTGGGTTTTT
>Frequency_1_QualityScore_FDHHGHHECGHJGIHIIJ??FDCHBHHEH2D@FHIJJJJICC=B@CGFGIEGHHD?>EEBDF>DCC>AA@AACDCDD@CCCC>CDEEDCC><CA_Mismatch_0_Sense_+_Library_PoolC
AGAGGACTTGCATGTGGGTTTTTGCAAGGCTTCAATCAATAGTGTTGTTTTAGTGTTTTTCACTTTCCTGTTATTCACATTGTAATCAAGGAAA
>Frequency_1_QualityScore_B+AA?FF?CGF?CFHH?CC?B**1*1*1?;F?):8B00**0?**9BF_Mismatch_2_Sense_+_Library_PoolC
GCTCGTTGTCCAAGTGTAATAATACCCTTGGGCTACATACTTTGTTT
>Frequency_1_QualityScore_FFHHHHFHJJJJJJJJIIIIJJJIJHHHGGIIIJJJIJIJJJHIIIIJJJJJJJIIIIJJJJJJDGHHHFGFCEFEEDED@CCDDCCDFEDDDD_Mismatch_0_Sense_+_Library_PoolC
TCCTGGTGCTCGTTCGTTGTCCAAGTGTAATAATAGCCTTGGGCTACATACTTTGTTTTCCTGCAGCTGAGGTTACCAGGTTTGTGAATTAAGA
>Frequency_1_QualityScore_FFHDHHHJJJIJJJJJJJJJJJJJHIIJJJJJIJJJGIJJJJJJJJJJHIIIJJGIHGCHFFFFFDEEE@;;@CCDEDDDDDDDDDDDDDCEDD_Mismatch_0_Sense_+_Library_PoolC
GAGTTCAATGTCAGCAGATTGCGGTCTATTTCATCAAATCCCTCCTGGTGCTCGTTCGTTGTCCAAGTGTAATAATAGCCTTGGGCTACATACT
>Frequency_1_QualityScore_FFHHHHFGIIJJJIJJIIIIJJJJIIJHIJIJJJJJJJJIGJJIJJJJJJJHIJJJJIJJJHHHFFFFFDECCBDEDEEEDCDDDDDDDDBDDD_Mismatch_0_Sense_+_Library_PoolC
TTAGAGTTCAATGTCAGCAGATTGCGGTCTATTTCATCAAATCCCTCCTGGTGCTCGTTCGTTGTCCAAGTGTAATAATAGCCTTGGGCTACAT
>Frequency_1_QualityScore_DB?ABF<GG<GGAI>@BHBEAFHIIBHHIHGEG9CD<D3;F;GDGG?DFGF@D?GEHGAHC@EDD@@@ECC2ADDED@D@CCC;5;1;;>53:?_Mismatch_0_Sense_+_Library_PoolC
GTAATAATAGCCTTGGGCTACATACTTTGTTTTCCTGCAGCTGAGGTTACCAGGTTTGTGAATTAAGAGGACTTGCATGTGGGTTTTTGCAAGG
>Frequency_1_QualityScore_=8FDDDFFFE<DHD1<?FA0?FBBFCED@B9?D9BB?D9BBFACFFC@F==7=CDFE@3??E>;@;7@(;?CBB55>AA;5@ABB_Mismatch_1_Sense_+_Library_PoolC
GACTTGCATGTGGGTTTTTGCAAGGCTTCAATCAATAGTGTTGTTTTAGTGTTTTTCACTTTCCTGTTGTTCACATTGTAATCAA
>Frequency_1_QualityScore_FFHHHHHJJJJJIIJJJJGHIBFHHJIJIJJJJJJJJJJJJJJJJJJJCGIIJIJJJJIJIJGGH>CEDCFFF@CEDEDACFDACDD@@BDDDD_Mismatch_1_Sense_+_Library_PoolC
GCTCGTTCGTTGTCCAAGTGTAATAATAGCCTTGGGCTACATACTTTGTTTTCATGCAGCTGAGGTTACCAGGTTTGTGAATTAAGAGGACTTG
>Frequency_1_QualityScore_FFHHHHHHIJJJJJJJJJJJJIJJGIJJJJJJGIIJHIHIJJJJJIJJHIFIJJIIJFHIJ@GGHHHFFFFFDEEEEEDDCDDDDCDCDDCDDD_Mismatch_0_Sense_+_Library_PoolC
TACTTTGTTTTCCTGCAGCTGAGGTTACCAGGTTTGTGAATTAAGAGGACTTGCATGTGGGTTTTTGCAAGGCTTCAATCAATAGTGTTGTTTT
>Frequency_1_QualityScore_DFH>FH<?@GHIIIIIIIIGHIIIGEGEBGGIIHIHEGHGBCFGFAGGIIHDGHHEE>EC>?DDCF@C@;>CC<;ACCC>9<CACCCCCCCCC@_Mismatch_1_Sense_+_Library_PoolC
TTGCGGTCTATTTCATCAAATCCCTCCTGGTGCTCGTTCGTTGTCCAAGTGTAATAATAGCCTTGGGCTACATACTTTGTTTTCATGCAGCTGA
>Frequency_1_QualityScore_FFHHHHHIFGHJJJJIJJJJJFHIIIJGIJJIJIJGHIJIJJJJGIIJGGHJIGCH@CFHCHIJHGGEEEGIEHHHFFFFFFFEEACED>@=@B_Mismatch_1_Sense_+_Library_PoolC
CCAAGTGTAATAATAGCCTTGTGCTACATACTTTGTTTTCCTGCAGCTGAGGTTACCAGGTTTGTGAATTAAGAGGACTTGCATGTGGGTTTTT
>Frequency_1_QualityScore_FFHHHHHIIJJIJEIGIGHHICFHJJJGGJJIGIIJJJJJJJIIJDFDAHFHIJJIFFCEGGGEHHGHHFFDEFFEEEECCEEDDDEEFEDCDC_Mismatch_0_Sense_+_Library_PoolC
TTAAGAGGACTTGCATGTGGGTTTTTGCAAGGCTTCAATCAATAGTGTTGTTTTAGTGTTTTTCACTTTCCTGTTATTCACATTGTAATCAAGG
>Frequency_1_QualityScore_FFHHHHHJJIJGIJJJJIJFIIGGIJGIJIHIJGIJGGIIIIIBFIJJJGIJJHIHHHGHFFFCDDEFECCCECDDDDDDDCADDDEDDC@@;?_Mismatch_0_Sense_+_Library_PoolC
CAATGTCAGCAGATTGCGGTCTATTTCATCAAATCCCTCCTGGTGCTCGTTCGTTGTCCAAGTGTAATAATAGCCTTGGGCTACATACTTTGTT
>Frequency_1_QualityScore_FFHHHHHJJJJJJJJJJJJJJIJHJIJJJJJJJJJJJJIJJJJIJJJ)0?FHHIJJJJJJJJJJJJJJIGIIHGHGFHFFFFFDDEEEEEDDDD_Mismatch_0_Sense_+_Library_PoolC
TCTTTTCAACAAAATGACCTGAATTGAATTTCTTCCTGACTTGTTTTGCTTCATTCGTGTATATCCTCACCAAATGGTTTCTTCATCAGCTCAG
>Frequency_1_QualityScore_FFHHHHHIJJJJJJJJJJJIJHIIJIIIIJJHIIJJIIGCFDB?DFGEIIIIJJJCHGEHDEGHEHEHGCEEFFFFEDEACCDD>BBCA@CD>A_Mismatch_0_Sense_+_Library_PoolC
ATTTCATCAAATCCCTCCTGGTGCTCGTTCGTTGTCCAAGTGTAATAATAGCCTTGGGCTACATACTTTGTTTTCCTGCAGCTGAGGTTACCAG
>Frequency_1_QualityScore_FFHHHHHCFEAEJGEHIGIJJIJJJJJJJJJJIJJJJHHJIJJIJJJGIJJIJJGHJJJIIG@EIJIGCCEHEEDDEEEAECEDCDDCDDD=@D_Mismatch_0_Sense_+_Library_PoolC
GTCCAAGTGTAATAATAGCCTTGGGCTACATACTTTGTTTTCCTGCAGCTGAGGTTACCAGGTTTGTGAATTAAGAGGACTTGCATGTGGGTTT
>Frequency_1_QualityScore_FDHHHHHJJJJJJJJJJIJJIJJJJGGGIIIJJJIIGHFIIJJGGIJJJJJIJGIIIJJIJIGHHHHHHFFFFFAEDEEDDDDDDDDDDDDDDD_Mismatch_0_Sense_+_Library_PoolC
GTTTTTGCAAGGCTTCAATCAATAGTGTTGTTTTAGTGTTTTTCACTTTCCTGTTATTCACATTGTAATCAAGGAAAGCCATAGACCCCTGCTG
>Frequency_1_QualityScore_FFHHHHHJJJJJJJJJJJJJJJIIIJJJJJFHIJIIIJJJJJJJJJIJJJJJJJJEHJJAHGIHBFFFFFFFEEEEEEDDDEDCD>CA9<A?CD_Mismatch_0_Sense_+_Library_PoolC
CTTTGTTTTCCTGCAGCTGAGGTTACCAGGTTTGTGAATTAAGAGGACTTGCATGTGGGTTTTTGCAAGGCTTCAATCAATAGTGTTGTTTTAG
>Frequency_1_QualityScore_FFFHHFFIIJFHIJJIJJJJGGIBDFCCGIJIHGJIG>DGGGGDGHIIJGEIGGGH@FGDGGIIJIHEHFDD@DFF=B6@A@=CCCCDDCCDCD_Mismatch_1_Sense_+_Library_PoolC
CTGGTGCTCGTTCGTTGTCCAAGTGTAATAATAGCCTTGGGCTACATACTTTGTTTTCATGCAGCTGAGGTTACCAGGTTTGTGAATTAAGAGG
>Frequency_1_QualityScore_DD=DHCF@GFIGEHGIIHIDHHIGHGIJJJJJHHIIJIIIIGGGIJJIIFGHIIGGI=CHIIJGIIIIIDAHEHHEFFFFFEEEDDB?BBDDCD_Mismatch_1_Sense_+_Library_PoolC
AGTGTAATAATAGCCTTGGGCTACATACTTTGTTTTCATGCAGCTGAGGTTACCAGGTTTGTGAATTAAGAGGACTTGCATGTGGGTTTTTGCA
>Frequency_1_QualityScore_FDDFFFHIEGHIJJJJJJGJJIJGGGIIJIJGIIJJJJIIJJIJJJJIFEHFGGJJJIIJJJJJH>EHHFEECCDDDDCCC?BBDDBDBBCACC_Mismatch_0_Sense_+_Library_PoolT
GTGTTTTTCACTTTCCTGTTATTCACATTGTAATCAAGGAAAGCCATAGACCCCTGCTGGGAATGGACCCCAGGACCTGTGGGAACCAAAGTTC
>Frequency_4_QualityScore_FFHHHHHJGGGIIHIJJJJFHHIJJJIIIJJJJJJJIIIJJJJJJIJJHIIJIJJJJGIIJJJJIIIIIIIIGGGGFEEEDEEDEDDCCDCCDD_Mismatch_0_Sense_+_Library_PoolC
ATCAATAGTGTTGTTTTAGTGTTTTTCACTTTCCTGTTATTCACATTGTAATCAAGGAAAGCCATAGACCCCTGCTGGGAATGGACCCCAGGAC
>Frequency_3_QualityScore_EEGGDGHIIHGIIGHIHHHIJJIIGHEFIIIJHIJIJGIIHHIJJIHDGIIGGFHIIIHEGIGBC@CFBCEHHEEHF@BDACCCBDCC>BCDBC_Mismatch_0_Sense_+_Library_PoolC
CTTCAATCAATAGTGTTGTTTTAGTGTTTTTCACTTTCCTGTTATTCACATTGTAATCAAGGAAAGCCATAGACCCCTGCTGGGAATGGACCCC
>Frequency_3_QualityScore_EEHFGCFFHIIIIHIIFHEFHIGHFHIIJGHIIHIGGHHIIHIIHIFHHIHHIIHIIGHIIFIIIJHJIHGGHGFFCCDDDEEDDCCBBCCCDD_Mismatch_0_Sense_+_Library_PoolC
AATAGTGTTGTTTTAGTGTTTTTCACTTTCCTGTTATTCACATTGTAATCAAGGAAAGCCATAGACCCCTGCTGGGAATGGACCCCAGGACCTG
>Frequency_3_QualityScore_FEHHHHHJJJIJJJIJIJJIIHIIJJIJIHHIIJJJIJJIIIJHJIIJGIIIJJJIGHIIJJIHHGGFEEFEDCDCBCCCDCDDDCDEEEDDCC_Mismatch_0_Sense_+_Library_PoolC
CTTTCCTGTTATTCACATTGTAATCAAGGAAAGCCATAGACCCCTGCTGGGAATGGACCCCAGGACCTGTGGGAACCAAAGTTCTATTTTTTTC
>Frequency_2_QualityScore_CDC?EECIEGCEGGAGCGFABGGGBGE?EEAG?E;AEGDIHEEBFFIEGC>FDDCCCAA<??BEC>@A=??ADAB???AA>A=@C<A?=?=BBD_Mismatch_0_Sense_+_Library_PoolC
TTCACTTTCCTGTTATTCACATTGTAATCAAGGAAAGCCATAGACCCCTGCTGGGAATGGACCCCAGGACCTGTGGGAACCAAAGTTCTATTTT
>Frequency_2_QualityScore_@DGFHEEIFIIIE?GIICGC?EGDCEEEEGCGGHIIIIGIIADEEAFFHGIGD=A<CECEFGADEEACC?CAACC?A???A?=?CCDECC7?AC_Mismatch_0_Sense_+_Library_PoolC
TCACTTTCCTGTTATTCACATTGTAATCAAGGAAAGCCATAGACCCCTGCTGGGAATGGACCCCAGGACCTGTGGGAACCAAAGTTCTATTTTT
>Frequency_2_QualityScore_EEHGHHGJJIJJJIIIIJIJJJJJIIJJIIIJJJJJIIIJJIIIIJIIIIIJJIIJJIIJIJIIIGEGEEEFDDDEDDDDDACCDDCCDACDDE_Mismatch_0_Sense_+_Library_PoolC
GTTTTTCACTTTCCTGTTATTCACATTGTAATCAAGGAAAGCCATAGACCCCTGCTGGGAATGGACCCCAGGACCTGTGGGAACCAAAGTTCTA
>Frequency_2_QualityScore_FFHHHHHIJJJJJIJJIJJJIJIJIJIIIJJJJJJGIJJIJIJJIIIJIIIJJIJIIIGIIIGIIIIHGGFFEEEEECCAACCDDDDCADE@DD_Mismatch_0_Sense_+_Library_PoolC
TTTTCACTTTCCTGTTATTCACATTGTAATCAAGGAAAGCCATAGACCCCTGCTGGGAATGGACCCCAGGACCTGTGGGAACCAAAGTTCTATT
>Frequency_1_QualityScore_FFHHHHHJJJJJJJJDHIIJJJJJJIFHGIJJJJJJJJJJJJJIIIJJJJIIJJJIIJJJJIIJCFHIIHIIHHHHHHFFFDEEDDBCDDCDDD_Mismatch_0_Sense_+_Library_PoolC
GGCTTCAATCAATAGTGTTGTTTTAGTGTTTTTCACTTTCCTGTTATTCACATTGTAATCAAGGAAAGCCATAGACCCCTGCTGGGAATGGACC
>Frequency_1_QualityScore_DDHHD2C:EFII>ECHIIEHG>CG@FGCDCBBDFFHHD@GIEHAEE>FGHDG@DCEHGD<DAHGFHH>ECDDEBBC?B==?=C@CCB@CBBB@@_Mismatch_0_Sense_+_Library_PoolC
TTTAGTGTTTTTCACTTTCCTGTTATTCACATTGTAATCAAGGAAAGCCATAGACCCCTGCTGGGAATGGACCCCAGGACCTGTGGGAACCAAA
>Frequency_1_QualityScore_FFHHCFHJJJJIFHIIGHHIIJJIJJJJIJJJJJJIJGHIJDGGIJJJIIHICGHHGHHHHHGHE?B@B?CCEDDDCCACCDDDDDDDDDDDDD_Mismatch_0_Sense_+_Library_PoolC
GAGGTTACCAGGTTTGTGAATTAAGAGGACTTGCATGTGGGTTTTTGCAAGGTTCAATCAATAGGTGTTGTTTTAGTGTTTTTCACTTTCCTGT
>Frequency_1_QualityScore_FFHHHHHJJIIIJJJJJJJJHIIJJHIJJJJJJJIJJHHGIJJJJEHIIHIHJJJGIJJJJJJGIJHHHHCHHFBCDDDDDD@CDCCCC_Mismatch_1_Sense_+_Library_PoolC
GCCTTGGGCTACATACTTTGTTTTCATGCAGCTGAGGTTACCAGGTTTGTGAATTAAGAGGACTTGCATGTGGGTTTTTGCAAGGTTCA
>Frequency_1_QualityScore_FFHHHHGJJJJIJJJHIJJJIGIGHIIHIJJFIIJJGHIGIJIJJIJIJJJJJHHHGFFFFFDEDEDDDDBDDDDDDDDDDDDDDDDD>CDEDE_Mismatch_1_Sense_+_Library_PoolC
TTTTTCACTTTCCTGTTTTTCACATTGTAATCAAGGAAAGCCATAGACCCCTGCTGGGAATGGACCCCAGGACCTGTGGGAACCAAAGTTCTAT
>Frequency_1_QualityScore_FFHHGHHJJJJGHFHIIJIJJJJJJJJJIJJJJJJJJJJJIIJJJIJIJIJIJJJJJJJIJJIJIJJJHHGGHFFFDFEDDDDDDDDCDCDDDD_Mismatch_0_Sense_+_Library_PoolC
TGTTGTTTTAGTGTTTTTCACTTTCCTGTTATTCACATTGTAATCAAGGAAAGCCATAGACCCCTGCTGGGAATGGACCCCAGGACCTGTGGGA
>Frequency_1_QualityScore_D?FFDFD<ACFHCHFDEHEHEHIJ?GFAGHGHIJJGBFICIGEII8B>FDCGGG<CEHGDGEEHC;;2;?CDE@>?BDBDBADD?CD9/??<?A_Mismatch_0_Sense_+_Library_PoolC
GTTTTAGTGTTTTTCACTTTCCTGTTATTCACATTGTAATCAAGGAAAGCCATAGACCCCTGCTGGGAATGGACCCCAGGACCTGTGGGAACCA
>Frequency_1_QualityScore_FFHHHHFIJJJJJJJJJJJJJJJJJJIIJJJJJIJJJJJJJJIIJJJJJIJIIJJJJJJIJIIJIJHHGHHFFFDDDDDDDDCDCDBCBDDDAC_Mismatch_0_Sense_+_Library_PoolC
TTAGTGTTTTTCACTTTCCTGTTATTCACATTGTAATCAAGGAAAGCCATAGACCCCTGCTGGGAATGGACCCCAGGACCTGTGGGAACCAAAG
>Frequency_1_QualityScore_FDHHHHHJJJIJJJJEGIFHIJJIIJEHIJIJHIJJJJJIJJJJJJJJJJJFHIJHIIIIJJHGHH?DEFFDFCEEEEE@CCBDCBDDDDCCCD_Mismatch_1_Sense_+_Library_PoolC
GTTTTCATGCAGCTGAGGTTACCAGGTTTGTGAATTAAGAGGACTTGCATGTGGGTTTTTGCAAGGTTCAATCAATAGGTGTTGTTTTAGTGTT
>Frequency_1_QualityScore_DFHHHHHIIIIIIIJJJJIGIIIJGIIIFHJIJJJJJJJJGIIJJJJIGGHHII:FEHCGEHE??DDEEE@BDCDDBDDC@C@DDEDEEDDDDC_Mismatch_0_Sense_+_Library_PoolC
TTTCCTGTTATTCACATTGTAATCAAGGAAAGCCATAGACCCCTGCTGGGAATGGACCCCAGGACCTGTGGGAACCAAAGTTCTATTTTTTTCC
>Frequency_1_QualityScore_DDGFHFHIIHIEDHGEHIIIIJJIJDBAFEHIEIGGGEGEHBGGIJE?GG?B<CFDFH;FFHGGEHEHCBDBDCCE>???=@B??ACC@CDDCD_Mismatch_0_Sense_+_Library_PoolC
TTTCACTTTCCTGTTATTCACATTGTAATCAAGGAAAGCCATAGACCCCTGCTGGGAATGGACCCCAGGACCTGTGGGAACCAAAGTTCTATTT
>Frequency_1_QualityScore_FFHHHHHJJGHJJGHGIJJJJJIIJGIJJJJIJJHIJJDGGJJGGIJJJFHJIIJJEGHEIG?CEHHDFBDEDAC@DEDDCCCDDDDDDDDDCD_Mismatch_1_Sense_+_Library_PoolC
GTTACCAGGTTTGTGAATTAAGAGGACTTGCATGTGGGTTTTTGCAAGGTTCAATCAATAGGTGTTGTTTTAGTGTTTTTCACTTTCCTGTTAT
>Frequency_1_QualityScore_FFHHGHHIHJIJJIJJJJJIHIIJJJJJJIIIFIGIJIJGJIGJJJJJIEHDHIGEGGGGIFGHFFFFECEEDDDBBDDBDCCCFEEEEEDDDD_Mismatch_1_Sense_+_Library_PoolC
CTTTCCTGTTATTCACATTGTAATCAAGGAAAGCCATAAACCCCTGCTGGGAATGGACCCCAGGACCTGTGGGAACCAAAGTTCTATTTTTTTC
>Frequency_1_QualityScore_FFHGHHHJJJJJJJIJJJJJJIJIJJJIIJJJJJIJJJJJJJJIJIJJIJJJJJJJIJIJIIJJJHIHHHFFFFEEEECDDDDDDDDDDDDEDE_Mismatch_0_Sense_+_Library_PoolC
TTTTTCACTTTCCTGTTATTCACATTGTAATCAAGGAAAGCCATAGACCCCTGCTGGGAATGGACCCCAGGACCTGTGGGAACCAAAGTTCTAT
>Frequency_1_QualityScore_FFHHHHHJJJJJJJJJJIJJJGJJJIJIJJIJJJJJJJJJJJJJJJJJJJHIJJJJHHHJJJIGFHHFFDDFEDDEDDDDDDCDDFDEDEEDDB_Mismatch_0_Sense_+_Library_PoolC
ACTTTCCTGTTATTCACATTGTAATCAAGGAAAGCCATAGACCCCTGCTGGGAATGGACCCCAGGACCTGTGGGAACCAAAGTTCTATTTTTTT
>Frequency_1_QualityScore_EFHGHHHJGJJJJJJJGHJJHHGIJJHIJJJJIIJJJJIJIGHJJDHHIJJIIIJJ@EHHIIIEHHHHGE@CFDCCCEEDCCCCCDDDDDDDDD_Mismatch_1_Sense_+_Library_PoolC
TGCTGAGGTTACCAGGTTTGTGAATTAAGAGGACTTGCATGTGGGTTTTTGCAAGGTTCAATCAATAGGTGTTGTTTTAGTGTTTTTCACTTTC
>Frequency_1_QualityScore_FFHAHHFIEHEHGHBGGGHFHHIDHHIIIIFFGHGGIGIIIIIIIIIIIEHEIGHIIII@EGGIHGFFEAABDFFDCACEDDB?BAC@C@BDBC_Mismatch_1_Sense_+_Library_PoolC
GCAAAGCTTCAATCAATAGTGTTGTTTTAGTGTTTTTCACTTTCCTGTTATTCACATTGTAATCAAGGAAAGCCATAGACCCCTGCTGGGAATG
>Frequency_1_QualityScore_EFHHHHFGGHJJJJJJJJJJJJJJJJJJJJJJJJJJJJJJJJJJJJJJJJIIJJIJJJJJIJJJJIJJHHEFHFFFDCDDDDDCCDCDBDDDDD_Mismatch_0_Sense_+_Library_PoolC
TTTTAGTGTTTTTCACTTTCCTGTTATTCACATTGTAATCAAGGAAAGCCATAGACCCCTGCTGGGAATGGACCCCAGGACCTGTGGGAACCAA
>Frequency_1_QualityScore_FFHHHHHJJJJJJJJHIJJJJJIJJJJJJIJJGHIJJJJJHIJJHIIJJIJIJGIIIIJJJJJJJGIJHHFFFFDEECEDACCDEDDCDCEDD:_Mismatch_1_Sense_+_Library_PoolC
GGGCTACATACTTTGTTTTCATGCAGCTGAGGTTACCAGGTTTGTGAATTAAGAGGACTTGCATGTGGGTTTTTGCAAGGTTCAATCAATAGGT
