# Supplementary material for: Differential Gene Expression Reveals Candidate Genes for Drought Stress Response in Abies alba (Pinaceae)
Source: PLoS One. 2015 Apr 29;10(4):e0124564. doi: 10.1371/journal.pone.0124564 (PMC4414588; doi:10.1371/journal.pone.0124564)
Supplement: S2 File — (GZ) [file pone.0124564.s002.gz › comp18866_c0_seq1.fa]

>comp18866_c0_seq1 len=703 path=[1:0-211 964:212-240 767:241-302 304:303-387 703:388-428 429:429-466 467:467-481 482:482-702] : tr|B9ILE6|B9ILE6_POPTR Predicted protein OS=Populus trichocarpa GN=POPTRDRAFT_779215 PE=4 SV=1 e-value: 2e-17 blast score: 90.5
ATGGAACTGGAAAAATTTTGGGAGGAGATTTACAGTACTGAAGTCAGCATTGAACGGGAAGATGTTGTTGTGCAGAGAACAGTAAGGGTGGAAGAAGCATTACTGCTGGGAAGAGAGGCAATCGAAGAAACTAGAGATGATGATGGAAGTGTTTGGCTGAAAGAAATGATCCAGGAAAAGGGAAAGGGGGTAAGACTAAGCTACCCTATTATTGCAAAAATGAGGGCAGATCAAGGTAGGAAAGGATCAGACAGAGATGTTAGAGTGGAGAAGTTATTCAATAACGTTGGGGTTGGAAGAAAGTTTGTCTGTTATGTTGTAGTGGAGAGATATGTATTGAAAAGACTGGATGGAAGTGTTGTTATGACTTATTCGTTTAGAAATTGCACCCAGATAGACGCGAAGAGGGAATAAAAATGCATAAAATCCGATAAGGAAATAATATGGTGGCTAAATGAGTATAATCTGCATTTTTTTTTACTATAATATATGTTATACTAAGAGAACCGATGATTTCCTAAGATTGTTTGTAATAACCCGACCATGCTAATCCCTGATTTTGTACTAAACGAACATGTAATGTTGAAATTAGGCCGTGGGCCAAAAGCACTATGATGTAATGTTTATAAAGGATTAATAAAACAATCCACAGCTACAGAGGACGACGTAAAATGAGACATGGGGGTCCATGAATCCATATTTA

>Frequency_2_QualityScore_EEHHFHHJIIAGHIIIGIIIJICHGGIFEIIIIIIGEHIIFGIIIIJJHIIJIJIHII?DHGGFEDFC??BBDECCDCCD???CCCCC5;=ACC_Mismatch_0_Sense_+_Library_PoolT
ATGGAACTGGAAAAATTTTGGGAGGAGATTTACAGTACTGAAGTCAGCATTGAACGGGAAGATGTTGTTGTGCAGAGAACAGTAAGGGTGGAAG
>Frequency_1_QualityScore_FFHGHHHJJJJJJJHJJJIIJJJJJJJJJJIJJIJJIJJJIJJJJJJIIJHIGIJIIIJIIHIIIHFHHGHHFDFFFFEDDDDDDDD<CBCDDD_Mismatch_2_Sense_+_Library_PoolT
CCTAAGATTGTTTGTAATAACCTGACCATGCTAATCTCTGATTTTGTACTAAACGAACATGTAATGTTGAAATTAGGCCGTGGGCCAAAAGCAC
>Frequency_1_QualityScore_FFHHHHHJJJJJJJJJJJJJJHIIIJJJJJJJJJJJJJIJIJIJJJJJJJJJIIJJJHHFEHHFFFFFCCEEECBDDED_Mismatch_0_Sense_+_Library_PoolT
TATGTTATACTAAGAGAACCGATGATTTCCTAAGATTGTTTGTAATAACCCGACCATGCTAATCCCTGATTTTGTACTA
>Frequency_1_QualityScore_FFHHHHHJJIJJJJJJJJJHIIIIEIIIJJJJJHIIIIIIJJJHIIJJIIJIJJJHIIHHHHHHHFFFFEEEDEEDDDDDDDDDADCDCDDD?A_Mismatch_0_Sense_+_Library_PoolT
AAGAAGCATTACTGCTGGGAAGAGAGGCAATCGAAGAAACTAGAGATGATGATGGAAGTGTTTGGCTGAAAGAAATGATCCAGGAAAAGGGAAA
>Frequency_1_QualityScore_DDFHHHFGII>FHIH+ABEFHEHG<@?B>@CEFGIGIIIIIIGIGCG?4?BCGHGAFHIIIGDGE@CHB?;?BECC;A?CBA=?A>@>@C>>A@_Mismatch_0_Sense_+_Library_PoolT
GTAAGACTAAGCTACCCTATTATTGCAAAAATGAGGGCAGATCAAGGTAGGAAAGGATCAGACAGAGATGTTAGAGTGGAGAAGTTATTCAATA
>Frequency_1_QualityScore_FFHHHHHJJIJJJJJJJJJJJIEHJJJJJJJIJJJJJJJJIJJJJJIJGHJJJJJJJJIJIIIIGHGHHHFFFFFEEEDED_Mismatch_0_Sense_+_Library_PoolT
ATGTAATGTTGAAATTAGGCCGTGGGCCAAAAGCACTATGATGTAATGTTTATAAAGGATTAATAAAACAATCCACAGCTA
>Frequency_1_QualityScore_FFHHFFHIH<EGHIIFHFAEEHGDIIJGDIJGIGEDGIGGBDGIJJHAHH@?<@@@@A@=AHHHF@DFFCECCEC;AFDA5;>CCDEEACDDDC_Mismatch_1_Sense_+_Library_PoolT
CATGCTAATTCCTGATTTTGTACTAAACGAACATGTAATGTTGAAATTAGGCCGTGGGCCAAAAGCACTATGATGTAATGTTTATAAAGGATTA
>Frequency_1_QualityScore_EFFFHHHJJJJJIJJJIIJJJIJJJJJJJJJJJJJJJJIIJJJJJJJJJGHHGFFFEEEEEEDDDDDEDDDDEDDDDDDDDDDD_Mismatch_0_Sense_+_Library_PoolT
AGTGTTGTTATGACTTATTCGTTTAGAAATTGCACCCAGATAGACGCGAAGAGGGAATAAAAATGCATAAAATCCGATAAGGAA
>Frequency_1_QualityScore_FFHHHHHJJJJJHGIGIJJJIJJJIIJJJJJIJJJJHIJJJJFGHIIJJJJJJJJHHHHHHFFFFFDDEEDDDDDDDDDDDDDDDDDDDDCDDD_Mismatch_0_Sense_+_Library_PoolT
GCATTGAACGGGAAGATGTTGTTGTGCAGAGAACAGTAAGGGTGGAAGAAGCATTACTGCTGGGAAGAGAGGCAATCGAAGAAACTAGAGATGA
>Frequency_1_QualityScore_FFHHHGHJHJJIJJJJJJIJJJJIIJJJJJ@GHIJJJJJJGIIGIIIIGIJEHIJJHHHHHHHHFFFFFEE_Mismatch_0_Sense_+_Library_PoolT
AAACGAACATGTAATGTTGAAATTAGGCCGTGGGCCAAAAGCACTATGATGTAATGTTTATAAAGGATTAA
>Frequency_1_QualityScore_FFHHHHHJJJJJJJJJJJJJJJIJJIJJJJJJJIIJJJJJJJJJFGIJIIHIIJHIDGIJJIJJJJHHHHHHFDDDDDDEEDDEEEEEEEEEED_Mismatch_1_Sense_+_Library_PoolT
AGAGGGAATAAAAATGCATAAAATCCGATAAGGAAATAATATGGTGTCTAAATGAGTATAATCTGCATTTTTTTTTACTATAATATATGTTATA
>Frequency_1_QualityScore_FFHFFDHIII@CGHGGE+@GG>EHCGGGIIIEIIGEDFHHHIIIIIIIBHIIIEGHGIIIIH5>@@DB@BDDDDDDDDDDDDEDDCACCDDB?<_Mismatch_1_Sense_+_Library_PoolT
AAAAGACTGGATGGAAGGGTTGTTATGACTTATTCGTTTAGAAATTGCACCCAGATAGACGCGAAGAGGGAATAAAAATGCATAAAATCCGATA
>Frequency_1_QualityScore_FFHHHHHCBEEBHIGIBHGGGGGDB?ECGHHGDDBG??FHGG>D?FHIIIEGIGIIGFEHGIH5=BD:>>@CCD(5>>5;:A5>@ACDDA?CC@_Mismatch_0_Sense_+_Library_PoolT
ATCAAGGTAGGAAAGGATCAGACAGAGATGTTAGAGTGGAGAAGTTATTCAATAACGTTGGGGTTGGAAGAAAGTTTGTCTGTTATGTTGTAGT
>Frequency_1_QualityScore_FDGFDHFIJJIJHIIGIJJFIGIIIJJJJJJJJJIJJIJIIIIIIJBEEHEHFFFFFFEECCCEEDD?@;?_Mismatch_0_Sense_+_Library_PoolT
ATGACTTATTCGTTTAGAAATTGCACCCAGATAGACGCGAAGAGGGAATAAAAATGCATAAAATCCGATAA
>Frequency_1_QualityScore_FFHHHHHJJJJJJJIHJIIJIIJJGHIJJJJIDHIJJJIJJJJJJJJJJHHHHHHFFFCEDDEEDEDDCBDBDDDCCD@CCDCDDDDDDDDDCC_Mismatch_0_Sense_+_Library_PoolT
GAAAGAAATGATCCAGGAAAAGGGAAAGGGGGTAAGACTAAGCTACCCTATTATTGCAAAAATGAGGGCAGATCAAGGTAGGAAAGGATCAGAC
>Frequency_1_QualityScore_FFHHHHHJJIIJJJJIIJJIGGIGIJJI7AHIJJJJGIIIGIIJGGHHFHHFFFFFFDEECEDDDDDDCCCDCACDDDDDDDDBDCDDDDDDCD_Mismatch_0_Sense_+_Library_PoolT
GAAATGATCCAGGAAAAGGGAAAGGGGGTAAGACTAAGCTACCCTATTATTGCAAAAATGAGGGCAGATCAAGGTAGGAAAGGATCAGACAGAG
>Frequency_1_QualityScore_BDDCCFFDHIEICFHIICHGHGIHGGGHIIGGIGIGGIIGGHFHEIACHHGEEDBCFCCCCEECCCB=_Mismatch_0_Sense_+_Library_PoolT
ATGACTTATTCGTTTAGAAATTGCACCCAGATAGACGCGAAGAGGGAATAAAAATGCATAAAATCCGA
>Frequency_1_QualityScore_FFHHHHHJJJJJAFGHJJIJJJJIJIIJIJIIFHIFHHIIJFGHIJJIJGHIJJJIJJJJJJHHHHDFAABBDDDDD?CCCEDACCCCDDDDDD_Mismatch_0_Sense_+_Library_PoolT
GGCAGATCAAGGTAGGAAAGGATCAGACAGAGATGTTAGAGTGGAGAAGTTATTCAATAACGTTGGGGTTGGAAGAAAGTTTGTCTGTTATGTT
>Frequency_1_QualityScore_FFHHHHHIJJJJIHHIIJJIGJJJIIIJIJJJHIIIJHIJIJJBFHIJJJJJJJJJJHHHHHHFFFFDEBEDDDDDDDDBDDDDDDDDDCCCDD_Mismatch_0_Sense_+_Library_PoolT
AGCATTGAACGGGAAGATGTTGTTGTGCAGAGAACAGTAAGGGTGGAAGAAGCATTACTGCTGGGAAGAGAGGCAATCGAAGAAACTAGAGATG
>Frequency_1_QualityScore_FFHHHHHJIIJIIIIJJJJJGIGGHIIIJGGGIGGHGHJJIJIBD8BFIIIJIJJIHIJJJHFDDDDDDDCDDDDEFDDEFDDDECCDDDDCCD_Mismatch_0_Sense_+_Library_PoolT
AAATGCATAAAATCCGATAAGGAAATAATATGGTGGCTAAATGAGTATAATCTGCATTTTTTTTTACTATAATATATGTTATACTAAGAGAACC
>Frequency_1_QualityScore_FFHHHHHJJJJJJJGIIJJJJIIJJIJJJJJJJJJIJIJHHHH_Mismatch_0_Sense_+_Library_PoolT
AGACGCGAAGAGGGAATAAAAATGCATAAAATCCGATAAGGAA
>Frequency_1_QualityScore_FFHHGHHJJIJIIHJIJJ@GGHGEGIGGIJHEHDDDFGIJJJJJJIJHJJJJFIJGHIIIJJHEFHFFEBFDDB8=ACCDDDDDDDDDCBDCDD_Mismatch_0_Sense_+_Library_PoolT
GGCAATCGAAGAAACTAGAGATGATGATGGAAGTGTTTGGCTGAAAGAAATGATCCAGGAAAAGGGAAAGGGGGTAAGACTAAGCTACCCTATT
>Frequency_1_QualityScore_FFHHGHHJJJJJJJJJJJIJEHHIIJJIIJJJJJJJJJGHHGHFHIIGJFHIHJJIIDGIJHHHGDFHFDCBBDCD3;@B>CC?CDD:ADD<CD_Mismatch_0_Sense_+_Library_PoolT
AAAATGAGGGCAGATCAAGGTAGGAAAGGATCAGACAGAGATGTTAGAGTGGAGAAGTTATTCAATAACGTTGGGGTTGGAAGAAAGTTTGTCT
>Frequency_1_QualityScore_FFHHHHFIJEGGHIIIIJFHIJJGJJIIHHIIIIJJJJJJJJJJGIHIIJJJJJJIEFFEDDDDDDDDDCDDDDEDDDDEDDDDDDDDDDD_Mismatch_0_Sense_+_Library_PoolT
GGATGGAAGTGTTGTTATGACTTATTCGTTTAGAAATTGCACCCAGATAGACGCGAAGAGGGAATAAAAATGCATAAAATCCGATAAGGAA
>Frequency_1_QualityScore_FFHHH3DHIIJJJJJJJJJJIJGIIIIJJHIJIJJJJ@FHIIJJJGHHHGHFFFFFEEEEEFEDDDCDDDDDDDDDDDDDDDDCCDDDDDDDBD_Mismatch_2_Sense_+_Library_PoolT
TGGCTCAAAGAAATGATCCAGGAAAAGGGAAAGGGGGTAAGACTAAGCTACCCTATTATTTCAAAAATGAGGGCAGATCAAGGTAGGAAAGGAT
>Frequency_1_QualityScore_FFDBHDHICGGIGGGGHGIJJIGIJJJGIJJJIJGIHGHIJCFGFFGGIIJJIGIIEHG=AABEFDFB>@>@CEEC@@DD==?B?ACBCDDDCD_Mismatch_0_Sense_+_Library_PoolT
TAAGATTGTTTGTAATAACCCGACCATGCTAATCCCTGATTTTGTACTAAACGAACATGTAATGTTGAAATTAGGCCGTGGGCCAAAAGCACTA
>Frequency_1_QualityScore_FFDHFFFGHHIGCHIEHDEGGIGIGGGGGHEHIJIGGEIIIID?BFIJGGGIIIJEIIGGFFDBD=BBDBBCDDCDA@:CCCDDDECCDDBDDD_Mismatch_0_Sense_+_Library_PoolT
AAGACTGGATGGAAGTGTTGTTATGACTTATTCGTTTAGAAATTGCACCCAGATAGACGCGAAGAGGGAATAAAAATGCATAAAATCCGATAAG
>Frequency_1_QualityScore_FFHHHHHIJJJJJJJJJJJJJJIJHJIJJJIJJIJJIJJJJJJJHHHHHFFFFFFFEEECCBDDDDDDDDCDDDEEEDCDDDDDDDDECD@CDE_Mismatch_0_Sense_+_Library_PoolT
TATTCGTTTAGAAATTGCACCCAGATAGACGCGAAGAGGGAATAAAAATGCATAAAATCCGATAAGGAAATAATATGGTGGCTAAATGAGTATA
>Frequency_1_QualityScore_FFHHHHHJJJJJJJJJIIIJJJJJJJJJJJIJJJJJJJJJJJJJJIIJIJJIIJJJJJIIJIJIJJHHFFFDDDDEEDDDDDCDDEDDDEEEED_Mismatch_0_Sense_+_Library_PoolT
TTTTTACTATAATATATGTTATACTAAGAGAACCGATGATTTCCTAAGATTGTTTGTAATAACCCGACCATGCTAATCCCTGATTTTGTACTAA
>Frequency_1_QualityScore_FFHHHHHJIIJJJJJJJIIJJJGIIJJIIHGIHJJBFHHIJJJJJJJJJJJJJJHHHHHFFFFDDDDDDDDDDDDDCDDDDCDCDDDDDDDDDC_Mismatch_0_Sense_+_Library_PoolT
ACGGGAAGATGTTGTTGTGCAGAGAACAGTAAGGGTGGAAGAAGCATTACTGCTGGGAAGAGAGGCAATCGAAGAAACTAGAGATGATGATGGA
>Frequency_1_QualityScore_FDFFHHHGGG+AFHHGGGIAHAGHHHHAFGGHGJGGIBGDGGDFGGIHGIICHJCHGCEGFDHEEEADECCCEDDCC@@CCAACD@CC;ADEDD_Mismatch_0_Sense_+_Library_PoolT
CAGATCAAGGTAGGAAAGGATCAGACAGAGATGTTAGAGTGGAGAAGTTATTCAATAACGTTGGGGTTGGAAGAAAGTTTGTCTGTTATGTTGT
>Frequency_1_QualityScore_DDFHHHHJJJFIGCGIGGEEFICGGHEBDHHIIFEEE5@DGHIGGCEHHGFFFFFEEEEFEECCDCDBC@CDD?BBDDDDCCC4@CBCCCDBDC_Mismatch_1_Sense_+_Library_PoolT
TGGCTGAAAGAAATGATCCAGGAAAAGGGAAAGGGGGTAAGACTAAGCTACCCTATTATTTCAAAAATGAGGGCAGATCAAGGTAGGAAAGGAT
>Frequency_1_QualityScore_FFGHHHFHHIGHIJJJIGHJJJIIJJJJJFIJHGJ?FHIIJJJJJJJJJJJJJJJHHHGFFFFDDDDDDCDDDDDDDDDDDDDDCDDECDEDDD_Mismatch_1_Sense_+_Library_PoolT
TCGGGAAGATGTTGTTGTGCAGAGAACAGTAAGGGTGGAAGAAGCATTACTGCTGGGAAGAGAGGCAATCGAAGAAACTAGAGATGATGATGGA
>Frequency_1_QualityScore_DD>??<@EFIIHGIIG@FEHDGGFGCHEHGG<BBDGFBFD>BFCCFF@FHD;4=@C)7=7==BB@C>?CA@A???=8=B828::>@@>>C@>A<_Mismatch_0_Sense_+_Library_PoolT
TAGGCCGTGGGCCAAAAGCACTATGATGTAATGTTTATAAAGGATTAATAAAACAATCCACAGCTACAGAGGACGACGTAAAATGAGACATGGG
>Frequency_1_QualityScore_D0@A=FFGBBCGHF?EHIIIII>?DDGHBFGIDGH9?9BBFF<CFFHGHE_Mismatch_0_Sense_+_Library_PoolT
GTGGAGAGATATGTATTGAAAAGACTGGATGGAAGTGTTGTTATGACTTA
>Frequency_1_QualityScore_FFHHHHHJJJJJJJJJJJGIJIHIIJJIJHHJJJIJIJJIIJJJJJJJJJJJJIFGIHJIJIIHHHFFFFFEFDEEECEDCCCCDCDB=BBB@B_Mismatch_0_Sense_+_Library_PoolT
GATGATTTCCTAAGATTGTTTGTAATAACCCGACCATGCTAATCCCTGATTTTGTACTAAACGAACATGTAATGTTGAAATTAGGCCGTGGGCC
>Frequency_1_QualityScore_FDHDHHHIJJJJICHJJGIJJJJJJJGII<GGIIJJJIJJJIJJIIJJIIJJJEEFFFFFCDEEEECDDCDDCDDEDFFDDDDDDDBDDDCCCA_Mismatch_0_Sense_+_Library_PoolT
GAGTATAATCTGCATTTTTTTTTACTATAATATATGTTATACTAAGAGAACCGATGATTTCCTAAGATTGTTTGTAATAACCCGACCATGCTAA
>Frequency_1_QualityScore_FFHHHHHJIIEGIJIJJJJJIJJJJJJJJIIGHJJJJHIJJIJJHJJIIIJJIIJJIIHHHHHHHHFEFEECEDCCDEDDEEEDDDDDDDDDDD_Mismatch_0_Sense_+_Library_PoolT
GATGTTAGAGTGGAGAAGTTATTCAATAACGTTGGGGTTGGAAGAAAGTTTGTCTGTTATGTTGTAGTGGAGAGATATGTATTGAAAAGACTGG
>Frequency_1_QualityScore_FFHGHHHHIIJIJJJJJJCHHIGHIIJJGIEGHIGIJGHGIJJJJJIJJJIJHHHGHHHFFFFDEEFEECEEEEDDDDDDDDDDEEEDEDDDCD_Mismatch_0_Sense_+_Library_PoolT
GATAAGGAAATAATATGGTGGCTAAATGAGTATAATCTGCATTTTTTTTTACTATAATATATGTTATACTAAGAGAACCGATGATTTCCTAAGA
>Frequency_1_QualityScore_FFHHGHHJJJJJJGHIIHIIJJJJJJJJJJJIIIIJJIGHJJHHHHHHFFDFFFECECEDDDDCEDDDD_Mismatch_1_Sense_+_Library_PoolT
GATAGACGCGAAGAGGGAATAAAAATGCATAAAATCCGATAAGGAAATAATATGGTGGCTAAATGAGCA
>Frequency_1_QualityScore_FFGHHHHIJJJJJJJJJHIJIJJJJHIJJJJJJJJJJIJJHIGGGHIIJJJIJJJIJHHHHHFFDFFFEE@ABDDDDDDDDDDDDDDDDDDDDD_Mismatch_0_Sense_+_Library_PoolT
TGGGAGGAGATTTACAGTACTGAAGTCAGCATTGAACGGGAAGATGTTGTTGTGCAGAGAACAGTAAGGGTGGAAGAAGCATTACTGCTGGGAA
>Frequency_1_QualityScore_FFHHHHHIJJJJJJJJJJJJJJJJJJJJJGHIJJJHIJIJJIIJJJJJHGFGIHIJIEH=DHEEHFFFFEFEEEEEEDDDDBDDDDCDDDDDDD_Mismatch_0_Sense_+_Library_PoolT
TTACAGTACTGAAGTCAGCATTGAACGGGAAGATGTTGTTGTGCAGAGAACAGTAAGGGTGGAAGAAGCATTACTGCTGGGAAGAGAGGCAATC
>Frequency_1_QualityScore_DEHHHHHGIDGFHGJJJJJIJJJJJIJJIFJJIJIJIJJIJJJJJJIJIJAEFFFFFFEDEEEEDDDDDDDFFDDD_Mismatch_0_Sense_+_Library_PoolT
TGATGGAAGTGTTTGGCTGAAAGAAATGATCCAGGAAAAGGGAAAGGGGGTAAGACTAAGCTACCCTATTATTGCA
>Frequency_1_QualityScore_DDHHGH?GGIIIG=GHGGDCFG<?F@B<DF0:?DGHGBGBEH8C<8CGDC:.==@@C@ABA>A;:A>CC>CCCDCCCDDDCDCCCCCCCCBBCC_Mismatch_0_Sense_+_Library_PoolT
TGCATAAAATCCGATAAGGAAATAATATGGTGGCTAAATGAGTATAATCTGCATTTTTTTTTACTATAATATATGTTATACTAAGAGAACCGAT
>Frequency_1_QualityScore_FFHHHHHJJJJJJJIJJJJJJJJJJJIJJJJJJJJJJJJIHIIJHIJJJIIJJJGIII;DAHHHHHHDFFCEEDEDEDDEEDEFEDDDDDCDDD_Mismatch_0_Sense_+_Library_PoolT
TAAGCTACCCTATTATTGCAAAAATGAGGGCAGATCAAGGTAGGAAAGGATCAGACAGAGATGTTAGAGTGGAGAAGTTATTCAATAACGTTGG
>Frequency_1_QualityScore_FFHHHHHIIJIIJHIJIJJJIIJIJGGHHIJ?HHHJJJJJJJJJJJJIJJJJJIGHHIIIHHH_Mismatch_0_Sense_+_Library_PoolT
GAAGATGTTGTTGTGCAGAGAACAGTAAGGGTGGAAGAAGCATTACTGCTGGGAAGAGAGGCA
>Frequency_1_QualityScore_FFHHHHHJJJJJJJJJJJJJJJJJJJJJJJJJJJJJJIJJJJJJJGIIJIIHIIJHJJJJJJJJJHHFFDEEEEEEDDDDD?CDEDDD>CDDCD_Mismatch_0_Sense_+_Library_PoolT
TTTTACTATAATATATGTTATACTAAGAGAACCGATGATTTCCTAAGATTGTTTGTAATAACCCGACCATGCTAATCCCTGATTTTGTACTAAA
>Frequency_1_QualityScore_FFHHHHHIJJJJJJJJJJJJIJJJJJJJJJJJJJJJJJJJJHIJJIJJJJJJJIJJJJHHHHHFFFFFFCECEEEEDDEEEDDDDD=BBDDDCD_Mismatch_0_Sense_+_Library_PoolT
ATATATGTTATACTAAGAGAACCGATGATTTCCTAAGATTGTTTGTAATAACCCGACCATGCTAATCCCTGATTTTGTACTAAACGAACATGTA
>Frequency_1_QualityScore_FFHHHFHEHGFGGBBBGFGHIE<FGH@@HHHBGFHIIBDGIGHGIIICGGHIEHBHHCEAHEFF@?A?BBAC?=CB6>?CCA@@C@CCCDCDCC_Mismatch_0_Sense_+_Library_PoolT
GAACGGGAAGATGTTGTTGTGCAGAGAACAGTAAGGGTGGAAGAAGCATTACTGCTGGGAAGAGAGGCAATCGAAGAAACTAGAGATGATGATG
>Frequency_1_QualityScore_FFHHGFHIHIJJIIGIJJHJJJJJJIHHGGIIIIEIJIIIIJJIIIJJIHGGFEDFDBDDFECCCCBBB@DDDDDDEDDDDBDDDDDCDDDBBB_Mismatch_1_Sense_+_Library_PoolT
AACCGATGATTTCCTAAGATTTTTTGTAATAACCCGACCATGCTAATCCCTGATTTTGTACTAAACGAACATGTAATGTTGAAATTAGGCCGTG
>Frequency_1_QualityScore_FFHCFHHFHHGHIJIIIJGGGIIIEIJJJJGHIHIJGHDHFGIIJFHIJIIGHHHHHHFFFFFD@CE5@ABBDDDEC@CDDCDDDDAC@BC_Mismatch_0_Sense_+_Library_PoolT
GGGTTGGAAGAAAGTTTGTCTGTTATGTTGTAGTGGAGAGATATGTATTGAAAAGACTGGATGGAAGTGTTGTTATGACTTATTCGTTTAG
>Frequency_1_QualityScore_FFGFHHHIIJJJJJIJIIIJJJJIIJJJJJJJJJJJIJJIIJIJJHIJIJJJJJJGHHGIIEIGHHCHHEHFFDDDDBCCDCDCDDEDDEEEDE_Mismatch_0_Sense_+_Library_PoolT
AAGAGGGAATAAAAATGCATAAAATCCGATAAGGAAATAATATGGTGGCTAAATGAGTATAATCTGCATTTTTTTTTACTATAATATATGTTAT
>Frequency_1_QualityScore_FDHHHBFGEHIIIJGIIIEDGIGIJGGIIJJJIJJJIHGIIJJJDHHJ<-=ACHHFEDDFEFFEEEEEC>@@BBDDBBBDDDBDDCDCCDEDCA_Mismatch_0_Sense_+_Library_PoolT
GTTTGTAATAACCCGACCATGCTAATCCCTGATTTTGTACTAAACGAACATGTAATGTTGAAATTAGGCCGTGGGCCAAAAGCACTATGATGTA
>Frequency_1_QualityScore_FFHHHHHJJJJJIJJJJJJJJJJIIJJJIJJJJJJJJJIJJJJJJJJJJJJJJIJJJJJJGIJHHHHFFEDDDDDDDDEDDDDDDDDCDDD<@D_Mismatch_0_Sense_+_Library_PoolT
CGTGGGCCAAAAGCACTATGATGTAATGTTTATAAAGGATTAATAAAACAATCCACAGCTACAGAGGACGACGTAAAATGAGACATGGGGGTCC
>Frequency_1_QualityScore_FFHHHFHJJAGHCICJGJJGIJGGIJHJJJJIJJJJIJBGHIIIJBFHGIJIJADDFFFFECEEEEDDDDCCDEFEDDDDCDBBCDDDDDDBBD_Mismatch_0_Sense_+_Library_PoolT
TGATGATGGAAGTGTTTGGCTGAAAGAAATGATCCAGGAAAAGGGAAAGGGGGTAAGACTAAGCTACCCTATTATTGCAAAAATGAGGGCAGAT
>Frequency_1_QualityScore_FFH@FHHJJJJJJJJJJJJJIJJIJJJJIJJJJJJJJJJJJJIJJJIIICHIJJJGHHHHFFFFDEECEEDDEDFDDDACDDDDDDCCCDDEED_Mismatch_0_Sense_+_Library_PoolT
GGGTAAGACTAAGCTACCCTATTATTGCAAAAATGAGGGCAGATCAAGGTAGGAAAGGATCAGACAGAGATGTTAGAGTGGAGAAGTTATTCAA
>Frequency_1_QualityScore_FFHHHHHJCGHIGJIIJIJJJIGIHJGIFIJIIIIIJFGIIIJJIHIIJJIJJJIJJJIJJJJHHFFDEECCDDDDDEDDCCDDDDEDEEDDDD_Mismatch_0_Sense_+_Library_PoolT
GATCAAGGTAGGAAAGGATCAGACAGAGATGTTAGAGTGGAGAAGTTATTCAATAACGTTGGGGTTGGAAGAAAGTTTGTCTGTTATGTTGTAG
>Frequency_1_QualityScore_FFHHHHHJJHIICFFHHIJFIIHJGIGIJJJHIJJJJJJJJJJJJJJHIGIJJJJJHFDDDDDDDBDDDCDDDDDDDEDDDDEDDDDBDDDDDD_Mismatch_0_Sense_+_Library_PoolT
ACTGGATGGAAGTGTTGTTATGACTTATTCGTTTAGAAATTGCACCCAGATAGACGCGAAGAGGGAATAAAAATGCATAAAATCCGATAAGGAA
>Frequency_1_QualityScore_FEHHHHHJJJJJJJJIIJJJJJJJJJJIJJJJJJEHIGEIIIJJIIIGHHHHFFDDEEEEEDDDDDEDDDDEAC@BDDDDDD_Mismatch_0_Sense_+_Library_PoolT
GTGTTGTTATGACTTATTCGTTTAGAAATTGCACCCAGATAGACGCGAAGAGGGAATAAAAATGCATAAAATCCGATAAGGA
>Frequency_1_QualityScore_FFHHHHHIIIJJGIIIJJJJJJJJEHJJJJJIJJIHGHFHHIFHIJJJJIIIIIHIGHHGHHHEHEE=?BFFFDEEDEEDEEEEEDDDDDDDDD_Mismatch_0_Sense_+_Library_PoolT
AGCTACCCTATTATTGCAAAAATGAGGGCAGATCAAGGTAGGAAAGGATCAGACAGAGATGTTAGAGTGGAGAAGTTATTCAATAACGTTGGGG
>Frequency_1_QualityScore_FFHHHHHJJJIIJJJJJJJJIJJJJJJJJJJJJJIJJJJJJJIJJJJJJJJJGJJIJJHHHHHHFFFFFEDDDBDDDEDDDEDDDDCDEEE_Mismatch_0_Sense_+_Library_PoolT
TGATGTAATGTTTATAAAGGATTAATAAAACAATCCACAGCTACAGAGGACGACGTAAAATGAGACATGGGGGTCCATGAATCCATATTTA
>Frequency_1_QualityScore_EFFHHGGIJGJIIIIIIIFGGGHCHHIJIIEGHJIIIEGIAHEFHIHGHIGJJIJCGIFH@GGFFEFHHF;;CDFFFDECDB>B;B?@AC_Mismatch_1_Sense_+_Library_PoolT
TTATTGCAAAAATGAGGGCAGATCAAGGAAGGAAAGGATCAGACAGAGATGTTAGAGTTGAGAAATTATTTAGTAACGTTGGGGTTGGAA
>Frequency_1_QualityScore_FFHHFHHJJJJ?GHIIIJJJJJJGIJJJJJIJJIJJJIIJJIJJIJJJHHHHFFDDFCCEDEDDDDDDDDDDDDDDD@CDDDEDDDAABCD_Mismatch_1_Sense_+_Library_PoolT
GGGAAAGGGGGTAAGACTAAGCTACCCTATTATAGCAAAAATGAGGGCAGATCAAGGTAGGACAGGATCAGGCAGGGATGTTAGAGTGGAG
>Frequency_1_QualityScore_DDGHHGHIIIIJJIFIIJJJIJJJGIJJIJJGHJJJJHJJJIFIIJJJJIJJJH_Mismatch_2_Sense_+_Library_PoolT
GTTTGTAATAACCTGACCATGCTAATCTCTGATTTTGTACTAAACGAACATTCA
>Frequency_1_QualityScore_FFHHHHCFGHIHIIIJIJJIEHIGJIIIJJJFGIJCDGDEGGHGHIJGHEGGGEICFGIHGHIIJIHFHCEHFB@BEFEEDECEDDDDDCCDDD_Mismatch_2_Sense_+_Library_PoolT
TGGAAGTGTTGTTATGACTTATTCGTTTAGAAATTGCAACCAGATAGAAGGGAAGTGGGAATAAAAATGCATAAAATCTGATAAGGAAATAATA
>Frequency_1_QualityScore_FFHHHHHJJJJJJJJJIJIJIJEFHIIJJJIJIJJJIGHJJIJHGIJJIJJJJJJJJJJIJJJJHHHHFFCCDDDDDDDDDCCDCBDDDCDCED_Mismatch_2_Sense_+_Library_PoolT
AGGGCAGATCAAGGAAGGAAAGGATCAGACAGAGATGTTAGAGTTGAGAAATTATTCAGTAACGTTGGGGTTGGAAGAAAGTTTGTCTGTTATG
>Frequency_1_QualityScore_FFHHHHHJJJJJJJJIJJJIJJJIJJJJJIIIJHIGHIIIJJJJHIJIJJGJJJIJJJIIIIHHHEHFFFDCDDDCDD@DDDDDEDDDDDAC>D_Mismatch_2_Sense_+_Library_PoolT
GAGGGCAGATCAAGGAAGGAAAGGATCAGACAGAGATGTTAGAGTTGAGAAATTATTCAGTAACGTTGGGGTTGGAAGAAAGTTTGTCTGTTAT
>Frequency_1_QualityScore_DFHHHGHIEDHGGIII?FHEHHIBFHGIIIGIIHCFGGGEGFHFCGFCEEAE.=;=?E@C7?BD@A:@@>@C?CDDBBB=?BBCCDAC?@>@CC_Mismatch_0_Sense_+_Library_PoolC
GCAAAAATGAGGGCAGATCAAGGTAGGAAAGGATCAGACAGAGATGTTAGAGTGGAGAAGTTATTCAATAACGTTGGGGTTGGAAGAAAGTTTG
>Frequency_1_QualityScore_FFFHHHFIIIFHCEHGJIIIJGIJJJJJIIJJJIJIJJJJJJJJJHHHGHHHHEFFFFFEDDDDDCDDE@CDD_Mismatch_1_Sense_+_Library_PoolC
CGGCTAAATGAGTATAATCTGCATTTTTTTTTACTATAATATATGTTATACTAAGAGAACCGATGATTTCCTA
>Frequency_1_QualityScore_FFFHHHHHIGIJJJIJJJJJJJJJJJJJJJJJJHJIJIIJJJJJHIJJIHJIJIDEDEHJJIHHHHHHFCEFDDDDDDDDDCDEEEEEEEDDED_Mismatch_0_Sense_+_Library_PoolC
AGAGGGAATAAAAATGCATAAAATCCGATAAGGAAATAATATGGTGGCTAAATGAGTATAATCTGCATTTTTTTTTACTATAATATATGTTATA
>Frequency_1_QualityScore_FFHFHHHJJJJJJJJJJJJJJJJJJJJJJGJJJJJIJJJJJJJJJJJIJJHIJJJIJJJGHHHHHFFFFDDDDDDDDDDDDDDDDDDDEDDDEE_Mismatch_0_Sense_+_Library_PoolC
TTGTAATAACCCGACCATGCTAATCCCTGATTTTGTACTAAACGAACATGTAATGTTGAAATTAGGCCGTGGGCCAAAAGCACTATGATGTAAT
>Frequency_1_QualityScore_DEDDFHBEEA;?BIIBHFGEAECHGGIIEFGF?D@GIE@@GDGBFDEGEH>@FHE=@EC@@DCHEEHFHEEBEEFFFB@E_Mismatch_2_Sense_+_Library_PoolC
CTGATAAGGAAATAATATGGTGGCTAAATGAGTATAATCTTCATTTTTTTGTGAGTATAATATATGATATGTTACAAGTA
